# Supplementary material for: Detection of Left Atrial Enlargement Using a Convolutional Neural Network-Enabled Electrocardiogram
Source: Front Cardiovasc Med. 2020 Dec 17;7:609976. doi: 10.3389/fcvm.2020.609976 (PMC7773668; doi:10.3389/fcvm.2020.609976)
Supplement: Supplementary file 4 [file Data_Sheet_4.ZIP › normal3/1802031816_1235_0000002P.XML]

<?xml version="1.0" encoding="Windows-1252"?>
<!DOCTYPE RestingECG SYSTEM "restecg.dtd">
<RestingECG>
   <PatientDemographics>
      <PatientID>1802031816</PatientID>
      <PatientAge>69</PatientAge>
      <AgeUnits>Years</AgeUnits>
      <Gender>Male</Gender>
      <PatientLastName>liyaorong</PatientLastName>
   </PatientDemographics>
   <TestDemographics>
      <DataType>Resting</DataType>
      <Site>1</Site>
      <AcquisitionDevice>MAC55</AcquisitionDevice>
      <Status>Unconfirmed</Status>
      <Priority>Normal</Priority>
      <AcquisitionTime>11:10:26</AcquisitionTime>
      <AcquisitionDate>08-01-2016</AcquisitionDate>
      <CartNumber>1</CartNumber>
      <AcquisitionSoftwareVersion>009C</AcquisitionSoftwareVersion>
      <XMLSourceVersion>MAC5000 v1.0</XMLSourceVersion>
   </TestDemographics>
   <RestingECGMeasurements>
      <VentricularRate>73</VentricularRate>
      <AtrialRate>73</AtrialRate>
      <PRInterval>160</PRInterval>
      <QRSDuration>78</QRSDuration>
      <QTInterval>362</QTInterval>
      <QTCorrected>398</QTCorrected>
      <PAxis>73</PAxis>
      <RAxis>15</RAxis>
      <TAxis>59</TAxis>
      <QRSCount>12</QRSCount>
      <QOnset>224</QOnset>
      <QOffset>263</QOffset>
      <POnset>144</POnset>
      <POffset>199</POffset>
      <TOffset>405</TOffset>
      <ECGSampleBase>500</ECGSampleBase>
      <ECGSampleExponent>0</ECGSampleExponent>
   </RestingECGMeasurements>
   <Diagnosis>
      <Modality>Resting</Modality>
         <StatementCount>2</StatementCount>
         <LabelText>12SL ��ϳ���</LabelText>
      <DiagnosisStatement>
         <StmtFlag>ENDSLINE</StmtFlag>
         <StmtText>�������</StmtText>
      </DiagnosisStatement>
      <DiagnosisStatement>
         <StmtFlag>ENDSLINE</StmtFlag>
         <StmtText>���� ECG</StmtText>
      </DiagnosisStatement>
   </Diagnosis>
   <Waveform>
      <WaveformType>Rhythm</WaveformType>
      <WaveformStartTime>0</WaveformStartTime>
      <NumberofLeads>8</NumberofLeads>
      <SampleType>CONTINUOUS_SAMPLES</SampleType>
      <SampleBase>500</SampleBase>
      <SampleExponent>0</SampleExponent>
      <HighPassFilter>16</HighPassFilter>
      <LowPassFilter>150</LowPassFilter>
      <ACFilter>NONE</ACFilter>
      <LeadData>
         <LeadByteCountTotal>10000</LeadByteCountTotal>
         <LeadTimeOffset>0</LeadTimeOffset>
         <LeadSampleCountTotal>5000</LeadSampleCountTotal>
         <LeadAmplitudeUnitsPerBit>4.88</LeadAmplitudeUnitsPerBit>
         <LeadAmplitudeUnits>��V</LeadAmplitudeUnits>
         <LeadHighLimit>2147483647</LeadHighLimit>
         <LeadLowLimit>268435456</LeadLowLimit>
         <LeadID>I</LeadID>
         <LeadOffsetFirstSample>0</LeadOffsetFirstSample>
         <FirstSampleBaseline>0</FirstSampleBaseline>
         <LeadSampleSize>2</LeadSampleSize>
         <LeadOff>FALSE</LeadOff>
         <BaselineSway>FALSE</BaselineSway>
         <ExcessiveACNoise>FALSE</ExcessiveACNoise>
         <MuscleNoise>FALSE</MuscleNoise>
         <LeadDataCRC32>4015343125</LeadDataCRC32>
         <WaveFormData>
BAAEAAQABAACAAIAAgACAAAA/v/8//r/+f/4//f/9v/z//L/8f/w//D/8P/w//D/8P/w
//D/8P/v/+7/7f/s/+z/7P/s/+z/7P/s/+z/7P/u/+7/7v/u/+3/7P/r/+r/7P/s/+z/
7P/t/+7/7//w/+7/7P/q/+j/6f/q/+v/7P/t/+7/7//w/+7/7v/u/+7/7//w//H/8v/w
//D/8P/w/+7/7v/u/+7/7v/u/+7/7v/u/+7/7v/u//D/8P/w//D/8P/w//D/8P/u/+7/
7v/u//D/8P/w//D/8//0//X/9v/z//D/7f/q/+z/7v/w//L/8P/w//D/8P/x//L/8//0
//H/8P/v/+7/7P/s/+z/7P/t/+7/7//w//H/8v/z//T/8P/u/+z/6v/t/+7/7//w//L/
8v/y//L/8P/w//D/8P/v/+7/7f/s//D/8v/0//b/8v/x//D/8P/z//P/8f/w/+//8P/v
/+7/7v/v//H/9P/2//b/9v/2//T/8//y//H/9//4//n/+//6//r/+P/3//b/+f/6//r/
/P/8//z//P/5//j/+P/4//j/9//3//f/9f/z//L/8f/x//H/8f/x//L/8f/x//L/7//u
/+//7//w/+//8P/x//H/8v/y//L/8P/w/+7/7f/r/+7/7v/u/+7/7v/u/+3/6v/t//L/
7v/o/+T/5P/m/+f/7v/1//v/BAATACEAKwA2AEAATABbAF8AVQBHAD0ALQATAAMAAQD9
//n/AAAEAAMA+//1//b/9v/2//P/8f/y//L/8//y//P/9f/2//f/9f/z//L/8//y//P/
8//x//P/9P/0//L/8v/y//H/8f/z//b/9v/2//b/9v/3//f/9P/0//T/8//x//L/8//1
//b/9f/0//X/+f/5//r/+v/3//n/+f/4//X/9f/0//L/9P/2//f/9//4//j/+f/7//z/
/f/+//7/AAAAAAIAAgAEAAQAAgACAAQABQAGAAYACAAKAA0ADQAKAAkABwAFAAYACQAM
AA4ADgANAAkACwAKAAsACwAMAA4AEAAQAA4ADQANAA4AEAAOAAkACAAIAAcABgAFAAQA
AwAAAPz//P/+////AAD///r/+P/2//T/9P/0//T/9P/2//f/9v/2//T/8//y//H/8//0
//b/9//1//H/7//t//L/9P/4//r/+f/4//P/8v/0//T/9v/0//L/8v/y//T/9f/0//X/
+f/2//X/9P/z//f/9P/0//X/8//z//L/8P/1//X/9v/2//b/9P/0//T/8f/x//T/9f/z
//L/7//x//P/9P/0//T/9v/3//j/9//1//P/8f/w//H/8f/x//L/9f/2//f/+P/1//T/
8v/v/+3/7//v/+//8v/z//T/9f/1//X/9f/0//H/8P/v/+//8v/y//H/8f/z//P/8//y
//T/9P/0//X/9f/z//D/7P/u//L/9P/0//P/8//0//T/8v/y//T/9P/z//H/8P/v/+//
7f/t/+7/7//w//H/8//y//L/8v/y//L/8v/x//H/8f/0//L/8v/w//D/8P/w//D/8P/v
/+//7//x//P/9P/z//L/8v/0//T/8v/x//H/8v/0//T/9P/0//T/8//z//P/8P/y//H/
8P/0//b/9//2//f/9//7//3//f/8//v/+v/4//f/9v/2//f/+P/4//n/+//3//X/9P/x
/+//7//v//H/8f/v/+7/6//q/+n/6v/s/+3/7P/t/+3/7f/u/+7/7v/u/+7/7P/p/+n/
7P/s/+3/7v/v//D/6//s/+v/5v/i/+b/5P/g/+L/5//u//f//f8EAA0AGwApADYAQgBO
AFcAVwBPAEMANQAhAA8ABwAFAAMAAQD4//D/7//z//X/+P/6//b/9//5//X/8v/w/+z/
7v/v/+//7//s/+v/6//t//H/8//0//P/8v/y//H/7v/u/+7/7f/t/+7/8v/z//T/8v/w
/+//7f/s/+z/7P/r/+z/7v/w//P/9P/z//L/8//0//P/8//y//T/9//4//j/9//3//b/
9P/2//j/+f/5//r/+v/7//3//v///wAAAAD9//z//f/8//3//P/5//j//P/9//7//v//
/wIABgAHAAYABwAHAAcABQAHAAkACgAMAA0ACwAPAA8ADwAOAA4AEAASABIAEAAOAA0A
DQAOAA0ABwAFAAQABQAEAAMAAgABAP7/+v/6//r/+f/4//X/9P/0//T/9P/z//T/9f/2
//X/9f/z//L/8f/x//H/8f/y//T/9//5//f/8//x/+//9P/0//b/9v/4//j/9P/0//P/
8v/z//D/8f/y//P/9v/1//L/8f/z//X/9f/1//X/+v/4//n/+//4//f/9f/y//X/9f/2
//b/+P/2//b/9v/3//f/+v/7//n/+P/1//f/+f/6//r/+v/5//n/+f/3//r/+//8//7/
/P/7//r/+v/6//r/+v/6//j/+P/3//X/9f/3//f/9//5//n/+f/5//n/+f/5//j/+P/4
//j/+f/6//r/+f/5//r/+//8//z/+f/4//f/9//7//v/+v/4//v//v////7/+//5//j/
9v/0//T/9v/2//j/+f/7//3/+//5//n/+v/6//r/+v/7//z//P/8//z/+//6//j/9//6
//z//f/+//b/8v/2//f/9v/5//r/+//8//v/+f/4//f/+//9//7//f/+//7/AAAAAP7/
+//5//j//P/8//z//P/+//3//f/9////AgACAAIA///+//z/+P/3//f/+//9/wIABAAG
AAgABwAFAAMAAgADAAQABAAFAAMA///9//z/+f/3//f/9//1//X/8//y//P/9P/1//j/
9//3//X/9f/4//n/+//8//j/9v/0//D/8P/x//X/9v/1//T/8//y//X/+P/5//b/8P/w
/+z/6v/q/+v/8v/9/wkAFAAdACMALwBCAE4AUgBdAGUAVwBFADkAJwARAAkADQAPAA0A
BAD6//n//f8BAAIAAgAAAP3/+//8//z//f/8//r/+//7//v/+f/3//b/9//6//v/+//5
//j/+P/3//T/+f/8//7/AQD8//z/+f/2//f/+P/6//v/+//8//3//f///wAAAQADAAAA
/f/6//n//f/9//7//v/8////AAAAAAAAAQABAAAAAQACAAIAAQADAAIAAgADAAYABwAI
AAgACgAKAAwADAALAAoABwAGAAgACQAKAAoACgAMAA8ADwASABMAEwATABYAGQAcAB4A
GwAZABQAFQAYABkAGQAaABgAGgAaABgAFQATABIAEgAUABEAEgAUABEAEAAPAA4ADAAI
AAMAAgAEAAUABgAFAAMABAAFAAYAAgAAAP7//P///wEAAQACAAAA///+//3/+v/6//v/
+//7//n/+f/5//z//P/+//7/AQACAP//AAD///7////8//z//P/8//7//P/6//r//f8A
AAEAAgADAAMA/v/8//v///8BAAIAAgADAAMABAAEAAEA/v/9//z///8BAAYACQAGAAIA
/P/7//3//v/+//7/AQADAAUABQAEAAMAAgACAAMAAwADAAQAAwACAAEAAAACAAIAAQD/
////AQABAAEA//////////8BAAEAAQAAAAIAAgACAAMAAwACAAAA///+//3//P/6//v/
/P/9//////////7//P/9/wAAAQAAAP7//f/9//z//v/+/wAAAAD+//3//f/9//v/+f/5
//r/CgAOAAgA/v/+//7//v/+/wAA//////////////7/+//8//z//v/+/wAA/////wAA
AQAAAP///v/+//3//f/9////AgACAAIAAQACAAIAAAAAAAEABgAJAAoACgAKAAoACAAH
AAYABgAEAAQAAwADAAQAAQAAAAAA/v/7//r/+f/3//f/9f/0//b/+P/6//7//v/9//r/
+f/5//n/+v/6//r/+v/6//j/9v/1//f/9v/3//j/+f/6//n/+v/3//T/9P/0//L/8P/2
//v//P///wEADgAdACMAKwA6AE4AXABjAGkAYwBVAD8AJwATAAcABQANAAkAAAD+/wEA
BwAFAPz/+v/8//////////7//v/8//7//////////P/7//v//f/+///////9//z//P/7
//j/+f/6//r/+//9/wAAAAAAAAIAAgADAAMAAAD+//z/+f/7//z//f///wEA///9//3/
/f/9//7//v8AAAMABAAEAAQABQAFAAQAAwAEAAQAAwADAAIAAgADAAQABQAGAAYACAAI
AAoACgAOAA4ADAAMAA4ADwAQABAADgAQABMAEwAUABUAFQAVABcAGQAbABwAHgAdABkA
GwAbABsAGgAaABkAGgAZABYAFwAXABgAGgAaABUAFAAUABEADgALAAgACgAIAAUABgAH
AAcABwAFAAIAAgACAAIA/v/+//7//v8BAAEA///+//v/+//7//v/+v/6//v/+//5//f/
9//3//z//P/+//7//f/8//f/9v/7//z////+//n/+P/3//j/+f/4//n//f/7//v/+//7
//v/+P/4//n/+f/5//j/9v/7//v//P/8//r/+P/4//j/+f/7/wAAAwABAP7/+f/5//r/
/P/9//7//P/7//r/9//5//n/+f/6//v/+//7//z//P/8//z//P/8//z/+//5//j/+f/4
//f/+P/5//r/+//5//n/+f/4//r/+v/6//v//P/8//v/+//5//n/+f/4//n/+v/7//3/
//////7//P/5//r/+f/2//b/9//5//r/+f/4//n/+P/6//n/+f/5//3//v/7//r/+f/4
//v/+//8//3//f/9//z/+f/4//j/+v/6//v/+//8//7//v/8//r/+P/6//v//f//////
AgACAAIAAgACAAEA/v///wEABwALAAoACAAGAAQABAADAAIAAgAFAAYABgAHAAUAAQD/
//7//f/7//v/+//6//n/9v/0//b/9v/2//j/+f/5//f/9//3//f/+P/4//j/+P/4//b/
9//3//r/+v/4//j/+P/4//f/+v/z//L/9v/2/+7/7P/y//X/9P/9/wUACgAXACMAKwA0
AEQAVABdAGEAYQBTAEEAMwAjAA8ACQAPAA0ABAAEAAUAAQD///7//v8EAAcACQAFAAIA
AAD8//v/+//6//n/+v/5//n/+//8//3//f/7//7/AAABAAAA/v/8//n/9//4//z//f/+
//7//v///////v/+//7//f/8//z//P/9/////f/7//v//f/9//7//v8AAAMABAAEAAEA
AQAAAP7/AAACAAMAAwADAAIAAgADAAQABQAGAAYABgAGAAgACAAKAAoACAAIAAoACwAM
AAwACgAMAA8ADwAQABEAEQARABIAFQAYABoAGQAXABIAEwAVABcAGAAaABwAHgAeABwA
GQAXABYAFgAUAA8ADgAOAA0ADAALAAoACgAIAAUABgAGAAUABAABAAAAAAAAAAAA/P/8
//z//P/7//v/+f/4//r/+//8//3/+v/6//v/+//9//v/+//7//3//P/9//z//P/8//j/
+P/4//j/+v/4//n/+v/7//7//P/6//r//f/7//v/+//7//3/+v/6//v/+f/5//j/9v/6
//v//f/+//z/+v/6//r/9//3//r/+//+//7//P////7//v/9//z/+//7//v/+f/7//3/
//8CAAEA///9//z/AQACAAMABAACAAAA/f/5//j/+f/4//f/+f/5//n/+f/5//n/+f/4
//v//P/9/////v/+//3//f/9//3//f/8//r/+v/6//v/AAABAAEAAAD9//z/+f/0//T/
9f/3//j/+//8////AAD///3//P/7//z/+//8//7//f/8//v/+//+//7//v/+/wAA/v/9
//z/+//6//r/+f/5//n//P/9//3/+//7//z///8AAAIAAQABAAIAAQD+//v/+P/7//v/
/P/9////AgACAAIAAwAEAAQAAgAAAP//AgADAAIAAgACAAIABgAHAAgACgAIAAYAAwAB
AP//+//5//j/+v/5//r/+//7//v/+f/4//b/9v/2//j/+//7//n/+f/3//f/+P/4//f/
9v/1//L/8//1//r//P/6//j/9v/0//3//P/7//j/8P/o/+j/6v/u/+//9P/7////CAAV
ACEAKwA2AEYAVABfAGUAZQBZAEsANwAdAA8AEQANAAcAAAD8////BQADAAAA+P/2//n/
+f/2//T/8//w//L/9f/3//n/+f/5//r//f/7//v/+v/3//j/+v/7//r/+f/4//b/9f/1
//j/+P/4//j/+P/5//n/+v/6//r/+f/5//r/+//9//v/+f/3//f/+f/5//r/+v/8////
AAAAAP/////+//z//v8AAAEAAQABAAAAAAABAAAAAQACAAIAAwAEAAcACAAJAAgABQAE
AAQABQAGAAYABAAGAAkACQALAA0ADgAPABEAEwAVABYAFQATAA4ADwANAA0ADAAMABAA
FAAWABYAEgAPAA0ADAAOAAsADAAOAAsACgAJAAgABwAEAAAAAAAEAAUABgAFAAEAAAD/
//7/+//6//n/+P/4//f/9P/y//T/9//6//3/+v/4//f/9f/0//H/8P/v//P/9P/3//j/
9v/2//L/8v/1//b/+f/4//b/9v/2//j/9v/0//T/9//2//X/9P/z//f/9P/0//X/9v/3
//f/9v/4//f/9//2//j/9v/2//b/9f/1//j/+f/3//b/8//1//X/9v/2//b/+f/5//n/
9//3//f/9//4//b/9f/0//T/9//4//n/+v/4//j/9//1//P/9f/1//X/9//3//f/9//6
//v//P/8//r/+P/2//X/+f/6//r/+//6//n/+P/2//b/9v/2//f/+f/5//j/9v/0//b/
9v/0//P/8//0//T/9P/0//b/9v/4//n/+//9//n/9f/z//L/9P/0//T/9f/2//b/9v/2
//T/9P/z//P/9f/2//b/9v/8/wIA///8//n/9v/2//X/9f/1//j/+f/5//f/9f/0//X/
9P/2//X/9f/2//n/+v/7//z/+//5//j/9//3//r/+v/6//3//v/+//z/+v/5//z//f//
/wAAAQACAAAA///+//7//v/+//3//f/9//n/9//2//P/8f/x//H/8v/z//L/8v/x//D/
7//w//D/7//s/+v/7v/v//H/8v/2//j/+v/6//X/8//0//L/8//0//X/9v/3//T/7f/k
/+T/5v/m/+b/7P/z//r///8BAA4AHwAtADkAQgBQAF4AZQBdAE0APwAxABcAAQD9/wMA
CQALAAIA+P/5//v/+f/0//b/AAADAPv/+v/4//f/9P/0//X/9f/1//X/9f/2//n/+P/5
//n/9//3//j/+P/2//T/8v/v/+3/7//y//L/8v/1//b/+P/5//j/+P/4//f/9v/2//b/
9//6//n/+P/5//j/9//3//b/9//7//3//v/9//3//P/6//z//v/////////+//7/////
///////+////AAADAAQABQAEAAEAAAADAAUABwAIAAgACgANAA0ADgAPAA8ADwAOAA8A
EAAQABIAEQANAA8AEgATABMAFAASABQAFAASABIAEQARABIAEQALAAkACAAJAAgABwAG
AAUAAgD+//7/AAABAAIAAQD9//z/+//6//j/+P/4//j/+//7//n/+P/3//f/9//3//b/
9v/3//f/9//1//X/9f/6//r//P/8//z//P/4//j/+P/4//r/+P/4//j/+P/6//j/9v/2
//n/+//7//v/+//8//j/9//3//n/+f/4//b/+f/5//r/+v/4//b/9v/2//X/9f/4//n/
+v/6//j/+//9//7//v/+//3/+//5//X/9//5//v//v/9//v/+f/4//r/+v/6//r/+P/4
//f/9f/5//3///8BAP7/+//4//X/9f/1//X/9P/1//b/9//5//v//P/8//3/+v/5//j/
9v/2//b/9v/3//v/+//6//j/9v/4//j/9v/1//X/9v/2//f/+P/7//z/+f/3//b/9f/3
//X/9f/2//T/9P/0//X/+f/6//v//P/+//7/+//2//j/+P/4//j/9//1//T/8//2//n/
+//7//n/+P/5//j/+P/3//f/+P/6//r/+v/6//r/+f/5//n/9//6//r/+v/9/wAAAgAC
AP////8DAAUAAwACAAEAAAADAAMAAwAEAAIAAAD9//v/+v/1//L/8P/z//P/9f/3//T/
8//w/+7/8f/y//P/9v/0//P/8P/v/+3/7f/u/+7/8v/0//b/9v/z//H/8v/w//L/8v/y
//L/9//w/+n/4v/g/+T/5P/g/+L/5//y//3/AwAIABMAHwAtAD4ATABSAF8AZQBXAEMA
LwAXAAsACwAJAAMA///+/wAA/f/1//P/9v/4//b/8//z//X/9v/4//j/9f/z//D/7f/v
/+//8P/z//T/9f/1//P/9P/2//f/9v/z//L/8P/v//D/9P/1//b/9P/0//X/9f/1//b/
9//3//f/+P/5//v/+f/3//X/9f/3//f/+P/4//b/+f/6//r/9//3//b/9P/3//r//P/9
//z/+v/5//n/+//9////AAD///7////+/wIAAgAAAAAABQAHAAkACgAJAAoADAALAA0A
DwAQABEADwAPAA8ADgAOAA0ACQALAA8AEQASABQAEwAUABMAEAAQAA8ADwAQABIADQAM
AAwACwAKAAkACAAFAAIA/v/+//3/+//5//X/9P/2//j/+v/3//b/9f/0//X/9f/z//L/
9P/1//b/9//0//L/8f/v//L/8f/y//P/9P/0//b/9v/2//b/8v/y//b/9v/4//b/9P/0
//T/9v/1//L/8f/z//X/9//5//v/+//2//T/8//1//X/9P/y//f/9//4//j/9//0//P/
8v/0//X/+f/7//j/9v/y//P/9f/2//b/9v/5//n/+f/3//b/9f/0//T/9f/1//X/9v/3
//b/9f/0//X/9v/2//X/9f/3//f/9//1//X/9f/1//X/9f/1//T/8v/y//L/8//2//b/
9f/1//P/8//z//L/8v/y//L/8//1//X/9P/y//T/9v/2//T/8//z//T/9P/0//T/9v/2
//f/9//4//n/+P/1//T/9P/0//j//P////z/+//6//n/+P/2//X/9f/1//j/+f/5//f/
+P/4//r/+v/4//f/9//4//v//P/9//7//f/7//r/+f/6//7///8AAP7//v/9//r/+//9
/wMABwAGAAYABgAGAAYABQAEAAQABQAGAAYABwAGAAEA/v/8//n/9//3//f/+f/5//f/
9v/0//T/9P/2//X/9f/z//P/9f/1//b/9v/3//j/+f/4//b/9f/3//b/9v/2//b/9v/3
//j/8//q/+T/6P/u/+7/8P/3//r/AQALABQAHwAlAC8APABIAFoAZQBpAF8ATwA/ACcA
DwAFAAcABwADAAIAAgABAP////8AAPz//P/9///////+//7//P/8//3//f/9//v/+f/4
//n/+//9//7//f/+/wAAAQAAAP///v/8//v/+f/8//z//P/6//r/+//7//j/+P/4//f/
+P/6//z////9//v/+f/5//3//f/+//7//P///wAAAAABAAEAAAD+/wMABgAIAAkABgAC
AP///f8BAAMABQAGAAQABAAGAAYACQAKAAkACgAJAAkACQAIAAsADgASABMAEgATABMA
EwAQABEAEgASABQAEwAPABEAEwAVABYAGAAWABgAGAAWABQAEwATABQAFQARABEAEgAO
AAwACgAIAAkABgACAAIABAAFAAYABQACAAIAAgACAAAAAAAAAAAA//////3//P/4//f/
9v/1//X/9v/4//n/+f/3//f/9//5//j/+f/4//r/+v/2//b/+P/4//r/+P/2//b/9v/4
//n/+P/5//3//f/9//3//f/9//r/+v/7//3//f/8//r//f/9//7//v8AAP7//v/+//z/
+//9//3////+//v//f///wAAAAAAAP7//f/8//n/+f/5//n/+v/7//v/+//8//3//P/7
//r//P/8//v/+f/5//v/+//7//v/+//7//v/+//7//v/+v/4//j/+P/5//j/+P/3//f/
+P/5//r/+v/4//j/+P/5//3//f/8//r/9//4//f/9P/1//X/9v/2//D/+P/5//r/+//8
//7//f/9//3/+v/5//f/8//0//T/9v/2//j/9//3//j//f/+////AAD///3//P/7//r/
/P/7//r//f8AAAIAAgD+//3/AAABAAIAAgACAAIABAADAAIAAgABAAAA/v/9//v/9//1
//T/9v/1//b/9//1//X/8//y//L/8v/y//T/9f/1//P/8//1//X/9v/2//b/9v/2//T/
8//z//b/9v/3//j/+f/6/+3/7v/t/+r/6P/m/+b/7P/y//X/9P/z//n/CAAVABkAHwAs
ADwATABZAGMAYQBTAEMANQAhABEABwAFAAcABAD+//n/+f///wIA/P/0//H/+f/8//z/
/f/8//n/+f/4//f/+P/3//f/+f/4//n/+f/3//n/+v/6//j/+v/6//n/+f/3//r/+v/6
//r/+v/7//v/+P/4//j/9//4//r//P////7/+//4//f/+//7//z//P/7//3//f/8//v/
+//6//j//f8AAAIAAwAGAAYABwAJAAgABwAGAAQABgAGAAgACAAHAAYAAwACAAcACQAL
AAwACQAKAAwACwANAA8AEAARABMAFQAXABgAFgAVABEAEwASABMAEwAUABYAGAAYABYA
FQAVABYAGAAaABUAFAAUABEADgALAAgACgAIAAUABgAEAAMAAgD///r/+v/6//r/+f/6
//v//P/9//3/+//6//v/+//7//v/+v/6//v/+//9//v/+//7//n/9v/1//L/9f/4//f/
+v/8//z//v/8//n/+P/3//j/9v/0//T/9//6//v//P/9/wEA/v/+/////P/7//n/9v/7
//v//P/8//v/+P/3//b/9v/3//v//f/9//z/+f/7//r/+v/5//j/+//9///////9//3/
/f/+/wAA///+//7//v/+//7//v/8//z/+//5//r//f/+/////v/9//z/+//7//v/+//6
//z//v8AAAMAAgAAAP3/+//7//v/+//6//z//P/8//3/AAABAAEAAAAAAAIAAgAAAPz/
+//7//r/AAAAAPz/+v/8//r/+v/6//r//f/9//7///8CAAMAAwABAP3//P/9//z//f/9
//7/AAAAAAAAAAAAAAEAAQACAAMA//8AAP7//P8BAAQABgAGAAIAAQAEAAUACQAKAAsA
DAAJAAcABQAEAAcACAAIAAkABgABAP7//P/8//v//P/9//v/+//5//j/+v/8//7/AgAB
AP//+//5//v/+//8//z/+//6//n/9v/4//n//f/+//z/+v/4//b/+f/0//P/9P/0//L/
8v/w/+r/7f/0//v///8IAA8AHQAxAEAASABUAF0AXQBfAFkATQA5AB0ACQAJAA0ADQAK
AAYAAwABAAEAAgD4//D/+f8HAAUABAAEAAIAAAD///3/+//6//n/+f/7//3///8AAP//
/f/8//r/9v/2//b/9f/1//b/+v/7//z//P/8//3//f/9//7/////////AAABAAMAAAD9
//r/+f/+////AQACAAIABQAGAAYABQAFAAQAAgACAAQABQAFAAQAAgABAAEAAgADAAQA
BAAHAAgACwAMAAwADAAKAAoADAANAA4ADgAOABAAEwATABYAFwAXABcAFgAXABgAGAAZ
ABkAFgAZABoAGwAbABwAGwAcABsAGAAYABcAFwAYABUADwANAAwADgAQABIAFAASAA4A
CQAIAAgABwAGAAMA/v/+//7//v///wAAAQACAAEAAQD///7/+//7//v/+//8//z//f/9
/////f/9//3//v/+/wAAAAD///7/+f/4//z//v8CAAIA/v/+//7/AAAAAP7//v8BAAAA
///+//3/AgAAAAEAAwADAAMAAgAAAAEA///+//z//P/6//r/+v/8//3/AQADAAIAAAD8
//3//f/+//7//v8CAAMABAADAAAA///+//7/AAD///7//v/+//7//v/+/wEAAgACAAEA
AAABAAAA//8BAAEAAQABAAAA///+//z/+v/6//r/+//9//7//v///wEAAQABAAAA///+
//3//f///////v/8//7/AAAAAP7/AAABAAMABAACAAAAAAD+/wAA/////////f/7//v/
/P/8//z//P/9////AAABAAIA+v/6//z//v/+//7//v8AAP///////wAAAQABAP///v/+
/wAAAAAAAP////8AAAUABgAHAAgABAABAP///f///wQABgAIAAYABgAFAAIA/////wMA
BQAGAAYABgAGAAoACwAMAA4ACgAIAAUAAwAGAAMAAgACAP///f/9//3//f/9//v/+v/6
//r/+v/8//v/+//5//n/+//7//z//P/8//z//P/6//n/+f/8//z/+v/6//r/+v/3//T/
8//0//b/9P/y//L/8v/1//r/AQADAAoAFwAlAC8APgBQAF4AaQBtAGcAWwBRAEEAJwAT
ABEAEQANAAoACAADAAEAAQAAAPz/+v/9/wEAAQAAAAAA/v///wEAAgADAAAA/////wEA
BAAFAAUAAwAAAAAA///8//3//v/+/////f8AAAAAAAAAAAAAAQABAAIAAgACAAEAAAAA
AAAAAQACAAEAAAABAAMAAwAEAAQABgAJAAoACgAGAAUAAwAAAAUACAAKAAsACAAGAAUA
BQAJAAsADQAOAAwADAAOAA4AEQASABEAEgATABMAEwASABEAEgAUABMAFgAXABcAFwAZ
ABsAHQAeAB8AHwAcAB8AHQAdABwAHAAeACAAIAAeAB4AHQAdAB4AHQAXABUAFAAWABYA
FgAWABMAEAAMAAwADAALAAoABwAEAAQABAAEAAQABAAEAAQABQAFAAMAAgD/////////
//3//P/8//v//v///wIABQAFAAQABQAEAAQABAAAAAAA///+/////P/8//z//P/+/wAA
AAACAAcABAADAAIAAQADAAAAAAABAAQABQAFAAQABQAFAAYABgAEAAIAAgACAP////8C
AAMABQAEAAEAAwADAAQABAAEAAQAAwACAP//AwAFAAcACgAGAAMAAAD+/wIAAgACAAIA
BgAGAA==
         </WaveFormData>
      </LeadData>
      <LeadData>
         <LeadByteCountTotal>10000</LeadByteCountTotal>
         <LeadTimeOffset>0</LeadTimeOffset>
         <LeadSampleCountTotal>5000</LeadSampleCountTotal>
         <LeadAmplitudeUnitsPerBit>4.88</LeadAmplitudeUnitsPerBit>
         <LeadAmplitudeUnits>��V</LeadAmplitudeUnits>
         <LeadHighLimit>2147483647</LeadHighLimit>
         <LeadLowLimit>268435456</LeadLowLimit>
         <LeadID>II</LeadID>
         <LeadOffsetFirstSample>0</LeadOffsetFirstSample>
         <FirstSampleBaseline>0</FirstSampleBaseline>
         <LeadSampleSize>2</LeadSampleSize>
         <LeadOff>FALSE</LeadOff>
         <BaselineSway>FALSE</BaselineSway>
         <ExcessiveACNoise>FALSE</ExcessiveACNoise>
         <MuscleNoise>FALSE</MuscleNoise>
         <LeadDataCRC32>4052080382</LeadDataCRC32>
         <WaveFormData>
6v/q/+r/6v/n/+b/5f/k/+L/4P/e/9z/2f/W/9P/0P/P/87/zf/M/8r/yv/K/8r/yP/G
/8T/wv/B/8D/v/++/7z/vP+8/7z/vv++/77/vv++/77/vv++/7v/uv+5/7j/uv+6/7r/
uv+7/7z/vf++/7v/uv+5/7j/u/+8/73/vv++/77/vv++/8D/wP/A/8D/vv++/77/vv/A
/8D/wP/A/8L/wv/C/8L/wP/A/8D/wP/A/8D/wP/A/8L/wv/C/8L/xP/E/8T/xP/C/8L/
wv/C/8D/wP/A/8D/wv/C/8L/wv/C/8L/wv/C/8L/wv/C/8L/xP/E/8T/xP/D/8L/wf/A
/8D/wP/A/8D/wf/C/8P/xP/D/8L/wf/A/8H/wv/D/8T/wf/A/7//vv/A/8L/xP/G/8X/
xP/D/8L/xP/E/8T/xP/E/8T/xP/E/8b/xv/G/8X/xv/G/8b/xv/G/8j/yf/J/8z/0P/R
/9L/0v/T/9P/0//R/9L/1f/W/9r/2v/d/97/4P/j/+X/6f/w//D/8P/u/+7/7v/t/+z/
6v/p/+f/5v/m/+f/5//k/9//3P/Z/9f/1v/U/9L/0P/L/8r/yv/I/8X/w//C/8L/xP/F
/8b/x//G/8T/xP/E/8T/xP/F/8X/w//C/8L/wv/G/8b/xv/F/8f/x//G/8b/wv/C/8T/
y//P/9T/2v/b/9n/2P/X/9X/3P/n//T/BQAYAC4ARgBVAFAAOwAVAOf/w/+2/7n/uv+x
/6v/q/+r/6z/tP+//8n/z//O/8z/zv/Q/9L/0v/T/9P/0v/S/9L/1P/U/9P/0//S/9L/
0v/T/9T/1f/X/9j/2P/Z/9n/2f/Z/9n/2f/a/9j/2P/Y/9j/2v/b/93/3v/f/+D/4v/j
/+L/4P/f/+D/4v/i/+H/4f/h/+T/5P/k/+b/5//n/+f/6f/s/+z/7P/s/+3/7f/u//D/
8f/x//L/8v/0//b/9v/6//v/+//8//7/AQAEAAQABAAFAAgACQAMAA0ADQAQABAAEwAR
ABEAFAAVABYAGAAXABYAFQAUABQAFAAVABYAFwAWABUAFgAVABAADgANAAkABwAEAAEA
AQAAAAAA///+//z/+f/5//n/9P/y//L/8//z//L/8v/w/+//7//t/+//7f/s/+z/7P/t
/+7/7v/r/+r/6f/o/+r/6v/q/+r/7//w/+//8P/t/+3/7P/s/+3/7f/u//H/7//u/+7/
7//w/+//7v/s/+7/7//v/+//8//w//D/8P/v/+//8P/w//D/7//v/+//8f/x//L/8//x
//H/8f/z//X/8f/x//L/8//z//L/8P/u/+7/7v/t//D/8v/z//T/8v/y//L/8v/0//T/
8//y//D/8P/u/+7/9P/1//X/9P/0//X/9f/0//T/9P/0//T/8//z//H/8P/w//H/8v/y
//P/8//z//P/8v/y//H/8f/z//P/8//z//P/8v/x/+7/7v/w//H/8f/x//H/8v/z//H/
7//v//D/8f/y//P/9P/1//T/8//y//L/8v/w//D/8//3//f/9f/0//T/9P/0//T/8P/u
/+3/7P/v//L/9f/3//f/9//6//r/+v/6//v/+//5//n/+v/9//3//v/9////AwAGAAoA
DQAPABQAFAAUABMAFAAVABUAEQAOAAwACQAGAAYABwAHAAgABQAEAAMA///+//z/+v/3
//P/8f/w/+//7f/s/+z/6f/p/+j/5//q/+r/6f/q/+n/6P/n/+f/5f/l/+T/5P/l/+j/
6f/q/+n/6f/p/+j/7P/s//D/8v/z//X/+P/6//n/+f/8//n/9//+/wkAFgAtAEIAVABo
AHEAZABJAB8A5//J/8r/zf/I/8H/u/+7/7//yv/U/+H/6f/r/+j/6v/u/+3/7v/t/+3/
7f/s/+z/7P/t/+7/7v/v//D/8P/w//H/8//z//T/9P/z//P/8v/x//P/8//z//T/9P/0
//T/9P/z//P/9P/0//L/8v/z//P/9P/0//X/+P/6//r/+f/5//n//P/8//z//P/9//3/
/f/9/wAAAAAAAAAAAQABAAIABgAHAAcACAAIAAoADAAMABAAEQARABIAEAATABYAFgAY
ABkAHAAdAB4AHwAfACIAJAAnACUAJQAnACkAKwAuACwALAAsACwAKQAoACgAKAAoACYA
JAAkACYAIgAhACEAHQAbABgAFQASABAADwANAAwACgAHAAcABwACAAAAAAD//////v/+
/wAA//////3//P/5//f/9v/3//n/+//8//r/+v/6//r/+v/6//r/+v/6//r/+P/4//j/
+f/5//r/+v/5//n/+//6//r/+//9//////////7//f/9//z/+/////7/AAACAAIAAQAB
AAAAAAD///////8CAAMABQAHAAYABQAEAAUABwADAAMABAADAAMAAgAAAAMABAAFAAUA
BQAGAAYABgAGAAYABgAGAAUABAACAAAAAQACAAEAAgAGAAcABwAGAAYABwAHAAYABAAE
AAQABAAFAAUAAwACAAIAAwAEAAQAAQABAAEAAQADAAQABAAFAAcABwAHAAcABwAGAAUA
AgAAAAIAAwADAAIAAwAFAAcABQADAAMABAAGAAYABgAGAAYABgAGAAYABgAGAAQABAAD
AAMABQAHAAUABQAFAAQABAAFAAYABwAIAAUABAAEAAQABgAIAAoACwAJAAkADAAMAA4A
DgAPAA8ADwAPABAAEwASABQAFAAXABYAGAAbAB0AHwAkACQAJAAkACQAJAAjACUAJAAk
ACMAIAAeAB0AGwAbABcAFQATAA8ADgAMAAoACwAJAAkACgAHAAMAAAD+//7/////////
///+//z//P/+//7//v/////////+//7//P/+//7//v/7//v/+//6//7/AAAAAAIACQAN
AA4ADgAPAA0ADAALAAkADgAZACoAPQBSAGgAfgCDAHAAUQAlAPX/3//k/+f/3v/b/9v/
1f/V/9z/5P/v//v/AwAEAAIAAgAFAAgACQALAAkABgAEAAIAAwAEAAQABQAGAAYABgAH
AAUABQAGAAYACQALAAwADQAMAAsACgAKAAoACgAKAAoACwALAAwADAAOAA4ADwAPAA0A
DAAMAA4ADwAOAAwACwAOABIAEwAUABIAEwATABMAEQAUABQAFAAWABcAFwAYABsAHQAe
ACAAIAAiACQAJAAkACUAJQAmACUAJwApACgAKQArAC8AMQA2ADcANwA6ADoAPQA7ADsA
PQA/AEEARABBAEAAPwA+AEAAQABBAEIAPgA6ADYANAA1ADIAMgAzAC8ALQAqACcAJgAk
ACMAIQAgAB4AGwAbABwAGAAXABgAFgAVABMAEgAUABMAEwARABEADwAOAA4ADgAPABAA
EAANAAwACwAKAA0ADgAPABAAEAAQAA4ADgAOAA8ADwAQAA4ADQANAA8ACwAKAAoACwAO
AA8AEAAQAA0ADQAMAAsADgAMAA0ADgARABEAEgASABIAEQARABEADwAPABAAEQARABEA
EQATABIADQAMAAwAEQATABQAFAASABIAEgARABIAFAAVABYAFAASABAADgAPABAAEAAQ
ABAAEAAOAA4AEwATABIAEAAOAA8ADwAOAAwADAAMAAwADwAPAA0ADAAMAA0ADgAOAAsA
CwALAAsADAAMAAsACwALAAsACwALAAwADAAMAAoABwAIAAgABwAFAAUABgAHAAkABwAH
AAgACgAKAAYABgAHAAgACQAKAAcABgAGAAYABQAGAAcABwAKAAsADwAQABAAEAARABEA
EAAPAA8AEQASABQAFAAXABoAHAAfACEAIwAoACgAKAAlACQAIwAhACMAIgAiACEAHgAe
AB8AHwAbABUAEQANAAoACAAFAAIAAgABAAIABAABAP3/+v/4//b/9//3//f/9//2//T/
9P/0//T/9P/1//f/9//2//b/9f/2//X/9P/0//X/9v/2//L/9P/2//b/+f8BAAYACAAH
AAMABAAFAAMACAATACIAMQBEAFoAcAB5AHIAXwA9AA0A6//i/+X/5v/l/9v/z//P/9b/
4P/p//H/8//y//L/9v/4//r/+v/7//n/+P/4//j/+v/6//n/+f/5//j/9//3//n/+f/6
//r/+P/5//n/+f/6//v//P/+//r/+P/2//T/9//5//z//v/9//z//P/7//3//P/8//7/
///+//z/+//9/wAAAAAAAAIAAwADAAMAAAACAAEAAAABAAMABAAGAAYABwAHAAgABwAI
AAkACAANAA8AEAASABAAEwAWABYAFgAXABoAGwAgACEAIQAkACQAJQAhAB8AIQAjACUA
KAAmACYAJgAmACIAIAAfAB4AIQAgAB8AIAAeABoAGQAZABcAFQASAA8ADAAKAAkABwAJ
AAgABgAHAAYAAAD9//z/+f/5//j/+P/2//X/9f/z//X/8//y//L/8P/x//L/8v/x//L/
8//0//b/9v/2//b/9f/0//H/8P/u/+//7//w//H/8f/y//X/8f/w//D/8f/1//X/9f/0
//L/8//z//P/9f/y//L/8v/w/+//7//u//H/8f/y//P/9f/1//b/9//0//P/8v/z//b/
8//0//b/9v/1//P/8P/w//D/8P/v//H/8v/y//L/9P/0//T/9P/0//T/8//y/+//7v/r
/+r/7v/v/+//7v/u/+//7//u//D/8P/w//D/7//v/+3/7P/q/+v/7P/s/+3/7f/t/+3/
7v/u/+3/7f/q/+n/6P/n/+r/7P/u/+7/6f/q/+r/6f/o/+n/6//t/+n/6v/o/+j/6P/o
/+r/6v/r/+z/6v/s/+7/7//t/+3/8P/w/+//7v/u/+3/7v/v//H/9f/2//j/+P/7//z/
/v8BAAMABgAKAAkACAAIAAgACAAHAAgABgAFAAMAAAAAAAEAAQD8//f/9P/x/+3/7P/q
/+j/6P/l/+T/5P/i/9//3f/c/93/3//g/+H/3//c/9j/1v/W/9b/1v/X/9j/2f/Z/9r/
2P/a/9r/2v/b/9v/2//a/9j/2v/Y/9j/4//n/+L/4P/p/+3/6v/r/+n/6v/1/wAACwAi
ADwAUABdAGAAVwA/ABMA6//W/8//zv/P/8v/u/+z/7r/wP/F/8//1//a/9r/2P/c/97/
3v/f/93/3P/c/9z/3v/e/93/3f/e/97/3v/f/+H/4f/i/+L/4f/h/+D/3//f/9//3//g
/+L/4v/i/+L/4v/h/+H/4P/i/+L/4//j/+X/5P/k/+b/6P/o/+f/5//n/+r/6v/q/+r/
6//r/+v/6//u/+7/7v/u/+//7//w//L/8//z//T/9P/2//j/+P/8//3//f/+/wEABQAJ
AAoABwAHAAkACQAMAA0ADQAQABAAEwARABEAEwAVABcAGgAaABoAGgAaABkAGAAYABgA
GgAYABYAFgAWABIAEQARAA0ACwAIAAUABAACAAEA///8//r/9//3//f/8v/w//D/8f/x
//D/8P/v/+3/7P/p/+r/6f/p/+r/6P/p/+r/6v/o/+j/6P/o/+b/5v/m/+b/6f/q/+n/
6v/o/+n/6f/q/+r/6f/p/+v/6//q/+r/6//t/+3/7f/s/+z/7f/t/+3/7v/q/+n/6P/q
/+v/7f/u/+7/7f/t/+3/6//r/+z/7f/u/+//8P/z//P/7//v//D/8P/x//H/8P/w//D/
8P/v//H/8v/y//L/8P/w//D/8P/y//L/8f/w//P/9P/z//T/9v/1//P/8P/w//H/8f/w
//L/9P/2//j/9v/1//L/8P/u/+//8P/w//D/8f/y//P/8v/y//H/8f/x//H/8f/x//T/
9P/0//L/8v/0//X/9f/1//X/9v/3//X/8//z//T/9P/0//T/9P/2//b/9v/2//T/8v/y
//L/8v/y//P/8v/y//L/8//2//n/+//9//3/AAAAAAAAAAABAAEA/v/9//3///8CAAQA
BAAHAAoADAAPABEAFgAcAB0AHgAaABoAGgAZABgAFgAVABMAFAAUABUAFQARAAsABwAD
AAIAAgABAAAA/P/5//j/+P/2//P/8f/w//H/8//0//X/9f/0//L/8v/x//D/7//v/+//
7//u/+7/7//y//P/9P/y//H/8P/u/+7/8P/0//j//f/7//z/AgAFAAMAAgADAAEABAAP
ABwALQBCAFgAbAB5AHgAaQBHABUA5//Y/9v/3P/X/9P/yf/D/8j/2v/n/+v/7f/s/+7/
9P/1//b/9f/1//j/+P/5//r/+P/4//f/9//6//r/+v/7//n/+f/6//r//P/9//3//f/9
//3//f/+/wAAAAAAAAAAAAD//////v8AAAAAAQABAAIAAgADAAYABwAGAAQAAwABAAQA
BAAEAAQABQAFAAUACAAMAA0ADgAOAA8ADwAQABAAEQARABIAEgAUABYAFgAWABcAFwAY
ABkAHQAhACIAIgAjACYAJwAqACsAKwAuADAAMwAxADEAMgAzADQANgA1ADQAMwAyADUA
NgA4ADoAOAA0ADAALgAvACwALAAtACoAJwAjAB8AHgAcABsAGQAaABgAFQAVABMADgAM
AAwACQAJAAgACAAKAAkACQAHAAcABQAEAAQAAgADAAQABAACAAIAAgACAAQABAAEAAQA
BgAGAAQABAADAAMAAgACAAIAAQABAAMA///+//7///8DAAMAAwACAAIAAwADAAMABwAE
AAQABAAFAAUABgAGAAYABQAFAAUABQAFAAYABwAGAAUABAAFAAYAAwAEAAYABgAHAAcA
BgAIAAgACAAHAAQABAADAAIABQAGAAcACAAKAAoACQAIAAgACAAGAAYACQAJAAgABgAG
AAcABwAGAAcACAAJAAoACQAJAAcABgAEAAUABgAGAAcABwAHAAcABgAGAAUABQAHAAcA
BwAHAAYABgAGAAQAAAACAAMAAwAEAAUABwAJAAgABQAEAAQABAAEAAQABAAEAAQABAAE
AAQABAACAAIAAQABAAMABQAHAAgABwAGAAUABAAFAAQABAAEAAcACgANAA8ADAALAA0A
DAAMAAwADQANAA8ADwAQABMAFAAWABYAGQAcAB4AIQAjACQAKAAnACYAJAAkACQAIwAi
ACAAHwAdAB0AHgAgACEAHQAXABMADwANAAwACgAIAAgABQAEAAQAAgD///3//P/6//v/
+//7//j/9v/z//L/9v/4//r//f/9//3//P/8//r//P/8//z/+v/5//j/9v/2//r/AAAC
AAUADQAQAAwACwANAA4ACwALABQAIwA4AE0AYAB4AIIAeQBkAD8ACwDh/9P/2v/b/9T/
0f/T/9P/2//o//T/+f/7//3/BAACAPr///8CAAMABQAEAAIAAQAAAP7//v/9//3///8A
AAEAAwABAAEAAgACAAIAAwADAAMABQAFAAUABgAIAAgACAAIAAkACQAKAAoABwAGAAYA
BQAHAAgACgAOAA4ADAAJAAcACQAMAAwADAAKAAsACwALAA0AEAAQABAAEAARABEAEgAS
ABMAEwAUABgAGgAcABwAHAAbABkAGAAaAB8AJAAmACgAKQAsAC0ALgAvAC8AMgA2ADkA
NwA3ADUANQA1ADYANAA0ADQANAA1ADQANAA0ADQAMgAwADAAMAAsACsAKwAmACMAHwAb
ABoAGgAbABsAFwAUABAADwARAAwACgAKAAkACQAIAAgABQADAAIA//8CAAEAAQACAAIA
AwAEAAQAAQAAAP///v8CAAQABgAIAAcABgADAAIAAwAFAAYACAAFAAMAAgADAAMAAgAC
AAMABQAFAAUABAADAAMAAgABAAQAAgADAAQABQAFAAYABgAGAAUABQAFAAIAAQABAAEA
BAAFAAYACQALAAcABwAIAAcABwAGAAQABgAGAAYABQADAAQABAAEAAYABgAGAAYABgAG
AAUABAAFAAYABQAGAAgABwAFAAIAAgADAAMAAgADAAQABQAGAAcABwAFAAQAAQABAAEA
AAACAAMABAAFAAQABAADAAMABQAFAAUABQAGAAYABgAEAAQABgAHAAcABAADAAMAAwAF
AAMAAwAEAAMAAgABAAAABQAGAAcACAAGAAQAAAAAAAEAAgADAAQABQAEAAQABAAEAAYA
CAAJAAoACwAPABAADgAOAA8ADwAPAA8AEAATABQAFgAWABkAGQAaABwAHQAiACgAKQAq
ACYAJgAmACUAIwAgAB4AGwAcABwAHQAdABoAFQASAA8AEAAQAA8ADgALAAcABQAEAAIA
///9//z//P/9//3//f////7//P/8//r/+v/6//v//P/9//3//v/9//7//f/8//z//f/+
//7//P/+/wAAAgALAA8ADAAIAAcADQASABMADwASACEAMgBFAFIAZAB8AIUAeABZACsA
9f/V/9j/4//i/9v/z//N/9n/5v/u//n///////z//v8CAAIABAAEAAUABwAGAAYABgAG
AAYABQAFAAgACAAIAAkABwAHAAgACAAKAAsACwALAAsACwALAAwADAAMAAwADAALAAsA
DAAMAA0ADgAQABEADwAOAA4AEAARABAADgANAA0AEAAQABAAEQATABQAFQAVABgAGAAY
ABkAGwAcAB4AHgAdABsAGgAcAB4AIAAgACQAJQAlACYAJgApACwALAAtAC8AMwA1ADcA
NwA2ADgANwA5ADYANQA4ADkAOgA8AD0APgA/AEAAPQA8ADwAPAA+ADwAOgA6ADgANAAz
ADMAMwAxAC4AKwAoACYAJQAjACIAIAAdAB0AHgAaABkAGgAWABUAEwASABIAEQARAA8A
EAAPAA8AEAAPAA8ADwAOAA0ADgAPABAADgAMAAoACAANAA4ADQAOAA8AEQASABQAEgAP
AA0ADQAJAAgACAAJAA4ADwAQABAAEAARABEAEQARAA4ADgAOABEAEQASABIAEAAPAA8A
DwAOAA0ADQANAA4ADwAQABMAFgATABQAFgAXABcAFgAUABIAEgASABEAEQASABIAEgAV
ABYAFwAYABYAFgAVABQAEgASABAAEAARABEAEAAOABEAEwAUABQAEQAQAA8ADgASABMA
EgASABIAEwAUABQAEQARABEAEQAUABQAEwATABUAFQAVABUAFQAUABMAEAAPABIAFAAV
ABEAEQASABMAEQAPAA8AEAASABAADAAMAA4ADwAQABEAEgAPAA4ADgAOAA8AEgAVABcA
FgAVABcAFgAYABgAGQAZABgAFwAXABkAHAAeAB4AIQAgACIAJQAnACsAMAAwADAAMAAw
ADAALwAtACoAKAAlACIAIgAjACMAIgAfAB4AHQAbABoAGAAWABIADwAOAA4ADgALAAkA
CAAGAAcABwAHAAcABgAEAAQAAgACAAIAAwAFAAUABAAEAAMABAADAAIAAQABAAEAAAAA
AAAAAAAAAAUACwAOABIAFwAZABIADwARABYAHwAuAD8AUABmAHoAgQB4AGcAQwARAO3/
5v/r/+j/4f/b/9f/2f/g/+j/8f/7//3//v8AAAIAAgAEAAQABQAFAAQABAAEAAQABAAD
AAMAAgACAAIAAwAGAAcACQAKAAgABwAFAAMABQAFAAUABgAGAAYABgAGAAUABQAGAAYA
CAAIAAkACQAIAAYABQAGAAoACgAJAAkABwAKAAoACgAKAAsACwALAAsADgAOAA4ADgAP
AA8AEAAQABEAEQASABIAFAAWABYAGQAbABwAHgAcAB0AHgAcAB4AHwAiACMAKAApACkA
LAAtAC8ALAArACoAKwAsAC4AMAAwADAAMAAtACwALAAsAC8ALgAtAC4ALAAoACcAJwAj
ACEAHgAbABgAFgAVABMAEgAQAA0ADQANAAgABgAGAAMAAwACAAIAAAD//////f////3/
/P/8//3///8BAAIA///+//3//P/8//z//P/8//7//v/8//z//P/9//3//v/+//3//f//
/////v/+////AwADAAMAAgD//////v/9/wIAAAABAAIAAgABAAEAAAAAAP///////wEA
AQACAAMAAwADAAMABQAEAP///v/+/wEAAwAEAAQAAwACAAEA//8AAAIAAwAEAAEAAAD/
//7/AAAAAP///v8BAAIAAQACAAQAAwABAP7//v///////v/8//z//P/8//3//f/7//r/
/P/9//7//v///////////wAAAAD//////v/9//z/+//+//7//v/8//r/AgAAAAAAAAAA
AP3//P/8//z//P/+/wAAAQABAAEABAAEAAEAAAAAAP//AgADAAUACQAIAAoACgANABAA
EgAVABcAGwAgACAAIAAeAB4AHgAdABwAGgAZABcAFgAWABcAFwATAA0ACQAFAAMAAgAA
AP7//P/5//j/+P/1//H/7v/s/+3/7//w//H/8v/y//H/8v/y//L/8v/z//L/8f/v/+7/
7//y//P/9P/z//P/8//y/+7/8P/w//L/9f/3//r/AAAFAAcABgD///3/AAAFABAAIQA2
AEoAXgBzAHwAcQBVACsA///o/+X/5v/f/9n/z//J/8r/1v/h/+f/6//s/+z/6v/v//L/
8//1//X/9P/0//T/8v/y//H/8f/y//L/8v/z//X/9f/2//b/9v/3//f/9//3//f/9//4
//f/9v/1//T/8//z//T/9P/2//b/9//3//X/9P/0//b/+P/4//f/9//3//r/+v/6//r/
+//7//v/+f/8//z//P///wEAAgAEAAMAAwACAAIABwAKAA0ADgAOAA8ADwAQAA4AEQAU
ABQAFgAXABoAGwAgACEAIQAkACUAJwAkACMAJgAnACgAKgApACgAJwAmACgAKAApACoA
KgAoACYAJgAlACAAHgAdABkAFwAUABEAEQAQABAADwANAAoABgAFAAMA/v/8//z//P/9
//3//v/9//v/+v/3//j/9//3//j/+P/5//r/+v/2//b/9v/2//b/9v/2//b/+P/4//b/
9v/0//X/9f/2//b/9f/1//f/9//2//b/9//5//n/+f/4//f/9//2//X/+P/2//f/+P/5
//n/+v/6//f/9f/0//P/9f/1//b/9//1//X/9f/3//f/8//z//T/+P/5//n/+P/6//r/
+v/5//f/+P/4//j/+v/6//r/+v/8//z/+//6//j/+P/2//b/+f/5//j/9v/2//f/9//2
//b/9v/2//b/9//3//X/9P/2//f/+P/4//X/9f/1//X/+P/4//f/9//5//n/+f/5//n/
+P/3//T/+v/8//n/9f/0//T/9P/0//T/9v/2//f/+P/3//j/+f/5//v/+//+//7//P/8
//3//f/+////AQAFAAgACgAKAA0ADQAOABAAEQAXABwAHAAcABwAHAAcABsAGwAaABoA
GQAXABYAFgAVABAACwAIAAUAAwACAAAA/v/6//f/9v/2//f/9f/0//T/8v/z//P/8//x
//D/7v/u//H/8v/z//X/8v/x/+//7v/s/+7/7v/u/+7/7//w//D/9P/y//D/8v/1//v/
AAACAAUABQAEAAMA//8AAAkAGAAvAEQAVgBuAH0AdgBnAFEAKQD//+j/4//i/93/1f/R
/9H/1P/a/+H/6f/v//D/8P/0//j/+v/6//v//f/8//z//P/6//r/+f/5//j/+P/4//n/
9v/1//X/9P/3//n/+v/7//v/+//7//z/+v/6//r/+v/9//3//v/+/wAAAAABAAEAAAD+
//3//v8CAAIAAQABAAEABAAEAAQABAAFAAUABQAGAAoACwAMAAkACQAIAAgADAANAA0A
DgATABYAGQAaABoAGQAXABYAGAAbAB4AHgAcAB0AIAAhACQAJQAlACgALAAvAC0ALQAu
AC8AMAAyADQANAA0ADQAMgAwAC8ALgAvAC4ALQAuACwAJgAjACEAIwAjACIAIQAdABoA
GAAVABQAEgAPAA8ADQAIAAYABgAGAAcABwAIAAYABQAFAAMAAQD///7//v///wEAAwAE
AAQABAAEAAQAAwACAAEAAAACAAIAAAAAAAEAAwAEAAYABQADAAIAAwADAAIAAgADAAMA
AwADAAIABAAFAAUABQAEAAAA///+//////8AAAAAAgABAAEAAQABAAEAAgADAAMAAwAD
AAUABAD///7//v8DAAUABgAGAAQABAAEAAMABQAGAAYABgAEAAQABAAEAAQABAADAAIA
AwAEAAMABAAGAAUAAwAAAAIAAwADAAIABAAEAAQABAAEAAMAAAD+////AQADAAQAAQAB
AAEAAQAEAAQAAwADAAMAAwADAAMABgAGAAYABAAAAAIAAwADAAEAAQACAAMAAQD/////
AAABAAIAAwAEAAUABAADAAIAAAACAAAAAAAAAAAAAAACAAIAAwAEAAEAAgADAAMABgAH
AAsADAAKAAoACwALAAwADQAPABMAEwAUABMAFQAWABgAGwAdACEAJgAmACYAJgAmACYA
JQAkACIAIQAfACAAIAAhACEAIAAbABgAFQATABIAEAAOAAoABwAGAAYABAABAP///v/9
//3//P/7//z//P/7//z/+v/6//r/+//5//n/+P/4//j/+v/6//r/+v/7//z//P/4//7/
AAAAAAUABwAKABAAEQANAA4ADQALABAAGwAkADUATgBkAHgAiQCGAHUAVwAlAPH/2v/f
/+L/3f/V/8//0f/c/+T/7f/3//3/+v/6/wIAAgAEAAQABQAHAAYABgAGAAgACAAHAAcA
CAAIAAgACQAHAAcACAAIAAsADQAOAA8ADQALAAkACAAKAAwADgAQABEAEQASABIAEAAQ
ABEAEQATABIAEgAUABYAFgAVABUAFwAaABoAGgAYABkAGQAZABsAHgAeAB4AHgAfAB8A
IAAkACUAJQAmACYAKAAqACoALAAtAC0ALgAwADMANgA2ADQANQA4ADkAPAA9AD0AQABC
AEUAQwBDAEUARwBJAEwASgBKAEoASgBMAEwATQBOAEsASABFAEQARgBCAEEAQQBAAD8A
PQA7ADcANAAyAC8ALAAqACcAJwApACQAIgAiACMAIwAiACIAIAAfAB8AHQAeAB0AHQAe
ABsAGwAbABoAGgAcAB4AIAAeAB4AHgAeAB0AHAAZABgAGgAbABsAHAAeAB0AHQAfAB4A
HgAfACEAIAAfAB4AHAAeACEAIwAlACUAIgAiACIAIwAjACQAJAAkACMAIwAjACMAIwAk
ACUAJwAnACcAKQAnACMAIwAkACQAJQAlACQAJQAmACcAJwAmACYAJQAkACQAJAAkACQA
JgAiAA==
         </WaveFormData>
      </LeadData>
      <LeadData>
         <LeadByteCountTotal>10000</LeadByteCountTotal>
         <LeadTimeOffset>0</LeadTimeOffset>
         <LeadSampleCountTotal>5000</LeadSampleCountTotal>
         <LeadAmplitudeUnitsPerBit>4.88</LeadAmplitudeUnitsPerBit>
         <LeadAmplitudeUnits>��V</LeadAmplitudeUnits>
         <LeadHighLimit>2147483647</LeadHighLimit>
         <LeadLowLimit>268435456</LeadLowLimit>
         <LeadID>V1</LeadID>
         <LeadOffsetFirstSample>0</LeadOffsetFirstSample>
         <FirstSampleBaseline>0</FirstSampleBaseline>
         <LeadSampleSize>2</LeadSampleSize>
         <LeadOff>FALSE</LeadOff>
         <BaselineSway>FALSE</BaselineSway>
         <ExcessiveACNoise>FALSE</ExcessiveACNoise>
         <MuscleNoise>FALSE</MuscleNoise>
         <LeadDataCRC32>3810963871</LeadDataCRC32>
         <WaveFormData>
/P/8//z//P/+//7//v/+/wAAAAAAAAAAAAAAAAAAAAD+//7//v/+//7//v/+//7//v/+
//7//v/8//z//P/8//3//v///wAAAAAAAAAAAAD+//7//v/+/wAAAAAAAAAAAgACAAIA
AgAAAAAAAAAAAAIAAgACAAIAAgACAAIAAgADAAQABQAGAAYABgAGAAYABAAEAAQABAAF
AAYABwAIAAgACAAIAAgACAAIAAgACAAKAAoACgAKAAgACAAIAAgACAAIAAgACAAIAAgA
CAAIAAoACgAKAAoACAAIAAgACAAJAAoACwAMAAwADAAMAAwADAAMAAwADAALAAoACQAI
AAkACgALAAwADgAOAA4ADgAMAAwADAAMAAwADAAMAAwACgAKAAoACgAKAAoACgAKAAoA
CgAKAAoACwAMAA0ADgANAAwACwAKAAwADAAMAAwACgAKAAoACgAMAA8ADwAOAA4ADwAP
ABAAEgARABEAEQASABIAEgASABIAEgASABIAEAAOAAsACwALAAkACQAJAAsACQAIAAcA
BgAGAAYABgAHAAkACgALAAsACwAMAAwADgAOAA4ADwAOAA4ADgANAAsACwALAAsADQAN
AA0ADQANAA0ADQANAAsACwALAAsADQANAA0ADgAOAAwADAANAA0ADQALAA0ADgAQABoA
JQAvADYAOgA7ADsAPQA9ADkALwAdAAQA7P/Y/8D/p/+R/37/b/9r/3L/fv+H/5H/n/+y
/8b/1f/f/+n/+P8FAA0AFQAZABkAFgAVABMAEgASABMAEwATABMAFgAWABYAFwAVABUA
FQAVABUAFQAVABYAGAAYABcAFgAUABUAFQAVABUAFwAXABcAFgAWABYAFgAXABgAGQAa
ABoAGgAaABsAGQAXABcAFwAaABoAGwAbABoAGQAXABYAFwAXABUAFQAUABUAFQAYABYA
FgAWABYAFQAVABQAFAAWABcAGQAaABkAGgAaABoAGAAXABYAFQAZABoAGgAbABgAFwAW
ABYAGAAYABgAGAAWABQAEwASABMAEAAQABAAEAAQAA8ADwAQABAAEAAQAAsACgAKAAkA
CwALAAsACwAJAAkACQAIAAoACgAKAAcABwAIAAoACgAMAAsACQAJAAoACwAMAAwADAAL
AAsACwALAAsACgAJAAsACgAKAAoACwAKAAkACAAKAAoACgAKAAwADAAMAAwACwAKAAoA
CQALAAsACgAKAAgACAAJAAkACQAJAAoACgAJAAkACQAKAAgACAAIAAgACgAKAAkACQAJ
AAkACQAKAAoACAAIAAgACQAIAAcABQAGAAcABwAIAAcABwAHAAcABQAFAAQABAAHAAgA
CQAKAAoACQAIAAgACQAKAAoACgAIAAcABwAHAAcABgAFAAQABQAGAAcABwAEAAQABQAF
AAMAAwADAAMABgAGAAYABgAGAAUABQAEAAQABAAEAAQAAgADAAMAAgAEAAUABQAFAAUA
BQAFAAUABwAHAAgACAAGAAYABQAFAAQABAACAAQAAgAAAAAAAQAEAAQABAAEAAQAAwAC
AAEAAAACAAIABQAFAAQABAAFAAUABQAEAAIAAQADAAUABgAHAAgACAAIAAgACgAIAAYA
AwABAAEA/////wEAAQD///7/+//6//r/+v/4//n/+//8/////////wAAAAAAAAAAAAAB
AAIAAgACAP//////////AQABAAEAAQADAAMAAwADAAIAAQAAAP////////////8AAAAA
/v/+//3///////3/AwAEAAgADgAVAB0AKAAsAC8ALQAtACkAIwATAP//6P/S/77/pv+N
/3f/aP9f/1v/YP9u/3v/hf+X/7D/wv/L/9n/5//y//v/BQAJAAcAAwACAAUABQAGAAgA
CAAHAAYABQAGAAYABgAHAAUABQAFAAUABwAHAAcACAAIAAgABwAGAAUABQAEAAMABQAH
AAcABwAEAAQABAAEAAQABAAEAAQAAgACAAIAAwAGAAUABgAHAAcABgAGAAUABwAHAAYA
BgAHAAcABQAFAAQABQAFAAgABgAGAAYABgAJAAkACAAIAAkACQAKAAoACQAKAAoACgAL
AAsACwALAAsACgAIAAcABwAHAAcACAAGAAYABgAGAAUABAAEAAQABQACAAIAAgABAAAA
/v/9//z//P/8//z/+//6//r/+f/3//f/9//3//n/+f/5//j/+P/4//j/9f/z//T/9v/2
//b/9f/z//P/8v/z//T/9P/y//H/8f/x//P/8//y//H/7//u/+7/7v/u/+7/7v/u/+//
8P/x//L/8v/y//L/8v/w//D/8f/x//P/8//y//L/7//u/+7/7f/w//H/8//0//H/8f/x
//L/7//u/+3/7P/u/+7/7f/t/+3/7f/t/+7/7P/q/+r/6v/t/+7/7//v/+3/7f/s/+z/
6//r/+v/6//p/+n/6P/o/+r/6v/q/+r/6P/n/+b/5v/p/+r/6v/q/+b/5f/l/+X/5P/k
/+T/5P/m/+b/5v/l/+L/4v/j/+P/4f/h/+H/4f/l/+b/5//o/+j/5//n/+b/5P/k/+T/
5P/k/+X/5f/k/+L/4//j/+P/4//j/+P/4//h/+H/4v/i/+L/4v/h/+H/5P/k/+L/5P/j
/+L/4f/h/+P/4f/h/+H/4P/e/97/3v/e/+H/4v/j/+T/4//i/+T/4//h/+D/4P/f/+P/
5P/k/+X/5f/n/+j/6f/o/+j/6P/o/+j/5v/k/+H/3//f/93/3f/d/93/2//a/9n/2P/Y
/9j/2P/Z/9v/3P/e/9//4P/i/+H/4P/f/97/3//g/+D/4P/f/9//3//f/+H/4f/h/+H/
4f/h/+H/4f/h/+H/4f/h/+H/4f/h/+H/4v/i/+D/4P/j/+X/5f/j/+P/5P/o/+7/9///
/wYADAAPABEAEQAPAAcA9//h/87/tv+e/4j/c/9b/0r/Qf8//0j/VP9h/23/e/+U/6b/
sf+5/8n/1P/d/+f/7f/v/+n/5v/n/+f/6P/q/+r/6f/o/+f/6f/q/+v/7f/r/+v/6//r
/+n/6f/p/+r/7P/s/+v/6v/q/+v/6//r/+n/6//r/+v/7P/s/+z/7P/q/+r/6v/q/+r/
6v/q/+v/6//p/+n/6f/q/+r/6//r/+z/7f/t/+7/7f/t/+v/6//s/+3/7f/w//D/8P/w
//D/7//v/+7/7v/w//H/8//0//P/9P/0//T/8//z//P/8//2//b/9f/1//P/8f/v/+7/
8P/w//D/8P/v/+7/7v/u/+3/6v/q/+r/6v/q/+n/6f/q/+r/6v/q/+f/5v/m/+X/5f/l
/+X/5f/l/+X/5f/k/+P/4v/h/93/3//g/+L/4v/i/+H/3//f/+L/4//k/+T/5v/l/+X/
5f/k/+P/4f/f/+D/4P/h/+L/5P/k/+T/5P/i/+L/4v/i/+T/5P/k/+T/4v/i/+P/4//h
/+H/4P/g/+L/4v/j/+P/4f/h/+L/4v/h/+H/4f/i/+P/5P/l/+b/4//i/+D/3//g/+H/
4v/k/+T/4v/i/+L/4v/i/+L/4f/h/+H/4P/g/+H/4f/h/+H/4f/h/+D/4P/h/+L/4//k
/+T/4//i/+L/4f/i/+L/4v/i/+H/4f/h/+L/4v/i/+L/4v/i/+L/4f/g/+D/4f/h/+P/
4//j/+P/5P/k/+T/5P/h/9//3v/c/9//4P/h/+L/4P/h/+H/4P/g/+H/4f/h/+P/4//j
/+P/4f/f/97/4v/i/+L/4v/i/+L/4v/i/+L/5P/k/+f/5//o/+j/6f/p/+f/5v/k/+P/
4//l/+b/5//q/+r/6v/q/+r/6P/m/+P/5f/l/+P/4//h/+H/3//e/93/3P/c/9z/2v/b
/93/3v/f/9//3//g/+D/4P/g/+D/4v/k/+X/5v/l/+X/5f/l/+P/4//j/+P/4//j/+P/
4//h/+H/4f/h/+P/4//j/+P/4v/i/+D/4P/h/+P/4//h/+P/6P/q//D/9////woAEAAP
AA0ADQAPAA0ABQDz/97/yP+0/5r/f/9n/1b/S/9H/07/Wv9j/2n/df+K/6D/rf+1/73/
yv/V/9//5//r/+3/6v/o/+f/5//o/+n/6f/p/+n/6v/q/+r/6//r/+v/6//r/+z/7f/u
//D/7v/u/+3/7P/r/+v/6v/p/+v/7f/t/+3/7v/u/+7/7v/u/+7/7v/u/+7/7v/u/+//
7f/r/+v/6//s/+z/7f/t/+7/7//v//D/8f/x/+//7//u/+//7//y//T/9P/0//T/9f/1
//T/9P/z//P/9P/0//f/+P/4//j/+f/5//n/+f/5//j/9v/1//T/8//y//L/9P/0//T/
9P/x//D/8P/w//H/7v/u/+7/7v/u/+3/7f/u/+7/7v/u/+7/7v/v/+//8f/x//H/8f/w
/+//7v/s/+7/8P/y//H/7v/u/+//7v/v/+//7v/v//D/8f/y//L/8P/v/+//7//w//H/
8f/x//P/8v/y//L/9P/0//T/9P/y//L/8v/y//H/8P/v/+7/7//w//L/8//0//X/9f/2
//T/9P/1//X/9v/3//n/+v/5//n/+f/6//z//P/8//z/+v/6//n/+f/5//n/+f/6//v/
+v/7//z//P/8//z/+//7//v/+v/6//3//f/9//3///////7//v/+//7//v/+////////
/wAAAAAAAP///v8AAAEAAwAFAAQABAAEAAQAAgACAAIAAQACAAIAAwADAAUABQAFAAUA
BQAEAAMAAgAEAAMAAwACAAQABAAEAAQABAAFAAUABAAEAAUABQAFAAMAAgAEAAQABAAE
AAUABgAHAAgABgAGAAkACQAJAAoADAANAA0ADAAKAAkACwANAA4ADwAQABAAEAAQABAA
DgAMAAkACQAJAAcABwAHAAcABQAEAAUABAAEAAQABwAJAAwADgAMAAsACgAKAAwADAAM
AAwACwAMAAwADAAMAA0ADgAPAA8ADwAPAA8ADwAPAA8ADwARABEAEQARABEAEQARABEA
EAAQAA4ADgAPABEAEQAPABMAFgAaAB4AJQAvADYAPAA/AEEAQQBDAEEANwApABYAAADu
/9r/wf+n/5L/f/91/3j/gv+R/5n/of+w/8b/2f/l/+3/+v8HAA8AFwAdAB8AGgAaABkA
GQAaABwAHQAeAB8AHwAeAB0AHQAfAB8AHwAfACEAIQAhACIAIgAiACEAIAAiACMAIwAj
ACMAJQAlACUAIwAiACEAIAAiACIAIgAiACQAJAAkACUAJAAhACAAHwAiACIAIwAjACEA
IQAgACAAIQAhAB8AHwAgACEAIQAkACQAJAAkACQAJQAlACQAJAAjACMAJAAkACcAKAAo
ACgAJQAlACUAJQAmACYAJQAlACQAIwAiACIAJAAkACQAJAAjACIAIgAiACAAHAAbABoA
HQAeAB4AHwAgACAAIAAgAB4AHgAfAB8AHQAdAB0AHQAdAB0AHQAcAB4AHgAeABsAGwAc
AB4AHgAgAB8AHQAdAB0AHQAdABwAHgAdAB0AHQAdAB0AHAAbAB0AHAAcABwAHQAcABsA
GgAbABwAHQAeABwAHAAcABwAHAAcAB0AHQAbABsAGgAaAB0AHgAgACEAHgAdAB0AHAAb
ABsAGwAcABoAGgAaABoAGwAcABwAHQAdAB0AHQAeABwAGgAaABoAHAAcABwAGwAbABsA
GgAaABsAGwAbABsAGQAZABgAGAAZABoAGwAcABwAGwAaABoAGQAaABoAGgAaABkAGQAZ
ABgAGAAYABgAGgAaABoAGQAYABgAGQAZABcAFwAXABcAGAAYABgAGAAaABkAGQAYABYA
FgAWABYAFgAXABcAFgAWABcAFwAXABUAFQAVABUAFQAVABYAFgAWABYAFQAVABIAEgAS
ABIAEgASABIAEgASABIAEgASABUAFQASABIAEwATABYAFgAVABUAFwAZABoAGwAaABoA
GgAaABkAFgATAA8ADwAPAA0ADQANAA0ACwAKAAoACgALAAwACgALAA0ADgAPAA8ADwAQ
AA4ADgAOAA4AEQASABIAEgAPAA8ADwAPABEAEQARABEAEAAPAA4ADQANAA0ADQANAA0A
DQANAA0ADwAQAA8AEAAPABEAEQAPAA0AEAAUABwAJQAtADYAPgA/AD0APQA9ADkALwAb
AAQA7v/Y/77/o/+L/3r/b/9p/2z/eP+H/5H/m/+w/8b/1f/f/+v/+v8FAA8AGQAdABsA
FgAWABUAFQAWABUAFQAVABUAFgAWABYAFwAXABcAFwAXABUAFQAVABYAFwAYABgAGAAY
ABkAGQAZABgAGQAYABcAFgAWABYAFgAYABgAGAAYABoAGgAaABsAGQAXABcAFwAYABgA
GQAZABkAGQAYABgAGwAbABkAGQAYABkAGQAcABwAHAAcABwAHQAdABwAHAAdAB0AHgAe
AB8AIAAgACAAHwAfAB8AHwAgACAAHwAfAB4AHQAcABwAHAAcABwAHAAdABwAHAAcABsA
GAAYABgAGAAYABcAFwAYABgAGAAYABUAFAAUABMAEQARABEAEQARABEAEQAQABIAEgAS
AA8ADwAQABIAEgASABEADwAPAA8ADwAPAA4ADgANAA0ADQAOAA8ADwAPAA4ADAALAAoA
DgAOAA4ADgAQABAAEAAQAA8ADgANAAwADQAOABAAEQAPAA8ADgAOAA4ADgAPAA8ADQAN
AA4ADgAPAA8ADwAQABAAEAAQABAAEgASABEAEQARABEAEQASABEADgANAAwAEAAQABAA
DwAQABEAEQASABIAEQAQAA8ADQANAAwADAAPABAAEQASABAADwAOAA4AEQASABIAEgAO
AA0ADQANAA4ADgAOAA4AEAAQABAADwAMAAwADQANAAsACwALAAsADAAMAAwADAANAA0A
DgAOAAwADAAMAAwADAANAA0ADAAMAA0ADQANAA0ADQANAA0ADQANAA4ADgAOAA4ADQAN
AAwADAAKAAwACgAKAAoACwALAAwADgAOAA4ADgAOAA4ADgAOAAwADAAPAA8AEAAQABEA
EQAPAA4ADAALAAwADwARABMAFQAWABcAGAAWABQAEgAPAA0ADQALAAsACwALAAkACAAF
AAQABAAEAAUABwAKAAwACwALAAsADAAKAAoACgAKAAwADgAPABAADwAPAA8ADwAPAA8A
DwAPAA4ADQAMAAsADAANAA4ADwANAA0ADQANABAAEAAOAA4ADQAPAA8ADQARABYAHAAk
AC0ANQA6ADwAPQA9ADsANwArABcA/f/m/9L/uv+g/4v/d/9o/2P/a/96/4b/j/+f/7X/
yv/W/+H/7f/7/wYADQAVABsAGwAVABAAEQARABIAFAAWABcAGAAZABkAGAAXABcAGAAZ
ABoAGwAaABkAGAAYABgAGAAXABYAGAAZABkAGQAXABkAGQAZABgAGAAYABgAGAAYABgA
GAAWABYAFgAXABgAFwAYABkAGAAYABkAGQAbABsAGgAaABoAGQAWABUAFwAZABoAHgAe
AB4AHgAeAB8AHwAeAB4AHQAdAB4AHgAhACIAIgAiACEAIQAhACEAIQAgAB4AHQAdAB0A
HQAeABwAHAAcABwAHQAcABwAHAAaABYAFQAUABIAEgARABEAEgASABIAEgAPAA4ADgAN
AA0ADQANAA0ACwALAAsACgALAAwADQALAAkACgAMAAwACgAJAAcABwAIAAkACgAKAAoA
CQAJAAkACQAJAAgABwAJAAgACAAIAAkACAAHAAYACAAIAAgACAAGAAYABgAGAAYABgAH
AAcABQAFAAQABAAEAAQABQAFAAUABQAGAAYAAwADAAMABAACAAIAAgACAAIAAgABAAEA
AQABAAEAAgADAAIAAwAEAAUABAADAAEAAQABAAAAAAADAAMAAwADAAUABQAEAAQAAgAC
AAIAAgAAAP///v/+/wEAAgACAAIA///9//z/+//+//7//v/+//7//v/+//3/+//6//r/
+f/6//v//P/9//z//P/8//z//P/7//v/+v/6//r/+v/6//n/+f/4//b/+P/5//n/+f/3
//f/9//3//f/9//4//j/+v/6//n/+f/2//T/9P/2//b/9v/2//b/9v/2//b/9v/2//b/
+f/5//r/+v/7//v/+//6//j/9//5//v//P/9//7//v/+//7//v/8//r/9//2//X/8v/x
//P/8//x//D/7//u/+7/7v/u/+//8f/y//P/8//z//T/9v/2//b/9v/2//b/9f/0//P/
8//z//P/8f/x//H/8f/0//X/9v/3//b/9f/0//P/8f/x//H/8f/y//L/8P/w//P/9f/1
//P/9f/4//z/BAALABUAHgAiAB8AHQAfAB8AGQAJAPP/3v/I/67/lP99/2v/Wv9P/0//
Vv9i/23/ef+J/6D/sP+5/8P/0//i/+3/8//3//f/9f/y//L/8f/x//L/9v/3//j/+f/5
//j/9//3//f/9//3//f/9//3//f/+P/4//j/9//2//T/9f/1//X/9//5//n/+f/2//b/
9v/2//b/9v/2//b/9v/2//b/9//1//P/8//z//T/9P/1//X/9f/1//T/9P/3//f/9f/1
//b/9//3//r//P/8//z//P/9//3//P/8//3//f/+//7//v/+//3//P/8//3//v//////
/v/8//v/+//7//v//P/8//z//P/8//n/+P/4//j/9//0//T/9P/0//T/8//z//L/8v/y
//L/7f/s/+z/6//s/+3/7v/v/+//7//v/+7/7v/u/+7/6//r/+z/7v/u//D/7//t/+3/
7f/t/+3/7P/s/+v/6//r/+v/6//q/+n/6f/o/+j/6P/s/+z/7P/s/+r/6v/q/+r/6P/o
/+j/6P/p/+r/7P/t/+z/6//p/+j/6//s/+7/7//u/+3/7f/s/+v/6//r/+z/6v/q/+r/
6v/q/+r/6f/p/+r/6//s/+7/7v/s/+z/7P/t/+z/6//p/+r/6//r/+z/7P/r/+r/6f/r
/+v/6v/q/+r/6v/q/+r/6v/p/+j/6P/n/+j/6P/o/+j/5//n/+f/5v/m/+b/5v/o/+j/
6P/n/+j/6P/p/+n/5//n/+f/5//n/+b/5f/k/+b/5//p/+r/6f/o/+f/5v/m/+f/5//m
/+b/5//n/+f/5f/l/+X/5f/n/+f/5v/m/+b/5v/m/+b/5v/m/+b/5v/m/+T/5P/n/+f/
5v/m/+f/5//q/+r/6f/p/+j/6f/p/+n/6//s/+3/7v/u/+z/6v/n/+X/5f/j/+P/5f/l
/+P/4v/f/97/3v/e/9z/3f/f/+D/4v/j/+T/5v/k/+T/5P/k/+P/5P/k/+T/5f/l/+X/
5f/l/+X/5f/l/+P/4//j/+P/4//j/+P/4//j/+P/4//j/+T/5P/i/+L/4//l/+X/4//l
/+b/6v/w//n/AQAIAA4AEwATABMAEQALAP//6f/U/8D/rv+W/3v/Y/9S/0n/R/9O/1j/
X/9p/3f/iv+e/6n/sf+//87/1//d/+f/6//p/+b/5v/l/+X/5v/n/+f/5//n/+j/6P/o
/+n/6f/p/+n/6f/p/+n/6f/q/+j/6P/n/+b/6P/p/+n/6f/n/+n/6f/p/+r/6v/q/+r/
6P/o/+j/6P/m/+b/5v/n/+n/5//n/+f/6P/o/+n/6f/n/+f/5v/m/+f/5//l/+X/5v/n
/+f/6v/o/+j/6P/o/+n/6f/o/+j/6f/p/+r/6v/r/+z/7P/s/+v/6//r/+v/6//q/+j/
5//o/+f/5v/m/+T/5P/k/+T/5f/k/+T/5P/h/97/3v/e/+D/4P/f/9//4P/g/+D/4P/e
/97/3//f/9//3//f/9//4f/h/+H/4P/e/97/3v/b/93/3v/g/+D/3v/d/9v/2//e/9//
4P/g/9//3f/c/9v/3f/d/9z/2//c/9z/3f/e/9//3v/d/9z/3v/e/97/3v/c/9z/3P/c
/97/3v/f/9//3//f/97/3v/c/9z/3f/d/+D/4f/j/+T/4f/h/+H/4v/i/+L/4v/i/+L/
4v/h/+H/4//j/+P/5P/i/+D/4P/g/+L/4v/i/+H/4//j/+L/4v/i/+H/4P/f/+D/4f/h
/+L/4v/i/+L/4v/i/+H/4P/g/+P/5P/k/+T/4v/h/+H/4f/i/+L/4v/i/+T/5P/k/+P/
4P/g/+H/4f/i/+P/5P/l/+T/5P/k/+T/4v/h/+H/4P/i/+L/4v/i/+L/5P/i/+L/4v/i
/+P/5P/l/+b/5P/k/+f/5//o/+j/6f/p/+j/6P/n/+f/6v/t/+//8f/y//L/8v/y//L/
8P/u/+v/6f/p/+f/5//p/+n/5//m/+P/4v/i/+L/4//l/+j/6v/r/+v/6//s/+7/7v/u
/+7/7v/u/+3/7P/r/+v/6//r/+3/7f/t/+3/7v/v//D/8f/v/+//7//v//H/8f/x//H/
8P/w/+7/7v/v//H/8f/v//f/9v/4//z/AwANABQAGgAbAB8AIQAjACEAGwANAPj/4v/O
/7b/mf+B/3D/Yf9Z/1z/Zv9v/3X/gf+O/6L/tf/B/8n/1v/j/+v/9f/9/wMAAgABAP//
/v/+/////////////v/+//7//////////////wEAAQABAAIAAAAAAP///v8AAAEAAQAB
AAEAAwADAAMAAAAAAAAAAAACAAIAAgACAAIAAgACAAMABQADAAMAAwAEAAQABQAFAAQA
AwABAAAABAAFAAQABQAFAAUABAAGAAYABgAGAAYABQAFAAQABAAHAAcACAAIAAkACgAK
AAoABwAHAAcABwAIAAgABwAHAAYABQAEAAQABgAGAAYABgAFAAQABAAEAAMAAAAAAAAA
AgACAAEAAQAAAAAAAAAAAAAAAAABAAEA//////////8BAAEAAQAAAAIAAgACAP////8A
AAIAAgACAAEA/////wIAAwAEAAQAAQD///7//f/9//3//P/7//7//v///wAAAAAAAAAA
AAD///7//f/8//3//v///wAAAQACAAQABQAEAAMAAQAAAAAAAAABAAEA/////wAAAAAB
AAEAAQACAAIAAgACAAIAAgACAAEAAQAAAP///v/+/wAA/v/+//7//v/+//7//f//////
/v/+//3//f/9//3///////7//v8AAAAAAAAAAP7//f/8//z///8AAAAAAAAAAP//////
/////v/9//z//v/+//7//f/+//7//////////////////v/+//7//v8AAP/////+/wAA
AAAAAAAA/v///////v/+//7//v/+//7/AAAAAAAAAAD+//7/AQABAAEAAgAEAAUABgAG
AAUABQAFAAcACAAJAAgACAAIAAgACAAGAAQAAQADAAMAAQABAAAA///8//r/+v/6//v/
/P/8//3///8AAP///////wAAAgACAAIAAgAFAAYABgAGAAMAAwADAAMAAwADAAMAAwAD
AAMAAwADAAEAAQABAAEAAQABAAEAAQAEAAQAAgACAAMABQAFAAMABQAGAAgADgAXACEA
LAA0ADcANwAzADMAMwArABsABgDy/9j/vv+l/5P/fP9p/2P/av92/4P/if+R/6T/uv/J
/9P/4f/y//v/AwAPABcAFwAQAA8ADQAMAAwADgAPABAAEQASABIAEgATABEAEQARABEA
EwATABMAFAAWABYAFQAUABIAEwATABMAFQAXABcAFwAWABYAFgAWABYAFgAWABYAFgAW
ABYAFwAVABMAEwATABUAFgAYABkAFwAXABYAFgAXABcAFQAVABgAGQAZABwAGgAaABoA
GgAbABsAGgAaAB0AHQAeAB4AHQAeAB4AHgAbABsAGwAbABwAHAAbABsAHAAbABoAGgAc
ABwAHAAcABkAGAAYABgAGAAWABcAGAAXABYAFAATABIAEgASABIAEgASABMAEwARABEA
EQARABMAEwATABIAEAAQABAADQAPABAAEgASABIAEQAPAA8AEAARABIAEgASABEAEQAR
ABMAEwASABEAEQAQABAAEAAQABAAEAAQABAAEAAQABAAEgASABIAEgASABIAEwATABEA
EQAQABAAEgASABMAEwAQAA8ADwAOABAAEQASABQAEgASABIAEgAUABQAEwATABUAFQAV
ABYAFgAUABQAFAAVABQAEwARABMAFQAWABgAFwAXABcAFwAWABUAEwASABQAFAAUABQA
FgAVABQAFAATABQAFAAUABMAEwAUABUAFAAUABQAFAATABIAEQAPAA8AEAASABMAEwAT
ABMAEwAUABQAFAAUABIAEQARABAAEgASABIAEgASABMAEwASABAAEQARABEAEQARABEA
EQASABMAFQAWABUAFAASABEAEgAQABIAFAAUABQAFAATABIAEQAQAA4ADgARABEAEgAS
ABMAEwAWABYAFQAVABQAFQAVABUAFwAYABkAGgAaABgAFgATABEAEQAPAA8AEQARAA8A
DgANAAwADAAMAAoACwANAA4AEQARABEAEgASABIAEgASABMAFAAUABQAFQAVABUAFQAU
ABMAEgARABEAEQARABEAEwATABMAEwAVABUAFQAVABYAFgAUABQAFAAVABQAEQAVABgA
HAAiACcALwA4AEAAQwBDAEMAQwBBADkAKQAQAPT/4P/G/6v/k/+A/3P/af9s/3j/h/+R
/5//sv/K/9v/5f/x//7/CwAVABsAHwAfABoAGgAZABkAGgAcAB0AHgAfAB4AHgAeAB8A
HwAfAB8AHwAfAB8AHwAgACAAIAAfAB4AHgAfAB8AHwAhACMAIwAjACEAIAAfAB4AIAAg
ACAAIAAgACAAIAAhACMAIQAhACEAIQAgACAAHwAfAB8AHgAeAB8AHwAdAB0AIAAjACUA
KgApACgAJwAmACcAJwAmACYAJwAnACgAKAApACoAKgAqACsAKwArACsAKwAqACgAJwAo
ACcAJgAmACgAKAAoACgAJQAkACQAJAAjACAAIAAgAB8AHgAcABsAHQAeAB8AIAAdABwA
HAAbABkAGQAZABkAGwAbABsAGgAYABgAGAAVABcAGAAaABoAGgAZABcAFwAWABcAGAAY
ABYAFQAVABUAFwAXABYAFQATABIAEgASABQAFAAUABQAFAAUABQAFAAWABYAFgAWABQA
FAAVABUAFwAXABYAFgAYABgAGQAZABcAFwAYABgAFwAXABcAGAAYABgAGAAYABgAGAAX
ABcAFwAXABcAGAAWABQAFAAUABgAGAAYABcAFQAVABQAFAAXABcAFwAXABcAFwAWABYA
FAAUAA==
         </WaveFormData>
      </LeadData>
      <LeadData>
         <LeadByteCountTotal>10000</LeadByteCountTotal>
         <LeadTimeOffset>0</LeadTimeOffset>
         <LeadSampleCountTotal>5000</LeadSampleCountTotal>
         <LeadAmplitudeUnitsPerBit>4.88</LeadAmplitudeUnitsPerBit>
         <LeadAmplitudeUnits>��V</LeadAmplitudeUnits>
         <LeadHighLimit>2147483647</LeadHighLimit>
         <LeadLowLimit>268435456</LeadLowLimit>
         <LeadID>V2</LeadID>
         <LeadOffsetFirstSample>0</LeadOffsetFirstSample>
         <FirstSampleBaseline>0</FirstSampleBaseline>
         <LeadSampleSize>2</LeadSampleSize>
         <LeadOff>FALSE</LeadOff>
         <BaselineSway>FALSE</BaselineSway>
         <ExcessiveACNoise>FALSE</ExcessiveACNoise>
         <MuscleNoise>FALSE</MuscleNoise>
         <LeadDataCRC32>588036766</LeadDataCRC32>
         <WaveFormData>
bABsAGwAbABlAGAAWwBWAFEATABHAEIAPAA2ADAAKgAlACIAHwAcABkAFgATABAADgAM
AAoACAAFAAQAAwACAAIAAgACAAIAAgACAAIAAgAAAAAAAAAAAAAAAAAAAAAAAAAAAAAA
AAAAAAAAAAAAAAIAAgACAAIAAgACAAIAAgAEAAQABAAEAAIAAgACAAIAAgACAAIAAgAF
AAYABwAIAAYABgAGAAYACAAIAAgACAAIAAgACAAIAAYABgAGAAYABAAEAAQABAAGAAYA
BgAGAAYABgAGAAYABAAEAAQABAACAAIAAgACAAAAAAAAAAAAAAAAAAAAAAD+//7//v/+
//7//v/+//7//v/+//7//v/8//z//P/8//z//P/8//z/+v/6//r/+v/6//r/+v/6//j/
+P/4//j/+v/6//r/+v/4//j/+P/4//b/9v/2//b/+f/5//n/+f/5//n/+//7//z//P/8
//z//P/9//3//f/9//3//f/9//////8AAAAA///+//3//f/7//v/+//8//7///////7/
/P/8//3//////wAAAgACAAQAAwABAAAA/f/6//f/9v/2//T/8//y/+3/7f/t/+3/7//v
/+//7//v/+//7//u/+z/7P/s/+z/7v/u/+7/7v/u/+3/7f/u/+7/7v/u/+//7//x//b/
/v8KABYAHgAhACQAMQBHAGMAeQCBAIAAiQCaAKMAnwCZAIoAUgACAMT/h/9G/zX/Yf+R
/63/xP/P/9n/6v/7/wUADwAWABYAEQAKAAgABwAHAAUABgAGAAYABgAGAAYABgAGAAYA
BgAHAAUABQAFAAYACQAJAAoACgAIAAgACQAJAAgACQAKAAsADQAOAA4ADgAPAA8AEQAS
ABQAFQAVABUAFgAWABYAFgAXABoAHgAgAB8AIAAiACMAJQAoACgAKgAsAC4AMAA0ADYA
NwA4ADkAPgBCAEMARwBKAE8AUwBWAFcAWgBfAGMAZwBrAG0AcAB0AHkAfQCAAIAAgACB
AIMAggCEAIYAhgCGAIUAgwCCAH8AfgB8AHsAdwByAG0AaQBlAF8AWQBSAEsAQgA6ADUA
MQAsACYAIgAcABcAEgAOAAoABwAEAP///f/9//v/+P/3//X/8//x//P/8//1//P/8v/x
//D/8P/w/+//7//v/+//7//v/+//7//v/+//7//v/+//7//w//L/8v/z//P/8f/x//L/
8v/z//T/9f/2//P/8//y//H/9P/2//b/9f/1//X/9v/2//X/9f/1//X/9//3//f/9//3
//f/9//3//f/9//3//j/+f/5//f/9//3//f/9//3//f/9//2//b/9P/0//T/9P/2//b/
9v/2//L/8f/x//H/8//0//X/9v/y//L/8v/y/+//7//u/+7/7v/v//D/8f/u/+7/7v/v
/+3/7f/s/+z/7v/u/+7/7v/t/+v/6v/p/+v/6//p/+n/6P/o/+j/5//o/+j/6f/p/+f/
6P/o/+f/5//o/+r/6//q/+n/6P/n/+n/6P/o/+j/6P/o/+X/5v/m/+b/5v/m/+b/5P/l
/+X/5f/n/+f/5//p/+f/6P/o/+j/6f/q/+z/7f/s/+z/7P/s/+3/7f/t/+7/7//v/+//
7//t/+3/7f/t/+z/7v/v/+//7v/s/+z/7f/t/+//8P/y//P/9P/0//P/8v/x/+7/6//o
/+j/5v/l/+b/4//j/+P/4f/h/+H/4f/j/+P/4//j/+D/4P/g/+D/4P/g/+D/4P/h/+L/
4v/j/+P/4v/h/+D/4f/h/+X/6P/u//r/CAAMAAsAEgAjAD8AWwBvAHcAfACPAKQArwCv
ALEAngBcAAgAyv+F/zz/Mf9j/5X/r//C/9H/3//u//v/AQAFAAgABgD///3//P/8//3/
/P/8//v/+v/8//z//P/8//z//P/8//3//f/9//3//v//////AAAAAP7//v//////AgAD
AAQABQAFAAYABgAGAAUABQAHAAgACAAJAAkACQAMAA4AEAASABAAEgAVABYAGQAaABwA
HQAfACIAIgAkACYAKAAqAC4AMQAzADUANwA6AD4APwBDAEgATQBRAFQAVwBaAF8AYwBn
AGsAbQBwAHMAdwB6AHwAgACAAIEAgwCEAIYAiACIAIcAhQCCAIAAfgB+AH0AfQB4AHIA
bABnAGEAWwBVAE4ASgBCADsANwAwACoAIwAeABoAFQAQAAwABgADAAAA+//3//f/9f/y
//P/8f/v/+3/7P/r/+z/6f/q/+n/6P/o/+r/6f/p/+n/5//n/+f/5//n/+f/5//n/+f/
5//n/+j/6v/q/+v/6//p/+n/6v/q/+r/6v/q/+r/6P/p/+n/6f/r/+7/7//v/+//7//w
//D/7v/t/+z/6//s/+3/7v/v/+//7//v/+//7f/t/+3/7v/x//H/7//v/+7/7f/s/+v/
7P/t/+3/7v/s/+z/7P/s/+z/7P/s/+z/6v/p/+n/6f/q/+r/6v/q/+b/5v/m/+b/5//n
/+b/5v/j/+P/4//j/+L/4v/i/+P/4//j/+L/4v/i/+L/4v/i/+L/4f/h/+H/4f/h/9//
3//e/97/3v/d/9z/3P/d/93/3//g/+D/3//c/9z/3f/d/9v/2//b/9v/3v/e/9//4P/d
/9z/3P/c/97/3v/e/+D/3v/c/9z/3P/c/9z/3f/d/93/3//f/9//4f/e/97/3f/c/9//
4P/i/+P/4//k/+X/5v/l/+X/5f/m/+b/5f/k/+P/4//j/+P/4//i/+T/5f/l/+T/4v/i
/+P/5f/n/+j/6v/r/+z/7P/r/+z/6//o/+X/4v/i/+D/3//d/9n/2P/X/9n/2f/Z/9n/
2//b/9v/2//Y/9j/2P/Y/9n/2v/b/9z/2v/a/9n/2f/a/9r/2v/a/9n/2f/Z/97/6P/2
/wAABgAHAA4AHwA7AFcAawBzAHoAhwCeAK0ArwCrAJYAUgAAAMT/ff8y/yn/X/+N/6f/
uP/D/9P/5P/x//n/AQAIAAIA/f/2//T/8//z//H/8v/y//L/9f/2//f/+P/2//b/9v/3
//X/9f/1//b/+f/5//r/+v/6//r/+//7//z//f/+//////8AAAAAAAAAAP//AAAAAAEA
AwAEAAUABQAGAAcACAAKAAwADwAQABMAFAAWABcAGQAcABwAHgAiACQAJgAqAC0ALwAx
ADMANgA6ADsAPwBCAEcASwBOAFEAVABZAF0AYwBnAGkAbABxAHUAeAB6AHoAegB7AH0A
fgCAAIIAggCAAH8AfQB8AHsAegB4AHcAcQBsAGcAYwBfAFkAUwBMAEUAPAA0AC8AJwAi
ABwAGAASAA0ACAAEAP3/+f/1/+//7f/t/+v/6P/o/+f/5v/l/+P/4//l/+P/4//j/+P/
5P/j/+H/4P/f/+H/4f/h/+H/4f/h/+H/4f/f/9//3//g/+L/4v/j/+P/4//j/+T/5P/k
/+T/5P/k/+T/5f/l/+X/5f/m/+X/4//l/+X/5v/m/+n/6f/p/+n/5//n/+f/5//o/+n/
6v/r/+n/6f/p/+r/6//r/+n/6f/n/+f/5//n/+X/5f/k/+T/5v/m/+b/5v/o/+j/6P/o
/+T/4//j/+P/4v/i/+L/4v/i/+L/4v/i/+P/4//i/+L/4f/h/+H/4f/g/+D/4P/h/+H/
4f/g/+D/4P/g/+D/4P/e/93/3f/d/9//3//d/93/3P/c/9z/2//a/9r/2//b/93/3v/e
/93/3P/c/9n/2v/c/9z/3P/c/9z/3f/d/93/3f/d/93/3//h/+L/4v/i/+L/4v/j/+P/
4f/i/+P/5P/n/+f/5//o/+b/5f/k/+P/4//j/+P/4//m/+j/6f/p/+b/5P/k/+X/6f/r
/+z/7v/s/+z/6//p/+j/5//k/+H/4v/i/+D/3//c/9n/2f/Z/9n/2f/Z/9n/2f/Z/9n/
2f/Y/9j/2P/Y/9r/2v/a/9r/2v/a/9n/2f/c/9z/3P/c/9n/3f/f/+T/7P/6/wgAEgAT
ABIAGwAxAE8AYwBnAGQAawB8AIMAewBxAGAAKgDa/57/af8s/xn/Rf95/5f/rP+3/8H/
1P/n//P/+f8CAAIA/f/4//b/9f/1//P/9P/0//T/9P/0//T/9P/2//b/9v/3//f/9//3
//j/9//3//j/+P/6//r/+//7//r/+//8//3///8AAAAAAAABAAEAAwAEAAQABQAFAAUA
BQAGAAcACAAIAAoADQAOABAAEgAVABcAFwAaABoAHAAcAB4AIAAkACkAKwAtAC8AMQA0
ADQANwA8AEEARQBIAEsATgBTAFcAWwBfAGEAZABlAGkAbABuAHAAcABxAHMAcgB0AHYA
dgB2AHUAcwByAHEAcABuAG0AZwBiAF0AWQBTAE0ARwBAADsANAAuACsAJQAgABoAFgAS
AA0ACAAEAAEA///9//n/9f/1//P/8P/v/+3/6//p/+v/6//t/+v/6P/n/+b/5v/n/+f/
6P/p/+j/5//m/+X/5//n/+f/5//n/+f/5//o/+b/5v/n/+f/6f/p/+r/6v/q/+r/6v/q
/+z/7f/t/+3/7f/u/+3/6//r/+v/7P/s/+7/7//w//H/8P/v/+7/7f/v/+//7//v//H/
8f/x//L/8f/x/+//7//v/+//7//v/+//7//u/+7/8P/w//D/8P/v/+7/7f/s/+3/7f/u
/+//7v/u/+7/7v/u/+7/7v/u/+3/7f/s/+z/6v/p/+j/5//o/+j/6P/p/+v/6//q/+r/
6f/o/+f/5v/o/+f/5//n/+f/5//l/+X/5v/m/+b/5f/k/+T/5f/l/+X/5v/k/+T/5P/k
/+b/5//n/+f/5v/l/+T/5f/n/+j/6P/o/+b/5v/n/+f/5//o/+n/6v/s/+3/7v/w/+7/
7f/s/+v/6//r/+v/6//s/+7/7//v/+7/7P/s/+3/8f/z//T/9v/1//T/8v/v//D/7//s
/+n/5v/m/+T/4//i/9//3//f/+H/4f/h/+H/4f/h/+H/4f/i/+L/4v/i/+D/4P/g/+D/
3v/e/93/3f/g/+D/4P/g/+H/4f/j/+j/8v/8/wgAEAAXABgAHQAxAEkAXwBpAGgAZQBw
AH8AfQBzAGYAQAD6/7r/j/9a/zH/Pf9v/5f/sv/D/83/3P/t//f//f8GAAwACQADAAAA
/v/9//v//P/8//z//P/8//z//P/+//7//v////3//f/9//7/AQABAAIAAgACAAIAAwAD
AAIAAwAEAAUABQAGAAYABgAHAAcACQAKAAwADQANAA0ADgAOAA4ADgAOABAAEwAUABUA
FgAYABkAGwAeAB4AIAAgACIAJAAoACsALQAvADEANAA4ADkAPQA/AEMARgBIAEwAUABW
AFsAXABfAGAAYgBlAGkAbABuAHAAcABxAHMAcgB0AHYAdgB4AHcAdQB0AHEAcABuAG0A
awBmAGEAXQBaAFUAUABKAEQAPAA1ADEAKwAmACAAHAAYABMADgAKAAcABQADAP///f/9
//v/+P/5//f/9f/z//H/8f/z//H/8P/v/+7/7v/w/+//7//v/+3/7f/t/+3/7f/t/+3/
7f/v/+//7//w/+7/7v/v/+//7f/t/+7/7v/w//D/8P/w//L/8//z//P/8//0//P/8f/x
//H/8v/y//P/8//z//P/8//z//P/8//x//H/8f/x//P/8//z//T/9f/1//P/8//z//P/
8//z//X/9f/0//T/8f/w/+//7v/v//D/8f/y//L/8f/x//H/8P/w//D/8P/u/+7/7v/u
/+//7//u/+7/6//r/+v/6//o/+j/6P/p/+n/6f/o/+j/6P/o/+j/6P/q/+n/6f/p/+n/
6f/n/+f/5v/m/+b/5f/m/+b/5//n/+X/5v/m/+X/5P/k/+X/5f/n/+f/5//n/+P/4v/i
/+L/4v/i/+L/4//j/+P/4//j/+P/5f/n/+j/6P/o/+b/5v/n/+f/6f/q/+v/7P/r/+v/
6//s/+r/6f/o/+f/6f/p/+n/6f/q/+z/7f/t/+z/6v/q/+v/6//t/+7/8P/y//L/8f/v
/+7/7f/q/+f/5v/m/+T/4//i/9//3//f/9//3//f/9//3v/d/9z/2//c/9z/3P/c/9z/
3P/c/9z/3v/e/93/3f/e/97/3v/e/9v/2//d/+L/6P/2/wQADAALAAoAFwAxAE8AaQB1
AHoAhQCYAKUApwClAJwAbAAeANz/of9W/yv/Sf9//6H/tP/B/8//4v/v//f/AQAIAAYA
AQD6//j/9//3//f/+P/4//j/+P/4//j/+P/4//j/+P/5//v/+//7//z/+//7//z//P/8
//z//f/9//7///8AAAEAAQACAAIAAgAFAAUABwAIAAYABwAHAAcABwAIAAkACgAKAAwA
DwAQABEAEgAUABUAGQAcABwAHgAgACIAJAAoACsALQAvADEAMgA2ADcAOwBAAEUASQBM
AFEAVABZAF0AYABjAGQAZgBrAG8AcgB0AHgAeAB5AHsAegB8AH4AfgB+AH0AewB6AHkA
eAB2AHUAcQBsAGcAYwBdAFcAUQBKAEQAPAA1ADEAKQAkAB4AGgASAA0ACAAEAAAA/f/6
//X/8//z//H/7v/t/+v/6f/n/+b/5f/m/+P/5P/j/+L/4v/k/+P/4//j/+H/4f/h/+H/
4//j/+P/4//j/+P/4//k/+P/4v/i/+H/4v/j/+X/5v/m/+b/5v/m/+j/6f/p/+n/5//o
/+f/5f/m/+f/6f/q/+n/6f/p/+n/6//r/+v/6//r/+v/6//r/+v/6//r/+z/6//r/+n/
6f/r/+v/6//r/+v/6//q/+r/6f/o/+f/5v/n/+j/6f/q/+j/5//n/+f/5v/m/+b/5v/i
/+L/4v/i/+L/4//j/+T/5f/l/+X/5f/j/+L/4f/h/9//3//e/97/4P/g/+D/4P/i/+H/
4f/h/+H/4f/f/9//4P/g/+D/3//e/97/3//f/93/3v/e/93/3P/c/93/3f/d/93/3f/d
/93/3P/c/9z/2v/a/9v/3P/a/9r/3P/c/9z/3P/a/9v/2//b/9v/2//b/93/3f/e/97/
3v/c/9z/3f/d/97/4P/i/+T/5f/l/+X/5v/k/+P/4v/h/9//3//f/9//4v/k/+X/5f/k
/+L/4v/j/+b/6f/r/+7/7f/s/+r/5//k/+P/4P/d/93/3v/d/93/2//X/9b/1f/X/9f/
1//X/9b/1f/U/9P/1f/W/9f/2P/W/9b/1v/W/9b/1v/V/9X/1v/W/9b/1v/V/9n/2//g
/+z/+P8AAAQABQAQACsASQBhAG0AcQCAAJcAqgCvAK0AowBuABoA2v+e/0v/Hv9H/4H/
n/+x/77/y//b/+r/8f/5/wEAAgD6//H/7//u/+7/7//x//L/8v/y//L/8v/y//L/8//0
//X/9//1//X/9f/2//X/9f/2//b/9v/2//f/9//6//v//P/9//3//v/+//7/AQABAAMA
BAAEAAUABQAFAAcACAAJAAoACgAMAA8AEAARABIAFAAVABcAGgAaABwAIAAiACQAKAAr
AC0ALwAxADUAOgA8AEEAQgBHAEsATgBSAFYAXABhAGUAaQBrAG4AcABzAHUAdgB5AHoA
fAB/AH4AgACCAIIAgAB/AH0AfAB3AHYAdABzAG0AaABjAF8AVwBRAEsARAA8ADQALQAp
ACMAHgAYABQADAAHAAIA/v/8//n/9v/x//H/8f/v/+z/6v/n/+T/4f/i/+P/5v/l/+L/
4f/g/+D/4P/f/9//3//g/+H/4v/j/+L/4f/g/9//4P/h/+L/5P/j/+L/4v/h/+H/4f/i
/+L/4//k/+X/5v/k/+X/5f/l/+T/5v/m/+X/5//n/+j/6P/n/+f/5//n/+f/5//n/+f/
5//n/+f/5//n/+f/5//o/+n/6f/n/+f/5//n/+f/5//p/+n/6P/o/+j/6P/o/+j/5v/m
/+b/5v/j/+H/4P/f/+H/4v/j/+T/4P/g/+D/4P/h/+H/4P/g/9//3//f/9//3P/c/9z/
3f/f/9//3v/e/97/3v/e/97/3v/d/93/3f/d/93/2//b/9r/2v/a/9n/2P/Y/9n/2f/b
/9z/3P/b/9j/2P/Z/9n/2//b/9v/2//Z/9j/2P/Y/9j/2P/Y/9j/2P/Z/9n/2f/Z/9n/
2f/b/93/3v/e/97/3v/e/9//3//d/97/3//g/+H/4f/h/+L/4v/h/+D/3//d/93/3f/d
/+D/4v/j/+P/4v/g/+D/4f/h/+P/5P/m/+b/5v/l/+P/5f/l/+P/4f/f/97/2//Z/9j/
1f/V/9X/1f/V/9X/1f/V/9X/1f/V/9T/1P/U/9T/1P/U/9T/1P/U/9T/0//T/9T/1P/U
/9T/0f/T/9n/3v/m//T/AgAEAAMABgAZADcAUQBlAG8AeACHAJgApQClAKEAigBEAPT/
uP9x/yb/If9b/4n/n/+u/7v/zf/i/+3/8//5//7/+v/z//D/7v/t/+3/8P/y//P/9P/z
//L/8f/w//H/8v/z//X/9P/z//L/8v/1//X/9v/2//T/9P/1//X/+P/5//r/+//7//z/
/P/8//3//f///wAAAAABAAEAAQAFAAYABwAIAAYACAALAAwADwAQABIAEwAVABgAGAAa
ABwAHgAgACQAJwApACsALQAxADYAOAA9AD4AQwBHAEoATwBSAFcAWwBhAGUAZwBqAGsA
bwByAHQAeAB4AHkAewB8AH4AgACAAIAAfwB9AHwAdwB2AHQAcwBtAGgAYwBfAFkAUwBN
AEYAPQA0ACwAJwAjAB4AGAAUAA4ACQAEAAAA+//3//P/7f/r/+v/6f/m/+X/4//h/9//
3//f/+H/3//g/9//3v/e/9z/2//b/9v/2f/Z/9n/2f/b/9v/2//b/9v/2//b/9z/3P/c
/93/3f/d/93/3v/e/9z/3P/c/9z/3//h/+L/4//h/+L/4f/f/+D/4f/j/+T/4//j/+P/
4//i/+H/4P/f/+L/4//k/+X/4//j/+P/5P/j/+P/4f/h/+L/4//k/+X/4//j/+L/4v/g
/+D/4P/g/+D/4P/g/+D/4P/f/9//3//e/97/3v/e/97/3v/e/97/2//b/9r/2v/Z/9n/
2f/Z/9r/2v/a/9v/2//b/9r/2v/a/9r/2v/a/9r/2f/Z/9n/2f/Z/9f/1//W/9b/1v/V
/9b/1v/X/9f/1v/W/9X/0//W/9b/1f/T/9L/1P/U/9T/1P/S/9P/0//T/9X/1f/V/9f/
1v/W/9X/1P/V/9b/2P/Z/9n/2v/b/9z/3f/d/93/3v/c/9v/2v/Z/9n/2f/Z/9n/3P/e
/9//3//c/9r/2v/b/9z/3f/d/97/4f/i/+L/4f/g/9//3P/Z/9j/2P/W/9X/1P/R/9H/
0f/T/9P/0//T/9H/0f/R/9H/0P/Q/9D/0P/Q/9D/0P/Q/9D/0P/P/8//0v/S/9L/0v/R
/9H/0//Y/+L/8P/+/wQABQAIABUALQBJAF0AYQBkAHEAhACPAIsAhQB0ADoA6v+q/2n/
Iv8P/0H/d/+X/6r/t//D/9b/4f/n//H//P/8//X/7v/s/+v/6//t/+7/7v/u/+7/7v/u
/+7/7v/u/+7/7//x//H/8f/y//P/8//0//T/8//y//L/8f/y//P/9P/1//b/+P/5//r/
+f/5//v//P/8//3//f/9////AAABAAIAAwAGAAoADAAMAAwADQANAA8AEgASABQAFwAa
AB0AIgAlACcAKQArAC4AMgAzADcAOAA9AEEARABJAEwAUQBVAFkAXQBfAGIAZQBpAGwA
bgByAHIAcwB1AHUAdgB3AHYAdgB1AHMAcgBvAG4AbABrAGkAZABfAFsAUwBNAEcAQAA6
ADIAKwAnACEAHAAWABIADgAJAAQAAAD7//f/8//t/+3/7f/r/+j/5f/j/+H/3//g/+H/
5P/j/+D/3//e/97/3v/d/93/3f/d/93/3f/d/9v/2//b/9v/3f/d/93/3v/c/9z/3f/d
/97/3//h/+L/4P/g/+D/4P/f/9//3v/d/+H/5P/l/+X/4//j/+T/5P/l/+X/5f/l/+X/
5f/l/+X/5f/l/+X/5f/j/+P/4//k/+f/5//l/+X/5f/l/+X/5f/l/+X/5P/k/+b/5v/m
/+b/5P/k/+T/5P/k/+P/4//j/+P/4v/h/+D/4P/g/+D/4P/f/9//3v/e/9//3//f/9//
3P/c/9z/3f/d/93/3P/c/9z/3P/c/9z/3P/b/9v/2//a/9n/1v/V/9b/2v/Y/9j/2P/Y
/9j/2f/Z/9n/2f/Z/9n/2//Z/9r/2v/a/9z/3P/d/93/3f/e/9//4P/h/+H/4f/i/+T/
4//i/+H/3//f/9//3//i/+T/5f/l/+P/4P/f/9//4v/l/+f/6v/o/+j/5//l/+T/4//g
/93/2v/a/9j/1//U/9H/0f/R/9L/0//U/9X/0//T/9P/0//U/9T/1P/U/9T/1P/U/9T/
0//S/9D/z//S/9L/0v/S/9X/1f/X/9j/3v/q//r/BgAJAAgADwAhADcATQBZAFoAXQBq
AHUAcwBrAGAAQAD6/7b/gf9G/xf/J/9b/4P/nP+t/7f/yP/Z/+P/6//2/wAA///4//T/
8f/v/+3/7v/u/+7/8P/w//D/8P/u/+7/7v/v/+3/7f/t/+7/7//v//D/8P/y//L/8//z
//L/8//0//X/8//0//T/9P/2//f/+v/8//z//f/9//3///8AAAEAAgAEAAYACQAKAAoA
CgALAAsADQAQABAAEgATABQAFQAYAB0AHwAhACMAJgAqACsALwAwADUAOQA8AD8AQgBH
AEsATQBRAFMAVgBZAF0AYABiAGMAYgBiAGMAZABmAGgAaABpAGkAaABoAGMAYgBgAF8A
XQBYAFMATwBLAEUAPwA4ADMALAAmACMAGwAWABAADAAHAAMA///8//j/9f/y/+3/6//r
/+n/5v/l/+P/4f/f/9//3//h/9//3v/d/9z/3P/c/9v/2//b/93/3f/d/93/3f/d/93/
3f/b/9v/2//c/97/3v/f/9//3//f/+D/4P/g/+D/4P/g/97/3//f/9//4v/k/+T/4//h
/+H/4v/i/+P/4//j/+P/4//j/+P/4//h/+H/4f/h/+L/4//k/+b/5f/l/+P/4//l/+X/
5f/l/+P/4//i/+L/4//k/+X/5v/m/+b/5v/m/+L/4f/h/+H/5P/k/+T/5P/k/+T/5P/k
/+H/4f/g/+D/4f/h/+H/4f/g/+D/4P/h/9//3//e/97/3v/e/97/3v/e/93/3f/d/97/
3//e/9//3v/e/97/3//e/97/3v/e/97/3v/f/9//3//e/93/3P/d/9//4P/g/+D/4P/g
/+H/4f/j/+T/5f/m/+b/5f/k/+T/5v/l/+T/4//k/+X/5v/n/+X/5v/m/+X/5v/k/+T/
5f/n/+n/6v/s/+r/6v/p/+f/5v/l/+L/3//e/97/3P/b/9z/2f/Z/9n/2f/Z/9n/2f/Z
/9n/2f/Z/9j/2P/Y/9j/2P/Y/9j/2P/Y/9j/1//X/9r/2v/a/9r/2f/Z/9v/3v/i/+7/
/v8KAA0AEAAXACsARwBfAGsAbABxAH4AiQCHAIMAegBQAAIAwP+R/1b/J/87/3H/l/+u
/73/yf/a/+f/7f/3/wIABgD///j/9v/1//X/9f/2//b/9v/2//b/9v/2//b/9v/2//f/
+f/5//n/+v/5//n/+v/6//r/+v/7//v//P/9//7//////wAAAAAAAAEAAQADAAQABAAF
AAUABQAJAAoACwAMAAsADAAOAA4ADwAQABIAEwAVABgAGAAaABwAHgAgACQAKQArAC0A
LwAxADQANAA3ADwAQQBFAEgASQBMAFEAVQBZAF0AXwBiAGUAaQBsAG4AcABwAHEAcwB2
AHgAegB6AHgAdwB1AHQAcQBwAG4AbQBpAGQAXwBbAFcAUQBLAEQAQAA4ADEALQApACQA
HgAaABYAEQAMAAgABAABAP7/+f/3//f/9f/y//P/8f/v/+3/6//r/+3/6//s/+v/6v/q
/+r/6f/p/+n/6f/p/+n/6f/r/+v/6//r/+n/6f/p/+r/6P/o/+n/6f/r/+v/7P/s/+z/
7P/s/+z/7P/t/+3/7f/s/+7/7v/t/+7/7//x//L/8v/x//D/7//w//H/8v/z//P/8//z
//P/8f/x//H/8v/x//H/7//v//H/8//1//f/9f/1//T/9P/0//T/9P/0//L/8v/y//L/
8v/x//H/8f/y//L/8v/y//L/8v/y//L/8f/x//D/8P/t/+3/7f/t/+z/7P/s/+3/6//r
/+r/6v/s/+z/7P/s/+3/7f/u/+//7f/t/+v/6//u/+7/7v/t/+z/7P/t/+3/6//s/+z/
6//t/+7/8P/x/+7/7f/s/+v/7//s/+z/7P/s/+z/7P/s/+3/7f/t/+v/6//r/+3/7//w
//D/8P/w//D/8f/x//H/8v/z//T/9f/1//X/9v/2//X/9P/z//P/8//z//P/9P/2//f/
9//4//b/9v/3//j/+f/5//r//f/+//7//f/6//n/9v/z//D/8P/u/+3/7v/r/+v/6//p
/+n/6f/p/+n/6f/p/+n/6P/o/+j/6P/o/+j/6P/o/+r/6v/p/+n/6P/o/+j/6P/n/+n/
6//u//T//v8KABIAEwAUAB8ANwBXAHMAgQCCAIkAnACvALMAsQCuAIgAOgDy/7v/cv85
/0v/g/+p/8D/z//b/+r//f8HAA0AEgAUAA0ACAAGAAUABQADAAQABAAEAAYABgAGAAYA
BAAEAAQABQAHAAcABwAIAAkACQAKAAoACQAIAAgABwAJAAsADQAPAA0ADgAOAA4ADQAN
AA8AEAARABMAFAAVABcAGAAZABoAGQAaABwAHAAfACAAIgAjACUAKAAoACoALgAwADIA
NgA5ADsAPQA/AEIARgBHAEsATgBTAFcAWgBbAF4AYwBnAG0AcQBzAHYAewB/AIIAhACG
AIYAhwCJAIwAjgCQAJAAkACPAI0AjACLAIoAiACHAIIAfAB2AHEAbQBnAGEAWgBWAE4A
RwBDADwANgAvACoAJAAfABoAFgASAA8ADAAHAAMAAwABAP7////9//v/+f/5//n/+//5
//f/9f/z//L/9P/z//P/8//x//H/8f/x//H/8f/x//H/8f/x//H/8v/y//L/8//z//X/
9f/2//b/9P/0//T/9P/1//f/+P/5//r//P/8//v/+f/5//r/+v/5//n/+f/5//v/+//7
//v/+//7//v/+//7//v/+//8//3//f/7//v/+f/5//n/+f/7//v/+v/6//r/+v/6//r/
+P/2/w==
         </WaveFormData>
      </LeadData>
      <LeadData>
         <LeadByteCountTotal>10000</LeadByteCountTotal>
         <LeadTimeOffset>0</LeadTimeOffset>
         <LeadSampleCountTotal>5000</LeadSampleCountTotal>
         <LeadAmplitudeUnitsPerBit>4.88</LeadAmplitudeUnitsPerBit>
         <LeadAmplitudeUnits>��V</LeadAmplitudeUnits>
         <LeadHighLimit>2147483647</LeadHighLimit>
         <LeadLowLimit>268435456</LeadLowLimit>
         <LeadID>V3</LeadID>
         <LeadOffsetFirstSample>0</LeadOffsetFirstSample>
         <FirstSampleBaseline>0</FirstSampleBaseline>
         <LeadSampleSize>2</LeadSampleSize>
         <LeadOff>FALSE</LeadOff>
         <BaselineSway>FALSE</BaselineSway>
         <ExcessiveACNoise>FALSE</ExcessiveACNoise>
         <MuscleNoise>FALSE</MuscleNoise>
         <LeadDataCRC32>827946749</LeadDataCRC32>
         <WaveFormData>
kgCSAJIAkgCKAIIAegByAGoAYgBaAFIASgBCADoAMgAtACgAIwAeABoAFgASAA4ACwAI
AAUAAgD///7//f/8//v/+v/5//j/+v/6//r/+v/4//j/+P/4//j/+P/4//j/9v/2//b/
9v/4//j/+P/4//r/+v/6//r/+v/6//r/+v/6//r/+v/6//r/+v/6//r/+v/6//r/+v/7
//z//f/+//7//v/+//7//v/+//7//v8AAAAAAAAAAAAAAAAAAAAA/v/+//7//v8AAAAA
AAAAAP7//v/+//7//P/8//z//P/6//r/+v/6//j/+P/4//j/+v/6//r/+v/5//j/9//2
//T/9P/0//T/9v/2//b/9v/1//T/8//y//L/8v/y//L/8f/w/+//7v/u/+7/7v/u/+7/
7v/u/+7/8P/w//D/8P/t/+z/6//q/+j/6P/o/+j/6v/q/+v/6//p/+r/6//s/+//7//v
/+//8f/x//L/8v/x//L/8//0//T/9P/1//b/9v/2//b/9//4//n/+f/5//z//P/8//v/
+v/5//n/+f/7//z//f/8//r/+f/2//T/8f/u/+r/6f/q/+n/5//l/+L/4f/h/+L/5P/j
/+P/4//i/+H/4P/f/93/3f/e/97/4P/g/+D/4f/h/9//3//g/+P/4//i/+D/3//d/93/
3f/h/+b/6f/t//j/DgAvAF0AkAC8AOUAHgFcAZIBuAHTAdMBmgEvAbAADQBd/w7/Nf9q
/4P/mP+l/63/v//T/+H/7P/1//r/+v/5//f/9//3//f/9//3//f/9//4//r/+v/7//v/
/P/8//v/+//7//v//////wIAAgABAAAAAAAAAAEAAgADAAMABQAGAAcACQALAA0ADQAO
ABAAEQASABQAEgATABQAFgAaABwAHgAgACAAIQAkACUAKQAtAC8AMQAxADQANgA4AD0A
PwBDAEYATABQAFQAWQBcAGMAZwBrAG0AcwB4AH0AgQCGAIoAjgCWAJ0AogCnAKYApgCp
AKsArACtAK4ArgCsAKwArACqAKgApQCiAJ8AnACVAJEAigCEAHwAdABqAF8AVgBOAEUA
QAA4ADIAKwAjABwAFgAQAA4ACQADAP//+//5//f/9P/x/+//7f/r/+v/6//r/+n/6v/o
/+j/5//p/+n/6f/p/+f/5//n/+f/5//n/+f/5//n/+f/5//n/+r/6v/q/+v/6v/p/+j/
6P/r/+z/7f/u/+3/7P/t/+z/7P/s/+3/7f/t/+3/7v/u/+7/7v/u/+//7//v/+//7//v
/+//7//v/+//7//w//L/8P/w/+//7//x//H/8f/x//D/7//u/+3/6//q/+r/6v/t/+3/
7f/t/+v/6f/p/+n/6//s/+3/7f/q/+n/6f/o/+b/5v/m/+b/6P/m/+b/5v/k/+T/5P/k
/+L/4v/i/+D/4f/i/+P/5P/i/+L/4v/h/+H/4f/h/9//3//f/9//3//g/+D/4P/h/+H/
4f/h/+H/4f/h/+H/4f/f/9//3//f/9//3//f/9//3//f/93/3P/e/97/3v/e/97/3P/c
/9z/3f/f/9//4P/h/+H/4f/g/9//4P/h/+L/5P/j/+P/4//j/+T/5P/k/+X/5//o/+n/
6v/q/+r/6v/p/+f/6v/q/+r/6f/o/+f/5//n/+r/7P/u//H/8P/w/+7/6v/p/+b/4v/h
/+D/3//d/9v/2P/X/9f/2P/Y/9f/1//Z/9n/2f/Z/9f/1f/V/9b/1v/W/9b/1v/Y/9n/
2P/Z/9n/2f/Y/9b/1v/V/9X/0f/P/9P/2P/X/9v/5v8CACkAWQCMALoA7QAsAXIBqAHS
Ae8B6wGkATcBuAAHAFH/Ev9D/3T/h/+a/6v/uf/J/9n/5f/q/+//8v/y//L/8f/y//P/
8v/x//D/7//x//L/9P/0//H/8f/y//L/8//z//P/8//3//f/+v/6//n/+P/4//j/+//8
//3//f/+//7//v//////AQABAAIAAgADAAQABgAHAAkACwAOAA4AEAASABQAGAAZABwA
HQAfACMAJQAnACcAKgAsAC4ANQA3ADsAPgBCAEYASgBPAFQAWwBfAGMAZwBtAHIAdwB9
AIIAhgCKAI4AkwCWAJkAnQCeAKIApQClAKcAqQCqAKkAqACnAKQApAChAJ4AmwCXAI8A
igCCAHwAdABsAGIAWwBSAEoAQQA4ADAAKgAjAB8AGAASAAwACAADAP3/+f/1//P/8f/u
/+3/6//p/+f/5f/l/+X/4//k/+L/4v/h/+P/4//j/+P/4v/h/+D/3//f/9//3//f/9//
3//f/9//4v/i/+L/4//h/+H/4f/i/+T/5P/k/+T/4//i/+P/4v/l/+b/6P/p/+f/5//o
/+j/5//m/+X/5f/m/+f/6P/p/+n/6f/p/+n/6P/n/+f/6P/n/+j/6P/p/+j/5//m/+X/
5f/l/+X/5f/l/+T/5P/k/+b/5f/k/+P/4//h/+H/4f/k/+T/5P/j/+D/3//f/97/3v/e
/97/3v/e/9z/3P/c/9r/2v/a/9r/3P/c/9z/2v/a/9r/2v/a/9j/2P/Y/9f/1//X/9f/
1f/V/9X/1f/V/9T/1P/U/9X/1f/V/9X/1f/T/9P/0//T/9P/0//T/9P/1P/V/9b/1//U
/9P/0v/S/9b/1v/V/9X/1P/S/9L/0v/S/9L/0v/S/9P/0//T/9T/1f/V/9X/1P/T/9T/
1f/W/9j/2v/b/9z/3f/c/9z/3P/d/97/3v/e/97/3f/e/9//3//d/+D/4P/g/+H/4P/f
/9//3//i/+T/5v/n/+b/5v/k/+L/4f/e/9r/2f/Y/9f/1f/R/87/zf/N/8z/zP/L/8v/
zP/N/87/z//O/8v/yv/K/8v/zP/N/87/zf/N/8v/y//O/8//z//O/8r/yf/H/8X/xf/J
/8z/z//V/+L//P8jAFMAhACyAOUAIgFkAZ4BzAHlAdsBlAEnAagA9f9B/wj/O/9q/3//
kP+d/6v/u//L/9f/4v/r/+z/6v/o/+X/5P/j/+H/4f/h/+H/4v/k/+f/6P/n/+f/6P/o
/+f/5//n/+f/6f/p/+z/7P/q/+r/6//s/+//8P/x//H/9P/0//T/9f/2//f/9v/2//r/
+//8//7//v///wAAAgAEAAYACAAKAAwADQAQABEAEQAVABcAGQAcACAAIwAmACsALQAx
ADQAOAA8AEAARQBIAE8AUwBXAFsAYQBmAGsAcwB4AHwAgACFAIsAjwCTAJIAkgCVAJcA
mQCbAJ0AngCdAJwAmwCYAJgAlQCSAI8AigCDAH8AeABxAGoAYwBaAE8ARgA+ADUALgAm
ACAAGQATAAwABgAAAPr/9f/v/+v/5//l/+P/4P/g/9//3v/d/9z/2//a/9f/2f/Y/9n/
2f/W/9X/1P/T/9T/1f/W/9f/1f/V/9X/1f/V/9X/1f/V/9f/2P/Z/9v/2f/Z/9n/2v/a
/9r/2v/a/9z/3P/e/97/3f/c/9z/2//b/9v/3P/c/93/3v/f/+H/4P/f/97/3f/e/9//
4P/h/9//3//g/+L/4v/i/+H/4f/f/9//3//f/93/3f/d/93/3//e/97/3v/g/9//3v/d
/93/2//b/9v/2v/a/9r/2f/a/9n/2f/Y/9j/2P/Y/9j/2P/W/9b/1v/W/9b/1v/W/9j/
2P/Y/9b/1v/W/9b/1v/U/9T/1P/T/9X/1f/V/9P/0//T/9P/0//Q/9D/0P/R/9L/0//U
/9X/0//R/9H/1P/U/9T/1P/U/9T/1P/U/9X/1f/V/9b/1//Y/9n/2f/Z/9n/2f/Z/9r/
2P/Z/9r/2//e/97/3v/f/+D/4P/g/+D/4f/i/+P/4//j/+b/5v/m/+P/4v/h/+H/5P/o
/+v/7v/s/+r/6f/m/+L/4f/e/9r/2//a/9n/1//T/9D/z//P/9D/0P/P/8//z//P/8//
z//P/83/zf/O/9D/0P/Q/9D/z//P/83/zf/Q/9H/0f/Q/9D/0f/P/8//z//V/9z/4f/l
/+r//v8hAE8AgACqAM8ABAFCAXYBmgGxAbEBdgEJAYgA6/9B//T+H/9W/3H/hP+R/5n/
rf/D/9P/3v/n/+r/6v/q/+n/6v/r/+v/6//r/+v/6//s/+7/7v/t/+3/7v/u/+//7//v
/+//7//v//L/8v/0//T/9f/2//X/9v/3//f/+//8//3///8BAAMAAwAEAAQABQAGAAgA
CAAJAAoADAAOABAAEgAUABcAGQAdAB8AHwAjACUAJwApACwALgAwADcAOQA9AEAAQgBG
AEoATwBUAFsAXwBjAGkAbwB0AHkAfwCEAIgAjACRAJcAmwCfAKAAoACjAKUApQCnAKkA
qgCqAKoAqgCoAKYAowCgAJ0AmACRAI0AhgB8AHQAbABiAFsAUgBKAEEAOgAyACwAJQAd
ABYAEAAKAAcAAwD+//v/9f/z//H/7v/t/+v/6f/n/+n/6f/p/+f/5P/i/+L/4f/i/+P/
5P/l/+T/4//i/+H/4//j/+P/4//h/+H/4f/h/+D/4P/g/+H/4v/j/+T/5v/k/+T/5P/k
/+b/5v/o/+j/6P/o/+n/6f/n/+f/6P/o/+n/6v/r/+3/7P/r/+r/6f/n/+f/5//n/+n/
6f/q/+z/6v/q/+n/6f/p/+n/6f/p/+n/6f/p/+n/6f/o/+j/6P/o/+f/5v/l/+b/5f/m
/+f/6P/o/+j/5//m/+X/5f/k/+T/5P/k/+T/4v/g/+D/4P/g/+D/4P/g/+H/4v/j/+L/
4f/g/9//3v/e/97/3v/d/93/3f/d/9v/3P/d/97/3//c/9z/3P/d/93/3P/c/9z/3P/c
/9z/3P/c/93/2//b/9z/3f/e/9//3//f/9//3//f/+D/4P/h/+L/4//m/+b/5v/n/+j/
6P/o/+j/6f/q/+v/6//r/+7/7v/u/+3/7P/r/+v/7f/w//L/9P/x/+7/7P/o/+T/4//g
/9z/2//a/9n/1//V/9L/0f/R/9T/1P/T/9P/0//T/9P/0//T/9H/0f/S/9L/0v/S/9L/
0v/R/87/zf/O/8//z//O/9D/z//P/9H/0//V/9j/3f/j/+j/9P8TADkAZgCSALcA4gAe
AVgBggGbAakBigExAcAAQwCd/xT/A/8+/2f/fP+P/53/qf+7/8v/1v/f/+b/5v/m/+X/
5v/n/+n/6f/p/+n/6P/o/+n/6P/o/+n/6//s/+3/7f/t/+3/7//v//L/8v/y//L/8//0
//P/9P/1//X/9v/2//b/9//5//v/+//8/wAAAQACAAQAAgADAAQABgAIAAoADAAOABAA
EQAUABUAFwAbAB0AHwAhACQAJgAoAC8AMQA1ADgAOgA+AEIARwBLAFEAVABXAF4AZQBr
AHEAdgB6AH0AgACDAIkAjQCRAJIAkgCVAJcAmwCdAJ8AoACgAKAAoACeAJsAlwCTAI8A
jQCHAIQAfgB3AHAAaQBgAFkAUABIAD8AOAAwACoAIwAcABQADQAGAAMA///6//f/8f/v
/+3/6v/r/+n/5//l/+P/4//j/+H/4v/g/+D/3//f/9//3//f/93/3f/d/93/3f/d/93/
3f/f/9//3//f/97/3v/e/9//3f/d/93/3v/f/+D/4f/i/+T/5P/m/+b/5f/k/+T/4//j
/+P/5P/k/+T/5P/k/+X/5f/l/+X/5f/l/+X/5f/l/+f/5//o/+r/6P/o/+f/5//n/+f/
5//n/+f/5//n/+f/5v/k/+P/4v/j/+P/4//j/+T/4//k/+X/5P/k/+T/4//g/9//3//e
/+D/4P/g/+D/4P/e/97/3v/c/9z/3P/c/9z/3P/c/9r/2v/a/9r/2v/c/9z/3P/b/9v/
2//b/9n/2f/Z/9n/2f/Y/9j/2P/Z/9f/1//X/9f/1//X/9f/1//X/9f/1//X/9X/1v/W
/9b/1v/W/9T/1P/U/9X/1f/V/9b/1//a/9v/2//b/9v/2//b/9z/3P/d/97/3//g/+D/
4P/h/+D/4P/g/+D/4//k/+X/5f/l/+j/6P/o/+f/5v/l/+X/4//m/+j/6v/q/+j/5//k
/+L/4f/e/9r/2//a/9n/1//V/9L/0f/R/9D/0P/P/8//zf/N/83/zf/N/8v/y//M/8r/
yv/K/8r/zP/N/8z/zf/O/8//z//O/8r/yf/J/8n/x//J/87/0//T/9j/7P8PAD8AdACk
ANMADgFUAZABvgHfAesBwAFdAeoAVQCR/xD/Hf9Y/3f/iP+X/6X/tf/H/9X/3v/n/+z/
7P/p/+f/5//n/+f/5//n/+f/5f/m/+j/6P/p/+n/6v/q/+v/6//r/+v/6//r/+7/7v/s
/+z/7f/u/+//8P/x//H/9P/0//T/9f/5//v/+//8//z//f/+/wAA/v///wAAAgAGAAgA
CgAMAA0ADQAPAA8AEgAXABoAHQAfACIAJAAmAC0ALwAzADYAOQA8AD8AQwBIAE8AUwBX
AF0AYwBoAG0AcgB2AHkAfACBAIcAiwCPAJEAkgCWAJkAmQCbAJ0AngCeAJ4AngCcAJwA
mQCWAJMAkACJAIUAfgB2AG4AZgBcAFMASgBCADkAMAAoACIAGwAVAA4ACAACAP7/+f/z
/+//6f/n/+X/4v/f/93/2//Z/9f/1//X/9X/1f/U/9X/1f/V/9X/1f/V/9T/0//S/9H/
0v/T/9T/1f/V/9X/1f/V/9T/1P/U/9X/1//X/9f/2P/W/9b/1v/W/9j/2P/a/9r/2P/Y
/9n/2f/Z/9n/2v/a/9z/3P/c/93/3f/d/93/3f/d/93/3f/d/9v/2//c/97/3P/c/9v/
2//d/93/3f/d/93/3f/d/93/3P/a/9n/2P/Z/9n/2f/Z/9v/2f/Z/9n/2P/Y/9j/1//U
/9P/0//S/9P/1P/V/9b/1P/S/9L/0v/S/9L/0v/S/9D/0P/Q/87/zv/O/87/zv/Q/9D/
0P/P/8//z//P/83/zf/N/83/zf/M/8z/zP/N/83/zf/N/83/y//L/8v/y//L/8v/y//L
/8v/y//L/8v/yf/J/8n/yv/I/8r/yv/K/8r/yv/M/8z/zP/N/8v/y//M/83/zv/P/8//
z//N/83/zf/O/8//0f/T/9X/2P/Y/9j/2f/Y/9j/2P/Y/9f/2P/Z/9n/2f/c/9z/3P/b
/9r/2f/Z/9v/3v/g/+L/3//c/9r/1v/W/9X/0v/O/8//zv/N/8v/x//E/8P/w//G/8b/
xf/F/8P/w//D/8P/xP/D/8T/xv/E/8T/xP/E/8X/xf/D/8P/wv/D/8P/wv/A/7//vf+7
/7v/wf/G/8n/0f/k/wgAOQBrAJwAzAAHAVABkgHCAeQB7wG9AVYB5wBMAIH/B/8e/1n/
dP+D/5T/n/+v/8H/zf/X/+D/5//m/97/3//d/93/3f/f/9//3//f/93/3v/g/+D/4f/h
/+L/4v/j/+P/4//j/+P/4//m/+b/6P/o/+n/6v/t/+7/7//v//D/8P/w//H/8//1//X/
9v/2//f/+P/6//z//f/+/wAAAgAEAAYACAAKAAsADgAPABEAFQAXABkAHQAgACIAJAAr
AC0AMQA0ADoAPgBCAEcASgBRAFUAWQBfAGUAagBvAHUAegB+AIIAhgCLAI4AkQCTAJQA
mACbAJwAnQCeAJ4AnQCcAJsAmACUAJEAjgCLAIYAfwB7AHQAbABkAFwAUgBIAD4ANQAr
ACUAHgAZABMACwAEAP7/+P/2//H/6//n/+X/4//h/97/3P/Z/9b/0//V/9X/1f/T/9L/
0P/Q/8//zf/N/83/zf/Q/9H/0v/T/9L/0f/Q/8//0P/R/9L/0//T/9L/0f/R/9H/0f/R
/9L/1P/U/9T/1P/S/9L/1P/U/9T/1P/V/9X/1//X/9j/2P/Y/9j/2P/Z/9f/1//X/9f/
1//X/9f/1//X/9f/2P/a/9j/2P/X/9f/1//X/9f/1//X/9f/1//X/9n/2P/Y/9j/1v/V
/9T/0//R/8//z//P/9H/0v/T/9P/0P/P/8//zv/O/87/zv/O/87/zP/M/8z/yv/K/8r/
yv/M/8z/zP/K/8r/yv/K/8r/yv/K/8r/yf/L/8v/y//J/8f/x//H/8f/xv/G/8b/x//J
/8n/yf/J/8f/x//H/8f/x//H/8f/x//F/8X/xf/E/8T/xP/E/8T/xv/G/8b/x//F/8X/
xv/H/8n/y//M/83/zP/L/8r/yv/M/83/zv/P/9D/0P/Q/9H/0P/Q/9D/0P/P/9D/0f/R
/9P/1v/W/9b/0//S/9H/0f/T/9b/2P/a/9r/2P/X/9T/0//T/9H/zv/L/8r/yf/H/8f/
xP/D/8P/w//C/8D/v//A/8H/wv/D/8H/v/+//8D/wP/A/8D/wP/B/8H/v/+//8D/wf/B
/8D/vv+//7//vf+9/8H/xv/H/8n/1P/w/xkASQB+AKwA3wAcAV4BlAG+AdkBzwGEARUB
kgDd/yn/9v4v/17/cf+A/4//n/+1/8X/zf/U/9v/3v/e/9v/2f/Z/9n/3P/d/97/3//e
/97/3//e/9//3//g/+D/3//f/9//3//h/+H/5P/k/+T/5P/l/+b/6f/q/+v/6//q/+r/
6v/r/+3/7//v//D/8v/z//T/9v/2//f/+P/6//r//P/+/wAABQAHAAsADQANABEAEwAV
ABgAHAAfACIAJQAnACsALgAzADgAPQBDAEcATQBQAFMAVwBdAGIAZwBvAHQAeAB8AH8A
hQCJAI0AjwCQAJQAlwCXAJkAmwCcAJoAmgCaAJgAlgCTAJAAjQCIAIEAfQB2AG4AZgBe
AFQASQBAADgALwAqACIAHAAVAA8ACAACAPz/9//x/+r/5f/j/+H/3//c/9v/2f/X/9X/
1f/V/9X/0//U/9L/0v/R/8//z//P/8//zf/N/83/zf/P/8//z//P/8//z//P/8//zv/O
/87/z//R/9H/0f/S/9D/0P/Q/9D/0v/U/9j/2v/Z/9j/2P/X/9f/1//Y/9j/2v/a/9r/
2//Y/9f/1v/V/9j/2f/a/9v/2f/Z/9r/3P/Y/9j/1//X/9j/2f/a/9v/2f/Z/9n/2f/Z
/9j/2P/Y/9j/1//W/9X/1//V/9X/1f/U/9T/1P/T/9P/0//U/9T/0//S/9H/0P/S/9D/
0P/Q/9D/0P/Q/9D/0P/Q/9D/zv/Q/9D/0P/Q/9D/0P/Q/8//zf/N/83/y//L/8v/y//L
/8r/yv/K/8v/yf/J/8n/yf/L/8v/yf/J/8r/yv/K/8r/yv/I/8j/yP/J/8v/y//M/83/
zP/N/83/zf/P/8//z//Q/9D/0f/S/9P/1P/U/9T/1f/W/9b/1v/W/9f/2P/Z/9n/2f/c
/9z/3P/b/9r/2f/Z/9j/2v/b/9z/3v/e/9//3v/a/9n/1v/S/9H/0P/P/83/zf/K/8n/
yf/I/8j/x//H/8n/yf/J/8n/yf/H/8f/yP/I/8j/yP/I/8n/yf/H/8f/yP/J/8n/yP/I
/8f/xf/F/8f/zf/Q/9X/2f/k//j/GwBJAHoApADRAAwBTAGCAaoBxQHDAYgBGwGWAO3/
Pf/y/iH/Wv9x/4T/kf+f/7H/wf/L/9b/4f/m/+b/4//h/+H/4f/j/+P/4//j/+H/4v/k
/+T/5f/l/+b/5v/p/+n/6f/p/+v/6//u/+7/7P/s/+3/7v/v//D/8f/x//P/9P/1//f/
9//5//n/+v/8//3//v8AAAIAAwAEAAYACgAMAA4AEAAQABEAFAAVABUAGQAbAB0AIgAm
ACkALAAzADUAOQA8AEAARABIAE0AUQBXAFoAXQBiAGkAbwB1AHkAfgCCAIYAiwCRAJUA
mQCcAJwAnwChAKIAowCkAKQApACkAKQAogCgAJ0AmgCXAJYAjwCLAIQAewByAGkAXgBV
AEwARAA7ADQALAAmAB8AGQASAAwABgABAPv/9P/v/+3/6//p/+b/4//h/9//3f/d/93/
3f/b/9r/2P/Y/9f/2f/Z/9n/2f/Z/9n/2f/Z/9f/1//X/9f/2f/Z/9n/2f/Y/9j/2P/Z
/9v/2//b/9z/3P/c/9z/3P/Z/9j/2f/Y/9v/3P/e/9//3f/d/97/3v/g/+D/4P/h/+H/
4f/h/+H/4f/h/+H/4f/f/9//4P/i/+L/4v/h/+H/4f/h/+H/4f/f/9//3//f/+D/4P/h
/+L/4P/f/97/3f/f/93/3f/d/9z/3P/c/9v/2v/Z/9n/2P/Y/9j/2P/Y/9r/2P/Y/9j/
1//W/9X/1P/W/9b/1v/U/9T/1P/U/9T/1P/U/9T/0//S/9H/0P/N/9H/0v/S/9L/0v/S
/9D/0P/Q/9H/z//P/9D/0f/S/9P/0//T/9X/1f/V/9b/1v/X/9j/2f/a/9r/2v/b/97/
3v/e/97/3f/e/9//3//h/+T/5P/k/+L/4P/e/93/4P/k/+f/6v/n/+T/4v/e/9z/2//Y
/9T/0f/Q/8//zf/L/8j/x//H/8r/yv/J/8n/yP/H/8b/xf/H/8X/xf/G/8j/yP/I/8j/
xv/F/8L/wf/E/8X/xf/E/8r/x//H/8X/w//F/8z/0//X/9z/6v8FACkAVgCAAKkA2gAW
AVABfgGbAasBkgE9AcgAQQCV/wj/9/4y/1n/bv+B/4//nf+v/73/yP/V/+L/5P/h/9//
3//f/9//3//f/9//4f/i/+T/5P/h/+H/4v/i/+X/5f/l/+X/5f/l/+j/6P/q/+r/6//s
/+v/7P/t/+3/7P/s/+z/7f/x//P/8//0//b/9//4//r//P/9//7/AAACAAQABgAIAAkA
CQALAAsADgATABYAGQAZABwAHgAgACcAKQAtADAAMgA2ADoAPwBEAEsATwBTAFcAXQBi
AGcAbwB0AHgAfACAAIUAiACLAI4AjgCRAJMAlQCXAJkAmgCaAJoAmgCYAJYAkwCQAI0A
jACFAIEAegBwAGgAYABWAE4ARgA/ADcALwAmAB8AFwATAAwABgAAAPr/9f/v/+v/5//l
/+P/4P/f/93/2//Z/9v/2//b/9n/1v/U/9T/0//T/9P/0//T/9X/1f/V/9X/1f/V/9X/
1f/T/9P/0//T/9b/1v/W/9f/1//X/9f/2P/a/9r/2v/a/9f/1v/X/9b/1//Y/9r/2//Z
/9n/2v/a/9z/3P/c/93/3f/d/93/3f/b/9v/2//b/93/3f/e/+D/3v/e/93/3f/d/93/
3f/d/9v/2//b/9v/3P/c/93/3v/g/9//3v/d/9v/2f/Z/9n/3P/c/9z/2//c/9v/2//a
/9n/2P/X/9b/2P/W/9b/1v/Y/9j/2P/Y/9b/1v/W/9T/0v/S/9L/0v/S/9L/0v/R/9L/
0//U/9P/0//P/9H/0f/S/9D/0P/Q/9D/0P/Q/9D/0f/P/8//0P/R/9T/1f/V/9X/1f/V
/9X/1v/Y/9n/2v/b/9r/2v/a/9v/3P/c/9z/3P/e/+D/4v/j/+D/4v/h/+D/4P/g/+D/
4f/h/+T/5v/o/+f/5P/i/97/3v/d/9r/1v/T/9L/0f/P/87/zP/M/83/zP/M/8v/y//L
/8v/y//L/8v/yf/J/8r/yP/I/8j/yP/L/8v/yf/J/8r/y//L/8r/yP/H/8n/x//F/8n/
0P/V/9v/4P/u/w0AOwBsAJwAxQD4ADYBbgGaAbsBxwGiAUEB0ABJAJX/DP8J/0b/a/9+
/5H/m/+r/73/yf/U/9//6P/o/+f/5f/l/+X/5//n/+f/5//l/+b/6P/o/+f/5//o/+j/
6//r/+v/6//t/+3/8P/w//D/8P/x//L/8//0//X/9f/4//j/+P/5//v//f/9//7/////
////AAABAAMABQAIAAgACgAMAA4ADgAPABIAEwAXABsAHQAfACEAJAAmACgALwAxADUA
OAA6AD4AQgBHAEwAUwBXAFsAYQBnAGwAcQB1AHoAfgCCAIcAjQCRAJUAmACYAJsAnQCh
AKMApQCmAKUApACjAKAAngCbAJgAlQCSAIsAhwCAAHgAcABoAF4AVgBOAEcAPwA4ADAA
KgAjAB0AFgAQAAoABgABAPv/9//z//H/7//s/+v/6f/n/+X/5f/l/+X/4//k/+L/4v/h
/9//3//f/9//3//f/9//3//f/9//3//f/9//3//f/9//4P/g/+D/4f/j/+P/4//k/+T/
5P/k/+T/4v/i/+T/5P/i/+L/4//j/+b/5//p/+r/6P/o/+j/6f/r/+v/6//r/+v/6//r
/+v/6f/p/+r/7P/q/+r/6f/p/+r/6//s/+3/7f/t/+3/7f/t/+z/7P/s/+z/6//q/+n/
6//p/+n/6f/q/+r/6v/p/+r/6f/p/+j/6P/o/+j/6P/n/+T/4//i/+T/5P/k/+T/5P/k
/+T/4v/i/+L/4v/i/+T/5P/k/+P/4f/h/+H/3//h/+H/4f/h/+D/4P/g/+H/3//f/9//
3//h/+H/4f/h/+D/3//e/93/4f/f/97/4P/g/+D/4P/f/97/3f/d/93/3f/e/9//4v/j
/+P/4//j/+P/4//k/+L/4//k/+X/6P/o/+j/6f/o/+j/6P/o/+n/6v/r/+v/6//u/+7/
7v/v/+7/7f/t/+z/7v/v//D/8//y//L/8P/s/+v/6P/k/+P/4v/h/9//3//c/9v/2//b
/9r/2P/X/9f/1//X/9f/2f/X/9f/2P/Y/9j/2P/Y/9n/2f/X/9f/1v/X/9f/1v/Y/9f/
2f/X/9P/0f/W/9f/1//c//D/EwBBAHYAqgDTAAgBTgGQAcIB5wH9Ad4BgwEUAYsAyf8u
/x//Vv99/5D/of+t/7v/z//f/+b/7f/0//T/8//x//H/8f/v/+//7//v/+//8P/y//L/
7//v//D/8P/z//P/8//z//X/9f/4//j/9v/2//f/+P/7//z//f/9//z//P/8//3///8B
AAEAAgAEAAUABgAIAAoACwAMAA4ADwAQABEAEgAVABcAGwAdAB0AIQAjACUAKQAsAC4A
MAA3ADkAPQBAAEIARgBKAE8AUgBZAF0AYQBnAG0AcgB3AH0AggCGAIoAjwCVAJkAnQCg
AKAAowClAKkAqwCtAK4ArgCuAK4ArACsAKkApgCjAJ4AlwCTAIwAhQB+AHcAbgBlAFwA
VABLAEQAPAA2AC8AJwAgABoAFAAOAAkAAwD///n/9//1//L/8//x/+//7f/t/+3/7f/r
/+j/5v/m/+X/5f/l/+X/5f/j/+P/4//j/+X/5f/l/+X/5f/l/+X/5f/o/+j/6P/p/+f/
5//n/+j/6P/o/+j/6P/p/+r/7f/u/+z/7P/t/+3/7//v//D/8P/v/+7/7f/t/+//7//v
/+//7f/t/+3/7f/r/+v/7P/u/+7/7v/t/+3/6//r/+v/6//t/+3/7f/t/+//7v/u/+7/
7P/p/w==
         </WaveFormData>
      </LeadData>
      <LeadData>
         <LeadByteCountTotal>10000</LeadByteCountTotal>
         <LeadTimeOffset>0</LeadTimeOffset>
         <LeadSampleCountTotal>5000</LeadSampleCountTotal>
         <LeadAmplitudeUnitsPerBit>4.88</LeadAmplitudeUnitsPerBit>
         <LeadAmplitudeUnits>��V</LeadAmplitudeUnits>
         <LeadHighLimit>2147483647</LeadHighLimit>
         <LeadLowLimit>268435456</LeadLowLimit>
         <LeadID>V4</LeadID>
         <LeadOffsetFirstSample>0</LeadOffsetFirstSample>
         <FirstSampleBaseline>0</FirstSampleBaseline>
         <LeadSampleSize>2</LeadSampleSize>
         <LeadOff>FALSE</LeadOff>
         <BaselineSway>FALSE</BaselineSway>
         <ExcessiveACNoise>FALSE</ExcessiveACNoise>
         <MuscleNoise>FALSE</MuscleNoise>
         <LeadDataCRC32>3308083983</LeadDataCRC32>
         <WaveFormData>
fAB8AHwAfAB0AG4AaABiAFoAVABOAEgAQwA+ADkANAAuACoAJgAiAB0AGgAXABQAEgAQ
AA4ADAAJAAgABwAGAAYABgAGAAYABgAGAAYABgAGAAYABgAGAAYABgAGAAYABAAEAAQA
BAAGAAYABgAGAAgACAAIAAgACAAIAAgACAAGAAYABgAGAAYABgAGAAYABgAGAAYABgAI
AAgACAAIAAgACAAIAAgACAAIAAgACAAIAAgACAAIAAgACAAIAAgABgAGAAYABgAIAAgA
CAAIAAYABgAGAAYABQAEAAMAAgAEAAQABAAEAAIAAgACAAIABAAEAAQABAABAAAA///+
/wAAAAAAAAAAAAAAAAAAAAD///7//f/8//7//v/+//7//f/8//v/+v/8//z//P/8//r/
+v/6//r/+v/6//r/+v/4//j/+P/4//b/9v/2//b/9v/2//f/9//5//r/+v/6//v//f/9
//3//f/9//3//f/+//7//v/+/wAAAQABAAIABQAFAAUABgAGAAcACQAJAAoACwAMAAwA
CwAJAAgACAAJAAoACwAIAAkABQACAAEA/v/7//b/9P/1//X/8v/w/+z/6v/q/+r/6//r
/+z/7v/s/+z/6v/p/+b/5v/l/+T/5v/m/+b/5v/m/+X/5f/n/+b/5v/l/+T/4v/f/9n/
1f/R/8//0P/X/+L/9v8UADsAcQCoAN8AJgFyAbUB8QEbAigC/QGWAf8ARQCf/2T/df+H
/5H/nf+h/6b/tf/D/8//2P/f/+T/5v/m/+T/4//j/+D/3//e/93/3v/f/+H/4v/g/+H/
4v/i/+T/5P/k/+T/5f/n/+n/6v/n/+b/5//m/+n/6v/r/+z/7v/w//D/8P/z//P/9P/0
//f/9//5//r/+f/6//n/+P/7//7///8CAAQABgAIAAoADAAMAA0ADgATABUAFwAaABoA
HQAfACIAJQAoACsALgAwADYAOwA/AEEARABHAEkATgBRAFMAVgBaAGAAZgBqAGsAbgBw
AHAAbwBwAHIAcgByAHIAcwBzAHAAbABqAGkAZwBjAGAAXABYAFIATQBHADwANgAvACkA
JAAgABsAFgASAA0ACAAFAAEA/v/5//X/9P/z//H/7//r/+n/6f/o/+X/5P/k/+P/4//j
/+P/5P/k/+T/5P/j/+T/4//j/+T/4v/i/+L/4v/k/+T/5f/l/+f/5//n/+j/5//m/+X/
5P/m/+f/6P/p/+f/5v/m/+X/5//o/+n/6v/p/+n/6f/q/+r/5//n/+j/6f/q/+v/7P/q
/+r/6//s/+r/6f/p/+r/6P/o/+j/6P/q/+n/6f/p/+n/6f/n/+n/5//m/+b/5v/o/+j/
6P/o/+f/5v/l/+X/5f/m/+b/5v/l/+T/5P/j/+D/4P/g/+D/4v/i/+L/4v/h/+H/4f/h
/+D/3//d/9z/3//g/+H/4v/e/9z/2//b/9v/2f/Z/9n/2//b/9v/2//Y/9j/2P/Z/9r/
2//c/9z/3P/c/9z/3f/c/9z/2//a/9z/2//b/9v/2v/a/9j/2P/a/9z/3P/c/9z/2f/a
/9n/2f/b/9v/3P/c/9z/3f/f/9//3//f/9//3//d/9//4P/h/+D/4P/h/+H/5f/n/+j/
6f/o/+r/6//t/+v/6//r/+v/7P/s/+v/6//p/+r/6//s/+z/7f/r/+r/6f/n/+X/4f/e
/93/3f/a/9r/2P/W/9b/1P/U/9P/0//W/9b/1v/U/9X/1f/W/9b/1f/U/9P/0v/V/9b/
1v/X/9f/1v/U/9H/0P/Q/8//y//F/8H/w//E/8f/1P/s/woAMwBnAJwA2QAgAWoBqwHf
AQUCDALVAWwB3QApAJP/Zv97/4v/k/+f/6n/tv/D/9H/2//e/+H/5P/m/+n/6P/o/+n/
6P/n/+b/5f/n/+f/6P/o/+b/5//o/+j/6P/o/+j/6P/p/+v/7f/u/+3/7P/t/+z/8P/w
//D/8P/y//T/9P/0//T/8//z//L/9f/1//f/+P/8//7//v/+/wAAAgACAAQACAAKAAwA
DgAPAA4ADgAOABMAFQAXABoAGgAdAB8AIgAlACgAKwAuADAANgA7AD8AQQBEAEcASQBQ
AFMAVQBYAFgAXABgAGIAZQBoAGoAagBtAG4AcABwAG0AbABsAGsAbABoAGYAZQBhAF0A
WgBWAFAASgBFAD8AOQA0AC4AKQAhABwAFgAQAA8ACwAHAAUA///8//f/8//w/+//7f/r
/+r/6f/q/+r/5v/k/+P/4f/h/+H/4f/i/+T/5P/k/+P/4P/f/9//4P/i/+L/4v/i/+D/
4P/h/+H/4//j/+P/5P/k/+T/5P/k/+X/5f/l/+X/5P/k/+X/5f/l/+b/5//o/+n/6f/p
/+r/6f/l/+T/5P/m/+b/5v/m/+j/6P/p/+r/6f/n/+b/5v/n/+j/6f/q/+n/5//m/+X/
5//n/+X/5//n/+b/5v/m/+b/5v/m/+b/5//m/+X/5f/n/+j/6P/o/+b/5P/j/+H/4v/i
/+L/4v/g/+D/4P/g/+H/4f/h/+H/4f/h/+D/4P/g/+D/4P/g/9//3v/e/9//3//d/93/
3f/d/93/3f/d/9r/2v/a/9v/2//b/9v/2v/a/9r/2v/b/9r/2v/Z/9j/2v/b/93/3//e
/9z/2v/Y/9v/2//b/9v/3P/a/9r/2v/a/9j/2v/a/9v/3f/d/97/3v/b/9v/3P/b/97/
3//g/+H/4//l/+b/5//l/+T/5P/j/+b/5//n/+f/6P/q/+v/7f/r/+v/6//r/+z/7P/r
/+v/6//s/+3/7v/v/+//7P/q/+n/5//l/+H/4P/f/9//3P/a/9j/1v/W/9T/1P/T/9P/
1f/W/9f/1v/U/9P/0//S/9P/1P/V/9b/1v/W/9X/1f/V/9b/1v/V/9T/0v/N/8n/x//D
/8H/xP/N/9z/8v8SADkAZwCaANUAGgFeAZ8B1QH3AfYBuwFQAcMAEwCL/2r/ff+L/5X/
n/+n/7L/wf/L/9X/3v/j/+b/6P/m/+T/4//j/+L/4f/g/9//4v/j/+X/5v/k/+X/5v/m
/+T/5P/k/+T/5P/l/+b/5v/m/+b/6P/o/+r/6v/q/+r/7P/u/+7/7v/u/+3/7f/s/+7/
7//y//T/9f/2//X/9P/3//r/+//+//7/AAACAAQABAAEAAUABgAKAA0AEAAUABQAFwAZ
ABwAHQAgACMAJgApAC4AMgA1ADkAPAA/AEEARgBJAEsATgBSAFYAWgBcAF4AYABhAGAA
YwBkAGYAZgBlAGQAZABjAGMAYABfAF8AXABXAFMATgBLAEYAQgA9ADYAMAApACMAHgAa
ABUAEAAOAAkABAABAPr/9v/w/+v/6f/p/+j/5//l/+P/4//i/+H/4P/g/9//4P/f/97/
3v/d/9z/2//Z/9r/2//d/+D/3//e/93/3P/a/9r/2//b/97/3//g/+L/4f/g/9//3v/d
/93/3f/d/97/3v/f/9//3v/e/97/3v/f/9//3//g/+H/3//g/+L/4P/g/+D/4P/h/+L/
5P/m/+X/4//i/+L/5P/k/+T/5P/i/+H/4f/h/+P/4//h/+P/4//i/+L/4v/g/+D/4P/g
/+D/4P/g/+H/4P/g/9//3v/f/97/3v/d/97/3v/e/97/3P/c/9z/3P/d/93/3f/d/93/
3f/c/9z/3P/c/9z/3P/b/9r/2v/b/9v/2f/Z/9n/2f/Z/9n/2f/Y/9j/2P/Z/9v/2//b
/9r/2P/a/9j/2P/a/9r/2v/a/9r/3P/c/93/3f/d/97/3v/e/9//4f/h/+H/4f/h/+H/
4P/h/+H/4f/l/+b/6P/p/+n/6f/o/+f/6v/s/+3/7//v/+//7//v/+z/7P/r/+v/7f/w
//P/9v/y//H/7f/q/+n/5//l/+H/4P/f/9//3P/a/9j/1v/W/9j/2P/X/9f/1v/W/9b/
1P/V/9X/1v/W/9j/2P/Y/9j/1//W/9T/0//W/9j/2f/Z/9r/2P/V/8//y//J/8n/zv/T
/9z/7v8MADUAaQCcANMAGAFkAakB4QEJAhIC4wF2AeEALwCV/2L/df+L/5X/m/+f/6T/
s//F/9X/4P/l/+b/6P/q/+j/5//n/+n/6f/p/+n/6f/p/+r/6v/q/+v/7P/s/+z/7P/s
/+z/7P/t/+7/7v/w//D/8v/y//P/8v/x//D/8//2//f/+P/7//v//P/8//v/+//9//7/
/v8AAAAAAAADAAYABwAKAAwADgAQABIAEgASABMAFAAXABkAGwAeACEAJQAoACwALgAw
ADIANAA3ADwAQABDAEkATgBTAFcAXABfAGEAZABoAGwAcAByAHMAdgB4AHgAdwB4AHoA
egB8AHwAfQB9AHoAdgB0AHMAcABrAGcAYgBbAFQATgBHAD8AOgA0AC8AKgAmACEAHAAV
AA8ACQAFAAQAAgD+//v/9f/z//D/7f/t/+v/6//q/+v/6v/q/+n/5v/l/+T/5P/n/+j/
6f/p/+f/5f/k/+T/5f/m/+f/6P/n/+b/5v/l/+P/4//j/+T/5//o/+n/6v/q/+n/6P/n
/+j/6P/p/+n/6//s/+3/7v/s/+v/6v/q/+3/6//s/+7/7P/s/+z/7P/q/+r/6//s/+//
7//w//L/8f/w/+//7v/u/+3/7f/t/+//7//t/+//7f/s/+z/7P/s/+z/7P/s/+z/7P/s
/+3/7f/u/+7/7v/r/+r/6v/p/+r/6v/q/+r/6v/q/+r/6v/p/+n/6f/p/+v/6//q/+r/
6f/o/+f/5v/n/+b/5v/n/+f/5f/l/+X/5f/l/+X/5f/m/+b/5v/n/+f/5P/k/+T/5P/k
/+b/6P/o/+n/5//n/+j/6P/o/+n/6//r/+n/6f/p/+n/5//p/+r/6//t/+7/8P/x//L/
8//z//P/9v/4//n/+//9//3//f/9//v/+v/4//f/+f/8////AgD///3/+P/0//H/7//t
/+n/6P/n/+f/5P/g/97/3P/c/93/3v/e/9//3v/e/97/3P/b/9v/3P/c/9z/3P/c/9z/
2//a/9j/1//Z/9r/2v/Z/9r/2P/V/9P/zf/L/8f/xv/N/9T/4v/8/x8ATwCIAMMABgFU
AaUB6QEfAj4CLwLiAWcBxwADAHr/Zf9//4//m/+j/6r/s//B/8//2P/f/+T/5P/l/+T/
5P/l/+b/5//o/+n/6P/n/+f/5v/o/+n/6v/q/+r/6v/q/+r/7P/t/+7/7v/u/+7/8P/w
//L/8v/y//L/8f/y//H/8P/0//X/9//4//v/+//9//7//f/+//3//P///wIAAwAGAAcA
CAAJAAoADQAOABAAEgATABUAFwAaAB0AIQAkACgAKQAsAC8AMgAxADYAOgA9AEUASgBP
AFMAVQBXAFgAWgBfAGQAaQBsAG4AcABxAHAAcwB0AHYAdgB2AHYAdwB3AHMAbgBrAGkA
agBnAGUAYgBeAFgAUwBNAEIAPAA1AC8AKgAmACEAHAAVAA8ACQAFAAIAAAD8//n/9P/z
//H/7//t/+v/6//q/+n/6P/o/+f/5v/l/+T/5P/k/+T/5P/j/+L/4f/h/+L/4P/g/+D/
4P/h/+L/5P/l/+T/4//i/+L/4v/i/+L/4v/l/+X/5f/l/+X/5v/o/+n/5//o/+n/6v/q
/+n/6P/o/+n/5//o/+r/6v/q/+r/6v/p/+j/6P/o/+n/6f/q/+z/6v/q/+r/6v/s/+v/
6//r/+v/6//p/+v/6v/o/+f/5v/n/+j/6f/q/+v/6v/p/+n/5//o/+j/6P/l/+T/5P/j
/+T/5P/k/+T/4v/i/+L/4v/h/+H/4f/h/+H/4f/g/+D/4P/g/+D/4P/h/+D/4P/h/+P/
4f/h/+H/3//f/9//3//c/9z/3P/d/93/3f/d/9z/2v/a/9r/2//Z/9r/2v/a/9j/2P/W
/9b/1v/W/9j/2v/a/9v/2f/Z/9r/2v/c/93/3//f/9//3//f/9//3f/f/+D/4f/k/+T/
5f/l/+X/5f/k/+P/5v/o/+n/6//s/+3/7v/v/+3/7P/q/+n/7P/u//D/8v/u/+3/6f/m
/+P/4f/f/9v/3P/b/9v/2P/W/9T/0v/S/9L/0v/R/9H/0P/Q/9D/zv/N/83/zv/O/9D/
0P/Q/9D/0P/Q/8//z//R/9L/0v/R/8z/yv/H/8X/w/+//73/vP/B/8r/3v/8/x8AUQCK
AMcADgFcAaUB4QERAiYCBwKyATcBiwDR/2z/b/+F/4//mf+f/6b/s//D/83/1v/f/+T/
5P/i/+D/3//f/9//3//f/9//3//f/+D/4P/g/+H/4v/i/+L/4v/i/+L/4v/j/+T/5P/m
/+b/6P/o/+j/6P/o/+j/6P/q/+r/6v/t/+3/7v/u/+//7//x//L/8v/0//T/9P/4//r/
+v/8//z//v8AAAIABQAGAAgACgALAA0ADwASABYAGQAbAB4AHwAiACUAKAApAC4AMgA1
ADoAPgBCAEUASQBLAEwATgBRAFYAWwBeAF8AYgBkAGQAYwBkAGYAZgBoAGgAaQBpAGgA
ZABiAGEAXwBbAFgAVABOAEgAQwA9ADYAMAApACMAHgAaABUAEAALAAUA///7//f/9P/v
/+v/6P/n/+X/4//h/9//3//e/9v/2v/a/9n/2P/X/9b/1v/a/9r/2v/Z/9b/1f/V/9b/
2P/Y/9j/2P/a/9r/2//b/9r/2f/Y/9j/2f/a/9v/3P/b/9v/2//b/9z/3P/d/93/3P/c
/9z/3P/b/9v/2//c/93/2//c/97/4P/g/+D/4P/f/97/3v/e/+D/3//f/+D/3v/e/97/
3v/f/9//4P/h/9//3//d/9//3v/c/9v/2v/b/9z/3f/e/93/3P/b/9v/2//c/9z/3P/Z
/9j/2P/X/9j/2P/Y/9j/2v/a/9r/2v/X/9f/1//X/9f/1//W/9b/1v/W/9b/1v/X/9b/
1v/X/9n/1//X/9f/1f/V/9X/1f/U/9T/1P/V/9X/1f/V/9T/1P/U/9T/1f/V/9b/1v/W
/9T/0//T/9P/0v/S/9L/0v/T/9L/0v/S/9L/0v/U/9b/1v/X/9X/1f/W/9b/1v/X/9n/
2f/Z/9n/2f/Z/9n/2//c/93/4P/g/+H/4f/i/+P/4//j/+L/5P/l/+f/6f/p/+n/6f/n
/+b/5P/j/+b/6P/q/+z/6v/p/+X/4v/f/93/2//X/9f/1//Y/9b/0//Q/83/zP/N/87/
zv/P/8//zv/N/8r/yv/L/83/zv/O/87/zv/O/8z/zP/L/8v/y//M/8z/y//K/8j/xf+/
/7v/uf+7/8D/y//e//r/IABRAIUAvgABAU4BmAHVAQECEwLsAZMBFgFtALn/Zf9w/4f/
kf+Z/5//p/+0/8P/y//T/97/5f/m/+D/3v/c/9v/2//e/9//4P/h/9//3//g/+D/3v/f
/+D/4P/h/+L/4//k/+T/5f/m/+b/5v/m/+j/6P/s/+z/7P/s/+r/7P/s/+z/8f/x//L/
8v/z//P/9f/2//j/+v/6//r//v8AAAAAAgADAAQABQAGAAoACgALAAwAEQATABUAGAAa
AB0AHwAiACcAKgAtADAAMAA0ADcAOQBAAEQASABLAFAAUwBVAFgAWABcAGAAYgBlAGgA
agBqAGkAagBsAGwAbABsAG0AbQBpAGQAYQBfAF0AWQBWAFIATgBIAEMAPQAzACwAJAAd
ABkAFgASAA4ACgAFAAAA/f/7//j/8//v/+3/7f/s/+v/6P/l/+T/4v/k/+T/5f/l/+L/
4f/g/+D/4f/g/9//3f/f/9//4P/i/+H/4P/f/97/3//g/+L/4//h/+H/4f/i/+L/4v/i
/+L/5f/l/+X/5f/i/+L/4//j/+P/5P/l/+b/5f/l/+X/5v/o/+X/5f/m/+b/5v/m/+b/
5P/k/+X/5v/o/+f/5//o/+f/5v/l/+T/5v/l/+X/5f/m/+f/5v/p/+f/5v/m/+b/5v/m
/+b/5v/j/+L/4f/h/+P/5P/k/+T/4f/g/+D/3//g/+D/4P/g/+D/4P/g/+D/3v/d/9z/
2//c/93/3f/e/97/3v/e/97/3f/c/9z/3f/f/93/3f/d/9v/2//b/9v/2P/Y/9j/2f/a
/9v/3P/c/9r/2v/a/9v/3f/e/97/3v/a/9n/1//W/9j/2P/Y/9j/2v/c/9z/3f/c/9v/
2//a/9v/3f/g/+H/3//f/9//3//h/+P/5P/l/+b/5v/n/+f/5//n/+b/5f/m/+j/6f/r
/+z/7f/u/+//7P/s/+v/6//s/+7/8P/y//D/7//r/+j/6v/p/+j/5f/j/+H/4P/c/9z/
2v/Y/9j/1v/W/9X/1f/W/9b/1v/U/9T/1f/X/9j/1//W/9X/1P/W/9b/1f/V/9f/2P/Y
/9f/1P/S/9P/z//L/8n/y//M/9H/2v/y/xIAOQBrAKIA3QAiAWgBpwHbAf0B/AG9AU4B
vQALAIX/aP+B/5H/lf+b/6P/sv/F/9P/2//g/+X/6P/o/+b/5P/j/+P/5v/n/+j/6f/o
/+f/5//m/+b/5//o/+j/6P/o/+j/6P/q/+v/7P/s/+r/6v/s/+z/7v/u/+7/7v/u//D/
8P/w//X/9f/2//b/9f/1//f/+P/8//7//v/+////AAD//wAAAwAGAAkADAAMAAwADQAO
ABEAEwAVABgAGAAbAB0AIAAjACYAKQAsAC8ANAA4ADsAPwBCAEUARwBOAFEAUwBWAFgA
XABgAGIAYwBmAGgAaABrAGwAbgBuAG0AbABsAGsAagBmAGQAYwBhAF0AWgBWAE4ASABD
AD0ANgAwACkAIwAgABwAFwASAA4ACQAEAAEA+//4//P/7//s/+v/6f/n/+f/5f/l/+T/
4f/g/+D/3//e/93/3P/c/97/3v/e/93/2v/Z/9n/2v/b/9z/3f/e/9z/3P/d/93/3P/b
/9r/2v/b/9z/3f/e/97/3f/c/9v/3f/e/+D/4f/f/+D/4f/i/+L/4f/g/+D/4f/f/+D/
4v/h/+D/3//e/9//4P/i/+T/4v/h/+H/4v/h/+D/3//e/+H/4f/i/+P/4v/h/97/3//h
/+D/4P/g/+D/4P/g/+D/3//e/93/3f/b/9z/3P/c/9v/2v/a/9n/1v/W/9b/1v/Y/9j/
2P/Y/9f/1//X/9f/2f/Z/9j/2P/Y/9j/2P/Y/9f/1v/W/9f/1//V/9X/1f/U/9P/0v/R
/9P/1P/V/9f/1P/T/9L/0P/S/9T/0v/R/9L/0v/S/9L/0v/R/9L/0f/R/9L/0//V/9b/
1f/V/9b/1f/W/9f/2P/Z/9f/2f/a/9v/2v/a/9v/2//e/9//3//f/9//4P/g/+H/4v/j
/+T/5f/i/+L/4f/h/9//4P/h/+L/4v/j/+H/4P/d/9v/2f/V/9b/1f/V/9L/0v/Q/87/
zv/N/8z/yv/J/8z/zP/M/8r/yf/J/8r/yv/M/8z/zP/M/8r/yv/J/8n/yf/K/8r/yf/M
/8r/x//D/7//vf+7/8D/x//W/+r/BAAlAFMAhgC/AAQBTgGRAccB6wHwAb8BVAG9AAsA
ff9S/2f/f/+J/5H/l/+e/63/uf/B/8r/0//Y/9r/2P/W/9X/1f/V/9X/1f/V/9f/1//Y
/9j/1v/X/9j/2P/Z/9r/2//c/9z/3f/e/97/3f/c/93/3P/f/+D/4f/i/+T/5v/m/+b/
5//n/+j/6P/p/+n/6//s/+z/7v/u/+7/8//2//f/+v/6//r/+v/6//7//v///wAABAAH
AAoADgAOABEAEwAWABkAHAAfACIAIQAmACoALQA0ADgAPAA/AEQARwBJAEwATABQAFQA
VgBcAGAAYwBkAGIAYgBjAGIAZQBoAGwAbwBxAHAAcQBzAG8AawBoAGQAXABWAFEASwBC
ADwANQAvACkAJAAeABgAFgARAAwACQAEAAAA+v/1//T/8//x/+//6//p/+n/6P/p/+j/
6P/n/+b/5f/k/+T/5P/k/+T/4//k/+P/4//k/+P/4v/h/+D/4v/i/+P/4//h/+H/4f/i
/+T/5P/k/+T/5P/j/+L/4f/g/+D/4f/h/+L/5P/m/+j/6P/n/+b/5v/m/+P/4//k/+X/
5v/n/+j/6P/o/+n/6v/o/+f/5//o/+n/6v/r/+z/6v/p/+n/6f/n/+f/5f/n/+j/6P/p
/+r/5v/k/+L/4P/f/97/3f/d/9v/3P/c/9z/3f/c/9z/2//Y/9j/2P/Y/9r/2v/a/9r/
1//X/9f/1//X/9f/1v/W/9j/2P/Y/9j/1//W/9b/1//W/9P/0v/R/9X/2v/X/9b/1f/U
/9L/1P/U/9X/1f/V/9b/1v/Y/9n/2//b/9n/2f/Z/9n/2f/b/9z/3f/c/9z/3f/d/9//
4f/i/+P/4//k/+T/5f/o/+n/6v/r/+f/5v/k/+P/5f/o/+v/7v/q/+n/5f/i/+D/3f/a
/9X/1P/T/9P/0P/M/8r/yP/I/8r/yv/J/8n/yv/K/8r/yP/H/8f/yP/I/8n/yv/L/8z/
yv/I/8X/w//H/8j/yP/H/87/zP/J/8X/v/+3/7X/uP+//8b/1v/u/w0ANQBsAKcA7AA6
AYkBywEBAiQCGwLQAVEBqQDn/2j/Wf9x/4H/jf+T/5j/o/+x/73/yP/V/9z/4v/g/97/
3f/d/93/3f/d/93/3v/f/+H/4v/f/9//3//e/+D/4P/g/+D/4P/h/+L/4v/k/+T/5v/m
/+r/6v/q/+r/6P/q/+r/6v/v/+//8P/w//H/8f/z//T/9P/2//b/9v/7//7///8CAAEA
AgADAAQABwAIAAoADAANAA8AEQAUABgAGwAdACAAIwAmACkALAAvADQAOAA7AEAARABI
AEsAUgBVAFcAWgBdAGIAZwBqAG0AcAByAHIAcwB0AHYAdgB3AHgAegB7AHkAdABxAG8A
bQBpAGYAYgBcAFYAUQBLAEIAPAA1AC8AJwAiABwAFgASAA0ACAAFAP///P/3//P/8P/v
/+3/6//n/+X/5f/k/+T/5P/l/+X/4v/h/+D/4P/h/+D/3//d/9//3//g/+L/4P/g/+D/
4P/g/+D/4f/h/+P/4//j/+T/5P/k/+T/5P/l/+X/5f/l/+P/4v/i/+H/4v/k/+b/6P/n
/+f/5//o/+j/5f/l/+b/5//o/+n/6v/n/+b/5v/m/+j/5//n/+j/6v/q/+r/6v/q/+n/
6f/p/+n/6f/n/+n/6f/o/+j/6P/q/+r/6v/q/+n/6P/n/+f/5//o/+j/6P/o/+j/6f/p
/+X/5P/j/+L/5P/k/+T/5P/l/+X/5f/l/+T/4//h/+D/4v/i/+L/4v/f/97/3v/f/+H/
3//f/9//3//f/93/3//e/+D/4P/g/+D/4P/i/+L/4//h/9//3v/c/97/4f/l/+f/5v/l
/+T/4//l/+f/6P/p/+r/6v/r/+v/6v/r/+v/6//v//L/9P/3//b/9f/0//P/8v/y//H/
8f/z//b/+f/8//f/9f/w/+z/7f/r/+n/5f/j/+H/4P/c/9v/2v/Z/9r/2v/a/9n/2f/Z
/9j/1//U/9T/1f/X/9j/2P/Y/9j/2P/Y/9j/1//X/9v/3P/c/9v/2P/Y/9X/0f/L/8f/
x//I/8//1v/k//7/JQBZAJYA0wAYAWgBsQHzASkCRgIxAt4BZQHBAPv/ev9t/4f/kf+d
/6f/rv+7/8f/0//e/+f/7v/s/+7/7P/r/+v/7f/t/+3/7f/r/+v/7P/s/+z/7f/u/+7/
8P/w//D/8P/w//H/8v/y//P/9P/3//j/+P/4//j/+P/4//r/+v/6//3//f/+//7//f/9
////AAAEAAYABgAGAAYACAAIAAoADAAOABAAEgAWABYAFwAYABsAHQAfACIAJgApACsA
LgAvADIANQA4ADoAQABFAEkATgBSAFYAWQBeAGEAYwBmAGkAbgBzAHYAdwB6AHwAfAB+
AIAAgwCEAIMAggCCAIEAgAB8AHoAeQB3AHMAcABsAGUAXgBYAFEASQBEAD4AOQAzAC4A
KAAiAB4AGQAUABEADQAKAAUAAQD8//v/+f/3//X/8//z//L/8//y//L/8f/u/+3/7P/s
/+7/7v/u/+3/7P/r/+v/7P/u/+7/7v/u/+7/7v/v/+//7f/t/+3/7v/v//D/8f/y//H/
8f/x//H/8P/w//H/8f/w//D/8P/w//P/8//z//T/9v/z//P/9P/2//b/9v/2//b/9v/3
//j/9v/1//X/9v/1//T/8//y//T/9f/3//n/9//3//X/9//1//T/9P/0//T/9P/0//T/
9f/0//P/8//z//T/9P/0//X/9P/0//P/9P/0//T/9P/z//L/8f/w/+//7//v/+//8f/x
//D/8P/u/+7/7v/u/+//7v/u/+//7f/r/+v/6//r/+v/6//r/+z/7P/s/+3/7P/r/+r/
6P/r/+z/7f/v/+7/7v/t/+z/7P/p/+j/6f/q/+v/7P/r/+z/6//r/+v/6//s/+z/7v/v
//H/8f/x//H/8f/x/+//8f/y//P/9v/2//f/9//3//f/9v/1//n//P/+/wEA////////
/////wAAAAABAP//AAABAAIAAQABAP7//P/7//n/9//z//D/7//v/+z/6//q/+n/6v/o
/+j/5//n/+j/6P/o/+b/5f/l/+b/5v/m/+b/5v/m/+j/6P/n/+f/5//o/+j/5//o/+j/
6f/l/9//2f/V/9L/1f/c/+z/CAAvAGUAngDVABgBaAG1AfUBKQJKAjsC7gF9Ad0AFwCU
/4P/l/+j/7H/v//G/9H/4//t//L/9//8//z//f/8//z//f/7//v/+//7//n/+f/6//r/
+v/7//z//P/8//z//P/8//7///8AAAAAAAAAAAIAAgAEAAQABAAEAAYACAAIAAgACQAJ
AAoACgANAA0ADwAQABAAEgASABIAEwAUABMAFAAZABwAHwAiACMAIgAiACIAJgApACwA
MAAyADUANwA6ADwAPgBAAEIARABKAE8AUwBXAFoAXQBfAGUAaQBsAHAAdAB4AHwAfgCA
AIIAgwCCAIYAiACLAIwAigCKAIsAiwCMAIgAhgCFAIEAfQB6AHYAcgBsAGcAYQBZAFQA
TgBJAEIAPgA5ADQAMAArACYAIwAdABoAFQARABAADwANAAsACwAJAAkACAAFAAQABAAD
AAIAAQAAAAAAAgACAAIAAQD+//3//f/+////AAABAAIAAQAAAAAA//8BAAEAAQACAAAA
AAAAAAAAAQABAAEAAQADAAQABgAHAAYABgAGAAYABwAHAAcACAAKAAcABwAIAAYABgAG
AAYACAAIAAkACgAIAAcABwAIAAoACgAKAAoACAAHAAcABwAHAAcABQAHAAgACAAJAAoA
CAAEAA==
         </WaveFormData>
      </LeadData>
      <LeadData>
         <LeadByteCountTotal>10000</LeadByteCountTotal>
         <LeadTimeOffset>0</LeadTimeOffset>
         <LeadSampleCountTotal>5000</LeadSampleCountTotal>
         <LeadAmplitudeUnitsPerBit>4.88</LeadAmplitudeUnitsPerBit>
         <LeadAmplitudeUnits>��V</LeadAmplitudeUnits>
         <LeadHighLimit>2147483647</LeadHighLimit>
         <LeadLowLimit>268435456</LeadLowLimit>
         <LeadID>V5</LeadID>
         <LeadOffsetFirstSample>0</LeadOffsetFirstSample>
         <FirstSampleBaseline>0</FirstSampleBaseline>
         <LeadSampleSize>2</LeadSampleSize>
         <LeadOff>FALSE</LeadOff>
         <BaselineSway>FALSE</BaselineSway>
         <ExcessiveACNoise>FALSE</ExcessiveACNoise>
         <MuscleNoise>FALSE</MuscleNoise>
         <LeadDataCRC32>4169704292</LeadDataCRC32>
         <WaveFormData>
LgAuAC4ALgAqACYAIgAeABwAGgAYABYAEwAQAA0ACgAIAAYABAACAP7//P/6//j/9v/2
//b/9v/1//T/8//y//D/8P/w//D/8v/y//L/8v/w//D/8P/w//D/8P/w//D/8P/w//D/
8P/w//D/8P/w//H/8v/z//T/8v/y//L/8v/y//L/8v/y//T/9P/0//T/8v/y//L/8v/z
//T/9f/2//T/9P/0//T/9P/0//T/9P/2//b/9v/2//T/9P/0//T/9P/0//T/9P/2//b/
9v/2//T/9P/0//T/8v/y//L/8v/0//T/9P/0//T/9P/0//T/9v/2//b/9v/2//b/9v/2
//j/+P/4//j/+P/4//j/+P/2//b/9v/2//b/9v/2//b/9P/0//T/9P/1//b/9//4//f/
9v/1//T/9f/2//f/+P/2//b/9v/2//b/9v/2//X/9f/3//f/9//3//j/+P/4//v//P/9
//7//v/+//7//v/9//3//P/8//3//v///wEAAAACAAMABQAIAAkACQAKAAwADAAMAAwA
CQAIAAgACQAKAAsADAAMAAwACQAIAAUAAgAAAP7//f////3//P/7//n/9v/1//T/9//4
//f/+P/2//b/9v/2//b/9v/2//b/9v/2//f/9//4//j/+P/4//v/+//6//n/8//x/+7/
7f/q/+r/7P/w//X//v8JABcAMQBMAGoAjgC1ANoA+AANARQBCQHmALAAawA2ACEAGwAP
AAIA9//v/+3/8v/6/wEAAwACAAUABwAFAAMAAwADAAMAAQABAAAAAgACAAIAAwABAAEA
AAAAAAIAAgACAAMABAAEAAUABQABAAEAAQABAAEAAgACAAIAAwAEAAUABgAIAAgACQAJ
AAkACgAKAAoACQAJAAkACQAMAA4ADgAOAA4AEAAQABEAEwAUABQAFAAWABYAFwAYABgA
GQAaABsAHAAdAB4AHwAhACUAKAArACwALQAuAC8ALwAvADEAMgA1ADsAPwBDAEQARABD
AEMAQwBEAEYARgBIAEgASABHAEUARABEAEQARABEAEIAQAA+ADwAOgA1ADIALgAoACQA
IgAgAB4AHAAaABYAEgAQAA8ADgANAAoABwAGAAYABQACAAEAAAAAAAIAAgACAAAA/v/+
//7//v8AAAAAAAAAAAAA/v/+/////f/+//7//v/+////AAACAAIAAgACAAMAAAAAAAAA
//8AAAAAAAABAAAAAAAAAP//AQAAAAAAAgAAAP////8AAAAAAAAAAAIABAACAAAA////
/wAAAgAEAAIAAgACAAEA///+//7//v8CAAMAAwABAP7//v/+//3/+//7//r/+v/8//7/
AAABAAAA/f/8//v//P/+////AAD+//3//f/9//v/+v/6//r//P/7//v//P/6//n/+f/5
//j/+P/4//f/+P/5//v//P/6//j/9//2//b/9v/1//X/9v/2//b/9v/3//f/9//4//j/
+P/3//f/9//4//j/+P/2//b/9v/2//n/+f/3//f/+P/4//b/9v/4//b/9v/2//b/9f/1
//f/9//3//f/+P/4//b/+P/4//j/+P/4//j/+P/4//j/+f/5//r/+v/6//r//P/+/wEA
AwAEAAYABgAFAAQABAAEAAQABAADAAIAAgABAAIAAwAEAAcABgAEAAQA///+//z/+v/3
//f/9f/0//X/9P/y//L/8P/w//D/7v/w//D/8P/w//D/8P/w//D/8P/w//D/8f/x//D/
8P/w/+//7//u/+z/7//t/+3/6P/l/+L/4v/k/+r/7//4/wMAEQAnAEIAYACGAKsAzADo
APkA/ADpAMIAigBNACAADwAJAAEA9P/t/+v/7f/u//L/9//1//j/+//7//7//f/+////
/P/5//j/9v/3//j/+f/7//r/+f/3//b/+P/4//j/+f/6//r/+//7//n/+f/5//n//f/+
//7//v/+//7//v/+//3//P/8//v/+f/6//r/+v/+////AAABAAAAAgACAAIABgAIAAgA
CQAHAAgACAAIAAoACgALAAwADAANAA4ADwARABMAFQAXABgAGwAdAB8AHwAhACMAJQAn
ACcAKQAqACsALwAxADMANwA4ADgAOQA5ADoAPAA8ADoAOgA6ADkAOwA6ADoAOgA2ADYA
NAAyADAALgAsACcAJwAkAB8AHAAXABQAEQAOAA4ADAAKAAoACAAGAAQAAAABAAAAAAD/
//7//f/8//z/+//6//n/9v/2//b/9v/2//f/+P/5//r/+v/4//j/+f/5//r/+v/6//r/
+//8//7/AAACAAQABwAFAAYABwAHAAkACAAHAAcABAAEAAQAAwAHAAgACgAOAAwACwAL
AAwACwAKAAkACgALAAoACQAJAAkACgAMAA4ACwAKAAkABwAKAAoACwAMAAwACwAJAAUA
BwAIAAkACQALAAsACgAKAAkACgALAAsACwAJAAkACQALAAwADAAMAAoACQAJAAkACQAI
AAgACAAIAAcABwAIAAgABwAHAAcACAAIAAgABwAJAAkACgAKAAcABgAGAAYACAAIAAcA
BwAIAAgACAAIAAUABQAFAAYACAAIAAcABwAFAAYABgAGAAQABAAEAAQABwAJAAkACwAK
AAgABgAEAAcACQAHAAcABgAEAAQABAAEAAQABQAIAAkACQAJAAoACgAHAAgABwAGAAgA
CgAMAA4ADAAMAA0ADQAOAA4ADgAOAA0ADgAQABEAEwAWABcAFwAYABgAGAAYABYAFQAU
ABQAFwAYABkAGgAcABoAFwAWABUAFAASABAADQANAAsACgAJAAgABgAGAAYABgAGAAQA
BQAGAAcACAAHAAYABQAEAAUABgAHAAkABwAGAAYABgAIAAkACQAIAAcABQABAP7/+//6
//r//P8CAAkAEAAbACkAPQBWAHYAmgC7AN4A/AALAQgB8wDOAJgAWwA0ACcAHQATAAoA
AwABAAEAAgAGAAsADwASABUAFQAUABEAEAAPAA4ACwAKAAgACwAMAA0ADwAPAA8ADgAO
AAwADAAMAA0ADgAOAA8ADwAPAA8ADwAPAA8AEAAQABAAEAAQABAAEAAOAA4ADwAPABAA
EgATABQAFAATABIAEQAUABYAFgAWABYAGAAYABkAGQAaABoAGgAeAB4AHwAgACIAIwAk
ACUAJAAlACYAJwAoACsALQAvAC8AMQAzADUANwA3ADkAOgA9AEEAQwBFAEYARgBFAEUA
SQBKAEwATABKAEoASgBJAEsASgBKAEoASABIAEYARABEAEIAQAA7ADgANAAuACoAKAAm
ACQAIgAfABwAGQAYABQAEgAQAAwADQAMAAwACwAIAAcABgAGAAgACAAIAAYACAAIAAgA
CAAFAAQAAwACAAMAAgADAAUABAAEAAMAAgABAAEAAQACAAQABAAEAAUAAwAEAAUABQAD
AAIAAQABAP//AAABAAEAAQAAAAAAAgAAAP////8AAAEAAgADAAYABQACAP///f/+/wAA
AwAGAAUABAADAAEAAQAAAAAAAAD//////v/7//z//P/8//v//f/9//z//P/7//z//f/9
//3/+//7//v/+v/6//n/+P/2//X/9f/1//f/9v/2//b/+P/3//f/+P/4//f/9//3//r/
+v/6//n/9//3//j/+P/1//T/9P/0//X/9v/2//f/9f/0//P/8v/x//H/8f/y//T/9P/z
//P/7//u/+7/8v/y//L/8v/y/+//7//x//H/8f/x//L/8v/w//L/8v/y//D/8P/w//D/
8P/w//H/8f/0//T/9P/0//P/9P/2//f/9//6//v/+//6//r/+v/6//r/+f/4//j/+f/6
//v//P/8//r/9//2//L/8P/t/+r/6//r/+n/6P/l/+T/4v/i/+L/4v/i/+D/4P/g/+D/
4P/e/97/3v/e/97/3v/e/9//3//e/97/3v/g/+H/4f/g/93/3f/b/9b/0f/O/87/0P/S
/9X/3P/p//v/FQAwAEwAcACXALoA2ADrAPIA5QDCAIoASQAWAAEA+f/v/+T/1//P/8v/
zP/U/9v/3//g/+H/4//j/+H/4f/h/+H/3//f/97/3P/c/9z/3f/f/9//3v/e/97/3v/e
/9//4P/g/+H/4f/f/9//3//f/+D/4P/f/97/4f/i/+P/5P/i/+L/4//j/+P/5P/k/+T/
5f/l/+X/5f/m/+j/6P/o/+v/7v/v//H/8P/w/+//7v/y//L/8//0//b/9//4//n/+v/7
//z//f8AAAMABQAHAAkACwANAA8AEgATABYAGAAYABsAHAAdACEAIgAiACMAJQAmACgA
KAAqACoAKgApACsAKgAqACoAJgAmACQAIgAfABwAGQATABMAEAALAAgABQACAP///P/7
//j/9f/0//P/8v/x/+7/7P/q/+n/5//m/+X/5P/k/+X/5v/n/+b/5P/k/+T/5P/l/+b/
5//o/+b/5P/k/+X/5//o/+j/6P/m/+X/5P/k/+b/5v/m/+f/6f/q/+v/6//r/+r/6f/p
/+n/6v/r/+v/7f/s/+z/7v/s/+v/6//s/+7/7v/u//D/7v/s/+r/6f/p/+r/7P/u//D/
8P/w/+//7//u/+7/7v/u/+//7//t/+3/7v/v/+//8P/x//H/8v/x//L/8//z//X/8//z
//P/8//0//T/9P/0//P/8//z//P/8v/y//L/8v/x//H/8v/0//P/8//z//T/9P/0//P/
8//z//T/9P/1//T/9P/0//T/9P/z//P/9P/0//T/9P/z//P/8//0//b/9P/y//L/8v/y
//L/8//2//f/9//3//j/+P/4//r/+v/6//j/+P/4//j/+v/6//v/+//+//7//v/+////
AAACAAMABQAIAAkACQAIAAgACAAIAAkACQAJAAoACwAMAA0ADgANAAoABgAEAAEAAAD+
//z/+//7//n/+P/5//j/9v/2//b/9v/2//T/9P/0//T/9P/2//b/9v/2//T/9P/0//X/
8//y//L/8v/y//P/8//y//X/8//z//D/7f/q/+T/4v/o/+3/8v/9/wsAHwA8AFoAfACn
ANIA9gARASABHQEEAdoAoQBeAC8AGwATAAoA///1//P/8v/2//n//f/8//v/+//8//v/
/P/9//7//f/+//7//f/8//v/+//7//v/+v/6//r/+v/6//v//v/+///////9//3//f/9
//3//v/+//7//f/8//v/+v/9//7/AAABAAEAAgACAAIAAQABAAEAAQAEAAYABgAGAAYA
CAAIAAkACQAKAAoACgAKAAoACwAMAA8AEQATABUAFAAVABYAFwAWABkAGwAdACAAIwAm
ACkAKgApACoAKgAsADEANAA3ADgAOAA3ADcAOgA8AD8AQAA+AD4APgA9ADwAOgA5ADgA
OQA6ADkAOAA2ADQAMgAtACkAJgAhAB4AGwAYABUAEgAQAAwACAAGAAUABAADAAAA/f/8
//z/+//8//v/+v/6//j/+P/4//b/9v/2//b/9v/2//b/9v/2//b/9P/0//X/8//0//T/
9P/1//X/9f/2//X/9P/z//P/8f/y//P/8//1//T/8//z//X/9v/3//f/9v/0//P/9P/z
//H/8P/w//L/8v/y//T/9P/y//D/7//v//D/8v/0//T/9P/0//P/8//y//L/8v/z//P/
8v/v//D/8P/w/+//7f/t/+z/7P/v//D/8f/x//P/8f/x//H/8P/w/+//7v/u/+3/7f/t
/+3/7P/s/+z/7P/r/+v/7P/q/+n/6f/p/+z/7P/s/+v/6v/p/+n/6P/q/+r/6//s/+r/
6v/p/+n/6v/q/+r/6v/p/+n/6f/q/+j/6P/n/+f/5//o/+j/6P/m/+b/5v/m/+X/5v/m
/+b/5v/m/+X/5f/n/+f/5//n/+j/6P/o/+r/6v/q/+j/6P/o/+j/6f/q/+z/7f/u/+7/
7v/u/+7/7v/v/+//7//y//P/8//1//b/9//4//b/9f/0//T/9f/2//f/+P/4//b/8//y
/+3/7P/q/+j/5//n/+X/5P/j/+L/4P/g/97/3v/e/9z/3P/c/9z/3P/c/9z/3P/c/97/
3v/e/9//3f/c/9z/3P/e/9//3//e/9f/1//X/9b/1f/S/87/0P/S/9X/3P/p//f/DQAo
AEYAaACRALQA1ADtAPQA7QDQAKIAZQAoAAcA+//z/+j/3//X/9X/1v/Y/93/4f/k/+X/
5//n/+X/5f/l/+P/4f/h/+D/3v/e/97/3//h/+H/4P/g/97/3v/e/9//4P/g/+H/4f/h
/+H/4f/h/+L/4v/h/+D/4P/g/+D/4P/i/+L/4//j/+P/5P/k/+T/4//j/+P/4//k/+b/
5v/m/+f/6P/n/+f/6f/q/+r/6v/q/+r/6//s/+z/7f/u/+//8P/x//L/8//0//f/+f/7
//3///8BAAMABQAFAAcACAAJAA0ADwARABMAFAAUABUAFQAWABgAGAAZABoAGwAbABkA
GAAYABgAGAAYABYAFAARAA4ACwAFAAMAAAD7//j/9//0//H/7v/s/+j/5P/i/+H/4P/f
/9z/2//a/9r/2f/Y/9f/1v/W/9X/1P/T/9D/0v/S/9L/0v/S/9L/0v/S/9D/zv/O/8//
0f/S/9L/0v/R/9H/0f/S/9H/0P/P/8//0f/S/9P/0//R/9D/z//P/9H/0v/T/9P/0f/Q
/9D/0v/S/9H/0f/S/9L/0v/S/9T/1P/S/9D/z//P/9D/0v/U/9L/0v/S/9H/0f/Q/9D/
0P/U/9X/1f/T/9L/0v/S/9H/z//P/87/zv/P/9D/0f/R/9P/0f/R/9H/z//Q/9D/0P/O
/83/zf/N/87/zv/P/9D/0P/P/8//0P/O/83/zf/N/8z/zP/M/8v/y//L/8z/zP/M/8z/
zf/O/87/zv/N/83/zv/O/87/zv/L/8v/y//M/87/zv/N/83/zf/O/87/zv/M/8z/zP/M
/8v/y//J/8n/yv/K/8r/yv/J/8r/yv/K/8r/yv/L/8v/zf/N/83/zf/O/87/zP/O/87/
zv/M/8z/zP/M/83/zv/Q/9H/0v/S/9L/0v/T/9T/1v/X/9j/2v/a/9n/2v/a/9r/2v/a
/9n/2P/Y/9n/2v/b/9z/3P/a/9f/1v/T/9L/0P/O/8//z//N/8z/yf/I/8b/xv/I/8j/
yP/G/8X/xP/D/8L/w//E/8X/xv/E/8T/xP/F/8b/xv/H/8j/x//H/8b/xP/B/8H/wf++
/7v/uv+8/8D/xv/L/9b/5f/7/xUAMABSAHoAnwC8ANIA1wDKAKkAfABAAAcA6v/n/+H/
1f/K/8X/w//F/8j/zP/P/9P/2P/X/9H/0f/P/8//z//S/9H/0v/S/9D/0P/Q/9H/0//T
/9L/0v/S/9L/0v/T/9T/1P/V/9X/1P/V/9b/1//Z/9r/2v/a/9j/2P/Y/9j/2f/a/9z/
3f/b/9z/3P/c/9//3//f/9//3v/g/+D/4P/g/+L/4v/j/+P/5P/k/+T/5//o/+r/7P/u
/+//8P/x//T/9f/2//f/9v/5//v//f8BAAMABQAHAAkACQALAAwACwAPABEAEwAWABgA
GQAbAB0AHgAgACAAIAAgACAAHwAdABwAHAAcABoAGgAYABYAFgAUABIADQAKAAYAAAD8
//z/+v/4//b/9f/y/+//7v/t/+z/6//o/+n/6P/o/+f/5P/j/+L/4v/j/+T/5f/k/+T/
5P/k/+T/4v/i/+L/4v/l/+T/5f/n/+X/5v/m/+b/5//n/+f/6P/o/+j/6P/p/+n/6v/r
/+v/6//q/+n/6f/p/+r/6//r/+3/7P/s/+7/8P/v/+//8P/w//D/8P/y//L/8P/u/+3/
7//w//L/9P/y//L/8v/x//P/8v/y//L/8v/z//P/8f/z//T/9f/1//b/9//3//j/+P/4
//j/9//3//X/9f/1//b/+P/5//r/+P/3//f/9//5//j/+P/4//j/9//3//j/9v/1//X/
9f/5//r/+//7//n/+f/6//r/+//6//r/+v/8//z/+//7//r/+v/6//r/+f/5//n/+v/8
//z/+//7//v//P/8//z//v/+//7//v/7//v/+f/4//r/+v/6//r/+//7//3//f/7//v/
/P/8//3/AAABAAIAAAAAAAAAAAACAAIAAwADAAYABgAGAAYABgAGAAcABwAHAAoACwAL
AA0ADgAPABAAEAAPAA4ADgAPABAAEQASABQAEgAPAA4ADAAMAAsACgAGAAUAAgAAAAEA
AAD+//7//P/8//z/+v/7//z//f/+//7//v/+//7//f/8//v/+//9//z//P/8//7/////
//7//f/9//3//P/3//T/9P/2//b/+/8EABEAIQA3AFIAcgCWALcA1gD0AAMBAgHrAMYA
kABTACgAGQAVAAsA/v/1//H/9f/+/wQABQADAAYACQAJAAcABQAFAAUACAAHAAgACAAH
AAYABQAFAAYABwAHAAgABgAGAAYABwAKAAoACwALAAkACQAJAAkACQAKAAoACgAIAAgA
CAAIAAoACgALAAsACwAMAAwADAAPAA8ADwAPAA8AEAAPAA4AEQAUABUAFwAVABYAFgAW
ABoAGgAbABwAHQAdAB0AHQAfACEAIwAlACYAKQArAC0ALgAvADAAMQA2ADcAOgA8ADsA
PwBBAEMARQBGAEYARwBJAEoATABMAEwATABMAEsASwBKAEoASgBIAEgARgBEAEAAPgA8
ADcAMwAwACsAKAAmACQAIgAgACEAHgAbABoAFgAUABIADgANAAwADAALAAoACQAIAAgA
CAAIAAgABgAIAAgACAAIAAYABgAGAAYABAACAAIAAwAFAAYABgAGAAUABQAFAAYABQAE
AAMAAwAFAAYABwAHAAYABAACAAEABAAGAAgACQAIAAYABQAGAAgABwAHAAgACAAIAAgA
CgAIAAYABAADAAYACAALAA4ACwAKAAkABwAHAAYABgAGAAoACwALAAkACAAIAAgABwAJ
AAkACAAIAAgACAAIAAcABwAFAAUABQADAAQABAAEAAYABQAFAAUAAwACAAIAAgAEAAMA
AwAEAAYABQAFAAUABQAEAAMAAQACAAMABQAGAAUABAAEAAQAAwACAAAA//8AAAAAAAAA
AP///////wAA/v/+//3//f8BAAAA/v/8//7//v/+//7//v/9//3//////wEAAQACAAIA
AQACAAEAAAABAAIAAwAEAAIAAgADAAMABgAGAAYABgAGAAYABwAHAAkADAANAA0ADgAO
AA4ADgAOAA0ADAAMAAoACgAKAAoADQAMAAoACgAHAAYABAACAAEAAQD///7//f/8//r/
+v/6//r/+v/4//j/+P/4//j/+P/4//j/+P/4//j/+P/5//f/9v/2//b/9v/3//f/9v/3
//X/8f/w/+//7P/q/+r/7v/1//z/AwAPACUAQABgAIYArQDQAOwA/QAAAfEAzgCWAFUA
KAAXABEABwD+//P/6//r/+7/8P/z//f//P/9//3//f/7//v/+//7//n/+f/4//j/+P/4
//n/9//3//b/9v/4//j/+P/5//n/+P/4//f/9//3//f/9//5//r/+v/6//r/+v/6//r/
+f/4//j/9//3//j/+P/4//v/+//7//v//P/+//7//v///wAA////////AAAAAAAAAwAE
AAYACAAIAAkACgALAA4ADwAQABEAEQATABQAFQAZABsAHQAfACEAIQAjACQAJAAnACgA
KQAsAC4ALwAxADIAMgAzADIAMgAyADIAMQAzADIAMgAyADAAMAAuACwAJwAkACEAGwAZ
ABYAEQAOAAsACAAFAAIA///8//n/+P/0//L/8P/s/+v/6v/q/+n/6P/n/+b/5v/m/+b/
5v/k/+L/4v/i/+L/4v/i/+L/4v/g/97/3v/f/93/3v/e/97/3//f/9//4P/f/97/3f/d
/93/3v/f/9//3//e/93/3f/b/9z/3f/d/97/3v/f/+L/3//d/9z/3P/c/9z/3P/e/+D/
3v/c/9v/2//c/97/4P/f/97/3f/b/9z/3P/d/97/3//f/97/2//a/9r/2v/Z/9r/2//b
/9z/3P/c/9z/2//Z/9f/1//X/9f/2P/Y/9j/2P/X/9f/1//X/9b/1v/W/9j/1//X/9j/
1//V/9T/0//W/9b/1v/V/9X/1f/W/9b/1f/U/9T/1P/U/9T/0//T/9T/1v/U/9T/1P/U
/9P/0//V/9X/0//T/9T/1P/W/9j/2P/Y/9j/2P/Y/9j/2P/Y/9n/2f/a/9r/2v/a/93/
3v/g/+H/4f/k/+X/5f/o/+j/6P/o/+b/5f/k/+T/6P/q/+z/7v/t/+r/5v/k/+P/4v/g
/97/3P/b/9j/1v/V/9T/0v/S/9P/1P/V/9T/0v/S/9L/0v/U/9T/1P/U/9b/1v/W/9f/
1P/S/9H/0P/S/9P/0//S/9f/1f/T/9L/y//I/8b/yP/K/83/1v/f/+n/+f8UADYAWgCD
AKwA0ADrAPwA/QDmALoAfQA4AA0A///3/+r/3//X/9P/0v/U/9f/2//g/+P/5f/l/+P/
4//j/+X/4//j/+L/5P/k/+T/5f/j/+P/4v/i/+T/5P/k/+X/5P/k/+X/5f/k/+X/5v/n
/+f/6P/o/+j/6v/q/+r/6v/r/+z/7v/v/+3/7v/u/+7/8f/x//H/8f/0//b/9v/2//f/
+P/3//f/+P/6//v//P/8//z//f/+/wIAAwAEAAUABgAHAAgACQALAA8AEgAVABUAFwAZ
ABsAHwAfACEAIgAlACkAKwAtAC8AMAAwADEANQA2ADgAOAA5ADoAOwA7ADoAOAA3ADYA
NQA2ADUANAAxAC4AKwAlACMAIAAbABgAEwAQAA0ACgALAAgABQAEAAAA/v/8//j/9//2
//b/9f/0//P/8v/y//P/9P/1//T/8//y//H/8P/w//D/8P/w//H/8P/x//P/8f/y//L/
8v/x//H/8f/y//L/8v/y//P/8//0//X/9f/1//T/8//z//D/8P/w/+//8P/w//H/9P/0
//P/8//0//T/9P/0//b/+P/2//T/8//y//L/8//0//L/8v/y//H/8f/w//D/8P/y//P/
8//x//D/8P/w/+//8f/x//D/8P/x//L/8//z//H/7//v/+//8f/y//L/8v/y//H/8f/x
//D/7v/t/+z/7P/r/+v/7P/u/+3/7f/t/+z/7P/s/+v/6v/p/+n/6P/o/+j/6f/q/+r/
6v/p/+n/6v/o/+j/6v/s/+r/6v/q/+r/6f/p/+v/6//q/+n/6f/o/+n/7P/t/+7/7f/s
/+v/6v/r/+z/7v/v/+//7v/t/+z/7//w//L/8//1//j/+f/5//j/+P/4//j/+v/5//j/
+P/7//z//f/+//3/+v/2//T/8f/w/+7/7P/r/+v/6f/o/+j/6P/n/+j/5v/m/+b/5P/m
/+b/5v/m/+T/5P/k/+T/5P/k/+T/5f/l/+T/5P/k/+b/5//n/+b/5//n/+f/4v/d/9j/
2P/a/+D/5f/q//P/AwAbADYAVAB4AKEAxgDoAAUBEgELAfIAyACNAEoAGwALAAUA+P/v
/+n/5//m/+b/6//v//T/9//1//X/8//z//P/8//x//H/8P/y//L/8v/z//P/8//y//L/
9P/0//T/9f/0//T/9f/1//X/9f/1//X/9f/2//b/9v/2//b/9v/2//j/+P/5//n/+f/6
//r/+v/7//v/+//7//z//v/+//7//v8AAAAAAQADAAQABAAEAAYABgAHAAgACgALAAwA
DQAOAA8AEAARABQAFwAZABsAHQAfACEAIwAlACUAJwAoACgAKwAsAC0AMQAyADIAMwA2
ADgAOwA8ADoAOgA6ADkAOwA6ADoAOgA2ADYANAAyAC4ALAAqACUAJQAiAB0AGgAVABIA
DwAMAA0ACgAHAAYAAwAAAP3/+P/5//j/+P/3//T/8//y//L/8v/y//L/8P/w//D/8P/w
//L/8v/y//L/8v/w//D/8f/x//L/8v/y/+//7//v//D/8P/w//D/8f/x//L/8//z//X/
9P/z//P/8f/y//P/8//w/+7/7f/u//D/8f/z//b/9f/0//P/9P/1//T/8//z//P/9P/2
//j/9f/0//P/8f/y//L/8//0//j/+f/5//f/9v/2//b/9f/3//f/9v/2//b/9v/2//X/
9f/z//P/8//z//T/9P/0//X/9f/2//f/9f/0//T/9P/y//H/8f/y//T/8//z//P/8v/y
//L/8f/z//P/9P/0//P/8v/y//L/8P/w/+//7//w//D/8P/w/+//7//v//D/7v/u/+3/
7f/u//D/8f/y//H/8P/v/+7/8//x//D/8P/w//D/8P/t/+3/7//v/+//7//w//D/8P/y
//L/8v/0//T/9P/0//L/8v/z//P/9v/2//b/9v/2//b/9//3//v//v//////AgACAAIA
AgAEAAMAAgACAAAAAAAAAAAAAgACAAEAAgD9//z/+v/4//f/9//1//T/9f/0//L/8v/w
//D/8P/u/+7/7v/u/+7/7P/s/+z/7P/u/+7/7v/v/+//7v/u/+7/7v/v/+//7v/v//H/
8f/u/+n/5P/g/+D/4P/j/+z/9/8JAB8APABUAHQAnQDGAOYAAQEOAQkB8gDIAIsASAAf
ABMACQD+//f/8f/v//D/9P/3//f/+P/7//v//f/7//v/+//5//f/9//2//b/9v/2//f/
9f/1//T/9P/0//T/9P/1//b/9v/3//f/9f/1//X/9f/5//r/+v/6//n/+P/3//b/9//4
//r/+//7//z//P/8//v/+//7//v/+//8//v/+v/9/wAAAQADAAEAAgACAAIABgAGAAcA
CAAIAAkACgALAAoACwAMAA0ADAAPABEAEwAVABcAGQAbAB8AHwAhACIAIQAlACcAKQAp
ACoAKgArAC8AMAAyADIANAA0ADQAMwA1ADQANAA0AC8ALgArACgAJwAmACUAIQAfABwA
FwAUAA8ADAAJAAYABQACAP///v/8//r/+P/0//H/8P/w/+//7v/t/+z/7P/s/+z/7P/q
/+r/6v/q/+r/6v/q/+r/6v/q/+j/6P/p/+n/6v/q/+r/6f/p/+n/6v/q/+r/6v/r/+n/
6v/r/+v/6//q/+n/6f/q/+z/7v/v/+//7v/u//D/8P/v/+//8P/v/+7/7f/u/+//7v/t
/+3/6//s/+7/8P/w//D/8P/v//D/8P/x//L/8f/x//D/7f/t/+7/7//v//H/8f/w//D/
7//u/w==
         </WaveFormData>
      </LeadData>
      <LeadData>
         <LeadByteCountTotal>10000</LeadByteCountTotal>
         <LeadTimeOffset>0</LeadTimeOffset>
         <LeadSampleCountTotal>5000</LeadSampleCountTotal>
         <LeadAmplitudeUnitsPerBit>4.88</LeadAmplitudeUnitsPerBit>
         <LeadAmplitudeUnits>��V</LeadAmplitudeUnits>
         <LeadHighLimit>2147483647</LeadHighLimit>
         <LeadLowLimit>268435456</LeadLowLimit>
         <LeadID>V6</LeadID>
         <LeadOffsetFirstSample>0</LeadOffsetFirstSample>
         <FirstSampleBaseline>0</FirstSampleBaseline>
         <LeadSampleSize>2</LeadSampleSize>
         <LeadOff>FALSE</LeadOff>
         <BaselineSway>FALSE</BaselineSway>
         <ExcessiveACNoise>FALSE</ExcessiveACNoise>
         <MuscleNoise>FALSE</MuscleNoise>
         <LeadDataCRC32>1034733794</LeadDataCRC32>
         <WaveFormData>
QABAAEAAQAA+ADwAOgA4ADUANAAzADIALgAsACoAKAAnACYAJQAkACIAIAAeABwAHAAc
ABwAHAAaABoAGgAaABgAGAAYABgAGQAaABsAHAAbABoAGQAYABoAGgAaABoAHAAcABwA
HAAcABwAHAAcAB0AHgAfACAAHgAeAB4AHgAcABwAHAAcAB0AHgAfACAAHgAeAB4AHgAf
ACAAIQAiACAAIAAgACAAIAAgACAAIAAhACIAIwAkACMAIgAhACAAIgAiACIAIgAiACIA
IgAiACAAIAAgACAAHwAeAB0AHAAeAB4AHgAeAB4AHgAeAB4AIAAgACAAIAAeAB4AHgAe
ACAAIAAgACAAIgAiACIAIgAhACAAHwAeAB4AHgAeAB4AHAAcABwAHAAdAB4AHwAgAB8A
HgAdABwAHgAeAB4AHgAcABwAHAAcABwAHAAcABwAHgAeAB4AHgAcAB4AHwAfACAAIQAi
ACQAJAAkACQAIgAhACEAIAAhACIAIwAmACcAJgAoACkAKgAtAC4ALwAwADIAMgAyADAA
LgAuAC0ALQAtAC4ALwAvAC4ALQArACkAJgAlACQAIQAiACEAIQAhAB8AHQAcABsAHgAf
AB4AHwAfAB4AHQAbAB0AHQAdAB0AGwAbABwAHAAcABwAHAAbABwAHwAgAB8AGwAYABYA
FwAYABgAGQAcAB4AIQAkACsAOwBOAGEAeACUAKsAwQDPANMAzAC1AJEAagBQAEoARQA2
ACkAHQAXABUAGAAfACMAJAAkACQAJgAlACMAIgAhACEAHwAfAB4AIAAhACEAIQAdAB0A
HQAdAB8AIAAgACEAIQAiACIAIgAeAB4AHgAfACAAHwAeAB0AHgAgACEAIwAlACUAJQAl
ACMAIwAlACUAJQAlACQAJAAlACcAJwAoACkAKQAoACUAJgAoACkALAArACsAKgAqACwA
LQAtAC4ALAAtAC0ALAAtADEANQA3ADcANwA5ADkAOAA4ADgAOgBAAEMARgBHAEYARgBG
AEgASABJAEgARwBJAEkASgBMAEsASQBHAEYASABGAEQAQwBFAEQAQwA/ADkANQA1ADMA
MAAvAC0AKwApACcAJQAlACcAJQAjACEAHwAeAB0AHQAbABoAGQAYABsAHQAeAB4AHAAb
ABoAGgAdAB0AHQAdABoAGgAaABoAHAAcABwAHAAeAB4AHgAeACAAIAAgACAAHwAeAB0A
HAAdAB4AHgAeABwAHQAdAB0AHwAfAB8AHwAdAB0AHAAcAB4AHgAeAB8AIgAiACEAIAAf
AB8AIQAhACEAIQAiACIAIgAgAB8AHwAjACUAIwAiACAAIQAhAB8AHAAbABoAGgAgACMA
JgAmACUAIgAgAB8AIwAlACUAJAAkACQAIwAjACAAIAAgACAAIAAfACIAJAAjACEAIAAe
AB4AHgAdABwAHwAhACQAIwAhAB8AHgAdABsAHQAeAB4AGwAbABwAHAAeAB4AHQAdAB0A
HQAeAB4AHgAeABwAGwAaABoAGgAcABoAGgAaABoAHAAbABkAGQAcABoAGgAaABoAGAAY
ABgAGAAYABgAGgAbABoAGQAYABcAGAAYABgAGAAUABQAFQAVABcAFwAXABkAGgAcAB8A
IQAhACEAIQAhACAAIAAgACAAHgAeAB4AHQAdAB8AIAAhACIAIAAgAB8AGwAaABkAGAAV
ABUAEwASABEAEAAPAA8ADQANAA0ACwAMAA4ADwAQAA0ADQANAA0ADQANAA0ADgAQABAA
EAAQAA4ADQAOAA0ADQANAAoACAAFAAQABgAHAAoADgARABQAGwAnADoATwBmAH4AlQCp
ALMAswCmAIkAYwBAAC4AKAAhABgADQAFAAUABwAGAAkADQAKAAoADgAQABEAEQASABMA
EgAPAA4ADAAOAA8ADwAPAAsACwALAAsACwAMAAwADQAPABAAEAAQAAwADAAMAA0AEAAR
ABIAEwASABIAEQARAA8ADwAPAA8ADgANAA4ADQAPABEAEgAUABMAFQAVABYAGAAZABkA
FwAXABgAGAAaABkAGQAYABgAGwAbABoAGgAbAB0AHgAeAB4AIQAkACUAJgAnACoAKwAs
ACwALAAuADAAMQAyADEAMwA0ADUAOAA6ADsAOgA5ADcANwA4ADoAOgA5ADgAOAA4ADYA
NAAzADMAMgAxAC0AKgAnACgAJwAjACEAHgAbABsAGQAXABcAFQATABEADwARABAADwAP
AA8ADgANAAwACwALAAoACAAIAAcABgAGAAkACQAJAAkACAAIAAgACAAGAAYABgAGAAgA
CAAIAAgACAAIAAgACAAIAAgACAAIAAkACgAKAAoABwAHAAYABQAJAAsADQAPAA8ADwAO
AA4ADQAMAAsACwANAA4ADgAOAAsACwANAA0ADQANAA4ADgAPAA4ADgAPAA4ADwAMAAoA
CwANAA4ADQANAA0ADQAOAA8AEQATABIAEAAOAA0ADQARABMAEwASABAAEAAPAA8ADgAO
AA4ADgAPAA0ADwAQABAADwAPAA4AEAAQAA8ADgAQABEAEwARABAADwAPAA8ADwARABIA
EgAPAA8AEAAQABAAEAAPAA8ADwAPABAAEAAOAA4ADAALAAwADAAMAA4AEQASABMAFAAR
AA8ADgANABIAEwATABEAEAAQABAAEAAQABIAEgASABIAEAAQABIAEwASABEAEAAPABIA
FAAWABgAFgAWABcAFwAXABcAFwAZABkAGgAcAB0AHwAhACMAJQAkACQAJAAkACAAIAAg
AB8AIQAjACQAJQAnACQAIwAhAB8AHgAdABwAGQAZABcAFgATABIAEQARABIAEwAUABMA
EwAUABQAFAARABEAEQARABMAEwATABQAEwASABEAEAARABEAEwATAA8ADQAKAAgACQAK
AAgACwAQABYAFwAYAB8AKwA6AE8AaACAAJkArQC1ALEAoACHAGUARAA0ADAAJwAcABUA
DQALAAsADAANABEAFAAYABoAGgAZABcAFgAVABQAEQAQAA4AEQATABQAFQATABMAEwAT
ABEAEgASABMAEgASABEAEAAPABAAEQATABUAFQAVABUAFwAYABgAGQAXABcAFwAXABgA
GQAcAB0AHAAbABkAGAAbAB0AHQAeACAAIQAhAB8AHwAgACAAIgAjACMAIgAiACYAJwAn
ACgAJgAnACcAJgAoACsALgAvADAAMQA0ADUANgA2ADYAOAA7AD0APwA/AD4APgA+AEAA
QwBFAEUARQBFAEUARgBIAEgARwBGAEYASABGAEQAQwBDAEIAQQA9ADkANQA1ADMAMQAx
ADAALwArACkAJwAnACUAIwAhAB8AIQAgAB8AHwAhACAAHwAeACAAIQAhACAAIgAhACAA
IAAfAB8AHwAfAB8AIAAhACIAIAAgACAAIAAgACAAIAAgACEAIgAjACQAJAAkACQAJAAi
ACIAIQAgACAAIQAhACEAIgAjACQAJQAkACMAIQAgACEAIgAjACUAJAAiAB8AHAAeAB8A
IgAjACEAIQAiACIAIgAgAB8AHwAgACEAHgAcABwAHQAdABsAHAAdAB4AIAAiACMAJAAi
ACIAIAAfAB8AIAAhACAAHgAeAB4AHQAdAB4AHgAeAB4AHwAdAB8AIAAgAB8AHwAeAB8A
IAAgACAAHgAfACEAHwAeAB0AHQAdAB4AIQAjACQAIgAhACEAIAAgACAAHwAfACIAIwAl
ACYAIAAgACAAIgAkACQAJAAkACIAIgAiACIAJAAkACYAJwAnACcAJwAnACcAJgAlACQA
IwAkACYAJwApACkAKQArACkAKgAsAC0ALwAxADMANQA0ADQANAA0ADAAMAAwAC8AMQAz
ADQANQA1ADIAMQAvACsAKgApACgAJwAnACUAJAAjACIAIQAhAB8AHwAfAB0AHwAgACAA
IAAdAB0AHQAdAB8AHwAfACAAHgAeAB4AHgAfAB8AIQAhAB8AIQAgABwAGQAWABYAFwAY
ABgAGwAiAC0APQBMAF8AdgCQAKcAuwDJAMsAwgCtAIsAZgBOAEQAPwA0ACcAGwAVAA8A
EAAVABsAHgAcAB4AIAAgAB8AHwAfAB8AHQAdABwAGgAbABsAGwAaABsAHAAdAB8AIAAg
ACEAIwAkACQAJAAkACQAJAAlACUAJQAlACUAJwAqACwALwAvAC8ALwAvAC8ALwAxADEA
LwAvAC4ALgAwADMANAA2ADkAOwA8ADsAOQA6ADoAPAA/AD8APgA+AEIAQwBDAEQARABF
AEUARABGAEkATABNAE4ATwBSAFMAVgBWAFYAWABYAFkAWgBZAFsAXABdAGAAYgBjAGIA
YQBjAGMAZABmAGUAYwBhAGAAYABeAFwAWwBZAFgAVwBTAFAATQBOAE0ASQBHAEQAQQA/
AD0AOwA7AD0AOwA5ADcANgA0ADIAMQAvAC4ALQAsAC4ALwAvAC4ALAArACoAKgAsAC0A
LgAvAC0ALAArACoALAAsACwALAApACgAJwAmACcAKAApACoALAAsACwALAAsACwAKwAq
ACgAKQApACkAKQApACkAKQApACkAKAAoACoAKgAqACsAKgAoACUAIgAjACMAJQAlACUA
JQAmACYAKAAmACUAJQAmACcAJAAiACQAJQAlACMAIwAjACMAJAAmACcAKAAmACgAJgAl
ACUAJQAnACcAJgAmACYAJQAlACQAJAAkACQAIwAhACMAJAAkACMAIwAiACQAJAAjACIA
IgAjACUAIwAjACMAJAAlACEAIwAkACQAIwAjACQAJAAkACQAIwAjACcAJAAkACQAJAAk
ACYAJgAmACYAJgAmACgAKQApACkAKQApACkAKAAnACYAJwAoACoAKwArACsAKwAtAC0A
LgAwADEAMgAzADQANQA1ADQAMwAyADIANAA2ADcANwA5ADoAOwA4ADQAMgAvAC0ALAAr
ACoAKAApACgAKAAoACgAKAApACcAJwAnACUAIwAkACQAJAAlACUAJQAlACMAIwAjACQA
IgAiACIAIgAfAB8AIQAhACMAIwAiACAAHwAcABYAEwAYABoAHQAiACkAMQBCAFcAbACI
AKUAvwDRANsA2ADHAK0AjABqAFIARwA+ADMAJwAdABsAGgAbAB0AHgAcABgAFgAYABkA
GwAdAB4AHQAeAB4AHAAbABkAFwAWABcAGAAZABgAGAAXABcAGQAaABoAGgAYABgAGAAZ
ABgAFwAWABUAFAAUABMAEwATABMAEwATABEAEQATABMAEQARABAAEAARABMAEwAUABQA
FQAVABMAEwAUABQAFgAWABUAEwASABYAFwAXABgAFgAXABcAFgAWABkAHAAdAB4AHwAi
ACMAIwAiACEAIgAkACUAJgAlACQAJAAkACYAKQArACsAKwApACkAKgAsACkAJwAlACQA
JwAmACUAJQAjACIAIQAdABsAFwAXABUAEQAPAAwACQAHAAUAAwADAAMAAQD///3//P/6
//j/9//4//j/+P/4//b/9//3//b/9v/1//T/9P/1//X/9f/1//L/8v/y//L/8v/y//L/
8v/0//T/9P/0//L/8v/y//L/8v/y//L/8v/0//T/8//y//X/9//4//n/+P/3//b/9f/1
//X/9P/0//b/9v/2//f/9v/2//X/9P/1//X/9//3//n/+f/6//r//P/6//n/+f/5//v/
+f/4//r/+//7//n/9v/1//T/9P/4//v//v/+/wAA/v/9//3//v////7//P/6//r/+f/5
//r/+v/6//r/9//1//f/+P/4//f/9//2//f/+P/4//j/9//3//j/9f/3//f/+P/5//X/
9//4//j/9//3//j/+P/4//j/9//3//f/9//4//j/+P/4//b/9f/2//b/9v/4//T/9v/4
//j/+P/4//j/+P/4//j/+P/4//r/+//9//3//f/9//v/+v/5//j/9//4//r/+//7//v/
+//9//z//P/9//3/AAABAAIAAwAEAAQABAAEAAQABAAEAAMAAQADAAQABQAFAAIAAQD/
//v/+v/5//j/9f/1//P/8v/x//D/7//v//H/8f/x/+//7f/u/+7/7v/v/+//7//v//H/
8f/x//L/8v/y//L/8v/x//H/8//z/+v/6//s/+7/7//u/+z/7f/u/+7/8//4////CwAc
ADEASABgAHkAkQChAKUAngCNAG0ASAAqABoAEwAKAP//9//v/+3/7P/v//H/9P/2//j/
+v/4//f/9//3//f/9f/1//T/8v/z//P/8//y//P/9P/1//P/9P/0//X/9//4//j/+P/2
//b/9v/3//j/9//2//X/9f/2//b/9//5//n/+f/5//v/+//9//3//f/9//z//P/7//3/
/f/+//7///////3///8AAAAAAgADAAMAAgACAAQABQAFAAYACAAJAAkACAAIAAsADgAP
ABAAEQAUABUAFgAWABYAGAAZABsAHQAdAB4AHgAeACAAIgAjACIAIQAjACMAJAAmACYA
JQAkACQAJgAkACIAIQAfAB4AHQAZABcAEwATABEADAALAAkABwAFAAMAAQABAAMAAQD/
//3////+//3//f////7//f/8//v/+//6//j/+f/5//n/+v/9//3//f/9//v/+v/5//j/
+f/6//v//P/6//r/+v/6//r/+v/6//r/+//8//3//v/+//7//f/8//7//////////f/9
//3//f///////v/+/wAAAAAAAAEAAAAAAP///v/9//3///////3//f/+//7////+//7/
//8DAAUAAwACAAQABQAFAAMABAADAAIAAgADAAUABwAGAAgABgAFAAUABwAJAAkACAAG
AAYABQAFAAUABgAHAAgACQAHAAkACgAKAAkACQAIAAgACAAHAAYABgAHAAkABwAJAAkA
CgALAAkACwAMAAwADQANAA4ADgAOAA4ADQANAA8ADwAQABAAEQASABEAEQAQABAAEAAS
ABAAEAAQABAAEAAPAA8ADwAOAA4ADwAQABEAEgASABIAEgASABAAEAASABMAFQAVABUA
FQAUABQAFAAUABQAFgAZABsAHQAdAB0AHwAfACAAIgAjACQAJQAmACcAKAAoACgAKAAo
ACgAKAAnACcAKQAqACsAKwAoACcAJQAjACIAIQAgAB8AHwAdABwAGwAaABkAGQAaABsA
HAAbABoAGgAZABgAGAAZABoAGwAaABkAGAAYABkAGgAbABwAGQAZABsAGwAXABkAHAAa
ABcAFgAaAB0AHgAgACUALgA7AEsAXABxAIwAqAC9AMkAzQDBAKoAjQBpAEwAQgA+ADcA
LAAjAB8AHwAhACQAJwApACwALgAuACgAKgApACkAKQAsACsALAAsACkAKQAoACcAJwAp
ACsALQArACwALAAtAC0ALgAuAC4ALgAuAC4ALwAzADMAMwAzADMANAA0ADUANwA3ADcA
NwA3ADcAOQA5ADsAOwA6ADoAOQA7ADsAPAA8AD0APQA7AD0APgA+AEAAQgBDAEMARABI
AEkASQBKAEwATQBNAEwATABPAFIAUwBUAFUAWABZAFwAXABcAF4AXwBhAGMAYwBkAGYA
aABsAG0AbwBvAG8AbwBvAHAAcgByAHEAcABwAHMAcgBxAHEAcwByAHEAbQBpAGUAZQBj
AGMAYwBiAGEAXQBbAFkAWQBbAFkAVwBVAFUAVABTAFMAUQBQAE8ATgBQAFEAUQBQAE4A
TQBMAEwASwBLAEsASwBNAE4ATwBQAE4ATgBOAE4AUABQAFAAUABQAFAAUABQAFAAUABQ
AFAAUABQAE8ATgBMAE0ATQBNAEsASwBLAEsASwBLAEoASgBKAEoASgBLAEoASgBJAEgA
RwBHAEkASQBHAEcASABIAEYARABDAEMARABFAEIAQABCAEMAQwBBAEEAQQBBAEIAQgBD
AEQAQgBAADwAOQA3ADcANwA1ADIAMAAuACsAKQAmACYAJgAmACUAIwAlACYAJQAjACIA
IAAjACQAJAAkACEAHwAeABkACwD///T/6f/j/+P/4v/g/9v/2f/Y/9b/1f/U/9L/0f/T
/9P/1P/U/9L/0v/Q/8//0f/S/9P/1v/S/9L/0P/Q/9L/0v/S/9L/0v/S/9L/0v/S/9L/
1P/V/9b/1//Y/9n/2f/Y/9f/1v/X/9j/2v/b/93/3f/d/9//3f/e/+D/4f/g/+H/4v/j
/+b/5v/m/+b/5v/m/+b/5f/j/+X/5v/n/+j/5v/m/+X/5f/k/+P/4v/e/93/2v/Y/9j/
2P/Y/9n/2P/X/9b/0//U/9b/1//Y/9f/1//X/9f/1v/V/9T/1P/V/9b/1//Y/9n/2f/b
/9v/2f/Z/9z/3P/Z/9j/2P/X/9j/2v/f/+T/7f/7/wwAIwA6AE4AYwB7AIUAgQByAFkA
NQASAAAA+v/1/+z/3//X/9P/2f/g/+X/4//g/+L/5v/o/+b/5f/l/+X/6P/n/+j/6P/l
/+X/5P/j/+T/5f/m/+f/5v/m/+X/5f/n/+j/6P/o/+b/5v/m/+f/6f/p/+n/6f/n/+j/
6P/p/+v/6//r/+v/7f/t/+//7//x//H/8P/w//D/8f/w//D/9P/1//X/8//x//L/8v/0
//b/9//3//j/+//7//r/+v/9////AAAAAAAAAwAGAAcABgAHAAoACwANAA4ADwASABIA
EwAUABMAEwAUABUAGAAZABsAGwAbABkAGQAaABwAHgAdABwAHAAeABwAGgAZABcAFgAV
ABEADwALAAsACQAIAAcABQADAAIAAQAAAAEAAAD9//r/9//3//b/9f/1//f/9v/1//T/
9P/1//X/9P/2//X/9P/0//X/9f/1//X/8v/y//L/8v/1//b/9//4//b/9v/2//b/9P/0
//T/9P/1//b/9//4//b/9v/1//T/9//5//r/+//6//n/+P/3//n/+f/4//j/+v/6//r/
+//7//r/+P/2//j/+f/8//3//P/7//v/+v/8//r/+f/5//3////9//z/+v/7//v/+f/7
//v/+//8//z//f/+//z//v/8//v/+//8//3//P/6//v//P/8//3/+v/6//r/+v/6//n/
/P/+/wAA//////7//P/8//v/+v/7//3/AAD//wAA/////////P/9//3//P/5//n/+v/6
//r/+v/5//n/9//3//j/+P/8//r/+v/3//j/+P/4//j/+P/4//j/+P/4//n/+v/9////
/f/9//3//f/+//7//v/+//z//P/9//3/////////AQD//wAAAgADAAYABwAIAAkACgAK
AAoACgAKAAoACgAJAAgACQAJAAkACgAIAAgABwAHAAYABQAEAAEAAQD///7////+//3/
/f/9//3//f/7//n/+v/6//r/+//7//v/+//7//v/+//8//r/+v/6//r/+//7//3//f/9
//v/+v/6//v/+v/2//n//P8AAAEAAgAHABUAKAA9AFgAdACLAJ8AqQCpAJ4AhwBjAEAA
LAAkAB8AFgAJAP//+f/3//j/+f/7//7/AAAAAAAAAAD///////8BAP/////+//z//f/9
//3//f/9//3//f/9//7//v////7//v/9//z/+v/6//r/+//9//3//f/9//3//v/+////
/P/7//r/+f/3//f/+f/5//v/+//6//r/+f/7//v//P/7//v/+v/3//n/+v/6//z//f/9
//z//P/+//////8AAAIAAwADAAIA//8BAAMAAwAGAAcACgALAAwADAAMAA4ADwARABMA
EwAUABYAGAAcABwAHQAcABsAHQAdAB4AIAAfAB0AGwAaABwAGgAYABcAFAASABAACwAH
AAMAAwABAP3/+//4//X/8f/v/+3/7f/r/+n/5//l/+X/5P/j/+P/4//i/+H/4P/i/+P/
4//i/+D/3//e/97/3//f/9//3//e/97/3v/e/93/3P/b/9r/2P/Y/9j/2P/Y/9j/2P/Y
/9r/2v/a/9r/2f/Y/9b/1P/T/9P/0v/R/9L/0//U/9X/1P/T/9H/0P/S/9L/0v/T/9L/
0v/R/9D/z//P/9H/0f/Q/8//z//O/8//zv/O/8//0P/R/87/zP/K/8v/y//J/8r/y//M
/87/zv/P/9D/zv/M/8r/yf/J/8n/y//L/8r/yv/K/8n/yf/I/8j/yP/I/8n/x//J/8r/
x//F/8T/wv/D/8T/xP/E/8T/xf/H/8X/xP/D/8P/w/+//8H/wv/C/8H/xP/C/8L/wv/C
/8D/wP/A/8D/wP/A/8L/w//D/8P/w//D/8T/xP/E/8T/wv/C/8P/w//E/8P/wv/D/8H/
wv/E/8X/xv/H/8j/yf/K/8r/yv/K/8j/yP/I/8f/yf/L/8z/zf/J/8T/wf+9/7v/uv+5
/7j/tP+z/7D/rv+t/6z/q/+r/6v/q/+r/6n/p/+o/6j/qP+n/6f/p/+n/6n/qf+p/6r/
p/+m/6X/pP+h/6H/o/+j/6X/o/+k/6L/nf+c/5r/nf+e/57/of+m/6n/sf/A/9X/8P8K
ACUAPQBPAFkAWgBLAC0ACADk/9D/y//C/7X/qf+h/53/nP+d/5//oP+i/6b/pv+k/6P/
o/+j/6X/o/+j/6L/ov+j/6P/o/+h/6H/of+h/6H/ov+i/6P/o/+k/6T/pP+j/6T/pf+n
/6v/q/+r/6v/q/+s/6z/rf+v/6//r/+v/63/rf+v/6//sf+x/7D/sP+z/7X/tf+2/7X/
tf+0/7H/sv+0/7X/uP+5/7n/uP+4/7v/u/+6/7r/vP+9/73/vP++/8H/xP/F/8T/xf/I
/8n/yv/K/8r/zP/P/9H/0//T/9T/1P/U/9b/1//Z/9n/2f/c/93/3//i/9//3f/b/9r/
3f/c/9v/2//Z/9b/0//N/8r/x//I/8f/wf+//7z/uf+4/7f/tv+3/7T/sf+u/6v/qf+o
/6f/p/+l/6T/o/+i/6L/o/+j/6L/n/+d/5v/mv+a/5n/mP+X/5b/lv+W/5b/lv+W/5b/
lv+V/5T/k/+S/5T/lP+U/5T/lP+U/5T/lP+S/5L/kf+Q/47/jf+L/4n/i/+L/4v/i/+J
/4n/iP+I/4b/hv+G/4f/hv+E/4H/fv98/3v/fP97/3j/d/93/3b/dv90/3P/c/9z/3X/
c/9y/3H/cf9w/23/bv9t/2z/bP9u/2//cP9u/23/av9o/2f/Z/9p/2n/aP9m/2b/Zf9l
/2P/Yv9h/2D/X/9d/1//YP9g/1//X/9e/1z/XP9b/1r/V/9X/1j/Vf9U/1P/U/9T/0//
Uf9S/1L/Uf9P/1D/Uv9Q/1D/UP9Q/1D/UP9Q/1D/UP9M/0r/Sv9J/0j/R/9G/0X/Rf9E
/0P/Qv9D/0T/Rv9H/0j/R/9G/0f/R/9I/0r/S/9P/1H/U/9V/1T/VP9U/1T/VP9U/1T/
U/9S/1P/U/9T/0//Sv9H/0P/Q/9C/0H/QP87/zv/Of84/zX/NP8z/zP/MP8v/y7/K/8s
/y7/L/8w/y//L/8v/y//Mf8x/zH/Mv80/zT/NP80/zX/N/87/z3/Pf8//0D/Ov8z/zL/
Mv81/zj/PP8//0T/T/9d/27/g/+a/7D/yf/l//n////6/+3/0/+y/5D/ev9v/2r/X/9V
/03/Tf9O/0v/Tf9S/1b/WP9Y/1j/V/9X/1f/WP9X/1j/WP9X/1f/Vv9V/1L/Uf9Q/0//
Tf9O/07/T/9P/1D/UP9Q/0z/TP9M/03/Uf9R/1H/Uf9R/1L/Uv9T/1T/Vf9W/1f/Wf9Z
/1v/W/9b/1v/Wv9a/1z/X/9g/2L/Zv9n/2f/Zf9n/2j/aP9q/23/bf9s/2z/cP9x/3H/
cv9z/3X/dv92/3f/e/9//4H/gv+D/4b/h/+J/4r/i/+O/4//kf+T/5P/lP+W/5j/nP+g
/6P/pP+l/6X/pf+m/6j/qv+p/6j/qP+s/6r/qP+n/6X/pP+j/5//nv+b/5z/m/+Y/5f/
lf+T/5T/k/+S/5P/k/+R/4//jf+Q/5D/kP+R/5P/kv+R/5D/kv+T/5P/kv+T/5P/k/+U
/5b/l/+Y/5n/mf+a/5v/nP+f/6D/of+i/6D/oP+g/6D/of+i/6P/pP+n/6j/qf+q/6z/
rv+v/7D/rv+v/6//r/+t/6v/qf+n/6j/qf+p/6r/p/+m/6X/pf+m/6b/pf+k/6P/o/+l
/6X/ov+h/6H/oP+i/6D/n/+f/6L/pf+k/6T/o/+j/6L/n/+f/5//n/+g/6D/n/+e/5r/
mf+W/5T/k/+S/5P/kv+Q/5L/kv+R/5H/kP+Q/5D/kP+P/43/j/+Q/5L/kf+R/5D/j/+O
/4z/iv+J/4n/iv+H/4b/hf+F/4X/gv+D/4P/gv+B/4H/gv+C/4H/gP9+/33/e/97/3z/
fP9+/37/fP97/3n/eP93/3j/ev94/3b/dP90/3T/dP9z/3L/cf9w/3L/cv90/3X/c/9z
/3P/c/92/3b/dv92/3T/dP91/3X/df91/3X/d/90/3T/df91/3j/ef96/3v/fP98/3z/
fP96/3r/ev95/3b/d/93/3f/eP92/3b/df9y/3D/bv9s/2n/af9n/2b/Zf9k/2P/Y/9g
/1//Xv9b/1n/Wv9a/1r/WP9X/1b/Vf9X/1f/V/9Y/1b/Vv9W/1b/Vf9V/1f/V/9Z/1n/
Wv9a/1X/UP9O/03/Tv9Q/1P/Wv9j/2//gP+P/6T/vv/b//P/BQANAAgA+f/b/7L/kP9+
/3f/bv9j/1v/Vf9T/1T/V/9Z/1j/WP9a/1r/XP9b/1v/W/9Z/1f/V/9W/1T/Vf9V/1X/
U/9T/1P/U/9R/1L/Uv9T/1P/VP9U/1T/UP9Q/1D/Uf9T/1P/U/9T/1D/UP9P/0//T/9P
/0//T/9P/0//Uf9R/1P/U/9S/1L/U/9V/1X/Vv9Z/1v/XP9b/13/Xv9e/2D/ZP9l/2X/
Zv9p/2n/aP9o/2j/af9p/2j/aP9r/27/b/9u/2//cv9z/3X/dv93/3r/fP99/37/ff9+
/37/fv+A/4H/g/+D/4P/g/+D/4T/hv+E/4P/gv+C/4P/gP99/3v/ff98/3v/d/9z/2//
b/9t/2n/Z/9k/2H/X/9d/1v/W/9a/1f/VP9R/0//Tv9N/03/TP9K/0j/Rv9E/0X/Rf9E
/0L/Qf9A/0D/QP8//z7/Pf86/zr/Ov86/zj/OP84/zj/Nv82/zb/Nv80/zL/MP8u/yr/
KP8m/yT/Iv8i/yH/IP8i/yP/I/8j/yH/If8h/yH/I/8j/yL/Iv8h/yD/H/8f/yD/IP8f
/x7/G/8b/x3/Hf8c/xv/G/8a/xr/GP8X/xf/F/8X/xP/EP8T/xX/Fv8V/xb/Ff8U/xT/
Fv8V/w==
         </WaveFormData>
      </LeadData>
   </Waveform>
</RestingECG>
