# Supplementary material for: Detection of Left Atrial Enlargement Using a Convolutional Neural Network-Enabled Electrocardiogram
Source: Front Cardiovasc Med. 2020 Dec 17;7:609976. doi: 10.3389/fcvm.2020.609976 (PMC7773668; doi:10.3389/fcvm.2020.609976)
Supplement: Supplementary file 4 [file Data_Sheet_4.ZIP › normal3/1802031821_1243_00000005.XML]

<?xml version="1.0" encoding="Windows-1252"?>
<!DOCTYPE RestingECG SYSTEM "restecg.dtd">
<RestingECG>
   <PatientDemographics>
      <PatientID>1802031821</PatientID>
      <PatientAge>67</PatientAge>
      <AgeUnits>Years</AgeUnits>
      <Gender>Female</Gender>
      <PatientLastName>linghuanfen</PatientLastName>
   </PatientDemographics>
   <TestDemographics>
      <DataType>Resting</DataType>
      <Site>1</Site>
      <AcquisitionDevice>MAC55</AcquisitionDevice>
      <Status>Unconfirmed</Status>
      <Priority>Normal</Priority>
      <AcquisitionTime>08:54:59</AcquisitionTime>
      <AcquisitionDate>08-04-2016</AcquisitionDate>
      <CartNumber>1</CartNumber>
      <AcquisitionSoftwareVersion>009C</AcquisitionSoftwareVersion>
      <XMLSourceVersion>MAC5000 v1.0</XMLSourceVersion>
   </TestDemographics>
   <RestingECGMeasurements>
      <VentricularRate>56</VentricularRate>
      <AtrialRate>56</AtrialRate>
      <PRInterval>164</PRInterval>
      <QRSDuration>72</QRSDuration>
      <QTInterval>446</QTInterval>
      <QTCorrected>430</QTCorrected>
      <PAxis>50</PAxis>
      <RAxis>-37</RAxis>
      <TAxis>58</TAxis>
      <QRSCount>9</QRSCount>
      <QOnset>230</QOnset>
      <QOffset>266</QOffset>
      <POnset>148</POnset>
      <POffset>196</POffset>
      <TOffset>453</TOffset>
      <ECGSampleBase>500</ECGSampleBase>
      <ECGSampleExponent>0</ECGSampleExponent>
   </RestingECGMeasurements>
   <Diagnosis>
      <Modality>Resting</Modality>
         <StatementCount>3</StatementCount>
         <LabelText>12SL ��ϳ���</LabelText>
      <DiagnosisStatement>
         <StmtFlag>ENDSLINE</StmtFlag>
         <StmtText>����Ķ�����</StmtText>
      </DiagnosisStatement>
      <DiagnosisStatement>
         <StmtFlag>ENDSLINE</StmtFlag>
         <StmtText>������ƫ</StmtText>
      </DiagnosisStatement>
      <DiagnosisStatement>
         <StmtFlag>ENDSLINE</StmtFlag>
         <StmtText>�쳣 ECG</StmtText>
      </DiagnosisStatement>
   </Diagnosis>
   <Waveform>
      <WaveformType>Rhythm</WaveformType>
      <WaveformStartTime>0</WaveformStartTime>
      <NumberofLeads>8</NumberofLeads>
      <SampleType>CONTINUOUS_SAMPLES</SampleType>
      <SampleBase>500</SampleBase>
      <SampleExponent>0</SampleExponent>
      <HighPassFilter>16</HighPassFilter>
      <LowPassFilter>150</LowPassFilter>
      <ACFilter>NONE</ACFilter>
      <LeadData>
         <LeadByteCountTotal>10000</LeadByteCountTotal>
         <LeadTimeOffset>0</LeadTimeOffset>
         <LeadSampleCountTotal>5000</LeadSampleCountTotal>
         <LeadAmplitudeUnitsPerBit>4.88</LeadAmplitudeUnitsPerBit>
         <LeadAmplitudeUnits>��V</LeadAmplitudeUnits>
         <LeadHighLimit>2147483647</LeadHighLimit>
         <LeadLowLimit>268435456</LeadLowLimit>
         <LeadID>I</LeadID>
         <LeadOffsetFirstSample>0</LeadOffsetFirstSample>
         <FirstSampleBaseline>0</FirstSampleBaseline>
         <LeadSampleSize>2</LeadSampleSize>
         <LeadOff>FALSE</LeadOff>
         <BaselineSway>FALSE</BaselineSway>
         <ExcessiveACNoise>FALSE</ExcessiveACNoise>
         <MuscleNoise>FALSE</MuscleNoise>
         <LeadDataCRC32>2331443752</LeadDataCRC32>
         <WaveFormData>
CgAKAAoACgAKAAoACgAKAAkACAAHAAYABgAGAAYABgAIAAgACAAIAAsADAANAA4AEAAQ
ABAAEAANAAwACwAKAAgACAAIAAgACwAMAA0ADgAQABAAEAAQABEAEgATABQAEAAOAAwA
CgAJAAgABwAGAAkADAAPABIAEQAQAA8ADgAMAAwADAAMAA0ADgAPABAADAAIAAQAAAAB
AAIAAwAEAAQABAAEAAQABgAGAAYABgAGAAYABgAGAAUABAADAAIAAgACAAIAAgACAAIA
AgACAAQABAAEAAQAAwACAAEAAAACAAQABgAIAAgACAAIAAgABwAGAAUABAAEAAQABAAE
AAIAAgACAAIAAgACAAIAAgADAAQABQAGAAYABgAGAAYABAAEAAQABAAEAAQABAAEAAYA
BgAGAAYABQAEAAMAAgACAAIAAgACAAQABAAEAAQAAgACAAIAAgAFAAYABwAIAAcABgAF
AAQAAgACAAIAAgADAAQABQAGAAQAAgAAAP7/AAACAAQABgADAAIAAQAAAAEAAgADAAQA
BAAEAAQABAADAAIAAQAAAAIAAgACAAIABAAEAAQABAACAAIAAgACAAAAAAAAAAAA/f/8
//v/+v/9/wAAAwAGAAgACAAIAAgABgAGAAYABgAFAAQAAwACAAAAAAAAAAAAAwAEAAUA
BgADAAIAAQAAAP7//v/+//7///8AAAEAAgACAAIAAgACAAMABAAFAAYABAACAAAA/v8A
AAAAAAAAAAIABAAGAAgABQAEAAMAAgADAAQABQAGAAMAAAD9//r/+//8//3//v8AAAIA
BAAFAAMAAwAEAAQAAgACAAIAAgAAAAIAAwADAAUABQAFAAYACQAJAAoADAAOAA4ADQAM
AAoACwANAAwADQANAA4AEAAQABEAEgASABEAEQARABAAEQARABEAEgAMAAcAAgD+/wAA
AAABAAIAAgAAAAAA///7//r/+v/6//v//P/9////AQABAAEAAQABAAAA///+//7//v//
/wEAAQABAAIAAgADAAMAAwADAAUA//////7//P/+/wEACAAbADAARQBdAG0AgACVAJ0A
nQCQAGkANAAIAOf/0P/D/7j/sf+1/7j/vP/H/9v/7v/4//r/+v/2//X/+f/5//b/8//1
//n/+//8//z//v/+//7////9//3//v////////8AAAEAAgADAAMAAwAEAAUACQAHAAQA
AgAAAP/////+//7//v/7//b/+P/6//z//f/9/////f/9//////8BAP7///8AAAEAAwAG
AAgABwAFAAQABAAEAAUABQAFAAQAAQAAAAAAAQABAAIAAgAEAAQABQAHAAQAAwACAAEA
//8AAAIAAwAGAAcACAAJAAsACgAKAAoABgAIAAoACgAJAAgABwAFAAYACAAJAAoADgAO
AA4ADgAOAA0ACgAJAAwADAAMAA0ADwANAA0ADQANAA0AEAAQAA8ADwAMAAwACwAMAAwA
DAANABAAEQAQAAoABwAEAAMACAAMABEAFQAXABkAGgAbABYAEgAOAAoACQAKAAoACQAH
AAYABAADAAgACgAKAAsACgAJAAgABQAGAAcACAAIAAgACQAKAAwADgAOAA0ADAAIAAYA
BQAEAAQABQAFAAQABQAGAAcABwAIAAYABgAHAAUAAwABAP//AQACAAMAAwACAAMABAAF
AAUABQAGAAkACAAHAAQAAwAEAAQAAwADAAYACQAHAAgACAAJAAoABgAFAAQAAwADAAEA
AQACAAMAAgACAAIAAQABAAAAAAAAAAQABQAGAAcACAAIAAYABQADAAIAAgABAAMAAwAD
AAMABQAHAAgACAAFAAEA//8AAAAAAAD+//3//f///wMABwAEAAEA/v/5//n/+f/6//z/
/v/+///////+//v/+//9////AAABAAEAAAD//////v/+//7/AAD9//j/9v/0//L/8v/y
//T/9//8//7//v/9//r/9//x/+3/7v/v//L/8//x//H/8v/0//T/8P/w//H/8//y//P/
9P/1//b/9v/2//b/9v/5//r/+//8//j/9P/w/+z/7f/u/+//8P/y//L/8v/y//D/8P/w
//D/8P/w//D/8P/y//L/8v/y//T/9P/0//T/8v/w/+7/7P/u/+7/7v/u//H/8v/z//T/
8P/u/+z/6v/r/+z/7f/u/+//8P/x//L/9f/2//f/+P/2//b/9v/2//P/8v/x//D/7v/u
/+3/7f/x//T/9v/4//T/8v/w/+7/8v/z//P/8//0//X/9//4//j/+f/7/wEAAAAAAAAA
AQAFAAgACAAHAAUABAAEAAQAAgACAAEAAQADAAMAAgD//////f/8//r/+//6//r/+f/3
//b/9f/0//P/9P/0//T/9v/3//j/+P/6//r/+//7//v/+//7//v/+f/3//X/9P/z//P/
9P/z//X/9v/2//X/9f/1//X/8//z//H/8P/w//b///8KABsALAA/AFEAYwB2AIkAlQCR
AHYASwAcAPD/0f/C/7n/sP+l/6P/qv+0/73/y//W/9z/4v/q//D/9f/5//v/+P/1//f/
9v/3//f/9v/0//T/9P/1//P/8//0//X/9//5//z////8//v/+f/3//b/9f/3//P/9P/2
//j/+//5//j/+P/4//r/9v/5//z/+f/5//j/+f/7//v//f/9//z/+P/4//j/+P/5//v/
/P/+//3//f/+//3//f/8//v/+//5//n/+v/8//3///8AAP3//P/8//3//f/9//3//f//
/wAAAgADAAAA///+//3/AQACAAQABgACAAQABgAGAAQABAAEAAMAAQACAAIAAgADAAIA
AQAAAAUABQADAAMABgAGAAYABwAJAAkACwANAA0ADQAQABAADgALAAUAAgAGAAgACQAK
AAcACAAHAAQABgAHAAgACwANAA4AEAARAA8ADwAOAA0ADgAOAA4ADgALAAwADAALAA0A
DgAOAA8ADQAMAAkABwAHAAcABwAFAAUABQAFAAQAAQD///3//P/+/wAAAQACAAIAAgAD
AAQAAwADAAIAAAACAAIAAgABAAEAAAABAAMABAADAAIAAQACAAQABgAHAAMAAQD///3/
+//7//z///8BAAEA/////wEAAgACAAMAAwAFAAIAAgAEAAUABgACAAQABAAEAAUABQAF
AAYABwAGAAQAAgD//wEAAAAAAAAA//////////8DAAQAAwADAAAA/v/9//v//f///wEA
AwD//////v/8//v/+f/5//z//v8AAAAAAQD9//3///8BAP7//f/8//n/+v/7//3/AAAA
AAAAAQABAPz/+f/5//v//f/+///////9//3//v/+//z//P/+//v//f/+////AAAAAP7/
/v///wAAAAD+//v//v////3//f/9//3///////v/+//8//7/AwAAAAEAAwD9//r/+//8
//3//v8BAAIAAwAEAAEAAAD///7//P/8//z//P/+//7//v/+//v/+v/5//j/+v/8//7/
AAD///7//f/8//7//v/+//7//P/6//j/9v/4//r//P/+////AAABAAIAAAAAAAAAAAAC
AAIAAgACAAAAAAAAAAAA/v/+//7//v8BAAIAAwAEAAIAAgACAAIAAAD///////////7/
/f/8//3//v///wIABAAFAAYABwAGAAYABQADAAEAAgAHAAgACgAKAAsADQANAAwACgAH
AAkACgALAA0ACwAKAAoACQAMAA4ADgAPAAoACAAFAAMAAAAAAP///v8AAAAAAAD+//z/
+//6//r/+//8//z//P/9////AAABAAAA///+//z/+//6//r/+v/+/wEAAgADAAYABgAF
AAUACQAJAPv/8f/z//j//v8AAAMADgAhADIAQQBPAGUAggCbAKMAmQB6AE8AHgD0/9n/
yv+9/7L/rf+x/7b/vP/J/9n/5v/u//T/+P/6//3/AQAAAPz/+P/5//r/+//7//r/+P/4
//j/+f/3//f/+P/5//v/+//8//3///////7//f/9//3/AAD9/wAAAgAEAAcAAwACAAIA
AgABAPz//v8AAP7//f/7//v//f///wMABQACAP7//v/+//v/+//8//z//P/7//v//P//
/wEAAgADAAAA/f/8//z//f/9//7//v8AAAAAAQADAAQABQAGAAcABAACAAEA//8CAAMA
BAAFAAIAAAD///7///8CAAUABgAGAAYABgAFAAMABAAEAAQABAAEAAQABAAJAAkABwAH
AAoACgAKAAsACgAHAAYABQAIAAkADQAOAA0ADQAKAAoACgAKAAkACAALAA4ADwAOAAsA
CwALAA0ADQAMAAwACwAMAA0ADQANAA8ADgANAAwADAAOAA8ADwAPABAAEAARAA8ADgAL
AAkABwAHAAcABQACAAEAAAD+//7///8AAAIAAwAEAAQABAAAAP7//f/8/wEAAwAEAAQA
BQAGAAcABwADAP7/+//5////AQADAAUABQAGAAcABwAHAAcABwAHAAEA/f/6//n/+v/7
//r/+/8AAAIAAwAFAAUABwAEAAQAAwADAAMA/v///wAAAQADAAAA/////////v/+//7/
/f///wAAAgAEAAUABQAFAAUAAwAAAPv/9//5//r//P/9//7///8AAAEAAQADAAQABAAD
AAEAAQAEAAcACAAHAAcA/v/5//b/8//3//n/+//7//v/+//8//7/AAAAAAEAAQD8//n/
+f/7//3//v//////AAABAAMABAABAAAAAQD9////AgAFAAgAAgD+//z/+//7//z/+//5
//v//f/8//3/+v/5//r/+f/4//n/+//+/wEA/v///wEA+f/8//7//v/+//7/AAAAAAAA
AAAAAAAAAAAAAAIABAAGAAgABQACAP///P/+//7//v/+/wAAAAAAAAAA///+//3//P/+
//7//v/+////AAABAAIA///+//3//P/9//7///8AAAAAAAAAAAAAAwAEAAUABgABAP7/
+//4//z//v8AAAIAAAAAAP///////wAAAAAAAAAAAAAAAAAAAQABAAAA//8BAAEAAgAC
AAIAAwAFAAsADAAMAAwADQARABQAFAATAA8ADAAKAAgACAAIAAcABwAKAAsACwAJAAUA
AwACAAAAAQACAAQABQACAAAA/v/8//z//P/7//r//P/9//7//v/9//z//P/7//v/+//7
//v/+v/5//j/+P/6//v//f/9//3//v/+//3/+//7//v/+f/9/wEAAgAAAP7/AwAGABMA
KAA9AFEAZwB6AIsAlQCPAHIARQAWAOr/y//A/7n/qP+b/53/oP+s/73/zf/e/+7/9v/8
//7/+f/z//b/9P/y//X/9v/3//f/9v/5//r/+//9//v/+//8//3/+v/5//n/+f/7//v/
+v/5//v/+//+//v/+//8//3////5//b/9P/y//T/8v/3//z/+//7//r/+//7//v//f/9
/////P/9//7//f/9//7//v8AAP////8AAP7/////////AQD/////AAAAAP/////+//v/
+v/6//v//v///wAAAQABAAIABAAFAAQAAwACAAEAAwACAAIAAgAAAAIABAAEAAUABgAH
AAcABgAGAAUABAAHAAgACQAKAAsACQAFAAMABQAGAAcACQAJAAcABwAHAAcABwAKAAoA
DAANAAsADAAQABIAEwAUABMAFAATABAADwAPAA8AEQAQABAAEQARABAAEQARABEAFAAU
ABQAFAARABIAEgARAA4ADgANAA0ADQAMAAkABwAHAAcABwAFAAUABQAFAAQABQAFAAUA
BgAGAAYABQAEAAQABAAFAAYABAADAAEA/v/9//z/+//5//n/+P/5//v/////////////
/wAAAQABAAIAAwAEAAUAAgABAAEAAwAFAAUAAwADAAQABAADAAMAAQADAAAAAAADAAUA
BwAEAAIAAAD+//3//P/9////AQACAAIAAgABAAEAAAAAAAAAAgADAAQABQAGAAYABAAD
AAEAAAAAAP///f/9//3//f///wEAAgACAP///f/9/wAA///+//v/+f/7//3/AQAFAAQA
AwACAP//AAD/////AAACAAIAAwADAAAA/f/9////AQACAAMAAwABAAEAAgACAAAAAAAC
AP///P/8//z//P/8//r/+v/7/wAAAgACAAEA//////z/+//9////AwAFAAEAAQACAAQA
BAD+//z/+//9//z//P/8//z//P/9//7///8AAAEAAgADAAQAAgAAAP7//P/6//r/+v/6
//7/AAACAAQAAQAAAP///v8AAAAAAAAAAAIAAgACAAIAAAAAAAAAAAD+//7//v/+//3/
/P/7//r/+v/6//r/+v/+/wAAAgAEAAEAAAD///7///8AAAEAAgAAAP7//P/6//v//P/9
//7//P/8//z//P/9//7//v////3//v/+//7//v/+//7//v8CAAMAAwADAAMAAwAEAAQA
AQABAAIABwAKAAoACgALAAoADAALAAkACgAKAAsADAANAA4ADgAPAA4ADQALAAcABAAB
AP///P/+//7///////z//P/8//z//P/+////AAD+//3//P/6//z//P/9//3//f/9//3/
/f/6//n/+P/4//f/9//4//f/9//4//j/9//5//v//f/9//f/8//6/wAAAAAHABoALwBC
AFEAYwB5AJAAoQCdAIkAaAA/AAwA4v/N/8D/sf+m/6P/p/+0/8T/z//d/+r/8v/y//b/
/v8DAAUAAAD6//T/8//1//f/+P/4//j/+P/4//n/+f/5//r/+//6//n/+f/5//z//f/9
//3/+//7//7/+//6//r/+v/7//b/9P/z//L/9P/y//f//P///wEAAgAFAAMAAQABAP//
+//2//X/9P/0//X/9//4//j/9//3//j/+//9//7///8CAAEAAgAEAAQAAwADAAIA/v/6
//f/9f/3//n/+//9//3//v8AAAEABAAFAAYABwAHAAYABgAGAAAAAAAAAP7//P/8//z/
+//8//7///8AAAQABAAEAAQACAAJAAgACQAKAAoACgALAAkABQADAAEAAQABAAQABAAF
AAUAAgACAAUACAAKAAwACwAMAAsACAAHAAcABwAJAAkACAAIAAcACgALAAsACwAOAA4A
DgAOABAAEgATABMAEQAQAA4ADQAJAAYAAQD9////AQADAAMAAwADAAMAAgAEAAUABgAI
AAQAAgD///z//f/8//z//P8CAAUABwAIAAYABAACAP//AAD+//7///8DAAMAAwADAAMA
BAAFAAUA///9//v/+f/6//v//f8BAAMAAwABAAEAAAAAAP///////wEA/v/+/wIABQAI
AAYAAwACAAEAAQD+//3//f/9////AAABAAEA///+//7//v/8//v/+v/5//z//v/+////
//8AAAIAAwABAP///f/7//v//f/+//7/AAD//wAABAAEAAQAAgABAPz/+//8//3/AAAB
AAIAAQD///3//P/8//z/+v/5//f/+P/3//n//f/9//7///////z/+//7//r//f/+/wEA
//8AAAAAAAAAAPz/+v/6//v//P/+//7//f8BAAMAAgADAAAA/f/8//n/9//3//j/+v/+
//z//v8BAAUAAAD8//r/+P/2//j/+P/4//j/+v/8//7/AAACAAIAAgACAP///v/9//z/
+f/4//f/9v/4//r//P/+/wAAAAAAAAAAAgACAAIAAgD///7//f/8//z//P/8//z///8A
AAEAAgAAAP7//P/6//v//P/9//7//f/8//v/+v/9//7///8AAAAAAAAAAAAA/v/8//r/
+P/5//r/+//8////AAABAAIAAQAAAP///v/8//z//P/8//r/+v/5//n//f8AAAIABAAD
AAIAAQAAAAAAAQABAAEAAQABAAIAAgD///3//P///wIAAgACAAMABwAKAAoACQAJAAgA
CAAIAAwADgAPABEADwAPAA4ACwAMAAsACwAKAAQAAAD9//n/+v/8//7/AAD8//z/+//6
//f/9//3//b/9//4//r/+//9//3//f/9//7//f/8//z//P/9///////+//7//f/7//3/
/f/9//v/+//5//z/+P/u//P/AgARACAAMwBHAFcAagB9AIsAlQCUAHsATAAUAOf/zv/F
/7z/rf+j/6r/tv+9/8P/0P/e/+7/9P/0//X/+//9//r/9//5//f/9//2//T/9P/0//T/
9f/2//f/+f/7//v/+//8//3//P/7//n/9//5//n//P/5//f/+P/5//v/+f/4//j/+P/4
//T/9//6//v//f/+/wEA/v/7//r/9//3//T/9f/2//f/+f/8//7/+//5//j/+P/5//v/
/P/9//z/+f/4//j/+v/7//3//v////7//v////7//f/8//v//f8AAAQABwACAP///P/5
//v/+v/6//r//P8AAAQABgAGAAYABgAFAAEAAAD+//z//f/8//v/+v8AAAEAAAABAAQA
BAAEAAUABwAFAAUABQAFAAUACAAIAAYABQABAAAAAwAEAAQABAAGAAgACAAGAAYABwAI
AAsACwAKAAoACQAKAAsACwALAAgABgAEAAIABAAIAAsADQAKAAoACQAJAAsACgAHAAUA
BAADAAIA///////////+//7///8AAAIABAAEAAMAAgABAAAAAAAAAP///f/6//b/9//4
//n/+f/6//r//P///////f/7//n/+f/6//v/+//7//3///8BAP////8AAAMAAgABAP7/
/f/+//7//f/9//3////8//z/+//7//v/9v/3//j/+f/7//z//f///wEAAAD+//z/+f/8
//z//f/+/wEAAQABAAEA/v/8//j/9f/2//j/+//9//v/+//7//v//f///wAAAAD9//v/
+//+//3//P/5//f/9//3//n/+//9//3//f/7//z/+//7//z//v/+///////+//v/+//9
//v//P/9//3//P/7//v/+v/5//j/+f/1//X/9v/3//j/+P/2//b/9//6//z//P/7//n/
+f/2//X/9//3//n/+f/3//f/+P/6//r/9v/2//f//f/+//z//P/8//z/+v/6//r/+v/6
//r/+v/6//j/+P/4//j/9//2//X/9P/3//j/+f/6//j/+P/4//j/+v/6//r/+v/7//z/
/f/+//v/+P/1//L/9P/2//j/+v/5//j/9//2//n/+v/7//z//P/8//z//P/7//r/+f/4
//j/+P/4//j/+v/6//r/+v/6//r/+v/6//r/+v/6//r/+v/6//r/+v/5//j/9//2//f/
+P/5//r/+//8//z//f/5//j/9v/0//j/+v/8//7//v/////////+//3//f/8//v/+//8
/wEAAwAEAAUABwAJAAwADAALAAYABAADAAIABwAKAAwADwALAAkABgABAPz/+f/3//T/
+P/6//3////7//r/+f/4//j/+P/3//b/+P/5//r/+v/6//r/+//7//n/+f/5//n/9v/1
//T/9P/2//n//f////3//P/6//f/9f/1//X/8//5//X/9P/4//r/AQAOACEAMABDAFUA
ZwB+AJMAmwCTAHQARQAWAPL/1//E/7f/qv+l/6n/sv+8/8f/1f/i/+r/7P/u//b//f/9
//v/+P/1//f/9//3//b/9P/x//D/7//v//H/8//2//n/+f/5//r/+//5//n/+P/3//f/
9//6//f/9v/2//b/9//3//b/9v/2//j/9P/3//r/+f/5//j/+f/5//n/+//7//v/+P/5
//r/+v/7//3//v/+//3//f/+//z/+//5//f/+v/5//r//P/7//v//P/8//3//P/8//3/
+//7//v/+//7//z//v///wAAAQACAAMAAAD+//3//P/6//z//v/+/wAAAAAAAP//AgAE
AAUABgAIAAgACAAIAAkABwADAAEAAAAAAAAAAQADAAMABQAHAAQAAwAFAAQABwAHAAQA
BAADAAQABAAEAAUACAAJAAgABwAHAAcACQAJAAgACAAHAAoACwALAAsADAAMAAwADAAK
AAoACQAHAAcACAAIAAkACwAKAAcABQAGAAcACAAHAAcABwAHAAYABAADAAIAAgAAAAAA
///+//v/+v/6//r//f///wAAAAAAAAAAAAD///7//P/8//3/AQABAAEAAQADAAQABQAF
AAIAAQAAAP///P/7//v//f8AAAEAAAABAAEAAAD+//3/+//9//r/+v/+/wEABAACAP//
/v/9//3///8BAAQABwAKAAoACgAJAAUAAgAAAP7//v/9//z/+////wAA//////v/+v/6
//n/+f/5//n/+f/7//3//v/+//7//f/+/wIAAwAEAAMAAwD+//3//v////7//f/8//n/
+f/5//r//P///wAAAgADAP3/+f/4//n/9//4//n/+f/7//v//P/8//7//v8AAP3//v/+
//7//v/6//j/+P/5//z//v/+//3/+//7//j/9//5//v///8BAPz/+//7//z//P/4//j/
+f/7//r/+v/6//r/+v/9//7///8AAP7//P/6//j/+v/6//r/+v/4//j/+P/4//v//P/9
//7//f/8//v/+v/8//z//P/8//7//v/+//7//v/+//7//v/7//r/+f/4//r/+v/6//r/
+v/6//r/+v/8//z//P/8//r/+v/6//r//P/+/wAAAgD///7//f/8//z//P/8//z/+v/6
//r/+v/9//7///8AAP7//P/6//j/+v/6//r/+v/4//j/+P/3//r/+//9//7//v/+//7/
/v/+/wAAAQABAAAA///+//7//////wAAAgAGAAYABQAEAAYACQANAA4ADwANAAwADAAK
AAkACAAGAAoACwAMAAwACAAFAAIAAAD+//3//P/8//3//P/8//z//P/6//r/+f/5//r/
/P/+//z//P/8//3/+//5//f/9f/4//j/+P/4//r/+v/7//3/+//7//z//P/4//f/9v/1
//X/+f/9//7//v/8//n/BAAbADAAPwBPAF8AdACVAKsAqQCIAFcAJgD8/9//zP+7/6z/
of+f/6j/tv/H/9n/4v/q//D/8v/y//f/+f/4//T/8P/x//X/9//4//j/9f/0//P/8//2
//f/+f/7//n/+f/6//v/+f/5//j/9//5//n//P/5//v//P/9/////v/+////AAD9//b/
9v/2//j/+f/5//v/+//7//3//f/5//T/8//y//X/9//6//z/+v/5//n/+v/8//3//f/9
//7//f/+/wAAAQABAAIAAgD9//r/+P/3//v//f///wEA///+//7//f8AAAEAAgADAAEA
/v/8//r/+P/6//z//P/+/wAAAgADAAEAAgACAAIAAgACAAIAAgAHAAcABQAFAAYABgAG
AAcAAwD///3/+////wEABgAIAAcABwAEAAQABAAEAAMAAgADAAYABwAGAAUABQAFAAcA
CgAKAAsACwAMAA0ADQANAAsACAAFAAIABgAKAA0ADwAQABAADwAPAA0ACgAFAAEAAgAD
AAQAAwAFAAUABQAEAAAA///+//7/AAAAAP///v/+//7///8AAAMABQAGAAYAAgAAAP7/
+//7//r/+//9/////////////v/+//7//f/7//v/+//7//z//f///wMAAQABAP/////+
//7//f/9//3////8//z/AAADAAYABAAAAP7//P/7//v/+//8//3/AQACAAMAAwAAAP7/
/f/8//3//f/9//3//P/8//r/+f/7//z//v///wEAAQABAAEAAQADAAQABAABAP////8C
AP7//P/4//X/9f/3//v////////////9//r/+f/5//r///8AAAIAAwD9//n/+P/5//v/
/P/9//3//////wAAAAACAAIABAABAP7//P/6//j/9v/0//T/9f/6//7/AAABAAAA///7
//n/9//3//n/+f/6//v//f8AAAEA/P/7//v/AwAEAAEAAAD///7//f/8//v/+v/8//7/
AAACAP7//P/6//j/+f/6//v//P/8//z//P/8//v/+v/5//j/+//8//3//v/7//r/+f/4
//v//P/9//7//v/+//7//v///wAAAQACAAAA/v/8//r/+P/4//j/+P/5//r/+//8////
AAABAAIA/f/6//f/9P/2//j/+v/8//r/+v/6//r//P/8//z//P/9//7///8AAAIAAgAC
AAIA///9//v/+v/4//j/+P/4//z//v8CAAUAAwABAP///f/+//7//f/9//z/AQACAAIA
BAAHAAsAEAAPAA0ACgAIAAkACgAMAA4ACgAJAAcABQAHAAUABAADAAQAAgABAAAA///9
//v/+v/4//j/9v/2//b/9v/3//n/+P/4//j/+P/3//f/9//3//j/+f/5//n/+P/4//j/
+f/7//v/+//8//3//f/+////+f/3//H/7//w//L/9P///w4AHQAuAD0AUQBnAHwAjQCT
AI0AfABZACYA9v/V/8r/w/+0/6n/qf+w/7b/wf/R/+T/7v/s/+r/7v/1//f/+v/4//b/
+f/5//n/+P/2//f/+P/5//v/+f/3//b/9f/3//f/+P/5//j/9//1//P/9f/1//j/9f/4
//r//P////7//v///wAA+v/y//H/8P/x//P/9P/3//r/+//+/////P/4//j/+P/4//n/
+//8//r/+f/5//r/+v/7//v/+//5//f/9//4//v/+//8//z//v/+////AQD+//v/+P/1
//n//P8AAAMAAQABAAEAAQAAAP7//f/8//v//v8BAAIAAAAAAAAA/////wAAAAAAAAQA
BAAEAAQACgALAAoACwAKAAgABgAFAAMAAQABAAEAAwADAAYABgAIAAkABwAIAAcACAAI
AAgABQAGAAUAAgABAAEAAQADAAcACAAKAAsACwALAAoACQAKAAoACgAKAAoADAANAA0A
CgAKAAkACQAMAAwACgAJAAsACwALAAkABgAFAAQAAgD+//3//P/8//z//P/7//r/+//6
//r/+v/+///////+////AAABAAEA///8//v/+//+////AAABAAAAAAAAAP//////////
///9//3//v8BAP7//f/6//n/+v/6//n/+f/5//v/+P/4//7/AQAEAAIAAwACAAEAAQD9
//3//v////3//P/7//n//P/8//3//v/+//3//P/7//7/AAAAAAEA/f/8//z/+//7//v/
+//9/w==
         </WaveFormData>
      </LeadData>
      <LeadData>
         <LeadByteCountTotal>10000</LeadByteCountTotal>
         <LeadTimeOffset>0</LeadTimeOffset>
         <LeadSampleCountTotal>5000</LeadSampleCountTotal>
         <LeadAmplitudeUnitsPerBit>4.88</LeadAmplitudeUnitsPerBit>
         <LeadAmplitudeUnits>��V</LeadAmplitudeUnits>
         <LeadHighLimit>2147483647</LeadHighLimit>
         <LeadLowLimit>268435456</LeadLowLimit>
         <LeadID>II</LeadID>
         <LeadOffsetFirstSample>0</LeadOffsetFirstSample>
         <FirstSampleBaseline>0</FirstSampleBaseline>
         <LeadSampleSize>2</LeadSampleSize>
         <LeadOff>FALSE</LeadOff>
         <BaselineSway>FALSE</BaselineSway>
         <ExcessiveACNoise>FALSE</ExcessiveACNoise>
         <MuscleNoise>FALSE</MuscleNoise>
         <LeadDataCRC32>918576575</LeadDataCRC32>
         <WaveFormData>
EgASABIAEgAUABQAFAAUABYAFgAWABYAGQAaABsAHAAcABwAHAAcABwAHAAcABwAHwAg
ACEAIgAiACIAIgAiACMAJAAlACYAJAAkACQAJAAmACYAJgAmACUAJAAjACIAHwAeAB0A
HAAZABgAFwAWABgAGAAYABgAFwAWABUAFAARABAADwAOAAwADAAMAAwACgAIAAYABAAC
AAIAAgACAAEAAAD///7///8AAAEAAgAAAAAAAAAAAP7//v/+//7//v/+//7//v/8//z/
/P/8//7//v/+//7//v/+//7//v8AAAAAAAAAAAIABAAGAAgABQAEAAMAAgAAAAAAAAAA
AAAAAAAAAAAAAgACAAIAAgACAAIAAgACAAIAAgACAAIABAAEAAQABAACAAIAAgACAAQA
BAAEAAQAAwACAAEAAAD+//7//v/+//z//P/8//z//v/+//7//v///wAAAQACAAAAAAAA
AAAA/v/+//7//v8AAAAAAAAAAP3//P/7//r//f/+////AAD9//z/+//6//v//P/9//7/
/v/+//7//v/7//r/+f/4//v//P/9//7//P/8//z//P/8//z//P/8//z//P/8//z/+v/6
//r/+v/7//z//f/+/wAAAAAAAAAA///+//3//P/6//r/+v/6//z//P/8//z//P/8//z/
/P/+//7//v/+//3//P/7//r//P/8//z//P/+//7//v/+/wAAAAAAAAAA/v/8//r/+P/4
//j/+P/4//r//P/+/wAA/v/+//7//v/8//z//P/8//n/+P/3//b/+f/6//v//P///wAA
AAAAAAAAAAAAAAIAAQAEAAUABgAHAAkACQAKAAwADQANAA4ADwAOAA8AEgATABcAGQAa
ABcAFgASAA0ACwAHAAUAAgD9//3//f/+////AQACAAMAAwADAAMAAwD+//3//P/5//f/
9//3//j/+f/5//f/9//3//f/9//1//T/9P/0//P/8//z//L/8v/0//X/9f/1//P/9f/2
//b/+f/5//r/+v/7//v//P/9//7//f///wIABgAKAAwADgAZACkAOwBMAFcAVQBNAEQA
PgBBAD8AKgD+/9X/uf+k/5f/mv+g/6H/o/+r/8L/2f/o/+3/8//4//v//f/9//3/+//7
//7/AAACAAMAAQAAAP///v///wAAAQABAAMAAwADAAQABAADAAMAAwAFAAYABwAHAAUA
BAACAAAA///+//3//P/+/wAAAgAFAAUABAAEAAYABgAFAAQAAwAEAAQABAADAAQABgAH
AAoACgAKAAoACwALAAwADAALAAgABQAGAAUABQAGAAYABgAIAAkACgALAAkACQAKAAoA
CwAMAA4ADgAQABAAEAASABUAFAAVABYAFAAUABYAFwAUABMAEQAPABIAFAAXABoAHgAf
ACAAIQAhAB8AHQAbABsAHAAdAB4AIgAjACQAJAAlACUAJgAnACYAJgAlACMAIAAhACAA
HwAiACIAIgAiACIAIgAiACIAJQAmACUAJgAmACUAJQAlACMAHwAaABcAFQAVABUAEwAO
AA4ADwAPABEAEgAQAA4ADQALAAkABgAHAAgABwAGAAgACAAHAAcABwAGAAYABQACAAEA
AQACAAUABQAEAAQABAADAAMABAACAAEAAAAAAP//////////AAABAAIABgAGAAYABgAG
AAQABAAEAAUABgAGAAYABgAHAAcABwAHAAgACQAKAAsACgAJAAgABwAEAAQAAwACAAIA
AgAEAAQABgAGAAYABwAEAAIAAQAAAAEAAwAEAAQABgAGAAUABQACAAEAAAD//wAAAAAA
AP//AQABAAIAAgAAAP3/+//7//v/+//6//n/+v/8/wEAAwAAAP3/+v/2//b/9//0//X/
9//5//r/+//6//n/+f/5//z//P/7//v/+v/6//r/+v/5//n/+f/3//X/8//x/+//8f/x
//H/8f/0//X/9f/0//H/7//t/+z/7//w//H/8f/x//H/8v/y//L/8f/v/+3/7//u//D/
8P/w//D/7v/u/+7/7v/x//L/8//0//D/7v/s/+r/7P/s/+z/7P/u/+7/7v/u/+z/7P/s
/+z/7v/u/+7/7v/w//D/8P/w/+//7v/t/+z/6v/q/+r/6v/s/+z/7P/s/+3/7v/v//D/
7f/s/+v/6v/s/+z/7P/s/+7/7v/u/+7/8P/w//D/8P/w//D/8P/w/+//7v/t/+3/7P/s
/+z/7P/u//D/9P/3//n/+f/5//n/+//7//z//P/+////AQACAAAAAAACAAUACwANAA4A
DgAMAAkABQABAP///f/6//X/8//z//T/9P/z//P/8//z//X/9f/1//P/9f/1//P/8P/t
/+z/7P/t/+3/6//r/+v/7P/t/+z/7f/w//H/8f/x//P/8v/y//L/8v/x//D/7f/v//D/
8P/x/+//8P/w/+//7//w//H/8v/z//X/9P/2//7/AgAIABUAIQAxAD4AQwBDAEEAPgA8
AEEAQQAmAPj/0f+5/6T/m/+c/57/n/+l/6//vP/L/9T/3f/p//D/9//7//3//f/7//v/
+//6//n/9//3//j/+f/6//n/+v/7//v//P/9//7/AAD+//3//f/9//3//P/7//n/+v/8
//3//v/8//z//P/8//r/+v/6//v//f/8//z//v//////////////AAABAAEA//8AAAAA
AgACAAIAAgADAAIAAgABAP//AAD//wIAAwAFAAYABgAGAAUABQAFAAUABAAFAAcACAAJ
AAoADAAMAAsACgAJAAoADQAMAA0ADgAPABAAEwAVABUAFQAUABMAEQAQABAAEAAQABEA
EgATABgAGQAaABsAHAAcABwAHAAeAB8AIAAgACEAIQAiACMAIwAiACAAHQAgACMAJAAl
ACUAJAAjACIAIAAgACAAIAAhACIAIQAiACAAHwAfAB8AHwAdABoAGQAVABUAFQATABEA
EgAUABUAEgASAA8ADAAOAA0ADAAKAAoACgAIAAYAAwACAAAA//8AAAAAAQABAAIAAQAB
AAIAAgABAP///v//////AAACAAQAAwACAAIAAQABAAEAAQABAAEAAQAEAAAAAAAAAAAA
AgACAAIAAwAEAAQABAAEAAMAAwADAAMABQAFAAUABQAHAAcABwAHAAgACAAHAAYABAAE
AAYABgAIAAgACAAJAAgABgAFAAQAAgADAAMAAgAEAAQAAwADAAIAAQAAAP//AQACAAMA
AwACAAEAAQAAAP///f/8//3/AAABAAEAAQD+//7/AQABAP///f/7//j/+f/7//n/+//+
//////////7//f/9//3//v/+//3//f/+//7//v/+//////////3////////////9//3/
/f/9//v/+//6//j/+f/5//n/+v/8//z//P/7//3//f/+//7/AQABAAAA///5//b/+P/4
//j/+P/5//r/+//8//z//P/8//z//P/8//z//P/6//r/+v/6//n/+P/3//b/+f/6//v/
/P/8//z//P/8//r/+v/6//r/+P/4//j/+P/7//z//f/+/wAAAAAAAAAA///+//3//P/+
//7//v/+//7//v/+//7//v/+//7//v8AAAAAAAAAAP///v/+//7///8AAAEAAgAAAAIA
AwAGAAcACAAJAAsADgAQABEAEwAQABAADwAMAA4AEAATABcAFwAYABgAGAASAA0ACAAD
AAQAAgD+/////f/+//7///8BAAMABQAHAAUAAwD///3//f/7//j/9//3//j/+v/7//f/
9//3//f/+f/3//f/+P/7//v/+//7//n/+P/3//f/9f/1//P/9f/3//j/+v/7//3//v/+
////AAD///j/9f/7/wQACAAMAAoADgAbACkAOQBGAE0ATQBLAEQAQgBHAEEAIADu/8v/
s/+i/5//pP+o/6v/r/+5/8r/2//q//X//f8AAAMABQAEAAMAAAD//wIAAgACAAEAAgAC
AAIAAgAAAAAAAAD//wEAAQABAAIAAwADAAQABQAFAAQAAwABAAIABAAFAAYACAAIAAgA
CAAIAAgACAAJAAgABgAFAAYACQAJAAkACQAIAAgACAAHAAYABgAFAAYACAAIAAgACQAL
AAwADAALAAoABwAIAAcABQAGAAYABgAGAAcACAAJAAsADQAQABIAEgASABMAEgASABIA
EgAUABMAEAAPAA4ADwAQABMAFQAXABkAGgAbABkAGAAYABgAGgAbABwAHQAgACEAIgAj
ACAAIAAgACAAIAAhACIAIgAjACMAJAAlACgAKAAnACUAJQAnACcAJwAqACoAKgAqACkA
KAAnACYAJgAmACQAJAAkACMAIwAjACQAIwAhACEAHQAdAB0AGwAWABYAFwAXABcAGAAW
ABQAEwARAA8ADAAIAAYAAgD+////AAAAAAEAAwAEAAYABwAGAAUABQAGAAkACQAIAAgA
CgAJAAkACgAHAAUAAwACAAQABQAGAAcABwAHAAcACgAIAAgACAAIAAQAAgAAAP//AQAC
AAMABAAGAAcACAAJAAgABwAGAAUAAwADAAMAAwAEAAYABwAIAAYABgAIAAgABQAEAAMA
AwAFAAYACAAKAAoACwALAAoABQACAP7/+//9//3//f/9/wAAAAAAAP///////wAAAAAB
AAEAAgAFAAUABQAEAAMAAAD+/////f/+////AAAAAAEAAQD9//3//v/////////+//3/
/f/9/////v/8//v/+//8//3//v8BAAEAAQD//wAAAQACAAMAAQD///3/+//6//v/+//6
//3//f/9//7//f/8//v/+f/7//v//P/8//3//f/8//v/8//4//n/+v/7//z//v/+//7/
/v/9//z/+//6//v//P/9//7//f/8//v/+v/7//z//f/+/wAAAAAAAAAA/v/8//r/+P/6
//r/+v/6//v//P/9//7//P/6//j/9v/5//r/+//8//7//v/+//7/AAAAAAAAAAD+//z/
+v/4//r//P/+/wEAAAAAAAAAAAD///7//////wUABwAJAAsACgAJAAkACAAHAAcACAAI
AAcACAALAA8AFQAXABgAGAAWABMADwALAAQAAQD9//f/9//3//j/+P/8//3//v////3/
/f/9//v//P/9//z/+v/2//T/8//z//L/7//u/+3/7v/v/+7/7//y//P/8//z//P/8v/y
//L/8//z//P/8f/x//L/8v/z//X/9v/2//X/9f/2//f/+P//////AgAEAAIA/P/8/wsA
HwAtADgAQQBDADsAMgAwADcANQAcAPb/2f/H/7L/of+e/6L/o/+l/63/vP/L/9z/6f/x
//b/9f/z//j/+f/4//n//P/8//z/+//6//r/+v/6//n/+v/7//v/+v/5//j/+P/6//n/
+f/5//v//P/9//3//f/+//7//v/8//z//P/8//7//v/+/////v/8//v//P/9//3//f/9
////AAABAAEA//8AAAAAAgACAAIAAgADAAIAAgABAP//AAD//wIAAwABAAIAAgACAAEA
AQABAAEAAwAFAAgACgALAAwADgAOAAsACgAJAAoADAAKAAoACgALAAwADwARABQAFQAV
ABUAEwASABIAEgAWABcAGAAZABkAGQAZABkAGgAaABoAGgAcAB0AHgAeAB8AHwAgACEA
IwAkACQAIwAlACcAJwAnACoAKgAqACoAJwAmACUAJAAmACYAJAAkACQAIwAjACMAIwAh
AB4AHQAdAB0AHQAbABcAFgAWABUAEgASAA8ADAAMAAsACgAIAAgACAAGAAQABgAGAAUA
BQAFAAQABAADAAQAAwADAAQAAgABAP///v/9//v/+v/6//v/+//7//z//f/9//3//f/9
//3//f8AAAEAAgADAAQAAwACAAEAAQACAAIAAgACAAMAAwADAAMAAwADAAMAAwADAAMA
AwADAAAAAAD///7/AAAAAAIAAgACAAIAAgADAAEAAAAAAAAAAQADAAQABAADAAIAAAD/
/wAAAQACAAMAAgACAAIAAQD/////AAAAAP///f/8//3//f/9//z/+//9//7/AgADAAIA
AQAAAP7///////v/+//9////AAABAP///f/8//v/AAAAAP////8AAAAAAAAAAP7//f/8
//n/+f/5//n/+f/6//v//P/9//3//f/8//r/+v/5//j/+P/5//r/+//7//3//f/+//7/
/v/9//v/+f/7//r/+P/4//j/+P/5//r/+//8//z//P/8//z/+//6//n/+P/4//j/+P/4
//v//P/9//7//f/8//v/+v/6//r/+v/6//z//P/8//z/+v/6//r/+v/6//r/+v/6//j/
+P/4//j/9v/2//b/9v/4//r//P/+//3//P/7//r/+v/6//r/+v/6//r/+v/6//r/+v/6
//r/+v/6//r/+//8//z//P/8//z//P/+////AgADAAQABQAHAAcACAAIAAoACwANAA4A
CgAKAAwADwARABMAFAAUABMADwAKAAUAAgABAP//+//9//3//v/+//z/+//6//n/+f/5
//n/9//4//n/+P/2//f/9v/2//f/+f/3//f/9//2//X/8v/x//L/8//z//P/8f/w//D/
8P/y//P/9P/z//T/9P/z//P/8f/y//L/8f/0//b/+P/6//3///8CAAYACgAQABwAKQA1
AEEATgBRAFEASwBAADgAOwAxAAYA2P+9/6n/mv+Z/57/nv+j/63/uf/K/93/6v/x//f/
/P/9//3//f/9//v/+//+//7//v/9//z//P/8//z/+//8//3//f/9//3//f/+/wAA////
////AAAAAAAA///+//7//f/8//z//P/8//z//v/+//7///8CAAIAAwAGAAcABwAHAAcA
AgAAAP7/+//9//7//v8AAAIAAgACAAMAAwAEAAQAAwAEAAMABgAHAAgACgALAAwABwAF
AAMAAQACAAMABQAGAAkACgAMAAwADQAOAA8AEgAQAA4ADgAOAA0ADAANAA0AEAARABEA
EQAUABQAFQAWABcAFwAXABcAGwAbABsAGwAcABwAHAAcABwAHQAeAB4AHwAfACAAIQAg
ACAAHwAdAB4AIQAiACMAJAAkACQAJAAkACQAJAAkACIAIgAgACAAHgAdAB0AHQAgAB8A
HQAdABoAGQAYABUAFQAWABgAGQAWABQADwAKAAoACQAIAAYABwAIAAcABgAJAAoACgAL
AAcABAACAP//AAD/////AAACAAMAAwAEAAMAAQAAAAAAAAD///7//v8BAAEAAQABAAEA
AQABAAQAAAAAAAAAAAADAAQABQAHAAgACAAIAAgACAAHAAYABQAHAAcABwAHAAkACQAJ
AAkABwAGAAQAAgAAAAAAAgACAAMABAAFAAcABQAEAAQABAACAAMAAwACAAIAAgABAAEA
///////////+//7//v/9//////8AAAAAAAD/////AQABAAEAAAD///7//v8BAAEAAwAD
AAMAAgD///3/9//1//b/9//3//f/+P/5//v//f/9//z/+v/5//j/+P/4//j/+//7//v/
+f/5//n/+f/5//v/+//7//v/+v/7//v/+v/9//3//f/+//3//P/7//n/+P/3//f/9v/6
//v/+//7/////P/5//j/9//2//f/+P/5//r//P/8//z//P/7//r/+f/4//f/9v/1//T/
9f/2//f/+P/5//r/+//8//r/+v/6//r/+//8//3//v/7//r/+f/4//r/+v/6//r//P/+
/wAAAgD9//r/9//0//b/9v/2//b/9//4//n/+v/8//z//P/8//7//v/+//7//f/8//v/
+v/6//r/+v/6//z//P/8//z/+f/4//f/9v/5//r/+//9//v/+v/5//j/+v/6//z//f/9
//3//f/9//////8AAAAABAAFAAcACAAEAAQABgAJAA8AEQASABIAFQATABAADQAHAAUA
AgD9/wAAAQADAAQAAgABAAAA///////////9//r/+f/2//L/8v/y//P/9f/0//H/8P/v
/+3/7f/r/+v/7f/v//D/8f/x//D/8P/w//H/8f/x/+//8v/0//X/9//0//T/8//x/+//
8P/x//L/9f/1//r//v8AAAAABAALABkAJwA0AEEASQBJAEIAOgA9AEMAOgAaAO//z/+6
/6n/oP+e/6P/p/+p/67/t//I/9n/5//u//H/9f/4//n/+P/5//j/9v/0//H/8f/y//P/
9P/4//r//P/9//z/+//6//r//P/7//v/+//8//z//P/7//v//P/8//z/+v/6//r/+v/3
//b/9f/1//j/+P/5//z//f/9//3//f/6//r/+v/5//n/+v/6//z/+v/6//r/+//8//7/
/////////f//////AQACAAIAAgABAAEAAQABAAAAAQADAAQABgAIAAsADAAJAAYAAwAC
AAMAAgADAAQABQAGAAkACwAOAA8ADwAPAA0ADAAMAAwADgAPABAAEQAQAA8ADgANAA8A
EAARABIAFgAXABgAGAAaABsAHQAfAB0AHAAaABcAFwAZABkAGQAcABwAHAAcABwAHAAc
ABwAHgAeABwAHAAcABsAGwAbABoAFwATABEAEQARABEADwAOAA4ADwAPAA8AEAAOAAwA
CwAJAAcABAADAAIA///8//z//P/7//v/+//6//r/+f/5//n/+v/8//z/+//5//j/9v/1
//X/9v/3//f/9//4//j/9//2//X/9//3//f/+v/6//r/+v/6//r/+v/6//v/+//6//n/
+P/3//f/9//3//n/+f/5//n/+f/5//n/+f/6//r/+f/4//r/+v/8//z/+f/4//f/9//5
//j/+P/4//b/9//3//b/9f/0//L/8f/0//X/9v/3//j/+P/4//f/9//3//j/+P/2//X/
9f/3//T/8//x/+//8P/w//P/8//z//P/8//y//T/9f/y//P/8v/z//P/8//y//H/8f/x
//b/9v/1//X/8//y//H/8P/v/+//7//t/+3/7f/t/+3/7v/v//D/8f/w//H/8f/w//D/
7//u/+7/8P/w//D/7//t/+3/7v/u//H/8f/w/+//8//0//L/8v/y//L/8v/y//L/8v/0
//T/9P/0//H/8P/v/+7/7f/s/+v/6v/t/+7/7//w/+7/7v/u/+7/8P/w//D/8P/y//L/
8v/y//D/7v/s/+r/7P/s/+z/7P/v//D/8f/y//D/8P/w//D/8v/y//L/8v/w//D/8P/w
/+7/7v/u/+7/8P/w//D/8P/w//D/8P/w//D/8P/w//D/8P/w//D/8P/u/+7/7v/u/+//
8P/x//P/9P/0//T/9P/y//L/9P/1//n/+//9////AQABAAIAAgABAAEAAgACAP7//v8A
AAMACQALAAwADAAKAAcAAwD///n/9//0/+//8P/x//P/9P/1//X/9f/1//T/8//y/+//
8P/x//D/7v/t/+z/7P/t/+3/6//r/+v/6//r/+n/6f/q/+v/6//r/+3/7P/s/+z/6//r
/+v/6f/p/+r/6v/r/+3/7v/u/+3/7f/u/+//8P/z//P/9v/+/wIABAAKABUAIQAvADwA
RQBFAEEAPAA6AD8ANwAWAOr/x/+r/5b/j/+O/5D/k/+b/6f/uv/P/97/6f/v//T/9//5
//r/+f/2//X/9P/0//T/8//x//D/7//u//L/9P/2//f/+f/5//n/+v/5//f/9v/1//b/
9v/2//X/8//0//T/9P/2//b/9v/2//f/+P/5//v/+v/4//f/+P/5//n/+f/5//r/+v/6
//n/+v/8//3/AAD+//7//v////z//P/7//n/+//5//v/+//9//7//v/+//7///8AAAEA
AAABAAMABAACAAIAAwACAAUABgAHAAoABwAEAAMAAgACAAIABAAFAAgACQAJAAkADAAM
AA0ADgARABMAFQAXABYAFQAUABMAEgASABIAEgAVABcAGQAaABoAGQAZABkAHAAcABsA
GQAZABsAGwAbAB4AHgAeAB4AHAAcABwAHAAaABoAGAAYABgAFwAXABcAFwAVABIAEQAR
ABEAEQAPAAwADAANAA0ACgAKAAcABAAGAAUABAACAAQABAACAAAA/v/+//3//f/7//r/
+v/5//j/9//3//j/+f/5//j/+P/5//n/+v/8//v/+f/3//b/9//3//f/9//5//n/+f/8
//z//P/8//z/+v/6//r/+//8//z//P/8//v/+//7//v/+f/5//n/+f/7//v/+//7//z/
/P/7//r//P/8//7//v8AAAAAAAABAP///v/+//7/+//7//r/+P/3//b/9P/z//T/9f/2
//f/+P/4//j/9//2//X/9f/0//f/9//4//v/+//7//r/+f/2//b/+f/5//f/9//3//b/
8//z/+//7//z//X/9v/3//X/8//y//H/9f/2//b/9//0//T/9P/0//X/9f/1//P/8v/x
//D/7//w//H/8v/z//X/9//4//j/9f/z//H/8P/w//D/8P/v//L/8//1//b/9f/z//D/
7f/t/+7/8f/y//P/9P/0//T/9P/0//P/8v/x//D/8f/y//P/9P/y//L/8v/y//L/8v/y
//L/8f/w/+//7v/w//D/8P/w//L/8v/y//L/8P/w//D/8P/v/+7/7f/s/+3/7v/v//D/
8//0//X/9v/0//T/9P/0//P/8v/x//D/8f/y//P/9P/0//T/9P/0//L/8v/y//L/8v/y
//L/8v/y//L/8v/y//L/8v/y//L/8P/w//D/8P/z//T/9P/0//T/9P/0//b/9//6//v/
/P8AAAMABAAGAAQAAwABAAAAAgAAAAAAAgADAAcACQAKAAwADgANAAsABwADAAEA/v/1
//P/8f/w//L/8//z//P/9f/1//X/9f/z//P/8//x/+7/7f/s/+z/7f/t/+v/6//t/+3/
7f/r/+v/7P/t/+3/7P/r/+n/6P/p/+v/7P/t/+n/6//s/+z/7f/t/+7/7v/r/+v/7P/t
/+7/8//3//j//v8CAAYACgATACEALwA6AEMARQBDAEAAQAA/ADcAHADw/8v/sf+Y/4v/
jv+U/5X/m/+p/7j/xf/U/9//6f/u//H/8//1//X/8//z//b/9v/2//X/8v/y//L/8v/1
//b/9//3//X/9f/1//b/9f/z//L/8f/0//T/9P/z//P/9P/0//T/9f/2//f/+P/2//b/
9v/3//f/9v/2//j/+v/7//z//f/6//j/9v/z//X/9v/2//j/+v/6//r/+//7//z//P/7
//z/+//+/////f/+//7//v/8//v/+v/5//z//f///wAAAQACAAQABAAEAAQABAAGAAYA
BAAEAAQAAgACAAQABQAHAAkACgALAAwADAANAA4AEAARABIAEwAVABUAFQAVABIAEgAS
ABIAEgATABQAFAAWABcAGQAbAB4AHgAdABsAGgAbABoAGQAaABoAGgAaABwAHAAcABwA
GgAaABgAGAAaABkAGQAZABcAFQASABEAEQARABEADwAOAA4ADwAPAAwADAAJAAYABgAF
AAQAAgACAAIAAAD+//3//P/6//n/+v/6//v/+//6//n/+f/6//v/+//6//r/+P/3//f/
+P/5//n/+f/6//3//f/9//3/+v/5//j/+v/3//b/9f/0//b/+P/6//3//v/+//7//v/+
//3//P/7//3//f/9//3////////////8//z/+//6//z//P/+//7///8AAAEAAwAAAP7/
/f/8//z//f/9//z//f/8//r/+f/6//v//P/9//3//P/7//n/+//7//z//P/+//3//f//
//3/+//4//X/9v/2//n/+f/5//n/+f/4//n/+f/1//X/+f/7//z//f/5//f/9v/1//b/
9v/1//X/9v/2//b/9v/5//n/+f/3//b/9f/0//P/8f/x//H/8f/z//X/9v/2//b/9f/0
//T/8v/y//L/8f/y//P/9f/2//f/9//2//X/+f/4//b/9v/2//b/9f/0//P/8v/0//T/
9P/0//T/9P/0//T/8v/y//L/8v/y//L/8v/y//T/9P/0//T/9P/0//T/9P/y//L/8v/y
//P/9P/1//b/9P/0//T/9P/1//b/9//4//f/9v/1//T/8//y//H/8P/x//L/8//0//b/
9v/2//b/9f/0//P/8v/0//T/9P/0//L/8v/y//L/8v/y//L/8v/z//T/9f/2//b/9//4
//j/9v/2//b/9v/4//n//P/9//7///8BAAEAAAAAAAEAAQAEAAQAAgACAAEAAwAGAAcA
CgAMAA4ADQAIAAMA/v/7//n/9f/2//f/9v/2//f/9//3//f/9//3//f/9f/1//X/8f/u
/+3/7P/s/+3/7f/r/+3/7f/t/+3/6f/p/+r/6//p/+n/6f/o/+j/6P/p/+n/6v/p/+z/
7v/t/+3/7P/s/+r/6f/p/+r/6f/u/+//7//y//T/9P/6/wQADwAbACkANgA9ADkAMQAs
ACwAMQAxABoA7P/H/7H/nP+P/5D/kv+R/5P/n/+w/8X/2P/j/+f/7P/v//P/8//z//H/
8f/v/+7/7f/r/+r/6v/q/+r/7f/u/+//7//x//H/8f/y//L/8f/x//H/8P/w//D/7//x
//L/8v/y//L/8v/y//L/7//u/+3/7f/u/+7/7//y//P/8//z//P/8P/w//D/7//w//L/
8//2//T/9P/0//X/8//0//T/8//z//H/8//z//H/8v/y//L/8f/x//H/8f/0//X/9//4
//r//P///wAA/f/8//v//P/8//r/+v/6//v//P///wEA//////7//f/+//7///8AAAUA
BwAJAAsADwAPAA8ADwAMAAwADAAMAAwADQAOAA4AEQARABIAEwAUABQAEwARABAAEQAQ
AA8AEAAQABAAEAASABIAEgASABIAEgAQABAADgANAA0ADQAPAA0ACgAJAAYABQAEAAEA
AAAAAAEAAQD+//7/+//4//v/+//7//r/+//8//v/+v/2//T/8f/v/+7/7P/r/+n/6f/p
/+r/7P/u/+//7//w//D/7//v//D/7//t/+v/6v/s/+3/7v/v/+3/7f/t//D/8P/w//D/
8P/u/+7/7v/v/+//7v/t/+z/7P/r/+r/6f/r/+3/7//x//H/8f/x//H/8P/w/+//7v/r
/+r/6//q/+v/7P/t/+//8f/w//D/8P/u/+//7//u/+v/6v/o/+f/5v/l/+T/4//o/+r/
6v/r/w==
         </WaveFormData>
      </LeadData>
      <LeadData>
         <LeadByteCountTotal>10000</LeadByteCountTotal>
         <LeadTimeOffset>0</LeadTimeOffset>
         <LeadSampleCountTotal>5000</LeadSampleCountTotal>
         <LeadAmplitudeUnitsPerBit>4.88</LeadAmplitudeUnitsPerBit>
         <LeadAmplitudeUnits>��V</LeadAmplitudeUnits>
         <LeadHighLimit>2147483647</LeadHighLimit>
         <LeadLowLimit>268435456</LeadLowLimit>
         <LeadID>V1</LeadID>
         <LeadOffsetFirstSample>0</LeadOffsetFirstSample>
         <FirstSampleBaseline>0</FirstSampleBaseline>
         <LeadSampleSize>2</LeadSampleSize>
         <LeadOff>FALSE</LeadOff>
         <BaselineSway>FALSE</BaselineSway>
         <ExcessiveACNoise>FALSE</ExcessiveACNoise>
         <MuscleNoise>FALSE</MuscleNoise>
         <LeadDataCRC32>1499604595</LeadDataCRC32>
         <WaveFormData>
BgAGAAYABgAEAAQABAAEAAYABgAGAAYACAAIAAgACAAKAAoACgAKAAgACAAIAAgABgAG
AAYABgAHAAgACQAKAAgACAAIAAgABwAGAAUABAAEAAQABAAEAAQABAAEAAQABAAEAAQA
BAAEAAQABAAEAAQABAAEAAQABgAGAAYABgAEAAQABAAEAAIAAgACAAIABQAGAAcACAAH
AAYABQAEAAQABAAEAAQABAAEAAQABAADAAIAAQAAAAIAAgACAAIAAgACAAIAAgACAAIA
AgACAAQABAAEAAQABAAEAAQABAACAAIAAgACAAMABAAFAAYABAAEAAQABAABAAAA///+
/wAAAgAEAAYABAAEAAQABAACAAIAAgACAAIAAgACAAIAAgACAAIAAgAEAAQABAAEAAQA
BAAEAAQAAgACAAIAAgACAAIAAgACAAAAAAAAAAAAAAAAAAAAAAABAAIAAwAEAAQABAAE
AAQAAgACAAIAAgAAAAAAAAAAAAEAAgADAAQAAwACAAEAAAABAAIAAwAEAAQABAAEAAQA
AgACAAIAAgACAAIAAgACAAQABAAEAAQABAAEAAQABAACAAIAAgACAAAAAAAAAAAAAgAC
AAIAAgACAAIAAgACAAQABAAEAAQAAwACAAEAAAABAAIAAwAEAAIAAgACAAIAAAAAAAAA
AAADAAQABQAGAAQABAAEAAQABAAEAAQABAAGAAYABgAGAAQABAAEAAQABgAGAAYABgAG
AAYABgAGAAQABAAEAAQABAAEAAQABAACAAIAAgACAAMABAAFAAYABwAIAAkACgAJAAoA
CQAIAAkACQAKAAoACgALAAwADgAPABAAEQAUABcAFwAXABUAFAASAA8ADAAKAAgABAAB
AAAAAAD9//n/+v/6//n/+f/5//j/+P/5//v/+//7//z//f8AAAEAAQAEAAQABAADAAAA
///+//7/AgAEAAUABwAHAAcABwAGAAUABQAEAAMAAwADAAMAAwABAAEAAgACAAIAAwAD
AAMAAwADAAMAAwAFAAUABgAGAAcACQAMABAAFAAbACMAJQAlACoALwA6AEEAQAA3ACwA
IwAhACEAHQAaAAoA7//d/9v/3v/f/9z/3P/c/97/4v/q//X///8GAAwADAALAAwADAAM
AAsACwALAAwACgAKAAoACgAMAAwADAAMAAoACwALAAsACwAKAAoACgAMAA0ADgAOAA0A
DQANAA0AEAARABIAEwAVABYAFgAWABQAEgASABMAEwAUABQAFAAUABMAEgASABIAEgAS
ABMAEQASABIAEQAPAA8ADwAQABIAEgASABIAFAAUABQAFAASABIAEgASABIAEgATABMA
EQASABIAEgAUABIAEgATABUAFQAVABUAFQAVABYAFgAWABYAFwAXABYAFQAVABYAGAAY
ABkAGQAWABYAFgAWABYAFgAWABYAFgAXABcAFwAZABkAGAAYABoAGgAYABYAFAATABEA
EAATABQAFAAVABcAGAAZABoAFwAVABQAEwASABAADwAOABAAEAAPAA8AEQASABIAEgAS
ABIAEwATABIAEgATABMAFAAVABYAFwAXABcAFwAXABQAEwASABEAEwATABMAEwARABEA
EQARAA8ADwAPAA8ADwAPAA8ADwAOAA4ADQANAA4ADQAOAA8AEQARABEAEgAQABAAEAAQ
AA0ADQANAA0ADgAOAA4ADgANAA4ADwARAA8ADwAQABEAEAAOAA0ADAAKAAoACgAKAAsA
DAANAA4ADgAOAA0ADQALAAwADAAMAA4ADgAOAAwADQANAA0ADQALAAsACgAKAAsACwAM
AA4ADAAMAAwADAALAAoACQAHAAkACQAKAAoACgALAAsACQAHAAgACAAHAAkACgAKAAgA
CAAIAAgACQAHAAYABgAGAAcACQAKAAsACAAIAAgACAAIAAgACAAHAAUABQAEAAMAAwAF
AAUABAAEAAQABAAEAAIAAgACAAIABAAEAAQABAADAAMAAwAEAAcACAAIAAYABAAEAAIA
AgACAAIAAgACAAIAAgACAAIAAgACAAAAAAAAAAAAAgACAAIAAgACAAIAAgACAAIAAgAC
AAIAAAAAAAAAAAACAAIAAgACAAEAAAD///7//v/+//7//v8AAAAAAAAAAAAAAAAAAAAA
/v/+//7//v/8//z//P/8//r/+v/6//r//P/8//z//P/+//7//v/+//z//P/8//z//P/8
//z/+//9//7//v8AAAMABAAGAAcACAAJAAwADQALAAsACQAIAAQAAQD+//3//v/7//n/
+P/2//P/7//u/+7/7f/t/+3/7P/s/+3/7f/v/+//8P/y//j/+v/7//z//P/8//v/+v/3
//b/9v/3//b/9v/3//f/9//3//b/9v/3//f/9//3//f/9//3//f/9//4//j/+P/5//n/
+f/5//j/9//2//X/9//4//j/+f/7/wAABAAGAAsAEQATABcAGgAfACgALQAmAB0AFAAT
ABkAIQAjABwADgD1/+P/3//e/9f/0P/M/8r/zP/Q/9j/4f/p//L/9v/6//r/+v/5//j/
+f/5//n/+v/6//r/+v/6//j/+P/4//j/+P/5//n/+f/7//r/+v/6//r/+//8//z//f/9
//3//f/7//v/+//7//n/+v/6//r/+//6//v//f/7//z//P/8//z/+//6//r/+//8//3/
///+//7//f/7//n/+f/5//r/+v/6//r/+v/6//r/+v/6//r/+v/6//r/+v/6//v/+//7
//z//P/8//z/+v/6//v/+//7//v/+//9//3//v/+//7//v///////v/9//3//v/9//z/
/P/7//v//P/9//7/AAAAAAAAAAD//////v/9//v/+//6//r//v/+//z/+v/7//v/+v/6
//j/+P/3//f/9f/0//P/8v/1//X/9v/3//n/+P/4//j/+P/4//f/9//3//j/+P/4//j/
+P/5//n/+v/6//v/+//7//v/+//7//v/+//7//v/+v/5//j/9//3//f/9//3//f/9//3
//f/9//3//f/9//3//f/9//3//r/+v/5//n/+v/5//r/+//6//n/+P/4//j/+P/4//j/
9//3//f/9//2//b/9v/2//T/9P/0//X/9f/1//b/9//5//j/+P/4//j/+P/4//j/9v/2
//b/9v/3//j/+P/5//f/+P/4//j/9v/2//b/9P/0//X/9v/3//b/9//3//j/+P/3//f/
+P/2//b/9v/2//b/9v/2//X/9//3//j/+P/4//n/+f/3//b/9v/1//P/9f/2//b/9P/2
//b/9v/3//f/9v/2//b/+P/5//n/+f/3//b/9f/0//f/+P/5//n/+//7//r/+f/4//n/
+P/2//b/9v/2//b/9v/2//b/9v/4//j/+P/4//f/9//3//j/9//4//j/9v/2//T/9P/0
//T/9P/0//T/9P/0//T/9P/0//T/9f/2//f/+P/3//b/9f/0//T/9P/0//T/9v/2//b/
9v/4//j/+P/4//b/9v/2//b/9v/2//b/9v/2//b/9v/2//T/9P/0//T/9P/0//T/9P/0
//T/9P/0//T/9P/0//T/9P/0//T/9P/0//T/9P/0//T/9P/0//b/+P/4//f/9//4//j/
+v/7//r//P/9//7///8CAAMAAwABAP///v/8//n/9v/1//T/8f/v/+7/7v/p/+X/5P/k
/+T/5f/m/+b/5v/n/+f/5//p/+r/7P/w//D/8f/y//L/8P/v/+7/7f/t/+7/8P/y//L/
8//z//P/8f/w//D/8f/x//H/8f/x//P/8//z//P/9P/0//T/9f/1//X/9f/1//X/9f/1
//X/9v/0//P/8f/0//z/AAAHAA8AGQAbABwAJQAwADMAJgAZABAADwATABMADwAIAPT/
2f/L/8n/yv/F/8L/xP/G/8r/0P/a/+P/6//u//D/8v/z//T/9P/0//f/9//3//j/+P/4
//j/+P/2//b/9v/2//X/9f/0//P/9P/0//X/9v/2//f/+P/4//f/9//3//f/+f/5//n/
+f/3//j/+P/4//r/+P/4//n/+f/6//r/+v/6//n/+P/4//j/+P/4//n/+P/4//f/9f/3
//n/+//+//3//P/7//r/+v/6//r/+v/8//z//P/8//v/+v/6//n/+//8//z//P/6//j/
+P/5//v/+//7//v//P/9////AAAAAAAAAQABAP///f/8//z//P/8//3//f/+//7//v/+
//7//v/+//7/AAABAAEAAQABAAEAAAAAAAAAAAD+//z/+//7//r/+v/7//z//P/9//3/
/P/7//r//P/7//v/+//7//r/+v/6//r/+v/5//n/+//8//z//P/8//z//f/9//z//P/9
//3/+v/5//j/9//4//n/+v/7//v/+//7//v/+v/5//j/9//4//n/+v/7//v/+//7//v/
+//7//v/+//7//r/+P/3//n/9//3//f/+f/5//n/+v/4//j/+P/4//n/+f/5//n//P/8
//z//P/6//r/+v/7//v/+//8//3//P/6//n/+P/6//r/+v/6//z//P/8//z/+//6//j/
9//3//j/+P/4//j/+P/4//b/9//3//f/9//2//f/9//4//j/9//3//j/+v/6//r/+v/6
//r/+v/5//j/9//3//b/9//5//r/+f/3//j/+P/3//n/+v/6//j/+v/6//r/+//7//r/
+v/6//r/+//7//v/+P/4//j/+P/2//b/9v/1//f/9//2//X/9//5//n/+P/5//r/+//8
//v/+v/5//j/9v/2//b/9v/2//f/+P/6//n/+v/6//j/+v/8//r/+v/6//r/+P/4//j/
+P/4//j/+P/4//j/+P/4//j/+f/6//v//P/8//z//P/8//z//P/8//z/+//6//n/+P/4
//j/+P/4//v//P/9//7//P/8//z//P/7//r/+f/4//n/+v/7//z/+v/6//r/+v/7//z/
/f/+//z//P/8//z//v/+//7//f///wAAAAACAAAAAAABAAEAAwAFAAkACwANAA0ACwAK
AAgABQACAAEAAAD9//v/+v/5//X/8P/u/+//7//w//H/7v/u/+//7//v/+//8P/y//j/
+v/7//z//v/+//3//P/7//r/+v/7//v/+v/6//n/+v/7//v//P/9//3//f/9//z/+//6
//n/+f/6//r/+v/7//v/+//7//z//f/+/////f/+//7///8DAAYACgAOABEAEQATABUA
FgAXABwAIQAeABkADAAFABEAJQAtACwAJAARAAEA//8AAPv/8v/o/+L/3v/e/+L/6f/v
//b/+v/6//3//v/+//7//f/9//3//v///wAAAQACAAQABAAEAAQABAAFAAUABQADAAIA
AgACAAIAAwAEAAQABQAFAAUABQAFAAUABQAFAAMABAAEAAQABAACAAIAAwABAAIAAgAC
AAQAAwACAAIAAAAAAAAAAQABAAIAAgABAAMAAwADAAQAAgACAAIAAgADAAQABQAGAAQA
BAAEAAQAAgACAAMAAwADAAQABAAEAAQAAgACAAMAAQABAAEAAQACAAMABQAGAAQABAAF
AAUAAgABAAEAAgAAAAAAAQABAAIAAgACAAIAAAAAAAAAAAAAAAEAAQABAP/////+//7/
/v/+//z/+v/5//n/+P/4//r/+v/5//n/+f/4//f/9v/3//f/+P/5//n/+P/4//j/+v/6
//n/+f/7//z//P/8//7//v////////8AAAIAAwADAAMAAwADAAIAAQAAAP//AQABAAEA
AQACAAMABAAFAAcABwAHAAcABAADAAIAAQADAAMAAwADAAQABAADAAMAAQD///////8B
AAEAAQACAAIAAgACAAIAAQABAAEAAQACAAIAAgACAAAAAAAAAAEA/////wAAAQABAAAA
AAAAAAAAAAAAAAAAAgACAAIAAgACAAIAAQABAAEAAgACAAIAAgACAAIAAAD9//3//f/9
////AQACAAQABAADAAMABAADAAIAAQAAAP7//v/+//3//v///wEAAgACAAMAAwABAP//
AAAAAP////8AAAAA/v8AAAAAAAABAAMAAgACAAIABAAFAAUABQAEAAQABAAEAAQABAAE
AAMABQAFAAQAAwADAAUABQAEAAMAAgABAAAAAwAEAAUABgAGAAYABgAGAAMAAwADAAQA
BwAIAAgABgAIAAYABAAEAAQABAAGAAYABgAGAAUABAADAAIABAAEAAQABAAEAAQABAAE
AAQABAAEAAQABAAEAAQABAACAAIAAgACAAQABAAEAAQAAgACAAIAAgADAAQABQAGAAYA
BgAGAAYABQAEAAMAAgAEAAQABAAEAAIAAgACAAIAAAAAAAAAAAADAAQABQAGAAQABAAE
AAQABAAEAAQABAAHAAgACQAJAAcACAAIAAoADQAOABAAEQARABEAEwATABMAEwARABAA
DgALAAgABwAGAAMAAQAAAAAA/f/5//j/+P/3//f/9//3//j/+v/7//n/+f/6//z//v8A
AAEAAgACAAIAAQAAAAEAAAAAAAEAAQAAAAAA//8BAAEAAAAAAP//////////////////
//8BAAIAAgACAAUABQAFAAUAAgABAAAA/////wAAAAABAAkADgASABQAGwAjACkAKwAy
AD0AQgA9ADQAKQAiAB0AHQAdABkAEAD6/+X/2f/Z/9b/0f/S/9T/1v/a/+T/7v/5/wEA
AgACAAIABAAGAAcACAAGAAUABAAEAAYABgAGAAYACAAIAAgACAAKAAsACwALAAkACAAI
AAgACgALAAwADAAKAAkACAAHAAgACQAKAAsACgAKAAkACAAJAAgACQALAAwADgAPABAA
DQALAAkACAAKAAoACgALAAsADAAMAAsACgAJAAgACAAJAAoACwAMAA0ADgAPABAADwAO
AA0ADAAKAAoACwALAA0ADgAOAA4ADwAOAA8AEQAQAA8ADgANAA0ADQAOAA4AEAAQABEA
EQAOAA0ADQAOABAAEAARABEADgAOAA4ADgAPABAAEQASABIAEwATABMAEwATABIAEgAS
ABIAEAAOAA8ADwAOAA4ADgAOAA0ADQANAAwACwAKAAoACQAJAAkABwAGAAYABgAJAAoA
CgALAAoACgAJAAgACQAKAAwADQAJAAgACAAHAAcABwAHAAcABwAHAAcABwAJAAkACQAJ
AAcABwAHAAcABgAFAAQAAwAFAAUABQAFAAYABwAIAAkACAAIAAcABwAHAAUABQAFAAMA
AwADAAQABAAEAAQABAAFAAUABQAFAAUABAADAAIAAgACAAIAAwAFAAUABgAHAAkACAAI
AAgACAAIAAgACAAHAAYABQAEAAQABAADAAMAAQACAAIAAgADAAQABQAEAAMAAwADAAMA
AgADAAMABAAGAAUABQAGAAQABAAEAAQABAAEAAQAAwADAAMABAAEAAQABQAFAAMAAwAE
AAQAAwABAAIAAgAAAAMABAAFAAcABQAEAAQABAACAAMAAwADAAQABAAEAAQABAAEAAQA
AwADAAMAAgABAP//AQABAAAAAQACAAMABAAEAAQABAAEAAIAAgACAAIAAQABAAEAAgAB
AAIAAgAAAAAAAAAAAAAAAAAAAP7//v/+//7/AAAAAAAAAAD+//7//v/+//7//v/+//7/
//8AAAEAAgACAAIAAgACAAIAAgACAAIAAQAAAP///v8AAAAAAAAAAAAAAAAAAAAAAAAA
AAAAAAD+//7//v/+//7//v/+//7//v/+//7//v/+//7//v/+//7//v/+//7///8AAAEA
AgABAAAA///+/wAAAAAAAAAA///+//3//P/+//7//v/+//7//v/+//3/+//8//z//v/9
//7/AAABAAQABQAIAAkACwALAAkACAAJAAcABQAFAAcABQAEAAQABQADAAAAAAD9//v/
+v/5//f/9v/2//X/8v/x//H/8v/0//b/9//4//n/+v/6//r/9//2//b/9//2//b/9//3
//r/+//7//z////////////9//3//f/9//v//P/8//z//f/9//3//f/9//3//f/9//v/
/P/8//3/AQAEAAgADgAVABkAGQAZABwAHwAmACsALgApACAAEwAPABkAIQAkACIAFwAB
APX/9v/3//D/6P/g/9z/3P/e/+H/6f/y//r//v8BAAIAAgACAAEAAQABAAIAAAAAAAAA
AAD+//7//v/+////AQACAAMABQAEAAQABAAEAAUABgAGAAcABwAHAAcABAADAAIAAQAB
AAIAAgACAAAA/v/+////AAACAAMABAAEAAMAAgACAAAAAAAAAAEAAQACAAIAAQADAAMA
AwAEAAIAAgACAAIAAAAAAAAAAAABAAIAAwAEAAYABgAHAAcABQAGAAYABgAEAAIAAgAD
AAEAAQABAAEA/////wAAAAAAAAAAAQABAAEAAQACAAQABAAEAAUABQADAAIAAQAAAAAA
AAAAAAAAAgADAAMAAwADAAMAAgACAAMAAgD///z//f/9//z//P/7//r/+P/3//b/9v/2
//b/+f/5//r/+//7//r/+v/6//r/+v/5//n/+//8//z//P/6//r/+//7//v//P/+////
///////////9//3//f/9//v/+//7//v/+f/5//n/+f/7//v/+//7//3//f/9//3/+//7
//v/+//+//7//f/9/////f/9//3/+//7//v//P/8//z//P/8//3//f/9//3//P/8//z/
/P/4//j/+P/5//n/+f/6//v//f/8//z//P/6//r/+v/6//r/+v/6//r/+P/4//f/9//4
//r/+//8//r/+v/6//j/+f/5//n/+f/4//n/+f/6//r/+f/5//r/+P/4//j/+P/4//j/
+P/3//f/9//4//j/+P/5//n/9//3//j/+P/3//n/+v/6//j/+P/4//j/+f/5//j/+P/4
//j/+f/5//n/+P/4//j/+P/2//b/9v/1//P/8//y//H/9P/3//j/+P/4//j/+P/4//f/
9v/1//T/9P/0//T/9P/1//X/9f/2//X/9v/2//T/9v/2//b/9v/2//b/9v/2//b/9v/2
//b/9v/2//b/9v/2//b/9P/0//T/9P/2//b/9v/2//T/9P/0//T/9v/2//b/9v/2//b/
9v/2//T/9P/0//T/9v/2//b/9v/3//j/+f/6//n/+P/3//b/+P/4//j/+P/4//j/+P/4
//j/+P/4//j/9v/2//b/9v/4//j/+P/4//b/9v/2//b/9v/2//b/9v/3//j/+f/6//z/
/P/8//z//P/8//z/+//9//7//v8AAAAAAAABAAEABAAFAAgACQAJAAkABwAGAAIA///8
//v//P/5//f/9v/0//H/7f/s/+3/7f/u/+//7P/s/+3/7f/v/+//8P/y//b/+P/5//r/
+f/4//b/9P/0//T/9f/3//b/9v/3//f/9f/1//T/9P/2//f/+P/5//v/+//7//v//f/+
//7//v/+//3//P/7//z//f/+//////8AAAAAAQABAAYACgAQABcAHQAhACUAKAArADIA
NQAsAB8AGAAZACEAIwAhABoABgDt/9v/2f/U/8//yv/M/9D/1P/c/+j/8f/5//7/AAAA
AP//AAAAAAAA////////AAACAAIAAgACAAAAAAAAAAAAAQADAAQABQADAAIAAgACAAIA
AwAEAAQABwAHAAcABwAJAAkACQAJAAkACgAKAAoACQAGAAUABQAFAAYABgAGAAcABwAH
AAgACgAKAAoACwAJAAoACgAJAAcABwAHAAgABwAGAAUABAAFAAYABwAIAAgACAAIAAgA
CgAKAAsACwALAAwADAAMAAwACgAKAAsACwALAAsACwAJAAkACgAKAAoACgALAAsACgAJ
AAkACgAMAAwADQANAA4ADgAOAA4ADAAMAAwADAAMAA0ADQANAA0ADQAMAAwADQAMAAkA
BgAIAAkACQAKAAoACgAJAAkACAAIAAgACAAKAAkACQAJAAsACgAKAAoACwAKAAgABwAI
AAoACwAMAAoACgALAAsACQAIAAgABwAHAAcABwAHAAkACQAJAAkABwAHAAcABwAHAAcA
BwAHAAcABwAHAAcACQAJAAkACQAHAAcABwAHAAYABgAFAAUABQADAAMAAwAFAAUABQAG
AAgACAAIAAgABwAHAAcABwAGAAYABgAGAAYABgAGAAcABgAFAAUABQAHAAYABgAGAAgA
CAAIAAgABwAGAAUABAAEAAQAAwADAAYACAAJAAoACQAIAAcABAABAAEAAQABAAQABQAF
AAYABAADAAMABAACAAIAAgACAAQABAAEAAMABQAFAAYABgAEAAUABQADAAMABAAEAAMA
AQACAAIAAAAEAAQABAAFAAUABAAEAAQABAAFAAUABQAEAAQABAAEAAYABgAGAAUABQAF
AAQAAwAFAAcABwAGAAYABgAGAAYABAAEAAQABAACAAIAAgACAAQABQAGAAgABgAGAAUA
AgACAAIABAAEAAQABAAFAAYABwAIAAYABgAGAAYABgAGAAYABgAGAAYABgAGAAQABAAE
AAQAAgACAAIAAgADAAQABQAGAAYABgAGAAYABgAGAAYABgAEAAQABAAEAAUABgAHAAgA
CgAKAAoACgAIAAgACAAIAAcABgAFAAQABgAGAAYABgAGAAYABgAGAAQABAAEAAQABQAG
AAcACAAHAAYABQAEAAYABgAGAAYACAAIAAgACAAIAAoACgAKAAcABwAIAAgACgALAAwA
DgARABIAEwAWABUAFQAVABMAFAASAA8ADAALAAoABwAFAAQABAABAP3//P/8//v/+//7
//r/+v/7//n/+f/5//r//P8AAAIAAwAGAAYABgAFAAQAAwACAAIABQAGAAYABwAGAAUA
BAACAAAAAQABAAEAAwADAAMAAwAEAAUABwAIAAcABwAGAAUABQAFAAUABQAHAAcACAAI
AAkACQAOABIAGAAfACUAKwArADAANQA8AEMAPgAvACQAIwAlACcAIwAeABAA9f/h/93/
3v/b/9b/1v/Y/9z/3v/k/+//+/8AAAQABAAHAAgACAAIAAoACwAMAA4ADQAMAAsACgAK
AAoACgAKAAoACwALAAsACwAKAAoACgAMAA0ADgAOAA0ADQANAA0ADQANAA0ADQANAA4A
DgAOABAADgAOAA8ADQAOAA4ADgAOAA0ADAAMAAwADAAMAA0ADwAQABAADwAPAA8ADwAQ
AA4ADgAOAA4ADgAOAA4ADgAMAAwADAAMAAwADAANAA0ADgAQABEAEgARAA4ADQANAA4A
DwAQABEADwAPABAAEAAOAA4ADwAPAA4ADQANAA4AEAAQABEAEQASABIAEgASABEAEAAP
AA4AEAARABEAEQARABEAEAAQABQAFAASABAADwAPAA4ADgAMAAwACwALAA4ADgAOAA4A
DQALAAoACQALAAoACgAKAAwADAALAAsACgAKAAkACAAKAAoACwALAAwADAANAA0ACQAJ
AAkACQAHAAcABwAHAAcABwAHAAcABwAHAAcABwAHAAcABwAHAAUABQAFAAUABwAHAAcA
BwAIAAgABwAHAAgABwAIAAkACAAHAAYABgAFAAQAAwACAAQABQAGAAcABwAGAAUABAAA
AAAAAAABAAIAAwAFAAcABQAEAAQABAACAAIAAgACAAQABAAEAAQABAAEAAMAAwADAAQA
BAAEAAQABAAEAAIAAwADAAMAAwAEAAUABQAGAAQAAwADAAQABgAGAAYABgAGAAYABgAF
AAMAAwAEAAQAAgADAAMAAQABAAIAAgABAAIABAAFAAQABQAEAAMAAwADAAIAAgACAAQA
BQAFAAUAAgACAAIAAgACAAIAAgABAAIAAwADAAMABQAHAAcABgAFAAQAAwACAAQABAAE
AAQABAAEAAQABAADAAMAAwAEAAUABgAGAAQABgAGAAYABgAGAAYABAAEAAQABAACAAIA
AgACAAUABgAHAAgABwAGAAUABAAEAAQABAAEAAYABgAGAAYABgAGAAYABgAIAAgACAAI
AAYABgAGAAYABAAEAAQABAAGAAYABgAGAAYABgAGAAYABAAEAAQABAAEAAQABAAEAAQA
BAAEAAQABgAGAAYABgAIAAgACAAIAAYABgAGAAYABgAGAAYABgAGAAYABgAGAAQABAAG
AAYABwAHAAgACgAMAA4ADwAQABEAEQARABEAFAAVABUAFQAVABQAEgAPAAoACQAIAAUA
BQAEAAQAAQD7//r/+v/5//j/9//1//T/9v/3//j/+f/8//7/AgAEAAUABgAGAAYAAwAC
AAEAAAACAAMABAAEAAUABQAFAAUAAgACAAMAAwABAAEAAQABAAMAAwADAAQABAAEAAUA
BQAFAAUABQAFAAMAAwADAAQABAAHAA0AEgAWABoAGwAhACcAKwAwADcAQABDADoALwAm
ACUAJwAnACUAIAAQAPf/4//f/+D/3f/a/9b/2v/e/+T/6v/3/wEABgAIAAoACwAMAAwA
DAANAA0ADQAOAA4ADgAOAA4ADgAOAA4ADgAOAA8ADwAPAA8ADgAOAA4AEAARABIAEgAT
ABMAEwATABMAEwATABMAFQAWABYAFgAUABIAEgATABEAEgASABIAFAATABIAEgATABQA
FQAXABgAGgAbABsAGgAZABgAGAAWABYAFgAWABYAFgAWABYAFAAUABQAFAAVABYAGAAZ
ABkAGgAaABoAGAAWABYAFwAZABkAGQAZABkAGQAaABoAGgAaABsAGwAcABsAGwAcABoA
GgAbABsAGAAYABgAGAAaABoAGgAaABoAGwAbABsAGwAbABoAGgAdAB4AHQAcABkAGQAY
ABgAGgAaABkAGQAYABgAGAAYABgAFwAXABcAFwAWABYAFgAWABYAFQAVABcAGAAYABgA
GAAYABkAGQAWABYAFwAXABYAFwAYABkAGwAbABsAGwAZABcAFQATABUAFQAVABUAFwAX
ABcAFwAXABcAFwAXABcAFwAXABcAGgAaABkAGQAbABkAGQAZABcAFwAXABgAGgAaABoA
GgAXABcAFwAXABYAFgAWABYAFgAWABYAFwAZABkAGgAbABkAGAAYABgAGgAaABoAGgAY
ABgAGAAYABgAGAAXABcAGQAaABoAGgAbABwAHQAcABsAGwAbABsAGgAbABsAHAAeABsA
GwAeAA==
         </WaveFormData>
      </LeadData>
      <LeadData>
         <LeadByteCountTotal>10000</LeadByteCountTotal>
         <LeadTimeOffset>0</LeadTimeOffset>
         <LeadSampleCountTotal>5000</LeadSampleCountTotal>
         <LeadAmplitudeUnitsPerBit>4.88</LeadAmplitudeUnitsPerBit>
         <LeadAmplitudeUnits>��V</LeadAmplitudeUnits>
         <LeadHighLimit>2147483647</LeadHighLimit>
         <LeadLowLimit>268435456</LeadLowLimit>
         <LeadID>V2</LeadID>
         <LeadOffsetFirstSample>0</LeadOffsetFirstSample>
         <FirstSampleBaseline>0</FirstSampleBaseline>
         <LeadSampleSize>2</LeadSampleSize>
         <LeadOff>FALSE</LeadOff>
         <BaselineSway>FALSE</BaselineSway>
         <ExcessiveACNoise>FALSE</ExcessiveACNoise>
         <MuscleNoise>FALSE</MuscleNoise>
         <LeadDataCRC32>944535846</LeadDataCRC32>
         <WaveFormData>
HgAeAB4AHgAgACAAIAAgACEAIgAjACQAJQAmACcAKAAoACgAKAAoACYAJgAmACYAJgAm
ACYAJgAmACYAJgAmACgAKAAoACgAJgAkACIAIAAeAB4AHgAeAB0AHAAbABoAGgAaABoA
GgAcABwAHAAcABoAGgAaABoAGAAYABgAGAAXABYAFQAUABIAEAAOAAwACgAKAAoACgAJ
AAgABwAGAAUABAADAAIAAAAAAAAAAAD+//7//v/+//7//v/+//7//v/+//7//v8AAAAA
AAAAAAIAAgACAAIABAAEAAQABAAEAAQABAAEAAUABgAHAAgACAAIAAgACAAIAAgACAAI
AAgACAAIAAgACgAKAAoACgAIAAgACAAIAAYABgAGAAYACAAIAAgACAAIAAgACAAIAAYA
BgAGAAYABAAEAAQABAACAAIAAgACAAAAAAAAAAAAAAAAAAAAAAACAAIAAgACAAEAAAD/
//7/AAAAAAAAAAD+//7//v/+//7//v/+//7//v/+//7//v/8//z//P/8//z//P/8//z/
/P/8//z//P/6//r/+v/6//z//P/8//z/+v/6//r/+v/6//r/+v/6//r/+v/6//r/+v/6
//r/+v/6//r/+v/6//r/+v/6//r/+P/4//j/+P/6//r/+v/6//r/+v/6//r/+v/6//r/
+v/8//z//P/8//r/+v/6//r/+v/6//r/+v/6//r/+v/6//r/+v/6//r/+P/4//j/+P/6
//r/+v/6//r/+v/6//r/+v/6//r/+v/6//r/+v/6//r/+v/6//r/+P/4//f/9//5//r/
+v/6//z//f/9//7//f/+////AAAAAAIAAgACAAQABAAFAAUABQADAAMAAwACAAQABAAE
AAAAAAAAAAAA//////7//f/5//n/+P/3//n/+f/5//n/9//5//r/+v/8//v/+v/5//n/
9v/1//T/9v/3//f/9//2//b/9v/1//P/8//0//T/9v/2//X/9f/1//X/9f/1//P/8//0
//T/9v/2//f/9//3//f/9//3//f/9//2//n/AQANACIAQgBmAI0AtgDiAAEBCgEPARAB
/gDPAIMAGACl/z3/7v7G/sD+1P75/hr/Mf9O/3b/nP+7/87/3//q//H/8//z//X/9f/4
//n/+v/6//v/+f/7//v/+////wAAAAABAAEAAQACAAMAAQABAAEAAQABAAIAAgACAAUA
BQAFAAUAAwAEAAQABQAGAAcACAAJAAkACQAJAAoACAAIAAkACQAKAAoACgAKAAwADAAM
AAwADAANAA0ADQAMAA0ADQANAA0ADQAOAA4AEgASABIAEgASABMAEwAUABYAFgAXABkA
GAAZABsAGwAbABsAGwAcAB8AHwAfAB8AHwAfACEAIgAiACMAJAAkACYAJgAmACcAKQAr
AC0ALQAtACwAKwApACkAKQAqACsAKgAqACwALAAtAC0ALAAsACsAKwAqACcAJAAkACQA
IwAlACQAIwAiACMAJAAkACQAIQAhACEAIQAgAB8AHgAdACAAIAAgACEAIQAhACEAIAAd
AB0AHgAeABwAGgAYABgAFgASABEADwAQAA8ADgANAAwACwAKAAkACwAKAAoACgAIAAgA
BwAHAAcABwAHAAYABgAHAAcABwAGAAYABgAGAAgACAAIAAgACQAJAAkACgAMAAwADgAP
AA0ADQANAA0ADQANAA0ADgAQABAAEAARAA8ADwAPAA8ADQANAA0ADQANAA0ADQAMAA4A
DgAOAA4ADgAPAA8ADgAOAA4ADAAMAA0ADQAMAAsADAALAAsACwAKAAoACQAHAAgACAAI
AAkACQAJAAkACQAHAAUAAwACAAIAAgADAAMAAgACAAIAAgD///7//v/+/wAA////////
AAAAAP/////+//7/+//7//7//v/+//7//P/8//z//P/8//z//P/7//n/+f/7//v/+v/6
//r/+v/8//v/+v/6//j/+P/4//j/+v/6//r/+v/5//n/+f/5//f/9//3//f/+P/4//j/
+P/4//j/+P/4//j/+P/6//r/+v/6//j/+P/4//j/+P/4//j/+P/4//j/+P/4//j/+P/4
//j/+P/4//j/+P/4//j/+P/4//f/9v/1//T/9v/2//b/9v/4//j/+P/4//j/+P/4//j/
9v/2//b/9v/2//b/9v/2//T/9P/0//T/9v/2//b/9v/4//j/+P/4//b/9f/1//X/+P/4
//j/+P/5//n/+v/7//7///8AAAAAAAAAAAAAAAACAAMAAwADAP///////wAAAgACAAIA
AAAAAAAAAAD+/////f/7//n/9//2//X/9f/1//X/9f/1//n/+v/6//r/9//2//X/9f/y
//H/8P/w//H/8f/x//L/9P/0//P/8//z//T/9P/0//T/8//z//P/8//z//P/8//1//b/
9v/2//T/9f/1//X/8//z//P/8//1//b/+/8DABEAKABIAG4AkQC4AOAA+QD8AP0A+ADg
AK8AXwD2/43/Mf/w/s7+zP7k/gP/HP8x/1D/dv+c/7n/zv/b/+b/7f/x//H/8//z//b/
9//4//j/+f/7//3//f/9////AAAAAAEAAQABAAIAAwABAAEAAQABAAMABAAEAAQABQAF
AAUABQADAAQABAAFAAEA///9//v/+//7//v//P/8//z//f/9//z//P/8//z//P/8//z/
/P/8//3//f/9//z//f/9//3//////wAAAAAAAAAAAAAAAAAAAQABAAIAAgACAAMABQAG
AAcACQAJAAsACwALAAwADwAPAA8ADwARABEAEwAUABIAEwAUABQAEgASABIAEwATABUA
FwAXABoAGgAaABkAGAAXABcAFwAWABYAGAAYABUAFQAUABQAFQAVABQAEQAPABAAEQAR
AA8ADgANAAwACgAKAAkACAAIAAkACgALAA0ADQANAA0ADAAMAAwADQANAA0ADQAMAAsA
CwAMAAwADAAKAAgACAAHAAQABAADAAIAAQAAAP///P/7//r/+f/7//r/+v/6//r/+v/5
//n/+f/5//n/+P/6//v/+//7//z//P/8//z//P/8//z//P/7//v/+//8//7//v8AAAEA
AQABAAEAAQABAAEAAQACAAAAAAAAAAEAAQABAAEAAQADAAMAAwADAAMAAwADAAIAAAAA
AAAAAAACAAMAAwACAAAAAAD+//7//f/9//z/+//8//v/+//7//v//P/8//v//P/8//z/
/f/8//v/+v/5//j/9//2//b/+P/4//n/+f/2//b/9v/2//P/8v/y//L/9P/z//P/8//0
//T/8//z//b/9v/z//P/9P/0//T/9P/y//L/8v/y//T/9P/0//P/8f/x//P/8//z//L/
8f/w//L/8f/w//D/8P/w//D/8P/x//L/8//0//P/8//z//P/8//z//P/8//y//D/8P/w
//D/8P/w//D/8P/w//D/8P/w//D/8f/y//P/9P/y//L/8v/y//L/8v/y//L/8v/y//L/
8v/y//L/8v/y//D/8P/w//D/8P/w//D/8P/y//L/8v/y//L/8v/y//L/8P/w//D/8P/y
//L/8v/y//L/8v/y//L/8v/y//L/8v/y//L/8v/y/+//7//v//D/8v/y//L/8//z//T/
9f/2//n/+v/6//z//P/8//z//P/7//v/+//5//n/+f/6//z//P/8//r/+v/4//j/9v/1
//P/8f/v/+//7v/t/+3/7f/v/+//7//x//D/8P/w/+//8P/v/+//7P/r/+r/6v/r/+v/
6//s/+z/7P/r/+v/6//s/+z/7P/s/+n/6f/p/+n/6f/p/+n/6f/q/+r/6v/q/+3/7f/t
/+3/7f/r/+v/6f/s//X///8NACQARgBsAJEAvADoAPkA/AD9APgA3ACjAEkA2v9t/w//
0P62/rr+1v75/hT/L/9U/3z/nv+5/87/2f/g/+X/5//o/+n/6P/q/+v/7P/s/+3/7v/x
//L/8//0//T/8//z//X/9f/2//f/9//3//f/9//3//j/+P/4//n/+f/5//n/+//8//z/
/f/7//v/+//7//3//f/9//7//v/+//////8AAAAAAAAAAAAAAAAAAAAAAAABAAEAAQAC
AAMAAwADAAMAAwAEAAQABAAEAAQABAAGAAcABwAIAAgACAAJAAsADAANAA8ADwAPAA8A
DwAQABMAEwATABMAFQAVABcAGAAaABsAHAAcABsAGgAZABkAGwAdAB8AHwAeAB4AHgAd
AB4AHQAdAB0AIAAgACIAIgAfAB8AHgAeAB8AHwAeABsAGgAaABoAGQAZABgAFwAWABQA
FAATABIAEwATABMAEwARABEAEQARABIAEgASABMAEwATABMAEgAPAA8AEAAQAA4ADAAK
AAoABwAEAAQAAwAEAAMAAgABAAAA///+//3//f/8//z//P/8//z/+//7//3//f/9//z/
+v/7//v/+//8//z//P/8//z//P/8//z/////////AAACAAIABAAFAAIAAQAAAP//AQAB
AAEAAgACAAIAAgADAAMAAwADAAMAAQABAAEAAQACAAMABAAEAAYABgAGAAYABQAFAAQA
AgACAAIAAAAAAAMAAwACAAEA/v/9//3//f/9//7//v/9//z//P/8//3/+//7//v/+//8
//v/+v/6//j/+P/5//n/+P/4//j/+P/4//j/+f/6//r/+f/5//n/+f/4//b/9f/4//j/
9f/1//b/9v/2//b/9v/2//b/9v/2//b/9v/1//P/8//1//X/9v/2//b/9v/3//f/9//4
//f/9v/1//T/9v/2//b/9v/3//f/9//3//f/9//3//f/8v/0//b/9v/2//b/9P/0//T/
9P/y//L/8v/y//T/9P/0//T/9v/2//b/9v/4//j/+P/4//b/9v/2//b/9f/0//P/8v/0
//T/9P/0//b/9v/2//b/9v/2//b/9v/0//T/9P/0//b/9v/2//b/9v/2//b/9v/2//b/
9v/2//j/9//3//f/+v/6//r/+v/6//n/+f/5//r/+//8//z//v/+//7//v/8//3//f/9
//3//f/9//7/AgACAAIAAAD///7//f/6//n/9//1//P/8//y//H/8f/x//H/8f/x//P/
9P/0//T/9f/0//P/8//u/+3/7P/s/+v/6//r/+z/7v/u/+3/7f/v//D/8P/w//D/7//v
/+//7f/t/+3/7f/t/+7/7v/u//D/8f/x//H/8f/x//H/8f/x//L/9f/9/wcAHAA4AFwA
gQCmAM4A5wDuAO0A5gDKAJcAQwDY/2//Gf/k/s7+0v7u/gv/IP8z/0j/Zv+M/7H/xv/R
/9z/4//l/+n/6//r/+7/8f/y//L/8//z//X/9f/1//X/9v/2//f/+f/5//r/+//7//v/
+//7//v//P/8//z//f/9//3//f///wAAAAABAP//////////////////AAAAAAAAAQAB
AAIAAgACAAIAAgACAAIAAgACAAMAAwADAAQABQAFAAUABwAHAAgACAAIAAgACAAIAAgA
CQAJAAoADAAMAA0ADwAQABEAEwATABEAEQARABIAEQARABEAEQAUABUAGAAaABgAGQAa
ABoAGgAaABoAGwAZABsAHQAdABwAHAAcABsAHAAbABsAGwAaABoAHAAcABsAGwAaABoA
GgAZABcAEwARABIAEwATABMAEgARABAADgAOAA0ADAANAA0ADQANAA8ADwAPAA8AEAAQ
ABAAEQASABMAFAAUABIAEQARABAAEAAOAAwADAANAAoACgAJAAYABQAEAAMABAADAAIA
AQADAAIAAgACAAAAAAD//////////////v/8//3//f/9/wAAAAAAAAAAAAAAAAAAAAAB
AAEAAQACAAIAAgAEAAUAAwADAAMAAwADAAMAAwAEAAYABgAGAAcABQAFAAUABQAFAAUA
BQAFAAUABQAFAAQABgAGAAYABgAEAAUABQAEAAQABAACAAIAAwADAAIAAQAAAP//////
/wEAAgACAAEA/v/+//7////9//3//f/9//r/+f/4//j/+v/6//v/+//8//z//P/8//v/
+v/6//r/+P/3//f/9//6//r/+f/5//j/+P/1//X/+P/4//j/+P/4//j/+P/4//b/9v/2
//X/9f/1//f/9//4//j/+P/4//b/9f/0//T/9v/2//b/9v/0//T/9P/0//X/9f/1//X/
9//3//f/9//4//b/9P/0//T/9P/2//b/9v/2//T/9P/0//T/9P/0//T/9P/0//T/9P/0
//b/9v/2//b/9v/2//b/9v/0//T/9P/0//T/9P/0//T/9v/2//b/9v/4//j/+P/4//b/
9v/2//b/9v/2//b/9v/2//b/9v/2//b/9v/2//b/9P/0//T/9P/2//b/9v/2//T/9P/0
//T/9v/1//X/9f/2//b/9v/2//f/9//4//n//P/9//7//v////7//f/8//7/////////
/f/9//3//v////7//f/6//z//P/8//r/+//5//f/9f/1//T/8//z//H/8f/x//H/9f/2
//b/9v/z//L/8f/x//D/7//u/+7/7v/t/+z/7P/s/+z/6//r/+3/7v/u/+7/7v/t/+3/
7f/u/+//8P/x//D/8P/v/+7/7f/t/+z/6//t/+3/7f/t//H/9v/9/wcAHQA+AGQAiACt
ANgA+gAHAQwBDwH+ANIAiQAnALj/Tf/5/sj+vP7K/uz+C/8k/z//Zv+M/67/x//W/9//
5v/p/+n/7P/v//D/9P/1//b/9v/3//X/9//3//f/+f/6//r/+//7//v//P/9//3//f/9
//3///8AAAAAAAAAAP///v/9////AAAAAAEA//////////8BAAEAAQACAAMABAAGAAcA
BQAEAAMAAgAEAAQABAAEAAYABwAHAAcABgAHAAcABwAJAAkACgAKAA4ADgAOAA4ADQAN
AAwADAAKAAoACwANABAAEQATABMAFQAVABUAFgAVABUAFQAVABcAFwAZABoAHAAdAB4A
HgAgACAAIAAhACAAIQAiACEAJAAkACQAIwAkACMAIwAjACQAJAAmACYAIwAjACIAIgAh
ACEAIAAdABsAHAAdAB0AHQAcABsAGgAYABgAFwAWABUAFQAVABUAEwATABMAEwAUABQA
FAAVABMAEwATABIAEgATABUAFgATABAADQAMAAkABgAGAAUABgAFAAQAAwAEAAMAAgAB
AP///v/+//7//v/+//3//f/7//v/+//6//v//f/+////AAAAAAAAAAAAAAAAAAAAAP//
/////wAAAAAAAAIAAwADAAMAAwADAAMAAwADAAQABAAEAAQABQAFAAUABQAFAAcABwAH
AAcABQAFAAUABAACAAIAAgACAAQABQAFAAQAAgACAAAAAAACAAMAAwADAAIAAQABAAEA
//8AAAAA///+//7//v//////////////AAD///7//v/+//7///////7//v/+//7////+
//7//v/9//v/+v/5//z//P/7//v/+v/6//f/9//4//j/+P/4//r/+v/6//r/+v/6//r/
+f/3//f/+f/5//r/+v/6//r/+v/5//j/+P/4//j/+P/4//r/+v/6//r/+f/5//n/+f/5
//n/+f/5//r/+v/4//j/+P/4//r/+v/6//r/+P/4//j/+P/4//j/+P/4//b/9v/2//b/
9//4//n/+v/4//j/+P/4//j/+P/4//j/9v/2//b/9v/4//j/+P/4//j/+P/4//j/+P/4
//j/+P/2//b/9v/2//b/9v/2//b/+P/4//j/+P/4//j/+P/4//b/9v/2//b/+P/4//j/
+P/4//j/+P/4//j/+P/4//j/9v/2//b/9v/4//f/9//3//f/9v/1//T/9f/1//b/9//4
//n/+v/6//z//P/8//z//v/////////7//v/+//8/wEAAgADAAIAAgACAAIAAAD9//v/
+f/3//j/+P/4//n/+P/3//b/9f/1//b/9v/2//b/9v/2//f/9v/1//T/9P/y//H/8P/w
//L/8v/x//H/8//0//T/9P/y//H/8f/x/+//7//v/+//8P/y//P/9P/y//P/8//z//P/
8//z//P/8f/y//X//f8FABAAJgBIAG8AlAC8AOUA+gD9AAAB+ADbAKEASgDd/3P/Hv/k
/sz+1P7v/hD/Jf82/1D/cv+X/7j/zf/Y/+H/6f/s/+//8P/0//T/9P/z//P/9f/3//f/
9//5//r/+v/7//v/+//8//3//v///wAAAQABAAIAAgACAAIAAQAAAP//AQACAAIAAwAD
AAMAAwADAAEAAQABAAIABAAEAAUABQAGAAYABgAGAAQABAAEAAQABgAHAAcABwAKAAsA
CwALAAsACwAMAAwADAAMAAwADAALAAsACgAKAAwADAANAA8AEAARABMAEwATABMAEwAU
ABMAEwATABMAFQAVABcAGAAYABkAGgAaABwAHAAcAB0AGwAdAB8AHwAeAB4AHgAdAB4A
HQAdAB0AHgAeACAAIAAdAB0AHAAcABsAGwAaABcAFQAWABcAFwAWABQAEgAQAA4ADgAN
AAwADQANAA0ADQAPAA8ADwAPABAAEAAQABEAEQARABEAEAARABEAEgASABEAEAAPABAA
DQAKAAoACQAIAAcABgAFAAQAAwACAAEA///+//7//v/8//z/+//7//z//f/+//7//P/9
//3//f/+//7//v/+//7//v/+//7/////////AAAAAAAAAgADAAMAAwADAAMAAwADAAMA
BAACAAIAAgADAAUABQAFAAUABgAHAAgACQAHAAcABwAGAAQABAAEAAQAAgADAAMAAgAE
AAQAAgACAAEAAQAAAP///////wAAAQD//wAAAAD///7//v/+/////f/9//3//f/+//3/
/P/8//r/+v/7//v/+v/6//r/+v/5//j/+P/4//r/+f/5//n/+P/4//f/9//6//r/9//3
//j/+P/4//j/9v/2//b/9v/2//b/9v/1//P/8//1//X/9v/2//b/9v/2//X/9P/0//T/
9P/0//T/9P/0//T/9P/z//P/8//z//X/9f/1//X/9P/0//T/9P/0//T/9v/2//b/9v/2
//b/9v/2//X/9P/z//L/8v/y//L/8v/0//T/9P/0//L/8v/y//L/8v/y//L/8v/0//T/
9P/0//P/8v/x//D/8P/w//D/8P/x//L/8//0//L/8v/y//L/8v/y//L/8v/0//T/9P/0
//L/8v/y//L/8v/y//L/8v/0//T/9P/0//L/8v/y//L/8v/y//L/8v/y//L/8v/y//T/
8//z//P/9P/0//T/9P/1//X/9v/3//b/9//4//j//P/8//z//P/8//3//f/9//n/+f/5
//r//P/8//z/+v/6//r/+v/4//f/9f/z//H/8//y//H/8f/x//H/8f/x//P/9P/0//T/
8f/w/+//7//t/+3/7f/u/+3/7f/t/+7/7P/s/+v/6//t/+7/7v/u/+7/7f/t/+3/7f/t
/+3/7f/s/+z/6//q/+3/7//w//H/8f/x//H/8f/v//T/+/8FABUAMABUAHwAnwDGAO4A
AwEIAQ0BBgHoAK8AVQDo/33/H//e/sL+xP7e/v3+Fv8v/1T/fv+i/7//1P/h/+b/6//t
/+3/7//v//L/8v/y//H/8f/x//P/8//z//f/+P/4//n/+f/5//r/+//5//n/+f/5//v/
/P/8//z//f/9//3//f///wAAAAABAAEAAQABAAEA////////AAAAAAAAAQABAAIAAgAC
AAIAAwAEAAUABgAEAAUABQAFAAQABQAFAAUABQAFAAYABgAIAAgACAAIAAoACwALAAwA
DAAMAA0ADwAOAA8AEQARABMAEwATABQAEwATABMAEwAVABUAFwAYABoAGwAcABwAHAAc
ABwAHQAfACEAIwAjACIAIgAiACEAIgAhACEAIQAiACIAJAAkACMAIwAiACIAIQAhACAA
HQAcABwAHAAbABkAGAAXABYAFAAUABMAEgATABMAEwATABMAEwATABMAEgASABIAEwAU
ABUAFgAWABMAEwAUABQAEAAOAAwADAALAAgACAAHAAgABwAGAAUABAADAAIAAQD///7/
/v/+//7//v/9//3//////////v8AAAEAAQABAAEAAAD///7//P/8//z//P////////8A
AAIAAgAEAAUABQAFAAUABQAFAAUABQAGAAYABgAGAAcABwAHAAcABwAHAAcABwAHAAkA
CQAJAAgABgAGAAYABgAGAAcABwAGAAcACAAHAAgACAAHAAUAAwACAAEAAQABAAMABAAE
AAMAAgACAAIAAwABAAEAAQABAAIAAQAAAAAA/v/+///////+//7//v/+/////v/+//7/
/P/7//v/+//8//z/+//7//r/+v/3//f/+f/6//v//P/6//r/+v/6//r/+v/6//n/9//3
//n/+f/6//r/+v/6//v/+//7//z/+//6//n/+P/2//b/9v/2//j/+f/6//v/+v/5//j/
9//2//b/9//4//n/+v/6//r/+v/6//j/+P/4//j/+v/6//r/+v/6//r/+v/6//j/+P/4
//j/+P/4//j/+P/6//r/+v/6//r/+v/6//r/+P/4//j/+P/4//j/+P/4//r/+v/6//r/
/P/8//z//P/6//r/+v/6//j/+P/4//j/+v/6//r/+v/6//r/+v/6//r/+v/6//r/+v/6
//r/+v/6//r/+v/6//z//P/8//z/+v/6//n/+f/6//z//f/+//z//f/9//7//f/+////
AAABAAQABQAGAAQABAAFAAUABQADAAMAAwAEAAYABgAGAAYABgAGAAYABAADAAEA///8
//v/+f/3//f/9//3//f/+f/7//z//P/8//v/+v/5//n/9v/1//T/9P/1//X/9f/2//b/
9v/1//P/8//0//T/9P/0//P/8//1//X/9f/1//P/8//0//T/9P/0//X/9f/1//X/9f/1
//X/8//2//v/AwARACgASABqAI8AuADiAP8ABgEJAQoB9gDHAHkADgCd/zf/7P7I/sD+
2P77/hj/L/9Q/3b/mP+3/87/3f/m/+//8f/z//X/9f/4//f/+P/4//n/+//9//3//f//
/wAAAAABAP////8AAAEA//////////8AAAIAAwAEAAMAAwADAAMAAwAEAAQABQAHAAcA
BwAHAAUABQAFAAYABwAIAAoACwALAAoACQAIAAgACAAIAAgACgALAAsACwAKAAsACwAL
AAsACwAMAAwADgAOAA4ADgAQABEAEQASABAAEAARABMAFgAXABkAGQAXABcAFwAYABkA
GQAZABkAGwAbAB0AHgAeAB8AIAAgACAAIAAgACEAIwAlACcAJwAmACYAJgAlACQAIwAj
ACMAJgAmACgAKAAlACUAJAAkACcAJwAmACMAHgAeAB4AHQAdABwAGwAaABoAGgAZABgA
FQAVABUAFQAXABcAFwAXABgAGAAYABkAFwAXABcAFgAXABcAGAAYABcAFgAVABYAEwAQ
ABAADwAMAAsACgAJAAoACQAIAAcABwAGAAYABgAGAAYABQAFAAMAAwADAAIAAgADAAMA
AwAGAAYABgAGAAgACAAIAAgACAAHAAYABgAEAAQABgAHAAgACQAKAAsACwALAAsADAAK
AAoACgALAA0ADQANAA0ACwALAAsACwALAAsACwAKAAwADAAMAAwACgALAAsACgAKAAoA
CAAIAAkACQAIAAcACAAHAAcABwAFAAYABgAFAAQABAAEAAUABQAFAAUABQAFAAUABQAG
AAUABAAEAAMAAgACAAIAAgABAAAAAAAAAAIAAQABAAEAAgACAAEAAQAAAAAA/f/9//7/
/v/+//7//v/+//7//v/+//7//v/9//3//f//////AAAAAAAAAAD+//3//P/8//7//v/+
//7//v/+//7//v///////////////////////v/+/wAAAAAAAAAA///+//3//P/8//z/
/P/8//3//v///wAA/v/+//7//v/8//z//P/8//7//v/+//7//P/8//z//P/+//7//v/+
//7//v/+//7//v/+//7//v/+//7//v/+//7//v/+//7//v/+//7//v/+//7//v/+//z/
/P/8//z//v/+//7//v/+//7//v/+//z//P/8//z//P/8//z//P/+//7//v/9//3//f/+
//7/AAAAAAEAAQAEAAUABgAHAAcABgAHAAYACAAIAAgACQALAAsACQAJAAcACAAKAAoA
CgAIAAgACAAIAAYABQADAAEA//////7////////////+//3//v/+//7//v/9//z//f/9
//r/+f/6//r/+//7//n/+v/6//r/+//7//v//P/8//z//P/7//n/+f/5//n/+//7//v/
/P/6//r/+v/7//n/+f/5//n/+//7//v//P8BAAcAEwAoAEoAbgCVAMAA6gD/AAABAwEC
Ae4AvQBrAAIAk/8x/+7+yv7I/uL+B/8i/zf/Vv9+/6T/w//a/+f/7v/3//n/+f/7//v/
/v/9//7//v///wEAAwADAAMABQAGAAYABwAHAAcACAAJAAkACQAJAAkACQAKAAoACgAL
AAsACwALAAkACgAKAAsADAANAA4ADwAPAA8ADwAQAA4ADgAPAA8AEAAQABAAEAASABIA
EgASABMAFQAWABcAFwAXABYAFQAVABUAFgAWABoAGgAaABoAGQAZABgAGAAbABwAHgAh
ACEAIQAiACEAIQAhACEAIgAlACUAJQAlACUAJQAnACgAKAApACoAKgAsACwALAAtAC0A
LwAxADEAMQAwAC8ALQAtAC0ALgAvADAAMAAyADIAMQAxADAAMAAxADEAMAAtACoAKgAq
ACkAKQAoACcAJgAmACYAJQAkACUAJQAlACUAIwAjACMAIwAmACYAJgAnACcAJwAnACYA
IwAjACQAJAAiACAAHgAeAB0AGgAaABkAGgAZABgAFwAUABMAEgARAA8ADgAOAA4ADgAO
AA0ADQAPAA8ADwAOAA4ADwAPAA8ADgAOAA4ADgAOAA4ADgAOABEAEQARABIAEgASABQA
FQATABMAEwATABMAEwATABQAFAAUABQAFQAXABcAFwAXABUAFQAVABUAFQAVABUAFAAU
ABQAFAAUABUAFwAYABgAFgAWABQAFAAXABcAFgAVABQAEwATABMAEQASABIAEQASABAA
EAARAA==
         </WaveFormData>
      </LeadData>
      <LeadData>
         <LeadByteCountTotal>10000</LeadByteCountTotal>
         <LeadTimeOffset>0</LeadTimeOffset>
         <LeadSampleCountTotal>5000</LeadSampleCountTotal>
         <LeadAmplitudeUnitsPerBit>4.88</LeadAmplitudeUnitsPerBit>
         <LeadAmplitudeUnits>��V</LeadAmplitudeUnits>
         <LeadHighLimit>2147483647</LeadHighLimit>
         <LeadLowLimit>268435456</LeadLowLimit>
         <LeadID>V3</LeadID>
         <LeadOffsetFirstSample>0</LeadOffsetFirstSample>
         <FirstSampleBaseline>0</FirstSampleBaseline>
         <LeadSampleSize>2</LeadSampleSize>
         <LeadOff>FALSE</LeadOff>
         <BaselineSway>FALSE</BaselineSway>
         <ExcessiveACNoise>FALSE</ExcessiveACNoise>
         <MuscleNoise>FALSE</MuscleNoise>
         <LeadDataCRC32>3179707062</LeadDataCRC32>
         <WaveFormData>
GAAYABgAGAAYABgAGAAYABoAGgAaABoAHQAeAB8AIAAeAB4AHgAeABwAHAAcABwAGgAa
ABoAGgAaABoAGgAaABoAGgAaABoAGAAWABQAEgARABAADwAOAAwADAAMAAwADAAMAAwA
DAAOAA4ADgAOAA4ADgAOAA4AEAAQABAAEAAPAA4ADQAMAAsACgAJAAgABgAGAAYABgAF
AAQAAwACAAAAAAAAAAAAAAAAAAAAAAD+//7//v/+//7//v/+//7//v/+//7//v8AAAAA
AAAAAAIAAgACAAIABAAEAAQABAAEAAQABAAEAAcACAAJAAoACAAIAAgACAAGAAYABgAG
AAgACAAIAAgACgAKAAoACgAIAAgACAAIAAYABgAGAAYACAAIAAgACAAIAAgACAAIAAYA
BgAGAAYABAAEAAQABAACAAIAAgACAAAAAAAAAAAAAgACAAIAAgAAAAAAAAAAAAAAAAAA
AAAA/v/+//7//v/+//7//v/+//7//v/+//7//v/+//7//v/8//z//P/8//z//P/8//z/
/P/8//z//P/6//r/+v/6//z//P/8//z/+v/6//r/+v/4//j/+P/4//r/+v/6//r/+v/6
//r/+v/6//r/+v/6//r/+v/6//r/+P/4//j/+P/4//j/+P/4//r/+v/6//r/+P/4//j/
+P/6//r/+v/6//j/+P/4//j/+P/4//j/+P/6//r/+v/6//j/+P/4//j/+P/4//j/+P/6
//r/+v/6//r/+v/6//r/+v/6//r/+v/4//j/+P/4//j/+P/4//j/+P/4//j/+P/4//n/
+f/5//v/+//7//z/+//9//7///8BAAIAAgADAAMAAwAEAAQABAACAAIAAwACAAQABQAF
AAMAAgACAAAAAwACAAAA///7//r/+P/3//f/9//3//f/9//4//r/+v/7//r/+f/4//j/
9f/0//T/9P/0//P/8//z//T/9P/0//L/8v/y//L/9f/1//T/8//z//T/9P/0//L/8v/y
//L/9P/1//X/9f/1//b/9v/2//P/8v/y//P/+P8DABcAMgBXAH4AqQDYAPgABwEQARYB
DwH1ALoAVwDd/27/H//v/uD+8f4T/y7/Qv9d/4H/pv/C/9P/4f/r//H/8v/z//P/9P/2
//f/9//3//j/9v/4//n/+f/8//3//f/9//7//v///wAA/v/+//7//v/+/////////wEA
AQACAAIAAgABAAAA//8BAAMABAAFAAUABQAFAAUAAwADAAQABAAEAAQABAAEAAYABgAH
AAcABwAIAAgACAAJAAkACQAJAAcACAAIAAkACgAKAAoACwANAA0ADQANAA4ADgAQABEA
EAARABIAEgASABIAEgASABQAFQAWABgAGQAYABcAFgAYABkAGgAaABwAHAAcABwAHAAe
AB4AHgAeAB4AHAAcAB0AHQAcABwAGgAaABoAGgAcABwAGgAaABkAGQAXABUAEgARAA8A
DQAOAA4ADgAPAA8AEAAQABAADgANAA0ADAALAAoACQAIAAoACwANAA8AEAAQABAAEAAO
AA4ADwAPAA0ADQAMAAwACwAKAAkACAAIAAcABQAFAAMAAgACAAIAAgADAAQABQADAAMA
AQABAAIAAgACAAIAAgACAAIAAwABAAEAAQABAAMABAAEAAQABAAEAAQABgAGAAgACQAJ
AAgACAAJAAkABwAHAAcABwAIAAkACgAMAAoACgALAAsACQAIAAgACQAHAAcABwAHAAkA
BwAHAAgACgAKAAoACgAJAAkABwAHAAkACQAJAAgACAAHAAcABwAGAAUAAwACAAIAAgAD
AAMABQAEAAQABAABAAAA/v/8//z//P/8//z//f/9//7////9//z/+//6//r/+f/5//n/
+v/7//r/+//6//n/+P/3//n/+f/5//n/+f/5//n/+f/3//f/9v/2//P/8//z//P/9P/1
//X/9f/z//L/8v/y//H/8f/x//H/9P/0//P/8//z//T/9P/z//H/8v/y//H/8v/y//L/
8v/y//L/8v/y//L/8v/y//L/8v/y//D/8P/w//D/8P/w//D/8P/w//D/8P/w//D/8P/w
//D/8P/w//D/8P/y//L/8v/y//H/8P/v/+7/7v/u/+7/7v/v//D/8f/y//D/8P/w//D/
7v/u/+7/7v/w//D/8P/w/+7/7v/u/+7/8P/w//D/8P/w//D/8P/w//D/8P/w//D/7//v
/+//7//x//H/8v/z//X/9v/3//f/+P/4//n/+f/5//r/+v/6//j/+P/5//r//P/9//3/
/f/8//z/+v/6//j/9f/z//D/8P/v/+//7//t/+3/7f/t//D/8v/y//H/8P/v/+7/7v/p
/+j/6P/o/+r/6f/p/+n/7P/s/+z/7P/s/+z/7P/t/+3/7P/r/+v/7P/s/+z/7P/u/+7/
7v/u/+3/7f/t/+3/7P/s/+z/6//s/+r/7f/y////EwAwAFcAfgCnANAA6gD1AP4AAgH7
ANsAmgA1AL3/Wv8V/+v+4P73/hP/KP88/1n/e/+e/7r/y//Z/+H/5//q/+n/6f/q/+z/
7//v/+//8P/w//L/8//z//b/9//3//f/+P/4//n/+v/4//j/+P/4//r/+//7//v/+//7
//z//P/7//v/+//7//r/+//7//v//P/9//7/////////AAAAAAIAAgACAAIAAAAAAAEA
AQABAAIAAgACAAEAAQABAAEAAwAEAAQABQAEAAQABAAFAAcABwAHAAcABgAGAAgACQAK
AAsADAAMAAwADAAMAAwADwAPAA8AEAAUABQAFAAUABUAFQAVABQAFAAUABQAFAAUABYA
FgAWABgAGAAWABYAFQAVABQAFAASABIAEgASABIAEgAQABAAEQARAA8ADQANAA0ADAAL
AAkACAAHAAcABAAEAAMAAgACAAMABQAGAAYABgAGAAYABwAHAAgACQAKAAoACgAKAAgA
CAAJAAkACQAJAAgACAAJAAgABwAGAAYABQADAAMAAQAAAAAAAAABAAEAAQABAAEAAQD/
////AAAAAAAAAAACAAIAAgADAAUABQAFAAUAAwAEAAQABAAEAAQABAAGAAQABgAHAAcA
CAAIAAkACQAJAAkACQAJAAcABwAHAAgACAAIAAkACQALAAoACgALAAkACQAJAAkACQAH
AAcACAAKAAoACgAKAAcABwAFAAUABQAFAAUABAAEAAMAAwADAAUABQAEAAQABAAEAAUA
BQADAAIAAgACAAAAAAD///7/AAAAAAAAAAAAAP////////z//P/8//z//P/7//v/+//9
//3/+//7//v/+//7//v/+//7//v/+//7//v/+//7//v/+//6//r/+//7//v/+//7//v/
+v/5//n/+P/4//j/9//3//f/9//5//r/+v/7//v//P/8//v/+//8//z/+//6//r/+P/4
//j/+P/4//j/+P/4//j/+P/4//j/+f/6//v//P/7//r/+f/4//j/+P/4//j/+P/4//j/
+P/5//r/+//8//v/+v/5//j/+P/4//j/+P/6//r/+v/6//j/+P/4//j/+P/4//j/+P/4
//j/+P/4//j/+P/4//j/+P/4//j/+P/4//j/+P/4//b/9v/2//f/+P/5//r/+//7//z/
/f///wAAAQABAAIAAgADAAMAAwACAAIAAgAAAAAAAQACAAQABQAFAAUABAACAAAAAAD+
//3/+//4//j/9//3//f/9//5//n/+f/6//v/+v/4//b/9//2//b/8//y//L/8v/y//H/
8f/x//L/8v/y//L/8v/y//L/8//z//L/8f/x//L/8P/w//D/8P/y//L/8v/z//P/8//z
//T/9P/0//P/8P/w//f//v8JAB0APABjAIwAtwDkAPoAAwEMAQ4BAQHbAJIAIwCr/0j/
Cf/l/uL+/f4d/zL/Sv9r/4//rv/I/9n/5f/p/+3/7v/v/+//8P/y//P/8//z//T/9f/4
//r/+//6//v/+//7//r/+v/7//z//v/+//7//v/8//3//f/9//3//f/+//7/AQABAAEA
AQAAAAEAAQABAAMAAwADAAMAAwADAAQABAAEAAQABAAEAAIAAgADAAMAAwAEAAQABAAH
AAcABwAHAAUABgAGAAcABgAGAAYABwAIAAkACgALAAwADAAOAA8ADgAPABAAEAAQABAA
EAAQABMAEwATABQAFgAWABYAFgAaABsAHAAcABsAGgAZABgAGAAaABoAGgAcABwAGgAa
ABkAGQAYABgAGQAaABsAHAAcABwAGgAaABcAFwAVABMAEQARABAADwAPAA4ADQANAAwA
DAALAAoACQAJAAoACgAKAAoACgAKAA0ADQAOAA8AEAAQABAAEAAOAA4ADwAPAA0ADQAM
AAwACgAIAAYABAAEAAMAAQABAAMAAgACAAIAAQABAAEAAQABAAEA/////wAAAAAAAAAA
AgACAAIAAwABAAEAAQABAAEAAgACAAIABAAEAAQABgAIAAoACwALAAkACAAIAAcABwAH
AAcABwAJAAkACQAKAAoACgALAAsACgAIAAcABwAIAAkACgALAA0ACwALAAwACgAKAAoA
CgAHAAcABQAFAAcABwAHAAYABQADAAIAAQACAAMAAwAEAAAAAAABAAEAAQAAAAAAAAAA
AAAA///+//7//v/+//7//v/9//3//f/+//7//v/+//7//f/9//3/+//7//n/+f/7//v/
+//7//v/+//7//v/+//7//v/+//7//v/+v/6//n/+f/5//n/+v/7//v/+//8//z//f/+
//r/+f/4//f/+v/6//n/+f/7//z//P/7//n/+v/6//n/9v/6//r/+v/6//r/+P/4//j/
+P/4//j/+P/4//r/+v/6//r/+v/6//r/+v/7//z//f/+//3//P/7//r/+P/4//j/+P/6
//r/+v/6//z//P/8//z/+v/6//r/+v/4//j/+P/4//j/+P/4//j/+P/4//j/+P/6//r/
+v/6//r/+v/6//r//f/9//3//f/7//v//P/9////AAABAAEAAAAAAAEAAQABAAIAAgAC
AAIAAgADAAQACAAJAAkACQAHAAYAAwACAP7/+//5//b/9v/1//X/9f/1//X/9f/1//f/
+v/7//v//P/7//r/+v/0//L/8f/w//D/7//v/+//8v/y//L/8v/0//T/9P/1//P/8v/x
//H/8v/y//L/8v/y//L/8v/y//X/9f/1//X/9P/0//T/8//0//D/8f/6/wMAEwAuAFUA
fgClAMwA6ADzAPgA+gDzANMAjAAfAKX/Rv8N/+3+7P4H/yP/Nv9I/1v/d/+c/7z/z//Z
/+P/6f/q/+3/7f/u//D/8//z//P/9P/2//j/+f/5//n/+f/4//f/+v/6//v//P/9//7/
//8AAP7//////////////wAAAAADAAMAAwADAAIAAwADAAMAAQABAAEAAQABAAEAAgAC
AAQABAAEAAQABAAEAAUABQADAAQABAAEAAUABQAFAAUABgAIAAkACwAKAAoACgALAAsA
CwALAAsADAAMAA4ADwAQABEAEgASABAAEAAQABAAEQARABEAEgAWABYAFgAWABYAFwAY
ABgAGAAYABgAGAAWABgAGAAYABoAGgAYABgAGAAXABUAFAAWABYAFgAWABYAFgAUABQA
EQARAA8ADQANAA0ADAALAA0ADAALAAsACQAIAAYABAAEAAUABwAIAAgACAAIAAgACQAJ
AAoACwAOAA4ADgAOAAwADAANAA0ADQANAAwADAALAAoACQAIAAYABQADAAMAAwACAAIA
AgADAAMAAwADAAMAAwABAAEAAAAAAAAAAAD+//7//v///wAAAQACAAMAAQACAAIAAgAE
AAQABAAGAAQABgAHAAcABgAGAAcABwAHAAcABwAHAAcABwAHAAgACAAIAAkACQAHAAYA
BgAHAAcABwAHAAcABwAFAAUABgAGAAYABgAGAAUABQADAAMAAwADAAMAAgACAAEAAQAB
AAMAAwACAAIAAAAAAAEAAQD///7//v/+//3//P/6//j/+f/6//v//P/+//3//f/9//r/
+v/6//r/+v/5//n/+f/7//v/+f/5//f/9//3//f/+f/5//n/+f/5//n/+f/5//f/9//2
//b/9//3//f/9//6//v/+//7//r/+P/3//b/9//3//f/9//4//j/9//3//f/+P/4//f/
9//4//j/9//4//b/9v/2//b/9v/4//j/+P/4//f/9v/1//T/9v/2//b/9v/2//b/9v/2
//b/9v/2//b/9v/2//b/9v/2//b/9v/2//b/9v/2//b/9v/2//b/9v/4//j/+P/4//b/
9v/2//b/9P/0//T/9P/2//b/9v/2//b/9v/2//b/9P/0//T/9P/2//b/9v/2//b/9v/2
//b/9v/2//b/9v/1//X/9f/1//f/9//4//n//f/+///////+//7/////////AAAAAAAA
/v/+////AAAAAAEAAQABAAIAAgAAAAAA/P/5//f/9P/2//X/9f/1//P/8//z//P/9P/2
//b/9f/2//X/9P/0//H/8P/w//D/7v/t/+3/7f/u/+7/7v/u/+z/7P/s/+3/7//u/+3/
7f/w//D/8P/w//D/8P/w//D/7//v/+//7//w//D/8P/v//L/9v/5/wIAFQAxAFQAewCi
AM8A8gAGAREBHAEWAfsAxwBuAPf/g/8s//f+4f7q/gv/Jf84/1T/df+X/7j/zv/b/+P/
6f/r/+r/7P/t/+//8v/z//P/8//0//P/9P/0//P/9v/3//f/9//4//j/+f/6//j/+P/4
//j/+f/7//z//f/7//v//P/8//3//f/9//3//P/9//3//f///////////wAAAQADAAQA
AQAAAP///v8AAAAAAQABAAEAAgACAAIAAwADAAMAAwAFAAYABgAHAAgACAAIAAkABwAH
AAcABwAGAAYACAAJAAoACwAMAAwADQAOAA8AEAAPAA8ADwAQABIAEgASABIAFAAVABYA
FgAWABYAFgAWABQAFgAWABYAGAAYABYAFgAZABkAGAAYABgAGAAYABgAFgAWABQAFAAT
ABMAEQAPAA8ADwAOAA0ADQAMAAsACwAKAAoACQAIAAUABQAGAAYABgAGAAYABgAHAAcA
CAAJAAgACAAIAAgACQAKAAwADQAJAAkACAAIAAUABAADAAIAAgABAP////8BAAAAAAAA
AP3//f/9//3///////3//f/8//z//P/8//7//v/+////AQABAAEAAQD//wAAAAAAAAAA
AAAAAAIAAAACAAMAAwAEAAQABQAFAAUABQAFAAUABQAFAAUABgAGAAYABwAHAAcABgAG
AAcABQAFAAUABQAFAAMAAwAEAAYABgAGAAYABQAFAAMAAwAFAAUABQAEAAQAAwADAAMA
AQABAAAAAAD+//7//////////v/+//7/AAAAAP///v/+//7//v/+//7//f/9//3//v/+
//7//v/7//n/+P/3//j/+f/4//n/+f/5//n/+f/4//f/9v/1//b/9//4//n/+f/5//j/
+P/3//f/9//3//j/+f/5//n/9//2//b/9v/3//f/9//3//j/+P/3//f/9f/2//b/9f/3
//j/+P/3//j/+P/2//b/9v/2//b/9v/2//b/9v/2//b/9v/0//T/9P/0//T/9P/0//T/
9f/2//f/+P/3//b/9f/0//T/9P/0//T/9P/0//T/9P/2//b/9v/2//b/9v/2//b/9v/2
//b/9v/1//T/8//y//T/9P/0//T/9f/2//f/+P/2//b/9v/2//X/9P/z//L/8//0//X/
9v/2//b/9v/2//b/9v/2//b/9P/0//T/9P/2//b/9v/2//b/9f/0//P/8//z//T/9f/1
//b/9//3//r/+v/7//v//f/+//7//v/6//r/+//8////AQACAAMABAAEAAIAAgAAAP3/
+//4//j/9//3//f/9f/1//X/9f/1//b/9f/z//T/8//y//L/8P/w//H/8v/v/+3/7P/r
/+7/7v/u/+7/8P/w//D/8f/v/+7/7f/t/+7/7v/u/+7/8P/w//D/8P/z//P/8//z//P/
8v/x/+//7v/u//H/9P/7/wUAGAA3AF4AiQC0AN4A9wACAQgBCwH9ANgAjwAfAKb/Sf8N
/+r+6/4H/yb/Nv9F/1//fv+e/73/0f/b/+H/6P/q/+v/7f/w/+//7//v//D/8f/0//b/
9//2//f/9//3//n/+v/8//7//v/+//7//v/8//3//f/9//v/+//8//z//f/9//3//f/+
//////////3//f/9//3//////wAAAAAAAAAAAAAAAAAAAAABAAEAAwAEAAQABAAHAAcA
BwAHAAcACAAIAAkACAAIAAgACQAHAAcABwAHAAoACgAMAA0AEAARABIAEgAQABAAEAAQ
AA8ADwAPABAAEgASABIAEgAUABUAFgAWABgAGAAYABgAFgAYABgAGAAYABgAFgAWABcA
FwAWABYAFgAWABYAFgAWABYAFAAUABEAEQAPAA0ADQANAAwACwAJAAgABwAHAAQABAAD
AAIAAgADAAUABgAGAAYABgAGAAcABwAIAAkACAAIAAgACAAIAAgACQAJAAgACQAJAAoA
CQAIAAcABgAEAAMAAQABAAEAAAAAAAAA/f/9//3//f/7//v/+f/5//v//P/9//7//P/8
//z//f/9//3//f/9////AAAAAAAA/v/+//7/AAAAAAIAAwADAAQABAAFAAUABQAFAAUA
BQADAAMAAwAEAAQABAAFAAUACAAIAAkACwAKAAkACAAHAAcABQAFAAYABAAEAAQABAAF
AAUAAwADAAEAAQABAAAAAgABAAEAAQABAAEAAAAAAP7//v///////f/8//z//P/+//7/
/f/8//r/+v/6//r/+v/5//n/+f/4//j/+P/4//r/+f/5//n/+f/5//f/9//3//f/9//3
//f/9//3//f/9v/1//T/8//z//P/8v/y//H/8f/x//H/9P/1//X/9f/1//T/9P/0//H/
8f/x//H/9P/0//P/8//x//L/8v/x//P/9P/0//P/8v/y//L/8v/y//L/9P/0//T/9P/0
//T/9P/0//L/8v/y//L/8P/w//D/8P/y//L/8v/y//L/8v/y//L/8v/y//L/8v/y//L/
8v/y//D/8P/w//D/8P/w//D/8P/x//L/8//0//P/8v/x//D/8v/y//L/8v/y//L/8v/y
//L/8v/y//L/8v/y//L/8v/0//T/9P/0//L/8v/y//L/8v/y//L/8v/y//L/8v/y//L/
8v/y//L/8//z//P/8//1//X/9v/3//f/+P/5//n/+//8//7////9//7//v/+//r/+v/7
//z//v/////////+//7//P/8//r/9//1//L/9P/z//P/8//z//P/8//z//T/9v/2//X/
8v/x//D/8P/v/+7/7v/u/+7/7f/t/+3/7v/u/+7/7v/u/+7/7v/v/+//7v/t/+3/7v/u
/+7/7v/s/+z/7P/s/+7/7//w//H/8v/y//L/8f/u/+7/9f/+/w0AJQBGAGsAlAC/AOgA
AgEPARoBHgERAesAoAAxALX/UP8N/+f+4v79/hf/LP9E/2X/i/+s/8j/2f/j/+n/7f/w
/+//7//w//L/8f/x//H/8v/y//T/9f/1//b/9//3//f/+v/6//v//P/6//r/+v/6//r/
+//7//v//f/9//7//v////////////7//////////f/9//3//f/9//3//v/+////AAAB
AAIABAAEAAUABQADAAQABAAEAAMAAwADAAMAAwAEAAQABQAGAAYABgAHAAkACQAJAAkA
CgAKAAwADQAMAA0ADgAOABAAEAAQABAAEQARABEAEgASABIAEgASABQAFQAWABYAFgAW
ABYAFgAXABoAGwAcABwAHAAaABoAGQAZABgAGAAYABgAGAAYABgAGAAWABYAEwATABEA
DwAPAA8ADgANAA0ADAALAAsACgAKAAkACAAHAAcACAAIAAYABgAGAAYABwAHAAgACQAL
AAwADQAOAAwADAANAA0ACQAJAAgACAAHAAYABQAEAAUABQAEAAUAAwACAAIAAgD/////
///////////9//3//v/+//7//v///wAAAQADAAIAAQAAAP///f/+//7//v8AAAAAAAAC
AAQABgAHAAcACAAIAAkACQAHAAcABwAHAAkACQAJAAoACAAIAAkACQAJAAgACAAJAAsA
CwALAAsACQAHAAcACAAIAAgACAAIAAgACQAIAAkACAAHAAYABAACAAEAAQABAAIAAwAD
AAQABAAEAAUABQADAAIAAgACAAIAAgABAAAAAAAAAAAAAAD+//3//f/9//7//v/+//7/
/v/9//3//f/9//3/+//7//v/+//7//v/+//7//v/+//7//v/+//7//v/+//6//r/+f/5
//n/+f/6//v/+//7//z//P/9//7//P/7//r/+f/4//j/9//3//j/+v/7//v/+v/6//n/
9//2//b/+f/6//v//P/8//z//P/8//v/+v/5//j/+v/6//r/+v/8//z//P/8//r/+v/6
//r/+v/6//r/+v/6//r/+v/6//z//P/8//z/+//6//n/+P/4//j/+P/4//r/+v/6//r/
/P/8//z//P/6//r/+v/6//j/+P/4//j/+v/6//r/+v/6//r/+v/6//r/+v/6//r/+v/6
//r/+v/4//j/+P/4//r/+v/6//r/+v/6//r/+v/8//3//f/9//v/+//7//z//f///wAA
AQADAAQABAAFAAMAAwAEAAQABAACAAIAAwAEAAYABwAHAAcABgAGAAQABgAEAAEA///6
//r/+f/5//f/9//3//f/+f/6//z//P/7//r/+f/4//j/9f/0//T/9P/0//P/8//z//T/
9P/0//T/9P/0//T/8//z//L/8f/z//T/9P/0//L/8v/y//L/8v/z//P/8//z//T/9P/0
//X/8v/y//X//P8HABsANgBZAIIArQDWAPYAAwEMARABCQHvALQATwDV/2z/If/z/uL+
9/4Z/zD/Qv9h/4P/pP++/9H/3//p/+3/8P/z//P/9P/2//f/9//3//j/+P/6//v/+//+
/////////////v/+//7//v/+//7//v8AAAEAAQABAP////8AAAAAAQABAAEAAQACAAMA
AwADAAMAAwADAAMABQAFAAYABgAEAAQABAAEAAQABAAFAAUABQAGAAYABgAHAAcABwAH
AAcACAAIAAkACgAKAAoACwANAA0ADQANAAwADAAOAA8AEgATABQAFAASABIAEgASABMA
EwATABQAFgAWABYAFgAWABcAGAAYABoAGgAaABoAGgAcABwAHAAeAB4AHAAcABwAGwAZ
ABgAGQAaABsAHAAaABoAGAAYABkAGQAXABUAEQARABAADwANAAwACwALAAoACgAJAAgA
BwAHAAgACAAIAAgACAAIAAsACwAMAA0ADAAMAAwADAAOAA4ADwAPAA8ADwAOAA4ADQAM
AAsACgAIAAcABQAFAAUABAAEAAQAAwADAAMAAwAFAAUAAwADAAIAAgACAAIAAgACAAIA
AwAFAAUABQAFAAcACAAIAAgABwAGAAUABgAEAAYABwAHAAcACAAKAAsACwALAAsACwAL
AAsACwAMAAwADAANAA0ACwAKAAoACwAJAAkACQAJAAoACQAKAAwACgAKAAoACgAJAAkA
BwAHAAcABwAHAAYABgAFAAUABQAHAAcABgAGAAIAAgADAAMABQAEAAQABAAEAAQAAwAC
AAAAAAAAAAAAAAD////////+//7//v/+/wAA//////////////3//f/9//3//f/9//3/
/f/9//3/+//7//v/+//9//3//P/8//v/+//7//v//P/9//3//f/9//z//P/8//v/+//7
//v//P/8//v/+//7//z//P/7//3//v/+//3//P/8//z//P/8//z/+v/6//r/+v/4//j/
+P/4//v//P/9//7//P/8//z//P/6//r/+v/6//z//P/8//z/+v/6//r/+v/8//z//P/8
//z//P/8//z//P/8//z//P/8//z//P/8//z//P/8//z/+v/6//r/+v/8//z//P/8//r/
+v/6//r//P/8//z//P/8//z//P/8//r/+v/6//r/+v/6//r/+v/6//r/+v/6//j/+P/5
//n/+v/7//z//f/+////AQACAAMAAwAEAAQABQAFAAUABgAIAAgABgAGAAUABgAIAAkA
CQAJAAgACAAGAAYABAABAP3/+v/6//n/+//7//v/+//5//n/+v/8//z/+//6//n/+P/4
//X/9P/2//b/9v/1//X/9f/2//b/9P/0//T/9P/0//X/9f/0//H/8f/y//L/8//0//X/
9v/0//T/9f/1//X/9f/2//b/9v/3//b/9v/5//7/CQAbADYAWwCAAK0A1gDuAPMA+gAA
AfsA2wCcADsAxf9i/x//9f7q/v/+If82/0j/Y/+H/6r/yP/b/+X/7f/z//T/9f/1//b/
+P/5//n/+f/6//r//P/9//3/AAABAAEAAQACAAIAAwAEAAIAAgACAAIAAgADAAMAAwAF
AAUABgAGAAYABQAEAAMABgAHAAcABwAJAAkACQAJAAcABwAIAAgACAAIAAgACAAIAAgA
CQAJAAsADAAMAAwACwALAAsACwANAA4ADgAPABAAEAAQABEAEAAPAA4ADQARABIAFQAX
ABcAFwAXABYAGAAYABgAGAAXABcAFwAYABwAHAAcABwAHAAdAB4AHgAgACAAIAAgACAA
IgAiACIAIAAgAB4AHgAfAB8AHgAeACAAIAAgACAAHgAeABwAHAAdAB0AGwAZABUAFQAU
ABMAFQAUABMAEwASABIAEQAQAA8ADwAQABAADgAOAA4ADgARABEAEgATABIAEgASABIA
FAAUABUAFQATABMAEgASABMAEgARABAAEgARAA8ADwAOAAwACwAKAAkACQAJAAkABwAH
AAUABQAIAAgACAAIAAoACgAKAAsACQAJAAkACQAJAAoACgAKAAoACgAKAAwADAAOAA8A
DwAOAA4ADwAPAA0ADQANAA0ADQANAA0ADgAQABAAEQARAA8ADgAOAA8AEQARABEAEQAP
AA0ADQAOAA8AEAARABIADwAPAA0ADQAOAA8AEAAQAA8ADQAMAAsACwALAAoACgAMAAoA
CwALAA==
         </WaveFormData>
      </LeadData>
      <LeadData>
         <LeadByteCountTotal>10000</LeadByteCountTotal>
         <LeadTimeOffset>0</LeadTimeOffset>
         <LeadSampleCountTotal>5000</LeadSampleCountTotal>
         <LeadAmplitudeUnitsPerBit>4.88</LeadAmplitudeUnitsPerBit>
         <LeadAmplitudeUnits>��V</LeadAmplitudeUnits>
         <LeadHighLimit>2147483647</LeadHighLimit>
         <LeadLowLimit>268435456</LeadLowLimit>
         <LeadID>V4</LeadID>
         <LeadOffsetFirstSample>0</LeadOffsetFirstSample>
         <FirstSampleBaseline>0</FirstSampleBaseline>
         <LeadSampleSize>2</LeadSampleSize>
         <LeadOff>FALSE</LeadOff>
         <BaselineSway>FALSE</BaselineSway>
         <ExcessiveACNoise>FALSE</ExcessiveACNoise>
         <MuscleNoise>FALSE</MuscleNoise>
         <LeadDataCRC32>3681145016</LeadDataCRC32>
         <WaveFormData>
GAAYABgAGAAYABgAGAAYABoAGgAaABoAGwAcAB0AHgAeAB4AHgAeAB0AHAAbABoAGAAY
ABgAGAAaABoAGgAaABoAGgAaABoAFwAWABUAFAASABIAEgASABAAEAAQABAAEAAQABAA
EAAOAA4ADgAOABAAEAAQABAAEgASABIAEgAQABAAEAAQAA4ADgAOAA4ADAAMAAwADAAK
AAoACgAKAAgACAAIAAgACAAIAAgACAAGAAYABgAGAAYABgAGAAYABgAGAAYABgAIAAgA
CAAIAAoACgAKAAoACwAMAA0ADgAMAAwADAAMAA0ADgAPABAAEAAQABAAEAAOAA4ADgAO
ABAAEAAQABAAEAAQABAAEAAOAA4ADgAOAA4ADgAOAA4AEAAQABAAEAAQABAAEAAQAA4A
DgAOAA4ADAAMAAwADAAKAAoACgAKAAgACAAIAAgACAAIAAgACAAKAAoACgAKAAgACAAI
AAgACAAIAAgACAAGAAYABgAGAAgACAAIAAgABgAGAAYABgAGAAYABgAGAAYABgAGAAYA
BAAEAAQABAAEAAQABAAEAAYABgAGAAYABAAEAAQABAAEAAQABAAEAAQABAAEAAQABAAE
AAQABAAEAAQABAAEAAQABAAEAAQAAgACAAIAAgACAAIAAgACAAQABAAEAAQAAgACAAIA
AgAEAAQABAAEAAIAAgACAAIAAAAAAAAAAAABAAIAAwAEAAIAAgACAAIAAAAAAAAAAAAC
AAIAAgACAAIAAgACAAIAAgACAAIAAgAAAAAAAAAAAP7//v/+//7//v/+//7//v/+/wAA
AAAAAAIAAgACAAIAAgAEAAUABQAGAAgACQAKAAkACgAKAAoADAAKAAoACwANAA0ADgAN
AAoACgAIAAgACQAHAAUAAwD///7//v/+//////////////8AAAAAAAAAAP///v/9//z/
+v/5//n/9//3//f/9//3//f/9//3//P/9f/1//b/+P/4//b/9v/2//b/9v/2//T/9P/1
//X/9f/1//b/9v/2//b/9v/2//b/9P/0//f//f8GABUAJwBBAGAAgwCmALwAxgDGAMAA
sQCbAHUALADK/3z/UP81/yn/NP9I/1b/Y/96/5j/tP/J/9n/4v/r//D/8f/x//P/8//z
//P/8//0//T/9P/0//P/9P/1//X/9f/1//b/+P/5//v/+v/5//j/9//2//b/9f/1//f/
9//3//f/9//3//f/9v/2//f/9//4//j/+P/4//n/9//3//f/+P/6//j/+P/4//j/+f/5
//f/+f/5//n/+f/7//z//P/9//r/+f/4//f/+f/5//r/+v/6//r/+//7//v/+//9//3/
/v/+/wAAAAAAAAAAAAAAAAEAAgAEAAUAAwACAAEAAAABAAMAAwADAAUABgAGAAYACAAI
AAgACAAIAAcABwAHAAQABAAEAAQABQAFAAUABQAFAAUAAwADAAMAAwACAAEA/v/8//v/
+v/6//n/+P/4//v/+//8//3//P/7//r/+f/3//X/9f/2//n/+f/5//r/+v/7//v/+v/6
//r//f/9//z//P/8//r/9//3//b/9v/2//X/9f/1//P/8v/y//L/9P/0//T/9P/0//P/
8//z//P/8//z//P/9P/0//T/9P/y//P/8//z//P/8//z//P/9P/0//T/9P/3//f/+f/6
//j/+P/4//j/+P/4//j/+P/5//r/+//9//3//f/+//7//P/7//v/+//5//n/+f/6//j/
9//3//b/9//4//n/+v/7//r/+P/3//f/+P/3//f/+P/3//f/+P/2//f/9v/0//b/9f/1
//b/9f/2//b/9f/z//P/8//y//D/8P/w/+//8P/w//H/8v/x//D/8P/v//H/8f/v/+//
8P/w//D/7//v/+//7v/u//D/8f/x//H/8P/w/+//7//v/+//7v/t/+3/7f/r/+v/7P/t
/+//7//t/+3/7f/t/+v/6//r/+v/6//r/+v/7P/u/+7/7f/r/+3/7f/r/+v/7f/s/+7/
7v/u/+7/7P/s/+z/7P/u/+7/7v/u/+7/7v/u/+7/7v/u/+7/7v/u/+7/7v/u//D/8P/w
//D/8P/w//D/8P/y//L/8v/y//H/8P/v/+7/7v/u/+7/7v/v//D/8f/y//L/8v/y//L/
8v/y//L/8v/y//L/8v/y//L/8v/y//L/9P/0//T/9P/0//T/9P/0//T/9P/0//T/9v/2
//b/9v/4//j/+P/6//z//f/9//3//v/+//7///8AAAAAAAAAAP7//v///wIABQAHAAcA
BgAGAAQABAADAAMAAQD///v/+P/4//j/+f/5//n/+f/5//z//P/8//z/+//6//n/+P/0
//P/8//z//X/9f/1//X/9//3//f/9f/3//f/+P/4//r/+P/4//j/9v/2//b/9v/4//n/
+f/5//f/+P/4//j/+P/4//j/+P/6//r/+/8BAAoAGQAvAEsAagCNAKwAvgDGAMYAwAC1
AJ0AcQAgAMD/fP9Y/z//Nf9C/1T/Xv9v/4b/ov+8/9P/4f/q//H/9v/5//f/+f/5//n/
+//7//z//P/9//7//v8AAAEAAQABAAEAAwAEAAQABQAFAAUABQAFAAQABAADAAMABQAF
AAUABQAFAAUABQAEAAMAAwACAAIAAwAEAAUABwAHAAcABwAIAAoACAAIAAgACAAJAAkA
BwAHAAcABwAHAAUABgAGAAcACQAJAAkACQAJAAkACgAKAAwADAANAA0ACwALAA0ADQAO
AA4AEAAQABAAEAAQABAAEgASABMAEwAWABYAFgAWABUAFwAXABcAFQAWABYAFgAWABYA
FgAWABcAFwAYABkAGAAYABgAGAAYABcAFgAVABUAFQATABMAFAAVABUAFQATABIAEgAS
ABIAEQAQABAAEAAPAA8ADwAPAA8ADwAPABEADwAPABAADwAPAA8AEAAQABEAEQAQAA4A
DgARABEAEgASABIAEAARABEAEAAQAA4ADQANAA0ACwAKAAoACgAKAAoACgAKAAoACQAJ
AAkACwALAAsACwAOAA4ADgAOAA4ADwAPAA8ADwAPAA8ADwAOAA4ADgAOAA8ADwARABIA
EgASABIAEgASABIAEgASABIAEgASABMAEwATABQAFAATABMAFAAVABMAEwATABQAFAAT
ABMAEgAUABQAFAAUABUAFAASABEAEAAQAA4ADQAOAA0ADQAOAA0ADwAPAA4AEAAPAA8A
EAAOAA4ADQALAAsACwALAAoADAAMAAwACwALAAoACgAKAAkACAAIAAcABwAHAAUABQAI
AAgACAAHAAkACQAIAAgACAAJAAkACQAIAAgABwAHAAkACQAIAAcACQAJAAcABwAHAAcA
CAAHAAUABQAFAAUABQAFAAUABQAFAAUABQAGAAcACAAIAAcABwAHAAUABQAFAAQABAAE
AAQABAAEAAQABAAEAAQABAAEAAQABgAGAAYABgAEAAQABAAEAAQABAAEAAQABAAEAAQA
BAAFAAYABwAIAAcABgAFAAQABAAEAAQABAAEAAQABAAEAAQABAAEAAQABAAEAAQABAAE
AAQABAAEAAQABAAEAAQABAAEAAQABAAEAAQABAAEAAIAAgACAAQABgAGAAYABgAGAAYA
CAAKAAsACwALAAwADAAMAA0ADgAMAAwADAAKAAwADQAQABEAEwATABIAEgAOAA4ADQAL
AAkABwADAAIABAAEAAUABQAHAAcABwAIAAcABgAFAAMABAADAAIAAAD/////////////
//////////////3//////wAAAAAAAP7//v/+//7//P/8//z//P///////////wIAAgAC
AAIAAgAAAP7//v8AAAUADQAUACEANwBVAHYAmQC6AMoAzADMAMQAtQCdAGkAEgC0/3b/
VP89/zn/Sv9c/2r/ff+W/7L/zP/h/+//9v/5//r/+//7//3//f/9//////8AAAAAAwAE
AAQABgAFAAUABQAFAAUABgAGAAcABwAHAAcABwAIAAgABwAHAAcABwAHAAcACAAJAAoA
CgAJAAkACAAIAAoACgAKAAsACQAJAAkACgAKAAgACAAIAAgACQAJAAcABwAHAAcABwAJ
AAoACgALAAsACwALAAsACQAJAAoACgAMAAwADQANAA8ADwARABEAEQAQABEAEAAQABAA
EAAQABAAEAARABEAEgASABIAEgAVABcAFwAXABYAFgAVABQAFgAWABYAFgAWABUAFQAV
ABIAEgASABIAEwATABMAEwATABMAEQARABEAEQAQAA8ADQAMAAwADAAMAAsACgAKAAgA
BwAHAAcABwAHAAcABwAHAAUABQAGAAcABwAHAAgACAAJAAkACAAGAAYACQAJAAgACAAI
AAYABAADAAEAAAD+//3//f/9//7//v///wAA/v/+//7//v/+//3//f/9//v/+//7//v/
/v/+//7//v/+//////////3//f/9//3//v/+//7//v8BAAEAAwAEAAEAAAD///7/AAAA
AAAAAAAAAAAAAAABAAEAAQACAAIAAAD///////8AAAEAAgAEAAYABQAFAAQAAwACAAEA
AAABAAAA/v/9//3//v/9//3/+v/5//n/+v/7//3//f/8//r/+f/5//r/+f/6//r/+f/5
//n/+f/4//j/+P/4//f/9//2//b/9v/4//j/+f/5//f/9//1//X/9P/0//T/8//0//X/
9f/2//T/9f/1//X/9v/2//X/9f/1//X/9P/z//P/8//x//H/8f/x//L/8f/y//P/9P/1
//L/8f/w/+//8f/x//H/8v/z//T/9P/z//P/8//x//H/7//y//L/8v/y//L/8P/w//D/
8P/w//D/8P/w//L/8v/y//L/8v/y//L/8v/0//T/9P/0//L/8v/y//L/8f/w/+//7v/v
//D/8f/y//T/9P/0//T/8//y//H/8P/u/+7/7v/u//D/8P/w//D/8P/w//D/8P/w//D/
8P/w//L/8v/y//L/9P/0//T/9P/z//L/8f/y//T/9f/1//X/9P/0//T/9f/0//T/9P/0
//T/9P/1//j/+v/9//7//v/8//j/9v/z//H/7//t/+n/6v/q/+r/6//p/+n/6f/p/+v/
7P/t/+7/7f/s/+v/6v/l/+P/4v/h/+H/4f/h/+H/4//j/+P/4f/l/+X/5v/m/+T/4v/i
/+L/5P/k/+T/5P/j/+P/4v/h/+P/5P/k/+T/5v/m/+b/5v/m/+L/5f/r//L//f8RADEA
VABzAI4AogCoAKIAmgCPAHkARwDw/5T/WP86/yf/If8y/0T/UP9b/2z/gP+e/7n/x//Q
/9n/3v/f/+H/4//j/+P/5f/l/+b/5v/l/+b/5v/o/+f/5//n/+f/6f/q/+r/6//t/+3/
7f/t/+7/7v/t/+3/7//v/+//7//u/+//8P/w/+//7//u/+7/7v/u/+7/7//v/+//7//w
//H/8P/x//L/8v/z//P/8f/x//H/8f/x//H/8v/y//P/9P/1//b/9//3//f/+P/4//j/
+P/5//n/+f/5//v/+//+//7/AAAAAP7//v/+//7//v/+//////8BAAIAAwAEAAUABwAH
AAcABQAGAAYABgAIAAgACAAIAAoACQAJAAkACAAIAAgACAAJAAkACQAJAAsACwAJAAkA
CQAJAAgABwAHAAYABgAGAAgABwAGAAYABAADAAMAAwAEAAUABgAHAAcABQAFAAYABwAH
AAcACAAKAAsACwAKAAkACAAKAAkACgAKAAoACAAHAAcABgAGAAQAAwADAAMAAwACAAIA
AgAEAAQABAAEAAYABQAFAAUAAwADAAMAAwACAAIAAgACAAQABQAFAAUABQAFAAUABQAI
AAgACAAIAAkACQALAAwACgAKAAoACgAKAAoACgAKAAsADAANAA8ADQANAA4ADgALAAsA
DAANAA0ADQANAA4ADgANAA0ADAAMAAwADAAMAA4ADgANAA0ADAAMAAoACQAIAAcABwAI
AAkACwALAAoACAAHAAcACAAIAAgABwAFAAMAAwADAAIAAwAEAAUABQAHAAYABgAGAAUA
BAAEAAMABQAFAAMAAwAEAAQABAADAAMAAwACAAIAAgADAAMAAwAEAAQAAwADAAMAAwAC
AAEAAwADAAEAAQAEAAUABwAHAAYABQAEAAMAAwADAAMAAwAEAAMAAgACAAMABAAEAAMA
BQAFAAMAAwAFAAQAAgACAAIAAgAEAAQABAAEAAIAAgACAAIAAgACAAIAAgAEAAQABAAE
AAQABAAEAAQABAAEAAQABAACAAIAAgACAAIAAgACAAIAAgACAAIAAgAEAAQABAAEAAQA
BAAEAAQAAgACAAIAAgAEAAQABAAEAAIAAgACAAIAAgACAAIAAgAEAAQABAAEAAIAAgAC
AAIABAAEAAQABAAEAAQABAAEAAQABAAEAAYACgALAAsACwAKAAoACgALAA4ADgAOAA4A
DAAMAA0AEAAQABEAEAAOABAADgAOAA0ACwAJAAcAAwAEAAQABAAFAAMAAwADAAMABAAE
AAQABAADAAIAAQAAAP7//f/9//3//f/9//3//f/9//3//f/7//v/+//8//z//v/8//z/
/P/+//7//v/+//7//////////v/+//3//P/8//z//P/8/wIABAAHAA8AHAAxAEsAaQCK
AKsAxgDSANgA1gDIALEAjQBNAOz/mP9m/0j/Of8//1L/Yv9w/4P/nP+6/9T/5f/v//b/
+//6//n//P///wAAAQABAAEAAgACAAEAAgACAAQABQAFAAUABQAFAAYABgAHAAUABQAF
AAUACAAIAAcABwAFAAUABQAFAAYABwAIAAgABwAHAAYABgAGAAYABgAHAAgACQAKAAwA
CQAGAAUABAAGAAcABwAFAAkACQAJAAkABwAIAAgACQALAAsACwALAA0ADQAOAA4ADAAM
AA0ADQAMAAsADAALAA4ADgAQABAAEgASABIAEgAQABAAEQARABQAFAAUABQAFQAXABcA
FwAVABYAFgAWABgAGAAYABgAGAAXABcAFwAYABgAGAAYABcAFwAXABcAFwAXABUAFQAV
ABUAFAATAA8ADgAOAA4AEAAPAA4ADgAMAAsACwALAAsACwALAAsACwAJAAkACgALAAsA
CwAMAAoACwALAAoACwAMABAAEQAPAA4ADQAKAAkACQAIAAgACgAJAAkACQAJAAgACAAI
AAYABgAGAAYACAAHAAcABwAFAAUABQAFAAgACAAIAAgACAAJAAkACQAJAAkACQAJAAkA
CAAHAAYABwAHAAkACgAMAAwADAAMAA4ADgAOAA4ADAAMAAwADQALAAsADAAMAAkACQAK
AAsACgAJAAgACAAIAAcABwAGAAcACAAJAAoACwAKAAgABwAHAAgABwAHAAQAAwADAAQA
AgADAAIAAAAAAP////8AAP//AAAAAP///////////v/+//7//v/9//3//P/8//z//P/8
//3//f/6//n/9v/1//f/+P/5//n/+f/5//j/+P/3//f/9v/1//j/+P/3//f/+f/5//j/
9//1//X/8//z//b/9//5//n/+P/3//b/9f/1//X/9f/1//T/8//y//L/9P/0//P/8f/y
//P/8v/z//f/9v/1//T/8//y//P/9P/1//b/9f/0//P/8v/w//D/8P/w//D/8P/w//D/
8f/y//P/9P/y//L/8v/y//L/8v/y//L/8P/w//D/8P/w//D/8P/w//D/8P/w//D/8v/y
//L/8v/x//D/7//u//D/8P/w//D/8v/y//L/8v/w//D/8P/w/+//7v/t/+z/7f/u/+//
8P/w//D/8P/w//D/8P/w//D/7v/u/+7/7v/w//D/8P/w//H/8P/v/+7/7v/u/+7/8P/x
//H/8P/v//L/8v/y//P/9v/2//b/9v/y//L/8//2//n/+//7//r/+//6//v/+//5//f/
9f/x/+7/7v/u/+//7//v/+//7//v/+7/7f/s/+3/7P/r/+r/6v/p/+n/6f/m/+X/5P/j
/+X/5f/l/+P/5//n/+j/6P/m/+T/5P/k/+T/5P/k/+T/5v/n/+f/5//n/+j/6P/o/+b/
5v/m/+b/5P/m/+n/7//0//v/BwAfAD4AYQCCAKAAtAC4ALQAqwCdAIEATgD2/5j/YP8/
/yf/JP82/0j/U/9e/3D/iP+j/73/zv/V/9r/3//g/+P/5P/l/+T/4//j/+L/5f/m/+b/
6P/p/+n/6f/p/+v/7P/s/+3/7//v/+//7//u/+7/7f/t/+v/6//r/+v/6v/r/+z/7P/t
/+3/7P/s/+r/6v/q/+v/6//r/+v/7P/s/+r/6v/q/+r/6//r/+n/7f/t/+3/7f/v//D/
8P/x/+//7//v/+//7//v//D/8P/u/+7/7//v/+//7//x//H/8//0//f/+P/3//b/9f/0
//L/8v/z//P/9v/2//b/9v/5//v/+//7//v//P/8//z//P/8//z//P/8//v/+//7//z/
/P/8//z/+//7//v/+//9//3/+//7//r/+f/3//X/9f/0//T/9P/0//P/8v/y//D/7//v
/+//8f/x//H/8f/z//H/8f/y//P/8//z//T/8v/z//P/8v/y//L/9f/1//b/9v/2//T/
9f/1//T/9P/y//H/8f/x/+//7v/u/+7/7v/u/+7/7v/u/+3/7f/t/+7/7//w//H/8f/w
/+//7v/w//H/8f/x//P/8//z//P/8v/y//L/8v/1//X/9//4//r/+v/6//r/+P/4//j/
+P/2//b/9v/3//n/+f/6//r/+v/7//3////+//3//P/8//7//f/9//z//P/8//z//P/8
//z/+//7//r/+v/4//f/+f/5//r//P/8//3//P/6//z/+//7//z//P/8//v/+f/7//v/
+//6//r/+v/6//n/+//6//r/+v/4//j/+f/5//v/+//5//n/+v/6//r/+f/7//v/+v/6
//r/+//7//v/+//6//j/9//5//n/+P/3//n/+f/3//f/+v/7//3//f/7//v/+//7//n/
+f/5//n/+f/5//n/+v/7//z//P/7//3//f/7//v/+//8//z//P/8//z//f/+////AAAA
AAAAAAAAAP7//v/+//7//P/8//z//P/+//7//v/+//7//v/+//7/AAAAAAAAAAAAAAAA
AAAAAP7//v/+//7//v/+//7//v8BAAIAAwAEAAMAAgABAAAAAgACAAIAAgAAAAAAAAAA
AAAAAAAAAAAAAAAAAAAAAAACAAIAAgACAAIAAgACAAIAAAAAAAAAAAACAAIAAgACAAIA
AgACAAIABAAEAAQABAAGAAYABgAIAAgACQAJAAkADAAMAAwADQAOAA4ADgAOAAoACgAL
AA4AEQATABMAEgAQAA4ADgANAAsACQAHAAMAAgACAAIAAwAFAAUABQAFAAYABgAGAAYA
AwACAAEAAAAAAP///////////////////////////f//////AAAAAAAA/v/+//7//v/+
//7//v/8//3//f/9//7/AAABAAIAAgACAAIAAgAAAAIABwAPABwALQBFAGEAggClAMIA
1ADcANwA2ADJAK0AewAgAMD/fv9Y/z//O/9K/1r/Zv97/5T/sv/O/+P/8f/4//3//v8B
AP//AQABAAEAAQABAAIAAgABAAIAAgAEAAUABQAFAAUABgAIAAkACwAKAAkACAAHAAgA
CAAHAAcACQAJAAkACQAKAAsADAAMAAsACwAKAAoACAAIAAgACQAJAAkACQAKAAwACgAK
AAoADAANAA0ACwALAAsACwALAAkACgAKAAsACwALAAsACwANAA0ADgAOAA4ADgAPAA8A
DwAPABEAEQASABIAFAAUABQAFAAUABQAFAAUABUAFQAUABQAFAAUABcAGQAZABkAGQAa
ABoAGgAeAB4AHgAeAB4AHQAdAB0AGgAaABoAGgAZABkAGQAZABsAGwAZABkAFwAXABYA
FQATABIAEgASABIAEQAQABAAEAAPAA8ADwARABEAEQARAA8ADQANAA4ADwAPAA8AEAAR
ABMAFAAUABMAEgAUABMAEAAQABAADgAPAA8ADgAOABAADwAPAA8ADwAOAA4ADgAMAAwA
DAAMAAwACwALAAsADQANAA0ADQAOAA4ADgAOAAwADQANAA0ADQANAA0ADQAQABAAEAAQ
ABMAEwAVABYAFAAUABQAFAASABIAEgASABQAFAAUABUAFQAVABYAFgATABMAFAAVABcA
FwAXABgAFgAVABUAFAAUABQAFAAUABgAGAAXABcAFAAUABIAEQAQAA8ADwAQABEAEwAT
ABIAFAATABMAFAASABIAEQAPAA8ADwAPAA4ADgAOAA4ADQANAAwADAAMAA4ADgAPAA8A
DQANAAsACwAMAAwADAALAAsACwAKAAoADAANAA0ADQAMAAwACwALAA0ADQAMAAsACQAJ
AAcABwAKAAsADQANAA0ADQANAA0ACQAJAAkACQAIAAcABgAGAAsADAAMAAsACQAJAAcA
BwAHAAYABwAIAAkACgAKAAoACgAKAAgACAAIAAgACgAKAAoACgAIAAgACAAIAAYABgAG
AAYABgAGAAYABgAGAAYABgAGAAYABgAGAAYABAAEAAQABAAEAAQABAAEAAYABgAGAAYA
CAAIAAgACAAGAAYABgAGAAQABAAEAAQABgAGAAYABgAGAAYABgAGAAQABAAEAAQABAAE
AAQABAAEAAQABAAEAAYABgAGAAYABAAEAAQABAAGAAgACAAIAAYABgAGAAYABgAIAAkA
CQAKAAwADQAOAA4ADgANAAwADAAKAAoACwAQABEAEwATABQAFAASABIAEQAPAA0ACwAG
AAQAAwACAAEAAQABAAEAAgAEAAUABgAGAAUABAADAAIAAAD/////////////////////
//////3//////wAAAAAAAP7//v8AAAAAAAAAAP7//v///////////wAAAAAAAAAAAAAA
AAAAAAAAAAMACQAUACMANQBPAHAAkwCwAMYAzgDOAMoAvQCpAIEANADU/4z/Yv9H/zv/
Rv9a/2r/d/+M/6b/wP/X/+f/8v/5//z///8BAAMAAwADAAMAAwAEAAQABQAGAAYACAAJ
AAkACQAJAAcACAAIAAkABwAHAAcABwAKAAoACQAJAAkACQAJAAkACgALAAwADAALAAsA
CgAKAAoACgAKAAsADQANAA0ADgAMAAoACgAKAAwADQANAAsADQANAA0ADQANAA4ADgAP
AA8ADwAPAA8ADwAPABAAEAAQABAAEQARAA8ADwARABEAFAAUABYAFgAUABQAFAAUABUA
FgAYABkAGAAYABgAGAAXABkAGQAZABkAGgAaABoAHgAeAB4AHgAeAB0AHQAdABoAGgAa
ABoAHQAdAB0AHQAbABsAGQAZABsAGwAaABkAFwAWABYAFgAUABMAEgASABIAEQARABEA
DwAPAA8ADwAQAA8AEAASABMAEwATABQAEwATABIAEAASABIAFQAVABYAFgAWABQAEwAT
ABIAEgAQAA8ADwAPABEAEAAQABAAEAAQABAAEAAQAA8ADwAPAA0ADQANAA0AEAAQABAA
EAAQABEAEQARABMAEwATABMAEgASABIAEgASABEAEgASABMAFAAVABYAFgAWABYAFgAW
ABYAFgAXABkAGQAaABoAGAAXABcAFwAVABUAFQAWABcAFwAYABgAGAAYABgAGAAZABgA
FgAVABYAFgAUABMAEwATABQAFgAWABcAFgAUABIAEQARABIAEwAUABQAEwATABMAEwAS
ABAAEAAQAA8AEQAQABAAEAAOAA4ADwAPABEAEQAPAA8AEAAQABAADwAPAA8ADgAOAA4A
DwAPAA8ADwAOAAwACwAMAA0ADQANAA8ADwANAA0ADgAPABEAEQAPAA8ADwAPAA8ADwAP
AA8AEAAPAA4ADgAPABAAEAAPABEAEQAPAA8ADwAOABAAEAAQABAADgAOAA4ADgAOAA4A
DgAOAA8AEAARABIAEAAQABAAEAAOAA4ADgAOAA4ADgAOAA4ADgAOAA4ADgAQABAAEAAQ
ABAAEAAQABAAEAAQABAAEAAQABAAEAAQABAAEAAQABAAEAAQABAAEAAQABAAEAAQAA4A
DgAOAA4AEAAQABAAEAASABIAEgASABAAEAAQABAAEAAQABAAEAAQABAAEAAQAA4ADgAQ
ABAAEQASABMAFAAUABYAGAAZABkAGQAaABoAGgAbABwAHAAeAB4AHAAcABwAHgAeAB8A
IQAgACAAHgAeAB0AGwAZABcAEwASABIAFAAVABUAFQATABMAFAAUABIAEgARABAAEQAQ
AA4ADQAPAA8ADwAPABEAEQARABEADwANAA8ADwAOAA4ADgAMAAoACgAKAAoADQAOAA8A
EQAPAA8ADwAQABAAEAAQABAADgAQABIAEgAVABkAIAAtAEEAXQB8AJ0AvADMAMwAygDG
ALsApQB7ADIA1v+U/3D/V/9N/1r/bv94/4P/mP+0/9L/6f/5/wIABwAMAA0ACwANAA0A
DQALAAsADAAMAAsADAAMAA4AEQARABEAEQARABIAEgATABMAEwATABMAEgASABEAEQAR
ABEAEQARABEAEQARABAAEAARABEAEgAUABQAFAAVABQAEwASABIAEgAQABAAEAASABMA
EwARABMAEwATABMAEQASABIAEwAVABUAFQAVABUAFQAWABYAEwASABIAEQATABUAGQAb
ABoAGgAcABwAHAAcABwAHAAcABwAHQAdABwAHAAcABwAHwAhACEAIQAiACQAJQAmACoA
KgAqACoAKQAnACYAJQAmACYAJgAmACcAJwAnACcAJQAlACMAIwAlACUAJAAjAB8AHgAe
AB4AHwAfAB8AIAAiACEAIQAhACAAHwAeAB0AHQAbABsAHAAfAB8AHwAgAB4AHwAfAB4A
IAAgACMAIwAiACIAIgAgACAAIQAhACIAJAAjACMAIwAiACAAHwAeAB4AHgAeAB4AIAAf
AB8AHwAfAB8AHwAfACAAIAAgACAAIAAhACEAIQAjACMAIwAjACIAIgAiACIAIwAjACUA
JgAmACYAJgAmACYAJgAmACYAJgAmACYAJwApACkAKgAqACcAJwAoACkAKwArACsALAAr
ACkAKAAmACkAKgArACwAKwAqACgAJwApACoAKQApACgAJwAnACgAKAApACgAJgAoACkA
KQAoAA==
         </WaveFormData>
      </LeadData>
      <LeadData>
         <LeadByteCountTotal>10000</LeadByteCountTotal>
         <LeadTimeOffset>0</LeadTimeOffset>
         <LeadSampleCountTotal>5000</LeadSampleCountTotal>
         <LeadAmplitudeUnitsPerBit>4.88</LeadAmplitudeUnitsPerBit>
         <LeadAmplitudeUnits>��V</LeadAmplitudeUnits>
         <LeadHighLimit>2147483647</LeadHighLimit>
         <LeadLowLimit>268435456</LeadLowLimit>
         <LeadID>V5</LeadID>
         <LeadOffsetFirstSample>0</LeadOffsetFirstSample>
         <FirstSampleBaseline>0</FirstSampleBaseline>
         <LeadSampleSize>2</LeadSampleSize>
         <LeadOff>FALSE</LeadOff>
         <BaselineSway>FALSE</BaselineSway>
         <ExcessiveACNoise>FALSE</ExcessiveACNoise>
         <MuscleNoise>FALSE</MuscleNoise>
         <LeadDataCRC32>1410192239</LeadDataCRC32>
         <WaveFormData>
EgASABIAEgAQABAAEAAQABEAEgATABQAFQAWABcAGAAYABgAGAAYABYAFgAWABYAFgAW
ABYAFgAXABgAGQAaABwAHAAcABwAGwAaABkAGAAaABoAGgAaABgAGAAYABgAFgAWABYA
FgAUABQAFAAUABMAEgARABAAEAAQABAAEAAPAA4ADQAMAAsACgAJAAgABgAGAAYABgAG
AAYABgAGAAQABAAEAAQABAAEAAQABAACAAIAAgACAAIAAgACAAIAAgACAAIAAgAEAAQA
BAAEAAQABAAEAAQABgAGAAYABgAGAAYABgAGAAcACAAJAAoACgAKAAoACgAJAAgABwAG
AAcACAAJAAoACgAKAAoACgAIAAgACAAIAAgACAAIAAgACAAIAAgACAAKAAoACgAKAAgA
CAAIAAgABgAGAAYABgAEAAQABAAEAAIAAgACAAIABAAEAAQABAAEAAQABAAEAAIAAgAC
AAIAAgACAAIAAgACAAIAAgACAAIAAgACAAIAAgACAAIAAgAAAAAAAAAAAAAAAAAAAAAA
AAAAAAAAAAD+//7//v/+/wAAAAAAAAAAAAAAAAAAAAAAAAAAAAAAAAAAAAAAAAAAAgAC
AAIAAgAAAAAAAAAAAAAAAAAAAAAA/v/+//7//v/+//7//v/+/wAAAAAAAAAA/v/+//7/
/v8AAAAAAAAAAAAAAAAAAAAA/v/+//7//v8AAAAAAAAAAP7//v/+//7//v/+//7//v/+
//7//v/+//7//v/+//7/AAAAAAAAAAD+//7//v/+//7//v/+//7//v/+//7//v//////
/////wEAAQABAAIAAQADAAIAAQADAAQABAAFAAUABQAGAAYABQAFAAYABgAIAAsACwAN
AAwACgAIAAYABwAGAAUAAgAAAP////8AAAAAAAAAAAAAAAAAAAAAAAD///7//f/8//v/
+v/5//j/+P/5//n/+f/5//n/+f/5//j/9//2//X/9//3//f/9f/1//b/9v/2//T/9P/0
//T/9//3//f/9//3//j/+P/4//j/9//3//j//P8AAAcAEAAeADIASABeAG4AdgB9AH4A
egB1AGQAOgD8/8//u/+w/6T/ov+l/6j/rv+6/8v/3P/o/+7/9P/6//3/+//6//r/+v/6
//v/+//7//v/+f/5//n/+f/8//z//P/9//3//f/9//7//P/7//v/+//9//3//f/+//7/
/f/9//3//f/8//v/+v/9//7///8AAAEAAQAAAAAAAAD///7//v8AAP//////////AAAA
AAAAAAABAAEAAQADAAMAAwADAAIAAQAAAAAA/v/+//////8BAAAAAAABAAEAAgADAAQA
BQAFAAYABgAGAAYABgAGAAcACAAJAAsACQAIAAcACAAKAAsACwALAAsACwALAAwADgAQ
ABEAEQAPABAAEAAQAA4ADgAOAA8AEAARABEAEQATABMAEwATABMAFAAUABIAEQAQABAA
DwAQABAAEAAQABMAFAAVABYAFQATABIAEQAPAA0ADQANAA8ADgAOAA0ADQAMAAsACgAJ
AAkACgAKAAgACAAHAAYABQAEAAMAAwADAAIAAQABAP//////////AAAAAAAAAQD/////
///+/wAAAAAAAAAAAAAAAAAAAAD+///////+//7//v/+//7//v/+//7/////////AAAB
AAEAAQABAAAA/v/+//////8BAAEAAQABAAEAAQABAAIAAAD////////9//3//f/9//3/
/P/8//3///////////////7//v/+//7///////3//v/+//7//v/9//z/+f/6//z/+//7
//v//f/8//z//P/6//r/+v/5//n/+f/5//n/+//7//v/+//5//j/9//2//b/9v/2//b/
+P/4//j/9//1//X/9f/1//X/9v/2//b/9v/1//X/9f/1//X/9f/1//X/9f/z//P/9P/1
//X/9f/z//P/8//y//L/8v/y//L/9P/0//T/9P/0//T/9f/1//P/8//z//L/8//y//L/
8v/y//L/8v/y//L/8v/0//T/9P/0//L/8v/y//L/8v/y//L/8v/y//L/8v/y//T/9P/0
//T/9P/0//T/9P/0//T/9P/0//P/8v/x//D/8P/w//D/8P/x//L/8//0//T/9P/0//T/
8v/y//L/8v/y//L/8v/y//L/8v/y//L/9P/0//T/9P/0//T/9P/0//L/8v/y//P/8//z
//P/8//1//X/9v/2//n/+f/5//n/+v/6//v/+//7//z//P/7//v//P/8//7/AQABAAMA
AwAEAAMAAgABAP7//f/6//j/9//3//j/+P/4//j/+P/4//j/+P/4//f/+P/3//b/9f/y
//H/8P/w//H/8f/x//H/8//z//P/8//x//H/8f/x//P/8//x//H/8P/w//D/8P/x//L/
8//1//P/8//z//P/8v/y//L/8v/z//P/8v/0//j/AQAMABwAMgBIAFwAagByAHkAegB6
AHUAYAAuAPD/yf+5/6z/oP+e/5//ov+s/7r/yf/Y/+L/6P/u//L/8//1//T/9P/0//T/
9f/1//X/9f/3//f/9//3//j/+P/4//n/+f/5//n/+v/6//n/+f/5//n/+f/5//r/+v/5
//n/+f/6//r/+v/6//j/+P/4//j/+//7//r/+v/7//v/+//8//7//f/9//3//f/+//7/
/v/+//////////3//f/9//3/////////AAAAAAAAAQABAAEAAAAAAAEAAQACAAMABAAD
AAMABAAEAAYABgAGAAYACAAIAAgACQAKAAoACgAMAAoACwALAAsACwALAAsADAAKAAwA
DQANAA4AEAARABIAEAAQABAAEQAQABEAEQARABMAEwATABMAFQAWABYAFAAWABYAFwAX
ABYAFgAWABYAFAAUABQAFAAWABUAFQAVABcAFQAVABUAFQAUABQAEwARABAADwAOAAsA
CwAMAAwADAAMAAsACgAJAAgABwAHAAcABgAFAAUABAADAAIAAQADAAIAAQABAAEAAQAB
AAAAAAAAAAAAAAAAAAAAAAAAAAIAAwADAAIAAgACAAIAAgACAAIAAgADAAMAAwAEAAUA
BQAFAAUABAAEAAQABQAFAAMAAwADAAMABQAFAAUABgAGAAUABQAFAAUABQAFAAUABQAE
AAQABQAHAAcABwAHAAUABAAEAAQAAgADAAMAAQAAAAAAAAAAAAIAAgAAAAIAAgABAAEA
AQABAAAAAAAAAP7//v/+//3///////////////////////z//P/8//z//P/8//z//P/+
//7//v/9//3//f/9//3//f/+//7//v/8//v/+//7//3//f/9//3///////3//f//////
/v/9//3//f/9//z//P/8//z//P/+//7//v/+//7//v///////////////v/9//z//P/8
//z//P/8//z//P/8//7//v/+//7//v/+//7//v/8//z//P/8//7//v/+//7//v/+//7/
/v8AAAAAAAAAAP///v/9//z//v/+//7//v/+//7//v/+//7//v/+//7//v/+//7//v/8
//z//P/8//7//v/+//7//P/8//z//P/+//7//v/+//z//P/9//3//f/9//3//f///wAA
AAADAAMAAwADAAQABAAFAAUABQAEAAQAAwADAAQABAAGAAkACQALAAsACgAHAAYABQAE
AAMAAAD+//3///8AAAAAAAACAAIAAgACAAEAAAD+//z//f/8//v/+v/7//r/+v/7//v/
+//7//v/+f/5//n/+f/7//v/+//7//n/9//3//j/9v/2//b/9v/3//j/+v/7//v/+//7
//z//P/6//r/9//3//z/AAACAAkAFAAmADoAUgBoAHQAeAB/AH4AfAB1AF4AKADu/83/
vf+u/6b/qP+r/67/uP/G/9X/5P/u//b/+v/6//v/+//6//r/+v/6//3//f/9//3/////
///////+//7//v///////////wAAAAD////////9//3//f/+/wAA////////AgACAAIA
AgAAAAAAAAAAAAEAAQAAAAAAAQABAAEAAgACAAEAAQABAP//AAAAAAAAAAABAAEAAQAD
AAMAAwADAAEAAQABAAIAAAAAAAEAAQADAAIAAgADAAMABAAFAAYABwAHAAgACAAIAAgA
CAAIAAgACAAIAAkACgAKAAoADAAOAA8ADwAPAA0ADQANAA4ADgAQABEAEQARABIAEgAS
ABAAEAAQABEAEgATABMAEwATABMAEwATABMAFAAUABIAFAAUABUAFQAUABQAFAAUABQA
FAAUABQAEgARABEAEQARAA8ADwAPABEAEAAQAA8AEQAQAA8ADgALAAsADAAMAAoACgAJ
AAgABwAGAAUABQADAAIAAQABAAMAAwADAAMAAwACAAEAAQABAAEAAQAAAAAAAAAAAAAA
AgACAAIAAgAAAAEAAQAAAP7//v/+//7///8AAAEAAwADAAMABAAFAAQAAwACAAAAAgAC
AAMAAwADAAMAAwADAAMAAwADAAQAAgABAAEAAQADAAMAAwADAAUABAAEAAUABAADAAIA
AQADAAIAAgACAAIAAwADAAEA/v/+//7//v8AAAAA/v8AAP7//f/9//3////+//7//v/+
//7//v/9//v/+//7//v//f/9//3//f/+//7//v/+//7//v/+//7//v/+//7//f/7//v/
+//7//n/+v/6//r//P/7//v/+//9//3//f/9//3//f/7//v//f/9//z/+//8//3//v/+
//r/+v/6//r/+v/6//r/+v/6//r/+//7//v/+//7//r/+f/6//z//P/8//z/+v/6//r/
+v/4//j/+P/4//j/+P/4//j/+v/6//r/+v/7//z//f/+//3//P/7//r/+P/4//j/+P/2
//b/9v/2//f/+P/5//r/+P/4//j/+P/4//j/+P/4//j/+P/4//j/+P/4//j/+P/6//r/
+v/6//j/+P/4//n/+f/5//n/+f/5//n/+v/6//v/+//7//v//P/8//3//f/9//7//v/9
//3//v/+/wAABAAFAAgACQAFAAMAAQD///7//f/6//j/9//3//j/+P/6//r/+v/6//r/
+v/6//n/+P/3//b/9f/y//H/8P/w//D/7//u/+3/7v/v//D/8f/z//P/8//z//P/8//x
//H/8v/y//L/8v/w//D/8P/x//H/8f/x//H/9P/0//T/9P/z//H/8v/0//b/+/8IABoA
MgBIAFgAZgBwAHEAcgB0AG0AVAAeAOL/w/+3/6j/nP+c/6H/pv+u/7j/xf/S/+D/6v/u
//L/8//z//T/9P/0//T/9f/1//X/9f/3//f/9//3//X/9P/z//P/8//z//P/9P/1//X/
9v/3//f/9//3//j/9v/1//X/9f/4//j/+P/4//j/+P/4//j/9//3//b/9v/3//f/9//4
//r/+f/5//n/9//4//j/+P/4//n/+f/5//v/+//7//v//f/9//3//v/+//7///////3/
/P/8//3///8AAAEAAgADAAMABAAEAAIAAgACAAIAAgACAAIAAwAFAAYABwAKAAgACQAJ
AAkACQAJAAkACgAKAAwADQANAA8AEAAQABAADgAOAA4ADwASABMAEwATABUAFQAVABUA
FQAWABYAFAAWABYAFwAXABgAGAAYABgAFgAWABYAFgAYABcAFwAXABcAFQAVABUAFQAU
ABQAEwAVABQAEwASABAADwAPAA4ADAAMAAsACgAHAAYABQAFAAUABAADAAMAAQABAAEA
AQADAAIAAQABAAEAAQABAAAAAAAAAAAAAAD+//7//v/+/wAAAQABAAAAAAAAAAAAAAAA
AAAAAAABAAEAAQACAAMAAQABAAEAAAACAAIAAwADAAMAAwADAAMABQAFAAUABgAEAAMA
AwADAAUABQAFAAUABQAEAAQABQADAAMAAwADAAMAAgACAAIAAgADAAMAAQAAAAAAAAAA
AAIAAgAAAAIAAgABAAEAAQD///7//v/+//z//P/8//v//P/9//7///////////////7/
/v/+//7//P/8//z//P/8//z//P/7//v/+//7//v/+//8//z//P/+//3//f/9//v/+//7
//v//f/9//v/+//+//////////7//f/8//r/+v/6//r/+v/6//r/+v/6//j/+P/5//n/
+//7//v/+v/9//z/+//6//n/+P/5//r/+//8//r/+v/6//r/+v/6//r/+v/6//r/+v/6
//r/+v/6//r//P/8//z//P/6//r/+v/6//z//P/8//z//P/8//z//P/8//z//P/8//z/
/P/8//z/+//6//n/+P/6//r/+v/6//z//P/8//z/+v/6//r/+v/8//z//P/8//z//P/8
//z//P/8//z//f/7//v/+//7//v/+//8//z/AQABAAEAAQAAAAAAAQABAAMABAAEAAMA
AQACAAIABAAFAAUABwAHAAgABwAGAAUABAADAAAA/v//////AAAAAP7//v/+//7//v/+
//7//f/8//v/+v/5//j/9//2//b/9f/1//X/9f/1//X/9f/1//P/8//z//P/9P/1//T/
9f/4//j/+P/4//j/+P/4//n/+P/3//b/9f/2//b/9v/2//v//f/8//7/BgARACAAMABG
AF4AbgB4AIIAhwCEAHwAbQBKAA4A3P/F/7f/qv+m/6j/q/+w/7r/yP/Z/+j/8v/4//r/
/P/5//f/+//8//3//v/9//3//f/9//v/+//7//v//P/8//z//f/9//3//f/+//7//f/9
//3/////////AAD+//3//f/9/wAAAAAAAAAA/v/+//7//v///////v/+/wAAAQACAAQA
AgD///3/+//8//7///8AAAAAAQABAAEAAQABAAEAAQADAAMAAwAEAAQABAAFAAUABQAE
AAQABQADAAQABQAGAAcABwAIAAgACgAKAAoACgAIAAgACAAJAAoACgAKAAwADAANAA0A
DQANAA0ADQAOAA4AEAARABEAEQASABIAEgAUABQAFAAVABQAFQAVABUAFQAVABUAFQAX
ABgAGAAWABQAFAAVABUAGAAYABgAGAAWABYAFgAWABQAEwATABMAEwARABEAEQARABAA
EAAPAA0ADAALAAoADAANAA8AEAAMAAwACwAKAAcABgAFAAUABQAEAAMAAwAFAAUABQAF
AAUABAADAAMAAwADAAMAAgAAAAAAAAAAAAAAAAAAAAAAAgADAAMAAgACAAIAAgACAAAA
AAAAAAEAAwADAAQABQADAAMAAwACAAQABAAFAAUAAwADAAMAAwAFAAUABQAGAAYABQAF
AAUAAwADAAMAAwABAAAAAAABAAEAAQABAAEAAwACAAIAAgAEAAUABQADAAIAAgACAAIA
AAAAAP7/AAD+//3//f/9/////v/+//7//v/+//7//f/9//3//f/9/////////////v/+
//7//v/9//z/+//6//z//P/8//v/+f/5//n/+f/5//r/+v/6//z/+//7//v/+f/5//n/
+f/5//n/9//3//r/+//7//v/+f/5//n/+P/3//j/+f/6//r/+v/6//r/+P/4//n/+f/5
//n/+f/4//v/+v/4//j/+P/4//j/+P/4//j/+v/6//r/+v/4//j/+P/4//b/9v/2//b/
9//4//n/+v/4//j/+P/4//b/9v/2//b/+P/4//j/+P/4//j/+P/4//j/+P/4//j/+P/4
//j/+P/3//b/9f/0//b/9v/2//b/+P/4//j/+P/4//j/+P/4//b/9v/2//b/+P/4//j/
+P/4//j/+P/4//j/+P/4//j/9f/0//P/8v/z//T/9f/3//X/9f/1//X/9f/1//b/9v/5
//n/+f/5//z//P/9//3//f/+//7//f/7//z//P/+/wMAAwAFAAUABQAFAAUABQACAAEA
/v/8//v/+//8//z//P/8//z//P/6//r/+v/5//j/9//2//X/9f/1//X/9v/0//P/8v/x
//P/8//z//P/8//z//P/8//z//P/8f/x//L/8v/y//L/9P/0//T/9f/1//X/9f/1//T/
9P/0//T/8f/x//L/9v/8//3/AgAQACIAOgBQAGYAdAB7AIAAggCBAHgAXAAiAOX/x/+4
/6r/oP+h/6b/qP+u/7n/xv/U/+L/7v/y//P/9f/4//j/+P/4//j/9//2//X/9//3//f/
9//4//j/+P/5//n/+f/5//r//P/7//v/+//7//v/+//8//r/+f/5//n/+v/6//r/+v/6
//r/+v/6//r/+f/3//b/+P/5//r//P/8//v/+//7//n/+v/6//r/+v/7//v/+//7//v/
+//7//3//f/9//7//P/8//3//f/7//r/+v/7//3//v///wAA/////wAAAAACAAIAAgAC
AAAAAAAAAAEAAAAAAAAAAgADAAUABgAHAAcABwAHAAgACAAKAAsACwAJAAoACgAKAAoA
CgAKAAsADAANAA0ADQAPAA8ADwAPAA4ADgANAAoADAAMAA0ADQAOAA4ADgAOAA4ADgAO
AA4ADgANAA0ADQAOAA0ADgAPAA8ADgAOAA0ADAAKAAgABgAFAAUABgAGAAUABgAGAAYA
BQAEAAMAAwACAAAA/v/9//v/+//7//v/+f/4//f/9//3//f/9//2//n/+v/7//z/+//6
//n/+P/4//n/+f/4//j/+P/4//j/+P/4//j/+f/7//v//P/9//3//f/9//z//P/8//3/
/f/7//v/+//7//v/+//7//z//f/9//7////9//3//f/9//3//P/8//3/+//7//v/+//9
//z//P/8//r/+//7//n/+f/6//v//P/6//r/+P/6//r/+f/5//n/+f/4//j/+P/4//j/
+P/3//X/9f/1//X/9//3//f/9//4//j/+P/4//j/+P/4//j/+v/6//r/+f/5//n/+f/5
//n/+v/6//r/+P/3//f/9//3//f/9//3//f/9//1//X/+v/7//v/+//7//v/+//6//j/
+P/4//j/+P/4//j/+P/4//j/+f/5//v/+//7//r/9//4//j/+P/4//j/+v/6//r/+v/6
//r/+v/6//j/+P/4//j/9v/2//b/9v/4//j/+P/4//j/+P/4//j/+P/4//j/+P/6//r/
+v/6//n/+P/3//b/9v/2//b/9v/3//j/+f/6//j/+P/4//j/+v/6//r/+v/6//r/+v/6
//r/+v/6//r/+v/6//r/+v/6//r/+v/6//r/+v/6//r/+v/6//r/+v/4//j/+P/4//r/
+v/6//v/+//7//v/+//7//v//P/8//3//f/9//3///8AAAIAAwABAAIAAgABAP//AAAA
AAIABwAHAAkACQAGAAUABAADAAQAAwAAAP7//f/9//7//v/+//7//v/+/wAAAAAAAP//
/f/7//n/9//3//f/9//4//n/+f/5//n/9//3//f/9//3//f/9//3//f/9//1//X/9v/2
//b/9v/0//T/9P/1//b/9//4//n/+v/6//r/+v/3//f/+v/+/wQADQAcACwAQABWAGoA
dgCAAIcAigCIAIEAZgAwAPT/z/+//67/pP+k/6P/qP+y/8L/0//k//D/9v/8//z//f//
/////v/9//z//P/7//r/+f/7//v/+//7//z//P/8//3/////////AAD+//3//f/9//v/
+//7//z//v/9//3//f8AAAAAAAAAAAAAAAAAAAAA//////7//v/9//3//f/+//////8A
AAEAAQACAAIAAgAAAAEAAQABAAEAAQABAAEA////////AAABAAIABAAFAAUABAAEAAUA
BQAGAAcACAAHAAcACAAIAAoACgAKAAoACgAKAAoACwAKAAoACgAMAAwADQANAA0ADQAN
AA0ADgAQABIAEwATABMAFAAUABQAEgASABIAEwAUABUAFQAVABcAFwAXABcAFQAWABYA
FAAWABYAFwAXABYAFgAWABYAFgAWABYAFgAYABcAFwAXABYAEwASABEAEQAQABAADwAQ
ABAAEAAQAA0ADQAOAA4ADAAMAAsACgAJAAgABwAHAAgACAAIAAkABwAHAAcABwAFAAQA
AwADAAMAAwADAAIABAAEAAQABAAGAAYABgAGAAUABQAEAAIAAgACAAIAAgACAAIAAgAD
AAUABQAGAAcABwAHAAcABgAEAAQABQAFAAcABwAHAAcABwAHAAcACAAGAAUABQAFAAYA
BwAIAAkABwAGAAYABwAHAAcABwAHAAkACAAIAAgABgAHAAcABQACAAIAAgACAAQABAAC
AAQABgAFAAUABQADAAIAAgACAAIAAgACAAEAAwADAAMAAwABAAEAAQABAAIAAgACAAIA
AAAAAAAAAAAAAAAAAAD///////////////8AAAAAAAAAAP//////////////////////
//3//f8AAAEAAQABAAMAAwADAAIA/v/+//7//v/8//z//P/8//7//v///////f/9//3/
/P/9//z//f/+////AAACAAIAAgACAP///v/9//z//f/+////AAAAAAAAAAAAAP7//v/+
//7//v/+//7//v8AAAAAAAAAAAAAAAAAAAAA/v/+//7//v/+//7//v/+/wAAAAAAAAAA
AAAAAAAAAAD+//7//v/+//z//P/8//z//v/+//7//v8AAAAAAAAAAP///v/9//z//v/+
//7//v/8//z//P/8//3//v///wAA/v/+//7//v8BAAEAAQABAP///////wAAAAADAAMA
AwAFAAYABgAHAAUABQAGAAYABQAFAAYABgAIAAsACwANAA8ADgANAAwACwAKAAkABgAD
AAEAAAAAAAAAAAAAAAAAAQACAAMABAABAAAA///+//3//P/7//r//P/9//3//f/7//v/
+//7//v/+//7//v/+//7//v/+f/7//z//P/8//z//P/8//z//f/9//3//f/9//7//v/+
//7//f/9//z//v8EAA8AGAAmADoAUgBmAHQAfACBAIIAhACBAHAAQAAEANn/xf+2/6r/
qP+t/7D/uP/E/9P/4P/s//b/+v/+////AQAEAAQABAAEAAQAAwACAAEAAwADAAMAAwAE
AAQABAAFAAMAAwADAAQABAADAAMAAwADAAMAAwAEAAQAAwADAAMABAAEAAQABAAFAAYA
BwAIAAcABwAGAAYACQAJAAkACgAJAAcABgAFAAUABgAGAAYABgAHAAcABwAJAAkACQAJ
AAcABwAHAAgACgAKAAsACwALAAoACgALAAkACgALAAwADwAPABAAEAAOAA4ADgAOAA8A
EAARABMAEwASABEAEgASABMAEwATABUAFQAVABYAFgAYABkAGQAZABoAGgAaABkAGAAX
ABcAGgAbABsAGwAbABsAGwAbAB0AHgAeABwAGgAaABsAGwAcABwAHAAcABwAHAAcABwA
HAAbABsAGwAbABkAGQAZABsAGgAaABkAFwAWABUAFAATABMAFAAUABMAFAAUABQAEQAQ
AA8ADwANAAwACwALAAsACwALAAsACwAKAAkACQALAAsACwAKAAgACAAIAAgACgAKAAoA
CgAKAAsACwAKAAwADAAMAAwACgAKAAoACwAJAAkACgALAA0ADQANAAwADAAMAA0ADQAL
AAsACwALAAwADQAOABAADgANAA0ADQANAA0ADQANAA8ADgAOAA8ADQANAA0ADQANAAwA
DAAMAAoACwALAAkACgAKAAoACgAKAAoACAAKAAoACQAJAAkACwAKAAoACgAKAAoACgAJ
AAcABwAHAAcABwAHAAcABwAGAAYABgAGAAgACAAIAAgACAAIAAgABwAHAAcABwAHAAUA
BgAGAAYABAADAAMAAwAFAAUABQAFAAUABQADAAMABgAHAAcABwAFAAUABQAEAAQABAAE
AAQABAAEAAQABAAEAAQABQAFAAcABwAHAAYABQAEAAYABgAGAAYABAAEAAQABAACAAIA
AgACAAMABAAFAAYABgAGAAYABgAEAAQABAAEAAQABAAEAAQAAgACAAIAAgAEAAQABAAE
AAQABAAEAAQABAAEAAQABAAEAAQABAAEAAQABAAEAAQABAAEAAQABAAEAAQABAAEAAQA
BAAEAAQABgAGAAYABgAGAAYABgAGAAQABAAEAAQABAAEAAQABAACAAIAAgACAAIAAwAD
AAMABAAFAAYABwAIAAgACwALAAsACwAMAAwADQANAA0ADgAQAA8ADwAQAA8AEAASABEA
FQAVABQAEwASABEAEAAPAAwACgAJAAkADAAMAAwADAAMAAwADAAMAAoACQAIAAcABgAF
AAQAAwAEAAQABQAFAAUABQAFAAUAAwADAAMAAwADAAMAAwADAAEAAQACAAIABAAEAAQA
BAAEAAUABQAFAAMAAwAEAAQABAAGAAcABQAGAAgACgARABwALABAAFoAbAB2AHoAfwCE
AIQAfwBsAEAABADd/8//wP+0/7T/t/+4/7z/yv/Z/+j/9v8AAAYABgAHAAcACAAIAAgA
CAAHAAcABwAHAAcABwAHAAcACgAKAAoACwAJAAkACQAKAAoACQAJAAkACQAJAAkACgAM
AAsACwALAAoACgAKAAoADAAMAAwADAALAAsACgAKAAsACwALAAwADAALAAsACwANAA4A
DgAOABAAEQARABEADwAPAA8ADwARABEAEQASABIAEgATABMAEAAOAA0ADQAQABIAFAAW
ABUAFQAWABYAGAAYABgAGAAWABYAFgAXABgAGAAYABoAGAAZABkAGQAbABsAGwAcAB4A
IAAhACEAHwAgACAAIAAgACAAIAAhACIAIwAjACMAIQAhACEAIQAjACQAJAAiACEAIAAg
AB8AIQAiACMAJAAmACYAJgAmACUAIwAiACEAIwAhACEAIQAhACAAIAAfAB8AHgAdABwA
HQAdAB4AHgAbABoAGAAWABYAFgAWABcAGAAYABgAGQAWABUAFAATABMAEgARABEAEQAR
ABEAEAASABIAEgASABIAEgASABIAEgATABMAEgASABIAEgASABIAEgASABMAFQAVABYA
FwAVABUAFQAUABQAFAAVABUAEwATABMAEwAVABUAFQAWABYAFQAVABUAFQAVABUAFQAV
ABQAFAAVABYAFwAYABkAGQAYABgAGAAWABcAFwAVABQAFAAUABQAEgASABAAEgAUABUA
EwATAA==
         </WaveFormData>
      </LeadData>
      <LeadData>
         <LeadByteCountTotal>10000</LeadByteCountTotal>
         <LeadTimeOffset>0</LeadTimeOffset>
         <LeadSampleCountTotal>5000</LeadSampleCountTotal>
         <LeadAmplitudeUnitsPerBit>4.88</LeadAmplitudeUnitsPerBit>
         <LeadAmplitudeUnits>��V</LeadAmplitudeUnits>
         <LeadHighLimit>2147483647</LeadHighLimit>
         <LeadLowLimit>268435456</LeadLowLimit>
         <LeadID>V6</LeadID>
         <LeadOffsetFirstSample>0</LeadOffsetFirstSample>
         <FirstSampleBaseline>0</FirstSampleBaseline>
         <LeadSampleSize>2</LeadSampleSize>
         <LeadOff>FALSE</LeadOff>
         <BaselineSway>FALSE</BaselineSway>
         <ExcessiveACNoise>FALSE</ExcessiveACNoise>
         <MuscleNoise>FALSE</MuscleNoise>
         <LeadDataCRC32>1389185483</LeadDataCRC32>
         <WaveFormData>
DAAMAAwADAAKAAoACgAKAAsADAANAA4ADwAQABEAEgASABIAEgASABIAEgASABIAEgAS
ABIAEgATABQAFQAWABgAGAAYABgAFgAWABYAFgAYABgAGAAYABcAFgAVABQAFAAUABQA
FAATABIAEQAQAA4ADgAOAA4ADAAMAAwADAALAAoACQAIAAcABgAFAAQAAgACAAIAAgAC
AAIAAgACAAAAAAAAAAAAAAAAAAAAAAD+//7//v/+//7//v/+//7//v/+//7//v/+//7/
/v/+/wAAAAAAAAAAAgACAAIAAgAAAAAAAAAAAAEAAgADAAQAAgACAAIAAgAAAAAAAAAA
AAEAAgADAAQABAAEAAQABAAEAAQABAAEAAIAAgACAAIABAAEAAQABAAEAAQABAAEAAIA
AgACAAIAAgACAAIAAgAAAAAAAAAAAP7//v/+//7/AAAAAAAAAAAAAAAAAAAAAAAAAAAA
AAAAAAAAAAAAAAD+//7//v/+/wAAAAAAAAAAAAAAAAAAAAD+//7//v/+/wAAAAAAAAAA
/v/+//7//v/+//7//v/+/wAAAAAAAAAAAAAAAAAAAAD+//7//v/+//7//v/+//7/AAAA
AAAAAAD+//7//v/+//7//v/+//7//P/8//z//P/8//z//P/8//3//v///wAA///+//3/
/P/9//7///8AAP7//v/+//7//v/+//7//v8AAAAAAAAAAP7//v/+//7//v/+//7//v/8
//z//P/8//z//P/8//z//v/+//7//v/8//z//P/8//z//P/8//z//P/8//v/+//8//3/
/f/9//////////////8AAAAAAAABAAEAAgACAAIAAgADAAMAAwABAAEAAwAHAAgACAAK
AAgABwAGAAUABwAGAAUAAgD+//3//f/+/wAAAAAAAAEAAQABAP/////+//3//P/8//z/
+v/5//n/+f/5//n/+f/7//v/+//7//n/+P/4//f/9//3//f/9v/2//f/9//3//P/9f/1
//X/9//3//f/9//6//r/+v/6//r/+f/5//r/+////wEABgARAB8ALwA/AEsAUgBXAFcA
WABYAFMANwAMAOv/3f/T/8b/wf/B/8P/xv/O/9v/6P/x//X/+P/9/wAA/v/9//3//P/8
//7//v/9//3/+//7//v//P/8//z//f/9//3//f/9//3//f/9//3//f/7//v/+//7//v/
+//7//v/+f/6//r/+v/7//z//f/+/wAAAAAAAAAAAAD///7//f/9//3//f/9////AAAA
AAAA/v/+//7///8BAAEAAQABAP////8AAAAA/v///////v8AAAAAAAAAAAAAAQACAAIA
BAAFAAUABQAHAAcABwAHAAoACgAKAAoACQAJAAgACAAIAAoACwALAAoACgAKAAoADQAP
ABAAEAAOAA8ADwAPAA8ADwAPAA8ADwAQABEAEQATABMAEwAUABUAFQAUABQAEwASABEA
EgASABIAEgASABUAFgAXABgAFgAVABUAFQAUABEAEAAPABEAEAAPAA4ADwAOAA0ADAAL
AAsACwAKAAcABwAGAAYABQADAAIAAgAEAAMAAgACAP//////////AAAAAAEAAgAAAP//
/////wAAAAAAAAAA/v/+//7//v/+//7//v/9////AAAAAAAA/v/+//7//v8AAAAAAQAB
AAEAAQABAAEAAQABAAEAAQADAAMAAwADAAIAAgACAAMAAQAAAAAAAAAAAP////////z/
/P/9//3///8AAAAAAAD+//7//f/9//////////7////////////+//7//f/8//3//P/8
//3//f/9//3//P/6//r/+v/5//f/+P/5//n/+//7//v/+//4//f/9//3//j/+P/2//b/
+f/5//n/+P/4//j/9//3//f/+P/4//n/9//3//f/+P/4//f/9f/1//X/9P/0//X/9f/1
//X/9f/1//X/8//y//L/8v/0//T/9v/1//T/9P/0//T/9P/0//T/9P/z//P/9P/y//T/
9P/0//T/9P/0//T/9P/y//L/8v/y//L/8v/y//L/8v/y//L/8v/y//L/8v/y//L/8v/y
//L/8v/y//L/8v/0//T/9P/0//P/8v/x//D/8v/y//L/8v/0//T/9P/0//L/8v/y//L/
8v/y//L/8v/y//L/8v/y//D/8P/w//D/8v/y//L/8v/y//L/8v/y//T/8//z//T/8//z
//P/8//z//P/8//1//j/+P/4//n/+f/6//r/+v/6//v/+//7//n/+f/7////AAAAAAIA
AgABAAAA//////7//f/6//j/9//3//j/+P/2//b/9//3//f/9f/1//T/9f/0//T/9P/w
/+//7//v//H/8f/x//H/8f/x//H/8P/w//H/8f/x//H/8f/w//D/8f/x//H/7//z//P/
8//z//H/8f/x//L/8v/y//L/8v/z//P/8v/z//X/+/8CAA0AHQAvAD0ARwBOAFMAVQBY
AFgATwAvAAIA5f/Z/83/wP+9/7v/u//C/8z/1//i/+v/7//y//X/9v/4//f/9//2//b/
9v/2//X/9f/1//X/9f/2//j/+P/5//n/9//3//f/9//5//n/+f/5//n/+f/5//n/+f/5
//n/+f/5//r/+v/6//j/+P/4//j/+v/6//r/+v/7//v/+//7//3//f/9//3//f/+//7/
/v/8//z//P/9//3//f/9//3//f/9//7//v/8//3//f/8//7//v/+//7//v///wAAAAAA
AAEAAQABAAMAAwADAAMABAAEAAQABAAFAAcACAAKAAkACgAKAAkACAAIAAgACAAJAAsA
DAAMAA4ADwAPAA8ADwAPAA8ADwAQABAAEAAPAA8ADwAPABAAEgATABMAFAAUABQAFAAW
ABYAFgAWABYAFQAUABMAEgATABMAFAAVABUAEwATABMAEwASABEAEAAPAA4ADQAMAAkA
CQAJAAgACQAJAAgACAAJAAcABgAGAAQAAwACAAIA//////////////7//v/+/wAA////
////AQACAAMABAAEAAQABAAEAAQABAAEAAMAAQACAAIAAgACAAIAAgACAAIAAgADAAMA
AwADAAMAAwADAAMAAwADAAEAAQABAAEAAgACAAIAAwADAAIAAgACAAIAAQABAAEAAgAC
AAMAAwADAAQABAAEAAIAAgABAAEAAQABAAEAAAD/////////////AAAAAAAAAQAAAAAA
AQD////////+//7//v/+//3//f/+//////////////////z/+//7//v//P/8//r/+v/9
//3//f/8//z//P/7//v//f/+//7////+//3//P/8//3//f/8//3//f/8//z//f/+//3/
/P/7//3//f/7//r/+v/6//z//P/+//3//P/8//z//P/8//z//v/+//3//f/8//r/+v/6
//r/+v/6//r/+v/6//z//P/8//z//P/8//z//P/6//r/+v/6//r/+v/6//r/+v/6//r/
+v/7//z//f/+//3//P/7//r//P/8//z//P/8//z//P/8//z//P/8//z//P/8//z//P/6
//r/+v/6//z//P/8//z/+v/6//r/+v/6//r/+v/6//f/9//4//n/+//7//v/+//9//3/
//8AAAAAAAABAAEAAgACAAIAAgABAAEAAQD/////AQAFAAYABgAIAAgABwAEAAMAAwAC
AAEA/v/8//v//f/+//7//v/+//////////v/+//6//n/+v/6//r/+P/5//n/+f/5//n/
+f/5//n/9//3//b/9v/5//n/+f/5//f/9v/2//f/9//3//X/9//5//n/+f/5//n/+f/6
//r/+v/4//j/9//3//r//f///wEACAAVACUANQBFAE0AVABXAFkAWgBcAE0AKQD+/+f/
2//P/8b/xf/F/8X/zP/W/+H/7P/z//f/+v/7//z//P/7//v/+v/6//z//P/7//v//f/9
//3//v/8//z//f/9//3//f/9//3//f/9//3//f/7//v/+//7//3//f/9//3//f/+//7/
/v/8//z//P/8//7//v/+//7///////////////////////3//v/+//7//v/+//7///8B
AAEAAQABAP////8AAAAA/v///////v///wAAAQACAAAAAQACAAIABgAHAAcABwAFAAUA
BQAFAAQABAAEAAQABgAHAAcACAAKAAwADQANAAoACgAKAAoACwANAA4ADgAOAA8ADwAP
AA0ADQANAA0ADwAQABEAEQARABEAEQASABMAEwASABIAEgASABIAFAAWABYAFgAWABQA
FAAUABQAFAATABMAEwARAA8ADwAPABEAEAAPAA4ADQAMAAsACgAJAAkACQAIAAcABwAG
AAYABQADAAIAAgAAAP///v/+///////////////+//7//v8AAP////////7//v/+//7/
/v/+//7//v8AAAAAAAD///7//v/9//z//f/+////AAD+//7///////3//f/9//3/////
//////////////////7//v/+/////f/8//z//P/+//3//f/9//3//v8AAAEAAAAAAP//
/v8AAAAA//////3//f/9//z/+f/5//n/+f/7//z//P/8//n/+P/4//n/+f/5//n/+P/6
//r/+v/5//f/+P/5//n/+f/5//n/+f/6//n/+f/5//z//P/6//r/+f/5//n/+P/4//j/
9//3//f/+P/4//n/9//3//f/+P/5//n/+P/5//n/+P/4//n/+v/5//j/9//6//v/+v/6
//n/+P/5//j/+v/5//j/+P/4//j/+P/4//j/+P/3//f/9P/2//j/+P/4//j/+P/4//j/
+P/2//b/9v/2//T/9P/0//T/9f/2//f/+P/6//r/+v/6//j/+P/4//j/9v/2//b/9v/2
//b/9v/2//f/+P/5//r/+P/4//j/+P/4//j/+P/4//j/+P/4//j/9v/2//b/9v/3//j/
+f/6//j/9//3//j/+f/5//n/+f/5//n/+f/7//r/+v/6//v/+//8//z//P/8//3//f/9
//3//f///wMABQAGAAkACgAGAAQAAgABAAAA///8//r/+f/5//r/+v/6//r/+//7//3/
+//7//r/+f/4//j/+P/1//P/8v/x/+//7//v/+//8P/x//L/8v/0//X/9f/1//P/8//y
//L/8//z//P/8f/x//H/8f/x//P/8//z//T/9P/0//T/9P/z//H/8v/z//X/9/8AAA0A
HwAvADsARQBMAE8AUQBWAFgASQAlAPr/4//Z/8v/vv+7/73/v//E/8r/0//e/+n/7//y
//X/9v/0//f/9//2//b/9v/2//X/9f/3//f/9//4//f/9v/2//X/9//3//f/9//5//n/
+f/5//n/+f/5//n/9//3//f/9//5//r/+v/6//r/+v/6//r/+v/6//r/+v/7//v/+//7
//v/+//7//v/+f/6//r/+v/8//z//P/9//3//f/9//3//f/9//7//v/+///////+//7/
/v/+//7/AAABAAIAAgAEAAUABQAFAAQAAwACAAEAAgACAAIAAgADAAUABgAIAAgACgAL
AAsACgAKAAoACgAKAAsACwAKAAsADQAOAA8ADQANAA0ADQARABIAEwATABMAEwATABQA
FQAVABQAFAAWABYAFgAYABoAGgAaABoAGQAYABcAFgAYABcAFwAXABcAFQAVABUAFQAU
ABMAEgATABIAEQAQAA4ADQAMAAoACQAJAAgACAAHAAUABAAEAAIAAQAAAAAA////////
//8BAAAAAAAAAAAA///////////+//3//P/8//z//P/8//7//v/+//3/+//8//z//P/+
//7//v/+//7//v/////////////////9//3//f/9//7///8AAAEAAAAAAAAAAQABAAAA
AAAAAAIAAQABAAEAAAAAAAEAAQD//wAAAAAAAAAAAAD//////f/9//3//P/9//3//f/9
//3//v/+//7////+//7////+//3//P/6//j/+P/4//f/+P/6//z//f/7//v/+//7//z/
+//7//v//P/8//r/+v/7//v/+//6//r/+v/5//n/+f/6//r/+//7//v/+//8//r/+f/3
//f/+f/4//j/+f/9//3//f/9//z/+//4//b/+P/4//r/+v/6//n/+P/4//j/+P/4//j/
+v/6//n/+f/6//r/+P/4//j/+P/6//r/+v/6//j/+P/4//j/+P/4//j/+P/4//j/+P/4
//r/+v/6//r/+v/6//r/+v/4//j/+P/4//r/+v/6//r/+v/6//r/+v/8//z//P/8//z/
/P/8//z/+//6//n/+P/6//r/+v/6//r/+v/6//r/+P/4//j/+P/6//r/+v/6//j/+P/4
//j/+v/5//n/+v/5//n/+f/5//n/+f/5//v//f/+////AQAAAAAA///+/wAAAQABAAEA
/////wEABQAEAAQABgAGAAcABgAFAAUAAgABAP7//P/8//3///8AAP7//v///////f/7
//v/+v/7//r/+v/6//j/9//3//f/9f/1//X/9f/1//X/9f/0//T/9f/1//X/9//3//b/
9v/5//n/+f/3//f/9//3//f/9f/1//X/9v/2//b/9v/2//n/+//8//v/AQAJABIAHwAt
AD0ASwBTAFwAXwBfAFwAVgBBABcA9P/j/9n/zf/I/8f/xf/H/9D/2P/j//D/9//7//z/
/f/6//j/+v/7//v//P/+//7//f/9//v/+//7//z//P/8//3//f/9//3//f/9//3//f/9
//3////////////9//3//f/9////AAAAAAAA/v/+//7//v8AAAAAAAAAAAMAAwADAAMA
AAD///7//f///wAAAAAAAAIAAgACAAMAAQABAAEAAQADAAMABAAEAAYABwAHAAYABgAG
AAYABgAFAAUABQAEAAYABwAHAAcACAAJAAoACwALAAoACQAIAAoACwALAAwADAAOAA8A
DwAOAA4ADgAOAA0ADwAQABAAEAARABEAEQATABMAEwATABUAFgAXABcAFwAXABcAGAAZ
ABkAGAAYABYAFgAWABgAGgAaABoAGgAYABgAGAAYABgAFwAXABcAFwAVABUAFQATABIA
EQAQAA0ADAALAAoADAANAA4ADgALAAsACgAKAAcABQAEAAQABAADAAIAAgACAAMABAAF
AAMAAgACAAIAAgABAAEAAQACAAIAAgACAAIAAgACAAIABAAEAAQAAwABAAIAAgACAAIA
AgACAAIABAAEAAUABQAFAAUABQAFAAUABQAFAAUABQAFAAUABQAEAAQABAAFAAcABgAG
AAYABgAFAAUABQACAAIAAwADAAMABAAEAAQABAAEAAMAAwAFAAUABQAEAAMAAwADAAMA
AgACAAEAAAD///7//v////////////7/AAAAAAAA/////wAAAQABAAEAAQABAAEAAAD/
//////////7/+//6//z//f/+//7//P/8//v/+//7//z//P/9/////////wAA/v/9//v/
+//7//r/+v/7//3//f/9//3//f/9//v/+v/6//r//P/8//7//f/8//z//P/8//z//P/8
//z/+//7//z//P/6//r/+v/6//z//P/8//z//v/+//7//v/9//z/+//6//j/+P/4//j/
+//8//3//v/9//z/+//6//r/+v/6//r/+v/6//r/+v/6//r/+v/6//r/+v/6//r//P/8
//z//P/7//r/+f/4//r/+v/6//r/+v/6//r/+v/6//r/+v/6//j/+P/4//j/+v/6//r/
+v/6//r/+v/6//r/+v/6//r/+f/4//f/9v/5//n/+v/8//z/+//6//n/+f/5//n/+//6
//r/+v/7//3//v/+//7//v/////////9//3///8DAAQABAAGAAYABwAGAAUABQAEAAMA
AAD+//////8AAAAAAAAAAAEAAQD///3//f/8//v/+v/6//r/+f/5//r/+//4//f/9v/1
//f/9//3//b/9v/3//f/9//3//f/9v/2//f/9//3//X/9//3//f/9//5//n/+f/6//n/
+P/3//b/9//1//b/+f/9//3/AAAHABcAJwA5AEkAUgBZAF0AYgBmAGMAUQAqAP//6f/d
/9D/xf/D/8P/xP/I/8//2v/j/+3/9v/5//z//P/9//3//P/8//r/+v/5//n/+//7//v/
/P/8//z//f/9//3//f/9//3///////////////////////7//f/8//v//f/+//7//v/+
//7//v/+//3//P/7//r//P/9//7///////////////3//v/+//7/AAAAAAAAAQABAAEA
AQABAAMAAwAEAAQAAgADAAMAAgAAAAAAAAAAAAIAAwAEAAQABgAHAAcABwAFAAUABQAF
AAQABAAEAAQABAAFAAUABgAHAAoADAANAAoACgAKAAoACwANAA4ADgAMAA0ADQANAA8A
DwAPAA8AEwAUABUAFQAVABUAFQAWABUAFQAUABQAFAAUABQAFgAWABYAFgAWABYAFgAW
ABYAFgAVABUAFQAWABUAFgAXABUAFAATABIADwAOAA0ADAALAAsACwAKAAsACwAKAAoA
CQAHAAYABgAEAAMAAgACAP///////////f/8//z//P/+//3//f/9/wAAAAAAAAAA/v/+
//7//v/+//7//v/9//3//v/+//7//v/+//7//v8AAAAAAQABAAEAAQABAAEAAQABAAEA
AQD//////////wAAAAAAAAEAAwACAAIAAgACAAEAAQABAAAAAAABAAEAAQACAAIAAgAA
AAAA//////////////7//////////////wAAAAAAAAEAAAAAAAEAAAD///7//P/+//7/
/v/9//v//P/9//3//f/9//3//f/8//v/+//7//7//v/8//z/+//7//v/+v/6//r/+f/5
//v//P/8//3//P/7//r/+v/6//n/9//3//n/+P/4//n/+//7//v/+//7//v/+f/4//j/
+P/6//r/+v/5//j/+P/6//r/+v/6//r/+v/5//n/+P/4//r/+v/6//r/+v/6//r/+v/6
//r/+v/6//r/+v/6//r/+P/4//j/+P/6//r/+v/6//j/+P/4//j/+v/6//r/+v/8//z/
/P/8//n/+P/3//b/+P/4//j/+P/5//r/+//8//r/+v/6//r//P/8//z//P/6//r/+v/6
//r/+v/6//r/+P/4//j/+P/6//r/+v/6//r/+v/6//r/+P/4//j/+P/6//r/+v/6//z/
+//7//z/+//7//v/+//9//3//f///////v/9//3//v8AAAEAAgACAAMAAwADAP////8B
AAUABgAGAAgACAAHAAYABQAFAAQAAwAAAP7/+//7//z//P/9//7/AAABAAEA//////7/
+//6//r/+v/6//n/+f/5//n/+f/5//n/9//3//f/9v/4//n/+f/5//f/9//2//b/+f/5
//n/9//4//f/9v/1//j/+f/6//z//P/8//z//P/5//n/+v/9/wEABwAQABsAKwA7AEcA
UQBYAF8AYwBmAGYAVwAxAAYA6//d/8//xv/D/8H/wf/K/9b/4f/u//f/+//+////AAAA
AP/////+//7//P/8//v/+//9//3//f/+//z//P/9//3////////////9//3//f/9//3/
/f/9//3//////////////wAAAAAAAAAAAAAAAAAA/v/+//7//v/9//3//f/9//7///8A
AAEAAQACAAIAAgACAAIAAgADAAEAAQABAAEA/////wAAAAABAAMABAAEAAQABAAEAAQA
BgAHAAgACAAIAAkACQAJAAkACQAJAAkACgAKAAoACgAIAAkACQAKAAwADgAPAA8ADgAO
AA4ADgAPABEAEgASABIAEwATABMAEwATABMAEwAVABYAFwAXABkAGQAZABoAGQAZABgA
GAAYABgAGAAaABgAGAAYABgAGAAYABgAGAAaABkAGQAZABcAFQAVABUAFQAUABMAEgAS
ABIAEgASAA8ADwAPAA4ACwALAAoACgALAAkACAAIAAoACQAIAAgABwAHAAcABwAGAAQA
AwACAAQAAwADAAMABAAEAAQABAAGAAYABgAGAAQABAAEAAMAAQACAAIAAgACAAIAAgAC
AAMABAAGAAcABwAHAAcABwAFAAUABQAFAAcABwAHAAcABgAGAAYABwAFAAQABAAEAAUA
BQAGAAcABAAEAAUABQADAAQABAAEAAUABgAGAAcABQAFAAUABAABAAEAAQABAAMABAAE
AAQABQAEAAQABQADAAMAAwACAAQABAAEAAMAAwAEAAUABQADAAMAAwADAAQAAwADAAMA
AwACAP///v/////////+/wAAAAD/////AQACAAIAAwABAAEAAQACAAIAAQD////////+
//7///8BAAEAAQABAAMAAwABAAAA///+/////v/+//3//P/8////AAABAAIAAQAAAP7/
/f/+//z//f/+////AAACAAIAAgACAAEAAAD///7/AAAAAAAAAAAAAAAAAAAAAP7//v/+
//7//v/+//7//v8AAAAAAAAAAAAAAAAAAAAA/v/+//7//v/+//7//v/+/wAAAAAAAAAA
AgACAAIAAgAAAAAAAAAAAP7//v/+//7//v/+//7//v8AAAAAAAAAAP7//v/+//7/AAAA
AAAAAAD+//7//v/+/wAAAAAAAAAAAAAAAP////8AAAEAAQABAAEAAQABAAEAAQACAAIA
AgAEAAUABwAIAAcABgAGAAUABQADAAMABQAJAAoACgAMAA0ADQANAA0ACwAKAAkABgAC
AAEAAQACAAAAAAAAAAEAAgADAAIAAwACAAEAAAAAAP7//P/7//v//f/9//3//f/7//v/
+//7//r/+v/7//v/+//7//v/+v/8//3//f/9//n/+//7//v/+//7//v/+//8//z//P/8
//7//f/9//z//f8BAAcADgAZACcANwBFAE8AVgBbAF0AYABkAF0APQASAPP/4//X/8r/
x//J/8f/zP/W/+H/6v/z//n//v///wAAAgADAAMAAgACAAIAAgABAAEAAQABAAEAAgAC
AAIAAwADAAEAAQABAAEA//////////8BAAEAAQABAAMAAwADAAMAAQACAAIAAgAEAAQA
BAAEAAQABAAEAAQABQAFAAUABQADAAMAAwADAAMABAAEAAQABAAEAAQABQAHAAcABwAH
AAcABwAIAAgACAAJAAkACAAIAAgACAAIAAYABwAIAAgADAANAA0ADQALAAsACwALAA4A
DgAOAA4ADAANAA0ADgAOABAAEQARABIAEgASABIAEwAVABYAFgAWABcAFwAXABUAFQAV
ABUAFwAYABkAGQAZABkAGQAaAB0AHQAcABwAGgAaABoAHAAcABwAHAAcAB4AHgAeAB4A
HAAbABsAGwAbABkAGQAZABsAGgAZABgAFwAWABUAFAATABMAEwASABMAEwASABIADwAN
AAwADAAMAAsACgAKAAkACQAJAAkACQAIAAgACAAKAAkACQAJAAcABgAFAAQABQAGAAcA
CAAIAAgACAAHAAkACgAKAAoACAAIAAgACAAHAAYABgAFAAYABwAIAAkACQAJAAkACQAH
AAcABwAHAAoACgAKAAsACQAIAAgACAAKAAkACQAJAAoACgALAAsACQAKAAoACgAIAAgA
BwAHAAcABwAHAAYABgAHAAgACQAHAAgACAAIAAUABAAEAAUABwAHAAcABgAIAAgACAAH
AAYABgAGAAUABQAFAAUABQAEAAMAAwADAAYABgAEAAQAAwADAAMAAgAEAAQAAwADAAMA
BAAEAAUAAwADAAMABAAGAAUAAwADAAMAAgACAAMABQAFAAUABQAFAAUAAwACAAIAAgAE
AAQABAADAAIAAgACAAIAAgACAAMABAAEAAUABAAEAAQABAAEAAQABAAEAAQABAADAAIA
AQAAAAMABAAFAAYABAAEAAQABAACAAIAAgACAAIAAgACAAIAAgACAAIAAgAEAAQABAAE
AAQABAAEAAQAAgACAAIAAgACAAIAAgACAAQABAAEAAQAAgACAAIAAgACAAIAAgACAAIA
AgACAAIABAAEAAQABAAEAAQABAAEAAIAAgACAAIAAgACAAIAAgAEAAQABAADAAEAAgAD
AAMABQAFAAUABQAHAAkACgAKAAgACQAJAAoACgAKAAoACwANAA0ACwALAAwADwAPAA4A
EgASABEAEAAPAA8ADgANAAgABgAFAAUACAAIAAgACAAHAAcABwAFAAcABgAFAAQAAgAC
AAAA//8AAAEAAgADAAMAAwADAAMAAQAAAAAAAQABAAEAAQABAP7//v//////AAD//wIA
AwABAAEAAQABAAEAAgACAAIAAgACAAMAAwAEAAMAAwAHABAAGwArAD0ASwBRAFQAWQBd
AGIAYgBZADsAEAD1/+v/3f/S/9H/0f/P/9D/2v/n//L//f8FAAgACQAIAAgABwAHAAYA
BgAGAAYABQAFAAUABQAFAAYACAAIAAkACQAHAAcABwAHAAcABwAHAAcABwAHAAcABwAH
AAcABwAHAAcACAAIAAgACAAIAAgACAAIAAgACAAIAAkACQAJAAkABwAHAAcABwAIAAoA
CwAMAA4ADgAOAA8ADgANAAwACwANAA0ADgAOAA4ADwAPAA4ACwAKAAkACAAKAA0AEAAS
ABIAEwATABMAEwATABMAEwASABIAEgASABQAFQAVABYAFQAWABYAFQAWABYAFgAWABkA
GwAcABwAGgAbABsAGwAdAB0AHQAdAB0AHgAfAB8AHwAfAB8AIAAhACEAIAAgAB4AHgAe
ACAAIgAiACIAIgAjACQAJQAmACUAIwAiACEAIwAhACEAIQAfAB4AHQAcAB0AHAAbABoA
GwAbABsAGgAYABcAFQAUABUAEwASABIAEwATABMAFAARABEAEQARABEAEAAQABAAEAAP
AA8ADwAOAA4ADgAOABAAEAAQABAAEAAQABAADwANAA4ADgAOABAAEAAQABAAEgASABMA
EwATABMAEwATABEAEQARABEADwAPAA8ADwASABIAEgATABMAEgASABIAEgARABEAEQAQ
ABAAEQARABIAFAAVABYAFgAWABUAFQATABMAEwASAA8ADwAPAA8ADQAOAA4ADgARABAA
EAARAA==
         </WaveFormData>
      </LeadData>
   </Waveform>
</RestingECG>
