# Supplementary material for: Detection of Left Atrial Enlargement Using a Convolutional Neural Network-Enabled Electrocardiogram
Source: Front Cardiovasc Med. 2020 Dec 17;7:609976. doi: 10.3389/fcvm.2020.609976 (PMC7773668; doi:10.3389/fcvm.2020.609976)
Supplement: Supplementary file 4 [file Data_Sheet_4.ZIP › normal3/1802031824_1238_00000000.XML]

<?xml version="1.0" encoding="Windows-1252"?>
<!DOCTYPE RestingECG SYSTEM "restecg.dtd">
<RestingECG>
   <PatientDemographics>
      <PatientID>1802031824</PatientID>
      <PatientAge>66</PatientAge>
      <AgeUnits>Years</AgeUnits>
      <Gender>Male</Gender>
      <PatientLastName>libingyan</PatientLastName>
   </PatientDemographics>
   <TestDemographics>
      <DataType>Resting</DataType>
      <Site>1</Site>
      <AcquisitionDevice>MAC55</AcquisitionDevice>
      <Status>Unconfirmed</Status>
      <Priority>Normal</Priority>
      <AcquisitionTime>08:32:02</AcquisitionTime>
      <AcquisitionDate>08-04-2016</AcquisitionDate>
      <CartNumber>1</CartNumber>
      <AcquisitionSoftwareVersion>009C</AcquisitionSoftwareVersion>
      <XMLSourceVersion>MAC5000 v1.0</XMLSourceVersion>
   </TestDemographics>
   <RestingECGMeasurements>
      <VentricularRate>47</VentricularRate>
      <AtrialRate>47</AtrialRate>
      <PRInterval>160</PRInterval>
      <QRSDuration>90</QRSDuration>
      <QTInterval>456</QTInterval>
      <QTCorrected>403</QTCorrected>
      <PAxis>-4</PAxis>
      <RAxis>14</RAxis>
      <TAxis>23</TAxis>
      <QRSCount>8</QRSCount>
      <QOnset>223</QOnset>
      <QOffset>268</QOffset>
      <POnset>143</POnset>
      <POffset>191</POffset>
      <TOffset>451</TOffset>
      <ECGSampleBase>500</ECGSampleBase>
      <ECGSampleExponent>0</ECGSampleExponent>
   </RestingECGMeasurements>
   <Diagnosis>
      <Modality>Resting</Modality>
         <StatementCount>2</StatementCount>
         <LabelText>12SL ��ϳ���</LabelText>
      <DiagnosisStatement>
         <StmtFlag>ENDSLINE</StmtFlag>
         <StmtText>����������Ķ�����</StmtText>
      </DiagnosisStatement>
      <DiagnosisStatement>
         <StmtFlag>ENDSLINE</StmtFlag>
         <StmtText>�쳣 ECG</StmtText>
      </DiagnosisStatement>
   </Diagnosis>
   <Waveform>
      <WaveformType>Rhythm</WaveformType>
      <WaveformStartTime>0</WaveformStartTime>
      <NumberofLeads>8</NumberofLeads>
      <SampleType>CONTINUOUS_SAMPLES</SampleType>
      <SampleBase>500</SampleBase>
      <SampleExponent>0</SampleExponent>
      <HighPassFilter>16</HighPassFilter>
      <LowPassFilter>150</LowPassFilter>
      <ACFilter>NONE</ACFilter>
      <LeadData>
         <LeadByteCountTotal>10000</LeadByteCountTotal>
         <LeadTimeOffset>0</LeadTimeOffset>
         <LeadSampleCountTotal>5000</LeadSampleCountTotal>
         <LeadAmplitudeUnitsPerBit>4.88</LeadAmplitudeUnitsPerBit>
         <LeadAmplitudeUnits>��V</LeadAmplitudeUnits>
         <LeadHighLimit>2147483647</LeadHighLimit>
         <LeadLowLimit>268435456</LeadLowLimit>
         <LeadID>I</LeadID>
         <LeadOffsetFirstSample>0</LeadOffsetFirstSample>
         <FirstSampleBaseline>0</FirstSampleBaseline>
         <LeadSampleSize>2</LeadSampleSize>
         <LeadOff>FALSE</LeadOff>
         <BaselineSway>FALSE</BaselineSway>
         <ExcessiveACNoise>FALSE</ExcessiveACNoise>
         <MuscleNoise>FALSE</MuscleNoise>
         <LeadDataCRC32>4242682766</LeadDataCRC32>
         <WaveFormData>
/v/+//7//v/8//r/+P/2//j/+P/4//j/+v/6//r/+v/7//z//f/+//3//P/7//r/+P/2
//T/8v/0//b/+P/6//v//P/9//7//f/8//v/+v/8//z//P/8//n/+P/3//b/+f/6//v/
/P/6//r/+v/6//v//P/9//7//f/8//v/+v/4//j/+P/4//v//P/9//7/+//6//n/+P/5
//r/+//8//r/+P/2//T/9P/0//T/9P/1//b/9//4//b/9v/2//b/+f/6//v//P/6//r/
+v/6//j/9v/0//L/9f/4//v//v/9//z/+//6//z//P/8//z/+//6//n/+P/1//T/8//y
//T/9P/0//T/9//4//n/+v/8//z//P/8//z//P/8//z/+f/4//f/9v/3//j/+f/6//r/
+v/6//r/+f/4//f/9v/5//r/+//8//n/+P/3//b/8//y//H/8P/y//L/8v/y//f/+v/9
/wAA/P/6//j/9v/6//z//v8AAP7//P/6//j/+P/4//j/+P/1//T/8//y//X/+P/7//7/
+//6//n/+P/2//b/9v/2//b/9v/2//b/+P/4//j/+P/4//j/+P/4//r/+v/6//r/+v/6
//r/+v/5//j/9//2//j/+P/4//j/+P/4//j/+P/2//T/8v/w//H/8v/z//T/9f/2//f/
+P/4//j/+P/4//r/+v/6//r/+f/4//f/9v/5//r/+//8//z//P/8//z/+v/4//b/9P/y
//L/8v/y//X/9v/3//j/+v/6//r/+v/8//z//P/8//v/+v/5//j/9v/2//b/9v/1//T/
8//y//T/9P/0//T/9//4//n/+v/4//j/+P/4//b/9v/0//T/9//6//z//P/8//z//P/9
//v/+f/4//j/+P/6////BAACAAEAAQAEAAYACAAIAAYABQAEAAIA//8CAAQABQAGAAUA
AQD+////AwAEAAQABQAEAAMAAAD7//3//v/9//7/+//3//X/9//1//T/9P/z//P/9f/4
//r/+f/4//n/+v/6//r/+f/4//b/9P/z//P/8f/x//L/8v/0//X/9//6//z/9P/w/+7/
7//2//v/+P/7/wMACAAKABMAIgAwAD4AUQBoAHYAegB2AGwAYgBTAEcAOgAlABYADgAE
APz/+f/1/+3/6P/l/+P/6f/w/+7/7f/1//n/9f/z//j/+//5//f/9f/y//L/8//z//T/
9//4//j/9//1//T/9P/0//b/+f/7//3/+//5//b/9P/0//T/9P/1//b/9//4//r/+//+
/wAAAQD9//r/+P/3//r/+v/7//z//P/8//3/AAD///3//f/5//n/+//7//n//P/8//3/
//8DAAQABAAEAAEAAgD///7//v/9//z//f8FAAQAAwAHAAkACQAIAAgABQADAAEAAAAF
AAcACQALAAwADAAMAAsACQAJAAsACwAMAA0AEAATABEAEQAQAA8AEwAWABcAFwAcAB8A
IQAkACQAJQAmACQAJAAkACQAJgAnACcAJwAnACoALAAtAC0ALQAsACwALAAuACsAKwAt
ACgAJgAlACEAIAAgACAAIAAeAB4AHwAeABoAGAAVABAACwAKAAYABAAGAAcACQAHAAIA
AgACAAEAAQD+//7/AAD///7///8BAP//+//5//f/+P/6//z//v/8//r/+P/1//j/+P/5
//3/AQD+//7//v/7//n/+f/6//v/+P/3//b/+f/7//3////9//v/+//8//r/+f/3//b/
+P/4//j/+v/8//r//f/+//z//P/8//z/+//6//f/9//4//n/+f/6//r/+f/5//r/+//8
//v//P/6//n/+P/3//j/9//3//b/+v/+/wEAAwAAAP//AAD///z/+f/4//f/9P/0//T/
9P/1//b/+P/7//3/+v/6//z//P/7//v/+f/3//n/+v/6//v/+//7//v/+P/0//T/9f/3
//n//P/8//r/+v/6//n/9f/1//X/9f/3//n/+f/5//n/9P/0//n//P/8//z//P/4//X/
9v/2//j/+f/6//z/+f/5//j/9v/0//f/9//1/wEAAQD7//b/9v/2//b/9v/4//j/+P/4
//r/+v/6//r/+f/4//f/9v/2//b/9v/2//f/+P/5//r/+v/6//r/+v/4//b/9P/y//T/
9v/4//r/+//8//3//v/8//z//P/8//v/+v/5//j/+v/6//r/+v/4//j/+P/4//b/9v/2
//b/9f/0//P/8v/2//j/+v/8//z//P/8//z/+v/4//b/9P/2//b/9v/2//j/+v/8//7/
+//6//n/+P/3//b/9f/0//b/+P/6//z/+v/4//b/9P/2//b/9v/2//b/9v/2//b/9//4
//n/+v/5//j/9//2//f/+P/5//r/+v/6//r/+v/8//z//P/8//n/+P/3//b/9v/2//b/
9v/0//T/9P/0//b/+P/6//z//P/8//z//P/6//j/9v/0//L/8v/y//L/9P/0//T/9P/1
//b/9//4//r//P/8//7//f/+//7//P/8//z//P/9//v/+//8//7/+//6//z//v8AAP//
//8CAAYACAAIAAYAAwACAAAA/f8DAAYACAAKAAcAAwAAAAEAAAAAAP////8EAAUABAAB
AP7//v/8//z/+//3//X/9//7//z//v////v/+f/4//b/8v/w//D/8P/1//b/9v/2//j/
+P/5//v/+P/3//f/9v/z//H/8P/w//b/9P/y//D/7f/0//3//P///wUADAAYACMAMABA
AE4AWQBiAGYAbgBuAGYAYABZAEsAQAA3ACIADAAGAAYA/f/1//P/9P/t/+f/6//u/+7/
8f/z//H/8f/3//j/8//1//X/9f/0//T/9f/1//b/9f/2//b/9f/2//b/9//4//b/9f/z
//H/9f/3//j/+v/7//r/+f/5//j/9//2//b/+P/8////AQD9//r/+P/3//n/+P/4//j/
9v/2//f/+v/9//3////9/wAAAwAEAAMAAQAAAAAAAQABAAAA/v/8//r//P/6//r///8B
AAMABwAKAAYAAgADAAYABQADAAIAAAD///7//v8CAAMABAAFAAoADAAOAA8AEAARABQA
FQATABEAEQARABAAEQARABEAFAAYABoAGwAbABsAGgAaAB8AIwAnACgAJgAkACIAIgAh
ACEAIQAhACgALAAvADEALwAuAC4ALgAtACkAKAApACkAKAAoACUAIwAkACUAJgAhAB4A
HAAYABYAFAARAAwACwAKAAYABAAHAAkADAALAAYABgAGAAUAAAD8//v//P/6//j/+P/5
//v/+//9////+//6//n/+P/5//r/+//7//v/+v/6//3//f/6//r/+v/7//n/+f/6//r/
9v/0//L/9f/3//n/+//7//n/+f/6//r/+f/3//b/9//4//n//P/7//j/+v/6//r/+v/6
//r/9//2//P/8//2//n/+//+//v/+f/4//j/+P/4//b/9v/5//n/+f/5//n/+f/6//r/
+P/4//f/9f/3//n//f///////f/9//3/+//6//n/+P/2//b/9//5//f/9P/0//b/+v/7
//3//f/5//v//P/8//r/+f/4//f/8//u/+3/7f/v//H/9P/0//b/+P/6//v/+f/5//n/
+f/6//v/+v/5//n/9P/0//n/+f/4//f/9v/2//X/+P/6//n/9//1//T/9v/3//f/9v/2
//n/+f/3//P/+f/9//r/+f/4//f/9v/z//L/8f/w//L/9P/2//j/9v/2//b/9v/4//j/
+P/4//b/9v/2//b/9//4//n/+v/5//j/9//2//f/+P/5//r/9//2//X/9P/y//L/8v/y
//T/9P/0//T/9v/4//r//P/8//z//P/8//n/+P/3//b/9//4//n/+v/3//b/9f/0//T/
9P/0//T/9f/2//f/+P/4//j/+P/4//X/9P/z//L/8//0//X/9v/3//j/+f/6//f/9v/1
//T/9v/2//b/9v/4//j/+P/4//j/+P/4//j/+P/4//j/+P/1//T/8//y//P/9P/1//b/
9//4//n/+v/3//b/9f/0//T/9P/0//T/9v/2//b/9v/4//j/+P/4//j/+P/4//j/9//2
//X/9P/0//T/9P/0//T/9P/0//T/9f/2//f/+P/6//j/+P/5//n/+P/1//T/8v/y//P/
8//3//r//v/+/wAAAwAGAAYAAwABAAIAAgAEAAQAAgACAAUABQAEAAcABgAEAAIAAAAA
AP//AgAEAAIAAQABAAMAAgD///r/+P/6//r//P/9//f/9f/3//j/9//3//b/8//z//T/
9P/y/+//7v/t/+//8f/y//P/9P/0//P/8//z//P/9P/0//T/9P/1//f/+P/4//D/7P/p
/+b/6f/w//n///8IABIAIQAwAEAAUABhAG4AeAB4AHIAbABkAFsATQA6ACcAHAASAAgA
AAD1/+3/7//y//H/7f/x//T/8P/r/+v/8f/x/+v/6v/1//X/9f/1//T/8//z//L/8v/x
//L/8v/x//T/9P/1//b/9v/3//f/9//2//X/8//y//L/8v/y//P/9v/3//j/+v/5//r/
+v/5//n/+P/4//n/+P/2//X/9P/y//L/8//2//n/+f/7//n/+//9//3/+//6//j/9//3
//3/AAACAAQAAgACAP7//P/9//3//f///wMAAAD9////BAAFAAUABgADAAEA///+/wEA
AwAFAAcACwAMAA0ADQANAA0ADwAPAA4ADQAOAA8ADgAPAA8ADwAUABgAGgAbABoAGwAb
ABwAHAAfACIAIgAjACQAJQAoACwALQAuAC8ALgAuAC0AKwAtACwALAAsAC4AKwArAC0A
KgAoACcAIwAhACIAIwAkACEAIAAgAB4AGgAYABUAEAANAAwACAAGAAUABQAGAAMAAgAE
AAYABwAEAAAA//8AAP7//P/8//3//P/5//j/9//2//b/9v/2//n/+v/7//v/+//6//r/
/f8BAP7//v/+//v/+f/5//r/+v/4//j/+P/5//n/+f/5//v/+f/5//r/+f/5//j/+P/6
//r/+v/8//r/+P/7//z/+v/6//r/+v/7//r/9//3//j/+f/5//r/+P/3//f/+P/5//r/
+f/6//n/+f/5//n/+v/5//n/+P/0//T/8//x//X/9//7//3//f/7//v/+//6//r/+v/6
//n/+P/4//n/+v/4//n//P/8//v/+//5//T/9f/1//T/+P/5//r/+//5//T/8//z//X/
9//6//r/9v/2//b/9f/1//X/9f/1//j/+//8//3/+v/0//P/9//5//r/+//8//r/9//4
//j/9v/1//T/9P/2//f/9//2//T/9//3//X/8//3//n/+P/4//j/+P/4//b/9v/2//b/
9f/0//P/8v/0//T/9P/0//f/+v/9/wAA/v/+//7//v/8//r/+P/2//b/9v/2//b/9P/0
//T/9P/2//b/9v/2//b/9v/2//b/9P/0//T/9P/2//b/9v/2//T/8v/w/+7/8//2//n/
/P/7//r/+f/4//b/9v/2//b/+P/4//j/+P/3//b/9f/0//T/9P/0//T/9P/0//T/9P/1
//b/9//4//f/9v/1//T/9f/2//f/+P/4//j/+P/4//b/9v/2//b/9//4//n/+v/5//j/
9//2//b/9v/2//b/9P/0//T/9P/1//b/9//4//j/+P/4//j/9//2//X/9P/1//b/9//4
//r/+v/6//r/+f/4//f/9v/0//T/9P/0//f/+P/5//r/+P/4//j/+P/3//b/9f/0//b/
9v/2//b/+P/4//j/+P/3//b/9f/0//b/9v/2//b/9//4//n/+v/4//j/+P/4//X/9P/z
//L/9v/4//r//P/6//j/+P/5//f/9v/z//L/9v/4//v//f/9//7/AAD+//z//f/+//z/
/f/9/wAAAgAFAAYABQAGAAUAAwAAAAEABAAEAAQABAD///3///8AAAEAAQACAAUABwAF
AAEAAAD///z/+//5//P/8f/z//T/8//z//L/7//x//T/9v/2//P/8v/x//P/9f/2//f/
+P/4//f/9//3//X/9v/2//b/8//z//T/9P/w/+z/7v/x//T/8//4////BQAEAAoAGQAk
ADAAQABLAFQAagB6AHIAYgBkAGUAUwA2ACEAGgAQAAQA9v/r/+f/6f/q/+3/8//1/+7/
6v/x//f/9f/v/+3/8v/3//T/8//y//D/9P/3//n//P/5//j/9v/z//L/8P/v/+7/8f/z
//T/9f/0//P/8f/w//b/+P/6//3//P/7//r/+v/6//z//f/9//7//P/7//v/+f/4//j/
+P/2//b/9//6//v/+//9//v/+v/7//r/9//3//b/9v/3//z//v///wAAAgAEAAIAAgAD
AAMAAwAFAAcABAABAAMABwAHAAYABgAHAAcABwAIAAcABwAHAAcABwAIAAkACQAJAAkA
CwALAAkACQALAA0AEgAVABcAGQAZABwAHQAdABwAHQAdAB4AHwAhACMAIgAlACYAJwAq
ACsAKwArACsALAAuAC8ALwAvAC4ALgAuAC4AKwArAC0AKQAoACgAJQAgAB4AHAAaAB0A
IAAkACYAIQAeABoAFAAQAA4ACQAGAAkACwAOAA0ACQAIAAcABQADAAAAAAACAP7//P/8
//3/AAD//wAAAQD///7//f/8//v/+v/5//f/+P/4//n//f/8//j/9//2//X/8//z//T/
+P/4//r//P/8//v/+v/5//n/9//3//j/+//7//r/+v/8//z//P/+/wAA/v8BAAIAAQAA
AP///v/9//z/+f/5//z//f/9//7//v/9//3//v/+//7//P/8//3//f/9//3/+//5//j/
9v/2//j/+f/5//r/+//+///////9//3//f/5//j/9//2//f/+P/6//3//P/4//f/+P/2
//X/9f/z//T/9//5//r/+//7//v/+//6//b/9v/3//f/+f/8//z/+f/4//f/9f/z//P/
8//z//n//f///wEA/v/4//f/+//5//j/9//2//b/9f/4//r/9//1//P/8v/z//X/9v/2
//n//f/+//3////5//n/+v/4//b/9P/y//X/9v/3//j/+v/8//7/AAD+//z/+v/4//b/
9v/2//b/9P/0//T/9P/0//T/9P/0//X/9v/3//j/+f/6//v//P/8//z//P/8//r/+P/2
//T/9f/2//f/+P/6//r/+v/6//r/+v/6//r/+P/4//j/+P/6//r/+v/6//f/9v/1//T/
9P/0//T/9P/3//j/+f/6//j/+P/4//j/+P/4//j/+P/7//z//f/+//r/+P/2//T/9P/0
//T/9P/3//j/+f/6//j/+P/4//j/9v/2//b/9v/4//j/+P/4//T/8v/w/+7/8P/y//T/
9v/6//z//v8AAP3//P/7//r/9//2//X/9P/1//b/9//4//X/9P/z//L/9f/2//f/+P/4
//j/+P/4//f/9v/1//T/9f/2//f/+P/3//b/9f/0//X/9v/3//j/9//2//X/9P/3//j/
+f/6//f/9v/1//T/9//4//n/+v/5//j/9//2//n/+v/7//r/9//3//f/9v/2//b/9v/2
//r/+//8//7//v/8//z///8AAAAA/////wAAAgAEAAQABQAGAAcABwACAAMAAwACAAQA
BAABAP//AwAEAAQAAwACAAMAAgD///v/+v/6//j/+f/5//b/9f/5//r/+v/7//v/+f/5
//r/+f/2//P/8v/y//X/9v/2//X/9P/x/+//8//1//f/+v/4//j/9//3//L/8v/0//D/
7P/v//b/8//s/+3/+f8EAAwADwAaADAARABVAGgAegCAAHwAdgBwAGkAXwBOADkAJgAY
AAoA+v/3//v/8//u//H/7//p/+j/7P/v//H/8//5//f/8v/v//H/8f/x//D/8P/x//H/
8v/2//j/+f/5//f/9v/2//b/9v/3//f/9//1//X/9P/0//T/9P/0//X/8//z//P/9P/2
//r//f////3/+v/4//f/9P/y//H/8P/z//T/9v/6//3//f////3//v8BAAIAAQAAAP7/
/f/9//v/+v/4//b/+f/8//v//P/+////AAADAAUAAAD7//v/AQADAAQABgAEAAMAAgAC
AAIAAwAEAAUABgAGAAYABQAHAAcACQAJAA0ADwATABcAFgAXABcAFwAWABgAGAAXABcA
FwAWABYAGgAfACQAJgAjACIAIQAiACIAIQAgAB8AJgAqAC0ALwAtACwALAAsAC4AKwAr
AC0AKQAoACgAJQAkACQAJAAkAB8AHgAeABwAGwAaABgAFAARABAADAAKAAcABwAIAAUA
AAAAAAAA//////7/AAAEAAEA/v/9//3/+//5//n/+f/6//r/+v/6//v//P/9//3//P/6
//n/+//9//r/+v/6//f/9f/1//b//P/8//7/AAD9//v/+f/3//n/9//3//j/9//3//b/
9v/1//T/8//0//j/+P/9/wAA/v/+//7//v/7//r/9//3//r/+//7//z/+v/5//n/+v/6
//r/+P/4//f/9//3//f/9v/1//X/9P/3//r//P/9//n/9//3//X/9//1//X/9f/1//b/
9//4//j/+P/5//v//P/6//v//v/9//v/+v/3//f/+f/6//r/+f/5//n/+f/6//b/9v/3
//T/9f/3//b/9//4//n/+f/3//f/9//3//f/+f/5//n/9f/u/+z/7//x//L/8//0//j/
+f/+/wIA///7//f/9P/2//f/9//2//j/+//7//n/9f///wMA/P/5//j/9//2//T/9P/0
//T/9f/2//f/+P/3//b/9f/0//X/9v/3//j/9v/2//b/9v/0//T/9P/0//f/+P/5//r/
9v/0//L/8P/y//T/9v/4//j/+P/4//j/+P/4//j/+P/4//j/+P/4//b/9v/2//b/9v/2
//b/9v/z//L/8f/w//T/9v/4//r//P/8//z//P/5//j/9//2//j/+P/4//j/+f/6//v/
/P/6//j/9v/0//b/9v/2//b/+P/4//j/+P/4//j/+P/4//j/+P/4//j/9f/0//P/8v/z
//T/9f/2//f/+P/5//r/+P/4//j/+P/1//T/8//y//T/9P/0//T/9f/2//f/+P/4//j/
+P/4//r/+v/6//r/+f/4//f/9v/2//b/9v/2//b/9v/2//b/9f/0//P/8v/3//r//f8A
AP3//P/7//r/9//2//X/9P/2//b/9v/2//b/9v/2//b/9P/0//T/9P/1//b/9//4//b/
9v/2//b/+f/6//n/+v/7//z//P/6//n/+P/3//f/+f/5//r//P/9//7/AgAGAAYABQAF
AAgABwAGAAMA/v/+//7//f/7/wAABAAHAAoACAAFAAMABQADAAIAAAD////////9//n/
+//8//v//P/8//n/+P/7//r/+v/7//v/+P/3//f/9v/z//D/7//u//P/9P/0//T/9f/0
//T/9f/z//P/9P/0//b/9f/1//b/8P/s//L/9P/z/+7/8f/+/wMAAwAMABgAHQAoADoA
TABbAGIAbAB4AHYAcABsAGEATwA8ACcAGAAMAAAA9v/1//f/8f/q/+n/5//p/+z/6v/v
//f/+f/x/+3/8P/1//P/8//z//L/8v/z//P/9P/4//r/+//7//r/+P/3//b/9P/1//X/
9f/2//f/9//4//j/+P/4//n/9//1//P/8v/z//b/+P/5//r/+v/7//3//f/8//z//P/5
//j/+P/6//7///8CAAEA/v////7/+//8//z//f///wAAAAD///7///8CAAEAAgABAAEA
AQADAAYAAgD+////BQAHAAgACgAIAAcABgAGAAYABwAIAAkADQAOAA8ADwARABEAEwAT
ABIAEQASABMAEgATABMAEwAYABwAHgAfAB4AHwAfACAAIQAjACUAJAAlACYAJwAqACsA
KwArACsALgAwADEAMQAwAC4ALQAsACsAJwAmACcAKAAqAC0ALQApACgAJwAmACEAIAAg
AB4AGQAWABIADAALAAwACgAKAAoACwANAAsABwAGAAUAAwABAP7//v8AAP///v///wEA
///7//n/9//6//z//v8AAP7//v/+//3/+v/4//f/+f/9//z//v8AAP3/+//7//z/+//4
//f/9v/5//n/+f/5//v/+f/5//r//P/9//3//v/9//z/+//8//r/+P/7//z//P/8//z/
/P/8//z/+v/7//z//f/9//7//v/9//3//v/+//7//P/8//3//f/9//3//P/7//v/+v/6
//z//f/9//z/+//8//v//f/7//v/+//6//r/+v/6//v//P/+/wEAAAD8//v//P/8//v/
+//5//T/9f/1//T/9//3//f/9//4//b/+P/7//3///8CAAIA/P/6//j/9f/2//f/+P/5
//j/+f/4//f/9//0//b//f/9//z/+//6//b/8//0//T/9//5//v//v/9//3//P/6//j/
+//7//n/9//5//v/+v/4//j/+P/4//j/+P/4//j/+P/4//j/+P/4//j/+P/4//r/+v/6
//r/+P/4//j/+P/6//r/+v/6//j/9v/0//L/9f/2//f/+P/7//z//f/+//z/+v/4//b/
+P/4//j/+P/5//r/+//8//f/9P/x/+7/8v/0//b/+P/5//r/+//8//z//P/8//z/+v/6
//r/+v/3//T/8f/u/+z/7P/s/+z/7f/u/+//8P/v/+7/7f/s/+7/7v/u/+7/7f/s/+v/
6v/q/+r/6v/q/+r/6v/q/+r/6//s/+3/7v/r/+r/6f/o/+r/6v/q/+r/7f/u/+//8P/t
/+z/6//q/+r/6v/q/+r/6P/o/+j/6P/q/+r/6v/q/+z/7P/s/+z/6v/o/+b/5P/l/+b/
5//o/+n/6v/r/+z/7v/w//L/9P/y//L/8v/y//H/8P/v/+7/7v/u/+7/7v/u/+7/7v/u
/+z/6v/o/+b/5//m/+f/6f/u//D/8P/y//L/8v/z//P/8v/y//P/8P/w//P/9v/2//f/
9//6//z//v/+//z//P/8//v/+f/7//z//P/8//z/+v/5//z//v/8//v/+//9//7//f/6
//r/+P/0//L/7//r/+n/6//s/+z/7f/t/+v/7f/w//L/8v/u/+7/7v/x//D/8P/w//D/
7v/t/+3/7f/r/+r/6P/m/+j/6//v//L/8v/u/+j/5//s//P/9P/z//f/BgAOAA0AGAAu
AEQAUQBgAGoAbgBwAHIAZABXAFMARAArABgADAAEAP7/+f/x/+v/6P/j/9//4//o/+z/
7//t/+3/7f/v//L/8//w/+//7v/s/+z/7f/t/+7/7f/u/+7/7f/v/+7/7v/u/+7/7//v
/+//8P/x//H/8v/y//L/8v/z//H/8f/x//L/8P/y//P/8//y//D/7//v//H/8v/0//b/
9P/0//X/+P/4//f/+P/1//T/9f/0//H/8v/y//P/9f/4//r/+//8//v//P/5//j/+P/3
//b/9/////7//f8BAAIA///7//j/+v/7//z//v8AAAEAAgADAAMABAAFAAUABAADAAQA
AwAEAAUACAALAA8AEQASABMAEQASABEADwARABMAFAAWABkAHQAhACIAIQAgAB8AIAAh
ACEAIQAhACMAJAAkACMAJgAmACcAKAAqACcAJwApACcAJgAmACMAHwAeAB0AHAAXABYA
FgAUABIAEAANAAgABgAGAAMAAgABAAEAAgD///3//v//////+//4//j/+v/6//j/+P/5
//v/+f/5//n/9//2//X/9P/0//T/9P/z//X/9P/0//f/9v/y//H/8P/w/+//8P/y//X/
9P/1//b/9f/z//H/7//t/+v/6//s//D/8//1//j/9f/0//P/9P/y//D/8//0//b/9v/2
//b/9//2//P/8//x//H/8P/w//H/8f/y//T/8v/y//D/8P/y//P/9P/1//L/8f/x//D/
8v/0//X/9f/y//H/8v/x//D/7f/s/+v/7f/w//P/9v/0//T/9f/3//T/8P/v//D/8P/v
/+//7f/t//H/9P/2//X/9f/1//X/9P/w//D/8f/v//H/9P/0//L/8v/y//H/7v/t/+z/
6//t/+//7//v/+7/6v/r//H/9P/0//T/9P/y/+//8P/w//H/8f/x//L/9P/1//X/9P/z
//X/9P/x//H/8f/v/+7/7//w//H/8v/w//D/8P/w/+//7v/t/+z/6//q/+n/6P/r/+7/
8f/0//T/9P/0//T/8//y//H/8P/x//L/8//0//T/9P/0//T/8//y//H/8P/u/+7/7v/u
/+z/7P/s/+z/7f/u/+//8P/t/+z/6//q/+z/7v/w//L/8//0//X/9v/z//L/8f/w//D/
8P/w//D/8//0//X/9v/y//D/7v/s/+3/7v/v//D/8P/w//D/8P/y//L/8v/y//L/8v/y
//L/8f/w/+//7v/r/+r/6f/o/+r/6v/q/+r/7//y//X/+P/1//T/8//y/+7/7P/q/+j/
6v/s/+7/8P/y//L/8v/y//H/8P/v/+7/7v/u/+7/7v/u/+7/7v/u/+7/7v/u/+7/7v/u
/+7/7v/w//L/9P/2//T/8v/w/+7/7v/u/+7/7v/w//D/8P/w/+7/7v/u/+7/7v/u/+7/
7v/u/+7/7v/u/+z/7P/s/+z/7f/u/+//8P/u/+7/7v/u/+//8P/x//L/8f/w/+//7v/u
/+7/7v/u/+//8P/x//D/7v/v//D/8P/w//D/8P/w//P/8//z//T/8//w/+//8f/3//j/
+P/5//7/AAACAAIA/v/+//7//f/5//n/+P/2//T/9P/x/+//9P/4//v//f/9///////9
//f/9v/2//T/8P/t/+f/4//p/+z/7v/x/+7/6//q/+r/7P/q/+j/6P/q/+//8v/0//D/
7v/q/+f/6P/p/+r/7P/p/+j/5v/l/+D/3v/c/97/5P/t/+7/6//y//n/+/8EABAAGQAk
ADQAQABRAGQAcAB8AHgAZgBcAFkASwAyAB8AFAAMAAIA+v/1/+//5//m/+f/4//f/+D/
4v/j/+P/4//l/9//3P/f/+L/5f/o/+r/6v/r/+v/7P/r/+z/7P/r/+r/6P/n/+b/6P/p
/+n/6f/o/+f/5f/k/+r/7P/u//H/8P/v/+7/7v/s/+7/7//v/+7/7P/r/+v/6f/o/+j/
6P/s/w==
         </WaveFormData>
      </LeadData>
      <LeadData>
         <LeadByteCountTotal>10000</LeadByteCountTotal>
         <LeadTimeOffset>0</LeadTimeOffset>
         <LeadSampleCountTotal>5000</LeadSampleCountTotal>
         <LeadAmplitudeUnitsPerBit>4.88</LeadAmplitudeUnitsPerBit>
         <LeadAmplitudeUnits>��V</LeadAmplitudeUnits>
         <LeadHighLimit>2147483647</LeadHighLimit>
         <LeadLowLimit>268435456</LeadLowLimit>
         <LeadID>II</LeadID>
         <LeadOffsetFirstSample>0</LeadOffsetFirstSample>
         <FirstSampleBaseline>0</FirstSampleBaseline>
         <LeadSampleSize>2</LeadSampleSize>
         <LeadOff>FALSE</LeadOff>
         <BaselineSway>FALSE</BaselineSway>
         <ExcessiveACNoise>FALSE</ExcessiveACNoise>
         <MuscleNoise>FALSE</MuscleNoise>
         <LeadDataCRC32>3359128942</LeadDataCRC32>
         <WaveFormData>
+v/6//r/+v/3//b/9f/0//f/+P/5//r/+v/6//r/+v/4//j/+P/4//n/+v/7//z/+v/6
//r/+v/6//r/+v/6//z//P/8//z/+f/4//f/9v/4//r//P/+//3//P/7//r/+//8//3/
/v/9//z/+//6//r/+v/6//r//P/8//z//P/6//r/+v/6//r/+v/6//r/+v/6//r/+v/6
//r/+v/6//j/+P/4//j/9v/2//b/9v/3//j/+f/6//j/+P/4//j/9v/2//b/9v/2//b/
9v/2//T/9P/0//T/9f/2//f/+P/2//b/9v/2//b/9v/2//b/+P/4//j/+P/4//j/+P/4
//j/+P/4//j/+v/6//r/+v/5//j/9//2//b/9v/2//b/9P/0//T/9P/2//b/9v/2//j/
+P/4//j/9v/2//b/9v/4//j/+P/4//b/9v/2//b/9P/0//T/9P/0//T/9P/0//b/9v/2
//b/9v/2//b/9v/0//T/9P/0//T/9P/0//T/9P/0//T/9P/2//b/9v/2//j/+P/4//j/
9P/y//D/7v/x//L/8//0//b/9v/2//b/9P/0//T/9P/2//b/9v/2//T/9P/0//T/9f/2
//f/+P/1//T/8//y//L/8v/y//L/9P/0//T/9P/2//b/9v/2//T/9P/0//T/9v/2//b/
9v/1//T/8//y//L/8v/y//L/9P/0//T/9P/2//b/9v/2//T/9P/0//T/9P/0//T/9P/2
//b/9v/2//X/9P/z//L/8//0//X/9v/0//T/9P/0//T/9P/0//T/9P/0//T/9P/y//L/
8v/y//L/8v/y//L/9P/0//T/9P/2//b/9v/2//f/+f/6//v/+v/6//n/9//3//j/+f/5
//3//v/+//z//f/+////AAAAAAAA/v/+//7//v////7/AQABAP///v///////v/+//z/
+//3//b/9//3//j/+P/1//T/8v/y//X/9v/2//f/+v/6//r/+P/z//L/8v/x//P/9P/1
//X/9f/0//T/9P/0//T/9f/3//X/9P/0//X/+P/3//j/+f/6//r/+//7//v/+P/6//z/
+f/9/wUADAAQABAAEAAQABAAEQAYACMAMgBKAGQAdgByAF8ARAAtACYAJgAbABEACgAC
AP7/+P/t/+b/6f/p/+T/6P/x/+z/6P/r/+n/5v/t//P/8v/0//X/9v/1//b/9//3//j/
/P/8//z//P/7//z//f/9//7//v//////AAAAAAEAAQD///7//f/6//3//v///wEAAgAC
AAIAAgAAAP7//f/+/wEAAQACAAUABAADAAIAAAAAAAIAAgACAAQABAABAAEABQAFAAQA
BAAFAAUABQAFAAMAAwADAAMAAgADAAIAAQAGAAcABwAIAAgACAAIAAgACQAJAAsACwAK
AAoACgAKAA0ADwARABQAFAASABIAFAAWABgAGgAaABkAGgAcABsAHAAcAB0AHgAiACMA
JgAnACgAKQAsACwAKQApACsAKwAtAC8ALwAvADAAMAAwADEAMwAxADQANAAyADEAMAAu
AC0ALQAsACsAKAAnACcAJwAoACIAIQAgAB8AHgAdABoAGQAWABIAEQAPAA0ACwAJAAwA
CgAIAAYABQACAAEAAAAAAAEAAgACAP/////+//3//P/8//3//f/+//7///8BAP7/+v/5
//j//P/9//7/AAD//////v/8//z//P/+//7/AQACAAIAAgACAAAA/v/+/wAAAQAAAP//
///9//3///8BAP3///8EAAIA/v/+/wAAAAD8//7///8BAAEAAQABAAAA///+//3//v//
/wAAAAAAAAAA//////7//f/6//n/+//7//7/AQD9//3//v/+//7//v/+//7//P/6//z/
/v/8//n/+f/8//3//P/9//3//P/7//z/+//5//n/+f/5//z//P/7//v/+f/3//b/9v/5
//j/+//9//v/+v/5//n/+f/5//n/+f/5//r/+v/5//f/9//4//n/+//6//r/+//5//n/
+f/5//n/+P/4//n/+v/6//r/+P/2//j/+P/4//r/+//6//r/+f/4//f/9v/4//j/+P/4
//j/+P/4//j/+P/4//j/+P/4//j/+P/4//j/+P/4//j/+v/6//r/+v/6//r/+v/6//f/
9v/1//T/9f/2//f/+P/6//r/+v/6//j/+P/4//j/+P/4//j/+P/4//j/+P/4//j/+P/4
//j/9v/2//b/9v/2//b/9v/2//b/9v/2//b/9v/2//b/9v/4//j/+P/4//f/9v/1//T/
9f/2//f/+P/2//b/9v/2//b/9v/2//b/+P/4//j/+P/2//b/9v/2//T/9P/0//T/9f/2
//f/+P/2//b/9v/2//j/+P/4//j/9v/2//b/9v/0//T/9P/0//T/9P/0//T/9v/2//b/
9v/2//b/9v/2//b/9v/2//b/9P/0//T/9P/2//b/9v/2//b/9v/2//b/9f/0//P/8v/1
//b/9//4//f/9//2//X/9//4//j/9//2//b/9v/1//r//P/9//z/+v/6//r/+v/8//z/
+v/6//v//P/+//7///////3//P/9//3//P/8//v/+//4//j/9//3//j/+P/5//j/9v/2
//X/9P/y//H/9P/2//j/+P/2//b/9//3//b/9v/2//X/8//y//L/8v/z//T/9v/5//f/
9v/2//f/9f/z//P/8//2//b/9//3//n/+v/8//7///8JABMADAAIABIAGAAYABgAGwAg
ACcAOABSAGwAeABuAFUAOgArACQAGAANAAkAAgD6//j/8P/l/+T/5//l/+L/4v/h/+j/
8P/x/+v/5v/t//H/8P/y//P/9P/z//b/9//3//j/+f/4//f/9v/5//r/+//7//r/+v/7
//v/+v/6//v/+//8//z//P/6//v/+v/5//n//P/8//z//P/7//r/+v/8//z/+//7//3/
/f/9//3//P/6//z//P/8/wAAAAD9//3///////7//v/9//3//f/9//////////////8B
AAEAAQAFAAUABAAEAAcACAAJAAoACAAHAAgABwAGAAYABgAGAAcACQALAA4AEAAOAA4A
EAAOABAAEgASABQAFgAZABkAGQAaABwAHgAdAB0AHwAfACIAIwAmACYAJQAlACcAJwAp
ACsAKwArACoAKgAqACsALQArAC4ALgAtAC0ALQAsACcAJwAmACUAIgAhACEAIQAgABoA
GQAYABoAGgAaABgAFQASAA4ADQALAAkABwAFAAcABAABAP7/AAD+//7//v/7//v/+//6
//r/+//7//v/+f/4//j/9//3//b/9v/3//n/9v/2//b/9f/1//X/9v/3//n/+v/6//f/
9v/3//b/9//4//j/+P/6//j/9v/2//f/+f/5//n/+//5//n/+//5//X/9//8//7/+v/6
//z//v/6//z//f/7//v/+//7//3//f/9//3/+v/5//j/9v/3//j/+P/5//v/+//5//n/
+P/3//n/+//5//n/+v/6//b/9v/2//b/+P/2//j/+v/4//X/9f/4//b/9P/0//P/9P/1
//j/+f/1//X/9f/1//j/+P/3//f/+P/3//f/+P/3//T/9f/1//P/8v/x//H/8v/z//T/
9f/3//j/+P/3//T/8//z//P/8//y//L/8//1//X/9f/1//X/9P/0//X/9v/2//b/9P/0
//b/9v/2//L/8f/0//L/9f/2//f/+P/1//T/8//y//T/9P/0//T/9P/0//T/9P/0//T/
9P/0//T/9P/0//T/8v/y//L/8v/w//D/8P/w//H/8v/z//T/9P/0//T/9P/0//T/9P/0
//L/8v/y//L/9P/0//T/9P/2//b/9v/2//T/9P/0//T/9v/2//b/9v/1//T/8//y//L/
8v/y//L/8//0//X/9v/z//L/8f/w//L/8v/y//L/9P/0//T/9P/0//T/9P/0//L/8v/y
//L/8v/y//L/8v/0//T/9P/0//T/9P/0//T/8v/y//L/8v/y//L/8v/y//L/8v/y//L/
8v/y//L/8v/y//L/8v/y//L/8v/y//L/8v/y//L/8v/y//L/8v/y//T/9P/0//T/8//y
//H/8P/y//L/8v/y//T/9P/0//T/8v/y//L/8v/1//X/9f/1//T/9P/z//P/9v/3//f/
+f/7//z/+//8//v/+v/5//r/+v/4//j/+f/6//z//P/9//3/+//6//n/+f/4//j/9//2
//L/8f/x//P/9P/0//P/8//y//P/9P/z//H/8P/w//L/8v/w/+7/7v/v/+//7//w//H/
8f/x/+7/7v/u/+7/8P/x//P/8//0//T/9f/1//H/8f/x//L/8v/z//P/8//2//T/9v/7
//3/BQAQABAAFAAaABwAFAAVAB4AJwAyAFAAbAByAGYAUQA0AB8AGgAUAAcABQACAPj/
8v/w/+H/0P/Z/+v/6P/i/+X/6v/m/+H/5//o/+P/4//u//H/8//1//X/9P/z//H/8P/0
//T/9P/0//X/9v/3//f/9P/0//X/9f/4//j/+f/5//j/+P/4//b/+P/4//j/+f/8//z/
/P/8//r/+P/3//j/+P/3//f/+f/6//v//P/8//j/+v/6//r/AAAAAP3//f/+//3/+//6
//3//f/9//3//f/9//3//f/7//3//f/9/wEAAQAAAAAAAAAAAAAAAAADAAMABQAFAAMA
AgABAAAAAwAFAAcACgAMAAoACgAMAA0AEAATABQAEgAUABcAFwAWABYAFwAYABgAGQAc
AB0AIAAhACQAJAAjACMAJQAlACUAJwAnACcAKwAsAC0ALwAuACsALQAsACsAKwArACoA
JwAnACYAJQAiACEAIQAhACAAGgAZABgAGAAYABgAFgATABAADAALAAgABQACAP//BQAE
AAMAAgACAAAAAAAAAPz/+//6//j/9//3//b/9f/2//b/9//3//f/9v/2//f/9//0//T/
9P/1//X/9f/2//T/9f/1//T/9P/0//b/9v/3//j/+P/4//b/9P/y//L/9f/3//f/9//4
//f/+P/7//n/9f/3//z//P/4//j/+v/4//T/9v/3//j/+f/6//v/+f/5//n/+f/5//n/
+f/4//r/+v/5//n/+f/5//f/9//1//X/+P/7//n/+f/6//r/+P/4//j/+P/2//T/9v/4
//f/9f/2//r/+P/2//b/9f/1//X/9//3//X/9f/1//X/+v/6//n/+f/3//X/9P/0//T/
8v/0//X/9v/2//b/9//1//X/9f/1//P/9P/0//P/8//z//T/9f/1//T/9P/1//X/9f/1
//X/8//y//L/8//2//b/9v/0//L/9P/0//T/9v/3//j/+P/3//b/9f/0//L/8v/y//L/
8P/w//D/8P/z//T/9f/2//j/+P/4//j/9//2//X/9P/0//T/9P/0//b/9v/2//b/9P/0
//T/9P/2//b/9v/2//T/9P/0//T/9P/0//T/9P/2//b/9v/2//T/9P/0//T/9P/0//T/
9P/2//b/9v/2//b/9v/2//b/9v/2//b/9v/z//L/8f/w//H/8v/z//T/9f/2//f/+P/3
//b/9f/0//b/9v/2//b/9v/2//b/9v/4//j/+P/4//j/+P/4//j/9v/2//b/9v/2//b/
9v/2//T/9P/0//T/9P/0//T/9P/2//b/9v/2//b/9v/2//b/+P/4//j/+P/3//b/9f/0
//T/9P/0//T/9v/2//b/9v/0//T/9P/0//X/9v/3//j/9//2//X/9P/0//T/9P/0//X/
9v/3//j/+P/4//j/+P/4//j/+P/4//r/+v/6//r/+f/4//f/9v/2//b/9v/2//b/9v/2
//b/9//4//n/+v/5//n/+f/5//3//v/+////AAABAAEAAwADAAIA///+/wAAAAAAAAIA
AQD+//3//f///wIAAwAFAAQAAQD///3//v/+//////////z//P/9//3//v/+//3/+v/4
//j/+P/6//n/+f/6//f/9v/z//D/8v/1//f/+f/5//n/+P/3//b/9v/2//b/+P/5//v/
+//4//j/+f/5//f/9//3//j/+P/5//n/+f/8//7//v/7//3/BwASABIACAAGABIAHAAb
ABwAKQA2AEgAZgB8AHwAZQBKADcALAAgABsAGwAUAAYA/P/0/+//6v/r/+v/6P/o/+3/
7v/u/+3/7f/s/+v/8f/4//r/+//8//v/+f/5//j/+P/7//z//f/+//7//v/+//3//f/+
/wAAAQD///7//v/9//7//v/+//z/AAAAAAAAAQAAAAAAAAAAAAAAAAABAAQAAgABAAEA
AwADAAMAAwACAAAAAgACAAIABQAEAAAA//8DAAUABgAIAAgABwAGAAUAAwADAAMAAwAG
AAkACgALAAoACQAHAAYACgAKAAoACgAJAAkACwALAAsADAANAA4ADwARABMAFgAWABQA
FAAWABYAGAAaABoAGgAcAB8AHwAgACAAIQAiACQAJQAoACkAJwAnACkAKAAqACsALgAv
AC8AMQAxADEAMgAyADIAMwAzADEANAA0ADMAMwAzADIAMAAxADEAMQAtACsAKgApACoA
JAAjACIAIgAiACIAIAAbABgAFAATABIAEQAQAA8AEAAOAAwACgAIAAYABgAGAAQABQAG
AAYABAADAAEA//8BAAIABAAFAAIAAAD////////8//z//P/9//3//f/+////AQACAAIA
AAAAAAIAAgACAAIAAQAAAAIAAAD+//7///8BAAEAAQABAP////8BAAQAAQAEAAoACQAE
AAMABAACAP7/AAABAAMAAwADAAMAAQABAAEAAQADAAMAAwACAAEAAAD+//3/AAABAAAA
AQD/////AgAFAP////8AAAAAAAAAAAAAAAD///z//f/+//7/+//7//7/AAD+//7//f/7
//v//f/9//3//f/9//3//v/+//3//f/8//v/+//8//3//P///wEAAAD+//z/+//9//3/
/f/9//v//P/8//v/+f/5//r/+//7//r/+v/7//3//f/9//3//P/6//n/+f/8//z//P/6
//z//v/+//7/AgABAPz//P/7//r/+f/4//n/+v/7//z//v/+//7//v/8//z//P/8//r/
+v/6//r/+P/4//j/+P/6//r/+v/6//v//P/9//7//P/8//z//P/6//r/+v/6//z//P/8
//z/+v/6//r/+v/6//r/+v/6//j/+P/4//j/+f/6//v//P/8//z//P/8//r/+v/6//r/
+P/4//j/+P/6//r/+v/6//r/+v/6//r/+v/6//r/+v/8//z//P/8//r/+v/6//r/+f/4
//f/9v/4//r//P/+//v/+v/5//j/+f/6//v//P/6//r/+v/6//j/+P/4//j/+//8//3/
/v/9//z/+//6//z//P/8//z/+v/6//r/+v/6//r/+v/6//n/+P/3//b/+P/4//j/+P/4
//j/+P/4//f/9v/1//T/9v/2//b/9v/3//j/+f/6//j/+P/4//j/+P/4//j/+P/4//j/
+P/4//r/+v/6//r/+v/6//r/+v/4//j/+P/4//n/+v/8//3//f/9//7//v//////AAAB
AAMABQAGAAYAAQAAAP///v8AAAIAAgAAAAAAAQACAAQAAwADAAIA//8AAP/////+/wAA
//////z/+v/7//v//P/8//v/+v/4//j/+P/4//f/9//4//j/+P/2//T/9P/1//X/9f/2
//f/9//3//b/9v/2//b/9v/3//n/+f/4//j/9//3//X/9f/3//j/+P/5//3/9f/0//r/
/P/9/wEABQAQABoAGAAUABgAGAAXABwAIwAyAEgAYgB0AHoAbQBQADUALAAiABcAFwAS
AAIA9v/u/+n/5v/l/+X/5v/m/+n/7v/q/+X/5//w//H/7//w//X/9//5//n/+f/5//j/
+P/4//j/+P/4//f/+P/5//n/+P/4//n/+f/8//z//f/9//r/+v/6//j/+//8//3/////
//7//f/8//3//P/8//7//v/9//3////9//3//f/8//r//P/8//z/AgACAP//////////
/v/+////////////AAABAAIAAwADAAUABQAFAAcABwAGAAYABQAEAAMAAgAGAAcACgAL
AAkACAAHAAYABwAJAAsADgAQAA4ADgAQAA4AEAASABIAFQAYABwAHQAbABoAGgAaABwA
HQAgACEAIgAjACYAJgAnACcAKQApACsALQAtAC0ALgAuAC4ALwAvAC0AMAAwAC0ALQAt
ACwALAAtAC0ALQAoACcAJwAnACQAHgAdABwAHAAcABwAGgAXABQAEAAPAA0ACwAJAAcA
CAAGAAQAAgACAAAAAAAAAP3//f/9//z/+//7//r/+f/2//b/9//3//n/+P/4//n/+//4
//j/+P/3//f/9//4//b/9//3//b/9f/2//n/+v/5//r/+v/6//r/+P/2//b/+f/7//v/
+//5//f/9//5//r/9//6/wAA/v/6//r//P/+//r//P/9//z/+//6//n/+//7//v/+//6
//n/+P/2//n/+v/6//v/+P/3//T/8//2//f/+/////n/+f/6//r/+P/4//j/+P/6//j/
+v/8//j/9f/1//j/+v/4//j/9//2//X/9v/1//P/8//z//P/+P/4//f/9//0//P/8//0
//T/8v/0//X/9v/2//b/9//2//X/9P/z//X/9v/2//X/8f/x//L/8//z//L/8v/z//X/
9f/1//X/8//y//L/8//0//T/9P/y//D/8v/y//L/8v/7//j/8P/y//L/8v/y//L/8v/y
//L/8v/y//L/8v/0//T/9P/0//T/9P/0//T/9P/0//T/9P/y//L/8v/y//P/9P/1//b/
8//y//H/8P/z//T/9f/2//X/9P/z//L/8P/w//D/8P/z//T/9f/2//X/9P/z//L/8v/y
//L/8v/0//T/9P/0//L/8v/y//L/8//0//X/9v/z//L/8f/w//H/8v/z//T/8//y//H/
8P/y//L/8v/y//T/9P/0//T/8//y//H/8P/x//L/8//0//L/8v/y//L/8P/w//D/8P/x
//L/8//0//L/8v/y//L/8v/y//L/8v/x//D/7//u/+//8P/x//L/8v/y//L/8v/w//D/
8P/w//D/8P/w//D/8//0//X/9v/1//T/8//y//L/8v/y//L/8v/y//L/8v/z//T/9f/2
//X/9P/z//L/8f/w/+//7v/w//D/8P/w//D/8P/w//D/8P/w//D/8P/x//L/8//0//P/
8v/x//D/8v/z//P/8//y//L/8f/v//H/8v/z//P/9//4//j/9v/2//b/9v/2//j/+P/2
//b/9//4//r/+v/9//3/+//6//j/9//1//T/9P/1//P/9P/z//P/9P/0//P/8v/w//D/
8P/w/+//7//y//L/8v/w/+z/7P/t/+3/7f/u/+//7//v/+7/7v/u/+z/7P/t/+//8P/w
//H/8//0//P/9P/1//P/8v/y//H/7//s//D/9P/z//f/BQAQAAwACAAMAA4AEAAPABQA
HwA2AEwAWABsAG4AUwA0ACUAIAAcABUADwAIAAAA+P/w/+X/4v/f/+H/5P/m/+X/5P/m
/+X/3//g/+f/6//q/+7/8f/0//X/9P/z//H/8P/z//T/9f/2//X/9v/3//f/9v/2//f/
9//5//r//P/9//v/+v/5//b/+P/4//j/+f/6//r/+v/6//v/+v/6//z//v/9//3////8
//v/+v/4//j//P/+/wAAAwACAP7//f/9//3//P/8/////////////////////////wEA
AQABAAIAAQD///7/AgAEAAYACAAJAAkACwALAAkACAAHAAYABwAJAAsADgAOAAwADAAO
ABAAEgAUABQAEgAUABcAFwAWABYAFwAYABsAHQAhACMAIwAjACUAJAAlACUAJwAnACcA
KQApACkAKAAoACgAKQAqACkALQAuAC8ALwAvAC4AKAAnACUAIwAjACMAJAAlACIAHAAb
ABoAGAAYABgAFgATABAADAALAAkABwAFAAMACAAGAAQAAgAAAP7//v/+//3//f/9//z/
+//7//r/+f/6//r/+//7//v/+v/6//v/+P/0//P/8v/1//f/+f/8//z//f/9//z/+f/4
//n/+P/5//r/+v/6//j/9v/0//T/+v/9//7////9//v/+//9//v/9//5//7//v/6//r/
/P/8//j/+v/7//3//f/9//3//f/9//3//f/9//3//f/8//z//P/7//v/+f/5//f/9//3
//f/+v/9//v/+//8//z/+v/6//r/+v/6//j/+v/8//z/+f/5//z/+//4//f/9f/1//X/
9//3//X/9f/1//X/+v/6//n/+f/4//f/9//4//b/9P/2//f/9f/0//P/8//1//X/9f/1
//f/+P/4//f/9f/1//b/9//1//T/9P/1//X/9f/1//X/9v/2//f/+f/6//r/+v/4//f/
+P/3//b/8P/z//j/+v/5//j/9//2//b/9v/2//b/9v/2//b/9v/2//b/9v/2//T/9P/0
//T/9P/0//T/9P/y//L/8v/y//P/9P/1//b/9f/0//P/8v/0//T/9P/0//P/8v/x//D/
8v/y//L/8v/z//T/9f/2//T/9P/0//T/9P/0//T/9P/0//T/9P/0//L/8v/y//L/8//0
//X/9v/1//T/8//y//P/9P/1//b/9v/2//b/9v/0//T/9P/0//T/9P/0//T/8v/y//L/
8v/0//T/9P/0//L/8v/y//L/9P/0//T/9P/y//L/8v/y//L/8v/y//L/8v/y//L/8v/0
//T/9P/0//T/9P/0//T/9P/0//T/9P/y//L/8v/y//T/9P/0//T/9P/0//T/9P/z//L/
8f/w//L/9P/2//j/9f/0//P/8v/y//L/8v/y//T/9P/0//T/8v/y//L/8v/0//T/9P/0
//L/8v/y//L/8//z//P/8//1//b/9v/3//f/9//2//f/+f/6//n/+v/6//r/+v/8//z/
+v/6//v//P/+//7///8BAP///v/9//v/+v/6//n/+f/2//b/9//3//j/+P/3//j/9v/2
//b/9f/z//L/8v/0//T/8v/w//D/8f/x//H/8v/z//P/8//y//L/8v/y//L/8//1//X/
9P/0//X/9f/x//H/8f/y//D/8f/x//H/AAD+//r//f8BAAcAEAASABIAGgAaABIAFwAe
ACUAMABGAFwAbAByAGcASgAtACQAGgAPAA8ACgD+//b/8P/l/97/4//h/97/5P/n/+L/
5P/p/+n/6v/p/+v/7v/v//H/8//z//P/8//y//L/8v/y//L/8v/0//b/+P/5//b/9v/3
//f/+P/4//n/+f/5//r/+//6//v/+v/5//n//P/8//z//P/6//j/9//4//v/+//8////
/f/9//3//P/5//r/+f/4//3//v/8//3//f/9//z//P////////////3//f/9//3///8B
AAEAAQADAAMAAgACAAMAAgABAAAAAgADAAYABwAGAAYABgAGAAcACQALAA4AEgAQABAA
EgARABIAEwASABIAFAAXABcAFgAWABcAGAAcAB0AIAAhACIAIwAmACYAJQAlACcAJwAp
ACsAKwArACwALAAsAC0AKwApACwALAArACsAKwAqACcAJwAmACUAIgAhACEAIQAiABwA
GwAaABkAGAAXABQAEgAQAA0ADQALAAkABwAFAAYABAACAAAAAgAAAAAAAAD7//v/+//6
//v/+//6//n/9v/2//f/9//3//b/9v/3//f/9P/0//T/8//z//P/9P/2//f/9//2//T/
9P/2//b/9f/2//b/9v/4//b/9P/0//f/+f/5//n/+f/3//f/+f/4//P/9P/4//v/+P/5
//z/+v/2//j/+f/4//f/9v/1//b/9//4//n/+P/3//b/9P/1//b/9v/3//n/+f/3//f/
9v/1//f/+f/1//X/9v/2//T/9P/0//T/9v/0//b/+P/1//H/8P/y//T/8v/y//H/8//z
//X/9f/1//X/9f/1//b/9v/1//X/9v/1//X/9v/0//L/9P/1//X/9P/z//P/8//z//P/
8//z//T/9P/z//P/8//0//X/9P/y//H/8f/z//P/8//z//P/8v/y//P/9P/0//T/8v/0
//b/9v/2//T/9f/0/+z/7v/w//L/9P/0//T/9P/0//T/9P/0//T/8v/y//L/8v/y//L/
8v/y//P/9P/1//b/8//y//H/8P/x//L/8//0//L/8v/y//L/8P/w//D/8P/x//L/8//0
//P/8v/x//D/8f/y//P/9P/z//L/8f/w/+7/7v/u/+7/7//w//H/8v/w//D/8P/w//L/
8v/y//L/8v/y//L/8v/y//L/8v/y//T/9P/0//T/8f/w/+//7v/w//L/9P/2//X/9P/z
//L/8f/w/+//7v/v//D/8f/y//L/8v/y//L/8//0//X/9v/1//T/8//y//D/8P/w//D/
8f/y//P/9P/z//L/8f/w//D/8P/w//D/8v/y//L/8v/w//D/8P/w//L/8v/y//L/9P/0
//T/9P/0//T/9P/0//L/8v/y//L/8f/w/+//7v/v//D/8f/y//H/8P/v/+7/8P/w//D/
8P/x//L/8//0//P/8v/x//D/8v/y//L/8v/y//L/8v/y//D/8P/w//D/8//0//X/9v/0
//T/9P/0//T/9P/1//X/9v/3//n/+v/5//n/+v/7//n/+//8//z/+f/4//f/9v/4//r/
+v/4//j/+f/6//z/+v/7//v/+f/2//X/9f/0//b/9f/1//L/9f/3//j/+v/3//X/8//w
//L/8v/y//H/8P/w/+//7v/u/+z/7P/t//D/8f/z//X/8v/x/+//7v/u/+7/7v/v//H/
8f/w//D/8f/x/+//7//v//D/8P/x/+//7//u//T/9v/z//v/DwAYABAADgASABQAFAAV
ABYAHwAyAEYAWgBwAGwASwAuAB8AGAAOAAcABQD+//T/7v/q/+H/3v/j/+H/2v/a/+X/
5v/g/9//4f/i/+X/6f/s/+3/7//x//H/8f/x//D/8P/y//L/8v/y//P/9P/1//X/9P/0
//X/9f/2//b/9//3//X/9P/z//D/9f/2//f/+f/5//j/9//2//f/9v/2//j/9v/1//X/
9//1/w==
         </WaveFormData>
      </LeadData>
      <LeadData>
         <LeadByteCountTotal>10000</LeadByteCountTotal>
         <LeadTimeOffset>0</LeadTimeOffset>
         <LeadSampleCountTotal>5000</LeadSampleCountTotal>
         <LeadAmplitudeUnitsPerBit>4.88</LeadAmplitudeUnitsPerBit>
         <LeadAmplitudeUnits>��V</LeadAmplitudeUnits>
         <LeadHighLimit>2147483647</LeadHighLimit>
         <LeadLowLimit>268435456</LeadLowLimit>
         <LeadID>V1</LeadID>
         <LeadOffsetFirstSample>0</LeadOffsetFirstSample>
         <FirstSampleBaseline>0</FirstSampleBaseline>
         <LeadSampleSize>2</LeadSampleSize>
         <LeadOff>FALSE</LeadOff>
         <BaselineSway>FALSE</BaselineSway>
         <ExcessiveACNoise>FALSE</ExcessiveACNoise>
         <MuscleNoise>FALSE</MuscleNoise>
         <LeadDataCRC32>3990518562</LeadDataCRC32>
         <WaveFormData>
AgACAAIAAgADAAQABQAGAAQABAAEAAQAAgACAAIAAgAEAAQABAAEAAQABAAEAAQABgAG
AAYABgAEAAQABAAEAAIAAgACAAIAAgACAAIAAgACAAIAAgACAAIAAgACAAIABAAEAAQA
BAACAAIAAgACAAIAAgACAAIAAgACAAIAAgACAAIAAgACAAAAAAAAAAAAAAAAAAAAAAD+
//7//v/+////AAABAAIAAAAAAAAAAAD+//7//v/+/wAAAAAAAAAA///+//3//P/8//z/
/P/8//3//v///wAA///+//3//P/+//7//v/+//z//P/8//z//P/8//z//P/9//7///8A
AP7//v/+//7//P/8//z//P/8//z//P/8//z//P/8//z//v/+//7//v/8//z//P/8//z/
/P/8//z//P/8//z//P/8//z//P/8//7//v/+//7/AAAAAAAAAAD+//7//v/+//3//P/7
//r/+//8//3//v/8//z//P/8//z//P/8//z//P/8//z//P/+//7//v/+//3//P/7//r/
/f/+////AAD+//7//v/+//7//v/+//7//v/+//7//v/+//7//v/+//z//P/8//z/+v/6
//r/+v/7//z//f/+//z//P/8//z//P/8//z//P/9//7///8AAP7//v/+//7//P/8//z/
/P/+//7//v/+//z//P/8//z//v/+//7//v/9//z/+//6//z//P/8//z//v/+//7//v/+
//7//v/+//z//P/8//z//P/8//z//P/8//z//P/8//7//v/+//7//P/8//z//P/9//7/
//8AAP///v/9//z/+v/6//r/+v/9//7///8AAAAAAAAAAAAA///+////AAAAAAIAAwAG
AAgACQAKAA0ACwAIAAgACAAIAAgACAAIAAcABwAHAAgABAABAAAA/P/2//T/8//z//b/
9//3//f/9//3//b/9f/0//T/9f/1//b/9v/2//b/9//3//f/9//4//n/+v/8//v/+P/3
//b/+P/3//b/9P/2//b/9v/2//f/+f/6//v/+f/6//r/+v/4//j/+P/4//f/+//9/wUA
DAAMAAwAEAAOAAwACgAKAA8AFwAUAAcA+//w/97/vv+b/37/cv9w/3T/gf+P/5X/lv+c
/5//oP+h/6T/rP+y/7f/u//G/8//1//i/+3/9v/8//z//P/+////AAABAAIABAAFAAUA
BQAFAAUABgAEAAcABwAHAAcABgAFAAMABAAFAAYABwAJAAoACgAKAAgACAAIAAcABwAF
AAcABwAJAAkACQAKAAkACQAIAAgACgAIAAgACAAKAAkACQAKAAwADAAMAAwADAALAAoA
CQAHAAcABwAHAAkACQAJAAoADAAMAAsACwAJAAkACQAJAAkACQAKAAoACwALAAsADAAM
AAwADAANAA0ADQANAA0ADQANAA0ADQAQABEAEQARAA8AEQARABEAEQARABEAEgAPAA4A
DQANAA8ADwAOAA4AEAARABEAEQARABEAEQAQABAAEAAQAA4ADgAPAA8ADwANAAwADAAL
AAsADAAMAA0ADQAMAAoACgAJAAgACAAIAAgABgAGAAYABwAHAAcABgAFAAQAAwACAAMA
BAAFAAYABAAEAAMAAwABAAEAAQABAAIAAwAFAAYABAAEAAQABAAEAAQAAwADAAQABAAE
AAQAAgADAAMAAwAEAAQABAAEAAQABAAEAAQABAAEAAQABAAEAAUABQAFAAMAAwAEAAQA
BAAEAAQAAwABAAIAAgAAAAAAAQACAAQAAgAEAAQABAADAAMAAgACAAAAAAABAAEAAQAB
AAIAAgAAAAAAAAAAAAIAAgACAAIAAQAAAP7//P/+//7//v/+////////////AwADAAMA
AgAAAAAA//////7//v/9//3/////////AAAAAAAA//////7//v/9//3//v///wAAAAAA
AAAAAAD/////////////AQABAAEAAQD+//7//v/+//////8AAAAA/v/+//7//v8AAAAA
AAAAAAAA///9//z//v/+//7//v8AAAAAAAAAAPz//P8BAAIAAAAAAAAAAAD+//7//v/+
//7//v/+//7/AAAAAAAAAAD+//7//v/+//7//v/+//7//v/+//7//v8AAAAAAAAAAAAA
AAAAAAAA/v/+//7//v/+//7//v/+/wAAAAAAAAAA/v/+//7//v/+//7//v/+/wAAAAAA
AAAAAAAAAAAAAAD+//7//v/+//7//v/+//7/AAAAAAAAAAAAAAAAAAAAAP///v/9//z/
/v/+//7//v8AAAAAAAAAAP7//v/+//7//v/+//7//v8AAAAAAAAAAP7//v/+//7//v/+
//7//v8AAAAAAAAAAP7//v/+//7//v/+//7//v/+//7//v/+//7//v/+//7/AAAAAAAA
AAAAAAAAAAAAAP///v/9//z//v/+//7//v/+//7//v/+/wAAAAAAAAAA/v/+//7//v//
/wAAAQACAAAAAAAAAAAAAAAAAAIABAAEAAYABwAKAA0ADQANAA8ADwAMAAwADAAMAAwA
DAAMAAsACwALAAwACgAHAAYAAgD7//j/9v/1//j/+f/5//n/+//7//r/+f/2//b/9//3
//r/+v/6//r/+f/5//n/+f/3//f/9//4//r/+P/4//j/+//7//v/+v/8//z//P/8//v/
+//6//n/+//8//z//P/+//7//v/+//3/AQAFAAsADgASABAAEAASABAADAAOABUAGwAS
AAUA+f/m/8T/mv93/2r/av9q/2z/df+B/4f/jv+W/5f/lv+d/6b/rv+2/73/x//S/9v/
4//s//X//P/+//7/AgADAAMAAwADAAYACAAJAAkACQAJAAkACgAIAAsACwALAA4ADgAO
AA0ACwALAAsACwANAA4ADgAOABAAEAAQAA8ADQALAA0ADQANAA0ADQAOAA8ADwAOAA4A
EAAOAA4ADgAOAA0ADQAOAA4ADgAOAA4ADwAPAA8ADwARABEAEQARABEAEQARABIAEAAQ
AA8ADwANAA0ADQANAA4ADwARABIAEwATABMAFAAUABQAFAAVABMAEwATABMAEwATABMA
EwAWABcAFwAXABcAGQAZABkAGQAZABkAGgAcABwAHAAdABwAGwAZABgAGQAbABwAHQAd
AB0AHQAcABsAGgAZABYAGAAZABkAGQAZABgAGAAXABYAFgAVABUAEwASABAAEAARABAA
EAAQAA4ADAAMAAwACwALAAsACgAJAAgABwAGAAYABgAGAAYACAAIAAcABwAHAAcABwAH
AAUABQAGAAYABgAGAAYABgAEAAQAAwADAAIAAgACAAIABAAFAAUABQAGAAYABgAGAAgA
CAAIAAgABwAGAAUABAAGAAcABwAHAAcABwAIAAgABgAGAAYABQAFAAYABgAEAAMAAwAD
AAQABAAGAAYABgAFAAUABAAEAAIAAgADAAMAAgADAAUABgAEAAQABAAEAAQABAAEAAQA
BgAGAAUABAACAAIAAgACAAEAAQABAAEAAwADAAMAAgACAAIAAQABAAQABAADAAMAAgAB
AAAAAAACAAIAAQABAAIAAgABAAEAAgADAAQABAACAAIAAgABAP//////////////////
//8AAAAAAAAAAAEAAQACAAIAAQACAAMABAADAAIAAQAAAAEAAQAAAAAAAAAAAAAAAAAA
AAAAAAAAAAIAAgABAAAA/v/+//7//v///wAAAQACAAEAAAD///7//v/+//7//v8AAAAA
AAAAAAAAAAAAAAAA/v/+//7//v8AAAAAAAAAAAAAAAAAAAAAAAAAAAAAAAD+//7//v/+
////AAABAAIAAAAAAAAAAAD+//7//v/+/wAAAAAAAAAA/v/+//7//v8AAAAAAAAAAAAA
AAAAAAAA///+//3//P/+//7//v/+/wAAAAAAAAAAAAAAAAAAAAD+//7//v/+/wAAAAAA
AAAAAAAAAAAAAAD+//7//v/+//7//v/+//7//v/+//7//v8AAAAAAAAAAAAAAAAAAAAA
/v/+//7//v8AAAAAAAAAAAAAAAAAAAAA/v/+//7//v/+//7//v/+//7//v/+//7/AAAA
AAAAAAD+//7//v/+/wAAAAAAAAAAAAAAAAAAAAACAAIAAgACAAAAAgAEAAQACAAJAAwA
DQANAA0ADwAPAAoACgAKAAoACwAMAA0ADAANAAwADAAKAAQAAgD9//j/+P/3//f/+P/3
//f/9//3//f/9v/1//T/9v/3//f/+P/2//b/9v/3//f/9//3//f/9//3//j/+P/4//j/
+P/7//v/+//6//r/+v/6//r/+v/5//n/+f/5//z//P/8//z/+v/6//r/+//9/wMACwAU
ABQAFAAUABQAEAAMAA4AFQAZABAAAQD1/+D/uv+M/2n/YP9i/2D/ZP9x/3n/e/+C/4z/
j/+S/5v/pv+q/6z/t//F/9D/2f/l//L/9//6//7//v8AAAAAAQACAAMABgAIAAkACQAJ
AAkACQAKAAkACwAKAAkADAAMAAwACwANAA0ADQANAA0ADgAOAA4ADAAMAAwACwALAAkA
CwALAAsACwALAAwADQANAAwADAAQAA4ADgAOABAADwAPABAADgAOAA4ADgARABEAEQAR
AA4ADQAMAAsADAANAA4AEAASABIAEQARAA8ADwAPAA8AEQARABIAEgATABMAEwAUABIA
EgASABMAEwATABMAEwATABMAEwATABYAFwAXABcAFwAZABkAGQAXABcAFwAYABoAGgAa
ABsAGwAbABoAGgAYABkAGQAZABcAFwAXABYAFwAYABkAGAAYABkAGQAZABcAFgAWABUA
FgAWABUAFQAUABIADwAOAA0ADAAMAAwADgAMAAwADAALAAsACwAKAAsACgAJAAgABwAG
AAUABAACAAIAAQABAAMAAwADAAMAAwADAAQABAAEAAQABAAEAAMAAgAAAP//AQACAAMA
BAACAAMAAwADAAQABAAEAAQABAAEAAQABAAEAAQABAAEAAQABQAFAAUABQAFAAYABgAE
AAQABAADAAMABAAEAAIAAQABAAEAAgAEAAYABgAGAAMAAwACAAIABAAEAAUABQADAAMA
BAAEAAIAAgACAAIAAgACAAIAAgADAAQABAAEAAEAAAD///7//f/9//3//f8BAAEAAQAA
AAIAAgABAAEAAQAAAP7//f////////8AAAAAAAD//////v/+//3//f8AAAEAAgACAAEA
AAD///3///////////////////////7//v/+//7//////wAAAAD8//z//P/8//7//v/+
//7///////7//v/+//7//v/+//7//v/+//7/AgAAAP3//P/+//7//v/+/wAAAAAAAAAA
/v/+//7//v8AAAAAAAAAAP3//P/7//r//P/8//z//P/+//7//v/+//7//v/+//7//v/+
//7//v/8//z//P/8//7//v/+//7//v/+//7//v/+//7//v/+/wAAAAAAAAAA/f/8//v/
+v/8//z//P/8//7//v/+//7//P/8//z//P/9//7///8AAAAAAAAAAAAA/v/+//7//v/8
//z//P/8//7//v/+//7//v/+//7//v/+//7//v/+//7//v/+//7//v/+//7//v/+//7/
/v/+/wAAAAAAAAAAAAAAAAAAAAD+//7//v/+//7//v/+//7//v/+//7//v8AAAAAAAAA
AP7//v/+//7//v/+//7//v8AAAAAAAAAAP7//v/+//7/AAAAAAAAAAD+//7//v/+//7/
/v/+//7//v/+//7//v/8//z//P/8//7//v/+//7//P/8//z//P/+//7//v/+/wAAAAAA
AAAA/v/+//7//v8AAAAAAAAAAAEABAAHAAgACAAJAAwADQAMAAsADAALAAoACgAKAAoA
CAAIAAgABgACAAAA///8//r/+v/3//T/8//z//T/9v/1//X/9f/1//X/9P/z//L/8v/z
//P/9P/2//b/9v/3//n/+f/5//n/9//3//j/+P/2//b/9v/5//v/+//6//r/+P/4//j/
+P/3//f/9//3//r/+v/6//r/+v/6//r/+//7////BQAKAA4ADgAMAAwADAAKAAgADQAV
ABIACQD///L/3v/A/53/fv9u/2z/cv97/4n/k/+S/5b/n/+i/6P/pv+q/7D/s/+5/8T/
z//Z/+L/6//0//z//P/8//7///8AAAEAAAACAAMAAwAEAAUABgAIAAgACwALAAsACgAK
AAoACQALAAsACwALAAoACgAJAAgACAAIAAgABwAHAAUABwAHAAkACQAJAAoACwALAAoA
CgAMAAoACgAKAAoACQAJAAoADAAMAAwADAANAA0ADQANAAwACwAKAAkACwALAAsADAAM
AAwACwALAAsACwALAAsACwALAAwADAALAAsACwAMAA4ADgAOAA8ADwAPAA8ADwAPAA8A
DwAPABAAEQARABEAEAARABAADwAQABEAEgAUABQAFAAUABUAFQAVABQAFAASABMAEwAT
ABEAEQARABAAEQASABMAEgAQABEAEQARABEAEAAQAA8AEAAQAA8ADwARABAADgAOAAwA
CgAJAAgACAAGAAYABgAHAAcABwAGAAMAAgABAAAAAgACAAIAAgACAAIAAQABAAEAAQAB
AAEA/////wAAAAD+//7//v/+////AAAAAAEAAAAAAAAAAAACAAMAAwADAAQABAAEAAQA
AwACAAEAAAACAAIAAgACAAIAAwADAAMAAQABAAIAAgACAAIAAgABAP//AAAAAP7/////
////AAAAAAIAAgACAP/////+//7/AAAAAAEAAQD/////AAAAAP7//v/+//7/AAAAAAAA
AAAAAAAA///+//7//v/+//7/+//7//v/+//////////+//z//P/7//v//v/+//3//f//
//////8AAP///v/8//v//P/8//v/+//6//v//P/8//z//P/8//v//f/9//3//f/9//3/
/f/9//r/+v/6//r/+//7//z//P/8//z//P/8//z//P/8//z//f/9//z//P/8//z//P/8
//r/+v/6//r//P/8//n/+P/7//z//f/+//z//P/8//z/+//6//n/+P/5//r/+//8//z/
/P/8//z//P/8//z//P/8//z//P/8//r/+v/6//r/+v/6//r/+v/6//r/+v/6//v//P/9
//7//f/8//v/+v/8//z//P/8//z//P/8//z//P/8//z//P/6//r/+v/6//z//P/8//z/
/P/8//z//P/8//z//P/8//z//P/8//z/+v/6//r/+v/4//j/+P/4//r/+v/6//r//P/8
//z//P/6//r/+v/6//j/+P/4//j/+v/6//r/+v/8//z//P/8//z//P/8//z/+v/6//r/
+v/4//j/+P/4//r/+v/6//r//P/8//z//P/6//r/+v/6//z//P/8//z//P/8//z//P/8
//z//P/8//z//P/8//z//P/8//z//P/8//z//P/8//z//P/8//z//P/8//z//P/6//r/
+v/6//z//P/8//z//P/8//z//P/+//7//v/+//7//v/+//7///8AAAEABAAHAAgACwAN
AA0ADQAMAAsACwALAAgACAAKAAoACgAKAAkABgAEAAIAAQD+//r/+P/2//T/9P/1//X/
9v/3//f/9f/1//X/9P/1//T/9P/1//X/9v/2//b/9v/3//f/9//1//X/9f/1//b/9v/0
//T/9P/3//f/9//4//j/+P/4//j/+P/5//n/9//3//j/+P/6//r/+v/6//j//f//////
BQAKAA4AEgAUABIAEgAOAAwAEQAXABYACQD5/+z/0v+m/3v/ZP9g/2D/XP9h/3H/ef9+
/4j/kf+S/5H/mv+k/6r/sf+9/8j/0f/b/+b/8f/4//7/AAAAAAAAAQACAAMABgAIAAkA
CQAHAAcABwAIAAYACQAJAAkADAAMAAwACwANAA0ADQANAA0ADgAOAA4ADgAOAA4ADQAM
AAkACgAJAAoACwAMAA4ADwAPAA4ADgAQAA4ADgAOAA4ADQANAA4ADQAMAAsACgAOAA8A
EAARAA8ADwAPAA8AEQARABEAEgAQABAADwAPABAAEQASABMAEQARABIAEgARABEAEQAS
ABMAFAAVABcAFQAVABUAFQAVABUAFQAVABQAFQAVABUAFwAZABkAGQAbABsAGwAcABwA
HAAcAB0AHAAbABkAGAAbAB0AHgAfAB8AHwAfAB4AHQAcABsAGAAaABsAGwAbABsAGgAa
ABkAGAAYABcAFwAXABYAFAAUABEAEAAQABAADgAMAAwADAALAAsACwAKAAsACgAJAAgA
CAAIAAgACAAHAAYABAADAAUABQAFAAUAAwADAAQABAAEAAQABAAEAAIAAgABAAEAAwAE
AAUABgAEAAUABQAFAAYABgAGAAYABAAEAAQABAAGAAYABgAGAAYABwAHAAcABwAHAAgA
CAAKAAoACgAJAAgACAAHAAQAAwADAAMABAAEAAYABgAGAAUABQAEAAQABAAEAAUABQAD
AAMABAAEAAQABAAEAAQABAAEAAQABAACAAIAAQAAAAEAAgADAAQAAQABAAEAAQABAAEA
AQAAAAIAAgABAAEAAgACAAEAAQABAAEAAQACAAIAAgABAAEAAAAAAP/////+////AAAA
AAAAAAAAAP////////////////////////z//P/8//z/AAABAAMABAAAAAAAAAAAAP//
/v/9//z//v//////AAD+//7//v/+//7//v/+//7//P/+//3//P/9//7///8AAAAAAAAA
AAAAAAAAAAAAAAD+//7//v/+//z//P/8//z//v/+//7//v8AAAAAAAAAAP///v/9//z/
/f/+////AAD+//7//v/+//7//v/+//7//v/+//7//v/8//z//P/8//3//v///wAA/v/+
//7//v/+//7//v/+//z//P/8//z//P/8//z//P/9//7///8AAP7//v/+//7//v/+//7/
/v/+//7//v/+//7//v/+//7//v/+//7//v/+//7//v/+//7//v/+//7/AAAAAAAAAAD+
//7//v/+//7//v/+//7//v/+//7//v/+//7//v/+/wAAAAAAAAAA/v/+//7//v/+//7/
/v/+//z//P/8//z//P/8//z//P/+//7//v/+//7//v/+//7//v/+//7//v/9//z/+//6
//v//P/9//7/AAAAAAAAAAD+//7//v/+//7//v/+//7//v/+//7//v/+//7//v/+////
AAABAAIAAgACAAIAAgAAAAAAAgAEAAYACAAJAAwADQANAA0ADwANAAoACgAKAAoACgAK
AAoACgALAAwADgALAAcABQAAAPv/+P/2//X/9v/3//f/9//5//n/+P/3//j/+P/5//n/
+P/4//j/+P/5//n/+f/5//n/+f/5//r/+v/4//j/+P/9//3//f/8//r/+v/6//r//P/9
//3//f/7//z//P/8//z//P/8//z/AQADAAUACQAOABIAEAAMAAwADgAOAAwADwAXABQA
CQD9/+7/2v+4/4v/cP9s/27/dP9//43/kf+S/5j/nf+e/6H/qP+y/7T/uf/F/9D/1f/d
/+j/8f/4/wAAAAAAAAIAAwAEAAUACAAKAAsACwAKAAkACAAIAAoADQANAA0ADgAOAA4A
DQAMAAsACgAJAAoADAANAA4ADwAQABEAEQARAA8AEQARABAADwAOAA4ADwAPAA4ADgAS
ABAAEAAQAA8ADQAMAAwADgAOAA4ADgAPAA8ADwAPABEAEQARABEADwAPAA8AEAAQABAA
DwAPABEAEQARABEAEAAPAA8ADgARABEAEQASABIAEgASABMAEQARABEAEQATABMAEwAT
ABQAFQAVABUAFQAXABcAFwAVABUAFQAWABYAFgAWABcAGQAZABgAGAAWABcAFwAXABUA
FQAVABQAFAAUABQAEgATABUAFgAXABcAFgAWABUAEgASABEAEQAPAA4ADAAMAAwADAAN
AA4ADgAMAAwADAALAAsACwAKAAkACAAHAAYABgAGAAYABgAGAAYABQAFAAUABQAFAAUA
BwAHAAgACAAEAAQABAAEAAQABAADAAMABQAGAAcACAAGAAcABwAHAAYABgAGAAYABwAI
AAkACgAIAAgACAAIAAgACQAJAAkABQAFAAYABgAGAAYABgAFAAcACAAIAAYABQAFAAUA
BgAGAAgACAAIAAUABQAEAAQABAAEAAUABQADAAMABAAEAAQABAAEAAQABAAEAAQABAAC
AAIAAQAAAAEAAgADAAQAAwADAAMAAwADAAMAAwACAAIAAgABAAEABAAEAAMAAwADAAMA
AwAEAAYABgAFAAUABgAGAAUABQAFAAUABQAEAAIAAgACAAEAAwADAAMAAwADAAMAAwAD
AAQABAAEAAQAAwADAAQABAACAAIAAgACAAIAAgACAAIAAQABAAAAAAACAAIAAgACAAIA
AgACAAIAAgAAAAEAAgACAAIAAgACAAIAAgACAAIAAgACAAIAAgAAAAAAAAAAAAIAAgAC
AAIAAgACAAIAAgACAAIAAgACAAQABAAEAAQAAgACAAIAAgAAAAAAAAAAAAIAAgACAAIA
AgACAAIAAgAAAAAAAAAAAAMABAAFAAYABQAEAAMAAgAAAAAAAAAAAAIAAgACAAIAAAAA
AAAAAAABAAIAAwAEAAYABgAGAAYABAAEAAQABAAGAAYABgAGAAYABgAGAAYABgAGAAYA
BgAGAAYABgAGAAgACAAIAAgABgAGAAYABgAGAAYABgAGAAgACAAIAAgABwAGAAUABAAG
AAYABgAGAAgACAAIAAgABwAGAAUABAAGAAYABgAGAAYABgAGAAYACAAIAAgACAAHAAYA
BQAEAAYABgAGAAYABAAEAAQABAAEAAQABAAEAAQABAAEAAQABgAGAAYABgAGAAYABgAG
AAkACgALAAwACgAKAAoACgAHAAgACQAIAAwADQAQABEAEwATABUAFQAUABQAFAAUABIA
EgASABAAEQAQABAADgALAAoABgACAP7//f/9//7///////////////7//f/8//7/////
/wAAAAAAAAAAAQADAAMAAwADAAEAAQACAAIA///+//3//////////v/+/wAAAAAAAAAA
AQABAAEAAQACAAIAAgACAAIAAgACAAMAAwAJAA8AFAAWABYAFgAYABgAFgAYABsAHwAc
AA0A///w/9L/pv99/27/av9q/2r/c/+B/4f/jv+U/5f/mP+h/6r/rv+2/7//yf/U/9//
5//w//v/AgAEAAQABgAKAAsADAANAAwADgAPAA8ADwAPAA8AEAAQABMAEwATABQAFAAU
ABMAEQARABEAEQARABIAEgASABMAFAAVABUAEwARABMAEwATABMAEwAUABUAFQAUABQA
FgAUABQAFAAWABUAFQAWABYAFgAWABYAFQAVABUAFQAVABUAFQAVABcAFwAXABgAGgAa
ABkAGQAYABcAFgAVABYAFwAZABoAGgAZABgAGAAYABgAGAAZABoAGwAcAB0AHQAdAB0A
HQAcAB0AHQAdAB8AIQAhACEAHwAfAB8AIAAhACIAIwAlACMAIwAiACIAIgAjACMAIwAl
ACUAJQAkACQAJAAkACIAIAAhACEAIQAhACAAIAAfAB4AHgAdAB0AHQAcABoAGgAZABgA
GAAYABYAFAAUABQAEQARABEAEAARABAADwAOAAwADAAMAAwADAAMAAsACwALAAsACwAL
AAkACQAKAAoACQAKAAsADAAKAAoACQAJAAoACgAKAAoADAANAA0ADQAOAA4ADgAOAAwA
DAAMAAwADgAOAA4ADgAOAA8ADwAPAAsACwAMAAwADAAMAAwACwANAA4ADgAMAAkACQAJ
AAoACgAMAAwADAAMAA0ADQAOAAwADAANAA0ACwALAAwADAAMAAwADAAMAAwADAAMAAwA
DAAMAAsACgAKAAoACgAKAAoACwAMAA0ADQALAAkABgAHAAgACAAJAAgACAAHAAcACQAJ
AAkACgAIAAgABwAHAAgACAAHAAcABgAHAAgACAAKAAoACgAJAAcABwAHAAcACAAJAAoA
CwAIAAgACAAIAAcABwAIAAgACAAIAAgACAAIAAgACAAIAAkACQAIAAgACAAIAAgACAAI
AAgACAAIAAoACAAJAAwACQAIAAcABgAIAAgACAAIAAoACgAKAAoADAAMAAwADAALAAoA
CQAIAAYABgAGAAYACAAIAAgACAAIAAgACAAIAAgACAAIAAgACAAIAAgACAAIAAgACAAI
AAoACgAKAAoACgAKAAoACgAMAAwADAAMAAsACgAJAAgACAAIAAgACAAKAAoACgAKAAgA
CAAIAAgACAAIAAgACAAKAAoACgAKAAgACAAIAAgACgAKAAoACgAIAAgACAAIAAgACAAI
AAgACgAKAAoACgAKAAoACgAKAAwADAAMAAwACwAKAAkACAAKAAoACgAKAAwADAAMAAwA
CgAKAAoACgAIAAgACAAIAAoACgAKAAoADAAMAAwADAAKAAoACgAKAAoACgAKAAoACgAK
AAoACgAKAAoACgAKAAoACgAKAAoADAAMAAwADAAKAAoACgAKAAwADAAMAAwADAAMAAwA
DAAMAAwADAAMAAwADAAMAAwACgAKAAoACgAKAAoACgAKAAoACgAKAAoADAAMAAwADAAO
AA4ADgAOABAAEAAQABAAEgASABIAFAAXABgAGwAdAB4AHQAbABkAHAAdABsAHAAaABoA
GgAaABcAFAASABAADgAMAAkACAAGAAQABAAFAAcACAAJAAkACAAHAAYABAADAAIAAgAD
AAMABAAEAAQABgAHAAcABwAFAAUABQAFAAgACAAGAAYABgAJAAkACQAGAAYABgAGAAgA
CAAJAAkACQAJAAoACgAMAAwADAAMABIAEQATABcAGwAcAB4AHgAeACAAIAAcACIAKQAr
ACAAEwAJAPL/zP+i/4H/cv90/3L/dP9//4n/jf+S/5z/of+k/6v/sv+4/8D/yf/X/+D/
6f/1/wAACQAOABIAFAAUABUAFQAVABUAFgAYABkAGQAZABkAGQAaABoAHQAdAB0AHAAc
ABwAGwAcAB0AHgAfAB0AHgAeAB4AHgAeAB4AHQAfAB0AHwAfAB0AHQAdAB4AIQAhACAA
IAAkAA==
         </WaveFormData>
      </LeadData>
      <LeadData>
         <LeadByteCountTotal>10000</LeadByteCountTotal>
         <LeadTimeOffset>0</LeadTimeOffset>
         <LeadSampleCountTotal>5000</LeadSampleCountTotal>
         <LeadAmplitudeUnitsPerBit>4.88</LeadAmplitudeUnitsPerBit>
         <LeadAmplitudeUnits>��V</LeadAmplitudeUnits>
         <LeadHighLimit>2147483647</LeadHighLimit>
         <LeadLowLimit>268435456</LeadLowLimit>
         <LeadID>V2</LeadID>
         <LeadOffsetFirstSample>0</LeadOffsetFirstSample>
         <FirstSampleBaseline>0</FirstSampleBaseline>
         <LeadSampleSize>2</LeadSampleSize>
         <LeadOff>FALSE</LeadOff>
         <BaselineSway>FALSE</BaselineSway>
         <ExcessiveACNoise>FALSE</ExcessiveACNoise>
         <MuscleNoise>FALSE</MuscleNoise>
         <LeadDataCRC32>899209643</LeadDataCRC32>
         <WaveFormData>
8P/w//D/8P/x//L/8//0//T/9P/0//T/8v/y//L/8v/0//T/9P/0//T/9P/0//T/9v/2
//b/9v/0//T/9P/0//L/8v/y//L/9P/0//T/9P/0//T/9P/0//L/8v/y//L/8P/w//D/
8P/w//D/8P/w//D/8P/w//D/7v/u/+7/7v/u/+7/7v/u/+3/7P/r/+r/6v/q/+r/6v/q
/+r/6v/q/+r/6v/q/+r/6P/o/+j/6P/m/+b/5v/m/+j/6P/o/+j/5//m/+X/5P/k/+T/
5P/k/+b/5v/m/+b/5f/k/+P/4v/i/+L/4v/i/+L/4v/i/+L/4v/i/+L/4v/k/+T/5P/k
/+L/4v/i/+L/4P/g/+D/4P/i/+L/4v/i/+D/4P/g/+D/4v/i/+L/4v/g/+D/4P/g/+L/
4v/i/+L/4P/g/+D/4P/g/+D/4P/g/+L/4v/i/+L/5P/k/+T/5P/i/+L/4v/i/+H/4P/f
/97/3//g/+H/4v/g/+D/4P/g/+D/4P/g/+D/4P/g/+D/4P/i/+L/4v/i/+H/4P/f/97/
3//g/+H/4v/i/+L/4v/i/+L/4v/i/+L/4v/i/+L/4v/g/+D/4P/g/97/3v/e/97/3v/e
/97/3v/f/+D/4f/i/+D/4P/g/+D/4P/g/+D/4P/i/+L/4v/i/+L/4v/i/+L/4f/g/9//
3v/g/+D/4P/g/+D/4P/g/+D/4v/i/+L/4v/h/+D/3//e/9//4P/h/+L/4v/i/+L/4v/i
/+L/4v/i/+H/4P/f/97/3v/e/97/3v/c/9z/3P/c/93/3v/f/+D/3v/e/97/3v/f/+D/
4f/i/+H/4P/f/97/3P/c/9z/3P/d/97/3//g/+D/4P/g/+D/3v/d/97/3v/f/+H/4//n
/+n/6f/r/+z/7f/s/+r/6f/r/+7/8P/x//H/8P/w//D/7v/t/+z/6//m/+P/4f/h/+T/
5P/k/+T/4f/h/9//3v/e/93/3P/c/9z/2//a/9j/2v/Z/9n/2v/c/9z/3P/c/9v/2P/X
/9b/1//X/9b/1v/Y/9j/1v/Y/9r/2v/a/9r/2v/a/9v/2//Y/9j/1//X/9b/1//Z/+P/
8//8/wIADgAhADYATABhAIAAqgDQAPEACwEXARMB8wC7AIIAWQA1AAkA2P+v/5b/if+C
/4D/g/+J/5D/lv+e/6L/pP+t/7L/u//F/9H/2//f/9//3//i/+b/6f/r/+3/7f/w//D/
7v/u//D/8f/z//X/9v/2//f/9v/1//b/+P/4//n/+f/5//r/+//8//r/+//9//3//P/8
//3//v///wAAAAABAAEAAgACAAMABgAGAAUABQAJAAkACQAMAA0ADQANABAADwAQABEA
EQARABMAFAAWABcAGAAaAB0AHgAfACAAIQAhACEAIwAmACcAKQArAC4ALgAxADQANgA3
ADgAOgA9AD8AQQBDAEgASwBOAFEAUwBYAFwAXwBhAGUAagBtAHEAcwB2AHoAgACAAIEA
hgCIAI4AjwCRAJUAlwCbAJ8AoQCiAKMApQCmAKgAqACoAKkApwCoAKgApQChAKAAngCa
AJYAkQCMAIcAhAB8AHUAbgBoAGEAWgBTAE4ARwBBADwANwAyACwAJgAgABsAFQARAA8A
DAAIAAUAAgAAAP3/+v/5//j/9v/0//b/8//z//P/8f/x//H/7//v/+//7v/u/+3/7f/t
/+3/7f/t/+3/7f/v/+//7//v/+//7//v/+//7//v/+//7//x//L/8v/y//H/8f/x//L/
9P/1//f/9P/y//H/8f/x//L/8v/z//P/8f/z//P/8//x//H/8f/w//D/8P/w//D/8P/w
//D/8P/w//D/7v/u//D/8P/w//D/7f/q/+f/5v/o/+j/6P/o/+j/6P/n/+f/6v/q/+r/
6P/m/+b/5f/l/+T/5P/i/+L/5P/j/+P/5P/i/+L/4f/h/+D/4P/g/+D/4f/i/+P/5P/i
/+L/4v/g/+D/4f/h/+H/4f/i/+L/4v/g/+D/4P/g/9//3//g/+D/4P/g/+D/3//f/9//
3//f/97/3v/e/97/4P/f/9//3//h/+D/4P/i/97/3P/f/+D/4P/g/+D/4P/g/+D/4P/g
/97/3v/e/97/4P/g/+D/4P/e/97/3v/e/+D/4P/g/+D/3//e/93/3P/e/97/3v/e/97/
3v/e/97/3P/c/9z/3P/c/9z/3P/c/97/3v/e/97/3v/e/97/3v/e/97/3v/e/97/3v/e
/97/3v/e/97/3v/e/97/3v/e/93/3P/b/9r/3P/c/9z/3P/c/9z/3P/c/9z/3P/c/9z/
3P/c/9z/3P/e/97/3v/e/97/3v/e/97/3v/e/97/3v/g/+D/4P/g/97/3v/e/97/3P/c
/9z/3P/e/97/3v/e/9z/3P/c/9z/3P/c/9z/3P/c/9z/3P/c/9z/3P/c/9z/3v/e/97/
3v/e/97/3v/e/93/3P/b/9r/3P/c/9z/3P/e/97/3v/e/+D/4P/g/+D/3v/e/97/3v/e
/97/3v/e/97/3v/e/97/3//f/+H/4v/g/+H/4v/l/+f/5//p/+r/7P/s/+v/6//r/+7/
8P/x//H/8P/w//D/8P/v/+7/7f/o/+X/4//j/+T/5P/k/+T/5f/l/+P/4v/h/9//3f/c
/93/3f/d/9z/2//Z/9j/2P/Y/9j/2P/Y/9r/2P/Y/9j/2//b/9r/2v/c/9z/2v/c/9v/
2v/Z/9j/2f/a/9z/3f/e/97/3f/d/9r/2//j/+v/9/8CAAgAFgArAEIAVABvAJQAvADk
AAMBGQEfAREB5wCvAIAAXwA1AAEAxv+f/5D/hf98/3z/g/+J/5L/mv+i/6r/sv+5/8D/
yf/R/9v/4f/h/+P/5//n/+r/7P/t//H/8f/0//T/9P/0//b/9//1//f/+P/4//z//P/8
//7//P/8//3//f/9//7///8AAAIAAwAFAAUAAgACAAMABAAFAAYABgAHAAkACgAKAAsA
DQAOAA4ADwAPAA8ADwASABMAEwATABYAFwAYABkAGQAbAB0AHgAgAB8AIAAiACUAJAAl
ACYAJwAnACcAKQAsAC4AMQA0ADgAOAA7AD4AQABDAEQARgBJAEkASwBNAFIAUwBWAFkA
WwBgAGQAZwBpAG8AdAB3AHsAfQCAAIQAigCPAJEAlwCaAJ0AnQCeAKEApwCrAK8AsQCy
ALMAtQC2ALcAtgC1ALUAtQC2ALYAswCvAK4ArACoAKAAmwCWAJEAjACEAH0AdgByAGsA
ZABdAFYATwBJAEQAPQA4ADIALAAkAB8AGQAVABEADgAKAAcABwAGAAQAAgD///7//P/6
//j/9f/1//X/9f/1//X/8//x//H/8P/w//H/8f/x//H/8//z//P/8//1//X/9f/1//f/
9//3//f/9v/1//T/8//1//b/9v/2//f/9//3//j/9//3//j/9P/1//X/9v/3//b/9v/3
//f/9f/3//f/9//1//X/9f/0//L/8v/y//L/9P/0//T/9P/y//L/8P/w//D/8P/w//D/
8v/w/+7/7v/s/+z/7P/s/+z/7P/r/+v/7P/s/+z/6v/q/+r/6f/p/+z/7P/q/+r/6f/n
/+b/5v/m/+b/5f/l/+b/5v/m/+b/6P/o/+j/6P/m/+b/5v/k/+L/4//j/+P/4//k/+T/
5P/k/+T/5P/k/+P/4//k/+T/4//k/+X/5f/k/+P/4v/h/+L/4v/i/+L/5P/j/+P/4//h
/+D/4P/i/+T/5P/l/+T/4v/i/+L/4v/k/+T/5P/k/+P/4v/h/+D/4P/g/+D/4P/i/+L/
4v/i/+L/4v/i/+L/4P/g/+D/4P/g/+D/4P/g/+D/4P/g/+D/4v/i/+L/4v/g/+D/4P/g
/+L/4v/i/+L/4P/g/+D/4P/e/97/3v/e/+D/4P/g/+D/3v/e/97/3v/g/+D/4P/g/+D/
4P/g/+D/3//e/93/3P/d/97/3//g/+D/4P/g/+D/4P/g/+D/4P/e/97/3v/e/97/3v/e
/97/4P/g/+D/4P/e/97/3v/e/97/3v/e/97/3v/e/97/3v/e/97/3v/e/+D/4P/g/+D/
3//e/93/3P/e/97/3v/e/+D/4P/g/+D/3v/e/97/3v/c/9z/3P/c/97/3v/e/97/3v/e
/97/3v/e/97/3v/e/97/3v/e/97/4P/g/+D/4P/g/+D/4P/f/9//4f/i/+L/4//k/+f/
5//n/+n/6v/s/+r/6f/p/+n/7f/w//L/8//y//L/8v/w/+7/7P/q/+b/5f/j/+P/5P/j
/+L/4f/f/+H/3//e/97/3//e/97/3v/b/9r/2P/Y/9X/1f/W/9b/2P/Y/9j/2P/Y/9j/
2P/b/9v/2v/a/9r/2P/W/9j/2P/Y/9j/2P/Y/9j/2f/Z/9j/1v/V/9X/1v/X/9//6//5
/wQACgAUACkAPgBSAG0AkAC6ANwA/QAVAR0BDwHrALcAigBlAD0ADwDY/6v/kv+D/3r/
eP9//4v/lv+a/5z/pP+w/7n/wv/P/9n/3f/f/+H/4//l/+X/6P/q/+v/7f/t//D/8P/y
//L/9P/1//T/9f/1//T/+P/4//j/+v/8//z//f/9//3//v///wAA/////wAA//8AAAAA
AQACAAMABAAEAAUABwAIAAgACQAMAAwACwALAA8ADwAPABIAEQARABEAFAAXABgAGQAZ
ABgAGQAZABoAHQAeACAAIwAkACUAJgAnACkAKQArAC4ALwAxADMANgA4ADsAPgBAAEEA
QgBEAEcASQBLAE0AUgBVAFgAWwBdAGIAZgBpAGsAcQB2AHkAfQB/AIIAhgCMAI8AkQCX
AJoAnwChAKQAqQCsAK8AsgCzALQAtQC3ALgAuwC8AL0AvwC9AL4AvgC7ALcAtgC0ALAA
qgClAKAAmwCVAIwAhAB8AHYAbwBoAGEAXABVAE8ASgBBADwANgAwACwAJwAhAB0AGAAU
AA8ACwAIAAYAAwAAAAAAAAD///7//v/7//v/+//7//v/+//5//j/9//1//T/9//3//f/
9//1//X/9f/1//f/9//3//f/+f/5//n/+f/5//n/+f/5//f/+P/4//j/+f/5//n/+v/5
//n/+v/2//j/9//3//f/9P/0//X/9f/3//n/+f/5//f/9//3//b/+P/4//j/+P/2//b/
9v/2//b/9v/0//T/9P/0//T/9P/1//T/8//0//H/8P/v/+7/7v/u/+3/7f/u/+7/7v/s
/+7/7v/t/+3/7P/s/+r/6v/s/+v/6//s/+z/7P/r/+v/6P/o/+j/6P/q/+r/6v/q/+j/
6P/o/+b/5v/n/+f/5//n/+j/6P/o/+j/6P/o/+j/6f/p/+r/6v/n/+b/5f/j/+T/5f/m
/+f/6P/o/+j/6P/o/+f/5//n/+n/6P/o/+r/6v/o/+X/5P/m/+b/5v/m/+j/6P/o/+j/
5v/m/+b/5v/o/+j/6P/o/+f/5v/l/+T/5P/k/+T/5P/m/+b/5v/m/+b/5v/m/+b/5v/m
/+b/5v/k/+T/5P/k/+T/5P/k/+T/5v/m/+b/5v/m/+b/5v/m/+j/6P/o/+j/5//m/+X/
5P/m/+b/5v/m/+b/5v/m/+b/5P/k/+T/5P/m/+b/5v/m/+b/5v/m/+b/5P/k/+T/5P/k
/+T/5P/k/+T/5P/k/+T/4v/i/+L/4v/k/+T/5P/k/+T/5P/k/+T/4v/i/+L/4v/i/+L/
4v/i/+T/5P/k/+T/5P/k/+T/5P/k/+T/5P/k/+L/4v/i/+L/4v/i/+L/4v/i/+L/4v/i
/+L/4v/i/+L/4v/i/+L/4v/i/+L/4v/i/+D/4P/g/+D/4v/i/+L/4v/i/+L/4v/i/+D/
4P/g/+D/4v/i/+L/4v/g/+D/4P/g/+D/4P/g/+D/4P/g/+D/4P/g/+D/4P/g/+L/4v/i
/+L/4P/g/+D/4P/i/+L/4v/h/+P/5f/m/+b/5v/m/+j/5//n/+n/6v/s/+7/7f/t/+3/
7v/w//H/8f/w//D/8P/u/+3/7P/r/+j/5f/j/+P/5P/k/+T/5P/j/+P/4f/g/+D/3f/c
/9z/3P/d/9z/2v/a/9v/2//c/9z/2//a/9n/2P/Y/9j/2P/b/93/3P/c/9z/2v/Y/9r/
2v/a/9r/2v/a/9r/2//b/9r/3P/b/9v/3P/b/9//5f/v//z/BAAMAB0ANgBKAF0AfgCo
AM4A8wARAR8BGwEFAdEAlABlAEEAGQDm/7X/nP+N/4L/gv+H/43/kP+W/5z/nv+i/6n/
sv+7/8f/0f/Z/93/3//h/+P/5v/o/+n/6//r/+7/7v/w//D/8v/z//T/9//5//r/+//6
//n/+v/6//r/+//7//n/+v/7//z//P/9///////8//z//f/+/wEAAgACAAMAAwAEAAQA
BQAIAAgABwAHAAkACQAJAAwADgAPABAAFAATABQAFQAVABQAFQAVABYAFwAYABoAHQAc
AB0AHgAfACAAIQAkACgAJwApACsALgAuADEANAA2ADsAPAA+AEEAQwBFAEcATABPAFIA
VQBXAFoAXgBhAGMAZgBqAGwAbwB1AHgAfACCAIUAhwCNAJAAlACVAJcAmwCeAKEApACl
AKgAqQCrAKwArgCuAK4ArwCtAK4ArgCrAKkAqACmAKIAngCZAJQAjwCLAIQAfgB4AHEA
aQBhAFkAUgBLAEUAQAA6ADYAMQAsACQAHwAZABUAEwAQAAwACQAGAAQAAQD+//3//P/6
//j/9v/z//P/8//x//H/8f/v//D/8f/x//L/8f/x//H/8f/z//P/8//z//P/8//z//P/
8f/x//H/8f/z//P/8//z//X/9v/2//b/8//z//P/9P/0//X/9//0//T/8//z//P/8v/y
//P/8//1//f/9//3//P/8//z//L/8v/y//L/8v/y//L/8v/y//D/8P/u/+7/8P/w//D/
8P/w/+7/7P/s/+r/6v/q/+r/6v/q/+n/6f/s/+z/7P/q/+j/6P/n/+f/6P/o/+b/5v/o
/+f/5//o/+f/5v/k/+P/5P/k/+T/5P/k/+T/5P/k/+T/5P/k/+L/5P/l/+X/5f/j/+T/
5P/k/+D/4P/g/+D/4//j/+T/5P/i/+L/4v/h/+H/4f/h/+H/4v/i/+L/4v/k/+P/4//j
/+L/4P/f/+D/4v/i/9//4P/h/+L/4//k/+T/5P/k/+T/4f/g/9//3v/g/+D/4P/g/+D/
4P/g/+D/4v/i/+L/4v/g/+D/4P/g/97/3v/e/97/4P/g/+D/4P/g/+D/4P/g/+D/4P/g
/+D/3v/e/97/3v/g/+D/4P/g/+D/4P/g/+D/4P/g/+D/4P/e/97/3v/e/+D/4P/g/+D/
4P/g/+D/4P/e/97/3v/e/+D/4P/g/+D/3v/e/97/3v/c/9z/3P/c/97/3v/e/97/4P/g
/+D/4P/e/97/3v/e/9z/3P/c/9z/3v/e/97/3v/e/97/3v/e/97/3v/e/97/3v/e/97/
3v/c/9z/3P/c/97/3v/e/97/4P/g/+D/4P/e/97/3v/e/97/3v/e/97/3v/e/97/3v/g
/+D/4P/g/+D/4P/g/+D/3v/e/97/3v/e/97/3v/e/97/3v/e/97/4P/g/+D/4P/f/97/
3f/c/97/3v/e/97/3v/e/97/3v/e/97/3v/e/+D/4P/g/+D/4v/h/+H/4//m/+b/5//o
/+j/5//m/+f/6P/q/+r/6f/r/+v/7v/w/+//7//u/+7/7v/s/+v/6v/r/+j/5f/j/+P/
5P/k/+T/4v/h/+H/3//g/+D/3//e/+D/4P/f/97/2v/a/9n/2f/Y/9j/2P/Y/9r/2v/Y
/9j/2P/b/9v/2v/a/9r/2v/Y/9z/3P/c/9z/2//a/9n/2f/b/9r/2v/Z/9n/2v/d/93/
4//t//j/BAAOABsAMABIAF0AegCgAMYA5wAFARkBGwEFAdsAqACBAF0ALwD8/8f/ov+P
/4T/fv9//4P/jP+W/57/pP+s/7X/vP/F/83/1f/b/9//4//j/+X/6P/q/+v/7//v//L/
8v/w//D/8v/z//P/9f/2//b/+v/6//r//P/8//z//f/9////AAABAAIAAAABAAMAAwAB
AAAAAAAAAAIABAAFAAcACwAMAAwADQAMAAwACwALAA0ADQANABAAEAAPAA4AEAASABQA
FgAXABkAGwAcAB4AHwAgACIAJQAkACUAJgAnACgAKQAsADAAMAAxADIANAAyADUAOAA6
AD4AQABDAEcARwBJAEsAUABTAFYAWQBbAFwAYABjAGUAawBwAHMAdwB9AIAAhACKAI0A
jwCVAJgAmgCbAJ0AoQCnAKsArwCxALQAtQC3ALgAuAC4ALgAuQC7ALwAvAC5ALcAtgC0
ALAArACnAKIAnQCaAJIAiwCEAHwAdQBuAGcAXgBXAFEATABEAD4ANwAwACsAJwAiAB8A
GQAWABIADwALAAgABAAAAAEAAAD+//z/+v/3//f/9//1//X/9f/z//H/8f/w//D/8//z
//P/8//z//P/8//z//X/9f/1//X/8//z//P/8//z//P/8//z//X/9v/2//b/9f/1//X/
9v/2//f/+f/2//X/8//y//H/8v/y//P/8//x//P/8//z//P/8//z//L/8v/y//L/8v/y
//L/8v/y//L/8v/w//D/8P/w//D/8P/w/+7/7P/s/+7/7v/u/+7/6v/q/+n/6f/q/+r/
6v/o/+j/6P/n/+f/6P/o/+b/5v/m/+X/5f/m/+b/5v/l/+X/5P/k/+T/5P/k/+T/5P/k
/+T/5P/k/+L/4v/j/+P/4//j/+T/5P/k/+L/4v/i/+L/5P/l/+f/6P/k/+T/5P/j/+L/
4f/g/9//4//k/+X/5v/l/+P/4v/h/+H/4P/g/+L/4P/g/+H/4v/k/+T/5P/k/+T/5P/k
/+T/4v/i/+L/4v/i/+L/4v/i/+D/4P/g/+D/4v/i/+L/4v/k/+T/5P/k/+P/4v/h/+D/
4f/i/+P/5P/j/+L/4f/g/+D/4P/g/+D/4P/g/+D/4P/e/97/3v/e/9//4P/h/+L/4v/i
/+L/4v/i/+L/4v/i/+H/4P/f/97/3v/e/97/3v/f/+D/4f/i/+D/4P/g/+D/3v/e/97/
3v/g/+D/4P/g/+L/4v/i/+L/4f/g/9//3v/e/97/3v/e/97/3v/e/97/4P/g/+D/4P/g
/+D/4P/g/97/3v/e/97/3v/e/97/3v/e/97/3v/e/+D/4P/g/+D/3v/e/97/3v/e/97/
3v/e/97/3v/e/97/3v/e/97/3v/g/+D/4P/g/+D/4P/g/+D/4P/g/+D/4P/f/97/3f/c
/97/3v/e/97/3//g/+H/4v/g/+D/4P/g/+D/4P/g/+D/4P/g/+D/4P/g/+D/4P/g/+L/
4v/i/+L/4v/i/+L/4v/f/9//4f/i/+P/5f/n/+v/6//r/+3/7v/u/+7/7f/t/+3/8P/y
//P/9v/2//f/+P/0//P/8v/x/+3/6f/m/+X/5P/k/+T/5P/k/+X/5P/k/+T/4//i/+L/
4f/f/93/2v/a/9n/2f/a/9j/2P/Y/9j/2f/Y/9n/2v/d/93/3P/c/9z/3P/a/9z/2v/a
/9r/2v/c/9z/3f/d/9r/2v/Z/9n/3v/f/+H/6f/1/wIADAAUACcAQABWAGsAjAC2AN4A
AQEZASUBIwEDAcEAhgBhAD0AEQDc/7P/nP+P/4T/hP+J/4//lv+e/6T/qP+y/7n/vP/B
/8//1//f/+X/5//n/+f/6v/s/+3/8f/x//T/9P/0//T/9v/3//n/+//8//z//P/8//z/
/v/8//z//f/9//7/AAACAAQABAAFAAcABwAGAAYABwAIAAcACAAIAAkACQAKAAoACwAN
AA4ADgAPABAADwAOABAAEwATABMAFgAXABgAGQAZABsAHQAeACAAHwAgACIAJQAkACUA
JgAnACgAKQAsADAAMAAxADIANAA2ADkAPAA+AEEAQgBEAEcARwBJAEsAUABTAFYAWQBb
AF8AZABoAGsAbwB0AHcAewB9AIAAhACKAI0AjwCVAJgAnQCfAKIApwCoAKsArgCvALAA
sQCzALQAtgC2ALYAtwC5ALoAugC3ALMAsgCwAKwApACfAJoAlQCOAIYAfwB4AHMAbQBn
AGEAWABRAEsARgA/ADoANAAuACoAJQAfABsAFQASAA4ACwAIAAYAAwAAAP///v/8//r/
/P/5//n/+f/1//X/9f/z//P/8//y//L/8//z//P/8//z//P/8//z//P/8//z//P/9v/3
//j/+f/3//f/9//3//f/+P/4//j/9f/1//X/9v/2//f/+f/2//f/9//4//n/+P/4//n/
+f/3//n/+f/5//f/9//3//b/9v/2//b/9v/2//b/9v/2//b/9v/0//T/8v/y//L/8v/y
//D/7v/u//D/8P/w//D/7v/u/+3/7f/s/+z/7P/q/+r/6v/p/+n/7P/s/+r/6v/o/+f/
5//o/+r/6v/p/+n/6P/o/+j/6P/n/+b/5f/k/+T/5P/k/+L/5P/l/+X/5f/l/+b/5v/m
/+b/5v/m/+b/5f/l/+b/5v/k/+T/5P/j/+P/4//j/+P/4v/i/+L/4v/k/+P/4//j/+P/
4v/i/+T/5P/g/+H/4v/i/+L/4v/i/+T/5P/k/+T/4v/i/+L/4v/i/+L/4v/i/+L/4v/i
/+L/5P/k/+T/5P/i/+L/4v/i/+P/5P/l/+b/5P/k/+T/5P/i/+L/4v/i/+T/5P/k/+T/
5P/k/+T/5P/i/+L/4v/i/+X/5v/n/+j/5//m/+X/5P/i/+L/4v/i/+L/4v/i/+L/4v/i
/+L/4v/j/+T/5f/m/+j/6P/o/+j/5//m/+X/5P/m/+b/5v/m/+j/6P/o/+j/6P/o/+j/
6P/o/+j/6P/o/+j/6P/o/+j/5v/m/+b/5v/o/+j/6P/o/+j/6P/o/+j/5v/m/+b/5v/o
/+j/6P/o/+j/6P/o/+j/5v/m/+b/5v/m/+b/5v/m/+j/6P/o/+j/6P/o/+j/6P/n/+b/
5f/k/+b/5v/m/+b/5v/m/+b/5v/k/+T/5P/k/+T/5P/k/+T/5P/k/+T/5P/k/+T/5P/k
/+X/5v/n/+j/6P/o/+j/5//m/+f/5//m/+f/6P/r/+v/6//t/+7/8P/y//H/8f/x//L/
9P/1//X/9v/2//b/9P/1//T/8//w/+v/6f/p/+r/6v/q/+r/6f/p/+f/5v/m/+f/5v/m
/+b/5f/k/+L/4v/j/+P/5P/k/+L/4v/i/+L/3v/e/97/4f/h/+D/4P/g/+D/3v/g/+D/
4v/i/+L/4v/i/+P/4//i/+D/3//f/+D/4f/n//H/+/8EAAoAFAApAD4AVABvAIwAsgDa
APkAEwEhARsB+wDNAJ4AdwBTACcA7v+9/6L/lf+G/4D/hf+P/5j/oP+o/7D/tv+//8j/
0f/Z/+H/5//p/+v/7f/v//L/9P/1//f/9//6//r/+v/6//z//f///wEAAgACAAIAAgAC
AAQAAgACAAMAAwADAAQABQAGAAcACQAMAA0ACgAKAAsADAANAA4ADgAPABMAFAAUABUA
FAAUABMAEwAWABcAGAAcABsAGwAbAB4AHQAeAB8AHwAhACMAJAAmACcAKAAqAC0ALgAv
ADAAMQAvAC8AMQA0ADYAOQA8AEAAPgBBAEQARgBHAEgASgBNAFAAUwBWAFwAXQBgAGMA
ZQBoAGwAbwBxAHUAegB9AIEAhQCIAIwAkgCVAJcAnQCgAKYApwCpAK0ArwCzALcAuQC7
AL0AwADCAMIAwgDCAMMAwwDEAMQAwQC/AL4AvAC4ALQArwCqAKUAoACYAJEAigCCAHsA
dABtAGgAYQBbAFYATgBIAEEAOgA0AC8AKQAlAB8AHAAYABUAEgAQAA0ACgAJAAgABgAE
AAIA/////////v///wAA/////////v/+////////////AQABAAEAAQABAAEAAQABAP//
////////AQABAAEAAQADAAQABAAEAAEAAQABAAIAAAABAAMAAAABAAEAAgADAAEAAAAA
AP////8BAAEAAQACAAMABAAEAAMAAgABAAAA/v/+//7//v8AAAAA/v/+//7//v/+//7/
/v/8//r/+v/6//r/+v/6//n/+v/6//v/+f/4//f/9P/2//b/9f/1//b/9v/0//T/9v/1
//X/9v/0//T/8//z//L/8v/y//L/8P/w//D/8P/y//L/8v/w//D/8f/x//H/8//0//T/
9P/y//L/8v/y//H/8f/y//L/8P/w//D/7//x//H/8f/x//D/8P/w//D/8v/x//H/8f/x
//D/8P/y//L/8v/z//T/8f/w/+//7v/w//D/8P/w//D/8P/w//D/8v/y//L/8v/w//D/
8P/w/+7/7v/u/+7/8P/w//D/8P/w//D/8P/w//D/8P/w//D/8P/w//D/8P/w//D/8P/w
//D/8P/w//D/8P/w//D/8P/y//L/8v/y//D/8P/w//D/7v/u/+7/7v/w//D/8P/w//D/
8P/w//D/8P/w//D/8P/y//L/8v/y//D/8P/w//D/8v/y//L/8v/w//D/8P/w//L/8v/y
//L/8v/y//L/8v/0//T/9P/0//T/9P/0//T/8//y//H/8P/w//D/8P/w//L/8v/y//L/
8P/w//D/8P/w//D/8P/w//L/8v/y//L/8v/y//L/8v/y//L/8v/y//D/8P/w//D/8v/y
//L/8v/w//D/8P/w//D/8P/w//D/8f/y//P/9P/y//L/8v/y//L/8v/y//L/8v/y//L/
8v/y//L/8v/y//L/8v/y//L/8v/y//L/8v/y//L/8v/y//L/8v/y//L/8v/y//L/8v/0
//T/9P/0//b/9v/2//b/9v/1//X/9//6//r/+//8//3//f/9////AAACAAIAAQD/////
AgAEAAUABQAEAAQAAgAAAP///v/+//z/+v/5//r//P/9//7//f/7//r/9//2//b/9f/0
//T/9P/z//L/8f/y//L/8//y//L/8v/y//T/9P/y//L/8P/z//P/8v/w//D/8P/u//L/
8v/y//L/8v/y//L/8//1//T/9P/z//n/+P/7////AwANABoAIgAsAEMAXAByAIsArgDW
APgAGQEzATkBKwELAdcAogB9AFcAJwDw/8f/sP+j/5j/lv+d/6X/rv+2/77/xP/M/9X/
3P/n//H/9//7////AwADAAQABgAHAAcACQAJAAwADAAMAAwADgAPABEAEwAUABQAFAAU
ABQAFgAXABgAGgAbABkAGgAbABwAHAAdAB8AHwAgACAAIQAiACEAIgAiACMAJQAmACYA
JwAsAA==
         </WaveFormData>
      </LeadData>
      <LeadData>
         <LeadByteCountTotal>10000</LeadByteCountTotal>
         <LeadTimeOffset>0</LeadTimeOffset>
         <LeadSampleCountTotal>5000</LeadSampleCountTotal>
         <LeadAmplitudeUnitsPerBit>4.88</LeadAmplitudeUnitsPerBit>
         <LeadAmplitudeUnits>��V</LeadAmplitudeUnits>
         <LeadHighLimit>2147483647</LeadHighLimit>
         <LeadLowLimit>268435456</LeadLowLimit>
         <LeadID>V3</LeadID>
         <LeadOffsetFirstSample>0</LeadOffsetFirstSample>
         <FirstSampleBaseline>0</FirstSampleBaseline>
         <LeadSampleSize>2</LeadSampleSize>
         <LeadOff>FALSE</LeadOff>
         <BaselineSway>FALSE</BaselineSway>
         <ExcessiveACNoise>FALSE</ExcessiveACNoise>
         <MuscleNoise>FALSE</MuscleNoise>
         <LeadDataCRC32>3947242788</LeadDataCRC32>
         <WaveFormData>
6v/q/+r/6v/s/+z/7P/s/+z/7P/s/+z/6v/q/+r/6v/r/+z/7f/u/+7/7v/u/+7/7//w
//H/8v/w//D/8P/w/+7/7v/u/+7/8P/w//D/8P/y//L/8v/y//L/8v/y//L/8v/y//L/
8v/y//L/8v/y//D/8P/w//D/8v/y//L/8v/w//D/8P/w/+7/7v/u/+7/7v/u/+7/7v/s
/+z/7P/s/+7/7v/u/+7/7v/u/+7/7v/s/+z/7P/s/+z/7P/s/+z/6//q/+n/6P/q/+r/
6v/q/+z/7P/s/+z/6//q/+n/6P/q/+r/6v/q/+j/6P/o/+j/6P/o/+j/6P/p/+r/6//s
/+z/7P/s/+z/6v/q/+r/6v/q/+r/6v/q/+r/6v/q/+r/7P/s/+z/7P/q/+r/6v/q/+r/
6v/q/+r/7P/s/+z/7P/q/+r/6v/q/+z/7P/s/+z/7v/u/+7/7v/u/+7/7v/u/+3/7P/r
/+r/7P/s/+z/7P/s/+z/7P/s/+z/7P/s/+z/7P/s/+z/7P/u/+7/7v/u/+v/6v/p/+j/
6//s/+3/7v/u/+7/7v/u/+7/7v/u/+7/7v/u/+7/7v/s/+z/7P/s/+r/6v/q/+r/7P/s
/+z/7P/u/+7/7v/u/+z/7P/s/+z/7P/s/+z/7P/t/+7/7//w/+7/7v/u/+7/7f/s/+v/
6v/s/+z/7P/s/+z/7P/s/+z/7v/u/+7/7v/t/+z/6//q/+v/7P/t/+7/7v/u/+7/7v/u
/+7/7v/u/+z/7P/s/+z/6v/q/+r/6v/q/+r/6v/q/+z/7P/s/+z/7P/s/+z/7P/u/+7/
7v/u/+z/7P/s/+z/6v/q/+r/6v/r/+z/7f/u/+z/7P/s/+z/6f/p/+v/7P/t/+7/8v/0
//P/8//0//b/+P/4//b/9v/4//v//P/9//3//v/+//7/+//7//v/+f/1//H/8P/w//L/
8v/z//P/8f/x/+//7v/t/+z/6//q/+n/6f/o/+b/6P/o/+j/6f/p/+n/6f/p/+n/6f/o
/+j/6f/o/+f/5f/n/+f/5v/m/+n/6v/q/+n/6f/q/+v/6//o/+j/6P/l/+X/5v/o//L/
//8KABUAJQA3AE8AaQCBAJsAwADmAAwBMgFVAWwBaQFAAQUB0ACaAF4AJQD0/9L/wf+0
/6v/qP+o/6v/sP+5/7r/vP/C/8T/yv/T/93/5f/q/+f/5f/q/+z/8P/y//T/9f/3//f/
9//3//n/+f/7//3//v///wAAAAD//wAAAgACAAIAAwADAAQABAAFAAUABAADAAIAAwAD
AAUABQAHAAgACQALAAsACwALAAwADgAOAA4ADgAPABAAEAATABUAFQAWABgAFwAYABgA
GQAZABoAGwAcAB4AHwAgACEAJQAmACYAJwAmACYAKQAqACoALQAwADIANAA2ADkAOwA7
AD0APQBAAEEARABGAEoATQBPAFMAVgBZAFwAXwBhAGcAagBtAHEAcgB2AHkAfAB/AIIA
hQCIAI0AjgCRAJUAmACcAJ8AoACkAKUApwCoAKkAqwCrAKsAqgCrAKsAqQCnAKYAowCh
AJ8AmgCXAJMAjgCJAIAAewB0AG4AaABiAFwAVQBQAEsARAA/ADkANQAwACsAJgAhACAA
HAAYABQAEQAOAAsACQAGAAIAAgAAAAEA////////+//7//r/+f/7//v/+f/5//n/+v/6
//j/9v/3//f/9//5//r/+v/6//j/+P/4//j/+//7//r/+v/7//v//P/8//v/+//7//v/
/f///////f/7//v/+//6//v/+//7//v/+//9//7//v/8//v/+v/6//v/+//7//r/+v/6
//r/+v/4//j/9v/2//j/+P/4//j/9v/0//D/7f/u/+7/7//w//D/7//v/+//8f/y//L/
8P/u/+7/7f/t/+v/6//p/+n/6//r/+v/6//r/+v/6v/q/+f/5//n/+f/6f/p/+n/6f/p
/+n/6f/o/+j/6f/p/+n/6f/p/+n/6f/n/+b/5v/n/+X/5v/m/+b/5v/m/+b/5P/m/+f/
5//n/+X/5f/l/+X/5f/l/+X/5v/o/+b/5v/n/+P/4//l/+b/5v/m/+b/5v/m/+b/5v/m
/+T/5P/k/+T/5P/k/+T/5P/i/+L/4v/i/+T/5P/k/+T/4v/i/+L/4v/k/+T/5P/k/+T/
5P/k/+T/4v/i/+L/4v/i/+L/4v/i/+L/4v/i/+L/4v/i/+L/4v/i/+L/4v/i/+L/4v/i
/+L/5P/k/+T/5P/i/+L/4v/i/+D/4P/g/+D/4v/i/+L/4v/i/+L/4v/i/+D/4P/g/+D/
4P/g/+D/4P/i/+L/4v/i/+T/5P/k/+T/4v/i/+L/4v/k/+T/5P/k/+T/5P/k/+T/4v/i
/+L/4v/k/+T/5P/k/+L/4v/i/+L/4v/i/+L/4v/g/+D/4P/g/+L/4v/i/+L/4v/i/+L/
4v/k/+T/5P/k/+H/4P/f/97/3//g/+H/4v/i/+L/4v/i/+T/5P/k/+T/4v/i/+L/4v/i
/+L/4v/i/+L/4v/i/+L/4f/h/+P/5P/k/+T/5//o/+v/6//s/+7/8P/w/+7/7v/u//H/
8v/z//H/8v/y//L/8P/x//L/8f/u/+n/5//m/+b/5v/n/+f/6f/p/+f/5v/j/+L/4f/g
/+D/4f/h/+D/3//e/93/3f/b/9v/2//b/93/3f/c/9z/3v/e/97/3f/f/9//3v/e/97/
3v/d/9v/3f/e/9//3//g/+D/4P/d/93/3v/k/+r/9f8EAA8AHQA1AE0AYwB9AJsAwADm
AAwBMAFRAWABTQEaAeMAsgB8AD4A///U/8D/r/+g/5n/mP+a/5//pv+t/7T/uv/A/8b/
yv/P/9f/2//c/9//4//k/+T/5v/m/+r/6//t/+3/7f/t/+//7//w//H/8f/x//X/9v/2
//j/9//2//X/9f/1//b/9v/3//r/+v/6//r/+f/5//v/+//5//r/+//9/////////wAA
AQACAAMABAADAAQABAAHAAcABwAIAAoACQAKAAoACwANAA4ADwAQABIAEwAUABUAFwAY
ABgAGQAYABgAGwAcAB4AIQAkACYAKAAqAC0ALwAvADEAMQA0ADMANgA4ADwAOwA9AEEA
RABJAEwATwBRAFUAWABbAF8AYgBmAGkAbAByAHYAegB+AIAAgACCAIUAiQCOAJIAlACX
AJcAmACYAJkAmwCbAJsAnACdAJ0AmwCZAJgAlQCTAI0AiACFAIEAfAB3AG4AaQBmAGAA
WgBUAE4ARwBCAD0ANgAxACsAJwAgABsAFgARAA4ACgAGAAIAAgAAAP7//f/8//j/+P/2
//P/8f/x//H/8f/x//D/7//v/+//7f/t/+v/7P/s/+r/7P/t/+3/7f/t/+7/7v/u//D/
8P/w//D/8P/v/+3/7P/t/+3/7v/u/+7/7//w//H/7//x//H/7//v/+//7//u/+//7//v
/+//7//x//L/8v/w/+//7v/u/+3/7f/t/+z/7v/u/+7/7v/u/+7/7P/s/+r/6v/q/+r/
7P/s/+r/6f/n/+b/5v/m/+b/5f/l/+X/5//o/+j/5v/m/+b/5f/l/+f/5//l/+X/5P/j
/+L/4f/h/+H/4P/g/+H/4f/h/+H/4f/h/+H/4f/h/+H/4f/g/97/3//f/9//3f/d/93/
3f/d/9z/3P/d/93/3v/e/97/3//g/+H/4P/f/9//3v/d/93/3f/d/93/3f/d/93/3v/e
/9z/3P/d/9//3//d/9z/3P/c/9z/3P/e/97/3v/e/9z/3P/c/9z/3P/c/9z/3P/c/9z/
3P/c/9z/3P/c/9z/3P/c/9z/3P/a/9r/2v/a/9r/2v/a/9r/3P/c/9z/3P/a/9r/2v/a
/9z/3P/c/9z/2v/a/9r/2v/Y/9j/2P/Y/9r/2v/a/9r/2P/Y/9j/2P/a/9r/2v/a/9r/
2v/a/9r/2f/Y/9f/1v/X/9j/2f/a/9r/2v/a/9r/2P/Y/9j/2P/Y/9j/2P/Y/9j/2P/Y
/9j/2P/Y/9j/2P/Y/9j/2P/Y/9j/2P/Y/9j/2P/Y/9j/2P/Y/9j/2P/Y/9j/2P/Y/9j/
1v/W/9b/1v/Y/9j/2P/Y/9j/2P/Y/9j/1v/W/9b/1v/W/9b/1v/W/9j/2P/Y/9j/2P/Y
/9j/2P/W/9b/1v/W/9b/1v/W/9b/2P/Y/9j/2P/Y/9j/2P/X/9f/2f/a/9r/3P/f/+D/
4f/f/+D/4v/k/+L/4P/g/+D/5P/m/+j/6f/o/+j/6P/l/+P/4//h/9//3f/c/9z/3P/a
/9v/2//b/9v/2f/Y/9f/1//X/9f/1//V/9T/0v/S/9D/0P/R/9H/0f/R/9H/0f/T/9L/
0v/U/9T/1P/T/9P/0//S/9L/0//S/9L/0f/R/9T/1f/V/9T/0v/S/8//0f/S/9j/4P/v
//z/BQATACcAPQBTAG8AjQCuANAA9AAYATcBSAE5AQoB1QCkAHAAPAADANT/uv+n/5b/
j/+O/5T/m/+g/5//pv+w/7j/vv/G/8//z//R/9T/1f/X/9n/2v/d/97/4P/h/+P/4//j
/+P/5f/l/+T/5f/l/+X/6f/q/+r/7P/s/+z/7P/t/+3/7v/u/+//7v/u/+7/7v/v/+//
8f/x//H/8v/z//X/9//3//f/+P/6//r/+v/6//3//v/+/wEA/////wAAAgAFAAYABgAH
AAYABgAGAAYACgALAAwADQARABIAEgATABQAFAAXABgAGAAbAB4AIAAiACQAJwApACsA
LQAtADAAMQA0ADYAOgA5ADsAPwBCAEcASgBNAE8AVQBYAFsAXwBgAGQAZwBqAHAAdAB4
AHwAgQCCAIUAiQCKAI4AkQCSAJQAlQCXAJgAmgCdAJ4AnwCgAKEAoQCfAJ0AnACZAJcA
lQCQAI0AiQCCAH0AdABvAGwAZgBgAFoAVgBPAEoARQA8ADcAMQAtACoAJQAgABsAFgAS
AA4ACgAJAAYAAwABAAEA/v////7////9//3//f/9//3//P/7//j/9//0//P/9P/2//f/
9v/0//X/9f/1//X/9v/2//b/+P/4//j/+P/3//f/9v/2//f/9//4//j/+f/5//n/+f/3
//n/+f/3//n/+f/5//j/9f/1//X/9f/3//n/+v/6//j/9//2//b/+f/5//n/+P/2//b/
9v/2//j/+P/2//b/9v/2//b/9v/3//j/9//3//b/9P/z//L/8v/x//H/8f/z//T/9P/y
//L/8v/x//H/7//v/+3/7f/t/+3/7f/t/+//7//u/+7/7f/t/+3/7f/v/+//7//v/+3/
7f/t/+z/7P/t/+3/7f/t/+3/7f/t/+3/7P/s/+3/7f/u/+7/7v/t/+z/6//o/+n/6//s
/+3/7f/t/+3/7f/t/+3/7f/u/+7/7P/s/+3/7//v/+v/6v/s/+z/7P/s/+7/7v/u/+7/
7v/u/+7/7v/w//D/8P/w/+3/7P/r/+r/6v/q/+r/6v/r/+z/7f/u/+7/7v/u/+7/7v/u
/+7/7v/s/+z/7P/s/+7/7v/u/+7/7v/u/+7/7v/u/+7/7v/u//D/8P/w//D/7//u/+3/
7P/u/+7/7v/u/+7/7v/u/+7/7v/u/+7/7v/w//D/8P/w/+7/7v/u/+7/7P/s/+z/7P/u
/+7/7v/u/+7/7v/u/+7/7v/u/+7/7v/u/+7/7v/u/+7/7v/u/+7/7v/u/+7/7v/u/+7/
7v/u/+7/7v/u/+7/8P/w//D/8P/u/+7/7v/u/+7/7v/u/+7/7v/u/+7/7v/u/+7/7v/u
/+7/7v/u/+7/7P/s/+z/7P/u/+7/7v/u/+z/7P/s/+z/7v/u/+7/7v/u/+7/7v/u/+z/
7P/s/+z/7v/u/+7/7v/s/+z/7P/s/+z/7P/s/+z/6v/q/+r/6v/s/+z/7P/s/+7/7v/u
/+7/7v/u/+7/7v/u/+7/7v/t/+//8f/y//L/8f/z//P/8//x//L/9P/2//j/9v/2//b/
+f/6//v/+//6//r/+v/3//n/+f/3//X/8f/w//D/8P/w//H/8f/x/+//7f/s/+v/6v/p
/+j/5//n/+b/5P/k/+X/5v/o/+n/6P/n/+b/5f/l/+T/5P/m/+b/5v/l/+X/5f/k/+T/
5f/k/+T/4//j/+T/5f/l/+T/5v/m/+P/5f/m/+j/7P/1/wIADQAZAC0ARwBfAHMAkwC2
ANoAAgEqAU0BagFtAUoBDQHSAJ4AagAtAPb/1v/B/7D/qf+q/6j/pf+q/6//sv+0/7r/
wP/G/8//1//d/+L/4//j/+f/6P/r/+z/7P/t/+//7//w//H/9P/1//j/+f/5//n/+v/6
//n/+v/8//z//P/9//z//P/7//v//P/8//z//P/9//3//////wEAAgADAAUABQAFAAUA
BgAIAAgACAAIAAkACgAKAA0ADwAPABAAEgATABQAFAAVABQAFAAUABQAFgAXABgAGQAZ
ABoAGgAbAB4AHgAhACIAIgAlACgAKgAoACoALQAvADMANQA1ADgAOQA8AD4AQgBDAEUA
SQBMAE8AUgBVAFcAWgBcAF4AYQBmAGoAbQBwAHQAeAB8AIAAgwCEAIcAiwCNAJAAkgCS
AJYAlwCZAJoAnACfAKAAoQCgAKEAoQCfAJ0AnACZAJcAlQCQAI0AiQCGAIEAeABzAG0A
ZgBfAFgAVABNAEgAQwA9ADkANAAxACsAJQAfABkAGAAUABAADAALAAgABQADAAIA/v/+
//z/+f/3//f/9//z//P/8v/x//L/8//y//P/8//0//T/8v/0//X/9f/1//P/9P/0//T/
8v/y//L/8v/1//X/9P/0//X/9f/2//b/9f/1//X/9f/1//f/9//1//P/8//z//L/8//z
//P/8//z//X/9v/2//T/8//y//L/8//z//P/8v/0//T/9P/0//L/8v/w//D/8v/y//L/
8v/w//D/7v/t/+3/7P/s/+z/6v/p/+n/6f/r/+z/7P/q/+j/6P/n/+f/6f/p/+f/5//p
/+n/6f/p/+j/5//l/+T/4//j/+P/4//j/+P/4//j/+P/4//j/+L/5P/l/+X/5f/j/+P/
4//j/+H/4P/g/+H/4//k/+T/5P/k/+T/5P/i/+L/4//j/+P/4f/h/+H/4f/j/+P/4//k
/+P/4P/f/9//4f/h/9//3v/f/+D/4f/i/+L/4v/i/+L/4f/g/9//3v/g/+D/4P/g/+D/
4P/g/+D/4P/g/+D/4P/g/+D/4P/g/+D/4P/g/+D/3v/e/97/3v/e/97/3v/e/+D/4P/g
/+D/3v/e/97/3v/g/+D/4P/g/97/3v/e/97/3v/e/97/3v/e/97/3v/e/+D/4P/g/+D/
4P/g/+D/4P/g/+D/4P/g/+D/4P/g/+D/3v/e/97/3v/c/9z/3P/c/97/3v/e/97/4P/g
/+D/4P/e/97/3v/e/9z/3P/c/9z/3v/e/97/3v/e/97/3v/e/97/3v/e/97/3v/e/97/
3v/c/9z/3P/c/9z/3P/c/9z/3v/e/97/3v/c/9z/3P/c/97/3v/e/97/3v/e/97/3v/e
/97/3v/e/97/3v/e/97/3v/e/97/3v/c/9z/3P/c/9z/3P/c/9z/3v/e/97/3v/c/9z/
3P/c/97/3v/e/97/3P/c/9z/3P/e/97/3v/e/97/3v/e/97/4P/f/9//4f/i/+L/4v/l
/+T/5f/l/+b/5v/o/+j/5v/o/+j/6//s/+3/7f/u/+7/7P/p/+n/6f/o/+f/5P/k/+L/
4v/i/+P/4//j/+P/4f/g/9//3v/d/97/3f/d/9z/2P/Y/9j/2P/X/9f/1//X/9f/1//X
/9b/1v/Y/9j/2P/Z/9n/2f/Y/9j/2f/a/9r/2P/X/9f/1//Z/9j/2P/Y/9f/2f/a/9z/
4P/p//T/AwARAB8ANQBNAGMAfwCeAL4A4AAEAScBRgFPATgBBwHUAKIAagAzAPr/0v+5
/6j/m/+W/5T/l/+e/6f/rP+0/7r/vP/C/8n/z//V/9j/2//d/93/3v/h/+L/5P/l/+f/
5//l/+X/5//n/+r/6//r/+v/7f/u/+7/8P/w//D/8P/x//H/8v/y//P/9P/0//T/9P/x
//H/8//z//X/9v/3//n/+//7//v//P/8//z//P/8//3//v/+/wEAAAD/////AAACAAQA
BQAHAAcACAAJAAoADAANAA4ADwAPABAAEAARABMAFAAYABoAGQAbAB0AHgAcAB4AIQAj
ACYAKQAqAC4ALQAwADIANgA3ADkAPQBAAEIARABGAEcATQBQAFMAVwBcAGAAYwBmAGgA
bABwAHQAdQB2AHkAfQCBAIYAigCMAJIAkwCVAJYAlgCXAJYAlQCXAJkAmgCZAJkAmACV
AJMAkQCMAIkAhQCCAH0AdABvAGoAZABeAFgAUABJAEQAPwA4ADMALQApACQAHwAaABUA
EgAOAAoABgADAAAA/f/7//r/9v/2//T/8//x//H/8f/v/+//7v/t/+v/6//p/+n/6v/s
/+3/7P/q/+v/6//r/+n/6v/q/+r/6v/q/+r/6v/r/+v/6v/q/+v/6//s/+z/7f/t/+3/
7f/v//H/8f/v/+7/7f/s/+r/6//r/+v/6//r/+3/7v/u/+7/7f/s/+z/7f/t/+3/7P/s
/+z/7P/s/+7/7v/s/+z/6v/q/+r/6v/q/+r/6P/n/+j/6P/p/+r/6f/n/+b/5f/n/+j/
6P/m/+b/5v/l/+X/5f/l/+P/4//j/+P/4//j/+X/5f/k/+T/4f/h/+H/4f/h/+H/4f/h
/+P/4//j/+L/4P/h/+H/4f/j/+P/4//j/9//3v/e/9//4v/k/+X/5v/k/+T/5P/i/+H/
4f/g/9//4v/j/+T/5f/k/+P/4v/i/+T/4v/i/+P/3//j/+P/4v/k/+T/5P/k/+T/5P/k
/+T/5P/k/+T/5P/k/+T/5P/k/+T/5P/k/+T/5v/m/+b/5v/m/+b/5v/m/+T/5P/k/+T/
5f/m/+f/6P/m/+b/5v/m/+b/5v/m/+b/5v/m/+b/5v/k/+T/5P/k/+X/5v/n/+j/6P/o
/+j/6P/o/+j/6P/o/+b/5v/m/+b/5P/k/+T/5P/n/+j/6f/q/+j/6P/o/+j/6P/o/+j/
6P/o/+j/6P/o/+r/6v/q/+r/6P/o/+j/6P/o/+j/6P/o/+j/6P/o/+j/6v/q/+r/6v/q
/+r/6v/q/+r/6v/q/+r/6P/o/+j/6P/o/+j/6P/o/+n/6v/r/+z/6v/q/+r/6v/q/+r/
6v/q/+j/6P/o/+j/6P/o/+j/6P/q/+r/6v/q/+r/6v/q/+r/7P/s/+z/7P/r/+r/6f/o
/+r/6v/q/+r/7P/s/+z/7P/s/+z/7P/s/+r/6v/q/+r/7P/s/+z/7P/s/+z/7P/s/+7/
7v/u/+7/7P/s/+z/7P/r/+v/7f/u//D/8P/z//T/9//3//j/+v/6//r/+P/4//j/+//8
//3//v8AAAEAAgD////////9//r/9f/z//L/8v/y//P/8//1//X/8//y//H/8P/v/+7/
6//r/+r/6P/o/+j/6P/p/+n/6f/p/+n/6//r/+r/6v/u/+7/7v/t/+v/6//q/+r/6//s
/+z/6//p/+r/6//r/+z/7P/s/+n/7//w//D/9v8BABAAHQAnADsAVwBvAIMAoQDGAOoA
EgE2AVcBdAFrATQB9QDCAJIAWgAhAPT/2P/H/7j/sf+u/6r/r/+4/7v/vv/G/87/zP/Q
/9n/4f/n/+7/7//t/+//8P/z//T/+P/5//v/+//5//n/+//7//7/////////AQACAAIA
BAACAAIAAgADAAUABgAGAAcACgAKAAoACgALAAsADQANAAsADAANAA8ADwAPAA8AEAAR
ABIAEwAUABQAFAATABUAFgAXABkAHAAbABwAHAAdAB8AIAAhACIAJAAlACYAJwAnACgA
KAApACsALAAwADIAMQAzADUANgA4ADoAPQA/AEEAQwBDAEYARQBIAEoATgBRAFMAVwBa
AF8AYgBlAGcAawBuAHEAdQB4AHwAfwCCAIYAigCOAJIAlwCYAJsAnwCgAKQApwCoAKoA
qwCtAK4AsQCzALMAswC2ALcAtwC1ALUAtACxAK8AqgCkAKAAmwCUAI8AhgCBAH4AeABy
AGwAZgBfAFoAVQBOAEkAQwA/ADgAMwAuACkAJAAgABwAGAAZABYAEwARABAADAAMAAoA
CQAHAAcABwADAAMAAgABAP/////9//3//v8AAAEAAAD+////////////AAAAAAAAAQAC
AAMABAADAAMAAgACAAMAAwAEAAQAAgABAAAA//8BAAMAAwABAAIAAwAEAAQAAwADAAMA
AwABAAMABAAEAAIAAQAAAAAAAQABAAEAAAAAAAAAAAAAAAAAAAD+//7//v/+//7//v/8
//z/+v/5//r/+v/7//z/+v/5//n/+f/3//j/+P/2//T/9P/z//P/9f/1//P/8//z//P/
8//z//X/9f/0//T/8//z//P/8//x//H/8f/x/+//7//v/+7/8P/x//H/8f/w/+//7v/t
/+z/7P/t/+//7f/u/+7/7v/u/+7/7v/s/+z/7f/t/+3/6//r/+v/6//t/+3/7f/u/+z/
6v/q/+v/7f/r/+3/7P/q/+r/6v/q/+r/6v/q/+r/6v/q/+r/6v/q/+r/6v/q/+r/6v/q
/+r/6v/q/+r/6v/q/+r/6v/q/+z/7P/s/+z/6v/q/+r/6v/o/+j/6P/o/+r/6v/q/+r/
6v/q/+r/6v/o/+j/6P/o/+v/7P/t/+7/7f/s/+v/6v/o/+j/6P/o/+j/6P/o/+j/6P/o
/+j/6P/p/+r/6//s/+z/7P/s/+z/6v/q/+r/6v/s/+z/7P/s/+z/7P/s/+z/7P/s/+z/
7P/s/+z/7P/s/+7/7v/u/+7/7f/s/+v/6v/s/+z/7P/s/+7/7v/u/+7/7f/s/+v/6v/s
/+z/7P/s/+7/7v/u/+7/7f/s/+v/6v/q/+r/6v/q/+z/7P/s/+z/7v/u/+7/7v/t/+z/
6//q/+z/7P/s/+z/6//q/+n/6P/o/+j/6P/o/+r/6v/q/+r/6v/q/+r/6v/q/+r/6v/q
/+v/7P/t/+7/7P/s/+z/6//q/+v/6//q/+r/7f/u/+//7//w//L/9P/2//T/9P/0//X/
9v/3//f/+P/4//j/9f/3//f/9f/z/+//7v/u/+7/7P/t/+3/7f/t/+v/6v/p/+n/6f/p
/+n/5//m/+T/5P/m/+b/5//n/+X/5f/l/+X/5P/i/+H/4v/i/+L/4f/h/+P/4v/i/+P/
5P/k/+P/4//m/+f/5//m/+T/5P/h/+P/5P/q//D/+f8EAA0AGwAvAEUAXwB7AJUAtADa
APwAHgFBAVoBVwE0AQEBzgCeAGYAKQD2/9b/w/+u/6H/nv+i/6f/rP+1/7r/wP/G/8z/
0v/Z/9//4//k/+X/5//r/+z/7//w//L/8//1//X/8//z//X/9f/4//n/+f/5//n/+v/6
//z/+v/6//r/+//9//7//v///wIAAgACAAIA/////wEAAQABAAIAAwAFAAcABwAHAAgA
CAAIAAgACAAKAAwADQARAA8ADwAQABIAEQASABIAEwAVABYAFwAYABoAGwAcAB0AHwAg
ACAAIQAgACAAIwAkACYAKQAsAC4ALAAuADEAMwA1ADcANwA6AD0AQABCAEYARwBJAE0A
UABRAFQAVwBZAF8AYgBlAGkAagBuAHEAdAB6AH4AggCGAIkAigCNAJEAlACYAJsAnACi
AKMApQCmAKcAqQCpAKkAqgCrAKsAqQCpAKgApQCjAKEAnACZAJUAkACLAIIAfQB4AHIA
bABmAGIAWwBWAFEASQBDADwANwAyAC0AKAAjACAAHAAYABQAEwAQAA0ACwAKAAYABgAE
AAEA//////////////7//f/9//3/+//7//v//P/8//r//P/9//3//f/7//z//P/8//r/
+v/6//r//f/9//z//P/9//3//v/+//v/+//7//v/+//9//3/+//8//3//v/+//v/+//7
//v/+//9//7//v////////8AAAAA///+//z//P/8//z//P/+//7//P/8//z//P/8//z/
/P/8//r/+f/5//j/+P/4//n/+f/6//v/+P/4//f/9P/2//b/9f/1//f/9//1//X/9f/1
//X/9f/z//P/8v/y//H/8f/x//H/8f/x//H/8f/z//P/8//y//D/8f/x//H/8//z//P/
8//x//D/8P/x//H/8v/y//L/8P/w//D/7v/v//H/8v/z//H/8f/x//H/8f/x//H/8v/y
//D/8P/x//P/8f/z//b/8//y//H/8P/y//L/8v/y//L/8v/y//L/9P/0//T/9P/y//L/
8v/y//D/8P/w//D/8v/y//L/8v/w//D/8P/w//L/8v/y//L/8v/y//L/8v/y//L/8v/y
//T/9P/0//T/8v/y//L/8v/y//L/8v/y//D/8P/w//D/8P/w//D/8P/x//L/8//0//L/
8v/y//L/8P/w//D/8P/x//L/8//0//L/8v/y//L/9P/0//T/9P/y//L/8v/y//L/8v/y
//L/8v/y//L/8v/0//T/9P/0//T/9P/0//T/8v/y//L/8v/y//L/8v/y//P/9P/1//b/
9P/0//T/9P/0//T/9P/0//b/9v/2//b/9P/0//T/9P/0//T/9P/0//L/8v/y//L/9P/0
//T/9P/0//T/9P/0//b/9v/2//b/9v/2//b/9v/2//b/9v/2//b/9v/2//b/+P/4//j/
+P/2//b/9v/2//b/9v/2//b/9v/2//b/9v/4//j/+P/4//b/9v/2//b/+P/4//j/+P/4
//j/+P/4//r/+v/6//r//P/7//v//f/+//7//v8BAAAAAQABAAIABgAIAAgABgAEAAQA
BwAIAAkACQAKAAoACgAHAAcABwAHAAUAAQAAAAEAAgADAAUABAADAAIA//8AAP///v/9
//7//f/9//z/+//8//3//v/+//3//P/7//z//f/+//7//P/+//7//v/9//3//f/8//7/
//8AAAAA/////wAAAQACAAIAAwAEAAkACQAKAA4AEgAdACoANQBBAFcAcQCJAKMAwQDg
AAABJAFKAWcBdgFtAUABBQHSAKIAagAzAAoA8v/f/87/x//I/8j/zf/U/9v/3v/m/+7/
9P/6/wMABwALABAAEwARABEAEgAVABYAGAAZABsAGwAbABsAHQAdACAAIQAhACEAIQAi
ACIAJAAlACYAJwApACcAKAAoACkAKgAqACoAKgAqACsALgAvAC8AMAAxADMANQA1ADUA
NgA6AA==
         </WaveFormData>
      </LeadData>
      <LeadData>
         <LeadByteCountTotal>10000</LeadByteCountTotal>
         <LeadTimeOffset>0</LeadTimeOffset>
         <LeadSampleCountTotal>5000</LeadSampleCountTotal>
         <LeadAmplitudeUnitsPerBit>4.88</LeadAmplitudeUnitsPerBit>
         <LeadAmplitudeUnits>��V</LeadAmplitudeUnits>
         <LeadHighLimit>2147483647</LeadHighLimit>
         <LeadLowLimit>268435456</LeadLowLimit>
         <LeadID>V4</LeadID>
         <LeadOffsetFirstSample>0</LeadOffsetFirstSample>
         <FirstSampleBaseline>0</FirstSampleBaseline>
         <LeadSampleSize>2</LeadSampleSize>
         <LeadOff>FALSE</LeadOff>
         <BaselineSway>FALSE</BaselineSway>
         <ExcessiveACNoise>FALSE</ExcessiveACNoise>
         <MuscleNoise>FALSE</MuscleNoise>
         <LeadDataCRC32>566235336</LeadDataCRC32>
         <WaveFormData>
7P/s/+z/7P/u/+7/7v/u/+7/7v/u/+7/7P/s/+z/7P/t/+7/7//w//D/8P/w//D/8v/y
//L/8v/y//L/8v/y//H/8P/v/+7/8P/w//D/8P/y//L/8v/y//L/8v/y//L/8v/y//L/
8v/y//L/8v/y//L/8v/y//L/8v/y//L/8v/y//L/8v/y//H/8P/v/+7/7v/u/+7/7v/s
/+z/7P/s/+7/7v/u/+7/7v/u/+7/7v/u/+7/7v/u/+z/7P/s/+z/6v/q/+r/6v/q/+r/
6v/q/+z/7P/s/+z/6//q/+n/6P/q/+r/6v/q/+j/6P/o/+j/6P/o/+j/6P/p/+r/6//s
/+r/6v/q/+r/6P/o/+j/6P/q/+r/6v/q/+r/6v/q/+r/6v/q/+r/6v/o/+j/6P/o/+n/
6v/r/+z/6v/q/+r/6v/o/+j/6P/o/+n/6v/r/+z/7v/u/+7/7v/s/+z/7P/s/+r/6v/q
/+r/7P/s/+z/7P/q/+r/6v/q/+r/6v/q/+r/7P/s/+z/7P/u/+7/7v/u/+3/7P/r/+r/
7P/s/+z/7P/s/+z/7P/s/+z/7P/s/+z/7v/u/+7/7v/s/+z/7P/s/+r/6v/q/+r/7P/s
/+z/7P/u/+7/7v/u/+z/7P/s/+z/7v/u/+7/7v/w//D/8P/w//D/8P/w//D/7f/s/+v/
6v/r/+z/7f/u/+z/7P/s/+z/7f/u/+//8P/v/+7/7f/s/+3/7v/v//D/8P/w//D/8P/w
//D/8P/w/+//7v/t/+z/7P/s/+z/7P/q/+r/6v/q/+v/7P/t/+7/7v/u/+7/7v/w//D/
8P/w//D/8P/w//D/7//u/+3/7P/v//D/8f/y//H/8P/x/+7/7P/s/+3/7f/u//H/8//0
//X/9f/2//j/9//4//j/+P/6//z//f/9//3//f/9//3//f/8//z//P/6//f/9v/2//f/
9//3//f/9f/1//L/8v/0//T/8v/x/+//7v/t/+v/7P/t/+//8P/v/+//7//v//H/8f/w
//D/7v/t/+z/6//t/+z/7P/t/+//7//v/+//8f/y//L/8v/x//D/7//u/+3/7P/t//b/
AgAMABcAJgA1AEkAXgBwAIIAmgC2ANMA9QAcATwBQwEpAfkAvACAAEsAIwACAOz/3P/T
/8j/wP+8/7z/wf/G/8n/yv/O/8//0//a/+P/7P/u/+z/6P/s//D/8//0//b/9//3//f/
9//4//n/+f/7//7/AAABAAEAAAD+//3//////////////wAAAQABAAEAAgACAAEAAAAA
AAEAAgACAAQABQAFAAgACgALAAsACQAJAAkACQAKAAoACgAMAA0ADgAQABEAEgARABEA
EAASABIAEwATABMAFAAVABUAGQAaABwAHgAeAB0AHgAeAB4AHgAiACIAJQAnACkAKgAs
ACsAKwArAC4ALwAyADQANwA4ADwAPgBBAEUARwBHAEgATABOAFAAUgBVAFcAWgBaAF0A
YABiAGcAaQBqAG0AcQB0AHYAeAB4AHoAewB8AH0AfgB+AH4AfwCAAIAAfwB9AHwAewB5
AHcAdABxAG8AbgBqAGMAYABbAFYAUgBOAEoARgBCAD8AOAAzAC8AKgAoACQAIQAdABsA
GAAVABIAEAAQAAwACwAJAAYAAwACAAMAAgABAAAA/P/8//z/+//7//v/+f/5//f/+P/4
//f/9//4//j/9v/6//v/+//6//r/+v/6//v/+f/5//n/+f/5//r/+v/6//j/+P/5//n/
+//8//z//P/6//r/+v/6//v/+//7//v/+f/7//v/+//6//n/+f/6//r/+v/6//r/+v/6
//r/+v/4//j/9v/2//j/+P/4//j/9v/0//D/7v/v/+7/7//y//L/8v/y//L/8v/y//L/
8f/u/+7/7v/u/+z/7P/q/+r/6//r/+v/6//r/+v/6v/q/+n/6f/n/+f/6f/q/+r/6v/p
/+n/6f/o/+j/6P/o/+j/6P/o/+j/6P/p/+j/6P/p/+f/6P/o/+f/6P/o/+j/6P/n/+f/
5//n/+X/5P/k/+T/5v/m/+b/5//p/+f/5//n/+T/4//m/+b/5P/k/+T/5P/k/+T/5P/k
/+T/5P/k/+T/5v/m/+b/5v/k/+T/5P/k/+T/5P/k/+T/4v/i/+L/4v/k/+T/5P/k/+T/
5P/k/+T/4v/i/+L/4v/i/+L/4v/i/+L/4v/i/+L/5P/k/+T/5P/i/+L/4v/i/+L/4v/i
/+L/4v/i/+L/4v/k/+T/5P/k/+L/4v/i/+L/4v/i/+L/4v/i/+L/4v/i/+D/4P/g/+D/
4v/i/+L/4v/i/+L/4v/i/+T/5P/k/+T/4v/i/+L/4v/k/+T/5P/k/+T/5P/k/+T/4v/i
/+L/4v/k/+T/5P/k/+L/4v/i/+L/4v/i/+L/4v/i/+L/4v/i/+L/4v/i/+L/5P/k/+T/
5P/m/+b/5v/m/+P/4v/h/+D/4f/i/+P/5P/k/+T/5P/k/+b/5v/m/+b/5P/k/+T/5P/k
/+T/5P/k/+L/4v/k/+L/5P/k/+X/5f/j/+X/5v/m/+j/6f/r/+7/8f/y//L/8v/w//L/
8//z//H/8f/x//H/8//y//L/8v/s/+n/6P/o/+n/6f/p/+n/6//r/+j/6P/m/+b/5P/j
/+P/5P/l/+X/5P/j/+P/4v/h/+H/4f/h/+H/4f/g/+D/4//j/+P/4//j/+L/4v/j/+L/
4f/g/9//4P/i/+P/5P/k/+T/5P/k/+P/5v/p/+7/+P8GABEAHgAzAEUAWABqAHwAlACw
AM0A7wAUATABKQH9AMkAlgBiADEAAwDo/9z/zv/B/7j/sP+u/7D/tf+8/8H/xv/K/8//
0f/U/9n/3v/e/+D/5P/m/+j/6f/o/+z/7f/t/+3/6//s/+3/7f/s/+7/7//v//P/9P/0
//X/9v/1//T/8//1//b/9//3//n/+v/6//n/+P/4//n/+v/4//r/+//7//3//v/+//3/
/v///wAAAQACAAIAAgAEAAIAAgADAAMABQAFAAYABgAHAAgACgALAAsADAANAA0ADgAO
AA8AEAAPAA8AEQASABMAFAAZABoAHQAfACEAIgAjACMAJAAlACUAJQAnACgAKgAqAC0A
LgAzADcAOQA5AD4AQgBEAEYARgBJAEsATgBSAFUAWABaAFsAXQBeAGEAZQBoAGoAbABs
AG4AbwBwAG8AcABwAHAAcwB0AHQAcwBzAHIAcQBvAGsAaABlAGMAYABcAFUAUgBRAEwA
SABEAEAAPAA4ADUAMQAtACoAJgAhABwAGAATABMAEAANAAoACQAKAAcABwAGAAQAAgAC
AP///v/9//z/+v/6//r/+f/5//n/9//3//X/9v/2//X/9//4//j/9v/4//n/+f/4//r/
+v/6//v/+v/5//j/9//5//r/+v/6//r/+v/7//v/+f/6//r/+v/6//r/+v/6//v/+//7
//v/+//9//3//f/8//v/+//8//r/+v/6//r//P/8//z//P/8//z/+v/6//j/+P/4//j/
+v/6//j/+P/2//T/9P/2//T/9P/0//T/9v/2//b/9f/0//T/9P/0//b/9v/0//T/8v/x
//D/7//x//H/8P/w//P/8//x//H/8f/y//L/8v/x//H/8f/w/+7/7v/u/+7/7v/u/+7/
7v/v/+7/7v/v/+//8P/w/+//8P/w//D/8P/v/+//7//v//H/8P/w//D/8P/w//D/8f/v
/+3/7f/t//D/7//w/+7/7P/s/+z/7P/u/+7/7v/u/+7/7v/u/+7/7v/u/+7/7v/u/+7/
7v/u/+7/7v/u/+7/7P/s/+z/7P/s/+z/7P/s/+z/7P/s/+z/7P/s/+z/7P/s/+z/7P/s
/+7/7v/u/+7/7P/s/+z/7P/q/+r/6v/q/+r/6v/q/+r/6v/q/+r/6v/s/+z/7P/s/+z/
7P/s/+z/6//q/+n/6P/q/+r/6v/q/+r/6v/q/+r/6v/q/+r/6v/q/+r/6v/q/+r/6v/q
/+r/6v/q/+r/6v/q/+r/6v/q/+r/6v/q/+r/6v/q/+r/6v/o/+j/6P/o/+r/6v/q/+r/
6P/o/+j/6P/q/+r/6v/q/+r/6v/q/+r/6P/o/+j/6P/m/+b/5v/m/+j/6P/o/+j/6v/q
/+r/6v/o/+j/6P/o/+j/6P/o/+j/6P/o/+j/6P/o/+r/6P/o/+j/6f/p/+n/7f/u/+7/
7//t/+7/8P/x//D/8P/w//D/9P/1//X/9f/1//X/9f/1//P/8v/x/+z/6v/q/+v/7f/r
/+v/6//r/+3/6v/q/+r/6v/o/+f/5v/k/+T/4//j/+H/4v/i/+H/4//j/+P/4//l/+T/
5P/l/+P/4//j/+P/4v/i/+P/4//j/+P/4//j/+T/5P/k/+T/4//i/+H/4f/i/+f/7v/6
/wYAEQAeAC8APwBQAGQAdgCKAKIAvQDdAAABGgETAe8AuwCGAFgALwAJAOr/2v/M/73/
tP+u/67/tP+z/7L/uf/C/8j/zf/V/9r/2//a/9z/3v/g/+H/5P/m/+b/6P/p/+n/6f/r
/+z/7f/t/+3/7v/u/+3/8P/w/+//7//x//H/8f/x//H/8v/z//P/9P/0//P/8f/x//L/
9P/2//T/9v/3//f/+f/6//r/+f/7//v/+//7//7//v/+/wAA/v/+//////8DAAMABAAE
AAMAAgACAAEABQAGAAcABwAIAAgACQAKAA0ADQAPABAADgAOABIAEgAVABcAGQAaABsA
GwAcAB0AHgAfACIAJAAmACYAKQAqAC0AMQAzADMANgA6ADwAPgA+AEEAQwBGAEgASwBO
AFAAVABXAFkAXQBdAGAAYgBkAGQAZgBnAGgAawBsAGwAbABtAG4AbgBtAGsAagBpAGcA
ZwBkAGEAXwBcAFgAUQBOAE0ASABEAEAAPgA6ADYAMwArACcAJAAgAB4AGgAXABMADwAM
AAkABgAEAAQAAAD//wAA/v/8//z//f/8//v/+v/6//r/+v/5//j/9//0//P/9f/2//b/
9f/z//T/9P/y//T/9f/1//T/9P/0//T/9f/1//X/9f/1//X/9v/2//b/9P/0//X/9f/1
//b/9v/2//b/9v/2//b/9P/z//L/8f/y//X/9v/3//T/8//z//T/9v/2//b/9v/0//T/
9P/0//T/9P/y//L/8v/y//L/8v/1//b/9f/2//P/8P/v//D/7v/u/+7/7v/w//D/8P/v
/+7/7v/u/+7/7P/s/+r/6v/r/+v/6//r/+3/7f/s/+z/6//r/+n/6f/r/+z/7P/s/+r/
6f/o/+b/6P/o/+j/6P/q/+r/6v/q/+n/6P/o/+n/6f/q/+r/6f/n/+b/5f/k/+f/5//n
/+f/6f/o/+j/6P/m/+b/5v/n/+n/5//n/+f/6P/p/+j/5v/m/+b/5v/m/+j/6P/o/+j/
6P/o/+j/6P/q/+r/6v/q/+f/5v/l/+T/5P/k/+T/5P/l/+b/5//o/+j/6P/o/+j/6v/q
/+r/6v/p/+j/5//m/+j/6P/o/+j/6P/o/+j/6P/m/+b/5v/m/+j/6P/o/+j/5v/m/+b/
5v/o/+j/6P/o/+r/6v/q/+r/6f/o/+f/5v/o/+j/6P/o/+j/6P/o/+j/5v/m/+b/5v/m
/+b/5v/m/+b/5v/m/+b/5v/m/+b/5v/m/+b/5v/m/+b/5v/m/+b/5v/m/+b/5v/o/+j/
6P/o/+j/6P/o/+j/6P/o/+j/6P/o/+j/6P/o/+b/5v/m/+b/5v/m/+b/5v/m/+b/5v/m
/+j/6P/o/+j/6P/o/+j/6P/q/+r/6v/q/+n/6P/n/+b/6P/o/+j/6P/o/+j/6P/o/+b/
5v/m/+b/6P/o/+j/6P/o/+j/6P/o/+j/6P/o/+j/5//m/+X/5P/l/+b/5//o/+r/6v/q
/+r/6P/o/+j/6P/o/+r/6P/o/+n/6//s/+3/7v/u/+3/7f/t/+7/8P/x//T/9P/0//T/
9P/1//X/9f/1//X/9f/1//T/9P/0//D/7f/s/+z/7f/t/+3/7f/t/+v/6P/o/+j/6v/o
/+f/5v/m/+b/5f/l/+f/6P/o/+f/5f/l/+X/5f/l/+T/5P/l/+X/5f/l/+X/5P/k/+X/
5f/j/+P/4//j/+T/5P/k/+T/5P/k/+T/5f/o/+v/7P/0/wAACwAWACcAOwBQAGAAdgCO
AKYAxQDnAAwBLgE7ASUB8QC0AH4AUQAjAP7/6v/a/8v/xP++/7b/tP+3/7r/u/+8/8D/
x//L/9L/1//c/+L/4v/i/+P/5v/o/+j/6P/p/+n/6f/q/+z/7v/v//D/8v/z//P/8v/y
//H/8f/1//X/9f/1//P/9P/1//X/9f/2//b/9f/2//b/9//4//r//P/9//3//f/+//7/
/f///////////wAAAAAAAAIABAAEAAUABQAHAAcACAAIAAcABgAGAAUABwAIAAkACQAK
AAoACwAMAA8ADwARABIAEgASABYAFgAVABcAGQAaAB8AHwAgACEAIgAjACYAKAAqACoA
LQAuADEANQA3ADcAOQA8AD0APgBBAEUASABMAE4AUQBUAFYAVwBZAFoAXQBfAGIAZABm
AGYAaABpAGoAbQBuAG4AbgBvAHAAcABvAG8AbgBtAGsAawBoAGUAYwBiAF4AVwBUAFAA
SgBFAEAAPgA6ADYAMwAuACsAKQAmACEAHAAYABMAEwAQAA0ACgAKAAoABgAFAAQAAgAA
AAAA/f/8//v/+v/4//j/+P/3//n/+f/3//f/9f/2//b/9f/2//j/+f/4//j/+f/5//j/
9v/2//b/9//5//n/+f/5//n/+v/6//r/+v/6//v/+//7//z//P/8//r/+v/6//r/+f/5
//n/+f/7//3//f/9//z/+//7//z//P/8//z//P/8//z//P/8//z//P/6//r/+v/6//r/
+v/8//z/+v/6//j/9v/2//j/9v/2//b/9v/4//j/+P/3//T/9P/0//T/9P/0//L/8v/1
//X/9f/1//P/8//y//L/8//z//H/8f/x//L/8v/y//H/8f/x//D/8v/y//L/8v/y//L/
8v/y/+//7v/u/+//8f/y//L/8f/w//D/8P/w//H/8f/x//H/8f/w//D/8P/y//L/8v/z
//H/7//v/+//8P/x/+7/7v/v//D/8f/y//L/8v/y//L/7//u/+3/7P/u/+7/7v/u/+7/
7v/u/+7/8P/w//D/8P/u/+7/7v/u/+7/7v/u/+7/7v/u/+7/7v/u/+7/7v/u//D/8P/w
//D/7//u/+3/7P/u/+7/7v/u//D/8P/w//D/7v/u/+7/7v/u/+7/7v/u//D/8P/w//D/
7v/u/+7/7v/u/+7/7v/u/+7/7v/u/+7/7v/u/+7/7v/s/+z/7P/s/+7/7v/u/+7/8P/w
//D/8P/u/+7/7v/u/+3/7P/r/+r/7P/s/+z/7P/u/+7/7v/u/+7/7v/u/+7/7P/s/+z/
7P/s/+z/7P/s/+7/7v/u/+7/7v/u/+7/7v/s/+z/7P/s/+7/7v/u/+7/7P/s/+z/7P/u
/+7/7v/u/+7/7v/u/+7/7v/u/+7/7v/u/+7/7v/u/+z/7P/s/+z/7v/u/+7/7v/s/+z/
7P/s/+7/7v/u/+7/7v/u/+7/7v/u/+7/7v/u/+z/7P/s/+7/7v/u/+7/7//x//H/8//0
//L/8//z//T/9f/1//X/9P/2//b/+P/5//v/+//7//v/+f/5//j/+P/6//b/8//y//D/
8f/x//H/8f/x//H/7v/w//D/8P/u/+//7v/u/+7/7P/r/+r/6v/o/+f/5//n/+n/6f/p
/+j/6v/r/+v/6//p/+n/6P/o/+v/6//r/+v/6v/p/+n/6P/o/+j/6P/o/+j/6//u/+3/
8v/4/wIAEQAeAC0APQBQAGIAdgCIAJwAtQDRAPAAFAEnARkB8QC+AIoAVwAtAAgA8P/g
/9P/xv++/7T/sv+5/77/w//I/8z/z//T/9j/3f/i/+b/6P/o/+r/7P/t/+z/7v/v/+//
7//v//D/8f/x//D/8v/z//P/9f/2//b/9//5//n/+f/5//n/+v/7//v//f/+//7//f/6
//r/+//8//7/AAABAAEAAwAEAAQAAwADAAMAAwADAAQABAAEAAYABQAEAAQAAwAGAAcA
CQAKAAoACgALAAsADQAOAA8ADwAQABAAEQASABUAFQAXABgAFgAWABoAGgAZABsAHQAe
ACMAIwAkACUAJAAlACgAKgAuAC4AMQAyADQANwA4ADcAPABAAEIARABIAEsATQBQAFIA
VQBYAFoAXABdAF0AXwBiAGYAaQBsAG4AcABxAHIAcQByAHIAcgB0AHYAdwB3AHUAdABz
AHEAcQBuAGsAaQBoAGQAXQBaAFcAUgBOAEoARgBCAD4AOwA1ADEALgAqACcAJAAiAB8A
GwAYABUAEgAOAA4ACgAJAAgABgAEAAQABQAEAAMAAgD+//7//v/9//v/+//5//n/+//8
//z/+//7//z//P/6//z//f/9//z/+v/6//r/+//7//v/+//7//v//P/8//z//P/8//3/
/f///wAAAAAAAP3//P/7//r/+f/5//n/+f/7//3//f/9//z/+//7//z//P/8//z//P/8
//z//P/8//z//P/6//r/+v/6//r/+v/6//r/+P/4//n/+P/5//z/+f/4//f/9v/4//j/
+P/3//b/9v/2//b/9v/2//T/9P/1//X/9f/1//X/9f/0//T/8//z//H/8f/x//L/8v/y
//L/8//0//T/8v/y//L/8v/0//T/9P/0//H/8P/w//H/8v/0//X/9f/y//L/8v/y//L/
8f/w/+//8P/w//H/8v/w//D/8P/x//P/8f/x//H/7v/x//D/8P/y//L/8v/y//L/8v/y
//L/8v/y//L/8v/w//D/8P/w//D/8P/w//D/8v/y//L/8v/y//L/8v/y//H/8P/v/+7/
7//w//H/8v/y//L/8v/y//D/8P/w//D/7v/u/+7/7v/u/+7/7v/u//D/8P/w//D/8P/w
//D/8P/w//D/8P/w/+7/7v/u/+7/7v/u/+7/7v/v//D/8f/y//D/8P/w//D/7v/u/+7/
7v/u/+7/7v/u//D/8P/w//D/8P/w//D/8P/w//D/8P/w//D/8P/w//D/8v/y//L/8v/w
//D/8P/w/+7/7v/u/+7/7v/u/+7/7v/u/+7/7v/u//D/8P/w//D/7v/u/+7/7v/u/+7/
7v/u/+7/7v/u/+7/7v/u/+7/7v/v//D/8f/y//D/8P/w//D/8v/y//L/8v/x//D/7//u
/+7/7v/u/+7/7//w//H/8v/w//D/8P/w//D/8P/w//D/8P/w//D/8P/u/+7/7v/u/+//
8P/x//L/8f/w//H/7v/u/+7/7//v//D/8//1//b/9//3//j/+v/5//r/+v/6//j/+v/7
//v//v///wAAAQABAAAAAAAAAPv/9//1//T/9f/1//X/9f/1//X/8v/y//L/8v/w/+//
7P/s/+z/6//t/+3/7v/u/+3/7f/t/+3/7f/t/+z/7P/u/+//8P/x/+//7v/u/+//7f/t
/+3/7f/t/+7/7v/u/+7/7v/u/+7/8f/y//P/9v/+/w4AGwAmADcASwBeAGwAfgCWALIA
zQDtABABNAE1AQsB0wCeAGwAQQAZAPz/7P/e/9H/yv/C/7r/uv+//8T/xf/M/9L/0f/T
/9j/3f/i/+r/6v/q/+z/7v/v/+7/8f/z//T/9f/z//T/9f/1//T/9v/3//f/+v/6//n/
+f/5//n/+f/5//v//P/9//3/AQACAAIAAQAAAAAAAQACAAAAAgADAAMABQAGAAYABQAF
AAUABQAFAAQABAAEAAYACAAIAAkACQAJAAkACgAKAAsADAAOAA8ADwAQABEAEQASABIA
EwAUABYAFwAaABwAGwAaAB0AHAAfACEAIwAkACUAJQAmACcAKAApACwALgAwADAAMwA0
ADkAPQA/AD8AQgBGAEgASgBMAE8AUQBUAFYAWQBcAF4AYwBlAGYAaQBqAGwAbQBuAHAA
cgBzAHQAdQB2AHYAdgB4AHoAewB7AHsAegB5AHcAcwBwAG0AawBpAGQAXABYAFcAUgBO
AEoARgBCAD4AOwA1ADEALgAqACYAIgAfABsAFwAUABEADgAMAAwACAAHAAYABAACAAIA
AwACAAEAAAD8//z//P/7//n/+f/3//f/+P/6//v/+//5//r/+v/4//r/+//7//r/+//8
//3////9//3//f/9//3//v/+//7/+v/6//v/+//9//7//v/+/wAAAAAAAAAA////////
/////wEAAQABAP7//f/9//7/AAAAAAAAAAD+//7//v/+//7//v/8//z//P/8//z//P/6
//r/+P/4//r/+P/4//r/+P/4//j/+P/4//j/+P/3//X/9P/z//L/8//0//P/9P/0//P/
8v/x//L/8//z//T/9f/1//P/8//x//L/8v/y/+//7//v/+7/8P/w//D/8P/u/+7/7v/u
/+//7v/u/+//7f/u/+7/7f/s/+z/7P/s/+3/7f/t/+3/6//q/+r/6v/s/+z/7P/t/+v/
6f/p/+n/6v/p/+r/7P/q/+r/6v/q/+r/6v/q/+r/6v/q/+r/6v/q/+r/6v/q/+j/6P/o
/+j/6v/q/+r/6v/o/+j/6P/o/+n/6v/r/+z/6v/q/+r/6v/o/+j/6P/o/+j/6P/o/+j/
6P/o/+j/6P/m/+b/5v/m/+j/6v/s/+7/6//q/+n/6P/m/+b/5v/m/+b/5v/m/+b/5v/m
/+b/5v/n/+j/6f/q/+z/7P/s/+z/6v/q/+r/6v/q/+r/6v/q/+z/7P/s/+z/7P/s/+z/
7P/s/+z/7P/s/+7/7v/u/+7/7P/s/+z/7P/u/+7/7v/u/+7/7v/u/+7/7f/s/+v/6v/s
/+z/7P/s/+7/7v/u/+7/7P/s/+z/7P/u/+7/7v/u/+7/7v/u/+7/7v/u/+7/7v/s/+z/
7P/s/+z/7P/s/+z/7P/s/+z/7P/s/+z/7P/s/+z/7P/s/+z/7P/s/+z/7P/s/+z/7P/s
/+7/7v/u/+7/7v/w/+7/7v/s/+3/7f/t/+//8P/w//H/8//0//b/9//4//j/+P/4//j/
+f/5//n/+f/5//n/+f/6//r/+v/2//P/8v/y//P/8f/x//H/8f/x/+7/7v/u//D/7v/t
/+z/7P/s/+v/6//t/+7/7v/t/+v/6//r/+v/6f/o/+j/6f/p/+n/6f/p/+j/6P/p/+n/
6f/p/+n/6f/s/+z/7P/s/+r/6v/q/+v/6v/v//b//P8GAA8AHgAxAEMAVgBsAHwAkACo
AMEA3QACASIBKwETAeUAsAB8AE0AIQD+/+z/3v/N/8L/uv+2/7j/u//C/8f/zP/Q/9f/
2f/e/+P/5v/m/+j/6v/r/+7/8P/w//L/8//z//P/8//0//X/9f/2//j/+f/5//j/+P/3
//f/+f/5//n/+f/5//r/+//7////AAAAAP///P/8//3//v/8//7//////wMABAAEAAMA
AwADAAMAAwAGAAYABgAIAAgACAAJAAkACQAJAAoACgAKAAoACwALAA0ADgAPAA8AEgAS
ABMAFAAUABMAFAAUABUAFgAbABwAHAAdAB4AHgAhACEAIgAjACYAJwAqACwALgAuADEA
MgAzADcAOQA5AD4AQgBEAEYARgBJAEsATgBSAFUAWABaAF0AXwBgAGMAZQBoAGoAbABw
AHIAcwB0AHUAdgB2AHYAdwB4AHgAdwB3AHYAdQBzAHMAcABtAGsAaABkAF0AWgBXAFIA
TgBKAEgARABAAD0ANQAxAC4AKgAmACIAHwAbABkAFgATABAADgAOAAoACQAKAAgABgAG
AAQAAgAAAP7//f/+/////////////f/9//3//v/+//3//f/+//7//P/8//3//f/8//r/
+v/6//v//f/9//3//f///wAAAAAAAPz//P/9//3//f/+//7//v8AAAAAAAAAAP3//f/9
//3//f//////////////AAACAAEAAAD///7//v/+//7//v8AAAAA/v/+//7//v/+//7/
/v/+//z//P/+//z//P/+//7//v/+//7//f/8//v/+f/6//r/+v/6//r/+v/4//j/+f/5
//n/+f/3//f/9v/2//f/9//1//X/9f/2//b/9v/3//f/9//2//b/9v/2//b/+P/4//j/
+P/1//T/9P/1//X/9v/2//X/9v/2//b/9v/3//f/9//3//X/9P/0//T/9P/0//T/9f/3
//X/9f/1//b/9f/2//r/9//2//X/9P/2//b/9v/2//j/+P/4//j/+v/6//r/+v/5//j/
9//2//b/9v/2//b/9v/2//b/9v/2//b/9v/2//j/+P/4//j/9v/2//b/9v/2//b/9v/2
//j/+P/4//j/+P/4//j/+P/6//r/+v/6//j/+P/4//j/9v/2//b/9v/3//j/+f/6//j/
+P/4//j/9v/2//b/9v/3//j/+f/6//r/+v/6//r/+v/6//r/+v/6//r/+v/6//r/+v/6
//r/+v/6//r/+v/8//z//P/8//z//P/8//z/+//6//n/+P/6//r/+v/6//z//P/8//z/
/P/8//z//P/6//r/+v/6//z//P/8//z//P/8//z//P/6//r/+v/6//r/+v/6//r/+v/6
//r/+v/6//r/+v/6//z//P/8//z//v/+//7//v/8//z//P/8//7//v/+//7//v/+//7/
/v/+//7//v/+//z//P/8//z//P/8//z//P/+//7//v/+//7//v/+//7//v/+//7//v8A
AAAAAAAAAAAAAAAAAAIAAAAAAAAAAQACAAMABgAIAAYABwAHAAgADAANAA4ADgANAAwA
DQANAA8ADwAPAA8ADwAPAA4ADgAOAAoABwAGAAkACwAMAA0ADAALAAoABgAGAAYABgAE
AAMAAgACAAIAAwADAAMABAACAAEAAQABAAIAAwAEAAQAAgADAAMAAwADAAMAAgACAAQA
BQAGAAcABQAFAAYABgAIAAgACAAIAAwADQAQABMAFgAeACoANQBCAFMAZwB6AIwAngCy
AMgA4QABASABOAE5ARUB3QCoAHwAUQArABIABgD2/+n/4P/a/9b/2P/d/+L/5f/s//L/
9f/7/wIABQAIAA4AEAAOABAAEgATABIAEgATABMAEwATABQAFQAVABgAGgAbABsAHAAc
ABsAGwAfAB8AHwAfAB4AHgAeAB0AHwAgACAAHwAfACAAIgAkACIAJAAlACUAJQAmACYA
JQArAA==
         </WaveFormData>
      </LeadData>
      <LeadData>
         <LeadByteCountTotal>10000</LeadByteCountTotal>
         <LeadTimeOffset>0</LeadTimeOffset>
         <LeadSampleCountTotal>5000</LeadSampleCountTotal>
         <LeadAmplitudeUnitsPerBit>4.88</LeadAmplitudeUnitsPerBit>
         <LeadAmplitudeUnits>��V</LeadAmplitudeUnits>
         <LeadHighLimit>2147483647</LeadHighLimit>
         <LeadLowLimit>268435456</LeadLowLimit>
         <LeadID>V5</LeadID>
         <LeadOffsetFirstSample>0</LeadOffsetFirstSample>
         <FirstSampleBaseline>0</FirstSampleBaseline>
         <LeadSampleSize>2</LeadSampleSize>
         <LeadOff>FALSE</LeadOff>
         <BaselineSway>FALSE</BaselineSway>
         <ExcessiveACNoise>FALSE</ExcessiveACNoise>
         <MuscleNoise>FALSE</MuscleNoise>
         <LeadDataCRC32>969465217</LeadDataCRC32>
         <WaveFormData>
/P/8//z//P/+//7//v/+//7//v/+//7//f/8//v/+v/7//z//f/+/wAAAAAAAAAAAgAC
AAIAAgAAAAAAAAAAAAAAAAAAAAAAAgACAAIAAgACAAIAAgACAAIAAgACAAIAAgACAAIA
AgAAAAAAAAAAAAAAAAAAAAAAAgACAAIAAgACAAIAAgACAP///v/9//z//v/+//7//v/+
//7//v/+/wAAAAAAAAAA/v/+//7//v/+//7//v/+//z//P/8//z/+v/6//r/+v/8//z/
/P/8//7//v/+//7//f/8//v/+v/8//z//P/8//r/+v/6//r/+v/6//r/+v/7//z//f/+
//z//P/8//z/+//6//n/+P/4//j/+P/4//r/+v/6//r//P/8//z//P/7//r/+f/4//r/
+v/6//r/+P/4//j/+P/2//b/9v/2//f/+P/5//r//P/8//z//P/6//r/+v/6//n/+P/3
//b/+P/4//j/+P/4//j/+P/4//j/+P/4//j/+P/4//j/+P/6//r/+v/6//f/9v/1//T/
9f/2//f/+P/4//j/+P/4//r/+v/6//r/+P/4//j/+P/2//b/9v/2//j/+P/4//j/9v/2
//b/9v/4//j/+P/4//b/9v/2//b/9v/2//b/9v/4//j/+P/4//r/+v/6//r/+f/4//f/
9v/2//b/9v/2//T/9P/0//T/9f/2//f/+P/3//b/9f/0//b/9v/2//b/+P/4//j/+P/2
//b/9v/2//T/9P/0//T/8v/y//L/8v/w//D/8P/w//L/8v/y//L/8P/w//D/8P/x//L/
8//0//P/8v/x//D/8P/w//D/8P/y//L/8v/y//L/8f/x//H/8P/v/+7/7f/v//D/8v/1
//P/8//0//b/+f/5//j/+P/4//j/+P/5//r/+v/6//v//f/9//7//v/5//j/9//3//r/
+v/6//r/9//2//b/9v/z//L/8v/z//X/9P/y//D/8f/y//T/9f/1//X/9P/0//P/8//y
//L/8f/w/+//7v/w//D/7v/w//D/8P/w//D/8v/z//P/8v/y//L/8v/w//D/7v/t//D/
9f/4//7/BgAMABUAIQAsADMAPwBNAF0AcwCPAKcAtQC1AKQAhgBrAFMAQAAwACEAFAAI
APz/7v/l/+D/4P/i/97/3P/f/+L/4v/j/+j/6//t/+n/6P/s/+z/7v/u//D/8P/x//H/
7v/u/+7/7v/y//P/8//z//T/8//y//H/8f/y//P/9f/z//P/8//z//H/8v/y//L/8v/y
//L/8v/0//T/9P/1//f/9//3//j/9v/1//X/9v/4//j/+f/5//r/+v/6//r/+P/3//b/
9f/0//T/9f/1//f/+P/7//z//v/+//7//v/9//r/+//7//v/+//+////AQABAAIAAgAC
AAIAAgACAAEAAQAEAAYACAAGAAgACgANAA4ADwAPABEAEgATABUAFgAYABkAGwAaABoA
GwAbAB8AHwAfACAAIwAkACUAJwArACsAKwAtACsAKwAsAC0ALQAtAC0ALQAtACwAKwAo
ACoAJwAmACYAJQAiAB4AHQAaABcAFgATABQAEgAPAA0ACgAIAAUAAwABAP///f/7//n/
+f/2//T/8v/y//H/8f/w/+7/6//q/+v/6P/o/+j/5v/m/+b/5v/n/+b/5f/l/+b/5v/m
/+P/4//m/+b/5v/m/+b/5v/m/+f/5//m/+b/5//n/+f/5//o/+n/6f/p/+j/6P/o/+j/
6v/s/+z/6//q/+r/6v/q/+z/6//r/+v/7P/t/+3/7f/s/+z/6f/p/+r/7P/u/+//7v/t
/+z/7P/s/+v/6//q/+z/7f/t/+3/6//p/+j/6P/p/+r/6//s/+v/6//r/+v/7f/t/+3/
7P/s/+v/6//r/+n/6f/p/+n/6//r/+v/6//r/+v/6v/q/+r/6f/p/+v/7f/t/+3/7f/q
/+n/6P/o/+r/6P/o/+j/6v/q/+r/6v/r/+v/6//r/+r/6v/r/+v/6v/q/+r/6f/r/+v/
6//r/+v/6//p/+v/7f/s/+z/7f/v/+//7//v/+v/6v/t/+7/7P/s/+z/7P/u/+7/7v/u
/+z/7P/s/+z/7P/s/+z/7P/u/+7/7v/u/+7/7v/u/+7/7v/u/+7/7v/w//D/8P/w//L/
8v/y//L/8P/w//D/8P/w//D/8P/w//L/8v/y//L/8v/y//L/8v/y//L/8v/y//L/8v/y
//L/9P/0//T/9P/0//T/9P/0//L/8v/y//L/9P/0//T/9P/0//T/9P/0//L/8v/y//L/
9P/0//T/9P/0//T/9P/0//X/9v/3//j/9v/2//b/9v/4//j/+P/4//j/+P/4//j/9v/2
//b/9v/4//j/+P/4//j/+P/4//j/9v/2//b/9v/4//j/+P/4//j/+P/4//j/+v/6//r/
+v/6//r/+v/6//n/+P/3//b/+P/4//j/+P/4//j/+P/4//r/+v/6//r/+P/4//j/+P/4
//j/+P/4//j/9//3//f/+f/5//n/+f/4//j/+f/7//3//f/+/wAAAwADAAIAAgACAAIA
AgADAAMAAgABAAEAAwADAAQABAABAAAA/////wAAAAAAAAAAAQAAAAAAAAD+//z/+//7
//z//P/7//r/+f/4//j/9//3//f/9v/2//n/+f/4//j/+v/6//r/+v/4//j/9v/4//b/
9v/2//b/+P/5//n/+P/4//j/+P/2//b/+v/7//r//f8EAAgADgAYACEAKQA0AD0ARwBX
AGsAgQCdALcAvQCxAJgAgABpAFEAOAAsACMAFAAGAP7/8v/r/+j/6P/o/+j/6v/t//D/
8P/v//L/8//z//P/9v/2//b/+P/4//r/+v/7//v/+v/6//r/+v/6//v/+//7//7///8A
AAEA/v/+//7///8BAAEAAQABAAEAAgACAAIAAAAAAAAAAAACAAIAAgADAAMAAwADAAQA
BgAFAAUABgAGAAYABwAHAAYABgAGAAYABwAHAAcABwAHAAgACgALAAoACgAMAAwACgAK
AAoACgAIAAYACAAJAAsACwAOAA8ADwAPABAAEAAUABQAFAAUABQAEwAVABYAFAASABQA
FgAZABoAGwAbAB0AHgAfACEAIgAkACUAJwApACoALAAtAC0ALQAtAC4AMwA0ADUANwA5
ADkAOQA7ADsAOwA8AD0APQA9AD0APQA+AD4APgA8ADoANwA2ADYANQAyAC4ALQAuACsA
KgAnACQAIgAfAB0AHAAaABcAFQATABEADwANAAsACwAIAAYACAAIAAcABwAHAAYABAAE
AAMAAAAAAAAAAAAAAAAAAAD///7//f/9//z//P/8//n/+//+//7//v8AAAAAAAAAAAEA
AQAAAAAAAAD///7//f/+////////////AAABAAIAAQACAAEA//8AAAAAAAAAAAAA////
/////v////////8AAAAA/f/9//3//v//////////////AAAAAP/////+//7/////////
///9//z//P/6//r/+v/6//v/+//7//v//f/9//3//P/8//v/+//7//3//f/9//3//P/7
//r/+f/5//n/+P/4//r/+f/5//v/+//7//v/+//5//n/+f/6//r/+P/4//j/+P/4//j/
+P/3//f/9//3//j/+P/5//n/+v/6//r/+f/3//f/9//3//n/+f/3//n/9//2//b/9//1
//X/9f/1//n/+v/5//j/9v/2//b/9v/3//j/+f/6//n/+P/3//b/9v/2//b/9v/2//b/
9v/2//j/+P/4//j/9v/2//b/9v/2//b/9v/2//b/9v/2//b/+P/4//j/+P/3//b/9f/0
//X/9v/3//j/9v/2//b/9v/0//T/9P/0//b/9v/2//b/9P/0//T/9P/0//T/9P/0//b/
9v/2//b/8//y//H/8P/x//L/8//0//T/9P/0//T/9v/2//b/9v/0//T/9P/0//b/9v/2
//b/9v/2//b/9v/0//T/9P/0//b/9v/2//b/9v/2//b/9v/2//b/9v/2//b/9v/2//b/
9P/0//T/9P/0//T/9P/0//T/9P/0//T/8v/y//L/8v/y//L/8v/y//T/9P/0//T/9v/2
//b/9v/0//T/9P/0//T/9P/0//T/9v/2//b/9v/1//X/9f/1//X/9f/1//b/9v/3//n/
+f/5//r//P/9//v/+v/6//r/+//8//7/AAD+//7///////7//v/9//n/+f/5//r//P/6
//r/+v/5//r/+v/6//n/+P/4//n/+f/4//b/9P/0//P/8//y//H/8//y//L/8//1//T/
9P/0//T/9P/0//T/9P/y//T/9P/0//T/9P/0//P/8//y//L/8v/y//D/8v/y//X/+P//
/wIABgAMABIAGQAjAC4ANwA/AE0AXQBxAI0AowCtAKMAjAByAF0ASwA6ACoAHwASAAQA
+v/w/+n/6P/m/97/3v/k/+f/6v/u/+//7v/r/+3/7f/u//L/8v/0//T/9P/0//X/9f/2
//b/9v/2//f/9//2//X/+f/5//n/+f/6//r/+v/7//v/+//7//v/+f/6//r/+v/4//j/
+P/4//n/+v/7//3/AQABAAEAAgACAAEAAQACAAQABAAFAAUABAAEAAQABAAFAAUABQAF
AAIAAgADAAMABgAGAAgACAAGAAYABgAGAAgABgAIAAkACQAJAAwADQAPAA8AEAAQABAA
EAAQABAADwAPABIAFAAUABIAFAAWABkAGgAbABsAHwAgACEAIwAiACQAJQAnACcAKAAq
ACsALgAvADAAMgAzADQANQA3ADgANwA2ADcAOAA5ADsAPQA/AD8APwA/AD8APgA9ADoA
OgA3ADYANgA1ADIALgAtACwAKQAoACUAJAAiAB8AHQAcABoAFwAVABQAEwASABEADgAN
AAkABgAEAAQAAwADAAUABAACAAIAAwAAAAAAAAAAAAAAAAAAAP3//P/7//v//P/8//z/
+f/3//r/+v/6//r/+v/6//r/+//7//r/+v/5//n/+f/5//r/+//7//v/+//8//3//v/9
//7//f/7//z//P/8//z/+v/5//n/+f/8//3//f/9//z//P/5//n/+//8//3//f/7//v/
+//8//r/+f/5//j/+v/7//v/+//+//3//f/+//z/+v/4//b/9//3//f/9//7//v/+//6
//j/9//3//f/9//3//f/9//3//f/9//3//f/9//2//b/9v/1//X/9//5//n/+f/5//f/
9//3//j/9v/0//T/9P/2//b/9v/2//f/9//3//f/+P/4//n/+f/3//b/9f/z//X/9f/1
//X/8//z//H/8//z//L/8v/z//X/9f/1//X/9f/2//H/8P/y//L/8v/y//T/9P/0//T/
9v/2//b/9v/2//b/9v/2//X/9P/z//L/9P/0//T/9P/2//b/9v/2//T/9P/0//T/9P/0
//T/9P/0//T/9P/0//T/9P/0//T/8v/y//L/8v/y//L/8v/y//P/9P/1//b/9f/0//P/
8v/z//T/9f/2//b/9v/2//b/8//y//H/8P/x//L/8//0//L/8v/y//L/8f/w/+//7v/w
//D/8P/w//L/8v/y//L/8P/w//D/8P/y//L/8v/y//L/8v/y//L/8P/w//D/8P/w//D/
8P/w//D/8P/w//D/8P/w//D/8P/u/+7/7v/u/+7/7v/u/+7/7v/u/+7/7v/u/+7/7v/u
//D/8P/w//D/8P/w//D/8P/u/+7/7v/u/+7/7v/u/+7/8P/w//D/8P/w//D/8P/w/+7/
7v/u/+7/8P/w//D/8P/w//D/8P/w/+7/7v/u/+7/7P/s/+z/7P/u/+7/7v/u/+7/7v/u
/+7/7v/u/+7/7v/v/+//7//v//H/8f/x//L/8f/x//L/8f/x//L/9P/1//X/9P/0//T/
9v/2//f/+P/2//b/9//3//f/+P/4//X/9P/z//P/9P/y//L/8v/x//D/8P/w/+//7v/u
/+//7//u/+z/6v/q/+v/7f/u/+//7v/s/+v/6//r/+r/6v/q/+r/6v/q/+r/6P/m/+j/
6P/q/+r/6v/q/+n/6f/o/+j/6P/o/+b/6P/q/+n/6v/t//L/9v/6/wIADQAVAB4AKQAz
AEEAUQBnAIMAnQCvALEAngCAAGUAUQA6ACYAGwAMAP7/9P/s/+H/2v/Y/9b/0v/S/9P/
2P/a/93/3v/h/+P/4//i/+T/5P/m/+b/5v/m/+f/5//o/+j/6P/o/+z/7f/t/+3/7v/t
/+z/6//r/+z/7f/v/+7/7f/s/+v/7f/u/+7/7v/s/+z/7P/s/+3/7v/v//H/8f/x//H/
8v/y//H/8f/y//L/8v/z//P/9f/2//f/+P/5//n/+f/5//f/9v/2//X/+P/4//r/+v/4
//j/+P/4//n/+P/7//3/+//7//7///8BAAEAAgACAAYABgAGAAYABwAHAAoADAAMAAoA
DAAOAA0ADgAPAA8ADwAQABEAEwAXABoAHAAfAB8AIAAiACMAIwAjACMAJAAnACgAKQAr
AC0ALQAtAC8AMQAxADIAMwAzADMAMwAzADIAMgAyADAAMgAvAC4ALgAuACwAKQApACcA
IwAhAB0AHAAaABcAFQAVABQAEgARAA0ACwAJAAcABwAHAAQAAgACAAIAAQABAAEAAAD+
//7/+//4//j/+P/2//b/9v/2//j/+P/4//n/+P/4//j/9f/1//j/+P/4//j/+P/4//j/
9//3//b/9v/5//n/+f/5//r/+//7//v/+v/6//r/+v/6//z//P/7//j/+P/4//j/+P/3
//f/9//6//v/+//7//r/+v/3//f/+f/6//v/+//7//v/+//8//z/+//7//r/+v/7//v/
+//9//v/+v/6//r/+v/6//r/9//3//f/9//5//n/+f/4//j/9//3//f/+f/5//n/+f/7
//v/+//7//n/+f/4//j/+P/3//f/+f/5//n/+f/5//j/9//2//b/9//2//f/+P/4//j/
+P/4//X/9f/1//X/+P/4//n/+f/4//j/+P/3//f/9//3//f/9//3//X/9//5//j/+P/5
//j/9//2//X/9//2//X/9P/1//b/9//4//r/+v/6//r/+f/4//f/9v/2//b/9v/2//j/
+P/4//j/+v/6//r/+v/4//j/+P/4//j/+P/4//j/+P/4//j/+P/4//j/+P/4//r/+v/6
//r/+f/4//f/9v/3//j/+f/6//r/+v/6//r/+P/4//j/+P/4//j/+P/4//j/+P/4//j/
+v/6//r/+v/6//r/+v/6//r/+v/6//r/+f/4//f/9v/2//b/9v/2//j/+P/4//j/+v/6
//r/+v/5//j/9//2//b/9v/2//b/9v/2//b/9v/4//j/+P/4//b/9v/2//b/9v/2//b/
9v/2//b/9v/2//b/9v/2//b/+P/4//j/+P/4//j/+P/4//r/+v/6//r/+P/4//j/+P/4
//j/+P/4//j/+P/4//j/+P/4//j/+P/2//b/9v/2//j/+P/4//j/+v/6//r/+v/3//b/
9f/0//X/9v/3//j/+P/4//j/+P/4//j/+P/4//j/+P/3//f/+f/5//n/+f/7//z//P/9
//7//f/8//z//P/9//3//P/+//7//v/+////AAAAAAAA////////AAACAP///v/9//v/
/P/8//z//v/9//z//P/+//3//P/8//3//f/8//r/9//2//X/9f/z//P/8//y//L/8//z
//L/9P/0//T/9P/0//T/9P/y//b/9v/2//b/9f/0//T/8//0//T/9P/0//L/9v/4//f/
+P/7//7/BAAMABAAFwAfACgANQA9AEMAUwBjAHsAlwCtALMApgCQAHUAXQBIADYAKQAe
ABAABgD8/+//6P/q/+j/5v/o/+n/6P/q/+v/7P/v//H/8//y//L/8v/0//T/9v/2//f/
9//2//b/9v/2//b/9//3//f/+//7//v/+//6//r/+v/7//v/+//7//v//f/+//7//v/9
//z/+//6//v//P/9////AQABAAEAAgACAAEAAQACAAIAAgADAAMAAwACAAEAAAACAAMA
BAAFAAQABAAFAAUABgAGAAgACAAGAAYABgAGAAgABgAIAAkABwAHAAoACwAJAAkACgAK
AA0ADgAPABAAEAAPABEAEgAUABIAFAAWABUAFgAXABcAGQAaABsAHQAgACIAIwAlACcA
KAAqACsAKwArACsALAAxADIAMwA1ADcANwA3ADkANwA3ADgAOQA7ADsAOwA7ADwAPAA8
ADoAOgA3ADYANgA3ADQAMAAvACwAKQAoACUAIgAgAB0AGwAaABgAFQATABIAEQAQAA8A
DQANAAoACAAGAAYABQAFAAUABAACAAIAAgAAAAEAAgABAAAA///+//v/+v/5//n/+//8
//3/+//5//z//P/8//r/+v/6//r/+f/5//j/+P/7//v/+//7//r/+//7//v//P/8//z/
/P/8//7//v/9//v/+v/5//j/+v/5//n/+f/6//v/+//7//z//P/5//n/+f/6//v/+//7
//v/+//8//z/+//7//r/+v/7//v/+//7//n/+P/4//n/+v/7//z/+f/5//n/+f/7//v/
+//6//j/9//3//f/9//3//f/9//5//n/+f/5//n/+f/4//j/9v/1//X/9//5//n/+f/5
//v/+//7//z/+v/4//j/+P/6//r/+v/6//j/9//2//X/9//4//r/+//4//j/+P/3//b/
9f/0//P/9v/3//b/+f/3//b/9v/3//f/9//3//f/9f/2//f/9v/4//j/+P/4//j/+P/4
//j/+P/4//j/+P/4//j/+P/4//b/9v/2//b/9//4//n/+v/4//j/+P/4//b/9v/2//b/
+f/6//v//P/6//r/+v/6//n/+P/3//b/9v/2//b/9v/2//b/9v/2//f/+P/5//r/+v/6
//r/+v/4//j/+P/4//f/9v/1//T/9v/2//b/9v/3//j/+f/6//n/+P/3//b/+P/4//j/
+P/4//j/+P/4//j/+P/4//j/9v/2//b/9v/4//j/+P/4//j/+P/4//j/+v/6//r/+v/4
//j/+P/4//b/9v/2//b/9v/2//b/9v/2//b/9v/2//j/+P/4//j/9v/2//b/9v/4//j/
+P/4//b/9v/2//b/9P/0//T/9P/1//b/9//4//j/+P/4//j/+P/4//j/+P/3//b/9f/0
//b/9v/2//b/+P/4//j/+P/4//j/+P/4//b/9v/2//b/9v/2//b/9v/0//T/9P/0//X/
9v/3//j/+P/3//f/9//1//X/9f/1//b/9v/3//n/+//7//z//v/9//3//P/8//z//P/8
//3///8AAAEAAwACAAEAAQAAAP3//P/7//v//P/8//z//P/8//z//f/+//v/+v/6//v/
+f/4//b/9P/0//T/9f/1//X/9f/0//T/9//3//b/9v/4//j/+P/4//b/9v/0//b/9P/0
//T/9P/y//P/8//y//T/9P/0//L/+v/6//n/9v/5/wIABgAIAA4AGQAhACoAMwA/AE8A
XwBzAI8ArQC5AK0AlAB6AGMATwA6ACwAIQASAAYA/P/y/+f/4v/k/+L/4P/k/+f/5P/i
/+f/6P/p/+3/7//s/+z/7P/u/+7/8P/w//H/8f/w//D/8P/w//L/8//z//P/9f/1//X/
9f/0//T/9P/1//X/9f/1//X/9v/4//n/+v/6//r/+v/6//r/+v/6//v/+//7//v//P/+
//3//f/+//3//P/8//v//P/8//z//P/9//3//f/9//7//v///////v/+/wAAAAD+//7/
/v/+/wEAAAADAAUABAADAAUABQAHAAcACAAIAAoACgAKAAoACQAJAAwADgAOAAwADgAQ
ABMAFAAVABUAFwAYABkAGwAcAB4AHwAhACIAIgAjACMAKAApACoALAAuAC4ALgAvADEA
MQAxADMAMwAzADQANQA2ADcAOAA5ADgAOAA4ADYANAAxADAAMAAtACoAJgAlACYAIwAi
AB8AHgAcABkAFwAWABQAEQAPAA0ACwAJAAcABQAFAAIAAAD+//7//f/9//v/+v/4//j/
+f/2//b/9v/0//T/9P/0//P/8v/x//H/8v/y//L/7//t//D/8P/w//D/8P/w//D/8v/z
//P/9P/z//P/8//z//L/8//z//P/8P/w//D/8P/y//T/9P/z//P/9P/1//b/9v/1//X/
9f/0//X/9f/1//T/9P/x//H/8//0//X/9f/1//X/9f/2//b/9f/1//T/8v/z//P/8//z
//H/8P/w//H/8v/z//T/8//z//P/8//0//P/8v/w//D/7//v/+//8f/x//H/8f/x//H/
8f/x//P/8//y//L/8v/x//H/8//y//H/8P/v/+//7//v//D/8v/w//D/8P/u/+7/7v/u
/+//7//v/+//7v/u/+//7//u/+7/7v/t/+//7//v/+//7f/t/+v/7f/v/+7/7v/v/+3/
7f/t/+3/7//u/+//7v/w//D/8P/w/+7/7v/u/+7/7v/u/+7/7v/u/+7/7v/u//D/8P/w
//D/8P/w//D/8P/w//D/8P/w//L/8v/y//L/8v/y//L/8v/w//D/8P/w//D/8P/w//D/
7v/u/+7/7v/u/+7/7v/u//D/8v/0//b/9f/0//P/8v/x//D/7//u//D/8P/w//D/8P/w
//D/8P/x//L/8//0//b/9v/2//b/9f/0//P/8v/y//L/8v/y//T/9P/0//T/9v/2//b/
9v/2//b/9v/2//j/+P/4//j/9//2//X/9P/2//b/9v/2//j/+P/4//j/9//2//X/9P/2
//b/9v/2//j/+P/4//j/9v/2//b/9v/4//j/+P/4//j/+P/4//j/+P/4//j/+P/2//b/
9v/2//b/9v/2//b/9v/2//b/9v/2//b/9v/2//b/9v/2//b/9v/2//b/9v/2//b/9v/2
//j/+P/4//j/+f/5//n/+f/4//f/9v/2//b/9//5//n/+f/6//z//f////7//v/+//7/
/v///wAA/v/+//////8BAAIAAgD///z/+//7//z//P/8//z/+//8//z//P/7//z//P/9
//3/+v/4//b/9v/2//f/9//3//f/9v/2//f/9f/0//T/9P/2//b/9v/2//T/8v/0//T/
9P/0//T/9P/3//f/9v/2//T/9P/y//T/9P/3//r//f/+/wIACAASABkAIwAwADcAPwBN
AF0AawCFAKEAswCzAKIAiABvAFsARAA0ACkAHgAOAAIA9v/t/+b/5v/m/+j/5v/p/+z/
7P/t//D/8//z//H/8v/0//T/9v/2//b/9v/3//f/9v/2//b/9v/4//n/+f/5//n/+f/5
//n/+v/6//r/+//7//v/+//7//3//v/+//7//f/8//v/+v/8//z//P/9/////////wAA
AAD/////AAACAAIAAwADAAQABAAEAAQAAwADAAMAAwAEAAQABQAFAAYABgAIAAgACAAI
AAgACAAHAAQABQAFAAYABwALAA0ADAALAAsACgAMAAwADAAMAA8ADwASABQAFgAUABYA
GAAXABgAGQAZAB0AHgAfACEAIAAiACMAJQAnACgAKgArAC0ALQAtAC4AMQAyADMANQA3
ADcANwA5ADkAOQA6ADsAOwA7ADsAOwA8ADwAPAA6ADoANwA2ADYANwA0ADAALwAsACkA
KAAlACYAJAAhAB8AHAAaABcAFQAVABMAEQAPAA8ADwAMAAoACAAIAAcABwAFAAQAAgAC
AAEA/v/+//7/AAAAAAAAAAD///7//f/9//7//v/+//v/+//+//7//v/8//z//P/8//v/
+//6//r//f/9//3//f/8//3//f/9//z//P/8//z//P/+//7//f/9//7///8AAP7//f/9
//3//v////////8CAAIA//////3//v///////f/9//3//v8AAP/////+//7/////////
///9//z//P/8//z//P/8//z//f/+/////v/9//z/+v/8//v/+//7//v/+//7//v/+//7
//v/+//5//n/+P/4//r/+f/5//v/+f/5//n/+f/5//n/+f/6//r/+P/4//j/+f/6//v/
/P/5//n/+f/5//r/+v/7//v/+v/6//r/+f/7//v/+//7//n/+f/3//n/+f/4//j/+f/5
//n/+f/5//n/+P/5//z/+f/4//f/9v/3//j/+f/6//r/+v/6//r//P/8//z//P/6//r/
+v/6//j/+P/4//j/+v/6//r/+v/6//r/+v/6//r/+v/6//r/+v/6//r/+v/6//r/+v/6
//z//P/8//z/+v/6//r/+v/6//r/+v/6//j/+P/4//j/+P/4//j/+P/5//r/+//8//r/
+v/6//r/+P/4//j/+P/6//r/+v/6//j/+P/4//j/+v/6//r/+v/6//r/+v/6//r/+v/6
//r//P/8//z//P/8//z//P/8//z//P/8//z/+v/6//r/+v/6//r/+v/6//v//P/9//7/
/P/8//z//P/6//r/+v/6//z//P/8//z/+v/6//r/+v/8//z//P/8//z//P/8//z//P/8
//z//P/6//r/+v/6//z//P/8//z//v/+//7//v/8//z//P/8//7//v/+//7//v/+//7/
/v/8//z//P/8//r/+v/6//r/+v/6//r/+v/8//z//P/8//z//P/8//z//P/8//z//P/8
//z//P/8//7//v/9//3//f/9//3//f///wAAAAABAAEAAQABAAIABAAFAAUABAAEAAQA
BAAEAAUABgAGAAYABwAHAAcACAAIAAUABAADAAQABgAHAAgABwAFAAMAAgAEAAMAAgAC
AAMAAwACAAAAAAAAAAAAAQABAAEAAQAAAAEAAwAEAAQAAwACAAEAAAD+//7//v/8////
AAABAAIAAgACAAMAAwAEAAQABAAEAAgACAAIAAcABgAJAA4AEAAWACAAKQAzAD4ARwBP
AFsAawCBAJcAqwC7ALUAmgB+AGsAVwBGADgALwAgABIACgACAPf/9P/y//D/8P/0//f/
+P/8/////v///wEAAwAEAAMAAgADAAIABAAEAAUABQACAAIAAgACAAQABQAFAAUABwAH
AAcABwAIAAgACAAJAAcABwAHAAcABwAIAAgACAAIAAgACAAIAAYABgAGAAcACwALAAsA
DAAOAA==
         </WaveFormData>
      </LeadData>
      <LeadData>
         <LeadByteCountTotal>10000</LeadByteCountTotal>
         <LeadTimeOffset>0</LeadTimeOffset>
         <LeadSampleCountTotal>5000</LeadSampleCountTotal>
         <LeadAmplitudeUnitsPerBit>4.88</LeadAmplitudeUnitsPerBit>
         <LeadAmplitudeUnits>��V</LeadAmplitudeUnits>
         <LeadHighLimit>2147483647</LeadHighLimit>
         <LeadLowLimit>268435456</LeadLowLimit>
         <LeadID>V6</LeadID>
         <LeadOffsetFirstSample>0</LeadOffsetFirstSample>
         <FirstSampleBaseline>0</FirstSampleBaseline>
         <LeadSampleSize>2</LeadSampleSize>
         <LeadOff>FALSE</LeadOff>
         <BaselineSway>FALSE</BaselineSway>
         <ExcessiveACNoise>FALSE</ExcessiveACNoise>
         <MuscleNoise>FALSE</MuscleNoise>
         <LeadDataCRC32>2887400581</LeadDataCRC32>
         <WaveFormData>
DAAMAAwADAAOAA4ADgAOAA0ADAALAAoACAAIAAgACAAJAAoACwAMAAwADAAMAAwADgAO
AA4ADgAMAAwADAAMAAwADAAMAAwADAAMAAwADAAOAA4ADgAOAA4ADgAOAA4ADAAMAAwA
DAAMAAwADAAMAAwADAAMAAwADAAMAAwADAAMAAwADAAMAAoACgAKAAoACgAKAAoACgAK
AAoACgAKAAwADAAMAAwACgAKAAoACgAKAAoACgAKAAgACAAIAAgABgAGAAYABgAGAAYA
BgAGAAcACAAJAAoACAAIAAgACAAIAAgACAAIAAgACAAIAAgABgAGAAYABgAHAAgACQAK
AAkACAAHAAYABAAEAAQABAAEAAQABAAEAAYABgAGAAYABgAGAAYABgAFAAQAAwACAAQA
BAAEAAQAAgACAAIAAgACAAIAAgACAAMABAAFAAYABgAGAAYABgAEAAQABAAEAAMAAgAB
AAAAAgACAAIAAgACAAIAAgACAAIAAgACAAIAAgACAAIAAgACAAIAAgACAP///v/9//z/
//8AAAEAAgACAAIAAgACAAIAAgACAAIAAAAAAAAAAAAAAAAAAAAAAAAAAAAAAAAA/v/+
//7//v8AAAAAAAAAAP7//v/+//7//P/8//z//P/9//7///8AAAAAAAAAAAAA///+//3/
/P/8//z//P/8//r/+v/6//r//P/8//z//P/5//j/9//2//n/+v/7//z//P/8//z//P/8
//z//P/8//r/+v/6//r/+f/4//f/9v/4//j/+P/4//j/+P/4//j/9v/2//b/9v/4//j/
+P/4//j/+P/4//j/9v/2//b/9v/2//b/9v/2//T/9P/0//T/8f/x//L/8v/1//X/9f/1
//T/9P/0//b/+f/5//n/+f/4//f/9v/2//n/+f/5//n/+//8//3//f/5//j/9v/4//b/
9v/2//b/9f/1//X/9P/x//H/8f/x//H/8P/v/+z/7v/v/+//7//x//H/8f/x//H/8P/v
/+//7v/t/+z/6//p/+n/6P/o/+n/6v/r/+z/7f/t/+3/7f/s/+v/6v/p/+f/5f/j/+f/
6//t//D/9v/5//7/BwAOABQAHAAoADYARQBaAHAAfgCCAHcAYgBOAEAANAAnAB0AEAAE
APj/6v/i/9z/2//b/9f/1f/Y/9r/2//c/93/4P/f/93/2//d/97/4P/h/+H/4//l/+P/
3//f/9//4P/k/+X/5f/l/+L/4v/i/+P/4v/i/+L/4v/k/+T/4//j/+H/4f/h/+H/4f/h
/+L/4v/i/+P/4//j/+L/4//j/+P/4//j/+P/4//i/+L/5P/l/+P/4v/i/+P/5P/j/+L/
4f/g/+D/4P/g/+L/4//j/+P/5v/m/+X/5f/l/+X/5//n/+X/5f/m/+j/6P/o/+f/5//p
/+n/6v/r/+n/6f/q/+r/6v/q/+v/7f/x//H/8f/y//b/9//4//j/+//7//z//P/6//r/
+v/8/wAAAAAAAAIABAAFAAYABgAIAAgACAAKAAsACgAJAAgACAAKAAoACQAJAAgABwAH
AAkACAAHAAUABgAFAAMAAgD///3/+//5//j/9//3//X/8v/w//D/7//r/+r/6f/o/+j/
5v/k/+H/4f/g/9//3//d/9z/3P/c/9z/3P/c/9z/2f/Z/9v/2f/a/9r/2f/a/9r/2v/Z
/9f/2f/Z/9n/2f/Z/9n/2f/Z/9v/2//b/9v/2f/Z/9n/2f/b/9z/3P/c/9z/3P/c/9z/
3v/f/9//3v/e/97/3v/e/+D/4P/g/+D/3//f/+D/4P/g/97/3v/f/9//3//g/+D/3f/d
/97/3v/g/+D/4P/g/+L/4v/i/+L/3//e/93/2v/b/9z/3f/e/93/3f/d/97/4P/g/+D/
3//f/9//3//g/97/3v/c/9z/3f/d/93/3f/e/97/3f/d/9//3//f/9//4f/h/+L/4v/f
/9//3//f/9//3//f/9//4f/h/+H/4f/g/+D/4f/h/9//4P/g/+D/4f/h/+H/4f/h/+H/
4f/h/9//3//d/9//4f/h/+H/4f/j/+L/4v/j/9//3//i/+T/4v/i/+L/4v/k/+T/5P/k
/+L/4v/i/+L/5P/k/+T/5P/i/+L/4v/i/+T/5P/k/+T/4v/i/+L/4v/k/+T/5P/k/+T/
5P/k/+T/5P/k/+T/5P/k/+T/5P/k/+b/5v/m/+b/5v/m/+b/5v/m/+b/5v/m/+b/5v/m
/+b/5//o/+n/6v/q/+r/6v/q/+r/6v/q/+r/6P/o/+j/6P/q/+r/6v/q/+r/6v/q/+r/
6v/q/+r/6v/s/+z/7P/s/+z/7P/s/+z/7P/s/+z/7P/u/+7/7v/u/+7/7v/u/+7/7P/s
/+z/7P/u/+7/7v/u/+7/7v/u/+7/7v/u/+7/7v/s/+z/7P/s/+7/7v/u/+7/8P/w//D/
8P/y//L/8v/y//H/8P/v/+7/8P/w//D/8P/w//D/8P/w//H/8v/z//T/8//y//H/8P/w
//D/8P/w//D/8P/w//D/8f/x//L/8v/z//P/8//z//T/9P/0//b/+P/5//r/+//5//n/
+f/6//n/+f/5//n/+v/8//7////8//r/9//4//r/+v/6//r/+f/5//n/+P/1//X/9f/1
//b/9v/2//T/8//z//L/8f/x//H/8f/x//P/8v/x//H/8//z//P/8//1//X/9P/0//L/
8v/y//L/8v/z//T/9f/1//X/9f/1//X/9f/3//X/9//7//7/AgAJABAAFQAcACQALAA4
AEYAVwByAIYAkACIAHkAaABYAEYANgAtACcAGgAOAAYA/P/y//D/7f/t/+3/7f/w//D/
7//u//H/9P/x//H/8//0//T/9f/1//X/9//5//f/9//3//f/+P/4//n/+f/5//n/+v/7
//3//f/8//v/+v/8//z/+//7//z//f/+/////f/9//7//v/8//3//f/9//7/////////
AQABAAEAAQD+//7/AAABAAEAAAAAAAEAAwADAAMAAwAEAAQABAAEAAQABQAFAAUABgAG
AAUABQADAAMABQAFAAYABwAJAAwADgAOAA0ADQANAA0ADgAPAA0ADQAOAA4ADgAOAA8A
EQAVABUAFQAWABoAGwAcABwAHQAdAB4AHgAhACIAIwAmACcAJgAlACYAKgArACwALAAs
ACwALAAuAC4ALgAuAC4ALgAwADAALwAxADAALwAvAC0ALAArACkAKgApACcAJgAlACMA
IQAfAB4AHQAdABsAGAAWABYAFQARABAADwAOAAwACgAIAAUABwAIAAkACwAJAAgACAAI
AAcABgAFAAQAAwADAAUAAwADAAIAAAAAAAEAAgACAAEAAQABAAEAAQADAAMAAwADAAMA
AwADAAMAAQABAAEAAQABAAIAAgACAAQABAAEAAQAAgADAAMAAgAEAAQABAAEAAQABAAE
AAQABQAFAAYABgAGAAQABAAFAAQAAwADAAIAAgADAAUABgAEAAQABAAEAAQABAAEAAQA
BgAGAAYABAACAAIAAgACAAEAAQABAAIAAwAEAAUABQADAAMAAwAEAAYABgAEAAQABAAD
AAIAAQACAAIAAQABAAMAAwADAAMAAwADAAQABAADAAMAAwADAAEAAQABAAEAAQABAAEA
AQAAAAAAAQABAAEAAgACAAIAAQABAAEAAQD//////////wEAAQD//wEA////////////
//7//v///wEAAQACAAIAAAAAAAAAAAACAAIAAgACAAAAAAAAAAAAAAAAAAAAAAAAAAAA
AAAAAAAAAAAAAAAAAAAAAAAAAAAAAAAAAAAAAAAAAAAAAAAAAAAAAAAAAAAAAAAAAAAA
AAEAAgADAAQAAwACAAEAAAAAAAAAAAAAAAAAAAAAAAAAAAAAAAAAAAACAAIAAgACAAIA
AgACAAIAAQAAAP///v///wAAAQACAAIAAgACAAIAAAAAAAAAAAAAAAAAAAAAAAIAAgAC
AAIAAgACAAIAAgAAAAAAAAAAAAAAAAAAAAAAAAAAAAAAAAAAAAAAAAAAAAAAAAAAAAAA
/v/+//7//v8AAAAAAAAAAAIAAgACAAIAAAAAAAAAAAAAAAAAAAAAAAIAAgACAAIAAgAC
AAIAAgAAAAAAAAAAAAIAAgACAAIAAgACAAIAAgAAAAAAAAD//wEAAgACAAMAAwADAAMA
BAAEAAQABgAHAAUABQAFAAUABgAHAAkACwAJAAkACQAJAAgACQAJAAcACAAGAAgACAAG
AAYABgAFAAUABQAEAAMABQAFAAUABQAEAAMAAAAAAAAA///+//3//v///wAAAQACAAEA
AQADAAEAAQABAAEAAQAAAAAAAAAAAAAAAAD//wEAAQABAAEAAAD///7//f//////AwAH
AAkADAAQABUAGgAfACgALgA2AEAATABbAHQAigCSAIwAfwBsAF4AUgBGADsAMQAkABgA
EAAGAAAAAAD5//H/8//3//j/+v/9/wAA/f/8//3//////wAAAAABAAEA//8BAAMAAQAA
AAEAAgAEAAMAAwACAAEAAQACAAMABQAEAAQABAAEAAYABgAFAAUAAwADAAMAAwADAAMA
BAAEAAQABQAFAAUABgAHAAcABwAJAAkACQAJAAgACAAKAAsACQAIAAgACQALAAsACwAL
AAgACAAIAAgACgALAAsACwAOAA4ADQANAA0ADQAPAA8ADQANAA4AEAARABIAEgATABQA
EwATABMAEwATABQAFAAUABQAFQAXABkAGQAZABoAHgAfACAAIAAhACEAIgAiACMAJAAl
ACgALAAsACwALgAuAC8AMAAwADAAMAAwADIANAA0ADQANAA0ADYANgA1ADUANAAzADMA
MwAyADEALwAsACsAKQAoACkAJwAlACMAIgAhACEAHwAcABoAGgAZABcAFgAVABQAEAAO
AAwACQAJAAgABwAHAAkACAAIAAgACAAIAAgACAAHAAcACQAHAAUABAACAAIAAwAEAAQA
AwABAAEAAQABAAMAAwADAAMAAwADAAMAAwABAAEAAQABAAEAAgACAAIABAAEAAQABAAE
AAUABQAEAAIAAgACAAIAAAAAAAAAAAADAAMABAAEAAQAAgACAAMAAwADAAQABAABAAEA
AgACAAIAAgACAAIAAgACAAIAAgADAAQABQAEAAEAAAD///7/////////AAAAAAAAAAD/
/////////wAA/v/+//z//P/9//3//f/9/wAAAAD//////f/9//3//f/9//3//v/+//3/
/f/9//3/+//7//v/+//7//v/+//7//r/+v/7//v//f/+//7//v/8//v/+v/5//n/+f/5
//n/+f/5//f/+f/5//n/+f/5//n/+P/4//n/+//7//j/9v/4//j/+P/4//r/+v/6//r/
+v/6//r/+v/6//r/+v/6//n/+P/3//b/+P/4//j/+P/4//j/+P/4//j/+P/4//j/+v/6
//r/+v/5//j/9//2//b/9v/2//b/9P/0//T/9P/y//L/8v/y//X/9v/3//j/9//2//X/
9P/2//b/9v/2//b/9v/2//b/9P/0//T/9P/2//b/9v/2//T/9P/0//T/8v/y//L/8v/y
//L/8v/y//T/9P/0//T/8v/y//L/8v/y//L/8v/y//L/8v/y//L/8P/w//D/8P/w//D/
8P/w//D/8P/w//D/8v/y//L/8v/x//D/7//u/+7/7v/u/+7/7v/u/+7/7v/w//D/8P/w
//D/8P/w//D/7v/u/+7/7v/u/+7/7v/u/+z/7P/s/+z/7v/u/+7/7v/s/+z/7P/s/+7/
7v/u/+7/7v/u/+7/7v/s/+z/7P/s/+r/6v/q/+r/6v/q/+r/6v/q/+r/6v/q/+z/7P/s
/+z/7P/s/+z/7P/s/+z/7P/r/+3/7v/u/+//7v/t/+z/7P/u/+7/8P/x/+//7//v/+//
8P/x//P/9f/0//P/8v/x//L/8//z//H/8P/u//D/8P/w//D/8P/v/+//7//u/+3/7f/t
/+3/7f/q/+n/5v/m/+r/6//s/+3/6v/p/+j/5//m/+X/5f/n/+f/5//n/+f/5//m/+b/
5v/m/+b/5v/l/+f/5//n/+f/5//n/+f/5//n/+f/5f/n/+n/7v/w//P//P8DAAgAEgAa
ACIAMABBAFYAbAB8AIIAdwBgAE4ARAA0ACcAHwASAAQA/P/2/+r/4P/d/9n/1f/T/9b/
2v/b/97/3//g/+H/4f/h/+H/4v/k/+X/5P/l/+b/4//i/+P/5P/m/+j/6f/p/+n/6P/o
/+j/6f/s/+z/7P/s/+v/6v/o/+f/6f/p/+n/6f/p/+n/6v/q/+r/6//r/+v/7P/t/+3/
7f/t/+3/7f/t/+z/7P/u/+//8P/w//H/8//z//P/8//z//D/8P/w//D/8v/z//P/8//0
//T/8//z//X/9f/3//f/9f/1//b/+P/6//r/+f/5//3//f/+/////////wAAAAAAAAAA
AQADAAUABQAFAAYABwAHAAcABgAKAAsADQAOAA8AEAARABQAFAAUABQAFgAYABkAGgAa
ABwAHAAcAB4AIAAgACAAIAAgACIAIgAhACMAIgAhACEAIQAgAB8AHQAdAB0AHAAcABgA
FQASAA8ADgANAA0ACwAJAAgACQAJAAYABAACAAAA///+//3/+//9//z/+//7//n/+P/4
//j/9v/2//b/9v/1//X/9//1//b/9v/1//b/9//4//j/9//5//n/+f/5//n/+f/5//n/
9//3//f/9//5//n/+f/5//v//P/8//z/+v/6//r/+v/6//v/+//6//j/+P/4//j/+P/4
//j/+P/7//v//P/8//z/+v/6//v/+//7//z//P/7//v//P/8//z//P/8//z//P/8//z/
/P/8//z//P/6//r/+v/6//r/9//3//f/+P/6//r/+v/5//n/+f/5//r//P/8//r/+v/9
//3//f/9//3//P/6//n/+f/5//n/+f/5//n/+v/6//n/+f/5//n/+//7//v/+//5//n/
+f/5//j/+P/5//n/+f/6//r/+v/7//v/+//7//n/+f/5//n/+//7//n/+//9//3//f/9
//z/+v/5//n/+//7//r/+P/5//r/+//8//z//P/8//z/+//6//n/+P/6//r/+v/6//r/
+v/6//r//P/8//z//P/8//z//P/8//r/+v/6//r/+v/6//r/+v/4//j/+P/4//n/+v/7
//z/+v/6//r/+v/6//r/+v/6//z//P/8//z/+v/6//r/+v/6//r/+v/6//z//P/8//z/
/v/+//7//v/8//z//P/8//z//P/8//z/+v/6//r/+v/6//r/+v/6//z//P/8//z//v/+
//7//v/8//z//P/8//r/+v/6//r//P/8//z//P/8//z//P/8//z//P/8//z//P/8//z/
/P/6//r/+v/6//z//P/8//z//v/+//7//v/8//z//P/8//7//v/+//7//v/+//7//v/+
//7//v/+//7//v/+//7//v/+//7//v/8//z//P/8//z//P/8//z//v/+//7//v/9//z/
+//6//z//P/8//z//v/+//7//v/8//z//P/8//z//P/8//z//v/9//3//v8AAAEAAQAB
AP//AAAAAAAAAAABAAEAAQADAAMAAwADAAQABQAFAAUAAwADAAQABQAFAAMAAgAAAAQA
BAAEAAQABAADAAMAAwAEAAMAAwADAAUABQAEAAMA/v/+///////9//3//f/9///////+
//3//f/////////////////+/wAAAAAAAAAA///9//z/+//9//3//f/9//v/////////
//8BAAEACAAMAA0AFAAZACAAKAAuADIAPgBLAF4AdgCKAJAAiwB6AGgAWABKAD8ANQAs
ACAAFgAOAAAA+P/5//n/9f/z//T/9v/3//j/+f/6//v/+//7//r/+v/7//v/+//9////
/f/7//v/+//8//z//f/9//3//v/+//7///8AAAAAAAAAAAAAAAD/////AAABAAIAAwAC
AAEAAQAAAAIAAwADAAMABgAHAAcABwAFAAUABQAFAAQABAAGAAcABQAEAAQABQAJAAkA
CQAJAAgACAAIAAgACgALAAsACwAKAAoACQAJAAsACwANAA0ACwALAAwADgAOAA4ADQAN
ABEAEQASABMAEQARABIAEgATABQAFgAZABoAGQAYABgAGgAbABwAHAAhACEAIgAiACUA
JgAnACoAKwAqACkAKgAuAC8AMAAwADIAMgAyADQAMwAyADEAMAAyADQANAAzADQANAA0
ADUANQA0ADMAMQAwAC8ALQAsACkAJwAlACMAIAAfAB8AHQAaABgAGAAXABcAFgAVABQA
FAASABAADQANAAwACwALAAsACgAKAAoACgAKAAoACgAHAAcACQAHAAUABAACAAIABQAG
AAYABQADAAMAAwADAAUABQAFAAUAAwADAAMAAwAFAAUABQAFAAUABgAGAAYABAAEAAQA
BAAGAAcABwAGAAUABAADAAIAAgACAAIAAgADAAMABAAEAAYABAAEAAUABQAFAAYABgAF
AAUABgAGAAQABAAEAAQABgAGAAYABgAEAAQABAACAAMABAAFAAYAAwADAAMABAACAAIA
AgABAAEAAQABAAIAAgACAAAAAAABAAEAAQABAAIAAgABAAEAAQABAAEAAQABAAEAAgAC
AAEAAQABAAEAAwADAAMAAwADAAMAAwADAAEAAAAAAP//AAACAAMABAADAAMAAwADAAIA
AQAAAP//AAABAAAAAwACAAEAAAD//wEAAAAAAAEA/f///wAAAAAAAAAAAAAAAAAAAAAA
AAAAAAAAAAAAAAAAAAAAAAAAAP7//v/+//7/AAAAAAAAAAAAAAAAAAAAAP7//v/+//7/
//8AAAEAAgAAAAAAAAAAAP7//v/+//7//v/+//7//v/8//z//P/8//3//v///wAA/v/+
//7//v/+//7//v/+//z//P/8//z//P/8//z//P/9//7///8AAP7//v/+//7//v/+//7/
/v/8//z//P/8//z//P/8//z//v/+//7//v/+//7//v/+//z//P/8//z//v/+//7//v/+
//7//v/+//7//v/+//7//P/8//z//P/8//z//P/8//7//v/+//7//P/8//z//P/8//z/
/P/8//v/+v/5//j/+P/4//j/+P/5//r/+//8//z//P/8//z//P/8//z//P/7//r/+f/4
//n/+v/7//z//P/8//z//P/6//r/+v/6//r/+v/6//r/+v/6//r/+v/6//r/+v/6//z/
/P/8//z/+v/6//r/+v/5//n/+v/6//v/+//7//v//P/8//z//v////////////3//f/9
//7/AQABAAEAAQABAAIAAwADAAAA/v/7//z//P/8//z//P/9//3//f/8//v/+//7//v/
+f/4//f/9P/0//X/9f/1//X/9f/1//X/9f/0//P/8//3//f/9//3//X/9f/0//T/9P/0
//T/9P/x//H/8f/x//H/8f/x//H/9f/1//P/8f/z//n/+v/6////CAAPABQAHAAmADIA
PgBPAGYAggCOAIYAdQBiAFQARgA4AC8AJQAYAAwAAgD4/+7/6P/p/+X/4//n/+r/5v/l
/+j/6f/q/+3/7f/p/+j/6P/p/+n/6f/r/+3/6//r/+v/6//s/+7/7//v/+//8P/w//D/
8f/x//D/7//u//D/8P/v/+//8f/x//H/8f/z//P/9P/0//L/8//z//P/8//z//L/8f/z
//P/8//z//H/8P/x//H/8//y//L/8//0//P/8v/x//P/9P/1//b/9//3//b/9f/0//T/
8//z//X/9f/3//f/9f/1//b/+P/6//r/+f/5//v/+//8//3/+//7//z//P/+//7///8B
AAMAAwADAAQABAAFAAYABgAJAAkACgAKAA0ADgAPABIAFAAUABQAFgAXABcAFwAWABgA
GAAYABoAHAAcABwAHAAdACAAIQAhACEAIAAfAB8AHQAcABsAGQAXABUAEgAQABEADwAN
AAsACgAJAAkABwAEAAIAAgABAP3//P/7//r/+v/4//b/8//z//L/8f/x//H/8P/w//D/
8P/w//D/8P/u/+3/7v/r/+r/6v/p/+r/6//s/+z/6//p/+n/6f/p/+v/6//r/+v/7P/t
/+7/7//u/+3/7P/r/+3/7v/u/+7/7P/s/+z/7P/u/+//7//u/+7/7v/u/+7/7v/u/+7/
7v/v/+//8P/w//D/7v/u/+//7//v//D/8P/v/+//8P/w//L/8v/y//L/8P/w//D/8P/u
/+7/7v/s/+3/7v/v//D/7//v/+//8P/u/+7/7v/t/+3/7f/t/+7/7//w/+//8P/v/+//
7//v//L/8v/x//H/8f/x//H/8f/v/+//8P/w/+3/7f/t/+3/7//v/+//7//v/+//7//v
//D/8P/x//H/7//w//D/8P/x//H/8f/x//H/8f/x//H/7//v/+3/7//v/+//7//v//H/
8P/w//H/8f/v//D/8v/y//L/8v/y//D/8P/w//D/8v/y//L/8v/w//D/8P/w//D/8P/w
//D/8v/y//L/8v/y//L/8v/y//P/9P/1//b/9P/0//T/9P/y//L/8v/y//P/9P/1//b/
9P/0//T/9P/y//L/8v/y//X/9v/3//j/9//2//X/9P/y//L/8v/y//L/8v/y//L/8v/y
//L/8v/1//b/9//4//j/+P/4//j/+P/4//j/+P/4//j/+P/4//r/+v/6//r/+v/6//r/
+v/6//r/+v/6//z//P/8//z/+v/6//r/+v/6//r/+v/6//z//P/8//z/+v/6//r/+v/7
//z//f/+//7//v/+//7//f/8//v/+v/8//z//P/8//7//v/+//7//v/+//7//v/9//z/
+//6//z//P/8//z/+v/6//r/+v/6//r/+v/6//r/+v/6//r/+v/6//r/+v/6//r/+v/6
//v//P/9//7//P/8//z/+//5//r/+v/7//v/+//7//z//P/8//7///8BAAEAAQABAP//
//8AAAEAAQABAAEAAQAEAAUABQADAAIAAAACAAIAAgACAAIAAQABAAEAAAD/////////
/////v/9//r/+v/7//v/+//7//v/+//7//v/+v/5//n/+//7//v/+//7//v/+v/6//r/
/P/8//z/+//9//3//f/9//z/+//6//n/+//9//////8BAAAABgANABIAGQAkACgALAA4
AEQATwBmAH4AjACQAIUAcgBgAFQARAA5ADMAKAAYAAwABAD8//b/8//x//H/7//y//T/
9f/0//f/+P/3//f/9//3//j/+v/7//n/+//9//v/+//7//v//P/8//3//f/9//z//P/8
//3//P/8//z//P/+//7//f/9//7///8AAAEAAAD//////v/+//////////7/////////
//////////8AAAAAAgADAAMAAgACAAMAAwADAAMAAwAEAAQABAAEAAYABwAHAAcACgAK
AAkACQAIAAcACAAHAAkACQAKAAwADAAMAAsACwALAAsADAANAA8ADwAQABAAEgASABMA
FQAVABUAFQAWABgAGQAaABoAHQAdAB4AHgAhACIAIwAmACYAJgAmACgAKgArACwALAAt
AC4ALwAyADIAMgAyADIAMgA0ADQAMwA1ADQAMwAzADMAMgAxAC8ALgAtACsAKgApACcA
JQAjACQAIwAjACEAHAAaABoAGQAVABQAEwASABAADgAMAAkACwAKAAkACQAJAAgACAAI
AAYABgAGAAYABQAFAAcABQAFAAQAAgACAAMABAAEAAMABQAFAAUABQAFAAUABQAFAAMA
AwADAAMAAwADAAMAAwAFAAYABgAGAAQABAAEAAQABAAFAAUABAAEAAQABAAEAAIAAgAC
AAIAAwADAAQABAAFAAQABQAHAAUABQAGAAYABQAFAAYABgAGAAYABgAGAAYABgAGAAYA
BAAEAAQAAgAEAAQABAAEAAQABQAGAAgABQAEAAMAAQADAAMAAwAEAAQABAACAAIAAwAD
AAMAAwACAAIAAQABAAEAAQABAAEAAQABAAIAAgADAAMAAwADAAMAAwADAAMABQAFAAUA
BQACAAIAAwADAAMABAAEAAQAAwADAAMAAwAFAAUABQAFAAUABQADAAUAAwADAAMAAwAD
AAIAAgADAAMAAwAEAAYABQAEAAMAAgAEAAQABAAEAAQABAAEAAQABgAGAAYABgAEAAQA
BAAEAAIAAgACAAIABAAEAAQABAAEAAQABAAEAAQABAAEAAQABAAEAAQABAACAAIAAgAC
AAQABAAEAAQABAAEAAQABAAGAAYABgAGAAYABgAGAAYABAAEAAQABAAFAAYABwAIAAYA
BgAGAAYABAAEAAQABAAGAAYABgAGAAQABAAEAAQABAAEAAQABAAEAAQABAAEAAQABAAE
AAQABAAEAAQABAAGAAYABgAGAAYABgAGAAYABAAEAAQABAAGAAYABgAGAAgACAAIAAgA
BgAGAAYABgAGAAYABgAGAAgACAAIAAgACAAIAAgACAAGAAYABgAGAAYABgAGAAYACAAI
AAgACAAIAAgACAAIAAoACgAKAAoADAAMAAwADAALAAoACQAIAAoACgAKAAoACgAKAAoA
CgAKAAoACgAKAAoACgAKAAoACAAIAAgACAAKAAoACgAKAAoACgAKAAoACgAKAAoACgAM
AAwADAAMAAwADAAMAAwADAALAAsADAAMAA0ADQANAA0ADgAOAA4AEAARABEAEQARABEA
EQARABIAEwATABMAEwATABQAFQATABEAEAAOABEAEgATABQAEQAPAA4ADQANAA0ADgAP
AA8ADwAOAA0ADAAMAA0ADQALAAsACwALAA0ADQAMAAsACwANAA0ADQAMAAsACgAIAAkA
CgALAAwACgAJAAkACQALAAsACwALAA8ADwAPAA0ADQAPABEAFAAWAB0AJgArADQAOgBA
AEgAVgBnAHoAjACcAJoAhwB0AGYAWgBOAEUAPQAwACQAHAAUAAoABgADAP///f8BAAIA
BAAFAAgABwAGAAkACwAHAAYABgAHAAcACQALAA0ACwAHAAcABwAIAAwADQANAA0ACgAK
AAoACwAMAAwADAAMAAwADAALAAsACwALAAsACwALAAsADAAMAAoACwALAAsADAANAA0A
DQARAA==
         </WaveFormData>
      </LeadData>
   </Waveform>
</RestingECG>
