# Supplementary material for: Detection of Left Atrial Enlargement Using a Convolutional Neural Network-Enabled Electrocardiogram
Source: Front Cardiovasc Med. 2020 Dec 17;7:609976. doi: 10.3389/fcvm.2020.609976 (PMC7773668; doi:10.3389/fcvm.2020.609976)
Supplement: Supplementary file 4 [file Data_Sheet_4.ZIP › normal3/1802031826_1248_0000000A.XML]

<?xml version="1.0" encoding="Windows-1252"?>
<!DOCTYPE RestingECG SYSTEM "restecg.dtd">
<RestingECG>
   <PatientDemographics>
      <PatientID>1802031826</PatientID>
      <PatientAge>68</PatientAge>
      <AgeUnits>Years</AgeUnits>
      <Gender>Female</Gender>
      <PatientLastName>shaoyingqin</PatientLastName>
   </PatientDemographics>
   <TestDemographics>
      <DataType>Resting</DataType>
      <Site>1</Site>
      <AcquisitionDevice>MAC55</AcquisitionDevice>
      <Status>Unconfirmed</Status>
      <Priority>Normal</Priority>
      <AcquisitionTime>09:12:35</AcquisitionTime>
      <AcquisitionDate>08-04-2016</AcquisitionDate>
      <CartNumber>1</CartNumber>
      <AcquisitionSoftwareVersion>009C</AcquisitionSoftwareVersion>
      <XMLSourceVersion>MAC5000 v1.0</XMLSourceVersion>
   </TestDemographics>
   <RestingECGMeasurements>
      <VentricularRate>71</VentricularRate>
      <AtrialRate>71</AtrialRate>
      <PRInterval>156</PRInterval>
      <QRSDuration>92</QRSDuration>
      <QTInterval>432</QTInterval>
      <QTCorrected>469</QTCorrected>
      <PAxis>54</PAxis>
      <RAxis>44</RAxis>
      <TAxis>30</TAxis>
      <QRSCount>11</QRSCount>
      <QOnset>221</QOnset>
      <QOffset>267</QOffset>
      <POnset>143</POnset>
      <POffset>191</POffset>
      <TOffset>437</TOffset>
      <ECGSampleBase>500</ECGSampleBase>
      <ECGSampleExponent>0</ECGSampleExponent>
   </RestingECGMeasurements>
   <Diagnosis>
      <Modality>Resting</Modality>
         <StatementCount>3</StatementCount>
         <LabelText>12SL ��ϳ���</LabelText>
      <DiagnosisStatement>
         <StmtFlag>ENDSLINE</StmtFlag>
         <StmtText>�������</StmtText>
      </DiagnosisStatement>
      <DiagnosisStatement>
         <StmtFlag>ENDSLINE</StmtFlag>
         <StmtText>�������� ST ���쳣</StmtText>
      </DiagnosisStatement>
      <DiagnosisStatement>
         <StmtFlag>ENDSLINE</StmtFlag>
         <StmtText>�쳣 ECG</StmtText>
      </DiagnosisStatement>
   </Diagnosis>
   <Waveform>
      <WaveformType>Rhythm</WaveformType>
      <WaveformStartTime>0</WaveformStartTime>
      <NumberofLeads>8</NumberofLeads>
      <SampleType>CONTINUOUS_SAMPLES</SampleType>
      <SampleBase>500</SampleBase>
      <SampleExponent>0</SampleExponent>
      <HighPassFilter>16</HighPassFilter>
      <LowPassFilter>150</LowPassFilter>
      <ACFilter>NONE</ACFilter>
      <LeadData>
         <LeadByteCountTotal>10000</LeadByteCountTotal>
         <LeadTimeOffset>0</LeadTimeOffset>
         <LeadSampleCountTotal>5000</LeadSampleCountTotal>
         <LeadAmplitudeUnitsPerBit>4.88</LeadAmplitudeUnitsPerBit>
         <LeadAmplitudeUnits>��V</LeadAmplitudeUnits>
         <LeadHighLimit>2147483647</LeadHighLimit>
         <LeadLowLimit>268435456</LeadLowLimit>
         <LeadID>I</LeadID>
         <LeadOffsetFirstSample>0</LeadOffsetFirstSample>
         <FirstSampleBaseline>0</FirstSampleBaseline>
         <LeadSampleSize>2</LeadSampleSize>
         <LeadOff>FALSE</LeadOff>
         <BaselineSway>FALSE</BaselineSway>
         <ExcessiveACNoise>FALSE</ExcessiveACNoise>
         <MuscleNoise>FALSE</MuscleNoise>
         <LeadDataCRC32>988413545</LeadDataCRC32>
         <WaveFormData>
9P/0//T/9P/2//b/9v/2//b/9v/2//b/9v/2//b/9v/5//r/+//8//r/+P/2//T/9f/2
//f/+P/1//T/8//y//T/9v/4//r/+v/6//r/+v/8//z//P/8//r/+v/6//r/+//8//3/
/v/+//7//v/+/wAAAAAAAAAAAwAEAAUABgAIAAgACAAIAAoADAAOABAADQAMAAsACgAL
AAwADQAOABIAFAAWABgAFQAUABMAEgAUABQAFAAUABQAFAAUABQAEgAQAA4ADAAOAA4A
DgAOAAwADAAMAAwACgAKAAoACgAKAAoACgAKAAgABgAEAAIAAAD+//z/+v/8//z//P/8
//7//v/+//7//v/+//7//v/7//r/+f/4//n/+v/7//z/+v/6//r/+v/3//b/9f/0//f/
+P/5//r/+//8//3//v/8//z//P/8//7//v/+//7//v/+//7//v/8//z//P/8//7//v/+
//7//v/+//7//v8AAAAAAAAAAP7//v/+//7//f/8//v/+v/8//z//P/8//r/+v/6//r/
+v/6//r/+v/4//j/+P/4//r/+v/6//r/+v/6//r/+v/8//z//P/8//n/+P/3//b/+P/4
//j/+P/3//b/9f/0//f/+P/5//r/+P/4//j/9//5//r/+v/6//z/+v/9//3//P/7//z/
+f/3//j/+v/4//n/+v/7//z/+f/4//f/+P/7//7/AgAEAAQAAwADAAQAAwACAAEAAAAC
AAQABQALAAkABQABAP/////9//r/+P/1//T/9P/1//X/9f/1//P/9v/3//j/+v/6//j/
+P/4//T/8v/x//D/8f/w//D/8P/y//L/8f/x//L/9v/6//j/7//m/+j/7v/q/+r/6//r
//L/+P/8/wAABwATACgAPQBSAGkAfQCYAKgApwCfAI4AdwBRACkACADu/9L/wv+4/7T/
tP+y/7T/v//E/8P/xf/H/9D/4//w/+v/6v/x//H/8P/x//L/8v/x//H/8P/t/+//8P/y
//X/9P/0//X/9f/z//P/9P/0//b/9v/2//n/+P/0//P/8//1//X/9v/2//T/9P/z//L/
9f/2//r/+//7//v//P/8//v/+f/1//P/8//0//T/8v/y//L/9v/4//j/+v/8//7//v/+
/wAAAAD+//v//f/8//n/+f/5//n/+v/6//r/+//+////AgADAAIAAQABAAEAAgACAAEA
AAAEAAcACwARABAADwARABMAEQARABIAEgAPAAwADQAOABUAGAAZABkAFQATABcAGAAW
ABYAFAAUABYAFgAXABgAGAAYABYAFgAZABkAGQAZABYAEwAVABUAEAAPABEADgAMAAwA
DAAJAAYACAAFAAAA//////////8CAAEAAAABAAEAAQD//////v/8//j/9v/4//j/9//1
//b/+f/6//n/+P/4//f/+P/3//j/+f/6//v/+//8//z//P/9//3/+//5//z//v8AAP7/
/P/6//r//P/8//3//f/8//z//v/+/wAAAQAFAAYAAAAAAP7//v/+////AQADAP7/+//8
//3//v///wAAAgAEAAQABQAFAP7//f/8//v/+//7//z//f/9//v/+//7//3//f/9//3/
/v/8//r/+v/6//r/+//7//v//P///wIA/P/7//r/+f/7//z/+//8//z/+//7//r/+//6
//n/+P/7//z//v8BAPf/9v/2//b/9v/2//n/+//+/wAA/v/+//z////9//3//f////3/
/f/+/wAA/P/8//z//P/8//z//P/8////AQAFAAoACgAKAAkACQAKAAoACgAKAAgABwAG
AAQACAALAAoACQAIAAUAAgD+//3/+//7//z//f/9//3//f/5//v/+//7//v/+v/3//b/
9//3//f/+P/6//n/+P/4//X/9P/z//H/8//z//b/+f/6//f/9v/2//D/6v/q/+v/5//w
/wAABAAEAA0AGQAqAEUAZAB5AIkAngCyALsAtQCgAH0AWwA5ABIA8v/e/8r/vP+8/8D/
wP++/8H/yv/P/9P/0//a/+H/4v/l//L/9f/t/+7/8f/0//b/+P/5//n/9//1//T/9P/1
//j/+P/5//n/9//3//j/+P/3//b/9f/3//n/9v/2//f/+f/5//r/+v/8//z/+//6//f/
9v/4//f/9v/3//n/+v/5//n/9//3//f/+P/4//b/9v/2//r//P/8//z//P/8//n/+P/5
//j/+P/3//v//P/3//f/9//3//z//v8AAAMAAQD//////f//////AAABAAUABgAGAAYA
BgAFAAUABwAKAAsADwATABIAEQARABAAEAAOABAAEgAUABYAFgAVAA0ACQALAAoADAAO
AA4AEAARABIAFAAWABYAFgAUABQAFAATABIAEQARAA8AEgATABEAEQAUABIADQAMAAsA
BwAFAAgABgACAAEAAQABAAEA///9//v/+//8//3//P/9//7//v/8//z//P/8//v/+f/3
//n/+f/3//j/+v/7//7//v/+//7//v/7//v//P/8//r/+//7//n/9v/4//n/+v/7//r/
+f/6//z//P/9//3/+v/6//z//P/5//n//P/8//v//v///wIA/v/9//3//f/9//3/AQAF
AAEA///9//z/+v/6//v/+//5//v//f////7//f/9//3//P/5//j/9//5//n/+f/5////
AAABAAQAAQAAAAAA///6//r//P/+//r/+f/4//f/+P/4//b/9v/5//n/+v/6//r/+v/6
//r/9v/0//P/8//2//j/+///////+//3//X/+f/3//z/AAD+//v/+v/5//j/+f/5//r/
+v/3//b/8//1//b/9//4//v/+//7//z//v/9//7///8AAP3//P/7//r//f///wMACAAI
AAgABwAHAAgACAAIAAgABgAFAAQAAgAGAAkACAAHAAkABwAFAAIAAAD9//z//P/7//n/
9//1//H/8//z//P/+P/6//r//P/7//n/9//2//j/9//2//b/9P/0//T/8//w/+//8f/z
/+7/7//y//D/7P/s/+r/7//3//T/9v8EAA4AFwArAEIAUwBiAHkAkQCmALYAuwCvAJQA
cQBTADEABADg/9D/yP+8/7T/vv/E/8b/z//S/9H/1//d/97/4f/k/+n/9P/1//H/8//1
//f/+P/2//f/9//1//P/8v/y//P/9v/2//f/9//3//f/+P/4//b/9v/2//n/+v/4//n/
+//6//n/+f/4//r/+v/5//j/9v/2//n/+f/3//f/+P/4//n/+f/3//f/9//4//j/9v/2
//b/+v/8//j/+P/4//j/+f/6//3//v/8//n/+//6//r/+//8//3////+//3//f//////
AQABAP///f/8//v/AAACAAMABAADAAMABAAHAAYABQAHAAkACwALAAwADAALAAoADQAQ
ABQAFgAWABUAEQAPABMAFAAWABYAFAAUABYAFgAXABgAFgAUABAADgARABMAFQAXABMA
DwAQAA8ACwALAA4ADAAKAAoACgAHAAIABAABAPz//f/9//3//f////////8BAP7//f/6
//n//f/+//3//v8AAAIAAwADAAEAAQD///v/9//2//T/9P/2//j/+v/8//r/+f/5//j/
+P/5//n/9//1//j/+v/8//3//P/7//z//P/8//3//f/7//r/+//6//z//f8BAAIA/v8A
AAAAAgD9//v/+v/5//n/9//5//v//v///wAAAgAAAAAAAQABAP3//f/9//3//f/9//7/
///+//v/+v/5//v//f///wEAAQD+//v/+v/7//z//v////n/9v/1//T/9P/3//r//f/+
//7//P/8//3//f/+//7//f/8//v/+v/6//r/+//9//3//P/8//3//v/7//j/9//1//X/
9P/0/////P/8/wAA/f/8//v/+v/7//3/AAACAP7//P/4//n/9//3//f/+f/6//v//f8A
AP7//v/+//7//v/+//7//v8AAAEABAAIAAkACAAGAAUABwAIAAkACgAJAAcABQACAAMA
BQADAAEAAwABAP///P/9//v/+//8//z/+//6//n/9v/3//b/9f/3//j/9//4//n/+f/5
//r/+f/3//X/9P/y//L/8v/x//L/8//3//v/BgD1//D/7v/o/+b/6P/n/+f/7v/2//7/
BgAHABMAKgA/AFQAbQCDAJYAoAClAKEAjgB3AFUALQAGAOr/0P/A/77/xP/G/8D/tv+1
/7r/v//F/8v/0v/b/+j/6f/q//H/7//x//P/9f/2//X/9f/0//H/8v/y//P/9f/3//j/
+v/7//b/9f/1//T/9v/2//b/+f/7//j/+P/5//f/9//4//j/+P/4//f/9v/0//T/9//3
//f/9//4//j/+//7//n/+f/6//z//f/8//v/+v/9//7/+v/6//r/+v/9//7/AQACAP//
/f8AAAAA+f/3//X/8//6//z//v8BAAUABQAHAAcABgAFAAUABQAJAAoACgAKAAkACQAK
AA0ADwAPABIAFQAVABUAFgAWABIAEAASABQAFwAYABcAFQASABEAFgAYABYAFgAUABQA
EwASABIAEgAXABoAGwAeAB4AHQAcABsAFgATABUAFQARAA8AEAAMAAkACgALAAkACQAM
AAoABgADAAMAAwADAAAA/f/6//n/+//9//3////+//7//P/8//z//P/7//n/+f/7//v/
+f/3//j/+P/6//b/9v/2//b/+P/5//v//P/5//n/+P/1//n//v8CAAYABQACAP///v8A
AAAAAQABAAAAAAACAAIAAwADAAYABgAAAAAA/v/+//7///8BAAMAAQD//wEAAwACAAEA
AAAAAAIAAgADAAMA/v/9//z/+//9//3//v///wEAAQADAAUAAgABAAAA//8AAPz/+P/2
//f/+P/6//v/+v/8/wAABAAAAP///v/9//3//P/5//j/+//7//z//P/9//z/+//6//j/
+P/5//v//P/8//3///////3/+//7//n/9//0//L/9f/4//j/+P/9/wYABQAEAAMAAgD/
//3//P/6//v//P/7////////////AQD8//v/+//8//3//v///wAAAAAAAAAAAAAAAAEA
BAAIAAwADAALAAsADAAMAAwADAALAAkABwAEAAcACQAHAAUABQADAAEA/v/6//f/9v/2
//n/+//9//////8BAAEAAQD///7/+//6//j/9//2//b/9P/z//L/8v/1//b/9//3//X/
9f/4//v/+P/t/+7/9P/u/+T/5P/p//P//P8CAAgAEAAdACsARABhAHoAjQChALIAtgCt
AJMAgABvAEkAFwD6/+j/zv+8/7r/vP+8/7z/uv+//8j/0f/Z/9v/3v/n//L/9//2/+//
5//p/+3/8f/0//f/+f/6//n/9//2//b/9//6//r/+//7//n/+f/6//r/+f/4//f/+f/6
//j/+f/7//n/+f/6//r/+v/6//n/+P/4//j/+//7//n/+f/6//r/+P/3//T/8//3//r/
/P/8//v/+v/9//7//f/+////AAD8//r/+v/4//n/+f/+/wAA+//7//v/+/8AAAAAAAAB
AAIAAQACAAEAAgABAAEAAQAHAAgACAAIAAkACQAKAA0ACwAJAAoACwAOAA8AEQASABEA
EAATABYAGQAaABkAFwARAA8AEwAUABUAFgAVABYAFAAUABUAFgAUABQAEgASABQAFQAW
ABcAEAALAAsACQAKAAsADwAOAAgACAAIAAUABgAKAAkABgADAAMAAwADAAMAAQD/////
AQABAP/////9//z/+f/4//n/+v/6//n/+f/7//v/+f/3//j/+P/6//b/9v/2//b/+f/7
//7/AAD+//3/+//3//j//P///wIAAAD8//j/9v/2//b/9//3//r//P8AAAIA/v/9////
/v/6//z//P/+//7//f/9//3/+f/3//n/+//+////AAACAAAAAAABAAEA+v/5//j/9//5
//v//v8BAP///f/9//3/+v/5//j/9//9//z/+//8//r/+v/7//v/+P/4//r//P/5//n/
+f/5//v//P/7//z//P/7//v/+v/4//b/9P/y//P/9P/2//n/+//6//r/+//9//v/+f/5
//n/+f/4//j/+P/6//n/+P/5//v/+v/2//L/9v/4//r//P/5//n/+v/6//r/+v/4//v/
+P/3//b/9//4//v///8EAAAA/v/8//r/+v/6//r/+v/+////AgAGAAkACgAKAAsADAAM
AAwADAAMAAsACgAIAAgACQAGAAMABAADAAIAAAD9//n/9//2//j/+f/6//v/9//5//n/
+f/6//r/+P/4//r/+f/4//j/+P/3//b/9v/0//T/9P/z//X/9f/4//v/8v/1//j/+P/2
/+7/6v/v/+//7v/6/wAA/v8FAA8AHgA7AFoAdQCPAKYAtgC7ALMAnACFAGcAQwAgAP7/
3v/G/77/wP/G/8j/xv/H/8z/zf/R/9n/3v/j/+r/6//q/+v/7f/w//P/9v/4//X/9f/0
//H/8f/y//T/9//2//b/9//3//P/8//0//T/9P/0//T/9//1//L/8v/z//b/9//5//r/
+P/2//P/8P/z//T/+P/5//n/+f/6//r/+f/5//f/9//1//b/9v/0//X/9v/7//7/+f/4
//f/9v/3//j/+//8//r/9//5//j/9v/3//j/+f/7//r/+f/5//3///8DAAUAAwABAAAA
//8AAAAA///+/wEAAQACAAUABQAFAAgACwAJAAkACgAKAAsACgANABAAFgAYABgAFwAS
AA8AEgASABQAFAASABIAEAAQABEAEgAQABAADgAOAA0ADQANAA0ACAAFAAcABwAHAAkA
DgAOAAgACAAIAAUABgAKAAkABgACAAEAAAD//wEA///9//3///////3//f8AAAAA/v/+
//v/+v/4//X/9f/3//f/9f/3//j/+P/6//n/+v/7//z/+P/1//P/8P/y//X/9//3//b/
+P/5//r//P/6//j/+P/6//r/+//7//n/+P/5//j/+v/7////AAD+/wAAAAACAP7/+//5
//f/+P/3//r//f/7//v/+//8//z//P/9//3/+//7//v/+//6//n/+f/5//v/+//9////
/f/9//3//f8CAAAA/v/+//z/+v/5//f/9f/2//n//P/5//n/+f/5//j/+P/2//b/+v/7
//3//v/7//j/9f/y//T/9P/1//f/9//2//b/9//5//f/9f/1//P/8//y//L/9//8//7/
AAD7//v//P/6//T/9P/0//T/9P/2//f/+f/6//n/+P/1//f/+P/5//r//f/5//f/9v/2
//X/9v/3//j/+v/6//r/+v///wEABQAKAAgABgADAAEABAAEAAQABAAEAAMAAgAAAAMA
BQADAAEABAAFAAYABgAAAPv/+P/2//X/8//x/+//8P/z//T/9f/5//r/+f/6//j/9//2
//b/9f/z//H/8P/z//T/9f/1//L/8f/z//X/+P/x//L/8v/q/+T/6P/r/+n/7v/0//j/
AAALABUAIgA5AEoAWQBxAIQAlgCrAKkAlACBAGsARQAcAPz/4v/G/7b/tv+4/7b/tP+1
/7z/v/+//8v/1P/X/9j/3//m/+n/8//y//P/9P/0//T/9f/1//P/8v/y//P/9f/z//L/
8v/x//L/9f/5//z/+v/4//b/9//5//b/9v/3//f/9//4//j/+P/4//f/9v/1//T/9v/1
//P/8//0//T/+f/7//v//f/6//r/+f/2//f/+P/9/wAA+//6//n/+P/6//r//P/8//n/
9//6//r/+v/7//z//f////7//f/9/wIAAwAGAAcABAABAP///f8DAAQABAAEAAYABwAJ
AA0ACwALAA4AEQAOAA0ADQAMAAwACgAMAA4AFQAYABkAGQATABEAFQAWABYAFgAUABQA
FgAWABcAGAAXABYAEwASABUAFQAVABUAFAARABMAEwAQAA8AEQAOAAkACAAHAAMABAAK
AAsACgAIAAcABgAFAAIA///8//v/+//7//n/+f/4//j/9v/2//j/+v/7//v/9//3//X/
8f/z//T/9P/2//b/9v/2//b/9//3//j/+P/4//n/+f/3//f/+v/8//7//P/6//j/+P/4
//j/+f/5//r//P8AAAIA/f/5//j/9P/3//z///8EAAEA///+//3/+//5//v//f/7//v/
+//8//3//v8AAAEA/f/9//3//f/9//3//v////3/+//7//v/+f/5//n/+f/9//z/+//8
//z//P/9//3/+f/4//n/+v/1//X/9f/1//n/+v/5//r/+f/5//r/+v/3//b/9f/0//f/
+P/6//3/+v/2//P/8f/2//f/+P/7//v/+//6//r/+P/6//n/+P/3//f/+P/4//P/9//5
//j/+v/6//r/+v/3//X/9P/y//T/9P/y//X/9v/3//j/+//6//v//f8AAP7//v/+//7/
/f/8//v/+v/6//v//v8CAAYABgAFAAUABQAEAAMAAgAHAAkACwAMAAsACwAHAAMAAgD/
//z/+P/5//f/9//4//n/+f/5//n/+f/7//v/+//6//j/9P/y//P/8//z//T/9P/z//L/
8v/v/+7/7f/r/+3/7//0//n/7v/r/+r/5v/o/+z/7P/t/+v/8v8AAAgAEAAZACcAPABV
AG4AhwCdAKgArACjAI8AgABpAEMAHwD+/9z/xv+8/7T/sv+6/7z/uv+//87/1f/V/9X/
3P/f/+L/7f/2//P/8//x//H/8f/w//H/8//0//P/8P/w//H/8//2//b/9//3//P/8//0
//T/9v/2//b/+f/5//b/9v/3//f/9//4//j/9v/2//X/9P/2//b/+f/5//T/8//z//L/
9f/1//P/8//0//b/9//2//X/9P/3//j/+P/4//j/+P/2//b/+P/4//r/+f/9//7/+f/5
//n/+f/6//r/+v/7//v/+//9//3//v/9//3//f8DAAQABAAEAAQAAwADAAUACQALABAA
FQATABEAEAAOAAkABgAHAAgADQAQABEAEQAQAA8AFAAWABUAFAARABAAEAAQABEAEgAS
ABIAEAAQABAADwAOAA0ADAAJAAsACwALAAsADgAMAAoACgAKAAcABAAGAAMA/v8AAAEA
AgADAAYABQAEAAUAAgD///r/9//4//j/9v/2//j/+P/3//X/9f/3//f/9f/2//j/+f/8
//j/9v/0//L/9P/1//f/+P/4//n/+f/3//f/+v/8//7/AAD+//z//P/7//r/+v/5//b/
9v/4//j/+P/5//3//v/6//z//P/+//7//f/9//3//f/7//3///////////8AAP7//v//
/////P/9//7////+//3//f/9//r/9//2//X/9//5//v//f8AAP7//P/8//v/+v/6//n/
9P/0//b/+P/2//f/+P/5//v//P/7//z/+//5//j/9v/4//j/+P/4//f/9v/2//f/+f/4
//j/+f/8//v/+v/7//j/9//1//T/9//6//r/+v/5//n/+v/6//j/+f/8//3//f/2//b/
9v/2//b/9f/1//b/9v/3//j/9//7//7///8AAAMA///9//z//P/6//r/+v/6//3//v//
/wAAAAABAAQACAAKAAoACQAJAAoACgAKAAoACQAHAAUAAgAGAAkACAAHAAcABQADAAAA
/v/7//r/+v/5//n/+f/5//j/+//8//3//f/8//n/+P/6//n/+P/4//b/9f/0//T/9P/0
//T/8//y//H/8//1//D/8//y/+z/5v/o/+r/6f/t//D/8v/8/woAHQAxAEIAUwBwAIsA
nQCuALQAsQCnAJAAawBLAC8ADADq/9T/wP+0/7z/yP/I/8b/zf/O/8n/z//Z/+L/5f/o
/+3/8P/x//H/8P/x//L/8v/w//H/8f/v//D/8v/1//n/+P/4//n/+f/1//X/9v/2//X/
9P/z//X/9f/y//L/8//2//f/+f/6//j/+P/3//b/9f/0//b/9f/z//P/9P/0//j/+f/4
//n/9v/2//X/8v/y//L/9v/4//b/9v/2//b/9//4//v//P/5//f/+v/6//f/9//3//f/
+f/4//f/9//8//3/AAABAP3/+//6//n/AAACAAMABAADAAEAAAABAAEAAQAEAAcACwAN
ABAAEgAQAA4AEAASABMAFAATABEADQALAA8AEAAPAA4ACwAKAA4AEAATABYAEwASAA8A
DgARABEAEQARAA8ADQAQABEACwAJAAoABgAFAAYABwAFAAYACgAJAAYAAgABAAAA///9
//v/+f/5//r/+//6//v/+v/6//j/+P/3//b/9P/x//P/9//5//n/9//4//j/+v/2//b/
9v/2//L/8f/x//D/8//1//b/9f/1//j/+v/8//z/+v/4//j/9v/2//f/9//2//b/+P/4
//T/8//1//T/9f/6//3/AgD9//v/+v/5//j/9//6//3/+v/5//j/+P/2//b/9//3//X/
9//5//v/+v/5//n/+f/8//v//P/9//r/+f/4//f/+f/2//P/8v/0//b/+f/7//r/+v/8
//7/+P/3//b/9f/2//b/9P/0//f/9//4//j/9//2//X/9P/0//T/9f/3//X/9P/0//X/
+P/3//b/9//1//X/9P/0//f/AgD8//D/8P/x//L/8//0//X/9f/2//b/9//4//f/+//5
//f/9f/1//X/9f/2//j/9P/0//T/9P/3//j/+f/6//z//f8AAAQABQAEAAIAAQACAAIA
AgACAAMAAwADAAIAAwAFAAMAAQD///3/+//4//T/8f/w//D/8//1//f/+f/0//X/9P/z
//T/9P/y//L/9P/z//L/8v/0//P/8v/y//D/8P/w/+//8P/x//X/+f/2//H/8P/w/+j/
5v/o/+H/2//i//D//v8CAAkAFwAuAEUAVgBrAIcAmgCkAKkApQCSAHUAVwAtAAIA5v/S
/7z/rv+y/7T/sP+0/7//wP+9/8v/1//c/+H/5P/h/+T/7f/v/+3/7//x//L/8v/z//P/
8f/u/+z/6//r/+3/7v/w//H/8v/z//X/9v/1//T/8//1//j/9v/3//n/9//1//T/8v/z
//T/9P/0//P/8v/0//P/8//1//j/+v/4//f/9P/z//P/9P/0//L/8f/w//P/9P/1//b/
9//4//r/+v/8//z/+P/1//f/9v/0//X/9v/3//3//v///wEAAAD9//z/+f/6//v//f//
/wIAAgABAAAABAAFAAcACwAKAAkACwANAA8ADwAQABAAEAAOABAAEgAUABQAEgAPAAwA
CwAQABIAFAAUABIAEgAPAA4ADgAOABAAEgASABQAEwATABMAEwAPAAsADAALAAkACQAM
AAoABwAIAAkABwACAAIA/f/2//r//f8AAAMA///7//f/9f/4//n/+P/5//n/+P/1//T/
9P/0//P/8f/0//f/+P/3//T/9P/z//T/7//u/+3/7P/t/+3/7v/u//D/8//1//X/8//2
//j/+v/4//b/9P/0//b/9v/3//f/9v/2//j/+P/3//f/+v/6//j/+v/6//z//P/7//v/
+//2//P/9P/1//b/9//4//r//P/8//3//f/2//X/9P/z//X/9//6//3/+//3//X/8//3
//n/+//9//z/+P/0//L/9P/0//X/9f/x//D/8f/y//H/8//1//f/9f/0//H/8P/v/+//
8P/w//P/9P/1//b/9P/0//X/9//1//T/9P/1//X/8//x//H/8//z//L/8v/x//T/9P/0
//H/6//m/+z/8P/y//T/9v/0//P/8//y//T/9P/y//X/9//3//f/+f/3//f/+P/6//X/
9P/z//L/8v/y//L/8v/y//P/9v/6////AAAAAAEAAgACAAIAAgACAAEAAAD+/wQABwAG
AAUAAwD///v/9v/1//P/8//0//T/8//y//H/8P/z//T/9f/0//T/8v/y//T/8//y//L/
8v/x//D/8P/v/+7/7f/r/+3/7f/w//P/8P/r/+z/7v/q/+j/6P/h/+H/7v/4//z//v8B
ABEAMABLAGAAdwCPAKIAqAChAJUAhgBxAE8AKQAGAOj/zP+6/7T/sv+w/7T/vP/B/8D/
w//P/9n/1P/P/9z/6//q/+X/5//m/+f/6P/o/+j/6f/p/+f/6f/q/+z/7//w//D/8f/x
/+3/7f/u/+7/8f/y//P/9//z/+7/7P/r/+z/7f/v//D/8v/y//H/8P/w//D/8//z//D/
7//v/+7/7f/t/+v/6//s/+7/7//u//D/8P/0//b/8v/y//L/8v/w//D/8v/y//L/8f/1
//b/8P/v/+7/7f/y//L/8v/z//X/9f/3//f/+P/3//f/9//5//r/+v/6//z//f///wMA
AgABAAMABQAHAAcACAAIAAMAAAABAAIACAAKAAoACQAHAAcADQAQAA0ADAAJAAgABQAE
AAQABAAIAAoACgAMAAoACQAIAAcABgAFAAkACwAHAAUABgACAAEAAgADAAEA/f8AAP7/
+v/3//f/9//3//n/9//1//X/9P/z//D/7//y//T/9P/2//X/9P/y/+//7f/v/+//7f/u
//D/8f/0//P/9P/1//b/8v/x//H/8P/u/+//7//t/+v/7v/w//L/8v/w/+7/7v/u/+7/
7//v//D/8P/y//L/8v/z//f/+P/1//b/9f/2//L/8f/x//H/7//t/+//8f/x//H/8f/y
//L/8v/z//P/7f/t/+3/7f/u/+//8f/z//T/8//0//X/8//x/+//7f/x//D/7//w/+7/
7v/v/+//7v/w//T/+P/y//H/8P/v/+3/7P/p/+j/7f/v//L/9P/x/+7/6//o/+r/6v/r
/+3/7f/s/+z/7f/t/+v/6f/p/+r/6//r/+z/7f/w//D/8P/x//H/8v/y/+z/6//s/+v/
7P/s/+v/7//v/+//7v/u/+3/7//v/+//7f/u/+7/7v/t/+3/7f/t//H/9P/2//j/+P/3
//b/9f/2//j/+P/4/wgABwD7//j/+P/5//r/+//8//r/+v/6//r/9f/y/+//7P/p/+j/
5//m/+r/7P/u//D/7v/u/+7/7v/r/+r/6f/o/+r/6v/q/+r/7P/s/+z/7P/r/+r/6f/o
/+f/5v/l/+T/4P/e/9z/2v/b/9z/3f/e/+b/7P/y//j/CgAaACoAOgBQAGYAfACSAJUA
mACbAA==
         </WaveFormData>
      </LeadData>
      <LeadData>
         <LeadByteCountTotal>10000</LeadByteCountTotal>
         <LeadTimeOffset>0</LeadTimeOffset>
         <LeadSampleCountTotal>5000</LeadSampleCountTotal>
         <LeadAmplitudeUnitsPerBit>4.88</LeadAmplitudeUnitsPerBit>
         <LeadAmplitudeUnits>��V</LeadAmplitudeUnits>
         <LeadHighLimit>2147483647</LeadHighLimit>
         <LeadLowLimit>268435456</LeadLowLimit>
         <LeadID>II</LeadID>
         <LeadOffsetFirstSample>0</LeadOffsetFirstSample>
         <FirstSampleBaseline>0</FirstSampleBaseline>
         <LeadSampleSize>2</LeadSampleSize>
         <LeadOff>FALSE</LeadOff>
         <BaselineSway>FALSE</BaselineSway>
         <ExcessiveACNoise>FALSE</ExcessiveACNoise>
         <MuscleNoise>FALSE</MuscleNoise>
         <LeadDataCRC32>1512574154</LeadDataCRC32>
         <WaveFormData>
BgAGAAYABgAIAAgACAAIAAgACAAIAAgACgAKAAoACgANAA4ADwAQAA8ADgANAAwADAAM
AAwADAALAAoACQAIAAsADAANAA4ADQAMAAsACgAOABAAEgAUABEAEAAPAA4AEAAQABAA
EAARABIAEwAUABYAFgAWABYAFwAYABkAGgAXABYAFQAUABYAGAAaABwAGQAYABcAFgAW
ABYAFgAWABkAHAAfACIAHwAeAB0AHAAeAB4AHgAeAB4AHgAeAB4AHAAaABgAFgAXABgA
GQAaABgAFgAUABIAEgASABIAEgAUABQAFAAUABEAEAAPAA4ADAAMAAwADAAOAA4ADgAO
ABAAEAAQABAADQAMAAsACgAIAAYABAACAAYACAAKAAwACwAKAAkACAAIAAgACAAIAAkA
CgALAAwADQAOAA8AEAAPAA4ADQAMAAwADAAMAAwADAAMAAwADAAKAAoACgAKAAgACAAI
AAgACAAIAAgACAAJAAoACwAMAAoACgAKAAoABwAGAAUABAACAAIAAgACAAQABAAEAAQA
BQAGAAcACAAEAAIAAAD+//7//v/+//7///8AAAEAAgAEAAQABAAEAAIAAAD+//z//v/+
//7//v8AAAAAAAAAAAAAAAAAAAAA///+//3//P/+////AQAEAAYACAAMAA8ADgANAA0A
DAAJAAkACAAFAAcACAAJAAoACgAKAAwADgAQABEAEwASAA8ADwAPAA8ADAAIAAUAAwAJ
AAsADwATABEADAAIAAYABAAEAAEA/f/6//b/9v/2//T/8//y//L/8v/z//T/+f/3//T/
9P/2//X/9P/1//H/7//v/+//7v/v//H/8v/z//T/9v/3//j/8P/p/+f/7P/m/+H/4//k
/+P/5v/o/+j/6P/x////DgAgADQARwBkAHkAhACNAI8AhwB3AGIASwBAADoAMwAkABcA
DwAAAPb/+P/6//j/9//z//b/AgAMAAoABQAEAP7/+P/3//j/9f/1//X/9f/x/+//8P/z
//T/8v/z//P/8//y//L/8v/y//L/8v/y//T/9P/y//L/8//2//T/9f/2//P/8//y//H/
8f/y//b/9f/z//P/9P/1//L/8v/x/+7/8P/z//P/8P/v//D/8v/3//n/+f/5//n/+v/6
//z//f/7//v/+//5//f/+f/6//v/+v/5//n/+//9//3//f/8//z//P/9//3//v/9//3/
/f8AAAIABAAIAAcABgAFAAcABAADAAMAAgD+//3//f8EAAcACAAIAAYABAAFAAcACAAI
AAgABgAEAAUABgAIAAwACgAJAAkACQAIAAYABQADAAMABAAFAAUAAgABAAQAAQD/////
/v/8//z//P/7//j/9v/3//f/9f/4//r/+//+//3/+//6//n/9v/3//b/8//0//b/9//3
//n/+f/5//j/9v/2//f/9//4//n/+f/3//n/+f/7//z//P/7//r/9//3//j/+//5//j/
9//2//X/+P/6//v//P/8//z//P/7//3//f/+//7/+f/3//f/9P/2//b/+P/6//j/9f/2
//X/9//4//n/+f/5//r/+//7//f/9v/1//T/9P/0//X/9//1//P/8//y//X/9//4//n/
9//3//b/8//x/+//7//v//P/9f/3//n/9f/x/+//7v/v//D/8f/w//D/8P/w//D/8v/w
//D/8f/y//T/9//4//L/7v/s/+z/7P/s//D/9f/5//7//v/9//z//f/9//3//f/+/wAA
AAABAAEA/f/8//z//P/9//7///8CAAMABQAGAAgACgAJAAkACQAJAAkABgAEAAEAAQD/
////AQADAAAA/v/9//z/+//3//X/9P/y//T/9P/0//P/8v/x/+//7v/t//D/7f/p/+j/
7P/s/+z/7v/u/+v/7P/t/+r/6v/r/+v/6v/p/+n/6P/q/+j/5//p/+T/3P/b/9v/1v/b
/+j/7v/s/+z/8//9/w4AJAA2AEcAYAB7AIoAkQCRAIMAbwBeAEkAOgA2ACsAIAATAAUA
+P/u/+7/9P/2//X/9//8/wQAAAD6//v//P/y//H/8f/z//H/8f/x//H/7f/p/+j/6f/o
/+v/7f/u/+//7P/s/+z/7P/q/+r/6v/s/+7/7P/s/+3/7f/q/+r/6v/t/+//8P/x/+3/
7P/u/+v/7f/t/+7/7//v//D/8P/u/+z/7f/r/+b/5v/o/+v/8f/z//P/8//z//H/8P/x
//H/8f/x//H/7//v//H/8v/z//T/9f/3//v/+P/3//b/9P/3//j/+v/7//v/+//8//3/
/P/8//z//v8BAAIAAwAHAAUAAwACAAAAAgADAAUADgALAAoACAAEAP////8AAAAABQAG
AAUABAAEAAQABQAIAAgABwAHAAcABQAEAAQAAwAEAAQABAADAAEAAQAFAAMAAAD///3/
+v/7//z//P/6//r/+//7//n/9v/0//H/8P/x//H/8v/z//H/8//z//H/8//0//T/8//y
//H/8P/u/+//8P/y//P/9v/3//f/9f/z//P/9f/2//f/9//3//X/9P/0//b/8//0//X/
9v/3//n/+v/6//r/+f/4//f/9f/z//P/9P/0//X/9//7//z/+P/2//b/9v/4//f/+v/7
//n/+P/3//X/9f/2//f/9//4//j/+P/4//X/9P/0//X/9//1//X/9P/z//P/8v/x//X/
9//4//f/9//1//X/9f/z//P/8//z//L/7//u/+7/7v/u/+7/7P/x//L/8//0//P/8P/v
/+//7v/u/+//7v/y//T/9P/2//T/8v/v/+3/8f/t//H/9//2//P/8v/x//D/8v/z//P/
9P/z//P/8//1//r/+//8//7/AAAAAAEAAQD///7//v/+//3//P/7//z/AQAFAAgADAAL
AAkACAAHAAkACQAGAAQAAgABAP7//f///wEA/v/8//z//P/8//n/9f/y/+7/7v/w//D/
7//u/+v/6f/o/+f/7f/t/+z/7v/v/+7/7f/u/+v/5//n/+f/6P/o/+n/6f/m/+X/5f/k
/+T/5P/n/+X/5v/i/9v/3f/i/9//4v/q/+z/8P///wkAEgAgADYASwBiAHsAjgCXAI0A
dQBnAFoAQQAyAC4AJQASAP//9f/u/+z/8v/2//T/9f/5//7//v/8//z//f/4/+7/7v/v
//L/8f/x//H/8f/t/+z/7P/u/+7/7P/t/+3/7f/r/+r/6f/o/+n/6v/r/+7/8P/u/+7/
7//t/+r/6v/q/+z/7f/t/+3/6v/q/+3/6//s/+3/7//x//D/8P/v/+z/7f/x//L/8P/t
/+z/7P/v/+3/7f/t/+3/7v/w//T/9//0//P/8v/v//H/8//0//X/9//3//j/+//5//n/
+f/4//f/9v/2//X/+f/5//r/+//8//z//P/+//7//v/+/wEAAwADAAQABAABAP///v8E
AAgACgALAAoABAADAAMAAgAGAAgACAAIAAYABgAHAAoACAAFAAMAAQADAAQABgAHAAMA
AgABAP///v///wQAAwD//////v/8//v/+v/4//T/9//5//r/+f/3//b/9P/0//T/8//z
//P/9v/5//r/+f/7//z//P/7//r/+f/4//b/9f/0//T/8//3//n/+v/5//f/9//5//r/
+f/5//n/9//3//j/+//5//v/+//7//v//f/+//7//v/9//z/+//5//r/+//9//7//v//
/wIAAgD///z/+//6//j/9f/2//X/+v/8//7////+//7//v/9//r/+P/2//T/9f/2//j/
+//7//n/+f/4//v//f/+/////P/7//n/9f/2//X/9v/3//X/8//x/+//8v/z//b/+v/4
//j/+P/2//r/+v/6//r/+P/2//b/9//1//b/+P/4//n/+v/5//r/+v/6//n/+f/7//n/
8//z//7//v/5//j/9v/2//b/9v/5//v//P/+//z/+//6//v/+//7//v//P8AAAIABQAH
AAUABAAEAAQAAwACAAEAAgAFAAkADAAQAA8ADQAMAAsADQANAAoACAAEAAMAAAD//wAA
AwABAAAA/v/+//7/+//1//L/7v/u//D/8P/v/+7/7f/r/+r/6f/w/+//7f/u/+7/7v/u
//D/7//r/+v/6//n/+b/5v/l/+P/4//k/+T/9P/m/+X/6//m/97/2//b/9r/2//e/+D/
4v/i/+X/8f8CABIAJAA7AFIAZQB2AIEAfQB1AG0AVgA/ADQALgAjABgADwABAPL/4P/Y
/9r/2v/Z/9//5P/q//L/7v/t/+7/6P/l/+X/5//l/+P/4//j/9//2v/a/9z/3P/e/9//
3//f/9z/2v/Y/9b/2f/a/9v/3v/e/9z/3P/d/93/2v/a/9r/3f/f/+D/4f/d/9z/3v/b
/9v/2//c/93/3f/e/97/3P/d/+H/4v/g/97/3v/f/+P/3//d/9v/2f/c/97/4v/l/+X/
5f/l/+P/4f/h/+D/3//i/+P/5f/p/+v/6//r/+r/6v/q/+v/6//r/+v/7P/t/+3/7P/r
/+z/7v/w//L/9//1//X/9v/2//T/8//z//r/+f/4//b/8v/x//H/8v/y//b/9v/0//L/
7//u/+7/8P/1//f/+v/9//v/+v/6//n/9v/2//b/9f/x//H/9f/z//H/8f/w/+7/8f/y
//L/8P/v/+//7v/r/+r/6P/l/+T/6P/p/+v/7f/t/+//7//t/+v/7P/s/+v/6//r/+v/
6v/o/+j/6f/p/+r/6//r/+n/6f/p/+v/7P/s/+v/6v/n/+r/7v/0//X/8//x/+//7f/t
/+7/7v/u//D/8P/w/+//8f/x//L/8v/w/+//8P/u/+//7v/v//D/7//t/+//7//t/+z/
6//p/+z/7v/w//H/8f/w/+//7v/r/+r/6v/r/+//7//x//L/7v/t/+v/6f/o/+n/6f/n
/+n/5//n/+f/6f/r/+3/7//v/+3/7f/u/+r/6P/m/+L/5//o/+n/6v/q/+j/6P/p/+n/
6v/s/+z/6v/q/+j/6P/o/+j/5//n/+n/5//h/+H/4//k/+b/5//n/+7/7f/s/+v/6v/o
/+n/6f/q/+7/7//w//P/9//3//f/+P/1//T/9P/z//L/8v/z//T/8v/y//L/9P/0//f/
+f/8//7//f/9//3///////z/+v/3//f/9f/1//P/9f/y//D/7v/u/+7/6//o/+b/4//k
/+X/5v/m/+b/5//n/+j/6f/r/+f/4v/g/+H/4P/f/+D/3v/b/9z/3f/c/9z/3f/d/+D/
4f/j/+T/4v/c/9v/2//Q/8j/yf/N/9b/2//e/+D/5P/m/+v///8YACwAPgBVAGwAeQCA
AIMAgwB9AGkASgA7ADQAJAAZAAwA+//t/+T/4P/k/+z/8P/x//X/9v/6//z/+v/1//D/
6P/m/+f/6v/p/+v/6//r/+f/5P/k/+b/5v/m/+f/5//n/+b/5v/m/+b/5f/k/+P/5P/o
/+b/5v/n/+f/5P/k/+T/5v/n/+f/5//k/+T/5//l/+f/5//o/+n/5v/m/+X/4v/m/+v/
7f/s/+j/6P/p/+3/7f/t/+3/7f/r/+r/6//r/+3/7f/t/+v/6//t/+7/7//x//H/8v/1
//P/8//z//L/9P/0//X/9f/1//X/9v/3//r//P/+/wIA///8//n/+f/9////AgAEAAAA
/////wYABAAEAAMAAAD//wEABAAGAAYABgAEAAIAAQAAAAAAAgACAAEAAQABAAIAAgAD
AAMAAAAAAAAA///9//3/AQD///v/+//6//j/+v/6//n/9v/4//n/+f/3//j/+P/3//j/
9f/z//L/8f/x//P/8//x//H/8v/y//H/8f/x//H/8P/x//L/9P/1//X/9f/0//H/9P/1
//j/+v/5//n/+f/3//f/+P/7//n/9//3//f/9//2//b/9f/0//b/+P/6//v/+f/5//r/
+v/6//v//v/+//z/+v/6//r/+f/3//n/+f/8//z//P/7//v//P/9//3/+f/2//P/8P/0
//b/+f/9//z/+f/4//b/8//z//L/8f/0//f/+f/5//f/9f/1//X/9//3//f/9//5//f/
9//4//j/+P/4//b/9//2//X/9P/z//D/7//v//L/9P/3//j/9v/2//T/9P/0//T/8//z
//f/9//z//X/9P/0//X/9f/1//v/+f/0//D/8v/0//b/+P/3//f/9v/2//b/9//4//v/
/f/9//3//v///wAAAgADAP///P/6//j/+f/6//v//v8CAAUABwAKAAoACQAJAAkABwAH
AAQAAgABAAEA////////AQD+//z//P/8//z/+f/0//D/6//q/+z/7v/v//D/7//t/+z/
6//v/+3/6v/q/+z/7P/s/+7/6//n/+f/5//o/+j/6f/p/+j/5//n/+b/6P/s/+//7f/k
/9z/2//b/9j/2f/k/+r/5v/m/+n/8f8CABoAMgBHAFwAcwCGAIsAhQB/AHEAXABJADwA
LgAjABoACwD5//T/8v/w//L/9v/9/////v/+//7/+P/1//L/8P/w//H/9P/z//D/7//u
/+n/5v/m/+j/6P/o/+n/6f/p/+j/6P/o/+j/6v/s/+7/8v/y/+7/7P/r/+3/6v/q/+r/
6P/p/+n/6f/q/+r/7f/r/+v/6//s/+3/7//w//D/7v/s/+3/6//m/+b/6P/r//H/7//t
/+v/6f/r/+z/7//x/+//7//v/+3/7//x//L/8//z//P/9P/3//n/+f/5//j/9//2//b/
9f/3//f/+P/5//j/+P/4//r/+//8//3/AQAAAP/////+//////8AAAgACQAKAAoACAAE
AAMAAwACAAYABgAEAAIAAAAAAAEABAAGAAUABQAFAAMAAgACAAEA///+//3/+//8//3/
AgABAAEAAQAAAP7//P/8//v/+P/3//f/9v/z//X/9P/y//L/9P/z//P/8//x//P/8//x
//D/8P/v/+3/6//r/+v/6v/t/+7/8P/x//T/9f/1//P/8f/v/+//7v/w//H/8v/x//H/
8v/1//P/8//z//P/8//z//T/9P/0//b/9v/2//X/8//z//T/9P/3//n//f/+//r/9v/0
//L/8v/x//T/9f/z//L/8f/v//D/8v/0//X/8//y//H/8P/u/+7/7//x//L/8f/y//L/
7//v/+7/7f/w//P/9f/1//L/7//u/+3/7//v/+//7//s/+n/6P/o/+n/6v/r/+r/7//w
//H/8v/x/+7/7f/t/+z/7P/t/+z/7v/u/+z/7P/r/+r/6P/n/+n/6f/l/+f/7P/u//H/
8//r/+v/7f/s/+z/7P/s/+z/7P/q/+v/6//s/+7/7//w//P/9//3//f/+P/4//j/+f/5
//j/+P/5//r/+P/2//T/9P/3//v//v8CAAAA////////AAABAP///v/8//v/+P/3//f/
+f/2//T/9v/4//r/+f/y/+7/6f/o/+j/6P/n/+b/6P/n/+f/5//r/+n/5v/m/+r/6v/q
/+z/5//j/+P/4//j/+T/5v/n/+X/4//i/+D/5P/g/+H/5f/k/9z/2f/Z/9b/1//e/9z/
2v/g/+f/8f8AABAAHgAvAEIAVwB0AIUAhQB/AHkAbABVAEAANgApABgADwAJAPz/8P/m
/+b/5P/j/+n/9P/2//j//v8BAPz/+v/1//P/8//v/+//7//v/+v/5v/m/+j/6P/n/+f/
5v/l/+j/6v/s/+7/7f/s/+v/7P/s/+r/6v/r/+v/6P/o/+j/6P/p/+n/6f/m/+b/6f/n
/+f/5//o/+n/7P/u/+//7v/u//H/8f/u/+r/6v/r/+//7f/t/+3/7f/q/+r/7P/t/+7/
7//w/+//7f/v//D/8f/w/+//7//x//T/9f/2//b/9v/2//f/9//5//n/+v/7//7//v/+
/wAA///+//3////9//3//v/+//z/+//7/wIABQAIAAoACgAFAAUABgAGAAUABAABAP7/
AAACAAUACgAHAAUABAADAAQABAAFAAUABAAEAAQAAwD///3////7//r/+//7//r//P/+
/////v/8//3//f/7//n/+P/2//b/9f/z//L/8f/y//X/9v/1//f/+P/4//f/9//3//f/
9v/4//j/+f/5//n/+f/4//X/8//z//X/9v/5//n/+f/3//f/+P/7//n/+f/5//n/+f/3
//j/+P/4//v//P/9//3/+v/3//X/8v/1//n///8CAP///P/7//r/9v/z//T/8//2//b/
9v/1//f/+P/5//n/+f/4//f/9v/1//T/9P/1//f/9f/1//T/9v/3//f/9//2//f/9//1
//f/9f/1//X/9f/1//X/9f/y/+//7v/u//H/8v/z//L/9P/0//T/9P/0//L/8v/z//X/
9v/4//j/9P/y/+7/7P/v//L/9P/3//r/+f/0//X/8//y//L/8f/z//H/8f/w//D/8f/v
/+7/8f/y//P/9P/x//H/8P/w//P/9f/3//v/+//7//v//P/9//7/AAABAAAAAAABAAIA
AAD+//z//P8AAAMABQAIAAgABwAHAAcABQAFAAIAAAABAAMAAwAFAAIAAwD///z//P/8
//z/+f/3//T/8P/w/+7/7v/t/+z/7v/t/+3/7f/z//H/7v/u/+//7v/t/+7/6f/l/+X/
5f/k/+T/5f/l/+j/6f/r/+z/5v/m/+X/3//c/+D/4//f/9j/3f/s//L/8P/2////DQAi
ADgAUABjAHIAfwCIAIsAiwCBAHEAYgBLADQALAAnABQAAQD3//D/7v/2//7/AgD9//v/
AAAEAAAA/v8BAAAAAAD6//f/9v/x//L/8//0//H/8P/w//L/8v/x//H/8P/v/+7/7v/u
/+7/7//w//H/9P/1//L/8f/x//L/8P/x//L/8f/x//D/7//w//D/8//x//D/7//v/+//
8P/y//P/8v/0//f/9//0//L/8v/z//f/9//3//f/9//z//L/8//z//X/9f/1//P/9P/3
//n/+//6//n/+f/7//3//f/9//z/+v/6//v/+//+////AQADAAEAAAD//wAAAQACAAMA
BwAIAAkACwAMAAkABwAGAAwACwAMAAwACgALAA0AEAASABEAEAANAAoADAAMAA0AEAAP
AA0ADAALAAoACAAHAAUABQAGAAcABwAHAAcACwAJAAkACQAIAAYABAACAP//+v/8////
AQABAAEAAAD+//7//P/5//f/9f/1//f/9//1//P/9P/0//P/9P/1//b/9v/4//j/+f/5
//j/+f/5//f/+f/5//v//P/8//v/+v/3//j/+v/+//3////////////9//7//v/+//z/
/P/8//v//P/9////AAAAAAEABAAEAAQAAgACAAIAAAD9//7//f///wAAAQABAP7//v/+
//3//v/+//7//v/+//7///8BAAAA/f/8//r//f///wAAAQD+//3/+//3//j/9//4//n/
+//7//v/+//6//f/9v/2//b/9v/2//T/9P/0//T/9P/2//T/9P/1//f/+P/6//r/+f/4
//X/9P/0//T/8//z//n/+f/1//f/+P/4//n/+f/5//f/9//2//T/9f/1//b/+//4//b/
9v/2//b/9P/1//X/9v/8////AgAHAAkACQAJAAoACAAGAAUAAwACAAIAAwAEAAIAAgAC
AAQABwALAA4AEgAUABMAEwATABEAEQAOAAwACgAJAAYABQAFAAcABAACAAQABAAEAAEA
/v/8//n/+v/3//b/9P/y//T/9f/3//n/+v/3//P/8v/3//j/+f/8//f/8f/v/+3/7v/u
/+//7//x//H/8v/y/+7/7v/t/+X/4P/k/+v/6f/o/+n/7P/y//T/9v8DABMAHgAwAEQA
WQB0AIcAjgCVAI8AfwBxAGYAVQBCADYAJQASAAUAAQD8//j//P/+//j/+/8BAAgADAAM
AAgAAwD8//j/9f/1//f/9f/1//X/9f/x/+//8P/z//T/9P/1//X/9f/2//b/9v/2//P/
8v/x//L/9v/0//T/9f/1//L/8v/y//D/8f/x//H/8P/w//P/8f/u/+3/7f/t//L/9v/5
//r/+f/7//r/9v/y//D/7//x//P/8//z//P/8//0//f/+f/3//f/9//1//b/+f/7//3/
+//5//j/+f/8//3//v/+//v/+v/6//n///8BAAQABwAHAAYABQAGAAUABAADAAUACAAJ
AAsADAAIAAcABwAOAA0ADgAOAAwACQAJAAoACgAKAAoACAAGAAkACgAMABAADgALAAkA
BwAJAAgACAAHAAcACAAJAAkABAADAAYAAwACAAMAAwACAAAAAAD///z/+v/7//v/+f/3
//b/9P/0//f/9//4//n/+f/7//v/+f/3//b/9P/x//L/8//0//T/9P/0//X/9f/4//n/
+f/3//b/9f/2//b/+v/7//z/+//7//z////9//z/+//6//n/+f/6//r/+v/9//7/////
//v/+f/4//b/+v/9/wIABAD///z/+//6//v/+f/7//v/+v/6//r/+f/3//j/+f/5//v/
/P/9//7//P/6//n/+f/4//X/9P/y//T/9//5//v/+v/5//f/8//3//f/+f/7//n/+f/5
//n/9v/z//L/8v/1//b/9//2//f/9v/1//T/9P/y//L/8//z//T/9v/2//T/9P/y//L/
8//0//T/9f/3//f/8//1//T/+v/3//P/8v/0//T/9P/0//b/9//3//j/+P/5//r//f/+
//3//P/8////AAACAAMA///8//r/+P/8//7/AAAEAAQABwAJAAwACgAJAAkACQALAAsA
CAAGAAMAAwABAAEA//8BAP7//P/+//7//v/7//T/8P/r/+r/7//y//T/9v/0//H/7//t
//H/7//s/+z/7v/u/+7/8P/t/+n/6f/p/+n/6v/s/+3/6//r/+z/7P/s/+r/6//n/+L/
3v/b/9n/1v/X/+L/6P/m/+r/8//9/wwAGAAqAEMAWABrAIAAkwCPAIMAewBoAEkAPgA8
ADEAIgAVAAcA9v/u/+7/6P/o//P/+f/4//z/BgACAPv//P/6//b/9f/2//P/8//z//P/
7//q/+r/7P/s/+3/7//w//H/8P/w//D/8P/v/+7/7f/u//D/7v/u/+//7//s/+z/7P/s
/+3/7f/t/+7/7v/x/+//8P/x//P/9f/0//T/8//w/+7/8f/x/+7/7P/s/+3/8f/z//P/
8//z//L/8v/0//X/8//z//P/8f/x//P/9P/1//b/9//5//3/+v/5//j/9v/3//j/+v/7
//3//f/+////AgACAAIABAAEAAQABAAHAAUABQAGAAYAAgABAAEACAALAAwADAAKAAcA
BwAIAAgADAAMAAoACAAFAAQABAAGAAkACQAKAAsACwAKAAoACQAFAAQAAwABAAAAAQAG
AAUABQAFAAQAAgD///7//P/4//z///8BAAEA/f/6//b/9P/2//f/+f/7//j/+f/4//X/
9f/2//b/9f/3//n/+//8//v/+v/6//n/9//3//b/8//z//P/9f/2//n/+//9//3//P/8
//7/+//5//n/+f/5//r//P/9//7//P/8//z/+//5//n/+v/6//z//f8AAAAAAAD+//7/
/v////3//////////v/9//v/+//8//3//f/7//r/+f/4//v//P/+/wEA/f/5//f/9P/4
//v//f////7//f/7//f/9//1//X/9f/1//X/9f/1//j/+f/8/wAA/v/8//r/9v/3//b/
9f/0//X/9P/1//f/9v/2//f/9v/3//j/9//4//b/9v/1//X/+f/5//X/9//6//r/+//7
//X/8f/v//D/9P/2//j/+v/8//3//f/+//7///8AAAMABgAHAAgACgAIAAgACQAJAAQA
AgABAAAAAQACAAMABgAHAAkACgAMAA0ADQAOAA8AEQARAA4ADAAJAAkABwAHAAoADQAL
AAoABwAGAAUAAQD9//r/9v/2//P/8v/w/+7/8f/x//L/8//2//P/7//u//D/8P/w//L/
8v/v//D/8f/w//D/8f/x/+//7//w//D/8v/w/+3/6//s/+z/5//f/9z/5f/s/+z/7P/w
//v/DwAeADIASgBfAHIAhQCOAJUAmwCTAH8AbABXAEQANgAtACIADwD7//T/+v/+//7/
/v8FAAcAAgACAAoADgAHAPz/+v/5//n/+//5//j/9//2//H/8P/y//b/+P/3//f/9v/1
//L/8v/y//L/9f/2//f/+v/6//b/9P/z//T/8v/z//T/9P/1//X/9f/2//b/+f/3//b/
9f/1//X/9P/0//P/8P/0//n/+//6//b/9v/3//v/+v/5//j/9//0//T/9v/3//n/+//9
//3//P/9//3//f/9//3//v8BAAEAAQABAAAAAQACAAQABQAFAAMAAgABAAQABgAIAAwA
CwAKAAkACwAMAA0ADwAQAAwACwALABIAEQASABIAEAAPABEAFAAWABcAFgATABAADwAO
AA4AEAARABEAEgATABMAEgASABEAEQASABMAEwAQAA8AEgAPAAsACwAKAAgACQAKAAoA
CAAHAAcABgADAAQABAADAAQAAgABAAEAAQABAAMAAwABAAMABAAEAAMAAAD///7//P/9
//7/AAABAAIAAwADAAEAAQABAAMABAADAAMAAwABAP//AAADAAEAAwADAAMAAwADAAQA
BAAEAAYABgAGAAUABwAHAAgACAAFAAUABwAGAAUABAAFAAYAAwABAAMAAwAGAAYABgAF
AAUABgAHAAcAAgAAAP7//P/+/wAAAwAHAAgABwAIAAgABQAFAAQAAwACAAMAAwABAP//
/f/9//3/AAABAAIAAwABAP////8AAAAAAAAAAP7/AAAAAAAAAAAAAP7//v//////AAAC
AAIAAgACAAAAAAAAAAAA/////wMAAwD//wEAAQAAAAAA//8CAAEAAgACAAEAAQAAAAAA
AwAFAAUABQAHAAkACgALAAwADAANAA0ADgAOAA0ADQANAA0ADQANABEAEwAVABkAGAAW
ABUAFQAVABYAFwAXACEAIQAWABAAEgAQABAAEAAQABIAEgASABIADQAKAAcABAAAAP7/
/P/6//z//P/8//z//P/8//z//P/6//r/+v/6//v//P/9//7//P/8//z//P/6//r/+v/6
//j/9v/0//L/8P/w//D/8P/v/+7/7f/s//D/8v/0//b///8IABEAGgAvAEIAVQBoAHIA
fACGAA==
         </WaveFormData>
      </LeadData>
      <LeadData>
         <LeadByteCountTotal>10000</LeadByteCountTotal>
         <LeadTimeOffset>0</LeadTimeOffset>
         <LeadSampleCountTotal>5000</LeadSampleCountTotal>
         <LeadAmplitudeUnitsPerBit>4.88</LeadAmplitudeUnitsPerBit>
         <LeadAmplitudeUnits>��V</LeadAmplitudeUnits>
         <LeadHighLimit>2147483647</LeadHighLimit>
         <LeadLowLimit>268435456</LeadLowLimit>
         <LeadID>V1</LeadID>
         <LeadOffsetFirstSample>0</LeadOffsetFirstSample>
         <FirstSampleBaseline>0</FirstSampleBaseline>
         <LeadSampleSize>2</LeadSampleSize>
         <LeadOff>FALSE</LeadOff>
         <BaselineSway>FALSE</BaselineSway>
         <ExcessiveACNoise>FALSE</ExcessiveACNoise>
         <MuscleNoise>FALSE</MuscleNoise>
         <LeadDataCRC32>2313893002</LeadDataCRC32>
         <WaveFormData>
+v/6//r/+v/6//r/+v/6//j/+P/4//j/+P/4//j/+P/6//r/+v/6//j/+P/4//j/9v/2
//b/9v/2//b/9v/2//T/9P/0//T/9P/0//T/9P/2//b/9v/2//X/9P/z//L/8f/w/+//
7v/t/+z/6//q/+z/7P/s/+z/6v/q/+r/6v/n/+b/5f/k/+T/5P/k/+T/4//i/+H/4P/i
/+L/4v/i/+D/4P/g/+D/4//k/+X/5v/k/+T/5P/k/+X/5v/n/+j/6f/q/+v/7P/s/+z/
7P/s/+//8P/x//L/9f/2//f/+P/7//z//f/+//7//v/+//7//v/+//7//v///wAAAQAC
AAIAAgACAAIAAgACAAIAAgACAAIAAgACAAIAAgACAAIAAgACAAIAAgAEAAQABAAEAAMA
AgABAAAAAgACAAIAAgD///7//f/8//3//v///wAAAgACAAIAAgACAAIAAgACAAEAAAD/
//7//v/+//7//v///wAAAQACAAQABAAEAAQAAgACAAIAAgACAAIAAgACAAIAAgACAAIA
AwAEAAUABgAGAAYABgAGAAYABgAGAAYABAAEAAQABAAEAAQABAAEAAUABgAHAAgABwAG
AAUABAAGAAYABgAGAAYABgAGAAYACAAIAAgACAAIAAkACgAMAAwADgAPABAAEQARAA8A
EQAQABAADwAPAA8ADwAPAA8AEgASABEAEQARAA8ADQAKAAgABgAEAAIAAAD//////v/+
////AAABAAAAAQACAAMABAAFAAUABQAHAAcABwAIAAYABgAFAAUABAAEAAQABAACAAIA
AgACAAQABgAJAAsACAAHAAYABQAFAAYABgAGAAgACAAIAAgACAAIAA0AFgAcAB4AIwAh
ABwAFAAPAA0ADwAVACEAKQAxADMAKgAfABEACwAOABwAJgArADEANQAzADEALQAfAA8A
AwDz/+H/2//h/+b/6P/l/+T/6P/r//H/9P/0//X/9v/6//r/+v/8//7/AAABAP//////
/wAAAAAAAAAAAAACAAIAAgACAAEAAQAAAP//////////AAAAAAAA/v/+/wAAAAD/////
/f/9//3//f/9//3//f/9//7////+//////////7/+//9//3//f/9//3//P/8//7/+//6
//r/+f/7//n/+P/3//X/9f/1//X/9P/z//P/8//x//H/8f/w/+//7//v//D/7f/s/+r/
6v/q/+n/6P/n/+X/5P/i/+L/3//f/+D/4P/e/9z/3P/d/9//3//f/9//3f/d/93/3f/d
/9z/2//a/9z/3f/e/+D/4f/i/+P/5P/k/+T/5v/n/+X/5f/n/+n/6//u/+//7//w//P/
9f/2//j/+f/7//v//f/+//7//v8BAAAAAQADAAUABQAFAAUAAwAEAAUABQAGAAYABQAF
AAYABgAHAAkACAAGAAUABQAFAAQAAwACAAIAAwADAAQAAgACAAIAAQADAAMAAwACAAEA
AAD///7///8AAAAAAQACAAIAAgABAP7//f/9//7//P/8//3//f/9//7//v/+////////
///////////////9//7//v/+/wEAAQAAAP///f/9//7/AQD//////////wAAAQACAAQA
AgACAAIAAgACAAEAAQABAAMABQAFAAUABQAEAAQABAAEAAQABQAFAAMAAwADAAMAAwAC
AAIAAgACAAQABAAEAAQAAgACAAIAAgACAAMABAAGAAgACAAIAAoACwAOAA8ADwANAA8A
EAAQAA8ADQANAA0ADQAPABAAEAAPAA8ADQALAAkABgAFAAQAAwAAAP7//f/9//7//f/9
//3/+//8//3//v///wAAAQABAAIAAwAEAAUABAAEAAQAAwADAAQABAAEAAIAAgACAAIA
BAAEAAQABQAFAAUABQAFAAUABQAGAAYABgAGAAYABgAGAAYACAANABIAFgAaAB0AHQAY
ABQAEwATABcAIQAvADkAPQA5AC4AIwAdABsAHgAiACIAHQAdAB8AHQAXAA0A///v/93/
zf/F/8v/1//c/97/4f/o/+r/7f/v//L/+P/7//r//v/+//7//f/+//////////////8A
AAAAAAAAAAAAAAAAAAAAAAAAAAEAAQABAAEAAQABAAIAAgACAAAAAAAEAAQAAwADAAEA
AQABAAEAAQABAAEAAQADAAMAAQABAAAAAQABAP////////////8AAAAAAQAEAAAAAAAB
AAEA///9//z/+//7//v/+//7//r/+f/5//n/+//7//v/+v/4//f/9v/2//X/9P/y//L/
9P/z//L/8f/v/+7/7P/s/+n/6f/q/+r/6//q/+v/7f/s/+v/6v/p/+v/6//r/+v/7P/s
/+z/7P/v/+//7//w/+//8P/x//L/8v/y//T/9f/3//f/+f/7//z//v/+//3//f///wAA
AAACAAMABQAFAAUABgAGAAYACAAGAAYABwAFAAUABQAFAAUABgAHAAcACAAIAAcABwAF
AAQABAAFAAcABgAGAAcABQAEAAMAAgADAAUABgAIAAYABgAGAAUAAwADAAMAAgAEAAQA
BAAEAAQABAADAAMABgAGAAYABQAEAAMAAwAEAAIAAgADAAMAAwAEAAQABAADAAMAAwAD
AAUABQAFAAUABQAGAAYABgAHAAcABgAFAAMAAwAEAAcABQAFAAUABQAFAAUABQAGAAYA
BgAGAAYABAADAAMAAwAFAAcABwAHAAUABAAEAAQABQAGAAgACQAHAAcABwAHAAUABAAE
AAQABAAGAAYABgAIAAgACAAHAAUABQAFAAUABgAGAAYABgAGAAYABgAGAAYABgAGAAcA
CAAIAAgACgALAA0ADwAQAA8ADwAQABAADwAPAA8ADwAPAA8AEAAQAA8ADQALAAkABwAG
AAUABAADAAAA/v/9//3//v/9//3//f/9//7///8AAAEAAgADAAMAAwADAAMAAwACAAIA
AgABAAEAAgACAAIABAAEAAQABAACAAIAAgADAAMAAwADAAMABQAFAAYABgAEAAQABAAE
AAQABgAKAA0AEgAUABYAGQAbABYAEAAPABMAHQArADUAOQA5ADMAJgAbABkAHwAiABwA
EgARABMAEwAPAAUA9f/j/8//vf+3/73/y//T/9j/3P/f/+T/6P/t//H/9v/4//n/+f/8
//v/+v/7//z//f/9/////////wAA/v/+//7//v/8//z//P/8//7/////////AQABAAEA
AgACAAIAAAAAAAAAAAD///////////////8AAAEAAgADAAEA///7//n//P///wEAAQD/
//////////3//P/8//7//f/+/wAAAQD///3//P/7//z//f/+/////P/7//v/+//7//v/
+//6//n/+f/5//r/9//2//T/9P/y//H/8P/v//L/8v/x//L/8//z//T/9P/x/+7/7f/t
/+7/7//w//H/8f/x//H/8f/w//D/8P/w//P/8//z//T/8//0//X/9v/2//b/+P/5//f/
9//5//v//f8AAAEAAQD//wEAAgACAAAAAQADAAMABQAGAAYABgAGAAQABAAFAAMAAwAD
AAMAAwAEAAUABQAGAAYABQAFAAcABgAGAAcABQAEAAQABQAHAAYABQAEAAIAAwADAAQA
BQAGAAcABwAFAAUABQAEAAYABgAGAAYABgAGAAUABQAEAAQABAADAAUABQAGAAgABgAG
AAcABwAJAAoACgAKAAcABwAHAAcABwAHAAcABwAHAAgACAAIAAcABwAGAAUABwAHAAgA
CwAHAAcABwAHAAkACQAJAAoACgAKAAoACgAIAAcABwAHAAcACQAJAAkACQAIAAgACAAI
AAgACQAJAAkACQAJAAkACQAIAAgACAAGAAgACAAIAAgACAAIAAcACQAJAAkACQAKAAoA
CgAKAAwADAAJAAgACAAIAAgACAAIAAgACQAKAA4ADgAQABEAEgATABMAEQATABQAFAAT
ABMAEwATABMAEgASABEADwAQAA8ADgANAAgABwAGAAUABAACAAEAAQACAAEAAQABAAMA
BAAFAAYABwAIAAkACQAHAAcABwAHAAgACAAIAAcABQAGAAYABgAJAAoACwAMAAkACAAH
AAcACQAJAAkACQAJAAkACgAKAAoACgAKAAoADgAMAA4AFQAaABoAHAAjACcAIAAYABMA
EwAZAB8AJwAvADMAMwAsACEAEwAPABYAIAAqADEANwA9AD0AOQA1ACkAFwAJAPv/6f/j
/+f/7v/w/+//8P/y//P/9f/6//7///8CAAYABgAGAAcACAAJAAkACQAJAAkACgAKAAoA
CgAKAAoACgAKAAoACAAJAAkACQAJAAkACQAKAAoACgAIAAgACgAKAAkACQAJAAkACQAJ
AAkACQAJAAkACQAJAAcABwAIAAkACQAHAAcABwAHAAcABQAEAAQABgAEAAQABQAFAAMA
AQAAAP/////////////+//3//f/9//3//f/9//z/+P/3//b/9v/3//b/9P/0//L/8f/w
/+//8f/w/+7/7v/r/+v/7P/s/+j/5v/m/+f/5P/j/+L/4f/i/+P/5P/l/+b/5v/m/+b/
5v/l/+T/5P/n/+j/6f/q/+j/6P/q/+v/7f/t/+//8f/x//T/9f/1//f/+f/6//r//P/9
/////////wAAAAAAAAUABAAFAAcACAAJAAoACwALAAwADQANAA0ADAAKAAkACwAKAAoA
CwANAAwADAANAAsACgAJAAgACAAJAAkACgAJAAgABwAFAAYABwAIAAgABgAGAAYABgAE
AAQAAwADAAQABAAEAAMAAgABAAEAAgAAAAAAAQABAAEAAgACAAIA////////////////
/////wEAAgACAAIAAQABAAAA////////AAADAAIAAwAEAAUAAwADAAMABAAEAAQABAAE
AAQAAwADAAMABQAHAAcABwAHAAYABgAGAAQABAAFAAUABgAHAAgACQAHAAYABgAGAAYA
CAAIAAgABgAGAAYABQAGAAcACAAJAAkACAAHAAYACAAIAAkACQAJAAwACgAKAAoACgAK
AAoACwAMABAAEAASABMAEgATABMAEQARABIAEgARABEAEQARABEAEwAUABQAEwATABEA
DwANAAgABwAGAAUABQAEAAQABQACAAEAAQABAAEAAgADAAQABQAGAAcABwAFAAUABQAF
AAgACAAIAAcABwAIAAgACAAGAAYABgAGAAYABgAGAAcABwAHAAcABwAHAAcACAAIAAoA
CgAKAAoACgAMABAAEwAWABoAHgAfAB8AGgAUABEAFwAdACcAMwA7ADsAMwAoAB0AFwAb
ACIAJgAkACEAHQAdABkADwADAPX/4//T/8f/yf/R/9n/4P/i/+X/6P/u//H/8//2//j/
9//4//z//P/8////AAABAAEAAAD///7//v8AAAAAAAAAAAAAAAAAAAAA/v////////8A
AAEAAgAEAAIAAgAAAAAABAAEAAMAAwADAAMAAwADAAIAAQAAAP//AQABAP////8CAAMA
AwABAP//////////AQAAAAAAAgD+//7//////wEA///+//3/+//7//v/+//8//v/+//7
//n/+f/5//j/9v/1//T/9P/z//L/8P/w//L/8f/w/+//7v/s/+n/6P/o/+n/6//s/+j/
5v/m/+f/5//n/+f/5//n/+f/5//n/+r/6v/q/+r/6//r/+v/7P/t/+7/7//w//D/8P/y
//P/8//z//X/9//5//z//f/9//3///8AAAAAAAABAAMAAwAFAAYABgAGAAYABAAEAAUA
BQAFAAUABQADAAQABQAFAAQABAADAAMABAAEAAUABwAFAAQABAAFAAUABAADAAIABAAF
AAUABgAEAAQABAADAAMAAwADAAIAAgACAAIAAgAAAAAA/////wIAAgACAAEAAAD/////
AAACAAIAAwADAAIAAgABAAAAAQABAAEAAQABAAEAAQABAAEAAgACAAIAAQABAAAA//8B
AAEAAgAFAAMAAwADAAMAAgABAAAAAAACAAIAAgACAAIAAQABAAEAAQADAAMAAwADAAIA
AgACAAIAAgADAAMAAwADAAMAAwABAAAAAAAAAAAAAgACAAIAAgACAAIAAQABAAEAAQAB
AAIAAgACAAIAAgACAAMAAwADAAMAAwABAAIAAgACAAIAAgACAAIAAwAEAAQABAAGAAcA
CQALAAwACwANAA4ADgANAAsACwALAAsACwAMAAwACwANAAsACQAHAAYABQAEAAMAAQD+
//z/+//4//f/9//3//n/+v/7//z//v8AAAIAAwACAAEAAAD//wAAAAAAAP//AAACAAMA
BAACAAIAAgACAAAAAAAAAAEAAwADAAMAAwABAAEAAgACAAIAAgACAAIABAAGAAoADQAQ
ABIAFgAZABkAFgAUABEADwAVAB8AKwA1ADkANQAsACMAHQAfACAAHgAcABkAEQAPAA0A
BwD7/+v/2f/F/7n/t/+//8n/1P/c/+H/4v/m/+n/6//u//T/9//3//r/+f/4//n/+v/7
//v//P/9//7/AAD///7//f/8//r/+v/6//r//f///wAAAQD///////8AAAAAAAD+//7/
/v/+//3//f/+////AAABAAEAAQABAAEAAQABAP/////+///////9///////////////+
//7/AAD+//7//////wAA/////////v/9//z/+//8//v/+//7//n/+f/5//j/+P/3//b/
9v/3//b/9P/0//b/9f/0//P/9f/0//L/8v/w/+//7//u/+//7v/v//H/7//v/+//7//w
//H/8v/z//P/8v/x//D/7//v/+//8P/x//L/8//0//X/9v/5//v/+v/5//r/+//8//7/
/v/9//7/AQADAAQABAAFAAcABwAIAAgABwAGAAgABgAGAAcABQAFAAUABQAGAAgACgAL
AAkACAAGAAUABQAEAAQABQAHAAgACgANAAsACgAJAAgABgAHAAcACAAIAAgACAAHAAkA
CQAJAAgACgAKAAoACgAIAAgABwAHAAgACAAIAAcABgAFAAUABgAIAAgACQAJAAoADAAN
AA4ADAALAAoACQAHAAcABwAHAAkACgAKAAoADQANAAwACwAJAAkACgANAAsACwALAAsA
CwALAAsADAAMAAwADAAMAAwACwALAAsADQAPAA8ADwAOAAwACwAKAAwADAANAA0ADAAL
AAoACQAKAAoACwAMAA4AEAAQABAADgAOAA4ADQALAAsACwALAAoACgAKAAoADAAMAA0A
DQALAAsACwALAAwADAAMAAwADAAMAAwADQAOABAAEAASABMAEgATABMAEQAVABYAFgAV
ABMAEwATABMAFAAWABcAFwAXABUAEwARAA0ACwAJAAcACAAGAAUABQAGAAUABQAFAAMA
BAAFAAYABQAGAAcABwAHAAcABwAHAAkACgALAAsACQAKAAoACgAKAAoACgAKAAkACAAH
AAcACQAJAAkACQAJAAkACgAKAAoACgAKAAoACgAKAAoADQASABgAGgAdAB8AIAAeABcA
DwARABcAIQApAC8AMQAuACMAFQANABAAGAAgACcALQAzADUAMwAxACcAGQAJAPn/6f/Z
/9f/3P/i/+X/6v/q/+v/7//w//D/8//2//r/+v/6//3//v///////f/9//3//v8AAAAA
AAAAAAAAAAAAAAAAAAABAAEAAQD///////8AAP7//v/8//z/AAAAAP//////////////
/////////////f/9//v/+//8//3//f/7//n/+f/5//n/9//2//b/+P/0//T/9f/1//b/
9f/1//X/9f/1//X/9f/0//P/8//z//L/8f/w/+7/7f/t/+3/7v/r/+r/6P/o/+f/5f/j
/+H/4//i/+D/4P/d/93/3v/e/9z/2v/a/9v/2f/Z/9n/2f/X/9f/1//X/9j/2P/Y/9j/
2f/Z/9n/2v/Z/9r/2//c/97/3v/g/+H/4f/h/+P/5f/l/+j/6f/p/+v/7f/u/+7/7//x
//T/9f/1//b/9v/2//n/+P/5//v//f/9//3//f/+/wAAAgADAAMAAgAAAP//AAAAAAEA
AwADAAIAAgADAAMAAgABAAAA/v//////AAAAAAAAAAD///////////7//P/8//z//P/8
//z/+//7//z//P/8//v/+P/3//f/+P/5//r//P/9//z//P/7//r/+f/5//n/+f/5//n/
+f/5//v//P/8//z//f/9//z/+//5//n/+v/9//3//f/9//3//f/9//3//v/+//7//v/+
//7//f/9//3///8BAAEAAQABAAAAAAAAAP7//v////////////////////7//v/+/wAA
AgACAAIAAAAAAAAA//8BAAEAAQABAAIAAgACAAIAAAAAAAEAAQABAAEAAQABAAMAAwAD
AAAAAAAAAAAAAAACAAIAAwAEAAYABgAIAAkACgALAAsACQANAA4ADgANAAsACwALAAsA
CwAMAAwACwALAAkABwAFAAAA///+//3//v/8//v/+//6//n/+f/5//n/+v/7//z//f/+
//////8BAAEAAQABAAAAAAAAAP///f/+//7//v///wAAAQACAAIAAgACAAMAAQABAAEA
AQADAAMABAAEAAYABgAGAAYABAAIAAoADQASABYAHAAbABUAEAAQABMAFQAdACkAMwA5
ADUALwAiABcAFwAbAB4AHgAcABcAFwAXAA8ABwD9/+//3f/L/8H/xf/P/9f/3P/e/9//
5P/q/+3/7f/w//b/+f/3//r/+f/4//v//P/9//3//f/9//3//v/+//7//v/+//7//v/+
//7/AAABAAEAAQD///////8AAAAAAAD+//7/AAAAAP//////////////////////////
AQABAP////8AAAEAAQD////////////////+//7/AAD8//z//f/9/////f/8//v/+//7
//v/+//8//v/+//7//n/+f/5//j/+P/3//b/9v/3//b/9P/0//P/8f/v/+3/7//u/+z/
7P/s/+3/7//w/+z/6v/q/+v/6f/p/+n/6f/r/+v/6//r/+r/6v/q/+r/6//r/+v/7P/v
//D/8f/y//T/9P/2//f/9//3//n/+//7//7///////3///8AAAAA/v///wEAAQAFAAYA
BgAGAAYABAAEAAUABwAHAAcABwAFAAYABwAHAAYABgAFAAUABwAGAAYABwAFAAQABAAF
AAcABgAFAAQAAgADAAMABAAEAAQABAADAAUABQAFAAQABAAEAAQABAAGAAYABQAFAAQA
BAAEAAMABAADAAMABAACAAIAAwADAAUABgAGAAYAAwADAAMAAwAFAAUABQAFAAMABAAE
AAQABwAHAAYABQADAAMABAAHAAUABQAFAAUABwAHAAcACAAHAAYABQAEAAQAAwADAAMA
AwAFAAUABQAHAAYABgAGAAYABgAHAAcACQAJAAkACQAJAAgACAAIAAcACAAHAAYACAAI
AAgABwAFAAUABQAFAAYABgAGAAYABgAGAAcABwAHAAcABwAHAAcABwAHAAcACQAGAAYA
BgAGAAYACAAIAAkACgAKAAoADAANAA4ADwAPAA0AEQASABIAEQAPAA8ADwAPABEAEgAS
ABEADwANAAsACQAGAAUABAADAAIAAAD//////P/7//v/+//7//z//f/+/wEAAgADAAMA
BAAFAAYABwAGAAYABgAFAAIAAgABAAAAAgACAAIAAgADAAQABQAHAAUABQAFAAUABQAF
AAYABgAGAAYABgAGAAgACgAOABEAFAAaAB4AIQAfABoAFgAVABcAHwArADcAPQA5ADEA
JAAbABsAHQAgACAAHAAXABcAGQAVAA0A///t/9v/y//B/8P/y//R/9j/4v/n/+j/7v/x
//P/9v/6//3//f8AAP///v///wAAAQABAAEAAQABAAIAAgACAAIAAgAEAAQABAAEAAYA
BwAHAAcABgAFAAQABAAEAAQAAgACAAYABgAFAAUABQAFAAUABQADAAMAAwADAAUABQAD
AAMABAAFAAUAAwAEAAUABgAHAAYABAADAAQAAgACAAMAAwABAP///v/9/wAAAQACAAMA
AAD////////+//3//P/6//n/+f/5//r/+//6//j/+P/4//f/9v/1//X/9P/y//L/7//v
//D/8P/w/+7/7v/v//H/8f/x//H/8//z//P/8//y//L/8v/y//P/8//z//T/8//0//X/
9v/3//j/+//9//z/+//8//3//f8AAAEAAQADAAUABgAGAAYABwAJAAkACgAKAAkACAAL
AAoACwANAA0ADQANAA0ADAAMAAwACwAMAAwACwALAAwADAANAA8ADQAMAAwADQANAAwA
CwAKAAwADQANAA4ADgAOAA4ADQANAA0ADQAMAAwADAAMAAwADAAMAAsACwANAA4ADwAP
AA0ACwAKAAoACwAMAA4ADwAOAA4ADQAMAAwADQAOAA8ADgANAAwACwAMAA4ADwAQABEA
EQAQAA8ADQANAA4AEQAPAA8ADwAPAA8ADwAPABAAEAAQABAAEAASABEAEQARABEAEwAT
ABMAEQAQABAAEAAOAA4ADwAPABEAEQARABEADwAOAA4ADgAOABAAEAAQABIAEgASABEA
EQARABEAEQAQABAAEAAQABQAEgARABMAEgAUABQAFAAUABIAEgATABQAFAAUABYAFwAY
ABkAGQAXABsAHAAcABsAHQAdAB0AHQAbABwAHAAbABkAFwAVABMAEQARABEAEQAOAAwA
CwALAAoACQAJAAkACwAMAA0ADgAPABAAEQARABAADwAOAA0AEAAQABAADwANAA4ADgAO
ABAAEAAQABAAEgASABIAEwASABEAEAAPABEAEQASABIAEAAQABAAEAAUABQAFgAZABwA
IAAkACkAKwAkACAAGwAZAB0AJwAxADcAOwA7ADQAJQAZABkAIAAmACwAMQA1ADkAOQA3
ADMAJQARAAMA8//j/93/4//s//D/8f/u/+7/8//5//r//v8DAAQACAAIAAgACAAIAAgA
BwAJAAkACQAKAAgACAAIAAgACgAKAAoACgAKAAsACwALAAsACwALAAwADAAMAAoACgAL
AAoACAAHAAkACQAJAAkACwALAAsACwAJAAkABwAHAAgACQAJAAcABQAFAAUABQAGAAYA
BwAKAAcABgAGAAUAAwABAAAA//8BAAEAAQABAAAA/////////f/9//3//P/6//n/+P/4
//n/+P/2//b/9v/1//T/8//x//D/7v/u/+v/6//s/+z/6v/o/+j/6f/p/+n/6f/p/+f/
5//n/+f/6P/o/+j/6P/p/+n/6f/q/+3/7v/v//D/7v/u//D/8f/x//H/8//1//f/+v/7
//v//f///wAAAAACAAMABQAFAAcACAAIAAgADAAKAAoACwAOAA8AEAARABEAEgATABMA
EgASABEAEQARABAAEAARABMAEgASABMAEwASABEAEAAOAA8ADwAQABIAEgASABEAEAAP
AA4ADAAKAAoACgAKAAwADAALAAsADAAMAAwACwAKAAkACQAKAAoACgALAAsACQAKAAoA
CgAKAAsADAANAAsACwALAAsACQAKAAoACgANAA0ADAALAA0ADQAOABEADgANAAwACwAM
AA0ADgAQABAAEAAQABAADgANAA0ADQANAA8ADwAPABEAEAAQABAAEAAQABEAEQARABEA
EQARABEAEAAQABAAEAASABIAEgAQABAAEAAPAA8ADwAPAA8AEgASABIAEgASABIAEwAT
ABEAEwATABIAEgASABIAEgASABIAEwAUABYAFgAYABkAGgAbABsAGQAdAB4AHgAdABsA
GwAbABsAGwAcABwAGwAbABkAFwAVABIAEQAQAA8ADwAOAA4ADwANAAsACgAJAAsADAAN
AA4ADwAQABEAEQAPAA8ADwAPABAAEAAQAA8AEQASABIAEgAQABAAEAAQABIAEgASABMA
EwATABMAEwATABMAFAAUABIAEgASABIAEgAWABwAHwAkACoAKgApACcAJAAeABkAHwAp
ADUAQwBHAEUAQQA4AC0AKQApACwALgAsACcAIwAjAB8AFwALAP3/6//Z/8//0//b/93/
5P/q/+3/8P/4////AQACAAIABQAIAAwADAAMAAsADAANAA0ADQANAA0ADgAOAA4ADgAO
ABAAEAAQABAADgAPAA8ADwARABEAEQASABIAEgAQABAAEAAQAA8ADwARABEAEQARABEA
EQARABEAEQARAA8ADwASABMAEwARAA8ADwAPAA8ADwAOAA4AEAAMAAwADQANAA8ADQAM
AAsACwALAAsACwAMAAsACwALAAsACwALAAoACQAJAAkACgAIAAYAAwACAAIAAQAAAP//
AQAAAP7//v//////AAAAAP7//P/8//3//f/9//3//f/9//3//f/9/wAAAAAAAAAA////
////AAABAAIAAwAEAAQABAAGAAcABwAHAAkACwANABAAEQARAA8AEQASABIAEgATABUA
FQAZABoAGgAaABoAGAAYABkAFwAXABcAFwAVABYAFwAXABgAGAAXABcAFwAWABYAFwAX
ABYAFgAXABcAFgAVABQAFgAXABcAGAAWABYAFgAVABYAFwAYABgAFgAWABYAFgAXABgA
GAAZABgAGAAYABcAGAAXABcAGAAYABgAGQAZABcAGAAYABgAFwAXABcAFwAYABkAGgAb
ABsAHAAcABwAGwAbABoAGQAZABkAGgAdAB0AHQAdAB0AHAAbABoAGgAaABoAGgAaABsA
GwAcAB0AGwAdAB0AHQAdABwAHAAcAB4AHgAfAB8AHgAdABwAGwAcABwAHQAeAB0AHgAd
ABwAHQAeAB8AHwAdAB0AHQAdABwAHAAcABwAHAAcAB0AHQAfAB8AHwAfACEAIQAhACEA
IQAhACEAIQAjACQAJAAkACUAJgApACoAKAApACkAKAAqACoAKQApACoAKgArACwAJwAj
ACAAHgAcAB0AHQAdABwAHAAZABcAGAAYABgAGAAYABkAGgAbABwAHgAeAB4AHgAfACAA
IQAiACEAIAAfAB4AHwAgACEAIgAiACIAIgAiACAAIAAgACAAIgAiACIAIgAkACQAJAAk
ACYAJgAmACYAKgAsAC4AMAAzADYAOQA8ADgANgA0ADIAOQBAAEcATgBJAEYAQwBAAD0A
OgA3AA==
         </WaveFormData>
      </LeadData>
      <LeadData>
         <LeadByteCountTotal>10000</LeadByteCountTotal>
         <LeadTimeOffset>0</LeadTimeOffset>
         <LeadSampleCountTotal>5000</LeadSampleCountTotal>
         <LeadAmplitudeUnitsPerBit>4.88</LeadAmplitudeUnitsPerBit>
         <LeadAmplitudeUnits>��V</LeadAmplitudeUnits>
         <LeadHighLimit>2147483647</LeadHighLimit>
         <LeadLowLimit>268435456</LeadLowLimit>
         <LeadID>V2</LeadID>
         <LeadOffsetFirstSample>0</LeadOffsetFirstSample>
         <FirstSampleBaseline>0</FirstSampleBaseline>
         <LeadSampleSize>2</LeadSampleSize>
         <LeadOff>FALSE</LeadOff>
         <BaselineSway>FALSE</BaselineSway>
         <ExcessiveACNoise>FALSE</ExcessiveACNoise>
         <MuscleNoise>FALSE</MuscleNoise>
         <LeadDataCRC32>3214319058</LeadDataCRC32>
         <WaveFormData>
6v/q/+r/6v/q/+r/6v/q/+j/6P/o/+j/6P/o/+j/6P/r/+z/7f/u/+v/6v/p/+j/6P/o
/+j/6P/o/+j/6P/o/+n/6v/r/+z/7v/u/+7/7v/w//D/8P/w//L/8v/y//L/8v/y//L/
8v/0//T/9P/0//X/9v/3//j/+f/6//v//P/8//z//P/8////AAABAAIAAgACAAIAAgAE
AAQABAAEAAYABgAGAAYACAAIAAgACAAKAAoACgAKAAoACgAKAAoACQAIAAcABgAHAAgA
CQAKAAwADAAMAAwACwAKAAkACAAGAAYABgAGAAQABAAEAAQAAgAAAP7//P/8//z//P/8
//r/+v/6//r/+f/4//f/9v/2//b/9v/2//f/+P/5//r/+P/4//j/+P/6//r/+v/6//z/
/P/8//z/+v/6//r/+v/8//z//P/8//7//v/+//7/AAAAAAAAAAAAAAAAAAAAAAAAAAAA
AAAAAAAAAAAAAAAAAAAAAAAAAAAAAAAAAAAAAAAAAAAAAAD+//7//v/+//7//v/+//7/
/P/8//z//P/8//z//P/8//3//v///wAA///+//3//P/7//r/+f/4//j/+P/4//j/+P/4
//j/+P/2//b/9v/2//j/+P/4//j/+v/6//r/+//7//v//P/8//v/+//7//z/////////
/////////v/+//z//P/8//z/////////AAACAAMAAwAEAAMAAgABAP7//P/7//n/+P/3
//b/9//5//3//f/+/wAAAAD///z/9//4//j/+P/4//n/+f/3//b/+P/3//f/9//1//T/
9P/2//j/+P/4//j/9v/2//f/+P/2//b/9v/2//T/9P/0//T/9P/x//H/9//7//z/AQAD
AAoAEgAZACcAPgBnAJ4A1gAOAUUBbgGFAYcBdwFVASEB3wCPADQA4P+d/23/Uv9F/z//
P/9D/0f/U/9h/3P/hv+U/6D/r//A/8v/z//U/9f/2//f/+H/5P/m/+n/6v/r/+3/7v/w
//D/8P/x//L/8v/x//D/7//v/+//7//v/+//8f/y//P/9P/1//X/9P/0//T/9P/z//P/
9f/0//T/8//z//P/8//z//X/9f/z//P/8v/0//T/8//z//P/8//z//b/9v/2//b/9f/0
//T/8//1//X/9v/2//b/9//4//j/+v/6//z//f/9//3//v8AAAAAAQABAAEAAgACAAIA
AwADAAQABQAGAAgACAAIAAkABwAJAAkADAAKAAkACQALAAwADQAPABAADwANAAsACgAL
AAsACgAKAAwADAAOAA4ADgAOAA0ADQANAA4ADgAOAA4ADwAPAA8ADQANAA0ADAANAA4A
DgANAAsACwAIAAcABwAGAAUABAAFAAQAAwABAAMAAgACAAEAAgACAAEA///+//7//v/+
//7//v/9//3//f/8//z//P/9//3//f/9/////v/+/wAAAQABAAEAAQACAAIAAgACAAEA
AAAAAP//AgADAAMAAwABAAIAAgACAAIAAgACAAIAAAABAAIAAgAEAAQABAAEAAIAAQAB
AAAAAAAAAAAAAAD+//7//////wEAAAD///7/+//7//z//f/7//r/+v/6//z//P/8//r/
+v/7//v/+f/7//v/+//7//v/+//7//v/+v/5//j/+P/4//n/+f/6//j/+P/3//b/+P/4
//j/+P/4//n/+v/6//b/9v/2//b/9v/2//j/+f/6//z/+//7//r/+f/4//n/+f/5//r/
/f/+//7//v/+//7//v/+/////////wAAAAABAAEAAAAAAAAAAAD+//7//f/7//z/+v/4
//j/+P/5//j/+P/8//3//f/7//j/+P/5//r/+f/5//j/9f/0//T/8//z//P/8//y//L/
9v/2//b/9v/2//T/9P/1//T/9P/0//T/9v/2//b/9v/2//T/8//z//X/9//6//v//f8G
AA4AFwAlAD4AbQCsAOoAJgFZAX4BjwGRAYUBYQEnAd8AjQA2AOL/m/9n/0b/Nf8t/y3/
N/9D/0//Zf95/4j/mP+o/7X/vv/H/9H/2P/d/93/4f/j/+b/5f/n/+f/5//o/+r/7f/u
/+z/7f/u/+7/8P/w//D/8f/x//H/8f/x//L/8v/y//L/8f/x//D/8P/z//T/9P/1//P/
8v/y//H/7//v/+//7//y//P/8v/z//P/9P/z//H/8//z//P/8//0//T/9P/0//L/8v/z
//P/9f/1//b/9v/0//X/9v/2//b/9v/4//n/+//7//z//v/+//////////7//v/+////
AQACAAMABAAEAAQABAAFAAYACQAKAA4ADwAPABAAEwASABEAEQAQABAADwAOAA4ADQAN
AAwADAAOAA4AEAAQABAAEAAPAA8ADwAQABAAEAASABMAEwATABIAEQAQAA4ADgAOAA0A
CwAOAA8ADQANAAsACgAJAAgABQAEAAMAAQAAAP7//f/7//z//P/7//n/+f/6//v//P/5
//j/9v/1//X/9P/0//T/9//3//f/9//5//j/+P/6//n/+f/5//n/+P/4//j/+P/6//r/
+//7//z//f/9//3//f/+//7//v/+//7//v/+//7///8AAAAAAAAAAAAAAAACAAEAAQAA
AAAAAAAAAAAAAAAAAAEAAQABAAAA///+//3//f/+/////f/8//z//P/8//z//P/6//r/
+//7//n/+f/5//n/+f/5//n/+f/5//j/9//2//b/9v/3//f/+P/6//r/+f/4//b/9v/2
//b/9P/1//b/9v/1//b/9//4//j/+P/4//j/+P/2//X/9//4//b/9v/2//b/9//3//f/
+P/3//f/9v/1//f/+f/6//v//f///////v/9//z/+//6//z//f/9//3//v/+///////+
//7//v/+//z//P/7//n/+v/4//b/9v/3//n/+f/6//r/+//7//n/8//y//L/8v/0//X/
9f/z//L/8v/x//H/8v/z//P/9P/0//T/9P/0//L/8P/w//H/8v/y//L/8v/y//L/8v/y
//T/9P/z//H/9f/1//T/9////woAEgAdADMAWgCTANIACgFCAXEBiAGPAY0BewFHAf0A
qQBRAPz/rv9x/0n/Mv8j/yP/Lf81/0f/Xf9z/4X/lv+o/7L/vf/G/9H/2f/e/9//4f/l
/+f/6v/q/+v/6v/p/+n/6v/s/+z/7P/t/+7/7v/t/+z/6//r/+7/7//w//H/9P/0//T/
9P/0//P/8f/w//P/9P/0//X/9f/0//T/8//1//X/9f/1//H/7//r/+n/7P/w//L/8//x
//H/8f/x//T/9P/0//T/9f/2//j/+f/4//f/9//2//b/9//4//j/+v/6//z//f/9//3/
/v8AAP7/////////AAAAAAAAAQAEAAYACAAKAA0ADgAPABEAEAARABAAEgAQAA8ADwAR
ABQAFQAXABgAFwAVABMAEgATABMAEgASABMAFAAXABgAGAAYABcAFwAXABgAGAAYABcA
FwAWABUAFQAVABUAFAAUABQAEwARABAADwALAAkACQAIAAcABgAHAAYABQADAAMAAgAC
AAEAAAAAAP///f/8//z//P/8//v/+v/4//f/+f/4//j/+P/6//v//P/9//v/+v/6//z/
/f/9//3//f/9//z/+//6//v//P/+////AAABAAEAAQAAAAAA///+/wAAAAAAAAAAAgAD
AAQABAAEAAQABAAEAAIAAQABAAAA/v/+//7//v8BAAIABAAFAAUABAADAAIAAgADAAUA
BwAGAAQAAwACAAIAAgACAAAA/v///////f/9//3//f/9//3//f/9//3/+v/5//j/+P/6
//v/+//8////AAAAAAAA///+//3//P/8//3//v/+//z//P/8//z//P/8//z//P/8//z/
+//7//3//P/6//r/+v/6//r/+v/5//n/+f/6//r/+//7//v//v///////////wEAAQAA
AAIAAgACAAIAAQABAAAA//8AAAAAAQABAAQABAAEAAQAAgACAAEA///8//r/+P/4//v/
/f/9//7/AAABAAEA///8//z//f/+//z//f/9//v/+P/4//f/9//4//n/+f/6//v/+v/5
//j/+v/4//j/+f/5//j/9//2//b/9v/2//b/AAD8//3///////v/+v/9/wMACgASAB0A
LQBIAHEApgDeABIBRwFyAYcBhQF1AVMBHwHdAI0ANgDi/5//cf9Y/03/R/9H/0v/T/9b
/2n/ef+K/5z/qv+3/8L/y//V/9r/3f/i/+f/6v/u//L/9f/2//f/9f/2//j/+P/6//v/
/P/8//z//P/8//3/+//7//v/+//6//r/+v/6//v/+//6//r/+//8//z//f/9//z//P/7
//n/+f/5//n//P/9//z//f/8//7//v/9//v/+//7//v//v/+//7//v/+//7///////7/
/f/9//z/+v/7//z//P/8//z//v///wAAAQADAAYABgAHAAcABwAIAAgACAAJAAkACgAL
AAwADgAOAA4ADwANAA8ADwASABIAEQARABMAEAAPAA8ADgAPAA8ADwAQABEAEQAQABAA
DgAOABAAEAARABIAEgATABMAFAAUABQAFAAVABUAFQATABMAEwASABMAFAAUABMAEwAT
ABAADwANAAwACwAKAAkACAAHAAUABwAGAAYABQAFAAYABgAFAAYABgAGAAYABAAEAAMA
AwADAAIAAgACAAMAAwADAAMABQAEAAQABgAFAAUABQAFAAgACAAIAAgABgAGAAcABwAG
AAcABwAHAAgACgALAAwADAAMAAwADAALAAsACwAKAAoACgAKAAoACAAHAAcABgAGAAYA
BgAGAAYABgAHAAcABQAEAAMAAgABAAEAAgADAAQABAAFAAYABQAEAAMAAAACAAMAAwAB
AAEAAQABAAEAAQABAAEAAQACAAEAAAAAAP7//////wAAAAAAAP///v8AAAAAAAAAAAAA
AQACAAIA/v/+//7//v8AAAAAAAAAAP7//v/9//3//f/+//7//v8AAAIAAQAAAP///v//
//////8AAAIAAwADAAMAAwADAAIAAQD//wEAAQAAAAEAAgADAAQABQAHAAgACQAHAAYA
BgAFAAgACAAIAAgACAAIAAcABQACAAAA/v/+////AQABAAIAAgADAAMAAQD9//z//P/8
//v/+//6//f/+f/6//r/+//7//v/+v/6//z//P/8//z/+v/4//j/+f/4//j/+P/4//n/
+v/7//z/+v/6//n/+f/3//n//P///wkAFAAaACUAPwBqAKEA4AAaAU4BeQGMAY0BhQFt
ATsB+QCtAFMA+P+s/3H/S/84/y3/K/8z/z//S/9f/3X/if+Y/6b/tP+9/8T/zf/V/97/
4f/j/+f/6f/s/+//8f/x//H/7v/u/+//7v/w//H/8v/y//T/9P/0//X/8//z//P/8//2
//b/9v/2//T/8//x//D/9P/2//f/+f/3//b/9v/1//X/9f/1//X/8//z//H/8f/0//b/
9v/1//P/8//z//P/9P/0//T/9P/y//L/8//z//b/9//5//r/+f/5//n/+P/4//j/+v/7
//v/+//8//7/AAABAAEAAQAAAAAAAAABAAQABgAIAAoACwAKAAkACQAJAAsACwAOAAwA
CwALAA0ADQANAA4ADgARABEAEQASABEAEQAQABAAEAAQABIAEgASABIAEQARABMAFAAU
ABQAEwATABIAEQARABEAEQAQABIAEgARAA8AEQARAA4ADQANAAwACwAKAAcABgAFAAMA
AgAAAP///f/8//z/+//5//j/+P/4//j/+v/6//n/+f/4//b/9f/0//X/9f/1//X/9v/2
//f/+v/7//v/+//7//r/+v/6//r//P/8//3//f/7//v/+v/5//z//v///wAA/v/+//7/
/v8AAAEAAgACAAIAAgACAAIAAgABAAEAAAD+//7//v/+//7//v/////////+//3//P/8
//3///8BAAAA/v/9//z/+v/6//r/+P/6//v/+//5//n/+f/5//n/+//7//v/+//8//v/
+v/6//j/+f/5//r/+f/4//b/9P/y//L/8v/y//T/9f/2//b/9P/0//T/9P/0//T/9P/0
//X/9v/2//f/9//4//j/+P/2//b/9//z//L/8//0//X/9v/1//X/9f/2//b/9//3//f/
+v/7//v/+//5//v/+//6//j/+P/4//j/+//9//7///8AAAAAAQABAAIAAgACAAIA/v/+
//3/+//6//j/9v/2//n/+//7//z//v///////f/7//r/+v/6//f/9//2//P/8//0//T/
9f/1//X/9P/0//X/9P/z//L/8//y//P/9f/4//j/+P/4//f/9v/1//T/9v/2//f/+f/1
//P/9v/5//v/BAAQABkAIwBCAHMArADqACIBVQF6AY0BkwGRAW8BLQHlAJcAPADk/5n/
Zf9E/zP/Kf8r/zn/Rf9T/2n/f/+U/6b/sv+9/8T/y//T/9z/4f/j/+f/6f/s/+z/7f/s
/+v/7f/u//D/8P/u/+//8P/w//D/8P/w//H/9P/1//b/9//1//T/8//y//P/8//y//L/
9f/2//b/9//5//j/+P/3//X/9f/1//X/9f/1//P/8//0//b/9v/1//P/8//z//P/9P/0
//T/9P/1//b/+P/5//n/+f/6//r/+P/5//r/+v/6//r//P/9//////8AAAIAAAABAAEA
AQAEAAQABAAFAAcACAAJAAoADgAOAA4ADwANAA8ADwASABMAEwAUABcAFQAVABYAFgAX
ABcAFwAYABcAFwAWABYAGAAYABoAGgAYABgAFwAXABUAFgAWABYAFAAVABUAFQAWABcA
GAAYABgAGAAXABUAEwATABAADwAOAAwACgAIAAgACAAIAAcABQAEAAQAAwADAAQABAAD
AAAA/v/8//r//P/8//v/+//+//7///8AAP///////////P/6//n/+v/9//3//f/9/wAA
AAAAAAAA/v/+//////8AAAEAAQABAAMABAAEAAQABAAEAAQABAAGAAcACAAIAAgACAAI
AAgACAAHAAcABgAIAAgACAAIAAcABgAGAAUABgAGAAYABgAFAAUABgAHAAcABgAGAAYA
BAAEAAQAAgAEAAUABQADAAIAAQAAAP//AgADAAQABQADAAEA///+////AQACAAQAAgAC
AAEAAAAAAAAAAAAAAAAAAQACAAIAAAAAAAAAAAD+//7//v/+//7//v/9//3//v8AAAEA
AgD+//7//f/9/wIAAAAAAAAAAAAAAP///v/+////AQACAAMAAgADAAMAAwAFAAcABwAG
AAQABAAEAAQABAAFAAUABQAIAAgACQAJAAkACAAHAAYABQAGAAYABQAGAAQAAgACAAAA
AQAAAAAAAgADAAMAAQD///7//v/+/wAAAQABAP///v/+//3//f/9//3//P/8//z//P/8
//z//v/8//z//f/+//7//v/+//z//P/8//z/+v/6//v/+//9//3//v8BAAMADAAWAB0A
IwA0AFcAiAC+APQAKwFeAX8BhQGBAXEBSQEPAccAcgAaAM3/j/9o/1H/R/9F/0X/R/9P
/13/a/98/47/nv+n/7b/xf/P/9b/3f/h/+X/5//q/+3/7//v/+//7f/u//D/8P/y//P/
9P/0//b/9v/2//f/9f/1//X/9f/2//b/9v/2//X/9f/0//T/9v/4//n/+//6//j/9//1
//f/9//3//f/9//3//X/9f/2//j/+P/3//n/+f/5//n/+f/4//f/9v/2//b/9//3//f/
9//4//j/+f/7//3//v/8//z//v////////8AAAIAAgADAAMAAwADAAIAAQABAAMABAAF
AAYACAAIAAgACQAJAAsACwAOAA4ADQANAA8ADgANAA0ADAAOAA0ADAAMAA0ADQAMAAwA
CgAKAAwADAAMAAwACwALAAsADAAMAAwADgAPAA8ADwAPAA8ADwAOABAAEAAPAA0ADQAN
AAoACQAHAAYABQAEAAUABAADAAEAAAD+//3/+//8//7///////3//P/7//r//P/8//v/
+//8//z//f/+/////////////f/8//z//v///////////wAAAAAAAAAAAAAAAAEAAQAC
AAMAAwADAAUABgAGAAYABQAEAAMAAgADAAUABwAIAAcABgAFAAQABAADAAMAAgACAAIA
AgACAAIAAgADAAMAAQAAAP///v//////AAABAAEAAAAAAAAAAAAAAAAA/v/8//3//f/7
//3//f/9//3/+//7//v/+//8//v/+v/6//j/+f/5//r/+v/6//n/+P/4//j/+P/4//j/
+f/6//r/+P/4//j/+P/5//r/+//8//r/+v/5//n/+P/4//f/9v/3//j/+v/7//3/+//5
//j/9v/2//b/9v/3//f/9//4//r/+//7//v/+//7//r/+f/7////AQACAAAAAAAAAAAA
AAABAAEAAQACAAIAAwADAAIAAgACAAIA/v/+//3/+//8//r/+P/4//f/+f/5//r//v//
/////f/5//j/+P/4//b/9//3//X/9P/0//P/8//0//X/9f/2//f/9v/1//T/9v/0//T/
9f/0//T/9P/0//T/9P/0//T/9P/4//f/9f/1//n//v/9////CAAWACcAPwBoAKMA4gAc
AVIBewGMAYsBhQFtATMB7QCdAEMA7v+k/2n/R/82/yn/Kf8z/z3/Sf9d/3P/hf+U/6L/
rv+5/8L/yf/T/9z/4//j/+X/5f/m/+f/6f/p/+n/6f/q/+z/7P/q/+v/7P/s/+7/7v/u
/+//8f/x//H/8f/y//L/8v/y//H/8f/w//D/8P/w/+//7//x//D/8P/v/+//7//v/+//
8P/x//D/8f/x//L/8f/v//H/8f/x//H/8v/y//L/8v/y//L/8//z//H/8f/y//L/9P/1
//b/9v/2//b/+P/5//n/+f/6//z//P/9//3//f/+//7//v///wEAAgADAAQACAAIAAgA
CQALAA0ADQAQAA4ADQANAA8ADwAPABAAEAASABEAEAAQABEAEQAQABAADgAOABAAEAAS
ABIAEQARABEAEgASABIAEgATABMAEwAVABUAFQAUABMAEgAQAA0ACwALAAgABwAIAAgA
CAAIAAYABAACAP//AQAAAAAA///9//z/+v/3//j/+P/4//j/+v/6//n/+f/4//b/9f/0
//X/9f/1//X/8//y//L/9P/z//P/8//z//X/9v/3//j/9v/2//f/9//6//v/+//7//n/
+v/6//r/+//8//3//v/8//3//v/+//7//v/+//7/AAD//////v/+//7//v/+//3//P/8
//v//f/8//v/+v/7//v//P/9//3//P/8//z//P/8//z/+v/6//v/+//5//n/+f/5//n/
+f/5//n/+f/4//f/9v/2//X/9f/0//T/9//4//j/+P/4//j/+P/4//f/9//3//b/9v/2
//b/9v/2//b/9v/2//b/9v/1//X/8//0//T/9P/0//T/9f/1//f/9//3//b/+P/2//T/
9P/0//T/9f/1//X/9v/3//n/+v/7//v/+//6//n/+//9//3//P/6//r/+v/6//v//f/+
/////v/+///////+//7//v/+//7//v/9//v/+P/2//T/9P/3//n/+f/6//v/+//6//f/
9f/2//j/+v/4//n/+f/3//b/9v/1//X/8//z//L/8v/y//L/8v/y//L/8P/w//H/9f/2
//f/+P/2//b/9v/2//b/9v/1//H/7//x//L/9////woAFgAhADUAXACTANQADAE+AWcB
gAGLAY0BdwFDAf8AsQBZAAAAsv91/03/OP8r/yn/M/8//0v/Xf9x/4P/lP+m/7T/v//I
/8//1//a/93/3f/h/+P/5v/m/+f/5v/l/+j/6v/t/+7/7v/v//D/8P/w//D/8P/x/+//
7//v/+//8P/w//D/8P/x//H/8P/w//H/8v/y//P/9f/0//T/8//x//H/8f/x/+//7//t
/+3/8P/y//L/8f/y//P/9P/1//X/9P/z//L/8v/y//P/8//z//P/9P/0//b/9//4//j/
+P/4//r/+//5//n/+v/8//r/+//7//v///8AAAEAAwAFAAYABwAIAAwADAAMAA0ACwAN
AA0AEAAOAA0ADQAPABAAEQATABQAEgARABAAEAAPAA8ADgAOAA8AEAATABQAFAAUABMA
EwARABIAEgASABIAEwATABMAEQARABEAEAASABIAEQAPAA0ADQAKAAkABwAGAAUABAAF
AAQAAwABAAMAAgACAAEA/v/+//3/+//6//r/+v/6//z//P/7//v/+f/4//j/+P/5//n/
+f/5//b/9P/z//T/9//5//v//f///wAAAQACAAAAAAABAAEA//////7//f/9//7//v/+
//7//v/+//7/AQADAAUABgAEAAQABAAEAAYABQAFAAQAAgACAAIAAgADAAQABgAHAAcA
BgAFAAQAAQABAAIAAwADAAIAAgACAAIAAgACAAAA//////7/+//9//3//f/9//7///8A
AAEAAAD///7//v/9//3//P/8//7//v/9//z//v/+//7//v/9//3//f/8//r/+v/6//r/
+v/6//r/+v/4//j/9//3//3//v/8//r//P/8//z//P/8//3//f/9//7//P/9//3//f/+
////////////AQABAAAAAgACAAIAAgACAAMAAwADAAMAAgACAAEAAwAEAAUABgAEAAQA
AwABAP///P/5//j/+//9//3//v8AAAEAAQD///n/+P/4//j/+v/7//v/+f/4//j/9//3
//n/+f/4//j/+P/4//j/+P/2//T/9P/1//b/9v/2//b/9v/2//b/9v/6//r/9//z//X/
+f/6////BQAMABIAGQAlAEQAcQCoAOAAFgFJAXIBgwGFAXkBWQEjAd8AjwA2AOT/of9v
/1T/Q/85/zn/Qf9H/1H/Y/93/4r/mP+i/7H/wv/L/8//2P/d/+H/5f/n/+r/6//t/+3/
7f/t/+7/8P/w//D/8f/y//L/8P/w//D/8f/z//P/8//z//P/8v/x//D/8//1//b/+P/2
//b/9f/1//X/9P/0//P/9f/1//X/9f/1//X/8//z//b/+P/4//f/9v/1//T/8//1//b/
9//4//b/9v/3//f/9f/1//b/9v/2//f/+P/4//j/+P/6//v//f/9//7/AAAAAAEAAQAB
AAIAAgACAAMAAwAEAAUABgAGAAYABgAHAAcACQAJAAwADgANAA0ADwANAA0ADgAOAAwA
CwAKAAoADQANAAwADAAKAAoADAAMAA4ADgANAA0ADAAMAAsACgAMAA0ADQANAA8ADwAP
AA4ADgAOAA0ACwAJAAkABgAFAAUABAADAAIABAAEAAQAAwADAAIAAgABAAAAAAD///3/
/P/8//z//P/8//z/+//7//v/+v/6//r/+//7//v/+//6//j/9//4//z//f/+///////+
//3//P/+//7//////wEAAwAEAAUABQAGAAYABgAEAAQABAAEAAIAAwAEAAQAAgACAAIA
AgACAAEAAQAAAAAAAAAAAAAAAgACAAMAAwABAAAA///+//3//f/+/////f/8//z//P/9
//7////+/wAAAQABAP///f/7//n/9//5//n/+f/5//r/+f/4//j/+v/7//v//P/6//r/
+f/4//b/9v/2//b/+P/5//r/+v/4//j/+P/4//j/+P/4//j/+P/4//f/9//3//j/+P/4
//j/+v/7//r/+P/4//j/+P/3//f/9//4//j/+f/5//n//P/9//3//f/9///////+//v/
+v/5//j/+f/7//z//f8AAAAAAQABAAAAAAAAAAAA/v/+//3/+//6//j/9v/2//n/+//7
//z//P/9//3/+//1//T/9P/0//T/9f/1//P/8//0//T/9f/0//P/8f/w//P/9P/1//b/
9v/0//T/9f/2//b/9v/2//T/9P/0//T/9P/0//H/8f/z//X/9v/3//v/BgAOABcALQBU
AIkAyAACATgBaQGGAY8BiwF9AVUBEwHLAHcAHADI/4X/Vf84/yX/H/8n/zP/Q/9T/2P/
d/+K/5r/pv+1/8L/y//P/9T/2//f/+P/5f/o/+n/6//r/+v/6//s/+7/7v/t/+3/7f/s
/+7/7v/u/+//7f/t/+3/7f/s/+z/7P/s//D/8f/x//L/8//0//T/9f/1//T/9P/z//P/
8//z//P/8f/x/+//7//y//T/9P/z//L/8f/w/+//8P/w//D/8P/y//L/8//z//X/9f/2
//b/9P/1//b/9v/2//b/+P/5//f/9//4//r/+//9//7////9//z/+//7//3//v///wAA
BAAEAAQABQAFAAcABwAKAAoACQAJAAsACwALAAwADAAOAA0ADAAMAAsACwAKAAoACgAK
AAwADAAOAA4ADQANAAwADAALAAoACwANAA4ADwAPAA8ADwAOAAsACgAIAAUABgAHAAUA
BQAFAAQAAwACAP///v/9//v/+//6//r/+f/1//T/8v/v//D/8v/0//b/9f/0//L/8f/w
/+7/7f/s/+7/7//w//H/8f/w//D/8v/x//H/8f/x//T/9P/0//T/8v/y//P/8//y//P/
8//z//X/+P/6//z/+//6//n/+P/4//n/+v/6//r/+v/6//r/+P/3//f/9v/3//j/+f/6
//v//P/+/////f/8//v/+v/5//n/+v/7//3//P/8//z/+//6//n/9v/2//f/9//1//f/
9//3//f/9//3//f/9//2//X/9P/0//T/9f/1//b/9P/0//P/8v/0//T/9P/0//T/9f/2
//b/9P/0//T/9P/z//L/8f/w//L/8v/x//H/8//0//T/9P/z//L/8v/x//P/8//z//L/
8//2//j/+v/4//f/9//4//r/+v/7//v/+v/5//j/9v/0//X/9f/1//n/+v/7//z/+v/7
//v/+//9//7///////r/+f/1//b/+P/5//r/+//8//z//P/8//z/+v/4//b/9P/2//b/
9v/2//T/9P/0//T/8v/y//L/8v/v/+7/7f/s/+7/8P/y//T/9P/0//T/9P/y//L/8v/y
//T/9P/0//T/8v/y//L/8v/0//b/+P/6/wgAFAAgACwAWQCGALMA4AAKATIBWgGCAX4B
fAF6AQ==
         </WaveFormData>
      </LeadData>
      <LeadData>
         <LeadByteCountTotal>10000</LeadByteCountTotal>
         <LeadTimeOffset>0</LeadTimeOffset>
         <LeadSampleCountTotal>5000</LeadSampleCountTotal>
         <LeadAmplitudeUnitsPerBit>4.88</LeadAmplitudeUnitsPerBit>
         <LeadAmplitudeUnits>��V</LeadAmplitudeUnits>
         <LeadHighLimit>2147483647</LeadHighLimit>
         <LeadLowLimit>268435456</LeadLowLimit>
         <LeadID>V3</LeadID>
         <LeadOffsetFirstSample>0</LeadOffsetFirstSample>
         <FirstSampleBaseline>0</FirstSampleBaseline>
         <LeadSampleSize>2</LeadSampleSize>
         <LeadOff>FALSE</LeadOff>
         <BaselineSway>FALSE</BaselineSway>
         <ExcessiveACNoise>FALSE</ExcessiveACNoise>
         <MuscleNoise>FALSE</MuscleNoise>
         <LeadDataCRC32>1551403724</LeadDataCRC32>
         <WaveFormData>
6P/o/+j/6P/q/+r/6v/q/+j/6P/o/+j/5v/m/+b/5v/n/+j/6f/q/+n/6P/n/+b/6P/o
/+j/6P/m/+b/5v/m/+j/6P/o/+j/6f/q/+v/7P/u/+7/7v/u//D/8P/w//D/8P/w//D/
8P/w//D/8P/w//L/8v/y//L/9P/0//T/9P/2//b/9v/2//j/+P/4//j/+P/4//j/+P/6
//r/+v/6//r/+v/6//r//P/8//z//P/+//7//v/+//7//v/+//7//P/8//z//P/9//7/
//8AAAEAAgADAAQABAAEAAQABAACAAIAAgACAAEAAAD///7//P/6//j/9v/4//j/+P/4
//j/+P/4//j/9//2//X/9P/0//T/9P/0//X/9v/3//j/9v/2//b/9v/4//j/+P/4//j/
+P/4//j/+v/6//r/+v/8//z//P/8//z//P/8//z//v/+//7//v/8//z//P/8//7//v/+
//7//v/+//7//v/+//7//v/+//z//P/8//z/+v/6//r/+v/8//z//P/8//r/+v/6//r/
+v/6//r/+v/6//r/+v/6//z//P/8//z/+//6//n/+P/2//b/9v/2//b/9v/2//b/9v/2
//b/9v/2//b/9v/2//T/9P/0//T/9v/2//b/9v/5//n/+f/6//r/+v/7//v//v/+//7/
/////////v/9//v/+//8//z//f/9//7//v8BAAMABAAFAAUABAADAAAA/f/8//v/+v/5
//n/+f/5//v//f///wEAAAD///3/+P/3//f/9v/2//X/9f/1//X/9P/z//L/8v/w//D/
8P/x//L/8//0//X/8//z//T/9P/0//T/9f/1//P/8//z//L/8P/s/+z/8P/v/+//8P/z
//r/BAAOABoAMABZAIwAvgDxACUBUgF0AYQBgQFrAUMBBwHAAG0AGwDY/6n/i/95/3H/
b/9s/2v/dP+A/4v/m/+l/7D/vv/M/9P/1f/Z/93/3f/h/+L/5P/n/+r/6//s/+z/7v/v
/+//7//w//D/8P/w//D/8P/w//D/7//u/+3/8P/w//D/8P/w//D/7//v//D/8f/x//H/
8f/x//D/8P/w//D/8P/w//D/8P/u/+7/7//x//H/7//x//L/8v/y//L/8v/y//P/8v/x
//H/8P/y//L/8v/y//T/9P/1//X/9f/1//f/+P/3//j/+P/4//v/+//7//v/+v/6//r/
+v/8//3//f///////////wAAAAABAAEAAwABAAEAAQACAAMABAAFAAYABQAEAAIAAAAA
AAAAAAAAAAIAAgACAAQABAAEAAQABQAFAAUABQAGAAUABQAFAAYABgAGAAYABgAHAAgA
CAAIAAgACAAGAAUAAwADAAIAAQAAAP7//f/8//3//f/9//7//v/+//7//P/7//v/+//7
//v/+//6//r/+P/4//j/+P/6//v//P/8//z//P/8//3//f////////8CAAIAAgACAAEA
AAAAAAAAAgADAAMABAACAAIAAgADAAMAAwADAAMAAQADAAQABAACAAIAAgABAAEAAQAB
AAAAAAAAAAAAAAD+//7//v/+/wAA//////7/+//7//z//P/8//r/+v/6//r/+v/6//r/
/P/8//z/+v/6//r/+f/5//j/+P/5//n/+f/4//j/+P/4//j/+P/5//n/+f/5//n/+f/3
//f/9//3//j/+P/4//T/9v/2//b/9v/2//f/+f/6//v/+v/6//r/+//7//z//P/8//3/
//////7//f/9//3//v/+//////8AAAAAAgADAAMAAwAEAAQABAAAAP///v/9//z/+f/5
//n/+f/6//v//P/9//3//f/8//r/+f/5//j/9v/1//X/9f/1//T/8//y//L/8v/y//L/
8//z//P/8//z//H/8f/y//L/8v/y//P/9f/1//X/9f/y//L/8P/u/+7/7f/t/+7/7f/2
/wIADgAcADIAWwCQAMoA/QAvAVgBdgGIAYkBcQFDAQcBwABxACUA4P+r/4v/d/9r/2X/
av9v/3j/iv+V/5//rf+6/8T/zP/T/9v/4f/j/+H/5f/m/+j/6P/q/+r/6v/s/+7/7//v
/+3/7v/u/+7/8P/w//D/8P/v/+//7//v//D/8P/w//D/8v/y//H/8f/y//P/8//z//H/
8f/w//D/7v/u/+7/7v/v//D/7//w/+//8f/x/+//7//w//D/8P/x//L/8//1//T/8//z
//L/8v/y//L/8v/y//L/8//z//X/9f/3//j/+f/6//r/+v/7//v/+//7//r/+v/6//r/
/v//////AQD///////8AAAIAAwADAAUABgAHAAgACgAHAAYABQAEAAYABgAFAAQAAgAC
AAIAAgAEAAQABAAGAAYABgAGAAcABwAHAAcACAALAAsACwAMAAsACgAJAAgACgAKAAkA
CAAJAAoACQAJAAcABwAGAAUAAgAAAP///v/8//v/+v/6//r/+v/6//j/+f/5//n/+f/4
//f/9f/0//b/9v/2//b/9f/1//X/9P/1//b/9//5//f/+f/5//n/+P/4//j/+P/6//r/
+//8//z//f/9//7//v/+//7////9//3//f/9//3///8AAAAAAAAAAAAA//8BAAEAAQAA
AAAAAAAAAAAAAAAAAAAAAAAAAP/////+//v/+//8//z//P/6//r/+v/6//r/+v/6//r/
+v/6//j/+v/6//n/+f/4//j/+f/5//X/9P/0//T/9v/2//b/9//3//f/9//3//X/8//z
//P/9f/2//b/9v/2//X/9f/1//X/9f/1//X/9//1//T/9v/2//T/9P/0//T/9P/1//X/
9f/0//T/9P/1//b/+P/5//r/+//9//3//P/5//n/+f/6//z//f/9//7//P/+////////
/wAAAAAAAP7//f/8//v/+v/3//f/9//5//r/+//8//z/+//6//j/9P/z//P/8v/0//P/
8//z//P/8v/x//D/8v/y//L/8v/x//H/8f/x/+//7f/t/+7/7v/u/+7/7//v/+//7//v
//D/8P/u/+z/7P/p/+f/6v/x//z/CAAUACYASAB5AK4A4AAVAUUBZgF4AYYBfwFbAR0B
0wCGADsA8/+2/4//df9l/1//Y/9m/2//gv+U/5//rf+5/8L/yv/U/93/4//l/+X/4//n
/+j/6v/p/+r/6f/o/+r/7P/t/+3/6//s/+z/7P/s/+z/7P/s/+//7//v/+//8P/w//D/
8P/w//D/7//v//D/8f/x//H/8f/x//D/8P/y//L/8v/y//D/7v/q/+j/6//v//H/8f/w
//D/7//u//D/8P/w//H/8v/z//X/9v/1//T/8//y//T/9P/1//X/8//z//X/9v/3//j/
+P/4//n/+f/5//n/+P/4//j/+P/7//3//v8BAAMAAwADAAQABAAFAAUABwAFAAUABQAG
AAcACAAJAAoACAAIAAcABgAEAAQABAAEAAUABgAHAAoACgAKAAoACwALAAsACwAMAAsA
CwALAAwADAAMAAwADAAMAAwACwAKAAcABgADAAEAAgADAAMAAwAEAAIAAQAAAAAA///+
//7//v/+//7//P/7//v/+//7//r/+f/3//b/9v/2//b/9v/4//n/+v/6//r/+v/6//v/
+f/7//v/+//6//r/+v/6//v//P/+/wAAAAABAAEAAgABAAAA/////wEAAQABAAEAAQAD
AAQABAAEAAQABAADAAEAAQABAAAA/v/+//7//v///wAAAQACAAQAAwADAAIAAgADAAUA
BgAFAAIAAQAAAAAAAAAAAAAA/v/+//7//P/8//z/+//7//z//P/9//3/+//6//r/+v/6
//r/+v/7//3//f/9//3//f/7//v/+//7//z//P/8//r/+f/5//n/+//7//v/+//5//n/
+P/4//r/+f/3//b/9//4//n/+v/4//n/+f/5//r/+v/6//v//f/+//7//v///wEAAQAA
AAEAAQABAAIAAQABAAAAAAAAAAIAAwADAAQABgAHAAgABAADAAIAAQAAAP3//f/9//3/
/v///wAAAwADAAMAAgD8//v/+//6//z/+//7//v/+f/4//f/9v/3//j/+f/6//r/+f/4
//f/9//1//X/9v/2//b/9v/3//X/9f/1//X//v/6//r//P/6//P/7//w//f//v8IABQA
JAA+AGUAlADGAPUAKQFWAXYBhAGDAWsBPQEFAcAAbwAfANz/rf+T/4P/ef91/3b/d/+A
/4r/lf+j/6//uv/G/9D/1//f/+X/5//p/+3/7v/w//P/9v/3//j/9v/4//n/+f/7//z/
/P/8//z//P/8//z/+//7//v/+//6//r/+v/6//z//P/7//v/+v/7//v/+//9//3//P/8
//r/+v/6//r/+//8//v//P/9///////9//v//P/8//z//P/8//z//f//////AAAAAP//
/v/9//z//P/8//3//f/9//3///8AAAMABAAEAAQAAwADAAMAAwAGAAYABgAGAAgACQAJ
AAsACwALAAsADAAKAAsACwANAA0ADQANAA4ACwAKAAkACAAJAAoACgAKAAoACgAKAAoA
CQAIAAcACAAJAAoACwANAA0ADQANAA4ADwAPAA8AEAAQABAAEAAQABIAEgARABAAEAAQ
AA4ADQAMAAsACQAHAAgABgAFAAQABgAFAAQABAAGAAYABgAEAAUABQAFAAUAAwADAAIA
AgAEAAQABAAEAAMAAwADAAIAAwAEAAUABwAFAAcABwAHAAgACAAIAAgABgAGAAcACAAI
AAkACQAKAAwADAAMAA0ADQANAA0ADQAKAAsACwAKAAoACgAKAAkABwAHAAcABgAGAAYA
BgAGAAYABgAGAAYABAADAAMAAgABAAEAAgACAAMAAgADAAQAAgACAAIAAgACAAIAAgAA
AAIAAgABAAEAAgACAAMAAwD///7//v/+//7//v/+////AQABAAEAAQABAP//////////
AAAAAAAA/v/9//3//f////////////7//f/7//r//P/9//3//f///wIAAQAAAP///v/+
/////////wIAAgACAAMAAQACAAIAAgABAAMAAwACAAMAAwADAAQABgAHAAcACAAHAAgA
CAAHAAcACAAIAAgABwAHAAcABwAEAAEAAQABAAEAAgADAAQABQAFAAUABAD+//3//f/8
//z/+//7//v//f/8//v/+v/6//r/+v/6//v/+//7//v/+f/3//f/+P/4//j/+P/5//n/
+f/5//n/+P/4//j/9P/y//H/8f/0//v/CAAQABwANABYAIkAwAD2ACcBVQF0AYQBigF9
AVkBIwHhAI4AOwDz/7r/kf99/2//Z/9p/27/d/+G/5b/o/+v/7v/xv/Q/9b/2//h/+X/
5//n/+v/7P/u//D/8v/y//L/8f/y//L/8f/z//T/9P/0//b/9v/2//b/9f/1//X/9f/4
//j/+P/4//f/9v/0//P/9f/3//j/+f/3//f/9v/2//T/9P/0//T/9P/0//L/8v/1//f/
9//1//P/9P/0//T/9v/2//b/9//1//X/9v/2//j/+P/4//j/9v/2//f/9//3//f/+f/6
//v//P/8//z//f/9//3//f/+//7//v/+/wEAAwAEAAcABgAFAAQABAAGAAcABwAJAAgA
BwAGAAYABgAGAAYABgAHAAgACAAIAAgACAAIAAgACAAIAAgACgAIAAgACAAJAAsACwAL
AAwACwALAAsADAAMAAwADAAMAAwADAALAAoACgAKAAgABwAJAAkACAAHAAYABAADAAIA
AQD///3//P/8//z//P/6//f/9//3//f/+P/5//n/+v/4//j/+P/4//f/9//3//b/9//4
//n/+//5//v/+//7//z//P/8//z//v/+////AAD9//3//P/8////AAABAAMAAgABAAAA
//8AAAMABQAGAAUABAADAAEAAQABAAEAAAD+//7//v/+/wAAAAAAAAAAAAD//////v//
////AAAAAP7//P/8//z/+v/6//r/+v/8//z//P/6//r/+v/5//n/+v/6//v/+//7//r/
+v/6//j/+P/4//n/9//3//f/9//1//P/8//z//T/9v/3//j/9v/1//X/9f/1//X/9f/1
//f/9//2//b/9v/3//f/9//5//j/9v/0//T/9v/2//b/9v/2//f/9//3//j/+P/4//n/
+v/8//3//v/9///////+//v/+//7//z//v//////AAAAAAIAAwADAAUABgAGAAYAAgAB
AAAA///+//v/+//7//v//P/9//7/AQABAAEAAAD8//v/+//6//n/9//2//X/9//2//X/
9P/0//T/9P/0//P/8//z//P/9P/z//T/9v/2//b/9v/3//X/9f/1//X/9v/2//b/9P/w
/+3/7f/u/+//9v8EABAAGgA0AF0AjgDEAPcAKQFWAXIBhgGPAXkBRQEHAcAAbwAjAOD/
q/+L/3n/af9l/2z/c/96/4z/nf+t/7v/xP/M/9L/1//f/+X/5//p/+3/7v/w/+//8P/v
/+7/7v/w//H/8f/v//D/8P/w/+7/7v/u/+7/8f/z//X/9//1//T/8//y//T/9P/z//P/
8v/z//P/8//0//X/9f/2//T/9P/0//T/9P/0//L/8v/z//X/9f/z//P/9P/0//T/9P/0
//T/9f/1//X/9v/2//b/9v/2//b/9P/0//X/9f/3//f/+f/6//v//P/8//z/+//7//v/
+//+//7//v/+/wAAAQABAAMABAAFAAYACAAHAAcABgAHAAgACQAKAAwACgAKAAoACgAL
AAwADAAMAAoACgAKAAoACwAMAA0AEAANAAwACwALAAsACwALAAwACwALAAsADAANAA4A
DwAQABAAEAAPAA4ADgAOAAwACwAIAAcABQADAAUABAAEAAQAAgABAAAAAAABAAIAAwAC
AP7//f/8//v/+//7//r/+v/7//z//f/+//////////7/+//6//n/+f/7//3//f/9/wAA
AAAAAAAA/v/+////AAAAAAEAAQACAAQABAAEAAUABQAFAAUABQAFAAcACAAIAAoACgAK
AAkABwAHAAcABgAIAAgACAAIAAcABgAFAAQABQAFAAYABgAHAAcACAAIAAYABAAEAAQA
AgACAAIAAgACAAIAAgAAAP7//v/9//3/AQACAAQABQACAAAA///+/wAAAAAAAAEA////
//////////3//f/9////AAAAAAAA/v/9//3//f/7//v/+//7//3//f/8//z//f///wAA
AQD9//7//P/8/wAA/v/+//7//v/8//3//f/9/wAAAAAAAAEAAQACAAIAAgADAAUABQAE
AAMAAwADAAQAAgADAAMABAAGAAgACQAJAAcACAAIAAgABwAHAAcABwAEAAEAAQABAAAA
AAAAAAAAAQABAAEAAAD9//3//v/+/wAA/////////f/8//v/+v/6//r/+v/6//n/+f/5
//n/+//5//n/+v/6//r/+v/7//n/+f/5//n/+P/4//j/9v/2//P/8//0//X//P8IABIA
GgAsAEsAdACmANkADQE+AWYBfgGLAYMBZQEzAfIApQBVAAgAzf+j/4n/ff93/3D/b/9y
/3r/hf+R/6H/sP+4/8T/0f/X/93/4//l/+n/6v/s/+z/7v/u/+7/7P/u/+//7//w//L/
8//0//T/9P/0//T/8//z//P/8//2//b/9v/2//T/9P/z//P/9f/3//j/+f/4//f/9f/0
//T/9P/0//T/9P/0//L/8v/z//X/9f/z//X/9v/2//b/9f/0//P/8//z//P/9P/0//b/
9v/2//b/+P/4//n/+f/5//n/+//8//z//P/7//r//f/9//3//f/8//z//P/8//z//f/9
////AQABAAEAAgAAAAEAAQADAAMAAwADAAQABAAEAAQABAACAAIAAQAAAAIAAgACAAIA
AAAAAAAAAgACAAIAAgADAAUABQAFAAYABQAFAAUABgAIAAgACAAIAAgACAAHAAYACAAI
AAYABQADAAMAAgABAAAA/v/9//z//P/7//r/+v/7//z//f/8//r/+f/4//f/+f/5//j/
+P/6//r/+v/6//3//f/9//z//P/8//z//f/9//////////7//v/+//7//P/8//3//v8A
AAEAAQACAAQABAAEAAUABAADAAIAAQAAAAMABQAGAAUABAADAAEAAQABAAEAAAD+//7/
/v/+/wAAAAAAAAAAAAD//////v/9//3//v/+/wAA/v/+//7//P/8//z//P/8//z//P/6
//z//P/7//v/+//6//r/+f/5//j/+P/4//b/9v/2//f/9//3//f/9//5//f/9//3//X/
9v/2//b/9v/1//X/9f/2//f/+P/5//f/9//2//b/9P/1//X/9f/3//j/+P/4//r/+v/4
//b/9P/0//T/9P/2//f/9//3//j/+P/4//n/9//4//j/+P/6//3//v/+//3//f/9//7/
/v//////AAAAAAIAAwADAAEAAgACAAIAAAD///7//f/8//n/+f/5//f/+P/5//r//f/9
//3//P/4//f/9//2//b/9f/1//X/8//y//H/8P/x//L/8//0//P/8//z//P/8//x//H/
8v/y//L/8v/z//P/8//z//P/8v/0//L/7v/s/+3/7//u/+//+v8MABwAMgBYAIkAvgD0
ACcBVQFyAYIBiAF9AVMBFwHRAIIANQDt/67/i/93/2f/X/9j/2j/b/+A/5D/n/+p/7P/
vv/I/87/1f/b/+H/5f/i/+X/5f/m/+j/6v/q/+r/6P/q/+v/6//r/+z/7P/s/+z/7P/s
/+z/7//v/+//7//w//D/8P/w//D/8P/v/+//7//v/+7/7f/v/+//7v/u/+7/7v/u/+7/
8P/w/+7/7v/u/+//7v/r/+3/7v/u/+7/7v/u/+7/7//v/+//8P/w/+7/7v/u/+7/7//w
//L/8//z//P/9f/2//X/9v/2//b/9//3//f/9//6//r/+v/6//v/+//6//v//P/9//7/
AAABAAMABAAHAAYABQAEAAQABAAEAAQABAAEAAQAAwACAAQABAAEAAQAAgACAAIABAAG
AAYABgAHAAcABwAHAAgABwAHAAcACAAJAAoACwAMAAsACgAIAAYABAAEAAIAAQADAAMA
AgABAP7//P/7//r//P/7//r/+v/5//j/9//0//X/9f/1//X/9//3//b/9v/1//T/8//y
//X/9f/1//T/8v/y//L/8//x//P/8//z//b/9v/2//b/9v/2//f/+P/4//n/+f/6//r/
+v/6//v/+//7//v/+//5//v//P/8//z//P/8//v//f/9//3//P/8//z//P/8//v/+v/5
//j/+v/5//n/+P/5//n/+v/6//z/+v/6//r/+P/4//j/+P/4//j/+P/2//b/9v/1//X/
9v/2//f/9//3//b/9v/2//X/9P/z//P/9P/1//b/9//3//X/9f/1//T/9P/z//L/8//z
//T/9f/z//P/8//z//X/9f/0//T/8v/z//P/8//x//L/8v/y//T/9P/0//T/9v/0//L/
8v/y//L/9P/1//X/9f/2//b/9v/3//X/9v/2//b/+f/7//v/+v/3//f/9//4//r/+//7
//z//P/+///////9//7//v/+//7//f/8//v/+P/1//X/9f/3//j/+f/6//r/+f/4//b/
9P/1//f/+P/2//X/9f/1//P/8v/x//D/7v/u/+7/7v/x//H/8f/x/+//7f/t/+7/7//w
//H/8//x//H/8f/x//L/8P/u/+r/5v/l/+f/6P/v//z/CAAUACYASAB5AK4A4AARAT0B
YAF4AYYBewFRARkB1QCIADkA8f+4/5H/ef9n/1//Y/9q/3H/fv+Q/5v/qf+3/8L/yv/S
/9n/3f/f/+H/4f/l/+b/6P/n/+j/5//m/+f/6v/s/+3/7f/u/+7/7v/u/+7/7v/u/+//
7//v/+//7v/u/+7/7v/w//D/7//v//D/8f/x//H/8f/x//D/8P/u/+7/7v/u/+z/7P/q
/+r/7f/v/+//7f/u//D/8f/y//D/8P/w//H/8f/x//L/8v/w//D/8P/w//H/8v/0//X/
8//z//X/9v/1//b/9v/2//f/9//3//f/+v/6//r/+v/+//////8BAAEAAQABAAIAAgAD
AAMABQADAAMAAwAEAAUABgAHAAgABwAGAAQAAgACAAIAAgACAAQABAAEAAYACAAIAAgA
CQAHAAcABwAIAAcABwAHAAgACAAIAAgACAAKAAoACQAIAAgACAAGAAUABAADAAEA//8A
AP7//f/8//7//f/8//z/+v/6//r/+P/3//f/9//3//n/+f/4//j/9v/2//b/9v/3//f/
9//2//X/9P/z//P/9P/3//j/+f/7//z//f/+//z//P/9//7//P/9//3//v/8//z//P/9
/////////////v8BAAMABAACAAIAAgABAAIAAwAEAAQAAwACAAEAAAACAAIAAgACAAQA
AwADAAIAAAD//////v8AAP7//v/+//7//v/+//7//P/8//z/+v/8//z/+//7//z//P/9
//3/+//6//r/+v/4//j/+P/5//v/+//7//v/+//5//n/+f/5//r/+v/6//j/9//3//f/
9//3//f/9//3//f/9v/2//r/+//5//n/+v/6//r/+v/6//z//f/9//3//f/8//v/+//7
//z//P/8//v//f/9//z//P/9//7/AAAAAAEAAQACAP//AAAAAP//AgAEAAUABgAEAAMA
AgABAP7/+//7//v//f/+////AAD////////+//j/9//3//b/+P/3//f/9//1//T/8//y
//T/9P/0//T/9f/1//X/9f/1//P/8//0//T/9P/0//X/8//z//P/8//4//j/8v/u/+7/
6//r/+7/8f/6/wQADgAaADYAXQCOAMIA9QAnAVQBcAGCAYcBcQFDAQcBwgBxACEA3v+t
/4//ef9r/2f/aP9r/3L/fv+N/53/p/+w/7z/yv/T/9f/3f/j/+P/5//o/+r/6P/q/+r/
6v/q/+z/7f/t/+3/7v/u/+7/7v/u/+7/7v/v/+//7//v/+7/7v/u/+7/8f/y//L/8//z
//P/8v/x//P/8//y//L/8v/y//L/8v/y//L/8P/w//H/8//z//H/7//w//D/8P/y//L/
8v/z//H/8f/y//L/8P/w//D/8P/y//L/8//z//P/8//1//b/9//4//j/+P/5//n/+f/5
//r/+v/6//r//P/9//3////9//3//f/+/wAAAQABAAMAAwADAAMABAAEAAQABAAEAAIA
AgABAAAAAAAAAAAAAAD+//7//v8AAAAAAAAAAAEA////////AAADAAMAAwAEAAYABgAG
AAYABgAGAAUABAACAAIAAAD////////+//3//f/8//z//P/8//v/+v/6//r/+v/6//j/
9//3//f/9//3//f/9v/2//j/+P/4//j/9//3//f/9v/2//b/9v/3//n/+//7//v/+//6
//n/+P/5//r//P/+//7//////wAAAgACAAIAAwABAAEAAQABAP//AQACAAIAAAAAAAAA
///////////+//z//P/8//z//f/+////AAD+//3//f/8//v/+//8//z/+v/4//j/+P/5
//r/+//8//z//P/8//r/9//2//T/8//0//T/9f/1//X/9P/0//T/9v/2//b/9//1//X/
9f/1//X/8//z//P/9f/2//b/9v/0//P/8//z//P/8//z//P/9f/1//T/9P/0//X/9f/1
//P/9P/2//b/9f/0//P/8v/y//P/8//z//T/9P/0//X/9//4//j/+P/5//v/+//6//j/
9//2//b/+P/5//n/+v/6//z//f/9//3//v/+//7//v/9//z/+//4//X/9f/1//f/+P/5
//r/+//7//v/+v/1//P/8v/w//L/8f/x//H/8//y//H/8P/v/+7/7f/s/+//7//v/+//
7//t/+3/7v/w//D/8P/x//D/7//u/+3/7v/u/+z/6v/q/+n/5//m/+n/9P/+/wgAHgBC
AG8ApADYAAkBPQFiAXoBiAGFAWkBNwH3AKwAWQALAMj/l/93/2P/Wf9X/2D/af90/4L/
j/+d/6n/sv++/8r/0f/V/9f/2f/a/9//4f/k/+b/6P/o/+j/5v/o/+n/6f/o/+j/5//m
/+j/6P/o/+j/5//n/+f/5//q/+r/6v/q/+r/6v/p/+n/6v/r/+v/6//t/+3/7P/s/+r/
6v/q/+r/6v/q/+j/6P/p/+v/6//p/+f/6P/o/+j/6P/o/+j/6f/p/+n/6v/q/+v/7P/t
/+7/7P/s/+3/7f/t/+3/7//w/+//8P/w//D/8v/z//T/9f/1//T/8//y//L/8//z//X/
9//3//f/+P/6//v/+//9//3//f/9//7/AAAAAAAAAAAAAAAA///+//7//v/+//7//P/8
//z//v8AAAAAAAABAP///////wAAAQABAAEAAgACAAIAAgACAAEAAAD+//z//f/+//3/
/f/9//3//P/7//j/9v/1//T/9P/z//L/8v/x//D/7//s/+z/7f/u/+//7f/t/+z/7P/r
/+r/6f/o/+v/6//r/+r/7P/s/+z/7f/r/+3/7f/t/+7/7v/u/+7/7P/s/+3/7v/u/+//
7//w//P/9P/1//f/9v/1//T/8//x//P/9P/0//b/9v/2//X/9P/z//L/8P/x//L/8//0
//b/9v/2//b/9v/1//X/9P/z//P/9P/0//b/9P/0//T/8//y//H/8P/u/+7/7v/s/+3/
7v/u/+//8P/w//H/8f/t/+z/7P/s/+7/7v/u/+//7f/t/+3/7f/t/+v/6//r/+3/7v/u
/+7/7v/t/+3/7f/r/+v/6//r/+n/6f/o/+j/6v/r/+v/6//p/+r/6v/q/+z/7P/s/+z/
7f/u//D/8f/w//D/8P/v//H/8f/y//L/8f/x//D/7//v/+//7//v//H/8f/x//L/8//z
//P/8v/z//b/9//3//b/8//v/+//8P/y//L/8v/y//L/8v/y//L/8P/u/+z/6v/s/+z/
7P/s/+v/6v/p/+j/6P/o/+j/6P/n/+b/5f/k/+b/5v/m/+b/6P/o/+j/6P/m/+b/5v/m
/+j/6P/o/+j/5v/k/+L/4P/i/+L/4v/i//D//P8IABQAPQBkAIsAsgDeAAgBMgFcAWEB
ZgFrAQ==
         </WaveFormData>
      </LeadData>
      <LeadData>
         <LeadByteCountTotal>10000</LeadByteCountTotal>
         <LeadTimeOffset>0</LeadTimeOffset>
         <LeadSampleCountTotal>5000</LeadSampleCountTotal>
         <LeadAmplitudeUnitsPerBit>4.88</LeadAmplitudeUnitsPerBit>
         <LeadAmplitudeUnits>��V</LeadAmplitudeUnits>
         <LeadHighLimit>2147483647</LeadHighLimit>
         <LeadLowLimit>268435456</LeadLowLimit>
         <LeadID>V4</LeadID>
         <LeadOffsetFirstSample>0</LeadOffsetFirstSample>
         <FirstSampleBaseline>0</FirstSampleBaseline>
         <LeadSampleSize>2</LeadSampleSize>
         <LeadOff>FALSE</LeadOff>
         <BaselineSway>FALSE</BaselineSway>
         <ExcessiveACNoise>FALSE</ExcessiveACNoise>
         <MuscleNoise>FALSE</MuscleNoise>
         <LeadDataCRC32>3482033223</LeadDataCRC32>
         <WaveFormData>
9P/0//T/9P/1//b/9//4//b/9v/2//b/9P/0//T/9P/3//j/+f/6//n/+P/3//b/9v/2
//b/9v/2//b/9v/2//b/9v/2//b/9v/2//b/9v/3//j/+f/6//r/+v/6//r/+v/6//r/
+v/4//j/+P/4//n/+v/7//z//v/+//7//v/9//z/+//6//v//P/9//7//P/8//z//P/8
//z//P/8//z//P/8//z//P/8//z//P/+//7//v/+//z//P/8//z//P/8//z//P/8//z/
/P/8//z//P/8//z//v/+//7//v/8//z//P/8//v/+v/5//j/9//2//X/9P/0//T/9P/0
//T/9P/0//T/8//y//H/8P/w//D/8P/w//L/8v/y//L/8P/w//D/8P/y//L/8v/y//L/
8v/y//L/9P/0//T/9P/2//b/9v/2//X/9P/z//L/9P/0//T/9P/y//L/8v/y//H/8P/v
/+7/8P/w//D/8P/w//D/8P/w/+//7v/t/+z/6//q/+n/6P/p/+r/6//s/+v/6v/p/+j/
6P/o/+j/6P/n/+b/5f/k/+b/5v/m/+b/5P/k/+T/5P/h/+D/3//e/+D/4P/g/+D/3//e
/93/3P/e/97/3v/e/9z/3P/c/9z/3P/c/9z/3f/f/9//3//f/+D/4f/i/+P/4v/i/+L/
4v/i/+L/4P/g/9//3//g/+H/4v/i/+P/4//l/+f/6f/q/+n/6P/n/+X/4v/h/9//3//g
/9//3//f/+L/4v/i/+P/4v/h/97/2//Z/9j/1//X/9b/1f/V/9X/1f/T/9P/1P/U/9L/
0v/S/9P/0//T/9P/0f/R/9D/0P/S/9P/0//T/9L/0v/R/9D/zP/J/8j/yv/H/8X/xf/F
/8r/1P/d/+f/+f8XADwAYACFAK0A1AD0AA0BFAEMAfEAxgCTAFYAGQDm/8L/q/+Z/47/
if+B/3v/ff+G/47/l/+f/6b/sv+8/8P/w//F/8b/xf/G/8f/yP/L/83/zv/Q/87/zv/P
/8//0f/R/9H/0f/R/9L/0v/S/8//z//O/83/z//Q/9H/0v/U/9P/0v/S/9P/0//T/9P/
0//U/9T/0//T/9P/0//T/9X/1f/U/9T/0//V/9X/1P/T/9T/1v/Y/9j/2P/Y/9n/1//X
/9j/2P/a/9r/2v/a/9j/2P/a/9r/3P/c/97/3//f/9//4P/g/+D/4P/h/+H/4v/i/+L/
4v/j/+P/4//l/+X/5f/l/+b/5//n/+f/6f/n/+X/5//n/+j/6v/r/+z/6//q/+f/5v/n
/+f/5//m/+f/6P/q/+z/7v/u/+7/7v/v/+//7//w/+7/7v/u/+//7//v/+//7//x//H/
8f/v/+//7//u/+z/7P/s/+v/6v/r/+v/6v/p/+r/6v/q/+r/6v/q/+r/6P/q/+r/6v/p
/+n/6v/q/+r/6P/o/+j/6P/r/+v/7P/s/+v/6//r/+z/7v/v/+//7//w//H/8//0//P/
8v/y//H/8v/0//X/9v/1//X/9v/2//T/8//z//P/9P/0//T/8//z//T/9P/0//T/9f/1
//X/9f/1//T/8//z//T/9P/0//b/9f/0//T/8f/x//L/8//z//L/8f/x//H/8f/x//D/
8f/x//L/8//z//P/8v/y//D/8f/x//H/8f/v/+//7//x//H/8f/y//L/8v/x//H/8//z
//P/8//z//P/9f/z//D/7v/v//D/8f/y//T/9f/2//f/9f/2//f/+P/5//r/+v/6//r/
/P/8//r//P/7//v//P/9//7//v///wEAAgADAAQABAAEAAQABAAFAAQAAwABAAEAAAD/
////AQACAAIAAgAFAAUABQADAAIAAQABAAEAAAD+//z/+//7//v/+f/5//j/+P/2//b/
+P/5//n/+f/5//n/+f/4//r/+v/7//v/+//7//z//P/8//r/+f/2//T/8//x//H/8f/2
/wIADQAZACkARQBsAJQAuwDhAAQBJAE5AUIBOAEdAfQAvwCIAFEAIAD4/93/y/++/7P/
sf+v/7X/wP/I/8v/1f/g/+b/7P/v//X/+f/6//n/+v/7//z/+v/7//v//P/+//7/////
//////////////8AAAAAAAAAAAEAAQABAAIAAgACAAIAAgABAAAAAAADAAMAAwADAAEA
AgACAAEA//////////8AAAEAAQACAAIAAwACAAAAAAAAAAEAAgAEAAQABAAFAAQAAwAD
AAIAAgACAAIAAgACAAIABAAEAAQABAAGAAcACQAJAAoACgAKAAoACwALAAoACgAKAAoA
DQANAA0ADwANAA0ADQAOAA8ADwAPABEAEgARABQAFQAUABQAEwASABAAEAAOAA4ADwAP
AA8ADgAOAA4ADwAQABAAEAAQABAADwAPAA8AEAARABIAEwAVABQAEwASABEAEQARABEA
DwAQABEAEQAQABAAEAAPAA4ACwALAAoACQAHAAYABQAEAAYABgAGAAQABgAGAAYABQAD
AAQABAAEAAYABgAGAAYABwAHAAgACAAJAAkACQAKAAgACQAJAAkABwAHAAgACAAKAAoA
CwALAAsADAAMAAwADQANAA4ADgAMAAsACwALAAwADAAMAAsADQAOAA4ADgAOAA8ADwAP
AA8ADwAOAA0ADQAOAA4ADgAOAA0ADAAMAAsACwAMAA0ACwAKAAkACQAJAAkACQAIAAgA
BwAHAAcABwAHAAYABgAIAAkACQAJAAYAAwACAAEAAgADAAQABgAEAAQAAwADAAIAAQAA
AP//AQABAAMAAQABAAIAAgADAAIAAgACAAIABAACAAEAAwAEAAIAAgACAAIAAwADAAMA
AwABAAIAAwAEAAYACAAJAAoACAAKAAoACAAIAAcABwAIAAkACgAKAAsACwAMAA0ADgAQ
ABAAEAAQAA0ADAALAAkACQAIAAcABwAHAAgACAAIAAkACQAJAAcAAwABAAAA//8BAAAA
///////////9//3///8AAP//AAD+//////////3//f/9//z//P/8//3//f/7//v//P/8
//z//P/7//j/9P/v/+v/7f/z//7/CAATACEANwBbAH4AogDLAPEAEAEmATkBPAEqAQEB
ygCTAGAAKwAAAOL/zf+9/7T/r/+t/7H/vf/K/9L/2f/h/+b/6v/y//n//f////7///8A
AAEAAgD//////v/+/wAAAAABAAEAAQABAAEAAQAAAAAA///+/wAAAQABAAEAAgACAAIA
AgAEAAMAAgACAAMAAwADAAMAAQACAAIAAQACAAMABAAFAAIAAQD///7/AAADAAQABAAA
AAAAAQACAAQABAAEAAUABgAHAAkACgAJAAgABwAGAAgACAAKAAoACAAIAAoACwANAA0A
DgAOAA4ADgAPAA8ADwAOAA0ADAAPAA8ADwARABMAEwATABQAFQAVABUAFwAWABMAFAAT
ABQAFgAXABgAFgAWABQAFAATABMAEwASABIAEgATABQAFgAWABYAFgAVABUAFQAWABQA
FAAUABUAFwAXABcAFwAVABUAFQATABIAEQAPAAwADgAOAA0ADAANAA0ADAALAAgACAAI
AAgACgAKAAoACAAGAAYABgAFAAQABAADAAIABAAEAAQABAAHAAcACAAIAAUABQAFAAYA
BgAHAAcABwAFAAUABgAGAAgACAAJAAkABwAIAAgACAAGAAUABQAEAAUABQAGAAcACAAI
AAgABwAHAAgACAAIAAcABwAGAAUABQAFAAQAAwADAAQABAAEAAQAAwACAAIAAgADAAUA
BwAFAAQAAwADAAEAAQABAAAAAAD////////+//3/+//6//z//f/9//3/+//5//n/+f/5
//n/+f/6//r/+v/5//n/+f/5//n/+f/5//n/+//5//j/+P/3//f/+P/4//j/+P/2//b/
9f/1//b/9P/y//L/9P/0//T/9P/0//P/8v/x//H/8v/z//T/9//4//j/+P/2//j/+P/2
//b/9f/1//b/9P/0//P/8//z//T/9f/2//f/+P/5//r/9//2//X/8//x//D/7//v//H/
8v/y//L/8f/x//H/7//r/+n/6P/n/+f/5v/l/+X/5f/l/+P/4//m/+b/5P/k/+L/4//j
/+P/4v/h/+D/3v/e/97/3//f/93/3f/e/97/5P/e/9//4v/e/9f/0f/R/9X/3P/k/+//
+/8NACsATgB0AJUAuwDiAAIBGQEgARYB9QDKAJsAYgAnAPb/0v+5/6v/oP+Z/5H/j/+T
/5r/oP+n/7H/uP/C/8r/zf/T/9f/1v/X/9j/2f/a/9v/3f/e/+D/3v/e/9//3//h/+H/
4f/h/+H/4v/i/+L/4P/h/+H/4f/g/+D/4P/g/+H/4f/h/+L/4f/h/+H/4f/h/+L/4v/h
/+H/4f/h/+H/4v/j/+P/5P/j/+X/5f/k/+L/4v/j/+T/4v/i/+L/4//j/+P/5P/k/+T/
5P/k/+T/4v/i/+T/5P/k/+T/5v/n/+n/6f/q/+r/6v/q/+v/6//s/+z/7P/s/+3/7f/t
/+//7//v/+//8P/x//H/8f/z//P/8f/z//P/8v/y//H/8P/y//L/8P/w//P/8//z//L/
8P/w//H/8v/1//b/9//4//j/9//2//b/+P/4//j/+f/5//n/+f/5//v/+//7//n/+f/5
//j/9v/2//b/9f/0//P/8//y//H/8f/y//P/9P/0//T/9P/y//T/9P/0//P/8//0//T/
9P/2//b/9v/2//X/9f/2//b/9//3//f/+P/4//n/+f/5//v/+//8//z//P/8//3//f/7
//z//P/8//////8AAAAAAgABAAEAAQABAAAA///9////AAAAAAAA/v//////////////
/v/9//3//v/+//7//v/9//z//P/7//v//P/9/////v/9//3//f/9//3//P/+//3//f/9
//3//f/8//z//v////////////3//f/9//3//f/9//7/AAAAAP//////////////////
//8BAP///v/+//3//f8AAAAAAAAAAP7//v/9//3///8AAAEAAgACAAQAAgACAAIAAgAD
AAMAAwADAAQABgAIAAoACQAKAAoACgAIAAoACgAIAAkACQAKAAwADQAOAA4ADwAPABAA
EQASABIAEgASABIAEgASABIAEQAQAA4ADAALAAsADAAMAAwADQANAA0ACwAHAAUABAAD
AAUABAADAAMABQAFAAMAAwACAAIAAAAAAAAAAQABAAEAAQABAAEAAAAAAAAAAQABAAMA
AwAEAAQAAAAAAP///P/2//X/9f/1//v/BgAQABkAKQBDAGUAjgC4AN0AAwEiATgBRQFC
ATABCwHaAJ8AYgAtAAIA5P/R/8P/uP+1/7P/t/+//8r/0v/Z/+H/6v/w//T/+f/7//3/
/P/7//z//f/+////AQACAAQAAwACAAIAAQADAAMAAwADAAUABgAGAAYABAAFAAUABQAG
AAYABgAGAAQAAwACAAIABQAFAAUABQADAAQABAADAAEAAQABAAEAAQABAAAAAAADAAUA
BQAEAAAAAAABAAIABAAEAAQABQAFAAUABgAGAAgACAAIAAgABgAGAAgACAAGAAYACAAJ
AAsACwAMAAwACgAKAAsACwAMAAwADAAMAA8ADwAPABEADgANAAwADAAOAA8AEAATABIA
DwAQAA8ADwAQABAAEAARABIAEQASABMAEwATABIAEAAQABEAEgASABIAEgASABUAFQAV
ABYAFQAUABMAEwATABMAEwATABUAFQAVABMAEwATABIAEAARABIAEgASABAADwANAAsA
CAAIAAgACAAIAAgACAAGAAQABAAEAAMABAAGAAcACAAHAAYABQAEAAUABQAGAAYABwAH
AAcACAAIAAkACQAJAAcABwAIAAgACAAIAAkACQAHAAgACAAIAAsACwAMAAwADAALAAsA
CwANAA4ADwAPAA4ADgANAAwADAANAA0ADQALAAsACgAJAAsADAAMAAwADAALAAoACgAJ
AAkACgALAAsACgAJAAkABwAHAAcABgAIAAcABwAHAAkACQAIAAgABgAHAAcABwAJAAcA
BwAHAAcABwAHAAgABwAGAAQAAwADAAMAAwADAAUABQAHAAUABgAGAAUABQAEAAQABAAE
AAYABgAFAAUACAAIAAgACAAIAAkACQAGAAYACAAIAAgACAAHAAcABwAHAAcACAAJAAoA
DQAOAA4ADgAMAA4ADgAMAAoACQAJAAoADQAOAA4ADwAPABAAEQASABQAFAAUABQAEQAQ
AA8ADQANAAwACwALAA0ADgAOAA4AEQARABEADwANAAsACgAJAAgABgAEAAMAAwADAAEA
AQAEAAQAAgACAAAAAQABAAEAAgADAAQABAACAAIAAwADAAMAAwAEAAQABAAEAAMAAgD+
//n/9//3//n//v8KABUAHwAvAE0AbgCUALsA4wAGASIBOwFGATwBHQHyAL0AhgBRACIA
+v/j/9P/wP+3/7f/uf+7/8b/0P/b/+X/7P/y//T/9//7////AAADAAQABQAGAAMAAwAC
AAIABAAEAAUABQADAAMAAwADAAMABAAEAAQACAALAA0ADwAMAAoACAAGAAkACQAJAAoA
CAAHAAYABQAHAAgACAAHAAkACQAJAAkABwAHAAYABgAFAAcABwAGAAYABgAHAAgABgAG
AAYABwAJAAkACgAKAAkACAAHAAYACAAIAAoACgAMAAwADgAPAA0ADQAOAA4ADQAMAAwA
CwAOAA4ADgAOAA8ADwAPABEAEQARABEAEgASABEAEAARABMAEQATABMAEQASABIAEgAT
ABQAEwAUABQAEwASABAAEgASABMAFAASABIAEgASABIAEQAQABAAEAAQABAAEQATABMA
EwATABMAEwATABEAEQARABAADgALAAoACAAGAAcABwAGAAUAAgACAAIAAgAEAAQABAAC
AAAAAAAAAP///v/+//3//P/9//7///8AAP////8AAAAA/f/9//3//v/8//3//f/9////
//8AAAAAAAAAAAEAAQABAAIAAgACAAMAAwAEAAQAAwABAAAA//8BAAIAAwADAAMABAAE
AAQAAgADAAMAAwADAAMAAgABAP//AAAAAAAA/v/9//z//P/9//3//v////3//P/7//v/
+v/5//j/9v/4//f/9//3//b/9f/z//L/8//1//b/9//0//H/8P/v//D/8f/y//T/8v/y
//H/8f/w/+//7v/t/+//7//x/+//7f/s/+r/6f/o/+j/6P/o/+j/6P/n/+f/6//s/+3/
7v/q/+n/5//m/+j/6P/o/+j/6P/n/+f/5//n/+f/6P/p/+r/6f/q/+r/6v/s/+7/7v/s
/+v/6f/o/+j/5//o/+j/6f/n/+j/6f/q/+r/6v/q/+r/6//q/+n/5//m/+T/4v/h/+D/
4P/f/97/3//f/9//3f/b/9n/2P/X/9n/2P/X/9f/1f/V/9P/0//U/9T/0v/S/9H/0f/Q
/8//z//P/8//zv/Q/9D/0f/R/9D/z//P/87/zP/M/83/yv/I/8P/v/+9/73/xP/Q/9n/
4//z/wsAKABKAG8AmQDAAOIA/wASARgBBwHiALMAfgBBAAgA3v+9/6X/mP+R/4n/gf+B
/4b/jP+P/5v/qP+u/7j/wf/F/8f/yv/L/8z/zf/O/9D/0f/R/9L/0P/Q/9H/0f/S/9P/
1P/V/9P/1P/U/9T/1P/V/9X/1f/Y/9j/2P/Y/9b/1f/U/9T/1v/X/9j/2f/X/9j/2P/X
/9n/2f/Z/9n/2f/Z/9j/2P/X/9n/2f/Y/9f/2P/a/9z/2v/a/9r/2//b/9v/3P/c/97/
3v/e/97/3v/e/+D/4P/i/+L/5P/l/+P/4//k/+T/5f/m/+j/6f/o/+j/6P/o/+n/6f/p
/+v/7f/t/+3/7v/t/+3/7f/v//H/7//x//H/8//0//T/9P/z//L/7//u//H/8f/x//D/
8P/w//H/8v/y//L/8v/y//X/9f/1//b/9v/2//b/9//5//n/+f/5//n/+f/5//f/+P/5
//n/+P/3//b/9P/y//H/8f/w/+//7v/u/+7/7v/v//D/8f/w/+7/7v/u/+3/7v/w//H/
8v/0//T/9P/0//f/9//4//j/9f/1//X/9v/4//n/+f/5//v/+//8//z//P/8//3//f/9
//7//v/+//////8AAAAAAgABAAEAAQADAAQABQAFAAQABAADAAIAAAABAAEAAQADAAMA
AgABAP//AAAAAAAAAgABAAAAAAD/////AAABAAIAAgACAAMAAQABAAEAAAACAAEAAQAB
AAEAAQAAAAAA/v////////////3//f/9//3//f/9//7/AAAAAP/////9//3//f/9//3/
/f////3//v/+//3//f8AAAAAAAAAAAAAAAD////////+//3//P/9////AAAAAAIAAQAB
AP7//v/+//7//v///////////wEAAgADAAQABAAEAAMAAgAFAAgACQAIAAYABQAFAAYA
BwAIAAgACQALAAwADQAOAA0ADAALAAoACwAKAAkABwAHAAYABQAFAAMABAAEAAQABwAH
AAcABQAFAAMAAgABAP///v/9//3//f/9//v/+////wAA//8AAP7//////////f/9//3/
/P/8//z//f/9//////8AAAAA/v/+//3/+P/0//P/9f/z//P//P8MABsAKwBFAGkAkAC2
AN8ABQEiATYBRQFEASoBAwHQAJcAYAArAPz/4P/P/73/sP+t/6v/rf+3/8T/yv/R/9f/
4P/o/+z/7//z//f/+P/2//b/9v/2//j/+f/5//r/+v/6//v/+//7//v/+//7//v//P/8
//z//v/////////+//7//v/+//7//f/8//z//f/9//3//f/7//z//P/7//v/+//7//v/
/P/9//3//v/+/////v/8//z//P/9//7//P/8//z//f/9//3//v/+//z//P/8//z//v/+
/wAAAAAAAAAAAgADAAEAAQACAAIABAAEAAUABQAIAAgACAAIAAgABwAGAAcACAAJAAoA
DAAPAA8ADwARABAADQAOAA0ADQAOAA4ADgAQABAADgAOAA8ADwAPAA4ADAAMAA0ADgAP
ABAAEQASABEAEQARABIAEgASABIAEwAVABUAFQAVABMAEwATABEADwAPAA4ADAANAA4A
DgAOAAwACwAJAAcACAAIAAgACAAGAAYABgAEAAQABAAEAAMABQAGAAYABgAFAAQAAwAC
AAUABQAGAAYAAwADAAMABAAEAAUABQAFAAUABQAGAAYABgAGAAcABwAHAAgACAAIAAcA
BwAIAAgACgAJAAkACQAKAAoACgAJAAsADAAMAAwADAANAA0ADQANAA0ADAALAAkACgAK
AAoACgAJAAgACAAJAAkACgALAA0ADAALAAsACQAJAAkACAAIAAcABwAHAAcABwAGAAYA
BgAHAAcABwAIAAcACAAJAAgABwAGAAYABwAIAAgACQAJAAkACQAJAAcABwAJAAcACAAI
AAcABwAGAAYABgAGAAgACAAHAAcABgAGAAYABgAGAAcABwAGAAgACQAJAAkACQAGAAgA
CAAIAAgACQAJAAkACQAJAAoACwAMAAwADAALAAoACwAOAA8ADgAOAA0ADQAOAA8AEAAQ
ABEAEQASABMAFAAUABQAFAAUABMAEgARAA8ADgAMAAoACQAKAAwADQAOAA0ADQANAAsA
CwALAAwADQALAAoACQAJAAkACQAHAAcABgAGAAQABAAGAAcABwAHAAUABQAFAAQABQAG
AAgACQAHAAcACAAIAAgACAAFAAAA+v/5//n/+f/9/wgAEgAdACsAQQBjAIgArADRAPUA
FgEyAUcBRgEuAQcB1ACdAGYAMwAKAOz/1//F/7j/tf+1/7n/wf/M/9T/3f/n/+7/9P/2
//n/+f/5//z//f/+////AAD//////v/+/wAAAAABAAEA/////////////wAAAAAAAAAA
AQABAAEAAAAAAAAAAAAAAP///v/+/wEAAQABAAEA//8AAAAA//////////////3//f/8
//z/+//9//3//P/7//z//v8AAP7//v/+////AQABAAIAAgABAAAA///+/wAAAAACAAIA
AAAAAAIAAwADAAMABAAEAAIAAgADAAMABgAGAAYABgAHAAcABwAJAAsACwALAAwACwAL
AAsADQANAAsADQANAA0ADgAOAA4ADQAMAAkACAAJAAkACQAIAAgACAAJAAoACgAKAAoA
CgALAAsACwAMAAsACgAJAAkACQAJAAkACQAJAAkACQAHAAcABwAGAAQAAQAAAP7//P/9
//3//P/7//z//P/8//z/+//6//n/9v/2//b/9v/1//X/9v/2//b/9P/0//T/9P/1//X/
9v/2//T/8//y//L/9f/3//j/+f/5//n/+v/6//n/+P/4//f/9//4//j/+P/3//f/+P/4
//r/+f/5//n/+v/6//r/+f/5//r/+v/6//r/+//7//v/+v/5//f/9f/3//j/+P/4//j/
9//2//b/8v/x//H/8f/z//L/8f/x//H/8f/x//D/8P/v/+//7//v/+//7v/u/+z/7f/t
/+3/7f/r/+v/6//p/+n/6f/q/+j/6P/n/+f/6f/p/+n/6f/p/+n/6//p/+b/5v/l/+X/
5P/k/+T/5P/i/+L/4f/h/+T/5v/k/+T/5P/k/+T/5P/k/+X/5f/l/+X/4//k/+X/5v/l
/+b/5v/m/+X/5v/l/+L/4//j/+T/5v/n/+j/6P/p/+b/5v/m/+b/6f/q/+v/7P/p/+j/
5//l/+P/4v/h/+H/4//k/+T/5P/k/+P/4v/f/9//3f/c/9v/3f/c/9v/2//b/9v/2f/Z
/9j/2P/W/9b/2P/Z/9n/2f/Z/9n/2f/Y/9j/2P/Z/9n/1//X/9j/2P/e/9z/1//U/9D/
y//H/8n/zf/U/97/6f/x/wUAIwBGAG4AlQC7AOAAAAEXASQBHAH9ANAAnwBmACsA+P/S
/7n/p/+Y/4//i/+J/4v/kP+a/6X/rf+w/7z/xv/N/8//0//W/9X/1v/X/9j/2P/Z/9n/
2v/c/9z/3f/d/9v/2//b/9v/3f/e/97/3v/e/9//3//f/97/3v/e/97/4f/h/+H/4v/h
/+H/4f/h/+P/5P/k/+P/4//j/+P/4//j/+P/4v/i/+X/5//n/+b/4v/i/+P/5P/m/+b/
5v/n/+f/5//o/+j/5v/m/+b/5v/o/+j/6v/q/+z/7P/u/+//7//v//D/8P/w//D/8f/x
//T/9P/0//T/9f/1//X/9//1//X/9f/2//n/+f/5//v/+//5//v/+//9//7//v/+/wAA
AAD+//7//////////v/8//z//f/+////AAABAAIAAQABAAEAAgAEAAQABAAFAAcABwAH
AAcABwAHAAcABQAFAAUABAACAAIAAgABAAAAAQABAAAA///+//7//v/+/wAAAAAAAP7/
AAAAAAAA///9//7//v/+////AAABAAIAAQABAAIAAgABAAEAAQACAAQABQAFAAUAAwAD
AAQABAAGAAYABwAHAAkACgAKAAoADQANAA4ADgAOAA0ADQANAA4ADgAOAA0ADQAOAA4A
DgAMAA0ADQANAA0ADQAMAAsADQAOAA4ADgAOAA0ADAAMAA0ADQAOAA8ADgAMAAoACQAL
AAsACwAKAAwACwALAAsACAAHAAUABAAGAAcABwAHAAkABwAHAAcABwAHAAcACAAIAAgA
BwAHAAcABwAHAAcABwAHAAkABwAGAAYABQAFAAQABAAEAAQABQAGAAYABwAGAAYABgAG
AAQABwAHAAgABgAGAAYABgAHAAcABwAHAAcACAAJAAoADQAOAA4ADgAOABAAEAAOAA0A
CwAKAAoADQAOAA4ADwARABIAEwAUABIAEgASABIAEgASABIAEQAQAA4ADAALAAwADgAP
ABAAEQARABEADwAMAAkABwAFAAcABgAFAAUABwAHAAUABQAEAAQAAgACAAQABQAFAAUA
BQAFAAUABAAEAAQABQAFAAMAAwAEAAQABgAGAAMAAAD+//3/+f/1//f/AAAKABUAJQBB
AGEAhgCsANEA+QAcATYBSQFQAUIBJQH4AMEAhgBLABYA8v/Z/8X/uP+z/7P/tf+7/8T/
zv/V/93/5P/s//b/+f/5//n//P/9//7///8AAAIAAwADAAQAAgACAAMAAwABAAEAAQAB
AAMABAAEAAQAAgADAAMAAwAEAAQABAAEAAQAAwACAAIAAwADAAMAAwAFAAYABgAFAAMA
AwADAAMAAQABAAAAAAABAAMAAwACAAAAAAABAAIAAAAAAAAAAQABAAEAAgACAAUABgAH
AAgABwAGAAcABgAEAAQABgAHAAkACQAKAAoADAAMAA0ADQANAAwACwAKAA0ADQANAA8A
DwAPAA8AEAATABMAEwAVABUAEwAVABUAEwAUABQAFAAUABQAEgASABUAFQAVABQAFAAU
ABUAFgAWABYAFgAWABUAFQAVABYAFgAWABYAFwAZABkAGQAZABcAFwAXABUAFQAVABQA
EgATABQAFAAUABEAEQAQAA8ADAAMAAwADAAKAAoACgAIAAgACAAIAAcABwAIAAgACAAH
AAYABQAEAAcABwAIAAgACQAJAAkACgAIAAkACQAJAAkACQAKAAoACAAIAAkACQALAAwA
DAAMAA8ADwAQABAAEAAPAA8ADwASABIAEgARABEAEgASABIAEAARABEAEQATABMAEgAR
ABIAFAAVABYAFgAVABQAFAATABMAFAAVABcAFgAVABUAEwATABMAEgAQAA8ADwAPABEA
EQAQABAAEgATABMAEwARAA8ADwAPAA8ADwAPABAAEAAQAA8ADwARABEAEQARAA8ADwAR
AA8AEQASABIAEwATABIAEQAQAA4ADgANAA0AEAAQABAAEAAQABEAEQAQABIAEwATABMA
FQAWABYAFwAVABUAFgAWABgAGQAZABoAGAAYABcAFwAVABYAFgAWABkAGQAYABgAGwAb
ABsAHAAdAB4AHwAfABwAHAAYABcAGAAaABoAGgAaABoAGgAaABoAGAAWABQAEgASABIA
EgASABEAEAAPAA4ADAAMAAwADAAMAAwADAAMAAwADAAMAAwADgAOAA4ADgAMAAwADAAM
AA4ADgAOAA4ADAAKAAgABgAFAAQAAwACAAwAFgAgACoARgBiAH4AmgC9AOAAAwEmATAB
OAFAAQ==
         </WaveFormData>
      </LeadData>
      <LeadData>
         <LeadByteCountTotal>10000</LeadByteCountTotal>
         <LeadTimeOffset>0</LeadTimeOffset>
         <LeadSampleCountTotal>5000</LeadSampleCountTotal>
         <LeadAmplitudeUnitsPerBit>4.88</LeadAmplitudeUnitsPerBit>
         <LeadAmplitudeUnits>��V</LeadAmplitudeUnits>
         <LeadHighLimit>2147483647</LeadHighLimit>
         <LeadLowLimit>268435456</LeadLowLimit>
         <LeadID>V5</LeadID>
         <LeadOffsetFirstSample>0</LeadOffsetFirstSample>
         <FirstSampleBaseline>0</FirstSampleBaseline>
         <LeadSampleSize>2</LeadSampleSize>
         <LeadOff>FALSE</LeadOff>
         <BaselineSway>FALSE</BaselineSway>
         <ExcessiveACNoise>FALSE</ExcessiveACNoise>
         <MuscleNoise>FALSE</MuscleNoise>
         <LeadDataCRC32>2527832196</LeadDataCRC32>
         <WaveFormData>
6v/q/+r/6v/s/+z/7P/s/+z/7P/s/+z/6v/q/+r/6v/r/+z/7f/u/+3/7P/r/+r/7P/s
/+z/7P/s/+z/7P/s/+z/7P/s/+z/7v/u/+7/7v/v//D/8f/y//D/8P/w//D/8P/w//D/
8P/y//L/8v/y//P/9P/1//b/+P/4//j/+P/4//j/+P/4//n/+v/7//z/+v/6//r/+v/6
//r/+v/6//v//P/9//7//v/+//7//v8AAAAAAAAAAP7//v/+//7//P/8//z//P/8//z/
/P/8//v/+v/5//j/+P/4//j/+P/2//b/9v/2//b/9v/2//b/9f/0//P/8v/w//D/8P/w
//L/8v/y//L/8P/w//D/8P/y//L/8v/y//T/9P/0//T/8//y//H/8P/x//L/8//0//L/
8v/y//L/8//0//X/9v/0//T/9P/0//T/9P/0//T/9v/2//b/9v/0//T/9P/0//T/9P/0
//T/8v/y//L/8v/z//T/9f/2//X/9P/z//L/8v/y//L/8v/y//L/8v/y//L/8v/y//L/
8v/y//L/8v/w//D/8P/w//L/8v/y//L/9P/0//T/9P/z//L/8f/w//D/8P/w//D/7v/u
/+7/7v/w//D/8P/w/+7/7v/u/+7/7v/u/+7/7//w//D/8f/x//L/8//1//f/9v/2//X/
9f/1//X/9f/z//P/8//z//P/9v/2//f/+f/6//r//P/9//3//f/+//7//P/5//n/+f/4
//n/+v/7//v/+//6//r/+P/4//f/9P/y//D/8P/w//H/8f/x//H/8P/v/+//8P/w/+7/
7f/t//H/8f/w//D/7v/u/+//7//v/+//7//v/+7/7v/u/+7/7P/q/+j/6P/j/+D/3v/d
/9//5//s//H/+v8MACQAOQBPAGYAgQCeALYAwwDIAMAAsQCYAHUATAAvABcABAD1/+r/
4//c/9T/1P/V/9b/1//Z/93/5P/r/+//7v/s/+z/6v/q/+r/6v/r/+z/7f/u/+z/7P/t
/+3/7//v/+//7//v/+//7//w/+7/7v/u/+7/8P/x//H/8v/y//L/8v/y//H/8f/x//H/
8v/y//H/8f/x//H/8f/x//P/8//z//P/8f/x//L/8v/z//P/8//z//b/9v/2//b/9P/0
//X/9f/3//f/9//3//X/9v/3//f/+f/6//r//P/8//3//f/9//3//f///wAAAAAAAAAA
AQACAAIAAgADAAQABAAEAAUAAwADAAQABgAGAAQABgAHAAkACQAKAAoACgAKAAkACQAH
AAcABwAHAAYABwAJAAsACwALAAsACwAJAAkACQAJAAYABgAGAAUAAwADAAMAAwACAAMA
AwAEAAEAAQAAAP3///////7//v/+//7//f/9//z/+//6//r/+//7//v/+f/5//r/+v/6
//v/+//7//v/+//6//n/+P/5//r/+//8//z//P/8//z/+//7//z//P/9//7///////7/
///+//3//v8AAAEAAwABAAEAAQABAP7//v/+//7//P/9//7//v/////////+//7//v/+
//7/AAAAAP7//v/9//z//P/8//3//f/9//3/+//7//v//P/6//n/+f/5//r/+//8//z/
/P/8//z//P/6//r/+f/5//v/+//8//z/+f/4//j/+f/7//r/+v/6//v/+//7//v//P/7
//r/+v/5//r/+//7//f/9v/4//j/+P/4//r//P/9/////f/9//3//v/9//7//v/9//3/
/////////f/9//3//f/9//7//v///wEAAgACAAQABwAHAAcACAAHAAYAAgABAAMAAQAB
AAEAAQADAAMAAgACAAIAAgABAAAA/v/8//z/+v/5//n/+f/5//j/9//3//b/9v/0//P/
9f/3//f/9v/2//T/9P/1//X/9f/1//X/9//2//b/9v/2//T/8v/y/+7/6//q/+j/5//r
//H/+P/9/wYAFgAqAEMAWwB0AI0ApgC8AMcAygDGALUAnACDAGIAQwArABYABQD4/+3/
6P/i/+L/5f/m/+P/5//t//D/8f/x//T/9v/0//T/9P/0//T/9P/0//T/9P/2//b/9//3
//f/9//3//f/+f/5//n/+v/5//j/9//2//n/+f/4//j/+P/4//j/+P/5//n/+f/5//r/
+v/5//n/+f/5//n/+f/7//v/+//7//n/+f/6//r/+f/5//n/+f/7//z//f/+//3//P/8
//v/+//7//v/+//7//z//f/9//3//v/+/wAAAgADAAMAAwADAAMABQAGAAQABAAEAAUA
BgAGAAYABwAIAAgACAAJAAcABwAIAAoACwAKAA0ADwAOAA0ADQAMAAwADAALAAsACwAL
AAsACwALAAsADAANAAsACwALAAsACQAJAAkACQAJAAoACwALAAkACQAJAAkACQAJAAgA
CAAJAAkACAAFAAUABQAEAAQAAgACAAEAAQD+//3//P/8//////////3//f/+//7//v/7
//v/+//7//7//v/+//7//P/8//z//P/9//7///8AAP////8AAAAA/v/+//7//f/+/wEA
AgADAAEAAgACAAMAAwADAAMAAwAAAAAAAAAAAAAAAQACAAIAAwADAAMAAgAEAAQABAAE
AAQABAACAAIAAAAAAAEAAgAEAAMAAgABAP///////wAAAAD////////////////+//7/
/v/+//7//v/+//3//f//////AAAAAP7//P/7//v//P/8//3//v////////////z/+//6
//r/+//8//3//f///////f/9//z//P/7//v//f/7//r//P/8//z//P/8//z/+//8//z/
/f/7//v/+//8/wAAAgADAAMAAQADAAMAAwABAAEAAQABAAEAAgACAAMABQAGAAYACAAJ
AAkACQAKAAgACAAFAAUABQADAAMAAwADAAUABQAEAAQABAAEAAMAAAD+//z//P/8//v/
+//7//n/+P/3//f/+v/6//j/9//3//n/+f/4//j/9v/2//f/9//3//f/9//3//b/9v/2
//b/9v/0//D/7v/p/+T/5P/n/+3/9f/8/wMADgAeADQASQBjAH4AlQCqALwAxwDGALgA
nwCGAGsATAAzAB8ADAD9//L/6f/g/+D/5v/p/+r/6//v//H/8v/z//X/+P/4//j/+P/4
//j/+P/3//b/9f/0//T/9P/1//X/8//z//P/8//x//H/8f/y//P/9P/1//b/9f/1//T/
9P/0//T/9P/0//X/9f/1//X/9P/0//P/8//0//X/9v/3//T/8//y//H/8v/z//X/9v/y
//H/8P/v//H/8v/z//T/9f/2//j/+f/2//X/9P/z//X/9v/3//f/9//4//j/+v/4//n/
+f/5//n/+f/7//z//P/8//z//f8AAAAAAAABAAIAAgACAAMAAwADAAQABgAFAAIAAwAD
AAUABQAGAAYABAAEAAMAAwABAAEAAQABAAAAAQADAAUAAwADAAMAAwADAAMAAwADAAAA
AAAAAP//AQABAAEAAQABAAEAAAAAAP3//f/8//n/+//7//r/+v/6//r/+f/5//j/9//2
//b/9//3//f/9f/3//j/+P/4//X/9f/1//X/9v/2//b/9v/2//b/9v/2//b/9v/2//b/
9//3//j/+P/4//j/+P/3//n/+//7//v/+f/6//r/+//5//n/+f/5//r/+v/6//r/+v/7
//z//P/7//v/+//6//n/+P/3//b/9//4//f/+P/4//j/+f/6//j/9//2//X/9v/3//j/
+v/4//f/9//3//f/9//3//b/9v/2//b/9v/2//b/9f/1//X/9f/2//b/9f/0//T/9f/1
//T/9P/0//X/9f/1//X/9v/1//T/9P/z//T/9f/1//X/9f/z//P/9P/0//P/8//z//P/
8v/y//T/9P/y//L/9P/0//T/9P/z//T/9P/1//X/9f/1//b/9f/2//b/9f/3//n/+f/5
//n/+f/5//n/+P/4//f/9//7//z//P/+/////////wAAAAAAAP3//f////3//f/9//3/
//////7//v/+//7//f/4//b/9P/0//T/8//z//P/8//y//H/8f/z//T/8//z//H/8//z
//L/8v/w//D/8f/v/+//7//v/+//7v/u/+7/9P/w/+7/8P/s/+H/3P/e/+H/5f/r//D/
9f8AAA4AJAA7AE8AaACDAJ4AtADBAMQAvACpAJQAdwBUADUAHQAIAPv/8P/n/97/2v/a
/9n/2P/Z/93/4f/m/+3/7//w//T/8v/y//L/8v/y//P/9P/1//b/9v/2//f/9//1//X/
9f/1//X/9f/1//b/+P/4//j/+P/3//f/9v/2//f/+P/5//r/+f/5//n/+f/6//r/+f/5
//f/9//3//f/+P/5//r/+//9//3//v/+//v/+//7//v/+v/6//r/+v/8//z//f/9//v/
+//7//v//f/+/////////wAAAAACAAIAAwADAAMAAwADAAUABgAGAAYABgAHAAgACAAI
AAkACgAKAAoACwANAA0ADgAQABAADgAQABEAEAAPAA8ADgAOAA4ADQANAA8ADwAPAA8A
CwALAAwADQAOAA8AEAARAA8ADwAPAA8AEAAQABAADwANAA0ADQANAA0ADQAMAAwACwAL
AAoABwAIAAcABQAEAAQABAADAAMABAADAAIAAgADAAMAAwABAAEAAgACAAIAAQABAAEA
AQAEAAQABAAEAAIAAgACAAIAAgACAAIAAgABAAEAAgACAAMABAAFAAUAAwAFAAUABQAD
AAQABAAFAAcABwAHAAcABgAGAAYABgAFAAUABQAEAAUABQAFAAQAAgACAAIAAgACAAIA
AAAAAAIAAgADAAQABAADAAIAAQABAAEAAQACAAQAAwADAAMAAQABAAEAAAAAAAAAAAAA
AAAAAAD/////AQABAAIAAgD///7//v////3//P/8//z///////////8AAP///v/+////
AAABAAEAAAD///z/+//9//7//v///wAA///9//z//f/+////AAAAAAIAAAAAAAAAAAAB
AAIAAgADAAMAAwADAAQABAAEAAMAAQABAAMAAwADAAMAAwADAAMAAwAEAAQABQAHAAgA
CAAKAAkACQAJAAoACwAMAAoACwAJAAcABwAHAAcACQAJAAgABgAGAAYABQAAAP7//P/8
//3//f/+////AQAAAP////////7/+//5//v//f/9//z//P/6//r/+//7//v/+//7//3/
/P/8//z/+v/4//b/9P/u/+v/7P/q/+3/9f/7/wIACwAYACgAQABbAHMAjAClALoAyADR
ANIAxgCvAJIAbQBOADMAGwAMAP//9P/t/+b/5P/m/+n/6v/r/+//8//4//v/+//6//z/
+v/4//j/+P/4//v//P/9//7//f/8//z/+//9//3//f/9//3//f/9//7//P/8//z//P//
/////v/+//3//P/7//r//P/9//7////+//7//f/9//v/+//7//v/+//7//v/+//9//3/
/v/+//3//f/9//3//v/+//7//v8AAAAAAQABAAMAAwADAAMAAgACAAIAAQADAAQABAAG
AAYABwAHAAcABwAHAAkACgAKAAoACgALAA4ADgAOAA8ADwAOAA0ADQAPAA8AEAASABEA
DgAPAA8ADwAPABAAEAARABIAEgATABMAEwATABMADwAPABAAEQARABEAEQARABEAEQAR
ABEADgAOAA4ADQANAA0ADQANAA0ADQAMAAwACQAJAAgABQAIAAkACQAKAAgACAAHAAcA
BAADAAIAAgABAAEAAQD/////AAAAAAAAAAABAAIAAwADAAIAAQAAAAAAAAAAAAAAAgAC
AAIAAgADAAMABAAEAAQABAAEAAMAAwAFAAUABQADAAQABAAFAAUABQAFAAUABAAEAAQA
BAAFAAcACQAKAAgABwAGAAQABAAEAAQABAAEAAQAAgACAAIAAgADAAQAAgABAAAA//8B
AAEAAQACAAIAAQABAAEAAAD///7//P/+//7//v/+/wAAAAD//////////wAAAAABAAAA
AAABAAEAAAAAAAAA///////////+//3//P/8////AAABAAEAAQABAP////8AAAAA////
/wEAAQAAAAAAAgACAAIAAgAAAAAAAAD+//7/AAAAAAAAAAD//wAAAAABAAEAAQABAAIA
BQAGAAYABQADAAUABQAFAAEAAQABAAEAAwAEAAQABQAFAAYABgAIAAsACwALAAwACgAK
AAcABwAHAAUABQAFAAcACQAJAAgACgAKAAoACQAEAAIAAAAAAP///f/8//v//f/8//v/
+//8//z/+v/5//f/+f/5//j/+f/4//n/+//5//n/+f/5//f/9v/2//b/9v/2//b/8v/s
/+f/6P/m/+X/6f/x//r///8GABIAJAA5AFMAbgCHAJ4AtgDHAMgAwACvAJoAfQBeAEEA
KQAYAAkA+v/t/+j/5P/i/+X/6P/r/+//7//w//H/8//2//j/9v/2//b/9v/2//X/9P/z
//L/9P/0//X/9f/z//P/8//z//H/8f/x//L/9P/2//j/+v/5//f/9P/y//P/9P/1//b/
9f/1//X/9f/2//b/9f/1//X/9f/1//X/9f/1//X/9f/z//P/9P/0//X/9f/1//X/9v/2
//b/9v/2//b/9//3//X/9f/1//X/9f/2//f/9//3//j/+P/6//r/+//7//v/+v/5//r/
+v/8//z//P/9/wAAAAAAAAEAAgACAAIAAwACAAEAAQACAAMAAgAFAAcABQAFAAYABgAH
AAgACAAJAAgABwAGAAUABAAFAAcACQAHAAcABwAHAAUABQAFAAUABAAEAAQAAwADAAMA
AwADAAQABQAFAAYABQAFAAQAAQAAAP///f/8//v//P/8//3/+//5//f/9v/4//n/+v/5
//f/+P/4//j/9f/1//X/9f/3//j/+f/6//r/+v/6//r/+P/4//j/+P/5//n/+v/6//z/
/P/8//v/+//9//3//f/7//z//P/9/////////////P/8//z//P/8//3//v/+////////
//7//v/+//7//v/+//7//P/8//r/+v/7//z//P/7//r/+f/6//v//P/+//z/+//7//v/
+f/5//n/+P/6//r/+v/6//j/+P/3//f/+P/5//v//P/4//b/9f/1//b/9v/3//j/+f/5
//n/+f/2//X/9P/0//f/+P/5//n/+P/3//T/8//0//T/8//z//X/9f/0//T/9f/2//f/
+P/2//b/9v/0//b/9v/2//b/9v/3//j/+P/5//n/+f/5//r/+v/6//n/9//6//3//v//
//v/+//7//v/+//8//z//f/9//7//v8AAAEAAQABAAIABAAEAAEAAQABAP////////3/
//////7//v/+//7//f/8//r/+P/4//r/+f/5//n/9//2//X/9f/2//b/9P/z//H/8//z
//L/9P/y//L/8//z//P/8//z//H/8P/w//D/8P/w//D/8P/u/+n/4v/g/93/4f/r//D/
8//6/woAHAAvAEUAXAB3AJIArAC/AM4AzgC9AKgAjwBsAEcAKwAUAAEA9P/r/+L/2v/W
/9X/1P/T/9v/4//k/+n/7//w//D/8P/w//D/8P/w//D/8P/w//D/7v/u/+//7//x//H/
8f/x//H/8f/x//L/8v/y//L/8v/1//X/9P/0//L/8v/y//L/9f/1//X/9f/0//T/8//z
//X/9f/1//X/9f/1//X/9f/z//P/9P/0//X/9f/1//X/9f/0//P/8v/y//L/8//z//T/
9f/2//f/9//4//n/+f/5//r/+v/8//r/+//7//v//f/9////AAD+//7//v///wAAAAAA
AAEABAAEAAQABQADAAMABAAGAAgABgAIAAkACQAJAAoACgAIAAgABwAHAAkACQAJAAkA
BwAHAAgACQAJAAkACQAJAAkACQAJAAkACAAIAAgABwAHAAcABwAHAAUABQAEAAQABQAF
AAQAAQACAAEA///+//z//P/7//v//P/7//r/+v/7//v/+//5//f/+P/4//j/+f/5//n/
+f/6//r/+v/6//r/+v/6//r/+P/4//j/+P/7//v//P/8//z//P/8//v//f//////////
/wAAAAABAAAA///+//3//v/+//7//v///wEAAwAEAAIAAQAAAP7//v/+//7//v/+//7/
/P/8//z//P/9//7//v/9//z/+//7//v/+//8//7//f/9//3/+//7//v/+v/6//r/+v/6
//r/+v/5//n/+f/5//r/+v/5//j/+P/5//f/9v/2//b/+f/5//n/+f/6//n/+P/4//f/
+P/5//n/+f/5//f/9//6//r/+f/5//n/+f/4//j/9v/2//b/9v/4//j/+P/4//z/+v/4
//b/9v/2//b/9v/3//j/+P/5//v/+//7//z//P/8//v/+f/8////AAABAP3//f/9//3/
/f/+//7///8BAAIAAgAEAAQAAwACAAIAAgACAP////8BAP//////////AQABAAAAAgAC
AAIAAQD+//z/+v/6//r/+f/5//n/+P/2//T/8//3//j/9//3//f/+f/5//j/9v/0//T/
9f/1//X/9f/1//b/9v/3//j/9v/2//T/8P/s/+n/6v/o/+X/6f/3/wIACQAWACgAPgBX
AHEAigCjALYAxgDNAMoAvgCnAIoAawBKACsAGQAMAP3/7v/n/+L/3v/i/+X/5v/n/+n/
7//y//P/8f/0//b/+P/1//T/8//y//P/9P/1//b/9P/0//X/9f/1//X/9f/1//X/9f/1
//b/+P/4//j/+P/3//f/9v/2//b/9v/2//b/9f/1//X/9f/0//T/8//z//X/9f/1//X/
9//3//f/9//1//X/9v/2//f/9//3//f/+P/4//j/+P/4//j/+f/5//n/+f/5//n/+f/6
//v/+//7//z//P/+//z//f/9//3//////wEAAgACAAIAAgADAAMAAgABAAEAAwAEAAUA
BwAIAAkACwAOAA0ACgALAAsACQAJAAoACgAMAAwACwALAAsACwALAAsACQAJAAoACwAL
AAsACwALAAsACwALAAsACgAKAAoACQAKAAsADAANAAkACQAIAAgABgAFAAMA//8CAAMA
AwAEAAIAAgABAAEAAgABAAAAAAAAAP///v/7//v//P/8//z//P/9//7///////7//f/8
//7//v/+//7//P/8//z//P/7//v//P/8//3//v///////f///////////wAAAAABAP//
////////AAAAAAAAAAAAAAEAAgACAAEAAQABAAAAAAAAAAAAAAACAAIAAAAAAP7//v//
/wAAAAD///7//f/9//3//f/+/wAA/////////f/9//3//P/8//z//P/8//z//P/7//v/
+//7//z//P/9//z//P/9//v/+v/6//r/+//7//v/+//8//v/+v/6//n/+v/7//v//f/9
//v/+//6//r/+f/5//v/+//6//r/+v/6//r/+v/4//j/+P/4//j/+P/4//j/+v/4//b/
9v/2//b/9//4//j/+f/7//v/+//8//z//P/7//n/+//9//3//f/7//v/+//7//v//P/8
//3///8AAAAAAgADAAMAAwAEAAIAAgD////////9//3//f/9///////+//z//P/8//v/
+//6//n/+v/5//f/9v/1//X/9P/z//P/8v/y//D/7//x//P/8//y//D/7v/u/+//8f/x
//H/8f/v/+7/7v/u//D/8P/u/+j/5P/h/+D/4P/j/+n/8f/2//3/BgAWACwAQQBXAHAA
jQCoALwAwwDAALIAnQCCAGMARgArABcABAD1/+j/4//e/9r/2v/f/97/4f/p/+3/8P/v
/+//7v/u/+7/8P/w//D/8P/v/+7/7f/s/+z/7P/t/+3/7//v/+//7//x//H/8f/y//D/
8P/w//D/8f/x//D/8P/w//D/8P/w//P/8//z//P/8v/y//H/8f/v/+//7//v/+//7//v
/+//8f/x//L/8v/x//H/8f/x//D/8P/w//D/8v/y//P/8//x//H/8f/x//L/9P/2//f/
9f/2//b/+P/2//f/9//3//f/9//5//r/+//8//3///8CAAIAAgADAAIAAgACAAMAAQAB
AAIABAAGAAQABgAHAAcABwAIAAgABgAGAAUABQAHAAcABwAHAAUABQAGAAcABQAFAAUA
BQAFAAUABQAFAAIAAgACAAEAAwADAAMAAwD//////v/+//3//f/8//n/+f/5//j/+P/4
//j/9//3//f/9//3//j/+P/3//b/8//z//T/9P/0//X/9f/1//X/9v/2//b/9v/2//b/
9v/2//X/9P/z//L/9P/1//f/+P/6//r/+v/5//f/+f/5//n/+f/6//r/+//7//v/+//7
//j/+P/4//j/+v/7//z//P/9//3//f/8//z//P/8//z/+v/6//j/+P/6//r/+//8//z/
+//6//n/+P/3//b/9v/4//f/9//3//n/+f/5//j/9v/2//b/9v/2//b/9f/1//X/9f/2
//b/8//y//L/8//1//T/9P/0//P/8//z//P/9P/z//L/8v/x//L/8//z//P/8//x//H/
8v/y//H/8f/z//P/8v/y//b/9v/0//T/9P/0//T/9P/0//X/9v/2//f/9f/1//X/9v/3
//j/+P/3//f/+f/5//n/+f/5//n/+f/5//r/+v/7//z//P/7//z//v///wAAAgAAAAAA
/f/9//3/+//7//v//f///////v/8//z//P/7//j/9v/0//T/9f/1//b/9//1//T/8//z
//L/8v/w/+//7//x//H/8P/y//D/8P/x//H/8f/x//H/7//u/+7/7v/0//T/8P/s/+b/
4f/e/97/4f/l/+3/8v/3/wAAEAAkADkAUQBoAIUAoAC2AMcAzgDEALMAngB9AFgAOwAj
AA4A+//s/+P/3P/Y/9b/1f/Y/93/3//f/+b/7//x//D/8P/y//L/8v/y//L/8f/w/+//
7v/v//D/8v/z//P/8//z//P/8//z//P/9P/0//T/9P/0//P/8//y//L/8//0//X/9v/1
//X/9f/1//b/9v/1//X/9f/1//X/9f/1//X/9f/1//f/9//4//j/9f/1//X/9f/4//j/
+P/4//j/+P/5//n/9//3//f/9//3//j/+f/5//n/+v/6//z//P/9//3//f/9//3///8A
AAAAAAAAAAEABAAEAAQABQAGAAYABgAHAAcABwAIAAoACgAIAAoACwANAA0ADgAOAA4A
DgANAA0ACwALAAsACwAJAAkACgALAAsACwALAAsACQAJAAkACQAKAAoACgAJAAkACQAJ
AAkABwAHAAYABgADAAMAAgD////////+//7//v/+//3//f/8//v/+v/6//v/+//7//n/
+//8//z//P/7//v/+//7//z//P/8//z//P/8//z//P/6//r/+v/6//z//f///wAA/f/8
//v/+f/6//3//v///wEAAgACAAMAAQABAAEAAQACAAIAAgACAAIAAwAEAAQAAwADAAMA
AgACAAIAAgACAAAAAAD+//7/AAAAAAEAAgACAAEAAAD//////////wAA///9//z/+//8
//3//v/+//7//v/+//7//f/8//r/+f/7//v//P/8//3//P/8//3/+//6//r/+v/7//v/
+//7//z/+//6//r/+f/6//v/+//5//n/9//3//j/+P/3//f/+//7//r/+v/6//r/+v/6
//j/+v/8//z/+v/6//r/+v/7//z//P/9//v/+//7//z///8AAAAA/////wEAAQABAP7/
/f/8//v//P/+////AQADAAQABAAGAAUABQAFAAYABwAIAAYABwAGAAMAAgABAAMABQAF
AAQABAAEAAQAAwD+//z/+v/6//r/+f/5//n/+f/4//f/9//4//j/9v/1//f/+f/5//j/
+P/2//b/9//3//f/9//3//X/9P/0//T/9v/2//T/8v/w/+3/6P/k/+P/5//v//b///8O
AB4ANABLAGMAfgCXALAAwgDNANAAygC3AJ4AfQBYADkAIQAQAP//8v/r/+b/5P/i/+P/
5P/n/+n/6//y//f/+f/2//T/9P/2//b/9v/2//b/9v/2//b/9v/2//f/9//1//X/9f/1
//X/9f/1//b/9P/0//T/9P/3//f/9v/2//b/9v/2//b/9//3//f/9//6//r/+f/5//f/
9//3//f/9//3//f/9//5//n/+v/6//f/9//3//f/9v/2//b/9v/0//T/9f/1//j/+f/6
//v/+f/6//v/+//7//z//P/+//7/////////AQABAAMABAADAAIAAQABAAIAAgACAAMA
BgAGAAYABwAJAAkACgAMAAoACAAKAAsACwALAAwADAAMAAwACwALAA0ADQANAA0ACQAJ
AAoACwALAAsACwALAAsACwALAAsACgAKAAoACQALAAsACwALAAgABwAFAAQAAwADAAIA
//8DAAMAAgACAAAAAAD//////P/7//r/+v/5//n/+f/3//j/+v/7//z/+//7//v/+//7
//r/+f/4//r/+v/6//r/+v/6//r/+v/5//n/+v/6//z//P/8//v/+v/7//r/+f/6//z/
/f///////////////P/8//z//P/8//3//v/+//3//f/9//z/+v/6//r/+v/8//z/+v/6
//r/+v/7//z//P/7//r/+f/3//f/9//4//n/+f/6//v/+f/5//n/+P/3//b/9f/0//X/
9v/2//f/9//3//j/+P/3//b/9v/3//f/9v/2//b/9v/1//T/8//z//P/8//0//T/9P/0
//P/9P/1//T/9f/1//T/8v/x//L/8f/v/+7/8P/w//D/8P/w//D/8P/w//L/8v/y//L/
9P/0//T/9P/z//P/8//0//X/9f/2//f/9f/1//X/9f/y//L/8v/y//T/9f/2//f/9v/4
//j/+P/6//v//f/+//r/+v/3//f/+P/6//r/+v/6//r/+v/6//r/9v/0//L/8P/u/+7/
7v/u/+z/7P/s/+z/7P/s/+z/7P/q/+r/6v/q/+r/6v/q/+r/6v/q/+r/6v/o/+j/6P/o
/+r/6v/q/+r/5v/k/+L/4P/d/9z/2//a/+H/5v/r//D/AQAQAB8ALgBJAGIAewCUAKAA
qgC0AA==
         </WaveFormData>
      </LeadData>
      <LeadData>
         <LeadByteCountTotal>10000</LeadByteCountTotal>
         <LeadTimeOffset>0</LeadTimeOffset>
         <LeadSampleCountTotal>5000</LeadSampleCountTotal>
         <LeadAmplitudeUnitsPerBit>4.88</LeadAmplitudeUnitsPerBit>
         <LeadAmplitudeUnits>��V</LeadAmplitudeUnits>
         <LeadHighLimit>2147483647</LeadHighLimit>
         <LeadLowLimit>268435456</LeadLowLimit>
         <LeadID>V6</LeadID>
         <LeadOffsetFirstSample>0</LeadOffsetFirstSample>
         <FirstSampleBaseline>0</FirstSampleBaseline>
         <LeadSampleSize>2</LeadSampleSize>
         <LeadOff>FALSE</LeadOff>
         <BaselineSway>FALSE</BaselineSway>
         <ExcessiveACNoise>FALSE</ExcessiveACNoise>
         <MuscleNoise>FALSE</MuscleNoise>
         <LeadDataCRC32>1263835382</LeadDataCRC32>
         <WaveFormData>
7P/s/+z/7P/u/+7/7v/u/+7/7v/u/+7/7v/u/+7/7v/v//D/8f/y//D/8P/w//D/8P/w
//D/8P/w//D/8P/w//D/8P/w//D/8f/y//P/9P/2//b/9v/2//b/9v/2//b/9v/2//b/
9v/4//j/+P/4//r/+v/6//r//P/8//z//P/+//7//v/+////AAABAAIAAQAAAP///v8A
AAAAAAAAAAEAAgADAAQABAAEAAQABAAEAAQABAAEAAIAAgACAAIAAAAAAAAAAAD+//7/
/v/+//z//P/8//z//P/8//z//P/7//r/+f/4//j/+P/4//j/9//2//X/9P/0//T/9P/0
//T/9P/0//T/8v/y//L/8v/0//T/9P/0//T/9P/0//T/8v/y//L/8v/z//T/9f/2//b/
9v/2//b/+P/4//j/+P/2//b/9v/2//b/9v/2//b/9//4//n/+v/4//j/+P/4//j/+P/4
//j/9//2//X/9P/1//b/9//4//b/9v/2//b/9v/2//b/9v/2//b/9v/2//b/9v/2//b/
9P/0//T/9P/0//T/9P/0//T/9P/0//T/9v/2//b/9v/0//T/9P/0//T/9P/0//T/8//y
//H/8P/y//L/8v/y//L/8v/y//L/8P/w//D/8f/y//L/8//z//T/9f/3//n/9//3//f/
9//4//f/9v/z//P/8//z//T/9f/3//j/+v/8//3//v////3//v/+//7//P/6//r/+v/6
//r/+//9//z//P/7//v/+f/5//j/9f/z//H/8P/w//L/8f/x//H/8P/v/+//8P/w/+7/
7v/v//L/8v/x//H/7f/t/+7/7v/w//D/8P/w/+3/7f/t/+3/6//p/+j/6f/j/+H/4f/f
/9//5f/q/+z/8v8AABIAIQAyAEIAWAByAIUAkgCZAJkAjwB+AGYARwAxACEAEgAFAPz/
9f/u/+f/5f/l/+P/4//i/+T/6v/x//P/8//w//D/7f/t/+3/7f/u/+//7//v/+//8P/w
//D/8P/w//H/8f/x//H/8f/x/+//7//v/+//8f/x//H/8f/x//H/8f/x/+//8P/w//D/
8v/y//L/8v/w//D/8P/w//H/8v/z//T/8v/z//T/9P/0//T/9P/2//j/+P/4//j/9//2
//b/9f/2//f/+P/5//j/+P/3//f/+f/5//n//P/8//z//P/8//z//f/+//7//v/+////
AQAEAAQABAAEAAQABAAEAAQABQAFAAUABwAHAAcABwAIAAoACwAMAA0ACwALAAsACwAJ
AAkACQAHAAgACQALAAwADAAMAAwACwAJAAkACgAKAAgACAAIAAgABAAEAAQAAwADAAMA
AgABAAAAAAD///////////3//f/+//3//f/8//v/+//7//v/+//7//v/+P/4//n/+v/6
//r/+v/6//r/+f/4//f/9//4//n/+v/7//3//P/8//z/+//7//z//P/////////+//3/
/f/8//v//v8AAAEAAgABAAEAAQAAAPz//P/9//7//P/8//3//f/////////+//7//f/9
//3//////////v/8//z//P/+/wAA/v/+//3/+//7//v//P/8//z/+//7//3//f/9//3/
+//7//v/+v/6//r/+f/5//v//P/8//v/+f/4//j/+P/4//j/+P/4//j/+P/4//j/+v/5
//n/+f/3//n/+f/4//b/9v/2//b/9v/2//j/+v/7//3/+//7//v//P/7//v/+//7//v/
/f/9//3//f/9//3//f/+//7///////7/AAABAAIAAwADAAQABAACAAIAAAAAAAIAAQAA
AAAA//8AAAAA//8BAAEAAQAAAP///f/7//r/+P/4//f/9//3//b/9f/1//T/9P/y//L/
9f/2//b/9f/1//P/8//0//T/9P/0//T/9v/1//X/9f/1//X/8//w/+//6//p/+f/5f/n
/+//9P/4//z/BgAWACkAPABQAGIAegCNAJgAnQCdAJMAhAByAFkAQwAxACAAFQAIAP//
+P/1//H/8//x/+3/7v/0//j/9//3//n/+v/4//f/9//3//f/9//3//b/9f/1//b/9v/2
//b/9v/3//f/9//3//f/9//1//X/9f/1//f/9//3//f/9//3//f/9//3//j/+P/4//j/
+P/4//j/+P/4//j/+P/6//r/+v/6//n/+f/5//j/+P/4//j/+v/7//z//f/+//3//P/8
//v/+//7//v/+//7//z//P/9//3//f/9/wAAAgACAAIAAgACAAMABAAEAAIAAgADAAUA
BgAGAAYABgAGAAYABgAGAAkACQAJAAsADAANAA4AEAAOAA0ADAALAA0ADQANAA0ADQAN
AA0ACwANAA0ADgAOAAwADAAMAAsACQAJAAoACgAKAAoACgAKAAgACAAIAAcABwAHAAYA
BQAFAAYABgAHAAcABwAFAAUAAgABAAEAAAD///////////////////z//v///wAAAAD/
//7//f/8//7//v/+/////f/9//3//f/+//7///8AAAEAAQACAAIAAgABAAAA/v8AAAEA
AQABAAEAAgACAAIAAwADAAMAAgD+//7///8AAAAAAAABAAEAAQABAAEAAAACAAEAAQAB
AAEAAQABAAAAAAAAAAAAAgACAAAAAAD//////////wAA/v/+//3//f////////////3/
/f/9//z//v/+//3//f///wAAAAD///z/+v/5//j/+//8//3//v/+//7//v/+//3/+//6
//n/+//9//3//P/+//3//f/9//v/+//7//v//v/8//v//f/8//r/+v/6//r/+//8//z/
/f/8//v/+v/6//7///8AAAEA//8BAAEAAQD//////////wAAAAABAAEAAgAEAAUABgAH
AAcACAAIAAgACAAGAAYABgAFAAQABAAHAAgACAAHAAYABQAEAAIA///9//v/+v/8//z/
+//7//n/+P/3//f/+f/6//n/+v/5//r/+v/5//f/9f/1//b/9v/2//b/9v/4//f/9//3
//f/9//1//D/7//r/+X/5f/p/+3/8//4//7/BAAQAB4ALQBCAFgAbAB+AI0AmACdAJUA
gwB2AGQATQA5ACsAHAAPAAQA+//0//H/9f/3//X/9f/4//j/+P/5//v//f/8//r/+f/5
//n/+f/3//f/9v/1//f/+P/4//j/9v/2//f/9//3//f/9//3//n/+f/5//n/+f/5//n/
+f/3//f/9//3//X/9v/2//b/9v/2//b/9v/3//j/+f/6//j/9v/0//L/8//1//f/+P/1
//T/8//0//X/9v/3//j/+f/6//z//f/8//v/+v/5//v//P/8//3/+//7//v//v/+//7/
/v/+//7///8AAAAAAAAAAAEAAwAEAAQABAAEAAYABgAGAAYACQAJAAkACwAKAAkACAAI
AAsACwALAAsACQAJAAkACQAJAAkACQAHAAkACQAKAAoACgAKAAoACQAJAAkACgAKAAYA
BgAGAAYABgAGAAYABQAFAAUABAADAAIAAgABAAEA//////3//f/8//v/+//6//n/+f/5
//n/+//7//v/+P/6//v//P/8//r/+v/6//r/+v/6//r/+//7//v/+//7//n/+P/4//j/
+//7//z//P/7//v/+//6//z//f/9//3//f/+//7//v/+//3//P/6//n/+v/8//7//P/8
//3//f/9//3//f/8//r/+f/5//n/+v/7//z//P/8//z//P/+//3/+v/5//f/+P/5//r/
/P/6//r/+f/5//v/+//7//v/+f/5//n/+P/4//j/9//3//f/+P/4//f/9//2//b/9v/2
//b/9v/2//j/+P/4//j/9v/1//X/9f/3//n/+f/4//j/9//3//f/9//3//f/9//3//b/
9P/z//X/9v/0//T/9v/2//b/9v/1//b/9v/3//f/9//3//j/+f/5//n/+f/3//n/+f/5
//j/+f/6//v/+f/4//j/9//5//z//v8AAAEAAQACAAIAAAAAAP7//v8AAP///v/+/wEA
AgACAAEAAQABAAEAAAD7//n/9//2//j/+P/3//f/9//2//X/9f/4//j/9v/2//X/9v/2
//X/9f/z//P/9P/y//L/8v/y//L/8f/x//H/9//x/+//8P/t/+X/4f/j/+X/5//p/+7/
9P/6/wQAEgAlADYARgBcAHQAhwCUAJsAlwCNAIAAbABRADsAKQAYAA0ABAD5//L/7f/t
/+v/6f/p/+r/7P/w//X/9//5//r/+P/3//f/9//3//j/+f/5//n/+f/6//r/+v/4//j/
+f/5//n/+f/5//n/+f/5//n/+f/5//n/+f/5//v/+//7//v/+//8//z//P/8//z//P/8
//r/+v/6//r/+//8//3//v/+////AAAAAPz//P/8//7//v/+//7//v8AAAAAAQABAP//
//////////8AAAAAAQABAAEAAQAEAAYABgAGAAYABAAFAAYABgAGAAYABwAJAAwADAAM
AAwADgAOAA4ADgAPAA8ADwARABEAEQARABIAEgARABAADwARABEAEQARABEAEQARAA8A
DQANAA4ADgAPABAAEQARAA8ADwAQABAAEAAQABAAEAAOAA4ADgANAA0ADQAMAAsACgAK
AAkACQAIAAcABAADAAQAAwADAAIAAwADAAMAAwADAAMAAwAAAP7///8AAAAA/v/+//7/
/v///wAAAQADAAEAAQABAAEAAQAAAAAAAAABAAEAAgACAAUABQAFAAQAAgADAAMAAwAB
AAIAAgACAAUABQAFAAQABAAEAAUABgAFAAQABAADAAUABQAFAAQAAgABAAEAAQABAAEA
AQAAAAIAAgACAAQABAACAAIAAQD///////8AAAIAAgABAAEAAQABAAEAAQABAAEAAQAA
AP7//v/9//3///8AAAAA///9//z//P/8//r/+v/6//r/+//8//3//v/+//3//f/9////
AQABAAAA///9//z/+//8//3//v///////v/8//v//f/+//7//v8AAAIAAQAAAP///v//
/wAAAAABAAMAAwADAAQABAADAAIAAQABAAMAAwADAAMAAwADAAMAAgACAAMAAwAGAAgA
CQAKAAkACQAKAAoACwAMAAsADAAKAAkACAAIAAkACgAKAAkABwAHAAcABgABAP///f/8
//3//v/+////AQAAAP////////7/+//6//3//v/+//3//f/7//v//P/6//r/+v/6//z/
+//7//v/+f/3//f/9P/v/+v/6//r/+3/8//3//r/AgAKABYAKAA9AFAAYgB4AIoAlwCg
AKcAowCVAIAAZABLADcAJwAaABEABAD9//j/9f/1//P/8//z//b/+v/+///////9//z/
/P/7//v/+//7//z//f/9//3//P/8//v/+v/8//z//f/9//3//f/9//3//P/7//r/+f/6
//v//P/9//z/+//6//n/+v/8//3//v/8//z//P/8//z//P/8//z//P/8//z//P/+////
AAAAAPz//P/8//7/AAAAAAAAAAD+//7//////wEAAQABAAEA//8AAAAAAQABAAEAAQAE
AAYABgAGAAYABAAFAAYABgAIAAgACQALAAwADAAMAAwADQAMAAsACgAMAA0ADgARABAA
DwAOAA4ADwAPAA8ADwARABEAEQARABMAEwATABEADwAPABAAEAAQABAAEAAPAA8ADwAQ
ABAADAAMAAwADAAKAAoACgAJAAsACwAKAAkABgAGAAUABQAGAAcABgAHAAYABQAFAAQA
AQABAAEAAQABAAEAAQD+//z//f/+//7///8AAAEAAgABAAAA////////////////AQAA
AAAAAAABAAEAAgACAAEAAQABAAAAAgADAAMAAwACAAIAAQAAAAIAAwAEAAQAAAAAAAEA
AgADAAQABgAHAAYABQAEAAIABAADAAMAAwABAAEAAQAAAAAAAAAAAAIAAgAAAAAA////
//////8AAAAAAAD//////f/9//3//f/////////+//7//v/9//3//f/+//7//f////7/
/v/+//7//v/+//7//f/8//v/+v/6//n/+f/5//v//f/9//z//P/7//v/+//7//v/+//7
//z//P/7//v/+//8//z//P/+//z//P/6//r/+//8//3//v/+//7//f/9//3//f/9//7/
AQABAAEAAQD//wEAAQABAP3//f/9//3/AAAAAAEAAQACAAQABQAGAAkACQAKAAoACAAI
AAYABgAGAAUABAAEAAUABgAGAAUABwAHAAcABgADAAEA///+//3//P/6//n/+//6//n/
+f/6//r/+P/4//f/+P/4//f/+P/3//j/+v/6//r/+v/6//n/9//2//X/9//3//X/9P/v
/+n/6f/n/+X/5//x//j/+v/+/wYAEgAjADYASgBeAHQAhwCWAJsAmQCPAIIAcABZAEUA
MwAmABkADAD///r/9//z//X/9//3//j/+P/4//f/9//5//z/+v/5//n/+f/5//j/9//1
//P/9P/2//f/+P/3//b/9v/1//P/8//z//P/9v/3//j/+f/2//X/9P/z//T/9f/2//f/
9v/2//X/9P/2//b/9v/2//b/9v/2//b/9v/2//b/9v/2//f/+P/4//b/9v/2//j/+P/4
//j/+P/4//j/+f/5//n/+f/5//n/+f/6//r/+//7//v/+//+//7//v/+//7//P/9//7/
/v/+//7///8BAAIAAgACAAIABAAEAAQABAADAAMAAwAFAAYABwAIAAoACQAJAAkACQAK
AAsADAANAAwACwAKAAcACQAJAAoACgAIAAgACAAHAAUABQAGAAYABAAEAAQABAAEAAQA
BAADAAUABQAEAAMAAgACAAEAAQAAAP///P/7//z/+//7//r/9//3//f/9//4//n/+v/4
//b/9//4//j/9v/2//b/9v/5//r/+//9//z/+//6//n/+f/4//j/+P/5//n/+v/6//v/
+//7//r/+v/7//v/+//5//r/+v/6//z//f/+//7/+v/6//v//P/+//7/////////////
//7//P/7//v/+//9//3//f/8//r/+v/6//z//P/6//r/+f/7//v/+//8//r/+v/5//n/
9//3//f/9//5//n/+f/4//j/+P/3//f/+f/6//r/+f/2//T/8//y//X/9v/3//j/+P/4
//j/+P/3//X/9P/z//X/9//3//b/9P/z//P/8//z//P/8//z//T/9P/z//P/9f/2//b/
9v/0//T/9P/0//b/9P/0//T/9P/1//b/9v/3//f/9//3//j/9//3//f/9//4//v//P/9
//v/+//7//v/+v/6//v/+//6//z//f/+/wEAAQACAAIABAAEAAIAAgAAAP///v/+////
AAAAAP///////////v/7//n/9//2//j/+P/3//f/9f/0//P/8//2//b/9P/0//P/9P/0
//P/9f/z//P/9P/y//L/8v/y//L/8f/x//H/7//t/+//8P/v/+n/4//h/9//4f/p/+7/
7v/0//7/CgAZACoAPABOAGYAewCOAJ0AoQCZAIoAeABfAEUAMQAeAA8ABAD7//L/6//n
/+P/3//f/+T/6v/s/+//8//z//L/8v/x//H/8f/x//P/8//y//H/7//w//D/8P/y//L/
8//z//H/8f/x//H/8//z//P/8//z//P/8//z//H/8f/x//H/8v/0//X/9v/1//T/8//y
//T/9P/0//T/9P/0//T/9P/0//X/9v/2//T/9P/0//b/9P/0//T/9P/y//L/8//z//T/
9f/2//f/9//4//j/+f/7//v/+//+//3//P/7//r/+//9////AAD+//7///8BAAAAAAAA
AAAABAAEAAQABAAFAAUABQAHAAcABwAHAAgACwALAAsACwAJAAkACQAJAAkACQAJAAcA
CQAJAAoACgAKAAoACgAJAAcABwAIAAgABgAGAAYABgAEAAQABAADAAMAAwACAAEAAAAA
AP/////9//3/+//7//r/+f/5//j/+f/5//n/+f/5//n/+f/2//b/9//4//j/+P/4//j/
+P/4//j/+P/5//n/+f/5//n/9//2//b/9v/4//n/+//8//v/+//7//r//P/9//3//f/9
//7//v/+//3//f/9//z/+v/6//v//P/9//7/AAABAAAA///+//z//P/7//v/+//7//v/
+//6//r/+v/6//z//v/8//z/+//5//n/+f/6//z//P/7//v/+//7//v/+//7//v/+//6
//r/+v/5//n/+f/6//r/+f/5//j/+P/4//b/9v/2//b/+P/4//j/+P/4//f/9//3//f/
+f/5//j/+P/3//f/9//5//n/+f/5//j/+P/3//f/9f/2//b/9v/3//j/+f/6//z//P/6
//j/9v/2//b/9v/3//j/+P/5//n/+f/5//r/+f/5//n/+f/6//3//v////3//f/9//3/
/v/+//////8CAAQABQAGAAYABQAFAAQABAAEAAIAAgACAAEAAAAAAAMABAAEAAMAAwAD
AAMAAgD///3/+//6//r/+v/5//n/9//2//X/9f/5//r/+f/6//r/+v/5//f/9//1//X/
9v/2//b/9v/2//b/9f/1//X/9f/1//P/7v/r/+n/6f/l/+P/5//z//z/AAAIABQAJAA3
AEwAYAB0AIYAkwCeAJ8AmQCJAHgAYgBHADEAJQAaAA0AAAD3//L/7//v//H/8f/x//L/
9v/4//n/9//3//j/+v/2//X/9P/z//T/9f/1//X/9f/2//b/9v/2//b/9//3//X/9f/1
//X/9//3//f/9//3//f/9//3//X/9f/1//X/9f/2//b/9v/2//b/9v/2//b/9v/2//b/
9//4//n/+v/5//n/+f/4//j/+P/4//r/+P/4//j/+P/4//j/+f/5//n/+f/5//n/+//8
//z//f/9//3//f8AAP///v/9//z//v///wAAAAACAAIAAwAFAAMAAgABAAAAAwAEAAUA
BgAIAAkACgANAAwACwAKAAoACwALAAsACwANAA0ADQANAAsACwALAAkACQAJAAoACgAK
AAoACgAJAAkACQAKAAoACAAIAAgACAAHAAgACQAJAAgABwAFAAMAAAAAAP////8AAAEA
AAABAAAA//////7//f/9//3//f/7//v/+//4//r/+//8//z//P/8//z//P/7//r/+f/5
//r/+//8//3/+//6//r/+v/7//v//P/8//3//f/9//z//P/9//3//f/9//7//v/+//3/
/f/9//z/+//8//7/AAD+//7///////3//f/9//z//v/9//3//f/////////+//3//P/7
//z//v/8//z/+//7//v/+//8//z//P/7//v/+//7//v/+//5//n/+f/4//j/+P/3//f/
+f/6//r/+f/6//r/+//8//v/+v/5//j/+v/6//r/+v/6//n/+f/5//f/+f/5//j/+v/5
//n/+f/4//f/9v/1//f/+P/4//n/9//4//j/+P/4//j/+P/4//j/+P/4//j/+P/2//b/
9v/2//b/9//4//j/+f/7//v/+//8//v/+//7//v/+//9//3//f/7//v/+//7//z//P/9
//3//v8AAAEAAgABAAEAAgACAAIAAgAAAAAAAAD///7//v8BAAIAAgABAAAA///+//z/
/P/7//r/+v/5//j/9v/1//f/9v/1//X/9P/0//L/8v/1//b/9v/1//T/8f/w//D/8v/y
//L/8v/y//H/8f/x//H/8f/v/+r/5f/j/+P/4//j/+n/7//0//j//P8IABgAKQA6AE4A
ZAB+AI8AmACXAJEAgwByAFwARQAzACMAFAAHAPz/9f/w/+v/6//t/+3/7//y//b/+P/3
//X/8//y//T/8//z//P/8//x//H/8P/v/+//8P/w//D/8v/y//P/8//z//P/8//z//P/
8//z//P/8f/x//H/8f/x//H/8f/x//L/9P/1//b/9P/0//T/9P/y//L/8v/y//T/9P/0
//T/9P/1//b/9v/2//b/9v/4//f/9v/1//T/9v/2//f/9//1//X/9f/1//f/+P/4//n/
9//3//f/+v/6//r/+v/6//r/+//8//z//v/+////AQAEAAQABAAEAAYABgAGAAYABgAF
AAQABQAHAAcABwAIAAkACQAJAAkABwAHAAcABwAJAAkACQAHAAcABwAIAAgACAAIAAgA
BwAHAAcACAAIAAQABAAEAAQABAAEAAQAAwABAAEAAAD///7//v/9//3//f/9//v/+//6
//n/+f/4//j/+f/6//v/+f/5//n/9v/2//f/+P/4//j/+P/4//j/9v/2//b/9//5//n/
+f/5//j/9v/1//T/9v/3//n/+v/9//3//f/8//r/+//7//v/+//8//z//P/9//3//f/8
//j/+P/5//r//P/8//3//f/9//3//f/8//7//f/9//3/+//7//v/+v/6//r/+v/8//7/
/P/8//v/+v/5//j/+P/6//r/+f/5//v/+//7//v/+f/5//n/+P/4//j/9//3//f/+P/4
//f/9//2//b/9v/2//b/9v/2//b/9v/2//b/9P/z//P/8//z//X/9f/0//b/9f/1//X/
8//z//P/8//0//T/8//z//f/+P/2//b/9v/2//b/9v/2//X/9v/2//f/9f/1//X/9v/4
//n/+v/7//n/+//7//v/+//7//v/+//8//z//f/9//3//v/+//7/AAABAAMABAACAAIA
AAAAAAAA///+//7/AQACAAIAAQD////////+//v/+f/3//b/+P/4//f/9//3//b/9f/1
//X/9P/x//D/8f/y//L/8f/z//H/8f/y//T/9P/0//T/8v/x//H/8f/1//X/8f/s/+n/
4//h/+P/4//l/+v/8P/y//j/BAASACEAMgBGAFwAcgCHAJgAoQCdAJMAhABuAFEAOwAr
ABwADQD+//X/7v/p/+f/5f/l/+n/6v/o/+z/9f/1//X/9P/2//X/9f/1//X/8//z//L/
8f/z//T/9P/0//T/9P/1//X/9f/1//X/9f/1//X/9f/1//P/8//z//P/9f/1//X/9f/z
//T/9P/0//b/9v/2//b/9v/2//b/9v/2//b/9v/2//b/9//4//j/9P/0//T/9v/4//j/
+P/4//j/+P/5//n/+f/5//n/+f/5//r/+v/7//v/+//7//7//v/+//7//v/+////AAAA
AAIAAgADAAUABgAGAAYABgAIAAgACAAIAAkACQAJAAsACwALAAsADAAPAA8ADwAPAA8A
DwAPAA8ADQANAA0ACwALAAsADAAMAA4ADgAOAA0ACwALAAwADAAMAAwADAAMAAoACgAK
AAkABwAHAAYABQAEAAQAAwADAAEAAQD//////v/9//3//P/7//v/+//7//3//f/9//r/
+v/7//z//P/8//z//P/8//z//P/8//3/+//7//v/+//7//r/+v/6//7///8BAAIAAAD/
//7//P/+/////////wEAAgACAAIAAQABAAEAAAAAAAAAAQACAAAAAAABAAEAAwADAAMA
AgACAAEAAQABAP////////7/AAAAAAAAAgAAAP7//v/9//7///8AAAIA///+//z/+//8
//3//v////////////7//f/8//r/+f/6//z//f/9//3//P/8//z/+v/6//r/+v/6//r/
+v/6//r/+f/5//n/+f/7//v/+v/6//n/+f/5//n/+f/5//n/+v/6//n/+f/3//j/+P/4
//j/+v/6//r/+P/4//j/+P/5//r/+v/7//v/+//7//z//f/9//3//f/9//////////v/
+//7//v//v/+//////8CAAQABQAGAAYABQAFAAQABQAGAAUABgAEAAMAAgACAAUABgAG
AAUAAwADAAMAAgD9//v/+f/4//r/+v/5//n/+f/4//f/9//2//b/9P/0//f/+P/4//f/
+f/3//f/+P/2//b/9v/2//b/9f/1//X/9f/3//X/8v/x/+//6f/l/+P/5//r//D/+P8E
ABAAHgAvAEAAVgBsAIAAkQCcAKEAoQCXAIYAbgBTADsAKwAeAA8AAgD7//j/9f/x/+//
8f/x//D/8v/4//v/+//5//b/9v/3//f/9//3//f/9//2//X/9f/2//b/9v/0//T/9f/1
//f/9//3//f/9v/1//T/8//1//X/9f/1//X/9f/1//X/9f/2//b/9v/4//j/+P/4//b/
9v/2//b/9v/2//b/9v/4//n/+v/6//b/9v/2//j/+P/4//j/+P/4//j/+f/5//v/+//7
//v/+f/6//r/+//7//v/+//+//7//v/+//7//v///wAAAAD+//7///8BAAAAAAAAAAAA
BAAEAAQABAAHAAcABwAJAAkACQAJAAoACwALAAsACwALAAsACwALAA0ADQANAAsACQAJ
AAoACgAKAAoACgAJAAkACQAKAAoABgAGAAYABgAGAAYABgAFAAQAAwABAP//AAAAAP//
//8BAAEA//////z/+//7//r/+//7//v/+//5//n/+f/2//j/+f/6//r/+P/4//j/+P/2
//b/9v/3//n/+f/5//n/+//6//r/+v/5//n/+v/6//v/+//7//r/+P/5//n/+f/6//z/
/f/+//3//f/9//z/+v/6//v//P/8//z//f/9//v/+//7//r/+v/5//n/+f/5//n/+f/4
//j/+P/4//r//P/6//r/+f/3//f/9//4//r/+v/5//n/9//3//f/9//1//X/9f/0//X/
9v/2//f/9f/2//b/9f/3//b/9v/2//T/9P/0//T/8v/y//L/8v/z//P/9P/1//T/9f/0
//L/8//z//T/9f/z//P/8//z//L/8v/x//H/8f/y//L/8v/w//D/8P/w//H/8v/z//T/
9P/0//T/9P/y//P/9P/0//b/9//3//j/9v/2//b/9f/z//P/9P/0//f/9//3//n/+f/5
//r/+//8//7///8AAPz//P/5//n//P/8//z//P/8//r/+v/6//r/+P/2//T/8v/w//D/
8P/w/+//7v/t/+z/7f/u/+//8P/v/+7/7f/s/+z/7P/s/+z/7P/s/+z/7P/s/+z/7P/s
/+r/6v/q/+r/6P/m/+T/4v/f/97/3f/c/+L/5v/q/+7/+v8EAA4AGAAuAEIAVgBqAHUA
fgCHAA==
         </WaveFormData>
      </LeadData>
   </Waveform>
</RestingECG>
