# Supplementary material for: Detection of Left Atrial Enlargement Using a Convolutional Neural Network-Enabled Electrocardiogram
Source: Front Cardiovasc Med. 2020 Dec 17;7:609976. doi: 10.3389/fcvm.2020.609976 (PMC7773668; doi:10.3389/fcvm.2020.609976)
Supplement: Supplementary file 4 [file Data_Sheet_4.ZIP › normal3/1802031833_1251_0000000D.XML]

<?xml version="1.0" encoding="Windows-1252"?>
<!DOCTYPE RestingECG SYSTEM "restecg.dtd">
<RestingECG>
   <PatientDemographics>
      <PatientID>1802031833</PatientID>
      <PatientAge>67</PatientAge>
      <AgeUnits>Years</AgeUnits>
      <Gender>Male</Gender>
      <PatientLastName>liangrunbing</PatientLastName>
   </PatientDemographics>
   <TestDemographics>
      <DataType>Resting</DataType>
      <Site>1</Site>
      <AcquisitionDevice>MAC55</AcquisitionDevice>
      <Status>Unconfirmed</Status>
      <Priority>Normal</Priority>
      <AcquisitionTime>09:21:53</AcquisitionTime>
      <AcquisitionDate>08-04-2016</AcquisitionDate>
      <CartNumber>1</CartNumber>
      <AcquisitionSoftwareVersion>009C</AcquisitionSoftwareVersion>
      <XMLSourceVersion>MAC5000 v1.0</XMLSourceVersion>
   </TestDemographics>
   <RestingECGMeasurements>
      <VentricularRate>63</VentricularRate>
      <AtrialRate>63</AtrialRate>
      <PRInterval>160</PRInterval>
      <QRSDuration>142</QRSDuration>
      <QTInterval>454</QTInterval>
      <QTCorrected>464</QTCorrected>
      <PAxis>48</PAxis>
      <RAxis>87</RAxis>
      <TAxis>16</TAxis>
      <QRSCount>10</QRSCount>
      <QOnset>221</QOnset>
      <QOffset>292</QOffset>
      <POnset>141</POnset>
      <POffset>199</POffset>
      <TOffset>448</TOffset>
      <ECGSampleBase>500</ECGSampleBase>
      <ECGSampleExponent>0</ECGSampleExponent>
   </RestingECGMeasurements>
   <Diagnosis>
      <Modality>Resting</Modality>
         <StatementCount>3</StatementCount>
         <LabelText>12SL ��ϳ���</LabelText>
      <DiagnosisStatement>
         <StmtFlag>ENDSLINE</StmtFlag>
         <StmtText>�������</StmtText>
      </DiagnosisStatement>
      <DiagnosisStatement>
         <StmtFlag>ENDSLINE</StmtFlag>
         <StmtText>����֧��������</StmtText>
      </DiagnosisStatement>
      <DiagnosisStatement>
         <StmtFlag>ENDSLINE</StmtFlag>
         <StmtText>�쳣 ECG</StmtText>
      </DiagnosisStatement>
   </Diagnosis>
   <Waveform>
      <WaveformType>Rhythm</WaveformType>
      <WaveformStartTime>0</WaveformStartTime>
      <NumberofLeads>8</NumberofLeads>
      <SampleType>CONTINUOUS_SAMPLES</SampleType>
      <SampleBase>500</SampleBase>
      <SampleExponent>0</SampleExponent>
      <HighPassFilter>16</HighPassFilter>
      <LowPassFilter>150</LowPassFilter>
      <ACFilter>NONE</ACFilter>
      <LeadData>
         <LeadByteCountTotal>10000</LeadByteCountTotal>
         <LeadTimeOffset>0</LeadTimeOffset>
         <LeadSampleCountTotal>5000</LeadSampleCountTotal>
         <LeadAmplitudeUnitsPerBit>4.88</LeadAmplitudeUnitsPerBit>
         <LeadAmplitudeUnits>��V</LeadAmplitudeUnits>
         <LeadHighLimit>2147483647</LeadHighLimit>
         <LeadLowLimit>268435456</LeadLowLimit>
         <LeadID>I</LeadID>
         <LeadOffsetFirstSample>0</LeadOffsetFirstSample>
         <FirstSampleBaseline>0</FirstSampleBaseline>
         <LeadSampleSize>2</LeadSampleSize>
         <LeadOff>FALSE</LeadOff>
         <BaselineSway>FALSE</BaselineSway>
         <ExcessiveACNoise>FALSE</ExcessiveACNoise>
         <MuscleNoise>FALSE</MuscleNoise>
         <LeadDataCRC32>1074324884</LeadDataCRC32>
         <WaveFormData>
6P/o/+j/6P/p/+r/6//s/+7/8P/y//T/9P/0//T/9P/0//T/9P/0//X/9v/3//j/9f/0
//P/8v/1//b/9//4//b/9v/2//b/9v/2//b/9v/4//j/+P/4//b/9v/2//b/9//4//n/
+v/4//j/+P/4//r/+v/6//r/+//8//3//v/8//z//P/8////AAABAAIAAgACAAIAAgAD
AAQABQAGAAoADAAOABAAEAAQABAAEAAUABYAGAAaABsAHAAdAB4AHwAgACEAIgAjACQA
JQAmACYAJgAmACYAJwAoACkAKgAnACYAJQAkACIAIgAiACIAIAAgACAAIAAcABoAGAAW
ABYAFgAWABYAFAASABAADgALAAoACQAIAAgACAAIAAgABQAEAAMAAgAEAAQABAAEAAIA
AgACAAIAAAAAAAAAAAAAAAAAAAAAAP7//v/+//7/AAAAAAAAAAD+//7//v/+//7//v/+
//7/AAAAAAAAAAD///7//f/8//7//v/+//7//v/+//7//v/+//7//v/+////AAABAAIA
///+//3//P/9//7///8AAP7//v/+//7/AAAAAAAAAAAAAAAAAAAAAP///v/9//z//f/+
////AAD+//7//v/+//7//v/+//7/AAAAAAAAAAD///7//f/8//7//v/+//7//P/8//z/
/P/+//7//v/+/wAAAAAAAAAA///+//3//P/+//7//v/+//z//P/8//z//v/+//7//v8A
AAAAAAAAAP///v/9//z//f/+////AAD+//7//v/+//7//v/+//7/AAAAAAAAAAD///7/
/f/8//3//v///wAA/v/+//7//v/8//z//P/8//3//v///wAA///+//3//P/9//7/AAAD
AAIAAQAAAP3///////////8AAAMABAAEAAEAAAD///7/AAAEAAcACQAIAAgABwAGAAgA
CQAJAAoACwAMAAwADAAJAAkACAAIAAoACwAMAA0ADAAKAAcAAwAEAAIAAAD+//7///8A
AAAA+//6//n/+f/6//v//f8AAP///v/7//n/+//7//z//f//////AAAAAP///P/7//r/
/v8AAAAA/v/9//j/9f/z//P/9//+/wUACwARABkAIgAqAC4AMwA7AEEARABEAEEAOAAq
AB4AFQAOAAoACAD///b/8P/q/+D/2//a/9j/1f/U/9L/0P/K/8L/u/+3/7P/rf+q/6z/
rv+v/6//sf+t/6v/rP+v/7P/uP++/8X/zP/R/9f/3f/f/+T/6v/y//X/+v/9//3//f/8
//v//f/+//7//v8CAAQABAAEAAEAAQABAAEAAwAEAAUABQAEAAMAAQAAAAEAAQACAAIA
BAAHAAcABwAFAAIAAQABAAIAAwAGAAgABgAGAAQABAAEAAQABQAFAAgACgAKAAoABwAG
AAUABAAIAAoACwANAA0ADQAMAAwADAANAA4ADwATABMAFQAWABYAFgAWABcAGgAcAB8A
IgAiACEAIAAgACMAJQAmACcAKgAsACwALAAqACsALAAsAC0ALwAwADMAMgAxAC8ALQAu
AC0ALQAtAC0ALAAsACsAJgAkACMAIwAiACEAIQAfAB4AHQAaABkAGAAVABQAEwAVABUA
FAARAA4ADAALAAoADAAMAAwADAALAAgABgAFAAYABAAEAAUABwAHAAcABwAEAAMAAwAC
AAQABgAGAAYABAADAAMAAwADAAMAAwADAAQABAAEAAQAAgABAAEAAQAEAAUABwAJAAcA
BwAFAAUABQAGAAYABgAJAAkACQAJAAcABwAFAAUABgAGAAgACAAIAAgABwAGAAYABgAG
AAYACQAKAAoACgAIAAYABQAFAAcABwAIAAgABgAGAAYABAAGAAYABgAHAAcABwAHAAcA
AwADAAQABAAGAAYABwAHAAYABQAEAAIABAAEAAQABAAEAAQABQAGAAUAAwACAAEAAgAD
AAQABQAEAAQAAwACAAMAAwAEAAUAAwAEAAQABAAAAAAAAAAAAAMABAAGAAgABwAGAAQA
AgACAAIAAgACAAUABQAGAAYABAACAAEAAAABAAIABAAFAAQAAwACAAAAAAACAAMABAAE
AAQABAAEAAMAAgABAAAAAQADAAYABwAFAAUAAwADAAMAAwADAAQABwAIAAgABgAFAAQA
AwADAAcACgAMAA4ADAALAAoACgALAAsADAANABAAEAAQAA8ADgAMAAsACwAMAA0ADgAP
AA4ADAAJAAgACAAGAAQABAADAAQABAABAP7//f/9//3//v8AAAMABAACAAAA////////
AAABAAEAAwAEAAQABAABAAAA///+/wAAAgAEAAMA/v/7//n/+f/5//7/BQANABUAHQAm
ACwAMAAzADsAQQBCAEIAQQA6ACwAHgAVABAACgAIAAMA/P/y/+z/5v/h/9z/2v/Z/9b/
1v/U/9D/yv/D/73/t/+x/67/rv+y/7H/s/+z/7P/sf+y/7H/s/+4/77/x//O/9X/3f/h
/+X/6P/s//D/9f/4//v//P/9//3//f///wAAAAAAAAIABAAEAAQAAQABAAEAAQADAAQA
BQAFAAUABQAEAAQAAQABAAIAAgAEAAcABwAHAAUAAgABAAEAAgADAAYACAAIAAgABgAG
AAQABAAFAAUACAAKAAoACgAIAAgACAAIAAkACgAKAAsADQANAAwADAAKAAsADAANABAA
EQAUABYAFAAUABQAFQAZABoAHAAeAB0AHQAdAB4AHQAfACAAIQAlACgAKQAqACkAKQAp
ACgAKgArACsALQAvAC8ALgAtACoAKQApACkAKwAqACoAKQAkACIAIQAhAB4AHQAdABsA
GgAZABYAFQASAA8ADgANAA8ADwAOAAsACgAIAAcABgAIAAgACAAIAAYABAADAAMAAAD+
//7///8AAAEAAgADAAEA///+//z//P/+//7//v/+//3//f/9//v/+//7//v//f/+////
AAD+//3//f/9//////8AAAEA//////3//f/9//7//v/+/wAAAQACAAMAAgABAP7//f8A
AAAAAgACAAIAAgABAAAAAAAAAAAAAAADAAQABAAEAAIAAAD/////AQABAAIAAgACAAIA
AgAAAP7//v/+////AAABAAIAAwAAAP/////+/wAAAAABAAEA/////////v/+//7//v/+
//7//v///wAA/v/9//3//f////////////7//v/9//z//f/9//7//////wAAAAAAAPz/
/P/8//z//v/+////AAAAAAAA///+//z//P/8//z//////wAAAAD9//z//P/8//z//P/9
//3//f/9//3//P/8//z//f/8//7//v/+//7//f/8//v/+v/7//z//f/+//7//v/+//7/
/P/8//z//f8BAAEAAQABAP3//f/9//3///8AAAMABAACAAAAAAAAAP7///8CAAQABgAI
AAkACQAGAAYABwAHAAoACwAMAAwADAALAAsACgAJAAkACAAHAAgACQAJAAgAAwACAAAA
/v/8//z//f/+//7/+//6//n/+f/5//n/+v/+//7//v/8//r/+f/4//j/+//7//v//P/+
//7//P/8//j/+P/6//r//P/9//r/9f/z//P/8//4////BwAPABsAJgAuADIANQA5AD8A
QgBEAEUAOgAsAB4AFwAQAAoABgABAPr/8P/m/+D/2f/Y/9b/z//M/8r/xv/C/77/t/+x
/6n/o/+g/6L/ov+l/6X/p/+n/6f/qP+n/6v/sP+4/8H/zP/V/93/4f/j/+T/6P/u//H/
9P/3//j/+f/5//n/9//4//j/+P/8//7//v/+//v/+//7//v/+//8//3//f///////v/+
//v/+//8//z//v8BAAEAAQD+//z//P/9//3//f///wAAAgACAAAAAAD+//7//////wIA
BAAEAAQAAgACAAIAAgADAAQABAAFAAcABwAGAAYABAAFAAYABwALAAsADQAOABAAEAAQ
ABEAEQASABQAFgAZABkAGQAaABkAGwAcAB0AIgAkACQAJAAiACMAJAAkACQAJQAlACcA
KQApACgAJwAkACMAIwAjACQAJAAlACUAIAAeAB0AHQAaABkAGQAXABgAFwAUABMAEAAN
AAwACwALAAsACgAHAAYABAADAAIAAgACAAIAAgAEAAIAAQABAP///P/7//v//P/9//7/
///8//v/+//6//r//P/8//z//P/7//v/+//6//n/+P/3//n/+v/7//z/+v/5//n/+f/5
//n/+v/7//3//f/7//v/+v/6//n/+P/6//v//P/9//v/+//5//n/+v/6//z//P/+//7/
/f/8//v/+v/5//j/+v/8//3//v/7//r/+v/7//n/+f/6//r//P/8//z/+v/4//j/+P/5
//r/+//8//3/+f/5//r/+v/8//z//f/9//3//f/9//z/+v/6//r/+v/8//z//f/+//3/
+//6//n/+//7//v/+//+//7//f/8//n/+f/6//v//f/+//7//v/6//r/+v/6//r/+v/7
//z//v/+//3//P/6//r/+v/6//3//f/+//7/+//6//r/+v/6//r/+//7//z//f/+//7/
+v/6//n/+v/7//z//f/+//z//P/8//z//P/8//z//P/+//7//v/+//3//P/8//3//v//
/wAA///9//3//f/9//z///8AAAAA//8AAAEAAgABAAQABgAHAAoACgAJAAgABgAHAAcA
CAAJAAoACgAKAAsACwAKAAoACgAJAAgABwAIAAgABwAFAAIAAAD+//z/+//7//v/+v/4
//j/+P/5//j/9//3//j/+f/6//n/+f/5//n/+v/7//n/+f/6//r//P/6//r/+v/4//j/
9v/2//f/+P/3//f/9f/3//r///8HAA8AHQAqADQAOgA9AEEAQwBGAEgAQwA4ACwAIgAb
ABQADgAIAP3/8v/q/+D/2v/b/9z/2P/T/8z/xv/A/7r/tv+x/63/p/+j/6D/nv+e/53/
n/+h/6P/p/+q/63/r/+2/7z/xf/O/9f/3//l/+v/7v/w//L/9f/0//f/+f/7//z//f/8
//z/+//6//r//P/8//z//P/9//7////+//7//v/9//7//////wAA/f/9//7//v/+/wEA
AQABAAIAAAAAAAEA/////wEAAgAEAAQAAgACAAAAAAABAAEAAgAEAAQABAAGAAYABgAG
AAYABgAFAAUACAAJAAkACgAKAAsADAANAA0ADQAPABAAEQASABMAFQAWABYAFwAYABoA
GwAcAB4AHQAfACAAIQAiACQAJAAkACUAJwApACoAKQApACgAKQAqACsAKwArACoAKQAp
ACkAKAAmACUAIwAhACAAIAAhAB0AGwAaABcAGAAXABQAEwASAA8ADgANAAsACwAKAAcA
BwAGAAYABgAFAAQAAwACAAUABAAEAAUAAwAAAP///////////////wAA//////7//f/+
//3//P/9//3//v////3//f/9//3//P/8//z//P/9//3//v////7//f/9//3//v////7/
///9//7//v/+//3//f/9//3//v////7///////7////+////AAAAAAAA///+//3//P/9
//7//v/+/wAAAAABAAMAAAD//////v///wAAAQAAAP7//v/+///////////////+////
AQACAAEAAAAAAP//AQABAAEAAAD+//7//v/+/////v/+//7//////wAAAQAAAP///v/9
////AAAAAAAA/f/9//7////9//7//v/+////AAABAAIA///+//7//v///wAAAAAAAP7/
/v/+//7//////wAAAAABAAAAAAAAAP///v/+//3/AAABAAIAAgAAAP7//f/8//7//v/+
//7/AAAAAAAAAAD+//7//v///wMAAwADAAMA/////////////wAAAwAEAAYABAAEAAQA
AgADAAYACAALAAwADAALAAgACAAJAAkADAANAA4ADgAOAA0ADQAMAAsACwAKAAkACgAL
AAsACgAHAAYABAACAP7//v///wAAAgD///7//f/7//v/+//8/wAAAAAAAP7//f/9//3/
/v/9//3//f/+/wAAAAD+//7/+v/8//7//P/8/////v/7//n/9//3//z/AQAJABUAIQAq
ADQAOgA9AEEAQwBEAEgARwA+ADIAKAAhABgAEgAMAAMA+v/0/+z/5v/j/+D/3P/X/9T/
0P/M/8j/xP/B/7v/tf+v/6r/qv+q/6v/q/+t/7H/sf+y/7H/sf+0/7z/xf/O/9n/3//l
/+n/6v/s/+7/8//4//3//v/////////9//7//v/+/wIABAAEAAQAAQABAAEAAQABAAIA
AwADAAQABQAFAAYABAADAAMAAgACAAUABQAFAAYABAAEAAUAAwADAAUABgAIAAgABgAG
AAUABAAEAAMABQAIAAkACgAIAAgACAAIAAcACAAIAAkADAANAA0ADgANAA0ADQANABAA
EQAUABYAFgAWABYAFwAYABgAGQAaABwAHQAeACAAIAAhACEAIQAkACYAJgAmACgAKQAq
ACoAKAApACkAKwAtAC0ALAArACgAJwAnACcAKQAoACgAJwAkACIAIQAhABwAGwAbABkA
GgAZABYAFQASAA8ADgANAA8ADwAOAAsACgAIAAcABgAFAAQAAwACAAQAAgABAAEAAAD+
//7///8BAAEAAQABAP7//f/9//z/+v/8//z//P/9//3//v////3//f/9//3/AAAAAAAA
AAD+//3//f/9//3//f/+////AAABAAAAAQAAAAAA///+/wEAAQABAAEAAQABAP/////+
//7/AAAAAAEAAgACAAIAAQAAAP///v8BAAIAAgACAAEAAAAAAAEA/////wAAAAACAAIA
AgAAAP7//v/+////AQABAAEAAQD/////AAAAAP7//v//////AQABAAEAAAD+//7//v/+
//7//v///wAAAAD////////9//3//f/9////AAAAAAAA/v/9//3//f///wAAAAAAAP7/
/v/+//7//P/8//3//v8AAAAA///+//z//P/8//z//////wAAAAD///7//v/+//z//P/9
//3//////////v/8//r/+//6//v//P/9//7//P/8//z//P/8//z//P/9/wEAAQABAAEA
/f/9//3//f/9//7/AQACAAIAAAAAAAAA/v///wIABAAHAAgACAAHAAQABAAFAAUABwAJ
AAsADAAKAAkACQAIAAYABwAHAAcACAAJAAkACAADAAIAAAD+//7//v///wAA/v/7//r/
+f/5//n/+f/6//7//v/+//z/+f/5//n/+v/9//3//f/+//z//P/6//r/+v/6//z//P/+
//3/+v/3//X/9f/1//j/AQAJAA8AGQAkACoALgAxADUAOwA+AEAAQwA8AC4AHgAVABAA
CgAIAAEA+v/y/+z/4v/b/9r/1v/V/9D/0P/O/8r/xP+//7n/sf+r/6r/qP+o/63/r/+t
/6v/q/+s/63/r/+y/7r/w//K/9H/2f/f/+H/5P/o/+z/8f/0//n/+v/7//v/+//5//r/
+v/6//7/AAAAAAAA/f/9//3//f/9//7//////wAAAQABAAIAAAD//////v8AAAMAAwAD
AAAA/v/+/////////wEAAgAEAAQAAgACAAAAAAABAAEABAAGAAYABgAEAAQABAAEAAUA
BgAGAAcACQAJAAgACAAIAAkACgALAA8ADwARABIAEAAQABAAEQARABIAFAAWABkAGQAZ
ABoAGwAdAB4AHwAiACQAJAAkACIAIwAkACQAJgAnACcAKQArACsAKgApACYAJQAlACUA
JwAmACYAJQAgAB4AHQAdABwAGwAbABkAGgAZABYAFQATAA8ADQALAA0ADQAMAAkABgAE
AAMAAgACAAIAAgACAAQAAgABAAEA/v/8//z//f/+////AAABAP///f/8//r/+v/8//z/
/P/+//3//f/9//z/+//6//n/+//8//3//v/8//v/+//7//v/+//8//3///////3//f/7
//z//P/8/////////////f/9//v/+//+//7/AAAAAAAAAAD///7//P/8//z//P/+/wAA
AQACAP///v/+/////////wAAAAAAAAAAAAD+//z//P/8//3//v///wAAAQD9//3//v/+
//7//v///////////////v/8//z//P/8//7//v///wAA/v/9//3//f///////////wAA
AAD///7//P/7//v/+//8//7///8AAPz//P/8//z//v/+////AAAAAAAA///+//z//P/8
//z//////wAAAAD9//z//P/8//7//v///////////////v/8//z/+//+/wAAAAAAAAAA
///+//3//P/+//7//v/+//7//v/+////AAD///7//f/+////AAABAAAAAAACAAIABAAC
AAIAAgAEAAUACAAKAAoACgAJAAcABwAIAAoACwALAAsACwAKAAwACwALAAoADAANAA0A
DQAMAAsACQAGAAYABgAFAAQA///+//7//v8AAP3//P/7//3//f/9//7//f/8//v/+P/5
//v//f8AAP7//f/8//z//P/8//r/+v/+//z//P/8//r/9//2//f/9//5//v//v8BAAcA
DQAXACIALAA0AD0AQwBHAEYARgBDADoALAAiABsAFgASAA4ABwD6/+7/5P/c/9n/2v/c
/9f/0v/O/8b/vv+4/7X/sf+v/6v/pv+m/6j/p/+j/6H/o/+l/6r/rf+x/7b/vP/D/8r/
0//b/+H/5f/s//L/9v/1//b/9//4//n/+f/5//r//P/9//7//f/+//3//P/8//3//v//
//3//v////////////7//v//////AAAAAP//AQAAAP/////+////AQD/////AQACAAIA
AgAAAAAAAQACAAQABQADAAQAAwACAAMABAAFAAYABgAGAAUABQAJAAkACAAIAAkACwAN
AA8ADgANAA4ADgAPABAAEQATABMAFAAWABgAGQAZABkAGgAcAB8AIQAjACMAJAAjACIA
JQAnACkAKgApACkAKAApACkAKQAoACcAJwAnACgAKQAoACYAJQAjACMAIgAiACMAHQAb
ABoAFwAWABUAEgARABEADwAPAA8ADAALAAkABQAHAAYABgAGAAUABAADAAIAAgAAAP//
//////7///8BAP7//f/8//v//f/9//7//v/9//7//f/8//z/+//7//v//P/9//7////9
//z/+//6//v/+//8//3/+//7//z//f/9//3/+//7//3//v/+//7//v/9//z/+//+////
/v////7//v8AAAAA/v/+//3//P/9//7///8AAP7//v/9//z//v/+////AQAAAP/////+
//7//v/+//z//f/+////AQD+//3//P/7//r/+//9//7//P/8//3//f/9//3//f/8//3/
/v///wAA/v/8//v/+v/9//3//v////7//f/8//v//v/+//3//P/8//3///8BAP///v/8
//r/+//8//3//v/8//z//f/+//z//P/7//r/+//8//3//v/8//v/+//6//z//P/9//7/
/P/8//3//f/9//3//f/8/wAAAAD///7//f/8//v/+v/7//z//f/+//z//P/8//z//P/8
//z//P/9//7///8AAP3//f/+//3//v////7///////////8AAAIAAgABAP7/AQACAAMA
BQAHAAgACAAIAAoACQAIAAgABwAHAAgACQAKAAoACgAJAAsACgAKAAsACgAJAAgABwAH
AAYABAAEAAAA/v/8//z//P/8//v/9//4//n/+//9//r/+v/7//r/+//6//r/+//5//r/
+//7//n/+v/6//r/+f/6//v//P/6//b/9P/1//b/9f/z//X/+//+////BQAPABsAJgAw
ADoAQQBDAEUASABKAEUAOAAsACQAHQAWABIADAABAPL/6P/g/9r/2f/Y/9b/0f/M/8b/
vv+2/7T/r/+r/6f/pf+g/57/nP+b/5v/nf+f/6P/pv+r/7H/tv+8/8P/yv/T/93/4//n
/+z/8P/0//X/9P/1//f/+f/6//v/+//8//z//P/7//z/+//6//z//f/+/////v/+//7/
/f///////v/+//3//f/+//7//f////7//f////7///8BAP7//f/+//7///8AAP//AAAC
AAIAAwADAAEAAgABAAAAAwAEAAUABgAGAAYABQAFAAkACQAIAAgACgALAAwADQAMAAsA
DAAMAA8AEAARABMAFAAUABUAFgAYABkAGgAcAB0AHwAgACEAIwAkACMAIgAjACUAJwAo
ACYAJwAnACkAKQApACgAJwAoACcAJwAnACYAJAAjACEAHwAeAB4AHwAbABkAGAAVABYA
FQASABEAEgAPAA4ADQAKAAkABwADAAQABAAFAAYAAwACAAEAAAACAAAA/////wAA/v/+
/////v/9//z/+//7//v//P/8//v//P/7//r//P/7//v/+//7//v/+//7//r/+v/6//r/
+//7//z//f/8//v/+//7//3//f/7//v//f/+//7//v/+//3//P/7//z//f/8//3//f/8
//3//P/+//7//f/8//7//v/+//7//v/+//3//P/8//z//f////7//f/9//z//v/+//7/
/P/+//7//v////7//f/8//v//P/9////AAD9//z//P/7//3//f/9//z//P/8//z//P/5
//j/+P/4//v/+//8//3/+//7//v/+//8//z/+//6//v/+//8//3/+v/6//n/+P/5//r/
+//8//v/+v/6//r//P/8//v/+v/8//z//P/8//z/+//7//r/+v/6//v//P/7//r/+v/5
//v/+//7//r//v/8//n/+P/4//j/+P/4//n/+v/7//z/+v/6//r/+v/8//z//P/9//7/
/f/8//v/+//7//v/+//9//7/AQACAAAA/v/+//7///8BAAUACAAHAAgACAAHAAQABAAF
AAUABwAJAAsADAALAAkACAAGAAgACQAJAAkACAAHAAUAAgD///7//P/6//r/+v/7//z/
+v/3//b/9f/2//f/+P/6//r/+v/6//j/9//3//f/+P/7//v/+//8//v/+v/3//b/+v/6
//r/+P/4//X/8v/v//H/8//3//7/BwAPABkAIwAoAC4ANAA7AEEASQBMAEwAQwA2ACoA
IAAZABQAEAAIAP//9v/q/+D/2v/X/9T/0v/P/9D/zP/E/77/uP+x/6v/pf+h/57/ov+k
/6X/pf+j/6P/o/+k/6f/rf+0/77/x//Q/9f/2f/d/+H/5v/q/+7/8//2//f/9v/3//f/
9//5//r/+v/6//z//v/+//7/+//7//v/+//9//7///////3//f/8//z//f/9//7//v/8
//////////7//P/8//3//////wEAAgABAAAA/f/8//7//v//////AAACAAIAAgAAAAAA
AAAAAAQABgAHAAkACgAJAAcABgAIAAkACgALAA0ADQAPABAADgAOAA4ADwASABQAFwAa
ABkAGQAZABoAGwAdAB4AHwAiACQAJAAkACIAIwAkACQAJQAnACgAKwAqACkAJwAlACQA
IwAjACMAIwAiACIAIQAcABoAGQAZABcAFwAYABcAFQATAA8ADQAOAAsACgAJAAkACQAI
AAUAAgAAAP///v///wAAAQACAAEA/v/8//v//P/6//r/+//7//v/+//7//j/9//3//b/
+P/6//r/+v/4//f/9//3//n/+f/5//n/+v/6//r/+v/6//n/+f/5//v/+//8//3/+//7
//n/+f/5//r/+v/6//3//f/9//3/+//7//n/+f/8//z//v/+//z//P/7//r//P/8//z/
/P/9//7//v/+//v/+v/6//v/+//7//z//P/8//z//P/6//r/+v/6//v/+//7//v/+//3
//f/+P/4//n/+v/8//3/+//7//v/+v/6//r/+v/6//r/+v/7//z/+v/5//n/+f/6//v/
/P/9//3//P/6//j/+f/5//r/+//9//7//v/+//v/+v/5//j/+v/6//v//P/6//r/+f/4
//r/+v/6//r/+//7//z//P/5//j/+P/4//r/+v/7//v/+f/5//n/+P/2//j/+//8//r/
+v/6//r/+P/4//j/+P/5//r//P////7//f/8//n/+//7//v/+//8////AAAAAPz//P/8
//z///8CAAQABQAEAAQAAwACAAQABQAFAAYABQAGAAYABgAFAAUABAAEAAcABwAHAAcA
BQAEAAIA//8AAP7//P/6//r/+//8//z/9//2//X/9f/2//f/+f/8//v/+v/3//X/9//3
//j/+f/5//n/+v/6//n/9v/1//T/+P/6//j/9v/1//L/7//v//H/9f/6/wEACwATABsA
JAAqAC4ANQA7AD0AQABAAD0AMAAgABYADwAKAAYAAAD5//L/7P/k/9z/1//U/9L/0f/S
/87/yP/E/77/t/+x/6v/p/+m/6j/qv+r/6n/qf+p/6f/pv+p/6//tP+8/8P/yv/R/9X/
2f/f/+L/5v/s//H/9P/1//T/9f/1//X/9//4//j/+P/8//7//v/+//r/+f/4//f/+P/6
//z//f/8//v/+f/4//n/+f/6//r/+v/9//3//f/8//r/+v/7//3//f///wAA/v/+//z/
/P/8//z//f/9/wAAAgACAAIAAQAAAP///v8AAAIAAwAFAAYABQADAAIABAAFAAYABwAL
AAsADQAOAAwADAAMAA0AEAASABUAGAAYABcAFgAWABkAGwAcAB0AIAAiACIAIgAgACEA
IgAiACQAJQAlACcAJgAlACMAIQAiACEAIQAhACEAIAAgAB8AGgAYABcAFwAWABUAFQAT
ABAADwAMAAsACgAHAAYABQAFAAUABAABAP7//P/7//r/+//8//3//v/9//r/+P/3//f/
9v/3//n/9//3//f/9//0//P/8//y//P/9v/3//j/9//1//T/8//0//X/9v/3//b/9v/2
//b/9v/1//X/9f/3//f/+P/5//f/9//1//X/9f/2//b/9v/3//f/9//3//f/9//1//X/
+P/4//r/+v/5//j/9v/0//b/9v/2//b/+f/6//r/+v/4//b/9f/1//b/9//5//r/+f/4
//f/9P/2//b/9v/3//f/9//3//f/8//z//T/9P/1//b/+P/5//j/9//2//T/9v/2//b/
9v/3/w==
         </WaveFormData>
      </LeadData>
      <LeadData>
         <LeadByteCountTotal>10000</LeadByteCountTotal>
         <LeadTimeOffset>0</LeadTimeOffset>
         <LeadSampleCountTotal>5000</LeadSampleCountTotal>
         <LeadAmplitudeUnitsPerBit>4.88</LeadAmplitudeUnitsPerBit>
         <LeadAmplitudeUnits>��V</LeadAmplitudeUnits>
         <LeadHighLimit>2147483647</LeadHighLimit>
         <LeadLowLimit>268435456</LeadLowLimit>
         <LeadID>II</LeadID>
         <LeadOffsetFirstSample>0</LeadOffsetFirstSample>
         <FirstSampleBaseline>0</FirstSampleBaseline>
         <LeadSampleSize>2</LeadSampleSize>
         <LeadOff>FALSE</LeadOff>
         <BaselineSway>FALSE</BaselineSway>
         <ExcessiveACNoise>FALSE</ExcessiveACNoise>
         <MuscleNoise>FALSE</MuscleNoise>
         <LeadDataCRC32>2961349732</LeadDataCRC32>
         <WaveFormData>
7v/u/+7/7v/r/+r/6f/o/+r/7P/u//D/7//u/+3/7P/q/+r/6v/q/+3/7v/v//D/7v/s
/+r/6P/q/+z/7v/w/+//7v/t/+z/6v/q/+r/6v/r/+z/7f/u/+3/7P/r/+r/7f/u/+//
8P/u/+7/7v/u/+7/7v/u/+7/7//w//H/8v/x//D/7//u//D/8v/0//b/9v/2//b/9v/4
//j/+P/4//z//v8AAAIAAQAAAP///v8CAAQABgAIAAgACAAIAAgACQAKAAsADAAPABAA
EQASABAAEAAQABAAEwAUABUAFgAUABIAEAAOAA0ADAALAAoADAAMAAwADAAIAAYABAAC
AAMABAAFAAYAAwACAAEAAAAAAAAAAAAAAAIABAAGAAgABwAGAAUABAAHAAgACQAKAAgA
CAAIAAgABgAGAAYABgAHAAgACQAKAAcABgAFAAQABwAIAAkACgAJAAgABwAGAAYABgAG
AAYACAAIAAgACAAFAAQAAwACAAQABgAIAAoABwAGAAUABAAEAAQABAAEAAYACAAKAAwA
CAAEAAAA/P/8//z//P/8//r/+v/6//r/+v/6//r/+v/6//r/+v/6//f/9v/1//T/9f/2
//f/+P/2//T/8v/w//L/8v/y//L/9P/0//T/9P/z//L/8f/w//H/8v/z//T/8//y//H/
8P/y//L/8v/y//P/9P/1//b/9P/y//D/7v/x//L/8//0//P/8v/x//D/7v/u/+7/7v/x
//L/8//0//H/8P/v/+7/7//w//H/8v/w//D/8P/w//D/8P/w//D/8f/y//P/9P/x//D/
7//u//H/8v/z//T/8//y//H/8P/v/+7/7f/s/+//8P/x//L/7//u/+3/7P/t//D/8//3
//b/9v/2//b/+P/4//r/+/8AAAIABAABAP3/+//6//n//f8BAAMABwAIAAcABgABAAEA
AQACAAIAAgACAAMAAwACAAIAAQD+///////9//3/+v/3//T/8P/w/+//7//w//L/8//z
//H/7f/p/+f/5v/o/+r/7f/u/+7/7f/p/+j/6P/o/+n/6//s/+3/7f/t/+7/7f/s/+z/
+P/9//3//f/3//P/7f/r/+//9v/9/wMABwAHAAIA/P8BAA0AGgAmADEARgBaAGwAggCV
AIoAZQA9ACIAEAACAPj/8//t/+X/4f/k/+b/5v/o/+r/6P/m/+P/4P/c/9r/2P/W/9b/
3f/h/+P/5P/m/+b/5v/k/+b/6P/p/+r/6//s/+v/6//r/+z/7//0//j///////r/9//z
/+//7//v/+//7//y//P/9P/1//P/8f/w//D/8//1//j/+//6//r/9f/z//T/9f/2//f/
+P/5//z//f/4//T/8v/x//X/9//6//3//P/7//r/+P/4//j/+P/5//z//P/9//3/+//5
//j/+f/8//7///8AAP//AQAAAP///////wAAAQADAAYABwALAAgABwAGAAgACgALAAsA
DQAMAA0ADAALAA4AEAARABIAFQAXABoAGwAZABgAFwAWABcAGgAbAB0AGwAbABsAGgAb
ABsAGwAZABsAGwAbABoAFQAUABIAEQASABMAFQAWABIAEQARAA8ADgAPABAADwAPABAA
EAAOAAwACQAGAAQABQAHAAkACgAIAAcABQADAAIAAgACAAMABQAGAAYABAADAAIAAAAA
AAMABAAEAAQAAQACAP///P/8//3//v8BAAIAAwAEAAQAAgAAAAAAAAADAAcACgALAAcA
BQAAAPz/+f/4//f/9//4//n/+v/6//f/9v/1//X/9v/3//n/+v/5//j/9f/z//X/9f/1
//X/9v/4//v/+P/0//H/8f/y//P/9f/2//n/9//2//P/8f/y//D/8//z//X/9v/3//f/
9P/x/+//7v/v//P/9f/2//X/9P/x/+7/8P/w//H/8v/z//T/9f/2//L/7//t/+z/7//x
//P/9f/y//L/8f/t/+//8P/y//P/8v/0//T/9P/x/+//7P/r/+7/8P/z//j/+//7//n/
+P/6//v//P/+/wAAAQABAAEAAAD+//z/+v/8//7/AgAFAAIAAQD///3/+v/9/wAAAgAC
AAIAAgACAP///v/9//z///8CAAYACAAGAAYABgAGAAgACgALAA4AEAASAA8ADgAMAAsA
CgAKAA4AEAAUABcAFQAVABEADwAPABAAEAAQABAAEQARABAAEAAPAAwACwANAAsACwAL
AAcABQACAAAAAQABAAIAAgADAAMAAQD+//n/+P/4//n/+//+////AQAAAPz/+//4//j/
+f/7//z//////////v/8//r/+f/4//3///8BAP3/+f/1//P/9f/6////BQANABEADgAI
AAcADwAcACYALwBAAFYAagB6AIsAiABpAD0AGAACAPb/8P/v/+3/5//l/+T/5P/k/+T/
5v/o/+b/5//i/9z/2P/U/9T/1P/V/9v/4f/k/+T/5P/k/+L/5P/k/+f/6v/r/+r/6//r
/+v/6v/v//T/+P/3//f/9f/1//T/8//1//X/9f/1//j/+f/6//v/+P/1//P/8v/2//f/
+f/7//7/AAD9//3//P/7//r/+f/8//3/AAABAP3/+v/5//n/+//9/wAAAwABAAEAAQAA
AP7//v/+////AQACAAQABQABAP///v///wEAAgACAAIAAgAFAAUABQADAAMABAAFAAcA
CgALAA8ADAALAAoADAAOAA8ADwARABMAFQAVABUAEwAUABQAFAAYABsAHwAhAB8AHgAd
ABwAHQAgACEAIwAjACMAIwAiACEAIQAhAB8AIwAjACMAIgAeABwAGQAXABgAGQAbABwA
GgAZABkAFwATABMAEwARABMAFAAUABIADwANAAsACgALAA0ADwAQAA4ADQALAAkABwAG
AAUABQAIAAoACwAKAAgABgADAAIABQAGAAYABgAGAAgABgAEAAIAAQAAAAEAAwAFAAcA
CAAGAAQABAAEAAQABwAJAAkACQAJAAYABAACAAIAAgADAAUABwAJAAoABgAEAAIAAQAE
AAUABwAIAAgACAAGAAUABQAFAAUABQAIAAoADQAKAAUAAQAAAAAAAQADAAQABwAGAAYA
BAADAAIAAAADAAMABQAGAAcABwAEAAEA///+/wAAAwAEAAQABAAEAAIAAAD+//7///8A
AAEAAgADAAQAAgD///3//P///wEAAwAFAAQABAADAP///v/+//////8CAAQABAAEAAEA
///8//v//f/+/wAABAAEAAMAAAD+//3//f/9//7/AgADAAMAAwAAAP7//P/6//v//P//
/wEA//////7//f/8//3//v8CAAMABAAFAAYABAACAAAA/v8BAAIAAwAEAAIAAgACAAIA
AQAAAAEAAgAGAAgACQAKAAkACAAHAAgACQAMAA4AEAAPAA4ADQANAAsADAAPABAAFAAX
ABgAGQASAA8ADgAOAA8AEAARABMAEwASABIAEQANAAsACgAHAAgACQAIAAcAAgAAAP//
//8AAAAAAQABAP///P/5//j/9v/3//j/+v/7//3//v/8//v/+P/3//f/+//8//3//f/9
//z/+//6//j/9v/3//f/+//9//n/9f/z//P/9v/7/wEABwALAAoABgAJABMAHgAkAC0A
QgBaAGwAggCVAJAAbwBFACgAEAAAAPj/8//r/+P/4f/i/+L/4P/g/+L/5P/m/+f/5v/i
/9z/2P/U/9T/1//d/+P/5v/q/+r/5v/i/+L/4v/l/+j/6f/s//H/8f/t/+z/7//w//T/
9f/5//n/+f/4//f/9P/z//L/8f/0//X/9v/3//X/8//y//L/8//z//T/9f/4//r/9//3
//T/8//y//H/9P/1//j/+f/2//T/9P/1//X/9f/2//f/+f/5//n/+P/3//b/9f/1//f/
+P/6//v/+f/3//b/9//3//j/+P/4//r//f/9//3//P/7//v/+//9/wAAAQAFAAQAAwAC
AAQABwAJAAoADQARABMAEwATAA8ADgAMAAoADQARABYAGQAZABgAFwAWABYAGAAYABkA
HAAdAB4AHgAaABkAGAAVABgAGQAaABoAFQAUABIAEQAPAA8AEAAQAA8ADwAQAA8ADAAL
AAoABwALAAwADAAKAAcABQADAAIABAAFAAYABgAIAAcABQADAAEAAAD/////AwAEAAQA
AgD///7//P/8//3//v/+//7/AAACAAAA/v/8//v/+v/7//7///8AAAAA/P/6//r/+v/6
//3//////wEAAQD+//z/+//6//n/+f/9////AQACAAAA/v/8//v//f/9//7//v8CAAIA
AAD///z/+//6//n/+//+/wIAAAD+//v/+//8//z//f/9////AAAAAP7//f/7//j/+v/5
//r//P/+/////f/7//r/+v/6//3//v/+/wAAAAD+//z/+//6//r/+v/7//z//f/+//v/
+f/4//j/+v/7//z//f/9//7//v/7//n/+P/4//f/+f/8//3//v/8//v/+f/5//r/+v/7
//7///////3//P/6//n/+P/4//v//f/+/////v/8//r/+P/6//r//P/9///////+//3/
+v/3//b/+v/9//7///8AAP3//P/7//r//P/8//z//P/+//7//v/+//z//P/8//3/AAAC
AAQABgAEAAQABgAHAAkACgALAAcACQAJAAoACwAJAAsACwANABAAEQASAA8ADAALAAsA
CgAKAAoACwALAAsADAAMAAoABwAFAAEA//8BAAEAAQAAAPz/+//7//z/+//7//r/9//2
//X/9v/4//b/9v/3//b/+P/5//f/+P/0//T/9f/3//b/9//3//f/+f/5//n/+v/2//P/
8//z//P/9f/3//f/+f/8//v//f8BAAMABAAEAA0AGwAkACgAMQBEAFoAbACGAJUAhABd
ADkAIAAIAPj/8v/t/+P/3//j/+T/4v/g/9z/3P/a/9z/3//g/97/3P/a/9T/0v/V/9n/
2//i/+j/6v/o/+b/5P/i/+P/5P/l/+j/7f/v//P/8v/x//D/7v/v//H/9P/1//X/9f/0
//P/8v/x//H/8f/x//H/9P/z//P/9P/y//H/8f/x//T/9v/z//P/8//z//P/8//z//P/
9f/1//b/9P/0//X/9P/z//P/8//0//X/9v/2//T/9P/0//X/9v/2//f/9//4//f/9//5
//b/9v/1//T/9v/7//3////+//3//f/9//7/AAAAAAMABQAFAAUACAAHAAcABgAHAAwA
DwAQABEADwAQABAAEAARABMAFgAXABoAGgAaABoAGQAaABkAGQAaABsAHAAcABoAGQAY
ABUAFQAVABUAFAATABQAFAAVABEADwAOAAwADAANAA8ADwALAAsACwAJAAkACgAKAAgA
CAAHAAYABgADAAMAAwACAAQABQAFAAUAAwACAAEAAQABAAIAAgAAAAIAAgABAAIAAAAA
AP///v///wIAAQAAAP3//f/9/////v///wAAAAAAAP7//v/+//v//f/+//3/AQADAAIA
AgABAAAA//////7///8AAAAAAAAAAAAAAQAAAP/////+/wEAAgABAAEAAAD///7//f/8
//7/AQD+//7//f///wIA//////7///8DAAQAAwADAAEA/v8AAP////8AAAEAAQAAAP//
//8AAP3///////7/AAACAAIAAgAAAAAAAQACAAAAAAAAAAAAAgABAAEAAgABAAEAAQAB
AAIABAAFAAMAAAAAAAEAAQAAAAIAAgACAAMAAwACAAMAAgAAAP//AAAEAAUABAAEAAAA
///+//7/AgADAAMAAwAFAAQAAwACAP///v//////AgADAAMAAwAEAP///P/6//3//v//
/wAAAAAAAAAAAAD///7///8AAAQABgAHAAgABgAGAAYACAAIAAoACwAMAAoACgAKAAsA
CQAKAA0ADgATABUAFQAVABEADwAPABAAEAAQABAAEQATABIAEgARAAsACQAIAAUACAAJ
AAgABwADAAAA/v/9//7//v///////v/8//r/+v/5//n/+f/6//v//f/+//z/+v/4//j/
+f/5//r/+//7//z//P/8//z/9v/0//f/9//5//v/+f/3//f/+f/6//v///8DAAcABgAE
AAkAFQAeACIAKwA+AFYAbACEAJcAigBhADsAIAAKAPr/9P/z/+v/5f/l/+j/5P/i/97/
3P/c/97/4f/g/97/2v/Y/9T/0P/T/9f/3f/g/+b/6v/m/+L/3v/c/93/4P/j/+b/6f/t
/+3/7P/r/+z/7v/z//X/9//3//b/9f/z//H/7//t//L/8//0//X/9f/z//L/8v/y//H/
8f/x//X/+P/2//f/9P/z//L/8f/z//P/9f/1//b/9P/0//X/8//z//T/9f/3//f/9//2
//P/8v/x//H/9f/2//j/+f/2//X/9f/3//X/9v/2//b/+f/9//7////+//3//f/9/wAA
AgACAAUABQAFAAUACAAGAAcABwAJAA0ADwAPAA8ADQAOAA4ADgAQABMAFwAZABoAGgAa
ABoAGAAaABoAGwAcAB0AHgAeABoAGQAYABUAGAAZABoAGgAXABYAFAATABEAEQASABIA
EgARABEADwAMAAsACgAHAAsADAAMAAoACQAHAAUABAAEAAUABgAGAAcABwAGAAUAAwAC
AAEAAQAFAAYABgAEAAEAAAD+//7//f/+//7//v8BAAQAAwACAAAA///+////AgADAAQA
BAAAAP7//v/+//z///8BAAEAAwAFAAQABAABAAAA/////wIAAwAEAAQAAwACAAEAAQD/
////AAAAAAMABAADAAMAAgABAAAA//8BAAQACAAGAAIA/////wAA/v//////AQADAAQA
AwADAAEA/v8AAP//AQACAAMAAwABAP///v/+//3///////7/AAACAAIAAgAAAP7//f/8
////AAABAAIAAQD///7//v/9//3//f/9//7/AAABAP///P/8//3//f/+/wAAAAAAAAAA
///9//3//P/8//3/AAADAAMAAQAAAP7//f/8//z/AAABAAEAAQADAAIAAQAAAP7//v8A
AAEAAgADAAMAAwAAAPv/+v/+////AAABAAIAAAAAAAAAAAD///7///8AAAUABgAGAAYA
BQAEAAMABAAGAAoADQAQAA0ADAALAAsACQAKAA0ADgATABUAFQAVAA8ADQANAA4ADwAQ
ABEAEwARABAAEAAPAAwACwALAAkACwALAAkABwACAAAA/////wAAAAABAAEA///8//n/
+P/4//n/+v/8//7///////z/+//4//f/9//7//z//f/9//3//P/7//r/+P/6//v//f/9
//v/+f/1//H/8//2//3/AwAJAA0ADAAKAAcADwAaACIAKwA8AFIAaAB8AI0AjgBzAEkA
JgAOAP7/9v/z/+//6f/l/+T/5P/i/+T/5v/m/+b/5f/i/97/1v/U/9b/1P/T/9v/4f/i
/+L/5P/k/+L/4v/i/+X/6v/t/+z/7f/v/+v/6v/r/+7/8v/3//n/9//3//b/9f/0//P/
8v/x//b/9//4//n/+P/1//P/8v/z//P/9P/1//j/+v/3//f/9P/z//L/8f/0//X/+P/5
//f/9P/z//P/9f/1//b/9//3//f/9//2//T/9P/0//X/+f/6//z//f/7//n/+P/5//n/
+v/6//r/+v/9//3//f/7//v//P/9/wEABAAFAAkABwAFAAMABAAGAAcABwAJAAkACwAL
AAsADQAOAA4ADgAQABMAFwAZABcAFgAVABQAFQAYABkAGwAdAB0AHQAcABoAGQAYABUA
GgAbABwAHAAYABYAEwARABEAEQASABIAEQARABIAEQAOAA0ADAAJAAwADgAPAA4ADAAJ
AAYABAAGAAcACAAIAAgABwAFAAMAAAAAAAAAAQAEAAYABwAGAAIAAAD9//z//v8AAAEA
AgACAAQAAgAAAP3//f/9////AgADAAQABAAAAP7//v/+//7/AQADAAMAAwADAAAA/v/+
//7//v///wEAAwAFAAYAAgAAAP7//f/+////AQACAAQABAACAAEA//////////8BAAQA
CAAGAAMA///+//7//v//////AQAEAAQAAgABAP7//P//////AAACAAQABQABAP///v/+
//z///8AAAAAAAAAAP7//P/6//r/+//8////AAABAAIAAAD9//v/+v/7//3///8BAAEA
AgACAP///f/8//z/+//9/wAAAQACAP7//f/7//v//P/8//3/AAD//////f/8//v/+//7
//z/AAABAAEAAQAAAP7//P/6//v//P///wEA//////7//f/8//v//P/8//3//v///wAA
/f/8//v/+v/8//z//P/8//z//P/+/wAAAQAAAP7//P///wIABQAKAAcACAAIAAgACAAI
AAgACQALAAwADwAQABAAEQAQAA8ADQANAA8AEgAQAA4ADAALAAwADAANAA0ADAALAAsA
CQAGAAUAAgD//wAAAAABAAMAAgAAAP///f/8//r/+P/4//r/+//8//7/+//7//r/9v/6
//r//P///////v/9//v//f/8//v/+v8AAP7/+//5//X/8f/x//P/9//7/wAABQAFAAUA
BQAEAAAABQAVACYAMAA1AEQAVgBoAHwAkQCSAHMATQAyABwABAD2/+//5f/d/93/5P/o
/+j/6P/m/+D/3P/b/9z/3P/e/+D/3P/Y/9v/3//d/9z/4P/m/+j/6P/o/+j/5//k/+P/
5P/p/+v/7//0//f/+P/2//P/8f/y//P/8//z//T/9f/2//f/9f/z//H/7//x//H/8v/0
//T/8//z//P/8v/0//H/8f/0//X/9v/3//X/8//z//H/8v/y//T/9//2//X/9f/1//P/
8//z//L/9f/2//f/+f/4//b/9f/z//T/9f/3//v/+v/6//n/+P/4//v/+//7//z//f//
/wEAAAAAAP7///8BAAMABQAKAAgACQAJAAsADAANAAwACwANABAAEgAUABEAEQASABEA
FQAWABcAGAAXABgAFwAXABYAFQAUABIAEgATABQAEwARAA8ADQAKAAkACgAKAAsACQAH
AAYABAACAAEAAQD///7///8AAP/////+//z/+P/7//v/+//8//n/+f/5//j/+P/3//X/
8//1//b/9//5//f/9v/0//D/8f/y//L/9P/y//L/8f/w//D/8v/w/+7/7//x//P/9//0
//P/8v/w//D/8P/y//T/8//1//b/9f/z//P/8P/u//D/8v/0//f/9v/1//T/8v/0//T/
9P/1//P/8//0//T/9P/0//L/8f/0//X/9v/3//T/9P/1//D/8v/x//P/9v/z//P/8v/z
//L/8v/w/+//8P/w//X/9//1//T/8//x//H/8f/y//T/8//1//X/9P/0//T/8v/w//L/
9P/3//r/9v/0//L/8P/x//H/8v/0//P/8//z//P/8//0//T/8f/y//T/9//5//f/9v/z
//D/8v/z//P/9f/z//L/8v/0//P/8//x//D/8v/z//T/9v/0//P/8f/v//P/9P/1//b/
9f/0//X/9f/0//P/8f/v//j/9//4//b/8//y//H/8P/z//T/9f/2//X/9P/z//L/8v/y
//L/8v/1//b/9//4//b/9v/3//b/+P/6//z//v/9//7//v8AAAEAAgD+//z///8BAAMA
BgAHAAYABwAHAAkACQAFAAMAAwAEAAQABAACAAMAAwACAAUABQADAAMA///7//n/9//5
//n/+P/4//b/9f/1//T/8//z//H/7v/t/+7/8P/z//L/8v/w/+//8P/u/+//7v/u/+//
8f/y//H/8f/x//D/8v/y//P/9P/v/+v/6f/p/+v/7f/x//X/+v/5//f/+f/5//b/9v8B
ABEAHAAgACkAPABOAGAAeACHAHgAUwAxABoABAD0/+z/5f/b/9f/2f/c/9z/2v/Y/9T/
0P/Q/9P/1P/U/9T/0v/Q/87/z//P/9P/2P/e/+D/4v/i/+L/4P/f/97/3f/g/+X/6f/t
/+7/7//u/+z/6f/p/+z/7f/t/+3/7//v/+//7//u/+3/7P/r/+3/7f/u//D/7//t/+z/
6//u//D/7f/t/+//7//v/+//7P/r/+z/6//s/+z/7v/x/+//7f/s/+v/7v/v//D/8P/y
//L/8v/z//L/8P/v/+3/7v/v//H/9f/y//L/8f/w//H/9f/2//f/+f/5//r/+//5//r/
+f/7//3///8BAAYAAwADAAIAAwAGAAkACgALAA0ADgAOAA4ADgAPABEAEQAUABQAFAAU
ABMAFAATABMAFAAVABYAFgAXABcAFwAVABQAEwASABAADwAQABAAEQANAAsACgAIAAcA
BwAIAAcABgAHAAgABwAIAAgABwAEAAYABQAEAAQAAgABAAAA/v///////v/9//7//v/+
////AAAAAP///P/+//7//f/+//3//P/6//j/+f/8//v/+v/6//v//P////7//f/8//r/
/P/8//7/AAD+///////9//3//f/6//j/+P/4//j/+f/3//f/9//2//j/+P/4//n/9v/1
//X/9P/3//j/9//3//f/9//3//f/9//4//r/9v/2//X/9//6//f/9//2//f/+v/6//j/
9//4//b/+f/5//j/+P/4//f/+f/5//r//P/4//n/+P/2//f/+P/3//b/+P/4//n/+v/3
//b/9f/0//f/9//4//r/9//3//f/9//5//r/+v/3//f/+P/6//v/+f/6//n/+P/5//v/
/P////7//P/7//z//f/9//v/+v/7//v/+//8//3//f/8//v//f/+////AAD9//z//f/9
//7/////////BAADAAAA+v/6//r/+v/6//z//v8AAAIAAQAAAP///v8AAAAAAgAEAAYA
BgAFAAQABgAGAAYACAALAA4AEAASAAwACgAIAAcACQAMABEAFAAWABcAFgAVAA8ADQAN
AA4ADwAQABEAEwAQAA4ADQALAAoACQAJAAcABQAFAAMAAQD+//z/+//7//3//v8AAAEA
/P/4//T/8v/z//X/9//6//j/+f/5//b/9P/y//L/8//4//r//P/9//r/+P/2//T/9v/4
//n/+f/3//X/8f/v//H/9//6////BQAHAAEA/P/8/wcAEwAYACQAOQBQAGQAegCOAIUA
XgA7ACMAEAACAPz/+P/v/+P/3f/f/97/3v/i/+b/5P/i/+T/4f/a/9T/0P/M/8z/0P/V
/9v/3f/e/+D/4P/e/97/4P/k/+f/6v/r/+r/6f/n/+n/6v/t//L/9v/3//f/9v/1//P/
8f/z//P/8//z//f/9//3//f/9v/z//H/8P/0//X/9//5//f/+P/0//P/8//z//P/8//0
//X/+P/5//f/9P/z//P/9v/3//n/+//6//n/+P/2//b/9v/2//f/+f/6//z//f/7//n/
+P/5//v//v8AAAIAAAABAP///f//////AAABAAQABgAGAAkABgAFAAQABgAIAAsADQAR
ABAAEQAQAA8AEQASABIAEgAVABcAGgAbABkAGAAXABYAFwAaABsAHQAaABkAGAAWABcA
FwAXABUAFwAXABcAFgARABAADgANABAAEQATABQADwANAAwACQAIAAkACgAJAAkACgAK
AAgABwAFAAMAAgAFAAcACQAKAAkABwAEAAEAAAAAAAAAAQABAAIAAgAAAP///v/8//z/
/v8AAAEAAgD//wAA/f/6//z//f/+/wEAAAABAAIAAgD+//z//P/8//3/AQAEAAUAAgAB
AP3/+v/9//7///8BAAQABQAGAAYAAgAAAP7//f8AAAEAAwAEAAMAAgD///3/////////
//8CAAQABwAEAAEA/f/8//z//f///wAAAwADAAIA///9//7//P////////8AAAEAAQD+
//v/+f/4//v///8BAAIAAQAAAP3/+v/8//z//f/+/wAAAAAAAAAA/v/7//n/+P/6//3/
AAADAAEAAAD+//n/+v/6//v/+//9/wAAAQACAP3/+//4//f/+f/6//z/AAAAAP///P/6
//r/+//8//7/AAABAAEAAQD+//z/+v/4//v//P///wEA/v/9//v/+f/4//v//v8EAAIA
AgACAAIA/v/8//r/+P/6//7/AgAHAAUABAADAAIAAwAEAAcACQAMAA4AEAANAAoACQAJ
AAkACwAPABEAFQAWABUAFAAPAA4ADwARABIAEAAQABEAEQAOAA4ADQAKAAoACwAKAAsA
CgAHAAQAAAAAAP////8AAAAAAQABAP//+v/3//b/9v/6//z///8AAP7//f/5//j/9//4
//r//f/8//3//f/9//r/+f/4//j//v///////f/5//P/7//x//f//P///wUACwAHAAIA
AAAHABMAHgAmADcATgBkAHgAjACRAHYATQAvABoACAD+//r/9f/r/+X/4//i/+L/4v/k
/+T/5P/k/+P/3P/U/9L/0P/Q/9L/1//d/9//3v/g/+D/4P/g/+L/5v/n/+r/6f/o/+f/
5//p/+z/7//y//b/+f/5//b/9f/z//H/8//z//P/8//3//f/9//3//T/8f/v/+7/8f/z
//b/+f/3//j/9P/z//P/8//z//P/9P/1//j/+f/1//L/8f/x//L/8//1//f/9v/1//T/
8v/0//T/9P/1//j/+P/5//n/9f/z//L/8//2//j/+f/6//f/+f/4//f/+P/5//v//f/+
/wAAAAADAAAA///+/wAAAwAFAAYACQAHAAcABQADAAYACAAJAAoADQAPABIAEwARABAA
DwAOABAAFAAWABkAGAAXABYAFAAVABUAFQATABcAFwAXABYAEQAQAA4ADQAQABEAEwAU
AA8ADQAMAAkACQAJAAkABwALAAwADAAKAAgABQACAAAAAwAFAAcACAAFAAMAAAD9//3/
/v///wEAAQACAAIAAAD///7//P/8//7/AAABAAIA//8AAP3/+v/6//v//P///wAAAQAC
AAIA/v/8//z//P/9/wEABAAFAAQAAwD///z//f/+////AQAEAAUABgAGAAQAAgAAAP//
AQADAAYACAAHAAYAAwABAAMAAwADAAMABAAGAAkABgACAP////8AAAEAAwAEAAcABgAE
AAAA/f/9//z/AAABAAEAAgADAAMA///9//z//P///wMABQAGAAUABAABAP7///8AAAIA
BAAGAA==
         </WaveFormData>
      </LeadData>
      <LeadData>
         <LeadByteCountTotal>10000</LeadByteCountTotal>
         <LeadTimeOffset>0</LeadTimeOffset>
         <LeadSampleCountTotal>5000</LeadSampleCountTotal>
         <LeadAmplitudeUnitsPerBit>4.88</LeadAmplitudeUnitsPerBit>
         <LeadAmplitudeUnits>��V</LeadAmplitudeUnits>
         <LeadHighLimit>2147483647</LeadHighLimit>
         <LeadLowLimit>268435456</LeadLowLimit>
         <LeadID>V1</LeadID>
         <LeadOffsetFirstSample>0</LeadOffsetFirstSample>
         <FirstSampleBaseline>0</FirstSampleBaseline>
         <LeadSampleSize>2</LeadSampleSize>
         <LeadOff>FALSE</LeadOff>
         <BaselineSway>FALSE</BaselineSway>
         <ExcessiveACNoise>FALSE</ExcessiveACNoise>
         <MuscleNoise>FALSE</MuscleNoise>
         <LeadDataCRC32>1775404341</LeadDataCRC32>
         <WaveFormData>
8v/y//L/8v/0//T/9P/0//L/8v/y//L/8f/w/+//7v/u/+7/7v/u/+z/7P/s/+z/7P/s
/+z/7P/s/+z/7P/s/+v/6v/p/+j/6f/q/+v/7P/s/+z/7P/s/+z/7P/s/+z/6v/q/+r/
6v/q/+r/6v/q/+r/6v/q/+r/6P/o/+j/6P/o/+j/6P/o/+b/5v/m/+b/4//i/+H/4P/e
/97/3v/e/9v/2v/Z/9j/1//W/9X/1P/R/9D/z//O/83/zP/L/8r/yf/I/8f/xv/F/8T/
w//C/8L/wv/C/8L/xP/E/8T/xP/F/8b/x//I/8r/zP/O/9D/0v/U/9b/2P/a/9z/3v/g
/+L/5P/m/+j/7P/u//D/8v/1//b/9//4//j/+P/4//j/+f/6//v//P/8//z//P/8//z/
/P/8//z//v/+//7//v/8//z//P/8//7//v/+//7/AAAAAAAAAAD+//7//v/+/wAAAAAA
AAAAAAAAAAAAAAACAAIAAgACAAIAAgACAAIAAAAAAAAAAAAAAAAAAAAAAAAAAAAAAAAA
AQACAAMABAAGAAYABgAGAAUABAADAAIAAgACAAIAAgAEAAQABAAEAAQABAAEAAQABgAG
AAYABgAEAAQABAAEAAYABgAGAAYABAAEAAQABAAEAAQABAAEAAYABgAGAAYABAAEAAQA
BAAEAAQABAAEAAIAAgACAAIAAwAEAAUABgAGAAYABgAGAAYABgAGAAYABgAGAAYABgAE
AAQABAAEAAYABgAGAAYABgAGAAYABgAEAAQABAAEAAQABAAEAAQAAgACAAIAAgAEAAQA
BAAEAAQABAAEAAQABAAEAAQABAAGAAYABgAGAAQABAAEAAQABgAGAAYABgAFAAUABQAE
AAQABgAHAAgACwANAA4AEAAOAA0ACwALAA0ADgAOAA0ACwAKAAcAAgD//////v/+//7/
/f/7//v/+P/4//j/+P/6//r/+v/6//j/+P/4//j/+v/7//v/+//8//7/AQADAAMABAAE
AAQAAwADAAMAAwADAAMAAwADAAMAAwADAAMABQAFAAYABgAEAAQABAAEAAIAAQABAAEA
AQABAAQABgAIAA0AFAAZAB0AHAAcABwAHAAcABwAHAAWAA4ABwAEAP3/8f/g/9D/xv+/
/8L/zv/Z/9//4f/k/+///v8RACEAKwA3AEMAUwBiAG4AfACGAJIAnQCpALQAwgDOANQA
0QDMAMkAxgDFAMIAtgCpAKAAlACBAGwAVQA8ACkAGQAQAAcA/v/8//v/+//9////////
//7////+//7////9//z/+//5//j/+P/4//f/9f/1//X/9f/3//b/9v/1//b/9v/3//f/
9f/1//T/9P/0//T/9P/z//H/8f/x//H/8f/w//D/8P/x//H/8f/x//H/8P/v/+7/8P/w
//D/8P/u/+3/7P/q/+n/6f/o/+f/5//m/+X/5P/h/+D/3//e/93/2//b/9n/2v/a/9j/
1v/U/9L/0f/P/87/zv/N/8z/yf/I/8X/xf/E/8P/wv/B/8H/wf/B/8H/wf/B/8H/wf/F
/8b/x//I/8v/zf/O/8//0v/U/9X/1//a/93/4P/j/+P/5f/n/+n/7//y//P/9f/1//b/
9v/3//z//P/9////AQACAAMABAAEAAQABAAFAAUABQAGAAYABAAEAAQABAAGAAYABgAH
AAgACAAIAAgACAAHAAcABwAHAAcACAAIAAYABgAGAAUABgAEAAYABwAHAAYABQADAAQA
BAAEAAQABQAGAAgACQAHAAYABQAFAAcABwAHAAcABwAHAAcABQAFAAYABgAGAAUABQAG
AAYABQAFAAUABQAFAAUABQAEAAYABgAGAAYABAAEAAQABAADAAMAAwADAAIAAgACAAIA
BAAEAAQAAwADAAMAAwADAAEAAQABAAEAAwADAAMABAADAAQABAAEAAQABAACAAIABAAE
AAQABQAFAAUABAAEAAQABAAEAAQAAwACAAEAAAACAAIAAgACAAIAAQABAAIAAQD///7/
/f/9//3//f/9//3//f/9//3//f/9//3//f/9//3//f/9//z//P/8//z//v/+//z//P/8
//z//P/8//7//v/+/////f/9//z//P/8//3//v///wEAAgAEAAQABQADAAMAAwAGAAYA
BQADAAIA///6//f/9f/0//T/9P/1//P/8//y//D/8P/w//D/8P/w//D/8P/w//D/8P/y
//X/9f/1//b/9v/5//v/+//6//r/+v/5//v/+//7//v/+//7//v/+//7//v/+//7//3/
/v/+//7//P/8//z//P/7//v/+//7//3//v/+/wIABwAOABMAFwAYABgAGgAaABoAGAAY
ABQADgAHAAQA///3/+b/1v/M/8f/xP/O/93/5f/n/+j/7f/4/wkAGQAlAC8APQBLAFoA
agB2AIIAjgCZAKMArgC6AMgA0gDTAM4AywDIAMUAxAC8AK0ApACYAIcAcgBdAEgAMQAf
ABIACQACAPz/+f/7/////////////v8AAP7//f/9//r/+v/6//n/+v/6//r/+f/3//f/
9//3//f/9v/2//X/9v/2//f/9//1//X/9P/0//L/8v/y//H/8//z//P/8//x//D/8P/w
//H/8f/x//H/8f/w/+//7v/u/+7/7v/u/+7/7f/s/+r/6f/p/+j/5//n/+b/5f/k/+P/
4v/h/+D/3//d/93/2//a/9r/2P/W/9T/0v/R/8//zP/M/8v/yv/H/8b/w//D/8T/w//C
/8H/wf/B/8H/wf+//7//v/+//8P/xP/F/8b/x//J/8r/y//O/9D/0f/T/9b/2f/c/9//
4f/j/+X/5//r/+7/7//x//X/9v/2//f/+v/6//v//f///wAAAQACAAIAAgACAAMAAwAD
AAQABAAEAAQABAAEAAYABgAGAAcABgAGAAYABgAGAAUABQAFAAUABQAGAAYABAAEAAQA
AwAEAAIABAAFAAYABgAGAAUABAAEAAQABAAEAAQABQAFAAMAAgABAAEAAQABAAEAAQAD
AAMAAwABAP//AAAAAAAAAQABAAIAAgD///////////////////7/AAAAAAAAAAD+//7/
/v/+/////////////v/+//7//v/+//7//v/9//////////////////////////////8A
AP7//v/9//z//f/+//3//v/+//7//v////3//f/8//z//v/+//7//v/+//7//v/+//7/
/v/+//7//v/9//3//v/8//v/+//7//3//f/9//3/+//7//v/+//9//3//f/9//3//f/9
//3//P/8//z//P/8//z//P/8//r/+v/6//r//P/8//z//P/6//r/+v/6//r/+v/6//r/
/P/9//3//f/8//z//v////7///8BAAIABgAGAAUAAwABAAEAAgACAAMAAQAAAP3/9v/z
//P/8v/0//T/8//x/+//7v/u/+7/7v/u/+7/7v/w//D/8P/w//D/8v/z//P/8//0//b/
+f/7//v//P/8//r/+f/5//n/+//7//v/+//7//v/+//7//v/+//7//z//P/8//z//P/8
//z/+//7//v/+//9//7/AgAGAAsAEAAVABkAGAAYABgAGAAYABYAFAAQAAoAAwAAAPv/
8f/e/87/xP/B/8T/0v/h/+X/5f/o//P/BAAXACcAMQA9AEsAWwBqAHoAigCWAKAAqwC3
AMQAzgDWANgA0wDQAM0AzADHALwArgCjAJYAggBtAFYAPQAoABkADwAIAAEA/v/+////
AQD///////////7//v/8//v/+//8//z//P/7//j/+P/4//f/9//3//f/9//1//T/9P/z
//P/9P/2//f/9f/1//T/9P/2//b/9v/1//X/9f/1//X/8//y//L/8v/x//H/8f/x//P/
8v/x//D/7v/u/+7/7v/w/+//7v/s/+v/6//q/+n/6f/o/+f/5v/n/+b/5f/k/+L/3//e
/9v/2v/a/9j/1v/W/9T/0//R/9D/0P/P/87/zf/M/8n/yf/I/8f/xv/F/8P/w//D/8P/
w//D/8P/w//F/8b/x//I/8n/y//M/83/0P/S/9P/1f/Y/9v/3v/h/+P/5f/n/+n/7f/w
//H/8//1//b/9v/3//r/+v/7//3//f/+////AAD+//7//v///wEAAQACAAIAAgACAAIA
AgACAAIAAgADAAIAAgACAAIAAgABAAEAAQADAAMABAAEAAIAAgACAAEAAgAAAAIAAwAE
AAQABAADAAIAAgACAAIAAgACAAMAAwADAAIAAQABAAEAAQABAAEAAwADAAMAAQAAAAAA
///+//7///8BAAIAAQABAAEAAQD////////+/wAAAAAAAAAA///+//3//P/9//3//f/9
//z//P/8//z//P/8//z/+//9//3//f/9//v/+//7//v/+//7//v//P/7//z//P/8//z/
/P/6//r/+v/6//r/+//7//v/+v/6//r/+v/6//r/+P/4//j/+P/2//b/9v/2//f/9//4
//r/+P/3//f/9//3//f/9//3//f/9//3//f/9//3//f/9//3//f/9//3//b/9v/2//b/
9v/4//j/+v/5//j/9//2//b/9v/2//b/+P/4//j/+P/2//b/9v/2//n/+f/5//j/+P/6
//v//P/9////AAACAAIAAQD///////8AAAAA///7//r/9//y/+//7//u/+7/7v/t/+v/
6//q/+r/6v/q/+r/6v/q/+r/6v/q/+r/6v/u/+//7//v/+7/8P/z//X/9f/2//b/9v/1
//X/9f/1//X/9f/1//X/9f/1//X/9f/1//X/9v/2//j/+P/4//j/9v/1//X/9f/1//f/
/P8AAAQACQAMABEAEwASABIAFAAUABQAFAASAAwABAD///r/8//l/9L/xv/A/7//xv/U
/93/3//f/+b/9f8IAB0ALQA5AEcAVQBjAHIAggCSAKAArgC5AMUA0ADYANoA1gDTANIA
zwDMAMEAsgCkAJUAggBuAFcAQAApABoADwAFAP7/+f/4//r//f///////v/9//z/+v/4
//b/9f/1//b/9v/2//X/8v/y//L/8f/z//P/8//z//H/8P/w/+//7v/u/+//7//x//H/
8P/w/+7/7v/u/+3/7v/v//D/8f/v/+7/7v/u/+3/7f/t/+3/7//u/+3/7P/q/+r/6v/q
/+r/6f/o/+b/5//n/+b/5f/l/+T/4//i/+H/4P/f/97/3f/b/9v/2f/a/9r/2P/W/9T/
0v/R/8//zP/M/8v/yv/L/8r/x//H/8T/w//C/8H/wf/B/8H/wf/D/8P/w//D/8P/xP/F
/8b/yP/L/83/z//Q/9L/0//V/9j/2//e/+H/4//l/+f/6f/s/+7/7v/v//L/9P/1//f/
+P/4//n/+//7//z//f/+//7//v/+/////////wAAAAAAAAAAAAAAAAAAAAAAAAEAAgAC
AAIAAgACAAEAAQABAAEAAQACAAIABAAEAAQAAwAEAAIABAAFAAQABAAEAAMAAgACAAIA
AgACAAIAAwADAAUABAADAAMAAwADAAMAAwADAAMAAwABAAMABAAEAAQAAQABAAIAAgAD
AAMAAwADAAEAAQABAAAAAAAAAAAAAAACAAIAAgACAAEAAQABAAEAAgACAAIAAgAAAAAA
AAD//wEAAQABAAEA//////////8BAAEAAQACAAEAAgACAAIAAAAAAP7//v8AAAAAAAAB
AAEAAQAAAAAAAAAAAAAAAAAAAAAAAAAAAP7//v/+//7/AAD/////AAACAAEAAQABAP//
////////////////////////////////////////AAAAAAAAAAAAAP7/AAD+/wAAAAAA
AAAAAAAAAAAAAAAAAAEAAQABAAAAAAACAAMABgAHAAkACgAKAAoACQAHAAcABwAIAAgA
BwAFAAQAAQD+//v/+//6//j/+P/3//X/9f/0//T/9P/0//T/9P/0//T/9P/0//T/9v/4
//n/+f/3//j/+v/9/wEAAQACAAIAAAD///////8BAAEAAQABAP//////////AQABAAEA
AgAAAAAAAAAAAAAAAAD/////AQADAAUABgAIAAwAEQAWABsAHQAeAB4AIAAgAB4AHgAc
ABYAEAANAAoAAwD1/+T/1P/M/8X/yP/U/93/4f/l/+z/9/8IAB0AKwAzAEEATwBdAGwA
eACGAJIAngCpALUAwgDOANoA3gDbANYA0wDSAM8AyAC8ALEApgCWAIMAbABVAD4AKQAb
ABIACwAEAAIAAwAHAAcABwAHAAcABgAGAAQAAwADAAAAAAAAAP//AAAAAAAA////////
//////3//P/8//v//P/8//3//f/9//3//P/8//r/+v/6//n/+//7//v/+//7//r/+v/6
//v/+//7//v/+f/4//f/9v/0//T/9P/0//X/9f/1//T/8//z//L/8f/x//D/7//u/+v/
6v/p/+j/5//l/+X/4//k/+T/4v/g/97/3P/b/9n/1v/W/9X/1P/V/9T/0f/R/87/zf/M
/8v/zf/N/83/zf/N/83/zf/N/83/zv/P/9D/0v/V/9f/2f/a/9z/3f/f/+T/5//q/+3/
7//x//P/9f/3//r/+//9/wEAAgACAAMABgAGAAcACQANAA4ADwAQAA4ADgAOAA8ADwAP
ABAAEAASABIAEgASABIAEgASABMAEgASABIAEgASABEAEQARABEAEQASABIAFAAUABQA
EwASABAAEgATABIAEgASABEAEAAQABAAEAAQABAAEQARABEAEAAPAA8ADwAPAA8ADwAR
ABEAEQAPAA0ADgAOAA4ADQANAA4ADgANAA0ADQANAA0ADQANAAwADgAOAA4ADgAMAAwA
DAAMAA0ADQANAA0ADgAOAA4ADgAOAA4ADgANAA0ADQANAA0ACwALAAsACwALAAsACwAM
AAsADAAMAAwADAAMAAoACgAMAAwADAANAAsACwAKAAoACgAKAAoACgAKAAoACgAKAAwA
DAAMAAwADAALAAsADAAKAAkACQAJAAsACwALAAsACwALAAsACwAJAAkACQAJAAkACQAJ
AAkACAAIAAgACAAIAAoACgAKAAoACgAKAAoACAAIAAgACAAKAAsACwALAAgACAAKAAsA
DAANAA8AEAAUABQAEwARABEAEQASABIAEwARABAADQAIAAUABQAEAAQABAADAAEA///+
//7//v/9//z/+//6//z//P/8//z//P/+/////////wAAAgAFAAcABwAIAAgACAAHAAcA
BwAHAAcABwAHAAcABwAHAAcABwAHAAcACAAIAAgACAAIAAoACgAJAAkACQAJAAkACgAM
ABAAFQAaAB8AIwAmACQAJAAkACIAIgAiACIAHAATABAADQADAPL/4P/W/83/zP/U/+P/
7f/t//D/+f8EABMAJQAxADsARwBXAGYAdACAAI4AmgCnALMAwADMANgA3gDdANYA0wDQ
ANEAzgDEALcAqgCcAIkAdABdAEgAMwAjABgADwAKAAQABQAHAAkACQAJAAkACAAKAAgA
BwAHAAQABAAEAAMAAAAAAAAA//8BAAEAAQABAAEAAAAAAP///v/+///////9//3//P/8
//7//v/+//3//f/9//3//f/9//z//P/8//v/+//7//v/+//6//n/+P/4//j/+P/4//j/
9//2//T/8//z//L/8f/x//D/7//u/+3/7P/r/+r/6f/n/+f/5f/m/+b/5P/i/97/3P/b
/9n/2v/a/9n/2P/X/9b/0//T/9D/z//O/83/z//P/8//z//O/83/zP/L/83/zv/P/9D/
0//V/9b/1//a/9z/3f/f/+D/4//m/+n/6//t/+//8f/3//r/+//9////AAAAAAEABgAG
AAcACQAJAAoACwAMAAwADAAMAA0ADQANAA4ADgAMAAwADAAMAA0ADgAPABEAEAAQABAA
EAAQAA8ADwAPAA8ADwAQABAAEAAQABAADwAOAAwADgAPAA4ADgAOAA0ADgAOAA4ADgAO
AA4ADwAPAA8ADgANAA0ADQANAA0ADQANAA0ADQALAAsADAAMAAwACwALAAwADAAJAAkA
CQAJAAkACQAJAAgACgAKAAoACgAIAAgACAAIAAkACQAJAAkACgAKAAoACgAIAAgACAAH
AAgACQAKAAsACgAJAAgABwAJAAkACQAKAAkACgAKAAoACgAKAAgACAAIAAgACAAJAAcA
BwAGAAYACAAIAAgACAAGAAYABgAGAAYABgAGAAYACAAHAAcACAAGAAUABQAFAAcABwAH
AAcABQAFAAUABQAHAAcABwAHAAcABwAHAAcABgAGAAYABgAGAAYABAAEAAYABgAGAAYA
BAAEAAQABAAGAAYABgAGAAQABQAFAAUABgAGAAgACQAKAAsADQAOAA4ADgANAAsACwAL
AAwADAAJAAcABgADAP///f/+//7//P/8//v/+f/3//b/9v/2//j/+P/4//j/9v/2//b/
9v/4//r/+//7//n/+v/8////AQABAAIAAgACAAEAAQABAP//////////////////////
//////8AAAAAAAAAAAAAAgACAAEAAQABAAEAAQACAAYADAARABYAGwAdABwAHAAcABwA
HAAcABwAGAAQAAsABgD///P/4v/U/8z/yf/I/9T/4//n/+X/6v/1/wYAGwArADcARQBT
AGEAbgB8AIwAmgCoALUAwQDOANgA3ADcANkA1gDVANQA0QDGALgAqQCaAIYAcwBcAEMA
LgAdABEACgAFAAAA/v8BAAEAAQADAAMAAwACAAAA/v/9//3//P/8//z/+//4//j/+P/3
//f/9//3//f/+f/4//j/9//0//T/9f/1//f/9//2//b/9v/2//b/9f/z//P/8//z//X/
9P/0//T/8f/x//H/8f/x//D/7//u//D/8P/w//D/7v/t/+z/6v/q/+v/6//r/+n/6P/n
/+b/5//m/+X/5P/h/9//3//d/9r/2v/Y/9b/1f/U/9T/0//R/9D/zv/M/8v/yv/H/8f/
yP/H/8b/xf/F/8X/xf/F/8f/x//H/8f/x//I/8n/yv/N/8//0P/R/9T/1v/X/9n/3P/f
/+L/5f/n/+n/6//t/+//8v/z//X/+P/6//v//f/+//7///8BAAEAAgADAAQABgAGAAYA
BwAFAAUABgAGAAgACAAIAAgACAAIAAgACQAIAAgACAAIAAoACQAJAAkABwAHAAgACAAK
AAoACgAJAAoACAAKAAsACgAKAAoACQAIAAgACAAIAAgACAAJAAkACQAIAAcABwAJAAkA
CQAJAAcABwAHAAUABwAIAAgACAAFAAUABgAGAAUABQAFAAUABQAFAAUABAAGAAYABgAG
AAYABgAGAAYAAwADAAMAAwAEAAQABAAEAAQABAAEAAMAAwADAAMAAwADAAMAAwADAAEA
AQABAAIAAwAEAAQABAAGAAYABAAEAAIAAgACAAMABQAFAAQABAACAAIAAgACAAQABAAE
AAQAAgACAAIAAgACAAEAAQACAAIAAQABAAEAAQABAAEAAQABAAEAAQABAAEAAQABAAEA
AQABAAEAAQAAAAAAAAAAAAAAAAAAAAAAAgACAAIAAgACAAIAAgACAAAAAAAAAAAAAgAC
AAIAAgAAAAAAAAABAAEAAQAAAAAABAAFAAYABwAHAAgACgAKAAkABwAHAAcABgAGAAUA
AwACAP//+v/3//n/+P/4//j/9//1//X/9P/0//T/9P/0//T/9P/0//T/9P/0//T/9v/3
//f/9//4//r//f//////AAAAAAAA///9//3//f/9///////////////////////9//7/
/v/+/wAAAAAAAAAA//////////8BAAIABgAMABMAFgAbABsAGgAaABwAHAAcABwAGgAU
AA4ACQAEAPv/6//c/9D/yv/J/9D/3v/n/+f/5//u//3/EgAnADUAQwBRAF8AbwB+AI4A
nACqALYAwwDPANgA4ADkAOIA3QDcAN0A2gDRAMIAsgCjAI4AeABjAEoAMwAiABcADQAG
AAEAAAACAAMAAwAFAAMAAwADAAIAAAD+//3//f/8//z//P/7//r/+v/6//n/+f/5//n/
+f/5//j/+P/3//T/9P/1//X/9v/3//f/+P/4//j/+P/3//f/9//3//f/9f/0//T/9P/z
//P/8//z//P/8v/x//D/8P/w//D/8P/w/+//7v/s/+3/7f/s/+v/6f/o/+f/5v/n/+b/
5f/k/+H/3//f/93/3P/c/9r/2P/Y/9b/1f/T/9H/0P/O/8z/zf/M/8n/yf/I/8f/xv/F
/8P/w//D/8P/xf/F/8X/xf/F/8b/x//I/8v/zf/O/8//0v/U/9X/1//Y/9v/3v/h/+X/
5//p/+v/7v/w//D/8f/0//b/9//5//z//P/9//////8AAAEAAgACAAIAAgADAAEAAQAC
AAIABAAEAAQABAAEAAQABAAFAAQABAAEAAQABgAFAAUABQADAAMABAAEAAQABAAEAAMA
BAACAAQABQAEAAQABAADAAQABAAEAAQABAAEAAUABQAHAAYABQAFAAUABQAFAAUABQAF
AAUAAwAFAAYABgAGAAMAAwAEAAQABQAFAAUABQAFAAUABQAEAAIAAgACAAIAAgACAAIA
AgADAAMAAwADAAQABAAEAAQABAAEAAQAAwABAAEAAQABAAMAAwADAAMAAwADAAMABAAF
AAYABgAGAAQABAACAAIAAgACAAIAAwAFAAUABAAEAAIAAgACAAIABAAEAAQABAACAAIA
AgACAAIAAQABAAIABAADAAMAAwADAAMAAwADAAEAAQABAAEAAQABAAEAAQABAAEAAQAB
AAIAAgACAAIAAAACAAIAAgACAAIAAgACAAAAAAAAAAAAAgACAAIAAgAEAAUABQAFAAIA
AgAEAAUACAAJAAsADAAMAAwACwAJAAsACwAMAAwACgAHAAUAAQD+//v/+//6//z//P/7
//n/9//2//b/9v/4//j/+P/4//j/+P/4//j/+P/6//v/+//9//7/AAADAAUABQAGAAYA
BAADAAMAAwAFAAUABQAFAAUABQAFAAUABQAFAAUABgAEAAQABAAEAAYABgAFAAUABQAH
AAkADAAQABYAGwAgACMAJQAmACYAJgAmACQAJAAgABgAEgAPAAoA///r/9z/0v/K/8v/
1v/k/+n/6f/t//b/BwAcACsANwBFAFMAYQB1AIQAjgCcAKoAtADBAM0A2gDmAOwA6gDl
AOIA3wDeANcAygC+ALMAogCOAHUAXABDADAAIwAXABIADQAKAAoADQANAA0ADQANAA0A
DAAMAAoACQAJAAYABgAGAAUABgAGAAYABQADAAMAAwADAAMAAgACAAEAAgACAAMAAwAC
AAEA///+////AAABAAEAAQABAAEAAQABAAAAAAAAAP///////////f/8//v/+v/8//z/
/P/8//z/+//6//j/9//3//b/9f/3//b/9f/0//L/8P/u/+z/7P/r/+z/6//p/+j/5f/i
/+D/3v/d/9v/3P/c/9v/2v/X/9b/0//T/9T/0//S/9H/0//T/9P/0//T/9P/0//T/9X/
1v/X/9j/2//d/97/3//j/+b/6P/r/+z/7//y//X/9f/3//n/+/8BAAQABQAHAAkACgAK
AAsADgAOAA8AEQATABQAFQAWABQAFAAUABUAFgAXABkAGgAYABgAGAAYABoAGgAaABsA
GgAaABoAGgAYABcAFwAXABgAGQAbABwAGwAaABkAFwAYABYAGAAZABgAGAAYABcAGAAY
ABgAGAAWABYAFwAXABcAFgAVABUAFwAXABcAFwAXABcAFwAVABMAFAAUABQAFQAVABYA
FgATABMAEwATABUAFQAVABQAFAAUABQAFAAUABQAFAAUABQAFQAWABcAFwAWABUAFAAW
ABYAFgAVABUAFQAVABUAFQAVABUAFQAXABcAFwAYABgAGAAXABYAFgAWABQAFAAUABQA
FAAVABUAFQAUABQAFgAWABYAFgAUABQAFAAUABYAFgAWABYAFgAVABUAFgAUABMAEwAT
ABMAEwATABMAEwATABMAEwAVABUAFQAVABMAEwATABMAFAAUABQAFAAWABYAFgAWABUA
FAATABIAEwAUABUAFgAVABUAFQAUABYAGAAZABoAGwAdAB4AIAAeAB0AGwAbAB0AHgAe
AB0AGwAaABcAEgAPAA8ADgAOAA4ADQALAAsACgAKAAoACgAKAAoACgAKAAoACgAKAAoA
CgALAAsACwANABAAFAAXABYAFgAVABQAFQAVABUAFQAVABUAFQAVABMAEwATABMAFQAV
ABYAFgAUABQAFAAUABYAFQAVABUAFwAXABgAHAAiACkALgAzADMANAAyADQANAA0ADYA
NAAsACQAIQAcABMAAwDy/+T/3P/X/9z/6v/z//f/+f8AAA0AHgAxAD0ASQBVAGUAcwCC
AI4AmACkALIAvQDHANQA4ADsAO4A6wDmAOMA4gDfANoAzgDDALgApgCTAHwAZQBQAD0A
LwAmAB8AGgAWABcAGQAZABsAGwAbABoAGgAYABcAFwAUABQAFAATABQAFAAUABMAEwAT
ABMAEwATABIAEgARABIAEgATABMAEQARABAAEAASABIAEgARAA8ADwAPAA8AEQAQABAA
EAAPAA8ADwAPABEAEAAPAA4ADgAOAA4ADgAOAA0ADAAKAAkACQAIAAcABwAGAAUABAAB
AAAA///+/////f/9//v/+P/4//b/9P/0//L/8f/v/+7/7v/t/+z/6f/o/+X/5f/l/+X/
5f/l/+P/4//j/+P/4//j/+P/4//n/+j/6f/q/+v/7f/u/+//9P/2//f/+f/8////AgAF
AAcACQALAA0AEQAUABUAFwAZABoAGgAbACAAIAAhACMAIwAkACUAJgAmACYAJgAnACkA
KQAqACoAKgAqACoAKgAqACoAKgArACoAKgAqACoALAArACsAKwArACsALAAsACwALAAs
ACsAKgAoACoAKwAqACoAKgApACoAKgAqACoAKgAqACsAKwApACgAJwAnACkAKQApACkA
KQApACkAJwAnACgAKAAoACcAJwAoACgAJQAlACUAJQAoACkAKgAqACgAKAAoACgAKAAo
ACgAKAApACkAKQApACgAKAAoACgAKAAoACgAJwApACkAKQApACkAKQApACkAKQApACkA
KgAnAA==
         </WaveFormData>
      </LeadData>
      <LeadData>
         <LeadByteCountTotal>10000</LeadByteCountTotal>
         <LeadTimeOffset>0</LeadTimeOffset>
         <LeadSampleCountTotal>5000</LeadSampleCountTotal>
         <LeadAmplitudeUnitsPerBit>4.88</LeadAmplitudeUnitsPerBit>
         <LeadAmplitudeUnits>��V</LeadAmplitudeUnits>
         <LeadHighLimit>2147483647</LeadHighLimit>
         <LeadLowLimit>268435456</LeadLowLimit>
         <LeadID>V2</LeadID>
         <LeadOffsetFirstSample>0</LeadOffsetFirstSample>
         <FirstSampleBaseline>0</FirstSampleBaseline>
         <LeadSampleSize>2</LeadSampleSize>
         <LeadOff>FALSE</LeadOff>
         <BaselineSway>FALSE</BaselineSway>
         <ExcessiveACNoise>FALSE</ExcessiveACNoise>
         <MuscleNoise>FALSE</MuscleNoise>
         <LeadDataCRC32>1546889652</LeadDataCRC32>
         <WaveFormData>
6v/q/+r/6v/w//T/+P/8//3//v///wAAAgACAAIAAgAEAAQABAAEAAQABAAEAAQABgAG
AAYABgAGAAYABgAGAAYABgAGAAYACAAIAAgACAAIAAgACAAIAAgACAAIAAgACQAKAAsA
DAAMAAwADAAMAA4ADgAOAA4AEAAQABAAEAASABIAEgASABQAFAAUABQAFgAWABYAFgAX
ABgAGQAaABwAHAAcABwAHgAeAB4AHgAhACIAIwAkACUAJgAnACgAKgAqACoAKgAsACwA
LAAsAC8AMAAxADIANAA0ADQANAA0ADQANAA0ADYANgA2ADYANAA0ADQANAAyADIAMgAy
ADEAMAAvAC4AKwAqACkAKAAnACYAJQAkACEAIAAfAB4AGwAaABkAGAAVABQAEwASABAA
EAAQABAAEAAQABAAEAAOAA4ADgAOAA4ADgAOAA4ADgAOAA4ADgAOAA4ADgAOABAAEAAQ
ABAAEAAQABAAEAAQABAAEAAQABAAEAAQABAAEgASABIAEgASABIAEgASABAAEAAQABAA
EQASABMAFAAWABYAFgAWABQAFAAUABQAFgAWABYAFgAUABQAFAAUABQAFAAUABQAFAAU
ABQAFAASABIAEgASABQAFAAUABQAEgASABIAEgASABIAEgASABAAEAAQABAAEAAQABAA
EAAQABAAEAAQAA4ADgAOAA4ADgAOAA4ADgAOAA4ADgAOAAwADAAMAAwADgAOAA4ADgAM
AAwADAAMAAwADAAMAAwADAAMAAwADAAKAAoACgAKAAwADAAMAAwACgAKAAoACgAMAAwA
DAAMAAoACgAKAAoACgAKAAoACgAKAAoACgAKAAgACAAIAAgACgAKAAoACgALAAsACwAL
AAoACgALAAwADwAQABEAEQAPAA8ADwAPAA8AEQASABMAFgAWABYAFQAXABUAFAAUABMA
EgARABAADgANAAwACwAMAAwACwAKAAcABwAHAAcABwAHAAcABQAHAAcACQAJAAkACQAI
AAcABgAFAAQABAAEAAQABAAEAAQABAAEAAUABQAFAAUABgAGAAYABgAGAAYABgAGAAYA
BAADAAUACAAMABIAGQAgACkAMQA+AFAAYwB6AJUArgC+AMcA1gDlAOgA2gC+AJUAWwAV
AN7/xf+w/43/af9d/3D/j/+o/7f/w//P/9//6v/z//P/4//P/7z/qv+e/5L/iP+E/4b/
iP+J/4v/jf+N/4//kP+R/5X/nf+i/6j/r/+3/8D/yf/R/9f/3f/l/+r/7//2//n//f8A
AAIABgAHAAgACQAHAAcABwAHAAkACQAKAAoACgAKAAsACwAJAAkACQAKAAoACgAKAAsA
CQAJAAkACQALAAsACwAMAAoACgAKAAoADAAMAAwADAANAA0ADwAPAA4ADgAOAA4ADwAP
ABEAEQASABIAEgASABIAEgATABMAEgATABQAFAAUABUAFQAWABcAGAAYABkAHAAdAB4A
HwAfAB8AIAAhACIAJAAlACYAJwAoACkAKQArAC0ALQAuAC0ALQAvADAAMgAyADIAMgAz
ADUANQA2ADYANgA2ADYANgA3ADcANwA3ADYAMwAxADAALgAtACwAKwArACoAKQAmACQA
IgAhAB4AHAAbABoAFwAWABUAEwARABAADwAOAA0ADQAMAAwACQAIAAgABwAHAAcABwAH
AAgACAAIAAgABQAFAAUABQAGAAcABwAHAAcABwAHAAcABwAIAAgACQAHAAcACAAIAAoA
CgAKAAoADAAMAAwADQAKAAkACAAHAAcABgAGAAcABgAGAAYABgAFAAUABQAFAAIAAgAD
AAMABAADAAMAAwACAAIAAgACAAAAAAAAAAAA///9//3//f////////////3/+//7//v/
+//7//v/+//5//j/+P/4//b/9v/2//b/9//3//f/9//1//X/9f/1//X/9f/1//X/9P/0
//T/9P/0//T/9P/0//H/8f/x//H/8P/w//D/8P/y//L/8v/y//H/8P/v/+7/7f/r/+r/
6f/r/+v/7P/s/+r/6v/p/+j/6v/q/+r/6v/o/+j/6P/o/+b/5v/m/+b/6P/p/+j/6P/m
/+b/5v/m/+b/5v/m/+f/5//n/+f/6P/m/+f/6P/p/+r/6//r/+v/7f/t/+3/7f/t/+7/
7//y//L/8v/x//H/7//u/+7/7f/s/+v/6v/q/+n/6P/n/+b/5v/l/+T/4//j/+P/4//j
/+P/4//h/+H/4f/j/+P/4//l/+T/4//i/9//3v/e/97/3v/e/97/3v/c/9z/3f/d/9//
3//g/+D/4P/g/+D/4P/g/+D/4P/g/+H/4f/k/+r/7v/1//7/BQALABgAKgA7AFIAaQCE
AJYAoQCsALkAwgC2AJwAdwBDAAEAxv+n/5b/ff9d/0f/TP9n/4L/k/+f/6n/t//E/8//
0f/F/7H/oP+Q/4L/dP9q/2b/Zv9o/2n/af9r/2n/a/9s/23/b/93/37/hP+N/5X/nP+n
/6//s/+5/7//yP/P/9b/2P/b/93/3v/h/+P/5f/n/+X/5f/l/+X/5//n/+j/6P/o/+j/
6f/p/+f/5//n/+j/6P/o/+j/6f/p/+n/6f/p/+n/6f/p/+r/6v/q/+r/6v/q/+r/6v/q
/+v/6//t/+3/7v/u/+7/7v/v/+//8f/x//L/8v/y//L/8v/y//P/8//0//X/9v/2//j/
+f/5//r/+f/6//r/+//8//3//v////////8AAAEABAAGAAcACAAHAAgACQAJAAsADQAN
AA4ADwAPABEAEgASABIAEgASABMAFQAVABYAFgAWABYAFgAWABcAFwAXABYAFgAUABMA
FAASABEAEAAPAA8ADgANAAoACAAGAAUABAACAAEAAAD9//z/+//5//f/9v/1//T/9f/1
//T/9P/x//D/8P/v/+//7//v/+//8P/w//D/8P/v/+//7//v//D/8f/x//H/8f/x//H/
8f/x//L/8v/z//X/9f/2//b/9P/0//T/9P/1//b/9//5//f/9//3//f/+f/4//j/+f/4
//j/+P/4//f/9//3//f/+P/4//n/+f/6//n/+f/5//n/+P/3//b/+P/4//j/+P/3//X/
9f/1//f/9//3//f/9//1//X/9f/1//X/9f/1//X/9P/0//T/9P/0//T/9P/1//X/9f/1
//X/9f/1//X/9f/1//X/9f/2//b/9v/2//T/9P/0//T/9f/1//X/9f/0//T/9P/0//T/
9P/0//T/9v/2//b/9v/0//P/8//z//X/9f/2//b/9v/2//X/9P/2//b/9v/2//j/+P/4
//j/9v/2//b/9v/4//f/+P/4//b/9v/2//b/+P/4//j/+P/4//j/+P/4//b/9v/2//b/
+P/5//n/+f/5//r/+v/7//z//f/+////AQABAAEAAQABAAEAAwAEAAUACAAIAAgABwAH
AAUABAAGAAUABAADAAIAAgABAAAA///+//7//f/8//v/+//7//3//f/9//3/+//7//v/
/f/////////+//3//P/7//r/+v/6//r/+v/6//r/+v/6//v/+//7//v//P/8//z//P/8
//z//P/8//z//v/9////AgAIAA4AEwAaAB8AKQA2AEoAWwByAI0AqAC8AMkA1gDlAOwA
4gDGAJ8AZQAhAOr/0f+8/5v/ef9l/2z/if+m/7X/v//N/93/7v/3//n/7f/Z/8L/rv+e
/47/gv+A/4L/hP+F/4P/g/+D/4H/hP+H/4//l/+g/6r/s/+//8j/z//X/93/5f/v//b/
/f8AAAEAAwAEAAQABgAHAAgACQAJAAkACQAJAAkACQAKAAoADAAMAA0ADQALAAsACwAM
AA4ADgAOAA8ADQANAA0ADQANAA0ADQAOAA4ADgAOAA4ADgAOAA4ADgAPAA8AEQARABIA
EgASABIAEQARABMAEwAWABYAFgAWABYAFgAXABcAGAAZABoAGgAcAB0AHQAeAB0AHgAe
AB8AIAAhACIAIwAjACMAJAAlACgAKgArACwAKwAsAC0ALQAtAC8ALwAwADEAMQAzADQA
NAA0ADQANAAzADUANQA2ADgAOAA4ADgANgA3ADcANwA2ADYANAAzADQAMgAxADAALQAt
ACwAKwAqACgAJgAlACIAIAAfAB4AHwAeAB0AGwAXABYAFQAUABUAFQAUABQAEwASABIA
EQARABEAEQARABAAEAAQABAADwAPAA8ADwAOAA8ADwAPAA8ADwAPAA8ADwAQABAAEQAT
ABMAFAAUABIAEgASABIAEgASABIAEwATABMAEwATABMAEgASABMAEgASABIAEgARABEA
EQARABIAEgATABMAEgARABEAEQAQABAAEAAQABAAEAAQABAADwANAA0ADQAPAA8ADwAP
AA0ACwALAAsACwALAAsACwALAAoACgAKAAoACgAKAAoACQAJAAkACQAJAAkACQAJAAcA
BwAHAAcABgAGAAYABgAEAAQABAAEAAUABQAFAAUABAAEAAQABAAEAAQABAAEAAQABAAE
AAQABAADAAMAAwADAAMABAAEAAIAAgABAAAAAAAAAAAAAAACAAIAAgACAAAAAAAAAAAA
AgABAAIAAgAAAAAAAAAAAAAAAAAAAAAAAAAAAAAAAAD+//7//v/+////////////AAAA
AAEAAgADAAQABQAFAAcABwAHAAcABQAHAAgACQAOAA4ADgANAAsACQAIAAgABQAEAAMA
AgAEAAMAAgABAP7//v/9//z/+//7//v/+//7//v/+//5//n/+f/7//v/+//7//r/+f/4
//f/9v/2//b/9v/2//b/9v/2//b/9//1//X/9f/2//j/+P/4//j/9v/2//b/9v/2//f/
+//+/wQACgARABYAGwAlADYASgBdAHgAkwCuALwAyQDaAOcA6ADWALgAiwBJAAcA4P/J
/6r/gf9f/1X/av+N/6T/sf/B/9X/4//u//X/8//j/83/tv+i/47/fv92/3T/dv92/3X/
d/93/3X/c/92/33/hf+P/5j/pP+v/7n/wP/F/83/1//f/+f/8P/1//j/+P/5//n/+P/4
//n/+v/7//3//f/9//3/+//7//z//P/8//z//f/9//3//f/9//7//v/+//7/////////
//////3//f/9//7/AAAAAAAAAAAAAAAAAAAAAAEAAQADAAMABAAEAAQABAADAAMABQAF
AAYABgAGAAYABgAGAAcABwAGAAcACAAIAAoACwALAAwACwAMAAwADQAOAA8AEAARABEA
EQASABMAFAAWABcAGAAZABoAGwAbABsAHQAdAB4AHwAfACEAIgAiACIAIgAiACEAIwAj
ACQAJAAkACQAJAAiACMAIwAjACIAIgAgAB8AIAAeAB0AHAAZABkAGAAXABYAFAASABEA
EAAOAA0ADAALAAoACQAHAAcABgAFAAQAAwADAAIAAgADAAIAAgABAP//////////AAAA
AAAAAAD///////////7////////////////////9//7//v////////8AAAAA/v/+//7/
/v/+//7//v///wEAAQABAAEA///+//7////+//7//v/+/////////////P/8//3//f/+
//3//f/9//z//P/8//z//P/8//z//P/9//v/+//7//n/+f/5//n/+//5//n/+f/3//f/
9//3//X/9P/0//T/9P/0//T/9P/z//P/8//z//P/8//z//P/8//z//P/8//y//L/8v/y
//L/8v/y//L/8f/x//H/8f/y//L/8v/y//D/8P/w//D/8P/w//D/8P/y//H/8f/x/+//
7//w//D/8P/w/+//7v/u/+7/7v/u//D/8P/w//D/8v/y//L/8v/w/+//8P/w//D/8P/w
//D/7v/u/+7/7v/w//H/8f/x//H/8v/y//P/9P/1//b/9//3//f/9//3//f/9//5//r/
/f8AAAAAAAD9//3/+//6//r/+f/4//f/9v/2//X/9P/z//L/8v/x//D/7//v/+//7//v
/+//7//r/+v/6//t/+7/7//w//D/7f/s/+v/6v/q/+r/6v/q/+r/6v/q/+r/6//r/+v/
6//s/+z/7P/s/+z/7P/s/+z/7P/s/+//7//y//j//v8FAAwAEwAbACwAPgBRAGgAgwCc
AKwAtwDIANcA2ADKAKwAhQBJAAMA0v+5/6D/d/9T/0v/YP+B/5j/p/+z/8P/z//c/+X/
4//T/7//qv+Y/4r/fP9y/3D/dP92/3n/e/97/3n/e/96/3v/gf+H/5D/mv+h/6v/tP+7
/8H/xf/N/9X/3v/l/+r/7f/v//D/8P/y//P/9P/1//f/9//3//f/9//3//j/+P/4//j/
+f/5//f/9//3//j/+v/6//r/+//7//v/+//7//v/+//7//z//P/8//z//P/8//z//P/8
//3//f///////v/+//7//v/9//3//////wIAAgACAAIAAgACAAMAAwAEAAUABgAGAAYA
BwAHAAgACQAKAAoACwAMAA0ADgAPABEAEQASABMAEgAUABUAFgAXABgAGQAZABkAGwAb
ABwAHQAdAB8AIAAgACAAIAAgACEAIwAjACQAJgAmACYAJgAkACUAJQAlACQAJAAiACEA
IQAgACAAIAAdAB0AHAAbABgAFgAUABMAEAAOAA0ADAALAAoACQAHAAUABAADAAIAAQAB
AAAAAAABAAAAAAD///3//f/9//3//v/+//7//v/9//3//f/9//z//f/9//3/////////
///9//7//v////////8AAAAAAAAAAAAAAAAAAAAAAAABAAEAAQABAAEA///+//7///8A
AAAAAAAAAP///////////v/+///////+//3//f/9//z//P/8//z//P/8//z//P/7//n/
+f/5//n/+f/5//n/+//5//n/+f/3//f/9//3//f/9v/2//b/9v/2//b/9v/1//X/9f/1
//X/9f/1//X/8//z//P/8//0//T/9P/0//T/9P/0//T/8f/x//H/8f/y//L/8v/y//D/
8P/w//D/8v/y//L/8v/y//H/8f/x//H/8f/y//L/8v/y//H/8P/u/+7/7v/u/+7/7v/u
/+7/7v/u/+7/7v/s/+3/8P/w/+7/7v/u/+7/7v/u/+7/7v/w//H/8f/x/+//8P/w//H/
8v/z//T/9f/1//X/9f/1//P/8//1//b/9//6//r/+v/5//n/9//2//b/9f/0//P/9P/0
//P/8v/z//L/8v/x/+7/7f/t/+3/7f/t/+3/7f/r/+v/6//t/+3/7f/t/+z/6//q/+n/
6P/o/+j/6P/o/+j/6P/o/+j/6f/p/+n/6f/q/+r/6v/q/+r/6v/q/+r/6v/s/+3/7f/u
//L/+v///wgADwAVACAAMgBHAFoAcwCMAKAAqwC0AMMAzgDGAKwAiQBZABcA2v+3/6b/
i/9r/1X/WP9x/4z/n/+r/7X/wf/Q/93/3//V/8P/sP+e/5D/gv92/3L/cv90/3X/df91
/3f/d/92/3X/e/+B/4r/kP+Z/6H/qv+z/7n/v//F/83/1v/d/+L/5P/n/+n/6v/u/+//
8P/x//P/8//z//P/8//z//T/9P/0//T/9f/1//X/9f/1//b/9v/2//b/9//1//X/9f/1
//f/9//3//j/+P/4//j/+P/4//j/+P/4//f/9//5//n/+v/6//r/+v/5//n/+//7//7/
/v/+//7//v/+//////8AAAEAAgACAAIAAwADAAQAAwAEAAQABQAGAAcACAAJAAkACQAK
AAsADAAOAA8AEAARABIAEwATABMAFQAVABYAGQAZABsAHAAaABoAGgAaAB0AHwAfACAA
HgAeAB4AHgAeAB8AHwAfACAAIAAeAB0AHgAcABsAGgAZABkAGAAXABQAEgAQAA8AEAAO
AA0ADAAJAAgABwAFAAUABAADAAIA//////7//v/9//z//P/7//v/+//7//v//P/8//z/
/P/5//n/+f/5//z//f/9//3//f/9//3//f/9//7//v////////8AAAAA/v/+//7//v/+
//7//v/////////////////+//7///8AAAAAAAAAAP//////////AAAAAAEAAQAAAP//
//////7//v/+//7//v/+//7//v/9//v/+//7//v/+//7//v/+//5//n/+f/5//n/+f/5
//v/+v/6//r/+P/4//j/+P/3//f/9//3//f/9//3//f/9//3//f/9//4//j/+P/4//b/
9v/2//b/9//3//f/9//2//b/9v/2//b/9v/2//b/9v/2//b/9v/2//X/9f/1//X/9f/2
//b/9v/2//X/9P/0//T/9P/0//T/9P/0//T/9P/0//T/9P/2//X/9v/0//T/9P/0//T/
9P/0//T/9P/2//b/9v/2//b/9//3//f/9//4//j/+f/6//v//P/9//3//f/9//3//f/9
////AAD//wIAAgACAAMAAwABAAAAAAD///7//f/8//z/+//6//n/+P/4//f/9v/1//X/
9f/1//X/9f/1//P/8//z//X/9f/1//X/9P/z//L/8f/w/+7/7v/u/+7/8P/w//D/8P/v
/+//7//v//L/8v/y//L/8v/y//L/8v/y//L/8//1//j//v8EAAsAEgAXAB0AKAA6AE0A
ZACBAJoArgC7AMgA1wDeANIAuACTAFsAGQDi/8n/sv+P/2n/V/9e/33/mv+r/7f/x//X
/+b/7//v/+X/0/+8/6j/lv+G/3j/dP90/3b/d/95/3n/ef95/3r/ff+D/4v/lP+c/6f/
s/+8/8P/yf/R/9n/3//o/+//8v/0//f/+f/6//r/+//8//3//f/9//3//f/9//3//v/+
//z//P/9//3/////////AAD+//7//v///wEAAQABAAEAAQABAAEAAgACAAIAAgACAAIA
AgACAAIAAQABAAMAAwAEAAQABAAEAAUABQAHAAcACAAIAAgACAAKAAoACwALAAoACwAM
AAwADgAPAA8AEAARABIAEgATABMAEwATABMAFAAVABcAGQAaABwAHQAeAB0AHgAfAB8A
IQAjACMAJAAjACMAJQAmACgAKAAoACgAKQArACsALAAuAC4ALgAuAC4ALwAvAC8ALgAu
ACwAKwArACoAKgAqACkAKQAoACcAJgAkACIAIQAiACAAHwAeABsAGgAZABcAFgAWABYA
FgATABMAEgASABMAEgASABEAEQARABEAEQAQABAAEAAQABAAEQASABMAEgATABMAEwAT
ABMAEwATABMAFAAUABUAEwATABQAFAAWABYAFgAWABQAFAAUABUAFQAVABUAFQAXABYA
FgAXABYAFgAWABYAFwAXABcAFwAWABYAFwAXABgAFwAXABcAFgAWABYAFgAUABQAFAAU
ABQAEwAUABUAEwATABMAEwAVABMAEwATABMAEwATABMAEQAQABAAEAAQABAAEAAQAA8A
DwAPAA8AEQARABEAEQARABEAEQARABAAEAAQABAAEAAQABAAEAAPAA8ADwAPABAAEAAQ
ABAAEAAQABAAEAAOAA4ADgAOABAADwAPAA8ADwAPABAAEAAQABAADwAOAA4ADgAOAA4A
DgAOAA4ADgAQABAAEAAQABAADwAOAA4ADgAOAA4ADgAOAA4ADgAOABAAEAAQABAAEAAQ
ABAAEAAQABAAEAARABEAEQARABIAEgATABQAFQAUABUAFQAVABYAFwAYABkAGwAcAB0A
IAAgACAAHwAfAB0AHAAcABsAGAAXABYAFgAXABYAFQAUABIAEQAQAA8ADwAPAA8ADwAP
AA8ADQANAA0ADwAPAA8ADwAOAA0ADAALAAoACgAKAAoACgAKAAoADAAMAA0ADQALAAsA
DAAMAA4ADgAOAA4ADgAOAA4ADgAPABEAFgAcACIAKQAwADUAPQBOAGAAcwCMAKkAwgDS
AN8A8AD/AAAB8ADUAKcAaQAnAAAA6f/G/53/ef9v/4b/p/++/83/3f/v////CgARAA8A
///r/9b/wv+w/57/lv+S/5T/lP+V/5X/lf+V/5P/lP+Z/6H/q/+0/77/yf/T/9z/4f/n
/+//9////wgADQAQABEAEwAUABQAFQAVABUAFQAXABcAFwAXABUAFQAWABYAFgAWABcA
FwAXABcAFwAYABYAFgAWABcAGQAZABkAGQAZABkAGQAaABgAGAAYABgAGgAaABoAGgAZ
ABkAGwAbABwAHAAcABwAGwAbAB0AHQAeAB4AHgAeACAAIAAhACEAIAAhACIAIgAiACMA
IwAkACMAJAAkACUAJgAnACgAKQApACkAKgArACsALAAsACwALwAwADEAMQAvADEAMQAy
ADEAMQAzADQANgA2ADYANgA2ADcANgA2ADgAOAA4ADgAOAA5ADkAOQA6ADoAOAA3ADcA
NgA2ADYANQA1ADQAMwAxADAALwAvAC4ALAArACoAKQAoACcAJQAkACQAJAAkACEAIQAg
ACAAIQAgACAAHwAfAB8AHwAfACAAIAAgACAAHwAfAB8AHwAeAB8AHwAfACEAIQAhACEA
IAAgAB8AHwAfAB8AIAAgACAAIAAgACAAIgAiACIAIwAjACMAIwAjACMAIgAiACMAJAAk
ACQAJAAjACMAIwAjACIAIgAjACMAIgAhACEAIQAiACIAIgAiACAAIAAgACAAIQAfAB8A
HwAdAB0AHQAdAB8AHQAdAB0AGwAbABsAGwAbABoAGgAaABwAHAAcABwAGwAbABsAGwAb
ABsAGwAbABkAGQAZABkAGgAaABoAGgAYABgAGAAYABcAFwAXABcAGAAYABgAGAAXABYA
FQAUABYAFgAWABYAFgAVABUAFQATABMAFAAUABYAFgAVABQAFAAUABQAFAAUABQAFAAU
ABQAFAAUABQAFAATABQAFAAUABQAFAAUABQAFAAUABQAFAAUABQAFAAUABUAFQAVABUA
FgAWABcAGAAZABoAGwAbABsAGwAbAB0AHQAfACAAIQAkACQAJAAhACEAHwAeAB4AHQAc
ABsAGgAaABkAGAAXABYAFgAVABQAEwATABMAEwATABMAEwARABEAEQATABMAEwATABIA
DwAOAA0ADAAOAA4ADgAOAA4ADgAOAA4ADwAPAA8ADwAQABAAEAAQABAAEAAQABAAEgAS
ABMAFwAcACAAKAAvADYAPwBLAFwAcACFAJ4AtQDKANgA6QD8AAUB/ADkAMAAiwBHAA8A
9P/X/6z/gf9r/3f/mP+x/8L/z//f/+//+/8GAAkA/f/t/9n/xv+0/6b/nP+Y/5j/mP+a
/5v/mf+Z/5v/m/+c/6P/qf+v/7j/wP/J/9P/3P/h/+f/7//3////BgAJAAwADwARABIA
EgASABMAFAAVABUAFQAVABUAFwAXABgAGAAWABYAFwAXABcAFwAXABgAGAAYABgAGQAX
ABcAFwAXABkAGQAZABoAGgAaABoAGgAaABoAGgAaABkAGQAbABsAGgAaABoAGgAbABsA
HQAdAB4AHgAeAB4AIAAgACEAIQAgACEAIgAiACIAIwAjACQAJQAmACYAJwAoACkAKgAr
ACsAKwAsAC0ALgAwADEAMgAxADIAMwAzADUANwA3ADgAOQA5ADsAPAA8ADwAPAA8AD0A
PwA/AEAAPgA+AD4APgA+AD8APwA/AD4APgA8ADsAOgA4ADcANgA1ADUANAAzADAALgAs
ACsALAAqACkAKAAnACYAJQAjACMAIgAhACAAHwAfAB4AHgAbABoAGgAZABsAGwAbABsA
HAAcABwAHAAbABsAGwAbABwAHQAdAB0AGwAbABsAGwAdAB4AHgAfAB0AHQAeAB4AHgAe
AB4AHgAeAB4AHgAfAB0AHQAdAB0AHwAeAB4AHwAeAB4AHgAeAB0AHQAdAB0AHAAcAB0A
HQAcABsAGwAbABwAHAAcABwAGgAaABoAGgAZABcAFwAXABkAGQAZABkAFwAVABUAFQAX
ABcAFwAXABcAFgAWABYAFAAUABQAFAATABMAEwATABUAFQAVABUAFQAVABUAFQASABIA
EgASABIAEgASABIAEQARABEAEQAQABAAEAAQABAAEAAQABAAEAAQABAAEAAQAA8ADwAP
AA8ADwAQABAADgAOAA0ADAAOAA4ADgAOAA4ADgAOAA4ADgAOAA4ADgAOAA8ADgAOAA4A
DgAOAA4ADgAOAA4ADgAPAA8ADwAPABAAEAARABIAEwAUABUAFQATABMAEwATABUAFwAY
ABkAHAAcABwAGwAZABcAFgAWABcAFgAVABQAEgARABAADwAOAA4ADQAMAAsACwALAAsA
CwALAAsACQAJAAkACwALAAkACQAIAAcACAAHAAYABgAGAAYABgAGAAYABgAGAAcABwAH
AAcACAAGAAYABgAGAAgACAAIAAgACgAJAAsAEAAWABoAIwAqADEAPQBOAGIAdwCQAKsA
wgDOANkA6gD1AO4A2AC2AIcARQADANr/xf+m/4H/af9r/4b/pf+4/8X/0f/f/+v/9v/9
//P/3//L/7r/rP+e/5T/jv+O/5D/kv+T/5P/k/+V/5f/lv+Z/53/pf+s/7L/uf/D/8z/
0//b/+H/5//v//b//f8CAAUABwAIAAgADAANAA4ADwANAA0ADQANAA8ADwAQABAADgAO
AA8ADwARABEAEQASABIAEgASABMAEwATABMAEwATABMAEwAUABQAFAAUABQAFAAUABQA
FAAVABUAFwAXABgAGAAYABgAGQAZABsAGwAaABoAGgAaABoAGgAbABsAHgAfACAAIAAg
ACEAIQAiACMAJAAkACUAJgAnACgAKQArACsALAAtAC4AMAAxADIAMwA0ADUANQA1ADcA
NwA4ADkAOQA7ADwAPAA8ADwAPAA7AD0APQA+AD4APgA+AD4APgA/AD8APwA+AD4APAA7
ADoAOAA3ADYANQA1ADQAMwAuACwAKgApACgAJgAlACQAIwAiACEAHwAdABwAGwAaABsA
GwAaABoAFwAWABYAFQAXABcAFwAXABgAGAAYABgAFwAXABcAFwAaABsAGwAbABkAGQAZ
ABkAGQAaABoAGwAbABsAHAAcABwAHAAcABwAHAAcABwAHQAdAB0AHQAdAB8AHgAeAB8A
HgAeAB4AHgAdAB0AHQAdABwAHAAdAB0AHAAbABsAGwAcABwAHAAcABwAHAAcABwAHQAb
ABsAGwAbABsAGwAbABsAGQAZABkAGQAZABkAGQAZABgAGAAYABgAGAAYABgAFwAXABcA
FwAXAA==
         </WaveFormData>
      </LeadData>
      <LeadData>
         <LeadByteCountTotal>10000</LeadByteCountTotal>
         <LeadTimeOffset>0</LeadTimeOffset>
         <LeadSampleCountTotal>5000</LeadSampleCountTotal>
         <LeadAmplitudeUnitsPerBit>4.88</LeadAmplitudeUnitsPerBit>
         <LeadAmplitudeUnits>��V</LeadAmplitudeUnits>
         <LeadHighLimit>2147483647</LeadHighLimit>
         <LeadLowLimit>268435456</LeadLowLimit>
         <LeadID>V3</LeadID>
         <LeadOffsetFirstSample>0</LeadOffsetFirstSample>
         <FirstSampleBaseline>0</FirstSampleBaseline>
         <LeadSampleSize>2</LeadSampleSize>
         <LeadOff>FALSE</LeadOff>
         <BaselineSway>FALSE</BaselineSway>
         <ExcessiveACNoise>FALSE</ExcessiveACNoise>
         <MuscleNoise>FALSE</MuscleNoise>
         <LeadDataCRC32>1758207442</LeadDataCRC32>
         <WaveFormData>
4v/i/+L/4v/m/+r/7v/y//T/9P/0//T/9v/2//b/9v/4//j/+P/4//j/+P/4//j/+v/6
//r/+v/6//r/+v/6//r/+v/6//r//P/8//z//P/8//z//P/8//7//v/+//7/AAAAAAAA
AAD+//7//v/+////AAABAAIABAAEAAQABAAGAAYABgAGAAgACAAIAAgACQAKAAsADAAN
AA4ADwAQABIAEgASABIAEwAUABUAFgAXABgAGQAaABsAHAAdAB4AHwAgACEAIgAkACQA
JAAkACUAJgAnACgAKAAoACgAKAAoACgAKAAoACgAKAAoACgAJQAkACMAIgAgACAAIAAg
AB8AHgAdABwAGwAaABkAGAAWABYAFgAWABMAEgARABAADQAMAAsACgAIAAgACAAIAAcA
BgAFAAQABAAEAAQABAACAAIAAgACAAIAAgACAAIAAgACAAIAAgAAAAAAAAAAAAIAAgAC
AAIAAgACAAIAAgACAAIAAgACAAIAAgACAAIABAAEAAQABAAEAAQABAAEAAQABAAEAAQA
BgAGAAYABgAIAAgACAAIAAgACAAIAAgACgAKAAoACgAIAAgACAAIAAgACAAIAAgACAAI
AAgACAAIAAgACAAIAAoACgAKAAoACgAKAAoACgAKAAoACgAKAAgACAAIAAgABgAGAAYA
BgAIAAgACAAIAAYABgAGAAYACAAIAAgACAAGAAYABgAGAAQABAAEAAQABgAGAAYABgAE
AAQABAAEAAYABgAGAAYABgAGAAYABgAEAAQABAAEAAYABgAGAAYABAAEAAQABAAGAAYA
BgAGAAYABgAGAAYABAAEAAQABAAEAAQABAAEAAIAAgACAAIABAAEAAQABAAEAAUABQAG
AAQABQAHAAcACgAKAAsACwAJAAoACwALAA0ADgAPABAADwAQABEAEQATABMAEQAQABAA
EAAQAA4ADQANAAsACgAKAAoACgAIAAcABwAHAAcABwAGAAUABAAFAAUABwAHAAUABAAE
AAMAAgAAAP////////////////3//f/9//3//v///wEAAgAAAAAAAAAAAAAAAAAAAAAA
/v/+//7//v8BAAEABAAJABEAGwAqAD0ATwBkAHoAkwCrAMQA4gD9ABEBGQEVAQQB4QCp
AGYAKwD0/7f/ff9e/2P/dv+A/4f/kP+e/6j/sv+8/7z/sv+l/5z/k/+K/4f/hP+E/4j/
jP+Q/5P/lf+Z/5v/nP+d/6H/p/+p/63/sv+5/8L/yf/Q/9b/3P/i/+b/6f/t//L/9v/4
//n//P/9//3//v/+//3//f/+/wAAAAAAAAAAAAAAAAAAAAABAAEAAQABAAEAAQABAAIA
AAAAAAAAAAACAAIAAgADAAQABAADAAMAAwADAAMABAAGAAcABwAIAAgACAAIAAgACQAJ
AAoACwAOAA4ADgAOAA4ADgAPAA8ADwAQABEAEQATABQAFAAWABcAGAAZABsAHAAdAB4A
HwAgACEAIgAjACcAKAApACoAKwAsACwALQAwADEAMQAyADIAMgAyADIANAA1ADUANQA1
ADUANQA2ADYANQA0ADMAMwAyADEAMAAtAC0ALQAsACkAKAAoACcAKAAnACYAJQAkACIA
IAAeABsAGQAZABgAFQAUABIAEAARABEAEQARAA4ADgANAAwADAAKAAkACQAJAAkACQAJ
AAoACgAKAAoACQAIAAgACAALAAwADQANAA0ADQANAA0ADQANAA0ADQALAAwADAAMAA0A
DwAQABEAEwATABMAFAAUABQAFAAUABQAFAAUABUAFQAVABUAFQAUABQAFAAUABQAFAAU
ABUAFQAVABQAFAASABIAEgASABMAEwATABMAEQARABAAEAASABIAEgASABIAEgAQABAA
EgASABIAEgAQABAAEAAQAA4ADQANAA0ADwAPAA8ADgAOAA4ADgAOAA4ADgANAA0ACwAL
AAsACwANAAwADAAMAAwADAAMAAwACgAKAAoACgAKAAsADQAOAAwADAAMAAwACgAJAAgA
BwAJAAkACQAJAAcABgAGAAYACAAIAAgACAAIAAgACAAIAAYABgAGAAYACAAKAAoACAAI
AAgACAAIAAgACAAIAAgACQAJAAoACgAJAAsACwAMAA4ADwAPAA8AEAARABEAEQASABMA
FAAVABYAFwAXABcAFwAVABQAFAAWABYAFAATABMAEQAQABAAEAAQAA4ADQANAA0ADQAN
AAoACQAIAAcACQALAAsACwAKAAoACQAIAAYABQAFAAUAAwADAAMAAwAFAAUABQAFAAUA
BgAGAAYABAAEAAQABAAGAAYABgAGAAYABgAGAAcACQAOABMAFwAfAC4APwBRAGYAfgCX
ALEAygDkAP8AEwEfAR0BEAHzAMEAgABFABAA1f+b/3D/Zf90/4L/if+S/5z/qP+0/7z/
wP+6/63/ov+b/5T/j/+K/4z/jv+Q/5T/mf+Z/5v/m/+e/5//of+n/63/s/+4/73/xv/P
/9b/2v/g/+T/6v/x//X/9//6//v/+//+//////8AAAIAAQABAAIAAgACAAIAAgACAAIA
AgACAAEAAQABAAEAAwADAAMABAAEAAQABAAEAAQABAAEAAUABgAGAAUABQAFAAUABQAG
AAYABwAHAAgACAAIAAgACAAJAAkACgALAAoACgAKAAoACgAKAAsACwANAA4ADwAPABEA
EgASABQAFQAWABcAGQAaABsAHAAdAB4AHwAgACEAIwAkACUAJgAnACgAKAApACwALQAt
AC4ALgAuAC4ALgAuAC8ALwAvADEAMQAxADIAMAAvAC4ALQAtACwAKwAqACkAKQApACgA
JQAkACQAIwAiACEAIAAfAB0AHAAbABoAFwAVABUAFAAVABQAEgAQAA4ADQAMAAsADAAM
AAsACgAIAAYABQAFAAUABQAFAAUABgAGAAYABgAFAAQABAAEAAUABgAHAAcABwAHAAcA
BwAHAAcABwAHAAkACgAKAAoACAAJAAkACQALAAsACwAMAAoACgAKAAoACgAKAAoACwAJ
AAkACQAJAAgACAAIAAgACgAKAAoACwAJAAkACAAIAAgACAAIAAgACQAJAAkACQAHAAcA
BgAGAAYABgAGAAYABgAGAAQABAAEAAQABAAEAAQABAAEAAQAAgABAAEAAQABAAEAAQAA
AAIAAgACAAIAAgACAAEAAQABAAEAAQABAP///v/+//7/AAAAAAAAAAAAAAAAAAAAAP//
//8AAAAA/v/+//7//v/9//3//f/9/////////////f/8//z//P/8//z//P/8//7//v/+
//7//P/8//z//P/+//7//v/+//z//P/8//z//P/8//z//P/8//z//P/8//z//P/8//z/
/P/8//3//f/8//z//f//////AAAAAAEAAwADAAQABQADAAMABAAFAAgACQAKAAsACQAJ
AAkABwAGAAYABgAGAAQAAwADAAEA/v/+//7//v/+//3//f/9//3//f/8//v/+v/5//n/
+//7//v/+v/6//n/+P/2//X/9f/1//X/9f/3//f/9//3//f/9//3//j/+P/4//j/+P/4
//j/+P/4//j/+v/4//j/+v/7//3/AAADAAcADwAgADEAQwBYAHIAjQClAMAA3gD5ABMB
IQEhARQB9QDBAIIASQAQANH/lf9q/2H/cP9+/4H/iv+U/6L/rv+4/7r/tP+n/5j/jf+E
/3//ev98/4D/hv+I/4n/if+L/4v/iv+P/5X/m/+h/6f/rv+3/8D/x//M/9T/2v/g/+j/
7f/v/+//8v/z//P/9P/1//X/9v/2//X/9f/2//b/9v/2//b/9v/2//b/9v/3//f/9//3
//f/9//3//j/+P/4//j/+P/4//j/+P/5//r/+v/5//n/+f/5//n/+v/6//v/+//8//z/
/P/8//z//P/7//v/+//+//7//v/+//7//v//////AQACAAMAAwADAAQABAAGAAcACAAJ
AAsACgALAAwADQAMAA0ADgAPABIAFAAWABgAGQAaABoAGwAaABsAGwAcAB4AHgAeAB4A
HgAfAB8AHwAfAB8AHwAgAB4AHQAcABsAGwAaABkAGAAXABcAFwAWABMAEgASABEAEAAP
AA4ADQANAAwACwAKAAcABQAFAAQABQAEAAIAAAD///////////7//v/9//z//v/8//v/
+//5//n/+f/5//j/+P/4//j/9//2//b/9v/3//j/+f/5//f/9//3//f/9//3//f/9//5
//r/+v/6//j/+f/5//n/+f/5//n/+v/6//r/+v/6//j/+P/4//n/+f/5//n/+f/4//j/
+P/4//r/+v/6//v/+//7//r/+v/6//r/+v/6//v/+//7//v/+f/5//j/+P/6//r/+v/6
//r/+v/4//j/9v/2//b/9v/4//j/+P/4//j/9//3//f/9//3//f/9v/4//j/+P/4//b/
9v/1//X/9//3//f/9//3//b/9v/2//b/9v/2//b/9v/2//b/9v/1//X/9v/2//j/+P/4
//j/9f/1//X/9f/1//X/9f/1//f/9v/2//b/9v/2//b/9v/2//b/9v/2//b/9v/2//b/
+P/4//j/+P/2//b/9v/2//b/9v/2//b/+P/4//j/+P/2//b/9v/2//b/9//3//j/+P/5
//v/+//8//z//f/9//3//v////////8AAAEAAgAEAAYACAAJAAcABwAFAAQAAgACAAIA
AAAAAAEAAAAAAP///v/9//r/+//7//v/+//7//r/+f/4//X/9f/3//f/+f/4//j/9//0
//L/8f/x//P/8//z//P/8//z//P/8//z//P/9P/0//b/9v/2//b/9v/2//b/9v/2//b/
9v/4//v///8CAAUACQAVACYANwBLAGQAfgCXALEAzADqAAcBGwElASEBDgHnAK0AbgAz
APb/s/97/17/Z/98/4L/if+W/6T/sP+6/8L/wP+2/6n/nP+T/4j/g/+A/4L/hP+K/4r/
jf+N/4//jf+O/5P/mf+h/6n/sf+8/8P/yv/P/9b/3P/k/+r/8P/z//X/9f/4//n/+f/4
//n/+f/6//z/+//7//z/+v/6//r/+v/8//z//P/8//v/+//7//v//f/9//3//v/+//7/
/v/+//7//v/+////AAAAAP////////////8AAP7//////wAAAgACAAIAAgADAAMABAAF
AAYABgAGAAYABgAGAAcABwAHAAgACQAJAAsADAAMAA4ADQAOAA8AEQASABMAFAAVABYA
FwAYABkAGQAaABsAHAAdAB4AHgAfACAAIQAhACIAIwAkACUAJgAmACcAJwAnACUAJQAl
ACYAJgAlACQAIwAjACIAIQAgACEAIQAhACAAHwAeAB4AHQAcABsAGgAZABkAGAAXABYA
EwARABEAEAAQABAADwAOAA8ADwAPAA8ADAAMAAsACgAMAAoACQAJAAcABwAHAAcACAAI
AAgACAAIAAgACQAKAAoACgAKAAkACQAJAAkACQAJAAkACQAJAAkACgAKAAoACQAJAAgA
BwAHAAcABwAIAAoACgAKAAoACAAIAAgACQAJAAkACQAJAAgACAAIAAgABgAGAAYABwAJ
AAkACAAIAAYABgAGAAYABwAHAAcABwAHAAcABgAGAAYABgAGAAYABgAGAAQABAAEAAQA
BAAEAAQABAAEAAQAAgABAAEAAQD////////+////AAABAAIAAAAAAP//////////////
/////v/+//7//v/+//7//v/8//z//P/8//v/+//8//z//P/8//z//P/9//3//f/9//v/
+//7//v//f/8//z//P/6//r/+v/6//z//P/8//z//P/8//z//P/8//r/+v/6//r/+v/6
//r/+P/4//j/+P/6//r/+//7//z//P/9/////f/+//7///8BAAEAAgADAAMAAwAEAAUA
BgAHAAgACQAJAAkACQAHAAQABAAEAAQABAADAAMAAQD+//7//v/+//7//f/9//3//f/9
//z/+//4//f/9//5//v/+//6//r/+P/2//P/8f/x//H/8f/x//H/8f/x//H/8f/x//H/
8v/0//T/9P/0//T/9P/0//T/9P/2//b/9v/2//n/+f/8/wEABwATACQANwBJAF4AdgCP
AKcAwgDgAPkACwEVAREBAgHfAKMAYgApAO7/rf91/1j/Yf90/3z/g/+O/5r/pv+u/7j/
uv+w/6H/lv+N/4T/f/98/37/gv+G/4r/jf+P/4//kf+S/5P/l/+b/6H/qf+w/7f/wP/H
/8z/zv/U/9r/4v/p/+3/7f/w//H/8f/y//P/8//0//b/9f/1//b/9v/2//b/9v/4//j/
+P/4//f/9//3//f/+f/5//n/+v/6//r/+v/6//r/+v/6//v//P/8//v/+//5//n/+f/6
//r/+//7//z//v/+//7//v/9//3//v///wIAAgACAAIABAAEAAUABQAHAAgACQAJAAkA
CgAKAAwADQAOAA8AEQASABMAFAAVABgAGQAaABsAGwAcAB0AHgAhACIAIgAjACQAJQAl
ACYAKAAoACgAKAAoACkAKQApACsAKwArACwALAArACoAKQApACgAJwAmACUAJQAlACQA
IQAgACAAHwAeAB0AHAAbABsAGgAZABgAFQATABMAEgARABAADgAMAAsACwALAAsACgAK
AAkACAAKAAgABwAHAAUABQAFAAUACAAIAAgACAAHAAYABgAGAAYABgAGAAUABgAHAAgA
CQAHAAcABwAHAAkACgAKAAoACgALAAsACwALAAsACwAMAAwADAAMAAwACgAKAAoACwAN
AA0ADQANAAwADAAMAAwADAAMAAwADQALAAsACgAKAAgACAAIAAgACQAJAAkACQAJAAkA
CAAIAAgACAAIAAgACAAIAAYABgAGAAYABgAGAAQABAAEAAQABAADAAMAAwADAAMAAwAC
AAIAAgACAAIAAgACAAEAAQABAAEAAQABAAMAAgACAAIAAAAAAAAAAAAAAAAAAAAAAP//
//8AAAAAAAAAAAAAAAD/////////////////////AQAAAAAAAAD///7//f/8//7//v/+
//7//P/8//z//P/8//z//v/+//7//v/+//7//P/8//z//P/+//7///////7//v///wEA
AQACAAIAAwADAAMABAAFAAMAAwAEAAUABgAHAAgACQAJAAkACQAHAAYABgAGAAYABAAD
AAMAAQACAAIAAgACAP7//f/9//3/+//7//r/+f/6//n/+f/7//v/+//6//r/+f/4//b/
9f/1//X/9f/1//P/8//z//P/9f/1//X/9v/0//T/9P/0//T/9P/0//T/9P/2//T/9P/0
//X/9//8////AwALABgALQA/AFIAagCDAJsAsgDMAOkA/wAPAQ0BAgHpALsAegA9AAYA
zf+V/2j/Wf9m/3b/e/+C/4z/lv+i/67/tP+u/6H/lv+N/4b/f/96/3r/fv+C/4T/h/+J
/4v/i/+K/43/kf+V/5v/of+m/6v/tP+9/8L/yP/M/9L/2v/f/+P/5//q/+v/6//u/+//
7//w//D/7//v//D/8P/w//D/8P/w//D/8P/w//H/8f/x//H/8f/x//H/8v/y//L/8v/y
//D/8P/w//H/8v/y//H/8f/x//H/8f/y//L/8//z//T/8v/y//L/8v/z//P/9P/1//j/
+P/4//j/9v/2//f/9//5//r/+//7//v//P/8//7//f/+////AQACAAMABAAFAAYABwAI
AAkACwAMAA0ADgAPABAAEAARABAAEQARABIAEwAUABUAFgAUABUAFQAVABUAFQAVABYA
FgAVABQAEwAVABQAEwASABEAEQARABAADQAMAAwACwAKAAkACAAHAAUABAADAAIAAwAB
AAEAAAD///7//P/6//f/9//3//f/+P/4//f/9v/2//T/8//z//H/8f/x//H/8v/y//L/
8v/x//D/8P/w//H/8v/z//P/8f/x//H/8f/z//P/8//z//X/9v/2//b/9f/1//T/8//1
//X/9f/2//b/9v/2//b/9v/2//b/9//5//n/+f/5//b/9v/2//b/+P/4//j/+f/3//f/
9v/2//j/+P/4//j/9//3//f/9//1//X/9P/0//b/9v/2//b/9P/0//L/8v/y//L/8v/y
//T/9P/0//T/8v/x//H/8f/z//P/8//y//L/8v/y//L/8v/y//H/8f/z//P/8//z//H/
8P/w//D/8P/w//D/8P/w//D/8P/w/+//7//w//D/8v/y//L/8v/x//H/8f/x//H/8f/x
//H/8f/w//D/8P/w//D/8P/w//D/8P/w//D/7v/u/+7/7v/w//D/8v/w//D/8P/w//D/
8P/w//D/8P/y//L/8v/y//D/8P/x//H/9P/0//X/9//1//b/9v/3//f/9//4//n/+f/5
//r/+//6//v//P/9//////////3//P/8//z//P/6//n/+f/3//j/+P/4//j/9P/z//P/
8//z//P/8v/x//D/7//v//H/7//v/+7/7v/v/+7/7P/r/+n/6f/p/+n/6//r/+v/6//p
/+n/6f/q/+r/6v/q/+r/7P/s/+z/7P/s/+z/7P/q/+z/7//x//T/+f/7/wMAEAAhADUA
SgBkAH0AlwCyAM4A6QD/AA0BDwEEAecAtwB4AD0ABADD/4f/XP9V/2b/dP95/4L/jv+c
/6b/rv+y/6z/n/+U/4n/gP93/3T/cv90/3r/fv9//4H/g/+F/4T/h/+L/4//lf+d/6b/
r/+4/73/wv/I/87/1P/a/+H/4//l/+j/6f/p/+r/6//r/+z/7P/r/+v/7P/q/+r/6v/q
/+r/6v/q/+r/7f/t/+3/7f/r/+v/6//s/+z/7P/s/+z/7P/s/+z/7f/s/+z/6//r/+3/
7f/t/+7/7P/t/+3/7v/u/+7/7v/u/+//7//w//H/8P/w//D/8P/x//L/9P/1//X/9v/3
//f/9//4//j/+v/7//z//f////7///8AAAEABAAFAAYABwAHAAgACQAKAAsADAAMAA0A
DgAPAA8AEAAQABAAEAAQABIAEwATABMAEwATABMAFAAWABUAFAATABUAFAATABIAEQAR
ABEAEAAPAA4ADgANAAwACwAKAAkACwAKAAkACAAHAAUABQAEAAMAAgAAAP7/////////
///+//7//f/8//z/+v/5//n/+f/5//n/+f/4//j/+P/4//j/+P/5//r/+v/6//r/+f/5
//n/+f/5//v/+//7//v/+f/6//r/+v/6//v/+//7//n/+f/5//r//P/8//z//P/8//z/
/P/9//v/+//7//v//P/8//z//P/8//z//P/9//3//f/8//z//P/8//z//P/7//v/+//7
//v/+//6//r/+P/4//j/+P/6//r/+P/4//j/+P/4//j/+P/4//j/+P/4//f/9//3//f/
9//3//b/+P/4//j/+P/4//j/9//3//X/9f/1//X/9//2//b/9v/2//b/9v/2//j/+P/4
//j/9//3//j/+P/2//b/9v/2//f/9//3//f/9//3//f/9//3//b/9v/2//b/9v/2//b/
+P/4//j/+P/4//j/+P/4//j/+P/4//j/+P/4//j/+P/4//j/+P/4//j/+P/4//j/+P/4
//j/+P/4//j/+P/4//n/+f/6//r/+//9//3//v/+/////////wIAAwADAAMABAAFAAYA
BwAIAAkACQAJAAcABQAEAAQABAAEAAIAAQADAAEAAAAAAP7//v/8//v/+//7//v/+//6
//n/+P/3//f/+f/5//n/+P/4//f/9v/0//P/8//z//X/9f/1//X/9f/1//X/9f/z//T/
9P/0//b/9v/2//b/9v/2//b/9v/0//T/+P/7//3/AAAFAAkAEwAkADUARwBeAHgAjwCr
AMYA5AD/ABUBHwEdAQoB5wCrAGwAMQDy/6//ef9e/2f/ev+E/4v/lv+k/7D/uv/C/8L/
uP+r/6L/l/+M/4X/gP+C/4b/iP+K/43/j/+P/43/jv+T/5n/n/+l/63/tv+//8b/y//Q
/9j/3v/k/+j/7f/v/+//8v/z//P/8//z//L/8v/0//P/8//0//T/9P/0//T/9P/0//T/
9P/1//X/9f/1//P/8//z//T/9v/2//b/9v/2//b/9v/3//j/+P/3//f/9//3//f/+P/3
//f/9v/2//j/+P/4//j/9//3//j/+f/6//r/+v/6//z//P/9//3//f/+/////////wAA
AAACAAEAAgADAAUABAAFAAYABwAIAAkACgALAAwADAAMAAwADwAQABAAEQAQABEAEQAS
ABIAEgASABIAEgATABMAEwARABEAEQASABQAEwASABEAEwASABEAEAAPAA8ADwAOAA8A
DgAOAA0ADAALAAoACQAJAAgABwAGAAcABQAFAAQABQAEAAIAAAABAAEAAQABAAAAAAD/
//7/AAD+//3//f/9//3//f/9//z//P/8//z//f/8//z//P/7//z//f/9//3//f/9//3/
+//7//v/+//5//r/+v/6//v//f/+/////f/9//3//v/+//7//v/+//7//v/+////////
/////////wAAAQACAAAAAAAAAAEAAQABAAAAAAAAAAAAAAAAAP////////////////7/
/v/+//7//v/+//7//v/8//z//v/+//7//v/8//z//P/8//7//f/9//3//f/9//3//P/+
//7//v/+//z//P/7//v//f/9//3//f/7//r/+v/6//r/+v/6//r//P/8//z//P/5//n/
+v/6//r/+v/6//r/+//7//v/+//5//n/+f/5//v/+v/6//r/+v/6//r/+v/6//r/+v/6
//r/+v/6//r/+v/8//r/+v/6//r/+v/6//r/+v/6//r/+v/6//r/+v/8//z//f/9//z/
/P/9////AQACAAIAAwADAAMABAAFAAcABwAIAAkACgALAAwADQALAAsACwAJAAoACgAK
AAoACAAHAAcABQAGAAYABgAGAAQAAwADAAMAAQABAAAA///+//3//f/////////+//7/
/f/8//r/+f/6//v//P/9//v/+//7//v//f/9//3//v8AAAAAAAAAAAAAAAAAAAAAAgAC
AAAAAAACAAUACQAMABMAHQApADoASwBfAHYAjACjAL8A3gD6ABMBIQEhARcB/ADHAIkA
TAARAND/k/9r/2z/ff+K/47/l/+m/7L/vP/G/8r/xP+4/6//pP+b/5T/kf+S/5T/mP+a
/5z/nf+d/6H/of+i/6X/q/+x/7f/vf/E/83/1P/Z/97/5P/s//L/+P/7//v//f8AAAEA
AQACAAMAAwAEAAQAAwADAAQABgAGAAYABgAIAAgACAAIAAcABwAHAAcACQAJAAkACgAK
AAoACgAKAAoACgAKAAsADAAMAAsACwANAA0ADQAOABAAEQARABIAEAAQABAAEAATABMA
FAAVABYAFgAWABYAFgAWABcAFwAbABwAHQAdAB0AHgAeACAAIQAiACMAJQAmACcAKAAp
ACoAKwAsAC0ALwAwADEAMgAxADIAMgAzADYANwA3ADgAOgA6ADoAOgA8AD0APQA9AD0A
PQA9AD4APgA9ADwAOwA9ADwAOwA6ADkAOQA5ADgANQA0ADQAMwAyADEAMAAvAC8ALgAt
ACwAKwApACkAKAAoACgAJwAmACUAJQAlACUAIgAiACEAIAAiACAAHwAfACEAIQAhACEA
IgAiACIAIgAhACAAIAAgACEAIgAjACMAIQAhACEAIQAjACMAIwAjACMAJAAkACQAJAAl
ACUAJQAlACUAJQAmACUAJAAjACIAIwAkACUAJwAnACcAJwAnACYAJgAmACYAJgAmACYA
JwAlACUAJAAkACYAJgAmACYAJQAlACUAJQAjACMAIgAiACIAIgAiACIAIgAiACAAIAAg
ACAAIAAgACIAIgAiACIAIAAfAB8AHwAfAB8AHwAeACAAIAAgACAAIAAgAB8AHwAdAB0A
HQAdAB0AHAAcABwAHgAeAB4AHgAcABwAHAAcAB0AHQAeAB4AHAAcABwAHAAbABsAGwAb
AB0AHQAdAB0AGwAaABoAGgAcABwAHAAcABoAGgAaABoAGgAaABoAGgAaABwAGgAaABoA
GgAaABoAGgAaABoAGgAaABsAGwAcABoAGwAdAB0AIAAgACEAIQAfACAAIQAhACEAIgAj
ACQAJQAmACcAJwAlACUAIwAiACQAJAAkACIAIQAhAB8AHgAeAB4AHgAcABsAGwAbABsA
GwAaABkAGAAVABUAFwAXABUAFAAUABMAEgAQAA8ADwARABEAEQARABEAEQARABEAEQAR
ABIAEgAQABAAEAAQABAAEAAQABAAEgASABIAFAAVABkAHgAhACkANwBIAFsAbwCIAKAA
uQDTAO4ACgEjATEBMwEpARIB4wCjAGIAKwDw/7H/gf92/4X/lP+a/6P/rv+4/8T/zv/S
/87/wv+1/6z/pf+e/5v/mv+a/57/ov+m/6n/qf+r/63/sP+x/7X/uf+//8P/yv/R/9r/
4f/o/+z/8v/4//z/AQAFAAkADAANAA0AEAARABEAEgAQAA8ADwAQABIAEgASABIAEgAS
ABIAEgARABEAEQARABMAEwATABQAFAAUABQAFAAWABYAFgAXABYAFgAVABUAFQAVABUA
FgAWABcAFwAYABgAGAAYABgAGwAbABwAHQAcABwAHAAcABwAHAAdAB0AHwAgACEAIQAh
ACIAIgAkACUAJgAnACkAKgArACwALQAwADEAMgAzADMANAA1ADYANwA4ADgAOQA6ADsA
OwA8ADwAPAA8ADwAPAA9AD0APQA9AD0APQA+ADwAOwA6ADkAOQA4ADcANgA1ADUANQA0
ADIAMAAvAC0ALAArACoAKQAnACYAJQAkACMAIQAhACAAHQAcABoAGAAVABUAFQAVABYA
FgAVABQAEgAQAA8ADwARABEAEQARABIAEgASABIAEQAQABAAEAARABIAEwATABMAEwAT
ABMAFQAVABUAFQAVABYAFgAWABQAFQAVABUAFQAVABUAFgAUABQAFAAUABYAFgAWABcA
FwAXABcAFwAWABYAFgAWABYAFgAWABcAFgAVABMAEgAUABQAFAAUABMAEwATABMAEwAT
ABIAEgAUABQAFAAUABIAEgAQABAAEAAQABAAEAAQABAAEAAQABAADwAPAA8ADwAPAA8A
DgAOAA==
         </WaveFormData>
      </LeadData>
      <LeadData>
         <LeadByteCountTotal>10000</LeadByteCountTotal>
         <LeadTimeOffset>0</LeadTimeOffset>
         <LeadSampleCountTotal>5000</LeadSampleCountTotal>
         <LeadAmplitudeUnitsPerBit>4.88</LeadAmplitudeUnitsPerBit>
         <LeadAmplitudeUnits>��V</LeadAmplitudeUnits>
         <LeadHighLimit>2147483647</LeadHighLimit>
         <LeadLowLimit>268435456</LeadLowLimit>
         <LeadID>V4</LeadID>
         <LeadOffsetFirstSample>0</LeadOffsetFirstSample>
         <FirstSampleBaseline>0</FirstSampleBaseline>
         <LeadSampleSize>2</LeadSampleSize>
         <LeadOff>FALSE</LeadOff>
         <BaselineSway>FALSE</BaselineSway>
         <ExcessiveACNoise>FALSE</ExcessiveACNoise>
         <MuscleNoise>FALSE</MuscleNoise>
         <LeadDataCRC32>3681328604</LeadDataCRC32>
         <WaveFormData>
DgAOAA4ADgARABQAFwAaABsAHAAdAB4AHgAeAB4AHgAgACAAIAAgACAAIAAgACAAIAAg
ACAAIAAgACAAIAAgACAAIAAgACAAIQAiACMAJAAiACIAIgAiACIAIgAiACIAIwAkACUA
JgAkACQAJAAkACYAJgAmACYAKAAoACgAKAAoACgAKAAoACkAKgArACwALQAuAC8AMAAx
ADIAMwA0ADQANAA0ADQANQA2ADcAOAA5ADoAOwA8AD0APgA/AEAAQgBCAEIAQgBCAEIA
QgBCAEMARABFAEYARgBGAEYARgBGAEYARgBGAEYARgBGAEYAQwBCAEEAQAA+AD4APgA+
AD0APAA7ADoAOgA6ADoAOgA4ADgAOAA4ADYANgA2ADYANAAyADAALgAuAC4ALgAuAC0A
LAArACoAKAAoACgAKAAmACYAJgAmACgAKAAoACgAKAAoACgAKAAlACQAIwAiACMAJAAl
ACYAJAAkACQAJAAiACIAIgAiACQAJAAkACQAJgAmACYAJgAkACQAJAAkACQAJAAkACQA
JgAmACYAJgAoACgAKAAoACYAJgAmACYAJgAmACYAJgAmACYAJgAmACQAJAAkACQAIgAi
ACIAIgAiACIAIgAiACQAJAAkACQAIgAiACIAIgAiACIAIgAiACEAIAAfAB4AHAAcABwA
HAAeAB4AHgAeAB0AHAAbABoAHAAcABwAHAAaABoAGgAaABgAGAAYABgAGgAaABoAGgAY
ABgAGAAYABgAGAAYABgAFgAWABYAFgAUABQAFAAUABIAEgASABIAFAAUABQAFAAWABYA
FgAWABUAFAATABIAEAAQABAAEAAQABAAEAAQAA4ADgAOAA4AEAAQABAAEAAQABEAEQAR
AA8AEAASABMAFgAWABcAGAAWABYAFgAXABcAGAAZABoAGgAaABkAGAAbABsAGQAZABcA
FwAXABcAFQAUABQAEwARABEAEAAPAA4ADQAMAAwACwALAAsACQAIAAgACQAJAAcABgAF
AAQAAQAAAP///v/+//7//v/+//z//f/9//3//f/9//3//f/9//3//f/9//3//f/9//3/
+f/5//n/+P/3//f/9//6////CgAXACYAMwBDAFUAZAB2AJAAqwDBANcA6ADxAPEA5ADB
AIIAPAD//8r/nf+C/3z/gP+A/4D/hv+P/5X/mv+f/6H/nP+V/5T/kP+M/4n/i/+N/47/
lf+a/57/n/+h/6b/pv+o/6v/rf+s/63/s/+5/7z/wv/H/87/0v/X/9v/2//f/+X/5//p
/+v/6//r/+3/7f/s/+v/6v/q/+r/6f/o/+j/5f/k/+T/4//h/+H/4P/g/97/3//f/9//
3v/d/9z/2v/d/93/3f/e/97/3f/d/97/3P/c/93/3f/d/97/3//g/9//4P/f/9//3v/e
/97/3v/e/+D/4f/h/+L/4v/i/+L/4v/j/+P/4//m/+f/6P/o/+r/6v/r/+z/7f/u//D/
8f/y//P/8//z//T/9f/2//j/9//4//n/+v/5//r/+v/6//3//f/9//7/AgAAAAAAAAD/
///////+//7//v/+//3/+//6//n/9v/z//P/8v/y/+//7v/t/+z/6//r/+v/6//q/+n/
6f/o/+b/5P/i/+H/3//d/9z/2//Z/9n/2P/Y/9b/1v/V/9X/0v/R/9D/0P/O/83/zf/N
/8//z//P/8//zv/M/8v/yv/M/8z/zP/M/8z/zP/M/83/y//K/8r/yv/I/8j/yf/J/8n/
yf/J/8n/zP/M/8z/zf/L/8v/y//L/8n/yf/J/8n/y//L/8v/y//J/8n/yf/I/8j/yP/J
/8n/x//H/8f/xv/E/8P/wv/B/8L/wv/C/8L/wP+//7//v//A/8D/wP/A/8D/wP+//77/
vv++/77/vv+9/73/vf+8/7v/uv+4/7f/uf+5/7n/uP+4/7j/uP+4/7r/uf+5/7n/uP+3
/7b/tf+1/7X/tf+0/7T/tP+0/7T/s/+y/7H/sP+x/7H/sf+x/7H/sf+x/7L/sf+w/67/
rf+r/6v/q/+r/6v/q/+r/6v/rf+t/63/rf+r/6z/rP+s/6z/qv+q/6v/q/+t/63/qv+q
/6r/qv+q/6r/qv+q/6r/rf+t/63/rf+t/67/rv+u/67/r/+w/7D/sv+y/7P/s/+z/7P/
s/+z/7b/tv+2/7f/t/+1/7X/tf+1/7X/tf+z/7D/sP+v/6//sf+w/6//rv+t/6z/rP+r
/6v/q/+p/6j/qP+p/6n/qf+o/6f/pv+l/6T/o/+i/6L/ov+i/6L/ov+j/6P/o/+j/6P/
o/+j/6P/o/+j/6P/o/+j/6P/o/+j/6X/pf+i/6H/n/+h/6T/p/+w/73/zP/b/+3//f8O
ACIAPABZAHEAhwCYAKUApwCcAH8ASAAGAMP/iP9V/zL/Jv8o/yr/Kv8u/zf/P/9E/0v/
T/9M/0f/RP9E/0D/Pf8//0P/RP9H/0r/UP9T/1P/Vv9a/1r/W/9f/2T/Z/9p/23/cv96
/3//hP+I/4v/kf+X/5v/nP+d/57/n/+f/5//of+h/6P/o/+j/6T/pv+l/6T/pP+k/6T/
pf+l/6P/o/+i/6L/pP+l/6X/pf+l/6X/pf+k/6b/pf+k/6T/pf+l/6b/qP+o/6j/qf+p
/6f/qP+p/6r/qP+q/6r/q/+s/6z/rP+s/6z/rv+v/6//sP+w/7D/sP+z/7X/tv+3/7j/
uf+6/7r/vP+8/73/vv+//8D/wv/D/8X/x//I/8n/yv/L/8z/zv/P/9D/0f/S/9P/1P/U
/9T/1v/X/9j/2v/a/9j/2P/Y/9v/2//b/9r/3P/c/9z/2//Y/9j/2P/W/9X/1f/U/9T/
0//S/9H/0P/R/9H/0f/R/87/zf/N/8z/zf/M/8v/y//I/8f/x//H/8f/x//G/8b/x//I
/8j/yf/I/8f/xv/G/8f/x//I/8n/yf/J/8n/yf/J/8j/yP/I/8n/yv/L/8z/yv/K/8r/
y//L/8r/yv/K/8z/zP/N/83/y//L/8v/y//O/87/zv/P/8//z//P/8//0f/R/9H/0f/R
/9H/0f/R/9H/0f/R/9D/0v/S/9P/0//V/9X/1f/U/9X/1f/V/9X/2P/Y/9j/2P/W/9X/
1f/V/9b/1v/W/9b/2P/Y/9f/1v/Y/9j/2P/Y/9f/1//X/9b/1P/U/9P/0//U/9X/1v/W
/9j/2P/Y/9j/2P/X/9f/1//Z/9n/2f/Z/9n/2f/Z/9j/2v/a/9r/2v/Y/9j/2P/Y/9n/
2f/Z/9n/2f/Z/9n/2v/Y/9j/1//X/9n/2f/Z/9n/2f/Z/9n/2f/Z/9n/2f/Z/9n/2v/a
/9r/2v/Y/9j/2f/Z/9v/2//a/9r/2v/a/9r/2v/a/9r/2v/a/9r/2v/a/9r/2v/a/9r/
2v/a/9v/2//b/9v/3P/e/9//4P/g/+H/4//k/+X/5v/n/+f/6P/p/+z/7f/u/+7/7v/v
/+//7f/t/+3/7f/t/+7/7f/t/+7/6//r/+v/6v/r/+r/6f/o/+j/5//n/+f/5//m/+b/
5//p/+n/6P/n/+b/5f/k/+P/4v/i/+L/4v/i/+L/4//j/+P/4//j/+P/5P/l/+b/5//l
/+X/5f/l/+X/5f/l/+P/5P/j/+P/4//k/+n/9P8DABIAIQAzAEUAVABqAIQAoQC7ANEA
6AD1APkA8gDVAJwAVgAXAOD/sf+O/4D/gP+A/3z/fv+F/4//mP+d/6H/nP+X/5L/jv+K
/4n/if+L/5L/mf+e/57/n/+f/6L/ov+k/6f/rf+y/7f/u//D/8j/zv/R/9b/3P/h/+f/
6//t/+//7//v/+//7//v//H/8f/x//H/8f/y//L/8f/w//D/8f/y//T/9f/1//X/9P/0
//T/9f/1//X/9f/1//X/9P/1//X/9f/2//f/9//4//r/+P/4//n/+f/5//r/+//8//z/
/v/+////AAAAAAAAAAACAAQABQAFAAYABgAGAAYACQALAAwADQAOAA8AEAAQABIAEgAT
ABQAFgAWABcAFwAZABsAHAAdAB4AHwAgACIAJAAmACgAKgArACwALAAsAC8ALwAvADAA
NAAyADIAMgA1ADUANQA0ADYANgA2ADUANAA0ADQAMgAzADMAMgAyADMAMgAxADAALwAv
AC8ALwAuAC0ALQAsACsAKgApACkAKQApACoAKwApACkAKAAoACgAKAAnACcAKAAnACYA
JgAkACMAIwAjACUAJQAlACUAJQAkACQAJAAkACQAJAAkACYAJgAmACcAJwAmACYAJgAo
ACgAKQApACcAJwAnACcAKAAoACgAKQArACsAKwArACkAKQApACkAKwArACsAKwArACsA
KwAqACwALAAtAC0ALgAvADAAMAAvAC8ALwAvADIAMgAyADIAMgAxADEAMQAyADIAMgAy
ADQANAAzADIANAA0ADQANAA1ADUANQA0ADQANAAzADMANQA1ADUANAA1ADYANwA4ADYA
NQA1ADUANwA3ADcANwA3ADcANwA2ADgAOAA4ADgAOAA4ADgAOAA5ADkAOQA5ADsAOwA7
ADwAPgA+AD0APQA/AD8APwA/AD8APwA/AD8AQQBBAEEAQQBBAEIAQgBCAEQAQgBCAEMA
QwBDAEUARABGAEYARgBGAEYARgBGAEYASABIAEgASABIAEgASABIAEYARwBHAEcASQBK
AEwATQBOAE4ATwBQAFIAUgBSAFMAVQBWAFcAWABbAFwAXABcAF0AXQBbAFsAWQBZAFkA
WQBZAFgAWABXAFcAVwBWAFUAVABTAFIAUgBTAFMAUwBRAFAAUABRAFEAUQBQAE8ATgBP
AE4ATQBMAEwATABMAEwATgBPAE8ATwBPAE8ATwBPAFEAUQBRAFEAUQBRAFEAUQBRAE8A
TwBQAFEAUQBTAFQAWQBmAHMAggCRAKUAtQDEANoA9gAPASMBOQFMAVUBUwFGAR0B3ACY
AFsAKAD9/+T/5P/o/+b/5v/s//X/+/8AAAUABQAAAPv/+P/0//D/7f/t/+//8v/3//r/
/P///wEAAAAAAAIABwALABAAFQAdACMAKAAsADEAOAA8AD8AQwBHAEcASABJAEoASwBK
AEkASgBJAEsASwBLAEwASgBJAEgASABIAEgASQBJAEkASQBIAEgASABJAEkASQBJAEkA
SQBIAEgARwBGAEYASQBJAEoATABMAEwATQBNAEsATABNAE4ATgBQAFAAUQBSAFIAUgBS
AFIAVABVAFUAVgBWAFYAVgBXAFkAWgBbAFoAWwBcAFwAXgBeAF8AYABgAGAAYQBhAGMA
ZQBmAGcAZwBnAGcAaABpAGoAawBsAG0AbgBuAG4AbwBvAG8AcAByAHAAcABwAG8AbwBv
AG4AcABwAHAAbwBtAGwAawBoAGkAaQBoAGgAaQBoAGcAZgBlAGUAZQBlAGQAYwBjAGIA
YABeAFwAWwBbAFsAXABdAFsAWwBaAFoAWABYAFcAVwBWAFUAVABUAFIAUQBRAFEAUwBT
AFMAUwBRAFAAUABQAE8ATgBNAEwATABMAEwATQBLAEoASgBKAEgASABJAEkARwBHAEcA
RwBGAEYARgBHAEgASQBKAEsASQBJAEkASQBHAEcARwBHAEUARQBFAEQAQwBCAEIAQQBC
AEMARABEAEMAQwBDAEMAQgBCAEIAQgBEAEMAQwBDAEAAQABAAEAAQgBCAEEAQAA+AD4A
PgA+AD0APQA9ADwAOgA6ADkAOQA3ADcANwA2ADcAOAA5ADoAOAA3ADcANwA3ADcANwA3
ADcANwA3ADYANgA2ADYANgA1ADQAMwAyADEAMQAxADEAMQAxADEAMgAyADIAMQAxADEA
MQAxADEALwAvAC8ALwAvAC8ALwAvAC0ALgAuAC4ALwAuAC8AMQAxAC8ALQAuAC4ALgAu
AC4ALAAsACwALAAsACwALQAtAC8ALwAwADIAMwA0ADQANQA1ADQAMwAyADQANQA3ADkA
OAA5ADoAOgA6ADsAOwA5ADgANwA2ADUANQAzADIAMgAwAC8ALgAsACwALAAsACwALAAr
ACsAKwAnACYAJgAnACgAKQApACkAJQAjACEAHwAeAB4AHgAeAB4AHgAfAB8AHQAdAB0A
HQAbABsAGwAbAB0AHQAdAB0AHQAdAB0AHQAcABsAGQAZABwAIwAsADsASgBZAGcAdwCG
AJwAtgDPAOUA9QAIAQ8BDwEAAd0AngBYAB0A6v+//6j/pv+o/6T/oP+o/7P/uf/A/8X/
x//A/7v/uP+y/67/rf+v/6//sv+3/7z/wP/B/8H/xP/G/8b/yf/L/87/1f/d/+H/5v/s
/+//8P/0//v/AQAFAAcACAAJAAoACwAKAAkACgAJAAsACwALAAwADAALAAoACgAIAAgA
CQAJAAcABwAGAAYACAAJAAkACQAJAAkACQAIAAgABwAGAAYABwAHAAgACgAHAAYABgAF
AAQABAAEAAQAAgAEAAQABQAFAAQAAwACAAIABAAFAAUABAAEAAQABAAEAAUABQAFAAUA
BQAFAAQABgAGAAcACAAJAAoADAANAA0ADwAQABEAEQARABEAEgATABQAFQAWABUAFgAW
ABYAFwAXABcAGAAaABgAGAAYABkAGQAZABgAGAAYABgAFwAVABQAEwAQAA8ADwAOAA4A
CwAKAAkACAAFAAUABQAFAAQAAwADAAIA///+//3//f/6//n/+f/5//X/9f/0//T/9P/0
//P/8//w/+//7v/u/+z/6//r/+v/6//r/+v/6//p/+j/6P/o/+f/5v/l/+T/5v/m/+b/
5//m/+T/4//i/+L/4v/j/+P/4f/h/+H/4f/i/+L/4v/j/+L/4f/g/9//3P/b/9r/2f/Z
/9n/2f/Z/9f/1//X/9b/1P/U/9X/1f/V/9X/1f/U/9L/0f/Q/8//z//O/83/zP/M/8v/
y//L/8j/xv/E/8L/wP/A/7//vv+9/7z/u/+6/7n/uf+5/7j/uP+4/7f/t/+3/7f/t/+2
/7X/tP+z/7L/sv+x/7H/sf+v/6//r/+v/7H/sf+x/7D/rv+u/67/rv+s/6z/rP+s/63/
rf+t/63/q/+r/6v/rP+q/6r/qf+p/6v/q/+r/6v/qf+p/6n/qf+n/6f/p/+n/6f/qP+o
/6j/pv+k/6T/pf+j/6X/p/+m/6b/pv+m/6b/pf+k/6P/ov+k/6T/pf+l/6P/o/+k/6b/
pf+m/6b/p/+q/6r/qv+q/6n/qf+q/6v/qv+r/6z/rP+u/6//r/+t/6v/q/+r/6v/q/+p
/6j/qP+p/6n/qf+o/6X/pP+j/6L/ov+h/6H/of+d/5z/nP+d/5//n/+e/53/nP+b/5r/
mf+Y/5j/mP+Y/5j/mP+Z/5n/mf+Z/5n/mf+Z/5n/mf+Z/5f/l/+X/5f/mf+b/5v/mf+Y
/5n/mf+Z/5r/nf+k/7H/wv/T/+P/9f8EABYALgBHAGEAeQCMAJsAnQCYAH8ASAAEAMH/
iv9b/zb/Jv8k/yb/Jv8q/y//N/8+/0f/S/9I/z//PP86/zj/Nf81/zn/PP89/0L/Rv9J
/0v/TP9M/07/Uf9V/1j/Xf9h/2X/bP9y/3X/ev9+/4P/if+P/5P/lv+X/5j/mf+Z/5n/
m/+b/53/nf+d/57/nv+d/5z/nP+e/57/n/+f/5//n/+e/57/oP+h/6H/of+h/6H/of+g
/6L/of+g/6D/o/+j/6T/pv+k/6T/pf+l/6P/pP+l/6b/pv+o/6j/qf+q/6r/qv+q/6z/
rv+v/6//rv+u/67/rv+v/7H/sv+z/7b/t/+4/7j/uP+4/7n/uv+9/77/wP/B/8P/xf/G
/8f/yP/J/8r/zP/Q/9L/1P/W/9f/2P/Y/9j/2v/b/9z/3v/i/+D/4P/g/+P/4//j/+L/
4v/i/+L/4f/h/+L/4//i/+L/4//j/+T/4//i/+H/4P/d/93/3f/d/93/3f/e/97/3//e
/93/3f/e/93/3f/d/9n/2f/Y/9j/2v/a/9n/2f/Y/9f/1v/W/9b/1f/V/9X/1f/V/9X/
1f/X/9b/1v/W/9j/2P/Y/9j/2P/Y/9j/2f/b/9r/2v/a/9v/3P/e/9//3//f/9//3//k
/+b/6P/r/+z/7f/u/+//8f/x//H/8f/y//P/9P/1//P/8//z//L/9P/0//X/9f/3//f/
9//2//f/9//3//f/+P/4//j/+P/4//f/9//3//b/9v/2//b/9//4//j/+P/4//j/+P/4
//v/+//7//r//P/8//v/+//8//3//v/+//7//v/+//7/AAD///////8BAAEAAQABAAEA
AQABAAAAAgACAAIAAgACAAIAAgACAAMAAwADAAMABQAFAAUABgAGAAYABQAFAAUABQAF
AAUABwAHAAcABwAHAAcABwAHAAkACgAKAAoACgAIAAgACQALAAsACwAMAAwADAAMAAwA
DAAMAAwADAAOAA4ADgAOAA4ADgAPAA8ADwAPABAAEgATABQAFAAVABYAFgAWABYAFwAX
ABgAGQAYABkAGgAaABsAHQAeAB0AHQAdAB0AHQAbABkAGAAYABkAGQAZABgAFwAWABUA
FAAUABMAEwATABEAEAAQABEADwAPAA4ADQAOAA0ADAALAAoACgAKAAoACgAKAAsACwAL
AAsACwALAAsACwALAAsADAANAA4ADwAPAA8ADQANAAwACwALAA0AEAATABwAJwA2AEUA
VQBnAHgAjACoAMMA2wDvAAQBEQEVAQ4B8wC8AHgAOQAAAM//rv+i/6T/ov+g/6b/r/+3
/77/xf/H/8L/vf+4/7b/sP+v/6//r/+y/7f/vP++/8H/w//G/8b/yP/J/83/0P/V/9n/
4f/o/+z/7//2//z///8DAAcACQAMAA0ADgAPAA8ADwARABEAEQARABEAEgAUABMAEgAS
ABIAEgATABMAFQAVABQAFAASABMAEwATABMAEwATABIAFAATABIAEgATABMAFAAWABYA
FgAXABcAFQAWABcAGAAWABgAGAAZABoAGgAaABoAGgAcAB0AHQAdAB4AHwAgAB8AIQAi
ACMAIgAjACQAJAAmACYAJwAoACoAKgArACsALQAvADAAMQAzADMAMwA0ADcAOAA5ADoA
OwA8ADwAPAA9AD0APQA+AEEAQABBAEIAQwBDAEMAQgBEAEQARABDAEQARABEAEIAQQBB
AEAAQABBAEAAPwA+AD0APQA9AD0APAA7ADsAOgA6ADoAOgA7ADoAOQA5ADkAOAA5ADkA
OgA6ADoAOQA5ADgANwA2ADYAOAA3ADcANwA1ADUANQA1ADcANgA2ADYANgA2ADYANgA2
ADYANgA3ADkAOAA4ADgANgA2ADcANwA5ADkAOQA5ADgAOAA4ADkAOQA5ADkAOQA5ADkA
OQA5ADkAOQA5ADkAOwA7ADsAOgA6ADoAOwA7ADsAOwA7ADoAOwA7ADsAOwA8ADwAPAA8
AD4APQA9AD0AOgA6ADoAOgA6ADoAOQA4ADoAOgA6ADoAOQA5ADkAOAA6ADoAOQA5ADcA
NwA3ADYAOAA4ADgAOAA6ADkAOQA5ADkAOQA5ADkAOQA5ADkAOAA4ADgAOAA4ADgAOAA4
ADgAOQA5ADkAOQA4ADcANgA2ADgAOAA3ADcANQA1ADUANQA1ADUANQA1ADcANwA3ADcA
NwA4ADgAOAA6ADgAOAA5ADkAOQA3ADgAOAA4ADgAOAA4ADgAOAA4ADYANgA2ADYANgA2
ADYANgA2ADYANgA2ADcANwA3ADcAOAA6ADsAPAA6ADsAPAA8AD4APgA/AD8AQABBAEIA
QwBEAEQARABFAEUAQwBDAEMAQQBBAEEAPwBAAEAAPwA/AD0APAA7ADoAOQA4ADgANwA5
ADkANwA2ADYANwA3ADcANgA1ADQAMwAyADEAMAAwAC4ALgAuAC4AMQAxADEAMQAvAC8A
LwAvADEAMQAxADEALwAvAC8ALwAvAC0ALAAtAC0AMQAyADcAQgBPAFwAawB7AIsAmgCw
AMwA4wD3AA0BIAEpAScBGgHzALQAbgAzAAAA1f/A/8D/wv/C/8L/yv/R/9n/3v/j/+P/
3v/Z/9b/0v/O/8v/y//N/9D/0//W/9j/2//d/9z/3P/e/+H/5f/q/+//9f/7/wAABgAL
ABAAFgAZAB0AHwAjACQAJQAmACcAJQAlACcAJwAnACcAJwAoACgAJwAmACYAKAAoACkA
KQApACkAKAAoACYAJwAnACcAKQApACkAKAAqACkAKAAoACkAKQAqACwAKgAqACsAKwAp
ACoAKwAsACoALAAsAC0ALgAuAC4ALgAtAC4ALgAtAC8AMAAxADIAMgAzADMAMwA0ADUA
NgA2ADgAOAA5ADoAOgA6ADsAOwA9AD8AQABBAEEAQQBBAEIAQwBEAEUARgBHAEgASABI
AEkASQBJAEoATgBMAEwATABLAEsASwBKAEoASgBKAEkASgBKAEoASABHAEcARgBGAEcA
RgBFAEQAQQBBAEEAQQBCAEEAQQBAAEEAQAA/AD8APAA7ADsAOwA6ADsAOwA8ADsAOgA4
ADcAOAA3ADYANgA2ADUANQA1ADUANQA1ADUANQA0ADQANAA0ADQANAA0ADQANAA0ADUA
MwAyADIAMgAyADIAMwAzADUANQA1ADUANgA2ADYANwA1ADUANQA1ADUANQA1ADUANQA1
ADUANQA3ADcANwA2ADYANgA3ADcANgA1ADQAMgAzADMAMwAzADIAMgAyADIANAAzADMA
MwAyADIAMgAyADIAMgAxADAAMAAwADAAMAAxADEAMQAwADIAMgAxADEALwAvAC8ALgAw
ADAAMAAwAC4ALQAtAC0ALQAtAC0ALQArACsAKwAqACoAKgAqACoALAAsACwALAAqACkA
KAAnACcAJwAnACgAKgAqACkAKQAnACcAJwAnACUAJQAlACUAJQAlACUAJQAlACYAJgAm
ACYAJAAkACUAIwAlACUAJAAkACQAJAAkACIAIgAiACIAIAAgACAAIAAeAB4AHwAfAB8A
HwAgACIAIwAkACQAJQAmACYAJgAmACUAJQAmACcAKgArACwALAAsAC0ALQArACsAKwAr
ACsAKwApACgAKAAnACcAJwAmACcAJgAlACQAIwAhACAAHwAbABoAGgAbABsAGwAaABkA
FgAVABQAEwAUABQAFAAUABQAFAAVABUAEwATABMAEwATABMAEwATABUAFQAVABUAEwAT
ABEAEQAQAA8ADwATABoAIwAuADsASABZAGUAcQCCAJwAtgDLAOEA8wD+AP8A+QDcAKEA
XAAgAO//wv+l/6D/pP+i/57/ov+q/7P/uf/A/8P/v/+4/7X/tP+w/67/r/+x/7H/tP+3
/7r/uv+7/73/vv++/8D/xf/J/87/0//V/9v/4P/k/+f/7P/w//X/+//9//3/////////
//8BAAEAAwADAAIAAQAAAAAAAgABAAAAAAAAAAAAAQABAAAA///9//z//v//////////
///////+/wAA///+//7//////wAAAgAAAAAAAQABAAAAAAAAAAAA//8AAP////8AAAAA
AAAAAAAAAgADAAMABAAEAAQABAAFAAcACAAJAAgACQAKAAoACgAKAAsADAANAA4AEAAR
ABEAEwAUABUAFQAVABUAFgAVABYAFwAYABsAHAAcABwAHwAfAB8AIAAgAB4AHgAeAB8A
HwAfAB4AHgAeAB4AHQAeAB4AHgAcABsAGwAaABoAFwAWABUAFAARABEAEQARABAADwAP
AA4ADQAMAAsACwAKAAkACQAJAAcABwAGAAYABQAEAAIAAQACAAEAAAAAAAAA////////
///////////9//z//P/8//7//v/+//7//f/8//v/+//7//r/+v/6//z//P/9//3//f/9
//3//f/8//z//P/9//z/+//6//n/+//7//v/+//9//3//f/9//v/+//7//r/+v/6//v/
+//6//n/+P/2//X/9f/1//X/9v/2//b/9v/2//X/9f/1//L/8v/y//L/8v/y//H/8P/w
//D/8P/w//P/8//z//L/8v/y//H/8f/v/+//7//u//D/8P/w//D/8P/v/+//7//v/+//
7//v/+3/7f/t/+z/7f/u/+//8P/v/+7/7f/s/+z/7f/u/+//7f/t/+3/7v/u/+7/7f/t
/+7/7//w//H/7//v/+//7//x//H/8f/x//H/8v/y//L/8P/u/+7/7//x//H/7//s/+7/
7v/u/+7/8P/w//D/8P/w//H/8f/x//H/8v/0//X/9v/2//f/+P/4//j/+P/5//n/+v/7
//z//f/+//7//v/9//3/+//7//3//f/9//3/+//6//r/+f/7//v/+v/5//j/9//2//b/
9f/1//X/8//y//L/8//z//H/8P/v/+7/7f/s/+v/6v/s/+z/7P/s/+r/6//r/+v/7f/t
/+3/7f/t/+3/7f/t/+v/6//r/+v/7f/t/+3/7P/r/+3/7f/w//n/BgAVACQANQBHAFcA
aACAAJoAsQDHAN0A6gDvAOkA1AChAF4AHADh/7D/jf98/37/gP9+/4D/hv+P/5X/mv+f
/5v/lv+R/5D/jv+M/43/jf+R/5T/mf+e/57/n/+h/6b/qP+q/63/sf+y/7X/uf+9/8T/
yv/P/9L/1v/b/+H/4//l/+r/6//s/+3/7//v//H/8f/v/+//7//w//D/7//u/+7/7v/u
/+//7//v/+//7v/u//D/8f/x//H/8f/x//H/8P/x//H/8f/y//X/9f/2//j/9f/0//T/
8//1//b/9//4//b/+P/4//n/+v/6//r/+v/4//r/+//7//r/+v/6//r/+//9//7////+
////AAAAAAQABAAFAAYABwAIAAoACwANAA8AEAARABIAEwAUABYAFgAWABYAFgAZABoA
GgAaABsAGwAbABwAHAAaABoAGgAbABsAGwAaABoAGgAaABkAFgAWABYAFAATABMAEgAS
ABEAEAAPAA4ADQANAA0ADQAKAAkACQAIAAcABgAFAAUABAADAAMAAwAAAP///f/8//7/
/v/9//3/+v/5//j/+P/6//n/+f/5//n/+f/5//n/+f/4//j/+P/6//r/+v/6//r/+v/6
//v/+//6//r/+v/8//z//f/9//3//f/9//3//v/+//7////9//3//f/9////////////
AQABAAEAAQD////////+/wAAAAABAAEA/////////v///////////wAAAAAAAAAA/v/9
//3//f///wAAAQACAAAAAAD///7//v/+//7//v/////////+/wAAAAD/////AQABAAEA
AAD+/w==
         </WaveFormData>
      </LeadData>
      <LeadData>
         <LeadByteCountTotal>10000</LeadByteCountTotal>
         <LeadTimeOffset>0</LeadTimeOffset>
         <LeadSampleCountTotal>5000</LeadSampleCountTotal>
         <LeadAmplitudeUnitsPerBit>4.88</LeadAmplitudeUnitsPerBit>
         <LeadAmplitudeUnits>��V</LeadAmplitudeUnits>
         <LeadHighLimit>2147483647</LeadHighLimit>
         <LeadLowLimit>268435456</LeadLowLimit>
         <LeadID>V5</LeadID>
         <LeadOffsetFirstSample>0</LeadOffsetFirstSample>
         <FirstSampleBaseline>0</FirstSampleBaseline>
         <LeadSampleSize>2</LeadSampleSize>
         <LeadOff>FALSE</LeadOff>
         <BaselineSway>FALSE</BaselineSway>
         <ExcessiveACNoise>FALSE</ExcessiveACNoise>
         <MuscleNoise>FALSE</MuscleNoise>
         <LeadDataCRC32>3552049268</LeadDataCRC32>
         <WaveFormData>
GgAaABoAGgAcAB4AIAAiACQAJAAkACQAJAAkACQAJAAmACYAJgAmACQAJAAkACQAIgAi
ACIAIgAiACIAIgAiACQAJAAkACQAJgAmACYAJgAmACYAJgAmACQAJAAkACQAJgAmACYA
JgAmACYAJgAmACgAKAAoACgAKQAqACsALAAsACwALAAsAC0ALgAvADAAMQAyADMANAA1
ADYANwA4ADkAOgA7ADwAPwBAAEEAQgBDAEQARQBGAEgASgBMAE4AUQBSAFMAVABWAFYA
VgBWAFcAWABZAFoAWABYAFgAWABVAFQAUwBSAE8ATgBNAEwASgBIAEYARABAAD4APAA6
ADcANgA1ADQAMQAwAC8ALgAsACwALAAsACkAKAAnACYAJAAiACAAHgAdABwAGwAaABgA
GAAYABgAFwAWABUAFAAUABQAFAAUABIAEgASABIAEAAQABAAEAAOAA4ADgAOAA8AEAAR
ABIAEAAQABAAEAAOAA4ADgAOAA4ADgAOAA4AEAAQABAAEAAQABAAEAAQAA0ADAALAAoA
CwAMAA0ADgAQABAAEAAQABAAEAAQABAAEAAQABAAEAAQABAAEAAQAA4ADgAOAA4ADgAO
AA4ADgAOAA4ADgAOABAAEAAQABAAEAAQABAAEAANAAwACwAKAAgACAAIAAgACgAKAAoA
CgAMAAwADAAMAAsACgAJAAgACAAIAAgACAAHAAYABQAEAAQABAAEAAQABgAGAAYABgAE
AAQABAAEAAIAAgACAAIAAgACAAIAAgACAAIAAgACAAAAAAAAAAAAAAAAAAAAAAAAAAAA
AAAAAP7//v/+//7//P/8//z//P/+//7//v/+//z//P/8//z//P/8//z//P/7//r/+P/3
//j/+P/6//v//f/9//7//v/8//z//P/8/////////wEAAAABAAIAAgAEAAQABAAEAAQA
BAAEAAUAAgABAP7//f////////////3//f/8//z//P/6//r/+f/4//j/+P/3//T/8//y
//H/7v/t/+3/7P/s/+z/7f/t/+z/6//p/+j/6v/q/+v/6//r/+v/7P/s/+v/6v/p/+j/
5P/k/+L/4P/e/9z/2P/W/9f/3v/m/+7/9f/+/wYADwAfADMASwBeAG8AhgCeAK8AuQC7
AKEAdwBQADIAFQD8/+X/0f+9/7H/rP+s/6n/pP+g/57/mf+V/5L/jv+M/4v/jf+O/47/
kf+V/5f/mf+a/53/n/+f/6L/pP+o/6r/rv+x/7X/uf++/8L/yP/M/83/y//N/9D/0f/S
/9L/1P/W/9f/1//U/9P/0v/Q/9H/0f/S/9L/0v/S/9L/0v/S/9L/0v/T/9L/0f/S/9H/
z//P/8//z//P/8//z//Q/9D/0P/R/9L/0v/R/9D/z//P/9D/0f/R/9D/0P/R/9H/z//R
/9D/0f/S/9P/0//U/9f/2P/Z/9n/2P/Y/9n/2v/Z/9r/2//d/+D/4v/k/+b/6v/t/+//
8f/x//H/8//0//j/+f/7//3//v///wEAAQACAAQABQAHAAUABgAGAAYACQAJAAgACAAH
AAYABgAFAAIAAQD///3/+f/3//X/9P/z//L/8f/y/+3/7P/q/+j/5v/m/+X/5P/k/+P/
4v/h/97/3f/c/9v/2f/X/9X/0//Q/8//zv/O/83/zP/M/8z/y//L/8r/yv/I/8j/x//H
/8n/yf/J/8n/yP/H/8b/xP/G/8b/xv/G/8T/xP/E/8P/w//D/8P/w//C/8L/wv/C/8L/
wv/D/8X/xv/I/8j/yP/J/8n/yf/J/8j/x//F/8T/xv/H/8n/yv/K/8n/yf/J/8f/x//H
/8j/yv/K/8n/yf/I/8f/xv/F/8f/yP/I/8j/yP/I/8f/x//F/8X/xf/F/8X/xf/E/8T/
wv/C/8L/wv/A/8D/wP/A/77/vf+8/7v/vP+9/77/v/+9/73/vf+9/73/vf+9/73/u/+7
/7v/u/+7/7r/uv+6/7r/uv+6/7r/uP+4/7j/uP+5/7n/uf+6/7j/uP+4/7j/t/+2/7X/
s/+z/7P/s/+z/7P/s/+z/7P/s/+z/7P/s/+1/7X/tf+1/7P/s/+z/7P/s/+1/7X/tP+y
/7L/sv+y/7L/sv+y/7L/tP+z/7P/tP+y/7T/tf+1/7X/tv+2/7b/tP+0/7T/tf+z/7P/
tf+2/7n/uv+6/7r/vP+8/7z/vP++/77/v/+//73/u/+7/7v/vf+9/73/u/+7/7r/uv+6
/7b/tv+1/7T/tP+0/7P/sv+x/7D/r/+u/6v/q/+q/6r/rP+t/63/rf+r/6r/qv+q/6z/
rf+t/63/rf+u/67/rv+s/6z/rP+s/6z/rP+q/6j/pP+g/57/n/+i/6r/sv+9/8j/1P/d
/+n//f8TACgANwBMAGIAcwB/AIEAbwBJAB4A+v/d/8b/sf+f/43/f/94/3b/df9y/3D/
bv9p/2P/Yv9i/2D/X/9f/2D/Yv9j/2X/Z/9r/2r/a/9v/3P/dP94/3z/fv+A/4X/i/+P
/5T/mP+a/57/of+j/6f/qP+p/6r/qv+q/6z/rf+t/63/rf+t/6z/rf+t/67/rv+u/67/
rv+u/6z/rP+s/63/rf+t/6//r/+v/6//r/+v/63/rf+t/67/rv+u/6//sP+z/7P/s/+z
/7H/sv+z/7P/sv+y/7P/s/+0/7f/t/+5/7r/u/+7/7z/vf++/7//v//B/8L/xP/G/8f/
yP/J/8v/y//M/83/zv/S/9X/1//Z/9r/2//e/+D/4v/j/+X/5//o/+n/6//r/+z/7v/v
//H/7//w//D/8P/x//H/8P/w//H/8P/w/+//7v/t/+v/6f/l/+P/4f/g/9z/2v/Y/9j/
1f/U/9L/0P/O/87/zf/M/8r/yf/I/8f/xv/F/8T/w//C/8H/wP+//7z/u/+6/7r/u/+6
/7r/uv+5/7n/uP+4/7j/uP+3/7f/t/+3/7f/t/+3/7f/t/+2/7j/uP+4/7j/tv+2/7b/
tf+1/7X/tf+1/7b/tv+2/7b/tf+0/7T/tf+4/7r/uv+6/7v/u/+7/7v/u/+7/7r/uv+9
/73/vv++/77/vf+9/73/v/+//7//wP++/77/vf+9/77/v//A/8H/wf/C/8L/wv/A/8D/
v/+//7//v/+//7//wP/B/8H/wv/C/8L/wv/C/8L/wv/C/8L/wf/B/8H/wf/B/8H/wf/B
/8P/w//D/8P/wf/B/8H/wf/B/8H/wf/B/8H/wP/A/8D/w//E/8X/xv/G/8b/xv/G/8X/
xf/F/8b/xv/G/8b/xv/E/8T/xP/D/8X/xf/F/8X/xf/F/8X/xf/F/8X/xf/F/8f/x//H
/8f/x//H/8f/x//H/8f/yf/I/8j/yP/I/8j/yP/I/8j/yP/K/8r/yv/K/8r/yv/K/8r/
zP/M/8z/y//J/8r/yv/M/83/zf/N/87/z//Q/9H/0v/S/9P/0//T/9X/1v/X/9j/2v/a
/9r/2v/a/9r/2v/a/9v/2//b/9n/2f/Z/9n/2f/b/9n/2f/Y/9r/2v/Y/9j/1//W/9b/
1v/W/9b/1v/W/9X/1P/T/9P/1P/U/9T/1f/V/9X/1f/U/9T/1P/U/9X/1f/V/9X/1v/W
/9b/1v/W/9b/2P/Y/9b/1v/U/9D/zP/M/83/1P/c/+L/6//2//7/BwAXAC0AQwBYAG0A
hgCeALEAvwDDAK8AhwBgAEIAJwAOAPf/4f/L/7n/sP+u/6v/qP+m/6T/n/+b/5j/lv+U
/5P/lf+Y/5r/nf+f/6H/of+i/6P/pf+n/6z/sv+2/7z/wP/F/8n/zf/Q/9T/2P/c/9//
4f/j/+L/4//k/+T/5P/m/+f/5//p/+n/6f/o/+n/6f/q/+r/7P/s/+z/7P/s/+z/7P/t
/+3/7f/v/+//8f/x//H/8f/y//P/9P/2//j/+P/5//r//f/9//3//f///wAAAQABAAIA
AgADAAMAAgAFAAUABwAIAAkACQAKAA0ADgAPAA8AEQASABQAFgAZABoAGwAdAB8AIAAh
ACIAIgAlACcAKQAsAC0AMAAyADYANwA5ADsAPQA/AEIAQwBEAEYARwBJAEsATABMAEwA
TQBNAEwATABNAEwATABLAEoASQBHAEUARQBDAEEAQAA+ADwAOgA6ADkAOAA2ADQAMAAw
AC8ALgAtAC0ALQAtACoAKQAoACcAJwAnACcAJwAoACcAJgAmACUAJAAkACQAJQAlACQA
JAAkACQAIwAjACUAJQAlACUAIwAjACMAIgAkACQAJAAkACYAJgAmACUAJQAlACUAJQAm
ACYAJgAmACcAJgAmACcAJgAoACgAKAArACsAKwArACsAKwAqACoAKwArACwALAAsACsA
KwArAC0ALQAtAC4AMAAwAC8ALwAxADEAMQAxADEAMgAyADIAMgAyADEAMQAzADMAMwAz
ADMAMwAyADIAMgAyADIAMgAyADIAMgAyADEAMQAxADEAMwAzADMAMwA1ADUANQA1ADUA
NQA1ADUANwA3ADcANwA3ADYANgA2ADYANgA2ADYANgA2ADYANgA3ADcANwA4ADoAOgA6
ADoAOAA4ADgANwA3ADcANwA3ADkAOQA5ADkANwA3ADcANwA5ADkAOQA5ADkAOQA5ADkA
OwA5ADsAOgA6ADoAOgA6ADoAOgA6ADoAPAA8ADwAPAA8ADwAPAA8ADoAOgA5ADkAPAA8
AD4APwA/AD8AQABAAEIAQgBCAEIAQwBDAEMARQBGAEcASABIAEgASABIAEgARgBGAEYA
RwBJAEkARwBHAEcARwBHAEcARQBFAEQARABGAEQARABDAEAAQABAAD8APgA9ADwAOwA6
ADkAOQA4ADoAOgA7ADsAOwA7ADoAOgA4ADgAOQA5ADsAOwA8ADwAPAA8ADwAPAA8ADoA
OgA2ADIAMAAuAC4ALwA2AD4ARgBPAFoAZABvAH8AlQCpALwAzwDoAP4ADwEbARkB+wDP
AKgAjABxAFwASQA1AB8AEQAOAAoABQACAP7/+v/1//P/8v/u/+z/6//r/+z/7v/x//H/
8//z//b/9//5//v/AAAGAAoAEAAWABsAHQAhACQAKAAsAC4ALwAxADEAMgAzADQANAAz
ADQANAAzADMAMwAzADIAMQAxADIAMgAyADIAMgAyADIAMgAyADMAMQAxADMAMwAzADMA
MwAzADMAMwAzADQAMgAyADMANAA1ADUANQA1ADMANAA1ADUANgA2ADcANwA3ADkAOAA5
ADoAOwA7ADwAPQA+AD8APwA/AEAAQgBEAEUARgBHAEkARwBIAEkASgBMAE8AUQBTAFQA
VQBYAFoAXABdAF8AYQBkAGUAZwBnAGYAaABpAGsAbQBuAG4AbgBvAG8AbgBuAGwAagBp
AGcAZgBlAGMAYQBeAFsAWABWAFQAUgBQAFAATwBOAEwASgBGAEYARQBEAEIAQQBAAD8A
PAA7ADoAOQA6ADkAOAA3ADgANwA2ADYANQA0ADQANAAyADEALwAuACwALAArACsALQAt
AC0ALQAtAC0ALQAsACsAKgApACgAJgAmACYAJQAlACUAJQAlACQAJAAkACQAIwAiACIA
IwAjACQAIwAiACMAIwAjACMAIQAhACAAIAAhACEAIgAiACAAHwAfAB8AHQAdAB0AHgAe
AB4AHQAdABsAGwAbABsAGwAcABwAHAAcABwAGwAbABkAGQAZABkAGQAZABgAGAAYABgA
GAAYABYAFgAWABYAFAATABIAEQAPAA8ADwAPABIAEwAUABUAFAATABIAEQAPAA8ADwAP
AA8ADgAOAA4ADgAOAA4ADgANAAwACwAKAAkACQAJAAoACgAKAAoACgAKAAoACgAJAAkA
CQAJAAkABwAHAAcABwAFAAUABQAFAAMAAwADAAMABQAFAAUABQADAAMAAwAEAAQABAAE
AAQAAgACAAIAAgAAAAAAAAD/////AAAAAAIAAwADAAMABAAGAAYABgAGAAYABwAHAAcA
BwAIAAkACgAIAAgACAAIAAYABgAGAAYABwAHAAcABQAFAAUABQAFAAMAAQABAAAAAgAC
AAAAAAD9//z//P/8//3//P/7//r/9v/0//L/8f/w//D/8P/x//H/8f/x//D/7v/u/+7/
7//t/+3/7f/u/+7/7v/u/+7/7v/w//D/7v/q/+b/4v/e/9z/3//k/+r/9P///woAEgAf
AC8ARQBbAGwAewCSAKgAuQDHAMUAqQB/AFgAOgAhAAgA8f/d/8n/u/+4/7b/s/+u/6z/
qv+n/6H/nv+a/5b/l/+V/5b/mP+d/6H/of+h/6L/pf+n/6n/rP+u/7T/uv/A/8P/x//L
/8z/zv/Q/9L/1//Z/9v/2v/b/9z/3P/c/97/3//f/93/3f/d/9z/3f/d/97/3v/e/97/
3v/e/93/3P/b/9v/2//b/93/3f/d/93/3f/d/93/3f/d/97/3v/e/9//4P/f/9//3//f
/9//4P/h/+H/4v/i/+P/4//h/+P/4v/j/+L/4//j/+T/5f/m/+f/5//p/+r/7P/u/+3/
7v/v//H/8v/0//b/+P/4//v//f////7///8CAAQABAAFAAcACQAMAA0ADwAPAA4AEAAR
ABMAEQASABIAEgARABEAEAAQABEAEAAQAA8ADAALAAkABwAFAAMAAQAAAPv/+P/1//T/
8f/w/+7/7P/q/+r/6f/o/+b/5f/k/+P/4P/f/97/3f/a/9n/2P/X/9j/1//W/9b/1f/U
/9T/1P/V/9X/1P/U/9P/0v/Q/8//0f/R/9H/0f/Q/8//zv/M/8z/zP/M/8z/zv/O/87/
zf/M/8v/yv/J/8z/zP/M/8z/y//K/8r/y//M/87/zv/O/87/zf/M/8v/y//L/8r/yv/L
/8v/zP/M/8z/y//L/8v/yf/J/8n/yv/K/8r/yf/J/8f/x//H/8f/xf/G/8b/xv/I/8j/
x//H/8f/x//H/8f/xf/F/8T/xP/E/8T/xP/E/8T/xP/E/8T/xf/F/8X/xf/D/8P/w//D
/8P/w//D/8P/xf/F/8X/xf/D/8P/w//D/8X/xP/E/8T/wv/C/8L/wv/C/8L/wv/C/8H/
wf/B/8L/wv/C/8L/wv/C/8L/wv/B/8P/w//D/8P/w//D/8P/w//D/8P/w//D/8P/w//D
/8P/w//D/8P/w//B/8H/w//E/8L/wv/C/8L/wP/A/8D/wP/B/8L/w//D/8P/xP/E/8b/
x//H/8f/yP/I/8j/yP/I/8j/yf/J/8n/y//M/83/zv/O/87/zv/O/87/zv/O/87/0f/R
/9H/z//P/8//z//P/8//zf/N/8z/zP/M/8r/yv/H/8b/xv/G/8f/xv/F/8T/w//C/8H/
wf/C/8L/wv/D/8P/w//D/8L/wv/C/8L/w//B/8H/wf/C/8L/wv/C/8L/wv/C/8L/wP++
/7z/uP+0/7L/s/+2/77/yP/T/9z/5v/x//3/DwAlADoATQBiAHgAiwCZAJ0AjwBrAEAA
HgADAOr/0/+7/6f/l/+Q/47/i/+I/4j/hv+B/3v/eP94/3b/c/9z/3b/eP95/33/f/+B
/4D/gf+B/4P/hv+K/47/lP+W/5v/n/+l/6b/qv+s/7D/tf+3/7v/uv+7/7z/vP+8/77/
v/+//7//v/+//77/vf+9/77/vv++/77/vv++/8D/wP/A/8H/v/+//8H/wf/B/8H/wf/B
/8H/wf/B/8L/xP/E/8X/xv/F/8X/xf/F/8X/xv/H/8f/yP/I/8n/yf/K/83/zf/P/9D/
0f/R/9L/0f/S/9P/0//T/9T/1v/Y/9n/2v/b/93/3f/e/9//4P/i/+X/5//p/+j/6f/s
/+7/8v/z//X/9//4//n/+//7//z//v///wEAAgAEAAUABgAHAAcABgAGAAcABgAGAAUA
AgABAP///f/9//v/+f/4//b/9P/y//L/7//u/+z/6v/o/+j/5//m/+T/4//i/+H/4v/h
/+D/3//e/93/3P/b/9r/2f/Y/9j/2f/Y/9j/2P/X/9f/1v/W/9T/1P/T/9P/1f/V/9X/
1f/T/9P/0//S/9T/1P/U/9T/1v/W/9b/1f/V/9X/1f/V/9b/1v/W/9b/1f/U/9T/1f/U
/9b/1v/W/9n/2f/Z/9n/2f/Z/9j/2P/Z/9n/2v/a/9j/1//X/9f/2f/Z/9n/2v/a/9r/
2f/Z/9v/2//b/9v/2//c/9z/3P/c/9z/2//b/9v/2//b/9v/2//b/9r/2v/c/9z/3P/c
/9z/3P/c/9z/2//b/9v/2//b/9v/2//b/9v/2//b/9v/2//b/9v/2//b/9v/2//b/9v/
2v/a/9r/3P/c/9z/3P/c/9z/3P/c/9v/2//b/9z/3P/c/9z/3P/a/9r/2v/Z/9v/2//b
/9v/3f/d/93/3f/b/9v/2//b/93/3f/d/93/3f/d/93/3f/d/9//3//e/97/3v/e/97/
3v/e/97/3v/g/+D/4P/g/+D/4P/g/9//4f/i/+L/5P/l/+X/5f/m/+b/5v/m/+b/5v/n
/+f/5//p/+r/6//s/+7/7v/u/+7/7P/s/+z/7P/t/+3/7f/r/+z/7f/u/+//7//t/+3/
7P/s/+z/6v/q/+n/6P/o/+j/5f/k/+P/4v/i/+L/4v/j/+L/4v/i/+P/4//j/+P/4v/i
/+L/4v/j/+H/4f/h/+L/4//k/+X/5v/m/+b/5v/k/+T/4v/e/9z/2v/Z/97/5P/s//f/
AgAMABUAIwA5AFEAZAB1AIwApgC5AMUAywC5AJEAaABGAC0AFAD9/+f/0//D/7z/uP+1
/7L/sP+s/6n/o/+i/6L/oP+f/5//nv+e/6H/pf+l/6f/qv+t/6//sf+0/7j/uv++/8T/
y//P/9P/1v/a/97/4P/h/+P/5f/m/+f/6P/o/+b/6P/p/+n/6v/r/+z/7P/s/+3/7//w
/+7/7v/u/+7/7v/u/+7/7//v/+//8f/x//P/8//z//P/9f/1//X/9v/4//j/+f/6//3/
/f/9//3/+//8//3//f/9//7/AAABAAIABQAFAAcABgAHAAcACAALAAwADQANAA0ADgAQ
ABIAFQAWABcAGQAaABwAHgAgACIAJQAnACkALAAtADAAMgA0ADUANwA5ADwAPQA/AD8A
QgBEAEUARwBHAEgASABIAEsASwBKAEoASwBKAEoASQBKAEkARwBFAEUAQwBBAEAAPAA6
ADgAOAA3ADYANAAyADIAMgAxADAALgAtACwAKwAqACkAKAAnACYAJQAkACMAJAAjACIA
IgAjACIAIgAiACEAIQAgACAAIAAgAB8AHwAeAB0AHAAbAB0AHQAdABwAHAAcABwAHAAc
ABwAHAAbAB0AHQAdAB0AHAAcABwAHAAcABwAHQAfAB8AIAAfAB4AHwAfAB8AHwAhACEA
IAAgAB8AHwAgACAAIgAhACEAIQAfAB8AHwAgACAAIAAfAB8AIQAhACEAIQAfACAAIAAg
ACIAIgAhACEAHwAfAB8AHwAhACEAIAAgACAAIAAgACAAHgAeAB4AHgAdAB0AHQAdAB0A
HQAdAB0AHQAdAB0AHQAfAB8AHwAfAB0AHQAdAB0AHwAeAB4AHgAeAB4AHgAeAB4AHgAe
AB4AHwAfAB8AIAAiACIAIgAiACQAJAAkACMAIQAhACEAIQAfAB8AHwAfACAAIQAiACMA
IwAjACMAIwAlACUAJQAlACUAJQAlACQAJAAkACQAJAAkACQAJAAkACQAJAAkACQAJgAm
ACYAJgAmACYAJgAmACYAJQAlACYAKAAqACsAKwApACoAKgAqACsALAAtAC8ALwAvADEA
MgAzADQANAA0ADQANAA0ADQANAA0ADUANQA1ADMAMwAzADMAMwAzADEAMQAwADAAMAAu
AC4ALQAsACwALAArACoAKwAqACkAKAAnACcAJgAmACYAJwAnACcAKQAoACgAKAAoACkA
KQApACkAKgAqACoAKAAoACgAKAAoACYAJgAkACAAIAAeAB8AJgAsADQAPQBGAFAAWwBt
AIMAlwCoAL0A1gDsAP0ACQEFAeUAuQCWAHgAXwBIADcAIwARAAMA/v/8//f/9P/y/+7/
6//n/+b/5P/i/+H/4f/g/+L/5f/n/+f/6//s/+3/7//x//T/+v/+/wIACAAPABEAEwAY
ABwAHgAgACMAJQAlACYAJwAoACgAJgAoACkAKQApACkAKQAoACkAKQAqACoAKgAqACoA
KgAqACoAKgArACoAKQAqACkAKwArACsAKwArACsAKwAsACoAKgArACwALQAtAC0ALQAt
AC4ALwAvAC4ALgAvAC8ALgAxADEAMwAyADMAMwA0ADcAOAA5ADkAOQA6ADwAPgA/AEAA
QQBDAEMARABFAEYASABLAE0ATwBQAFEAVABWAFcAVwBYAFkAXABdAF8AXwBgAGIAYwBl
AGMAZABkAGQAZQBlAGQAZABiAGAAXwBdAFwAWwBZAFcAVgBVAFQAVABUAFIAUABQAE0A
TABKAEgARABEAEMAQgBAAD8APgA9ADwAOwA6ADkANgA1ADQAMwA1ADUANQA2ADMAMgAy
ADIALwAvAC4ALgAwADAALwAvAC0ALQAtAC0ALQAtAC0ALAAqACoAKgAqACoAKgAqACkA
KQApACkAKQAoACgAKAAoACkAKAAoACkAKAAqACoAKgApACkAKQApACkAKQAoACgAKQAp
ACoAKgAqACkAKQApACkAKQApACoAKgAqACkAKQApACkAKQApACgAKAAnACYAKAAoACcA
JwAnACcAJwAnACUAJQAkACQAJAAkACQAJAAkACQAJAAkACQAJQAmACcAJQAlACUAJQAl
ACUAJQAlACMAIwAjACMAIwAjACMAIwAhACAAIAAgAB4AHgAeAB4AIAAgACAAIAAfAB8A
HwAgACAAIAAgACAAIgAiACIAIQAfAB8AHwAfAB0AHQAdAB0AHQAdAB0AHQAdAB0AHQAd
AB0AHQAdAB0AHQAdAB0AHAAeAB4AHgAeAB4AHgAeAB4AHAAcABwAHAAcABwAHAAbABsA
HAAcAB4AIQAhACEAIgAiACIAIgAiACAAIQAhACEAJQAmACcAKAAoACgAKAAoACgAKAAo
ACgAKAAnACYAIwAkACUAJgAnACcAJQAlACQAIwAiAB8AHgAdABwAHAAcAB0AHAAbABoA
GQAYABcAFwAYABgAGAAZABgAFwAWABQAFgAWABYAFwAXABcAFwAYABgAGAAYABgAGAAW
ABYAFAASAA4ACgAIAAoADwAWABwAJgAxADoAQABNAGMAeQCLAJ4AtQDOAOAA7wDxANsA
swCLAHAAVgA/ACwAFwABAO//6f/o/+b/4f/g/9z/1v/R/8//zv/M/8z/zf/P/9D/0P/R
/9P/0f/T/9T/1f/X/9v/3v/i/+j/7P/w//P/9//7//z/AgAGAAoADQAPAA8AEAARABIA
EgARABIAEgARAA8ADwAPAA4ADgAPABEAEgASABIAEgASABEAEAAPAA8AEQARABMAEwAT
ABMAEwATABMAEwATABQAEgASABMAFAATABMAEwATABMAFAAVABUAFAAUABUAFQAWABkA
GQAbABwAHQAdAB4AHQAeAB8AHwAhACIAJAAmACUAJgAnACkAKwAsAC0ALgAwADMANQA3
ADgAOQA8AD4APgA/AEEAQwBCAEMARQBFAEYASABJAEsASwBMAEwATABNAE0ATABMAEoA
SABHAEUARABDAEEAPwA/AD0AOwA6ADgANgA0ADQALwAuACwAKgAoACgAJwAmACQAIwAi
ACEAIAAfAB4AHQAcABsAGgAZABgAFwAWABYAFQAUABQAFAATABMAEgASABIAEgARABEA
DwAPAA8ADwANAA0ADQAMAA4ADgAOAA4ADAAMAAwACwAMAA0ADgAPABAAEAAQABAADwAO
AA4ADwAPABAADwAOAA4ADQAMAAsADAANAA0ADgARABEAEgASABEADwAOAA0ADQANAA0A
DgAMAAwACwALAA0ADQANAA0ADQAOAA4ADgAMAAwACwALAAkACQAJAAkACwALAAoACgAK
AAoACgAKAAgACAAIAAgABwAHAAcABwAHAAcABwAHAAcABwAHAAcABwAHAAcABwAHAAcA
BwAHAAUABAAEAAQABAAEAAQABAACAAIAAgACAAMAAwADAAQABAAEAAQABAACAAIAAgAB
AAMAAwADAAMAAwADAAMAAwADAAMAAwADAAMAAwADAAMAAgABAAAA////////AQACAAIA
AgACAAIAAAAAAAAAAAACAAIAAQABAAIAAgAEAAUAAwADAAQABAACAAIAAgACAAMAAwAD
AAUABAAFAAYABgAGAAYABgAGAAYABgAGAAcABAADAAAA//8BAAEAAQABAP3//f/8//z/
+v/4//j/9//0//T/9P/z//D/7//u/+3/7P/r/+v/6v/q/+r/6//r/+n/6f/o/+j/6v/q
/+v/6//p/+n/6v/q/+j/6P/o/+j/6v/q/+j/5v/i/97/3P/e/+H/6v/w//j/BQAOABYA
IwA3AEsAXwBwAIUAnACyAMEAyQC9AJsAcQBQADQAGwAEAO//2f/H/73/uv+4/7X/tP+w
/6r/o/+h/6D/nv+c/53/n/+e/6L/pf+n/6f/p/+o/6v/r/+x/7T/tv+6/7z/wP/F/8v/
z//U/9j/2v/e/9//4f/j/+T/5f/m/+b/6P/q/+v/6//p/+n/6f/o/+f/5//o/+j/6P/o
/+j/6P/o/+j/6P/p/+v/6//t/+3/7f/t/+3/7f/u/+//8P/y//D/8P/x//L/8v/x//D/
7//w//L/9P/1//b/9v/3//f/9v/5//n/+//6//v/+//8//v//P/9//3///8AAAIABAAF
AAYABwAJAAoADAAOABAAFAAXABkAGwAdAB8AIwAmACgAKQArAC0ALAAtAC8ALwAyADQA
NQA3ADcAOAA4ADgAOAA3ADUANAA1ADQANAAzADAALwAtACsAKwApACcAJgAmACQAIgAi
AB8AHgAcABoAGgAaABkAGAAUABMAEgARABAADwAOAA0ADAALAAoACQAKAAkACAAIAAkA
CAAIAAgABQAFAAQABAAGAAYABQAFAAUABQAFAAUABQAFAAUABAAFAAYABwAIAAgACAAI
AAcACAAJAAoACwAPABAAEQASABMAEgASABMAFAAWABYAFgAVABUAFQAVABcAFwAWABYA
FwAXABgAGAAaABkAGQAZABsAGwAbABwAGgAaABkAGQAbABsAGwAbAB0AHgAeAB4AHgAe
AB0AHQAeAB8AIAAhACEAIQAgACAAIAAgACAAIAAiACIAIgAiACEAIQAhACEAIwAjACMA
IwAhAA==
         </WaveFormData>
      </LeadData>
      <LeadData>
         <LeadByteCountTotal>10000</LeadByteCountTotal>
         <LeadTimeOffset>0</LeadTimeOffset>
         <LeadSampleCountTotal>5000</LeadSampleCountTotal>
         <LeadAmplitudeUnitsPerBit>4.88</LeadAmplitudeUnitsPerBit>
         <LeadAmplitudeUnits>��V</LeadAmplitudeUnits>
         <LeadHighLimit>2147483647</LeadHighLimit>
         <LeadLowLimit>268435456</LeadLowLimit>
         <LeadID>V6</LeadID>
         <LeadOffsetFirstSample>0</LeadOffsetFirstSample>
         <FirstSampleBaseline>0</FirstSampleBaseline>
         <LeadSampleSize>2</LeadSampleSize>
         <LeadOff>FALSE</LeadOff>
         <BaselineSway>FALSE</BaselineSway>
         <ExcessiveACNoise>FALSE</ExcessiveACNoise>
         <MuscleNoise>FALSE</MuscleNoise>
         <LeadDataCRC32>1490388364</LeadDataCRC32>
         <WaveFormData>
4v/i/+L/4v/k/+b/6P/q/+r/6v/q/+r/6v/q/+r/6v/r/+z/7f/u/+z/7P/s/+z/7P/s
/+z/7P/u/+7/7v/u//D/8P/w//D/8P/w//D/8P/w//D/8P/w//L/8v/y//L/8v/y//L/
8v/0//T/9P/0//X/9v/3//j/+v/6//r/+v/8//z//P/8//3//v///wAAAQACAAMABAAH
AAgACQAKAAwADAAMAAwADgAQABIAFAAVABYAFwAYABsAHAAdAB4AIQAiACMAJAAkACQA
JAAkACcAKAApACoAKAAoACgAKAAmACQAIgAgAB4AHgAeAB4AHAAaABgAFgAUABIAEAAO
AAsACgAJAAgABQAEAAMAAgACAAIAAgACAP///v/9//z/+//6//n/+P/2//b/9v/2//T/
9P/0//T/8v/y//L/8v/w//D/8P/w//D/8P/w//D/8P/w//D/8P/u/+7/7v/u/+//8P/x
//L/8P/w//D/8P/w//D/8P/w//D/8P/w//D/8P/w//D/8P/y//L/8v/y//H/8P/v/+7/
7//w//H/8v/0//T/9P/0//b/9v/2//b/+P/4//j/+P/2//b/9v/2//j/+P/4//j/+P/4
//j/+P/4//j/+P/4//r/+v/6//r/+v/6//r/+v/4//j/+P/4//b/9v/2//b/9v/2//b/
9v/3//j/+f/6//j/+P/4//j/9v/2//b/9v/2//b/9v/2//j/+P/4//j/+v/6//r/+v/4
//j/+P/4//j/+P/4//j/+P/4//j/+P/4//j/+P/4//j/+P/4//j/+v/6//r/+v/6//r/
+v/6//r/+v/6//r/+v/6//r/+v/6//r/+v/6//j/+P/4//j/+v/6//r/+v/5//j/9//2
//b/9//4//n/+v/8//3//v/8//z//P/8////AAAAAAIAAgADAAQABAAEAAQABAAEAAQA
BQAFAAUAAwACAAIAAgAEAAQABAAEAAMAAwADAAEAAwACAAIAAQACAAEAAQAAAP7//P/6
//j/9//3//f/9//3//f/+P/4//X/9f/1//X/9v/3//j/+f/5//n/+f/5//f/9//3//f/
8//y//L/8f/v/+r/6f/l/+f/7f/w//X/9//9/wIACgAUACQANgBEAFMAZgB+AI8AoACq
AJ8AggBjAE0APAAnABUABADy/+f/4f/c/9j/0f/M/8j/wf++/7v/uf+2/7X/t/+3/7f/
uf+8/77/v//A/8P/xP/G/8j/y//N/9D/0P/T/9n/3f/i/+n/7P/u/+7/7P/r/+7/7//y
//P/9//3//f/9//2//X/9P/0//X/9v/4//n/9//3//b/9v/2//b/9v/2//b/9v/2//b/
9P/0//T/9P/1//j/+//9//3//P/7//v/+//7//z//f/+////AAABAAAA/////wAAAQAB
AAIAAgADAAMABgAGAAgACQAKAAoACgALAAwADQAOAA4ADgAPABIAFQAYABoAHgAfACAA
IwAjACMAIwAjACgAKQArAC0ALgAvAC8AMQA0ADQANQA2ADYANgA3ADcAOQA5ADcANwA2
ADYANAA0ADAALwAtACwAKwApACkAJgAnACYAJgAmACMAIQAhAB4AHQAcABsAGQAZABkA
GQAZABcAFgAUABMAEwASABIAEgASABEAEAAOAA8ADwAPABAAEgASABAAEAAQAA8ADQAL
AA4ADwAQABEAEAAQABAADwAQABAAEAARABAAEAAQABAAEAAQABEAEQARABEAEQARABMA
EwATABMAFAAVABYAGAAYABkAGgAaABgAFwAWABYAGQAaABoAGQAaABsAHAAdABwAHAAc
ABsAHQAdAB4AHgAeAB0AHAAcABwAHQAeAB4AHQAdAB0AHQAdAB4AHwAgAB4AHgAdAB0A
HgAeAB4AHgAeAB4AHgAeABwAHQAdAB0AHQAeAB8AHwAeAB0AHAAbAB0AHgAfAB8AHQAd
AB4AHgAfAB8AHgAeAB8AHwAfAB4AHQAcABsAGgAcABwAHAAdAB0AHQAbAB0AGwAaABkA
FwAWABYAFgAWABQAEwATABMAEwATABMAEwATABMAEwATABMAEwATABIAFAAVABUAFAAT
ABIAEQAQABAAEAAQABAAEAAQABAAEAAPABAAEQARABIAEgASABIAEAAQABAAEQAQABAA
EgASABEAEgASABIAEgASABIAEgAWABcAGAAZABcAFgAVABQAFgAWABYAFQATABMAEQAR
AA4ADgANAAwACwALAAoACQAIAAcABgAFAAQAAwACAAEAAQACAAIAAQABAAEAAQABAAMA
AwADAAMAAwADAAMAAwABAAEAAQABAAAAAAD9//v/+P/1//P/8f/3//z/AQAFAAsAEgAW
AB4ALAA+AEwAWQBqAH4AkQCgAKgApQCMAGsATwA8ACsAGwAKAPr/7f/l/+L/3v/Z/9b/
0v/L/8b/w//D/8D/v/+9/73/vf+9/77/wv/B/8D/w//G/8j/yv/N/9H/1P/U/9f/2//f
/+T/5f/o/+r/7v/y//P/8//z//X/9f/3//f/9//3//X/9f/1//b/9P/0//X/9f/3//f/
9v/2//X/9P/z//L/9P/0//T/9P/0//T/9P/0//H/8v/z//P/9f/0//P/8//1//X/9v/3
//f/9//3//f/9f/1//b/+P/5//n/+v/6//r/+f/7//r/+v/7//z//P/+////AAABAAAA
AAAAAAEAAwAFAAcACAAKAAsADAAPAA4ADwAQABEAFgAXABkAGwAaABsAGwAdACAAIAAh
ACIAIAAgACEAIQAhACEAHwAfACAAIAAeAB4AHAAbABkAGAAVABMAEwAQAA4ADAALAAoA
BwAFAAUAAgABAAAA///9//z/+//6//n/+f/4//b/9f/z//L/8v/y//D/7//u/+z/7f/t
/+3/7v/s/+z/6v/q/+v/6//q/+n/6f/p/+n/6f/o/+j/6P/n/+j/6P/o/+n/6P/o/+j/
6P/m/+b/5//n/+f/5//n/+f/5f/l/+X/5f/o/+n/6v/s/+r/6//s/+z/6v/p/+j/6P/p
/+r/6v/p/+n/6f/p/+n/6v/q/+r/6f/p/+n/6v/q/+z/6//q/+r/6P/p/+r/6v/n/+f/
5//n/+j/6P/o/+j/6f/q/+r/6//q/+r/6v/q/+r/6v/q/+r/6f/p/+j/5//o/+j/6P/n
/+f/5//n/+f/6P/o/+j/5//l/+X/5v/m/+f/5//m/+b/6f/p/+n/6P/o/+j/6P/o/+j/
6P/o/+n/5//n/+X/5//m/+b/5v/l/+b/5v/m/+b/5v/l/+X/5f/l/+X/5f/l/+f/5//n
/+f/5f/l/+X/5P/k/+X/5f/k/+L/4v/i/+L/4v/i/+L/4v/j/+T/5f/m/+T/5P/k/+T/
5P/k/+T/5P/i/+L/4//k/+f/5//o/+j/6P/o/+j/6P/m/+f/6P/o/+r/6v/r/+z/7P/s
/+z/7P/u/+7/7//v/+//7//u/+7/7P/s/+z/7P/u/+3/7f/t/+n/6f/o/+j/5//m/+X/
5f/m/+X/5P/j/+L/4f/h/+H/4f/h/+H/4v/i/+H/4f/h/+H/4f/h/+H/4f/h/+H/4f/h
/+H/4f/h/+H/4f/g/97/3f/Z/9b/0//T/9P/1//c/+P/5//t//L/9P/+/w4AIAAwAEEA
VgBsAH8AkACaAJMAegBbAEUANAAhAA8A/P/m/9X/zf/I/8T/v/+6/7b/sf+s/6n/p/+k
/6P/o/+j/6X/qf+o/6r/qf+q/6v/rv+w/7L/t/+7/77/wv/H/8n/zf/Q/9X/1v/a/9z/
3v/f/93/3f/f/9//3//f/9//3//f/9//3//g/+D/4P/h/+H/4//j/+L/4v/i/+L/4v/i
/+L/4v/i/+L/4v/i/+L/4v/i/+T/5v/n/+n/6P/n/+f/5//n/+j/6f/r/+v/6//r/+v/
6//s/+7/7f/t/+7/7v/v/+//8v/y//L/8//0//T/+P/5//r/+//+//7//v//////AQAD
AAQABgAHAAgACwAMAA0ADgAPABMAFQAYABsAHAAdAB0AHwAgACAAIQAiACQAJAAlACUA
JQAlACMAIwAkACQAIgAiACAAHwAdABwAGQAXABcAFAAUABIAEQAQAA4ACwAKAAYABwAG
AAUAAwACAAEAAAD//////v/8//v//f/8//z//P/8//v/+v/4//r/+f/4//j/+P/4//b/
9v/3//f/9v/1//f/9//3//f/9v/2//b/9f/3//b/9f/1//b/9v/2//b/9v/2//f/9//1
//X/9f/1//X/9f/1//X/9f/1//X/9v/2//f/+P/4//j/9//2//b/9//4//j/9//1//X/
9f/1//f/+P/5//n/+f/5//r/+v/6//n/+P/4//r/+//8//z/+f/5//n/+f/6//r/+v/6
//r/+v/5//n/+P/4//j/+P/6//r/+v/6//j/+f/5//n/+f/6//v/+//5//n/+f/5//r/
+v/6//n/+f/5//r/+v/5//n/+P/4//v/+//7//r/+v/6//r/+v/4//j/+P/5//v/+//5
//v/+//6//n/9//3//j/+f/6//r/+f/5//n/+f/5//n/+f/7//v/+//7//n/+f/5//j/
+v/7//v/+v/6//r/+v/6//r/+v/6//r/+v/6//r/+v/4//j/+P/4//r/+v/6//r/+v/7
//z//f/9//7//v/+/wAAAAAAAAAA//8AAAAAAgACAAMABAAEAAIAAgACAAIAAgADAAMA
AwAEAAQABQAGAAQABAAEAAQAAwADAAMAAQABAAAAAAD///7//f/9//z/+//6//n/+P/1
//X/9f/1//f/9//4//j/9//3//f/9//1//X/9f/1//f/9//3//f/9f/1//X/9f/1//T/
9P/x/+3/6v/n/+f/6f/t//L/9//9/wMACAAOABgAKAA4AEYAWQBwAIYAmQCqALAAnwB+
AGEATQA8AC0AGwAKAPb/5//f/9z/1P/P/8r/xv/B/7z/u/+5/7b/tf+1/7X/tf+3/7j/
uv+5/7r/u/+8/8D/xP/J/83/0v/Y/9v/3f/f/+L/5f/o/+z/7v/u/+//7f/t/+//7//w
/+//7v/t/+//7//v//D/7//u/+7/7f/v/+//7v/u//D/8P/w//D/7v/u/+7/7v/w//D/
8P/w/+7/8P/y//P/8//y//H/8f/z//P/9P/1//P/8//z//P/9f/1//b/+P/4//f/9//2
//f/9//6//r/+v/7//z//P/+////AAABAAIAAgACAAMABQAHAAkACgAMAA0ADgARABIA
EwAUABUAFgAXABkAGwAeAB8AHwAhACIAIgAjACQAJgAmACcAJwAlACUAIwAjACIAIgAg
ACAAHgAdABsAGgAYABUAFAAQABAADgANAAwACQAHAAcABAADAAIAAQD///7//f/8//v/
+//6//j/9//5//j/+P/4//f/9//3//b/9P/z//L/8v/y//L/8P/w//H/8f/w/+//8P/x
//L/8//z//L/8f/v/+//7v/t/+3/7v/u/+7/7v/s/+z/7f/t/+//7//v/+//7f/t/+3/
7f/t/+3/7f/u/+7/7//w//D/7v/t/+z/7P/v//D/8P/v/+3/7f/t/+3/7v/u/+7/7f/t
/+3/7v/u/+7/7f/s/+z/7P/t/+7/7v/t/+3/7f/t/+z/7P/s/+z/7v/u/+3/7f/u/+7/
7v/u/+7/7v/u/+7/7f/t/+z/6//q/+r/6v/p/+r/6//s/+3/7P/s/+z/6//t/+3/7v/u
/+3/7f/s/+z/7f/t/+3/7P/s/+z/7P/s/+r/6v/q/+v/6//r/+n/6//s/+z/7P/r/+v/
7P/t/+7/7v/t/+3/7f/r/+v/6//r/+3/7f/t/+3/6//r/+v/6v/q/+v/6//u/+7/7v/u
/+7/7v/u/+7/7v/u/+7/7v/u/+7/7v/v//D/8f/x//L/8v/0//T/9P/0//L/8//0//T/
9v/2//f/+P/2//b/9v/2//j/+P/5//n/+//7//r/+v/6//r/+v/6//r/+f/5//n/9//3
//b/9v/3//b/9f/1//b/9f/0//P/8f/v/+7/7f/t/+3/7f/u//D/7//v/+//7f/t/+3/
7f/v/+//7//v/+//7//v/+//8f/z//T/8v/v/+v/5v/h/+H/4//n/+z/8//7/wEABgAM
ABYAKAA4AEYAVQBqAIAAkwCmAK4AoQCAAGMAUQBAAC0AGwAIAPT/5//h/97/2P/T/9D/
zP/H/8L/v/+9/7j/t/+3/7f/t/+7/77/wP+//8D/xf/I/8r/zP/P/9H/1v/c/9//4//l
/+j/6//s/+7/8P/0//X/8//z//X/9f/5//n/+f/5//n/+f/5//r/+P/4//n/+f/6//v/
+//8//r/+v/6//r/+v/6//r/+v/7//z//f/+//z//v8AAAEAAwACAAEAAQD/////AAAB
AAMAAwADAAMABQAFAAYACAAIAAcABwAGAAcABwAKAAoADAANAA4ADgAOAA8AEAARABMA
FAAVABcAGwAdAB8AIAAhACEAIQAjACYAJwAoACkALAAtAC8AMQAyADMAMwA1ADYANgA3
ADgAOgA6ADsAOwA5ADkANwA3ADgAOAA2ADYANgA1ADMAMgAzADEAMQAuACoAKAAnACYA
IwAhACEAHgAfAB4AHQAbABwAGwAaABkAFwAWABQAEwAVABQAFAAUABIAEQAQAA4AEAAP
AA4ADgAQABAADgAOAA8ADwAOAA0ADgAPABAAEQARABAADwANAA0ADAALAAsADgAOAA4A
DgAMAAwADQANAA8ADwAPAA8ADwAPAA8ADwARABEAEQASABAAEQASABIAEAAPAA4ADgAQ
ABIAEwATABEAEQARABEAEgASABIAEQARABEAEgASABIAEQAQABAAEAARABIAEgARABEA
EQARABIAEgASABIAEAAQAA8ADwAQABAAEAAQABAAEAAQABAAEAARABEAEQAQABAAEAAP
ABEAEQARABEAEgASABIAEQARABEAEgASABEAEQAQABAADwAPAA8ADgAQABAAEAAQAA4A
DgAOAA8ADwAPAA0ADwAQABAAEAAPAA8AEAARABIAEgARABEAEQARABEAEQARABEAEQAR
ABEADwAPAA8ADgAMAA0AEQAQAA4ADgAOAA4ADAAMAAwADAANAA4ADwAQAA4ADgAPABAA
EQARABIAEgASABIAEgASABIAEwAUABQAFAAUABUAFgAWABYAFgAWABYAFgAXABcAGQAZ
ABgAGAAWABYAFgAWABYAFQAVABUAEwATABIAEgARABAADwAPAA4ADQAMAAsACgAJAAkA
CQAJAAkACQAKAAoACQAJAAkACQAJAAkACQAJAAkACQAJAAcABwAHAAcACwALAAgABgAF
AAEA/v/5//f/9//7/wIABwALABEAGAAeACQAMgBEAFIAYQB0AIgAnQCsALgAtQCgAIEA
aQBUAEMALwAcAAoA+//z/+7/6v/l/+L/3P/X/9L/zf/L/8j/xf/H/8n/yf/J/8r/zP/N
/87/z//O/9D/0v/X/9v/3v/i/+X/5//r/+z/7//y//b/+v/8//3/+//7//3//f/9//3/
/f/9//3//f/9//7//P/8//3//f///////v/+//7//v/+//7/AAAAAAAAAAD+//7//v/+
//z//v8AAAEAAQAAAP/////9//3//v///wEAAQABAAEA/////wAAAgADAAMABAAEAAUA
BQAIAAgABgAHAAgACAAIAAkACgALAA4ADgAOAA8ADwARABMAFAAWABcAGAAbABoAGwAc
AB0AIgAjACUAJwAmACcAJwApACgAKAApACoAKwAsAC4ALwAtAC0AKwArACwALAAqACoA
KAAnACUAJAAhAB8AHwAcABwAGgAZABgAFgATABIADgAPAA4ADQALAAoACQAIAAcABwAG
AAQAAwADAAIAAgACAAAA///+//z//v/9//z//P/6//r/+P/4//n/+f/4//f/+f/5//n/
+f/5//j/9//1//f/9v/1//X/9v/2//b/9v/2//b/9//3//f/9//3//f/9f/1//X/9f/3
//f/9//4//b/9//4//j/+P/3//b/9v/5//r/+v/5//j/9//2//X/+P/4//j/9//3//f/
+P/4//j/9//2//b/9v/3//j/+P/3//f/9//3//b/9v/2//b/9P/0//P/8//0//T/9P/0
//b/9v/2//b/9f/1//T/8//0//T/9P/z//P/8//z//P/8v/y//L/8f/x//H/8v/y//P/
8//y//L/8//z//P/8v/y//L/8v/y//D/8P/w//H/8f/x/+//8f/x//D/7//t/+3/7v/v
//D/8v/x//H/8f/v/+//7//v//H/8f/x//H/8P/v/+7/7P/u/+//7//w//D/8P/w//D/
8P/w//D/8P/w//D/8P/w/+7/7v/u/+7/8P/w//H/8v/x//H/8v/y//T/9P/0//T/8v/z
//T/9P/0//T/9f/2//j/+P/4//j/9v/2//f/9//3//f/9v/2//j/+P/4//j/9v/1//X/
9f/0//X/9f/2//T/8v/w/+//7v/t/+z/6//s/+v/6//r/+r/6f/o/+j/6v/p/+n/6f/n
/+f/5//n/+f/5//n/+f/6f/p/+n/6f/p/+n/6P/o/+X/4//g/93/2//Z/93/4v/n/+3/
8//6/wAACAAYACoAOABHAFoAdACHAJgApgChAIQAYwBLADoAJwAVAAIA7v/d/9X/0P/K
/8X/wP+8/7n/tP+z/6//rv+r/6v/qf+p/6v/rv+w/7H/tP+3/7b/uP+4/73/v//E/8j/
z//T/9P/1v/Z/9z/3v/g/+L/4//j/+P/5f/l/+X/5f/l/+X/5//n/+f/6P/o/+j/6f/p
/+f/5//m/+b/6P/o/+j/6P/o/+j/6P/o/+j/6P/o/+j/5v/o/+r/6//r/+r/6f/p/+r/
6//t/+//7f/t/+3/7f/v/+//8P/y//H/8f/y//L/8f/x//T/9P/2//f/+P/4//n/+f/5
//n//P/8//z//f///wEAAwAEAAYABwAIAAsADgAPABAAEQAUABUAFwAZABwAHQAdAB8A
HgAeAB8AIAAiACIAIwAjACUAJQAjACMAJAAkACIAIgAiACEAHwAeABsAGQAZABYAFAAS
ABEAEAAPAA0ADQAKAAkACAAHAAUABgAFAAQAAwADAAIAAAD//////v/+//7//f/9//3/
/P/6//n/+P/4//r/+v/4//j/+f/5//j/9//3//f/9//3//j/+P/4//f/9//2//X/9f/2
//b/9v/2//b/9v/3//f/9f/1//X/9f/3//f/9//3//X/9f/1//b/+P/5//r/+v/6//n/
+P/4//n/+v/6//n/+//7//v/+//6//r/+v/5//v/+//8//z//P/7//r/+v/4//n/+v/6
//r/+//8//3/+v/6//r/+v/8//z/+//7//r/+v/6//r/+v/6//r/+v/4//n/+f/5//j/
+P/4//f/+P/5//r/+//6//r/+v/5//f/9//4//j/+P/5//n/+v/6//n/+P/2//f/+P/5
//r/+v/6//r/+//7//v/+f/7//z//P/8//v/+P/4//j/+P/6//n/+f/5//n/+f/5//n/
+//7//v/+//8//3//v/+//7//f/7//z//P/8//z//P/+//7//v/+//7//v/+//7/AAAA
AAAAAAD+//7//v/+//7//v/+//7///8AAAEAAQAAAAAAAAAAAAEAAgADAAUABAAEAAYA
BgAJAAoACgAKAAgACAAIAAgABwAHAAcABwAHAAgACQAKAAgACAAIAAcABwAHAAUABQAG
AAYABQAEAAEAAQAAAP//AAD///7//f/7//v/+//7//v//P/8//v//f/9//3//f/7//v/
+//7//3//f/9//3/+//7//v/+//8//r/+f/1//T/8f/x//H/9f/6////BQAJAA4AFAAg
ADIAQgBOAF8AeACOAKEAsgC4AKcAhABpAFUARgA1ACUAEgAAAPP/6//k/97/1//U/9D/
zf/K/8f/x//E/8H/v/+//8H/w//E/8b/yf/K/8v/zP/M/9D/0//Z/9z/4v/n/+n/6//u
//H/9P/2//j/+P/5//n/+f/7//v//P/7//r/+f/6//v//P/+//z//P/9//3//f/9//z/
/P/+//7//v/+//z//P/8//z//v/+//7//v/8//7/AAABAAMAAgABAAEAAQABAAIAAwAB
AAEAAQABAAMAAwAEAAYABQAFAAYABgAHAAcACgAKAAoACwAMAAwADAANAA4ADwASABIA
EgATABUAFwAZABoAGgAbABwAHwAiACMAJAAlACcAJwAoACkALAAtAC0ALwAwADAAMQAy
ADQANAA1ADUAMwAzADEAMQAuAC4ALAAsACwAKwApACgAJwAlACUAIgAiACAAHwAeABsA
GQAZABYAFQAUABMAEQAQAA8ADgANAA0ADAAKAAkACwAKAAoACgALAAsACwAKAAgABwAG
AAYABgAGAAQABAAFAAUABAADAAMAAwADAAMABAAEAAQAAwADAAIAAQABAAIAAgACAAIA
AgACAAMAAwADAAMAAwADAAUABQAFAAUABQAFAAUABgAEAAUABgAGAAYABQAEAAQABQAG
AAYABQAHAAcABwAHAAYABgAGAAUABQAFAAYABgAGAAUABAAEAAQABQAGAAYABQAFAAUA
BQAEAAQABAAEAAYABgAFAAUABAAEAAQABAAEAAQABAAEAAYABwAHAAcABAAEAAQAAwAF
AAUABQAFAAUABAADAAEAAwADAAQABAADAAMAAgACAAIAAQAAAP7/AAAAAAAAAAAAAAAA
AAABAAMAAwABAAMABAAEAAQAAwAAAAAAAAAAAAAA/////////f/9//3//f//////////
//////////7//v///////v8AAAAAAAAAAP7//v/+//7//v/+//7//v/+//7//v/+//7/
/v///wAAAQABAAIAAgACAAIAAgACAAIAAwAEAAQACAAIAAkACgAIAAgACAAIAAgACAAJ
AAkACQAJAAgACAAKAAoACgAKAAgABwAHAAcABQAFAAQABAABAAAA/////wAA///+//3/
/v/9//3//f/9//3//f/+//z/+//7//v/+//7//v/+//7//v/+//7//v/+//7//v//f/9
//z/+v/3//P/8P/t/+3/8f/1//r/AQAFAAkADgAYACoAOgBIAFgAawCCAJYAqQC0AKwA
jwByAGEATwA+AC0AGwAGAPT/6//p/+T/3v/Z/9T/zv/H/8b/xf/D/8L/w//D/8P/xf/F
/8b/xP/F/8b/x//K/8z/0P/T/9f/2v/e/+H/5//r/+7/8f/0//j/+v/6//n/+f/5//v/
+//7//v/+//7//n/+f/5//r/+v/6//v/+//7//v/+v/6//r/+v/6//r//P/8//z//P/8
//z//P/8//z//v8AAAEA///+//3//f/9//3//v///////////////////wAAAgAFAAUA
BgAGAAUABQAIAAgACAAJAAoACgAMAA0ADgAPABAAEAAQABEAFQAXABkAGgAaABsAHAAf
ACAAIQAiACMAJgAnACkAKwAsAC0ALQAvADAAMAAxADIAMgAyADMAMwAxADEALwAvAC4A
LgAsACwAKgApACcAJgAnACUAJQAiACAAHgAdABwAGQAXABcAFAATABIAEQAPAA4ADQAM
AAsACwAKAAgABwAHAAYABgAGAAYABQAEAAIABAADAAIAAgACAAIAAAAAAAMAAwACAAEA
///////////+//7//v/9//7//v/+/////v/+//7//v///wAAAgADAAMAAwADAAMAAQAB
AAEAAQABAAEAAQACAAEAAQABAAAAAQABAAEAAgAFAAYABgAFAAMAAwADAAMABAAEAAQA
AwABAAEAAgACAAQAAwACAAIAAAABAAIAAgABAAEAAQABAAIAAgACAAIAAgACAAEAAQAE
AAQABAAEAAIAAgACAAIAAgADAAMAAwAEAAQABAADAAMAAwADAAMABgAGAAYABQADAAMA
BAAEAAMAAwACAAIAAwADAAMAAgACAAIAAgACAAMABAAFAAcABQAFAAMABQAEAAQABAAD
AAQABAAEAAQABAADAAMAAwAFAAUABQAFAAUABQAFAAUAAwADAAMAAgAEAAcABwAGAAYA
BgAGAAYABAAEAAQABAAGAAYABgAGAAYABwAIAAkACQAKAAoACgAIAAgACAAIAAsADAAM
AA4ADAANAA4ADgAOAA4ADgAOAA8AEQASABMAEQAQABAAEAARABIAEwAUABEAEQARAA8A
DQAMAAwACwAMAAsACwAKAAgABgAEAAIAAgADAAQABQADAAMABAAEAAUABQAFAAUABwAH
AAcABwAFAAUABQAFAAUABQAFAAUABwAEAAIAAQD9//r/+//7//3/AQAGAAsAEQAVABoA
IgAwAEIAUABgAG8AhACaAK0AvAC+AKkAigBxAF8ATAA5ACcAFAACAPf/8//w/+z/5//g
/9r/1f/Q/8//zf/M/83/z//P/8//0f/S/9L/0f/S/9X/2P/a/9z/3//h/+T/5v/r//H/
9f/6//3/AAACAAIAAgADAAUABQAHAAcACQAJAAkACQAHAAcABwAIAAgACAAJAAkACQAJ
AAgACAAKAAoACgAKAAwADAAMAAwADAAMAAwADAAMAA4AEAARAA8ADgANAA0ADQANAA4A
DwARABEAEQARABMAEwAUABYAFQAVABYAFgAVABUAGAAYABYAFwAYABgAHAAdAB4AHwAg
ACAAIAAhACMAJQAnACgALAAtAC4AMQAzADUANwA5ADoAOwA9AD8APgA/AD8AQQBEAEQA
RQBGAEYARgBHAEcARQBFAEMAQwBEAEQAQgBCAD4APQA7ADoAOwA5ADkANgAyADAALwAu
ACsAKQApACYAJgAmACYAJQAiACEAIAAfAB8AHgAcABsAGQAYABgAGAAXABcAFwAWABYA
FQAUABQAEgASABAAEAATABMAEgARABMAEwATABMAEgASABIAEQAUABQAFAAVABUAFAAT
ABIAEgASABMAEwATABMAEwATABMAEwATABMAFQAVABUAFgAUABUAFgAWABgAFwAWABYA
FgAWABUAEwATABMAEwATABUAFgAXABcAFgAVABUAFAAVABUAFQAWABQAFQAWABYAFQAV
ABUAFQAVABYAFwAYABYAFgAVABUAFgAWABYAFgAWABYAFgAWABQAFQAVABUAFAAUABQA
EwATAA==
         </WaveFormData>
      </LeadData>
   </Waveform>
</RestingECG>
