# Supplementary material for: Detection of Left Atrial Enlargement Using a Convolutional Neural Network-Enabled Electrocardiogram
Source: Front Cardiovasc Med. 2020 Dec 17;7:609976. doi: 10.3389/fcvm.2020.609976 (PMC7773668; doi:10.3389/fcvm.2020.609976)
Supplement: Supplementary file 4 [file Data_Sheet_4.ZIP › normal3/1802031834_1249_0000000B.XML]

<?xml version="1.0" encoding="Windows-1252"?>
<!DOCTYPE RestingECG SYSTEM "restecg.dtd">
<RestingECG>
   <PatientDemographics>
      <PatientID>1802031834</PatientID>
      <PatientAge>67</PatientAge>
      <AgeUnits>Years</AgeUnits>
      <Gender>Female</Gender>
      <PatientLastName>liangyanfen</PatientLastName>
   </PatientDemographics>
   <TestDemographics>
      <DataType>Resting</DataType>
      <Site>1</Site>
      <AcquisitionDevice>MAC55</AcquisitionDevice>
      <Status>Unconfirmed</Status>
      <Priority>Normal</Priority>
      <AcquisitionTime>09:15:54</AcquisitionTime>
      <AcquisitionDate>08-04-2016</AcquisitionDate>
      <CartNumber>1</CartNumber>
      <AcquisitionSoftwareVersion>009C</AcquisitionSoftwareVersion>
      <XMLSourceVersion>MAC5000 v1.0</XMLSourceVersion>
   </TestDemographics>
   <RestingECGMeasurements>
      <VentricularRate>86</VentricularRate>
      <AtrialRate>86</AtrialRate>
      <PRInterval>200</PRInterval>
      <QRSDuration>82</QRSDuration>
      <QTInterval>358</QTInterval>
      <QTCorrected>428</QTCorrected>
      <RAxis>21</RAxis>
      <TAxis>15</TAxis>
      <QRSCount>14</QRSCount>
      <QOnset>215</QOnset>
      <QOffset>256</QOffset>
      <POnset>115</POnset>
      <POffset>154</POffset>
      <TOffset>394</TOffset>
      <ECGSampleBase>500</ECGSampleBase>
      <ECGSampleExponent>0</ECGSampleExponent>
   </RestingECGMeasurements>
   <Diagnosis>
      <Modality>Resting</Modality>
         <StatementCount>2</StatementCount>
         <LabelText>12SL ��ϳ���</LabelText>
      <DiagnosisStatement>
         <StmtFlag>ENDSLINE</StmtFlag>
         <StmtText>�������</StmtText>
      </DiagnosisStatement>
      <DiagnosisStatement>
         <StmtFlag>ENDSLINE</StmtFlag>
         <StmtText>���� ECG</StmtText>
      </DiagnosisStatement>
   </Diagnosis>
   <Waveform>
      <WaveformType>Rhythm</WaveformType>
      <WaveformStartTime>0</WaveformStartTime>
      <NumberofLeads>8</NumberofLeads>
      <SampleType>CONTINUOUS_SAMPLES</SampleType>
      <SampleBase>500</SampleBase>
      <SampleExponent>0</SampleExponent>
      <HighPassFilter>16</HighPassFilter>
      <LowPassFilter>150</LowPassFilter>
      <ACFilter>NONE</ACFilter>
      <LeadData>
         <LeadByteCountTotal>10000</LeadByteCountTotal>
         <LeadTimeOffset>0</LeadTimeOffset>
         <LeadSampleCountTotal>5000</LeadSampleCountTotal>
         <LeadAmplitudeUnitsPerBit>4.88</LeadAmplitudeUnitsPerBit>
         <LeadAmplitudeUnits>��V</LeadAmplitudeUnits>
         <LeadHighLimit>2147483647</LeadHighLimit>
         <LeadLowLimit>268435456</LeadLowLimit>
         <LeadID>I</LeadID>
         <LeadOffsetFirstSample>0</LeadOffsetFirstSample>
         <FirstSampleBaseline>0</FirstSampleBaseline>
         <LeadSampleSize>2</LeadSampleSize>
         <LeadOff>FALSE</LeadOff>
         <BaselineSway>FALSE</BaselineSway>
         <ExcessiveACNoise>FALSE</ExcessiveACNoise>
         <MuscleNoise>FALSE</MuscleNoise>
         <LeadDataCRC32>1979358437</LeadDataCRC32>
         <WaveFormData>
CAAIAAgACAAKAAoACgAKAAoACgAKAAoACAAIAAgACAAHAAYABQAEAAYABgAGAAYABgAG
AAYABgAFAAQAAwACAAAAAAAAAAAA///+//3//P/6//r/+v/6//j/+P/4//j/+//8//3/
/v/9//z/+//6//n/+P/3//b/+P/4//j/+P/4//j/+P/4//n/+v/7//z/+//6//n/+P/6
//r/+v/6//j/+P/4//j/9v/2//b/9v/3//j/+f/6//f/9v/1//T/9v/2//b/9v/3//j/
+f/6//n/+P/3//b/9v/2//b/9v/3//j/+f/6//v//P/9//7//f/8//v/+v/9//7///8A
AAEAAgADAAQABAAEAAQABAACAAAA/v/8//7//v/8//z//v/+//7//P/+////AgADAAEA
AAD+//3///8BAAUABwAGAAQAAwAFAAQAAAD///7//P/7//v//P/7//z//f/9//n/9v/z
//H/9P/1//b/9v/2//j/+P/4//f/9//1//f/+f/5//j/+P/5//n/+v/6//r/+f/3//X/
9f/0//X/9v/2//X/9v/7////+//4//f/+v/8//v/8f/p/+3/8f/z//f//f8EABAAHAAm
ADIAQwBOAFEATQA8ACQAFAAEAP3//f/8//z//f/7//v//f/7//n/AAACAAAAAwAJAAMA
/f/+//7//P/5//r/+f/4//r/+//7//j/+v/6//r/+v/6//v/+//7//v/+v/5//n//f//
/////f/7//r/+f/6//3//v/9//3/+P/6//n/9f/5//v/+//4//X/9f/3//f/+f/7//3/
///+//3//P/7//n/+//7//3//P/7//r/+f/6//n///8AAPv/+v/8//v/+//7//v/+///
/wEAAgAEAAIAAgACAAAA/v///wQABgACAAEAAQAEAAEAAgAGAAkACQAJAAkACAAHAAkA
CAAEAAMAAwAHAAcACQALAA4AEAAPAAwACwAKAAYABAADAAQABAACAP////8DAAUABwAJ
AAYABAABAP3//v////7//f///wAAAAAAAP//AAD9//r/+//8//3//v/+//z//P/8//n/
+f/5//v//f/8//z//f/8//n/+P/5//r/+v/7//z//P/7//v/+f/5//r//P/8//r/+//7
//r/+P/3//X/8//2//j//P/+//3/+//4//b/9//3//f/9//5//n/+f/5//j/+P/3//f/
9v/2//b/9v/5//r/+//9//r/+f/4//n/+v/6//v/+//+/wEAAgADAAIAAgAEAAQAAQAF
AAkABwABAAIABAAEAAQABAAEAAIAAgACAAAAAAD+//7/AQAEAAUABgAEAAMAAwABAAEA
AwADAAMABAAEAAcABAACAAEAAAD9//v/+v/6//v/+//7//r/+f/5//n/+v/7//v/+//6
//r/+//6//n/9//5//f/+f/5//n/+P/4//n/+v/8//3/AQD+//z/+v/4//b/9v/2//X/
9f/3//3/BAD///v/+f/4//z/9//3//n/9f/z//P/9f/5/wYAFgAiADIAQABJAFAAUwBJ
ADIAIgAWAAoAAQD5//b//P8FAAUA///9//f/+f/8//z/AAAFAAEAAQABAP7//P/4//j/
+v/6//r/+//7//r/9v/5//r/+//8//r/+//7//v/+//6//n/+f/9///////9//v/+v/5
//r/+v/6//j/9//3//r/+v/3//r//f/+//z/+P/3//j/9//5//n/+f/5//r/+//8//3/
/P///wAAAwAAAP///v/9//v/+f/+//7/+v/6//3//f/////////////////+//7//P/8
//z/+v/+/wEACAAMAAkABwAGAAgABgAGAAkACwAIAAcABgAEAAQABwAHAAQABAAFAAoA
CwAHAAcACAAIAAoACAAIAAgACgAKAAsADgAKAAYAAQD//wEAAQABAAEAAgACAAEA//8A
AAEAAAD//////v/8//r//f8AAP///v/7//r/+f/4//r/+v/8//7//v///wAAAwD///z/
+v/5//f/9f/1//f/+P/4//n/+v/8//v/+//5//f/+P/6//r/+P/5//n/+P/3//f/9v/1
//T/9P/2//b/+P/5//n/+v/5//n/+f/5//r/+f/4//f/+f/6//r/+//3//b/9f/0//n/
/P///wMAAAD9//r/+f/7//z//v////3///////////8AAAMABAAEAP//BAD///z//v8A
AAIABAAEAAIAAgACAAIAAgAAAAAAAwAGAAcACAAIAAcABwAFAAQABQAEAAMAAwAEAAgA
BgAAAP///v/7//f/9v/2//f/+//9//7////8//v/+//7//n/+f/4//j/+v/6//r/+f/7
//n/+//7//r/+P/3//f/+v/8//3/AQABAAAA///+//r/+v/6//n/9f/1//n//v/7//n/
+f/6//z/9f/1//n/9//x//P//f8FAAgAFAAeACIALgBBAEoASwBNAEIAJgAIAPL/7f/x
//b//v8FAAEA/f/9//v/+f/+/wAA+v/3//n/+////wQAAgD8//v//P/7//r//v//////
/P///wAAAQACAP3/+//4//X/9//2//X/9f/4//v//P/7//v//P/9/wAAAAAAAP7//f/9
/wAAAAD9//z//f/8//j/+v/7//7////+//3//P/7//z//f/+/////P/9//z//f/9//3/
/f/9//3/+/8AAAAA//8AAAQABQAEAAMAAgABAAIAAwADAAQABAAEAAQAAgAAAAEABgAI
AAkACQAKAA4ACAAIAAsADQALAAsACwAKAAgACwALAAgACgALABAAEQARABEAEgASABEA
DgANAAwACgAIAAcACAAIAAYAAwADAAYABwAIAAkABgAEAAEA/f///////f/7//3//v/+
//7//v8AAP7//P/+//7//v/+//7//P/8//z/+v/5//j/+f/6//r/+//9//z/+f/4//n/
+//6//r/+v/4//f/9//1//b/+P/7//z//P/9//3//P/5//n/+P/3//f/+P/7//z//P/7
//n/+P/7//v/+//7//3//f/9//3//P/8//v/+//9//7///8AAP///v/9//3//f/9//3/
//8BAAIABAAFAAMABQAFAAUAAAAAAAYAAgACAAMABAAFAAYABgAEAAQABAAEAAQAAgAC
AAEABAAFAAYACAAHAAcABQAEAAUABAADAAMABAAIAAYAAAD///7/+//3//b/9v/3//n/
+//8//3//P/7//v/+//7//v/+v/6//r/+v/6//n/+f/3//n/+f/7//r/+v/7//j/+P/3
//n//P/+/wAAAgD+//z/+v/3//P/8//3//z/+v/5//r//P/+//3/9//x//X/9f/x//X/
/f8IABQAIgAuADgAQQBKAFEARwA4ACYAEgAAAPX/8//6//7////7//3/BQABAPf//P8E
AAIA+//9/wUACQAEAP7//v/7//z/+//6//v/+//6//b/+P/4//j/+P/5//v//P/9//7/
/v/+/////f/7//f/8f/z//b/+f/+/wAAAAD+//3/+f/8//z/+f/7//3//f/6//f/9//5
//n//P/9//7///////////////3//////wEAAAD///7//f/4//X/+f/4//n/+v/+////
/v/9//z/+/8AAAMABQAIAAYABgAGAAQAAwADAAcACAAHAAcACAAMAAUABAAGAAcACQAJ
AAkACAAGAAkACQAGAAYABwAMAA0ACgAJAAkACAAJAAgACQAKAAYABAADAAQABgAGAAUA
BwAHAAcABwAHAAQABAADAAEAAwADAAEA//8BAAIAAgACAAAAAAD8//j/+f/6//v//P/9
//z//f/+//3//f/9/////v/8//v/+//8//v//P////7//P/7//r//f/9//7//f/8//z/
/f/8//r/+//7//r/+f/5//j/9//4//j/+v/6//v/+//6//r/+//7//v/+//7//v/+//7
//7//v/9//3/+v/6//r/+v/4//j/+P/5//n/+f/5//v///8AAAIAAwACAAMAAgABAAEA
AgAFAAYABgALAAwA/v8AAAAAAAAAAAIAAgAEAAYAAwACAP///v8AAAQABgAIAAcABQAE
AAEABAAHAAgACQAIAAgACwAIAAEA///9//n/9f/0//T/9f/5//v//P/9//7//f/9//3/
/f/9//z//P8AAAAAAAD///3/+f/5//f/+P/4//n/+//7//z//P////7//P/6//j/+P/4
//j/9//4//n//v8EAP7/+//6//r//P/z//H/8f/x//X/+////wMADAAWABwAKgA+AE8A
UgBPAEsAOAAaAAwACAD3//P/AAAIAAcAAQD9//3/AwAJAAQAAAAEAAcAAwABAP3//P/+
//7//P/8//r/+P/6//v/+//4//r/+v/6//r/+//9//7////8//r/+P/3//z///8AAP//
/P/8//z//v8AAAAA/v/9//n//P/8//n//P///wAA/v/7//v//f/9/////////////f/9
//3//f/4//n/+P/5//v/+//7//v//f/9/wQABgADAAIABAADAAEAAQABAAEA//////7/
/v8AAAAAAAD+/wAAAQAGAAgABAADAAMABgADAAQACAALAAkACQAJAAgACgANAA0ACgAH
AAcACwALAAoACwANAA4ADAAKAAoACgAHAAYABgAIAAYABAABAAEABQAFAAUABQAGAAYA
BQADAAEAAQD///3/AQACAAIAAgACAAQAAgAAAP7//v/+//7//v/8//z//P/7//v/+//9
//3//P/8//3/+//5//n/+//9//7/AAACAAAA//////3/+//6//r/+P/7//3//v/+//3/
/f/8//v/+f/4//n/+P/5//n/+P/4//n/+f/5//n/+f/5//n/+f/6//r/+f/5//v//P/9
//7//f/8//v/+//8//3//v8BAAIAAgADAAMABAAHAAgACQAHAAYABwAGAPz//f8KAAkA
CAAHAAYABQACAAEAAAADAAQAAwAEAAUACAAJAAoACAAHAAcABQAFAAcABwAHAAUABAAG
AAIAAgADAAQAAwD+//z/+//7//n/+f/4//f/+v/7//3////+//3/+//6//z//P/8//v/
+f/3//n/+f/6//r/+//9//r/+v/5//v//f/8//v/+v/5//r/+//7//f/9//7/wAA+//5
//n/+v/0//P/8//x//P/9f/3//3/BwAOABoAJAAsADoASQBSAFUATwA+ACIACAD6//f/
9f/0//r/AQADAP///f/5//v//v/6//j/AQALAAcA/f/8//7//P/6//z//P/8///////+
//r//P/8//z//P/8//3//f/9//z/+v/4//f/+//9//3/+//4//j/+P/6//z//P/6//n/
+P/8//3/+//7//3//f/6//f/9//5//n/+v/7//z//f/7//v/+//7//n/+//7//3//f/9
//3//f/7//n//v/+//7//v8BAAEA//////////8BAAMABAAGAAQAAgAAAPz//v///wQA
BgAHAAcACAAMAAYABgAJAAsACQAJAAkACAAGAAkACQAGAAYABwAMAA0ACwALAAwADAAL
AAgABwAGAAUABAAEAAYABgAEAAEAAQAFAAUABQAFAAIAAgABAP////////3/+//9//7/
/v/+/wAAAgAAAP7//P/8//z//P/6//j/+P/4//n/+f/5//v/+//6//r/+//5//f/9//5
//f/9v/2//b/9//3//j/9//5//r//P/8//v/+//6//j/9//3//b/9f/2//b/+P/4//v/
/f/+/wAA/v/7//j/9f/4//n/+v/7//z//P/7//v//P/8//z//P/8//z//P/9//v/+//7
//3/AAACAAUABwADAAMAAQD/////AAADAAQAAgAIAAYABAACAAAAAAD+//7//v8BAAIA
AQACAAEABAAFAAYACAAHAAcABQAHAAkACQAJAAUABAAGAAIA/v/9//z/+f/4//j/+f/7
//n/+f/4//f/+P/3//f/9//4//n/+f/6//n/+P/3//X/+P/3//r/+//7//r/+v/7//v/
/P/8////AQAAAP///v/7//r/+f/3//X/9f/5//7/+P/1//T/9P/6//n/8//x//H/9f8B
AAMABQASABwAJgA2AEIAQwBEAEUAQQAoAAgA9v/s/+X/5//0//7/AQADAAUAAwD7//n/
+v/0//b////9//X/9f/6//7/AAD//wAA///+//7//f/7//b/+P/4//j/+P/6//v/+//7
//v/+v/5//n//f///////f/7//r/+f/6//z//P/6//n/+f/8//z/+f/9///////8//v/
+//9//3/+//7//v/+//6//n/+P/3//f/+f/5//v//P/9//7////9//v/AAAAAPv/+v/8
//v//f///wEAAwACAAMAAwAEAAYABgAGAAQAAwADAAcACAAGAAUABQAIAAIAAgAFAAcA
BwAHAAcABgAJAA0ADgAMAAkACQANAA0ACQAJAAoACgAIAAYABgAGAAUABAAEAAYABQAE
AAIAAwAEAAMAAgABAP///v/8//n//P/9//z/+//9//7//v/+//z//v/8//r/+f/4//f/
9v/4//b/9v/2//X/9f/1//f/9//2//b/9//6//n/+v/9//z/+v/5//j/9v/1//X/8//0
//b/+f/6//z//f/9//z/+//7//r/+f/3//b/9//2//n/+f/4//j/+v/7//z//f/8//v/
+v/5//z//v///wEA/v/8//r/+P/7//z//f///wEAAQABAAMAAgAAAP///f8AAAMABAAF
AAIAAgAEAAQAAgAAAAIAAgACAAIABAACAAIAAgACAAIAAAAAAAEABAAFAAYABAADAAMA
AQADAAUABQAFAAMAAgAEAAAA/v/9//z/+f/5//j/+P/5//r/+//7//v/+P/3//f/9//3
//f/9v/2//j/+P/4//f/+P/3//r/+//5//j/+P/5//f/+P/4//v/+f/4//f/9v/2//b/
9v/1//D/7//y//b/9v/3//r//v8EAPX/7f/v//H/8//9/wEA/f8EABgAKAAyADwAQQBC
AEUAPwAsABQAAgD2//P/9f/4//r/+f/5//3//f/9/wMAAgD+//7/AQD7//X/+f/+//z/
+P/6//z//P/8//v/+//6//b/9//2//X/9P/3//n/+v/7//n/+P/3//f/+v/9//7//f/6
//r/+v/8//v/+v/3//X/8//2//b/8//4//v//P/6//v/+//9//3//P/7//r/+f/4//f/
9v/1//X/+f/7///////////////7//n//v/+//n/+P/6//n/+v/7//z//f8AAAEAAQAC
AAUABgAHAAYAAQD//wEAAAAAAP////8CAAAAAAADAAUACQALAA0ADgAMAA0ACwAGAAIA
AQAEAAMAAgADAAUABgAIAAYABgAGAAYABgAHAAoABgAEAAEAAQAAAP///v/9////AAAA
AP////////3/+//7//r/+P/2//j//P/8//z/+v/6//r/+v/6//j/+P/4//X/9f/1//f/
+f/4//j/+f/7//n/+f/7//n/+P/4//j/9v/1//X/8//2//j/+//8//n/+f/4//b/9f/1
//T/8//y//L/9P/0//j/+f/5//r/+f/5//n/+f/5//n/+f/5//z//P/7//v/+P/4//j/
+P/5//r/+//9//3//f/9/////v/+//////8BAAMAAwADAAEAAAABAAAA+P8EAAYABgAG
AAYACAAGAAYABgADAAIA///+//7/AAAAAAAAAgADAAUABQADAAUABQAFAAIAAAABAPz/
+//7//v/+f/1//T/9P/1//n//f8AAAMAAAD9//v/+f/4//f/9f/0//j/+P/4//f/+f/3
//n/+f/2//T/8//z//T/9v/3//v/+//6//n/+P/2//b/9v/1//P/8//3//z/+//5//n/
+v/4//f/8f/p/+v/9f///wMABwAOAB4ALAAyADoAQwBIAEUAPQAqABIAAgAAAPn/9f/8
/wAA+f/3//n/+//5//n//P/6//z////7//n///8AAPr/+P/5//z//f/+//3//f/8//j/
+f/4//f/9v/4//n/+f/5//n/+P/3//f/9//5//n/9//2//b/9v/4//v//P/7//v/+f/8
//z/+f/6//v/+v/2//j/+f/8//3/+v/5//j/9//6//v//P/9//r/+//6//v//P/9//7/
///6//f/+//6//r/+v/9//3//v///wAAAQAAAAEAAQACAAEAAAD///z//v///wQABgAE
AAMAAwAGAAQABAAHAAkACAAHAAYABAAFAAkACgAIAAUABQAJAAkABwAHAAgACAAHAAQA
AwACAAUABgAIAAwABwAEAAAA//8EAAUABgAHAAUABAACAP///P/7//j/9f/6//z//f/+
//7/AAD+//z//f/+////AAD///z/+//6//f/9//3//n/+v/6//v//f/9//v/+//9//z/
+v/5//j/+f/5//r/+f/2//b/9//2//f/+f/6//r/9//3//b/9f/1//b/+f/6//r/+f/3
//b/+P/5//r/+//8//v/+v/5//3//v/+/////f/8//v/+v/6//r/+v/7//7///8AAAMA
AQAAAAAA//8AAAMABAAFAAIAAgAEAAQAAAAAAAEAAgADAAQABgAEAAQABAAEAAQAAgAC
AAEABAAFAAYAAwABAAAA/f8AAAMABAAFAAYABgAJAAYAAAD///7/+//6//r/+//9//z/
+//5//f/+P/3//f/9//6//v/+//8//7//v/+//3/+v/3//j/9//3//b/9v/3//j/+v/7
/////P/6//j/9v/3//j/+f/5//f/9//7/wAA+//3//X/9P/0//f/9//3//n/+f/z//3/
CwAUACIAMgA8AEQASwBMAEsARQAyABoABAD2/+//7//y//T/+f/9//v/9f/1//n//P/6
//7////9//3///8CAAIA+v/6//z//P/8//7///////z//f/8//v/+v/6//v/+//7//v/
+v/5//n/+P/5//j/9f/2//j/+v/+/////v/7//n/+P/8//3/+//7//3//f/6//f/9//5
//n/+//7//v/+//5//n/+f/5//r//f/+/wEAAQABAAEAAQD///3/AgACAP///v8AAP//
/f/9//3//f/8//3//f/+/wAAAAAAAP7/AAADAAoADgALAAkACAAKAAUABAAGAAcACQAJ
AAkACAAGAAkACQAGAAYABwAMAA0ACQAJAAoACgAKAAgACAAIAAcABgAGAAgABgAEAAEA
AQAEAAUABgAHAAQABAADAAEAAAD///z/+f/9//7//v/+//3//v/7//j/+//8//3//v/8
//r/+v/6//v/+//7//3/+//6//r/+//8//v//P////7//P/7//r/+v/5//n/9//1//b/
+P/4//f/9//2//T/9//5//r/+//8//z//v/+//7//f/7//r/+f/5//n/+f/9//3//f/9
//v/+v/4//f/+P/6//z//v/8//z//P/9//v/+//7//3/AAAAAAEAAQD//wEAAQABAAAA
CgAKAAIAAgAFAAYABwAIAAgABgAGAAYAAwACAP///v/9/wAAAQACAAQAAwADAAEAAwAF
AAUABQACAAIABQACAP////////3/+//6//r/+//6//v/+//7//r/+f/5//n/+f/5//j/
+P/4//j/+P/3//n/9//5//n/+v/6//v//f/6//r/+f/7//3//v///wAA/v/+//7//f/4
//f/+v/+//3/+//7//z/AgD9//X/7//l/+n///8FAP//CAAYACYAMAA2AEEATgBRAEMA
MAAiAAwA9P/p/+v/8v/4//X/8f/x/+//8f/5//j/+v8AAAUAAQD7////BAAEAAAA//8A
AP///v/+//3/+//2//r/+v/6//r/+v/7//v/+//7//r/+f/5//n/+//7//n/+v/6//r/
/P/+//7//P/7//n//P/8//n/+f/7//v/+P/5//n/+//7//v/+//7//v//f/9//3//f/6
//v/+v/7//3//f/9//3/+//5//7//v/+//7/AQABAAAA///+//3///8BAAIABAACAAIA
AgAAAAAAAQAGAAgACAAHAAcACgAEAAQABwAJAAsACwALAAoACAALAAsACAAEAAMABgAF
AAYACQANABAADgAMAAwADAAKAAgABwAIAAgABgADAAMAAgABAAAA//8BAAIAAgABAAAA
///8//n/+f/6//r/+v/7//7//f/8//r/+v/6//r//P/6//r/+v/6//v//P////3/+v/4
//f/9//1//X/9//6//r/+//8//7//f/9//v/+f/4//j/9v/4//n/+f/4//n/+f/4//f/
9P/0//b/9v/6//v/+//8//v/+f/3//X/+f/7//3////+//7//f/9//r/+v/6//r/+v/6
//r/+//8//3//v8BAAIAAgADAAMAAAABAAAA/////wAAAwAEAAIA//8CAAYABAAEAAQA
BAABAP7//f/8////AgADAAYABgAIAAgACAAGAAUABQADAAEAAwADAAMABAAEAAcABAD+
//3//P/5//j/+P/5//v/+//7//r/+f/2//X/9f/1//f/9//2//b/+v/8//7////8//f/
9v/z//X/9v/4//v/+v/6//n/+//9//z/+//6//r/+v/6//n/9f/1//n//v/7//n/+f/6
//r//f/5//n/+f/z//P/+f///xAAJAAuADQAQABFAEgATwBDACoAEgD8//D/8f/5//r/
+v///wEA///9//n/+/8EAAIA+P/7////+/8BAAIA+v/2//n//P/9//7//f/9//z/+P/8
//z//P/8//n/+f/4//f/+//8//3////+/////v/7//j/9v/0//T/+f/6//n/+f/5//z/
/P/5//v//f/9//r//P/9/wAAAQD+//3//P/7//r/+f/4//f/9f/3//f/+f/8//3//v//
/////f8CAAIA/f/8//7//f///////////wAAAQABAAIAAwAEAAUABAACAAMACAAKAAYA
BQAFAAgAAwACAAQABQADAAMAAwACAAMABwAIAAYABwAHAAsACwALAAsADAAMAAsACAAH
AAYACAAIAAkADAAIAAYAAwADAAQAAwACAAEAAgACAAEA/////////f/7//v//P/8//z/
//8CAAEAAAD+//z/+v/4//r/+P/4//j/+f/5//n/+//+//7///8BAP///f/9/////f/8
//z//P/6//n/+f/3//n/+v/8//z/+v/7//v/+v/3//f/9v/1//X/9v/5//r/+P/3//X/
9P/2//f/+P/5//3//f/9//3//v/+//3//f/6//r/+v/6//3//v///wEA/v/9//z//f8A
AAAAAQABAAEAAwADAAMAAAD+//7//P8GAAsAAgD+/wAAAgAEAAYABQACAAEAAAAAAAAA
/v/+////AgADAAQABQAFAAYABQADAAUABQAFAAQABAAHAAQAAAD///7/+//3//b/9v/3
//r/+//7//v/+v/5//n/+f/4//f/9f/0//f/+P/5//n/+v/5//z//f/8//r/+f/5//j/
+P/3//n/+v/6//r/+v/4//j/+P/3//X/9f/5//7/+//5//n/+v/0//f/+//7//f/8//7
/wEA/f8GAB4AKgAyAEAASQBKAEsASwA+ACAAAgDw//H/+//8//r//f/9//v/+f/1//n/
9v/4/wYACQD///v/+f/4//z/AAD+/wAAAAAAAAAA///9//j/+v/6//r/+v/6//v/+//7
//n/+P/3//f//P///wAA///8//z//P/+//3//P/5//f/9P/2//X/8f/1//n/+//6//n/
+f/7//v/+//7//v/+//6//n/+P/3//X/9//3//n/+f/5//n/+f/6//n///8AAAAAAAAD
AAMAAQD///3/+//8//3//f/+//z//P/8//r//P/9/wIABAAEAAMAAwAGAAAAAAADAAUA
BQAFAAUABAAFAAkACgAIAAUABQAJAAkABAADAAMAAgAFAAQABQAGAAMAAgACAAQABQAE
AAIAAwADAAMAAwADAAIAAgABAP////////3/+//7//z//P/8//r//P/6//j/+P/4//j/
+P/5//j/+f/6//v/+//7//3//P/6//n/+f/5//f/9//5//f/9v/2//b/9v/1//X/8//z
//T/9v/2//n/+//8//z/+//7//r/+f/1//T/9f/0//f/9//2//b/+P/5//r/+//5//f/
9f/z//f/+P/4//n/+f/6//v//P/7//r/+f/5//r/+//8/////f/8//z/+//7//3//f/9
//3//v8BAAIA+//9////+//9/wQABAAEAAQABAACAAAAAAAAAP7//v/8//z//v8CAAQA
BgAEAAMAAwABAAAAAQAAAP//AQACAAYABAD9//v/+f/1//T/9P/1//f/+v/7//v/+//5
//f/9v/1//n/+//8//7//P/6//j/9f/1//P/9f/1//f/9v/2//f/9//4//j/+//6//j/
9v/0//P/9P/1//X/8v/x//T/+P/2//X/9v/4//b//f/7//X/8f/z//f/9//7/wYAFgAm
ACwAMABDAFQAUwBHADYAIAAKAPb/6f/n/+z/8v/z//f/+f/z/+//8//6//j//v8JAAEA
8//3//z/+P/0//b/+P/4//j/+f/5//j/9P/3//j/+f/6//n/+f/4//f/+v/6//r/+//6
//v/+v/3//b/9v/2//j//P/8//r/+f/3//r/+v/3//j/+f/4//T/9P/1//j/+f/5//n/
+f/5//n/+f/5//n/+v/9//7/AQD///3/+//5//f/9f/6//r/9v/2//n/+f/8//3//v//
//3//f/8//z///8AAAEAAAD+//3/AAAAAAAA/////wIA/v/+/wEAAwAFAAUABQAEAAYA
CQAJAAYABQAFAAkACQAGAAUABQAEAAUABAAFAAYAAwACAAIABAACAAAA/f/9////////
/////v/+//3/+//8//3//P/7//z//P/7//r/+f/6//f/9P/3//j/+f/6//j/9v/2//b/
9f/1//X/9//2//T/8//z//X/9f/3//v/+f/4//j/+P/2//X/9f/z//P/9P/2//b/9P/1
//X/9P/0//X/9f/1//P/8v/z//L/9f/1//T/9P/3//f/9//3//f/9//3//f/+P/4//f/
9/8CAA==
         </WaveFormData>
      </LeadData>
      <LeadData>
         <LeadByteCountTotal>10000</LeadByteCountTotal>
         <LeadTimeOffset>0</LeadTimeOffset>
         <LeadSampleCountTotal>5000</LeadSampleCountTotal>
         <LeadAmplitudeUnitsPerBit>4.88</LeadAmplitudeUnitsPerBit>
         <LeadAmplitudeUnits>��V</LeadAmplitudeUnits>
         <LeadHighLimit>2147483647</LeadHighLimit>
         <LeadLowLimit>268435456</LeadLowLimit>
         <LeadID>II</LeadID>
         <LeadOffsetFirstSample>0</LeadOffsetFirstSample>
         <FirstSampleBaseline>0</FirstSampleBaseline>
         <LeadSampleSize>2</LeadSampleSize>
         <LeadOff>FALSE</LeadOff>
         <BaselineSway>FALSE</BaselineSway>
         <ExcessiveACNoise>FALSE</ExcessiveACNoise>
         <MuscleNoise>FALSE</MuscleNoise>
         <LeadDataCRC32>3462937619</LeadDataCRC32>
         <WaveFormData>
DgAOAA4ADgAQABAAEAAQABIAEgASABIAEgASABIAEgAQAA4ADAAKAAwADAAMAAwACwAK
AAkACAAHAAYABQAEAAIAAgACAAIAAQAAAP///v8AAAAAAAAAAP7//v/+//7//P/8//z/
/P/+//7//v/+//v/+v/5//j/+P/4//j/+P/4//j/+P/4//j/+P/4//j/+P/4//j/+P/4
//j/+P/4//j/+P/4//j/+v/6//r/+v/8//z//P/8//r/+v/6//r/+v/6//r/+v/7//z/
/f/+//3//P/7//r/+v/6//r/+v/9//7///8AAAAAAAAAAAAA/v/+//7//v///wAAAQAC
AAAAAAAAAAAAAgACAAIAAgAAAP7//P/6//r/+v/6//r//f/8//z//P/3//f/9v/2//T/
9v/4//j/+//6//r/+//6//j/+v/9//v/+v/6//z/+v/6//r/+f/7//v//f/9//r/+P/2
//T/9//5//r/+//7//v/+//8//z//P/6//r//P/8//v/+//7//v//P/+//z//P/9//3/
/P/8//z//P/6//j/+P/6//7//v/8//z//v/+////AgADAP7///8KAA4AEwAcACMAKwA1
AEQATwBVAFUARQAtABYAAADt/+n/7//u/+r/5//i/+H/4//n/+z/8v/2//n//f////3/
/f8CAAIA/P/7//v/+//9///////9//z/+v/7//v/+//8//3//f/8//7//v/+//3//f/9
//3//P/6//r/+v/6//z//f/+//7//f/9//z/+v/8//z//P/8//r/+v/6//v//P/9//3/
/v/+//3/+//6//v//P/9///////+//3/+//9//3///////v/+//8//7//P/7//v//f8D
AAQABQAHAAgACAAHAAcABgAIAAkACQAJAAkACAAHAAgACQAMAA4AEAAQABEAEQAOAA4A
DwAPAA8ADwAQABAAEwATABQAFgAUABEAEQARAA0ACwAJAAYABwAHAAUABQAHAAgACAAJ
AAUABQAEAAMAAQAAAP7//v8CAAMAAQACAAMAAgD///7//////wAAAAD+//3//f/9//3/
/f/9//3//P/8//3////9//v/+f/5//r/+//8/////v/+//3//f/7//3//v/+////////
/////P/7//z/+f/6//3/AAABAAEAAQABAAAA/v/+//7///8BAAIAAgACAAEAAQABAAEA
AQABAAAA//8BAAIAAwADAAEAAQABAAMAAwADAAMAAwAEAAQABAAEAAEAAQADAAMABAAE
AAcABAADAAIABAAEAAQABAACAAIAAgACAP///f/7//f/+P/4//n/+v/6//z//P/+//z/
+//7//r/9v/4//v/+//8//z//v/8//7//v/9//3/+//9//3//P/9//7///8AAP//////
/////v/9//3//P/+//z//P/8//7//f/9//3//v8AAAMABAABAAEAAAD+//z//P/8//z/
/f/+/wEABAACAAAAAAAAAAAAAwAIAAsACgALAAwAEgAZACAAJQAvAD0ATABTAFEASwA9
ACcAEgAEAPv/8//r/+r/7P/t/+b/4f/l/+3/8P/0//j/+f/5//3/AQD///7//P/6//v/
+//7//3///////3//P/8//3//f/9//7///////7//P/8//z/+//8//3//v/+//3//P/7
//r/+//7//v/+v/6//v/+//6//r/+v/6//r/+P/4//j/+f/5//n/+P/4//r/+//7//z/
/f/+////AQAAAP7//P/5//v/+//9//3/+v/5//n/+v/9//3//v8BAAEAAAD/////AAAA
AP////8CAAQABQAFAAcACQAKAAsACQAJAAsADAANAAwADAALAAwADAANAA0ADwAPABAA
EAAOAA0ADQAOABAADQANAA0ADAALAAoACAAFAAUAAwADAAQABAADAAMAAQABAAAA//8B
AAAA/v/+///////8//z//v/+//z//P/6//n/+f/4//j/+f/7//3////////////8//r/
+f/5//n/9//1//X/9v/3//j/+//6//r/+f/5//n/+//8//z/+f/5//n/+f/4//f/+P/1
//f/+f/7//v/+f/5//n/+P/5//r/+//9//3//v/+//7//f/9//3//f/9//3//P/7////
AgAFAAcAAgD///z/+//+////AAABAP3//P/7//r/+//9/wEAAwACAP7//f/8//7/AAAA
AAAAAAAAAAAAAAAAAAAA///+//v//f/8//z//P/9//7//f/+//r/+f/5//j/9v/4//v/
+//9//7/AQAAAP///v/8//v/+//9//3//P/+//7//v/+////////////AQABAAIAAgAC
AAAAAAAAAP7//f/9//3//v8AAAMABAAEAAUABQAEAAIAAgACAAIA/v/+/wAAAgAEAAIA
AgACAAQAAwAGAAsACgAHAAgADgATABwAJQArADEAQgBRAFcAVQBPAD8AIgACAPH/7//v
//T/9v/z//D/7//t/+3/8P/y//T/8//1//f/+f///wgABgACAAMAAwADAAUAAwADAAEA
AAADAAUABgAHAAYABQADAAAAAgACAAIAAQADAAMAAwACAAMABAAFAAYABQAFAAUABAAG
AAcABwAGAAMAAgABAAAAAgACAAIAAwABAAEAAAAAAAMAAwACAAIAAAAAAAAAAQAEAAQA
BAADAAIAAQACAAEAAAABAAMABgAGAAUABQAHAAoACgAKAAsACgAKAAkACQAKAAwADQAN
AAwADQANAA0ADwAPABEAEgASABIAEwATABAAEAARABEADwAPABAAEAARABEAEgAUABQA
EQARABEAEAAPAA4ADAALAAsACQAJAAsADAAMAA0ACQAHAAQAAQACAAIAAQACAAMAAwAA
AAAAAAAAAP7//v8AAAEAAwAEAAIAAQABAAEA///////////9//z//P/9//3/+//5//n/
+//7//v//f/7//r/+P/3//b/+f/7//z//f/9//3//f/7//v//f/7//v//f//////////
/////v///wAAAQADAAAAAAD///7/AQABAAEAAQADAAMAAgABAP//AAABAAEAAQABAAEA
AwAAAP///v/9//3//v///wAA///9/wEAAwAAAP7//v/+//7//v/+//7//v/+//3//P/5
//f/9v/2//b/+v/8//z//v/4//X/8//w//H/9P/4//n/+P/4//r/+P/3//b/9P/z//X/
9//3//b/+P/4//j/+P/3//f/9//3//f/9//4//j/+v/4//j/+P/2//X/9f/1//T/9P/1
//T/9//7//7/AAD8//r/+P/2//b/9v/4//r//P/6//r/+v/6/wMABAADAAQABQACAAgA
EQAWABsAJwA3AEQATQBRAEkANwAlAA4A+P/p/+P/5f/s/+j/4//g/+H/5f/l/+r/7v/y
//X/9//3//v//f/4//b/+v/3//f/9//5//n/+f/3//b/9v/3//f/9//5//v//P/8//v/
+v/5//f/9f/1//X/9P/3//j/+f/6//v/+//7//r//P/9//3//P/7//r/+f/4//j/+P/4
//n/+v/7//v//P/7//v/+v/6//r/+v/6//v/+//6//n/9//1//X/9//3//b/9//5//z/
/P/7//v//f8BAAIAAwAFAAYABgAFAAUABQAGAAYABQAHAAkACgALAAoACQAKAAoADgAO
AA8ADwAOAA4ADwAPABEAEQASABIAEQAPAA4ADgAPAA0ADgAPAA4ADQAMAAoABgAFAAIA
AQAEAAYABwAJAAkACQAIAAcABQAEAAIAAgADAAMAAAAAAAEAAAD9//z//v///wEAAgAA
AP///////////////////v/+////AQD+//v/+P/3//j/+f/6//3/AAAAAP/////8//3/
/f/8//3//f/9//3/+//7//3/+//9////AQABAP////////7//v/+//7//////wAAAAAA
AAEAAQABAAEAAwADAAIAAQABAAIAAwADAP///////wEAAgADAAQABQADAAIAAQAAAAEA
AQADAAMAAgAEAAUAAAD+//7//v/+/wAAAgAEAAYAAwABAP//+//7//r/+v/6//v//P/7
//z/+v/5//n/+P/4//r//f/9//z//P/+//z/+//6//j/9//5//v/+//6//r/+v/6//r/
/P/9//7////8//v/+//6//j/9v/2//b/+f/5//r/+//5//r//P/8//r/+//7//r/+P/4
//j/+P/4//r//v8CAAEA/v/9//z//v/7/wAABwAEAAMACgASABcAHAAhACsAOwBKAFUA
UwBHADkAJQAKAPr/8//t/+n/8v/y/+n/5P/l/+f/7f/y//L/9P/3//n/+f/7//n//P8A
APz/+P/3//b/9//6//v/+v/6//j/+f/5//n//P/9//3//P/6//r/+v/5//v/+//7//r/
+P/4//j/+P/5//n/+f/4//b/9//3//b/+P/4//j/+P/4//j/+P/5//n/+f/4//j/9//3
//b/9v/0//T/9P/1//f/+P/5//n/+v/7//7////7//v//P/+//7//f/9////AQAAAP//
//8AAAAA/////wAAAgADAAMABAAFAAUABQAFAAUABwAIAAwADAANAA0ADgAOAA8ADwAO
AA0ADQAMAA4ADQANAA4ADAAJAAkACQAGAAUABAACAAEAAQD////////+//z/+//7//v/
+v/5//v/+v/4//j/+f/5//b/9v/4//j/9v/2//X/9f/2//b/9v/1//X/9f/1//X/9f/1
//T/9P/1//f/9f/z//H/8f/y//P/9P/3//j/+P/3//f/8//1//b/9v/3//f/9//3//j/
+f/8//v/+f/7//3//f/8//v/+v/4//b/9v/2//f/+f/6//r/+v/5//n/+f/5//z//f/9
//3//P/8//z/+//7//v/+//9////////////AAAAAAAAAAD9//3///////7//v/+//3/
/P/7//r/+P/4//j/+P/3//f/9//1//X/9P/0//T/9P/2//b/+P/2//X/9f/0//T/9v/5
//n/+P/4//r/+P/2//b/9f/1//f/+f/5//j/9v/2//b/9v/4//n/+v/7//r/+f/5//j/
9v/0//T/9P/2//X/9f/1//T/9P/1//T/9v/5//v//P/7//r/+f/4//b/9v/4//r/+v/4
//j/+P/2//f/+v/9//7/AwAIAA4AFQAcACMAKwAzAEIASwBLAEcAOQAjAAgA9v/p/+H/
4f/k/+L/4f/g/93/3f/h/+j/6P/q/+3/6//v//X/9f/0//b/9v/z//P/8//1//b/9//2
//b/9f/1//T/8//1//f/+P/4//f/9v/1//P/9P/1//b/9v/0//T/9P/0//P/8//z//L/
8//1//b/9v/1//T/8//y//T/9P/0//X/9f/1//T/9P/3//f/9v/2//X/9P/z//P/9v/2
//b/9f/1//X/9//3//f/9//4//r/+P/3//f/+f/8//z//P/9//z//P/7//v/+v/8//3/
/f8BAAMABAAFAAUABQAHAAgACAAIAAkACQAGAAYABwAHAAkACQAKAAoACgAJAAkACgAH
AAMAAgABAAEAAQABAAAAAQABAP////8AAAAA//////v/+//6//n/+//6//j/+P/7//v/
+P/4//z//P/6//r/+f/5//r/+v/2//X/9f/1//f/9//3//f/9v/2//f/+f/5//f/9f/1
//P/8//z//X/9//4//j/+f/3//n/+v/6//n/+f/5//n/9//3//n/9//3//n/+//7//z/
/f/+//7//f/8//v/+//9//7//v/+//3//f/9//3///////7//f/9//7///////v/+//7
//3///8BAAMABQABAP7/+//4//j/+f/8//3/AAAAAAAAAAAAAAAA/v/8//r/+P/3//f/
9//1//X/9P/0//T/+P/6//r//P/4//f/9//2//T/9v/5//n/+P/4//r/+P/4//j/9//3
//X/9//3//b/9v/2//b/9v/4//n/+v/7//n/+f/6//r/+P/2//b/9v/3//f/+P/5//f/
+P/6//r/+//9//7//v/9//z/+//6//f/9v/3//j/+v/4//j/+P/6//3/AAD///7/AwAK
ABAAFwAeACMALQBBAFAAUwBNAEMAPQAlAAIA8P/t/+f/5//w//D/7f/s/+3/6f/l/+b/
5v/k/+n/8//3//X/9//6//j/+P/3//f/9//5//v/+//5//j/9f/1//T/8//1//f/+P/4
//r/+v/6//n/+f/5//n/+P/2//b/9v/2//j/+f/6//r/+P/5//n/+P/4//j/+P/4//f/
9v/1//X/9//3//b/9v/1//X/9P/0//X/9v/3//n/+v/6//r/+f/3//f/+f/5//f/9//4
//r/+v/5//n/+//+//7//v///wAAAAD//////v8AAAEAAQAEAAUABQAFAAMAAwAFAAYA
BgAGAAcABwAJAAoADAANAAsACwAMAAwACgAJAAkACgAKAAcABwAHAAYABQAEAAIAAwAD
AAEAAQAAAAAA///////////+//3////+//z//P/9//3/+v/6//z//P/6//r/+P/3//f/
9v/1//X/9v/3//X/9f/1//X/9f/2//j/+//5//f/9f/1//P/8//z//X/+P/4//f/9//3
//n/+v/6//n/+f/5//n/+f/5//v/+f/2//f/+P/3//r/+//8//z/+v/6//r/+//7//z/
/P/8//7///8AAAEA//////7//f///wAAAQABAP///////wEAAAD///7//f/9//7///8A
AP3//f///////v8AAAAAAAAAAAAA/v/+//7//v/8//v/+v/3//X/9P/0//T/+P/6//r/
/P/6//n/+f/4//T/9v/5//n/+v/6//z/+v/4//j/9//3//j/+//8//z/+v/6//r/+v/6
//n/+P/3//j/+f/7//z//P/6//r/+v/6//n/+f/5//v//P/+//7//f/9//z/+v/7//z/
/f/+//v/+v/7//z////+////AAAEAAMABAAFAAYACQAOABIAFwAcACsANwBBAEoATwBN
AEMAOQApABIA/v/1//P/9f/0//L/7//q/+f/6f/v//j//P/6//n//f/7//n//f8AAPz/
+v/6//v//P////z/+//4//b/9//5//r/+//8//3//f/8//z//P/8//v//f/9//3//P/8
//z//P/8//v/+//7//r/+P/5//n/+P/6//z//v8AAP7//v/+/////f/9//z//P/9//3/
/P/8//r/+v/6//v//v/+//7//f/8//v//P/7//n/+f/6//z//v/9//3///8AAAAAAAAB
AAQABgAHAAkABgAGAAUAAwAFAAcACAAJAAkACQALAAwAEAAQABEAEQAOAA4ADwAPAA0A
DQAOAA4AEAAPAA8AEAAQAA0ADQANAA0ADQANAAwADQANAAsACwAIAAYAAwABAAEAAwAE
AAUAAwACAAAAAAD+//3/+f/4//v//P/7//z/+//7//z//P/8//v/+//7//v/+//7//v/
9//2//b/9//6//n/+P/5//n/+f/5//v//P/8//v/+//7//3//v/+//z/+//6//n/+//7
//3/+//5//v//f/9//7///8AAAAAAgACAAIAAwAAAAAA///+/wIAAwAEAAUABQAFAAQA
AwADAAQABQAFAAIAAQAAAAEAAwADAAMAAwAEAAQABAAEAAEAAQADAAMABAAAAAAAAAAA
AAAA/v/+//7//v/6//n/+P/1//P/8v/y//L/9v/6//z/AAD+//3//f/8//n/+v/8//v/
/P/8//7//P/7//r/+P/3//n//f///wAA///+//3//P/8//v/+v/5//r/+//9//7////+
////AAD9//v/+v/5//v//P/+//7//P/9//3//P/+//7//v/+//r/+v/8//7//v/8//z/
/P8AAAMAAAD//wAABwAMABAAFQAcACUAMQA9AEoATwBLAEMANwAjAAwAAAD9//n/+f/6
//b/7f/q/+n/6//v//T/9P/0//f/+//3//f/+//+/wAA/v/9//3//f/////////9//z/
/P/9//3//f/7//v/+v/4//n/+v/7//v//f/9//3//P/6//r/+v/6//3//f/9//z/+v/7
//v/+v/6//r/+v/6//r/+v/6//v/+P/3//X/9P/2//f/9//4//j/+P/4//n//P/8//z/
+//6//n/+v/5//n/+f/6//z//f/9//7/AQACAAIAAgADAAMAAgAAAP//AAACAAMAAwAF
AAcACAAJAAoACwAOABAAEAAOAA0ACwANAA4AEAARABEAEQASABIAEAAPAA8AEAAQAA0A
DQANAA4ADQAMAAoABwAHAAUABQAIAAgABwAHAAMAAwACAAEA///+//z//P///////P/8
//z//P/6//r//f/9//7//v/7//n/+P/3//n/+f/5//n/+P/4//n/+//7//n/9//3//f/
9//3//n/+P/4//f/9//2//n/+//8//v/+//7//v/+//7//3/+//5//v//f/9//v/+//7
//r/+//8//3////9//7//v/+////////////AQABAAAA///8//z//P/7//3///8BAAUA
BAADAAIAAQACAAIAAgACAP////8BAAEA/P/8//7//v/+//7//P/8//z//P/7//v/+//5
//b/9P/z//L/8v/0//T/9v/2//f/+f/6//r//P///////f/8//3/+v/9//7//v////v/
+//5//b/+P/6//z//v8BAAEAAQABAP////8AAAAA/v/8//z//P/6//n/+f/5//z//v8B
AAIAAAD///3/+v/8//z//P/8//v//P///wIA///8//v/+v/+/wMABgAHAAgACwAQABgA
HwAgACMALwA/AEwAUQBPAEkAPwAvABYABgD5//P/9//6//D/5//m/+v/5//n/+7/8v/y
//X/9f/3//3////8//z//P/8//3//v8BAAEAAQD///7/AAABAAEAAQABAAEAAAD+//7/
/v/+//3/+//7//v/+v/8//z//P/8//3//f/9//z//v///////v/8//z//P/8//z//P/8
//3//f/9//z//P/9//3//P/8//z//P/8//3/AAAAAAAA//8BAAEAAwADAAAA/////wAA
AgABAAEAAwADAAIAAQABAAUABgAGAAcACgAMAA0ADQANAA0ADAALAAsACwANAA4AEgAS
ABMAEwAQABAAEQARABMAEwAUABQAFAATABMAFAAUABEAEQARAA4ADQAMAAoABwAHAAUA
BQAJAAoACgALAAgABwAFAAMABQAEAAIAAgADAAMAAAAAAAIAAgAAAAAAAQABAAIAAgD+
//3//f/9//v/+//7//v//f/+/wAAAwABAP///f/9/////////wEA///+//z/+//7//3/
/v/+////////////AQABAAMAAQAAAAEAAgABAAEAAQABAAAAAQACAAMABQAFAAYABgAG
AAYABQAEAAMABAAFAAUABQAFAAYABwAHAAMAAwADAAUABAADAAIAAQACAAIAAgACAAkA
CwALAAUABAAGAAYABgAGAAYABgAGAAYAAwABAP//+//5//j/+P/4//z//v/+/wAA////
/wAAAAD+/wAAAwADAAEAAAABAP7//v/+//3//f///wEAAQAAAAEAAgADAAQAAgABAAAA
///9//3//v/+/////v///wAAAgABAAEAAQD//wAAAgACAAMABQAGAAYABAAEAAQABAAA
AAAAAgAEAAYABAAEAAQADgAHAAQABQAGAAMADAAUABcAHAApADcARwBSAF0AYQBfAFMA
PwAkABIAAwD3//f/AAD+//X/8v/v/+v/6//w//L/8v/3//v//f///wEABAAGAAYABAAD
AAIAAwABAAEA///+//3//f/8//v///8BAAIAAgACAAIAAgABAAEAAQABAAAAAgACAAIA
AgABAAEAAQAAAAAAAQABAAAA/v/+//7//v/8//z//P/9//7//////wAAAQABAAAAAAD+
//7//v///wAAAAAAAP//AQABAAMAAwACAAMABQAIAAUAAwACAAMACAAIAAgACQAIAAgA
BwAHAAoADAANAA0AEAARABEAEQAPAA8AEQASABQAFAAVABUAEgASABMAEwAVABUAFgAW
ABQAEwATABQAFgATABMAEwAUABMAEgAQAA8ADwANAA0ACwAKAAgABwAIAAkACQAJAAYA
BAABAAAAAwADAAAAAAAEAAQAAgACAAMAAwAEAAQAAAD///////8BAAEAAQABAP///v/+
////AAD///7////+//3//P/9/wAAAAD//////P/9//3//P/9////AQADAAMAAwAFAAMA
AQADAAUABQAFAAUABQAEAAIAAgACAAMABQAGAAYABgAJAAkACQAJAAkACQAIAAcABQAG
AAcABwAFAAUABQAHAAoACwAMAA0ACwAKAAkACAAHAAcACQAJAAoACgALAAoACAAGAAQA
AgACAAIAAgACAAEAAQABAP/////+//7//v8AAAIAAgAEAAEA///+//z//f8AAAQABQAC
AAIABAACAAAAAAD/////AAADAAQABAABAAAA///+/wAAAQACAAMABAAFAAcACAAFAAIA
AQAAAAIAAQABAAEAAQACAAQABAAGAAcABwAGAAYABgAGAAYAAgACAAQABgAIAAYABgAG
AAYABQAIAA0ADgARABYAHAAhACgAMQA/AEsAWABdAFsAWQBNADUAGgAKAAMAAQADAAIA
/P/5//r/9//1//P/+P8EAAYA//8BAAMABQAJAAoACAAGAAMAAwADAAUABQAFAAMAAgAE
AAUABQAFAAUABQAEAAIABQAGAAcABwAFAAUABQAEAAIAAgACAAIAAwADAAMAAgAEAAUA
BQAEAAIAAgACAAIABQAGAAcACQAGAAUAAwACAAEAAQAAAAAAAAAAAAAAAQAFAAYABwAH
AAYABQAGAAUAAwADAAQABgAGAAUABQAHAAoACgAKAAsADgAOAA0ADQAQABIAEwATABIA
EwATABMAEQARABMAFAAYABgAGQAZABgAGAAZABkAGQAZABoAGgAYABcAFwAYABoAFwAX
ABcAGAAXABYAFAARABEADwAPAA4ADgANAA0ADAANAA0ADQAKAAgABQAEAAcABwAEAAQA
BwAIAAcACAAGAAUABQAEAAQAAwADAAMAAQABAAEAAQABAAIABAAHAAcABQADAAMAAQAB
AAEAAwAGAAYABQAFAAEAAwAEAAQAAwADAAMAAwABAAEAAwABAAMABQAHAAcABQAFAAUA
BAAFAAYABwAJAAcACAAIAAgABwAHAAcABwAHAAcABgAFAAgACgAMAA0ACQAJAAkACwAJ
AAkACQAJAAgACAAIAAgABgAFAAYABQAMAA4ADQAKAAgACAAIAAgABwAGAAUABAACAAEA
AAD9/////v/+//7/AAACAAIABAABAP///v/8//v//v8CAAMAAQAAAAEA/v/8//z/+//7
//v//f/9//z/+v/6//r/+v/9//3//f/9//v/+//8//z////+////AAD9//v/+v/5//j/
+P/5//j/+f/7//z//P/6//r/+v/6//n/+v/9/wAA/v/8//z//P/+/wMABgAFAAIAAQAM
ABIAEwAYACMALQA5AEoAUwBTAEsAQwAxABgABAD5//X/+//8//L/7f/q/+v/6//t//L/
9P/4//v/+f/3//f/+f/6//z//v/9//3//f////3//f/7//r/+v/7//v/+//+///////+
//z//P/8//v//f/9//3//P/6//r/+v/6//v/+//7//r/+P/5//n/+P/5//r/+//8//r/
+v/6//v//f/9//z//P/8//v/+f/4//n/+v/7//3//P/8//z/+//+////AgADAAMAAwAE
AAYAAwABAAAAAQACAAIAAgADAAIAAgABAAEAAwAGAAgACQAKAAsACwALAAwADQAQABIA
FgAWABcAFwAWABYAFwAXABUAFQAWABYAFQATABIAEgAUABEAEQARABIAEQAQAA4ADQAN
AAsACwAMAAwACwALAAkACQAIAAcABwAGAAQABAAGAAcABQAGAAUABAABAAAA/////wAA
AAAAAP///////wAAAQACAAMAAgACAAMABQADAAEA//////3//f/9////AAAAAP/////7
//3//v/+////AQADAAUABQAFAAcABQAEAAUABgAFAAUABQAFAAQABAAEAAQABQADAAQA
BAAEAAUABQAFAAUACAAJAAkACQAJAAoACwALAAsACwALAA0ACwALAAsACwAIAAgACAAI
AAkACQALAAsACAAIAAsACAAHAAoADAAMAAwADAAKAAoACgAKAAgABwAGAAMABAAEAAUA
BgAHAAgABwAIAAYABQAFAAQAAAACAAUABQAFAAYACQAIAAoACgAJAAkACwANAA0ADAAL
AAoACQAIAAsACwALAAsACQAJAAoACgAMAAoACgAKAAkABwAGAAUABgAIAAsADAAKAAsA
CwAKAAwADAAMAAwACAAIAAoADAAMAAoACgAKAAwAEwAWABUAFAAVABYAGgAjACwANQA7
AEMAUgBhAGkAYwBVAEUAMAAeAA8ABQAFAAYAAAD///7/+//3//v//P/+/wAABwANAAsA
BQAHAAoACAAIAAoACwAMAA8ADQANAAsACgALAA0ADgAPABAAEQARABAAEAAQABAADwAN
AA0ADQAMAAoACgAKAAoADQANAA0ADAAMAA0ADQAMAAsACgAJAAgACQAKAAsADQANAA0A
DAAMAA0ADQAMAAwADwAQABEAEwASABAADgALAAsACwANAA0ACwALAAwADgARABEAEgAV
ABUAFAATABMAFgAWABUAFQAUABYAFwAXABkAGwAcAB0AGwAbAB0AHgAiACIAIwAjACQA
JAAlACUAIwAjACQAJAAiACEAIQAiACMAIQAiACMAJAAjACIAIAAfAB8AHQAdABwAHAAb
ABsAGQAZABgAFwAYABgAFwAYABgAFwATABIAEgASABAAEAAUABUAFwAYABUAEwASABEA
EgATABQAFQASABAADwAPABIAEQAQABEAEgATABQAFwAWABYAFQAVABIAEwATABIAEwAT
ABMAEwARABEAEwARABIAFQAYABkAGQAZABkAGAAYABgAGAAZABkAGgAaABoAGQAZABkA
GQAfAA==
         </WaveFormData>
      </LeadData>
      <LeadData>
         <LeadByteCountTotal>10000</LeadByteCountTotal>
         <LeadTimeOffset>0</LeadTimeOffset>
         <LeadSampleCountTotal>5000</LeadSampleCountTotal>
         <LeadAmplitudeUnitsPerBit>4.88</LeadAmplitudeUnitsPerBit>
         <LeadAmplitudeUnits>��V</LeadAmplitudeUnits>
         <LeadHighLimit>2147483647</LeadHighLimit>
         <LeadLowLimit>268435456</LeadLowLimit>
         <LeadID>V1</LeadID>
         <LeadOffsetFirstSample>0</LeadOffsetFirstSample>
         <FirstSampleBaseline>0</FirstSampleBaseline>
         <LeadSampleSize>2</LeadSampleSize>
         <LeadOff>FALSE</LeadOff>
         <BaselineSway>FALSE</BaselineSway>
         <ExcessiveACNoise>FALSE</ExcessiveACNoise>
         <MuscleNoise>FALSE</MuscleNoise>
         <LeadDataCRC32>3598025831</LeadDataCRC32>
         <WaveFormData>
7v/u/+7/7v/u/+7/7v/u/+7/7v/u/+7/8P/w//D/8P/w//D/8P/w//L/9P/2//j/+v/6
//r/+v/9//7///8AAAAAAAAAAAAAAAAAAAAAAAACAAIAAgACAAIAAgACAAIAAgACAAIA
AgAEAAQABAAEAAIAAgACAAIAAgACAAIAAgAAAAAAAAAAAAIAAgACAAIAAgACAAIAAgAC
AAIAAgACAAQABAAEAAQABgAGAAYABgAGAAYABgAGAAgACAAIAAgACAAIAAgACAAGAAYA
BgAGAAQABAAEAAQABAAEAAQABAAGAAYABgAGAAgACAAIAAgACgAKAAoACgALAAwADQAO
AA4ADgAOAA4ADAAMAAwADAAKAAgABgAEAAIA///7//j/9f/y//D/8P/v//D/8v/y//T/
9f/2//b/9v/2//b/9v/2//b/9//4//n/+f/6//n/+f/5//n/+f/7//r/+v/6//n/+P/4
//j//P/9//7////9//3//f/9//3//f/9//3////+//7//v/+//7//////wEAAQABAAEA
///////////9//3//f/9///////+//7/AgACAAUAEQAeACUAJAAmACgAKQA1AEAAQgA5
ACIABADu/9r/w/+o/5v/j/98/3H/a/9k/2L/Z/9y/4D/kP+l/77/0//h/+7/9v/4//v/
//8BAAIAAAACAAMABAAGAAQAAwADAAMABAAEAAQABQAFAAUABgAGAAYABgAGAAcABwAH
AAcABwAGAAYABgAHAAcABwAIAAgACgAKAAoACgAHAAcABwAHAAoACgAJAAkACQAJAAgA
CAAHAAcABwAHAAkACQAJAAkACQAIAAgACAAIAAoACgAKAAcABwAIAAgACAAIAAgACQAL
AAsACQAIAAoACgAJAAcABQAEAAQAAwAAAAAA///9//3/+//7//v/+//5//j/+P/3//b/
9v/2//b/9v/2//b/9v/2//b/9v/4//n/+f/6//v/+//6//r/+//8//3//v8AAAIAAwAF
AAQAAwACAAIAAAAAAAAAAQACAAMABAAFAAMAAgACAAIAAgACAAIAAQACAAIAAgADAAMA
AwADAAMAAgACAAIAAQABAAEAAQABAAMAAwADAAMAAgACAAIAAgAEAAUABQAGAAYABgAG
AAYABAAEAAUABQAHAAcABwAIAAoACQAHAAcABQAGAAcABwAHAAYABgAGAAgACAAIAAgA
BgAGAAYABgAEAAQABAAFAAgACAAJAAsADgAOAA4ADgAMAA0ADQANAA0ADQANAAwADQAM
AAwADAAMAAoACQAIAAcABgACAP///f/3//L/8P/w//H/9P/2//b/9v/1//b/9v/2//j/
+P/4//j/9//3//f/+P/7//3//f/7//v/+//7//v/+P/4//j/+P/5//v//f////3//f/9
//3/+//7//v/+//7//v/+//7//z//P/8//z//v/////////9//3//f/9//v/+//7//v/
/P/9//7////+//z/+//6/wAABwARABwAIwAiACAAJAAtADkAQgBAADEAFAD6/+b/zv+1
/6D/lf+L/3r/a/9j/17/Yv9r/3b/hv+c/7X/yv/Z/+f/8P/2//r//f/9//3//v8CAAIA
AwAEAAYABgAFAAUABQAGAAYABgAHAAkACQAKAAoACQAIAAcABwAIAAkACgALAAoACgAK
AAsACwALAAwADAAMAAwADAAMAAsACwALAAsACgAKAAkACQALAAsACgAKAAkACQAJAAkA
CwALAAsACwANAAwADAAMAAoADAAMAAwACQAJAAoACgALAAwADQAPAA8ADwANAAwADAAM
AAsACQAIAAYABQADAAIAAgABAP/////9//3//f////3//P/8//n/+P/4//j/+v/6//r/
+v/4//j/+P/4//r/+//7//z//P/9//3//v8BAAIAAwAEAAMABAAEAAUABwAHAAcACAAI
AAgACAAJAAcABwAHAAcABwAGAAYABgAIAAgACAAHAAQABAAEAAUABwAHAAcABwAHAAYA
BQADAAMAAwADAAMABQAFAAUABQAIAAgACAAIAAoACwALAAwACwAKAAkACAAKAAoACwAL
AA0ADQANAA4ADgANAAsACwANAA4ADwAPAA0ADAAMAAwADAAMAAwADAAKAAoACgAKAAoA
CgAKAAsACgAKAAsADQAQABAAEAAQABAAEQARABEAEwATABMAEgARABAAEAAOAA4ACwAK
AAkACAAEAAEA///5//j/9v/2//f/9v/4//j/+P/3//j/+P/4//j/+P/4//j/+P/5//r/
/P///wEAAQD///7//f/8//v/+v/6//r/+v/7//3///8BAAEAAQABAAEA////////////
//////////z//P/8//z//v///////////////////wEAAQABAAEA//////////////7/
/v/+/wQABwALABQAHQAkACQAIAAfACcAMgA6ADkALAAWAAIA9P/j/9T/0f/R/8b/t/+j
/5L/hv+D/4L/hv+O/53/qv+5/8v/3P/q//L/+f///wMABAAAAAIAAwAEAAYABAADAAMA
AwAEAAQABAAFAAMAAwAEAAQABgAGAAYABwAGAAUABAADAAMABAAFAAcABQAFAAYABgAI
AAgACAAIAAcABwAHAAcABgAGAAUABQAFAAUABAAEAAMAAwADAAMAAwADAAMAAwAFAAQA
BAAEAAMABAADAAIA/////wAAAAACAAIAAgADAAMAAwABAAAA/v/+//3/+//7//r/+v/5
//X/9P/y/+//7v/t/+7/7//v/+3/7P/s/+v/6v/q/+r/6f/o/+f/5v/n/+j/6f/q/+7/
7//v//D/8P/x//H/8v/z//T/9f/2//j/+v/7//3//f/9//3//v8AAAAAAAABAAEAAQAB
AAEAAQAAAAAAAAACAAIAAgABAAAAAAAAAAEAAgADAAQABQAEAAQABAADAAUABQAFAAUA
AwADAAMAAwACAAIAAgACAAQABQAFAAYABgAGAAYABgAIAAgACQAJAAcABwAHAAgABgAF
AAMAAwAFAAYABwAHAAUABAAEAAQABgAGAAYABgAGAAYABgAGAAgACAAIAAkACgAKAAsA
DQANAAwACwAKAA0ADwAQABEADwAJAAkACgAIAAYABAACAAAA/v/7//n/8//y//D/8P/x
//P/9v/3//j/+f/6//r/+v/3//b/9f/0//X/9//5//z//f///////f/9//3//f/9//z/
/P/8//z//v///wAAAQAAAP///v/9////////////AQABAAEAAQD+//7//v/+//z//f/9
//3////////////////////////////////////+//7//v8CAAsAEwAcACMAJgAkACIA
JwAzAD4AQAA1AB4ABgDy/9z/x/+4/63/o/+U/4P/df9s/2r/bf90/4T/lP+n/8D/0//h
//D//P/8//v/+//7//7/AgACAAMABAAGAAQAAwADAAMABgAGAAYABwAHAAcACAAIAAYA
BgAGAAcABwAHAAcABwAGAAYABgAHAAkACQAKAAoACgAKAAoACgAHAAcABwAHAAoACgAJ
AAkACQAJAAgACAAHAAcABwAHAAcABwAHAAcABwAGAAYABgAGAAgACAAIAAMAAwAEAAQA
BQAGAAcACQAJAAkABwAGAAYABgAFAAMAAQAAAAAA///+//7//f/7//f/9f/1//X/9//1
//T/9P/z//L/8v/y//T/9P/0//T/8v/y//L/8v/0//X/9f/2//j/+f/5//r/+P/4//j/
+P/7//7/AAADAAMAAwADAAQAAwACAAEAAQABAAEAAQABAP///v/+//7/AgACAAIAAQAA
AAAAAAABAAEAAQABAAEAAgACAAIAAQAAAP///v/9//7///8AAAEAAgACAAIAAgAEAAUA
BQAGAAYABgAGAAYABAAEAAUABQAHAAcABwAIAAYABQADAAMABQAGAAcABwAFAAQABAAE
AAYABgAGAAYACAAIAAgACAAGAAYABgAHAAoACgALAA0ADgAOAA4ADgAMAA0ADQANAA0A
DQANAAwADQAKAAgABgAEAAIAAAD+//3/+//6//X/8v/w//D/8f/y//T/9P/0//P/9P/0
//T/9v/2//b/9v/2//f/+P/6//3///////3//f/9//3//f/6//r/+v/6//r/+//8//3/
/v///wAAAQAAAP///v/9//3//f/9//3//P/8//z//P/8//3//f/9/////////////f/9
//3//f////////////3//P/8//z/AAAFABEAHgAlACYAJAAkAC0AOwBCAEAAMQASAPb/
4P/I/63/mP+L/33/bP9j/1//XP9e/2f/dP+E/5r/sf/I/9n/6f/w//b/+P/5//v///8E
AAQAAwADAAMABAADAAMABAAFAAYABgAGAAcABQAFAAYABgAHAAgACQALAAoACQAIAAcA
CAAIAAgACQAJAAkACgAKAAoACgAKAAoACQAJAAkACQAKAAoACQAJAAkACQAIAAgACQAJ
AAkACQAHAAcABwAHAAgACAAJAAoACgAMAAwADAALAAsADAAMAAwADAAMAA0ADQANAAsA
CgAKAAoACQAHAAUABAAEAAMABAAEAAMAAQD///3//f/9//7//f/9//7//f/8//z//P/7
//r/+f/4//r/+v/6//r/+v/7//v//P///wEAAgAEAAMABAAFAAYABgAGAAUABQAFAAUA
BQAGAAgACAAIAAkACAAHAAYABQAHAAYABgAGAAYABgAGAAUABgAGAAYABwAHAAcABwAH
AAYABgAGAAUABQAFAAUABQAFAAUABQAFAAgACAAIAAgACAAJAAkACgAIAAgACAAIAAgA
CAAJAAkACwALAAsADAAMAAsACQAJAAgACAAIAAcACAAIAAkACgAKAAoACgAKAAoACgAK
AAoACAAIAAgACQAMAAwADQAPABAAEAAQABAAEAARABEAEQATABMAEwASABUAEgAMAAsA
CgAJAAgABgADAAEA+//3//T/8//z//b/+P/4//j/+f/6//r/+v/6//r/+v/6//r/+//8
//7//f///////f/+////AAABAP7//v/+//7//v///wAAAQADAAMAAwADAAIAAQAAAP//
AQABAAEAAQAAAAAAAAAAAAAAAQABAAEAAwADAAMAAwABAAEAAQABAAEAAQABAAEA///+
//7//v8CAAcAEQAYAB8AJgAmACYAKQA1AEAAQgA3ACIACAD0/+L/zf+6/6//p/+Y/4X/
ef9y/3D/c/96/4j/mP+r/8D/0//l//D/9P/6//3//////wAAAgAEAAUABgAIAAgABwAH
AAcABgAGAAYABwAJAAkACgAKAAoACgAKAAsACwALAAsACwAKAAoACgALAAkACQAKAAoA
DAAMAAwADAAJAAkACQAJAAwADAALAAsACQAJAAgACAAJAAkACQAJAAsACwALAAsACgAI
AAcABgAIAAoACgAKAAkACQAKAAoACAAIAAgACQAJAAkABwAGAAQABAADAAEAAQAAAAAA
///+//7//f/7//v/+f/5//n/+f/3//b/9v/1//T/9P/0//L/8v/y//L/9P/0//T/9P/1
//X/9P/0//j/+f/5//r//f/+////AAD//wAAAAABAAIAAwAEAAYABgAGAAYABwAHAAcA
BwAHAAcABgAGAAYABgAGAAYABQAGAAYABgAHAAUABQAFAAUACAAIAAgABwAHAAcABwAH
AAUABQAFAAUACAAIAAgACAAGAAcABwAIAAgACAAIAAgACAAIAAkACQALAAsACwAMAAoA
CQAHAAcACQAKAAsACwAJAAgACAAIAAgACAAIAAgACgAKAAoACgAKAAoACgALAAsACgAK
AAsADQAOAA8AEAAOAA8ADwAPAA8ADwAPAA4ADQAIAAcABgAFAAQAAQD///7/+f/0//L/
8v/z//T/9v/2//b/9//4//j/+P/2//b/9v/2//f/+f/7//7//f///////f/9//3//f/9
//z//P/8//z//P/9//7///8BAAEAAQABAAEAAQABAAEA///////////+//7//v/+//7/
/////////////////////////////////////////f/8//z//P/+/wUADwAaACEAIgAg
ACIAKwA1ADoAOgAvABwABADy/97/z//I/8X/vf+w/5//i/+C/4T/hf+E/4z/mP+l/7T/
x//Z/+j/9P/8////AQABAAAAAgAAAAEAAgAEAAMAAwAEAAUABQAEAAMAAwAFAAUABgAG
AAYABgAGAAcABQAFAAUABQAEAAQABAAFAAUABQAGAAYACAAIAAgACAAFAAUABQAFAAQA
BAADAAMAAwADAAIAAgADAAMAAwADAAUABQAFAAUABQAEAAQABAACAAQABAAEAAEAAQAC
AAIAAQAAAP////8BAAEA///+//z//P/7//n/+f/4//j/9//0//T/8//x//H/7//v/+//
7f/r/+r/6v/r/+r/6v/q/+j/6P/o/+j/6P/o/+j/6P/r/+3/7v/w//L/8//z//T/8//0
//X/9v/5//r/+v/7//3//f/9//7/AAAAAAAAAQABAAEAAQABAAEAAAAAAAAAAAAAAAAA
/////wAAAQADAAEAAQABAAEAAgACAAIAAQABAAEAAQABAP//////////AQACAAMABAAC
AAMAAwAEAAQABAAEAAQABAAEAAUABQADAAMAAwAEAAUABQAEAAUAAgACAAIAAQADAAIA
AgACAAIAAgACAAIABAAEAAQABAAEAAQABAAFAAYABgAHAAkACgAKAAoACgAKAAsACwAL
AAkACQAJAAgABQAEAAEAAAD///7//P/5//f/8f/u/+z/7P/t/+7/8P/w//D/8v/0//X/
9v/0//T/9P/0//T/9f/2//j/9//5//n/9//3//f/9//3//f/+P/5//r/+P/5//r/+//7
//v/+//7//v/+//7//v/+v/5//j/9//3//j/+f/6//z//f/9//3/+//7//v/+//7//v/
+//7//v/+//7//v/+//6//r/+v/8/wUAEQAYAB8AIgAeACAAKwA5AEAAOgAlAAoA9P/i
/8r/tf+o/53/j/9+/3P/a/9m/2r/cf94/4b/mP+t/8T/1f/h/+r/9v/8//3///////7/
/P/9////AQAEAAIAAQABAAEAAgACAAIAAwAFAAUABgAGAAQABAAEAAUAAwADAAMAAwAE
AAQABAAFAAMAAwAEAAQABAAEAAQABAAFAAUABQAFAAYABgAFAAUABQAFAAQABAAHAAcA
BwAHAAUABQAFAAUABQAEAAQABAAEAAYABgAGAAMAAwAEAAQABAAEAAQABQAHAAcABQAE
AAYABgAFAAMAAgAAAP///f/+//7//f/7//n/9//3//f/9//1//T/9P/z//L/8v/y//L/
8v/y//L/8v/y//L/8v/y//P/8//0//j/+f/5//r//f/+////AAD+//7//f/9//7///8A
AAIAAAAAAAAAAQD//////////wEAAAAAAAAAAgACAAIAAQACAAIAAgADAAMAAwADAAMA
AwACAAEA//8BAAEAAQABAAEAAQABAAEAAwAEAAUABgAFAAUABAAEAAIAAgACAAIABAAE
AAUABQAHAAcABwAIAAoACQAHAAcABwAIAAkACQAHAAYABgAGAAYABgAGAAYACAAIAAgA
CAAIAAgACAAJAAkACAAIAAkACwAMAA0ADgAOAA8ADwAPAA8ADwAPAA4ADwAIAAYABAAC
AAAA/f/7//r/9f/w/+7/7v/v//D/8v/y//L/9P/2//f/+P/4//j/+P/4//j/+f/6//z/
/f///////f/7//v/+//7//z//P/8//z/+v/7//z//f/7//v/+//7//3//f/9//3/////
///////+//7//v/+//z//f/9//3//f/9//3//f/////////////////////////+//7/
/v8EAAsAEwAeACMAJAAkACYALQA7AEQAQAAtABAA+P/g/8b/rf+a/4//gf9y/2n/Yf9g
/2T/b/9+/5D/oP+3/87/3f/n//L/+v/8//v///8DAAYABgAFAAUABQAGAAUABQAGAAcA
BgAGAAYABwAGAAUABQAEAAUABgAHAAkACQAJAAkACQAIAAgACAAJAAkACQAKAAoACgAK
AAoACgALAAsACwALAAoACgAJAAkACwALAAoACgAJAAkACQAJAAsACwALAAsACwAKAAoA
CgAKAAwADAAMAAsACwAMAAwACgAKAAoACwANAA0ACwAKAAwADAALAAkABwAGAAYABQAG
AAYABQADAAMAAQABAAEAAAD9//v/+v/7//r/+v/6//r/+v/6//r/+v/6//r/+v/8//3/
/f/+//7//////wAAAQACAAMABAAFAAYABgAHAAcABwAHAAgACAAIAAgACQAHAAcABwAH
AAcABgAGAAYACAAIAAgABwAGAAYABgAHAAcABwAHAAcABgAGAAYABQAHAAcABwAHAAcA
BwAHAAcABgAGAAYABgAIAAkACQAKAAoACgAKAAoACgAKAAsACwALAAsACwAMAA4ADQAL
AAsACQAKAAsACwAJAAgACAAIAAgACAAIAAgACgAKAAoACgAIAAgACAAJAAsADAAOABEA
EgASABIAEgAQABEAEQARABEAEQARABAADwAMAAkACAAHAAYABAABAP//+f/4//b/9v/3
//b/+P/4//j/9//4//j/+P/6//r/+v/6//r/+//8//7//f///////f////////////7/
/v/+//7/AAABAAIAAwADAAMAAwADAAEAAQABAAEAAQABAAEAAQAAAAAAAAAAAAAAAQAB
AAEA/////////////////////wEAAQABAAEA///+//7//v8EAAsAEwAaAB8AIgAmACgA
LQA3AD4APgAxABgAAADs/9j/w/+4/7H/p/+W/4X/e/90/3T/df98/4z/nP+r/77/0f/h
/+7/9P/2//v////9//7/AgACAAMABAAGAAYABQAFAAUABgAGAAYABwAGAAUABQAEAAYA
BgAGAAcABwAHAAcABwAGAAYABgAHAAkACQAKAAoACQAIAAcABgAHAAcABwAHAAgACAAH
AAcABQAFAAQABAAHAAcABwAHAAUABQAFAAUABwAGAAYABgAEAAYABgAGAAMAAwAEAAQA
BAAEAAQABQADAAMAAQAAAAEAAgACAAEA/v/8//v/+f/6//r/+f/3//f/9f/1//X/8//x
//D/8P/x//D/8P/w/+7/7v/u/+7/8P/w//D/8P/0//X/9f/2//b/9//3//j/+f/6//v/
/P/9//7//v///wEAAQABAAIAAwAEAAUABwAGAAUABAADAAUABAAEAAQACAAIAAgABwAE
AAQABAAFAAUABQAFAAUABgAGAAYABQADAAMAAwADAAUABQAFAAUACAAIAAgACAAGAAcA
BwAIAAgACAAIAAgACAAIAAkACQALAAsACwAMAAsACQAGAAUABwAIAAkACQAHAAYABgAG
AAgACAAIAAgABgAGAAYABgAJAAoACwANAA0ADAAMAA0ADAAMAAwADAAMAA0ADQANABEA
DwALAAgACAAFAAQAAwACAAEA///+//n/9P/y//L/8//2//j/+P/4//f/+P/4//j/+v/6
//r/+v/8//3//v8AAAAAAQAAAP3/+//7//v/+//7//z//f/+////AQADAAUAAwABAP//
/f///////////////////////v/+//7//v/+//////////////////////////////8B
AAEAAQABAP///v/+//7/BAAHAA8AGgAlACIAHAAaACEALQA6ADwAMwAcAAIA7v/c/8v/
xv/F/73/sP+h/4//hP+E/4X/gv+I/5b/o/+0/8n/2f/i/+r/8v/3//f/+//+/wAA////
////AAAAAP////////7//v/+////AQABAAIAAgACAAIAAgADAAMAAwADAAMAAgACAAIA
AwADAAMABAAEAAIAAgACAAIAAgADAAQABQAEAAQAAwADAAUABQAEAAQABQAFAAUABQAD
AAMAAwADAAEAAAAAAAAAAgAEAAQABAADAAMABAAEAAIAAAD+//3//v////7//v/8//z/
+//5//n/+P/4//f/9P/0//P/8f/x/+//7//v/+3/6//q/+r/5//m/+b/5v/n/+j/6f/q
/+j/6P/o/+j/6//t/+7/8P/0//X/9f/2//n/+v/7//z/+//8//z//f////////8AAP//
/v/9//3//v///wAAAQADAAIAAgACAAYABgAGAAUAAgACAAIAAwADAAMAAwADAAIAAgAC
AAEABAAFAAYABwAEAAMAAgABAAIAAgACAAIAAgADAAMABAAEAAQABAAEAAQABAAFAAUA
BQAFAAUABgAEAAMAAQABAAMABAAFAAUAAwACAAIAAgACAAIAAgACAAQABAAEAAQAAgAC
AAIAAwACAAIAAwAFAAcACAAJAAoACgALAAsACwAJAAkACQAIAAsACgAGAAIA/v/8//r/
+P/3//X/9P/v/+//7v/v//H/8v/0//T/9P/z//T/9P/0//T/9P/0//T/9P/1//b/+P/5
//v/+//5//n/+f/5//n/+v/6//r/+v/4//n/+v/7//v/+//7//v/+//7//v/+//9//3/
/f/9//r/+v/6//r/+v/7//v/+//9//3//f/9//v/+//7//v/+//7//v/+//7//r/+v/6
//z///8LABgAHQAiACQAJgAtADcAPgA6ACkADgD0/97/yP+x/6D/l/+L/3z/b/9p/2b/
Zv9t/3b/hP+U/6n/wP/T/+H/6v/w//b/9//3//n//v/+//3//f/9//7//v/9//3//f/+
//7//v////3//f/+//7/AAAAAAAAAQADAAMAAwADAAQABAAEAAUABAADAAMAAgACAAIA
AgACAAEAAQABAAEABAAEAAMAAwADAAMAAgACAAMAAwADAAMAAgABAAAA//8CAAIAAwAE
AAIABAAEAAQAAQABAAIAAgACAAIAAgADAAMAAwABAAAA/v/+//3/+//8//z//f/9//r/
+v/5//f/8//x//H/8f/y//H/8f/y/+//7v/u/+7/7v/u/+7/7v/u/+7/7v/u//D/8f/x
//L/9P/1//X/9v/3//j/+f/6//3//v/+/////f/9//3//v/8//z//P/9//3//f/9//3/
///+//7//v8AAAAAAAD///7//v/+/////v/9//z/+//8//z//P/7//z//f/+/////f/9
//3//f8AAAAAAAAAAAAAAQABAAIAAgACAAIAAgACAAIAAwADAAMAAwADAAQABgAFAAMA
AwABAAIAAwADAAMAAgACAAIAAAAAAAAAAAACAAIAAgACAAQABAAEAAUABwAIAAoADQAN
AAwACwAKAAoACwALAAsACQAJAAkACAAJAAYABAAAAP///v/9//z/+v/3//X/7//t/+z/
7f/v//L/9P/0//T/8//0//T/9P/y//L/8v/y//P/9f/3//r/+v/7//r/9//5//n/+f/5
//j/+P/4//j/9v/3//j/+f/6//v//P/9//3//f/9//3////////////9//z/+//6//j/
+f/5//n/+//7//v/+//7//v/+//7//3//f/9//3//f/8//z//P8CAAkAEQAaACEAIgAk
ACYALwA7AEQAPgArAA4A9v/i/8j/rf+W/4v/ff9u/2X/Yf9g/2D/af94/4r/nP+z/8j/
2f/n/+7/9P/4//n/+//9//7/AAAAAAEAAgAEAAIAAQABAAEAAgACAAIAAwADAAMABAAE
AAIAAgACAAMAAQABAAEAAQAAAAAAAAABAAMAAwAEAAQABAAEAAQABAADAAMAAwADAAQA
BAADAAMABQAFAAQABAADAAMAAwADAAUABQAFAAUAAwACAAIAAgADAAYABwAIAAcABwAI
AAgACAAIAAgACQAHAAcABQAEAAIAAgABAP//AQAAAAAA///9//z/+v/3//j/9//4//n/
+v/5//n/+v/4//b/9f/0//T/9P/0//T/8v/y//L/8v/2//f/9//4//n/+f/4//j/+f/6
//v//P///wAAAAABAP7//f/8//z//v/+//7///////////////3//P/8//z//v/+//7/
/f/6//r/+v/7//z//f/+////AAAAAAAA///9//3//f/9//3//f/9//3/AAAAAAAAAAD+
//////8AAAAAAAAAAAAAAgACAAMAAwADAAMAAwAEAAIAAQD///////8AAAEAAQABAAAA
AAAAAAAAAAAAAAAAAAAAAAAAAAD+//7//v///wAAAAABAAMABgAGAAYABgAEAAUABQAF
AAUABQAFAAQABgAEAAMAAgAAAP7//f/8//v/+v/3//X/9P/v/+7/7P/s/+3/7f/u/+3/
7P/v//D/8P/w//D/8P/w//D/7f/t/+3/7v/y//X/9v/1//P/8//z//P/8//0//X/9v/1
//X/9f/1//P/8//z//P/8//z//P/8//1//X/9f/1//L/8v/y//L/9P/1//X/9f/0//P/
8v/x//L/8//0//X/9f/1//X/9f/z//L/8v/y//T/+f8DAAwAEwAUABQAFAAbACkANAA0
ACkAFAD6/+T/0P+7/67/p/+h/5L/g/93/2z/aP9t/3L/ev+K/5n/pv+1/8n/2v/m/+7/
7//v/+//8v/0//T/9f/2//j/9P/z//P/8//1//b/9//5//f/9//4//j/+P/4//j/+f/5
//n/+f/5//j/+P/4//n/9//3//j/+P/6//r/+v/6//j/9//2//X/+P/4//f/9//3//f/
9v/2//n/+f/5//n/+f/5//n/+f/4//b/9f/0//L/9P/0//T/8//1//j/+v/5//j/9//3
//X/9f/z//L/8v/y//H/7//t/+z/7P/r/+j/6P/n/+X/5f/j/+P/4//j/+H/4P/g/+H/
4P/g/+D/3v/e/97/3v/g/+D/4P/g/+T/5f/l/+b/5//n/+b/5v/o/+r/7P/u/+3/7v/u
/+//7f/t/+3/7v/x//L/8//1//P/8//z//P/8//y//L/8v/y//L/8v/x//D/8P/w//H/
8//z//P/8//y//L/8v/x//P/8//z//P/8f/x//H/8f/0//T/9P/0//T/9f/1//b/9P/0
//T/9P/0//T/9f/1//X/9f/1//b/9v/1//P/8//z//T/9f/1//X/9P/0//T/8v/y//L/
8v/y/w==
         </WaveFormData>
      </LeadData>
      <LeadData>
         <LeadByteCountTotal>10000</LeadByteCountTotal>
         <LeadTimeOffset>0</LeadTimeOffset>
         <LeadSampleCountTotal>5000</LeadSampleCountTotal>
         <LeadAmplitudeUnitsPerBit>4.88</LeadAmplitudeUnitsPerBit>
         <LeadAmplitudeUnits>��V</LeadAmplitudeUnits>
         <LeadHighLimit>2147483647</LeadHighLimit>
         <LeadLowLimit>268435456</LeadLowLimit>
         <LeadID>V2</LeadID>
         <LeadOffsetFirstSample>0</LeadOffsetFirstSample>
         <FirstSampleBaseline>0</FirstSampleBaseline>
         <LeadSampleSize>2</LeadSampleSize>
         <LeadOff>FALSE</LeadOff>
         <BaselineSway>FALSE</BaselineSway>
         <ExcessiveACNoise>FALSE</ExcessiveACNoise>
         <MuscleNoise>FALSE</MuscleNoise>
         <LeadDataCRC32>831916027</LeadDataCRC32>
         <WaveFormData>
HAAcABwAHAAZABgAFwAWABQAFAAUABQAEgASABIAEgARABAADwAOABAAEAAQABAADwAO
AA0ADAAMAAwADAAMAAsACgAJAAgABwAGAAUABAACAAIAAgACAAEAAAD///7//v/+//7/
/v/+//7//v/+//z//P/8//z/+v/6//r/+v/4//j/+P/4//j/+P/4//j/+v/6//r/+v/4
//j/+P/4//n/+v/7//z//v/+//7//v/+//7//v/+//7//v/+//7/AAAAAAAAAAAAAAAA
AAAAAAAAAAAAAAAAAAAAAAAAAAACAAIAAgACAAIAAgACAAIAAwAEAAUABgAJAAoACwAM
AA8AEAARABIAEgASABIAEgAOAAwACgAIAAYAAQD9//f/9P/x//D/7//v//L/8//z//P/
8//1//X/9f/2//b/9f/1//P/9v/2//b/9v/2//b/9v/1//X/8//z//T/9P/0//H/8f/x
//L/9P/0//T/9P/y//L/8v/y//T/9P/0//X/9f/z//P/8//z//P/9P/0//T/9P/0//T/
9P/0//T/9P/z//P/8//z//P/9P/0//T/9f/2//b///8PABoAIQApADcATQB6ALEA2QDc
ALgAhgBWACAAz/9m/wT/uv6O/oz+of6y/sX+5P4E/yL/P/9l/4v/q//E/9n/5f/r/+//
9P/2//r/+f/8//3//v////3///////////8AAAAAAAACAAMAAwADAAYABgAGAAYABQAF
AAQABAAEAAQABQAFAAcACAAJAAkABwAHAAcABwAJAAkACQAJAAoACwALAAsACwALAAsA
DAAKAAsACwALAA0ADQAOAA8ADQAOAA8AEQATABQAFQAVABMAFQAWABcAGgAaABsAGwAc
AB4AHwAgACAAIQAhACIAIgAjACMAIQAhACIAIgAgACAAIAAgACEAHgAbABsAGgAXABYA
FQAUABMAEgARABEAEQARABAAEAASABIAEwATABIAEQAPAA4ADAALAAsACwANAA0ACwAK
AAgABwAFAAUAAgABAAEAAQACAAEAAAD///z//P/7//v/+//7//r/+f/4//j/+P/4//r/
+v/6//n/+P/3//b/9v/2//f/9//2//b/9v/2//f/9v/3//f/9v/2//b/9v/2//j/+P/4
//n/9//3//f/+P/2//b/9v/2//f/9//3//f/9v/2//j/+P/6//r/+f/5//n/+f/6//r/
+P/4//n/+f/5//n/+f/6//v/+//9//7/AAADAAQABgAEAAYABgAIAAkACQAKAAoADAAL
AAoACQAHAAYABQAEAAMAAgD+//v/9v/x/+3/6//p/+v/8P/x//H/8f/v//H/8f/x//L/
8v/x//H/7f/w//D/8P/y//L/8v/y//P/8//x//H/8P/w//D/7//v/+//8P/w/+7/7v/u
/+7/7v/u/+7/7v/w//D/8f/x/+//7//v/+//7//w//D/8P/u/+7/7v/u//D/8P/w//H/
8f/x//H/8f/y//L/8v/z//L/+P8BAA0AGgAfACUANwBZAIgAuwDdANQAqgB6AEoABgCn
/zz/3v6a/nz+hP6V/qb+wf7k/gT/IP9F/2//k/+x/8j/1//j/+v/7//w//L/8v/3//r/
+//8//3///8BAAEAAQD//wAAAAAAAAQABQAFAAUABAAEAAQABAAHAAcABgAGAAgACAAJ
AAkACQAKAAsACwAJAAkACQAJAAkACQAJAAkACgALAAsACwALAAsACwAMAA4ADwAPAA8A
EQARABIAEwATABQAFQAXABUAFgAXABcAFwAZABoAGwAdAB4AIAAhACMAJAAkACQAJgAn
ACcAKAAnACcAJgAjACQAJgAnACYAJQAkACMAIwAiAB8AHwAeABsAGgAZABgAFwAWABUA
FQAWABcAFwAYABYAFgAXABcAFQAVABQAFAAWABUAFQAVABMAEwARABAADgANAAsACwAI
AAcABwAHAAgABwAGAAUABAAEAAMAAwADAAMAAgABAAEAAgADAAQABAAEAAQAAwACAAEA
AAAAAAEAAQAAAP7/AAAAAAAAAQAAAAEAAQAAAAIAAgACAAIAAQAAAP////8BAAEAAQAC
AAQABAAEAAQAAwADAAMAAwAEAAQABgAGAAYABgAFAAUAAwADAAQABAAEAAQABQAFAAUA
BQAFAAYABQAFAAcACAAJAAsACwAMAAwADgAOABAAEgATABUAFgAVABUAEQARABAADwAO
AA0ADAAHAAUAAQD9//n/9//1//f/+v/7//v/+//6//v/+v/5//r/+v/5//n/9//6//r/
+v/7//z//f/+//v/+//5//n/+P/4//j/9//4//n/+//8//r/+v/6//r//P/8//z//P/6
//r/+//7//n/+f/5//n/+f/6//r/+v/6//r/+v/6//z//P/8//3/+//7//v/+//8//z/
/P/9/wAAAAAFABEAIAApAC0AMQBBAGQAlQDBANYAxgCiAHgASgAHAKz/Uv8G/87+vv7F
/sz+2f7w/gz/JP87/1X/cf+N/6r/xf/b/+v/9f/8/wIAAgADAAIAAwAEAAUAAwAFAAUA
BQAIAAoACwAMAAsACwAKAAkADAAMAAwADAALAAsACgAKAAwADAANAA0ADQAOAA8ADwAR
ABEAEQARAA8ADwAPAA8ADgAPAA8ADwAPAA8ADwAQABAAEQARABEAEQARABIAEwAVABYA
FwAZABcAGAAZABkAGQAbABwAHQAeAB4AHwAfACEAIgAiACIAJAAlACUAJgAkACUAJQAj
ACIAIgAhAB4AHgAeAB4AHwAeABsAGwAaABkAGAAXABYAEgAQAA4ADQAPAA8ADgAOAA4A
DgAPAA8ADQANAAwADAAMAAsACwALAAwADQAMAAwADAALAAkACQAKAAkACQAJAAYABQAE
AAMAAgACAAEAAQADAAMAAgABAP7//v/+//7/AAAAAAAA///8//v/+v/6//z//f/9//z/
/P/8//z//f/8//3//f/8//3//v///wAAAAAAAAAAAQADAAMAAwAEAAIAAgACAAIABAAF
AAYABwAEAAQABgAGAAYABgAFAAUABwAHAAgACAAIAAgACQAJAAkACQAJAAoADQANAA8A
EAAQABMAFAAWABgAGgAaABwAHAAXABUAFgASAA8ADgANAAwACAAFAAAA+//3//X/8//1
//r/+//7//v/+//9//3//f/9//z/+v/5//n//P/8//z//v/+//7//v/7//v/+f/5//r/
+v/6//n/+f/5//r/+v/4//j/+P/4//r/+v/6//r/+v/6//v/+//5//n/+f/5//f/+P/4
//j/+f/6//v//P/7//r/+f/5//v/+//7//v/+v/6//r/+//6/wIACQAXACQAKwAtADsA
VwCCALcA2wDaALQAhgBYABwAx/9i/wL/vv6g/qL+s/7E/tn+8v4O/yr/R/9r/5P/sf/I
/93/7f/z//X/+P/4//r///8AAAEAAgADAAMABQAFAAUABwAIAAgACAAIAAkACQAJAAgA
CAAIAAgACwALAAoACgAKAAoACwALAAkACgALAAsADAANAA4ADwANAA0ADQANAA4ADwAP
AA8ADwAPAA8AEAAQABEAEQARABMAEwAUABUAFAAUABQAFQAVABYAFwAXABkAGwAcAB0A
HgAeAB8AHwAhACIAIgAiACQAJQAlACYAJgAnACcAJQAnACgAKAAmACMAIgAhACEAIgAf
AB8AHgAZABgAFwAWABUAFAATABMAEQARABAAEAAQABAAEQARABMAEwASABIADgALAAkA
BwAJAAsACwAMAAwACwAJAAkABwAFAAQAAwACAAEAAAD///z//P/7//v//f/9//z/+//8
//z//P/8//r/+v/6//n/+v/5//j/+P/3//f/9v/0//b/9v/2//f/+v/7//v/+v/6//r/
+v/6//r/+v/6//v/+//7//v//P/8//z//P/8//v/+//7//v/+v/6//z//P/+//7//f/9
//3//f/+//7//v/+//////////////8AAAEAAQADAAQACAALAAwADgAMAA4ADgAQABAA
DwAPAA4ADwALAAkACgAJAAgABwAGAAIA///6//X/8f/v/+3/7//y//P/8//z//H/8//z
//P/9P/0//P/8//z//b/9v/2//b/9v/2//b/9f/1//P/8//y//L/8v/x//P/8//0//T/
9v/2//b/9v/1//T/8//y//L/8v/z//P/8//z//P/8//y//L/8f/w//L/8v/y//L/9P/0
//T/9f/1//X/9f/1//T/9P/0//X/9v/6/wUAEwAeACUAKwA7AF0AjADBAOMA2ACsAHwA
TAAKAKn/Ov/a/pb+ev6E/pn+rv7H/uj+Bv8m/0v/c/+Z/7X/zP/b/+f/7//x//T/+P/8
//3//f/9//3//f/+/wEAAgADAAMABAAEAAQABAAFAAUABQAHAAgACQAKAAkACQAIAAgA
CgAKAAsACwAJAAoACwALAAkACQAJAAkACgALAAwADQAOAA8ADwAPAA8ADwAPABAADgAP
AA8ADwARABEAEgATABUAFgAXABkAFwAYABkAGQAZABsAHAAdABwAHAAdAB0AHgAgACEA
IgAkACUAJQAmACQAJQAlACMAJAAmACcAJgAjACIAIQAhACIAHwAfAB4AHQAcABsAGgAX
ABYAFQAVABMAEwASABIAEwAUABYAFwAVABUAFAAUABIAEQARABEAEAAPAAwACgAMAAsA
CQAJAAoACQAJAAkABwAFAAMAAQACAAIAAQABAAEAAQAAAP//AAAAAAAAAAAAAAAAAAD/
//7//f/8//z//f/9//z/+v/6//r/+v/7//z//f/9//z//P/8//z//P/6//r/+v/7//v/
+//7//z//v/+//7//v/9//3//f/9//r/+v/8//z//v/+//3//f/9//3//v/+/wAAAAAB
AAEA////////AAADAAMABQAGAAgACwAMAA4ADgAQABAAEgAVABUAFgAWABcAFQAOAAsA
CgAJAAgABQADAP//+//0//H/7v/v//T/9f/1//X/9f/3//f/9//4//j/9//3//X/+P/4
//j/+P/4//j/+P/5//n/9//3//b/9v/2//X/8//z//T/9P/0//T/9P/0//T/9P/0//T/
9v/2//f/9//1//X/9f/1//X/9v/2//b/+P/4//j/+P/2//b/9v/3//n/+f/5//n/+f/4
//f/9//4//z/AwARABwAJQAtADcAUQB+ALcA3QDgAL4AjABeACYAy/9e//z+tv6S/pL+
of6y/sn+5v4E/yL/P/9h/4X/p//E/9n/4//t//P/9v/4//z/+//9////AQADAAMABQAF
AAUABQAGAAYABgAKAAsACwALAAoACgAKAAoADQANAAwADAAKAAoACwALAAsADAANAA0A
DwAPAA8ADwANAA0ADQANABAAEQARABEAEQARABEAEgAUABUAFQAVABUAFQAWABcAFgAW
ABYAFwAYABoAHAAdABsAHQAeAB8AIAAgACEAIQAjACQAJAAkACQAJQAlACYAJgAnACcA
JQAlACYAJgAkACUAJAAjACMAIAAdAB0AHAAZABgAFwAWABUAFAATABMAFQAVABQAFAAS
ABIAEwATABMAEwASABIAFAATABMAEwATABMAEQAQAA4ADQALAAsACwALAAwADQAKAAkA
CAAHAAYABgAFAAUAAwADAAIAAQAAAAAAAAAAAAAAAAAAAP//AAD///7//v/+///////+
//7//v/+////AgADAAMAAgACAAIAAgACAAAAAAAAAAEAAwADAAMABAAEAAQABAAEAAMA
AwADAAMABAAEAAYABgAGAAYABQAFAAUABQAGAAYABgAGAAcABwAIAAkACgAMAAsACwAN
AA4AEAATABQAFgAVABYAFQAWABYAFQAVABQAEQAOAAwADAAMAAwACAAFAAAA+//3//X/
8//1//r/+//7//v/+f/7//v/+//6//r/+f/5//r//v///wAA///+//3//P/7//v/+f/5
//r/+v/6//n/+f/5//r/+v/7//z//f/+//z//P/8//z/+v/6//v/+//7//v/+//7//v/
/P/8//z//v/+//7//v/8//z//P/9//v/+//7//v//v/+//7////+/wIADQAdACgALQAx
AD8AXwCMALkA1wDSAK4AhABWABoAxf9m/xD/0v64/rz+w/7S/u3+Cv8g/zj/Uf9r/4n/
qf/E/9v/7f/3//v//v8CAAAAAwAEAAUABgAHAAkACwALAAsACgAKAAkACAAMAA0ADQAN
AA4ADgAOAA4ADQANAAwADAAMAAwADQANAA8AEAARABEADwAPAA8ADwAPAA8ADwAPAA4A
DwAPAA8ADwAPAA8AEAAQABEAEQARABMAEwAUABUAEwAUABUAFwAZABoAGwAbABsAHQAe
AB8AHQAcABwAGwAcAB4AHwAgACIAIwAjACQAJAAlACUAIwAhACIAIgAgAB8AHgAdAB0A
HAAZABkAGAAVABQAEwASAA8ADgANAA0ADQANAAwADAAMAAwADQANAA0ADQAMAAwACgAJ
AAkACQAKAAsACgAKAAwACwAJAAkACAAHAAcABwAGAAUABAADAAIAAgABAAEAAQABAAAA
//8AAAAAAAAAAP7//v/+//3//v/9//z//P/9//3//P/6//z//P/8//3/AAABAAEAAAD+
//7//v/+//7//v/+////AQABAAEAAgACAAIAAgACAAUABQAFAAUAAgACAAQABAAGAAYA
BQAFAAMAAwAEAAQABgAGAAcABwAJAAkACQAKAAkACQALAAwADAAPABAAEgASABQAFAAW
ABQAEwATABIAEQAQAA0ADAALAAoABAABAPz/9//z//H/7//x//T/9f/1//X/9f/3//f/
9//2//b/9f/1//X/+P/4//j/+v/6//r/+v/3//f/9f/1//j/+P/4//f/9f/1//b/9v/2
//b/9v/2//b/9v/2//b/9P/0//X/9f/1//X/9f/1//X/9v/2//b/9v/2//b/9v/4//j/
+P/5//j/9//2//X/+P/4//j/+f/4//7/CwAZACQALQAzAEUAaQCaAM0A4QDOAKAAcgBA
APj/l/8y/9r+oP6Q/pz+rf6+/tn++v4W/zD/Uf93/5n/t//M/93/6//z//X/+P/4//r/
+//+////AAABAAAAAQAAAP//AQACAAIAAgAGAAcABwAHAAgACAAIAAgABwAHAAYABgAE
AAQABQAFAAcACAAJAAkACQAJAAkACQALAAsACwALAAoACwALAAsACwALAAsADAANAA8A
EAARAA4ADQANAA0ADwAQABEAEwATABQAFQAVABcAGQAaABsAHAAcAB0AHQAbABwAHAAc
ACAAIQAhACIAIAAhACEAHwAhACIAIgAgAB8AHgAdAB0AGgAXABcAFgATABIAEQAQAA8A
DgANAA0ADwAPAA4ADgAMAAwADQANAA8ADwAOAA4ADgANAA0ADQAMAAsACAAGAAcABwAG
AAcABAADAAMAAwAAAP///v/9//7//v/9//3//f/9//z/+//8//z//P/8//z//P/8//v/
+P/3//b/9v/4//n/+f/4//r/+v/6//v//P/9//3//P/6//r/+v/6//j/+P/4//n/+//7
//v//P/+//7//v/+//3//f/9//3//P/8//7//v/+//7//f/9//7///8BAAIAAAAAAAEA
AQD///////8AAAMAAwAFAAYACgANAA4AEAAQABIAEgAUABQAEwATABIAEQAMAAkACAAH
AAYAAAD9//j/8//x/+//7f/v//D/8f/x//H/8v/1//b/9//4//j/9//3//X/+P/4//j/
+P/4//j/+P/1//X/8//z//T/9P/0//P/8//z//T/9P/y//L/8v/y//L/8v/y//L/8//0
//b/9//1//X/9f/1//T/9P/z//L/8v/y//L/8v/z//T/9f/3//f/9//3//f/+P/4//j/
+f/6//7/CQAXACIAKQAxAEUAawCgANMA6QDYAK4AfABEAPT/j/8m/8z+jv56/or+nf6y
/tH+9P4U/zL/Vf99/5//u//O/9//6//v/+//9P/4//7//////////////wEAAwADAAMA
BQAGAAYABgAFAAUABAADAAUABgAHAAgACQAJAAgACAAIAAgACQAJAAkACgALAAsADQAN
AA0ADQANAA0ADQANAAwADQANAA0ADwAPAA8AEAAQABEAEQARABMAEwAUABUAEwAUABUA
FwAXABgAGQAZABsAHQAeAB8AIAAgACEAIQAhACIAIgAiACQAJQAlACYAJQAlACQAIQAj
ACQAJAAiACMAIgAhACEAHwAbABoAGAAWABYAFgAWABUAFAATABMAEwATABIAEgAUABQA
FQAVABQAEwARABAAEAAPAA8ADwAPAA8ADQAMAAwACwAJAAkACAAHAAcABwAGAAUABAAD
AAIAAgABAAEAAwADAAIAAQAAAAAAAAAAAP7//v/+//3//v/9//z//P/8//3//f/8//z/
/P/8//3//P/9//3//P/+//7//v/+//7//v/+////AQABAAEAAgD///7//f/8//7///8A
AAEAAAAAAAIAAgAAAAAA//////////8AAAAAAgACAAMAAwADAAMAAwAEAAYABwAKAAwA
DAAPABAAEgASABQAFAAWABYAFQAVABQACwAMAAsACgAJAAgABAABAPz/9//1//P/8f/z
//T/9f/1//X/9f/3//f/9//4//j/9//3//X/+P/4//j/9v/2//b/9v/3//f/9f/1//T/
9P/0//P/9f/1//b/9v/2//b/9v/2//b/9v/2//b/9v/2//f/9//1//X/9f/1//X/9v/2
//b/9f/0//P/8v/0//T/9P/1//b/9//4//n/+f/4//f/9//6//7/BwARABoAJQAxAEEA
XwCQAMEA4wDeALoAiABSAAwAr/9K/+7+qv6O/pL+of60/s3+6v4I/yb/Qf9h/4X/pf/A
/9X/4f/r//P/9v/2//j//f/+////AAABAP//AQABAAEAAwAEAAQABAAGAAcABwAHAAgA
CAAIAAgACQAJAAgACAAIAAgACQAJAAcACAAJAAkACwALAAsACwANAA0ADQANAAwADQAN
AA0ADwAPAA8AEAAQABEAEQARAA8ADwAQABEAEwAUABUAFwAVABYAFwAXABcAGQAaABsA
HAAcAB0AHQAbABwAHAAcAB8AIQAiACQAIwAjACIAHwAdAB4AHgAcABwAHAAcAB0AGwAX
ABYAFAATABIAEQAQAA0ADAALAAsADQANAAwADAAOAA4ADwAPAA0ADQAMAAwADAALAAsA
CwAOAA8ADgAOAAwACwAJAAkACAAHAAcABwAEAAMAAgABAAIAAgABAAEAAQABAAAA///+
//7//v/+//7//v/+//3//v/9//z//P/8//3//f/8//7//v/+//////////7//P/+//7/
/v/+/wAAAAAAAAEAAQABAAEAAgACAAIAAgACAAEAAQABAAEAAgACAAQABAACAAIAAQAB
AAMAAwAEAAQAAgACAAMAAwAEAAUABgAIAAcABwAJAAoADAAPABAAEgASABQAFAAWABgA
FwARAAwADAALAAoACQAIAAMAAQD9//n/9f/z//H/8//2//f/9//3//X/9//3//f/+//8
//z//f/7//7//v/+//3//P/7//r/9//3//X/9f/2//b/9v/1//f/+f/8//7/+//6//n/
+P/4//j/+P/4//j/+P/5//n/9//3//f/9//5//r/+v/6//r/+v/6//r/+P/4//j/+f/7
//v/+//7//v/+v/5//n//v8CAAsAGwAoACsAKQA3AFMAgACzANcA1gC2AIoAXAAiANH/
dv8k/97+vP6+/sf+1P7t/gj/IP80/0//af+H/6X/wP/V/+X/7//3//r//P/+/wEAAAAB
AAIAAwADAAUABQAFAAMABAAEAAQACAAJAAkACQAKAAoACgAKAAsACwAKAAoACgAKAAsA
CwALAAwADQANAAsACwALAAsACQAJAAkACQAKAAsACwALAA0ADQANAA4ADgAPAA8ADwAP
AA8AEAARAA8AEAARABMAEwAUABUAFQAVABcAGAAZABgAGAAZABkAGwAcABwAHAAdAB0A
HAAcAB4AHwAfAB0AHAAcABsAGAAZABgAFwAXABQAEQARABAACwAKAAkACAAJAAgABwAH
AAYABQADAAIAAwAEAAYABwAJAAkACAAIAAgABwAHAAcACQAJAAcABgAIAAcABQAFAAQA
AwADAAMABAADAAIAAQAAAAAA/////wEAAQAAAP///P/8//z//P/6//r/+v/5//n/+f/5
//r//v///////v/9//z/+//7//r/+//7//r/+v/6//r/+v/7//z//f///////////wAA
AAAAAAAAAAAAAP///v/9//3//v8BAAIAAgACAAEAAQD/////AAAAAAEAAgAEAAUAAwAD
AAMABAADAAMABQAGAAoADQAOABAAEAASABIAFAAUABMAEwASABMAEQAPAAwACAAGAAQA
AgD9//v/9//z//H/7//t/+//9P/1//X/9f/1//f/9//3//j/+P/3//f/9f/4//j/+P/2
//b/9v/2//X/9f/z//P/9P/0//T/8//1//X/9v/2//T/9P/0//T/9P/0//T/9P/0//T/
9f/1//X/9f/1//X/8//0//T/9P/0//T/9P/0//b/9v/2//f/9f/1//X/9f/2//b/9v/3
//b/+P8FABUAIgArADUARwBrAJ4AzQDlANYApgByADwA9v+V/zD/3v6k/pD+nP6t/r7+
2f76/hj/NP9R/3P/lf+1/8z/2//n/+3/8f/y//b/+v/7//v/+//7//v/+//9//3//f/+
/wAAAQACAAIAAwADAAMABgAGAAYABgAFAAUABAAEAAYABgAHAAcABQAGAAcABwAHAAcA
BwAHAAkACQAJAAkACgALAAsACwAJAAkACQAKAAoACwALAAsACwALAAwADQAOABAAEgAV
ABQAFAAUABMAEQATABQAFQAYABgAGQAZABsAHAAcABwAHQAdABwAHAAdAB8AIAAfAB4A
HgAdABoAGQAYABcAFwAYABUAFQAUAA8ADgANAAwACwAKAAkACQAJAAkACAAIAAkACgAM
AA0ACwALAAoACgAKAAkACQAJAAkACQAHAAYABgAFAAMAAwACAAEAAQABAAAA///+//3/
/P/8//v/+//7//v/+v/5//r/+v/6//r/+P/4//j/9//4//f/9v/2//j/+f/5//j/+P/4
//j/+f/6//v/+//6//r/+v/6//r/+v/6//r/+//5//n/+f/6//r/+v/6//r/+//7//v/
+//6//r//P/8//z//P/7//v/+f/5//r/+v/8//z//f/9//3//f/9//7/AQABAAMABAAE
AAcACAAKAAwADgAOABAAEAAPAA8ADgARAA0ACQAGAAUABAADAAIA/v/7//b/8f/v/+3/
6//t//L/8//z//P/8//1//X/9f/0//T/8//z//H/9P/0//T/9P/0//T/9P/1//X/8//z
//T/9P/0//P/8//z//T/9P/0//T/9P/0//T/9P/0//T/9v/2//f/9//z//P/8//z//H/
8v/y//L/9P/0//T/9P/0//T/9P/1//f/9//3//f/9//2//X/9f/8/wAACQAVACAAJwAz
AEkAbQCiANUA7wDgALYAggBKAP7/m/80/9r+lv58/ob+m/6w/s/+8P4O/y7/U/97/53/
t//M/9v/5//t/+//9P/4//r//f/8//3//v//////AQABAAEAAwAEAAQABAAGAAcABwAH
AAYABgAGAAYABwAHAAYABgAGAAYABwAHAAkACgALAAsADQANAA0ADQALAAsACwALAAwA
DQANAA0ACwALAAsADAAOAA8ADwAPABEAEQASABMAEQASABMAFQAVABYAFwAXABcAGQAa
ABsAHAAcAB0AHQAdAB4AHgAeAB4AHwAfACAAIAAhACEAHwAfACAAIAAeAB8AHgAdAB0A
HAAZABkAGAATABIAEQAQABEAEAAPAA8ADQANAAwADAAOAA4ADwAPAA8ADwAOAA4ADAAL
AAsACwANAA0ACwAKAAgABwAFAAUABAADAAMAAwACAAEAAAD///7//v/9//3//f/9//z/
+//4//j/+P/4//n/+v/7//v//P/7//r/+v/7//v/+v/4//j/+P/4//n/+v/7//v/+v/4
//j/+P/4//j/+P/4//n/+//7//v//P/6//r/+v/6//n/+f/5//n/+v/6//z//P/8//z/
+//7//n/+f/6//r//P/8//3//f/9//3//f/+//3//f///wAAAAADAAQABgAEAAYABgAI
AAsACwAMAAwADQANAA0ADQAFAAIAAQAAAP///v/7//n/9f/x/+//7f/r/+3/7v/v/+//
7//t/+//7//v//L/8v/x//H/7v/w/+//7v/v//D/8f/y//H/8f/v/+//8P/w//D/7//t
/+3/7v/u/+7/7v/u/+7/8P/w//D/8P/w//D/8f/x/+7/7f/s/+v/7f/u/+7/7v/s/+z/
7P/s/+3/7v/v//H/8f/x//H/8f/w//D/8P/x//L/8v/5/wcAFAAdACUAMQBNAHgArwDV
ANoAwgCSAF4AIADL/2r/Dv/E/pr+lv6h/qz+wf7i/v7+GP81/1P/cf+N/6z/xf/X/+X/
6//u/+7/8P/1//j/+f/6//v/+f/7//v/+//7//z//P/8//7/////////AAAAAAAAAAD/
/////v/+//7//v////////8AAAEAAQABAAEAAQABAAEAAQABAAEAAwAFAAYABwAFAAUA
BQAGAAQABQAFAAUABwAHAAgACQAIAAgACAAJAAkACgALAAsADQAPABAAEQARABAAEAAP
ABIAFAAVABYAFgAXABcAGAAWABcAFwAVABMAFAAUABIAEQAQAA8ADwAQAA0ADQAMAAcA
BgAFAAQAAwACAAEAAQABAAEAAAAAAAIAAgADAAMAAQABAAAAAAADAAMABAAFAAUABQAD
AAIAAgABAP////8AAP////////3/+//5//f/+P/4//f/9//3//f/9v/1//T/9P/0//T/
9P/0//T/8//w/+//7v/u//D/8f/x//D/8f/y//P/9f/2//f/9//2//T/9P/0//T/9P/0
//T/9f/1//X/9f/2//j/+P/4//j/9//3//f/9//0//T/9v/2//j/+P/3//f/9//3//j/
+P/4/w==
         </WaveFormData>
      </LeadData>
      <LeadData>
         <LeadByteCountTotal>10000</LeadByteCountTotal>
         <LeadTimeOffset>0</LeadTimeOffset>
         <LeadSampleCountTotal>5000</LeadSampleCountTotal>
         <LeadAmplitudeUnitsPerBit>4.88</LeadAmplitudeUnitsPerBit>
         <LeadAmplitudeUnits>��V</LeadAmplitudeUnits>
         <LeadHighLimit>2147483647</LeadHighLimit>
         <LeadLowLimit>268435456</LeadLowLimit>
         <LeadID>V3</LeadID>
         <LeadOffsetFirstSample>0</LeadOffsetFirstSample>
         <FirstSampleBaseline>0</FirstSampleBaseline>
         <LeadSampleSize>2</LeadSampleSize>
         <LeadOff>FALSE</LeadOff>
         <BaselineSway>FALSE</BaselineSway>
         <ExcessiveACNoise>FALSE</ExcessiveACNoise>
         <MuscleNoise>FALSE</MuscleNoise>
         <LeadDataCRC32>1747260979</LeadDataCRC32>
         <WaveFormData>
FgAWABYAFgATABIAEQAQAA8ADgANAAwACgAKAAoACgAKAAoACgAKAAwADAAMAAwACgAK
AAoACgAMAAwADAAMAAsACgAJAAgABwAGAAUABAAEAAQABAAEAAMAAgABAAAA/v/+//7/
/v/+//7//v/+//3//P/7//r/+P/4//j/+P/2//b/9v/2//b/9v/2//b/+P/4//j/+P/2
//b/9v/2//j/+P/4//j/+v/6//r/+v/8//z//P/8//z//P/8//z//v/+//7//v/+//7/
/v/+/wAAAAAAAAAAAAAAAAAAAAACAAIAAgACAAQABAAEAAQABQAGAAcACAALAAwADQAO
AA8AEAARABIAEgASABIAEgAOAAwACgAIAAUAAwD///z/+//2//T/9P/y//X/9v/2//b/
9v/4//j/+f/5//n/+P/5//n/+f/7//n/+f/5//n/+f/4//f/9v/4//j/+P/4//f/9v/1
//b/+P/3//f/9//3//f/9//3//f/9//3//j/+P/4//b/9v/2//b/9v/3//f/9//3//f/
9//3//f/+P/4//j/+P/5//r/+v/6//r/+v/6//j//f8HABAAGgAsAEMAaAClAO8ANgFc
AVcBMgH9ALUAUwDW/1L/1v6I/oD+lf6p/r7+3v7+/hn/Nf9a/37/m/+1/8r/2P/h/+f/
7v/y//b/9v/5//v//P/+//z//P/9//3//f/9//3///8BAAEAAQABAAQABAAEAAQAAwAD
AAIAAgACAAIAAwADAAUABQAFAAUABQAGAAYABgAEAAQABAAEAAYABwAHAAcABwAHAAYA
BgAFAAUABQAGAAYABgAGAAcABQAFAAcABwAJAAoACgAKAAgACQALAAsADgAOAA4AEAAS
ABMAEwATABMAFAAUABQAEgATABMAEgAUABQAFAATABUAFAAUABMAEwARABAADQAMAAoA
CgAJAAgABwAGAAYACAAIAAgACQAJAAkACgAKAAgACQAJAAcABwAIAAgACAAJAAoACgAH
AAUABQAEAAMAAQAAAAAAAAACAAAA/////////v/9//3//P/8//v/+v/7//v/+v/6//r/
+v/6//j/9//3//f/9v/2//f/9//0//T/9P/0//T/9v/1//T/8//z//P/8//z//X/9f/1
//b/9f/0//T/9P/y//P/8//z//X/9f/1//X/9P/0//b/9v/3//f/9//3//b/9v/2//f/
9v/3//f/9//3//j/+P/5//r/+//8//3/AQADAAQABQADAAUABgAHAAkACgAJAAoADAAL
AAoACAAHAAYABQAEAAMAAgAAAPz/+f/1/+7/7P/s/+z/8f/y//L/8v/y//T/9P/1//P/
8//y//H/7//v//H/8f/z//P/8//z//T/8//y//L/8P/w//D/8P/w//D/8v/y//H/8f/x
//H/8f/x//H/8f/x//H/8v/y//L/8P/w//D/8v/y//P/8//x//H/8f/x//H/8f/y//L/
9P/0//X/9v/2//b/9v/2//T/9v/7/wUAEAAaACoARwB2ALcAAQFAAVoBSQEeAd8AhQAV
AJj/Fv+q/nj+fP6P/qH+vP7g/gD/Gf89/2b/iP+h/7n/yv/W/+H/5//q/+z/8P/0//f/
+f/6//z//v/+//////////////8BAAMAAwADAAMAAgACAAIAAgAFAAUABAAEAAYABgAH
AAcABQAFAAUABQAFAAYABgAGAAQABAAEAAQABgAHAAcABwAHAAcABgAGAAkACQAJAAoA
CgAKAAoACwAJAAkACwALAA0ADgAOAA4ADAANAA8ADwARABIAEwAWABQAFQAVABUAFwAY
ABgAGAAWABcAFwAWABgAGAAYABcAGQAYABgAFwAXABUAFAARABIAEAAQAA8ADAALAAoA
CgAMAAwADAANAA8ADwAQABAADgAPAA8ADQAPABAAEAAQAA8AEAAQAA0ADQANAAwACwAL
AAoACgAKAAoACAAHAAcABwAGAAUABQAIAAgABwAGAAUABQAEAAQABgAGAAYABAABAAEA
AQAAAP7///////z//v/+//7//v8AAP///v/9//z//f/+/////v/9//z//P/8//z//f/+
/wAAAQABAAEA/////////////wAAAwAEAAMAAwADAAMAAgACAAIAAwAEAAUABQAFAAUA
BgAGAAcABgAHAAgACQAJAAsADAANAA8AEQASABMAFwAYABcAGAAZABcAEwASABAADgAO
AA4ADgALAAgABgADAP7//P/8//z///8AAAAAAAD+/wAAAAABAAEAAQAAAP///f/9////
//8AAAEAAgADAAIAAQAAAAAA/v/+//7//v8AAAAAAgACAAEAAQABAAEAAwADAAMAAwAB
AAEAAgACAAIAAAAAAAAAAgACAAMAAwABAAEAAQABAAMAAwAEAAQAAgACAAMABAAEAAQA
BAAEAAYABgAHAA8AHAAmADAAPwBYAIsAzQAQAUABSwE2ARMB3wCRACQAqP8k/8L+qv61
/sH+0v7s/gj/I/87/1L/bP+J/6P/vP/U/+X/7//4//7/AgACAAUABwAIAAoACAAIAAkA
CQANAA0ADQAPAA4ADQAMAAsADQAOAA8AEAAPAA8ADgAOABAAEAARABEADwAPAA8ADwAR
ABIAEgASABAAEAAQABAAEAARABEAEQARABEAEAAQABEAEQARABIAEAAQABAAEQATABMA
FQAVABMAFAAUABQAFgAXABkAGQAcABwAHAAeAB4AHwAfAB8AHwAgACAAIAAgACEAIQAg
AB4AHgAeAB0AHQAcABwAGwAbABkAGAAVABQAEgASABEADwANAAsACgAKAAoACgALAAsA
CwAMAAwADAANAA0ACwAJAAoACgAKAA0ADgAOAAsACwALAAoACQALAAoACgAKAAgABgAF
AAUABwAGAAUABQAGAAYABQAEAAEAAQAAAAAAAAAAAAAA/v/7//v/+//6//z//f/9//r/
+v/6//r/+v/8//v/+v/5//r/+//8//3//f/9//3//v8AAAAAAQACAAAAAQABAAEAAwAD
AAMAAwAEAAQABgAGAAUABQAFAAUABwAIAAkACwAKAAsACwALAAsADAAMAA0AEAARABIA
EwATABUAFgAXABkAGwAcAB0AHAAYABYAFAASABEAEAAPAA4ADAAIAAUAAQD8//r/+v/6
//3//v/+//7/AAACAAIAAwACAAEA///9//////8BAAEAAwADAAMAAwAAAP///v/+//7/
/v/+//7//v/+/wAAAAD//////////////////////////wAAAAD+//z//P/8//r/+v/7
//v//P/9//7////9//3//v/+//7//v///wAAAAAAAAAAAAD+/wIABQAPABwAJgAyAEkA
dACxAPkAPAFcAVEBLgH7AK8ASQDO/0j/0P6U/pL+pf67/tD+6v4I/yP/Pf9g/4b/pf+5
/87/4P/n/+3/8P/0//b//P/9////AAACAAIAAgADAAMABQAFAAUABwAHAAcABwAHAAYA
BgAGAAYACQAJAAgACAAIAAgACQAJAAkACQAJAAkACwAMAAwADAALAAoACQAIAAoACwAL
AAsACwALAAoACgALAAsACwAMAAoACgAKAAsACQAJAAsACwANAA4ADgAOAAwADQAPAA8A
EgASABIAFAAWABcAFwAXABcAGAAYABgAFgAXABcAFgAYABgAGAAXABUAFAAUABMAFQAT
ABIADwAOAAwADAALAAoACQAIAAgABgAGAAYABwAHAAcACAAIAAkACwAMAAsACQAIAAYA
BAAIAAoACwAJAAkACQAIAAcABgAEAAMAAgACAAAA//////3//P/7//v//v/+//3//P/7
//v/+v/6//j/+P/4//b/9//3//f/9v/z//P/8v/u//H/8v/z//T/9f/1//X/9f/1//X/
9f/1//X/9f/1//b/9v/2//f/+P/4//n/+f/5//f/9//3//f/+P/4//r/+v/7//v/+//7
//r/+v/6//v//P/9//3//f/9//7//v///wAAAQACAAMABwAJAAoACwALAA0ADgAPABAA
EAAOAA4ADQAJAAcACAAHAAYABQAEAAEA/v/8//n/8v/w//D/8P/z//T/9P/0//L/9P/0
//X/9f/1//T/8//1//X/9//3//n/+f/5//n/9v/1//T/9P/0//T/9P/0//T/9P/2//b/
9//3//f/9//2//X/9P/z//P/8//0//T/9f/0//X/9v/1//T/9P/z//X/9f/1//X/9f/1
//b/9v/4//j/+f/6//j/+P/4//j/+P/4//3/BwASAB4AMABLAHwAvQAJAUoBZAFRASYB
7QCVACMAoP8Y/6T+cv54/o3+o/7A/uD+/v4d/z//Zv+I/6X/u//M/9r/4//n/+z/8v/4
//r/+v/7//v//P/+//7//////wEAAQABAAMAAwADAAMAAwAGAAYABgAGAAUABQAEAAQA
BAAEAAUABQAFAAUABQAFAAMABAAEAAQABQAGAAcACAAGAAcABwAHAAcABwAGAAYABwAH
AAcACAAIAAgACAAJAAsACwANAA0ADQAOAA4ADgAMAA0ADwAPAA4ADgAOABAAEgATABMA
EwATABQAFAAUABIAEwATABIAEwAUABUAFQATABIAEgARABMAEQAQAA0ADgAMAAwACwAI
AAcABgAGAAYABgAGAAcACQAJAAoACgAMAA0ADQALAAsADAAMAAwADAAMAAsABwAJAAkA
CAAHAAkACAAIAAgABgAEAAMAAwADAAIAAQABAAIAAgABAAAAAQABAAAAAAD+//7//v/8
//v/+//7//r/+P/5//n/9v/2//b/9v/2//f/9//3//f/9//3//f/9//1//X/9f/2//b/
9v/3//j/+v/7//v/+//5//n/+f/5//j/+P/6//r/+//7//v/+//8//z//P/9//7/////
/////f/+//7///8CAAMABAAFAAkACwAMAA0ADwARABIAEwAWABYAFAAUABUAEwAMAAsA
CgAJAAgABwAEAAIA///3//T/8//y//X/9v/2//b/+P/6//r/+//5//n/+P/3//f/9//5
//n/+f/5//n/+f/6//n/+P/4//j/+P/4//j/9v/2//j/+P/5//n/+f/5//f/9//3//f/
+f/5//r/+v/6//j/+P/4//j/+P/5//n/+//7//v/+//5//n/+v/6//r/+v/7//z//P/8
//z//P/8//z///8JABQAIAAwAEcAbgCrAPUAOAFWAU8BKgHxAKMAOwC8/zj/xv6K/ob+
l/6r/sT+4v4C/x//Of9a/37/nf+3/8z/2P/j/+v/8P/0//j/+v/9////AAACAAQABAAF
AAUABQAFAAUABwAJAAkACQAJAAoACgAKAAoACwALAAoACgAKAAoACwALAAsACwALAAsA
DQAOAA4ADgAMAAwADAAMAA4ADwAPAA8ADQANAAwADAAPAA8ADwAQABAAEAAQABEAEAAP
ABAADwAQABIAEwAUABIAEwAVABUAGAAYABgAGgAYABkAGQAZABkAGgAaABoAGgAbABsA
GgAcABwAHAAbABsAGgAaABkAFwAVABQAEQAQAA4ADgANAAwACwAKAAoACgAKAAoACwAL
AAsADAAMAAwADQANAAsADAAOAA8AEAARABIAEgAPAA8ADwAOAA0ADwAOAA4ADgAMAAoA
CQAJAAkACAAHAAcABgAGAAUABAADAAMAAgACAAAAAAAAAP7//////////v/+///////8
//z//P/8//z//////////////////////////////wAAAAAAAAEAAgACAAMAAwADAAEA
AQABAAEAAQACAAUABgAHAAcABwAHAAYABgAGAAcACAAJAAkACQALAAwADAANAA4ADwAQ
ABEAFQAXABgAGQAWABcAFwAXABgAGAAWABYAEwAQAA4ADgAOAA4ACwAIAAYAAwD8//r/
+v/6////AAAAAAAAAAACAAIAAwACAAEA///9//7///8CAAMAAQABAAEAAQACAAEAAAAA
AAAAAAAAAAAAAAAAAAIAAgADAAMAAwADAAMAAwADAAMAAgABAAEAAAACAAAAAAAAAAAA
AAABAAEAAwADAAMAAwABAAEAAgACAAAAAAABAAIABAAEAAQABAAEAAQACwAVACAALAA6
AFMAggC/AAMBOgFQAUMBIAHtAKcARQDI/z7/zv6g/qj+t/7J/ub+Av8e/zX/S/9m/4D/
nf+3/87/4v/v//X/+v/+//7/AgABAAMABAAGAAcACAAKAAsACgAJAAgACQAKAAsADAAN
AA4ADgAOAA4ADQANAAwADAAMAAwADQANAA8ADwAPAA8ADQAOAA4ADgAOAA4ADgAOAA4A
DwAPAA8ADwAPAA4ADgANAA0ADQAOAA8AEAARABMAEgARABIAEQATABQAFAAUABYAFwAZ
ABkAFwAWABUAFgAXABkAGgAbABsAHAAcABwAHAAdAB0AHAAcABwAHAAbABkAGAAYABcA
FQATABIADwAOAAwADAALAAoACQAIAAgABgAGAAYABwAHAAcACAAIAAgACQAJAAcABwAI
AAgACAALAAwADAAJAAsACwAKAAkACQAIAAgACAAIAAYABQAFAAMAAgABAAEAAgACAAEA
AAABAAEAAAAAAP///v/9//r/+//7//v/+v/4//n/+f/2//j/+P/4//j//f/9//3//f/7
//v/+//7//v/+//7//z//v/+////AAAAAAEAAQABAAIAAwAEAAUAAgACAAQABAAFAAUA
BQAFAAYABgAGAAcACAAJAAkACQAJAAoACgALAAoACwAMAA0ADwARABIAEwATABUAFgAX
ABYAFgAUABQAEQASABAADgAMAAoABgACAP//+//4//b/9v/2//n/+v/6//r/+v/8//z/
/f/9//3//P/7//v/+//9//3//f/9//3//f/6//n/+P/4//r/+v/6//r/+P/4//r/+v/5
//n/+f/5//v/+//7//v/+v/5//n/+P/4//b/9v/2//j/+P/5//n/9//3//f/9//4//n/
+//8//v/+v/6//r//P/8//z//P/6//7/BQANABoAKAA6AFcAjADRABsBTgFaAUEBFgHX
AH0ACwCM/wr/pv6E/pL+pf65/tT+9v4Q/yn/R/9u/47/qf+//9D/4P/p/+3/8v/0//b/
+P/7//3//v8AAP///v/+//3/AQABAAEAAwADAAMAAwADAAQABAAEAAQAAwADAAIAAgAC
AAIAAwADAAUABQAFAAUAAwAEAAQABAAGAAYABgAGAAYABwAHAAcABwAHAAYABgAHAAcA
BwAIAAcABgAFAAUABwAHAAkACQAJAAoACgAKAAwADQAPAA8AEAAQABAAEgARABEAEAAP
ABAAEgATABQAEgATABMAEgATABQAFQAVABMAEgASABEADwANAAwACQAIAAYABgAFAAQA
AwACAAIABAAEAAQABQAFAAUABgAGAAgACQAJAAcACQAKAAoACgAIAAgABwADAAQABQAF
AAUAAwACAAIAAgAAAP7//f/9/////v/9//3//v/+//3//P/9//3//P/8//z//P/8//r/
+P/3//b/9P/2//f/9//0//T/9P/0//T/9//3//f/9//1//X/9f/1//P/8//z//T/9v/2
//f/+P/4//n/+f/5//v/+//7//v/+v/6//z//P/7//v/+//7//7//v/+/////v//////
/////wAAAAABAAAAAQACAAMACAALAA0ADwAPABEAEgATABIAEgAQABAADwAMAAoACAAG
AAQAAAD8//n/9f/y//D/8P/w//P/9P/0//T/9v/4//j/+f/5//n/+P/3//n/+f/7//v/
+f/5//n/+f/2//X/9P/0//b/9v/2//b/9P/0//b/9v/z//P/8//z//P/8//z//P/9P/1
//f/+P/2//T/9P/0//T/9P/1//X/8//z//P/8//0//X/9//4//j/+P/5//r//P/8//z/
/P/8//z/AwANABgAJAA4AFcAjADTAB8BVgFkAUkBFgHNAGsA9/94//r+mP52/ob+m/6x
/tD+8P4Q/yv/Tf9y/5L/rf/B/9L/4P/l/+n/7v/0//r//P/8//3//f/+/wAAAAABAAEA
AwADAAMABQAEAAMAAgABAAMABAAFAAYABwAHAAYABgAEAAQABQAFAAcABwAHAAcABwAI
AAgACAAIAAgACAAIAAYABwAHAAcACQAJAAgACAAJAAkACQAKAAoACgAKAAsADQANAA8A
DwANAA4ADgAOAA4ADwARABEAEgASABIAFAAUABUAFQAVABUAFgAWABYAFAAVABUAFAAV
ABYAFwAXABcAFgAWABUAFAARAA8ACwAMAAoACgAJAAgABwAGAAYACAAIAAgACQALAAsA
DAAMAAoACwALAAkACwAMAAwADAALAAwADAAJAAsACwAKAAkACQAIAAgACAAIAAYABQAF
AAUABAADAAMABAAEAAMAAgABAAEAAAAAAAAAAAAAAP7//f/9//3//P/8//3//f/6//r/
+v/6//r/+//7//v/+//7//v/+//7//v/+//7//z//v/+////AAD9//3//P/7//z//f/+
/////v/+/wAAAAD//////////wAAAAAAAAEAAgADAAMAAwADAAQABAAFAAgACQAKAAsA
DwARABIAEwATABUAFgAXABYAFgAUABQADQAMAAsACgAJAAgABgACAP//+//4//b/9v/2
//n/+v/6//r/+P/6//r/+//9//3//P/7//v/+//9//3/+//7//v/+//8//v/+v/6//j/
+P/4//j/+v/6//z//P/7//v/+//7//v/+//7//v/+//7//z//P/6//j/+P/4//r/+v/7
//v/+v/5//j/9//5//n/+v/6//v//P/+/wAA/v/+//7//v8AAAAABQALABQAIgA2AFEA
fgC9AAMBPgFYAUcBGgHXAH0ADwCY/x7/uP6K/pD+o/61/tD+7P4K/yX/Qf9g/4D/nf+3
/8z/2v/j/+3/8v/0//b//P/9////AAACAAAAAAABAAEABQAFAAUABwAFAAUABQAFAAgA
CAAIAAgACwALAAoACgAIAAgACQAJAAcABwAHAAcACQAKAAoACgAKAAoACgAKAAoACwAL
AAsACwALAAoACgAMAA0ADgAQAA8ADgANAA0ADwAPABEAEQARABIAEgASABAAEQATABMA
FAAUABQAFgAUABUAFQAVABgAGgAbABwAGwAbABoAGAAWABYAFgAVABYAFgAXABcAFgAT
ABEADQAOAAwADAALAAoACQAIAAgACAAIAAgACQALAAsADAAMAAwADQANAAsACwAMAAwA
DAAOABAAEQAPAA0ADQAMAAsADQAMAAwADAAKAAgABwAHAAkACAAHAAcABgAGAAUABAAD
AAMAAgACAAIAAgACAAAA/////////v/+///////8//3//v///wAAAgABAAAA////////
/////wEAAQABAAIAAgACAAMABAACAAMAAwADAAMAAwADAAMAAwAEAAcACAAHAAcABwAH
AAgACAAIAAkACAAJAAkACQALAAwADAANAAwADQAOAA8AEQATABQAFQAVABcAGAAZABwA
GgAWABIAEAAOAA4ADgAOAAsACAAGAAMA/v/8//z//P///wAAAAAAAP7/AAAAAAEAAgAD
AAMAAwADAAMABQAFAAMAAwADAAMAAAD///7//v/+//7//v/+/wEAAgAFAAYAAgABAAAA
//////////////////8AAAAAAAD+//7//v8AAAAAAQABAAEAAQABAAEA/////wAAAAAC
AAIAAwAEAAIAAgACAAIABgAIAAsAFQAiACoAMgBLAHQArwD5ADYBUAFFASIB8QCvAFEA
2v9Y/+L+qP6s/r3+zf7o/gb/Hv81/0v/ZP+C/5//t//K/9z/6f/x//b/+v/+/wIAAQAD
AAQABgAGAAYABwAHAAcABwAHAAkACwALAAsACwAMAAwADAAMAA0ADQAMAAwADAAMAA0A
DQANAA0ADQANAAsADAAMAAwACgAKAAoACgAMAA0ADQANAA0ADQAMAAwADQANAA0ADgAM
AAwADAANAA8ADwARABEAEQASABIAEgASABMAFQAVABQAFAAUABYAFgAXABcAFwAXABgA
GAAYABoAGwAbABoAGAAYABgAFwAVABQAFAATABEADwAOAAsACAAGAAYABQAGAAUABAAE
AAIAAgACAAMAAwADAAQABAAFAAcACAAHAAcACAAIAAgABwAIAAgABQAGAAcABwAHAAUA
BAAEAAQABQAEAAQABQADAAIAAQABAAQABAADAAIA//////7//v/8//z//P/6//v/+//7
//r/+//9//7//P/7//r/+f/4//n/+f/5//n/+f/5//n/+f/6//v//P/+//7//v///wAA
AAABAAEAAQAAAP///v/9//3//v8BAAIAAwADAAMAAwACAAIAAgADAAYABwAHAAcABQAG
AAYABwAGAAcACAAJAA0ADwAQABEAEQATABQAFQAWABYAFAAUABUAEwAPAAwACgAIAAYA
BAABAP7//P/5//b/9P/0//T/+f/6//r/+v/6//z//P/9//3//f/8//v/+//7//3//f/7
//v/+//7//r/+f/4//j/+P/4//j/+P/4//j/+v/6//n/+f/5//n/9//3//f/9//5//n/
+v/6//r/+P/4//j/+P/4//n/+f/5//n/+f/5//n/+f/6//r/+v/6//v//P/+//7//v/+
//r/+P8BAA0AGgAoADwAWwCOANEAGQFQAV4BRQEUAdMAeQAJAIz/EP+u/oz+mP6r/r/+
2v74/hb/L/9N/2z/jv+r/8H/0v/e/+f/6//u//T/+v/8//z//f/9//7//v/+//////8B
AAEAAQADAAMAAwADAAMABAAEAAQABAAFAAUABAAEAAQABAAFAAUABQAFAAUABQAFAAYA
BgAGAAYABgAGAAYACAAJAAkACQAIAAcABQAEAAcABwAHAAgACAAIAAgACQALAAsADQAN
AAsADAAMAAwACgALAA0ADQAOAA4ADgAQABAAEQARABEAEQASABIAEgAUABUAFQAUABIA
EgASABEAEQAQABAADwARAA8ADgALAAgABgAGAAUABgAFAAQABAACAAIAAgADAAcABwAI
AAgACAAJAAkABwAHAAgACAAIAAkACgAKAAcABwAHAAYABQAFAAQABAAEAAQAAgABAAEA
AwACAAEAAQAAAAAA///+//3//f/8//z//P/8//z/+v/5//n/+f/4//r/+//7//j/+P/4
//j/+P/7//v/+//7//n/+f/5//n/+f/5//n/+v/4//j/+f/6//r/+//7//v//f/9//3/
/f/6//r//P/8//3//f/9//3//f/8//v/+//+////////////AAAAAAEABAAFAAYABwAH
AAkACgALAAwADwARABMAFAAUABIAEgATAA8ACwAIAAYABgAGAAYAAgD+//v/9//0//L/
8v/y//b/+P/5//r/+v/8//z//f/7//v/+v/5//v/+//9//3/+//7//v/+//8//v/+v/6
//r/+v/6//r/+v/6//z//P/9//3//f/9//v/+//7//v//f/9//7//v/8//r/+v/6//r/
+v/7//v/+//7//v/+//9//3//v/+/wAAAAABAAIAAAAAAAAAAAAEAAQACQARABwAKgA+
AF0AkADVACEBWgFsAVcBJAHbAHkACQCQ/xT/sP6G/o7+pf67/tj+9v4U/zH/U/92/5j/
s//H/9j/5P/r/+//9P/6//7/AAD//wEAAgAEAAQABAAFAAUABwAHAAcACQALAAsACwAL
AAoACgAKAAoACwALAAoACgAKAAoACwALAA0ADQANAA0ADQAOAA4ADgAMAAwADAAMAAwA
DQANAA0ADQANAAwADAANAA0ADQAOABAAEAAQABEADwAPABEAEQATABQAFAAUABIAEwAV
ABUAFgAWABYAGAAYABkAGQAZABcAGAAYABgAGgAbABsAGgAYABgAGAAXABkAGAAYABcA
GQAXABYAEwAQAA4ADgANAA4ADQAMAAwACgAKAAoACwAPAA8AEAAQABAAEQARAA8ADwAQ
ABAAEAARABIAEgAPAA8ADwAOAA0ADQAMAAwADAAOAAwACwALAAkACAAHAAcACAAIAAcA
BgADAAMAAgACAAMABAAFAAQABQAFAAUABAACAAMAAwAAAAAAAAAAAAAAAQABAAEAAQD9
//3//f/9/////////wAAAAAAAAEAAgACAAMAAwADAAEAAQABAAEAAAAAAAIAAgAFAAUA
BQAFAAUABAADAAMABgAHAAcABwAHAAgACAAJAAgACQAKAAsACwANAA4ADwAPABEAEgAT
ABUAFgAVABYAFwAXABcAFgAPAA4ADAAMAAwADAAJAAYABAABAP7//P/8//z//f/+//7/
/v/8//7//v///wEAAQAAAP///v/9//7//f/+////AAABAAAA///+//7//v/+//7//v/8
//z//v/+//v/+//7//v//P/9//7/////////AAAAAP///P/7//r/+//8//7////+//3/
/P/7//z//f///wAAAAAAAAEAAgACAAIAAgACAAAAAAAFAA0AGAAkADAASQByAK0A8wAy
AVYBVQEyAfUApQA/AM7/WP/m/qT+nv6t/rv+0v7y/g7/Jf9B/17/eP+T/7H/yv/e/+v/
8//2//j/+v8AAAEAAwAEAAYABgAGAAcABwAJAAkACQALAAsACwALAAsADAAMAAwADAAN
AA0ADAAMAAwADAANAA0ADQANAA0ADQANAA4ADgAOAA4ADgAOAA4ADwARABIAEwARABEA
EAAQABEAEQARABIAEgASABIAEwASABEAEgARABEAEgASABIAEwAVABgAGQAYABgAGAAa
ABwAHQAdAB0AHQAeAB4AHgAcAB0AHQAcABwAHAAcABsAGwAaABoAGQAZABcAFgATABAA
DgAOAA0ADAALAAoACgAKAAoACgALAA8ADwAQABAAEAARABEADwAQABIAEwAUABUAFgAW
ABMAEwATABIAEQARABAAEAAQAA4ADAALAAsADQAMAAsACwAMAAwACwAKAAkACQAIAAgA
CAAIAAgABgADAAMAAwACAAQABQAFAAIABAAEAAQABAAHAAcABwAHAAUABQAFAAUABQAF
AAUABgAEAAQABQAGAAgACQAJAAkACQAJAAkACQAGAAYACAAIAAkACQAJAAkADAAMAAwA
DQAMAA==
         </WaveFormData>
      </LeadData>
      <LeadData>
         <LeadByteCountTotal>10000</LeadByteCountTotal>
         <LeadTimeOffset>0</LeadTimeOffset>
         <LeadSampleCountTotal>5000</LeadSampleCountTotal>
         <LeadAmplitudeUnitsPerBit>4.88</LeadAmplitudeUnitsPerBit>
         <LeadAmplitudeUnits>��V</LeadAmplitudeUnits>
         <LeadHighLimit>2147483647</LeadHighLimit>
         <LeadLowLimit>268435456</LeadLowLimit>
         <LeadID>V4</LeadID>
         <LeadOffsetFirstSample>0</LeadOffsetFirstSample>
         <FirstSampleBaseline>0</FirstSampleBaseline>
         <LeadSampleSize>2</LeadSampleSize>
         <LeadOff>FALSE</LeadOff>
         <BaselineSway>FALSE</BaselineSway>
         <ExcessiveACNoise>FALSE</ExcessiveACNoise>
         <MuscleNoise>FALSE</MuscleNoise>
         <LeadDataCRC32>3561035640</LeadDataCRC32>
         <WaveFormData>
FAAUABQAFAATABIAEQAQAA4ADgAOAA4AEAAQABAAEAAQABAAEAAQABMAFAAVABYAFAAU
ABQAFAAUABQAFAAUABIAEgASABIAEAAQABAAEAAQABAAEAAQAA4ADgAOAA4ADQAMAAsA
CgAMAAwADAAMAAsACgAJAAgABwAGAAUABAACAAIAAgACAAQABAAEAAQABAAEAAQABAAC
AAIAAgACAAQABAAEAAQABQAGAAcACAAIAAgACAAIAAoACgAKAAoADAAMAAwADAAMAAwA
DAAMAAwADAAMAAwADQAOAA8AEAASABIAEgASABIAEgASABIAEwAUABUAFgAXABgAGQAa
ABwAHAAcABwAHAAcABwAHAAZABgAFwAWABUAEgAPAA0ACwAJAAcABgAEAAQABQAFAAUA
CAAIAAgACgAKAAoACgAIAAcABwAHAAcABwAHAAcABwAHAAcABQAHAAcABwAHAAUABQAF
AAcACQAIAAgACAAGAAYABgAFAAUABQAFAAUABQAFAAUABAAEAAQABAAFAAUABQAFAAQA
BAAFAAUABQAFAAYABgAIAAgACAAIAAkACQAHAAIABAAJAAoAEgAoAEYAbgCmAO8AOgFz
AYQBbwE5AegAhAAcAK//Sv8J//j+Bf8R/yL/M/9I/1v/bf+F/5//tf/H/9j/4//p//D/
9f/5//r/+v/+//7///8AAP////8AAAAA/v8AAAAAAAADAAMAAwADAAQABAAFAAUABQAF
AAQABAACAAIAAgAAAAIAAgADAAMAAgACAAIAAgAAAAAAAQABAAEAAQAAAAAA/////wAA
AAD+//7//v///////v/+//////////////8AAAAAAQABAP7//v///wAAAAAAAAAAAAAC
AAIAAgACAAIAAgACAAIAAgACAAIAAQD/////AAAAAAIAAgACAAIAAgABAAAA///8//v/
+//7//v/+//7//v/+//7//3/////////AAACAAEAAQABAAAAAAABAAEAAwAFAAUABQAF
AAMAAgACAAIAAAD///7//v////////8AAP7//v/9//3//P/7//r/+f/6//n/+f/4//j/
+P/3//b/9f/1//X/8//z//T/9P/y//L/8v/x//H/8P/w/+//7//v/+//8P/w//D/8P/w
//D/8P/w//D/7//v//D/8P/y//L/8f/x//L/8//z//T/9P/z//P/9P/0//T/9P/2//f/
9f/1//X/9f/1//X/9v/2//n/+//7//z/AAABAAIAAgAAAAIAAwADAAYABgAGAAUABQAF
AAMAAwACAAIAAAAAAAAAAAD8//r/+f/3//P/8f/w//D/8v/z//P/8//2//b/9v/2//T/
9P/0//T/8f/x//H/8f/z//P/8//z//X/9f/z//P/8f/x//H/8f/x//H/8//z//L/8v/y
//L/8v/y//H/8f/x//H/8f/x//H/8f/w//D/8v/y//P/8//x//H/8P/w/+//7//v/+//
8v/y//T/9P/0//T/9f/1//P/8v/y//X//P8IAB4APgBuAKgA7wA2AV8BYgFBAfsAngA4
ANL/bf8Y/+v+5P7x/gH/EP8n/zr/S/9h/4H/mf+r/7v/yP/R/9n/3v/h/+H/5P/o/+z/
7P/t/+7/8f/x//L/8v/w//L/8v/y//X/9f/1//X/9P/0//X/9f/3//f/9v/2//b/9v/2
//T/9P/0//X/9f/0//T/9P/0//D/8P/x//H/8//z//L/8v/z//P/9P/0//T/9P/0//X/
8//y//L/8//z//P/8//z//T/9P/1//X/9P/0//X/9v/2//b/9v/2//j/+P/4//j/+v/6
//r/+v/5//j/9//1//b/9//5//r/+v/6//r/+v/6//n/+P/3//b/9f/1//X/8//z//P/
8//1//X/9//5//n/+f/6//z//f/9//3//P/+//////8BAP/////////////+//7//v8A
AP///v/+//7//f/8//z/+v/6//n/+f/6//v//P/9//z/+//7//r//P/8//v/+v/3//f/
9//1//b/9v/1//L/8//0//T/9f/2//b/9f/1//X/9f/2//b/9P/0//T/9P/1//b/9//3
//f/+P/4//r/+P/3//f/+P/6//v//f/+//////8AAAAA/v/+/wAAAQADAAMAAwADAAQA
BQAHAAgACAAJAAgACAAIAAkACgAKAAwADgAPAA8AEQASABMAEwAUABMAEAARABAADwAO
AA0ADAAMAAoACQAHAAUAAwACAAIABAAFAAUABQAGAAYABgAGAAYABgAGAAYABQAFAAUA
BQAHAAcABwAHAAcABwAFAAUAAwADAAMAAwAEAAUACAAJAAYABgAGAAYACAAIAAcABwAH
AAcABwAHAAUABQAEAAQABgAGAAcABwAJAAkACAAIAAsACwALAAsACwAKAAsACgAMAAwA
DQANABEADgAKAA0AEgAYACQAOgBcAI4AzwAcAV0BfgF7AVUBFAG+AFwA6/94/yn/Dv8R
/xv/Kv85/07/Zf91/4P/l/+p/7n/zP/d/+v/9P/7/wEABAAGAAoACgALAAwACwALAAwA
DAANABAAEQASABIAEQAQAA8AEgASABMAEwARABEAEAAQABEAEgATABIAEAAQABEAEQAS
ABIAEgASABAAEAARABEADwAPAA4ADgAPAA8AEAAQABAAEAAQABEADwAOAA4ADwAQABEA
EgATABIAEgATABMAEgASABMAFAAUABQAFAAUABQAFAAUABQAFAAUABQAFAAUABQAFAAT
ABEAEQASABIAEgASABIAEgAQAA8ADgANAAwACwALAAsACAAHAAYABQAFAAUABwAJAAkA
CQAKAAwACwALAAsACgAMAA0ADQAPABEAEQARABEADwAOAA4ADgAPAA8ADwAQAA4ADQAM
AAwADAAMAAsACwALAAsACwALAAkABwAGAAQABgAGAAUABAABAAEAAQD//wMABAAEAAIA
AgACAAEAAQACAAIAAQABAAMAAwAEAAQABgAGAAYABgAJAAoACwALAAkACgAKAAwADgAN
AA0ADgARABEAEgASABEAEQASABIAFAAUABYAFwAVABUAFQAVABcAFwAYABgAGgAdAB4A
IAAhACEAIQAgACEAJAAmACcAJgAiACAAIQAgAB8AHgAdABwAGAAWABUAEwARAA8ADgAO
ABAAEQARABEAFAAUABQAFAASABIAEgASABMAEwATABMAFQAVABUAFQAUABMAEAAPAA8A
DwAPAA8ADwAPABEAEQAQABAAEAAQABAAEAAPAA8AEQARABEAEQAPAA8ADgAOAAwADAAN
AA0ADgAPAA8AEAAQAA8ADgANABAAEAASABIAEAAQABEAEQAPABAAEAARABYAIgAyAFAA
fgC4AP8ASgF9AYoBcwE5AeQAggAYAKn/SP8T/wj/Ef8j/zD/Qf9W/2n/e/+T/6//w//R
/+T/8f/3//r///8BAAQACAAKAAoACwAMAA0ADQAOAA4ADgAQABAAEAATABMAEwATABMA
EgASABEAEQARABAAEAAQABAAEAAOABAAEAARABEAEAAQABAAEAAMAAwADQANAA0ADQAM
AAwACwALAAwADAAMAAwADAANAA0ADAAMAA0ACwALAAsACwAKAAoACwALAAoACgALAAwA
DgAOAA4ADgAQABAAEAAQABAAEAAQABAADgAOAA4ADQAPAA8AEAAQAA8ADgANAAwADAAL
AAoACQAIAAcABwAHAAUABQAFAAUAAwADAAUABwAJAAkACgAMAA8ADwAPAA4ADAALAAkA
CQAMAA0ADgAPAA8ADgAOAA4ADQALAAkACAAKAAkACAAIAAYABgAFAAUABQAFAAUABQAC
AAEAAQAAAAAAAAD///7//////////f/9//z/+v/2//f/+P/4//n//P/8//v/+//5//n/
+v/6//z//P/8//z//f/+/////////wAAAAACAAAA/////wAAAQABAAIAAgADAAMABAAE
AAQABAAGAAcACQAJAAkACQAHAAcACAAIAAkACwALAAwAEAARABIAEgASABQAFQAVABYA
FgAWABUAEgAPAA4ADgANAAwACwAKAAoACAAHAAUAAgD///3//P/+/////////wAAAAAA
AAAAAAAAAAAAAAD//////////wEAAQABAAEAAQABAP/////9//3//f/9//3//f//////
AAAAAAAAAAD+//7//f/9//3//f/9//3//f/9//z//P/6//r/+//7//3//f/8//z//f/9
//3//f/+//7/AAAAAAAAAAABAAEA///8//z/AQAEABAAKABIAHgAtAD9AEgBdQF4AVcB
FwG6AFIA6P99/yL/8f7s/vv+C/8c/y3/Qv9X/2//h/+f/7P/xf/S/93/5f/o/+3/8//2
//j/9//2//b/9v/5//n/+v/6//r//P/8//z//f/9//3//f8AAAAAAQABAP/////+//7/
/v/+//7//P/8//z//f/9//r/+v/6//r/+v/6//v/+//7//v/+v/6//n/+f/6//r/+P/4
//j/+f/3//b/9v/3//n/+f/5//n/+P/4//n/+f/6//r/+//8//r/+v/6//r/+v/6//r/
+v/4//j/+P/4//j/+P/4//f/+f/5//r/+v/5//j/9//2//X/9f/1//X/9P/z//P/8//v
/+//7//v//H/8f/z//X/9f/1//b/+P/7//v/+//6//z//f/9/////f/9//3//f/9//z/
/P/8//7//f/8//z/+v/5//j/+P/6//r/+f/5//n/+f/5//n/+P/3//f/9v/4//j/9//2
//X/9f/1//P/9P/0//P/8P/w//D/7//v//D/8P/v/+//7//v//D/8P/u/+7/7v/u/+//
8P/x//H/8//0//T/9v/0//P/8//0//T/8//z//L/9f/1//b/9v/4//j/+v/7//3//f/9
//3/+//7//z//P/9//////8AAAIAAwAEAAQABgAIAAkACQAKAAoACgAJAAwACQACAAIA
AgACAAIAAAD+//3/+//4//X/8//y//L/8//z//P/9v/2//b/9v/0//T/9P/0//P/8//z
//P/9f/1//X/9f/1//X/8//z//P/8//z//P/8f/x//P/8//0//T/9P/0//L/8v/x//H/
8v/z//T/9f/z//P/8v/y//L/8v/z//P/9f/1//T/9P/z//P/8//z//T/9P/2//b/9P/0
//X/9f/1//L/9P/3//7/CgAeADwAZgCcAOMAKgFbAWQBRwEHAbAATADk/3v/Iv/x/ub+
8f4D/xT/J/8+/0//Yf93/4//pf+5/8j/0f/Z/+L/5//p/+z/7v/y//L/8//0//f/9//4
//j/9v/4//j/+P/6//v//P/9//z//P/9//3//f/9//z//P/8//z//P/6//r/+v/7//v/
/P/8//z//P/4//j/+f/5//v/+//6//r/+f/5//r/+v/6//r/+v/7//3//P/8//3/+//7
//v/+//+//7///////z//P/9//7/AAAAAAAAAAD+//7//v/+//7//v/+//7//v/+//7/
/f//////AAAAAP7//v/+//7//P/7//r/+f/4//f/9//3//X/9f/1//X/9v/3//r//f/+
//3//f/+//3//f/9//z///8BAAIABQADAAMAAwADAAUABAAEAAQABAADAAIAAgAEAAMA
AgACAAAAAAD/////AQABAAEAAQD+//3//f/8//z//P/7//r/+f/5//n/9//5//r/+v/4
//j/+P/3//f/+v/6//n/+f/7//v//P/8//z//P/8//z//f/+/////////wAAAAACAAIA
AQABAAIABAAFAAcACAAHAAcACAAIAAgACAAKAAsACwALAAsACwANAA0ADgAOAA8AEQAR
ABIAFgAXABgAGAAXABgAGAAXABgAGAAYABcAFAASABIAEgASABIAEAAOAA0ACwAHAAUA
BAAEAAUABwAIAAkACgAKAAoACgAIAAgACAAIAAgACQAKAAsACwALAAsACwALAAsACQAJ
AAkACQAJAAkACQAJAAsACwAMAAwADAAMAAoACgAJAAkACQAJAAkACQAJAAkACAAIAAgA
CAAJAAkACgALAAsADAALAAsACwALAAwADAAOAA4AEAAQABEAEQANAAoACgAPABQAIAA0
AFYAhgDCAAkBUAF9AYYBaQEtAdoAfgAOAJP/OP8R/w7/F/8l/zr/T/9i/3P/gf+R/6X/
uf/J/9z/6//3//z/AQAFAAYACAAIAAgACQAKAAwADQAPABAADwAQAA8ADgAQABEAEgAT
ABIAEgATABMAEwATABIAEgASABIAEgAQABIAEgATABMAEAAQABAAEAAOAA4ADwAPAA8A
DwAOAA4ADQANAA4ADgAOAA4ADgAPABAAEAARABMAEQARABEAEQASABIAEwATABQAFAAV
ABYAEwASABEAEAARABIAEwAUABQAFAAUABQAFAAUABQAEwARABEAEgASABAAEAAQABAA
DgANAAwACwAIAAcABwAHAAMAAwADAAMABQAFAAcACQAJAAkACgAMAAsACwALAAoADAAN
AA0ADwAPAA8ADwAPABEAEAAQABAADgANAAwADAAMAAsACgAKAAgACAAHAAcABwAHAAcA
BwAGAAUABQAEAAIAAgABAAAAAQABAAEA/////wAAAAD+/wAAAAD/////AQACAAIAAwAD
AAMABAAEAAQABAAEAAQABwAIAAkACQAJAAoACgAMAA0ADQAOABAADwAPABAAEAARABEA
EgASABIAEgAUABUAFwAXABcAFwAXABcAGAAYABcAGQAZABoAHAAdAB4AHgAeACAAIQAh
ACEAIAAfAB0AGgAaABkAGAAXABYAEgAQAA8ADQAJAAcABgAGAAgACQAJAAkADgAOAA4A
DgAMAAwADAAMAA0ADQANAA0ACwALAAsACwALAAsACQAJAAsACwALAAsACwALAA0ADQAK
AAoACgAKAAoACgAJAAkABwAHAAcABwAJAAkACAAIAAgACAAJAAkABwAHAAYABgAIAAkA
CgALAAoACgAMAAwADAAMAA0ADQAHAAgACgANABQAJgA+AGAAkgDSAB0BXgF9AXgBUwEN
AbAATADm/3v/KP8F/wb/Ff8j/zT/S/9c/2v/f/+Z/7H/w//R/+D/7f/z//j//f///wAA
AgAEAAQABQAGAAUABQAGAAYACAAKAAoACgANAA0ADQANAAwADAANAA0ACwALAAoACgAM
AAwADAAKAAgACAAJAAkACAAIAAgACAAGAAYABwAHAAcABwAGAAYABQAFAAYABgAIAAgA
CAAJAAYABAADAAMABAAFAAYABwAGAAYABwAHAAYABgAHAAgACAAIAAgACAAGAAYABgAG
AAgACAAIAAgABgAGAAYABQAGAAcACQAKAAgACAAIAAgABgAFAAQAAwAAAP////////3/
/f/9//3//////wEAAwAEAAMAAwAEAAcABwAHAAYACAAJAAkACwAKAAkACAAHAAkACAAI
AAgACAAHAAYABgAEAAMAAgACAAQABAADAAMAAQABAAEAAQACAAEAAQAAAAAAAAD///7/
+//7//v/+f/5//r/+v/4//r/+v/5//n//P/8//v/+//6//n/+f/4//j/+P/4//j/+f/6
//v/+//7//z//P/+//7//f/9//7//////wAAAAD/////AAAAAAIAAgAEAAUABQAFAAUA
BQAFAAUABgAGAAUABwAHAAgACwANAA8AEAAQABIAEwATABIAEgASABEAEgAOAAsACgAJ
AAgABgAEAAMAAQD///3//P/8//r/+//7//v/AAAAAAAAAAACAAIAAgACAAEAAQABAAEA
AQABAAEAAQAAAP///P/7//3//f/9//3/+//7//3//f/6//r/+v/6//z//P/7//v//f/9
//3//f/9//3//P/8//r/+v/7//v/+//7//r/+v/9//3//f/9//z//P/+//7/AAAAAAEA
AQD///z//v8DAAoAGAAyAFYAhgDEAA8BTgFxAWwBPQHxAJIALADG/2P/Fv/1/vr+Cf8Z
/yr/P/9S/2X/e/+V/6v/u//J/9b/4//p/+z/8f/1//j/+v/7//r/+v/6//3//f/+//7/
/v8AAAAAAAAAAP///v/9/wAAAAABAAEAAQABAAAAAAD+//7//v/8//z//P/9//3//v/+
//7//v/8//z//f/9//v/+//6//r/+//7//z//P/6//r/+v/7//3//P/8//3//f/9//3/
/f/8//z//f/9//7//v///wAAAAAAAAAAAAAAAAAAAAAAAAAAAAAAAAAA/v/+//7//f//
////AAAAAAAAAAAAAAAA/P/7//r/+f/5//n/+v/7//n/+f/5//n/+f/5//v//f//////
AAACAAMAAwADAAIAAgADAAMABQADAAMAAwADAAMAAgACAAIABAADAAIAAgACAAEAAAAA
AAAAAAD////////////////+//3//f/8//z//P/7//r/+f/5//n/9//3//j/+P/2//b/
9v/1//X/9v/2//X/9f/1//X/9v/2//b/9v/2//b/9//4//n/+f/4//j/9//4//r/+f/5
//r/+//7//z//P/7//v//P/8//z//P/+////AQABAAEAAQABAAEAAgACAAQABwAIAAoA
DAANAA4ADgAOABAAEQARABEAEAAPAA0ACAAIAAYABgAGAAYAAwAAAP7/+//7//n/+P/4
//j/+f/5//n/+v/6//r/+v/6//r/+v/6//v/+//7//v/+f/5//n/+f/5//n/9//3//f/
9//3//f/+f/5//v/+//6//r/+v/6//j/+P/3//f/9//3//f/9//3//f/9v/2//j/+P/5
//n/9v/1//P/8v/0//X/9v/3//r/+v/8//z/+v/6//v/+//9//r/+v/7/wAAEAAoAEYA
cgCsAO8AMAFZAVwBNwHxAJQAMADM/2v/HP/1/vD+Af8R/yD/M/9I/1v/a/9//5X/qf+5
/8r/1f/d/+b/6//r/+7/9P/0//T/9f/2//X/9f/2//b/+P/6//r/+v/5//n/+f/5//z/
/P/9//3//f/9//z//P/8//z//P/6//j/+P/5//n/+f/6//v//P/6//r/+//7//n/+f/4
//j/+f/5//r/+v/6//r/+v/7//n/+P/4//n/+v/7//z//f/8//z//f/9//z//P/9//7/
/v/+//7//v/8//z//P/8//3//v///wAA///+//3/+//7//v//P/8//7//v/+//7/+v/5
//j/9//4//f/9//3//X/9f/1//X/8//z//X/9//7//v//P/+//3//f/9//z//P/9//3/
//8CAAMABAAFAAQAAgABAAAAAQABAAEAAgAAAP///v/+/wAAAAD//////f/9//3//f/6
//n/+f/4//j/+P/3//b/9//3//f/9f/3//j/+P/2//j/+P/3//f/+v/6//n/+f/3//f/
+P/4//r/+v/6//r/+//8//3//f/9//7//v8AAAAA/////wAAAgADAAUABgAFAAUABgAG
AAYABgAIAAkACQAJAAkACQAKAAsADQAOAA4ADwAOAA4AEAARABIAEgATABYAGAAZABoA
GAAUABEAEgARABAADwAOAA4ADAALAAkABwAFAAQABAAEAAUABQAFAAYABgAGAAYABwAI
AAkACgALAAsACwALAAkACQAJAAkACAAHAAQAAwAFAAUABQAFAAcACQANAA8ADAAKAAgA
BgAGAAYABQAFAAcABwAHAAcACQAJAAgACAAIAAgACQAJAAkACQAIAAgABwAHAAcABwAK
AAoADAAMAAwADAANAA0ADwAMAAoADQAWAB4ALABMAHoAtAD/AEwBewGIAW8BNQHoAIoA
IACr/0r/G/8U/xv/K/88/0//Yv9v/33/j/+l/7n/yf/Y/+X/7//4//v///8EAAYABgAG
AAcACAALAAsADAAMAAwADgAOAA4AEQARABEAEQASABIAEwATABEAEQAQABAAEgASABIA
EAAQABAAEQARAA4ADgAOAA4ADgAOAA8ADwANAA0ADAAMAAwADQAPABAADgAOAA4ADwAP
AA4ADgAPAA8ADwAPAA8AEAAQABEAEQAOAA4ADwAQABAAEAAQABAAEgASABIAEgAQABAA
EAAQABIAEgASABEADwAPABAAEAAPAA4ADQAMAAoACQAIAAcABAADAAMAAwADAAMAAwAD
AAMAAwAFAAcABwAHAAgACgANAA0ADQAMAAwADQANAA8ADQANAA0ADQAPAA4ADgAOAA4A
DQAMAAwADAALAAoACgAKAAoACQAJAAkACQAJAAkABgAFAAUABAAEAAQAAwACAAMAAwAD
AAEABQAGAAYABAACAAIAAQABAAIAAgABAAEAAwADAAQABAAFAAYABwAIAAcACAAJAAkA
CwAMAAwADgAMAAsACwAMAA8ADwAQABAADwAPABAAEAAQABAAEgATABUAFQAVABUAEwAT
ABQAFAATABUAFQAWABoAGwAcABwAHgAgACEAIQAgACAAIAAfAB4AHQAcABgAFQAUABMA
EgAQAA4ADQALAAsACQAIAAgACgALAAsACwAOAA4ADgAOAA4ADgAOAA4ADQANAA0ADQAN
AA0ADQANAAsACwAJAAkACwALAAsACwAJAAkACwALAAoACgAKAAoACgAKAAkACQAJAAkA
CQAJAAkACQAIAAgACgAKAAsACwALAAsACgAKAAsACwALAAsACgAKAAwADAAOAA4ADwAP
AAkABAAIAA8AFgAoAEIAZACUANIAGwFeAYEBfgFVAQ0BtABSAOr/g/82/xP/FP8f/y3/
Pv9R/2T/c/+F/5v/s//J/9n/5P/v//X/+v///wEABgAIAAkACAAIAAgABwAHAAgACAAK
AAwADAAMAA0ADQANAA0ADgAOAA8ADwANAA0ADAAMAA4ADgAOAAwACgAKAAsACwAKAAoA
CgAKAAgACAAJAAkACwALAAoACgAHAAcACAAIAAoACgAKAAsACwAKAAoACwANAA0ADQAN
AAwADAANAA0ACgAKAAsADAAMAAwADAAMAAwADAAMAAwADAAMAAwADAAOAA4ADgANAAsA
CwAMAAwADAAMAAwADAALAAsACwALAAgABwAHAAcABwAHAAcABwAHAAcACQALAA0ADQAO
ABAAEQARABEAEAAQABEAEQATABMAEwATABMAEQAQABAAEAAQAA8ADgAOAA4ADQAMAAwA
DgAOAA0ADQALAAsACwALAAoACQAJAAgACAAIAAcABgAHAAcABwAFAAUABgAGAAQABgAG
AAUABQAGAAYABQAFAAMAAwAEAAQABAAEAAQABAADAAQABQAFAAUABgAGAAgACgAJAAkA
CgAJAAkACgAKAAkACQAKAAoACAAIAAoACwANAA0ADQANAA0ADQAOAA4AEQATABMAFAAU
ABUAFgAWABgAGgAbABsAHAAcABwAGwAcABkAFgAUABIAEgASABIAEAAOAA0ACwAJAAcA
BgAGAAcACQAKAAsADAAMAAwADAAMAAwADAAMAA0ADQANAA0ACwALAAsACwANAA0ACwAL
AAsACwALAAsACQAJAAsACwAMAAwADAAMAAwADAALAAsADQANAA0ADQALAAsACgAKAAoA
CgALAAsACwALAAoACgALAAsACwALAA4ADgAQABAAEAAQABEAEQATABAAEAAVABoAKABA
AGQAkgDQABcBVgF7AXgBUwELAa4ATADq/4f/OP8T/xL/If8x/z7/T/9k/3f/jf+l/73/
z//d/+j/8//5//z/AQADAAgACgAKAAoACwAMAA0ADQAOAA4ADgAQABAAEAARABEAEQAR
ABIAEgATABMAEQARABAAEAAOAA4ADgAMAA0ADgAQABEADgAOAA4ADgAMAAwADQANAA0A
DQAMAAwACwALAAwADAAKAAoACgALAAwADAANAA8ADQANAA0ADQAOAA4ADwAPAA4ADgAP
ABAAEAAQABAAEAAQABAAEAAQAA4ADgAOAA4AEAAQABAADwAPAA8AEAAQABIAEgASABIA
EgARABAADwAMAAsACwALAAoACwAMAA0ADAALAAwADQARABEAEgAUABUAFQAVABQAFAAV
ABUAFwAXABcAFwAXABUAFAAUABQAFgAVABQAFAAWABUAFAAUABIAEgARABEAEQARABEA
EQAOAA0ADQAMAA4ADgANAAwADAANAA4ADQAOAA4ADQAKAAoACgAJAAkACAAIAAcABwAF
AAUABgAGAAgACAAIAAgACQAKAAsACwAJAAoACgAMAAwACwALAAwADQANAA4ADgAPAA8A
EAAQAA4ADgAQABEAEwATABMAEwAVABUAFgAWABUAFwAXABgAGAAZABoAGgAaABwAHQAd
AB8AIAAhACEAIwAjACEAIQAYABgAGAAYABgAGAAWABQAEwARABEADwAOAA4ADAANAA0A
DQAOAA4ADgAOABAAEAAQABAADgANAAwACwAMAA0ADgAPAA8ADwANAA0ADQANAA0ADQAN
AA0ADwAPAAwADAAMAAwADgAOAA0ADQAPAA8ADwAPAA0ADQAMAAwADgAOAA8ADwAOAA0A
CwAKAAwADQAOAA8AEAAQABIAEgAQABAAEQARABEADgAQABMAGgAkADYAUgB8ALQA8wA4
AWkBfAFnASsB1AB0ABQAr/9Y/yP/Fv8d/yv/Ov9P/2L/c/+B/5X/p/+7/83/4P/v//3/
AgAFAAUACgAOABAAEAARABIAEQARABIAEgASABQAFAAUABcAFwAXABcAGAAYABkAGQAZ
ABkAGAAYABgAGAAYABYAFgAWABcAFwAYABgAGAAYABQAFAAVABUAFgAXABcAGAAXABcA
GAAYABYAFgAWABcAGQAYABgAGQAZABkAGQAZABoAGgAbABsAHAAcAB0AHgAcABwAHAAc
AB4AHgAeAB4AHgAeAB4AHgAcABwAHAAbAB0AHQAeAB4AHQAcABsAGgAZABkAGQAZABYA
FQAVABUAFQAVABUAFQAVABUAFwAZABsAGwAcAB4AHwAfAB8AHgAfACEAIgAlACUAJQAl
ACUAJQAkACQAJAAmACUAJAAkACQAIwAiACIAIgAiACEAIQAhACEAIQAhACAAHwAfAB4A
IAAgAB8AHgAdAB0AHQAbABsAHAAcABoAGwAcABwAHQAgACAAHwAfAB0AHQAeAB4AHgAe
AB4AHgAfACAAIQAhACIAJAAlACgAKAAnACcAKAApACkAKgAqACsAKwAsACwALgAuADAA
MQAxAA==
         </WaveFormData>
      </LeadData>
      <LeadData>
         <LeadByteCountTotal>10000</LeadByteCountTotal>
         <LeadTimeOffset>0</LeadTimeOffset>
         <LeadSampleCountTotal>5000</LeadSampleCountTotal>
         <LeadAmplitudeUnitsPerBit>4.88</LeadAmplitudeUnitsPerBit>
         <LeadAmplitudeUnits>��V</LeadAmplitudeUnits>
         <LeadHighLimit>2147483647</LeadHighLimit>
         <LeadLowLimit>268435456</LeadLowLimit>
         <LeadID>V5</LeadID>
         <LeadOffsetFirstSample>0</LeadOffsetFirstSample>
         <FirstSampleBaseline>0</FirstSampleBaseline>
         <LeadSampleSize>2</LeadSampleSize>
         <LeadOff>FALSE</LeadOff>
         <BaselineSway>FALSE</BaselineSway>
         <ExcessiveACNoise>FALSE</ExcessiveACNoise>
         <MuscleNoise>FALSE</MuscleNoise>
         <LeadDataCRC32>3560335743</LeadDataCRC32>
         <WaveFormData>
BAAEAAQABAAEAAQABAAEAAUABgAHAAgACAAIAAgACAAGAAYABgAGAAgACAAIAAgABQAE
AAMAAgACAAIAAgACAAEAAAD///7//f/8//v/+v/4//j/+P/4//j/+P/4//j/9v/2//b/
9v/2//b/9v/2//b/9v/2//b/9P/0//T/9P/y//L/8v/y//L/8v/y//L/8v/y//L/8v/y
//L/8v/y//L/8v/y//L/9P/0//T/9P/0//T/9P/0//b/9v/2//b/9v/2//b/9v/4//j/
+P/4//j/+P/4//j/+f/6//v//P/8//z//P/8//7//v/+//7//v/+//7//v///wAAAQAC
AAQABAAEAAQAAgACAAIAAgABAAAA///+//7//v/9//3//v/8//z//P/4//j/+P/4//b/
9v/4//n/+//7//n/+f/7//v/+//7//n/+f/5//n/+v/6//r/+f/5//n/+f/5//f/9//3
//j/+P/4//j/+P/6//r/+v/6//j/+P/4//j/+v/6//n/+f/7//v/+//8//r/+v/6//r/
+v/6//r/+v/8//z/+//7//z//P/7//v//f/8//f/+P/4//T/9f8CABEAIQA3AFEAcwCQ
AKcAtQC1AKwAlQBvAD0ACQDl/9X/0P/Q/9D/0P/R/9P/1f/Z/+D/5v/t//L/9f/1//j/
+v/7//z/+f/7//v/+//8//r/+f/5//n/+f/5//n/+f/7//n/+f/6//r/+v/5//n/+f/5
//f/9//5//n/+f/5//r/+//7//v/+//7//v/+v/4//j/+P/4//r/+v/6//r/+v/6//r/
+v/4//j/+P/5//n/+f/5//n/+f/5//n/+f/6//r/+v/5//n/+f/6//r/+v/6//v/+//8
//3//v8BAAAAAAD/////AAACAAIAAgAEAAQABAAEAAYABwAHAAcACgALAAsACwALAAwA
DAAMAAwADQANAA0ADwAQABAAEAARABEAEQARAA8ADgAOAAwACwAKAAoACgAMAAsACwAK
AAkABwAGAAYABAADAAIAAgACAAIAAgADAAIAAgACAAEA//8AAAAA/v8AAAAA////////
///+//7//f/9//v/+//9//3//f/8//z//P/8//3/+//7//v/+//6//r/+//8//z//P/8
//z//P/7//r/+v/6//r/+//7//3//f/8//z/+//8////////////////////AAAAAAEA
AgADAAIAAAAAAAEAAQABAAMABAAEAAQABQAGAAcACAAGAAYABgAHAAkACAAHAAcACQAJ
AAkACAAGAAgABgAGAAYABgAGAAUABQAEAAAAAAAAAP7/AAAAAAAAAAAAAAIAAwADAAMA
AQABAAEA///////////////////+/wAAAAD/////////////////////AAAAAAAAAAAA
AAAAAAAAAAAAAAD+//7//v/+//7//f/9//3//v///wEAAgAAAAAAAAAAAP7//v/+/wAA
AgABAAEAAgAEAAMAAwADAAAAAQD+//z/+P/9/woAGwAvAEMAXQB7AJgAqwC1ALMAoACF
AF0ALQD//+H/0f/O/87/zv/S/9X/1f/b/+X/7P/w//P/9P/1//n/+P/4//f/+P/7//3/
/f/9//7/AAD////////+//3//P/7/////f/9//7//f/8//r/+f/7//v/+f/5//v/+//7
//v/+v/7//v/+//7//v/+//6//j/+P/4//j/+v/6//r/+v/4//j/+P/4//j/+P/4//n/
+f/5//n/+f/3//f/9//3//r/+v/6//n/9//3//j/+P/6//r/+//7//3//f/9/////v/+
//3//f/9//7//f/8////AAABAAIABAAFAAUABQAGAAcABwAHAAcACAAIAAgACAAJAAkA
CQAJAAoACgAKAAsACwALAAsACQAIAAgABgAHAAYABgAGAAQAAwADAAIAAQD///7//v8A
AP///v/+//3//P/7//v/+v/6//r/+f/5//r/+v/4//b/9v/1//X/+P/5//n/+v/3//f/
9f/1//P/8//z//L/9P/0//T/9f/0//P/8v/x//L/8v/z//T/8f/w/+//7v/v/+//7//w
//D/8P/x//H/8f/x//D/8P/x//L/9f/1//X/9f/1//X/8//0//T/9f/1//f/9//2//f/
+f/6//v/+P/4//f/9v/5//r/+//8//z//P/8//3//v/+//7/////////+//6//r/+P/4
//j/+P/6//n/+f/4//j/+P/4//b/9v/2//b/9v/1//b/9v/1//f/9f/1//X/9f/1//X/
9f/1//X/9f/0//T/9P/z//P/8v/x//D/7//y//P/9f/2//T/9P/0//T/9P/0//T/9P/0
//T/9P/0//L/8f/x//H/8//z//T/9P/0//T/9P/0//b/9v/2//j/9//1//T/9P/2//X/
9f/1//j/9f/u/+z/7P/t//T/AQARACcAPwBfAIIAnQCvALcAsgChAIMAUQAVAOn/0f/E
/8L/xP/E/8n/0f/R/8//0v/W/9n/3P/h/+n/7v/w//H/8v/x//P/8//z//T/9P/z//P/
8//1//X/9f/1//T/8f/w//D/8v/y//H/8f/z//P/8f/x//P/8//z//P/8//z//L/8f/z
//P/8//y//L/8v/y//L/8v/y//L/8v/y//L/8v/y//L/8v/y//P/8f/x//H/8f/y//P/
9P/1//X/9P/z//H/8f/x//L/8v/0//T/9f/1//X/9f/1//f/+P/4//f/9//4//r/+v/6
//r/+v/6//r//P/9//3//f/+/////////wEAAgACAAIAAQABAAAA//8BAAIAAgACAAMA
AwADAAMAAwACAAIAAAD///7//v/+//7//f/9//z/+//5//j/+P/4//f/9v/2//X/9P/z
//P/9P/0//T/8//z//T/9P/y//L/8v/x//H/7//v/+7/7v/t/+3/6//r/+3/7f/t/+z/
6v/q/+r/6//r/+v/6//r/+v/7P/u//D/7v/u/+7/7v/v/+//7//w/+7/7v/v/+//8f/x
//D/8P/z//T/9//3//X/9f/1//X/9//4//j/+f/4//n/+P/2//b/9//3//f/+P/6//v/
/P/8//z//P/8//3//v///wEA///8//v/+//8//r/+v/6//r/+v/5//n/+P/0//T/9P/y
//T/9P/0//T/9v/4//n/+f/4//X/9P/z//X/9f/1//X/9//3//f/9v/2//b/9f/1//P/
8//z//P/9f/1//b/9v/0//T/9P/0//b/9v/2//b/+P/4//j/+P/2//X/9f/1//P/8//0
//T/9f/2//f/+P/2//b/9v/4//j/9//3//j/+P/3//f/9//2//f/9P/y//D/9f/8/wsA
HwA3AFEAcwCQAKcAtQCzAKIAhwBhAC0A+//d/8v/yP/K/8r/yP/N/9P/0//X/+L/5v/p
/+7/8//z//T/9P/z//T/9//3//f/9//4//j/9//3//f/9//3//f/9//7//n/+f/6//n/
+P/2//X/9v/3//b/9//3//f/9//3//j/+f/5//n/+//7//v/+v/4//j/+P/4//j/+P/4
//j/+v/6//r/+v/6//r/+v/7//n/+f/5//n/+f/5//n/+f/6//r/+v/5//n/+f/6//r/
/P/8//3//f/9//3//f///wAAAAD//////v8AAAAAAAADAAQABQAGAAYABwAHAAcACgAL
AAsACwAJAAoACgAKAAwADQANAA0ACwAMAAwADAANAA0ADQANAA8ADgAOAAwACQAGAAQA
AgAFAAUABgAGAAcABQAEAAQAAgABAAAAAAD///7//f/9//3//P/7//n/+v/8//3//P/6
//r/+f/5//v/+//6//r/+//7//n/+f/4//f/9v/0//b/9v/2//f/9//3//f/9//2//b/
9//4//j/+P/4//j/9//3//f/+P/6//r/+//7//n/+f/4//j/+f/6//3//f/9//3//f/9
//v//P/8//3///8BAAEAAAD+////////////AAAAAAAAAwAEAAUABgAGAAYABgAHAAcA
BgAFAAUABQADAAEABAACAAIAAgACAAQAAwADAAIA/v/+//7//P/8//z//P/8//z//v//
/////f/7//v/+//7//v/+//7//3//f/9//z//v/+//3//f/7//v/+//7//v/+//8//z/
/v/+//7//v/9//z/+//6//z//P/8//z//P/7//v/+//7//v//P/8//z//P/8//z//P/8
//z//v8AAP////8AAP7//f/9//3//P/5//j/+P/2//v/BgAXACsAQQBZAHsAmACtALcA
tQCiAIcAYQAxAAEA5f/Z/9b/1v/W/9T/1//b/9//4//o/+7/8f/0//f/+//6//z///8A
AP///v/9//z//P/+//3//f/9//3//f/9//3//f/7//v//P/+//7//f/9//3//f/7//v/
+//7//v/+//6//v/+//7//v/+//7//r//P/8//z//P/8//z//P/8//z//P/8//z//P/8
//z//f/7//v/+//7//v/+//7//v//P/8//z/+//9//3//v/+//z//P/9//3//f/9//3/
//8AAAAA//////7/AAAAAAAAAwAEAAUABgAGAAcABwAHAAkACwAMAA0ADQAOAA4ADgAM
AA0ADQANAA8AEAAQABAAEQARABEAEQARABAAEAAOAA8ADgAOAA4ADAALAAsACgALAAkA
CAAIAAoACQAIAAgABQAEAAMAAwAEAAQABAADAAMABAAEAAIAAgACAAEAAQADAAMAAgAC
AAEAAQD//////f/9//3//P/8//z//P/9//3//f/9//3//v/+////AAD///7//f/8//3/
/f/9//7//v/+/////////////v/+//7//v8AAP//AQABAAEAAQADAAQABAAFAAYABwAG
AAQAAgADAAMAAwAFAAYABgAGAAcACAAJAAoADAAMAAwADQAPAA4ADQANAA0ACwAIAAgA
CAAIAAgABgAFAAUABAACAAIAAgAAAAAAAAAAAAAA/v8AAAEAAQABAP//////////////
/////////////v8AAAAA//////3//f/9//3//f/9//7//v/+//7//v/+//7//v/+//7/
/v/+//7//v/+//3//f/9//3//f/+//7//v/+//7//v/8//z//P/+/wAA/////wAA/v/9
//3//f/+//v/+v/4//j//f8KABkAKwA/AFkAdwCUAKkAswCxAKQAiwBhAC0A///f/8v/
yP/M/8z/zP/P/9H/0//Z/+L/6P/t//D/7f/v//T/9v/1//b/9//3//f/9//4//n/+f/6
//v/+f/5//n/+f/9//v/+//8//r/+v/5//n/+//7//n/+f/5//n/+f/5//j/+f/5//n/
+//7//v/+v/5//j/9//2//f/+P/5//r/+P/4//j/+P/4//j/+P/5//n/+f/5//n/9//3
//f/9//6//r/+v/5//f/9//4//j/+P/4//n/+f/3//f/9//5//r/+v/5//n//P/+//7/
/v8AAAAAAAAAAAQABQAFAAUABAAFAAUABQAFAAYABgAGAAQABQAFAAUABwAIAAgACAAH
AAcABwAHAAcABgAGAAQABQAEAAQABAAEAAMAAwACAAMAAQAAAAAA/v/9//z//P/9//z/
+//7//r/+v/6//n/+f/6//r/+P/4//j/9//3//X/9f/0//T/8//z//H/8f/z//P/8//y
//D/8P/w//H/8//z//P/8//y//L/8//0//L/8v/y//L/8//z//P/9P/2//b/9//3//X/
9f/0//T/9//4//v/+//5//n/+f/5//n/+v/6//v//P/9//z/+v/8//3//f/9//v//P/8
//z///8AAAEAAgD///7//f/9//3//P/7//v//f/6//z//P/8//z//P/7//v/+v/2//b/
9v/0//b/9v/2//b/9v/4//n/+f/4//X/9P/z//T/9f/2//f/9f/1//X/9P/0//T/8//z
//P/8//z//P/9f/1//b/9v/2//b/9v/2//T/9P/0//T/8v/y//L/8v/z//P/9P/1//P/
8//0//T/9v/2//b/9v/1//T/8//0//T/8//z//T/9v/1//X/9f/y/+//7v/u/+7/8//+
/w8AJQA5AFUAdQCUAKsAtQC1AKYAkQBlACcA9f/Z/8f/wv/E/8b/yP/P/8//z//R/9T/
2P/b/+D/6f/v//D/8P/x//D/8f/x//H/8f/y//T/8//z//P/8v/x//D/7//z//H/8f/y
//T/9P/z//P/8f/x/+//7//v/+//7//v//L/8//z//P/8f/x//H/8P/y//L/8v/y//L/
8v/y//L/8v/y//L/8v/w//D/8P/x//P/8//z//P/8//z//P/8//0//T/9P/z//P/8//0
//T/8//y//L/8f/y//P/9P/3//j/+P/3//f/+v/8//z//P/8//z//P/8//7/////////
AAABAAEAAQAAAAAA///+/wAAAQABAAEAAQACAAIAAgADAAMAAwADAAEAAAAAAP7//f/8
//z//P/8//v/+//6//v/+f/4//j/+P/3//b/9v/1//T/8//z//L/8v/y//H/8f/y//L/
8P/w//D/7//v/+3/7f/s/+z/7P/t/+z/7f/r/+v/6//q/+z/7P/s/+3/7//v/+//7//u
/+7/7//w/+7/7v/u/+7/8f/x//H/8v/y//L/8//z//T/9f/1//b/9v/2//j/9//5//n/
+f/5//f/+P/4//n/+f/7//v/+v/6//v/+//7//v//P/8//z//f/+////AAD+//7//v//
/////v/9//3//f/+//z//P/8//z/+v/5//n/+P/2//b/9v/0//T/9P/0//T/9f/4//r/
+//5//f/9//3//X/9f/1//X/9f/1//X/9P/0//T/8//z//T/9f/2//f/9f/1//b/9v/2
//b/9v/2//b/9v/2//b/9v/2//b/9v/2//X/9f/1//f/9//4//j/9v/2//b/9v/4//j/
+P/6//r/+f/5//r/+v/5//n/+f/2//X/9P/w//L/+/8EABcALQBDAGEAgQCYAKsAswCt
AJoAfQBTAB8A8//b/9H/zv/O/9D/0v/V/9P/1f/d/+b/6v/r/+7/8//1//b/+P/3//b/
9//3//f/9//4//j/9//3//f/+f/5//n/+f/7//n/+f/6//r/+v/5//n/+f/5//f/9//3
//f/9//3//j/+f/5//n/9//3//f/9v/3//j/+f/6//j/+P/4//j/+P/4//j/+P/4//j/
+P/5//f/9//3//f/+f/5//n/+f/4//j/+P/3//j/+f/7//z/+v/6//v/+//7//v/+//9
/wAAAAD//////v8AAAAAAAADAAQABQAGAAgACQAJAAkACgALAAsACwAJAAoACgAKAAoA
CwALAAsADAAOAA8AEAAQAA8ADgANAA8ADgAOAAwACwAKAAoACgAJAAcABgAEAAUAAwAC
AAIABAADAAIAAgD///7//f/9//7//v/+//3//f/+//7//P/+//7//f/9//3//f/8//z/
+f/5//f/9//5//n/+f/4//j/+P/4//n/+//7//v/+//5//j/+P/4//b/9v/2//b/9//3
//f/+P/4//j/+f/5//r/+//7//z//P/8//7//f/7//v/+//7//3//v/+//////8BAAEA
AAD+//////////3//v/+//7/AAACAAQABgAIAAgACAAJAAkACAAHAAcACQAGAAUABAAD
AAIAAAD//////v/+//7//v/8//r/+v/6//r/+//+/wAAAQABAP//////////////////
/////////v/8//z/+//7//3//f/9//3/+//7//z//P/6//r/+v/6//v//P/9//7//v/+
//7//v/+//3//f/9//v/+//8//z/+v/6//r/+v/8//z//P/+//7//f/9//7/AAD/////
///+//v/+P/4//j///8MAB0AMQBHAGMAgwCeALMAuQCxAJwAgQBXACUA+//j/9v/2v/a
/9j/2v/f/+H/4f/n/+7/8P/x//b/+//7//z//P///wIAAQD///////8AAAAA////////
//////////8AAP3//P/8//3//v/+//////////3//f/9//3//f/9//z//f/9//3/////
/////v8AAAAAAAAAAP7//v/+//7/AAAAAAAAAAD+//7//v///wEAAQABAAEAAQABAAEA
AQACAAIAAgABAAEAAQACAAIAAgACAAMAAwAFAAUABQAHAAYABgAFAAUABgAIAAgACAAL
AAwADQAOABAAEQARABEAEAARABEAEQATABQAFAAUABQAFQAVABUAFQAWABYAFgAXABcA
FwAXABUAFAAUABIAEwASABIAEgAQAA8ADwAOAA8ADQAMAAwADAALAAoACgAJAAgABwAH
AAgACAAIAAcABwAIAAgABgAGAAYABQAFAAUABQAEAAQAAwADAAEAAQABAAEAAQAAAAAA
AAAAAAEAAQABAAEAAQAAAAAAAQACAAAAAAAAAAAAAwADAAMABAADAAIAAgABAAMAAwAC
AAIAAQACAAUABQADAAMAAwADAAUABgAGAAcABwAJAAkACAAGAAcABwAHAAkACgAKAAoA
CwAMAA0ADgAOAA4ADgAPAA8ADgANAA0ACQAMAAoACgAKAAoACAAHAAcABgAEAAQABAAC
AAAAAAAAAAAAAAACAAMAAwAFAAMAAwADAAMAAwADAAMAAgABAAAA/v8AAAAA////////
/////////////wAAAAACAAIAAgACAAAAAAAAAAAA/v/+//7//v/+//3//f/9//3//f/+
//7//P/8//z//P/+//7//v8AAAIAAQABAAIAAAD///////8AAP3//P/6//b//f8OAB0A
LwBDAFsAeQCYAKsAswCvAJ4AgQBZACcA+//d/8v/zP/O/8z/zP/R/9X/1//b/+L/5v/n
/+r/7f/x//b/+P/3//b/+//5//n/+f/6//j/9//3//f/+f/5//n/+f/5//f/9//4//r/
+v/5//n/+//7//n/+f/5//n/+f/5//n/+f/4//f/+f/5//n/+P/4//j/+P/4//j/+P/4
//j/+P/4//j/+P/6//r/+v/7//j/9//2//X/9v/3//j/+f/6//r/+v/5//f/9//4//j/
+P/4//n/+f/3//f/9//5//v//P/8//3//f/+//3//P/8//z//P/8/wEAAwAEAAUABAAF
AAUABQAFAAYABgAGAAYABwAHAAcABwAIAAgACAAJAAkACQAJAAcABgAGAAQAAQAAAAAA
AAACAAEAAQAAAP///f/8//z//v/9//z//P/7//r/+f/5//j/+P/4//f/9f/2//b/9P/0
//T/8//z//H/8f/w//D/8f/x/+//7//x//H/8f/w//D/8P/w//H/7//v/+//7//u/+7/
7//w//D/8P/w//D/8f/x//H/8v/y//L/8//z//X/9f/0//T/9f/2//n/+f/3//f/9//3
//f/+P/4//n/+P/5//j/9v/3//n/+v/7//n/+v/6//r/+//8//3//v/+//7//v///wEA
AAD7//n//P/7//r/+f/4//r/+f/5//j/9P/0//T/8v/0//T/9P/0//L/9P/1//X/9v/1
//b/9//3//f/9//3//b/9f/0//L/8v/y//H/8f/v/+//7//v//H/8//2//j/9v/0//L/
8P/w//D/8P/w//L/8v/y//L/8v/x//H/8f/x//H/8v/y//L/8v/y//L/8P/w//D/8v/0
//P/8//0//T/8//z//P/9P/x/+7/7v/w//H/9v8HABsAMQBPAHUAlACpALcAuQCuAJkA
cQA3AAMA4f/N/8b/yP/I/8j/y//L/8v/z//W/9r/3f/e/+P/6f/q/+z/6//u/+//7f/t
/+3/7v/w/+//7//v/+3/7f/t/+3/8f/v/+//8P/w//D/7//v/+//7//t/+3/7//v/+//
7//u/+//7//v/+3/7f/t/+z/7v/u/+7/7v/u/+7/7v/u//D/8P/w//D/7v/u/+7/7//v
/+//7//v/+//7//v/+//8v/y//L/8f/x//H/8v/y//D/8P/x//H/8//z//P/9f/2//b/
9f/1//b/+P/4//j/+P/4//j/+P/6//v/+//7//z//f/9//3/+//8//z//P/+////////
//3//v/+//7///////////8BAAAAAAD+//3//P/8//z/+v/5//n/+P/5//f/9v/2//T/
8//y//L/8//y//H/8f/y//L/8v/x//P/9P/0//L/8f/w/+7/7f/t/+3/7P/s/+v/6//p
/+n/6v/r/+z/7P/r/+r/6f/p/+n/6f/p/+n/6v/q/+v/7P/u/+7/7v/u/+//7//v//D/
8v/y//P/8//x//H/8P/w//H/8v/1//X/9f/1//X/9f/1//b/9v/3//f/+f/5//j/9v/3
//f/9//1//b/9v/2//n/+v/7//z//P/8//z//f////7//f/9/////f/9//r/+f/4//f/
9v/4//f/9//2//T/9P/0//L/9P/0//T/9P/0//b/9//3//f/9f/1//X/9//3//f/9//1
//X/9f/0//T/9P/z//P/8//z//P/8//z//P/9P/0//T/9P/0//T/9P/0//T/9P/0//T/
9P/0//T/8//z//P/9f/1//b/9v/0//T/9P/0//b/9v/2//j/9v/1//X/9v/4//f/9//3
//T/7//u//D/8P/5/wgAGQArAD8AXQB/AJoArQCzAKsAmgB/AFMAIQD3/9//0//Q/9D/
zv/Q/9X/1f/V/9v/4v/q/+3/7v/x//P/9P/2//f/+v/5//f/9//3//j/+P/3//f/9//3
//f/9//3//n/9//3//j/+P/4//f/9//3//f/9f/1//f/9//3//f/9v/3//f/9//3//f/
9//2//b/9v/2//b/9//4//n/+v/5//j/9//2//b/9v/2//f/9//3//f/9//4//n/+v/7
//r/+v/6//n/9//3//j/+P/6//r/+//7//3//f/9/////v/+//3//f///wIAAwAEAAQA
BAAEAAQABgAHAAcABwAJAAsADAANAAsADAAMAAwADAANAA0ADQALAAwADAAMAA8ADwAP
AA8ADQAMAAwACgAJAAgACAAIAAgABwAHAAYABwAFAAQABAACAAEAAAAAAP///v/9//3/
AAAAAAAA///9//7//v/8//7//v/9//3/+//7//r/+v/7//v/+f/5//v/+//7//r/+P/4
//j/+f/5//n/+f/5//j/+P/5//r/+P/4//j/+P/3//f/9//4//j/+P/5//n/+//7//r/
+v/5//r//f/9//v/+//7//v/+//8//z//f///wEAAQAAAAAAAQABAAEAAwAEAAQABAAD
AAQABQAGAAgACAAIAAkACQAIAAcABwAJAAcABQACAAQABAAEAAQAAgABAAEAAAD+//7/
/v/8//3//v///wAA/v8AAAEAAQABAP///////wEAAQABAAEA/////////v8AAAAA////
/////////////////wAAAAACAAIAAgACAAAAAAAAAAAAAQACAAMABAADAAEAAAD/////
//8AAAAAAAAAAAAAAAAAAAAAAAACAAQAAwADAAQABAADAAMAAwAGAAMAAAD+//z/AQAQ
ACMANQBLAGcAgwCeALMAuwC3AKYAiwBhAC8ABwDt/+H/3v/e/9z/3P/f/+P/5f/p//D/
9v/3//r/+//9//7//v///wAAAwABAAEAAQACAAAA////////AQABAAEAAQADAAEAAQAC
AAIAAgABAAEA//////3//f/9//3//f/9/wAAAQABAAEA/////////v/+//7//v/+//7/
/v/+//7//v/+//7//v/+//7//v///wEAAQABAAEA//////////8CAAIAAgABAAEAAQAC
AAIAAgACAAMAAwABAAEAAQADAAIAAgABAAEAAwAGAAcACAAKAAoACgAKAA4ADwAPAA8A
EgATABMAEwARABIAEgASABQAFQAVABUAEwAUABQAFAAVABUAFQAVABUAFAAUABIAEQAQ
ABAAEAAQAA8ADwAOAAsACQAIAAgACgAJAAgACAAJAAgABwAHAAUABAADAAEAAwAEAAQA
AgAAAAAA/////wAAAQABAAIAAwADAAEAAQD////////+//3//P/7//v/+//7//v/+//6
//r/+//8//z//P/8//z//f/9//3//v/+//7///////3//f/8//z/+//8////////////
//////3//v/+////AAABAAAA/v/+////////////AAAAAAAAAQACAAMABAACAAIAAgAD
AAQABAAEAAUABQAFAAUABAD+//7/AAAAAAAAAAD+//3//f/8//z//P/8//r/+P/4//j/
+P/2//j/+f/5//r/+f/6//v/+P/3//b/9f/3//f/9//2//b/9v/1//X/9//3//f/9//2
//X/9f/0//L/8v/y//L/8//0//X/9v/0//T/9P/0//T/8//z//P/8//z//T/9P/z//L/
8f/w//L/8v/y//T/9P/z//P/9P/0//P/8//z//L/7//w/+7/7v/x//j/CwAfADUASwBp
AIYAnwCtAKsAngCJAGUAMwADAOH/y//E/8T/wv/E/8n/y//N/9H/1P/U/9f/3P/j/+f/
6v/q/+v/7P/v/+//7//v//D/7v/t/+3/7f/t/+3/7f/t/+//7f/t/+7/7P/s/+v/6//t
/+3/6//r/+v/6//r/+v/7P/t/+3/7f/r/+v/6//q/+r/6v/q/+r/7P/s/+z/7P/s/+z/
7P/s/+r/6v/q/+v/6f/p/+n/6f/r/+v/6//r/+r/6v/q/+n/6//r/+z/7P/q/+r/6//r
/+z/7f/u//H/8P/w/+//7//w//L/8v/y//L/8v/y//L/8v/z//P/8//2//f/9//3//f/
+P/4//j/+P/5//n/+f/3//j/+P/4//n/+f/5//n/+f/4//j/9v/3//b/9v/2//T/8//z
//L/8f/v/+7/7v/w/+//7v/u/+v/6v/p/+n/6P/o/+j/5//n/+j/6P/m/+T/5P/j/+P/
5f/l/+T/5P/l/+X/4//j/+P/4//j/+L/4P/g/+D/4f/h/+H/4f/h/+D/4P/h/+L/4v/i
/+L/4v/i/+H/4P/g/+H/4v/k/+X/5f/l/+T/5P/l/+b/6f/p/+f/5//n/+f/6f/q/+r/
6//p/w==
         </WaveFormData>
      </LeadData>
      <LeadData>
         <LeadByteCountTotal>10000</LeadByteCountTotal>
         <LeadTimeOffset>0</LeadTimeOffset>
         <LeadSampleCountTotal>5000</LeadSampleCountTotal>
         <LeadAmplitudeUnitsPerBit>4.88</LeadAmplitudeUnitsPerBit>
         <LeadAmplitudeUnits>��V</LeadAmplitudeUnits>
         <LeadHighLimit>2147483647</LeadHighLimit>
         <LeadLowLimit>268435456</LeadLowLimit>
         <LeadID>V6</LeadID>
         <LeadOffsetFirstSample>0</LeadOffsetFirstSample>
         <FirstSampleBaseline>0</FirstSampleBaseline>
         <LeadSampleSize>2</LeadSampleSize>
         <LeadOff>FALSE</LeadOff>
         <BaselineSway>FALSE</BaselineSway>
         <ExcessiveACNoise>FALSE</ExcessiveACNoise>
         <MuscleNoise>FALSE</MuscleNoise>
         <LeadDataCRC32>1189631390</LeadDataCRC32>
         <WaveFormData>
/P/8//z//P/+//7//v/+/wAAAAAAAAAAAAAAAAAAAAD+//7//v/+//7//v/+//7/+//6
//n/+P/4//j/+P/4//f/9v/1//T/8v/y//L/8v/y//L/8v/y//D/8P/w//D/7v/u/+7/
7v/w//D/8P/w//D/8P/w//D/7v/u/+7/7v/u/+7/7v/u/+7/7v/u/+7/7v/u/+7/7v/u
/+7/7v/u//D/8P/w//D/8P/w//D/8P/y//L/8v/y//L/8v/y//L/8v/y//L/8v/0//T/
9P/0//b/9v/2//b/9v/2//b/9v/2//b/9v/2//j/+P/4//j/+P/4//j/+P/6//r/+v/6
//z//P/8//z/+v/6//r/+v/4//j/+P/4//j/+P/4//n/+//4//j/+P/1//X/9v/2//T/
9P/1//X/9//3//b/9f/3//f/+P/4//X/9f/1//X/9//3//f/9//2//b/9v/2//T/9P/0
//X/9//3//f/9//3//b/9v/3//f/9//3//f/+f/4//j/+P/4//j/+P/5//n/+v/6//r/
+v/5//n/+v/6//v/+//6//r/+v/7//v//f/8//f/+v/6//b/9f/7/wQACgAUACAALwBB
AFQAYQBqAG4AaABZAEIAJgASAAsACQAHAAUAAwAAAP7//P/6//v//f/8///////9//3/
/v8AAP7//P/6//r/+//7//v/+//7//r/+//6//r/+v/9//3//f/9//z//P/8//z//P/8
//r/+v/7//v/+//7//3//f/+//7//v/+//7//v/8//z//P/8//7//v/+//7//P/8//z/
/P/8//z//P/8//7//v/+//7//v/+/////////wAAAAAAAP7/////////AAAAAAEAAQAF
AAUABQAFAAgACAAHAAcABwAJAAoACgAKAAsACwALAA4ADwAQABEAEwATABUAFQAUABQA
FQAVABcAFwAXABcAGQAZABgAGAAZABkAGAAYABcAFgAWABUAFAASABEAEQATABIAEQAR
AA4ADQANAA4ADAALAAsACwANAA0ADAAMAAwACwALAAsACwALAAoABwAJAAoACgAKAAsA
CgAKAAoACQAJAAkACQAIAAgACAAGAAgACAAJAAkACQAJAAgABwAJAAkACQAKAAoACQAJ
AAkABwAIAAkACgAJAAkACQAJAAsACwAKAAoACgALAAwADQAOAA4ADQANAA0ADQAOAA8A
DwAPAA8ADgAOAA4ADgANAA8AEAARABIAEAASABUAFQATABMAEwATABYAFgAVABUAFwAX
ABcAFgAUABYAFgAWABYAFgAUABQAFQAVABIAEgASABEAEQASABIAEgASABMAEwATABUA
FAATABMAEgASABEADwARABEAEQARABEAEQARABAAEgASABIAEgASABIAEwATABMAEwAT
ABMAEgASABMAEwATABMAEwATABIAEgASABIAEwAUABYAFwAWABYAFgAWABUAFQAWABYA
FwAXABYAFgAWABcAFwAXABQAFQAUABAADgAPABUAIAAqADIAPABNAF0AbgB9AIQAggB8
AG8AVAA+ACwAIQAdAB0AGQAZABYAEgASABYAFwAVABYAEwATABMAEwASABAAEAASABIA
EgATABMAEwATABMAEgARABAAEAAQABEAEQARABEADwAOAA0ADAAOAA4ADAAMAA8ADwAP
AA8ADQANAA4ADgAMAAwADAAMAAoACgAKAAoACgAKAAoACgAIAAgACAAIAAgACAAIAAgA
CAAIAAgACAAIAAgACQAJAAcACAAIAAgABwAHAAYABQAHAAgACgALAAsACwALAAsADgAO
AA0ADQAMAA0ADQAMAA4ADwAPAA8AEAARABIAEwATABMAFQAVABQAFAAVABUAGQAZABkA
GQAXABcAFgAWABUAFQAUABQAEwASABIAEQAQAA4ADQANAAwACgAIAAcABAADAAMABAAE
AAMAAwADAAEAAQAAAAAAAAD////////+///////9//z//P/7//r/+v/6//v//P/8//v/
+v/5//b/9v/2//T/9f/2//j/+f/4//f/9f/z//T/9f/2//j/9f/z//L/8f/x//L/8//0
//P/8//z//P/8f/x//D/8P/x//P/9f/3//b/9v/1//X/9P/z//P/8//1//X/9f/0//T/
9P/0//P/8v/y//L/8v/w//L/9f/1//X/9f/1//X/+P/4//f/9//3//f/8//y//T/9P/0
//T/9P/y//L/8//z//L/8v/y//H/7//w//D/8P/v/+//7v/t/+//7v/t/+3/6//s/+z/
6//t/+3/7f/t/+v/6//r/+r/6f/o/+f/5v/n/+j/6v/r/+n/6f/p/+n/6v/q/+v/6//p
/+n/6f/p/+b/5v/m/+b/6P/o/+n/6f/o/+j/6P/o/+f/5//o/+j/5//n/+b/5v/m/+f/
5//n/+r/5//g/97/3v/f/+P/6v/w//r/BgATACUANgBJAFQAWABWAE0ANgAWAAAA8//r
/+n/6f/n/+j/6v/m/+L/4f/f/97/3f/d/+H/4//i/+T/5P/i/+L/4v/j/+P/4f/h/+H/
4P/g/+D/4f/i/+L/4f/g/9//4P/g/+D/4P/g/+D/3v/e/+H/4f/h/+H/3//f/+D/4P/g
/+D/4P/g/+D/4P/g/+D/4P/g/+D/4P/e/97/3v/e/+D/4P/g/+D/3v/e/97/3v/f/+D/
4v/j/+L/4v/h/+D/4P/h/+H/4f/i/+L/4//j/+X/5f/l/+X/6P/o/+f/5//n/+n/6v/q
/+j/6f/p/+n/7P/t/+7/7//t/+3/7//v/+//8P/y//P/9P/z//L/8f/z//P/8v/y//X/
9f/0//T/8f/w//D/7//w/+7/7f/t/+3/7P/r/+v/6P/n/+f/6P/m/+X/5f/l/+X/5f/k
/+T/5P/j/+P/4//k/+X/5f/j/+H/4v/i/+L/4//i/+L/4v/g/9//3v/d/93/3v/f/97/
3P/c/93/3f/d/93/3P/b/93/3f/d/97/3v/d/93/3f/f/+D/4f/i/+L/4f/g/9//4f/h
/+D/4P/i/+P/5P/l/+X/5P/i/+H/4v/j/+X/5//l/+X/5f/k/+L/4v/i/+H/4//k/+X/
5v/l/+b/6P/n/+j/6f/q/+v/6v/o/+f/5//o/+b/5v/m/+b/5v/m/+f/5//k/+T/5P/j
/+P/5P/k/+T/5v/n/+f/5//m/+T/4v/h/+P/5P/k/+P/5f/l/+X/5f/j/+P/4//i/+D/
4P/g/+D/4v/i/+P/4//j/+P/4//j/+T/5P/l/+X/5f/l/+X/5f/i/+L/4v/i/+L/4v/j
/+P/5f/m/+f/6P/l/+X/5v/m/+n/6f/o/+j/5v/n/+f/5//m/+n/6P/k/+L/4//n/+7/
+P8CAA4AHwAxAEIAUwBaAFgAUABBACYADAD8//P/8f/z//H/7//u/+7/6P/o/+3/7//s
/+3/7//t/+v/7P/o/+j/6v/q/+r/6//r/+v/6//r/+r/6//q/+r/6v/t/+3/7f/t/+r/
6v/q/+r/7P/s/+r/6v/r/+v/6//r/+3/7f/u/+7/8P/w//D/8P/u/+7/7v/u//D/8P/w
//D/8P/w//D/8P/y//L/8v/y//L/8v/y//L/8P/w//H/8f/x//L/8v/y//L/8//z//P/
8//0//b/9//3//f/9//3//r/+v/5//n/+f/7//z//P/9////AAABAAAAAQACAAMABQAF
AAcABwAGAAYABwAHAAkACQAJAAkACQAJAAgACAAJAAkACAAIAAkACAAIAAcAAwAAAP7/
/f8AAAAAAAABAAAA/////wAA///9//z/+//7//v/+v/6//j/9//3//f/+v/7//v/+f/3
//j/+P/4//n/+P/4//j/+f/5//n/+f/3//b/9f/y//P/9P/2//f/+f/5//j/9//3//f/
9//4//r/+f/5//n/9//4//n/+v/7//v/+//7//v/+//6//r/+v/7//z//f/8//z/+//7
//v/+//8//3//////////v/+//7//v/9//7//v/+//7/AAACAAUABQADAAMAAwADAAQA
BAADAAMAAwABAAEAAgACAAIAAgACAAQABAAFAAUAAgACAAIAAQD//wAAAAAAAAAAAQAB
AAEAAQAAAP///////wAAAAD//wEAAQABAAEAAQABAAEAAAD+//7//v/+/wAAAAABAAEA
AQABAAEAAQD+//7/////////////////AAAAAAAAAAACAAIAAwADAAIAAgACAAIAAQAB
AAIAAgAFAAUABAAEAAIAAwADAAMABAABAAAAAAD+////BQAMABgAIAAqADsATwBgAG0A
dAByAGwAXwBIADAAIAAZABcAFwATAA8ADAAMAAoACAAHAAkACAAHAAcABwAHAAgACgAK
AAgABwAGAAYABQAHAAcABwAGAAcABgAGAAYABwAHAAcABwAIAAgACAAIAAoACgAIAAgA
BwAHAAcABwAFAAUABgAGAAgACAAIAAgACgAKAAoACgAIAAgACAAIAAgACAAIAAgACAAI
AAgACAAIAAgACAAIAAoACgALAAsACwAMAAwADAAMAA0ADQANAA4ADgAPAA8ADwAPAA8A
DwASABIAEQARABEAEwAUABQAFgAXABcAFwAaABsAHAAdAB8AHwAhACEAIgAiACMAIwAj
ACMAIwAjACMAIwAiACIAJQAlACQAJAAjACIAIgAhACIAIAAfAB8AHQAcABsAGwAcABsA
GwAcABwAGwAbABsAGgAZABcAFgAVABUAFgAXABgAGQAZABcAFwAYABgAGAAXABYAFgAW
ABUAFQAVABUAFAAUABQAEgASABIAEwATABUAFQAUABMAFQAVABUAFgAUABMAEwATABMA
FAAVABYAFwAXABcAFwAVABUAFAAUABQAFQAWABcAGgAaABkAGQAZABkAGgAbABsAGwAb
ABoAGgAaABoAGQAaABoAGgAaABoAHAAfAB8AHwAfAB8AHwAgACAAHwAfACEAHwAaABoA
GgAaABoAGgAaABsAGwAYABgAGAAXABUAFgAWABYAFgAXABcAFwAXABYAFQAVABMAFAAU
ABMAEQARABEAEQATABMAEwASABAAEAAQABAAEAAQABEAEQARABEAEQARAA4ADgAPAA8A
EQARABEAEQAQABAAEAAQAA4ADgAPAA8AEAAQABAAEAANAA0ADgAOAA8ADwAOAA4ADAAN
AA0ADQAOAA0ACgAIAAYACwARABgAIAAoADQAQwBTAGQAcQB4AHwAdgBlAEoAMgAeABMA
DwARAA8ADQAMAAoABgAGAAkACwAMAAkABQAFAAcABgAGAAYABAAEAAQABQAFAAcABwAH
AAYABQAEAAQABAAFAAUABQAFAAIAAgACAAIAAgACAAAAAAD//////////wEAAQACAAIA
AgACAAIAAgAAAAAAAAAAAAAAAAAAAAAA/v/+//7//v/+//7//v/+/wAAAAAAAAAA///+
//7//f///wAAAAAAAP/////+//3//v/+/////////////////wAAAAD///////8BAAIA
AgAEAAUABQAFAAYABwAIAAkACQAJAAsACwAKAAoACwALAAsACwALAAsACwALAAoACgAJ
AAkACAAIAAUABAAEAAMABAACAAEAAQABAAAA//////z/+//7//z/+v/5//n/+f/3//f/
9v/2//b/9f/1//X/9v/3//f/9f/0//T/8//y//H/8P/w//D/7//v/+//7//w//D/8P/u
/+3/7P/s/+v/7//v/+7/7f/r/+v/6//s/+z/6//r/+v/6//s/+3/7v/t/+3/7f/t/+v/
6//q/+r/7P/t/+7/7//w//D/7//v/+3/7f/u/+//7f/t/+3/7P/u/+7/7v/t/+7/7v/u
/+7/7v/w//P/8//w/+//7v/t/+z/7P/r/+v/6//o/+r/6v/q/+r/6v/q/+v/6//o/+j/
6P/n/+X/5v/m/+b/5v/n/+f/5//l/+T/4//j/+X/5v/m/+X/5P/j/+L/4f/h/+H/4f/g
/+D/4P/g/+D/4P/g/+H/4f/h/+H/4f/h/97/3v/f/9//3//f/9//3//e/97/3v/e/9z/
3P/d/93/4P/g/+D/4P/e/93/3f/c/9v/2//a/9r/3P/d/93/3f/a/9n/2P/U/9T/1//d
/+j/9P/8/wQAFQApADwASQBOAFAATgA7ABgA/v/u/+P/4f/j/+P/4f/g/9z/2P/W/9f/
1f/U/9X/2//d/93/3P/c/9j/2v/Y/9j/2f/Z/9v/2//b/9r/1//W/9b/1v/Z/9n/2f/Z
/9j/2P/Y/9j/2P/Y/9b/1v/X/9f/1//X/9n/2f/a/9r/2v/a/9r/2v/Y/9j/2P/Y/9r/
2v/a/9r/2v/a/9r/2v/Y/9j/2P/Y/9n/2v/b/9z/3P/c/93/3f/d/97/3v/e/97/3//f
/9//3f/c/9z/2//e/9//4P/h/+L/4v/h/+H/5f/n/+j/6P/o/+n/6f/p/+j/6f/q/+v/
7f/t/+//7//s/+z/7f/t/+//7//v/+//8f/x//D/8P/v/+//7v/u/+//7v/u/+3/7P/q
/+n/6f/p/+j/5//n/+b/5f/l/+b/5v/l/+X/5f/l/+X/5P/k/+L/4f/h/+H/4P/h/+H/
3//h/+L/4v/i/+H/4P/g/+D/4f/h/+H/4f/e/97/3v/c/97/3v/f/9//4f/h/+D/3//f
/9//3//g/+L/4f/h/+H/4f/i/+P/5P/j/+P/4//j/+b/5//n/+j/5f/l/+X/5f/o/+j/
5//n/+X/5f/m/+f/6P/p/+r/6v/q/+r/6v/p/+j/6P/o/+j/6P/q/+3/7f/r/+v/6//r
/+z/7P/r/+v/6f/s/+z/7P/s/+z/6v/q/+v/6//o/+j/6P/n/+X/5v/m/+b/5//p/+r/
6//r/+r/6f/p/+n/6v/q/+n/5//n/+f/5//n/+f/5//m/+j/6P/o/+j/6P/o/+n/6f/p
/+n/6f/p/+r/6v/r/+v/6v/p/+j/5//n/+j/6f/q/+r/6v/r/+v/6v/q/+r/6v/r/+v/
7P/s/+3/7f/s/+z/7P/t/+3/7f/q/+v/6v/m/+b/6//x//r/BAAMABoAKwA7AE4AWwBg
AFwAVABDACgAEgAGAP///f/9//v/+//2//D/8P/y//P/8//y//H/8//z//P/9P/y//D/
8P/w//D/8f/x/+//7//v/+7/7v/u/+//8P/z//P/8//z//L/8v/y//L/8v/y//D/8P/v
/+//7//v/+//7//w//D/8v/y//L/8v/y//L/8v/y//T/9P/0//T/9P/0//T/9P/2//b/
9v/2//T/9P/0//T/9v/2//f/9//1//b/9v/2//j/+f/5//n/+P/4//n/+f/7//v/+//7
/wAAAAD/////AAABAAEAAAABAAMABAAFAAYABwAIAAkACQAJAAsACwAMAAwADQANAA0A
DQANAA0ADwAPAA4ADgANAA0ADAAMAA0ADAAMAAsACgAIAAcABwAFAAQAAwADAAMAAwAE
AAYABAADAAMAAwABAAEAAAAAAP////8AAAEAAAABAAEA//8BAAIAAgACAAEAAAAAAAAA
//////////8AAAAAAAD+//7//v//////AwADAAIAAQAAAP///v/+//7//f/9//3///8A
AAEAAgABAAEAAQABAAMAAwACAAIAAAABAAIAAwAEAAQAAwADAAQABQAHAAkACQAJAAkA
CAAIAAgACAAHAAQABAAEAAQABQAIAAwADQALAAsACwALAAwADAALAAsADwAMAAsACgAJ
AAgACAAIAAkACQAGAAYABgAFAAMABAAEAAQABQAHAAgACQAJAAgABwAHAAcACAAIAAcA
BwAHAAcABwAFAAUABQAEAAYABgAGAAYABgAGAAcABwAFAAUABQAFAAUABgAIAAkACQAJ
AAkACQAIAAgACAAIAAYABgAHAAcABgAGAAYABgAGAAcACQAKAAkACQAIAAgACgALAAsA
CwAKAAcABgACAAIABwANABgAIAAoADQARQBZAGoAdwB8AHoAdABhAEoANAAoACEAHwAd
ABkAFwAWABIAEAAQABEADwAMAA0ADwANAA0ADAAOABAADgAMAAwADQANAA0ADQANAAwA
DQAMAAwADAALAAsACwALAAsADAANAA4AEAAQAA4ADgANAA0ADQANAA0ADQAOAA4ADgAO
AA4ADgAQABAAEAAQAA4ADgAOAA4ADgAOAA4ADgAOAA4ADgAOABAAEAAQABAAEAAQABEA
EQARABIAEgASABIAEwATABMAFAAUABUAFQAXABcAFwAXABgAGAAXABcAFwAZABoAGgAb
AB0AHgAfACIAIwAkACUAIwAjACUAJQAmACYAJwAnACkAKQApACkAKQApACgAKAApACkA
KAAoACUAJAAkACMAJAAiACEAIQAfAB4AHQAdABwAGwAbABwAHAAbABsAGwAZABkAGAAY
ABgAFwAXABcAGAAZABkAFwAXABgAGAAYABkAGAAYABgAGAAXABYAFQAWABYAFgAUABIA
EgATABMAFQAVABQAEwAVABUAFQAWABYAFQAVABUAFQAWABcAGAAWABUAFAATABQAFQAV
ABYAFAAVABYAFwAYABgAFwAXABcAFwAYABkAGwAbABsAGgAYABgAGAAXABcAGAAZABoA
GAAaAB0AHQAfAB8AHwAfAB8AHgAcABsAGQAaABoAGgAaABoAGQAYABgAFwAVABYAFwAX
ABQAFAATABIAEgATABMAEwAVABQAEwATABMAFAAUABMAEgARABAADwAPAA8ADwAOAA4A
DgAOAA4ADgAOAA8ADwARABEAEQARABAAEAARABEAEAAPAA4ADQAMAAwADAAMAAwADAAN
AA0ADQAMAAsACgALAAsADAAMAA8ADwAOAA4ADQANAAwACwAKAAkACAAGAAQABwARABoA
IgAoADAAQQBTAGYAcwB6AHoAdABjAEoAMAAeABMAEwATAA8ACQAKAAoABgACAAUABQAC
AP////8BAAUABgAEAAIABgAEAAQABQAFAAIAAQAAAP7//v/+////AAD///////////7/
/v/+//7//v/+//z//P/9//3//f/9//z/+//7//r//P/8//z//P/8//z//P/8//r/+v/6
//r//P/8//z//P/8//z//P/8//n/+P/3//b/9//4//r/+//5//r/+v/6//j/+f/5//n/
+v/6//v/+//7//v/+//7/wAAAAD/////AAABAAEAAAD+/////////wEAAwAFAAcABQAF
AAcABwAIAAgACQAJAAoACQAIAAcABwAHAAYABgAHAAcABgAGAAUABAAEAAMAAAD+//3/
/f/9//z/+//7//j/9//3//j/9v/1//X/9f/z//P/8v/y//L/8f/x//H/8f/x//D/7f/t
/+7/7v/u/+//7v/u/+7/7v/t/+z/6//q/+r/6v/o/+r/6v/r/+v/6//r/+r/6f/p/+n/
6f/q/+r/6f/p/+n/5//o/+n/6v/r/+v/6//r/+n/6f/o/+j/6v/r/+z/7f/s/+z/6//r
/+v/6//s/+3/7P/r/+r/6P/r/+z/7f/t/+r/6v/q/+r/6P/q/+3/7f/t/+3/7f/t/+7/
7v/r/+n/6v/o/+j/6P/o/+j/6P/p/+n/5v/m/+b/5f/j/+T/5P/k/+T/5f/l/+X/5v/m
/+b/5//l/+b/5v/l/+T/4//i/+H/4f/h/+H/4P/f/97/3f/c/9//4P/i/+P/4P/f/97/
3f/c/9z/3f/d/93/3f/d/93/3P/c/9z/3P/c/9z/3f/d/97/3v/e/97/3f/d/97/3v/d
/93/3P/c/9r/2//b/9v/3v/b/9r/2v/a/9f/2f/i/+z/9P8CABUAKwA+AE0AVABWAFIA
QQAgAAYA9v/p/+P/5f/l/9//3P/a/9b/1v/X/9f/1P/T/9X/1//X/9j/2P/Y/9j/1v/W
/9f/1//X/9f/1//W/9f/1v/W/9b/2f/Z/9n/2f/W/9b/1v/W/9j/2P/W/9b/1//X/9f/
1//X/9f/2P/Y/9b/1v/W/9b/1v/W/9b/1v/W/9b/1v/W/9j/2P/Y/9j/2P/Y/9j/2P/Y
/9j/2P/Y/9j/2P/Z/9n/2//c/9z/3P/a/9v/2//b/9r/2v/b/9v/3f/d/93/3f/g/+D/
3//f/+H/4//k/+T/5P/l/+X/5f/m/+f/6P/p/+n/6f/r/+v/6v/q/+v/6//v/+//7//v
/+7/7f/r/+r/7f/t/+z/7P/r/+r/6v/p/+r/6P/n/+f/5f/k/+P/4//i/+H/4f/i/+H/
3//e/93/3//f/97/3v/d/93/3v/f/+D/4f/h/9//3v/e/93/3P/d/9z/3P/c/9v/2//b
/9v/3P/c/9z/2v/Y/9j/2f/Z/9v/2//a/9n/2//b/9v/3P/e/93/3f/d/93/3v/f/+D/
4f/h/+H/4f/f/9//3v/e/+D/4f/i/+P/5P/k/+P/4//j/+P/5P/l/+f/5//n/+b/5P/k
/+T/4//k/+T/5P/k/+b/6P/r/+v/6f/p/+n/6f/q/+r/6f/p/+v/6//p/+j/5v/m/+b/
5v/m/+b/5//n/+T/5P/k/+P/4//k/+T/5P/m/+f/5//n/+f/5v/l/+X/5//o/+j/5//l
/+X/5f/l/+X/5f/l/+T/5P/k/+T/5P/k/+T/5f/l/+X/5f/l/+X/5P/k/+X/5f/n/+f/
5//n/+b/5v/m/+b/6P/o/+n/6f/o/+j/6P/o/+n/6f/q/+r/6//r/+r/6v/q/+v/6//r
/+j/4//k/+T/5P/p//P/+v8AAAgAFgApAD0ATgBXAFwAWgBUAEEAKAAUAAYA/f/7//v/
9//1//T/8P/u/+z/7f/x//L/7//t/+//7//u/+7/8P/w/+//7v/u/+3/7f/t/+3/7P/s
/+z/7f/u/+//7//v/+//7v/u/+7/7v/u/+7/7P/s/+3/7f/t/+3/7f/t/+7/7v/u/+7/
7v/u/+7/7v/u/+7/7//w//H/8v/w//D/8P/w//D/8P/w//D/8v/y//L/8v/0//T/9f/1
//P/9P/0//T/8v/z//P/8//z//T/9v/3//f/9//3//f/+v/6//n/+f/9////AAAAAAAA
AQABAAEAAgADAAQABQAHAAcACQAJAAYABgAHAAcACQAJAAkACQAJAAkACAAIAAsACwAK
AAoABwAGAAYABQAEAAIAAQABAAMAAgABAAEAAAD/////AAD+//3//f/9//v/+//6//r/
+f/5//r/+//6//v/+//5//n/+v/6//r/+f/4//j/+P/5//n/+f/5//r/+v/6//j/+P/4
//n/+f/7//v/+v/5//n/+f/5//r/+v/5//n/+f/3//j/+f/6//v/+//7//v//f/9//z/
/P/6//v//P/9//7//v/9//3/+//7//z//f/////////+/wAAAAAAAP////8AAAEAAgAB
AAIABAADAAMAAwADAAMABAAEAAMAAwAFAAMAAQACAAIAAgACAAIAAAAAAAEAAQAAAAAA
AAD/////AAAAAAAAAAABAAEAAQABAAAA////////AAAAAP///f/9//3//f/////////+
//7//v/+//7//v/+//////8BAAEAAQABAP7//v//////AQABAAEAAQD+//7//v/+//7/
/v//////AAAAAAAAAAABAAEAAgACAAUABQAEAAQAAgADAAMAAwAEAAUAAgD+//z///8H
ABAAGAAiACwAPQBPAGIAcQB4AHgAcABfAEQAMAAiABkAFwAVABEACwAKAAgABgAGAAkA
CQAIAAUABQAFAAMABAAEAAYABgAEAAQABQAFAAMAAwADAAIAAgACAAMABAAFAAUABQAF
AAQABAAEAAQAAgACAAAAAAABAAEAAQABAAEAAQACAAIAAgACAAIAAgACAAIAAgACAAIA
AgACAAIAAgACAAIAAgACAAIAAgACAAQABAAEAAQAAgACAAMAAwAFAAYABgAGAAQABQAF
AAUABgAGAAcABwAHAAcABwAHAAgACAAHAAcACwANAA4ADgAQABEAEQARABIAEwAUABUA
FwAXABkAGQAYABgAGQAZABsAGwAbABsAGQAZABgAGAAZABkAGAAYABcAFgAWABUAFAAS
ABEAEQATABIAEQARAA8ADQAMAAwACgAJAAkACQAJAAkACAAIAAYABQAFAAUABgAHAAcA
BQADAAQABAAEAAQABAAFAAYABQAFAAUABQAEAAQABAACAAAAAAABAAEAAQABAAAA//8B
AAEAAQACAAAA//////////8AAAEAAgABAAEAAQABAP/////+//7//v///wAAAQAAAAAA
//////3//f/+/////////////v/+//7//v/9//7//v/+//7//P/+/wEAAQAAAP///v/9
/wAAAAD//////////////v/6//r/+v/6//r/+v/4//j/+f/5//f/+P/5//n/9v/2//X/
9P/y//P/8//z//X/9P/z//P/8P/w/+//7f/t/+3/7f/t/+v/6//r/+r/6P/o/+j/6P/m
/+b/5//n/+b/5f/k/+P/4//k/+b/5//n/+f/5//n/+X/5P/j/+L/5P/k/+X/5f/j/+L/
4f/g/+H/4f/i/+L/4f/h/+D/4P/g/+H/4f/h/+D/3f/c/9z/2v/Z/93/6P/0//z/BAAR
ACMANgBFAFAAUgBOAEEAKAAOAPr/7f/p/+f/4//h/+D/3P/a/9r/1f/R/9D/0//T/9X/
1//W/9T/1P/W/9b/1v/X/9f/1v/V/9T/0v/T/9L/0v/S/9H/0f/R/9H/0P/Q/9D/0P/Q
/9D/zv/O/83/zf/N/83/zf/N/87/zv/M/8z/zP/M/8r/yv/K/8r/y//M/83/zv/M/8z/
zP/M/8r/yv/K/8r/yv/K/8r/yv/I/8j/yf/J/8f/yP/I/8j/yP/J/8n/yf/I/8j/yf/J
/8v/y//L/8v/zv/O/83/zf/O/8//z//O/87/z//P/8//0P/R/9L/0//R/9H/0//T/9T/
1P/V/9X/1v/V/9T/0//T/9P/0v/S/9P/0//S/9L/z//O/87/zf/O/8z/y//L/8r/yP/G
/8X/wv/B/8H/wv/C/8H/wf/B/8D/v/+9/7z/vP+7/7v/u/+6/7v/u/+5/7f/uP+4/7j/
t/+2/7b/tv+2/7X/tP+z/7L/sv+y/7D/sv+y/7P/s/+z/7P/sv+x/7H/sf+x/7L/sP+v
/6//r/+t/67/r/+w/7H/sf+x/7H/sf+x/7D/sP+u/6//sP+x/7D/sP+v/6//sf+x/7L/
s/+v/w==
         </WaveFormData>
      </LeadData>
   </Waveform>
</RestingECG>
