# Supplementary material for: Detection of Left Atrial Enlargement Using a Convolutional Neural Network-Enabled Electrocardiogram
Source: Front Cardiovasc Med. 2020 Dec 17;7:609976. doi: 10.3389/fcvm.2020.609976 (PMC7773668; doi:10.3389/fcvm.2020.609976)
Supplement: Supplementary file 4 [file Data_Sheet_4.ZIP › normal3/1802031835_1403_00000003.XML]

<?xml version="1.0" encoding="Windows-1252"?>
<!DOCTYPE RestingECG SYSTEM "restecg.dtd">
<RestingECG>
   <PatientDemographics>
      <PatientID>1802031835</PatientID>
      <PatientAge>74</PatientAge>
      <AgeUnits>Years</AgeUnits>
      <Gender>Male</Gender>
      <PatientLastName>luyongji2</PatientLastName>
   </PatientDemographics>
   <TestDemographics>
      <DataType>Resting</DataType>
      <Site>1</Site>
      <AcquisitionDevice>MAC55</AcquisitionDevice>
      <Status>Unconfirmed</Status>
      <Priority>Normal</Priority>
      <AcquisitionTime>08:12:12</AcquisitionTime>
      <AcquisitionDate>08-10-2016</AcquisitionDate>
      <CartNumber>1</CartNumber>
      <AcquisitionSoftwareVersion>009C</AcquisitionSoftwareVersion>
      <XMLSourceVersion>MAC5000 v1.0</XMLSourceVersion>
   </TestDemographics>
   <RestingECGMeasurements>
      <VentricularRate>62</VentricularRate>
      <AtrialRate>62</AtrialRate>
      <PRInterval>130</PRInterval>
      <QRSDuration>90</QRSDuration>
      <QTInterval>408</QTInterval>
      <QTCorrected>414</QTCorrected>
      <PAxis>65</PAxis>
      <RAxis>77</RAxis>
      <TAxis>57</TAxis>
      <QRSCount>10</QRSCount>
      <QOnset>218</QOnset>
      <QOffset>263</QOffset>
      <POnset>153</POnset>
      <POffset>199</POffset>
      <TOffset>422</TOffset>
      <ECGSampleBase>500</ECGSampleBase>
      <ECGSampleExponent>0</ECGSampleExponent>
   </RestingECGMeasurements>
   <Diagnosis>
      <Modality>Resting</Modality>
         <StatementCount>2</StatementCount>
         <LabelText>12SL ��ϳ���</LabelText>
      <DiagnosisStatement>
         <StmtFlag>ENDSLINE</StmtFlag>
         <StmtText>�������</StmtText>
      </DiagnosisStatement>
      <DiagnosisStatement>
         <StmtFlag>ENDSLINE</StmtFlag>
         <StmtText>���� ECG</StmtText>
      </DiagnosisStatement>
   </Diagnosis>
   <Waveform>
      <WaveformType>Rhythm</WaveformType>
      <WaveformStartTime>0</WaveformStartTime>
      <NumberofLeads>8</NumberofLeads>
      <SampleType>CONTINUOUS_SAMPLES</SampleType>
      <SampleBase>500</SampleBase>
      <SampleExponent>0</SampleExponent>
      <HighPassFilter>16</HighPassFilter>
      <LowPassFilter>150</LowPassFilter>
      <ACFilter>NONE</ACFilter>
      <LeadData>
         <LeadByteCountTotal>10000</LeadByteCountTotal>
         <LeadTimeOffset>0</LeadTimeOffset>
         <LeadSampleCountTotal>5000</LeadSampleCountTotal>
         <LeadAmplitudeUnitsPerBit>4.88</LeadAmplitudeUnitsPerBit>
         <LeadAmplitudeUnits>��V</LeadAmplitudeUnits>
         <LeadHighLimit>2147483647</LeadHighLimit>
         <LeadLowLimit>268435456</LeadLowLimit>
         <LeadID>I</LeadID>
         <LeadOffsetFirstSample>0</LeadOffsetFirstSample>
         <FirstSampleBaseline>0</FirstSampleBaseline>
         <LeadSampleSize>2</LeadSampleSize>
         <LeadOff>FALSE</LeadOff>
         <BaselineSway>FALSE</BaselineSway>
         <ExcessiveACNoise>FALSE</ExcessiveACNoise>
         <MuscleNoise>FALSE</MuscleNoise>
         <LeadDataCRC32>851208147</LeadDataCRC32>
         <WaveFormData>
9P/0//T/9P/z//L/8f/w//L/8v/y//L/8v/y//L/8v/y//L/8v/y//L/8v/y//L/8P/w
//D/8P/w//H/8f/w//L/9f/z//D/8P/w//L/8v/0//T/9P/0//P/8//z//P/9f/3//f/
9//2//b/9f/1//n/+v/8//3//f/9//v/+v/5//n/+f/4//r/+//8//z/+//6//f/9P/1
//X/9f/0//L/8f/x//H/7//v/+//8P/x//H/8f/u//L/8v/y//L/8v/x//H/8v/y//H/
8f/x//X/8P/r/+//8f/v/+v/7f/r/+z/9f/5//z/CQAeADMARABMAFEAVgBcAFcATwBP
AE0AQQAuABUA+v/h/9D/yP/R/+D/6f/v//T/+P/6//z/+v/2//X/9//3//r//P/5//f/
9v/2//j/9//3//f/+f/7//v/+f/2//X/9P/0//f/+f/8//7/+//6//r/+f/6//r/+//9
//3//P/8//z/+v/7//z//P/8//3//f/9//3//v/+//7//v/+//7///8BAAEAAQABAAEA
AAD///7/AwACAAMABwAFAAUABQAHAAUABQAFAAUACAAIAAgACgAKAAoACgAKAA4ADgAP
AA8ADwAPABEAFAATABMAEwAUABYAGQAZABkAGgAcAB0AHwAeAB8AIAAgACIAIgAiACQA
JgAmACcAJwAlACUAJQAlACQAIgAiACIAIQAgAB8AHAAaABkAGAAVABAADgANAAwACgAI
AAYABAADAAEAAgADAAAA///+//v/+v/7//v/+v/4//n/+f/4//b/+P/4//b/9v/2//b/
9f/1//b/9v/1//T/9P/2//b/8v/y//P/9f/2//b/9f/2//T/8//y/+//9P/3//j/9//0
//T/9f/1//P/9v/2//b/9P/0//T/9P/1//X/9f/1//X/9f/1//X/8//z//T/9P/2//T/
9v/2//j/+P/4//j/9f/1//X/9v/1//b/9v/1//j/+P/2//n/+f/6//n/+P/6//r/+v/6
//n/+P/2//T/9//4//j/+f/3//j/9f/z//X/9v/2//b/9P/0//T/9P/y//L/8f/x//X/
9//4//f/9f/3//T/9P/0//T/9P/1//f/9//3//b/9v/2//T/9P/2//b/9v/3//X/8//z
//T/9v/3//j/+P/3//b/9f/0//T/9P/0//L/8v/z//T/9P/2//b/9v/1//P/9P/0//T/
9f/2//f/+f/4//f/9v/1//X/9P/0//T/9v/2//b/9f/z//P/8//z//X/+P/4//f/8//1
//r/9v/y//P/9P/1//b/9P/0//T/9P/2//b/9v/2//P/8v/x//D/8v/0//b/+P/4//j/
+P/4//b/9v/2//b/9P/1//X/9P/2//n/9//0//b/9v/4//j/9v/2//b/9v/5//n/+f/5
//n/+//7//v/+v/6//n/+f/7//z//v///wEAAQD///7//P/9//7//v/+////AAAAAAIA
AgAAAP7/+//7//v/+v/4//f/9//3//P/8//z//T/9v/3//j/9v/2//b/9v/2//X/8//y
//L/9f/1//b/9//3//j/8f/t//X/8//x//P/9f/0//f//f8CAA0AGAAlADoATABXAFwA
WgBTAFEAUQBTAEsAOgAhAAYA6//a/9L/0f/Y/+X/7f/w//b//P/8//r/+P/5//v//f/6
//7//v/9//3//v/9//v/+v/5//v//f/9//v/+f/5//n/+v/8//3///8AAP7//v//////
/v/+////AQABAAAAAAAAAAAAAQACAAIAAAABAAEAAQADAAQABAAEAAIAAgACAAMAAQAB
AAEAAQAEAAYACAAKAAsACAAHAAkACwALAAsADQALAAsACwALAA0ADgAPABIAEgASABIA
EgAUABQAFQAVABMAEwAVABgAGwAbABsAHAAcAB8AHwAfACEAIgAiACMAIwAlACcAKAAq
ACoAKgAsACkAKAAoACcAJwAnACcAJwAoACYAJgAmACUAJAAjACAAHgAdABwAGQAWABQA
EwASABAADgAMAAoACgAHAAcABwAEAAMAAgD////////+//z/+v/7//v/+v/6//z//P/6
//j/+P/4//f/+v/8//3//f/7//r/+//6//r/+v/7//3//P/6//f/9v/6//v//P/7//r/
+//6//f/9//4//r/+//3//r/+v/6//r/+v/6//r/+f/5//n/+f/7//v/+//7//v/+//8
//z//v/8//7//v/+//7//v/+/////////wAAAAAAAP///f/+//7//P//////AAD///7/
/v/+//7//v/+//7//f/8//7//v/9//3//v8AAP7//f/9//7//v/+//7//v/+//7//v/+
//3//f/8//3//f/7//z////9//7//f/8//v/+//9//3//f/8//7//v/8//z/+v/6//r/
+//8//v//P/+//3//f/9//z//f/+////AAD+//7//v/8//v/+//7//r/+//8//3//f/9
//7//v/+//7//v/+/////f/9//3//f/9//z//P/8//7//v/+//3////////////9/wAA
AAD//wEAAQAAAAAAAAD+//7//v/+////AAABAAIAAQAAAP///v///wAAAQACAAAAAAAA
AAAAAAAAAAAAAAABAAEAAAAAAAMAAQD+/wAAAAACAAIAAgAEAAQABAAFAAMAAwADAAMA
BwAHAAcABwAHAAYABgAGAAgACQAJAAkACQAHAAYABgAIAAoACwAMAAsADAAMAAwACQAG
AAMAAQAEAAUABQAEAAMAAwADAAEAAAD///////8AAAEA//8CAAEAAAD///7//////wAA
AAD///////////7//f//////+f/3//v//f8AAAEABwAWACUAMgBBAFIAXgBhAGIAXABZ
AFUAUwBTAEUALAAVAPr/4//W/9j/5f/w//X//f8CAAYABAACAAQABgAFAAUABQAGAAgA
BwAFAAQABAAEAAMAAwADAAUABwAHAAUAAwADAAMABAAFAAUABgAGAAQABAAFAAUABgAG
AAcACQAIAAYABQAEAAIAAwAEAAQABgAHAAcABwAHAAgACAAIAAoACgAKAAsACwALAAsA
CwAKAAoACgAKAA4ADAAMAA8ADgANAAwADQANAA0ADQANABAAEAAQABIAEQAQAA8ADgAR
ABIAFAAVABUAFQAXABoAGwAbABsAHAAeACEAIQAhACEAIgAiACMAIgAjACQAJAAkACQA
JAAmACgAKAApACkAJwAnACcAJwAmACQAJAAkACQAIgAgABwAGQAZABkAFwASABAADwAO
AA0ADAALAAoACgAHAAcABwADAAEA///7//z//f/9//z/+v/7//v/+v/6//z//P/6//j/
+P/4//f/+f/6//r/+f/3//b/9//2//X/9v/4//v/+P/2//P/8v/z//P/8//x//X/9//3
//X/9P/0//X/9f/x//T/9P/0//b/9v/2//b/9f/1//X/9f/1//X/9f/1//T/8//z//L/
9f/0//f/+P/2//b/9v/2//X/9f/1//b/9f/2//b/9f/3//b/8//1//X/9v/1//T/9P/0
//T/9P/y//L/8f/w//H/8v/y//P/8v/0//L/8f/z//T/9P/0//L/8v/y//L/8v/y//H/
8f/w//H/8f/v//D/8//x//L/8P/w//D/8f/z//P/8//y//L/8v/w//D/7v/u/+7/7//w
/+//8P/y//L/8f/w/+7/8P/y//T/9v/z//L/8f/u//D/8f/y//L/8P/w//D/7//v//D/
8P/w//D/8P/w//H/7//v/+//7//x//D/8P/w//D/8P/w/+//8f/x//H/8f/v//L/8v/x
/+3/7f/u/+7/7v/w//D/8P/w//D/8P/w//D/7v/u/+7/7v/v//D/8f/y//D/8P/w//D/
7v/u/+7/7v/s/+3/7f/s/+z/7//t/+r/7v/u//D/8P/w//D/8P/w/+//7//v/+//8f/z
//P/8//z//T/9P/1//b/9v/3//f/9f/1//P/8v/y//P/9P/0//b/9//4//j/+v/6//j/
9v/0//P/8v/w/+//7//w//H/7f/t/+3/7v/v/+//7//s/+7/7v/u/+7/7v/t/+3/7v/s
/+v/6//r/+//7P/r/+3/6//n/+P/4//n/+7/8f/3//7/BwAWACcAOABCAEkAVgBcAFMA
SQBJAEcAPwAyABkA+v/f/87/xv/P/9j/3//r//T/8P/w//D/8P/0//X/8//z//b/9P/0
//P/8//0//T/8//z//P/8f/z//P/8f/z//P/8//0//X/9f/2//b/8v/y//P/8//0//T/
9f/3//f/9v/2//b/9v/3//j/+P/2//f/9//3//f/+P/4//j/+v/6//r/+//6//n/+P/3
//n/+v/7//z//P/6//r//f////////8BAAEAAQABAAEAAAAAAAAAAgAEAAQABAAEAAYA
BgAHAAcABwAHAAkADAAPAA8ADwAQABEAEwASABEAEgAUABUAFwAXABkAGwAcABoAGgAa
ABwAHgAeAB8AHwAdAB0AHQAdAB4AHAAcABwAGgAYABYAEgATABMAEwARAA4ADAALAAoA
BQACAP///P/7//n/+v/7//n/+f/5//f/9f/1//T/8v/z//X/9v/2//P/9P/z//D/8v/y
//L/8f/v//D/8P/v/+7/7v/w//D/7v/u/+//8f/v/+7/7P/s/+//7//v/+3/7//x//H/
7//w//D/8f/x/+//8v/y//L/8P/w//D/8P/x//H/8f/x//P/8//z//P/8P/v/+//7v/x
//D/8//0//P/8v/x//D/8P/x//L/9P/z//T/9P/z//P/8v/v//H/8v/0//T/9P/y//L/
8v/y//P/9P/0//T/9P/0//P/8//z//T/8f/v//D/8v/z//T/8//y//H/8P/z//T/9P/1
//P/8//y/+//8P/z//H/8v/w//D/8P/x//P/8//z//L/8v/y//D/8P/w//D/8P/x//P/
8f/x//L/8f/x//H/8P/u/+7/7v/u//D/8v/0//T/8//z//P/8v/y//L/8v/x//H/8v/y
//L/8P/w//D/8f/z//P/8//z//H/8P/w//D/7v/u/+7/7f/t/+3/7f/t//D/9P/1//X/
8//z//T/8v/y//D/8P/w//D/8P/w//D/8P/y//L/8v/y//D/8P/w//D/8v/y//L/8v/w
//D/8P/w//D/8P/w//D/8f/x//D/8P/y/+//6//s/+7/8v/0//b/9f/0//P/8//x//H/
8f/x//X/9f/1//X/9v/2//f/+P/4//n/+f/5//n/9//2//b/9//4//j/+P/7//z//P/8
//n/9v/z//H/8//1//b/9v/z//P/8//x//D/7//v/+//8f/x/+7/8P/y//L/8v/y//D/
7//v/+7/7//v/+//7//s/+3/7//t/+3/7f/t/+v/6P/r//P/AgARABoAIwA2AEwAVQBW
AFgAVQBPAE0ATQBFADYAIQAAAN//zP/G/8//3v/l/+v/8v/0//T/9v/2//b/9f/3//X/
+P/6//n/9//2//b/9P/z//P/8//0//f/+P/3//f/9//3//j/9//3//j/+P/2//b/9//3
//T/9P/1//f/9//2//b/9v/4//n/+v/6//r/+//7//v/+v/6//n/+P/6//r/+v/7//z/
/f/+/////v/+//7//v8AAP7//v8BAAEAAQABAAMAAQABAAEAAQACAAIAAgAEAAgACAAI
AAgACgAKAAsACwAJAAkACwAOABEAEQARABIAFAAXABcAFwAXABgAGAAZABsAHQAfACAA
HgAeAB4AIAAgACAAIQAhACMAIwAjACMAIQAeAB0AHAAcABoAGAAUABQAFQAWABUAEAAO
AA0ADAAIAAYABAACAAAA/f/9//3//f/9//3/+//3//f/9v/0//T/9f/1//T/8v/0//T/
8v/y//L/8v/x//H/8v/y//H/8v/y//T/9P/y//L/8//1//X/9P/y//L/8f/x//H/7//y
//X/9v/1//P/8v/y//H/8f/0//T/9P/y//L/8v/y//P/8//z//P/8//z//P/8//z//P/
9P/0//T/8v/0//T/9v/2//b/9v/1//X/9f/2//f/+P/4//f/9f/0//H/8//1//j/+f/6
//j/+P/4//j/9v/2//X/9P/0//T/8//z//b/+P/2//X/9f/2//b/9v/2//b/9v/2//b/
9v/1//X/+P/5//n/9//2//f/8//y//P/9P/1//f/9//3//f/9v/2//b/9P/0//b/9v/2
//f/9//1//X/9v/1//X/9f/0//b/9v/2//b/9v/2//b/9P/0//X/9v/2//T/9P/0//P/
9f/2//b/9v/2//b/9v/3//X/9f/1//X/9//2//b/9v/2//b/9v/1//P/8//z//P/9f/4
//j/9//5//f/8P/w//j/+P/4//j/+P/1//T/8//y//P/9P/1//b/9v/2//b/9v/0//T/
9P/0//b/9v/2//b/9P/0//T/9P/2//f/9//2//T/9//1//L/9v/2//j/+P/4//j/+P/4
//n/+f/5//n/9//5//n/+f/7//z//P/9//z//P/9//3//v////7//v/+////AAAAAP7/
//8AAAAAAAAAAP7//P/5//n/+f/4//f/9//4//n/9//3//f/+P/4//f/9v/y//X/9v/3
//j/+P/3//f/+P/4//f/9//3//v/+P/v//H/9f/x//H/8//1//b//f8DAAgAEwAiADUA
SABYAF8AXgBaAFMATwBPAEsAQQAsABUA+P/f/87/zP/V/+b/7//1//r//v8AAAIA/v/4
//3/BQADAP7//v/+//3//f/+//z/+//7//v//P///wAA//8BAAEAAQACAAIAAQABAAAA
//8AAAIAAwAAAAAAAQADAAUABAAEAAQAAgADAAQABAAGAAcABwAHAAUABgAGAAYABAAE
AAQABQAIAAkACgALAAoACgAKAAoADAAKAAoADQALAAsACwANAA8ADwAPAA8AEAAQABAA
EgASABIAEgASABYAFgAXABcAFwAXABkAHAAbABsAGwAcAB4AIQAhACEAIwAkACQAJQAj
ACUAJwAoACkAKgArAC4AKwAqACoAKQApACkAKQApACoAKAAoACgAJAAiACAAHAAcAB0A
HgAdABgAFgAVABQAEAAOAAwACgAKAAcABwAHAAMAAwADAAEAAAABAAEAAAD//////v/8
//z//v/+//z//v/+//7//f/7//z//P/7//j/+P/6//r/+P/4//n/+//9//z/+v/6//v/
+//7//n/+v/7//r/9//5//r//P/9//n//P/8//z/+v/6//r/+v/9//3//f/9//v/+//7
//v/+//7//z//P/+//z//v/+//z//P/8//z//f/9//3//v/9//7//v/9/////v/7//3/
/v8AAAAAAAD+//7//v/+/wAAAAD///7//P/8//v/+//+/wAA/v/9//v//P/8//z//P/8
//z//P/8//z/+//7//r/+//7//n/+v/9//v//P/7//r/+f/5//3//f/9//z/+v/6//j/
+P/5//r/+//9//z/+f/4//j/+//7//v/+v/8//z//P/8//r/+v/6//j/+P/5//r/+v/8
//z//P/7//n/+v/6//r/+v/6//r/+//7//v/+//7//r/+P/3//b/+f/6//v/+//5//n/
+f/5//n//P/8//v/9//3//r//v/8//v/+v/5//j/+P/4//j/+P/4//j/+P/4//j/+P/4
//j/+P/4//j/+P/4//j/+P/4//b/9v/2//f/9v/0//P/9f/3//b/+v/8//v/+v/5//j/
+P/4//n/+f/7//v/+//9//v/+//7//z//v///wAAAAAAAP///v/9//3//P/8//3//v/+
//7////+//7//v/+//7//P/7//v/+f/4//b/9f/1//X/8//z//T/9v/4//n/9v/y//P/
8v/1//b/9//3//X/9v/2//X/9//1//X/9P/x//P/9f/z/+//8f/3//b/8////xIAHwAo
ADcASABUAFkAXABaAFMAUQBXAFEAPQAkAAkA6v/X/9D/1v/d/+T/6//v//L//P8EAP7/
/P/+//3/+//7//z//P/8//v/+//8//z/+//7//v/+f/7//v/+f/6//v//P/+//7//f/9
//z//f/+/wAAAQD+//7///8BAP///v/+//7/AAABAAIAAgAAAAEAAQABAAEAAgACAAIA
BAAEAAQABQADAAMAAwADAAYABgAGAAYABgAEAAQABwAIAAkACgANAAsACwALAAsADAAM
AAwADgAQABAAEAAQABIAEgATABMAEwATABUAGAAbABsAGwAcAB0AHwAeAB0AHwAgACAA
IQAgACEAIgAiACUAJgAnACoAKgAqACsAKwAqACkAKAAnACQAIgAiACIAIwAiACEAHgAa
ABkAGAAVABIAEAAPAA4ADgAMAAoACAAEAAEAAQABAAEAAQABAP////////7//P/6//v/
+//6//r//P/8//r/+v/6//r/+f/3//j/+P/3//j/+P/6//r/+P/4//n/+//7//r/+P/4
//f/9//3//X/9//5//n/9//2//b/9//3//f/+v/6//r/+P/4//j/+P/7//v/+//7//v/
+//7//v/+f/5//r/+v/8//r//P/8//r/+v/6//r/+v/7//z//v/+//7//f/7//z//P/6
//3//f/+//3//P/8//z//P/8//z//P/7//r/+v/6//n/+f/8//7//P/7//v//P/8//z/
/P/8//z//P/8//z/+//7//r/+//7//n/+f/7//j/+P/6//r/+v/7//z/+//6//j/+v/6
//j/+P/6//r/+v/7//v/+f/5//r/+//7//v/+v/8//z//P/8//z//P/8//r/+P/5//r/
+v/4//j/+P/3//j/+v/7//z/+//6//n/+f/7//v/+//7//n/+P/4//j/+f/6//v/+//7
//v/+//7//r//P/7//n/+f/9//z/+P/6//r/+v/6//r/+v/6//r/+v/6//r/+v/6//j/
+P/4//j/+P/4//j/+P/6//r/+v/6//z//P/8//z/+//6//n/+P/4//n/+f/4//r//f/7
//j/+P/4//r/+v/6//r/+v/6//3//f/9//3/+//9//3//f///wAAAAABAAAAAAABAAEA
//////3//P/9////AQACAAAAAQACAAIAAwAEAAMAAgD///3/+//4//j/9//3//f/9v/3
//j/+v/6//n/+P/0//j/+P/4//j/+P/3//f/+P/2//X/9f/1//v//P/3//P/9f/z//H/
8//1//b/9//7/wQACwAYACsAPgBOAFkAXgBcAF0AXQBZAFUAUQBAACcACgDx/9r/zv/T
/+D/6f/v//b/+P/4//r/AAD8//n/+f/9/wAAAAD///3//P/8//z/+//7//v/+//9//3/
+//8//3//v8AAAAA//////7//v/+///////8//z//f///wEAAAAAAAAA/v///wAAAAAA
AAEAAQABAAEAAgACAAIAAgACAAIAAwABAAEAAQABAAQABAAEAAQABgAEAAQABwAFAAUA
BQAHAAcABwAHAAcACAAIAAgACgAMAAwADAAMAAwADAANAA0ADgAPABIAFgAXABcAFwAY
ABkAGwAaABkAHAAeAB8AIQAgACEAIgAiACQAJAAkACYAJAAkACUAJQAjACMAIwAjACUA
JAAlACYAIwAgAB0AGAAXABcAFwAVABQAEgARABAADgAMAAoACAAGAAMAAwADAP//////
//3//f/9//z/+v/4//n/+f/4//b/+P/4//b/9//4//n/+f/4//j/9//1//T/9P/2//b/
9P/0//X/9//3//b/9P/0//X/9f/1//P/9f/3//f/9f/0//T/9f/1//P/9v/2//b/9P/0
//T/9P/2//f/+P/5//j/9//2//X/9//3//j/+P/4//b/+P/4//b/9v/2//b/9//3//f/
+P/3//j/+P/3//n/+P/1//f/9//4//f/9v/3//j/+f/6//z//P/7//r/+f/4//b/9f/4
//r/+P/3//f/+P/4//j/9v/2//b/9v/4//j/9//3//b/9//3//X/8//1//L/8v/1//b/
9//5//n/9//1//L/9f/2//X/9v/2//b/9v/3//f/9f/1//b/9f/1//X/9P/0//T/9P/0
//X/9v/3//b/9P/1//b/9v/2//b/9v/1//P/9P/0//T/8v/y//L/8//0//X/9v/3//f/
9v/2//b/9P/0//T/8//0//X/9v/3//b/+P/3//X/9f/3//b/9P/4//f/9v/1//T/9P/0
//T/9P/1//b/9//4//b/9v/2//b/+P/4//j/+P/1//T/8//y//P/9P/2//f/9v/2//n/
9//0//b/9v/4//b/9v/2//b/+P/5//n/+f/7//v//f/9//r/+f/5//j/+v/8//3/////
///////9//z//P/9//7/AAAAAAEAAgAAAAAAAAD+//7//f/9//3/+//4//b/9f/3//X/
9f/1//f/+f/6//v/9v/4//j/+P/2//b/9f/1//f/+P/4//n/8//3//j/9f/1//X/8//x
//X/+f/6//3///8MAB8AKgA3AEoAVgBXAFgAVgBRAFMAVQBPAEEALgARAPT/3//S/9L/
2f/k//H/+f/8//z/+v/8//7//v/9///////8//7/AAD/////AAD///3//P/7//7/AQAC
AAEAAAD///7//v8AAAEAAwAEAAEAAAAAAP//AAAAAAEAAwABAAAAAAAAAAAAAQACAAIA
BAAFAAUABQADAAQABAAEAAQABAAEAAUABgAHAAgACQAJAAgABwAGAAoACAAIAAsACQAJ
AAkACwANAA0ADQANAA4ADgAOABAAEgASABIAEgAWABYAFwAXABYAFQAWABgAGgAbABwA
HgAeACEAIQAhACMAJAAkACUAIwAlACcAKAAoACgAKAAqACgAKAApACkAKwArACsAKwAo
ACYAJgAmACYAJAAiAB4AGwAbABsAGQAYABYAFQAUABIAEAAOAAwACQAFAAQAAwACAAMA
BAADAAAA///9//r/+//9//7//v/8//7//v/8//z//P/8//v/+//8//z/+//6//r//P/8
//r/+v/7//3/+//6//j/+P/6//v//P/7//v//f/9//v/+v/6//v/+//3//r/+v/6//r/
+v/6//r/+//7//v/+//9//3//f/9//z/+//7//r//P/6//z//P/8//z//P/8//3//f/9
//7//f/+//7//f/9//z/+f/7//z//v/+//7//v/+//7//v/8//z/+//6//v//P/8//3/
/P/+//z/+//5//r/+v/6//z//P/8//z/+v/6//n/+f/8//3//f/7//v//f/6//r/+f/4
//f/9//6//v//P/8//r/+v/4//j/+P/4//j/+f/5//f/9//4//n/+f/5//j/+P/4//j/
+P/4//j/+P/2//b/9//4//j/9v/2//b/9f/3//j/+P/4//j/+P/4//n/+P/3//b/9f/4
//j/+f/6//j/+P/4//f/9//3//f/9//1//j/+P/3//f/9//4//j/+P/2//b/9v/2//T/
9P/0//T/9f/2//f/+P/3//b/9f/0//T/9P/0//T/9f/2//f/+f/4//b/9f/3//f/9P/2
//b/9v/2//b/9v/4//j/+f/5//n/+f/5//v/+f/5//n/+v/6//v//P/8//3//f/9//3/
/f/8//z//f/8//z//P/9//7//v/+//7//P/6//n/+f/5//j/9v/1//P/8//x//H/8f/y
//P/8//1//L/9P/0//P/8v/x/+//8v/0//X/9f/z//P/8//y//H/7//v//H/7//r/+3/
7v/v//f/BAANABYAJQA4AEgAUQBWAFoAVQBPAEsASQBFADYAIQAGAOn/0P/E/8//4v/p
/+3/8v/2//T/9v/4//j/9//3//n/+P/2//X/8//y//L/9v/3//n/+//6//v/+v/3//f/
9//3//j/+f/5//r/+v/1//T/9P/z//X/9v/4//v/+f/4//j/+P/4//n/+v/6//j/+f/5
//n/+f/6//r/+v/8//z//P/9//3//f/9//3//P/8//z//P8AAP7//v8BAAAA///+////
AAABAAIAAwAEAAQABAAGAAcABgAFAAQACAAIAAkACQAJAAkACwAOAA0ADQANAA4AEQAV
ABYAFwAVABYAFgAXABcAGQAbABwAHAAcABwAHgAgACAAIQAhACEAIQAhACEAIAAeAB4A
HgAcABoAGAAUABMAEwATABEAEAAOAA0ADAAJAAYAAwAAAAAA/f/9//3/+f/5//n/9//1
//X/9P/y//L/8//z//L/8v/0//T/8v/w//D/8P/v/+//8P/w/+//7v/u//D/8P/w//D/
8f/z//L/8P/t/+z/7//v/+//7f/v//H/8f/v/+z/7P/t/+3/7f/w//D/8P/u/+7/7v/u
/+//7//v/+//8f/x//H/8f/x//H/8v/y//L/8P/y//L/8v/y//L/8v/w/+//7v/u//H/
8v/y//H/8//y/+//8f/w//L/8v/y//T/9P/0//T/8v/y//H/8P/w//D/7//v//L/9P/y
//H/8f/y//L/8v/x//D/7//u/+//8P/w//H/8v/z//P/8f/v//H/7v/u//D/8P/w//H/
8//z//P/8v/w//D/7v/u/+//8P/x//P/8v/v/+7/7v/x//H/8f/w//L/8v/y//L/8v/y
//L/8P/u/+//8P/w//L/8v/y//H/7//w//D/8P/y//L/8v/z//L/8f/w/+//8P/w//H/
8v/w//D/8P/v//H/8f/x//H/8f/0//T/8//x/+//8P/w/+7/7//w//H/8v/w//D/8P/w
//L/8v/y//L/8P/w//D/8P/u/+7/7v/u//D/8P/w//D/8P/w//D/8P/x//L/8//0//L/
8v/y//L/8P/w//D/8P/y//L/8v/y//L/8v/y//L/9P/0//T/9P/2//b/9v/2//b/9v/2
//b/9//4//n/+v/5//j/9//2//f/+P/5//r/+P/4//j/+P/3//b/9f/0//b/9v/2//b/
9P/y//D/7v/w//D/8P/w//D/8P/w//D/8v/y//L/8v/x//D/7//u/+7/7v/u/+7/7P/s
/+z/7P/q/+r/6v/q//H/9v/7/wAADQAYACMALgA6AEQATgBYAFQAUABMAEgAOAAoABgA
CAD5/w==
         </WaveFormData>
      </LeadData>
      <LeadData>
         <LeadByteCountTotal>10000</LeadByteCountTotal>
         <LeadTimeOffset>0</LeadTimeOffset>
         <LeadSampleCountTotal>5000</LeadSampleCountTotal>
         <LeadAmplitudeUnitsPerBit>4.88</LeadAmplitudeUnitsPerBit>
         <LeadAmplitudeUnits>��V</LeadAmplitudeUnits>
         <LeadHighLimit>2147483647</LeadHighLimit>
         <LeadLowLimit>268435456</LeadLowLimit>
         <LeadID>II</LeadID>
         <LeadOffsetFirstSample>0</LeadOffsetFirstSample>
         <FirstSampleBaseline>0</FirstSampleBaseline>
         <LeadSampleSize>2</LeadSampleSize>
         <LeadOff>FALSE</LeadOff>
         <BaselineSway>FALSE</BaselineSway>
         <ExcessiveACNoise>FALSE</ExcessiveACNoise>
         <MuscleNoise>FALSE</MuscleNoise>
         <LeadDataCRC32>3703215189</LeadDataCRC32>
         <WaveFormData>
5v/m/+b/5v/k/+T/5P/k/+T/5P/k/+T/5v/m/+b/5v/m/+b/5v/m/+T/5P/k/+T/4v/i
/+L/4v/i/+H/4f/h/+T/5v/n/+b/5f/k/+b/5v/o/+j/6v/s/+7/7v/v//L/8P/y//P/
8//w//D/8f/y//j/+//9//7//P/7//j/9v/1//X/9P/y//D/7//v/+7/7P/r/+r/5//o
/+j/5//l/+P/4v/h/+D/3//e/97/4P/g/9//3//g/+D/4P/g/+D/4P/e/97/3//d/93/
3f/d/+H/3P/Y/9j/1f/O/8r/zP/S/9b/3P/f/+f//f8ZADoAYgCIALEA4AASAS8BJgEL
AfkA7QDYAKwAdgBKADEAIQASAAgAAQABAAMACAALAAcAAQD+//n/9v/z//L/8P/t/+v/
6f/o/+r/6v/n/+n/5//n/+f/5//l/+P/4v/i/+X/5//q/+z/6f/o/+f/5v/m/+f/6P/u
/+7/7P/s/+z/7P/t/+3/7v/u/+7/7//v//D/8P/v/+//7//w//L/9P/y//L/8//z//H/
8f/x//P/9v/2//b/+f/7//v//P/8//r/+v/9//7/AAAAAAAAAgACAAMAAwAEAAYABgAJ
AAsADgAOABAAEwAUABYAFgAZAB0AHwAfAB8AIwAnACgAKAAnACkALAAuADAAMwA0ADUA
NgA2ADcAOQA5ADkAOgA6ADcANgA2ADYANAAzADEALwArACgAJwAhAB0AGwAXABQADwAL
AAkABQACAP////////r/+P/3//X/9P/y//H/7f/r/+v/6//p/+r/6f/p/+n/5//n/+b/
5f/k/+T/5P/j/+P/4//j/+P/4//j/+P/4//k/+T/5P/l/+L/4f/g/9//4P/h/+P/5P/j
/+P/4//j/+P/5P/k/+T/4f/h/+H/5P/k/+P/4//i/+L/4//j/+L/4v/j/+P/5P/m/+b/
5v/m/+j/6P/p/+r/6f/o/+X/5P/l/+X/5f/l/+f/6f/q/+v/6v/p/+b/5f/p/+r/6v/o
/+f/6P/n/+X/5f/l/+b/5//m/+X/5f/k/+T/5f/n/+j/5v/j/+L/4//i/+T/4P/f/+H/
4//l/+f/5P/k/+T/5P/m/+T/5P/m/+T/5f/l/+P/4//j/+P/4//i/+L/4//k/+L/4P/e
/+H/5P/l/+b/5v/k/+P/4//i/+L/4//j/+H/4f/h/+H/4f/k/+T/5P/k/+L/4v/i/+L/
4v/i/+L/4v/h/+H/4f/h/+H/4f/h/+D/4P/h/+H/4v/i/+D/4P/g/+L/4//j/+P/4f/j
/+j/5P/g/+L/4v/i/+L/4P/g/+D/4P/h/+L/4//k/+H/4P/f/97/3//g/+H/4v/i/+L/
4v/i/+D/4P/g/+D/4v/h/+H/4f/i/+T/5f/k/+H/4P/i/+L/4P/g/+L/5P/p/+r/7P/w
//D/8v/z//P/8f/w//D/8P/2//n/+//8//r/+f/2//T/8v/z//P/8v/w/+//7//u/+3/
7f/t/+v/6//q/+j/5f/m/+b/5v/m/+D/3v/d/97/4f/h/+L/5P/k/+T/5P/k/+H/3v/d
/93/4P/h/+L/4//l/+b/4P/e/+H/1v/O/87/1P/W/9z/4f/p//v/DQAiAEgAfACtANwA
CAEnAS4BGQEBAfMA4gC+AI4AXABBADUAJAAWAA8ACQAHAAoADwAPAAUA/v/7//z/+//4
//T/9P/z//L/8v/x//D/7P/t/+3/7f/t/+3/6v/p/+n/6v/u/+//8f/y//H/8P/v/+7/
6//r/+v/8P/y//D/8P/w//L/8//z//T/8v/y//P/8//2//b/9f/1//X/9v/4//r/+f/4
//j/9//5//v//f8BAP///v/9////AQABAAIAAgAEAAQABwAIAAoACgAKAAwADAANAA0A
DgASABIAFQAXABYAFgAYABsAIAAiACIAJQApACsAKwArAC0AMQAyADIAMwA1ADgAOgA7
AD0APQA9ADwAPAA9AD8AQQBBAEIAQgA/AD4APgA+AD4APQA7ADkAMwAwAC8AKQAnACUA
IQAeABsAFwAVABEACwAHAAYABQACAAAA///9//z/+v/5//X/9P/z//L/7//v/+//8P/x
//D/7//t/+v/7f/u/+//7//u/+3/7P/r/+v/6//r/+v/6f/o/+f/5//p/+n/6f/p/+f/
5//o/+j/6f/p/+n/6f/p/+r/6v/q/+n/6f/p/+z/7P/r/+v/6v/q/+v/6//q/+z/7f/t
/+7/8P/w//D/8P/w//D/8f/y//T/9P/y//L/8f/x//H/8f/y//P/8//z//P/8//x//H/
8f/y//L/8P/w//L/8v/x//H/8f/y//P/8v/x//H/8P/w//H/8//0//P/8f/x//P/8v/0
//D/7//w//H/8v/z//T/9P/0//T/8//w/+//8P/z//X/9v/1//P/8//z//P/8v/y//P/
9P/1//T/8//3//X/9f/1//T/9P/1//f/+P/3//f/9v/z//P/8//z//P/9v/2//b/9v/0
//T/9P/0//T/9P/0//T/9P/1//b/9//1//X/9f/0//L/8//z//T/9//2//f/+P/6//v/
+//7//n/+f/4//b/9v/2//b/9v/2//n/+v/7//z/+//6//n/+P/6//r/+v/6//j/+P/4
//j/+P/4//j/+P/3//f/9//3//j/+P/2//b/+P/7//z//P/8//7/AAACAAIAAwAGAAYA
CAAJAAkACAAIAAkACgANABEAEgASABIAEQAOAAwADAANAA0ADAAIAAYABQADAAEAAQAB
AP////////7//P/9//r/+f/4//X/9P/0//b/9v/3//f/+P/4//b/9v/2//b/9v/2//f/
9//3//f/9//3//T/8v/y/+3/4v/g/+j/7v/y//T/+/8RACcAOwBgAIwAuADnABYBPAFJ
ATYBHQERAQMB4ACuAHoAVgBFADcAKgAgABsAGwAfACQAHwATABMAFAATABIAEQAKAAYA
AgABAAAAAAACAAIA//8BAAEAAQABAAEA/v/9//3//v8BAAEAAgACAAAAAAAAAAAA////
////BAAEAAIAAgACAAAAAQABAAIABAAEAAUABQAEAAQAAwADAAQABgAJAAwACgAKAAsA
CwALAAsACwANABAAEAAQABMAEgARABEAEAASABIAFQAWABgAGAAYABoAGgAbABsAHAAg
ACAAIwAlACQAJAAmACkALAAuAC4AMQA3ADkAOQA5ADsAPwBAAEAAPwBBAEQARgBFAEcA
RwBHAEkASgBMAE8ATgBNAE0ATABMAEwATQBOAEoARwBDAD8AOgA4ADgAMwAvAC0AKQAm
ACMAHwAdABkAFgATABMAEwAOAAoABwADAAUABAAEAAEAAQABAAEA///9//v/+v/5//v/
+//6//n/+v/6//r/+f/4//f/9v/1//f/9//3//f/9v/0//L/8f/x//H/8f/x//P/8//0
//T/8//z//P/8//x//L/8v/y//H/8f/x//T/9P/z//P/8v/0//X/9f/0//H/8f/w//D/
8//0//X/9v/0//T/9f/2//T/9P/y//L/9f/1//X/9f/0//X/9f/1//f/9//1//X/9v/2
//X/8v/y//T/9P/z//T/8//z//P/8f/x//L/8v/x//H/8v/y//H/7//v//H/8P/y/+7/
7f/v/+//7//v/+7/7v/u/+7/7v/s/+z/7v/u/+//7//t/+3/7f/t/+3/6v/q/+v/7P/u
/+z/6v/t/+v/6//r/+r/6//t//D/8v/w/+//7f/p/+r/6//s/+3/7P/s/+z/7P/s/+z/
7P/s/+r/6v/q/+r/6f/p/+n/6f/r/+v/6//q/+j/6f/p/+r/6//q/+v/7P/q/+v/6//r
/+f/5//q/+j/6v/q/+r/6v/q/+r/6v/q/+r/6P/o/+j/6P/q/+r/6v/q/+j/6P/o/+j/
5v/m/+b/5v/m/+X/5f/l/+f/6P/o/+b/5v/m/+n/6v/p/+j/6f/q/+7/7v/v//L/9P/2
//f/9//2//b/9//4//v//f/+//7//P/7//j/9v/2//f/9//2//L/8f/x//D/8P/x//L/
8f/w/+7/6//n/+n/6P/n/+b/4f/g/+D/4v/g/9//3//g/+D/4P/g/+D/4P/e/97/3//f
/9//3//f/+H/3v/e/97/2f/O/8j/yv/U/9z/4P/j/+////8VADAAWACAAK0A4gASAS8B
LAEXAQEB9wDmAL4AggBOADMAJQAYAAoA//8FAAkACAAJAAMA+//8////+P/z//L/7v/s
/+v/6v/q/+z/7P/p/+v/6v/p/+j/5//o/+f/5//o/+n/6f/q/+r/6P/o/+j/6P/n/+f/
5//s/+z/6v/q/+r/6v/r/+v/7P/s/+z/7f/t/+7/7v/t/+3/7f/u//D/8v/x//D/8P/v
//D/8f/y//X/9P/0//T/9//5//n/+v/6//r/+v/9//7//v/+//7/AAAEAAUABQAGAAYA
BgAJAAsADAAMAA4AEQAUABYAFgAZAB0AHwAfAB8AIwAnACgAKAApACsALgAwADEAMwAz
ADMANgA2ADcAOQA3ADcAOAA4ADgAOAA5ADoANQAzADAALQAsACoAKgAlACEAHwAbABgA
EgANAAoABQACAP////////v/+P/2//P/9P/y//H/7f/u/+//8P/v/+3/6//q/+n/5//n
/+b/5f/m/+b/5v/l/+f/5//n/+f/5f/l/+X/5f/l/+T/4//j/+X/5f/l/+X/4//j/+T/
5P/j/+P/4//j/+P/5P/k/+T/5f/l/+X/6P/m/+X/5f/k/+b/5//n/+b/5P/l/+X/5v/n
/+j/6f/q/+n/6P/o/+j/6v/q/+j/6P/p/+n/6f/p/+n/6f/o/+f/6P/p/+j/6f/p/+r/
6v/o/+n/7P/t/+3/6v/p/+n/6f/n/+f/6P/o/+n/6f/q/+r/5//l/+X/5//o/+z/6v/r
/+r/6f/o/+f/5//o/+n/6v/o/+b/5v/o/+r/6//r/+n/5//n/+f/5//m/+b/5//o/+j/
5v/k/+f/5//n/+f/5v/j/+P/5P/k/+X/5//o/+f/5f/l/+X/5f/m/+b/5v/m/+b/5v/m
/+b/5v/m/+b/5v/n/+f/5//n/+X/5f/l/+T/4v/j/+P/5P/i/+D/4P/g/+P/5f/m/+f/
5f/l/+j/5v/k/+T/5P/k/+T/5P/k/+T/5P/k/+T/5P/k/+T/5P/k/+T/5P/k/+T/5P/k
/+T/5P/k/+L/4v/i/+L/4f/h/+H/4f/g/+D/3v/e/+H/5f/n/+j/5//o/+n/6v/q/+v/
7v/u//L/8//z//L/8v/z//T/9//3//j/+P/4//f/9P/y//L/9f/1//T/8P/v/+//7v/t
/+z/6//o/+f/6f/o/+b/5//k/+P/4v/f/9z/3P/e/97/3//f/+D/4P/g/+D/4P/g/93/
3P/c/9v/3f/d/93/3f/a/9z/2v/V/87/yv/M/87/0v/W/9v/7f8DABEAJABMAIAArQDY
AAYBKQEqAREB+wDtAOAAvACCAEwAMQAlABwAEAAFAAMAAwAIAAsABwABAPz//f/6//X/
9P/y/+7/7f/s/+z/6f/o/+T/5f/m/+f/6P/p/+j/5//n/+j/6f/p/+r/6v/p/+j/5//m
/+f/5//n/+z/6v/o/+j/6P/q/+v/6//s/+z/7P/t/+3/7P/s/+v/6//t/+7/8P/y//P/
9P/2//f/9f/1//X/9//2//b/9v/5//v/+//8//z/+//6//z//P/+//7//v8AAAQABQAF
AAYACgAKAA0ADwAPAA4ADwARABUAGAAZAB0AHwAhACEAIQAjACcAKAAoACsALQAwADIA
MwA1ADUANQA4ADgAOQA7ADsAOwA8ADwAOgA4ADcANgA1ADMAMAAtACsAKgArACcAIwAh
AB0AGgAVABEADwALAAcAAwACAAEA/v/8//v/+f/4//b/9f/x//H/8f/x/+//8P/v/+//
7//u/+3/6//p/+j/6P/o/+f/6P/p/+r/6//r/+v/6//r/+n/6P/n/+f/5f/l/+X/5f/o
/+n/6//s/+r/6f/o/+f/6f/q/+r/6v/n/+f/5//q/+v/6//s/+z/6//r/+r/6P/q/+v/
6//s/+r/6v/q/+r/6//s/+7/8P/u/+7/7P/s/+//7//v/+//7//v/+7/7f/v//H/8f/z
//T/9P/z//D/7v/w//D/7//w/+//7//v//H/8f/y//L/7//v//D/8P/x/+//7//x/+//
8v/v/+//8f/x//H/8f/v/+7/7f/s/+//7v/v//L/8f/x//D/7f/t/+3/7f/t/+3/7v/w
//L/8P/u/+z/7//v/+//7//u/+//7//w//D/7//v/+7/6//t/+3/7f/t/+z/7P/s/+z/
7f/u/+//8P/w//D/8P/w/+//7//v/+//7//v/+//7v/s/+3/7f/u/+7/7P/s/+z/7v/v
/+//7//v/+3/6v/s//D/8P/w//D/8P/v/+7/7f/s/+7/7v/u/+7/7v/u/+7/7v/u/+7/
7v/u//D/8P/w//D/7v/u/+7/7v/u/+3/7f/t/+3/7v/u/+z/7f/u//L/9P/z//L/8//0
//n/+v/8/wAA/f/+//7//f/8//z//f/+/wEAAwAEAAQABgAFAAIAAAACAAMAAwACAPz/
+//7//r/+//7//v/+f/4//b/8//v//H/8P/v/+7/7P/s/+3/8P/u/+v/6f/o/+v/7P/t
/+7/8P/u/+7/7//v/+//7//v//P/8P/m/+T/4//c/9j/3P/i/+j/7P/x//3/DQAjAEQA
dACkANEA/gAoATsBLAETAQUB+wDgALIAfgBWAEMAMwAoACIAGwATABUAGgAbABcADwAM
ABEAEgALAAIAAAD+//3//P/8//z//P/5//v//f/9//3//f/+//3//f/+//z/+//7//r/
+//8//3//v/7//v/+/8AAAIAAAAAAAAA/v//////AAACAAIAAwADAAYABgAFAAUABAAE
AAUABgAHAAgACgALAAsACwALAA0ADAAMAAwADwANAA0ADgAOAA8AEAAUABYAFgAWABYA
GAAcAB0AHQAeAB4AHgAhACMAJAAkACYAKQAsAC4ALgAxADMANQA1ADUAOQA9AD4APgA/
AEEARABGAEkASwBLAEsASwBKAEoASwBNAE0ATgBOAEsASgBKAEoARQBDAEAAPQA8ADoA
OgA1ADMAMQAtACoAIwAfAB0AGQAXABMAEgARAAwACgAJAAcACAAGAAUAAQABAAEAAQD/
//z/+//7//v//f/9//z/+//6//r/+v/5//j/9//2//X/9//3//f/9//3//b/9f/1//f/
9//3//f/9f/1//b/9v/2//f/+P/5//f/+P/4//j/9f/1//X/+P/5//n/+v/6//j/+f/5
//j/+P/5//n/+v/6//r/+v/6//j/+P/5//r//P/8//r/+v/9//3//f/9//z//f/9//3/
//////3//f/+//7//f/6//z//v/+//3//v/9//3//f/9//3//v/+//v/+//8//z//f/7
//v//f/7//7/+//7//n/+f/5//n/+f/6//v//P/7//j/9//4//r/+//7//n/9//3//f/
9//2//b/9//4//j/9v/0//f/+f/5//n/+P/5//n/+v/6//f/9//2//P/9P/1//b/9//4
//j/+P/4//b/9v/2//b/+P/4//j/+P/3//f/9//3//X/9f/1//T/9v/3//f/+P/4//b/
9v/2//b/9//3//f/8f/v//b//P/4//f/9v/1//T/9P/0//T/9P/2//b/9v/2//X/9P/z
//L/9P/0//T/9P/2//b/9v/2//b/9v/2//X/8v/x//D/8P/y//L/9P/2//j/+P/3//b/
+v/8//7//v/9/wAAAAACAAMAAwACAAIABQAGAAkACwALAAoACQAHAAQAAgACAAMAAwAC
AP7//f/9//z/+//7//v/+f/5//j/9v/z//P/8v/v/+7/6//q/+3/8P/x//H/7v/u/+3/
7P/t/+7/7//u/+z/7f/t/+3/7//t/+3/7P/q/+b/4f/c/9j/3v/q/+z/5v/x/wsAHQAt
AFAAgACsANkACgEwATcBJgETAQcB9QDSAJwAZgBIAD0ALwAaAA4ADQANAA0AGAAbAA8A
CQAMAAkABAABAP7/+v/6//n/+P/4//b/9v/z//X/9f/1//X/9f/2//X/9f/2//b/9f/1
//T/9v/2//b/9v/1//X/9f/6//j/9v/2//b/9//5//r//P/6//r/+//7//r/+v/5//n/
+//8//7/AAAAAAAAAQABAP///////wEAAgACAAIABQAHAAcACAAIAAYABgAJAAoADgAO
AA4AEAASABMAEwAUABYAFgAZABsAHAAcAB4AIQAkACYAJgApAC0ALwAvAC8AMQA1ADYA
NgA1ADcAOgA8AD4AQQBCAEMARABEAEUARwBGAEUARQBEAEEAQABAAEAAPgA9ADsAOQA1
ADIAMQArACUAIwAfABwAGAAVABQAEQALAAcABgAFAAMAAgACAAEA/v/8//v/9//1//X/
9f/z//P/8//0//X/9f/1//T/8//y//L/8v/x//H/8f/x//H/7//v/+//7//x//D/7//v
/+3/7f/t/+3/7f/t/+7/7v/v/+//7//v/+3/7v/u/+7/7f/t/+3/8P/y//H/8f/w//D/
8f/x//D/7v/v/+//8P/w//D/8P/w//D/8P/x//L/9P/0//L/8v/x//H/8f/x//T/9f/1
//X/8//z//H/8f/1//b/9v/0//L/9P/0//P/8v/x//H/8f/z//P/9P/0//P/8//0//T/
8//x//H/8//y//T/8P/v/+//7//v/+//7v/u/+7/7v/w/+7/7v/w/+7/7//v/+3/7//v
/+//7//u/+7/7//w//D/7v/s/+//7//v/+//7v/v/+//8P/w/+7/7//v/+3/6//r/+v/
6//q/+r/6v/q/+z/7P/s/+z/7P/s/+z/7P/r/+v/6//r/+v/6//r/+r/7P/t/+3/7v/u
/+z/7P/s/+r/6//r/+v/6//t/+z/6v/q/+z/7P/s/+z/6v/q/+r/6v/s/+z/7P/s/+r/
6v/q/+r/6v/q/+r/6v/o/+j/6P/o/+n/6v/r/+z/6v/q/+r/6v/q/+n/6f/p/+v/7P/s
/+r/6f/o/+r/6v/s/+z/7v/w//T/9P/1//j/9v/4//n/+f/6//r/+//8////AQACAAIA
AQD///v/+P/6//v/+//6//b/9f/1//T/9P/1//b/9f/y//D/7f/p/+n/6P/n/+b/5P/k
/+X/6P/m/+X/5f/m/+T/5P/k/+T/5v/k/+T/5f/k/+P/4v/h/+f/6v/m/+D/3f/Y/9L/
0v/W/97/4P/h/+v/+f8NACgATAB6AKkA1AAAASkBNgEfAQUB9wDsAMgAlABgADsAKQAe
ABQABwADAAUACAAJAAcABQAAAP3/+v/7//z/9v/z//H/7//u/+7/7v/r/+3/6//r/+v/
6//s/+v/6//s/+z/6//r/+r/7P/s/+z/7P/r/+v/6//w//D/7v/u/+7/7P/t/+3/7v/w
//D/8f/x//T/9P/z//P/8v/y//P/9P/0//T/9f/1//X/9f/1//f/9v/2//b/+f/5//n/
+v/6//z//P///wAAAAAAAAAAAgACAAMAAwAEAAgACAALAA0AEAAQABIAFQAYABoAGgAd
AB8AIQAhACEAJAApACsALAArAC0AMAAyADUANwA3ADcAOAA4ADkAOwA5ADkAOgA6ADoA
OgA7ADwAOQA3ADQAMQAuACwALAAnACUAIwAfABwAGQAVABMADwAJAAUABAADAAIAAAD/
//3/+v/4//f/8//z//P/8//x/+7/7f/t/+3/7//v/+7/7f/s/+z/7P/r/+v/6//r/+v/
6//r/+v/6//r/+r/6f/p/+n/6f/p/+n/6//r/+z/7P/p/+n/6f/p/+n/6v/q/+r/6//r
/+v/7v/s/+v/6//q/+r/6//r/+r/7P/t/+3/7v/s/+z/7P/s/+z/7P/t/+7/7v/u/+z/
7P/v/+//7//v/+7/7//v/+//7f/t/+v/6//v//D/8P/u//D/8v/y//H/7//t/+z/6//t
/+3/7v/u/+v/6//s/+z/7f/r/+v/7f/v//L/7//v/+7/7f/s/+v/6P/o/+j/6P/q/+r/
7P/w/+3/7f/s/+n/6f/p/+n/6f/q/+r/6//s/+z/6v/o/+v/6v/p/+j/5v/m/+f/6f/q
/+r/6//r/+n/6f/p/+n/6f/q/+r/6v/q/+r/6v/q/+r/6P/o/+j/6P/p/+n/6f/p/+n/
6f/p/+j/5v/n/+f/6P/q/+j/6P/o/+j/6f/p/+n/5//p/+j/5v/q/+n/6P/n/+b/5v/m
/+b/5v/n/+j/6f/q/+j/6P/o/+j/6P/o/+j/6P/o/+j/6P/o/+r/6v/p/+n/5//n/+j/
6P/m/+b/5v/p/+r/6v/q/+z/8P/y//L/8//0//T/9v/3//X/9P/0//X/+P/7//3//v/+
//7//f/6//j/+P/5//n/+v/2//X/9f/2//X/9f/1//L/8f/v/+z/5//n/+b/5f/l/+P/
4//k/+j/6P/n/+f/5//m/+X/5P/k/+T/4v/i/+X/5f/l/+X/4f/j/+T/4v/e/9n/1P/O
/9T/3P/c/9z/4//1/w0AIQBAAHAAoADJAPYAHgExASQBCwH9AO0A0gCiAGwASAA5AC0A
HAASAA8ADQALAAoACwAFAAEAAAD///7/+//2//L/8v/x//D/8P/u/+7/6//t/+7/7//w
//H/7v/t/+3/7v/v/+//8P/w//L/8v/y//L/8f/x//H/9v/0//L/8v/y//D/8f/x//L/
9P/0//X/9f/0//T/8//z//X/9v/4//r//P/8//3//f/8//v/+v/7//z//P/8////////
/wAAAAABAAIABgAIAAkACAAHAAgADAANAA0ADgASABIAFQAXABgAGAAaAB0AIAAiACIA
JQAnACkAKQApACwAMQAzADQANQA3ADoAPAA8AD0APAA7ADwAPAA9AD8APwA/AEAAQAA/
AD4APgA+ADsAOQA2ADMALgAsACwAJwAlACMAHwAcABcAEwARAA0ABwADAAIAAQAAAP7/
/f/7//n/9v/0/+//8v/z//T/8//w/+//7//v//H/8f/w/+//7v/u/+7/7f/t/+3/7f/t
/+//7//v/+//7f/s/+v/6//t/+3/7f/t/+v/6//s/+z/6//r/+v/6//r/+z/7P/s/+3/
7f/t//D/7v/t/+3/7P/s/+3/7f/s/+z/7f/t/+7/7v/u/+7/7v/u/+7/7//w//L/8v/w
//D/8f/x//H/8f/w//H/8f/x//P/8//x//H/8//0//T/8v/x//L/8f/v//D/7//v/+//
7//v//D/8P/t/+3/7v/u/+//7f/t/+//7//y/+//7//v/+//7//v/+z/7P/s/+z/6v/o
/+j/6v/r/+3/7v/t/+v/6//r/+v/6v/q/+v/7P/s/+r/6P/r/+3/7f/t/+z/6f/p/+r/
6v/q/+v/6//p/+n/6f/p/+n/7P/s/+z/7P/q/+r/6v/q/+r/6v/q/+r/5//n/+f/5//o
/+n/6v/q/+r/6//r/+z/6v/o/+j/6P/m/+f/5//n/+f/5//q/+z/6P/n/+b/5f/k/+T/
5P/k/+T/5f/m/+f/6P/m/+b/5v/m/+T/5P/k/+T/5//o/+n/6f/n/+f/5//o/+j/5v/m
/+b/5//o/+j/6P/o/+r/7P/s/+3/8P/w//L/8//z//L/8v/z//T/9//5//z//P/8//v/
+P/2//b/9//1//T/8P/v/+//7v/t/+3/7//t/+3/7P/q/+f/5//m/+P/4v/f/97/3P/e
/97/3f/e/+D/4f/i/+H/4P/f/9z/3f/f/+D/4f/f/+H/4f/e/9z/2P/T/87/yP/I/9D/
1v/W/9v/6//7/wsAIgBIAHYApQDSAAQBKQEuARcB/QDzAOYAxgCSAFoANQAhABgAEAAF
AP//AQAEAAcAAwD9//z/+f/0//X/8v/s/+j/5//m/+b/6P/q/+n/7f/s/+v/6v/p/+j/
5//n/+j/6f/p/+r/6v/q/+r/6v/q/+r/6//s//L/9P/y//L/8v/z//X/9v/4//r/+v/7
//v///8AAAAAAQADAAQABgAIAAYABgAHAAcABwAHAAcACQAKAAoACgANAAsACwAMAAwA
DQAOABIAFAAVABQAEwAUABgAGQAZABoAGgAaAB0AHwAeAB4AIAAjACQAJAAiACMAKQAr
ACsAKwAqAC0ALQAsAC0ALwAyADQANQA3ADcANwA4ADgAOQA7ADkAOQA6ADoANwA2ADYA
NgAzADEALgArACoAKAAoACMAHwAdABkAFgAPAAsACQAFAAEA/f/8//v/9v/0//P/8f/u
/+z/6//n/+f/5//n/+X/5v/l/+X/5f/j/+P/4v/h/+D/4P/g/9//3//f/9//3//h/+H/
4f/h/+D/3v/c/9v/3P/d/97/3//f/9//4P/g/93/3f/d/93/3f/e/97/3v/b/9v/2//e
/+D/3//f/97/3v/f/9//3v/e/9//3//g/97/3v/e/97/3//g/+L/5P/i/+L/4P/g/+H/
4f/h/+H/4v/j/+P/4//l/+X/4//j/+X/5v/m/+T/4//k/+P/4f/g/9//3//f/+D/4f/j
/+T/4//j/+T/5P/h/9//3//h/+P/5v/j/+P/4//j/+P/4//g/+D/4P/g/+L/4P/g/+L/
4v/j/+P/4f/f/9//3//f/+D/4P/h/+L/4v/g/97/4f/h/+H/4f/g/+H/4f/i/+L/4f/h
/+D/3f/f/9//3//f/+D/4P/g/+D/3v/e/97/3v/g/+D/4P/g/9//3//f/9//4P/h/+L/
4v/h/+H/4P/g/+L/4P/g/+D/4P/h/+H/4f/f/9//4P/e/9z/3f/e/9//4P/e/97/3v/e
/+D/4P/g/+D/3v/e/97/3v/e/97/3v/e/97/3v/e/97/3v/e/97/3v/e/97/3v/e/97/
3v/e/97/3P/c/9z/3P/e/97/3v/e/9//4P/h/+L/5P/m/+j/6v/s/+z/7P/s/+7/7v/u
/+7/8f/y//P/9P/y//D/7v/s/+z/7P/s/+z/6f/o/+f/5v/j/+L/4f/g/+L/4v/i/+L/
4P/e/9z/2v/Z/9j/1//W/9j/2P/Y/9j/2v/a/9r/2v/Z/9j/1//W/9b/1v/W/9b/1P/S
/9D/zv/L/8r/yf/I/8//1v/d/+T/+/8QACUAOgBpAJYAwwDwAPUA+AD7AP4A4gDGAKoA
jgB1AA==
         </WaveFormData>
      </LeadData>
      <LeadData>
         <LeadByteCountTotal>10000</LeadByteCountTotal>
         <LeadTimeOffset>0</LeadTimeOffset>
         <LeadSampleCountTotal>5000</LeadSampleCountTotal>
         <LeadAmplitudeUnitsPerBit>4.88</LeadAmplitudeUnitsPerBit>
         <LeadAmplitudeUnits>��V</LeadAmplitudeUnits>
         <LeadHighLimit>2147483647</LeadHighLimit>
         <LeadLowLimit>268435456</LeadLowLimit>
         <LeadID>V1</LeadID>
         <LeadOffsetFirstSample>0</LeadOffsetFirstSample>
         <FirstSampleBaseline>0</FirstSampleBaseline>
         <LeadSampleSize>2</LeadSampleSize>
         <LeadOff>FALSE</LeadOff>
         <BaselineSway>FALSE</BaselineSway>
         <ExcessiveACNoise>FALSE</ExcessiveACNoise>
         <MuscleNoise>FALSE</MuscleNoise>
         <LeadDataCRC32>2823233698</LeadDataCRC32>
         <WaveFormData>
CAAIAAgACAAIAAgACAAIAAgACAAIAAgABgAGAAYABgAIAAgACAAIAAgACAAIAAgACAAI
AAgACAAGAAYABgAGAAgACQAJAAkABwAHAAgACAAHAAYABQAFAAMAAgABAAAAAAAAAAAA
/v/9//3//P/7//z/+v/2//b/9v/3//j/+f/3//j/+P/6////AAABAAIAAwAEAAQABAAC
AAIABAAFAAYABgAGAAcACQAJAAkACQAHAAcACAAIAAgACAAIAAkACQAJAAkACQAIAAgA
CAAIAAwADAAMABAAFAAZAB8AIgAlACYAKgAqACYAHwAYAAwA9P/X/7z/nP99/2n/Z/9s
/3T/ev+F/5z/v//a/+n/9v/8///////9//n/9f/z//f/+//9//z//v8EAAcACgAKAAoA
CgAKAAsADAAMAAwADAAMAAwADQANAAwADAAMAA4ADgAPAA8ADwAOAA4ADgAOAA4ADwAP
AA8ADgAOAA4ADAAMAAwADAAKAAoACgAKAAwADAAMAAwACgAKAAkACQAIAAgACQAJAAgA
CAAHAAcABwAHAAcABwAHAAUABQAFAAYABgAFAAUABAAEAAMAAwADAAIAAQAAAP///v/8
//z//P/7//r/+P/3//X/8//x//D/7//u/+z/7P/s/+r/6P/l/+X/5P/i/+H/4f/f/93/
3P/b/9v/2//Z/9j/2P/Y/9j/2f/Z/9n/2f/a/9z/3f/c/93/4P/j/+X/5//o/+r/7P/u
//D/8v/2//j/+v/6//v//P///////v///wAAAQADAAQABAAEAAQABQAGAAYABAAEAAQA
BAAEAAUABQAFAAcABwAHAAgABgAGAAYABgAHAAcABwAHAAYABgAGAAYACAAIAAgACAAG
AAYABgAGAAYABgAGAAYABgAHAAcABgAIAAgACAAIAAgACAAJAAkABwAGAAYABgAGAAYA
BgAGAAYABQAFAAUABwAHAAcABgAGAAcABwAHAAUABAAEAAQABAAEAAQAAwAFAAUABQAG
AAQABAAEAAIABAAEAAUABQADAAMAAwADAAUABQAFAAUAAwADAAMAAwAFAAUABQAFAAcA
BwAIAAgABgAFAAUABQAFAAUABQAFAAUABQAFAAUABQAFAAYABgAGAAYABQAFAAUABQAF
AAUACAAIAAgACAAFAAUABgAGAAYABgAGAAUABQAFAAUABQAGAAYABgAGAAYABgAGAAYA
BgAGAAYABgAGAAYABgAGAAYABgAGAAYACAAIAAgACAAGAAYABgAGAAYABwAHAAcABQAF
AAkACAAEAAYABgAGAAYABgAGAAYABgAIAAgACAAIAAYABgAGAAYABwAIAAkACgAIAAgA
CAAIAAoACgAKAAoACgAKAAoACgAIAAkACQAJAAsACwAMAAwACwAKAAkACQAFAAQAAwAC
AAQABAAEAAIA//////7//f/+//z/+P/4//j/+f/6//v/+f/6//r//P///wAAAQACAAUA
BgAGAAYABgAGAAgACQAIAAgACAAJAAsACwALAAsADQANAA4ADgAMAAwADAANAA0ADQAN
AA0ADgAOAA4ADgAOABAADgASABYAGwAhACYAKQAqACwALAAsACcAHAAOAPz/4//I/6z/
jf9z/23/dP96/37/h/+a/7n/1v/n//L/+P/7//3/AQD///3/+//7//3///8AAAQACAAH
AAgACQAKAAsADAAPABAAEAAQABAAEAAQABEAEQAQABAAEAASABIAEwATABEAEAAQABAA
EAAQABEAEQAPAA4ADgAOAAwADAAMAAwACwAMAA0ADgAMAAwADAAMAA4ADgANAA0ACgAK
AAsACwALAAwADAANAAsACwALAAsACwAJAAkACQAIAAgABwAHAAYABgAFAAUABQAEAAMA
AgABAAAA/v/+//r/+f/4//b/+P/3//b/9f/y//H/8P/u/+z/7P/q/+j/5//n/+b/5P/h
/+H/3//d/9z/2//b/9v/2//a/9r/2v/Y/9n/2f/Z/9v/3P/e/9//3v/f/+L/5f/n/+n/
6v/s//D/8v/0//b/9v/4//r/+v/9//7/AQABAAIAAwAEAAUABQAGAAYABgAGAAcACAAI
AAgACAAIAAgACgALAAsACwAKAAkACAAIAAkACgALAAwACwALAAsACwAMAAwADAAMAAwA
DAAMAAwADAAMAAwADAAMAAwADAAMAAwADQANAAwADAAMAAwADAAMAAwADQANAAsACgAK
AAoADAAMAAwADAAMAAsACwALAAkACQAJAAgACAAJAAkACQAHAAYABgAGAAgACAAIAAcA
BwAHAAcACAAGAAYABgAEAAYABgAHAAcABwAHAAcABwAFAAUABQAFAAUABQAFAAUABwAH
AAcABwAFAAUABgAGAAYABQAFAAUABQAFAAUABQAHAAcABwAHAAUABQAGAAYABgAGAAUA
BQAHAAcABwAHAAYABgAGAAYABQAFAAYABgAGAAYABgAFAAUABQAFAAUACAAIAAgACAAI
AAgACAAIAAgACAAIAAgACAAIAAgACAAGAAYABgAGAAYABgAGAAYABgAGAAYABgAGAAcA
BwAHAAcACQAJAAgABgAGAAYABgAGAAYABgAGAAYABgAGAAYABgAEAAQABAAEAAYABgAG
AAYABgAGAAYABgAEAAQABAAEAAcABwAHAAcABQAGAAYABQAEAAMAAwABAAAA///+//7/
/v/+//z/+//9//z/+//6//b/8v/y//L/8//0//X/9f/4//j/+v/9//7///8AAAEAAAAA
AAAAAAACAAQABQAGAAYABgAHAAcABQAFAAUABQAHAAgACAAIAAgACAAJAAkACQAJAAkA
CgAKAAoACgAKAAwADgAUABgAHQAfACQAJwAoACgAKAAkABsADgD+/+T/yf+w/5D/df9p
/2v/bv90/3z/jf+u/83/4v/v//b/+v/7//3/+//3//X/9f/5//3///8AAAAABAAHAAoA
CgAKAAoACgALAAwADAAMAAoACgAKAAsACwAKAAoACgAKAAoACwALAAsACgAKAAoACgAK
AAsACwAJAAgACAAIAAgACAAIAAgABwAIAAkACgAKAAoACgAKAAoACgAJAAkABgAGAAcA
BwAIAAgABwAHAAUABQAFAAUABwAFAAUABQAEAAQAAwADAAAAAAD////////+//3//P/7
//r/+P/4//b/9f/0//L/8v/x//D/7//q/+n/6P/m/+b/5v/k/+L/3//f/97/3P/b/9v/
2f/X/9j/1//X/9f/1f/U/9T/1P/U/9X/1f/V/9X/1v/Y/9n/2v/b/97/4f/j/+X/5v/o
/+z/7v/w//L/9P/2//j/+P/3//j/+//7//7///8AAAEA//8AAAAAAAAAAAEAAgACAAQA
BAAEAAQAAgADAAMAAwABAAEAAQACAAMABAAFAAYABgAFAAQAAwAEAAQABAAEAAQABAAE
AAQABgAGAAYABgAGAAYABgAGAAQABQAFAAQABgAGAAYABgAEAAQABQAFAAMAAgACAAIA
BAAEAAQABAAEAAMAAwADAAMAAwADAAIAAAABAAEAAQADAAIAAgACAAIAAgACAAEA////
////AAACAAIAAgAAAAAAAAABAAEAAQABAAEAAQADAAMAAwADAAEAAQABAAEAAwADAAMA
AwADAAMABAAEAAQAAwADAAMAAwADAAMAAwADAAMAAwADAAMAAwAEAAQABAAEAAMAAwAD
AAMAAwADAAIAAgACAAIAAwADAAQABAAEAAQABAADAAMAAwADAAMAAgACAAIAAgACAAIA
AgACAAAAAAAAAAAAAgACAAIAAgACAAIAAgACAAAAAAAAAAAAAgACAAIAAgACAAMAAwAD
AAMAAwADAAIAAgACAAIAAgACAAQABAAEAAQAAgACAAIAAgACAAIAAgACAAQABAAEAAQA
AgACAAIAAgACAAIAAgACAAIAAwADAAMABQAFAAYABgAFAAQAAwADAP///v/9//z//P/8
//z/+v/5//n/+P/3//b/9P/w//D/7v/v//D/8f/z//T/9P/2//f/+P/5//r//P/+////
AAD///7//////wEAAgADAAUAAwADAAMAAwADAAMABAAEAAQABAAEAAUABQAFAAUABQAG
AAYABgAGAAYABgAIAAoAEAAVABkAHAAfACIAJAAkACQAHQAUAAgA9P/X/7r/nP97/2P/
Xf9i/2j/bv93/5D/sf/O/+P/7v/0//f/9//5//f/7//t//H/8//3//r//P/+/wMABgAG
AAYABgAGAAUABgAGAAYACAAIAAgACQAHAAYABgAGAAgACAAJAAkACQAIAAgACAAGAAYA
BwAHAAkACAAIAAgACAAIAAgACAAIAAgACAAIAAgACAAIAAgABgAGAAUABQAGAAYABwAH
AAQABAADAAMAAwADAAMAAwAFAAMAAwADAAQABAADAAMAAAAAAP////////7//f/8//3/
/P/6//r/+P/3//b/9P/y//H/8P/v/+z/6//q/+j/6P/o/+b/5P/j/+P/4v/g/93/3f/b
/9n/2P/X/9f/1//V/9T/1P/U/9L/0//T/9P/0//U/9b/1//a/9v/3v/h/+P/5f/m/+j/
6v/s/+7/8P/0//b/+P/4//f/+P/7//v//P/9//7///8BAAIAAgACAAIAAwAEAAQABAAE
AAQABAAGAAcABwAHAAcABwAHAAgACAAIAAgACAAJAAkACQAJAAoACgAKAAoACAAIAAgA
CAAIAAgACAAIAAoACgAKAAoACgALAAsACgAKAAoACgAKAAoACgALAAsACQAIAAgACAAK
AAoACgAKAAoACQAJAAkACQAJAAkACAAIAAkACQAJAAkACAAIAAgACAAIAAgABwAHAAcA
BwAIAAgACAAIAAYABgAGAAcABwAHAAcABwAHAAcABwAHAAcABwAHAAcABwAHAAcABwAH
AAcABwAIAAgACAAHAAcABwAHAAcABwAHAAkACQAJAAkACQAJAAoACgAIAAgABwAHAAcA
BwAHAAcACAAIAAgACAAHAAcACAAIAAgACAAIAAcACQAJAAkACQAIAAgACAAIAAgACAAI
AAgACgAKAAoACgAKAAoACgAKAAgACAAIAAgACgAKAAoACgAKAAoACgAKAAwADQANAA0A
CwALAAsADAAKAAwADAAMAAwADAAMAAwADAAKAAoACgAKAAwADAAMAAwADAAMAAwADAAM
AAwADAAMAAoACgAKAAoADAAMAAwADAANAA0ADQANAA0ADgAOAA0ADAALAAsACQAGAAUA
BAAEAAYABgAEAAMAAwACAAEAAAD+//r/+v/6//n/+v/7//v//v/+/wAAAwACAAMABAAF
AAYABgAGAAYABgAIAAkACgAMAAwADQANAA0ADQANAA0ADQAOAA4ADgAOAA4ADwAPAA0A
DQANAA4ADgAOAA4ADgAQABQAFgAaAB8AJQAqACsAKgAsAC4AMgArAB4AEgD+/+X/yv+s
/43/c/9v/3T/ev+A/4v/oP+//9r/7f/6/wIAAwAFAAUAAQD9//v//f///wEABAAGAAgA
CwAQABAAEAAQABAADwAQABAAEAASABIAEgATABUAFAAUABQAFAAUABUAFQAVABQAFAAU
ABQAFAAVABUAEwASABIAEgAUABQAFAAUABIAEgASABIAEAAQABAAEAAOAA4ADQANAAwA
DAANAA0ADAAMAAsACwALAAsACwALAA0ACwALAAsACAAIAAcABwAIAAgABwAHAAcABgAF
AAQAAwACAAAAAAAAAP///v/8//z/+//6//n/9P/z//L/8P/w//D/7v/s/+n/6f/o/+b/
5f/l/+P/4f/g/9//3//f/93/3P/c/9z/3P/d/93/3f/b/9z/3v/f/+L/4//m/+n/6//t
/+7/8P/w//L/9P/2//r//P/+//7///8AAAMAAwAEAAUABgAHAAkACgAKAAoACgALAAwA
DAAMAAwADAAMAAwADQANAA0ADQANAA0ADgAOAA4ADgAOAA0ADQANAA0ADgAOAA4ADgAO
AA4ADgAOAA4ADgAOAA4AEAAQABAAEAAOAA8ADwAOABAAEAAQABAADgAOAA8ADwARABAA
EAAQABAAEAAQABAADgANAA0ADQAPAA8ADwAOAA4ADwAPAA8ADQAMAAwADAAOAA4ADgAN
AA0ADQANAA4ADAAMAAwACgAKAAoACwALAAsACwALAAsACwALAAsACwALAAsACwALAA0A
DQANAA0ACwALAAwADAAKAAkACQAJAAsACwALAAsACwALAAsACwALAAsADAAMAAwADAAL
AAsACwALAAsACwAMAAwADAAMAAsACwAMAAwADgAOAA4ADQALAAsACwALAAwADAAMAAwA
CgAKAAoACgAKAAoACgAKAAoACgAKAAoACAAIAAgACAAKAAoACgAKAAoACgAKAAoACgAL
AAsACwANAA0ACwAKAAwACgAKAAoACgAIAAgACAAIAAoACgAKAAoACgAKAAoACgAIAAgA
CAAIAAoACgAKAAoACgAKAAoACgAIAAgACAAIAAgACQAJAAkACwALAAwADAAJAAgABwAH
AAUABAADAAIAAgACAAIAAAABAAEAAAD///z/+v/2//b/9v/3//j/+f/5//r/+v/8////
AAABAAIAAwAEAAQABAACAAIABAAFAAYABgAGAAcABwAHAAcABwAHAAcACAAIAAgACAAI
AAkACQAJAAkACQAIAAgACAAIAAoACgAKAA4AEgAZAB0AIgAjACYAKAAoACIAGwAQAAAA
6v/P/7b/mv97/2v/bf90/3b/ev+L/6j/x//c/+n/8v/6//3//f/9//n/9//1//n/+//5
//z/AAACAAMABgAIAAgACAAIAAkACgAKAAoACAAIAAgACQALAAoACgAKAAgACAAJAAkA
CQAIAAgACAAIAAgACQAJAAkACAAIAAgABgAGAAYABgAFAAYABwAIAAYABgAGAAYABgAG
AAUABQAEAAQABQAFAAQABAADAAMAAQABAAEAAQABAP///////wAAAAD//////P/8//v/
+//5//j/9//2//X/9P/y//L/8P/v/+7/7P/s/+v/6v/p/+b/5f/k/+L/4P/g/97/3P/b
/9v/2v/Y/9f/1//V/9P/0v/R/9H/0f/R/9D/0P/Q/87/z//P/8//0f/S/9T/1f/W/9f/
2v/d/9//4f/i/+T/5v/o/+r/7P/u//D/8v/y//P/9P/3//f/+P/5//r/+//7//z//P/8
//z//f/+//7/AAAAAAAAAAD+/////////////////wAAAAAAAAAAAAABAAEAAQABAAIA
AgACAAIAAgACAAIAAgAEAAQABAAEAAIAAgACAAIAAgADAAMAAgAEAAQABAAEAAIAAgAD
AAMAAwACAAIAAgAEAAQABAAEAAIAAQABAAEAAQABAAEAAAAAAAEAAQABAAEAAAAAAAAA
AAAAAAAA//8BAAEAAQACAAIAAgACAAAA/v/+/////////////////wEAAQABAAEA////
//////8AAAEAAgADAAEAAQACAAIAAgABAAEAAQABAAEAAQABAAEAAQABAAEAAQABAAIA
AgACAAIAAQABAAEAAQABAAEAAgACAAIAAgABAAEAAgACAAAAAAAAAP//AQABAAEAAQAC
AAIAAgACAAIAAgACAAIAAgACAAIAAgACAAIAAgACAAIAAgACAAIAAAAAAAAAAAACAAIA
AgACAAIAAwADAAMAAQABAAMABAAGAAUABAADAAIAAgACAAIAAgAEAAQABAAEAAIAAgAC
AAIABAAEAAQABAACAAIAAgACAAIAAgACAAIAAgACAAIAAwADAAMAAwADAAQABAADAAIA
AQABAP///v/9//z//P/8//7//P/7//v/+P/3//b/9P/y//L/8v/z//T/9f/1//b/9v/4
//v//P/9//7///8AAP7//v/+//7/AAABAAIAAgAEAAUABQAFAAUABQAFAAUABgAGAAYA
BgAGAAcABwAHAAcABwAIAAgACAAIAAoACgAOABAAFgAdACEAIgAlACQAJAAkACIAGQAM
APr/4P/H/6r/iv9t/2P/Z/9u/3T/fP+P/67/zf/i/+//+P/4//n/+//5//P/8//3//n/
+//7//7/AAACAAUACAAKAAoACgAKAAoACgAJAAgACgAKAAoACwALAAoACgAKAAoACgAL
AAsACwAKAAoACgAKAAoACwALAAkACAAIAAgACAAIAAgACAAGAAYABgAGAAgACAAIAAgA
BgAGAAUABQAGAAYABwAHAAYABgAFAAUAAwADAAMAAwAFAAMAAwADAAAAAAD//////v/+
//3//f/9//z/+//6//n/+P/2//b/9P/z//L/8P/w/+//7v/t/+r/6f/o/+b/5P/k/+L/
4P/d/93/3P/a/9v/2//Z/9f/1v/V/9X/1f/T/9L/0v/S/9L/0//T/9P/1f/W/9j/2f/a
/9v/3v/h/+P/5f/m/+j/6v/s/+7/8P/w//L/9P/0//f/+P/7//v//P/9//7////9//7/
/v/+/wAAAQACAAIAAgACAAIAAgAAAAEAAQABAAEAAQABAAIAAgACAAIAAgADAAMAAwAD
AAIAAgACAAIABAAEAAQABAAEAAQABAAEAAQABAAEAAQABgAHAAcABgAGAAYABgAGAAYA
BgAHAAcABwAGAAYABgAEAAQABAAEAAQAAwADAAMAAwADAAMAAgACAAMAAwADAAUABAAE
AAQABAAEAAQAAwADAAMAAwAEAAIAAgACAAAAAgACAAMAAwADAAMAAwADAAMAAwADAAMA
AwADAAMAAwADAAMAAwADAAMAAwAEAAQABAADAAMAAwADAAMAAwADAAMAAwADAAMAAwAD
AAQABAAEAAQAAwADAAMAAwADAAMABAAEAAQABAADAAMABAAEAAQABAAEAAMABQAFAAUA
BQAGAAYABgAGAAYABgAGAAYABgAGAAYABgAEAAQABAAEAAQABAAEAAQABgAGAAYABgAG
AAYABgAGAAQABQAFAAUABQAHAAUABAAEAAYABgAGAAYABgAGAAYABgAGAAYABgAGAAYA
BgAGAAYACAAIAAgACAAGAAYABgAGAAYABgAGAAYABgAGAAYABgAIAAgACAAIAAgACQAJ
AAkACQAJAAoACgAJAAgABwAHAAUABAADAAIAAgACAAIAAAD//////v/9//7//P/4//j/
9v/3//j/+f/5//r/+v/8////AAABAAIAAwAEAAQABAAEAAQABgAHAAYABgAGAAcACQAJ
AAkACQAJAAkACgAKAAoACgAKAAsADQANAA0ADQAMAAwADAAMAA4AEAAQABQAGAAfACUA
KAArACwALAAwADAAKQAgABYABADp/87/sv+R/3X/bf9y/3j/fv+F/5j/t//W/+n/9v8A
AAUABQAFAAMA///5//n//f8BAAIABAAIAA8AEgARABAADwAOAA8AEAAQABAAEAAQABAA
EQAPAA4ADgAOAA4ADgAPAA8ADwAOAA4ADgAOAA4ADwAPAA8ADgAOAA4ADgAOAA4ADgAO
AA4ADgAOAAwADAAMAAwADAAMAAsACwAKAAoACwALAAoACgAJAAkACQAJAAkACQAJAAcA
BwAHAAYABgAFAAUABgAGAAUABQADAAIAAQAAAP///v/8//z//P/7//r/+P/2//X/9P/z
//D/7//u/+z/6v/q/+j/5v/l/+X/5P/i/+H/4f/f/93/3P/b/9v/2//Z/9j/2P/Y/9j/
2f/Z/9n/2f/a/9z/3f/c/93/4P/j/+X/5//o/+r/7P/u//D/8v/0//b/+P/4//v//P//
////AAABAAIAAwADAAQABAAEAAQABQAGAAYABgAGAAYABgAGAAcABwAHAAcABwAHAAgA
CAAIAAgACAAJAAkACQAJAAoACgAKAAoADAAMAAwADAAMAAwADAAMAAwADAAMAAwADAAN
AA0ADAAMAAwADAAMAAwADAANAA0ACwAKAAoACgAKAAoACgAKAAwACwALAAsACQAJAAkA
CAAKAAsACwALAAkACAAIAAgACAAIAAgABwAJAAkACQAKAAgACAAIAAYACAAIAAkACQAH
AAcABwAHAAkACQAJAAkABwAHAAcABwAHAAcABwAHAAkACQAKAAoACAAHAAcABwAJAAkA
CQAJAAcABwAHAAcABwAHAAgACAAIAAgABwAHAAcABwAHAAcACAAIAAgACAAJAAkACgAK
AAoACgAKAAkACQAJAAkACQAIAAgACAAIAAgACAAIAAgACgAKAAoACgAKAAoACgAKAAoA
CgAKAAoACAAIAAgACAAIAAgACAAIAAgACQAJAAkACQAJAAkACAAMAAoACgAKAAoACAAI
AAgACAAKAAoACgAKAAoACgAKAAoACgAKAAoACgAIAAgACAAIAAgACAAIAAgACAAIAAkA
CQAJAAkACQAKAAgABwAGAAUABQADAAIAAQACAAIAAgACAAAA//////7//f/8//r/9v/2
//b/9//4//n/+f/6//r//P///wAAAQACAAMABAAEAAQABAAEAAYABwAIAAgACAALAAsA
CwALAAsACwALAAwADAAMAAwADAANAA0ADQANAA0ADgAOAA4ADgAOABAAEgAUABoAHwAj
ACgAKQAqAC4ALgAoAB8AFAACAOr/0f+4/5r/e/9v/3X/ev98/4L/lf+w/9H/5v/x//r/
/v///wMAAwD///v/+////wEAAQACAAQACAALAA4ADgAOAA4ADgAPABAAEAAQABIAEgAS
ABMAEQAQABAAEAAQABAAEQARABEAEAAQABAAEgASABMAEwARABAAEAAQABAAEAAQABAA
EAAQABAAEAAOAA4ADgAOAA4ADgANAA0ADAAMAA0ADQAOAA4ADQANAAwACwAKAAkACwAJ
AAkACQAIAAgABwAHAAQABAADAAMAAwACAAEAAAABAAAA/v/+//r/+f/4//b/+P/3//b/
9f/y//H/8P/u/+z/7P/q/+j/5//n/+b/5P/l/+X/4//h/97/3f/d/93/3f/c/9z/3P/c
/93/3f/d/93/3v/g/+H/4v/j/+b/6f/r/+3/7v/w//L/9P/2//j/+P/6//z//P///wAA
AwADAAIAAwAEAAUABQAGAAYABgAGAAcACAAIAAoACgAKAAoACAAJAAkACQAJAAkACQAK
AAoACgAKAAoACQAJAAkACQAMAAwADAAMAAwADAAMAAwACgAKAAoACgAKAAoACgAKAAoA
CwALAAoACgAKAAoACgAIAAgACQAJAAsACgAKAAoACAAIAAgACAAKAAkACQAJAAkACQAJ
AAgACAAJAAkACQAJAAgACAAIAAgACAAIAAcABwAHAAcACAAIAAgACAAGAAYABgAHAAcA
BwAHAAcABwAHAAcABwAHAAcABwAHAAcACQAJAAkACQAIAAcABwAGAAgABwAHAAcABwAH
AAcABwAHAAcABwAHAAkACQAKAAoACAAIAAcABwAHAAcABwAHAAgACAAIAAgABwAHAAgA
CAAIAAgACAAHAAcABwAHAAcACAAIAAgACAAIAAgACAAIAAgACAAIAAgACAAIAAgACAAK
AAoACgAKAAoACgAKAAoACAAIAAgACAAIAAkACQAJAAsACwAJAAoACgAKAAoACgAKAAoA
CgAKAAoACgAKAAoACgAKAAoACgAKAAoACgAKAAoACgAKAAoACgAKAAoACgALAAsACwAL
AAsACgAKAAkACAAJAAkABwAGAAMAAgACAAIABAACAAEAAQAAAP///v/8//j/+P/4//n/
+v/7//v//P/6//z///8AAAMABAAFAAYABgAGAAYABgAIAAkACgAKAAoACwALAAsACwAL
AAsACwAMAAwADAAMAAoACwALAAsADQANAA4ADgAQABAADgAOABAAEgAWAB0AIQAkACkA
KgAoACwALgAnABwAEgACAOf/zP+w/4//cf9p/2z/cP92/3//mP+5/9b/5//0//7/AQAD
AAMAAQD9//n/+////wMAAgACAAYACwAOAA4ADgAOAA4AEQASABIAEgAQABAAEAARABEA
EAAQABAAEAAQABEAEQAPAA4ADgAOAAwADAANAA0ADQAMAAwADAAMAAwADAAMAAoACgAK
AAoACAAIAAgACAAIAAgABwAHAAYABgAHAAcABgAGAAUABQAFAAUABQAFAAUAAwADAAMA
AgACAAEAAQAAAAAA/////////v/9//z/+//6//j/+P/4//f/9v/0//L/8f/w/+//7f/t
/+3/7P/q/+r/6P/m/+X/5f/k/+L/4//j/+H/3//e/93/3f/d/9v/2v/a/9r/2v/b/9v/
2//b/9z/3v/f/+D/4f/k/+f/6f/r/+z/7v/w//L/9P/2//j/+v/8//z//f/+/wEAAQAA
AAEAAgADAAMABAAEAAQABgAHAAgACAAIAAgACAAIAAgACQAJAAkACQAJAAkACgAKAAoA
CgAKAAsACwALAAsADgAOAA4ADgAOAA4ADgAOAA4ADgAOAA4AEAAQABAAEAAQABEAEQAQ
ABAAEAAQABAAEAAQABEAEQARABAAEAAQAA8ADgANAAwADQANAA4ADwANAA0ADQAMAAwA
DQANAA0ADQAMAAwADAAMAAwADAALAAsACwALAAwADAAMAAwACgAKAAoACwALAA0ADQAN
AA0ACwALAAsACwALAAsACwALAAsACwALAAsACwALAAwADAAOAA0ADQANAA0ADQANAA0A
DQANAA0ADQANAA0ADgAOAA4ADgANAA0ACwALAAsACwAMAAwADAAMAA0ADQAOAA4ADgAO
AA4ADQANAA0ADQANAA4ADgAOAA4ADgAOAA4ADgAOAA4ADgAOAA4ADgAOAA4AEAAQABAA
EAAOAA4ADgAOAA4ADgAOAA4ADgAPAA8ADwAPAA0ADwAOAA4AEAAQABAAEAAQABAAEAAQ
ABIAEgASABIAEgASABIAEgAQABAAEAAQABIAEgASABIAEgASABIAEgASABIAEgASABIA
EgASABIAEgASABIAEgASABIAEgASABEAEAAPAA4ADAAMAAwADAAKAAoACgAKAAkACAAH
AAYAAwACAAEAAAACAAIAAgACAAMABAAFAAYACQAKAAsADAAMAAwADAAMAA0ADgAPABAA
EgASABIAEgASABIAEgASABIAEgASABIAFAAUABQAFAAUABQAFAAUABYAFgAWABYAGQAa
ABsAHAAiACYAKgAuAC8AMAAxADIAJwAcABEABgDs/9L/uP+e/5P/iv+B/3j/iP+Y/6j/
uP/J/w==
         </WaveFormData>
      </LeadData>
      <LeadData>
         <LeadByteCountTotal>10000</LeadByteCountTotal>
         <LeadTimeOffset>0</LeadTimeOffset>
         <LeadSampleCountTotal>5000</LeadSampleCountTotal>
         <LeadAmplitudeUnitsPerBit>4.88</LeadAmplitudeUnitsPerBit>
         <LeadAmplitudeUnits>��V</LeadAmplitudeUnits>
         <LeadHighLimit>2147483647</LeadHighLimit>
         <LeadLowLimit>268435456</LeadLowLimit>
         <LeadID>V2</LeadID>
         <LeadOffsetFirstSample>0</LeadOffsetFirstSample>
         <FirstSampleBaseline>0</FirstSampleBaseline>
         <LeadSampleSize>2</LeadSampleSize>
         <LeadOff>FALSE</LeadOff>
         <BaselineSway>FALSE</BaselineSway>
         <ExcessiveACNoise>FALSE</ExcessiveACNoise>
         <MuscleNoise>FALSE</MuscleNoise>
         <LeadDataCRC32>2176528596</LeadDataCRC32>
         <WaveFormData>
/P/8//z//P/8//z//P/8//z//P/8//z//P/8//z//P/8//z//P/8//7//v/+//7//P/8
//3//f/9//3//f/8//z//f/9//3//f/9//3//v/+//7//f/8//z/+v/5//n/9//4//j/
+P/3//f/9//3//j/9v/z//P/8//z//P/8//x//P/9P/1//r//P/+//7//v/+//7//P/8
//3//f/9//3//P/8//z//P/8//z//f/9//3//f/+//7//v/+//7//v/+//7//v/+//7/
/v/+/wEA///+/wMACQAPABcAHwAiACgAMAA7AD8ARABMAE4ARAAwABUA8v/L/6b/kv+U
/5r/mP+U/5z/qP+v/7T/vv/R/+X/9P///wEA///+/wAAAgAAAP3///8CAAkADAALAAsA
CgAJAAsACwALAAsADQAOAA8ADwAMAAwADAAMAA4ADwAPAA8ADwAPAA8ADwAPAA8ADwAQ
ABAADwAPAA8ADwAQABAAEAAQABAAEAAQAA8ADwAPAA4ADwAQABIAEwATABMAEwATABEA
EQASABIAEwATABMAFAASABIAEgASABIAEgASABIAEgASABIAEgAUABQAFAAUABQAFAAT
ABMAEwASABIAEgAQABAADwAPAA4ADQAMAAwADQAMAAwACwAKAAkACAAHAAcABgAFAAQA
AgABAAEAAQABAP///v/9//z/+//7//r/+P/4//j/9v/2//b/9//3//f/9//4//j/+P/5
//n/+v/6//v//P/8//z//P/9//3//f/+/////////////////wEAAgACAAIAAAAAAAAA
AAAAAAEAAgACAAEAAQABAAIAAgACAAIAAgAEAAQABAAEAAIAAgACAAMAAwADAAQABAAE
AAQABAAEAAYABgAGAAYABQAFAAUABQAGAAYABQAFAAYABgAGAAUABwAIAAgACAAIAAgA
CAAIAAgACAAIAAgABgAGAAUABQAHAAcABwAHAAUABQAFAAUABQAFAAQABAAGAAYABgAG
AAQABAAEAAMABQAFAAUABQAFAAQAAgABAAIAAgADAAUAAwACAAIAAgACAAIAAwADAAUA
BQAEAAQAAgACAAIAAgAEAAQABAAEAAMAAwADAAMABAAEAAMAAwABAAEAAgADAAMAAgAC
AAIABAADAAMAAwABAAEAAQABAAEAAQABAAEAAQABAAIAAgADAAMABAAEAAIAAQABAAIA
BAAEAAQABAABAAEAAQABAAEAAQABAAEAAgADAAQABQAFAAQAAgABAAEAAgACAAIAAgAC
AAQABAACAAIAAgACAAIAAgACAAIAAgACAAIAAgACAAIAAgACAAIABAAEAAQABAACAAIA
AgACAAIAAgADAAMAAQABAAEAAAAAAAEAAQABAAMAAwADAAQABAAEAAMAAgACAAAA////
//3//v/+//7/+//7//v/+//7//r/+P/5//n/+f/5//n/9//5//r/+//+/wAAAgACAAQA
BAAEAAIAAAABAAEAAQABAAAAAAAAAAAAAAAAAAEAAwADAAMABAACAAIAAgACAAIAAgAC
AAIAAgACAAIAAgABAAMAAgADAAsAEQAZAB8AJgAqADIAPQBDAEgASgBMAEgAOAAhAAIA
2f+w/5z/nP+g/5z/nP+g/6z/tf+4/77/yf/Z/+z/+/8DAAUABAACAAIABAABAAEABAAH
AAoADAANAA0ADQANAA0ADQANAA0ADgAPAA8ADgAOAA4ADgAOAA8ADwAPAA8ADwAPAA8A
DwAPAA8AEAAQAA8ADwAPAA8AEAAQABAAEAAQABAAEAARABEAEQAQABIAEgATABMAEQAR
ABEAEQATABMAFAAUABEAEQARABIAEgASABIAEgASABIAEgASABIAEgASABIAEgASABIA
EgASABIAEQARAA8ADgAOAA4AEAAQAA8ADwAMAAsACgAKAAkACAAIAAcABgAFAAQAAwAD
AAIAAQAAAP7//f/9//3//f/7//r/+f/4//f/9//2//b/9v/2//T/9P/0//X/9f/1//X/
9v/2//j/+f/5//r/+v/7//z//P/6//r/+//7//v//P/9//3//////////////wAAAAAA
AAAAAAAAAAAAAgADAAQABAACAAEAAAAAAAEAAgADAAQAAgACAAIAAgACAAIAAgADAAMA
AwAEAAQABAAEAAQABAAEAAQABAAEAAMAAwADAAMABAAEAAMAAwAEAAQABAADAAMABAAE
AAQABAAEAAQABAACAAIAAgACAAIAAgABAAEAAwADAAMAAwABAAEAAQABAAMAAwACAAIA
AAAAAAAAAAAAAAAAAAD//wEAAQABAAEAAgACAAEAAQD///7//v///////v/+//7//v/+
/////////////v/+//7//v/+//7//v/+//7//v/9//3//f/9//7//v/9//3/+//7//z/
/f/9//z//P/8//z/+//7//v//f/9//3//f/9//3//f/9//v/+//8//z/+//7//z//P/8
//v/+//8//7//v/+//7/+//7//v/+//7//v/+//7//v/+//7//v//P/8//v/+//7//z/
/P/8//z//v/+//z//P/8//z//P/8//z//P/8//z//P/8//z//P/8//z//P/8//z//P/8
//z//P/9//3//f/9//3//P/8//3//f/9//3//f/9//7//v/8//v/+v/6//j/9//3//f/
+P/4//j/9//1//X/9f/0//T/8f/x//H/8f/x//H/8f/z//T/9f/4//r//P/8//z/+v/6
//j/+P/7//v/+//7//r/+v/6//r/+P/4//n/+f/7//v//P/8//r/+v/6//r/+v/6//r/
+v/8//z//P/9//3//v8DAAsAEQAXAB0AIAAoADIANwA9AEAARABAADAAGAD7/9T/q/+S
/4r/jP+Q/47/kv+e/6j/rf+0/8L/0//l//L/+f/9//v/+P/6//z//P/7//v/AAADAAYA
BgAHAAcABwAHAAcABwAHAAcACAAJAAkACAAIAAgACAAIAAkACQAJAAkACQAJAAkACQAJ
AAkACgAKAAkACQAJAAcACAAIAAgACAAIAAgACAAJAAkACQAIAAoACgALAAsACwALAAsA
CwALAAsADAAMAAsACwALAAwADAAMAAwADAAMAAwADAAMAAoACgAKAAoACgAKAAoACgAK
AAoACQAJAAkACAAIAAgACAAIAAcABwAGAAUABAAEAAMAAgACAAEA/v/9//z/+//5//j/
9//2//j/9//3//f/9//1//T/8//y//H/8f/w//D/8P/w/+7/8P/w//H/8f/x//H/8v/y
//L/8//z//T/9P/1//b/9v/0//T/9f/1//X/9v/3//f/9//3//f/9//3//j/+P/4//j/
+P/4//j/9v/3//j/+P/3//f/9//4//n/+v/7//z/+v/6//r/+v/6//r/+v/7//v/+//8
//z//P/8//z//P/8//z//P/8//3//f/9//3//v/+//3//f/+//7//v/9//3//v/+//7/
/v/+//7//v/+//7//v/+//7//v/9//3//f/9//3//f/9//3//f/9//3//f/8//z//P/8
//z//P/8//z//P/7//v/+//7//v/+v/6//n/+f/7//r/+v/7//v/+v/6//r/+v/6//v/
+//7//v/+v/6//r/+v/6//r/+v/6//r/+v/7//v/+//7//r/+v/5//n/+f/5//r/+//5
//j/+P/4//r/+f/5//n/+//7//v/+//5//n/+f/5//n/+f/6//r/+f/5//r/+v/6//n/
+f/6//r/+v/6//r/+//7//v/+//5//n/+f/5//n/+f/5//n/+v/6//n/+f/7//z//P/8
//r/+v/6//r/+v/6//r/+v/6//z//P/8//z/+v/6//r/+v/6//r/+v/6//r/+v/6//r/
+v/6//v/+//5//n/+f/4//r/+//7//v/+//7//v//P/8//z/+//6//r/+P/3//f/9//4
//j/+P/3//f/9//3//b/9P/x//H/8f/x//H/8f/z//X/9v/3//n/+v/7//r//f/+////
/v/9//3//P/7//v/+v/6//r/+v/6//r/+//7//v/+//8//7//v/+//7//v/+//7//v/8
//z//P/8///////+/wMABwAPABMAGQAgACYALgA3AD0AQABIAEoAQgAuABUA9P/N/6b/
jv+O/5L/kv+O/5T/oP+p/7D/uv/N/93/7P/5/wEA+//4//r/+v/6//v//f8AAAUABgAG
AAcABwAHAAcABwAHAAcABwAIAAkACQAKAAoACgAKAAoACwALAAsACQAJAAkACQAJAAkA
CQAKAAwACwALAAsACwAMAAwADAAMAAwADAAMAA0ADQANAAwADAAMAA0ADQALAAsACwAL
AAsACwAMAAwACwALAAsADAAMAAwADAAMAAwADAAMAAwADAAMAAwADAAMAAwADAAMAAwA
DAALAAsADQAMAAwADAAMAAwACwALAAoACQAIAAgABwAGAAYABQAEAAMAAgABAAEAAAD/
//7//v/9//3//f/7//n/+P/3//b/9f/1//T/8v/y//L/8P/y//L/8//z//P/8//0//T/
8v/z//P/9P/2//f/+P/4//j/+P/5//n/+f/6//v/+//7//v/+//7//v//P/8//z//P/8
//z//P/8//3//v/+//3//f/9//7//v/+//7//v/+//7//v/+/wAAAAAAAAEA/////wAA
AAAAAAAAAAAAAAIAAgACAAIAAwADAAMAAwACAAIAAQABAAQABAAEAAMAAQACAAIAAgAC
AAIAAgACAAIAAgACAAIAAgACAAEAAQABAAEAAQABAAEAAQABAAEAAQABAAAAAAAAAAAA
AAAAAAIAAgACAAEA//////////8AAAAA/////wEAAAAAAAEA///+//7//v/+//7/////
///////+//7/AAAAAAAAAAAAAAAAAAAAAP//////////AAAAAP//////////AAABAAEA
AAAAAAAAAAD//////////////////////////////f/9//7//v//////AAAAAAAA////
/wAA/v/+//7//v/////////////////////////////////+//7//f/9////AAAAAAAA
AAAAAAAAAAAAAAAAAAAAAAAAAAAAAAAAAAD+//7//v/+//7//v/+//7/AAAAAAAAAAD+
//7//v/+//7/////////AQABAAAAAAD//////////wEAAQACAAIAAgABAAAAAAD+//3/
/f/9//7//v/+//3//f/9//3//P/6//f/9//3//f/9//3//f/+f/6//v//v8AAAIAAgAC
AAAAAAD+//7/AQABAAEAAQAAAAAAAAAAAP7//v///////////wAAAAACAAIAAgACAAIA
AgACAAIAAAAAAAAAAQADAAQABwALABEAGwAhACQAKAAwADsAQwBKAEwATgBIADoAIQAC
ANn/sP+a/5r/nv+e/5z/oP+o/6//tv++/83/4f/w//3/BQAFAAIAAgACAAIA//8BAAQA
CQAMAAwADQANAA0ACwALAAsACwANAA4ADwAPAA4ADgAOAA4AEAARABEAEQARABEAEQAR
ABEAEQARABIAEgARABEAEQARABIAEgASABQAFAAUABQAEwATABMAEgAQABAAEQARABMA
EwATABMAEQARABIAEgATABMAEwAUABQAFAAUABQAFAAUABQAFAAUABQAFAAUABQAFAAU
ABQAFAAUABMAEwATABIAEgASABIAEgARABEAEAAPAA4ADgANAAwADAALAAwACwAKAAkA
BwAGAAUABAACAAEAAQABAAEA///+//3//P/7//v/+v/4//j/+P/2//j/+P/5//n/+f/5
//r/+v/4//n/+f/6//r/+//8//z//v/+///////9//7//////wEAAQABAAEAAQACAAIA
AgAAAAAAAAAAAAAAAQACAAIAAQABAAEAAgACAAIAAgACAAIAAgACAAIAAAAAAAAAAQAD
AAMABAAEAAIAAgACAAIABAAEAAQABAADAAMAAwADAAYABgAFAAUABAAEAAQAAwAFAAYA
BgAGAAQABAAEAAQABAAEAAQABAAEAAQAAwADAAMAAwADAAMAAQABAAEAAQADAAMAAgAC
AAIAAgACAAIAAgACAAIAAQABAAEAAQABAAIAAgABAAEAAQAAAAAAAQABAAAAAAAAAAAA
AAABAAEAAQABAAAAAAD+//7//v/+/wAAAAAAAAAA///////////+//7//f/9//3//f/+
///////+//7//v/+//3//f/9///////////////////////9//3//v/+//3//f/+//7/
/v/9//3//v/+//7//v/+//3//f/9//3//f/9//3//f/9//3//f/9//z//P/7//v//f/+
//7//v/+//7//P/8//z//P/8//z//P/8//z//P/8//7//v/+//7//P/8//z//P/8//z/
/P/8//7//v/+//7//P/8//3//f/7//v/+//6//r/+//7//v//f/9//3//v/+//7//f/8
//z/+v/5//n/9//4//j/+P/5//n/+f/5//b/9P/x//H/8//z//P/8//z//X/9v/3//j/
+v/8//z//v/+//7//P/6//v/+//7//v/+v/6//r/+v/6//r/+//7//v/+//8//z//P/8
//z//P/8//z//P/8//z//P/8//3//f/8/wEACQAPABcAHQAiACoANAA7AD0AQABEAEQA
OgAmAAsA5v+7/57/lv+W/5T/kv+W/6D/rP+x/7L/vP/N/+H/8P/7///////8//z//P/6
//n/+//+/wEABgAGAAcABwAHAAUABQAFAAUABQAGAAcABwAIAAgACAAIAAYABwAHAAcA
BwAHAAcABwAHAAcABwAIAAoACQAJAAkACQAKAAoACgAKAAoACgAKAAsACwALAAoACAAI
AAkACQALAAsACwALAAsACwAMAAwACQAJAAkACgAIAAgACAAIAAoACgAKAAoACgAKAAoA
CgAKAAoACgAKAAoACgAJAAkACQAIAAgACAAIAAgABwAHAAgABwAGAAYAAwACAAIAAQD+
//3//P/7//3//P/7//r/+P/3//f/9//3//X/9P/z//L/8f/x//D/7v/u/+7/7P/u/+7/
7//v/+//7//w//D/8P/x//H/8v/y//P/9P/0//T/9P/1//X/9//4//n/+f/5//n/+f/5
//f/+P/4//j/+v/6//r/+v/4//n/+v/6//n/+f/5//r/+v/6//r/+v/6//r/+v/6//z/
/P/8//3//P/7//v/+v/8//z//P/8//7//v/+//7//v/9//z/+//+//7//f/9//7//v/+
//3//f/+//7//v/+//7//v/+//7//v/+//7//v/+//3//f//////////////////////
/f/9//z//P/+//7//v/+//z//P/8//v/+//7//v/+//8//z/+//7//3//P/8//3//f/8
//z//P/8//z//f/9//v/+//6//r//P/8//z//P/8//z//P/8//3//f/9//3//P/8//v/
+//7//v//P/9//3//P/8//z//P/7//v/+//7//v/+//7//v/+//7//v/+//7//z//P/9
//3//v/+//7//f/9//7//P/8//z//P/9//3//f/9//3//f/9//3//f/9//3//f/+//7/
/f/9//3//v/+//7//P/8//7/AAAAAP///v/9//z//P/8//z//P/8//z//P/8//z//P/8
//z//P/8//z//P/8//z//P/8//v/+//7//v/+//6//r/+//9//3//f/9//v//P/8//z/
+f/4//j/9v/3//f/9//4//j/+P/3//f/9//3//b/9P/x//H/8f/x//P/8//z//X/9v/3
//r//P/+//7//v/+//z/+v/6//v/+//7//v/+v/6//r/+v/6//z//f/9//3/+//8//z/
/P/+//7//v/+//7//v/+//7//v/+//////8CAAUACwAVABsAHwAkACwAMgA7AEEASABI
AEQANgAgAAEA2v+x/5b/kP+W/5j/lP+Y/6L/qv+x/7r/xv/V/+f/9v/9//3//f/+//7/
/P/8//3///8CAAUACAAIAAkACQAJAAcABwAHAAcABwAIAAkACQAIAAgACAAIAAoACwAL
AAsACQAJAAkACQALAAsACwAMAAoACQAJAAkACwAMAAwADAAKAAoACgAKAAsACwALAAoA
DAAMAA0ADQANAA0ADQANAAsACwAMAAwADQANAA0ADgAOAA4ADgAOAA4ADgAOAA4ADAAM
AAwADAAOAA4ADgAOAAwADAALAAsADQAMAAwADAAMAAwACwALAAoACQAIAAgABwAGAAYA
BQACAAEAAAD//wEAAAD///7//v/9//3//f/5//f/9v/1//b/9f/1//T/9P/0//T/8v/y
//L/8//z//P/8//0//T/9P/1//X/9v/2//f/+P/4//r/+v/7//v/+f/6//v/+//7//v/
+//7//3//v/+//7//P/8//z//P/8//3//v/+//3//f/9//7//v/+//7//v8AAAAAAAAA
AP7//v/+/////////wAAAAAAAAAAAAAAAAAAAAAAAAAAAQABAAEAAQACAAIAAQABAAIA
AgACAAEAAQACAAIAAgACAAIAAgACAAIAAgACAAIAAgACAAEAAQABAAEAAQABAAEAAQAB
AAEAAQABAAAAAAAAAAAAAAAAAAAAAAAAAP////////////8AAAAA/////////v/+////
///+//7//v/+//7////////////+//7//v/+//7//v/+//7//v/+//3//f/9//3//P/8
//v/+//9//3//v////3//P/8//z//v/9//3//f/9//3//f/9//3//f/9//3//f/9//7/
/v/9//3//v/+//7//f/9//7//P/8//z//P/9//3//f/9//v/+//7//v//f/9//3//f/8
//z/+//7//v//P/8//z//v/+//7//P/8//7//v/+//7//P/8//z//P/8//z//P/8//r/
+v/6//r/+//8//3//v/8//z//P/8//z//P/8//z/+v/6//v/+//9//3//f/8//z//f/9
//3//f/9//3//v/+//7//f/8//z/+v/5//n/+f/6//r/+v/3//f/9//3//b/9P/x//H/
8f/x//H/8f/z//X/9v/3//j/+v/8//z//v/+//7//P/8//3//f/9//v/+v/6//r//P/8
//z//f/9//3//f/+//z//P/8//z//v/+//7//v/+//7//v/+////AQAAAAEABwANABUA
GwAgACYALAA3AEEARABIAEwASAA4ACEAAgDb/7T/mv+U/5r/mv+W/5j/pP+t/7L/uv/H
/93/7v/5/wEAAQD+//7/AAAAAP3//f8AAAcACgAIAAkACQAJAAsACwALAAsACQAKAAsA
CwAKAAoACgAKAAwADQANAA0ADQANAA0ADQANAA0ADQAOAA4ADQANAA0ADQAOAA4ADgAO
AA4ADgAOAA8ADwAPAA4ADgAOAA8ADwAPAA8ADwAPABEAEQASABIAEQARABEAEgAQABAA
EAAQABIAEgASABIAEgASABIAEgAQABAAEAAQABIAEgARABEAEQAQABAAEAAQABAADwAP
AA4ADQAMAAwACwAKAAoACQAIAAcABgAFAAUABAADAAIAAAD////////9//v/+v/5//r/
+f/5//j/9//2//X/8v/y//L/8//z//X/9f/2//b/9v/3//f/+P/2//f/+P/4//r/+v/7
//v/+f/6//v/+//9//3//f/9//v//P/8//z//P/8//z//P/6//v//P/8//3//f/9//7/
/P/8//z//P/+//7//v/+//7//v/+/////////wAAAAAAAAAAAAAAAAAAAAAAAAAAAQAB
AAEAAQACAAIAAQABAAIAAgACAAEAAQACAAIAAgACAAIAAgACAAIAAgACAAIAAgACAAEA
AQADAAMAAwADAAEAAQABAAEAAQABAAAAAAACAAIAAgACAAAAAAAAAP////////////8A
AAAA/////wEAAAAAAAEA///+//7//v/+//7//////wEAAQAAAAAA/v/+//7//v8AAAAA
AAAAAAAA///+//3//f/+//7////9//3//v///////v/+//7//v/9//3//f/9//3//f/9
/////////////f/9//7//v/9//3//v/+//7//f/9//7//v/+//7//v/9//3//f/9//3/
/f/9//3//f/9//3//f/+//7//f/9//3//v/+//7//v/+//7//v8AAP7//v/+//7//P/8
//z//P/+//7//v/+//7//v/+//7//v/+//7//v/8//z//P/9/////////////v/+////
/////////////wAAAAAAAP///v/+//z/+//7//v//P/8//r/+f/5//n/+//6//j/9f/1
//X/9f/1//f/9//5//r/+f/8//7/AAAAAAAAAAAAAAAAAAABAAEA//////7//v/+//7/
/v/+/wEAAQABAAEAAAAAAAAAAAAAAAAAAAAAAAIAAgACAAIAAAD//wEABAAHAA0AFQAb
ACEAKAAsADYAPwBDAEYASABEADgAJAAJAOT/uf+e/5r/nP+a/5r/nv+m/7L/tf+4/8T/
0//l//b/AwAFAAMAAAACAAQAAgD//wEABgAJAAwACgALAAsACwALAAsACwALAA0ADgAP
AA8ADAAMAAwADAAMAA0ADQANAA0ADQANAA0ADQANAA0ADgAOAA0ADQANAA0ADgAOAA4A
DAAMAAwADAANAA0ADQAMAA4ADgAPAA8ADwAPAA8ADwAPAA8AEAAQAA8ADwAPABAAEAAQ
ABAAEAAOAA4ADgAOAA4ADgAOAA4ADgAOAA4ADgAQABAADwAPAA8ADgAOAA4ADAAMAAsA
CwAMAAsACgAKAAcABgAGAAUABAADAAIAAQADAAIAAQAAAP///f/8//v/+//5//j/9//2
//X/9f/0//T/9P/0//L/8v/y//P/8//1//X/9v/2//j/+f/5//r/+f/5//n/+P/6//r/
+//7//n/+v/7//v//f/9//3//f/7//z//P/8//7//v/+//7//P/9//7//v/9//3//f/+
//7//v/+//7//v/+//7//v8AAAAAAAABAAEAAQACAAIAAAAAAAAAAAAAAAAAAAAAAAEA
AQABAAEAAgACAAEAAQACAAIAAgABAAEAAgACAAIAAgACAAIAAgACAAIAAgACAAIAAgAB
AAEAAQABAAEAAQADAAMAAwADAAEAAQAAAAAAAAAAAAAAAAAAAAAAAAD//wEAAQABAAEA
AAAAAP////////7//v///wEAAAAAAAAA/v/+//////8BAAEAAAAAAAAAAAAAAAAA/v/+
//7//v///////////wAAAAD//////////wAAAQD///7//v/+/wAA////////////////
//////////////////8AAAAA/f/9//7//v/+//3//f/+//7//v/+//7//f/9//3//f//
////////////////////AAAAAP///////wAAAAAAAAAA/v/+/wAAAAD+//7//v/+//7/
/v/+//7//v/+//7//v8AAAAAAAAAAP7//v/+//7///////////////7//v//////////
//////8AAAAAAAABAAAAAAD+//v/+//7//z//P/8//v/+//7//v/+v/4//X/9f/1//X/
9f/1//X/9//4//n//P/+/wAAAAAAAAAAAAD+//7///8BAAEAAQAAAP7//v/+//7//v//
//////8BAAIAAgACAAAAAAAAAAAAAgACAAIAAgACAAIAAQABAAQABwAJABEAFwAdACQA
KAAsADcAQQBEAEgATABIADYAHwACANv/sP+W/5L/lv+Y/5T/mv+m/6//sv+8/83/3//u
//v/AwADAP7/AAACAAIA/////wQACQAKAAoACwALAAsADQANAA0ADQALAAwADQANAA4A
DgAOAA4ADAANAA0ADQALAAsACwALAAsACwALAAwADAALAAsACwALAAwADAAMAAoACgAK
AAoACQAJAAkACAAKAAoACwALAAsACwALAAsACQAJAAoACgAJAAkACQAKAAoACgAKAAoA
CgAKAAoACgAMAAwADAAMAAoACgAKAAoACgAKAAkACQALAAoACgAKAAgACAAHAAcACQAJ
AAkACgAHAAYABgAFAAYABQAEAAMABQAEAAMAAgAAAP///////////f/8//v/+v/5//n/
+P/2//b/9v/0//b/9v/3//f/9//3//j/+P/4//n/+f/6//j/+f/6//r/+v/6//v/+//7
//z//f/9//3//f/9//3///8AAAAAAAAAAAAAAAAAAAAAAQACAAIA////////AAACAAIA
AgACAAIAAgACAAIAAAAAAAAAAQADAAMABAAEAAIAAgACAAIABAAEAAQABAADAAMAAwAD
AAYABgAFAAUABgAGAAYABQAFAAYABgAGAAYABgAGAAYACAAIAAgACAAGAAYABQAFAAUA
BQAFAAUABQAFAAUABQAFAAUABAAEAAQABAAEAAQABAAEAAQAAwADAAMAAwADAAQABAAD
AAMAAwACAAIAAwADAAIAAgACAAIAAgADAAMAAwADAAIAAgACAAIAAgACAAIAAgACAAIA
AwADAAMAAwAEAAQAAwADAAMAAwAEAAUAAwACAAIAAgAEAAMAAwADAAMAAwADAAMAAwAD
AAMAAwABAAEAAgACAAEAAQACAAIABAADAAMABAAEAAQABAAEAAMAAwADAAMABQAFAAUA
BQADAAMAAwADAAQABAADAAMAAwAEAAQABAAEAAQABAAEAAIABAAEAAQABAAEAAQABAAE
AAQABAAEAAQABAAEAAQABAACAAIAAgACAAQABAAEAAQABAAEAAQABAAEAAQABAAEAAQA
BAAEAAQABAAEAAQABAAGAAYABgAGAAUABAADAAIAAAAAAAAAAAAAAAAAAAAAAP7//v/+
//7//f/8//v/+v/8//z//P/8//3//v///wAAAwAEAAUABgAEAAQABAAEAAYABgAGAAYA
BQAEAAMAAgAEAAQABAAEAAYABgAGAAYABgAGAAYABgAIAAgACAAIAAgACAAIAAgACgAM
AA4AEAAWABwAIgAoADEAOAA/AEYARwBIAEkASgAyABoAAgDq/9f/xP+x/57/of+k/6f/
qv+w/w==
         </WaveFormData>
      </LeadData>
      <LeadData>
         <LeadByteCountTotal>10000</LeadByteCountTotal>
         <LeadTimeOffset>0</LeadTimeOffset>
         <LeadSampleCountTotal>5000</LeadSampleCountTotal>
         <LeadAmplitudeUnitsPerBit>4.88</LeadAmplitudeUnitsPerBit>
         <LeadAmplitudeUnits>��V</LeadAmplitudeUnits>
         <LeadHighLimit>2147483647</LeadHighLimit>
         <LeadLowLimit>268435456</LeadLowLimit>
         <LeadID>V3</LeadID>
         <LeadOffsetFirstSample>0</LeadOffsetFirstSample>
         <FirstSampleBaseline>0</FirstSampleBaseline>
         <LeadSampleSize>2</LeadSampleSize>
         <LeadOff>FALSE</LeadOff>
         <BaselineSway>FALSE</BaselineSway>
         <ExcessiveACNoise>FALSE</ExcessiveACNoise>
         <MuscleNoise>FALSE</MuscleNoise>
         <LeadDataCRC32>2483743534</LeadDataCRC32>
         <WaveFormData>
9v/2//b/9v/2//b/9v/2//b/9v/2//b/9v/2//b/9v/2//b/9v/2//b/9v/2//b/9v/2
//b/9f/1//X/9f/1//f/+P/4//j/9v/2//b/9//5//j/+P/4//b/9P/0//X/9f/1//X/
9P/y//L/8v/y//T/8v/x//D/8P/w//D/8P/w//L/8//0//b/+P/5//r/+v/6//r/+P/4
//j/9//3//f/9//3//b/9v/2//b/9//1//X/9v/2//j/+P/4//j/+P/4//j/+P/2//b/
9v/2//j/+P/3//r/AAAFAAwAFAAaAB4AKQA2AD8ASABWAGMAZABZAEYAKQADANz/xf/B
/8T/vP+u/6f/o/+e/5n/oP+x/8b/2P/k/+z/7f/v//X/+f/5//n/+v/9/wMABgAEAAQA
BQAFAAcABwAHAAgACQAJAAkACgAIAAcABwAHAAsACwALAAsACQAKAAoACgALAAsACwAM
AA4ADgAOAA8ADQANAA4ADgAOAA4ADgAOABAAEAARABEAEQARABEAEgASABIAEwATABMA
EwATABQAFAAUABQAFgAXABcAFgAWABcAGAAYABcAFwAYABgAGAAZABoAGgAaABsAGwAb
ABwAHgAeAB4AHgAeAB4AHwAgAB4AHgAeAB4AHwAeAB4AHgAdAB0AHQAdABwAHAAcABwA
GQAZABkAGAAYABcAFgAWABUAEwASABAADQALAAkACQAEAAQABAAEAAMAAgABAAAAAAAA
AP///v//////AAAAAP7//v/9//z//P/9//3/+//7//v//P/8//z//P/9//3//P/8//z/
+//7//v//P/8//v/+//7//z//P/8//z//P/8//z//P/8//v/+//7//v//f/9//3//f/9
//3//v/+//7//v/+//7//v/+//7//v8AAAAA/////wEAAQABAAEAAQABAAIAAgAAAAEA
AQAAAAAAAAAAAAAAAAAAAAAAAAADAAMAAgACAAAAAAD///////////////8CAAIAAgAB
AP////////7/AAAAAAAAAAAAAP/////////////////////+//7//v/9//3//P/8//7/
/v/+//7//v/9//3//f/9//7//v/9//3//f/9//3//f/9//3//f/9//3//f/9//3//f/9
//3//f/9//3//f/9//3//f/9//3//f/9//3//f/9//3//f/9//3//f/9//3//f/9//3/
/f/9//3//f/8//z//P/8//z//P/8//z//v/+//7//v/+//3/+//6//z//P/8//z//P/8
//7//v/8//z//P/8//z/+v/6//r/+v/8//z//P/8//z//P/8//z//v/+//7//v/8//z/
/P/8//7//v/+//3//f/9//3//f/7//z//P/8//7//v/+///////+//7//v/+//z//P/9
//v/+//7//r/+v/6//r/+v/8//r/+f/4//j/+P/4//j/9v/4//n/+v/6//z//f/+/wAA
AAAAAP7//P/8//v/+//7//v/+//6//j/+P/4//n/+//7//z//P/6//r/+v/6//r/+v/6
//r//P/8//z//P/8//z/+//8/wIACQAQABgAHAAiACsANgA/AEgAVABfAGYAYQBSADcA
EQDo/8//y//K/8T/uv+z/6//qv+j/6L/rf++/9L/5P/u//X/9//5//v///////7/AwAF
AAYACAAIAAkACQAJAAkACQAKAAsACwALAAwADAALAAsACwANAA0ADQANAA0ADgAOAA4A
DwAPAA8AEAAQABAAEAARAA8ADwAQABAAEgASABIAEgAQABAAEQARABMAEwATABQAEgAS
ABMAEwAUABUAFgAYABYAFgAWABgAFwAXABYAFgAXABgAGAAXABcAGAAYABgAGwAcABwA
HAAdAB0AHQAeAB0AHAAbABoAGwAcAB4AIAAeAB4AHgAeAB0AHAAcABwAGwAbABsAGwAY
ABgAGAAYABUAFQAVABQAFAATABIAEgARAA8ADgAMAA0ACwAJAAkABAAEAAQABAADAAIA
AQAAAAAAAAD///7//f/9//7//v/+//7//f/8//z//f/9//v/+//7//z//P/8//z//f/9
//z//P/8//v//f/9//7//v/7//v/+//8//7//v/+//7//v/+//7//v//////////////
/////////////wAAAAD+//7//v/+/wAAAAAAAAAAAAAAAP////8BAAEAAQABAP////8A
AAAAAgADAAMAAgAAAAAAAAAAAAAAAAAAAAAAAQABAAAAAAAAAAAA////////////////
/v/+//7//f/////////+//7//v/+//7//v/9//3//f/9//3//f/9//3//P/8//z//f/9
//z//P/8//z//P/8//z/+//7//v/+//8//z/+//7//v/+//7//v/+//7//v/+f/5//n/
+f/5//n/+f/5//n/+f/5//n/+//7//v/+//5//n/+f/5//n/+f/5//n/+f/5//n/+f/5
//n/+f/5//n/+f/5//n/+P/4//j/+P/4//j/+P/4//j/+P/4//j/+f/5//j/+P/4//j/
+P/4//j/+v/4//j/+P/4//j/+P/4//j/+P/4//j/+P/4//j/+P/4//j/+P/4//b/9v/2
//b/+P/4//f/9//3//f/9//3//j/+P/4//j/+P/4//n/+f/2//b/9v/2//b/9v/3//f/
9f/1//T/9P/0//T/9P/0//L/8f/w//D/8P/w//D/8P/0//X/9v/4//r/+//8//z/+v/6
//j/+P/4//f/9//1//f/9//2//b/9P/0//X/9f/3//j/+P/4//b/9v/2//b/+P/4//j/
+P/4//j/+P/4//j/+f/+/wQACQAQABYAGgAiAC0ANAA/AEoAVgBbAFgARwAuAAsA4f/C
/7f/t/+2/6z/pP+j/5//nP+b/6b/uf/M/9z/5v/s/+//7//z//f/+f/5//j/+////wIA
AgACAAMAAwADAAMAAwAEAAMAAwADAAQABgAFAAUABQAFAAUABQAFAAUABgAGAAYABwAH
AAcACAAIAAgACAAJAAcABwAIAAgACgAKAAoACgAKAAoACwALAAsACwALAAwADAAMAA0A
DQANAA0ADQAOAA4ADgAOABAAEQARABAAEAARABIAEgARABEAEgASABIAEwAUABQAFAAV
ABUAFQAWABQAFAAUABQAFgAWABcAGAAWABYAFgAWABcAFgAWABYAEwATABMAEwAQABAA
EAAQAA4ADwAQABAADAALAAoACgAJAAcABgAEAAMAAQD//////v/+//7//v/7//r/+f/4
//j/+P/3//b/9//3//j/+P/2//b/9f/0//b/9//3//X/9f/1//b/9v/0//T/9f/1//T/
9P/0//P/9f/1//b/9v/1//X/9f/2//b/9v/2//b/9v/2//b/9v/3//f/9//3//f/9//3
//f/9//3//j/+P/4//j/+P/4//j/+P/4//j/+v/6//n/+f/5//n/+f/5//n/+f/6//r/
+v/7//v/+v/8//z//P/8//z//P/8//z/+//7//r/+v/6//r/+f/5//v/+//7//v/+//6
//n/9//5//n/+f/4//j/+P/4//j/9v/1//X/9f/3//f/9//3//f/9v/2//b/9//3//b/
9v/2//b/9v/2//b/9f/1//X/9f/2//b/9f/1//X/9f/1//X/9f/1//X/9f/1//X/9f/1
//X/9f/1//P/8//z//P/9f/1//X/9f/1//X/9f/1//P/8//z//P/8//z//P/8//z//P/
8//z//P/8//z//P/9P/0//T/9P/0//T/9P/0//L/8v/y//L/9f/1//T/9P/2//b/9v/2
//T/9P/0//T/9P/0//T/9P/0//T/9P/0//T/8v/y//L/8v/0//T/9P/0//T/9P/0//T/
9P/0//T/8//z//P/8//z//P/9P/0//T/9v/2//b/9//1//T/9P/0//T/8v/y//P/8//z
//P/8v/y//L/8v/y//L/8P/v/+7/7v/u/+7/7v/u//D/8f/y//T/9v/3//j/+v/6//r/
+P/2//b/9f/1//X/9f/1//T/8v/y//L/8//1//X/9v/2//b/9v/2//b/9v/2//b/9v/0
//T/9P/0//b/9P/1//j//v8DAAgADgAUABwAJQAwADkAQgBQAF0AYABXAEYAKwAFANz/
wf+7/7z/tv+q/6P/n/+a/5f/nP+t/8D/0v/i/+z/6//r//H/8//1//f/+P/7////AgAA
AAAAAQABAAEAAQABAAIAAwADAAMABAAGAAUABQAFAAcABwAHAAcABwAIAAgACAAHAAcA
BwAIAAoACgAKAAsACwALAAwADAAMAAwADAAMAAwADAANAA0ADQANAA0ADgAOAA4ADwAP
AA8ADwAPABAAEAAQABAAEgATABMAEgASABMAFAAUABMAEwAUABQAFAAVABYAFgAWABcA
FwAXABgAGAAYABgAGAAaABoAGwAcABoAGgAaABoAGQAYABgAGAAZABkAGQAZABYAFgAW
ABYAFQAVABUAFAASABEAEAAQAA8ADQAMAAoABwAFAAMAAwACAAIAAgACAP///v/9//z/
/P/8//v/+v/5//n/+v/6//j/+P/3//b/+P/5//n/9//5//n/+v/6//j/+P/5//n/+P/4
//j/9//5//n/+v/6//f/9//3//j/+P/4//j/+P/4//j/+P/4//n/+f/5//n/+f/5//n/
+f/7//v//P/8//z//P/8//z//v/+//7//v/+//7//f/9/////////////v/9//3//P/+
///////+//7//v/+//7//v/+//7//v///////v/+//7//v/9//3//f/9//3//f/8//z/
/P/7//3//f/9//z/+v/6//r/+v/8//v/+//7//v/+//7//v/+//6//r/+v/7//v/+v/6
//r/+v/6//r//P/7//v/+//5//r/+v/5//n/+f/5//n/+f/5//n/+f/5//n/+f/5//n/
+f/5//n/+f/5//n/+f/3//f/9//3//f/9//3//f/9//3//f/9//3//f/9//3//f/9//3
//f/9//3//f/9//4//j/+P/4//j/+P/4//j/+P/4//j/+P/3//f/9v/2//f/+P/5//r/
+P/6//r/+P/4//j/+P/4//j/+P/4//j/+P/4//j/+P/4//j/+P/4//j/+v/6//r/+v/4
//j/+P/4//j/+P/3//f/9//3//f/9//2//b/9v/2//f/+P/6//v/+P/4//j/+P/2//b/
9//3//f/9//2//b/9v/2//b/9v/2//X/9P/0//L/8v/y//L/9P/1//b/+P/6//v//P/8
//z//P/6//r//P/7//v/+f/3//f/9v/2//b/9v/3//f/9//4//j/+P/4//j/+P/4//j/
+P/4//j/+P/4//j/+P/4//n//P8AAAcADgAUABgAHAAnADQAPwBKAFYAXwBmAGMAUgA3
ABEA6P/N/8f/yP/E/7j/sf+p/6L/nf+e/63/wv/U/+T/7v/z//P/9f/7//v/+//8////
AwAGAAYABgAHAAcABQAFAAUABgAJAAkACQAKAAwACwALAAsADQANAA0ADQALAAwADAAM
AA0ADQANAA4ADgAOAA4ADwAPAA8AEAAQABIAEgASABIAEAAQABEAEQARABEAEQASABIA
EgATABMAEwATABMAFAAUABQAFAAWABcAFwAWABYAFwAYABgAFwAZABoAGgAaABsAHAAc
ABwAHQAdAB0AHgAeAB4AHgAeACAAIAAhACIAIQAgAB8AHgAfAB4AHgAeAB8AHwAfAB8A
HAAcABwAHAAZABkAGQAYABgAFwAWABYAFQATABIAEAAPAA0ACwALAAgACAAIAAgABQAE
AAMAAgAAAAAA///+//3//f/+//7//v/+//3//P/8//3//f/7//v/+//8//z/+v/6//v/
+//6//r/+v/5//v/+//8//z/+//7//v//P/8//z//P/8//z//P/8//z/+//7//v/+//9
//3//f/9//v/+//8//z//v/+//7//v/+//7//v/+//7//v/9//3//f/9//3//f//////
AAAAAAAAAQABAAAAAAAAAAAAAAD+//7//v/+/wEAAQAAAAAA/v/+//3//f//////////
//7//v/+//3//f/9//3//P/8//z//P/8//7//f/9//3/+//7//v/+//7//r/+v/6//v/
+//6//r//P/8//z//P/6//n/+f/5//n/+v/6//n/+//7//v/+//5//n/+f/5//v/+//7
//v/+//7//v/+//5//n/+f/5//v/+//7//v/+//7//v/+//5//n/+f/5//n/+f/5//n/
+f/5//n/+f/7//v/+//7//r/+v/6//r/+v/6//r/+v/6//r/+v/6//n/+f/4//j/+v/6
//r/+v/8//r/+P/4//j/+P/4//j/+P/4//j/+P/4//r/+v/6//r/+P/4//j/+P/4//j/
+P/4//j/+P/4//j/+P/4//j/9//5//n/+f/5//f/+P/4//j/+v/6//r/+//5//j/+P/4
//j/9v/2//f/9//3//f/9v/4//j/+P/4//b/9P/z//L/9P/0//T/9P/y//T/9f/2//j/
+v/7//z/+v/6//r/+P/4//j/9//3//f/9//3//b/9P/0//T/9f/1//X/9v/2//j/+P/4
//j/+P/4//j/+P/2//b/9v/2//j/+P/3//z/AgAJABAAFgAaACIALQA2AD8ASgBWAF8A
YABVAD4AHQDx/9D/xf/B/7z/tP+u/6n/pf+e/5n/oP+x/8b/2P/k/+z/8f/x//X/9//3
//f/+v/7//3/AgACAAIAAwADAAMAAwADAAQAAwADAAMABAAGAAUABQAFAAUABQAFAAUA
BQAGAAYABgAFAAUABQAGAAgACAAIAAkABwAHAAgACAAKAAoACgAKAAoACgALAAsACwAL
AAsADAAOAA4ADwAPAA8ADwAPABAADwAOAA0ADgAPAA8ADgAOABEAEgASABEAEQASABIA
EgATABQAFAAUABUAFQAVABYAFgAWABYAFgAWABYAFwAYABYAFgAWABYAFwAWABYAFgAT
ABMAEwATABIAEgASABIADwAPAA8ADgAMAAsACgAKAAkABwAGAAQAAwABAP/////+//7/
/v/+//v/+v/5//j/+P/4//f/9v/3//f/+P/4//j/+P/3//b/9v/3//f/9f/3//f/+P/4
//b/9v/3//f/+P/4//j/9//1//X/9v/2//X/9f/1//b/9v/2//b/9v/2//b/9v/2//f/
9//3//f/9//3//f/9//3//f/+P/4//r/+v/6//r/+v/6//r/+v/8//z/+//7//v/+//7
//v/+//7//z//P/6//v/+//6//r/+v/6//r//P/8//z//P/7//v/+v/6//z//P/7//v/
+//7//v/+//8//z//P/7//v/+//7//r/+P/4//j/+P/6//n/+f/5//n/+f/5//n/+f/4
//j/+P/5//n/+P/4//j/+P/4//j/+P/3//f/9//3//j/+P/3//f/9//3//f/9//3//f/
9//3//f/9//3//f/9//3//f/9f/1//X/9f/3//f/9//3//X/9f/1//X/9//3//f/9//3
//f/9//3//f/9//3//f/9//3//f/9//2//b/9v/2//j/+P/4//j/9v/2//b/9v/3//f/
9v/2//b/9v/2//b/9v/2//b/+v/4//b/9v/2//b/9v/2//b/9v/2//b/9v/2//T/9P/0
//T/9v/2//b/9v/2//b/9v/2//b/9f/1//X/8//z//P/9P/2//b/9v/2//b/9//3//b/
9P/0//T/8v/y//P/8//z//P/8v/y//L/8v/y//L/8P/v/+7/7v/u//D/8P/w//L/8//0
//b/+P/3//j/+P/4//j/9v/2//b/9f/1//P/8//z//L/8v/y//L/8//z//P/9P/0//T/
9P/2//b/9v/2//T/9P/0//T/9P/2//b/9v/3//r/AgAJABAAFAAaACIAKwA2AEMATgBY
AF8AXABNADYAEwDn/8j/v//B/77/sv+q/6X/nf+Y/5v/pv+3/8r/2v/k/+r/7f/z//X/
9//3//f/+v/9////AAACAAIAAwADAAMAAwADAAQAAwADAAMABAAGAAUABQAFAAcABwAH
AAcABwAIAAgACAAJAAkACQAKAAoACgAKAAsACwALAAwADAAKAAoACgAKAAwADAANAA0A
DQANAA0ADgAOAA4ADwAPAA0ADQANAA4AEAAQABAAEgATABMAEgASABMAFAAUABMAEwAU
ABQAFAAVABYAFgAWABcAFwAXABgAFgAWABYAFgAYABgAGQAaABoAGgAaABoAGQAYABgA
GAAXABcAFwAXABYAFgAWABYAEwATABMAEgASABEAEAAQAA0ACwAKAAgABwAFAAMAAwAA
AAAAAAAAAP///v/9//z//P/8//v/+v/5//n/+v/6//r/+v/5//j/+P/5//n/9//3//f/
+P/4//j/+P/5//n/9v/2//b/9f/1//X/9v/2//f/9//3//j/9v/2//b/9v/4//j/+P/4
//f/9//3//f/+f/5//n/+f/5//n/+v/6//r/+v/6//r/+v/6//r/+v/8//z/+//7//3/
/f/9//3//f/9//7//v/8//3//f/8//7//v/+//7//P/8//z//P/9//3//P/8//z//P/7
//v/+//7//v/+//6//r/+v/5//v/+//7//r/+v/6//r/+v/6//n/+f/5//n/+f/5//n/
+//6//r/+v/5//n/+P/4//j/+P/4//j/+P/3//f/9//3//j/+P/3//f/9//3//f/9f/1
//X/9f/3//f/9//3//X/9f/1//X/9f/1//X/9f/3//f/9//3//f/9//3//f/9f/1//X/
9f/1//X/9f/1//f/9//3//f/9f/1//X/9f/0//T/9P/0//T/9P/0//T/9v/2//b/9v/1
//X/9P/0//T/9P/0//T/9v/2//b/9P/0//b/9v/2//b/9P/0//T/9P/0//T/9P/0//T/
9P/0//T/9v/2//b/9v/2//b/9v/2//T/9P/0//T/9P/0//T/8//1//X/9f/1//P/9P/0
//T/9P/0//T/9f/1//T/9P/0//b/9P/0//X/8//z//P/8v/y//L/8v/y//L/8P/v/+7/
7v/u/+7/7v/u//D/8f/y//b/+P/5//r/+v/6//r/+P/2//b/9f/1//P/8//z//L/9P/0
//T/9f/1//X/9v/2//T/9P/0//T/9v/2//b/9v/2//b/9v/2//j/+P/1//b//P8DAAoA
EAAWABwAIwAuADkAQgBOAF8AZgBhAFAANwAVAOz/zf/D/8T/wv+2/6n/pf+g/5n/mv+l
/7z/zv/e/+r/7f/t//H/9f/3//f/+P/5////AgACAAIAAwADAAMAAwADAAQABQAFAAUA
BgAGAAUABQAFAAcABwAHAAcABwAIAAgACAAHAAcABwAIAAgACAAIAAkACwALAAwADAAM
AAwADAAMAAwADAANAA0ADQANAA0ADgAOAA4ADwAPAA8ADwAPABAAEgASABIAFAATABMA
EgASABMAFAAUABMAFQAWABYAFgAVABYAFgAWABkAGQAZABoAGgAaABoAGgAaABoAGwAc
ABwAHAAcABwAGwAaABoAGgAZABkAGQAZABgAGAAYABgAFQAVABUAFAAUABMAEgASABEA
DwAOAAwACQAHAAUABQAAAAAAAAAAAP///v/9//z//P/8//v/+v/5//n/+v/6//r/+v/5
//j/9v/3//f/9f/2//f/+f/6//n/+P/4//f/+P/4//j/9//1//X/9v/2//f/9//3//j/
9v/2//b/9v/4//j/+P/4//f/9//3//f/+f/5//n/+f/3//f/+P/4//j/+P/4//j/+v/6
//r/+v/8//z/+//7//v/+//7//v/+//7//z//P/6//v/+//6//z//P/8//z//P/8//z/
/P/9//3//P/8//z//P/7//v/+//7//v/+//6//r/+v/5//n/+f/5//j/+P/4//j/+P/4
//f/9//3//f/9//3//f/9//2//b/9v/3//f/9v/2//b/9v/2//b/9v/1//X/9f/3//j/
+P/3//X/9f/1//X/9//3//f/9//1//X/9f/1//X/9f/1//X/9f/1//X/9f/1//X/9f/1
//f/9//3//f/9f/1//X/9f/1//X/9f/1//X/9f/1//X/9f/1//X/9f/2//b/9v/2//T/
9P/0//T/9P/0//T/9P/3//f/9v/2//b/9v/2//b/9v/2//b/9v/4//b/9v/2//b/9P/0
//T/9P/2//b/9v/2//b/9v/2//b/9v/2//b/9v/0//T/9P/0//X/9f/1//X/9f/1//b/
9v/2//b/9v/2//f/9//2//b/9v/2//T/9P/1//X/9f/1//T/9P/0//T/9P/0//L/8f/y
//L/8v/y//L/8v/0//X/9P/2//j/+f/6//r/+v/6//j/+P/4//f/9//1//X/9f/2//b/
9v/2//n/+f/5//r/+P/4//j/+P/4//j/+P/4//r/+v/6//r/+P/4//j/+f/8/wIACwAQ
ABYAHgAkAC8AOABBAEwAVgBdAFwATwA4ABcA6//M/8P/w/++/7b/rv+r/6X/nv+b/6T/
tf/I/9z/6P/u//H/8f/1//v/+f/5//r///8BAAQABgAGAAcABwAFAAUABQAGAAcABwAH
AAgACAAHAAcABwAJAAkACQAJAAkACgAKAAoACwALAAsADAAKAAoACgALAA0ADQAOAA4A
DAAMAAwADAAOAA4ADwAPAA8ADwAPABAAEAAQABEAEQARABEAEQASABIAEgASABQAEwAT
ABIAEgAVABYAFgAVABUAFgAWABYAFwAYABgAGAAZABkAGQAaABgAGAAYABgAGgAaABsA
HAAaABoAGgAaABkAGAAYABgAFwAXABcAFwAWABYAFgAWABMAEwATABIAEAAPAA4ADgAN
AAsACgAIAAcABQADAAMAAAAAAAAAAAD///7//f/8//7//v/9//z/+f/5//r/+v/8//z/
+//6//j/+f/5//f/+f/5//r/+v/4//j/+f/5//r/+v/6//n/+f/5//r/+v/5//n/+f/6
//j/+P/4//j/+P/4//j/+P/5//n/+f/5//v/+//7//v/+//7//z//P/8//z//P/8//z/
/P/8//z//v/+//3//f/9//3//f/9//3//f/+//7//v///////v8AAAAAAAAAAP7//v/+
//7///////7//v8AAAAA//////3//f/9//3//v/+//7//f/9//3//f/8//z//P/8//z/
/P/7//v/+//7//v/+//7//3//P/8//z//f/9//z//P/8//z//P/8//z/+//7//v/+f/6
//r/+f/7//v/+//7//v/+//7//v/+//7//v/+//5//n/+f/5//v/+//7//v/+f/5//n/
+f/5//n/+f/5//n/+f/5//n/+f/5//n/+f/5//n/+f/5//n/+f/5//n/+P/4//j/+P/6
//r/+v/6//r/+v/6//r/+//7//r/+v/6//r/+v/6//r/+v/6//z//P/6//r/+v/6//j/
+P/4//j/+v/6//r/+v/6//r/+v/6//r/+v/6//r//P/7//v/+//7//v/+//8//r/+v/6
//r/+v/7//v/+v/6//r/+v/4//j/+f/5//n/+f/4//j/+P/4//j/+P/2//X/9P/0//T/
9P/0//T/9v/1//b/+P/6//3//v/+//7//v/8//z//P/7//v/+f/5//n/+P/4//j/+P/5
//n/+f/6//r/+v/6//r/+v/6//r/+v/6//r/+v/8//z/+v/6//v//P8AAAcADAASABgA
HgAlADIAPQBEAE4AWwBkAF0ATAAzAA8A4v/F/73/vv+6/7D/qf+n/6L/m/+c/6v/wP/S
/+L/7P/v/+//8//5//v/+f/6//3/AwAEAAIAAgADAAMABAAFAAYACAAIAAcABgAGAAgA
BwAHAAcABwAHAAcABwAHAAgACAAIAAcABwAHAAgACAAIAAgACQAHAAcACAAIAAYABgAG
AAYABgAGAAcABwAHAAcABwAIAAgACAAJAAkACQAJAAkACgAKAAoACgAMAAsACwAKAAoA
CwAMAAwACwANAA4ADgAOAA0ADgAOAA4ADwAPAA8AEAASABIAEgASABIAEgATABQAFgAW
ABYAFgAXABYAFgAWABUAFQAVABUAFgAWABYAFgATABMAEwASABAADwAOAA4ADwANAAwA
CgAJAAcABQAFAAAAAAAAAAAA///+//3//P/8//z/+//6//n/+f/6//r/+P/4//f/9v/2
//f/9//1//X/9f/2//b/9v/2//f/9//2//b/9v/1//X/9f/2//b/9f/1//X/9v/2//b/
9v/2//b/9v/2//b/9//3//f/9//5//n/+f/5//f/9//4//j/+P/4//j/+P/6//r/+v/6
//z//P/7//v/+//7//v/+//7//v//P/8//z//f/9//z//P/8//z//P/6//r/+v/6//v/
+//6//r/+v/6//n/+f/5//n/+f/5//r/+v/6//n/+f/5//n/+P/4//j/+P/4//r/+f/5
//n/+f/5//n/+f/3//b/9v/2//n/+f/4//j/+P/4//j/+P/4//f/9//3//f/+P/4//f/
9//3//f/9//3//f/9//3//f/9//3//f/9f/1//X/9f/1//X/9f/1//X/9f/1//X/9f/1
//X/9f/1//X/9f/1//f/9//3//f/9//3//f/9//1//X/9f/1//T/9P/0//T/9v/2//b/
9v/2//b/9v/2//f/9//2//b/9v/2//b/9v/2//b/9v/2//T/9v/2//b/9v/0//T/9P/0
//T/9P/0//T/9P/0//T/9P/0//T/9P/0//T/9P/0//T/9P/0//T/9P/0//T/9P/0//T/
9P/0//T/9v/2//b/9v/2//b/9v/2//T/9P/0//T/9P/0//T/9P/y//L/8v/y//L/8v/y
//L/8P/w//D/8P/w//D/8P/w//H/8v/z//T/9f/2//f/+P/2//b/9v/2//j/+P/4//j/
9//2//X/9P/0//T/9P/0//b/9v/2//b/+P/4//j/+P/2//b/9v/2//j/+P/4//j/+//8
//3//v8FAAoADwAUAB0AJgAvADgAQQBKAFMAXABJADgAJwAWAP//6v/V/8D/uf+y/6v/
pP+h/w==
         </WaveFormData>
      </LeadData>
      <LeadData>
         <LeadByteCountTotal>10000</LeadByteCountTotal>
         <LeadTimeOffset>0</LeadTimeOffset>
         <LeadSampleCountTotal>5000</LeadSampleCountTotal>
         <LeadAmplitudeUnitsPerBit>4.88</LeadAmplitudeUnitsPerBit>
         <LeadAmplitudeUnits>��V</LeadAmplitudeUnits>
         <LeadHighLimit>2147483647</LeadHighLimit>
         <LeadLowLimit>268435456</LeadLowLimit>
         <LeadID>V4</LeadID>
         <LeadOffsetFirstSample>0</LeadOffsetFirstSample>
         <FirstSampleBaseline>0</FirstSampleBaseline>
         <LeadSampleSize>2</LeadSampleSize>
         <LeadOff>FALSE</LeadOff>
         <BaselineSway>FALSE</BaselineSway>
         <ExcessiveACNoise>FALSE</ExcessiveACNoise>
         <MuscleNoise>FALSE</MuscleNoise>
         <LeadDataCRC32>1899973634</LeadDataCRC32>
         <WaveFormData>
xP/E/8T/xP/C/8L/wv/C/8T/xP/E/8T/wv/C/8L/wv/C/8L/wv/C/8L/wv/C/8L/wv/C
/8P/w//C/8L/wv/C/8L/wv/C/8H/wf/B/8L/wv/D/8P/xP/F/8f/yP/J/8r/yv/K/8r/
yv/J/8n/yf/L/8z/zP/M/8v/yv/J/8j/yP/I/8j/yv/K/8r/y//L/8v/zP/M/8z/yP/G
/8X/w//B/7//v/++/73/uv+6/7v/u/+7/7v/vP+8/7z/vP+8/7z/vv++/77/v/+9/73/
vf+9/7//u/+3/7P/sf+s/6X/of+j/6j/tf/K/+7/IQBhAK8AAQFLAZIB1gEdAlYCgQKm
Ar4CtAJsAt0BBwEsAKr/iP+M/5z/sf/H/9f/4//q//D/8//0//T/8v/v//H/7//q/+j/
5v/m/+j/6P/o/+j/6v/q/+r/6//p/+n/6v/s/+3/7v/v/+//7//x//L/8//0//b/9v/5
//r/+v/7//z/+//9//3///8AAAEABAAEAAcACQALAAsADQAQABEAEgATABUAFgAZABkA
GgAcAB0AHwAgACMAJgAqACwALwAxADMANgA5ADsAPQBAAEQARwBLAE4AUwBXAFsAXwBj
AGcAbABwAHUAewB+AIMAiACNAJIAlwCaAJ8AowCoAKwAsACyALUAuQC8AL8AwgDDAMUA
xwDHAMcAxwDJAMcAxADDAL4AuQCzAK4AqQChAJgAjwCFAHsAcgBoAF4AVABJAD8AOAAw
ACcAHwAYABEACgAFAP//+v/2//H/7v/r/+j/5v/i/9//3v/c/9r/2P/Y/9f/1f/U/9P/
0v/S/9L/0v/Q/9D/0f/R/9H/z//P/8//z//R/9H/0v/S/9D/z//P/8//0f/R/9H/0v/S
/9L/0//U/9T/1v/W/9b/1P/U/9T/1P/W/9b/1v/W/9j/2f/Z/9n/2f/Z/9r/2v/Z/9n/
2f/Z/9v/2//b/9z/3P/b/9r/2f/b/9v/2//b/9v/2//b/9v/2P/X/9b/1v/Z/9n/2P/X
/9f/1//V/9X/1//X/9f/1//U/9P/0//R/9H/0v/S/9H/0P/P/8//z//O/87/zv/O/9D/
0P/P/8//zv/O/83/zf/L/8v/yv/K/8z/zP/M/8z/yv/K/8n/yf/J/8j/yP/I/8r/yv/K
/8n/yf/K/8r/yf/J/8n/yf/I/8j/yf/J/8j/yP/I/8j/yP/I/8j/x//H/8f/x//I/8j/
yP/I/8j/yP/K/8n/yf/J/8f/x//G/8b/yP/J/8n/yP/G/8b/xv/G/8j/yP/I/8b/yP/I
/8j/yP/G/8b/xv/G/8b/xv/G/8b/xv/G/8b/xv/G/8b/xv/G/8b/xv/G/8b/xv/G/8b/
xv/G/8j/yP/J/8n/xv/G/8b/xv/G/8b/xv/F/8X/xf/G/8b/x//H/8j/yf/L/8z/zf/O
/8z/zP/M/8z/y//L/8v/zf/Q/9D/0P/P/9D/z//O/87/zP/M/87/zv/O/8//z//P/9L/
0v/S/87/y//J/8b/w//D/8P/wv/B/77/vv+//7//wf/B/8L/wv/A/8D/wP/A/8D/wP/A
/8H/w//D/8P/w//B/8H/v/+7/7f/sP+r/6n/qf+s/7P/xv/k/xEATQCVAOcAOQGCAcQB
BwJGAn0CqALEAsoCngInAmMBegDU/5b/iv+U/6n/v//R/+H/6v/w//X/+P/4//j/+f/3
//X/9P/y//D/8P/u/+7/7v/u/+7/7v/u/+//7//v//D/8v/1//b/9//3//f/+f/6//v/
+v/8//z///8AAAAAAQACAAUABwAHAAkACAAJAAwADAANAA8AEQARABUAGAAZABoAGQAb
ABwAHwAiACQAJwApACsALAAvADIANAA2ADkAOwA7AD4AQQBDAEkATABQAFMAVwBaAF8A
YwBnAGsAbwBzAHYAegB/AIUAiwCRAJcAnQCiAKcAqgCvALEAtgC6AL4AwgDFAMkAzADP
ANIA0wDVANcA1wDXANcA1wDVANIA0QDNAMkAxADAALkAsQCoAJ8AkwCJAIAAdgBqAGAA
VQBLAEIAOgAxACkAIAAZABIADQAHAAIA/v/5//T/8f/u/+z/6P/l/+T/4v/g/97/3v/d
/93/3P/b/9r/2v/a/9r/2P/W/9f/1//X/9f/1//X/9f/1//X/9j/2P/Y/9f/1//X/9f/
1//X/9j/2v/a/9v/3P/b/9z/2//a/9r/2v/a/9r/3v/e/97/3v/e/9//3//f/9//3//g
/+D/4f/h/+H/4f/h/+H/4f/i/+P/4//j/+P/4//j/+P/4//j/+P/4//j/+L/4f/g/+D/
4f/h/+D/3//d/93/2//b/9v/2//b/9v/3P/b/9v/2f/X/9j/2P/X/9b/1f/V/9X/1P/U
/9T/1P/S/9L/0f/R/9L/0v/R/9H/z//P/87/zv/O/87/zv/O/87/zv/N/83/zf/M/8z/
zP/M/8z/zP/L/8v/zP/M/8v/zf/N/83/zP/K/8v/y//K/8j/yP/I/8j/yv/K/8n/yf/J
/8n/yv/K/8r/yv/K/8r/yv/J/8n/yf/J/8n/yP/I/8j/yf/J/8j/yP/I/8j/yP/I/8j/
yP/G/8j/yv/K/8r/yP/G/8b/xv/G/8j/yP/I/8j/yP/I/8j/yP/G/8b/xv/G/8T/xP/E
/8T/xv/H/8f/xv/G/8b/xv/G/8b/xv/F/8X/xf/G/8b/x//H/8j/yf/L/8z/zf/O/87/
zP/M/8z/y//N/83/z//Q/87/zv/N/8z/y//K/8r/yv/K/8z/zP/M/83/zf/N/87/zv/O
/8r/yP/H/8X/w//B/8H/wP+//7z/vP+9/73/vf+9/77/vv++/77/vv++/77/vv++/7//
v/+//7//v/+9/7n/t/+1/7H/qv+l/6X/qf+0/8f/4v8OAE0AlQDpADcBfwHCAQYCQQJs
ApECtALCAp4CNAKBAZkA2v+A/3T/gP+W/6//xf/X/+P/6P/s//P/9P/0//L/8f/v/+//
7P/q/+j/6P/q/+r/6v/q/+r/6v/q/+v/7f/t/+7/8P/v//D/8f/x//H/8//0//X/9v/4
//j/+//8//z//f/+////AQABAAMABAAFAAgACAAJAAsADQANAA8AEgATABQAFQAXABgA
GwAfACAAIgAjACUAJgApACwALgAwADMANQA5ADwAPwBBAEUASABMAE8AUwBWAFsAXwBj
AGcAawBvAHQAeAB9AIMAiACNAJIAlwCeAKMApgCrAK0AsgC2ALoAugC9AMEAxADHAMoA
ywDNANEA0QDRANEAzwDNAMoAyQDDAL0AtgCwAKgAnwCVAIsAgQB3AG4AZABYAE4AQwA5
ADAAKAAfABcAEgALAAQA///3//L/7v/p/+b/4//g/97/3P/Z/9j/1v/W/9T/1P/T/9P/
0v/R/9D/zv/O/87/zP/M/83/zf/N/83/zf/N/83/y//L/8z/zP/O/83/zf/N/83/zf/N
/87/zv/O/8//0P/O/9D/0P/Q/9L/0v/S/9L/1P/U/9T/1P/U/9X/1f/V/9P/0//U/9T/
1v/X/9j/2f/Z/9n/2f/a/9n/2f/Z/9n/2f/Z/9n/2f/Z/9n/2f/Z/9j/1//W/9b/1//X
/9b/1f/V/9X/0//T/9H/0f/R/9H/0v/R/9H/z//P/9D/0P/P/87/zf/N/83/zP/M/8z/
zP/M/8z/y//L/8r/yv/J/8n/y//L/8r/yv/I/8j/yP/I/8j/yP/H/8f/yf/I/8j/yP/G
/8b/xv/F/8X/xv/G/8X/x//H/8f/xv/E/8X/xf/E/8T/xP/E/8T/xP/E/8P/w//D/8P/
xP/E/8L/wv/C/8L/xP/D/8P/w//F/8X/xP/E/8L/w//D/8L/xP/E/8T/xP/E/8T/xP/C
/8L/wv/C/8L/wv/E/8T/xP/E/8T/xP/E/8T/wv/C/8L/wv/C/8L/wv/C/8L/wv/C/8L/
wv/C/8P/w//A/8D/wP/A/8D/wP/A/7//v/+//8D/wP/B/8H/wv/D/8X/xv/H/8j/yv/K
/8r/yv/H/8f/x//J/8z/zP/M/8v/yP/H/8b/xv/I/8j/yv/K/8n/yf/I/8f/yf/K/8v/
yP/E/8P/wf+//73/vf+8/7v/uP+4/7n/uf+5/7n/uv+6/7r/uv+6/7r/uv+6/7r/u/+5
/7n/uf+5/7v/uf+3/7X/sf+q/6P/nf+f/6b/s//I/+j/GwBbAKUA9wBDAYgBzgEXAlAC
ewKiAr4CvAKAAv8BMQFKALL/hP+G/5T/p/+//9P/3//m/+r/7f/y//b/9P/v/+//7//q
/+j/5v/m/+T/5P/k/+T/5v/m/+b/5//n/+f/6P/q/+v/7P/t/+3/6//t/+7/7//y//T/
9P/3//j/+P/5//r//f//////AQAAAAEABAAEAAUABwAJAAkACwAOAA8AEAAPABEAEgAV
ABkAGgAcAB0AHwAgACMAJgAoACoALQAvADEANAA3ADkAPQBAAEQARwBJAEwAUQBVAFsA
XwBjAGcAbABwAHUAewCAAIUAigCPAJIAlwCaAJ8ApQCqAK4AsgC0ALcAuwC+AL8AwgDD
AMUAyADJAMoAywDJAMcAxADDAMAAuwC1ALAAqQChAJgAjwCHAH0AdABqAGAAVgBLAEEA
NgAuACUAHQAYABEACgAFAP//+v/2//H/7P/p/+b/5P/i/9//3v/c/9j/1v/W/9X/1f/U
/9P/0v/S/9L/0v/Q/9D/0f/R/9H/z//P/8//z//P/8//0P/Q/9L/0f/R/9H/z//P/8//
0P/Q/9D/0f/S/9L/1P/U/9T/1v/W/9b/1v/W/9b/1v/W/9j/2f/Z/9n/1//X/9j/2P/b
/9v/2//b/9n/2f/Z/9r/2//b/9v/2//b/9v/2//b/9n/2f/Z/9n/2f/Z/9n/2v/Z/9n/
2P/X/9f/1//V/9X/1f/V/9X/1f/U/9P/0//R/9H/0v/S/9H/0P/P/8//z//O/87/zv/O
/8z/zP/L/8v/zP/M/8v/y//L/8v/yv/K/8z/zP/M/8z/yv/K/8n/yf/J/8j/yP/I/8j/
yP/I/8f/x//I/8j/x//H/8f/x//G/8b/x//H/8b/yP/I/8j/yP/G/8b/xf/F/8f/x//I
/8j/xv/G/8b/xv/G/8X/xf/F/8X/xf/E/8T/xP/F/8X/xP/E/8T/xP/E/8b/xv/G/8T/
xP/G/8b/xv/G/8T/xP/E/8T/xP/E/8T/xP/E/8T/xP/E/8L/wv/C/8L/xP/E/8T/xP/E
/8T/xP/E/8L/w//D/8L/wv/C/8L/wv/A/8D/v/+//8D/wv/D/8X/w//E/8X/x//I/8n/
yv/K/8z/zP/M/8v/yf/J/8v/zP/O/87/zf/M/8n/yP/I/8j/yv/M/8z/zP/N/83/zf/O
/8z/zP/I/8b/x//F/8P/wf/B/8D/v/+8/7r/u/+7/7v/vf++/77/vv++/77/vv++/7z/
vP+9/73/v/+//7//vf+9/7v/uf+z/67/qf+j/6H/pP+v/8T/5P8TAE8AlwDrADsBggHG
AQsCSAJ3AqICvgLAAowCDwJFAV4Awv+O/4z/mP+t/8H/0//f/+j/7P/v//L/8v/y//H/
8f/x/+z/6v/o/+j/5//m/+X/5P/m/+b/5v/n/+f/5//o/+r/6//s/+3/7f/r/+3/7v/v
//D/8v/y//X/9v/2//f/+P/5//v/+//9/wAAAQAEAAQAAwAFAAcABwAHAAoACwAMAA8A
EQASABUAFQAWABgAGQAdAB4AIQAkACYAKAArAC0ALQAwADMANQA5ADwAQABDAEUASABN
AFEAVQBZAF0AYQBmAGoAbwB1AHgAfQCCAIcAjACRAJQAmQCdAKIApgCqAK4AsQC1ALgA
ugC8ALwAvQDBAMEAwQDBAMMAwQC+AL0AugC1AK8AqgClAJ0AlACLAIIAeQBxAGgAXgBU
AEkAPwA2AC4AJQAdABYADwAIAAMA/f/4//T/7//q/+f/5P/i/97/2//a/9j/2P/W/9b/
1f/U/9L/0P/O/87/zv/O/8z/zv/P/8//z//P/8//z//P/83/zf/O/87/zv/N/83/zf/O
/8//0P/S/9D/0P/R/9L/1P/W/9b/1v/U/9T/1P/U/9b/1v/W/9b/1v/X/9f/1//Z/9n/
2v/a/9n/2f/Z/9n/2f/Z/9n/2v/b/9v/2//b/9v/2//b/9v/2v/Z/9j/1//X/9f/1//Y
/9n/2f/Y/9f/1//X/9X/1f/V/9X/1f/V/9T/0//T/9H/z//Q/9D/z//Q/8//z//P/87/
zv/O/87/zv/O/83/zf/M/8z/y//L/83/zf/M/8z/zP/M/8z/zP/K/8r/yf/J/8v/yv/K
/8r/yv/K/8r/yf/H/8j/yP/H/8f/x//H/8b/yP/J/8n/yP/I/8j/yP/I/8b/xv/F/8X/
x//H/8j/yP/I/8j/yP/I/8b/xf/F/8X/xf/F/8T/xP/E/8X/xf/E/8L/wv/C/8L/w//E
/8X/xP/G/8b/xP/E/8T/xP/E/8T/xP/E/8T/xP/E/8T/xP/E/8T/wv/C/8L/wv/E/8T/
xP/E/8T/xP/E/8T/wv/C/8P/w//E/8T/xP/E/8L/wv/C/8H/wf/B/8L/wv/F/8X/xv/H
/8f/yP/J/8r/yv/K/8r/yv/L/8v/y//N/8z/zP/M/8v/yv/J/8j/yP/K/8r/zP/M/8r/
y//L/8v/zv/O/87/yv/G/8X/w//B/8H/wf/A/7//vP+8/73/vf+9/73/vv++/8D/wP/A
/8D/vv++/77/v/+9/73/vf+9/7//vf+5/7X/sf+s/6X/of+j/6r/uf/Q//j/LwBzAMUA
HQFrAa4B8AExAmgClQK6AswCuAJkAr0B1QAGAJ7/hP+I/5z/sf/F/9f/4//q/+7/7//w
//L/8v/x//P/8//u/+z/6v/q/+r/6v/q/+r/6v/q/+r/6//t/+3/7v/w//H/8v/z//P/
9f/3//j/+f/5//r/+f/7//7//v///wAAAQADAAMABQAIAAkADAAMAA0ADwARABEAEgAU
ABQAFAAWABkAGwAfACEAIgAkACUAJwAoACsALgAyADQANwA5ADsAPgBBAEMARwBKAE4A
UQBVAFgAXQBhAGcAawBvAHMAdgB6AH8AhQCKAI8AlACZAJ4AowCmAKsArwC0ALgAvAC8
AL8AwwDGAMkAzADNAM8AzwDPAM8AzwDPAM0AygDJAMQAvwC5ALQArACjAJkAjwCFAHsA
cgBoAFwAUgBHAD0ANAAsACMAGwAUAA0ABgABAPv/9v/y/+3/6v/n/+T/4v/g/93/3P/a
/9j/1v/W/9X/1//W/9X/1P/S/9L/0v/Q/87/z//P/8//z//P/8//z//P/8//0P/Q/9D/
z//P/8//z//P/8//0P/S/9L/0//U/9L/1P/U/9T/1P/U/9T/1P/W/9b/1v/W/9j/2f/Z
/9n/2f/Z/9r/2v/b/9v/2//b/93/3f/d/97/3f/d/93/3f/d/93/3f/d/93/3f/d/93/
3v/d/9z/3P/b/9v/2v/Z/9n/2f/X/9f/1//X/9f/1//W/9X/1f/T/9P/1P/U/9P/0v/R
/9H/0f/Q/9D/0P/Q/9D/0P/P/8//zv/O/83/zf/N/83/zP/M/87/zv/O/87/zP/M/8v/
y//L/8r/yv/K/8r/yv/K/8n/yf/K/8r/yf/J/8n/yf/I/8b/x//H/8b/yP/I/8j/yP/K
/8r/yf/J/8f/x//I/8j/yP/I/8j/yP/I/8f/x//H/8f/x//G/8b/xP/F/8X/xP/G/8b/
xv/G/8j/yP/I/8b/xP/G/8j/yv/I/8b/xv/G/8b/xP/E/8T/xP/G/8b/xv/G/8T/xP/E
/8T/xP/E/8T/xP/C/8L/wv/C/8X/xf/E/8T/wv/C/8L/wv/D/8P/xP/F/8T/xP/F/8X/
xv/H/8n/yv/L/8z/zP/M/8z/zP/L/8v/zf/P/9D/0P/O/83/zP/L/8r/yv/K/8r/zP/M
/8z/zf/N/83/zv/O/8z/yP/G/8X/w//B/7//v/++/73/uv+6/73/vf+9/73/vP+8/7z/
vP+9/77/v//A/77/v/+//7//v/+//73/vf+7/7f/sf+q/6X/o/+p/7L/wf/e/wwARQCL
AN8AMQF5AbwBBAJFAngCpQLIAtICrAI+AoMBlQDc/5D/hv+Q/6L/uf/N/9v/5//w//L/
9f/4//b/9P/z//H/7f/r/+r/6f/q/+r/6v/q/+r/6P/o/+j/6f/r/+v/7P/u/+3/7v/v
/+//8f/z//T/9f/4//r/+v/9//z//P/9//7///8BAAEAAwAEAAUACAAIAAkACwANAA0A
DwASABMAFAAVABcAGAAbAB8AIAAiACMAJQAmACkALAAsAC4AMQAzADcAOgA9AD8AQwBG
AEoATQBRAFQAWQBdAGEAZQBpAG0AcgB2AHsAgQCIAI0AkgCXAJoAnwCiAKcAqwCwALQA
uAC6AL0AwQDEAMcAygDLAM0AzwDPAM8AzwDOAMsAxwDFAMAAuwC1ALAApwCfAJYAjQCB
AHcAbgBkAFoAUABFADsANAAsACMAGwAUAA0ABgABAP3/+P/0/+//7P/p/+b/5P/g/93/
3P/a/9r/2P/Y/9f/1f/U/9P/0v/S/9L/0v/Q/9D/0f/R/9H/0f/R/9H/0f/R/9H/0v/S
/9D/z//P/8//0f/R/9H/0v/S/9L/0//U/9T/1v/W/9b/1P/U/9T/1P/W/9b/1v/W/9j/
2f/Z/9n/1//X/9j/2P/Z/9n/2f/Z/9n/2f/Z/9r/3f/d/93/3f/b/9v/2//b/9v/2//b
/9v/3P/b/9r/2v/b/9v/2v/Z/9n/2f/X/9f/1//X/9f/1//U/9P/0//R/9P/1P/U/9P/
0v/R/9H/0f/O/87/zv/O/87/zv/N/83/zP/M/8v/y//N/83/zP/M/8r/yv/K/8r/yv/K
/8n/yf/L/8r/yv/K/8r/yv/K/8n/x//I/8j/x//J/8n/yf/I/8j/yf/J/8j/yP/I/8j/
yP/I/8j/x//H/8f/x//I/8j/xv/G/8b/xv/G/8X/xf/F/8f/x//G/8b/xv/H/8f/xv/G
/8b/xv/G/8T/xP/E/8L/xv/I/8b/xP/G/8b/xv/G/8b/xP/E/8T/xP/E/8T/xP/E/8T/
xP/E/8T/xP/E/8T/xP/E/8T/xP/E/8T/xP/E/8T/xP/E/8X/xf/E/8T/xP/E/8T/xP/E
/8P/w//D/8T/xP/F/8X/xv/H/8n/yv/L/8z/zP/M/8z/zP/L/8v/y//N/87/zv/O/83/
zP/L/8r/yv/K/8r/zP/M/8z/zf/N/83/0P/Q/9D/zP/K/8n/x//F/8H/wf/A/7//vv++
/7//v/+9/73/vv++/77/vv++/77/wP/A/8D/wf+//7//v/+//7//v/+9/7n/tf+w/6n/
pf+l/6j/r//C/+D/CQBDAI0A3QAvAXgBvAEDAkQCdwKiAsICzAKkAjcCewGSANr/kP+M
/5r/q//B/9P/3//o/+7/8f/0//b/9P/z//P/8//u/+z/6v/q/+j/6P/o/+j/6P/o/+j/
6f/p/+n/6v/s/+v/7P/t/+3/7//x//L/8//y//T/9P/3//j/+P/5//r//f//////AQAC
AAMABgAGAAUABwAJAAkACQAMAA0ADgAPABEAEgAVABkAGgAcAB0AHQAeACEAJAAmACgA
KwAtAC8AMgA1ADcAOQA8AEAAQwBHAEoATwBTAFcAWwBfAGMAaABsAHEAdwB6AH8AhACJ
AI4AkwCWAJsAoQCmAKoArgCwALMAtwC6AL0AwADBAMMAxwDHAMcAxwDJAMcAxADDAMEA
vQC4ALQArQClAJwAkwCLAIEAeABuAGQAWgBPAEUAPAA0ACsAIwAaABMADAAHAP//+v/2
//H/7v/r/+j/5v/i/9//3v/c/9j/1v/W/9X/1f/U/9P/0v/S/9L/0v/Q/87/z//P/8//
z//P/8//z//N/83/zv/O/8//z//Q/9H/0f/R/9H/0v/Q/9D/0f/S/9L/1P/U/9T/1P/U
/9T/1P/Y/9j/2P/Y/9b/1//X/9f/1//X/9j/2P/Z/9n/2f/Z/9v/2//b/9z/3f/d/93/
3f/b/9v/2//b/9v/2//b/9v/2v/Z/9j/2P/Z/9n/2P/X/9n/2f/X/9f/1f/V/9X/1f/U
/9P/0//R/9H/0v/S/9H/0P/P/8//z//Q/9D/0P/Q/87/zv/N/83/zP/M/8v/y//N/83/
zP/M/8z/zP/M/8z/zv/O/83/zf/M/8r/yf/I/8r/yv/K/8n/yf/K/8r/yf/J/8n/yf/I
/8j/yf/J/8j/yP/I/8j/yP/I/8j/x//H/8f/x//I/8j/yP/I/8j/yP/I/8f/x//H/8f/
x//G/8b/xP/F/8X/xP/G/8b/xv/G/8b/xv/G/8T/xP/G/8j/yP/I/8b/xv/G/8b/xP/E
/8T/xP/G/8b/xv/G/8T/xP/E/8T/xv/G/8b/xv/E/8T/xP/F/8X/xP/E/8T/xv/G/8b/
xv/F/8X/xf/G/8b/x//H/8j/yf/L/8z/zf/Q/9D/0P/Q/8//zf/M/8v/z//Q/9D/0P/R
/9D/z//O/8z/zP/M/87/0P/Q/9H/0f/P/9D/0P/Q/8z/yv/J/8f/xf/D/8P/wv/B/77/
vv+//8H/wf/B/8L/wv/C/8L/wv/C/8L/wv/C/8P/w//D/8P/wf/B/8H/vf+3/7X/sP+r
/6n/rf+y/7//2v8CADsAgQDRACUBcQG2AfoBOQJwAqECxALWAr4CYgK3Ac0AAgCc/4T/
iv+e/7n/z//d/+f/8P/2//n/+P/4//j/9//3//f/9v/0//L/8v/x//D/7//u//D/8P/w
//H/8f/x//L/9P/3//j/+f/5//n/+//8//3//P/+//7/AQAEAAQABQAGAAcACQAJAAsA
DAANABAAEAATABUAFwAXABcAGgAbABwAHwAhACIAJQAnACgAKgArAC8AMAAzADYAOAA6
AD0APwBBAEQARwBJAE8AUgBWAFkAXwBiAGcAawBvAHMAdwB7AIIAhgCLAJEAlACZAJ4A
owCpAK8AswC5ALsAwADEAMgAygDNANEA1ADXANoA2wDdAN0A3QDdAN0A2wDZANYA1QDQ
AMsAxQDAALgArwClAJsAkACFAHsAcABkAFoATwBFAD4ANgAtACUAHAAVAA4ACQAFAAAA
/P/3//D/7f/q/+j/5v/j/+L/4P/g/97/3v/d/9v/2v/Z/9j/2P/Y/9j/1v/W/9f/1//X
/9X/1f/V/9X/1f/V/9b/1v/Y/9f/1//X/9f/1//X/9j/1v/W/9f/2P/W/9j/2P/Y/9r/
2v/a/9r/3P/c/9z/3P/c/93/3f/d/9//3//g/+D/3//f/9//3//h/+H/4f/i/+H/4f/h
/+H/4f/h/+H/4f/j/+P/4//j/+L/4f/g/+D/3//f/97/3f/b/9v/2f/Z/9v/2//b/9v/
2v/Z/9n/1//V/9b/1v/V/9b/1f/V/9X/0v/S/9L/0v/S/9L/0f/R/9L/0v/R/9H/0P/P
/83/zP/O/87/zv/O/87/zv/N/83/zf/M/8z/zP/M/8z/zP/L/8v/zP/M/8v/y//L/8v/
yv/K/8v/y//K/8r/yv/K/8r/yv/K/8n/yf/J/8n/yv/K/8r/yv/K/8r/yv/J/8n/yf/J
/8n/yP/I/8r/y//L/8r/yP/I/8j/yP/K/8r/yv/I/8j/yv/I/8j/yP/I/8j/yP/I/8b/
xv/G/8b/yP/I/8j/yP/I/8j/yP/I/8b/xv/G/8b/yf/J/8j/yP/G/8b/xv/G/8j/x//H
/8f/xv/G/8f/x//K/8v/zf/O/8//0P/Q/9D/0P/Q/8//z//P/9H/0v/S/9T/0//S/9H/
zv/O/87/zv/Q/9D/0P/R/9H/0f/S/9L/0v/O/8z/y//J/8f/xf/F/8T/w//A/8D/wf/B
/8H/wf/A/8D/wP/A/8D/wP/A/8D/wv/D/8P/w//D/8X/w//B/7//u/+3/7L/rf+p/6n/
qv+z/8j/6P8VAE8AnQDvAD0BggHIAQ8CTAJ7AqQCxgLQAqQCMwJ1AYgAzv+E/4L/kv+l
/73/0f/h/+r/7v/x//b/+P/2//f/+f/3//P/8P/t/+z/7v/u/+7/7v/s/+z/7P/t/+3/
7f/u//D/8f/y//P/8//x//P/9P/1//b/+P/4//v/+v/6//v//P/9//////8BAAAAAQAE
AAQAAwAFAAcABwAJAAwADQAOAA8AEQASABUAFwAYABoAGwAfACAAIwAmACYAKAArAC0A
MQA0ADcAOQA7AD4AQgBFAEkATABRAFUAWQBdAGEAZQBqAG4AcwB5AHwAgQCGAIsAkQCX
AJsAoQClAKoArgCyALUAuQC+AMIAxQDIAMkAywDNAM0AzQDNAM0AywDIAMcAxAC/ALkA
tACtAKUAnACTAIkAfwB2AGwAZABaAE8ARQA6ADIAKQAhABoAEwAMAAcA///6//b/8f/s
/+n/5v/k/+D/3f/c/9r/2v/Y/9j/1//W/9T/0v/Q/8//0P/R/9D/zv/P/8//z//R/9H/
0f/R/9D/z//P/87/zv/N/83/zf/O/8//0P/S/9D/0P/R/9L/0P/S/9L/0v/U/9T/1P/U
/9T/1P/U/9T/1v/X/9f/1//X/9f/2P/Y/9n/2f/Z/9n/2//b/9v/3P/c/9v/2v/Z/9n/
2f/Z/9n/2f/Z/9n/2f/Y/9f/1v/W/9n/2f/Y/9f/1f/V/9P/0//T/9P/0//T/9T/0//T
/9H/z//Q/9D/z//O/83/zf/N/8z/zP/M/8z/zv/O/83/zf/M/8z/y//L/8v/y//K/8r/
yv/K/8r/yv/K/8r/yf/J/8v/yv/K/8r/yf/I/8f/xf/H/8j/yP/H/8n/yf/J/8j/xv/H
/8f/xv/G/8b/xv/G/8b/xv/F/8X/xf/F/8b/xv/G/8b/xv/G/8b/xf/F/8X/x//H/8b/
xv/E/8X/xf/E/8b/xv/G/8b/xv/G/8b/xP/E/8T/xP/E/8T/xP/E/8T/xP/E/8T/xP/E
/8b/xv/G/8b/xP/E/8T/xP/E/8T/xP/E/8T/xP/E/8T/xP/E/8T/xP/E/8T/xP/E/8T/
xP/E/8T/wv/C/8L/wv/E/8T/xP/E/8b/xv/G/8b/yf/K/8v/zP/K/8r/yv/K/8z/zP/M
/8z/zP/M/8z/zP/K/8r/yv/K/8z/zP/M/8z/zP/M/8z/zP/L/8r/yf/I/8f/xv/F/8T/
wv/A/77/vP+8/7z/vP+8/77/vv++/77/vv++/77/vv/A/8D/wP/A/77/vv++/77/uv+4
/7b/tP+v/6z/qf+m/7b/xv/W/+b/IQBcAJcA0gAdAWYBrwH4ASUCUgJ/AqwCXwISAsUB
eAEHAQ==
         </WaveFormData>
      </LeadData>
      <LeadData>
         <LeadByteCountTotal>10000</LeadByteCountTotal>
         <LeadTimeOffset>0</LeadTimeOffset>
         <LeadSampleCountTotal>5000</LeadSampleCountTotal>
         <LeadAmplitudeUnitsPerBit>4.88</LeadAmplitudeUnitsPerBit>
         <LeadAmplitudeUnits>��V</LeadAmplitudeUnits>
         <LeadHighLimit>2147483647</LeadHighLimit>
         <LeadLowLimit>268435456</LeadLowLimit>
         <LeadID>V5</LeadID>
         <LeadOffsetFirstSample>0</LeadOffsetFirstSample>
         <FirstSampleBaseline>0</FirstSampleBaseline>
         <LeadSampleSize>2</LeadSampleSize>
         <LeadOff>FALSE</LeadOff>
         <BaselineSway>FALSE</BaselineSway>
         <ExcessiveACNoise>FALSE</ExcessiveACNoise>
         <MuscleNoise>FALSE</MuscleNoise>
         <LeadDataCRC32>1292975519</LeadDataCRC32>
         <WaveFormData>
5v/m/+b/5v/m/+b/5v/m/+b/5v/m/+b/5v/m/+b/5v/m/+b/5v/m/+b/5v/m/+b/6P/o
/+j/6P/m/+b/5v/m/+j/6P/o/+f/5f/l/+b/5v/m/+b/6P/p/+r/6v/q/+r/6v/r/+v/
7P/q/+r/6v/r/+z/7//w//H/7//v/+3/7P/q/+v/7f/t/+3/7v/v//D/8P/x//H/7//s
/+v/6v/n/+X/5f/l/+T/4//j/+P/5P/i/+L/4v/i/+P/4//j/+P/4//j/+T/5P/k/+T/
5P/k/+X/4f/g/93/2f/W/9H/zv/M/8//1f/d/+v/AwAhAEoAeQCmAM4A9gAbAS8BMgEw
ASgBFQHpAKIASwADANv/z//Q/9b/3v/j/+b/6v/u//P/9P/0//T/8//y//P/8P/t/+z/
6//r/+7/7v/t/+3/7//w//D/8f/v/+7/7v/u/+//7//w//D/7//v/+//8P/y//L/8v/z
//X/9P/0//X/8//z//X/9f/1//X/9f/2//n/+v/6//r/+v/8//z//P/8//3//f/9//z/
/v/+//7/AAAAAAMABAAGAAYABgAHAAgACQAKAAsADQANAA4ADwARABIAEwAUABYAGAAZ
ABsAHAAeAB4AIQAkACYAKAAqACwALgAwADIANAA3ADoAPAA9AD0APwBCAEUARgBHAEgA
SgBLAEsATQBNAEwATABNAE0ATQBLAEgASABFAEIAQAA5ADUAMwAvACsAJwAhAB4AGQAV
ABEADgALAAkABgAEAP///P/6//j/+P/2//T/9P/x//H/8P/v/+7/7f/s/+z/7P/q/+r/
6f/p/+r/6v/p/+j/6P/o/+j/6P/o/+j/6P/o/+j/6P/o/+b/5v/l/+X/5//o/+j/6P/o
/+j/6P/n/+f/6P/o/+j/5//n/+b/5v/m/+f/5//n/+n/6f/p/+n/6P/o/+j/6P/o/+j/
6P/o/+n/6f/p/+r/6f/p/+n/6f/q/+r/6v/q/+r/6v/p/+n/6P/o/+j/6P/q/+r/6v/p
/+n/6v/q/+n/6//r/+v/6//o/+j/6P/o/+j/6P/o/+j/6P/o/+j/6f/n/+f/6P/o/+j/
6P/o/+f/5//n/+f/5f/m/+f/6P/q/+n/6f/o/+X/5P/k/+X/5v/m/+b/5v/m/+X/5P/k
/+T/5v/n/+j/6f/n/+b/5v/l/+X/5f/m/+b/5v/m/+b/5//l/+b/5//o/+j/6P/n/+f/
6P/o/+f/5//l/+X/5v/m/+f/5//n/+f/6P/o/+n/6f/o/+f/5//m/+j/6P/o/+f/5//m
/+j/6P/o/+j/6P/o/+j/6P/o/+j/6P/o/+j/6P/o/+b/5v/m/+b/6P/o/+j/6P/o/+j/
6P/o/+r/6v/q/+r/6P/o/+j/6P/m/+b/5v/l/+b/5//p/+r/6P/o/+r/6//s/+z/7P/s
/+z/7f/t/+7/7P/s/+z/7f/u//H/8v/z//X/9f/z//L/8f/x//L/8f/w//D/8P/w//L/
8//z//H/7v/t/+z/6f/p/+n/6f/o/+f/5//n/+j/6P/o/+j/6P/m/+X/5P/j/+X/5f/m
/+b/5v/m/+b/5v/l/+f/5P/h/93/2P/V/9T/0v/T/9X/3f/r////GwA+AGkAnADIAOwA
DwEtATgBOgE0AScBBwHGAG0AGQDl/9H/zv/U/9z/4f/k/+r/8P/1//j/+v/6//v/+v/3
//L/8v/y//L/8//0//T/8//z//P/9P/0//X/8//y//L/8v/1//X/9v/2//f/9//3//j/
+P/4//j/+f/5//j/+P/5//v/+//9//3//f/9//3//v/9//7//v/+/wAAAgACAAIAAgAD
AAMAAwAGAAgACAAIAAYABgAJAAoADAAMAAwADQAMAA0ADgAPABMAEwAUABUAGQAaABsA
HAAeACAAIQAjACUAJgAlACcAKwAuADEANAA2ADgAOgA8ADwAPwBCAEQASABJAEwAUABS
AFIAUgBSAFQAVQBVAFcAVwBWAFYAVwBZAFkAVwBUAFIATwBMAEoARQBBAD8AOwA1ADEA
KwAoACMAHwAbABgAEwARAA4ADAALAAgABgAEAAAA/v/8//z/+//7//r/+f/4//f/9v/2
//j/9v/2//X/8//0//T/8//y//L/8v/y//T/9P/0//T/8//y//H/8P/y//L/8f/x//H/
8v/y//L/9P/0//T/8//x//L/8v/y//H/8f/w//D/8v/z//P/8//z//P/8//z//L/8v/y
//L/9P/0//T/9P/1//X/9f/2//b/9f/0//P/9v/2//b/9v/2//b/9f/1//b/9v/2//b/
9v/2//b/9f/z//T/9P/z//T/9f/2//f/+P/4//j/+P/3//b/9f/0//T/9P/0//X/8//z
//T/9P/y//L/8v/x//L/8//0//P/8f/x//H/8v/w//H/8f/v/+//8P/y//T/8//y//H/
8P/x//D/8P/w//H/8f/x//H/8v/y//P/8//y//H/8f/w/+7/7v/u/+//7f/u/+//8P/w
//D/7//v/+//8P/w//H/7//v//D/8P/t/+3/7f/t/+3/7v/w//H/8P/v/+//7v/u/+7/
7v/t//H/8v/y//L/8v/w//D/8P/w//D/8P/w//D/7v/u/+7/7v/w//D/8P/w//D/8P/w
//D/8v/y//L/8v/y//L/8v/y//L/8v/x//H/7//w//D/8P/y//T/9f/2//b/9v/2//b/
9//3//j/+P/4//j/+f/5//n/+f/5//n/9//1//T/9P/3//n/+f/4//j/+P/4//j/9//3
//X/9P/1//T/8f/v/+//7//u/+3/7f/t/+7/7v/u/+7/7v/t/+3/7f/t/+3/7f/u/+7/
7v/s/+z/7P/r/+n/6P/n/+H/2v/V/9T/1v/d/+P/7/8FACEAQwBwAKEAygDuABIBLQE7
AT4BPAE0ARMB1QCCACsA7//V/9H/2P/g/+b/6//y//j/+v/5//z//P/8//v/+v/5//j/
+f/4//f/9//4//j/9//3//X/9v/2//f/+f/4//j/+P/3//f/+P/4//n/+f/5//r//P/8
//z//f/7//r/+v/7//n/+f/7//v//f/9//3//v///wAAAAAAAAAAAgACAAIAAgADAAMA
AwAGAAgACAAIAAYABgAJAAoACgAKAAoACwAOAA8AEAARABMAEwAUABUAFwAYABkAGgAc
AB4AHwAhACQAJgAmACkALAAuADAAMgA0ADYAOAA6AD4AQQBEAEYARQBFAEcASgBLAEwA
TQBOAFIAUwBTAFUAUwBSAFIAUwBRAFEATwBMAEgARQBCAEAAOwA3ADUAMQArACcAIQAe
ABkAFQARAA4ADQALAAgABgACAP7/+//4//j/9v/0//T/8f/x//D/7//w/+//7v/u/+7/
7P/s/+v/6//s/+z/6//q/+r/6v/q/+z/7P/s/+z/6//q/+n/6P/q/+r/6f/p/+n/6v/q
/+r/6P/o/+j/5//p/+r/6v/q/+n/6f/o/+j/6v/r/+v/6//r/+v/6//r/+v/6v/p/+j/
6f/q/+v/7P/t/+3/7f/u/+3/7f/t/+3/7P/s/+z/7P/u/+7/7f/t/+7/7v/u/+7/7P/s
/+z/6//t/+7/7v/t/+v/6//r/+v/6v/q/+r/6v/s/+z/7P/s/+r/6v/q/+v/6//r/+z/
7P/q/+r/6v/p/+n/6f/p/+f/6f/p/+n/6v/o/+n/6f/n/+j/6P/p/+r/6P/o/+j/6P/p
/+j/6P/o/+f/5//n/+f/6P/o/+n/6f/m/+X/5f/k/+X/5v/n/+n/6P/o/+j/6P/m/+b/
5f/l/+b/5v/l/+X/5f/l/+b/5v/n/+f/5//n/+T/5P/l/+X/5//n/+j/6P/m/+b/5v/l
/+X/5v/m/+b/5v/m/+b/5v/m/+b/5v/m/+b/5v/m/+b/5v/m/+b/5v/m/+b/5v/m/+b/
5v/m/+b/5v/m/+b/5v/m/+b/5v/m/+X/4//j/+T/5P/m/+b/6P/p/+r/6v/q/+r/7P/t
/+3/7v/t/+z/6//r/+3/7//v/+//7//v/+3/7P/s/+3/7//v/+7/7v/u/+7/7v/v/+//
7f/s/+v/6v/n/+X/5f/l/+T/4//j/+P/5P/i/+L/4v/i/+L/4//k/+X/4//j/+T/5P/k
/+T/5P/k/+X/4f/g/9//2//U/8//zP/M/8//1f/b/+v/AQAfAEYAcwCgAMoA8AAVASsB
MAEyASwBHQH3ALQAXwARAOH/z//O/9b/3P/j/+j/7P/w//H/8v/0//b/9//0//P/8v/v
/+7/7f/t/+7/7v/t/+3/7f/u/+7/7//x//D/8P/w/+//7//w//D/7f/t/+3/7v/w//D/
8P/x//L/8v/z//X/9f/1//f/9//3//f/9//4//f/+P/4//j/+P/6//r/+v/6//v/+//7
//z//v/+//7//v/+/wEAAgAEAAQABAAFAAYABwAIAAkACwALAAwADQAPABAAEQASABQA
FgAXABkAHAAeAB4AIQAkACYAKAAqACwALgAwADIANAA3ADoAPAA/AD8AQQBEAEUARgBH
AEgASgBLAEsATQBNAEwATABNAE0ATQBLAEgASABFAEIAQAA7ADcANQAxAC0AKQAjACAA
GQAVABEADgALAAkABgAEAAEA/v/8//r/+P/2//T/9P/z//P/8v/x//L/8f/w//D/8P/u
/+7/7f/r/+z/7P/r/+z/7P/s/+z/6v/q/+r/6v/q/+r/6v/q/+z/7P/r/+v/6f/q/+r/
6v/q/+r/6v/p/+n/6v/q/+r/7f/t/+z/7P/q/+v/6//r/+3/7f/t/+3/7f/s/+v/6v/s
/+z/7P/s/+v/6//r/+z/7f/t/+3/7f/u/+7/7v/u/+7/7v/t/+3/7v/u/+7/7v/u/+7/
7v/t/+//8P/w/+//7f/t/+3/7f/s/+z/7P/s/+z/7P/s/+z/6v/q/+r/6//r/+v/7P/s
/+z/7P/s/+v/7f/t/+3/6//r/+v/6//s/+z/7f/t/+v/6v/q/+v/7P/q/+r/6v/q/+v/
6v/q/+r/6//r/+v/6//o/+j/6f/p/+r/6f/p/+j/6v/q/+r/6//p/+r/6//s/+r/6v/p
/+n/6v/q/+n/6f/p/+n/6v/q/+f/5//n/+f/6P/o/+n/6f/n/+f/6P/o/+j/6P/o/+f/
6f/o/+r/6P/o/+b/5v/m/+b/6P/o/+j/6P/o/+j/6P/o/+j/6P/o/+j/6P/o/+j/6P/m
/+b/5v/m/+b/5v/m/+b/5v/m/+b/5v/m/+b/5f/l/+f/6P/o/+j/5v/o/+n/6v/q/+r/
6v/q/+v/6//s/+z/7v/u/+//7//x//H/8f/x/+//7f/s/+z/7//x//H/8P/u/+7/7v/u
/+3/7f/r/+r/6v/q/+j/5//n/+f/5v/l/+P/4//k/+T/5P/k/+T/4//j/+P/4//j/+H/
4v/i/+L/4v/i/+L/4f/j/+T/4f/d/9b/0f/O/8z/zf/R/9n/5//9/xkAOgBpAJ4AyADs
ABEBKwE0ATABKAEbAfkAuABhAA8A4f/P/87/1P/c/+H/5P/q/+7/7//w//L/8v/z//D/
8f/w/+//7v/t/+3/7f/s/+r/6f/r/+z/7P/t/+//7v/u/+7/7f/t/+7/7v/t/+3/7f/u
//D/8P/w//H/8f/w//D/8f/z//P/9f/1//X/9f/1//b/9f/2//b/9v/2//j/+P/4//j/
+f/5//n/+v/8//z//P/+//7/AQACAAIAAgACAAMABAAFAAYABwALAAsADAANAA8AEAAR
ABIAEgAUABUAFwAaABwAHAAfACIAJAAmACgAKgAsAC4AMAAwADMANgA4ADoAOwA+AEIA
QwBEAEUARgBGAEcARwBJAEsASgBKAEsATQBNAEsASABEAEEAPgA8ADgANQA0ADEAKwAn
ACEAHgAZABUAEQAOAAsACQAGAAQAAwAAAP7//P/4//b/9P/0//H/8f/w/+//7v/t/+z/
7P/s/+r/6v/p/+n/6v/q/+n/6P/o/+j/6P/p/+r/6//s/+r/6v/q/+r/6P/o/+f/5//n
/+j/6P/o/+j/6P/o/+f/6P/q/+v/7P/s/+v/6f/o/+r/6//r/+v/6f/p/+n/6f/r/+z/
7f/u/+7/7v/u/+7/7v/t/+z/7P/v/+//7//v//D/8P/w//D/7v/u/+3/7f/w//D/8P/w
//L/8v/y//H/7//w//D/7//v/+//7//v/+7/7v/u/+7/7v/u/+7/7v/s/+z/7P/t/+//
7//w//D/7v/u/+7/7f/r/+v/6//p/+v/6//r/+z/7v/v/+//7f/s/+z/7f/u/+z/7P/s
/+z/6//q/+r/6v/p/+n/6f/p/+r/6v/r/+v/6//r/+z/7P/q/+r/6v/r/+n/6v/r/+z/
7P/s/+v/6//s/+z/6//r/+v/6//s/+z/6f/p/+n/6f/q/+r/6//r/+n/6f/q/+r/6//s
/+3/7f/t/+r/6v/o/+r/6v/q/+r/6v/q/+r/6v/q/+v/7P/t/+7/7f/s/+v/6v/s/+z/
7P/s/+r/6v/q/+r/6v/q/+r/6v/q/+r/6v/q/+r/6v/q/+n/6f/p/+r/6v/r/+z/7//x
//D/8P/w//D/7v/v/+//8P/y//L/8v/z//H/8//z//P/8//z//H/8P/y//P/9f/1//T/
9P/0//T/9P/1//X/8//w/+//7v/r/+n/6f/p/+j/5//n/+f/6P/q/+r/6v/q/+n/6f/p
/+n/6f/p/+r/6v/o/+j/6P/o/+v/6f/k/+H/3//a/9X/0P/Q/9P/1//j//X/EQAzAF4A
kQDAAOgACgEnATkBPgE6ATABFwHjAJQAOQD1/9f/zf/S/9z/4v/l/+z/8v/2//f/+P/4
//r/+//4//f/9v/1//T/8//z//T/9P/z//P/8//0//T/9f/1//T/9P/0//f/9//4//j/
9//3//f/+P/6//r/+v/7//3//P/8//3//f/9//////////////8AAAEAAgACAAIAAAAC
AAIAAgAEAAUABQAFAAgACgAKAAoACAAIAAsADAAMAAwADAANABAAEQASABMAFQAVABYA
FwAbABwAHQAeACAAIgAjACUAJgAoACgAKwAuADAAMgA0ADgAOgA8AD4AQABDAEYASABJ
AEkASwBOAFEAUgBTAFQAVABVAFUAVwBXAFYAVgBXAFUAVQBTAFAATgBLAEgARgBBAD0A
OwA3ADEALQAnACQAHwAbABcAFAARAA8ADAAKAAcABAACAAAA/v/8//r/+v/3//f/9v/1
//T/8//y//L/9P/y//L/8f/x//L/8v/x/+7/7v/u/+7/7v/u/+7/7v/w//D/8P/w//D/
8P/v/+//7f/u/+7/7v/u/+7/7v/t/+//8P/w//D/8P/v/+3/7P/s/+3/7f/t/+//7//v
/+//8v/y//L/8v/w//D/8P/w//H/8f/x//L/8//z//P/8//0//T/9P/0//T/9P/z//P/
9P/0//T/9P/0//T/9P/z//P/9P/0//P/8f/x//H/8f/w//D/8P/w//D/8P/w//D/7v/u
/+7/7//v/+//8P/w//D/8P/w/+//7//v/+//7f/v/+//7//w/+7/7//v/+3/7P/s/+3/
7v/u/+7/7v/u/+3/7P/s/+z/7//v/+//7//s/+z/7f/t/+z/6//r/+r/6v/q/+r/6//t
/+7/7//w/+7/7v/t/+3/7P/s/+v/6//r/+v/7P/s/+v/6//r/+v/6v/q/+v/6//t/+3/
7v/u/+z/7P/s/+v/6//q/+r/7v/u/+z/7P/s/+z/6v/q/+r/6v/s/+z/7P/s/+r/6v/q
/+r/6v/q/+r/6v/q/+r/6v/q/+j/6P/o/+j/6P/o/+j/6P/q/+n/6f/p/+j/6P/o/+j/
6v/r/+z/7P/u/+7/7v/v/+3/7v/u/+7/8P/x//H/8//z//P/8//z//H/8P/w//H/8//z
//L/8v/y//L/8v/z//H/7//u/+3/6v/n/+X/5f/m/+b/5v/n/+f/6P/o/+j/5//m/+T/
4//k/+X/5v/n/+b/5v/m/+b/5v/m/+X/5f/k/+H/2//W/9H/0P/S/9X/2//n//3/GQA5
AGYAlwDCAOoADgErATcBOAE0ASoBCwHPAHoAJQDr/9P/z//S/9j/4P/l/+r/8P/0//X/
9P/2//b/9f/y//P/8v/z//L/8f/x//D/8P/v/+//7f/u/+7/7//x//D/8P/w//H/8f/y
//L/8//z//P/9P/2//b/9v/3//X/9P/0//X/9f/1//f/9//3//f/9//4//n/+v/6//r/
+v/8//z//P/8//3//f/9//7/AAAAAAAAAAAAAAMABAAGAAYABgAHAAgACQAKAAsADQAN
AA4ADwATABQAFQAWABgAGgAbAB0AIAAiACIAJQAoACoALAAuAC4AMAAyADQANgA5ADwA
PgA/AD8AQQBEAEkASgBLAEwATABNAE0ATwBPAE4ATgBPAE0ATQBLAEgARgBDAEAAPgA3
ADMAMQAtACkAJQAfABwAGQAVABEADgAJAAcABAACAAEA/v/8//r/+P/2//T/9P/v/+//
7v/t/+7/7f/s/+z/6v/o/+j/5//p/+r/6v/p/+r/6v/q/+r/6v/q/+r/6v/q/+r/6v/q
/+j/6P/n/+f/5//o/+j/6P/o/+j/6P/n/+f/6P/o/+j/6f/p/+j/6P/o/+n/6f/p/+n/
6f/p/+n/6v/q/+r/6v/q/+r/6v/q/+n/6f/p/+r/6//r/+v/6//s/+z/7P/s/+z/7P/r
/+v/6v/q/+r/6v/s/+z/7P/r/+v/7P/s/+v/6f/p/+n/6f/q/+r/6v/q/+j/6P/o/+j/
5//o/+n/6//p/+n/6v/q/+j/6P/o/+f/6f/p/+n/5//n/+f/5//o/+b/5//n/+X/5v/m
/+f/6P/m/+b/5v/m/+f/5v/m/+b/5//n/+f/5//m/+b/5//n/+b/5f/l/+T/5v/m/+b/
5//l/+b/5//o/+b/5v/l/+X/5P/k/+P/4//j/+P/5P/k/+P/4//j/+P/4//k/+b/5//l
/+X/5v/m/+T/5P/k/+P/5f/m/+b/5P/k/+T/5P/k/+T/5P/k/+T/5P/k/+T/5P/k/+L/
4v/i/+L/5P/k/+T/5P/k/+T/5P/k/+T/5P/k/+T/4v/i/+L/4v/k/+T/5P/k/+T/5P/k
/+P/4//j/+T/5P/i/+L/5P/l/+b/5v/m/+b/6P/p/+n/6v/o/+j/6P/p/+n/6//r/+v/
6//r/+n/6P/o/+n/6//r/+r/6v/q/+r/6v/r/+v/6f/q/+n/6P/l/+H/4f/h/+D/3//f
/9//4P/g/+D/4P/g/+H/4f/h/+H/3//f/+D/4P/e/97/3v/e/93/3//c/9v/2f/U/8//
zP/K/8v/0f/X/+H/9f8RADQAYQCQALwA4gAHASUBMgEyASwBHwEBAcQAcwAhAOX/zf/K
/9D/2P/d/+L/6P/q/+3/7v/w//D/7//u//H/8P/u/+z/6v/p/+r/6v/p/+n/5//o/+j/
6f/p/+j/6P/o/+v/6//s/+z/6//r/+v/7P/t/+z/6//r/+3/7P/s/+3/7//v//H/8f/v
/+//7//w/+//8P/w//D/8f/0//X/9v/4//n/+f/5//j/+v/6//r/+v/6//3//v8AAAAA
AAABAAAAAQACAAMABwAHAAgACQALAAwADQAOABAAEgATABUAGAAaABoAHQAfACAAIQAi
ACYAKAAqACwALgAxADQANgA5ADkAOwA+AD8AQABBAEIARgBHAEcASQBLAEoASgBLAEsA
SwBJAEYARABBAD4APAA5ADUAMwAvACkAJQAfABwAGQAVABEADgAJAAcABAACAP7/+v/3
//T/9P/y//D/8P/v/+//7v/t/+r/6f/o/+j/6v/o/+j/5//n/+j/6P/n/+b/5v/m/+b/
5P/k/+T/5P/m/+b/5v/m/+T/5P/j/+P/5P/m/+f/6P/n/+b/5f/j/+P/5P/k/+T/5f/l
/+T/5P/l/+f/6P/p/+f/5//n/+f/5v/m/+b/5v/m/+b/5v/m/+n/6f/p/+r/6//r/+v/
6//q/+r/6v/q/+z/7P/r/+v/6v/q/+r/6v/s/+z/7P/r/+v/7P/s/+v/7f/t/+3/7f/s
/+z/7P/s/+z/7P/s/+z/6v/q/+r/6//r/+v/7P/s/+z/7P/s/+v/6f/p/+n/5//o/+n/
6v/s/+r/6//r/+n/6v/q/+v/7P/q/+r/6v/q/+v/6v/q/+r/6//r/+v/6//q/+r/6//r
/+r/6f/p/+j/6v/q/+r/6//q/+r/6v/q/+r/6v/p/+n/6f/q/+r/6//p/+n/6v/q/+n/
6f/p/+n/6v/q/+v/6//p/+n/6v/q/+r/6v/q/+n/6//q/+r/7P/u/+3/7P/r/+r/6P/o
/+j/6P/p/+r/6//s/+z/7P/s/+z/7v/u/+7/7v/t/+z/6//q/+z/7P/s/+z/7v/u/+7/
7v/v/+//7//w/+//7v/t/+7/8f/y//L/8v/y//L/8//z//P/8v/x//D/8v/z//b/9//3
//f/9//1//T/9P/1//f/9//2//b/9v/2//b/9//3//f/9v/1//T/7//t/+3/7f/s/+v/
6//r/+7/7v/u/+7/7v/t/+3/7f/r/+v/6//s/+7/7v/u/+7/7P/r/+v/6P/l/+H/3v/X
/9j/2v/d/+H/6f/9/xkAOQBkAJcAxgDsAA4BLQE9AUQBQgE4AR8B5QCUADsA+f/Z/8//
1v/g/+j/7//y//T/+v/9//7//v/+//3//P/7//r/+//6//n/+f/6//r/+f/5//f/+P/4
//n/+v/6//v//P/9//3//v/+/////////wAAAQAAAP////////7//v///wEAAQADAAMA
AwADAAMABAAFAAYABgAGAAYACAAIAAgACAAJAAkACQAMAA4ADgAOAAwADAAPABAAEgAS
ABIAEwAUABUAFgAXABsAGwAcAB0AIQAiACMAJAAkACYAJwApAC4AMAAwADMAOAA6ADwA
PgBCAEQARgBIAEkASwBNAE4AUQBRAFMAVgBbAFwAXQBeAF8AXwBeAF8AXwBeAF4AXwBf
AF8AXQBaAFYAUwBQAE4ARwBDAEEAPQA3ADMALQAqACcAIwAfABwAFwAVABIAEAAPAAwA
CgAIAAQAAgAAAAAA/f/9//z/+//8//v/+v/6//r/+P/4//f/9//4//j/9//2//b/9v/2
//T/9P/0//T/9P/0//T/9P/2//b/9f/1//X/9v/2//b/9v/2//b/9f/1//b/9v/2//X/
9f/0//T/9P/1//X/9f/1//X/9f/1//b/9v/2//b/+P/4//j/+P/3//f/9//4//n/+f/5
//n/+P/4//j/+P/6//r/+f/5//r/+v/6//r/+v/6//r/+f/5//r/+v/5//n/+f/5//n/
+v/6//r/+v/4//j/+P/4//j/+P/4//n/+P/3//f/9v/2//b/9v/1//f/9//3//X/8//z
//P/9P/0//X/9f/z//T/9P/1//b/9P/0//T/9P/1//T/9P/0//X/9f/1//X/8v/y//P/
8//0//P/8//y//T/9P/0//X/9P/0//T/9P/0//T/8//z//T/9P/z//P/8f/x//L/8v/z
//P/8//z//T/9P/1//X/8//z//T/9P/0//T/9P/z//P/9P/0//T/9P/0//T/9P/0//L/
8v/y//L/9P/0//T/9P/y//L/8v/y//L/8v/y//L/8v/y//L/8v/y//L/8v/y//T/8//z
//P/8v/y//L/8v/0//X/9v/2//j/+P/4//n/9//4//j/+P/4//n/+f/7//3//f/9//3/
+//6//r/+//7//v/+v/6//r/+v/6//v/+//5//j/9//2//P/8f/x//H/8P/v/+//7f/u
/+7/7v/w//D/7//v/+//7//v/+//8P/w//D/8P/y//L/7//t/+z/6f/l/+L/2//Y/9b/
1//b/+X/8/8HACMASAB1AKQAzgD4ABsBNQE+AUABPAExAQ8B0AB9ACcA7f/V/9T/3P/k
/+n/8P/0//j/+f/6//z//P/9//7////8//n/+P/3//f/+P/4//f/9//1//b/9v/3//n/
+P/4//j/+f/5//r/+v/3//f/9//4//j/+P/4//n/+f/4//j/+f/5//n/+//7//n/+f/5
//r/+f/6//r/+v/4//r/+v/6//z//f/9//3//P/+//7//v/+//7/AQACAAIAAgACAAMA
BQAHAAkACwALAAsADAANABEAEgATABQAFAAWABcAGQAcAB4AHgAhACQAJgAoACoALQAw
ADMANgA4ADsAPgBAAEMAQwBFAEgASwBMAE0ATgBOAE8ATwBRAFMAUgBSAFMAUwBTAFEA
TgBMAEkARgBEAEEAPQA7ADcAMwAvACkAJgAhAB0AGQAWABEADwAMAAoABwAEAAIAAAD8
//r/+P/4//P/8//y//H/8f/x//H/8v/y//D/8P/v/+//8P/w/+//7v/u/+7/7v/u/+7/
7v/u/+3/7P/r/+r/6v/q/+n/6f/q/+z/7f/u/+7/7v/u/+3/6//s/+z/7P/r/+v/6v/q
/+z/7f/t/+3/7f/t/+3/7f/u/+7/7v/u//D/8P/w//D/7//v/+//8P/w/+//7v/t//D/
8P/w//D/8P/w/+//7//u/+7/7v/u/+//8P/x//H/8f/y//L/8f/v/+//7//v//D/8P/w
//D/7v/u/+7/7v/s/+z/7P/t/+3/7f/u/+7/7v/u/+7/7f/v/+//7//t/+v/6//r/+z/
7P/t/+3/6//s/+z/7f/u/+z/7P/s/+z/6//q/+r/6v/r/+v/6//r/+z/7P/t/+3/7P/r
/+v/6v/s/+z/7P/t/+z/7P/s/+z/7P/s/+v/6//q/+r/6f/p/+n/6f/q/+r/6v/r/+z/
7f/q/+r/6//r/+v/6//s/+z/6v/q/+r/6f/p/+r/6v/q/+j/6v/q/+r/6v/q/+r/6v/q
/+z/7P/s/+z/6v/q/+r/6v/o/+j/6P/o/+r/6v/q/+r/6v/q/+r/6v/q/+r/6v/q/+r/
6v/q/+r/6v/q/+r/6v/q/+r/6v/q/+z/7P/s/+z/7P/s/+z/7P/t/+7/7//w//D/8P/w
//D/8v/y//L/8v/y//L/8v/y//L/8v/y//L/8v/y//L/8v/w//D/8P/w/+//7v/t/+z/
6f/o/+f/5v/m/+b/5v/m/+j/6P/o/+j/6P/o/+j/6P/o/+j/6P/o/+j/6P/o/+j/5P/i
/+D/3v/b/9j/1f/S/9r/4P/m/+z/CwAoAEUAYgCLALQA3QAGAREBGgEjASwBAAHWAKwA
ggBYAA==
         </WaveFormData>
      </LeadData>
      <LeadData>
         <LeadByteCountTotal>10000</LeadByteCountTotal>
         <LeadTimeOffset>0</LeadTimeOffset>
         <LeadSampleCountTotal>5000</LeadSampleCountTotal>
         <LeadAmplitudeUnitsPerBit>4.88</LeadAmplitudeUnitsPerBit>
         <LeadAmplitudeUnits>��V</LeadAmplitudeUnits>
         <LeadHighLimit>2147483647</LeadHighLimit>
         <LeadLowLimit>268435456</LeadLowLimit>
         <LeadID>V6</LeadID>
         <LeadOffsetFirstSample>0</LeadOffsetFirstSample>
         <FirstSampleBaseline>0</FirstSampleBaseline>
         <LeadSampleSize>2</LeadSampleSize>
         <LeadOff>FALSE</LeadOff>
         <BaselineSway>FALSE</BaselineSway>
         <ExcessiveACNoise>FALSE</ExcessiveACNoise>
         <MuscleNoise>FALSE</MuscleNoise>
         <LeadDataCRC32>400025378</LeadDataCRC32>
         <WaveFormData>
7P/s/+z/7P/s/+z/7P/s/+z/7P/s/+z/6v/q/+r/6v/s/+z/7P/s/+7/7v/u/+7/7v/u
/+7/7v/s/+z/7P/s/+z/7P/s/+z/7P/s/+z/7P/s/+z/7f/v/+//8P/w//D/8P/x//H/
8f/v/+//8P/w//L/9f/2//f/8//1//X/8v/y//T/9P/0//T/9P/0//T/9P/0//T/8//y
//H/7//t/+3/7P/r/+r/6f/p/+r/6v/q/+r/6v/q/+r/6f/p/+r/6v/q/+r/6v/q/+r/
6v/q/+v/6f/n/+b/4//e/9j/1v/W/9b/2v/f/+r/+/8RAC4AUgB3AJYAtQDVAOUA5gDg
ANoAygCqAHcAOQAHAOz/4f/h/+f/6f/s/+3/8P/z//b/+P/3//f/9f/0//X/9P/z//H/
7//u//D/8P/x//H/8v/y//L/8v/w//D/8P/w//L/8//z//T/8v/y//L/8//1//X/9f/1
//X/9f/1//b/9P/0//X/9f/1//X/9f/2//f/9//3//f/+v/7//v/+//6//v/+//8//z/
/P/8//z//P/9////AAACAAIAAgADAAMABAAEAAYABgAGAAcABwAKAAsACwANAAwADgAP
ABEAEwAUABYAGAAZABsAHAAeACAAIgAiACQAJgAoACoAKwArACwALgAxADEAMwA0ADUA
NgA2ADgAOAA2ADYANgA2ADgAOAA3ADYANgAzADIAMAAqACkAJwAkACEAHgAaABcAFAAQ
AA0ACwAKAAkABwAFAAAA/v/+//z//P/6//r/+f/2//X/9P/z//L/8v/y//L/8v/x//H/
8P/w//D/7//v/+//7//v/+//7f/t/+3/7f/t/+3/7f/s/+z/7P/r/+v/7f/t/+3/7v/u
/+3/7f/t/+3/7f/t/+3/6v/q/+r/6//t/+3/7v/u/+7/7v/u/+7/7v/u/+7/7//t/+3/
7f/t/+3/7f/t/+3/7f/t/+3/7f/u/+7/7v/v/+//7//u/+7/7P/u/+z/7P/u/+//7//v
/+//7//v/+//8f/w//D/8P/v/+7/7f/s/+7/7v/t/+3/7f/t/+3/7f/t/+3/7f/t/+//
7//v/+//7f/s/+z/7P/u/+7/7v/v/+//7//u/+7/6//r/+v/6//t/+3/7f/t/+v/6v/q
/+v/7//w//D/7//r/+v/6//r/+3/7f/t/+3/7P/s/+z/7P/t/+3/7f/u/+7/7//v/+//
7//v/+//7v/u/+7/7f/t/+z/7P/t/+3/7v/v/+//7//u/+3/7f/u/+7/7v/u/+7/7v/u
/+7/7v/u/+7/7v/u/+7/7v/u/+7/7v/u/+7/7v/u/+7/7v/u/+7/7v/u/+7/7v/u/+7/
7v/u//D/8P/w//D/7v/u/+7/7v/s/+z/7P/s/+3/7v/v//D/8P/w//H/8//x//L/8v/y
//L/8//z//P/8f/x//L/8v/0//f/+P/5//f/+f/5//b/9v/4//j/+P/2//b/9v/2//j/
+P/4//f/9v/1//P/8f/x//D/7//u/+//7//w//D/8P/w//D/8P/t/+v/6v/q/+v/7P/t
/+7/7v/u/+7/7v/r/+v/6f/o/+f/5P/g/9z/3P/c/97/4//s//v/DwAmAEgAbwCQAK8A
ywDhAOwA6gDkANoAwACRAFMAGQD2/+f/4//l/+n/7P/t//D/9f/6//z//f///////v/5
//j/+v/5//j/+P/2//b/9//3//b/9v/2//b/9P/0//T/9P/2//f/9//4//j/+P/4//n/
+f/5//n/+f/7//v/+//8//z//P/9//3//f/9//3//v/9//3//f/9/wAAAQABAAEAAAAB
AAEAAgAEAAQABAAEAAQABQAHAAgABgAGAAYABwAJAAoACgAMAA4ADgAPAA8AEgATABMA
FQAWABgAGQAbABoAGgAbABwAIAAjACUAKAApACoAKQAqACwALgAwADEANAA2ADkAPQA8
AD0APQA9AD4APgBAAEAAQABAAEAAQABCAEIAQQBAAEAAPQA8ADoANQAzADAALAApACYA
IgAfAB4AGgAXABUAEAAPAA0ACwAKAAgACAAGAAIAAAAAAP///v/9//z/+//6//r/+v/6
//r/+f/5//j/+f/6//r/+//5//n/+f/5//v/+//7//v/+v/5//j/9v/4//j/9//3//n/
+f/5//r/+v/5//n/+f/5//n/+f/5//b/9v/2//f/9f/1//b/9v/3//j/+f/6//n/+P/3
//f/+f/5//n/+f/7//v/+//7//r/+f/4//f/+P/4//j/+f/7//v/+v/6//r//P/6//r/
+v/7//v/+//6//n/+P/3//j/+P/5//r/+v/6//r/+v/4//j/9//3//n/+f/5//n/9//3
//f/9//3//f/9//3//n/+P/4//j/9v/2//b/9//1//X/9P/0//X/9f/1//X/8//z//P/
8//z//L/8v/z//f/+P/4//f/9f/1//X/9f/z//P/8//z//L/8v/y//L/8//z//P/9P/0
//X/9f/1//X/9f/1//T/8v/y//H/8f/y//L/8//z//T/9f/1//X/9P/z//P/9P/y//L/
8v/y//b/9v/2//T/9P/0//T/9P/0//T/9P/0//T/8v/y//L/8v/y//L/8v/y//L/8v/y
//L/9P/0//T/9P/0//T/9P/0//L/8v/y//L/8v/y//L/8v/y//P/9f/1//j/+P/4//j/
9//3//f/9//5//r/+v/7//v/+//7//n/+f/5//b/9v/5//r/+//8//z//P/8//z/+v/6
//n/+P/3//X/8//z//L/8f/w/+//7//w//D/8P/w//D/8P/w/+//7//w//D/8P/w//D/
8P/w//D/8P/v/+//7f/q/+f/4P/a/9r/3P/g/+T/6//6/xEAKQBIAG4AjQCqAMkA3wDp
AOgA5ADeAMYAmgBfACUA+//m/+H/5//r/+//8P/1//j/+f/6//z//f/7//n/+P/3//b/
9v/1//T/9P/2//b/9//3//T/9P/0//T/9v/2//b/9v/0//X/9f/2//b/9v/2//f/+P/5
//r/+//6//n/+P/4//j/+P/5//n/+f/5//n/+v/9//3//f/9//7///////////////7/
/v///wAAAQACAAAAAQADAAQABAAEAAQABQAHAAgACAAKAAoACgALAAsADAANAA0ADwAQ
ABIAEwAVABUAFgAYABoAHQAfACAAIgAiACQAJAAmACoALAAuAC8ALQAuADAAMwAxADMA
NAA1ADcAOAA7ADwAOgA6ADoAOgA4ADgANwA2ADQAMQAwAC4AKAAnACUAIgAdABoAFgAT
ABIADgALAAkACAAHAAUAAwD+//z//P/6//j/9v/2//X/9P/z//L/8f/y//L/8v/y//L/
8f/x//D/8P/w/+//7//v/+//7//v//H/8f/x//H/8P/v/+7/7P/t/+7/7v/v/+3/7f/t
/+7/7P/r/+v/6//t/+3/7f/t/+z/7P/s/+3/7f/t/+7/7v/u/+7/7v/u/+z/7P/s/+3/
7//v/+//7//v/+//7//v/+//7//v/+//8P/w//D/8f/x//H/8P/w//D/8v/w//D/7v/v
/+//7//x//H/8f/x/+//7v/u/+7/7P/s/+z/7P/t/+7/7v/v/+3/7f/t/+3/7//v/+//
7//t/+3/7f/t/+//7v/u/+7/7v/u/+7/7//t/+3/7P/s/+3/7f/t/+3/7f/t/+3/7f/r
/+r/6v/r/+z/7P/r/+n/6v/r/+z/7f/s/+v/6v/p/+n/6v/r/+z/6//r/+v/7P/q/+v/
6//r/+n/6f/p/+j/6f/q/+r/6//q/+r/6//r/+v/6//q/+n/6f/p/+r/7P/s/+z/7P/s
/+r/7P/s/+z/7P/q/+r/6v/q/+z/7P/s/+z/6v/q/+r/6v/q/+r/6v/q/+z/7P/s/+z/
6v/q/+r/6v/s/+z/7P/s/+r/6v/q/+r/6v/q/+r/6v/s/+z/7f/v/+3/7v/u/+7/8P/x
//H/8f/v/+//8P/w//H/8//z//P/8//1//X/8v/y//T/9P/0//L/8v/y//L/9P/0//T/
8//w/+//7f/r/+3/7P/r/+r/6f/p/+r/6v/q/+r/6v/q/+z/6//r/+z/6v/q/+r/6v/o
/+j/6P/o/+n/5//l/+T/4//e/9j/1v/W/9j/2v/f/+j/+f8PAC4AUABzAJIAswDPAN8A
5ADgANoAzgC0AIUARwATAPD/4f/f/+P/6f/u//H/8v/1//b/9v/3//n/9//2//X/9P/y
//H/8P/w//D/8P/x//H/8P/w//D/8P/y//L/8v/y//L/8//z//T/8//y//H/8f/z//P/
8//z//T/9f/2//j/9v/2//f/9//3//f/9//4//n/+f/5//n/+P/5//n/+f/4//n/+f/6
//z//P/8//z//P/9////AAAAAAAAAAABAAMABAAEAAYABgAGAAcABwAIAAkACQALAA4A
EAARABMAEwAUABYAGAAZABsAHAAeACAAIgAiACQAJgAoACoAKwAtAC4AMAAzADEAMwA0
ADUANgA2ADgAOAA6ADoAOgA6ADgAOAA3ADYANgAzADIAMAAuAC0AKwAoACMAIAAcABkA
FgASAA8ADQAKAAkABwAFAAIAAAAAAP7//P/6//r/+f/4//f/9v/1//b/9v/2//b/9P/z
//P/8v/y//L/8f/x//P/8//z//P/8v/x//D/7//v/+//7//u/+//8P/w//H/7//v/+//
8P/y//H/8f/x/+//7//v/+//7//w//H/8//x//H/8v/y//L/8v/y//L/8P/w//D/8f/x
//H/8f/x//P/8//z//P/8//z//P/8//0//T/9P/1//X/9f/0//T/8v/0//L/8v/0//X/
9f/1//X/9f/1//X/8//y//L/8v/0//T/9P/0//L/8v/x//H/8f/x//H/8f/z//P/8//z
//H/8f/x//H/8//y//L/8v/y//L/8v/z//P/8//y//L/8f/x//H/8f/v/+//7//v//H/
8P/w//H/8v/y//H/7//v/+//7//v/+//7//v/+//8P/w//D/8P/x//H/8f/y//H/8f/w
/+//7//v/+//7v/w//D/7//v/+7/7v/v/+//7v/v/+//7//u/+3/7f/u//D/8P/w//D/
8P/w//D/8P/w//D/8P/w//D/8P/w//D/8P/u/+7/7v/u//D/8P/w//D/8P/w//D/8P/u
/+7/7v/u/+7/7v/u/+7/7v/u/+7/7v/s/+z/7P/s/+3/7v/v//D/7v/v//H/8f/y//L/
8v/y//P/8//z//P/9f/2//b/9//3//f/9//1//f/9//0//T/+P/4//j/+P/2//b/9v/2
//b/9v/1//T/9f/z//H/8f/u/+3/7P/r/+v/7P/s/+z/7P/s/+z/7P/t/+3/7v/u/+3/
7P/r/+r/7P/s/+z/6//t/+3/6v/l/+D/3P/a/9j/2P/a/9//6P/5/w0AJgBIAHEAlACx
AM8A4wDoAOIA2gDSALgAiQBJABMA8v/h/9//5f/p/+z/7//y//X/9v/2//f/9//3//T/
9f/0//T/8//y//L/8P/w//H/8f/y//L/8v/y//T/9P/0//T/8//z//L/8v/y//L/8v/z
//X/9f/1//X/9f/1//X/9v/2//b/9//3//f/9//3//j/+f/5//n/+f/6//v/+//7//v/
+//6//r//P/8//z//P/+////AQACAAAAAAAAAAEAAQACAAIABAAGAAYABwAHAAoACwAL
AA0ADQAOAA4ADwATABQAFgAYABkAGwAcAB4AIAAiACIAJAAmACgAKgArAC0ALgAwADMA
MQAzADQANQA0ADQANgA2ADcAOAA5ADoAOgA6ADkAOAA2ADMAMgAwAC4ALQArACgAIwAg
ABwAGQAWABIADwANAAwACwAJAAcABAACAAIAAAD8//r/+v/5//j/9//2//X/9v/2//b/
9v/0//P/8//y//L/8v/x//H/8f/x//H/8f/y//P/9P/1//P/8//z//L/8v/y//H/8f/x
//H/8f/y//L/8f/x//H/8//z//P/8//w//D/8P/x//P/8//0//T/8v/y//L/8v/z//T/
9f/3//X/9f/1//X/8//z//P/8//0//X/9v/3//b/9v/2//f/9//3//b/9v/4//r/+P/4
//j/+f/5//n/9//3//f/9//1//T/9P/0//b/9v/2//b/+P/4//f/9//1//X/9f/1//b/
9//4//n/+P/3//b/9f/1//T/9P/0//b/9v/2//f/9//3//b/9v/1//X/9f/1//X/9f/1
//X/9f/0//T/9f/1//b/9v/1//P/8//z//P/9P/1//b/9//1//T/8//y//X/9f/1//b/
9P/1//X/9f/1//X/9f/0//T/9P/z//P/8v/y//P/8//0//X/9f/1//T/8//z//T/9v/2
//b/9v/4//b/9P/y//T/9P/0//T/9P/0//T/9P/0//b/9v/2//b/9P/0//T/9P/0//T/
9P/0//T/9P/0//T/9P/0//T/9P/y//L/8v/y//T/9P/0//T/9P/0//T/9P/2//b/9//5
//n/+v/6//r/+P/5//n/+f/5//n/+v/6//n/+//7//v/+f/7//v/+P/5//z//f/+//3/
/P/7//r//P/8//z/+//4//f/9f/z//P/8v/x//D/8f/x//L/8v/0//T/9P/0//L/8f/x
//L/8v/y//L/8v/w//D/8P/w//P/8f/t/+r/6f/k/97/3P/a/9z/4P/n//T/BwAhAEAA
ZgCNAKoAxwDfAO0A7gDoAN4AzACmAG8ALwABAOr/4//l/+v/7//w//P/9v/5//r/+v/7
//3//f/6//f/+P/4//f/9v/2//b/9v/3//f/+P/4//j/+P/4//j/+P/4//j/+f/5//r/
+v/6//r/+//7//v/+//7//3//f/9//7//v/+//////////////8AAAEAAQABAAEAAAAB
AAEAAQACAAMAAwAEAAYABgAGAAYABAAFAAcACAAIAAgACAAJAAsADAAMAA4ADwAOAA4A
DQAPABEAEgAVABYAGAAZABsAHAAcAB0AHgAhACMAJAAmACgAKgAqACwALgAwADIAMwAz
ADQANgA5ADkAOwA8AD0APAA8AD4APgBAAEAAQABAAD4APgA9ADwAOgA3ADYANAAuAC0A
KwAoACUAIgAeABsAGAAUABEADwAMAAsACQAHAAQAAgACAAAAAAD+//7//f/6//n/+P/3
//T/9P/0//T/9v/1//X/9P/2//b/9f/1//P/8//z//P/8//z//P/8//z//P/8//y//T/
9P/z//P/8f/x//H/8v/y//H/8f/x//P/8//z//P/8v/y//L/8//x//H/8v/y//T/9P/0
//T/9P/0//T/9f/1//X/9f/1//X/9f/1//X/9f/1//X/9f/2//b/9v/3//X/9f/0//T/
9v/4//b/9v/2//f/9//3//f/9//3//f/9f/0//T/9P/0//T/9P/0//T/9P/z//P/8//z
//P/8//z//P/8//z//P/8//z//P/8//y//L/8v/y//L/8v/z//P/8//y//L/8f/x//H/
8f/z//P/8//z//H/8P/w//H/8f/y//L/8f/x//H/8f/x/+//7//v/+//8P/w//D/8P/x
//H/8f/y//D/8f/x//H/7//v/+//7v/w//D/7//v/+7/7v/v/+//7//v/+7/7f/v/+//
8P/y//D/8P/w//D/7v/u//D/8v/y//D/8P/w//D/7v/u/+7/7v/w//D/8P/w/+7/7v/u
/+7/7v/u/+7/7v/u/+7/7v/u/+7/7v/u/+7/7v/u/+7/7v/u/+7/7v/u/+7/7v/u/+7/
7f/v/+//8P/y//L/8v/z//H/8f/x//H/9P/0//X/9//3//f/9f/3//f/9P/0//b/9v/2
//b/9v/2//b/9v/2//T/8//y//H/7f/r/+v/6v/q/+r/6v/r/+r/6v/q/+r/6P/o/+j/
5//o/+r/6//s/+z/7P/s/+z/6v/q/+n/6f/n/+T/4f/c/9j/2P/a/9z/3v/l//b/CwAh
AEIAaACLAKgAxQDdAOUA5ADgANYAwACWAFsAHwD1/+T/3//h/+X/6f/s/+//9P/3//b/
9P/1//X/9f/0//X/9P/0//P/8v/y//D/8P/x//H/8P/w//D/8P/w//D/8P/w//D/8f/x
//L/8v/y//L/8//z//P/8//z//P/8//z//T/9P/0//X/9f/3//f/9//4//n/+f/5//n/
+P/5//n/+f/6//v/+//8//z//P/8//z//v///wEAAgACAAIAAgADAAEAAgACAAQABgAG
AAcABwAKAAsACwANAA4AEAARABMAEwAUABYAGAAZABsAHAAeACAAIgAiACQAJgAoACoA
KwArACwALgAxADMANQA2ADcANgA2ADgAOAA6ADoAOgA6ADgAOAA3ADYANAAxADAALgAq
ACkAJwAkAB8AHAAYABUAEgAOAAsACQAEAAMAAQD///3//P/9//z/+P/2//b/9f/2//X/
9P/z//T/9P/0//T/8//x//D/7v/w//D/7//v//H/8f/x//H/7//v/+//7//v/+//7//u
/+z/7P/r/+v/7f/t/+3/7v/u/+3/7f/t/+3/7f/t/+3/7P/s/+z/7f/t/+3/7v/u/+7/
7v/u/+7/7v/u/+7/7//t/+3/7f/t/+3/7f/t/+3/7//v/+//7//y//L/8v/z//H/8f/w
//D/7v/w/+7/7v/w//H/8f/x/+//7//v/+//7//u/+7/7v/u/+7/7v/u//D/8P/v/+//
8f/x//H/8f/v/+//7//v/+3/7f/t/+3/7f/s/+z/7P/s/+z/7P/t/+3/7f/s/+z/6//r
/+v/6//t/+3/7f/t/+3/7P/s/+3/7v/u/+3/6//q/+v/7P/t/+v/6//r/+v/7P/s/+z/
7P/r/+v/6//s/+r/6//r/+v/6f/p/+n/6P/q/+r/6f/p/+r/6v/r/+v/7P/t/+3/7f/q
/+n/6f/q/+r/6v/q/+r/7P/s/+z/6v/q/+z/7P/s/+z/6v/q/+r/6v/q/+r/6v/q/+r/
6v/q/+r/6v/q/+r/6v/q/+r/6v/q/+r/6v/q/+r/6P/o/+j/6P/p/+r/6//s/+r/6v/q
/+r/6v/q/+r/6v/o/+j/6f/r/+v/7P/s/+z/7v/v/+//7//v/+//8P/w//H/8//z//P/
8f/z//P/8P/w//L/8v/y//L/8v/y//L/8P/w//D/7//w/+//7f/r/+n/6P/n/+b/5f/l
/+b/5v/o/+j/6P/o/+j/5//n/+j/6P/o/+j/6P/n/+b/5f/k/+X/5//l/+L/4f/c/9j/
1v/U/9T/1v/Z/+L/8f8FAB4AQABlAIgApQDDANsA5gDiANoA0gC6AI8AVQAbAPL/3//d
/+H/5f/o/+v/7v/v//D/8P/z//P/8f/y//P/8v/x/+//7f/s/+7/7v/v/+//7P/s/+z/
7P/s/+z/7P/s/+z/7f/t/+7/7v/u/+7/7//t/+3/7f/t/+//7//v//D/8P/w//H/8f/x
//H/8f/y//H/8f/x//H/9P/1//X/9f/4//n/+f/6//j/+P/4//j/+P/5//v//P/+//7/
/v////3//v/+/wAAAgACAAMAAwAEAAUABQAHAAgACgALAA0ADwAQABIAFAATABUAFgAY
ABoAHAAcAB4AIgAkACYAJwApACoALAAvAC0ALwAwADEAMgAyADQANAA2ADYANgA2ADYA
NgA1ADQANAAxADAALgAqACkAJwAkACEAHgAaABcAFAAQAA0ACwAIAAcABQADAP7//P/8
//r/+P/2//b/9f/2//X/9P/z//D/8P/w//D/8P/v/+//7v/u/+7/7f/t/+//7//v/+//
7f/t/+3/7f/v/+//7//u/+z/7P/r/+v/7f/t/+3/7v/s/+v/6//r/+v/6//r/+v/7P/s
/+z/7f/v/+//8P/w/+7/7v/u/+7/7v/u/+7/7//v/+//7//v//H/8f/x//H/8f/x//H/
8f/w//D/8P/x//H/8f/w//D/8v/0//L/8v/0//X/9f/1//T/8//y//H/8//y//L/8v/w
//D/8P/w//L/8v/x//H/7//v/+//7//x//H/8f/x//P/8//z//P/8f/w//D/8P/w//D/
8P/x//H/8f/w//D/8f/x//H/8f/x//H/8f/x//H/8P/w//H/8f/y//L/8f/x//H/8f/x
/+//7//v/+//7//w//H/8v/y//H/8P/w//D/8f/x//H/8f/x//H/8P/w//D/7//v//D/
8P/x//H/8P/x//H/8f/y//H/8f/y//D/8P/w//D/8v/y//L/8v/0//P/8v/x//D/7v/u
/+7/7v/v//D/8f/y//L/8v/y//L/9P/0//T/9P/z//L/8f/w//L/8v/y//L/9P/0//T/
9P/0//T/9P/0//L/8v/y//P/9//3//j/+P/4//j/+f/5//j/9//2//b/9//5//z//f/9
//v//f/9//r/+v/8//z/+v/6//r/+v/8//z//P/8//v/+v/5//f/8//z//L/8f/y//H/
8f/y//P/9P/1//b/9P/0//P/8//y//L/8v/y//L/8v/y//L/8v/x//H/7//s/+f/5P/g
/+D/5P/k/+b/6//6/w0AJQBEAGoAjwCsAMkA3wDtAPAA7ADkANAAqABtADEAAwDs/+P/
5//v//P/9v/3//r///8AAAIAAQABAP///v/9//7//v/9//z//P/6//r/+//7//r/+v/6
//r/+//8//3//v/+//////8AAP7//v/+///////////////9//3//f/+/wAAAAABAAEA
AQABAAEAAgAFAAUABQAFAAQABQAFAAUABAAFAAUABgAJAAoACwAMAAsACwAMAAwADgAO
AA4ADwANAA4ADgAQABIAEgATABMAFQAXABgAGwAaABwAHQAfAB8AIAAiACQAJgApACsA
LgAwADIAMgA0ADUANgA3ADcAOQA6ADwAPwBBAEMARABFAEQARABGAEYARgBGAEYARgBG
AEYARQBEAEAAPQA8ADoANgA1ADMAMAArACgAJAAhAB4AGgAXABUAEgARAA8ADQAMAAoA
CgAIAAQAAgACAAEAAgABAAAA///+//7//v/+//z/+//7//r//P/8//v/+//7//v/+//7
//n/+f/5//n/+f/5//n/+P/6//r/+f/5//n/+f/5//r/+v/5//n/+f/5//n/+f/5//j/
+P/4//n/+f/5//r/+v/4//j/+P/4//j/+P/4//n/+//7//v/+//7//v/+//7//3//f/9
//3//P/8//z//f/9//3//P/8//z//v/8//z//P/9//3//f/9//3//f/9//v/+v/6//r/
/P/8//z//P/8//z/+//7//v/+//7//v/+f/5//n/+f/5//n/+f/5//v/+v/6//r/+f/4
//f/9//5//n/+P/4//n/+f/5//n/+f/5//n/+f/7//r/+v/7//z//P/7//n/9//3//f/
9//5//n/+f/5//j/+P/4//j/+f/5//n/+v/4//n/+f/5//n/+f/5//j/+P/4//f/9//4
//j/+f/5//j/+f/5//n/+v/5//n/+v/4//j/+P/4//j/+P/4//j/+P/2//b/9v/2//b/
9v/2//b/+P/4//j/+P/2//b/9v/2//j/+P/4//j/9v/2//b/9v/4//j/+P/4//b/9v/2
//b/9v/2//b/9v/5//v/+//8//z//P/8//3//f/9//3//f/8//z//f///wEAAQD//wEA
AQD+//7/AAD+//7//v/+/wAAAAAAAAAA/v/9//z/+//5//f/9//2//f/9v/1//X/9f/0
//P/8v/0//T/9P/z//P/9P/0//T/9P/0//T/9P/2//b/9f/x//H/8P/r/+j/5P/g/+D/
3v/i/+f/8v8BABMALgBQAHUAlgC1ANMA5wDuAOwA6ADeAMYAmQBdACUA/P/p/+f/7f/x
//T/9//6//v//P/8//3//f/9//7////+//3/+//5//j/+P/4//n/+f/2//b/9v/2//j/
+P/4//j/9v/3//f/+P/4//j/+P/5//f/9//3//f/9//3//f/+P/4//j/+f/5//f/9//3
//j/9//3//f/9//2//f/9//3//j/+f/5//r/+v/6//r/+v/4//n/+//8//7//v/+////
AQACAAIABAAEAAQABQAFAAYABwAHAAkACAAKAAsADQARABIAFAAWABcAGQAaABwAHwAi
ACMAJgAmACgAKgArAC0ALgAwADMANQA3ADgAOQA4ADgAOgA6ADwAPAA8ADwAPAA8ADsA
OgA4ADUANAAyADAALwAtACoAJwAkACAAHQAaABYAEwARAAwACwAJAAcABAACAAIAAAD+
//z//P/7//j/9//2//X/9f/2//f/+P/2//X/9f/0//T/9P/z//P/8//z//P/8//z//P/
8//z//H/8f/x//D/8P/w/+//7//x//H/8f/y//L/8f/x//H/8f/x//H/8f/w//D/8P/x
//H/8f/y//L/8v/y//L/8v/y//L/8v/z//H/8f/x//H/8//z//P/8//x//H/8f/x//L/
8v/y//P/9f/1//T/9P/y//T/8v/y//T/9f/1//X/9f/1//X/9f/z//L/8v/y//T/9P/0
//T/9P/0//P/8//y//H/8P/v//H/8f/x//H/8//z//P/8//z//L/8v/y//D/8P/w//H/
8f/x//D/8P/x//H/8f/x//H/8f/x//H/7//u/+7/7//v//D/8P/v/+7/7//w//H/8f/x
//H/8f/w//D/8P/w/+//7//v//D/7v/v/+//7//v/+//7//u//D/8P/v/+//8P/w//H/
8f/x//H/8P/v//D/7//v//D/8P/w//D/8P/w/+7/7v/u/+7/8P/w//D/8P/w//D/8P/w
//D/8P/w//D/7v/u/+7/7v/s/+z/7P/s/+7/7v/u/+7/8P/w//D/8P/w//D/8P/w//D/
8P/w//D/7v/u/+7/7v/u/+7/7v/u//D/8P/w//D/8P/w//D/8P/x//L/8//0//T/9P/0
//T/9v/2//b/9v/2//b/9v/2//b/9v/2//b/9v/2//b/9v/0//T/9P/0//P/8v/x//D/
7//u/+3/7P/q/+r/6v/q/+z/7P/s/+z/7P/s/+z/7P/s/+z/7P/s/+z/7P/s/+z/6v/o
/+b/5P/h/97/2//Y/93/4v/n/+z/AwAYAC0AQgBkAIQApADEAMsA0ADVANoAugCcAH4A
YABCAA==
         </WaveFormData>
      </LeadData>
   </Waveform>
</RestingECG>
