# Supplementary material for: Detection of Left Atrial Enlargement Using a Convolutional Neural Network-Enabled Electrocardiogram
Source: Front Cardiovasc Med. 2020 Dec 17;7:609976. doi: 10.3389/fcvm.2020.609976 (PMC7773668; doi:10.3389/fcvm.2020.609976)
Supplement: Supplementary file 4 [file Data_Sheet_4.ZIP › normal3/1802031836_1260_0000000M.XML]

<?xml version="1.0" encoding="Windows-1252"?>
<!DOCTYPE RestingECG SYSTEM "restecg.dtd">
<RestingECG>
   <PatientDemographics>
      <PatientID>1802031836</PatientID>
      <PatientAge>69</PatientAge>
      <AgeUnits>Years</AgeUnits>
      <Gender>Male</Gender>
      <PatientLastName>luweijia</PatientLastName>
   </PatientDemographics>
   <TestDemographics>
      <DataType>Resting</DataType>
      <Site>1</Site>
      <AcquisitionDevice>MAC55</AcquisitionDevice>
      <Status>Unconfirmed</Status>
      <Priority>Normal</Priority>
      <AcquisitionTime>09:55:29</AcquisitionTime>
      <AcquisitionDate>08-04-2016</AcquisitionDate>
      <CartNumber>1</CartNumber>
      <AcquisitionSoftwareVersion>009C</AcquisitionSoftwareVersion>
      <XMLSourceVersion>MAC5000 v1.0</XMLSourceVersion>
   </TestDemographics>
   <RestingECGMeasurements>
      <VentricularRate>67</VentricularRate>
      <AtrialRate>67</AtrialRate>
      <PRInterval>158</PRInterval>
      <QRSDuration>80</QRSDuration>
      <QTInterval>384</QTInterval>
      <QTCorrected>405</QTCorrected>
      <PAxis>76</PAxis>
      <RAxis>69</RAxis>
      <TAxis>55</TAxis>
      <QRSCount>11</QRSCount>
      <QOnset>220</QOnset>
      <QOffset>260</QOffset>
      <POnset>141</POnset>
      <POffset>187</POffset>
      <TOffset>412</TOffset>
      <ECGSampleBase>500</ECGSampleBase>
      <ECGSampleExponent>0</ECGSampleExponent>
   </RestingECGMeasurements>
   <Diagnosis>
      <Modality>Resting</Modality>
         <StatementCount>4</StatementCount>
         <LabelText>12SL ��ϳ���</LabelText>
      <DiagnosisStatement>
         <StmtText>�������</StmtText>
      </DiagnosisStatement>
      <DiagnosisStatement>
         <StmtText>��</StmtText>
      </DiagnosisStatement>
      <DiagnosisStatement>
         <StmtFlag>ENDSLINE</StmtFlag>
         <StmtText>�������粫</StmtText>
      </DiagnosisStatement>
      <DiagnosisStatement>
         <StmtFlag>ENDSLINE</StmtFlag>
         <StmtText>�ٽ� ECG</StmtText>
      </DiagnosisStatement>
   </Diagnosis>
   <Waveform>
      <WaveformType>Rhythm</WaveformType>
      <WaveformStartTime>0</WaveformStartTime>
      <NumberofLeads>8</NumberofLeads>
      <SampleType>CONTINUOUS_SAMPLES</SampleType>
      <SampleBase>500</SampleBase>
      <SampleExponent>0</SampleExponent>
      <HighPassFilter>16</HighPassFilter>
      <LowPassFilter>150</LowPassFilter>
      <ACFilter>NONE</ACFilter>
      <LeadData>
         <LeadByteCountTotal>10000</LeadByteCountTotal>
         <LeadTimeOffset>0</LeadTimeOffset>
         <LeadSampleCountTotal>5000</LeadSampleCountTotal>
         <LeadAmplitudeUnitsPerBit>4.88</LeadAmplitudeUnitsPerBit>
         <LeadAmplitudeUnits>��V</LeadAmplitudeUnits>
         <LeadHighLimit>2147483647</LeadHighLimit>
         <LeadLowLimit>268435456</LeadLowLimit>
         <LeadID>I</LeadID>
         <LeadOffsetFirstSample>0</LeadOffsetFirstSample>
         <FirstSampleBaseline>0</FirstSampleBaseline>
         <LeadSampleSize>2</LeadSampleSize>
         <LeadOff>FALSE</LeadOff>
         <BaselineSway>FALSE</BaselineSway>
         <ExcessiveACNoise>FALSE</ExcessiveACNoise>
         <MuscleNoise>FALSE</MuscleNoise>
         <LeadDataCRC32>924504026</LeadDataCRC32>
         <WaveFormData>
BAAEAAQABAABAAAA///+//r/+P/2//T/9//6//3/AAAAAAAAAAAAAP3//P/7//r/+v/6
//r/+v/5//j/9//2//j/+v/8//7//v/+//7//v/7//r/+f/4//v//P/9//7//f/8//v/
+v/6//r/+v/6//z//P/8//z//v/+//7//v8BAAIAAwAEAAIAAAD+//z//P/8//z//P/5
//j/9//2//r//P/+/wAAAgACAAIAAgD+//z/+v/4//b/9v/2//b/+f/6//v//P/7//r/
+f/4//v//P/9//7//v/+//7//v/9//z/+//6//j/+P/4//j/+//8//3//v/8//r/+P/2
//b/9v/2//b/+P/6//z//v/6//j/9v/0//X/9v/3//j/+P/4//j/+P/5//r/+//8//3/
/v///wAA/f/6//f/9P/1//b/9//4//n/+v/7//z/+f/4//f/9v/4//j/+P/4//b/9v/2
//b/+f/6//v//P/8//z//P/8//v/+f/3//X/9v/3//r//f/6//n/+f/5//n/+f/5//n/
+f/6//r/+v/1//P/9f/2//j/+f/7//3//f/+//7//v8AAAEAAwADAAQABAAEAAIAAAD8
//v/+P/5//f/9v/2//b/9//3//X/8//1//X/8v/y//P/8//z//X/9f/0//P/9v/4//n/
+//6//j/9v/1//X/9f/1//T/9v/2//X/9P/3//n/9//5//n/8P/o//X/+//7/wYAFAAe
ACkANQA9AEYARAA5ACMADwAEAPf/5v/Y/93/5//p/+v/9v/3/+//7//2//r/+f/3//X/
+f////f/9P/z//T/8//3//f/9//5//n/+P/4//j/+v/6//v/+//5//n/+v/7//n/+f/4
//b//P/9//z//f/7//n/+P/2//f/+f/7//3///8BAP/////7//r/+P/2//j/+f/7//3/
/P/7//r/+f/7//v//f8AAP//AQAEAAQAAwACAAAA//8CAAIAAgADAAgACAAIAAkACwAK
AAkABgAMAA0ADwASABIAFQAVABYAFgAZABoAGgAXABkAGgAZABsAGgAaAB4AIQAgACEA
JQAiACEAIAAfACAAIgAlACcAIwAfABwAGAAWABUAFgAWABMAEwATABAADAALAAoACAAI
AAoACgAMAAwABwACAAAA///7//v//f////7//f/9/wAAAAABAAIAAgAAAP3//f/9//v/
+f/3//r/+v/3//X/+v/6//z////9//v/+v/4//n/+f/6//v//f/9//v/+//9//3//f/9
//v/+v/+//v/+//7//v/+//9/////f/7//r/+//6//n//f///wEABQACAP///v/+//3/
+v/5//j//P/+/wAAAgAAAP//AAD9//3/AAAAAP//+//6//r/+v/6//3//f/7//n/+f/6
//r/9//4//X/9P/3//r//f/+//7/AgD/////+//6//z//v/+//z/+//7//r/+v/6//r/
/P/7//v//P/+//3//f/9//r/+f/4//j/+f/6//v/+f/z//T/9v/0//X/9//5//r/+//8
//3//v/7//n/+f/5//r//P/+/////P///////v/6//j/9P/y//X/9v/0//f/+v/9//v/
/P/7//v/+v/6//r/+f/4//f/9f/1//j/+f/5////BAAAAP7//P/6//r/+v/5//j/+P/3
//j/+//8//v/+v/6//n/+f/5//n/+v/7//3//v/+//v/+f/7//7//v/9//3/+//+/wAA
AQAAAAAAAQADAAEAAAAAAAAAAAABAAAAAgD+//v/9//0//b/+P/7//3/+v/5//r/+f/0
//b/9//3//n/+f/5//j/+f/5//r/+v/7//v/+v/5//j/+f/4//f/8//y//H/7//q//f/
/f/7//n/9//y//L/9//5//n/AgAOABoAIQAlAC8APABCAD8ANwAlABIACQD+/+z/5f/p
/+v/5//k/+f/8//3/+z/7v/3//f/+f/7//n/+//7//v//f/9//z/+f/2//X/9v/2//f/
+P/6//r/+//7//r/+//9////AQABAAAA/v8AAP///P/7//j/9//3//b/+P/5//r/+//8
//3/+v/5//v//P/8//z//f/9//7///8BAAEAAQABAP///f/9//7///8BAAQABAAGAAYA
BQAFAAQAAgAAAP//AwAEAAUABwAMAAwADAAKAA0ADQAOABAADwARABAAEAARABUAFwAY
ABoAHQAfAB8AHgAcABsAHgAfAB4AHwAjACAAHwAeAB0AHQAeACAAIQAgAB8AHwAeAB0A
HQAfACAAGQAXABUAEAAOAA0ADAAKAAoACgAIAAgACgAHAAQABAABAP3//f///wIAAgAC
AAMAAQAAAAAAAAAAAP7/+//7////////////AAAAAP3/+//+//z//P/9//v/+f/4//b/
+v/7//3///8AAAEAAAABAP///f/7//n/+v/6/////f/9//3//f/9//r/+//4//X/+f/9
////AQAAAP///v///////f/9//7/AAD+//7//v/8//z//P/8//z//f8AAP///v8AAP//
/f/4//j/+f/6//v///8AAP//+//7//z//P/9/wAA//8AAPz/+v/4//T/+f/+//z//f/7
//z/AAAEAAIAAAD//////P/8//z//P/6//f/9f/0//j/+f/7//3/////////AAD+//7/
/v/7//f/+v/+//7//f/9//3//P/7//z//f/+//v/+f/5//n/+f/6//v/+//3//v//P/8
//7//v/8//z//P/8//n/+//+/wEA//8AAP/////+//7/+//5//f/9f/3//n//v8BAP3/
+//5//v//v/9//z/+//6//3//v/+//7/+v/3//b/9//6//v//P/+/wEAAQABAAEA////
/wAAAAACAP///f///////v/8//v/+P/6//v/+////wAAAgAFAAcABgAGAAYABAADAAAA
AAD+//3/+//6//z//P/9//3/+f/3//f/9f/z//b/+P/5//v/+//7//r/9//3//j/+P/3
//f/9v/1//n//f///wEA///+//3/+//0/+//8//3//f/9f/2//j/9f/1//f//v8GABQA
IwArADkATABKADkAKwAdAA4AAwD2/+r/4//l/+v/6//u//X/9f/z//T/9P/3//n/9//5
//v/+f/5//n/+//7//z/+//6//v/+v/6//v//P/7//r/+v/5//r/+//9//////////7/
/P/9//3/+//7//r/+f/5//j/+P/5//r/+//7//3/+//7//7/AAABAAIA/f/7//r/+f/7
//v/+//7//3/+//7//z//v8BAAUABgAEAAQAAwADAAYABgAGAAcACAAGAAQAAwAIAAoA
DAAMAA4ADQANAA4AEAATABMAFAASABUAFgAWABcAGwAeAB8AHgAcABsAHgAeABwAHAAf
ACAAIQAiACMAIAAgACEAIQAdABsAGgAYABcAFwAZABoAEwATABMAEAAQAA8ADgAMAAwA
DAAKAAoADAAJAAYABgAHAAMAAwAFAAIA/v/6//f/+v/8////AgADAAIAAAABAAAA///+
//3//v/+//v/+f/8//r/+v/7//z//f///wAAAAD//////////////f/9//3/+//5//f/
9v/2//v/+f/5//v//f//////AQD///3/+f/5//f/9f/6//v//P///////f/9//7//v/8
//z//P/9//7///8AAP7//f/+//v//v8CAAMAAwD7//j/9v/0//f/+//8//v/+f/5//r/
+v/8//7//P/8//7//v/+//z//P/+//n/9//2//j//f8CAAIAAAD//////P/8//z//P/9
//3//v8AAP7/+//5//f/+P/5//r//P/8//z//P/5//T/9v/5//j/+v/9/wAAAgD///7/
/f/8//3/+//7//v/+v/6//r/+f/5//3//v/+//z//P/6//r/+v/6//f/+f/9/////P/8
//3//f/8//z//v/9//z/+//6//n/+//7//r/+f/4//X/+f/5//j/+P/6//z//v8AAP3/
/P/6//j/+f/3//f/+f/9//3//f/+//3//f/9//3//////wAAAAD9//n/9v/3//v//P/8
//3//P/+//////8AAAAAAQADAAUABAAEAAQABAADAAAAAAD8//v/+f/4//b/9v/3//f/
9v/3//r/+//4//r/+//7//r/+f/4//b/8//z//T/9P/3//f/9v/1//f/+//9/////f/8
//v/+f/u//X/9f/x/+//7f/u//j/9//1//3/CgASABoAIwArADkAQgA8AC8AKwAfAAgA
/f/4/+r/4//n/+n/6f/s/+//7//3/wIAAgD1//P//f/9//H/7//x//P/9//5//v/+f/3
//f/9//2//b/9v/5//r//P/9//r/+f/5//n/+f/5//j/9v/9//////8BAP3/+//6//j/
+P/5//r/+//9/////f/9//v//P/8//z//P/9////AQD+//3//P/7//3/+//7//z/+//9
/wAAAAACAAIAAQABAAAAAAAAAAEABgAGAAYABwAMAAwADAAKAAsACwAMAA4ADwATABQA
FgAWABkAGgAaABgAGQAZABcAGQAYABgAHAAeABwAHAAfACAAIQAiACMAIgAiACMAIwAf
AB0AHAAaABsAGwAdAB4AFgAVABQAEAAOAA0ADAAKAAcABgADAAIABQADAAEAAgACAP//
AAADAAAA/v/8//v//P/8//3//v8AAP7/+//7//z/+//6//n//v8AAP////////z/+//7
//v/+//8//z//P/7//v/+//7//v/+f/5//3//f/9//3/+//6//7/+//5//n/+f/5//r/
/f/8//v//P///wAAAQAAAP3/+v/5//v/+f/5//r//f/8//3//v/8//z//P/8//3//f//
//3///8CAAIAAQD8//r/+f/4//n//f/+//3/+//7//z//P/6//z/+v/6//z//P/8//r/
/P8AAP3//f/5//j/+v/8//r/+P/3//f/9//4//n/+v/7//v//P/+//n/9f/y/+//9P/5
//7/BAACAAAA/v/5//b/+v///wAA/P/7//r/+P/2//b/9v/2//n/+f/7//3//P/8//z/
+//2//n/+f/4//j/+P/2//b/+f/6//j/+//8//3/+f/4//v/+//6//r/9//1//P/8f/1
//f//P////3//f/9//v/+f/5//r//P/5//P/9v/6//n/+P/3//b/+f/6//r/+v/4//X/
9P/1//n/+f/5//r/+//7//v/+//6//n/+f/4//v/+//8/wEAAAD+//v/+f/6//7/AQAD
AAMAAgACAAMAAgAAAP///v/+//3/+v/6//f/9f/y//D/8//0//b/9//5//v///8BAPn/
+P/2//P/9f/1//X/9P/0//X/9//4//z//f/9//3/+//7//n/9//0//T/9P/z/+z/6//t
//P/9f/x//D/7P/r/+3//f8KAA4AGgAvADkAPwBMAFQARQAjAA8ACgD9/+r/5P/l/+3/
7//r/+z/7//r/+v/7v/w//X/9f/1//n///////v/+f/5//f/+P/3//b/9//4//j/+f/6
//r/+v/7//v//P/9////AQD///3/+v/2//f/9f/x/+//8//3//z/AAD9//v/+f/3//v/
/f/7//v/+//8//z//P/9//3//v///wAAAQACAAMAAgD///7//v/9////AgACAAAA/v/7
//n//P/+/wAAAwAIAAgACAAJAAwADAAMAAoACwALAAwADgAMAA8ADwAQABMAFwAZABoA
HAAfACEAIQAhACAAIAAkACEAHgAdAB8AIgAjACQAJQAhACAAIAAfAB8AHwAgACAAGgAX
ABYAFAARABMAFQAUABEADwANAAoABwAGAAMAAgAIAAcABgAIAAUAAQABAAMAAwACAAEA
AQABAAAAAAAAAPz/+P/z//H/9f/3//n/+//+//7/+//5//z/+v/6//v/+f/5//r/+v/7
//v//P/9//v/+//5//n//f/9//3//f/5//j//P/5//j/+f/6//v/+f/7//n/9//4//v/
/P/9//7//f/8//3/+//5//n/+v/7//r/+//8//7//v/+//7/+v/5//r/9//1//j/+P/3
//j/+v/9/wAA//8BAAAA/f/5//n/+v/6//r//P/6//r//P/8//z/+v/6//7/+//7//X/
9P/2//j/+//6//r/+//8//z//P/8//r/9//1//T/9f/1//b/9//3//f/9//4//r//P/+
//3/9//6//7//v/8//3//v/+//r/+P/2//T/9v/1//b/9//1//T/8//x//P/+/8AAAQA
AAD+//r/+P/2//b/8//1//f/+f/2//b/+f/5//j/+P/7//v/+//7//n/9//4//f/+f/5
//n/9//3//f/+P/6//b/9f/3//j/9//6//r/+v/6//r/+//8//z//P/9//v/+//9//z/
+//6//r/+P/3//b/9f/3//n//P/+/wAA/f/7//3/AAAAAP///////wIABAAFAAMAAgAC
AAMAAwACAAIAAgAAAP///P/8//v/+//6//r/9//2//b/9f/2//f/+v/7//T/9P/z//H/
9f/3//n/+v/7//v//P/8//r/+f/3//X/8v/z//L/8f/x//L/8//z//b//f/7//X/8//z
//D/7P/x//X/+f8AAAwAFgAnADsAQQBEAE4ASQA1ACMAFAAHAPj/6v/p/+3/5//l/+z/
6//l/+//+v/8//v/+f/1//X/9//3//n/+f/7//v/+f/3//X/9f/4//j/+f/6//7//v//
////+//5//j/9//4//n/+f/4//n/+f/3//f/+f/7//7/AAD+//3//P/7//z//f/6//n/
/P/+////AAD+//3//f/9//v/+//7//v//P/7//z//v8BAAMABgAGAAQAAgD///3/AQAC
AAMABQAGAAYABgAHAAoACgAKAAgADAANAA8AEgASABUAFQAWABgAGwAcABwAHAAfACEA
IQAjACIAIgAmACUAIgAhACMAJQAlACUAJQAjACIAIgAhACMAIwAkACQAIQAfAB8AHgAX
ABcAFwAUABQAEwASABAAEAAQAA4ADgANAAkABQAEAAUAAQABAAMAAAD+//z/+//+//7/
//8AAAIAAAD9//3//v/9//z/+////wAA/v/9//7/+v/4//f/+f/7//7/AAD///3//P/7
//j/9//0//P/+f/7//3////8//z/AQD///3//f/9//3//f////3/+//4//n/+P/3//v/
/f///wMAAgD///7//v/+//z//P/8//3//v///wAA+//5//n/9f/5//7/AAABAP7//v//
/wAA//8BAAAA/f/5//n/+v/6//z//v/8//z//P/8//z/+v/7//7/+v/5//T/9P/3//r/
+P/2//X/9f/3//r//f8AAAIAAQABAAIA/f/5//b/8//2//f/+P/6//v//P/9//v/9f/4
//z//P/5//n/+f/4//j/+P/4//j/+P/3//j/+f/7//z//f/9//j/+//7//r/+P/4//b/
9v/4//r/+f/9////AQD+//7//f/9//z//P/4//X/8v/v//H/8//4//v/+//7//v/+f/5
//n/+v/8//z//f8BAAQA///+//z/+v/4//b/+P/4//f/9v/2//X/9v/5//z//f/+/wAA
AAD///7//f/7//v//P/8//v/9//0//X/+f/6//r/+//5//z//v///wEAAgAEAAcACQAI
AAgACAADAAEA/f/8//v/+//6//r/+P/4//n/+f/3//f/+f/5//T/9v/3//f/9//3//f/
9v/3//f/+P/4//n/+f/4//f/9//5//n/+f/4//j/+P/3//r/7f/n/+//7//r/+7/9P/x
//f/BwAYABoAHAAnADEAQQBSAFIARQA3AB8ABADz/+7/7P/r/+//7//t/+r/6//r/+f/
6v/y//v//f/7//f/+//9//3//f///////P/5//b/9f/2//b/9//4//j/+P/5//n/+f/7
//7/AQD+//3/+//4//3//f/7//v//f/9//7//v/6//n/+P/3//n/+//5//n//P/+////
AAD9//3//v///wEAAQABAAEA/f/5//f/9v/5//3/AgAEAAQABAADAAMABgAGAAYABwAI
AAgACAAJAAsACgAJAAYACwANABAAFAAWABkAGQAaABgAGQAYABYAGQAdACAAIQAhACAA
IAAkACcAJgAnACsAKAAlACIAHwAfACAAIgAjACUAJQAmACYAIQAfAB8AHgAXABcAFwAU
ABEADwANAAoACwAMAAsADAANAAkABQAEAAUAAQABAAMABAAEAAQABQACAP7/+//4//v/
+v/4//n//f/9//3//f8AAAAA/f/7//v/+P/3//f/+f/7//7/AAD///3//P/7//v/+//5
//n//f/9//3//f/+//7/AwABAP3/+//5//f/+P/7//r/+f/5//v/+//7//7///8AAAMA
AQD/////AAACAAAAAAAAAP///v/9//z/+//7//3/+//7//7//v/9//v//P/+/wAA/f/9
//r/9f/1//f/+v/8////AgABAAIA/v/8//r/9v/6/wAA//8BAPr/+P/5//r//f/8//z/
/f/6//j/9v/0//f/9//4//r/+v/5//n/+f/5//n/+f/6//r/+v/6//f/8f/0//j/+P/6
//v//P/8//v//P/9//7/+f/1//P/8f/1//j/+//9//r//f/9//z//v/+//z//P/6//r/
9//5//r/+//3//b/+f/5//j/+P/4//f/9v/1//P/8//2//f//f/7//v//P/8//z//P/8
//v/+v/4//b/9//1//X/9//7//v/+//8//7///8AAAEA///9//z/+v/8//v/+/////z/
+v/3//X/+P/8////AQAEAAQABQAHAAQAAgABAAAAAQABAP//AAD9//v/+P/2//X/9P/0
//P/8//z//X/9f/z//b/+P/5//n/+f/5//j/9//3//j/+P/3//X/8v/v//H/8//z//P/
9v/4//r/+//+//f/9//7//H/7//0/+7/5//t//H/9v8GABgALQA5AEMATgBUAE8AQQAx
ABoABwD4/+z/5f/j/93/3f/i/+n/7f/n/+j/8v/5//v/+//5//X/9//4//n//P/9//v/
9//z//H/9P/2//n//P/9//z//P/7//n/+f/6//v/+//7//r/+P/6//n/9v/1//X/9f/2
//b/9v/3//j/+f/8/////v////7//v/9//z//f/9//7///////////////z/+f/4//j/
+//9/wAAAAACAAIAAQABAAIAAgACAAMABAAEAAQABQAKAAoACgAIAA4ADwARABQAFQAZ
ABoAHAAaAB0AHgAeABwAHwAhACEAHwAeAB4AIgAgAB4AHgAhACUAJwApACsAJgAkACMA
IQAhACEAIgAiAB0AGwAbABoAGAAZABoAGAAVABMAEQAOAAwADAAKAAoADgALAAgACAAG
AAEAAAABAAAA/v/8//v//f/8//z//P/6//j/9f/1//n/+//9////AAD+//n/9f/4//b/
9v/3//j/+f/7//z//P/7//v/+//7//v/+f/5//n/+f/5//n/+f/6/wAA///8//v/+v/5
//z////+//3/+//9//3//f////////8BAP3/+f/3//b/+f/4//n/+v/9//7///8AAP//
//8BAP///P/+//3/+//2//b/9//4//n//f/+//3/+v/7//3//v/8//7//P/8//r/+P/2
//L/8v/2//P/8//1//j//v8EAAEA/v/8//v/+P/8//z/9v/0//T/9P/0//T/+P/6//v/
/P/4//X/9P/1//b/9f/0//T/9//5//v//f/8//v/+//6//v/+f/4//v/+v/4//X/8//3
//z/AAADAAQABAAFAAcACgAKAAsADAAGAAEA+v/2//j/+//9/wAA/f/6//j/9f/x//H/
8//z//P/9v/4//n/+P/3//b/9P/z//P/9P/0//f/9//2//X/9v/5//r/+//8//z//P/7
//7/9f/r/+P/4f/l/+z/8v/z/+//+f8SACgANgA9AD8APwBEAEwASQAxABcABgD9/+z/
4P/j/+X/5f/t//D/6//x//v/+v/2////AQD5//H/8f/z//b/9//6//v/+//5//f/9//3
//b/9v/2//n/+v/8//3/+P/3//f/9//7//3//v/+//7//f/6//n/+//7//z//P/8//3/
/v//////AQD//////P/8//v/+v/6//v//f///wEAAQABAAEA///9//3//v///wEABAAE
AAUABgAGAAcABgAGAAYABwAKAAoACgALAA4ADgAOAAwAEgAVABkAHgAbAB0AHAAcABoA
HQAeAB4AHgAhACMAIwAmACYAJwAsACkAJgAlACcAKQApACkAKQApACoALAAtACoAJwAl
ACIAHwAdAB0AHAAWABUAFAAQABEAEQARABAAEAAQAA4ADgANAAcAAQD+/////f///wMA
AQAAAP/////9//z//P/8//3//P/6//v//f/9//3//f/+//7/+//5//z/+v/6//v//f/9
//7//v/8//v/+//7//7////+/////v/9//z/+//4//j//f/7//n/+f/5//n//f8BAAEA
AQD//////f/7//7///8AAAMAAQD/////AAAAAP7//v/+//3//P/7//r/+//9/wEAAQD9
//7//P/5//j/+v/9/wAAAAADAAMAAQD7//v//P/8//r/+v/2//T/9f/2//f/9v/6//7/
+//7//r//P8BAAYAAwAAAP7//f/5//j/9//2//f/9//4//r//P/9////AQD+//3//P/8
//n/+P/3//P/8P/0//n/+v/7//3///8AAPv/+v/5//j/+v/5//r/+//6//r/+v/5//f/
+//8//z/+//6//f/9v/4//r/+f/9//3////8//z//P/7//n/+P/7//v/+//7//n/+f/8
//3//P/7//r/9//5//n/+v/8//f/9//6//z/+//4//j/+P/5//n/+v/7//H//f8DAP7/
/v/+//7//v/9//z/+//6//z//P/8//z//f/+////AAD9//z/+//6//n/+P/3//b/+P/4
//j/+P/6//r/+v/6//v//P/8//z/+P/1//T/9f/7//3///8CAAEAAQABAAEAAwADAAQA
BAABAPv/9v/1//j/+P/3//f/+/8AAAQABwAGAAYABwAJAAcABgAGAAYAAgABAP7//v/8
//v/+f/4//r/+v/7//v/+P/3//j/9//3//z/AAADAAAA/f/6//b/9P/z//P/8v/2//f/
9//3//X/9//3//f/9//4//n/+f/8//v/8//t/+3/7f/w//T/8//7/wEACAAWACQAMQA9
AEkAWABiAFsATQAzABQA/f/0/+z/5//p/+n/6f/u//f////9//j/9v/5//3////9//X/
8//z//P/9f/1//b/9f/0//X/9//4//r//P///wAAAgADAP3/+f/2//P/9//5//r/+v//
/wEAAQADAAAA//////7/+//5//f/9f/5//3//f////7//v/9//z/+//7//z//f/9//3/
/f/9//3/+//7//z//v8BAAUABgAJAAoACgALAAkACAAHAAcADAAMAAwADQAOAA4ADgAM
ABIAEwAVABgAFwAZABgAGAAZAB0AHwAgACAAIwAlACUAJwAmACYAKgAqACgAKAArACsA
KwArACsALAAsAC0ALQAsACsAKwAqACUAIQAfABwAGQAbAB0AHAAdAB0AHQAcABgAFgAS
ABAAEAANAAoACgAJAAUABQAHAAoACgAKAAsACgAIAAcABgAFAAIA/v/9//7//f/8//v/
AAAAAP3/+/8AAAAAAgAFAAMAAQAAAP7//v/9//3//f/7//v/+f/5//3///8BAAMAAgAC
AAcABQADAAMAAwADAAEAAQD9//n/+v/9//7///8AAP///v///wEAAQADAAYABgAEAAQA
BAADAAIAAQAAAP////8BAP///f8AAAAA///+/wAAAwAGAAQABwAHAAUA/v/7//n/9v/4
//z//P/+/wAAAAAAAP7//v8CAP/////+//7/AQAEAAEA/v/8//v/+//8//3//v8AAP//
//8AAAIAAQABAAEA////////AAAAAAAAAAD9//f/+v/+//7/+//7//v/+v/5//r/+//8
//z/+//8//3//P/8//z/+//3//v//P/8////AgADAAYAAwACAP7////+////+//6//7/
/////wAA9P8BAAYAAwAAAP3/+v/7//z//P/8//z/+//8////AAD///7//v8BAAEAAQAB
AAMAAwAEAAQAAgD///3///8DAAQABAAFAAMABgAIAAkACQAIAAgACQAHAAYABgAGAAYA
BQACAAIA/v/7//f/9P/3//r//v8BAAEAAQADAAMA//8AAAAA//8CAAMABAAEAP7/+//5
//b/+v/7//v/+//8////AAABAPz/+v/4//X//P///wEA+f/x//P/8v/s/+3/+f///wgA
HAAwAD0ASQBbAF4AWgBXAEsANQAcAAcA+P/y//P/9f/3//f/9v/z//H/8f/4/wAA///5
//v/AQADAAEAAQABAAMAAwADAAEA/////////v/+//7/AgACAAMAAwADAAMABAAFAAcA
BwAGAAQABQADAP///f8AAAEAAwAEAAIAAQAAAP//AQADAAEAAQADAAQABAAEAAEAAQAC
AAMABQAHAAkACwAJAAcABwAIAAgACQALAAoACwAMAAwADQAKAAgABgAFAAwADgAQABMA
GAAYABgAFgAXABcAGAAaABoAHQAdAB4AHwAjACUAJgAnACsALgAvACwAKgApACwALQAs
AC0AMQAxADEAMQAxAC4ALgAvAC8ALgAtAC0ALAAnACUAJQAkACEAIQAhAB4AHgAdABwA
GgAUABIADgAMABIAEQAQABIADwAJAAcABwAJAAgABwAHAAcABgAGAAYABAACAP////8D
AAMAAwADAAYABgADAAEABQAEAAUABwAJAAkACgAKAAYAAwABAP//AAABAAAAAQAEAAUA
BgAHAAYABgALAAkABwAHAAcABwAEAAUAAgD//wIABQAGAAcABwAHAAcACQAMAAsADAAO
AAwACAAGAAQAAAD+//z/+v/+/wEABgAHAAgADAANAA0ACQAIAAgACAAGAAkACQAHAAUA
/f8CAA==
         </WaveFormData>
      </LeadData>
      <LeadData>
         <LeadByteCountTotal>10000</LeadByteCountTotal>
         <LeadTimeOffset>0</LeadTimeOffset>
         <LeadSampleCountTotal>5000</LeadSampleCountTotal>
         <LeadAmplitudeUnitsPerBit>4.88</LeadAmplitudeUnitsPerBit>
         <LeadAmplitudeUnits>��V</LeadAmplitudeUnits>
         <LeadHighLimit>2147483647</LeadHighLimit>
         <LeadLowLimit>268435456</LeadLowLimit>
         <LeadID>II</LeadID>
         <LeadOffsetFirstSample>0</LeadOffsetFirstSample>
         <FirstSampleBaseline>0</FirstSampleBaseline>
         <LeadSampleSize>2</LeadSampleSize>
         <LeadOff>FALSE</LeadOff>
         <BaselineSway>FALSE</BaselineSway>
         <ExcessiveACNoise>FALSE</ExcessiveACNoise>
         <MuscleNoise>FALSE</MuscleNoise>
         <LeadDataCRC32>1943984866</LeadDataCRC32>
         <WaveFormData>
BgAGAAYABgACAAAA/v/8//r/+v/6//r/+//8//3//v/7//r/+f/4//j/+P/4//j/9//2
//X/9P/0//T/9P/0//b/+P/6//z/+//6//n/+P/6//r/+v/6//r/+v/6//r/+P/4//j/
+P/5//r/+//8//v/+v/5//j/+f/6//v//P/9//7///8AAP7//P/6//j/+v/6//r/+v/3
//b/9f/0//b/+P/6//z/+v/6//r/+v/2//T/8v/w//P/9P/1//b/9v/2//b/9v/0//T/
9P/0//X/9v/3//j/9v/0//L/8P/z//T/9f/2//T/8v/w/+7/8f/y//P/9P/y//L/8v/y
//H/8P/v/+7/8f/y//P/9P/x//D/7//u//H/8v/z//T/8v/y//L/8v/w//D/8P/w//H/
8v/z//T/8f/w/+//7v/v//D/8f/y//D/8P/w//D/7//u/+3/7P/t/+7/7//w/+//7v/t
/+z/7v/w//L/9P/z//L/8f/w/+//7v/v/+//8v/z//f//P/7//z//f/8////AwADAAIA
BAAFAAYACAAFAAQAAwAAAP////8BAAYACgALAAoACgAJAAUAAwD//wIAAQAEAAUAAwD/
//v/9P/y/+7/7P/s/+r/7P/s/+n/6//r/+v/6v/r/+v/6//r/+r/6v/p/+j/7P/t/+//
8f/t/+n/5v/k/+j/6f/r/+z/6f/p/+n/6P/m/+P/4f/g/+T/4v/e/+L/5P/k//T/CgAg
AD0AZACFAJoApgCoAJoAhwB0AFwAOwAVAPr/7f/p/+r/8v/y/+7/7v/2//r/+f/7//v/
/f/9//T/8v/v/+v/6f/u/+//8P/z/+7/7f/q/+j/6v/r/+3/7//u/+3/7P/s/+r/6v/q
/+j/7P/u//D/8v/x//H/8P/v//D/8f/w//H/8f/x//L/8//x//H/8f/x//D/8P/y//T/
8//z//L/8P/y//X/+P/7//n/+P/4//b/+P/6//v//P/9//7///8AAAMABQAEAAUACQAK
AAsADQAQABIAEgATABUAGgAbAB0AHgAfACEAIAAgACQAJgAmACwALAAuADEAMAAxADIA
MwA2ADYANwA4ADoAPABAAEIAPgA7ADgANAAzADMANQAyAC4ALgAuACoAKwArACgAJQAi
AB8AHwAgAB0AGAATABAADgAKAAcABgAEAAEAAQACAAMAAQABAAIAAwABAAAA///9//v/
+P/0//f/+P/5//j/+v/6//r/+v/5//n/+P/4//r/+P/4//n//P/8//v/+//9/wEA///9
//r/+//8//3///////////8AAAAA/f/9//z//v/9//3//////wAAAgAAAP//AAAAAP//
/P/7//v////+/wAAAgAAAAAA/v/7//7///8AAP///f/7//r/+////////v/7//v/+//6
//r/+v/6//n/+P/5//n/+//7//3//v/+//7//f/8//z//P/6//j/9//3//T/9P/0//T/
9f/1//b/+f/5//f/9f/4//j/+P/4//j/+//8//z//P/3//P/8//t//D/8v/0//b/9v/2
//b/+P/4//b/9f/1//j/9//6//v/+P/6//r/+f/1//P/8v/w//H/8v/z//T/9//3//j/
+f/7//n/+f/5//X/9P/y/+//8P/y//f/9f/1//n//P/5//j/9//2//b/9v/2//j/+P/3
//b/+P/+//7/AAACAAIAAwAHAAcACAAIAAkACgAPABAAEQASABAACwAJAAkACQAOABAA
EAAVABMAEAAPAAgABwAEAAUABwAJAAkACQABAPr/8//u/+//8P/z//T/8f/x//H/8f/y
//H/8f/x//H/8f/y//L/8v/y//H/8f/z//L/8f/x/+//7//u/+7/6//n/+b/5f/q//T/
8//t/+z/6P/g/+D/5P/o/+z/9P8EABgAKQA6AFsAfACSAKIAqACfAIwAegBfADkAFgD5
/+f/5P/k/+r/+P/8//j/+v/9//3//f/9//3//P/6//f/8//x//H/7//t/+3/7v/x//L/
9P/y//H/8f/x/+//7//v//D/8v/y//L/8P/y//L/8v/y//L/8//z//P/9f/1//P/8//0
//P/8//z//P/8//z//P/8v/y//T/9v/5//v//P/8//j/9//2//X/9//6//7/AAADAAQA
BAAEAAEAAAD///7/BAAJAAsADwANAAoABwAFAAoADgAQABMAFQAaABsAHQAhACMAJgAm
ACkALgAxADIAMAAsACoAKQAuADMAOAA9AD8APgA+AD4APgA+AEAAQABAAEEAQgBCAD8A
PQA9ADgANgA2ADYAMgAzADMAMAAtACgAIwAhACAAIAAeABwAHAAXABIADgAMAAwACwAN
ABAADwALAAkACAAGAAMAAQD//wAAAQABAAAA///+//3/+v/9//7///8AAP3/+//4//b/
+f/4//n/+////wAAAAABAP7////6//X/+P/7//7/AQD///////////7//v/7//v/AAAE
AAUABwAEAAEA///+//////8BAAIAAwACAAMABQADAAAAAAAAAAAAAgACAAEA/v/9//z/
+f/8//3///8DAAMAAwACAP//+v/5//f/9v/6//z//f/+//r/9//2//P/9v/4//n/+v/8
//z//f/+//z/+v/5//n/9v/2//b/9v/z//H/8P/x//T/9f/2//z/+f/4//f/9v/1//T/
8v/w//P/9f/7//v/9//2//X/9P/2//j/+v/+//r/9v/z//H/8v/x//T/9f/1//j/+f/5
//T/8//z//L/8//0//X/9v/2//X/9f/1//n/9//3//f/9f/2//b/9f/3//j//P/5//n/
8//z//b/9v/0//T/9P/0//b/+P/6//7//P/7//r//P/+//7/AAACAAMABQAKAAsACQAI
AAgACAANABAAEwAWABEACwAIAAcACAAMAA0ADAASABEADwAPAAoACQAGAAcABwAHAAUA
AwAAAPz/+P/2//X/9P/1//T/8f/x//H/8f/v/+3/7P/r/+7/7//x//L/8f/w/+7/7f/s
/+r/6P/n/+v/7//y//b/9f/x//D/7//m/+D/4//r/+7/7P/s/+j/4v/e/+T/7v8CACAA
PwBYAHUAkgCYAJgAnACXAIoAcgBNACkACgDt/+H/4P/k//D/+P/+//7//P/9//3/9//5
//3//v/8//n/9f/z//T/8//y//P/8v/z//L/8v/x/+//7v/t/+z/6//q/+r/7P/u//D/
8P/0//T/9P/0//L/8f/v/+3/7//v/+3/7f/t/+3/7v/v//L/9f/4//v/8//w/+//7v/y
//P/8//y//T/9f/2//f/9f/2//j/+P/8//7///8AAAAAAAAAAAAAAgADAAEAAQAGAAgA
CgANAA8AEAAPAA8AEQAWABcAGQAZABsAHgAeACAAJgAqACwALgAsACwALQAtAC8AMQAz
ADcAOAA6ADwAOgA6ADwAPAA8AD0APgA+AD0AOwA7ADYAMQAwAC8AKgAsAC0AKwApACUA
IQAgACAAHQAaABcAFgAVABIAEAAQAAoABQADAAIABgAFAAYACAAFAAMAAgABAP7//f/7
//j/+//8//3//P/6//r/+v/6//z//f/9//7//v/8//z//f/9//z/+v/5//3/AQD///3/
+//7//v/+////wEAAwAFAAYABgADAAMAAgACAP///f//////AAACAAEAAQADAAQABgAE
AAQABQAEAAAA///+//7/AAAAAP//BAAHAAoACwAEAP//+//5//z//f/9//v/+//7//r/
+v/+/wAAAQACAAEA//////3/+//6//j/9v/3//j/+v/8//z/+v/5//n/+v/6//r/+v/9
//3//v8BAP3/+f/1//b/+P/4//j/+P/5//r/+v/6//f/9f/3//P/9f/4//v//v/8//r/
+P/4//r/+v/7//3/+//3//f/9f/1//j/+f/5//n/+f/6//r/9//2//X/9P/1//X/9v/3
//f/9f/1//X/9v/4//n/+f/4//j/+//3//T/9f/0//L//v/9//r/9v/2//b/9v/2//T/
9P/0//b/+v/7//z/AAADAAIAAwAEAAcACQAOAA8ADgAOAA8AEAAPAA4ADQAMAAwACQAJ
AAsADQASABQAFAAZABcAFAATAAsACQAFAAUABwAHAAUAAwD+//r/9v/0//P/8v/z//L/
7//v/+//7//w/+//7//v/+7/7f/t/+z/7f/u/+7/7//x//D/7//v//D/8f/x//L/8f/t
/+z/6//k/+r/7f/r/+r/6v/s/+z/5v/m//L/AAAQACAAMwBQAHEAiACWAJ4AogCVAHoA
YgBDAB8A/P/p/+X/6P/w//r/AAACAAYABAD7//v/AwABAPf/9P/1//X/9P/1//T/8f/u
/+3/7f/v/+//8P/y//P/9f/3//L/7//s/+r/7f/u/+//7v/x//L/8//0//L/8//z//P/
9P/1//T/9f/1//X/9v/3//f/9//3//f/9P/0//b/+P/4//n/+f/4//f/9//3//f/9//4
//r/+v/8//7///8AAP7//v/+//7/BAAHAAcACQAMAAwADAANABEAFAAVABcAFwAcAB0A
HwAgACEAIwAiACEAJgApACoAMAAwADIANQA0ADUANgA3ADoAOgA7ADwAPwBAAEMARABB
AEEAQQBAAD8APQA9ADgANAA0ADQAMAAvAC8ALAApACIAHQAbABoAHAAaABgAGAAYABQA
EQAQAAsABQACAAAAAwADAAUACAAJAAcABgAFAAEA///8//j//v8AAAIAAgD9//r/9//0
//f/+f/6//z////+////AQABAAAA/v/9/wAAAwAAAP3//P/9//7///8BAAMABQAHAAUA
BAAAAP//AwAGAAYABwAEAAEA///+//v/+//9//7/AgACAAQABwAEAAAA///+/wEABAAF
AAUABQAFAAUAAwD///3//P/9/wEAAQAAAP3//f/9//z//P8BAAIAAgACAP///f/9//v/
+v/6//n/+P/7//z//v8AAP7/+v/3//X/9//4//n/+v/9//3//v8BAP3/9//x//D/9f/6
////BAD///z/+P/0//X/9f/5//f/9v/2//b/9v/1//T/8//0//b/9v/3//n/+f/3//n/
+f/3//j/9//1//T/9f/3//j/9//2//X/9P/3//f/+P/5//n/9//3//f/9P/0//P/8f/0
//b/+//5//X/9//3//b/+P/5//r/+v/2/+7/8P/0//T/9P/0//T/9P/0//T/9v/1//X/
9f/4//3//v8BAAQABAAFAAkACQAIAAgACQAKAA8AEAARABIADgAHAAMAAQAIABAAFQAY
ABYAEQALAAcAAwADAAEAAwABAAEA///9//f/8v/t/+r/7P/u//L/9P/w/+//7v/t/+7/
7f/t/+3/7//v//D/8P/t/+z/6v/p/+r/6v/q/+v/6//r/+r/6v/s/+n/6f/p/+j/6P/p
/+n/5v/g/97/3v/e/+T/8v8AAAgAGgA5AFoAdwCMAJ4AoACKAHkAbgBUADMAEQD0/+3/
6//q/+7/9P/u/+z/7v/u/+//9f/3//n//f/8//j/8//t/+n/6//p/+f/5//p/+3/7//y
//H/7//u/+3/7//v/+//8P/v/+7/7f/q/+r/6P/m/+T/5//r/+7/8f/v/+//7f/t/+3/
7f/u/+//7//v/+//7//t/+7/8f/0//j/+f/5//j/9P/x/+7/6//v//L/9v/4//b/9v/1
//T/9//4//n/+v/+/wEAAQADAAIAAgACAAMACAAMAA4AEQAPABIAEQARABYAGQAdAB4A
IAAmACoALAArACgAJwAnACsALQAvADEAMwAyADIAMgAyADIANAA0ADYAOQA8AD4ANgAx
AC4AJgAnACoALQAsACkAJwAiAB0AGgAXABcAGAAZABYAEwASAA4ACgAHAAYABgADAAMA
BAADAP///f/8//v/+f/4//f/+P/5//n/+P/3//b/9f/y//D/8P/w//D/8//1//b/+P/4
//b/9v/3//j/+P/3//f/9//5//X/8f/y//X/+P/7//3//f/9//3//P/8//n/+f/5//z/
/P/9//v/+f/4//j/+P/5//z//v/8//r/+v/7//v/+P/4//j/9v/4//j/9//2//X/9P/x
//P/9f/4//3//f/9//z/+f/2//X/8//y//P/9P/0//T/9f/z//P/8f/0//b/9//4//T/
8P/t/+r/7v/u/+//8f/x//L/8//0//H/7//u/+//8f/v/+3/8P/v/+7/7f/s/+7/8P/x
//L/8f/x//X/8//w//D/8P/w/+//7v/t/+7/7v/s/+v/6//r/+n/6//r/+7/8v/0//X/
7//t/+z/6v/r/+z/7f/u/+7/7f/t/+3/7f/r/+v/6//s/+7/7//v/+v/6v/s/+f/6f/t
/+//8P/u/+3/7P/q/+r/6v/u//D/8v/w/+7/7v/u/+7/7P/s/+z/7v/w//H/8v/2//f/
9v/3//j/9v/3//v/+//8//7/AQAEAAUABAADAAIAAwD///7//////wQABgAGAAgABQAB
AP//+//7//n/+//5//n/9//1//L/7v/q/+j/5v/k/+T/4v/h/+P/5f/n/+X/4//i/+H/
4//j/+T/5P/m/+b/5f/l/+T/4v/g/9//4P/h/+H/4v/k/+H/4f/h/97/6P/p/+H/3v/e
/9z/3P/Y/9b/2v/k//b/DgAlAEIAWwByAIYAkACOAIcAfgBsAE8ALQAOAPP/4//c/+L/
5v/k/+r/9v/4//H/7f/p/+v/7//u/+3/6//o/+f/5f/j/+H/4f/j/+X/5f/m/+j/5//n
/+f/5f/l/+X/5v/o/+j/6P/m/+f/5v/l/+T/5v/n/+f/5//p/+n/5//n/+b/5f/l/+X/
5//p/+v/7f/n/+b/5//o/+r/6//r/+r/7P/t/+7/7//u//D/8//0//X/9v/2//b/9f/0
//P/8v/4//v/+//9//7//v/+////AwAGAAcACQAMABIAFAAXABYAFwAZABgAGQAeACEA
IgAlACQAJQAnACgAKQAqACsALwAwADIANAAyADAAMAAuADAAMQAyADIAMQAxADMAMAAs
ACoAKAAiACMAJQAkACMAHwAbABoAGgAYABQAEAAOAA0ACgAIAAgAAwD///7//v////3/
/f/+//v/+f/4//f/9v/1//P/8P/0//b/+P/4//f/9v/1//T/9v/5//v//v/8//j/9v/1
//X/9P/y//H/9f/5//f/9f/z//X/9//5//z//f/+////+//6//b/9f/1//j/+P/5//v/
+//8//7/+v/5//r/+v/7//r/+//9//z/+P/3//b/8//0//P/8f/0//f/+v/7//j/9f/z
//P/9v/3//f/9f/x//H/8P/w//X/9v/2//b/9//1//X/8//w//D/7//u/+//8P/y//T/
9P/y//H/8f/x//L/8//0//T/8//z//X/8//v/+v/7P/u//D/8v/0//P/8v/w/+7/7//v
//P/8f/w//D/8P/w/+7/7v/u//D/8f/w//D/8f/v/+3/7//v/+7/8P/w/+//7//v//D/
8P/w//D/8P/w//L/8f/x//H/8//x//H/8f/u/+7/7f/r/+3/7v/y/+//7P/t/+z/6v/r
/+3/7//w//D/8P/0//b/6v/w/+7/7v/u/+7/7v/u/+7/8P/y//P/9P/4//3//v8BAAQA
AAD//wEA//8CAAQABwAKAAkABgADAAAAAAD9//3///8AAAYACQAKAAoABQD///v/+///
/wEABwADAAEA/f/5//b/8v/u/+z/7v/u//D/8P/q/+n/6P/n/+j/5//n/+f/5f/l/+b/
5v/o/+j/5//n/+n/6v/r/+3/7P/r/+n/6P/p/+f/6P/p/+z/4v/f/+f/5P/c/+T/7P/m
/+T/7v/4/wIADgApAEoAawCGAJgAoACcAI0AegBmAE8ANwAcAAkA///2//L/9P/u/+z/
7v/u//P//f/9//n/+f/4//T/8f/t/+v/7v/t/+z/7f/s/+3/7P/s/+r/6f/p/+n/7f/v
//H/9P/y//D/7v/q/+3/7v/v//D/7//v/+7/7f/t/+3/6//r/+//7//w//H/7//v/+//
7//t/+7/8f/0//X/9f/0//L/8f/x//H/8f/1//j//P/+//3//P/6//j//P/+/wAAAgAE
AAcABwAJAAgACAAIAAkADQAQABEAEwASABYAFgAXABoAHQAhACIAJAAqAC4AMAAxAC4A
LQAtADAAMwA2ADkAOAA2ADUANAA2ADgAPAA+ADwAPQA+AD4AOwA5ADkANAAyADIAMgAu
ACwAKwAnACMAIQAfACAAIgAeABoAFgAUABUAEgAQABAAEAAPABEAFAAOAAcAAgD+/wAA
AQADAAUABQAFAAQAAgACAAIAAgAAAAAAAAAAAAAA/v//////AAACAAAAAAABAAAAAAD/
////AAADAAAA/f8AAAMABgAJAAUAAwABAP//AgAEAAMABQAEAAYABQAFAAUAAwACAAIA
AwADAAUABgAFAAIAAQABAAMAAgAEAAYAAgACAAAA/f/7//v/+//5//r/+//9/wEAAQD/
//z/9//4//v//f8AAAAAAAD///7//P/5//j/9f/3//r//P/+//r/+P/3//b/+P/4//n/
+//4//b/9P/y//P/8//0//f/+P/3//b/+v/3//b/9f/0//f/+P/4//j/9v/1//j/9f/0
//T/9P/0//f/+P/5//z/+f/0//D/7f/y//P/+P/7//n/+v/5//f/9f/1//b/9v/2//b/
9v/2//X/8//y//H/9v/1//b/9//2//b/9f/z//H/8v/2//P/9//1//X/9P/0//T/9P/0
//T/9P/0//b/9//3//f/+v/+//7/AAACAAMABQAKAAsACAAGAAUABAAJAAoACwAMAAgA
AQD9//v/AAAGAAkACgAPAA0ACgAJAAMAAQD9//3/AQADAAMAAwD7//b/8f/u/+3/7P/t
/+z/7f/v//H/8//v/+3/7P/r/+v/6//s/+z/6v/q/+n/6f/q/+r/6v/r/+z/7f/t/+7/
7v/r/+v/6//y/+7/8f/v/+T/4P/k/+D/3P/g/+b/7P/+/xYALwBIAGEAegCOAJwApACd
AI4AggBtAE0AKAALAPn/9v/2//7/BgACAPr/+P/3//X/9f/3//n/+v/3//X/8v/x/+//
7f/r/+v/7f/x//P/9v/z//H/8P/v/+3/7f/t/+7/8P/w//D/7v/u/+7/7v/u//D/8f/x
//H/7//v/+3/7f/y//P/9f/3//b/9f/0//P/8v/y//T/9v/5//v//P/8//n/9//1//P/
9v/4//v//P///wAAAAAAAP7//v/+//7/BAAHAAcACQAIAAgACAAJAA0AEAARABMAFgAc
AB4AIQAgACEAIwAiACMAKAArACwALgAsACwALQAuAC8AMAAxADYAOAA7AD4APQA8AD0A
PAA+AD8AQABAADwAOQA4ADIAMgA0ADYANAAwAC8AKwAnACUAIQAgACAAIAAeABwAHAAX
ABIADgAMAAoABwAHAAgACgAHAAYABgAFAAMAAgABAAMABQAGAAYABgAEAAIA/v8AAAAA
AAAAAAAAAQABAAIAAAD+//7///8CAAIAAQABAP//AQD9//n/+////wMABwAGAAUABAAD
AAAAAAD9//3/AAAEAAUABwAGAAMAAQAAAP3//f///wAAAgAAAAAAAQADAAAAAAAAAAAA
AgACAAEAAAD///7/+//4//f/9//5//z//f/9//v/9//3//b/9v/5//r/+v/6//n/9//3
//X/9f/2//b/9v/5//r//P/+//3/+v/4//f/+v/8//r/9v/0//H/8P/v/+7/8f/y//P/
9v/1//X/9f/4//j/9v/2//b/+P/5//3//f/4//T/8f/u//P/9P/1//b/8v/t/+v/6//t
//L/9P/0//n/+f/4//n/+P/5//j/+//7//v/+f/3//f/9v/1//b/9P/0//b/9v/y//H/
8P/v/+//7//w//H/8f/x//L/8v/w//D/7//v/+3/7P/r/+v/7//x//L/9P/z/+//7v/t
/+7/7P/p/+f/5P/k/+r/7P/k/+T/7v8AABQAJAA3AFQAbwCAAJQAogCeAJMAjgCCAGEA
PQAiAA8AAQACAAwACgAGAAoACAAEAAcAAwD7//f/9//8//7//f/7//v/+v/3//T/8//x
//P/8//0//L/8f/x//H/8//z//P/9P/1//b/9//2//b/9P/y//D/8f/z//T/9f/1//X/
8//z//f/9//4//n/9v/1//T/8//w//D/8v/0//j/+f/5//j/9f/1//X/9f/0//b/+f/6
//3//v/+//7//P/8//z//P8CAAUABQAHAAgACAAIAAkACwAOAA8AEQATABgAGQAbABsA
HQAgACAAIAAkACYAJgApACgAKQArACsALQAvADEAMgAyADMANAA0ADQANgA2ADQANQA2
ADYAMwAxADEALAApACgAJwAiACMAIwAgAB0AFwATABIAEgATABAADQAMAAsACAAGAAYA
BAABAAEAAgACAP///v/+//3/+//6//n//P/9//3//P/+//7//v/8//z//P/8//z//f//
/wAAAgAAAPz/+v/5//3//v/+////AgAFAAIA///+////AAABAP///////////v/+//v/
+//7//7//v///////f/8//z//f/9////AAD///z/+//7//n/9v/2//b/9//6//v/+//5
//n/+f/3//f/9//4//v///////7/+//2//X/8//y//X/9v/2//b/9f/z//P/8f/z//T/
9P/0//f/+P/6//z/+v/2//P/8f/x//L/8//0//b/9f/1//f/+f/3//X/+P/2//b/9v/2
//P/8v/w/+7/7//v//P/8f/x//L/8//0//P/8v/x//L/9f/0//T/9f/z//H/8//z//H/
9P/1//X/8f/x//L/8v/y//L/8v/y//X/9f/2//f/9f/x/+//7f/w//L/8//z//H/8v/2
//P/7//x//H/8P/y//P/9P/0//D/8P/0//b/+P/1//X/9v/1//T/8//1/+n/8P/3//T/
9f/2//f/+P/2//T/8v/w//H/8v/z//T/9P/0//T/9P/x//D/7//u//H/8v/z//T/8//y
//H/8P/y//L/8v/y//P/9P/1//j/9v/1//T/9v/9//7/AQAEAAEAAQAEAAMABQAGAAgA
CgAJAAgABwAGAAQA///9//3/AQAIAAwADgANAAkABAABAP7////+/wEA//////3/+//4
//T/8P/u/+//8P/z//T/7//t/+v/6f/p/+n/6v/r/+z/7f/v//D/7v/u/+3/7f/r/+r/
6f/p/+n/6f/o/+j/6f/n/+j/6f/q/+b/4f/f/97/3v/k/+j/6v/s/+z/7v/+/xIAKQBG
AGUAggCYAKIApACZAIgAdABfAEUAJgARAAkABAACAAQAAgD8//b/9P/z//P/9f/1/+//
7v/v/+3/6v/p/+r/6f/o/+n/6//t/+3/7v/s/+v/6//r/+3/7f/t/+7/7f/s/+v/6P/t
/+7/7//w/+//7//u/+3/7P/r/+j/5//s/+3/7//x/+//7f/r/+n/6//u//P/+P/4//f/
9f/y//H/8f/x//H/9P/4//3/AAD+//z/+f/2//f/+P/5//r/AAADAAMABQAFAAQAAwAD
AAgADAAOABEAEAAUABQAFQAaAB0AIQAiACIAJgAoACgALAAqACoAKwAvADEAMwA1ADUA
NAA0ADQANgA2ADgAOAA5ADsAPQA+ADoANwA2ADAAMAAyADQAMgAvAC8ALAApACUAIQAg
ACAAHwAcABkAGAAUABAADQAMAA4ADQAPABIADgAJAAYABAABAP///v/9///////+//z/
/P/8//z/+v/9//7///8AAP3//f/8//z//f/8//3////+//7//f/9//7/AQD+//v//P//
/wIABQADAAEA///9//r/+v/3//f//P8AAAEAAwACAP///f/8//z//f8AAAIA///8//v/
+//8//r/+//8//z//v/+//3//P/7//r/9//4//n/+/////7/+//3//H/8//1//b/+P/5
//r/+v/6//f/9f/1//P/9v/4//n/+v/2//T/8//y//P/8v/y//P/8//0//X/9v/2//X/
9f/3//n/9//1//j/9v/0//L/8P/x//L/8v/y//P/8//3//X/8v/y//L/8v/y//L/8v/0
//L/8P/v/+//8f/v//H/8f/x//T/9f/1//X/9f/2//b/9P/0//T/9P/x/+//7v/t//H/
8f/z//X/7f/0//j/9f/y/+//7P/u//D/8v/2//b/9f/0//b/+v/6//z//v8BAAMACAAJ
AAQAAgABAAAAAwAEAAUABgACAP3/+//7/wAACAANABAADwAJAAIA/f/3//f/9f/3//n/
+//7//v/8//u/+n/5v/o/+r/7v/w/+//7//v/+//7f/r/+r/6f/p/+n/6v/q/+j/6P/n
/+f/6P/o/+j/6f/r/+3/7v/w/+z/5//l/+P/6P/q/+3/6f/g/9r/2v/Y/9j/4P/q//T/
BgAaAC0ASgBrAIAAjgCcAJ4AlwCIAHQAWwA/AB4ACwADAAAAAgAEAAAA/v/+//z/9//x
//H/9//5//T/9P/z//H/8f/u/+v/6P/n/+j/6//s/+7/8P/v/+//7//t/+3/7f/u/+//
8P/x//D/7//u/+3/7P/v//H/8v/z//H/7//r/+n/7P/t/+//8f/x//H/8f/x/+3/7P/t
/+7/8//1//b/9v/0//P/8v/x//P/9v/6//z//f/+//7//v/7//r/+f/4//3/AQACAAUA
CAAIAAgACQALAA4ADwARABAAFAAUABUAGQAbAB4AHgAiACgALAAuAC4AKgAoACcAKgAt
ADAAMwA0ADQANQA2ADYANgA4ADgAOQA7AD0APgA5ADUAMwAsACwALAAsACgAKgArACkA
JwAeABcAEwAQABQAFAAUABYAEAAKAAUAAgADAAEAAgAEAAQAAQAAAAAA/v/7//n/9//5
//v//P/8//v/+v/5//b/+P/4//j/+P/6//v/+//8//n/9v/1//X/+f/6//r/+//7//3/
+f/1//f/+f/7//3//f/9//3//f/7//r/9v/1//n//v8AAAMAAAD9//v/+v/7//3/AQAE
AAIA/v/8//v/+f/2//b/9v/4//z//v////7//f/8//n/9v/1//X/9//6//v/+//5//f/
9f/2/w==
         </WaveFormData>
      </LeadData>
      <LeadData>
         <LeadByteCountTotal>10000</LeadByteCountTotal>
         <LeadTimeOffset>0</LeadTimeOffset>
         <LeadSampleCountTotal>5000</LeadSampleCountTotal>
         <LeadAmplitudeUnitsPerBit>4.88</LeadAmplitudeUnitsPerBit>
         <LeadAmplitudeUnits>��V</LeadAmplitudeUnits>
         <LeadHighLimit>2147483647</LeadHighLimit>
         <LeadLowLimit>268435456</LeadLowLimit>
         <LeadID>V1</LeadID>
         <LeadOffsetFirstSample>0</LeadOffsetFirstSample>
         <FirstSampleBaseline>0</FirstSampleBaseline>
         <LeadSampleSize>2</LeadSampleSize>
         <LeadOff>FALSE</LeadOff>
         <BaselineSway>FALSE</BaselineSway>
         <ExcessiveACNoise>FALSE</ExcessiveACNoise>
         <MuscleNoise>FALSE</MuscleNoise>
         <LeadDataCRC32>2044403772</LeadDataCRC32>
         <WaveFormData>
/v/+//7//v8AAAAAAAAAAAIAAgACAAIAAwAEAAUABgADAAIAAQAAAAMABAAFAAYABAAE
AAQABAADAAIAAQAAAAIAAgACAAIAAAAAAAAAAAACAAIAAgACAAAAAAAAAAAA///+//3/
/P/+//7//v/+//7//v/+//7/AAAAAAAAAAD+//7//v/+//z//P/8//z//f/+////AAD/
//7//f/8//7//v/+//7/AAAAAAAAAAD///7//f/8//3//v///wAA/v/+//7//v///wAA
AQACAAAAAAAAAAAA/v/+//7//v8BAAIAAwAEAAEAAAD///7/AAAAAAAAAAAAAAAAAAAA
AAAAAAAAAAAAAAAAAAAAAAAAAAAAAAAAAAAAAAAAAAAAAgACAAIAAgABAAAA///+//7/
/v/+//7/AAAAAAAAAAAAAAAAAAAAAAIAAgACAAIAAQAAAP///v8BAAIAAwAEAAMAAgAB
AAAAAAAAAAAAAAACAAIAAgACAAIAAQADAAAAAwAEAAUABgADAAIAAgACAAQABQAGAAkA
BwAGAAQABgAEAAQABAABAP7/+//4//f/9v/1//T/8//0//X/9//4//f/+P/6//r/+v/9
//7///8BAAEAAQAAAP7///8AAAAAAwADAAIAAgAEAAMAAwADAAMAAgADAAIABQAGAAcA
CAAFAAQAAwADAAUABQAFAAUABAAFAAcACQAHAAwAFAAeACUAJQAjAB8AGQARAA0ABwAD
AP//8//V/7P/n/+c/6L/tP/A/8H/yf/V/9z/0//C/7z/wP/H/9L/3//o//H/9//8////
AAD+//7//f/+/wIABAAHAAgACgAMAAkACAAHAAcACwAMAAwADQAMAAwADQANAAwADwAM
AAoACgALAA0ADgANAAwADQAMAA8ADwAOAA8ADAALAAoACQAMAA0ADQANAA4ADAAMAA0A
CgAJAAgABwAHAAcACAAIAAYABQAEAAMAAwAEAAQABAAEAAMAAQD///3//f/9//v//P/7
//n/+P/2//X/8//w/+//7v/s/+r/6v/o/+f/5f/i/+L/4P/e/97/3v/b/9v/2//Y/9j/
2P/Y/9f/1//W/9f/1//Y/9j/1//X/9n/2v/c/93/3//g/+H/5P/m/+n/6v/r/+3/7v/w
//P/9//7//v/+//5//r//v8AAAEAAgACAAIAAgACAAIAAQABAAAAAQACAAMABQADAAMA
AwADAAUABQAFAAYAAwACAAEAAQADAAEAAQABAAMAAgADAAQAAwABAP///f///wEAAwAE
AAIAAgACAAMAAQACAAIAAAABAAEAAAAAAP//AAAAAAAAAQAAAAAA///8//z//f/+//7/
////////AQABAAAAAAD///7//v/9//7///////////8AAAEAAQAAAP///v/8//7/AQAD
AAUABAACAAAA//8AAAAAAQACAAAAAAAAAAAAAAAAAP////8DAAMAAgACAAAAAAAAAAAA
AgACAAIAAwABAP///////wEAAQABAAEAAQABAAMABAACAAIAAQABAAMAAwACAAEA//8B
AAEAAQADAAMAAgABAAMAAwACAAIA//////7///8CAAMABAADAAEAAQABAAEAAAAAAAAA
AAAEAAIAAQAAAAAAAAAAAAAAAgADAAMAAwAHAAQAAgACAAIAAgACAAAAAQABAAQAAQAA
AP///v///wAAAQADAAIAAwADAAMABwAHAAYABAAIAAgACAAIAAMA///7//f/8//z//P/
8//z//P/8//0//L/8//0//b/+P/6//3//v/+//3//P/7//v//P/+/wAAAQADAAQABAAD
AAIAAAD/////AAAAAAIAAAAAAAAAAAABAAIAAwAEAAQAAwACAAEAAgABAAIABAAHAAsA
DAAKABAAGQAdABsAHQAfABsAFQAPAA0ABwD7/+X/xf+n/5r/mP+g/7L/u/+9/8X/0v/R
/8T/uv+8/8X/zv/Z/97/4//p//L/9f/0//j/+v/9//7/AgAEAAQABAAFAAYACQAKAAsA
DQAMAAoABwAFAAgACAAJAAkACQANAAsACgAJAAkACgAKAAwADAAOAA4ADQALAAgABwAI
AAkACgALAAwADQANAA0ACwAIAAcABwAKAAsADAANAAkABwAGAAQABAAFAAYABwAGAAYA
BQAEAAQAAwABAP//AQABAAEA///+//3/+//6//r/+f/3//T/8P/u/+v/6P/o/+b/5f/j
/+T/5P/i/+D/3v/e/9v/2//c/9r/2//c/9r/2f/Z/9j/1f/V/9b/1v/Y/9n/3P/e/9v/
2//c/9z/3v/i/+X/6f/r/+3/8P/y//D/8f/z//X/+f/7//v//v/9//7//v/+//z//P/8
//z//v///wEAAgAAAAAAAAABAAMAAwADAAMAAwADAAMABAACAAIAAgADAAUAAwADAAMA
AAD+//7//v8BAAMABQAHAAUAAwABAP7/AQACAAMABQAEAAQAAwAAAP/////+//7///8A
AAAAAAD///7//v/9//3//v8AAAIAAQABAAAA///+//3/+//6//3//v8AAAEAAAD///3/
+//9//7//////wEAAQABAAAA/v////////8AAAAAAAABAP///v/+//7/AAAAAAAAAAAA
AAAA/////wAA///9//z///8AAAEAAgABAAAA/////////f/9//3/////////////////
AQACAAQABAADAAMAAgABAP///f///wEAAQABAAEAAQAAAP//AQABAAAAAAABAAMABAAH
AAQAAwACAP//AAABAAIAAwADAAIAAQAAAAIAAAD///7/AQACAAMABAACAAMAAwADAAUA
AgACAAQABAACAAIAAgACAAAAAQABAAQAAwAEAAUABgADAAIAAQABAAMABQAGAAcACQAJ
AAgABgAGAAYABgAGAAYAAwAAAP3/+P/3//b/9f/1//X/9f/2//b/9//4//r/+P/6//3/
/v8CAAMABAAFAAMAAgACAAIAAwAFAAYABgAFAAQAAgABAP//AAAAAAIABQAGAAcACAAF
AAQAAwACAAQABQAGAAcABwAFAAUABgAFAAcACgAQABoAIQAjACEAHwAZABUADwANAAkA
BQD9/+X/v/+j/5j/mP+i/7T/vf/D/83/1v/P/8D/uP++/8f/0v/Z/+T/7//3//j/9f/2
//j//P/+/wAABQAIAAgACAAJAAoACQAIAAcABwALAAwADAANAAwACgAJAAcACQAPAA8A
EAAOAA0ADQAMAA4ADgAQABAAEgARAA8ADwAOAA0ADAALAA0ADwAQABEADgAMAAwADQAM
AAsACgAJAAoACwANAA4ACgAJAAgABwAHAAgACAAIAAgABwAFAAMAAQABAAEA////////
/v/+//3/+//4//T/9P/0//P/8v/u/+z/6//p/+r/6v/o/+b/5f/m/+T/5f/i/97/3f/c
/93/3f/e/97/2//b/9z/3P/e/9//4v/k/+L/4//l/+b/5f/o/+r/7f/v//H/9P/2//b/
9//5//v/+//9//3/AAACAAQABQAGAAUABAADAAIAAQABAAIAAgACAAIAAgADAAMAAwAD
AAMABQAFAAUABgAGAAYABgAHAAkABwAHAAcABgAEAAQABAADAAMAAwADAAYABwAIAAgA
BwAGAAUABQAHAAgACAAGAAQAAwABAAAABAAGAAcACAAHAAYABgAFAAMAAgACAAIABAAF
AAUABQADAAMAAgACAAQABAAFAAUABgAHAAcABwAEAAQABAADAAMAAwADAAIAAwAFAAYA
BwAHAAYABQAFAAUABAAEAAQAAgACAAIAAgADAAQABAAFAAYABQADAAIABAAEAAQABAAG
AAYABgAHAAUAAwADAAMABQAFAAUABQAFAAUABwAIAAcABgAEAAMABQAFAAQAAwADAAUA
BQAFAAkACQAIAAcABgAFAAMAAgACAAMAAwAFAAYABwAIAAcABAADAAIAAQAFAAYABwAI
AAgABgAFAAQABAAEAAQABAAEAAUABQAFAAUABAAEAAQABwAJAAoACgAIAAYABAACAAIA
AwADAAYABQAGAAcACAAHAAYABQAFAAcACQAKAAsACwALAAoACAAJAAgABwAGAAQAAQD+
//v/+P/3//b/9f/4//n/+v/8//r/+//8//7//P/+/wEAAgAEAAUABgAHAAUABAAEAAQA
BgAHAAcABgAIAAgABwAHAAUABgAGAAgACgAKAAoACgAJAAgABwAGAAgACQAKAAsACQAH
AAcACAAJAA0ADgASAB4AJwApACcAHwAZABUAEwARAA0ACQABAN//tf+f/5z/oP+u/7z/
wf/J/9X/1v/L/8D/wP/I/9H/2P/h/+7/9//7//z//f/8//z/AgAFAAYACgAMAAoACgAL
AAwACgAKAAoACwANAA4ADgAPAA4ADgAPAA8AEQAVABMAEgAOAA0ADQAMAA0ADgARABIA
EAAPAA0ADQANAA0ADQANAA8AEQASABMAEAAOAA4ADwAPAA8ADwAPAA4ADQANAAwACQAJ
AAkACQAKAAoACQAIAAgABwAFAAMABQAFAAUAAwACAAEA///+//z/+//5//b/9//2//T/
8v/y//D/7//t/+n/6P/l/+L/4//k/+L/4//i/97/3f/c/97/3f/d/9z/2f/Z/9r/2v/c
/93/4P/i/+L/4//l/+b/5//q/+z/7//v//H/9P/2//b/9//5//v/+//9//3/AAD//wAA
AAAAAAIAAgACAAIABQAFAAYABgAGAAYABgAHAAYABQAEAAMAAQABAAEAAgAEAAQABAAF
AAkABwAHAAcABAACAAIAAgADAAMAAwADAAQABQAGAAYABAAEAAQABQAFAAYABgAEAAUA
BQAEAAQABAAEAAMAAgACAAIAAwADAAAAAAABAAIAAgADAAMAAwABAAEAAAAAAAAAAAAB
AAEAAgADAAMAAwACAAIAAgABAAEAAQABAAAAAgADAAMAAwAEAAQABAAFAAMAAgACAAIA
AgACAAIAAgACAAIAAQABAAUABQAEAAQAAgACAAIAAgAEAAQABAAFAAMAAQABAAEABQAF
AAUABQACAAEAAgACAAIAAgABAAEAAgADAAMAAwABAAMAAwADAAMAAwACAAEAAQABAAAA
AAABAAMABAAHAAYABQAEAAEA//////////8DAAQABQAGAAcABAACAAAAAgACAAIAAgAE
AAUABQAFAAMAAgACAAIAAwADAAQABAAGAAQABgAGAAQABAAEAAQABgAHAAcACgAFAAQA
AwACAAIAAgACAAMABQAHAAgACQAJAAkACAAGAAYABgAGAAYAAQD9//n/9f/0//X/9v/3
//X/9f/1//b/9v/3//j/+v/9/wAABAAGAAUAAwABAP//AAACAAUACAAFAAUABAACAAQA
BAADAAMABAAGAAcACgAHAAYABQAEAAYABgAGAAYABwAHAAcABwAHAAUABQAGAAcACwAQ
ABQAGAAdAB0AHQAfAB0AHQAZAA8ABwABAPX/0/+z/6X/ov+k/7b/xP/F/8v/1f/W/8v/
wP/C/8r/0//Y/9//6v/v//P/+P/9/wAAAgAGAAQABAAHAAgACAAIAAkACgALAAwADQAP
AA8ADgAMAAsADgAOAA8ADwAPABMAEQAQAA4ADQANAAwADQAOABEAEgAQAA8ADQANAA8A
DwAPAA8ADwAPAA4ADQAOAAwADAANAA8ADwAPAA8ADQALAAoACAAKAAsADAANAAsACgAI
AAYABwAHAAYABQADAAMAAwABAP///f/6//j/+//7//r/+P/1//T/8v/w/+7/7P/r/+n/
6v/q/+j/5v/i/+L/3//f/+D/3v/f/+D/3//d/9z/2v/b/9v/3P/c/97/3//i/+T/4//j
/+T/5P/m/+r/7f/x//H/8//2//j/+v/7//3//////wEAAQAEAAQABAADAAIABAAEAAQA
BAAFAAUABgAGAAcACAAJAAsACQAJAAkACQAIAAcABgAGAAgACAAIAAkACwAJAAkACQAI
AAYABgAGAAkACQAJAAkACAAHAAYABAAHAAgACQALAAoACgAJAAYAAwADAAIAAgAFAAYA
BgAGAAMAAgACAAEAAQACAAQABgAEAAUABQAFAAMAAwACAAIABAAEAAUABQAEAAMAAQD/
/wIABAAGAAcABgAFAAQAAgACAAMAAwADAAYABgAGAAcABQAEAAQABAAFAAYABwAIAAUA
BAACAAEAAwADAAIAAgADAAQABQAGAAQABAAEAAUABwAFAAUABQAFAAUABQAFAAMAAwAF
AAYACAAIAAcABwAGAAUAAwABAAMABQAFAAUABQAFAAQAAwAFAAUABAAEAAQABQAFAAcA
BQAFAAUAAwAFAAUABQAFAAQABAAEAAQABwAGAAYABgAIAAgACAAIAAcABwAGAAUABgAG
AAcACAAGAAUABQAEAAYABgAGAAYACgAIAAUABAADAAIAAgADAAMABgAFAAYABwAIAAYA
BgAGAAcACAAJAAkACQANAA0ADAAKAAwADAAMAAwABwADAP//+//4//f/9v/1//j/+f/6
//z//P/9//7/AAD+/wAAAwAEAAUABQAFAAUABAAEAAUABgAHAAkACgAKAAgACAAHAAcA
BwAIAAgACgAKAAoACgAKAAoACgAKAAoACQAJAAkACQAKAAkACgAMAAsADQASABYAHgAn
ACsAJwAjAB8AGwAVABMAFQARAAcA7f/H/6v/ov+i/6z/uv+//8H/zf/S/8n/uv+y/7j/
w//Q/9//7v/3//v//v8BAAAAAAACAAMABAAIAAoACwAMAA4AEAAOAA4ADgAPABAAEAAP
AA8AEAAQABEAEQARABUAEwASABMAEwAUABQAEgASABQAFAAVABUAFAAVABQAEwASABEA
FAAVABUAFQAUABIAEgATABIAEQAQAA8AEQARABIAEgAPAA8ADwAPABAAEAAPAA4ACwAJ
AAYAAwAEAAUABgAFAAQAAwABAAAA/v/9//v/+P/4//j/9//2//L/8P/v/+3/7P/s/+r/
6P/n/+j/5v/n/+b/4v/h/+D/4v/h/+H/4P/d/93/3v/e/93/3f/f/+D/4//l/+j/6v/o
/+r/6//t//D/8//3//r/+v/7//3//////wEAAQAEAAYACAAJAAoACQAIAAcABgAJAAkA
CgAKAAoACgAKAAsACQAJAAkACQALAAsACwAMAAwADAAMAA0ADwANAA0ADQAMAAoACgAK
AAkACQAJAAkACQAJAAkACAAGAAYABgAHAAgACgALAAoABwAHAAYABgAHAAgACAAIAAkA
CAAIAAcABAAEAAUABgAHAAkACgALAAoACQAHAAYABAAEAAUABQAIAAkACQAJAAYABgAG
AAUABwAHAAcABgAGAAcABwAHAAYABgAGAAcACAAIAAkACgAHAAYABQAEAAUABgAGAAcA
CAAHAAUABAAEAAQABAAEAAYABgAGAAcABwAFAAUABQAJAAkACQAJAAUABQAHAAgACAAI
AAcABwAJAAkACAAHAAcACQAJAAkACwALAAoACQAIAAcABQAEAAQABQAFAAcACQAJAAkA
BwAFAAUABQAFAAgACAAIAAgACgAIAAcABgAIAAgACAAIAAgACQAJAAkACAAGAAUABAAE
AAUABwAIAAYABgAGAAYABAAIAAgACAAIAAgABgAHAAcACgAIAAgACAAIAAoACgAKAAsA
CQAJAAgABwALAA0ADgAOAA0ADAALAAoABQABAP3/+f/5//n/+f/5//f/9//3//j/+f/7
//3/AAD//wAAAgACAAMAAwADAAMAAwAEAAYACAAHAAcABgAEAAYABgAFAAUABQAGAAYA
CAAGAAYABgAGAAkACgALAAwADAALAAoACQALAAkACQAKAAsACQAMABYAHgAjACcAJwAl
ACEAGwATAA0ACQAFAPv/4f+9/6f/oP+g/67/vP+5/7v/xf/K/8P/uv+y/7b/w//Q/9v/
4v/r//P/+v////7/AAAEAAQABAAHAAgACQAKAAwADgAMAAwADAANAAwADAALAAsADQAO
ABAAEQAOABEADgAMAAwADQAPABAADgAOABAAEAASABEADwAPAA8ADwAPAA8ADQANAAwA
CwALAAoACwANAAwACwAKAAkACgAJAAkACAAIAAkACgALAAcABgAEAAIABAADAAEA////
///////9//z/+//5//j/9v/1//P/8P/u/+z/6f/m/+f/5v/m/+X/5v/m/+T/4v/e/97/
2//b/9v/2P/Y/9j/1//V/9T/0v/S/9P/1f/W/9b/1//a/9z/2//b/9z/3P/f/+L/5P/n
/+f/6f/s/+7/8f/z//b/+f/6//v/+v/8//3//v/+//7/AQACAAMABAABAP///v/8////
AAABAAMAAQABAAEAAQABAAEAAQACAAIAAgACAAMAAgD///7//f/+//7/AAACAAIAAQAA
AP///////////v8BAAIAAwAFAAIAAgABAP7//v//////AAABAAIAAgACAP///v/+//3/
/v/+////AAD9//3//P/7//3///8AAAIAAQAAAAAA/////////v/9//7/AAACAAMAAQAB
AAEAAAACAAMAAwADAAIAAgACAAMAAwACAAIAAgAEAAQABAAEAAQABAADAAMABQAFAAQA
BAAEAAQABAAEAAQABAAEAAUABgAFAAYABwAHAAUAAwABAAEAAwAHAAoACQAIAAYABQAE
AAMAAQD//wIABQAGAAcACAAHAAUAAwAEAAUABQAGAAQABQAFAAcABgAFAAQAAQACAAMA
BAAFAAQABAAEAAQACAAGAAUABAAGAAYABgAGAAYABwAHAAcABwAGAAYABgAEAAQABAAE
AAQABQAFAAgABgAGAAYABgAGAAYABgAHAAoACwALAAsACwALAAoACAAMAAwADAAMAAcA
AwD///v/9//3//f/9//4//n/+v/8//n/+f/5//r//f8AAAQABgAGAAUABAADAAIAAgAD
AAQABwAJAAoACgAHAAYABAADAAUABgAGAAgABgAGAAYABgAHAAgACQAKAAsACwALAAsA
CgAHAAYABgALAA0AEAAWABoAIQAlACMAIwAhABsAGQAVABMADQADAO3/y/+t/57/nv+o
/7j/v/+//8P/yP/B/7T/rP+u/7n/zv/d/+T/6//z//b/9//6//7/BAADAAQACAAKAAoA
CgALAAwADQAOAA8AEQARABAADgANAA4ADgAPAA8AEQAVABMAEgARABEAEgASABIAEgAU
ABQAFAATABEAEQARABEAEQARABAAEQARABEAEgAQABAAEQATABMAEwATABEADwAOAAwA
DQANAA0ADQAMAAwACwAKAAgABwAFAAMABQAFAAUAAwACAAEA///+//z/+//5//b/9//2
//T/8v/v/+z/6v/n/+j/6P/m/+T/4P/g/93/3f/d/9r/2v/a/9z/2//b/9r/2f/Z/9r/
2v/Y/9n/3P/e/97/3//h/+L/5f/o/+r/7f/v//H/9P/2//T/9f/3//n//P///wAABAAD
AAQABAAEAAQABAAEAAQABwAHAAgACAAIAAgACAAJAAsACwALAAsACQAJAAkACgAIAAgA
CAAJAAsACQAJAAkACAAGAAYABgAHAAcABwAHAAcABwAHAAYABgAGAAYABwAJAAoACgAI
AAYABQADAAIABAAGAAcACAAHAAYABgAFAAQABAAFAAYABAAFAAUABQAFAAUABAAEAAYA
BgAHAAcABwAHAAYABQAFAAYABwAHAAcABwAHAAYABQAFAAQAAwAGAAYABgAHAAcABgAG
AAYABgAGAAYABgAIAAgABwAHAAcABwAGAAYACAAIAAgACAAGAAUABAADAAIAAgADAAMA
BgAFAAYABwAIAAYABgAGAAcACgALAAsACwAKAAcAAwD+/wMABAAFAAYABgAFAAQAAwAE
AAUABgAHAAsADQAPABIAEgATABQAFgAUABYAGQAaABgAFwAWABUAEQAOAAwACgAIAAkA
CQAIAAgACAAHAAcACQAKAAoADAAKAAoACgAKAAkACAAHAAYACQAJAAkACQAHAAUABQAG
AAMABwAOABYAHgAjACcAIwAfABkAFQATAA8ACQADAPn/2/+3/6H/mv+e/67/uv+5/7f/
u/+6/6v/nP+g/6z/u//I/9f/5P/t//H/8v/z//T/+P8AAAEAAgAGAAgABwAGAAYABgAI
AAgACAAJAAoACgAJAAkADAAMAA0ADQALAA8ADQAMAAkACQAKAAoADAAMAA4ADgAOAA0A
CwALAA0ADQANAA0ADAANAA0ADQAKAAgACAAJAAsACwALAAsADAALAAsACgAJAAkACQAJ
AAgACAAHAAYABgAFAAMAAQABAAEAAQD///7//f/7//r/+f/3//T/8P/w//D/7//u/+z/
6v/p/+f/5f/k/+H/3v/e/97/2//b/9v/2P/Y/9j/1v/V/9X/1P/T/9P/1P/U/9f/2f/d
/+D/4f/j/+b/6P/n/+r/7P/v//P/9f/4//r/+f/5//r/+////wEAAQAEAAMABAAEAAQA
AgACAAIAAgAFAAUABgAGAAUABAADAAMAAwADAAMAAwAEAAUABgAIAAcABgAFAAUACQAH
AAcABwAFAAIAAQAAAAQABQAGAAcABwAHAAcABgAEAAQABAAFAAUABgAGAAQAAwADAAIA
AgADAAQABAAEAAMAAgACAAEAAgACAAMABAAEAAUABQAFAAMAAwACAAIAAgACAAMAAwAE
AAUABQAFAAMABAAFAAUABwAHAAcABgADAAMAAgABAAQABAAEAAUABQAEAAQABAADAAIA
AQAAAAMABAAEAAUABgAFAAMAAgAEAAQABAAEAAYABgAGAAcABQADAAMAAwAFAAUABQAF
AAEAAQADAAQABAAEAAMAAwAFAAUABAADAAMABQAFAAUABwAHAAYABQAFAAUABAAEAAMA
AwACAAMAAwADAAMAAQABAAEAAQABAAUABgAHAAgABwAEAAIAAAABAAIAAwAEAAQABQAF
AAUABAACAAEAAAAAAAEAAwAEAAQABAAEAAQABAAFAAUABQADAAIAAgAEAP7//v8BAAIA
AgACAAIAAgABAAAA///+/wAAAAAAAAAAAAAAAAAAAAAAAAAAAAAAAAEAAgADAAQAAwAC
AAEAAAD+//7//v/+////AQACAAYAAgACAAIAAgACAAIAAgADAAIAAwADAAMABwAHAAYA
BAAIAAgACAAIAAUAAQD9//n/9//3//f/9//2//X/9P/0//T/9f/2//j/+P/6//3//v/9
//3//f/9//3//v8AAAIAAAABAAEAAAAAAAAA/////wEABAAGAAoACQAIAAcABgAEAAQA
BAAEAAMAAwADAAMABAADAAQABgAHAAUACgASABoAHwAhACMAIwAhABsAEwANAAcAAQD3
/93/u/+j/5j/mv+o/7T/tf+x/7P/tv+v/6T/nv+k/7H/wP/N/9j/4//t//T/9//4//r/
/P/9//7/AgAEAAQABAAFAAYABwAIAAkACwALAAoACAAHAAoADAAPABEADwARAA0ACgAK
AAsADQAOAA0ADAANAAwADgANAAsACwANAA0ADQANAAsACwAKAAkACgAKAAwADwANAA0A
DQANAAoACQAJAAgACAAJAAoACwAHAAYABAACAAQAAwABAP///////////f/6//n/9//2
//j/9//1//L/8P/u/+v/6P/p/+j/6P/n/+X/5P/h/97/3P/c/9n/2f/b/9j/2P/Y/9b/
1f/V/9T/0f/R/9L/0v/S/9P/1v/Y/9r/2//d/97/3//i/+T/5//n/+n/7P/u//D/8f/z
//X/+f/7//v//v/9//7//v/+/wEAAgADAAQAAgABAAEAAAACAAIAAgADAAUABQAFAAUA
BAADAAIAAgAEAAQABAAFAAUAAwADAAMAAwACAAMABAAHAAcABwAHAAYABQAEAAIABAAE
AAQABQADAAQABAACAAEAAQAAAAAAAgAEAAUABgADAAIAAgABAAAAAAABAAIAAAABAAEA
AQACAAMAAwAEAAYABgAHAAcABAADAAEA//8AAAIABAAFAAIAAQAAAP7/AgAFAAcACQAJ
AAgABwAHAAYABAADAAIAAwAEAAUABgAFAAQAAgABAAUABQAEAAQABgAGAAYABgAEAAQA
BAAFAAYABQAGAAcABwAFAAMAAQAAAAEABAAGAAgACAAHAAcABQAFAAQAAwAEAAcACAAJ
AAoACQAHAAUABwAHAAYABgAIAAkACQALAAgABwAGAAMABAAFAAYABwAHAAYABQAEAAcA
BgAGAAYABAAGAAgABwAGAAUABAAGAAcABwAKAAcABgAFAAQABwAIAAkACwAMAA0ADQAN
AAwACwAJAAYACwAMAA0ADgAKAAUAAAD7//r/+//8//3/+//7//v//P/7//v/+//8//3/
AAAEAAYABwAHAAcABwAEAAQABQAGAAgACQAJAAgABgAGAAUABQAHAAgACAAKAAwADAAM
AAwACgAKAAoACgANAA0ADQANAAwACQAIAAgACwANABIAGgAiACUAJQAjACMAHwAdABsA
FwARAAsA/f/h/7//pf+Y/5z/rv+6/7X/s/+3/7j/rf+i/6L/rP+9/8z/3f/o//H/9//4
//v//v8AAAIABAAGAAsADgALAAoACgAKAA0ADgAPABEAEgASABEAEQAQABAAEQARABMA
FwAVABQAEQARABIAEgAUABQAFgAWABUAEwAQAA8AEAARABIAEwASABMAEwATABIAEAAQ
ABEAEwATABMAEwARAA8ADgAMAA0ADQANAA0ADgAOAA0ADAAKAAkABwAFAAUABQAFAAMA
BAADAAEAAAD+//3/+//4//f/9v/0//L/7v/s/+v/6f/q/+r/6P/m/+P/4v/e/93/3v/c
/93/3v/c/9v/2//a/9n/2f/a/9r/2//d/+H/5P/i/+P/5f/m/+f/6v/s/+//8v/1//n/
/P/7//v//P/9/wAAAwAEAAgACAAIAAcABgAIAAgACAAIAAsACwAMAAwACgAKAAoACwAM
AA0ADgAPAA4ADQAMAAwADAAMAAwADQAPAA0ADQANAA4ADAAMAAwADwAPAA8ADwAOAA0A
DAAKAAgACAAIAAkACgAMAA0ADAALAAsACgAKAA0ADgAOAA4ADQAMAAwACwAIAAgACQAK
AAoACwALAAsACwALAAoACgAMAAwADQANAAsACwAKAAkACAAIAAgABwAKAAsADAAMAAoA
CQALAA==
         </WaveFormData>
      </LeadData>
      <LeadData>
         <LeadByteCountTotal>10000</LeadByteCountTotal>
         <LeadTimeOffset>0</LeadTimeOffset>
         <LeadSampleCountTotal>5000</LeadSampleCountTotal>
         <LeadAmplitudeUnitsPerBit>4.88</LeadAmplitudeUnitsPerBit>
         <LeadAmplitudeUnits>��V</LeadAmplitudeUnits>
         <LeadHighLimit>2147483647</LeadHighLimit>
         <LeadLowLimit>268435456</LeadLowLimit>
         <LeadID>V2</LeadID>
         <LeadOffsetFirstSample>0</LeadOffsetFirstSample>
         <FirstSampleBaseline>0</FirstSampleBaseline>
         <LeadSampleSize>2</LeadSampleSize>
         <LeadOff>FALSE</LeadOff>
         <BaselineSway>FALSE</BaselineSway>
         <ExcessiveACNoise>FALSE</ExcessiveACNoise>
         <MuscleNoise>FALSE</MuscleNoise>
         <LeadDataCRC32>3849749848</LeadDataCRC32>
         <WaveFormData>
DAAMAAwADAALAAoACQAIAAYABgAGAAYABgAGAAYABgACAAAA/v/8//7/AAACAAQAAgAC
AAIAAgAAAAAAAAAAAAEAAgADAAQABAAEAAQABAAGAAYABgAGAAgACAAIAAgABgAEAAIA
AAABAAIAAwAEAAYABgAGAAYACAAIAAgACAAIAAgACAAIAAYABAACAAAAAwAEAAUABgAD
AAIAAQAAAAAAAAAAAAAAAQACAAMABAABAAAA///+////AAABAAIAAQAAAP///v/8//z/
/P/8////AAABAAIAAAD+//z/+v/9//7///8AAP7//P/6//j/+f/6//v//P/6//r/+v/6
//z//P/8//z//v/+//7//v/7//r/+f/4//v//P/9//7//v/+//7//v/7//r/+f/4//r/
+v/6//r/+v/6//r/+v/6//r/+v/6//v//P/9//7/+//6//n/+P/6//z//v8AAP7//P/6
//j/+//8//3//v/+//7//v/+//3//f/9//z///8AAAEAAgABAP///f/8//3///8AAAEA
AwACAAIAAwABAAAA/v/7//j/9f/0//T/8v/y//H/8f/z//b/+P/5//n/+f/6//z/+//6
//f/9f/1//b/+P/4//f/9//3//b/+f/5//f/9//3//j/+f/6//r/+f/4//b/+P/5//r/
/P/7//v/+//7//v//P/8//z//P/8//v/+//7/wMACwAVABsAHwAfAB8AHQAjADMAQwBW
AGwAdwBhADMABQDc/7H/hv9p/1n/VP9m/4H/kv+a/6n/uv/K/97/7//7/wsAFgAaABcA
EAAHAAIA/f/9//7///8DAAYACAAKAAgABwAFAAQABgAIAAkACwAKAAsACgAJAAcACAAI
AAcACAAKAAsADQAKAAsACgAJAAsACwAKAAoACgAKAAoACgAJAAkACgAKAA0ADgAPABAA
DwANAAwACwAOAA8AEAARAA4ADQANAA4AEAASABIAEgATABUAFgAXABQAFQAWABUAGAAZ
ABkAGgAbABsAGwAdAB4AHgAfAB4AIAAhACEAIgAgACIAIwAjACMAJAAlACUAIwAiACAA
HwAgACAAHwAdAB0AHQAeAB4AHAAaABgAFgAVABYAFAATABMAEwASABIAEAAQAA8ADQAO
AA0ADwARAA4ADQAJAAoACwAKAAgABwAIAAYABQAFAAMAAgACAAEAAgACAAMAAwACAAEA
AAD//wEAAQAAAP///f/9//3//v/9//3//v/+//////8BAAQAAwABAAAA/v8BAAEAAgAC
AAAAAAAAAAEAAwACAAAA/v8AAAEAAQABAAAAAQAAAAAAAgABAAEAAAD8//z///8CAP//
/f/8//v//v8AAAEAAwABAP///P/6//3//v/+//3//f/9//3//v/9//z/+v/5//z//v8A
AAIAAAD+//z//f////z//P/8//r/+P/4//n/9//3//f/9//6//3//f8AAPz/+//7//n/
+//7//v/+v/8//r/+f/5//v/+v/5//f/+v/7//z//P/5//n/+P/4//n/+v/6//v/+f/5
//n/+f/4//f/9v/1//j/+v/7//7/+//8//r/9//4//n/+v/5//j/+P/4//j/9//2//b/
+P/5//n/+P/3//X/9v/3//f/9//3//j/+P///////P/7//r/+f/4//r/+v/7//z/+v/6
//r/+v/6//v/+//7//z//P/9//3//f/9//z//P/+////AQACAP7/+P/y/+7/7P/s/+7/
7//z//T/9v/3//T/8//y//L/9v/6//z//P/4//X/8//y//H/8v/0//b/+P/5//n/9//1
//T/9P/0//b/+P/5//r/+f/4//b/9P/3//j/+v/8//r/+f/5//j/+v/4//j/9////wEA
/////wUADQAPABEAEwAXABsAJQA1AEgAWgBlAGEAQQAZAPr/1/+q/4H/Z/9c/1r/af9+
/47/m/+s/77/1v/r//H/9f8CAA4ADQAIAAUABAD/////AAABAP//AAAAAAAAAwAFAAYA
CAAGAAQAAQD//wAAAwAEAAUABwAIAAgABwAEAAQAAwADAAUACQALAA0ACgAJAAcABgAH
AAgACQAKAAsACwAMAAwACwAKAAkACAAMAA0ADwARAA8ADQALAAkACwALAAwADgAOABAA
EAAQAA8ADwAOAA0ADwATABcAGQAXABcAFgAWABgAGQAaAB0AHgAeAB8AHgAcAB0AHQAe
ACEAJAAmACcAJAAiACAAHQAfACAAIAAhACIAIgAhAB8AHQAbABoAGAAZABoAGwAcABgA
FgARAA0AEAARABEAEgAUABQAEwARAA0ACQAIAAcACgALAAkADAAKAAgABQADAAIAAAD/
//////8AAAIAAwD///7//v/9//7///8AAAEAAAD///3/+//+////AAACAAIAAQABAAAA
/v/7//r/+v/9////AgAEAAIA///9//r/+//8//3///8CAAIAAQAAAP3//f/8//v//f//
////AAD9//v/+v/4//b/+P/9/wIAAQD///7//f/6//r/+f/5//r/+//7//z//v/+//3/
+//9//3//f/+//7//v/9//3/+f/4//f/9v/4//j/+P/7//z/+P/3//b/9//2//f/+f/5
//n/+f/5//j/9//z//L/9P/3//v//f/6//n/+P/2//j/9v/1//X/+P/4//j/9//2//X/
9P/y//X/9//4//r/+f/4//b/9f/3//f/9//3//f/9//3//f/9f/0//L/8v/2//z///8B
AP7/+//4//P/8//0//X/9v/0//T/9f/4//b/9f/z//H/9P/2//j/+f/1//X/9v/2//v/
+f/4//v//P/5//j/9//2//T/9P/1//b/+f/6//v//P/6//n/9//1//j/+P/5//n/+//7
//r/+v/6//n/+f/4//n/9v/z//L/7v/s/+z/6//u//D/8//1//P/8//z//T/9f/2//X/
8v/0//P/8//0//H/8P/w//D/8//1//b/9f/0//L/8f/w//D/8v/z//T/9f/2//b/9v/z
//L/8v/y//X/9f/2//b/9v/0//T/8//v//H/9//7/wUADwAVABMADQALAA0AFwArAEAA
WABpAF8ANQAJAOb/vf+Q/3P/Yf9W/1z/cf+E/5L/nf+w/8T/1P/j//H///8MAA4AAwD6
//f/9v/2//f/+f/7//z//v///wAA//////7//v///wAAAAABAP/////9//v///8CAAQA
BQAHAAgACAAJAAYABwAGAAUABgAHAAcACAAHAAYABQAEAAgACQALAAwACwAKAAkACAAI
AAcABwAHAAkACwANAA8ACwAJAAgACAALAA4ADwAQABAAEQARABEADwARABMAEwAVABcA
GAAaABoAGQAYABkAGwAcAB4AHgAeAB8AHwAgAB4AIAAhACEAIQAiACMAIwAgAB4AGwAZ
ABwAHgAfAB8AHQAbABoAGAAaABoAGgAaABoAGgAXABUAEgARAA8ADgAPABAAEAAPAAwA
CQAJAAkACQAJAAYACAAJAAgABgAFAAMAAAD+//3//v/+///////7//r/+v/5//n/+f/5
//n/+//9//7////+//3//P/8//3//f/+//7//f/7//v//P/8//v/+//6//z//f///wAA
/v/8//r/+f/+//7//f/8//r/+f/3//X/9v/5//r//P/9//3//v/+//f/9v/4//r//P/7
//v/+//4//j/9//3//n/+f/4//j//f/+//7//f/5//f/9f/0//X/9v/2//f/+P/4//j/
+P/3//b/9f/3//r/+P/5//r/9//0//P/8//0//X/9v/3//X/9f/y//L/8P/x//P/8//2
//f/+P/4//X/8v/w/+//8//0//X/9f/1//X/9f/0//H/8f/w//D/8//0//T/9f/0//P/
8v/x//T/9f/2//f/9v/0//H/8P/w//T/9f/1//f/9//3//X/8f/w/+//7v/x//L/9P/4
//b/9f/z//H/8f/y//P/8//x//H/8v/y//X/9f/0//P/9//4//r//P/5//b/8//w//D/
8P/x//L/9f/2//f/+P/3//f/9v/1//f/+P/6//v/+//7//r/+v/6//n/+f/4//f/8v/t
/+r/6P/o/+r/6//u//D/8//1//X/9f/1//b/9//4//f/9P/0//P/8//0//H/8P/w//D/
8f/z//T/8//1//T/9P/0//L/8v/x//D/8//2//j/+v/3//b/9v/2//n/+f/6//r/+f/2
//X/8//x//X/+f8BAA0AFQAXABUADwANABMAIwA5AE4AYgBvAFkALQAHAOT/t/+K/2n/
W/9a/2L/df+I/5b/p/+8/9D/3v/r//v/CQAOAAwABQD+//n/+P/3//n//P//////AAAA
AAAA//////7//v8BAAIAAgADAAAAAQAAAP//AgAEAAUABQACAAIAAQABAAMABQAFAAUA
BgAHAAcACAAHAAYABQAEAAYABwAJAAoACAAIAAgACAAHAAcACAAJAAwADQAOAA8ADAAL
AAsADAAOABAAEAAQAA4ADwAPAA8ADQAPABEAEQAUABUAFQAWABkAGQAZABsAHQAeACAA
IAAgACEAIQAiAB8AIAAgAB8AIQAiACMAIwAhACAAHgAdACAAIAAfAB0AHAAbABsAGgAY
ABgAGAAYABYAFgATABEAEgATABMAFAASABIAEQAPAA4ACwALAAsACQAJAAYACAAKAAgA
BQADAAAA/v/9//3///8AAAIAAwADAAIAAgABAP///f/7//n/+v/7//v/+//7//v/+//8
//7///8BAAIA///9//3//v/+//3//f/8//3//f/+//7//f/8//v/+//+//7//f/8//3/
/f/8//v/+P/5//j/+P/7//v//P/8//j/+P/7//7/AAD////////8//z/+//7//n/+f/4
//j/+//8//z/+//6//n/+P/4//b/9v/1//X/9f/2//f/+P/2//b/9v/5//z/+v/7//z/
+P/0//L/8f/z//X/9//5//f/9//0//T/8v/z//X/9f/3//f/9//2//T/8v/x//H/9f/2
//f/9//2//X/9P/y//D/8f/x//L/8//0//T/9f/1//X/9f/1//P/8//z//P/8//y//D/
8P/w//T/9f/1//f/9//3//X/8f/w/+//7v/x//L/9P/4//b/9f/z//H/8f/y//P/8//z
//P/9P/0//P/8//y//H/8//0//T/9f/5//X/9f/0//L/8v/y//L/8//0//b/+P/1//T/
8//y//P/9f/2//f/+P/4//n/+f/3//f/9v/2//f/9//4//j/9v/w/+r/5v/n/+j/6//t
/+3/7v/w//H/7//v/+//8P/z//b/9//2//L/7//t/+z/7f/u//D/8v/x//H/8P/t/+//
7v/u/+7/8P/0//f/+v/2//T/8f/u//D/8P/x//L/8//z//T/9P/2//T/9P/z//n/+//9
////AwAFAAcACQALABEAHwAxAEEAVABqAHEAWwAxAAsA5v+z/4j/b/9d/1L/Xv93/4b/
lP+p/77/0P/e/+v/9/8DAAwADAAFAAIABQAEAP///f/8//v//f/+//7//v8BAAMABAAG
AAUABAACAAEAAwAFAAUABQADAAQABAADAAMABAAEAAUABgAJAAoACwAIAAcABQAEAAUA
BgAHAAgABwAHAAgACAAIAAgACAAIAAwADQAPABEADgALAAgABQAHAAkADAAQABAAEgAS
ABIAFAAVABUAFQATABUAFwAXABcAFwAWABYAGQAbAB0AIQAiACIAIwAiACAAIQAhACIA
JQAoACoAKwAoACYAJAAhACMAJAAkACUAJAAkACMAIQAeAB0AHQAcAB4AHgAeAB4AGgAa
ABcAFQAYABkAGQAaABcAFgAUABEAEgAPAA8ADwAPAA8ADAAOAA0ACgAGAAMABQAEAAQA
BQADAAIAAgABAAAAAAABAAEAAgADAAQABQADAAEA/v/7//z//f/+/wAAAQABAAIAAgD/
//3//f/+/wAAAQADAAQAAgD///3/+v/+/wAAAgAFAAYABAABAP7//v///////////wEA
AQACAAAA//////7//f/+/wIABgAFAAMAAgABAP///v/8//v//v//////AAD+//z/+f/1
//n/+//9/wAAAAAAAP/////7//r/+f/4//r//P/+/wMAAQD8//r/+P/6//r//P////3/
+//5//f/+P/5//f/+P/4//n/+//7//n/9//1//L/9//4//r//f/+//z/+v/3//f/9//3
//b/+f/7//z//v/8//r/9//1//f/9//3//f/9//3//f/9//3//b/9P/0//T/+P/5//n/
9//3//f/9f/3//j/+f/6//j/+P/5//z/+v/5//f/9f/3//r//f////r/+f/5//j/+v/7
//v/+//4//j/9//3//f/9//3//X/+//4//j/+P/4//j/9v/2//f/+P/6//r/+v/6//j/
+f/5//n//P/8//3//f/+//////8AAP7//f/9//z/+//2//H/7v/p/+j/6f/p/+//8v/2
//n/+f/5//n/+v/6//r/+P/0//T/8//z//T/8v/y//P/9P/1//f/+P/3//b/9P/z//L/
8v/0//X/9v/3//j/+P/4//X/9P/0//T/9v/3//n/+v/8//r/+v/5//P/9f/5/wEADQAX
ABkAFQATAA8AEwAjADsAVgB0AIkAgwBdAC0ABgDV/5j/af9P/0L/SP9f/3D/eP+J/6L/
vP/S/+f/+/8LABQAFAAPAAoAAwAAAP3//f/+////AAACAAMABAAFAAUABAAEAAUABgAG
AAcABQAHAAcABwAHAAgACAAHAAcACAAIAAkACAAJAAgABwAIAAkACQAKAAkACAAHAAYA
CAAJAAsADAAKAAoACgAKAAoACQAJAAkADAANAA4ADwAPAA8AEAASABQAFgAWABYAEwAT
ABIAEQARABMAFQAVABgAGQAZABoAGgAZABgAGQAeACAAIwAkACMAIwAiACIAIgAkACUA
JQAmACYAJgAlACYAJgAlACUAKAAoACcAJQAhAB8AHgAcABoAGgAaABoAGgAcABsAGwAY
ABcAFQAUABUAFgAWABUAEgAPAA8ADwAPAA8ADAAOAA8ADgAMAAsACQAGAAQAAwAAAAAA
AQABAAAAAAABAAEAAAD///7//f///////v/9//3//f/9//7/AQABAAIAAgAAAP3//P/8
//3//f/+//7//////wAAAAD///7//f/9/wEAAgACAAIA//////7//f/7//3//f/+////
//8AAAAA+//6//z//v//////AAABAP7//v/9//3//P/7//n/+P/+/wAAAQABAP///f/7
//r/+//8//z//f/6//r/+v/6//j/+P/4//v//f/6//r/+v/5//b/9f/1//j/+f/6//v/
+f/5//b/9v/1//X/9v/1//f/+f/7//z/+//4//b/9f/6//r/+v/5//j/9//2//T/9P/1
//X/9v/3//j/+P/5//j/9//2//X/9v/3//j/+f/2//T/8f/w//L/9v/3//f/+f/5//n/
9//1//T/8//y//P/9P/2//r/+P/3//X/8//1//b/9//3//b/9//5//r/9//1//L/7//y
//T/9f/3//f/9//3//X/7//y//X/9v/3//j/9v/2//f/+P/4//j/+P/4//n/+//8//3/
+v/4//f/9f/4//v//f8AAP///f/8//r/+P/y/+z/6P/o/+r/7v/x/+//7v/u/+3/8P/z
//b/+v/5//r/+f/2//T/8f/v/+7/8P/y//X/+P/1//P/8P/r/+//8P/y//T/8v/0//X/
9v/1//T/8v/w//P/9P/2//j/9//1//T/8v/1//T/9f/1//n/9f/3////BwANABMAFwAX
ABcAHQArADsAUgBuAIMAeQBPAB8A8v/B/4r/W/87/yz/Nv9R/2b/dP+H/6D/vv/U/+X/
8f///wwAFAARAAgABQACAP3/+//6//n/+//+/wAAAgADAAMAAgACAAAAAAD/////AQAF
AAcACQAFAAQAAgD//wEABAAGAAkACAAJAAgABwAHAAcABgAGAAgACAAIAAgACAAHAAcA
BgAJAAoACwAMAAwACwALAAsACwALAAsACwAMAA0ADwASAA8ADgALAAgADAAPABEAEwAT
ABUAFwAXABYAFwAXABgAGQAZABkAGwAaABoAGwAaABwAHwAhACQAJAAmACcAJwAkACQA
JAAjACQAJAAjACMAIAAeABsAFwAbAB0AIAAiACEAIAAfAB4AGQAYABQAEQASABMAEwAU
ABMAEgAQAA0ADwANAA4ADwAOAA0ACQAKAAoACAAFAAMABQAEAAQABQAAAP7//f/7//r/
+v/7//v//f/9//3//f/8//v/+f/3//n/+f/5//r/+v/5//n/+P/6//n/+v/8//z/+//7
//r/+v/5//n/+P/5//r/+//9/////v/8//r//P/9//3//f/7//3//f/+//3/+//6//j/
9f/2//r//v/7//n/+P/3//r//P/9/////P/7//n/+P/5//j/9v/z//b/9//4//r/+P/4
//f/9//3//j/+f/6//j/+P/4//v/+//2//T/8v/2//b/+P/7//j/9//2//X/9v/3//X/
9v/z//P/9P/z//T/9f/2//b/9//2//b/9//2//T/8v/v//H/8//1//b/9P/1//X/9v/z
//L/8P/v//H/8//1//f/9P/z//L/8f/y//L/8f/y//L/9v/3//f/9v/1//T/8f/x//L/
8//0//H/8P/w//L/8//z//L/8f/y//T/9v/3//X/9f/2//b/9//1//T/9P/z//L/8f/w
//P/9P/2//j/9//2//X/9P/2//f/9//3//n/+v/8//3/+//5//b/9P/3//n//P/+//z/
9v/w/+z/6f/o/+n/6f/t/+7/8P/x//H/8f/x//L/9f/4//n/+P/0//H/7//u/+3/7v/w
//L/8//1//b/9f/z//D/7v/s/+3/8P/y//T/8//y//D/7v/w//D/8f/y//b/9//5//r/
9v/y//D/7f/z//X/+f///wMACwANAA0ADQANABUAIwA3AFAAbgCFAIcAYwAtAPz/0f+a
/2n/Sf80/y7/Pf9S/17/c/+M/6r/zP/l//H//f8IAAwABwACAAEAAAD9//3//v////7/
/v/9//z///8BAAIABAACAAIAAQABAP//AQABAAEAAgAEAAUABQAFAAYABgAHAAUABwAH
AAcABwAHAAYABgAFAAQAAwACAAYABwAJAAoACQAIAAcABgAIAAkACwANAAoACQAIAAcA
CQAJAAoADAAPABIAEwAUABIAEQAPAA0ADgARABQAFQAUABUAFQAWABkAGQAZABsAHQAe
ACAAIAAfAB8AHgAeACAAIgAjACMAJAAkACQAIwAgACAAHwAfACIAIgAhAB8AHAAbABsA
GgAaABoAGgAaABgAGAAVABMAFAAVABUAFgAUABQAEwARABAADQANAA0ADQANAAoADAAM
AAoABwAFAAIAAAD/////AAAAAAEAAQD9//z//P/7//3//f/9//3/+//7//r/+f/3//f/
9//4//v/+//8//z/+//5//n/+v/9//3//v/+//z/+//7//r//P/8//z//f8AAAAA///+
//r/+f/3//X/9//7//3/AAD///3//P/6//j/+P/7//7/AAD////////7//r/+P/3//j/
+f/5//r/+v/6//n/9//3//f/9//4//j/+P/3//f/8//y//H/8P/w//D/8P/z//f/9v/4
//r/9//0//P/8//1//X/9f/1//P/8//w//D/8v/1//f/9//0//H/8P/v/+7/7v/u/+//
8P/y//L/8v/y//D/8f/x//H/8//0//b/9//1//P/8P/u//L/9f/5//z//f/6//f/9v/z
//L/8//z//j/+v/9/////f/9//3//v8CAAQABAACAAIAAQABAAIA+//4//b/9P/y//P/
8//x/+//7v/u/+7/8P/y//P/9P/0//T/8//y/+//7P/q/+j/7P/v//P/9v/0//D/7v/r
/+v/7//1////CQAPABMAEQANAA0AFwApAEEAXgB+AJEAewBBAAkA1v+d/2j/Q/8p/xz/
JP85/0b/Vv93/5r/tP/I/9//9f8HAAwAAgD7//b/8//2//b/9//5//v/+v/6//n/+P/6
//v/+//8//z//P/7//v//f////////8AAAIAAwADAAAAAAD/////AQADAAMAAwAFAAUA
BAAEAAQABAAEAAQABwAHAAgACAAHAAYABQAEAAUABQAGAAcACQALAA0ADwAOAA0ADQAO
AA8AEgATABQAEgATABMAEwAVABcAGQAZABwAHQAdAB4AHgAdABwAHQAiACQAJwAoACoA
KwArACwAKQAqACoAKQApACoAKwArACkAKAAmACUAJwAoACgAJwAlACMAIgAgACAAIAAg
ACAAHwAgAB4AHQAZABcAFAASABQAFgAXABcAEwAPAA4ADQAPAA8ADAAOAA0ACgAGAAMA
AgAAAP///////wAAAgADAP///P/6//f/+f/5//n/+f/8//3//f/9//z/+//6//r/+//7
//z//P/5//f/9//4//v//f8AAAIAAAD//////v/+//7//v///wIAAgABAAAA/f/9//z/
+//9//////8AAP7//f/9//z/+v/6//3/AAAAAP////////z//P/7//v/+f/5//j/+P/8
//z/+//5//f/9//3//j/+//8//z//f/6//j/9v/0//b/9v/2//n/+P/0//P/8v/z//L/
8//1//f/9//3//f/9P/z/+//7v/w//P/9//5//f/9//3//b/9P/y//H/8f/2//b/9v/1
//T/8//y//D/7v/v/+//8P/z//T/9P/1//P/8f/v/+3/8f/z//X/9//2//T/8f/w/+3/
8P/w/+//8f/x//H/7//u/+7/7v/u//H/8v/0//j/9f/z//D/7f/v//D/8f/x//H/8f/y
//L/8v/x/+//7f/u//D/8f/z//L/8f/w/+3/7v/w//H/8v/z//L/7//w/+r/6//q/+7/
8v/0//b/+P/0//L/8P/u//D/8P/w//D/8v/y//L/8v/x//D/7//u//D/8v/0//b/8//y
//H/8P/w//D/8P/w//L/8v/z//T/8v/y//L/8v/0//f/+f/7//r/+P/3//X/9v/3//f/
+P/6//v//f/+//r/9P/u/+r/6//s/+//8f/v/+7/7v/t/+3/7f/t/+7/8v/2//j/+P/2
//P/8f/w/+//8P/y//T/8f/x//D/7f/v/+7/7v/u//D/9P/3//r/+P/2//P/8P/y//L/
8//0//P/8//0//T/9P/y//L/8f/3//P/9////wcACwAPABcAGwAbACMAMQBFAF4AfgCT
AIcAXwArAPb/v/+G/1H/Lf8Y/xr/Mf9G/1r/df+O/6j/xP/Z/+f/9/8MABQAEwAMAAUA
AAD7//v//P/9////AAAAAAAABAAFAAUABgADAAIAAAD//wMABwAJAAsACQAIAAYAAwAF
AAYABgAHAAcACQAJAAkACAAHAAUABAAHAAgACQAKAAgABwAHAAYACAAKAAwADgAPAA8A
EAARABAADwAOAA0ADwARABQAGAAVABQAEQAOABEAEwAUABUAFgAZABwAHQAcABsAGQAY
ABsAHQAfACMAIgAiACMAIgAlACcAKAAqACgAKgArACsAKQAoACcAJQAmACgAKQArACsA
KgAoACUAJAAjACMAIgAkACQAJAAkACIAIgAfAB0AIAAhACEAIgAfAB4AHAAZABkAFwAY
ABkAGwAbABgAGgAYABQADwALAAwADAANAA8ADAAKAAkABwAHAAYABgAFAAcABwAHAAcA
BgAFAAMAAQACAAMABAAGAAQAAwADAAIABAADAAQABgAHAAcACAAIAAcABQAEAAIAAwAE
AAUABwAIAAYAAwAAAAAAAQABAAEAAwAHAAkADAAKAAcABQACAAAAAgAHAAwACgAHAAUA
AwAEAAQAAwADAAYABwAHAAgABgAEAAEA/f///wEAAwAGAAIAAAD9//v//v8AAAIABAAG
AAYABgAJAAgAAgD///z//v/+/wAAAwABAP///f/7//3//f/6//r//P/9///////8//v/
+v/4//z//P/9/////f/6//f/8//3//n/+//8//3///8AAAIA///8//j/9f/5//v//f//
//z/+//6//n/+//6//j/+P/6//7///////3/+//5//X/9//6//3/AAD+//z/+//8//3/
/f/8//v//f/+/wAA/v/8//r/+P/5//r//P/+//3//P/7//r//f///wAAAQACAAIAAwAD
AAAA///9//z/AAABAAMABAACAPz/9v/y//L/9P/4//v//P/8//3//f/6//n/+P/4//v/
/v////7/+//5//j/+P/0//T/9f/2//f/+f/6//n/+P/2//X/9P/0//b/9//4//r/+v/5
//j/+f/6//z//v8BAAEAAgACAAAA/P/6//f/+////wUADQATABUAFQAXABcAGQApAD0A
VQByAJAAowCVAGMAKQD2/73/gP9P/zP/KP8s/z3/TP9e/3v/nv/A/9z/8/8FABMAHAAa
ABMADAAHAAgABwAHAAgACQAGAAYABQAEAAcACQAKAAwADAAMAAsACwAJAAsACwALAA0A
DgAOAA0ACwAMAAwADQAQABMAFAAVABQAEwARABAAEgASABIAEgATABMAFAAUABIAEgAS
ABIAFAAVABcAGQAYABcAFgAVABcAFwAYABoAGwAeAB8AIAAeAB8AHwAfAB8AIQAjACMA
JAAlACUAJgApACkAKQArAC0ALgAwADAALwAvAC4ALgAxADQANgA3ADMAMgAxAC8ALwAw
ADAAMQA0ADQAMwAxAC8ALQAsACoALQAuAC8AMAArACoAJgAjACMAIwAiACIAJQAmACYA
JQAgABsAGQAXABoAGwAZABwAGQAWABIADwAOAAwACwALAAwADgARABMADgAMAAsACQAK
AAsADAANAAwACwAJAAcABQAFAAUABgAJAAkACgAKAAgABQAEAAQACAAJAAsADAAKAAkA
CQAIAAYABgAGAAcACwAMAAwADAAJAAkACAAHAAoADQAOABAADwANAAwACgAGAAYACQAM
AAoACQAJAAkACAAIAAcABwAIAAkACQAKAAsACgAIAAUABQAFAAUABgAHAAgACAAJAAYA
BAAEAA==
         </WaveFormData>
      </LeadData>
      <LeadData>
         <LeadByteCountTotal>10000</LeadByteCountTotal>
         <LeadTimeOffset>0</LeadTimeOffset>
         <LeadSampleCountTotal>5000</LeadSampleCountTotal>
         <LeadAmplitudeUnitsPerBit>4.88</LeadAmplitudeUnitsPerBit>
         <LeadAmplitudeUnits>��V</LeadAmplitudeUnits>
         <LeadHighLimit>2147483647</LeadHighLimit>
         <LeadLowLimit>268435456</LeadLowLimit>
         <LeadID>V3</LeadID>
         <LeadOffsetFirstSample>0</LeadOffsetFirstSample>
         <FirstSampleBaseline>0</FirstSampleBaseline>
         <LeadSampleSize>2</LeadSampleSize>
         <LeadOff>FALSE</LeadOff>
         <BaselineSway>FALSE</BaselineSway>
         <ExcessiveACNoise>FALSE</ExcessiveACNoise>
         <MuscleNoise>FALSE</MuscleNoise>
         <LeadDataCRC32>1881616671</LeadDataCRC32>
         <WaveFormData>
DAAMAAwADAAJAAYAAwAAAP///v/9//z/+f/4//f/9v/0//L/8P/u//H/8v/z//T/8//y
//H/8P/y//L/8v/y/+//7v/t/+z/8P/y//T/9v/4//j/+P/4//j/+P/4//j/+P/4//j/
+P/6//r/+v/6//z//P/8//z//v/+//7//v/+//7//v/+//z//P/8//z//P/8//z//P/7
//r/+f/4//b/9v/2//b/+P/4//j/+P/1//T/8//y//T/9P/0//T/8//y//H/8P/y//L/
8v/y//D/8P/w//D/7v/u/+7/7v/w//D/8P/w/+//7v/t/+z/7v/u/+7/7v/s/+r/6P/m
/+r/7P/u//D/7f/s/+v/6v/o/+j/6P/o/+v/7P/t/+7/7P/s/+z/7P/q/+r/6v/q/+j/
6P/o/+j/6v/q/+r/6v/q/+r/6v/q/+z/7P/s/+z/6f/o/+f/5v/o/+r/7P/u/+v/6v/p
/+j/6//s/+3/7v/t/+z/6//q/+z/7P/u/+7/8P/x//H/8//z//L/8f/w//L/9P/0//b/
9P/x//H/8v/2//b/9v/0//L/7f/s/+z/6//r/+r/6f/v//H/8//1//T/8//0//b/9P/z
//D/7f/r/+n/6f/p/+f/6P/o/+j/5v/n/+n/6v/n/+f/6P/o/+j/6P/o/+j/6P/o/+j/
6f/p/+j/6P/o/+n/6//r/+v/5//n/+f/5//t//L/9f/4//z/AQAHAAwAFAAqAE4AeQCq
ANwAAAEDAesAyQCXAEUA3P+D/0P/Fv8M/yH/Mf87/0z/X/91/5L/rP+9/8v/1//i/+b/
6P/o/+f/5//n/+v/7f/w//L/9v/3//b/9//3//f/+f/5//n/+v/4//r/+//7//v//P/8
//z//////wAAAQABAAEAAQABAAEAAQABAAEAAwADAAMAAwAEAAQABQAHAAkACQAJAAsA
CgALAAsACwAPABAAEAAQAA8ADwAQABAAEwAWABcAGgAbAB0AHwAhACIAJQAnACsALgAv
ADQANwA7AD8AQQBCAEcATABRAFUAVwBbAF4AYQBiAGYAaQBsAG0AbwBwAHQAdABzAHIA
cgBzAHMAdAB0AHQAdABxAG0AaABkAGIAWwBWAFIATwBLAEoARQBAADwANwAyAC4AKAAo
ACUAJAAjAB0AGgAWABYAEwAQAAwACwAKAAYABQACAAAA//////7//P/7//z//f/7//v/
+f/3//n/+f/4//j/9v/1//X/9v/2//b/9v/2//b/9//4//r/+//6//j/9//5//r/+//8
//r/+v/6//z//v/+//7//v/8//v/+v/6//3//f/9//7//v/+//7//f/6//r//f/+//7/
/f/9//3//v/+///////8//z//P/6//z//P/8//z/+v/6//n/+f/5//j/+P/3//f/9//4
//n/9//2//b/9//1//T/8//z//H/8P/w//D/7v/u/+3/7f/x//L/8//1//L/8f/x//D/
8P/v/+//8P/w/+//7v/u/+7/7v/u/+3/7f/u/+//7//t/+v/6//r/+z/7f/t/+3/6//r
/+z/7P/q/+j/6P/o/+v/7f/v/+//7//u/+z/6v/s/+z/7P/r/+r/6f/p/+r/6v/q/+r/
7P/s/+r/6f/p/+n/6//r/+r/6f/p/+r/6v/v/+3/7P/u/+7/7v/u/+v/6v/p/+r/7P/s
/+3/7f/x//L/8v/y//H/8P/x//D/8//0//L/8//0//b/9v/2//T/8P/r/+r/5//n/+j/
6P/r/+3/7f/t/+z/6//q/+v/8P/y//P/8v/u/+n/5v/l/+f/5//o/+j/6P/l/+X/5v/m
/+X/5f/m/+T/5P/k/+T/5P/k/+T/5P/o/+n/6f/q/+f/5f/k/+H/5f/l/+f/6f/t/+3/
6P/n/+z/8v/z//n/AAAGABAAJgBJAHQAoADMAOkA6wDbAMUAjwAyAMf/cf82/xL/Df8j
/zP/PP9R/2v/hv+e/6n/sf/D/9r/5P/i/+L/4f/j/+P/5//p/+3/7v/x//H/8//1//b/
9//2//X/9P/0//b/+P/5//n/+f/6//r/+v/5//n/+v/7//3//f/9//3///////////8D
AAMAAwADAAEAAAAAAAEAAwADAAMABQAIAAkACQAJAAoACgAJAAgADAANAA8AEAAQABIA
EgAUABYAFwAYABkAHQAhACQAKQAqACkALAAtADUAOwA/AEIARABIAEwATwBSAFcAWwBf
AGAAZABnAGoAagBrAGsAbgByAHMAdAB2AHYAdQB1AHQAdAB0AHEAbQBsAGoAagBlAFwA
VgBRAEsASgBHAEQAQgA/ADoANgAwACwAJwAkACEAHQAaABYAFgAUABAACwAJAAgABAAD
AAAAAAD//////v/9//v/+//7//3//f/7//n/9v/1//P/8v/1//f/+v/+//z/+v/4//b/
8//z//P/9P/3//j/+P/5//n/+P/3//b/9P/0//T/9v/4//j/+P/4//j/9//2//b/9//3
//f/+P/2//b/9v/1//X/9v/6//z/+f/3//b/9f/2//b/9//3//b/9v/2//T/9P/0//T/
9P/2//b/9f/1//X/9P/0//P/9P/z//P/8//w/+7/7f/t//D/8P/w//H/8f/w//D/8P/u
/+7/7f/t/+3/7P/r/+v/7P/t/+//8P/u/+3/7f/u/+7/7f/s/+z/6v/q/+r/6f/p/+r/
6//r/+n/5//n/+f/6v/r/+v/6//r/+v/7P/s/+v/6P/n/+b/6f/p/+n/5//q/+z/7f/u
/+v/6v/p/+f/5//n/+j/6v/p/+j/5//o/+n/6P/o/+n/6P/p/+j/5v/m/+f/6f/q/+3/
6//p/+n/6v/o/+j/6P/o/+j/6P/o/+r/7P/s/+3/7f/t/+7/7v/u/+7/7v/w//D/9P/0
//H/8f/w//D/7v/s/+7/7P/p/+r/5//n/+j/6P/r/+3/7f/t/+3/7f/t/+//8v/y//H/
7v/r/+f/5f/l/+P/4//k/+T/5//l/+b/6P/m/+P/4f/g/+H/4v/j/+T/5P/k/+T/5P/j
/+P/4v/i/+T/5f/n/+f/5//l/+X/5f/l/+X/5v/p/+7/8v/1//n//P/8/wgAJABLAHgA
qgDaAO8A4wDNALUAeQAWALH/Zf8q/wr/E/8p/zX/QP9Z/3X/jP+e/7H/wf/P/9r/3P/a
/9z/4f/j/+P/5//p/+v/7P/v/+//7//x//L/8//x//H/8f/y//D/8v/z//P/9P/2//f/
+P/7//v//P/9//3//f/9//3//f/9//3//f/9//3//f/9////AAACAAUAAgABAAAAAQAC
AAMAAwADAAYACAAJAAoACgAJAAkACAANABAAEQAUABYAFwAYABkAHgAhACMAJwAoACkA
LgAxADcAOwA9AD4AQQBGAEsATwBSAFcAWwBfAGIAZgBpAGwAbQBvAHAAdABzAHEAbwBu
AHEAcwB2AHgAdQB0AHAAawBqAGgAaABjAF8AWgBWAFEATABHAEIAPgA6ADYAMwAuACoA
JQAiAB8AHAAaABcAGAAUABAACwAJAAgABAADAAAA/////wAAAAD7//f/9f/z//X/9//3
//f/+f/5//j/+P/4//f/9//4//j/+P/4//j/9v/1//T/9P/0//T/8//z//X/9v/3//j/
9f/0//P/9P/1//b/9//4//b/8//w/+7/9P/1//b/+P/4//j/+P/3//L/8v/1//b/9v/1
//X/9f/z//L/8v/x//H/8v/z//L/9P/2//j/+v/2//T/8f/v//D/8P/x//H/7v/t/+3/
7f/w//D/8f/z//H/8P/v/+//7//u/+7/7v/w//D/7//v/+7/7P/q/+n/6//r/+z/7P/u
/+3/7f/u/+z/6//q/+r/6v/q/+r/6f/p/+r/6//r/+j/5f/k/+P/5//p/+r/6//p/+n/
6v/q/+v/6v/r/+z/6v/p/+j/5f/p/+r/6v/q/+z/7P/s/+v/6f/n/+b/5v/n/+j/6f/s
/+r/6P/n/+f/6f/r/+v/6v/o/+f/5//m/+j/6f/o/+n/7P/s/+7/7P/p/+j/5//m/+j/
6P/o/+r/6v/q/+v/6//t/+7/7v/u//H/8v/1//b/9f/0//D/7//w//L/8v/y/+7/6v/l
/+T/5v/n/+n/6v/t/+//7//v/+3/7f/t/+//9P/0//P/8P/r/+f/5f/l/+X/5f/m/+b/
6P/l/+X/5v/n/+f/6P/q/+f/5P/h/97/4//m/+n/7P/q/+n/5//m/+j/6f/r/+v/6f/n
/+f/5//l/+f/6P/r//L/9v/5//3//v8CABYAOgBlAJIAwgDsAPkA7QDbALkAaQD8/5v/
Vf8k/wz/F/8l/zP/TP9v/4n/mP+o/7v/y//V/9z/3v/e/+D/5f/n/+f/6//t/+7/7v/w
/+//8f/z//T/9f/1//X/9f/2//b/+P/5//n/+//8//z//P/6//n/+f/5//z//f/+////
AQABAAEAAQABAAEAAQABAAQABAAFAAcABQAFAAUABwAIAAkACQAJAAsADAAMAAwADAAN
AA8AEAASABQAFAAWABgAGQAaABsAIAAjACUAKQAqACsAMAAzADwAQQBEAEYASQBOAFMA
VwBYAF0AYQBlAGcAagBsAG4AbwBxAHIAdgB4AHcAdgB2AHcAdwB4AHgAdwB2AHIAbQBs
AGoAagBlAFwAVgBRAEsATABJAEYARAA/ADoANgAwACoAJQAiAB8AHQAaABYAFgAUABAA
CwAJAAgABAADAAAAAQABAAIAAgABAP////////7//f/6//f/9f/1//T/9P/1//X/9v/4
//r/+v/6//r/+P/3//b/9v/2//b/9f/1//b/9v/2//b/9P/0//T/9v/4//j/+P/4//b/
9f/0//T/9f/1//X/9v/2//b/9v/1//P/9P/4//r//P/7//v/+//3//b/9v/1//X/9v/3
//b/9P/0//T/9P/0//T/8//z//H/8P/w/+//7//v//D/8f/x//D/8P/x//P/8v/x//H/
7f/q/+j/5v/p/+z/7v/x/+//7v/t/+3/7f/t/+7/7v/s/+v/6//s/+z/6//q/+r/6//s
/+3/7f/r/+r/6f/n/+j/5//o/+n/6P/p/+n/6f/r/+v/7P/s/+n/5v/l/+T/5v/n/+j/
5//q/+z/7f/u/+3/7P/r/+n/5v/l/+X/5v/n/+j/6f/s/+r/6P/n/+f/5//p/+n/6P/n
/+f/6P/o/+n/6f/n/+f/5v/m/+b/5v/p/+f/6f/q/+j/6P/o/+j/6v/q/+r/7P/q/+r/
6//r/+v/7P/s/+z/7v/u//D/8P/0//T/8f/x//H/8v/x//D/8P/s/+f/5v/m/+f/6f/q
/+v/7f/t/+3/7f/t/+3/7//y//L/8f/u/+n/5f/j/+P/5f/l/+b/5v/k/+H/4f/i/+T/
4//j/+T/5v/m/+b/5v/k/+T/5P/k/+T/4//h/+D/4v/j/+X/5f/m/+X/5v/n/+f/5//m
/+f/6P/o/+//9f/6/wYAJABKAHEAogDYAAQBDwEBAesAuwBdAO7/k/9N/xj/CP8d/y//
Pf9S/2X/d/+M/6b/uf/H/9X/3v/g/+D/4v/l/+T/4//m/+f/6f/q/+3/7f/v//H/8v/z
//P/8//z//T/8v/0//X/9f/z//T/9P/0//f/9//4//n//f/9//3//f/8//v/+v/5//z/
/f/+///////+//7///8BAAEAAQADAAUABwAIAAkABwAGAAQAAgAHAAkADAAOABAAEgAS
ABQAGAAbAB4AIQAiACMAIwAlACwALwA2ADsARABJAEwATgBRAFYAWwBfAGIAZwBrAG8A
dAB4AHsAfgB9AH8AgACEAIcAhwCHAIgAiACHAIcAhgCGAIYAgwB/AHkAdgB1AG8AagBm
AGMAXwBeAFkAVABQAEoARAA/ADgANQAxAC8ALQAoACQAHwAeABoAFgARAA8AEAAMAAsA
CAAGAAUABQAEAAMAAQABAAEAAgADAAIAAQAAAP///f/8//r/+f/5//r//P/8//z//P/7
//v/+//8//z//P/7//v/+//6//n/+P/5//r/+//+//z//P/8//z//f/9//3//v////3/
+//6//z//v8AAAEA/v/+/wEAAgAAAP////////7//v///////v/+//7//P/5//j/9//2
//j/+v/7//3/+//6//r/+f/3//X/9P/z//b/9v/3//n/+P/2//T/8//0//T/9f/2//T/
8v/v/+3/7//w//H/8//x//H/8v/y//L/8f/x//L/8v/x//D/8P/u/+7/7v/t/+//8P/x
//H/8P/v//D/8f/x//H/8P/v/+3/7f/u/+7/7v/s/+z/7P/v/+//7//t/+7/7v/t/+z/
7P/s/+z/6//r/+v/7P/u/+7/7v/u//D/7//s/+r/6f/s/+//8P/w/+3/7f/u/+7/7//v
/+3/7f/r/+r/6f/o/+j/6f/q/+v/7P/q/+z/7P/s/+z/7v/u/+7/8P/t/+z/7P/r/+7/
8P/x//L/8v/y//T/9P/4//j/9f/1//b/+P/4//j/9f/w/+r/6P/n/+f/6P/o/+v/7//x
//P/8//z//P/9f/2//T/8f/s/+r/5//m/+f/5//n/+j/6P/p/+f/6P/q/+f/5f/k/+T/
5v/m/+b/5v/m/+b/5v/m/+f/5//m/+b/6P/p/+v/6//r/+n/6f/p/+f/4//k/+v/8v/2
//f//f8CAAYAGgA+AGsAoADcABABLQErARsB+QCzAEQA1f97/zb/DP8L/xv/H/8w/1H/
bf+I/6L/uf/H/8v/0P/a/+T/5v/n/+X/5f/p/+v/7f/u//H/8f/x//P/9P/1//X/9f/1
//b/+P/6//v/+//7//z//P/8//3//f/+/////////////////////////wMAAwADAAMA
BAAEAAUABwAFAAUABQAHAAgACQAJAAkADQAOAA4ADgAQABEAEwAUABgAGgAaABwAHQAd
AB0AHQAjACcAKgAvAC8ALwAzADUAPQBDAEcASgBRAFYAWwBfAGAAZQBpAG0AcgB2AHkA
fAB7AH0AfgCCAIcAhwCHAIgAiQCJAIoAigCIAIYAgQB7AHkAdgB1AG8AbABoAGUAYQBd
AFcAUQBMAEkARABAADoANQAvACsAJwAlACIAHgAeABoAFgARAA8ADgAKAAkABgACAP//
/f/6//r/+f/6//v/+f/5//f/9f/z//P/8v/y//T/8//z//T/9P/0//T/9P/y//H/8P/w
//T/9P/z//P/9P/0//T/9P/1//b/9//6//n/+P/3//b/9//3//f/+P/5//n/+f/6//r/
+v/6//n/9v/2//n/+v/8//v/+//7//n/+P/4//f/9v/2//b/9P/1//b/9//4//X/9P/y
//H/9P/0//X/9f/z//H/8P/v//L/8v/z//X/8//y//H/8f/v/+7/7v/u//D/8P/v/+//
7f/s/+v/6//r/+v/7P/s/+z/6//r/+z/7P/r/+r/6v/r/+z/7f/t/+v/6v/p/+f/6P/n
/+j/6f/q/+v/6//r/+n/6f/q/+r/7P/q/+r/6v/o/+f/5v/j/+b/6P/p/+r/6v/q/+r/
6f/o/+f/5//o/+r/6v/q/+z/6v/o/+f/5//p/+v/6//q/+n/6f/q/+r/6P/n/+T/4//l
/+b/5//o/+f/5//n/+f/5P/o/+j/6P/o/+j/6P/o/+j/6v/s/+z/7f/t/+3/7v/u/+7/
7f/s/+3/7P/w//L/8f/z//H/8v/x//D/7v/q/+X/5P/m/+f/6f/q/+r/6//q/+n/6//t
/+//8//z//L/8P/s/+n/5f/j/+P/5P/l/+f/6P/l/+H/4P/g/+H/4f/i/+T/5P/k/+T/
5P/k/+T/5P/k/+f/5//m/+b/5f/l/+b/5f/m/+X/5v/n/+f/4//k/+v/8P/w//f/AQAI
AA4AJgBMAHMApgDiABoBNQErAQ8B5QCRACIAtf9d/xb/+P4B/xH/Gf8u/0n/af+G/57/
r/+//8//3P/g/97/4P/j/+P/4//n/+n/7f/u//H/8f/v//H/8v/z//X/9f/1//b/9v/4
//n/+f/4//j/9//2//j/+f/7//3//v/9//z/+//+////AAABAAEA///9//v//f/+/wAA
AwAFAAUABQAHAAcABwAGAAUACAAKAAsADAAOAA8AEQASABMAFAATABQAGAAbAB4AIQAi
ACUAJwArAC8AMQA3ADsAPgBBAEIAQgBKAFAAVgBbAF8AZQBqAG8AcgB2AHkAfAB7AH0A
fgCCAIMAgwCDAIQAgwCBAIAAfgCAAIIAgQB/AHkAdgB1AG8AaQBkAGAAWwBXAFEASwBG
AEMAPgA6ADQAMgAtACoAJwAiAB4AGQAYABYAEgANAAsACgAGAAUAAgD///3//P/6//f/
9f/1//X/9f/1//P/8f/y//P/8//0//L/7//t/+z/7//w//H/8v/z//P/8//0//P/8v/w
/+//8v/y//L/8v/0//T/9P/2//j/+P/4//j/+v/5//j/+P/5//n/+f/6//r/+v/6//n/
9f/0//b/9v/4//f/9//3//f/+P/6//v/+f/4//f/9P/0//T/9P/0//T/9P/z//P/9f/0
//T/8//0//P/8//z//H/8P/w//H/7v/s/+r/6f/r/+z/7v/w/+7/7v/t/+3/7//u/+3/
7f/q/+n/6f/o/+r/6//t//D/7//t/+v/6v/o/+j/6P/n/+j/6v/s/+3/6v/n/+b/5f/m
/+f/5//n/+f/5//o/+j/6P/m/+b/5v/p/+n/6f/n/+f/6P/o/+j/6v/q/+r/6f/m/+X/
5f/m/+b/5v/m/+j/5v/k/+P/4//m/+n/6v/q/+v/6//s/+z/6f/n/+X/5v/m/+b/5v/m
/+j/6P/o/+r/6P/o/+n/6f/t/+7/7v/u//D/8P/y//L/8f/w/+z/6//u//L/9P/2//P/
7v/o/+b/5P/l/+f/6P/p/+v/6//r/+v/6//r/+3/8f/y//L/8P/q/+X/4v/h/+L/4//l
/+b/5v/j/+P/5P/i/+H/4f/i/+T/5P/k/+T/4v/i/+L/4v/l/+X/5P/k/+b/5//p/+n/
6P/l/+T/4//n/+f/6P/r/+z/7P/v//f/AAAKABwAOgBhAJYA2AAUATcBNQEbAfkAuQBS
AOH/gf8y//7+9f4B/wn/HP85/1X/dv+U/6f/t//F/9D/1P/Y/+D/4//h/+H/5f/n/+n/
6v/t/+3/6//t/+7/7//x//H/8f/y//L/9P/1//X/9f/2//b/9v/4//n/+//9//7//f/8
//v/+//7//v/+//7//v/+//7//7//v///wEAAQABAAEAAwAGAAcABwAHAAYABgAFAAQA
CQALAA4AEAASABQAFAAWABcAGQAbAB0AIAAjACUAKQAsAC0AMgA1AD4AQwBGAEgATQBS
AFcAWwBeAGMAZwBrAGwAcABzAHYAeAB7AH0AggCEAIMAggCCAIMAgwCEAIQAhACEAIEA
fQB5AHYAdQBvAGsAZgBiAF0AXABXAFIATgBFAD4AOAAwAC8AKwApACcAIQAeABoAGgAU
ABAACwAJAAgABAADAAAA/P/7//v/+v/3//X/9f/1//P/8//x/+//7//v/+7/7v/t/+v/
6v/q/+v/7P/t/+7/7f/t/+3/7v/w//D/7//v/+7/7v/u/+7/7//w//H/9P/0//T/9P/0
//T/8//y//L/9//3//f/+P/2//b/9v/1//P/9P/4//r/+P/3//f/9//0//T/9f/1//T/
9P/0//L/8P/w//D/8P/w//D/7//v/+//7v/u/+3/7P/r/+v/6//q/+j/5//n/+v/7P/t
/+//7v/s/+v/6v/q/+r/6f/p/+f/5v/l/+X/6f/p/+r/6P/k/+L/4v/i/+L/4v/i/+L/
5P/i/+L/4//j/+f/6P/o/+j/5v/m/+j/6P/n/+b/4v/h/+X/6v/t//D/7v/q/+X/5P/m
/+f/6f/q/+3/7//v/+//8f/x//H/8//1//T/8v/u/+//7f/t/+//7P/r/+v/6v/o/+P/
4f/g/97/3f/d/97/4P/g/+D/4P/g/+D/4P/g/93/2//Y/9b/2v/d/+H/4//g/93/3P/b
/9v/3f/e/+P/5v/q//H/+f/+/wgAJgBSAIEAtgD0ACgBNQEfAf8AyQBrAPr/k/87//T+
2P7j/u/+Af8g/0H/V/90/5T/r/+//8v/zv/Q/9T/1v/d/9//3//j/+X/5P/k/+b/5f/n
/+n/6v/r/+n/6f/p/+r/6//u//D/8f/z//T/9P/0//P/8f/w/+//9P/1//b/9//3//f/
9//3//v/+//7//v/+v/6//v//f/7//v/+//9/wAAAQABAAEABAAGAAcACAAKAAsADQAO
ABEAFAAVABgAGwAdAB8AIQAmACkAKwAvADQANQA6AD0AQgBHAEoATABSAFgAXgBjAGkA
bwB0AHkAewB+AIAAggCDAIUAhgCKAIsAiwCLAIwAjACLAIsAigCHAIYAggB9AHcAdABz
AG0AZgBgAFsAVQBPAEkAQwA+ADcAMgAuACgAJAAfABwAGQAXABQAEAAQAAkABAD+//v/
/f/6//r/+P/0//P/8//y/+3/6//r/+v/7f/t/+v/6f/p/+n/6P/o/+r/6f/p/+r/6P/o
/+j/6P/l/+X/5f/m/+r/7P/t/+//8P/w//D/8P/y//L/8v/0//L/8v/y//L/8v/x//D/
8P/z//P/8//0//L/8v/y//H/8f/y//b/+P/2//P/8f/v/+//8P/y//P/8f/w/+//7P/s
/+z/7P/s/+z/7P/r/+v/7f/s/+z/6//p/+f/5v/l/+f/6P/q/+3/6v/m/+L/3//j/+T/
5v/o/+j/6P/n/+f/5P/i/+D/3//h/+P/5v/o/+f/5f/k/+T/5P/j/+L/4v/i/+L/4v/h
/+H/4v/j/+P/3//d/93/3f/h/+P/5P/l/+L/4f/h/+D/4//i/+P/5P/j/+P/4//h/+L/
4v/h/+D/3v/e/97/3f/d/93/3v/g/+L/4v/i/+T/5P/i/+H/4f/f/+H/4f/g/9//3//g
/+D/4f/h/9//3//g/+D/4P/g/9//3//f/9//4P/h/+H/4//g/97/3f/e/9r/4P/g/+D/
4f/i/+P/5P/j/+L/4f/g/+D/4P/g/+D/4P/g/+D/4P/g/+D/4P/g/+H/4v/j/+T/4f/g
/9//3v/f/+D/4f/i/+H/4P/f/+D/4f/i/+T/5f/p/+r/6v/q/+n/6P/p/+j/6//s/+r/
6//s/+7/7v/u/+r/5v/h/+D/4P/h/+P/5P/j/+X/5f/l/+T/4//i/+P/6f/q/+r/6P/n
/+P/4f/h/+D/3//f/97/3v/b/9v/3P/a/9n/2f/a/93/3v/f/+D/3//e/93/3P/d/93/
3P/c/93/3//i/+P/4v/f/97/3f/d/9v/3P/h/+j/6P/v//3/BgAOACYATgB9ALgA+gA0
AU8BSwEzAQMBsQBAAMv/Z/8a//D+8f77/gX/Gv8z/0n/av+K/6H/tf/H/9L/2P/Y/9j/
1//Y/9n/3v/h/+P/5P/n/+f/5//p/+r/6//r/+v/6//s/+//8v/0//X/8v/y//H/8P/v
/+//8P/x//X/9f/1//X/9f/1//X/9f/5//n/+f/5//n/+P/4//n/+//9////AwACAAMA
AwADAAcACAAIAAgACgALAA0ADgAOAA4ADAAMABEAFQAZAB0AIAAjACUAKQAsAC0AMgA1
ADwAQQBEAEYASwBQAFUAWQBfAGUAagBvAHAAdAB3AHoAewB9AH4AggCHAIcAhwCIAIoA
iQCJAIgAhgCGAIMAfwB9AHwAfQB5AHUAcABsAGcAZgBhAFwAWABSAEwARwBAADwANwA0
ADEAKwAoACQAJAAeABoAFQATABIADgANAAoABQADAAIAAAD9//v/+//7//r/+f/2//P/
9P/1//X/9v/1//P/8v/y//L/8v/y//L/8v/z//T/9v/2//b/9f/1//b/9v/2//b/9v/2
//b/+P/4//j/+P/4//j/9//2//b//P/9//7/AAD+//7//v/9//v//P8AAAIAAQD///7/
/f/+//7///////7//v/+//z/+//6//n/+P/6//r/+f/5//b/9P/z//H/8v/z//X/9//3
//b/9v/3//b/9P/y//H/8//y//L/8v/x//D/7v/t/+//7v/t/+3/7f/t/+7/7v/u/+3/
7f/u//D/7//u/+7/6v/o/+b/4//n/+r/7f/v/+//7f/t/+3/6//r/+r/6f/r/+v/7P/s
/+v/6P/n/+b/6f/p/+n/5//p/+r/6v/q/+r/6v/q/+n/6v/p/+n/6v/p/+j/5//o/+v/
6v/q/+v/5//p/+r/6f/o/+f/5v/o/+j/6P/q/+j/6P/p/+n/7P/u/+//8P/u/+7/8P/w
//H/8P/s/+v/7v/y//T/9v/x/+z/5v/k/+j/6//v//L/7//v/+3/6//r/+v/6//t//D/
8P/v/+z/5//j/+H/4f/j/+P/5P/k/+T/4f/h/+L/5P/j/+P/5P/i/+L/4v/i/+T/5P/k
/+T/5v/n/+f/6P/o/+n/6//r/+r/5//m/+X/5//p/+r/7f/s/+r/7//7/wIAEAAyAGAA
kwDOAA4BRAFdAVMBNwEFAasANgDF/2f/HP/0/u/+9f4D/yb/S/9n/4b/oP+3/8f/0//a
/9z/3P/g/+P/5P/l/+r/7f/u/+7/8P/v//D/8//1//f/+f/5//n/+v/4//r/+//7//3/
/v/+//7//v/9//3//f8BAAMABQAHAAQAAwACAAEABAAFAAYABwAHAAYABgAHAAkACQAJ
AAsADgAPAA8ADwAQABAADwAOABMAFQAYABoAGwAcABsAHAAhACUAKQAtAC4AMQAzADcA
PAA9AEIARQBOAFMAVgBYAF8AZABpAG0AcgB3AHsAfwCFAIoAjgCSAJAAkQCRAJQAmACZ
AJoAnACcAJsAmwCaAJkAmACUAI8AjgCMAIwAhwB/AHgAcgBrAGYAYQBcAFgAUwBOAEoA
RAA+ADcAMgAtACoAKAAlACYAHwAaABQAEQASAA4ADQAKAAgABwAHAAYAAwABAAEAAQAD
AAMAAQD///7//f/7//r/+v/5//n/+v/4//j/+P/4//n/+f/5//r//P/8//v/+//+//7/
/v/+//z//P/8//7///8AAAEAAgACAAEAAAAAAAQABQAGAAgABwAGAAUAAwACAAIABQAG
AAQAAwADAAMABAAEAAUABQAGAAYABgAEAAIAAAD+//z///8AAAAAAQABAAAAAAD///z/
/f///w==
         </WaveFormData>
      </LeadData>
      <LeadData>
         <LeadByteCountTotal>10000</LeadByteCountTotal>
         <LeadTimeOffset>0</LeadTimeOffset>
         <LeadSampleCountTotal>5000</LeadSampleCountTotal>
         <LeadAmplitudeUnitsPerBit>4.88</LeadAmplitudeUnitsPerBit>
         <LeadAmplitudeUnits>��V</LeadAmplitudeUnits>
         <LeadHighLimit>2147483647</LeadHighLimit>
         <LeadLowLimit>268435456</LeadLowLimit>
         <LeadID>V4</LeadID>
         <LeadOffsetFirstSample>0</LeadOffsetFirstSample>
         <FirstSampleBaseline>0</FirstSampleBaseline>
         <LeadSampleSize>2</LeadSampleSize>
         <LeadOff>FALSE</LeadOff>
         <BaselineSway>FALSE</BaselineSway>
         <ExcessiveACNoise>FALSE</ExcessiveACNoise>
         <MuscleNoise>FALSE</MuscleNoise>
         <LeadDataCRC32>2158168145</LeadDataCRC32>
         <WaveFormData>
AgACAAIAAgD8//j/9P/w/+7/7P/q/+j/5f/k/+P/4v/g/97/3P/a/9v/3P/d/97/2//a
/9n/2P/Z/9r/2//c/9z/3P/c/9z/3P/c/9z/3P/f/+D/4f/i/+P/5P/l/+b/6P/o/+j/
6P/p/+r/6//s/+7/7v/u/+7/8P/w//D/8P/w//D/8P/w/+//7v/t/+z/7v/u/+7/7v/t
/+z/6//q/+z/7P/s/+z/6v/q/+r/6v/p/+j/5//m/+b/5v/m/+b/5P/k/+T/5P/m/+b/
5v/m/+T/5P/k/+T/4//i/+H/4P/i/+L/4v/i/+H/4P/f/97/4P/g/+D/4P/f/97/3f/c
/93/3v/f/+D/3v/e/97/3v/d/9z/2//a/9v/3P/d/97/3P/c/9z/3P/c/9z/3P/c/9r/
2v/a/9r/3P/c/9z/3P/c/9z/3P/c/9z/3P/c/9z/3P/c/9z/3P/d/97/3//g/9//3v/d
/9z/3f/e/9//4P/e/97/3v/e/97/3//f/+D/4f/i/+X/6P/n/+X/5P/i/+T/5P/l/+X/
5f/k/+P/4v/k/+X/5f/k/+D/3v/e/9//3//i/+P/4v/j/+P/4//i/+T/5v/p/+v/6v/p
/+X/3//Z/9f/1v/W/9T/1f/V/9L/0//T/9P/0//R/9H/0f/Q/9D/0f/R/9H/0v/T/9T/
1v/V/9P/0v/R/9H/0v/T/9T/1P/T/9P/0f/P/8//y//I/8j/0//n//3/IABUAJoA5gA7
AZcB6gEiAjoCKgLYAUYBrAAmAK3/R/8W/xv/I/8n/zr/S/9Z/2z/gv+U/6L/sP+5/8D/
xP/H/8n/yv/L/8z/z//T/9b/1//X/9T/1v/V/9T/2P/Z/9r/3v/e/97/3f/c/+D/4P/g
/+D/4v/j/+T/5f/j/+X/5v/m/+f/6P/p/+r/6v/p/+n/6v/r/+z/7//x/+//7//x//X/
8//2//b/9//5//z//f////7///8BAAIACAALAA4AEgATABcAGgAcAB8AJwAsAC8ANwA9
AEIARwBNAFYAXABjAG0AdQB9AIUAiwCSAJkAnwCkAKwAsQC1ALoAvQDBAMQAxgDIAMkA
ygDNAM0AzQDMAMkAxgDCAMAAuACzAKwApACbAJIAiQCAAHUAbABjAFoAUwBLAEIAOQAx
ACsAJQAgABcAEwANAAkACAACAP///P/5//b/8v/w/+v/6f/m/+X/5v/k/+P/4v/h/+D/
3v/d/93/3v/e/9//3v/d/9v/2v/a/9r/2v/Y/9r/2v/b/9v/3P/c/9z/3P/e/9//4P/h
/9//4f/j/+P/5v/m/+b/5//n/+f/5//n/+n/6//r/+v/7v/u/+7/7v/s/+z/7f/u/+7/
7v/u/+7/8P/u/+7/7v/u/+7/7v/u/+7/7v/t/+z/6//r/+r/6v/p/+n/5//n/+j/6f/q
/+v/6v/q/+j/6P/r/+v/6f/p/+j/5//l/+T/5v/n/+b/5//n/+f/5v/m/+X/5P/j/+P/
5f/j/+P/4//j/+L/4v/i/+L/4v/i/+H/4//j/+P/4//i/+H/4P/g/+L/4v/h/+H/4P/h
/+D/3//h/9//3v/e/+D/4f/g/9//4P/g/9//4P/g/+D/3//e/9//3//f/9//3v/e/97/
3v/f/9//3v/d/9v/3f/f/9//3//f/+D/4f/j/+H/4P/i/+L/4v/i/+D/4P/h/+H/4f/g
/9//4P/k/+X/5f/m/+b/5v/m/+f/6f/q/+r/6v/q/+z/7f/t/+r/5f/i/+H/3//g/+T/
5v/o/+f/5//n/+b/5v/o/+v/8P/x//L/8P/o/+H/3v/c/9z/3P/d/93/3P/b/9v/2//b
/9v/2//b/9j/2P/Z/9n/2f/Z/9n/2f/c/9z/2//b/9n/2f/a/9v/3P/c/9v/2//h/+H/
2//V/9D/zP/J/9X/5/8CACYAWgCcAOcAOQGMAdwBFgI0Ai4C4gFMAaYAHwCv/0z/H/8l
/y//NP9D/1n/bP9+/47/nP+q/7n/wv/G/8n/zf/Q/9H/0v/V/9f/2v/b/9v/3f/g/+D/
4P/g/9//3v/g/+H/4v/i/+L/5v/m/+b/5v/m/+f/6P/p/+n/6//s/+z/6v/q/+r/6v/t
/+3/7v/w/+7/7v/w//H/8//z//X/+f/7//7//v////7//v/8//v///8BAAQABgAJAAsA
DQAQABEAFQAYABoAHQAlACoALQAxADcAPABBAEsAVABaAGEAaABvAHYAfQCGAI4AlgCd
AKIAqgCvALMAtgC5AL0AwADGAMoAzQDQANEA0QDRANAAzwDMAMgAxgDBAL0AtwCwAKYA
nACSAIgAggB6AHIAagBfAFcATgBFADwANQAuACgAIQAdABcAEwAPAAgABAAAAP3/+v/2
//T/8//x/+7/7f/q/+j/5//m/+b/5v/l/+X/4v/i/+H/4f/j/+P/4v/i/+D/4P/g/97/
3P/c/93/3f/f/+D/4f/i/+D/3//e/93/3//h/+P/4//i/+L/4v/j/+X/5f/l/+X/5v/n
/+b/5f/m/+b/5v/m/+f/6P/q/+z/6f/o/+f/5v/n/+b/5//o/+j/6P/o/+j/6P/o/+f/
5v/m/+f/5//o/+f/5//l/+X/5f/l/+X/5f/k/+T/4v/i/+P/4//h/+H/4//j/+L/4v/l
/+X/4//j/+H/4f/g/+D/4v/i/+L/4//h/9//3//f/+H/4P/g/+D/4P/g/+D/3//d/93/
3f/d/97/3//g/+L/4P/g/9//3//g/+P/5P/l/+b/4//h/+D/4v/j/+L/4f/l/+b/5v/o
/+f/5v/k/+L/5P/l/+b/5//l/+T/4//i/+X/5f/k/+P/5f/n/+n/6f/o/+f/5//n/+v/
6f/n/+f/6P/m/+b/5v/m/+j/6P/p/+n/6v/q/+r/7P/s/+3/7f/u//D/8P/w//H/8f/y
//L/8v/y//T/9f/1//T/7//s/+v/6f/q/+7/8P/x//H/8v/z//D/8P/y//X/9//3//f/
9P/t/+f/5f/k/+T/5P/l/+X/4//j/+T/5f/k/+P/4v/h/+L/4v/j/+P/4//j/+P/4//i
/+L/4f/h/+P/4//k/+X/5P/k/+P/4//h/+H/4f/f/9r/1v/X/9//7/8GAC4AaACuAP0A
VQGsAfoBMAJEAi4CzAEqAYwADQCb/0D/I/8v/zP/OP9P/2f/ev+M/5z/qv+2/8H/xv/K
/83/0//V/9f/2f/d/93/4P/h/+H/3//i/+L/4v/l/+X/5f/o/+b/5v/l/+T/6P/q/+z/
7v/u/+//8P/x//D/8f/x//D/8v/y//L/8v/x//H/8v/0//X/9v/5//v/+P/3//j/+//5
//z//P/9/wAAAgACAAMABAAFAAcACAALAA0ADwASABQAFwAZABoAHwAnACwALwA1ADsA
QABFAEwAVABZAF8AaABxAHoAgwCJAJAAlwCdAKcAsAC2ALsAvgDBAMUAyADJAMwAzgDQ
ANQA1QDWANYA0wDQAMwAygDFAMEAuwC0AKkAoACXAI4AhAB6AHAAZgBfAFcATgBFADoA
MwAsACYAIQAdABcAEwARAAoABgACAP///P/4//b/8//x/+7/7f/q/+j/5//m/+f/5v/k
/+P/5P/k/+P/4//j/+P/4v/i/+L/4v/i/+D/4P/g/+H/4f/h/+D/3//e/+D/4f/i/+P/
4P/h/+L/4f/i/+L/4v/j/+L/4f/g/9//4v/l/+b/5//m/+b/5v/m/+T/5P/l/+b/6P/o
/+j/6P/m/+T/5P/k/+X/5v/n/+j/6//s/+z/7P/o/+f/5f/k/+f/5//l/+X/5f/l/+X/
5f/o/+j/5v/m/+X/5f/j/+P/5f/l/+T/5P/n/+f/5f/l/+T/4//h/+D/4v/i/+L/4//l
/+P/4//j/+L/4P/f/97/3//g/+H/4f/f/9//3//f/9//3//f/+D/3v/e/93/3f/d/9//
3//f/+L/4f/h/+L/4P/f/9z/2f/c/97/3//i/+D/4P/f/97/2//b/9v/2//d/97/3//g
/+D/3//d/9v/3P/f/+L/4//f/93/3P/b/93/3f/d/93/4f/h/+H/4P/d/9z/2//a/9v/
3P/e/9//4v/i/+L/5P/l/+X/5P/k/+X/5v/n/+n/5//o/+j/6P/m/+j/6f/p/+r/5f/i
/+H/3//g/+T/5v/n/+f/6P/p/+b/5v/o/+v/7f/t/+3/6v/l/9//3f/c/9v/2v/a/9n/
1//X/9j/2f/b/9v/2//b/9j/2P/Z/9n/2//b/9v/2//a/9r/2f/Z/9r/2//d/9//3f/c
/9r/2f/Z/9n/1//V/9L/zv/R/93/7f8IADoAfADGABcBbwHKARICPAJIAh4CngH0AF4A
4/9z/yb/G/8p/y3/PP9X/2v/fP+O/6D/rP+2/7//wv/E/83/0//U/9X/1v/Z/9r/3P/c
/9v/2//e/97/3v/h/+H/4f/k/+T/5P/j/+L/5f/m/+f/6P/n/+f/5//n/+j/6//t/+7/
7v/u/+7/7v/v/+//8P/y//T/9P/2//f/9v/1//b/+f/5//z//P/9//z//v/+////AAAB
AAMABAAIAAsADgASABMAFwAaABwAIQApAC4AMQA1ADsAQABFAE8AWABeAGUAbQB1AH0A
hQCNAJQAmwChAKgAsAC1ALkAvgDBAMUAyADJAMwAzgDQANIA0wDUANQA0gDOAMkAxgDB
AL0AtwCwAKUAnACTAIoAgQB4AG8AZgBdAFUATABDADgAMQAqACQAHwAbABUAEQAPAAgA
BAAAAPv/+P/0//L/8v/x/+//7//u/+z/6//q/+j/5v/j/+H/4P/g/9//3//h/+H/4P/g
/+L/4v/i/+D/3//e/97/3f/e/97/3v/e/9//3//f/9//3v/f/+D/3//h/+L/4//l/+P/
4//j/+P/5P/l/+T/4//m/+b/5v/m/+j/6P/p/+r/7P/s/+z/7P/r/+j/5//m/+f/6P/p
/+r/7P/s/+v/6v/p/+n/6P/o/+f/5//l/+X/5//n/+f/5//o/+j/5v/m/+X/5f/j/+P/
4f/h/+D/4P/i/+P/4v/j/+P/4//i/+L/4v/i/+L/4//j/+H/4f/h/9//3v/e/97/4f/i
/+P/4//h/9//3f/b/93/3f/d/97/3//g/+D/4f/g/+H/4P/f/9//3f/c/9z/3//f/93/
2//f/+D/4P/i/+D/4P/f/97/2//b/9v/2//f/+D/4f/i/+H/4f/g/9//3f/f/+H/4f/e
/93/3f/d/9v/2//b/9v/3P/d/97/4P/e/93/3f/e/97/3v/e/97/4P/g/+H/4f/g/+D/
4P/i/+T/5f/l/+b/6P/o/+j/6f/p/+r/6v/q/+j/6v/r/+v/6P/j/+D/3//h/+T/6v/u
/+3/6//q/+n/6f/q/+3/8f/x//H/8f/u/+j/4f/e/9z/3//g/+L/4//f/93/3P/b/9z/
3f/e/9//4P/g/+H/4f/g/9//3v/d/97/3v/d/93/3//f/+D/4f/i/+L/4f/h/+P/4f/d
/9X/zP/I/8//4f/5/x4AWgCgAOYAOQGZAfQBNgJYAlQCEAKCAdgASgDN/1v/IP8n/zf/
O/9M/2P/cf9+/5L/pP+w/7z/x//O/9L/1//b/9v/2//b/93/3//i/+P/4//j/+b/5v/m
/+f/5//n/+r/6//s/+z/7P/s/+z/7P/s/+z/7f/u/+//8f/z//T/9P/z//L/8f/w//P/
8//0//b/9v/2//j/+f/7//v//f8BAAEABAAEAAUAAwAEAAMAAwAGAAkADQAQABMAFQAX
ABoAHwAjACYAKAAqADEANQA3ADsAQQBGAEsAVgBgAGcAbwB2AH0AhACLAJQAnACkAKsA
sAC4AL0AwQDCAMUAyQDMANAA1ADXANoA2ADXANYA1ADVANIAzgDMAMUAwQC7ALQAqQCg
AJcAjgCGAH4AdgBuAGQAWwBRAEcAPwA5ADMALgAmACEAGgAVABIADAAJAAYAAQD+//r/
+P/1//P/8P/v//H/8P/w//D/7f/s/+r/6f/n/+b/5P/j/+P/4//i/+L/5P/k/+T/4v/i
/+L/4//j/+T/5P/k/+T/5P/j/+L/4f/k/+f/6v/r/+v/6v/p/+n/6//r/+v/6//r/+3/
7f/t/+7/7v/u/+7/7v/u/+//8P/u/+7/7v/u//D/7v/u/+7/7P/s/+z/7P/q/+r/6f/o
/+n/6//s/+7/7v/t/+r/6f/n/+f/5//n/+j/6P/m/+b/5//n/+X/5f/m/+f/5//o/+f/
5f/h/9//4v/j/+P/5P/j/+L/4f/h/+P/4f/h/+H/4f/g/+D/4P/e/97/3v/d/97/3//g
/+H/3//f/9//4P/f/97/3P/b/9v/3f/d/93/3//d/9z/3P/f/9//3f/b/93/3v/e/+D/
3//e/9z/2v/a/9v/3P/d/93/3P/b/9r/3f/d/9z/2//b/93/3//f/9z/2//b/9v/3f/d
/93/3f/c/9v/2v/a/9z/2//b/9z/4P/c/9r/2v/a/9r/3P/c/93/3f/e/97/3v/g/+D/
4f/h/+L/5P/k/+T/5f/n/+j/6P/o/+b/6P/p/+n/5v/h/97/3f/d/97/4v/k/+X/5f/m
/+f/5v/m/+j/6//r/+n/5//i/9//2f/X/9b/1v/W/9f/1//V/9X/1v/X/9b/1f/U/9P/
1P/U/9X/1f/V/9X/1f/V/9T/1P/T/9P/1f/V/9b/1//W/9b/1f/V/9X/1//V/9H/yv/E
/8X/0//n/wIALgBwAL4AFQF3AdQBKAJcAnICUgLiAT4BogAXAI//LP8X/yP/Jf8w/0f/
Xf9w/4L/mP+s/7L/t//A/8r/y//N/9D/0f/S/9X/1//a/9v/2//b/97/3v/e/9//3//f
/+L/5f/m/+b/5v/o/+j/6P/o/+b/5//o/+n/5//p/+r/6v/r/+z/7f/u/+3/7f/u//D/
8v/y//T/9f/z//P/9f/5//n//P/8//3/AAACAAIAAwAFAAcACgAMABEAEwAVABgAFwAZ
ABoAGgAgACkALwAzADcAPQBCAEcATQBWAFwAYwBtAHUAfQCFAIwAkgCYAJ0ApQCuALQA
uQC8AL8AwwDGAMsAzgDQANIA1QDVANUA1ADRAM4AygDIAMEAvQC3ALAAqQCiAJsAlACK
AIAAdgBsAGQAXQBVAE0AQgA7ADQALgAnACMAHQAZABUADgAKAAYAAgD+//n/9v/z//H/
7v/t/+r/6P/n/+b/5//m/+T/4//i/+L/4f/h/9//3//e/97/3//g/+H/4P/f/97/3v/d
/+D/4P/g/+D/4f/h/+H/4f/f/+H/4//j/+X/5v/n/+n/5//n/+f/5//p/+v/6//r/+7/
7v/u/+7/7P/s/+3/7v/w//D/8P/w/+7/7P/s/+z/7P/s/+z/7P/s/+z/6//q/+f/5//m
/+b/6P/p/+j/6f/n/+f/5//n/+b/5v/k/+T/5//n/+X/5f/k/+P/4f/g/+L/4//i/+P/
4v/h/9//3v/g/+D/4P/h/9//3f/d/93/3f/c/9z/3P/d/97/3//f/97/3f/c/9v/2//b
/9v/3P/d/97/3v/f/97/3//e/93/3//d/9z/3P/c/9v/2P/V/9n/2v/a/9z/3P/c/9v/
2v/Z/9n/2f/Z/9r/2v/a/9r/2//b/9r/2f/Z/9v/3f/d/9r/2f/Z/9n/2P/X/9b/1f/W
/9f/2P/a/9n/1//W/9b/1P/a/9j/2P/Y/9j/1v/W/9f/1//Z/9r/2//e/+D/4f/h/+L/
4f/g/9//3//i/+T/5f/m/+T/5P/j/+H/4P/b/9j/1//Y/9r/3//i/+H/3//e/93/3//g
/+P/5//m/+X/5P/g/9v/1f/T/9L/1P/U/9X/1f/S/9H/0f/R/9H/0f/R/9H/0P/Q/9H/
0f/R/9H/0f/R/9T/1P/T/9P/0v/R/9H/0f/T/9T/1P/V/9P/z//L/83/xv++/8f/2//x
/xAARACGANQAMQGVAfYBRAJyAngCPgK2ARABeADn/1//Ev8L/xv/I/8w/0P/Vf9q/37/
jv+c/6j/tf++/8T/x//J/8j/yf/K/83/0P/U/9b/1//V/9j/2P/Y/9n/2f/Z/9z/3//g
/+D/4P/g/+D/4P/g/+H/4//l/+f/5P/l/+X/5P/l/+b/5//o/+f/5//o/+r/6v/q/+z/
7f/v/+//8f/1//T/9v/1//X/9//6//v//f///wEABAAGAAYABwAIAAoADwAVABoAHgAf
ACcALAAvADcAPQBCAEcATgBWAFsAYQBnAG8AdwB/AIoAkgCaAKEApgCuALMAtwC6AL0A
wQDEAMUAyADKAMwAywDLAMsAygDLAMoAyADIAL8AuwC1AK4ApQCcAJMAigCBAHgAbwBm
AFsAUwBKAEEAOwA1AC8AKgAgABsAFAAPAAsABAAAAPz/+//4//T/8v/s/+n/5f/j/+T/
4v/h/+D/3//e/9z/2//a/9r/2f/Z/9n/2f/Y/9j/1v/W/9b/1P/X/9j/2v/b/9v/2v/Z
/9j/2//b/9v/2//d/9//4f/h/+D/4P/g/+H/5P/l/+b/5//o/+n/6P/n/+j/6P/o/+j/
5v/m/+f/6P/m/+b/5v/m/+j/6P/q/+z/6f/o/+f/5v/m/+b/5f/k/+X/5f/k/+T/4//j
/+H/4f/h/+H/4f/h/+D/4P/e/97/3f/d/9v/2//d/93/3P/c/9v/2//Z/9n/2v/b/9v/
3P/b/9r/2f/Z/9z/2//c/93/2//a/9r/2v/Y/9j/2P/X/9j/2f/a/9v/2f/Z/9n/2v/Z
/9j/1v/V/9f/2f/Z/9n/2f/X/9b/1v/Y/9n/2P/X/9j/2P/X/9j/2P/Y/9f/1v/X/9f/
1//X/9f/1v/V/9T/1//X/9b/1f/X/9n/2//b/9r/2f/Z/9n/2f/X/9X/1v/W/9b/1v/W
/9b/1v/X/9f/2P/Y/9j/2v/e/9//3//g/+L/4v/i/+P/4v/i/+H/4P/h/+T/5v/n/+T/
3//c/9v/2//c/+D/4v/k/+P/4//j/+H/4P/h/+P/5v/n/+j/5v/g/9n/1v/U/9T/1P/V
/9X/1f/V/9b/1//U/9P/0v/R/9H/0v/U/9X/1P/T/9L/0f/V/9b/1v/X/9X/1f/W/9f/
1//W/9T/0//T/9X/1//R/8j/wP/D/9H/5/8EADIAdADCABkBfQHgATICagKAAmIC+AFa
AbwAKwCb/yz/Cf8T/xv/Jv87/1H/Zv9+/5D/nv+q/7P/uP/A/8n/0f/Q/9H/0v/V/9X/
2P/Z/9n/3P/g/+H/4v/i/+H/4P/i/+P/5P/k/+T/5v/m/+b/5v/n/+n/6//t/+v/7f/u
/+7/7P/s/+z/7P/t/+3/7v/w//L/8v/0//X/9//3//n//f///wIAAgADAAIABAAEAAUA
CQALAA4AEAATABUAFwAaABsAHwAiACQAKQAxADYAOQA9AEMASABNAFcAYABmAG0AdQB9
AIUAjQCUAJoAoAClAK4AtgC7AL8AwgDFAMkAzADNANAA0gDUANcA1wDXANYA1wDUANAA
zgDHAMMAvQC2AK0ApACbAJIAigCCAHoAcgBoAF8AVQBLAEIAOwA0AC4AJwAjAB0AGQAU
AAwABwACAP///P/4//b/8f/v/+z/6//p/+b/5P/i/+P/4v/g/9//3P/c/9v/2//b/9v/
2v/a/9r/2v/a/9j/2P/Y/9n/2f/a/9r/2v/a/9n/2f/Z/9n/2v/d/+D/4f/i/+L/4v/j
/+H/4f/h/+H/5f/n/+f/5//m/+b/5v/m/+f/6P/q/+z/6v/q/+r/6v/o/+b/5v/m/+b/
5v/m/+b/5v/m/+X/5P/h/+H/4P/g/+P/4//h/+H/3v/d/9z/2//e/97/3P/c/97/3//e
/9//3f/d/9z/3P/c/9v/2P/X/9n/2f/Y/9j/2v/a/9r/2f/a/9j/1v/U/9L/1P/U/9X/
1f/W/9b/1v/Y/9n/2f/Y/9j/2P/Y/9j/2f/W/9b/1f/U/9b/2v/d/9//4P/b/9j/1//V
/9b/2v/c/93/3f/e/9//3P/c/97/4f/h/+H/4f/e/9z/2f/a/9z/2v/a/9v/2//W/9P/
0f/P/83/zf/N/83/zf/O/9D/0f/Q/8//zv/N/83/zP/K/8n/yv/L/83/z//O/8z/yf/H
/8X/xf/D/8P/vv+4/8H/1f/r/w4ASgCUAOYAQQGpAQoCUAJyAm4CJAKOAeoAVgC//zf/
9P73/gP/Df8k/0H/Uf9i/3r/jv+c/6b/rf+y/7j/v//F/8b/x//I/8v/y//O/8//z//Q
/9T/1f/W/9X/1f/V/9j/2//c/9z/3P/c/9z/3P/c/9v/2//b/9v/3f/f/+D/4P/g/+D/
4P/g/+P/4//k/+b/5v/m/+j/6f/n/+f/6f/t/+3/8P/w//H/8//2//f/+f/9////AgAE
AAkACwANABAAEwAXABoAHAAiACsAMQA1ADkAPwBEAEkAUQBaAGAAZwByAHsAhACNAJcA
ngClAKsArwC2ALoAvQC+AMEAxQDIAMsAzgDQANIA0QDPAM0AygDGAMIAvQC6ALIArQCm
AJ4AlACKAIAAdgBqAGAAVgBMAEMAOwAyACkAIAAZABIADAAGAAMA/v/7//n/8v/u/+r/
5//k/+D/3v/d/9v/2P/X/9T/0v/R/9D/0P/Q/8//z//O/87/zf/N/8//z//O/87/zv/O
/87/zP/K/8r/y//L/8//0P/R/9L/1f/V/9X/1f/V/9f/2f/Z/9z/3P/c/93/3P/b/9r/
2f/d/9//3//f/97/3v/e/97/3v/e/9//4P/e/97/3v/e/93/2v/Z/9j/2P/Y/9j/2P/W
/9b/1f/U/9X/1f/U/9T/1v/X/9b/1//V/9P/0f/P/9H/0v/R/9L/0f/R/8//z//R/9H/
0P/Q/9P/0//R/9H/0P/P/83/zP/P/9D/0f/T/9H/z//P/8//z//O/87/zv/Q/9D/0P/P
/83/zf/N/83/y//L/8v/zP/N/87/zv/P/83/z//P/8//z//N/8z/zP/O/8//zv/N/83/
zv/O/9D/z//O/8z/yv/K/8v/zP/N/8//0P/R/9L/0P/P/83/y//N/8//0f/R/9D/z//P
/8//zf/N/83/zf/N/83/zf/O/87/zf/N/87/zv/O/87/z//P/87/zf/N/8f/yP/O/9D/
0P/Q/9D/0P/P/87/zf/M/83/zv/P/9D/zv/O/87/zv/Q/9D/0P/Q/9H/0v/T/9T/0f/Q
/8//zv/Q/9D/0P/Q/9D/0P/R/9H/0v/S/9L/1P/X/9n/2v/c/9n/2P/X/9f/2P/a/9v/
3P/c/97/3//f/+D/2//Y/9f/1f/W/9r/3P/b/9n/2P/X/9j/2P/a/93/3//f/9//3P/Z
/9P/0f/Q/9D/0P/R/9H/zf/L/8r/yf/J/8n/yf/J/8r/zP/P/9H/0f/R/9H/0f/R/9D/
zv/N/83/zf/O/8//0P/Q/8//z//N/8n/x//F/8D/vP/F/9v/9f8WAEwAkgDkAEMBrQEU
AmgCmgKiAmYC3gE6AZwAAQBv/xj/D/8f/yP/Mv9F/1H/Yv96/4z/mv+m/7H/uv++/8H/
w//F/8f/yf/N/8//0v/T/9P/0//W/9b/1v/Z/9n/2f/c/+D/4v/j/+T/4v/g/97/3P/d
/9//4f/j/+L/4//j/+L/5P/k/+T/5P/n/+f/6P/q/+n/6P/p/+n/6//t//H/9//0//b/
9f/1//j/+v/6//v///8BAAQABgAGAAcACAAKAA4AEwAXABoAHwAnACwALwA0ADkAPQBB
AEsAVABaAGEAZwBvAHcAfwCJAJAAlwCdAKIAqgCvALMAtgC5AL0AwADFAMgAygDMAM0A
zQDNAMwAzADKAMcAxgDCAL8AugC0AK8AqAChAJoAkwCKAIEAeABvAGcAXgBVAE4ARwBA
ADoAMQAtACcAIwAeABYAEQAMAAsACAAEAAIA/P/5//X/8//w/+7/7f/s/+v/6v/o/+f/
5v/m/+X/5f/l/+X/5P/k/+L/4v/i/+D/4f/i/+T/5f/k/+T/5P/k/+f/5//n/+f/5//p
/+v/6//r/+r/6f/p/+v/6//r/+v/7//x//H/8f/y//L/8v/y//L/8v/z//T/8v/y//L/
8v/z//L/8//0//L/8v/y//L/7//u/+z/6v/q/+v/6//s/+r/6f/m/+X/5//p/+v/7f/t
/+z/6f/o/+f/5//l/+X/5f/l/+T/5P/k/+P/4P/f/+D/4f/h/+L/4P/g/+D/4f/j/+H/
4f/h/+P/4v/i/+L/4P/e/9z/2f/c/93/3v/f/9//3//f/+D/3//e/9z/2//d/9//3//f
/97/2//Z/9j/2v/b/9r/2f/Z/9r/2v/c/9r/2v/Z/9j/2P/Z/9r/2//b/9r/2f/Y/9r/
2//b/9v/2f/b/9z/2//a/9n/2P/Z/9r/3P/d/9v/2v/Z/9r/3v/h/+P/5v/k/+T/5P/l
/+L/4v/h/+D/4//m/+j/6f/m/+H/3v/d/97/4P/l/+j/5f/j/+L/4f/g/+D/4v/l/+f/
5//n/+T/3//Z/9f/1v/U/9T/1f/V/9T/0//T/9P/0//T/9P/0//S/9L/0//T/9X/1f/V
/9X/1v/W/9X/1f/X/9f/2P/Z/9f/1v/U/9P/1f/X/9X/zf/E/7z/w//b//f/HABYAKYA
+gBXAb8BJAJ0AqACoAJYAsoBKAGMAO//X/8Q/w3/F/8d/zD/Sf9d/3L/iP+Y/6b/sP+3
/7z/wP/D/8v/zf/P/9H/1f/W/9j/2P/X/9r/3v/f/+D/4f/h/+H/5P/j/+T/5P/k/+b/
5v/m/+b/6P/p/+r/6//t/+//8P/w/+3/7P/r/+r/7f/t/+7/8P/u/+7/8P/x//P/8//1
//n/+//+//7//////wAA/////wQABwALAA4AEQATABUAGAAbAB8AIgAkACkAMQA2ADkA
PQBDAEgATQBWAGAAZwBvAHUAfQCFAI0AlQCcAKMAqQCxALoAwADFAMUAxwDKAMwA0ADU
ANcA2gDZANkA2QDYANUA0gDOAMwAxQDBALsAtACqAKAAlgCMAIEAeABvAGYAXgBXAE8A
RwA8ADMAKgAiABwAGQAUABEADAAEAP//+v/5//b/8v/w/+3/6//o/+f/5v/k/+P/4v/i
/+L/4f/h/9//3v/c/9v/2//b/9r/2v/Y/9j/2P/W/9j/2P/Z/9n/3P/c/9z/3P/b/9v/
2//b/9v/3f/f/9//4v/i/+L/4//j/+P/4//j/+b/6f/q/+v/6//q/+n/6P/o/+j/6f/q
/+r/6v/q/+r/6v/o/+j/6P/q/+r/6v/q/+f/5v/k/+L/4//j/+L/4v/j/+P/4f/h/9//
4f/j/w==
         </WaveFormData>
      </LeadData>
      <LeadData>
         <LeadByteCountTotal>10000</LeadByteCountTotal>
         <LeadTimeOffset>0</LeadTimeOffset>
         <LeadSampleCountTotal>5000</LeadSampleCountTotal>
         <LeadAmplitudeUnitsPerBit>4.88</LeadAmplitudeUnitsPerBit>
         <LeadAmplitudeUnits>��V</LeadAmplitudeUnits>
         <LeadHighLimit>2147483647</LeadHighLimit>
         <LeadLowLimit>268435456</LeadLowLimit>
         <LeadID>V5</LeadID>
         <LeadOffsetFirstSample>0</LeadOffsetFirstSample>
         <FirstSampleBaseline>0</FirstSampleBaseline>
         <LeadSampleSize>2</LeadSampleSize>
         <LeadOff>FALSE</LeadOff>
         <BaselineSway>FALSE</BaselineSway>
         <ExcessiveACNoise>FALSE</ExcessiveACNoise>
         <MuscleNoise>FALSE</MuscleNoise>
         <LeadDataCRC32>1512709645</LeadDataCRC32>
         <WaveFormData>
TABMAEwATABIAEQAQAA8AD4APgA+AD4APQA8ADsAOgA1ADIALwAsAC4AMAAyADQAMQAu
ACsAKAAqACoAKgAqACkAKAAnACYAJAAkACQAJAAlACYAJwAoACYAJgAmACYAJQAkACMA
IgAgACAAIAAgABwAGgAYABYAEgAQAA4ADAABAPj/7//m/9r/zv/C/7b/rv+m/57/lv+S
/5D/jv+M/4//kP+R/5L/kP+O/4z/iv+J/4j/h/+G/4b/hv+G/4b/hv+G/4b/hv+H/4j/
if+K/4v/jP+N/47/jv+O/47/jv+P/5D/kf+S/5L/kv+S/5L/lv+Y/5r/nP+c/5z/nP+c
/57/oP+i/6T/pP+k/6T/pP+i/6L/ov+i/6X/pv+n/6j/p/+m/6X/pP+l/6b/p/+o/6r/
qv+q/6r/q/+s/63/rv+u/67/rv+u/6z/rP+s/6z/rf+u/6//sP+z/7T/tf+2/7b/tv+2
/7b/uP+4/7j/uP+4/7j/uP+4/7X/s/+w/63/qv+p/6j/qf+l/6P/ov+g/6L/ov+i/6L/
of+g/5//n/+i/6L/ov+h/6D/of+i/6P/pP+m/6j/p/+n/6j/qf+p/6z/rv+x/7T/s/+x
/67/qP+j/5//nv+d/5r/mv+Z/5f/l/+X/5f/mP+W/5b/lv+W/5n/mf+Z/5n/nP+d/5z/
nf+c/5z/nP+c/57/nv+e/57/nv+e/57/nv+h/5//mP+S/5H/lf+a/6H/sf/H/+b/CAAw
AGAAkgC7ANQA2QDKAKAAawBAABQA5v+9/6b/m/+W/5f/mf+X/5f/nv+n/6z/r/+0/7n/
uv+5/7v/vP+8/7z/vP+//8D/wf/D/8H/wf/A/8D/w//D/8T/yf/I/8r/yv/K/8z/zf/N
/83/zf/N/87/0f/Q/9D/0f/R/9H/0//V/9f/1P/U/9X/1f/X/9j/2P/Y/9n/2f/a/9v/
3v/f/9//3v/h/+P/5P/m/+b/5v/l/+X/6//t/+//8P/y//P/9f/2//n//P/+/wAAAwAF
AAkADAAQABQAGAAdACIAJwAsADAANAA3ADsAPwBEAEUARwBHAEoATQBPAFEAUQBTAFcA
WwBeAF4AXgBeAFwAXABcAFwAWQBYAFUAUgBOAEgARABCAD4AOQA0AC8ALgAqACQAHwAc
ABgAFgAUAA0ACQAEAP////////7//v/7//n/+P/2//b/9P/y/+//8P/x//P/9P/w/+//
7v/t/+7/7f/t/+7/7f/s/+v/6f/s/+z/6v/p/+j/6f/r/+3/6//q/+n/6P/q/+z/7f/v
/+3/7v/u//D/7//v/+7/7v/v/+z/7P/s/+z/7//x//L/9P/0//T/8//w//H/8P/v//H/
8v/y//H/7v/u/+3/7f/t/+3/7f/t//D/8f/v/+//7f/s/+r/6P/r/+v/6//r/+r/6v/q
/+r/6v/q/+z/6//o/+f/5//m/+P/5f/k/+T/5//n/+b/5//n/+f/5v/m/+T/5P/m/+b/
5v/l/+b/5//n/+f/5v/m/+f/6P/n/+T/5P/k/+P/5v/l/+T/4//j/+T/5f/k/+X/4v/j
/+P/4//i/+L/4v/i/+P/3//f/+D/4P/f/+H/4P/h/+D/4P/g/9//3//f/9//3//f/97/
3v/e/93/3f/d/93/3f/d/93/3v/d/97/3//h/97/3P/d/97/3//g/+D/4P/h/+H/3v/d
/9z/2//g/+H/4v/k/+T/5P/k/+T/5//o/+n/6v/q/+r/6f/o/+b/4//i/+H/4v/l/+n/
7f/r/+r/6v/q/+f/5//o/+r/7f/u/+7/7f/m/9//2f/W/9b/1//Z/9r/1//W/9X/1P/V
/9b/1//Y/9f/1//W/9X/0//T/9P/0f/U/9b/1//Y/9X/1P/T/9L/0//U/9X/1v/a/9n/
1f/K/8L/vf+7/77/x//V/+X/+v8UADYAWAB+AKkA1ADxAPoA7ADBAIoAWAAsAP3/1v+/
/7j/t/+1/7X/uf++/8H/wv/H/87/0//W/9f/1//Y/9j/2P/Y/9n/2v/b/93/3v/f/9//
4P/d/9n/1v/X/9r/3v/g/+L/4f/h/+D/3//f/9//4P/j/+P/4v/i/+H/3//f/9//3//h
/+L/5P/l/+P/5P/k/+T/5v/n/+n/6//u/+//7//u/+r/6f/n/+b/6f/s/+7/8f/y//P/
9P/0//b/9//5//r//v8CAAUACAAIAAkADAAOABEAFgAbACEAIgAlACgAKgAxADUAOgA/
AEMARQBIAEkASQBLAEwATQBSAFUAWgBfAF8AXgBdAFwAXQBeAF8AYABdAFwAWQBWAFAA
SgBGAEQARABBAD4AOwA3ADIAKwAlACIAHgAcABoAFgATAA8ACwAJAAcABAACAAAA////
//7//v/8//r/9//1//X/9v/2//f/9//3//f/9f/z//L/8v/1//b/9//3//f/9v/z//H/
7//v//D/8f/y//L/8v/y//L/8v/x//H/8//0//T/9v/2//X/8//y//P/8v/0//b/9//5
//r/+v/5//j/9//1//b/+f/6//v/+v/6//n/9//2//b/9f/1//f/9//3//f/9//3//T/
8//1//b/9v/2//T/8//y//H/8v/y//L/8v/y//L/9P/z//H/7//u/+z/7P/v/+//8P/y
//H/7//v/+//7//u/+7/7v/u//D/8P/t/+v/6//r/+3/7f/s/+z/7f/u/+3/6v/q/+r/
6f/s/+z/7P/s/+3/6//r/+n/6f/p/+v/7P/t/+v/6v/p/+j/7P/p/+r/7P/t/+3/8P/w
/+//7P/q/+j/6v/r/+z/7f/t/+v/6P/m/+f/5//o/+n/7f/t/+3/7f/t/+v/6//r/+//
7P/r/+r/6P/o/+j/6P/o/+v/7P/u/+//7f/t/+3/7f/t/+3/7f/u//D/8P/w//D/8P/w
//D/8P/z//T/9P/0//H/7//v/+//8f/z//b/+f/6//r/+//8//r/+f/5//r//v/+//3/
+//0/+//6//q/+j/5//n/+b/5//o/+n/6v/n/+b/5f/k/+X/5//o/+n/5//n/+f/5f/k
/+T/4//i/+X/5v/n/+j/6P/o/+j/6P/o/+n/5//i/9z/0//P/9T/2f/h//X/DAAoAEoA
cgCcAMkA8AABAQAB5gC3AIQAWAAsAP//4P/N/8j/xf/H/83/0f/S/9P/1P/X/9z/3//g
/+H/5f/n/+j/6f/q/+j/6P/o/+n/6f/p/+j/6P/r/+n/6P/r/+r/6v/o/+b/6P/r/+3/
7//t/+3/7v/x//D/8P/x//H/8f/x//H/8f/w//D/8f/x//L/9P/1//b/9f/z//L/8f/1
//f/+P/4//n/+f/4//j/+P/6//v//f8AAAEAAgACAAAAAQADAAQACQAOABIAFgAYABkA
HAAeAB0AIAAjACcALAAxADYAOgA+AEEARQBJAE8AUQBUAFUAVwBZAFoAWwBdAF8AYwBn
AGgAaABoAGgAZgBmAGYAZgBkAGQAYgBgAF4AWABUAFIATgBJAEQAPwA8ADgAMgAtACoA
JgAkACIAHgAbABcAEwASAA8ACwAIAAgABwAHAAYABAACAAAA/f/9//3//v/+////////
////+//5//j/+P/5//r/+//7//7//v/8//v/9//3//j/+f/4//j/+P/4//n/+v/6//v/
+f/6//r//P///////v/+//z/+P/3//b/+v/9////AAD+//7//v/9//v//f/9//3///8A
AAAA///8//z/+//7//7///8AAAEAAgADAAEAAQD///7//P/6//3//f/9//3//v/+//7/
/v/8//z//v/9//r/+f/5//j/+P/7//v//P/8//v/+f/5//b/9f/z//L/9P/0//b/9v/3
//X/9f/1//T/8//x//D/9P/2//b/9P/x//D/7v/w//L/8v/y//P/8f/x/+//7//v//H/
8v/z//f/+P/5//r/+P/x/+7/7P/w//H/9f/2//T/8v/x//D/7//v/+//7//z//P/8v/y
//D/7//v/+//8v/z//T/9f/z/+//7f/r/+z/7v/w//L/9v/2//X/9P/x//D/7//u//D/
8v/1//f/9f/1//X/9f/5//n/+f/6//3//v///wAA/f/8//v/+v/9//7//v/+//3/+//7
//v/+v/7//3///8AAAAAAQACAAAA/////wAAAwAEAAQAAwD8//f/8//y/+//7//w//D/
7//u/+3/7P/t/+7/7//w/+//7//u/+3/7//v/+//7f/r/+z/7P/s/+3/7v/v//D/7v/u
/+7/7v/o/+v/6f/k/97/2f/Z/9r/3f/r/wMAIAA+AF4AggCuANsA/AALAQgB5gCzAIAA
VAAkAPf/2v/P/8z/y//P/9P/1//a/93/4v/j/+T/5//o/+n/7f/w//D/8P/w/+//7v/t
/+3/8P/x//H/8v/w/+3/6//t/+7/8P/w//D/8f/z//T/9f/y//H/8f/z//T/9P/1//X/
9P/1//b/9//3//j/+v/7//v//P/8//z//P/7//v/+////wEAAgACAAMAAwACAAIAAwAE
AAQABQAKAAsADAAMAAoACwANAA4AFAAYABsAHgAfAB8AIQAiACYAKgAuADMAOQA9AEEA
RABGAEkATQBRAFcAWQBcAF0AXwBhAGIAYwBkAGUAaABrAGwAbABsAGwAaQBoAGcAZgBm
AGYAZABiAF4AWABUAFIATQBJAEUAQQA+ADoANAAvACkAJAAhAB4AHQAbABgAFQAUABEA
DQAKAAYABQAFAAQABQAEAAMAAQABAAEAAgACAP///f/7//n/+P/3//f/+P/5//r/+//7
//r/+v/4//f/9P/z//P/8//2//b/9v/2//b/9v/1//X/9f/2//b/+P/5//n/+P/4//j/
9v/3//j/9//5//r/+v/4//j/+P/3//b/+f/6//v//f/+//7//f/5//j/9v/1//n/+f/5
//n/+f/5//b/9f/1//b/9v/2//X/8//x/+//7//w//H/8v/z//T/9//3//P/8f/w/+7/
6v/t/+3/7v/x//H/8P/x/+3/7f/s/+z/7v/u//D/8P/v/+3/7f/t/+3/7f/s/+z/7//y
//P/8v/v/+z/6P/o/+v/7P/t/+//8f/x/+//7//s/+3/7f/t/+7/7v/u/+7/7v/p/+j/
6P/s/+3/8f/y//L/8P/v/+7/6//r/+v/6//u/+//7//w/+//7f/s/+v/7f/t/+3/7f/t
/+v/6//r/+n/6v/r/+z/7P/s/+3/7v/q/+j/6v/s/+3/7v/v//D/7v/u/+//7//t/+3/
7f/t//H/8f/x//L/8v/y//L/8v/0//T/9P/0//P/9P/0//T/8v/v/+7/7f/v//P/+P/9
//r/+P/3//b/9//3//j/+v/6//r/+f/3//D/6//n/+b/6P/p/+v/7P/o/+b/5P/i/+X/
5v/n/+j/5v/n/+f/5//l/+P/4f/d/9//4P/g/+D/4P/g/+D/4P/i/+L/4v/i/+D/3f/Z
/9D/xv/D/8f/0P/Z/+n/AwAcADIAUgB+AK4A3QD6AAUB9gDKAJMAZgA6AAgA4f/O/8n/
yP/F/8X/w//B/8T/x//K/9P/2v/f/97/4f/h/9//3v/d/9z/3P/c/9z/3f/e/9//3//g
/+D/3f/b/93/4P/i/+L/4v/h/+H/4P/f/9//3//g/+P/5P/k/+X/5f/j/+P/4//j/+H/
4v/k/+X/5P/k/+P/4v/j/+P/5P/l/+f/6f/q/+r/5//n/+b/5v/p/+z/7v/x//H/8f/x
//D/8v/1//n//P/+/wAAAQACAAQABQAIAAoADwAUABkAHwAhACMAJQAmACsALwA0ADkA
PQA/AEIAQwBFAEcASABJAEwATwBUAFkAWABWAFQAUgBSAFIAUgBSAFAAUABOAEwARgBA
ADwAOgA4ADUAMgAvACoAJAAcABUAFQASABEAEAALAAcAAgD9//z/+f/1//L/8P/v/+//
7v/s/+r/6P/l/+j/6f/r/+z/6P/n/+b/5f/h/9//3v/e/93/3v/f/9//3v/e/9z/2//c
/93/3//h/+D/4P/g/+D/3v/e/93/3f/e/+D/4f/k/+P/4//i/+L/4//g/+D/4P/f/+H/
4v/i/+H/4P/f/93/3v/h/+L/4//g/+D/3//d/9//4P/g/+H/4f/h/+H/4f/g/9//2//Z
/9r/3P/d/97/3v/d/9z/2//b/9z/3f/e/9z/3P/e/93/2v/Z/9n/2P/X/9v/3P/e/9z/
2f/V/9P/1f/X/9j/2v/Y/9j/2v/a/9n/1//X/9f/2f/Z/9j/2P/Y/9j/1v/S/9P/1P/U
/9j/2P/Y/9j/2f/X/9f/1f/V/9X/1//Y/9n/1//W/9X/1P/V/9H/0f/S/9X/1f/Y/9j/
1v/U/9P/0v/U/9X/1v/X/9j/1//V/9T/1//X/9j/2f/Y/9f/1v/V/9b/0//S/9H/0v/U
/9b/2P/U/9L/0f/Q/9H/0v/T/9T/1//U/9L/0v/S/9L/1P/U/9X/1f/X/9f/1//X/9n/
2f/Z/9r/2v/a/9r/2v/c/9z/3P/c/9//4P/g/+D/3v/b/9r/2f/X/9n/3P/f/+L/4v/j
/+T/4f/h/+L/5P/j/+L/4P/d/9j/0//P/87/z//P/9D/0P/R/9D/z//O/8z/zP/M/8z/
zv/P/8//z//P/8//z//N/8v/zP/M/8z/zP/M/8z/zP/M/8z/zP/M/8z/zf/N/8b/vP+1
/7P/uP+//8n/2f/0/xQAOABeAIgAtQDaAO0A7ADUAKkAfABSACIA8//Q/7v/sv+r/63/
sf+z/7T/u/++/73/vP/B/8T/x//J/8j/yP/I/8j/xv/G/8b/x//G/8f/x//I/8r/x//F
/8f/yP/K/8r/yv/M/83/zf/N/8n/yf/K/83/zv/O/8//z//O/8//0P/R/9D/0P/R/9H/
0v/U/9X/1v/V/9P/0v/R/9X/1//Y/9j/2P/Z/9n/2v/c/97/3//h/+T/5f/m/+b/4//j
/+T/5P/o/+z/7//y//b/9//6//z//v8CAAYACwARABUAGQAcAB4AIQAlACkAMQAzADYA
NwA7AD0APgA/AEMARQBJAE0AUQBSAFMAVABWAFYAVgBWAFgAWABWAFQAUwBQAE8AUABP
AEsARwBDAEIAPgA4ADMAMAAsACoAKAAmACMAHwAbABkAFwAUABIADgANAA0ADAAMAAoA
CAAFAAMAAwAEAAQABAAFAAYABwAFAAMAAgACAAEAAgADAAMABQAGAAUABQABAAEAAgAD
AAQABAAEAAQABAAEAAMAAwADAAQABAAGAAgACQAJAAoACQAGAAYABgAGAAkACwAMAAoA
CgAKAAkABQAHAAcABwAIAAoACwALAAcABgAEAAMABQAFAAUABQAHAAcABAADAAIAAgAB
AAAAAQABAAEAAQAAAAAAAAAAAAEAAgAFAAUAAgABAAEAAAD8//////8AAAEAAQAAAAEA
/f/9//z//P/9//7/AQACAP///f/9//3//f/9//z//P///wIAAwACAP///v/8//7/AAAA
AAAAAQABAAEA////////AQACAAMAAgACAAIAAgAAAPv/+v/6//7///8DAAQAAgAAAP//
/v///////////wEAAQAAAAAAAAD///////8DAAMAAwADAAQAAQAAAP///v/+//7//v/+
//7///8AAP///v/9//z/+/8AAP7//v/+//7//f/8//z/+//+////AAABAAEAAQABAAIA
AAAAAAAAAAACAAQABgAIAAcABgAEAAIAAgABAAIAAwADAAUACAALAAoACAAHAAYACAAJ
AAsADgANAAwACgAHAAQA///7//r/+//7//z//P/6//j/9v/0//X/9v/3//j/9//3//b/
9f/3//f/9//1//X/9v/2//b/8//y//H/8P/w//D/8P/w/+7/6//n/+T/3v/Z/9v/4v/p
//X/BwAeADwAYgCMAMAA8QAUAR8BGgH6AMsAngB0AEgAHwAAAPH/6P/f/9v/3//f/97/
4f/i/+f/7v/x/+7/7//v/+7/7v/u/+7/8P/y//T/9//1//X/9P/0//b/8//x//P/9v/4
//j/+P/3//f/9v/1//b/9//5//3/+//6//r/+f/6//v//P/9//z//P/9//3//f/+//7/
/v//////AAABAAMAAwACAAAAAQADAAQABgAGAAgACQALAAsACwALAAoADAAPABMAFgAX
ABoAHAAeACMAJQApACwALQAwADMANwA6AD0AQABCAEkATQBSAFcAXABdAF8AXwBiAGUA
ZwBpAGoAawBuAHEAcABwAHAAcABzAHQAdQB2AHMAcgBvAGwAaABiAF4AXABXAFMATwBL
AEkARAA9ADcANgAyADAALgAoACMAHQAXABYAFQATABIADgANAA0ADAAJAAYAAwD//wIA
AwAFAAYABAADAAIAAQAAAP////8AAAAAAAAAAP///v/+//z/+//8//3///8BAP///v/9
//z//v/+//3//f/+/wAAAQAEAAQAAwABAAAAAQAAAAIABAACAAMAAwACAAAAAAAAAP//
/f/////////+//7//f/7//3//v/+///////9//v/+f/7//v/+P/3//X/9v/2//b/+P/3
//b/9f/1//b/9//4//X/9P/1//P/8v/x//H/8P/w//P/8//0//T/8//x//H/8P/x//H/
8v/x//D/8f/w//L/8f/y//P/8v/x/+//7v/t/+7/7f/q/+v/7P/s//D/7f/s/+v/6//p
/+n/5//n/+j/6//t/+//7f/s/+v/6v/r/+f/5//o/+j/5//p/+j/6P/m/+X/5P/l/+X/
5f/l/+X/5f/k/+T/5v/l/+X/5f/l/+X/5f/l/+f/5f/l/+X/5f/i/+H/4v/k/+T/5P/k
/+T/5P/l/+X/4//j/+P/4//m/+f/6P/q/+z/7P/s/+z/6v/q/+r/6v/s/+7/7//w/+z/
6f/o/+f/6f/r/+7/8f/x//D/8P/w/+3/7f/u//D/9f/2//b/9f/v/+n/5P/i/+P/4//k
/+T/5P/k/+T/5P/h/+D/3//e/+D/4f/h/+H/3//d/9v/1//b/97/4P/i/+H/4P/f/97/
3P/c/9z/3P/g/9//3f/W/8r/v//B/8b/zf/Z/+3/CAAmAEgAbgCaAMkA8gAJARABAAHX
AKgAfgBQACEA/P/l/9r/0//P/9P/2f/Y/9X/1P/T/9b/2//e/+P/5f/j/+L/4f/g/+L/
4v/i/+P/5v/n/+f/6P/n/+P/4P/h/+L/5P/k/+T/5P/l/+X/5f/l/+X/5v/p/+j/6P/p
/+n/5//n/+f/5//p/+r/7P/t/+z/7P/r/+r/6//r/+z/7f/x//P/9P/0//H/8f/w//D/
9P/2//f/+f/7//v/+//6//z//f///wAABgAKAA0AEAAQABEAFAAWABoAHgAiACcAKwAv
ADMANgA4ADsAPwBDAEsATQBQAFEAUQBTAFQAVQBZAFsAXwBjAGQAZABkAGQAZQBmAGcA
aABnAGYAYwBgAFwAVgBSAFAATgBLAEgARQA/ADoAMwAtACgAJAAiACAAHgAbABcAEwAP
AAsABgACAAIAAQABAAAA/v/8//r/9//3//f/+P/4//f/9//3//f/8//x//D/8P/y//T/
9v/3//b/9v/0//P/8f/x//L/8//2//b/9v/2//X/9P/y//H/8v/0//X/+P/3//f/9v/2
//P/8P/w//D/9f/5//z//v/9//z/+//5//j/+//8//3//P/8//v/+f/4//j/9//3//v/
+//7//v/+f/5//b/9f/3//j/+P/4//b/9f/0//P/8P/w//D/8P/z//T/9//3//b/9f/1
//T/8P/z//P/9P/y//H/7//v/+7/7//v//D/8v/0//L/8P/u/+z/7P/s/+z/7v/u/+//
7//x//H/8f/x//H/8f/x//L/8v/y//L/8v/w/+7/7P/q/+//8v/0//b/8//x//H/8f/w
//H/8//1//X/9P/0//T/8v/x//H/8v/1//b/9v/1//L/7//t/+7/7v/v//H/8v/w/+7/
7P/q/+r/6v/q/+r/7P/t/+3/7f/t/+3/7f/r/+n/6v/q/+r/7P/s/+z/7P/p/+j/5//m
/+j/6f/n/+D/1v/P/9P/1v/b/+n/AwAgADwAXgCKALwA7wAQARsBFAH0AMcAoAB4AEYA
GQD+/+//4v/h/+f/5//j/+L/4//k/+X/5v/n/+z/7//z//H/8P/v/+7/7P/s/+z/7f/v
//H/8v/0//L/7//t/+//8v/0//T/9P/y//P/8//z/+//7//w//P/9P/0//X/9f/z//P/
8//z//P/9P/2//f/+f/6//r/+v/4//f/9//3//v//f/+//7//f/9//z//P///wIABAAH
AAgACQAKAAoACgALAA0ADgAUABgAGwAeAB4AHwAiACQAKAAsADAANQA7AD8AQwBGAEoA
TQBRAFUAWgBbAF0AXQBhAGMAZABlAGcAaQBtAHEAcQBwAG8AbgBtAGwAawBqAGgAaABm
AGQAXgBYAFQAUgBOAEkARAA/AD0AOAAxACsAJwAiAB8AHAAbABkAFgATABAADQAJAAYA
BQAFAAYABgAEAAIAAAD9//r/+f/5//j/+f/5//n/+f/4//f/9//4//f/+P/5//n/+v/6
//j/9//z//P/9P/1//f/+P/5//r/+v/6//n/+f/3//j/+P/6//n/+f/4//j/+P/2//f/
+P/6//3///8AAP3//P/7//n/+v/9//7////9//7//v/9//r/+v/5//n/+//7//v/+//5
//n/9v/1//f/+P/4//j/+P/3//b/9f/z//L/8f/w//H/8v/1//X/8//x//D/7v/u//H/
8f/y//L/8f/v/+//7f/t/+z/7P/t/+7/8f/y/+//7f/t/+3/7f/t/+z/7P/u//D/8P/u
/+v/6v/o/+r/6v/q/+r/6//p/+n/5//n/+n/6//s/+3/7f/s/+v/6v/s/+f/5v/m/+j/
5//p/+j/5//k/+L/4P/h/+H/4f/h/+b/5//n/+j/5//l/+T/4//n/+f/5//n/+b/4//i
/+H/4f/i/+P/5P/j/+L/4v/i/+H/4P/f/97/4f/h/+L/4v/f/9z/2//d/9n/2f/b/9z/
3P/c/9z/3P/Z/9j/1//W/9j/2P/Y/9j/1f/U/9P/0v/U/9T/1P/U/9X/1v/X/9j/1//W
/9X/1P/T/9L/0f/Q/9L/0v/T/9P/1P/V/9b/1//Y/9f/1v/W/9X/1P/T/9L/0//U/9X/
1v/V/9b/1v/W/9f/1f/V/9X/0//V/9j/2//Z/9j/2P/Y/9f/1//Y/9r/3P/c/9v/2f/V
/9H/zv/O/83/zf/O/87/zP/K/8j/xv/G/8b/xv/G/8f/yf/K/8v/y//L/8v/yf/I/8j/
x//G/8T/xP/E/8T/xv/G/8b/xv/I/8H/u/+4/7L/q/+v/7b/v//N/9//9P8OADQAYgCW
AMkA8AD/APwA4gC3AIwAZgA8AA8A7v/f/9b/y//F/8H/v/+8/7v/vP+//8T/x//G/8X/
xf/E/8T/xP/E/8X/xv/H/8n/yf/J/8j/yP/I/8X/w//F/8f/yv/L/8z/yv/J/8f/xf/G
/8f/yf/N/8v/yP/G/8P/w//F/8f/yf/H/8j/yv/L/8n/yv/K/8r/zP/N/8//0f/T/9P/
0v/Q/9L/0//T/9T/2P/a/9v/3f/e/93/3P/a/93/3//i/+T/5//q/+z/7v/w//H/9P/2
//r//v8CAAcACgANABAAEgAYAB0AIwApACwALQAvAC8AMgA1ADcAOQA7AD0AQQBFAEQA
RABEAEQARABEAEQARABCAEIAQAA+AD4AOgA4ADgAMwAvACsAJwAjAB4AFwARAA8ADAAL
AAoABQABAPz/9//2//P/7//s/+r/6f/p/+j/4//g/93/2f/Z/9n/2v/a/9n/2f/Z/9n/
2f/X/9b/1v/V/9b/1//X/9f/1v/T/9H/0//V/9j/2//b/9r/2f/Y/9j/2P/X/9f/1//Y
/9j/2v/a/9n/1//W/9j/1v/X/9j/2P/b/93/3v/c/9z/3P/b/9v/3f/d/93/3P/c/9v/
2f/b/9z/3P/d/93/3f/d/93/2//b/9j/1//Z/9r/2v/a/9j/1f/S/8//0v/U/9b/2P/W
/9b/2P/X/9X/0//S/9D/z//T/9T/1v/T/9H/zv/N/83/z//Q/9L/0P/Q/9L/0v/S/9H/
0v/T/9P/0//S/9L/0P/Q/87/yv/L/8z/zP/Q/9D/0P/Q/9H/0f/R/8//z//P/9H/0v/T
/9L/0P/O/8z/zv/L/8z/zv/Q/8//0f/Q/9L/0P/P/87/zv/P/9D/0f/R/8//zP/K/8z/
zf/P/9H/z//N/9D/zv/O/87/zv/Q/9D/0f/R/9D/z//O/83/0f/T/9X/2P/Y/9j/2P/Y
/9X/1P/T/9L/1v/Y/9n/2v/Y/9X/1P/T/9f/2//g/+X/4v/g/9//3v/b/9v/3P/e/+H/
4v/i/+H/2//V/9D/zv/N/83/zv/O/8//zv/N/8z/yv/K/8r/yv/I/8n/yf/J/8r/y//M
/8v/y//M/8z/zP/O/87/zv/O/83/zP/L/8r/zv/L/8f/wP+2/63/r/+2/7//z//n/wQA
IgBCAGoAnADPAPYAAwH8AOAAuwCUAGoAOgANAOz/3f/U/83/zf/P/83/yv/J/8r/yf/K
/8v/zv/R/9H/0f/Q/8//zv/L/8r/yf/J/8z/z//R/9T/1P/R/8//0f/Q/9L/0v/S/9D/
0f/R/9H/0f/R/9L/1f/W/9b/1//X/9L/0f/Q/8//0f/U/9j/2//a/9r/2f/Y/9r/2f/Z
/9n/2//d/97/3v/d/93/3P/c/+D/4v/j/+X/5v/n/+j/6P/q/+v/7f/u//D/9P/3//r/
/P/9/wAAAgAHAAwAEQAXABgAGwAeACAAJQApAC4AMwA5ADsAPgA/AD8AQQBCAEMARgBJ
AE4AUwBTAFIAUQBQAE4ATgBOAE4ATgBOAEwASgBFAD4AOQA2ADIALQAoACMAIQAcABUA
DwAJAAQAAQD+//z/+//5//f/8//v/+r/5v/l/+X/5v/m/+T/4v/g/93/2//b/9z/3P/c
/93/3v/f/9z/2f/X/9b/1//Y/9n/2f/a/9r/2P/X/9f/1//Y/9n/3P/c/9z/3P/Z/9j/
1v/V/9f/2P/Y/9r/2//b/9r/2v/a/9j/2f/a/9z/3//h/+L/4P/e/9z/2f/Z/9v/2//b
/9r/2v/Z/9f/1//Y/9j/2f/b/9v/2//b/9r/2f/V/9P/0//U/9T/1P/U/9P/0v/R/9L/
1P/U/w==
         </WaveFormData>
      </LeadData>
      <LeadData>
         <LeadByteCountTotal>10000</LeadByteCountTotal>
         <LeadTimeOffset>0</LeadTimeOffset>
         <LeadSampleCountTotal>5000</LeadSampleCountTotal>
         <LeadAmplitudeUnitsPerBit>4.88</LeadAmplitudeUnitsPerBit>
         <LeadAmplitudeUnits>��V</LeadAmplitudeUnits>
         <LeadHighLimit>2147483647</LeadHighLimit>
         <LeadLowLimit>268435456</LeadLowLimit>
         <LeadID>V6</LeadID>
         <LeadOffsetFirstSample>0</LeadOffsetFirstSample>
         <FirstSampleBaseline>0</FirstSampleBaseline>
         <LeadSampleSize>2</LeadSampleSize>
         <LeadOff>FALSE</LeadOff>
         <BaselineSway>FALSE</BaselineSway>
         <ExcessiveACNoise>FALSE</ExcessiveACNoise>
         <MuscleNoise>FALSE</MuscleNoise>
         <LeadDataCRC32>1804655601</LeadDataCRC32>
         <WaveFormData>
vP+8/7z/vP+4/7b/tP+y/7D/sP+w/7D/r/+u/63/rP+m/6L/nv+a/5z/nP+c/5z/l/+U
/5H/jv+L/4r/if+I/4X/hP+D/4L/gP9+/3z/ev98/37/gP+C/4D/gP+A/4D/gP+A/4D/
gP+C/4T/hv+I/4j/iP+I/4j/jP+Q/5T/mP+a/5r/mv+a/5j/mP+Y/5j/m/+c/53/nv+c
/5r/mP+W/5n/nP+f/6L/pP+k/6T/pP+m/6b/pv+m/6n/qv+r/6z/qv+q/6r/qv+t/67/
r/+w/67/rv+u/67/rP+s/6z/rP+v/7D/sf+y/7D/rv+s/6r/q/+s/63/rv+u/67/rv+u
/6//sP+x/7L/tf+2/7f/uP+1/7T/s/+y/7X/uP+7/77/vP+8/7z/vP+8/7z/vP+8/77/
vv++/77/vP+8/7z/vP+6/7r/uv+6/7r/uv+6/7r/u/+8/73/vv/A/8L/xP/G/8P/wv/B
/8D/w//G/8n/zP/J/8j/x//H/8b/xv/K/8f/yP/G/8r/zP/K/8n/x//H/8r/yv/I/8f/
xP/D/8L/v/+//73/vf+3/7f/tv+3/7j/tf+2/7f/tP+2/7j/u/+9/7//v//B/8P/wv+/
/7z/uP+4/7b/tv+4/7f/uP+4/7j/u/+8/7z/vf/A/8L/w//F/8P/w//D/8P/x//I/8n/
y//J/8j/x//H/8r/zP/O/9D/zv/O/87/z//J/8f/wP+7/7n/t/+2/7j/vf/E/9T/6f8D
ACMASQBpAH0AhAB9AGgASwAzAB0AAQDl/9H/xv+6/7X/tP+w/7D/tP+7/77/wP/E/8j/
xv/A/8D/wf/D/8T/w//E/8b/yP/K/8b/xP/B/77/wv/E/8T/xv/E/8T/w//E/8T/xP/E
/8b/xP/F/8f/yv/J/8r/y//N/9H/0v/U/9X/0v/Q/8//zP/O/8//1P/X/9r/2f/Y/9v/
3P/e/9//3v/g/+P/5f/o/+P/5P/h/+L/5//p/+v/7f/w//L/8//2//f/+P/4//j//f//
/wMACAALAAwADQAOAA8AEwAYABwAIAAkACYAJwApACsALgAtAC8AMwA4ADwAOgA7AD0A
PgBAAEEAQgBDAEUARgBHAEkARwBGAEYARABDAEIAPAA4ADIALwAtACwALAApACUAHwAc
ABkAGAAWABIADwAMAAkACgAJAAgACAAFAAIAAAD///7//P/5//b/+P/5//v//v/7//v/
/P/5//z//f/+//z/+f/3//P/8//2//j/+v/6//z/+f/6//r/+P/2//T/8f/0//j/+//9
//v//P/+//7//////////f/+////AAACAAIAAwADAAMACAAKAAwADwANAA4AEAAQABMA
FQAYABoAHgAgACIAJAAnACkAKgAqAC4AMwA3ADsANwA2ADUANQA3ADkAOwA7AD0APQA9
AD0AOgA5ADUAMgAtACsAKgApACEAGgAUAA8ADgAMAAkABgACAAAA//////3/+v/3//T/
+P/5//n/+//6//n/+v/5//n/+v/7//v//f/+////AgAAAP7//f/3//n/+////wQAAAAA
AAAAAQAEAAAA/f/8//////8BAAYABgAFAAMA/v/+/wAAAgAFAAQABAAEAAMABQAGAAcA
CAAKAAoACgALAAkACgAMAAwAEwAaACEAKAAwAC4ALgAsACwALAAsACYAHwAZABcADQAH
AP7/+//+//7//////////v/8//j/+f/5//n/+f/2//j/+P/6//H/7P/m/+L/5P/k/+j/
7P/o/+X/4v/g/97/3f/c/93/4P/j/+L/4f/a/9T/zv/K/83/z//R/9L/z//N/8v/yP/J
/8n/yv/K/8v/y//L/8v/yP/H/8X/w//G/8r/zf/Q/9D/0P/P/87/zv/M/8z/zP/V/9f/
0//M/8X/v/+9/77/xP/R/97/6v/5/w0AIQA3AFUAdQCOAJ0AnACJAGsATwAzABMA9f/g
/9r/2//a/9b/1P/U/9H/0P/Q/9b/2v/e/+D/4P/e/9//3//d/97/3v/e/97/4v/k/+X/
5v/i/+D/3P/a/9//5P/o/+7/6//q/+n/6v/n/+f/6P/q/+j/6P/o/+n/5v/k/+P/4f/i
/+T/5//o/+b/5f/o/+n/6//p/+f/6f/q/+z/7f/s/+j/5f/h/97/4P/m/+j/7v/s/+v/
6v/p/+b/5v/l/+b/6//u//D/8v/y//H/8v/0//n/+v/7//z/+//9/wAAAgAFAAoADQAP
ABMAFwAcAB0AGgAZABkAGAAcAB8AIwAmACUAJQAlACUAJQAkACMAIwAhACIAJAAkACAA
HAATAAwADAALAAsADAALAAcAAgD7//f/8//x/+7/6//r/+v/6//n/+P/3//c/9z/3P/d
/9//3f/c/9r/2P/T/9H/0P/Q/9P/1f/Y/9f/0//R/8//yv/N/8//z//T/9H/0v/T/9L/
0f/N/83/zP/Q/9L/1P/V/9P/1P/U/9P/1f/W/9j/2P/Y/9f/1v/T/9X/1//Z/9z/4P/h
/+H/4f/f/9z/2f/X/9v/3v/i/+T/4v/f/93/2v/a/9r/2v/a/9z/3f/d/9z/2f/Z/9j/
1//Z/9r/2//d/9v/2//b/9n/2//b/9v/2//e/9//3f/c/9n/1//W/9X/1f/W/9j/2//e
/97/3f/c/9v/2v/a/9v/3f/e/9//4P/e/9v/1//V/9n/2//f/+H/3//e/93/2//b/9z/
3f/g/+P/5P/m/+P/3//d/93/3v/h/+T/5//r/+j/4v/d/9r/2v/Z/9r/3v/i/+P/4//g
/9n/2P/X/9f/2f/a/9v/2//Z/9j/1//W/9b/1v/W/9f/2f/c/+D/4v/e/9z/2v/Y/9z/
3v/e/9v/2P/X/9b/1f/U/9b/1//Z/9//2//b/9j/2//Z/9j/2P/X/9v/3P/c/9r/2v/b
/9z/3f/d/+D/4f/k/+T/5P/j/+T/4v/i/+b/6v/s/+3/7v/w/+z/6//q/+v/7f/v/+3/
6//q/+b/4v/g/93/3f/d/9z/3//f/9//3v/a/9n/2f/Y/9z/3f/e/9//3f/d/9z/2//Z
/9r/2v/a/97/4P/h/+L/4P/e/97/3v/d/+H/4f/g/9v/1f/R/9D/zv/T/97/7v8DAB0A
OQBTAG8AiwCYAJ0AlAB7AGEATQAzABcAAQDu/+T/4f/e/+L/5P/m/+P/4P/e/+L/5P/i
/+L/5P/n/+n/6v/p/+b/5v/m/+b/6f/q/+r/6v/s/+z/6v/q/+f/5v/k/+T/5v/o/+r/
7v/p/+n/6v/s/+//8P/x//P/9P/0//X/9f/0//T/9f/0//j/+f/+/wEA///7//f/9//8
/wAAAwAEAAUABQAEAAQAAQAEAAMABgAJAAsADQAPAA0ADAAKAAoADwASABQAFgAaABsA
HgAiACMAIgAhACAAIwApADAANgA5ADwAPQA9AEAAQwBHAEcASQBLAE4AUABOAE8AUQBS
AFUAVwBZAFsAWQBYAFcAVwBXAFgAWgBaAFgAVgBPAEoARgBDAEEAQABBAD8APAA3ADEA
LQArACgAJgAlACQAIwAjAB8AGwAYABQAEgARABEAEAAQAA8ADgALAAkACAAIAAgACQAL
AAkABwAHAAcABAABAP//+//7//3/AAADAAQAAgD9//z/+v/6//r/+v/5//v//P/8//v/
+P/4//n/+P/8//3//v/9//n/9//1//T/9//5//r/+//9//z/+//7//j/+P/5//j/+P/3
//f/9v/z//L/8f/w//L/8//z//L/8v/z//P/8//u/+z/6v/p/+r/6//s/+v/6f/p/+n/
6f/n/+f/5P/i/+P/4//k/+X/4v/i/+P/5f/p/+r/6v/q/+f/5P/i/+H/4v/i/+L/4v/k
/+P/4f/h/9//3f/d/9v/3P/e/+D/4f/c/9r/2P/Y/9r/2v/b/9f/1P/T/9T/1v/U/9T/
1P/V/9j/1v/V/9b/0//P/83/zv/P/8//zv/K/8j/yP/I/8n/xv/G/8b/xf/G/8j/yv/M
/8v/yv/J/8n/y//M/87/zv/L/8r/yf/I/8j/yP/I/8n/0f/T/9P/0v/N/8r/x//E/8j/
yf/L/9H/z//P/8z/z//P/87/zv/N/9P/1v/Y/9j/1f/T/9H/z//P/9L/0//W/9X/1P/S
/9L/0f/Q/9P/1v/a/9v/3P/e/9r/2f/Y/9n/2f/b/9n/1//V/9L/z//O/8z/y//K/8j/
yf/J/8n/yP/J/8n/yv/K/8j/x//G/8X/xf/F/8T/w//A/8D/v/++/8D/wv/D/8T/wv/A
/8D/wP+7/73/v/++/7v/t/+z/67/rv+3/8b/2P/r/wEAGQA1AFMAaQB2AHsAbABTADkA
IQAHAOf/zf++/7b/tf+4/7z/vv/A/8H/vv+8/8D/wv+8/7z/wP/D/8X/xv/F/8L/wv/C
/8L/w//E/8T/xP/C/8L/wP/A/7//wP/A/8L/w//E/8X/yP/C/8H/wf/C/8T/xv/I/8v/
zf/M/8z/y//N/87/0P/Q/9P/0//X/9n/1v/T/9D/0f/T/9b/2P/Y/9j/2f/Z/9r/1v/Y
/9b/2P/c/93/3v/f/93/3v/e/+D/4//k/+T/5P/o/+n/7P/w//T/9P/0//T/9v/7/wEA
BgAHAAoACwALAA4AEQAVABUAFQAXABoAHAAZABkAGgAaAB0AHwAhACMAHwAeAB0AHQAf
ACAAIgAiACAAHgAXABIADgALAAkACAAJAAcABAD///r/9f/y/+7/6//r/+v/6//p/+X/
4f/e/9z/2v/Z/9n/3P/c/9v/2v/Y/9f/1//Y/9T/0//T/8//0f/R/9H/zv/Q/8//zP/N
/8//0v/V/9b/0//N/8v/yP/K/8z/zv/P/83/zv/O/83/y//M/87/zv/S/9P/1P/T/9H/
0f/R/9L/0//T/9L/0f/S/9L/0v/T/9P/1P/W/9b/1//X/9j/2P/U/9L/0P/O/9H/0//U
/9T/1f/V/9T/0//Q/9D/0P/R/9H/0f/R/8//zf/N/83/zf/P/9H/0P/Q/8//z//Q/9H/
zv/M/8v/y//O/9D/0f/S/87/zP/L/8v/zf/O/8//0P/Q/8//zf/N/8z/y//M/8v/zv/Q
/9L/0//O/8z/yv/K/8//0P/S/8//zf/N/8//0v/P/87/zf/N/8//zP/K/8r/yP/F/8T/
xv/M/83/zf/K/8n/yv/L/83/yf/I/8f/xf/I/8r/zP/O/8v/yv/J/8n/yf/K/8z/zP/K
/8r/yv/K/8j/xv/E/8P/xf/H/8n/y//J/8b/yP/I/8v/zP/N/87/zf/N/87/0//Q/8//
y//N/9H/0v/U/9X/1P/U/9P/0P/Q/9H/0v/T/9H/1P/V/9j/1P/S/8//zv/Q/9L/2P/e
/9z/2f/W/9T/0//T/9P/1f/X/9n/1//V/9D/zP/I/8b/x//J/8v/zP/K/8f/xP/A/8L/
w//F/8b/xv/F/8T/w//A/7//vf+7/73/vv++/77/vf++/77/vv/B/8D/wf/C/8f/xf+/
/7j/r/+r/63/tP++/8f/2P/m//H/AwAdAEEAZQB/AIwAiwB2AFcAOwAfAP//5f/T/8z/
zv/L/8b/wv++/7z/uf+0/7b/vv/A/8D/wP/A/77/vf+7/7f/uf+6/7v/vP+7/7z/vP+8
/7v/uv+3/7b/uv+8/73/wP+9/7z/u/+8/7z/vf+//8L/xP/G/8j/y//K/8j/x//F/8j/
yv/N/87/zf/L/83/zf/P/83/y//N/9D/1P/X/9j/1P/T/9H/0P/T/9j/2f/e/9z/2//a
/9n/2//e/+D/5P/l/+b/5v/m/+b/5f/m/+j/8P/0//j//P/5//v//v8AAAMACAALAA0A
EgAVABkAGQAXABcAGAAYABwAHwAjACYAJQAjACEAHwAfACAAIQAjACMAJAAmACYAIQAe
ABYAEAAQAA8ADwAQAAwABwABAPn/+f/3//f/9v/0//P/8v/x/+z/5//i/97/4P/g/+H/
4//g/97/2//Y/9f/1//Y/9r/2v/b/93/2//Z/9f/1f/Q/9P/0//R/9P/0v/U/9b/1v/W
/9P/1P/U/9b/1v/W/9X/1f/W/9b/1f/Y/9z/4f/k/+L/4f/g/93/3//f/9//4P/i/+P/
4//j/+L/4P/e/93/3v/g/+P/5P/j/+H/4P/e/+H/4v/j/+T/5P/l/+X/5P/g/9//3f/b
/93/3v/f/+H/4f/h/+H/3//f/9//3//f/+H/4f/e/9z/2v/Z/9n/2f/c/+D/5f/r/+3/
7v/u/+7/8f/0//j//f/+//7//v/+//7//f/7//v/AAABAAQABQABAAAA///9//7/AAAC
AAYACAAIAAkABQADAAEAAQACAAEABAAHAAsACwAGAAIAAAACAAEAAgAGAAgACQAJAAYA
BAAEAAQABQAIAAoADAANAAsACgAJAAgACwAMAA0ADwAPABAAEgASAA8ADgANAAwAEAAS
ABQAFwAVABMAEQAPABAADgAPABEAFwAWABQAEgAQAA4ADwAPABAAFQAUABUAEwAXABgA
GAAZABkAHgAgACEAIAAgACEAIgAjACMAJgAnACoAJwAmACQAJAAhACAAIwAmACkAKQAp
ACoAKwArACsALQAuAC8ALAApACcAJAAhACAAHwAfAB8AHgAhACEAIQAgABwAGwAbABoA
HQAdAB0AHQAdAB0AHAAbABgAGAAXABYAGAAaABsAHAAcABoAGgAaABcAGQAdABoAEQAN
AAsADAAKAA0AGAAqAD8AVwBxAI0ArQDJANoA3wDeAMsAswCdAIMAZwBJADQAKAAhACIA
IgAiACIAJwAmACIAIAAiACYAJgAmACcAKQAqACkAJgAmACYAJgAnACgAKAAoACkAKgAp
ACoAKQAqACoALAAtAC4ALwAyAC8ALwAwADIAMQAyADMANQA2ADYANwA3ADUANgA4ADgA
OgA7AEAAQwBBAD8APQA/AEMARgBIAEgASQBLAEwATgBMAFAAUABUAFcAWQBbAF0AWQBY
AFYAVgBaAFwAXQBeAF8AXwBhAGQAZgBmAGYAZgBqAG8AdQB6AHwAfgB+AH0AgQCFAIoA
iwCNAI8AkgCUAJIAkwCVAJYAmwCdAJ8AoQCeAJwAmgCZAJkAmgCcAJwAnACaAJMAjgCJ
AIUAggCAAIEAfwB8AHcAcQBtAGsAaABpAGkAaQBpAGgAZQBiAGAAXgBcAFsAWwBcAFwA
WwBaAFUAUwBSAFIAUgBTAFUAUwBTAFMAUwBQAFAATwBMAE0AUQBUAFcAWABUAE8ATgBM
AE0ATgBPAE8AUABSAFMAUwBQAFAAUQBQAFMAVQBXAFcAVABTAFIAUgBUAFUAVQBVAFcA
VgBVAFUAUgBSAFMAUgBVAFUAVgBWAFMAUgBRAFAAUgBTAFMAUgBSAFMAUwBTAE8ATgBN
AE0AUABRAFIAUQBPAE8ATwBPAFAAUQBPAE4ATQBNAE4ATwBLAEoASgBLAE4ATgBNAEwA
SgBIAEcARwBJAEoASwBMAEwASwBJAEkASQBJAEsASwBMAE4AUABRAE0ATABLAEwATQBO
AFAATQBLAEsATQBQAE0ATgBPAFEAVABQAE0ATABKAEcARgBIAEwATQBNAEoASQBKAEsA
TQBLAEoASQBHAEkASgBLAEwASgBKAEoASwBNAE4AUABQAE8ATgBNAEwASQBIAEcARwBI
AEkASgBLAEsASABIAEkASQBQAFEAUgBTAFQAUwBRAFAAUwBUAFUAUwBXAFoAWgBbAFsA
WwBaAFgAVABYAFsAXgBhAF0AXgBdAF4AXABcAFsAXABdAF4AYwBoAGYAYwBgAF4AYQBj
AGUAaQBnAGcAYwBfAF0AWgBXAFYAWABZAFoAWgBWAFMAUABMAE4ATwBRAFIAUABNAEoA
RwBJAEkASABHAEkASgBKAEoASQBIAEYARABFAEQARQBGAEUAQQA7ADgAMwAvADMAOgA8
AEEASgBWAGUAfQCZAL0A5QADARIBFQEKAfEA1wC9AKUAiwBzAGQAXABRAEoARAA+ADoA
OQA4ADwAQgBIAEYARABCAD8APwA+ADsAPgBAAEIARABBAEAAPgA8ADwAPAA6ADoAOwA8
ADwAPgA6ADgANgA2ADYANwA5ADwAOgA4ADYANQAzADIAMgAxAC8ALgAuACwAKgAnACgA
JwAnACUAIwAlACMAIgAgABwAHQAdABwAHAAbAB4AHQAgAB4AGwAYABUAGAAaABsAHgAe
AB4AHQAcACEAIQAjACYAKQAqACsALAArAC0AMAAyADgAPgBCAEUARgBHAEkARwBJAEsA
TgBQAFAAUQBTAFQAUgBRAFAATwBQAFIAVABXAFUAVABUAFIATgBMAEUAQAA/AD0APAA8
ADgAMwAtACUAJQAjACMAIgAeABsAGAAVABEADQAJAAYABwAGAAYABwACAP7/+f/0//P/
8//0//b/8f/v/+7/6f/n/+X/4//e/9v/2f/V/9X/0v/S/9L/0P/S/8//0P/Q/8z/yv/I
/8X/xf/G/8b/xf/H/8j/yv/K/8f/xf/D/7//w//F/8f/yv/J/8f/xP/B/8P/wv/B/8H/
v//A/8L/wv+//73/vP+6/7z/vv/A/8L/v/+9/7r/tv+3/7f/tv+1/7b/tv+2/7f/tv+1
/7T/sf+0/7X/tv+3/7T/s/+v/6z/rf+t/67/r/+w/7D/sf+z/7L/sP+t/6r/q/+s/67/
sf+w/67/rP+q/63/rf+s/63/rP+r/6z/q/+n/6b/pf+j/6X/pv+n/6r/qv+o/6f/of+f
/53/nf+e/53/oP+j/6f/pv+g/5v/mP+a/5v/nv+k/6X/o/+g/5r/l/+Y/5n/m/+Z/5r/
m/+b/5n/mP+X/5b/l/+Y/5n/m/+Y/5j/mf+Y/5r/mv+a/5r/nP+a/5j/lv+W/5b/lv+W
/5j/mf+b/6H/nv+d/5n/m/+d/57/oP+h/6P/pP+k/6L/of+h/6H/of+i/6b/qP+s/6b/
pP+h/6D/of+i/6f/rP+u/63/rP+s/6n/qf+p/6v/sP+z/7L/sf+s/6b/oP+c/53/n/+h
/6L/o/+j/6P/ov+g/5//n/+e/6L/o/+k/6X/ov+h/5//nf+h/6T/pv+o/6n/qv+q/6r/
qP+m/6b/pv+x/7H/sf+s/6H/mf+Z/5r/nv+n/7T/xv/Z/+//BwAhAEMAZQB4AIUAhgB1
AF0ARwAvAA8A7//a/87/x//C/8L/xP/C/7v/tP+w/7D/tv+4/7z/wv+//7//vv+7/7z/
vP+8/7z/wP/C/8P/xP/C/8D/vP+6/73/vv++/8D/wv/C/8L/xP+//7//wP/C/8T/xv/I
/8v/yv/I/8f/xf/G/8j/y//M/8//z//T/9X/1//V/9P/1f/a/97/4f/i/+H/4f/g/+D/
4f/m/+f/7P/u/+//8P/x//H/8v/y//T/+//+/wAAAgADAAMABQAIAA4AEAASABQAFgAb
ACEAJgAnACoAKwArAC8AMwA4ADkAOQA7AD4AQABBAEMARgBIAEwATQBOAE8AUABQAFAA
UQBRAFIAVABUAFEATgBGAEAAPwA/AEAAQgBAAD0AOQAzAC0AKQAnACQAJAAlACYAJwAi
AB0AGAAUABUAFAAUABUAEwASABAADgALAAkACAAIAAkACwAOAA0ACgAJAAgABAAHAAcA
BQAHAAgACgAMAAwACQAFAAUABAAIAAoADAANAAwADAALAAkACwAMAA4ADgARABEAEQAP
AA4ADQAMAAwAEQATABQAFQAUABIAEAAPABEAEgAUABQAFgAVABUAFAARABAADwAOABEA
EwAUABQAEAAPAA0ACwAMAAwADAANAA0ADQANAAsACAAHAAYABQAHAAkACAAIAAcABwAI
AAkABgAGAAcACQAIAAgABwAGAAUABAAEAAUACAAKAAoACAAEAAEAAAD///7//////wAA
BQAFAAUAAgAFAAUABAAEAAMABwAIAAgABgADAAEA///9////BAAHAAwABwAGAAQABAAC
AAAAAgAEAAYABQAEAAQAAQD///3//f8CAAUABAADAAMAAAD9//z//v///wAAAAAAAP//
/v/8//r/+f/5//j//P/9//7////9//3//P/7//r/+v/5//j/+v/8//3//v/7//j/9//2
//f/+//9//r/8f/p/+v/6v/q//P/BAAWACsAPwBZAH8ApQC9AMwA0QDGALMAowCPAG8A
TQA3ACQAGAATABYAEgAOAAwACQAIAAQAAgACAAYACAAMAAkACQAIAAUAAQAAAP///v8A
AAIAAwAEAAIAAgAAAAAAAQACAAIABAAGAAYABgAIAAQAAwADAAQABgAIAAoADQAMAAoA
CQAHAAkACgAMAAwADwAPABMAFQAUABEADgAPABMAFgAYABgAGQAZABgAGAAaAB4AHgAi
ACUAJQAlACUAIwAkACQAJgAtADAAMgA0ADUANQA3ADoAPgA+AD4APgBBAEcATgBUAFYA
WABYAFcAWgBdAGEAYQBjAGUAaABqAGkAawBuAHAAcQBxAHEAcQBtAGwAawBrAGwAbgBx
AHIAbgBsAGUAYABcAFkAVwBWAFYAUwBPAEkARAA/ADwAOAA6ADsAPAA9ADoANQAwACwA
LQAsACwALQAwADAALwAuACoAJwAlACQAJQAnACoAKQArACsAKwAoACgAJwAkACUAKAAq
ACwALAAoACMAIgAgACQAJgAoACkAJwAoACgAJwAkACQAJQAkACcAJwAnACUAIgAhACAA
IAAjACUAJgAnACYAJAAiACEAIQAiACQAJAAiACEAIQAgAB4AHAAaABgAGAAZABkAGAAV
ABUAFAATABAAEAAQABEAEwATABMAEQAOAAsACAAFAAgACQAHAAYAAgABAAEAAQD9//z/
/P/9//7//v/9//z/+P/2//X/9f/5//r/+//8//z/+//5//n/+v/5//r/+f/6//r/+v/5
//b/9P/y//L/8//0//b/8//t/+v/6//s/+n/6v/r/+3/7//q/+b/5P/j/+H/4f/k/+X/
5f/k/+D/3f/c/9v/2//Y/9j/2P/X/9n/2v/b/9z/2v/Y/9b/1f/U/9T/1f/U/9P/0v/R
/9D/zf/M/8v/y//N/83/zf/N/8r/xv/F/8X/x//H/8j/yv/K/8b/wv/A/7r/u/+9/77/
vv++/77/vv+6/7j/tv+0/7b/tv+2/7b/s/+y/7H/sP+w/7D/sP+w/7P/tP+1/7b/s/+w
/63/qv+q/6r/qv+q/6r/qf+p/63/rf+t/6r/rf+w/7D/sf+x/7D/sP+v/6z/rv+v/7D/
sf+v/7L/s/+2/7P/sv+w/7D/sf+y/7f/vP+6/7f/tP+y/7T/tf+2/7n/uv+7/7j/tf+z
/7D/rf+s/67/r/+w/7D/rv+r/6j/pP+l/6X/pv+m/6r/q/+s/63/rP+r/6n/p/+l/6b/
pv+m/6T/pP+j/6L/pf+k/6X/pv+l/6H/nf+a/5P/jf+P/5j/nv+l/6z/uP/H/93/9/8d
AEUAZQB4AH0AdgBhAEkANQAbAAEA6f/Y/87/x/++/7b/rv+o/6P/ov+i/6b/qv+q/6j/
pP+i/6P/o/+h/6P/pP+l/6b/p/+o/6j/qP+m/6b/pP+k/6f/qv+s/7D/rP+q/6j/qP+o
/6n/q/+u/63/rP+r/6v/q/+q/6r/qf+s/67/sf+y/6//rf+v/6//sv+z/7T/uf+4/7r/
u/+6/7r/u/+7/7z/v//E/8X/yv/J/8f/xf/D/8f/yv/M/9D/1P/W/9f/2P/b/9v/3f/g
/+j/6v/s/+7/7f/v//L/9P/8/wIABgAJAAsADQAQAA8ADwARABQAFgAaAB0AIQAkACMA
IwAjACMAIwAkACUAJwAlACYAKAAoACkAKAAiAB4AHAAbABsAHAAZABUAEAAJAAkABwAH
AAYABAADAAIAAQD///v/9//0//b/9v/3//n/+P/2//P/8P/w/+//7//w/+7/7//x/+//
7f/t/+3/6v/t/+3/6//t/+v/7P/t/+z/7f/r/+3/7v/w//D/8P/v/+//8P/w/+//8f/y
//T/9P/0//P/8v/v//L/8//0//b/+P/5//n/+f/3//b/9f/1//b/+P/7//z/+f/3//b/
9P/3//j/+f/6//r/+//7//r/+P/3//X/8//z//T/9f/3//T/8f/u/+n/7f/x//X/+f/3
//f/9P/y//L/8f/x//H/8//0//b/+f/2//T/8f/u//H/8v/0//f/9//2//X/9P/0//P/
8f/x//X/9f/3//f/9P/y//D/7f/u//D/8v/2//j/+P/5//X/8v/x//L/9P/z//b/+f/9
//3/+P/0//L/9v/3//r/AAACAAEA///6//f/+P/5//v//P/+/wAAAQD+//z/+v/4//z/
/v8AAAMAAQAAAAAA///+//3//P8AAAEAAwAJAAQAAwD//wEABgAIAAsADQANAA4ADgAM
AAgABwAGAAUABwAMAA8AFAAQAA4ACwAKAA4AEAAWABwAGwAZABcAFgATABMAEwAVABoA
HQAcABsAFwASAA0ACgAMAA0ADgAOABAADwAOAAwACQAJAAoACgANAA0ADQANAA8ADwAO
AA0ADwAQABAAEAARABIAEgASAA8ADAALAAoADQANAA8ACgD9//X/9f/4//z/BwAYACoA
PQBRAGkAiwCvAMsA2gDfANoAywC3AJ8AhQBnAEkAOAAwACsAKAAmACIAHgAbABYAEgAQ
ABIAFAAWABYAFAAVABUAEwARABAADwAOABIAFgAZABwAHAAcABoAGgAdAB4AHgAgACAA
IAAgACIAHQAdAB4AIAAjACQAJQAnACQAIgAhAB8AIwAmACoALAAtAC0AMQAzADUAMwAx
ADMAOAA8AD8AQAA/AD8APgA+AD8ARABFAEoATgBPAFAAUQBTAFQAVABWAFsAXgBgAGIA
ZQBlAGcAagBxAHQAdwB6AHoAfQCBAIQAhwCKAIsAiwCRAJUAmgCbAJkAmwCeAKAAogCl
AKkArACrAKsAqwCrAKcApgClAKUAqACqAK0ArgCoAKQAmwCUAJQAkwCTAJQAlgCTAI8A
iQCDAH8AfQB6AHwAfQB+AH8AegB1AHAAbABsAGwAbQBvAG4AbgBtAGwAawBpAGgAaABr
AG0AcABvAG0AawBpAGQAZgBnAGYAaQBqAGwAbgBuAG0AaQBpAGgAbABuAHAAcQBuAG4A
bQBrAGsAbABuAG4AcQBxAHEAbwBvAG8AbwBwAHQAdwB5AHsAegB4AHYAdQBzAHQAdgB2
AHYAdQB1AHQAdAB0AHQAdAB4AHkAeQB4AHUAdQB0AHMAcgByAHIAcwBxAHEAcQBvAGsA
bQBvAA==
         </WaveFormData>
      </LeadData>
   </Waveform>
</RestingECG>
