# Supplementary material for: Detection of Left Atrial Enlargement Using a Convolutional Neural Network-Enabled Electrocardiogram
Source: Front Cardiovasc Med. 2020 Dec 17;7:609976. doi: 10.3389/fcvm.2020.609976 (PMC7773668; doi:10.3389/fcvm.2020.609976)
Supplement: Supplementary file 4 [file Data_Sheet_4.ZIP › normal3/1802031838_1259_0000000L.XML]

<?xml version="1.0" encoding="Windows-1252"?>
<!DOCTYPE RestingECG SYSTEM "restecg.dtd">
<RestingECG>
   <PatientDemographics>
      <PatientID>1802031838</PatientID>
      <PatientAge>77</PatientAge>
      <AgeUnits>Years</AgeUnits>
      <Gender>Female</Gender>
      <PatientLastName>shaoshejuan</PatientLastName>
   </PatientDemographics>
   <TestDemographics>
      <DataType>Resting</DataType>
      <Site>1</Site>
      <AcquisitionDevice>MAC55</AcquisitionDevice>
      <Status>Unconfirmed</Status>
      <Priority>Normal</Priority>
      <AcquisitionTime>09:52:03</AcquisitionTime>
      <AcquisitionDate>08-04-2016</AcquisitionDate>
      <CartNumber>1</CartNumber>
      <AcquisitionSoftwareVersion>009C</AcquisitionSoftwareVersion>
      <XMLSourceVersion>MAC5000 v1.0</XMLSourceVersion>
   </TestDemographics>
   <RestingECGMeasurements>
      <VentricularRate>79</VentricularRate>
      <AtrialRate>79</AtrialRate>
      <PRInterval>168</PRInterval>
      <QRSDuration>90</QRSDuration>
      <QTInterval>406</QTInterval>
      <QTCorrected>465</QTCorrected>
      <PAxis>52</PAxis>
      <RAxis>57</RAxis>
      <TAxis>65</TAxis>
      <QRSCount>13</QRSCount>
      <QOnset>226</QOnset>
      <QOffset>271</QOffset>
      <POnset>142</POnset>
      <POffset>198</POffset>
      <TOffset>429</TOffset>
      <ECGSampleBase>500</ECGSampleBase>
      <ECGSampleExponent>0</ECGSampleExponent>
   </RestingECGMeasurements>
   <Diagnosis>
      <Modality>Resting</Modality>
         <StatementCount>2</StatementCount>
         <LabelText>12SL ��ϳ���</LabelText>
      <DiagnosisStatement>
         <StmtFlag>ENDSLINE</StmtFlag>
         <StmtText>�������</StmtText>
      </DiagnosisStatement>
      <DiagnosisStatement>
         <StmtFlag>ENDSLINE</StmtFlag>
         <StmtText>���� ECG</StmtText>
      </DiagnosisStatement>
   </Diagnosis>
   <Waveform>
      <WaveformType>Rhythm</WaveformType>
      <WaveformStartTime>0</WaveformStartTime>
      <NumberofLeads>8</NumberofLeads>
      <SampleType>CONTINUOUS_SAMPLES</SampleType>
      <SampleBase>500</SampleBase>
      <SampleExponent>0</SampleExponent>
      <HighPassFilter>16</HighPassFilter>
      <LowPassFilter>150</LowPassFilter>
      <ACFilter>NONE</ACFilter>
      <LeadData>
         <LeadByteCountTotal>10000</LeadByteCountTotal>
         <LeadTimeOffset>0</LeadTimeOffset>
         <LeadSampleCountTotal>5000</LeadSampleCountTotal>
         <LeadAmplitudeUnitsPerBit>4.88</LeadAmplitudeUnitsPerBit>
         <LeadAmplitudeUnits>��V</LeadAmplitudeUnits>
         <LeadHighLimit>2147483647</LeadHighLimit>
         <LeadLowLimit>268435456</LeadLowLimit>
         <LeadID>I</LeadID>
         <LeadOffsetFirstSample>0</LeadOffsetFirstSample>
         <FirstSampleBaseline>0</FirstSampleBaseline>
         <LeadSampleSize>2</LeadSampleSize>
         <LeadOff>FALSE</LeadOff>
         <BaselineSway>FALSE</BaselineSway>
         <ExcessiveACNoise>FALSE</ExcessiveACNoise>
         <MuscleNoise>FALSE</MuscleNoise>
         <LeadDataCRC32>3072130689</LeadDataCRC32>
         <WaveFormData>
HgAeAB4AHgAdABwAGwAaABoAGgAaABoAGQAYABcAFgATABIAEQAQAA0ADAALAAoACAAI
AAgACAAJAAoACwAMAAsACgAJAAgABQAEAAMAAgAEAAQABAAEAAYABgAGAAYAAwACAAEA
AAADAAQABQAGAAUABAADAAIAAgACAAIAAgAEAAQABAAEAAIAAgACAAIABAAEAAQABAAE
AAQABAAEAAYABgAGAAYABgAGAAYABgAEAAQABAAEAAYABgAGAAYABAAEAAQABAAEAAQA
BAAEAAYABgAGAAYABgAGAAYABgADAAIAAQAAAAIAAgACAAIABAAEAAQABAAEAAQABAAC
AAAAAAAAAAEAAwAEAAQABAAGAAcABwAFAAkACQAKAAoACQAJAAgABwAJAAkACgAMAAoA
CQAIAAkACQANAA4ADgARABAAEAARABEAEQARABAADQANAA0ADQAPAAwACwAKAAgABgAF
AAMAAwACAAIAAQAAAP///////wAAAQACAAMAAAAAAAEAAQD//////v/+//////////3/
/f/9//7//////////f/9////AwD///v//P/9//3/AAAGABEAGgAlADQAQwBVAGMAbgB+
AJUAngCRAHQAUAAmAPj/1f/D/7z/uf+7/7//wv/G/9H/3f/k/+j/6f/w//n/+P/x//X/
+//5//b/+f/7//z///8AAAEA/v/9//7//v///wAAAQACAAIAAgACAAIAAQACAP///v/+
/////////wAAAAD///////////////8BAAIAAwAEAAMAAwAEAAQAAwAAAAEAAAABAAIA
BQAGAAQABAAEAAQABAADAAMAAwACAAEAAgACAAMABAAFAAYACAAIAAgACQAKAAoACQAJ
AAkACAAIAAkACwANAA0ADQAQABEAEQASABEAEQASABMAEwAUABYAGAAaABsAHAAcABoA
GgAcABwAHgAfACEAIgAgACAAIAAfAB4AHgAcABkAGwAdAB8AIQAdABwAGwAXABcAFgAW
ABMAEgASABAADwANAA0ADQANAAsACAAHAAcABwAGAAQABAAEAAMAAwACAAAAAAAAAAAA
AgACAAIAAgAAAAAAAAAAAAIAAgABAAEAAgADAAQABAAEAAQAAwADAAEAAgADAAMAAgD/
//7//f///wAAAgADAAEAAQABAAEAAwADAAEAAwADAAIAAgAEAAIAAgACAAMAAwADAAIA
AgACAAIAAgACAAQABAAEAAQAAgACAAIAAwADAAMAAgACAAQABQAFAAUAAwADAAMAAgAD
AAMAAwAFAAUABQAEAAQABgAGAAIA/v8BAAIAAwAEAAAAAAAAAAAAAwADAAQABAAEAAQA
BQAFAAMABQAFAAYABgAGAAcABwAGAAUABAAEAAgACQAJAAkADAAPABQAFgAWABYAFAAT
ABIAEQAQAA8ADQALAAoACQALAAsACAAHAAcABgAFAAUABQAFAAQABAACAAAA/v/9//z/
+//6//n/+v/6//v//f/+////AAAAAAAAAQABAAEA////////AAD+//v/+P/z//3/+f/1
//f/+//+//n/9f/4//7/BwAWACMALgA/AFUAZQBwAIQAmwCmAJ0AhABeADQACADj/83/
xP/D/8X/xf/I/8r/1f/h/+j/6v/t//D/8f/w//P/9f/7//3//P/5//f/9f/3//f/9//3
//n//f8AAAAAAAAAAAAA/v/8//r/+P/4//r/+P/4//v//f/+/////v/+//3//f/9//3/
/f/9////AAABAAIA/v/9//3//P/+//z//v/+/wAAAAACAAIA///+//3//P/+//3//f/9
//3//f///wAAAAAAAAAAAAABAAIAAwAFAAUABAACAAEAAwAEAAYACQAHAAkACQAJAAoA
CwALAAwACwALAAwADQANAA4AEAASABQAFQAWABYAFgAWABgAGAAWABUAFQAUABgAGgAc
AB0AHAAcABoAFwAZABkAGQAZABoAGgAaABcAFQAUABQAEQANAAwACQAHAAcABwAHAAcA
BwAEAAMAAwAEAAQAAwAEAAIAAQABAAAAAAAAAAAAAAD///7//f/8////AAABAAIAAgAC
AAEAAQADAAMAAwACAAEAAAD+//3//P/8//z/+//8//v//P/9//z//P/9//3//v///wAA
AQAAAP///P/9//3//P/8//7///8AAAEAAwABAAEAAAAAAP7//v/+//7/AAAAAAAAAAAC
AAIAAgADAAEAAQAAAAAAAAABAAEAAQAAAP///v/8//z//f/+/wEA//////7//v8AAAAA
AAAAAAAA/P/+//7//v/+//7//v/+//7/AQABAAIAAgAAAAAAAQABAAAAAwAEAAYAAwAC
AAIAAQACAAMABAAGAAoACwALAAsACwALAA0ADAAPABAADwAPAA4ADQAMAAsADAALAAsA
CwAJAAkABgAFAAUABAADAAMA//////7//v////7//f/9//z/+//6//n/9//2//b/9//5
//n/+f/4//r/+//7//v/9//3//f/+P/5//n/+f/3//f/9//7//v/+f/2//P/8f/2//z/
BQASACMAMAA/AE8AYwB8AJIAnwCgAJcAfgBYACgA+v/f/8v/vv+7/8H/xf/E/8b/zf/V
/97/5v/r/+z/8f/0//X/8//x/+//8v/5//v/+f/7//v/+//4//f/+P/4//n/+v/7//z/
+v/6//r/+v/4//r/+P/4//b/9//3//f/+v/6//n/+f/7//v/+//7//z//P/8//z/+//7
//z//P/8//r//P/8//r/+v/8//z//v/+//7//v/8//v/+//7//3//f///wAAAAAAAAAA
AAAAAAAAAAABAAAAAAD/////AQACAAQABwAFAAcABwAHAAgACQAJAAoACwALAAwADQAP
ABAAEgAUABIAEwAUABQAEgASABQAFAAVABUAFgAWABkAGgAbABsAHAAcABoAFwAVABUA
FQAVABMAEgARAA0AEAAQABEADwAKAAoACAAHAAcABwAHAAcABQACAAEAAQADAAIAAAAA
AAIAAQABAAAAAAAAAAAAAAD+//7//v/+/wAAAAAAAAAA/v/+//3//f/////////+//3/
/P/6//n/+v/8//7///////3//f/9//3//P/8//v//f/9//3//f/7//v/+f/7//v/+v/6
//z//v/+//7//////////v/+/wAAAAAAAAAA/v/+//7//v/9//z/+//7//v/+//6//r/
/P/9//3//f/////////+//3//f/9//////////7//v/8//z//P/8/wAAAAD8//v/+v/5
//j/9//4//n/+v/9//3//v/+//z//P/9//3//f//////AAACAAIAAwADAAMAAwADAAQA
CAAJAAkACQAJAAsADwAQAA4ADgAMAAsACwALAAsACwAKAAkACQAJAAkACQAGAAUAAgAA
AP7//f/7//v/+v/6//v/+v/5//n/+f/5//n/+f/5//j/+P/5//n/+f/5//j/9f/1//T/
8//1//f/+f/8//v/+//7//n/+//z//H/8//z//L/7//v//L/9P///xIAJwAyAD0AUQBj
AHgAkACjAKQAkwB2AE4AIADy/8//vf+0/7H/t/+//8L/wv/H/8//2P/g/+n/7v/v//D/
9f/5//X/7//y//P/8//1//f/9//3//P/8//1//b/9v/2//b/9v/4//j/+P/4//n//P/7
//z/+f/5//j/9//5//r/+v/7//n/+f/5//n/+v/6//r/+v/6//v//f/+//v/+P/5//j/
9v/2//j/+P/5//r/+//8//7//f/9//3/+//7//3//v///wAAAQACAAEAAAD/////AgAC
AAEAAQACAAIAAwAFAAUABwAHAAcACAAJAAkACgAKAAkACQAJAAsADAAOABAAEgATABQA
FAASABIAFAAUABMAEwAUABQAFwAYABkAGQAYABgAFgATABEAEQARABEAEAAQABAADQAP
AA4ADgALAAkACgAJAAkABwAHAAcABwAGAAIAAAD//wEAAAD+//7//v/9//3//P/8//z/
/P/8//z//P/8//z//P/8//z//P/8//z/+//7//n/+f/5//j/+v/6//n/+f/6//z//v//
//3/+//7//v/+v/6//v/+//7//v/+//7//v/+//5//v//f/8//z//v/8//z//P/9////
///+//7/AAAAAAAAAAD+//7//v/+//7//v/+/////v/9//v/+v/6//v/+//7//v/+//7
//r/+//7//v//f/9//3//P/8//z//P/8//z/+v/4//j/+P/5//r/+//8//z//P/8//z/
/P/7//v/+v/6//r/+//7//n/+//7//z//P/8//3//f/9//3//f/+/wAAAQABAAEAAwAF
AAkACgAKAAoACAAHAAcABwAHAAcACAAHAAcABwAIAAkABwAHAAQAAAD8//n/+v/7//v/
/P/5//j/9//3//n/+f/5//n/9//2//b/9//6//v//P/8//r/+f/3//X/9f/1//X/9v/4
//n/+v/5//n/+f/5//v/+//4//P/8//2//r/AwAUACMALgA5AEkAVwBmAHgAiwCUAI0A
dABMAB4A9v/V/7//tP+1/7v/v//C/8T/yf/R/9r/4P/j/+b/5f/q//H/8//1//X/+P/5
//f/9v/3//b/9f/z//P/9f/2//j/+P/4//j/+P/4//j/+P/6//z/+v/6//j/+f/5//n/
+v/6//n/+f/4//f/9v/1//f/+P/5//r/+v/7//3//v/9//r/+//6//z//P/+//7//P/8
//z//P/8//v/+//7//z//f8AAAIAAQAAAP///v/+//7//v////7//v/9//3/AAAAAAEA
AwAFAAcABwAHAAYABwAHAAgACwALAAwADQAPABAAEgAUABIAEQAQAA4AEAAQABIAEgAT
ABMAFAAUABcAGAAZABkAGgAaABgAFQATABMAEwATABIAEgASAA8ADQAMAAwACQAIAAgA
BgAFAAcABwAHAAcABAAAAP7//f8AAAAA//8AAP7//f/9//z//P/8//z//P/+//7//v/+
//7//v/+//7//f/8//r/+f/5//n/+f/4//j/+P/3//f/+P/6//z//f/6//f/9v/1//j/
+P/5//n/+v/7//z//f///////f///////v/+/wAA/f/8//v/+//9//3//P/8//v/+v/5
//j/+f/6//v//P/9//7///8BAAAA///9//z/+v/7//v/+//7//v/+//6//v/+//7//3/
/f/9//z//P/+//7//v/+//3//P/7//n/+f/7//n/+v/8//z//P/8//z//P/8//z//P/7
//v/+v/7//z//v////z//f/8//z//v/+//////////////8AAAQABQAFAAUABQAHAAsA
DAAKAAoACAAHAAgACQAKAAsACQAHAAYABQAHAAcABAADAAIAAAD+//3/+//7//r/+v/5
//j/9//3//f/9//3//f/9//2//b/9//5//n/+f/4//j/+f/5//n/9//3//f/+P/3//f/
9//1//X/9f/1//X/9f/0//H/6//s//T///8IABcAJgA3AEkAWQBqAH4AlQCkAJ8AiABi
ADYACgDn/8//wP+3/7n/vf/E/8r/z//V/9z/4v/l/+j/6//s/+v/7f/v//H/8P/z//X/
8//1//X/9f/1//X/9//4//f/9v/1//T/9f/2//f/+P/3//j/9f/0//b/9//3//f/+f/6
//r/+//9//3//f/9//z/+v/4//b/9v/3//n/+v/5//b/9//2//f/+P/7//z/+//6//n/
+P/6//n/+f/5//v/+//9//7//P/8//z//P/8//z//P/9//7//v/9//3//P/8//3///8A
AAMABAAFAAYABwAHAAgABwAHAAgACQAHAAgACgAMAA4ADwAQABAAEgASABQAFAARABEA
EgASABEAEgATABMAFQAWABUAEwARABEAEQARABIAEgASAA8AEAAQABEADwAJAAgABQAD
AAEAAQABAAEAAwAAAP/////9//z/+v/6//v/+//8//z//v/+//7//v/8//z//P/8//z/
/P/8//z//v/+//3//f/8//v/+v/4//n/+v/6//v/+v/6//r/+f/7//n/+f/5//j/+P/5
//n/+//7//v/+//7//v/+f/7//r/+P/3//j/+f/6//v//f/8//v/+f/4//n/+v/7//z/
/P/8//z//P/6//r/+v/7//v/+//6//r/+v/7//v/+//7//v/+//6//v/+//7//3//P/7
//n/+P/5//r/+//8//7//P/8//v/+v/6//r/+v/6//j/+P/4//j/+f/5//r/+v/8//z/
/f/9//v//f/9//7/AAAAAAEAAQABAAEAAQACAAQABQAFAAUABgAHAAoACgALAAwACwAL
AAoACQAIAAcACQAJAAoACwAKAAkABQADAAQAAgAAAP///P/7//n/+P/1//T/8//z//T/
9f/2//f/9//2//b/9//1//X/9f/0//b/9//3//f/9f/1//X/9v/1//X/9f/z//f/9f/v
//H/9f/2//P/7f/w//b/+/8KACEAMAA5AEkAWwBsAIQAmwCkAJsAhABeADIAAgDf/83/
wv+9/73/v//A/8T/x//N/9j/4P/j/+j/6f/q/+3/6//t//H/8v/x//P/8f/z//P/8//x
//H/8//0//X/9v/3//j/9v/2//b/9v/4//r/+P/4//b/9//3//f/+P/4//f/9//3//f/
9//3//b/9v/2//b/9//3//j/+P/4//b/+P/4//j/+P/6//r/+v/6//r/+v/4//f/9//3
//r/+//+/wAA/v/+//7//v/7//r/+f/5//z//P/7//v//v/+////AQABAAMAAwADAAIA
AwADAAQABwAHAAgACQAHAAgACgAMAA0ADwARABIAEgASABQAFAARABEAEgASABUAFgAX
ABcAGAAYABYAEwASABEAEAAPAA8AEAARAA8AEQAQABAADQAJAAgABQADAAUABQAFAAUA
BQACAAEAAQABAAAA/v/+//z/+//7//r/+//8//3//v/8//z//P/8//z//P/8//z/+v/6
//n/+f/7//v/+//6//r/+v/5//n/+f/6//v/+//7//n/+f/5//j/+P/5//n/+//7//v/
+//7//v/+f/7//n/+P/4//r/+v/6//r/+//9//3//P/8//n/+P/3//b/+P/4//j/+P/6
//r/+v/7//3//f/8//z//P/9//3//f/7//v/+//6//n/+f/5//v/+//7//r/+v/6//r/
+v/6//7/+v/6//z//P/8//z//P/6//r/+v/6//3//f/+//7//f/8//z/+//5//v/+//8
//z//P/9//3/AAABAAIABAAGAAcABwAHAAYABwAKAAoADAAMAAoACQALAAsACwALAAkA
BwAGAAUABwAHAAQAAwACAAAA/v/9//r/+f/3//b/9//2//X/9f/2//f/+P/5//f/9v/2
//f/9v/1//T/8v/1//f/+P/5//f/9//3//j/+//7//v/+f/3//X/8//x/+//7P/t//H/
8v/2/wEADAAVACgAOwBPAF8AbgCEAJ8ApACXAHwAVgAoAPr/1f+//7b/s/+1/7n/vP/C
/8n/0//c/+L/5//q/+f/5v/n/+v/8f/1//T/8f/1//T/9f/0//P/8f/x//P/9P/1//b/
9//4//j/+P/4//j/9//4//X/9P/3//n/+v/7//z//P/7//v/+P/3//b/9f/3//j/+f/6
//n/+f/6//r/+v/4//r/+v/4//j/+v/6//r/+v/6//r/+v/5//n/+f/5//n/+//8//z/
/P/8//z//P/8//z//f///wAAAAABAAAAAAABAAMAAQADAAMAAwAEAAUABQAGAAUABQAG
AAcACQAKAAwADgAOAA8AEAAQABAAEAASABIAEwATABQAFAAVABYAFwAXABYAFgAUABEA
EQARABEAEQAQABAAEAANAA8ADgAOAAsACAAIAAYABQAFAAUABQAFAAUAAgABAAEAAQAA
AP7//v//////AAAAAP///v/9//z//P/8//z//P/6//r/+v/6//r/+v/5//n/+f/5//n/
+P/6//r/+f/5//n/+v/7//v//f/7//v/+//6//r/+//7//3//f/9//3//P/7//j/+f/7
//r/+v/8//r/+v/6//v//P/9//3//v/8//z//P/8//7//v/+//7//f/8//v/+//7//v/
+v/6//z//f/9//3//f/9//3//P/5//n/+f/7//3//f/8//z/+//6//n/+P/+//7//P/6
//z//P/8//z/+P/4//j/+P/7//v//P/8//z//P/9//3/+f/7//v//P/+//7///////3/
/f/9//7//v////////8BAAMABwAIAAkACgAJAAkACQAJAAkACQAGAAUABQAFAAMAAwAA
AP/////+//3//f/5//n/+P/4//f/9v/1//X/9v/3//j/+f/5//j/+P/5//j/9//2//T/
9v/3//f/9//3//f/9//4//f/9//3//X/9f/1//X/9//3//L/7//v//D/9P/7/wYAFwAq
ADUARQBVAGAAcgCHAJQAkQB+AF4AMgAEAN3/xf+0/63/r/+3/77/xP/J/83/zv/Q/9n/
4v/n/+j/6//z//f/9//4//f/9f/z//X/9f/1//P/8//1//b/9P/0//T/9P/0//T/9P/0
//f/+v/5//r/+f/5//j/9//2//b/9f/1//b/9//4//n/+P/4//j/+P/3//f/+P/4//r/
+P/6//r/+P/4//r/+v/6//r/+v/6//z/+//7//v/+//7//3//v/+//7//v/+//z//P/8
//3//P/8//v/+//9//7/AAADAAEAAwADAAMABAAFAAUABgAJAAkACgALAA0ADgAQABIA
EAARABIAEgARABAAEQAQABAAEQATABQAEwAUABUAFQAWABYAFAARABEAEQARABEAEgAS
ABIADwAPAA4ADgALAAYABgAEAAMABQAFAAUABQAFAAIAAQABAAEAAAD+//7//f/7//r/
+P/5//r/+//8//r/+P/2//T/9//4//n/+v/4//j/9//3//n/+f/5//j/+P/4//f/9//3
//j/+f/5//n/9//3//f/+v/6//v/+//5//n/+f/5//f/9//1//f/+f/4//j/+v/6//r/
+v/7//3//f/8//z//P/8//z//P/6//r/+v/6//z//P/8//3//f/9//z//P/6//v/+//7
//3//f/9//z/+v/5//j/+f/7//v/+v/6//j/+P/4//j/+v/6//r/+f/7//n/9//4//z/
+v/6//r/+v/2//b/9v/2//j/+f/7//z/+v/6//v/+//3//n/+f/6//z//P/9//3//P/7
//r/+v/+/////////wEAAwAHAAgACAAIAAYABQAFAAUABQAFAAYABQAFAAUABwAHAAQA
AwABAP7/+//5//f/9//2//b/9v/2//b/9//2//X/9P/z//X/9P/0//X/8//z//P/8v/0
//X/9f/1//H/8f/x//L/9f/1//X/8//x//X/9//3//H/8P/v/+v/6P/u//P//P8NAB4A
LwBDAFUAZAB0AIsAngCfAI4AbAA+ABAA6//P/7r/sf+v/7P/uv/C/8f/yf/O/9j/4f/k
/+n/7v/v/+3/6//p/+z/7//v//H/8//z//P/8//z//X/9v/1//T/8//y//L/8v/y//L/
8P/y//D/8P/x//P/9P/1//T/9P/z//P/8//z//P/8//2//b/9v/2//P/8//0//T/9f/0
//f/+P/4//j/+v/6//f/9v/1//T/8v/x//H/8f/y//P/9v/4//r/+v/6//r/+v/6//r/
+//6//r/+f/5//r/+v/7//3//f////////8BAAMABAAGAAUAAwACAAEAAQACAAQABgAK
AA0AEAASAA8ADgAPAA4ADQANAA4ADgAPABAAEQARABAAEAAOAAsADgAPABAAEQAOAA4A
DgALAAsACgAKAAcAAgACAAAA/////////////wAA/v/+/////f/8//r/+v/6//n/+f/4
//b/9v/2//b/+P/4//j/+P/4//j/+P/4//b/9v/1//X/9v/3//j/+P/4//j/9//3//X/
9v/3//f/9//1//X/9f/0//T/9f/1//X/9f/1//X/9f/1//P/9f/2//b/9//6//j/+P/4
//n/+f/5//j/+P/4//j/+P/4//j/+P/4//j/9//2//X/9f/2//f/9//4//j/+f/5//n/
+P/3//b/9P/0//X/9v/5//f/9//2//b/+P/4//j/+P/4//j/+P/3//X/9//5//j/+P/3
//b/9f/0//X/9v/3//j/9//3//j/+P/4//j/+f/5//n/+//7//z//P/8//3//f/7//v/
+//8//z//f/9//3/AAADAAgACgAIAAgABgAFAAcABwAHAAcABAADAAMAAwADAAMAAAD/
//z/+v/4//f/9v/3//f/+P/3//b/9f/1//P/8//z//P/8v/w/+//7//x//H/8f/w//L/
8//z//P/8v/z//T/9v/2//X/9P/x//P/8f/v/+v/6//s/+v/7//y//b///8OABsAKgA7
AE0AXwByAIYAlwCgAJcAfABUACYA9v/T/7//uP+3/7v/vf/A/8b/y//L/9L/2v/d/+D/
5f/q/+//7//t/+//8P/v/+//7//x//H/8f/v/+//8f/y//D/8P/w//D/8P/w//D/8P/x
//T/8//0//T/9f/1//X/9f/0//L/8f/z//P/8//z//T/9P/0//T/8v/x//H/8P/y//D/
8v/y//T/9P/2//b/9v/2//b/9v/4//f/9//3//X/9f/3//j/9//2//X/9P/1//b/9//5
//v//P/8//3/+//6//r/+//9//////////7//////wAAAgADAAUABwAFAAYACAAKAAgA
CQAKAAoACwAMAA8AEAAPAA8AEAAQAA4ADgAOAA0ADwAQAA8ADQANAA0ADQANAAwADAAM
AAkABwAGAAYAAwABAAIAAQABAP///////////f/6//n/+f/7//r/+P/4//b/9f/1//T/
9v/2//b/9v/4//j/+P/4//X/9P/z//L/9P/0//P/8//2//f/+P/4//f/9v/0//P/8f/y
//P/8//z//H/8f/x//T/9P/1//X/9f/1//X/9f/3//f/9f/3//X/9P/0//b/9f/0//P/
8//0//X/9f/2//b/9v/2//b/9f/0//P/8v/1//b/9//5//b/9f/z//L/8v/z//P/8//z
//P/8//y//L/8//0//f/9//3//b/9v/2//b/9v/2//b/8v/w//L/9P/0//T/9P/0//T/
9P/0//f/9//4//j/9f/0//T/8//x//P/8//0//X/9v/4//n/+//7//v//P/+////////
////AQAFAAYABQAEAAEA//8CAAMABAAFAAMAAQAAAP//AQABAP7//f/5//b/8//x//L/
8//z//T/8f/w/+//7//v/+//7//v/+3/7P/s/+3/7f/t/+3/7P/q/+v/6//r/+v/6//r
/+z/7//v/+//7f/v//H/7//r/+n/6P/l/+P/5v/s//f/BgAXACYANQBFAFkAcACIAJsA
oACVAHgATgAgAPT/0/+9/67/q/+v/7X/uv/A/8P/x//U/97/3//c/93/4P/h/+X/6f/p
/+r/6//p/+f/6f/p/+n/6v/r/+7/8P/t/+z/6//q/+z/7v/w//L/7//w/+3/7P/u/+//
7//v/+//7v/s/+v/7P/t/+7/7//w//D/8P/w/+//7//w//D/7v/s/+7/7v/s/+z/7v/u
//H/8v/z//T/8v/x//H/8f/w/+//8P/w//L/8v/y//L/9P/0//T/9f/2//b/9f/1//T/
9P/1//f/9f/3//f/9//7//3//v8AAP////8AAAEAAAAAAAEAAgAEAAUABgAGAAcACAAL
AAwACgAJAAkACAALAAwADQANAA4ADgAMAAkABwAHAAcABwAIAAgACAAFAAIAAAD///v/
+//8//v/+//7//v/+//7//n/9v/1//X/9f/0//L/8v/y//H/8f/w//D/8P/w//D/8v/y
//L/8v/0//T/9P/0//T/9P/z//P/8P/v/+7/7P/u/+7/7f/t/+r/6v/q/+n/6//r/+3/
7//v/+7/7v/t/+3/7f/t/+3/7v/v/+7/8f/v/+7/7v/w//D/8P/w//H/8f/x//D/8P/w
//D/8P/w//D/8P/w//D/7v/u/+7/7//v/+//7v/u/+3/7f/s/+v/6//r/+v/6v/r/+3/
7//z//L/8f/v/+7/7v/u/+7/7v/s//D/7v/u/+7/7v/u/+7/7v/u/+7/7f/t/+z/7v/u
/+//7//t/+//7//w/+7/7v/v/+//7//v/+//8P/y//P/8//z//f/+f/9//7//v/+//z/
+//6//n/+P/3//n/+f/6//v/+v/5//X/8//0//L/8P/v/+3/7f/s/+z/6f/o/+f/5//l
/+X/5f/l/+X/5P/k/+X/5//n/+f/5v/k/+X/5f/l/+T/5f/m/+j/6f/p/+n/5//f/+H/
5f/n/+P/4P/f/+X/6P/m/+v/+v8NAB4ALQA/AE8AYAB0AIUAiAB9AGQAPAAQAOT/v/+n
/5z/m/+h/6n/rv+w/7f/vf/E/87/1//W/9f/2P/Z/9v/3//h/+L/5//l/+L/4//i/+H/
4f/h/+P/5P/j/+L/4f/g/+H/4v/j/+T/5P/m/+T/5P/m/+f/5//n/+f/5v/k/+P/5f/l
/+X/5f/o/+j/6P/o/+b/5f/l/+T/5f/k/+f/6P/m/+b/6P/o/+b/5v/m/+b/5P/j/+P/
4//k/+X/6P/q/+r/6v/q/+r/7P/s/+z/7f/s/+z/6//r/+v/6v/q/+v/7P/v//D/8f/w
//H/8f/y//H/8f/y//P/9v/4//v//v/7//v/+//6//z//P/+//7//f/9//7//v/+//7/
/v/9////AAD///3/+//7//v/+//5//j/9//z//X/9P/0//H/8P/w/+7/7f/v/+//7//v
/+3/6v/p/+n/6v/q/+n/6v/q/+n/6f/o/+X/5P/j/+L/5P/k/+T/5P/i/+L/4v/i/+L/
4v/h/+H/3//f/9//3v/g/+D/3//f/97/3v/e/93/3//d/93/3f/g/+D/4f/h/+T/5f/m
/+f/5P/j/+D/4f/h/+D/4P/i/+L/4v/i/+P/4//j/+L/4v/g/+D/4P/g/+H/4v/j/+T/
5P/i/w==
         </WaveFormData>
      </LeadData>
      <LeadData>
         <LeadByteCountTotal>10000</LeadByteCountTotal>
         <LeadTimeOffset>0</LeadTimeOffset>
         <LeadSampleCountTotal>5000</LeadSampleCountTotal>
         <LeadAmplitudeUnitsPerBit>4.88</LeadAmplitudeUnitsPerBit>
         <LeadAmplitudeUnits>��V</LeadAmplitudeUnits>
         <LeadHighLimit>2147483647</LeadHighLimit>
         <LeadLowLimit>268435456</LeadLowLimit>
         <LeadID>II</LeadID>
         <LeadOffsetFirstSample>0</LeadOffsetFirstSample>
         <FirstSampleBaseline>0</FirstSampleBaseline>
         <LeadSampleSize>2</LeadSampleSize>
         <LeadOff>FALSE</LeadOff>
         <BaselineSway>FALSE</BaselineSway>
         <ExcessiveACNoise>FALSE</ExcessiveACNoise>
         <MuscleNoise>FALSE</MuscleNoise>
         <LeadDataCRC32>4189858798</LeadDataCRC32>
         <WaveFormData>
MAAwADAAMAAuACwAKgAoACYAJgAmACYAIwAgAB0AGgAXABYAFQAUABAADgAMAAoACQAI
AAcABgAIAAgACAAIAAcABgAFAAQAAwACAAEAAAD+//7//v/+/wAAAAAAAAAAAAAAAAAA
AAD+//7//v/+////AAABAAIAAQAAAP///v8AAAAAAAAAAAAAAAAAAAAAAAAAAAAAAAAC
AAIAAgACAAAAAAAAAAAAAQACAAMABAAEAAQABAAEAAIAAgACAAIAAAAAAAAAAAD+//7/
/v/+/wAAAAAAAAAAAQACAAMABAACAAAA/v/8//3//v///wAAAAAAAAAAAAD+//7//v/+
/wAAAAAAAAAAAAABAAQABAAGAAcACAAKAAwADQANAA0ADQANAA0ADAAOAA8AEQASABEA
EAAPAAwADgAPAA8ADwARABAADwAPABEAEwAUABMADQAMAAwADAAJAAcABwAGAAgABAAB
AAAA/f/7//n/9//2//b/9P/0//j/9v/2//b/8//z//P/8//z//P/8//z//P/8//z//P/
8//z//P/8//z//L/8v/x//D/9P/y/+//7P/t/+//9P/6//z///8FAA4AGwApADgARwBg
AHgAhwCFAHsAcgBpAF0ATQBHAD8ANwAoABUABwD///3//f8BAAIAAAAAAAMA/f/3//f/
9//3//f/9//3//j/+f/6//r/+f/4//j/9//6//v/+f/8//z//P/8//3/+//7//v/+//5
//r/+v/6//z//P/8//z//f/9//7//v/8//3//f/+//////8AAAIAAQAAAP///v8AAAEA
AwAHAAMAAwADAAMAAgACAAIABAACAAIABAAGAAgACAAIAAgACQAKAAoACwAOAA4ADgAO
AAwADAANABAAFQAYABkAHQAcAB4AHgAeAB4AIgAkACUAJwAqAC0ALwAuAC4AMAAxADMA
NQA3ADgAOwA7ADwAPAA7ADwAPAA8ADsAOQA1ADIANAAzADQAMgAvAC0AKwAnACQAIgAg
ABwAGwAYABYAFQAUABMAEwAQAA0ACwAKAAoACwAKAAgABwAFAAQAAwACAAIAAgACAAIA
BAAEAAIAAgABAAAAAAD//wEAAQABAAEAAwADAAMAAgACAAIAAQABAAEAAgACAAEA///+
//7//f8BAAIAAwAEAAIAAQAAAP//AQABAAEAAwAFAAMAAwADAAIAAQAAAP//AwADAAEA
AwABAP///////wAAAQACAAQABAADAAIAAQD///7//v///wEAAwAEAAQAAQACAAMAAAAB
AAEAAgACAAMAAwABAAEAAQABAP3//P/+/wAAAgAEAAIAAAD+//z//f8AAAIABgAIAAkA
CQAJAAgACgALAAsADQAOAA8AEAAPAA4ADgAPABIAEgASABIAEQAUABYAFwAVABUAFAAT
ABMAFAAVABUAEAALAAkACAAKAAkABwAHAAkACgAHAAUAAgAAAP///v/9//z//P/6//f/
+P/1//T/9v/1//X/9f/4//n/+v/7//v/+//7//v/+f/5//n/+f/3//X/8v/w//X/8v/w
//L/9f/4//X/8f/0//z/AgALABUAHAAlADEAPABHAFoAcAB/AIMAewByAGsAWwBLAD8A
OwAxACIADwAFAP///f////3/+v/6//r/9//3//n//f8BAAEA/f/5//X/9//3//f/9v/4
//r//f///wAA///7//z/+//6//n/+f/5//n/+f/5//n/+v/6//r//f/+////AAD+//3/
/f/8////AQACAAQAAQD///7//v8AAAAAAAAAAAMAAwAEAAcABAADAAIAAQABAAIAAwAG
AAQABAAGAAgABgAGAAYABgAKAAwADQAPAA4ADAAKAAgADAAOABEAFgAXABgAFwAZABoA
HAAcABwAHgAiACQAJQAjACYAKQArAC0ALgAxADMAMgAzADQANAA0ADMAMwAyADUAOAA6
ADwAOQA3ADMAMAAyADEAMgAwAC8ALQArACcAJAAiACAAHAAXABQAEgARAA4ADQANAAoA
CwAJAAgACAAIAAgABwAHAAYABAACAAAAAgACAAIAAgABAAAA/f/8////AAACAAMAAQAB
AAEAAQABAAEAAQAAAAIAAgABAAEA///+//z/+f/6//z///8BAAEAAAD///7/AQABAAEA
AQAAAP///v////3/+//7//v//f///wEAAwAEAAMAAAABAP///f/9//3/AAABAAIABAAC
AAEAAAD//wEAAAAAAAEA//////7//P/6//z//v/8//3//f/+//7//v/9//r/+f/6//v/
/P/9//3/+v/4//j/+P/4//n/+v/7//z//P/+////AgAAAAEAAQABAAUACAAKAAsABwAG
AAUABAAGAAgACwAPAA4ADgAOAA4ACgAMAA0ADQAOAA8ADwAPAAsACgAJAAcACAAFAAUA
BgAEAAMAAQABAAMABAABAP///v/8//v/+v/3//b/9v/0//L/9P/y//L/8P/v/+//7//x
//H/8f/x//L/8//0//X/8v/x//D/7//x//H/8P/w//P/8P/w//D/7//q/+f/6//0//r/
/v8FAA0AEgAXACEAMgBLAGIAbABxAHEAaQBgAFMARwA9ADcAMQAnABYABwD5/+//6f/r
/+3/8P/y//T/9//1//P/7//t/+v/7f/z//f/9f/1//X/9P/z//L/8v/x//T/9f/z//b/
9P/0//T/9f/z//P/8//z//P/9P/0//T/8v/y//L/8v/0//X/9//4//b/9//3//j/+P/3
//f/+P/4//j/+P/4//f/9//4//v/+v/7//z//f/6//r/+v/8//7//v8AAAIAAgACAAIA
AgABAAIAAgADAAYABgAGAAYABwAIAAoADgAPABAADwARABIAFAAUABQAFgAaABwAHQAe
ACIAJgApACcAJgAnACcAKAApACoAKgAtAC0ALgAuACwALgAvADAAMgAxAC4ALAApACcA
JwAkACIAHwAcABcAGQAYABcAFAAPAAwACgAJAAoACQAJAAYAAwABAAAAAAD///7//P/7
//3//P/7//r/+P/4//j/+P/6//r/+P/4//b/9v/3//f/9//3//f/9//5//n/+f/4//X/
9P/y//H/9P/2//f/9//2//b/9//3//b/9v/2//b/+f/5//n/+f/2//X/9P/1//b/9f/2
//f/+f/5//n/+f/7//v/+f/7//3/+//7//v/+P/3//b/9v/2//X/9P/z//H/8P/w//H/
9P/1//X/9P/2//j/+v/4//b/9f/1//T/9//3//X/9f/z//P/8//z//f/+f/0//L/8v/y
//L/8P/w//D/8P/y//b/+f/+//v/+//6//n/+v/8//3//f/+/wAAAgAEAAMAAgACAAMA
BwAIAAkACgAGAAgACQAJAAcABwAGAAUABwAIAAkACQAEAP///f/8///////+////+//6
//X/8f/w/+7/7f/s/+z/7P/t/+z/7P/u/+z/7P/u/+3/7f/t/+v/6//r/+v/6P/n/+b/
5f/p/+v/7f/v/+3/7f/s/+z/7f/o/+j/6v/l/+D/3//f/+T/6v/y//3/BwAOABMAGwAq
AD0AVABmAG8AbwBlAGIAWQBLADsAMQApAB8AFAAJAAEA9//t/+n/6//u//D/8v/x/+//
8//1//P/6//p/+v/6//t/+3/7f/s/+z/7P/t/+3/7v/t/+n/6v/r/+z/7f/v//H/8f/x
//H/8P/w/+//7v/v//D/8f/y//H/8f/y//L/9P/1//X/9v/2//X/9f/2//X/9P/z//L/
8f/x//L/9f/z//P/8//z//X/9v/3//r/9//2//f/+P/6//z//v8AAP7//v/9//3/AAAA
AAAAAAABAAIABAAIAAkACgAJAAsADQAQABEAEgASABYAGAAZABgAGgAcAB0AIQAiACUA
JwAnACcAJwAmACkAKQAqACoALAAuAC8AMAAtACsAJwAkACQAIwAkACIAIAAdABoAFQAU
ABIAEAAMAAwACgAJAAkABwAFAAQAAAD///3//P/8//n/+P/2//X/9v/2//b/9v/2//b/
9v/2//X/9P/x//D/8//0//b/9//2//X/9P/z//H/8f/x//D/8f/y//L/8//1//b/9v/1
//b/9v/3//f/9f/0//P/8v/1//X/9f/1//X/9f/1//f/9v/z//L/8f/z//P/8//z//X/
9f/z//X/9v/1//b/9//3//f/9//4//f/9f/z//H/8//y//L/8//x//H/8P/u//D/8v/0
//L/8//z//T/9P/z//P/8f/x//P/8//z//P/8//x//D/8P/y//L/8v/y//T/9P/0//T/
8v/y//H/8v/1//f/+P/5//r//P/9//3/+//8//3//v/+//7///8BAAAAAAAAAAAA//8C
AAQABQAEAAMAAQD/////AAABAAEAAQD//wAAAgABAP///P/7//n/+P/z/+//7//u/+7/
7v/r/+r/6v/o/+j/6v/o/+j/5//l/+T/4//l/+f/6f/r/+n/5//l/+P/5P/l/+b/5//p
/+n/6P/o/+P/5P/m/+j/5//i/93/3f/k/+b/6v/z//3/BAALABcAJAA3AFAAYgBtAHMA
awBeAFcATQA9ADMALQAnABwACQD9//X/7//v//H/8P/s/+j/5f/l/+n/6//t/+//7//v
/+3/6v/p/+j/5v/n/+j/6v/r/+3/7f/q/+z/6v/q/+r/6//s/+3/7v/v/+3/7P/q/+j/
6//s/+3/7v/s/+v/6//q/+z/7f/t/+7/8f/x//L/9P/z//L/8f/w//P/8//0//f/8//z
//P/8//y//L/8v/0//f/+P/7//7/+//6//n/+P/7//z//P/9//3//P/7//r/+//8//7/
AgAGAAgACAALAAoADAAMAAwAEAAUABYAFwAZABwAHwAhAB8AHgAfAB8AIQAjACUAJgAm
ACUAJQAkACUAKAAqACwALAArACgAJgAkACEAIAAcABwAGwAaABcAEwAQAA0ACAAGAAQA
AwADAAIAAQABAP7/+v/3//X/9P/2//b/9f/1//L/8P/u/+z/7v/u/+7/7v/u/+7/7P/s
/+7/7v/v/+//7//v/+//7//s/+v/6v/o/+n/6v/q/+v/7P/u/+//7//r/+r/6v/p/+z/
7P/s/+z/7f/t/+3/7f/u/+//8P/z//P/8f/x//H/8P/v/+7/7f/w//H/8P/z//H/7f/r
/+n/7P/t/+7/8P/x//H/8f/x//D/7v/t/+3/7v/v/+//7v/t/+7/7//s/+z/7f/v//D/
8f/x/+//7//v/+//7//v/+//7//u/+7/7v/u/+r/6v/r/+z/7f/u//D/8P/w//D/7v/w
//H/9P/1//f/+P/5//f/+P/4//f/+P/6//z//v/+//7///8BAAIAAgACAAIAAAACAAMA
AwACAAEA///9/wAAAgAEAAUAAAD7//n/+P/6//n/9//3//b/9v/y/+//7v/s/+v/6v/r
/+r/6v/o/+b/6P/m/+b/6P/n/+f/5//p/+n/6f/p/+f/5//n/+f/5//n/+f/5//l/+X/
5P/k/+H/4v/k/+b/5//m/+H/2//e/+j/8P/1//3/CAARABkAJAA3AEwAYABvAHMAawBg
AFsAUQBDADcALQAfABAA///3//P/7f/r/+3/7P/o/+b/5//n/+f/5//p/+n/5//p/+v/
6f/p/+n/6P/r/+z/7v/v/+//7f/o/+j/6f/q/+v/7f/s/+v/6v/p/+v/7P/s/+z/7//w
//H/8v/x//H/8v/y/+//7//u/+7/7//v//D/8v/v/+7/7f/s/+//8f/0//n/9P/z//L/
8f/y//L/8v/0//b/9v/4//r/+f/4//f/9v/4//r/+//9//7//v/+//7//v/+////AgAF
AAgACQANAA0ADgANAAwADgASABQAFQATABYAGQAbAB4AHgAgACEAIwAlACcAKAAmACUA
JQAkACUAKAAqACwALAArACgAJgAjACEAIQAeAB8AHQAbABcAFwAWABUAEgANAAoACAAH
AAMAAQAAAPz//P/7//v//P/5//j/9v/1//f/9v/1//T/9v/2//b/9v/0//T/8v/y//T/
9P/1//X/9f/1//X/9f/0//P/8v/w//P/9P/0//X/8v/y//H/7//v//D/8v/z//T/9P/0
//T/8//z//P/8//1//X/9f/3//b/8//y//H/9P/1//b/9//2//X/8v/z//X/8//z//P/
9P/1//b/+P/3//X/8//x//P/8v/y//P/9f/1//T/8v/y//T/9v/0//X/9f/2//b/9f/z
/+//7f/v//H/8//1//f/8//y//L/8v/w//D/8P/w//L/8v/y//L/8P/y//P/9v/3//n/
+v/7//r//P/9//3///8AAAEAAgAEAAQABQAHAAcABgAFAAQAAgAEAAUABQAFAAUABAAD
AAIAAgACAAEAAQD//wAAAgABAP///P/7//v//P/5//f/8//w/+7/7P/r/+r/6v/o/+v/
7v/t/+7/7P/r/+v/6//p/+n/6f/p/+v/6//r/+v/6f/p/+n/6f/r/+v/6v/q/+n/5P/k
/+b/6//q/+n/5//s//D/8v/7/wcAEAAVAB0AKAA9AFIAZABtAG8AYwBaAFUASwBBADkA
MQAnABgABQD3/+//5//l/+n/7P/s/+r/6f/p/+n/6f/p/+v/6//t/+//7v/t/+z/6v/s
/+z/7f/t//D/8f/v//L/8f/w/+//7//x//H/8f/x//D/8P/v/+7/7//w//H/8v/z//P/
9P/0//P/8//y//L/8//z//T/9v/0//T/9P/0//X/9f/2//n/+f/5//n/+f/2//b/9v/4
//r//P8AAAQAAQAAAP///v/+//7//f/9/wIAAgACAAIABAAEAAUACAAMAA4ADgARAA8A
EAAPAA4AEQAWABkAGwAaABwAHgAfACIAIgAkACUAJwApACsALAAqACkAKQAoACkALAAu
ADAAMgAxAC4ALAApACUAIwAeAB8AHwAfAB0AGgAYABYAEgAOAAoABwAFAAYABQAFAAIA
AwABAAAAAAD///7//P/7//r/+P/2//T/9f/2//f/+P/6//r/+P/4//f/9v/2//X/9f/1
//X/9f/z//P/8//y//T/9P/z//P/8//0//T/8//w//D/8f/x//P/9P/1//b/9f/1//X/
9f/3//f/9//5//f/9f/1//X/9f/1//X/9f/4//n/+P/7//f/8//x/+//8P/x//L/9P/2
//X/9P/z//T/9P/1//f/+f/5//j/9v/1//b/9//0//P/8//0//T/9f/1//P/8//z//P/
8//z//n/9//2//b/9f/0//P/8v/0//T/9P/0//f/+v/8/wAA/v/9//v/+f/7//7/AAAB
AAAAAAAAAAAAAQACAAQABwAKAAoACgAKAAUABgAGAAUACAAJAAkACQAHAAgACQAJAAUA
AQAAAAAAAgABAP/////9//z/9//z//P/8v/y//L/8P/u/+3/6v/t//D/7//w//D/7//v
/+//7f/r/+n/5//p/+v/7f/v/+3/7f/t/+3/7v/v/+//8P/v/+z/6P/m/+P/4v/j/+n/
8P/0//r/AQABAAQADwAZACgAOQBSAGgAcQBvAGMAWgBTAEsAPQA3ADMALwAgAA0A///z
/+3/7f/x//L/9v/2//H/7f/t/+3/7f/v//H/8f/x/+//7//v/+7/7f/s/+z/6//w//H/
7//y//L/8v/y//P/8P/v/+7/7f/w//L/8//0//L/8v/y//L/8//z//T/9P/0//X/9f/2
//b/9f/1//b/9//4//n/+v/6//n/+f/7//n/+f/5//n/9v/2//b/+P/4//j/+v/8//7/
/v/+//7//f/+//7///8FAAYABwAIAAYABgAHAAoACwAMAAsADQAQABIAEgASABEAFAAV
ABUAGAAcACAAIwAkACQAJgAnACYAJwAoACgALAAtAC8AMAAuADAAMQAyADAALwAsACoA
JwAlACUAIgAjACEAHwAbABwAGgAYABQADwAMAAoACQAKAAkACQAGAAMAAQAAAAAA/f/8
//r/+f/7//z//f/+//z/+v/4//b/9//4//f/+P/3//b/9v/1//f/9//3//f/9//3//f/
9v/2//b/9f/1//f/+P/4//f/+P/4//n/+f/5//j/9//2//j/+f/6//v/+P/3//b/9//6
//n/+v/7//r/+f/4//f/+//7//n/+//5//f/9//3//n/+f/5//r/+v/5//j/9//3//b/
9v/3//n/+f/4//b/+P/6//z/+v/4//f/9//2//r/+//6//v/+P/3//b/9f/3//n/+v/4
//r/+v/6//r/9//2//X/9P/1//j/+v/+//7//////////v8AAAEAAQACAAQABgAIAAcA
BgAGAAcACgAKAAoACgAGAAgACQAJAAsACwAKAAkACwAMAA0ADQAJAAUABAAEAAYABQAD
AAMAAAAAAPz/+f/4//b/9f/0//X/9P/0//L/8P/y//D/8P/x//H/8v/z//L/8f/w/+//
7//v/+//7//x//H/8f/x/+//7//u/+7/6//s//D/8P/t/+b/4f/h/+T/6P/w//v/BQAM
ABEAGQAkADMASABeAHEAewB1AGgAXwBTAEMAOQAvACUAHAAPAAMA+f/x/+v/5f/i/+b/
6v/r/+v/7//x//H/7//t/+v/6f/p/+n/6f/o/+b/5v/n/+f/5//n/+T/5v/n/+j/6f/r
/+v/6//r/+v/7f/u/+7/7v/s/+z/7P/s/+3/7f/u/+7/8P/x//H/8v/w/+//7//w//L/
8v/y//L/8f/x//L/9f/z//P/8//z//P/9P/1//j/9v/2//j/+v/6//r/+v/6//n/+v/6
//v//f/8//v/+v/+/wAAAwAIAAcACAAHAAkADAAOAA4ADgASABYAGAAZABsAHgAhACMA
JAAkACYAJwAnACcAJwAmACgAKQArACwAKwAsACwALAAuAC0AKgAoACkAJwAnACQAIQAf
AB0AGQAZABgAFwAUAA8ADAAKAAkACAAHAAcABAADAAEAAAAAAP3//P/6//n/+f/4//f/
9v/3//j/+f/6//j/9v/y//D/8v/0//f/+f/2//X/9P/z//X/9f/1//T/9P/0//P/8//1
//b/9v/1//b/9v/3//f/+P/4//j/+P/3//f/9//3//X/9f/1//f/9//1//X/9f/2//f/
+P/5//r/+f/2//f/+v/5//r/+//6//n/+P/4//r/+f/4//f/+P/4//n/+//5//n/+P/2
//j/+v/8//r/+P/3//f/9v/5//n/9//3//n/+f/5//n/9//3//b/9v/4//j/9v/3//z/
+//6//n/+P/3//b/9f/0//f/+v/8/wAA/v////////8CAAQABQAFAAUABgAHAAgABwAG
AAYABwAJAAoACwAMAAkACgAKAAkACwALAAoACQAHAAgACQAJAAkABQAEAAQABQAFAAQA
BQABAAAA+//3//f/9v/2//b/9//2//b/9P/y//T/8v/y//T/8//z//P/8v/x//D/7//y
//P/9P/1//T/8//y//H/8//z//L/8v/v//T/+P/2//H/7P/p/+f/6v/w//j///8FAAwA
FwAjACwAOwBQAGYAeQCFAH8AbgBhAFcATQBDADkALwAgABEABwADAPv/8//v//L/9v/4
//v/+//5//f/8f/v/+//8f/z//b/9//4//j/9//2//b/9f/1//X/8v/0//b/9v/2//f/
9v/1//T/8//2//j/+f/6//n/+P/3//b/+f/5//r/+v/6//v/+//8//r/+f/5//r//P/+
/wAAAgABAAEAAgAFAAAA///+//3/+v/6//r//P/9//7/AQAEAAYABgAGAAYABQAGAAYA
BwAMAAwADAAMAAoACgALAA4ADgAQABAAEwAYABwAHgAgACAAIgAiACEAHwAiACUAJwAq
ACwAMAAzADEAMQAxADAAMwAzADQANAAyADQANQA2ADgANwA0ADIAMgAxADIAMAAtACsA
KQAlACUAJAAjACAAGgAWABMAEQAQAA8ADwAMAAwACwALAAwACQAIAAYABQAHAAYABQAE
AAMAAgABAAAAAQACAAEAAgAAAAAAAQABAAAA///+//3///8BAAMABAADAAIAAAD/////
AAAAAP///v/+//////////7//f/8/////////////f/9//3///8AAP//AAABAAEAAQAB
AAEAAQABAP//AQACAAEAAgADAAIAAQAAAAAAAAD///7//f/+//7///8BAAMAAwACAAAA
//8AAAEA/v/7//n/+P/2//X/9f/z//P/8//z//P/8//x//H/8P/w//D/8v/y//H/8P/v
/+7/7f/s/+3/7v/v//D/7//w//D/8v/w//H/8f/x//P/9v/4//n/9//4//n/+v/8//z/
/f////3//P/7//r/+f/8//7//////////v/9//v//P/9//3//f/5//j/+P/3//X/8v/x
//L/8v/u/+v/7P/q/+n/6P/l/+T/5P/i/+T/5v/k/+T/4f/f/97/3f/f/9//3//f/+H/
4f/h/+H/4f/h/+H/4f/h/+H/4P/g/+P/4P/a/9j/2f/Y/9f/3f/k/+r/8P/1//n/AAAJ
ABMAJgA7AEwAXABpAGcAWQBQAEsAPwAxACsAJQAdAAwA+//t/+X/3//b/93/4P/e/97/
4//j/+P/4//j/+P/5f/n/+X/4//j/+P/4v/g/+D/4f/h/+P/4//g/+L/4P/g/+D/4f/k
/+X/5v/n/+f/6P/o/+j/5//m/+X/5P/m/+f/6f/q/+j/6f/p/+r/6f/n/+b/5v/n/+j/
6f/q/+v/6//s/+//7//v/+//7//s/+z/7P/u/+7/7v/w//L/8P/w//D/8P/z//T/9P/1
//n/+v/7//z/+v/4//f/+P/9/wAAAQAFAAQABgAGAAYABgAKAAwADQAPABIAFQAXABcA
FgAXABcAGwAdAB8AIAAhACEAIgAiACAAIAAfAB4AIQAhAB8AHgAcABkAGAAUABUAEwAR
AA0ADgAMAAoABgAFAAIAAAD///z/+//7//j/9f/z//L/8v/0//T/8//z//D/7v/s/+r/
6v/q/+r/6v/t/+7/7f/u/+z/6v/p/+f/6f/p/+n/6f/s/+3/7v/u/+v/6v/o/+f/6f/q
/+r/6f/m/+b/5//n/+r/6v/q/+r/6//r/+v/6//r/+v/6//t/+v/6f/p/+n/5//n/+f/
5//q/+v/6v/t/+3/6//r/+v/6P/n/+b/5v/o/+n/6v/r/+r/6P/n/+f/5//n/+b/5P/k
/+b/6P/m/+f/5//o/+j/6v/r/+r/6//p/+n/6f/p/+f/4//k/+b/6P/o/+j/6P/m/+b/
5v/m/+f/6v/s//D/7f/t/+z/6//u//D/8f/x//P/9P/1//b/9v/2//f/+f/8//z//P/8
//j/+v/7//v/+f/5//j/9//5//r/+//7//b/8f/v/+7/8P/x//H/8//w/+7/6P/j/+X/
5P/k/+T/4//i/+L/4P/f/+D/3f/c/93/3f/e/9//3v/d/9z/2//b/9v/2//b/9v/2//b
/9v/3f/d/9z/3P/d/+L/4P/a/9f/1P/R/9P/3P/k/+r/8//5/wAABwANABwANQBMAFoA
YwBjAFkATABFADsALQAfABcADQAAAPP/7f/l/9v/1f/b/+L/4v/e/93/3//f/9//3//d
/93/3f/d/9//3//f/97/3//g/+L/4//i/+H/3f/e/+D/4v/k/+f/5f/j/+H/3//i/+T/
5f/m/+P/4v/h/+D/4v/j/+X/5v/m/+f/5//o/+j/5//n/+j/6v/q/+r/6v/o/+f/5//p
/+r/6//s/+3/7P/s/+z/7v/s/+r/6v/q/+z/7v/w//L/8f/y//L/8//2//b/9v/2//b/
9v/3//r/+//8//v//f8CAAYACAAKAAkADAANAA0ADAAOABAAEQATABQAFwAZABoAGwAc
ABwAHQAdAB4AHgAcAB4AHwAgACIAIQAeABwAGQAXABcAFAATABEADwALAAkABgADAP7/
/P/6//n/+f/6//n/+f/2//b/9f/1//b/8v/w/+3/6//s/+z/7P/s/+r/6v/q/+r/6v/q
/+j/6P/r/+z/7v/v/+//7//v/+//7v/t/+z/6v/o/+j/5//n/+b/5v/l/+P/5v/o/+v/
7f/s/+r/6P/m/+n/6f/p/+n/6v/r/+z/7//t/+v/6//r/+v/6//r/+v/7f/t/+v/7f/t
/+v/6//r/+v/6//r/+z/7P/r/+r/6f/r/+r/6v/r/+j/5//l/+L/4//m/+n/6P/p/+n/
6v/q/+n/6f/n/+f/5//n/+f/5//l/+j/6v/q/+r/6v/s/+z/7P/s/+n/6v/q/+z/7f/v
//D/8f/x//L/8v/x//P/9P/1//b/9v/2//f/+f/4//j/+P/4//f/+v/8//3//f/9//z/
+//5//r/+//7//z/+f/5//r/+P/1//H/7//v//D/7f/r/+j/5v/l/+T/4//i/+L/4P/g
/+L/4P/g/93/2//a/9n/3f/f/+H/4//i/+H/4P/f/9//3//f/9//4P/h/+H/4v/Z/9j/
2v/e/9v/1v/V/9v/4v/g/97/5f/x//z/BwARACAANQBKAFYAYQBjAFsAUABLAEMANQAn
AB8AGQAMAPv/7//n/+P/4f/j/+j/7P/m/+H/3//f/+H/5f/l/+X/6f/n/+P/4f/f/9z/
3v/e/9//3//g/9//2//c/9//4P/h/+P/5f/l/+X/5f/k/+T/4//i/+D/4P/g/+D/4v/j
/+X/5v/k/+X/5f/m/+b/5f/l/+b/5v/m/+b/5v/p/+n/6v/t/+r/6f/o/+f/5P/k/+T/
5v/p/+r/7f/w/+//7v/t/+z/7v/w//H/8//0//T/9P/0//H/8P/w//L/9f/4//n//f/+
/wAAAAAAAAMACAALAA0ADgASABYAGQAYABYAFgAVABcAGQAbABwAGwAbABwAHAAaABwA
HQAeAB8AHwAdABwAGwAZABkAFgAUABEADgAJAAYABAACAP7//f/6//j/9//4//f/9//0
//H/7//u/+7/7v/u/+3/7f/s/+r/6P/m/+b/5v/m/+b/5v/m/+T/5P/j/+L/4v/h/+T/
5f/m/+f/5v/l/+T/4v/k/+T/4//j/+H/4v/i/+H/3v/e/9//3//j/+T/5f/m/+n/6f/p
/+n/6P/n/+b/5//l/+P/4//j/+P/4//j/+P/5//n/+X/5//m/+P/4v/h/+P/5f/n/+r/
5v/j/w==
         </WaveFormData>
      </LeadData>
      <LeadData>
         <LeadByteCountTotal>10000</LeadByteCountTotal>
         <LeadTimeOffset>0</LeadTimeOffset>
         <LeadSampleCountTotal>5000</LeadSampleCountTotal>
         <LeadAmplitudeUnitsPerBit>4.88</LeadAmplitudeUnitsPerBit>
         <LeadAmplitudeUnits>��V</LeadAmplitudeUnits>
         <LeadHighLimit>2147483647</LeadHighLimit>
         <LeadLowLimit>268435456</LeadLowLimit>
         <LeadID>V1</LeadID>
         <LeadOffsetFirstSample>0</LeadOffsetFirstSample>
         <FirstSampleBaseline>0</FirstSampleBaseline>
         <LeadSampleSize>2</LeadSampleSize>
         <LeadOff>FALSE</LeadOff>
         <BaselineSway>FALSE</BaselineSway>
         <ExcessiveACNoise>FALSE</ExcessiveACNoise>
         <MuscleNoise>FALSE</MuscleNoise>
         <LeadDataCRC32>2179076080</LeadDataCRC32>
         <WaveFormData>
9v/2//b/9v/3//j/+f/6//v//P/9//7//v/+//7//v///wAAAQACAAQABAAEAAQABgAG
AAYABgAGAAYABgAGAAYABgAGAAYABgAGAAYABgAGAAYABgAGAAYABgAGAAYABgAGAAYA
BgAGAAYABgAGAAYABgAGAAYABgAGAAYABgAGAAYABgAGAAYABgAGAAYABgAGAAYABgAG
AAYABgAGAAQABAAEAAQABAAEAAQABAAEAAQABAAEAAQABAAEAAQABAAEAAQABAACAAIA
AgACAAIAAgACAAIABAAEAAQABAAEAAQABAAEAAQABAAEAAQABAAEAAQABAACAAIAAgAC
AAIAAQABAAIABgAHAAgACQAKAAsACwANAA4ADgAOAA4AEAARABEAEQARAA8ADgAMAAoA
CAAGAAEA/f/7//n/+f/7//v/+//7//v//P/8//z//P/8//7//v/+//3//f/+/wAAAQAB
AAEAAQABAAAAAAAAAAEAAQABAAEAAQAAAAAAAAAAAAAAAAD+//7//v/+/wAAAgACAAIA
AAAAAAAAAAABAAEAAQAAAAAAAQADAAYACQALABAAFgAaACEAMQBHAFcAXwBcAE8APgA1
AC0AHwAMAAgACQANABEADwAFAPn/6v/b/87/yv/N/9L/2P/e/+T/6f/s/+//8v/0//b/
+P/5//r/+//7//7//v/+//7//P/9//3//v8AAAAAAAAAAAEAAQABAAEAAQABAAEAAQD/
////AAAAAAAAAAAAAAAAAAAAAAEAAQABAAEAAQABAAEAAQACAAIAAgABAAEAAQACAAIA
AgACAAIAAgACAAIAAgABAAEAAgABAAAA///+/wAAAAAAAAAAAAD/////////////////
///////+//7//v/+//7//v/+//7//f/7//r/+f/4//b/9v/2//b/9v/2//T/8//y//T/
8//z//P/8f/x/+//7v/u/+//7//u/+z/7P/s/+z/7v/u/+//7//y//L/8v/0//X/9v/3
//f/+f/5//r/+v/7//z//f/9//3//f/+//7//P/9//3//f///////v/+/wAAAQABAAEA
/////////////////////wEAAAAAAAAAAgABAAEAAgAAAAAAAAAAAAAAAAAAAAAA/v/+
//7//v8BAAEAAAAAAP7//////////////////v/+//////////z//P/8//z//f/9//3/
/f/9//z//P/8//z//P/8//z//P/8//z//P/8//z//P/9//z//P/8//z//f/9//3//f/9
//7//v/9//z//P/9//3//f/9//z//P/+//7//v/+//z//P/7//v//P/+////AAABAAIA
AwADAAUABgAGAAYABgAIAAkACQAJAAkABwAGAAQAAgAAAP7/+f/3//X/8//1//X/9f/1
//P/8//0//T/8v/y//L/9P/2//b/9f/1//b/+P/5//n/+f/5//n/+P/4//j/+f/5//f/
9//3//b/9v/2//b/9v/4//j/+P/4//j/+P/6//r/+v/6//r/+v/4//f/9//3//r/+P/5
//v//v8DAAcADAAQABYAJwA/AFcAZQBlAFwATQA8ADMAJQAJAPD/6v/t/+//7f/l/9n/
z//C/7f/sP+0/7v/xv/O/9b/3v/j/+b/6f/s/+7/8v/0//f/9v/1//f/+P/4//j/+P/6
//v/+//8//z//P/8//z/+//7//v/+//7//v/+//7//v/+//8//z//v/+//7//v/8//z/
/f/9/////////////////wAAAAAAAP///////wAAAAAAAAAA/v/+//7//v8AAP////8A
AP7//v/+//7//v/+//7//v8AAP//////////////////AQABAAAAAAAAAAAAAAAAAP7/
/v/9//v/+//7//v/+v/6//r/+v/6//r/+P/3//b/9v/1//X/9f/1//X/8//y//L/8//z
//L/8v/y//L/8v/y//L/8//z//b/9v/2//j/9//4//n/+f/5//n/+v/6//v//P/9//3/
/f/9//7//v/+//////////3//f/8//z//P/9//3//f/7//v/+//7//z//f/+///////+
//7//v8AAP////8AAP7//v/+//7//P/8//z//P/+//7//v/+///////+//7/AAABAAEA
AQD////////+//7/////////AAAAAAAAAAD//////////////v/+//7//v/+//7//v8A
AAAAAAAAAP7//v/+/////v/+//7//v/9//3//f/9//3//v/+//3//P/8//3//f/9//3/
/v/+//7//v/8//z//P/8//7//v/9//3//v8AAAEAAgABAAIAAwADAAcACAAIAAgABgAI
AAkACQALAAsACQAIAAQAAgAAAP7/9//1//P/8f/z//P/8//z//H/8f/y//L/9P/0//T/
9v/2//b/9f/1//j/+v/7//v/+f/5//n/+P/6//r/+//7//n/+f/5//j/+P/4//j/+P/6
//r/+v/6//r/+v/8//z/+v/6//r/+v/6//n/+f/5//r/+v/7//3/AgADAAcADAASABgA
JwBBAFkAZwBnAF4ATwBCADkAJwAJAPL/7P/v//H/7//n/93/0f/E/7X/sP+0/7v/xP/O
/9j/3v/j/+b/6//u//D/8v/0//P/9P/3//n/+v/6//r/+v/4//n/+f/6//r/+v/6//r/
/f/9//3//f/7//v/+//7//v/+//8//z//v/+//7//v/8//z//f/9//3//f/9//3//f/9
//7//v/+//3//f/9//7//v/+//7//v/+//7//v/+//3//f/+/wAAAAAAAAAA/v/+//7/
/v8AAP////////3//f/9//3///////7//v/8//z//P/8//z//P/7//n/+v/7//z//P/6
//r/+v/6//j/9v/1//T/9P/z//P/8//1//X/8//y//L/8//z//L/8P/w//D/8P/y//L/
8//z//L/8v/y//T/9f/2//f/9//5//n/+v/6//r/+v/6//n/+//7//z//P/6//v/+//7
//3//f/8//z/+v/7//v/+//7//v/+//7//v/+//7//v//f/8//z//P/8//v/+//8//r/
+v/6//r/+v/6//r/+v/6//r/+v/6//v/+//6//r/+v/7//v/+//7//v/+//6//r/+//7
//v/+v/6//r/+v/7//v/+//7//v/+v/6//r/+P/4//j/+P/4//j/+P/4//r/+v/6//v/
/P/8//z//P/7//v/+//7//n/+v/6//n/+v/6//v/+//6//n/+f/4//r/+f/2//j/+P/4
//j/+P/4//f/9//4//r/+//8//3//v//////AQACAAIAAgACAAQABQAFAAMAAwABAAAA
AAD+//z/+v/1//P/8f/v/+3/7f/t/+3/7//v//D/8P/w//D/8P/y//L/8v/x//H/8v/0
//X/9f/1//X/9f/0//T/9P/1//X/9f/1//X/9P/0//T/9P/0//T/9P/0//T/8v/y//T/
9P/2//b/9v/2//b/9f/1//X/9P/0//X/9//6//v/AQAGAAoADgAZAC0AQwBRAFUAUABD
ADYALwAjAA8A/P/4//3/AQADAP3/8f/n/9j/x/+8/77/wf/E/8r/0v/Y/93/4P/l/+j/
6v/s/+7/7f/u/+//8f/y//L/8v/y//L/8//z//T/8v/y//L/8v/1//X/9f/1//X/9f/1
//X/8//z//T/9P/2//b/9v/2//T/9P/1//X/9//3//f/9//3//f/+P/4//b/9f/1//X/
9v/2//b/9v/4//j/+P/4//j/9//3//j/9//2//X/9P/2//b/9v/2//T/8//z//P/8//z
//P/8//z//P/8v/y//T/9P/0//T/9P/0//P/8f/v/+//7//u/+z/7P/s/+z/7v/s/+v/
6v/q/+n/6f/p/+n/6f/n/+b/6P/p/+n/6P/m/+b/5v/m/+b/5v/n/+f/6P/o/+j/6v/r
/+z/7f/t/+//7//w//D/7//w//H/8f/z//P/9P/0//T/9f/1//X/8//z//L/8v/y//P/
8//z//P/8//z//P/8//z//P/8//1//T/9P/0//L/8f/x//L/8v/y//L/8v/0//T/9P/0
//L/8v/y//L/8//z//L/8v/w//H/8f/x//H/8f/x//D/8P/x//H/8f/w//D/8P/w//H/
8f/x//H/8f/w//D/8P/w//D/8P/w//D/8P/w//D/8P/w//D/8f/x//D/7//u/+7/7//w
//H/7//w//D/7//w//D/8f/x/+//7//w//D/8P/v//D/8P/w//D/8P/w//D/8P/v/+//
8P/y//P/9P/3//j/+f/5//v//P/8//z//v8AAAEAAQABAAEA///+//7//P/6//j/8//x
/+//7f/s/+v/6v/p/+v/6//s/+z/7P/s/+z/7v/u/+7/7f/t/+z/7v/v/+//7//v/+//
7v/u/+7/7//v/+//7//v/+7/7v/u/+7/7v/w//D/8P/w/+7/7v/w//D/8P/w//D/8P/w
/+//7//v//D/8P/z//X/9v/3//v/AAAGAAgADwAfADcARwBNAEoAPwAyACcAHQALAPr/
9P/3//v/AQD///X/6//c/83/wP+6/7//xP/I/87/0v/V/9b/2f/c/+L/5P/m/+f/6v/r
/+v/7P/s/+z/7P/s/+3/7f/u/+7/7v/u/+7/7//v/+//7//v/+//7//v/+3/7f/u/+7/
7v/u/+7/7v/u/+7/7//v//H/8f/x//H/7//v//D/8P/w/+//7//v//L/8v/y//L/8P/w
//D/8P/w/+//7//w//L/8v/y//L/8P/w//D/8P/w/+//7//v/+//7//v/+//7//v/+7/
7v/u/+7/7v/u/+z/7P/r/+n/6//r/+v/6v/q/+r/6v/q/+n/5v/k/+L/5P/j/+P/4//h
/+H/3//e/+D/4f/h/+D/3v/e/97/3v/e/97/3//f/+L/4v/i/+T/5f/m/+f/5//p/+n/
6v/q/+v/7P/t/+3/7//v//D/8P/y//P/8//z//H/8f/w//D/8v/z//P/8//1//X/9f/1
//X/9f/1//X/8//y//L/8v/y//H/8f/y//L/8v/y//L/9P/0//T/9P/z//L/8f/w//H/
8f/w//D/8v/z//P/8//x//H/8f/w//D/8f/x//H/7v/u/+7/7v/v/+//7//v/+//7v/u
/+7/7v/u/+7/7v/w//D/8P/w/+7/7v/u/+//7v/u/+7/7v/t/+3/7f/t/+3/7v/u/+3/
7v/u/+//7//v/+//8P/w//D/7//u/+7/8P/t/+v/6v/s/+z/7P/s/+7/7v/t/+3/7v/w
//H/8v/z//T/9f/1//f/+P/4//j/+P/6//v/+//7//v/+f/4//j/9v/0//L/6//p/+f/
5f/l/+X/5f/l/+X/5f/m/+b/5P/k/+T/5v/o/+j/5//n/+j/6v/r/+v/7f/t/+3/7P/s
/+z/7f/t/+v/6//r/+r/7P/s/+z/7P/s/+z/7P/s/+r/6v/s/+z/7v/u/+7/7v/s/+v/
6//r/+r/6P/r/+3/7v/x//X/+P/8/wQAEwAnAEEAUwBVAEoAPQAuACUAGQABAOj/3v/f
/+P/5f/f/9X/yf+6/63/ov+k/63/tP+8/8b/yv/N/9L/1//a/97/4P/g/+P/5P/n/+n/
6P/o/+j/6P/q/+v/6//s/+r/6v/q/+r/7f/t/+3/7f/t/+3/7f/t/+3/7f/u/+7/8P/w
//D/8P/u/+7/7//v/+3/7f/t/+3/7f/t/+7/7v/u/+3/7f/t//D/8P/w//D/7v/u/+7/
7v/v/+//8P/y//L/8v/y//L/8P/w//D/8P/y//H/8f/x//H/8f/x//H/8P/v/+3/7P/t
/+7/7//w//D/8P/v/+3/6//r/+v/6v/s/+z/7P/s/+7/7P/r/+r/6v/p/+n/6f/p/+n/
5//m/+b/5//n/+b/5P/k/+T/5P/i/+L/4//j/+T/5P/k/+b/6f/q/+v/6//p/+n/6v/q
/+n/6v/r/+v/6//r/+z/7P/q/+v/6//r/+3/7f/s/+z/6v/r/+v/6//t/+3/7f/t/+3/
7f/t/+3/7f/s/+z/7P/u/+3/7f/u/+7/7v/u/+7/7P/s/+z/7P/s/+z/7P/s/+3/7f/s
/+z/7P/t/+3/7f/t/+3/7f/s/+z/7f/t/+3/7v/u/+7/7v/u/+3/7P/r/+v/6v/q/+r/
7P/s/+z/7P/s/+z/7P/s/+r/6v/q/+v/6v/q/+r/6v/q/+v/7P/t/+3/7v/u/+3/6v/q
/+v/6//t/+3/7v/u/+7/7f/s/+z/7P/s/+z/7P/s/+7/7v/t/+3/7P/u/+//8P/z//T/
9f/1//f/+P/4//j/+P/6//v/+//7//v/+f/4//b/9P/y//D/6f/n/+X/4//l/+X/5f/l
/+f/5//o/+j/5v/m/+b/6P/o/+j/5//n/+r/7P/t/+3/6//r/+v/6v/s/+z/7f/t/+3/
7f/t/+z/7P/s/+z/7P/q/+r/6v/q/+z/7P/u/+7/7P/s/+z/7P/u/+3/7f/t/+z/6v/r
/+3/8v/1//n/AAAEAAgAFQAtAEcAVwBZAFAAQwA0ACsAHQABAOj/3v/f/+P/4//d/9P/
x/+6/63/pP+m/63/tP++/8j/0v/V/9j/3f/g/+L/5P/m/+X/6P/p/+v/7P/s/+z/7P/s
/+3/7f/u/+7/7v/u/+7/7//v/+//7//x//H/8f/x/+//7//w//D/8P/w//D/8P/w//D/
8f/x//H/8f/x//H/8f/x//L/8v/y//H/8f/x//L/8v/y//L/8v/y//L/8v/y//H/8f/y
//T/9P/0//T/8v/y//L/8v/w/+//7//v/+//7//v/+//8P/x//H/8v/0//T/9P/0//L/
8v/x/+//8P/x//L/8v/w//D/8P/w//L/8P/v/+7/7v/t/+3/7f/t/+3/6//q/+z/7f/t
/+z/7v/u/+7/7v/s/+z/7f/t//D/8P/w//L/8//0//X/9f/1//X/9v/2//f/+P/5//n/
+f/5//r/+v/4//n/+f/5//v/+//6//r/+v/7//v/+//7//v/+//7//v/+//7//v/+//6
//r/+v/8//v/+//8//z//P/8//z//P/8//z//P/8//z//P/8///////+//7/AAABAAEA
AQD////////+//z//f/9//3//v/+//7//v////////////3//P/8//z//v/+//7//v/+
//7//v/+//7//v/+////AAAAAAAAAAD/////////////AAAAAP//AAAAAAEAAQD/////
AAAAAAIAAQAAAAAAAAAAAAAAAAAAAAAA/////wIABAAFAAYABwAIAAkACQALAAwADAAM
AAwADgAPAA8AEQARAA8ADgAMAAoACAAGAP///f/7//n/+//7//v/+//9//3//v/+//z/
/P/8//7//v/+//3//f8AAAIAAwADAAEAAQABAAAAAgACAAMAAwADAAMAAwACAAQABAAE
AAQAAgACAAIAAgAEAAQABgAGAAYABgAGAAYABgAFAAUABQAGAAYABQAFAAgADQARABYA
GgAgACkAOQBPAGEAZwBkAFkASgBBADcAJQAQAAgACQAPABUAEwAJAP//8P/d/9D/zv/T
/9r/4P/m/+z/8f/2//f/+P/6//z/AAADAAQABQAHAAYABgAGAAYABgAHAAcACAAJAAoA
CwAMAA0ADQANAA0ADQANAA0ADQANAA0ADgAOAA4ADgAOAA4ADgAOAA8ADwAPAA8ADwAP
ABEAEQASABIAEAAPAA8ADwAQABAAEAAQABIAEgASABIAEgARABEAEgASABIAEgASABIA
EgASABIAFAATABMAEwAVABUAFQAVABUAFQAUABQAFAAUABQAFAASABIAEQAPABEAEQAR
ABAAEAAQABAAEAAQAA4ADQAMAAwACwALAAsADQANAAsACgAKAAsACwAKAAoACgAKAAoA
CgAKAAsACwAMAAwADAAOAA8AEAARABEAEQARABIAEgATABQAFQAVABcAFwAYABgAFgAX
ABcAFwAYABkAGQAaABgAGQAZABkAGQAZABkAGQAXABcAFwAXABkAGAAYABgAGgAZABkA
GgAYABgAGAAYABgAGAAYABgAGgAaABoAGgAbABsAGgAaABoAGwAbABsAGQAZABkAGAAY
ABkAGQAZABoAGgAaABoAHQAdAB0AHQAdABwAHAAcABwAHAAcABwAHAAcABwAHAAeAB4A
HgAfACAAIAAgACAAHwAfAB8AHwAfACAAIAAfAB8AIAAiACMAIgAhACEAIAAiACMAIgAg
ACAAIAAgACAAIAAgAB8AHwAiACQAJQAmACUAJgAnACcAKQAqACoAKgAsAC4ALwAvAC8A
LwAtACwALAAqACgAJgAfAB0AGwAZABkAGQAZABkAGQAZABoAGgAaABoAGgAcABwAHAAb
ABsAGgAcAB0AHQAdAB0AHQAcAB4AHgAfAB8AHwAfAB8AHgAeAB4AHgAeAB4AHgAeAB4A
HgAeACAAIAAgACAAIAAgACAAHwAfAB8AIAAeACEAIwAiACMAKQAuADIANAA5AEcAXQBx
AHsAfAB1AGgAXQBTAEcAMgAoACkALQAxADMALQAhABQABQD4//D/8f/2//r//P8AAAcA
DAAPABIAFgAaABwAHwAeAB8AHwAgACAAIAAgACAAIQAhACIAIgAiACIAIgAjACMAIwAj
ACMAIwAjACMAIwAjACQAJAAkACQAJAAkACQAJAAlACUAJQAlACUAJQAjACMAJAAkACQA
IwAjACMAJAAkACQAJAAkACQAJAAkACIAIQAhACIAIgAiACIAIgAiACIAIgAiACIAIQAh
ACEAHwAfAB8AHwAfAB8AHgAeAB4AHgAeAB4AHgAeAB0AGwAZABkAGQAYABgAGAAYABgA
GAAWABUAFAASABEAEQARABMAEwARABAADwAPAA4ADAAOAA4ADgAOAA4ADgAPAA8AEAAQ
ABAAEgATABQAFQAVABcAFwAYABgAGwAcAB0AHQAdAB0AHgAeABwAHQAdAB0AHQAdABwA
HAAeAB8AHwAfAB4AHQAcABsAHQAdAB0AHQAdABwAHAAcAB4AHQAdAB4AHAAcABwAHAAc
ABwAHAAcABoAGgAaABoAHQAdABwAHAAbABsAGgAZABkAGQAZABgAGAAZABkAGQAaABoA
GgAaABkAGQAZABkAGwAaABoAGgAZABgAFwAWABYAFgAWABYAGAAYABgAGQAYABgAGAAY
ABcAFwAXABcAFQAWABYAFQAWABYAFwAXABUAFQAWABYAGAAXABYAFgAWABcAFQAVABgA
GAAYABgAGAAWABYAFQAVABYAGAAZABoAGwAcAB0AHQAhACIAIgAiACAAIgAjACMAJQAl
ACMAIgAeABwAGgAYABMAEQAPAA0ADQANAA0ADQANAA0ADgAOAA4ADgAOABAAEgASABEA
EQARABIAEgARABEAEQARABAAEgASABMAEwATABMAEwASABAAEAAQABAAEAAQABAAEAAS
ABIAFAAUABIAEgASABIAEAAPAA8ADwAOABIAFQAVABYAGQAbACAAJAAoADEARQBbAG8A
eQB2AGkAWgBPAEcAMwAaAAoABwALAA8ADQAFAPv/7P/d/9D/zv/V/9z/4v/q//L/9//8
/wEABAAEAAYACAAJAAoADQAPABAAEAAQABAAEAARABEAEgAQABAAEAAQABEAEQARABEA
EwATABMAEwATABMAFAAUABQAFAAUABQAFAAUABUAFQAVABUAFQAVABMAEwAUABQAFgAV
ABUAFQAYABgAGAAYABcAFgAVABQAFAATABMAFAAWABYAFgAWABQAFAAUABQAFAATABMA
EwATABMAEwATABMAEwASABIAEgASABIAEgAUABQAEwARAA8ADwAPAA4ADgAOAA4ADgAQ
AA4ADQAMAAoACQAJAAkACQAJAAcABgAGAAcABwAGAAYABgAGAAYABAAEAAUABQAGAAYA
BgAIAAkACgALAAsACwALAAwADAANAA4ADwAPABEAEQASABIAEQARABAADwARABEAEAAQ
AA4ADwAPAA8AEQARABEAEQAPAA8ADwAPAA8ADgAOAA4AEAAPAA8AEAAOAA4ADgAOAA4A
DgAOAA4ADgAOAA4ADgAPAA8ADgAOAA4ADwAPAA8ADwAPAA8ADgAOAA8ADwAPABAAEAAQ
ABAADwAPAA8ADwAPAA4ADgAOAA4ADgAOAA4ADgAOAA4ADgAOAA4ADgAPABAAEAAQABAA
DQANAA0ADQAPABAAEAAPABAAEAARABEAEQARABIAEgASABEAEAAQABIAEwATABMAEgAS
ABIAEgASABIAEgARABEAEgAUABUAFgAZABoAGwAbAB0AHgAeAB4AHgAgACEAIQAfAB8A
HQAcABoAGAAWABQADwANAAsACQAJAAkACQAJAAkACQAKAAoACgAKAAoADAAKAAoACQAJ
AAwADgAPAA8ADwAPAA8ADgAQABAAEQARAA8ADwAPAA4ADgAOAA4ADgAQABAAEAAQAA4A
DgAQABAAEAAQABAAEAAQAA8ADwAPABAAEAAPABEAFAAZAB0AIgAoADAAPQBTAGkAdwB3
AHAAYwBUAEkAOQAfAAoABAAHAAsADQAFAPv/7//k/9X/zP/O/9X/3P/k/+7/9P/3//r/
//8CAAQABgAKAA0ADgAPAA8ADgAOAA4ADgAQABEAEQASABAAEAAQABAAEQARABEAEQAT
ABMAEwATABMAEwAUABQAFAAUABQAFAAUABQAFQAVABcAFwAXABcAFQAVABYAFgAWABUA
FQAVABYAFgAWABYAFgAWABYAFgAWABUAFQAWABYAFgAWABYAFAAUABQAFAAWABUAFQAV
ABUAFQAVABUAFQAVABQAFAAWABYAFgAWABQAFAATABEAEQARABEAEAAQABAAEAAQAA4A
DAALAAoADAALAAsACwALAAsACQAIAAYABwAHAAYABgAGAAYABgAGAAYABwAHAAoACgAK
AAwADQAOAA8ADwARABEAEgASABIAEgASABEAEQARABIAEgASABMAEwATABEAEQAQABAA
EgATABMAEwATABMAEwATABEAEQARABEAEQAQABAAEAARABEAEgAUABMAEgARABAAEgAS
ABIAEgASABIAEgASABMAEwASABIAEgATABMAEwAVABUAFQAUABIAEwATABMAEgASABIA
EgAVABUAFQAVABUAFAAUABQAEgASABIAEgAUABQAFAAUABMAEgARABEAEAAQABAAEAAP
AA8ADwAPABEAEgASABEAEgASABMAEwATABMAFAAUABQAEQAQABAAEgASABIAEgASABIA
EQARABIAFAAVABYAFwAYABkAGQAbABwAHAAcABwAHgAfAB8AHQAdABsAGgAYABYAFAAS
AA8ADQALAAkABwAHAAcABwAJAAkACgAKAAoACgAKAAwACgAKAAkACQAKAAwADQANAA0A
DQANAAwADgAOAA8ADwANAA0ADQAMAAoACgAKAAoADAAMAAwADAAMAAwADgAOAAwADAAM
AAwADgANAA0ADQAMAA4ADwAPABQAFwAZAB4AJAAsADkATwBnAHUAdwBwAGEAVABJADsA
IQAMAAYABwAJAAsABQD5/+v/3v/P/8j/zv/V/9r/4P/s//T/9//6//3/AAACAAQABgAH
AAgACQAJAAoACgAKAAoADAANAA0ADgAOAA4ADgAOAA8ADwAPAA8ADwAPAA8ADwARABEA
EgASABAAEAAQABAAEgASABMAEwARABEAEQARABEAEQASABIAEgARABEAEQAQABAAEAAQ
ABIAEgASABIAEgARABEAEgAQABAAEAAQABIAEgASABIAEAAPAA8ADwARABEAEQARAA8A
DwAOAA4AEAAQABAAEAAQABAADwANAA8ADwAPAA4ADAAMAAwADAAMAAoACQAIAAgABwAH
AAcABwAHAAUABAAGAAcABwAGAAYABgAGAAYABAAEAAUABQAIAAgACAAKAAoACgAKAAkA
CgALAA0ADgANAA4ADwAPAA8ADwAQABAAEAARABEAEQARABEAEAAQABAAEQARABEAEQAR
ABEAEQARABEAEQARABEAEAAQABAAEAAPAA8AEAAQABAAEAAQABAAEAAQABAAEgASABIA
EgATABMAEgASABAAEQARABEAEQARABEAEAAQABEAEQARABIAEgASABIAEQARABEAEQAT
ABIAEgASABIAEgASABIAEgASABIAEgAQABAAEAARABAAEAAQABAAEQARABEAEQARABIA
EgARABAAEAARABEAEQARABIAEgAQABIAEAAQABAAEAASABIAEQARABIAFAAVABYAFwAY
ABkAGQAbABwAHAAcABwAHgAfAB8AHQAdABsAGgAYABYAFAASAA8ADQALAAkABwAHAAcA
BwAHAAcACAAIAAoACgAKAAwADAAMAAsACwAKAAwADQANAA0ADQANAAwADAAMAA0ADQAN
AA0ADQAMAAwADAAMAAwADgAOAA4ADgAOAA4AEAAQABAAEAAQABAAEAAPAA8ADwAMAAwA
DwARABQAFQAbACIAJgAoAC0APQBTAGcAbwBoAF8AUgBHAD0AKwAcABgAGwAfACUAIwAZ
AA0AAADv/+D/3v/h/+T/6P/w//b/+//+////AAAEAAYACAALAAwADwAPAA4ADgAOAA4A
EAARABEAEgAQABAAEAAQABMAEwATABMAEwATABMAEwATABMAFAAUABQAFAAUABQAFAAU
ABUAFQAVABUAFQAVABUAFQAWABYAFgAVABUAFQAWABYAFgAWABQAFAAUABQAFAATABMA
FAAUABQAFAAUABQAFAAUABQAFgAVABUAFQAVABUAFQAVABMAEwASABIAEAAQABAAEAAS
ABIAEQAPAA8ADwAPAA4ADgAOAA4ADgAOAAwACwAKAAoACQAJAAkACQAJAAcABgAGAAcA
BwAGAAYABgAGAAYABgAGAAcABwAIAAgACAAKAA0ADgAPAA8AEQARABIAEgARABIAEwAT
ABUAFQAWABYAFgAXABcAFwAXABcAFgAWABYAFwAXABcAGQAZABkAGQAXABcAFwAXABgA
GAAZABoAGAAXABcAGAAYABgAGAAYABgAGAAYABgAGAAYABgAGAAZABkAGAAYABgAGQAZ
ABkAFwAXABcAFgAWABcAFwAXABgAGAAYABgAFwAXABcAFwAXABYAFgAWABYAFgAWABYA
FgAUAA==
         </WaveFormData>
      </LeadData>
      <LeadData>
         <LeadByteCountTotal>10000</LeadByteCountTotal>
         <LeadTimeOffset>0</LeadTimeOffset>
         <LeadSampleCountTotal>5000</LeadSampleCountTotal>
         <LeadAmplitudeUnitsPerBit>4.88</LeadAmplitudeUnitsPerBit>
         <LeadAmplitudeUnits>��V</LeadAmplitudeUnits>
         <LeadHighLimit>2147483647</LeadHighLimit>
         <LeadLowLimit>268435456</LeadLowLimit>
         <LeadID>V2</LeadID>
         <LeadOffsetFirstSample>0</LeadOffsetFirstSample>
         <FirstSampleBaseline>0</FirstSampleBaseline>
         <LeadSampleSize>2</LeadSampleSize>
         <LeadOff>FALSE</LeadOff>
         <BaselineSway>FALSE</BaselineSway>
         <ExcessiveACNoise>FALSE</ExcessiveACNoise>
         <MuscleNoise>FALSE</MuscleNoise>
         <LeadDataCRC32>3056087307</LeadDataCRC32>
         <WaveFormData>
EgASABIAEgASABIAEgASABQAFAAUABQAEgASABIAEgAQABAAEAAQAA8ADgANAAwACgAK
AAoACgAIAAgACAAIAAYABgAGAAYABQAEAAMAAgACAAIAAgACAAIAAgACAAIAAQAAAP//
/v///wAAAQACAAAAAAAAAAAAAAAAAAAAAAACAAIAAgACAAEAAAD///7///8AAAEAAgAC
AAIAAgACAAIAAgACAAIABAAEAAQABAACAAIAAgACAAIAAgACAAIAAgACAAIAAgACAAIA
AgACAAIAAgACAAIAAgACAAIAAgAAAAAAAAAAAAAAAAAAAAAAAgACAAIAAgAAAAAAAAAA
AP7//v/+//7/AAAAAAEAAgACAAIAAgACAAMAAwAEAAUABQAFAAYABgAFAAYABwAHAAcA
BgAFAAUAAwAEAAQABQAGAAUABQAEAAQABAAEAAMAAQABAAEAAQACAP///f/9//3//f/8
//v/+v/5//j/9//1//X/9f/1//f/9v/2//b/9P/z//P/8//z//P/8//z//P/8//z//P/
9P/0//T/9P/0//T/8//y//L/9f/3//r/+////wgAFgAnAEMAeAC5AOUA8wD2APQA8AD8
AAUB7wC8AIYASgACALP/Z/8q/w7/Df8R/xb/KP9F/2H/dv+N/6H/r/+9/8n/0v/Y/93/
4P/j/+b/5//q/+7/7//w//H/7//x//H/8v/z//T/9v/3//n/+f/5//r/+v/6//r/+v/5
//n/+f/5//n/+f/6//r/+//7//v/+//9//7//v/+//7//v////////////////8AAAAA
AQABAAEAAQABAAEA/////wAAAQD/////AAAAAAMAAwADAAMABAAFAAUABgAGAAcABwAH
AAcACAAIAAgACgAKAAwADQANAA0ADQANAAsADQAOAA4AEAAQABIAEgAQABEAEQARABEA
EAAQABAAEAAPAA4ADQALAAsADAAMAAsACQAJAAgACQAKAAsADAAKAAoACgALAA0ADQAL
AAsACAAIAAgACAAKAAgABwAGAAYABQAEAAQAAwACAAEAAQABAAEAAAD//wAAAAAAAAAA
/v/+//7//f/9//3//f/9/////v/+//7////////////9//3//f/9//3//P/8//z//P/8
//z//f/9//3//f/+//z//P/8//z//v////////////7//v////3//f/9//3//f/+//7/
/v/+//7//////wAAAAAAAAAAAAD///7//v/+//7//v/9/////////////v/+///////+
//7//v/+//z//P/8//z////9//3//P/8//z//P/8//r/+v/6//r//P/+//7///8AAAAA
AAAAAAAAAQABAAIAAwADAAMABAACAAMABAAFAAcABwAGAAUABQAFAAYABgAHAAcABQAE
AAAAAAAAAAAA//////////8BAAAA/f/7//v/+//7//r/+f/4//f/9v/1//X/9f/1//P/
8//y//L/9P/0//P/8//z//P/8//z//P/8//z//P/8//0//T/9P/y//L/8v/x//T/8v/z
//X/9v/7////BAASACkASwCCALcA0wDfAOoA7gDyAAIBBwHvAMIAjgBQAAIAr/9h/yb/
Cv8F/wX/EP8q/0f/Zf+A/5n/rf+5/8X/z//W/9r/4f/m/+n/6v/r/+z/7v/v//D/8f/x
//P/8//0//b/9v/3//f/+P/3//b/9v/2//b/9v/2//n/+f/5//n/+//7//z//P/7//v/
+//7//3//v/+//7//P/8//3//f////////////7//v//////////////////////AAAB
AAEAAQACAAIAAwADAAMAAwAGAAcABwAIAAYABwAHAAcACwAMAAwADAAMAAwADgAPABEA
EQARABEAEQATABQAFAAUABQAFgAWABYAFwAXABcAFwAWABYAFgAWABUAFAATABMAEwAU
ABQAEwARABEAEAASABIAEgASABIAEgASABMAEQARAA8ADwAMAAwADAAMAAwACgAJAAgA
CAAHAAYABgAHAAYABQAFAAMAAwACAAEAAAAAAAAAAAD+//7//v/9///////////////+
//7//v////////////3//f/9//3/+//6//r/+v/8//z//P/9//3//f/9//7/AAAAAAAA
AAD//////v/9/////v/+////AQABAAEAAQD//wAAAAAAAAAAAAABAAEAAgACAAIAAgAE
AAMAAgACAAIAAgACAAEA//////////8AAAAAAQABAAAAAAAAAAAAAAAAAAAAAAD/////
/////////P/+//7//v/+//7//v/+//7//v8AAAAAAQACAAIAAgACAAQABQAFAAYABQAF
AAUABgAIAAkACgALAAkACQAIAAcABwAHAAgACAAHAAcABQAEAAIAAgACAAIAAwADAAMA
AwADAAIA///9//////////7//P/6//j/9v/3//f/9//3//X/9f/0//T/9P/0//P/8//z
//P/8//z//P/8//z//P/8//0//T/9P/0//T/9P/z//T/9P/z//X/+P/7//3/BgAUACkA
SwCAALUAzwDdAOgA7gD0AAQBBQHnALYAggBEAPj/o/9Z/yL/DP8J/wn/FP8s/0v/Z/+C
/53/r/+7/8f/0f/Y/97/4f/k/+f/6P/r/+7/8P/x//L/8//x//P/8//0//b/9v/3//f/
9//3//f/+P/4//j/+P/4//n/+f/5//n/+//7//z//P/9//3//f/9//3//v/+//7//v/+
/////////////////wAAAAABAAEAAQABAAEAAQABAAEAAgADAAMAAwAEAAQABQAFAAUA
BQAGAAcABwAIAAgACQAJAAkACwAMAAwADAAMAAwADgAPAA8ADwAPAA8AEQATABQAFAAW
ABYAGAAYABYAFwAXABcAFQAUABQAFAAWABUAFAATABMAEwAUABQAEQAPAA8ADgAPABAA
EQASABIAEgASABMAEQARAA8ADwAOAA4ADgAOAA4ADAALAAoACgAJAAgACAAHAAYABQAF
AAMAAwACAAEAAgACAAIAAgAAAAAAAAD////////////////+//7//v/9//3//f/9//3/
/f/9//3////+//7//v/+//7//v///////////wAAAAAAAAAAAAAAAAEAAQABAP///v/+
////AQABAAEAAQABAAIAAgACAAIAAgADAAMAAgACAAIAAgAAAP///v/+/wAAAAAAAP//
//////////8AAAAAAQABAAAAAAAAAAAAAAAAAAAAAAD9//3//f/9///////8//z//P/8
//z//P/8//z//P/+/wAAAAABAAAAAAAAAAAAAgADAAMABAAFAAUABQAGAAYABwAIAAkA
CQAJAAgABwAHAAcACAAIAAcABwAFAAQABAAEAAQABAADAAMAAwADAAMAAgD///3/+//7
//v/+v/5//j/9//2//X/9f/1//X/9f/1//T/9P/0//T/8//z//P/8//z//P/8//z//P/
8//z//T/9P/0//b/9v/2//X/9P/0//X/9f/2//n//f8GABYAKQBHAHwAtwDZAOkA8AD0
APgACAENAe8AtgB6ADwA9P+l/1n/Jv8W/xn/G/8g/zT/Tf9j/3r/k/+p/7f/w//N/9b/
3P/h/+T/5f/o/+v/7P/u/+//8P/x//H/8//z//T/9P/0//X/9f/3//f/9//4//j/+P/4
//j/+f/5//n/+f/7//v//P/8//3//f/9//3/+//8//z//P/+//7///////3//f/9//3/
/v/+//////8BAAEAAQABAAEAAQACAAMAAQABAAIAAgAFAAUABQAFAAQABQAFAAYACAAJ
AAkACQAJAAoACgAKAAwADAAOAA8AEQARABEAEQAPABEAEgASABIAEgAUABQAEgATABMA
EwAVABQAFAAUABQAEwASABEAEQARABIAEgARAA8ADwAOAA4ADgAOAA4ADAAMAAwADQAP
AA8ADQANAAwADAAMAAwADgAMAAsACgAKAAkACAAIAAkACAAHAAcABgAFAAMAAQAAAAAA
AAAAAAIAAgACAAEA//////////////7//v/+//3//f/9//3///////////8BAAAAAAAA
AP7//v/+/////f/9//3//v8AAAAAAAAAAP7/////////AQAAAAAAAQABAAEAAQABAAEA
AgACAAIAAgACAAMAAwACAAIAAgACAAIAAQAAAAAAAAAAAAAA/////////////wAAAAAB
AAEA/v/+//7//v/+//7//v/+//3//f/9//3/+//7//z//P/8//z//P/8//7//v/+//7/
/P/+//7///8AAAAAAAAAAAAAAQABAAIAAwADAAMABAACAAMABAAFAAcABwAGAAUABQAF
AAYABgAFAAUAAwACAAIAAgACAAIAAQABAAEAAQACAAIAAAD///z/+//6//j/9//2//X/
9P/z//P/8//z//P/8//y//L/9P/0//P/8//z//P/8//z//H/8f/x//H/8f/y//L/8v/y
//L/8v/x//L/8v/1//X/9v/5//3/BAAQACEAPQBwALMA4QDxAPIA8ADuAPgAAwHxAMAA
igBSAA4Av/91/zb/FP8R/xP/Fv8o/0P/Xf90/4n/nf+t/7n/xf/O/9j/2//g/+P/5v/p
/+r/7P/t/+7/7//v//H/8f/y//T/9P/1//X/9f/1//X/9v/4//j/+P/4//f/9//3//f/
+f/5//r/+v/5//n/+f/5//v//P/8//z//P/8//3//f/7//v/+//7//7//v///////f/9
//3//f/9//3//v////////8AAAAAAQABAAEAAQACAAMAAwAEAAIAAwADAAMABwAIAAgA
CAAIAAgACgALAAsACwALAAsACwANAA4ADgAQABAAEgASABEAEQAQAA8AEQAQABAAEAAQ
AA8ADgANAA0ADQAOAA4ADQALAAsACgAMAAwADAAMAAwADAAMAA0ACwALAAkACQAKAAoA
CgAKAAwACgAJAAgABgAFAAQABAADAAIAAQABAAEAAQAAAP//AAAAAAAAAAAAAAAAAAD/
///////////////+//7//v/9//3//f/9//v/+//7//v//P/8//3//v/8//z//P/9//v/
+//7//z//f/+////AAD+/////////////v/+/////f/9//3//f///wAAAAAAAP///v/+
//3//f/+////AAACAAEAAAAAAAAAAAAAAP/////////////+//7///////7//v/+//7/
/v/+//7//v/9//3//f/9//3//f/8//z//v/+//z/+v/8//z//P/8//r/+v/6//r/+v/8
//z//f8AAAAAAAAAAAAAAQABAAIAAwADAAMABAAEAAUABgAHAAkACQAIAAcABQAFAAYA
BgAFAAUAAwACAAIAAgACAAIA//////////8BAAAA/f/7//n/+f/5//j/+f/4//f/9v/1
//X/9f/1//P/8//y//L/9P/0//P/8//z//P/8//z//X/9f/1//X/9f/2//b/9v/0//T/
9P/z//L/8v/z//P/9P/3//v/AAAMACEAQwB2AK8A1QDhAOgA7gDyAAABCwH3AMoAmgBe
ABYAw/9z/zT/Ev8H/wf/DP8k/0P/X/96/5X/qf+3/8H/zf/W/9z/3//i/+X/6P/r/+7/
7v/v//D/8f/x//P/8//0//T/9P/1//X/9//3//f/+P/4//j/+P/4//v/+//7//v/+f/5
//r/+v/9//3//f/9//v//P/8//z//v/+///////9//3//f/9////AAACAAMAAQABAAEA
AQABAAEAAgADAAMAAwAEAAQABQAFAAUABQAGAAcABwAIAAgACQAJAAkACQAKAAoACgAO
AA4AEAARABEAEQARABEAEQATABQAFAAUABQAFgAWABgAGQAZABkAFwAWABYAFgAWABUA
FAATABMAEwAUABQAFQATABMAEgASABIAEgASABAAEAAQABEAEwATABEAEQAPAA4ADQAM
AAwACgAJAAgACgAJAAgACAAFAAQAAwADAAUABQAEAAMAAgACAAIAAgAAAAAAAAD/////
///////////+//7//v/9//3//f/9/////////////v/8//v/+v/8//z//P/9//3//f/9
//7//v/+//7//v/+/////////////v/+////AQABAAEAAQD//wAAAAAAAAAAAAABAAEA
AAAAAAAAAAACAAEAAAAAAAAAAAAAAP////////////8AAAAAAQABAP7//v/+//7//P/8
//z//P/8//3//v////3/+//8//z//v/8//z//P/8//z//P/8//z//P/+//7///8AAAAA
AAAAAAAAAQABAAIABQAFAAUABgAEAAUABgAHAAcABwAGAAUABQAFAAYABgAHAAcABQAE
AAQABAAEAAQAAwADAAMAAwABAAAA/f/7//3//f/9//z/+f/4//f/9v/1//X/9f/1//X/
9f/0//T/9P/0//P/8//x//H/8f/x//P/8//z//P/8//0//T/9P/0//T/9P/z//L/8v/x
//P/9v/5//3/BAAOACEAQQB0AK0AzwDdAOYA6gDwAP4ABwHxAMQAjgBUAAoAuf9r/yz/
Dv8L/w3/Ev8m/0X/X/96/5X/q/+3/8H/zf/W/9r/3//k/+X/6P/r/+7/7v/v//D/8f/x
//P/8//0//T/9P/1//X/9//3//f/+P/4//j/+P/4//n/+f/5//n/+f/5//r/+v/5//n/
+f/5//v//P/8//z/+v/6//v/+//9//3//f/9//7//v//////////////////////AAAB
AAMAAwAEAAQABQAFAAUABQAFAAUABAAEAAYABwAHAAcACQAKAAoACgAMAAwADgAPAA8A
DwAPAA8AEQATABQAFAASABIAFAAUABYAFwAXABcAFQAUABQAFAAUABMAEgARABEAEQAS
ABIAEwARABEAEAAOAA4ADgAOAA4ADgAOAA8ADwAPAA0ADQAMAAwADAAMAAwACgAJAAgA
CAAHAAYABgAFAAQAAwADAAEAAQAAAP///v/+//7//v/+//7//v/9//3//f/9//3/+//6
//r/+v/7//v/+//7//v/+//7//v/+//6//r/+v/8//z//P/9//3//f/9//7//v/+//7/
/v/+//////////3//P/8//3//////////////wAAAAAAAP///v/+//3//v/+//7//v/+
//3//P/8//3//v///////f/9//3//f/8//z//f/9//z//P/8//z//P/8//z//P/7//v/
+//7//v/+//6//z/+v/6//r/+v/6//r/+v/6//r//P/8//3//v/+//7//v8AAAEAAQAC
AAEAAQABAAIABAAFAAYABwAHAAcABgAFAAMAAwAEAAQABQAFAAMAAgACAAIAAgACAP//
///////////+//v/+f/5//n/+f/4//X/9P/z//L/8//z//P/8//z//P/8v/y//L/8v/x
//H/8f/x//H/8f/x//H/8f/x//H/8v/y//L/8v/y//L/8f/y//L/7//v//L/9//7/wIA
DgAfADkAagClANEA5QDuAPIA9AACAQsB9QDAAIYARgAAALX/af8s/xj/G/8b/xr/LP9H
/2H/dv+P/6P/sf+9/8f/zv/U/9v/4P/j/+b/5//q/+r/6//s/+3/7f/v/+//8P/x//L/
9P/1//X/9f/1//b/9v/2//b/9v/1//X/9f/1//f/9//4//j/9//3//f/9//3//j/+P/4
//r/+v/7//v/+//7//v/+//8//z//f/9//v/+//7//v//f/9//7/////////AAAAAP//
////////AgADAAMABAAGAAcABwAHAAcACAAIAAgACAAIAAoACwALAAsACwALAAsADQAO
AA4AEAAQABIAEgASABMAEwATABMAEgASABIAEgARABAADwANAA0ADgAOAA8ADQANAAwA
CgAKAAoACgAKAAoACgALAA0ADQALAAsACgAKAAoACgAKAAgABwAGAAYABQAEAAQABQAE
AAMAAwADAAMAAgABAP7//v/+//7//v/+//7//f/7//v/+//7//3//P/8//z/+f/5//n/
+f/7//v/+//7//v/+v/6//r//P/8//z//f/9//3//f/+//z//P/8//z//P/9//3//f/9
//z//P/9//3//f/9//3///8AAAAAAAD+//7///////7//v/+//7//v/9//z//P/8//z/
/P/7//3//f/9//3/+v/6//v/+//6//r/+v/6//r/+v/6//r/+f/5//n/+f/7//v/+v/4
//j/+P/4//j/+P/4//j/+P/4//r/+v/7//z//P/8//z//P/9//3//v////////8AAAAA
AQACAAMAAwADAAIAAQD/////AAAAAAMAAwABAAAAAAAAAAAAAAD9//3//f/9//3//P/5
//f/9//3//f/9v/1//T/8//y//H/8f/x//H/8f/x//D/8P/y//L/8f/x/+//7//v/+//
7//v/+//7//v//D/8P/w//L/8v/y//H/8P/w/+//8//y//P/9/8AAAoAGQAxAFoAmwDR
AOkA8ADwAO4A9AADAfsA0gCaAGIAIgDX/4v/SP8a/w//Ef8U/yD/Of9T/2r/f/+T/6f/
tf/B/8z/1P/b/+D/4//m/+n/7P/s/+3/7v/v/+//8f/x//L/9P/0//X/9f/3//f/9//4
//j/+P/4//j/+f/5//n/+f/5//n/+v/6//v/+//7//v/+f/6//r/+v/6//r/+//7//3/
/f/9//3//P/8//3//f////////////3//f/+////AQABAAIAAgADAAMAAwADAAIAAwAD
AAQABAAFAAUABQAHAAgACAAIAAgACAAKAAsACwALAAsACwALAA0ADgAOABAAEAASABIA
EgATABMAEwARABAAEAAQABAADwAOAA0ADAALAAsACgALAAkACQAIAAgACAAIAAgACgAK
AAoACwALAAsACQAJAAgACAAIAAgACgAIAAcABgAGAAUABAAEAAMAAgABAAEA//////7/
/f/+//7//v/+//z//P/8//v//f/9//3//f/7//r/+v/6//v/+//7//v/+f/5//n/+f/7
//r/+v/6//j/+P/4//n/+//7//v//P/6//r/+v/6//r/+//7//v/+//6//r/+//7//v/
+//7//v//P/8//z//P/8//3//f/6//r/+v/6//z/+//6//r//P/8//z/+//7//v/+//7
//r/+v/7//v/+P/4//j/+P/6//r/+v/6//n/+f/5//n/+f/5//j/+P/6//r/+P/4//j/
+P/4//j/+P/4//j/+P/4//j/+v/6//v//P/8//z//P/8//3//f/+/////////wAA/v//
/wAAAQADAAMAAgABAAEAAQACAAIAAwADAAEAAAD8//z//P/8//3//f/9//3////+//v/
+f/3//f/9//2//X/9P/z//L/8f/x//H/8f/x//H/8P/w/+7/7v/t/+3/7f/t/+3/7f/t
/+3/7f/t/+3/7v/u/+7/7v/u/+7/7f/u/+7/8f/x//D/8f/1//r/BAAVAC8AWgCXAMUA
2wDiAOgA6gD0AAEB+QDUAKIAagAoANf/if9C/xT/Af///gL/FP8z/1H/av+D/5v/q/+3
/8P/zP/U/9n/3P/f/+L/5f/o/+j/6f/q/+v/7f/v/+//8P/u/+7/7//v//H/8f/x//L/
8v/y//L/8v/1//X/9f/1//X/9f/2//b/9//3//f/9//1//b/9v/2//j/+P/5//n/+f/5
//n/+f/8//z//f/9//z/+//6//n/+f/5//r/+//9//3//v/+/////////////v//////
AAACAAMAAwADAAMABAAEAAQABgAGAAgACQALAAsACwALAAsADQAOAA4ADgAOABAAEAAS
ABMAEwATABMAEgASABIAEAAPAA4ADQANAA0ADgAOAA8ADQANAAwADAAMAAwADAAKAAoA
CgALAAsACwAJAAkACAAIAAgACAAGAAQAAwACAAMAAwADAAQAAwACAAEAAQAAAP///f/7
//r/+v/6//r/+v/6//r/+f/3//f/9//3//f/9v/2//b/9//3//f/9//3//f/9//3//f/
9v/2//b/9v/2//b/9//3//f/9//4//b/9v/2//b/9v/3//f/9//5//j/+P/5//n/+f/5
//n/+f/6//r/+v/6//r/+//7//r/+v/6//r/+v/5//j/+P/6//r/+v/5//v/+//7//v/
+P/4//n/+f/5//r/+//8//z//P/8//z//f/9//3//f///////v/+//z//P/8//z//P/8
//z//P/8//z//P/8//z//P/+//7///8AAAAAAAAAAAAAAQABAAIABQAFAAUABgAGAAcA
CAAJAAcABwAGAAUABwAHAAgACAAHAAcABQAEAAQABAAEAAQAAwADAAMAAwADAAIA///9
//3//f/9//z/+//6//n/+P/5//n/+f/5//f/9//2//b/9P/0//P/8//1//X/9f/1//X/
9f/1//X/9f/2//b/9v/2//b/9v/1//b/9P/1//f/+P/7////BgAUACkATQCEALsA1wDj
AOwA8gD4AAYBBwHrALgAggBEAPr/qf9f/yj/EP8R/xH/GP8u/03/af+C/5v/rf+5/8X/
0f/Y/9z/4//o/+v/7P/v//D/8P/x//L/8//z//X/9f/2//b/9v/3//f/+f/5//n/+v/8
//z//P/8//v/+//7//v//f/9//7//v/9//3//f/9//3//v/+//7//v/+////////////
/////wAAAAABAAEAAQABAAEAAQABAAEAAgADAAMAAwAEAAQABQAFAAUABQAIAAkACQAK
AAoACwALAAsACwAMAAwADAAOAA4AEAARABEAEQARABEAEwAVABYAFgAWABYAGAAYABgA
GQAZABkAFwAWABYAFgAYABcAFgAVABUAFQAWABYAEwARABEAEAAQABAAEAAQABIAEgAS
ABMAEQARAA8ADwAQABAAEAAQAA4ADAALAAoACgAJAAgACAAJAAgABwAHAAUABQAEAAMA
AgACAAIAAgACAAIAAgABAP/////////////+//7//v/+////AAABAP/////////////+
//7//v/+//7//v///////////wAAAAAAAAAAAAACAAMAAwADAAEAAAAAAAEAAQABAAEA
AQADAAQABAAEAAIAAgADAAMAAgACAAIAAgAEAAMAAgACAAAAAAAAAP//AQABAAEAAQAA
AAAAAQABAAAAAAAAAAAAAAAAAAAAAAABAAEAAQABAAEA/f/8//7//v/+//7//v8AAAAA
AAAAAP7/AAAAAAEAAAAAAAAAAAACAAMAAwAEAAcABwAHAAgACAAJAAoACwAJAAkACAAH
AAkACQAKAAoACgAJAAYABAAEAAQABAAEAAUABQAFAAUAAwACAP///f/7//v/+//6//n/
+P/3//b/9//3//f/9//3//f/9v/2//T/9P/z//P/9f/1//X/9f/1//X/9f/1//X/9v/2
//b/9v/2//b/9f/2//j/9f/1//j/+//9/wYAFgApAEkAfgC1ANMA4QDqAPAA+AAIAQ0B
6wC2AH4APgDy/6P/Wf8i/xD/E/8T/xj/Mv9P/2f/gP+b/6//u//D/83/1v/c/+H/5P/p
/+z/7f/u/+7/7//w//H/8//1//X/9v/2//b/9//3//n/+f/5//r/+v/6//r/+v/7//v/
+//7//n/+f/6//r//f/9//3//f/9//7//v/+//7//v/////////////////+//7/////
/wEAAQABAAEAAwADAAQABQADAAMABAAEAAUABQAFAAUABgAHAAcACAAKAAsACwALAAsA
DAAMAAwADgAOABAAEQARABEAEQARABEAEwAUABQAFAAUABYAFgAWABcAFwAXABkAGAAY
ABgAGAAXABYAFQATABMAFAAUABUAEwATABIAEgASABIAEgASABIAEgATABEAEQAPAA8A
EAAQABAAEAAOAAwACwAKAAoACQAIAAgABwAGAAUABQAFAAUABAADAAIAAgACAAIAAgAC
AAIAAQABAAEAAQABAAEAAAAAAAAA/f/9//3//f/9//3//f/9//3//P/8//z//f/+////
AQABAAEAAQACAAEAAAD///7/AAABAAEAAQADAAIAAgADAAEAAQABAAEAAwAEAAQABAAC
AAIAAwADAAIAAgACAAIAAgABAAAAAAACAAIAAgABAP///////////v/+//////8AAAAA
AAAAAP7//v/+//7//f/9//3//f///wAA///+//3//P/+//7//v/+//z//v/+////AgAC
AAIAAgACAAMAAwAEAAUABQAFAAYABAAFAAYABwAHAAcABgAFAAUABQAGAAYABwAHAAUA
BAACAAIAAgACAAMAAwADAAMAAwACAP///f/9//3//f/8//n/+P/3//b/9//3//f/9//1
//X/9P/0//L/8v/x//H/8v/z//T/9f/z//P/8//z//P/9P/0//T/9P/0//T/8//y//L/
9f/1//b/+f///wgAFgAlAEEAcgCxAN8A8wD2APQA9gACAQsB8QC+AIQASAACALf/bf8w
/xr/Hf8f/x7/MP9L/2H/dv+N/6P/s/+9/8n/0v/Y/9//4v/l/+j/6//s/+7/7//w//H/
8f/z//P/9P/0//T/9f/1//f/9//3//j/+v/6//r/+v/7//v/+//7//n/+f/6//r/+//7
//v/+//9//7//v/+//z//P/9//3//f/9//3//f/+//7//////////////////////wAA
AQD/////AAAAAAMAAwADAAMABgAHAAcACAAIAAkACQAJAAoACgAJAAgACgAKAAwADQAN
AA0ADQANAA0ADwAQABAAEgASABQAFAASABMAEwATABMAEgASABIAEgARABAADwAPAA8A
EAAQAA8ADQANAAwADAAMAAwADAAKAAoACgALAA0ADQALAAsACgAKAAoACgAMAAoACQAI
AAgABwAGAAYABwAGAAUABQADAAMAAgABAAAAAAAAAAAAAgACAAIAAQABAAEAAQABAP//
/v/+//7///////////////////////3//P/8//z//P/8//z//f////////8AAAIAAgAC
AAIAAQABAAAA//////7//v////////////////8AAAAAAAAAAAAAAQABAAAAAAAAAAAA
AAD//w==
         </WaveFormData>
      </LeadData>
      <LeadData>
         <LeadByteCountTotal>10000</LeadByteCountTotal>
         <LeadTimeOffset>0</LeadTimeOffset>
         <LeadSampleCountTotal>5000</LeadSampleCountTotal>
         <LeadAmplitudeUnitsPerBit>4.88</LeadAmplitudeUnitsPerBit>
         <LeadAmplitudeUnits>��V</LeadAmplitudeUnits>
         <LeadHighLimit>2147483647</LeadHighLimit>
         <LeadLowLimit>268435456</LeadLowLimit>
         <LeadID>V3</LeadID>
         <LeadOffsetFirstSample>0</LeadOffsetFirstSample>
         <FirstSampleBaseline>0</FirstSampleBaseline>
         <LeadSampleSize>2</LeadSampleSize>
         <LeadOff>FALSE</LeadOff>
         <BaselineSway>FALSE</BaselineSway>
         <ExcessiveACNoise>FALSE</ExcessiveACNoise>
         <MuscleNoise>FALSE</MuscleNoise>
         <LeadDataCRC32>3579410236</LeadDataCRC32>
         <WaveFormData>
FAAUABQAFAAUABQAFAAUABIAEgASABIAEQAQAA8ADgAMAAwADAAMAAsACgAJAAgABgAG
AAYABgAFAAQAAwACAAIAAgACAAIAAQAAAP///v/8//z//P/8//z//P/8//z/+v/6//r/
+v/8//z//P/8//r/+v/6//r//P/8//z//P/8//z//P/8//r/+v/6//r/+//8//3//v/+
//7//v/+//z//P/8//z//f/+////AAD+//7//v/+//7//v/+//7//P/8//z//P/8//z/
/P/8//r/+v/6//r//P/8//z//P/6//r/+v/6//r/+v/6//r/+v/6//r/+v/6//r/+v/6
//j/+P/4//j/+v/7//v//P/8//z//P/8//7//v/+//7//v///wAAAAAAAAIAAgACAAEA
AQABAAAAAAABAAEAAQADAAMAAQABAAEAAAAAAP///f/9//7//v/+//v/+f/5//n/+f/3
//b/9f/0//P/8v/w//D/8P/w//H/8P/w//D/8P/v/+//7//t/+3/7f/t/+//7//w//D/
8P/w//D/8P/u/+7/7v/t/+3/7//x//H/8f/y//n/AwATACkAUwCGAKoAwQDVAOMA8gAM
ASUBIAH4ALwAeQA0AOn/oP9n/07/Tv9M/0v/VP9p/3z/jP+d/6z/uv/F/87/1f/Z/9z/
3//i/+T/5v/m/+f/6f/r/+3/6//r/+z/7f/v//D/8P/w//H/8v/y//L/8v/z//P/8//z
//P/8//0//T/9P/0//X/9f/1//b/9v/2//f/9//3//f/9//3//j/+P/4//j/+P/4//n/
+f/5//j/+P/5//n/+f/5//r/+v/4//j/+f/5//v//P/8//z//f/9//7///8AAAAAAAAB
AAIAAgADAAMABQAGAAcACAAIAAoACgAKAAgACwAMAA0ADQAOAA8AEAASABIAEwATABMA
FAAUABQAEgASABIAEQARABEAEAAQAA8ADwAPAA4AEAAQABAAEAAOAAwACwALAA0ADQAM
AAsACwAKAAkACAAHAAcABgAFAAQAAwADAAIAAQAAAAAA///+//7//f/8//7//f/9//7/
/P/7//v/+//7//r/+v/6//z/+//7//v/+//7//v/+//7//v/+v/6//r/+v/6//r/+v/6
//r/+v/7//v/+//7//n/+v/6//r//P/8//z//P/8//z//P/9//v/+//7//v//P/8//z/
/P/8//z//P/8//z//P/8//z/+//7//v/+//9//3//f/8//z//f/9//3//P/8//z//f/9
//3//P/8//r/+v/6//r//v/9//v//P/8//z//P/8//r/+v/6//r/+v/8//3//f/+//7/
/v/+//7/AAAAAAAAAAAAAAEAAgACAAIABAAEAAQABQAFAAUABgAGAAcABwAHAAcABwAF
AAMAAwACAAIA////////AAACAAAA/f/7//v/+//7//n/+P/3//b/9f/0//T/9P/0//T/
8//y//L/8v/y//H/8f/z//P/8//z//P/8//z//T/9P/0//T/9P/y//L/8v/y//P/8f/x
//H/8f/z//b/+/8HABcAMQBbAIYAogC3AM0A3QDwAAoBHQEUAfAAuAB3ADIA6f+i/2//
WP9Q/0r/Tf9c/2//hP+a/63/vP/I/8//2P/b/9//5P/p/+r/6v/s/+z/7v/v//D/8f/z
//P/9P/1//P/9P/0//T/8//0//T/9P/0//X/9f/1//f/9//3//j/+P/4//j/+f/3//f/
+P/4//r/+//7//v/+f/5//n/+v/8//z//P/8//z//f/9//3/+v/6//v/+//7//v//P/8
//7//v////////8AAAAAAAABAAEAAgADAAQABAAEAAUACAAIAAkACQAJAAoACwAMAAwA
DgAOAA4ADAAPABAAEQATABQAFQAWABgAGAAZABkAFwAYABgAGAAYABgAGAAXABcAFwAW
ABYAFQAVABUAFAAWABYAFgAWABYAFAATABMAEQARABAADwANAAwACwAKAAkACQAIAAcA
BgAFAAUABAAFAAQABAADAAIAAgABAAAAAAD/////AAD+//3//f/9//3//P/8//z//P/7
//v/+//9//3//f/9//v/+//6//r/+v/6//r/+v/8//z//P/8//v/+//7//v//P/+////
AAD///7//f/8//7//v/+///////////////+//7//v/+/wAAAAAAAAAAAAAAAAAAAAD/
//////////////////7//v/////////+//7//v////3//f/8//z//v/+//7//v/+////
//////z//P/8//z//P/8//7//v/+//7//P/+//////8AAAAAAAAAAAIABAAEAAQABAAE
AAUABgAIAAgACgAKAAkACQAIAAcABgAGAAcABwAJAAkACQAHAAYABQADAAIAAwADAAMA
BAAEAAIA///9//////////3/+v/5//j/9//2//b/9v/2//b/9f/0//T/9P/0//P/8//1
//X/9f/1//X/9f/1//b/9P/0//T/9P/2//b/9v/2//X/9f/1//f/9//1//j///8LABsA
MwBbAIQAoACzAMkA2wDwAAgBFQEIAd4AqABpACYA3/+e/2//XP9Y/1L/Vf9i/3X/iP+e
/7H/wP/K/9H/2v/f/+P/5v/p/+r/7P/u//D/8P/x//L/8//z//P/9P/1//X/9v/2//b/
9//4//j/+P/2//f/9//3//f/9//3//j/+v/6//r/+//7//v//P/8//z//f/9//3/+//7
//v//P/8//z//P/8//z//f/9//3//v/+////////////AAAAAAAAAAABAAEAAQACAAIA
AgADAAMABAAFAAYABgAGAAcACgAKAAsACwALAAwADQAOAAwADgAOAA4AEAATABQAFQAV
ABYAFwAYABgAGAAZABkAGQAaABoAGgAaABoAGgAZABkAGQAYABgAFQAVABUAFAAWABYA
FgAWABQAEgARABEAEwATABIAEQARABAADwAOAAsACwAKAAkACgAJAAkACAAFAAQABAAD
AAIAAgABAAAAAgABAAEAAgAAAP///////////v/+//7//v/9//3//f/9//3//f/9//3/
/f/8//z//P/8//z//P/+//7//v/+//3//f/9//3//f/+//7//v8AAAAAAAAAAP///v/9
//3///////////8AAAAAAAAAAAAAAAAAAAAAAAAAAAAAAAD9//3//f/9//////////7/
/v/////////+//7//v/////////+//7//v/+//7//v/8//3//f/9//7////8//z//P/8
//z/+v/6//r/+v/8//7///////7//v/+//7/AAACAAIAAgACAAIAAwAEAAYABgAIAAgA
BgAHAAcABwAGAAYABwAHAAcABwAHAAUABQAFAAQABAADAAMAAwAEAAQAAgD///3/+//7
//v/+f/4//f/9v/1//T/9P/0//T/9v/1//T/9P/0//T/8//z//P/8//z//P/8f/x//H/
8v/0//T/9P/0//T/9P/0//T/8//x//H/8f/v//H/9P/7/wkAFwAvAFcAggCiALcAywDb
APAACgEZAQoB2gCcAF8AIgDd/5r/b/9i/2T/Xv9d/2b/df+E/5L/pf+4/8T/zf/U/9v/
3//k/+f/5v/o/+z/7P/s/+3/7v/v/+//7//w//H/8f/y//L/8v/z//T/9P/0//b/9//3
//f/9f/1//X/9v/4//j/+P/5//f/9//4//j/+P/5//n/+f/5//n/+f/6//j/+P/4//j/
+P/5//n/+f/6//r/+//7//v/+//8//z/+v/6//v/+//9//7//v/+//3//f/+////AgAC
AAIAAwAEAAQABQAFAAcACAAJAAoADAAOAA4ADgANAA8ADwAPAA8AEAARABIAEgASABMA
EwATABQAFAAUABQAFAAUABMAFQAVABQAFAARABEAEQAQABAAEAAQABAAEAAOAA0ADQAP
AA8ADgANAAsACgAJAAgACQAJAAgABwAGAAUABQAEAAMAAgACAAEAAAAAAP///v/8//v/
+//8//z/+//7//v/+//6//r/+v/6//n/+f/5//n/+f/5//n/+f/5//j/+P/6//r/+v/6
//r/+v/6//r/+//7//v/+//5//r/+v/6//r/+v/6//r//P/8//z//f/7//v/+//7//z/
/P/8//z//P/8//z//P/8//z//P/8//v/+//7//v/+//7//v/+v/6//v/+//7//r/+v/6
//v/+//7//r/+v/6//r/+v/6//j/+f/5//n/+P/3//f/+P/4//j/+P/4//j/+P/4//j/
9v/4//n/+f/6//r/+v/6//r//P/8//z//v/+////AAD///7////+/wAAAQABAAEAAAAA
AAEAAQABAAEAAQD////////+//7//f/9//3//v////7//P/7//r/+f/4//X/9P/z//L/
8f/u/+7/7v/u//D/7//u/+7/7v/u/+3/7f/t/+3/7f/t/+v/6//r/+z/7v/u/+7/7v/s
/+z/7P/s/+3/7f/v/+//7f/t//D/9f8BAA8AJQBNAH4ApgC9AM0A3QDsAAYBHQEcAfgA
vgB9ADwA9f+s/3H/VP9S/1D/Tf9W/2n/ev+K/5v/rP+4/8H/yv/R/9n/3P/f/+L/5P/m
/+j/6P/p/+r/6//t/+3/7v/v/+3/7v/u/+7/7//w//D/8P/w//H/8f/x//H/8f/x//L/
8v/y//L/8//z//P/9P/0//b/9//3//f/9f/1//X/9v/2//b/9v/2//b/9//3//f/9v/2
//f/9//3//f/+P/4//j/+P/5//n/+f/6//r/+v/7//v//P/9//z//P/8//3/AAAAAAEA
AQADAAQABQAGAAYACAAIAAgACAALAAwADQANAA4ADwAQAA4ADgAPAA8AEQASABIAEgAS
ABIAEgARABEAEQAQABAADwAPAA8ADgAOAA4ADgAOABAADgANAA0ADQANAAwACwALAAoA
CQAIAAkACQAIAAcABAADAAMAAgABAAAAAAD//wAAAAD///7//v/9//3//v/+//3//f/9
//3//P/8//z//P/7//v/+//5//n/+f/5//n/+f/4//j/+f/6//v//P/6//r/+v/6//v/
+//7//v//f/+//7//v/+//7//v/+//7//v/+/////f/9//3//f/+//7//v/+//z//P/8
//z//v/+//7//v////////////////////7//P/9//3//f/8//z//P/9//3//f/8//z/
/P/8//z//P/8//3//f/9//r/+f/5//n/+//8//r/+P/6//r/+v/6//r/+v/6//r/+v/8
//3//f/+//7//v/+//7/AAAAAAAAAAAAAAEAAgACAAIABAAEAAYABwAHAAcABgAGAAcA
BwAFAAUABQADAAUABQAEAAQAAQABAAEAAgAEAAIA///9//v/+//7//n/+v/5//j/9//2
//b/9v/2//b/9f/0//T/9v/2//X/9f/z//P/8//z//X/9f/1//b/9v/2//b/9v/0//T/
9P/0//P/8f/z//P/8//1//b/+f8DABUALwBTAIAAogC1AMkA2wDuAAoBHQEaAfoAxgCF
AEIA/f+2/33/Xv9W/07/Tf9a/3H/gv+W/6n/uv/G/8//1v/d/+P/5P/n/+j/6v/u//D/
7v/v//D/8f/z//P/9P/1//X/9v/2//b/9//4//j/+P/2//f/9//3//n/+f/5//r/+v/6
//r/+//7//v//P/8//r/+//7//v/+//7//v//P/8//z//P/8//7//////////v/+////
////////AAAAAAAAAAABAAEAAQACAAIAAgADAAMABAAFAAYABgAGAAcACAAIAAkACQAL
AAwADQAOAA4AEAAQABAAEAATABQAFQATABQAFQAWABcAGAAaABsAGwAcABwAHAAcABwA
HAAbABkAGQAYABgAGQAZABkAGAAWABYAFgAWABYAFAATABMAFQAVABQAEwARABAADwAO
AAsACwAKAAkACAAHAAcABgAFAAQABAADAAQABAADAAIAAgABAAEAAgAAAP//////////
/v/+//7//v/9//3//f/9//3//f/9///////+//7//P/8//z//P/8//z//P/8//3//f/9
//3//f/+//7//v/+//7//v/+//7//v/+////AQABAAEAAQAAAAAAAAAAAAAAAAAAAAAA
AAAAAAAAAAD///////////////////7//v////////8AAAAAAAABAP/////+//7//P/8
//z//P/+//////////7//f/9//3//v/8//z//P/8//z//P/8//z//P/+//////8AAAAA
AAAAAAAAAgACAAIABAAEAAUABgAGAAYACAAIAAgACQAJAAkABgAGAAcABwAJAAkACQAH
AAUABQAEAAQABQAFAAUABgAEAAIA///9//////////3/+v/5//j/9//2//b/9v/2//b/
9f/0//T/9v/2//X/9f/z//P/8//z//P/8//z//T/9P/0//T/9P/0//T/9P/0//P/8f/z
//X/9f/1//b/+/8FABUAKwBRAH4AngCxAMMA1QDoAAIBFQEOAeoAtgB3ADgA8f+u/3n/
Xv9a/1b/U/9e/3H/gv+U/6v/vP/G/83/1v/d/+H/5P/n/+j/6v/u/+7/7v/v//D/8f/x
//H/8v/z//P/9P/0//T/9f/2//b/9v/2//f/9//3//f/9//3//j/+P/4//j/+f/5//n/
+v/6//j/+f/5//n/+//7//v//P/8//z//P/8//r/+//7//v//P/8//3//f/7//v//P/8
//3//v8AAAEA//8AAAAAAAD/////AAABAAIAAgACAAMABQAGAAgACQAJAAoACwAMAAoA
DAAMAAwADgARABIAEwARABIAEwAUABYAFgAXABcAFwAYABgAGAAYABgAGAAXABcAFwAW
ABYAFQAVABUAFAASABIAEgASABQAEgARABEADwAPAA4ADQANAAwACwAKAAsACwAKAAkA
CAAHAAcABgAFAAQABAADAAAAAAD///7/AAD/////AAAAAP///////////v/+//7//P/7
//v/+//7//v/+//7//v/+//6//r/+v/6//r/+v/6//r/+v/6//v/+//7//v/+//8//z/
/P/8//z//P/8//z//P/8//3//f/9//3//f/+//7//v/+//z//P/8//z//P/8//z//P/7
//v/+//7//3//f/9//z/+v/7//v/+//6//r/+v/7//3//f/8//z/+v/6//r/+v/6//v/
+//7//z/+f/5//r/+P/4//j/+P/6//r/+v/6//r//P/9//3//P/8//z//P/8//7//v/+
//7//v///wAAAgACAAQABAAEAAUABQAFAAQABAAFAAUABQAFAAUAAwADAAMAAgACAP//
/////wAAAAD+//v/+f/7//v/+//5//f/9f/z//H/8v/y//L/8v/y//H/8P/w//D/8P/v
/+//7//v/+//7//v/+//7//w//D/8P/w//D/8P/w//D/8P/v/+//7f/t/+//8f/0//n/
AwARACUASQB2AJoAsQDFANcA6AACARUBDgHiAKgAaQAsAOv/pv9z/2L/ZP9e/1f/YP9x
/4D/kv+j/7T/wv/J/87/0//Z/97/4f/k/+b/6P/q/+r/6//s/+3/7f/t/+7/7//x//L/
8v/y//H/8v/y//L/8P/x//H/8f/x//H/8f/y//L/8v/y//P/8//z//T/9P/0//X/9f/1
//X/9f/1//b/9v/2//b/9v/2//f/9//3//b/9v/3//f/9//3//j/+P/4//j/+f/5//n/
+v/6//r/+//7//z//f8AAAAAAAABAAIAAgADAAMAAwAEAAUABgAEAAYABgAGAAgACwAM
AA0ADQAOAA8AEAAQABAAEQARABEAEgASABIAEAAQABAADwARABEAEAAQAA8ADwAPAA4A
DgAOAA4ADgAOAAwACwALAAsACwAKAAkACQAIAAcABgAFAAUABAADAAIAAQABAAAA///+
//7//f/8//z/+//6//r/+f/5//r/+P/3//f/9//3//b/9v/2//j/9//3//f/9f/1//X/
9f/1//X/9P/0//T/9P/0//T/9v/2//b/9v/3//f/9//3//X/9v/2//b/9v/2//b/9v/4
//j/+P/5//f/9//3//f/+v/6//r/+v/4//j/+P/4//r/+v/6//r/9//3//f/9//3//f/
9//2//b/9//3//f/+P/4//j/+f/4//f/9f/0//b/9v/2//b/9f/1//T/8//0//X/9f/y
//T/9P/0//T/8v/y//L/8v/y//T/9f/1//b/9v/2//b/9v/4//j/+P/4//j/+f/6//z/
/P/+//7//P/9//3//f/8//z//f/9//////////3//f/9//z//P/7//v/+//8//z/+v/3
//X/8//z//P/8f/w/+//7v/t/+r/6v/q/+r/7P/r/+r/6v/s/+z/6//r/+n/6f/p/+n/
6f/p/+n/6v/q/+r/6v/q/+z/7P/s/+z/6//p/+n/6//r/+n/7P/x//n/BwAZADsAbACY
ALEAwwDXAOQA/AAXAR4BAgHOAI8ATgAJAMD/gf9a/1L/UP9N/1L/Yf9y/4T/k/+i/7L/
v//I/9H/1//c/9//4v/k/+b/6P/q/+v/7P/t/+v/6//s/+3/7f/u/+7/7v/v//D/8P/w
//D/8f/x//H/8//z//P/9P/y//L/8v/z//X/9f/2//b/9P/1//X/9f/1//X/9f/2//b/
9v/2//b/9v/3//f/9//4//j/+f/5//f/9//4//j/+v/6//v/+//7//z//P/8//v/+//8
//3//v/+//7///8CAAIAAwADAAQABAAEAAQABgAIAAgACAAGAAkACgALAA0ADgAPABAA
EAAQABEAEQARABIAEgASABIAEgASABEADwAPAA4ADgANAA0ADQAMAAwADAAMAAwADgAM
AAsACwALAAsACgAJAAkACAAHAAYABQAFAAQAAwACAAEAAQAAAP///v/+//3//P/8//v/
+v/8//v/+//8//v/+f/4//f/+f/4//j/+P/4//f/9//3//f/9//3//f/9//3//b/9v/4
//j/+P/4//f/9v/1//T/9//3//f/9//3//j/+P/4//b/9v/2//b/+P/4//j/+f/5//n/
+f/5//r/+v/6//r/+v/6//r/+v/4//j/+P/4//n/+f/5//n/+//7//v/+v/4//n/+f/5
//r/+v/6//v/+v/5//f/9v/4//j/+P/4//b/9//3//f/+P/3//f/9//5//j/9v/2//b/
9v/2//b/9v/0//T/9P/0//T/9v/3//f/+v/6//r/+v/6//z//P/8//z//P/9//7//v/+
/wAAAAD+/////////wAAAAABAAEAAQABAAEA///9//3//P/8//3//f/9//7/AAD+//v/
+f/3//f/9//1//T/8//y//H/8P/w//D/8P/w/+//7v/u/+7/7v/t/+3/7f/t/+3/7f/t
/+3/7f/u/+z/7P/s/+z/7v/u/+7/7v/r/+3/7//v/+3/7f/u//H/+/8HABsAPQBqAJAA
qQC/ANEA4gD4ABMBGgECAdIAlQBSAA0Axv+H/17/UP9I/0P/TP9h/3T/iP+b/67/uv/F
/87/1f/Z/9z/3//i/+T/5v/o/+r/6//s/+3/7f/t/+7/7//t/+7/7v/u/+//8P/w//D/
8P/x//H/8f/x//H/8f/y//L/8v/y//P/8//z//T/9P/0//X/9f/1//f/9//3//j/+P/4
//j/+P/4//n/+f/5//b/9v/3//f/9f/1//b/9v/4//j/+f/5//n/+v/6//r/+//7//z/
/f/+//7//v///wAAAAABAAEAAwAEAAUABgAIAAoACgAKAAoADQAOAA8ADQAOAA8AEAAS
ABIAEwATABMAFAAUABQAEgASABIAEQATABMAEgASABMAEwATABIAEAAQABAAEAASABAA
DwAPAA0ADQAMAAsACQAIAAcABgAFAAUABAADAAQAAwADAAIAAQAAAAAA///+//7//f/8
//r/+f/5//r/+v/5//n/+f/5//j/+P/4//j/9//3//f/9//3//f/9//3//f/9v/2//j/
+P/4//j/9v/2//b/9v/3//f/9//3//X/9v/2//b/+P/4//j/+P/4//j/+P/5//n/+f/5
//n/+v/6//r/+v/6//r/+v/6//r/+v/6//r/+f/5//n/+f/7//v/+//6//r/+//7//v/
+P/4//j/+f/7//v/+v/6//z//P/8//z//P/9//3//f/+//3//f/9//3//P/8//z//P/+
//7//v/+//7//v/+//7//P/+//////8AAAAAAAAAAAIABAAEAAQABAAEAAUABgAGAAYA
CAAIAAgACQAJAAkACgAKAAsACwAJAAkACQAHAAcABwAGAAYABQAFAAUABgAGAAQAAQD/
//////////3//P/7//r/+f/6//r/+v/6//j/9//2//b/9v/2//X/9f/3//f/9//3//f/
9//3//j/+P/4//j/+P/4//j/+P/4//n/9//1//f/9//5//r/AQANAB0ANwBfAIgApgC7
AM8A4QD0AA4BGwEOAeQAqgBrACwA5f+i/3X/Yv9e/1j/Wf9m/3n/jP+e/7P/wP/I/9H/
2v/h/+X/6P/t/+7/8v/y//L/8v/z//T/9f/1//X/9v/3//f/+P/4//j/+f/6//r/+v/6
//v/+//7//v/+//7//z//P/8//z//f/9//3//v/+//z//f/9//3//f/9//3//v/+//7/
/v/+/wAAAQABAAEAAAAAAAEAAQABAAEAAgACAAIAAgADAAMAAQACAAIAAgAFAAUABgAH
AAgACAAIAAkACgAKAAsACwANAA4ADwAQABAAEgASABIAEgAVABYAFwAXABgAGQAaABoA
GgAbABsAGwAcABwAHAAcABwAHAAbABsAGwAaABoAGQAZABkAGAAWABYAFgAWABgAFgAV
ABUAFQAVABQAEwAVABQAEwASAA8ADwAOAA0ADAALAAsACgALAAoACgAJAAYABgAFAAQA
BAADAAMABAAEAAMAAwADAAEAAAAAAAAAAgABAAEAAQABAAEAAQABAAEAAQAAAAAAAAAA
AAAAAAAAAAAAAAAAAAEAAQABAAEAAQACAAIAAgAEAAQABAAEAAIAAgACAAMAAwADAAMA
AwAGAAYABgAGAAQABAAEAAQAAgACAAIAAgADAAMAAwADAAMAAwADAAIAAgADAAMAAwAC
AAIAAgADAAMAAwACAAIAAgACAAIAAgAEAAUABQAFAAQAAQD//wAAAgACAAIAAgACAAIA
AgACAAIABAAFAAUABAAEAAQABAAGAAgACAAIAAoACgALAAwADAAMAA4ADgAMAA0ADQAN
AAwADAANAA0ACwALAAsACQALAAsACgAKAAkACQAJAAoACgAIAAUAAwABAAEAAQD//wAA
///+//3//P/8//z//P/8//v/+v/6//j/+P/3//f/+f/5//n/+f/3//f/9//4//j/+P/4
//j/+v/6//r/+v/5//n/+f/3//n/+f/6/wEADwAfADcAXwCGAKIAuQDLAN0A8gAMARsB
CgHcAKIAYwAkAN//oP91/2b/ZP9e/13/aP99/47/nv+z/8T/zv/T/9r/4f/l/+j/7f/u
//D/8v/0//L/8//0//X/9//3//j/+f/5//r/+v/6//v//P/8//z//P/9//3//f/9//3/
/f/+//z//P/8//3//////wAAAAD+/////////wEAAQABAAIAAAAAAAAAAAD+////////
/wAAAAABAAEAAwADAAQABAACAAIAAwADAAUABgAGAAYABwAHAAgACQAKAAoACgALAAoA
CgALAAsADQAOAA8AEAASABQAFAAUABIAFQAWABcAFwAYABkAGgAaABoAGwAbAB0AHgAe
AB4AHAAcABwAGwAbABsAGgAaABsAGwAbABoAGAAYABgAGAAaABgAFwAXABUAFQAUABMA
EwASABEAEAARABEAEAAPAAwACwALAAoACQAIAAgABwAIAAgABwAGAAQAAwADAAQABAAD
AAMAAwADAAIAAgACAAQAAwADAAMAAgABAAAA//8BAAEAAAAAAAAAAAAAAAAAAAAAAAAA
AAADAAMAAwADAAEAAgACAAIAAgACAAIAAgAEAAQABAAFAAMAAwADAAMABAAEAAQABAAE
AAQABAAEAAQABAAEAAQAAwADAAMAAwADAAMAAwACAAIAAwADAAMAAgACAAIAAwADAAMA
AgACAAIAAgACAAIAAAABAAEAAQACAAIAAAAAAAAAAAAAAAAAAAAAAAAAAgADAAMABAAE
AAQABAAEAAYABgAGAAgACAAJAAoACAAIAAoACgAKAAsACwALAAoACgALAAsACwALAAsA
CQAJAAkACAAIAAcABwAHAAgACAAGAAMAAQABAAEAAQD///7//f/8//v/+v/6//r/+v/4
//f/9v/2//b/9v/1//X/9//3//f/9//3//f/9//4//j/+P/4//j/+P/4//j/+P/1//f/
9//5//f/9//6/wEADQAbADEAVQCEAKwAxQDVAOMA9AAQASEBGgHwALQAcwA2APP/rP95
/2b/aP9m/2H/aP95/4j/lv+n/7r/xv/P/9b/3//j/+j/6//s/+7/8P/y//L/8//0//X/
9f/1//b/9//1//b/9v/2//n/+v/6//r/+v/7//v/+//7//v/+//8//r/+v/6//v//f/9
//7//v/+/////////////////wAAAAAAAAAAAAAAAAEAAQABAAAAAAABAAEAAQABAAIA
AgAAAAAAAQABAAMABAAEAAQABQAFAAYABwAIAAgACAAJAAgACAAJAAkACwAMAA0ADgAQ
ABIAEgASABIAFQAWABcAFwAYABkAGgAYABgAGQAZABkAGgAaABoAGgAaABoAGQAZABkA
GAAYABcAFwAXABYAFgAWABYAFgAUABIAEQARABIAEwATABMAEwASABEAEAAPAA8ADgAN
AAwACwALAAoACQAIAAgABwAGAAYABQAEAAQAAwADAAQABAADAAMAAwADAAIAAgACAAIA
AQABAAEAAQABAAEAAQABAAEAAAAAAP7//v/+//7/AAAAAAAAAAABAAEAAQABAAMABAAE
AAQAAgACAAIAAgACAAIAAgADAAMAAwADAAMABAAEAAQABAAEAAQABAAEAAQABAAEAAQA
AwADAA==
         </WaveFormData>
      </LeadData>
      <LeadData>
         <LeadByteCountTotal>10000</LeadByteCountTotal>
         <LeadTimeOffset>0</LeadTimeOffset>
         <LeadSampleCountTotal>5000</LeadSampleCountTotal>
         <LeadAmplitudeUnitsPerBit>4.88</LeadAmplitudeUnitsPerBit>
         <LeadAmplitudeUnits>��V</LeadAmplitudeUnits>
         <LeadHighLimit>2147483647</LeadHighLimit>
         <LeadLowLimit>268435456</LeadLowLimit>
         <LeadID>V4</LeadID>
         <LeadOffsetFirstSample>0</LeadOffsetFirstSample>
         <FirstSampleBaseline>0</FirstSampleBaseline>
         <LeadSampleSize>2</LeadSampleSize>
         <LeadOff>FALSE</LeadOff>
         <BaselineSway>FALSE</BaselineSway>
         <ExcessiveACNoise>FALSE</ExcessiveACNoise>
         <MuscleNoise>FALSE</MuscleNoise>
         <LeadDataCRC32>3069365934</LeadDataCRC32>
         <WaveFormData>
GgAaABoAGgAZABgAFwAWABUAFAATABIAEQAQAA8ADgALAAoACQAIAAUABAADAAIAAAAA
AAAAAAD///7//f/8//z//P/8//z/+f/4//f/9v/4//j/+P/4//j/+P/4//j/9//2//X/
9P/2//b/9v/2//T/9P/0//T/9P/0//T/9P/0//T/9P/0//T/9P/0//T/9v/2//b/9v/0
//T/9P/0//L/8v/y//L/8//0//X/9v/4//j/+P/4//f/9v/1//T/9P/0//T/9P/0//T/
9P/0//L/8v/y//L/8v/y//L/8v/y//L/8v/y//L/8v/y//L/8P/w//D/8P/w//D/8P/w
//D/8P/w//D/8v/y//L/8//x//P/8//z//b/9v/2//j/9//2//X/9f/1//X/9//3//n/
+f/5//n/9//4//n/+f/5//n/9//3//n/+f/4//f/9f/1//X/9f/2//P/8f/x//H/8P/v
/+3/6//q/+n/6P/n/+f/5//n/+f/5f/l/+X/4//j/+P/4//i/+L/4//j/+X/5f/l/+X/
4//j/+P/4//j/+P/4//j/+L/5P/k/+P/4v/g/+b/8P/7/wsAJQBFAF0AbwCDAJMApQDA
ANoA3gDDAI8AXAAvAP3/zv+s/6D/oP+a/5H/kf+Y/6H/qv+z/7z/xf/M/9P/1f/Y/9n/
2//b/93/3//c/93/3//g/+H/4f/i/+L/5P/m/+b/5v/m/+f/5//n/+f/5v/m/+b/5v/m
/+b/5v/m/+j/6f/p/+r/6v/q/+r/6v/s/+3/7f/t/+3/7v/u/+7/7v/u/+7/7v/w//D/
8f/x//H/8v/y//L/8//z//P/8//x//L/8//z//T/9f/2//f/+P/4//n/+f/6//v/+//7
//3//f///wAAAQACAAMABAAFAAYABwAIAAkACgAMAA0ADwAQABMAFAAVABUAFgAWABgA
GAAYABgAGgAbABsAGwAZABkAGQAZABcAFgAWABUAFgAWABYAFAARABAADwAOAA8ADgAM
AAsACQAIAAgABwAGAAUABAACAAEA/////////P/7//r/+v/8//r/+f/5//r/+v/6//r/
+P/3//f/9v/2//b/9v/2//b/9v/2//b/9//3//f/9//1//X/9f/1//X/9f/1//X/9f/1
//X/9f/3//f/9//4//b/9v/2//b/+P/4//j/+f/5//n/+f/5//n/+f/5//n/+f/6//r/
+v/4//j/+P/4//r/+v/6//r/+v/5//j/+P/6//r/+f/5//r/+//7//v/+P/3//f/9//4
//j/+P/4//j/+P/3//f/+v/5//f/+P/4//j/+P/4//b/9v/2//b/+P/6//r/+v/7//v/
/f/9//3//v/+//7/AAAAAAAAAAD///////8BAAEAAQABAAEAAwADAAQABQAFAAUABQAD
AAMAAwADAAIA//////////8BAAAA/f/7//v/+//6//n/9//3//b/9f/0//P/8//z//P/
8//x//H/8//z//P/8//z//L/8v/z//P/8//z//P/8//z//P/8//y//H/8P/v//H/8P/w
//L/8f/w//L/9v/+/w0AHQA3AFMAZQB3AIkAmQCrAMQA2ADWAL0AkQBgADMABwDc/77/
sv+q/6D/m/+d/6j/sf+8/8n/0v/Z/97/4//l/+j/7f/x//H/7//v//L/8v/z//P/8//z
//T/9P/2//b/9v/2//b/9v/1//T/8//0//T/9P/0//b/9v/2//b/+P/5//n/+v/4//j/
+P/4//r/+//7//v/+v/6//n/+P/6//r/+v/6//r/+v/7//v/+//8//z//P/9//3//f/9
//3//v////////////////8AAAAAAQABAAIAAwADAAMABwAHAAkACgAJAAoACwAMAA0A
DgAPABAADwAQABIAEwAVABYAGQAaAB0AHQAeAB4AHgAeAB4AHgAeAB8AHwAfAB8AHwAf
AB8AHwAeAB4AHQAcABwAHAAaABsAGgAZABgAFQAUABIAEQANAAwADAALAAoACQAIAAYA
BwAFAAUABQAGAAUABAAEAAQAAgABAAEA/v/+//7//v/+//3//f/8//7//v/+//7//P/8
//z//P/9//3//f/9//3//f/9//3/+//7//v/+//9//3//f/9//3//f/9//7/AAAAAAAA
AAD///7//f/9/////////////////////////wAAAAAAAAAAAAAAAAAAAAAAAAAAAAAC
AAEAAAAAAAAAAAD//////v////////8AAP////////7//v/+//7//v/+//3//f/+////
//////v/+v/8//z//P/8//7//v/+//7//P/+//7//v//////AQABAAMABAAEAAQABAAE
AAQABAAGAAcACAALAAkACQAJAAkABwAHAAgACQAJAAkACQAHAAUABQAFAAQABQAFAAUA
BQAFAAQAAQD//wAAAQABAAEA/f/9//z/+//6//n/+f/5//n/+f/3//f/9f/1//X/9f/3
//b/9v/3//f/9//3//f/9//3//f/9//3//f/9//3//f/9v/2//b/9f/0//T/+v8EAA8A
HwA5AFMAZQB1AIUAlwCrAMIA0ADMAK8AgwBWAC0AAQDa/8D/tv+w/6b/of+l/6z/tf/C
/83/1v/b/+L/5//p/+z/7f/v//H/8f/z//T/9P/1//X/9f/1//b/9v/4//j/+P/4//j/
+f/5//n/+f/6//r/+v/6//r/+v/6//r/+v/7//v//P/8//z//P/8//z//f/9//3//f/+
//7//v/8//z//P/8//7//v////////8AAAAAAAABAAEAAQABAAEAAgADAAMABQAFAAUA
BQAEAAQABQAFAAYABwAHAAcACwALAA0ADgANAA4ADwAQAA8AEAARABIAFQAWABgAGQAZ
ABoAHQAeAB8AHwAgACAAIAAgACAAIAAiACMAIwAjACMAIwAjACMAIQAgACAAHwAeAB4A
HgAcABsAGgAZABgAFwAWABQAEwARABAAEAAPAA4ADQAMAAoACwAJAAkACQAGAAUABAAE
AAQAAgABAAEAAgACAAIAAgAAAP/////+//7//v/+//7/AAAAAAAAAAD///////////3/
/f/9//3//f/9//3//f/9//3//f/9/////////wAAAAAAAAAAAAD+//7//v//////////
/////////////////wAAAAAAAAAAAAAAAAAAAAAAAAAAAAAAAP///v/+//7//v/9//3/
/v////////8AAP////////7//v/+//7//v/+//3//f/9//3//P/7/////v/8//z//P/8
//z/+v/6//r/+v/7//7///8AAAAA//8AAP//AQACAAIAAgAEAAQABAAEAAUABQAFAAcA
BwAHAAcABwAHAAcACAAJAAkACQAJAAcABwAHAAcABgADAAMAAwADAAMAAgD///3//f/9
//z/+//3//f/9v/1//X/9f/2//f/+P/5//j/+f/5//n/+f/5//f/9v/2//f/9f/1//X/
9f/2//f/+P/5//n/+f/5//n/9//2//b/9P/z//L/9P/4/wIADwAfADkAUwBnAHcAhQCV
AKsAxADUANAArwB/AFQALwAFANr/wv+8/7r/tP+r/63/sP+3/77/yf/U/9n/3v/j/+X/
6P/t/+3/7f/v//H/8v/y//P/8//z//P/9P/0//b/9v/2//b/9v/3//f/9//3//j/+P/4
//j/+P/4//j/+P/4//n/+f/6//r/+v/6//r/+v/7//v/+//5//r/+v/6//j/+P/4//j/
+P/4//n/+f/5//r/+v/6//v/+//7//v/+//8//3//f////////////7//v//////AAAB
AAEAAQABAAEAAwAEAAcACAAJAAoADQAOAA8AEAAPABAAEgATABEAEgAVABYAFwAXABgA
GAAaABoAGgAaABoAGwAbABsAHQAdAB0AHQAbABoAGgAZABoAGgAaABgAFQAUABMAEgAR
ABAADgANAAsACgAKAAkACAAHAAYABAABAP////////7//f/8//z//v/8//v/+//4//j/
+P/4//j/9//3//b/+P/4//j/+P/2//b/9v/2//X/9f/1//X/9f/1//X/9f/3//f/9//3
//X/9f/1//X/9//3//f/+P/4//j/+P/4//b/9v/2//f/9//3//f/9//3//f/9//3//f/
+P/4//j/+P/4//j/+P/2//b/9v/2//b/9f/0//T/9P/0//P/8//0//X/9f/1//T/8//z
//P/9P/0//T/9P/0//T/8//z//L/8//z//P/8//0//P/8v/y//L/8v/y//L/8v/y//L/
8P/y//L/8v/1//X/9//3//f/+P/4//j/+P/4//j/+P/5//n/+f/7//v/+//7//v/+//7
//z//f/9//3//f/7//n/+f/5//j/+f/5//n/+f/7//r/9//1//P/8//y//H/7//v/+7/
7f/q/+n/6f/p/+n/6f/n/+f/5//n/+f/5//p/+j/6P/p/+j/5//m/+X/5//n/+f/5//n
/+f/5//n/+f/6P/o/+j/5//k/+T/6P/y//v/CwAlAEUAXwBxAIEAkQClAL4A1gDcAMcA
lwBkADcACQDY/7T/pv+k/6D/mf+X/5z/o/+s/7f/wv/J/87/0//Z/9z/3//h/+P/4//l
/+b/5P/l/+X/5f/n/+j/6P/q/+r/6v/q/+r/6//r/+v/6//s/+z/7P/s/+z/7P/s/+z/
7P/t/+3/7v/u/+7/7v/u//D/8f/x//H/8f/y//L/8v/w//D/8P/w//D/8P/x//H/8f/y
//L/8v/z//P/8//z//P/9P/1//X/9//3//f/9//4//j/+f/5//r/+//7//v//f/9////
AAABAAIAAwAEAAUABgAHAAgACwAMAA4ADwARABIAFQAWABUAFQAWABYAGAAYABgAGAAY
ABkAGQAZABkAGQAZABkAGQAYABgAFwAYABgAGAAWABUAFAATABIAEQAQAA4ADQALAAoA
CgAJAAgABwAGAAQAAQD///////8AAP///v/+//7//P/7//v/+v/6//r/+v/6//n/+f/4
//r/+v/6//r/+v/6//r/+v/3//f/9//3//X/9f/1//X/9v/3//j/+f/3//f/9//3//f/
9//3//j/+v/6//r/+v/6//r/+v/7//v/+//7//v/+f/5//n/+f/7//z//P/8//r/+v/6
//r//P/8//z//P/8//v/+v/6//r/+v/5//n/+v/7//v/+//6//n/+f/5//r/+v/6//r/
+v/6//n/+f/6//v/+//7//n/+P/3//f/+v/8//r/+P/4//j/+P/4//j/+P/4//j/+P/6
//r/+v/7//v//f/9//v//P/8//z//v/+//7//v8BAAEAAQADAAUABQAFAAUAAwADAAQA
BQAFAAUABQADAAUABQAFAAQAAQABAAEAAQADAAIA///9//3//f/8//v/+f/5//j/9//2
//X/9f/1//X/9f/z//P/8//z//P/8//z//L/8v/z//P/8//z//P/9f/1//X/9f/z//P/
8//z//P/8v/0//T/8//y//L/8v/8/wsAGwAzAE8AZQB1AIUAlQCpAMIA1gDaAMcAmwBq
AD8AFQDo/8b/tP+u/6b/nf+h/6j/sf+8/8f/0v/Z/97/4//n/+r/7f/t/+3/7//x//L/
8v/z//P/8//1//b/9v/4//f/9v/1//T/9//3//f/9//2//b/9v/2//f/+P/5//r/+P/5
//n/+v/6//r/+v/6//j/+f/5//n/+//8//z//P/8//z//P/8//7//v///////f/+//7/
/v//////////////AAABAAEAAQABAAEAAQACAAIAAwADAAYABwAHAAcACAAHAAgACAAL
AAwADQAOAA8AEAARABIAEQASABQAFQAVABYAGQAaABwAHQAfACAAIAAgACAAIAAgACEA
IQAhACEAIQAhACEAIwAiACIAIQAeAB4AHgAcABsAGgAZABgAGQAYABYAFQARABAAEAAP
AA4ADQAMAAoACwAJAAkACQAGAAUABAAEAAYABAADAAMAAAAAAAAAAAAAAP/////+/wAA
AAAAAAAA/v/+//7//v/9//3//f/9/////////////f/9//3//f/9//3//f/9//3//f/9
//7//v/+//7//v/+//7//v//////////////AQABAAEAAQD//wAAAAAAAAAAAAAAAAAA
AAAAAAAAAAACAAEAAAAAAAAAAAD//////v////////8AAP////////7//v/+//7//v/+
//3//f/+/////////////v/9//3//v/+//7//v/+//7//v/+//7//v8AAAAAAAABAAEA
AwADAAMABAAEAAQABgAGAAYABgAHAAcABwAJAAkACQAJAAkACQAJAAoACwAJAAkACQAH
AAcABwAHAAYABwAHAAcABwAHAAYAAwABAAEAAQAAAP//+//7//r/+f/4//f/9//3//n/
+f/3//f/+f/5//n/+f/3//b/9v/3//f/9//3//f/9//3//f/9//3//f/9//3//f/9P/0
//b/9//2//b/+v8CAA0AGwA1AE8AYwBzAIEAkQCjALwAzgDQALsAjwBgADkAEQDm/8b/
uP+0/6z/o/+j/6r/s/+8/8n/1P/b/97/5f/p/+r/6//t/+//7//x//T/8v/z//P/8//1
//b/9v/4//b/9v/2//b/9//3//f/9//6//r/+v/6//j/+P/4//j/+v/7//v//P/6//r/
+v/6//r/+//7//v/+//8//z//P/+//7//v/+//7//v////////8AAAAAAAD/////////
/wEAAgADAAMAAwADAAMAAwACAAIAAwADAAQABQAFAAUACQAJAAsADAANAA4ADwAQAA8A
EAARABIAFQAWABgAGQAXABgAGwAcAB0AHQAeAB4AIAAgACAAIAAgACEAIQAhACEAIQAh
ACEAIQAgACAAHwAcABwAHAAaABsAGgAZABgAFwAWABQAEwAPAA4ADgANAA4ADQAMAAoA
CQAHAAcABwAGAAUABAAEAAQAAgABAAEAAAAAAAAAAAAAAP/////+//7//v/+//7//v/+
//7//v/9//3//f/9//3//f/9//3//f/9//3//f/9//3//f/9/////////wAA/v/+//7/
/v8AAAAAAAABAP///////////////////////wAAAAAAAP7//v/+//7//v/+//7//v8A
AP///v/+/wAAAAD//////v/////////+//3//f/9//z//P/8//z//P/8//v/+//8//3/
/f/9//3//P/7//z/+v/6//r/+v/8//z//P/8//z//v/+//7//f/9/////////wAAAAAA
AAIAAgACAAIABQAFAAUABwAHAAcABwAHAAUABQAGAAcABwAHAAcABQAFAAUABQAEAAMA
AwADAAMAAwACAP///f/9//3//P/7//f/9//2//X/9P/z//P/8//1//X/8//z//P/8//z
//P/8f/w//D/8f/z//P/8//z//H/8f/x//H/8f/x//H/8f/z//L/7v/u/+//8v/y//b/
/v8JABUAKwBHAF0AbwB/AI8AowC8AM4AzgCxAIEAVAAvAAkA4P/C/7r/uP+y/6f/o/+o
/6//uP/D/9D/1//c/+H/4//m/+f/6f/r/+v/7f/u/+z/7f/t/+3/7f/u/+7/8P/y//L/
8v/y//P/8//z//P/8v/y//L/8v/w//D/8P/w//L/8//z//T/9P/0//T/9P/y//P/8//z
//X/9v/2//b/9v/2//b/9v/0//T/9f/1//X/9v/2//b/9f/1//X/9f/1//b/9//3//f/
9//3//f/+v/6//v/+//+//////////////8BAAIAAQACAAMABAADAAQABQAGAAkACgAM
AA0ADQAOABEAEgATABMAFAAUABYAFgAWABYAFgAXABcAFwAZABkAGQAZABcAFgAWABUA
EgASABIAEAAPAA4ADQAMAA0ADAAKAAkABwAGAAYABQACAAEAAAD+//3/+//7//v/+v/5
//j/+P/4//b/9f/1//L/8v/y//L/9P/z//P/8v/w//D/8P/w//L/8v/y//L/7//v/+//
7//x//H/8f/x//H/8f/x//H/8f/x//H/8f/x//H/8f/y//D/8P/w//D/8P/w//D/8f/x
//H/8f/x//H/8f/x//H/8f/y//L/8v/w//D/8P/w//L/8v/y//L/8v/x//D/8P/w//D/
7//v/+7/7//v/+//8P/v/+//7//v/+7/7f/s/+7/7v/t/+3/7P/t/+3/7f/v//D/7//u
/+z/7P/s/+z/6v/q/+r/6v/q/+z/7P/s/+3/7f/v/+//7//w//D/8P/y//L/8v/y//X/
9f/1//f/9f/1//X/9f/1//X/9v/3//n/+f/5//f/9f/1//X/9P/z//P/8//z//X/9P/x
/+//7f/t/+z/6//p/+n/6P/n/+b/5f/l/+X/5//n/+X/5f/j/+P/4//j/+H/4P/g/+H/
4//j/+P/4//j/+P/4//j/+P/4//j/+P/4//i/+L/4v/h/+D/4P/i/+r/9f8DABkANQBR
AGUAdwCJAJkAsgDMANoAzQChAGwAPwAVAOb/vP+o/6T/oP+Z/5P/lv+f/6j/sf+4/8H/
yv/P/9X/2v/d/9//4f/j/+P/5v/m/+f/5//n/+b/5v/l/+b/6P/o/+j/6P/n/+f/5//n
/+r/6v/q/+r/7P/s/+z/7P/q/+v/6//s/+z/7P/s/+z/7P/t/+3/7f/t/+7/7v/u/+7/
7v/u/+7/8P/w//H/8f/x//L/8v/y//H/8f/x//H/8f/y//P/8//1//X/9f/1//b/9v/3
//f/9v/3//f/9//5//n/+//8//v//P/9//7/AQACAAMABAAFAAYACAAJAAsADAAPABAA
EQARABIAEgAUABQAFAAUABYAFwAXABcAFgAVABQAEwAVABQAFAATABIAEgASABAADwAO
AA0ADAALAAoACAAHAAcABgAGAAUABAADAAIAAAD9//v/+//7//r/+f/4//j/+P/2//X/
9f/2//b/9v/2//T/8//z//L/8v/y//L/8v/y//L/8v/y//P/8//z//P/8f/x//H/8f/z
//P/8//z//H/8f/x//H/8//z//P/9P/0//T/9P/0//L/8v/y//P/8//z//P/8//1//X/
9f/1//P/9P/0//T/9v/2//b/9v/0//T/9P/0//b/9f/0//T/9v/2//X/9f/0//X/9f/1
//X/9f/2//f/+P/4//j/+P/6//r/+f/5//n/+f/4//f/+f/4//f/9//4//j/9v/2//j/
9v/2//b/9v/2//b/9v/2//b/+P/4//j/+f/5//v/+//7//z//P/8//7//v/+//7/////
////AQABAAEAAQABAAEAAQACAAMAAQABAAEA///////////+////////////AQAAAP3/
+//7//v/+v/5//f/9//2//X/9P/z//P/8//x//H/7//v/+//7//v/+//7//u/+7/7//v
/+//7//v/+3/7f/t/+3/7//v/+//7//v/+7/8P/w/+//7v/s/+7/9P8BAA0AIwA/AFkA
awB9AI0AnQC2AM4A2gDPAKkAdgBHAB0A8P/K/7L/qv+g/5f/l/+g/6n/sv+9/8r/0f/Y
/93/4f/i/+P/5//n/+n/6//u/+7/7//v/+//7//w//D/8v/w//D/8P/w//H/8f/x//H/
8v/y//L/8v/0//T/9P/0//T/9f/1//b/9P/0//T/9P/0//X/9f/1//X/9v/2//b/+P/4
//j/+P/4//j/+f/5//f/+P/4//j/9//3//f/9//5//r/+//7//v/+//7//v//P/8//3/
/f/+//////////////8BAAIAAwAEAAUABgAJAAoACwAMAAsADAAOAA8ADwAQABMAFAAW
ABcAGQAaABwAHAAcABwAGgAbABsAGwAdAB0AHQAdAB0AHAAcABsAGgAaABoAGAAXABYA
FQAUABMAEgAQAA8ACwAKAAoACQAIAAcABgAEAAUAAwADAAMAAAD///7//v/+//z/+//7
//r/+v/6//r//P/7//v/+v/4//j/+P/4//j/+P/4//j/9//3//f/9//5//n/+f/5//n/
+f/5//n/9//3//f/9//3//f/9//4//j/+P/4//j/+P/4//j/+f/7//v/+//7//n/+f/5
//n/+f/6//r/+v/6//r/+v/6//r/+v/6//r/+v/5//j/+P/5//r/+v/7//z//f/9//3/
+v/5//n/+f/8//z//P/8//z//P/7//v//P/9//3//f////7//f/9//7//v/+//7//v/+
//7//v/+//7//v/+//7//v8AAAAAAAABAAEAAwADAAMABAAEAAQABgAGAAYABgAJAAkA
CQALAAkACQAJAAkACwALAAwADQANAA0ADQALAAsACwALAAoACQAJAAkACQAHAAYAAwAB
AAMAAwACAAEA//////7//f/+//3//f/9//v/+//5//n/+f/5//n/+f/5//j/+P/5//n/
+f/5//n/+//7//v/+//7//v/+//7//v/+P/2//j/9//2//j//P8GABMAJQA9AFcAawB7
AI0AnwCzAMgA2ADUALcAhwBaADMACQDg/8b/vP+2/67/p/+p/7D/t//C/8//2P/f/+T/
6f/t//D/8f/1//f/9//5//j/+P/5//n/+f/5//r/+v/8//r/+v/6//r/+//7//v/+//8
//z//P/8//z//P/8//z//v//////AAD+//7//v/+//7//////////f/+//7//v8AAAAA
AAAAAAAAAAABAAEAAwAEAAQABAADAAMAAwADAAMABAAFAAUABQAFAAUABQAIAAgACQAJ
AAwADQANAA0ADgANAA4ADgAPABAAEQASABMAFAAVABYAFwAYABoAGwAbABwAHwAgACEA
IQAiACIAJAAkACQAJAAkACUAJQAlACUAJQAlACUAJQAkACQAIwAiACIAIgAgAB8AHgAd
ABwAGwAaABgAFwAWABYAFwAXABQAEwASABAAEQAPAA8ADwAOAA0ADAAMAAoACAAHAAcA
CAAIAAgACAAIAAcABwAGAAYABgAGAAYABgAGAAYABgAHAAcABwAHAAUABQAFAAUABQAF
AAUABQAFAAUABQAFAAMAAwADAAQABgAGAAYABgAIAAgACAAJAAcABwAHAAcABwAHAAcA
BwAJAAoACgAKAAgACAAIAAgABgAGAAYABgAIAAcABgAGAAYABgAFAAUABAAFAAUABQAG
AAUABQAFAAYABgAGAAYACAAIAAcABwAIAAkACQAJAAkABgAFAAQABgAGAAYABgAGAAYA
BgAGAAgACgAKAAoACQAJAAsACwALAAwADAAMABAAEAAQABAAEQARABEAEwATABMAEwAT
ABMAEwAUABUAEwATABMAEQATABMAEwASABEAEQARABEAEQAQAA0ACwAJAAkACAAHAAUA
BQAEAAMABAADAAMAAwADAAMAAQABAAEAAQABAAEAAQAAAAAAAQD/////////////////
////AQABAAEAAQD//wAAAAD+//3//v/+/wQAEAAbACsAQwBbAG0AfQCNAJ0AsQDMANoA
1ACzAIMAWAAzAAsA5P/K/8D/vP+0/63/sf+6/7//yP/V/+L/5//q/+3/8f/0//X/+f/7
//v//f/8//z//f/9//3///8AAAAAAgAAAAAAAAAAAAMAAwADAAMABAAEAAQABAACAAIA
AgACAAIAAwADAAQABgAGAAYABgAEAAUABQAFAAUABgAGAAYABgAGAAYABgAGAAYABwAH
AAcACAAIAAgACQAJAAkACQAHAAgACQAJAAsACwALAAsADAAMAA0ADQAQABEAEQARABEA
EQATABQAEwAUABUAFgAYABoAHAAeAB0AHgAgACEAIQAiACUAJgAnACcAKAAoACoAKgAq
ACoAKAApACkAKQApACkAKQApACoAKgArACsAKQAoACcAJAAjACIAIQAgAB0AHAAaABkA
GQAYABgAFwAWABUAFAASABEADwAPAA8ADgANAAwADAAMAAoACQAJAAgACAAIAAgACAAH
AAcABgAGAAYABgAGAAgACAAIAAgABgAFAAQAAwADAAMAAwADAAMAAwADAAMAAwADAAMA
AwADAAMAAwAEAAQABAAEAAQABgAGAAYABwAFAAUABQAFAAUABQAFAAUABwAIAAgACAAG
AAYABgAGAAYABgAGAAYACAAHAAYABgAEAAQAAwADAAQABQAFAAUABgAFAAUABQAEAAQA
BAAEAAQABAADAAMAAwADAAIAAQABAAIAAgACAAIAAgACAAIAAgACAAIABAAEAAQABQAF
AAcABwAFAAYABgAGAAgACAAIAAgACQAJAAkACwALAAsACwALAAkACQAKAAsADQANAA0A
CwALAAsACwAKAAkACQAJAAkACQAIAAUAAwADAAMAAgABAP3//f/8//v//P/7//v/+//7
//v/+f/5//f/9//3//f/+f/4//j/+f/3//f/9//3//f/9//3//f/9//3//f/9//3//b/
9v/2//X/9P/0//j/AgANABsAMQBRAGkAewCLAJsArwDIANoA3ADBAI8AXgA5AA8A4v/C
/7r/vP+4/6v/q/+w/7P/vP/F/9L/2//e/+P/5//q/+3/7//v//H/8//y//D/8f/x//H/
8f/y//L/9P/0//T/9P/0//f/9//3//f/9v/2//b/9v/4//j/+P/4//b/9//3//j/+v/6
//r/+v/6//v/+//7//n/+v/6//r/+v/6//r/+v/6//r/+//7//n/+v/6//r/+//7//v/
+//9//7/////////////////AgACAAMAAwACAAMAAwADAAMAAwAFAAYABwAIAAkACgAN
AA4ADwAQABMAFAAWABcAGQAaAB0AHgAeAB0AHQAcABwAHAAcABwAHgAfAB8AHwAfAB8A
HwAfAB8AHgAeAB0AHAAcABwAGgAXABYAFQAUABUAFAASABEADwAOAA4ADQAMAAsACgAI
AAUAAwADAAMAAgABAAAAAAAAAP7//f/9//z//P/8//z//P/7//v/+v/6//r/+v/6//z/
/P/8//z/+f/5//n/+f/5//n/+f/5//n/+f/5//n/+f/5//n/+f/7//v/+//8//7//v/+
//7//P/8//z//f/9//3//f/9//3//f/9//3//f/+//7//v/+//7//v/+//7//v/+//7/
/P/7/w==
         </WaveFormData>
      </LeadData>
      <LeadData>
         <LeadByteCountTotal>10000</LeadByteCountTotal>
         <LeadTimeOffset>0</LeadTimeOffset>
         <LeadSampleCountTotal>5000</LeadSampleCountTotal>
         <LeadAmplitudeUnitsPerBit>4.88</LeadAmplitudeUnitsPerBit>
         <LeadAmplitudeUnits>��V</LeadAmplitudeUnits>
         <LeadHighLimit>2147483647</LeadHighLimit>
         <LeadLowLimit>268435456</LeadLowLimit>
         <LeadID>V5</LeadID>
         <LeadOffsetFirstSample>0</LeadOffsetFirstSample>
         <FirstSampleBaseline>0</FirstSampleBaseline>
         <LeadSampleSize>2</LeadSampleSize>
         <LeadOff>FALSE</LeadOff>
         <BaselineSway>FALSE</BaselineSway>
         <ExcessiveACNoise>FALSE</ExcessiveACNoise>
         <MuscleNoise>FALSE</MuscleNoise>
         <LeadDataCRC32>1389012339</LeadDataCRC32>
         <WaveFormData>
IgAiACIAIgAfAB4AHQAcABkAGAAXABYAEwASABEAEAANAAwACwAKAAcABgAFAAQAAwAC
AAEAAAD+//7//v/+//7//v/+//7//P/6//j/9v/4//j/+P/4//j/+P/4//j/9v/2//b/
9v/2//b/9v/2//b/9v/2//b/+P/4//j/+P/4//j/+P/4//b/9v/2//b/+P/4//j/+P/4
//j/+P/4//b/9v/2//b/9//4//n/+v/6//r/+v/6//j/+P/4//j/9v/2//b/9v/2//b/
9v/2//T/9P/0//T/9v/2//b/9v/0//T/9P/0//T/9P/0//T/9P/0//T/9P/0//T/9P/0
//T/9f/1//X/9v/2//b/9//2//b/9v/3//f/+P/4//j/+P/5//n/+f/6//r//P/8//z/
/P/8//z/+v/9//3//f/9//3//P/8//7//v/+//7//P/8//3//f/7//r/+f/4//n/+P/2
//X/8//x//D/8P/v/+//7//v/+3/6//r/+v/6//r/+v/6//r/+v/6//r/+v/6//r/+v/
6//r/+v/6//r/+v/6//p/+n/6//r/+r/5f/j/+X/6v/x//r/CgAfAC8APQBOAF4AdQCP
AKgAtgCtAI4AbgBOACkABQDt/+L/2//W/87/y//N/9H/1P/Y/9z/4P/j/+b/6P/m/+b/
5//p/+r/6P/o/+r/6//r/+v/6f/q/+v/6//s/+3/7v/v/+//7//v/+//7v/u/+7/7v/u
/+7/7v/u//D/8P/w//H/8f/x//H/8f/y//L/8v/y//L/8v/z//P/8//z//P/9P/2//b/
9v/2//b/9v/3//f/9f/1//b/9v/2//b/9//4//r/+v/7//v//f/9//7//v/+//7//v/+
////AQABAAEABQAHAAcACAAKAAsADAANAAwADgAPABAAEwAUABcAGAAZABoAGwAcAB0A
HgAeAB4AHwAgACAAIAAgACEAIQAhACEAIQAgAB4AHgAdABwAGwAZABcAFQAUABMAEQAQ
AA4ADAAKAAkABwAEAAQAAgABAP/////+//3//P/7//r/+f/5//j/9//3//n/+P/4//n/
9//2//b/9v/2//X/9f/1//X/9f/1//X/9f/1//X/9f/1//X/9f/1//b/9v/2//b/9P/0
//T/9P/2//f/9//3//X/9f/1//X/+P/4//j/+P/4//j/+P/4//j/+P/4//j/+P/5//n/
+f/3//f/9//3//n/+f/5//n/+f/4//f/9//5//n/+f/5//n/+f/5//j/9v/2//b/9v/4
//j/+P/4//b/9v/2//b/+P/4//j/+P/4//j/+P/4//b/9v/3//f/+f/6//r/+v/7//z/
/P/8//v/+//8//z//v/+///////9//7//v8AAAAAAAAAAAAAAAAAAAMAAwAFAAUABQAE
AAIAAgACAAIAAAD+//7///8BAP///v/9//7//f/8//r/+f/5//f/9v/0//P/8//z//P/
8//x//H/8//z//P/8//z//P/8//z//P/8//z//P/8//z//P/8//y//H/8P/v//H/7//v
//H/7v/t/+3/7f/0//3/BgAUACUAMwBBAFIAYABzAIkAoACsAKMAiABqAEoAKwANAPn/
7v/l/97/2P/T/9P/1//c/97/5P/o/+v/7P/u/+7/8P/z//P/8v/w//L/8v/z//P/8//z
//T/9f/1//X/9f/1//X/8//z//P/8//0//T/9P/0//T/9P/0//T/9v/2//b/9//1//X/
9f/1//j/+P/4//j/9v/2//f/9//5//n/+f/6//r/+v/6//r/+P/4//n/+f/7//v//P/8
//r/+v/7//z//P/8//3//f//////AAAAAAAAAAAAAAAAAwAFAAUABQAFAAcABwAIAAoA
CwAMAA0ADgAQABEAEgAVABYAGQAaABsAHAAdAB4AHwAgACAAIAAhACIAIgAiACAAIQAh
ACEAIQAhACAAHgAgAB8AHgAdABsAGQAXABYAFQATABIAEAAMAAoACQAHAAYABgAEAAMA
AQABAAAA//8AAP///v/9//3//P/7//v/+f/4//j/+f/5//j/+P/4//r/+f/5//n/+f/5
//n/+f/5//n/+f/5//n/+f/5//n/9v/2//b/9v/4//j/+P/4//j/+f/5//n/+v/7//z/
/f/7//r/+f/4//r/+v/6//r/+v/6//r/+v/6//v/+//7//v/+//7//v/+//7//v/+//7
//r/+f/5//v/+//7//v/+f/5//n/+P/6//r/+v/6//j/+P/4//j/+P/4//j/+P/4//j/
+P/4//j/9v/2//b/9v/2//j/+P/5//n/9//4//j/+P/5//r/+v/6//3//f/+//7//P/8
//3//f///wAAAAACAAIAAgACAAIAAgACAAUABQAFAAUABQAEAAMAAgABAAAAAgAAAAAA
AQADAAEAAAD//wAA///+//z/+f/5//f/9v/2//X/9f/1//X/9f/z//P/8//z//P/8//z
//P/8//z//P/8//z//P/8//z//P/8//1//X/9f/1//P/8//x//H/8P/v/+3/7//2//3/
BgAWACUANQBBAFAAYAB1AIsAnACiAJcAfgBgAEQAJQALAPf/7P/n/97/2P/V/9X/2f/e
/+L/5v/q/+v/7v/w//D/8P/x//P/8v/y//T/9P/1//X/9f/z//T/9f/1//f/9//3//f/
9//3//f/9//2//b/9v/2//b/9v/2//b/+P/4//j/+f/5//n/+f/5//r/+v/6//r/+P/4
//n/+f/5//n/+f/6//z//P/8//z//P/8//3//f/7//v//P/8//7//v///wAA/v/+////
//8BAAEAAgACAAQABAAEAAQABwAJAAkACQAJAAsACwAMAAwADQAOAA8AEgAUABUAFgAX
ABgAGwAcABsAHAAdAB4AHwAgACAAIAAhACIAIgAiACQAJQAlACUAIwAjACIAIAAgAB8A
HgAdABsAGQAXABYAFQATABIAEAAQAA4ADQALAAgACAAGAAUABQAFAAQAAwACAAEAAAD/
/////v/9//3//f/8//z//f/9//z//P/8//z/+//7//v/+//7//v/+//7//v/+//7//v/
+//7//v/+v/6//r/+v/6//r/+v/6//r/+//7//v/+//7//v/+//8//z//P/8//r/+v/6
//r//P/8//z//P/+//////////3//f/9//3//f/9//3//f/9//z/+//7//v/+//7//v/
/f/9//3//P/8//z//P/8//z//P/8//z//P/8//z//P/7//r/+f/4//z//P/6//j/+P/4
//j/+P/4//n/+f/7//z//P/8//v//P/8//z//f/9//7//v8AAAAAAQABAP//AAAAAAIA
BAAEAAQABAAEAAQABwAHAAUABQAFAAQABAAEAAQABAAEAAIAAgADAAUAAwACAAEA/v/9
//z/+v/3//f/9f/0//T/8//z//P/9P/1//T/9f/1//X/9f/1//P/8//z//P/8//z//P/
8//1//X/9f/1//f/9//3//f/9f/z//P/8f/u/+v/6//v//b//f8GABYAJwA3AEEATABe
AHUAjQCgAKYAmQB6AF4ARAAlAAcA9f/u/+v/5P/c/9n/2f/Z/9r/4P/k/+j/6//u/+7/
8v/0//P/8f/y//L/8v/y//P/8//z//P/9P/1//X/9f/1//X/9f/3//f/9//3//b/9v/2
//b/+P/4//j/+P/4//j/+P/5//n/+f/5//n/+v/6//r/+v/6//r/+//7//n/+f/5//r/
+P/4//j/+P/5//r//P/9//3//f/+//7//P/8//3//v8AAAAAAQABAP////8AAAAAAgAC
AAIAAgADAAUABQAFAAkACwALAAwADgAPABAAEQAQABIAEwAUABUAFgAZABoAGwAcAB0A
HgAfACAAIAAgACEAIgAiACIAJAAlACUAJQAkACMAIQAeACAAHwAeAB0AGwAZABcAFgAT
ABEAEAAOAA4ADAALAAkACAAIAAYABQABAAEAAAD///7//f/8//v//f/8//v/+//6//j/
9//3//f/9v/2//b/+P/3//f/9//1//X/9f/1//X/9f/1//X/9//3//f/9//4//j/+P/4
//b/9v/2//b/9v/3//f/9//3//f/9//3//b/9v/2//b/9v/2//b/9v/2//b/9v/2//b/
9//3//f/+f/5//n/+f/5//n/+f/5//n/+P/3//f/9f/1//X/9f/3//f/9//2//b/9v/2
//b/9v/2//b/9v/2//b/9v/2//T/9P/0//T/9v/2//X/9v/0//T/9P/0//T/9P/1//X/
8//0//T/9P/3//j/+P/4//f/9//4//j/+P/4//n/+f/3//j/+P/6//z//P/8//z//P/8
///////////////+//z//P/8//z//v/8//z//f/9//v/+v/5//j/9//2//T/9f/1//P/
8v/w/+//7//v/+3/7f/r/+v/7f/t/+3/7f/t/+3/7f/t/+v/6//r/+v/6//r/+v/6//r
/+v/6//r/+3/7f/v/+3/6v/n/+P/4//o/+//+v8KAB8ALwA9AEwAXABxAIsApACyAK8A
kgBuAE4AKwAHAO//4v/f/9r/0v/N/8//0f/S/9j/3P/g/+P/5P/m/+r/6v/r/+3/7P/u
/+z/7P/t/+3/7f/t/+7/7//v/+//7//v/+//8f/x//H/8f/y//L/8v/y//D/8P/w//D/
8P/w//D/8f/x//H/8f/x//T/9P/0//T/9P/0//X/9f/z//P/8//0//b/9v/2//b/9v/2
//f/9//3//f/+P/4//j/+P/5//r/+P/4//n/+f/7//v//P/8//z//P/8//z///8BAAEA
AQADAAUABQAGAAgACQAKAAsADgAQABEAEgAVABYAGQAaABkAGgAbABwAHQAeAB4AHgAf
ACAAIAAgACIAIwAjACMAIwAjACIAIAAgAB8AHgAdAB0AGwAZABgAFQATABIAEAAOAAwA
CwAJAAoACgAIAAcABAADAAEA//8AAP///v/9//v/+v/5//n/+f/4//j/+f/5//j/+P/4
//r/+f/5//n/+f/5//n/+f/3//f/9//3//X/9f/1//X/9f/2//f/+P/2//b/9v/2//b/
9//3//f/+f/5//n/+f/6//r/+v/6//r/+v/6//r/+P/4//j/+P/6//v/+//7//n/+f/5
//n/+//7//v/+//9//z/+//7//n/+f/5//n/+//7//v/+v/6//r/+v/6//r/+v/6//r/
+v/6//r/+v/6//r/+v/6//j/+P/3//f/9//5//f/9v/2//b/9v/2//b/9v/3//f/9//4
//j/+P/7//z//P/8//v/+//8//z//v/+/////////wAAAAACAAQABAAEAAQAAgACAAUA
BQADAAMAAwACAAQABAAEAAQAAgAAAAAAAQADAAEAAAD///7//f/8//r/+//7//n/+P/2
//X/9f/1//X/9f/z//P/9f/1//X/9f/z//P/8//z//P/8//z//P/9f/1//X/9f/z//P/
8//z//P/8//z//P/8P/v/+3/6//y//3/BgAUACUANQBBAE4AXgBzAIsAngCsAKkAjgBu
AFIANwAXAP//8P/p/+D/2P/V/9f/2f/c/+D/5v/o/+n/7P/w//D/8P/x//H/8v/y//T/
8v/z//P/8//z//T/9f/1//P/8//z//P/9P/1//b/9//2//b/9v/2//j/+P/4//j/+P/4
//j/+f/5//n/+f/5//j/+P/4//j/+P/4//n/+f/5//n/+f/6//z//P/8//z/+v/6//v/
+//7//v//P/8//z//P/9//7//v/+////////////AAAAAAQABAAEAAQAAwAFAAUABQAJ
AAsACwAMAA4ADwAQABEAEAASABMAFAAVABYAGQAaABsAHAAdAB4AHwAgACAAIAAhACIA
IgAiACIAIwAjACMAJQAlACQAIgAiACEAIAAfAB0AGwAZABgAFwAVABQAEgAQAA4ADQAL
AAgACAAGAAUABQAFAAQAAwAAAP///v/9//7//v/+/////f/8//z//f/9//z//P/8//z/
+//7//v/+//7//v/+//5//n/+f/5//v/+//7//v/+P/4//j/+P/6//r/+v/6//r/+//7
//v/+//7//v/+//6//r/+v/6//r/+v/6//r/+//8//3//v/9//3//P/7//3//f/9//3/
/f/9//3//f/9//z/+//7//v/+//7//v/+f/5//n/+P/5//r/+//8//r/+v/6//r/+v/6
//r/+v/6//r/+v/6//r/+P/5//n/+v/4//j/+P/4//j/+P/5//n/+//8//z//P/9//7/
/v/+//////8AAAAAAgACAAMAAwABAAIAAgAEAAQABAAEAAQABAAEAAcABwAHAAcABwAG
AAYABgAGAAYABgAEAAQABQADAAEAAAD//wAA///+//z/+f/5//f/9v/2//X/9f/1//f/
9//1//X/9f/1//X/9f/z//P/8//z//P/8//z//P/8//z//P/8//z//P/8//z//P/8f/z
//P/9P/x/+//7//0//v/BAAUACUAMwA/AEwAWgBtAIMAmACkAJ0AhABmAEwAMQATAP3/
8P/r/+T/3P/X/9X/1//a/+D/5v/o/+n/7P/u/+7/8P/x//H/8v/0//T/8v/z//P/8//z
//T/9f/1//X/9f/1//X/9f/1//X/9f/2//b/9v/2//b/9v/2//b/9v/2//b/9//3//f/
9//3//j/+P/4//j/+P/4//n/+f/5//n/+f/6//r/+v/6//r/+v/6//v/+//7//v//P/8
//7//v///wAAAAAAAAEAAQD/////AAAAAAIAAgACAAIABQAHAAcABwAJAAsACwAMAA0A
DQANAA0ADwASABQAFgAVABYAGQAaABsAHAAdAB4AHwAgACAAIAAfACAAIAAgACIAIwAj
ACMAIwAjACIAIAAeAB0AHAAbABsAGQAXABYAFQATABIAEAAOAAwACwAJAAgACAAGAAUA
BQAFAAQAAwAAAP///v/9//3//P/7//v//f/8//z//f/9//z//P/8//z/+//7//v/+f/5
//n/+f/7//v/+//7//n/+f/5//n/+P/4//j/+P/6//r/+v/6//r/+//7//v/+f/5//n/
+f/6//r/+v/6//r/+v/6//r/+v/6//r/+v/6//v/+//7//r/+f/4//f/+f/5//n/+f/7
//r/+f/5//v/+//7//v/+f/5//n/+P/4//j/+P/4//r/+v/6//r/+P/4//j/+P/6//r/
+v/6//r/+P/5//j/+P/4//j/+P/4//j/+f/5//v//P/8//z/+//8//z//P/9//3//v/+
//z//P/9//3//v8AAAEABAAGAAYABgAGAAQABAAHAAcABwAHAAcABgAGAAYABgAGAAQA
AgACAAMAAQD///7//f/+//3//P/6//f/9//1//T/9v/1//X/9f/1//X/8//z//P/8//z
//P/8f/x//H/8f/z//P/8//z//P/8//z//P/8//z//P/8//z//P/7//t//D/7//t/+//
9P/7/wIAEAAhAC8APQBMAFoAbQCFAJoApACZAHwAXgBGACsACwD3//D/6//k/9r/1f/T
/9X/2v/e/+T/6P/p/+z/7P/u/+7/7//x//D/8P/w/+7/7//v/+//7//w//H/8f/z//P/
8//z//P/8//z//P/9P/0//T/9P/0//T/9P/0//T/9P/0//X/9f/1//X/9f/2//b/9v/2
//b/9v/3//f/9//3//f/+P/2//b/9v/2//b/9v/3//f/9//3//j/+P/4//j/+f/6//j/
+P/5//n/+v/7//3//v8AAAAAAAAAAAEAAwADAAMAAwAFAAUABgAGAAcACAAJAAoADAAN
AA4AEQASABUAFgAXABgAGQAaABsAHAAcABwAHQAeAB4AHgAeAB8AHwAfAB8AHwAeABwA
GgAZABgAFwAXABUAEwASABMAEQAQAA4ADAAKAAkABwAFAAQAAQD///3//f/8//v/+v/5
//j/9//5//j/9//3//X/9P/0//X/9f/0//T/9P/0//P/8//z//P/8//z//P/8f/x//H/
8f/y//P/9P/1//T/9P/0//T/9P/0//T/9P/y//P/8//z//P/8//z//P/9P/0//T/9P/y
//L/8v/y//T/9P/0//T/9P/1//X/9f/z//P/8//z//X/9f/1//X/9f/0//P/8//x//H/
8f/x//P/8//z//L/8v/y//L/8v/w//D/8P/w//L/8v/y//L/8P/w//D/8P/y//L/8f/y
//L/8v/y//L/8f/w//D/7//x//L/8v/y//H/8v/y//L/8//z//T/9P/0//T/9f/1//X/
9v/2//j/+P/4//j/+P/2//b/+f/5//v/+//7//r/+P/4//j/+P/6//j/+P/5//n/9//2
//X/9P/z//L/8P/v/+//7f/s/+z/6//r/+v/6//r/+n/6f/p/+n/6f/p/+n/6f/p/+n/
5//n/+f/5//p/+n/6f/p/+n/6f/p/+n/6f/n/+f/5//m/+H/4f/h/+T/6//0/wIAFQAn
ADUAQgBUAGkAgQCaAKwArwCYAHYAVgA3ABUA9//m/9//2v/U/83/y//N/9D/0v/W/9z/
4f/k/+b/6P/q/+v/6//q/+z/7P/s/+3/7f/t/+v/7P/t/+3/7f/t/+3/7f/v/+//7//v
//D/8P/w//D/8v/y//L/8v/y//L/8v/z//H/8f/x//H/8v/y//L/8v/y//L/8//z//P/
8//z//T/9P/0//T/9P/0//T/9f/1//X/9f/2//b/+P/4//n/+v/6//r/+//7//v/+//8
//z//v/+//7//v///wEAAQABAAEAAwADAAQACAAJAAoACwAMAA4ADwAQABMAFAAXABgA
GQAaABsAHAAbABwAHAAcAB8AIAAgACAAHwAfAB4AHQAeAB8AHwAeABwAGwAaABkAGQAX
ABUAFAARAA8ADgAMAAoACAAHAAUABgAGAAQAAwD//////v/9//r/+f/4//f/+f/4//f/
9//3//b/9v/3//X/9P/0//T/9v/1//X/9f/z//P/8//z//P/8//z//P/8f/x//H/8f/x
//L/8//0//L/8v/y//L/9P/1//X/9f/1//X/9f/1//T/9P/0//T/9P/0//T/9P/2//b/
9v/2//T/9f/1//X/9//3//f/9//2//X/9P/z//T/9P/0//X/9//3//f/9//1//X/9f/0
//b/9v/2//b/9P/0//T/9P/2//b/9v/2//X/9P/z//L/9P/0//P/8//1//X/8//z//T/
8v/y//L/8v/y//L/8//z//P/9P/0//T/9f/2//b/9v/1//X/9v/2//j/+P/5//n/+f/6
//r//P/8//z//P/8//z//P///////////////v/+//7//v/+//7//P/8//3////9//z/
+//6//n/+P/2//X/9f/z//L/8v/x//H/8f/x//H/7//v/+//7//v/+//7f/t/+3/7f/v
/+//7//v/+3/7f/t/+3/7f/t/+3/7f/t/+3/7//v/+z/6//n/+f/6v/z//z/CAAZACkA
NwBGAFQAZQB9AJQApgCrAJgAdgBWADkAGQD9/+7/4//a/9T/0f/R/9P/1v/a/+D/4v/l
/+j/6v/q/+r/6//r/+z/7P/s/+7/7//v/+//7f/u/+//7//v/+//7//v//H/8f/x//H/
8v/y//L/8v/0//T/9P/0//L/8v/y//P/8//z//P/8//0//T/9P/0//T/9P/1//X/9f/1
//X/9v/2//b/9v/2//T/9P/1//X/8//z//T/9P/2//b/9//4//j/+P/5//n/+//7//z/
/P/+//7//v/+//3/////////AQADAAMABAAIAAkACgALAAoADAANAA4ADwAQABMAFAAV
ABYAFwAYABkAGgAaABoAHQAeAB4AHgAeAB8AHwAfAB8AHwAeABwAHAAbABoAGQAXABUA
EwASABMAEQAQAA4ACgAIAAcABQAEAAQAAgABAAEAAQAAAP///v/9//z/+//5//j/9//3
//f/9v/2//f/9//2//b/9v/2//X/9f/1//P/8//z//P/9f/1//X/9f/1//X/9f/1//T/
9P/0//T/9P/0//T/9P/0//X/9f/1//P/8//z//P/9P/0//T/9P/2//b/9v/2//b/9v/2
//b/9v/3//f/9//3//f/9//3//f/9//3//f/9//2//X/9f/3//f/9//3//n/+f/5//j/
9v/2//b/9v/4//j/+P/4//j/+P/4//j/+P/4//j/+P/6//r/+f/5//n/+f/5//n/+P/6
//r/+v/6//r/+v/7//v/+//8//z//P/9//7//v/+//////8AAAAAAgACAAMAAwADAAQA
BAAGAAYABgAGAAYABAAEAAcABwAJAAkACQAIAAYABgAGAAYABgAEAAQABQAFAAMAAgAB
AAIAAQAAAP7/+//7//n/+P/6//n/+f/5//f/9//1//X/9f/1//X/9f/1//X/9f/1//X/
9f/1//X/9//3//f/9//3//f/9//3//X/8//x//P/9P/z/+//8f/4/wEADAAaACkAOQBF
AFQAZAB3AI0AoACoAJ0AfgBiAEgAKwAPAPv/8P/p/+T/3P/Z/9n/2//e/+L/6P/q/+3/
8P/y//L/8v/1//f/9v/2//b/9v/3//f/9//3//j/+f/5//f/9//3//f/9//3//f/9//6
//r/+v/6//j/+P/4//j/+v/6//r/+//7//v/+//7//z//P/8//z/+v/6//v/+//7//v/
+//8//7//v/+//7//v/+////////////AAAAAAAAAAABAAIAAAAAAAEAAQADAAMABAAE
AAYABgAGAAYABQAHAAcABwAJAAsACwAMAA4ADwAQABEAEgAUABUAFgAXABgAGwAcABsA
HAAdAB4AIQAiACIAIgAjACQAJAAkACQAJQAlACUAJQAlACQAIgAgAB8AHgAdAB0AGwAZ
ABgAFwAVABQAEgASABAADwANAAoACgAIAAcABQAFAAQAAwAEAAMAAgABAAAA/v/8//v/
/P/8//3///////7//v/+//z/+//7//v/+//7//v/+//9//3//f/9//3//f/9//3//P/8
//z//P/8//z//P/8//r/+//7//v//f/9//3//f8AAAAAAAAAAP7//v/+//7//P/8//z/
/P/9////AAABAP///////////f/9//3//f/+//7//v////3//f/9//3//f/9//3//P/8
//z//P/8//7//v/+//7//v/+//7//v8AAAAAAAAAAP7/+v/7//z//P/8//z//P/+//7/
//////3//v/+//7///8AAAAAAAADAAMABAAEAAQABAAFAAUABQAGAAYACAAIAAgACAAI
AAgACAALAAsACQAJAAkACAAIAAgACAAIAAgABgAGAAcABwAFAAQAAwACAAEAAAD+//3/
/f/7//r//P/7//v/+//7//v/+f/5//f/9//3//f/9//3//f/9//3//f/9//3//f/9//3
//f/9//3//f/9//3//f/9//1//T/8f/v//P//P8DAAwAGgApADcAQwBQAGAAdQCNAJ4A
pACXAHoAXABEACcADQD5//D/6//i/9r/2f/b/9v/3v/m/+z/7v/v//D/9P/0//T/9f/3
//b/+P/4//b/9//3//f/9//4//n/+f/5//n/+f/5//v/+//7//v/+v/6//r/+v/6//r/
+v/6//r/+v/6//v/+//7//v/+//8//z//P/8//z//P/9//3//f/9//3//v/+//7//v/+
//7//v//////AQABAAIAAgAAAAAAAQACAAIAAgADAAMAAwADAAQABAAGAAYABgAGAAcA
CQAJAAkACwANAA0ADgASABMAFAAVABQAFgAXABgAFwAYABsAHAAfACAAIQAiACMAJAAk
ACQAIwAkACQAJAAkACUAJQAlACcAJwAmACQAIgAhACAAHwAfAB0AGwAaABgAFQATABAA
EAAOAA0ACwAKAAoACAAHAAUABQAEAAMAAgABAAAA//8BAAAA//////3//P/8//3//f/8
//z//P/8//v/+//7//3//f/9//3/+//7//v/+//5//n/+f/5//r/+v/6//r/+v/6//r/
+v/6//v/+//7//v/+//7//v//v/+//7//v/8//z//P/8//z//P/8//z//P/9//3//f/9
//3//f/9//v/+//7//v//P/8//z//f/7//v/+//7//v/+//7//r//P/8//z//P/6//r/
+v/6//r/+v/6//r/+P/4//j/+P/4//r/+P/4//j/+P/6//r/+//7//n/+v/6//r/+f/6
//r/+v/7//v//P/8//7//v///////f/+//7/AAAAAAAAAAAAAAAAAAADAAMABQAFAAUA
BAACAAIAAgACAAIAAAAAAAEAAQD///7//f/+//3//P/6//f/9//1//T/9P/z//P/8//z
//P/8f/x/+//7//v/+//8f/x//H/8f/v/+//7//v//H/8f/x//H/8f/x//H/8f/v/+//
7//v/+z/6f/n/+n/8P/1//7/DAAfADMAQQBMAFwAcwCLAKAAqgCfAIQAZABGACcACQDx
/+b/5f/i/9j/0//T/9P/1P/a/+D/5P/n/+j/7P/s/+7/7//t/+7/8P/w/+7/7//v/+//
7f/u/+//7//v/+//7//v//H/8f/x//H/8v/y//L/8v/w//D/8P/w//D/8P/w//H/8v/z
//T/9f/0//T/9P/0//T/9P/1//X/9f/1//X/9v/2//b/9v/2//T/9P/1//X/9f/1//b/
9v/4//j/+f/6//j/+P/5//n/+//7//z//P/8//z//P/8//3///////////8BAAEAAgAG
AAcACAAJAAsADgAQABIAEwAUABcAGAAXABgAGQAaABkAGgAaABoAGwAcABwAHAAeAB8A
HwAfAB8AHwAeABwAHAAbABoAGQAVABMAEQAQAA8ADQAMAAoACAAGAAUAAwACAAIAAAD/
//v/+//6//n/+P/3//b/9f/3//b/9f/1//X/9P/0//X/8//y//L/8v/y//H/8f/x//H/
8f/x//H/8f/x//H/8f/x//H/8f/x/+7/7v/u/+7/7v/u/+7/7v/w//H/8f/x//P/8//z
//P/9P/0//T/9P/y//L/8v/y//T/9P/0//T/9P/1//X/9f/1//X/9f/1//X/9f/1//X/
8//y/w==
         </WaveFormData>
      </LeadData>
      <LeadData>
         <LeadByteCountTotal>10000</LeadByteCountTotal>
         <LeadTimeOffset>0</LeadTimeOffset>
         <LeadSampleCountTotal>5000</LeadSampleCountTotal>
         <LeadAmplitudeUnitsPerBit>4.88</LeadAmplitudeUnitsPerBit>
         <LeadAmplitudeUnits>��V</LeadAmplitudeUnits>
         <LeadHighLimit>2147483647</LeadHighLimit>
         <LeadLowLimit>268435456</LeadLowLimit>
         <LeadID>V6</LeadID>
         <LeadOffsetFirstSample>0</LeadOffsetFirstSample>
         <FirstSampleBaseline>0</FirstSampleBaseline>
         <LeadSampleSize>2</LeadSampleSize>
         <LeadOff>FALSE</LeadOff>
         <BaselineSway>FALSE</BaselineSway>
         <ExcessiveACNoise>FALSE</ExcessiveACNoise>
         <MuscleNoise>FALSE</MuscleNoise>
         <LeadDataCRC32>205456402</LeadDataCRC32>
         <WaveFormData>
IAAgACAAIAAdABwAGwAaABcAFgAVABQAEQAQAA8ADgANAAwACwAKAAgABgAEAAIAAAAA
AAAAAAD///7//f/8//7//v/+//7/+//6//n/+P/4//j/+P/4//r/+v/6//r/+f/4//f/
9v/4//j/+P/4//b/9v/2//b/+P/4//j/+P/4//j/+P/4//j/+P/4//j/+v/6//r/+v/4
//j/+P/4//j/+P/4//j/+v/6//r/+v/6//r/+v/6//j/+P/4//j/+P/4//j/+P/4//j/
+P/4//j/+P/4//j/+P/4//j/+P/4//j/+P/4//b/9v/2//b/9v/2//b/9v/2//b/9v/2
//b/9v/2//b/9v/3//f/+P/4//j/+P/5//r/+v/6//r/+v/7//v//P/8//z//v/+//7/
/v///////f////////8AAAAA/////wEAAQAAAAAAAAAAAAAAAAD///3//P/8//v/+v/5
//j/9f/0//L/8v/z//L/8v/y//H/8f/x//H/8f/x//H/8f/u/+7/7//v/+//7//v/+7/
8P/w//D/8f/v/+7/7v/s/+7/8P/u/+3/6P/m/+b/6v/v//b///8MABcAJAAwAD4ATwBm
AIAAjQCNAHwAZgBSADgAHwAPAAQA/v/2/+3/6f/n/+b/6P/o/+n/7P/u//H/8f/x/+7/
7P/v/+//7//t/+7/7//w//H/7//v//D/8P/x//L/8//0//T/9P/0//T/8//z//P/8//z
//P/8//0//T/9P/0//T/9v/3//f/9//3//f/9//3//j/+P/4//j/+P/4//j/+P/4//n/
+f/5//n/+f/6//r/+v/6//r/+v/4//n/+f/6//z//f/9//7/AAAAAAAAAQABAAEAAQAB
AAQABQAFAAYABwAIAAkACgAMAA0ADgAPABAAEQATABQAFwAYABoAHAAcAB0AHwAgACEA
IQAhACEAIgAjACQAJAAkACQAJQAlACMAIwAhACAAIQAgAB8AHQAbABkAFwAVABUAFAAS
ABAADAALAAoACAAIAAYABQAEAAEA//////7/AAD///7//f/9//z/+//6//r/+//7//v/
+f/5//j/+P/4//j/+P/4//j/+P/4//f/+f/5//r/+v/5//n/+f/5//f/9//3//f/9//3
//f/9//3//j/+P/4//j/+P/4//j/+v/6//r/+v/6//r/+v/6//r/+v/6//v/+f/5//n/
+f/4//j/+P/5//n/+f/5//n/+f/5//n/+f/7//v/+//6//r/+//7//r/+P/4//j/+P/6
//r/+//7//n/+f/5//n/+f/7//n/+P/6//r/+v/6//j/+P/4//j/+v/6//v/+//8//z/
/P/8//3//v/+//7//v/+//////8AAAAAAAACAAAAAAAAAAEAAwADAAUABQAFAAYABgAF
AAUABQAFAAQAAgACAAIAAgACAAEA///+//7//f/8//v//P/7//r/+P/4//f/9v/2//b/
9f/1//X/9f/1//X/9f/1//T/9P/1//X/9f/1//X/9P/0//T/9P/0//P/8f/w//T/8v/y
//L/8f/w//D/8P/0//n//v8HABIAGwAmADIAPgBPAGQAeACFAIUAdgBkAFIAPAAnABcA
DgAGAP7/9//x/+3/7v/u/+7/8f/0//T/9f/1//X/9v/6//n/9f/1//X/9//3//f/9//3
//f/+P/4//b/9v/2//b/9P/0//T/9P/1//X/9f/1//f/9//3//j/+P/4//j/+P/2//f/
9//3//n/+f/5//n/+P/4//j/+P/6//r/+v/6//r/+//7//v/+//7//z//P/8//z//P/8
//z//f/9//7//v//////AAAAAAAAAAABAAEAAQABAAEABAAFAAUABgAFAAYABwAIAAoA
CwAMAA0AEAARABMAFAAVABYAGAAaABoAGwAdAB4AHwAfAB8AHwAeAB8AIAAgACIAIgAj
ACMAIwAjACEAIAAfAB4AHQAbAB0AGwAZABcAEwASABAADgAKAAkACAAGAAgABgAFAAQA
AwABAAEAAAACAAEAAAD//////v/9//z/+v/7//v/+//7//v/+v/6//z//P/8//z//P/8
//z/+//7//v//P/8//v/+//7//v/+f/5//n/+f/7//v/+//7//n/+v/6//r//P/8//z/
/P/6//r/+v/6//z//P/8//z//P/8//z//f/7//v/+//7//z//P/8//3//f/9//3//f/9
//3//f/9//v/+//7//r/+v/7//v/+v/8//z//P/8//r/+v/7//v/+//7//v/+//7//v/
+//7//v/+v/6//r/+v/6//z//P/8//z//P/8//3//f/+//7//v/+////AAAAAAAAAAAA
AAEAAQAEAAQABAAGAAQABAAEAAUABQAFAAcABwAHAAgACAAHAAUABQAFAAQABAAEAAQA
BAAEAAMAAQAAAAEAAQABAAEA/v/9//z/+v/6//n/+P/4//b/9f/1//X/9f/1//X/9f/3
//b/9v/3//f/9//3//f/9v/2//b/9v/3//f/9v/2//b/9v/0//T/8//w/+7/7v/y//n/
AAAHABIAHQAoADIAQABTAGYAdgB9AH0AcABcAEoAOAAlABcADgAGAAAA9//v/+3/7v/u
//D/8f/y//T/9f/3//X/9v/2//f/9//1//X/9//3//f/9//3//f/+P/4//j/+P/4//j/
+v/6//r/+v/5//n/+f/5//n/+f/5//r//P/8//z//P/6//v/+//7//v/+//7//v//P/8
//z//P/8//z//P/8//z//f/9//3//f/9//7//v/+//7//v/+//7//////wAAAAABAAEA
AgACAAIAAgADAAUABQAFAAUABgAHAAcACAAJAAoACwAMAAwADQAOAA8AEgATABUAFgAX
ABgAGgAcABwAHQAfACAAIQAhACEAIQAiACMAJAAkACQAJAAlACUAIwAjACEAIAAhACAA
HwAdABsAGQAXABUAFQAUABIAEAAOAA0ADAAKAAgABgAFAAQABQADAAMAAgAAAP///v/9
/////v/9//z//P/9//3//f/9//3//P/8//z//P/8//z//P/8//z/+//7//v//P/8//v/
+//7//v/+//7//v/+//7//v/+//7//v//P/8//z//P/8//z//P/8//z//P/8//r/+v/6
//r//P/8//z//f/9//3//f/9//z//P/8//3//f/9//3//f/7//v/+//7//v/+//7//r/
/P/9//3//P/8//z//P/8//r/+v/7//v//f/9//3//f/7//v/+//7/////v/6//r/+v/6
//r/+v/6//r/+v/8//z//f/9//7//v/+//7///8AAAAAAAAAAAAAAQABAAAAAAAAAAIA
BAAEAAQABQAHAAcACQAJAAcACAAIAAcABQAFAAUABAAGAAYABgAGAAYABQADAAIAAAD/
//7//f/8//v/+v/4//j/9//2//b/+P/3//f/9//3//f/9//3//X/9P/0//X/9f/1//X/
9f/2//b/9v/2//f/9//2//b/9v/0//L/8v/v/+z/6v/s//L/9//8/wcAEgAbACQALAA8
AFEAZgB4AIMAfQBqAFoATAA2ACEAEwAMAAYA/v/1/+//7f/q/+j/6v/v//L/9P/z//P/
9f/2//b/9f/z//P/8//1//X/9f/1//X/9f/2//b/9v/2//b/9v/2//b/9v/2//f/9//3
//f/9//3//f/+P/4//j/+P/4//j/+f/5//n/+f/5//n/+f/4//j/+P/4//j/+P/4//j/
9v/3//f/9//5//n/+v/6//r/+v/6//r/+v/7//v//P/+//////8AAP7//v/+////////
//////8CAAMAAwAEAAUABgAHAAgADAANAA4ADwAOAA8AEQASABMAFAAWABgAGAAZABsA
HAAdAB0AHQAdAB4AHwAgACAAIgAiACMAIwAhACEAHwAeAB0AHAAbABkAFwAVABMAEQAP
AA4ADAAKAAoACQAIAAYABgAEAAMAAgD///3//f/8//z/+//6//n/+//6//n/+P/2//f/
9//3//f/9//2//b/9v/2//b/9v/0//T/9P/z//P/8//0//T/9f/1//X/9f/3//f/9//3
//X/9f/1//X/9f/2//b/9v/2//b/9v/2//b/9v/2//b/9v/2//b/9v/0//T/9P/1//f/
9//3//f/+P/4//j/+f/3//f/9//3//f/9//3//f/9f/1//X/9P/0//X/9f/0//b/9v/2
//b/9P/0//X/9f/1//X/9f/1//P/8//z//P/9//2//b/9v/0//T/9P/0//T/9P/0//T/
8v/y//P/8//2//b/9v/2//f/+P/4//j/+P/4//n/+f/4//j/+P/6//z//P/8//3//f/9
///////9//7//v/9//3//f/9//z//v/+//7//v/+//3/+//6//j/9//2//X/9v/1//T/
8v/w/+//7v/u/+7/7f/t/+3/7//v/+//7//t/+z/7P/t/+3/7f/t/+3/7P/s/+z/7P/t
/+3/7P/s/+7/7v/w/+7/6//o/+T/4v/o/+3/8v///wwAFwAgACwAOgBLAGIAeACJAIsA
egBkAFAAOAAfAA0ABAD+//j/7//p/+X/5P/i/+T/6f/q/+r/6//r/+3/7v/w/+//7//v
/+//7//v/+//7//v/+//8P/w//D/8P/w//D/8P/w//D/8P/x//H/8f/x//H/8f/x//L/
8v/y//L/8v/w//H/8f/x//L/8//0//X/9v/2//b/9v/0//T/9P/0//T/9f/1//X/9f/1
//b/9v/2//b/9v/2//b/9//3//j/+v/7//v//P/8//z//P/9//3//f/9//3/AAABAAEA
AgADAAQABQAGAAgACQAKAAsADgAPABEAEgATABQAFgAYABYAFwAZABoAHQAdAB0AHQAc
AB0AHgAeAB8AIAAiACMAIQAhAB8AHgAfAB4AHQAbABsAGQAXABUAEwASABAADgAMAAsA
CgAIAAgABgAFAAQAAgD///7//P/+//3//P/7//v/+v/5//j/+P/5//n/+f/5//n/+P/4
//r/+v/6//r/+P/4//j/9//1//X/9v/2//X/9f/1//X/9//3//f/9//3//f/9//3//X/
9v/2//b/+P/4//j/+P/6//r/+v/6//r/+v/6//r/+P/4//j/+f/5//n/+f/5//j/+P/4
//n/+//7//v/+//7//v/+//7//n/+f/5//j/+P/5//n/+P/6//r/+v/6//j/+P/5//n/
+f/5//n/+f/5//n/+f/5//n/+P/4//j/+v/6//b/9P/1//b/9//4//j/+P/4//j/+P/4
//n/+f/6//r/+v/6//v//P/8//z//P/8//3//f/+//7//v8AAAIAAgACAAMAAQABAAMA
AwADAAQABAADAAMAAwADAAIAAAAAAAAAAAABAAEAAAAAAAAA///+//3//P/7//r/+P/4
//f/9v/2//T/8//z//P/9f/1//X/9f/1//T/9P/1//X/9f/1//X/9v/2//b/9v/1//X/
9P/0//L/8v/2//b/8f/w/+z/6v/u//X/AAAHABAAHQAmAC4AOgBNAGQAdgCFAIkAegBm
AFYAQgAtAB0AEAAIAAAA+f/z//H/7v/u//D/8f/y//L/9f/3//f/9v/2//X/9f/1//f/
9f/1//X/9f/3//f/+P/4//f/9v/1//T/9f/2//f/+P/4//f/9v/1//b/9//4//r/+P/4
//j/+P/6//v/+//7//r/+f/4//f/+v/6//r/+v/6//r/+v/6//z//f/9//3/+//7//z/
/P/8//z//P/8//7//////wAA/v//////AAAAAAAAAAABAAMAAwADAAMABAAFAAUABgAJ
AAoACwAMAAwADQAOAA8AEAARABMAFAATABQAFgAYABoAGwAdAB4AHwAfAB8AHwAgACEA
IgAiACIAIgAjACMAJQAlACMAIgAhACAAHwAdABsAGQAXABUAFAAUABMAEgAPAA0ACwAI
AAgABgAFAAQABQADAAMAAgAAAP///v/9/////v/9//z/+v/7//v/+//7//v/+v/6//z/
/P/8//z/+v/6//r/+f/5//n/+v/6//v/+//7//v/+f/5//n/+f/5//n/+f/5//v//P/8
//z/+v/6//r/+v/6//r/+v/6//r/+v/6//r/+//8//3////+//3//P/7//z//P/8//3/
+//7//v/+//7//v/+//7//v/+//7//r/+P/5//n/+P/5//r/+//8//r/+v/7//v/+f/5
//n/+f/7//v/+//7//n/+P/4//r//P/6//r/+v/6//r/+v/6//r//P/8//3//f/8//z/
/P/8//3//v/+//7/AAAAAAEAAQAAAAAAAAACAAQABAAEAAUAAwADAAUABQAFAAYABgAF
AAUABQAFAAQABAAEAAQABAAEAAMAAQAAAAIAAQAAAP///f/7//n/9v/4//f/9v/2//j/
9//3//f/9//3//f/9//2//T/8//z//X/9f/1//X/9v/2//b/9v/1//X/9P/0//T/8v/y
//T/8//y/+7/7v/y//X//P8FABIAGQAiAC4AOgBLAGAAcAB9AH8AcgBgAFAAPgApABsA
EAAIAAIA9//x/+3/6v/q/+z/8f/y//L/8//z//P/9P/0//P/9f/3//f/9v/1//T/8//z
//P/9P/0//b/9v/2//b/9v/2//b/9v/3//f/9//3//f/9//3//j/+P/4//j/+P/2//f/
9//3//n/+f/5//n/+P/4//j/+P/6//r/+v/6//j/+f/5//n/+//7//z//P/8//z//P/8
//z//f/9//7//v//////AAD+//7//v//////////////AQADAAQABgAHAAgACQAKAAoA
CwAMAA0ADgAPABEAEgARABIAFAAWABgAGQAbABwAHQAdAB0AHQAcAB0AHgAeACAAIAAh
ACEAIQAhAB8AHgAdABwAGwAZABsAGQAXABUAEwASABAADgAKAAkACAAGAAYABAADAAIA
AwABAAEAAAD+//3//P/7//v/+v/5//j/+P/5//n/+f/7//v/+v/6//r/+v/6//r/+P/4
//j/9//3//f/+P/4//n/+f/5//n/9//3//f/9//5//n/+f/5//n/+v/6//r/+v/6//r/
+v/8//z//P/8//r/+v/6//r/+v/6//r/+//7//v/+//7//j/+P/4//n/+f/5//n/+f/5
//n/+f/5//v/+//7//r/+P/5//n/+P/4//j/+P/4//j/+P/5//n/9//3//f/9//5//n/
+f/5//n/+P/4//j/9v/2//b/9v/4//j/+P/4//r/+v/7//v/+v/6//r/+v/7//z//P/8
//z//P/9//3/AAAAAAAAAgACAAIAAgADAAEAAQADAAMABQAGAAYABQAFAAUABQAEAAIA
AgACAAIAAAD///3//P/+//3//P/7//r/+f/4//b/9P/z//L/8v/z//P/9P/1//P/8//z
//P/8//y//L/8//z//P/8//z//L/8v/y//L/8//z//L/8v/y//D/7v/u/+3/7P/q/+z/
8P/z//j/AQAMABUAHgAqADgASQBeAHIAfQB5AGgAWABIADgAIwATAAoABgD+//P/6//n
/+j/6P/q/+3/8P/w//H/8f/x//L/9P/z//P/8f/x//H/8f/x//H/8f/x//L/8v/0//T/
9P/0//T/9P/0//T/8//z//P/8//z//P/8//0//T/9P/0//T/9P/1//X/9f/1//X/9f/1
//j/+P/4//j/9v/2//b/9v/2//f/9//3//X/9f/2//b/+P/4//j/+P/4//n/+f/6//j/
+f/5//r//P/8//z//f8BAAEAAQABAAAAAQABAAIAAwAEAAUABgAGAAcACAAJAAwADQAP
ABAAEQASABQAFgAWABcAGQAaABsAGwAbABsAHAAdAB4AHgAeAB4AHwAfAB0AHQAbABoA
GQAYABcAFQAXABUAEwARAA8ADgAMAAoACAAHAAYABAACAAAA///+//3/+//7//r/+v/5
//j/9//5//j/9//2//T/9f/1//X/9f/1//T/9P/0//T/9P/0//T/9P/0//P/8f/x//L/
8v/y//P/9P/1//P/8//z//P/8//z//P/8//x//L/8v/y//L/8v/y//L/9P/0//T/9P/0
//T/9P/0//T/9P/0//X/9f/1//X/9f/0//T/9P/1//X/9f/1//X/8//z//P/8//z//P/
8//y//T/9f/1//T/8v/y//L/8v/w//D/8f/x//P/8//z//P/8f/x//H/8f/x//L/8v/y
//L/8v/y//L/8P/w//D/8P/w//D/8f/x//L/8v/y//L/8//0//T/9P/0//T/9f/1//T/
9P/0//b/9v/2//b/9//1//X/9//3//n/+v/6//n/+f/5//n/+P/6//r/+v/6//r/+f/3
//b/9P/z//L/8f/y//H/8P/u/+z/6//q/+r/7P/r/+v/6//r/+v/6//r/+v/6v/q/+v/
6f/p/+n/6f/q/+r/6v/q/+3/7f/s/+z/6v/o/+j/6P/n/+L/4P/g/+L/5//u//f/AgAP
ABoAJAAyAEMAWABwAIEAiQB+AGgAVgBAACcAEwAGAP7/+P/x/+n/5f/k/+T/5P/l/+j/
6v/t/+3/7//u/+7/7//v/+//7//v/+//7//v/+3/7f/u/+7/8P/w//D/8P/w//D/8P/w
//H/8f/x//H/8//z//P/9P/y//L/8v/y//L/8//z//P/8//z//P/8//0//T/9P/0//T/
9P/0//T/9P/1//X/9f/1//X/9v/2//b/9v/2//b/9v/3//f/+P/6//v/+//8//z//P/8
//3///////////8AAAEAAQACAAEAAgADAAQACAAJAAoACwAKAAsADQAOABAAEgAVABgA
FgAXABkAGgAdAB0AHQAdAB4AHwAgACAAHgAeAB8AHwAhACEAHwAeAB0AHAAbABkAFwAV
ABMAEQAQABAADwAOAAoACQAIAAYABgAEAAMAAgD///3//f/8//z/+//6//n/+f/4//f/
9v/2//f/9//3//X/9f/0//T/9v/2//b/9v/2//b/9v/1//X/9f/2//b/8//z//P/8//1
//X/9f/1//P/8//z//P/9f/2//b/9v/0//T/9P/0//T/9P/0//T/9v/2//b/9v/2//b/
9v/3//f/9//3//f/+P/4//j/+f/4//f/9v/1//b/9//4//n/9//3//f/9v/2//f/9//2
//b/9v/2//b/9P/0//X/9f/3//f/9//3//b/9f/0//P/9f/0//T/9P/2//b/9P/z//T/
9P/0//T/9P/2//b/9v/2//b/9v/3//f/+P/4//j/+P/3//j/+P/4//r/+v/7//v//P/8
//z//v/+//7//v////3//f////////8AAAAA//8BAAEAAQAAAAAAAAAAAAAAAAD///3/
/P/8//v/+v/5//b/9f/0//L/9P/z//L/8v/w/+//7//v//H/8f/x//H/8f/w//D/8f/x
//H/8f/x//D/8P/w//D/8f/x//D/8P/u/+7/8v/y/+3/6v/o/+b/6P/v//T//f8GAA8A
GgAmADQARQBYAGwAfQCHAH4AagBWAEIALQAbAA4AAgD4//H/7f/p/+j/5v/o/+n/7P/u
/+3/7//v/+7/7v/v/+//7//v//H/8f/x//H/8f/x//L/8v/y//L/8v/y//D/8P/w//D/
8f/x//H/8f/z//P/8//0//L/8v/y//L/8v/z//P/8//1//X/9f/1//T/9P/0//T/9v/2
//b/9v/2//f/9//3//X/9f/2//b/9P/0//T/9P/1//f/+P/6//j/+f/5//r/+v/6//r/
+//9//3//f/9//7//////wAAAQACAAMABAAGAAcACAAJAAoACwANAA4ADwAQABIAFAAW
ABcAGQAaABkAGQAZABkAHAAdAB4AHgAcABwAHQAdAB8AHwAdABwAGwAaABkAFwAXABUA
EwARABEAEAAOAAwACAAHAAYABAAEAAIAAQAAAP///f/9//z//P/7//r/+f/5//j/9//2
//T/9f/1//X/9f/1//T/9P/0//T/9P/0//T/9P/0//P/9f/1//b/9v/1//X/9f/1//X/
9f/1//X/9f/1//X/9f/z//T/9P/0//T/9P/0//T/9P/0//T/9P/2//b/9v/2//b/9v/2
//f/9//3//f/9//2//b/9v/3//f/9//3//f/9f/1//X/9f/3//f/9//2//j/+f/5//j/
9//2//X/9P/2//b/9//3//f/9//3//f/+f/5//n/+f/5//j/+P/4//r/+P/4//n/+v/6
//r/+v/6//r/+v/6//r/+v/6//v/+//8//z//P/8//3//v/+//7/AAAAAAEAAQACAAIA
AgAEAAQABAAEAAUABQAFAAcABwAHAAgACAAHAAcABwAHAAYABAAEAAQABAAEAAMAAQAA
AAEAAQABAAEA/v/9//z/+v/8//v/+v/6//j/9//3//f/9f/1//X/9f/3//b/9v/3//f/
9//3//f/+P/4//j/+P/3//f/9v/2//b/9P/0//T/9f/y//D/8P/0//v/AgAJABQAHQAm
ADIAQgBVAGYAdgCDAIEAbgBeAFAAPAAnABkAEAAIAAAA9//x/+//7P/u//D/8f/y//T/
9//3//X/9v/4//v/+//5//n/+f/5//n/+f/5//n/+v/6//j/+P/4//j/+P/4//j/+P/7
//v/+//7//v/+//7//z//P/8//z//P/6//v/+//7//3//f/9//3//P/8//z//P/8//z/
/P/8//7//////////////wAAAAACAAIAAgACAAIAAwADAAQAAgADAAMABAAEAAQABAAF
AAkACQAJAAkACQAJAAgACAALAAwADQAOABAAEQASABMAFAAVABcAGAAXABgAGgAcABwA
HQAfACAAIQAhACEAIQAkACUAJgAmACQAJAAlACUAJQAlACMAIgAhACAAHwAdAB0AGwAZ
ABcAFQAUABIAEAAQAA8ADgAMAAoACAAHAAYABwAFAAUABAAEAAMAAgABAP///v/9//z/
/v///////////////v/+//z//P/8//z//P/8//z/+//9//3//v/+//v/+//7//v/+//7
//v/+//7//v/+//7//v//P/8//z//P/8//z//P/+//7//v/+//z//P/8//z//P/8//z/
/f////////////z//P/8//3//f/9//3//f////////////3//f/9//z//P/9//3//P/8
//z//P/8//7//v/////////////////9//3//f/9/////P/8//z//P/8//z//P/+//7/
/v/+//7//v//////AAAAAAAAAAABAAIAAgACAAQABAAFAAUABgAGAAYACAAIAAgACAAJ
AAkACQALAAsACQAKAAoACQALAAsACwAKAAgACAAIAAgACAAHAAUABAACAAEAAAD//wAA
///+//z//P/7//r/+v/6//n/+f/5//n/+f/5//n/+f/4//j/+f/5//n/+f/5//j/+P/4
//j/+f/5//j/+P/2//j/+P/2//X/8v/w//L/9v/9/wQACwAUAB0AJgAwAEAAUwBmAHgA
gQB7AGoAWABKADoAJwAXABAACgAAAPf/8f/x/+7/7v/y//X/9v/0//X/9//3//b/+P/5
//n/+f/5//f/9//3//f/+f/5//r/+v/6//r/+v/6//r/+v/6//r/+//7//v/+//7//v/
+//8//r/+v/6//r//P/9//3//f/7//v/+//7//7//v/+//7//v/+//7//v/8//3//f/9
//3//f/+//7/AAAAAAAAAAD+//////8AAAIAAwADAAQAAgACAAIAAwAHAAcABwAHAAYA
BwAHAAgACQAKAAsADAAOAA8AEAARABIAEwAVABYAFwAYABoAHAAaABsAHQAeACEAIQAh
ACEAIAAhACIAIgAkACQAJQAlACUAJQAjACIAHwAeAB0AGwAdABsAGQAXABMAEgAQAA4A
DgANAAwACgAKAAgABwAGAAUAAwADAAIAAgABAAAA//8BAAAA///+//z//f/9//3//f/9
//z//P/8//z//P/8//7//v/+//3/+//7//z//P/7//v/+//7//v/+//7//v/+//7//v/
+//7//z//P/8//r/+v/6//r//P/8//z//P/8//z//P/8//z//P/8//3//f/9//3//f/8
//z//P/9//3//f/9//3//f/9//3//f/7//v/+//6//r/+//7//r/+v/6//r/+v/6//r/
+//7//v/+//7//v/+//7//v/+//7//z/+v/6//r/+v/8//z//P/8//r/+v/7//v//P/8
//z//P/7//z//P/8//7//v//////AAAAAAAAAgAAAAAAAAABAAMAAwAFAAUABQAGAAYA
BQAFAAUABQAEAAQABAAEAAQABAADAAEAAAD+//3//P/7//r/+f/4//b/+P/3//b/9v/0
//P/8//z//H/8f/x//H/8//y//L/8//z//P/8//z//L/8v/y//L/8f/x//D/8P/w//D/
8P/y/+//6v/m/+r/7v/z//b/AQAOABkAJAAuADoATwBkAHYAgwCDAHQAYABOADgAIQAP
AAYAAgD+//P/7f/p/+b/5v/o/+3/8P/w//H/8f/x//L/9P/z//P/8//z//P/8//z//P/
8f/x//L/8v/y//L/8v/y//T/9P/0//T/8//z//P/8//z//P/8//0//T/9P/0//T/9v/3
//f/9//3//f/9//3//b/9v/2//b/+P/4//j/+P/4//n/+f/5//f/9//4//j/+P/4//j/
+P/6//v/+//8//z//f/9//7//v/+//7//////////////wIAAwADAAQABQAGAAcACAAK
AAsADAANABAAEQATABQAFQAWABgAGgAYABkAGwAcABsAGwAbABsAHgAfACAAIAAgACAA
IQAhACEAIQAfAB4AHQAcABsAGQAXABUAEwARABEAEAAOAAwACgAJAAgABgAGAAQAAwAC
AP///f/9//z//P/7//r/+f/5//j/9//2//b/9//3//f/9f/1//T/9P/0//T/9P/0//T/
9P/0//P/8//z//T/9P/z//P/8//z//P/8//z//P/9f/1//X/9f/1//b/9v/2//j/+P/4
//j/+P/4//j/+P/4//j/+P/4//j/+P/4//n/+f/5//n/+f/4//j/+P/5//n/+f/5//n/
+f/1/w==
         </WaveFormData>
      </LeadData>
   </Waveform>
</RestingECG>
