# Supplementary material for: Detection of Left Atrial Enlargement Using a Convolutional Neural Network-Enabled Electrocardiogram
Source: Front Cardiovasc Med. 2020 Dec 17;7:609976. doi: 10.3389/fcvm.2020.609976 (PMC7773668; doi:10.3389/fcvm.2020.609976)
Supplement: Supplementary file 4 [file Data_Sheet_4.ZIP › normal3/1802031840_1252_0000000E.XML]

<?xml version="1.0" encoding="Windows-1252"?>
<!DOCTYPE RestingECG SYSTEM "restecg.dtd">
<RestingECG>
   <PatientDemographics>
      <PatientID>1802031840</PatientID>
      <PatientAge>67</PatientAge>
      <AgeUnits>Years</AgeUnits>
      <Gender>Female</Gender>
      <PatientLastName>lidanxian</PatientLastName>
   </PatientDemographics>
   <TestDemographics>
      <DataType>Resting</DataType>
      <Site>1</Site>
      <AcquisitionDevice>MAC55</AcquisitionDevice>
      <Status>Unconfirmed</Status>
      <Priority>Normal</Priority>
      <AcquisitionTime>09:25:55</AcquisitionTime>
      <AcquisitionDate>08-04-2016</AcquisitionDate>
      <CartNumber>1</CartNumber>
      <AcquisitionSoftwareVersion>009C</AcquisitionSoftwareVersion>
      <XMLSourceVersion>MAC5000 v1.0</XMLSourceVersion>
   </TestDemographics>
   <RestingECGMeasurements>
      <VentricularRate>57</VentricularRate>
      <AtrialRate>57</AtrialRate>
      <PRInterval>188</PRInterval>
      <QRSDuration>82</QRSDuration>
      <QTInterval>462</QTInterval>
      <QTCorrected>449</QTCorrected>
      <PAxis>67</PAxis>
      <RAxis>32</RAxis>
      <TAxis>42</TAxis>
      <QRSCount>9</QRSCount>
      <QOnset>227</QOnset>
      <QOffset>268</QOffset>
      <POnset>133</POnset>
      <POffset>187</POffset>
      <TOffset>458</TOffset>
      <ECGSampleBase>500</ECGSampleBase>
      <ECGSampleExponent>0</ECGSampleExponent>
   </RestingECGMeasurements>
   <Diagnosis>
      <Modality>Resting</Modality>
         <StatementCount>2</StatementCount>
         <LabelText>12SL ��ϳ���</LabelText>
      <DiagnosisStatement>
         <StmtFlag>ENDSLINE</StmtFlag>
         <StmtText>����Ķ�����</StmtText>
      </DiagnosisStatement>
      <DiagnosisStatement>
         <StmtFlag>ENDSLINE</StmtFlag>
         <StmtText>�ٽ� ECG</StmtText>
      </DiagnosisStatement>
   </Diagnosis>
   <Waveform>
      <WaveformType>Rhythm</WaveformType>
      <WaveformStartTime>0</WaveformStartTime>
      <NumberofLeads>8</NumberofLeads>
      <SampleType>CONTINUOUS_SAMPLES</SampleType>
      <SampleBase>500</SampleBase>
      <SampleExponent>0</SampleExponent>
      <HighPassFilter>16</HighPassFilter>
      <LowPassFilter>150</LowPassFilter>
      <ACFilter>NONE</ACFilter>
      <LeadData>
         <LeadByteCountTotal>10000</LeadByteCountTotal>
         <LeadTimeOffset>0</LeadTimeOffset>
         <LeadSampleCountTotal>5000</LeadSampleCountTotal>
         <LeadAmplitudeUnitsPerBit>4.88</LeadAmplitudeUnitsPerBit>
         <LeadAmplitudeUnits>��V</LeadAmplitudeUnits>
         <LeadHighLimit>2147483647</LeadHighLimit>
         <LeadLowLimit>268435456</LeadLowLimit>
         <LeadID>I</LeadID>
         <LeadOffsetFirstSample>0</LeadOffsetFirstSample>
         <FirstSampleBaseline>0</FirstSampleBaseline>
         <LeadSampleSize>2</LeadSampleSize>
         <LeadOff>FALSE</LeadOff>
         <BaselineSway>FALSE</BaselineSway>
         <ExcessiveACNoise>FALSE</ExcessiveACNoise>
         <MuscleNoise>FALSE</MuscleNoise>
         <LeadDataCRC32>1523379876</LeadDataCRC32>
         <WaveFormData>
CgAKAAoACgAJAAgABwAGAAcACAAJAAoACQAIAAcABgAGAAYABgAGAAUABAADAAIAAQAA
AP///v/8//z//P/8//z//P/8//z/+v/6//r/+v/4//j/+P/4//b/9v/2//b/+P/4//j/
+P/1//T/8//y//P/9P/1//b/9P/0//T/9P/0//T/9P/0//b/9v/2//b/9v/2//b/9v/0
//T/9P/0//b/9v/2//b/9f/0//P/8v/0//b/+P/6//f/9v/1//T/9P/0//T/9P/2//b/
9v/2//T/9P/0//T/9//4//n/+v/5//j/9//2//T/9P/0//T/9P/0//T/9P/2//b/9v/2
//b/9v/2//b/9f/0//P/8v/0//T/9P/0//L/8v/y//L/8v/y//L/8v/z//T/9f/2//X/
9P/z//L/9P/0//T/9P/0//T/9P/0//H/8P/v/+7/7//w//H/8v/w//D/8P/w//L/8v/y
//L/8f/w/+//7v/s/+z/7P/s/+7/7v/u/+7/7P/s/+z/7P/u/+7/7v/u/+7/7v/u/+7/
7P/s/+z/7P/u/+7/7v/u/+z/7P/s/+z/7v/u/+7/7v/t/+z/6//q/+j/6P/o/+j/6v/s
/+7/8P/u/+z/6v/o/+j/6P/o/+j/6v/q/+r/6v/s/+z/7P/s/+3/7v/v//D/8v/y//L/
8v/0//T/9P/0//H/8P/v/+7/7//w//H/8v/z//T/9f/2//P/8v/x//D/8v/y//L/8v/1
//b/+P/5//f/9v/1//L/8v/z//X/9v/2//b/9v/3//f/9//4//j/+//7//z//P/8//3/
/f/9//7///8AAAAAAAAAAAAAAQACAAIAAQAAAAAA/v/5//f/9f/0//P/8v/0//X/9//4
//T/9P/y//L/9P/z//H/8P/z//X/9v/3//L/8f/w/+//8P/z//b/9P/z//P/8//z//H/
8v/y//P/9f/1//P/8//0//T/9P/0/+//9f/8//r/9P/y//b/+P8AAA4AHQArAD0AUgBl
AHIAhQCYAKEAogCVAH8AXgA1ABEA8P/X/8//0f/T/9L/1P/Z/9r/2P/b/9//4//k/+X/
6v/w/+//7f/r/+r/6P/q/+z/7P/s/+3/7//v//D/8P/w/+//7//u//D/8P/w//D/7f/t
/+3/7v/u/+7/7//w//H/8f/v/+//8f/v/+//8v/x//H/8f/x/+//7v/u/+7/8f/z//X/
9v/z//P/8v/u/+7/7v/v//H/8v/0//X/9v/z//L/8f/v//D/8f/z//b/+P/4//j/+P/2
//T/9P/1//b/+P/5//z/+//5//j/9//4//r//P/9//r/+v/5//f/9f/2//b/+P/8//3/
/v////v//f/9//3//P/7//3//v8AAP///v/+////////////AQABAAIAAgAEAAMAAwAD
AAMAAwADAAQABgAGAAQAAgAAAAMAAwADAAMABQAHAAcABQADAAAA/v8BAAQABQAEAAEA
///9//n/+v/6//v//f/9//3/+//4//f/9v/2//b/9v/2//b/9v/2//T/8//x/+//7v/t
/+3/8P/w/+//7f/u/+7/7//w//D/8P/w//L/9P/w//D/8P/u/+7/7//v/+//7//v/+//
8f/x//H/8f/x//H/8f/y//T/9P/0//P/8v/x//D/8P/v/+//8P/w/+7/7f/t/+3/7//y
//P/9P/0//T/8//z//H/8v/y//L/8P/w//D/8P/x//H/8v/y//T/9P/0//T/9P/0//P/
8v/x//H/8P/v/+//7v/u/+//7//t/+z/7P/t/+3/7v/u//H/8f/x//D/7P/r/+r/6v/r
/+z/7f/u/+r/6f/p/+n/7P/t/+7/7//u/+z/6//q/+v/6//s/+z/7P/r/+r/6f/n/+f/
5//n/+f/5//o/+j/5//q/+r/6P/n/+b/5//r/+n/6v/q/+n/5f/k/+T/5v/o/+f/5v/l
/+b/4v/h/+T/4f/g/9//3v/h/+L/4//k/+H/4P/f/97/3P/c/9z/3P/d/97/3//g/97/
3v/e/97/3P/c/9z/3P/a/9r/2v/a/9z/3P/c/9z/3P/c/9z/3P/a/9r/2v/a/9v/3P/d
/97/3f/c/9v/2v/c/97/4P/i/+X/5v/n/+j/6v/q/+r/6v/s/+7/8P/y/+//7v/t/+z/
8P/y//T/9v/0//X/9f/0//b/9v/0//T/9v/5//v//P/9//7/AAABAP//AAAAAAEAAwAE
AAQABAAFAAUABQAGAAgACgALAAwACQAIAAgACAAKAAkACAAIAAcAAwACAAIAAAAAAAAA
/////wAAAAD+/////v///wMAAwACAAIAAgADAAMAAwABAAEAAQABAAEABQAHAAQAAwAC
AAEAAAD//wEAAgAEAAUABAABAAAAAAABAAIAAwADAAUACAAKAAoACgAOABAAFgAiAC8A
PwBTAGYAdwCOAKUArgC1ALQApwCTAHIARwAfAPz/5f/f/93/4f/m/+j/7f/u//D/8//5
//n/9v/7/wIABAAFAAUAAwACAAAAAgAEAAQABAAFAAQAAwADAAIAAQABAAIAAgAEAAQA
BAAEAAMAAwADAAQABAAEAAUABgAHAAcABQAFAAMAAQABAAQACAAJAAoACwANAAwADAAM
AAwADQAOAA4ADgAPAA8ADAALAAoACgALAA4AEAARABIAEQAQAA8ADQALAAsADAAOABAA
EAAQABAAEAAOAA4ADwAPABAAEAASABAADwAPAA8ADwAQABEAEQATABQAFAATABIAEgAR
ABIAFQAVABUAFQARABMAEwATABQAFQAZABwAGwAZABcAFgAXABcAFwAXABkAGQAaABoA
GgAZABkAGQAXABcAFwAYABwAHAAaABgAFAAXABcAFwATABUAFwAXABgAFwAVABQAEgAU
ABQAEgAVABUAFQATABIAEAAPAA8ADwAPAA0ACgAHAAYABgAGAAQABAAEAAQABgAEAAMA
AQABAAAA/////wIAAgABAP///v/+////AAD+//7//v8AAAIA/v/+//7//f/8//z/+//8
//3//v////z/+//6//n//P/9//7/AAD+//7//v/9//3//f/9//7/AAABAAMABAAAAP//
//////7/AAAAAAAAAgACAAEAAQD//wAAAAAAAAEAAgADAAQAAQABAAIAAgAAAAAAAAAA
AAEAAgACAAIAAAABAAEAAQABAAAAAAABAAEA///+//7//f/9//7//v8CAAMABAAEAAIA
AQAAAAAAAgACAAIAAgD+//3//f/9/wEAAQABAAEAAwACAAIAAgAAAP/////+/wAAAQAC
AAMAAAD///7//f//////AAAAAAMABgAGAAQAAgAAAAAAAwAFAAYABgAFAAIAAAD//wAA
BQAFAAUABQAAAP7/AwACAAAAAAAAAAAAAAAAAAAAAAD+//7//v/+//7//v/+//7///8A
AAEAAgD///7//f/8//7//v/+//7//P/8//z//P/6//r/+v/6//j/+P/4//j/+P/4//j/
+P/7//z//f/+//v/+v/5//j/+P/4//j/+P/6//r/+v/6//r/+v/6//r/+v/7//v/+v/7
//z/+//8//z//f/9//z//v/+///////9//7//v///wIABAAFAAYABAADAAIAAgAFAAYA
BgAGAAgACAAJAAoABwAFAAMAAgABAP3//P/8//v/+v/5//f/9v/2//X/8v/1//T/9f/5
//j/9v/1//T/9v/3//j/9//2//X/9P/z//f/+f/2//X/9v/3//j/+f/5//j/+P/3//n/
9//3//j/9//2//X/8//z//z/AgD8//j/AgAKAA4AGAApADkATwBoAH0AlACjAKYAowCY
AIEAXQA0AA8A9f/i/9f/z//P/9H/0P/U/93/4v/i/+n/8//1//L/8//0//b/9//7//z/
/P/7//7/+//6//n/+f/8//3///8AAP////8AAAAA/v/+//7//v8AAAEAAgAEAAEAAAAA
AAAABAAFAAQABQAFAAMAAwAGAAUABQAFAAUACAAIAAkACgAHAAcABwAGAAkACwAMAAoA
CgAKAAsADQALAAwADAAMAA8AEAARABEAEAAPAA8AEAAQABAAEAAQABEAEAARABMAEwAU
ABQAFgAWABUAFQAVABMAFAAVABUAFwAYABgAFwAXABgAGAAaABoAGQAYABcAGAAbABwA
HQAcABsAHQAeACAAHwAeAB4AIAAhACIAIwAiACEAIQAgACIAIQAhACEAIAAfAB4AHgAj
ACQAIwAiAB8AIQAgAB8AGwAdAB8AHwAfAB8AHgAeABwAHgAeABwAGgAZABgAFQAXABYA
FgAXABQAEwAQAAwADAAMAA0ADgANAAwACwAKAAwACgAJAAcABwAGAAUABQAGAAYABQAD
AAQABAAFAAYABQAEAAMABAAGAAIAAgACAAIAAgADAAMAAwADAAMAAwAEAAUABgAHAAYA
BQAEAAQABQAGAAcABwAFAAUABQAGAAUABQAGAAYACAAJAAsADQAMAAwACgAIAAkACgAK
AAsACwAMAAwADAAKAAoACgAKAAoACwANAA4ADQAMAAsACgAMAAwACwAKAAoACwALAAsA
CwAKAAoACwAOAA0ADQAOAA0ACwAKAAgACgALAAwADAALAAsACwAMAAwADAAMAAwADAAL
AAsACwALAAsACwALAA0ADAAMAAwACQAJAAoACgAKAAkACAAHAAkACwANAA8ACwAJAAgA
BgAIAAwADQAMAAwACgAKAA0ACwAKAAgABQAFAAYACAAMAA0ADQANAA0AFAASAA8ADAAJ
AAgABwAGAAcACAAJAAoADAAMAAwADAAKAAoACgAKAAoACgAKAAoADAAMAAwADAAJAAgA
BwAGAAcACAAJAAoACAAIAAgACAAIAAgACAAIAAgACAAIAAgABgAGAAYABgAGAAYABgAG
AAgACAAIAAgACAAIAAgACAAGAAcABwAGAAQABAACAAIABAAHAAkACgAJAAgACAAHAAkA
CgAKAAsACwAMAAwADAANAA0ADQAOABEAEgASABIADwAOAA4ADgAPAA8ADwAQAA8ACwAK
AAoACQAIAAcABQAFAAYABgAEAAIAAAAAAAMABQAEAAQABAAHAAcABwAFAAQAAwACAAEA
BQAHAAQAAwACAAEAAAD//wIAAgADAAMABQADAAMABAADAAIAAQD//wUABgAMAAwACAAI
AAwAFAAaACkANwBHAFwAdQCIAJcAogCnAKgAmQB9AFoAOQAXAPr/6f/f/9n/2f/e/+T/
6//w/+z/7f/z//v/+v/5/wAABAAFAAcABgAEAAEAAgACAAIAAgADAAQABQAHAAgABgAF
AAUABAAFAAYABwAIAAUABQAFAAYABAAEAAUABgAHAAcABQAFAAUAAwADAAYABwAHAAcA
BwAFAAQABAAEAAYABwAIAAgABwAHAAYAAgAFAAYACAALAAoACgAJAAgACAAIAAgABwAH
AAcACAAKAAoACgAKAAoACAAGAAYABwAJAAoACgAMAAwACwALAAsACgAKAAoACQAJAAoA
CgAJAAkACgAKAAwADwAPAA8ADwALAA0ADQANAA0ADQAQABIAEAAPAA4ADgANAA0ADQAN
ABEAEwAWABgAFQATABIAEQATABMAEwAUABQAFAASABAADQAPAA4ADQAOABEAFAAVABIA
EQAPAA4ADAAOAA4ADAAOAA0ADAAJAAYABAADAAMABAAFAAQAAgD///7//v/+//7//v/+
//7/AAD+//3/+//7//r/+f/5//r/+v/5//f/9v/2//f/+P/4//j/+P/6//v/+P/5//r/
9//2//b/9f/3//f/9//3//j/+f/6//v/+v/5//j/+P/6//r/+v/5//f/9//3//j/+v/7
//3//v/7//n/+P/3//r//P/8//z//P/8//v/+//5//r/+v/6//r/+v/6//r/+v/7//3/
/v/8//z//P/8//z//P/7//r/+P/5//n/+f/5//j/+P/5//v/+f/4//j/+f/5//r/+v/5
//n/+f/4//X/9f/1//b/+P/4//j/+P/0//P/8//z//X/9f/1//X/9f/0//T/9P/z//P/
9P/0//b/9//4//n/9f/1//X/9f/z//P/9P/0//P/9v/2//T/9P/y//L/9f/1//b/9v/1
//L/8P/v//D/9P/1//b/9//2//b/+f/2//X/9P/z//L/8//0//X/9v/2//b/9v/2//b/
9v/2//b/+f/6//v//P/5//j/9//2//f/+P/5//r/+P/4//j/+P/6//r/+v/6//r/+v/6
//r/+P/4//j/+P/6//r/+v/6//j/+P/4//j/9v/2//b/9v/5//r/+//8//v/+v/5//j/
+v/6//r/+v/4//n/+f/4//r/+v/4//j/+f/7//z//P/6//r/+//7//3//v/+/////v/+
//3//P/7//v/+//8//7/AAABAAIAAgACAAMABAACAAEAAAAAAP3/9//0//L/9f/2//f/
9//1//b/9v/0//L/8P/w//P/9f/0//T/9P/z//P/8//x//H/8f/x//H/9f/3//T/8//z
//P/8//z//X/9v/4//n/9//1//X/9v/1//T/8//x//P/9v/4//j/+P/6//7/BAAOAB0A
LwBBAFIAZwB6AIsAmgCpAKgAlwCDAGYAPQATAPD/3//X/9H/z//U/9b/3f/k/+L/4//r
//H/8P/x//L/9P/5//n/9//2//T/9v/4//j/+P/5//f/9//4//j/+f/5//r/+v/6//r/
+v/6//n/+f/5//r/+P/4//n/+v/7//v/+f/5//r/+f/6//7//f/9//3//f/7//r/+v/6
//z//f/+//7/AAABAAEA/v/+//7///8BAP//AAAAAAAA///+//3/+//+////AQAEAAMA
AgABAAAAAAD+//7///8BAAIAAgAEAAIAAQABAAEAAwAEAAUABQAFAAYABgAFAAYACAAJ
AAwADAALAAoACQAFAAcABwAHAAgACQANABAADwANAAsACgAMAA0ADgAPABEAEQASABIA
EAAPAA8ADwARABEAEQASABQAFAASABAADgARABEAEQARABMAFQAVABQAEwARABAAEAAS
ABIAEAAPAA0ACwAHAAUABAAEAAUACAALAAwADAAJAAgACAAIAAcABgAFAAQABgAEAAMA
AQD///7//f/9/wIAAgABAP///P/8//3//v8AAAAAAAACAAQAAAAAAAAA///+//7//f/+
////AAABAAAA///+//3//v///wAAAgABAAAA///9/////////wAA/////wAAAAD+//3/
/f/9/wAAAgACAAIAAQAAAP7//f/7//z//P/8////AAABAAIAAAD//////v///wAAAQAC
AAEAAAD+//z//P/9//3//f8AAAAAAQADAAEA/f/6//j/+v/7//3//v/+//3//P/6//v/
+//7//z//P/8//z//P/4//f/9//3//r/+//8//3//f/8//z//P/6//n/+f/4//r/+//8
//3/+P/3//b/9f/2//f/+f/6//n//P/8//r/+f/4//n//f///wAAAAD///r/+P/3//j/
+f/5//n/+f/+//7//f/8//r/+v/6//r/+v/6//r/+v/4//j/+P/4//r/+v/6//r/+//8
//3//v/9//z/+//6//3//v///wAA///+//3//P/+//7//v/+/wAAAAAAAAAA/v/+//7/
/v/+//7//v/+//7//v/+//7///8AAAEAAgABAAAA///+/wAAAAAAAAAAAgAEAAYACAAG
AAUAAwACAAMAAgADAAUACQAKAAoACgAJAAkACAAHAAoACgALAAsACgAKAAoACwALAAsA
DAANAAwADAAMAAwADAANAA4ADgAOAA4ADwAOAAgABQADAAIAAgACAAEAAQAEAAQAAgAC
AP///v8AAP//AAAAAAAAAQAAAP///P/7//z//f/+/wEAAQD+//3//f/8//v/+v/6//z/
/f/9//3/+//7//z//P/8//z/+//7/wAAAgAAAAAAAgAGAA4AHAArAD0AUQBmAH8AlACl
ALAAswCqAJcAeQBUACcA///m/93/2f/X/93/5P/k/+P/4v/k/+n/7//z//b/+//+//7/
///9//z/+v/3//j/+f/6//v//f/7//v//P/8//////8AAAAAAgACAAIAAgAAAP///v/+
/wAAAAABAAIAAwADAAEAAQD///3//f8AAAIAAwAEAAUAAgAAAP///v/+////AAAAAAEA
AwAEAAIAAQAAAAAAAQABAAIAAgACAAQABAAEAAMAAwADAAQABgAEAAQABAAEAAQAAgAC
AAMAAQACAAIABAAGAAUABQAFAAgACgAMAA0ACgAKAAkABwAFAAYABgAIAAsACwALAAsA
CwANAA0ADQAMAAsADQAOABAAEQASABQAEgARABAADwATABMAFAAUABMAEQAQAA8AEgAT
ABQAFgAVABQAEQAOAAwADwAPAA8ADwARABMAEwARAA8ADAAKAAsADgAPAA4ADgANAAwA
CQAJAAgACAAJAAkACQAHAAQAAQAAAAAAAAABAAIAAwAEAAMAAAD+//v/+//6//n/+f/+
//7//f/7//r/+v/7//z/+//6//n/+v/6//b/9v/2//j/+P/5//n/9//3//f/9//3//f/
9//3//f/9//3//j/9//2//X/8//z//P/8//0//j/+f/7//z/9//1//T/8//0//b/9v/2
//j/+P/3//f/9//4//j/+P/6//r/+v/6//j/9//3//b/+f/6//v//P/6//r/+f/4//f/
9//2//X/9v/2//f/+f/2//P/8f/w//L/8//1//b/9//3//f/9v/z//P/8//0//X/9v/3
//j/9f/z//L/8f/1//X/9f/1//X/9P/0//T/8//z//T/9P/z//P/8//z//H/8f/x//H/
7//v//D/8P/x//T/9P/y//L/8P/w//P/8//0//T/8//x//D/8P/y//T/8//y//H/9P/w
/+3/7v/x//L/8//0//P/8v/x//D/8P/w//D/8P/y//L/8v/y//T/9P/0//T/8//y//H/
8P/y//L/8v/y//P/9P/1//b/9P/0//T/9P/2//b/9v/2//T/9P/0//T/9v/2//b/9v/1
//T/8//y//P/9P/1//b/+P/4//j/+P/2//b/9v/2//j/+P/4//j/+P/3//X/9P/2//b/
+P/7//3//v/+//7//P/9//3//f/+//7///////7//v/+////AgADAAUABwAGAAYABgAG
AAgACQAKAAoACAAGAAUAAgD///3//P/8//7//v/9//3//P/8//r/+v/2//b/+f/5//n/
+v/7//3/+//7//n/+f/7//v/+//9/////P/7//v/+f/5//n/+v/7//3//v////z/+//7
//r/+//8//z//f/+/wAA/v8AAAYACAAMABgAJwA3AEcAXAB1AIwAnwC0AL8AvgCrAI8A
bgBBABMA8v/h/9n/0f/T/9j/3P/n//D/7P/j/+f/7//y//n//v8AAAEA///9//z/+v/8
//3//v///wEA/////wAAAAADAAMABAAEAAYABgAGAAYABAADAAIAAgAFAAYACAAKAAoA
CQAGAAUABAABAAAAAgAFAAUABQAFAAMAAgACAAIAAAABAAIAAgAEAAcACQAIAAUABAAE
AAUABwAIAAgACAAKAAoACgAJAAkACQAKAAwACwAKAAkACAAKAAgACAAJAAsADAAMAA4A
DgANAA0ADQAPABAAEQARABEAEgASABEAEAAQAA8AEAATABMAEwATABMAFQAVABUAFgAX
ABsAHgAcABsAGgAaABsAGwAbABsAHwAfACAAIAAeAB0AHQAdAB0AHQAdAB4AIgAiACAA
HgAbAB0AHAAbABoAHQAgACEAIAAfAB0AHAAbABwAGwAYABsAGwAbABkAGAAWABUAFQAY
ABkAGAAWABIAEAAPAA4ADgAOAA4ADgAQAA4ADQALAA0ADAALAAsADAAMAAsACQAIAAgA
CQAKAAwADAAMAA4ACwAGAAUABAAFAAYACAAJAAoACwAMAA0ACwAJAAcABQAGAAcACAAK
AAoACgAKAAkABwAHAAcACAAJAAkACgAKAAYABQAFAAUABgAIAAgACAAKAAoACQAJAAgA
CAAHAAYABwAIAAkACgAHAAcACAAIAAgACAAIAAgABgAGAAUABAAFAAcACAAJAAcABgAG
AAcABQADAAIAAgADAAMABAAEAAUABQAFAAQABQAFAAUABgAGAAYABgAGAAQAAwADAAMA
BQAFAAUABQADAAIAAgACAAMAAwAEAAQABwAHAAcABwAEAAMAAgABAAMAAwAEAAQAAwAG
AAYABAAAAP7//v8BAAMABAAEAAMAAwACAAIABAAFAAUABQAFAAgABgAFAAYABAAEAAQA
BAAGAAYABgAGAAUABAADAAIAAwAEAAUABgAIAAgACAAIAAUABAADAAIAAwAEAAUABgAD
AAIAAQAAAAEAAgADAAQAAwACAAEAAAAAAAAAAAAAAAAAAAAAAAAAAQACAAMABAADAAMA
AgACAAQAAgACAAMABQAGAAYABgAIAAkACQAJAAcABgAGAAUABwAIAAkACwALAAsADAAN
AA0ADAALAAoADAANAA4ADgANAAwADAAKAAMAAQAAAAAAAgACAAEAAQAAAAAA/v/+////
AAAEAAUAAgAAAP7//f/+/////v///////////wEAAgD+//z/+//+////AAACAAEAAQAA
AP///v///wEAAgABAAAA/v/9//7/AgACAAQADAAQABIAHgAxADsAQwBWAG0AggCRAJwA
nwCYAH8AXwA8ABkA+//q/9//1//V/9n/3v/i/+X/5P/q//P/9//3//r/+//6//T/9///
/wAAAAD//wIAAAAAAAAAAQAAAP/////+/wAAAQADAAQAAQAAAP///v8AAAEAAgAEAAIA
AgADAAQAAwADAAEAAQAEAAMABAAIAAcABwAHAAcABwAGAAYABgAGAAcACAAIAAYABwAH
AAQABQAGAAgACwAIAAgABwAGAAgACgAMAA0ACwAJAAgACAAJAAoACwAMAA4ADAAMAA0A
DAAMAAsADAAPAA8AEAARABAAEAAQAA8ADQAOAA4ADQAOABAAEQAUABIAEQAQAA8ADgAR
ABIAEwASABEAEwAUABUAFQAVABYAFgAVABQAEwAVABUAFgAWABcAFwAYABkAGAAXABYA
FgAYABgAFgAUABQAGQAbAB0AGAAZABoAGQAZABkAGAAYABYAGAAYABYAFAATABIADwAQ
ABAAEQATABAADwAMAAgACgAKAAsADAAKAAoACgAKAAgABgAFAAMABgAGAAYABwAHAAYA
BAABAAEAAgAEAAYACAAIAAgACgAIAAQABAAEAAYABgAHAAcABgAFAAQAAwAFAAUABQAF
AAUABQAFAAYABgAGAAYABQAFAAUABQAGAAkACQAKAAoACAAHAAcABwAGAAgACAAIAAgA
CAAHAAcACQAMAA4AEAAMAAoACAAGAAcACQAMAA4ADAAKAAgABgAIAAgABwAGAAkACwAM
AA0ADAAKAAkACQAKAAkACQAKAAoACQAJAAgABwAHAAcABgAGAAcACAAKAAgACAAIAAgA
BgAFAAUABQAJAAkACQAJAAcABgAGAAYABwAHAAgACAAIAAcABgAFAAQABQAGAAcACQAJ
AAoACgAKAAwACwAIAAYABAAEAAcABgAGAAUAAwADAAQABgAKAAsACQAHAAUACAAIAAMA
AgADAAQABQAGAAYABgAGAAYABAAEAAQABAAGAAYABgAGAAYABgAGAAYACAAIAAgACAAH
AAYABQAEAAYABgAGAAYAAwACAAEAAAACAAIAAgACAAMABAAFAAYABAAEAAQABAAEAAQA
BAAEAAQABAAEAAQAAgACAAIAAgAEAAQABAAEAAIAAgADAAMABAAGAAgACAAGAAUABQAE
AAYABgAGAAcACQAJAAoACgAJAAkACgAKAAoACwALAAsACwALAAsACgAMAAwADAANAA8A
EAAQABAADgAMAAcABQAGAAYABgAGAAMAAwAEAAQAAgACAAAAAAAEAAUABQAGAAQAAwAB
AP//AAABAAIAAwACAAMABAAAAAEAAQABAAEA//8AAAAAAQADAAMAAQABAAIAAgACAAIA
AQD//wAAAAAEAAYACgASAB4AJAApADcATwBeAGsAgACVAKIAowCgAI8AcwBUADEACQDs
/+P/5f/l/+P/5v/o/+v/7v/s//H/+f/9/wAABQAGAAIAAQAFAAMAAgAAAAIAAAAAAAAA
AQACAAMABQAGAAgACQALAAwACgAKAAoACgAIAAcABgAGAAgACAAJAAoACQAJAAcABwAI
AAcACAAMAAoACQAIAAcABwAGAAYABgAIAAkACgAKAAcABwAGAAIABQAGAAgACwALAAwA
DAAMAAoACgAKAAkACwALAAwADgAMAAwADAAMAA0ADAANAA8ADQAOAA4AEAAPAA0ADAAL
AA0ADgAPAA8AEQASABIAEQARABIAEgAUABUAFQAVABUAFQAXABcAFwAXABcAGgAcABoA
GQAYABgAGwAbABsAGwAbABsAHAAcABwAGwAbABsAHAAdAB4AIAAgACAAHgAcABoAHQAd
AB0AHQAfACEAIQAeAB0AGwAaABwAHgAeABwAHAAbABoAFwAZABgAGAAZABYAFQASAA4A
DgAOAA8AEAAQABAAEAAQABAADgANAAsADQAMAAsACwAMAAwACwAJAAoACgALAAwACgAK
AAoADAAOAAoACgAKAAsADAAOAA8ADAALAAoACQALAAsACwALAAsACwALAAwADgAOAA4A
DQANAA0ADQAOAA0ADQAOAA4ADgANAA0ADQAOABAAEAAQAA8ADgAMAAsADAAOAA8AEAAS
ABIAEgASAA4ADQANAAwADwAQABEAEgAQABAADwAOABAAEQARABEADwAOAA4ADwAPAA0A
DAAMAA8ADwAQABAADwANAAsACAAKAAsADAAOAAwADAAMAAwADQANAA4ADwAPAA8ADwAP
AA8ADgAOAA4ADwAPABAAEAAQAA8ADgANAA0ADQANAA0AEAARABMAFAATABQAEgAOAA8A
DgAPABMAEgASABEADwAQABAAEQAUABYAFQAUABMADgAKAA8AEgAQABAAEAAQABIAEgAS
ABIAEgASABIAEgAUABQAFAAUABIAEgASABIAFAAUABQAFAAUABQAFAAUABQAFAAUABQA
EgASAA==
         </WaveFormData>
      </LeadData>
      <LeadData>
         <LeadByteCountTotal>10000</LeadByteCountTotal>
         <LeadTimeOffset>0</LeadTimeOffset>
         <LeadSampleCountTotal>5000</LeadSampleCountTotal>
         <LeadAmplitudeUnitsPerBit>4.88</LeadAmplitudeUnitsPerBit>
         <LeadAmplitudeUnits>��V</LeadAmplitudeUnits>
         <LeadHighLimit>2147483647</LeadHighLimit>
         <LeadLowLimit>268435456</LeadLowLimit>
         <LeadID>II</LeadID>
         <LeadOffsetFirstSample>0</LeadOffsetFirstSample>
         <FirstSampleBaseline>0</FirstSampleBaseline>
         <LeadSampleSize>2</LeadSampleSize>
         <LeadOff>FALSE</LeadOff>
         <BaselineSway>FALSE</BaselineSway>
         <ExcessiveACNoise>FALSE</ExcessiveACNoise>
         <MuscleNoise>FALSE</MuscleNoise>
         <LeadDataCRC32>2567658927</LeadDataCRC32>
         <WaveFormData>
DAAMAAwADAAOAA4ADgAOAA4ADgAOAA4ADAAMAAwADAAMAAwADAAMAAoACAAGAAQAAgAC
AAIAAgABAAAA///+//z//P/8//z//P/8//z//P/7//r/+f/4//j/+P/4//j/9//2//X/
9P/0//T/9P/0//T/9P/0//T/8//y//H/8P/x//L/8//0//L/8v/y//L/8P/w//D/8P/x
//L/8//0//L/8v/y//L/8v/y//L/8v/z//T/9f/2//T/9P/0//T/9P/0//T/9P/0//T/
9P/0//L/8v/y//L/9P/0//T/9P/y//L/8v/y//T/9P/0//T/8//y//H/8P/x//L/8//0
//L/8v/y//L/8v/y//L/8v/w//D/8P/w/+7/7v/u/+7/8P/w//D/8P/y//L/8v/y//D/
8P/w//D/8P/w//D/8P/u/+7/7v/u//D/8P/w//D/8P/w//D/8P/u/+7/7v/u/+7/7v/u
/+7/7v/u/+7/7v/u/+7/7v/u/+7/7v/u/+7/7v/u/+7/7v/w//D/8P/w/+//7v/t/+z/
7P/s/+z/7P/u/+7/7v/u/+7/7v/u/+7/7v/u/+7/7v/t/+z/6//q/+z/7P/s/+z/7v/u
/+7/7v/u/+7/7v/u/+z/7P/s/+z/7P/s/+z/7P/u/+7/7v/u//D/8P/w//D/8v/y//L/
8v/0//T/9P/0//P/8v/x//D/8//0//X/9v/0//T/9P/0//L/8v/y//L/8//0//X/9v/3
//j/+f/7//7//v8AAAEA///+//7///8BAAEAAwADAAQABwAJAAkABwAIAAgACAAGAAYA
BgAGAAgACAAIAAgACAAGAAUAAgABAAEAAAD///z/+f/4//T/8//w/+//7f/t/+3/7v/u
/+v/6//q/+r/6v/q/+r/6f/r/+3/7f/s/+r/6f/p/+r/6v/r/+v/6v/r/+v/7P/s/+v/
6//r/+z/7P/s/+r/6v/t/+//7//u/+z/7v/y/+//6//s//P/+f/9/wIAAAAAAAoAHQAo
ADIAQwBbAHIAhQCQAI4AgwBjACwA+//o/+j/7v/3/wAACAALAAcABAAEAAQAAgABAP//
/P/7//j/9P/x//D/8P/w//L/8v/y//L/8f/v/+//8f/x//D/7v/t/+7/7v/v//D/7//v
//H/8f/w//D/8P/v/+//7v/u/+//7//x/+//7//t/+3/7f/t/+//7//v/+//8P/w//L/
8v/w//D/7//v/+z/7P/v/+//7//w//H/8v/x//D/8P/v//D/8P/w/+//8f/x//D/7//v
//H/8f/y//T/9P/1//X/9P/z//P/8v/y//P/9v/3//P/9f/2//b/9P/2//b/9P/3//n/
+v/7//v/+//7//r//f///wAAAgACAAEAAQACAAMABQAFAAUABAAGAAcABwAHAAcACQAJ
AAoACwANAA0ADAALAAoACQALAAwADAAMAAwADAAOABAADAAKAAgACAALAAwADAALAAgA
BQADAAEAAgACAAQABAABAAAA/f/8//3/+//7//v/+//7//r/+f/5//j/9//1//X/9P/0
//X/9f/0//P/8v/x//P/8//z//X/9f/1//b/9P/y//H/8f/z//P/9P/0//L/8v/y//H/
8f/x//H/8f/0//X/9f/1//X/8//1//X/9f/1//T/9P/1//T/8//y//H/8f/x//H/8v/0
//X/9f/z//T/9P/0//T/9P/0//T/9P/0//T/8v/z//T/9f/2//T/9P/0//T/9P/0//P/
8//y//L/8v/z//D/7//t/+z/7v/v//D/8f/x//H/8f/y//D/8P/u/+7/7v/u/+7/7v/w
//D/8P/v/+//7v/u/+//8f/y//L/8v/w/+//7v/t/+3/7v/u/+3/7//v/+7/7f/q/+r/
6//s/+3/7f/u/+7/6//r/+v/6v/s/+z/7f/u/+z/6//q/+r/7P/r/+v/7P/u/+7/7f/t
//L/7//q/+r/6v/q/+r/6v/s/+z/7P/s/+r/6v/q/+r/6v/q/+r/6v/o/+j/6P/o/+j/
6P/o/+j/6P/o/+j/6P/m/+b/5v/m/+f/6P/p/+r/6P/o/+j/6P/o/+j/6P/o/+r/6v/q
/+r/6f/o/+f/5v/o/+r/7P/u//H/8v/z//T/9v/2//b/9v/3//j/+f/6//r/+v/6//r/
/f/+////AAAAAAAAAQAEAAQABgAHAAcABwAIAAoACwALAA0ADQAOABMAFQAVABUAGAAY
ABgAGAAXABYAFQAUABUAFgAXABgAFQATAA8ADQAOAA4ADgAOAA0ADAAIAAgABAAEAAMA
AAD9//3//P/7//3//P/8//z//v/+//3//f/9//3//P/8//3//f/+//7///////7//f/7
//z//P/9//3//f/+//7//v/8//z//f8BAAEAAAAAAAIAAAD//wMABAAJAA0ADQAQABQA
FgAcACkAOABEAFMAYwB4AIsAlACWAJEAbwA0AAcA+v/6//7/BwAQABQAFQATABQAFgAW
ABQADwALAAoACwAIAAIAAwACAAIAAgADAAQABQAGAAMAAQABAAMAAgACAAEAAQADAAIA
AgACAAEAAQADAAMABAAEAAQAAwADAAIAAgADAAIAAwAAAP//AAABAAIAAwAFAAUABQAF
AAUABgAJAAoACAAIAAcABwAGAAYACQAJAAkACgALAAwACgAKAAsACwAKAAoACgAJAAoA
CwALAAsACgALAAoACgANAA4AEAARAA8ADQAMAAoACgALAA4ADwANAA8AEAAQAA4AEAAQ
AA4AEgATABMAEwATABMAEwASABUAFwAYABoAGQAXABYAFgAZABsAGwAbABoAHAAdAB0A
GwAbAB0AHQAcAB0AHwAfACAAIQAiACMAIQAiACIAIgAgACAAIgAkACIAIAAeAB4AHwAg
ACAAHwAgAB0AGwAZABgAGAAaABoAGAAWABIAEAAPAA0ADQANAA4ADwAPAA8ADwAOAA0A
CwALAAoACgALAA0ADAALAAoABQAHAAcABwAJAAkACQAKAAgABgAFAAUAAwADAAQABAAG
AAYABgAFAAUABQAFAAUABwAJAAoACwALAAkACwALAAoACQAHAAYACgAKAAoACgAKAAsA
DAANAAwADAALAAkACQAKAAoACgAMAAwADAAMAAoACgAKAAgACAAIAAgACAAIAAgACAAI
AAYABgAFAAUABgAIAAoADQALAAsACgAKAAkACQAJAAkACQAJAAkACgAMAAwACgAKAAgA
CAAIAAgABgAGAAYABQAFAAQABAAFAAUABgAGAAYABwAHAAcABwAFAAYABgAFAAcABwAG
AAUAAwACAAIAAgAFAAUABgAGAAUABQAFAAQABAAEAAUABgAIAAcABgAGAAQAAwADAAQA
BAAEAAMAAwAEAAUABgACAAMABAAFAAYABAAEAAQABAAGAAYABgAGAAQABAAEAAQABAAE
AAQABAAEAAQABAAEAAYABgAGAAYABAAEAAQABAAGAAYABgAGAAIAAAD+//z//f/+////
AAADAAQABQAGAAUABAADAAIAAgACAAIAAgAEAAQABAAEAAYABgAGAAYABwAIAAoADgAN
AA4ADgANAA0ADgAQABEADgAPAA4ADgAUABcAGAAZABoAGgAaABoAGAAYABgAGAAZABoA
GwAcABkAFwATABEADwAOAA0ADAALAAoABgAGAAIAAgABAP7//f/9//z/+//7//r/+v/6
//r/+v/5//n/+//7//r/+v/5//n/+v/6//z//f/9//3//P/8//v/+//7//v//P/8//7/
/P/8//3//P/7//n/+P/6//z/AQABAAQACQAJAAUABAAGABAAIAAvADoASgBZAGsAhACZ
AKAAmAB9AEcAGAADAAAA/v8EABEAGgAeAB0AHQAcABgAFgAUABEACwAIAAcABgAGAAQA
AgABAAAAAgACAAIAAgAEAAMABAAHAAYABAABAP//AQAAAAAAAAAAAAEABAAFAAMAAgAB
AP//AQAAAAAAAQD//wEA/////wEAAQABAAEA///////////8//z//v/+////AAAAAAEA
/v/+/wEAAQD+//7//v/+/wAAAAABAAEAAgACAAIAAQD//////v/9////AQABAAIABAAE
AAUABQAFAAUABgAGAAIAAQACAAEAAgAFAAcACAAIAAoACgAIAAgACQAJAAkACwANAA8A
EAAQABEAEQASABIAEQARABIAFQAXABcAFwAWABgAGQAZABkAGQAbABsAGwAbABwAGwAd
AB0AHQAdABsAHAAcABwAHgAeACAAIgAgAB4AHAAcAB0AHgAeAB0AHAAZABcAFQAUABQA
FgAWABMAEgAPAA4ADgANAA4ADwAMAAsACQAHAAgACAAIAAcABQAEAAQABQAFAAQAAwAC
AP//AQABAAEAAgABAAAAAAADAAIAAgADAAEAAQACAAIAAAAAAAAA//8AAAEAAgADAAIA
AwADAAMABQADAAUABQAEAAMAAQAAAAMABAAFAAYABQAFAAUABQAFAAYABgAFAAcACAAI
AAgACAAIAAgACAAGAAYABgAEAAUABgAHAAgABwAGAAUABAAFAAYABgAHAAUABAADAAMA
AwADAAIAAgAFAAUABQAFAAMAAwADAAQAAgACAAAAAAACAAIAAgACAAIAAgACAAEA///+
//7//////wAAAAAAAAAAAQACAAMAAAAAAP///f/9//3//P/7//z//v8BAAQAAwABAAAA
/v8AAAEAAgACAAEAAAAAAAAAAAD///7//v/+//3//f/+/wAAAAD/////AgABAAAAAAD/
//7//f/8//7//v/+//7/AAAAAAAAAAD+//7//v/+/wAAAAAAAAAA/v/+//7//v/+//7/
/v/+//7//v/+//7//v/+//7//v/+//7//v/+//z//P/8//z//v/+//7//v/9//z/+//6
//v//P/9//7///8AAAEAAgAEAAQABQAIAAYACAAJAAkACAAIAAkACQAJAAsACwAMAA8A
EQARABEAEgASABIAEgASABIAEgASABQAFAAUABQAEAAPAAwACwAJAAgABwAGAAQABAAB
AAIA/v/+//3/+v/3//f/9v/1//P/8v/y//L/8//0//T/9f/1//X/9P/0//X/9f/2//b/
9//3//b/9f/0//T/8//z//X/9f/2//b/+P/2//b/9//3//f/9v/2//r//P/9//n/+v//
/wcACwAKAAoACgAQACEAMgBCAFEAYwB6AJMAoACeAJMAcQA0AAcA/P/4//j/AQAMABIA
FwAXABIADAAOABQAEQALAAYAAwAEAAgABAACAAEAAAD+//7//v/+//3/+//7//3//P/8
//v/+//8//z//f/+//z/+//8//v/+v/6//r/+f/5//j/+P/5//n/+//5//n/+//7//v/
+//5//n/+f/5//n/+v/9//7//P/8//v/+//8//z///////3//P/7//r/+P/4//n/+f/8
//z//P/7//v/+//6//n/+f/7//v//P/8//z//f/9//////8AAAAA/v/9//7//f/9////
AAAAAAIABAAEAAIABgAHAAcABwAHAAcABwAGAAkACwAMAA4ADgANAA0ADgANAA8ADwAP
ABIAFAAVABUAEQARABMAEwAWABcAGQAZABcAFwAXABcAFgAWABUAFAAWABgAHAAgAB0A
GgAXABYAFwAYABgAFwAWABMAEQAPAA4ADgAQABAAEQAQAA0ADAAJAAcABwAHAAkACQAI
AAcABQAEAAMAAQD///7//v///wEAAAD///7/+f/7//v/+/8AAAEAAgAEAAMAAAD+//3/
/////wAAAAD+//7//v/9/////////////v////////////3////////////+//7/AAAA
AAAAAAD+//3//P/7//z//v////////8AAAAAAAABAAAA///+//7//v/+//z//v/+//7/
/v8AAAAAAAAAAP7//v/9//3//P/8//z//f/9//3//P/8//3//f/9//3/////////AAD/
//7/+//6//z//P/8//z//P/8//z/+//5//j/+P/5//v//P/8//z/+//7//v/+//5//r/
+v/5//v/+//6//n/+v/6//v//P/7//v//P/8//v/+//7//r/+f/4//j/+P/7//v/+//8
//n/9//2//b/+f/6//r/+//4//n/+P/4//j/+P/4//j/+P/4//j/+P/2//b/9v/2//b/
9v/2//b/+P/4//j/+P/2//b/9v/2//j/+P/4//j/9v/2//b/9v/2//b/9v/2//j/+P/4
//j/+P/4//j/+P/4//j/+P/4//j/+P/4//j/+P/4//j/+P/4//j/+P/4//b/9v/2//b/
9//4//n/+v/6//r/+//+/wAAAgADAAMAAgACAAMAAwADAAUABQAGAAkACwALAAsACgAK
AAoACgAIAAgACAAIAAkACgALAAwACgAJAAYABQAHAAYABQAEAP///P/2//T/9f/2//b/
9P/1//X/9P/z//P/8v/y//L/8P/w/+//7//w/+//7f/s/+v/6//s/+z/7f/t/+z/6//t
/+7/7v/v//H/8f/y//L/8P/u/+7/7//z//P/8v/y//D/8P/x//P/9P/5////AQACAAIA
BgAOABkAJAA0AEcAWQBuAIMAjgCQAIkAawAyAP//8P/w//D/9f/8/wQACQAHAAYACAAK
AAwACwADAP7//f/6//b/9//2//b/9v/4//j/+P/4//b/8//y//P/9v/2//X/9f/z//L/
8v/y//H/8f/z//P/8v/y//L/8f/x//D/8P/x//P/9f/z//P/8//z//P/8//x//H/8f/x
//L/8v/0//T/8v/y//H/8f/w//D/8//z//L/8v/y//L/8P/w//H/8f/z//T/9f/1//T/
8//x/+//8f/z//P/9P/0//T/9f/1//f/9//4//j/9f/1//f/9//1//f/+P/4//r//P/8
//r//P/9//3//f/8//3//v/+////AQACAAQABAADAAMABAAGAAkACgALAAoADAANAA0A
CwALAA0ADQAOAA8AEQARAA8ADwAPAA8AEQASABIAEgASABIAFAAWABIAEAAOAA4AEQAS
ABIAEQAOAAsACQAHAAQABAAGAAYABwAIAAcACAAFAAMAAwADAAEAAQAAAP/////+//3/
+//9//z//P/9//v/+v/5//j/9f/3//f/9//7//v/+//8//r/+P/3//f/+f/5//r/+v/4
//j/+P/3//X/9f/1//X/9//5//r/+//6//f/+P/3//j/+f/5//r/+v/6//r/+v/5//n/
+f/5//v//P/8//v/+f/6//r/+v/8//z//P/8//z//P/8//r/+v/6//r/+v/8//z//P/8
//7//v/9//3/+//6//n/+f/7//v/+v/6//n/+f/5//n/+//7//v//P/8//z/+v/6//r/
+v/6//r/+v/6//r/+f/3//b/9v/3//n/+v/6//r/+f/5//n/+f/3//j/+P/3//n/+f/4
//f/9v/2//f/+P/5//n/+v/6//f/9//3//b/+P/4//n/+v/8//v/+v/6//j/9//3//j/
+v/6//n/+f/6//n/+P/2//j/+P/4//j/+v/6//r/+v/5//j/9//2//j/+P/4//j/+P/4
//j/+P/2//b/9v/2//f/+P/5//r/+P/4//j/+P/4//j/+P/4//j/+P/4//j/+P/4//j/
+P/4//j/+P/4//j/+P/4//j/+v/6//r/+v/5//j/9//2//f/+P/5//r//P/+/wAAAgAA
AAEABAAEAAYABwAHAAYACAAJAAkACQALAAsADAAPAA8ADwAPABAADgAOAA4ADgAOAA4A
DgAOAAwADAAMAAoACwAIAAcABwAIAAcABgADAAAA/P/8//r//P/7//j/9//5//j/9//3
//b/9v/2//b/+P/3//f/+f/4//b/9f/z//T/9v/3//n/+P/2//T/8//2//b/9//3//X/
9v/2//b/9f/2//j/+//6//j/9//2//j/+f/5//z/AwAHAAkACAAGAA4AHAApADQARABX
AGsAfgCLAI4AjgB7AEUADAD3//b/9P/6/wUADgAQAA8ADwAOAA4ADgAOAAkABwAGAAUA
AgD+//3//P/8//z//v/+//7//v/7//n/+f/7//7//v/9//3//f/8//z//P/5//n/+//7
//r/+v/6//n/+//6//r/+//5//v/+f/5//n/+f/5//n/+//7//v/+//5//j/+f/4//n/
+v/6//v/+P/4//v/+//6//r/+v/6//z//P/9//3//v/+//7//f/7//v/+v/5//v//f/9
//7//f/8//z/+//9//3//v/+//7///8CAAMAAAABAAEAAAACAAQABAACAAMAAwACAAEA
BAAFAAYABgAFAAcACAAKAA0ADQAOABAADwARABEAEQAQABIAEwATABEAEQATABMAFQAX
ABoAGwAYABcAFgAVABcAGAAYABgAGAAYABoAHAAaABgAFgAWABkAGgAaABkAGAAVABMA
EQAQABAAEgASAA8ADgALAAoACQAHAAcABwAHAAcABgAFAAMAAgABAP//AAAAAAEAAwAB
AAAA///+//3/////////////////AAD///z/+v/5//z//f///wAA/v/+//7//f/9//3/
/f/9//z//f/9//3//f/7//3//f///////v/+/wIAAgACAAIAAAD///7//f/9//7//v/9
//3//v/+//7//v/+//7//v///wAAAQAAAP3//P/7//r//P/+/wAAAgAAAAAA/////wAA
AAAAAAEAAAD///3//P/7//v/+//7//3//f/9//7//v/+//z//P/8//z//P/8//7//v/+
//3//P/6//n/+f/6//z//f/+//v/+//7//v//f/+//7//f/9//3//P/7//r/+v/7//z/
+//7//z//P/7//v/+//6//r/+v/7//z//v/9//z//P/8//v/+//8/wAAAAD//////v/7
//z//v/+//7//v/+//3//P/7//r//P/8//z//P/8//z//P/8//z//P/8//z//v/+//7/
/v/8//z//P/8//7//v/+//7//v/+//7//v8AAAAAAAAAAP///v/9//z//P/8//z//P/+
//7//v/+//7//v/+//7/AAAAAAAAAAAAAAAAAAAAAAIAAgACAAIAAwAFAAkACgAKAAsA
CwAKAAwADQANAA0ADgANAA0ADwATABMAEwAUABQAFAAUABQAFgAWABYAFgAUABQAFAAS
ABEADgANAA0ADAALAAoABwAGAAIAAgAAAAAA///8//v/+//6//n/+f/6//r/+v/6//r/
+f/5//v/+f/4//j/9//5//r/+v/7//n/+P/3//f/+f/6//z//f/8//z/+//6//r/+v/7
//3////+//7//v8AAP3/+f/8/wUABwAHAAgACgAMABIAHwAuADoARwBbAHIAgQCMAJAA
iwBvADYABwD2//T/9v///wgADgAVABkAGAASAA4AEgARAA0ACAAJAAgAAAD///7//v/+
////AAABAAIAAAD9//z//f///wAAAAABAAAA/v/9//z/+//7//3//f/9//7///////7/
/P/7//v//f////3//f/9//3//f/9//z/+//6//n/+P/4//r/+v/7//z//P/9//z//P//
/////f/8//v/+v/7//z//v////7//v/+//3/+//7//r/+f/7//3//f/+//7//v//////
/////wAAAAABAAEAAwADAP//AQACAAIAAAACAAIAAAAEAAUABQAFAAQABQAGAAYACAAL
AA0AEAAPAA0ADAAMAAsADQANAA0ADwASABQAFQAVABUAFwAXABgAGQAbABsAGQAZABkA
GQAYABgAFwAWABcAGAAbAB4AHAAaABgAGAAYABgAFwAVABUAEwASABEAEAAQABIAEgAT
ABIADwAOAAwACQAIAAcACQAJAAgABwAHAAYABQADAAEAAAAAAAEAAQAAAP///v/9////
/////wEAAQABAAIAAQD+//z/+//8//3///8AAAIAAgACAAEAAAD///7//f/+////////
/////f////////////7//v8AAAAAAAAAAP//////////AAACAAMAAwACAAIAAQAAAAAA
AAAAAAAAAwAEAAUABAADAAIAAQAAAAAAAAAAAAAA/v/+//3//f/9//7///8BAAAA///9
//z///////////////////8AAP7//v/8//z//v/+//7//v/+//7//v/9//3//P/8//3/
//8AAAAAAAD+//3//P/7//z//v//////AQABAAAA///9//z//P/8//3//f/+//7//f/9
//3//P/+//7///8AAP7//f/8//z//P/7//v//P///wAAAAABAAAA/f/8//z//v/+//7/
/v/+//7//v/+//3//P/7//r//P/+/wAAAgABAAAA///+//7//v/+//7//v/+//7//v/9
//z/+//6//3//v///wAA/f/8//v/+v/7//z//f/+//3//P/7//r//v8AAAIABAAEAAUA
CAAIAAoACwALAAoACAAJAAkACQAJAAkACgANABAAEQASABQAFgAWABYAFgAVABQAEwAS
ABIAEgASABAADwAMAAsACwAIAAcABgADAAQAAAAAAP7//P/7//j/9//5//j/9//3//f/
+P/5//r/9//1//T/9f/3//j/+v/7//f/9v/0//P/9P/0//T/9f/4//j/+f/5//n/+v/6
//r/+P/4//n/+//5//j/+P/4//j/+f/7/wIACQAJAAUABAAGAAoAFgAlADQARABXAG8A
iACZAKAAngCPAF0AIgAFAAIAAgACAAkAFgAcAB0AGwAcABoAFgASAA0ABQAAAP//AgAG
AAUABAAEAAQAAwACAAEAAAD///3//f///wIAAgABAAEAAAD+//3//P/8//3/AAABAP//
/v/9//v//f/8//z//f/9/////f/9//v/+//7//v//P/9//7////9//z//f/8//7//v/9
//3/+v/6//3//f/+//7//v/+/wAAAAABAAEAAQAAAP///f8AAAEAAQABAAAAAQAAAAAA
/v/+//////8BAAEAAgACAAEAAQADAAMAAQADAAQABAAEAAYABgAEAAYABwAHAAcACQAL
AA0ADgANAA0ADAAMAA8ADwAQABIAEwAVABUAFQAYABoAGwAbABkAGQAbABsAGgAbAB0A
HQAfAB8AHwAfACIAJAAlACYAJAAiACIAIgAhACAAHwAgAB8AIAAgAB8AHgAbABkAFwAW
ABYAGAAYABUAFAARABAAEQAPAA8ADwAOAA0ACwAJAAkACAAHAAUABwAGAAYABwAJAAgA
BwAGAAUABwAHAAcACAAHAAYABgAGAAQAAwADAAIAAQABAAAAAgACAAIAAQADAAMAAwAD
AAIAAwADAAMABQADAAUABQADAAMAAgACAAUABgAHAAgABwAHAAcABwAGAAYABQADAAMA
BAAEAAQABwAIAAkACgAIAAgACAAGAAcACAAJAAoACAAIAAgACAAIAAgABwAHAAgACAAI
AAkACQAJAAgACAAJAAkACQAJAAYABQAEAAQABQAGAAUABgAGAAYABgAGAAgACAAIAAcA
BwAGAAYABwAFAAYABgAGAAUABQAFAAUABwAIAAgABwAGAAUAAwABAAMABAAGAAgACAAH
AAcABgAHAAcABwAGAAQABAAFAAYABAADAAIAAgAFAAUABgAIAAcABgAEAAMACgALAAQA
AgACAAIAAgACAAQABAAEAAQAAgACAAIAAgADAAQABQAGAAYABgAGAAYABAAEAAQABAAE
AAQABAAEAAUABgAHAAgABQAEAAMAAgADAAQABQAGAAQABAAEAAQABAAEAAQABAAGAAYA
BgAGAAQABAAEAAQABgAGAAYABgAGAAYABgAGAAcACAAJAAsAEAAQABIAEwAQAA4ADQAN
AA4ADwASABMAFAAXABkAGQAZABoAGgAaABoAGgAaABoAGAAYABgAGAAYABYAFQASABMA
EwASABEAEAANAAwACAAIAAYABgAFAAQAAwADAAIA//////7//v8AAAAAAAD///7////+
//z//v/9//3//v/+///////+//7///8BAAIAAAD///7//v8AAAAA/v/+/wEAAwADAAIA
AAD+//7/AQADAAgADwAXABkAFAAQABQAIAAvAD4AUABlAHkAkACjAKwAqACbAHMAMgAJ
AAIABgAMABEAGAAgAB8AHQAeAB4AHgAeABsAFQAQAA8ADAAKAAkACAAIAAgABwAGAAUA
BAAEAAMABAAHAAoACgAJAAkABwAGAAYABgAFAAUABwAHAAYABgAGAAUAAwACAAIAAwAE
AAcABgAHAAUABQAFAAUABwAHAAcABwAEAAQABgAGAAUABAACAAEAAQACAAYABwAGAAYA
BgAGAAYABgAHAAcACAAIAAgABwAHAAcABgAFAAYACQAKAAwACQAIAAgABwAJAAkACgAK
AAcABwAJAAkACQALAAwADAAMAA4ADgAMAA4ADwAPAA8AEAARABIAEgATABUAFgAYABoA
GQAZABoAGQAbABsAGwAcAB4AHwAfAB8AHwAhACEAIgAjACUAJQAnACcAJwAnACcAKAAo
ACgAKAAoACoALAArACoAKQAqACkAKgAqACkAKAAlACMAIQAiACIAJAAkACAAHgAaABgA
GgAZABoAGwAZABkAGAAXABkAGAAXABUAEwASABIAEwATABIAEQAQAA8AEQARABEAEAAP
AA4ADgAQABAAEQATABMAEwAUABQAEwASABEADwASABMAFAAVABUAFQAUABMAEwARABMA
EwAVABUAFAAUABUAFAATABIAEgATABQAFQAVABYAFgAVABUAFgAWABYAGgAaABoAGgAZ
ABgAFwAUABYAFgAWABYAFwAYABkAGgAZABgAFgAVABYAFgAWABcAFQAVABQAFAAWABcA
GAAZABcAFwAXABgAGAAYABYAFgAWABYAFgAWABYAFgAWABUAFgAWABcAGQAXABgAGAAY
ABcAFwAXABcAFwAYABgAFwAXABcAFgAVABYAFgAXABgAGwAbABwAHAAZABkAGQAYABgA
GAAZABoAGAAXABYAFgAXABcAGAAaABoAGgAZABkAFAAZABoAGgAaABoAGgAaABgAGAAY
ABgAGAAYABgAGAAaABoAGgAaABgAGAAYABgAGQAaABsAHAAaABoAGgAaABoAGgAaABoA
GgAaAA==
         </WaveFormData>
      </LeadData>
      <LeadData>
         <LeadByteCountTotal>10000</LeadByteCountTotal>
         <LeadTimeOffset>0</LeadTimeOffset>
         <LeadSampleCountTotal>5000</LeadSampleCountTotal>
         <LeadAmplitudeUnitsPerBit>4.88</LeadAmplitudeUnitsPerBit>
         <LeadAmplitudeUnits>��V</LeadAmplitudeUnits>
         <LeadHighLimit>2147483647</LeadHighLimit>
         <LeadLowLimit>268435456</LeadLowLimit>
         <LeadID>V1</LeadID>
         <LeadOffsetFirstSample>0</LeadOffsetFirstSample>
         <FirstSampleBaseline>0</FirstSampleBaseline>
         <LeadSampleSize>2</LeadSampleSize>
         <LeadOff>FALSE</LeadOff>
         <BaselineSway>FALSE</BaselineSway>
         <ExcessiveACNoise>FALSE</ExcessiveACNoise>
         <MuscleNoise>FALSE</MuscleNoise>
         <LeadDataCRC32>987564585</LeadDataCRC32>
         <WaveFormData>
7v/u/+7/7v/v//D/8f/y//L/8v/y//L/8v/y//L/8v/w//D/8P/w//H/8v/z//T/9v/2
//b/9v/0//T/9P/0//f/+P/5//r/+//8//3//v/8//z//P/8//7//v/+//7//P/8//z/
/P/8//z//P/8//7//v/+//7//P/8//z//P/9//7///8AAAIAAgACAAIAAgACAAIAAgAD
AAQABQAGAAQABAAEAAQABAAEAAQABAACAAIAAgACAAQABAAEAAQABAAEAAQABAACAAIA
AgACAAIAAgACAAIAAgACAAIAAgAFAAYABwAIAAYABgAGAAYABQAEAAMAAgAEAAQABAAE
AAQABAAEAAQAAgACAAIAAgACAAIAAgACAAEAAAD///7///8AAAEAAgACAAIAAgACAAIA
AgACAAIAAgACAAIAAgACAAIAAgACAAIAAgACAAIAAgACAAIAAgACAAIAAgACAAAAAAAA
AAAA/v/+//7//v8AAAIABAAGAAUABAADAAIAAgACAAIAAgAEAAQABAAEAAQABAAEAAQA
AwACAAEAAAAAAAAAAAAAAAIAAgACAAIAAAAAAAAAAAAAAAAAAAAAAAAAAAAAAAAAAAAA
AAAAAAACAAIAAgACAAEAAAD///7/AAAAAAAAAAACAAIAAgACAAAAAAAAAAAAAgACAAIA
AgABAAAA///+/wAAAAAAAAAAAgAEAAYACAAIAAgACAAIAAoACgAKAAoACgAKAAoACgAM
AAwADAANAA8AEAAQABIAEgASAA8ADwAMAAwADQANAAsACgAIAAYAAwADAAAA/f8AAAEA
AQACAAEAAQD//////f/9//3//f///wIAAwADAAMABAAGAAcABwAIAAgACAAIAAgACAAJ
AAoACwANAA4ADAAMAAwADAAKAAsACwAJAAoADAAOAA8ADQANAA0ADQANAA0ADQAMAAwA
CwALAA0ADAALAAgABwAJAAoACgAJAAsADQAMAAgABgAGAAQAAAD5//T/7//s/+f/4f/a
/87/tv+f/47/iP+C/3T/Zv9o/4H/nv+n/67/uf/E/8//3f/j/+P/5//r/+3/8f/5/wAA
AgAEAAYABwAKAAwADAANAA0ADQAMAAwADQANAA8AEAASABIAEgASAA8ADwAQABAAEQAS
ABQAFQATABMAEwATABIAEQARABIAEAARABIAEgAQAA8ADgAOABEAEQARABEADwAPAA4A
DgANAA0ADQALAAkACgAKAAoACwAMAA4ADwAPABAAEgATABEAEAAPAA4ADAAMAAwADAAM
AAwADAALAAkACQAJAAgACAAIAAoACwAJAAgABgAGAAYABgAGAAYABgAGAAQAAwADAAIA
AQABAAEAAgAEAAUABAADAAMAAwAAAP///v/9//7//v/+/////v/+//3//f/6//r/+v/6
//r/+f/5//j/9v/1//T/8//1//b/9v/0//P/8//z//P/9f/2//f/+P/2//b/9v/2//X/
9P/z//P/9f/2//f/+f/5//r/+v/7//v//f/+//7//P/9//3//f/7//z//P/9//3//f/9
//3//f/9//3//f/9//3//f/+//z//f/+//7///////////8AAAAAAQABAP///v/+////
AQABAAIAAgABAAAA///+/////////////f/+//7//v8AAAAA/v/+//3/+//6//r//f/9
//3//f/+//7///////3//f/9//3//f/8//n/+P/6//v//P/8//z//P/7//v/+//8//3/
/v/8//z//P/8//v/+v/5//n/+//6//r/+//7//v/+//7//z//P/8//z//P/9//3//f/7
//n/+//7//z//P/8//z//P/8//z/+//5//n/+v/6//j/+P/4//r/+v/5//j/9//5//z/
/v////3//P/6//r/+P/5//n/+P/4//n/+v/7//z/+//7//v//P/8//v/+//7//z//P/8
//7//f/8//z//P/8//z//P/6//r/+v/6//v//P/9//7//v/+//7//v/8//z//P/8//v/
+v/5//j/+//8//3//v8AAAAAAAAAAP7//v/+//7//P/8//z//P/8//z//P/8//7//v/+
//7//P/8//z//P/8//z//P/8//3//v///wAAAAAAAAAAAAACAAIAAgACAAQABAAEAAQA
BAAEAAQABAAFAAYACAAJAAgACAAKAAoACAAFAAUABAAEAAUABQADAAUABAADAAMAAgD+
//r/+f/5//j/+P/5//n/9//3//f/+f/5//n/+f/8//3//f///wIABAAFAAcABgAGAAYA
BgAEAAQABQAFAAcACAAIAAgABgAGAAYABgAFAAUAAwADAAUABwAIAAkABwAHAAcABwAJ
AAkACAAIAAUABQAHAAcABQADAAMAAwAFAAYABgAHAAcABgAEAAIAAgACAP7/9f/w/+3/
5v/f/93/1v/E/67/l/+K/4T/fv9w/2L/Zv+B/5r/pf+u/7v/xP/P/93/4f/d/+H/6f/v
//P/9f/0//j//P8AAAUACAAKAAoACwALAAsACgAKAA0ADQAPABAADgAOAA4ADgAPAA8A
EAAQABAAEAARABEAEQARABEAEQAOAA0ADQAOAA4ADwAQABAAEAAPAA4ADgAPAA8ADwAP
ABIAEwATABQAFQAVABUAEwATABQAFAAUABQAFAAVABUAFAAUABUAFQAUABQAFAAUABIA
EgASABIAEgASABIAEQAQABEAEgASABAAEAASABMAEwASABAAEAAQABAAEAAQABMAFAAT
ABMAEQAQAA8ADwANAAwADAALAAsACwAMAA0ACQAJAAkACQAJAAgABwAHAAYABgAFAAUA
AgACAAIAAgACAAEAAQAAAAEAAQABAAEAAQACAAIAAAABAAEAAQABAAEAAgADAAQAAgAC
AAIAAgABAAAA/////wAAAgAEAAcABQAGAAYABwAHAAkACgAKAAsADQAOAA8ADwAQABAA
EQAPAA8ADwAPAA8ADwAPAA8ADwAPAA8AEAAOAA8AEAAQABEAEQARABEAEAAQABEAEQAR
ABAAEAARAA8ADwAQABAAEQASABMAFAARABEAEQARABEAEgASABIAEAAQAA4ADgAOAA0A
DQAOABEAEQARABEADgAOAA8ADwARABEAEQARABQAFAASABIADwAPAA8ADgAPABAAEAAR
AA4ADgAOAA4AEAAQABAAEAAQABAAEAARAA8ADgAOAA8AEQARABEAEQAOAA4ADgAOABAA
EQARABEADwANAA8ADwAMAAwADAAMABAAEAAQAA8AEQARABIAEgAOAA4ADgAQABIAEQAQ
AA8ADwAQABAADwANAA4ADgAQAA4ADwAPAA4ADwAPAA8ADwAOAA0ADQANAAwADAALAAsA
CwAMAAwADAAOAA0ADgAQABIAEgASABIAEgASABIAEgARABAADwAOABAAEAAQABAAEAAQ
ABAAEAASABIAEgASABEAEAAPAA4ADgAOAA4ADgAQABAAEAAQAA8ADgANAAwADgAOAA4A
DgARABIAEwAUABIAEgASABIAEgASABIAEgASABIAEgASABIAEgASABIAEgASABMAEwAU
ABQAFgAWABYAEwATABIAEQARABAADQAPAA4ADQANAA0ACgAHAAcABwAGAAYABwAHAAUA
BQAFAAUABQAFAAUACAAJAAkACwAMAA4ADwARABEAEAAPAA4ADwAQABIAEwASABIAEQAQ
ABEAEgATABQAEwATABEAEQAUABUAFQAVABcAFwAXABcAFQAVABQAFAATABMAFQAVABUA
EwATABMAFAAUABMAEwAPAA4ADgAOABAADAAGAP///P/3//D/6//l/9z/zP+2/6H/lP+U
/5r/mP+U/6T/v//G/8H/xv/R/9j/5//z//X/8f/z//f/9//5////BgAKAAwAEgAVABMA
FAATABMAEwATABIAEgATABMAFQAWABYAFgAWABYAEwATABQAFAASABIAEwATABQAFQAW
ABcAFAATABMAFAASABMAFAAUABYAFQAUABQAFQAVABUAFQAVABUAFAAUABUAFQAVABMA
EAAQAA8ADgAPABAAEgATABEAEAAQAA8AEAAQABAAEAASABIAEgASAA8ADgANAAsACwAL
AAsACgAMAAwADgAPAA8ADgAMAAwADAAMAAwADAAMAAwACgAJAAcABgAFAAUAAgACAAMA
AwAEAAMAAwADAAEAAQABAAEA///+//3//f/+//7//f/9//r/+v/6//r/+v/5//n/+P/3
//f/9//3//X/9v/2//T/9v/3//j/+f/4//j/+P/4//b/9v/2//b/9//4//n/+//7//z/
/f////3//v/+/////f///wAAAAAAAAEAAQABAAQABgAHAAkABwAHAAcABwAFAAUABQAF
AAYABwAIAAoADAANAA4ADgAMAAsACgAJAAoACgALAAsACgAKAAsADQAKAAkACQAIAAYA
BgAGAAYABwAHAAcABwAHAAgACAAIAAgACAAGAAYABgAFAAUABgAFAAUABQAFAAIAAgAD
AAMAAwADAAMAAwAFAAYABQAGAAQABQAGAAYABAAEAAMAAwAEAAQABAAEAAQABAAEAAQA
BAAEAAQABQAEAAIAAQABAAIAAwAEAAUABAAEAAQABAACAAMAAwADAAMAAQADAAMAAgAC
AAIAAgAGAAYABgAFAAUABQAGAAYAAwACAAEAAgAEAAMAAgABAAMABAAEAAMAAwAEAAQA
BgAFAAUABAACAAEAAQABAAEAAQABAAIAAwADAAIAAAD//wIABAAFAAYAAgADAAIAAgAB
AAAA///+/wEAAgADAAQABAAEAAQABAACAAIAAgACAAAAAAAAAAAAAAAAAAAAAAAAAAAA
AAAAAAAAAAAAAAAAAQACAAMABAAEAAQABAAEAAMAAgABAAAAAgACAAIAAgACAAIAAgAC
AAMABAAFAAYABgAGAAYABgAEAAQABQAFAAgACAAKAAoADAAJAAkACAAIAAkACQAHAAYA
BAACAAEA///8//n/+f/5//j/+P/5//n/9//3//f/9f/1//X/9f/6//v/+//9//z//v//
/wEAAgACAAIAAgAEAAQABQAFAAMABAAEAAQABgAGAAYABgAHAAcABQAFAAQABQAFAAUA
AwADAAMAAwADAAMAAgACAAMAAwAFAAUABwAFAAUABQAFAAQAAgABAAEAAgACAAIAAgAA
APr/9//y/+v/5P/d/9n/1v/I/7T/n/+O/4T/hv+C/3b/dv+L/6T/q/+w/7n/wv/N/9v/
4f/f/+H/5//n/+n/7f/w//T/+P/+/wMAAgAEAAQABQAHAAcABgAGAAUABQAHAAgACAAI
AAgACAAJAAkACgAKAAkACAAIAAcACQAJAAkACQAKAAkACQAKAAwADQAOAA4ADgANAAwA
DAALAAsACwALAAsACwAKAAoACQAJAAkABwAJAAoACgAKAAgACAAJAAkABwAGAAYABQAG
AAgACgAMAAoACgAKAAoADAAMAAwACwAHAAcABwAGAAQABAAGAAcABwAGAAQABAAEAAQA
BAAEAAQABAACAAEAAQAAAP////8AAAAAAQABAAIAAQABAAEA/f/9//3//f/7//r/+f/5
//r/+v/5//n/+P/4//j/+P/4//f/9//2//X/9f/1//X/9P/0//P/8P/v/+//7//v/+//
8P/x//L/9P/0//T/9P/2//b/9v/3//n/+v/7//3//P/8//v/+//7//3//v/+//z//f/9
//3///8AAAAAAQADAAMAAwADAAEAAQABAAEA////////AAACAAMABAAEAAUABQAFAAUA
BgAGAAcABwADAAIAAgADAAMAAwAEAAQAAgACAAIAAgADAAMAAwADAAMABAAEAAQABAAE
AAIAAgAEAAMAAwAEAAUABQAFAAUAAgACAAMAAwAFAAUABQAFAAQABAACAAIAAgADAAQA
BAAGAAYABQAFAAIAAgACAAIAAAAAAAAAAAD+//7//v///wAAAAABAAMABQAFAAUABQAD
AAIAAQAAAAIAAwADAAMABQADAAUABQACAAIAAgACAAQABAAEAAMAAwADAAQABAAEAAQA
BAAGAAUAAwABAP//AQACAAIAAQADAAQABAAGAAgACQAJAAgABQAFAAUABQAEAAMAAwAD
AAMAAgAAAP//AQACAAIAAgACAAMAAgACAAQABAAEAAQABAAEAAQABAAEAAQABAAEAAIA
AgACAAIAAgACAAIAAgAEAAQABAAEAAQABAAEAAQAAgACAAIAAgACAAIAAgACAAAAAAAA
AAAAAAAAAAAAAAAAAAAAAAAAAAAAAAAAAAAA/v/+//7//v8BAAIAAwAEAAYABgAGAAYA
BAAEAAQABAAEAAQABQAFAAQABAAGAAYACAAFAAUABAAGAAcABwAFAAMAAAD9//v//P/6
//j/+f/4//b/9f/1//X/8//z//P/9P/1//b/9//6//v/+//9//3//v/+////AgAEAAYA
CAAHAAYABgAFAAUABgAGAAYABgAGAAYABgAFAAUAAwADAAQABQAFAAUAAwADAAMAAwAE
AAUABQAGAAUABQAHAAcABwAFAAUABQAEAAQAAwADAAEAAgAAAAAAAAAAAPz/9f/w/+3/
6P/h/93/2P/K/7T/m/+K/37/ev90/2r/Zv97/5b/of+m/6//uv/D/9H/3//h/+P/5//t
/+//7//2//z//v8AAAMABAAGAAYABwAJAAkACAAIAAkACQALAAwACgAKAAoACgAHAAcA
CAAIAAkACgAMAA0ADwAPAA8ADwANAAsACgAKAAwADQAOAA4ADgANAAwADAALAAsACwAL
AAwADQANAA4ADgANAAwACQAJAAoACgAKAAoACgALAAsACAAIAAkACQAJAAoACwAMAA4A
DgAOAA4ADAAMAAwACwAHAAcABwAGAAYABgAIAAkADAAMAAsADAAJAAgABwAGAAgACAAG
AAUABQAEAAMAAwAAAAAAAQABAP7//f/9//3//P/9//7///8BAAAA//////z//P/7//v/
+v/6//r/+v/4//f/9//2//X/9f/1//X/9v/4//n/+P/3//f/9//3//b/9v/2//b/9v/2
//b/9v/1//T/8//z//L/8v/y//P/9v/6//3/AQABAAMABAAEAAIAAwADAAMAAQACAAIA
AwADAAMAAwADAAEAAQABAAEA////////AAABAAMABQAGAAUABQAFAAUABgAGAAcABwAD
AAIAAgADAAUABQAGAAYABgAGAAYABgADAAMAAwADAAUABgAGAAYABQAEAAEAAAACAAEA
AQACAAUABQAFAAUABgAGAAcABwAFAAUABQAFAAUABAABAAAAAQADAAUABgAGAAYABQAF
AAQABAAEAAQABAAEAAQABAAEAAQABAAFAAMAAgACAAMABAAFAAYABwAEAAQABAAEAAQA
BQAFAAUAAwABAAMAAwAEAAQABAAEAAYABgAGAAUAAwADAAQABAACAAIAAgAEAAQAAwAC
AAEAAwAEAAQAAwADAAQABAAGAAQABQAFAAQAAwADAAMAAwAEAAMAAwADAAQABAADAAMA
AwAEAAQABAACAAEAAAACAAIAAgACAAIAAAAAAAAAAAACAAIAAgACAAAAAAAAAAAAAgAC
AAIAAgAEAAQABAAEAAEAAAD///7///8AAAEAAgACAAIAAgACAAAAAAAAAAAAAAAAAAAA
AAD+//7//v/+/wAAAAAAAAAA/f/8//v/+v/9//7///8AAAIAAgACAAIAAAAAAAAAAAAC
AAMAAwAEAAMABAADAAIA//////7//v8AAAEAAAAAAP3/+v/4//f/9P/x//H/8f/u/+7/
7//v//D/8f/y//P/8f/x//H/9P/1//X/9//4//r/+//9//7//v/+//7//v/+////////
/wEAAgADAAQAAgACAAIAAwADAAEAAQACAAEAAQABAAEAAQABAAEAAQACAAIAAwADAAEA
AwADAAMA////////AAAAAP///////wAAAgACAPz/+P/0//H/7P/p/+T/4f/b/87/tv+e
/43/gP92/27/Xv9Y/2z/j/+e/6P/rv+7/8T/0f/Z/9n/2//f/+X/6//z//f/+v/8//7/
AAADAAQABgAGAAcABQAFAAQABAAGAAcACgAMAAoACgAKAAoABwAHAAgACAAKAAoACwAL
AAoACQAIAAcACAAHAAcACAAKAAsADAAMAAoACQAIAAgABwAHAAcABwAHAAcABgAGAAoA
CwAMAAsACwAMAAwADAAJAAgACAAHAAgACAAJAAkACAAIAAgACAAGAAYABgAGAAgACAAI
AAcABwAHAAcABgAEAAQABgAHAAcABgAEAAQABAAEAAQABAAGAAYABAADAAEAAAD/////
AAAAAAEAAQAAAP////////3//f/9//3//f/8//v/+//4//j/9//3//b/9v/2//b/9v/1
//X/9P/1//X/9f/1//X/9v/2//T/8P/v/+7/7f/v//D/8f/y//P/9P/1//b/9P/0//T/
9f/4//r//P////z//P/7//v/+//9//7//v/9//3//P/7//3//v/+////////////////
/////////////////wAAAAABAAIAAgD//////////wAAAAABAAEAAQAAAAAAAQABAAEA
AgACAAQABAAEAAQABQAFAAUABQAFAAYABgAGAAYABgAEAAQABgAFAAUABgAFAAUABQAF
AAIAAgADAAMAAwADAAMAAwAEAAQAAgACAAIAAwAEAAQABAAEAAMAAwAAAAAAAAAAAAIA
AgACAAIABAAEAAQABQAFAAQABAAFAAQAAwACAAEAAgACAAIAAgACAAMAAwADAAMAAQAD
AAMAAAAAAAAAAAACAAIAAgABAP////8AAAAAAQACAAMABgAFAAMAAQD//wEAAgACAAEA
AQACAAIABAAEAAUABQAEAAUABQAFAAUAAwABAAAA//8BAAIAAgADAAEAAgACAAIAAAD/
//7/AAABAAIAAwAEAAIAAgACAAIABAAEAAQABAAEAAQABAAEAAIAAgACAAIABAAEAAQA
BAADAAIAAQAAAAMABAAFAAYABAAEAAQABAACAAIAAgACAAMABAAFAAYABAAEAAQABAAC
AAIAAgACAAIAAgACAAIAAgACAAIAAgADAAQABQAGAAYABgAGAAYABgAHAAcACAAKAAwA
DAAMAAkACQAIAAgACQAJAAcABgAEAAIAAQABAP3/+f/4//f/+P/4//n/+f/1//X/9f/1
//X/9f/1//j/+f/5//v//P/+////AQACAAMABAAFAAYABQAFAAQAAwAEAAQABAAEAAQA
BAAEAAUABgAFAAYACAAHAAcABwAHAAYABQAEAAMABAAEAAUABQAFAAcABwAHAAMAAwAD
AAQABQAFAAYABwAGAAYABAAGAAQA/v/3//L/7//o/9//2f/S/8T/sP+h/5L/hv+C/4T/
fP90/4f/pP+x/7T/vf/E/8n/1//h/+P/4//r//P/8//z//j//P/+/wAABwAKAAwADAAN
AA0ADQAMAAwACwAJAAkACAAJAAoACwAMAAkACQAKAAoACgAKAAsACwANAA0ADQANAAwA
CwALAAwADQAPABEAEgASABEAEAAQAA8ADwAPAA8ADwAPAA4ADgANAA0ADQALAA0ADgAO
AA4ADgAOAA8ADwAOAA4ADwAPAAwADAAMAAwADgAOAA4ADgAQABAAEAAPAA0ADQANAAwA
CgAKAAwADQANAAwACgAKAAgACAAIAAgACQAKAAkACQAHAAYABQAFAAQABAAFAAUAAgAB
AAEAAQAAAAEAAgADAAUABAADAAMAAQAAAP7//f/8//z//P/8//r/+f/5//j/9//3//f/
9//3//j/+P/2//P/8//z//P/9P/2//j/+v/4//j/+P/4//r/+v/6//v/+f/6//v//f/9
//7//v//////AQACAAIABAAFAAUABQAEAAQAAwADAAQABQAGAAcACQAJAAkACQAHAAcA
BwAIAAgACQAKAAoACAAHAAYABQAHAAgACgALAAkACAAIAAkACQAJAAoACgAMAAwADAAM
AAoACQAIAAcACQAKAAoACgAKAAoACAAIAAsACwAMAA4ADAALAAoACQAIAAgACQAJAAsA
CwALAAsACwAKAAcABgAJAAsADQAOAA4ADgANAA0ACwAKAAkACAAKAAoACgAKAAgACAAI
AAkACQAIAAgACQAJAAkACQAJAAgACAAIAAgACwANAA4ADwAOAAsADAALAAoACgAKAAoA
CQAIAAcABQAIAAkACwAMAAwADAAMAA4ADQALAAkABwAHAAgACAAHAAcACAAIAAoACQAJ
AAgABgAIAAkACgALAAoACQAJAAkACAAIAAcABwAJAAoACgAKAAwACQAGAAYABwAIAAkA
CgAIAAYABAACAAUABgAHAAgACgAKAAoACgAMAAwADAAMAAoACgAKAAoACgAKAAoACgAI
AAgACAAIAAcABgAFAAQABAAEAAQABAAGAAYABgAGAAUABAADAAIABAAGAAgACgAMAA0A
DQAOAAsADAALAAoACQAJAAgACAAJAAkABwAGAAQAAgABAAEAAAD9//3//f/8//z//f/9
//v/+//7//v/+v/5//j/+v/9//3///8AAAQABQAHAAgABwAGAAUABAAFAAcACAAJAAkA
CAAHAAYABgAGAAYABwAJAAcABwAIAAkACQAJAAkACgALAAwADQAMAAoACQAHAAkACwAL
AAsACAAHAAYABgAIAAcABwAHAAoACgAKAAgABAD8//X/8v/t/+r/5//j/9b/xP+y/6P/
lP+O/5T/lP+M/5T/rf+6/7v/vv/F/8z/2f/l/+f/5f/n/+v/7//z//f//P8AAAQABgAJ
AAgACgAKAAsACwALAAoACgAJAAkACwAMAAoACgAKAAoACwANABAAEgAQABAAEQARABAA
DwAOAA0ADAALAAsADAAMAA0ADgAOAA4ADQAMAAwADgAPABAAEQAQAA8ADQAMAA4ADwAQ
AA8ADgAOAA0ADAAMAAwADQANAA4ADgAPAA8ADAAMAAwADAAKAAoACgAKAAwADAAMAAsA
CwALAAsACgAKAAoADAANAAwACgAHAAYACAAIAAgACAAGAAYABAADAAQABAAEAAUABAAE
AAUABQADAAEAAAD////////////////+//3//f/+//7//f/9//z//P/8//z/+v/5//n/
+P/2//X/9P/z//P/9P/0//L/8f/x//H/8f/y//T/9v/4//b/9v/2//b/9v/2//b/9//3
//j/+f/7//v//P/8//3///8BAAIAAgACAAMAAwADAAUABgAGAAcABQADAAEA//8BAAMA
BQAHAAgACQAKAAwACQAJAAkACAAJAAkACQAJAAcABgAGAAUABAAEAAUABwAHAAcACAAI
AAgACAAIAAgABwAHAAcABwAGAAYABQAEAAcACAAHAAgABgAFAAUABgAFAAUABQAFAAYA
BgAHAAcABQAFAAUABQAIAAgABgAGAAYABwAIAAgABgAGAAUABQAFAAYABwAIAAcABgAF
AAQABgAGAAYABwAHAAYABgAHAAYABQAEAAMABAAEAAQABAACAAMAAwADAAUAAwAFAAUA
BgAGAAYABgAIAAgACAAHAAcABwAIAAgABAAEAAQABgAIAAcABgAFAAUABgAGAAUABQAG
AAYACAAIAAkACQAIAAYABQAEAAMAAwADAAQABQAEAAQAAwADAAQABgAHAAgACAAHAAgA
CAAGAAYABgAGAAYABgAGAAYABgAGAAYABgAIAAgACAAIAAcABgAFAAQABgAGAAYABgAG
AAYABgAGAAYABgAGAAYACAAIAAgACAAKAAoACgAKAAkACAAHAAYACAAIAAgACAAGAAYA
BgAGAAYABgAGAAYABwAIAAkACgAJAAgABwAGAAgACAAIAAkACwAMAAwADgAOAA4ACwAL
AAkACAAIAAcABgAGAAUABAADAAMAAAD9//7//////wAAAAD///z/+//7//v/+//7//n/
/P/9//3/AQACAAQABQAJAAoACgAKAAoACgAKAAsADQANAA4ADgANAAwACwAKAAwADQAN
AAsACwAMAA0ADQANAA0ADQANAA0ADQANAAwACgAJAAkACwANAA0ACwALAAsADAAMAAsA
CQAHAAYABgAKAAoABgACAP3/9v/z//D/7f/n/+L/0v++/6n/mP+O/4z/iP98/37/l/+q
/7H/uP/F/8z/1//l/+n/6f/t//H/8//1//f//P8CAAYACAAJAAoADAAMAA0ACwALAAoA
CgANAA8AEwAWABYAFgAWABYAEwATABQAFAASABIAEwATABEAEQARABEAEQARABIAFAAS
ABMAFAAUABYAFQAUABQAFQAVABUAFQAVABUAFAAUABQAEwASAA8AEAASABMAFAAVABYA
GAAZABUAFAAUABMAEgASABIAEgASABIAEgASABQAFAAUABMAEQARABEAEAAQABAAEgAT
ABIAEAANAAwADQAOAA8AEAAQABAADgANAA0ADAALAAsADAAMAA0ADQAKAAkACQAJAAUA
BQAFAAUAAwACAAEAAQACAAIAAQABAAAAAAAAAAAA/P/7//v/+v/5//n/+f/5//r//P/9
//z/+P/3//b/9f/3//j/+f/6//z//P/8//z//f/+////AQD//wAAAQADAAMABAAEAAUA
AwAFAAYABgAIAAkACQAJAAsADAAMAA0ADQANAA0ADQALAAsACwALAA0ADQANAA4ADAAN
AA4ADgALAAsACwALAA0ADgAQABEADgAMAAsACwAMAA0ADwAQABAAEAAQABAAEQARABEA
EQAPABAAEAAQABAAEAAOAA4AEAAPAA8AEAAQAA8ADgANAA4ADgAPAA8ADwAPAA8ADwAQ
ABAADgAOAAwADQAOAA4AEAAQAA8ADwAPABAAEQASABAAEAAQABAADgAOAA4ADwARABAA
EAARABAADwAOAA0ADQAOAA8AEAAOAA8ADwAPABEADwARABEAEAAQABAAEAAQABAAEAAP
AA8ADwAQABAADAAMAAwADgAPAA8ADwAPAA8AEAAQAA8ADQAOAA4AEAAOAA8ADwAOAA4A
DwAQABEADgANAA0ADQAQABAADwAPAA8AEAAQABAAFAAVABQAEgAQABAAEAAQAA4ADgAO
AA4AEAAQABAAEAAQABAAEAAQABAAEAAQABAAEgASABIAEgAQABAAEAAQABIAEgASABIA
EAAQAA==
         </WaveFormData>
      </LeadData>
      <LeadData>
         <LeadByteCountTotal>10000</LeadByteCountTotal>
         <LeadTimeOffset>0</LeadTimeOffset>
         <LeadSampleCountTotal>5000</LeadSampleCountTotal>
         <LeadAmplitudeUnitsPerBit>4.88</LeadAmplitudeUnitsPerBit>
         <LeadAmplitudeUnits>��V</LeadAmplitudeUnits>
         <LeadHighLimit>2147483647</LeadHighLimit>
         <LeadLowLimit>268435456</LeadLowLimit>
         <LeadID>V2</LeadID>
         <LeadOffsetFirstSample>0</LeadOffsetFirstSample>
         <FirstSampleBaseline>0</FirstSampleBaseline>
         <LeadSampleSize>2</LeadSampleSize>
         <LeadOff>FALSE</LeadOff>
         <BaselineSway>FALSE</BaselineSway>
         <ExcessiveACNoise>FALSE</ExcessiveACNoise>
         <MuscleNoise>FALSE</MuscleNoise>
         <LeadDataCRC32>846978934</LeadDataCRC32>
         <WaveFormData>
GAAYABgAGAAWABYAFgAWABUAFAATABIAEQAQAA8ADgAMAAwADAAMAAkACAAHAAYABQAE
AAMAAgABAAAA///+//z//P/8//z//P/8//z//P/8//z//P/8//r/+v/6//r/+v/6//r/
+v/6//r/+v/6//z//P/8//z/+v/6//r/+v/8//z//P/8//r/+v/6//r/+v/6//r/+v/8
//z//P/8//z//P/8//z//v/+//7//v/+//7//v/+//z//P/8//z//P/8//z//P/8//z/
/P/8//z//P/8//z//P/8//z//P/8//z//P/8//v/+v/5//j/+P/4//j/+P/4//j/+P/4
//j/+P/4//j/9v/2//b/9v/0//T/9P/0//L/8v/y//L/9P/0//T/9P/0//T/9P/0//L/
8v/y//L/8P/w//D/8P/u/+7/7v/u/+//8P/x//L/8v/y//L/8v/w//D/8P/w/+7/7v/u
/+7/7//w//H/8v/y//L/8v/y//L/8v/y//L/8v/y//L/8v/y//L/8v/y//H/8P/v/+7/
8P/w//D/8P/u/+7/7v/u//D/8P/w//D/8P/w//D/8P/w//D/8P/w//L/8v/y//L/8v/y
//L/8v/y//L/8v/y//L/8v/y//L/8f/w/+//7v/w//D/8P/w//D/8P/w//D/8P/w//D/
8P/y//L/8v/y//D/8P/w//D/8f/y//P/9P/y//L/8v/y//L/8v/y//L/9P/0//T/9P/2
//b/9v/2//T/9f/1//f/9//3//f/9//3//f/+P/5//v/+f/4//b/9P/z//D/7//x//P/
8//0//P/8//w/+7/8P/w/+//7//x//L/8v/x/+//7//u/+7/7//v/+//7//t/+3/7f/t
/+3/7f/u/+7/7P/s/+z/7P/s/+z/7P/t/+7/7f/w//H/7//t/+z/6//t/+3/7v/v/+//
7v/u/+//7//v/+7/7v/t/+3/7P/s//L/8//z//T/9f/3//r/+////wUAEQAmAEIAYwB/
AIsAfgBlAEcAIwDy/7H/av80/x3/Ef8I/wj/F/8z/1z/g/+T/5r/pf+y/73/x//Q/97/
5v/s//H/9f/4//n//P/8//z//f8AAAAAAgACAAMABAADAAMAAwAEAAYABgAGAAYABAAF
AAcABwAJAAkACQAJAAkACQAJAAkACQAKAAoADAAKAAoACgAKAAwADAAOAA4ADgAOAA4A
DQAOAA8AEQASABIAEwATABQAEgASABMAEwASABIAEwATABUAFgAWABYAFAAUABQAFQAU
ABUAFwAXABkAGgAbABwAGgAbABwAHQAcABwAHQAdAB0AHgAfAB8AIgAjACMAIwAlACYA
JgAnACUAJQAlACYAKAAqACoAKgAqACoAKgAqACsAKwAqACoAKgAqACgAJwApACkAKQAp
ACcAJwAlACUAJAAjACIAIgAgACAAHwAeAB0AGwAbABsAGwAZABkAGAAaABkAFwAVABQA
EwARAA8AEAAOAA4ADQALAAoACQAIAAYABgAHAAcABQAFAAQABAABAAEAAQAAAAAAAAAA
AAAA/v/+//7//P/+//7//v/+/////////////f/9//3//f///wAAAAAAAP7//v/9//3/
//8AAAAAAAABAAEAAQABAP///v/+////AgACAAIAAgAAAAAAAAAAAP///////wAAAwAD
AAMAAgABAP///v/+//7//v/+//3//f/9//z//P/+//7//v/+//z/+//7//z/+v/6//j/
+P/5//v//P/9//z/+//4//X/+P/5//r/+v/5//n/+f/5//j/9//2//P/9P/1//f/+P/3
//b/9f/0//b/9P/0//X/9f/1//X/9f/0//P/8//z//P/8//z//P/8//0//T/8//1//X/
9f/0//L/8v/y//L/8f/x//L/8v/0//T/9P/0//L/8v/y//H/8f/x//H/8v/0//T/9P/0
//H/8f/y//T/9v/2//b/9v/2//b/9v/2//T/9P/0//T/9P/0//T/9P/0//T/9P/0//T/
9P/0//T/8v/y//L/8v/0//T/9P/0//b/9v/2//b/8//y//H/8P/w//D/8P/w//L/8v/y
//L/8v/y//L/8v/0//T/9P/0//b/9v/2//b/+P/4//j/+P/2//b/9v/2//j/+P/4//j/
+P/4//j/+P/6//r/+v/6//v/+//9//3//f/9//3//////wAAAQABAP///v/8//z//f/6
//n/+f/5//n/+v/7//v/+P/2//b/9P/z//P/8//1//b/9v/3//X/9P/0//X/9f/1//X/
8//1//X/9f/1//T/9P/z//L/9P/0//T/9P/0//T/9f/1//P/9f/1//T/8//z//P/8//z
//T/9f/1//T/9P/1//X/9P/y//H/8f/y//L/8//0//f/9//6//n//f8AAP//AwANAB0A
MABKAG8AiwCNAH4AaQBJACEA7P+t/2r/NP8f/xH/CP8I/xn/M/9e/4n/m/+e/6n/uP/D
/8v/1v/i/+z/9P/3//v/+v/7//7//v8CAAMABgAGAAYABgAHAAgACQAJAAkACgAMAAwA
DAAMAAoACwANAA0ADwAPAA8ADwAPAA8ADwAPAA8AEAAQABIAEgASABIAEgASABIAFAAU
ABYAFgAWABUAFwAXABgAGAAYABkAGQAaABsAHAAeAB8AHgAeAB8AHwAfACAAIAAgAB4A
HgAeAB8AIAAhACMAIwAkACQAJAAkACQAJQAmACcAKAAoACkAKQArACwALQAtACwALQAt
AC0ALgAwADEAMwAxADEAMQAyADIANAA0ADQANAA0ADQANAA1ADUANAA0ADQANAAyADEA
MQAxADEAMQAzADMAMQAxAC4ALQAsACwALgAuAC0ALAApACcAJwAnACUAIwAjACIAIgAh
AB8AHQAdAB0AHAAbABgAFgAWABUAFgAWABYAFgATABIAEgARABEAEQAQABAADwAPAA8A
DgAOAA4ADgAOAAwADAAMAAoADAAMAAwADAALAAsACwALAA0ADQANAA0ADQAOAA4ADgAO
AA4ADQANAAsADAAMAAwADwAPAA8ADwAOAAwACwALAA4ADgAOAA4AEAAQABAAEAAOAA0A
DAAMAA8ADwAPAA4ADQALAAoACgAMAAwADAALAAwADQANAA4ADAAMAAwADAAOAA0ADQAO
AA4ADgAMAAwACgALAAsACwALAAsACQAHAAkACQAJAAgABwAHAAcABwAHAAcABwAFAAUA
BQAGAAYABgAGAAYABgAEAAIAAgADAAUABQAFAAUABAADAAMAAwABAAEAAQABAAIABAAF
AAUAAwADAAMAAgAEAAQABAAEAAMAAwAEAAQAAgACAAIAAgAAAAAAAAD//////////wAA
AgACAAIAAgABAAEAAAD+/wAAAAAAAAAAAgACAAIAAgACAAIAAgACAAIAAgACAAIAAgAC
AAIAAgACAAIAAgACAAIAAgACAAIAAAAAAAAAAAADAAQABQAGAAQABAAEAAQAAgACAAIA
AgADAAQABQAGAAQABAAEAAQABgAGAAYABgAGAAYABgAGAAYABgAGAAYABAAEAAQABAAH
AAcACQAJAAkACQAJAAsACwAMAA0ADQANAAwACgAKAAcABAADAAMABwAHAAgACQAHAAQA
AgACAAAA////////AQACAAIAAwADAAIAAgADAAEAAQABAP///////////////wAAAAAA
AAIAAgACAAIAAAAAAAEAAQABAAMAAwACAAIAAwAEAAUABAAEAAQAAwACAAIAAwADAAMA
AgACAAMAAQAAAAAAAAAFAAMABAAHAAsADAANABEAHwAvAEQAYgCDAJcAmwCMAG8ASwAf
AOr/qf9q/0r/P/8x/yL/JP81/1f/gv+h/6v/sv+7/8b/0f/b/+b/9P/8/wIABwAJAAgA
CQAMAAwADgAPABIAEgASABIAEwAUABUAFQAVABYAFgAWABYAFgAWABcAGQAZABkAGQAZ
ABkAGQAZABkAGQAYABgAFwAYABoAGgAaABoAGAAYABoAGgAcABwAHAAbABsAGwAcABwA
HAAdAB0AHgAeAB4AHwAfAB4AHgAfAB8AIQAiACIAIgAiACIAIgAjACIAIwAlACUAJAAk
ACQAJAAkACUAJgAnACYAJgAnACcAKQAqACsAKwAqACsAKwArACsALAAsAC0ALQAtAC0A
LgAtAC4ALQAsAC4ALgAuAC4ALwAvAC4ALgAsACwAKgApACsAKwArACsAKQApACcAJwAm
ACUAJAAkACIAIgAhACAAHwAdAB0AHQAdABsAGwAaABoAGQAXABUAFQAVABQAEwATABIA
EwATABMAEgARABAAEAAQABEAEQAPAA8ADgAOAAsACwALAAoADAAMAAwADAAMAAwADAAK
AAwADAAMAAwACwALAAsACwAMAA0ADgAPAA4ADgANAAwADgAOAA0ADQALAAwADAAMAA0A
DQANAA0ADwAOAA4ADwAOAA4ADgAOAA4ADgAOAA4ADQANAA0ADgAPAA8ADwAOABAADwAP
ABAADgAOAA4ADQALAAsACgAKAAoACgAKAAoACAAHAAcACAAJAAoACQAKAAkACQAIAAcA
CQAJAAcABQAFAAUABQAEAAMAAwADAAMABQAFAAUAAwACAAEAAQAAAP7//v/+//7////+
////AQD//////////wAA///////////////////9//7//v/9//3//f/9//z//P/8//z/
/P/7//v//P/8//r/+v/6//r/+//8//3//f/7//v/+//8//v/+v/5//j/9//3//j/+v/4
//j/+P/4//r/+v/6//r/+P/4//j/+P/2//b/9v/2//j/+P/4//j/9//2//X/9P/1//b/
9//4//j/+P/4//j/+P/4//j/+P/4//j/+P/4//b/9v/2//b/+P/4//j/+P/2//b/9v/2
//j/+P/4//j/+P/4//j/+P/6//r/+v/6//v/+//9//3/+//7//v//f/7//z//f/9//z/
/P/7//z/+//4//f/9//4//f/9//3//j/9v/1//b/9v/1//X/9f/0//T/8//z//P/8v/y
//P/8//z//P/8f/x//H/8f/x/+//8P/w//D/8P/w//D/8P/y//L/8//z//H/8//z//L/
8//z//P/8//z//T/9f/1//L/8v/z//P/8//y//L/8//1//T/9P/0//f/+f/6//n/+//8
////AwANABsAKgBAAF8AewCHAIAAaQBJACEA8v+3/3L/Ov8p/yX/Fv8Q/xv/Nf9a/4X/
m/+g/6f/tP+//8f/0v/c/+T/7P/x//f/+v/7//7//v8AAAEABAAEAAIAAgADAAQABwAH
AAcACAAIAAgACAAIAAgACQALAAsADQANAA0ADQALAAsACwALAAsADAAMAA4ADgAOAA4A
DgAOAA4AEAAQABQAFAAUABMAEwATABQAFAASABMAEwAUABQAFAAVABUAFgAWABcAFwAX
ABgAGAAYABgAGAAYABkAGgAbAB0AHQAcABwAHAAcABoAGwAcAB0AIAAgACEAIQAjACQA
JQAlACQAJQAlACUAJgAoACkAKwAqACkAKAAoACgAKgAqACoAKgAqACoAKgArACsAKgAq
ACgAKAAmACUAJwAnACcAJwAnACcAJQAlACYAJQAkACQAIQAgAB4AHAAcABsAHAAdABsA
GQAZABgAGgAZABcAFQAUABMAEQAPAA4ADAAMAAsACwAKAAkACAAIAAgACQAJAAgACQAJ
AAoACAAHAAYABAACAAIAAgACAAQABAAEAAIAAgACAAIAAgAFAAUABQAFAAQAAwACAAEA
AwAEAAQABAACAAIAAQABAAEAAgACAAIABQAFAAUABQADAAIAAgADAAQABAAEAAQABAAE
AAQABAADAAMAAwAEAAcABwAHAAYABgAFAAUABgAFAAQAAwABAAMAAwACAAIAAAAAAAAA
AAACAAEAAQACAAIAAgAAAAAAAAABAAEAAQABAAEA///9//////////7////////////9
//3//f/7//v/+//8//z//P/8//z//P/8//r/+v/7//z//f/+/////v/9//3//f/7//v/
+//7//v//P/8//v/+//7//v/+v/8//z//P/8//v/+//8//z/+//6//n/+P/4//j/+P/3
//n/+f/5//r/+//8//3//v/7//3//P/6//r/+v/6//r/+v/6//r/+v/7//z//f/+//3/
/P/7//r/+v/6//r/+v/6//r/+v/6//r/+v/6//r/+v/6//r/+v/7//z//f/+//7//v/+
//7//f/8//v/+v/4//j/+P/4//n/+v/7//z//P/8//z//P/7//r/+f/4//n/+v/7//z/
/P/8//z//P/8//z//P/8//////8BAAEAAQABAAEAAwAFAAYABwAHAAMAAgAAAAAA///8
//v/+///////AAABAAEA/v/8//z/+v/5//n/+f/7//z//P/9//r/+P/3//f/+P/5//r/
+f/5//n/+f/5//f/+P/4//j/+P/4//j/+P/2//b/9//3//b/+f/6//r/+f/5//n/+f/3
//j/+f/5//r/+v/7//v/+f/4//j/+f/6//r/+//8//n/+f/6////AQACAAMABwAPABsA
KgBCAGMAgQCRAIoAcQBRAC8AAADD/37/QP8j/xv/Dv8M/xn/M/9Y/4H/mf+g/6n/uP/H
/8//2P/k/+7/9P/3//3/AAABAAQABAAEAAUACAAIAAgACAAJAAoADAANAA4AEAAQABAA
EAAQAA4ADwARABEAEQARABEAEQARABEAEQARABIAFAAVABgAFgAWABYAFgAWABYAGAAY
ABoAGgAaABkAFwAXABgAGAAaABsAGwAcABwAHAAdAB0AHgAeAB8AHwAfACAAIAAgACAA
IAAgACEAIgAjACUAJQAmACYAJgAmACYAJwAoACkAKAAoACkAKQApACoAKwArACwALQAt
AC0ALQAuAC4ALwAxADEAMQAyADIANAA0ADQAMgAyADIAMgA1ADUANAA0ADYANgA0ADMA
MgAxADAALwAwADEAMAAxAC4ALQAsACwALgAuAC0ALAAnACUAJQAlACcAJQAlACQAIgAh
AB8AHQAbABsAGgAZABoAGAAYABcAFwAWABUAFAARABAAEAAPAAsACwAKAAoACgALAAwA
DAAMAAwADAAMAAoACgAKAAgACAAIAAgACAALAAsACwALAAoACQAIAAcACQAKAAoACgAK
AAoACQAJAAkACgAKAAoACQAJAAkACQAKAAoACwANAA4ADgAOAA4ADAAMAAwADAANAA0A
DQAOAA0ADQANAAwADgANAA0ADgAOAA4ADgANAA8ADwAOAA4ADQAMAAsACgAMAAsACwAM
AAwADAAKAAoACgALAAsACwANAA0ACwAJAAkACQAJAAgABwAHAAcABwAHAAcABwAFAAUA
BQAGAAYABgAGAAYABgAGAAQABAAFAAMAAwADAAMAAgABAAEAAQABAAEAAQABAAEAAgAC
AAEAAQABAAEAAAAAAAAAAAAAAP3//f/+//7//v/+//7//v/8//z//P/7//3//f/9//7/
/P/8//z//P/9//v//P/8//z//P/8//z//P/8//z//P/8//z//P/8//z//P/8//z/+//6
//n/+P/4//j/+P/4//r/+v/6//r/+v/6//r/+v/4//j/+P/4//b/9v/2//b/+P/4//j/
+P/4//j/+P/4//r/+v/6//r/+v/6//r/+v/5//j/9//2//j/+P/4//j/+P/4//j/+P/2
//b/9v/3//n/+//7//v/+f/5//v/+//8//3//f/7//r/+P/4//f/9P/z//P/9f/1//b/
9//3//T/8v/y//L/8//z//P/9P/y//H/8f/x//D/8P/x//H/7//v/+3/7f/u/+//8P/x
//D/8P/w//D/7v/u/+7/7v/w//H/8f/v//H/8f/w/+//7//v/+//7//y//P/8//y//D/
8f/x//H/7v/u/+//7//s/+z/7P/t/+//9P/3//f/+P/9/wMADwAhADoAXAB/AI0AhQBy
AFcAMwADAMb/gf8+/xz/D/8F//7+Cv8j/0n/cv+N/5f/nv+r/7j/w//N/9j/4v/q//D/
8//1//j/+f/8//z//v///wIAAgABAAAAAAAAAAMAAwADAAQAAgACAAIAAgAEAAUABwAH
AAcABwAHAAcABwAHAAcABwAHAAgACAAKAAgACAAIAAgACgAKAAwADAAOAA4ADgANAA0A
DQAOAA4ADgAPAA8AEAASABIAEwATABIAEgATABMAEwAUABQAFAAUABQAFAAVABYAFwAZ
ABkAGgAaABoAGgAaABsAHAAdAB4AHgAfAB8AHQAeAB8AHwAgACEAIQAhACMAJAAkACUA
JwAnACcAKAAmACgAKAAoACYAJgAmACYAKAApACkAKgAsACwAKgApACcAJwAnACcAJwAn
ACUAJQAkACMAIgAiACQAJAAjACIAHwAdAB0AHQAbABkAGQAYABYAFQATABEAEQARABAA
DwAQAA4ADgANAAwACgAIAAYABAAEAAUABQADAAMAAgACAP////////7/AAAAAAAAAAAA
AAAAAAD+//7//v/+//7//f/9//3//f/7//v/+//7//7/AAABAAIAAAAAAP///////wAA
AAAAAAEAAQABAAEAAwACAAIAAwACAAIAAgACAAEAAAD///7/////////AAABAAEAAQAA
AAAA/////wAAAAAAAAAA/////////v/+//7//v/+//7/AAD/////AAAAAAAA/v/+//7/
//////////////3/+//8//v/+v/4//n/+f/5//n/+f/5//n/9//3//f/+P/4//j/+P/4
//j/9v/0//T/9f/3//f/9//3//T/8//z//P/9f/1//X/9f/1//b/9v/1//f/9//3//b/
9v/2//b/9v/z//P/9P/0//T/9P/0//T/9P/0//T/8//1//X/9f/2//b/9v/2//b/9f/1
//b/9v/2//b/9v/2//T/9P/0//T/9P/0//T/9P/2//b/9v/2//T/9P/0//T/9P/0//T/
9P/0//T/9P/0//L/8v/y//L/8v/y//L/8v/y//L/8v/y//L/8v/y//L/8v/y//L/8v/y
//L/8v/y//L/8v/y//L/8v/y//L/8v/y//L/8v/y//L/8v/y//L/8v/y//L/8//0//f/
+P/5//j/9//4//f/+f/7//z/+//6//j/+P/3//L/8f/x//P/9f/2//f/9//z//D/7//u
/+3/7f/t/+7/7P/r/+v/6//o/+j/6f/p/+v/6//p/+n/6f/p/+n/6f/r/+z/7f/u/+z/
7P/s/+z/6v/r/+v/6f/r/+v/6v/p/+n/6f/p/+n/6P/p/+n/6P/q/+v/6//r/+j/6P/p
/+n/6v/q/+r/6//p/+z/7//v//T/9//5/wEADQAgADYAVQB1AIMAfABrAFEAKQD0/7f/
cP80/xf/Df8A//j+Af8Z/0D/a/+H/5D/mf+o/7X/vf/G/9T/4P/o/+v/7//w//H/9P/0
//b/9//6//r/+v/6//v//P////////8AAAAAAAAAAAAA/v///wEAAQACAAMABAAFAAQA
AwACAAEAAwAEAAQABgAEAAQABAAEAAYABgAIAAgACAAIAAgABwAJAAkACgAKAAoACwAL
AAwADAAMAA0ADQAMAAwADQANAA4AEAARABIAEAAQABAAEQAQABEAEwATABQAFAAUABQA
EgATABQAFQAYABgAGQAZABcAGAAZABkAHAAdAB0AHQAbABwAHAAdABsAGwAbABwAGgAc
ABwAHAAfACAAIQAiACEAIQAgACAAHwAeABsAGQAZABkAGQAZABsAGwAZABkAGAAXABYA
FgAYABgAFwAWABUAEwATABMAEQAPAA8ADgAMAAsACQAHAAcABwAGAAUABgAEAAQAAwAB
AAAA///+////AAACAAMA//////7//v/7//v/+//6//z//P/8//z/+v/6//r/+P/2//b/
9v/2//j/+f/6//v/+f/5//n/+f/7//z//P/8//z//P/7//v//f/+//7//v//////////
//3//P/8//3/AAAAAAAAAAAAAAAAAAAAAP3//f/9//7//////////v/+//3//f/+/wAA
AAAAAP///f/9//z//P/9//7///8AAAAA/////wAA/v/+//z//P/6//v/+//7//3//f/7
//n/+f/5//n/+P/5//n/+f/5//f/9//3//X/9//3//j/+P/4//j/+P/4//r/+P/4//n/
+P/3//b/9f/1//X/9v/3//X/9f/1//X/9f/2//b/9f/1//X/9f/0//T/9P/0//T/8v/x
//H/8P/y//L/8v/y//T/9P/0//P/8f/x//H/8v/y//L/8v/y//P/8//y//D/8P/w//D/
8P/y//L/8v/y//L/8v/y//L/8P/w//D/8P/y//L/8v/y//D/8P/w//D/8v/y//L/8v/y
//L/8v/y//L/8v/y//L/8P/w//D/8P/y//L/8v/y//T/9P/0//T/9P/0//T/9P/2//b/
9v/3//X/9f/z//H/8v/z//b/9//6//v/+//5//f/9P/z//H/8P/v/+//8f/x//L/8//z
//H/8P/x//L/8P/v/+7/7v/w/+//7//v/+7/7v/v/+//7f/t/+v/6//r/+v/6//r/+z/
7P/s/+z/7P/s/+z/7P/u/+//7//t/+3/7f/s/+v/7f/t/+3/7f/s/+3/7f/s/+z/7f/t
/+3/7f/u//D/8f/v/+7/7f/t//H/9v/3//f/9v/3////CQAVACYAQgBfAHUAewB2AGUA
PwATAOT/p/9m/z7/N/8v/yD/Gv8p/0f/cv+T/5//pP+t/7j/v//F/9D/3P/k/+z/8//3
//n/+////wAA/////wEAAAACAAIAAwAEAAMAAwADAAQABAAEAAQABAAEAAUABwAHAAcA
BwAHAAcACQAJAAkACQAIAAgABwAIAAoACgAKAAoACgAKAAwADAAOAA4ADgANAA8ADwAQ
ABAADgAPAA8AEAAQABAAEQARABAAEAARABEAEQASABIAEgAUABQAFAAVABgAGQAbABsA
GAAYABgAGAAWABcAGAAZABoAGgAbABsAHAAeACAAIQAhACEAIAAfAB0AHgAeAB8AIQAh
ACEAIgAkACYAJgAmACQAJAAkACQAIwAjACIAIgAkACQAIgAhAB8AHwAfAB8AHQAdABsA
GwAbABsAGwAcABoAGgAZABgAEwARABEAEQATABEAEQAQABIAEQAPAA0ADQANAAwACwAK
AAgACAAHAAkACAAHAAYABgAGAAcABwAFAAUABAAEAAEAAQABAAAAAAAAAAAAAAACAAIA
AgAAAP7//v/+//7/AQABAAEAAQADAAMAAwADAAEAAgACAAIABAAEAAMAAwADAAQABAAE
AAQAAwACAAEAAgACAAMABQAEAAQABAAEAAQABAAEAAQABAAFAAYACAAHAAcABwAGAAgA
BwAHAAgABgAGAAYABQAFAAUABAAEAAYABgAGAAYABAADAAMABAAGAAYABAAEAAQABQAF
AAUABQAFAAMAAQADAAMAAwACAP//////////AAABAAIAAQAAAP/////+/wAAAAAAAAAA
AAD+//7///////////////7//f/9//3////////////9//7//v/9//////////7//v/+
//7//v/9//3//v/+/wAAAAAAAAAA/v/+//7//f/9//3//f/+//7//v/+//7/+//9/wAA
AAD+//7//v/+////AAABAAIAAQAAAP///v/+//7//v/+//7//v/+//7/AAAAAAAAAAD+
//7//v/+////AAABAAIAAQAAAP///v8AAAAAAAAAAAAAAAAAAAAA/v/+//7//v8AAAAA
AAAAAAIAAgACAAIAAgACAAIAAgACAAIAAgACAAIAAgACAAIABAAFAAUABwAFAAUABQAF
AAkACQAKAAsACgAHAAUAAgAEAAMAAAD//wAAAwAEAAYABAADAP///P/9//7//v////3/
/v/+//3///////7//v8BAAEAAQABAP3//f/9//3//f/9//7//v8AAAAAAAAAAP7//v/+
///////9//////8AAP////////////8AAAEAAQAAAAAAAQABAAEAAAAAAAEAAQAAAAAA
AAABAAMABAAHAAkACAALAA0AFQAhADQATgBvAIkAkQCGAG8ATQAhAPL/uf92/0T/N/8z
/yj/KP8z/03/dP+Z/6f/rP+3/8T/z//X/+D/7P/6/wAABQAHAAgACQAMAAwADgAPABIA
EgASABIAEwAUABUAFQAVABYAFgAWABYAFgAYABkAGwAbABsAGwAbABsAGQAZABkAGQAZ
ABoAGgAcABwAHAAcABwAHgAeACAAIAAgACAAIAAfAB0AHQAeAB4AIAAhACEAIgAiACIA
IwAjACYAJgAnACcAJgAmACUAJAAmACYAJgAnACgAKQArACsAKQAoACcAJgAnACkAKwAt
AC4ALgAvAC8ALwAwADEAMQA0ADUANQA1ADQANAAzADMAMwAzADMANAA2ADgAOAA4ADgA
OAA4ADgAOQA5ADgAOAA4ADgANgA1ADMAMwAzADMANQA1ADMAMwAyADEAMAAwADAAMAAv
AC4AKQAnACcAJwAoACcAKAAoACcAJQAiAB8AIQAhACAAHwAeABwAHAAbABkAGAAXABYA
FgAWABcAFwAXABcAFgAWABMAEwATABIAFAAUABQAFAASABIAEgAQABIAEgASABIAEQAR
ABEAEQARABEAEQARABMAFAAUABQAFAAUABMAEwARABIAEgASABMAEwATABMAFQAUABQA
FQAYABgAGAAYABYAFgAWABYAFwAXABcAGAAYABcAFgAUABYAFQAVABYAFwAYABkAGQAX
ABcAFgAWABgAGAAYABgAFgAVABUAFgAWABYAFAAUABQAFQAVABUAFQAVABMAEQAUABUA
FgAWABMAEwATABMAEwATABMAEQARABEAEgASABIAEgASABIAEgAQABAAEQARABEAEQAR
ABAADwAPAA8AEQARABEAEQAPABAAEAAPAA8ADwAPAA4ADgAOAA4ADgAPAA8AEAAQABIA
EgASABIAEAAQABAADwAPAA8ADwAQAA4ADgAOAA4AEQATABQAFAASABIAEgASABIAEgAS
ABIAEgASABIAEgASABIAEgASABAAEAAQABAAEQASABMAFAASABIAEgASABIAEgASABIA
FAAUAA==
         </WaveFormData>
      </LeadData>
      <LeadData>
         <LeadByteCountTotal>10000</LeadByteCountTotal>
         <LeadTimeOffset>0</LeadTimeOffset>
         <LeadSampleCountTotal>5000</LeadSampleCountTotal>
         <LeadAmplitudeUnitsPerBit>4.88</LeadAmplitudeUnitsPerBit>
         <LeadAmplitudeUnits>��V</LeadAmplitudeUnits>
         <LeadHighLimit>2147483647</LeadHighLimit>
         <LeadLowLimit>268435456</LeadLowLimit>
         <LeadID>V3</LeadID>
         <LeadOffsetFirstSample>0</LeadOffsetFirstSample>
         <FirstSampleBaseline>0</FirstSampleBaseline>
         <LeadSampleSize>2</LeadSampleSize>
         <LeadOff>FALSE</LeadOff>
         <BaselineSway>FALSE</BaselineSway>
         <ExcessiveACNoise>FALSE</ExcessiveACNoise>
         <MuscleNoise>FALSE</MuscleNoise>
         <LeadDataCRC32>2551798096</LeadDataCRC32>
         <WaveFormData>
GgAaABoAGgAYABgAGAAYABUAFAATABIAEAAQABAAEAAOAA4ADgAOAAsACgAJAAgABgAG
AAYABgADAAIAAQAAAP7//v/+//7//P/8//z//P/8//z//P/8//r/+v/6//r/+v/6//r/
+v/6//r/+v/6//j/+P/4//j/+P/4//j/+P/6//r/+v/6//j/+P/4//j/+v/6//r/+v/8
//z//P/8//r/+v/6//r/+//8//3//v/+//7//v/+//z//P/8//z//P/8//z//P/8//z/
/P/8//7//v/+//7//P/8//z//P/8//z//P/8//v/+v/5//j/+P/4//j/+P/4//j/+P/4
//b/9v/2//b/9v/2//b/9v/0//T/9P/0//T/9P/0//T/9P/0//T/9P/0//T/9P/0//T/
9P/0//T/8v/y//L/8v/w//D/8P/w//L/8v/y//L/8v/y//L/8v/y//L/8v/y//D/8P/w
//D/8v/y//L/8v/0//T/9P/0//L/8v/y//L/9P/0//T/9P/0//T/9P/0//L/8v/y//L/
8P/w//D/8P/w//D/8P/w//D/8P/w//D/8P/w//D/8P/w//D/8P/w//D/8P/w//D/8P/w
//D/8P/y//L/8v/y//D/8P/w//D/7v/u/+7/7v/u/+7/7v/u/+7/7v/u/+7/8P/w//D/
8P/w//D/8P/w//D/8P/w//D/8v/y//L/8v/w//D/8P/w//D/8P/w//D/8v/y//L/8v/z
//T/9f/4//b/9v/2//j/+P/2//b/9//3//n/+v/7//v/+//5//j/+P/4//b/9v/2//f/
9//3//f/9//1//P/8//z//L/8P/w//L/8v/x//H/8P/v/+7/7v/u/+7/7P/q/+r/6//r
/+v/6//r/+v/6f/p/+n/6P/q/+r/6v/r/+3/7f/u/+7/6v/q/+v/6//t/+3/7v/u/+z/
6//r/+z/7v/u/+7/7v/t/+3/7f/t/+//7//y//T/9v/6////BwAQABsAMQBOAHQAogDL
AOIA6gDiANUAuQCCADQA3v+O/1D/I/8I//z+Af8Z/0T/cP+G/5D/of+w/7v/xP/N/9n/
4v/n/+3/8f/0//b/9//4//f/+P/4//r/+//8//7/AQD/////AAABAAEAAQABAAEAAQAB
AAMABQADAAMABAAEAAUABQAFAAUABgAGAAcABwAFAAUABQAFAAgACQAKAAoACQAJAAkA
CQALAAsACwALAAwADQANAA0ADAAMAAwADAAOAA4ADwARABEAEQARABEADwAPABAAEQAR
ABMAEwARABMAFQAVABYAFAAVABYAFwAWABYAFgAWABgAGQAaABsAHQAdAB0AHQAfACAA
IAAhAB8AHwAhACIAIgAjACMAIwAjACMAIwAkACYAJgAmACYAJAAkACIAIgAjACQAJQAm
ACQAIgAhACEAHQAdAB0AHQAdABwAGwAaABkAFgAWABUAFQAVABQAFAAUABQAEwASAA4A
DQAMAAsADAALAAsACgAHAAYABgAGAAQAAwADAAMAAQABAAAA/v/+//7//v/9//3//f/9
//z/+v/5//j/+P/4//j/+P/4//n/+f/3//f/9//3//f/+P/4//n/+f/5//b/9v/2//b/
+P/5//n/+f/3//f/9//3//b/9v/3//n/+v/6//r/+f/4//f/9//4//j/+P/5//n/+f/6
//r/+v/4//f/9//4//r/+v/4//j/+P/3//b/9v/4//n/+v/6//j/9//2//b/9v/1//X/
9f/1//b/9v/1//L/8v/y//L/8//0//X/9v/0//T/9P/0//P/8//y//D/7//w//H/8f/w
//D/8P/v//H/8P/w/+//8f/x//H/8f/v/+//7//u/+7/7v/v/+//7v/u/+7/7v/v//D/
8P/v/+//7//v//D/7v/u/+7/7v/x//L/8v/w/+//7v/t/+z/7f/t/+7/7//x//H/8f/v
/+//8P/x//L/8P/w//D/8P/w//D/8P/w//D/8P/w//D/8P/w//D/8P/w//D/8P/w//D/
8P/w//D/8P/w//D/8P/w//D/8P/w//L/8v/y//L/8f/w/+//7v/u/+7/7v/u//D/8P/w
//D/8P/w//D/8P/w//D/8P/w//H/8v/z//T/9P/0//T/9P/0//T/9P/0//b/9v/2//b/
9v/2//b/9v/4//j/+v/6//r/+v/8//z/+v/6//v//f///wAAAQABAAEA///+//7/AAD+
//7//v/9//3//f/9//3/+//5//n/9//2//T/9P/4//j/9//3//b/9f/0//T/9v/2//T/
8v/w//H/8f/x/+//7//v/+//8f/x//D/8P/w//D/8f/x//H/8v/y//D/7v/v/+//7//x
//L/8v/y//H/8f/y//L/8P/w//D/8f/z//P/8//z//X/9v/4//j//P8DAAsAEgAhADkA
VAB4AKoA0QDkAOQA4ADRALEAdAAmANL/hP9I/x3/BP/6/gH/Gf9G/3T/iv+S/6H/tP+/
/8j/0//d/+b/7f/x//P/9v/4//n/+v/9//7//v8AAAIAAgADAAUAAwADAAQABQAHAAcA
BwAHAAUABQAHAAkACQAJAAoACgALAAsACwALAAwADAANAA0ADQANAA0ADQAOAA8AEAAQ
ABEAEQARABEAEwATABMAEwAWABcAFwAXABkAGgAbABwAGgAaABsAHQAbABsAGwAbABsA
GwAcAB0AHQAfAB8AHQAfACEAIQAiACAAIQAiACMAJgAmACYAJgAmACcAKAApACkAKQAp
ACkAKQAqACoAKwAtAC0ALwAwADAAMQAxADEAMQAxADEAMgAwADAAMAAwADAAMAAuAC4A
LgAuAC4ALgAwAC4ALQAtACkAKQApACkAKwAqACkAKAAnACQAJAAjACMAIwAiACIAIAAg
AB8AHgAeAB0AHAAbABoAGQAZABgAGQAYABgAGAAVABMAEgARABAAEQARABAAEAAQABAA
DwANAA0ADQAMAAwACwAKAAoADAAMAAwADAALAAsACQAJAAkACQAJAAoACgALAAsACwAK
AAoACgAKAAoACwALAAsADAANAA4ADwANAAwADAANABAAEAAQAA8ADgANAA0ADgAMAAwA
DQANAA0ADgAOAA4ADQALAAoACgAMAAwACgAKAAsACwALAAwACgALAAwADAAOAA0ADAAM
AAoACQAJAAkACQAKAAoACQAIAAgACAAIAAgACAAIAAgABgAGAAYABgAEAAUABQAEAAMA
BAAFAAUAAwAEAAUABQADAAIAAgABAAMAAwADAAMAAQABAAEAAAAAAAAAAQABAAEAAgAD
AAQAAgACAAEA//8BAAEAAQACAAAAAAAAAAAAAQACAAIAAAD+//7//v/+//7//f/9//3/
/////////f////7////+//7//v/+//7//v/+//7//v/+//7//v/+//7//v/+//7//v/+
//7//v/+//7//v/+//z//P/8//z//P/8//z//P/9//7///8AAP7//v/+//7//P/8//z/
/P/8//z//P/8//7//v/+//7/AAAAAAAAAAAAAAAAAAAAAAAAAAAAAAAA///+/////v8A
AAAAAgACAAIAAgADAAUABQAGAAcABwAIAAcABwAIAAUAAgABAAAAAwADAAMAAwADAAEA
//////3//P/6//r//v/+//3//f/6//n/+P/4//j/+P/2//T/9P/1//X/9f/1//X/9f/1
//f/9//2//b/9v/2//f/9//3//j/+P/2//f/+f/6//v/+v/6//n/+P/3//f/+P/4//b/
9v/2//f/9f/1//X/9f/3//j/+v/+/wQACQAPABwALwBJAGoAkgC+AN0A8ADwAOIAzQCh
AF4ACACy/3D/Qv8f/wb/AP8N/zH/YP+C/5L/nv+r/7j/xf/O/9f/5f/w//X/+f/7//v/
/P/8//z//f/+//7/AAACAAIAAwAFAAMAAwAEAAUABQAFAAUABQAFAAUABwAJAAkACQAK
AAoACQAJAAkACQAIAAgACQAJAAsACwALAAsACwALAAsACgANAA0ADQANAA0ADQANAA0A
DgAPAA8ADwASABIAEgASABEAEAAQABEAEgATABQAFQAVABUAFgAXABUAFwAXABUAFQAX
ABcAGAAYABkAGgAbABwAHAAcABwAHAAdAB4AHwAhACEAIQAhACMAJAAkACUAIwAjACUA
JgAkACUAJQAlACUAJQAlACYAJgAmACYAJgAmACYAJAAkACIAIgAiACIAIgAgAB8AHwAd
AB0AHQAdABsAGgAZABgAFwAUABQAEwATABMAEgASABIAEgARABAAEAAPAA4ADQAOAA0A
DQAMAAsACgAKAAoACAAHAAcABwAHAAcABgAEAAIAAgACAAEAAwADAAMAAgAEAAMAAgAC
AAIAAgACAAIAAwADAAEAAQABAAEAAQACAAAAAQABAAEAAgACAAIAAgAAAAEAAQABAAMA
AwADAAMAAgACAAMABQAFAAQAAwABAAEAAQACAAQAAgACAAMAAwAFAAYABgAGAAQAAwAD
AAQABAAEAAIAAgACAAEAAAAAAAAAAQACAAIABAADAAIAAgACAAEAAQABAAAAAAD///3/
/v/+//7//v/8//z//P/8//z//P/8//z/+v/7//v/+v/4//j/+P/3//f/+P/5//n/9//2
//b/9f/3//f/9//3//f/9//3//b/9v/2//f/9//2//b/9v/2//b/9v/1//P/9f/1//X/
9v/2//b/9v/2//X/9v/2//T/9f/2//f/+P/2//X/9f/1//X/9f/1//P/8//0//P/9P/0
//T/9P/0//b/9v/2//b/9P/0//T/9P/0//T/9P/0//b/9v/2//b/8//y//H/8P/z//T/
9f/2//T/9P/0//T/9P/0//T/9P/0//T/9P/0//L/8v/y//L/9P/0//T/9P/y//L/8v/y
//P/9P/1//b/9v/2//b/9v/4//j/+v/6//r/+v/8//z/+P/4//n/+//7//z//f/9/wAA
/////wAA/v/8//z//P/8//v/+v/5//r/+f/4//n/+//6//j/+P/5//j/9v/1//b/9f/0
//T/9P/0//L/8P/w//H/8f/x/+//7//v/+//7//v/+7/7v/w//D/8f/x//H/8v/y//D/
7v/v/+//7//x//L/8v/y/+//7//w//D/8P/w//D/8f/x//H/8f/x//P/9v/4//j//P8B
AAkAFAAjADcAUAByAJwAxwDgAOgA4gDTALMAfAAuANT/hP9M/yf/Cv/6/v3+E/8+/2r/
hP+O/5v/rP+3/8L/zf/X/+D/5//t//P/9P/2//f/+P/7//z//P/+//7//v///wEAAQAB
AAIAAwADAAMAAwADAAMAAwAFAAcABwAHAAgACAAHAAcABwAHAAgACAAJAAkACQAJAAkA
CQAIAAkACgAKAA0ADQANAA0ADQANAA0ADQAQABEAEQARABAAEAAQABAAEgASABMAFQAT
ABMAEwATABEAEQASABMAFAAXABgAFwAVABcAFwAYABYAFwAYABkAHAAcABwAHAAcAB0A
HgAfACMAIwAjACMAIwAkACQAJQAjACMAJQAmACgAKQApACkAJwAnACcAKAAqACoAKgAq
ACgAKAAmACYAJgAmACYAJgAmACQAIwAjACMAIwAjACMAIQAgAB8AHgAfABwAHAAbABsA
GwAaABoAGAAYABcAFgAUABMAEgARABIAEQARABAADwAOAA4ADgAMAAsACwALAAoACwAL
AAoACQAIAAcABQAFAAUABQAEAAQAAwACAAIABAAEAAQABAAHAAcABQAFAAQAAwACAAIA
BAAFAAUABQAEAAQABAAEAAIAAwADAAMABQAFAAUABQAEAAQABQAHAAgACAAIAAcABgAF
AAUABgAIAAgACQAJAAkACgAKAAoACgAJAAkACgAKAAoACAAIAAoACQAIAAgABwAHAAcA
BgAIAAcABgAGAAQAAwADAAMABQAGAAYABQAEAAQABAAEAAIAAgACAAIAAQACAAMABAAB
AAEAAAD+////AAABAAEA//8AAAEAAQABAAAAAAD//wEAAQABAAEA/////////v8AAAAA
AQABAP7//v/+//7//v/+//3/+//8//3//v8AAAAAAAAAAAAAAAAAAP///P/8//z//P/8
//7//f/9//3//v///wAA///9//7//f/+//7//v/+//7//P/8//z//P/+//7//v/+//z/
/P/8//z//P/8//z//P/8//z//P/8//r/+v/6//r//P/8//z//P/+//7//v/+//7//v/+
//7//P/8//z//P/7//r/+f/4//n/+v/7//z//v/+//7//v/9//z/+//6//v//P/9//7/
/v/+//7//v/+//7/AAAAAAAAAAACAAIAAgACAAMABQAHAAgACQAJAAkABwAGAAYABgAE
AAQABAAFAAUABQAFAAMAAQD/////AQAAAP7//v8AAAAA//////3/+//5//j/+f/6//n/
+P/4//n/+f/5//f/9//3//f/9//3//b/9v/2//b/9//3//n/+v/6//j/9v/3//f/9//3
//j/+P/4//f/9//4//j/+P/4//j/+f/7//v/+//7//n/+v/8/wAABAAJAA8AFgAlADkA
UgB0AKIAzQDoAPAA6gDbAMMAkABGAPD/mv9a/y3/Dv8A/wX/Gf9A/2z/iP+W/6X/tv/F
/87/1//h/+z/8f/1//n//v8AAAEAAgADAAQABAAGAAYABgAHAAkACwALAAwADQANAA0A
DQANAAsACwANAA8ADQANAA4ADgAPAA8ADwAPABIAEgATABMAEQARABEAEQASABMAFAAU
ABUAFQAVABUAFQAVABUAFQAWABcAFwAXABgAGAAYABgAGAAYABkAGwAbABsAGwAbABsA
GwAcAB0AHQAfAB8AHQAdAB8AHwAgACIAIwAkACUAJAAkACQAJAAiACMAJAAlACkAKQAp
ACkAKQAqACoAKwArACsALQAuAC4ALwAvAC8ALQAtAC0ALgAwADAAMAAwADIAMgAwADAA
LgAuAC4ALgAwAC4ALQAtACkAKQApACkAKwAqACkAKAAnACQAJAAjACMAIwAiACIAIgAi
ACEAIAAeAB0AHAAbABgAFwAXABYAFwAWABYAFgATABEAEAAPAA0ADQAMAAoACgAKAAoA
CQALAAsACwAKAAoACQAIAAgABgAGAAYABgAIAAkACAAJAAgABwAGAAYACAAJAAkACQAG
AAYABgAGAAYABwAHAAcABwAHAAcABwAGAAYABwAJAAwADAAMAAsACAAHAAcACAAKAAoA
CwALAAkACgAKAAoADAALAAsADAAOAA4ADAAMAAwACwAKAAoACAAJAAoACgAKAAkACAAI
AAcABQAEAAMA/v/8//n/9f/z//L/8f/w//D/8P/w//D/7P/s/+z/7P/s/+3/7f/s/+z/
7P/s/+v/6//s/+3/7f/r/+r/6v/p/+n/6f/p/+n/6f/p/+n/6P/o/+j/6f/p/+j/6P/o
/+j/6f/q/+r/6f/p/+n/6f/q/+j/6P/o/+j/6f/q/+r/6P/m/+b/5v/m/+f/5//o/+n/
6f/p/+n/5//p/+b/5//o/+j/6P/o/+j/6P/o/+j/6P/o/+j/6P/o/+r/6v/q/+r/6f/o
/+f/5v/m/+b/5v/m/+b/5v/m/+b/6P/o/+j/6P/o/+j/6P/o/+b/5v/m/+b/5v/m/+b/
5v/m/+b/5v/m/+j/6P/o/+j/6P/o/+j/6P/m/+b/5v/m/+b/5v/m/+b/6P/o/+j/6P/o
/+r/6v/q/+r/7P/s/+r/7P/t/+//8f/y//P/8//z/+//7v/u/+7/7P/s/+z/7f/t/+3/
7f/t/+v/6f/p/+n/6f/o/+n/7P/r/+n/6P/m/+X/5P/k/+T/5P/i/+D/4P/j/+P/4//j
/+P/4//j/+P/4f/g/+D/4P/i/+P/4//j/+T/5P/i/+L/4//j/+P/4//l/+b/5//n/+b/
5v/l/+T/5P/k/+X/5f/l/+X/5f/l/+j/7v/w//T/+/8FABIAIwA7AFwAigC2ANMA3ADY
ANIAuwCJAEAA6v+W/1L/Iv///u7+8v4F/yn/Vv92/4b/kv+h/67/u//E/83/1//g/+X/
5//r/+7/8P/x//L/8//0//T/9v/0//T/9f/3//n/+f/6//v/+v/5//j/9//4//n//P//
//7//f/9//z//f/9//3//f/+//7/////////////////AAABAAIAAgABAAEAAQABAAMA
AwADAAMABAAFAAUABQAGAAYABgAGAAgACAAJAAsACQAJAAkACQAJAAkACgALAA0ADwAP
AA0ADQAPAA8AEAAQABEAEgATABQAFAAUABQAEgATABQAFQAXABcAFwAXABkAGgAaABsA
GwAbAB0AHgAcAB0AHQAdAB0AHQAdAB4AIAAgACAAIAAgACAAHgAeAB4AHgAeAB4AIAAe
AB0AHQAZABkAGQAZABsAGgAZABgAFwAUABQAEwARABEAEAAQAA4ADgANAAwACgAJAAgA
BwAHAAcACAAIAAUABAAEAAQAAgABAAEAAQD//////v/8//r/+v/6//n/+//7//v/+v/4
//f/9v/2//j/+P/4//j/9//3//X/9f/1//X/9f/2//f/+f/6//v/+f/4//f/9v/4//n/
+f/5//n/+f/5//n/+P/4//n/+//8//z//P/7//j/9//3//j/+v/6//v/+//7//z//P/8
//z/+//7//z//P/8//r/+v/8//v/+v/6//j/+f/6//r//P/7//r/+v/6//n/+f/5//n/
+v/6//n/+P/4//j/+P/2//b/9v/2//b/9v/2//b/9P/1//X/9P/0//T/9P/z//H/8v/z
//P/8//y//L/8f/z//P/8//z//H/8f/x//D/8v/y//P/8//y//L/8v/y//T/9P/z//H/
8f/x//H/8v/w//D/8P/w//P/9P/0//L/8P/w//D/8P/x//H/8v/z//X/9f/1//P/8//y
//P/9P/0//T/9P/0//L/8v/y//L/8P/w//D/8P/y//L/8v/y//D/8P/w//D/8f/y//P/
9P/y//L/8v/y//L/8v/y//L/8v/y//L/8v/y//L/8v/y//L/8v/y//L/8v/y//L/8v/y
//L/8v/y//L/8v/y//L/8v/y//L/8v/y//L/8v/y//L/8v/y//L/9P/2//b/9v/3//r/
+//6//n/+f/6//v//v/////////7//r/+v/6//r/+v/6//v/+//7//v/+//3//X/9f/1
//T/8v/y//T/8//x//D/7v/v/+7/7v/u//D/7v/s/+z/6//r/+v/6//t/+3/7f/t/+v/
6v/q/+r/6v/r/+v/6//s/+z/6v/q/+n/6f/p/+n/6v/q/+r/6f/r/+z/7P/s/+z/7P/t
/+3/7f/t/+3/7f/s//D/9P/2//3/AwAKABUAKQBEAGYAkAC5ANQA3ADaANEAtQB+ADQA
3P+K/0z/If8C//D+8f4F/yz/XP96/4j/l/+o/7f/wP/L/9f/4v/p/+v/7//y//T/9f/2
//n/+v/6//z/+v/6//v//f//////AAABAP///////////////wEAAwAFAAUABgAGAAMA
AwADAAMABgAGAAcABwAFAAUABQAFAAgACQAKAAoACgAJAAgABwAHAAcABwAHAAoACwAL
AAsACgAKAAoACgAKAAoACwANAA8ADwAPAA8ADQANAA4ADwAPABEAEQAPAA8AEQARABIA
EgATABQAFQAWABYAFgAWABYAFwAYABkAGQAZABkAGQAZABoAGgAbABsAGwAdAB4AHQAd
ABwAGwAcAB0AHgAgACAAIAAgACAAHgAeABwAHAAcABwAHAAcAB4AHAAbABsAGQAZABkA
GQAbABoAGQAYABUAEgASABEAEQARABAAEAAPAA4ADAAKAAkACQAJAAkACgAJAAkACAAG
AAQAAwACAAIAAQABAAEA/f/9//z/+v/6//r/+v/5//v/+//7//r/+v/5//j/+P/2//b/
9v/2//j/+f/4//n/+f/5//n/+v/6//v/+//7//r/+v/6//r//P/9//3//f/9//3//f/9
//r/+v/7//3///8AAAEAAQAAAP////8AAP7//v////////8AAAAAAAACAAEAAQACAAQA
BAACAAIAAQD///3//P/9////AQACAAIAAQAAAAAA/v/9//3//f///wAAAAD///7//v/+
//7//v/+//7//v/8//z//P/8//r/+//7//r/+//8//3//f/8//z//P/7//3//P/8//v/
+f/5//n/+f/7//v/+//6//r/+v/7//v/+v/6//r/+v/8//z/+//5//n/+f/5//r/+f/4
//f/9v/5//r/+v/4//j/+P/4//j/+v/5//n/+f/5//n/+f/3//n/+v/5//b/9v/2//b/
9v/4//j/+P/4//j/+P/4//j/+P/4//j/+P/6//r/+v/6//r/+v/6//r/+P/4//j/+P/6
//r/+v/6//z//P/8//z/+//6//n/+P/6//r/+v/6//z//P/8//z//v/+//7//v/+/wAA
AAAAAP3//v/9//r/+//9/wAAAwAEAAUABQAFAAEAAAAAAAAAAAAAAAAAAQABAAEAAQAB
AAAA//8AAAEA/f/6//n/+v/7//v//P/8//n/+P/4//j/+P/2//T/9P/1//X/9f/1//P/
8//z//P/9f/0//T/9P/0//X/9f/1//T/9P/y//L/9f/1//X/9f/2//b/9v/1//f/+P/4
//j/+v/6//v/+//6//n/+P/3//7/AAACAAYABwANABoAKwA/AFwAhgC0ANUA6ADwAOwA
1QCrAHAAIADE/3z/Tv8t/xD/BP8L/yv/XP+A/5L/nv+t/7r/w//K/9X/4f/q//P/+//9
/wAAAgADAAQAAwAEAAQABgAGAAYABwAJAAkACQAKAAsACwALAAsACwAJAAkACwANAA0A
DQAOAA4ADwAPAA8ADwAOAA4ADwAPABEAEQARABEAEAARABIAEgATABMAEwATABMAEwAT
ABMAEgATABMAEwAWABYAFgAWABQAFAAVABcAFwAXABcAFwAZABkAGgAbABsAHQAdABsA
HQAfAB8AIAAeAB8AIAAhACIAIgAiACIAIwAlACcAKQAoACcAJgAlACcAKAAoACkAKQAp
ACsALAAsAC0ALQAtAC0ALQAtAC4ALAAsACwALAAtAC4ALQAuAC0ALAArACoAKAAmACUA
JQAkACUAJgAnACcAJgAlACQAIQAeAB4AHQAdAB0AHAAcABoAGgAZABgAFwAXABcAFwAU
ABMAEwASABMAEgASABIADgANAA0ADQALAAsACgAIAAoACgAKAAkABwAHAAcABgAIAAcA
BgAGAAQABAAEAAQABQAFAAMAAwAEAAUABgAIAAcABwAGAAUABQAGAAcACAAIAAkACQAJ
AAgABwAGAAUABQAGAAgACwALAAoACQAHAAcABwAIAAoACgAKAAsACwAJAAoACgAKAAwA
CwALAAwADAAMAAoACgALAAsACwAMAAoACwAMAAwACgAJAAgACAAJAAkACgALAAoACgAJ
AAcACAAIAAgACAAIAAgACAAIAAQABAAEAAQABAAFAAUABAACAAIAAgABAAEAAgADAAMA
AwACAAIAAQABAAEAAQABAAEAAQABAAAAAAAAAAEAAQAAAAAAAAAAAAAAAAD///3//f/9
//3//v/+//7//v/+////AAAAAP7//v/+//7//v/8//v/+//7//3//f/9//v/+//8////
/v/8//z//P/8//3//v///wAA/v/+//7//v/+//7//v/+//7//v/+//7//v/+//7//v/+
//7//v/+/wAAAAAAAAAA/v/+//7//v8AAAAAAAAAAP7//v/+//7//v/+//7//v/+//7/
/v/+//7//v/+//7/AAAAAAAAAAD+//7//v/+/wAAAAAAAAIABAAEAAQABgAGAAQABAAF
AAcACQAKAAsACgAJAAYABAAGAAYABAAEAAYABwAHAAcABQAFAAMAAQADAAMAAgAAAAAA
AgACAAEAAwACAAEAAAAAAAAAAAD+//r/+v/7//v//f/9//3//f/9//3//f/8//z//P/8
//3/+//7//z//P/8//z//f/9//3//f/+//7//v/9//3//v8AAAAAAAAAAP//////////
/f///wIABgAIAAoADwAXACIALwBDAF4AhgC2AN0A8gD2AO4A2wC3AHwALgDW/4r/Vv8z
/xj/Dv8R/yn/VP+A/5T/oP+v/77/yf/S/9v/5//0//n///8DAAQABgAHAAgACQAKAAoA
DAAMAAwADQAPAA8ADwAQABEAEwATABMAEwAVABUAFwAZABgAFwAXABYAFQAVABUAFQAW
ABYAFwAXABkAGQAZABkAGgAbABwAHAAcABsAGgAZABsAGwAbABsAHAAdAB0AHQAeAB4A
HgAeAB8AIAAiACUAIgAhACAAHwAgACEAIwAlACUAJwAnACUAIwAlACUAJgAoACkAKgAr
ACwALAAsACwALAAtAC4ALwAxADEAMQAxAC8AMAAwADEAMQAxADMANAA2ADcANwA3ADcA
NwA3ADgAOAA4ADgAOAA4ADgANgA2ADYANgA2ADYANgA0ADMAMwAzADMAMwAzADMAMgAx
ADAALQAqACoAKQAqACsAKwAsACsAKgAoACYAJQAlACUAJQAiACEAIQAgAB0AHAAcABwA
HAAbABsAGwAXABcAFgAUABQAFAAUABMAEwATABMAEgASABEAEAAQABIAEgASABIAEQAR
AA8ADwARABEAEQASABAAEQARABEAEAAQABAAEAAQABEAEQARAA8ADwAPAA8ADgAOAA8A
EQASABIAEgARABAADwAPABAAEgASABMAEwASABIAEQAQABIAEQARABIAEgASABAAEAAS
ABEAEAAQABAAEQASABIAEAAPAA4ADgAQAA8ADwAPAA8AEAAQAA8ADgAOAA4ADgAQABAA
EAAQAAwADAAMAAwADAANAA0ADAAKAAoACgAJAAsADAANAA0ADQAMAAwACwAJAAkACQAJ
AAsACwALAAoACgAKAAsACwAKAAoACgAKAAoACgAJAAcABwAHAAcACAAKAAoACgAKAAsA
DAAMAAoACAAIAAgACAAKAAkACQAJAAkACQAJAAcACwAOAA0ADgAMAAwADAAMAAoACgAK
AAoADAAMAAwADAAMAAwADAAMAAoACgAKAAoADAAMAAwADAAKAAoACgAKAAwADAAMAAwA
DgAOAA==
         </WaveFormData>
      </LeadData>
      <LeadData>
         <LeadByteCountTotal>10000</LeadByteCountTotal>
         <LeadTimeOffset>0</LeadTimeOffset>
         <LeadSampleCountTotal>5000</LeadSampleCountTotal>
         <LeadAmplitudeUnitsPerBit>4.88</LeadAmplitudeUnitsPerBit>
         <LeadAmplitudeUnits>��V</LeadAmplitudeUnits>
         <LeadHighLimit>2147483647</LeadHighLimit>
         <LeadLowLimit>268435456</LeadLowLimit>
         <LeadID>V4</LeadID>
         <LeadOffsetFirstSample>0</LeadOffsetFirstSample>
         <FirstSampleBaseline>0</FirstSampleBaseline>
         <LeadSampleSize>2</LeadSampleSize>
         <LeadOff>FALSE</LeadOff>
         <BaselineSway>FALSE</BaselineSway>
         <ExcessiveACNoise>FALSE</ExcessiveACNoise>
         <MuscleNoise>FALSE</MuscleNoise>
         <LeadDataCRC32>3995374892</LeadDataCRC32>
         <WaveFormData>
CgAKAAoACgAKAAoACgAKAAcABgAFAAQABAAEAAQABAAEAAQABAAEAAMAAgABAAAAAAAA
AAAAAAD9//z/+//6//z//P/8//z/+v/6//r/+v/4//j/+P/4//b/9v/2//b/9P/0//T/
9P/2//b/9v/2//T/9P/0//T/8v/y//L/8v/z//T/9f/2//X/9P/z//L/9P/0//T/9P/0
//T/9P/0//T/9P/0//T/9v/2//b/9v/2//b/9v/2//b/9v/2//b/9v/2//b/9v/2//b/
9v/2//b/9v/2//b/9v/2//b/9v/2//b/9v/2//T/9P/0//T/9P/0//T/9P/0//T/9P/0
//L/8v/y//L/8v/y//L/8v/w//D/8P/w/+7/7v/u/+7/8P/w//D/8P/u/+7/7v/u//D/
8P/w//D/7v/u/+7/7v/s/+z/7P/s/+7/7v/u/+7/7P/s/+z/7P/u/+7/7v/u/+z/7P/s
/+z/7f/u/+//8P/w//D/8P/w/+7/7v/u/+7/8P/w//D/8P/w//D/8P/w/+7/7v/u/+7/
8P/w//D/8P/u/+7/7v/u//D/8P/w//D/7v/u/+7/7v/u/+7/7v/u/+7/7v/u/+7/7v/u
/+7/7v/w//D/8P/w//D/8P/w//D/7v/u/+7/7v/w//D/8P/w/+7/7v/u/+7/8P/w//D/
8P/w//D/8P/w//D/8P/w//D/8v/y//L/8v/w//D/8P/w//L/8v/y//L/8v/y//L/8v/z
//T/9f/3//f/9//3//f/9f/1//X/9v/3//n/+v/7//v/+//6//r/+v/6//r/+v/8//z/
/P/8//r/+v/5//j/+P/4//b/8//z//X/9f/z//T/8//y//L/8v/y//D/7//s/+z/7P/s
/+7/7v/u/+7/7f/r/+r/6P/q/+z/7P/r/+3/7f/t/+3/6//r/+v/6//t/+3/7v/v/+3/
7P/s/+3/7//v/+//7//v/+//7f/t//D/8P/w//P/9P/3/wEACwAaACoARQBnAJUAzAD+
ACwBTgFkAXUBbQE7AeMAfAARAKz/W/8u/x7/H/8z/1X/ev+R/57/qv+3/8H/yf/R/9n/
4f/m/+r/7//w//L/8//z//P/8//0//X/9//3//n/+//5//n/+f/5//n/+f/5//n/+f/5
//v//P/8//z//P/8//z//P/8//z//f/+///////9//z//P/8////AQABAAEAAQABAAAA
AAABAAEAAQABAAEAAQACAAIAAAAAAAEAAQADAAQABAAEAAQABAAEAAQAAgACAAMABAAE
AAUABQAGAAYABgAGAAYABgAGAAgACQAHAAcABgAGAAkACQAMAA0ADgAOAA4ADgAQABAA
EAAQAA8ADwARABEAEwATABMAFAASABIAEwAVABcAFgAWABYAFgAVABQAFAAWABcAFwAX
ABYAFQASABAADwAPAA8ADwAPAA4ADQANAAoACgAKAAoACgAKAAoACgAKAAgABwAHAAcA
BwAHAAcABwAHAAcABQAFAAQAAwADAAMAAwADAAMAAQAAAAAA///+//7//v/+//7//f/9
//v/+v/6//n/+f/5//n/+f/5//f/9//1//X/9//3//f/9//3//j/+P/4//X/9f/1//b/
+P/4//j/+P/2//b/9v/1//X/9f/2//f/+P/4//f/9//3//b/9v/2//T/9v/2//b/+P/4
//j/+P/2//b/9//3//j/+P/3//f/9//2//X/9f/5//n/+f/5//f/9//2//b/9P/0//X/
9f/3//f/9//1//P/9P/0//L/8//2//f/9//1//X/9f/1//T/9P/z//L/8f/y//P/8//y
//L/8f/w//D/8f/y//P/8f/x//H/8f/x//H/8f/x//H/8f/w//D/7f/t/+7/7v/v//H/
8v/y//D/8P/w//D/8P/v/+//7//x//P/8//y/+//7//v//D/8v/y//L/8v/y//D/8P/w
//D/8//y//L/8v/y//L/8v/y//L/8v/y//L/8v/y//L/8v/y//L/8v/y//L/8v/y//L/
8v/y//L/8v/y//L/8v/y//L/8v/y//L/8v/y//L/8P/w//D/8P/w//D/8P/w//D/8P/w
//D/8P/w//D/8P/y//L/8v/y//T/9P/0//T/9v/2//b/9v/2//b/9v/2//f/+P/5//r/
+v/6//r/+v/6//r/+//9//3//f/9//3//f/9//7///8BAAIAAwADAAUABAAEAAQABAAE
AAQABAAEAAQABAAEAAIAAQAAAAAAAAD+//v/+//9//3/+//6//v/+v/6//r/+v/4//f/
9P/z//L/8f/w//D/8P/w//D/8f/x//D/8P/w//D/7//v//H/8f/x//H/7//v/+//7//x
//L/8//z//L/8v/z//P/8v/x//D/8f/y//H/8v/0//T/9v/1//b/+f8DAA8AHAAuAEsA
awCVAMwAAAEkAT4BVgFjAVUBGwHDAGIA/f+a/1H/LP8g/yP/N/9b/4L/lf+e/6z/u//F
/83/1f/d/+P/6v/s/+3/8P/y//P/8//0//X/9//5//f/9//5//v/+//7//v/+//7//v/
+//7//v/+//9//7/AAAAAAAAAAD+//7//v/+/wEAAgADAAMAAwACAAIAAgABAAMAAwAD
AAUABQAEAAQABQAFAAUABQAHAAcACAAIAAkACgAMAA0ACwAMAAwADAAOAA4ADgAOAAwA
DAANAA4ADgAPAA8AEAAOAA4ADgAOABAAEAASABMAEwATABIAEgATABMAFgAXABgAGAAY
ABgAGAAYABgAGAAXABcAGQAZABsAGwAbABwAHAAcAB0AHwAdABwAHAAcABwAGwAaABoA
HAAdAB0AHQAdAB0AGwAaABcAFwAXABcAGQAYABcAFwASABIAEgASABQAFAAUABQAFAAS
ABEAEQATABMAEwATABMAEwATABEAEwASABEAEQAQAA8ADgANAAwADAANAA0ADAAMAAwA
DAAKAAkACQAHAAYABgAFAAUABwAHAAcABwAHAAcABQAFAAMAAwADAAMABQAGAAYABgAF
AAUABQAGAAYABgAGAAYACAAIAAgABwAGAAUABQAFAAcACAAIAAkABwAGAAYABgAEAAYA
BgAGAAgACAAIAAgABgAGAAcABwAIAAgABwAHAAkACAAHAAcABwAHAAcABwAJAAkACAAI
AAYABgAHAAcABwAHAAcABQADAAQABAACAAIABAAEAAMAAgADAAQABQADAAQABAAEAAMA
BAAFAAUABAAEAAMAAgABAAEAAQABAAMAAwADAAMAAgABAAAA//8BAAEAAAAAAAAAAQAD
AAQAAgADAAMAAgACAAIAAgACAAIAAQABAAEAAQADAAMAAgD///////8AAP7//v/+//7/
AAD+//7//v8AAAMAAgACAAAAAAAAAAAAAAAAAAAAAAACAAIAAgACAAAAAAAAAAAAAAAA
AAAAAAACAAIAAgACAAEAAAD///7/AAAAAAAAAAACAAIAAgACAAIAAgACAAIAAAAAAAAA
AAAAAAAAAAAAAAIAAgACAAIAAgACAAIAAgAEAAQABAAEAAQABAAEAAQAAwACAAIAAwAF
AAUABQAFAAcABwAIAAkACgAKAAoACQAMAAwADQAOAAsACgAJAAgACQAKAAsADAAMAAsA
CgAKAAkABgACAAEABAAFAAQABAADAAIAAgACAAAA/v/9//r/+v/6//r/+v/6//r/+v/6
//r/+//7//z//f/8//r/+f/5//n/+f/5//r/+//8//3/+//8//3//f/8//z//f/9//3/
/f/9/////f/7//v//P/8//7///8CAAkAFQAfADAASABpAI8AwwD2ACQBSAFkAXYBewFZ
AQsBpQA4ANP/fv9H/y7/KP8x/1H/e/+W/6H/rP+4/8X/0f/Z/+H/6//1//j//P/9//7/
/v/9//v//f/9//7////9//3///8BAAMAAwADAAMAAwADAAMAAwABAAEAAwAEAAYABgAG
AAYABAAEAAQABAADAAQABQAFAAcABgAGAAYABAAFAAQAAwAEAAUABQAGAAcABwAHAAcA
BwAHAAgACAAIAAgACQAJAAYABgAFAAQABgAIAAoADAAKAAoACwAMAAoACwALAAwADAAM
AAwADAAMAAwADgAPABEAEQAQABAADwAPABIAEwAUABQAFAAUABQAFAAUABQAEwATABUA
FQAXABcAFwAYABYAFgAXABkAGQAYABgAGAAYABcAFgAWABQAFQAVABUAFQAVABMAEgAR
ABEAEQARAA8ADgANAA0ACgAKAAoACgAIAAgACAAIAAkACAAIAAkABwAHAAcABwAJAAkA
CQAHAAkACAAHAAcABQAFAAUABQAEAAQABQAFAAIAAgACAAIAAgABAAEA//8AAAAA////
//////////////////3//f/9//3//f/9//v//P/8//z//P/9//7/AAD///7//f/8//7/
/v/+//3//f/9//7////+//7//f/9//7//v///wAA//8AAP///v///wAAAQACAAAAAAAB
AAEAAgACAAEAAQD///7//f/9//3//f/9//3///////7//v/+//7///////7//f/8//n/
+//8//z/+v/4//r/+v/5//j/+f/6//v/+v/6//n/+P/2//b/9v/1//f/+P/4//j/9f/1
//X/9f/1//X/9f/1//X/9f/1//X/9//3//b/9v/1//X/9v/2//T/9f/1//T/9P/0//T/
9P/0//P/8//z//H/8//z//L/8v/z//T/9v/1//T/8//y//P/8v/z//T/8v/x//L/9P/0
//T/9P/0//T/9P/0//T/8v/y//L/8v/y//L/8v/y//L/8v/y//L/8f/w/+//7v/v//D/
8f/y//L/8v/y//L/8v/y//L/8v/y//L/8v/y//L/8v/y//L/9P/0//T/9P/y//L/8v/y
//T/9P/0//T/9P/0//T/9P/2//b/9//5//v/+//7//v/+v/5//n/+f/7//z//f/9//7/
/v///wAA/v/+//7//v/8//z//P/8//z/+//6//r//P/6//f/9//3//f/9f/0//P/8v/y
//L/8v/w/+//7P/s/+z/7P/s/+r/6v/q/+r/6//r/+r/6v/s/+z/6//r/+v/6//r/+v/
6f/p/+n/6f/q/+z/7v/v/+3/7P/s/+v/6f/p/+n/6//s/+v/7P/u/+7/8P/z//L/9f//
/w0AHAAwAEkAawCXAM4ABAEwAVQBagF5AW8BOQHbAHAABQCg/1X/Kv8a/xf/Kf9N/3T/
h/+S/6D/r/+7/8P/y//T/9v/4P/m/+v/7f/u/+7/7f/u/+//8f/z//H/8f/z//X/9f/1
//X/9f/1//X/9f/1//f/9//5//r/+v/6//r/+v/4//j/+P/4//n/+v/7//v/+//6//r/
+v/7//3//f/9///////+//7//f/9//3//f//////AAAAAP7//v////////8AAAAAAAAA
AAAAAAAAAAAAAAABAAIABAAFAAUABgAEAAQABAAEAAQABAAGAAcACQAJAAgACAAJAAkA
DAANAA4ADgAOAA4AEAAQABAAEAAPAA8AEQARABMAEwATABQAEgASABMAFQAXABYAFgAW
ABQAEwASABIAEgATABMAEwATABMAEQAQAA8ADwAPAA8ADQAMAAsACwAKAAoACgAKAAoA
CgAKAAoADAAKAAkACQAHAAcABwAHAAkACQAJAAcABQAEAAMAAwAFAAUABQAFAAUABAAE
AAMAAAAAAAAAAAD+//3//f/7//z//P/7//v/+//7//v/+//9//3/+//7//n/+f/5//n/
+//8//z//P/5//n/+f/6//r/+v/6//r/+v/6//r/+f/5//n/+v/7//z//P/7//v/+//6
//r/+v/8//7//v/+/wAAAAAAAAAA/v/+//////8AAAAA/////////v/9//3//f/9//3/
/f/9//3//P/8//r/+v/7//v//f/9//3/+//7//z//P/6//r//P/8//v/+v/7//z//f/6
//r/+f/4//f/+P/5//n/9//4//j/+P/5//n/+f/5//n/+f/5//n/9//3//f/9//5//n/
+P/4//X/9f/2//b/+P/5//n/+P/4//j/+P/4//r/+f/5//n/9//5//n/+P/1//X/9f/2
//b/9v/2//b/9//2//f/+P/2//f/9v/4//j/+P/4//j/9v/2//b/9v/4//j/+P/4//b/
9v/2//b/9v/2//b/9v/2//b/9v/2//T/9P/0//T/9f/2//f/+P/2//b/9v/2//b/9v/2
//b/9v/2//b/9v/0//T/9P/0//b/9v/2//b/9v/2//b/9v/0//T/9P/0//b/9v/2//b/
9v/2//b/9v/4//j/+f/7//v/+//7//v/+//7//z//f8BAAIAAwADAAEAAAAAAAAAAgAC
AAIAAgACAAIAAgACAAAA///+//7/AAD+//v/+//9//3/+//6//f/9v/2//b/9v/0//P/
8P/y//L/8v/y//D/8P/w//D/7//v/+7/7v/w//D/7//v//H/8f/x//H/7//v/+//7//v
//D/8f/x//D/8P/x//H/8f/x//H/8//1//P/8//0//L/9P/3//r//f8DAA0AGgAsAEUA
YwCPAMQA+AAkAUYBXgFvAWsBPQHrAIYAGwC0/2H/MP8e/x3/Lf9N/3T/jf+a/6j/tf/B
/8v/0f/Z/+P/5v/o/+3/8v/0//X/9f/1//X/9v/3//f/9//5//v//f/9//3//f/7//v/
+//7//v/+//9//7//v/+//7//v/+//7//v/+/wEAAgADAAMAAQAAAAAAAAABAAMAAwAD
AAMAAwACAAIAAwADAAMAAwADAAMABAAEAAQABAAFAAUABQAGAAYABgAGAAYABgAGAAYA
BgAHAAgACAAJAAkACgAIAAgACAAIAAkACgANAA8ADQANAAwADAALAAsADgAPABAAEAAQ
ABAAEgASABIAEgATABMAFQAVABUAFQAVABYAFAAUABUAFwAZABgAGAAYABgAFwAWABYA
FgAXABcAFwAXABcAFQAUABMAEwATABMAEwASABEAEQAOAA4ADgAOAA4ADgAOAA4ADgAM
AAsACwALAAsACwALAAkACQAJAAcACAAIAAgACQAHAAcABwAHAAMAAgACAAEAAAAAAAAA
AAACAAEAAQD///z//P/7//v/+//7//v/+//8//3//P/9//v/+//7//v/+//8//z//P/5
//n/+f/6//r/+v/6//r/+v/6//r/+f/5//n/+v/7//7//v/9//3/+//6//r/+v/8//7/
/v/+//3//P/7//r//P/8//3//f8AAAAA//////3//P/7//v/+//7//v/+//7//v/+v/6
//r/+v/7//v/+//7//v/+f/5//r/+v/4//r//P/8//v/9//3//f/9//3//j/+P/4//j/
+P/4//f/9//4//j/+P/5//n/+f/5//f/9//3//f/9//3//f/9//3//f/9v/2//X/9f/2
//b/9v/3//f/9v/2//b/9v/2//b/9f/1//X/8//1//X/9P/z//P/8//0//b/9v/2//b/
9v/0//T/9P/0//P/9P/0//T/9P/0//T/9P/0//T/9P/2//b/9v/2//T/9P/0//T/9P/0
//T/9P/0//T/9P/0//L/8v/y//L/8//0//X/9v/1//T/8//y//L/8v/y//L/8v/y//L/
8v/w//D/8P/w//H/8v/z//T/8v/y//L/8v/y//L/8v/y//T/9P/0//T/9P/0//T/9P/0
//X/9//3//f/9//3//f/9//4//n/+//8//3//f/9//r/+v/6//r/+v/6//r/+v/6//r/
+v/6//n/+P/4//j/9//1//b/+f/4//X/8//x//D/8P/w//D/7v/t/+r/6v/q/+r/6v/q
/+z/7P/s/+v/6f/o/+j/6v/s/+v/6//r/+v/6//r/+v/6f/p/+n/6f/r/+3/7v/u/+3/
7f/s/+v/7f/t/+//7//t/+3/7v/u/+7/8//2//n/BQATACQAOABTAHsArwDkAA4BLgFG
AVoBWwE1AecAhQAgAL//av8x/xz/Gv8p/0n/b/+K/5n/pv+w/73/yf/P/9X/3f/j/+j/
6v/t//D/8v/z//P/8//z//T/9f/z//P/9f/3//n/+f/5//n/+P/3//b/9f/2//f/+v/8
//v/+v/5//j/+v/6//r/+v/7//z//f/9//v/+v/6//r//f/////////9//3//P/8////
/////////////wAAAAD+//7//////wEAAgACAAIAAAAAAAAAAAAAAAAAAQACAAQABQAF
AAYABAAEAAQABAAGAAYACAAJAAcABwAGAAYABwAHAAoACwAMAAwADAAMAAwADAAMAAwA
DwAPABEAEQAQAA8ADgAOAA4ADgAPABEAEwASABIAEgASABEAEAAQABAAEQARABEAEQAR
AA8ADgANAA0ADQANAA8ADgANAA0ACgAKAAoACgAIAAgACAAIAAgABgAFAAUABQAFAAUA
BQAHAAcABwAFAAMAAgABAAEAAQABAAEAAQD///7//v/9//z//P/8//z//P/7//v/+f/4
//j/9//3//f/9//3//f/9//3//X/9f/1//X/9f/1//b/+P/5//r/+P/3//b/9v/2//b/
9v/2//j/+P/4//f/+f/5//r/+//6//r/+f/5//j/9v/1//T/9v/4//j/+P/6//r/+v/6
//j/+P/5//n//P/8//v/+//5//j/9//3//n/+f/5//n/+//7//r/+v/6//r/+//7//v/
+//7//n/9//4//j/9v/4//r/+v/5//f/9//3//f/9//4//j/+P/2//b/9v/1//X/9v/2
//b/9f/1//X/9f/1//X/9f/1//P/8//z//P/9f/1//T/9P/z//P/9P/0//b/9//3//b/
9P/0//T/9P/0//P/8//z//X/9//3//b/9f/1//X/9v/2//b/9v/2//j/9v/2//b/9P/1
//b/+P/4//j/+P/4//f/9v/1//T/9P/0//T/9P/0//T/9P/0//T/9P/0//T/9f/2//f/
+P/2//b/9v/2//j/+P/4//j/9//2//X/9P/2//b/9v/2//b/9v/2//b/9v/2//b/9v/4
//j/+P/4//b/9v/2//b/+P/4//j/+P/4//j/+P/4//b/9v/2//b/9//5//z//f/9//3/
/f/9//3//v///wEAAgADAAMAAwAAAAAAAAAAAAIAAgACAAIAAgACAAIAAgD///7//v/+
//7/+//7//3//P/5//f/9f/2//b/9v/2//T/8//w//D/7v/u/+7/7v/w//D/8P/v/+//
7v/u//D/8v/x//H/8f/x//H/8f/x//D/7//u/+3/7v/v/+//7v/w//H/8f/x//P/8//1
//X/8v/x//H/8P/y//f/+P/5/wMADQAWACYAPwBfAIcAuADqABABLgFIAVsBUwEhAc8A
bgALAKz/Xf8w/x7/G/8p/0v/cv+L/5b/pP+1/8H/yf/T/9v/5f/q/+z/7//y//T/9f/1
//X/9f/2//f/+f/5//v//f/9//3//f/9//v/+//7//v/+//7//3//v8AAAAAAAAAAP7/
/v/+//7/AQACAAMAAwABAAAAAAAAAAEAAwADAAMAAwADAAIAAgADAAMAAwADAAUABQAG
AAYABAAEAAUABQAHAAgACAAIAAgACAAIAAgACAAIAAkACgAKAAsACwAMAAsACgAJAAgA
CgAKAAwADQANAA0ADAAMAA0ADQAQABEAEgASABIAEgASABIAEgASABMAEwAVABUAEwAT
ABMAFAAWABYAFwAZABcAFgAWABYAFAATABIAEgASABMAEwATABUAFQATABIAEwATABMA
EwAVABQAEwATAA4ADgAOAA4ADQAMAAsACgAKAAgABwAHAAkACQAJAAkACQAJAAkABwAH
AAYABQAFAAcABwAHAAcAAwACAAIAAQAAAAAAAAAAAAIAAQABAP///P/8//v/+//7//v/
+//7//v/+//5//n/+f/5//n/+f/5//r/+v/6//v/+//7//z//v/+//7//v/9//z/+//5
//n/+f/6//v//f/+//7////9//z//P/8//z//v/+//7//v/+//7//v8AAAAAAQABAAQA
BAADAAMAAAD+//z/+////wEAAwAFAAMAAwACAAIAAAAAAAEAAQADAAMAAwABAP//AAAA
AP7//P/+//7//f/9//3//f/9//v//P/8//z/+//8//3//f/8//z/+//6//r/+//8//3/
/P/7//r/+f/5//n/+f/5//v/+//6//r/+f/5//r/+v/6//v/+//6//r/+v/6//r/+f/3
//b/9f/2//n/+v/6//f/9//3//j/+v/6//r/+v/4//b/9v/2//j/+//6//b/+P/4//j/
+P/4//j/+P/4//j/+P/4//j/+P/4//j/+P/4//j/+P/4//b/9v/2//b/9v/2//b/9v/4
//j/+P/4//j/+P/4//j/9v/2//b/9v/2//b/9v/2//f/+P/5//r//P/8//z//P/6//v/
/f/9//z/+//6//n/+//8//3///8CAAMAAwADAAIAAgACAAIAAAAAAAAAAAACAAIAAgAC
AAEAAAAAAAAA/f/5//j/+f/8//v/+//7//n/+P/3//b/9v/1//L/8v/y//L/8v/y//D/
8P/w/+//8f/w//D/8v/w/+//7//v//H/8f/x//H/8f/x//H/8f/w//H/8f/w//L/8//z
//P/8//z//X/9f/x//H/8v/y//j/+//+/wEABwARACQAPABbAIMAuwD2ACYBTgFwAYoB
kwF7ATcB0QBcAO3/jv9N/yz/HP8d/zn/Zf+E/5H/nv+u/7v/w//J/9P/3//l/+r/8v/3
//n/+v/6//n/9//3//j/+f/7//v//f//////////////AQABAAEAAQAAAP//AAAAAAIA
AgACAAIAAgACAAIAAgABAAIAAwADAAUABAAEAAQABQAHAAcABwAHAAcABgAGAAUABQAF
AAUAAwADAAQABAAHAAgACgALAAoACgAJAAgACAAIAAgACAAKAAoACwAMAAwADQANAA4A
DgAOAA4ADgAMAAwADgAPABAAEQARABIAFQAVABgAGQAXABYAFQAUABUAFgAXABgAGQAZ
ABsAGwAdAB0AHQAeABwAHAAdAB8AHQAcABwAHAAfAB8AHwAgAB8AHwAeAB0AGwAbABkA
GAAYABkAGgAbABsAGgAZABkAFAAUABQAFAASABIAEgASABQAEgARABEAEwATABMAEwAQ
AA8ADgALAA4ADgAOAA8ADAALAAoACQAHAAYABgAFAAIAAgACAAIAAgABAAEA//8AAAAA
//////3//f/9//3//f/9//v/+//9//3//f/9//v//P/8//z//f/9//3//v/+//7//v/+
//3//P/7//n//P/9////AQABAAAA/v/9//7//v///wAAAAACAAIAAgACAAIAAgACAAIA
AgADAAMAAgACAAEAAQACAAIAAgADAAQAAwACAAEAAQABAAAAAAACAAIAAwADAAEAAQAB
AP//AQACAAIAAAD+/wAAAAD///3//f/9//3//f/+//7//v/8//z//P/7//v//P/8//z/
+f/5//n/+f/7//v/+//7//v/+//7//v/+f/5//j/+P/5//n/+v/6//r/+//7//r/+P/4
//j/+P/6//n/+f/5//n/+//7//r/+f/5//n/+v/4//j/+P/4//n/+P/5//r/+P/5//z/
/P/7//r/+f/4//n/+v/7//z/+v/6//r/+v/6//r/+v/6//r/+v/6//r/+P/4//j/+P/6
//r/+v/6//z//P/8//z/+v/6//r/+v/8//z//P/8//v/+v/5//j/+v/6//r/+v/6//r/
+v/6//z//P/8//z//P/8//z//P/6//r/+v/6//v//P/9////AQABAAEAAQADAAMAAwAE
AAUABwAIAAkACAAHAAUABAAGAAYABgAGAAgACAAIAAgABgAGAAUABAAGAAYABAABAP//
AQABAP//AAD///7//v/8//z/+v/5//b/9v/2//b/+P/4//j/+P/4//f/9//2//b/+P/4
//f/9//3//f/9//5//n/+f/5//n/+f/6//v/+f/4//j/+f/7//v/+//7//v/+//5//n/
+v/8/wAAAwAEAAUADQAbACwAQABbAIMAtwDwACYBUgFyAYoBmQGHAUkB6QB6AAsApP9b
/zT/KP8n/zn/X/+C/5X/ov+0/8H/y//R/9X/3//p//L/9P/5//r//P/9//3//f/9//7/
//8BAAEAAwAFAAMAAwADAAMABQAFAAUABQAFAAUABwAIAAYABgAGAAYACAAIAAgACAAJ
AAoACwALAAsACgAKAAoACwANAA0ADQALAAsACgAKAA0ADQANAA0ADQANAA4ADgAOAA4A
DwAPABEAEgASABIAEQAQAA8ADgAPABAAEgAUABIAEwATABQAFAAUABQAFAAWABYAGAAZ
ABkAGQAYABgAGQAZABwAHQAeAB4AHgAeAB4AHgAeAB4AHwAfACEAIQAhACEAIQAiACQA
JAAlACcAJQAkACQAJAAmACUAJAAkACQAJQAlACUAIwAjACEAIAAgACEAIgAjACEAIAAf
AB8AHgAeAB4AHgAeAB4AHgAeABwAGgAZABkAGwAbABsAGwAZABkAGQAXABcAFgAVABUA
FQAVABUAFQARABAAEAAPAA4ADgAOAA4ADgANAA0ACwAMAAwACwALAAsACwALAAsACQAJ
AAcABwAJAAkACQAJAAcACAAIAAgABwAHAAcACAAIAAgACAAIAAYABgAGAAUABwAHAAgA
CQAKAAoACQAJAAkACAAIAAgACAAKAAoACgAIAAgACAAIAAoACgALAAsACgAKAAkACQAK
AAoACgALAA0ADQANAA0ACwALAAoACgAMAAwADQANAAsACwALAAkACQAKAAoACAAKAAwA
DAALAAcABwAHAAcACQAKAAoACgAGAAYABgAFAAUABgAGAAYABwAHAAcABwAFAAUABQAF
AAcABwAHAAcABwAHAAYABgAFAAUABgAGAAYABwAHAAYABAAEAAQABAAFAAUABgAHAAUA
BwAHAAYABQAFAAUABgAGAAYABgAGAAQAAgACAAIABgAJAAgACAAGAAYABgAGAAYABgAG
AAYABgAGAAYABgAGAAYABgAGAAYABgAGAAYABgAGAAYABgAGAAYABgAGAAYABgAGAAYA
BgAGAA==
         </WaveFormData>
      </LeadData>
      <LeadData>
         <LeadByteCountTotal>10000</LeadByteCountTotal>
         <LeadTimeOffset>0</LeadTimeOffset>
         <LeadSampleCountTotal>5000</LeadSampleCountTotal>
         <LeadAmplitudeUnitsPerBit>4.88</LeadAmplitudeUnitsPerBit>
         <LeadAmplitudeUnits>��V</LeadAmplitudeUnits>
         <LeadHighLimit>2147483647</LeadHighLimit>
         <LeadLowLimit>268435456</LeadLowLimit>
         <LeadID>V5</LeadID>
         <LeadOffsetFirstSample>0</LeadOffsetFirstSample>
         <FirstSampleBaseline>0</FirstSampleBaseline>
         <LeadSampleSize>2</LeadSampleSize>
         <LeadOff>FALSE</LeadOff>
         <BaselineSway>FALSE</BaselineSway>
         <ExcessiveACNoise>FALSE</ExcessiveACNoise>
         <MuscleNoise>FALSE</MuscleNoise>
         <LeadDataCRC32>838810999</LeadDataCRC32>
         <WaveFormData>
BAAEAAQABAAGAAYABgAGAAUABAADAAIABAAEAAQABAAEAAQABAAEAAIAAgACAAIABAAE
AAQABAABAAAA///+/wAAAAAAAAAA/v/+//7//v/8//z//P/8//r/+v/6//r/+P/4//j/
+P/6//r/+v/6//j/+P/4//j/9v/2//b/9v/4//j/+P/4//f/9v/1//T/9v/2//b/9v/2
//b/9v/2//T/9P/0//T/9v/2//b/9v/2//b/9v/2//b/9v/2//b/9v/2//b/9v/2//b/
9v/2//b/9v/2//b/9v/2//b/9v/4//j/+P/4//b/9v/2//b/9P/0//T/9P/2//b/9v/2
//b/9v/2//b/9v/2//b/9v/0//T/9P/0//T/9P/0//T/9P/0//T/9P/y//L/8v/y//T/
9P/0//T/8v/y//L/8v/y//L/8v/y//P/9P/1//b/9P/0//T/9P/2//b/9v/2//X/9P/z
//L/8//0//X/9v/0//T/9P/0//T/9P/0//T/9v/2//b/9v/2//b/9v/2//T/9P/0//T/
9P/0//T/9P/0//T/9P/0//b/9v/2//b/9P/0//T/9P/0//T/9P/0//b/9v/2//b/9P/0
//T/9P/2//b/9v/2//T/9P/0//T/9P/0//T/9P/0//T/9P/0//L/8v/y//L/8//0//X/
9v/2//b/9v/2//b/9v/2//b/+P/4//j/+P/2//b/9v/2//j/+P/4//j/+P/4//j/+P/6
//r/+//8//z//P/9//3//f/7//3//f/8//7///8AAAIAAgACAAIAAAAAAAEAAQAEAAQA
BQAFAAMAAwABAAEAAgACAAIAAAAAAAEAAQD//////v/9//v/+//5//n/+P/1//X/9P/0
//b/9v/2//T/8//y//H/8P/w//H/8f/x//L/8v/z//P/8P/w//H/8f/z//P/8//0//T/
8//z//T/9P/0//X/9v/0//T/8//z//X/9f/2//j/9v/3/wAADAAVACIANQBOAG8AlwDA
APAAGQE5AVgBbAFfASsB4wCMACQAyP+c/5b/mf+k/7X/w//L/9H/2P/e/+T/5//p/+v/
7f/w//H/9P/3//f/9//3//X/8//z//X/9//1//f/+f/3//f/9//3//f/9//3//f/+P/4
//n/+v/4//j/+P/4//f/9//3//f/+f/6//r/+v/4//f/9//4//v/+//8//z//P/7//n/
+P/6//r/+v/6//z/+//7//v/+//6//n/+P/6//v/+//6//r/+f/5//r/+P/4//j/+f/6
//r/+v/6//v/+//7//v/+f/6//v/+//8//z/+//7//v//f/9//3//v//////////////
/////wAAAAACAAIAAgACAAIAAwADAAMABAAEAAgACAAIAAgABgAGAAYABgAIAAkACQAK
AAgACAAIAAcABwAHAAgACQAIAAgABwAHAAUABAAEAAUABgAGAAYABgAGAAYABgAFAAMA
BAAEAAQABQAFAAUABgAFAAUABQAEAAQABAAEAAQAAQAAAAAA////////////////////
//7//f/8//v/+//9//3//f/9//z/+//5//f/+P/4//j/+P/5//n/+v/6//b/9v/2//b/
9//4//n/+f/3//f/9//3//f/9//3//n/+f/5//n/+f/3//f/9//3//f/9v/2//X/9//3
//f/9//1//X/9v/2//n/+f/4//f/9f/1//X/9f/4//j/+P/5//f/9v/2//b/9v/2//b/
9v/3//f/9//2//T/8//z//P/9f/2//f/+P/4//j/9//3//X/9f/1//X/9//3//f/9//2
//T/8//y//X/9f/z//X/9f/0//T/9P/0//T/9P/0//P/8//y//L/8//z//T/9P/3//f/
9//2//b/9f/1//b/9P/0//T/9P/2//b/9//3//T/8//y//L/9P/1//X/9f/0//T/9P/z
//X/9//2//b/9v/2//b/9v/2//b/9v/2//b/9v/2//b/9v/2//b/9v/4//j/+P/4//j/
+P/4//j/9v/2//b/9v/4//j/+P/4//b/9v/2//b/9v/2//b/9v/2//b/9v/2//b/9v/2
//b/9v/2//b/9v/2//b/9v/2//j/+P/4//j/+v/6//r/+v/6//r/+v/6//z//P/8//z/
/P/8//z//P/+////AAAAAAAAAQABAAEA//8BAAEAAgAEAAUABgAGAAYABgAGAAYACAAJ
AAkACgAIAAkACQAJAAcABQAFAAYACAAIAAYABgAHAAcABQADAAIAAQD///////////7/
+//6//j/9//2//j/+P/2//b/9v/2//b/9v/1//X/9f/0//b/9//3//b/9P/1//X/9f/3
//f/+P/4//X/9f/2//b/9P/1//b/9v/3//f/+P/5//n/+P/4//j/+/8EAA4AFwAkADkA
UABvAJkAwgDqAAsBLQFKAVgBQwEPAcsAdAAMALj/mP+W/5v/pv+3/8f/z//R/9b/3v/k
/+f/6//t/+//8v/z//L/9f/1//X/9f/2//X/9v/5//n/9//5//v/+//7//v/+//5//n/
+f/5//r/+v/7//z//P/8//z//P/5//n/+f/5//3//v/+//7//P/7//v//P/9//3//v/+
///////+//7/AAAAAAAAAAACAAEAAQABAAQABAAEAAQAAgADAAMAAgAEAAMAAwAEAAIA
AgACAAMABAAEAAQABAADAAMAAwADAAMABAAFAAUACAAIAAcABwAHAAkACQAJAAgACQAJ
AAkACQAJAAkACQAIAAgACgAKAAwADAAMAA0ADwAPABAAEAAQABAAEAAQAA4ADgAOAA4A
EAARABEAEgASABIAEgARABAADwAPAA8AEgASABEAEQAPAA4ADgAPABAAEAAQABAAEgAS
ABIAEQARABIAEgASABIAEQAQABAADwAPAA8ADgAOAA4ADgAOAA8ADgAOAA0ACwALAAsA
CwALAAsACwAKAAcABgAFAAUABgAHAAgACQAHAAcABgAFAAQABAAEAAQABwAHAAgACAAE
AAQABAAEAAQABAAEAAMABQAFAAUABQAEAAMAAgADAAUABQAFAAUAAQABAAEAAQACAAIA
AwADAAUABQAFAAUAAwADAAQABAAFAAUABAADAAMAAwADAAMAAgACAAIAAwAFAAQABAAE
AAYABgAGAAYABQAFAAUABAACAAEAAQABAAIAAgACAAIABAAEAAMAAwADAAMAAwADAAMA
AwADAAMAAwACAAIAAgABAAEA//8BAAEAAAAAAAAAAAAAAAAAAAD//////v/+/wAAAQAD
AAQABQAFAAUABAACAAEAAQACAAAAAAAAAAAAAgACAAMAAwAAAP///v/+//z//f/9//3/
AAAAAAAA//8BAAEAAgACAAAAAAAAAAAAAAAAAAAAAAAAAAAAAAAAAAIAAgACAAIAAAAA
AAAAAAACAAIAAgACAAEAAAD///7/AAAAAAAAAAAAAAAAAAAAAAIAAgACAAIAAgACAAIA
AgAAAAAAAAAAAAIAAgACAAIAAgACAAIAAgACAAIAAgACAAQABAAEAAQAAgADAAQABAAE
AAUABQAFAAUABwAHAAgACQAJAAkACAALAAwADQAOAAsACwAKAAoADAANAA0ADQAPAA0A
DQAOAA0ADAAJAAgACgALAAoACQAGAAUAAwADAAEAAQAAAP3/+//6//r/+v/8//z/+v/6
//v//P/9//7//P/7//r/+P/5//v//P/8//z//f/9//3/+//7//z//P/9//3//v/+//z/
/f/+//7//P/7//v/+//9//7//P/8/wEADAAWACEANABNAG4AlwDDAO4AFgE3AVkBdAFw
AUMB+wChADQA0v+g/5T/lv+f/7D/wf/N/9H/1f/a/97/5v/p/+3/8//3//j/+f/6//r/
+f/4//f/+P/3//j/+//5//f/+f/7//3//f/9//3/+//7//v/+//6//r/+//8//7//v/+
//7/+//7//v/+//6//r/+f/4//j/+f/7//7//f/7//r/+P/7//v/+v/6//r/+v/6//r/
+v/5//n/+f/8//z//P/8//n/+f/4//b/+P/5//v//v/8//z//P/9//3//P/7//r/+//7
//v/+//7//z//f/9//z//P/7//v/+//9//3//f/+/////////wEAAQABAAEAAQAAAAEA
AAABAAIAAwAFAAQAAwADAAIABgAGAAYABgAEAAQABAAEAAYABwAHAAgABgAGAAYABQAF
AAUABgAHAAYABgAFAAUAAwACAAIAAwAEAAQABAAEAAYABgAGAAUAAwAEAAQABAAGAAUA
BAAEAAUABQAFAAQAAgACAAIAAgACAAIAAwADAP///////////f/9//3//P/9//z/+//7
//v/+//7//v/+//7//r/+f/4//j/+P/4//n/+f/6//r/+v/6//r/+v/4//j/+P/3//n/
+f/5//n/+f/5//n/+//5//n/+f/5//j/+f/6//v/+//6//r/+f/6//v//P/9//3//f/+
//7//f/9//z/+//5//n/+f/5//r/+v/6//v//f/8//z//P/6//r/+v/6//r/+f/4//b/
9//3//j/+f/5//j/9//2//j/+P/3//f/9//3//f/9//1//X/9f/1//f/9v/2//b/9f/1
//P/9f/3//b/9v/2//b/9v/2//b/9//3//b/9v/z//P/9P/0//X/9f/1//T/9P/z//P/
9P/2//b/9v/2//T/9P/1//X/9f/1//X/9v/0//X/9f/1//T/9P/0//P/8//z//L/9P/2
//b/9v/2//T/9P/0//T/8v/y//L/8v/z//T/9f/2//b/9v/2//b/9f/0//P/8v/z//T/
9f/2//X/9P/z//L/9P/0//T/9P/0//T/9P/0//T/9P/0//T/9v/2//b/9v/0//T/9P/0
//b/9v/2//b/+P/4//j/+P/4//n/+v/6//z//f/9//3/+f/7//v//P/+////AAAAAAIA
AgACAAIAAgADAAMABAACAAMAAwADAAMAAQABAAIAAgACAAAAAAABAAEA///9//z/+//5
//n/9//3//b/8//1//T/9P/0//L/8v/w//D/8P/w//D/8P/x//H/8f/w/+7/7//v/+7/
7v/v/+//7//x//H/8v/y//H/8f/y//L/8v/z//T/9P/0//P/8//z//P/9P/2//T/9f/8
/woAFQAmADsAVAB1AKEA0AD+ACcBRwFoAXoBZQEtAd8AfgAQALb/kP+M/4//mv+r/7n/
wf/F/8r/0P/W/9//4//n/+n/6v/v//L/8//z//P/8//z//H/8f/z//H/7//x//P/8//z
//P/8//z//P/8//z//T/9P/1//b/9v/2//b/9v/1//X/9f/1//X/9v/2//b/9f/1//b/
+P/3//f/+P/4//n/+f/4//j/+P/4//j/+P/4//f/9//3//b/9v/2//b/+P/5//n/+P/6
//n/+f/6//n/+P/3//f/+v/6//r/+v/5//n/+f/5//n/+v/7//v//P/8//v/+//7//3/
/f/9/wAAAQABAAEAAQABAAEAAQAAAAAAAgACAAQABAAEAAUABQAFAAYABgAKAAoACgAK
AAgACAAIAAgACAAJAAkACgAKAAoACgAJAAkACQAKAAsACgAKAAkACQAJAAgACAAJAAoA
CgAKAAoADAAMAAwACwAJAAoACgAKAAoACQAIAAgABQAFAAUABAAGAAYABgAGAAcABgAG
AAUAAQABAAEAAQABAAEAAQAAAP///v/9//3//////////////////v/9//r/+v/6//r/
/f/9//7//v/6//r/+v/6//r/+v/6//n/+//7//v/+//5//n/+f/7//v/+//7//v/+f/5
//n/+f/8//z//f/9//3//f/9//3//f/9//7//v///////v/9//3//f/9//3//P/8//z/
/f/9//z//P/8//r/+v/6//r//f/9//3//P/+//3//f/9//7//v/+//7//v/+//3//f/7
//v/+//7//3//f/9//3//f/8//z//P/9//3/+//9//3//P/8//z//P/8//z//P/9//3/
/P/8//n/+f/6//r//f/9//3//P/8//v/+//8//7//v/+//7//P/8//3//f/8//v/+v/6
//j/+f/5//n/+//8//3//f/7//v//P/8//7//v/+//7//f/8//v/+v/8//z//P/8//r/
+v/6//r/+v/6//r/+v/6//r/+v/6//r/+v/6//r/+v/6//r/+v/6//r/+v/6//r/+v/6
//r/+v/6//r/+v/5//j/9//2//f/+P/5//r//P/8//z//P/7//r/+f/4//r/+v/6//r/
/P/8//z//P/8//3//v/+//7///////////8BAAEAAgAEAAUABgAGAAQABAAEAAQABgAH
AAcACAAGAAcABwAHAAcABQAFAAYACAAIAAYABgAHAAcABQADAAAA///9//3//f/9//z/
+f/3//b/9v/2//j/+P/2//b/9v/2//b/9v/1//X/9f/0//b/9//3//b/9P/1//X/9f/1
//X/9v/2//X/9f/2//b/9v/3//j/+P/6//n/+f/5//f/+P/4//j/+/8AAAoAFQAkADUA
TABrAJMAwADqABMBMwFUAWoBXwExAesAlgAsAMr/mv+S/5f/oP+v/73/yf/P/9L/2v/i
/+f/6f/r//H/8v/x//T/9//3//f/9//1//P/8//1//b/9f/4//v/+//7//v/+//6//n/
+P/3//j/+P/5//r/+v/6//r/+v/5//n/+f/5//v//P/8//z/+v/5//n/+v/7//v//P/8
//v/+//6//r/+v/6//r/+v/8//v/+//7//r/+v/6//r/+v/7//v/+v/8//v/+//8//z/
/P/8//3//P/8//z//P/7//v/+//7//3//v//////AAAAAP/////9/////////wAAAQAB
AAEAAQABAAEAAQAEAAQABgAGAAQABAAEAAUABQAFAAYABgAKAAoACgAKAAgACAAIAAgA
CgALAAsADAAMAAwADAALAAkACQAKAAsADAAMAAsACwALAAoACgALAAoACgAKAAoADAAM
AAwACwAJAAoACgAKAAoACQAIAAgACQAJAAkACAAGAAYABgAGAAMAAgACAAEAAQABAAEA
AQADAAMAAwACAP///v/9//3//f/9//3//f///////v/9//r/+v/6//r/+//7//z//P/6
//r/+v/6//r/+v/6//n/+f/5//n/+f/3//f/9//5//v/+//7//v/9//3//f/9//6//r/
+//7//n/+f/5//n/+f/5//r/+v/9//3//P/7//n/+f/5//n/+v/6//r/+//7//r/+v/6
//r/+v/6//r/+//7//v/+v/6//n/+f/5//z//P/8//z/+v/6//n/+f/7//v/+//7//v/
+//7//v/+//6//r/+v/7//v/+f/7//n/+P/4//j/+P/4//j/+P/7//v/+v/6//f/9//4
//j/+f/5//n/+P/6//n/+f/6//j/+P/4//j/+P/4//n/+f/2//X/9P/0//X/9//4//n/
+P/4//j/9//5//n/+P/4//j/+P/4//j/+P/4//j/+P/4//j/+P/4//j/+P/4//j/+P/4
//j/+P/4//j/+P/4//b/9v/2//b/+P/4//j/+P/2//b/9v/2//b/9v/2//b/9v/2//b/
9v/0//T/9P/0//b/9v/2//b/9v/2//b/9v/2//b/9v/2//b/9v/2//b/+P/4//j/+P/5
//r/+v/6//v/+//7//n//f/9//7/AAD//wAAAAAAAAAAAAAAAAAAAQABAAIAAgABAAEA
AQABAAEAAQACAAIAAgAAAAAAAQD///3/+//6//v/+f/5//f/9f/0//H/8f/w//D/8P/w
//L/8P/w//D/8P/w//D/8f/x//H/8P/w//H/8f/w//D/8f/x//H/8f/z//T/9P/z//H/
8v/y//L/8//0//T/9P/z//P/8//z//L/9v/2//n/BAAQAB8ALAA9AFoAfwCnANAA9gAZ
ATkBUAFOASUB5QCZADoA2P+e/5L/lv+d/6z/u//F/83/1f/Y/97/5v/p/+n/6//v//D/
8f/y//X/9f/1//X/9f/z//P/9f/z//H/8//1//f/9//3//f/9v/1//T/8//z//T/9v/4
//f/9v/1//T/9f/1//X/9f/3//j/+P/4//T/8//z//T/9//3//j/+P/3//f/9v/2//b/
9v/2//b/+P/3//f/9//2//b/9v/2//b/9//3//b/9v/1//X/9v/2//b/9v/3//r/+v/6
//r/9//3//f/9//5//r/+//7//r/+v/5//n/+f/7//v/+//8//3//f/9////////////
AAAAAAIAAgABAAAA/////wEAAQACAAIABAAEAAQABAAEAAQABAAEAAYABwAHAAgACAAI
AAgABwAHAAcACAAJAAoACgAJAAkABwAGAAYABwAGAAYABgAGAAYABgAGAAUAAwAEAAQA
BAAHAAcABwAIAAUABQAFAAQABAAEAAQABAABAAAAAAD//////////////////////v/9
//z/+//7//3//f/9//3/+//7//r/+f/2//b/9v/2//j/+f/7//z/+v/6//r/+v/4//j/
+P/3//f/9//3//f/+f/5//n/+//7//v/+//7//j/9//2//X/+P/4//n/+f/7//v/+//7
//n/+f/6//r//f/9//z/+//5//n/+f/5//r/+v/6//v/+//6//r/+v/8//z//P/8//3/
/f/9//z//P/7//v/+//6//r/+v/6//r/+v/5//n/+//7//v/+//7//v/+//7//v/+v/6
//r/+v/5//b/9//4//j/+f/6//j/+P/4//j/+//7//r/+v/3//f/+P/4//v/+//7//r/
+v/5//n/+v/4//j/+P/4//r/+v/7//v/+v/5//j/+P/6//v/+//7//z//P/8//v/+//7
//r/+v/8//z//P/8//v/+v/5//j/+v/6//r/+v/6//r/+v/6//r/+v/6//r/+//8//3/
/v/9//z/+//6//v//P/9//7/+//6//n/+P/6//r/+v/6//z//P/8//z/+v/6//r/+v/8
//z//P/8//v/+v/5//j/+v/6//r/+v/8//z//P/8//r/+v/6//r//P/+////AAD/////
///9//////8AAAIAAwAEAAQABAACAAIAAgACAAQABQAHAAgACQAJAAkACQAHAAcACAAI
AAYABAAEAAUAAwABAP///v////3//f/7//v/+v/3//f/9v/2//b/9v/2//T/9P/0//L/
8v/y//P/9f/1//T/9P/z//P/8v/y//H/8f/x//H/8f/y//L/8f/y//T/9f/2//f/+P/4
//j/9f/1//X/9f/0//b/+P/3/wAACgATACAAMQBIAGUAjQC4AN4AAQEjAUQBWAFFARcB
0wCAABYAuv+S/47/kf+a/6n/uf/D/8n/zv/W/97/4//n/+v/8f/y//H/8v/1//X/9f/1
//f/9f/1//f/9f/z//X/9//5//n/+f/5//f/9//3//f/9v/2//f/+P/4//j/+P/4//f/
9//3//f/+f/6//r/+v/6//n/+f/6//v/+//8//z/+//7//r/+v/6//r/+v/6//r/+f/5
//n/+v/6//r/+v/6//v/+//6//r/+f/5//r//P/8//z//f/+//7//v/+//v/+//7//v/
+//8//3//f/+//7//f/9//3/////////AgADAAMAAwACAAEAAAD//wIAAgAEAAQAAgAC
AAIAAwAFAAUABgAGAAgACAAIAAgABwAGAAUABAADAAMAAgACAAUABgAHAAcACQAJAAoA
CwAMAAwACwALAAkACAAIAAkACQAIAAcABgAEAAQABAADAAUABgAGAAYABgAFAAQABAAF
AAUABQAEAAYABgAGAAYABAACAAEA//////////////3//f/9//z/+//6//n/+f/3//f/
9//3//n/+f/4//f/9v/2//b/9v/1//X/9v/2//b/9v/2//b/+P/4//j/9//1//X/9f/1
//X/9f/1//f/+f/5//n/+f/1//X/9f/1//j/+P/5//n/9//3//f/9//4//n/+//8//3/
/f/8//v/+v/5//j/9//5//r/+//9//3//P/8//z//P/8//z//P/////////+//3/+//6
//n/+v/6//r/+v/6//r/+f/5//f/9//3//f/+P/5//r/+//5//j/+P/4//v/+//5//v/
+f/4//j/+P/6//r/+v/6//n/+f/4//j/9//3//j/+P/7//v/+//6//r/+f/5//r/+P/4
//j/+P/2//b/9//3//j/9//2//b/9P/1//X/9f/2//b/9v/1//X/9//4//b/9v/2//b/
9v/2//b/9v/2//T/9P/0//T/9v/2//b/9v/2//b/9v/2//b/9v/2//b/9v/2//b/9v/3
//j/+f/6//j/+P/4//j/9//2//X/9P/2//b/9v/2//j/+P/4//j/+v/6//r/+v/5//r/
+v/6//n/+f/5//f/+//7//z//v///wAAAAAAAAAAAAAAAAAAAQABAAIAAgADAAMAAwAD
AAEAAQACAAIAAAD+//7///8BAP///f/8//v/+f/5//f/+f/4//X/9f/y//L/8v/y//L/
8P/w//D/8v/y//L/8//x//H/8P/w//P/8//y//L/8//z//P/8//x//L/8v/x//H/8v/y
//L/8//0//T/9P/z//P/8//z//j/+P/4//v/AgAKABsAMABHAGgAlwDJAPYAIgFJAW8B
jgGSAW8BJwHLAFwA6v+g/4r/iv+N/5z/sf+//8X/y//S/9b/2v/f/+P/5f/p/+7/8//2
//j/9//2//X/9f/z//P/9f/1//P/9f/3//n/+f/5//n/+f/5//n/+f/3//b/9v/2//f/
+P/5//r/+f/5//n/+f/6//r/+f/4//f/9//4//r/+//7//z//P/7//v/+v/6//r/+v/6
//r/+P/3//f/9//7//z//f/+//3//f/8//r/+v/5//n/+v/8//z//P/9//7//v/+//7/
///////////9//7//////wAAAAD/////AAADAAQABQADAAMAAgABAAIAAwAEAAUABgAG
AAgACAAKAAoACgALAAsACwAMAAwADQAMAAsACgAMAA4AEAASABEAEQAQABAADgAOAA4A
DQAPAA8AEAARABQAFAATABMADwAOAA4ADwASABIAEgASABIAEgASABEAEQASABIAEgAP
AA0ACwAKAAoACwAMAAwACgAKAAoACgAJAAgACAAHAAMAAwADAAMAAQABAAEAAAABAAAA
//////7//f/8//v//f/9//z/+//8//z//P/8//z/+//7//r/+f/6//v//P/6//r/+v/5
//n/+f/5//n/+//7//v//f/8//v/+v/5//j/+f/6//v//P/8//3//f/9//3//f/9//3/
/f/+//7///////7//f8AAAEAAgADAAEAAAD////////+//7//v///wAAAQACAAIAAQAA
AP7//////wAAAQAAAAAAAAAAAP7//v/9//3////////////9//3//f/9/////v/+//7/
/f/9//v//f////7//v/+//z//P/8//z//f/9//z//P/9//3//v/+//3//f/9//z//P/7
//v//P/+//7//v/+//z//P/9//3//f/9//3//v/9//3//P/7//z//P/8//v//f/9/wAA
AAD///7//f/8//3//v///wAA///+//3//P/+//7//v/+//7//v/+//7//v/+//7//v/+
//7//v/+/wAAAAAAAAAA/v/+//7//v8AAAAAAAAAAP7//v/+//7/AAAAAAAAAAAAAAAA
AAAAAAAAAAAAAAAAAgACAAIAAgAAAAAAAAAAAAIAAgADAAQABgAGAAcABwAHAAUABwAH
AAgACgALAAwACgAKAAoACgAMAAwADQANABAAEAARABEADwAPAA0ADQAOAA4ADgAMAAoA
CwALAAkACAAIAAgABwAFAAMAAwACAP/////+//7///8AAAEAAAD+//7//v/+//7/////
/////P/8//3//f/+//7//////////////wAAAAD/////AAACAAIAAwAEAAIAAgABAAEA
AQADAAQABgAGAAcADgAaACcAOABPAG4AlwDFAPYAJAFNAXEBkgGeAYEBRQHzAIoAGADA
/6D/oP+j/6r/uf/H/8//1//g/+b/7P/v/+//8//5//7///8CAAMAAwADAAMAAQD/////
AQACAAEABAAHAAUABQAFAAUABwAHAAcABwAGAAYABwAIAAcABgAFAAQABAAFAAYABwAJ
AAoACgAKAAgABwAHAAgACQAJAAoACgAJAAkACAAIAAgACAAIAAgACgAJAAkACQAMAAwA
DAAMAAwADQANAAwACgAJAAkACgAMAAwADAANAAwADAAMAAwACwALAAsACwANAA4ADwAP
AA4ADgANAA0ADwARABEAEQASABMAEwATABMAEwATABMAFAAUABYAFgAWABYAFgAXABkA
GQAaABoAGgAaABoAGgAcABwAHAAcABwAHQAdAB4AHAAcABwAGwAcAB0AHwAhACAAIAAf
AB8AHwAeAB4AHwAiACIAIgAiACAAIAAgAB8AIQAiACIAIgAgAB8AHgAeABsAGwAbABoA
GgAaABoAGgAZABgAGAAXABcAFwAXABcAFQAVABUAFAAVABQAEwATABMAEwATABMAEgAR
AA8ADQANAA4ADwAQAA8ADwAQABAADgAOAA4ADgAOAA4ADgANAA0ADQANAA0ADQANAA0A
DwAPAA8ADwAPAA0ADQANAA0ADgAOAA8ADwANAA0ADQANAA8ADwAQABAAEQARABAADwAP
AA8ADwAPABAAEAAQABEAEQAQABAAEAASABIAEgASABEAEQARABAAEgARABEAEQAUABQA
FAAUABMAEgAQAA8AEQARABEAEQARABEAEQARABEAEAAQABAAEwATABEAEwARABAAEAAQ
ABIAEgASABIAEgARAA8ADgAOAA8AEQASABEAEQARABAADgANAA0ADgAQABAAEAAQABAA
EAARABEAEgARABAAEAAQABEAEQARABEAEAAPAA0AEwATABQAFAASABIAEgASABAAEAAQ
ABAAEgASABIAEgASABIAEgASABIAEgASABIAEgASABIAEgASABIAEgASABQAFAAUABQA
EgASAA==
         </WaveFormData>
      </LeadData>
      <LeadData>
         <LeadByteCountTotal>10000</LeadByteCountTotal>
         <LeadTimeOffset>0</LeadTimeOffset>
         <LeadSampleCountTotal>5000</LeadSampleCountTotal>
         <LeadAmplitudeUnitsPerBit>4.88</LeadAmplitudeUnitsPerBit>
         <LeadAmplitudeUnits>��V</LeadAmplitudeUnits>
         <LeadHighLimit>2147483647</LeadHighLimit>
         <LeadLowLimit>268435456</LeadLowLimit>
         <LeadID>V6</LeadID>
         <LeadOffsetFirstSample>0</LeadOffsetFirstSample>
         <FirstSampleBaseline>0</FirstSampleBaseline>
         <LeadSampleSize>2</LeadSampleSize>
         <LeadOff>FALSE</LeadOff>
         <BaselineSway>FALSE</BaselineSway>
         <ExcessiveACNoise>FALSE</ExcessiveACNoise>
         <MuscleNoise>FALSE</MuscleNoise>
         <LeadDataCRC32>2619223276</LeadDataCRC32>
         <WaveFormData>
CgAKAAoACgAMAAwADAAMAAoACgAKAAoACgAKAAoACgAKAAoACgAKAAgACAAIAAgACAAI
AAgACAAFAAQAAwACAAQABAAEAAQAAwACAAEAAAACAAIAAgACAAEAAAD///7//P/8//z/
/P/9//7///8AAP///v/9//z/+//6//n/+P/5//r/+//8//v/+v/5//j/+P/4//j/+P/4
//j/+P/4//j/+P/4//j/+v/6//r/+v/4//j/+P/4//j/+P/4//j/+P/4//j/+P/6//r/
+v/6//r/+v/6//r/+P/4//j/+P/6//r/+v/6//j/+P/4//j/+P/4//j/+P/6//r/+v/6
//j/+P/4//j/+P/4//j/+P/4//j/+P/4//b/9v/2//b/+P/4//j/+P/2//b/9v/2//j/
+P/4//j/9v/2//b/9v/2//b/9v/2//f/+P/5//r/+f/4//f/9v/2//b/9v/2//b/9v/2
//b/+P/4//j/+P/4//j/+P/4//b/9v/2//b/9//4//n/+v/6//r/+v/6//j/+P/4//j/
+P/4//j/+P/2//b/9v/2//j/+P/4//j/+P/4//j/+P/4//j/+P/4//j/+P/4//j/9v/2
//b/9v/4//j/+P/4//b/9v/2//b/9v/2//b/9v/4//j/+P/4//b/9v/2//b/9//4//n/
+v/4//j/+P/4//r/+v/6//r//P/8//z//P/7//r/+f/4//r/+v/6//r/+v/6//r/+v/7
//z//f////7//v/+/////////////////wEAAwADAAMAAwADAAMAAQACAAMABAAHAAcA
BwAHAAUABQAEAAQABwAHAAcABgAEAAQABAACAAMAAgABAP7/+v/6//r/+f/2//b/9f/1
//f/9//2//b/9f/0//L/8f/y//P/9P/1//X/9f/2//b/8//z//P/8//1//b/9v/2//b/
9f/1//b/9P/0//X/9f/2//b/9f/1//X/9//4//r/+P/6/wEACgAQABoAJwA7AFIAcgCT
ALkA3wD4ABUBLAEpAQoB2gCZAEMA9f/O/8f/yv/P/9f/3//i/+b/6v/s/+//8v/z//P/
9f/1//b/9//3//j/+P/4//f/9v/2//b/9//3//n/+v/5//n/+f/5//j/+P/3//f/+f/6
//r/+//5//n/+f/5//j/9//3//j/9//4//j/+P/4//f/9//4//v/+//7//z/+//6//j/
9//3//f/+P/5//v/+f/5//n/+f/6//r/+v/6//v/+//7//j/+P/4//f/9//3//j/+f/5
//n/+v/6//v/+v/6//v/+f/5//v/+//7//r/+f/5//r//P/8//z//v/+//7//v/+////
//////////8BAAIAAgACAAIAAgADAAMAAwAGAAcABwAHAAcABwAHAAcABwAJAAoACgAK
AAgACQAJAAgACgAKAAsADQANAA0ADQAMAAkACQAJAAoADAAMAAwADQANAA0ACwAKAAgA
CAAIAAgACgAJAAkACQAHAAYABQAEAAYABgAGAAQABAADAAMAAgABAAEAAQAAAAAAAAAA
AP///v/9//z//P/+//7//v/+//z//P/7//r/+v/6//r/+v/7//v/+//6//f/9//3//b/
9//5//v//P/4//j/+P/3//f/9//4//n/+f/5//n/+P/3//f/+P/4//b/9v/3//f/+f/5
//n/+f/3//f/9//4//n/+f/4//j/9f/1//X/9f/2//j/+f/6//n/+P/3//b/9v/2//b/
9v/5//n/+f/3//b/9f/0//P/9v/4//n/+v/4//j/+P/3//X/9f/1//X/9//4//j/+P/1
//X/9f/1//f/9//3//j/+P/3//f/9//2//b/9v/2//X/9f/0//T/9P/0//T/9P/2//f/
+P/4//b/9f/0//T/9P/0//T/9f/3//f/9//3//T/8//z//P/9P/1//b/+P/2//b/9v/2
//b/+P/4//r/+P/4//j/+P/4//j/+P/4//r/+v/6//r/+P/4//j/+P/4//j/+P/4//j/
+P/4//j/9v/2//b/9v/4//j/+P/4//j/+P/4//j/+P/4//j/+P/4//j/+P/4//b/9v/2
//b/9v/2//b/9v/4//j/+P/4//r/+v/6//r/+//8//3//v/8//z//P/8//7//v/+//7/
/v/+//7//v8AAAAAAQACAAIAAgADAAMAAwADAAMAAwAFAAcABwAHAAcABwAHAAcACgAL
AAwADQALAAsACwALAAsACgAKAAsACwALAAoACgAKAAoACAAHAAYABQACAAAAAgACAAEA
/v/9//v/+v/5//v/+v/6//r/+v/5//n/+f/5//n/+f/5//v//P/8//v/+v/5//j/9//6
//r/+v/6//f/9//4//j/+P/5//n/+v/8//v/+//7//3//P/8//r//P8FAAwAEgAeAC0A
PQBWAHYAlwC5ANcA9AAPASABFwH4AMoAhwAvAOf/zP/J/8z/0f/Z/+P/5v/m/+r/8P/z
//b/9f/1//f/+f/4//n/+f/6//r/+v/6//r/+//8//r/+f/6//r/+//7//v/+//8//z/
+//7//3//v/+///////////////8//v/+//8////AAAAAAAA/v/9//3//v////////8A
AAAAAAD//////////wAAAQADAAEAAQABAAMABAAEAAQABAAFAAUABQACAAIAAgABAAEA
AQACAAMABQAFAAYABgAFAAQABAAFAAUABQAHAAcACQAIAAcABwAGAAgACAAIAAoACgAK
AAoACgALAAsACwAJAAkACwAMAA4ADgAOAA4ADwAPAA8AEgARABEAEQARAA8ADwAPAA8A
EwAUABQAFAAUABUAFQAUABIAEgATABUAFwAXABcAFgATABMAEwAUABYAFgAWABcAFwAX
ABUAFAAWABYAFgAWABQAEwATABMAEwASABEAEAAQABAAEAAOABAADwAPAA4ADQANAA0A
DAAMAAwADAALAAgABwAGAAYABwAIAAkACgAIAAgABwAGAAYABgAGAAYABwAHAAcABgAF
AAUABQAEAAIAAwAEAAQAAwAEAAUABQAEAAMAAwADAAUABQAFAAQAAQABAAIAAgACAAIA
AwADAAUABQAFAAUABAADAAIAAgADAAMAAgACAAMAAwADAAMAAwAEAAQABAAEAAQABAAE
AAQABAAEAAQABQAFAAUAAwABAAEAAQABAAEAAgACAAIABAAEAAQAAwADAAMAAwADAAMA
BAAEAAQAAQABAAEAAQABAAEAAQACAAIAAQABAAEA/v/+//7//v///////v/+////AAAB
AAIAAgADAAQABAACAAEAAAAAAP7//v/+////AQABAAEAAQD+//3//f/9//v/+//7//z/
/f/+////AAAAAAAAAgACAAAAAAAAAAAAAAAAAAAAAAD+//7//v/+/wAAAAAAAAAA/v/+
//7//v///wAAAQACAP///v/9//z//f/+////AAD+//7//v/+/wAAAAAAAAAAAAAAAAAA
AAD+//7//v/+/wAAAAAAAAAAAAAAAAAAAAAAAAAAAAAAAAIAAgACAAIAAQAAAAAAAAAB
AAIABAAFAAUABQAFAAUABgAHAAYABQAGAAcACAAJAAkACQAJAAkACQAJAAkACQALAAoA
CgALAAkACQAIAAgACgAKAAgABwAFAAMA///8//7//v/9//r/+f/3//b/9f/3//b/9v/2
//f/9//4//n/+P/3//b/9f/3//j/+P/3//f/9//3//f/9v/2//b/9v/3//f/+P/4//j/
+f/5//r/+P/3//f/9//5//j/+P/4//z/BQAMABQAIgA1AE8AcACSALUA1QDzABABKwEu
ARUB5ACiAEkA9f/J/8D/wf/E/83/1//d/97/4P/i/+T/6//u/+//8//1//X/9v/1//P/
9P/0//T/9f/0//T/9P/x//H/8//0//X/9f/1//X/9P/0//P/8//x//L/8v/z//X/9f/1
//X/9P/z//P/9P/y//L/8f/w//H/8f/y//T/8v/x//D/8P/y//L/8f/x/+//7//w//H/
8f/v/+//7//x//L/8v/y//H/8f/w/+//8f/y//P/8//x//H/8v/z//H/8f/y//L/8//y
//L/8//x//H/8//z//X/9P/z//P/8//0//P/8v/2//b/9v/2//b/9//3//f/9f/1//f/
+P/6//r/+v/6//n/+f/5//z////////////9//3//f/9////AAAAAAAAAAABAAEAAAD+
//7///8BAAEAAQABAAAAAQABAAEAAgAAAAAAAAABAAMAAwABAAAA/v/+//7//v8AAP//
/////////v/9//z/+v/6//r/+P/7//v//P/8//r/+f/4//b/9v/2//b/9f/2//X/9P/0
//L/8v/y//L/9P/0//P/8v/y//L/8v/y//H/8f/x//D/8P/x//L/8v/w//H/8v/y//L/
8v/y//H/8f/x//L/8//x//H/8f/w//D/8f/z//T/8//y//L/8f/y//P/9P/1//P/8//z
//T/9//3//b/9v/z//P/8//z//H/8v/y//L/9P/0//T/9P/0//T/9P/0//P/8//z//H/
8//z//P/8//y//L/8f/w//L/8v/y//H/8f/x//H/8f/v//D/8P/w//H/8f/x//H/7//v
/+//8P/y//H/8f/x//D/8P/w//D/8f/x//D/8P/u/+7/7v/u/+7/7//w//D/8v/x//D/
8P/y//L/8v/z//H/8f/x//H/8v/x//H/8f/v/+//7//w/+7/7v/u/+7/7v/u/+7/8P/y
//L/8v/y//D/8P/w//D/7v/u/+7/7v/w//D/8P/w//D/8P/w//D/7v/u/+7/7v/v//D/
8f/y//D/8P/w//D/8P/w//D/8P/w//D/8P/w//D/8P/w//D/8v/y//L/8v/x//D/7//u
/+//8P/x//L/9P/0//T/9P/0//T/9f/2//j/+P/5//n/9//3//f/9//5//v/+//7//3/
/f/9//3//v///wAAAQD//////////////v/+////AQABAAAAAAAAAAAA/v/9//r/+f/2
//T/9P/0//P/8P/y//H/8f/x//H/8P/w//D/7v/t/+3/7f/t/+3/7f/t/+3/7v/u/+3/
7f/t/+3/7f/w//D/8P/w/+3/7f/u/+7/7v/v/+//8P/y//H/8f/x//H/8v/y//D/8P/5
/wQADAAaACkAOwBUAHYAmwDDAOMAAAEdATIBKQEGAdQAiwAtAOH/wP+7/7z/w//J/9H/
1v/Y/9r/3v/h/+b/6//r/+v/7f/u//H/8f/y//L/8v/x//D/8P/w/+//7//x//L/8//z
//P/8//y//L/8f/x//H/8v/y//P/9f/1//X/9f/y//H/8f/y//P/9P/0//T/9P/z//P/
9P/z//P/8//0//T/9P/z//P/8//z//T/9f/1//P/8//z//P/9P/0//T/9P/1//X/9f/2
//b/9v/1//P/8//0//X/9//3//j/+P/1//T/9P/1//X/9f/3//f/+f/4//f/9//2//j/
+P/4//v//P/9//7//P/9//3//f/9//3///8AAAIAAgACAAIAAwADAAMABgAJAAkACQAJ
AAgABwAGAAUABwAIAAgACAAIAAkACQAIAAoACgALAA0ACwALAAsACgALAAsACwAMAAwA
DAAMAA0ADwAPAA0ADAAKAAoACgAKAAoACQAJAAkABwAGAAUABAAGAAYABgAEAAYABQAF
AAQAAQABAAEAAAAAAAAAAAD///7//f/8//z//P/8//z//P/+//7//f/8//r/+v/6//r/
/f/9//3//P/5//n/+f/4//j/+f/6//r/+v/6//r/+f/3//f/+P/5//v/+//7//r/9//3
//j/+P/6//r/+//7//v/+//7//v/+//7//v//P/9//3//P/8//v/+//7//v/+//8//z/
/P/8//z//P/8//r/+v/6//r//f/9//3/+//7//v/+//7//v//P/8//z//v/+//7//f/8
//v/+v/5//v//P/8//z/+//7//v/+//7//v/+//8//z/+//7//v/+v/6//r/+v/7//v/
+v/6//r/+v/6//r/+v/7//z//P/8//v/+v/6//z//P/8//3/+//7//v/+//6//n/+f/5
//n/+f/5//r//P/8//z//P/6//r/+v/8//z//P/8//z/+v/6//r/+v/8//z//P/8//r/
+v/6//r/+v/6//r/+v/6//r/+v/6//j/+P/4//j/+f/6//v//P/6//r/+v/6//r/+v/6
//r/+v/6//r/+v/4//j/+P/4//r/+v/6//r//P/8//z//P/7//r/+f/4//r/+v/6//r/
+v/6//r/+v/8//z//f/+//7//v//////AQABAAEAAQADAAUABQAFAAMAAwADAAMABAAF
AAYABwAJAAkACQAJAAkACAAIAAkACQAJAAgACAAIAAgABgAFAAIAAQD+//z//v/+//3/
+v/4//f/9//3//n/+P/4//j/+P/3//f/9//3//f/9//3//X/9v/2//X/8//z//P/8//2
//b/9v/2//X/9f/2//b/+P/5//n/+v/6//n/+f/5//X/9v/4//r/+v8BAAgAEgAaACcA
OQBQAG4AkQC3ANkA9gATASoBKQEOAeIAoQBJAPf/zP/F/8b/zf/T/9n/3v/k/+b/6v/v
//L/8//z//X/9f/0//f/9//4//j/+P/3//b/9v/2//f/9//5//r/+//7//v/+//4//j/
9//3//f/+P/4//n/+f/5//n/+f/4//f/9//4//v//P/8//z/+P/3//f/+P/5//n/+f/6
//r/+v/5//n/+f/5//r/+//7//n/+f/5//f/+P/4//j/+P/5//n/+f/6//r/+v/5//n/
+f/6//v/+//7//z//P/5//j/+P/5//v/+//9//3//f/8//v/+//6//z//P/8//7//v/+
//7//v////////8BAAEAAwAEAAIAAgACAAIAAwADAAMABgAJAAkACQAJAAkACQAJAAkA
CwAMAAwADAAMAA0ADQAMAAoACgALAA0ADwAPAA8ADgANAA0ADQAOAA4ADgAOAA8ADwAP
AA0ADAAMAAwADAAMAAwACwALAAsADQAMAAsACgAIAAgACAAGAAQAAwADAAIAAwADAAMA
AgACAAIAAgABAAAA///+//7//v/+//7//v/+//7//f/8//z//P/8//z//f/9//3//P/7
//v/+//6//r/+//8//z/+v/6//r/+f/3//f/+P/5//v/+//7//r/9//3//j/+P/4//j/
+f/5//f/9//3//f/+f/5//n/+v/9//3//P/8//n/+f/5//n/+f/6//r/+v/6//r/+v/6
//r/+v/6//r/+//7//v/+f/5//n/+f/5//v//P/8//z/+v/6//r/+f/7//v/+//7//v/
/P/8//z/+//7//v/+//7//v/+//8//z/+//7//v/+v/6//r/+v/7//v/+v/6//r/+v/6
//r/+v/7//z//P/8//v/+v/6//r/+v/6//v/+//7//v/+//4//f/9//3//n/+f/5//r/
+P/4//j/+P/6//j/+P/6//r/+v/6//r/+P/4//j/+P/6//r/+v/6//j/+P/4//j/+v/6
//r/+v/6//r/+v/6//j/+P/4//j/+v/6//r/+v/4//j/+P/4//j/+P/4//j/+P/4//j/
+P/2//b/9v/2//f/+P/5//r/+P/4//j/+P/4//j/+P/4//j/+P/4//j/+v/6//r/+v/6
//v//P/8//r/+//7//v//f/9//3///8BAAEAAQABAP///////wAAAwAEAAUABQADAAMA
AwADAAQABAAFAAUABwAGAAYABgAFAAIAAAD+/////P/6//r/+P/3//T/9P/z//P/8//z
//T/9P/0//T/8//z//P/8//z//P/8//z//T/9P/z//P/9f/1//X/9v/2//b/9v/1//P/
9P/0//T/9//3//j/+P/1//X/9f/1//b/+P/6//z/BQAQABgAIgAxAEUAYACAAKMAwwDh
AP4AFwEcAQUB3ACkAFcABQDP/8T/xf/K/9P/2//f/+T/6P/o/+z/8//2//X/9f/3//f/
9v/3//n/+v/6//r/+f/4//j/+P/1//X/9//4//f/9//3//f/9P/0//P/8//0//b/9//5
//j/9//2//X/9f/1//b/+P/3//j/+P/4//b/9f/1//b/+f/5//n/+v/4//j/9//3//f/
9//4//n/+f/3//f/9//1//b/9v/2//j/+f/5//n/+P/4//j/9//3//f/+P/5//n/+f/6
//r/+f/4//j/+f/7//v//f/9//v/+v/5//n/+v/8//z//P/+//7//v/+//7/////////
AQABAAMABAADAAIAAQAAAAMAAwADAAYABwAHAAcABwAHAAcABwAHAAkACgAKAAoADAAN
AA0ADAAKAAoACwANAA8ADwAPAA4ADQANAA0ADgAMAAwADAANAA0ADQALAAoACgAKAAoA
CgALAAsADAANAAwACgAIAAYACAAIAAgABgAEAAMAAwACAAMAAwADAAIAAgACAAIAAQAA
AP///v/+/wAAAAAAAAAA///+//z/+v/8//z//P/8//////////7//f/9//3//P/6//v/
/P/8//j/+P/4//f/+P/5//v//f/9//3//f/8//r/+f/5//j/+v/6//v/+//9//3//f/9
//v/+//7//z///////7//v/8//v/+v/5//v//P/8//z//P/8//z//P/8//z//P/8////
//////3//f/9//3//f/7//z//P/8//z//P/8//v//f/9//3//f/7//z//P/8//v/+//7
//v/+//7//v//P/8//v/+//7//r/+v/6//r//f/9//z//P/6//r/+v/6//z//f/+//7/
/P/7//r/+v/6//r/+v/7//3//f/9//3/+v/5//n/+f/6//v//P/+//7//v/+//7//P/8
//z//P/+//7//v/+//z//P/8//z//P/8//z//P/8//z//P/8//r/+v/6//r/+//8//3/
/v/9//z/+//6//v//P/9//7//f/8//v/+v/6//r/+v/6//z//P/8//z/+v/6//r/+v/8
//z//P/8//r/+v/6//r/+v/6//r/+v/8//z//P/8//r/+v/6//r/+//9////AAD+////
/////////////wEABQAFAAUABQADAAMAAwAEAAcACAAJAAkACQAJAAkACQAGAAYABwAH
AAcABgAGAAYABQACAAAA/v////z/+v/6//r/+f/2//b/9f/1//X/9f/2//b/9v/2//P/
8//z//P/9f/1//X/9f/0//T/8//z//P/8//z//T/8v/y//L/8f/z//T/9P/0//f/9//4
//j/9v/1//T/8//0//b/9v/2//3/BgAMABYAIwAzAEwAbACPAK0AywDqAAcBHAEXAfoA
zACJADEA4f++/7v/vv/D/8v/0//a/9z/3v/i/+f/6v/t/+//8f/x//L/8//z//T/9P/0
//X/9P/0//T/8f/x//P/9P/1//X/9f/1//b/9v/1//X/9P/0//P/8//1//X/9f/1//L/
8f/x//L/9f/2//b/9v/0//P/8//0//X/9f/1//b/9P/0//P/8//z//P/9P/1//X/8//z
//P/8//0//T/9P/2//f/9//3//b/9v/2//X/9f/1//b/9//5//n/+v/6//j/9v/1//X/
9f/1//f/9//3//b/9f/1//b/+P/4//j/+v/6//r/+v/4//n/+f/5//v/+//9//7//P/8
//z//P////////8CAAUABQAFAAUAAgABAAAA//8AAAAA///+/wEAAwAEAAQABgAGAAcA
CQAJAAkACQAIAAUABQAFAAYABgAGAAYABwAGAAUAAgAAAAEAAgADAAQAAgABAAEAAQAB
AAAA///+////AAABAAAA///9//z/+v/5//n/+f/4//b/9v/2//X/9P/z//L/8v/y//L/
8v/y//L/8v/x//D/8P/w//D/8P/x//H/8f/w/+//7//v/+7/8P/x//L/8v/w//D/8P/v
/+3/7f/u/+//8f/x//H/8P/t/+3/7v/u/+//8P/y//P/8v/x//D/7//x//H/8f/y//X/
9f/0//T/8v/x//D/7//x//T/9v/4//f/9v/1//T/8v/y//L/8v/1//X/9f/z//H/8f/x
//H/8f/y//L/8v/y//L/8v/x/+//7//v/+//8P/y//P/9P/x//H/8f/x//H/8f/x//L/
8P/v/+//7//w//D/8P/w//H/8f/w//D/7v/u/+7/7v/w//H/8v/y//L/8f/w//D/7v/u
/+7/7//v/+//7//v/+7/7f/t/+3/7f/t/+3/7v/u/+7/7v/u//D/8P/u/+7/7v/u/+7/
7v/u/+7/7v/u/+7/7v/u/+7/7P/s/+z/7P/u/+7/7v/u/+7/7v/u/+7/7P/s/+z/7P/t
/+7/7//w//D/8P/w//D/7//u/+3/7P/u/+7/7v/u/+7/7v/u/+7/8P/w//D/8P/w//H/
8v/y//D/8f/x//H/8//z//P/9f/3//f/9//3//f/9//3//j/9//4//n/+f/7//v/+//7
//r/+v/7//v/+//6//r/+v/6//j/9//2//X/8v/w//D/8v/x/+7/7v/r/+v/6//r/+j/
6P/o/+j/6P/p/+r/6//p/+n/6f/p/+z/7P/r/+v/6//r/+v/7P/r/+r/6f/n/+n/6v/q
/+r/6//r/+z/7P/r/+v/6//r//D/8P/u//L/9//+/wwAGgArAEUAZgCMALEA0wD1ABYB
MwE8ASsB/gC+AGcABwDJ/7b/s/+0/73/x//N/9L/1v/Y/9r/3//i/+X/5f/n/+n/7P/t
/+v/7P/s/+z/7f/s/+z/7P/t/+3/7//w/+//7//v/+//7v/u/+3/7f/r/+z/7P/t/+//
7//v/+//7v/t/+3/7v/t/+7/7v/u/+7/7f/t/+7/7//v/+//8P/u/+7/7f/t/+//7//w
//H/8P/t/+z/6//s/+7/7//w/+7/7//v/+//7v/u/+7/7f/v/+//8P/x//H/8f/y//L/
8//y//L/8//x//H/8//z//X/9P/z//P/9v/4//j/+P/3//b/9f/0//X/9//4//n/+f/5
//v//P/+//7//v/+//3//f/9/wAA//////////8CAAMABAAFAAUABgAGAAYABAAFAAUA
BAAFAAYACAALAAsACwALAAoABwAHAAcACAAIAAgACAAJAAsACwAJAAgACAAIAAgACAAF
AAMAAgABAAIAAgACAAIAAAAAAAAA/v/+//3//f/8//v/+//7//r/+f/4//f/9f/2//X/
9P/0//L/8v/y//L/9P/0//P/8v/0//T/9P/0//T/8//y//D/8f/x//H/8P/u/+//8P/w
//D/8P/w/+//8f/x//L/8//y//H/8P/u/+7/7//x//L/8v/y//P/8//z//P/8//z//P/
8//z//T/8//z//L/8v/y//P/9P/1//P/9P/0//T/8v/y//L/8v/1//b/9//4//j/9//2
//P/9P/1//b/9//1//b/9v/2//T/9P/0//P/9f/1//X/9f/0//T/8//y//L/8//0//X/
8//z//P/9P/0//P/8//z//L/8v/y//L/9f/1//T/9P/2//b/9v/2//X/9f/1//T/9P/z
//L/8v/z//T/9f/3//X/9f/1//X/9v/1//X/9f/z//P/8//0//T/9P/0//T/9P/0//j/
+P/3//b/9f/0//X/9v/3//j/9//2//X/9P/2//b/9v/2//b/9v/2//b/+P/4//j/+P/4
//j/+P/4//j/+P/4//j/+P/4//j/+P/6//r/+v/6//j/+P/4//j/+v/6//r/+v/4//j/
+P/4//j/+P/4//j/+v/6//r/+v/4//j/+P/4//r/+v/6//v//v/+//7/////////////
////AQADAAMAAQABAAEAAQADAAQABQAGAAkACQAJAAkACQAJAAgACAAJAAkACQAIAAYA
BgAGAAQABAAEAAQAAgAAAAAAAAD///z//P/7//v/+//7//r/+v/6//r/+f/5//n/+f/5
//n/9//3//j/+P/5//n/+f/5//n/+v/6//r/+v/5//n/+v/8//z//f/9//z//P/7//v/
+//7//7/AAAAAAAABQAOABgAJgA3AE0AbACQALkA3wABAR4BPQFKAT8BGgHiAJMAMwDp
/87/y//M/8//1f/d/+L/6P/s//D/8//0//P/9f/5//3//P/9////AAAAAAAA/v/8//v/
+v/6//v//v8AAP//////////AAAAAP///////wAAAAABAAAA///+//3//f/9//7/AAAB
AAIAAgACAAAA/////wAAAQABAAEAAgACAAIAAQABAP////8AAAEAAwABAAEAAQADAAQA
BAAEAAQABQAFAAUAAwACAAEA//8AAAEAAwAFAAMAAwAEAAQAAwACAAIAAwAFAAUABwAH
AAUABAADAAMABgAIAAgACAAKAAoACgAKAAgACQAJAAkACQAJAAsADAAMAAwADAAMAA8A
DwAPABIAEQARABEAEQATABMAEwATABcAGAAYABgAFgAXABcAFgAYABgAGQAbABkAGQAZ
ABgAGQAZABkAGgAcABwAHAAdABsAGwAZABgAGgAaABoAGgAZABcAFgAVABUAFAATABIA
EgASABIAEAAQAA8ADwAOAA0ADQANAAwADAAMAAwACwAMAAsACgAKAAoACgAKAAoACQAI
AAYABAAGAAYABgAGAAcABwAHAAYABQAFAAUABAAEAAUABgAGAAQABAAEAAMABQAFAAYA
BwAFAAUABQAEAAMAAwAEAAQABgAGAAcABwAGAAUABAADAAUABQAFAAYABQAFAAQABAAF
AAUABQAFAAUABgAGAAYABgAGAAYABgAIAAgACAAIAAcABwAHAAUABQAFAAUABQAHAAgA
CAAIAAcABgAFAAMABAAFAAYABwAFAAYABgAGAAcABwAHAAcABQAFAAUABgAGAAUABQAF
AAUABgAHAAgACAAHAAUABAAGAAYABgAGAAQABQAGAAYABAADAAIAAgAEAAQABAAFAAUA
BQAFAAUABgAFAAUABQAFAAUABQAGAAQABAAEAAQACAAIAAgACAAGAAYABgAGAAYABgAG
AAYABgAGAAYABgAEAAQABAAEAAYABgAGAAYABgAGAAYABgAGAAYABgAGAAYABgAGAAYA
BgAGAA==
         </WaveFormData>
      </LeadData>
   </Waveform>
</RestingECG>
