# Supplementary material for: Detection of Left Atrial Enlargement Using a Convolutional Neural Network-Enabled Electrocardiogram
Source: Front Cardiovasc Med. 2020 Dec 17;7:609976. doi: 10.3389/fcvm.2020.609976 (PMC7773668; doi:10.3389/fcvm.2020.609976)
Supplement: Supplementary file 4 [file Data_Sheet_4.ZIP › normal3/1802031842_1253_0000000F.XML]

<?xml version="1.0" encoding="Windows-1252"?>
<!DOCTYPE RestingECG SYSTEM "restecg.dtd">
<RestingECG>
   <PatientDemographics>
      <PatientID>1802031842</PatientID>
      <PatientAge>69</PatientAge>
      <AgeUnits>Years</AgeUnits>
      <Gender>Female</Gender>
      <PatientLastName>xuzhuangying</PatientLastName>
   </PatientDemographics>
   <TestDemographics>
      <DataType>Resting</DataType>
      <Site>1</Site>
      <AcquisitionDevice>MAC55</AcquisitionDevice>
      <Status>Unconfirmed</Status>
      <Priority>Normal</Priority>
      <AcquisitionTime>09:29:53</AcquisitionTime>
      <AcquisitionDate>08-04-2016</AcquisitionDate>
      <CartNumber>1</CartNumber>
      <AcquisitionSoftwareVersion>009C</AcquisitionSoftwareVersion>
      <XMLSourceVersion>MAC5000 v1.0</XMLSourceVersion>
   </TestDemographics>
   <RestingECGMeasurements>
      <VentricularRate>78</VentricularRate>
      <AtrialRate>78</AtrialRate>
      <PRInterval>152</PRInterval>
      <QRSDuration>88</QRSDuration>
      <QTInterval>388</QTInterval>
      <QTCorrected>442</QTCorrected>
      <PAxis>41</PAxis>
      <RAxis>54</RAxis>
      <TAxis>32</TAxis>
      <QRSCount>12</QRSCount>
      <QOnset>215</QOnset>
      <QOffset>259</QOffset>
      <POnset>139</POnset>
      <POffset>181</POffset>
      <TOffset>409</TOffset>
      <ECGSampleBase>500</ECGSampleBase>
      <ECGSampleExponent>0</ECGSampleExponent>
   </RestingECGMeasurements>
   <Diagnosis>
      <Modality>Resting</Modality>
         <StatementCount>4</StatementCount>
         <LabelText>12SL ��ϳ���</LabelText>
      <DiagnosisStatement>
         <StmtText>�������</StmtText>
      </DiagnosisStatement>
      <DiagnosisStatement>
         <StmtText>��ż��</StmtText>
      </DiagnosisStatement>
      <DiagnosisStatement>
         <StmtFlag>ENDSLINE</StmtFlag>
         <StmtText>�����粫</StmtText>
      </DiagnosisStatement>
      <DiagnosisStatement>
         <StmtFlag>ENDSLINE</StmtFlag>
         <StmtText>�ٽ� ECG</StmtText>
      </DiagnosisStatement>
   </Diagnosis>
   <Waveform>
      <WaveformType>Rhythm</WaveformType>
      <WaveformStartTime>0</WaveformStartTime>
      <NumberofLeads>8</NumberofLeads>
      <SampleType>CONTINUOUS_SAMPLES</SampleType>
      <SampleBase>500</SampleBase>
      <SampleExponent>0</SampleExponent>
      <HighPassFilter>16</HighPassFilter>
      <LowPassFilter>150</LowPassFilter>
      <ACFilter>NONE</ACFilter>
      <LeadData>
         <LeadByteCountTotal>10000</LeadByteCountTotal>
         <LeadTimeOffset>0</LeadTimeOffset>
         <LeadSampleCountTotal>5000</LeadSampleCountTotal>
         <LeadAmplitudeUnitsPerBit>4.88</LeadAmplitudeUnitsPerBit>
         <LeadAmplitudeUnits>��V</LeadAmplitudeUnits>
         <LeadHighLimit>2147483647</LeadHighLimit>
         <LeadLowLimit>268435456</LeadLowLimit>
         <LeadID>I</LeadID>
         <LeadOffsetFirstSample>0</LeadOffsetFirstSample>
         <FirstSampleBaseline>0</FirstSampleBaseline>
         <LeadSampleSize>2</LeadSampleSize>
         <LeadOff>FALSE</LeadOff>
         <BaselineSway>FALSE</BaselineSway>
         <ExcessiveACNoise>FALSE</ExcessiveACNoise>
         <MuscleNoise>FALSE</MuscleNoise>
         <LeadDataCRC32>289361050</LeadDataCRC32>
         <WaveFormData>
/v/+//7//v/8//z//P/8//3//v///wAAAAAAAAAAAAACAAIAAgACAAQABAAEAAQABQAG
AAcACAAKAAoACgAKAAwADAAMAAwADQAOAA8AEAASABQAFgAYABkAGgAbABwAHgAgACIA
JAAkACQAJAAkACgAKgAsAC4ALwAwADEAMgAyADIAMgAyADMANAA1ADYANgA2ADYANgAz
ADIAMQAwACwAKgAoACYAJAAiACAAHgAbABgAFQASAA4ADAAKAAgABgAEAAIAAAD///7/
/f/8//r/+v/6//r/+f/4//f/9v/0//T/9P/0//T/9P/0//T/9v/2//b/9v/2//b/9v/2
//T/9P/0//T/8v/y//L/8v/1//b/9//4//j/+P/4//j/9v/2//b/9v/4//j/+P/4//j/
+P/4//j/+P/4//j/+P/4//j/+P/4//j/+P/4//j/+v/6//r/+v/5//j/9//2//j/+P/4
//j/+v/6//r/+v/3//b/9f/0//b/9v/2//b/9v/2//b/9v/4//j/+P/4//b/9v/2//b/
+P/4//j/+P/2//b/9v/2//T/9P/0//T/8v/y//L/8v/z//T/9f/2//T/9P/0//T/8//y
//H/8P/x//L/8//0//T/9P/0//T/8//y//H/8P/z//T/9f/2//T/9P/0//T/9v/2//b/
9v/0//T/9P/0//T/9P/0//T/8v/y//L/8v/0//T/9P/0//T/9P/0//T/8v/y//L/8v/y
//L/8v/y//P/9P/1//b/9f/0//P/8v/0//T/9P/2//X/9f/0//T/9//4//j/+f/6//v/
+v/7//r/+v/6//v/+//8//z//f///wAAAQABAAEAAQABAAAA///////////+//7/+v/3
//j/+P/2//b/9P/0//T/9P/0//T/9P/0//b/9v/2//X/9P/y//H/8f/z//L/8v/y//H/
8f/y//L/8v/z//P/8//0//L/8v/z//P/7//t//H/9P/1//X/9//9/wUACwAQABgAIAAr
ADQAOwBHAFcAXgBeAGAAWgBEADAAHwAPAAcACAAFAPz/9f/u/+7/8//5//v/+f/5//v/
+//9//7//P/6//z//v/8//z//P/8//r/+v/6//v/+//7//v/+v/8//3//f/9//7//v//
/////f/9//7//v///wAAAQACAAAA///+//7///8AAAEAAgADAAQABAADAAUABgAGAAcA
BwAGAAUABQAGAAYABgAHAAkACQALAAsACQAKAAsACwALAA0ADgAPABAAEgATABMAFwAY
ABkAGgAZABkAHAAdAB4AIQAjACMAJAAmACcAKgArACwALQAvADEAMQAxADMANgA2ADgA
OQA4ADcANwA2ADkAOQA6ADsANwA3ADcANgA1ADMALwAsACwAKwAoACYAIgAdABoAFgAX
ABQAEAAMAAgABwAGAAUABQABAAAAAAD9//z//P/6//j/+P/4//j/+P/3//f/9//3//X/
9f/1//b/9v/2//X/9P/z//L/8f/0//X/9v/4//b/9v/2//T/9P/1//b/9//1//T/8//z
//b/9v/2//b/9P/0//T/9P/2//b/9v/2//f/+f/5//j/9//1//X/9v/2//X/9f/0//b/
9//5//r/+f/3//b/9v/4//j/+P/4//j/9//3//f/9v/2//b/9v/4//j/+P/3//X/9f/2
//b/9P/z//P/8//z//L/8v/y//P/8//z//P/9P/0//T/9P/0//P/8//z//P/8//z//X/
9f/1//T/8//z//P/8v/y//D/8P/x//H/8v/x//L/9P/0//b/9v/1//T/8//x/+//7//x
//L/8v/x//H/8f/x//P/8//z//P/8f/y//L/8v/y//H/8P/w//P/8//z//P/8f/w//D/
8f/1//f/8//w//L/9P/0//T/9P/y//T/9f/1//L/8v/z//T/9v/3//f/9//z//P/9P/0
//b/9//3//j/+v/7//3//v//////AQABAP///v/9//3//P/7//n/+P/1//P/8//0//D/
8P/w//D/8v/y//L/8v/w//D/8P/w//D/7//v/+7/8P/x//H/8P/w//D/7//v/+7/7v/u
/+//7//v/+7/7P/s/+3/7f/t/+//7//u//H/8f/1//3/AwAHABAAHAAkAC0ANgA/AEkA
UQBUAFQAUgBEADAAHgANAAEA//8CAP3/8P/p/+j/6v/v//f/9//1//f/9//3//f/+P/6
//j/9P/y//P/9P/1//b/9v/2//b/9//5//n/+f/4//b/9//3//f/+P/4//n/+f/5//n/
+v/6//r/+v/6//r/+//7//v//P/8//z//P/8//3//v/+//3//f/+//7///8AAAAAAAAB
AAQABAAEAAUAAwADAAUABQAHAAgACQAJAAcACQAKAAsADgAQABEAEQASABIAEgASABQA
FQAZABsAGgAdAB8AHwAhACQAJgAqACoAKgAqACsALwAvAC8AMQAwADAAMgAzADUANQA2
ADYANgA1ADUANQAzADMAMwAyADEALwArACgAJAAjACAAHgAdABkAFwAUABEADgAKAAYA
BgAFAAQAAwABAP3//P/8//3//P/8//r/+f/4//f/9v/2//X/9f/1//X/8//z//P/9P/0
//T/8//0//X/9v/3//b/9f/0//T/9P/0//T/8v/y//P/9P/1//X/9P/z//P/9P/0//T/
9P/2//b/9v/2//b/9v/2//b/9f/3//f/9v/2//X/9v/4//j/9//3//b/9v/3//n/+v/5
//f/9v/2//b/9v/2//b/9P/z//P/8//y//L/8v/y//P/9P/1//X/8//z//T/9P/0//P/
8//z//P/8v/y//L/8//z//P/8//y//L/8v/y//T/8//z//P/8//z//P/9f/z//P/8v/x
//H/8f/w//D/8P/w//H/8f/v/+3/7f/u/+//8v/z//P/8//z//L/8f/v//H/8v/y//H/
8f/x//H/8//z//P/8//y//L/8f/w//L/8f/w//D/7//v/+//7//v/+7/7v/v/+//7//v
/+7/7P/w//L/8v/y//L/8v/x//L/8v/x//D/8P/x//L/9P/1//X/9f/1//X/9v/2//b/
9//3//j/9v/3//n/+v/7//v//f/9//3//P/7//v//f/9//z//P/4//X/9P/0//D/8P/w
//D/8v/y//L/8v/w//D/8P/w//H/8f/y//L/8P/x//H/8P/w//D/7//v/+//7v/t/+3/
7v/v/+//7v/s/+3/7f/t//H/8f/u/+//9f/1//f//f8JABIAGAAaACMALgA1AD8ATQBU
AFQAWABSAEAANAAnABUABwAIAAcA/v/1/+z/6v/t//H/8f/z//X/9//5//n/+P/2//b/
+P/6//n/+P/3//b/+P/4//j/+f/5//n/+f/4//b/9//3//f/+f/6//z//f/7//v//P/8
//r/+v/6//r/+v/5//j/+P/6//z//v8AAAEAAgACAAEAAAAAAP////8AAAAAAAABAAQA
BAAEAAUAAwADAAUABQAGAAgACgALAAoACwALAAsADAAOAA8ADwARABIAEwAUABUAFQAY
ABkAHQAhACQAJQAjACQAJAAmACkAKgArAC0ALwAvAC8AMQAyADIANAA1ADcANwA4ADgA
OAA3ADcANwA1ADUANQA0ADEALwArACgAJwAnACUAJAAhAB0AGwAYABkAFgASAA4ACwAJ
AAcABQADAP///v/+//3//P/8//r/+P/4//j/+P/4//f/9//3//X/8//z//P/9P/0//T/
8//1//X/9f/1//P/8//z//T/9P/0//T/8v/0//X/9v/3//b/9P/y//H/9f/2//f/+P/3
//b/9f/0//X/9v/3//j/9//5//n/+P/1//P/8//0//b/9//5//r/9//3//j/+P/4//f/
9//4//j/+P/4//j/9v/1//X/9f/1//b/9//4//b/9v/2//X/9f/1//b/9v/0//P/8//z
//P/8v/y//L/9f/1//X/9f/0//T/9P/0//L/8f/x//H/8//z//P/9f/1//X/9P/z//H/
8f/w//D/8v/y//P/8//x/+//7//w//D/8v/y//H/8f/x//D/7//v//H/8v/y/+//7//v
/+//8f/x//H/8f/z//T/9P/0//L/8f/w//D/8f/x//H/8f/x//D/8P/x/+//7//v/+7/
8P/y//L/8v/y//L/8P/w//D/8P/y//T/9f/1//L/8v/z//T/9P/1//X/9f/1//X/9v/2
//X/9f/0//T/9v/3//n/+v/9//3//////wEAAAD//////f/9//z//P/4//X/9P/0//D/
8P/w//D/8P/w//D/8P/y//L/8v/y//L/8f/x//D/8v/z//P/8v/x//D/7v/t/+z/7P/s
/+3/7//v/+7/7P/s/+3/7f/t/+//7//u/+3/7f/x//v/AQAFAAwAFgAcACMALAA1AD8A
SwBSAFQAWgBWAEgANgAlABEABwAIAAkABAD7/+7/6P/r//P/9f/z//P/9f/1//X/+P/4
//z//v/6//n/+P/3//b/+P/4//j/+f/5//n/+f/4//b/9//3//f/+f/6//z//f/7//v/
/P/8//r/+v/6//r//f/9//3//v/9//z/+//6//v//P/8//v//f/+//7///8BAAIAAwAF
AAYABgAGAAcABgAFAAYABQAFAAYABwAHAAgACwANAA8ADwAQABAADwARABIAEwAUABMA
EwAWABcAGwAfACIAIwAiACQAJQAoACgAKAAoACkALAAtAC4AMQA0ADQANgA3ADUANQA2
ADYAOAA3ADcANwA1ADUANQA0ADUAMwAvACwAKAAnACQAIgAfABsAGQAWABcAFAAQAAwA
CgAJAAgABwADAP///v/+//v/+v/6//j/+v/6//r/+v/4//f/9//3//X/8//z//P/9v/2
//b/9f/0//P/8v/x//L/8//0//b/9P/0//T/8v/y//P/9P/1//b/9v/2//f/9//2//X/
9P/1//b/9//4//b/9v/2//b/9f/3//f/9v/3//X/9f/2//X/9f/2//b/9//3//j/+P/6
//n/+f/6//n/+P/3//b/+P/3//f/9//0//T/9P/0//T/9P/0//P/9P/1//f/+P/2//X/
9f/1//f/9v/2//b/9v/1//T/8//z//T/9f/2//T/8//z//P/9f/1//X/9//1//X/9P/z
//H/8f/w//D/8v/y//P/8//z//H/8f/y//L/9P/0//P/9f/1//T/8//y//P/8//y//P/
8//z//P/8f/x//H/8f/y//T/9f/2//X/8//x//D/8f/x//H/8f/x//D/8P/x//P/8v/w
//D/8P/w/+7/8P/x//H/8v/y//P/9P/0//X/9f/1//X/9f/2//b/9P/1//X/9v/3//n/
/P/+//3//f/////////+//3//f/9//3//P/8//X/8f/v/+7/7//w//H/8v/w//D/8P/w
//D/8P/w//D/8v/x//H/8P/v/+//7v/s/+3/7v/u/+//7v/u/+7/7//v/+//7v/s/+z/
7f/t/+3/7//t//D/8//z//f/+/8BAAcAEAAaACgAMwA6AD8ARwBPAFIAUgBOAEIALgAe
AA8AAQD//wAA+//y/+n/5v/o/+3/8f/z//P/9f/5//n/9//2//T/9P/0//b/9P/0//T/
9P/2//b/9v/3//n/+f/5//j/+P/5//n/+f/4//j/+f/5//f/9//4//j/+v/6//r/+v/9
//3//f/+//3//P/7//r//f/+//7//f/9//7//v///wIAAgACAAMAAwACAAEAAQACAAMA
BgAHAAcACAAJAAkACwANAA4ADwAPABAAEAAPABEAEgATABQAFQAVABgAGQAbAB8AIgAj
ACIAJAAlACgAJwAoACkAKwAvAC8ALwAxADIAMgA0ADUANwA3ADgAOAA2ADUANQA1ADUA
NQA1ADQAMQAvACsAKAAkACMAIAAeABsAFwAVABIADwAMAAgABAAEAAMAAgABAP//+//6
//r/+//6//r/+P/2//b/9v/2//X/8//y//H/8//x//H/8f/0//T/9P/z//X/9f/1//X/
9P/z//L/8v/z//T/9f/0//L/8//0//X/8//y//H/8f/y//L/8v/y//T/9P/0//T/8v/y
//L/8v/z//X/9f/0//X/8//z//T/9//3//j/+P/0//P/8//y//P/8//0//b/9v/2//b/
9v/2//X/9f/1//b/9v/2//b/9f/0//P/8f/z//P/9P/0//L/8f/x//H/8//y//L/8v/1
//X/9f/1//H/8P/v/+7/8P/v/+//7//x//H/8f/z//H/8f/w/+//8f/x//D/8P/t/+z/
7P/r/+3/7f/v//L/8P/y//L/8f/x//H/8P/v/+3/7//w//D/7f/t/+3/7f/u/+//8P/x
//H/8v/y//L/8v/0//P/8v/x//D/7v/w//H/8f/w//D/8f/y//L/8//z//P/8//z//T/
9P/y//P/8//0//T/9f/3//j/+//7//3//f/9//z/+//7//r/+f/3//b/8//x//H/8v/w
//D/8P/w/+7/7v/u/+7/7v/u/+7/7v/u/+3/7f/s/+7/7//v/+7/8P/w/+//7//u/+7/
7v/v/+3/7f/s/+r/7P/t/+3/7f/v/+3/7v/z//P/8//7/wcADQAQABQAHgApADIAOQBF
AE0ATABMAE4AQgAsABwAEQAHAP///v/5//D/6f/m/+b/6//x//f/+f/3//X/9f/1//b/
9v/0//T/9v/0//T/9P/0//T/9P/0//X/9//3//f/9v/2//f/9//3//j/+P/5//n/+f/5
//r/+v/4//j/+P/4//v/+//7//z//P/8//z//P/9//7//v/9//3//v/+////AAAAAAAA
AQAAAAAAAAABAAMAAwAFAAUABQAGAAcABwAFAAcACAAJAAwADgAPAA8AEQASABMAFAAX
ABcAGgAbABoAHQAfAB8AIAAiACMAJgAnACgAKQArAC0ALQAtAC8AMAAwADIAMwAxADEA
MgAyADQAMwAzADMAMQAxADEAMAAtACsAJwAkACMAIwAhACAAHAAXABQAEAAPAAwACAAE
AAIAAQAAAP/////7//r/+v/6//r/+//6//f/9v/1//T/9P/z//P/8//z//H/8f/x//T/
9P/0//P/9f/1//X/9f/z//P/8//0//P/8v/x/+7/8P/x//L/8//1//T/8//z//T/9P/0
//T/9P/0//T/9P/0//T/9P/0//P/9f/1//T/8//x//H/8v/1//X/9v/2//f/9//4//j/
9//1//T/9P/2//b/9v/2//b/9f/1//X/9f/2//f/+P/3//b/9f/z//P/8//0//T/9P/z
//P/8//z//L/8v/y//P/8//z//P/8v/y//L/8v/0//P/8//z//P/8//z//X/9f/1//T/
8//y//H/7//u/+//8P/y//P/8f/v/+//8P/w//L/8v/x//P/8//y//H/8P/x//H/8P/x
//H/8f/x//H/8f/x//H/8f/y//L/8v/w/+//7v/u/+//7f/t//D/8v/y//L/8v/w//L/
8//z//T/9P/1//b/9f/1//T/8//y//P/9f/2//b/9//3//j/9v/3//n/+v/9//3/////
/////v/9//3//f/9//z//P/4//X/9P/0//H/8P/v/+7/8P/w//D/8P/u/+7/7v/u/+//
7//w//D/8P/x//H/8P/u/+7/7f/t//D/8P/w//H/7//v/+7/7P/s/+3/7f/t/+n/6f/u
//X/9f/1//n/AwALABAAEgAaACUALgAzADsARQBQAFoAXABSAEIALgAbAA0ACwAKAAMA
+P/x/+r/5v/r//P/+f/7//v/+//5//f/+P/4//j/+P/2//b/9v/2//b/9v/2//b/9//5
//n/+f/4//j/+f/5//n/+P/4//n/+f/7//v//P/8//z//P/8//z//P/7//r/+v/9//7/
//8AAAAAAAD///3//f/+//7///8CAAIAAgADAAMAAgABAAEAAwADAAUABQAFAAYABwAH
AAcACQAKAAsACgAMAA0ADQARABIAEwAUABUAFQAYABkAGgAdAB8AHwAeACAAIQAkACcA
KAApACsALwAvAC8AMQAwADAAMgAzADUANQA2ADYANAAzADMAMwAyADMANAA0ADIALwAq
ACYAJgAlACIAIAAbABcAFQASABMAEAAMAAgABAADAAIAAQD///v/+v/6//v/+v/6//j/
+P/4//j/+P/2//X/9f/1//f/9f/1//X/9f/0//P/8f/z//P/8//z//P/8//z//T/9f/2
//f/9v/1//X/9f/1//f/9v/1//X/9f/0//P/8v/0//T/9P/0//T/9P/0//T/8//1//X/
9P/1//P/8//0//X/9f/2//b/9f/1//b/9v/0//P/8//0//T/9P/0//T/9f/1//b/9//2
//b/9v/2//b/9v/2//X/9f/1//b/9v/2//X/9f/1//P/8v/y//L/8//z//P/8//0//T/
9P/0//L/8f/x//H/7//v/+//8f/z//P/8v/x//P/8//y//L/9P/0//X/9f/1//P/8//0
//P/9P/z//H/8f/x//D/7//v//H/8v/y//P/8//z//P/8v/x//D/7//x//L/8v/y//L/
8f/w//D/8//0//L/8v/y//L/8P/y//P/8//z//T/9v/4//b/9//3//f/8//z//T/9P/2
//f/9//4//j/+f/7//z//f/9///////9//z/+//7//3//f/8//z/9v/z//L/8v/w//D/
8P/w//H/8v/z//T/8v/y//L/8v/w/+//7//u//D/8f/x//D/8P/w/+//7//u/+7/7v/v
/+//7//u/+z/7v/v/+//7//p/+n/7v/z//X/9//5//3/CQASABQAGgAnADYAQQBJAE8A
UgBUAFYAUAA8ACYAFQAHAAMAAgD///b/7f/m/+j/7f/x//X/9//1//X/9//1//T/+v/6
//b/9v/4//j/+P/4//f/9v/1//X/9f/1//X/9P/2//f/9//3//j/+P/5//n/+//7//z/
/P/7//r/+f/4//r/+//8//7//v/+//7//v///wAAAAD///3//v/+////AAAAAAAAAQAE
AAQABAAFAAMAAwAFAAUABQAGAAcABwAJAAsADAANAA4AEAARABEAEQASABMAFAAXABcA
GgAbABoAHQAfAB8AIAAiACMAJgAoACoALAAvAC4ALQAsAC0AMQAyADUANwA1ADUANgA2
ADYANQA1ADUAMQAxADEAMAAvAC0AKQAmACQAIwAgAB4AHQAZABcAFAARAA4ACgAGAAYA
BQAEAAMAAQD9//z//P/6//j/9//0//b/9v/2//b/9v/1//X/9f/z//H/8f/x//L/8v/y
//H/8//z//P/8//z//P/8//0//T/9P/0//L/7//v/+//7//y//L/8v/z//T/9P/0//T/
9P/0//T/9P/y//L/8v/y//P/9f/1//T/9P/z//T/9v/1//P/8v/w//D/8f/z//T/9v/1
//X/9v/z//L/8f/w//L/8f/x//H/8f/y//P/9P/0//T/9P/z//L/8f/x//D/8f/x//L/
8//z//L/8v/y//L/8f/w/+//8P/w//D/8P/u/+3/7f/t/+3/7f/t/+//8f/x//D/7//v
/+//7v/u//D/8P/x//H/8f/v/+//8P/u//D/8P/v//H/8f/w/+//7//x//L/8v/v/+//
7//v/+//7//v/+//7//u/+z/7f/u/+//8P/u//D/8f/x//D/8P/x//L/8v/z//P/8//x
//H/8v/y//L/8//z//T/9P/1//f/+P/5//n/+//7//v/+v/5//n/+P/3//X/9P/x/+//
7//w/+//8P/x//L/8f/w/+//7v/u/+7/7v/u//D/7//v/+7/7v/v/+//7v/s/+z/6//r
/+7/7v/u/+//7//v/+7/7P/s/+3/7f/t//H/8//0//X/8//z//n/AQAJABAAGAAgACcA
LAA3AD8ARQBIAEgATABKADgAIgAPAAEA/f/8//v/8v/p/+j/7P/v/+//9f/3//f/9//3
//f/9P/y//L/9P/0//X/9v/3//j/9//2//X/9f/2//f/+P/4//r/+//7//v/+f/4//j/
9//5//n/+v/6//r/+v/6//r/+f/5//n/+v/8//z//P/8//z//P/7//n//P/+////AQAA
AAAAAAABAAIAAgACAAMAAQABAAMAAwAFAAYABwAHAAYABwAHAAcACwAOABAAEQARABIA
EwAUABcAFwAaABsAGQAbABwAGwAeACAAIQAkACUAJgAnACkALQAtAC0ALwAuAC4AMAAx
ADMAMwA0ADQAMQAvAC4ALQAuAC8AMAAwAC4AKwAmACIAIgAhAB4AHAAZABUAEwAQAA0A
CgAGAAIAAAD///7//f/9//n/+P/4//X/9P/0//L/8v/y//L/8v/y//H/8f/x//P/8f/x
//H/8v/y//L/8f/v/+//7//v//H/8f/x//L/8P/w//D/7v/s/+3/7v/v//D/8P/w//H/
8v/y//L/8v/w//D/8P/w//L/8v/y//L/8//1//X/9P/x/+//7//w/+//7//w//D/7f/t
/+7/7v/v/+//8P/y//D/8P/w//D/8v/x//H/8f/u/+7/7v/u/+//8P/x//H/7//v//D/
8P/y//H/8f/x/+//7v/u/+7/7f/t/+3/7f/u/+7/7v/u//D/7//v/+//7v/t/+z/7f/t
/+3/7P/r/+v/6//q/+r/6//s/+7/7//u/+v/6v/q/+z/7v/u/+3/6//r/+r/6f/r/+3/
7v/u/+3/7f/t/+3/6//t/+v/6v/q/+r/6v/q/+r/7P/t/+3/7P/s/+3/7v/u/+//7//v
/+3/7f/u/+7/8P/x//H/8v/w//H/8//0//X/9f/3//f/9//2//X/9f/3//f/9v/2//T/
8f/w//D/7f/s/+v/6v/q/+r/6v/q/+z/7P/s/+z/6v/p/+n/6P/q/+v/6//q/+r/6v/p
/+n/7P/s/+z/7f/s/+v/6f/m/+j/6f/p/+n/7f/r/+j/6f/t/+//7f/z//3/BgAIAAwA
FwAiACcALQA5AEQASgBOAFIASAA2ACUAEwAFAAAA///4//H/6v/m/+X/5f/p/+//8//z
//P/8//0//L/8v/w//D/8v/y//L/8v/y//L/8v/z//H/8f/x//D/8P/x//H/8f/y//L/
8//z//P/8//0//T/9P/0//T/9P/3//f/9//4//X/9P/z//L/9v/4//n/+f/4//j/9//3
//n/+v/7//3//f/8//v/+//8//3/AAABAAAAAAAAAP///f///wAAAQAEAAYABwAHAAkA
CgALAAwADQANABAAEQASABUAFwAXABYAGAAeACAAIAAgACAAIQAiACMAJAAlACYAJwAo
ACsALAAtAC4ALgAuAC4ALgAtACwAKwAqACoAKgAqACoAJwAkACEAHgAbABgAFQASAA4A
DAAKAAgABgAEAAIAAAD+//z/+v/4//X/9P/z//L/8P/w//D/8P/u/+7/7v/u/+7/7v/u
/+7/7v/u/+7/7v/t/+z/6//q/+v/7P/t/+7/7v/u/+7/7v/u/+7/7P/s//D/9P/6/wIA
CgAQABoAKgA4AEgAWABgAFYAQgAwACYAGAACAPT/8P/w//D/7v/q/+j/5v/q//T/+P/4
//j/+P/2//T/9P/0//T/9P/0//T/9P/0//b/9v/2//b/9v/2//b/9v/2//b/9v/2//X/
9P/z//L/8//0//X/9v/2//b/9v/2//b/9v/2//b/9v/2//b/9v/4//j/+P/4//r/+v/6
//r//P/8//z//P/9//7///8AAP7//v/+//7///8AAAEAAgADAAQABQAGAAgACAAIAAgA
CgAKAAoACgAOABAAEgAUABYAFgAWABYAFwAYABkAGgAcABwAHAAcAB4AIAAiACQAJgAm
ACYAJgAkACQAJAAkACUAJgAnACgAJgAkACIAIAAeABwAGgAYABYAFAASABAADQAMAAsA
CgAIAAYABAACAP//AAAAAP///P/6//n/+P/0//P/8f/v/+7/7//x//L/8f/x//D/8P/v
/+//8P/w/+3/6//r/+n/6//s/+3/7//t/+3/7P/s/+n/5//n/+j/6f/q/+v/7P/r/+r/
6f/o/+r/6v/q/+r/6v/p/+n/6P/q/+v/6//q/+n/6P/m/+X/6P/o/+j/6f/r/+v/6v/o
/+j/6f/p/+n/5//n/+j/7f/v/+3/7//3//3/AgAMABYAHwAqADcAQwBHAEQARgBGADgA
JAAWAAcA+f/1//b/8//q/+H/3v/i/+f/6//v/+//7//z//f/9//y//D/9P/w/+z/7v/u
/+7/7v/u/+7/7v/v//H/8f/x//D/8P/x//H/8f/w//D/8f/x//H/8f/y//L/9P/0//T/
9P/1//X/9f/2//b/9v/2//b/9//4//j/9//4//r/+//9//3//P/7//v//v/+//7///8B
AAEAAwADAAEAAgADAAMAAwAFAAYABwAIAAoACwALAA0ADgAPABAAEwATABYAFwAXABkA
GgAZABoAHAAdACAAHwAgACEAIwAjACMAIwAlACMAIgAjACMAIwAjACQAJAAgAB0AGwAZ
ABYAFQAUABIAEAANAAgABAABAP//+//4//j/9f/0//L/8v/w/+3/6v/p/+n/6f/p/+j/
5f/l/+b/6P/o/+n/6P/q/+r/6v/q/+z/6//r/+v/7f/r/+v/6//r/+r/6f/n/+n/6f/p
/+n/5//n/+f/6P/p/+r/6//q/+j/6f/q/+v/6//q/+n/6f/q/+r/6v/q/+j/6P/o/+j/
6P/o/+j/6P/n/+n/6f/o/+n/5//n/+j/6P/n/+f/5v/n/+f/6P/o/+b/5f/l/+b/5v/m
/+b/5v/k/+P/4//j/+P/5P/l/+b/6P/o/+j/5//m/+X/5f/k/+b/5f/l/+X/4//i/+L/
4v/j/+P/4//j/+T/5P/k/+T/4v/h/+H/4f/h/+H/4f/j/+X/5f/k/+P/5f/l/+T/5P/i
/+L/4//j/+X/4//j/+T/5P/m/+b/5f/l/+X/5P/j/+X/5//o/+j/6P/p/+r/6//r/+v/
6//r/+3/7v/u/+7/7P/r/+r/6v/q/+n/6P/n/+T/4v/h/+H/4//j/+P/4v/h/+L/4f/g
/+D/4f/h/+H/4P/g/+D/4v/j/+L/4f/f/93/3v/e/97/4P/g/+D/4P/g/9//3//f/+P/
3//c/w==
         </WaveFormData>
      </LeadData>
      <LeadData>
         <LeadByteCountTotal>10000</LeadByteCountTotal>
         <LeadTimeOffset>0</LeadTimeOffset>
         <LeadSampleCountTotal>5000</LeadSampleCountTotal>
         <LeadAmplitudeUnitsPerBit>4.88</LeadAmplitudeUnitsPerBit>
         <LeadAmplitudeUnits>��V</LeadAmplitudeUnits>
         <LeadHighLimit>2147483647</LeadHighLimit>
         <LeadLowLimit>268435456</LeadLowLimit>
         <LeadID>II</LeadID>
         <LeadOffsetFirstSample>0</LeadOffsetFirstSample>
         <FirstSampleBaseline>0</FirstSampleBaseline>
         <LeadSampleSize>2</LeadSampleSize>
         <LeadOff>FALSE</LeadOff>
         <BaselineSway>FALSE</BaselineSway>
         <ExcessiveACNoise>FALSE</ExcessiveACNoise>
         <MuscleNoise>FALSE</MuscleNoise>
         <LeadDataCRC32>2955878433</LeadDataCRC32>
         <WaveFormData>
8v/y//L/8v/0//T/9P/0//X/9v/3//j/9v/2//b/9v/4//j/+P/4//n/+v/7//z//P/8
//z//P///wAAAQACAAMABAAFAAYACAAIAAgACAAKAAwADgAQABIAEgASABIAFAAWABgA
GgAbABwAHQAeACAAIgAkACYAJwAoACkAKgAqACoAKgAqAC0ALgAvADAALgAuAC4ALgAt
ACwAKwAqACYAJAAiACAAHQAcABsAGgAXABQAEQAOAAsACAAFAAIA///+//3//P/6//r/
+v/6//f/9v/1//T/8v/y//L/8v/w//D/8P/w//L/8v/y//L/8v/y//L/8v/y//L/8v/y
//L/8v/y//L/8P/w//D/8P/x//L/8//0//T/9P/0//T/8v/y//L/8v/0//T/9P/0//T/
9P/0//T/9P/0//T/9P/0//T/9P/0//L/8v/y//L/8//0//X/9v/1//T/8//y//L/8v/y
//L/9P/0//T/9P/z//L/8f/w//L/8v/y//L/8P/w//D/8P/y//L/8v/y//L/8v/y//L/
8v/y//L/8v/w//D/8P/w//D/8P/w//D/7v/u/+7/7v/u/+7/7v/u/+7/7v/u/+7/8P/w
//D/8P/w//D/8P/w//D/8P/w//D/7f/s/+v/6v/t/+7/7//w//D/8P/w//D/8P/w//D/
8P/w//D/8P/w//D/8P/w//D/8P/w//D/8P/y//L/8v/y//D/8P/w//D/8P/w//D/8P/w
//D/8P/w//L/8v/y//L/8P/w//D/8P/x//L/8//0//X/9v/2//b/9//5//n/+f/6//v/
/P/9//3//P/8//v/+f/5//n/+//9//3//f/8//7/+v/3//b/9v/1//T/9P/y//L/9P/0
//b/8//v/+//7f/t/+3/7f/v/+//7v/u/+z/7P/s/+z/7v/u/+//7//u/+7/7v/u/+7/
7v/u/+7/7v/u/+7/7v/u/+7/7v/u/+7/7v/s/+z/7P/q/+v/7v/z//n///8GAA8AIAAz
AEYAWgB1AJEAngCSAHsAawBeAFUAVABPAEcAQgBAADcALAAiABoAFwASAA4ACwAJAAYA
BQAEAAUAAQD9/wAA///9//z/+//6//r/+v/6//r/+f/5//n/+P/4//n/+f/5//n/+f/5
//n/9//3//j/+P/6//v/+//7//j/+P/4//n//P/8//z//f/7//v//P/8//7//v/+/wAA
//8AAAAAAAAAAAAAAAABAAEAAgAEAAQABQAFAAUABgAGAAcACQAKAAsADAAMAA4AEAAR
ABIAEwAVABYAFwAaABoAHgAeAB8AHgAfACEAIwAnACcAKAApACsAKwArAC0ALwAxADIA
NAAyADIAMwAzADUANgA2ADYANQA0ADQAMwAxAC8ALQArACoAKAAmACIAHwAcABoAGAAV
ABIAEAANAAwACQAHAAYABgACAAEAAAD+//3//P/8//v/+//7//r/+f/5//n/+f/3//f/
9//2//b/9v/2//b/9P/y//L/8//3//j/+f/6//n/+f/4//b/+P/4//j/+P/3//f/9v/2
//j/+P/5//r/+v/5//n/+f/3//f/9//3//n/+v/7//v/9//2//b/9//3//f/9//3//j/
+P/5//v/+v/5//j/9//5//n/+f/5//f/9v/2//b/9v/2//X/9f/5//n/+P/3//X/9f/1
//X/9f/1//X/9P/0//P/8//z//T/9P/0//T/9P/0//T/9P/z//P/8//z//P/8//z//T/
9P/0//L/8v/0//T/9P/0//L/8v/y//T/9P/y//L/8v/z//P/9P/0//H/8f/w/+//8f/x
//P/9P/y//L/8v/w//L/8v/z//P/8//z//P/8v/w//D/8P/w//T/9P/0//T/8f/x//H/
8f/z//b/9f/x//L/9P/0//T/9P/0//T/9//4//j/+P/5//v/+f/5//n/+f/5//n/+v/6
//n/+f/5//n/+v/9//7////+//z/+//2//X/9P/0//P/8v/y//L/8v/0//T/9P/x/+v/
6//r/+v/7f/t/+3/7f/s/+z/7P/s/+r/6v/q/+r/7f/t/+z/7P/q/+r/6v/q/+z/7P/s
/+z/7v/u/+7/7v/s/+z/7P/s/+r/6P/o/+j/6f/s//P/9//7/wYAFwAoADkAUABqAIUA
lwCYAIYAcQBjAFoAVwBSAEsAQwBCAEIAMwAiABgAEgAPABAACgAHAAcABgADAAQAAQD/
/////P/5//v/+v/5//j/+P/4//j/+P/3//f/9//2//b/9//3//f/9f/1//X/9f/3//f/
+P/4//j/+f/5//n/+P/4//j/+f/4//j/+P/5//n/+f/6//r/+//8//3/AAAAAAAA///+
/wAAAAAAAAEA//8AAAIAAgADAAMAAwAEAAYABwAJAAoACwAMAAwADgAOAA8AEAARABUA
FgAXABoAGgAeAB4AHwAgACEAIwAlACcAJwAoACkAKwArACsALQAtAC8AMAAyADQANAA1
ADUANQA2ADYANgAzADIAMgAxAC0AKwApACcAKAAmACQAIAAbABgAFgAUABEADgAMAAkA
CAAFAAMAAgACAP7//f/8//z/+//6//r/+f/5//n/+P/1//X/9f/1//X/9f/1//T/8v/y
//L/8v/0//T/9v/5//n/+P/3//b/+P/5//n/+P/2//b/9v/2//X/9f/0//T/9v/2//f/
+P/2//X/9f/1//f/9//3//f/9//4//n/+f/3//b/9v/3//f/9//3//f/9//2//b/9//1
//X/9f/1//f/9//3//f/9f/0//T/9P/y//L/8f/x//b/9//3//f/9v/1//T/8//1//X/
9f/0//L/8f/x//H/8//0//X/9v/0//T/9P/0//H/8f/x//H/8//z//P/9P/y//L/8P/w
//L/8v/y//L/8f/w/+//8P/y//D/8P/w//P/8//0//T/8//z//L/8f/x//H/8//0//T/
9P/0//L/8v/y//P/8//z//P/8//y//D/8P/w//D/8P/w//D/8P/x//H/8f/x//L/8v/y
//H/7v/x//T/8v/y//L/8v/0//T/9//4//b/9v/3//n/9//3//f/9//4//n/+//8//3/
/f/9//3//f////////////7//v/6//b/9P/z//H/8f/y//P/9P/0//T/9P/x/+3/7f/t
/+3/7f/t/+3/7f/s/+z/7P/s/+7/7v/u/+7/7f/t/+z/7P/s/+z/7P/s/+z/7P/s/+z/
7P/s/+z/7P/s/+z/7P/s//D/7v/o/+j/6//s/+//8//9/wQADQAaACsAPgBUAG8AiwCa
AJIAfwBpAF4AWQBYAFEASQBGAEYAPwAwACIAGgAVABAACgAHAAcACAAHAAYAAQD///3/
/v/9//v/+v/5//j/+v/6//r/+v/3//f/9//2//b/9//3//f/9//3//f/9//3//f/+P/4
//b/9//3//f/9P/0//T/9f/3//j/+f/7//r/+f/5//j/+f/6//v//v/+//7//f/8//z/
/P/8//3///8AAAIAAgABAAEAAQACAAQABQAHAAgACQAKAAoADAAOAA8AEAARABEAEgAT
ABYAFgAaABoAGwAeAB8AIQAjACcAJwAoACkAKwArACsALQAtAC8AMAAyADAAMAAxADEA
MwA0ADQANAAxADAAMAAvAC8ALQArACkAKAAmACQAIAAdABoAGAAWABMAEAAOAAsACgAH
AAUABAACAP7//f/8//r/+f/4//j/+P/3//b/9P/z//P/8//z//H/8f/x//D/8P/w//D/
8P/x//D/8f/z//L/8v/y//L/8v/z//P/8v/0//T/9P/0//T/8//x//D/8f/y//T/9v/1
//P/8v/x//P/8//z//P/8//0//X/9f/x//D/8P/x//L/8//0//X/9P/y//H/8f/z//P/
8//z//P/8//z//P/8f/w//D/8P/y//L/8f/x//H/8f/w/+//7//v/+//7//v/+//7//u
/+z/6//r/+v/7f/u/+//8P/w//D/8P/w/+//7//v/+//7//v/+//8P/u/+7/7P/s/+z/
7P/s/+z/7v/u/+7/8P/u/+z/7P/s/+//7//w//D/7f/t/+z/6//t/+3/7//w/+//7v/t
/+r/7P/s/+3/7f/v/+//7//u/+z/7P/s/+z/7v/u/+7/7v/t/+3/7f/t/+7/7v/u/+3/
7f/t/+z/6//v/+7/7P/s/+z/7P/u/+7/8f/y//L/8v/z//X/9//3//f/9//1//X/9v/2
//f/9//3//f/9f/3//f/9//5//j/+P/0//H/8P/w/+//7v/u/+7/7v/w//D/8P/t/+f/
5//n/+f/5f/l/+X/5f/l/+b/5//o/+j/6P/o/+j/6f/p/+j/6P/m/+b/5v/m/+b/5v/m
/+b/6P/o/+j/6P/n/+b/5f/k/+j/5v/k/+L/3//i/+v/8f/z//z/BQASACMANgBKAGEA
fQCQAI4AfQBpAFoAUwBOAE0ARwBAAD4AOQAsABwAFAARAA4ADAAHAAMAAgABAP7//f/9
//3//P/5//j/9v/0//L/9P/0//T/9P/z//P/8//y//H/8f/w/+//8v/z//T/9f/z//P/
9P/0//T/9f/1//X/9P/0//T/9f/0//T/9P/1//f/9//4//j/9//2//X/9v/4//r/+//8
//z//P/8//3/+//8//7//v////////8AAAAAAQADAAQABQAGAAYACAAKAAsADAANAA0A
DgAPABIAFAAYABgAGQAaABsAHQAfACAAHwAfAB8AJAAlACYAKQApACsALAAuACwALAAt
AC0ALwAwADAAMAAxADAAMAAvAC0AKwApACcAJAAiACAAHAAbABgAFgAUABEADgAMAAkA
BgADAAEAAAAAAPz/+//6//j/9//2//b/9//3//f/9v/0//P/8v/x//P/8//z//L/8v/y
//L/8v/w/+7/7v/v//D/8P/w//D/7v/v/+//7v/w//D/8P/w//L/8//z//T/8//y//L/
8v/0//P/8//z//H/8f/x//H/8f/y//P/8//x//D/8P/x/+//7//v/+//8P/w//H/8//z
//P/8//z//H/8f/x//H/8//y//L/8v/w//D/7//v/+//7//u/+3/7v/v//D/8f/v/+//
7//u/+//7//w//H/8f/w/+//7v/w//D/8P/w/+//7//v/+//7//v/+//8P/w//D/7v/u
/+z/7P/s/+z/7v/u/+7/8P/u/+z/7P/s/+//7//w//D/7//v/+7/7f/s/+v/7P/s/+3/
7v/v/+7/7P/s/+3/7f/v/+//7//u/+z/7P/s/+z/7P/s/+z/7P/t/+3/7f/t/+3/7P/s
/+z/7P/s/+7/7v/x//L/8v/y//P/9f/3//f/9//3//f/9//4//j/+P/3//b/9f/2//n/
+v/7//n/+P/4//T/8//y//L/8f/u/+7/7v/u/+//7v/t/+n/5//p/+v/7f/r/+v/6//r
/+r/6v/q/+r/6v/q/+r/6v/p/+n/6P/o/+n/6v/r/+z/6v/q/+r/6v/q/+r/6v/q/+j/
6P/o/+j/6P/k/+L/5P/n/+z/8f/1//n/AgARACQAMwBGAGIAfQCRAJQAiAB1AGMAWgBX
AFQATQBHAEQAQAAzACIAFgAQAAkAAgD+//v///8EAAMA/v/7//n/9//2//f/9//2//X/
9P/0//T/9P/0//P/8//z//L/9P/1//X/9f/1//X/9f/1//X/9f/2//b/9P/1//X/9f/1
//b/9//5//f/9v/1//X/+P/5//v//P/6//r/+v/8//3//v/+//7//P/8//z//f///wAA
AgACAAMAAwADAAQABAAFAAcACAAHAAgACAAKAA0ADwARABMAFAAUABQAFgAYABwAHAAd
AB4AHwAhACMAIwAjACQAJQAnACcAJwApACkAKwAsAC4AMAAwADEAMQAwADAALwAuAC0A
LAAsACsAKQAnACUAIwAgAB4AHAAYABcAFAASABAADQAKAAgABQAEAAEA///+//z/+P/3
//b/+P/3//b/9v/0//P/8v/w//H/8f/x//H/7//v/+//7v/v//D/8f/y//L/8P/w//H/
8f/w/+//7v/w//H/8f/w//D/8P/w//D/7//v/+7/7v/u/+7/7//w//L/8f/x//H/8f/x
//H/8f/x//L/8//z//P/8v/y//P/8f/x//H/8f/w/+7/7f/t/+7/7//w//H/8f/x//H/
8f/z//L/8v/y//D/8P/v/+//7//v/+7/7f/u/+//8P/x//D/7//u/+z/7v/t/+3/7f/w
//D/8P/w/+//7v/t/+z/7f/t/+3/7f/t/+3/7f/u/+7/7v/s/+z/7P/s/+z/7P/r/+r/
6f/q/+v/6v/r/+z/7f/t/+7/7v/t/+3/7P/r/+v/6//t/+7/7f/s/+v/6P/p/+r/7P/t
/+3/7f/t/+z/7P/u/+z/7P/s/+z/7v/u//H/8v/w//D/8f/z//X/9f/1//X/9f/1//b/
9v/1//X/9f/1//X/9//3//f/+f/4//j/9P/x//D/8P/v/+z/7P/s/+z/8P/w//D/7f/n
/+f/5//n/+f/5//n/+f/6P/o/+j/6P/m/+b/5v/m/+n/6f/o/+j/6P/o/+j/6P/m/+b/
5v/m/+j/6P/o/+j/5v/m/+b/5v/o/+T/4v/k/+X/6P/t//X//f8EAA0AHgAzAEYAYAB9
AJMAmACOAH0AaQBaAFMAUgBPAEMAPAA8AC8AHAASAAwABwAAAP7//f/9//z/+//8//v/
+f/3//b/9f/z//L/8f/w//D/8P/w//D/8f/x//H/8P/w//H/8f/x//P/8//z//P/8//z
//T/9P/y//P/8//z//L/8v/y//P/9v/2//b/9//1//X/9v/2//b/9v/2//j/+//8//z/
/P/6//r/+v/7//v//P/+//7/AQABAAEAAgABAAEAAgACAAUABgAGAAgADAANAA4ADwAR
ABIAEwAWABYAGgAaABsAHAAdAB8AIQAjACMAJAAlACkAKQApACsAKwAtAC4AMAAwADAA
MQAxADEAMgAyADIAMQAwADAALwArACkAJwAlACQAIgAgABwAGwAYABYAFAARAA4ADAAJ
AAYAAwABAAAA/v/6//n/+P/6//n/+P/4//j/9//2//T/8//z//P/8//z//P/8//y//L/
8v/y//L/8//y//P/9f/0//T/9P/0//L/8//z//L/9P/0//T/9P/1//X/9P/0//T/9P/1
//b/9v/1//X/9f/1//X/9f/1//X/9v/3//f/8//y//L/8//0//X/9v/3//X/9P/0//X/
8//z//P/8//1//X/9f/1//P/8v/y//L/8//0//T/9f/1//X/9P/z//P/8//z//P/8//z
//P/8v/y//H/8f/x//D/8P/w//D/8v/y//L/8v/x//H/8f/x//H/8f/x//L/8v/y//D/
8P/w//D/8P/w//D/8P/w//L/8P/u/+7/7v/v/+//8P/w//H/8f/w/+//7//v//H/8v/w
//D/8P/u/+7/7v/v/+//8f/x//H/8P/u/+7/7v/u/+7/8P/w//L/9P/0//T/9P/y//L/
9f/2//b/9v/3//n/9//3//f/9//4//n/+//8//3//f/9//3//P/9//z/+//9//z//P/4
//X/9P/0//P/8v/y//L/8v/0//T/9P/x/+v/6//r/+v/7f/t/+3/7f/r/+r/6f/o/+v/
7P/t/+7/7P/r/+n/6P/q/+r/6v/q/+r/6v/q/+r/6P/o/+j/6P/q/+r/6v/q/+b/5v/o
/+r/5//q/+3/8////wgAEQAeADMASgBgAHcAjwCaAI4AeQBnAF4AVQBSAE0ARwBAAD4A
NQAoABwAFAARABAADgALAAsACAADAAAAAQABAP///v/7//v/+v/5//j/9v/2//b/9v/3
//f/9//2//b/9//3//f/9//3//f/9//5//n/+v/6//j/+f/5//n/9v/2//b/9//5//r/
+//9//z/+//7//r/+v/6//r//P///wAAAAAAAP7//v/+////AQACAAQABAADAAMAAwAE
AAYABwAJAAoADQAOAA4AEAARABEAEQARABQAFgAYABwAGgAeAB4AHwAgACEAIwAlACkA
KQAqACsAKwArACsALQAtAC8AMAAyADQANAA1ADUAMwA0ADQANAA0ADQANQA1ADIALwAs
ACkAKAAmACQAIAAdABoAGAAWABMAEAAOAAsACgAHAAUABAAAAPz/+//6//r/+f/4//j/
+f/5//n/+P/2//X/9P/z//X/9f/1//T/8v/y//L/8v/y//D/8P/x//D/8P/w//D/8f/z
//T/9P/0//T/9P/0//P/8//y//L/8P/w//H/8v/0//P/8//z//X/9f/1//X/9f/2//f/
9//z//L/8v/z//T/9f/2//f/9f/0//T/9f/z//P/8//z//P/8//z//P/9f/0//T/9P/y
//L/8f/x//H/8f/w/+//8f/x//H/8f/z//P/8//y//D/7//v/+//8v/y//L/8v/w//D/
8P/w/+3/7f/t/+3/7//v/+//8P/y//L/8P/w/+7/7v/u/+7/7v/u/+7/8P/w/+7/7v/u
/+3/7f/u/+7/7f/t/+z/6//s/+3/8P/y//D/8P/w/+7/7P/s/+3/7f/u/+//8P/w//D/
8P/w//D/8P/y//D/8P/w//D/8P/w//P/9P/1//b/+P/7//n/+f/5//n/+f/5//r/+v/9
//3//f/9//3//////////f/8//z/+P/1//T/9P/z//L/8v/y//L/9P/0//T/8f/t/+3/
7f/t/+//7//v/+//7v/u/+7/7v/t/+z/6//q/+3/7f/s/+z/7P/s/+z/7P/s/+z/7P/s
/+z/7P/s/+z/7P/s/+z/7P/s/+r/6v/o/+v/7P/v//P///8IAA0AHAAxAEgAYAB5AI8A
lgCMAHsAawBgAFkAVABPAEcAQABAADcAJgAYABQADwAIAAQABQADAAIAAQD+////AQAB
AP7//f/9//z/+//6//j/+P/4//j/9//3//f/9v/4//n/+f/5//j/9//2//X/9//3//j/
+P/4//n/+f/5//r/+v/6//v//v/+//7////9//3//v/+//7//v/+/wAA//8AAAAAAAAC
AAIAAgADAAEAAgAEAAQABwAHAAcACAAIAAkACwAMAA8AEAAQABIAEgATABQAFQAXABgA
GQAcABwAIAAgACEAIAAhACMAJQAoACkAKwAtAC4ALQAsAC0ALgAxADMANgA2ADYANwA3
ADUANgA2ADYAMwAyADIAMQAxAC8ALQArACgAJgAkACAAHwAcABoAGAATABAADgALAAoA
BwAFAAQAAwAAAAAAAAD+//3//P/8//v/+//7//r/9//3//f/9//5//n/+f/4//b/9v/2
//b/+P/2//b/9//2//b/9v/2//b/9//3//b/9P/0//T/9P/2//f/9//4//j/+P/5//r/
+v/5//n/+f/3//f/9//3//f/+P/5//n/9//2//b/9//3//f/9//3//n/+P/4//n/9//3
//f/9//3//f/9//3//f/9v/2//b/+P/4//f/9//5//n/+P/3//X/9f/1//X/9f/1//X/
9P/2//X/9f/1//X/9P/z//L/9P/0//T/9P/x//H/8f/x//P/8//z//T/9v/2//T/9P/0
//T/9P/0//b/9v/2//j/9v/0//T/9P/1//X/9v/2//P/8//y//H/8v/z//b/+P/3//b/
9f/y//T/9P/1//X/8//z//T/9v/2//b/9v/2//b/+f/6//r/+v/7//3//f/9//3//f/9
//3//v/+/wEAAQABAAEAAgAFAAYABwAFAAQABAAAAPv/+v/6//n/9v/2//b/9v/5//r/
+//5//P/8//z//P/8//z//P/8//y//L/8v/y//L/8v/y//L/8//z//L/8v/w//D/8P/w
//L/8v/y//L/8P/w//D/8P/y//L/8v/y//L/8v/u//D/8f/0//n///8JABAAGwAsAD0A
UABuAIsAnQCgAJYAhwB7AGwAYQBcAFUASwBGAEIAMwAgABgAFAAPAAgABgAHAAcABgAF
AAYABQD//////v/9//7//v/+//7//P/8//z//P/9//3//f/8//z//f/9//3//f/9//3/
/f//////AAAAAAAAAQABAAEA/v/+//7///8AAAAAAAABAAEAAQACAAIAAwAEAAUACAAH
AAgACAAIAAgACAAIAAkABwAIAAoACgANAA0ADQAOAA4ADwARABIAFQAWABYAGAAZABkA
GQAZAB0AHgAfACIAIAAkACQAJQAoACkAKwAtADEAMQAyADMANQA1ADUANwA3ADkAOgA8
ADwAPAA9AD0APAA8ADsAOgA6ADoAOwA7ADgANQAyAC8AMAAuACwAKAAjACAAHgAcABkA
FgAUABEAEAANAAsACgAGAAIAAQAAAAAA///+//7//////////v/9//3//f/9//3//f/9
//z/+v/6//r/+v/6//j/+P/5//r/+v/6//r/+v/7//v/+v/6//r/+v/6//v/+//6//r/
/P/8//3//v/8//v/+//7//3//f/9//3/+//8//3//f/7//r/+v/7//3//f/9//3//P/6
//n/+f/6//v//P/9//3//f/9//3//f/8//z//P/8//z/+//7//3//f/8//v/+//7//v/
+//7//v/+//6//r/+f/5//n/+P/4//j/+P/6//r/+v/6//n/+f/5//n/9//3//f/+P/4
//j/9v/2//b/9v/2//b/9v/2//b/+P/4//b/9v/2//f/9//4//j/9f/1//T/8//1//X/
9//4//b/9v/2//T/9v/4//f/9P/2//b/9v/2//b/9v/5//r/+//8//7/AQD/////////
//////8AAAAAAwADAAMAAwABAAMAAwADAAQABAAFAAIA/f/8//z/+//8//z//P/8/wAA
AAAAAP3/+P/3//b/9f/1//X/9f/1//T/9P/0//T/8v/y//L/8v/1//X/9P/0//L/8v/y
//L/9P/0//T/9P/y//L/8v/y//L/8v/y//L/9v/0//D/8P/v/+7/8f/5/wEACgAPABoA
LQBAAFIAawCLAKIApgCbAIkAdABlAGAAWwBTAEwARgBBADQAJAAeABkAEgAKAAkACwAM
AAsACAAHAAcABQACAAEAAQAAAP///v8AAAAAAAAAAP3//f/9//z/+v/7//v/+//9//3/
/f/9//3//f/+//7//v/////////+//7//v////7//v/+////AAABAAMABAACAAIAAgAE
AAUABgAGAAYABgAGAAYABwAHAAgACgAKAAsACwALAAwACgALAA0ADgARABIAEgAUABQA
FQAWABcAGQAaABsAHgAeACIAIgAjACQAJQAoACkAKgArACwALQAuAC8AMAAxADIAMwA0
ADcAOAA5ADoAPAA8ADwAPAA6ADoAOgA6ADkAOAA3ADYANAAyADAALgAqACgAJgAkACEA
HgAbABgAFAASABAADgAMAAoACAAGAAMAAgABAAAA/v/+//7//v/9//z/+//6//z//P/8
//z/+v/6//r/+v/4//j/+P/4//n/+v/7//z//P/8//z//P/8//z//P/8//z/AAAEAAgA
DgAWACIANABIAGIAgACcAKgAogCOAHwAdgB4AHoAeAByAGoAZgBgAFoAUgBGADgALAAm
ACAAGgAWABAADwAOAA0ADAAKAAgABgAEAAQABAAEAAQAAgACAAIAAgAAAAAAAAAAAAAA
AAAAAAAAAAAAAAAAAAACAAIAAgACAAIAAgACAAIAAgACAAIAAgADAAQABQAGAAgACAAI
AAgABgAGAAYABgAHAAgACQAKAAoACgAKAAoACwAMAA0ADgAQABAAEAAQABEAEgATABQA
FQAWABcAGAAZABoAGwAcAB4AIAAiACQAJgAmACYAJgAoACgAKAAoACwALgAwADIAMwA0
ADUANgA4ADgAOAA4ADkAOgA7ADwAOgA4ADYANAAxADAALwAuACsAKAAlACIAHwAeAB0A
HAAZABYAEwAQAA4ADAANAAwACwAKAAoACwAIAAUAAgD///////8AAAAA///////////9
//////////3//P/8//j/+P/6//3////8//z//P/8//z//P/8//n/9//5//v//f/7//v/
+//7//z//P/8//z/+v/6//r/+v/5//n/+P/4//j/+P/4//j/+f/6//v//P/6//r/+v/6
//r/+v/6//r/+v/4//j/+P/7//z///8FAA0AFgAjADIAQwBYAHQAkwCrALQArACZAIUA
eAB1AHYAbwBjAGIAYgBXAEIANgAwACsAJAAeABsAGQAWABUAFgATABEAEQAOAAsACwAK
AAkACAAKAAoACgAKAAkACQAJAAgACAAJAAkACQAIAAcABgAFAAcABwAIAAgACAAJAAkA
CQAKAAoACgALAAoACgAKAAsACwALAAwADAAOAA4ADgAQABAAEAAPAA4ADwAQABEAEwAV
ABYAGAAYABkAGQAZABoAGAAZABsAHAAdAB4AHgAgACIAIwAkACUAJwAoACkALAAqAC4A
LgAvAC4ALwAxADMAMwAzADQANQA3ADcANwA5ADgAOQA5ADoAOQA4ADgANwA1ADYANgA2
ADMAMgAyADEALQArACkAJwAmACQAIgAeABwAGgAZABgAFgAUABMAEQARAA8ADgAOAA8A
DAAMAAwADwAPAA8AEAATABMAEwASABMAEwATABMAEQARABEAEAASABIAEgASABQAEgAS
ABMAEgASABIAEgAUABUAFQAUABQAFAAUABQAFAATABEAEAASABIAEwAUABIAEQARABEA
EQARABEAEQATABQAFQAVABMAEgASABMAEwATABMAEwATABIAEgATABEAEQARABEAEwAT
ABMAEwARABAAEAAQABMAFAAUABUAFgAVABMAEQARABEAEQARABIAEwAUABQAEgARABEA
EQAUABQAFAAUABQAFAAUABQAEwATABMAEwATABMAEwAUABYAFgAUABQAFAAUABQAFAAW
ABYAFgAYABkAGAAZABoAHAAdAB8AIAAdAB0AHAAbAB4AHwAiACQAJgAmACYAJAAmACYA
JwAnACUAIwAhAB4AHQAcABsAGgAeAB4AHgAeABoAGQAYABcAGAAYABgAFwAWABcAFwAX
ABUAFQAWABYAFgAYABgAGAAWABYAFwAXABUAFQAUABMAFAAWABcAGAAWABYAFAAUABoA
FQAUAA==
         </WaveFormData>
      </LeadData>
      <LeadData>
         <LeadByteCountTotal>10000</LeadByteCountTotal>
         <LeadTimeOffset>0</LeadTimeOffset>
         <LeadSampleCountTotal>5000</LeadSampleCountTotal>
         <LeadAmplitudeUnitsPerBit>4.88</LeadAmplitudeUnitsPerBit>
         <LeadAmplitudeUnits>��V</LeadAmplitudeUnits>
         <LeadHighLimit>2147483647</LeadHighLimit>
         <LeadLowLimit>268435456</LeadLowLimit>
         <LeadID>V1</LeadID>
         <LeadOffsetFirstSample>0</LeadOffsetFirstSample>
         <FirstSampleBaseline>0</FirstSampleBaseline>
         <LeadSampleSize>2</LeadSampleSize>
         <LeadOff>FALSE</LeadOff>
         <BaselineSway>FALSE</BaselineSway>
         <ExcessiveACNoise>FALSE</ExcessiveACNoise>
         <MuscleNoise>FALSE</MuscleNoise>
         <LeadDataCRC32>955816791</LeadDataCRC32>
         <WaveFormData>
/P/8//z//P/8//z//P/8//z//P/8//z//P/8//z//P/8//z//P/8//r/+v/6//r/+f/4
//f/9v/0//T/9P/0//b/9v/2//b/8//y//H/8P/u/+7/7v/u/+3/7P/r/+r/6P/o/+j/
6P/l/+T/4//i/+H/4P/f/97/3v/e/97/3v/d/9z/2//a/9j/2P/Y/9j/2P/Y/9j/2P/a
/9r/2v/a/93/3v/f/+D/5P/m/+j/6v/s/+7/8P/y//X/9v/3//j/+v/6//r/+v/9//7/
//8AAP7//v/+//7/AAAAAAAAAAAAAAAAAAAAAAAAAAAAAAAAAgACAAIAAgABAAAA///+
////AAABAAIAAAAAAAAAAAAAAAAAAAAAAAIAAgACAAIAAQAAAP///v8AAAAAAAAAAP7/
/v/+//7//v/+//7//v8AAAAAAAAAAP7//v/+//7/AAAAAAAAAAD+//7//v/+//7//v/+
//7/AAAAAAAAAAAAAAAAAAAAAP7//v/+//7//v/+//7//v/+//7//v/+/wAAAAAAAAAA
AAAAAAAAAAAAAAAAAAAAAAAAAAAAAAAA/v/+//7//v/+//7//v/+//7//v/+//7//v/+
//7//v/+//7//v/+//z//P/8//z//v/+//7//v/+//7//v/+//7//v/+//7//P/8//z/
/P/8//z//P/8//7//v/+//7//P/8//z//P/+//7//v/+//z//P/8//z/+v/6//r/+v/7
//z//f/+//z//P/8//z//P/8//z//P/+//7//v/+//7//////wEAAgADAAMABAAEAAQA
BQAFAAcABwAHAAcABQAEAAQABAADAAAA/f/8//r/+f/3//T/8v/y//L/8//1//f/+f/8
//7//f/8//z/+v/5//n/+f/7//v/+//6//j/+P/4//j/+v/7//v/+//7//v/+//7//j/
+P/5//n/+v/7//z//f/7//v/+v/6//v//f///wEAAQD//////v/+/wEABgAMABkAJQAx
AEIAVwBpAHAAVgARAMP/h/9Z/zT/J/8s/y3/M/9B/1b/cf+M/6P/sv+9/8b/0f/Z/9//
5f/s//L/9f/0//b/9v/4//n/+v/7//z//f/+//7//v//////////////AQABAAMAAwAD
AAMAAwACAAIAAgAEAAQABAAEAAQAAwACAAIAAwADAAMAAwADAAMAAwACAAEAAQABAAEA
AQABAAEAAQABAAEAAAAAAAAAAAAAAAAA//////7//f/8//v/+//7//3/+//7//v/+v/5
//f/9//3//b/9f/1//X/9P/z//H/8f/w//D/7//s/+z/6//q/+f/5v/k/+P/5P/k/+T/
5P/k/+P/4v/i/+L/4v/i/+L/5P/m/+b/5//o/+n/6//t/+7/7//x//P/9v/5//v/+//8
////AQAEAAUABQAHAAgACQAJAAkACQAKAAoACwALAA0ADgAOAA4ACwALAAsACwANAA4A
DgAOAA4ADQANAA0ADQANAA4ADgAOAA4ADgAOAAwACgAMAAwADgAOAA8ADwANAAwADAAM
AA0ADQANAA4ADgAOAA4ADgAMAAwADQANAA0ADQAOAA4ADQANAA0ADQALAAsACwALAA0A
DQANAA0ADQAMAAwADAANAA0ADQANAA0ADQAMAAwADAAMAAwADQAPAA8ADwAPAA8ADwAO
AA4ADwAQABAAEAAQAA4ADgAOAAwADgAOAA8ADwAPAA8ADwAMAAwADAAMAA4ADgAOAA8A
DwAPAA0ADQANAA4ADgAPAA0ADQANAA0ADAAMAAwADAAOAA8ADwAPAA0ADQANAAwADAAM
AAwADAAMAAwADAAMAAsACwALAAsADgAOAA4ADgAMAAwADAAMAAwADQANAA0ADQANAA0A
DgALAA0ADQALAAwADQAOAA8AEAAQABAAEgATABMAFQAWABcAFQAWABYAFgAZABkAGQAZ
ABkAGQAZABgAFgAWABMAEAALAAoACgAJAAkABgAGAAYACAAJAAkACwAPABIAEgARAA8A
DgANAAsADQANAA0ADQAPAA4ADgAOAAwADAAMAA0ADwAPAA8ADwANAA0ADAAMAA0ADQAN
AA0ADQANAA0ADQAMAAwADQAPABEAEwATAA8ADQAMABAAEQAUACAALQA5AEMAWABxAIMA
gABYAA8Axf+P/2P/Qv87/z7/P/9J/13/dP+N/6T/t//G/9H/3P/j/+v/8//3//7/AAAB
AAIABAAGAAYABwAIAAkACgALAAwADAAOAA8ADwAPAA0ADQAPAA8ADwAPAA8ADwAPAA4A
DgAOABAAEAAQABAADgANAAwADAANAA0ADQANAA0ADQANAAwACwALAAsACwALAAsACwAL
AAkACQAIAAgABgAGAAYABgAHAAcABgAFAAQAAwADAAMAAwABAAEAAQD+//3/+//7//v/
+v/5//n/+f/4//f/9f/z//L/8v/x//L/8v/x//D/7f/s/+r/6f/o/+j/6P/o/+j/5//m
/+b/5P/k/+T/5P/m/+j/6P/p/+j/6f/r/+3/8f/z//b/+f/6//3//////wAAAwAFAAgA
CQAJAAsADAANAA0ADQANABAAEAARABEAEQASABIAEgARABEAEQARABEAEgASABIAEAAP
AA8ADwAPAA8AEAAQABAAEAAQABAAEAAOABAAEAAQABAAEQARABEAEAAQABAAEQARABEA
EgAQABAAEAAQAA4ADgAPAA8ADwAPABAAEAANAA0ADQANAA4ADwAQABEAEQARABEAEQAP
AA4ADgAOAA8ADwAPAA8ADwAPAA4ADgAOAA4ADgAPABEAEQARABEADwAPAA4ADgARABIA
EgASABEADgANAAwACwAOAA8AEQAPAA8ADwAPAAwADAAMAAwADQAOAA8AEQAPAA8ADQAN
AA8AEAAQABEADwAPAA8ADwAMAAwADAAMAA0ADwAQABEADwAPAA8ADgAOAA4ADgAOAA4A
DgAOAA4ACwALAAsACwAOAA4ADgAOAAwADAAMAAwADAANAA0ADQANAA0ADQAOAA4ADQAM
AAsADwAQABAADgAOAA4ADgAOAA4AEAARABEAEwAUABUAEwAUABQAFAAXABcAFwAXABcA
FwAXABYAFAAUABEADgALAAoACgAJAAUAAgACAAIAAwAFAAYACQAKAAwACwAJAAoACgAK
AAkACQAJAAkACQAHAAYABgAGAAgACAAIAAkACwALAAsACwAJAAkACAAIAAkACQAJAAkA
CQAJAAkACQAIAAgACQALAAsADwANAAsACwAKAAoADQASABYAHwArADUARABbAHMAgABy
ADsA6/+l/3X/TP81/zT/N/89/0n/XP9z/47/pf+2/8P/zP/V/9//6f/x//b/+v/7//z/
/v8AAAAAAQACAAMABgAHAAgACAAHAAcABgAFAAcABwAJAAkACQAJAAkACQAJAAgACAAI
AAoACgAKAAoACgAJAAgACAAJAAkACQAJAAcABwAHAAYABwAHAAcABwAHAAcABwAHAAMA
AwACAAIABAAEAAQABAACAAEA///9//3//f/+///////9//3//f/8//v/+f/5//f/9v/1
//X/8//y//H/7//u/+7/7//v/+7/7v/t/+z/6f/o/+b/5f/k/+T/5P/k/+T/4//i/+L/
4v/i/+L/4v/g/+L/4v/j/+b/5//p/+v/6//t//D/8//0//f/+f/5//r//f///wIABQAF
AAcACAAJAAkACQAJAAoACgALAAsACwAMAAwADAANAA0ADQANAAsADAAMAAwADgANAA0A
DQANAA0ADgAOAAwADAAMAAwADAAKAAwADAANAA4AEAARAA4ADAALAAoACwALAAsADAAM
AAwADAAMAAwADAANAA0ACwALAAwADAALAAsACwALAAsACwALAAsACwALAAsACwANAAwA
DAAMAA0ADQANAA0ADAALAAkACAAJAAoACwANAAsACwALAAsADQANAAwADAANAA4ADgAO
AAwACgAKAAoACgAMAAwADQALAAsACwALAAoACgAKAAoADAAMAAwADQALAAsACQAJAAkA
CgAKAAsADQANAA0ADQAKAAoACgAKAAwADQANAA0ACwALAAsACgAKAAoACgAKAAwADAAM
AAwACwALAAsACwAMAAwADAAMAAoACgAKAAoADAANAA0ADQALAAsACwAMAAwACwAKAAkA
CQAKAAoACwAMAAwADAAMAAwADAAOAA4AEAARAA8AEQASABMAEwAUABQAFAAVABUAFQAV
ABcAFwAXABYAFgAWABMAEAALAAoACgAJAAkABgAGAAYABAAFAAUABwAJAAwADAALAAwA
DAAMAAsACgAJAAgABwAIAAgACQAKAAgACAAIAAkACQAJAAkACQALAAsACgAKAAoACQAI
AAcACAAJAAoACwAIAAgACQALAAkACwANAA0ACwAMAAwADQAOABQAHQApADMAQgBZAHEA
ggB6AEkA+/+z/3//VP85/zj/Of87/0X/Vv9r/4T/nf+y/8H/zP/Z/+H/5//t//L/9v/7
//7/AAACAAMAAwADAAMABAAFAAYABgAHAAkACgALAAkACQALAAsACwALAAsACwALAAoA
CgAKAAoACgAKAAoADAALAAoACgAJAAkACQAJAAkACQAJAAgABwAHAAcABwAFAAUABQAF
AAQABQAFAAYABAAEAAQABAAFAAUABAADAAIAAQABAAEA///9//3//f/+//3/+//7//f/
9v/1//X/9f/0//P/8f/x//D/8P/v/+z/7P/r/+r/6//q/+j/5//k/+T/5P/k/+L/4f/g
/+D/4v/i/+L/4v/i/+T/5P/l/+b/5//p/+v/6//t//D/8//0//f/+f/5//r//f///wIA
AQABAAMABAAGAAcACAAJAAoACgALAAsACwAMAAwADAANAA0ADQANAAsADAAMAAwADgAN
AA0ADQALAAsADAAMAA4ADgAOAA4ADAAKAAwADAAMAAwADQANAA8ADgAOAA4ACwALAAsA
DAAKAAoACgAKAAkACgAMAA0ACwALAAwADAANAA0ADQANAAsACwALAAsACwALAAsACwAN
AAwADAAMAAsACwALAAsADQANAAwADAAKAAoACgALAAkACQAJAAkACgALAAsADAAMAAwA
CwAKAAsACgALAAwACAAKAAoACwALAAsACwALAAoACgAKAAoACgAKAAoACwANAA0ACwAL
AAkACgAKAAsACwALAAsACwAKAAoACgAKAAgACQAJAAkACgALAAwADAAMAAwADAAMAAwA
DAAMAAwACwALAAsACwAKAAoACgAKAAsADAANAA4ACwALAAoACQAJAAkACQAKAAsACgAK
AAoACgAKAAsADAAPABEAEQATABQAFQAVABYAFgAWABcAFwAXABcAFQAVABUAFAAUABQA
EQAOAAkACAAIAAcABQACAAIAAgAEAAUABQAHAAkADAAMAAsADAAMAAwACwAJAAkACQAJ
AAkACAAIAAgACgAKAAoACwAJAAkACQAJAAkACQAIAAgABwAHAAcABwAHAAcABwAHAAgA
CAAJAAsACwALAAsACQAJAAoADAANAA4AFgAjAC8ANwBIAGEAdwCAAGoALQDl/6v/ef9Q
/z//QP9F/0v/W/9w/4X/mP+r/7z/x//S/93/5//v//X/+P/4//v//P/+//7/AQADAAUA
BwAHAAcABwAGAAYABwAHAAcABwAHAAkACQALAAsACwALAAsACgAKAAoACAAIAAgACAAK
AAkACAAIAAcABwAHAAcABwAHAAcABgADAAMAAwADAAMAAwADAAMAAQABAAAAAAACAAIA
AgACAP/////+//3//v/9//3//f/8//n/+P/3//f/9//2//f/9f/0//P/8//x//D/7//t
/+n/6P/o/+f/6P/o/+f/5v/n/+b/5P/j/+D/4P/g/+D/3v/d/9z/3P/e/97/3v/e/97/
4P/g/+H/4v/j/+X/5//r/+3/8P/z//X/9//4//f/+////wIABgAGAAUABgAGAAcABwAH
AAcACQAKAAwADQAMAAwACwAKAAsACwALAAsACwAMAAwADAAMAAsACwALAA0ADQAOAA4A
DAAMAAwADAAOAAwADgAOAAwADAANAA0ACwAKAAoACgALAAsACwAMAAsACgAJAAgABwAI
AAoACwAJAAkACgAKAAcABwAHAAcACQAJAAkACQAHAAcABwAHAAgACAAJAAoACgAJAAgA
BwAIAAkACQAKAAgACAAIAAkACAAHAAYABQAGAAcABwAIAAkACgAKAAoACgAIAAgACAAI
AAoACgALAAoACQAIAAcACQAKAAsADAALAAoACQAJAAsACwAJAAkACwAMAAwADQAMAAsA
CgAJAAoACgAKAAoACAAJAAkACQAJAAkACQAIAAoACgAKAAoACAAIAAgACAAJAAkACQAJ
AAgACAAIAAgABgAGAAkACgALAAwADAAMAA4ADwANAA8AEAARABMAFAAUABQAEwATABMA
EwATABMAEwASABAAEAANAAoACQAIAAgABwAFAAIAAgACAAIAAwADAAUACQAMAAwACwAI
AAgACAAHAAcABwAHAAcABwAGAAYABgAEAAQABAAFAAcABwAHAAcABQAFAAQABAAFAAUA
BQAFAAcABwAHAAcABAAEAAUABwALAAsACwALAAkACAAIAAsADgAWACMAMQA7AE4AZwB9
AH4AXgAbANH/l/9n/0L/M/84/zv/Qf9R/2j/f/+W/63/vP/H/9L/2//h/+n/7//0//j/
+//+//7//v8AAAEAAgADAAQABQAGAAYABgAHAAcABwAFAAUABwAHAAkACQAJAAkACQAI
AAgACAAGAAYABgAGAAgABwAGAAYABwAHAAcABwAJAAkACQAIAAYABQAEAAMABQAFAAUA
BQADAAMAAgACAAAAAAAAAAAAAQABAAAA///8//v/+//7//v/+f/5//n/+P/3//X/9f/z
//L/8f/x//P/8v/x/+//6//q/+r/6f/o/+j/5//m/+f/5v/k/+P/4P/g/+D/4P/i/+H/
4P/g/97/3v/e/97/3v/g/+D/4f/k/+X/5//p/+n/6//u//H/9P/3//n/+f/6//3///8C
AAUABQAHAAgACQAJAAkACQAKAAoACwALAAsADAAMAAwACwALAAsACwALAAwADAAMAAoA
CQAJAAkACwALAAwADAAOAA4ADgAOAA4ADAAOAA4ADAAMAA0ADQANAAwADAAMAAkACQAJ
AAoADAAMAAwADAAIAAgACQAJAAkACQAKAAoACQAJAAkACQALAAsACwALAAsACwALAAsA
CQAIAAgACAALAAsACwALAAsACwAKAAoACAAIAAgACQALAAsACwALAAsACwAKAAoACQAK
AAoACgAMAAoACgAKAAgACgAKAAsACwALAAsACwAKAAoACgAKAAwADAAMAA0ACwALAAkA
CQAJAAoACgALAAsACwALAAsACgAKAAoACgAIAAkACQAJAAsACwALAAoACgAKAAoACgAM
AAwADAAMAAoACQAIAAcACgAKAAoACgAKAAoACgAKAAoACQAJAAgACQAKAAsADAAMAAwA
DgAPAA8AEQASABMAEQASABIAEgAVABUAFQAVABUAFQAVABQAEgASAA8ADAAJAAgACAAH
AAcABAAEAAQABAAFAAUABwAJAAwADAALAAoACgAKAAkABwAHAAcABwAJAAgACAAIAAgA
CAAIAAkACQAJAAkACQAHAAcABgAGAAcABwAHAAcABwAHAAcABwAGAAYABwAJAAkACwAN
AA0ACwAKAAoADQAWACAALQA3AEEAVgBxAIUAfgBOAP//r/91/0f/LP8l/yr/Lf81/0X/
XP93/5L/qf+4/8X/0P/Z/+P/6f/v//T/+v/9//7//v/+/wAAAQACAAMABAAFAAYABgAF
AAUABAADAAUABQAHAAcABwAHAAcABwAHAAYABgAGAAgACAAIAAgACAAHAAYABgAHAAcA
BwAHAAcABwAHAAYAAwADAAMAAwAFAAUABQAFAAMAAwACAAIAAgACAAIAAgABAAEAAAD/
//z/+//7//v//f/7//v/+//4//f/9f/1//T/9P/0//X/9f/0//P/8f/t/+z/7P/r/+r/
6v/p/+j/5//m/+T/4//i/+L/4v/i/+L/4f/g/+D/3v/e/97/3v/g/+L/4v/j/+T/5f/n
/+n/6//t//D/8//0//f/+f/5//r//f///wIAAwADAAUABgAHAAcABwAHAAYABgAHAAcA
CwAMAAwADAALAAsACwALAAkACgAKAAoACgAJAAkACQAJAAkACgAKAAoACgAKAAoACAAG
AAgACAAKAAoACwALAAsACgAKAAoACwALAAsADAAKAAoACgAKAAoACgALAAsACQAJAAoA
CgAHAAcABwAHAAkACQAJAAkACQAJAAkACQAHAAYABgAGAAkACQAJAAkACQAJAAgACAAI
AAgACAAJAAcABwAHAAcACQAJAAgACAALAAwADAAMAAoACAAIAAgACAAKAAoACwALAAsA
CwALAAgACAAIAAgACAAIAAgACQALAAsACQAJAAkACgAKAAsACQAJAAkACQAIAAgACAAI
AAkACwAMAA0ADAALAAoACAAKAAoACgAKAAoACgAKAAoACQAJAAkACQAKAAoACgAKAAgA
CAAIAAgACAAIAAoACgAKAAoACgAKAAwADQANAA8AEAARABEAEgASABIAEwATABMAEwAV
ABUAFQAUABQAFAARAA4ACQAIAAgABwAFAAIAAgACAAIAAwADAAUABwAKAAoACQAGAAYA
BgAFAAcABwAHAAcACQAIAAgACAAHAAYABQAFAAcABwAHAAcABwAHAAYABgAJAAkACQAJ
AAkACQAJAAkABgAGAAcACQALAA8ADwANAAsACAAGAAkADAAUACEALwA7AEwAYwB3AHwA
YgAjANn/nf9t/0b/Nf84/zn/P/9N/2T/e/+U/63/vP/F/9D/2//j/+n/7//0//j//f/+
/wAAAAAAAAEAAgADAAYABwAIAAgACAAJAAkACQAIAAcACAAHAAkACQAJAAkABwAGAAYA
BgAGAAYABgAGAAgABwAGAAYABwAHAAcABwAJAAkACQAIAAUABQAFAAUABQAFAAUABQAD
AAMAAgACAAAAAAAAAAAAAAABAAEAAQD///3//P/7//3/+//7//v/+v/5//f/9//z//L/
8f/x//P/8v/x/+//6//q/+r/6f/o/+j/5//m/+f/5v/k/+P/4v/i/+L/4v/g/9//3v/e
/+D/4P/g/+D/4P/i/+L/4//k/+X/5//p/+v/7f/w//P/9v/5//v/+//6//3///8CAAUA
BQAHAAgACwALAAsACwALAAoACgAJAAwADgAPABAADgANAAwACwANAA4ADgAOAA4ADQAN
AA0ACwALAAwADAAOAA4ADgAOAA4ADAAOAA4ADgAOAA8ADwARABAAEAAQAA4ADQAMAAwA
DAAMAAwADAAKAAoACwALAA0ADQAOAA4ADQANAA0ADQALAAsACwALAA0ADQANAA0ACwAK
AAoACgANAA0ADQANAA0ADQAMAAwADAAMAAwADQALAAsACwALAA0ADQAMAAwADQAOAA4A
DgAOAAwADAAMAAoADAAMAA0ADQANAA0ADQAKAAoACgAKAAwADAAMAA0ADQANAAsACwAL
AAwADAANAA0ADQANAA0ACgAKAAoACgAIAAkACQAJAAoACwAMAAwADAAMAAwADAAMAAwA
DAAMAAsACwALAAsACgAKAAwADgAOAA4ADgAOAA4AEAARAA8AEQASABMAEwAUABQAFAAV
ABUAFQAVABUAFQAVABQAFAAUABEADgAJAAgACAAHAAUAAgACAAIABAAFAAUABwALAA4A
DgANAAoACgAKAAkACQAJAAkACQAHAAYABgAGAAYABgAGAAcABwAHAAcABwAFAAUABAAE
AAYABwAIAAkACAAHAAYABQAFAAYACAALAA0ADQANAAsACQAGAAgACwAQABgAJQAxADsA
TgBpAIEAgABaABUAy/+T/2P/PP8t/zD/Nf89/03/ZP97/5L/qf+6/8X/0P/d/+X/6//v
//j//P/9//7//v/+/wIAAwAEAAUABAAFAAYABgAIAAkACQAJAAcABwAJAAkACQAJAAkA
CQALAAoACgAKAAoACgAKAAoACAAHAAYABgAHAAcABwAHAAUABQAFAAQABQAFAAUABQAF
AAUABQAFAAUABQAEAAQAAgACAAIAAgABAAEAAAD///7//f/9//3//f/7//v/+//6//n/
9//3//X/9P/z//P/8f/w/+//7f/r/+r/6v/p/+r/6v/p/+j/5//m/+T/4//g/+D/4P/g
/97/3f/c/9z/3P/c/9z/3P/e/+D/4P/h/+L/4//l/+f/6v/t//H/9f/2//n/+//7//z/
//8BAAQABwAHAAkACgAJAAkACQAJAAwADAANAA0ADQAOAA4ADgANAA0ADQANAA0ADgAO
AA4ADAALAAsACwANAA0ADgAOAA4ADgAOAA4ADAAKAAwADAAMAAwADQANAA0ADAAMAAwA
DQANAA0ADgAOAA4ADgAOAAwADAANAA0ACwALAAwADAALAAsACwALAA0ADQANAA0ACwAL
AAsACwALAAoACgAKAAsACwALAAsADQANAAwADAAKAAoACgALAA0ADQANAA0ACwALAAoA
CgALAAwADAAMAA4ADAAMAAwACAAKAAoACwALAAsACwALAAoACgAKAAoADAAMAAwADQAL
AAsACQAJAAsADAAMAA0ACwALAAsACwAIAAgACAAIAAkACwAMAA0ACwALAAsACgAKAAoA
CgAKAAoACgAKAAoACQAJAAkACgAMAAwADAAMAAoACgAMAA0ADwARABIAEwATABQAFAAU
ABUAFQAVABUAFwAXABcAFgAWABYAEwAQAA0ADAAMAAsABwAEAAQABAACAAMAAwAFAAkA
DAAMAAsACgAKAAoACQALAAsACwALAAkACAAIAAgABgAGAAYABwAJAAkACQAJAAkACQAI
AAgACwALAAsACwAJAAkACQAJAAcABgAGAAcACwANAA8ADwALAAoACAALAA4AFAAdAC8A
OwBGAFsAdQCEAHoARQD1/6n/b/9G/yn/Iv8n/y3/N/9G/1v/eP+V/67/vf/I/9P/3f/l
/+3/8v/4//3/AAAAAAIAAgADAAQABQAIAAkACgAKAAoACwALAAsACwALAA0ADQAPAA8A
DwAPAA0ADAAMAAwADAAMAAwADAAMAAsACgAKAAsACwALAAsADQANAA0ADAAJAAkACQAJ
AAkACQAJAAkABwAHAAYABgAGAAYABgAGAAUABQAEAAMAAgABAAEAAQADAAEAAQABAAAA
///9//3//f/8//v/+//5//j/9//1//P/8v/w//D/8P/w//D/7v/u/+7/7v/s/+r/6P/m
/+j/6P/o/+j/5//m/+X/5P/m/+b/5v/m/+f/6P/p/+r/7f/u/+//8P/1//j/+//+////
AAABAAIABQAGAAcACAAKAAwADgAQABAAEAAQABAAEgASABIAEgAQABAAEAAQABEAEgAT
ABQAFAAUABQAFAATABIAEQAQABEAEgATABQAEwASABEAEAAQABIAFAAUABIADgAKAAQA
AgACAAgAEgAgADIASABcAGYAYgBCAAAAvP+Q/3T/aP9k/2j/dv+M/6b/wv/U/9r/5P/w
//j//P/+/wAAAgACAAIAAgADAAQABQAGAAgACAAIAAgACgAKAAoACgAIAAgACAAIAAgA
CAAIAAgACAAIAAgACAAGAAYABgAGAAgACAAIAAgABgAGAAYABgAFAAQAAwACAAMABAAF
AAYABAAEAAQABAAEAAQABAAEAAEAAAD///7//P/8//z//P/+//7//v/+//v/+v/5//j/
+P/4//j/+P/1//T/8//y//D/8P/w//D/7f/s/+v/6v/p/+j/5//m/+j/6P/o/+j/6P/o
/+j/6P/o/+j/6P/o/+r/7P/u//D/8v/0//b/+P/7//7/AQAEAAUABgAHAAgACAAIAAgA
CAAKAAoACgAKAAgACAAKAAsADAAPABEAEwARABIAEgASABAADwAOAA0ADQANAA0ADAAN
AA4ADAAKAAkACgAMAA0ADgAMAA0ADgAOAA8ADwARABIAFAATABEAEAAQABAADwARABEA
EQARAA8ADgAOAA4AEAAQABAAEQARABEAEQARAA8ADwAOAA4AEAARABIAEwASABEAEAAP
ABAAEAARABMAEQAVABUAEwARABIAEgAVABoAJAAzAD8ARwBYAHEAiwCYAIQARwD3/7P/
ff9Q/z//Qv9D/03/Yf92/43/ov+5/8j/1f/e/+X/6//x//n//v8EAAkACgAKAAoACgAL
AAwADQAMAA0ADgAOAA4ADwAPAA8ADQANAA8ADwANAA0ADQANAA8ADgAOAA4ADAAMAAwA
DAAOAA0ADAAMAAsACwALAAsACwALAAsACgAJAAkACQAJAAkACQAJAAkABwAHAAYABgAG
AAYABgAGAAUABQAEAAMAAgABAAEAAQABAP////////z/+//5//n/9//2//X/9f/3//b/
9f/z//P/8v/y//H/8P/w/+//7v/t/+z/6v/p/+n/6v/r/+z/7P/r/+r/6v/r/+z/7f/u
//H/9v/5//3///8BAAQABwAIAAkACwANAA0ADwAQAA8ADgARABMAFgAVABUAFwAYABYA
FQAUABMAEgASABMAEwATABQAFAAUABEAEQARABEAEwAUABQAFAASABEAEQARABEAEQAS
ABIAFAAUABQAFAAUABIAFAAUABIAEgATABMAEwASABIAEgARABEAEQASABQAFAAUABQA
FAAUABUAFQAVABUAFgAWABMAEwATABMAEwATABMAEwATABMAEwATABMAEgASABIAEwAT
ABMAEwATABMAEgASABQAFAAUABUAEwATABMAEwATABMAEgASABMAFAAUABQAFAASABIA
EgAQABIAEgATABUAFQAVABUAEgASABIAEgAUABQAFAAVABMAEwARABEAEQASABIAEwAU
ABUAFgAXABYAFgAWABYAGQAbABwAHQAdAB0AHQAcAB4AHgAeAB4AHAAcABwAHAAZABcA
FQATABEAEAAPAA4ADgAOAA4ADgAPABEAEgATABMAEwATABQAEgARABAADwARABIAEgAT
ABEAEAAPAA4ADwAOAA8ADwARABEAEQAQAA8ADwAPAA8AEQARABIAEwAQAA8ADgAMAA4A
EAASAA==
         </WaveFormData>
      </LeadData>
      <LeadData>
         <LeadByteCountTotal>10000</LeadByteCountTotal>
         <LeadTimeOffset>0</LeadTimeOffset>
         <LeadSampleCountTotal>5000</LeadSampleCountTotal>
         <LeadAmplitudeUnitsPerBit>4.88</LeadAmplitudeUnitsPerBit>
         <LeadAmplitudeUnits>��V</LeadAmplitudeUnits>
         <LeadHighLimit>2147483647</LeadHighLimit>
         <LeadLowLimit>268435456</LeadLowLimit>
         <LeadID>V2</LeadID>
         <LeadOffsetFirstSample>0</LeadOffsetFirstSample>
         <FirstSampleBaseline>0</FirstSampleBaseline>
         <LeadSampleSize>2</LeadSampleSize>
         <LeadOff>FALSE</LeadOff>
         <BaselineSway>FALSE</BaselineSway>
         <ExcessiveACNoise>FALSE</ExcessiveACNoise>
         <MuscleNoise>FALSE</MuscleNoise>
         <LeadDataCRC32>2767942608</LeadDataCRC32>
         <WaveFormData>
DgAOAA4ADgAMAAwADAAMAA8AEAARABIAEgASABIAEgASABIAEgASABMAFAAVABYAFAAU
ABQAFAAVABYAFwAYABkAGgAbABwAGgAaABoAGgAbABwAHQAeAB4AHgAeAB4AIQAiACMA
JAAiACIAIgAiACQAJAAkACQAJQAmACcAKAAlACQAIwAiACMAJAAlACYAIwAiACEAIAAe
AB4AHgAeAB4AHgAeAB4AHQAcABsAGgAYABgAGAAYABcAFgAVABQAEQAQAA8ADgAMAAwA
DAAMAAkACAAHAAYABAAEAAQABAACAAIAAgACAAQABAAEAAQABAAEAAQABAADAAIAAQAA
AAIAAgACAAIAAgACAAIAAgACAAIAAgACAAQABAAEAAQAAwACAAEAAAABAAIAAwAEAAQA
BAAEAAQAAgACAAIAAgAEAAQABAAEAAQABAAEAAQABAAEAAQABAAEAAQABAAEAAMAAgAB
AAAAAgACAAIAAgAAAAAAAAAAAP7//v/+//7//P/8//z//P/8//z//P/8//z//P/8//z/
+v/6//r/+v/8//z//P/8//v/+v/5//j/+P/4//j/+P/4//j/+P/4//b/9v/2//b/+P/4
//j/+P/2//b/9v/2//T/9P/0//T/9v/2//b/9v/1//T/8//y//T/9P/0//T/9P/0//T/
9P/y//L/8v/y//P/9P/1//b/9f/0//P/8v/y//L/8v/y//T/9P/0//T/8//y//H/8P/x
//L/8//0//L/8v/y//L/9P/0//T/9P/2//b/9v/2//T/9f/1//f/+//8//z//P/8//z/
/P/8//7//////wAAAAAAAAAA/v/+//7//v/+//7//v/6//b/8//x//D/7//u//D/8v/z
//T/9f/z//L/7v/t/+3/7v/x//H/8P/v/+3/7f/s/+z/7v/u//D/8P/y//D/8P/v/+7/
7v/t/+z/8P/x//H/8f/w/+//7v/u/+//8P/z//j//f8BAAoAEwAkAD0AWgB2AJcAuADU
AO0A/AD5ANQAdgD//6H/Vf8D/73+kv57/n/+lP6y/tn+B/81/1//ff+S/6f/vP/K/9P/
3P/n/+//8f/w//P/9f/4//n/+v/8////AQACAAMAAgACAAIAAgAEAAQABgAIAAkACQAJ
AAkABwAHAAcABwAKAAwADQANAA8ADwANAA8ADwAPABEAEQASABIAEgAQABAAEQARABMA
FAAUABQAFAAUABQAFAAUABMAFQAVABYAGQAZABkAGQAZABkAGQAbABoAGwAcABwAHQAd
AB0AHQAdAB4AIAAhACQAJQAmACYAIwAjACQAJQAmACcAKAAoACgAKAAnACYAJAAkACUA
JgAoACgAJgAmACMAIgAhACEAIwAjACMAIgAhACAAHgAeAB0AGgAZABgAGgAcAB4AIAAd
ABsAGQAYABgAFwAXABUAEgAQAA4ADgANAAsACwALAAsACwAKAAcABAAEAAQABQAHAAcA
BwAGAAMAAgACAAMAAwADAAMAAwAFAAUABQAFAAUABQAFAAUABwAHAAcACAAGAAUABQAF
AAIAAgADAAYABwAHAAgACQAIAAgABwAGAAgACAAIAAcABgAGAAYABgAEAAQABAAEAAcA
BwAHAAYABgAEAAQABAAGAAcABwAHAAcABQAFAAUAAwADAAMAAwAGAAYABQAEAAIAAgAC
AAIAAwADAAMAAwABAAEA///+//7//v8AAAAAAAAAAP///f/6//r/+v/6//z//P/9//3/
/f/7//r/+v/8//z//P/8//z//P/8//z/+//7//n/+f/6//r/+//8//z/+v/6//n/+f/6
//v/+//7//v/+//7//j/+P/3//f/+v/6//r/+f/3//f/9v/2//f/+P/4//n/+f/5//n/
+f/4//j/9v/1//b/9//4//n/+v/6//r/+v/7//3///8BAAIABAAEAAQABAACAAIAAgAD
AAUABgAGAAYABgAEAAQABAADAAIAAQAAAPr/9v/0//P/9f/1//b/+P/8//3//f/9//j/
9v/0//P/9P/2//j/+f/2//X/9f/1//T/9P/0//T/9v/2//b/9P/y//H/8f/y//T/9P/2
//f/9//3//b/9f/0//T/9f/2//n/AAAFAAkAEAAdADIASwBmAIYAqwDIAOIA+QAEAfUA
ugBKANX/f/8x/+P+p/6E/nn+h/6i/sb+7/4Z/0P/af+F/5z/s//E/9D/2//k/+v/8f/1
//r//f/7//z//f/+/wAAAwAFAAYABwAGAAYABgAGAAgACAAKAAwACwALAAsACwALAAsA
CwALAA4AEAARABEADwAPAA0ADwAPAA8AEQARABQAFAAUABIAEgATABMAFQAWABYAFgAW
ABQAFAAUABQAEwAVABUAFgAXABcAFwAXABcAFwAXABkAGgAbABwAHAAdAB0AHQAdAB0A
HgAgACEAIgAjACQAJAAiACEAIQAhACMAJQAnACgAJgAmACUAJAAkACQAJQAmACgAKAAm
ACYAJAAiACAAHwAfAB8AHwAeAB8AHgAcABwAHgAcABwAHAAbABoAGQAYABQAEwASABIA
EQARABIAEQAQAA4ADAAMAAkABwAHAAcACQAJAAgABQACAAIAAgADAAMAAwADAAIA///+
//7///8AAAEAAgADAAUABQAFAAUABAADAAIAAQACAAMABAAGAAUAAwACAAEAAgACAAMA
BgAGAAUABQAFAAMABAAEAAQABgAGAAYABQAEAAQABAAEAAQABAAEAAQABQAFAAUABAAE
AAIAAgACAAMABQAGAAcABgADAAIAAQABAAEAAQABAAQABAADAAIAAAAAAAAAAAABAAEA
AQABAAEAAQD///7//v/+/wAAAAAAAAAA///9//v/+v/5//j/+f/6//z//f/7//n/+P/4
//j/+P/4//j/+v/6//r/+v/5//n/9//3//r/+v/7//z/+v/4//j/9//5//r/+//7//r/
+f/4//f/9v/2//X/9f/3//j/+f/5//f/9//2//b/9f/2//b/9//5//n/+f/5//f/9v/1
//X/+P/7//r/+P/4//j/+P/5//r/+//9//v//f///wAA/v/+//7//v8AAAAAAAABAAMA
BAAEAAQAAgAAAAAAAAACAAIAAgACAPz/+P/2//X/9f/1//b/+P/6//v/+//7//j/9v/0
//P/9f/2//f/9//z//H/8P/v//H/8v/z//T/9P/0//T/8v/w/+//7//w//H/8v/1//f/
9v/1//P/8f/y//L/8//0//f/+v/7/wEACAARACIAOQBWAHAAjwCwAM4A5QD4AP8A6ACc
ACcAvf9t/xv/z/6a/n3+d/6M/qr+zf71/iP/T/9t/4T/m/+0/8b/0//e/+f/7f/v//L/
9f/3//j/+f/6//z///8BAAIAAwACAAIAAgACAAMABAAHAAoACgAJAAgABwAJAAkACQAJ
AAwADgAPAA8ADQANAAsADQAOAA8AEgATABMAEgARAA4AEAARABEAEwAUABQAFAAUABIA
EgASABIAFAAXABgAGgAaABkAGAAXABkAGQAZABsAGgAbABwAHAAdAB0AHQAdAB0AHgAg
ACEAIAAhACIAIgAiACMAJQAnACgAKQAqACoAKAAoACcAJgAoACgAKQAqACgAKAAmACYA
JwAmACUAJQAlACUAJQAkACMAIgAgACAAIAAeAB4AHgAfAB4AHQAcABoAGQAYABgAGAAX
ABcAFQASABAADgAOAA4ADQAOAA8ADgANAAsABwAGAAYABgAHAAUABQAFAAQAAwACAAIA
AwAFAAUABQAFAAMAAwADAAMAAwADAAMAAwAFAAUABQAGAAQAAwADAAMABAAEAAUACAAG
AAUABQAFAAcACAAIAAgACgAKAAoACQAGAAYABgAGAAgACAAIAAgACAAHAAYABAAGAAQA
BAAEAAYABwAHAAcABQADAAMAAwAFAAUABQAFAAUABAACAAAA//8AAAEAAgAFAAUABQAF
AAMAAQD9//r//f/+/wEAAgAAAAAA///9//z//P/8//z//P/8//3//f/7//n/+P/4//r/
+v/6//r/+P/4//j/+P/3//f/9f/1//j/+P/5//r/+P/2//b/9f/3//j/+f/5//f/9//3
//f/9v/2//X/9f/4//j/+P/3//X/9f/0//T/9v/4//n/+//6//n/+P/3//b/9v/2//f/
9v/3//f/9//2//b/+P/4//j/+P/5//r/+//9//r/+//8//z///8AAAEAAgAAAAAAAAAB
AAEAAgACAAIABAACAAIAAgAAAAAAAAAAAP7/+v/4//f/9f/1//b/+P/6//v/+//7//r/
+P/2//X/9P/0//T/8//0//P/8//z//L/8v/y//L/8v/y//L/8P/z//P/9P/2//P/8v/z
//P/9f/1//T/8//y//L/8//0//P/9v/9/wMACgATACAANQBQAGwAiQCoAMgA5QD6AAUB
9gC2AEEAz/99/y3/3/6o/of+ff6K/qb+xf7p/hP/P/9l/4L/nf+2/8j/0//e/+X/6f/t
//L/9f/3//b/9//4//r//f///wAAAQADAAQABQAGAAQABAAGAAgACwALAAsACwANAA0A
DQANAA0ADgAOAA0ADQANAAsADQAPAA8AEQARABAAEAAQAA4AEAARABEAEwASABIAEgAS
ABIAEgASABIAEwAVABUAFgAXABcAFwAXABcAFwAXABkAGAAZABoAGgAdAB0AHQAdABsA
HAAeAB8AHgAfACAAIAAgACEAIwAlACUAJQAlACQAJwAoACgAKAAlACQAJAAkACUAJgAl
ACYAJQAkACMAIwAhACEAIQAgACEAIAAeAB4AIAAeAB4AHgAbABoAGQAYABcAFwAXABgA
FAATABMAEQARABAADwAQAA4ACwAKAAkACQAJAAgABQAGAAYABgAHAAYABQAEAAIAAgAC
AAMABQADAAMAAwADAAEAAQABAAEAAwADAAMAAwABAAEAAQACAAMAAwAEAAUABAAEAAUA
CAAIAAcABwAHAAcACAAIAAgABgAGAAYABQAFAAYABwAIAAYABgAGAAYACQAJAAkACAAK
AAgACAAIAAcABwAGAAUABwAFAAUABQADAAMAAwADAAIAAgABAAAA//8AAAEAAgACAAEA
AAD//wAAAQAAAAAA///+/////v/+//7//f/7//v//P/9//7//f/8//z/+//8//v/+//8
//v/+v/5//j/+v/6//r/+v/7//v/+f/5//j/+P/5//r/+//6//v/+//4//j/+P/3//n/
+f/5//n/+v/6//n/+f/3//b/9f/z//X/9//4//r/+P/4//f/9//5//n/+f/5//z/+P/2
//b/9v/2//j/+P/4//n/+v/9/wAAAgAAAAAAAAAAAAIAAgACAAMAAgACAAEAAAACAAAA
AAAAAAIAAgACAAIA/f/4//X/8//0//X/9//6//n/+f/4//f/9//2//X/9f/1//b/9//3
//T/8//z//P/8//0//X/9v/3//b/9f/y//P/8//0//b/9P/0//b/9//2//X/8//x//P/
9P/2//j/9//4//3/AwAOAB0AMABJAGQAgAChAL4A2ADxAAQB/wDQAGgA6/+J/zf/4/6f
/nr+cf6B/qD+xP7p/g//N/9b/3f/jP+n/7z/zP/b/+b/6//t/+//8P/z//X/+f/7//3/
AAABAAMABAAFAAQABAAEAAQABQAGAAkADAAMAAsACgAJAAsACwALAAsADAAOAA8ADwAP
AA8ADQAPAA8ADwARABEAEQAQAA8ADAAPABEAEgAVABQAFAAUABQAEwASABEAEAATABUA
FQAWABcAFwAXABcAGQAZABkAGwAbABsAGwAaAB0AHQAdAB0AHgAgACMAJQAlACUAJQAk
ACUAJQAmACcAJgAnACgAKAAqACoAKQAoACgAKAApACoAKAAoACYAJgAnACYAJQAlACMA
IwAjACIAIwAiACAAIAAiACAAIAAgAB4AHAAaABgAFwAXABcAGAAUABMAEwARABAADgAM
AAwADgANAA4ADwANAAsACAADAAUABgAHAAkABwAHAAcABgADAAIAAgADAAUABQAFAAUA
AwADAAMAAwAFAAUABQAFAAMAAwADAAQABAADAAMAAwAEAAQABQAIAAYABQAFAAUABgAI
AAkACgAJAAgABwAFAAQABAAEAAQABgAGAAYABgAGAAUABAACAAMAAgADAAQAAwADAAIA
AQACAAEAAgADAAEAAQABAAEAAAAAAP///v/9//7///8AAAAA///+//3//f/9//v/+v/8
//z//v/+//z//P/7//n/+f/6//v//P/6//r/+//7//v/+f/4//j/+v/6//r/+v/5//j/
9//2//j/+f/4//n/+P/4//n/+v/5//b/9f/z//b/+P/6//v/+v/5//j/9//3//j/+P/5
//j/+P/4//f/9//2//j/+P/4//j/+v/6//r/+//5//v//f/+////AAABAAIAAQAAAP//
//8BAAIAAgACAAAA/v/+//7/AAAAAAAAAAD+//r/+P/3//X/9f/2//j//P/9//3//f/4
//b/9P/z//P/9P/1//X/9f/1//b/9//0//T/9P/0//j/+P/4//b/9P/z//P/9P/y//L/
9P/1//f/9//2//X/9v/2//f/+P/7//7/AwALABIAHQAwAEkAZACAAKUAxADaAOkA8ADl
ALQATgDb/4X/Pf/p/qX+ev5r/nX+kP62/tv+Bf8z/13/e/+U/6v/wP/M/9f/4P/n/+3/
8//4//v//f/+////AAACAAQABQAFAAUABgAGAAYABgAGAAYACAAKAAsACwALAAsACwAL
AAsACwAMAA4ADwAPABEAEQAPABEAEAAPABAADwARABIAEwASABAAEQARABMAFgAWABYA
FgAUABQAFAAUABMAFQAVABYAGAAZABoAGwAZABkAGQAbABoAGwAcABwAHwAfAB8AHwAd
AB4AIAAhACQAJQAmACYAJQAlACYAJwAoACkAKgAqACwALAArACoAKAAoACkAKgAsACwA
KgAqACcAJgAlACUAJwAnACcAJgAlACQAIgAiACEAHgAdABwAHQAcABsAGgAWABUAFAAU
ABIAEQARAA8ADgAMAAoACgAHAAUABQAFAAcABwAGAAMAAAAAAAAAAQABAAEAAQAAAP//
/v/+/////f/9//3//f/+////AAABAP//////////////////AAACAAEAAQABAP7//v//
/wIABAADAAMAAwACAAIAAQAAAAEAAgADAAMABAAEAAQABAACAAIAAgACAAMAAwADAAIA
AgAAAAAAAAD+/////////wEA/////////v/9//z/+////wAAAAAAAP7//v/+//7//f/9
//3//f/9//3/+//6//j/+P/6//r//P/8//v/+f/4//j/+P/4//j/+P/5//n/+//5//j/
+P/2//b/9v/2//j/+P/4//j/+f/5//f/9//3//b/9v/2//f/9v/3//f/9v/2//b/9f/3
//f/9//3//T/9P/z//P/9v/2//b/9f/3//f/9v/2//P/9P/0//j/+v/6//r/+v/5//j/
9//3//f/+f/7//z//v/+//7//v/+//7//v///wEAAgACAAIAAQD+//3//P/+//7//v/+
//z/+P/2//X/8//z//T/9v/4//n/+f/5//j/9v/0//P/8f/y//P/8//y//H/8f/x//L/
8v/y//L/9P/0//T/8v/w/+//7//w//D/8P/y//P/8//z//L/8f/u/+7/7//w//X/+P//
/wUADAAXACoARwBmAIYApQDAANgA6QDuAOUAtgBSAOX/l/9N//n+sf6G/nH+df6M/qz+
0f7//jH/W/97/5L/qf++/8z/1//e/+X/7f/x//L/9f/5//j/+f/6//z///8BAAIAAwAG
AAYABgAGAAQABAAGAAgACQAJAAkACQAJAAkACQAJAAwADgAPAA8ADQANAAsADQANAA0A
DwAPABAAEAAQAA4ADgAPAA8AEQAUABQAFAAUABQAFAAUABQAEwAVABUAFgAXABcAFwAX
ABcAFwAXABkAGgAbABwAHAAbABsAGwAbABwAHgAhACMAIgAjACQAJAAjACMAJAAlACYA
JwAoACgAKQAqACoAKgAqACoAKwAsACwALAAqACoAJwAmACUAJQAlACUAJQAkACUAJAAi
ACIAIQAeAB0AHAAdABwAGwAaABYAFQAUABQAFAATABMAEQAOAAwACgAKAAgABQAEAAMA
BAAFAAUAAwAAAAAAAAABAAEAAQABAAAA///+//7////9//3//f/9//3//f/9//3//f/9
//3//f////////8AAP7//f/9//3//v/+////AgAAAP///////wEAAgACAAIAAgACAAIA
AQD+//7//v/+/wAAAAAAAAAAAwADAAMAAgAAAP7//v/+/wAAAQABAAEA///9//3//f/9
//3//f/9//7//v/9//z/+v/6//r/+v/9//3//f/9//3//f/7//r/+P/4//r/+v/8//z/
+//5//b/9v/2//b/+P/4//n/+f/5//f/9v/2//T/9P/0//T/9v/2//b/9v/2//X/8v/x
//P/9P/2//j/+P/2//b/9f/z//T/9f/1//f/9//3//f/9P/0//P/8//1//b/9//3//X/
9f/0//T/8//0//b/9v/2//b/9v/2//b/9//3//n/+//8//7//v/+//7//P/8//z//f//
/wAAAAAAAP7//P/8//z//P/8//z//P/5//b/9f/1//P/8//0//b/+P/5//n/+f/2//T/
8v/x//H/8v/z//P/8v/x//H/8f/w//D/8P/w//T/9P/0//L/8P/v/+//8P/w//D/8v/z
//X/9f/0//P/8f/w//D/8P/3//7/AQAHAAwAFQAmAD8AXAB4AJkAvADYAO8A/gD5ANAA
bgDz/5P/Rf/1/q3+gv5x/nn+kP6w/tX++/4r/1n/d/+M/6f/vv/M/9X/3v/l/+v/8f/2
//f/9//6//v//P/+/wEAAwAEAAUACAAIAAgACAAGAAYACAAKAA0ADQANAA0ACwALAAsA
CwAKAAwADQANAA0ADQALAA0ACwALAA0ADQARABIAEwASABEAEQAQABEAEgASABIAEgAT
ABQAFQAWABYAFwAWABYAGAAZABoAGwAaABkAGAAZABwAHQAeAB4AHwAfAB8AHwAdAB4A
IAAhACMAJQAnACgAJQAlACYAJwAqACsALAAsACwALAArACoAKgAqACsALAAuAC4ALAAs
ACkAKAAnACcAJwAnACcAJgAnACYAJAAkACMAIAAfAB4AHwAeAB0AHAAYABcAFgAWABQA
EwATABEAEQAQAA8AEAANAAsACwALAA0ADQAMAAkABgAGAAYABwAHAAcABwAGAAMAAgAC
AAMAAQABAAEAAQADAAMAAwADAAEAAQABAAEAAwADAAMABAAGAAUABQAFAAQABAAFAAgA
CAAHAAcABwAGAAYABQAEAAUABgAHAAcABgAGAAYABgAEAAQABAAEAAcABwAHAAYABAAC
AAIAAgACAAMAAwADAAUAAwADAAMAAQABAAEAAQAEAAQAAwACAP7//v/+//7//f/9//3/
/f/9//3/+//6//z//P/+//7//v/+//3/+//6//r/+v/6//j/+P/5//n/+v/5//n/+v/5
//j/9//2//f/+P/5//r/+v/5//b/9f/2//b/9//4//j/9v/2//X/9f/2//f/9//5//n/
+f/5//f/9v/0//P/8v/0//j/+P/4//j/+P/4//j/+P/5//n/+//9//7//v/+//7//v/+
//7//v//////AAAAAAAAAAD+//7//v/8//z//P/8//j/9P/y//H/8v/z//X/+P/6//v/
+//7//f/9P/x/+//8P/y//T/9f/y//H/8f/x//D/8P/w//D/9P/0//T/8v/w/+//7//w
//D/8P/y//P/8v/x/+//7f/v//D/8v/0//n//P///wUADAAZAC4ARwBmAIQAowC8AMwA
1wDeANcAqAA+AMf/d/8z/+H+mf5q/ln+Zf6G/qj+0f7//i3/Wf93/47/pf+6/8j/0//g
/+v/7//x//T/9//5//r/+//8//7/AQADAAQABQAEAAQABAAEAAYABgAIAAoACwALAAsA
CwAJAAkACQAJAAwADgAPAA8ADwAPAA0ADwAPAA8AEQARABAAEAAQAA4ADgAPAA8AEQAS
ABIAEgASABMAFAAVABYAFwAZABkAGgAZABkAGQAZABcAFwAXABkAHAAdAB4AHgAhACEA
IQAhAB8AIAAiACMAJAAlACYAJgAmACcAKQArACwALQAuAC4ALAAsACsAKgAtAC4AMAAy
ADEAMAAtACwAKwAqACkAKQArACsAKwAqACgAJgAjACIAIgAgACAAIAAeABwAGgAYABYA
FQAUABQAEAAPAA8ADQAOAAwACgAKAAkABwAHAAcABwAHAAYAAwAAAAAAAAABAAMAAwAD
AAIAAQAAAAAAAQABAAEAAQABAAEAAQABAAEA//////////8AAAEAAgAEAAMAAQAAAP//
AAAAAAEABAAFAAUABgAHAAUABgAGAAYABAAEAAQAAwAEAAQABAAEAAQABAAEAAQAAwAD
AAMAAgAEAAIAAgACAAIAAwADAAMAAQD///////8BAAEAAQABAAAAAAD///7/+v/6//r/
+v/8//3//v////3//f/7//r//P/8//7//v/+//7//f/7//j/+P/4//j/+f/6//z//f/8
//n/9//2//j/+P/4//j/+P/4//j/+P/3//f/9f/1//j/+P/5//r/+v/4//j/9//5//r/
+//7//n/+f/5//n/9v/2//X/9v/4//j/+P/4//j/+P/4//n/+//9////AAAAAAAAAAAA
AP7//v/+////AQACAAIAAgACAAAAAAAAAP7//v/+//7/+//4//f/9//1//X/9v/4//z/
/f/9//3/+P/2//T/8//x//L/8//z//T/8//z//P/8P/w//D/8P/y//L/8v/w//L/8f/x
//L/8P/w//L/8//1//X/9P/z//D/8P/x//L/9f/4//3/AQAGAA0AGAAvAE4AbACJAKgA
wgDRANoA2wDSAJ4ANQDJ/3//Nf/h/p7+c/5f/mj+hP6n/tH+A/81/2H/fv+T/6r/wP/P
/9r/4//r//H/9P/3//n/+v/7//z//v8BAAMABAAFAAYABgAGAAYACAAIAAoADAANAA0A
DQANAAsACwALAAsACgAMAA0ADQAOAA8ADgARAA8ADwARABEAFAAUABQAEgAQABEAEQAT
ABYAFgAWABYAFAAUABQAFAATABUAFQAWABgAGQAaABsAGgAZABgAGQAbAB0AHwAgAB8A
HwAfAB8AIAAiACUAJwAmACcAKAAoACcAJQAmACcAKAApACoAKwAsAC0ALgAuAC4ALgAu
ADAAMAAwADAALwAuAC0ALAAqACoAKgAqACkAKAAnACYAJQAkACMAIgAgACAAIAAgAB0A
HAAbABoAFwAWABUAFAATABIAEQAQAA0ADAALAAoACQAIAAcABgAFAAQAAwACAAIAAgAC
AAIAAgACAAIAAgABAAAA///+////AAABAAIAAwAEAAUABgACAAQACgASACAALAA6AFAA
bACQAL4A7gAkAWYBngGWATABfgCe/9L+TP78/cr9zv38/Sz+Xv6o/vr+Qv90/5b/tv/Q
/+L/6v/w//L/9f/2//f/+P/8//7/AAACAAQABgAIAAoACwAMAA0ADgAOAA4ADgAOAA4A
DgAOAA4ADwAQABEAEgAQABAAEAAQABAAEAAQABAAEgASABIAEgASABIAEgASABMAFAAV
ABYAFAAUABQAFAAWABYAFgAWABgAGAAYABgAGgAaABoAGgAbABwAHQAeACAAIAAgACAA
IgAiACIAIgAkACQAJAAkACUAJgAnACgAKgAqACoAKgAoACgAKAAoACkAKgArACwALgAw
ADIANAA2ADYANgA2ADkAOgA7ADwAOQA4ADcANgA4ADgAOAA4ADYANAAyADAALQAqACcA
JAAiACAAHgAcABkAGAAXABcAFgAXABgAGAAUABIAEAAOAAsACgAJAAkABwAIAAgACAAG
AAQABAAEAAQABAAEAAQAAwAAAP//////////AAACAAMAAwACAAEA/v/8//r/+f/5//r/
+//7//r/+f/5//n/+P/4//j/+P/6//r/+v/4//f/9f/0//T/9f/2//n/+//7//v/+v/5
//j/+P/5//r/+f/8/wEACQAQABkAKgBHAGYAigCxANAA6gADARgBFwHyAJIAEQCd/zv/
4f6X/mr+Xf5t/o7+tP7d/gv/P/9r/4n/ov+5/8z/1v/f/+j/7//1//n//v///wEAAAAB
AAIABAAFAAcACAAJAAoACgAKAAoACgAKAAwADgANAA0ADQANAA0ADQANAA0AEQAUABYA
FwAWABUAEgATABMAEwAVABUAFgAWABYAFAAUABUAFQAXABkAGgAbABwAHAAcABwAHAAb
AB0AHQAeACEAIQAhACEAIwAjACMAJQAoACkAKgAqACkAKQApACkAKQAqACwALQAwADEA
MgAyADAALwAvAC8ALwAvAC8ALgAsACwAKwAqACgAKAApACoAKAAoACYAJgAkACIAIAAf
ACEAIQAhACAAHwAeABwAHAAcABoAGgAaABgAFgAUABIAEAAPAA4ADgAOAA0ADQALAAwA
CgAIAAgABwAFAAUABQAIAAkACQAHAAQABAAEAAUABwAHAAcABgAFAAQABAAFAAcABwAH
AAcACQAJAAkACQAHAAcABwAHAAcABwAHAAgACAAHAAcABwAFAAQABAAGAAgABwAHAAcA
BgAGAAUABAAEAAQABAADAAIAAgACAAIAAQAAAP///v8BAAEAAQAAAP7//P/8//z//v//
///////+//v/+v/5//v/+//7//v//v/+//3//P/4//j/+P/4//v/+//7//v/+//7//n/
+P/4//j/+v/6//z//P/7//n/+P/4//j/+P/6//r/+//7//v/+f/4//j/+P/4//j/+P/6
//r/+v/6//v/+//5//n/+//8//7/AAAAAP7//v/9////AAABAAEAAgADAAQABQABAAAA
/v/9//7//v/+//3/+v/5//f/9v/5//r/+v/7//n/+f/5//n/9f/0//P/8//2//f/9//3
//X/9f/1//T/9P/0//T/9v/2//T/9P/0//L/8v/y//L/8//1//b/9//0//P/8v/y//X/
9f/1/w==
         </WaveFormData>
      </LeadData>
      <LeadData>
         <LeadByteCountTotal>10000</LeadByteCountTotal>
         <LeadTimeOffset>0</LeadTimeOffset>
         <LeadSampleCountTotal>5000</LeadSampleCountTotal>
         <LeadAmplitudeUnitsPerBit>4.88</LeadAmplitudeUnitsPerBit>
         <LeadAmplitudeUnits>��V</LeadAmplitudeUnits>
         <LeadHighLimit>2147483647</LeadHighLimit>
         <LeadLowLimit>268435456</LeadLowLimit>
         <LeadID>V3</LeadID>
         <LeadOffsetFirstSample>0</LeadOffsetFirstSample>
         <FirstSampleBaseline>0</FirstSampleBaseline>
         <LeadSampleSize>2</LeadSampleSize>
         <LeadOff>FALSE</LeadOff>
         <BaselineSway>FALSE</BaselineSway>
         <ExcessiveACNoise>FALSE</ExcessiveACNoise>
         <MuscleNoise>FALSE</MuscleNoise>
         <LeadDataCRC32>1471668501</LeadDataCRC32>
         <WaveFormData>
AgACAAIAAgAAAAAAAAAAAAEAAgADAAQABAAEAAQABAAEAAQABAAEAAUABgAHAAgACAAI
AAgACAAJAAoACwAMAA4ADgAOAA4AEAAQABAAEAATABQAFQAWABgAGAAYABgAGwAcAB0A
HgAgACAAIAAgACEAIgAjACQAJwAoACkAKgAoACgAKAAoACsALAAtAC4ALQAsACsAKgAo
ACgAKAAoACYAJgAmACYAIwAiACEAIAAfAB4AHQAcABgAFgAUABIAEAAOAAwACgAIAAgA
CAAIAAYABAACAAAAAAAAAAAAAAD///7//f/8//7//v/+//7//v/+//7//v/9//z/+//6
//z//P/8//z//P/8//z//P/8//z//P/8//7//v/+//7//P/8//z//P/9//7///8AAP7/
/v/+//7//v/+//7//v8AAAAAAAAAAP///v/9//z//v/+//7//v/+//7//v/+//z//P/8
//z//v/+//7//v/9//z/+//6//z//P/8//z/+//6//n/+P/4//j/+P/4//j/+P/4//j/
9v/2//b/9v/4//j/+P/4//b/9v/2//b/9P/0//T/9P/0//T/9P/0//L/8v/y//L/8v/y
//L/8v/y//L/8v/y//D/8P/w//D/8P/w//D/8P/w//D/8P/w//L/8v/y//L/8P/w//D/
8P/w//D/8P/w//H/8v/z//T/8f/w/+//7v/w//D/8P/w//D/8P/w//D/7v/u/+7/7v/v
//D/8f/y//H/8P/v/+7/7//w//H/8v/y//L/8f/x//H/8f/z//T/9v/3//j/+f/3//f/
9//3//r/+//7//z/+v/6//r/+v/8//v/+//7//v/+v/3//P/7//u/+3/7P/u//D/8v/y
//L/8v/w//D/7v/t/+3/7f/w//D/7v/u/+3/7P/r/+r/6//s/+7/7//t/+3/6//r/+v/
6//r/+v/7//v//D/8P/t/+3/7P/s/+7/7v/x//P/9P/3////CwAeADMATgBpAIgArgDT
APwAHgE7ATsBCgG1AGEADQCz/3D/Tf86/zX/P/9S/2X/eP+N/6P/sf+7/8X/0//e/+T/
6//x//b/9v/z//P/9f/z//X/9v/3//j/+f/7//v/+v/6//r/+v/6//z//f/+/wAA////
/////f/9//7//v8AAAAAAQABAAMAAQABAAIAAwADAAUABQAFAAUABQAEAAIAAwADAAUA
CAAIAAgACAAIAAgACAAJAAgACgAKAAsADAAMAAwADAAMAA0ADQAPABIAFAAUABUAEwAU
ABQAFQAXABgAGQAcAB4AIAAgACAAIQAhACMAJQAnACgAKQAqACkAKQApACkAKQAqACwA
LQAvAC8ALwAuACwALAAsACwALgAuAC4ALAAsACsAKQAoACgAKAAnACYAJwAlACQAIwAe
ABsAGwAZABgAFgAWABUAEAANAAwACwALAAsACgAKAAkACAAHAAYAAgACAAIAAgADAAMA
AgACAAAA/////////f/9//7///8BAAEAAQABAAEAAAAAAAEAAwADAAMAAwABAAAAAAD/
//7//v8AAAEAAwACAAIAAgAAAP///////wEAAgAEAAQAAAAAAAAA////////AAABAAMA
AwABAAEA//////////8AAAEAAgADAAEA/v/9//3//v/+//7//v8BAAEAAAD///v/+//8
//z//f/9//3//P/6//r/+f/5//n/+v/7//v/+//7//n/+P/3//f/9//4//n/+f/5//n/
9v/1//T/9P/2//b/9v/3//X/9f/1//T/9P/0//T/9P/1//X/9v/3//X/8//z//P/9f/1
//X/9f/z//P/8//y//L/8//z//L/9P/1//X/8//x//H/8f/x//T/9P/0//X/8//z//P/
8v/w//L/8v/y//L/9P/0//T/9P/1//X/9//3//f/+P/5//n/+//7//v/+//7//v//P/9
//3//v/+//7//v/+//7//f/9//3//f/8//j/8//x//D/8v/y//L/9P/4//j/9//2//H/
8P/w/+//8f/x//L/8v/u/+7/7v/u/+7/7v/u/+7/8f/x//H/8f/t/+3/7f/t/+//7//x
//H/8P/w/+//7//w//D/8P/w//H/8//4//3/BQATACYAPQBWAHUAmgDAAOUADAEyAUcB
MwHsAJEAOwDf/4//XP8//zD/Nf9H/1z/bf98/4//o/+x/73/yf/X/+D/5v/r//H/9P/0
//X/9f/1//P/9f/2//f/+P/5//v/+//6//r/+v/6//r//P/9//7//v/9//3//f/9//3/
/v/+/wAAAAABAAEAAQD/////AAD/////AQABAAMAAwADAAIAAgADAAMABQAGAAYABgAG
AAYABgAGAAcABgAIAAgACQAKAAoACgAKAAoACwALAA0ADgAQABAAEQARABIAEgATABUA
FgAXABoAGgAcABwAHAAbABsAHQAfACIAJAAmACgAKAAnACYAJQAnACgAKgArACsAKwAr
ACoAKAAoACgAKAAoACgAKAAmACgAJwAlACQAJAAkACMAIgAgAB0AGwAZABYAEwATABEA
EgAQABAADwAMAAkACAAHAAMAAwACAAIAAwACAAEAAAD+//7//v/+///////+//7/+v/5
//n/+f/7//v//P/9//3//f/9//3//f/8//z//f////////////z//P/9//3//P/8//7/
//////7//v/+//7//f/9//3///8AAAIAAgD+//7//v/9//3//f/+//////////3//f/9
//3//f/9/////////////f/6//n/+f/6//r/+v/6//3//f/8//v/9//3//j/+P/5//n/
+f/4//b/9v/1//X/9//4//n/+f/3//f/9f/0//P/8//z//T/9//3//f/9//0//P/8v/y
//L/8v/y//P/8//z//P/8v/y//L/8v/y//X/9f/2//f/9v/z//L/8f/z//P/8//z//P/
8//z//L/8P/x//H/8P/x//P/9P/z//H/8f/x//H/8P/w//D/8f/z//P/8//y//D/8P/w
//D/8v/y//L/8v/y//L/8v/z//P/9f/1//X/9v/3//f/9f/1//X/9f/2//f/+f/7//v/
/P/8//z//P/8//z/+//9//3//f/8//j/8//x//D/8v/y//L/9P/2//b/9f/0//P/8v/y
//H/7//v//D/8P/s/+z/7P/s/+7/7v/u/+7/7f/t/+3/7f/t/+3/7f/t/+//7//x//H/
8f/w/+7/7f/u/+7/7v/u/+//7//w//P/+/8HABYALwBIAGEAfgCgAMcA7AASATUBQwEi
AdMAewAlAMn/fv9R/zj/L/85/0z/X/9u/4H/lf+l/6//u//J/9j/4v/p/+//8v/y//H/
8f/z//P/9f/2//f/+P/5//v/+//4//j/+P/4//r//P/9//7//P/7//v/+//9//3//v/+
/wAAAAABAAEAAQD/////AAADAAMABQAFAAQAAwACAAAAAQADAAQABwAGAAYABgAGAAYA
BgAGAAcACAAKAAoACwAKAAoACgAKAAwADQANAA8ADgAQABAAEQARABIAEgATABUAFgAX
ABoAGAAaABoAGgAcAB0AIAAjACUAJgAnACgAJwAnACcAJwApACoALAAtACsAKwArACoA
LAAsACwALAAsACwALAAqACoAKQAnACYAKAAoACcAJgAkACEAHwAdABoAFwAXABUAFgAU
ABQAEwAOAAsACgAJAAkACQAIAAgABQAEAAMAAgACAAIAAgACAAIAAQD///7//v/9//3/
/f//////AAABAAAA///+//3////+//7///////////////z//P/9//3//v/+/wAAAQD/
//7//v/+//////8AAAEA//8AAAIAAgD+//7//v/9//7///8BAAMAAgABAP7//f//////
////////////////AQD+//3//f/+//7//v/+//7//f/7//n/+P/5//v//P/9//3//f/8
//n/+P/2//X/9v/4//r/+//5//n/9//2//f/9//3//j/9//3//f/9//2//X/9P/0//b/
9v/2//f/9v/1//T/8v/y//L/8v/y//X/9f/2//f/9v/z//L/8f/z//P/8//z//P/8//z
//L/8v/z//P/8v/y//P/8//x/+//7//v/+//8v/y//L/8//x//H/8f/w//D/8P/w//D/
8v/y//L/8v/w//D/8v/y//L/8v/z//P/9f/1//X/9v/3//f/+P/5//r/+//5//n/+v/7
//v//P/8//z//P/8//z/+//7//v/+//6//n/9f/0//T/8//y//H/8v/0//T/8//y//D/
8P/x//H/8P/v/+//7v/t/+7/7//w/+7/7v/u/+7/7f/t/+3/7f/s/+3/7v/v/+7/7f/u
/+3/8P/w/+//7//u/+7/7v/u/+3/7//y//X/+/8FABQAKQBAAFkAeACYAL8A6AAOATEB
QwEsAeEAiQA1ANv/jP9d/0L/M/83/0j/V/9m/3f/j/+j/7H/vf/N/9j/4P/n/+n/7P/w
//H/8//z//H/8//0//X/9P/1//f/9//3//j/+f/6//n/+v/6//r/+//7//z//f/9//3/
/v/+//7//v//////AQD/////AAD/////AQABAAMAAwADAAIAAgADAAMABQAEAAQABAAE
AAYABgAGAAcABgAIAAgACQAMAAwADAAMAAwADQANAA8ADgAQABAAEQATABQAFAAVABQA
FAAUABYAGAAaABoAGgAdAB0AHwAhACEAIgAjACQAJgAnACgAKQAoACgAKQApACoAKwAs
ACwAKgAqACoAKgAqACoAKgAoACkAKQAoACgAJgAmACUAJAAkACEAHwAdABwAGQAZABcA
FAASABIAEQAPAA0ADQANAAoACQAHAAYABQAEAAMAAgAAAAAAAAAAAP/////+//7//f/9
//7////9//3//v////3//f/9//3//f/8//z//f/9//3//f/9//3//v8AAAEA///+////
//8BAAAAAAAAAAIAAQABAAEA//8AAAIAAgACAAIAAgABAP////8AAAEAAQABAP////8B
AAEAAQABAP//////////AAD+//7///////7//f/8//3//f/8//v/+v/7//3//v/+//3/
/P/6//n/+v/6//v/+v/6//r/+f/7//v/+f/4//n/+f/5//r/+v/5//j/9//4//f/9v/2
//T/9P/0//X/9//3//f/9v/2//b/9v/2//b/9f/1//X/9//1//X/9f/0//P/8v/x//L/
8//0//T/8v/z//P/8v/y//P/8//x//T/9f/2//f/9f/0//P/8//1//X/9f/0//b/9P/0
//T/9P/0//X/9f/3//f/+f/6//v/+//7//v/+//7//3//f/+/////P/8//v/+v/7//z/
/f/9//3//f/9//z/+P/z//H/8P/y//L/8v/0//T/9P/z//L/8P/w//H/8f/x//H/8v/y
//D/8P/w//D/8v/y//L/8v/y//H/8P/v/+//7//v/+//7f/t/+//7//w//D/7//v//D/
8P/w//D/7//v//L/+f8FABUAKAA/AFYAcwCUALgA3QAGATABSwFBAQABoQBDAOn/lf9a
/zn/Lv8z/0f/Xv9r/3b/h/+b/6f/sf/B/9H/3P/m/+3/7//u//D/7//v//H/8v/1//f/
+f/5//n/+v/5//r/+v/6//r/+v/8//3//v/9//v/+v/5//r/+//9//7////+//7//f/+
//3//v8AAP////8BAAEA/////////v///wEAAgAFAAUABAADAAIAAgACAAIAAwAGAAgA
CAAJAAgACAAIAAgACgALAAsADQALAAwACwALAA4AEAARABMAEwAUABUAGAAWABgAGAAY
ABoAGwAeACEAIgAiACIAIgAjACMAIwAjACUAJgAoACkAJwAnACcAJgAoACgAKAAoACYA
JgAmACQAJgAlACMAIgAkACQAIwAiAB0AGQAWABMAEwARABIAEQAOAAwADAALAAgABQAE
AAMAAgADAAMABAAAAP7//P/6//n/+v/7//z/+//7//r/+v/4//f/9//3//f/9//4//n/
9//3//f/9//5//j/+P/5//f/9//3//f/9v/2//f/9//4//j/+v/7//n/+P/4//j/+f/5
//r/+//6//r/+//6//j/+P/4//f/9//3//j/+f/3//f/9f/1//f/9//3//f/9f/1//X/
9f/2//T/9P/1//T/9P/0//T/8//z//L/8f/w//H/8//0//T/8//y//D/8P/w/+//7//v
//D/8f/x/+//7//t/+z/7v/v//D/8v/w/+//7v/t/+7/7f/s/+z/7P/s/+z/7f/s/+v/
6v/o/+v/7P/t/+7/7v/t/+3/7f/r/+n/6f/p/+v/6//r/+v/6v/p/+j/5v/o/+n/6f/o
/+j/6f/p/+f/5//o/+r/6v/q/+r/6//r/+3/7f/t/+7/7//v//H/8f/x//H/7//v//D/
8f/x//L/8v/y//L/8v/y//H/8//z//P/8v/v/+v/6v/q/+j/6P/o/+r/7v/u/+3/7P/n
/+b/5v/l/+f/5//o/+j/6P/o/+j/6P/m/+b/5v/m/+f/5//n/+f/5f/l/+X/5f/l/+X/
5//n/+j/6P/n/+f/6P/o/+j/6P/p/+v/7v/z//3/CwAeADkAVABxAJQAvADfAAYBKgFD
ATkB+AChAE8A+f+d/1j/M/8e/x3/Lf9E/1X/ZP97/5P/of+r/7v/yf/U/9r/4//n/+r/
7P/v/+//7//t/+//8P/x//L/8//1//X/9P/0//T/9P/y//T/9f/2//j/9//3//f/9//3
//j/+P/6//r/+//7//3/+//7//z/+//7//3//f/////////+//z//f/9////AgACAAIA
AgACAAIAAgADAAIABAAEAAUACAAIAAgACAAGAAcABwAJAAoADAAMAA0ADwAQABAAEQAT
ABQAFQAYABoAHAAcABwAGwAbAB0AHwAhACIAIwAkACcAJwAnACcAJwAoACoAKwArACsA
KwAqACoAKgAqACoAKgAqACoAKAAoACcAJQAkACMAIgAgAB4AHQAbABoAGQAUABEAEQAP
AA4ADAAMAAsABgADAAIAAQD//////v/+/////v/9//z/+P/4//j/+P/5//n/+P/4//b/
9f/1//X/9f/1//b/9//5//n/+f/5//f/9v/2//f/+f/5//n/+f/4//j/+f/5//b/9v/4
//n/+//6//r/+v/4//f/9//3//n/+v/8//z/+P/4//j/9//3//f/+P/5//v/+//5//n/
+f/5//n/+f/5//n/+f/5//n/9v/1//X/9P/0//T/9P/2//f/9//3//X/9f/2//b/9//3
//f/9v/0//T/8//z//H/8v/z//P/9f/1//P/8v/v/+//7//w//P/8//z//P/8v/x//D/
8P/w//D/8P/x//H/8f/x//D/8P/w//D/8P/v/+//8P/x//H/7//v/+//7//v/+//7//x
//H/8f/w/+7/7//v/+7/8P/x//H/7//v/+//7//v/+z/7v/u//L/8v/y//L/8v/x//H/
8//z//P/9P/1//X/9f/1//X/9f/1//X/9v/3//n/+v/6//r/+P/4//j/9//4//n/+v/6
//X/8f/w//D/8P/w//D/8v/0//T/8//y/+//7v/u/+3/7f/t/+7/7v/s/+z/7P/s/+z/
7P/s/+z/7f/t/+3/7f/r/+v/6//r/+v/6//t/+3/7v/u/+3/7f/s/+z/7P/s/+//7//y
//n///8NACAANwBWAHUAlAC4AN8ABAEkAT0BOQH+AK0AYQANAK//av9F/yz/Jf8x/0T/
V/9s/4P/mf+r/7f/w//R/9r/4v/n/+v/8P/y//H/8f/x//H/8//0//X/9v/3//n/+f/4
//j/+P/4//j/+v/7//z//v/9//3//f/7//v//P/8/wAAAAABAAEA///9//3//v8BAAEA
AwADAAMAAwADAAIAAAABAAEAAwAGAAYABgAGAAYABgAGAAcABgAIAAgACQAKAAoACgAK
AAoACwALAA0AEAASABIAEwATABQAFAAVABkAGgAbAB4AHgAgACAAIAAhACEAIwAlACcA
KAApACoAKwArACsAKwAtAC4AMAAxADEAMQAxADAAMAAwADAAMAAyADIAMgAwADAALwAt
ACwAKwAqACgAJgAmACMAIQAfABoAFwAXABUAFgAUABQAEwAPAAsACQAHAAUABQAEAAQA
BQAEAAMAAgD+//7//v/+///////+//7//v/9//3//f/7//v//P/9//3//f/9//3/+//6
//r/+//8//3//v////z//P/9//3//P/8//7///////7//v/+//7//f/9//3//f/+/wAA
AAD8//z//P/7//z//f///wEAAQABAP/////9//3//f/9///////////////8//v/+//8
//z//P/8//3//f/8//v/9//3//j/+P/6//v//P/8//r/+v/5//n/9//4//n/+f/7//v/
+f/4//X/9f/1//b/9//3//f/9//2//X/9P/0//T/9P/0//X/9f/1//X/9P/0//T/9P/0
//f/9//4//n/+P/1//T/8//1//X/9f/1//f/9//3//b/9P/1//X/9P/2//f/9//1//X/
9f/1//X/9P/0//b/9v/2//b/9//3//n/+f/7//z//f/9//3//f/9//3//f/9//7/////
/wAAAAAAAAAAAAAAAP///////////v/7//f/9v/2//T/9P/0//b/+v/6//n/+P/1//T/
9P/z//P/8//0//T/9P/0//T/9P/z//L/8f/w//P/8//z//P/8f/x//H/8f/x//H/8//z
//T/9P/z//P/8P/w//D/8P/1//f/+v/9/wUAEQAiADkAVABvAJAAtgDfAAQBKgFFAUEB
CgGxAFkAAwCr/2r/Rf8y/y//Pf9S/2P/cP+F/5//r/+5/8X/0//e/+T/6f/t//L/9v/3
//f/9//3//n/+v/7//z//f///////P/8//z//P/+/wAAAQACAAQAAwADAAMAAgABAAEA
AAACAAIAAwADAAMAAQABAAIAAQABAAMAAwAEAAUABgAGAAQABQAFAAcACAAIAAgACAAI
AAgACAAJAAgACgAKAAsADQAOAA8AEAAOAA8ADwARABQAFgAWABcAFQAWABYAFwAXABgA
GQAcAB4AIAAgACAAHwAfACEAIwAnACgAKQAqACsAKwArACsAKwAsAC4ALwAxADEAMQAw
AC4ALgAuAC4ALgAuAC4ALAAuAC0AKwAqACkAKAAmACQAJAAhAB8AHQAYABUAFQATABAA
DgAOAA0ACwAJAAkACQAFAAUABAAEAAUABAADAAIA/v/+//7//v///////v/+//z/+//7
//v/+f/5//r/+//5//n/+f/5//n/+P/4//n/+f/5//n/+f/5//r//P/9//r/+v/8//3/
///+//7//v/8//v/+//7//v//P/+//7//P/8//z/+//7//v//P/9//3//f/7//v/+f/5
//n/+f/7//v/+//7//3/+v/5//n/+v/6//r/+v/7//v/+v/5//X/9f/2//b/9f/1//X/
9P/0//T/8//z//P/9P/1//X/9f/1//P/8v/v/+//7//w//H/8f/x//H/8v/x//D/8P/u
/+7/7v/v//H/8f/x//D/7v/u/+7/7v/t/+3/7v/v/+//7f/t/+3/7f/t/+3/7f/v/+//
7//u/+z/7f/t/+z/7P/v//D/7v/u/+7/7v/t/+3/7//v//H/8v/z//P/8//z//P/8//1
//X/9v/3//X/9v/2//b/9v/2//b/9f/1//X/9f/0/+//6//q/+r/6//s/+3/8P/w//D/
7//u/+n/6P/o/+f/6f/p/+r/6v/m/+b/5v/m/+j/6P/o/+j/6f/p/+n/6f/n/+f/5//n
/+f/5//p/+n/6f/o/+b/5f/l/+b/5//o/+3/7f/u//P//f8LACIAOwBaAHcAmgC+AOEA
BAEqAUcBPQH4AJ8ATwD7/53/VP8p/w7/Df8h/zj/Sf9c/3X/jf+d/6f/tf/F/9L/2P/h
/+f/6v/q/+v/7f/r/+3/7//w//H/8P/x//P/8//y//L/8v/y//T/9v/3//j/9v/1//X/
9f/1//X/9v/2//r/+v/7//v/+f/3//f/+P/7//v//f/9//3//f/9//z//P/9//3///8A
AAAAAAAAAAAAAAAAAAEAAgAEAAQABQAGAAYABgAGAAQABQAFAAcACgAMAAwADQANAA4A
DgAPABEAEgATABYAFgAYABgAGAAbABsAHQAfACMAJAAlACYAJQAlACUAJQAmACgAKwAt
ACwAKwAqACgAKgAqACoAKgAsACwALAAqACcAJQAiACAAIAAgAB8AHgAaABcAFQATABAA
DQANAAsACAAGAAYABQACAP///v/9//3//f/8//z/+f/4//f/9v/0//T/9P/0//X/9f/0
//T/8v/x//H/8f/z//P/9P/1//T/8//y//H/8//y//L/8//z//P/8//z//D/8P/x//H/
8v/y//T/9f/3//b/9v/2//b/9f/1//X/8//0//b/9v/0//T/9P/z//P/8//0//X/8//z
//H/8f/y//P/9P/1//P/8//z//P/8//w/+//7//y//L/8v/y//P/8//y//H/7f/t/+7/
7v/x//H/8f/w/+7/7v/t/+3/7f/u/+//7//t/+3/6//q/+n/6f/p/+r/6//r/+v/6//q
/+n/6P/o/+r/6v/q/+v/6f/p/+n/6P/o/+j/6P/o/+n/6f/q/+v/6f/n/+f/5//o/+n/
6v/r/+n/6f/p/+j/5v/n/+f/6P/q/+r/6v/q/+n/6f/r/+v/7f/u/+//7//x//H/8f/x
/+//7//w//H/8//0//T/9P/y//L/8v/x//P/8//z//L/8f/t/+z/7P/r/+r/6f/q/+7/
7v/t/+z/6f/o/+j/5//n/+f/6P/o/+b/5v/m/+b/5P/k/+T/5P/n/+f/5//n/+X/5f/l
/+X/4//j/+X/5f/m/+b/5f/l/+T/5P/k/+T/5//p/+r/6//v//n/CAAfADoAVwB2AJgA
vQDgAAIBJQE9ATIB8QCfAFMA+/+a/1X/LP8R/w3/Hv81/0j/X/97/5P/o/+r/7n/yv/W
/93/4//o/+z/6//r/+v/6f/r/+z/7f/v//H/9P/1//T/9P/0//T/9P/2//f/+P/6//n/
+f/5//j/9//3//b/+P/4//n/+f/7//n/+f/6//v/+//9//3//f/9//3//P/8//3//f//
/wAAAAAAAAAA/v/+//7///8AAAIAAgADAAYABgAGAAYABAAFAAUABwAKAAwADAANAA0A
DgAOAA8AEwAUABUAGAAaABwAHAAcABsAGwAcAB8AIAAhACIAJQAmACcAKAApACoAKwAs
AC4ALgAuAC4ALgAuAC4ALgAuAC4ALgAuAC0ALAArACoAKQAoACcAJgAlACQAIwAiAB4A
HAAaABgAFgAUABIAEAAOAAwACgAIAAUABAADAAIAAAAAAAAAAAD9//z/+//6//r/+v/6
//r/+P/4//j/+P/2//b/9v/2//f/+P/5//r/+v/6//r/+v/6//z/AAAIABQAJgA8AFgA
dgCWAMAA8AAkAWIBogGyAXQB6AAuAIr/Jv/w/tD+0P7m/v7+FP8+/27/lP+u/8D/0v/m
//D/9v/4//j/+v/6//r/+v/7//z//f/+////AAABAAIABAAEAAQABAACAAIAAgACAAQA
BAAEAAQABAAEAAQABAACAAIAAgACAAMABAAFAAYABgAGAAYABgAGAAYABgAGAAcACAAJ
AAoACAAIAAgACAAJAAoACwAMAAwADAAMAAwADQAOAA8AEAARABIAEwAUABYAFgAWABYA
GQAaABsAHAAeAB4AHgAeACEAIgAjACQAJQAmACcAKAAoACgAKAAoACoALAAuADAAMwA0
ADUANgA3ADgAOQA6ADsAPAA9AD4AOwA6ADkAOAA2ADYANgA2ADIAMAAuACwAKQAmACMA
IAAcABoAGAAWABIAEQASABEAEQAQAA8ADQALAAkABwAFAAQAAwADAAMAAgACAAEAAAD+
//7//v/9//3//f/9//z//P/5//n/+v/4//j/+P/6//z//P/7//r/9//2//b/9f/1//X/
9v/2//T/9P/0//T/9P/0//T/9P/z//P/8//z//H/8f/x//H/8v/z//b/9//3//b/9P/z
//L/8v/y//L/8//z//b/+/8DAA8AIAA5AFgAeQCeAMYA6QASATwBXQFdASYByQBhAPn/
nf9g/z//MP81/0n/Xv9v/37/lf+r/7v/xf/T/9//6P/s//H/9f/4//z//f/9//3//P/9
//3//f/+////AQABAAAAAAAAAAAAAAACAAMABAACAAEAAQABAAEAAQACAAIABgAGAAcA
BwAFAAMAAwAEAAUABQAHAAcACQAJAAkACAAGAAcABwAJAAsADAANAA4ADAAMAAwADQAO
ABAAEAARABQAFAAUABQAFgAXABcAGQAaABwAHAAdABsAHAAcAB0AHwAgACEAJAAmACgA
KAAoACYAJQAmACcAKAAoACgAKAAoACcAJgAlACMAJAAmACcAJQAlACUAJAAhACAAHwAe
AB8AIAAhACAAHwAdABoAGAAWABYAFQAUABIADwANAAsACQAHAAgABwAHAAYABwAHAAYA
AwACAAEAAAABAAEAAgACAAIAAgACAAIAAgACAAIAAwADAAIAAgAAAP///////wEAAQAC
AAMAAQABAAEAAQABAAAAAAABAAEAAQABAAEA/v/+///////8//z//v///wEAAAAAAAAA
/v/9//3//f/7//z//v/+//z//P/8//v/+//7//z//f/7//v/+f/5//n/+f/5//n/+f/5
//n/+f/3//T/8//z//X/9v/3//j/9//3//b/9f/z//P/9P/0//f/9//3//b/9P/0//P/
8//z//T/9f/1//X/9f/z//L/8f/x//H/8v/1//X/9f/1//L/8f/w//D/8v/y//L/8//1
//X/9f/0//T/9P/0//T/9//3//j/+f/7//n/+f/5//v/+//7//v//f/9//3//P/6//v/
+//6//j/+f/5//f/9P/z//L/8f/0//T/9P/1//P/8//z//L/8f/w/+//7v/w//D/8P/w
/+//7v/t/+z/7v/u/+7/8P/u/+3/7f/s/+v/6//s/+3/7P/u/+//7//t/+3/7P/r/+//
7f/t/w==
         </WaveFormData>
      </LeadData>
      <LeadData>
         <LeadByteCountTotal>10000</LeadByteCountTotal>
         <LeadTimeOffset>0</LeadTimeOffset>
         <LeadSampleCountTotal>5000</LeadSampleCountTotal>
         <LeadAmplitudeUnitsPerBit>4.88</LeadAmplitudeUnitsPerBit>
         <LeadAmplitudeUnits>��V</LeadAmplitudeUnits>
         <LeadHighLimit>2147483647</LeadHighLimit>
         <LeadLowLimit>268435456</LeadLowLimit>
         <LeadID>V4</LeadID>
         <LeadOffsetFirstSample>0</LeadOffsetFirstSample>
         <FirstSampleBaseline>0</FirstSampleBaseline>
         <LeadSampleSize>2</LeadSampleSize>
         <LeadOff>FALSE</LeadOff>
         <BaselineSway>FALSE</BaselineSway>
         <ExcessiveACNoise>FALSE</ExcessiveACNoise>
         <MuscleNoise>FALSE</MuscleNoise>
         <LeadDataCRC32>30685017</LeadDataCRC32>
         <WaveFormData>
+v/6//r/+v/8//z//P/8//7//v/+//7//v/+//7//v///wAAAQACAAQABAAEAAQABgAG
AAYABgAHAAgACQAKAAsADAANAA4ADwAQABEAEgATABQAFQAWABcAGAAZABoAHgAgACIA
JAAlACYAJwAoACsALAAtAC4AMQAyADMANAA0ADQANAA0ADUANgA3ADgANgA2ADYANgA0
ADQANAA0ADEAMAAvAC4AKwAqACkAKAAlACIAHwAcABgAFgAUABIAEAAOAAwACgAHAAYA
BQAEAAEAAAD///7//v/+//7//v/9//z/+//6//z//P/8//z/+v/6//r/+v/4//j/+P/4
//r/+v/6//r/+P/4//j/+P/6//r/+v/6//z//P/8//z/+v/6//r/+v/8//z//P/8//z/
/P/8//z//P/8//z//P/8//z//P/8//r/+v/6//r//P/8//z//P/6//r/+v/6//r/+v/6
//r/+v/6//r/+v/4//j/+P/4//j/+P/4//j/9v/2//b/9v/2//b/9v/2//b/9v/2//b/
9v/2//b/9v/0//T/9P/0//L/8v/y//L/9P/0//T/9P/z//L/8f/w//L/8v/y//L/8v/y
//L/8v/y//L/8v/y//D/8P/w//D/8P/w//D/8P/y//L/8v/y//D/8P/w//D/8P/w//D/
8P/w//D/8P/w//D/8P/w//D/8P/w//D/8P/w//D/8P/w//D/8P/w//D/8P/w//D/8P/w
//D/8P/w/+7/7v/u/+7/8P/w//D/8P/w//D/8P/w//H/8//z//T/9f/1//X/9f/3//f/
9//4//j/+f/5//n/+f/5//n/+v/6//r/+//7//v/+v/3//X/8v/x/+//7v/v/+//8v/y
//P/8f/v/+//7P/s/+z/7P/v/+//7v/t/+v/7P/s/+z/7f/u/+//8P/u/+7/7v/u/+v/
6//r/+z/7v/u/+7/7v/t/+3/7f/t//D/8P/v/+//7//x//f/AwAQACIANwBOAGkAiACs
AM8A8QATASMBDgHXAJgAUQAJANn/wP+u/6j/rf+3/77/wf/H/8//1f/Y/9//6P/t//D/
9P/3//n/+f/3//f/9//3//j/+P/4//n/+f/5//r/+v/6//r/+v/7//v//P/8//3//f/9
//z//P/8//3//v///wAAAAD/////////////AQABAAIAAgABAAEAAQACAAMAAwADAAUA
BQAFAAUABQAFAAUABgAHAAUABwAIAAgACgALAAsACwALAA0ADQAOABIAEwATABQAFQAV
ABcAGQAYABoAGwAdACEAIwAlACUAJAAmACgAKQArACwALwAwADEAMgAzADQANAA1ADYA
NwA5ADoAOgA6ADsAOwA7ADsAOwA7ADkAOQA2ADQANAAxADAALgAsACoAKgAnACUAIwAe
AB0AGgAYABYAEwAPAA4ADAAKAAgACAAHAAUABAADAAIAAQAAAP///v/+//7//f/9//3/
/f/7//v/+v/6//v/+f/5//n/+f/5//n/+f/5//v/+//7//v//P/8//v/+//5//j/+P/5
//n/+v/6//v//f/8//z//P/6//r/+//7//z//P/9//3/+//7//v/+//7//v/+//7//z/
+//7//v/+v/6//r/+//9//3//f/9//r/+f/4//j/+f/5//j/+P/5//n/+P/4//r/+f/5
//n/+f/5//n/9//1//b/9v/1//X/9f/2//b/9v/1//X/9P/z//P/8//z//P/8//z//P/
8v/y//H/8f/x//H/8v/y//L/8v/y//L/8v/x//H/8f/x//L/8v/y//L/8f/w//D/8P/w
//H/8f/v/+//7//v//H/8P/w//D/7//v/+//7v/u/+7/7v/u//D/8P/w//H/8f/x//D/
8P/u//D/8P/u/+7/8P/w//D/8P/w//D/8f/z//P/9P/1//X/9//3//f/9//1//b/9v/3
//f/9//3//f/+f/6//r/+v/5//n/9//2//H/7//t/+3/7v/u/+//7//0//T/8//x/+3/
7f/s/+z/7P/s/+3/7f/s/+v/6//s/+z/7P/s/+z/7P/s/+z/7P/s/+z/6//r/+v/7P/s
/+z/7P/s/+v/6//r/+v/7P/s/+v/6//t//H/9/8DABQAKAA9AFgAdwCYALgA3QADASEB
HwH4ALsAeAAtAO3/x/+y/6T/pP+v/7n/uv+7/8H/yf/P/9b/3f/m/+v/8P/0//X/9f/1
//X/9f/1//X/9v/2//b/9//3//f/+P/2//b/9v/2//f/9//4//j/+f/5//n/+P/4//j/
+f/6//v//P/8//v/+//7//v/+//7//v//P/8//3//f/9//7/////////AQABAAEAAQAB
AAEAAQACAAMAAwAFAAYABgAEAAUABQAFAAcACQAJAAoADAANAA0ADgARABEAEwAVABYA
GAAZABsAHQAfACEAIQAgACIAJAAlACkAKgAtAC4ALQAuAC8AMAAyADMANAA1ADUANgA2
ADYANwA3ADcANwA3ADcANQA1ADIAMAAwAC0ALgAsACoAKAAlACEAHgAbABgAFwAUABIA
EgAPAAsACgAIAAYABAAEAAEA///+//3//v/9//z/+//6//r/+v/5//n/+f/5//f/9//2
//b/9//3//f/9//3//f/9//3//f/+f/5//n/+f/6//r/+f/5//f/9v/2//f/+f/6//r/
+//5//j/+P/4//j/+P/5//n/+v/6//v/+//5//n/+f/5//n/+f/5//n/+P/3//f/9//4
//j/+P/5//n/+f/5//n/+P/3//b/9v/3//f/9v/2//f/9//2//b/9v/1//X/9f/1//X/
9f/z//P/9P/0//P/8//z//T/9P/0//P/8//y//H/8f/x//H/8//z//P/8//w//D/7//v
/+//7//w//D/8P/w//D/8P/w/+//7//v//H/8v/y//L/8P/v/+7/7v/u/+7/7//v/+//
7//v/+//7//u/+7/7v/x//H/8f/w/+7/7v/u/+7/7v/u/+7/7//v/+//7v/u/+7/7v/u
/+7/7v/w/+7/7v/u/+7/7v/w//D/8f/z//H/8v/z//P/8//z//P/8//1//b/9v/3//f/
9//3//f/+f/6//r/+v/7//v/+f/4//P/8f/v/+//8P/w//H/8f/y//L/8f/v/+//7//u
/+7/7P/s/+3/7f/s/+v/6//s/+z/7P/s/+z/7P/s/+z/7P/u/+7/7f/t/+3/7v/u/+7/
7P/s/+v/6//r/+v/7P/s/+3/7f/r/+3/8//9/woAHAAvAEYAXQB+AKAAwwDnAAsBIwEY
AekAqgBnAB0A4//E/67/pv+p/7P/uv+7/73/xf/N/9L/1//g/+n/7v/y//X/9f/z//X/
9f/1//X/9v/2//b/9//3//f/+P/4//j/+P/4//n/+f/6//r/+f/5//n/+P/6//r/+//8
//v//P/8//v//f/9//3//f//////AAAAAAAA///+//7/AQABAAEAAwADAAMAAwADAAMA
AwAEAAUABQAHAAgACAAGAAcABwAHAAsADQANAA4ADgAPAA8AEAATABMAFQAXABYAGAAZ
ABsAGwAdAB8AHwAhACQAJwApACkAKgAtAC4ALwAwADEAMgA0ADUANgA3ADcAOAA4ADgA
OQA5ADkAOQA5ADkANwA3ADYANAA0ADEAMAAuACwAKgApACUAIgAfABwAGwAYABYAFgAT
AA8ADgAMAAoACAAIAAcABQAEAAMAAgABAAAA///+//7//v/9//3//f/9//v/+//6//r/
+//7//v/+//7//n/+f/5//n/+f/5//n/+f/8//z/+//7//v/+v/6//v/+f/6//r/+//7
//r/+v/6//z//P/9//3//P/8//3//f/7//v/+//7//3//f/9//3//P/7//v/+//8//z/
/P/9//v/+//7//v/+v/5//j/+P/5//n/+P/4//n/+f/4//j/+v/5//n/+f/5//n/+f/3
//b/9v/1//P/9f/1//b/9v/2//X/9f/0//X/9f/1//X/9f/1//X/9f/y//L/8f/x//H/
8f/y//L/8v/y//L/8v/w/+//7//v//H/8v/y//L/8v/x//D/8P/w//D/8f/x//H/8f/x
//H/8//y//L/8v/y//H/8P/u//D/8P/w//D/8P/w//D/8f/x//H/8P/w//D/8P/w//D/
7v/u/+7/7//v//D/8v/y//L/8v/w//D/8f/z//P/9P/1//X/9//3//f/9//1//b/9v/3
//n/+f/5//n/+f/6//r/+v/7//v/+f/4//X/8//x//H/8P/w//H/8f/0//T/8//x//H/
8f/w//D/7v/u/+//7//u/+3/7f/u/+z/7P/s/+z/7P/s/+z/7P/u/+7/7f/t/+v/7P/s
/+z/7v/u/+3/7f/r/+v/7P/s/+3/6//r/+3/7//5/wYAFgArAEIAWQB2AJgAvQDfAAEB
HQEcAe8AtABzACkA6f/I/7b/qP+n/6//tv+5/7v/w//N/9L/2f/g/+n/7v/w//H/8//z
//X/9f/z//H/8v/y//L/9P/1//b/+P/4//j/+P/4//f/9//4//j/+v/7//z//P/6//r/
+//8//3//v/+//3//f/9//3//f/9//3//v/+/wEAAQABAAIAAgABAAAAAQADAAMAAwAD
AAEAAQACAAMAAwAFAAYABgAIAAkACQAJAAkACwALAAwADgAPAA8AEAARABEAEwAVABQA
FgAXABkAGwAdAB8AHwAgACIAJAAlACcAKAArACwALwAwADEAMgAwADEAMgAzADUANgA2
ADYANwA3ADcANwA3ADcANQA1ADYANAA0ADEAMAAuACwAKgApACUAIgAfABwAGwAYABYA
FgATAA8ADgAMAAoACAAIAAUAAwACAAEAAAD///7//f/8//z//P/7//v/+//7//n/+f/4
//j/+f/5//n/+f/5//n/+f/5//n/9//3//f/9//4//j/9//3//j/+P/5//v/+f/6//r/
+//7//r/+v/6//j/+P/5//n/+v/6//v/+//7//v/+//7//v/+//7//v//P/7//v/+//6
//r/+v/7//v/+//7//v/+v/5//j/+P/3//f/9v/2//f/9//2//b/9v/1//X/9f/1//X/
9f/z//X/9v/2//X/8//z//T/9P/2//X/9f/0//P/8//z//P/8f/x//H/8f/w//D/7//v
/+3/7f/u/+7/8P/w//D/8P/w/+//7//v/+//8P/w//D/8v/x//D/8P/v/+7/7v/t/+7/
7//w//H/8P/u/+3/7P/v/+//7//u//D/8P/w//D/7v/u/+7/7//v/+//7v/u/+7/7v/u
/+7/7v/u/+7/7v/v//H/8f/y//P/8//1//X/9f/1//X/9v/2//f/9f/1//X/9f/3//j/
+P/4//f/9//1//T/8f/v/+3/7f/s/+z/7f/t/+7/7v/t/+v/6v/r/+v/7P/r/+r/6v/p
/+r/6f/p/+r/6v/q/+r/6v/o/+j/6P/o/+r/6v/p/+n/5//o/+j/6P/q/+r/6f/p/+f/
5//o/+j/5//l/+f/7f/3/wUAFAAmADsAVABvAJAAsgDXAP8AHwElAQABwwB8ADMA8f/J
/7D/ov+i/6v/tf+4/7X/uf/B/8f/zP/T/9z/4//q/+7/7//v/+//7//v/+//7//w//D/
8P/x//H/8f/y//L/8v/y//L/8//z//T/9P/z//P/8//y//T/9P/1//b/9f/2//b/9f/1
//X/9f/1//X/9f/2//b/9//3//f/+P/3//f/9//5//n/+f/5//n/+f/5//r/+//9////
AAAAAAAAAQABAAEAAQADAAMABAAEAAUABQAGAAgACQAMAA8AEAASABMAFQAVABcAGQAZ
ABwAHgAgACEAIQAiACUAJgAnACgAKQAqACoAKwAsAC0ALwAwADAAMAAxADEAMQAxADEA
MQAvAC8ALgAsACwAKQAoACYAJAAiACAAGwAXABMAEQARAA8ADgAKAAcAAwACAAAA/v/8
//z//f/7//r/+f/2//X/9P/z//T/9P/0//P/8//z//P/8f/v/+7/7v/v/+//7//v/+//
7//v/+//7//v/+//7//v/+7/7v/t/+3/7//u/+7/7//v//D/8P/x//H/8P/w//D/8v/y
//P/8//w//D/8f/x//H/8f/x//H/7//v/+//7//w/+//7//v//D/8P/w//H/8P/v/+7/
7f/t/+3/7f/u/+3/7f/s/+z/6//r/+r/6v/r/+v/7P/t/+v/6//r/+n/6f/q/+r/6f/p
/+n/6v/q/+j/5//n/+b/5v/n/+j/6f/n/+f/5//n/+j/6P/n/+f/5f/l/+b/5v/m/+b/
5v/m/+b/5f/l/+X/5f/m/+b/5v/m/+X/5P/k/+T/5P/l/+X/5f/l/+X/5f/l/+T/5P/k
/+X/5f/l/+T/5P/k/+T/5P/k/+T/5f/m/+j/6//p/+r/6//r/+v/6//r/+v/6//s/+z/
7f/t/+3/7f/t/+3/7v/u/+7/8f/x/+//7v/p/+f/5f/l/+T/5P/l/+X/6v/q/+n/5//j
/+P/4v/i/+T/5P/l/+X/5P/j/+P/5P/i/+L/4v/i/+T/5P/k/+T/5P/k/+P/4//j/+T/
5P/k/+b/5v/l/+X/4//j/+T/5P/l/+P/4//p//H///8OACQAOwBWAHMAlgC4ANsAAQEj
ASsBCgHTAJQASQD//83/sP+a/5T/nf+p/67/rf+z/73/xf/I/8//2v/h/+b/6v/t/+3/
7f/v/+3/7f/t/+7/7v/u/+//7//v//D/8P/w//D/8P/x//H/8v/y//P/8//z//L/8v/y
//P/9P/1//b/9v/1//X/9f/1//X/9f/1//b/9v/3//f/9//4//f/9//3//n/+v/7//z/
/f/7//v//P/9//3///8AAAAAAgADAAMAAwADAAUABQAGAAgACQAJAAoADAANABAAEwAU
ABYAFwAZABsAHQAfAB8AIAAiACQAJQAnACgAKwAsAC0ALgAvADAAMgAzADQANQA1ADYA
NgA2ADcANwA3ADcANwA3ADUANQAyADAAMAAtACoAKAAmACQAIwAfABwAGQAWABUAEgAQ
AA4ACwAHAAYABAACAAAAAAD9//v/+v/5//r/+f/4//f/9P/0//T/8//1//X/9f/z//P/
8v/y//P/8f/x//H/8f/z//P/8//z//P/8//z//P/9P/0//P/8//z//L/8v/z//P/9P/0
//X/9//2//b/9v/0//T/9f/1//b/9v/3//f/9f/1//X/9f/3//f/9//3//b/9f/1//X/
9P/0//T/9f/z//P/8//z//L/8f/w//D/8f/x//D/8P/z//P/8v/y//L/8f/x//H/8f/x
//H/7//v//D/8P/v/+//7//w//D/8P/v/+//7v/t/+3/7f/t/+//7//v/+//7v/u/+3/
7f/t/+3/7v/u/+7/7v/u/+7/8P/v/+//7//t/+7/7v/u/+7/7f/s/+z/7P/s/+3/7f/t
/+3/7f/t/+3/7P/s/+z/7f/t/+3/7P/u/+7/7v/u/+7/7P/s/+7/7v/u/+7/7v/u/+7/
7//x/+//8P/x//H/8f/x//H/8f/z//T/9P/1//f/9//3//f/9//4//j/+P/5//n/9//2
//H/7//t/+3/7v/u/+//7//y//L/8f/v/+3/7f/s/+z/7P/s/+3/7f/q/+n/6f/q/+v/
7P/t/+7/7P/s/+z/7P/s/+z/6//r/+v/7P/s/+z/7P/s/+v/6//r/+v/7P/s/+n/6f/r
/+//9/8BABAAJAA9AFgAcwCSALYA2QD7ABsBJwEMAdcAngBXAA0A2f++/6j/nv+l/6//
tP+1/73/yf/R/9T/3f/m/+v/7v/y//X/9//3//f/9//1//f/+P/4//j/+f/5//n/+v/4
//j/+P/4//n/+f/6//r/+//7//v/+v/6//r/+//8//3//v/+//3//f/9//3//f//////
AAAAAP///////wAA////////AQACAAMABAAFAAUABQAGAAcABQAHAAgACAAKAAsACwAL
AAsADQANAA4AEgATABMAFAATABMAFQAXABkAHAAeACEAIQAjACUAJQAmACgAKgArAC0A
LgAxADIANQA2ADcAOAA6ADsAPAA9AD0APgA+AD4APwA/AD8APwA/AD8APQA9ADoAOAA4
ADUANAAyADAALgArACcAJAAhAB4AHQAaABgAFgATAA8ADgAMAAoACAAIAAUAAwACAAEA
AQABAAEAAQD+//7//v/9//////////3//f/8//z//f/7//v/+//7//v/+//7//v/+//7
//v/+//8//z/+//7//3//P/8//3/+//8//z//f/9//z//P/8//z//P/9//3//P/8//3/
/f/9//3//f/9//3//f/9//3//v/9//3//f/8//z//P/9//v/+//7//v//P/7//r/+v/5
//n/+P/4//n/+f/4//j/+v/5//n/+f/7//v/+//5//f/+P/4//f/9//3//j/+P/4//f/
9//2//f/9//3//f/9f/1//X/9f/2//b/9f/1//P/8//0//T/8v/y//L/8v/0//P/8//z
//X/9v/2//b/9P/z//L/8v/y//L/8//z//P/8//z//P/8//y//L/8v/z//P/8//y//L/
8v/y//L/8v/y//L/8v/y//L/8v/y//P/9f/3//j/+f/5//f/9//3//f/9//4//j/+f/7
//v/+//7//v//P/8//z//f/9//v/+v/1//P/8f/x//L/8v/z//P/9P/0//P/8f/v/+//
7v/u/+7/7v/v/+//7v/t/+3/7v/u/+7/7v/u/+7/7v/u/+7/7P/s/+v/6//t/+7/7v/u
/+7/7v/t/+3/6//r/+z/7P/t/+3/7//x//f/AQAQACQAOwBSAG8AjgCyANcA+QAbASUB
CgHTAJIASQADANX/uv+m/6D/qf+z/7j/uf+9/8f/zf/Q/9f/4P/n/+z/7v/x//P/9f/1
//X/8//z//T/9P/0//X/9f/1//b/9P/0//T/9P/3//f/+P/4//n/+f/5//j/+P/4//n/
+v/5//r/+v/5//n/+f/5//n/+f/5//r/+v/9//3//f/+//3//f/9////AQABAAEAAQD/
////AAABAAEAAwAEAAQABgAHAAcABwAHAAkACQAKAA4ADwAPABAAEQARABMAFQAWABgA
GQAbABsAHQAfAB8AIAAiACQAJQApACoALQAuAC8AMAAxADIAMgAzADQANQA1ADYANgA2
ADkAOQA5ADkAOQA5ADcANwA2ADQANAAxAC8ALAApACYAJQAhAB4AGwAXABUAEQAOAA4A
CwAHAAYABgAEAAIAAgABAP///v/9//z/+//6//n/9v/2//b/9f/3//f/9//1//X/9P/0
//X/9f/1//X/9f/1//X/9f/1//P/8//z//P/9P/0//P/8//1//T/9P/1//P/9P/0//X/
9//2//b/9v/0//T/9f/1//b/9v/3//f/9v/1//T/8//1//X/9f/1//T/8//z//P/8v/y
//L/8//z//P/8//z//T/8//y//L/8f/x//D/8P/x//H/8P/w//D/7//v/+//7//v/+//
7f/v//D/8P/v/+//7//w//D/8P/v/+//7v/r/+v/6//r/+3/7f/t/+3/7P/s/+v/6//p
/+n/6v/q/+r/6v/q/+r/7P/r/+v/6//p/+r/6v/q/+r/6f/o/+j/6v/q/+v/6//p/+n/
6f/p/+n/6P/o/+j/6f/p/+z/7P/s/+z/7P/q/+r/6//t/+v/7P/t/+3/7//v/+//7//v
//D/8P/x//H/8f/x//H/8//0//T/9P/0//P/8P/u/+v/6f/n/+f/5//o/+r/6//s/+z/
6//p/+X/5f/k/+T/5v/m/+f/5//k/+P/4//k/+T/5P/k/+T/5v/m/+b/5v/k/+T/4//j
/+P/5P/k/+T/4v/i/+H/4f/i/+P/5f/m/+X/5f/l/+f/8f///xIAKABBAFwAeQCaALwA
3wAHASkBMQEOAdMAmABRAAUAz/+u/5T/jP+X/6H/pP+n/6//u//B/8T/y//Y/9//4v/m
/+v/7f/t/+v/6//r/+3/7v/u/+7/7v/t/+z/7P/u/+7/7v/u//H/8f/y//L/8f/x//H/
8P/w//D/8f/y//P/9P/0//P/8//z//P/8//z//P/9P/0//f/9//3//j/+f/5//n/+//7
//v/+//7//3//f/+/////f///wAAAAAAAAEAAQABAAMABQAFAAYACAAJAAkACgANAA0A
DwARABIAFAAVABcAGQAbAB0AHQAgACIAJAAlACcAKAArACwALwAwADEAMgAyADMANAA1
ADUANgA2ADYAOQA5ADkAOQA5ADkANwA3ADMAMAAvACsAKgAoACYAJAAiAB0AGQAVABQA
EwAQAA4ACgAHAAMAAgAAAP7//P/8//v/+f/4//f/9v/1//T/8//y//L/8v/x/+//7//v
/+3/7//u/+7/7//v/+//7//v/+//7//v/+//7//v/+//7//w//D/7//v/+//7v/u/+//
7//w//D/8f/x//D/8P/w//L/8v/z//P/8f/w//D/7//x//H/8f/x//H/8f/x//H/8P/v
/+//7//y//L/8v/z//H/8f/x//H/8P/v/+7/7v/x//H/8P/w//H/8f/w//D/7v/t/+3/
7f/v/+//7//t/+3/7v/u/+3/7f/t/+7/7v/u/+3/7f/s/+v/6//r/+v/6f/p/+n/6f/q
/+r/6f/p/+n/6f/q/+r/6P/o/+j/6P/q/+n/6f/p/+n/6v/q/+r/6P/n/+b/5v/o/+j/
6f/p/+n/6f/p/+n/6f/o/+j/6P/o/+j/6P/o/+j/6P/p/+v/6//s/+3/7f/t/+3/7f/t
/+//8P/w//H/7//v/+//7//v//D/8P/w//P/8//x//D/7f/r/+n/6f/o/+j/6f/p/+z/
7P/r/+n/6f/p/+j/6P/m/+b/5//n/+b/5f/l/+b/5P/k/+T/5P/k/+T/5P/k/+T/5P/j
/+P/4//k/+T/5P/k/+T/4//j/+P/4//k/+T/5f/l/+P/4//p//H//P8QACcAPgBXAHQA
mAC7AN0AAQEjASoBCwHUAJkATQABAMz/rP+U/43/lf+g/6P/qf+z/7//xv/J/9L/3f/k
/+b/6f/r/+3/6//t/+v/6//s/+z/7P/v/+//7//w//D/8P/w//D/8f/x//L/8v/1//X/
9f/0//T/9P/1//b/9v/2//X/8//1//X/9f/1//f/9//4//j/9//3//f/+P/5//n/+f/7
//v/+//7//v/+//7//z//f/9////AAAAAAIAAwADAAMAAwAFAAUABgAKAAsACwAMAAsA
CwANAA8AEQAUABYAGQAbAB0AHwAfACAAIgAiACUAJgAnACgAKgAsAC4AMAAxADIAMwA0
ADUANgA3ADgAOgA6ADoAOgA4ADgAOAA4ADYANgA2ADYANAAyADAALgAqACgAJgAkACEA
HgAbABgAFAASABAADgAMAAoACAAGAAMAAgABAAAA///+//3//P/5//j/9//2//b/9v/2
//b/9P/0//T/9P/y//L/8v/y//T/9P/0//T/9v/2//b/9v/0//T/+P/8/wgAGAAqAEIA
WgB0AJQAugDiABYBSAFeATwB4gBqAAIAyP+s/5r/lv+a/57/pv+4/8z/3P/k/+j/7v/4
//7/AAAAAAAA/v/+//7//v/8//z//P/8//7//v/+//7//v/+//7//v/8//z//P/8//7/
/v/+//7//v/+//7//v/+//7//v/+/wAAAAAAAAAAAAAAAAAAAAACAAIAAgACAAMABAAF
AAYABgAGAAYABgAIAAgACAAIAAgACAAIAAgACwAMAA0ADgAPABAAEQASABQAFAAUABQA
FgAYABoAHAAdAB4AHwAgACIAJAAmACgAKgAqACoAKgArACwALQAuADAAMgA0ADYAOQA6
ADsAPAA9AD4APwBAAEAAQABAAEAAPQA8ADsAOgA4ADYANAAyAC4ALAAqACgAJQAiAB8A
HAAZABYAEwAQAA4ADAALAAsACAAIAAgABwAFAAMAAQD///7//v/9//3/+//7//v/+//5
//r/+v/6//n/+f/3//b/9f/1//X/9//2//b/9//3//j/+P/3//X/9f/1//T/9P/y//L/
8//z//L/8f/x//L/8v/y//L/8v/w//D/8P/w//D/8P/v/+//8f/y//L/8v/y//L/8f/x
//H/8f/y//L/8f/v/+//8//5/wUAEgAkAD0AWAB1AJgAugDhAAkBKwE3AR4B4QCYAEkA
AwDb/8T/tP+y/73/yf/M/8n/zf/X/93/4P/l/+z/8f/0//b/9//5//n/+f/5//n/9//4
//j/+P/5//n/+f/6//r/+v/6//r/+f/5//r/+v/5//n/+f/4//r/+v/7//z/+//8//z/
+//7//v/+//7//3//f/+//7/////////AAD///////8BAAMAAwADAAMAAwADAAQABQAH
AAkACgAKAAwADQANAA0ADQAPAA8AEAAUABUAFQAWABcAFwAZABsAHAAeAB8AIQAhACMA
JQAlACUAJgAnACcAKAAoACoAKgAqACoAKgAqACgAKQAqACsAKQAqACoAKgApACcAJQAj
ACEAIQAfAB8AHAAaABoAFwAUABIAEAAOAA8ACwAIAAUABAADAAAA/v/+//3/+//8//v/
+v/5//r/+v/5//n/+f/5//n/+f/5//n/+v/7//v/+//7//v/+f/5//j/+P/5//v/+//7
//v/+//7//v/+//5//n/+f/5//j/+P/3//f/+f/4//j/+f/4//j/9//3//f/9v/2//b/
9v/2//f/9//0//T/9f/1//X/9f/1//X/9f/1//X/9f/y//H/8f/x//L/8v/y//P/8//z
//P/8//y//H/8P/w//H/8f/w//D/7//v/+7/7v/w/+//7//v/+//7//v/+3/7//w//D/
7//v/+//8P/w//D/7//v/+7/7//v/+//7//t/+3/7f/t/+7/7v/t/+3/7f/t/+7/7v/w
//D/8P/w//D/7//v/+//8P/y//P/9P/0//P/8v/y//T/9P/1//X/9//3//f/9//5//j/
+P/4//f/9f/z//D/7//u/+3/7P/t/+7/7//x//D/7//t/+z/6v/q/+r/6v/q/+r/6v/r
/+n/6f/q/+z/6v/q/+r/6v/p/+n/6f/p/+n/6f/p/+r/6v/q/+v/6//q/+r/6P/o/+r/
6v/o/w==
         </WaveFormData>
      </LeadData>
      <LeadData>
         <LeadByteCountTotal>10000</LeadByteCountTotal>
         <LeadTimeOffset>0</LeadTimeOffset>
         <LeadSampleCountTotal>5000</LeadSampleCountTotal>
         <LeadAmplitudeUnitsPerBit>4.88</LeadAmplitudeUnitsPerBit>
         <LeadAmplitudeUnits>��V</LeadAmplitudeUnits>
         <LeadHighLimit>2147483647</LeadHighLimit>
         <LeadLowLimit>268435456</LeadLowLimit>
         <LeadID>V5</LeadID>
         <LeadOffsetFirstSample>0</LeadOffsetFirstSample>
         <FirstSampleBaseline>0</FirstSampleBaseline>
         <LeadSampleSize>2</LeadSampleSize>
         <LeadOff>FALSE</LeadOff>
         <BaselineSway>FALSE</BaselineSway>
         <ExcessiveACNoise>FALSE</ExcessiveACNoise>
         <MuscleNoise>FALSE</MuscleNoise>
         <LeadDataCRC32>3381695093</LeadDataCRC32>
         <WaveFormData>
+v/6//r/+v/8//z//P/8//7//v/+//7//v/+//7//v///wAAAQACAAIAAgACAAIABAAE
AAQABAAFAAYABwAIAAsADAANAA4ADwAQABEAEgATABQAFQAWABkAGgAbABwAHwAgACEA
IgAlACYAJwAoACoALAAuADAAMQAyADMANAA2ADYANgA2ADkAOgA7ADwAOwA6ADkAOAA2
ADYANgA2ADIAMAAuACwAKAAmACQAIgAfABwAGQAWABMAEAANAAoACAAGAAQAAgABAAAA
///+//v/+v/5//j/9v/2//b/9v/0//T/9P/0//b/9v/2//b/9P/0//T/9P/0//T/9P/0
//T/9P/0//T/8v/y//L/8v/0//T/9P/0//b/9v/2//b/9P/0//T/9P/2//b/9v/2//T/
9P/0//T/9P/0//T/9P/1//b/9//4//b/9v/2//b/9v/2//b/9v/2//b/9v/2//T/9P/0
//T/9P/0//T/9P/y//L/8v/y//T/9P/0//T/8v/y//L/8v/y//L/8v/y//L/8v/y//L/
8v/y//L/8v/y//L/8v/y//L/8v/y//L/8P/w//D/8P/w//D/8P/w//D/8P/w//D/8P/w
//D/8P/u/+7/7v/u/+7/7v/u/+7/7v/u/+7/7v/w//D/8P/w//D/8P/w//D/7v/u/+7/
7v/u/+7/7v/u/+7/7v/u/+7/7v/u/+7/7v/w//D/8P/w/+7/7v/u/+7/7v/u/+7/7v/u
/+7/7v/u/+7/7v/u/+7/8P/w//D/8P/u/+7/7v/u//D/8f/x//L/8f/x//H/8f/z//P/
8//z//T/9P/0//T/8//z//P/9P/2//f/+P/4//f/9v/z//H/8f/x//H/8f/v/+//8P/w
//H/7//u/+7/7f/t/+3/7f/u/+7/7f/t/+v/6//r/+v/7f/t/+3/7f/t/+3/7f/s/+z/
7P/s/+z/7v/u/+7/7v/t/+3/7P/s//D/7v/t/+z/6v/q/+7/8//7/wMAEQAfAC0AQgBX
AG0AgQCaAK0ArwCgAIwAbQBPAD8AMwApACEAHgAeABYADAAEAAIAAQABAP//AAAAAP//
///9//7//f/5//r/+//5//n/+f/5//f/9//3//f/+f/5//j/+P/4//n/+f/5//r/+v/6
//r/+P/4//j/+P/7//z//P/8//7//v/+//7/////////AAD+/wAAAAAAAAAAAAAAAAIA
AQACAAIAAgAEAAQABAAFAAQABQAGAAcABwAJAAkACQAKAAsADAANAA8ADwARABEAEgAT
ABUAFwAXABkAGgAcAB8AIQAiACMAJgAnACkALAAtAC4ALgAtADAAMQAyADQANQA2ADgA
OQA5ADkAOgA7ADsAPQA9AD0APQA7ADoAOAA3ADYAMwAxADAALQArACcAJQAjACEAHgAZ
ABYAFAARABAADQAMAAoABwAFAAIAAQD+//z//P/7//v/+//6//j/+v/5//n/+f/3//f/
9//3//f/9v/2//b/9P/0//T/9P/2//b/9v/2//b/9v/2//b/9v/2//b/9v/2//b/9v/2
//T/9P/1//X/9//3//f/9//3//f/9//3//f/9//4//j/9v/1//X/9f/1//X/9v/2//j/
9//3//f/9f/2//b/9v/3//f/9//2//X/9f/1//X/9f/1//X/9f/1//X/9f/1//P/8//z
//P/8//z//P/8//0//T/9P/y//L/8//0//T/8v/x//H/8f/x//D/8P/w//L/8v/y//L/
8P/w/+//7//x//H/8f/x/+//7//v/+//7//v/+//7//v/+//7//v/+//7//u/+7/7v/v
/+//7//v/+//7v/u/+7/7//v/+//7//w//D/7//t/+3/7P/s/+7/7v/v/+//7//v/+//
7//v/+//7//t/+7/7v/u/+7/7v/w//D/8P/x//H/8v/z//P/8f/x//H/8f/x//H/8v/y
//L/8v/z//P/9f/2//b/9//2//b/9f/0//H/7//v/+//7//v/+//7//y//L/8f/v/+z/
7P/r/+v/6//r/+z/7P/r/+v/6//r/+v/6//r/+v/6//r/+v/6//r/+r/6v/q/+z/7P/s
/+z/6v/q/+v/6//q/+r/6v/q/+n/6P/o/+r/7P/z//v/BQATACEANQBKAF8AdQCNAKYA
sQCrAJgAgABfAEUANwArACEAGwAcABoAEAAAAPj/+P/5//v/+//8//z//f/9//3//P/5
//f/+P/3//X/9f/1//X/9f/1//X/9f/1//X/9P/0//b/9//3//f/9v/2//b/9v/4//j/
+P/4//n/+v/6//r/+P/4//j/+P/5//n/+f/6//r//P/8//z//v/+//7/AAD//wAAAAAA
AAIAAgACAAMAAgADAAQABQADAAUABQAFAAgACQAKAAsADQANAA8ADwAQABEAEwAVABUA
FwAYABoAHQAfACAAIQAiACMAJQAoACoALAAtAC0ALgAvADAAMgAzADQANgA3ADcANwA4
ADkANwA5ADkAOQA5ADcANgA0ADMAMgAvAC0ALAApACcAIwAgAB0AGgAWABMAEAAOAAsA
CAAFAAQAAgD+//3/+//7//r/+P/4//f/9//3//b/9P/0//P/8//z//P/8//z//P/8f/w
//D/8P/y//L/8v/y//L/8v/y//L/9P/0//T/9P/0//T/9P/0//L/8v/y//L/8v/y//P/
8//z//P/8//z//P/8//z//P/8//z//T/9P/0//P/8//z//X/9f/2//b/9P/z//P/8//z
//T/9P/0//P/8//z//L/8f/x//H/8f/x//H/8f/x//H/8f/x//H/7//v/+//7//x//H/
8f/x//D/8P/w/+7/8P/x//L/8v/w/+//7//v/+//7v/u/+7/8P/w//D/8P/u/+7/7f/t
/+3/7f/t/+3/7f/t/+3/7f/t/+3/7f/t/+3/7f/t/+3/7f/t/+z/7P/s/+3/7f/t/+3/
7f/s/+z/7P/t/+3/7f/t/+7/7v/t/+3/7f/s/+z/7P/s/+3/7f/t/+3/7f/t/+3/7f/t
/+3/7v/u/+7/7P/s/+z/7P/u/+7/7v/v/+//8P/x//H/8f/x//H/8f/z//P/9P/0//T/
9P/1//X/9f/2//b/9//4//j/9//2//H/7//v/+//7//v/+//7//w//D/7//t/+7/7v/t
/+3/6//r/+z/7P/r/+v/6//r/+v/6//r/+v/7f/t/+3/7f/t/+z/7P/s/+z/7P/s/+z/
6v/q/+v/6//s/+z/7P/s/+v/6v/o/+j/7P/x//f///8LABkAJwA4AE8AYwB5AJQAqwCx
AKYAkgB3AFcAQwA3ACsAIQAeAB4AGAAMAAAA/P/9//v/+//8//7//////////P/7//n/
+v/5//f/9//3//f/9//3//f/9//3//f/9v/2//j/+f/5//n/+f/4//f/9v/4//j/+P/4
//v//P/8//z//P/8//z//P/9//3//f/+//3//v/9//z//f/+////AgABAAIAAgACAAIA
AgACAAMABAAFAAYABwAFAAcABwAHAAoACwAMAA0ADQANAA8ADwASABMAFQAXABUAFwAY
ABoAGwAdAB4AHwAhACMAJgAqACoALAAtAC0AMAAxADIANAAzADQANgA3ADcANwA4ADkA
OQA7ADsAOwA7ADkAOAA2ADcANgAzADEALgArACkAJQAkACEAHgAaABcAFAASAA8ADgAL
AAoACAAEAAMAAQABAAAA/v/+//3/+//7//r/+P/4//f/9//3//X/9f/1//X/9f/0//T/
9P/0//T/9P/0//T/9P/0//T/9P/0//T/9P/2//b/9v/2//T/9P/0//T/9P/0//X/9f/3
//f/9//3//f/9//3//f/9//3//j/+P/2//X/9f/1//f/9//4//j/9//1//T/8//1//b/
9v/2//X/9f/1//T/9f/1//X/9f/z//P/8//z//P/8//z//P/8//z//P/8//z//P/8//z
//L/8v/y//D/8v/z//T/9P/y//H/8f/x//H/8P/w//D/8P/w//D/8P/w//D/7//v//H/
8f/x//H/7//v/+//7//v/+//7//v//H/8f/x//H/7//v/+7/7v/u/+//7//v/+//7//u
/+7/7v/v/+//7//v//D/8P/v/+//7//u/+7/7v/u/+//7//v/+//7//v/+//7//v/+//
7//u/+3/7P/u/+7/7v/u/+7/7v/w//D/8P/x//H/8v/z//P/8//z//P/8//x//H/8v/y
//T/9P/1//X/9f/2//b/9//4//j/9//2//P/8f/x//H/8f/x//H/8f/y//L/8f/v/+7/
7v/t/+3/6//r/+z/7P/t/+3/7f/t/+v/6//r/+v/7f/t/+3/7f/v/+7/7v/u/+z/7P/s
/+z/7P/s/+3/7f/s/+z/7P/s/+3/6v/q/+r/6v/v//X///8JABcAJQA0AEkAYQB1AI4A
pQCvAKgAlgB7AFsAQwA3AC0AIwAeAB4AGgAOAAIA/v////////8AAAAA//////3//P/7
//n/+P/3//X/9f/1//X/9//3//f/9//3//f/9v/2//b/9//3//f/+v/6//r/+v/4//j/
+P/4//n/+v/6//r/+v/6//r/+v/7//v/+//8//z//v/+//7//P/8//z//v///wAAAAAA
AAAAAAAAAAEAAgADAAQABQAFAAcABwAHAAgACQAKAAsADQANAA8ADwAQABEAEwAVABMA
FQAWABgAGwAdAB4AHwAgACEAIwAmACgAKgArACsALgAvADAAMgAxADIANAA1ADUANQA2
ADcANQA3ADcANwA6ADkAOQA4ADUANAAxAC8ALgArACkAJQAkACEAHgAaABcAFAASAA8A
CgAHAAYABAACAAEA//////z/+v/6//n/+f/5//j/9v/2//X/9f/1//T/8//y//H/8f/w
//D/8P/y//L/8v/y//T/9P/0//T/9P/0//T/9P/y//L/8v/y//T/9P/0//T/8v/y//P/
8//1//X/9f/1//X/9f/1//X/8//z//T/9P/0//P/8//z//X/9f/2//b/9v/1//X/9f/z
//T/9P/0//X/9f/1//T/9f/1//X/9f/0//P/8v/x//H/8f/x//H/8f/x//H/8f/x//H/
8f/x//L/8v/y//D/7v/v//D/8P/w/+//7//v//H/8P/w//D/7v/u/+7/7v/u/+7/7f/t
/+3/7f/t/+3/7//v/+//7//t/+3/7f/t/+3/7f/t/+3/7//v/+7/7v/s/+3/7f/t/+//
7//u/+7/7f/t/+z/6//t/+7/7v/t/+7/7//v//D/7f/s/+z/6//t/+3/7f/t/+3/7v/u
/+7/7v/u/+7/7v/u/+//7//w//H/8f/x//H/8f/x//H/8f/y//L/8v/y//P/8//0//b/
9//5//n/+P/2//T/8//x//H/8f/v/+//7//v/+7/7v/t/+v/6//s/+z/7f/r/+v/7P/s
/+v/6//r/+v/6//r/+v/6//r/+v/6//r/+3/7P/s/+z/7P/s/+z/7P/q/+r/6//r/+r/
6v/q/+r/5//k/+T/6P/u//X///8JABUAIwA1AEgAXQBzAI0AqAC1AK8AnACEAGcASwA7
AC8AIwAbABoAGAAMAP7/9v/0//X/9f/1//b/+v/9//3/+//6//f/9//2//X/9f/1//X/
9f/3//f/9//3//X/9f/0//T/9v/3//f/9//2//b/9v/2//j/+P/4//j/9//4//j/+P/4
//j/+P/4//n/+f/5//r/+v/8//z//P/+//7//v8AAP//AAAAAAAAAAAAAAAAAQACAAMA
BAAFAAUABwAHAAcABgAHAAgACQALAAsADQANAA8AEQAUABcAFwAZABoAHAAdAB8AIAAh
ACIAIwAlACgALAAuAC8ALwAyADMANAA2ADYANgA3ADcANwA3ADgAOQA7AD0APQA9ADsA
OQA4ADYANQA0ADEALwAsACkAJwAjACAAHQAaABYAFQASABAADQAKAAcABgAEAAIAAQD/
/////P/6//r/+f/3//f/9v/0//b/9f/1//X/8//z//P/8//1//T/9P/0//L/8v/y//L/
9P/0//T/9P/0//T/9P/0//L/8v/y//L/9P/0//T/9P/y//L/8//z//P/8//z//P/9f/1
//X/9f/1//X/9v/2//b/9f/1//X/9f/1//b/9v/2//X/9f/1//P/9P/0//T/9f/1//X/
9P/1//X/9f/1//P/8//z//P/8v/x//D/7//w//H/8v/z//H/8f/x//H/8P/w//D/7v/u
/+//8P/w/+7/7f/t/+3/7v/u/+//8P/y//L/8v/y//D/8P/v/+//7f/t/+3/7f/t/+3/
7f/t/+//7//v/+//7f/t/+3/7f/t/+3/7P/s/+7/7//v/+//7f/t/+z/7P/s/+3/7f/t
/+v/7P/s/+v/7f/s/+z/7P/s/+z/7v/u/+7/7//v//D/8f/x//P/8//z//P/8f/x//L/
8v/y//L/8//z//P/9P/0//X/9v/2//X/9P/x/+//7//v/+//7//v/+//8v/y//H/7//s
/+z/6//r/+v/6//s/+z/6//r/+v/6//r/+v/6//r/+v/6//r/+v/6//q/+r/6v/s/+z/
7P/s/+z/7P/t/+3/7P/s/+z/7P/r/+j/5v/o/+z/8//9/wkAFwAlADcATABhAHUAjQCo
ALcAtQCmAJIAcwBVAEEANQAlAB0AGgAYAA4AAAD4//b/9//1//f/+P/6//v/+//7//z/
+f/5//b/9f/1//X/9f/1//f/9//3//f/9f/1//T/9P/0//X/9f/1//T/9P/0//T/9v/2
//b/9v/3//j/+P/4//r/+v/6//r/+//7//v//P/6//z//P/8//z//P/8//7/AQACAAIA
AgAAAAAAAAABAAIAAwAEAAUABwAJAAkACQAIAAkACgALAA0ADQAPAA8AEgATABUAFwAZ
ABsAHAAeAB8AIQAiACMAJAAlACcAKgAsAC4ALwAvADIAMwA0ADYANQA2ADgAOQA7ADsA
PAA9ADsAPQA9AD0APQA7ADoAOAA1ADQAMQAvACwAKQAnACMAIAAdABoAFgATABAADgAL
AAoABwAGAAQAAQD///z/+//6//j/+P/3//f/9//2//T/9P/z//P/8//z//P/8//z//H/
8P/w//D/8P/w//D/8P/y//L/8v/y//L/8v/y//L/8v/y//L/8v/y//L/8v/y//D/8P/x
//H/8//z//P/8//z//P/8//z//P/8//0//T/8v/x//H/8f/y//P/9f/2//T/8//z//P/
8//0//T/9P/z//P/8//y//H/8f/x//H/8f/x//H/8f/z//P/8//z//H/8f/x//H/8//z
//P/8//w//D/8P/u/+7/7//w//D/8P/v/+//7//v/+7/7v/u//D/8P/w//D/7v/u/+3/
7f/v/+//7//v/+3/7f/t/+3/7f/t/+3/7f/t/+3/7f/t/+3/7f/s/+z/7P/t/+3/7f/t
/+3/7P/s/+r/6//r/+v/7f/u/+7/7f/t/+3/7P/s/+z/7P/r/+z/7v/u/+7/7v/s/+z/
7P/t/+//8P/x//H/7//v/+//7//x//H/8v/y//L/8v/z//P/8//0//T/9f/2//b/9f/0
/+//7f/t/+3/7//v/+//7//w//D/7//t/+z/7P/r/+v/6//r/+z/7P/p/+n/6f/p/+r/
6//s/+3/6//r/+v/6//r/+r/6v/q/+r/6v/q/+r/6v/q/+v/6//q/+r/6v/q/+n/6P/o
/+j/6v/v//f/AQAPACEALwBCAFkAbQCDAJwArQCtAKIAjgBxAFMAPwAzACUAHQAaABgA
EgAEAP7//P/7//3//f/+//7//f/9//v//P/7//n/+P/3//f/9//3//f/9//3//f/9//3
//f/9v/2//T/9f/1//X/9v/2//b/9v/2//b/9v/2//f/+P/4//j/+P/4//j/+P/7//v/
+//8//z//v/+//7//P/8//z//v///wAAAAAAAAIAAgACAAMAAgADAAQABQAFAAcABwAH
AAgACQAKAAsADQANAA8ADwAQABEAEwAVABcAGQAaABwAHQAfACAAIQAkACUAJwAqACoA
LAAtAC0AMAAxADIANAA1ADYAOAA5ADkAOQA6ADsAOQA7ADsAOwA9ADsAOgA4ADUANAAx
AC8ALAApACcAIwAiAB8AHAAYABMAEAAOAAsACgAHAAYABAAAAP///f/9//r/+P/4//f/
+f/5//j/9v/2//X/9f/1//X/9f/1//X/8//y//L/8v/y//L/8v/y//L/8v/y//L/8v/y
//L/8v/y//L/8v/y//L/8v/y//L/8v/y//P/8//x//H/8f/x//P/8//z//P/8//z//T/
9P/y//H/8f/x//P/8//0//T/9P/z//P/8//x//L/8v/y//P/8//z//L/7//v/+//7//x
//H/8f/x//H/8f/x//H/8f/x//H/8f/x//H/8f/x//D/8P/w/+7/7v/v//D/8P/u/+3/
7f/t/+//7v/u/+7/7v/u/+7/7v/u/+7/7f/t/+3/7f/t/+3/6//r/+v/6//r/+v/6//r
/+v/6//r/+v/6//r/+r/6v/q/+v/6//r/+3/7f/s/+z/7P/t/+3/7f/t/+7/7v/t/+v/
6//q/+r/6v/q/+v/7P/t/+7/7v/u/+7/7//v//D/8f/x//H/8f/x//H/8f/x//L/8v/w
//D/8f/x//H/8v/y//P/9v/2//X/9P/x/+//7//v/+//7//v/+//8P/w/+//7f/q/+r/
6f/p/+v/6//s/+z/6f/p/+n/6f/p/+n/6f/p/+n/6f/p/+n/6f/o/+j/6P/q/+r/6v/q
/+r/6v/r/+v/6v/q/+r/6v/p/+j/5v/o/+r/7//3/wMAEQAfAC0AQgBZAG8AhQCeAK8A
rwCgAIoAawBNAD0ALwAjABkAGAAYABAAAgD8//r/+f/3//f/+P/6//v/+f/3//b/9//3
//T/8//1//X/9f/1//X/9f/1//X/8//z//L/8v/y//P/8//z//b/9v/2//b/+P/4//j/
+P/3//j/+P/4//j/+P/4//j/+f/5//n/+v/8//7//v/+//3//P/7//z///8AAAAAAAAA
AAAAAAABAAAAAQACAAMABQAHAAcABwAIAAkACgALAA0ADQAPAA8AEAARABMAFQAVABcA
GAAaAB0AHwAgACEAIAAhACMAJgAqACwALQAtAC4ALwAwADIAMwA0ADYANwA3ADcAOAA5
ADkAOwA7ADsAPQA7ADoAOAA1ADQAMQAvACwAKQAnACMAIAAdABoAFgASAA4ACwAHAAYA
AwACAAAAAAD///3//f/6//j/+P/3//f/9//2//T/8v/x//H/8f/z//P/8//z//P/8v/y
//L/8P/w//D/8P/w//D/8P/w/+7/7v/u/+7/8P/w//D/8P/y//L/8v/y//L/8v/z//P/
8//z//P/8//x//H/8f/x//P/8//0//T/9P/z//P/8//z//P/9P/0//T/8//z//P/8f/y
//L/8v/z//P/8//y/+//7//v/+//8f/x//H/8f/x//H/8f/x//H/8f/x//H/8f/x//H/
8f/u/+7/7v/s/+7/7//w//D/8P/v/+//7//t/+z/7P/s/+z/7P/s/+z/7v/u/+3/7f/t
/+3/7f/t/+3/7f/t/+3/7f/t/+3/7f/r/+v/6//r/+v/6//q/+r/7P/t/+3/7f/r/+v/
6v/q/+r/6//r/+v/7f/u//D/7v/u/+7/7v/u/+7/7v/v/+//8P/x//H/7//v/+//7//x
//H/8v/y//L/8v/z//P/9f/2//b/9//2//b/9f/0//H/7//v/+//8f/x//H/8f/w//D/
7//t/+v/6v/o/+f/6f/p/+r/6v/r/+v/6//r/+v/6//r/+v/6//r/+v/6//p/+j/6P/o
/+r/6v/q/+r/6f/o/+j/5//o/+j/6P/o/+n/6P/m/+j/7P/z//3/BwAVACUANQBKAF8A
dQCNAKgAtwC1AKYAlAB7AFsARQA1ACMAGQAYABQACAD8//T/9P/z//H/8f/0//b/9f/3
//f/+P/1//X/9v/1//X/9f/1//X/8//z//P/8//1//X/9P/0//T/9f/1//X/9P/0//T/
9P/0//T/9P/0//f/+P/4//j/+P/4//j/+P/5//n/+f/6//j/+v/6//r//P/8//z//v/9
//7//v/+////AAABAAMAAgADAAQABQAFAAcABwAHAAgACQAKAAsADQANAA8ADwASABMA
FQAXABcAGQAaABwAHQAfACAAIQAjACUAKAAsAC4AMAAxADEANAA1ADYAOAA5ADoAPAA9
ADsAOwA8AD0APQA/AD8APwA/AD0APAA6ADgANgAyAC8ALAApACcAIwAeABsAGAAUABMA
EAAOAAsACAAFAAQAAgD+//3/+//7//r/+P/4//f/9f/1//T/8v/y//H/8f/x/+//7//v
/+//8f/w//D/8P/y//L/8v/y//L/8v/y//L/8v/y//L/8v/y//L/8v/y//D/8P/w//D/
8P/w//H/8f/x//H/8f/x//P/8//z//P/8f/x//L/8v/0//P/8//z//P/8//0//T/8v/x
//H/8f/z//T/9P/0//P/8//z//L/7//v/+//7//w//H/8v/z//P/8//z//P/8v/x//D/
7//v/+//7//v//D/8P/w/+7/7v/v//D/8P/w/+//7//v/+3/7P/s/+z/7P/s/+z/7P/s
/+z/6//r/+3/7f/t/+3/6//r/+v/6//r/+v/6//r/+3/7f/t/+3/7f/t/+z/7P/q/+v/
6//r/+3/7f/s/+z/7P/r/+v/7P/s/+z/7P/s/+7/7v/u/+//7f/u/+//7//v/+//7//v
/+//7//w//D/8P/w//H/8f/x//L/8v/z//T/9P/z//L/8f/v/+//7//v/+//7//v//D/
8P/v/+3/6v/q/+n/6f/p/+n/6v/q/+n/6f/p/+n/5//n/+f/5//p/+n/6f/p/+n/6P/o
/+j/5v/m/+b/5v/m/+b/5//n/+j/6P/o/+j/6f/m/+T/5P/m/+n/8f/5/wUAEQAhADIA
RwBdAHEAiACfALEAsACkAJEAcwBVAEEAMQAhABgAFgASAAoA/v/2//X/9f/1//b/+P/5
//n/+f/4//f/9f/0//P/8//z//P/8//z//P/8//z//P/8//y//L/8v/z//P/8//0//T/
9P/0//L/8v/y//L/9f/2//b/9v/2//b/9v/2//f/9//3//j/9v/4//j/+P/2//b/9v/4
//v//P/8//z//v/+//7////+////AAABAAMABQAFAAUABAAFAAYABwALAAsADQANAAwA
DQAPABEAEwAVABYAGAAbAB0AHgAfACAAIQAiACMAJAAlACYAKQAqACsALAAvADAAMQAy
ADMANAA1ADYAOAA4ADgAOAA4ADgAOAA4ADUANAAzADIAMAAuACwAKgAnACQAIQAeABkA
FgATABAADAAKAAgABgAEAAIAAAD+//v/+v/5//j/9//2//X/9P/y//L/8v/y//D/8P/w
//D/7v/u/+7/7v/u/+7/7v/u//D/8P/w//D/8P/w//D/8P/u//D/8P/w//T//P8GABIA
IAAsAD4AUgBoAIQAogC2ALAAkgBsAFAAQgA+ADoAOAA0AC4AKAAkAB4AGAAUABAADgAM
AAoABgAEAAIAAQAAAP///v/9//z/+//6//j/+P/4//j/+P/4//j/+P/2//b/9v/2//b/
9v/2//b/+P/4//j/+P/4//j/+P/4//j/+P/4//j/+P/4//j/+P/6//r/+v/6//v//P/9
//7/AAAAAAAAAAACAAIAAgACAAAAAAAAAAAAAwAEAAUABgAHAAgACQAKAA0ADgAPABAA
EwAUABUAFgAYABgAGAAYABoAHAAeACAAIgAiACIAIgAlACYAJwAoACkAKgArACwALQAu
AC8AMAAxADIAMwA0ADIAMgAyADIAMAAuACwAKgAoACYAJAAiAB8AHAAZABYAFAASABAA
DgAKAAgABgAEAAEAAAD//////v/+//7//f/7//n/9//1//X/9f/2//b/9P/0//X/9f/y
//L/8f/x//L/8v/x//D/8P/v//D/8f/v/+//7//v//D/8P/v/+3/7v/u/+3/7f/t/+3/
7v/u/+3/7f/t/+3/7f/t/+3/7f/t/+3/7f/t/+z/6v/p/+j/6f/q/+v/7P/s/+z/7f/t
/+7/7v/u/+7/6//o/+j/6P/s//H/9/8BAA8AHwAxAEYAWQBxAIkAogC1ALMAogCKAGsA
TwBBADsAMQApACgAJgAeABAABgACAP///////wAAAAD//////f/8//v/+//4//n/+P/3
//b/9f/1//X/9f/1//X/9f/0//T/9P/1//X/9f/0//T/9P/0//b/9v/2//b/9//4//j/
+P/4//j/+P/4//n/+f/5//r/+v/8//z//P/8//z//P/+////AAAAAAAAAAAAAAAAAQAE
AAUABgAHAAcACQAJAAkADAANAA4ADwAPAA8AEQARABAAEQATABUAFwAZABoAHAAfACEA
IgAjACIAIwAlACgAJwAoACgAJwAoACkAKgAsACwALAAtAC0ALAArACsAKwApACkAJwAl
ACIAHwAdABoAGAAWABIADwAOAAsACQAFAAMAAQD///z//P/6//n/9//2//X/9v/2//X/
9f/0//X/8//y//P/8//0//X/9f/0//b/9f/1//X/9f/1//X/9f/1//T/9P/0//b/9v/2
//b/9v/2//b/9v/2//b/9v/2//T/9P/0//T/9P/0//T/9P/0//T/9f/1//X/9f/1//X/
9f/1//X/9f/0//P/8//y//L/8f/x//H/8f/x//L/8v/y//H/8f/x//H/8v/y//L/8f/x
//H/8P/t/+3/7f/t/+7/7//w//H/8f/x//H/8f/v/+//7//v//H/8f/x//H/8P/w//D/
7v/u/+//8P/w//D/7//v/+//7//u/+7/7v/u/+7/7v/u//D/8P/v/+//7f/t/+3/7f/u
/+//8P/x//H/8f/x//H/8//z//P/8//x//H/8P/w//L/8//z//P/8//z//L/8v/z//X/
9v/3//X/9v/2//X/9P/z//H/8P/y//L/8//z//D/7//u/+3/6//r/+v/6//s/+z/7P/s
/+z/7P/t/+3/6//s/+z/7f/t/+3/7P/s/+z/7P/s/+3/7//v/+//7//t/+z/7P/r/+3/
6//p/w==
         </WaveFormData>
      </LeadData>
      <LeadData>
         <LeadByteCountTotal>10000</LeadByteCountTotal>
         <LeadTimeOffset>0</LeadTimeOffset>
         <LeadSampleCountTotal>5000</LeadSampleCountTotal>
         <LeadAmplitudeUnitsPerBit>4.88</LeadAmplitudeUnitsPerBit>
         <LeadAmplitudeUnits>��V</LeadAmplitudeUnits>
         <LeadHighLimit>2147483647</LeadHighLimit>
         <LeadLowLimit>268435456</LeadLowLimit>
         <LeadID>V6</LeadID>
         <LeadOffsetFirstSample>0</LeadOffsetFirstSample>
         <FirstSampleBaseline>0</FirstSampleBaseline>
         <LeadSampleSize>2</LeadSampleSize>
         <LeadOff>FALSE</LeadOff>
         <BaselineSway>FALSE</BaselineSway>
         <ExcessiveACNoise>FALSE</ExcessiveACNoise>
         <MuscleNoise>FALSE</MuscleNoise>
         <LeadDataCRC32>3099717422</LeadDataCRC32>
         <WaveFormData>
/P/8//z//P/+//7//v/+/wAAAAAAAAAAAAAAAAAAAAACAAIAAgACAAIAAgACAAIAAwAE
AAUABgAIAAgACAAIAAsADAANAA4AEAAQABAAEAARABIAEwAUABUAFgAXABgAGwAcAB0A
HgAhACIAIwAkACcAKAApACoAKwAsAC0ALgAvADAAMQAyADQANAA0ADQAMgAyADIAMgAw
ADAAMAAwACwAKgAoACYAIwAiACEAIAAdABoAFwAUABAADgAMAAoABwAGAAUABAADAAIA
AQAAAP3//P/7//r/+v/6//r/+v/4//j/+P/4//r/+v/6//r/+f/4//f/9v/2//b/9v/2
//b/9v/2//b/9v/2//b/9v/2//b/9v/2//j/+P/4//j/+P/4//j/+P/4//j/+P/4//b/
9v/2//b/9v/2//b/9v/3//j/+f/6//j/+P/4//j/+P/4//j/+P/4//j/+P/4//j/+P/4
//j/9v/2//b/9v/4//j/+P/4//b/9v/2//b/9P/0//T/9P/0//T/9P/0//T/9P/0//T/
9P/0//T/9P/0//T/9P/0//T/9P/0//T/9P/0//T/9P/y//L/8v/y//T/9P/0//T/9P/0
//T/9P/y//L/8v/y//L/8v/y//L/8P/w//D/8P/x//L/8//0//L/8v/y//L/8v/y//L/
8v/y//L/8v/y//L/8v/y//L/8v/y//L/8v/y//L/8v/y//L/8v/y//L/8v/y//L/8v/y
//L/8v/y//L/8v/y//L/8v/y//L/8v/y//L/8v/y//P/9P/0//X/9f/1//X/9P/2//f/
9//3//j/+P/4//j/9v/3//f/+P/7//3//f/9//3/+v/4//f/9v/2//b/9v/z//P/9v/0
//b/9P/z//P/8f/x//D/8P/w//D/8P/w//D/8P/w//D/8v/y//L/8v/y//L/8f/x//H/
8f/x//H/8f/x//H/8f/x//H/8f/y//L/8v/v/+7/7f/t/+7/9P/6/wAACQARABsAKgA7
AEwAXABuAIEAhwCAAHQAYwBVAFAATQBGAEEAPQA4ADAAIgAXABEADgAMAAwACQAJAAcA
BAAEAAIAAAD+///////+//3//f/9//v/+v/6//r//P/8//z//P/8//z//P/9//v/+//7
//v/+f/5//n/+v/7//v/+v/6//v//P/+/////v/+//7//v/+//////8AAAAAAAAAAAAA
AAAAAAAAAQADAAMABAAFAAMABAAEAAUABwAIAAgACQAJAAsADAANAA4ADwAPABEAEAAR
ABIAFAAVABYAFwAYABwAHQAeAB8AIAAiACQAJgAlACYAJwAoACkAKgArACwALQAtADAA
MQAxADEAMQAzADMANAA0ADQANQA0ADMAMgAwAC8ALAArACkAJwAjACIAIAAdABsAGgAW
ABQAEQAOAAsACQAIAAYABAACAAIAAQD+//3//P/6//z//P/7//r//P/8//z//P/5//n/
+f/4//j/+P/4//j/9v/2//b/9v/2//b/9v/2//n/+f/5//n/+f/5//n/+P/2//b/9v/3
//X/9f/1//X/9//3//f/9//3//f/+P/4//f/9//4//j/9//3//f/9//3//f/9//3//f/
9//3//f/9//3//f/9//5//n/+f/5//n/9//3//f/9//3//f/9//1//X/9f/1//X/9f/1
//X/9f/1//X/9f/0//T/9P/0//T/9f/1//X/9f/0//P/8//z//P/8//0//T/9P/0//T/
8//z//P/8//z//P/8v/y//L/8v/y//L/8//z//P/8//z//P/8v/y//L/8v/x//H/8P/w
//D/8P/w//D/8P/w//L/8v/y//L/8P/x//H/8P/w//D/8P/v//H/8f/x//P/8f/x//H/
8f/z//P/8//x//L/8v/y//L/8v/y//L/8//0//L/8//z//P/9f/0//T/9f/1//X/9v/2
//b/9v/2//f/+f/6//v//f/8//v/+v/2//b/9f/0//T/9P/0//P/8//2//T/9P/y//H/
8f/x//H/8P/w//D/8P/w//D/8P/w//D/8P/w//D/8P/w//D/8P/v/+//7//v/+//7//v
/+//7f/t/+3/7f/v//D/8P/u/+3/7P/r/+v/7v/y//j//v8HABMAHwAwAD8AUABkAHoA
hQCFAHwAbgBdAFEATgBHAEAAOwA5ADYAKAAYAA0ACQAIAAgABgAFAAUABQAEAAIAAAD8
//z//f/7//r/+f/5//n/+//6//r/+v/4//j/+P/4//r/+v/6//v/+f/5//n/+f/7//v/
+//8//v/+//6//r/+v/6//v/+//6//r/+v/6//r/+//7//z//f/+////AAAAAAAAAAAB
AAEAAQACAAMAAwAEAAQABQAFAAYABgAHAAcACQAKAAsADAANAA0ADwAQABEAEgAUABUA
FgAXABgAGgAbABwAHQAeACAAIgAkACUAJgAnACgAKQAqACsALAArACsALgAvADEAMQAx
ADMAMQAyADIAMgAxADAALwAuAC4ALQAqACkAJwAlACEAIAAdABkAFgAUABAADgALAAgA
BwAFAAQAAgACAAAAAAD///7//f/8//r/+P/4//f/9v/2//b/9v/2//X/9f/1//T/8v/y
//L/8v/0//T/9P/0//T/9P/0//T/9//3//f/9//1//X/9f/0//T/9P/0//X/9//3//f/
9//1//X/9f/1//X/9f/2//b/9f/1//b/9v/1//X/9f/1//f/9//3//f/9f/1//X/9f/3
//f/9//3//X/9f/1//X/9f/z//P/8//1//X/9f/1//X/9f/1//X/9f/1//X/9f/1//X/
9f/1//T/9P/0//T/9P/1//X/9f/z//L/8f/x//H/8f/x//L/9P/0//T/9P/x//H/8f/x
//P/8//y//L/8P/w//D/8P/x//H/8f/x//P/8//y//L/8v/y//H/8f/y//L/8v/y//D/
8P/w//D/8P/w//D/8P/y//P/8//y//D/8P/w/+//7//v/+//8f/x//H/8f/x//H/8f/x
//H/8f/x//D/8P/w//D/8P/w//D/8f/y//L/8//z//P/8//y//L/8//z//P/9P/0//b/
9v/2//f/9//4//n/+//7//v/+//4//b/9f/0//T/9P/0//P/8//2//T/9P/y//H/8f/x
//H/8P/w//D/8P/u/+7/7v/u/+7/7v/u/+7/7v/u/+7/7v/v/+//7//v/+//7//v/+//
7//v/+//7//t/+7/7v/s/+3/7P/p/+n/7P/w//T/+P8BAAsAEwAgADMAQgBUAGgAewCD
AIAAdgBnAFcAUABNAEYAPwA7ADgAMAAiABUADQAKAAgABgADAAMAAwACAAAA/v/6//r/
+//7//j/9//3//f/9//2//b/9v/2//b/9v/2//b/9v/2//f/9f/1//X/9f/2//f/+P/6
//n/+f/4//j/+v/6//v/+//8//z//P/8//r/+//7//z//v/+//7//v8AAAAAAAABAAEA
AQACAAMAAwAEAAQABQAFAAYABgAHAAcACQAKAAsACgALAAsADQAQABEAEgAUABMAFAAV
ABYAGAAZABoAGwAeACAAIgAkACMAJAAlACYAJwAoACkAKgArACsALgAvAC8ALwAvADEA
MQAyADIAMgAxADAALwAuAC4ALQAqACkAJwAlACEAIAAfABsAGAAWABIAEAANAAoACQAH
AAYABAACAAAAAAD///7//f/8//r/+v/6//n/+P/4//j/+P/4//X/9f/1//T/9v/2//b/
9v/2//b/9v/2//b/9v/2//b/9//3//f/9//3//f/9//2//b/9v/2//f/9f/1//X/9f/3
//f/9//3//f/9//4//j/9f/1//b/9v/3//f/9//3//f/9//3//f/9f/1//X/9f/3//f/
9//3//X/9f/1//X/9//1//X/9f/1//X/9f/1//X/9f/1//X/9f/1//X/9f/1//X/9f/1
//L/8v/y//L/8v/z//P/8//1//T/8//z//P/8//z//T/8v/y//L/8v/x//H/8f/x//P/
8//y//L/8v/y//L/8v/x//H/8f/x//H/8f/w//D/8P/w/+//7//w//D/8P/w//D/8P/w
//D/8P/w//D/8P/w//H/8f/w//L/8v/y//H/8f/x//H/8//x//H/8f/x/+//7//v/+//
7//v/+//7//x//L/8P/w//D/8P/w//D/8f/y//T/9f/1//X/9f/0//T/9f/z//P/9P/0
//b/9v/2//f/9f/2//f/+f/7//v/+//4//b/9f/0//T/9P/0//P/8//2//T/9P/y/+//
7//v/+//8P/w//D/8P/w//D/8P/w/+7/7v/u/+7/8P/w//D/8P/x//H/8f/x/+//7//v
/+//7//v/+//7//t/+7/7v/s/+//7v/r/+v/6v/u//L/+v8BAAsAEwAgAC8AQABQAGQA
dwCFAIIAeABrAFsAUABLAEYAQQA9ADoANAAmABcAEQAMAAoACgAHAAUABQAEAAIAAAD+
//7//f/7//j/9//3//f/+f/4//j/+P/4//j/+P/4//j/+P/4//n/+//7//v/+//5//n/
+f/6//v/+//6//r/+v/6//v/+//8//z//P/8//z//f/9//7//v/+//7//v8AAAAAAAAB
AAEAAQACAAMAAwAEAAQABQAFAAYABgAHAAcACQAKAAsADAANAA0ADwAOAA8AEAASABMA
FAAVABYAGAAZABoAGwAcAB4AIAAiACMAJAAlACYAJwAoACkAKgArACsALgAvAC8ALwAv
ADEALwAwADAAMAAwADAAMAAwAC4ALQAqACkAJwAlACEAIAAfABsAGAAWABIAEAANAAoA
CQAHAAYABAACAAAAAAD///7//f/8//r/+v/6//n/+P/2//b/9v/2//X/9f/1//T/8v/y
//L/8v/0//T/9P/0//T/9P/0//T/9f/1//X/9f/1//X/9f/0//T/9P/0//X/9f/1//X/
9f/1//X/9f/1//X/9f/2//b/9f/1//b/9v/1//X/9f/1//X/9f/1//X/9//3//f/9//2
//X/9P/z//X/9f/1//X/9f/z//P/8//x//H/8f/x/+//7//v/+//8f/x//H/8f/z//P/
8//z//L/8v/y//L/8P/x//H/8f/z//L/8f/x//H/8f/x//L/8P/w//D/8P/v/+//7//v
//H/8f/w//D/8P/w//D/8P/v/+//7//v//H/8f/w//D/8P/w/+//7//w//D/8P/w//D/
8P/w//D/7v/u/+7/7v/w//H/8f/w//L/8v/y//H/8P/v/+7/7//v/+//7//v/+//8P/w
//D/8P/w//D/8P/x//L/8v/z//P/8//z//L/8v/z//P/8//0//T/9P/0//T/9f/1//b/
9//5//f/9//3//T/9P/z//L/8v/w//D/7//v//L/8P/w/+7/7//v/+//7//s/+z/7P/s
/+z/7P/s/+z/7v/u/+7/7v/u/+7/7v/u/+//7//v/+//7//v/+//7//x//H/8f/x//D/
8P/v/+z/6//o/+n/7f/y//b/+v8AAAkAFQAhADAAPwBQAGQAegCHAIcAfgByAGEAVwBQ
AEsAQgA9ADkAMgAmABYACwAHAAQABAACAAEAAQAFAAQAAAD+//z//P/9//3//P/7//v/
+//7//r/+v/6//j/+P/4//j/9v/2//b/9//4//n/+v/7//v/+//7//z//f/9//z//P/8
//z//f/9//z//P/8//z//v//////AAAAAAAAAAAAAAIAAgACAAMAAwADAAQABQAFAAYA
BgAHAAcACAAIAAkABwAJAAoACwAMAA0ADQAPABAAEQASABQAFQAWABcAGAAcAB0AHgAf
AB4AIAAiACQAJwAoACkAKgAtAC4ALwAwADAALwAxADEAMwAzADMANQA1ADYANgA2ADUA
NAAzADIAMAAvACwAKwAoACUAIAAeAB0AGQAWABQAFAASAA8ADAAJAAcABgAEAAQAAgAC
AAEAAAD///7//P/6//r/+f/4//j/+P/4//j/+f/5//n/+P/4//j/+P/4//f/9v/1//T/
9v/2//b/9v/1//X/9f/1//X/9f/1//T/9v/2//b/9//1//X/9f/1//X/9f/1//X/9//3
//j/+P/3//f/+P/4//X/9f/1//X/9f/1//X/9f/1//X/9f/1//X/9f/1//X/9f/1//X/
9f/3//X/9f/1//T/8//y//H/8f/x//H/8f/y//P/9P/1//X/9f/1//X/8v/y//L/8v/y
//P/8//z//H/8P/v/+//8f/x//H/8v/y//L/8v/y//H/8f/x//H/7//v/+7/7v/u/+7/
7v/u/+//7//v/+//7//v/+7/7v/u/+7/7f/t/+7/7v/u/+7/8P/w//D/8P/u/+7/7v/u
/+z/7f/t/+z/7v/u/+7/7v/u/+7/7v/u/+//8P/w//H/8f/x//H/8P/w//H/8f/x//L/
8v/w//D/8P/x//P/9P/1//f/9//3//f/9P/y//H/8P/w//L/8v/x//H/8v/w//D/7v/r
/+v/6//r/+z/7P/s/+z/7P/s/+z/7P/q/+r/6v/q/+r/6v/q/+r/6//r/+v/6//p/+n/
6f/p/+v/6//r/+v/6//s/+z/6v/p/+b/5f/l/+r/7v/0//z/BwARAB0ALAA9AEwAXgBy
AIEAhQCAAHYAZQBVAE4ASQBAADcANQAwACQAEgAHAAMAAAD8//z//f/9//3//P/8//r/
+P/2//X/8//z//P/9P/1//X/9P/0//T/8v/y//L/8v/0//T/9P/1//P/8//z//P/9f/1
//X/9v/1//X/9P/0//T/9P/1//X/9v/2//b/9v/2//f/9//4//j/+P/4//j//P/8//z/
/f/7//v//P/9//3//v/+////AQACAAIAAwABAAMABAAFAAYABwAHAAkACgALAAwADgAR
ABIAEwAUABYAFwAYABkAGgAcAB4AIAAhACIAIwAkACcAKAApACoAKQApACwALQAtAC0A
LQAvAC8AMAAwADAALwAuAC0ALAAqACkAJgAlACEAHwAbABoAGQAVABIAEAAQAA4ACwAI
AAUAAwACAAAA/P/6//r/+f/4//f/9v/0//b/9v/1//T/9P/0//T/9P/x//H/8f/w/+7/
7v/u/+7/8P/w//D/8P/w//D/8P/w//H/8f/x//H/8f/x//H/8P/w//D/8P/x//H/8f/x
//H/8f/x//H/8f/x//H/8v/y//P/8//0//T/8f/x//H/8f/z//P/8//z//P/8//z//P/
8//z//P/8//z//P/8//z//P/8f/x//H/8//z//P/8//z//P/8//z//P/8//z//P/8f/x
//H/8f/w//D/8P/w//D/8f/x//H/8f/w/+//7//v/+//7//w//D/8P/w//D/7//v/+//
7//x//H/8P/w//D/8P/w//D/8f/x//H/8f/x//H/8P/w//D/8P/v/+//8P/w//D/8P/w
//D/8P/w//D/8P/w//D/8P/x//H/8P/w//D/8P/v/+//7//v//D/8P/w//D/8P/w//D/
8f/y//L/8//z//P/8f/w//D/8f/y//P/9f/2//b/9v/2//f/9f/2//f/+f/7//v/+//4
//b/9f/0//T/9P/0//P/8//0//L/8v/w/+//7//v/+//8P/w//D/8P/u/+7/7v/u//D/
8P/w//D/7v/u/+7/7v/v/+//7//v/+//7//v/+//7//v/+//7//v//D/8P/u/+v/6v/r
/+v/7P/w//b//v8HABMAHQAqADsATABeAHIAgwCHAIIAeABpAFkAUABNAEYAPQA5ADYA
LAAeABMADQAKAAoACAAHAAcABQACAAIAAAD+//z//f/7//z/+//7//v/+f/4//j/+P/4
//j/+P/4//j/+P/4//n/+f/5//n/+f/5//n/+f/6//v/+//6//r/+v/6//v/+//+//7/
/v/+//7//////wAA/v/+//7//v8CAAIAAgADAAMAAwAEAAUABQAGAAYABwAFAAYABgAH
AAkACwAMAA0ADgAPAA8AEQAQABEAEgAUABcAGAAZABoAHAAdAB4AHwAgACIAJAAmACcA
KAApACoAKwAsAC0ALgAvAC8AMgAzADMAMwAzADUANQA2ADYANgA1ADQAMwAyADAALwAs
ACsAKQAnACMAIgAfABsAGAAWABQAEgAPAAwACwAJAAgABgAEAAIAAgABAP7//f/8//r/
/P/8//v/+v/4//j/+P/4//n/+f/5//j/9v/2//b/9v/2//b/9v/2//b/9v/2//b/9//3
//f/9//3//f/9//2//b/9v/2//f/9//3//f/9//3//f/9//3//f/9//4//j/9//3//j/
+P/3//f/9//3//n/+f/5//n/+f/5//n/+f/5//n/+f/5//f/9//3//f/9//1//X/9f/1
//X/9f/1//X/9f/1//X/9//3//f/9//3//f/9//3//b/9v/2//b/9v/3//f/9//3//b/
9f/1//X/9f/1//b/9P/0//T/9P/1//X/9f/1//X/9f/0//T/9P/0//T/9P/z//P/8//z
//X/9f/0//T/9P/0//P/8//0//T/9P/0//T/9P/0//T/9P/0//T/9P/0//X/9f/0//T/
9P/0//P/8//0//b/9v/2//b/9v/2//f/+P/4//n/+f/5//n/+P/4//n/+f/5//r/+v/4
//j/+P/5//n/+v/7//3//f/9//3/+v/4//f/9v/2//j/+P/3//f/+P/2//b/9P/z//P/
8//z//L/8v/y//L/8v/y//L/8v/y//L/8v/y//L/8v/y//L/8f/x//H/8f/x//H/8f/x
//P/8//z//P/8f/y//L/8P/x//D/7f/t//D/9P/4/wAADQAVAB8ALAA9AFAAYAB2AIUA
iQCCAHYAZwBXAFQATwBGAD8APQA6AC4AHgARAA0ACgAGAAQABQAFAAUABAAAAP7//v/+
//3//f/8//v/+//7//v/+v/6//r/+v/6//r/+v/6//r/+v/7//v/+//7//v//f/9//3/
/v/9//3//P/8//z//P/9//3/AAAAAAAAAAAAAAEAAQACAAAAAAAAAAAAAgACAAIAAwAD
AAMABAAFAAMABAAEAAUABwAIAAgACQAJAAsADAANAA4ADwAPABEAEgATABQAFgAXABgA
GQAaABwAHQAeAB8AHwAgACEAIgAkACYAKAAqACsALAAtAC4ALwAvADIAMwAzADMAMwA1
ADUANgA2ADYANQA0ADMAMgAuAC0AKgApACcAJQAhACAAHQAZABYAFAAQAA4ACwAIAAkA
BwAGAAQAAgAAAAAA///+//3//P/6//r/+v/5//j/9v/2//b/9v/3//f/9//2//j/+P/4
//j/9//2//X/9P/0//T/9P/0//P/8//z//P/9f/1//X/9P/2//b/9v/3//f/9//3//f/
9f/1//X/9f/1//X/9v/2//f/9//4//j/9f/1//X/9f/3//f/9//3//X/9f/1//X/9//3
//f/9//1//X/9f/1//X/8//z//P/8//z//P/8//z//P/8//z//P/8//z//P/9f/1//X/
9f/y//L/8v/y//L/8//z//P/8//y//H/8f/v/+//7//w/+7/7v/u/+7/7v/v//D/8f/x
//H/8P/w/+7/7v/u/+7/7f/t/+3/7f/v/+//7v/u/+7/7v/t/+3/8P/w//D/8P/v/+7/
7f/s/+3/7v/v//D/8P/x//D/7v/u/+7/7v/w//D/8f/y//L/8//z//P/8f/w//D/8f/z
//P/9P/0//T/9P/0//X/9//4//n/+//6//n/+P/0//T/8//y//L/8v/y//H/8f/y//D/
8P/u/+3/7f/t/+3/7P/s/+z/7P/u/+7/7v/u/+7/7v/u/+7/7v/u/+7/7v/r/+v/6//r
/+3/7f/t/+3/6//r/+v/6//r/+z/7P/q/+v/6P/p/+n/7P/w//b//v8JABMAHwAuAD0A
TABiAHYAhQCFAH4AeABtAFsAUgBLAEAAOQA1ADAAIgASAAcAAwAAAPz/+v/5//n/+f/4
//j/+P/4//b/9//3//b/9f/1//X/8//y//L/8v/y//L/8v/y//T/9P/0//X/8//z//P/
8//z//P/8//0//f/9//2//b/+P/4//n/+f/4//j/+P/4//j/+f/5//r/+v/6//r/+v/8
//z//P/9//////8AAAEAAQACAAIAAwADAAQABAAFAAMABQAGAAcACAAJAAkACwAOAA8A
EAASABMAFAAVABYAGAAZABoAGwAcAB4AIAAiACMAJAAlACYAKAAqACwALgAtAC0AMAAx
AC8ALwAvADEAMwA0ADQANAAzADIAMQAwACsAKQAlACMAIQAfABsAGgAXABMAEAAOAA4A
DAAJAAYAAwABAAAA/v/+//z//P/7//j/9//2//T/9v/2//X/9P/z//L/8f/w/+//7//v
/+7/8P/w//D/8P/w//D/8P/w//D/8P/w//D/8f/x//H/8f/x//H/8f/w//D/8P/w//H/
7//v/+//7//v/+//7//v//H/8f/y//L/8P/v/+//7v/u/+//8P/x//H/8f/x//H/7//v
/+//7//x//H/8f/x//H/8f/x//H/8f/v/+//7//x//H/8f/x//H/8f/x//H/8P/v/+7/
7f/t/+3/7f/t/+7/7v/u/+7/7v/v/+//7//v/+7/7f/t/+3/7f/t/+7/7P/s/+z/7P/t
/+3/7f/t/+3/7f/s/+z/7P/s/+z/7P/r/+v/6//r/+3/7f/s/+z/7P/s/+v/6//s/+z/
7P/s/+z/7P/s/+z/7P/s/+z/7P/s/+z/7P/s/+7/7v/v//D/7v/v/+//7//v/+7/7v/v
/+//7//w//D/7v/u/+7/7//x//L/8//1//X/9f/1//L/8v/x//D/8P/w//D/7//v//L/
8P/w/+7/6//r/+v/6//o/+j/6P/o/+r/6v/q/+r/6P/o/+j/6P/o/+j/6P/o/+n/6f/p
/+n/5//n/+f/5//n/+f/5//n/+f/6P/o/+b/5//m/+X/4//m/+j/7P/y//v/AwANABoA
KQA8AEoAXABvAH8AggB8AHMAZQBWAE0ASAA9ADUAMgAsAB4ADwADAAIA/v/6//v//f/9
//r/+P/2//b/9P/1//P/8v/x//H/8f/x//D/8P/w//L/8v/y//L/8v/y//L/8//1//X/
9f/1//P/8//z//T/9f/1//T/9P/2//b/9//3//j/+P/4//j/9v/3//f/+P/4//j/+P/4
//r/+v/6//v/+//7//z//f/7//z//P/9////AAAAAAEAAQADAAQABQAGAAcABwAJAAgA
CQAKAAwADgAQABIAFAAWABcAGAAZABoAGgAcAB4AHgAeAB4AIQAiACMAJAAnACgAKQAq
ACwALAAsACwALQAuAC8AMAAuAC4ALgAuAC0ALAArACoAKAAmACQAIgAeABwAGgAYABUA
EgAPAAwACgAIAAYABAABAAAA///+//v/+v/5//j/9//2//X/9P/y//L/8v/y//L/8v/y
//L/8P/w//D/8P/u/+7/7v/u//D/8P/w//D/8v/y//L/8v/w//D/8P/w//L/+P8AAAYA
EAAaACYANABEAFgAcACCAIQAdABiAFYAVABWAFYAWABUAEwARAA8ADIAKgAiABoAFAAQ
AAwACAAGAAIAAQAAAP///v/7//r/+f/4//j/+P/4//j/9v/2//b/9v/0//T/9P/0//b/
9v/2//b/9v/2//b/9v/4//j/+P/4//j/+P/4//j/+P/4//j/+P/6//r/+v/6//z//P/8
//z//v/+//7//v8AAAAAAAAAAAAAAAAAAAAAAQACAAMABAAFAAYABwAIAAkACgALAAwA
DQAOAA8AEAARABIAEwAUABYAGAAaABwAHAAcABwAHAAdAB4AHwAgACEAIgAjACQAJQAm
ACcAKAApACoAKwAsACsAKgApACgAJQAkACMAIgAfAB4AHQAcABgAFgAUABIAEAAOAAwA
CgAGAAQAAgAAAP///v/+//7//f/9//z/+//4//b/9f/1//P/8//0//T/8v/y//L/8//y
//L/8v/z//H/8f/x/+7/7//v/+//8P/w//D/7//v//D/7v/u/+z/7v/v//D/8f/w//D/
8P/w/+7/7v/u/+7/8P/w//D/8P/u/+7/7v/u/+v/6//r/+v/7f/t/+3/7f/v/+//7//v
//H/8v/y//D/7f/q/+n/6f/u//L/9P/6/wUADwAdACwAOwBMAGAAdACDAIcAfgByAGMA
VwBUAFEATABHAEMAPgA0ACIAEwANAAoABgAGAAcABQABAAAA/v/8//z/+v/5//n/+P/3
//f/9//1//T/9P/0//b/9v/2//b/9v/2//b/9//2//X/9P/z//X/9f/1//b/9//3//b/
9v/4//j/+f/5//j/+P/4//j/+P/5//n/+v/6//r/+v/6//z//P/8//3//f/9//7///8B
AAIAAgADAAMABAAEAAUABwAJAAoACwALAAsACgALAAwADQAOABAAEwAUABUAFgAWABcA
GAAZABoAHAAeACAAHgAeAB4AHgAfACAAIQAiACEAIQAkACUAJAAjACIAIwAhACAAHgAc
ABoAGAAWABQAEQAPAAsACQAJAAcAAwACAAAA/f/7//r/+f/4//b/9P/2//X/9f/0//P/
8v/z//P/8//z//P/8v/z//T/9P/0//T/9P/0//T/9f/1//X/9P/y//L/8v/y//T/9P/0
//T/9P/0//T/9P/1//X/9f/1//P/8//z//L/9P/0//T/9f/z//P/8//z//P/8//z//P/
9f/1//b/9v/z//P/9P/0//X/9f/1//X/9P/z//L/8f/x//H/8f/x//P/8//z//P/8f/x
//H/8f/x/+//7//v//D/8f/y//P/8f/x//H/8f/v/+//7//v//H/8f/x//H/8P/w//D/
8P/u/+//7//v/+//7v/t/+3/7//v/+//8P/u/+7/7v/u/+//7//v/+//7//v/+7/7v/w
//D/8P/w//H/8f/x//H/8f/x//D/8P/y//L/8f/x//L/8v/y//L/8v/y//L/8v/1//b/
9//4//f/9//2//T/8v/y//L/8f/z//P/8//1//T/8//y//H/8f/x//H/8f/x//H/8f/x
//P/9P/0//T/8//z//P/9P/y//H/8P/w//D/8f/y//L/9P/0//T/9P/z//L/8f/y//L/
8f/v/w==
         </WaveFormData>
      </LeadData>
   </Waveform>
</RestingECG>
