# Supplementary material for: Detection of Left Atrial Enlargement Using a Convolutional Neural Network-Enabled Electrocardiogram
Source: Front Cardiovasc Med. 2020 Dec 17;7:609976. doi: 10.3389/fcvm.2020.609976 (PMC7773668; doi:10.3389/fcvm.2020.609976)
Supplement: Supplementary file 4 [file Data_Sheet_4.ZIP › normal3/1802031845_1255_0000000H.XML]

<?xml version="1.0" encoding="Windows-1252"?>
<!DOCTYPE RestingECG SYSTEM "restecg.dtd">
<RestingECG>
   <PatientDemographics>
      <PatientID>1802031845</PatientID>
      <PatientAge>70</PatientAge>
      <AgeUnits>Years</AgeUnits>
      <Gender>Male</Gender>
      <PatientLastName>lijinhao</PatientLastName>
   </PatientDemographics>
   <TestDemographics>
      <DataType>Resting</DataType>
      <Site>1</Site>
      <AcquisitionDevice>MAC55</AcquisitionDevice>
      <Status>Unconfirmed</Status>
      <Priority>Normal</Priority>
      <AcquisitionTime>09:36:54</AcquisitionTime>
      <AcquisitionDate>08-04-2016</AcquisitionDate>
      <CartNumber>1</CartNumber>
      <AcquisitionSoftwareVersion>009C</AcquisitionSoftwareVersion>
      <XMLSourceVersion>MAC5000 v1.0</XMLSourceVersion>
   </TestDemographics>
   <RestingECGMeasurements>
      <VentricularRate>74</VentricularRate>
      <AtrialRate>74</AtrialRate>
      <PRInterval>172</PRInterval>
      <QRSDuration>72</QRSDuration>
      <QTInterval>378</QTInterval>
      <QTCorrected>419</QTCorrected>
      <PAxis>71</PAxis>
      <RAxis>-16</RAxis>
      <TAxis>39</TAxis>
      <QRSCount>12</QRSCount>
      <QOnset>222</QOnset>
      <QOffset>258</QOffset>
      <POnset>136</POnset>
      <POffset>183</POffset>
      <TOffset>411</TOffset>
      <ECGSampleBase>500</ECGSampleBase>
      <ECGSampleExponent>0</ECGSampleExponent>
   </RestingECGMeasurements>
   <Diagnosis>
      <Modality>Resting</Modality>
         <StatementCount>2</StatementCount>
         <LabelText>12SL ��ϳ���</LabelText>
      <DiagnosisStatement>
         <StmtFlag>ENDSLINE</StmtFlag>
         <StmtText>�������</StmtText>
      </DiagnosisStatement>
      <DiagnosisStatement>
         <StmtFlag>ENDSLINE</StmtFlag>
         <StmtText>���� ECG</StmtText>
      </DiagnosisStatement>
   </Diagnosis>
   <Waveform>
      <WaveformType>Rhythm</WaveformType>
      <WaveformStartTime>0</WaveformStartTime>
      <NumberofLeads>8</NumberofLeads>
      <SampleType>CONTINUOUS_SAMPLES</SampleType>
      <SampleBase>500</SampleBase>
      <SampleExponent>0</SampleExponent>
      <HighPassFilter>16</HighPassFilter>
      <LowPassFilter>150</LowPassFilter>
      <ACFilter>NONE</ACFilter>
      <LeadData>
         <LeadByteCountTotal>10000</LeadByteCountTotal>
         <LeadTimeOffset>0</LeadTimeOffset>
         <LeadSampleCountTotal>5000</LeadSampleCountTotal>
         <LeadAmplitudeUnitsPerBit>4.88</LeadAmplitudeUnitsPerBit>
         <LeadAmplitudeUnits>��V</LeadAmplitudeUnits>
         <LeadHighLimit>2147483647</LeadHighLimit>
         <LeadLowLimit>268435456</LeadLowLimit>
         <LeadID>I</LeadID>
         <LeadOffsetFirstSample>0</LeadOffsetFirstSample>
         <FirstSampleBaseline>0</FirstSampleBaseline>
         <LeadSampleSize>2</LeadSampleSize>
         <LeadOff>FALSE</LeadOff>
         <BaselineSway>FALSE</BaselineSway>
         <ExcessiveACNoise>FALSE</ExcessiveACNoise>
         <MuscleNoise>FALSE</MuscleNoise>
         <LeadDataCRC32>896069214</LeadDataCRC32>
         <WaveFormData>
DgAOAA4ADgAMAAoACAAGAAQABAAEAAQAAwACAAEAAAACAAIAAgACAAIAAgACAAIAAgAC
AAIAAgAAAAAAAAAAAAAAAAAAAAAAAAAAAAAAAAAAAAAAAAAAAP7//v/+//7//v/+//7/
/v/+//7//v/+//7//v/+//7//v/+//7//v/8//z//P/8////AAABAAIAAQAAAP///v/+
//7//v/+/wAAAAAAAAAAAAAAAAAAAAD+//7//v/+////AAABAAIA///+//3//P/+//7/
/v/+//7//v/+//7//v/+//7//v/8//z//P/8//7//v/+//7//P/8//z//P/+//7//v/+
//z//P/8//z//P/8//z//P/8//z//P/8//r/+v/6//r/+v/6//r/+v/8//z//P/8//v/
+v/5//n//P/8//z//P////////8AAP//AAAAAAAAAgADAAMAAwAAAP7//f/8//z/AAAD
AAQABQAGAAcABwAJAAcABgAGAAMAAgABAP7//v/9//3//f/6//n/+P/3//j/+f/6//z/
+v/4//j/+f/4//j/+P/1//b/+P/5//r/+v/5//n/+//6//j/9//2//f/+P/5//r/+v/7
//v/+v/4//f/9//4//j//v/8//r//P/6//b/9v/8//7/AQAIABQAJQA2AEQAUgBhAGoA
bABmAFIANwAaAAgA/v/x/+n/5f/n/+3/8f/y//T/9//3//f///8CAAEAAAD+//3/+//7
//v/+//+//7//v/+//7//v///wAA/v/9//3//f/9//7//v/+/wAAAAABAAIAAgACAAIA
AgAAAAAAAAAAAAIAAgACAAIAAAAAAAEAAQADAAMABAAEAAQAAgAEAAQABAAEAAUABgAF
AAQAAwACAAQABQAFAAUABQAGAAcABwAJAAgACAAJAAkACgAKAAsACQAKAAsACwANAA4A
DgAQAA8AEAARABEAEQARABEAFAAVABUAFwAYABoAGgAaABoAGAAZABkAGQAdAB0AHAAb
ABoAGQAZABgAGgAYABYAFgAUABQAEgARABAADwANAAwADgANAAoACgAHAAQAAwADAAIA
AQABAAAAAAD///7//v/+//z//P/8//v/+//5//n/+f/4//j/+P/4//j/+P/4//j/+P/4
//j/+v/6//n/+f/3//j/+P/3//f/9//3//f/9//3//f/+P/2//b/9v/1//b/9v/3//j/
+P/4//f/9//2//b/9v/2//f/9//3//f/9//3//b/9v/2//b/9f/1//f/9//4//j/+P/4
//j/+P/2//X/9f/1//f/+P/4//j/9//3//j/+P/3//f/+P/4//f/9//2//b/9v/1//T/
8//2//j/+f/5//f/9v/2//X/9//3//f/9//3//X/9f/2//b/9f/z//L/9P/1//b/9//3
//f/9//1//T/9P/0//P/8//z//P/8//z//T/9P/0//X/9f/1//X/8//y//L/8v/y//L/
9f/2//b/9v/0//X/9f/1//j/+f/6//r/+v/6//v/+//7//n/+P/4//j/+P/8////AgAC
AAIAAgADAAMAAQAAAP7//f/8//v/9v/0//P/8//1//X/9f/1//P/8//z//P/9P/0//L/
8v/z//T/9P/0//H/8f/y//L/8v/y//H/8f/z//P/8v/y//D/8P/w//D/8f/y//T/9f/y
//L/8f/x//L/9v/2//b/9v/0//D/8P/y//T/9v/7/wQAEgAhAC4AQABSAGMAbgBsAGIA
TgAvABQAAgDy/+X/3f/b/+H/5//p/+7/8v/x//H/9f/5//j/+P/4//f/9//3//f/9//3
//b/9v/2//b/+P/4//n/+v/6//n/+f/5//v//P/8//z/+v/6//v//P/8//z//P/8//z/
/P/8//z//P/8//z//P/8//z//f/9//3//f/+//7/AAD+/wAAAAD+//7///8AAP7//v/+
//7//v////////8BAAIAAwADAAMAAgACAAMABQAGAAYABwAFAAYABwAHAAkACgAKAAwA
CwAMAA0ADQANAA0ADQAQABEAEQATABQAFAAUABQAFAAUABUAFQAVABkAGQAYABcAFQAV
ABYAFgAYABYAFAAUABIAEgAQAA8ADgANAAsACgAJAAcAAwACAP///P/7//v//P/9////
AAD9//v/+f/4//j/9v/2//b/+f/5//f/9//1//T/9P/0//b/9v/2//b/9P/0//T/9P/0
//T/8//z//P/9P/0//P/8//z//P/8//z//P/8//0//T/9P/0//P/9f/0//T/9P/0//T/
8//z//L/8v/y//L/9f/1//X/9f/1//X/9P/0//b/9v/1//X/9f/1//b/9v/2//b/9v/2
//b/9f/1//X/9f/2//b/9v/3//f/+P/4//X/9f/2//b/9f/1//T/9P/3//f/9//3//f/
+P/4//f/9v/2//f/9//1//X/9f/1//X/8//z//T/+P/5//n/+v/6//n/+P/3//n/+f/5
//f/9v/2//b/9f/1//X/9f/1//f/+P/4//j/8//3//n/9v/4//j/+P/4//n/+v/6//r/
+v/7//v/+//6//v//P/8//3//v8AAAEAAQD///7//v/8//z/AAADAAYABgAGAAYABAAD
AAAA/v////////////z/+v/5//n/9//3//f/9//3//f/9//3//j/+P/2//b/9//4//j/
+P/1//X/9v/2//b/9v/1//X/9f/1//T/9P/3//j/+f/6//n/+P/4//f/+P/4//f/9//4
//r/9v/0//L/9P/2//b/+P/6//r/AQAUACgAMQA8AEwAWgBjAGQAXABEACoAEQD+//D/
6P/j/+P/5//r/+3/7f/w//T/9f/3//n//f/+//3//P/6//n/+//7//v/+//+//7//v/+
//v/+v/6//r/+//7//z//f///wAAAAAAAP///v/+//7/AQACAAMABAACAAAA/v/8////
AAABAAIAAgACAAMAAwABAAEAAgACAAQAAgAEAAQAAgACAAMABAAGAAYABgAGAAYABwAH
AAcABwAIAAkACQALAAoACgALAAkACgAKAAsACwAMAA0ADQALAAwADAAOABAAEgAUABUA
FQAVABUAGAAYABcAGAAYABkAGgAbABwAHQAfACAAIQAjACMAIgAhAB8AHwAgACAAIgAg
AB4AHgAcABwAGgAZABUAEwAQAA4ADwAPAA0ADgAPAAwACwALAAgABwAHAAYABgAFAAQA
BAAEAAIAAgACAAUABQADAAMAAwACAAIAAgAEAAQABAAEAAQABAAEAAQAAgACAAEAAQAB
AAIAAgABAAMAAwADAAMAAQABAAEAAgAEAAQABAADAAMAAgACAAIAAgACAAEAAQABAAIA
AwAEAAMAAwADAAMAAwADAAIAAgAEAAQAAwADAAMAAwAEAAQABAAEAAQABAAEAAMAAwAD
AAUABgAGAAYAAwADAAQABAABAAEAAgACAAMAAwACAAIAAQABAAEAAQABAAIAAgABAAIA
AgADAAMAAQABAAEAAQABAP////8AAAIAAwADAAQAAwADAAMAAwABAAEAAQD/////AAAB
AAEAAQABAAEAAQAFAAYAAwACAAEAAAABAAIAAgACAAQABQAFAAUACAAJAAoACgAIAAgA
CQAJAAgABQADAAIABQAGAAsADwAPAA4ADQAMAAsACwAJAAgACAAHAAYABQACAAAA////
/wIAAwAEAAUABAADAAIAAQAAAAAA/v/+////AAAAAAAA/////wAAAAACAAIAAQABAAEA
AQAAAAAAAgACAAIAAgAAAAAAAQABAAAAAAD/////AgACAAAAAAAAAP7//v8AAAIABgAQ
ABsAIgAsADkASABUAFwAYQBiAFYAPAAiABUACgAAAPT/7f/x//f/+f/7////AgACAAMA
BQAHAAcABgAGAAYABQAFAAcABwAHAAcACAAIAAgACAAGAAYABwAIAAgABwAHAAcABwAI
AAgACAAGAAYABwAIAAkACgALAAwACgAKAAoACgAKAAoACgAKAAoACgALAAsACwALAAwA
DAAMAAoADAAMAA4ADgAPABAADgAOAA4ADgAMAA0ADQANAA8AEAARABEAEQAQABAAEQAT
ABQAFAAVABMAFAAVABUAFwAYABgAGgAZABoAGwAbABsAGwAbAB4AHQAdAB8AIAAiACIA
IgAiACAAIQAhACEAIwAjACIAIQAhACEAIgAiACAAHgAcABwAGgAaABgAFwAYABcAFQAU
ABIAEQAOAA4ADQAKAAkACQAJAAkACgAKAAgABwAGAAYACAAGAAYABgAFAAUAAwADAAMA
AgACAAIABAAEAAQABAAGAAYABgAGAAQABAADAAMAAQACAAIAAQADAAMAAwADAAEAAQAB
AAIABAAEAAQAAwACAAAA///+/wMABAAEAAUAAwACAAEAAAACAAMABAAFAAMAAwACAAIA
AgACAAEAAQADAAMABAAEAAQABAAEAAQABAADAAMAAwADAAQABAAEAAMAAwAEAAQAAQAB
AAIAAgABAAEAAAAAAAMAAwADAAMAAwAEAAQAAwACAAIAAwADAAMAAwADAAMAAQD/////
AAABAAEAAAAAAAMAAwADAAMAAQABAAEA//8AAAAAAAD//wMABgADAAIAAQAAAAMABAAE
AAQABAAFAAUABQAEAAUABgAGAAgACAAJAAkACQAHAAYABgAEAAQACAALAAwADAAMAAwA
CwALAAkACAAKAAkACAAHAAIAAAD///////////////8BAAEAAQABAAAAAAD+//7///8A
AAAAAAD/////AAAAAP///v/8//v//v//////AAD+//7//v/+//7//v///////v/+//3/
/f8AAAAA/v/8//r/+v/+/wIAAAAEAAgACwASACIAMQA+AEwAWgBhAGYAaABaAD4AIQAQ
AAQA+P/v/+v/7f/v/+//9/8CAAQA/f/9/wMABQACAAIAAgABAAEAAQABAAEAAQADAAQA
BQAGAAQABAAFAAYACAAHAAcABwAFAAYABgAGAAgACAAJAAoACAAIAAgACAAKAAoACgAK
AAoACgAKAAoACgAKAAsACwAMAA0ADwAQAA8ADAANAAwADAAMAA0ADgAOAA4ADgAOABAA
EQARABEAEQASABMAEwASABAADwAPABEAEgASABMAFQAWABcAFwAXABgAGAAaAB0AHgAf
AB8AHgAdABwAHgAgACEAJAAmACQAJAAkACQAJgAnACcAJwAnACcAJgAlACMAIwAkACQA
JgAkACIAIgAiACIAIAAfAB0AGwAYABYAGAAXABQAFAARAA4ADQANAA4ADQANAAwACgAJ
AAgACAAKAAgACAAIAAkACQAHAAcABwAGAAYABgAEAAQABAAEAAYABgAGAAYABgAGAAUA
BQADAAQABAADAAUABQAFAAUABQAFAAUABgAEAAQABAADAAUABAAEAAQABgAGAAUABQAE
AAQABAAEAAUABQAFAAUABQAFAAQABAAGAAYABQAFAAUABQAGAAYABAAEAAQABAAEAAMA
AwADAAUABgAGAAYAAwADAAQABAAEAAUABwAIAAUABQAEAAQABwAHAAcABwAFAAYABgAF
AAQABAAFAAUABQAFAAUABQAFAAMAAwAEAAcABwAGAAYABAADAAIAAQADAAUABwAHAAYA
BgAGAAUABwAHAAcABwAFAAYABgAGAAMAAwADAAMAAwADAAMABAAFAAcABgAEAAQABAAE
AAcACAAIAAgABgAHAAcABwAIAAkACgAKAAoACgALAAsADQALAAoACgAIAAgADAAPABEA
EgATABQAEQARAA8ADgAPAA8ADwAPAAoACAAHAAcABgAFAAQAAwAFAAUABQAFAAQABAAC
AAIABQAGAAYABgADAAMABAAEAAQABAADAAMABQAFAAQABAAEAAQABAAEAAQABAAFAAUA
BAAEAAMAAwACAP7/AgAIAAgABAAEAAQAAgAEAAoADQASAB4ALQA4AEgAWABpAHYAegB2
AGoATwAwABoADAD///P/7//x//f//f8AAAIAAwAFAAUABQAIAAgACAAHAAcABwAHAAcA
BwAGAAYABgAGAAkACgAMAA4ADQALAAoACQALAAwADAAMAAwADAANAA4ADAAMAAwADAAM
AAwADAAMAAwADAAMAAwADAAMAA0ADQANAA0ADgAOAA4ADAAOAA4ADgAOAA8AEAAQABAA
EAAQAA0ADQAMAAsADgAQABIAEwATABIAEgATABMAFAAUABUAFQAWABcAFwAXABgAGAAa
ABsAHAAdAB0AHAAbABoAHAAfAB8AIQAiACQAJAAkACQAJAAlACUAJQAnACcAJgAlACUA
JQAmACYAJAAiACAAIAAeAB4AHAAbABwAGwAZABgAGAAXABQAFAARAA4ADQANAAwACwAL
AAoACgAJAAgACAAIAAYABgAGAAcABwAFAAUABQAEAAQABAACAAIAAgACAAQABAAEAAQA
AgACAAEAAQADAAQABAADAAEAAQABAAEAAQABAAEAAgABAAAA///9/wAAAAABAAIAAwAC
AAAA//8AAAAAAAAAAAEAAQABAAEA//////7//v8AAAAA//////////8AAAAA/v/+//7/
/v8AAP//////////AAAAAAAA/f/9//7//v//////AAAAAP/////+//7////////////+
//7//f/7//z//P/9//3/+//7//v/+//8//v//P/+//3//f/8//z/+//7//v/+//7//v/
+//5//r/+v/6//n/+f/5//n/+f/5//r/+v/6//n/+f/5//n/9//4//r/+v/6//r/+//8
//z//P/6//v/+//7//z//f/+//7//P/8//3//f////3//P/8//7//v8CAAUABAAEAAQA
BAADAAMAAQAAAP7//f/8//v/+v/4//f/9//1//X/9f/1//P/8//z//P/9v/2//T/9P/z
//T/9P/0//P/8//0//T/9P/0//P/8//z//P/8v/y//L/8v/y//L/8v/y//P/8//y//L/
8f/x//L/8v/w//D/7P/o/+7/9v/2//b/+v///wYAEgAfACwAPABGAFEAXgBiAFQAOAAf
AAoA+v/u/+X/3f/d/+P/5//p/+r/7v/v/+//8f/1//j/9//2//T/8//x//H/8f/x//T/
9P/0//T/8v/y//P/9P/2//X/9f/1//P/9P/0//T/9v/2//f/+P/4//j/+P/4//b/9v/2
//b/9//4//n/+v/4//j/+f/5//f/9//4//j/+v/4//r/+v/4//j/+f/6//z//P/8//z/
/P/9//3//f/8//z//P/7//z//P/9//////8AAAAAAQD//wAAAQABAAMABAAEAAYABgAG
AAYABQAGAAcACAAMAAsACwANAA4ADgAOAA4ADgAMAA0ADQANAA8ADwAOAA0ADQANAA4A
DgAOAAwACgAKAAoACgAIAAcABAADAAEAAAD+//3/+v/6//r/+P/4//n/9v/1//X/9P/2
//X/9P/0//T/8v/y//L/8f/x/+//7//v/+7/7v/u//D/8P/w//D/8P/w//D/8P/y//L/
8f/x/+//8P/w/+//7//v/+//7//t/+3/7f/u/+7/7v/u/+3/7f/s/+z/7P/v//D/8P/x
/+7/7v/u/+7/8f/x//H/8f/v/+//7v/u//D/8P/v/+//7//v//D/8P/y//L/8v/y//L/
8f/x//H/7//w//D/8P/x//H/8v/y/+//7//w//D/8f/x//D/8P/v/+//7//v//H/8v/y
//H/8P/w//H/8f/v/+//7//v//H/7//v//D/7//v/+7/7v/x//H/8f/x//P/8//z//H/
8P/w//D/7//x//H/8f/x/+//8P/w//D/7//v//P/8//u//D/8P/w//D/8//0//T/9P/y
//P/8//z//T/9f/2//b/9v/2//f/9//3//X/9P/0//b/9v/6//3//f/8//v/+v/5//n/
9//2//b/9f/0//P/8v/w/+//7//x//H/8f/x//D/7//u/+3/8P/w/+7/7v/v//D/8P/w
/+3/7f/u/+7/8P/w/+//7//w/+//7f/s/+3/7v/v//D/7v/u/+//7//u/+7/7f/t/+7/
7v/s/+z/8P/y/+7/7v/y//j//P8BAA4AHAAnADQAQABIAEkASAA6AB4ACgD9//T/6v/c
/9f/2//j/+X/5//l/+b/8P/z/+3/7f/z//b/9f/0//L/8f/x//H/8f/x//L/8v/y//L/
8v/y//P/9P/y//H/8f/x//H/8v/y//L/9P/0//X/9v/0//T/9P/0//T/9P/0//T/8v/y
//L/8v/z//T/9v/3//f/9//4//j/+P/2//j/+P/4//j/+f/6//n/+P/3//b/9//5//r/
+//7//z//f/9//v/+v/6//v//f/+//7//////wAAAQABAAAAAAD//wAAAgAEAAYABwAH
AAcABwAKAAkACQALAAwACgAKAAoACgAMAA0ADQANAA0ADQAMAAsACQAJAAoACgAKAAgA
BgAGAAYABgAEAAMAAgABAP///v/8//v/+P/4//f/9P/z//P/9P/z//P/8v/z//P/8//0
//L/8P/w//D/8f/x/+//7//v/+7/7v/u//D/8P/w//D/7v/u/+7/7v/u/+7/7f/t/+3/
7v/u/+3/7f/t/+3/7f/t/+3/7f/u/+7/7v/u/+3/6//q/+r/6v/t/+7/7v/v/+z/7P/s
/+z/7//v/+//7//t/+3/7P/s/+z/7P/r/+v/6//r/+z/7P/q/+r/6v/q/+z/6//r/+v/
6//s/+z/7P/r/+v/7P/s/+v/6//s/+z/7f/t/+z/7P/r/+v/6//r/+v/7P/s/+v/6v/q
/+v/6//r/+v/6//r/+v/6f/p/+r/7f/t/+z/7P/t/+3/7f/t/+3/7f/t/+v/6v/q/+r/
6f/p/+n/6f/p/+v/7P/s/+z/6f/p/+n/6f/r/+v/6//q/+z/7P/s/+z/7f/u/+7/7v/s
/+3/7f/t//D/8f/y//L/8v/y//P/8//z//H/8P/w//D/8P/0//f/+P/4//j/+P/3//f/
9f/0//b/9f/0//P/7v/s/+v/6//p/+n/6f/p/+f/5//n/+f/6//s/+v/7P/r/+z/7P/s
/+n/6f/q/+r/6P/o/+f/5//p/+n/6P/o/+r/6v/q/+r/6v/q/+v/6//q/+r/6f/p/+b/
6P/q/+r/6v/o/+T/5P/q//D/8v/1//7/DAAZACgANABAAEsAUABMAEIALgANAPj/7v/k
/9n/1f/Z/9//3f/d/+b/7P/p/+n/6//r/+z/7P/s/+v/6//r/+v/6//r/+z/7P/s/+z/
7P/s/+3/7v/u/+3/7f/t/+//8P/w//D/7v/u/+//8P/u/+7/7v/u/+//8P/x//L/8v/y
//L/8v/w//D/8f/x//H/8f/y//L/9P/y//T/9P/0//T/9f/2//b/9v/2//b/9v/3//f/
9//3//j/+f/5//n/+P/4//n/9//4//j/+f/7//z//f/9//3//v/+/wAAAAAAAAAA//8C
AAMABAAIAAcABwAJAAoACgAKAAoACgAKAAsACwALAA8ADwAOAA0ACwALAAwADAAMAAoA
CAAIAAgACAAGAAUABAADAAEAAAD+//3/+v/6//v/+P/3//f/9v/1//X/9P/0//P/8v/y
//L/8P/w//D/8f/x/+//7//v/+7/7v/u/+7/7v/u/+7/7v/u/+7/7v/s/+z/6//r/+z/
7v/v/+//7v/t/+z/6//s/+3/7v/w/+7/7v/u/+3/7f/s/+z/7P/s/+z/6//r/+3/7v/v
//D/8P/v/+7/7f/t/+3/7P/s/+7/7v/t/+3/7v/v//H/8v/w//D/8P/w/+7/7f/t/+3/
7//w//D/8P/v/+//8P/w/+//7//w//D/7//v/+7/7v/t/+3/7f/t/+7/8P/x//H/7v/u
/+//7//v/+//7//v/+3/6//r/+z/7v/v/+//8P/v/+//7//v/+//7//v/+3/7v/u/+7/
7f/t/+3/7f/t/+//8P/w//D/7f/t/+3/7f/r/+v/6//s//X/8f/u/+7/7v/u/+7/8f/y
//L/8v/y//P/8//z//T/9f/2//b/9P/0//X/9f/1//P/8v/y//T/9P/4//v/+v/6//r/
+v/7//v/+f/4//b/9f/0//P/7v/s/+v/6//s/+3/7v/v/+//7//v/+//8P/w/+7/7v/v
//D/8P/w/+v/6//s/+z/7P/s/+v/6//t/+3/7P/s/+z/7P/s/+z/7P/s/+3/7f/u/+7/
7f/t/+z/7P/w/+7/6v/m/+j/6v/s//T/9P/1/wAAEAAdAC4AQABMAFcAZABmAFYAPAAh
AAwA/v/w/+H/1//Z/93/4f/j/+b/6P/r/+3/6//v//T/8//y//D/7//v/+//7//v//L/
8v/y//L/8P/w//H/8v/y//H/8f/x/+//8P/w//D/8f/y//T/9v/1//T/8//y//T/9P/0
//T/9P/0//T/9P/0//T/9f/1//f/9//4//j/9v/0//b/9v/2//b/9//4//j/+P/4//j/
9v/3//f/9//5//r/+//7//n/+P/4//n/9//4//j/+f/8//7/AAABAAAAAAD//wAAAwAE
AAUABQAFAAUABQAIAAcABwAJAAoACgAKAAoACgALAA0ADgAPAA8ADwAOAA0ACwALAAwA
DAAOAAwACgAKAAgACAAGAAUAAgABAP///v8AAP///P/8//3/+v/5//n/9v/1//X/9P/y
//H/8P/w//D/7v/u/+7/8f/x/+//7//t/+z/7P/s/+z/7P/s/+z/6v/q/+r/6v/s/+z/
6//r/+v/7P/s/+v/6//r/+v/6//r/+v/6//s/+r/6v/q/+n/6f/o/+j/6P/s/+z/6//r
/+z/7P/s/+z/6//r/+v/6//r/+v/6v/q/+7/7v/t/+3/6//r/+z/7P/s/+z/7P/s/+z/
6//r/+v/7f/u/+7/7v/t/+3/7v/u/+v/6//s/+z/6//r/+r/6v/t/+3/7f/t/+v/7P/s
/+v/7P/s/+3/7f/t/+3/7f/t/+v/6f/p/+r/7f/t/+z/7P/t/+3/7f/t/+v/6//r/+n/
6f/q/+v/6//r/+v/6//r/+v/7P/s/+z/6//r/+v/6//r/+v/6//s/+v/6//s/+z/7P/s
/+z/7P/t/+7/7v/u/+7/7//v/+//8v/z//T/9P/y//L/8//z//P/8f/w//D/8P/w//T/
9//2//b/9v/2//b/9//2//b/9f/z//H/7//u/+z/6//r/+v/6//r/+v/6//r/+v/6//s
/+z/6v/q/+v/7P/s/+z/6f/p/+r/6v/q/+r/6f/p/+v/6//q/+r/6v/q/+r/6v/q/+r/
6//r/+j/6P/n/+f/7P/o/+r/7v/q/+b/6P/o/+T/6P/0//v//v8KABkAJgA2AEQATwBa
AFoATgA4ABsABAD2/+j/3f/X/9f/2//h/+P/5v/o/+v/6//p/+v/7v/s/+z/6//r/+3/
7f/t/+3/8P/w//D/8P/w//D/8f/y//D/7//v/+//7//w//D/8P/x//L/9P/2//T/9P/0
//T/9P/0//T/9P/y//L/8v/y//T/9P/1//X/9f/1//b/9v/2//T/9v/2//b/9v/3//j/
9v/2//b/9v/4//n/+f/5//n/+v/7//v/+f/4//j/+f/6//z//f//////AAABAAEA//8A
AAAAAgADAAQABQAFAAUABQAFAAgACQAJAAsADAAMAAwADAAMAAoACwALAAsADQANAAwA
CwANAA0ADgAOAA4ADAAKAAoACAAIAAYABQAEAAMAAQAAAAEAAQD//wAA/f/6//n/+f/4
//f/9//2//T/8//y//L/9P/y//L/8v/z//P/8f/x//H/8P/w//D/8P/w//D/8P/w//D/
8P/w//L/8v/x//H/7//w//D/7//v/+//7//v/+//7//v//D/8P/w//D/7//x//D/8P/w
//L/8v/x//H/8P/w//D/8P/v/+//7//v//H/8f/w//D/8v/y//H/8f/x//H/8v/y//H/
8P/v/+7/8f/x//L/8//y//L/8f/w//H/8f/y//L/8P/v/+//7v/w//H/8f/y//H/8f/x
//H/7//w//D/7//u/+7/7//v//H/8f/x//H/8f/v/+//8P/v/+//7v/u/+//7//v/+//
8f/x//H/7//w//D/8P/v/+3/7f/t/+3/7//w//D/8P/t/+3/7f/t/+//8P/y//L/8v/y
//H/8v/y//L/9P/1//X/9f/1//X/9f/0//b/9v/3//f/9//1//T/9P/2//b/+v/9//3/
/P/7//r/+//7//n/+P/2//X/9P/z//L/8P/v/+//8f/x//H/8f/v/+//7//v//D/8P/u
/+7/7//w//D/8P/u/+//8f/y//D/8P/v/+//7//v/+7/7v/u/+7/7v/u/+7/7v/v/+//
8P/w/+//7//y//D/7P/s/+7/7v/u//D/9P/4//r//f8IABQAHwAqADgARgBNAEwASAA2
ABwABQD6//L/5P/d/9v/3//h/+X/5//q/+j/6f/x//f/8f/s/+//8P/w//H/8f/x//H/
8f/y//L/8v/y//L/8v/z//T/8v/x//H/8f/z//T/9P/0//L/8v/z//T/9P/0//T/9P/0
//T/9P/0//b/9v/2//b/9P/0//X/9f/1//X/9v/2//b/9P/2//b/9P/0//X/9v/4//j/
+P/4//r/+//7//v/+f/6//v/+//7//r/+v/7//v//P/8//3/+//8//3//f///wAAAAAC
AAMABAAFAAUAAwADAAMABgAFAAUABwAIAAoACgAKAAoACAAJAAkACQALAAsACgAJAAcA
BwAIAAgACgAIAAYABgACAAIAAAD///7//f/7//r//P/7//j/+P/3//T/8//z//T/8//z
//L/8v/x//D/8P/u/+z/7P/s/+z/6//o/+f/6v/q/+v/7P/q/+r/6v/q/+r/6v/q/+r/
6P/o/+f/5//q/+z/7f/t/+3/7f/t/+3/6v/p/+j/6P/q/+r/6v/p/+n/6P/o/+j/6P/o
/+f/5//n/+j/6f/q/+n/6f/p/+n/6//r/+r/6v/q/+r/6f/p/+v/6//s/+z/6v/q/+r/
6v/o/+f/5//n/+r/7P/t/+7/7P/r/+v/6v/r/+v/7P/s/+n/6f/o/+j/6f/p/+n/6f/p
/+r/6v/p/+j/6P/p/+n/6f/p/+n/6f/r/+n/6f/q/+n/6f/o/+j/6f/p/+n/6f/p/+n/
5//l/w==
         </WaveFormData>
      </LeadData>
      <LeadData>
         <LeadByteCountTotal>10000</LeadByteCountTotal>
         <LeadTimeOffset>0</LeadTimeOffset>
         <LeadSampleCountTotal>5000</LeadSampleCountTotal>
         <LeadAmplitudeUnitsPerBit>4.88</LeadAmplitudeUnitsPerBit>
         <LeadAmplitudeUnits>��V</LeadAmplitudeUnits>
         <LeadHighLimit>2147483647</LeadHighLimit>
         <LeadLowLimit>268435456</LeadLowLimit>
         <LeadID>II</LeadID>
         <LeadOffsetFirstSample>0</LeadOffsetFirstSample>
         <FirstSampleBaseline>0</FirstSampleBaseline>
         <LeadSampleSize>2</LeadSampleSize>
         <LeadOff>FALSE</LeadOff>
         <BaselineSway>FALSE</BaselineSway>
         <ExcessiveACNoise>FALSE</ExcessiveACNoise>
         <MuscleNoise>FALSE</MuscleNoise>
         <LeadDataCRC32>1348516201</LeadDataCRC32>
         <WaveFormData>
HAAcABwAHAAYABYAFAASAA8ADgANAAwADAAMAAwADAAKAAoACgAKAAgACAAIAAgABwAG
AAUABAAGAAYABgAGAAQABAAEAAQABgAGAAYABgAGAAYABgAGAAYABgAGAAYABQAEAAMA
AgADAAQABQAGAAgACAAIAAgACAAIAAgACAAGAAYABgAGAAcACAAJAAoACgAKAAoACgAI
AAgACAAIAAoACgAKAAoACQAIAAcABgAIAAgACAAIAAsADAANAA4ADAAKAAgABgAHAAgA
CQAKAAgACAAIAAgACAAIAAgACAAGAAYABgAGAAQABAAEAAQABgAGAAYABgAGAAYABgAG
AAYABgAGAAYACAAIAAgACAAFAAQAAwACAAQABAAEAAQABAAEAAQABAAEAAQABAAEAAIA
AgACAAQACgAOABEAEgATABQAFwAYABsAGwAbAB0AHwAfAB8AHwAeAB4AHgAeACIAIwAj
ACIAIQAdAB0AHAAWABIADgANAA8ADwAOAA0ADQAMAAsACgAGAAQAAwABAAMAAwADAAMA
AQAAAAAAAAACAAQAAQD//wMAAwADAAIABAAEAAQABAACAAIAAgACAAAA///9//z//v8A
AAIABAAGAAQAAwADAAAAAgAIAAsADgATABMAFAAUABIAEQAZACYANABEAFMAZABuAG4A
aQBUACgA///m/9f/xv++/8P/yv/O/9f/5//x//f/AAAKAAoACgAIAAsACwAMAAwADAAK
AAwADgAOAA0ADAALAA4ADwAQABMAEwASABEAEAASABMAEwARABMAFQAWABYAEwATABQA
FQAXABYAFgAXABgAGQAbABwAGgAYABcAGAAXABcAFwAXABcAGAAbABwAGwAbABoAGAAY
ABgAGQAZABsAHAAeABsAHQAeAB4AHgAgACIAIgAiACEAIQAiACMAIwAjACUAJQAjACUA
JgAmACkAKwAtAC8ALQAtAC0ALwAuADAAMQAxADQAOAA5ADkANgA1ADYANgA3ADgAOAA5
ADcANQA1ADUANAA2ADYANgAyADIAMQAuACwAKgAoACcAKAAnACYAJQAjACIAHwAeABsA
GwAZABcAGQAYABgAFwASABIAEgARAA8ADwAPAA4ADgANAA0ADgAOAA0ADQANAA0ADgAQ
ABEADgANAA0ADQALAA8ADwAMAA0ADAAIAAcACgALAAwADAAPAA0ADQANAAsACwALAAsA
DQAOAA4ADQANAA4ADgAPAA4ADQANAAwADgANAAoADAAOAA4ADgAPAA8ADwAPAA4ADgAO
AA4ADgANAAwACwAKAAwADAANAA0ADQAMAAwADAAKAAoACwAOAAwADAAJAAkABgAFAAUA
BQAHAAkACwAOAA0ACwAKAAkACAAIAAgACAAIAAYABgAHAAYABgAFAAQABwAIAAkACgAH
AAYABQADAAQABQAEAAMAAgABAAEABAACAAAA/v/+/wEABAAGAAYABQAEAAIAAgACAAIA
BQAJAA0AEAAOAA8AEAATABQAFQAVABUAFgAXABYAFQAVABQAFAAUABUAGAAaABsAGgAY
ABMAEgAQAA0ACgAHAAUABQAFAAQABQAEAAIAAAAAAP///v/+//v/+//7//v/+f/5//j/
+P/5//r//f/7//f/+f/5//n/+v/6//r/+v/3//b/9f/0//b/+f/7//z/+v/6//r/+v/4
//r/+P/3//X/9v/4//7/AQAAAP3/AwAKAAYAAAAFABEAHAAkADQARQBYAGAAXgBbAEYA
IAD9/+T/y/+4/7L/vf/G/8r/0f/b/+X/7f/0//r//v/+/wAAAwADAAQABAABAP7///8A
AAMAAwADAAMAAwADAAMABQAGAAYABgAGAAgACQAJAAcABQAHAAgACAAJAAkACgALAAkA
CAAIAAkACAAHAAcABgAHAAYABgAIAAcABwAHAAcACQAKAA0ADgAOAA8ADwAOAA0ADAAM
AAsADQAOABAADQAMAAwACwAKAA0AEAARABIAEAAPAA8ADwARABEAEwATABMAFQAWABYA
FgAXABgAGQAbABsAGwAdABwAHgAfAB8AHgAgAB8AHQAgACEAJAAmACQAJAAjACMAIQAf
AB8AHwAcAB4AHgAeABoAGgAZABYAFQAUABMAEwASAA8ADAAJAAwADAAKAAoACQAJAAcA
BQAEAAIAAQD///n/+P/3//X/8f/x//H/8P/w/+//7//w//H/8f/y//P/8f/w//D/7//u
/+3/7f/t/+z/7//u/+r/7P/s/+n/6f/r/+3/7//w//H/7//v/+//7v/v//D/8f/x//D/
7v/r/+v/7P/s/+3/8P/x//P/9P/y//H/7v/w//L/8v/y//P/8P/v/+7/7P/u//D/8v/0
//L/8v/y//L/8v/y//P/8//1//T/9P/0//H/8P/w//L/7v/u/+v/6//u/+//8f/z//L/
8f/w//D/8v/x//H/8f/v/+7/7f/s/+3/7P/t/+//8f/y//L/8v/w/+7/7P/q/+r/7P/u
/+//8P/x//D/7//u/+3/7f/w/+7/7v/u//D/6//q/+r/8P/w//D/8P/w//L/9f/4//r/
+//9////AwAEAAUABQAFAAcACQAJAAkACgAKAAsADAALAAwADAALAAkABgAAAP7//P/5
//b/8//z//P/8//y//P/8v/w/+7/6v/p/+j/6P/n/+f/5//n/+f/5//m/+b/6P/o/+r/
5//k/+X/5P/j/+T/5P/k/+T/5f/m/+f/6P/o/+n/6f/o/+f/5v/l/+T/5f/o/+f/5//j
/+j/6v/o/+v/9v/7//n/9v/2//r/AwANABgAIgAwAEcAUgBKAEIALQD6/8r/uf+2/6v/
ov+k/63/tP/A/8v/z//V/+P/7v/u//D/8v/y//H/7//u/+z/7P/q/+z/7v/y//P/9P/1
//L/8f/w//H/9f/2//f/+P/2//f/9//1//P/9f/2//b/+P/5//v//f/6//j/9//3//j/
+f/7//z/+//6//r//P/9//3//f/9//r/+v/8//z//P/9//3//P///wAAAgADAAEAAAAA
APv//f/+//7//v///wIAAwAEAAIAAQABAAEAAgADAAYABwAFAAcACAAIAAoACwAMAA0A
DwAPAA8AEQAQABIAEwATABUAGAAYABcAFgAVABYAFgAYABgAFwAXABUAEwATABMAEAAS
ABIAEgARABIAEgAQAAwACgAIAAcABgADAAAA/f////7/+//6//r/+//6//n/+P/2//X/
8//y//L/8v/x/+//7//v/+7/8P/v/+//8P/w/+//7//v/+7/7v/v/+//7P/r/+v/6//r
/+//7//s//D/8P/t/+3/6//r/+v/6v/w/+//8P/x/+3/7f/t/+3/8P/y//P/8//x//L/
8v/z//H/8f/y//L/8//z//H/9P/0//T/9P/1//P/8//z//L/9P/0//T/9P/y//L/8v/y
//X/9v/4//n/+P/2//X/9P/x//D/8P/y//H/8v/w//H/8f/x//L/8//x//H/8f/y//D/
7//v/+//7v/u/+7/7v/v/+7/7//x/+//8P/w//D/7v/u/+7/7v/t/+7/7//v//H/8f/v
/+3/7P/r/+v/7v/q/+7/8f/y//P/9P/2//n//P/+//z//f/+/wEABQAHAAgACQAKAAsA
CgAJAAoACgALAAwADQAQABIAEwAPAAwABgAEAAAA/f/6//f/+f/5//n/+P/2//T/8f/u
/+3/7f/t/+7/7P/r/+r/6f/p/+n/6P/o/+r/6v/s/+n/5//p/+n/6f/q/+r/6v/q/+j/
5v/k/+L/5P/n/+n/6v/o/+j/6P/o/+j/6v/o/+f/5//o/+z/7v/v//T/+f/7//r/9v/8
/wsAFQAgADAAPgBPAFwAVgBEACEA7v/C/6//ov+Z/5r/pv+z/7r/wP/N/9f/3f/j/+j/
6v/s/+r/6v/t/+3/7v/u//D/7v/w//L/8//z//P/8//x//H/8f/z//L/8v/y//L/8P/x
//H/7//v//H/8v/y//P/8//0//X/9P/y//H/8f/x//H/8v/y//L/8v/z//b/9//3//f/
9//0//T/9v/2//b/9//3//b/+P/4//n/+f/3//j/+v/3//j/+v/7//z/+v/8//z//P/9
//3//v///wAAAQAEAAUAAwAFAAYABgAFAAUABQAFAAYABwAIAAsADAAOAA8ADwARABQA
FAATABIAEQASABIAEAAQAA8ADwASABEAEgATAA0ADgANAAwACwAMAAwACgAGAAQAAgAB
AAAA/f/6//f/+P/4//b/9v/0//P/8P/t/+3/7P/s/+v/6v/q/+r/6f/m/+X/5P/i/+P/
4//k/+b/5v/l/+X/5f/k/+T/5f/l/+X/5f/m/+f/5P/l/+L/3P/h/+L/4P/h/+D/4f/i
/+L/5f/j/+P/4//k/+X/5v/n/+j/6P/n/+X/5f/m/+b/5//n/+f/6P/o/+b/5f/i/+T/
6f/q/+v/7f/r/+n/5//k/+f/6P/p/+r/6f/o/+f/5v/m/+b/5//n/+f/5v/m/+b/5P/k
/+X/6P/p/+r/6P/p/+b/5f/l/+X/5P/j/+L/4v/k/+P/4//j/+T/5P/k/+T/5v/k/+T/
5f/j/+T/5P/k/+L/4v/i/+L/4f/i/+P/4//j/+P/4f/f/+D/4P/h/+L/4//k/+j/6//u
//D/8P/x//L/9f/z//P/8v/x//b/+//+/wEA/v/8//v/+v/4//r/+//7//z/+v/1//T/
8f/t/+n/5f/m/+f/6P/o/+X/5P/i/+D/3P/b/9r/2v/a/9v/3P/d/9v/2//a/9r/2P/Y
/9r/1//X/9n/2f/Z/9f/1v/V/9T/1//Y/9n/2v/Z/9n/2P/W/9f/2P/Z/9r/2f/a/9f/
1f/V/9r/3P/e/+P/6P/r/+n/6v/s/+r/7f/9/w4AGgAkADUAQgBAADgAKwAGANL/rf+g
/5f/kP+U/5v/nv+i/63/v//J/83/1v/e/+D/4v/g/+D/3//f/97/4f/g/+P/5v/l/+X/
5f/l/+X/5f/l/+f/6P/o/+j/6P/m/+f/5//l/+b/6f/r/+z/6v/p/+n/6f/r/+r/6v/r
/+n/6f/q/+r/6v/q/+v/7v/v/+//7//v/+z/7P/u/+7/7P/t/+3/7P/s/+z/7f/t/+3/
7v/w/+3/8P/y//P/9P/y//T/9P/0//L/8f/x//H/8v/z//b/9//1//f/+P/4//3///8B
AAMAAgABAAAAAQADAAYACAAJAAcACgAKAAkACwALAA0ADgAMAAwACwALAAoABwAGAAUA
AwAGAAcACAAGAAYABQACAAIAAAD+//3/+//5//f/9f/0//L/7v/s/+3/7f/r/+n/6f/o
/+j/5//k/+T/5P/j/+P/4//j/+L/5P/j/+P/5P/j/+H/4P/f/+D/4P/h/+H/4P/f/9//
3//d/+H/4f/e/97/3v/b/9v/3v/f/+D/4P/j/+H/4f/h/9//3//f/9//3//g/+D/3//f
/+D/4P/h/+P/4//k/+T/5v/l/+L/5P/l/+T/4//j/+P/4//j/+L/5P/k/+T/5P/m/+b/
5v/m/+T/5P/l/+X/4//i/+L/4v/j/+T/5v/q/+b/5P/f/93/4P/h/+P/5f/k/+P/4v/i
/+D/3//f/9//4f/i/+P/5P/j/+D/3//f/+H/4v/i/+L/4P/g/+D/4P/f/+D/4f/h/+L/
4//i/+H/4v/h/+H/5P/i/+L/4v/k/+T/5P/j/+D/4P/h/+L/5f/k/97/4P/i/+L/4v/i
/+f/6//v//L/8P/x//L/9f/4//n/+f/5//v//f/9//3//f/8//z//P/6//z//f/9////
/v/6//r/9//z/+//6//s/+3/7v/u/+3/7P/q/+j/6P/n/+b/5v/j/+P/4//j/+H/4f/g
/+D/4v/i/+T/4f/h/+P/4//j/+L/4v/i/+L/5P/k/+T/5P/j/+P/4v/g/+H/4v/j/+T/
5P/m/+T/4//f/+D/4P/e/+P/7P/x//P/8v/0//T/9f/5/wQAEAAaACkAPgBOAEwARQA4
ABgA6//K/7v/rv+g/5//pP+o/7X/xf/N/9X/4v/m/+b/6P/q/+v/6//s/+z/7P/q/+z/
7v/v/+//7//v/+//7//v//H/8v/y//L/8v/w//H/8f/v//D/8//1//b/8//z//T/9f/3
//b/9v/3//b/9f/1//T/9P/0//X/+P/3//f/9//3//b/9v/4//j/+P/5//n/+P/5//r/
/P/9//3//v8AAP3///8AAAAAAAD+/wAAAAAAAAEAAQACAAMAAQABAAMAAwAFAAcACAAI
AAgACQAKAAsACwALAAsADQAQABIAEwATABMAFgAWABUAFQAVABcAGAAYABgAFwAXABgA
FwAYABkAFAAWABYAFgASABIAEQAOAA4ADAAKAAkACgAJAAgABwAEAAIA/v/8//v/+//5
//f/9//2//b/9f/0//T/9P/z//P/8//z//L/7//t/+z/7P/u/+3/7f/t/+7/7v/v/+//
7P/r/+v/6//t//H/8f/u/+7/7v/r/+v/6//r/+v/6v/v/+3/7f/t/+n/6f/p/+n/7f/u
/+7/7f/r/+z/7P/t/+3/7f/u/+7/8P/v/+z/7v/t/+z/6//r/+z/7f/u/+7/7P/s/+z/
7P/t/+7/7//w/+7/7v/v/+//7v/s/+v/6v/q/+r/6//u/+r/6v/n/+f/6v/r/+3/7//t
/+3/7f/u/+3/6//q/+n/6v/q/+r/6v/s/+r/6v/r/+n/6v/q/+r/6v/q/+r/6v/q/+r/
6v/p/+j/5//k/+H/4v/j/+X/6v/s/+z/7P/u/+v/6v/o/+T/5//q/+z/7P/s/+z/7v/x
//T/9v/z//P/8//1//n/+//8//3//P/9//z/+//+//7///8AAP7/AAABAAEA///8//b/
9P/z//H/7//t/+z/6//q/+j/6v/q/+n/6P/j/+H/3//e/93/3f/d/93/3//f/97/3v/c
/9z/3v/b/9v/3f/d/93/2v/a/9r/2v/a/9r/2v/a/9z/3f/d/9z/2//a/9n/2P/a/9z/
2v/Z/93/3v/g/+D/4f/k/+n/6//q/+j/6v/t//X/AAASACQAOQBIAEgAQgAzAA4A3v+7
/6r/m/+Q/47/lf+e/6j/s/+9/8H/y//Y/+D/4v/i/+L/4f/h/+L/4v/i/+D/4v/k/+X/
5f/l/+X/5P/j/+L/4//l/+b/5//o/+r/6//r/+n/5//p/+r/6v/r/+v/7P/t/+z/6v/p
/+n/6//r/+z/7P/t/+z/7P/u//H/8f/x//H/7v/u//D/8P/u/+//7//u//D/8P/x//H/
8f/y//T/8f/v//D/8P/w//D/8v/y//L/8//z//T/9f/3//f/+f/5//v//f/+//7//f/9
//3//f8AAAEAAgAFAAQABgAHAAcABQAIAAgABwAHAAcACQAKAAwADAALAAsACQAHAAcA
BwAEAAYABgAGAAQABAADAAAA/v/8//r/+f/7//n/9//1//f/9v/z//L/8P/v/+z/6f/n
/+b/5v/l/+X/5v/n/+f/5P/j/+L/4P/i/+H/4f/i/9//3f/c/9v/3f/g/+T/5//k/+P/
4//j/+L/5f/k/+D/4P/g/93/3f/g/+H/4v/i/+X/4//j/+P/3//f/9//3//j/+T/5P/j
/+P/5P/k/+X/5P/j/+P/4v/l/+X/4//m/+X/5P/j/+P/5f/l/+X/5P/n/+j/6f/q/+n/
6P/n/+b/6P/o/+n/6f/n/+b/5v/m/+L/4v/j/+b/5f/m/+T/5f/l/+X/5v/n/+n/6f/p
/+r/6P/n/+f/5//k/+T/5P/k/+b/5v/o/+v/6P/o/+f/5v/m/+b/5v/m/+f/6P/p/+n/
5//n/+X/4//j/+P/5P/o/+f/5v/l/+b/6f/s//D/8v/w/+3/7P/r/+r/7f/x//X/+P/6
//v//P////7/////////AgAFAAYABwAHAAYABgAGAAgACgALAAsACAAGAAEAAAABAAEA
AQABAAMABQAHAAgABQAEAAIAAAD///////8AAP3//f/9//3//f/9//z//P/9//7/AQD/
//z//f/8//v/+//8//3//v/8//z//P/8//z//f/9//z//v8AAAIABAABAAIA///9/wEA
BAAKAA4AEQASABEAEQASABYAHAApADcAQgBOAGAAbQBsAGgAVgApAPT/1v/N/8L/t/+y
/7j/w//Q/97/6//1//f//f8CAAIA/P/+/wYABwAHAAgACAAIAAYACAAKAAkACQAJAAkA
CwALAAsADQAQABAAEAAQAA4ADwAPAA0ADQAPABAAEAANAA0ADgAPABEAEAAQABEAEAAP
AA8ADgAQABAAEQAUABUAFQAVABUAEwASABMAEgAUABUAFQAUABQAFAAVABUAFAAUABUA
EQAUABYAFwAYABcAGAAXABYAGAAZABsAHQAdAB0AHwAfAB8AIQAiACIAIgAjACQAJQAl
ACUAJQAnACoALAAtAC0ALAAuAC0AKwArACsALQAuADAAMAAvAC8ALgArACoAKQAmACgA
KAAoACkAKgAqACgAJgAkACIAIQAfAB0AGwAZABkAGAAVABQAEQARAA8ADQANAAwADAAL
AAgACAAIAAcACAAJAAoACgAIAAcABwAIAAgABwAHAAcABgAGAAcABwAGAAUABQAFAAcA
CwALAAgACQAIAAQAAwAFAAcACQAKAAwACQAIAAcABwAHAAcABwAKAAwADQANAAoACgAJ
AAkACwALAAwADAAKAAkABgAIAAoACgAKAAsACQAJAAkACAAIAAgACAAIAAkACgALAAwA
CwAKAAoACQALAAoACgAKAAcABgAGAAgACQAKAAgACQAHAAcACAAJAAcABwAHAAgACAAH
AAcABwAIAAgACAAIAAcABAADAAMABAAGAAcACAAHAAYABQAEAAYACAAKAAsACQAJAAcA
BQAGAAUABQAIAAYABgAGAAgACAAIAAcABAAHAAcABwAKAAgACAAIAAgACwAPABMAFgAY
ABkAGgAdABsAGwAaABkAHAAfACAAIQAhACAAIAAgACAAIgAjACMAIAAeABkAGAAWABMA
EAANAA8ADwAPAA4ACgAIAAUAAgACAAEAAAAAAAAAAQACAAMAAQABAAAAAAAAAAAAAgD/
////AQABAAEA/v/+//7//v/8//z//P/8//z//f/9//z//v/+//7//v8AAAIAAAD///n/
/P/+/wIACQAOABEADQAKAA4AEAAVACMAMAA4AEQAVQBkAGYAXgBPACoA9v/T/8b/t/+q
/7L/wf/G/8r/1f/h/+//9//4//r/AAACAAAA/////wAAAAABAAAAAwAGAAUABQAFAAUA
BwAHAAcACQAIAAgACAAIAAgACQAJAAcACAALAA0ADgAMAAsACwALAAwADAANAA8ADgAN
AA0ADAALAAoACgAMAA8ADwAPAA8ADAAMAA4ADgAOAA8ADwAOABAAEAARABEAEQASABQA
EQATABQAFAAUABMAFAATABIAFQAVABYAFwAVABUAFwAXABUAFwAYABgAHAAdAB4AHwAf
AB8AHwAhACIAJAAlACUAJgAqACsAKwAqACkAKgAqAC0ALgAuAC8ALwAtAC0ALQApACoA
KQAoACcAKAAoACYAJgAkACIAIQAfAB0AGwAZABkAGAAVABQAEwATABEADwARABAAEAAP
AAoACAAGAAMABAAFAAYABgAFAAMAAgACAAMAAwAEAAUAAgACAAMAAwACAAEAAQABAAIA
BwAIAAYABgAGAAMAAwACAAMABAAEAAkABwAHAAcAAwADAAMAAwAFAAYABgAFAAMABAAE
AAUABgAHAAkACgAIAAcABAAGAAkACgALAA0ADQANAA0ADAAJAAgABwAGAAcACAAJAAoA
CAAIAAkACQAJAAgACAAIAAcACAAKAA4ACwAKAAYABQAHAAcACAAJAAkACQAJAAoACgAJ
AAkACQAKAAoACgAKAAoACAAIAAkACwAMAAwADAAKAAoACgAKAAcABgAFAAMABgAHAAYA
BQAGAAUABQAIAAYABgAGAAgACQAKAAoACAAGAAUABAAFAAYABAAEAAYACAAKAAwADgAR
ABQAFgAXABkAGwAfAB8AHwAeAB0AHwAhACEAIQAhACAAIAAgAB4AIAAhACEAIgAgABsA
GgAWABMAEAANAA8ADwAPAA4ACwAKAAgABgAGAAUABAAEAAMAAwADAAMABQAFAAQABAAE
AAQABgADAP//AQABAAEAAAAAAAAAAAACAAIAAgACAAIAAwADAAIAAAAAAAAAAAD+/wAA
/v/9/////v/8/wAABwAMAA8ADwAQAA4ACgALABkALAA2AEAAUQBgAGYAZgBbADwAEADr
/9b/yf++/7j/u//E/87/2f/h/+n/8f/4//7/AAACAAIABQAFAAYABgAIAAYACAAKAAoA
CQAIAAcACQAJAAkACwALAAoACQAIAAgACQAJAAcACAALAA0ADgAMAAsACwALAAwADAAN
AA8ADwAPABAAEAAMAAoACQAKAAwADQAOAA8ADAAMAA4ADgAOAA8ADwAOABAAEAARABEA
EAAQABEADQANAA4ADgAOABAAEgASABIAEQARABIAEwATABMAFQAVABUAFwAYABgAGgAb
ABwAHQAdAB0AHQAfACEAJAAmACcAJgAoACcAJQAlACUAJwAoACgAKAAnACcAJQAjACMA
IwAiACQAJAAkACAAIAAfABwAGgAYABYAFQATABEADwANAA0ADAAJAAgACQAJAAcABQAD
AAIAAgABAPz//P/8//v/+v/7//z//P/6//n/+f/6//r/+f/5//n/9v/2//f/9//4//f/
9//3//b/+f/4//T/9v/2//P/8//2//f/+P/4//v/+f/5//n/9//3//f/9//3//j/+P/3
//f/+P/4//n/+P/3//f/9v/5//n/9//6//n/+P/3//f/+v/7//z//P/5//j/9//2//f/
+P/5//r/+P/4//n/+f/5//j/+P/4//f/+P/6//7/+//6//b/9f/3//f/+P/5//f/9//3
//j/9v/1//X/9f/0//T/9P/0//T/8v/y//P/9P/2//f/+P/1//T/8//y//H/8v/z//P/
9f/1//P/8f/u/+3/7f/w//H/8v/z//b/9v/2//X/8v/x//H/8f/z//D/8P/z//T/8v/y
//L/8v/1//n//f8AAP///////wEABQAHAAgACQANAA8ADwAPAA0ACgAIAAYACgAOABEA
EwAOAAoAAwAAAP///f/7//n/+f/5//n/+P/1//T/8v/w/+7/7f/s/+z/6f/p/+n/6f/r
/+v/6v/q/+3/7v/x/+//6//r/+n/5//m/+b/5v/m/+j/6P/o/+j/5v/n/+f/5v/m/+b/
5v/m/+b/6P/m/+X/5//o/+r/7v/x//T/9f/5//z//P/4//v/CQAWAB4AKgBBAE4ATgBK
AEEAKAD8/9P/uv+r/6D/nv+h/6z/uv/B/8n/0//d/+b/7P/s/+z/7v/u/+3/7f/s/+7/
7P/u//D/8f/x//H/8f/x//H/8f/z//P/8v/x//D/8//1//b/9f/0//X/9f/0//T/9f/3
//n/+P/2//X/9f/1//X/9v/2//P/8v/y//T/9//3//f/9//0//T/9v/2//j/+f/5//j/
9v/2//f/9//5//r//P/5//j/+P/3//b/9//6//v//P/+////AQADAAAA//8AAP//AgAF
AAcACAAIAAkACgALAAoACQAIAAkACwAOABAAEQARABQAFAATABMAEwAVABYAFQAUABIA
EQASABEAEgATABIAFAAUABQAEQAQAA4ACgAIAAYABAADAAUAAwABAP///f/8//n/+P/4
//n/+P/3//b/9P/z//H/8f/y//P/8//x//H/8f/w//D/7//v//D/7v/t/+3/7f/q/+r/
6//r/+z/6//r/+v/6v/t/+z/6P/r/+z/6v/r/+3/7//x//L/8v/v/+7/7f/u/+//8P/x
//H/8v/y//H/8//0//T/9f/z//P/9P/0//P/8f/t/+7/8f/y//P/9f/z//P/8//y//L/
8v/y//L/9P/0//T/9P/0//T/9f/1//P/8v/y//L/8P/w//H/9P/1//b/9P/1//T/8//z
//P/8v/x//D/8P/z//P/9P/1//H/8P/v/+7/8P/u/+7/7//x//L/8v/y//H/8P/v/+7/
7f/u/+//7//x//P/8//z/+//7f/s/+7/7v/u/+7/8P/v//D/8P/u/+3/6v/u//D/8v/0
//j/+//+/wAAAQADAAUACQAJAAkACAAHAAsADQANAA0ADgAOAA8AEAASABQAFQAVABEA
DgAIAAYABQADAAEA///9//v/+f/2//f/9v/0//L/7v/t/+z/7P/r/+v/6//r/+3/7f/s
/+z/7P/s/+7/6//r/+3/7f/t/+r/6v/q/+r/6f/o/+f/5v/o/+n/6f/o/+j/6P/o/+j/
6f/s/+v/6//t/+7/6v/o/+//+P/7//3/AAAAAPz/AwATABwAKAA+AFMAXABWAEgALwAE
ANb/u/+w/6X/oP+m/7X/vP/A/8n/1f/d/+H/6v/0//T/8P/u//H/8f/y//L/8P/u//D/
8v/x//H/8f/x//L/8//0//f/+f/6//v//P/5//n/+P/1//P/9f/2//b/9v/3//n/+//5
//j/+P/5//r/+//9//7//P/6//n/+v/9//3//f/9//v/+v/7//r//P/9//3//P/+//7/
//////3//v8AAP3///8AAAAAAAD//wAA///+/wEAAwAGAAkABgAFAAYABQAFAAcACAAI
AAsADQAPABEADwAPAA8AEQARABIAEgARABQAGAAZABkAGAAXABgAGAAWABYAFQAVABUA
EwATABMAEQAUABUAFgAUABQAEwAQAA0ACgAHAAUABwAFAAMAAQADAAIA///+//z/+//4
//X/+P/4//n/+f/1//T/8//x/+3/7f/t/+z/7v/t/+3/7v/s/+v/6//r/+v/7P/u/+//
7P/p/+f/5f/m/+v/7P/q/+//8P/u/+//7v/t/+z/6v/w/+//8P/x/+z/6//q/+n/7f/u
/+7/7f/u//D/8f/z//H/8f/y//L/9P/z//D/8v/y//L/8v/z//P/8//z//L/8f/w/+//
7v/u/+7/7v/u//D/8P/x//H/7//u/+7/7v/t/+7/8P/0//D/8P/t/+3/7f/t/+7/7//v
/+//7//w/+7/7f/t/+3/7v/u/+7/7v/s/+r/6v/r/+n/6v/q/+r/6v/q/+r/6v/q/+z/
6P/j/w==
         </WaveFormData>
      </LeadData>
      <LeadData>
         <LeadByteCountTotal>10000</LeadByteCountTotal>
         <LeadTimeOffset>0</LeadTimeOffset>
         <LeadSampleCountTotal>5000</LeadSampleCountTotal>
         <LeadAmplitudeUnitsPerBit>4.88</LeadAmplitudeUnitsPerBit>
         <LeadAmplitudeUnits>��V</LeadAmplitudeUnits>
         <LeadHighLimit>2147483647</LeadHighLimit>
         <LeadLowLimit>268435456</LeadLowLimit>
         <LeadID>V1</LeadID>
         <LeadOffsetFirstSample>0</LeadOffsetFirstSample>
         <FirstSampleBaseline>0</FirstSampleBaseline>
         <LeadSampleSize>2</LeadSampleSize>
         <LeadOff>FALSE</LeadOff>
         <BaselineSway>FALSE</BaselineSway>
         <ExcessiveACNoise>FALSE</ExcessiveACNoise>
         <MuscleNoise>FALSE</MuscleNoise>
         <LeadDataCRC32>1394603511</LeadDataCRC32>
         <WaveFormData>
BAAEAAQABAAEAAQABAAEAAQABAAEAAQABAAEAAQABAACAAIAAgACAAQABAAEAAQABAAE
AAQABAAEAAQABAAEAAQABAAEAAQABAAEAAQABAAGAAYABgAGAAQABAAEAAQABgAGAAYA
BgAEAAQABAAEAAIAAgACAAIAAgACAAIAAgACAAIAAgACAAAAAAAAAAAAAAAAAAAAAAD+
//7//v/+//7//v/+//7//v/+//7//v/+//7//v/+//z//P/8//z/+v/6//r/+v/8//z/
/P/8//v/+v/5//j/+v/6//r/+v/6//r/+v/6//j/+P/4//j/+v/6//r/+v/5//j/9//2
//j/+P/4//j/9v/2//b/9v/2//b/9v/2//b/9v/2//b/9v/2//b/9v/0//T/9P/0//T/
9P/0//b/9v/2//j/+f/7//v/+//8//z//P/9//3//P/6//j/9f/z/+7/7P/r/+r/5//m
/+X/4//j/+P/4//j/+X/6P/o/+v/7P/t/+7/7v/u/+7/7v/v/+//7v/u/+7/7v/u/+7/
7v/u/+//7//v/+//8P/w//D/8P/w//D/8P/w//H/8f/z//P/8//z//H/8P/w//H/8f/x
//L/8v/x//H/8f/z//H/8P/w//H/8f/v/+//8f/4/wEACwAOAAMA6v/L/7D/kf9y/17/
Uv9O/1z/df+M/5f/nv+k/6v/rv+y/7n/wP/J/9P/2//e/+P/6//1//T/9f/2//b/9//5
//n/+P/4//j/+P/4//b/+P/4//j/+f/5//n/+f/6//r/+v/6//r/+//7//r/+P/5//n/
+f/7//v/+//7//n/+f/5//n/+//8//z/+//8//z//P/8//r/+//8//z/+v/6//r/+v/8
//z//P/8//v/+//7//z//P/8//3//f/7//v/+//8//3//f/9//3/////////AAD+//7/
/////wAAAAD/////AAABAAEAAQADAAIAAgACAAAAAAAAAAAAAAAAAAAAAAABAAAAAAAA
AP7//v/9//3//P/8//r/+f/5//j/+P/4//f/9//3//f/9f/1//X/8//z//P/8//y//L/
8v/z//P/8v/y//L/8v/0//T/9P/0//L/8//z//P/8//z//P/8//z//P/8//z//P/9P/0
//T/8v/z//T/9P/2//X/9f/1//X/9f/1//X/9v/2//b/9v/1//X/9v/3//f/9//3//b/
9v/2//f/9//1//X/9f/1//X/9f/1//X/9v/2//b/9v/1//X/9f/1//P/8//z//P/8f/w
//D/8P/y//L/8v/y//P/8f/x//H/8f/y//L/8f/x//H/8f/v/+//8P/w//D/8v/y//L/
8v/x//D/7v/t/+7/7//w//H/8P/w//D/8P/x//H/8f/x//H/8f/x//H/7//v/+//7//w
//D/8P/y//P/8v/y//H/8f/x//H/8f/x//L/8v/x//H/8f/x//L/8P/w//D/8P/w//D/
8v/y//L/9P/3//n/+f/5//z//P/8//3////9//r/9//1//P/7v/s/+j/5//k/+P/5f/l
/+X/5f/l/+f/6f/s/+z/7f/u/+//7v/u/+7/7v/w//H/8f/w/+7/7v/u/+7/8P/w//D/
8f/w/+//7v/u//D/8P/w//D/8P/w//D/8f/z//P/8//z//P/8//y//L/8f/x//H/8v/y
//H/8f/x//f/9f/y//L/8//1//X/8//3/wAACwATABAA///k/8f/qv+H/2r/WP9M/0j/
WP9x/4b/k/+c/6T/qf+s/7L/vf/I/9H/2f/f/+L/6f/z//n/+v/7//z//P/9///////+
/wAAAAAAAAAA/v8AAAAAAAABAAEAAQABAAAAAAAAAAAAAAABAAEAAAACAAMAAwADAAEA
AQABAAEAAwADAAMAAwAFAAYABgAFAAQABAAEAAQABAAFAAYABgAEAAQABAAEAAQABAAE
AAQABwAHAAcACAAGAAYABwAHAAcABwAHAAgACQAJAAkACQAJAAkACQAKAAoACgALAAsA
DAAMAAsACwAMAA0ADQANAA8ADgAOAA4ADAAMAAwADAAKAAoACgAKAAkACAAIAAgACgAK
AAkACQAGAAYABAADAAUABAAEAAQAAQABAAEAAQABAAEAAQD///3//f/9//z//P/8//3/
/f/7//r/+f/4//v//P/9//7//v////////8BAAEAAQABAP//////////AQACAAIAAgAC
AAMABAAEAAIAAQABAAEAAgADAAQABQAFAAQAAwACAAMAAwAEAAUABQAFAAUABAADAAQA
BgAHAAUABQAFAAUABAADAAIAAQABAAIAAwAEAAMAAwADAAMAAwADAAMAAwABAAAAAAAA
AAAAAAAAAAAAAQD///////8BAAIAAgABAP////////3///8AAAAAAAD///7//f/8//7/
/v/9//3////////////+//7//v/+/wEAAQABAAEA/v/9//z/+//8//3//v////7//v/+
/wAA///+//7//f/7//v/+//7//z//v/////////9//3/AAAAAAAAAAAAAAIAAgACAAQA
BQAHAAcABwAIAAgACAAJAAkABwAEAAEA+//5//T/8v/z//P/8f/x//H/8f/x//H/8//1
//f/+v/4//n/+v/7//z//P/8//z//P/9//3//P/+//7//v/+//z//P/8//3/////////
AAAAAAAAAAAAAAAAAAAAAAEAAwADAAMAAwABAAEAAAAAAAMAAwADAAQAAgABAAEAAQAD
AAEAAgAEAAMAAQABAAUACwAUAB8AIQAUAPv/5v/R/7L/l/+G/3r/fP+M/6T/uf++/8H/
xP/M/83/zP/O/9P/3P/n/+3/7//2////AwADAAUABwAJAAoACwANAA0ADAAKAAoACgAK
AAwADgAOAA4ACwALAAsACwAMAAwADAAMAA4ADwAPAA4ADQANAAwACwANAA0ADQANAAsA
CwALAAsACQAKAAoACQALAAwADQAOAA0ADQANAAwADAAMAAwADAAKAAoACgAKAA0ADQAN
AA4ADgAOAA8ADwAPAA8ADwAQABEAEQARABEAEwATABMAFAASABIAEwATABQAFAATABMA
EgATABMAEwAUABQAFQAWABUAFAATABIAEAAQABAAEAANAAwADAAMAAoACgAJAAkACAAI
AAYABQAFAAQABAAEAAUABQAFAAUABQAFAAUAAwABAAEAAQAAAAAAAAABAAEAAQACAAMA
BAACAAIAAgACAAIAAwADAAMAAQABAAEAAQADAAMAAwADAAUABgAGAAYABAAFAAYABgAG
AAUABQAFAAUABQAFAAUABgAGAAYABgADAAMABAAFAAMAAwADAAIAAgACAAMAAwABAAEA
AQABAAEAAQABAAEAAgACAAIAAgD////////////////////////+//7//v8AAAAAAAAA
AP///f/9//3//f/+//7//f/////////9//v//P/8//z//v/+//7//v/+//7//f/9//3/
/f/9//3//f/+////AAD////////////////////////////////8//z//P/+//7//v//
/////v/9//z/+////wAA/v/+//7//v8CAAIAAgAEAAUABwAHAAcACAAIAAgACQAIAAUA
AQD9//v/+f/0//L/8f/x/+//7//x//H/8f/x//P/9f/3//r/+P/5//r/+//+//7//v/+
//3//f/8//r//P/8//z//P/8//z//P/9//3//f/9//7//v/+//7//v8AAAAAAAABAAEA
AQABAAEA//////7//v8BAAEAAQACAAIAAQABAAEAAwABAAAAAAABAAEAAQAFAA0AGAAd
ABkADAD3/+D/y/+w/5P/gP96/4D/mP+y/8H/xv/F/8j/zv/R/9L/1P/Z/+T/7f/z//X/
/P8DAAsACwAKAAsADAAMAA0ADwAPAA4AEAAQABAAEAAOABAAEAAQABEAEQARABEAEgAS
ABIAEgASABMAEwASABIAEwATABMAEwATABMAEwATABMAEwATABEAEgASABEAEQASABMA
FAAUABUAFgAWABQAFAAUABQAFgAWABYAFgAXABcAFwAYABgAGAAZABkAGQAZABkAGgAZ
ABkAGQAZABoAGwAcAB4AHAAcAB0AHQAeAB4AHQAdABwAHQAdAB0AHwAeAB4AHgAcABwA
HAAcABwAHAAcABwAHQAcABwAHAAaABoAGQAZABoAGgAYABcAFwAWABYAFgATABMAEwAT
ABIAEwAUABMAFQAVABUAFAASABIAEwATABIAEgASABIAEgASABIAEgASABMAEwATABMA
EwATABMAEQARABEAEQASABQAFQAWABUAFQAVABQAFgAVABUAFQAVABUAFQAVABYAFgAW
ABYAFQAVABYAFwAVABUAFQAUABQAFAAVABUAFQAVABUAFQATABMAEwATABQAFAAUABQA
EgARABAADwARABEAEQARABEAEAAQABAAEAAQABAAEAAPAA0ADQANAA0ADgAOAA0ADQAN
AA0ACwALAAwADAAMAAsACgAJAAgACQAKAAoACwAJAAkACQAJAAoACgAKAAoACQAJAAkA
CQAJAAkACQAJAAsACwALAAsACAAIAAgACgAKAAoACwALAAkACgAIAAgACAAIAAoACgAK
AAwADwARABEAEQASABIAEgATABIADwALAAcABQADAP7//P/7//v/+f/5//f/9//3//f/
+f/7//3/AAAAAAEAAgADAAIAAgACAAIABAAFAAUABAACAAIAAgACAAIAAgACAAMABQAF
AAUABgAEAAQABAAEAAYABgAGAAcABQAFAAUABQAFAAUABAAEAAMAAwADAAQABgAFAAUA
BQAFAAcABgAGAAcABwAFAAcACwASAB0AIwAcAAcA8P/X/7r/m/+E/3j/cv98/5T/rf+4
/7v/wP/E/8f/yv/Q/9n/4P/p/+//8//4//3/BQALAAoACwAMAAwADQAPAA8ADgAOAA4A
DgAOAA4AEAAQABAAEQARABEAEQASABIAEgASABAAEQARABAAEgATABMAEwAVABUAFQAV
ABUAFQAVABUAEwAUABQAEwATABQAFQAWABUAFQAVABQAFgAWABYAFgAUABQAFAAUABYA
FwAYABoAGQAYABgAFwAXABcAFwAYABsAGwAbABsAGgAZABgAGAAaABoAGwAbABoAGgAZ
ABkAGgAbABsAGwAZABgAGAAYABgAGAAYABgAFgAWABYAFgAVABQAFAAUABQAFAATABMA
EgASABAADwANAAwADAAMAAsACwALAAsACQAJAAkABwAHAAcABwAGAAgACAAJAAkABgAG
AAYABgAGAAYABgAGAAYABwAHAAcABwAHAAcABwAHAAcABwAHAAUABgAGAAYABAAFAAYA
BgAIAAcABwAHAAUABQAFAAUABgAGAAYABgADAAMABAAFAAUABQAFAAQABAAEAAUABQAD
AAMAAwADAAMAAwADAAMAAgACAAIAAgD////////////////////////+//7//v/+//7/
/v/+//3/+//7//v/+//8//z/+//5//n/+f/3//n/+v/6//r/+v/6//r/+v/4//j/9//3
//n/+f/5//n/9v/2//b/9v/5//n/+f/5//f/9//3//f/9//3//f/9//1//T/8//0//T/
9P/1//X/9f/1//X/9f/z//T/9P/z//H/8f/x//L/8v/y//P/8//z//T/8v/y//L/8v/y
//T/9P/0//b/9f/3//f/9//6//r/+v/7//3/+//4//X/8//x/+z/6v/o/+f/5P/j/+P/
4//j/+P/4//l/+f/6v/o/+n/6v/r/+7/7v/u/+7/7P/t/+3/7P/s/+z/7P/s/+z/7P/s
/+3/7f/t/+3/7v/u/+7/7v/u/+7/7v/u/+//7f/t/+3/7f/v/+//7v/u/+//7//v//D/
8P/v/+//7//x//H/7v/s/+v/7f/t/+v/7//2////CQAOAAMA6v/N/7L/kf9s/1j/Tv9G
/0z/Zf+A/43/kv+Y/6H/pv+s/7H/uP/D/83/0//Y/93/4//r/+3/7//x//L/8f/z//P/
8v/0//T/9P/0//T/9v/2//b/9//3//f/9//2//b/9v/2//T/9f/1//T/9v/3//f/9//3
//f/9//3//f/9//3//f/9//4//j/9//2//b/9v/2//T/9f/2//b/+P/4//j/+P/3//b/
9f/0//b/9//4//r/+f/4//j/9//5//n/+f/6//v/+//7//v//f/9//3//v/8//z//f/9
//7//v/9//3//v////////8BAAAAAAAAAP7//v/+//7//v/+//7//v/7//r/+v/6//r/
+v/5//n/+v/6//j/9//3//b/9v/2//P/8//z//P/8f/x//H/7//v/+//7//u/+7/7v/v
/+//7P/s/+z/7P/s/+z/7P/s/+z/7f/t/+3/7f/t/+3/7f/v/+//7//v/+7/7v/t/+z/
7v/v//D/8P/u/+3/7f/t/+//7//v/+//8v/y//L/8v/x//H/8v/z//H/8f/x//D/8P/w
//H/8f/v/+//7//v//H/8f/x//H/8P/w//D/8P/v/+//7//v/+//7//v/+//7//u/+7/
7v/u/+7/7v/u/+//7f/t/+3/7//w//D/7//t/+3/7f/r/+3/7v/u/+7/7P/s/+z/7P/s
/+z/6//r/+v/6//r/+v/7P/s/+z/7P/r/+v/6//r/+3/7f/t/+3/7f/t/+3/7f/u/+7/
7v/w//H/8P/w/+//7f/t/+3/7f/t/+7/7v/t/+//7//v//D/7v/u//D/8P/w//D/8v/y
//L/9P/3//n/+f/5//r/+v/6//v//f/7//j/9f/v/+3/6P/m/+X/5f/j/+P/5f/l/+X/
5f/j/+X/5//q/+z/7f/u/+//8v/y//L/8v/y//P/8//y//T/9P/0//T/9P/0//T/9f/1
//X/9f/2//j/+P/4//j/+P/4//j/+f/7//v/+//7//v/+//6//r/+f/5//n/+v/8//v/
+//7//v/+//8//z///8BAP///f8BAAYAEQAbABoABwDq/83/tv+b/4T/dP9s/3L/hv+f
/7D/tf+2/8D/x//I/8b/yf/S/9//5//p/+z/9f///wUABQAFAAUABAAHAAkACQAIAAgA
CAAIAAgACgAMAAwADAALAAsACwALAAwADAAMAAwADAANAA0ADAAMAA0ADQANAA0ADQAN
AA0ADQANAA0ADQANAA4ADgANAAwADAAMAAwADAANAA4ADgAOAA4ADgAOABAAEAAQABAA
DwAPAA8AEAARABIAFAAVABQAEwASABIAFQAVABUAFQAVABUAFQAWABgAGAAZABkAHAAe
AB8AIQAkACUAJQAlACcAJgAmACYAKAAoACgAKAAoACgAKAAoACcAJgAmACYAJgAmACUA
JQAmACYAJAAjACEAIAAgACAAIQAhACEAIQAhACEAIQAfAB4AHQAcABoAGgAaABsAGwAb
ABwAHQAeABwAHAAcABwAHAAdAB0AHQAdAB0AHQAdAB8AHwAfAB8AHQAeAB4AHgAcAB0A
HgAeAB8AHwAgACEAHwAfAB8AHwAgACAAIAAgAB8AHwAgACEAHwAfAB8AHgAeAB4AHwAf
AB8AHwAfAB8AHQAdAB0AHQAeAB4AHgAeABsAGwAbABsAGwAbABsAGwAZABgAGAAYABoA
GgAaABoAGQAXABcAFwAXABgAGAAXABkAGQAZABcAFwAYABgAGAAWABYAFgAWABgAGAAX
ABcAFQAVABUAFQAVABYAFwAYABkAGQAZABkAFwAXABcAFwAXABcAFwAXABYAFgAWABgA
GQAYABgAFwAZABkAGQAZABcAGAAYABcAGQAXABUAFgAWABgAGAAYABgAGgAaABoAHAAd
AB8AHwAfACAAIAAgACEAHwAdABoAFwARAA8ACgAIAAgACQAIAAkACwALAAsACwAKAAsA
DAAOAAwADQAOAA8ADgAOAA4ADgAMAA0ADQAMAAwADAAMAAwADAAMAAwADQAMAAsACgAK
AAsADAANAA4ADAAMAAwADQANAA0ADQANAAsACwAKAAoACwALAAsADAAOAA0ADQANAA8A
DQAKAAoACwALAAsADwAXACIAJwAhABAA+//k/8n/sP+Z/4z/iP+S/6r/wP/L/87/z//U
/9r/3f/c/+D/5//y//n/+////woAEwAVABMAFAAVABYAFgAXABkAGQAYABgAGAAYABgA
GAAaABoAGgAZABkAGQAZABwAHAAcABwAGgAbABsAGgAcAB0AHQAdABsAGwAbABsAHQAd
AB0AHQAdAB4AHgAdABwAHAAcABwAHgAfACAAIAAeAB4AHgAeACAAIAAgACAAIwAjACMA
JAAjACIAIgAhACMAIwAjACQAJQAlACUAJQAjACMAIwAkACQAJAAlACUAJgAmACUAJQAm
ACcAJwAnACcAJgAmACYAJgAmACYAJgAmACYAJgAmACMAIgAiACIAIgAiACEAIQAiACIA
IAAfAB4AHAAbABoAGwAbABsAGwAZABkAGQAXABcAFwAXABYAGAAYABkAGQAYABgAGAAY
ABgAGAAYABgAFgAXABcAFwAXABcAFwAXABkAGQAZABkAFwAYABgAGAAaABsAHAAcABsA
GQAYABcAGAAZABoAGwAaABoAGgAaABkAGQAaABsAGwAbABsAGgAWABYAFwAXABcAFwAX
ABcAGQAZABkAGQAYABgAGAAYABcAFwAXABcAFQAVABUAFQAVABQAFAAUABQAFAAUABQA
EwARABEAEQARABIAEgARAA8ADwAPAA0ADwAQABAAEAAQABAAEAAQAA4ADgANAA0ADwAP
AA8ADwAMAAwADAAMAA8ADwAPAA8ADQANAA0ADQANAA0ADQANAAoACgAKAAwADQAMAAwA
CwALAAsACwALAAsADAAMAAsACQAJAAkACgAIAAoACwAKAAgACAAIAAgACgAKAAoADAAP
ABEAEQARABAAEAAQABEAEQAPAAwACQAFAAMA/v/8//v/+//5//n/+//7//v/+//5//v/
/f8AAAAAAQACAAMABAAEAAQABAAEAAUABQAEAAQABAAEAAQAAgACAAIAAwADAAMAAwAE
AAIAAgACAAIAAgACAAIAAwAFAAUABQAFAAMAAwACAAIAAwADAAMABAAEAAMAAwADAAMA
AwACAAIAAQADAAEAAQAHAA4AFwAfABoABwDu/9X/vP+d/4T/dv9w/3j/jv+n/7b/uf+6
/77/wf/G/8r/z//Y/+H/6f/v//L/+f///wMABAAFAAYABgAFAAcABwAGAAYABgAGAAYA
BgAIAAgACAAHAAcABwAHAAYABgAGAAYABgAHAAcABgAGAAcABwAHAAcABwAHAAcABwAH
AAcABwAFAAYABgAFAAYABgAGAAYABAAFAAYABgAGAAYABgAGAAYABgAGAAYABQAFAAUA
BgAIAAgACQAJAAcABwAHAAgABwAHAAcABwAIAAkACgAMAAwADAANAA0ADgAOAA0ADQAM
AA0ADQANAA0ADAAMAAwACgAKAAoACgAKAAoACgAKAAcABgAGAAYABAAEAAMAAwADAAQA
AwADAAEAAAAAAAAA/f/9//3//f/9//3//f/7//n/+f/5//j/+v/6//v/+//4//j/+P/4
//r/+v/6//r/+v/7//v/+//5//n/+f/5//f/9//3//f/9//4//j/+P/4//n/+v/6//j/
9//3//f/+f/5//n/+f/6//r/+v/6//n/+f/6//v/+//7//v/+v/6//r/+//7//n/+f/5
//n/9//3//f/9//2//b/9v/2//X/9f/1//X/9f/1//X/9f/1//T/9P/0//T/9P/0//T/
9f/z//P/8//x//L/8v/x//H/8f/x/+//8f/y//L/8v/0//T/9P/0//P/8v/w/+//7//v
/+//7//w//D/8P/w//D/7//u/+3/7f/t/+3/7f/t/+3/7f/t/+z/7P/s/+7/7//u/+7/
7f/r/+v/6//r/+3/7v/u/+3/6//r/+v/7P/s/+z/7f/t/+n/7v/s/+z/7P/s/+z/7v/u
/+7/8P/v//H/8f/x//L/8v/y//P/8//x/+7/6//l/+P/3v/c/93/3f/b/9v/2//b/9v/
2//b/93/3//i/+L/4//k/+X/5v/m/+b/5v/m/+f/5//m/+b/5v/m/+b/5v/m/+b/5//n
/+f/5//o/+j/6P/o/+j/6P/o/+j/6f/n/+f/5//n/+f/5//m/+b/6f/p/+n/6v/q/+n/
6f/p/+n/6//s/+r/6f/p/+n/6f/t//L///8HAAQA8f/U/7n/nP97/17/Tv9G/0j/WP9z
/4b/jf+S/5r/of+k/6j/sf+6/8X/z//T/9T/3f/n/+v/7P/t/+7/7v/t/+//7//u//D/
8P/w//D/8v/0//T/9P/x//H/8f/x//T/9P/0//T/8v/z//P/8v/y//P/8//z//X/9f/1
//X/8//z//P/8//1//b/9v/1//T/9P/0//T/9P/1//b/9v/2//b/9v/2//T/9P/0//T/
9//3//f/+P/4//j/+f/5//n/+f/5//r//f/9//3//f/7//v/+//8//7//v//////AAAA
AP/////+/////////////v/+//7/AAAAAAAAAAAAAAAAAAAAAP///v/+//7//v/+//3/
/f/+//7//P/7//n/+P/4//j/+f/5//n/+f/1//X/9f/z//P/8//z//L/8v/y//P/8//w
//D/8P/w//H/8v/z//T/9P/1//X/9f/z//P/8//z//P/8//z//P/9f/2//b/9v/0//X/
9v/2//j/9//3//f/9//3//f/9//4//j/+P/4//X/9f/2//f/+f/5//n/+P/4//j/+f/5
//n/+f/5//n/+f/5//n/+f/4//j/+P/4//X/9f/1//X/9//3//f/9//1//T/9P/0//X/
9v/3//j/9//1//X/9f/z//T/9P/z//X/9f/1//P/9f/2//b/9v/0//T/9P/0//T/9P/z
//P/8//z//P/8//0//T/9P/0//X/9f/1//X/9f/1//X/9f/z//P/8//z//T/9P/0//b/
9//2//b/9f/1//X/9f/1//X/9v/2//X/9f/1//X/9v/2//b/9//3//f/+P/4//b/9v/2
//b/9v/6//r/+v/8//3//////////v/+//7///////3/+v/3//X/8//u/+z/6//r/+n/
6f/r/+v/6//r/+n/6//t//D/8v/z//T/9f/0//T/9P/0//b/9//3//b/9v/2//b/9v/2
//b/9v/3//X/9f/1//b/9//4//n/+v/6//r/+v/7//r/+f/4//f/+f/5//j/+P/5//n/
+f/6//r/+f/5//n/+//7//r/+P/3//f/+f/5//3/BAANABUAFgAJAPD/1f+4/5v/hP90
/2z/cP+A/5f/qv+x/7T/uP+//8D/wP/H/87/1//h/+f/6P/v//n///8AAAEAAgACAAEA
AwADAAIAAgACAAIAAgACAAQABAAEAAUABQAFAAUABgAGAAYABgAEAAUABQAEAAQABQAF
AAUABwAHAAcABwAFAAUABQAFAAcACAAIAAcABAAEAAQABAAGAAcACAAIAAYABgAGAAYA
CAAIAAgACAAJAAkACQAKAAoACgALAAsACwALAAsADAALAAsACwALAA0ADQANAA4ADAAM
AA0ADQAOAA4ADQANABAAEQARABEADwAOAA4ADgAOAA4ADgAOAA4ADgAOAA4ADgAOAA8A
EAAOAA4ADQANAAwADAAKAAkACwAKAAoACgAJAAkACQAJAAYABQAEAAEAAwADAAMAAgAC
AAIAAwADAAIAAgACAAIAAgACAAIAAgAAAAEAAQABAAMAAwADAAMAAQABAAEAAQADAAQA
BAAEAAYABwAIAAgABwAFAAQAAwAFAAUABQAFAAQABAAEAAQABQAFAAYABwAFAAUABQAE
AAQABAAFAAUAAwADAAMAAwADAAMAAwADAAQABAAEAAQAAQABAAEAAQADAAMAAwADAAMA
AgACAAIAAgACAAIAAgD///3//f/9////AAAAAP///////////f/7//z//P/8//7//v/+
//7//P/8//v/+//9//3//f/9//z//P/8//z//f/9//3//f/9//3//f/9//3//f/9//3/
/P/8//z//v/9//z//P/7//3//f/9//3//f/+//7//f/7//v/+//8//7/AAD///7//f/8
/wAAAAAAAAIAAwAFAAUABQAGAAYABgAHAAUAAwAAAP3/+f/3//L/8P/x//H/7//v/+//
7//v/+//7//x//P/9v/4//n/+v/7//r/+v/6//r/+v/7//v/+v/8//z//P/8//r/+v/6
//v//f/9//3//v/8//z//P/8//z//P/8//3////////////9//3//P/8//7///8AAAIA
AQD///7//f/9//3//v8AAAEA/f/7////BQAKABMAGQAQAP//6v/R/7b/m/+G/3z/ev+G
/57/tf++/7//wP/G/8n/yP/K/9H/2v/l/+3/7//w//f/AQAFAAUABQAFAAQABQAHAAcA
BgAGAAYABgAGAAYACAAIAAgABQAFAAUABQAGAAYABgAGAAgACQAJAAgABgAHAAcABwAJ
AAkACQAJAAcABwAHAAcABwAIAAgABwAGAAYABgAGAAYABwAIAAgACgAKAAoACgAKAAoA
CgAKAAkACQAJAAoADAAMAA0ADQANAA0ADQAOAA0ADQANAA0ADwAPAA8AEAAOAA4ADwAP
ABAAEAAPAA8AEAARABEAEQATABIAEgASABAAEAAQABAAEgASABIAEgARABAAEAAQABAA
EAAPAA8ADgAOAAwACwAJAAgACAAIAAkACQAJAAkABQAFAAUAAwADAAMAAwACAAQABAAF
AAUAAgACAAIAAgAEAAQABAAEAAQABQAFAAUAAwADAAMAAwAEAAUABgAHAAUABgAGAAYA
CAAJAAoACgAIAAcABwAHAAcABwAHAAcACgAKAAoACgAJAAkACgALAAsACwALAAoACgAK
AAsACwAKAAkACAAHAAcABwAHAAcABgAGAAYABgAHAAcABwAHAAcABwAHAAcABwAGAAYA
BgAIAAgACAAIAAcABQAFAAUAAwAEAAQAAwADAAMAAwABAAEAAgACAAIAAgACAAIAAgAC
AAIAAQABAAEAAQABAAEAAAAAAAAAAAABAAEAAQABAAEAAQABAAEA//////////8CAAAA
/v8AAA==
         </WaveFormData>
      </LeadData>
      <LeadData>
         <LeadByteCountTotal>10000</LeadByteCountTotal>
         <LeadTimeOffset>0</LeadTimeOffset>
         <LeadSampleCountTotal>5000</LeadSampleCountTotal>
         <LeadAmplitudeUnitsPerBit>4.88</LeadAmplitudeUnitsPerBit>
         <LeadAmplitudeUnits>��V</LeadAmplitudeUnits>
         <LeadHighLimit>2147483647</LeadHighLimit>
         <LeadLowLimit>268435456</LeadLowLimit>
         <LeadID>V2</LeadID>
         <LeadOffsetFirstSample>0</LeadOffsetFirstSample>
         <FirstSampleBaseline>0</FirstSampleBaseline>
         <LeadSampleSize>2</LeadSampleSize>
         <LeadOff>FALSE</LeadOff>
         <BaselineSway>FALSE</BaselineSway>
         <ExcessiveACNoise>FALSE</ExcessiveACNoise>
         <MuscleNoise>FALSE</MuscleNoise>
         <LeadDataCRC32>1613731837</LeadDataCRC32>
         <WaveFormData>
GgAaABoAGgAYABYAFAASABAADgAMAAoABwAGAAUABAADAAIAAQAAAAAAAAAAAAAAAAAA
AAAAAAAAAAAAAAAAAAAAAAAAAAAAAAAAAAAAAAABAAIAAwAEAAIAAgACAAIABAAEAAQA
BAACAAIAAgACAAIAAgACAAIAAAAAAAAAAAAAAAAAAAAAAP7//v/+//7//v/+//7//v/9
//z/+//6//r/+v/6//r/+P/4//j/+P/4//j/+P/4//b/9v/2//b/9P/0//T/9P/0//T/
9P/0//T/9P/0//T/8v/y//L/8v/y//L/8v/y//D/8P/w//D/8v/y//L/8v/w//D/8P/w
/+7/7v/u/+7/7v/u/+7/7v/w//D/8P/w//D/8P/w//D/7v/u/+7/7v/u/+7/7v/u/+7/
7v/u/+//7//w//D/8v/1//X/9v/3//j/+f/6//r/+v/5//r/+P/2//D/7P/r/+j/5//n
/+b/6P/p/+n/6f/r/+z/7f/t/+3/7f/t/+3/6//q/+r/6v/o/+b/5v/n/+f/5//n/+f/
5//n/+j/6P/q/+r/6v/q/+j/6P/o/+n/5//n/+j/6P/o/+n/6v/s/+v/6f/o/+f/5//n
/+j/6P/q/+n/6f/q/+r/6P/n/+T/4v/g/+P/7f8BAB8AOwBEADIADgDi/7X/hf9g/0r/
Mf8f/xn/Gf8W/xb/G/8h/yv/Pf9Z/3X/iP+b/7L/w//L/9T/3//t/+//8P/x//P/9f/2
//j/+f/4//r/+//7//r/+//8//z//v//////AQAAAAEAAgACAAIABAAEAAQABgAGAAUA
BQAJAAkACQAKAAsACwALAAwADgAOAA4ADgAQABIAEgATABMAFAAVABYAFQAWABcAGAAZ
ABoAGgAcAB0AHgAeACEAIwAkACYAKQArACsALgAwADIANAA2ADgAOwA9AEAAQwBGAEcA
SwBNAFIAUwBVAFcAWwBdAF4AYABhAGIAYwBjAGMAYwBjAGMAZwBkAGQAZABjAGIAYQBg
AFsAVwBVAFEASwBJAEQAPwA8ADgAMgAuACkAJQAgAB4AGAAVABIADwAKAAcABQADAAAA
/v/9//v/9//2//X/9f/1//P/8//z//D/7v/u/+7/7v/u/+//8P/w/+//7v/u/+//7//v
//D/7//v/+//7v/v//D/8f/y//L/8v/x//D/8v/y//L/8v/y//L/8//z//H/8f/x//D/
8P/x//L/8//y//H/8P/v//H/8f/y//L/8v/x//D/8P/u/+7/7v/u/+z/6//r/+v/7P/r
/+v/6//q/+r/6f/p/+r/6P/o/+n/6f/q/+r/6f/m/+b/5v/l/+T/5P/l/+X/5f/l/+X/
5f/l/+T/4v/h/+P/5P/k/+P/5P/k/+P/4//j/+P/4//j/+P/4//j/+P/4//j/+P/4//j
/+P/5P/k/+T/4//j/+P/4f/h/+H/4v/i/+H/4f/h/9//3//f/9//4f/g/+D/4P/g/+D/
4//j/+T/5P/m/+n/6f/q/+3/7v/v//D/8f/x//D/8f/w/+z/5v/i/+D/3//e/97/3v/g
/+H/4f/f/9//4P/h/+P/4//j/+P/4//h/+D/4P/i/+L/4P/g/9//3//f/9//3//f/9//
4P/e/97/3v/e/+D/4P/g/+D/4f/h/+H/4v/i/+H/4f/h/+L/4v/h/+H/3//f/9//4P/i
/+L/4f/h/+T/5P/i/+H/3v/c/9z/3//p/wEAIQA5ADgAIgD+/9T/p/91/1T/Qv8n/xP/
Df8N/wr/DP8T/xX/Hf8x/1H/bf+G/5v/rv+7/8P/zv/b/+X/5//o/+n/6//t/+7/8P/x
//L/9P/1//X/9v/3//j/+P/4//n/+f/7//z//f/+//7//P/+//7//v8CAAIAAQABAAMA
AwADAAQABQAFAAUABgAIAAgACAAIAAoADAAMAA0ACwAMAA0ADgANAA4ADwAQABMAFAAU
ABYAGQAaABoAHQAfACAAIgAlACcAJwAqACwALgAwADIANAA3ADkAPAA/AEIAQwBHAEkA
TgBPAFEAUwBXAFkAWgBcAF8AYABhAGEAYQBhAGEAYQBhAF4AXgBeAF0AXABbAFoAWQBV
AFMATwBLAEkARAA/ADwAOAAyAC4AKQAlACAAHgAYABUAEgAPAAsABwAEAAEA/P/6//n/
9//0//L/8P/v//D/7//w//H/8v/w//D/8P/y//L/8//0//P/8f/v/+7/7//v/+//8P/x
//H/8f/w/+7/7v/u/+7/7//w//D/8P/u/+7/7v/u//D/8P/x//H/8//z//P/8v/z//P/
8//z//H/8f/x//H/7//v//D/8P/u/+3/7P/s/+v/7P/t/+7/8P/v/+//7//u/+3/7f/t
/+z/7P/r/+v/7P/q/+r/6//r/+z/7P/r/+r/6v/q/+n/6f/q/+z/7f/p/+n/6f/p/+r/
6v/p/+n/6//s/+z/6//q/+r/6f/p/+v/6//r/+v/6v/p/+j/5//p/+n/6f/p/+n/6f/q
/+r/6P/n/+f/5//n/+f/5//o/+j/5//n/+f/6f/n/+f/6P/q/+r/6v/q/+3/7f/u/+7/
8P/z//P/9P/z//T/9f/2//j/9//1//X/8f/s/+X/4P/h/+H/4f/i/+L/5P/l/+X/5f/l
/+b/5//n/+f/5//n/+n/5//m/+b/5v/m/+T/5P/n/+f/5//n/+X/5f/l/+b/6P/o/+j/
6P/o/+j/6P/o/+n/6f/p/+r/6v/p/+n/6f/o/+j/5//n/+n/6f/p/+r/6v/q/+n/6f/q
/+j/5v/n/+T/4v/k/+//AwAfAD0ASQA6ABoA9v/M/5v/df9c/0D/Lf8p/yv/Kf8k/yT/
Lf87/03/Y/95/4v/oP+1/8L/zf/X/+T/7f/v//P/9P/1//f/+//8//7////+/wAAAQAB
AAIAAwAEAAQABAAFAAUABwAGAAcACAAIAAoADAAMAAwADQAMAAoACQAMAA0ADgAQABEA
EQARABIAEgASABIAEgAUABYAFgAXABcAGAAZABoAGQAaABsAHAAdAB4AHgAgACMAJAAk
ACcAKQAqACwALwAvAC8AMgA0ADgAOgA8AD4AQQBDAEYASQBKAEsATwBRAFQAVQBXAFkA
WwBdAF4AYABfAGAAYQBhAGEAYQBhAGEAYQBeAF4AXgBdAFwAWwBaAFUAUQBPAEsASQBH
AEIAPQA6ADYAMAAsACsAJwAiACAAHgAbABgAFQAQAA0ACwAJAAgABgAFAAMAAwACAAEA
AQABAP////////7//P/8//z//P/8//3//v8AAP///v/+/////////wAA/////////v8A
AAAAAAAAAAEAAgACAAIABAAEAAQABAACAAIAAwADAAMAAwADAAIAAQABAAEAAQD/////
//////////8AAAAAAAD///7//v/6//r/+v/6//r/+f/5//n/+v/5//n/+f/6//r/+f/5
//j/9v/2//f/9//4//j/9//2//b/9v/1//L/8v/z//P/8//z//P/8//0//T/8//z//H/
8v/y//H/8v/y//H/8f/z//P/8//z//H/8f/x//H/8f/x//H/8f/v/+//8P/w//L/8f/x
//H/7//v/+//8P/y//L/8P/w//D/8P/y//P/9f/2//r//f/9//7///8AAAEAAgAAAP//
/f/9//j/9P/u/+r/6//r/+v/7P/s/+7/7//v//H/8f/y//P/8//z//P/8//z//H/8P/w
/+7/7v/s/+z/7//v/+//7//v/+//7//w/+7/7v/u/+7/7v/u/+7/7v/v/+//7//w//L/
8f/x//H/8v/y//H/8f/x//H/8f/y//L/8v/x//H/8v/w//D/7f/s/+z/8v/9/xMAMwBJ
AEcAMgAQAOj/vv+R/2v/UP86/y//Mf83/zn/OP88/0P/Uf9l/33/j/+h/7b/x//S/93/
5f/y//3/+//7//z//f///wEAAgAEAAUABgAIAAkACQAKAAsADAAMAAwADQANAA8AEAAR
ABIAEgASABQAFAAUABYAFgAVABUAFwAXABcAGAAbABsAGwAcABwAHAAcABwAHAAeAB4A
HwAfACAAIQAiACEAIgAjACQAJwAoACgAKgArACwALAAvADEAMgA0ADcANwA3ADoAPAA+
AEAAQgBEAEcASQBMAE8AUgBTAFcAWQBcAF0AXwBhAGMAZQBmAGgAZwBoAGkAaQBpAGkA
aQBpAGkAZgBmAGYAYwBiAGEAYABbAFcAVQBRAE8ATQBIAEMAQAA8ADYAMgAxAC0AKAAm
ACQAIQAeABsAGgAXABUAEwAOAAwACwAJAAkACAAHAAcABwAFAAUABQAGAAQABAAEAAIA
AgADAAQABAADAAIAAgAFAAUABQAGAAUABQAFAAQABQAGAAcACAAHAAgACAAIAAgACAAI
AAgACAAIAAkACQAHAAcABwAGAAUABQAFAAUABwAHAAcABwAGAAUABQAEAAYABQAEAAQA
AAAAAAAAAAACAAEAAQABAAIAAQABAAEAAQAAAP7//f/9//z//f////3//v/+//3//P/8
//z/+//6//r/+//7//f/9//3//f/+f/6//r/+//6//r/+f/3//b/9v/1//X/9f/1//X/
9f/1//X/9f/1//X/9f/1//X/8//z//T/9P/2//X/9f/1//X/9v/0//T/9P/0//f/9//4
//j/+v/9//3//v8BAAIAAwAEAAIAAQD//////P/4//L/7v/r/+v/6//s/+z/7v/v/+//
8f/x//L/8//z//P/8//z//P/8f/w//D/8v/y//D/8P/v/+//7//v/+//7//v//D/8P/w
//D/8P/w//D/8P/w//P/8//z//T/8//x//D/7//y//L/8f/x/+//7//v//D/8v/y//H/
8f/w//D/7v/t/+z/6v/q//H/AQAbADsASwBAACIA+P/M/53/b/9S/zz/I/8b/x3/H/8e
/yD/Jf8v/0H/W/93/43/oP+z/8L/z//X/+D/6//z//X/9v/3//n/+//8//7////+/wAA
AQABAAIAAwAEAAQABAAFAAUABwAIAAkACgAKAAoADAAMAAwADAAMAAsACwAOAA8AEAAS
ABUAFQAVABYAFgAWABYAFgAYABoAGgAbABsAHAAdAB4AHwAgACEAIgAjACQAJAAmACcA
KAAoACsAKwAsAC4AMQAzADMANgA4ADsAPgBBAEQARQBHAEoATQBQAFEAVQBXAFoAWwBd
AF8AYQBjAGQAZgBnAGgAaQBpAGsAawBrAGsAawBoAGgAaABlAGQAYwBiAGEAXQBbAFcA
UQBPAEoARQBCAD4AOAA0ADEALQAoACYAIAAdABoAFwAUABEADwANAAwACgAJAAcAAwAC
AAEAAQD///3//f/9//7//P/8//z/+v/6//v//P/8//v/+v/6//v/+//7//z/+//7//v/
+v/7//z//f/+//7//v/9//z//v/+//7//v/8//z//f/9//3//f/9//z//f/9//3//f/9
//3//f/9//v/+//8//z//P/7//r/+v/4//j/+P/4//r/+f/5//n/+P/3//f/9//2//b/
9f/1//T/8v/y//P/8//0//T/8//w//D/8P/v/+//8P/y//P/7//v/+//7//w//D/7//v
/+//8P/w/+//7v/u/+3/7f/t/+3/7f/t/+3/7f/t/+3/7f/t/+3/7f/p/+n/6v/q/+z/
6//r/+v/6//r/+v/7P/s/+v/6//r/+n/6f/p/+n/5//o/+j/6f/p/+v/6v/q/+r/6v/q
/+v/6//s/+z/7v/x//H/8v/z//T/9f/2//f/9//2//f/9P/w/+r/5v/j/+P/4//k/+L/
5P/l/+X/5//n/+j/6f/n/+f/5//n/+n/5//m/+b/5P/k/+L/4v/h/+H/4f/h/+P/4//j
/+T/5P/k/+T/5P/k/+T/5P/k/+X/5f/l/+b/5v/l/+X/5f/m/+b/5f/l/+X/5f/l/+b/
5v/m/+X/5f/o/+b/5v/l/+L/4v/g/+H/6f/9/xkANQBAADIAEADm/7v/i/9g/0z/O/8j
/xn/G/8a/xj/G/8d/yP/Nf9R/23/hP+Z/6z/vf/H/9D/2//n/+r/7P/u//H/8f/y//T/
9f/2//j/+f/5//z//f/+//7///8BAAIABQAFAAUABQAEAAQABgAGAAYACgAKAAkACQAJ
AAkACQAKAAsACwALAAwADgAOAA4ADgAOABAAEAARABEAEgATABQAFwAYABkAGgAZABoA
GgAcAB8AIAAgACMAIwAkACYAKQArACsALgAwADIANAA2ADgAOwA9AEAAQwBGAEcASwBN
AFIAUwBVAFcAWQBbAFwAXgBhAGIAYwBjAGUAZQBlAGUAZwBkAGQAZABlAGQAYwBiAF8A
WwBZAFUAUwBRAEwARwBGAEIAPAA4ADQALwApACYAIAAdABoAFwASAA8ADQALAAYABAAD
AAEA/f/8//v/+//5//f/9//3//b/9P/0//T/9P/0//X/9v/2//X/9P/0//P/8//z//T/
9//3//f/9v/2//b/9v/2//f/+P/4//j/+v/6//r/+v/6//r/+//7//n/+f/5//j/+f/5
//n/+f/5//n/+f/5//n/+f/6//r/+P/3//b/9v/1//b/9//4//b/9f/1//X/9v/1//X/
9f/0//T/8//z//L/8P/w//H/8f/y//L/8f/y//L/8v/x//L/8v/z//P/7//v/+//7//w
//D/7//v/+//8P/w/+//8P/w/+//7//t/+3/7f/t/+//7//v/+//7f/t/+3/7f/t/+3/
7v/u//D/7//v/+//7v/t/+z/7P/s/+v/6//r/+3/7f/t/+3/7f/u/+7/7v/u/+7/8f/x
//L/8v/2//n/+f/6//v//P/9//7//v/9//v/+//2//L/7P/o/+f/5//n/+j/6P/q/+v/
6//r/+v/7P/t/+//7//v/+//7//t/+z/7P/u/+7/7P/s/+3/7f/t/+3/7f/t/+3/7v/s
/+z/7P/s/+7/7v/u/+7/7//v/+//8P/y//H/8f/x//T/9P/z//P/8//z//P/9P/0//T/
8//z//T/9P/0//H/8P/w/+7/7//9/xUAMwBLAE4ANAAMAOT/u/+R/3L/Xv9H/zn/Of83
/zT/Mv8z/zv/S/9h/3f/i/+g/7X/xv/P/9n/5v/1//v/+//8//3///8BAAIABAAFAAYA
CAAJAAkACgALAAwADAAMAA0ADQAPAA4ADwAQABAAEgAUABQAFAAYABgAFwAXABkAGQAZ
ABoAGwAbABsAHAAcABwAHAAcABwAHgAeAB8AIQAiACMAJAAjACQAJQAmACkAKgAqACwA
LQAuAC4AMQAyADQANwA7ADwAOwA9AD4AQgBEAEYASABLAE0AUABTAFUAVQBYAFkAXgBf
AGEAYwBlAGcAaABqAGsAbABtAG0AbwBvAG8AbwBxAG4AbgBuAGsAagBpAGgAZwBjAGEA
XQBZAFcAUgBNAEwASABCAD4AOwA3ADIAMAAsACkAJgAjAB4AGwAZABcAFAASABEADwAP
AA4ADQANAAsACQAJAAkACgAIAAgACAAGAAYABwAIAAkACQAJAAoACgAJAAgACAAJAAkA
CQAIAAoACgAKAAoACwAMAAwADAAMAAwADAAMAAwADAANAA0ADQANAA0ADAANAA0ADQAN
AA0ADQANAA0ADAALAAsACgAMAAsACgAKAAgACAAIAAgACAAHAAcABwAEAAMAAwADAAYA
BgAFAAUABAACAAIAAwABAAIAAgABAAIAAgACAAEAAAAAAAEAAQD//////////wAAAAD/
/////v/+//3/+//9//7//v////3//f/9//3//f/9//3//f/9//3//f/9//3//f/+//7/
/v/9//3//f/9//3//f/+//7//f/9//3//f///////f/+//7//v/+//7/AAABAAMABAAG
AAkACQAKAAsADAANAA4ADAALAAkACQAFAAAA+f/0//b/9//4//r/+P/6//v/+//6//n/
+f/5//f/9//3//f/9//1//T/9P/0//T/8v/y//P/8//z//P/9f/1//X/9v/0//T/9P/0
//b/9v/2//b/9f/1//X/9v/2//X/9f/1//b/9v/1//X/9f/1//X/9v/0//T/8//z//T/
9v/y/+//7v/y//j/BQAdADsATwBHACoACADg/7T/h/9p/1D/OP8x/zX/O/89/0D/Qv9L
/13/df+J/5n/rf/A/9H/2v/h/+3//P8BAP//AQACAAMABQAHAAgACgALAAoADAANAA0A
EAARABIAEgASABMAEwAVABQAFQAWABYAFgAYABgAGAAaABoAGQAZABkAGQAZABoAHQAd
AB0AHgAeAB4AHgAeAB4AIAAgACEAIwAkACUAJgAnACgAKQAqACsALAAsAC4AMQAyADIA
NQAzADQANgA5AD0APQBAAEIARABGAEgASgBNAE8AUgBVAFgAWQBdAF8AYABhAGMAZQBl
AGcAaABqAGkAagBrAGsAawBrAGsAawBuAGwAbQBuAGwAagBoAGYAYwBfAF0AWQBXAFUA
UABLAEYAQgA8ADgANwAzAC4ALAAoACUAIgAfABwAGQAXABUAEwASABIAEQAPAA4ADQAN
AAsACQAJAAkACAAGAAYABgAIAAgACQAKAAoACQAIAAgACQAJAAkACgALAAsACwAKAAoA
CgAKAAoACwAMAAwADAAMAAwADAAMAAwADAANAA0ADQANAA0ADAAJAAkACQAJAAsACwAL
AAsACwALAAwADAAKAAkACAAIAAgACAAIAAgABgAFAAUABQAGAAUABQAFAAYABgAFAAUA
BAACAAIAAwADAAQABAADAAAAAAAAAP///v/+//////////////////7//v/9//3///8A
AAAA///+//7//f/9/////////////f/9//3//f/9//3//f/9//n/+f/6//r/+v/5//n/
+f/5//n/+f/6//r/+f/5//n/9//3//f/9//3//j/+v/6//j/+P/4//j/+//7//z//P/8
//////8AAAEAAgADAAQABgAFAAMAAwD+//r/9P/w/+3/7f/t/+7/7v/w//H/8f/v/+//
8P/x//P/8//z//P/8//x//D/8P/w//D/7v/u/+//7//v/+//7f/t/+3/7v/u/+7/7v/u
/+z/7P/s/+z/6//r/+v/7P/u/+3/7f/t/+z/7P/r/+v/7f/t/+3/7v/u/+7/7f/t/+r/
7P/s/+v/6P/o/+j/7f/7/xUANQBHAEAAJAD8/9L/of91/1b/Pv8p/x3/H/8j/yL/JP8p
/y//P/9X/3H/hf+a/7H/xP/P/9f/4P/t//P/9f/2//f/+f/7//z//v////7/AAABAAEA
AgADAAQABAAEAAUABQAHAAgACQAKAAoACAAKAAoACgAOAA4ADQANAA8ADwAPABAAEQAR
ABEAEgAUABQAFAAUABQAFgAWABcAFwAYABkAGgAZABoAGwAcAB8AIAAgACIAIwAkACQA
JwApACoALAAvADEAMQA0ADYAOAA6ADwAPgBBAEMARgBJAE4ATwBTAFUAWABZAFsAXQBd
AF8AYABiAGUAZgBnAGcAZwBnAGcAZwBpAGYAZgBmAGUAZABjAGIAXgBZAFYAUQBQAE8A
SwBHAEIAPgA4ADQAMQAtACgAJgAiAB8AHAAZABUAEQAOAAsACgAIAAcABQACAAAA/v/9
//3/+//7//v//P/6//r/+v/4//j/+f/6//r/+f/4//j/+f/5//n/+v/5//n/+f/4//j/
+P/4//j/+//8//z//P/6//r/+v/6//r/+v/7//v//f/9//3//P/9//3//f/9//3//f/9
//3/+//7//z//P/8//v/+v/6//j/+P/4//j/+v/5//n/+f/4//f/9//3//b/9v/1//X/
9v/0//T/9f/z//T/9P/z//L/8v/y//H/8v/y//P/8//z//P/8//z//P/8v/w/+//7f/u
/+7/7f/t/+7/7v/v/+//7//v/+//7f/t/+3/7f/t/+3/7f/t/+v/6//s/+z/7P/r/+v/
6//r/+v/6//s/+7/7f/t/+3/6//r/+v/6//r/+z/7P/t/+v/7f/u/+z/7P/s/+z/7v/v
//H/8v/y//X/9f/2//n/+v/7//z/+v/5//f/9//z/+7/5//i/+L/4//k/+b/5v/o/+n/
6f/n/+f/6P/p/+v/6//r/+v/7f/r/+r/6v/o/+j/5v/m/+f/5//n/+f/5//n/+f/6P/q
/+r/6v/q/+r/6v/q/+r/6f/p/+n/6v/q/+n/6f/p/+j/6P/n/+f/6f/p/+n/6v/s/+z/
6//r/+r/7P/s/+v/6P/m/+b/6//3/w0ALQBFAEIAKAAEANr/rf+B/2T/Uv89/y3/Kf8n
/yT/JP8l/yn/Nf9L/2f/g/+Y/6v/vv/L/9P/3P/p//H/8//0//X/9//5//r//P/9//7/
AAABAAEABAAFAAYABgAGAAcABwAJAAoACwAMAAwACgAMAAwADAAOAA4ADQANABEAEQAR
ABIAEQARABEAEgAWABYAFgAWABYAGAAYABkAGwAcAB0AHgAfACAAIQAiACEAIgAiACQA
KQAqACoALQAvADAAMgA1ADUANQA4ADoAPgBAAEIARABFAEcASgBNAFIAUwBXAFkAXABd
AF8AYQBjAGUAZgBoAGsAbABtAG0AbgBvAHAAcQBzAHAAcABwAG8AbgBtAGwAaQBlAGMA
XwBdAFsAVgBRAEwASABCAD4AOwA3ADIAMAArACcAIwAfABoAFwAVABMAEAAOAA0ACwAH
AAYABQAFAAMAAQABAAEAAgAAAAAAAAD+//7///8AAAAA///+//7//f/9//3//v//////
///+//7//v/+//7///8AAAAAAAAAAAAAAAAAAP7//v//////AQABAAEAAAABAAEAAQAB
AP///////////////wAAAAAAAP///v/+//z//P/8//z//P/7//v/+//6//n/+f/5//r/
+v/5//n/9v/0//T/9f/1//b/9v/1//T/9P/0//P/8v/y//P/8//z//P/8//z//P/8v/w
/+//7//w//D/7//w//D/7//v/+//7//v/+//7f/t/+3/7f/r/+v/6//r/+v/6//s/+z/
7P/r/+v/6//r/+v/6//s/+r/6f/p/+n/5//n/+f/5//n/+j/6P/p/+n/6f/p/+j/6v/q
/+r/6v/t/+3/7v/u//D/8//z//T/8//0//X/9v/0//P/8f/x//D/7P/m/+L/4f/h/+H/
4v/i/+T/5f/l/+X/5f/m/+f/5//n/+f/5//n/+X/5P/k/+b/5v/k/+T/5f/l/+X/5f/l
/+X/5f/m/+T/5P/k/+T/5v/m/+b/5v/p/+n/6f/q/+j/5//n/+f/6P/o/+f/5//n/+f/
5//o/+j/6P/n/+f/6v/q/+j/4//i/+D/4v/l/+//BQAjAD0AQgAwAA4A5P+5/43/bP9Y
/0H/Mf8t/y3/Kv8o/yX/K/85/03/Y/99/5L/pf+4/8X/y//W/+X/7f/v//D/8f/z//P/
9P/2//f/+P/6//v/+//+////AAAAAAAAAQABAAMABAAFAAYABgAGAAgACAAIAAoACgAJ
AAkADQANAA0ADgANAA0ADQAOABAAEAAQABAADgAQABAAEQATABQAFQAWABUAFgAXABgA
GwAcABwAHgAhACIAIgAlACUAJgAoACsAKwArAC4AMAAwADIANAA2ADsAPQBAAEMARQBF
AEgASQBOAE8AUQBTAFUAVwBYAFoAXQBeAF8AXwBhAGEAYQBhAGMAYABgAGAAXwBeAF0A
XABZAFUAUwBPAEwASwBHAEMAQgA+ADgANAAxAC0AKAAmACAAHQAaABcAFAARAA8ADQAK
AAgABwAFAAEAAAD//////f/7//v/+//6//j/+P/4//b/9v/3//j/+P/3//b/9v/5//n/
+f/6//v/+//7//r/+v/6//r/+v/7//z//P/8//z//P/8//z//P/8//3//f/9//3//f/8
//n/+f/5//n/+f/5//n/+f/5//n/+v/6//r/+f/4//j/9v/2//b/9v/2//X/9f/1//b/
9f/1//X/9P/0//P/8//y//D/8P/x//H/8v/y//H/8P/w//D/7//u/+7/7//v/+3/7f/t
/+3/7v/u/+3/7f/r/+z/7P/r/+z/7P/r/+v/7f/t/+3/7f/t/+3/7f/t/+v/6//r/+v/
6//r/+z/7P/q/+n/6f/p/+r/6//s/+7/7P/r/+v/6//r/+v/6//r/+3/7v/s/+z/7P/s
/+3/7f/u/+7/8P/z//P/9P/3//j/+f/6//j/9//1//X/8P/s/+b/4v/j/+P/4//k/+b/
6P/p/+n/6f/p/+r/6//r/+v/6//r/+n/5//m/+b/6P/o/+b/5v/n/+f/5//n/+f/5//n
/+j/6P/o/+j/6P/o/+j/6P/o/+n/6f/p/+r/7P/r/+v/6//q/+r/6f/p/+v/6//r/+z/
6v/q/+n/6f/q/+r/6P/p/+j/5v/m/+//AQAZADUAQQA2ABgA9P/M/5//d/9Y/z7/K/8l
/yn/L/8w/zD/Nf9B/1H/Z/9//5P/pv+3/8j/0f/X/+D/7f/z//T/9P/0//X/+f/6//z/
/f/8//7//////wAAAQACAAIAAgADAAMABQAFAAUABQAEAAUACAAJAAoACgAKAAkACQAN
AA0ADQAOAA8ADwAPABAAEgASABIAEgAQABIAEgATABMAFAAVABYAFwAYABkAGgAbABwA
HAAeAB8AIAAgACMAJQAmACgAKwAtAC0AMAAyADIANAA2ADgAOwA9AEAAQwBEAEUASQBL
AE4ATwBRAFMAVQBXAFgAWgBbAFwAXQBdAF8AXwBfAF8AYQBeAF4AXgBbAFoAWQBYAFUA
UQBPAEsASQBHAEIAPQA6ADYAMAAsACoAJwAjACIAHAAZABYAEwASAA8ADQALAAoACAAH
AAUAAwACAAEAAQD///3//f/9//3//P/9//7//f/8//z//P/+//3//P/8//3//f/9//7/
AQABAAEAAAAAAAAAAAAAAAEAAgACAAIAAgACAAIAAgACAAIAAwADAAMAAwADAAIAAwAD
AAMAAwABAAEAAQABAP////8AAAAAAAD///7//v/+//7//v/+//7//f/9//3//v/9//3/
/f/+//7//f/9//z/+v/6//v/+//8//z/+//6//r/+v/5//b/9v/3//f/9//3//f/9//2
//b/9f/1//X/9v/2//X/9v/2//X/9f/1//X/9f/1//X/9f/1//X/9f/1//X/9f/3//X/
9P/0/w==
         </WaveFormData>
      </LeadData>
      <LeadData>
         <LeadByteCountTotal>10000</LeadByteCountTotal>
         <LeadTimeOffset>0</LeadTimeOffset>
         <LeadSampleCountTotal>5000</LeadSampleCountTotal>
         <LeadAmplitudeUnitsPerBit>4.88</LeadAmplitudeUnitsPerBit>
         <LeadAmplitudeUnits>��V</LeadAmplitudeUnits>
         <LeadHighLimit>2147483647</LeadHighLimit>
         <LeadLowLimit>268435456</LeadLowLimit>
         <LeadID>V3</LeadID>
         <LeadOffsetFirstSample>0</LeadOffsetFirstSample>
         <FirstSampleBaseline>0</FirstSampleBaseline>
         <LeadSampleSize>2</LeadSampleSize>
         <LeadOff>FALSE</LeadOff>
         <BaselineSway>FALSE</BaselineSway>
         <ExcessiveACNoise>FALSE</ExcessiveACNoise>
         <MuscleNoise>FALSE</MuscleNoise>
         <LeadDataCRC32>3290795282</LeadDataCRC32>
         <WaveFormData>
FgAWABYAFgATABAADQAKAAgABgAEAAIA///+//3//P/7//r/+f/4//j/+P/4//j/+P/4
//j/+P/2//b/9v/2//b/9v/2//b/9v/2//b/9v/4//j/+P/4//b/9v/2//b/9//4//n/
+v/4//j/+P/4//j/+P/4//j/+P/4//j/+P/4//j/+P/4//b/9v/2//b/9v/2//b/9v/0
//T/9P/0//T/9P/0//T/9P/0//T/9P/y//L/8v/y//D/8P/w//D/7v/u/+7/7v/s/+z/
7P/s/+r/6v/q/+r/7P/s/+z/7P/q/+r/6v/q/+j/6P/o/+j/6P/o/+j/6P/m/+b/5v/m
/+b/5v/m/+b/5v/m/+b/5v/m/+b/5v/m/+b/5v/m/+b/5v/m/+b/5v/m/+b/5v/m/+b/
5v/m/+j/5//o/+n/6v/t/+3/7v/w//H/8//0//T/9f/1//P/8f/u/+r/5//n/+b/5v/l
/+T/5//n/+b/5v/k/+X/5f/l/+f/5//m/+X/5P/j/+L/4f/f/97/3v/e/97/3//f/97/
3P/c/93/3f/f/9//3//h/9//3//f/9//3f/d/97/3v/g/+D/4f/h/93/3f/e/97/3v/e
/9//3//d/93/3f/d/9//3f/c/9v/2f/X/9r/5P/7/xsAPABSAFQASAA3ACIACwD+//z/
6//O/7f/nv98/17/Qf8s/yP/Mf9R/3L/iP+b/7L/xP/M/9D/3P/o/+j/6P/q/+v/7P/v
/+//8P/v//D/8//z//L/8//0//T/9v/4//n/+v/6//r/+//8//z//f/9//7//P/8//7/
/v///wAAAQABAAIAAwADAAMABQAGAAYABgAKAAsACwAMAAsADAAOAA8AEAAQABEAEgAV
ABYAFwAZABsAGwAaABsAHgAfACEAJQAmACYAKAArAC0ALgAwADMAOAA6ADsAPQA/AEMA
RgBIAEsATQBQAFMAVQBXAFkAWQBdAF8AXwBgAGAAYABgAGEAYQBfAF8AXgBdAFsAWwBa
AFYAUgBPAEwASABEAD8AOgA2ADEALQAqACYAIAAcABgAFAAQAAwACQAEAAIA///8//v/
+P/2//T/8v/w/+7/7v/t/+z/6//r/+j/6P/o/+f/5//n/+f/5//n/+f/5//n/+f/5//n
/+f/5f/l/+X/5v/o/+j/6P/o/+b/5v/m/+f/5f/l/+X/5f/n/+f/5//n/+X/5f/m/+b/
5//n/+f/5//l/+X/5f/l/+f/5//n/+f/5//n/+f/5//l/+X/5f/l/+X/5P/k/+X/5f/j
/+P/4//i/+P/4//i/+D/3//f/+D/3//f/9//3v/f/9//3v/d/9z/3P/c/9v/3P/c/9z/
2//a/9n/1//V/9f/2P/Y/9f/2P/Y/9n/2f/W/9b/1//X/9f/1//W/9b/1f/V/9T/0//V
/9b/1v/V/9L/0v/S/9L/1P/U/9T/1P/U/9T/1P/U/9P/0v/S/9T/0v/S/9D/0P/Q/9D/
1P/V/9b/1//Y/9v/2//c/97/3//h/+L/4v/h/+H/3//e/9r/1//V/9L/0f/R/9D/0f/T
/9T/1P/T/9L/0v/R/9P/0//T/9L/z//O/83/zP/N/83/zP/M/8v/yv/K/8n/yv/K/8r/
y//J/8n/yf/J/8v/yf/J/8n/y//L/8v/zP/K/8r/yv/L/8v/yf/J/8r/yP/I/8j/yf/J
/8n/yf/J/83/y//J/8j/xf/D/8P/xv/Q/+n/CwAoADYANgAuAB8ADAD5//L/8v/f/8T/
r/+U/3T/VP85/xz/Df8b/z//Yv94/43/oP+u/7b/vv/K/9L/0v/S/9T/1f/W/9n/2f/a
/9v/3P/f/9//3v/f/+D/4P/g/+L/4//k/+T/5P/l/+b/5v/n/+f/6P/q/+r/7P/s/+v/
7P/t/+3/7v/v/+//7//z//T/9P/0//T/9f/1//b/9//4//r/+//8//z//f/+////AAAB
AAMACAAJAAkACwALAAsADAAPABQAFAAWABkAGwAcAB4AIQAkACYAJwApAC0AMQA0ADYA
NwA5ADwAPwBBAEMARQBFAEkASwBLAEwATABMAEwATQBNAEsASwBKAEcARQBFAEQARABA
AD0AOgA4ADQALwAqACgAIwAfABwAFgAQAAwACAAEAAAA/P/5//L/8P/t/+r/5//k/+L/
4P/c/9r/2P/Y/9r/2v/a/9v/2P/Y/9j/1//Z/9n/2f/Z/9j/1//W/9X/1//X/9f/1//X
/9f/1//Y/9b/1v/W/9b/2P/Y/9j/2f/X/9f/1//X/9f/1//X/9f/2f/Z/9r/2v/b/9v/
2//b/9v/2//b/9v/2f/Z/9n/2f/b/9v/2//b/9v/2//b/9v/2//a/9r/2//b/9n/2f/Z
/93/3//g/+D/4P/f/9//4P/h/+H/4f/g/9//3//e/93/3//g/+H/4f/e/97/3v/d/9//
3//e/93/3f/e/97/3f/e/97/3//f/+D/4P/h/+H/4P/f/93/3P/e/9//3//f/9//4P/g
/9//3v/e/97/3v/g/+D/4P/g/+D/4P/g/+D/4P/g/+H/4v/k/+T/5P/k/+b/5//o/+n/
6v/t/+3/7v/w//H/8//0//b/9f/1//P/8f/s/+j/5f/n/+f/6P/o/+j/6f/p/+j/5v/m
/+f/5//n/+f/5//m/+b/5v/m/+b/5//n/+b/5v/m/+b/5//n/+T/5P/k/+X/5f/l/+X/
5f/p/+f/5//n/+n/6f/p/+r/6P/o/+j/6f/p/+f/5//o/+r/6v/q/+v/6f/p/+n/6f/t
/+v/6f/q/+f/5f/l//L/CgArAE0AZgBoAFwATgA3ABwACwAEAO7/z/+2/53/fv9e/0L/
Nf84/0n/Zf9//5b/qv+//87/2P/i/+7/9v/2//j/+P/6//v//v8BAAEAAgABAAIABQAF
AAgACQAKAAoACgAMAA0ADgAOAA4ADwAQABIAEwATABQAEgASABQAFAAXABgAGQAZABoA
GwAbABsAHAAcABsAGgAeAB8AHwAgACEAIgAkACUAKAAoACkAKgApACoAKwAtADAAMQAx
ADMANwA3ADgAOwA+AD4AQABDAEcASABKAE0AUABSAFMAVQBZAF0AYABiAGMAZQBoAGsA
bQBvAHEAcQBzAHUAdQB2AHQAdAB0AHUAcwBxAHEAcABtAGsAawBqAGYAYgBfAFwAWABU
AE8ASgBGAEEAPQA6ADYAMAAsACgAJQAiAB8AHQAaABgAFQASABEADgAMAAoACgAIAAYA
BgAFAAQAAwADAAIAAgACAAEAAQABAAEAAQADAAMAAwADAAMAAwADAAMABQAFAAUABgAG
AAYABgAGAAYABgAGAAcACQAJAAkACQAHAAcABwAHAAUABQAGAAYABQAFAAUABQAFAAUA
BQAFAAUABQAFAAUABQAFAAUABQAEAAMAAgABAAMAAgACAAMAAwABAAEAAQACAAMAAwAC
AAAA/////wAA/////////v///////v/9//v//P/9//3//v/+//7//f/9//3//P/7//n/
+v/6//n/+v/6//v/+//6//r/+//7//n/+f/4//j/+//7//r/+f/5//r/+v/5//r/+v/6
//r/+P/4//j/+P/8//z/+v/6//r/+v/+////AAABAAQABwAHAAgACgALAA0ADgAMAAsA
CwAJAAcAAgD+//v/+//7//z//P/8//3//f/8//7//v///////////////v/9//z/+//6
//f/9//2//b/+P/4//n/+f/4//j/+P/5//n/+f/5//n/+//5//n/+f/7//v/+//8//r/
+v/6//v/+//5//n/+v/8//z//P/9//3//f/9//3////9//n/+P/3//n//f8MACgATQBr
AHYAcABeAEQAJwAMAPf/5P/K/63/mv+H/3D/XP9K/0P/Sv9f/33/l/+s/8L/1f/k/+z/
9v8CAAoACgAKAAoADAANAAwADwAPABAAEwAUABcAFwAWABcAGAAYABgAGgAbABwAHAAc
AB0AHgAgACEAIQAiACAAIAAiACIAIwAkACUAJQAmACcAJwAnACcAKAAoACgAKgArACsA
LAAtAC4AMAAxADAAMAAxADIANQA2ADcAOQA6ADsAOwA9AD8APwBAAEMASABIAEoATQBR
AFIAVABXAFoAXABdAF8AYQBlAGgAagBtAG8AcgB1AHUAdwB5AHkAeQB7AHsAfAB8AHwA
fAB9AHsAeQB5AHgAdQBzAHMAcgBvAGoAZgBiAF4AWgBVAFAATABHAEMAQAA8ADYAMgAu
ACwAKAAkACEAHgAcABkAFgATABAADgAMAAwACgAIAAgABwAGAAUABQAGAAYABgAFAAUA
BQAFAAUAAwADAAMAAwAFAAUABQAFAAMAAwADAAQABgAGAAYABgAGAAYABgAHAAcABwAH
AAcABwAHAAcABwAFAAUABgAGAAUABQAFAAUABwAHAAcABwAFAAUABQAFAAcABwAHAAcA
BgAFAAQAAwAFAAQABAAFAAUAAwADAAMAAgADAAMAAgACAAEAAQACAAEAAQABAAAA////
//7//f/9//7///////z//P/8//v//P/9//3//f/9//7//v/9//r/+v/7//v/+v/6//v/
+//5//n/+P/4//v/+//6//n/9//4//j/9//3//j/+f/6//r//P/6//r/+v/6//z//f/+
////AgAFAAUABgAIAAkACwAMAAoACQAJAAcABgACAP///f/8//v/+//6//z//f/9//z/
/P/8//3//f/9//3//f/8//n/+P/3//b/9//3//b/9v/0//T/9f/1//b/9v/2//f/9//3
//f/9//3//X/9f/1//f/9//3//j/9v/2//b/9//3//X/9f/2//b/9v/2//f/9//3//f/
9//3//f/9//0//P/8f/z//r/DAArAFEAbAByAGYAUgA5ABwABQD+//D/0f+0/53/gP9i
/0r/N/8y/z//Xf9//5r/sP/D/9L/3v/m//D/+v8AAAAAAAACAAMABAAHAAcACAAHAAgA
CwALAAwADQAOAA4ADgAQABEAEgAUABQAFQAWABYAFwAXABgAGAAYABoAGgAdAB4AHwAf
ACAAIQAhACEAIQAiACIAIgAkACUAJQAmACcAKAAqACsALgAuAC8AMAAxADIAMwA1ADgA
OQA5ADsAPQA9AD4AQQBCAEIARABHAE0ATgBQAFMAVABWAFcAWQBfAGMAZgBoAGkAawBu
AHEAcwB1AHcAdwB5AHsAewB8AH4AfgB+AH8AfwB9AH0AfAB5AHcAdwB2AHIAbgBrAGgA
ZABgAFsAVgBSAE0ASQBGAEIAPAA4ADQAMAAsACgAJQAgAB4AGwAYABcAFAASABAADAAK
AAgACAAHAAYABQAFAAQABAAEAAMAAwADAAMAAwADAAMAAwADAAMAAwADAAMAAwADAAMA
BAACAAIAAgACAAAAAAAAAAEAAwADAAMAAwABAAEAAQABAAEAAQACAAIAAQABAAEAAQAB
AAEAAQABAAEAAQABAAEAAQABAAEAAQAAAP///v/9/////v/+/////f/7//v/+//6//v/
+//6//b/9f/1//b/9f/1//X/9P/z//P/8v/x/+//8P/x//H/8P/w//D/7//v/+//7v/t
/+3/7v/u/+3/6v/q/+v/6//o/+j/6f/p/+n/6f/o/+j/6f/p/+j/5//m/+b/5f/j/+T/
5P/k/+T/4v/i/+L/4v/i/+L/4v/i/+H/4P/g/+L/4v/j/+H/3v/e/9//3P/a/9r/2v/a
/9z/3f/e/9//3v/h/+H/4v/i/+P/5f/m/+j/5//n/+X/5f/g/9z/2f/Y/9f/1//W/9b/
1//X/9b/1v/W/9f/1//V/9X/1f/U/9X/1P/T/9L/z//P/87/zv/M/8z/zf/N/8z/zP/M
/83/zf/N/83/zf/N/8v/y//L/8v/y//L/8z/yv/K/8r/y//L/8n/yf/K/8z/zP/M/83/
y//L/8v/y//N/83/y//K/8f/x//F/8T/zP/j/wEAIAA4AD4ANAAjABQA///u//D/6//Q
/7n/pP+E/2L/Qf8k/xH/Gf83/1j/cP+F/5r/qv+y/7j/wv/O/8//0P/T/9X/1P/X/9f/
2P/Z/9r/3f/d/97/3//g/+D/4v/k/+X/5v/k/+T/5f/m/+b/5//n/+j/6P/o/+r/6v/r
/+z/7f/t/+7/7//v/+//8f/y//L/8v/0//X/9f/2//f/+P/6//v//v/+////AAD//wAA
AQADAAYABwAHAAkACwALAAwADwAQABAAEgAVABkAGgAcAB8AIgAkACUAJwArAC8AMgA0
ADcAOQA8AD8APwBBAEMAQwBGAEkASgBMAE4ATgBOAE8AUQBPAE8ATgBPAE0ATQBMAEoA
RgBDAEAAPgA6ADUAMAAtACkAJgAkAB4AGAAUABAADAAIAAQAAQD8//r/9//0//H/7v/s
/+r/5v/k/+L/4v/h/+D/3//f/97/3v/e/93/3//f/9//3//f/9//3//f/9//3//f/9//
4f/h/+H/4v/i/+L/4v/i/+L/4v/i/+P/5P/l/+b/5//n/+f/5//n/+f/5//o/+j/5//n
/+f/5//n/+f/5//n/+n/6f/p/+n/5//n/+f/5//o/+n/6v/r/+v/6v/q/+v/6//p/+n/
6f/q/+v/6//q/+j/5//n/+j/6f/p/+n/6P/p/+n/6P/n/+f/6P/p/+n/5v/m/+b/5f/n
/+f/5v/l/+f/6P/o/+f/5v/m/+f/5//k/+T/5f/l/+f/5//m/+b/5f/l/+T/4//l/+b/
5v/l/+b/5v/m/+b/5P/k/+T/5P/k/+T/5P/k/+T/5P/l/+j/5v/o/+j/6P/o/+j/7P/t
/+7/7//w//P/8//0//b/9//5//r//P/7//v/+f/3//L/7v/r/+v/6//s/+z/7P/t/+3/
7P/q/+r/6//r/+3/7f/t/+z/7f/s/+v/6v/p/+n/6P/o/+j/6P/p/+n/6v/q/+r/6//p
/+n/6f/p/+3/6//r/+v/6//r/+v/7P/s/+z/7P/t/+//7f/t/+7/7v/u/+7/7//t/+3/
7f/t/+//7//v/+z/6//r/+v/7v/8/xcAOwBcAGwAaABYAEUAMAAbABQADADz/9j/v/+g
/37/YP9H/zr/Qf9X/3P/jP+i/7n/yv/W/97/6v/2//z//P/8//7///8AAAMAAwAEAAUA
BgAJAAkACgALAAwADAAMAA4ADwAQABAAEAARABIAFAAVABUAFgAWABYAGAAYABcAGAAZ
ABkAHAAdAB0AHQAfACAAIAAgACAAIQAhACIAIwAkACYAJwAqACoAKwAsAC0ALgAvADEA
MgAzADMANQA4ADkAOwA/AEAAQABCAEUARwBIAEoATQBRAFQAVgBZAFwAXwBhAGIAZABn
AGsAbwBvAHEAcwBzAHcAeQB5AHoAfAB8AHwAfQB9AHsAewB6AHcAdQB1AHQAcgBuAGsA
aABkAGAAWwBWAFMATwBMAEoARAA+ADoANgA0ADAALAApACIAIAAdABoAGwAYABYAFAAU
ABIAEAAQAA8ADgANAA0ADAAMAAwACwAJAAkACQAJAAoACwAMAA0ACwALAAsACwALAAsA
CwAMAA4ADgAOAA4ADgAOAA4ADwAPAA8ADwAPAA8ADwAPAA8AEQARABIAEgARABEAEQAR
ABEAEQARABEADwAPAA8ADwARABEAEQARABEAEQARABEAEQAQABAAEQARAA8ADwAPAA8A
EQASABIADgANAA0ADgAPAA8ADwAOAA4ADwAPAA8ADgAOAA4ADQAOAA4ADgANAA0ADQAM
AAsACwAMAAwACwALAAwADgAPAAwADAANAA0ADQANAAwADAANAA0ADAALAA0ADgAOAA0A
DgAOAA4ADgAOAA4ADgAOAA4ADgAOAA4ADgAOAA8ADgAOABAAEAAQABAAEwAVABcAGQAY
ABsAGwAcACAAIQAjACQAIgAhACEAHwAbABYAEgAPABAAEQATABQAFAAVABUAFAATABIA
EgARABEAEQARABAADwAOAA0ADAAJAAkACAAIAAgACAAJAAkACgAKAAoACwALAAsACwAL
AA0ACwALAAsADAANAA4AEAAOAA4ADgAPAA0ACwALAAwADAAMAAwADQANAA0ADQANAA8A
DwALAAYABQAJABEAIgBAAGcAgQCGAHgAYgBGACcADAD9/+j/yP+r/5r/if90/2L/Uv9P
/1z/d/+T/6n/vv/U/+f/8v/4/wQAEgAWABQAFgAWABgAGQAaAB0AHQAeAB0AHgAhACEA
JAAlACYAJgAkACYAJwAoACgAKAApACoAKgArACsALAAsACwALgAuAC0ALgAvAC8AMAAx
ADEAMQAzADQANAA0ADUANQA0ADQANwA4ADoAOwA8ADwAPQA+AD8AQABBAEMARgBHAEcA
SQBJAEkASgBNAFIAUgBUAFcAWQBaAFwAXwBiAGQAZQBnAGsAbwByAHQAcwB1AHgAewB9
AH8AgQCBAIEAgwCDAIQAhACEAIQAhQCFAIMAgwCCAH4AewB6AHgAdgByAG8AbABoAGQA
XwBaAFUATwBKAEYARAA+ADoANgAyAC4AKgAnACIAIAAdABoAGwAYABYAFAASABAADgAO
AA0ADAALAAsACgAKAAoACQAJAAkACQAJAAkACQAJAAkACQAJAAkACQALAAsACwAMAAsA
CgAJAAgACQAKAAsADQALAAsACwALAAsACwALAAsACwALAAwADAAJAAkACQAJAAsACwAL
AAsACQAJAAkACQAJAAkACQAJAAkACQAJAAkABwAGAAYABwAHAAUABQAFAAUABwAIAAgA
BAADAAMABAAFAAUABQAEAAMAAwACAAEA//8AAAEAAQAAAAAAAAD////////+//3//v8A
AAEAAQD+//7///////7//v////////////7//v///////v/9//v//P/8//v/+v/6//r/
+v/8//z//P/8//z//P/8//z/+//6//r//P/6//v//f/8//z//P/8//z//v///wAAAQAE
AAcABwAIAAgACQALAAwADAALAAsACQAJAAQAAAD9//v/+//8//z//v///////v/9//z/
/P/7//z//f/+//7/+//6//n/+P/1//X/9P/0//b/9v/3//f/9P/0//T/9f/1//X/9f/1
//X/8//z//P/8//z//P/9P/2//b/9v/3//X/8//z//T/9v/2//b/9//1//X/9f/1//P/
9f/1//L/7//v//H/9v8IACUASwBmAG4AZABQADkAHAADAPj/7P/P/7T/nf+E/2j/UP87
/zD/Of9V/3X/jv+k/7v/0P/c/+T/7P/2//r//P/8//7///8AAAMAAwAEAAMABAAHAAcA
CgALAAwADAAKAAwADQAOAA4ADgAPABAAEAARABEAEgAQABAAEgASABMAFAAVABUAFgAX
ABcAFwAbABwAHAAcAB4AHwAfACAAIAAgACEAIQAkACQAJQAmACcAKAApACsALQAtACwA
LQAwADEAMwA3ADgAOAA6AD0APwBAAEIARQBKAEwATQBPAFMAVwBaAFwAXQBfAGIAZQBl
AGcAaQBpAG0AbwBvAHAAcABwAHAAcQBxAG8AbwBuAGsAaQBpAGgAZQBgAFwAWABVAFIA
TgBKAEQAPwA7ADgANAAuACoAJgAiAB4AGgAXABIAEAANAAoACQAGAAQAAgD+//z/+v/6
//n/+P/3//f/9v/2//b/9f/1//X/9f/1//T/8//y//H/8//z//P/8//x//H/8f/y//L/
8v/y//L/8v/y//L/8//z//P/8//z//P/8//z//P/8//z//T/9P/z//P/8//z//H/8f/x
//H/8f/x//H/8f/x//H/8f/x//D/7//u/+3/7f/s/+z/7f/v/+3/7f/t/+z/7f/t/+z/
6v/p/+n/6v/q/+n/6P/m/+f/5//m/+X/4//k/+X/5f/m/+b/5v/l/+T/4//h/9//3//g
/+D/3//g/+D/4f/h/97/3v/f/9//3f/d/9z/3P/d/93/3P/b/9v/3P/c/9v/2v/a/9r/
2v/Y/9j/2P/Y/9r/2v/a/9r/2P/Y/9n/3P/c/93/2//Y/9j/2//a/9r/2v/a/9r/3v/f
/+D/4f/h/+P/4v/i/+b/5//p/+r/6P/n/+f/5f/j/97/2v/X/9n/2f/a/9r/2v/b/9v/
2v/Y/9j/2f/Z/9v/2//b/9r/2f/Y/9f/1v/V/9X/1P/U/9L/0v/T/9P/0v/S/9L/0//T
/9P/0//T/9X/0//T/9P/0//T/9P/1P/S/9L/0v/T/9P/0f/R/9L/1P/U/9T/1f/V/9X/
1f/V/9X/1//V/9T/0f/N/8//1P/g//n/HQA8AEgARgA8AC0AGgAJAAQAAgDv/9b/v/+i
/37/Xv8//yb/H/8z/1X/dP+K/5//sv++/8T/zP/W/+D/3v/e/+D/4f/i/+X/5f/m/+f/
6P/r/+v/7v/v//D/8P/u//D/8f/y//P/9P/2//j/9v/3//f/+P/4//j/+v/6//v//P/9
//3//v////////8BAAIAAgACAAQABQAFAAYABwAIAAoACwAOAA4ADwAQABEAEgATABUA
GAAZABkAGwAdAB0AHgAhACIAIgAkACcALQAuADAAMwA1ADYANgA3AD0AQQBEAEYARwBJ
AEwATwBRAFMAVQBVAFkAWwBbAFwAXgBeAF4AXwBhAF8AXwBeAF0AWwBbAFoAVgBSAE8A
TABLAEgARABAADoANQAxAC4ALAAmACIAHgAYABQAEAANAAgABgADAAAA/f/6//j/9v/0
//L/8P/w/+//7v/t/+3/7P/s/+z/6//p/+n/6f/p/+n/6f/p/+n/6f/p/+n/6f/p/+n/
6f/q/+r/6v/q/+r/6v/q/+r/6//r/+v/6//r/+n/6f/p/+n/6//r/+z/7P/r/+v/6//r
/+v/6//r/+v/7f/t/+3/7f/t/+3/7f/t/+v/6//r/+v/6//q/+r/6//r/+n/6f/p/+n/
6//s/+z/6P/n/+f/6P/p/+n/6f/o/+X/5f/k/+P/5f/m/+f/5//k/+T/5P/j/+X/5f/k
/+P/4//k/+T/4//i/+L/4//j/+T/5P/l/+X/5f/l/+T/5P/j/+P/4v/h/+H/4v/i/+H/
4v/i/+L/4v/k/+T/5P/k/+T/5P/k/+T/4//i/+L/5P/l/+f/5v/k/+T/4//l/+L/5P/k
/+T/5P/n/+n/6//t/+7/8f/x//L/9P/1//f/+P/2//X/9f/z//P/7v/q/+f/5//n/+j/
6P/o/+n/6f/o/+b/5v/n/+f/6f/p/+n/6P/l/+T/4//i/+L/4//j/+T/5P/k/+X/5f/k
/+T/5P/l/+P/4//j/+P/5//l/+X/5f/l/+X/5f/m/+b/5v/m/+f/6f/n/+f/6P/m/+b/
5v/n/+f/5//n/+f/6//r/+f/5P/h/+H/4f/k//L/CwAtAFAAYgBkAFgARQAuABcADgAK
APX/2P+//6L/fv9e/0H/MP8z/0f/Zf+C/5j/rf++/8z/0v/e/+z/8v/y//L/9P/1//b/
+f/5//r/+//8//////8CAAMABAAEAAQABgAHAAgACgAKAAsADAAKAAsACwAMAAwADAAO
AA4AEQASABMAEwAUABUAFQAVABcAGAAYABgAGAAZABkAGgAdAB4AIAAhACIAIgAjACQA
JQAmACcAKQAqACsAKwAtADEAMQAyADUAOAA4ADoAPQBAAEAAQQBDAEkATABOAFEAVABX
AFkAWgBbAF0AYABjAGcAaQBrAGsAbwBxAHEAcgB0AHQAdAB1AHUAcwBzAHIAcQBvAG8A
bgBqAGYAYwBgAF4AWgBVAFAATgBJAEUAQgBAADoANgAyAC0AKAAjAB8AHAAaABcAFAAT
ABAADgAMAAgABgAEAAQAAwACAAEAAQAAAAAAAAD//////////////f/9//3//f//////
/////wEAAQABAAIAAQAAAP///v8AAAAAAAABAP//////////AQABAAEAAQD/////AAAA
AP///////////////////////////////////////////f/9//3//f/9//z//P/9//3/
+//7//v//P/9//3//P/5//f/9v/2//n/+f/5//j/9//3//b/9f/z//T/9f/1//T/9P/0
//P/8//z//L/8f/x//L/8v/x//D/8P/x//H/8v/y//P/8//x//H/8P/w//H/8f/w/+//
7//w//D/7//u/+7/7v/u//D/8P/w//D/8P/w//D/8P/w//D/8f/0//L/9P/y//L/8v/y
//b/9//4//n/+P/7//v//P8AAAEAAwAEAAQAAwADAAEA/f/4//T/8f/z//P/9P/0//T/
9f/1//T/9v/2//f/9//1//X/9f/0//P/8v/x//D/7//v/+7/7v/w//D/8f/x//D/8P/w
//H/8f/x//H/8f/z//H/8f/x//H/8f/x//L/9P/0//T/9f/z//H/8f/y//T/9P/0//X/
9f/1//X/9f/1//X/8//y//H/7//x//z/EgAxAFMAagBqAF4ASAArAAwA8//k/8z/q/+Q
/33/bP9W/0T/Of84/0f/Y/+B/5j/rP/D/9b/4P/m//D//P8CAAEAAAABAAEABAAHAAcA
CAAJAAoADQANAA4ADwAQABAAEAASABMAFAASABIAEwAUABYAFwAXABgAGAAYABoAGgAd
AB4AHwAfAB4AHwAfAB8AIQAiACIAIgAkACUAJQAmACcAKAAqACsALAAsAC0ALgAvADAA
MQAzADQANQA1ADcAOgA7AD0AQQBEAEQARgBJAEwATABNAE8AVABWAFcAWQBbAF8AYgBk
AGcAaQBsAG8AcQBzAHUAdQB3AHkAeQB6AHoAegB6AHsAewB5AHkAeAB3AHUAdQB0AHAA
bABpAGYAYgBeAFkAVABQAEsARwBEAEIAPAA4ADQAMAAsACgAJQAiACAAHQAaABkAFgAU
ABIAEAAOAAwADAALAAoACQAJAAoACgAKAAkABwAHAAcABwAJAAkACQAJAAkACQAJAAkA
CgALAAwADgAMAAwADAAMAAwADAAMAA0ADwAPAA8ADwANAA0ADQANAA8ADwAQABAADwAP
AA8ADwANAA0ADQANAA8ADwAPAA8ADQANAA0ADQANAA0ADQANAA0ADAAMAA0ADwANAA0A
DQAOAA8ADwAOAAoACQAJAAoACQAJAAkACAAHAAcABgAFAAMABAAFAAUABAAEAAQAAwAB
AAEAAAD//wEAAgACAAEAAAAAAAEAAQAAAAAAAQABAAEAAQAAAAAAAQABAAAA//8BAP7/
/v8BAA==
         </WaveFormData>
      </LeadData>
      <LeadData>
         <LeadByteCountTotal>10000</LeadByteCountTotal>
         <LeadTimeOffset>0</LeadTimeOffset>
         <LeadSampleCountTotal>5000</LeadSampleCountTotal>
         <LeadAmplitudeUnitsPerBit>4.88</LeadAmplitudeUnitsPerBit>
         <LeadAmplitudeUnits>��V</LeadAmplitudeUnits>
         <LeadHighLimit>2147483647</LeadHighLimit>
         <LeadLowLimit>268435456</LeadLowLimit>
         <LeadID>V4</LeadID>
         <LeadOffsetFirstSample>0</LeadOffsetFirstSample>
         <FirstSampleBaseline>0</FirstSampleBaseline>
         <LeadSampleSize>2</LeadSampleSize>
         <LeadOff>FALSE</LeadOff>
         <BaselineSway>FALSE</BaselineSway>
         <ExcessiveACNoise>FALSE</ExcessiveACNoise>
         <MuscleNoise>FALSE</MuscleNoise>
         <LeadDataCRC32>3537300214</LeadDataCRC32>
         <WaveFormData>
+v/6//r/+v/4//b/9P/y//D/7v/s/+r/6P/m/+T/4v/h/+D/3//e/9z/3P/c/9z/3P/c
/9z/3P/c/9z/3P/c/9r/2v/a/9r/2P/Y/9j/2P/a/9r/2v/a/9j/2P/Y/9j/2v/a/9r/
2v/a/9r/2v/a/9r/2v/a/9r/2v/a/9r/2v/c/9z/3P/c/9r/2v/a/9r/2v/a/9r/2v/Y
/9j/2P/Y/9j/2P/Y/9j/2P/Y/9j/2P/Y/9j/2P/Y/9b/1v/W/9b/1v/W/9b/1v/U/9T/
1P/U/9L/0v/S/9L/1P/U/9T/1P/S/9L/0v/S/9D/0P/Q/9D/0P/Q/9D/0P/O/87/zv/O
/87/zv/O/87/zv/O/87/zv/O/87/zv/O/87/zv/O/87/zP/M/8z/zP/O/87/zv/O/87/
zv/O/9L/0v/S/9P/1P/Y/9j/2v/c/93/3v/f/9//4f/h/+H/3//d/9v/2P/Y/9f/1v/V
/9X/1v/W/9X/1P/U/9X/1f/U/9T/1P/U/9L/0//R/9H/0P/N/8z/y//L/8v/yv/K/8j/
xv/H/8j/yP/I/8n/y//M/8r/yv/K/8r/yv/K/8r/yv/M/8z/zP/M/8v/yf/I/8f/x//J
/8n/yf/K/8r/yv/L/8v/yf/I/8f/xf/E/8f/0f/g//r/GgA+AGYAiwCwANYA9wAXAS0B
JgH+AMkAiQA+APH/p/9l/zz/Pv9e/3z/kP+g/7L/wv/I/8r/0f/a/9r/2f/Z/9j/2P/a
/9v/3P/a/9v/3f/d/93/3v/e/97/3//g/+L/4v/i/+L/5P/l/+b/5//n/+f/5//p/+n/
6v/r/+z/7P/u/+//7//v/+//8//0//X/9f/1//f/+P/5//r/+v/7//z//v8BAAIABAAG
AAcACAAJAAkACQAKAAwAEQARABEAEgASABQAFQAYABoAHAAeAB8AIQAjACYAKAAqACwA
LgAxADMANQA3ADkAOwA9AD8AQQBDAEUARQBGAEQARABEAEUARwBGAEYARgBEAEMAQgBB
AEAAPgA7ADoANgAyAC8ALAAqACcAJAAgAB8AGgAWABIAEAAMAAoABwAEAAEA/v/9//v/
+P/2//T/9P/y//H/8P/t/+z/7P/s/+n/5//n/+f/5f/l/+b/5v/l/+X/5P/l/+T/5P/k
/+T/5P/k/+T/5P/m/+b/5v/m/+T/4//j/+T/4v/i/+L/4v/k/+T/5P/k/+T/5P/l/+X/
5//n/+f/5//l/+X/5f/l/+f/5//n/+j/6v/q/+r/6v/n/+f/6P/o/+j/6P/m/+j/5v/m
/+b/5v/m/+b/5f/l/+b/5f/l/+b/5f/n/+X/5P/l/+X/5f/k/+P/4v/k/+P/5P/j/+P/
4//h/+D/3//e/+D/4P/g/+D/4P/f/97/3v/c/93/3f/b/93/3f/e/97/3P/b/9v/2//d
/9r/2v/a/9r/2v/b/9v/2//b/9r/2v/a/9r/2v/a/9j/2P/Y/9j/2v/Y/9j/2P/Y/9j/
3P/e/97/3//g/+L/4v/k/+b/5//o/+n/6//r/+v/6//n/+X/4//g/97/3v/e/97/4P/h
/+H/4P/c/9z/3f/d/9z/3P/c/9z/2v/Z/9f/1//W/9X/1P/T/9P/0//S/9L/0v/S/9P/
1P/T/9H/0P/Q/9D/0P/Q/9D/0//U/9X/1v/Y/9j/2P/Y/9b/1v/V/9X/0//T/9X/1f/X
/9b/1v/W/9n/1//V/9T/0//R/9D/0//b/+7/CAAkAEIAZgCPALgA3AD/AB0BMQEiAfoA
yQCLAEAA+f+z/2//RP9K/2r/iP+e/67/vP/E/8r/0P/Z/97/3v/d/93/3P/c/97/3//g
/+L/4//l/+X/4//k/+T/5P/l/+b/6P/o/+b/5v/o/+n/6v/r/+v/6//r/+3/7f/u/+3/
7v/u//D/8//z//P/8//3//j/+f/5//f/+f/6//v//P/8//3//v/9//////8AAAAAAQAC
AAMABwAHAAgACgALAAsACwAMABAAEgATABYAFgAYABoAGwAbAB0AIAAiACQAJgAoACsA
LQAvADEAMwA1ADcAOQA7AD0APwA/AEAAQgBCAEIAQwBBAEAAQABAAD4APQA8ADsAOgA4
ADUANAA0ADAALQAqACgAJQAiAB4AGwAWABIADgAMAAgABgADAP7/+//4//f/9f/y//D/
7v/q/+j/5//m/+j/6P/p/+r/5//l/+X/5f/n/+f/6P/o/+T/4//h/+H/4v/i/+L/4v/g
/+D/4P/g/+D/4P/g/+D/4P/f/9//4P/e/97/3v/e/+D/4P/g/+D/4P/g/+H/4f/j/+P/
4//j/+H/4f/h/+H/3//f/9//4P/i/+L/4v/i/+L/4//l/+b/5v/m/+T/5v/k/+T/5P/k
/+L/4v/h/+H/4f/h/+L/5P/j/+X/4//i/+P/4//j/+L/4v/i/+X/5f/i/+H/4f/h/+H/
4v/j/+T/5P/k/+T/5P/m/+X/5P/k/+X/5//o/+f/5v/l/+X/5P/m/+X/5f/l/+f/5P/k
/+T/4v/i/+P/4//k/+X/5f/m/+T/5P/k/+T/5P/k/+T/5P/l/+b/5//o/+//8v/z//X/
9v/4//j/+v/6//v//P/9//3//f/9//3/+f/3//X/8v/0//T/9P/0//P/8//y//D/7P/s
/+3/7f/s/+z/7P/s/+v/6//q/+v/6P/n/+b/5f/n/+f/5v/m/+L/4v/j/+T/5P/j/+P/
5P/i/+L/4v/i/+T/5P/k/+T/5P/k/+T/5P/i/+L/4f/h/+P/4//l/+X/5P/i/+H/4P/l
/+P/4f/i/+P/3//c/+f///8aADwAYACEAKoA0wD4ABABKQE/ATUBBgHOAI8ARwD6/6//
df9X/1r/dP+O/6L/sv/C/87/2P/g/+j/7f/q/+z/6//r/+r/6//u//D/8v/w//H/8//z
//P/9P/0//T/8//0//b/9v/2//b/+P/5//z//f/9//3//P/9//z//P///wAAAAACAAMA
AwADAAMABQAGAAcABwAHAAkACgALAAoACgALAAwADgARABIAFAATABMAEwATABUAFQAW
ABgAHQAdAB0AHgAgACIAIwAmACgAKgAsAC0AMQAzADYAOAA8AD4AQABDAEMARQBHAEkA
SQBLAE0ATwBRAFMAUwBUAFQAVABUAFUAUwBSAFIAUgBOAE0ATABLAEgARgBDAEIAQAA8
ADkANgAxAC0AKQAkACUAIAAcABgAFQASABEADwAMAAkABgAFAAMAAAD+//z//P/6//n/
+P/3//b/9v/2//X/8//z//P/8f/x//L/8v/x//H/8P/x//D/8P/w//D/8P/w//D/8P/y
//L/8v/y//L/8f/x//L/9P/0//T/9P/0//T/9P/0//L/8v/z//P/8f/x//H/8f/x//H/
8f/x//H/8f/x//L/8v/y//L/8v/v/+//8P/w//D/8P/u//D/7v/u/+7/7v/u/+7/7f/t
/+z/6//r/+z/7//x/+//7v/r/+v/6//q/+j/6P/r/+v/6v/p/+n/6f/q/+r/6v/q/+r/
6v/q/+r/6v/p/+j/6P/o/+n/6f/n/+X/5f/m/+b/6P/n/+f/5//n/+T/5P/k/+b/5v/n
/+f/5f/l/+T/5P/s/+r/6v/q/+r/6v/t/+7/7f/t//H/9P/1//j/+f/5//n/+f/5//n/
+f/5//X/8//x/+7/8P/w//D/8P/v/+//7v/s/+z/7P/t/+3/7P/s/+z/7P/q/+n/5//n
/+X/4//h/9//4P/h/+H/4v/g/+D/4f/i/+H/3//e/97/3v/e/97/3v/g/+D/4P/g/+D/
4P/g/+D/4P/g/9//3//f/9//4f/h/+H/4P/g/+D/4f/h/93/3P/b/93/5P/x/wsALgBQ
AHQAmAC6ANcA9AAKAR0BIwELAdoApABrAC0A5v+f/2X/Tf9Y/3j/lP+m/7r/yP/S/9r/
4P/q/+//7v/s/+v/6//q/+z/7v/v//D/8P/x//P/8//z//T/9P/0//f/+P/6//r/+P/4
//r/+//8//3//f/9//v//f/9//7///8AAAAAAgAFAAUABQAFAAUABgAHAAcACQALAAwA
DQAOAA4ADwAQABAAEQAQABAAEgATABQAFQAVABUAFgAYAB0AHQAdAB4AIgAkACUAKAAo
ACoALAAtAC8AMQA0ADYAOAA6ADwAPwBDAEUARwBJAEsATQBPAFEAUQBTAFMAVABUAFQA
VABVAFMAUgBSAFIATgBNAEwASwBGAEQAQQBAADwAOAA1ADIALAApACYAIgAgABoAFQAQ
AA4ACgAIAAUAAgD///z/+//5//b/9P/y//D/7v/t/+z/6//q/+r/6v/r/+n/6f/p/+f/
5//o/+j/5v/l/+P/4//m/+b/5v/m/+T/5P/k/+T/5v/m/+b/5v/m/+X/5f/m/+b/5v/m
/+b/5v/m/+b/5v/m/+b/5//n/+f/5//n/+f/6P/p/+r/6//p/+n/6f/q/+r/6v/q/+r/
5//n/+j/6P/q/+r/6P/q/+j/6P/o/+j/6P/o/+f/5//o/+f/5//o/+f/6f/n/+b/5f/l
/+X/5P/i/+L/5f/l/+L/4f/h/+H/4f/i/+P/5P/i/+L/4v/i/+L/4f/g/+D/4P/h/+H/
3//f/9//4P/g/+D/3//f/9//4f/e/97/3v/g/+D/4f/h/+H/4v/g/+D/4P/g/+b/6P/o
/+n/7P/u/+7/8P/y//P/9P/1//P/8//z//P/8f/v/+3/6v/s/+z/7P/s/+v/6//q/+j/
6P/o/+n/6f/o/+j/6P/o/+T/4//h/+H/4v/h/+D/3//d/93/3P/c/9v/3P/e/+D/4P/f
/9//4P/g/+D/4P/g/+D/4P/g/+D/3v/e/97/3v/g/+D/3//f/9//3//h/+H/4//i/+L/
4v/h/+P/4f/g/9//3f/e/+f/9/8QADIAWAB8AKIAxwDqAAYBIwE9AUEBIAHsAK0AZwAa
AM//h/9Z/1D/aP+K/6T/tv/G/9T/3P/i/+b/7f/y//T/8//z//L/9P/2//f/+P/2//f/
+f/5//v//P/8//z/+//8//7//v8AAAAAAgADAAIAAwADAAMABQAHAAcACAAJAAoACgAM
AA8ADwAPAA8ADwAQABEAEQATABUAFgAXABgAGAAZABoAGwAdAB0AHgAeAB8AIAAhACUA
JQAmACgAKQApACkAKgAsAC4ALwAyADYAOAA6ADsAOwA9AEAAQgBGAEgASgBNAE8AUQBT
AFUAVwBZAFsAXQBdAF8AXwBgAGIAYgBiAGMAYwBiAGIAYgBgAF8AXgBdAFwAWgBXAFYA
UwBOAEoARgBCAD8APAA4ADcAMgAuACoAJgAiACAAHQAYABUAEgARABEADgAMAAoABgAE
AAMAAgD///7//v/+/////f/9//3/+//7//z//P/8//v/+f/5//r/+v/6//r/+P/4//j/
+P/6//r/+v/6//j/9//3//j/+P/4//j/+P/4//j/+P/4//j/+P/5//n/+//7//v/+//7
//v/+//7//n/+f/5//r/+P/4//j/+P/3//f/+P/4//j/+P/2//j/+P/4//j/+P/4//j/
9//3//T/8//z//T/8//1//P/8v/x//H/8f/w//D/8P/z//P/8v/x//H/8f/w//D/8P/w
/+7/7v/u/+7/7v/t/+z/7P/s/+3/7f/r/+v/6//s/+z/7P/r/+v/6//r/+j/6P/o/+r/
6v/r/+v/6f/p/+j/6P/o/+j/6P/o/+b/5v/m/+b/5P/k/+X/6P/m/+j/5v/k/+T/5P/k
/+j/6v/q/+v/7P/u/+7/8P/w//H/8v/z//X/9f/1//X/8//x/+//7P/s/+z/7P/s/+3/
7f/s/+r/6v/q/+v/6//p/+j/5//m/+b/5f/j/+P/4P/f/97/3f/b/9v/2v/a/9r/2v/b
/9z/3P/b/9v/3P/a/9r/2v/a/9j/2P/Y/9j/2P/Y/9j/2P/Y/9j/1//X/9f/1//Z/9n/
2f/Y/9j/2P/Z/9n/1//W/9X/1f/S/9H/2f/s/wIAHAA+AGQAiQCwANoA/QAdATsBQAEi
AfMAuQByACUA1/+N/1b/TP9m/4b/nv+w/8D/zv/U/9b/2//k/+b/5f/l/+T/5P/m/+f/
6P/o/+n/6//r/+v/7P/s/+z/6//s/+7/7v/s/+z/7v/v//D/8f/x//H/8//1//X/9v/1
//b/9v/4//v/+//7//v//f/+/////////wEAAgADAAIAAgADAAQABQAHAAcACAAGAAcA
CAAJAA0ADQAOABAAEgARABAAEAASABQAFQAYABgAGgAcAB0AIQAjACYAKAAoACoALAAv
ADMANQA3ADkAOQA7AD0APwBDAEUARQBGAEYARgBGAEcASQBIAEgASABIAEcARgBFAEQA
QgA/AD4APAA4ADUAMgAvAC0AKwAoACcAIgAeABoAFAAQAA4ACwAGAAMAAAD///3/+v/4
//b/8v/w/+//7v/t/+z/7P/s/+v/6f/p/+n/6f/p/+r/6v/p/+n/6P/p/+n/6P/n/+b/
6P/o/+j/6P/o/+j/6P/o/+j/5//n/+j/6v/q/+r/6v/o/+j/6P/o/+j/6P/p/+n/6f/p
/+n/6f/r/+v/6//r/+3/7f/t/+7/7P/s/+z/7P/s/+3/7//w/+7/7v/s/+7/8P/w//D/
8P/u/+7/7f/t/+7/7f/t/+7/7//x/+//7v/v/+//7//u/+7/7v/x//H/7//t/+z/6//s
/+z/7P/s/+z/7P/s/+z/7P/r/+r/6v/q/+v/6//p/+v/6//s/+z/6v/p/+n/6f/r/+j/
6P/o/+r/6v/r/+v/6//r/+r/6v/q/+r/6v/q/+z/7P/s/+z/7P/u/+3/7P/r/+r/8P/y
//L/8//0//b/9v/4//r/+//8//3////////////9//v/+f/2//j/+P/4//j/+f/5//j/
9v/y//L/8//z//L/8v/y//L/8P/v/+3/7f/s/+v/6v/p/+n/6f/o/+j/6P/o/+n/6v/o
/+f/5//o/+n/6v/r/+z/6//q/+n/6P/q/+r/6v/q/+z/7P/r/+v/6f/p/+v/6//t/+z/
7P/s/+v/6//r/+r/6f/p/+j/6//5/xAAMABUAHoAogDHAO4AEgExAU0BWQFAARIB1QCP
AEIA8/+r/3X/Yv9w/47/pP+2/8r/2P/e/+b/7v/3//r/+v/5//n/+P/6//z//f/+//z/
/f//////AAACAAMABAADAAQABgAGAAQABAAGAAcACgALAAsACwALAA0ADQAOAA8AEAAQ
ABIAFQAVABUAFQAXABgAGQAZABcAGQAaABsAHAAcAB0AHgAfACEAIQAiACIAIwAkACUA
JwAnACgAKgAvAC8ALwAwADAAMgAzADYANgA4ADoAOwA+AEEARQBIAEkASgBLAE0AUABT
AFYAWQBbAF0AXwBhAGEAYwBjAGQAZQBmAGcAaQBpAGgAaABoAGYAZQBkAGMAYABeAFsA
WgBWAFIATwBMAEkARwBFAEIAQAA6ADUAMAAuACoAKAAlACAAHQAaABkAFwAUABIAEAAQ
AA4ADQAMAAsACgAKAAoABwAFAAUABQADAAMABAAEAAMAAwACAAMAAgACAAIAAgACAAIA
AgACAAQABAAEAAQABAADAAMABAACAAIAAgACAAQABAAEAAQABgAGAAcABwAHAAcABwAH
AAcABwAHAAcABQAFAAUABgAIAAgACAAIAAcABwAIAAgACAAIAAYACAAHAAYABQAEAAUA
BgAGAAcABQADAAIAAgADAAUAAwACAAIAAwAEAAQAAwACAAQAAwAEAAMAAwADAAIAAgAC
AAIAAQAAAP///v////////8AAP7///////3//f/9//7//v8AAP///////wEA/v/+//7/
/P/8//3//f/+//////8AAAAAAAAAAAAA/P/+/wAA/v/8//7//v/+//7/AwAGAAcACQAK
AAwADAAOABAAEQASABMAEQARABEAEQAOAAsACAAEAAcACAAJAAoACgAJAAcABAAAAAAA
AQABAP///v/9//z/+v/5//f/9//0//P/8v/x//H/8f/w//D/7v/u/+//8P/w/+//7//w
//D/8P/w//D/8P/w//D/8P/u/+7/7v/u/+z/7P/r/+v/6//r/+3/7f/t/+z/7P/s/+3/
7//r/+b/5f/p//L/BQAfAEIAaACKAKoAygDlAPwAFAEnAScBBQHSAJwAYwAnAOL/nf9n
/1n/bv+M/6T/tv/I/9j/4P/k/+7/+v/7//b/9//3//j/+P/6//z//f/+//z//f//////
//8AAAAAAAABAAIABAAEAAQABAAGAAcACAAJAAkACQAJAAsACwAMAAsADAAMAA4ADwAP
AA8ADwARABIAEwATABAAEQARABEAEgASABMAFAAVABcAFwAYABgAGQAaABsAHwAfACAA
IgAkACMAIgAiACUAKAAqAC4AMAAyADQANQA1ADcAOgA8AEAAQgBEAEcARwBJAEsATQBR
AFMAVQBXAFgAWQBYAFgAWABYAFgAWQBZAFgAWABYAFUAUwBRAE8ASgBIAEUARABCAD4A
OwA4ADEALQApACQAIQAcABgAFAASAA4ADAAJAAYAAwAAAP///f/6//j/9v/0//L/8f/w
/+3/7P/s/+z/6//p/+n/6f/p/+n/6v/q/+r/6f/n/+f/5v/m/+b/5v/o/+j/6P/o/+b/
5v/m/+b/6P/n/+f/6P/o/+j/6P/o/+j/6P/o/+j/6P/o/+n/6f/o/+f/5v/l/+f/5//n
/+f/5//n/+f/6P/m/+b/5v/m/+f/5//o/+j/5v/m/+T/5v/k/+T/5P/k/+T/5P/j/+P/
4P/f/9//4P/h/+P/4f/g/9//3//f/97/3v/e/+H/4f/e/93/3f/d/9z/3P/c/9z/3P/c
/9z/3P/c/9v/2v/a/9r/2//b/9n/2f/Z/9r/2v/a/9n/2f/Z/9n/1v/W/9b/1P/U/9X/
1f/X/9f/1v/W/9j/2P/Y/9j/1v/W/9b/1v/W/9b/2f/a/9r/2v/a/9r/3v/g/+D/4f/i
/+T/5P/m/+b/5//o/+n/6f/p/+n/6f/p/+f/5f/i/+L/4v/i/+L/4//j/+L/4P/d/9z/
3P/b/9v/3P/d/97/2v/Z/9f/1//U/9P/0v/R/9H/0f/Q/9D/zv/O/8//0P/Q/8//z//Q
/87/zv/O/87/0P/Q/9D/0P/Q/9D/0P/Q/87/zv/N/83/z//P/9H/0f/R/9D/0P/Q/8//
z//R/8z/y//L/8z/0f/h//r/GgA+AGAAhgCrAMwA7AAHASEBJQEIAdYAmwBbABIAxf99
/0f/OP9O/27/hv+a/6z/vv/I/8z/0P/X/9r/3P/b/9v/2v/c/97/3//g/97/3//h/+H/
4//k/+T/5P/j/+T/5v/m/+j/6P/q/+v/7P/t/+3/7f/t/+//7//w//H/8v/y//T/9f/1
//X/9f/5//r/+//7//v//f/+/////v/+////AAABAAMAAwAEAAQABQAGAAcACQAJAAoA
DAAPAA8ADwAQABQAFgAXABoAGgAcAB4AHwAhACMAJgAoACwALgAwADMANQA3ADkAOwA7
AD0APwBBAEUARwBHAEgARgBGAEYARwBJAEgASABIAEYARQBEAEMAPgA8ADkAOAA4ADQA
MQAuACoAJwAkACAAHwAaABYAEgAQAAwACgAHAAIA///8//v/+//4//b/9P/w/+7/7f/s
/+v/6v/q/+r/6f/n/+f/5//l/+X/5v/m/+T/4//h/+H/5P/k/+T/5P/i/+L/4v/i/+L/
4v/i/+L/5P/j/+P/5P/k/+T/5P/k/+L/4v/i/+L/4//k/+b/5//l/+X/5f/l/+X/5f/l
/+X/5f/l/+X/5v/m/+b/5v/m/+P/4//k/+T/5P/k/+L/5P/k/+T/5P/k/+T/5P/j/+P/
5P/j/+P/5P/k/+X/4v/g/+H/4f/h/+D/3v/e/+H/4f/i/+H/4f/h/97/3v/e/97/3v/e
/97/3v/g/9//3v/e/9z/3f/d/9v/2//b/9z/3P/c/9v/2//b/93/2v/a/9r/2v/a/9v/
2//Z/9n/2P/Y/9r/2v/a/9r/2f/Y/9f/1v/U/9T/1f/Y/9T/2P/Y/9b/1v/W/9b/3P/e
/97/3//f/+D/3//g/+L/4//k/+X/5f/l/+X/5f/j/+H/3//c/93/3v/f/+D/3//f/97/
3P/a/9r/2//b/9z/3P/c/9z/2v/Z/9f/1//W/9X/1P/T/9P/0//S/9L/0v/S/9P/1P/U
/9P/0//U/9T/1P/U/9T/0v/S/9L/0v/S/9L/0v/S/9L/0v/R/9H/0//T/9X/1f/X/9b/
1v/W/9X/1//X/9b/0//R/9L/1f/h//T/EAAyAFQAegCjAMwA9AAVATUBQwE0AQwB1QCR
AEQA9/+p/2f/Sv9W/3b/lP+m/7b/xv/Q/9L/2P/f/+b/5v/l/+X/5P/k/+b/5//o/+j/
6f/r/+v/7f/u/+7/7v/u/+7/7//u/+//8P/z//X/9f/1//T/8//1//f/9//4//n/+v/6
//z/+//7//v/+////wAAAQABAP//AQACAAMABgAGAAcACAALAA0ADQAOAAwADQAOAA8A
EwATABQAFgAZABkAGQAaABwAHgAfACIAJAAmACgAKQAqACsALQAuADIANAA2ADkAOQA7
AD0APwBDAEUARwBJAEkASwBLAEwATQBOAE8AUQBRAFAAUABQAFAATwBOAE0ATABKAEcA
RgBGAEIAPwA8ADoANwA0ADAALwAqACYAIgAeABoAGAAVABAADQAKAAkACAAGAAUABAAC
AAAA///+//v/+v/6//r/+f/3//f/9//2//X/9f/0//T/8//x//H/9P/0//T/9P/y//L/
8v/y//L/8v/y//L/8v/x//H/8v/y//L/8v/y//D/8P/w//D/8v/y//P/8//z//P/8//z
//P/8//z//P/8//z//P/9P/2//b/9v/2//T/8//z//L/8v/y//D/8v/y//L/8v/y//T/
9P/z//P/8v/x//H/8v/x//P/8f/w/+//7//v/+7/7v/u//H/8f/u/+3/7f/t/+z/7P/s
/+z/7P/s/+z/7P/u/+3/7P/s/+z/7f/t/+v/6//r/+z/7P/q/+n/6f/p/+r/6P/p/+r/
6v/q/+v/6//r/+v/6v/q/+r/6v/q/+r/6f/o/+f/5v/o/+j/6f/s/+r/6v/q/+j/6v/q
/+r/6v/w//L/8v/z//T/9v/2//j/+v/7//z//f/7//v/+//7//v/+f/3//T/9P/0//T/
9P/1//X/9P/y//D/8P/x//H/8P/w//D/8P/u/+3/6//r/+z/6//q/+n/6f/p/+j/6P/m
/+b/5//o/+b/5f/l/+b/6P/o/+j/6P/o/+j/6P/o/+b/5v/m/+b/6P/o/+f/5//l/+X/
5//n/+f/5v/m/+b/6f/r/+f/4v/h/+H/4v/l//H/BgAkAEYAagCQALsA4gACASEBPQFP
AT4BEgHXAJMASAD7/6//c/9a/2T/fv+a/67/vv/O/9b/3P/i/+3/8v/y//H/8f/w/+7/
8P/x//L/9P/1//f/9//5//r/+v/6//r/+v/7//r//P/8//7///8AAAEAAQABAP//AQAB
AAIABQAGAAYACAAHAAcABwAHAAsADAANAA0ADAANAA0ADQAQABAAEQASABEAEwATABQA
FAAVABYAFwAbABsAHAAeACEAIQAhACIAJAAmACcAKgArACwALQAtAC8AMQA0ADYAOAA6
ADwAPwBAAEEAQgBDAEcASQBLAE0ATwBRAFEAUgBUAFQAVABVAFUAVABUAFQAUgBRAFAA
TwBMAEoARwBGAEIAPgA7ADgANQAzADEALgAtACgAJAAgABoAFgAUABEAEAANAAoACQAF
AAIAAAD+//z/+v/5//j/9f/0//T/9P/z//H/8f/x/+//7//w//D/8P/v/+3/7f/u/+7/
7v/u//D/8P/w//D/7v/u/+7/7v/w/+//7//w/+//7v/t/+z/7f/u/+//8P/v/+7/7v/t
/+3/7f/t/+3/7f/t/+3/7f/t/+3/7f/u//D/8P/w//D/7v/t/+3/7P/u/+7/7P/u/+z/
7P/s/+z/7v/u/+3/7f/q/+n/6f/q/+v/7f/r/+r/6//r/+v/6v/q/+r/7f/t/+r/6f/p
/+n/6v/q/+r/6v/o/+j/6P/o/+j/5//m/+b/6P/p/+n/5//p/+n/6v/q/+j/5//n/+f/
6P/m/+f/6P/o/+j/6f/p/+v/6//q/+r/6v/q/+r/6v/q/+r/6v/q/+r/7P/s/+z/7P/s
//L/9P/0//X/9v/4//j/+v/+////AAABAP//////////+//5//f/9P/1//b/9//4//f/
9//2//T/9P/0//X/9f/0//T/9P/0//L/8f/v/+//7v/t/+z/6//r/+v/6v/q/+n/6v/s
/+7/7v/t/+3/7v/u/+7/7v/u/+7/7v/u/+7/7v/u/+7/7v/s/+z/6//r/+z/7f/w//H/
8f/w//D/8P/x/+//7f/w/+//6//w//3/EwAqAEgAcACWALgA1wD2AA4BIwEzASsBAgHM
AJMAVwAYANH/kf9n/2L/fP+c/7L/xP/W/+b/8P/y//j/AQAGAAQAAwADAAIABAAGAAcA
CAAIAAkACwALAA0ADgAOAA4ADQAOABAAEAAQABAAEgATABQAFQAVABUAFwAZABkAGgAb
ABwAHAAeAB8AHwAfAB8AIQAiACMAIwAjACUAJgAnACgAKAApACoAKwAtAC0ALgAwADEA
MgAzADUANQA2ADgAPAA9AD4AQABCAEQARQBIAEgASgBMAE0AUQBTAFYAWABcAF4AYABj
AGMAZQBnAGkAawBtAG8AcQB1AHcAdwB4AHgAeAB4AHkAeQB4AHgAeAB2AHUAdABzAG4A
bABpAGgAZABgAF0AWgBWAFMAUABMAE0ASABEAEAAPAA4ADYAMwAyAC8ALAArACkAJgAk
ACIAHgAcABsAGgAZABgAGAAYABkAFwAXABcAFQAVABYAFgAWABUAEwATABYAFgAWABYA
GAAYABgAGAAWABYAFgAWABgAFwAXABgAGgAaABoAGgAYABgAGAAYABgAGAAZABkAGwAb
ABsAGwAZABkAGQAZABkAGQAZABoAGgAaABoAGgAbABsAHAAcABoAGgAYABoAGgAaABoA
GgAaABoAGQAZABoAGQAZABoAGQAbABkAGAAXABcAFwAWABQAFAAXABcAFgAVABUAFQAU
ABQAFAAUABQAFAAUABQAFgAVABQAFAAUABUAFQATABMAEwAUABQAEgARABEAEQATABIA
EgAUAA==
         </WaveFormData>
      </LeadData>
      <LeadData>
         <LeadByteCountTotal>10000</LeadByteCountTotal>
         <LeadTimeOffset>0</LeadTimeOffset>
         <LeadSampleCountTotal>5000</LeadSampleCountTotal>
         <LeadAmplitudeUnitsPerBit>4.88</LeadAmplitudeUnitsPerBit>
         <LeadAmplitudeUnits>��V</LeadAmplitudeUnits>
         <LeadHighLimit>2147483647</LeadHighLimit>
         <LeadLowLimit>268435456</LeadLowLimit>
         <LeadID>V5</LeadID>
         <LeadOffsetFirstSample>0</LeadOffsetFirstSample>
         <FirstSampleBaseline>0</FirstSampleBaseline>
         <LeadSampleSize>2</LeadSampleSize>
         <LeadOff>FALSE</LeadOff>
         <BaselineSway>FALSE</BaselineSway>
         <ExcessiveACNoise>FALSE</ExcessiveACNoise>
         <MuscleNoise>FALSE</MuscleNoise>
         <LeadDataCRC32>2747193353</LeadDataCRC32>
         <WaveFormData>
CgAKAAoACgAHAAYABQAEAAEAAAD///7/+//6//n/+P/3//b/9f/0//L/8v/y//L/8v/y
//L/8v/w//D/8P/w/+7/7v/u/+7/7v/u/+7/7v/u/+7/7v/u/+z/7P/s/+z/7v/u/+7/
7v/u/+7/7v/u/+7/7v/u/+7/8P/w//D/8P/y//L/8v/y//D/8P/w//D/8P/w//D/8P/w
//D/8P/w//L/8v/y//L/8P/w//D/8P/y//L/8v/y//D/8P/w//D/7v/u/+7/7v/u/+7/
7v/u/+z/7P/s/+z/7v/u/+7/7v/s/+z/7P/s/+z/7P/s/+z/7P/s/+z/7P/q/+r/6v/q
/+r/6v/q/+r/6P/o/+j/6P/q/+r/6v/q/+r/6v/q/+r/6P/o/+j/6P/o/+j/6P/o/+b/
5v/m/+j/6v/q/+v/6//s/+3/7f/v//L/8v/0//L/8v/z//X/9f/z//L/8f/x//H/8v/z
//T/9v/0//P/8f/x//D/8P/w/+3/7f/t/+r/6v/p/+j/5v/k/+P/4//j/+P/4//i/+L/
4v/i/+L/4v/i/+L/4v/i/+D/4P/h/+H/4f/i/+L/4v/k/+T/4//j/+H/4P/g/+H/3//f
/+D/4P/g/+D/4P/g/+L/3//f/+H/4f/i/+X/6P/s//P/AAAUADIAVgB3AJsAvgDUANoA
0wCyAHUALQD3/9r/vv+l/5n/nv+q/7X/vv/G/9H/2f/d/97/3//l/+P/4//i/+L/4//k
/+X/5f/l/+b/5//n/+X/5f/m/+b/5//n/+f/5//n/+j/6f/q/+r/6v/r/+v/6//r/+v/
7P/t/+3/7P/s/+3/7f/t/+3/7f/t/+3/7v/w//D/8P/w//D/8P/x//H/8f/y//L/8v/y
//P/8//z//P/8//z//P/9f/1//X/9//1//X/9v/4//j/+f/5//n/+//7//v/+//7//3/
/v///wIAAwAEAAUABwAIAAkACgALAA0ADwAQABAADwAQAA8AEAAQABAAEQATABMAEwAU
ABIAEQARABEAEAAPAA4ADgANAAsACgAIAAgABQAEAAIA/v/6//n/+P/1//L/8v/w//H/
7//t/+z/6f/o/+j/5v/k/+T/5P/i/+D/4P/g/+D/3v/e/97/3f/f/97/3P/c/9z/3P/b
/9v/2v/a/9r/2v/c/9z/2//b/9n/2P/Y/9j/2P/Z/9n/1//Z/9n/2f/Z/9j/2f/Z/9r/
2v/a/9r/2v/a/9r/2v/a/9z/3P/c/97/3P/c/9z/3P/b/9v/2//b/9v/3P/d/93/2//b
/9v/2//b/9z/3P/c/9z/2//b/9v/2//b/9v/2//d/93/3f/b/9n/2f/b/9v/3f/c/9z/
3P/a/9n/2P/X/9n/2f/Z/9j/2P/a/9z/3P/Z/9n/2//b/93/3f/d/9v/2P/Y/9r/2v/Z
/9n/2f/Z/9f/2P/Y/9j/2f/Z/9n/2f/Z/9n/2f/Y/9j/2f/Z/9j/2v/Y/9r/2v/a/9r/
3v/e/97/3//f/+D/4f/h/+P/5P/k/+b/5P/k/+X/5//p/+f/5v/l/+P/5f/m/+f/6v/q
/+j/5//n/+f/5v/m/+T/4//j/+P/4v/g/9//3v/c/9z/2//b/9n/2f/Z/9j/2v/a/9r/
2v/Z/9j/1//W/9f/1v/X/9n/1//X/9j/2P/a/9r/2v/Z/9n/2f/Y/9j/1//X/9f/2P/Y
/9j/2P/Y/9z/3P/Z/9v/2//d/+D/3//g/+b/7f/4/wgAJABIAGsAjwCwAMYAygC/AJ4A
XwAZAOX/yv+2/5//k/+Y/6T/r/+6/8T/yf/N/9P/2P/b/9//3//f/97/3v/d/97/3//f
/9//4P/h/+H/3//f/+D/4P/f/9//3//f/9//4P/h/+L/4v/i/+P/4//l/+X/5f/m/+X/
5f/k/+T/5//n/+f/5//p/+n/6f/q/+j/6P/o/+j/6v/q/+v/6//p/+r/6v/q/+r/6//r
/+v/7P/t/+7/7//v/+//7//x//P/8//0//b/9P/1//X/9f/3//f/9//3//n/+//8//3/
/v///wAAAQADAAQABQAGAAkACwANAA4ADQANAA8ADwAOAA4ADgAPAA8ADwAPABAAEgAR
ABEAEQASABEAEAAQAA8ADQAMAAoABgADAAIAAAD8//j/9//2//X/8v/y//D/7f/r/+n/
6P/l/+T/5P/i/+P/5P/l/+T/4P/g/+D/4P/i/+L/4v/h/9//3v/c/9z/3v/e/93/3f/d
/9z/2//a/9v/3P/c/93/3//e/97/3v/b/9v/2v/X/9f/1//X/9f/2v/b/9v/3P/e/97/
3v/e/9z/3P/c/9z/2v/a/9r/3P/e/97/3v/e/93/3f/d/93/3v/g/+L/4//h/+H/4f/h
/+H/4v/i/+L/5P/j/+P/4//j/+P/4//j/+X/5f/l/+P/5f/l/+f/5//l/+T/5P/k/+X/
5f/l/+X/5//n/+f/5v/l/+b/5//m/+b/5//q/+v/6f/n/+X/4f/i/+T/6P/q/+f/5//n
/+f/5v/m/+X/5P/o/+n/6v/r/+v/6//r/+r/6P/p/+n/6v/r/+z/7f/u//D/8P/w//H/
8f/y//P/8//1//b/9v/4//j/+P/5//v/+//5//j/9//3//n/+v/7//z//P/6//n/9//3
//b/9v/2//X/9f/1//P/8v/y//L/8P/w/+//7//w//H/8v/y//H/8P/v/+7/7v/u/+7/
7v/w/+7/7v/v/+//7//w//D/8v/y//L/8f/v/+//7v/u//D/8f/y//T/8//y//H/8P/0
//L/8f/z//X/9f/2//f//v8IABUALgBMAG4AlgC/AN8A9AD+APgA0wCQAEkAFwD1/9b/
uv+v/7P/vv/I/9P/3P/k/+n/7//z//b/9f/x//L/8//z//T/9v/4//r/+//4//j/+P/3
//j/+f/7//z/+f/5//n/+f/5//r/+//8//3//v8AAAEAAAD///7//v///////v/+/wEA
AQABAAEAAgABAAAAAAACAAIAAgACAAMABAAGAAcABwAIAAgACAAHAAcABgAFAAQABQAG
AAcACAAJAAoADQARABUAGgAgACIAIwAjACMAJQAlACUAJQAnACkAKgArACwALQAuAC8A
MQAyADMANAA1ADcAOQA6ADkAOQA7ADsAOwA6ADkAOQA7ADsAOwA8ADwAOwA7ADsAOgA5
ADgAOAA2ADMAMQAuACoAJwAmACQAIgAgACEAIgAdABoAGgAYABUAEwARABAADQAMAAwA
CgAKAAoACgAIAAQABAAEAAQABgAGAAYABQAHAAYABAAEAAUABgAGAAcABwAGAAUABAAG
AAYABQAFAAMAAgACAAIABQAHAAgABwAIAAkACgALAAkACQAIAAgABgAGAAYABgAGAAYA
BgAGAAcACAAJAAwADAAMAAwADAAJAAkACQAJAAsADAANAA0ADQANAA0ADQAPABAAEAAQ
AA4ADQANAA0ADwAPAA8ADwANAA0ADQALAAsACwANAA0ADQAMAAwADAALAAsACwALAA0A
DQANAAwADAAOABAAEAANAA0ADwAPABEAEQARAA8ADwAQABMAFAASABEAEAAPABAAEgAT
ABQAFAATABIAEQAVABgAGAAYABgAGAAZABgAFwAXABgAGgAcAB0AHwAgACAAIgAgACAA
IQAjACMAIQAgAB8AHQAfACAAIQAkACQAIgAhAB8AHwAeAB4AHQAbABoAGQAXABYAFgAW
ABQAFAATABMAEwATABMAEgAQABAAEAAQABAAEAAQABAAEAAOAA4ADwAPAA8AEAAQABIA
EgASABEAEwATABIAEgARABEAEQASABAAEAAQABAAEAAOAA0ADwATABcAGgAdACQAMAA9
AFYAegCkAMoA8wAVASYBLAEkAf0AuABzAEUAIQD+/97/1f/d/+j/8P/5/wIABgAJAAsA
DQAOABEADQALAAsACgAKAAsADAANAA0ACwAMAA0ADQANAA0ADgAOAA8ADwAPAA8ADwAQ
ABEAEgASABIAEwATABMAEwATABQAFAATABEAEAATABMAEwATABMAEwATABQAFgAWABYA
FgAWABYAFwAXABYAFgAVABQAFgAXABcAFwAYABkAGgAbABsAGwAbAB0AHQAdAB4AIAAg
ACEAIQAhACMAIwAjACMAJwApACoAKwAsAC0ALgAvADAAMAAwADAAMwA1ADcAOAA5ADkA
OwA7ADoAOgA6ADsAOwA7ADsAPAA8ADsAOwA7ADgANwA2ADYAMwAxADAALgAsACkAKAAm
ACQAIAAfAB4AGQAWABYAFAASAA8ADAAKAAgACAAJAAgABgAGAAYABAADAAQABQAGAAUA
BAADAAEAAQAAAP7//v8AAAAA/////////v/9//z//v/+//3//f/9//z//P/8//7/////
//3//f/9//3//f/8//3//f/+//z//P/8//z//f/+////AAD+//7//v8AAAAAAAAAAAAA
/////////////wAAAQABAP////////////8AAAAAAAAAAP////////3//f/9//3/////
/////f/9//3///////z/+v/5//j/+v/7//z//f/7//v/+//6//j/+v/8//z/+f/5//v/
+//5//n/+f/3//f/+P/7//z/+v/5//j/9//4//r/+//8//v/+v/6//r/+v/6//7//v/+
////AQACAAMAAwAFAAYABgAIAAQABAAFAAcABwAFAAQAAwAFAAcACAAJAAgACAAGAAUA
BQAFAAQABAACAAEAAQABAPz/+v/5//j/9//4//j/+f/5//n/+f/4//b/9v/2//b/9//4
//n/+v/4//b/9v/3//n/+f/6//r/+f/4//f/9f/z//P/8v/y//P/8//z//T/9P/0//T/
9P/0//T/9f/3//n/+//+////BAAKABcAKABCAGYAjACzANcA9AAEAQQB7wC+AHcANwAP
APD/0P+5/7n/wv/Q/93/5P/o/+//8//1//b/+f/7//3//f/8//z//f/+///////9//7/
/////wEAAQACAAIAAQABAAEAAQABAAIAAwAEAAQABAAFAAUAAwADAAMABAAGAAcABwAI
AAcABwAHAAcACQAJAAkACgAKAAoACgAKAAoACgALAAsACwAMAAwADAAMAA0ADQANAA4A
DwAQABEADwAPAA8AEQAPAA8AEAASABQAFQAVABUAFQAVABUAFQAYABsAHQAfAB4AHwAg
ACEAJQAmACcAKAAnACkAKwAsAC0ALQAvAC8AMAAwADAAMQAxADEAMQAyADIAMQAxADEA
MgAxADAAMAAtACsAKgAoACYAIwAiACAAGgAWABUAFAARAA4ADgAMAAsACQAHAAYAAwAC
AAIAAAD+//7//v/8//r/+v/6//r/+v/6//r/+f/5//j/9v/2//T/9P/z//P/9P/0//T/
9P/2//b/9f/1//P/8v/y//L/9P/1//X/8//z//P/8//z//L/8//z//T/9P/0//T/9P/0
//T/9P/0//T/9P/0//b/9P/0//T/9P/x//H/8f/x//H/8v/z//P/8//z//P/8//z//T/
9P/0//L/8f/x//H/8//z//P/8//x//H/8f/v//H/8f/z//P/8f/w//D/8P/w/+//7v/t
/+//7//v/+7/7f/u/+//7v/r/+v/7f/t/+3/7f/t/+v/7P/s/+7/7v/r/+v/6//r/+n/
6v/q/+r/6//r/+v/6//r/+v/6//q/+j/6f/p/+j/6P/p/+v/6//q/+v/6v/q/+r/6v/q
/+z/7P/s/+3/6//s/+3/7f/v//D/8P/y//L/8v/z//X/8//x//D/7//x//P/9P/1//b/
9v/0//P/8//z//L/8v/v/+3/7P/r/+n/6P/o/+j/5P/k/+P/4//h/+H/4f/g/+L/4v/i
/+L/4v/i/+L/4v/i/+D/4P/h/9//3//g/+D/4P/g/+D/3//f/9//3v/e/9//3//f/+D/
4P/g/+D/4P/i/+L/4f/h/+H/4f/i/+X/6P/s//H/+v8MACYARABnAI0AsADIANQA0wC8
AIcAQQAFAOD/xP+p/5n/nP+m/6//uv/E/8v/0f/X/9r/3f/f/+D/4f/h/+L/4f/i/+P/
4//j/+T/5f/l/+X/5f/m/+b/5//n/+f/5//l/+b/5//o/+b/5v/n/+f/6f/p/+n/6v/r
/+v/6v/q/+3/7f/t/+3/7v/t/+z/7P/s/+z/7P/s/+z/7P/t/+3/7v/w//H/8v/w//H/
8f/x//L/8//0//X/9P/z//L/8//z//P/9P/2//b/9//3//f/+//7//v/+//7//3//v//
//7///8AAAEAAwAEAAUABgAIAAsADgAQAA8ADwARABEAEgASABIAEwAUABUAFgAYABcA
FQAUABMAFAATABIAEgASABEAEQAQAA4ACwAKAAgABAAAAP///v/7//j/+P/2//f/9f/z
//L/7//u/+7/7P/q/+r/6v/o/+T/5P/k/+T/5f/m/+f/5//p/+j/5v/m/+X/5P/i/+H/
5P/k/+T/5P/i/+L/4f/h/+L/4v/j/+T/5f/n/+j/5//l/+X/5f/l/+X/5f/k/+T/5v/m
/+b/5v/m/+b/5v/m/+j/6P/o/+r/6P/o/+j/6P/o/+n/6v/r/+r/6v/q/+n/6//r/+v/
6//p/+r/6v/q/+v/6//s/+3/7//v/+//7//t/+3/7f/r/+3/7f/v/+//7f/s/+z/7P/s
/+v/6v/p/+z/7f/u/+7/7f/u/+//7v/r/+v/7f/t/+3/7f/t/+v/6v/q/+z/7P/t/+3/
7f/t/+3/7v/u/+7/7f/t/+3/7f/r/+v/6//q/+z/7f/t/+z/7v/u/+7/7v/u/+7/8v/y
//L/8//1//b/9//3//f/+P/4//r/+v/6//v//f////3//P/7//3///8AAAEAAgACAAAA
///8//v/+f/4//j/9//3//f/9v/0//P/8v/y//L/8f/x/+//7//v/+7/8P/w//D/8P/w
//D/8P/w//H/8P/x//P/8f/x//L/8v/w//D/8P/v//H/8f/w//D/8//z//P/9P/y//L/
8v/y//T/8v/z//H/9f/3//j/9//8/wYAEQAgADoAXAB+AKEAyQDqAPwA/gDvAMIAewA5
AA0A7v/Q/7v/t/++/8b/zf/Y/+L/6f/t//H/9v/5//v/+P/3//X/9P/3//j/+f/5//n/
+v/7//v//f/9//7//v/9//3//f/9////AAABAAIAAAAAAAEAAQABAAEAAQACAAUABQAE
AAQABQAFAAUABQAHAAcABwAIAAgACAAIAAgACAAIAAkACQAJAAoACgAKAAsADQAOAA8A
DgAPABAAEQATABMAEwAVABQAEwATABQAEgATABMAEwAXABkAGwAdABwAHQAdAB0AHwAh
ACMAJQApACoAKwAsAC0ALwAxADIANQA3ADsAPQA8ADwAPAA9AD0APQA9AD4APwA/AEAA
QQA+AD0APAA8AD0AOwA6ADgANQAxAC8ALAAqACYAJQAkAB8AHAAcABoAGwAZABcAFgAV
ABQAFAASABEAEAAPAAwACgAKAAoACgAMAAwADAALAA0ADAAKAAoACQAIAAYABQAIAAgA
CAAIAAgACAAHAAcACQAIAAgACAAIAAkACQAHAAkACQAJAAkACQAJAAgACAAKAAoACgAK
AAgACAAIAAgACgAKAAoADAAMAAwADAAMAA0ADQANAA0ACwAMAA0ADQAMAAsACgAJAAwA
DgAPABAADwANAAwACwANAA0ADQANAA8ADwAPAA0ADAALAAwACwANAAwADAAMAAsACwAL
AAsACQAJAAkACAAKAAwADgAOAAoACQAKAAkABwAHAAcABQAHAAgACwAMAAoACQAIAAcA
CQAKAAoACgALAAsACwALAAsACwALAAoACgAJAAkACAAGAAcACAAJAAoADwAQABEAEwAS
ABIAEgARABUAFgAWABgAGAAYABkAGwAaABcAFQATABQAFwAZABsAGwAaABcAFQASABEA
DwAOABAADwAPAA8ACwAIAAYABAACAAIAAQABAP////////7/AAAAAAAAAAAAAAAAAAAA
AAIAAAAAAAEA/////wAAAAAAAAAAAAD///3//f/8//z//f/9//3//v/+//7//v/+//7/
AAD9//v//f8DAAQABwAQABwALwBKAG4AlAC6AOEAAwEWARwBDAHdAJYAVwAvAA0A5v/I
/8P/zf/W/+D/6f/w//b/+f/7////BgAFAAEAAQABAAAAAAABAAIAAwADAAMABAAFAAUA
BQAFAAYABgAFAAUABQAFAAcACAAJAAoADAAMAA0ADQALAAsACwAMAAsACwAKAAoACwAL
AAsACwAPAA8ADwAQAA8ADgANAAwADQAOABAAEQARABIAEgASABIAEwATABMAFAAVABYA
FwAVABUAFQAXABkAGQAaABwAGgAbABsAGwAdAB0AHQAdAB8AIQAiACMAIgAjACQAJQAp
ACoAKwAsACsALQAvADAAMQAxADMAMwA2ADYANgA3ADYANQA0ADQANgA1ADUANQAyADEA
MAAwAC4AKwApACYAJAAhACAAHgAaABYAFQAUABMAEAAQAA4ADQALAAkACAAFAAQABAAC
AAAAAAAAAP7/+v/6//r/+v/7//z//f/9//3//P/6//r/+v/6//n/+f/6//r/+v/6//n/
+P/2//X/9v/2//f/+P/2//f/9//1//f/9//3//f/+P/5//n/+v/5//j/9//2//f/+P/5
//r/+P/4//j/+v/6//r/+v/6//v/+//7//v/+f/6//v/+//9//3//f/9//3//v/+//7/
/f/7//r/+f/7//v/+//7//v/+//7//n/+f/5//v/+//5//j/+P/4//j/9//2//X/9//3
//f/9v/1//b/9//2//X/9f/3//f/9//3//f/9f/0//T/9v/2//P/8//z//P/8f/y//L/
8v/1//X/9f/1//X/9f/1//T/8v/z//P/8v/y//X/9f/2//T/9P/0//T/+P/4//j/+f/7
//z//f/9//3//v/+/wAAAAAAAAEAAwABAP///v/9////AQACAAMAAgACAAAA///7//v/
+v/6//v/+//8//3/+P/2//X/9P/y//L/8f/x//H/8f/x//D/7v/u/+7/7v/w//D/8P/w
/+7/7P/s/+3/7f/t/+7/7v/w//D/8P/v/+//7//u/+7/8f/x//H/8v/x//D/7//u/+7/
7v/v/+//7//z//T/9//6/wAADQAeADgAWgCAAKUAyQDoAPYA+ADnALYAcQAzAAsA7P/K
/6//rf+4/8L/y//U/9z/5f/r/+3/7v/x//P/8//z//L/8v/x//L/8//z//H/8v/z//P/
9P/1//f/+P/3//f/9//3//X/9v/3//j/9v/2//f/9//5//n/+f/6//v/+//6//r/+//7
//v/+//9//3//f/+//7//v/+//7//P/8//3//f/9//7//v/+//7/////////////////
//8BAAEAAQADAAMAAwAEAAYABgAHAAcABwAHAAcABwAHAAkACwAMAA0ADgAPABAAEQAR
ABIAEwAUABUAFwAZABoAGQAZABsAGwAeAB4AHgAfAB0AHQAdAB4AHAAbABsAGwAdAB0A
HQAeABoAFwAVABIAEgAPAA4ADAAKAAYABQAEAP///P/8//r/+//5//f/9v/x//D/8P/u
//D/8P/w/+7/7v/u/+7/7v/t/+z/6//p/+f/5v/k/+T/5v/m/+X/5f/k/+T/5P/k/+b/
5v/l/+X/5f/k/+T/5P/k/+X/5f/j/+P/4//j/+P/5P/l/+X/5v/k/+T/5P/k/+L/4v/i
/+L/5P/k/+T/5v/m/+b/5v/m/+X/5f/l/+X/5f/m/+f/5//n/+f/5//n/+X/5v/m/+b/
6P/n/+f/5//n/+f/5//n/+f/5//n/+X/4//j/+X/5f/n/+b/5v/m/+T/4//i/+H/4//j
/+P/4v/g/+L/5P/k/+L/4f/i/+H/4f/h/+H/3//g/+D/4v/i/+H/4f/h/+H/4f/i/+L/
4v/h/+H/4f/h/+P/4//j/+L/4P/h/+H/4P/g/+H/4//j/+D/4//k/+L/4v/i/+L/5f/m
/+f/6f/n/+j/6f/p/+v/7P/s/+7/7P/s/+3/7//v/+3/7P/r/+z/7//x//P/8f/w/+3/
6//r/+v/6v/q/+j/5//n/+f/5P/i/+H/4P/e/97/3f/d/93/3f/d/9z/3P/c/9z/3P/e
/97/3v/e/9z/2v/a/9v/2//b/9z/3P/a/9r/2v/Z/9v/2//a/9r/3f/d/93/3v/e/97/
3v/e/9z/3v/h/+H/3//h/+T/5f/o/+z/9f8EABoANgBYAH0AnwC+ANAA0ADDAJ4AWwAZ
AOv/0P+0/5v/l/+g/6z/t//C/8r/z//V/9n/3P/f/+H/4f/h/+D/4P/h/+L/4//j/+X/
5v/n/+f/5//n/+j/6P/p/+n/6f/p/+v/7P/t/+7/7f/s/+z/6//t/+3/7f/u/+//7//u
/+7/7f/t/+3/7f/x//H/8f/y//D/8P/w//D/8v/y//P/8//z//T/9P/0//L/8//z//P/
9f/3//n/+//7//v/+//9//z/+//7//z//f///wAAAQADAAMAAwADAAcACQAKAAsACwAL
AAsACwAPABAAEQASABMAFQAXABgAFwAXABkAGQAcABwAHAAdAB8AHwAfACAAIAAfAB8A
HwAeAB0AHAAcABwAGwAbABoAGgAXABYAFAAQAAwACwAKAAUAAgACAAAAAQD///3//P/3
//b/9v/0//X/9v/3//b/9P/0//T/9P/y//L/8v/x//P/8v/w//D/7v/u/+3/7f/w//D/
8P/w//D/8P/v/+//7//u/+7/7v/u/+//7//t/+//7//v/+//8P/x//H/8v/y//L/8v/y
//L/8v/y//L/8v/y//L/9P/0//T/9P/0//P/8//z//P/9f/2//f/9//1//X/9f/1//f/
+P/4//j/+P/3//f/9//1//X/9f/1//X/9f/1//P/9P/1//j/+f/3//b/9v/2//b/9f/0
//P/9f/1//X/9P/y//T/9v/2//f/9//5//n/+P/3//b/8//0//T/9v/2//f/9//3//f/
9//4//j/+P/5//n/+f/5//j/9//2//T/9P/1//X/9P/2//f/+f/5//j/+f/5//j/+P/4
//j/+P/4//j/+P/5//f/+P/5//n/+f/6//r//P/5//j/+P/5//r/+f/5//n/+//9//7/
//////7/+//5//n/+f/4//j/9v/1//X/9f/y//D/7//u/+3/7v/u/+//7//v/+//7v/u
/+7/7v/u/+z/7P/s/+z/7v/s/+z/7f/v/+//8P/w/+//7v/t/+v/7f/t/+z/7P/t/+3/
7f/u/+7/7v/u/+7/7v/u/+3/6//r/+//9P/1//b//v8JABYALABMAHAAkwC3ANoA8AD2
AOsAxAB9ADcABwDq/8z/s/+t/7T/vP/H/9T/3P/h/+X/5//q//H/8f/x//H/8P/w//H/
8v/z//P/9f/2//f/9//3//f/+P/4//X/9f/1//X/9f/2//f/+P/6//r/+//7//3//f/9
//7///////7//v/9//3//f/9/wEAAQABAAIAAAAAAAAAAAAAAAAAAQABAAMABAAEAAQA
AgADAAMAAwAEAAUABgAHAAgACQAKAA0ACwALAAwADgANAA0ADAALABAAEQASABMAEgAT
ABMAEwAUABUAFgAXABkAGgAbABwAHQAfACEAIgAjACMAJQAlACYAJgAmACcAKQApACkA
KgAoACcAJwAnACgAJwAmACYAJQAjACIAIAAgAB0AHAAaABYAEgARABAADQAKAAoACAAG
AAMAAAD+//7//v////7//f/8//v/+P/2//b/9v/2//T/9P/0//P/8//y//D/8P/y//L/
8f/x//L/8v/y//L/8P/w/+//7//v/+7/7v/u/+7/7//v/+3/7v/v//D/8f/w//H/8f/y
//D/8P/w//D/8P/w//D/8P/y//L/8v/0//T/9P/0//T/8f/x//H/8f/z//T/9f/1//X/
9f/1//X/9f/2//b/9v/0//P/8//z//P/8//z//P/8//z//P/8f/x//H/8//z//P/8v/y
//L/8P/v/+7/7f/t/+3/7f/s/+z/7v/w//D/7//v//H/8f/x//H/8f/v/+7/7v/w//D/
7//v/+//7//t/+7/7v/u/+//7//v/+//7f/t/+3/7P/s/+3/7f/s/+b/6P/q/+r/6v/q
/+3/7v/v//H/8v/0//b/9//3//j/+P/6//n/+v/8/////v/7//n/9//5//v//P/9//7/
/v/8//v/9//3//b/9v/2//X/9f/1//L/8P/v/+7/7P/s/+v/6//p/+n/6f/o/+r/6v/q
/+r/6v/q/+r/6v/q/+j/6P/p/+n/6f/q/+r/7P/s/+z/6//q/+n/5//m/+n/6f/p/+r/
6v/q/+r/6v/q/+r/6f/p/+v/6//s//H/+P/+/wkAHgA+AGgAkAC1ANsA+AAGAQYB7wC2
AG8ANQANAOj/wv+t/63/uP/C/8v/1v/c/+P/5//l/+b/7f/v/+7/7f/r/+r/7f/u/+//
7//v//D/8f/x//H/8f/y//L/8f/x//H/8f/x//L/8//0//b/9v/3//f/9f/1//X/9v/5
//n/+P/4//f/9//3//f/+f/5//n/+v/8//z//P/8//r/+v/7//v//f/+//7//v/+////
/////wAAAQACAAMABQAFAAUABwAHAAcACAAKAAgACQAJAAkACwALAAsACwAPABEAEgAT
ABQAFQAWABcAGQAaABsAHAAdAB8AIQAiACIAIQAiACEAIwAkACUAJwAnACcAJwAoACYA
JQAlACUAIgAhACAAIAAfAB0AHAAaABoAFwAWABQADgAKAAkACAAHAAQABAACAAEA///9
//z/9//2//b/9P/y//L/8v/w//D/8P/w//D/7//u/+3/6//t/+z/6v/q/+r/6v/p/+n/
7P/s/+z/7P/r/+r/6P/n/+f/5v/m/+b/6P/p/+n/5//l/+X/5f/l/+T/5f/l/+b/6P/o
/+j/6P/o/+j/6P/o/+j/6P/o/+r/6f/o/+f/5v/m/+f/6P/p/+f/6P/p/+n/6//r/+v/
6//r/+z/7P/s/+r/6f/p/+n/6f/p/+n/6f/p/+n/6f/n/+X/5f/n/+f/6f/o/+j/6P/o
/+f/5v/l/+X/5f/l/+T/4v/k/+b/5v/l/+X/5//n/+f/5//n/+X/5P/k/+b/5v/n/+X/
5f/l/w==
         </WaveFormData>
      </LeadData>
      <LeadData>
         <LeadByteCountTotal>10000</LeadByteCountTotal>
         <LeadTimeOffset>0</LeadTimeOffset>
         <LeadSampleCountTotal>5000</LeadSampleCountTotal>
         <LeadAmplitudeUnitsPerBit>4.88</LeadAmplitudeUnitsPerBit>
         <LeadAmplitudeUnits>��V</LeadAmplitudeUnits>
         <LeadHighLimit>2147483647</LeadHighLimit>
         <LeadLowLimit>268435456</LeadLowLimit>
         <LeadID>V6</LeadID>
         <LeadOffsetFirstSample>0</LeadOffsetFirstSample>
         <FirstSampleBaseline>0</FirstSampleBaseline>
         <LeadSampleSize>2</LeadSampleSize>
         <LeadOff>FALSE</LeadOff>
         <BaselineSway>FALSE</BaselineSway>
         <ExcessiveACNoise>FALSE</ExcessiveACNoise>
         <MuscleNoise>FALSE</MuscleNoise>
         <LeadDataCRC32>2189379879</LeadDataCRC32>
         <WaveFormData>
DgAOAA4ADgANAAwACwAKAAcABgAFAAQAAwACAAEAAAD///7//f/8//r/+v/6//r/+P/4
//j/+P/4//j/+P/4//b/9v/2//b/9v/2//b/9v/2//b/9v/2//T/9P/0//T/9v/2//b/
9v/0//T/9P/0//T/9P/0//T/9v/2//b/9v/4//j/+P/4//j/+P/4//j/+P/4//j/+P/2
//b/9v/2//j/+P/4//j/9v/2//b/9v/4//j/+P/4//b/9v/2//b/9v/2//b/9v/2//b/
9v/2//b/9v/2//b/+P/4//j/+P/2//b/9v/2//b/9v/2//b/9v/2//b/9v/0//T/9P/0
//T/9P/0//T/9P/0//T/9P/2//b/9v/2//T/9P/0//T/9P/0//T/9P/0//T/9P/0//T/
9P/0//X/9v/2//b/9v/6//r/+v/7//v/+//8//z/+//7//3//f/8//r/+v/7//z//f/+
//7//v////7//f///////v/9//z/+//5//j/9v/1//T/8v/0//P/8//z//L/8f/v/+7/
7v/u/+//7//v/+//8P/w/+7/7f/t/+z/7v/t/+3/7f/t/+3/7f/t/+3/7P/s/+3/6//r
/+z/7P/r/+v/6//s/+7/6v/q/+v/7v/v//P/8//z//f//f8LAB8ANABJAGMAfgCOAJEA
jwB7AEsAFwD1/+P/0v/C/7v/u//C/8v/1P/Y/+D/5//p/+n/6f/u/+z/7P/s/+3/7v/v
/+//7//w//D/8f/x//D/8f/w/+//7//w//L/8//z//T/9P/0//b/9v/1//T/9P/1//X/
9f/3//f/9//3//b/9v/2//b/+P/4//j/+P/6//r/+v/6//v/+//7//z//P/9//3//P/8
//3//f/9//v/+//8//3//v/+//7////9//3//f/+//7/////////AAAAAAAAAAACAAMA
BQAFAAUABQAGAAcABwAKAAoACwANAA4ADwAPAA4ADgAPABAAEgASABMAEwAUABUAFQAV
ABQAFAAUABQAFAAUABIAEgAQAA8ADgAOAA4ADAAKAAkABQAEAAIAAgD+//z//P/7//v/
+f/4//b/9f/1//P/8//y//L/8f/w/+7/7f/s/+z/7P/s/+z/6//s/+z/6//r/+3/7f/t
/+3/7P/s/+z/6//s/+v/7P/u/+7/7f/s/+3/6//r/+v/6//r/+v/6//r/+n/6f/r/+v/
7P/s/+3/7f/s/+z/7P/s/+7/7v/u/+//7f/u/+7/7v/s/+3/7f/t/+3/7f/u/+//7f/t
/+z/6//t/+3/7v/u/+z/6//r/+z/7v/u/+7/7f/u/+7/7v/u/+z/7P/t/+3/7f/t/+3/
7P/q/+r/6f/p/+z/7P/s/+v/6//r/+v/6//p/+n/6v/r/+z/7P/r/+n/6f/p/+n/6P/p
/+n/6v/q/+r/6v/q/+v/6f/p/+n/6f/r/+v/6//q/+j/6P/o/+j/6//o/+r/6v/q/+r/
7f/u/+7/7v/w//L/8v/y//X/9f/1//b/9P/1//X/9//5//j/9v/2//X/+P/5//r//P/7
//v/+f/3//f/9//2//X/9P/z//H/8P/w/+//7v/s/+z/6//r/+v/6//r/+r/6v/q/+r/
6//p/+f/5//o/+r/6f/p/+r/6v/q/+n/6f/r/+v/6//r/+v/6//q/+r/6v/p/+j/6P/p
/+n/6v/r/+7/7P/q/+r/6//u//H/8f/x//P/9//7/wcAGQAwAEkAYwB8AIwAjwCLAHUA
RQARAPH/4f/S/8b/vf+9/8b/z//W/9z/4P/l/+n/7f/v//L/8P/w//D/8f/y//P/8//z
//L/8v/z//P/8f/z//P/8//0//T/9f/1//P/9P/0//T/9v/2//X/9P/2//f/9//3//f/
9//3//f/+P/4//j/+P/6//r/+v/6//r/+v/6//r/+//7//v//P/6//v/+//6//r/+//7
//v/+//7//z//f/8//z//P/9//7///8AAAIAAgADAAMAAwACAAIAAgACAAIAAwAFAAUA
BQAFAAYABwAJAAwADAANAA0ADgAPAA8AEAAQABEAEgAQABAAEQARABAAEQARABEAEQAS
ABMAFAAUABQAEgASABIAEQAQABAADQAKAAcABQABAAAA/v/+//z/+v/6//n/9//1//T/
8v/w/+//7P/r/+z/7v/v//D/8P/v/+7/7v/u/+7/7v/t/+r/6v/p/+n/6//r/+v/6//q
/+r/6v/p/+r/6f/q/+z/6//r/+v/7f/p/+n/6f/p/+v/6//r/+v/6//r/+3/7f/s/+z/
7f/t/+r/6v/q/+r/6v/q/+r/6//s/+7/7//w/+//7//u/+3/7v/v//H/8//x//H/8P/v
/+//7//w//D/8v/x//H/8v/w//D/8P/v/+//8P/x//L/8//0//b/9//2//X/9P/y//T/
9P/z//P/9P/0//T/8//1//X/9f/1//f/9//4//n/+P/2//P/7//y//P/9P/0//H/8f/y
//L/8P/w//D/8f/y//P/9P/1//X/9f/1//T/9P/0//T/8v/z//T/9f/2//f/+P/4//j/
+P/6//r/+v/7//v/+//8//3///8AAAMAAQAAAP7//v///wIAAwAEAAQAAwADAAEA/f/9
//3//P/9//z/+//5//r/+v/5//j/9f/0//L/8f/y//P/9P/0//L/8v/y//P/8//x//H/
8v/y//H/8f/y//L/8v/x//H/8f/x//H/8f/x//H/8P/w//L/8//0//b/8//x//D/7//0
//L/9P/2//n/+v/7//v//f8BAAkAFwArAEEAWgB1AIsAmgCgAJ8AhQBTACEAAwDv/9//
zv/G/8f/zf/U/93/5P/s//D/8f/1//X/9f/0//b/9v/2//f/+P/5//n/+f/2//b/9//3
//n/+//7//v/+f/4//j/9//5//r/+v/6//3//v/+//7/+//7//r/+f/9//3//f/9//z/
/P/8//z//P/8//z//P/9//7///8AAAMAAwADAAQABAAFAAUABAABAAEAAAD//wEAAQAC
AAMABgAGAAYABwAHAAcABwAIAAoACwALAAsADgAOAA4ADgASABMAFQAVABcAFwAYABkA
GQAcABwAHQAeACAAIgAjACIAIgAjACQAIwAiACIAIQAiACMAIwAjACQAJAAkACQAJAAk
ACIAIgAfAB0AGwAaABgAFgAUABMAEgASABEAEgAOAAwADAALAAsACQAIAAYAAwADAAEA
AQACAAIAAQAAAP7//f/8//z//P/8//z/+//8//z/+//7//3//f/9//3//P/8//z/+//8
//v//P/+//z/+//6//v/+//9////AQADAAMAAwADAAIAAQACAAEA/v/+///////+//7/
/v/+////AAABAAMAAwAEAAQABAACAAMAAwADAAMAAwAEAAUABQAFAAQAAwAFAAUABgAG
AAQAAwADAAQABgAGAAYABQAEAAQABAAEAAQABAAFAAUABQAFAAUABAACAAIAAQABAAMA
BAAFAAUABQAFAAUABQADAAMABAAFAAQABAADAAEAAwADAAMAAgD/////AAAAAAMABAAF
AAcABgAFAAQAAwAHAAgACAAIAAgACAAIAAgABwAGAAcACgALAAwADwAPAA8AEAAOAA8A
DwARABEAEAAOAA4ADQAQABEAEgAUABMAEwARAA8ADwAPAA4ADQAMAAsACQAIAAgABwAG
AAQABAADAAMABQAFAAUABAADAAIAAQABAAEA/////wAAAgABAAEAAgAAAAAA/////wAA
AQACAAMAAwADAAIAAgABAAEAAQACAAIAAQABAAEAAgACAAAAAgAHAAoADQANABEAFwAd
ACsARQBfAHgAkwCrALYAuAC1AJkAZQA1ABsABwD1/+b/4P/j/+n/7v/1//z//v8EAAcA
CQALAAsACAAIAAgACAAJAAoACwALAAsADAAMAA0ADQANAA8ADwAPAA4ADgAPAA8ADQAO
AA4ADgASABIAEQAQABAAEQARABEAEQARABEAEQARABIAEwAUABUAFAATABIAFAAUABQA
FAAXABcAFwAYABcAFwAWABQAFgAXABcAFwAZABkAGgAbABsAGgAZABkAGwAbABsAHAAc
AB0AHQAdAB4AHgAeAB4AHgAfACEAIQAiACMAJQAnACYAKAAnACcAKAAqACwALQAwADAA
MQAyADAAMAAxADEAMgAzADMAMwAwADAAMAAwADAAMAAuAC4ALAArACoAKgAmACQAIgAh
AB8AHgAcABwAGAAWABYAFQATABEAEAAOAA0ADQALAAsACgAKAAkACAAKAAkACAAIAAgA
CAAIAAcABgAGAAUABQAHAAcABwAHAAUABAADAAEAAgABAAIABAAEAAMAAgADAAIAAwAE
AAUAAwADAAMAAwABAAEAAwADAAIAAgADAAMAAwAEAAUABgAGAAYABgAHAAUABgAGAAYA
BAAFAAUABQAHAAcACAAJAAcABwAGAAUABQAFAAYABgAIAAcABwAIAAYABgAGAAUABAAE
AAQABAAEAAQABQAFAAQAAwACAAAAAwAEAAQABQAFAAQAAwABAAEAAQABAAEAAQABAAIA
AwACAAIAAQD//wAAAQACAAIAAQABAAIAAgADAAQABQAHAAMAAgACAAIAAgACAAQABgAH
AAgACgAMAAwADAAPAA8ADwAQAA8ADwAOAA8AEAAQAA8AEAARABQAFQAWABQAEwATABEA
EQARABEAEAAPAA4ADQALAAkACAAGAAQAAwAEAAQABQAFAAUABQAEAAQABAAEAAUABwAF
AAUABgAEAAMAAwAEAAYABgAFAAUABAADAAIAAQADAAMAAgACAAMAAwADAAQABAADAAMA
AwACAAIAAgAEAAcACgALAAsADQATABkAIwAzAEkAYAB5AJMAqACyALMApQB/AEkAIQAJ
APn/6P/c/9v/4//s//X/+v/8//7/AwAFAAUABQAIAAoACgAKAAsACgALAAsACwAKAAoA
CwALAAsADQANAA0ADAAMAA0ADQAPABAAEAAQABAAEAAPAA4ADgAPAA8ADwARABEAEQAR
ABIAEgASABIAEgASABIAEgASABIAEgASABUAFQAVABYAFgAXABcAFgAUABUAFQAVABcA
FwAYABkAGQAYABcAFwAXABcAFwAYABoAGwAbABsAGgAaABoAGgAeAB8AIQAhACEAIQAi
ACMAIwAmACYAJwAnACgAKQApACoAKgArACwALAAsAC0ALQAsAC0ALQAtAC4ALgAuAC4A
LgAuACwALAAoACcAJgAmACYAJAAiACEAGwAaABgAGAAUABIAEgARABEADwAOAAwACQAJ
AAcABwAGAAYABQAEAAYABQAEAAQABAAEAAQAAwAAAAAA//////3//f/9//3//v/+//7/
/f////3//f/+//7//f/8//3/+//7//v/+//7//v/+//7//n/+f/7//v/+v/6//v/+//8
//z//P/8//z//P/8//3/+//8//z//P/6//v/+//7//v/+//8//3//f/9//z/+//7//v/
/P/8//r/+f/5//r/+v/6//r/+f/4//j/+P/4//j/+P/5//n/+f/5//n/+P/4//j/9//3
//j/+P/4//f/9v/1//T/8//1//X/9v/3//f/9v/0//H/8//z//P/8v/x//H/8v/y//L/
8v/y//P/8f/x//H/8f/x//H/8f/w//D/8P/w//D/7//v//D/8P/t/+7/7P/s/+z/7P/s
/+//8P/w//D/7v/w//D/8P/x//H/8f/y//L/8//z//X/9f/0//L/8v/z//b/9//4//j/
9//3//X/9f/1//X/9P/w/+7/7P/p/+r/6v/p/+j/5v/m/+X/5f/j/+P/4//i/+T/5P/k
/+X/4//h/+H/4v/i/+H/4f/i/+L/4v/h/+H/4f/h/+H/4f/h/+H/4P/g/9//3//f/+D/
4P/f/9//3//k/+T/4v/g/+H/5P/n/+f/6f/r/+3/8f/7/w8AIgA5AFMAbAB8AIUAhwB5
AFEAGwDz/9v/yv+6/7H/s/+6/7//xv/O/9L/1//b/93/3//i/+L/4v/i/+P/4v/j/+P/
4//k/+T/5f/l/+X/5//n/+f/5v/m/+f/5//l/+b/5v/m/+b/5v/l/+T/5v/n/+f/5//o
/+f/5v/l/+X/5v/n/+j/6P/o/+j/6P/m/+b/5v/m/+f/5//n/+j/6v/r/+v/6v/o/+n/
6f/p/+n/6f/q/+v/6f/o/+f/5//n/+f/5//o/+b/5//n/+f/6f/q/+v/7P/s/+3/7//v
/+3/7f/u/+//8P/y//H/8f/z//T/9f/1//b/9v/3//j/+P/4//n/+f/6//v/+//7//z/
/P/8//z//P/8//r/+v/6//n/+P/4//b/9P/y//H/6//q/+j/6P/o/+b/5v/l/+P/4f/g
/97/2//b/9n/2f/Y/9j/1//W/9T/0//S/9L/1P/U/9T/0//U/9T/0//T/9L/0f/Q/8//
zv/O/87/zf/N/8v/y//M/8z/y//K/8v/zP/N/87/z//N/83/zf/N/8v/y//N/83/zv/O
/8//z//O/87/zv/O/87/zv/O/8//z//Q/9D/0P/S/9P/0//T/9L/0f/R/9H/0f/R/9D/
z//P/8//0P/Q/9L/0f/R/9L/1P/U/9T/0//U/9T/1P/U/9b/1v/X/9f/1v/V/9T/0v/U
/9T/0//T/9b/1v/W/9X/0//T/9P/0//T/9P/1P/V/9T/1P/T/9H/0v/T/9T/1P/T/9P/
1P/U/9b/1v/W/9f/1v/V/9T/0//T/9P/0//S/9P/1P/V/9b/1//W/9b/1v/W/9b/2f/a
/9r/2v/b/97/3//g/9//3//f/+D/4P/h/+H/4//l/+T/4v/i/+P/5v/n/+j/6v/p/+n/
5//j/+P/4//i/+P/4v/h/9//3v/e/93/3P/c/9z/2//b/9n/2f/Z/9j/2f/a/9v/3f/d
/9v/2//c/97/3f/d/97/3P/c/9v/2//b/9v/2//b/9v/2//a/9r/3f/d/93/3v/e/93/
3f/d/97/3v/e/97/4f/k/+X/4//l/+n/7//3/wkAHwA0AE0AaQCAAIgAiwCDAGMALQD/
/+X/1f/E/7r/uf+9/8D/xf/M/9T/2v/b/9//4f/l/+b/5f/k/+P/4//k/+X/5f/l/+f/
6v/u//H/8//1//X/9f/y//L/8//z//P/9P/0//T/9v/2//X/9P/y//P/8//z//f/9//3
//f/9v/2//b/9v/4//j/+P/4//j/+P/4//j/9//3//f/+P/4//n/+f/4//v//f/+////
/f/9//7///8BAAIAAwAFAAUABQAFAAYACAAJAAkACQALAAwADQAOAA0ADQAOAA0AEAAR
ABMAFQAXABoAGgAbABkAGgAbABsAHgAgACMAJgAlACQAJAAjACQAJQAlACUAJgAmACYA
JgAoACgAJgAmACQAIwAiACIAHgAcABoAGQAXABYAFAAUABAADgAOAA0ADgANAA0ADAAL
AAsACQAJAAYABgAFAAQABgAFAAQABAAEAAQABAADAAMABAAEAAUAAgABAAAA//8CAAIA
AgABAP///f/9//7/AQABAAEAAwABAAEAAQABAAMAAwADAAMAAQABAAMAAwAEAAQABQAF
AAQABAAEAAQABgAGAAYABwAFAAYABgAGAAgACQAJAAkACQAJAAoACwAJAAkACAAHAAgA
CQALAAwACgAJAAkACgAKAAoACgAJAAoACgAKAAoACQAIAAgABwAJAAkACQAIAAkACgAK
AAsACwAKAAkABwAJAAkACQAJAAgABwAHAAcACAAIAAcABQAGAAcACAAIAAcABwAIAAgA
CgAKAAoACwAJAAkACQAJAAkACQAJAAgACAAIAAgABgAGAAcACAAJAAoADgAQABEAEgAP
ABAADwAOABAAEQASABQAEgATABMAFQAXABYAFAAUABUAGAAZABoAFwAVABQAEQANAA0A
DQAMAAkACAAHAAUABAAEAAMAAgAAAAAA//////3//f/9//z//v/+//7////9//v/+//8
//7//f/9//7//v/+//3//f/9//3//f/9//3//f/8//z/+//7//v//P/+//3//f/9//7/
/v/+//z//f8EAAcABwALABEAHQAtAEMAWwB0AJEApwC2ALoArwCNAFcALQAXAAcA8f/i
/+D/5f/r//D/8//2//z/AAD//wMACwAJAAQABAAEAAQABQAGAAcABwAHAAgACAAJAAkA
BwAJAAkACQAIAAgACQAJAAsADAAMAAwADgAOAA0ADAAMAA0ADQANAA0ADQANAA0ADgAO
AA4ADgAQABAAEAAQAA4ADgAOAA4AEQARABEAEgASABMAEwASABIAEwATABMAEwATABQA
FQAUABQAFAAVABcAFwAXABgAFgAXABcAFwAaABoAGgAaABwAHQAfAB8AHwAfACAAIQAj
ACYAJgAnACcAKAApACkALAAsAC0ALgAwADAAMQAxADAALwAtACsAKwAsAC0ALgAsACwA
KgAqACYAJQAkACQAIgAgAB4AHQAZABgAFgAWABYAFAAUABMAEQAPAA4ADAALAAsACQAJ
AAgACAAHAAYABQADAAEAAAADAAQABQAFAAIAAgABAAEA//////////8CAAIAAgABAP//
/f/9//7/////////AQD//////////wEAAQABAAEAAQABAAMAAwAAAAAAAQABAAEAAgAD
AAQAAgACAAIAAwAFAAYABgAGAAYABwAHAAcABQAFAAYABwAHAAcABgAFAAcABwAIAAgA
BwAFAAQABAAGAAYABgAFAAQABAAEAAQABAAEAAUABQADAAMAAwACAAQABAADAAMABgAG
AAYABQADAAMAAwADAAMAAwAEAAUABgAGAAUAAwADAAMAAwACAAEAAQACAAIAAQAAAP//
//8BAAEAAQABAP////////7/AAAAAAAAAAD//wEAAgACAAIAAgACAAIABAAGAAcACAAK
AAwADAAMAA0ADQANAA4AEAARABEAEwATABIAEAAQAA8AEgATABQAEgARABEADwANAA0A
DQAMAA0ADAALAAkABgAGAAUABAACAAIAAQABAAEAAQABAAAA/v/+//7///8BAP////8A
AP///f/8//z//P/8//v/+//9//3//f/9//3//f/8//z/////////AAD///3//P/7//z/
/v8AAP7///8CAAUABwAHAAkADwAZACsAQQBYAG8AiQCeAKYApwCdAHkARQAbAAUA9f/i
/9T/0f/X/97/5f/s//L/+P/9//v/+//9//z//v/+//7////+//////////7//v//////
//8BAAEAAQAAAAAAAQABAAEAAgACAAIAAgACAAEAAAAAAAEAAQABAAMAAwADAAMABAAE
AAQABAAGAAYABgAGAAYABgAGAAYABQAFAAUABgAGAAcABwAGAAQABQAFAAUAAwADAAQA
BQAEAAQABAAFAAUABQAFAAYABgAHAAcABwAIAAgACAAIAAoACwANAA0ADQANAA4ADwAP
ABIAEgATABMAFAAVABUAFAAUABUAFgAWABYAFwAXABYAFwAXABcAFgAWABYAFgAYABgA
FgAWABIAEQAQABAADgAMAAoACQAHAAYABAAEAAEA/v/9//v/+//5//j/9v/z//P/8f/x
//L/8v/x//D/8P/v/+7/7v/s/+z/7P/r/+j/6P/n/+f/5//n/+f/5//o/+j/6P/n/+f/
5f/l/+b/5//n/+f/6f/n/+f/5//n/+X/5f/l/+X/5//n/+n/6f/o/+j/6f/p/+b/5v/m
/+b/5v/m/+b/5//n/+j/6P/o/+b/5//n/+f/5//n/+j/6f/p/+n/6P/n/+f/5//o/+j/
6P/n/+f/6P/o/+j/6P/n/+b/5v/m/+b/5v/m/+f/5//n/+f/5//m/+b/5v/l/+X/5v/m
/+b/5f/n/+f/5//n/+b/5f/l/+X/5P/k/+P/4f/i/+P/5P/k/+X/5f/m/+b/5v/m/+b/
5//l/+X/5f/l/+f/5//n/+b/5P/k/+T/5P/l/+X/5v/m/+X/6P/o/+b/5v/m/+b/6f/q
/+r/6v/o/+r/6v/q/+3/7f/t/+7/7v/v/+//8f/x//D/7v/u//H/9P/1//b/8//x//D/
7f/t/+3/7f/s/+3/7P/r/+n/6P/o/+f/5v/k/+T/4//j/+P/4//j/+L/4v/i/+L/4//j
/+H/4f/i/+L/4f/h/+L/4v/i/+H/4f/f/9//3//f/9//3//e/97/4f/h/+H/4v/g/9//
3//f/+L/4v/m/+b/4//k/+f/6f/p/+v/7//3/wUAFwAsAEUAXwB2AIIAgwB9AGMALwD/
/+P/0f/C/7b/s/+3/77/x//O/9T/2v/d/9//4f/j/+T/4v/i/+L/4//k/+X/5f/l/+X/
5v/o/+n/6f/r/+v/6//o/+j/6f/p/+v/7P/s/+z/7f/s/+r/6P/q/+v/6//r/+3/7f/t
/+3/7v/u/+7/7v/y//L/8v/y//D/8P/w//D/7//v/+//8P/w//H/8f/w//D/8f/x//H/
8//z//T/9f/2//b/9v/3//b/9f/0//T/9f/3//j/+f/4//j/+P/4//r/+//9//3/+//7
//z//f8AAAQABQAHAAUABgAHAAcACgAKAAsADAAOAA4ADwAPAA4ADwAPAA8AEAAQABAA
EAAQABAADgAOAA4ADQAMAAwADAAKAAgABwABAAAA/v/+//z/+v/6//n/+f/3//b/9P/x
//H/7//v//D/8P/v/+7/7v/t/+z/7P/q/+r/6v/p/+r/6v/p/+n/6f/p/+n/6f/o/+j/
6P/n/+f/5f/l/+b/5f/l/+X/5//m/+f/6P/p/+n/6f/p/+n/6f/p/+v/6//q/+r/6//r
/+r/6v/q/+r/7P/s/+z/7f/r/+z/7P/s/+z/7f/t/+3/7//v//D/8f/x//H/8P/v/+//
7//w//D/8v/x//H/8v/w//D/8P/v/+z/7P/s/+z/7v/u/+//7//v/+//7//u/+7/7v/t
/+3/8P/w//D/7//v/+//7//v//H/8f/y//P/8//y//D/7f/v/+//7//u/+//7//w//D/
8P/w//D/8f/z//P/8//z//L/8f/w/+7/7P/s/+z/7P/u/+//8f/y//P/8v/y//L/8v/y
//L/8v/1//b/9v/2//j/+v/6//r//f/9//3//v/8//3//f///wAAAAD//wAAAQAEAAUA
BgAEAAMAAwABAP////////7/+//6//n/9//2//b/9f/0//P/9P/0//X/9f/1//X/9P/0
//T/9P/1//P/8f/x//L/9P/z//P/9P/2//b/9f/1//P/8//z//P/9f/1//T/9P/1//X/
9f/2//b/9f/1//X/9v/2//T/8v/z//j//f//////AQAHAA0AGwAvAEYAWwB1AJAAoACl
AJ0AfwBJABUA+f/r/9r/zv/L/8//0v/b/+b/6v/u//H/8f/1//n/+P/2//b/9v/3//j/
+f/5//n/+f/6//z//f/7//3//f/9//r/+v/7//v/+//8//z//P8AAAAA///+/wAAAQAB
AAEAAQABAAEAAQD+//7//v/+/wIAAgACAAIAAAAAAAAAAAADAAMAAwAEAAQABQAFAAQA
BAAFAAUABQAHAAcACAAJAAwADAAMAA0ACwALAAsADAALAAsACgAJAA0ADgAPABAAEQAR
ABIAEQARABEAEgATABUAGAAYABkAGQAaABsAGwAaABoAGwAcAB4AHgAfAB8AIAAhACEA
IQAgACAAIAAgACAAIAAeAB4AHAAbABoAGgAZABgAFwAXABEAEAAOAA4ADAAKAAoACQAF
AAMAAgAAAAEAAQD//////v/+//3//P/6//n/+P/4//j/+P/4//f/9f/0//L/8f/y//P/
9P/1//b/9v/2//X/8//x//H/8v/z//P/8//1//P/8//z//P/8//z//P/8//z//P/9f/1
//b/9v/3//f/9P/0//T/9P/y//L/8v/z//T/9v/3//j/+P/5//n/+f/3//f/+P/5//n/
+f/4//f/+f/5//r/+v/5//f/9v/2//f/+P/5//n/+P/4//j/+P/2//b/9//3//n/+f/5
//j/+P/4//f/9//3//b/9f/z//T/9f/2//f/9//3//j/+f/6//r/+f/3//f/9//3//b/
8//z//T/9P/y//L/8v/z//T/9f/2//f/9f/1//X/9P/0//T/9P/0//P/9v/4//j/+P/4
//n/+v/6//r/+v/8//z//P/9//3//f/+////AQACAAUABAACAP///v///wIAAwAEAAYA
BQAFAAMAAAD///7//P/7//r/+f/3//b/9v/1//T/8v/y//H/8f/x//H/8f/w//L/8v/y
//P/8//x//H/8v/w/+//7//w//L/8v/x//H/8//z//P/8//y//H/7//u/+//7//v//D/
8P/v/+//7//0//T/8v/0//X/9v/3//n//f8BAAUAEQAnAEEAWABvAIsAngCoAKsAnQBx
AD8AGwAHAPP/3v/S/9H/1f/a/+H/6P/s//L/9f/z//H/9//4//b/9v/2//f/9v/3//f/
9//4//j/+f/5//n/+//7//v/+v/6//v/+//7//z//P/8//7//v/9//z//v//////////
//////////7//v/+//7//v/+//7//v8AAAAAAAAAAP///////wAAAgADAAMAAgACAAMA
AwADAAMAAwAEAAUABgAGAAYABwAHAAcABwAIAAYABwAHAAcACAAIAAgACAAMAA0ADwAP
ABEAEQASABMAFAAWABUAFQAXABgAGQAZABgAGAAZABoAGwAcAB4AHwAeAB8AHwAfAB4A
HgAeAB4AHAAcABoAGgAYABcAFgAWABYAFAASABEACwAKAAgACAAGAAQABAADAAMAAQAA
AP7/+//7//n/+f/4//j/9//2//j/9//2//b/9f/0//P/8f/y//L/8f/x//H/8f/x//H/
8//0//X/9f/z//H/8f/y//H/8f/x//P/8v/z//T/9f/z//P/8//z//P/8//1//X/9v/2
//f/9//2//b/9v/2//b/9v/2//f/9f/2//b/9v/2//f/9//3//f/9//4//n/+//7//r/
+f/7//v//P/8//r/+f/5//r/+v/6//r/+f/4//j/+P/4//b/9v/3//f/+f/5//n/+P/2
//b/9f/1//b/9v/2//X/9//3//f/9//3//f/+P/5//j/+P/3//X/9//3//f/9v/5//f/
9v/4/w==
         </WaveFormData>
      </LeadData>
   </Waveform>
</RestingECG>
