# Supplementary material for: Detection of Left Atrial Enlargement Using a Convolutional Neural Network-Enabled Electrocardiogram
Source: Front Cardiovasc Med. 2020 Dec 17;7:609976. doi: 10.3389/fcvm.2020.609976 (PMC7773668; doi:10.3389/fcvm.2020.609976)
Supplement: Supplementary file 4 [file Data_Sheet_4.ZIP › normal3/1802031847_1271_0000000X.XML]

<?xml version="1.0" encoding="Windows-1252"?>
<!DOCTYPE RestingECG SYSTEM "restecg.dtd">
<RestingECG>
   <PatientDemographics>
      <PatientID>1802031847</PatientID>
      <PatientAge>85</PatientAge>
      <AgeUnits>Years</AgeUnits>
      <Gender>Female</Gender>
      <PatientLastName>liwangxing</PatientLastName>
   </PatientDemographics>
   <TestDemographics>
      <DataType>Resting</DataType>
      <Site>1</Site>
      <AcquisitionDevice>MAC55</AcquisitionDevice>
      <Status>Unconfirmed</Status>
      <Priority>Normal</Priority>
      <AcquisitionTime>10:35:26</AcquisitionTime>
      <AcquisitionDate>08-04-2016</AcquisitionDate>
      <CartNumber>1</CartNumber>
      <AcquisitionSoftwareVersion>009C</AcquisitionSoftwareVersion>
      <XMLSourceVersion>MAC5000 v1.0</XMLSourceVersion>
   </TestDemographics>
   <RestingECGMeasurements>
      <VentricularRate>70</VentricularRate>
      <AtrialRate>70</AtrialRate>
      <PRInterval>154</PRInterval>
      <QRSDuration>80</QRSDuration>
      <QTInterval>406</QTInterval>
      <QTCorrected>438</QTCorrected>
      <PAxis>57</PAxis>
      <RAxis>33</RAxis>
      <TAxis>51</TAxis>
      <QRSCount>11</QRSCount>
      <QOnset>224</QOnset>
      <QOffset>264</QOffset>
      <POnset>147</POnset>
      <POffset>191</POffset>
      <TOffset>427</TOffset>
      <ECGSampleBase>500</ECGSampleBase>
      <ECGSampleExponent>0</ECGSampleExponent>
   </RestingECGMeasurements>
   <Diagnosis>
      <Modality>Resting</Modality>
         <StatementCount>2</StatementCount>
         <LabelText>12SL ��ϳ���</LabelText>
      <DiagnosisStatement>
         <StmtFlag>ENDSLINE</StmtFlag>
         <StmtText>�������</StmtText>
      </DiagnosisStatement>
      <DiagnosisStatement>
         <StmtFlag>ENDSLINE</StmtFlag>
         <StmtText>���� ECG</StmtText>
      </DiagnosisStatement>
   </Diagnosis>
   <Waveform>
      <WaveformType>Rhythm</WaveformType>
      <WaveformStartTime>0</WaveformStartTime>
      <NumberofLeads>8</NumberofLeads>
      <SampleType>CONTINUOUS_SAMPLES</SampleType>
      <SampleBase>500</SampleBase>
      <SampleExponent>0</SampleExponent>
      <HighPassFilter>16</HighPassFilter>
      <LowPassFilter>150</LowPassFilter>
      <ACFilter>NONE</ACFilter>
      <LeadData>
         <LeadByteCountTotal>10000</LeadByteCountTotal>
         <LeadTimeOffset>0</LeadTimeOffset>
         <LeadSampleCountTotal>5000</LeadSampleCountTotal>
         <LeadAmplitudeUnitsPerBit>4.88</LeadAmplitudeUnitsPerBit>
         <LeadAmplitudeUnits>��V</LeadAmplitudeUnits>
         <LeadHighLimit>2147483647</LeadHighLimit>
         <LeadLowLimit>268435456</LeadLowLimit>
         <LeadID>I</LeadID>
         <LeadOffsetFirstSample>0</LeadOffsetFirstSample>
         <FirstSampleBaseline>0</FirstSampleBaseline>
         <LeadSampleSize>2</LeadSampleSize>
         <LeadOff>FALSE</LeadOff>
         <BaselineSway>FALSE</BaselineSway>
         <ExcessiveACNoise>TRUE</ExcessiveACNoise>
         <MuscleNoise>FALSE</MuscleNoise>
         <LeadDataCRC32>1812572344</LeadDataCRC32>
         <WaveFormData>
8v/y//L/8v/v/+7/7f/s/+z/7P/s/+z/7f/u/+//8P/u/+7/7v/u/+//8P/x//L/8P/w
//D/8P/w//D/8P/w//D/8P/w//D/8f/y//P/9P/z//L/8f/w//P/9P/1//b/9v/2//b/
9v/3//j/+f/6//r/+v/6//r//f/+////AAACAAIAAgACAAMABAAFAAYABwAIAAkACgAK
AAoACgAKAAsADAANAA4ADAAMAAwADAAMAAwADAAMAA0ADgAPABAADwAOAA0ADAAOAA4A
DgAOAAoACAAGAAQAAgAAAP7//P/6//r/+v/6//n/+P/3//b/9P/0//T/9P/y//L/8v/y
//D/8P/w//D/8P/w//D/8P/y//L/8v/y//L/8v/y//L/8P/w//D/8P/x//L/8//0//P/
8v/x//D/8P/w//D/8P/y//L/8v/y//D/8P/w//D/8P/w//D/8P/x//L/8//0//P/8v/x
//D/8f/y//P/9P/z//L/8f/w//H/8v/z//T/9v/2//b/9v/z//L/8f/w//L/8v/y//L/
8v/y//L/8v/y//L/8v/y//T/9P/0//T/8v/y//L/8v/w//D/8P/w//D/8P/w//D/8f/y
//P/9P/y//L/8v/y//D/8P/w//D/8P/w//D/8P/u/+7/7v/u//D/8P/w//D/8//0//X/
9v/z//L/8f/w//L/9P/2//j/9f/y/+//7P/u/+7/7v/u/+7/7v/u/+7/8P/w//D/8P/v
/+//8P/x//L/8v/y//L/8f/x//L/8v/0//T/8f/z//L/8f/v/+7/7v/v/+//7//0//b/
+P/8//n/+P/3//r//P/6//r//f///////f8AAP7//v/9//z/+//7//v/+//3//P/8P/t
/+7/7//u/+3/7//w//D/7//t/+//7//t/+//7//v/+//7v/u/+7/7f/v//P/9f/2//L/
7//s/+n/7P/u/+//8f/p/+f/5f/c/9b/4P/2//7//v8EABQAJAA4AFMAbQB/AI4AoACn
AJ8AkQBtAC4A+//g/8j/uv/D/9D/1f/Y/+L/6//q/+b/7//2//D/8f/5//j/9f/0//P/
8P/u/+7/7P/u//D/8f/w//H/7//w//H/8f/u/+7/8P/w/+//7P/s/+3/8v/2//T/9P/y
//L/8v/0//P/8v/u/+3/7f/t/+z/7P/v/+//7P/u//H/8v/z//P/8P/w//L/8v/y//L/
8//z//P/9P/0//P/8f/x//T/9P/z//j/+f/3//L/9f/5//f/8//1//f/9//7//z//P/7
//3//f/+////AQABAAEAAQAAAP//AQAAAAIAAgACAAUACwAMAAwADQAMAAwACwALAAwA
DAAKAAwADAAMAA0ADwAPAA4ADQANAA4ADwAQABEAEAAOAAwACwAIAAYABgAFAAcAAgAC
AAIAAgD+//z//P8AAPz/+v/6//f/9//3//f/8v/y//H/8f/0//P/8v/1//P/8f/w//D/
8//z//H/8f/x//H/8f/v/+7/8v/z//X/8//z//P/8//x//D/8P/w//H/8f/x//H/7//v
/+3/7f/w//H/9P/1//P/8v/x//H/8v/y//P/9P/1//j/9v/2//b/9f/y//H/8v/z//P/
9P/0//b/9v/1//T/9P/z//L/8//0//X/9v/1//X/9v/2//P/8//z//L/8v/y//L/8v/0
//T/9P/y//P/9P/1//j/9//2//f/8//z//P/8//y//D/8v/0//L/9P/0//T/8v/z//X/
9v/3//H/8//y//H/8f/w//D/8f/z//H/8f/z//X/9v/2//b/8v/x//D/7//w//H/8f/y
//P/9P/1//b/+P/w//D/8P/w//D/8P/z//L/8v/z//L/8v/x//D/8v/z//P/9P/2//b/
9v/z//P/8//z//L/8v/y//P/8//1//j/+P/4//j/+P/4//j/+v/8//r/+v///wEAAQD/
/wAAAAAAAP///P/7//v/+//+//3/+v/4//P/8//z//H/7//x//L/8v/z//P/9f/1//P/
8//z//P/8f/w//D/8P/w//H/9P/1//H/7//u/+3/7v/v//H/8v/z//P/8//t/+L/3v/k
/+b/6v/0//z/AAAMACAAMwBLAGcAgACYAKEAmQCXAJkAhABLABAA8P/W/8H/vv/N/9j/
3v/l/+D/5v/x//L/8v/1//X/9P/2//b/9v/0//L/8v/w//L/8f/x/+//7//x//L/8//z
//D/8P/y//L/8//w//D/8f/y//T/8P/u/+//8P/x//T/9f/2//T/9f/0//P/8f/w//L/
8f/t/+7/8v/y//L/8f/y//L/9P/0//D/8P/x//H/9f/2//b/9f/z//P/9v/2//X/+v/7
//n/9P/3//v/+f/3//n/+//7////AAAAAP///////wAAAQABAAEAAQABAAEAAQAEAAQA
BQAGAAcACwAOAA4ADQANAA4ADgANAA0ADwAQAA8AEgAQABAAEQATABMAEgARABEAEQAR
ABEAEQAPAA4ADQANAA8ADgAPAA8ADgAIAAcABgAEAAAA/v/+/wEA/v/9//7//P/7//r/
+f/4//r/+//9//3/+f/1//X/+P/3//f/+P/5//n/9//3//b/9f/0//H/8P/0//X/9//3
//f/9//3//b/9P/z//L/9f/1//X/9f/z//P/8f/x//L/8//2//f/9P/0//T/9f/3//b/
9v/2//b/+P/1//T/9v/3//b/9//5//n/+P/4//b/+P/4//f/9v/2//X/9P/2//b/9v/2
//n/+f/6//r/9//3//f/9v/2//b/9v/2//b/9v/2//T/9P/0//T/9v/4//j/+v/3//n/
+f/5//j/9f/2//f/9P/2//b/9v/0//X/9//4//n/9f/3//b/9f/1//T/9P/1//P/8f/x
//P/9f/2//b/9v/z//P/8//z//P/8//y//L/8v/y//L/8v/z//T/9P/1//X/9v/4//j/
9P/z//L/8/////b/7v/x//L/8//0//b/9P/z//P/8//0//T/9P/y//P/8//0//b/9v/2
//P/9P/z//L/8P/z//T/9v/3//X/+P/4//j/+v/6//r/+v/+/wAA/v/+////AQABAP//
AwAEAAUABQAGAAUABQAFAAgABwAEAAIA/P/5//b/8f/v//H/8v/y//H/8f/z//P/8//z
//P/8//z//L/8v/y//H/8f/z//P/8P/v/+//7//t/+3/7v/u//H/9//z/+v/6P/i/+D/
4P/k/+z/+v8EAAwAHgAzAEsAZwB+AIwAnQCpAKcApQCeAHMAMgAAAN7/x//I/83/yv/Q
/9//5v/u//f/9P/s//P//f/0//b/9v/2//T/8v/y//D/8v/1//X/8//z//P/9P/1//X/
8//y//P/8v/z//L/9P/3//j/+v/2//T/8//y//H/8v/0//T/8f/x//H/8f/w//D/9f/1
//L/9P/3//j/+f/5//X/9P/1//T/8v/y//P/8//z//T/9P/z//T/9f/5//r/+v/+//7/
+//1//f/+v/3//b/+f/8//3//v/+//3/+//8//3///8BAAUABQAFAAUABQADAAQAAgAF
AAYABwALAAwADAALAAsADgAQABEAEwARABAADQAOABEAEgAUABcAFgAUABIAEQASABMA
FAAVABYAFgAWABcAFQASABEADwANAAgACAAIAAkABgAFAAYABwACAP///v//////////
//z//P/7//v/+//5//f/+f/3//X/9P/0//j/+f/4//n/+f/5//n/9//3//r/+v/7//r/
+f/4//f/+f/4//j/+P/5//n/+f/5//j/9//0//P/9P/1//j/+f/4//j/+P/5//f/9v/2
//b/9v/4//X/9P/4//n/+P/5//v/+//6//r/+f/6//n/9//5//r/+v/6//r/+v/6//r/
+//7//z//P/9//3//f/8//r/+v/6//r/+f/4//f/9P/1//b/9//6//r/+v/8//n/9//3
//f/9v/2//j/+v/4//r/+v/6//j/9//3//b/9f/0//n/+//9//r/+P/3//f/9//1//X/
9//5//r/+v/6//n/+f/5//n/+f/5//j/+P/3//b/9f/0//T/9P/z//P/9//6//7/AAD1
//P/8f/x//j/+P/4//j/+P/6//j/9//3//X/9v/2//b/+P/5//n/+v/6//r/+v/3//n/
+f/5//j/+v/6//v/+//9/wAAAAAAAAEAAAD///7/AgAEAAIAAgAHAAkACQAHAAkACAAH
AAUABAADAAMAAwACAP//+v/2//b/9//4//f/8//1//b/9v/4//n//P/9//j/9//2//X/
9f/0//T/9P/z//P/9f/1//X/9f/2//f/9f/1//b/9v/1//f/7f/j/+L/5P/k//D//P8I
ABAAGAAmAEQAYQB1AI0ApgCoAKEAqwCrAIcASAARAPD/2P/E/8f/1v/b/97/5P/t//T/
+P/3//j//P/7//v//v/9//z/+//4//j/+P/2//j/+f/5//f/9//2//b/9v/1//b/9v/4
//j/+f/2//b/9//5//z/+f/4//b/9v/2//j/+P/4//X/9f/3//f/9v/2//n/+f/2//j/
+P/4//j/9//2//b/+P/4//f/+P/6//v/+v/6//n/9//3//f/+v/6//n//v////3/+f/7
//7/+//8////AgADAAQABAADAAEAAwADAAQABQAGAAUABAADAAcABwAKAAoACAAIAAgA
CwAOAA4ADQANAA4ADgANAA0AEQASABEAFAASABIAEwAVABYAFgAWABcAFQATABEADwAQ
ABAAEAARAA8ADAALAAkACwAGAAYABgAGAAIAAAAAAAEA/P/5//j/+P/5//r/+//3//b/
9P/z//L/7//s/+3/7//v//D/8v/3//f/9f/1//T/8//y/+//7v/y//P/9f/y//H/8P/v
//H/8P/w//D/7//v/+//7//t/+3/6//r/+7/7//y//P/8f/w/+//7//w//D/8f/y//H/
9P/y//L/8//z//H/8f/v/+//7v/u/+//8v/z//P/9f/2//b/9v/0//L/8P/u//D/8f/z
//T/8f/x//H/8P/x//L/8//0//T/9P/0//L/7//u/+3/7v/w//D/8v/v//H/8f/x//D/
7v/w//L/8P/y//L/8v/w//L/8//z//P/7//x//D/7//x//D/8P/x//H/7//v//H/8f/y
//L/8v/0//X/9v/3//P/8f/u/+z/7v/u/+7/7v/y/+7/6//q/+3/7v/v//D/8f/w//D/
8f/y//T/9f/2//X/9f/0//T/8v/y//L/7//w/+//7v/s/+//8P/y//P/8//2//b/9v/2
//b/9v/2//r//P/6//r//P/9//z/+f/6//r/+v/5//z//f///wEAAQD///v/+P/y//H/
8P/t/+3/8f/0//b/8v/v/+7/6//s/+3/7v/v//D/8P/x//L/8f/x//P/8//w/+//7//v
/+3/7f/u/+7/7//v/+//5f/i/+L/3v/a/+b/+P/+/wAADAAiADkATQBfAHYAjACRAJEA
lwCXAIAARwASAPz/4v/D/8T/0//Q/8r/2//q/+z/7f/w//D/8f/1//b/9//4//n/+P/0
//L/7v/u/+//7//t/+3/7//w//H/8f/x//L/9f/2//L/7v/t/+3/7//y/+//7v/w//D/
8P/y//L/8v/v/+//7//v/+7/7v/z//X/9P/4//f/9P/x/+3/7//w//P/9P/w//D/8f/x
//X/9v/2//X/9//3//r/+v/4//z//P/5//P/9f/4//X/9P/3//r/+//9//7//v/9//z/
+//7//v/AAABAAIAAwAFAAUACAAIAAoACgAKAA0ADwAOAAwACwANAA4ADgAPABAAEAAO
ABAAEAAQABEAEwAVABQAEwATABUAFQAVABUAEwAQAA0ACwANAAwADQANAAsABgAGAAYA
CAAEAAIAAgADAP7/+//6//r/+//8//3/+P/4//f/9//7//n/9//5//v/+f/4//j/9//1
//H/7//y//P/9P/z//H/9P/0//X/9//3//f/9//2//T/8//y//X/9f/1//X/9f/1//P/
8//x//H/8//z//L/8v/y//P/9P/0//X/9v/3//r/+P/4//n/+f/3//f/9v/1//P/8v/z
//b/9//3//n/+v/6//r/+f/4//f/9v/4//n/+//8//j/9//2//T/9P/0//T/9P/1//b/
9//2//b/9v/2//j/9//2//f/8//0//X/9v/2//b/+P/6//j/9v/2//b/9P/2//f/9//3
//L/9f/1//X/9//2//b/9//3//X/9f/3//n/+v/6//r/+P/3//b/9f/1//X/9P/0//b/
9v/2//b/+P/4//f/9//1//b/+P/4//X/9f/1//f/9f/u//T/9v/2//b/9v/2//T/8//z
//T/9v/3//j/9//3//b/9v/3//j/+f/3//f/9//3//b/9v/2//f/9//1//j/+P/4//z/
/P/8//z/AgAEAAIAAgAFAAcABwAFAAYABgAGAAUABgAFAAUABQADAAEA/f/6//j/+f/6
//n/9f/3//j/+P/2//X/9v/1//T/9f/2//f/9v/0//P/8v/x//H/8//z//T/8//z//P/
8v/x//H/8P/x//X/9f/z/+r/3v/g/+T/5P/u//z/BAAQACIAMwBHAGMAfgCUAKsArwCl
AKEAlgBnACgAAADo/83/xP/R/9z/2P/Z/+b/7v/r/+7/+v/9//v/+P/4//j/+P/2//T/
9P/y//T/9P/z//D/7//w//L/9P/1//L/8v/0//T/8//w//D/8f/x//T/8f/w//L/8v/y
//T/9v/2//P/8//y//H/7//u//P/8//w//L/9P/0//T/8//0//T/9v/2//L/8v/z//P/
+P/6//v/+//4//f/+f/4//X/+P/3//P/8v/1//n/9//3//n/+//7//v//P/8//v//v//
/wEAAwACAAEAAAD//wMAAwAGAAYABgAGAAYACQAKAAoACQAJAA0ADgAOAA8AEwAUABMA
FgAWABYAFwAZABcAFgAVABUAFQAVABUAFQAUABIAEAAPAA8ADgAPAA8ADwAKAAoACgAJ
AAQAAQAAAAMAAAD//wAA/f/9//3//f/4//j/9//3//v/+f/3//n/+P/1//P/8v/5//v/
+//9//z/+//6//f/9P/2//X/9f/2//f/+P/5//b/9P/z//L/9f/3//n/+//5//n/9//3
//b/9f/2//X/9f/2//f/+f/3//b/9v/2//X/+P/2//b/+P/5//j/+f/5//n/+P/4//b/
+P/4//f/9//4//j/+P/2//b/9v/2//r/+//9//7/+v/5//j/9v/2//b/9v/2//j/+P/4
//b/9v/2//b/+P/6//r//P/5//j/9//2//T/9//6//3//P/7//r/+f/2//b/9//3//f/
9v/5//n/+f/4//b/9f/1//b/9f/2//n/9//4//j/+P/4//n/+v/7//r/+f/3//b/9v/2
//b/9v/0//T/8//z//X/9v/4//j/9f/1//X/9/8DAAAA+P/0//b/9v/2//b/9v/4//b/
9f/1//f/+P/4//j/+P/5//n/+v/4//j/+P/1//X/9f/1//T/9v/2//f/9//3//r/+v/6
//3//v///wAABAAGAAQABAAGAAcABgADAAcACAAJAAkABwAFAAQAAwAEAAMAAAD+//r/
+f/4//X/9f/3//j/+P/1//X/9//3//X/9f/1//X/9//2//b/9v/0//P/9P/z//T/8//z
//P/8v/x//H/8P/9//3/7//r/+7/5v/g/+L/6v/y//r/BgAaACgAOQBTAG8AhgCcAKsA
qwCpAKkAmgBfABwA+P/e/8f/xP/N/9T/3v/l/+T/6P/p//b/BgD//+//8v/z//T/9f/0
//T/9P/y//T/8//z//H/8f/z//T/9f/1//T/9P/2//b/9f/y//L/8//0//b/8v/w//H/
8v/z//b/9P/0//H/8f/z//P/8v/y//P/8//w//L/9P/0//T/8//w//D/8v/y//H/8v/0
//X/9f/2//b/9f/1//X/+P/4//b/+v/6//f/9v/5//3/+//7//3///////7//v/9//v/
/P/9////AQACAAEAAAD//wQABQAJAAoACQAIAAcACQALAAoACAAHAAwADgAPABEAEgAS
ABAAEgAUABQAFQAXABYAFAASABEAEwATABMAEwAVABQAEwATAA8ADAALAAkACwAGAAYA
BgAEAAAA/v/+/wMAAAD//wAA/v/9//z/+//6//r/+f/5//v/+f/3//n/+P/1//P/8v/3
//f/9f/1//f/9//3//X/8v/0//P/8//z//P/8//z//T/9P/1//b/9v/1//T/8//1//X/
8//z//T/9f/4//n/9P/y//D/7//z//T/9v/4//j/+v/3//b/9//3//X/9f/z//P/8v/y
//L/9P/0//P/9f/2//b/9v/3//j/+f/6//n/9//2//T/9P/1//b/9v/0//T/9P/0//b/
9v/2//T/8v/y//L/9P/0//T/9v/z//b/9//4//j/9v/2//b/8v/z//T/9f/0//T/9f/1
//X/8f/z//L/8f/z//T/9v/5//f/9f/1//f/9P/0//P/8v/v/+//7//v//L/8//z//T/
9P/0//T/9P/0//T/8//z//P/8v/0//T/8v/1//b/9//4//X/8v/w/+//8P/y//P/9P/x
//H/8P/w//P/9P/1//P/9f/1//X/9P/y//L/8//z//H/9P/0//T/+P/4//j/+P/+/wAA
/v/+/wEAAwADAAEAAgACAAIAAQAAAP////////3/+//3//T/8//1//f/9//y//P/8//y
//P/8//1//X/8f/x//H/8f/x//D/8P/w/+//7//x//H/8P/v/+//7//x//H/8v/y//P/
8f/r/+X/5v/k/9z/3P/s//r/AAAKABgAKAA5AFMAbwCEAJYAnQCZAJUAjQBuADEA/v/k
/9D/w//K/9X/3v/i/+H/4P/m/+//9P/2//n/9//2//P/8v/x/+7/7//w/+//8v/x//H/
7//v/+//8P/x//H/7v/u//D/8P/x/+7/7v/v//L/9v/0//T/8v/y//L/9P/z//L/7v/t
//D/8f/x//L/9P/z/+//8P/0//T/9P/z//L/8v/0//T/8f/w//D/7//z//b/+P/5//b/
9f/3//b/9P/4//j/9f/z//f//P/7//j/+f/6//n//P/+///////+//3//f/9/wEAAQAB
AAEAAwADAAYABgAGAAYABgAJAA4ADgANAA0ADwAQABAAEQASABIAEAASABAAEAARABMA
EgAQAA4ADQAOAA8AEAARABEAEAAPAA8ADgAMAAwACwALAAYABgAGAAgABAACAAIABAAA
AP7//v/8//v/+v/5//n/+v/6//v/+//5//f/+f/3//X/9P/0//n/+f/3//f/9f/1//X/
8//x//T/9P/1//f/9//3//f/9f/0//T/9P/3//f/9//3//X/9f/z//P/9f/1//f/9//4
//j/+P/5//f/9v/2//b/9//6//j/+P/3//f/9f/1//b/9//3//j/+P/6//r/+f/3//j/
+P/4//j/+P/4//j/9//3//j/+P/5//n/+f/4//r/+v/6//r/+P/4//j/9v/2//b/9v/4
//r/+v/8//n/+P/3//b/9P/1//j/+//6//j/+P/4//b/+P/5//n/+f/2//n/+f/5//n/
+P/4//n/+f/3//f/+f/4//j/9//2//b/9//4//n/+f/5//j/+P/4//j/+P/4//j/+P/3
//f/9//4//r/+v/7//n/8//1//b/+P/4//j/+P/2//T/8//z//P/9P/0//T/9//5//r/
/P/7//r/+f/1//j/+f/6//r/+P/4//n/+f/4//r/+f/4//z//P/8//z/AAACAAAAAAAE
AAcACAAHAAkACAAHAAUABQAFAAYABwAFAAMA///8//v/+//7//n/9P/1//X/9P/0//X/
+P/5//f/9//3//f/9v/0//P/8v/z//P/9f/1//b/9f/1//X/9//3//j/+P/3//H/8//z
/+j/3P/i/+T/6P/4//7/+v8IABwAMwBPAGkAfgCUAKcArQCpAKcAmABjAB4A+P/k/9P/
0P/V/9b/4v/t/+j/6P/v//L/+P////3/9v/2//b/9v/0//T/9v/2//r/+f/3//P/8f/z
//T/9f/1//X/9v/5//r/+P/0//P/8//1//j/9f/0//T/9P/0//b/9//4//b/9//2//X/
8//y//P/8//w//L/9//4//n/+f/4//j/+v/6//b/9v/3//f/9//4//j/9//4//n//f/+
//n//P/7//f/9//7/wAA///7//3//////wIABAAFAAUAAQD///7//f8AAAEAAgADAAUA
BQAIAAgACAAIAAgACwARABIAEgATABQAFAATABMAEgASABAAEgASABIAEwAVABYAFgAW
ABcAFgAVABQAEwAVABQAEwATABQAEgASABEAEQAMAAwADAAKAAYABAAEAAkABgAFAAYA
AgABAAAA///+//7//f/9//7/+//4//n/+v/5//n/+v/7//v/+f/5//r/+//8//v/9//6
//r/+//6//n/+P/3//n/+v/8//7////////////9//3/+//7//r/+f/6//n/9v/2//b/
9//3//b/9v/2//r//v/9//7//v/9//r/+f/7//v/+v/6//j/+v/6//n/+//8//z//P/8
//z//P/8//z/+//7//r/+v/7//z//P/+//7//v/+//7//v/+//z/+//6//n/+v/4//j/
+v/3//r/+//8//z/+v/8//7//P/8//z//P/6//j/+f/5//n/9P/3//f/9//4//j/+f/7
//v/+f/5//v/+f/6//r/+v/6//v//P/9//z/+//5//j/+f/6//v//P/6//r/+f/5//f/
+P/6//r/+f/5//n/+//5//b/+v/6//r/+v/6//z/+v/5//n/9//2//T/8v/3//v//v8C
AP///v/9//n//f/9//3//P/7//r/+v/5//3/AgAEAAYABQACAP///P8BAAQAAwAEAAkA
CwALAAkADAAMAAwACwAIAAcABwAHAAYAAwD+//r/+f/5//n/9//1//f/+P/4//r/+//+
////+v/5//j/9//4//j/+f/6//b/9f/2//X/9f/1//b/9//3//f/+P/4//n/9//x/+3/
6P/k/+L/6v/y//b//v8SACgAPABTAG0AhwCeAKoApwClAKkAnwB2ADUA/v/e/8z/yf/U
/9n/2P/c/+v/9P/0//n//P/4//f/+//+//z//P/8//r/9v/2//T/9v/3//f/9f/1//f/
+P/5//n/9v/2//j/+P/1//L/8v/z//f/+v/3//b/9v/2//b/+P/5//r/+P/5//f/9//2
//b/+P/3//P/9P/4//j/+P/3//j/+P/6//r/9v/2//f/9//3//j/+P/3//j/+f/9//7/
+v/+//7/+//5//3/AgABAP7///8AAP//AQACAAIAAQADAAMABAAFAAYABQAEAAMABgAH
AAsADAALAAoACQALAA8AEAAQABEAFQAWABYAFwAYABgAFgAYABYAFgAXABkAGQAYABcA
FwAWABUAFAATABYAFgAWABcAFQASABEADwANAAgACAAIAAoABgAEAAQABAAAAP7//v/+
////AAABAPz//P/7//v//f/7//n/+//7//n/+P/4//n/+f/3//f/9//3//f/9f/2//r/
+//9//r/+f/4//f/9//2//b/9v/1//X/9f/1//f/9//1//X/8//z//X/9f/2//j/+v/9
//z/+v/5//j/+P/6//f/9v/6//v/+v/7//n/+f/4//j/+P/6//r/+f/3//j/+P/4//j/
+P/4//j/+f/5//r/+v/5//n/+f/4//j/+P/4//j/+v/6//r/+P/4//j/+P/6//z//P/+
//v/+v/5//j/9v/0//b/+P/2//j/+P/4//b/9P/1//X/9f/z//f/+P/5//f/9v/2//f/
9f/z//P/9f/3//j/+P/4//X/9f/1//X/9v/3//f/+P/4//j/+P/4//b/9v/1//X/+f/+
//z/+v/4//b/9v/0//P/8//2//j/+f/6//j/9//1//T/9P/0//T/8f/1//X/9f/0//T/
9P/1//X/+P/8//3//v/9//z/+//6//7/AAD+//7/AgAFAAYABQAGAAYABgAFAAIAAQAB
AAEAAQD///v/+P/z//P/8//x//D/8//1//b/9f/1//f/9//1//X/9f/1//P/8v/y//L/
8f/x//P/8//z//P/9P/1//P/8//0//T/8//5//X/5//g/+L/4P/m//b/AAAEAA4AIAA4
AFEAbQCDAJAAmgCjAKEAmwCHAFQAEwDm/8z/wP/F/87/1f/e/+j/4//g/+z/8f/y//j/
+//7//z/+//6//n/9v/y//L/8P/y//X/9f/z//P/8f/y//P/8//0//T/9v/2//P/8P/w
//H/8f/0//H/8P/y//L/8v/0//L/8P/r/+n/7P/t/+3/7v/z//P/8P/y//T/9P/0//P/
8P/w//L/8v/w//D/8f/x//P/9P/0//P/8v/x//P/8v/y//b/9v/z//T/+f//////+v/5
//j/9f/5//r/+v/5//n/+f/6//v///////////8EAAUACQAKAAcABgAFAAcABwAGAAQA
AwAIAAoACwANAAsACgAHAAgACwAMAA4AEQAPAA4ADQANAA8ADwAPAA8ADQAMAAsACwAM
AAoACgAJAAcAAgACAAIABAAAAP7//v////r/9//2//f/9//3//f/8v/y//H/8f/0//P/
8v/1//L/7//t/+z/8v/z//L/8//x//H/8f/v/+z/7v/t/+3/7v/v//D/8f/x//D/8P/w
//P/8//z//P/9f/1//P/8//y//H/8v/x//H/8v/z//X/8v/w/+//7v/w//T/8//0//P/
8//x//H/8f/x//D/8P/w//L/8v/x/+//8P/w//D/8v/0//b/+P/4//f/9//2//X/9f/1
//T/9P/0//T/9P/z//L/8f/u//D/8P/w//L/8v/y//T/8f/v/+//7//u/+7/8P/y//D/
8P/w//D/7v/w//H/8f/x/+z/7//v/+//8P/w//H/8//1//P/8//1//L/8v/x//D/8f/x
//H/8f/x//H/8P/w/+7/7v/u/+7/8P/w/+//7//v//D/8v/y/+//7//v//H/7//u/+7/
8P/n/w==
         </WaveFormData>
      </LeadData>
      <LeadData>
         <LeadByteCountTotal>10000</LeadByteCountTotal>
         <LeadTimeOffset>0</LeadTimeOffset>
         <LeadSampleCountTotal>5000</LeadSampleCountTotal>
         <LeadAmplitudeUnitsPerBit>4.88</LeadAmplitudeUnitsPerBit>
         <LeadAmplitudeUnits>��V</LeadAmplitudeUnits>
         <LeadHighLimit>2147483647</LeadHighLimit>
         <LeadLowLimit>268435456</LeadLowLimit>
         <LeadID>II</LeadID>
         <LeadOffsetFirstSample>0</LeadOffsetFirstSample>
         <FirstSampleBaseline>0</FirstSampleBaseline>
         <LeadSampleSize>2</LeadSampleSize>
         <LeadOff>FALSE</LeadOff>
         <BaselineSway>FALSE</BaselineSway>
         <ExcessiveACNoise>TRUE</ExcessiveACNoise>
         <MuscleNoise>FALSE</MuscleNoise>
         <LeadDataCRC32>328432239</LeadDataCRC32>
         <WaveFormData>
AAAAAAAAAAD+//z/+v/4//n/+v/7//z//P/8//z//P/5//b/8//w//b/+v/+/wIA///8
//n/9v/5//r/+//8//3//v///wAA/P/6//j/9v/7//7/AQAEAAAA/v/8//r//f/+////
AAACAAQABgAIAAQAAgAAAP7/AwAGAAkADAALAAoACQAIAAoACgAKAAoADQAQABMAFgAS
ABAADgAMABAAFAAYABwAGQAYABcAFgAYABgAGAAYABsAHAAdAB4AGwAaABkAGAAbABwA
HQAeABoAGAAWABQAEwASABEAEAAOAA4ADgAOAAkABgADAAAAAgAEAAYACAADAAAA/f/6
//r/+v/6//r//P/8//z//P/6//j/9v/0//b/+P/6//z/+f/4//f/9v/2//b/9v/2//j/
+v/8//7//P/6//j/9v/6//z//v8AAP7//P/6//j/+f/6//v//P/+/wAAAgAEAAEA/v/7
//j//P/+/wAAAgAAAP7//P/6//v//P/9//7///8AAAEAAgD///z/+f/2//j/+v/8//7/
+//6//n/+P/4//j/+P/4//n/+v/7//z/+v/4//b/9P/4//r//P/+//v/+P/1//L/8//0
//X/9v/3//j/+f/6//b/9P/y//D/8//2//n//P/5//b/8//w//P/9P/1//b/9v/2//b/
9v/0//L/8P/u//L/9P/2//j/9v/0//L/8P/w//D/8P/w//P/9P/1//b/9P/y//D/7v/x
//P/9f/2//L/8f/x//H/9f/5//v/+//+////AAADAAIAAAD+//z/AAACAAMABAADAAIA
AgADAAQAAAABAAEAAwAFAAcACAACAAAA/v/7//7//f/9//z/+f/0/+7/6//s/+3/7v/v
//D/8f/x//H/7v/s/+r/6v/s/+7/7v/v/+7/7f/s/+v/6//r/+v/6//t/+7/7v/v/+z/
6v/p/+n/6//r/+3/7//v/+v/6P/o/+3/9v/9/wcAGQAiACkANQBDAEsAWABnAHsAnQC3
AKkAdABJAEgATAA4ACAADgADAPL/3f/N/8f/x//H/8P/yf/S/9r/4v/p/+j/5//m/+X/
5P/q/+v/7f/u/+z/6v/s/+z/6f/q/+v/6v/t/+3/8f/z/+//7P/q/+n/6//u//P/8//v
/+//7//v/+z/6//s/+v/7v/x//L/9f/x/+//7f/r/+7/8f/y//H/8f/x//H/8P/t/+3/
7f/v//P/8v/0//b/8v/w//D/7//x//X/9P/0//b/9v/1//X/8//0//P/8//6//v//P//
//z/+f/2//X/+//9//7/AAACAAIAAwADAAIAAQAEAAMABgAHAAgACgAJAAkACAAHAAsA
DAANABAAEAAPAA8ADwAQAA4ADgAPAA8AEgAWABkAFAARAA8ADwAQABEAEgASABEAEAAO
AA0ACwAIAAYABAAGAAQABgAHAAIA/P/5//b/+P/6//v/+v/7//v/+v/3//X/8//z//L/
9v/1//b/+P/0//H/8P/x//L/9P/1//b/9//3//f/9f/1//P/9P/y//b/+P/4//r/+P/2
//T/8//3//n/+v/4//r/+v/6//r/+P/4//f/+P/8//7/AAACAP7/+//4//b/+v/8//3/
/P/8//3//v////v/+v/6//j/+v/9/wAAAgD9//r/+P/4//r/+//7//z/+//8//3//v/6
//j/9//1//r//P/+/wEA/f/5//b/9P/5//r/+P/5//v/+//6//r/+f/3//X/9P/2//j/
+P/5//f/9f/z//L/9P/1//b/9v/2//b/9f/1//L/9P/0//P/9f/0//X/9v/z//L/7//w
//X/9v/2//f//v/4//T/8//y//H/8P/0//X/9//5//f/9f/0//T/8//1//n/+//+////
AAABAP/////+//3/AQAEAAcACQAFAAQAAwADAAMABQACAAQACAAJAAoACwAIAAQAAgAA
AAEAAwADAAQAAAD+//r/9f/z//P/8//z//T/9f/2//b/8f/u/+z/6v/u//D/8v/y/+//
7//v/+//7f/t/+3/7f/w//L/8//z//H/7v/s/+v/8f/z//P/9f/3//H/7f/s/+7/8//6
/wMACQATACAAIQAhAC8AQQBQAGMAdwCLAKcAvQC0AIcAVgBQAFoAUAA4AB0ABADx/9v/
y//D/8X/zf/T/9j/4v/o/+f/5P/j/+T/5f/m/+3/7//y//T/8v/w//L/8v/v//D/8f/w
//H/8f/1//f/9f/y//D/7//w//L/9v/1//H/8f/x//H/7//v//H/8f/z//X/9f/3//P/
8f/v/+3/8//3//n/+f/4//f/9v/0//L/8//0//f/+f/4//r//P/5//b/9f/z//j//f/9
//7//P/8//v/+//6//z//P/9/wEAAQABAAMAAQD///3//f8CAAUABwAKAAgACAAJAAkA
CQAJAA0ADQAPABEAEwAWABMAEwASABEAFwAYABkAHAAYABcAFwAXABgAGAAaAB0AHQAe
ACAAIQAcABkAFwAXABsAHQAfACAAHAAaABcAFQATABIAEgASABQAEAAQAA8ACQAEAAIA
AAACAAQABQAEAAIAAQD///v/+f/5//v//P/+//3//v8AAPz/9//0//P/9v/6//3/AAD+
//3//P/5//n/+f/8//z///8AAP//AAD8//r/+P/3//z///8BAAAAAAAAAAAAAAAAAAAA
//8AAAMABAAFAAYAAQD///3//P8BAAQABgAGAAQAAwACAAEA//8AAAIAAgAEAAUABgAG
AAMAAAD+//7/AQADAAQABgADAAIAAQAAAP7//v//////AQACAAMABQAAAP3/+//6//7/
AAD//wEAAAD///3//P/8//v/+v/6//3/AAABAAMA/v/7//j/9v/7//3///8AAPz//P/7
//v/+v/8//z/+//8//z//v8AAPz/+v/2//b/+v/8//3////8//z/+//6//n/+v/5//n/
/P/8//3//v/5//b/9v/5//r/+//8//7//f/9//3/+f/3//b/9v/5//3/AwAHAAUAAwAB
AP//AgAFAAcACQANAA4ADwAPAAwACgAIAAcADQARABAAFAASAA8ADAAJAAoACgAMAA4A
DQANAAsACgAHAAQA///5//r/+//8//3/+f/3//X/8v/z//T/9v/4//j/+P/4//b/8v/x
//D/7//z//X/9//5//f/9v/0//H/8//y//L/8//3//f/9f/1/+3/8f/z//j//P/9/wQA
DQAJAAUAEAAbACMANQBLAFgAZQBxAHkAiQCjAKwAlQBmAFAAXgBeAEAAGwD8/+X/0f/J
/8v/0f/Z/9v/3P/e/+D/4//k/+f/6v/t//D/9f/1//b/9v/0//D/8P/u//D/9P/4//r/
9//z//P/8f/0//T/9f/3//f/+P/7//n/9P/z//L/8f/1//f/+//9//n/9//z//H/9P/1
//b/9//5//v/+//5//f/9f/z//D/8//3//v/AQD9//j/9v/0//X/9v/5//v//v8BAP//
/v/8//r/9//1//n//v8BAAUAAwD///v/+f/9////AQAFAAgACQAJAAoACAAGAAUAAwAI
AAsAEgAVABMAEQAPAA4AEAATABUAFwAaABoAGgAcABcAFQAUABMAGgAcACAAJQAgAB4A
HQAbAB0AHQAeACEAHwAfAB8AHgAYABYAEwARABQAFgAZABwAFgAOAAoABQAFAAQABgAI
AAoACgAJAAYAAwABAP7/+f/7//3/AQAEAAEA/f/7//r/+v/5//r//f///wAAAAAAAP3/
+//5//X/+//9/wIABAAAAP7/+v/4//n/+v/7//3/AQADAAQAAgAAAP7//P/6//7/AgAF
AAoABQACAP///P/9////AQAEAAUABgAGAAQAAQD///3/+////wIABgAIAAQAAwACAAAA
AQAAAAAAAgADAAMAAgACAP///v/9//z/AAACAAUABwADAAAA/f/7//z/+//7//z/AAAA
AP3//f/6//n/9//2//v//f///wIA/v/8//j/9f/4//n/+v/8//3//f/9//z/9//2//T/
8//3//z///8BAP3/+P/1//L/9f/2//X/+P/8//z/+//7//f/9v/0//L/9v/6//z/////
//T/7P/o/+7/8f/0//f/+v/4//f/9//3//T/8//z//T/9//7/wEABQABAP///f/7/wEA
BQAIAAsACgAIAAYAAwACAAIAAgADAAYACQAHAAoACgAJAAgABwAJAAgACQAKAAYABQAC
AAAA/P/4//L/6//t//H/9f/5//b/8//w/+z/7//w//L/9P/z//L/8f/u/+//7//v/+//
8P/x//L/8//v/+7/7P/p/+z/7v/x//X/9P/z//D/7//r/+v/7//2//7/BQACAAMABwAP
ABgAJQA3AEkAVwBiAG8AgwCXAKUAnwByAEkATABaAEwAMAAUAP3/5v/T/83/y//P/9f/
2//X/9r/3v/g/93/4v/m/+r/7v/y//L/8f/x//D/8P/u//D/8P/w//T/+P/6//T/7//u
/+v/7//w//L/9f/1//b/+f/3//T/8//y//H/8//1//n/+//4//X/8P/t//D/8//2//n/
+P/5//j/9f/0//P/8v/w//L/9f/4//3/+v/0//H/7v/z//b/+/////3////8//r/+P/4
//f/9//6/wAABAAJAAcAAQD7//f//f8BAAUACwAMAAsACQAIAAcABgAGAAUACQALABEA
EwAPAA0ACwAKAA0AEQAUABcAGAAYABgAGgAXABUAFAATABoAHAAgACUAHAAYABUAEQAU
ABcAGwAhAB4AHQAcABoAFQAUABIAEQAUABQAFQAWABEACgAHAAMABAAEAAcACgAIAAYA
AwD+//3//f/8//n/+//9/wEABAABAPv/9//0//f/9//5//3//P/8//v/+v/3//f/9//1
//n/+/8AAAIA///8//f/9P/4//r//P///wAAAQABAP7//f/8//v/+v/+/wAAAQAEAAIA
AAD+//z//f///wEABAACAAIAAQD+////////////AQAEAAgACgAEAAEA/v/6//3//v8A
AAQABAADAAEAAAD8//z//P/8/wAAAgAFAAcAAgD+//r/9//4//n/+//+//7//v/7//v/
+f/5//j/+P/7//3///8CAP7//P/4//X/9//5//v//v/8//v/+v/4//b/9v/1//X/9v/6
//z//f/5//b/9f/0//b/+P/4//z/+//6//j/9//w//L/8//2//n/+v/7//z/+v/3//X/
8//2//f/+f/8//v//f8BAAMAAQD///3/+/8CAAcACwAPAA0ACgAHAAMABAAGAAgACwAM
AA0ACQAKAAoACQAIAAcACQAKAA0AEAAMAAkABAAAAAIAAgAAAP3/+f/5//n/+f/2//X/
9P/y//X/9v/4//r/+f/2//P/7v/w//P/9v/5//j/9//2//X/9P/0//P/8f/1//b/+P/7
//r/9//y/+//8//1//n//v8AAP///v/7//v/BwAWACUAMwBDAFMAXgBnAG8AgQCXALEA
wgCrAHgAYgBoAF4APgAfAAgA+f/p/9v/2//d/9v/1f/S/9T/3P/l/+r/7v/y//b/+v/4
//X/8//w//T/9P/4//r/9//4//n/+P/2//P/9P/z//b/+P/7////+v/4//j/8//1//f/
+f/7//n/+f/7//v/+v/5//b/9f/5//v//f////z/+//4//P/9//5//v//P/7//v/+//9
//v/+P/4//j/+//8////AQD+////+//4//v//v8AAAMAAgAEAAQABQAEAAEA/v/9/wIA
BQAIAA0ACwAJAAYABAAIAAoADQAPAA8ADwATABMAEgARABAAEAAWABsAHwAjACAAHAAY
ABYAGQAbAB4AIQAjACIAIwAlACEAIAAgAB8AIgAjACUAKQAkACEAHgAaABsAHAAcAB0A
GwAaABoAGgAXABAADQAJAAsADAAQABQAEAAMAAcAAAACAAUABwAHAAUAAwADAAIAAQD9
//v/+v/8//3/AAAFAAIAAAD9//r/+//9//////8AAP//AQAAAP7//v/8//z///8CAAUA
CQAHAAUAAgD8/wAAAgAEAAYABQAGAAYACAAHAAYABQAEAAcACQALAA4ADAAKAAcAAgAD
AAUABwAJAAcACAAKAAoABgAFAAQAAgAEAAYACQAOAAwACQAFAAIAAgAEAAYACAAGAAYA
BwAHAAUAAgD///3/AQADAAYACgAHAAQA/v/7////AQACAAQAAwADAAMABAABAAAA/f/7
////AQADAAYAAwABAP///P/9//7//v////3/AAABAAEA///8//v/+v/9/wAAAQAGAAMA
AAD8//n//P/+////AAD+/wAAAAABAP7//P/7//r/AwAEAAgABQACAP///P/9//3//v//
/wAAAQADAAYAAgABAAIAAQAFAAcACQALAAoACwALAAsADAAMAAwACwAMAA4AEAATABIA
EQALAAoADwARABMAFQATABAADwAOAAsACwAJAAgACAAIAAYAAwD8//n/9v/z//f/+f/7
//z/+v/4//f/9v/3//b/9f/y//X/9//5//v/+P/1//L/7//z//b/+P/5//j/9v/1//X/
9f/1//P/8//5//n/+f/2//T/9f/8/wEABQAPAB4AKwAxADkAQwBQAF0AaQB7AJkAtwDC
AKUAaABIAFAAVgA6ABUA/P/t/+H/1f/N/8n/zf/N/9L/4P/q/+//8v/x//D/7//u/+//
7//w//D/8v/y//b/+P/y//L/8v/w//P/8//3//n/9v/0//P/8//z//T/9//1//b/9//4
//n/9v/z//L/7//y//X/9v/5//f/9f/z//H/8//1//X/8//1//f/+f/6//f/9f/z//P/
9v/2//n//P/5//j/+f/5//n/+//4//b/+P/6//v//f/7//z/+//7/////////wEAAAD/
//7///8CAAMAAwAEAAYACAALAA0ACwAJAAsACQALAA0ADwASABEAEwAUABUAFgAWABYA
GAAYABkAGwAdABwAGgAaABsAHAAeACEAIwAfAB0AHAAdABsAGwAbABoAGQAaABoAGwAW
ABIADwAMABAADgAQABEADgAKAAkACAAFAAQAAgD+////AQACAAEA/v/7//r/+P/7//v/
/f8AAP7/+//6//v/+v/6//n/+P/6//v//P/7//r/9//3//T/+f/8//3/AAD+//z/+v/5
//r/+//7//j/+v/8//7/AAD9//z/+v/6//3/AAADAAYAAwABAP///v/9//7//v/8//3/
//8BAAMA///+//7//P///wEAAwAEAAIAAAD//wAA/v/9//v/+v/6//z//v8AAP7//P/7
//n//f/+////AQD9//v/+v/6//r/+v/3//f/+//9//7/AAD+//v/+P/2//j/+v/6//v/
+v/5//j/+P/5//n/+f/4//j/+v/7//3/+v/6//j/9f/3//j/+//+//z/+v/2//b/9v/2
//X/9f/2//j/+f/6//b/9v/0//P/9//4//r//P////r/8v/v//D/8v/0//b/+P/6//n/
+f/5//f/9f/0//T/9//7/wEABQAAAP3/+v/3//3/AQAEAAcABgAGAAYABQACAAAA/v/9
/wIABwAHAAwACQAHAAUAAwAFAAQABQAGAAUABQADAAIAAAD+//r/9f/0//X/9v/3//P/
8f/v/+z/7f/u//D/8v/0//T/9P/y/+//7f/r/+n/7P/v//L/9f/w/+7/6//n/+v/7P/u
//H/8v/x/+7/7f/r/+n/5f/s//r/AwAGAAUAAQABAAYADwAfADMAQwBUAGUAcQB/AI8A
nQCaAHsATgBCAFIAUAAyAA0A7v/b/83/x//H/83/0f/T/9b/2v/c/9v/2v/f/+T/6f/u
//D/7//v/+7/7f/q/+v/6v/s//D/9P/2//H/7f/t/+v/7P/s/+3/7//v//D/8//x/+z/
6//q/+n/7P/v//T/9//0//H/7P/p/+3/7//x//P/9P/1//T/8f/u/+3/7P/q/+//8//3
//3/+P/y/+//7P/u//D/9P/3//b/+f/3//b/9f/0//L/8f/1//r//f8BAP//+//3//X/
+P/5//r//f8BAAMABAAGAAUABAAEAAMABgAHAAwADQAKAAkACAAIAAwADwARABMAFAAU
ABQAFgARAA8ADgANABIAFAAYAB0AGAAWABUAEwAUABUAFwAbABkAGQAZABgAEgAQAA0A
CwAOABAAEwAWABAACAAEAP//AAD+////AAABAAIAAgAAAPz/+//5//X/9v/3//r//P/6
//X/8v/w//P/8//1//n/9v/2//X/9P/x//H/8f/v//X/9//8//7/+v/4//T/8v/1//b/
9//5//z//f/9//r/9//2//X/9P/3//r//P8AAPz/+v/4//b/+P/5//r//P/9//7//v/8
//j/9//2//X/+P/8/wEABAD///3/+//4//j/+P/5//z//f/9//z//P/5//j/9//2//j/
+v/9////+//4//X/8//1//X/9v/4//r/+v/3//f/9f/1//T/9P/4//n/+v/8//r/+P/0
//H/8//z//P/9P/3//f/9//2//P/8v/w/+//8f/2//n/+//2//L/8P/u//D/8v/y//b/
9v/2//X/9f/y//D/7f/q//b/+v/8//v/8v/v/+7/7f/s//D/8f/z//X/8//x//D/8P/w
//H/9P/1//n/+//9/////f/9//z/+//+/wAAAgADAAEAAAD/////AAABAP3//v8DAAUA
BwAJAAQAAAD+//z//f//////AAD8//r/9v/x/+7/7f/s/+v/7//x//P/9P/u/+r/5//k
/+r/7P/u/+7/7P/r/+r/6f/o/+f/5v/l/+n/7P/u/+//7f/q/+j/5//s/+3/7P/t//H/
7//p/+T/5v/t//T/+f///w0AGgAdACMAMQA/AEwAWwBzAIsApwC5AKwAdwBKAEwAUgBA
ACgAEQD6/+X/0//F/7//wf/F/8v/1P/g/+T/4f/c/9z/3v/g/+L/6P/p/+v/7P/s/+r/
7P/s/+f/6P/p/+j/6//r/+//8f/t/+r/6P/n/+n/7P/x//H/7f/t/+3/7f/s/+v/7P/r
/+//8f/x//P/8P/t/+r/5//r/+//8f/x/+//7//v/+7/7P/t/+7/8f/z//L/9P/2//L/
8P/w/+//8v/3//f/+P/3//b/9P/z//L/9P/0//X/+v/7//z////+//v/+P/3//z///8B
AAQAAgACAAMAAwACAAEABAADAAcACQALAA4ACwALAAoACQAPABAAEQAUABQAEwATABMA
FAASABIAEwATABYAGgAdABkAFQASABEAEwAVABcAGAAUABIADwANAAwACgAJAAgACwAI
AAkACQADAP7//P/6//3//v/+//z/+v/5//f/8//x//H/8//0//b/9f/2//j/8//v/+3/
7f/v//L/9P/2//T/8//y/+//7//v//L/8v/0//b/9v/4//T/8v/w/+//9f/3//j/9v/2
//b/9v/2//T/9P/z//T/+P/6//z//v/5//f/9f/0//n//P/+//7/+//7//v/+//5//j/
+P/2//n/+//9//7/+//4//b/9v/6//v/+//8//r/+v/6//r/9//2//b/9f/5//r/+//9
//n/9f/y//D/9f/2//T/9f/1//X/9P/0//T/8//y//L/9P/2//b/9//1//P/8f/w//P/
9f/3//j/9P/0//P/8//x//L/8f/v//H/8v/1//j/9f/y/+3/7P/w//L/8//1//L/8v/x
//D/7//w/+//7//1//z/+P/y/+7/7P/s/+z/7P/v//H/9P/3//T/8f/v/+7/7//x//X/
9//4//n/+v/7//v/+//6//n///8CAAUABwADAAAA/f/7////AQD+/wAAAgADAAQABQAB
AP7//f/8//3//////wAA/P/6//b/8f/t/+3/7f/t/+7/7//w//D/7f/q/+j/5v/s/+7/
8P/w/+v/6f/n/+X/5v/n/+j/6f/q/+z/7f/t/+v/6P/m/+X/6f/r/+v/7f/v/+v/6f/m
/+b/6//4/wEAAQAFAA4AEwAVACEANQBGAFcAZQB5AJMApwCuAI0AVgA8AEwAUgA6ABUA
8v/Z/8n/wf+//8H/xf/N/9r/4P/e/93/4P/g/+D/4P/g/+b/6f/t//D/7v/q/+r/6P/o
/+r/7P/s/+z/6//u/+//6//o/+b/5f/n/+r/7//v/+r/6f/o/+f/6f/p/+v/6//u/+//
7v/v/+v/6f/n/+X/6f/t/+//7//t/+3/7f/s/+z/7f/u//H/8v/w//H/8v/w/+7/7v/t
//D/9f/1//b/8//y//D/7//x//T/9f/3//r/+f/4//n/+f/3//X/9f/6//3///8CAP//
/v/+//3/AQABAAUABQAGAAcACAAKAAkACQAIAAcADQAOAA8AEgAOAA0ADQANAA4ADgAQ
ABMAEwAUABYAFwAUABEADwAPABEAEwAVABYAEQAQAA4ADQALAAoACgAKAAwACAAIAAcA
AwD+//z/+v/+/wAAAQAAAP3/+//4//P/8//z//X/9v/3//X/9f/2//P/7//t/+3/8f/0
//b/+P/1//P/8f/t//D/8f/1//b/+P/4//b/9v/z//L/8f/x//f/+f/6//j/9//2//X/
9P/z//T/9P/2//n/+v/7//z/+f/3//X/9P/5//z//v/+//v/+f/3//X/9//4//r/+v/6
//v//P/8//n/9v/0//T/9//5//r//P/3//b/9f/0//b/9v/3//f/+v/6//r/+//2//P/
8f/w//T/9v/1//f/9P/z//H/8P/x//H/8f/y//X/9v/1//X/8//x/+//7v/x//P/9f/2
//P/8v/w/+//7f/w//H/8f/y//L/9P/2//L/8P/s/+z/8v/0//X/9//0//L/7//s/+7/
8P/w//H/9P/0//X/9v/p/+b/6v/u//D/8v/0//L/8f/x//H/7f/r/+r/6v/u//P/+v//
//3/+//5//f//P///wEAAwADAAIAAQD///z//P/8//3/AgAFAAMABgAEAAMAAgABAAMA
AgADAAQAAQABAP///v/6//b/8P/p/+z/7//y//X/8f/v/+3/6v/q/+r/6//s/+7/7v/u
/+z/6v/p/+j/5//r/+3/7//x/+7/7P/p/+X/6f/q/+z/7//v/+//7f/t/+f/5//r//T/
+v/9/wAAAQD//wEACgAVACUANwBHAFQAXwBtAH8AkQCZAIQAVQBAAEwAUAA6ABgA+f/g
/83/wf/B/8f/zf/R/9f/2v/a/9r/2//c/+L/5v/q/+7/7v/t/+3/7P/r/+j/6f/o/+n/
7v/z//b/8v/t/+z/6f/r/+z/7v/x/+//8P/z//H/7P/r/+r/6f/s/+//9P/3//L/7//q
/+f/6//t/+//8f/x//P/8//x//D/7//u/+z/7v/x//T/+f/2//D/7f/q/+z/7v/y//X/
9f/3//T/8v/w//D/7//v//P/+P/7/////P/3//L/7//z//X/9//7//3//f/8//z/+v/6
//v/+////wEABwAJAAYABQAEAAQABgAJAAsADQAOAA4ADgAQAA0ACwAKAAkADgAQABQA
GQASABAADwANAA4ADwARABUAEwATABMAEgAMAAoABwAFAAkACgAMAA4ACQACAP//+//7
//r//P/+//z//P/7//j/9v/1//P/7//z//X/+f/8//n/8//v/+z/7//v//H/9f/z//T/
9P/0//H/7//t/+n/7//x//b/+P/2//T/8P/u//L/9P/2//n/+v/5//f/8v/y//L/8v/y
//f/+v/8/wAA/f/6//f/9P/1//f/+f/8//z//P/7//j/9f/1//X/9f/3//r//v8AAPz/
+f/2//L/9P/0//X/+P/5//n/+P/4//T/8v/w/+7/8//2//r//f/5//b/8//x//P/8//0
//b/9v/2//P/8//x//H/8P/w//P/9f/3//r/9v/0//D/7f/w//H/8v/0//P/8//z//L/
7f/s/+r/6f/s//L/9v/5//X/8P/t/+r/7P/u/+7/8v/y//L/8f/x/+//7v/s/+r/8v/2
//X/9P/z//L/8f/v/+7/7f/u/+//8f/0//P/8//1//X/9v/3//j/+f/9////AAABAP//
/P/5//X/+P/8/wAABQACAAEA+//6//3///8BAAMAAgAAAAAAAAD7//n/9f/y//T/9P/y
/+//6//p/+f/5f/o/+n/6v/q/+n/6P/o/+j/5//m/+X/4v/m/+n/7P/v/+z/6f/m/+P/
5f/m/+b/5f/o/+j/6f/r/+n/5//j/+H/5//r/+//7P/s/+3/7v/r//P/BwAWAB8ALwA9
AEEARgBTAGcAgQCfAKkAiABXAEoAUgBCACYADAD5/+z/3f/R/83/x//F/8X/w//C/8z/
2P/d/+D/4f/i/+P/5P/l/+P/4v/g/+P/5P/p/+z/5//m/+X/4v/j/+P/5//p/+v/6v/q
/+v/6P/m/+b/4f/j/+X/5//p/+b/4//i/9//4P/h/+D/4f/i/+P/5P/l/+X/5f/j/9//
4v/l/+j/6v/n/+X/4//j/+b/5P/l/+b/5v/m/+j/6f/m/+f/4//g/+b/6v/t//H/7P/s
/+r/6f/u/+3/7P/t//H/8f/x//P/8v/x/+//7v/z//b/+v/9//r/9//4//X/+P/5//r/
/P///wEAAgADAAQAAgAAAAAAAQADAAYACQAIAAQAAgABAAIABAAHAAkACAAHAAcACQAH
AAUAAwAAAAIABAAFAAcABAAAAP3/+v/8//j/+P/3//b/9P/1//b/8//w/+z/5v/p/+3/
8P/x/+z/6f/o/+b/6f/n/+f/6P/o/+f/6P/r/+n/6P/m/+T/5v/p/+z/7f/s/+n/6f/m
/+n/6v/p/+r/7f/u/+//8f/w/+//7f/o/+v/7v/x//T/8P/u/+v/6v/s/+7/8P/y//P/
8//z//T/8v/w/+3/6P/r/+//8//3//L/8P/v/+z/7f/v//H/8v/z//L/8v/0//H/7//s
/+r/6//u//H/9P/w/+7/7f/r/+z/7P/s/+3/7//v//D/8v/x/+7/6P/l/+j/6//t//D/
7f/r/+n/6P/r/+z/6//r/+3/7f/t/+7/6//p/+f/5P/m/+r/7f/x/+z/7P/q/+f/6f/o
/+n/6v/s/+z/6v/s/+z/6v/n/+X/6f/s/+7/8P/s/+z/6v/p/+r/6v/r/+z/7f/s/+z/
7f/g/w==
         </WaveFormData>
      </LeadData>
      <LeadData>
         <LeadByteCountTotal>10000</LeadByteCountTotal>
         <LeadTimeOffset>0</LeadTimeOffset>
         <LeadSampleCountTotal>5000</LeadSampleCountTotal>
         <LeadAmplitudeUnitsPerBit>4.88</LeadAmplitudeUnitsPerBit>
         <LeadAmplitudeUnits>��V</LeadAmplitudeUnits>
         <LeadHighLimit>2147483647</LeadHighLimit>
         <LeadLowLimit>268435456</LeadLowLimit>
         <LeadID>V1</LeadID>
         <LeadOffsetFirstSample>0</LeadOffsetFirstSample>
         <FirstSampleBaseline>0</FirstSampleBaseline>
         <LeadSampleSize>2</LeadSampleSize>
         <LeadOff>FALSE</LeadOff>
         <BaselineSway>FALSE</BaselineSway>
         <ExcessiveACNoise>TRUE</ExcessiveACNoise>
         <MuscleNoise>FALSE</MuscleNoise>
         <LeadDataCRC32>79550923</LeadDataCRC32>
         <WaveFormData>
EgASABIAEgARABAADwAOAA4ADgAOAA4AEQASABMAFAAQAA4ADAAKAAwADgAQABIADwAO
AA0ADAAKAAoACgAKAA0ADgAPABAADQAKAAcABAAIAAoADAAOAA0ADAALAAoACAAIAAgA
CAAJAAoACwAMAAkACAAHAAYACQAKAAsADAALAAoACQAIAAYABgAGAAYABgAGAAYABgAF
AAQAAwACAAQABgAIAAoABwAGAAUABAAEAAQABAAEAAYABgAGAAYABQAEAAMAAgAGAAgA
CgAMAA4ADgAOAA4ADwAQABEAEgAUABYAGAAaABgAFgAUABIAFQAWABcAGAAWABYAFgAW
ABYAFgAWABYAGAAYABgAGAAVABQAEwASABQAFgAYABoAGQAYABcAFgAVABQAEwASABUA
FgAXABgAFQAUABMAEgATABQAFQAWABUAFAATABIAEwAUABUAFgAYABgAGAAYABYAFAAS
ABAAEwAUABUAFgAVABQAEwASABAAEAAQABAAEwAUABUAFgAUABIAEAAOABEAEgATABQA
EwASABEAEAAOAA4ADgAOAA8AEAARABIAEAAOAAwACgAOABAAEgAUABEAEAAPAA4ADgAO
AA4ADgARABIAEwAUABAADgAMAAoADAAOABAAEgARABAADwAOAA8AEAARABIAEgASABIA
EgAPAA4ADQAMAA4ADgAOAA4AEAAQABAAEAAOAA4ADgAOAA8AEAARABIADgAMAAoACQAL
AA4AEAARAA4ADgAPABAAEAASABMAEwAWABcAGAAaABoAGQAZABkAGgAbABoAGQAVABIA
DwANAAwACgAJAAcABwAHAAgABwACAAQAAwACAAQABwAJAAoABgAFAAQAAwAGAAgACgAK
AAwADQAOAA8ACwAJAAcABgAJAAkACgAMAAwACwALAAwACwALAAoACgANAA0ADQAOAAwA
DQANAA4AEAAQABAAEAAWABcAGwAkAC0ALgAqACUAJAAmACYAIwAdAA8ABgAHAAYA///5
////DQAlADwAQwBFAEsASwA6ACkAIwAbAA8ACgAKAAYAAgADAAkADwATABAADAAKAAgA
CAAJAAoACwAKAAsACwAMAAwACQAIAAYABQAKAAwADAANAAsACQAJAAgACgAKAAoACAAK
AAoACwALAAkACAAJAAgACwAMAA0ADAAHAAUABAACAAMABAAEAAQABgAFAAUABQAEAAMA
AQD//wIAAwAFAAcABQABAP///v///wAAAQAAAAQAAwACAAMAAwACAAAA/v///wAAAgAD
AP///f/7//r//P/7//v/+//6//r/+v/7//j/+f/4//f/+P/4//n/+v/3//b/9f/0//X/
9v/3//j/9//4//n/+v/4//j/+f/1//f/9//5//3/+v/5//n/+v/8////AAABAAIAAwAF
AAUAAwADAAQABAAHAAoACwAMAAgABwAHAAYACQAKAAsADAAMAAsACwALAAgACAAHAAYA
CAAJAAoADAAJAAcABgAGAAkACgAKAAsACgAKAAkACQAHAAkACQAJAA4ADQANAA4ACwAK
AAkACQAMAAwADAALAAsACwALAAsACQAHAAUAAwAHAAkACwAMAAgABwAHAAYACAAIAAgA
CAAHAAYABwAIAAYABQAFAAQABQAHAAkACgAHAAYABQAEAAcACAAJAAoACwAKAAkACQAH
AAYACAAHAAgACQAKAAwACQAHAAYABAAIAAgABwAHAAcABwAHAAgABQADAAIAAAADAAQA
BAAEAAEAAQAAAAAAAgACAAQAAgAEAAIAAgACAP7////9//v//f///wIABAACAAAA////
/wIAAQD//wAABAAEAAIA///+//3//P8AAAEAAwAEAAEAAAAAAAEAAQACAAMAAwAGAAcA
CAAJAAgACAAHAAcADAANAA4ADQAJAAYABAACAAEAAAD+//3//f/8//v/+//2//P/9f/0
//f/+P/6//v/+v/5//n/+f/2//j/+f/6//z//f///wEA///9//v/+f/7//z//P/9//z/
/P/7//v//v/+//////8CAAIAAQAAAP3//P/8//v///8AAAEAAgAEAAAA//8DAA4AGQAg
ACYAJQAgABoAFAATABcAFQAKAAMAAgABAPv/9f/x//P/CAAlADEAMQA5ADwAKwAZAA0A
///2//j//P/2//f/+//9/////v/9//z/+//8////AAABAAAA/v/9//3//P/6//r/+f/5
//z//v/+/////f/7//v/+v/9//7////+//z//P/9//3/+v/6//z//P/+/wAAAgACAP//
/f/8//r/+//8//z//P/8//v/+//7//r/+//7//v//f/9//7////7//f/9f/0//b/+P/6
//r/+//5//f/9//3//j/+P/4//j/+P/5//n/9//1//P/8v/1//X/9v/3//X/9P/z//P/
8P/x//D/7//v//D/8v/0//L/8P/u/+z/7f/u/+//8P/u/+7/7v/u/+z/7v/x/+//8v/x
//L/9f/z//H/8P/w//L/9f/2//f/9v/3//n/+f/6//v//f/+////AgADAAQAAAD/////
/v8BAAIAAwAEAAIAAQABAAEA//8AAAAAAAADAAMAAwAEAAEA///+//7/AQACAAIAAwAA
AAAA//////3/////////AwADAAQABgAEAAIAAAD//wEAAgADAAMAAQABAAEAAQD/////
/////wIAAwAEAAQAAQD///7//P///wAAAQACAAIAAAAAAAAA/////wAAAAACAAMABAAE
AAIAAAD+//z/AQACAAMABAABAAAA//////7//v8BAAEAAwADAAMABAABAP///v/8////
AAAAAAEA/v/9//z//P/9//3//v/+/wEAAgACAAIAAAD///3//P///wAAAwACAAAA/v/+
//7//P////////8BAAEAAgACAP///v/+////AgABAP//AAD+//7//v/+//3//P/7//r/
/f///wAAAgD7//n/+v/8//z//P/8//////8AAAAA/v/8//v/+////wIABQAHAAQAAwAC
AAEAAwAGAAgACwANAA0ADQALAAcABAACAAAAAgACAAEAAQD8//r/+P/3//b/9f/5//r/
+P/4//n/+f/2//X/9f/1//f/+v/8//7//P/7//v/+//8//3//v///wAAAAD//////f/8
//r/+f/8//7/AQADAAIAAAD9//r/+//8//7///8BAAIAAwAEAPr/+P/7/wMADgAbACYA
LAApACAAFAAQABMAFwAdABoADQAGAAMA+f/v/+3/8/8CAB0AMQA1ADUAMgAjAA0AAwAB
AP7/AAACAP7//f/9//v/+f/+////AAABAAQAAgACAAIAAAD+//3//f/8//7/AAABAAMA
AgAAAPz/+f/7//v//f/+//7//v/+//z/+v/6//v/+//7//z///8AAP3//P/7//j/+P/5
//v//P/8//z/+//6//n/9//2//X/+P/7//3////8//n/9//1//X/8//z//T/9v/2//b/
9P/1//P/8f/x//b/+P/5//r/9v/0//P/8f/y//P/9P/2//b/9f/1//X/8v/w/+7/7f/u
//H/8v/z/+//7P/q/+j/6v/q/+r/6v/r/+z/7f/u/+n/6P/n/+b/6f/s//D/7//s/+n/
6P/p/+v/6//s/+7/8f/z//P/8//x//H/8v/x//b/+f/9/wAA/v/+//z/+v/8//3///8A
AAIAAgACAAIA///9//z/+//+/wIABQAIAAQAAQD+//z//////wAAAgAEAAQAAwADAAEA
AAD+//3///8DAAUABwAHAAMAAAD+////AAABAAMABgAGAAYABQACAAEAAAD//wEAAwAF
AAcABgAFAAQAAgADAAMABAAEAAQABAAEAAQAAAD8//r/+P/8//3///8AAP7//f/8//r/
+v/6//r/+v/8//z//P/8//r/+P/2//X/+v/8/wEAAwAAAP3/+v/4//j/+f/7//z///8A
AAAAAQD///3/+//6//7///8BAAIA///+//z/+v/8//3//f/+/wAAAAACAAAA///8//v/
+v/7////AAABAP7//f/9//z//v/+////AQAEAAMAAQACAP///v/9//z///8AAAEAAgAF
AAEA/P/6//r//f/+////AAAAAP/////+//3//P/8//3/AAAEAAgACwAJAAcABQADAAcA
CgAMAA8ADgANAAwACQAFAAIAAAD+/wAAAAD/////+v/4//b/9f/1//X/+v/8//r/+v/7
//v/9//1//T/8//3//z/AAAEAAIA///9//v//v///wAAAQABAAAA/v/9//z//P/7//v/
/v8AAAMABQAEAAIA///8//3//v8AAAEAAAAAAAAAAAD4//r/BQATACIAKQAoACAAFwAQ
AAwAEgAXABMACwACAP//+P/v/+v/6//3/xEALgA9AD8APwA5ACIADQAHAAMA+//6//7/
/P/2//X/9f/1//f/+v/8//7/AAAEAAEAAAD///z/+f/5//r/+v/+/wAAAQADAAAA/v/6
//f/+v/7//7/AAD///7//f/6//r/+v/7//v//P/+/wIABAAAAP7//P/4//r/+//9//7/
/P/8//v/+v/4//f/9//3//v//f/+/////P/5//f/9f/4//f/+P/6//j/+P/4//b/+f/3
//X/9f/4//r/+//8//n/9v/0//H/9P/1//b/+P/2//X/9f/1//H/8P/v/+//8v/1//b/
9//y//D/7//u//H/8v/z//T/8v/y//L/8v/u/+7/7v/u/+//8v/2//X/9P/x//D/8f/z
//X/+P/8//r/+//6//n/+P/5//v/+//+/wEABQAIAAUABgAFAAQABAAFAAcACAAIAAgA
CAAIAAYABQAFAAUACAAKAAsADAAKAAcABAACAAYABwAJAAwADQAMAAoACQAGAAYABQAF
AAgACwAMAA0ACwAHAAQAAgAFAAYABwAJAAgACAAIAAcABwAHAAcABwAIAAkACgALAAgA
BwAGAAQABAAFAAcACAAIAAgACAAIAAQAAgACAAIABAAFAAcACAAGAAUABAACAAUABgAH
AAgACQAIAAcABgAEAAIAAAD//wEAAgAGAAcABQADAAEAAAAAAAEAAwAEAAUABAACAAEA
AAD///7//v8AAAEAAwAEAAIAAAD9//r//P///wEABAACAAIABAACAAAA/v/+//7///8D
AAQABQAAAP3/+//4//z//v8BAAUABAABAP3//P/4//r//P8AAAAAAAAAAAAA/f/7//r/
+P/4//j/+f/7//7/AAACAAMAAAD///7//f8CAAYACQANAAwACQAGAAEAAQAAAAAAAAD/
//7//P/7//b/9P/y//H/8//z//j/+v/4//b/9f/z//P/8//0//X/8//2//j/+v/5//f/
9v/1//f/+f/7//3/+//6//j/9//5//r/+v/7//r/+v/7//v/+//6//j/9v/4//r//f//
//z/+v/4//b/9v/4//3/CQASABcAHgAeABcADgAMABAAEwAVABUADAD9//b/8//t/+f/
6f/v/wYAJwA3AC8ALQAyACcAEQANAA0ABgAAAPz/9v/x/+3/6//v//b/+P/6//z/AAD+
//z/+v/2//j/+f/7//z/+v/6//n/+f/3//b/8//x//T/9//8/wAA/P/6//j/9P/3//j/
+v/7//r/+v/8//z/+//6//n/9v/4//n/+//8//v/+v/4//b/9//3//j/+f/5//n/+P/3
//T/8//z//P/9v/1//b/+P/1//T/8//w//X/9f/1//f/+P/4//f/9v/0//L/8f/v//H/
8//1//j/9P/x/+//7f/t/+7/7//x//D/8f/w/+//7P/q/+n/6P/q/+z/7v/w/+7/7P/q
/+j/6P/q/+z/7v/t/+7/8P/t/+z/6f/o/+n/7f/v//L/9v/z//P/8f/v//P/9f/4//n/
+v/7//3//v/7//z/+//6//3///8CAAQAAgAAAP7//P//////AAABAP//AAAAAAAA/v/9
//z//P8AAAEAAwAGAAUAAgD+//v//f/+//7////9/////////wAA/f/7//r//f/+////
AQAAAP7//P/5//v//f///wEA///////////9//3//f/8//7///8BAAIAAQAAAP///v//
//7///8AAP////8AAAAA/f/9//3//P///wAAAQACAAIAAAD+//z//v/+//7////+//7/
AQABAP///f/7//r//f///wIABAACAAAA/f/7//3//f/9//7//////wAAAAD9//z/+v/4
//z///8BAAQAAAD+//7/+v/9//z//f/+//3////+//3//P/7//v/+v/9//7/AAADAAMA
///6//j/+//8//3//v/+//7//v/+//z/+//5//j///8BAAIAAAD+//z/+v/7//v//P/8
//z//P/9/////v/+//7//f///wEAAwAFAAUABgAGAAcACQAJAAkABwAIAAYABQAEAAEA
/v/6//f/+P/4//j/+f/2//P/9f/0//L/8v/z//P/9P/1//f/+f/1//b/9v/2//n/+f/6
//v/+f/5//n/+f/8//z/+//7//3//v/+/////v/8//v/+f/8//7///8AAP///v/+//3/
/v/+//7//v8CAAQAAwADAAoAEwAcACIAIwAiABwAGgAbABsAFwAOAAEA/v8BAPn/8//1
//n/AgATACEAJQAlACgAHwANAAMAAQD8//b/8v/w/+3/7//1//v//v/7//r/+f/6//r/
+v/6//j/+v/7//3//v/8//r/9//1//j/+v/6//v/+v/5//r/+v/4//j/+P/2//n/+v/8
//3/+v/4//j/9v/4//r//P/8//n/+f/6//r/+v/6//n/+P/7//v//P/9//r/+f/3//X/
9v/3//n/+//6//f/9v/2//j/+P/4//b/+v/5//j/+f/5//j/9v/0//X/9v/4//n/9v/1
//T/9P/2//X/9f/1//b/9v/2//f/9f/1//P/8f/x//L/9P/2//X/9P/z//L/8P/w//D/
8P/x//L/8//0//L/8v/z/+//8f/x//P/9//2//X/9f/2//b/9//2//X/+f/7//7////+
//3//f/8//7/AgAEAAYAAwADAAQABAAFAAQAAwACAAUABQAGAAcABQAEAAIAAAADAAMA
AwAEAAIAAQABAAIABAAEAAMAAwAFAAYABgAHAAUABQADAAEABgAFAAUABgAEAAQABAAF
AAYABgAGAAUABgAHAAgACQAHAAUAAwABAAQABQAGAAYAAwADAAQABAAEAAQABAAEAAQA
BAAGAAgABwAFAAQAAgADAAUABwAIAAUABAADAAIAAgACAAIAAgADAAQABQAHAAQAAgAD
AAEAAgADAAQABgAEAAMAAwACAAMAAgAAAP//AQABAAEAAgABAP///v/8//7/AAABAAIA
AAABAAEAAgABAAAAAQD+/wAAAAACAAQAAAABAP///f/+////AQACAAEAAAAAAAEAAQD/
//z//P/+/wAAAgAEAAAA/v/8//r///8BAAIABAABAP///f/9//z///8AAAEAAgADAAMA
BAAEAAAA/v/9//3/AAAEAAgACwAIAAcABgAFAAcACgAMAA8AEwATABMAEQAOAAoABwAE
AAQABAADAAMAAAD+//z/+//6//n//f/+//3//P/8//v/+P/3//f/9//6//7/AQAEAAEA
///+//3//v///wAAAQAEAAQAAwADAAEAAAD+//3/AQACAAQABQAEAAIA///8////AAAC
AAMABAAEAAQABAD8//j//f8HABIAHwAoACoAJQAaABIAEAATABkAGwAUAAkAAgD9//X/
8f/v//X/CgAlADcANwA1ADAAHQAJAAEA/f/+/wAAAAD+//f/8//1//v/+v/9//7///8C
AAIAAgACAAAA/v/9//3//P///wAAAAABAP///v/7//n/+v/7//7/AAACAAIAAgAAAP7/
/P/7//n/+v/8/wAAAgD///7//f/6//v/+//8//z//P/8//v/+v/5//f/9v/1//n/+//8
//3/+f/3//b/9f/2//X/9v/4//r/+v/6//j/+v/3//T/8//2//j/+f/6//j/9v/1//P/
9f/1//X/9v/2//X/9f/1//L/8P/u/+3/7//z//X/9//0//L/8f/w//D/8P/w//D/8v/y
//L/8v/t/+z/6//q/+z/8P/1//X/8f/t/+v/6//s/+3/7//y//T/9//4//n/+P/3//f/
9f/4//v///8CAP7//v/8//r//P/9////AAAAAAAAAAAAAP///f/8//v//f8AAAIABAAC
AP///P/6//v/+//8//7/AAAAAP/////8//z/+//7//z///8AAAEAAAD9//v/+v/7//z/
/f///wAAAAAAAP///f/9//3//f/+////AAABAP7//f/8//r/+//7//z//P8AAAAAAAAA
AP3/+v/5//j//P/9////AAD9//v/+f/2//j/+v/8//7//v/+//7//v/8//r/+P/3//v/
/P8AAAEA/f/7//n/+P/4//n/+//8//3//P/6//n/+P/3//b/9v/6//v//f/+//v/+v/4
//b/9v/3//f/+P/6//r//P/6//j/9P/y//D/8//5//z////7//n/+P/2//X/9P/0//X/
+P/3//X/9v/0//T/9P/0//r//P/6//r/+P/1//T/8//y//b/9//5//r/9//2//b/9//3
//j/+f/5//z//f/+/////f/+//7///8CAAMABAADAAEA/v/8//r/9//2//T/8//y//L/
8v/z/+3/6f/q/+j/6//s/+7/7//w/+//7//v/+7/8P/x//L/9P/z//P/8//y//H/8P/v
//P/9P/0//X/9P/0//P/8//z//L/8v/x//X/9v/2//b/9P/y//H/7//x//L/8//0//j/
+P/3//v/AgALABYAGgAVAA4ADAAKAAkACwAFAPb/8f/2//H/5//l/+X/7f8EABsAIwAn
AC8ALAAbAAsAAwD5//D/8P/u/+z/7//1//f/9//0//T/9P/0//b/+P/4//j/9v/z//P/
9P/0//L/8v/x//H/9f/2//X/9f/y//H/8v/y//T/9P/0//L/8v/y//P/8//w//D/8v/y
//X/9v/3//b/8v/x//H/8P/z//T/9P/0//T/8//z//P/8//z//L/8f/z//P/9P/1//L/
7//u/+7/8f/y//P/8v/z//H/7//v//D/8P/v/+7/8P/w//H/8f/u/+3/7P/s/+3/7f/u
/+//7//u/+3/7f/q/+v/6v/p/+n/6v/s/+7/7P/q/+j/5v/p/+r/6//s/+r/6v/q/+r/
6f/q/+z/6f/r/+v/7f/x/+//7f/s/+z/7v/x//L/8//y//P/9f/1//T/9f/3//j/+//+
////AAD9//v/+v/4//v//P/9//7/AAD////////9//7//v/+/wEAAQABAAIA///9//z/
/P8BAAIAAgADAAAAAAD//////f////////8CAAEAAQACAP///v/9//3///8AAAEAAQAB
AAEAAQABAAAA///+//3//v///wAAAAD8//v/+//6//3//v///wAA/v/8//z//P/8//v/
+//6//v//f///wAA/v/8//r/+P/7//z//f/+//3//P/7//v/+//6//z/+//9//3//f/+
//r/+f/5//j/+//8//z//f/+//3//P/8//z/+//7//r//f/+//7//v/8//v/+f/4//v/
/P////7//v/8//z//P/5//v/+v/5//r/+//9//7//P/6//n/+f/+//3/+//8//z//P/8
//z/+//6//n/+P8DAAMABAAAAPr/+f/4//f/9v/5//v//v8AAP3//P/8//3//f/+////
//8AAAEAAgADAAIAAgABAAEABwAJAAsACwAHAAQAAgAAAP///v/8//v/+//6//n/+f/0
//H/8//y//T/9v/5//v/9//1//T/8//z//b/+P/6//v/+//8//3/+v/5//j/9//7//z/
/P/9//3//P/6//n/+v/6//v/+//9//7//v/+//v/+v/6//n/+//8//3//v8AAP7/+//9
/wYAEwAcACQAJQAeABgAFgARABMAEwAMAAMABAAHAP//8f/p/+v//P8VACsALQArACoA
HQALAAMA+//2//b/9v/4//n/9//5////AAD9//z/+//8////AAABAAAA/v/9//3//P/8
//z/+//7//3//v/9//3/+v/5//r/+v/8//7/AAAAAP3//P/8//v/+v/6//z//P/9//7/
///+//r/+f/5//j/+//8//z//P/6//n/+f/5//j/+f/5//n/+v/7//3////7//f/9f/0
//j/+v/8//z//P/5//b/9f/2//b/9f/0//b/9v/3//f/9v/1//T/9P/3//f/+P/5//X/
9P/z//P/8f/z//P/8//y//L/8//0//H/8P/v/+7/8P/y//T/9v/z//L/8f/w/+7/8P/z
//H/9P/z//T/9//z//H/8P/w//P/9//5//v/+v/7//3//f/+////AQACAAQABgAGAAYA
AgABAAEAAAADAAQABQAGAAQAAwADAAMAAQACAAIAAgADAAMAAwAEAAIA///9//z/AAAC
AAMABQADAAIAAAD///3/////////AgABAAEAAgD///7//f/9/wEAAgADAAMAAwADAAMA
AwABAAEAAQABAAIAAwAEAAQAAAD//////v8DAAQABQAGAAQAAgACAAIAAQABAAIAAgAC
AAMABAAEAAEAAAD///7/AQACAAMABAACAAAA/v/9//7//v8BAAEAAwADAAMABAAAAP//
///+/wMABAAEAAUAAwABAP///v/9//3//v/+/wEAAgACAAIA//////7//v///wAAAwAC
AAAA/v/+//7//P////////8BAAEAAgACAAAA/v/9//3/AQABAAAAAgABAAAA///+//7/
/v/+//7/AAABAAEAAgD9//n/+P/8//7/AAACAAEAAQACAAIA///+//7///8CAAQABgAH
AAYABQAEAAMABwAKAAwADwAPAA8ADwANAAgABAABAP7/AQACAAIAAwD///z/+f/3//j/
9//7//z//P/8//3//f/6//f/9f/z//f//P8AAAQAAQD///7//f/+////AAABAAAAAAD/
/////v/+//3//f8BAAIABAAFAAMAAgAAAP7///8AAAIAAwACAAIAAgACAP7//v8DAA0A
GAAjACwAKgAhABYAEAASABcAGwAXAA4ABwAEAP3/9f/x//X/BQAeADMAOwA5ADcAKAAP
AAMAAwABAPz//P/+//z/+f/5//n/+//8////AAABAAQABAAEAAQAAgD+//3//f/8////
AAAAAAEAAAD+//r/9//5//v///8CAAAAAAAAAP7//f/8//z/+//9//7/AQACAAAA/v/8
//j/+f/7//7/AAD///7//P/6//n/9//2//X/+P/7//3////7//n/+P/3//r/+f/6//z/
/P/8//z/+v/6//f/9P/z//j/+v/7//z/+v/4//f/9f/2//f/+P/6//j/9//3//f/9f/0
//P/8//0//f/+P/5//b/9P/z//L/9P/0//T/9P/0//T/9P/0//H/8P/v/+7/7//y//b/
9f/y/+//7v/v//L/8//1//j/+//9//3//f/7//v//P/7////AQAEAAYAAwAEAAMAAgAD
AAMABAAEAAYABgAGAAYABQADAAIAAQADAAYACAAKAAcABQADAAIAAwADAAQABgAGAAYA
BQAFAAIAAgABAAEABAAHAAgACQAJAAUAAgAAAAIABAAGAAkACAAIAAgABwAFAAMAAQD/
/wIABQAIAAsACQAHAAUAAgACAAMABQAGAAgACAAIAAgABQACAAEAAAAFAAcACgAMAAkA
BwAFAAIABAAEAAQABAAHAAgACQAKAAYABAACAAEABQAGAAoACwAHAAUAAwACAAMAAwAE
AAQACAAIAAcABwAFAAMAAQAAAAMABQAIAAoABgAEAAEA/v8BAAMABAAGAAYABgAIAAYA
BQACAAEAAAADAAcACAAJAAcABQAEAAIABAAEAAUABwAJAAcABAAEAAIAAgACAAIACAAI
AAYABgAGAAYABQADAAIAAAABAAIABAAHAAYACAAKAAsACwALAAsACwANABAAEgAVABMA
EQAPAAsACwAKAAoACgAGAAQAAQD//wAAAAAAAAEA///9/wAAAAD+//z/+//5//r/+//9
/////P/+////AAADAAMABAAFAAUABQAFAAUABAACAP///f8AAAIAAwAFAAUABAAEAAMA
BAAEAAMAAgADAAQABgAHAAUABAADAAIACAAKAA8AGQAgACMAJAAgABkAFgAaAB4AJQAh
ABEAAgD9//z/9f/x//P/+/8TAC4APwBBAEEAQQAyAB8AGQAVAA0ACgAKAAIA+v/5//v/
/f8BAAYACAAIAAgACgAIAAYABAAAAAMABQAIAAoABgAEAAEA//8DAAQAAwADAAQABQAI
AAoABgAEAAIA/v8AAAIABQAHAAMAAgADAAIAAAAAAAAA/v8AAAEAAwAEAAIAAAD9//r/
/v///wEAAwACAAEA///9//7//f/9//3//v/9//7/AAD+//z/+v/2//z/+//6//v/+//8
//z//P/7//r/+v/5//n/+f/5//r/9//1//T/8//1//b/9//5//f/9//1//P/8v/y//P/
9P/0//T/9P/0//P/8v/x//D/8v/0//b/+P/0//T/9f/x//T/8//0//f/+f/5//r//P/5
//n/9//1//r//f8BAAMAAgABAAEAAAABAAQABQAGAAcABwAIAAgABwAGAAUABAAIAAkA
CwANAAoACgAJAAgACgAJAAgACAAIAAcABwAIAAkACAAGAAUABgAIAAkACwAJAAkABwAF
AAkABwAGAAYABgAGAAYABwAHAAYABQADAAUABwAJAAsACAAHAAYABQAFAAUABQAEAAQA
BQAHAAgABwAGAAUABAAGAAYACAAKAAkABwAGAAQABQAFAAUABAAGAAYABgAGAAUABAAD
AAIAAwAEAAUABwAGAAQABQADAAQAAwACAAIABAAFAAcACAAGAAQAAQD//wIAAwAEAAYA
BAADAAMAAgADAAQABAAEAAYABwAHAAgABgAEAAQAAAACAAIABAAGAAMABQAEAAMABAAD
AAMAAgAEAAQABQAHAAYAAwD///7/AgAEAAYACAAFAAQAAwACAAQABQAFAAYABwAHAAcA
CQD//w==
         </WaveFormData>
      </LeadData>
      <LeadData>
         <LeadByteCountTotal>10000</LeadByteCountTotal>
         <LeadTimeOffset>0</LeadTimeOffset>
         <LeadSampleCountTotal>5000</LeadSampleCountTotal>
         <LeadAmplitudeUnitsPerBit>4.88</LeadAmplitudeUnitsPerBit>
         <LeadAmplitudeUnits>��V</LeadAmplitudeUnits>
         <LeadHighLimit>2147483647</LeadHighLimit>
         <LeadLowLimit>268435456</LeadLowLimit>
         <LeadID>V2</LeadID>
         <LeadOffsetFirstSample>0</LeadOffsetFirstSample>
         <FirstSampleBaseline>0</FirstSampleBaseline>
         <LeadSampleSize>2</LeadSampleSize>
         <LeadOff>FALSE</LeadOff>
         <BaselineSway>FALSE</BaselineSway>
         <ExcessiveACNoise>TRUE</ExcessiveACNoise>
         <MuscleNoise>FALSE</MuscleNoise>
         <LeadDataCRC32>2713706707</LeadDataCRC32>
         <WaveFormData>
8P/w//D/8P/u/+z/6v/o/+b/5v/m/+b/6f/s/+//8v/s/+j/5P/g/+X/6P/r/+7/7P/q
/+j/5v/n/+j/6f/q/+3/8P/z//b/8//w/+3/6v/x//b/+/8AAP///v/9//z//f/+////
AAAFAAoADwAUABMAEgARABAAFwAcACEAJgAnACgAKQAqAC0ALgAvADAANgA6AD4AQgBB
AEAAPwA+AEQASABMAFAATwBOAE0ATABOAE4ATgBOAFEAUgBTAFQAUABMAEgARABFAEYA
RwBIAEQAQAA8ADgANAAyADAALgAsACwALAAsACQAHgAYABIAFQAWABcAGAAUABIAEAAO
AA0ADAALAAoADQAOAA8AEAALAAgABQACAAgADAAQABQAEgAQAA4ADAAJAAgABwAGAAkA
DAAPABIADgAKAAYAAgAFAAgACwAOAAwACgAIAAYABAAEAAQABAAIAAoADAAOAAkABgAD
AAAAAwAGAAkADAAJAAgABwAGAAQABAAEAAQABgAIAAoADAAJAAYAAwAAAAMABgAJAAwA
CwAKAAkACAAHAAYABQAEAAgACgAMAA4ACgAGAAIA/v8DAAYACQAMAAoACAAGAAQAAwAC
AAEAAAACAAQABgAIAAQAAAD8//j//f8AAAMABgAEAAIAAAD+//z//P/8//z//v8AAAIA
BAD///z/+f/2//r//P/+/wAA///+//3//P/7//r/+f/4//v//v8BAAQA///8//n/9//7
//7/AAACAP///v/9//////8AAAEAAAADAAYABwAIAAQAAgD///3/AAADAAYACQAGAAQA
AgAAAP7//P/6//n//f///wAAAgD9//z//P/5//z///8BAAMA///5//b/9v/y//L/8v/0
//T/9f/3//n/9f/y//L/7v/z//b/+f/8//j/9v/2//b/9P/0//P/9P/0//X/+P/7//b/
9P/0//H/8//1//b/9//7//T/7P/o/+z/+f8JABoAMgBYAIYAsADbAAcBOAFmAY8BogGj
AaYBogF9AS4BwQBWAP//xf+1/8n/3//m/+j/5//p/+3/8f/2/wIACgAMAAsABwADAP7/
+f/5//j/+f/4//f/9v/3//X/8P/u/+3/7P/x//T/9v/3//H/7//t/+3/7v/v//H/8v/0
//P/8v/y/+7/7P/s/+v/8P/1//X/9//z//D/7v/r/+z/7f/x//L/8//z//L/8//x//D/
8P/w//b/+f/7//7/+//5//j/9v/6//z//f8AAAIAAwAFAAcABgAGAAUABQAJAA4AEQAW
ABIAEAARABIAFwAaAB8AIQAkACUAJwAsACwALQAtACsAMgA4AD4APgA7ADoANwA3AD0A
QABCAEgASgBKAEgASABEAEMAQgBAAEQARwBMAEoARQBBAD8APAA9ADsAOQA1ADMAMQAw
AC0AJQAhABwAGgAbABsAHQAbABMADwALAAkACwALAAoACgAMAAkABwAHAAMAAQAAAP7/
AgAEAAYACQAFAAIA///8//7///8AAAIAAwADAAEAAgD9//v/+v/3//z///8CAAIA/f/7
//r/+v/7/////P/6//3//f/9//3/+v/3//T/8v/3//r//f////v/+P/1//T/9P/3//f/
+P/6//r/+v/8//j/9f/0//P/+P/8////AQD5//f/9//3//j/+f/6//r//f/8//v//P/5
//b/9P/y//n/+f/5//r/9//1//P/8v/2//b/9v/5//f/9//2//f/8//w//D/7f/w//P/
9v/1/+//7v/t/+z/7v/u/+//8P/y//L/8P/v/+r/6P/l/+P/6f/t//L/+f/0/+//7P/q
/+v/7P/s/+3/9//0//D/7P/q/+j/5v/r/+3/8P/y//L/8P/w//D/8f/w//D/8P/0//b/
+P/4//T/8v/y//H/9f/3//n/+//6//j/9//2//P/8f/v/+3/7//x//P/9P/v/+z/6//r
/+7/8v/2//n/+//5//P/8P/v/+z/6//q/+//7v/w//P/7//r/+j/6P/q/+z/7v/w/+7/
7P/q/+r/5//n/+f/5v/r/+v/7P/v/+z/6f/n/+f/6f/r/+3/7v/z/+3/5P/c/9r/2v/f
/+//AAAQACIAPgBqAJkAxwD6ADIBbQGYAbUBvAG0AakBlgFXAe4AfwAlANv/r/+1/8j/
yv/L/9f/4f/n//D/+v/8//r/+f/1//P/8P/t/+3/7P/t/+z/6f/m/+X/4f/h/+D/4P/g
/+X/6P/q/+v/5v/j/+D/3//i/+X/6f/s/+n/5//l/+T/4f/g/+H/4f/m/+v/6//t/+n/
5v/k/+H/5f/n/+z/7v/r/+n/5v/l/+b/5v/n/+j/7f/v//D/8v/u/+v/6f/m/+z/8P/z
//j/9//1//T/8//1//b/9v/3//v/AAADAAgABQACAAIAAgAJAA4AFQAZABcAFwAYABwA
HQAfACAAHwAmACwAMgAyAC4ALgAsAC0AMgA2ADkAQAA/AD4AOwA6ADgAOQA6ADoAPwBB
AEUAQgA9ADcAMwAuADEAMQAxAC8ALAApACcAIwAcABkAFQAUABMAEwAVABMACgAFAAAA
/f/+//////8AAP3/+f/2//X/9P/z//P/8v/0//b/+P/7//f/9P/x/+7/8f/z//X/+P/2
//X/8v/y//H/8f/y//H/9P/3//r/+v/1//H/7v/s//D/9f/z//L/9P/z//L/8f/u/+3/
7P/s//H/9P/3//n/8//w/+3/7P/u//P/9f/4//b/9P/y//L/8P/v//D/8f/1//j/+v/7
//P/8f/x//H/8//1//f/+P/2//T/8v/y//H/8P/w//D/9//3//f/+P/0//H/7v/s//H/
8v/z//f/8v/x/+//7//t/+z/7v/t/+//8f/z//H/7P/q/+j/5v/p/+r/7P/u/+7/7v/s
/+v/6f/o/+b/5f/n/+n/7P/x/+r/5f/i/+D/5P/m/+f/6f/p/+b/5f/l/+T/4v/i/+H/
6P/p/+z/7//k/+D/3v/g/+L/5P/m/+j/6f/r/+z/6P/k/+L/4P/m/+r/7//0//D/7v/s
/+j/6f/q/+3/7//y//P/9P/1//D/7P/p/+b/6//t/+//8f/u/+v/6P/k/+b/5v/o/+v/
7P/u//D/8f/v/+v/4//e/+P/5P/n/+r/6v/k/+H/3//h/+H/4v/m/+b/5v/m/+b/5P/g
/9z/2v/e/+P/6P/s/+n/4//e/9v/3v/f/+H/5f/m/+f/6P/o/9n/1//W/9j/3P/g/+H/
5f/u//b/AAAYAEgAgQC7APIALAFlAZIBsQG8AboBvQG6AZMBPgHLAF0A/f+t/5X/qv++
/8v/2//p/+3/8P/0//D/6v/t//D/8f/x//H/8v/w//D/7v/n/+L/3//Z/9v/3v/i/+b/
4v/g/93/2f/Y/9n/2v/d/+D/4f/j/+T/4f/d/9n/1v/b/97/4//n/+T/4//d/9n/2f/a
/9z/3f/f/9//4v/i/97/2//X/9X/2//g/+b/7P/p/+X/4P/c/93/3//i/+T/5//q/+z/
8P/t/+v/6v/p//H/9v/6/////P/8//r/+v/7//z/AAAEAAgADAASABUAEwARABAAEgAa
ACEAJwArACkAKgArACYAKQAsAC0AMQA3ADoAPABCAD0AOgA1ADIAOAA9AEIARgBEAEEA
QAA4ADkANwA3ADYAOAA3ADYAMwAuACkAJQAfAB4AHwAfACIAHAAXABQADQAJAAcABQAF
AAcABwAGAAYAAAD5//P/7//z//f//P8AAPz/+P/0//H/8f/y//P/9P/1//X/9f/2//T/
8f/s/+r/7//z//j/+//5//f/9f/w/+//7//w//L/9P/5//f/9v/z/+//6//n/+v/7//z
//j/9v/0//L/7//v//D/8f/0//X/+f/6//z/+f/0/+//7P/w//P/+P/9//r/+P/1//H/
7f/t/+//8f/z//X/9//4//T/8P/s/+r/7//y//b/+v/5//P/7f/o/+r/7f/w//T/+P/6
//z/AQD7//f/8v/v//P/9v/8/////P/5//b/7//u/+7/7v/u//D/8v/1//j/9f/y/+3/
6f/t//D/8v/1//H/7//u/+//7//t/+3/7v/v//D/8P/x//H/7P/p/+f/6//u//P/9//5
//H/5//j/+b/6//u//H/9P/z//P/9P/0//H/7v/t/+z/8v/2//v/AAD7//j/9f/w//P/
9v/7////AAD///7//f/6//j/9//2//r/+//8//3/+P/z/+7/6P/s//D/9v/9//3//v//
////+//3/+//6v/x//T/+f/+//v/8v/s/+f/6//t//D/9v/1//T/8//y/+//7P/p/+j/
7P/x//b/+v/3//H/7P/p/+z/7f/v//P/8//z//P/8v/l/+P/5P/q//D/+P///wcADgAY
ADYAagCkANkADQFEAXQBlQGkAaUBogGeAYUBSAHnAHwAHQDP/6P/qf+//8z/1v/j//H/
9//5//b/9P/y//D/7f/x//P/9P/1//T/8v/y//D/7f/q/+n/5f/n/+r/7v/y/+3/6P/i
/9v/3//j/+f/7f/r/+v/7P/s/+n/5f/h/97/4//m/+v/7//s/+v/5f/h/+T/5v/p/+v/
6//r/+7/7v/p/+f/5P/j/+j/7P/x//b/8v/v/+v/6P/s/+//8//2//b/+P/5//z/+//5
//j/9//+/wQACQAPAAsACAADAAAABQAIAA4AFAAVABgAHQAfABwAGwAbAB4AIwApAC4A
MQAwADAAMAAqAC8ANAA3AD0APwBAAEAARABCAEAAPAA6AD4AQwBIAEwASQBFAEMAOgA7
ADsAPQA+ADwAOQA2ADEALQApACYAIQAhACMAJAAoACEAGwAXAA8ADAALAAoACwALAAsA
CgAKAAgAAwD///3/AAADAAcACgAGAAIA/v/7//v//P/9//7/////////AAD///3/+f/4
//v///8EAAcAAgD///z/9v/3//n//P8AAAAAAwD///z/+v/5//j/9//8////AgAGAAEA
/v/7//f/+P/6//z/AAD//wEAAAAAAPz/+P/0//L/8//1//n//f/6//r/+f/3//b/+f/+
/wMAAQABAAEAAAD9//r/9//2//z//v8BAAQAAAD5//L/7P/o/+f/5v/m/+X/5P/j/+X/
5P/l/+X/5//u//L/+f/9//j/9f/y/+v/7f/w//P/9v/3//b/9v/2//L/8P/s/+n/7P/w
//P/9//z/+//7P/r/+z/7f/w//T/9P/0//P/8//p/+j/6//w//L/9P/2//j/9P/x/+//
7P/v/+7/7//w//P/9P/2//j/9P/y//D/7P/w//T/+v////v/9//z/+//8//0//b/+P/2
//X/9P/z//D/7f/q/+b/6v/u//T/+//2//T/8v/v//H/8f/t/+z/7//u/+//8P/v/+j/
5P/h/+b/6f/t//T/8P/s/+j/5P/o/+j/6P/q/+j/6f/q/+r/6P/j/9//3f/h/+X/6v/x
/+z/6f/m/+L/4f/j/+j/7v/u/+b/5f/n/+z/9v8KAC4AYACVAMMA8gAgAU0BdAGPAZoB
nAGhAZoBbwEOAZMAJQDT/5//nf++/9b/3f/l/+f/5//k/+L/4v/m/+//8v/1//f/+f/0
/+7/6v/k/+T/5P/m/+X/5P/k/+X/5v/j/+D/3P/X/9r/3//k/+v/5//j/+D/3P/e/9//
4P/i/+T/5P/m/+f/5P/j/93/2f/d/+D/5P/n/+L/3//f/9z/3P/d/93/3//f/+D/4v/k
/+D/3f/Z/9b/2//f/+T/6P/l/+T/4v/i/+X/5//q/+3/8P/y//P/9f/z//L/7//u//T/
+P///wYABAACAAIA//8CAAUACQAQABUAGQAcAB0AHQAeAB8AGgAfACYAKwAzADAALgAr
ACwALQAuAC0ALgAxADMANQA2ADMAMQAxACoALwAxADUAOAAzAC0AJwAfACAAHwAfAB0A
FwAVABIAEgALAAcABQD///7/AQAEAAkABAD///n/9P/3//X/9P/1//X/9f/2//b/8f/u
/+v/6f/s//D/9P/4//X/8f/t/+r/7P/t/+z/7v/u/+//8f/x/+//7f/r/+b/6v/t//H/
9v/z//P/7P/m/+r/6//s/+3/7//v/+//8P/s/+r/6P/l/+j/7P/w//b/8f/x/+7/7P/v
/+7/7f/u/+7/7//y//X/8v/w/+3/6f/p/+3/8//5//T/8f/u/+r/7P/s/+z/7v/y//L/
8//0//L/7f/o/+T/6f/t//H/9v/y/+7/6v/p/+n/6f/o/+n/7P/s/+//7//s/+n/5v/f
/+H/5v/r//D/7P/o/+X/4v/j/+T/4//j/+X/5v/m/+f/5P/h/9//3//i/+P/5v/q/+X/
4v/e/9v/4P/e/97/3//i/+L/5P/l/+T/3//c/9n/5v/s/+z/6f/m/+P/4P/f/9//4P/g
/+P/5P/n/+r/6f/m/+T/4v/m/+j/6v/q/+b/5v/o/+n/6f/n/+X/4//o/+r/7f/w/+v/
5//j/9//4f/j/+X/5v/j/+L/4//l/+T/5P/k/+P/5//p/+f/6P/k/97/2v/W/9v/2P/Y
/9n/2f/Z/9r/3v/d/9z/2//a/9//4P/h/+T/4P/d/9r/1v/d/93/3v/h/+D/3//f/+H/
3v/d/9z/2v/l/+X/5P/a/9L/zP/L/9H/5P/6/xAALABaAIkAtQDmABwBVQGOAbcBygHQ
AdEBwgGNASwBswBHAO//r/+f/7b/yv/T/9P/1f/Z/97/5P/u//T/+f/1//P/8P/t/+j/
5P/i/97/4f/i/+X/5f/g/9z/2f/W/9n/3P/e/9//2//b/9v/3f/a/9n/2f/Y/9v/3f/f
/+L/3P/Y/9b/0//W/9n/1//X/9X/1P/U/9P/0P/P/9H/0P/T/9X/1v/Z/9X/0v/Q/87/
0//X/9r/3v/b/9n/2P/W/9X/1P/S/9L/2f/d/+L/5//o/+j/5//n/+r/7v/w//T/7//s
/+z/7P/u//D/9P/1//v///8EAAwADAAPABEAEQAZACAAJwAoACoALAAsAC8ALQAsACoA
LAAwADQANgA6ADcANQAzADAAMgAzADYAMgAwAC0ALAAqACoAKQAoACUAJgAnACkAKQAe
ABUACwAEAAQAAwAEAAEA+f/3//X/9f/z//P/8v/y//b/9f/1//f/9P/x/+//7P/q/+j/
5v/l/+X/5v/n/+j/6f/p/+n/6v/r/+v/6f/q/+T/4f/f/9v/4v/n/+z/7v/t/+3/7v/w
/+7/8f/t/+r/7v/v//D/8f/q/+X/4P/c/+H/5v/r/+//7v/u/+7/8P/u/+//7f/s//H/
8v/z//b/8P/t/+z/6//p/+r/6v/p/+b/5//q/+3/6v/p/+j/5v/o/+j/6P/q/+n/6P/o
/+j/6//p/+f/5v/i/+H/4P/g/+T/5P/k/+f/6P/r/+3/8f/u/+r/6f/l/+n/6//t/+v/
5v/k/+L/4P/d/9r/2P/W/9r/3v/g/+P/4P/g/9//3//h/+P/5v/r/+j/5f/k/+T/4P/e
/9v/2f/f/97/3//h/97/3P/c/9v/3//f/+H/4//a/9T/2P/c/9r/3v/g/+L/5P/i/+H/
4f/g/+D/3v/e/97/5f/q//D/9v/u/+j/4v/a/9v/3P/f/+H/5//r/+//8//y//D/7//u
//P/9f/3//n/9f/z//H/7v/v//D/8//3//j/+v/8//3/+P/z/+r/5P/l/+T/5f/m/+T/
3P/X/9P/1//Z/9z/4v/m/+j/6v/s/+r/5v/i/+D/5P/p/+7/8v/u/+X/3f/X/9r/2//d
/+H/5v/p/+z/7v/h/9v/3v/i/+T/6P/t//P//P8EABAALgBeAJkAzwAGAUABdQGcAbcB
wAG+Ab8BtAGBASIBrQBDAOv/rf+l/7r/zP/b/+v/9f/7//r/9v/2//j/9f/3//n/+v/7
//r/+P/4//b/8P/s/+r/5f/p/+z/8P/0//D/7v/r/+f/6P/p/+r/7f/w//H/8//0//D/
6//m/+L/5v/q//D/9f/x//H/7P/p/+v/7P/u/+//8P/x//X/9v/y/+//6//p/+7/8v/3
//z/+f/3//T/8v/0//X/9//4//v//v8AAAQAAQD9//r/9//+/wQACQAPAAwADAAKAAoA
DQAOABIAFgAZABwAIQAjAB8AHQAcAB4AJQAtADQAOQA3ADgAOQA0ADcAOgA7AD8AQwBG
AEgATgBKAEgARABCAEUASQBNAFAASgBFAEIAOAA3ADUANQA0ADYANQA0ADEAKQAjAB4A
FwAXABkAGgAeABYAEQAOAAcAAwABAP////8CAAUABwAKAAMA+//0/+//8v/1//n//P/5
//j/9//3//f/+P/5//r/+P/3//b/9v/z//H/7f/s//H/9//+/wMAAAD///7/+v/8//3/
//8CAAEABQACAAAA+//3//P/7//0//n//v8EAAAA/P/4//P/9v/4//r//v///wMABAAG
AAMA/v/5//b/+P/5//z////9//z/+v/3//b/+f/+/wMAAQD///3/+v/2//D/6v/m/+z/
8P/1//r//P/5//b/9P/1//f/+f/8//n/9v/z//P/7f/r/+j/5//u//L/+f/9//v/+f/3
//H/8f/y//P/9P/1//T/9P/0//D/7v/q/+f/7P/w//P/9//y/+3/6f/n/+f/5//p/+z/
7v/u/+3/7f/s/+j/5v/l//T/+v/6//n/9v/w/+r/5P/e/+D/4f/j/+T/4v/g/+D/4P/k
/+b/6f/s//D/9P/4//r/9P/y//L/8f/y//H/8P/v//H/8v/0//b/8P/r/+b/4f/o/+3/
8v/2//P/8P/v/+//8f/y//P/8//w/+3/5v/i/+D/3P/a/9j/3//e/+D/4//h/+H/4v/m
/+j/6P/o/+j/5f/g/9v/2P/Y/9n/2v/a/+L/5f/p/+//6v/n/+X/5f/m/+f/6P/o/+//
6f/a/87/yv/G/9H/5f/w//7/FgA6AGYAlwDLAP4ANgFxAZoBrQGuAagBmwF0ASMBuABT
AP//v/+r/7//0P/M/8v/z//T/9f/2v/i/+r/8P/x//H/8f/w/+//7//u/+//7v/r/+j/
5//j/97/2v/X/9T/2v/g/+X/6f/g/9v/1v/T/9f/2f/c/97/4P/h/+L/5P/h/+D/4f/h
/+T/6f/p/+v/5v/k/+P/4f/f/93/3v/c/97/3//f/+H/4P/g/+H/4v/j/+P/4v/i/+D/
3//f/97/5P/q/+//9v/1//X/9v/3//j/+P/3//f/9v/4//j/+v/6//r//f8AAAQACAAO
ABEADgALAAkACgAPABMAFgAXAB0AJAArACwAJwAkAB8AHQAlACoALgA2ADcAOAA3ADgA
NQA1ADUANAA6AD0AQgBAADsANQAxACwAKAAlACIAHQAYABUAEwAPAAsACQAGAAYACgAN
ABIAEwAKAAUAAAD9//3//f/8//z//f/5//b/9f/w/+3/6//o/+v/7P/t/+//7P/s/+z/
7P/x//P/9f/4//j/9//0//T/8f/x//L/8f/1//f/+f/4//P/8f/w//D/8//3//T/8v/1
//X/9f/1//P/8f/v/+7/8f/0//f/+f/1//L/7//u//H/9f/2//j/+v/4//b/9v/z//H/
8f/x//T/+P/7//3/9v/z//L/8f/0//X/9v/2//f/9v/1//b/9P/y//H/8P/3//f/9//4
//P/8f/v/+7/8//0//X/+f/2//X/8//z//D/7v/v/+3/7//x//P/8f/s/+r/6P/m/+T/
4v/h/+D/3f/c/9n/1//T/9L/0P/P/9X/2f/e/+X/4v/f/97/3v/h/+T/5v/p/+v/6P/n
/+f/5P/i/+L/4f/t/+//8f/v/+b/5P/i/+D/3v/k/+f/6//u/+v/6P/n/+b/6P/o/+n/
6v/s/+7/8P/w/+r/6P/o/+f/7P/v//L/9f/z//D/7v/s/+3/7f/t/+3/7v/v//D/8P/s
/+j/5v/l/+r/7v/y//X/8//x/+v/6P/o/+b/5v/m/+r/6P/p/+v/5v/j/+H/4v/m/+j/
6v/s/+n/5v/j/+L/3//d/9v/2P/c/9v/2//d/9r/2f/Z/9v/3f/d/93/3P/b/9X/zv/G
/8T/xv/N/9X/5P/2/wwAJgBMAH0AsQDsAC4BcQGoAc0B1AHKAcEBsAF7AR4BsQBNAPP/
s/+l/7j/wP+//8X/z//d/+T/5v/q/+r/6f/n/+f/5v/l/+n/6v/t/+7/5//i/9//2f/U
/9L/0f/Q/9P/1P/U/9P/zP/J/8b/xf/I/8v/z//S/87/y//I/8b/xP/E/8b/x//K/83/
y//L/8b/xP/D/8H/xf/H/8z/zv/K/8n/x//H/8j/yP/J/8r/zf/P/9D/0v/O/8v/yf/G
/83/1P/a/+L/5v/n/+n/6//t//D/8v/1//r//v8AAAQAAQAAAAIABAALABAAFwAbABoA
GQAZABwAHwAjACYAJwAqAC4AMgAwAC0ALgAtAC8ANwA8AEAASABGAEQAQAA+ADoAOQA4
ADYANwA3ADkANAAvACkAJQAgACIAIwAkACMAHwAbABgAEwAOAAsABwAGAAQAAwAEAAEA
+v/3//T/8//6////AwAIAAYAAQD9//v/+f/5//r/+v/9//7///8BAPv/+P/1//L/+P/7
//7/AgABAP//+//6//f/9//4//f/9f/1//X/8v/v/+//8P/y//b//f/9//7//P/7//r/
+f/0//H/7v/s/+v/6v/p/+f/4v/e/9r/2P/d/+X/6v/w//P/8v/x//L/8v/z//b/+f/8
//7///////f/9f/1//X/+f/7//3//v/9//r/9//2//b/9P/z//L/+f/5//n/+v/2//P/
8P/u//T/9v/4//3/9//1//L/8f/x//D/8v/x//P/9f/3//X/7//u/+3/7P/v//D/8v/0
//H/8P/t/+v/6f/q/+r/6//t/+//8v/3//L/7f/q/+j/6//u//D/8//0//D/7v/t/+3/
7P/t/+3/8f/x//P/9f/s/+j/5P/n/+r/7f/w//P/8//0//T/8v/u/+z/6v/w//L/9f/4
//T/8v/w/+z/7v/w//T/9//3//X/8//x/+//7v/u/+7/8v/z//T/9f/y/+//7P/o/+z/
7v/y//f/+f/6//v/+//3//P/6//m/+n/6v/t//D/8P/q/+f/5f/n/+f/6P/s/+3/7v/v
//D/7f/q/+f/5v/p/+3/8f/0//P/7f/o/+X/5v/n/+n/7f/u/+//8P/w/+P/4f/g/97/
3P/a/+f/9f/+/wYAGgBIAH4AtQDtACgBYAGPAbABuwG2AbIBpQF0ASUBwABZAP3/tf+b
/63/xP/Q/9v/6f/z//n/+P/4//b/9P/z//L/8f/v/+3/7v/u//D/8P/r/+j/5//j/+H/
4P/g/+D/2//W/9D/yf/J/8v/zf/R/9P/0//U/9T/1//X/9f/2P/e/+L/6P/t/+r/6f/j
/9//4v/k/+f/6f/p/+n/7P/s/+b/4//f/93/5P/o/+3/8v/v/+3/6v/o/+f/5//o/+j/
5//m/+T/5P/n/+n/7P/v//f//v8EAAsACAAIAAYABgAJAAwAEgAYABsAHgAjACUAIgAh
ACEAJAAqADEANwA7ADoAPAA+ADoAOwA+AD8AQwBGAEgASQBOAEoASABEAEIARgBLAFAA
VABQAE0ATABEAEYARQBGAEYARgBFAEQAQQA8ADcAMwAtAC4ALwAvADIAKgAlACIAGwAX
ABcAFwAZABcAFwAWABYAEQALAAYAAwAHAAsAEAAUAA8ADAAJAAcACQAKAAsADAALAAkA
BwAGAAUAAwD///7/AgAHAA0AEQAJAAMA/f/0//f/+f/8/wAAAwAJAAgACAAEAAEA/v/7
/wEABQAJAA4ACwAIAAUAAQAAAAAAAAACAAMABwAIAAoABgACAP7//P8BAAUACwARAA0A
CgAGAAEA+//7//3///8CAAUACAAKAAgABAAAAP7/AwAGAAoADgAKAAMA/P/2//j/+f/6
//z/AAACAAQACQACAP//+//5//3/AAAGAAkABgADAAAA+f/0//T/9P/0//X/9P/0//T/
9P/0//L/8f/1//r//v8DAP7/+//5//n/+v/5//r//P/6//r/+f/5//b/8P/s/+n/+v8A
AP7//v/+//7/+//3//T/8P/1//b/+f/8//3//P/8//z//v/+//7//P/3//b/9//3//j/
9//2//X/9//4//r//P/7//n/9//1//j/+f/6//r//P/+/wIABwACAAAA/v/7//7////8
//z/9f/u/+n/5P/p/+j/6v/t//H/8//2//z/+P/0//D/7P/y//T/9v/6//b/9f/0//L/
9P/x/+//7//x//P/9v/7//b/8//w/+z/9f/5//j/+v/4//L/9f///woAHgBAAHIAqADT
APMAFAE+AWUBhAGVAZwBnAGLAVQB9QCEACEA0f+p/7H/z//g/+j/8f/x/+f/3//c/9z/
4v/s//n//f///wAAAQD9//j/9f/w//T/9v/6//v/9//0//L/8P/x//L/8v/x/+7/7f/s
/+3/5f/f/9r/1P/X/9n/2//e/9r/2P/Y/9f/1v/X/9P/0f/S/9T/1//Z/9b/0//T/9D/
0v/V/9f/2//Z/9j/2P/Y/9n/2f/Y/9j/2//d/+D/4v/f/97/3P/c/+D/4//n/+v/7P/s
/+v/6//s/+7/7v/w//L/9P/5//7/+//6//v/+f///wMACAAQAA8AEQASABEAFAAYABwA
GgAdACAAIQAlACQAIgAfACAAJAAoACoALgArACkAJwAkACYAJwAqACYAKAAnACgAKAAk
AB8AGgATABQAFQAXABcADwALAAYABAD///3//f/5//b/9//4//v/9//z/+7/6v/u/+3/
7f/v/+3/6//q/+j/5//m/+X/5f/l/+b/5//o/+X/4//h/+D/5f/n/+f/6v/n/+X/5P/h
/+P/4//j/+D/4v/j/+X/6P/k/+X/3//a/9//4f/j/+X/4v/h/+D/4P/i/+L/4v/h/+L/
5P/m/+r/5v/l/+H/3v/i/+T/5v/q/+X/4//j/+P/4f/i/+L/4f/h/+P/5//r/+f/4//f
/9r/3v/g/+L/5v/l/+L/4P/e/+L/3//c/9r/3f/f/+H/5P/i/97/2v/Z/9v/3f/e/+H/
3f/a/9r/1//X/9f/1//T/9T/1v/Y/9r/1v/S/8//zP/R/9T/1f/X/9T/0v/P/83/zf/N
/87/0f/S/9H/0v/U/9H/zv/K/8f/zf/O/9H/1f/T/9D/z//N/9H/z//P/8//zf/Q/9P/
2P/K/w==
         </WaveFormData>
      </LeadData>
      <LeadData>
         <LeadByteCountTotal>10000</LeadByteCountTotal>
         <LeadTimeOffset>0</LeadTimeOffset>
         <LeadSampleCountTotal>5000</LeadSampleCountTotal>
         <LeadAmplitudeUnitsPerBit>4.88</LeadAmplitudeUnitsPerBit>
         <LeadAmplitudeUnits>��V</LeadAmplitudeUnits>
         <LeadHighLimit>2147483647</LeadHighLimit>
         <LeadLowLimit>268435456</LeadLowLimit>
         <LeadID>V3</LeadID>
         <LeadOffsetFirstSample>0</LeadOffsetFirstSample>
         <FirstSampleBaseline>0</FirstSampleBaseline>
         <LeadSampleSize>2</LeadSampleSize>
         <LeadOff>FALSE</LeadOff>
         <BaselineSway>FALSE</BaselineSway>
         <ExcessiveACNoise>TRUE</ExcessiveACNoise>
         <MuscleNoise>FALSE</MuscleNoise>
         <LeadDataCRC32>257525733</LeadDataCRC32>
         <WaveFormData>
5P/k/+T/5P/i/+L/4v/i/+X/5v/n/+j/5v/m/+b/5v/m/+b/5v/m/+f/6P/p/+r/5//m
/+X/5P/n/+j/6f/q/+z/7P/s/+z/7v/u/+7/7v/x//L/8//0//b/9v/2//b/9//4//n/
+v/7//z//f/+/wAAAgAEAAYACAAKAAwADgAQABIAFAAWABoAHAAeACAAIwAkACUAJgAo
ACoALAAuAC8AMAAxADIAMgAyADIAMgA1ADYANwA4ADcANgA1ADQAMgAyADIAMgAwAC4A
LAAqACcAJAAhAB4AGwAaABkAGAAVABIADwAMAAgABgAEAAIA///+//3//P/5//j/9//2
//b/9v/2//b/9P/0//T/9P/0//T/9P/0//b/9v/2//b/9P/0//T/9P/0//T/9P/0//b/
9v/2//b/9v/2//b/9v/2//b/9v/2//b/9v/2//b/9//4//n/+v/6//r/+v/6//r/+v/6
//r/+v/6//r/+v/6//r/+v/6//z//P/8//z/+v/6//r/+v/6//r/+v/6//r/+v/6//r/
+f/4//f/9v/4//j/+P/4//f/9v/1//T/8v/y//L/8v/0//T/9P/0//L/8v/y//L/8v/y
//L/8v/w//D/8P/w/+7/7v/u/+7/7//w//H/8v/x//D/7//u/+//8P/x//L/7//u/+3/
7P/t/+7/7//w/+//7v/t/+z/7v/u/+7/7v/w//D/8P/w//D/8P/w//D/8P/w//D/8P/t
/+3/7f/t/+v/7P/u/+7/8P/y//L/8v/0//X/9f/1//T/9v/2//b/+P/4//j/+P/3//b/
9f/1//f/9f/0//P/8f/x//H/8f/0//b/9v/2//j/+P/4//j/9f/z//D/7v/w/+//7f/t
/+z/6//r/+v/6//r/+v/6//t/+v/6//s/+r/6v/q/+r/6//r/+v/6//r/+r/6v/q/+v/
6//r/+v/6//r/+v/6f/o/+H/3P/W/9f/3//r/wAAHwBJAHsArwDlAB8BVwGNAcIB6AH9
AQQC8QG1AV8B9wCHABcAxP+t/7f/vf++/8L/xP/K/8//0v/U/9r/4P/i/+L/5f/l/+X/
5P/n/+j/5//n/+X/5f/m/+b/5v/m/+b/5v/o/+b/5v/n/+X/5f/m/+b/5//n/+f/5v/m
/+b/5v/m/+j/6f/p/+r/6v/q/+r/6v/o/+j/6v/q/+z/7P/s/+z/6v/r/+v/7P/u/+7/
7//v/+//7//w//D/8v/y//L/8//1//X/9v/3//j/+P/6//v//P//////AAAFAAUABgAJ
AAcACgAMAA8AEQATABYAGAAZABsAHQAfACMAJgAoACsAKQArAC4ALgAuADEAMwAzADQA
NwA3ADcANQA2ADYANwA3ADkAOQA5ADkANwA3ADcANwA1ADQAMQAvAC0AKgAoACMAIAAe
ABkAGQAWABQAEQANAAoACAAGAAQAAwABAP7//v/9//z//P/5//n/+P/3//f/9//1//X/
9P/z//P/8//z//P/8//0//b/9f/1//X/8//z//P/9P/2//b/9//3//b/9v/2//f/9//3
//j/+P/5//n/+P/4//f/9//2//b/+P/4//j/+P/6//r/+v/6//j/+P/5//n//P/8//z/
/P/8//v/+//8//r/+v/6//r//P/8//z/+//5//n/+f/5//v/+v/6//n/9//2//b/9//3
//f/9v/2//b/9v/1//X/8v/x//H/8v/0//T/9P/z//L/8f/x//H/7//w//D/7v/w//D/
7//v//D/8P/w//D/8v/y//L/8v/x/+//7f/s/+3/7f/t/+3/7v/t/+3/7v/s/+z/7P/s
/+7/7f/t/+3/7f/r/+z/7P/s/+z/7P/s/+v/6//r/+v/6//s/+7/7v/u//D/8P/u/+7/
7//v/+//8P/y//L/9P/0//T/9P/y//L/8v/y//P/8//x//D/7f/t/+3/7f/v//D/8v/y
//T/9P/0//T/9P/y//H/7//s/+z/6//p/+n/6P/n/+f/5//n/+f/5//n/+f/5f/l/+b/
5v/m/+b/5v/n/+f/5//l/+X/5P/k/+b/5//n/+f/5//n/+f/5//l/+T/4f/e/9z/0//N
/9H/3v/1/xMAOQBtAKcA3wAZAVcBjgHCAfUBFAIbAhEC5wGXASkBswA+ANX/o/+p/7T/
sv+2/8L/yf/K/87/1P/Y/9j/3P/g/+H/4v/i/+T/5P/i/+H/3//f/+D/4P/i/+L/4v/i
/+L/4P/g/+H/3//f/+D/4P/j/+P/4//i/+L/4v/i/+L/4v/j/+P/5P/k/+T/5P/k/+L/
4v/k/+T/5v/m/+b/5v/k/+X/5f/m/+j/6P/p/+n/6f/p/+r/6v/q/+r/6v/r/+//7//w
//H/8P/w//L/8//2//n/+f/6//v/+//8//////8CAAQABwAJAAsADgAQABEAEwAVABcA
GQAcAB4AIQAjACUAKAAoACoALQAvAC8AMAAzADMAMwAzADQANAA1ADUANwA3ADcANQAz
ADMAMwAzADEAMAAtAC0AKwAoACYAIAAeAB0AGQAZABYAFAARAA0ACgAIAAYAAgABAP//
/P/7//n/9//2//X/9f/0//P/8//z//H/8f/w/+//7//v/+3/7f/t/+7/8P/v/+//7//t
/+3/7f/u//D/8P/x//H/8P/w//D/8f/x//H/8v/y//P/8//y//L/8v/z//P/9P/0//T/
9P/0//T/9P/0//T/8v/y//P/8//2//b/9v/2//T/8//z//T/9f/2//f/+P/2//b/9v/1
//X/9f/1//X/9//2//b/9f/z//L/8v/z//X/9f/0//T/9P/0//P/8//w/+//7//w//D/
8P/w/+//7P/r/+v/6//s/+7/7//u/+z/7P/r/+v/7P/s/+z/7P/s/+z/7P/s/+z/6//q
/+r/6//r/+v/6//q/+n/6f/q/+r/6v/q/+r/7P/r/+v/6//q/+n/6f/o/+r/6P/o/+n/
6f/p/+n/6f/n/+f/6v/q/+r/6v/q/+r/6f/p/+n/6f/p/+r/7P/q/+r/7P/s/+z/7P/t
/+3/7//w//L/8v/w//D/8P/w//D/8P/w//D/8//z//H/8P/t/+3/7f/t/+//8P/y//L/
8P/w//D/8P/y//D/7//t/+v/6v/o/+X/5//m/+X/5f/m/+f/6P/p/+f/5//l/+X/5v/m
/+b/5v/k/+X/5f/l/+X/5f/k/+T/5v/n/+f/5//n/+f/5//n/+X/5P/j/+D/3v/V/83/
z//Y/+n/AwAnAFUAiwDFAPsANwFyAagB2wEAAhECEQLzAasBSwHdAGwA/f+v/5//rv+4
/7r/wP/F/8b/zP/U/9j/3P/k/+b/5//o/+j/5v/m/+T/4//h/+H/4v/i/+L/4v/i/+L/
4v/g/+D/4f/j/+P/5P/k/+T/4//i/+D/4v/i/+L/4v/i/+P/4//k/+T/5P/k/+T/5P/k
/+b/5v/k/+T/5P/k/+b/5//n/+j/6P/o/+n/6f/n/+f/6P/o/+z/7P/s/+3/7f/t/+7/
7//y//L/9P/1//b/+f/5//r/+//7//z//////wIABAAHAAUABwAKAAwAEAATABYAGQAZ
ABwAHgAhACEAIwAmACYAKAArAC0ALQAuADEAMQAxADEAMgAyADMANQA3ADcANwA1ADMA
MwAzADUAMwAyAC8ALQArACgAJgAkACIAIQAdABsAGAAWABMADwAMAAoACAAGAAUAAwAA
AP3/+//5//j/9f/1//T/8//1//X/8//z//D/7//v/+//8f/x//H/8v/w/+//7//v//H/
8f/x//L/8v/y//P/8//y//L/8v/z//P/8//0//T/8//z//L/8v/0//X/9f/2//T/9P/0
//T/9v/2//b/9v/2//b/9//3//b/9v/2//b/+P/3//f/+P/4//j/+P/4//j/+P/4//f/
9//3//f/9//1//T/9P/z//X/9P/0//X/9v/3//f/+P/1//T/8v/x//L/8f/x//L/8v/y
//L/8f/y//H/8f/x/+//8P/w/+7/8P/w/+//7//u/+7/7v/u/+7/7v/u/+7/8P/v/+7/
7v/t/+3/7f/t/+z/6//r/+z/7P/s/+z/7P/u/+3/7f/t/+v/6//s/+z/7v/s/+z/7f/t
/+3/7//v/+7/7v/u/+7/7v/t/+v/6v/p/+v/6//s/+7/8P/w//L/8v/w//D/8f/x//P/
9P/2//b/9f/0//P/8v/z//T/9f/2//b/9f/y//D/8f/x//H/8f/x//L/9P/0//T/9P/0
//T/8//w/+7/6//r/+z/7P/r/+n/6P/n/+f/6P/p/+r/6//q/+n/5v/l/+j/6P/o/+j/
6P/p/+n/6f/p/+n/6P/o/+j/6f/p/+n/5//n/+f/5//n/+T/4f/c/9j/1f/Z/+X/+v8X
AEEAdwCvAN8AFQFNAX8BsAHcAfcB/AHpAbMBXwH9AI8AIQDI/6f/r/+5/7r/vv/C/8b/
y//K/8z/1P/a/97/4v/m/+f/6P/o/+f/5v/j/+H/4//j/+T/5P/m/+b/5v/m/+X/4v/h
/+H/4//j/+T/5P/k/+P/4v/g/+P/5P/l/+b/5v/n/+f/6P/m/+b/5v/m/+b/5v/o/+j/
5v/m/+b/5v/o/+n/6f/q/+r/6v/r/+v/6//r/+z/7P/w//D/8P/x//L/8f/x//H/9P/0
//b/9//6//3//f/+//////8AAAMABQAIAAoADQALAA0AEAASABcAGQAbAB0AHwAiACQA
JwAnACkALAAsAC4AMQAzADMAMwA1ADQAMwA1ADYANgA3ADYANwA2ADUANQAzADMAMwA1
ADMAMgAvACsAKQAmACQAIgAgAB8AGwAXABQAEgAPAA0ACgAIAAYAAgABAP///P/9//v/
+f/4//n/+f/4//f/9f/1//P/8//0//P/8//z//X/9f/1//b/9P/z//P/8//z//P/8//0
//L/8v/z//P/9P/0//T/9f/1//X/9v/2//X/9f/0//T/9f/3//j/+v/4//j/+P/4//j/
+P/4//j/+v/6//v/+//7//r/+f/4//r/+f/5//r/+P/4//j/+P/4//j/+P/3//n/+f/5
//n/+f/4//j/9//3//b/9v/3//X/9f/0//T/9v/2//X/9f/0//P/8//0//L/8v/y//H/
8v/x//H/8f/v//D/8P/u/+7/7v/t/+3/8P/w//D/8P/u/+7/7v/u//D/7//u/+7/7v/t
/+z/6//q/+n/6f/q/+v/7P/t/+7/7P/r/+v/6//r/+3/7v/u/+3/7P/r/+r/6v/p/+n/
6f/p/+n/6v/s/+r/6v/s/+z/7P/s/+3/7f/v//D/8v/y//D/8P/w//D/8f/y//P/9P/0
//P/8P/u/+3/7f/t/+3/7//w//L/8v/y//L/8v/y//L/8P/v/+3/6v/q/+n/5//n/+b/
5f/l/+X/5f/l/+X/5//n/+X/5f/m/+b/5v/m/+X/5f/k/+P/4//j/+L/4v/k/+X/5f/l
/+X/5f/l/+X/5//i/+H/4v/a/8//zf/R/9r/7f8LADMAYwCXAMsABQFDAX4BsgHnAQwC
GQIXAvcBrwFJAc8AVADp/6f/o/+2/7r/uP+8/7//wv/G/8z/zv/U/9j/3P/d/97/3v/g
/+D/3v/d/93/3f/e/97/3P/c/9z/3P/c/9r/2v/b/9z/3f/f/+D/4P/f/97/3P/e/97/
3v/e/97/3//f/+D/4v/i/+L/4v/h/+D/4f/g/+L/4v/i/+L/5P/l/+X/5v/k/+T/5f/l
/+X/5f/m/+b/5v/m/+b/5//p/+n/6v/r/+//8P/z//X/9f/3//b/9v/5//n/+v/9//3/
AAACAAUABQAHAAoADAARABMAFQAXABgAGgAbAB0AHgAhACUAJgAqAC0ALwAvAC0ALwAu
AC0AMAAyADMANQAzADUANQA1ADUAMwAzADMANQAzADIALwArACkAJgAkACAAHgAdABkA
FgASAA8ACwALAAgABgAEAAAA///9//r/9//1//P/8v/z//P/8v/x//D/7//s/+v/6//r
/+z/7f/t/+3/7f/u/+z/6//r/+v/7f/t/+3/7v/t/+z/7P/r/+z/7P/s/+3/7f/t/+7/
7v/v/+//7v/u//D/8f/x//L/8f/w/+//7v/v//D/8f/y//L/8v/z//P/9P/0//T/9P/0
//P/8//0//P/8v/x//D/8f/y//P/8//x//H/8f/x//P/8v/y//H/8f/w//D/8f/v/+//
7v/u/+7/7v/t/+3/7v/t/+3/7v/s/+z/7P/r/+z/6//r/+v/6f/q/+r/6P/q/+r/6f/p
/+r/6v/q/+r/6P/o/+j/6P/q/+n/6P/o/+j/5//m/+X/5//n/+j/6v/o/+j/6P/o/+j/
5//n/+f/6f/p/+r/6v/p/+b/5f/l/+f/5//n/+f/6f/p/+j/5//m/+X/5P/n/+f/6P/p
/+j/5//n/+j/6P/o/+r/6v/s/+z/7f/t/+v/7P/u/+7/8P/w//D/8P/w//D/8P/w/+//
7//t/+z/6//r/+v/6//p/+r/7P/s/+3/7v/v//D/8v/w/+//7f/q/+r/6f/n/+f/5v/l
/+X/4//j/+P/4//l/+X/4//j/+T/5P/k/+T/4v/j/+P/4//l/+X/5P/k/+L/4//j/+P/
5P/l/+b/5//l/+L/4f/c/9j/0//P/8//2v/t/wcAKwBbAI8AxwABAT8BfAG0AeUBCgId
Ah0C/QG1AVMB4wBuAP3/r/+d/6r/tP+4/77/w//K/9D/1P/Y/9z/4v/j/+P/4//i/+L/
4v/g/9//3//f/+D/4P/e/97/3v/e/9//3v/f/+H/4P/f/9//3v/h/+H/4f/g/+D/4P/g
/+D/4P/h/+H/4v/i/+L/4v/i/+D/4P/i/+L/5P/k/+T/5P/k/+X/5f/m/+b/5v/n/+f/
5//n/+j/6P/o/+j/6P/p/+3/7f/u/+//8P/w//L/8//y//X/9f/2//v/+//8/////v8A
AAEAAwAEAAcACwAOAA8AEQATABUAFwAaABwAHwAgACMAJwAoACoALQAvAC8AMAAzADMA
MwA1ADYANgA3ADcAOQA5ADkAOwA5ADkAOQA3ADUANAAxADEALwAsACoAJgAkACMAHwAb
ABgAFgATAA8ADAAKAAgABAADAAEA/v/9//v/+f/4//X/9f/0//P/8//z//H/8f/w/+//
7//v/+3/7f/t/+7/7//v//D/8f/v/+//7//w//D/8P/x//H/8P/w//D/8f/v/+//8P/w
//L/8//z//T/8v/z//P/9P/0//T/9P/0//T/9P/0//T/8v/y//P/8//0//T/9P/0//b/
9f/1//b/9P/0//T/9P/2//b/9v/1//P/8//z//P/9f/0//T/8//z//L/8v/z//P/8//y
//L/9P/0//P/8//w/+//7//w//L/8v/y//H/7v/t/+3/7f/r/+z/7P/q/+v/7P/s/+3/
7P/s/+z/7P/s/+z/7P/s/+z/6//q/+r/7f/t/+3/7f/s/+v/6//s/+r/6v/q/+r/7P/r
/+v/6//r/+v/7P/s/+r/6P/o/+n/6//r/+v/6//l/+f/5//q/+z/7P/s/+z/7P/q/+n/
6f/p/+n/6f/q/+z/7P/s/+7/7v/u/+7/7//v//H/8v/0//T/9P/0//T/9P/0//T/9P/0
//P/8//x//D/7//v/+//7//x//L/9P/0//P/8v/x//D/8//y//L/8f/v/+7/7P/p/+n/
6P/n/+f/6f/p/+n/6f/n/+f/5f/l/+b/5v/m/+b/5v/n/+f/5//n/+f/5v/m/+j/6f/p
/+n/5//n/+f/5//n/+L/4//i/9r/1//V/9f/3v/x/w8ANQBlAJsAzwAFAUMBegGsAd0B
/gEHAvsBzwGDASEBswBCAN3/o/+h/7D/tv+8/8T/x//M/87/zv/W/97/4P/k/+X/5v/m
/+T/5P/i/+H/4f/h/+L/4v/i/+L/4v/i/+L/4P/g/+H/4//j/+T/5P/j/+P/4//i/+L/
4v/i/+L/4v/j/+P/5P/k/+T/5P/k/+b/5v/o/+j/5v/m/+b/5v/m/+f/5//o/+j/6P/p
/+n/6f/p/+r/6v/u/+7/7v/v/+//7//w//H/8P/w//L/8//0//f/9//4//3//f/+/wEA
AwAGAAgACwAKAAsADQAOABEAEwAVABcAGwAeACAAIwAhACMAJgAmACoALQAvAC8ALwAx
ADAALwAyADQANQA3ADcAOQA5ADkAOAA1ADQAMwA0ADMAMwAxAC8ALQAqACgAJAAiACEA
HQAdABoAGAAVABIADgALAAgABAADAAEA/v/7//n/9//2//f/9//2//X/9//3//X/9f/y
//H/8f/x//P/8//z//T/8//x//D/7//w//H/8v/0//L/8v/z//P/8P/w//D/8f/z//P/
9P/0//P/8//y//L/8//1//b/+P/3//b/9f/0//T/9P/0//T/9f/2//j/+f/4//j/+P/4
//j/9//3//j/9v/2//b/9v/0//T/9P/z//b/9//4//n/+P/2//X/8//1//T/9P/1//X/
9f/0//T/8v/y//H/8f/x//H/8v/0//H/8P/v/+3/7v/v//H/8//y//L/8f/u/+7/7v/t
/+3/7v/u/+7/7v/t/+z/6//q/+z/6//q/+r/7P/t/+7/7//s/+v/6//s/+r/6v/q/+r/
6v/p/+n/6f/r/+v/7P/s/+z/7P/q/+n/6P/q/+r/6v/q/+z/6//r/+v/6v/p/+n/6v/s
/+z/7v/u/+7/7v/v/+//7//w//L/8v/y//L/8v/y//L/8v/y//L/8f/x/+//7v/v/+//
7//v/+3/7v/w//D/8P/w//D/8P/x//D/8P/v/+7/7v/t/+v/6f/o/+f/5//l/+X/5f/l
/+b/5//m/+f/5v/m/+b/5v/o/+n/6f/p/+n/6f/o/+j/5//n/+b/5f/n/+f/5//n/+X/
5P/j/97/1P/P/9H/2f/m////IQBJAH0AtwDvACkBZwGiAdYB/wEWAh0CCwLRAXUBAwGN
ABgAu/+d/6v/tP+2/77/xv/J/8z/0P/W/9r/2v/a/+H/4//l/+b/5v/m/+T/4//i/+H/
4f/g/+L/4v/i/+L/4v/g/+D/4f/h/+H/4v/i/+P/4//j/+L/4P/g/+D/4P/i/+P/4//k
/+L/4v/i/+L/4v/i/+T/5P/l/+b/5//o/+f/5//m/+b/6P/o/+n/6f/p/+n/6v/q/+z/
7P/s/+3/8f/x//L/8//y//L/9P/1//b/+f/5//r//f/9//7/AQABAAQABgAJAAsADQAQ
ABIAFAAVABYAFwAbAB4AIAAjACMAJQAoACgAKAArAC0ALQAvADMANAA1ADMANAA0ADUA
NwA5ADkAOQA3ADUANQA1ADMAMQAwAC0ALQArACgAJgAgAB4AHQAZABkAFgAUABEADwAM
AAoACAADAAEA/v/6//r/+f/4//j/9f/1//T/8//1//X/8//z//D/7//v/+//7//v/+//
8P/x//H/8v/z//D/7//u/+7/7//w//L/8//w//D/8P/x//P/8//0//T/9f/1//T/9P/0
//X/9f/2//T/9P/0//T/9P/0//T/9P/0//T/9f/1//j/+P/4//j/9v/1//X/9v/4//j/
+P/4//j/+P/4//f/9//3//f/9//3//b/9v/1//P/8v/y//P/9f/1//T/9P/0//T/8//z
//D/7//v//D/8v/y//L/8f/w/+//7//v/+//8P/w/+7/7v/u/+3/7f/s/+z/7P/s/+3/
7v/v//D/7v/t/+z/7P/t/+3/7f/t/+z/6//r/+z/6v/q/+r/6v/r/+v/7P/t/+z/6//r
/+r/7P/q/+r/6//t/+3/7f/r/+j/6v/q/+r/6v/r/+v/7P/t/+z/6//r/+z/7P/s/+7/
7v/u/+7/7//v/+//8P/y//L/9P/0//T/9P/y//L/8v/y//T/9f/0//T/8v/x//D/7//t
/+7/8P/w//H/8v/z//T/9v/0//P/8f/w//D/7//t/+v/6v/p/+n/6f/p/+n/6f/p/+n/
5//n/+b/5v/m/+b/5//p/+r/6//p/+n/6P/o/+j/6f/p/+n/5//n/+f/5//p/+j/5f/i
/97/1//R/9P/3P/t/wkALQBZAI8AywAFAUMBggG6Ae0BDgIZAhcC+QGvAU0B2wBmAPX/
pf+b/67/tv+8/8T/yf/Q/9T/2P/c/+L/5v/o/+n/6v/q/+j/6P/m/+X/4//j/+T/5P/k
/+T/5P/k/+T/4v/i/+P/5f/l/+b/5v/n/+f/5//m/+b/5v/m/+b/5v/n/+f/6P/o/+j/
6P/o/+j/6P/q/+r/6v/q/+r/6v/o/+n/6f/q/+z/7P/t/+3/7f/t/+7/7v/w//D/8P/x
//X/9f/2//f/9//2//f/9//6//3//f/+//////8AAAMABQAIAAoADQAPABEAFAAWABgA
GQAaABsAHgAiACUAKQAnACkALAAsAC4AMQAzADMANgA5ADkAOQA5ADoAOgA7ADsAPQA9
AD0APwA9AD0APQA7ADkAOAA1ADUAMwAwAC4ALAAqACkAJQAjACAAHgAbABcAFAASABAA
DAALAAkABgAFAAMAAQAAAP3//f/8//v/+//7//n/+f/6//n/+f/5//f/9//3//j/+v/5
//n/+f/3//f/9//4//j/+P/5//n/+P/4//j/+f/7//v//P/8//3//f/8//z//P/9//3/
/v/+//7//v/+//7//v/+//7//P/8//3//f8AAAAAAAAAAP7//f/9//7/AAAAAAAAAAD+
//7//v/9//3//f/9//3////+//7//f/7//r/+v/7//v/+//6//r//P/8//v/+//4//f/
9//4//r/+v/6//n/9v/1//X/9f/3//j/+P/2//b/9v/1//X/9v/2//b/9v/2//b/9v/2
//T/8//y//L/9f/1//X/9f/y//H/8f/y//T/9P/0//T/9v/1//X/9f/0//P/8//y//P/
8v/z//X/8//z//P/8//z//P/8v/z//T/9f/2//T/8//z//P/9f/1//b/+P/3//b/9//2
//j/+P/5//n/+//8//7//v/9//z/+//6//z//P/8//z//f/9//v/+v/5//n/+f/5//v/
/P/+//7//P/8//z//P/6//j/9//1//b/9v/1//P/8//y//H/8f/x//H/8f/x/+//7//t
/+3/7//w//H/8v/w//H/8f/x//H/8f/w//D/8P/x//H/8f/x//H/8f/x/+//7v/r/+b/
3v/Z/9v/4f/w/wkAKQBXAI0AvwD1AC8BZwGaAc4B8wECAv0B2wGTATcB0QBlAP7/t/+n
/7f/wv/I/8j/zP/R/9b/2v/g/+b/6v/s/+//7//v/+7/7P/s/+r/6f/r/+v/7P/s/+z/
7P/s/+z/6v/o/+j/6f/q/+v/7f/u/+7/7f/s/+r/7P/s/+z/7P/q/+v/6//s/+z/7P/s
/+z/7f/u//H/8v/v/+7/7f/s/+7/7//v//D/8v/y//P/8//z//P/9P/0//j/+P/4//n/
+v/5//n/+f/8//z//v///wAAAwADAAQABQAFAAYACQALAA4AEAATABEAEwAWABgAGwAd
AB8AIQAjACYAKAArACsALQAwADAAMQAzADQAMwAzADUANAAzADQANgA3ADkAOQA7ADsA
OwA5ADcANwA3ADkANwA2ADMAMwAxAC4ALAAqACgAJwAjACEAHgAcABkAFwAUABIAEAAN
AA0ADAAKAAcABQADAAIAAQABAAAA/////////f/9//z/+//7//v//f/9//3//v/8//v/
+//7//3//f/9//7//P/8//3//f/8//z//P/9//7///8BAAIAAgABAP///v/8//3//f/+
////AAABAAIAAAAAAAAAAAAAAAAAAQABAAIAAgACAAIAAgABAAEAAgACAAIAAgACAAAA
AAAAAP//AQABAAEAAQABAAAAAAD//////v/+/////f/9//z//P/8//z/+//7//z/+//7
//z/+v/6//r/+f/6//n/+f/5//n/+v/6//j/+P/4//f/9//6//r/+v/6//j/+P/4//j/
+P/3//b/9v/3//f/9//3//b/9f/1//b/+P/4//j/+P/3//X/9P/z//X/9f/2//b/9v/2
//T/9P/0//T/9P/z//P/8//z//P/9P/2//j/+P/6//r//P/8//3//f/7//z//v/+//7/
/v/+//7/AAAAAAAAAAAAAP///P/6//z//f/+/////f/+/wAAAAAAAAAAAAAAAP7//P/7
//n/9v/2//X/8//2//b/9v/3//X/9f/1//X/8//z//H/8f/0//T/9P/0//T/9f/1//X/
9f/1//T/9P/y//P/8//z//P/8//z//P/9f/y/+v/6P/k/9//4f/t/wAAGwA/AG0AowDV
AAUBOwF1AaoB2gH5AQIC9wHLAX0BHwGzAEUA5P+1/73/yf/I/8j/zP/S/9P/1v/a/+D/
5v/o/+r/8P/x//L/8v/0//T/8v/x//H/8f/y//L/8f/w/+//7v/v/+7/7//x//H/8f/y
//L/8f/x//H/8P/y//L/8v/y//L/8//z//T/9P/0//T/9P/y//L/9P/0//b/9v/2//b/
9v/3//f/+P/2//b/9//3//n/+f/6//r//v/+//7/////////AAABAAIAAgAEAAUABgAJ
AAkACgAPAA8AEAATABEAFAAWABkAGwAdACAAIgAjACUAJwApACsALgAwADMANAA3ADsA
PAA8AD0APQA7AD4AQQBBAEEAQwBEAEQARQBEAEUARABDAEQAQwBEAEUAQwBBAEAAPQA7
ADkANgA0ADAALgAtACkAJQAiACAAHQAcABoAGQAYABYAFQATABAADwANAAsACgAJAAkA
CAAHAAcABwAFAAUABgAFAAUABQAEAAMAAgACAAMAAwAEAAUABQAFAAUABgAEAAQABQAF
AAYABgAGAAcABgAFAAUABAAGAAcABwAIAAYABwAHAAgACAAIAAgACAAJAAoACwAMAAoA
CgALAAsADAAMAAwADAAOAA0ADQAOAAwADAAMAAwADAAMAAwACwAJAAkACQAJAAsACgAK
AAkACQAIAAgACQAHAAcABgAGAAYABgAFAAUABAADAAMABAAEAAQABAADAAQAAwADAAMA
AgACAAEA/v///wAAAAABAAAAAAAAAAAAAAAAAAAAAAAAAP///v/+////////////////
/wAAAgABAAAA///+/wAA/////////////wAAAAD+//z//P/9//7///8AAAEAAAD///7/
/v/8/w==
         </WaveFormData>
      </LeadData>
      <LeadData>
         <LeadByteCountTotal>10000</LeadByteCountTotal>
         <LeadTimeOffset>0</LeadTimeOffset>
         <LeadSampleCountTotal>5000</LeadSampleCountTotal>
         <LeadAmplitudeUnitsPerBit>4.88</LeadAmplitudeUnitsPerBit>
         <LeadAmplitudeUnits>��V</LeadAmplitudeUnits>
         <LeadHighLimit>2147483647</LeadHighLimit>
         <LeadLowLimit>268435456</LeadLowLimit>
         <LeadID>V4</LeadID>
         <LeadOffsetFirstSample>0</LeadOffsetFirstSample>
         <FirstSampleBaseline>0</FirstSampleBaseline>
         <LeadSampleSize>2</LeadSampleSize>
         <LeadOff>FALSE</LeadOff>
         <BaselineSway>FALSE</BaselineSway>
         <ExcessiveACNoise>TRUE</ExcessiveACNoise>
         <MuscleNoise>FALSE</MuscleNoise>
         <LeadDataCRC32>2129902096</LeadDataCRC32>
         <WaveFormData>
7P/s/+z/7P/s/+z/7P/s/+3/7v/v//D/7v/u/+7/7v/w//D/8P/w/+7/7v/u/+7/8P/w
//D/8P/y//L/8v/y//D/8P/w//D/8f/y//P/9P/2//b/9v/2//f/+P/5//r//P/8//z/
/P/8//z//P/8////AgAFAAgACgAKAAoACgAMAA4AEAASABQAFgAYABoAHAAcABwAHAAg
ACIAJAAmACQAJAAkACQAJQAmACcAKAApACoAKwAsACoAKgAqACoAKgAqACoAKgAmACQA
IgAgAB0AHAAbABoAFwAWABUAFAAQAA4ADAAKAAcABgAFAAQAAAD+//z/+v/4//j/+P/4
//j/+P/4//j/9f/0//P/8v/z//T/9f/2//T/9P/0//T/9v/2//b/9v/0//T/9P/0//T/
9P/0//T/9f/2//f/+P/2//b/9v/2//b/9v/2//b/9//4//n/+v/4//j/+P/4//n/+v/7
//z/+f/4//f/9v/3//j/+f/6//r/+v/6//r/+f/4//f/9v/3//j/+f/6//n/+P/3//b/
9v/2//b/9v/2//b/9v/2//X/9P/z//L/8//0//X/9v/1//T/8//y//T/9P/0//T/9P/0
//T/9P/z//L/8f/w//D/8P/w//D/7v/u/+7/7v/w//D/8P/w//L/8v/y//L/7//u/+3/
7P/u//D/8v/0//L/8P/u/+z/7f/u/+//8P/u/+7/7v/u/+7/7v/u/+7/7//w//H/8v/w
/+//7v/t/+//8P/x//H/8//0//T/9f/0//X/9P/0//b/9//4//n/9v/2//f/9//2//b/
9//3//X/9f/0//T/8v/y//P/8//0//f/+P/4//b/9v/4//b/8//w/+7/7v/v/+3/7v/u
/+z/7P/s/+v/7f/s/+z/7P/p/+n/6f/q/+r/6v/q/+r/7P/s/+v/6//r/+r/6f/o/+z/
7f/u/+//7P/r/+n/6P/o/+T/3v/Z/9r/3v/q//7/HQBCAG4AmwDKAPkAJAFMAXcBmwGt
AawBjAFNAQMBtgBeAAIAxP+5/7//vf+9/8L/xf/K/9D/zv/N/9T/2P/b/93/4v/k/+X/
5f/l/+b/5v/m/+b/5v/m/+f/5//n/+b/5v/k/+T/5P/k/+f/5//n/+f/5//n/+f/5//n
/+f/6P/o/+r/6v/q/+r/6f/p/+j/5//p/+n/6v/q/+v/6//q/+r/6v/r/+z/7P/s/+3/
7v/u/+v/6//r/+z/7v/w//H/8v/0//H/8P/x//P/8//z//T/+P/6//v//P/6//v//f/+
/wAAAQADAAYABgAIAAgACwANAA8ADwARABYAFwAbABsAGgAaABwAHQAeACAAIwAkACIA
JAAlACUAJAAkACQAIwAmACYAJwAnACQAJAAlACUAJQAkACMAIgAgAB8AHAAZABcAFQAT
AA4ADQANAAwACgAFAAMAAgAAAAAA/v/9//v/+//6//f/9//0//P/8v/x//P/8//z//H/
7v/u/+7/7v/w//D/8P/w//D/7v/u/+//7//v/+//8P/y//L/8v/y//H/8P/v/+//8f/y
//P/9P/y//L/8v/y//H/8v/y//L/8//0//X/9v/0//X/9f/1//f/9//4//j/9v/2//b/
9//3//f/9//3//n/+f/5//j/9f/1//b/9//3//b/9v/2//b/9v/2//b/9P/0//T/9f/3
//f/9v/2//P/8//z//P/8//y//L/8v/0//P/8v/y//D/8P/w//D/8v/z//P/8P/v/+//
7v/t/+7/7//w//H/8P/w//D/8P/u/+7/7v/u/+//7//u/+3/7v/u/+//7//v/+//8P/w
/+7/7v/t/+3/6//r/+7/8P/w//D/8P/v/+3/7P/r/+z/7f/v//H/8f/x//L/8v/y//H/
8v/x//P/9f/2//f/9f/0//T/9f/1//b/9v/3//n/9//3//b/8//y//H/8f/0//X/+P/5
//b/9v/2//j/+P/3//T/8v/y//L/7//v/+z/7P/s/+z/7P/t/+3/7v/t/+v/6v/p/+r/
6v/q/+r/7P/s/+z/6//p/+r/6v/q/+z/7f/t/+3/6//r/+v/6v/q/+r/6v/o/+X/3v/Y
/9r/5P/7/xoAPABpAJoAyQD4ACYBTwF3AaMBwgHEAa0BdwEwAdwAggAkANH/sf+5/7//
uv+9/8j/zv/M/8//1P/Y/9v/3//k/+b/5//n/+X/5v/m/+b/5v/m/+b/5//p/+n/6P/o
/+b/5v/m/+b/6f/p/+n/6f/p/+n/6f/p/+n/6f/q/+r/6v/q/+r/6v/q/+v/6//r/+3/
7f/u/+7/7f/t/+z/7P/s/+3/7v/u/+7/7//w//D/7//v/+//8P/x//L/8v/y//X/8//z
//X/9//3//f/+P/9//7//v/+//3//f/+//7/AgADAAUACAAIAAoACgANAA8AEQARABMA
FgAXABsAGwAbABwAHwAhACIAJAAnACgAJwAoACgAJwApACoAKwArAC4ALgAvAC8AKwAq
ACoAKQAsACwALAAsACkAJwAjAB8AHgAdABwAGAAYABcAFQASAA4ACwAJAAYABQAEAAQA
AwAAAP7/+v/5//n/+f/5//n/9//3//f/9f/y//L/8v/y//T/9P/0//T/8v/w//D/8f/x
//H/8f/y//P/9P/1//b/9P/0//T/9f/4//j/+P/4//b/9v/2//b/+f/6//r/+v/6//r/
+v/6//n/+f/4//f/+P/5//v//P/6//r/+v/7//v/+//7//v//P/9//7//v/6//n/+f/5
//r/+v/7//z/+v/6//r/+v/4//j/+P/5//n/+f/4//j/9f/1//X/9f/3//b/9v/2//b/
9f/0//T/8v/y//L/8v/0//X/9f/y//D/8f/x//H/8v/z//T/9f/z//L/8f/w//L/8v/y
//L/9f/1//T/8//x//D/8P/v//H/8f/y//L/8P/w/+//7//v/+//7//v//H/8f/x//H/
8f/x//H/8f/v//P/9P/z//L/8f/w/+7/7f/t/+3/7v/v//H/8//y//H/8f/w//L/8//2
//f/+P/5//n/+f/3//b/9v/3//f/+P/4//n/+f/3//f/9v/4//j/+P/5//n/+f/7//v/
+f/4//f/+P/5//n/9//2//T/8v/t/+v/7f/u/+//8P/v/+//7v/u/+7/7f/t/+3/8P/w
//D/8P/v/+7/7f/r/+3/7v/u/+7/7v/v/+//7//t/+3/7f/s/+7/7v/u/+r/5f/e/9r/
3P/m//f/EAAwAFMAfgCtANgACAE1AV0BiQGuAbgBqwF9ATgB8ACiAEoA8/+7/7f/wf/A
/8H/xv/I/8r/0f/a/+D/4f/p/+n/6v/q/+n/6f/q/+r/6v/q/+r/6v/r/+r/6f/n/+b/
5//o/+n/6v/p/+n/6f/p/+n/6f/p/+n/6v/r/+3/7v/t/+z/6//q/+v/7f/u/+//7v/t
/+3/7P/s/+v/6f/o/+v/7f/v//D/7v/v//D/8P/x//H/8f/y//H/8v/y//L/8//x//H/
8//4//n/+v/8//z//P/7//r/+//9/wAAAgACAAMABQAIAAcACAAHAAkADgARABIAFQAX
ABcAGgAZABsAHAAfACEAIwAkACYAJgAkACYAJwAnACgAKgAsAC0ALQAsACwAKwArACwA
LgAvAC4ALAAqACgAKAAnACQAIQAhACEAIQAeABsAGQAWABIAEQAPAA4ADAAIAAYABQAD
AAEAAAD9//3//v/9//z/+//5//n/+f/3//b/9v/2//b/9v/2//b/9v/0//L/8v/z//T/
9f/2//j/9v/2//b/9v/4//j/+P/5//j/+P/4//j/+P/4//j/+P/7//z//P/8//v/+v/5
//j/+f/7//z//f/7//v//P/8//r/+v/6//v//f/9//3//f/7//v/+//6//r/+//9////
/v/8//v/+v/4//j/+P/4//f/+P/5//v/+//7//r/+v/5//n/+f/5//f/9v/2//b/9//3
//f/+P/4//j/+P/4//f/9//2//L/8//1//b/9//1//X/9f/1//L/8v/y//L/9P/0//T/
9P/0//P/8f/v/+//8P/y//P/8f/x//L/8v/y//L/8f/x//P/8//z//P/8P/v/+7/7f/z
//X/9f/1//T/8//y//H/8P/w/+//7//v//D/8f/z//X/9P/z//P/8v/0//X/+P/5//n/
+f/4//f/9//2//b/9//5//r/+v/7//r/9//2//T/9//4//n/+//6//n/+v/5//j/+P/4
//r/9v/1//L/8P/y//L/7//v//D/8P/w//D/7f/t/+z/7P/q/+n/6f/p/+v/7P/t/+7/
7f/s/+v/6f/q/+z/7f/u/+3/7f/s/+v/7f/t/+3/7P/u/+z/5v/g/9v/3P/g/+z/AgAd
AEIAcACbAMIA7QAYAT4BZwGTAa0BqgGGAUcBAwG4AGYADgDM/7v/wf/B/8H/wv/B/8b/
yP/K/8//2P/e/+H/4//l/+b/5v/l/+X/5v/m/+b/6P/o/+j/6f/p/+n/6P/o/+b/5v/m
/+b/5//n/+f/5//l/+X/5f/l/+j/6f/r/+z/6f/o/+f/5v/n/+n/6v/r/+n/6f/q/+r/
6f/p/+j/6P/p/+v/7f/u/+3/7f/t/+z/7P/t/+7/8P/v//D/8P/w//H/7//v//H/9f/1
//X/9v/3//j/+P/4//n/+//+/wAAAAABAAMABgAGAAgACAALAA8AEQARABMAEwATABYA
FQAYABoAHgAhAB8AIAAiACIAIgAkACUAJQAlACYAJwAnACUAJAAkACMAIwAkACYAJwAl
ACQAIwAiACAAHwAcABkAGgAZABgAFAARAA8ADAAIAAYABQAFAAQAAQD+//z/+f/5//j/
9f/1//X/9f/1//X/8v/x//D/7f/v//D/8f/y//H/8P/v/+7/8P/u/+7/7//v/+//7//w
/+7/7v/u/+7/7//w//H/8//y//L/8v/y//L/8v/y//L/8//0//T/9P/y//L/8v/y//P/
9f/2//f/9f/1//b/9v/2//b/9v/3//f/9//3//f/9v/1//T/8v/0//X/9//5//j/9v/1
//T/9v/2//b/9v/y//L/8v/z//H/8f/w//D/8P/x//L/8//x//D/8P/w//D/7//u/+7/
7v/u/+7/7v/t/+3/7P/o/+n/6//s/+3/7f/t/+3/7f/q/+r/6v/q/+z/7P/s/+z/7P/r
/+n/5//n/+j/6v/r/+n/6f/q/+r/6v/q/+n/6f/r/+3/6//q/+j/6P/o/+j/6v/p/+n/
6f/n/+f/6P/p/+n/6f/q/+r/7f/t/+//7//u/+//7//v//D/8P/x//P/8f/y//L/8//x
/+//7//u/+7/7v/u/+//7//v//H/8f/x//L/8//2//P/8f/t/+r/6P/o/+X/5f/m/+b/
5v/m/+P/4//i/+L/5f/l/+b/5//m/+b/5v/m/+T/5P/k/+P/4//k/+T/5P/j/+P/4v/h
/+T/5f/m/+b/6P/k/+D/4v/b/9L/0v/Y/97/8f8OADIAVwCEALEA4gAWAUUBbwGbAbwB
xgG3AYUBPgHuAJIANADf/7P/s/+9/7r/t/+6/7z/wv/J/87/0v/T/9X/2P/a/9v/2//e
/+D/4f/i/+D/4P/g/+H/4f/h/+D/4P/g/+D/4P/g/+H/4f/h/+H/4//j/+P/4//h/+H/
4v/i/+T/5P/k/+T/5v/n/+f/5//k/+P/4//i/+b/5//n/+j/5v/n/+j/6P/m/+f/6P/o
/+n/6f/p/+r/6v/q/+n/6P/u/+3/7v/x//P/8//z//T/9v/2//X/9P/1//f/+v/8//3/
/f/+/wAAAQAEAAUACQAJAAsACwANAA4ADwATABMAFAAWABoAHQAdAB4AIAAgACIAJAAl
ACUAJQAmACcAJwAoACgAKQApACgAKAApACkAKQAoACcAJgAkACMAIAAdABwAGwAaABYA
EwARAA4ACgAJAAcABgAEAAAA/v/9//v/+//6//f/9//2//X/9P/z//H/8f/x/+//8P/w
//D/8P/u/+7/7v/u//D/7v/u/+//7f/t/+3/7v/s/+z/7P/s/+//8P/x//P/8f/w/+//
7v/x//L/8//0//T/9P/z//L/8P/w//D/8P/x//P/9P/1//T/8//z//L/9f/2//f/+f/4
//f/9v/1//X/9f/1//T/9P/1//f/+f/4//b/9f/0//X/9v/3//j/9P/0//T/9f/z//P/
8v/y//L/8//0//X/8//y//L/8v/0//P/8v/y//D/8P/w//D/8P/x//H/7v/w//H/8f/x
/+//7//v/+//8P/w//D/8P/u/+7/7v/u/+3/7f/s/+v/7f/u//D/8f/w/+//7//u//D/
8P/v/+//7//v/+//7//t/+3/7f/t/+//7//v/+//7//v/+7/7v/u/+7/7v/w/+//7//v
/+7/7f/t/+3/7v/v//H/8v/x//H/8//z//T/9f/1//X/9//2//b/9//1//b/9v/3//j/
9//4//j/9//2//X/9f/1//X/9//3//b/9v/2//j/+P/3//T/8v/0//T/8f/x/+//7v/t
/+z/7f/t/+z/7P/t/+3/7v/v/+3/7P/r/+r/6//s/+3/7f/r/+z/7P/s/+z/7f/t/+3/
7//v/+//7v/q/+r/6P/m/+X/4v/g/+D/6P/3/xAAMABXAIQAtQDkABYBQQFpAY8BsAHA
AbUBhwFGAfwAqgBQAPH/tf+v/7f/vP/B/8j/zP/S/9X/2P/a/93/4//m/+j/6f/p/+n/
6v/q/+r/6P/o/+j/6f/r/+v/6v/q/+j/6P/o/+j/6f/p/+n/6f/p/+n/6f/p/+f/5//o
/+j/6f/q/+v/7P/q/+v/6//r/+v/6//s/+z/7f/t/+z/7P/q/+v/7P/s/+3/7//x//L/
8P/v/+7/7v/x//L/8v/y//f/9f/1//f/+P/3//b/9v/6//z//f/+//3//f/+//7/AAAB
AAMABgAHAAoACwAPABAAEQAQABEAFQAXABwAHQAbABwAHwAhACMAJAAmACYAKAAqACsA
KwApACoAKwArAC0ALgAwADEALgAuAC8ALwAxADAALwAuACwAKwAoACUAIgAhACAAHAAc
ABsAGQAWABIADwANAAoACAAGAAUAAwABAAAA/f/9//r/+f/4//f/+P/5//r/+f/3//b/
9f/0//T/9P/0//T/9f/0//X/9//0//P/8v/y//X/9v/3//j/9//2//X/9f/2//b/9v/2
//f/+P/5//r/+P/4//f/9v/3//j/+f/6//n/+f/4//f/9//3//j/+P/6//r/+v/7//n/
+f/5//n/+v/7//z//P/7//v//P/9//v/+v/6//r//P/8//z//P/4//j/+P/5//r/+//7
//z/+v/5//j/9//3//b/9v/2//f/9//3//j/9//2//X/9P/2//f/9//0//T/9f/1//X/
9f/1//X/9f/2//b/9v/2//P/8v/x//D/9P/1//X/9f/z//L/8v/x//H/8f/y//L/9P/0
//P/8//z//P/8//z//P/8//z//P/8f/x//H/8f/t/+//8//3//j/9f/0//P/8v/w/+//
7//v//H/8f/y//P/8f/x//L/8v/1//X/9//3//j/+f/5//n/+f/4//j/+f/7//z//P/9
//z/+f/4//b/+P/4//j/+f/5//n/+//7//n/+P/3//j/+f/5//f/9v/z//L/7v/t/+3/
7v/v//D/7v/t/+v/6v/s/+v/6//r/+z/7P/s/+z/6v/q/+r/6f/q/+z/7f/u/+z/7f/t
/+3/6//r/+v/6v/s/+j/6P/o/+H/3v/c/97/5v/5/xYAOABdAIgAswDeAA4BOQFhAY0B
rAGuAZMBWwEWAdAAgAAoANn/s/+1/7v/vP+//8T/xv/K/83/0P/a/+H/4//l/+b/5v/l
/+T/5P/j/+L/5f/m/+f/6f/m/+X/4//i/+P/5P/l/+b/5f/l/+X/5f/l/+X/5f/l/+f/
5//o/+j/5//m/+X/5P/m/+f/5//n/+f/5//o/+j/5//n/+b/5v/o/+n/6v/q/+j/6f/q
/+r/6//r/+v/7P/t/+7/7v/u/+//7f/t/+//8//z//P/9P/0//T/8//y//X/9//6//z/
/P/9////AgAAAAIAAgAFAAkACwALAA0ADgAPABMAEwAUABYAGgAdABsAHAAeAB4AHAAe
AB8AHwAgACIAJAAlACQAJAAlACUAJgAmACcAJwAlACQAIwAiACAAHwAcABkAGQAZABkA
FgATABEADgAKAAkABwAGAAQAAAD+//3/+//3//b/8//z//L/8f/w/+//7//v/+//7f/u
/+7/7v/u/+z/7P/s/+z/6v/o/+j/6f/s/+3/7v/w/+3/7P/r/+r/6//s/+3/7//u/+7/
7v/u/+7/7v/u/+7/8f/y//L/8v/v/+7/7f/s/+//8f/y//P/8f/x//L/8v/w//D/8P/x
//L/8//0//X/9P/z//L/8P/v/+//8P/x//P/8v/y//L/8P/w//D/8P/v//D/8f/z//D/
7//t/+z/7P/t/+7/7//t/+z/7P/s/+r/6f/o/+j/6v/s/+7/8P/t/+3/7P/o/+r/6//r
/+v/6f/p/+n/6f/m/+b/5v/m/+j/6P/o/+j/6f/p/+j/5//o/+j/6f/p/+f/5//o/+j/
5//m/+T/4//m/+f/6P/p/+n/6f/n/+X/5v/o/+j/6P/o/+j/5//n/+f/5v/l/+X/5f/m
/+f/6f/q/+n/6f/r/+v/7f/v//D/8f/v/+7/7v/v/+3/7v/u/+//7//t/+3/7P/q/+r/
6v/r/+3/7f/v/+//7v/u/+7/8P/v/+//7f/s/+r/6v/n/+f/4//i/+H/4P/g/+H/4f/i
/+T/4//j/+P/4v/i/+L/4v/k/+T/5P/j/+H/4v/i/+L/4v/j/+P/4//j/+P/4//i/+D/
4v/i/9z/1f/Q/9L/1v/i//v/HgBAAGsAoADPAPwALAFXAYMBqQHAAb4BnQFbAQwBuABc
APz/tf+l/7H/s/+y/7v/wv/E/8b/yf/M/9D/0f/T/9j/3P/f/+H/4P/g/9//3v/c/9z/
3P/d/97/3//f/+D/3v/e/97/3v/g/+H/4v/j/+D/3//e/93/3//f/+D/4P/i/+L/4v/i
/+H/4f/g/9//4P/h/+P/5P/l/+X/5P/k/+L/4//k/+T/5f/n/+n/6v/m/+X/5P/k/+b/
6P/p/+r/7f/r/+v/7f/t/+3/7f/u//P/9P/0//T/8v/z//X/9v/5//v//v8CAAAAAgAC
AAUABwAJAAkACwAQABEAFQAVABQAFAAWABcAGAAaAB0AHgAeACAAIQAhACEAIgAjACMA
JgAmACcAJwAlACQAJAAjACUAJAAjACIAIAAfABwAGQAWABUAFAAQABAADwANAAoABQAD
AAIAAAAAAP7//f/7//f/9v/z//P/8v/x//D/7//x//H/8f/v/+z/7P/s/+z/7v/u/+7/
7v/w/+7/7v/v/+3/7f/t/+7/8P/w//D/8P/v/+7/7f/t/+//8P/x//L/8P/w//D/8P/x
//L/8v/y//T/9P/0//T/8v/z//P/8//1//X/9v/2//b/9v/2//f/9//3//f/9//5//n/
+f/4//X/9f/2//f/+f/4//j/+P/3//b/9f/0//T/9P/0//X/9//3//b/9v/z//P/8//z
//X/9P/0//T/9P/z//L/8v/y//L/8v/y//T/9f/1//L/8f/x//D/7//w//H/8v/z//D/
8P/w//D/8P/w//D/8P/x//H/8P/v/+7/7v/v/+//7//v//D/8P/w//D/7//v/+3/7f/t
/+3/7v/v//D/8f/v/+3/7//v//D/8v/y//L/8v/w/+//7//v//H/8f/y//P/8f/x//L/
8v/x//H/8//z//b/9//3//f/9//2//b/9//5//r/+v/7//v/+f/5//j/9v/2//b/9//5
//n/+//7//j/+P/4//r/+f/5//f/9v/0//T/8f/x/+7/7v/u/+7/7v/v/+//8P/v/+3/
7P/r/+3/7v/v//D/8P/w//D/7//t/+7/7v/u/+7/7//v/+//7v/t/+z/6v/u//D/7v/s
/+n/4v/c/9z/5P/1/xAANABXAIQAtQDiABABPQFpAZEBsAG8Aa8BgQE+AfQApABGAOn/
r/+v/73/wP/D/8r/zP/S/9f/2P/c/+P/6f/s/+7/7//v/+z/7P/r/+r/7P/s/+z/7f/t
/+3/7P/s/+r/6v/q/+r/7P/t/+7/7//t/+3/7f/t/+3/7f/u/+7/7v/u/+7/7v/u/+//
7//v//D/8f/z//T/8v/x/+//7v/v//H/8//0//L/8//0//T/8//z//P/9P/3//j/+P/4
//n/9//3//n/+//7//v//P///wAAAAAAAP7///8BAAIABwAJAAwAEAAPABAADwARABUA
FwAXABkAHAAdACEAIQAgACAAIgAjACYAKAArACwAKgAsAC0ALQAvADAAMQAxADIAMgAz
ADMAMgAyADMAMwAzADIAMQAwAC4ALQAqACcAKAAnACYAIgAgAB8AHQAaABUAEwASABAA
EAAOAA0ACwAHAAYAAwADAAQAAwACAAEA/////////f/8//z//P/8//7//v/+//7//P/6
//r/+//9//3//f/+//7//v/+//7//f/8//v/+//9//7///8AAP7//v/+//7/AAACAAMA
BAACAAIAAgACAAAAAQABAAEAAwADAAQABAACAAIAAgADAAMAAwADAAMABQAFAAUABAAB
AAEAAgADAAUABAAEAAQAAgACAAIAAgAAAAAAAAABAAEAAQAAAAAAAQABAAEAAQABAAAA
AAAAAP7//f/8//z//v/+//7//v/+///////8//r/+//7//v//P/9//7////8//z//P/8
//z//P/8//z//f/9//z/+//4//j/+f/5//r/+//9//7//P/8//v/+//7//v/+//7//3/
/f/9//3/+//7//v/+//9//3//v/8//z//P/8//z/+//7//v//f/9//7////8//v/+//6
//7///8CAAMAAgADAAMAAwABAAAAAAABAAMABAAEAAUABQADAAMAAgADAAQABQAHAAYA
BQAGAAUABAAEAAQABgAEAAMAAAD+//z//P/5//n/+f/6//v//P/5//n/+P/4//j/9//3
//f/+v/6//r/+v/5//j/9//1//b/+P/5//r/+P/5//n/+f/5//n/+f/4//r/+v/2//D/
5//k/+j/7v/+/xcANABYAIMAqgDTAAABKgFRAX8BpQGwAaABcQErAeYAngBMAPr/x//B
/8v/zf/Q/8//0P/W/9z/3//m/+7/8f/z//P/9P/0//P/8//0//T/9P/2//b/9v/3//b/
9f/z//L/8//0//X/9v/1//X/9f/1//X/9f/1//X/9//3//j/+P/3//b/9f/0//X/9//4
//n/+f/5//r/+v/6//n/9//2//f/+f/7//z/+v/7//z//P/9//3//f/+//3//v/+//7/
AQD/////AQAFAAUABQAGAAgACAAHAAYABwAJAAwADgAOAA8AEQAUABQAFgAWABkAGwAd
AB0AHwAfAB8AIgAhACQAJgAqAC0ALAAsAC0ALAArACwALAArAC4AMAAyADMAMQAwADAA
LwAvADAAMgAzADEAMAAvAC4ALAArACgAJQAlACUAJQAiAB8AHQAaABYAFAATABMAEgAQ
AA4ADQALAAcABgADAAMABAADAAIAAQD////////9//7//v/+//7//v/+//7//v/8//r/
+v/7//z//f/+/wAA/f/8//v/+v/7//z//f///wAAAAAAAAAA/v/+//7//v///wAAAAAA
AP7//v/+//7///8BAAIAAwACAAEAAQAAAAAAAAAAAAEAAwADAAMAAwACAAEAAAD+//7/
//8BAAMAAQAAAAAAAAD+//7//v/+//7//v/+/////v/9//v/+v/8//3//v////7//P/7
//r/+v/5//j/+P/6//r/+v/6//n/+f/4//T/9//5//r/+//5//n/+f/5//b/9v/2//b/
+P/4//j/+P/3//f/9v/1//b/9v/3//f/9f/1//b/9v/0//T/8//z//T/9f/2//f/8//y
//T/9P/0//T/9v/1//X/9f/0//P/8//z//X/9//6//z//P/7//z/+//6//v/+//7//z/
/P/9/////f/+//7////9//v/+//6//v//P/9/////////wEAAQAAAAAAAAACAP3/+//3
//T/9f/2//T/9f/0//T/9P/0//P/8//y//L/8//z//T/9f/z//L/8f/w//H/8v/z//P/
8f/y//L/8v/w//H/8f/x//P/8//z//L/8v/u/+r/6P/l/+L/5v/w/wAAGwA4AF4AjQC4
AN8ADAE6AWUBkwGvAbIBmAFfARcB0ACEACwA4P/D/8n/yf/D/8T/x//O/9L/1v/Z/97/
4v/h/+H/5//q/+z/7f/u//D/8f/y//H/8P/v/+//7//v/+7/7v/u/+7/7v/u/+//7//v
/+//8f/x//H/8f/w/+//7//u/+//8P/x//L/8v/z//P/8//y//H/8f/w//P/8//y//L/
8v/z//T/9P/0//X/9v/2//X/9f/1//b/9//4//j/+P/9//v/+//9//z/+//6//r/AAAC
AAMABAAEAAUABwAIAAgACQALAA4ADwASABMAFwAWABcAFgAXABsAHQAiACMAIwAkACcA
KQAmACYAJwAmACcAKgAsAC0AKwAsAC0ALQAuAC4ALwAvADAAMAAxADEAMAAuACwAKgAp
ACkAJwAlACMAIQAfABoAGgAZABcAFAATABEAEAAOAAwACgAJAAcABwAGAAMAAwABAP//
/f/7//3//f/9//v/+v/6//r/+v/5//j/9//2//j/+P/6//3//P/7//r/+v/8//z//P/8
//z//P/8//3//f/8//v/+v/9//7///8AAP7//v/9//z///8AAAEAAgACAAMAAwADAAIA
AQABAAAAAQACAAMABQADAAMAAwADAAUABQAFAAQAAQABAAIAAwABAAAAAAAAAAEAAgAD
AAQAAQAAAP////8BAAEAAAAAAP3//f/9//3//f/8//z//P/9//3//f/+//3//P/7//r/
/P/9//3/+v/8//3//f/9//z/+//6//n/+f/6//v//P/5//j/9//2//j/+f/5//n/+v/6
//v/+//6//n/+f/4//n/+v/6//v/+f/5//n/+f/5//n/+f/5//v/+//7//v/+f/5//n/
+//5/w==
         </WaveFormData>
      </LeadData>
      <LeadData>
         <LeadByteCountTotal>10000</LeadByteCountTotal>
         <LeadTimeOffset>0</LeadTimeOffset>
         <LeadSampleCountTotal>5000</LeadSampleCountTotal>
         <LeadAmplitudeUnitsPerBit>4.88</LeadAmplitudeUnitsPerBit>
         <LeadAmplitudeUnits>��V</LeadAmplitudeUnits>
         <LeadHighLimit>2147483647</LeadHighLimit>
         <LeadLowLimit>268435456</LeadLowLimit>
         <LeadID>V5</LeadID>
         <LeadOffsetFirstSample>0</LeadOffsetFirstSample>
         <FirstSampleBaseline>0</FirstSampleBaseline>
         <LeadSampleSize>2</LeadSampleSize>
         <LeadOff>FALSE</LeadOff>
         <BaselineSway>FALSE</BaselineSway>
         <ExcessiveACNoise>TRUE</ExcessiveACNoise>
         <MuscleNoise>FALSE</MuscleNoise>
         <LeadDataCRC32>784451126</LeadDataCRC32>
         <WaveFormData>
8P/w//D/8P/w//D/8P/w//L/8v/y//L/8f/w/+//7v/v//D/8f/y//D/8P/w//D/8v/y
//L/8v/0//T/9P/0//L/8v/y//L/8//0//X/9v/2//b/9v/2//j/+P/4//j/+f/6//v/
/P/6//r/+v/6//z//v8AAAIAAgACAAIAAgAFAAYABwAIAAsADAANAA4AEAAQABAAEAAS
ABQAFgAYABgAGAAYABgAGgAaABoAGgAcABwAHAAcABwAHAAcABwAHgAeAB4AHgAcABoA
GAAWABUAFAATABIADwAOAA0ADAAKAAgABgAEAAIAAgACAAIA/v/8//r/+P/2//b/9v/2
//b/9v/2//b/9f/0//P/8v/0//T/9P/0//L/8v/y//L/9P/0//T/9P/y//L/8v/y//L/
8v/y//L/8//0//X/9v/0//T/9P/0//b/9v/2//b/+P/4//j/+P/3//b/9f/0//f/+P/5
//r/+f/4//f/9v/4//j/+P/4//j/+P/4//j/9v/2//b/9v/4//j/+P/4//b/9v/2//b/
9v/2//b/9v/2//b/9v/2//T/9P/0//T/9f/2//f/+P/1//T/8//y//T/9P/0//T/9P/0
//T/9P/z//L/8f/w//L/8v/y//L/8P/w//D/8P/y//L/8v/y//P/9P/1//b/8//y//H/
8P/x//L/8//0//H/8P/v/+7/7//w//H/8v/y//L/8v/y//D/8P/w//D/8f/y//P/8//w
//D/7//u//D/8P/x//H/8//0//b/9//2//f/9//2//f/+f/6//v/+P/4//j/+P/2//j/
+f/5//z/+//8//7//f/8//z/+//+///////9//v/+//7//v/+v/2//P/8P/y//D/8P/w
//D/7//v/+7/8P/w//D/8P/u/+7/7v/v/+//7//v/+//8f/x//D/8P/v/+7/7f/s//D/
8f/y//P/8P/u/+3/7P/r/+j/5v/l/+X/5//u//r/DwAlAD0AWgB8AJ0AtgDMAOgABAET
ARUB+gDMAJ0AcgA8AP//2P/T/9T/zP/L/8//0v/W/9n/2v/a/9//4v/l/+X/6f/s/+z/
7f/u/+7/7v/u/+3/7f/v/+//7//w/+//8P/w/+//7//u//D/8P/w//D/8P/w//D/8P/v
/+7/7f/t/+//7//v/+//7f/t/+7/7v/w//D/8P/w//L/8f/x//L/8f/x//D/7//y//L/
8v/y//L/8v/y//L/9P/1//b/+P/2//b/9v/4//j/9//2//X/+P/6//v//P/6//r/+//9
////AAABAAIAAwAEAAcACQAKAAoACwALAA4ADwASABQAEgARABIAEgAUABYAGAAZABgA
GAAaABoAGQAZABoAGgAcAB4AHgAeABwAHAAdAB0AHwAeAB4AHQAcABsAGgAXABMAEgAQ
AAsACgAKAAoACQADAAMAAQABAAAA///9//z//P/8//n/+f/2//b/9f/0//b/9v/1//T/
8//x//D/7//w//H/8v/z//P/8v/y//P/8f/x//H/8f/z//P/8//z//L/8f/w/+//8f/y
//P/9P/0//T/9P/0//P/8//z//T/9v/2//b/9v/2//b/9//3//f/+P/4//j/+P/4//j/
+P/4//j/+P/5//v/+v/6//r/+f/4//f/9v/4//j/+P/4//j/+P/4//j/+P/2//b/9//5
//n/+P/4//b/9f/1//b/9v/1//X/9f/3//f/9v/2//T/9P/1//X/9f/2//f/9v/1//X/
9P/z//X/9f/1//X/9v/2//f/9//0//T/9P/0//T/9f/1//X/9P/z//P/8//z//P/8//0
//T/8//z//P/8f/x//L/8//0//X/9v/0//P/8//y//T/9P/0//X/9f/2//b/9//1//X/
9//4//n/+v/8//3//P/6//n/+P/4//j/+v/7//3//f/7//v/+//6//n/+f/6//z//v//
//3//f/9//3///////z/+v/2//b/9P/0//L/8v/x//H/8f/y//P/9P/z//D/7//u//H/
8f/x//H/8//z//P/8v/x//D/7//u/+//8f/y//P/8f/x//D/8P/u/+//7v/w/+3/6f/l
/+T/6v/5/w8AIwA8AFwAewCaALgAzgDkAAUBHQEiAQwB4wC4AIoAVQAYAOP/zv/S/9H/
y//O/9j/2//a/9r/3//i/+P/5//r/+7/7v/v//D/8P/w//D/7//v//H/8f/y//L/8P/w
/+//7//w//D/8v/y//L/8v/0//T/9P/0//L/8v/y//P/8//z//P/8//z//P/9P/0//b/
9v/2//b/9v/1//X/9v/0//X/9f/1//j/+P/4//j/9v/2//b/9v/3//f/9//4//j/+P/4
//r/+//7//v/+//+/wAAAQACAAEAAAAAAAEABQAGAAcACAAIAAgACgALAAsADAAOAA8A
EwATABUAFgAVABUAFwAYABoAHAAeAB8AHgAeACAAIAAhACEAIgAiACMAJgAnACgAJQAk
ACQAIwAlACQAJAAjACAAHwAeABsAGgAaABkAFQAVABQAEwARAAsACwAJAAkABwAHAAYA
BgADAAIA/v/9//3//v/+//7//P/8//v/+v/4//f/9//3//j/+f/6//v/+f/4//j/+f/3
//f/9//3//j/+f/6//v/+v/5//j/9//5//r/+//8//r/+v/6//r//f/9//3//v/+//7/
/v/+//z//P/9//3///8AAAAAAAD+//7//v/+//7//v/+////AQAAAAAAAAD///7//f/8
//3//v///wAA/v/+//7//v/+//z//P/9///////+//7//f/7//r/+v/8//v/+//7//v/
+//6//r/+P/4//n/+f/6//r/+v/4//b/9//3//f/+f/5//n/+f/2//b/9//3//j/+P/4
//j/+P/5//n/+f/2//X/9f/1//b/9//4//r/+f/3//b/9f/1//X/9v/2//j/9v/2//f/
9f/1//X/9f/3//n/+v/5//j/9//2//X/9f/2//b/+P/4//j/+f/4//j/9//3//n/+f/7
//z//P/8//3//f/7//r/+v/6//z//P/+/////f/9//v/+//9//7///8BAAEAAgADAAMA
AAD///7//f/+/////f/8//f/9v/z//L/8//0//T/9f/2//b/9v/2//T/8v/y//L/9f/1
//X/9f/z//P/8//y//T/9P/0//T/9P/1//X/9f/1//X/9P/0//T/8//y//D/7//p/+X/
6P/w//n/CwAfADQATABpAIYAogC+ANYA9QARARwBDgHrAL4AlgBrADQA9//U/9L/1f/R
/9D/1P/V/9b/3P/l/+j/6f/v//D/8v/x//H/8v/y//L/8v/z//P/9f/1//P/8v/v/+7/
8f/x//L/8v/y//L/8v/y//D/8P/w//D/8f/y//P/9f/0//P/8v/x//L/8//1//b/9P/0
//T/9P/y//H/8f/y//P/9f/2//f/9v/2//b/9v/2//b/9v/2//f/9//3//j/9v/2//b/
+P/6//v//P/9//3//v/+//7/AAAAAAEAAwADAAQABQAGAAQABAAGAAcACgAMAA8AEQAS
ABEAEgASABUAFQAXABgAGQAaABsAGwAcABwAHgAeACEAIQAiACIAIAAiACIAIgAkACQA
JQAlACMAIgAiACEAIAAfAB4AGwAbABwAHAAZABYAFAASAA8ADAANAAwADQAIAAcABQAE
AAAAAAD9//3//P/8//v/+v/6//r/+f/4//j/9//3//f/9//3//f/9//1//T/9P/1//b/
9//4//n/+P/3//b/9f/2//f/+P/5//j/+P/4//j/9v/2//b/9v/5//n/+f/6//n/+P/3
//b/9//4//r/+//7//z//P/8//v/+v/5//j/+f/6//v//f/7//r/+v/6//z//P/8//z/
+//6//n/+P/4//j/+P/4//n/+P/5//v/+//7//r/+v/6//n/+f/6//j/9//3//f/+f/5
//j/+P/6//r/+//7//f/9v/1//L/8//1//b/9//1//X/9f/1//P/8v/y//H/8//0//X/
9v/1//X/9P/z//T/8//z//P/8//z//P/9P/0//P/8//z//X/9f/2//b/9f/y//H/8f/z
//X/9//3//T/9P/0//T/9P/x//H/8v/y//P/9P/1//f/9v/2//X/9f/3//f/+f/6//j/
+P/5//n/9//2//b/9v/5//r//f////7//f/6//n/+//8//3////+//7//v/9//3//f/9
//3//P/7//f/9P/0//T/8v/y//T/9P/z//P/8P/w//D/8P/u/+z/7P/s/+7/7//w//H/
8P/v/+7/7P/v//D/8f/y//H/8f/w/+//8f/x//D/8P/w/+//7P/o/+X/5f/n/+7//P8P
ACUAQQBeAHYAkQCuAMQA3gD+ABUBEwH4AMwAoQB4AEQACQDe/9P/1P/O/8//z//O/9D/
1f/W/9j/3//m/+f/6f/p/+z/7P/t/+z/7P/s/+z/7f/t/+//7//w//D/7v/u/+3/7f/u
/+7/7P/s/+z/7P/s/+z/7P/s/+3/7v/v//H/8P/v/+7/7f/v/+//8P/w/+7/7v/u/+7/
7v/t/+3/7v/v//H/8v/z//H/8P/v/+7/8f/y//P/9P/1//X/9f/2//T/9P/0//b/9//3
//f/9//3//j/+P/4//r/+v/7//3///8AAAEAAgAAAAAAAgADAAYACAALAA0ADQANAA8A
EAATABMAFQAWABUAFgAXABcAGAAYABoAGgAbABsAHAAcABsAHAAbABoAGwAcAB4AHwAf
AB4AHgAdABoAGQAYABUAFAAUABMADwAMAAoACAAFAAQABQAEAAUAAQD///z/+v/6//r/
9//3//f/+P/4//j/9f/0//L/8P/x//H/8v/z//H/8f/x//H/8f/w//D/8f/z//P/8//z
//L/8f/w/+//8P/x//L/8//y//L/8v/y//L/8v/y//L/8//z//P/9P/y//L/8v/y//P/
9P/2//f/9f/2//b/9v/2//b/9v/2//j/+P/4//n/+P/2//X/9P/1//b/9//4//f/9v/1
//T/9v/2//b/9v/4//b/9v/3//T/8//x//D/8f/x//L/9P/0//P/8//z//P/8//y//L/
8P/w//H/8f/w//D/8P/u//D/8f/x//H/8f/x//H/8f/u/+7/7//v//D/8P/w//D/7v/v
/+//7//w/+//7//v/+//7//v//D/7v/t/+3/7f/x//H/8v/w/+//7v/t/+z/7P/t/+//
8P/u/+7/7v/v/+//8P/w//H/8f/x//P/9P/0//T/9f/1//X/9P/0//T/9P/0//b/9//1
//X/8//z//b/9v/2//f/9//4//n/+f/4//n/+v/7//r/+f/1//L/8P/w/+7/7v/u/+7/
7f/t/+r/6v/q/+r/7f/s/+3/7v/u/+3/7P/r/+v/6//r/+r/7P/s/+z/7P/r/+v/6v/p
/+r/6//r/+z/7v/r/+j/6v/l/9//3//k/+j/8/8HAB0AMgBMAGkAigCuAMgA4gD/ABsB
JgEWAe0AvACOAFkAHgDp/87/zv/P/8v/yP/K/83/0v/W/9n/2v/d/9//4f/k/+T/5f/n
/+j/6f/q/+v/6//t/+3/7v/u/+z/7P/s/+v/6//q/+z/7P/s/+z/7v/u/+7/7v/s/+z/
7P/t/+3/7f/t/+3/7v/v//H/8v/v/+7/7f/s/+//7//w//L/8P/x//H/8f/w//D/8P/w
//L/8v/y//L/8f/x//H/8v/z//T/9f/4//n/+f/5//n/+f/6//r/+v/8//z//f//////
AAABAAIABAAEAAYABwAJAAoADAANAA4ADQAOAA4AEAARABQAFgAVABYAFwAXABoAGgAc
ABwAHwAfACAAIAAeACAAIAAgACIAIgAjACMAIwAiACIAIQAgAB8AHgAbABgAGAAXABMA
DwAOAA0ACwAIAAkACAAJAAUAAwAAAP7//v/+//v/+//6//r/+f/4//b/9v/1//T/9f/1
//b/9//2//X/9P/z//X/9P/0//X/8//z//P/8//z//P/8//z//T/9f/2//f/9//2//X/
9P/1//b/9//4//f/9//3//j/9v/2//b/9v/3//j/+v/7//r/+v/5//j/+f/6//v//P/6
//r/+v/7//v/+v/6//r/+//8//3//v/7//r/+f/4//v//P/9//7//P/6//r/+//5//n/
+P/4//n/+f/6//z/+v/5//n/+f/5//n/+P/4//j/+P/5//n/+P/4//j/9v/4//n/+f/5
//f/9//3//f/+P/4//n/+f/2//b/9v/2//T/9f/1//X/9//3//j/+f/4//f/9v/2//b/
9f/1//X/9f/1//b/9v/0//L/8v/z//T/9f/2//f/9f/3//b/9v/2//b/9v/3//f/+P/4
//X/9P/z//P/9P/2//f/+f/3//f/+f/6//z//P/9//3//f/8//z//P/6//r//P/9////
///9//3//P/8//z//f/9//7///////////////////////z/+v/5//r/+f/6//f/9v/0
//P/9P/0//T/9P/2//T/9P/0//T/8//y//H/8//z//P/8v/y//L/8v/y//L/8//z//P/
9P/1//X/9v/w/+//7v/u/+//7f/t/+7/7v/5/wkAHQA0AE4AawCMAKwAxgDcAPUADwEe
ARQB7wDCAJwAbwA2APX/0P/M/83/y//Q/9T/1//c/+D/4//i/+X/6f/r/+7/7v/v//L/
8v/y//L/8v/x//L/8f/x//L/8f/y//H/8f/y//L/8P/w//D/8P/w//D/8P/w/+7/7v/u
/+//8P/x//L/8//x//H/8v/y//L/8v/y//L/9P/z//P/9P/z//P/8v/x//X/9v/3//j/
9//2//X/9P/1//X/9f/2//f/+P/5//z/+v/5//j/9//6//z//f/+//3//P/8//3//f/+
////AAADAAQABwAJAAoACgALAAsADgAPABIAFAATABMAFQAWABkAGgAbABsAHgAeACAA
IAAgAB8AHwAeAB8AIgAjACQAIgAiACMAIwAjACIAIgAhACIAIQAgAB0AGwAaABgAEwAS
ABIAEgARAAwACwAIAAcABAADAAEAAAD+//7/+//7//j/+P/3//b/9//4//j/+P/3//X/
9P/z//X/9f/1//X/9//2//b/9//2//X/9P/z//T/9f/2//f/9v/1//T/8//0//T/9P/0
//X/9v/3//j/+P/3//b/9v/3//j/+f/6//n/+P/4//f/9f/2//b/9v/3//j/+f/6//j/
+P/4//n/+//6//r/+v/6//r/+v/6//j/+P/4//j/+v/6//r/+v/6//j/+P/5//v/+//6
//r/+P/3//f/+P/2//X/9f/1//f/9//2//b/9f/0//T/8//z//T/9f/0//L/8//z//P/
8//z//P/8//0//T/9f/1//L/8v/y//L/9P/1//X/9f/y//H/8f/x//P/8//z//T/9P/z
//P/8//x//H/8v/y//T/8v/y//P/8v/x//D/7//t/+//8v/0//b/9f/0//P/8v/v/+//
8P/w//H/8v/z//X/9P/0//P/8//1//X/9//4//j/+P/5//n/9//2//b/9v/3//j/+//9
//z/+//4//f/+v/6//r/+//9//7///////z/+//6//n/+v/7//n/+P/z//L/7//u//H/
8v/y//P/8P/w//D/8P/u/+z/7P/s/+//7//v/+//7f/t/+3/7P/s/+z/7P/s/+7/7//v
/+//7f/t/+z/7P/u/+v/7P/s/+n/5f/j/+T/6P/1/wkAHwA0AE4AaQCEAKQAvgDWAPUA
DwEUAfwA0QCoAIQAUwAaAOP/zP/M/8n/x//K/87/z//U/9b/1//e/+X/5//n/+r/6v/r
/+v/6v/p/+j/6//r/+3/7f/q/+r/6P/o/+v/6//s/+z/7P/s/+z/7P/s/+z/7P/s/+z/
7P/s/+3/6//r/+v/6//t/+3/7v/u/+7/7v/u/+7/7P/r/+v/7P/u/+//7//v/+7/7v/u
/+7/7v/u/+7/7v/v/+//7//w//D/8P/w//L/9f/1//X/9f/2//b/9f/0//f/+P/6//3/
/v/+//7//v/8//z//v///wEAAgAEAAUABwAHAAkACgAMAA0AEAASABEAEgATABMAEgAS
ABQAFAAWABcAGQAaABgAGgAaABoAHAAcAB0AHQAbABoAGgAZABgAFwAWABMAEwAUABQA
EQANAAwACwAJAAUABQADAAMAAAD///3//P/4//j/9f/1//b/9v/1//T/8v/y//H/8P/y
//H/8f/x/+//7//v/+//7f/s/+z/7f/w//H/8v/z//L/8f/w/+//8f/x//H/8f/w//D/
8P/w//D/8P/w//D/8v/z//T/9v/z//L/8f/w//L/8v/z//P/8//0//T/9P/y//L/8v/y
//P/9P/1//f/9f/0//T/9P/y//L/8v/y//T/9P/0//T/9P/0//T/9P/2//T/9P/1//T/
8//x//D/8f/x//L/9P/y//H/8f/x/+//7//u/+7/8P/y//X/9//z//L/8f/u//D/8f/x
//H/7//v/+//7//u/+7/7//v/+7/7v/u/+7/7v/v/+//7//w/+//7//v/+3/7f/t/+7/
7v/t/+3/7f/v/+//8P/w//D/8P/u/+v/7P/u/+7/7v/u/+3/7f/u/+7/7P/s/+z/7f/u
//D/8f/z//L/8f/y//L/8//0//b/9//1//T/9P/0//L/8v/0//X/9v/3//b/9//3//b/
9f/1//f/+P/5//n/9//3//f/9//3//f/9P/y//L/8v/w//D/7//u/+z/6//s/+z/7P/s
/+z/6v/q/+r/6//r/+v/6//t/+3/7f/s/+r/6v/q/+r/6v/r/+v/6//p/+n/6P/o/+j/
6f/o/+b/4f/f/9//5P/q//v/EQAjADwAXgB/AJoAuADSAOwACQEdARwB/gDNAJ4AbgA3
APr/zf/G/8j/w//B/8j/zv/P/9D/1P/X/9j/2f/b/+D/5P/l/+f/5v/m/+b/5v/l/+X/
5//n/+f/6P/n/+j/5//n/+j/6P/q/+r/6v/q/+n/6P/n/+b/5v/m/+b/5//p/+n/6f/p
/+n/6f/q/+r/7P/s/+z/7P/s/+v/6//s/+r/6//r/+v/7v/u/+7/7v/s/+z/7P/s/+7/
7//w//L/8P/w//D/8v/z//P/8//z//f/+P/4//j/9//2//b/9//6//z//v8AAP7//v8A
AAEAAwAEAAYABwALAAsADQAOAA4ADQAOAA4AEAASABQAFQAWABYAGAAYABcAFwAYABgA
GgAcABwAHAAaABoAGwAbAB0AHAAcABsAGgAZABgAFQASABIAEQANAA0ADAALAAkAAwAD
AAEAAQAAAP///f/8//r/+v/3//f/9v/2//X/9P/2//b/9f/0//P/8f/w/+//8P/x//L/
8//1//T/9P/1//T/8//y//H/8v/z//T/9f/0//P/8v/x//P/9P/1//b/9P/0//T/9P/1
//X/9f/2//j/+P/4//j/9//2//b/9f/2//j/+f/6//r/+v/6//r/+P/4//j/+f/6//r/
+//8//r/+v/6//r//P/8//z//P/6//r/+v/6//j/9v/2//f/+f/5//j/+P/4//f/9//4
//j/9//3//f/+f/5//j/+P/2//b/9//3//f/+P/5//j/9//3//b/9f/3//f/9//3//b/
9v/3//f/9P/0//T/9P/2//f/9//3//T/8//z//P/9f/1//X/9v/4//f/9//3//X/9f/2
//b/9//2//f/+f/5//X/+f/5//j/+v/6//r/+v/3//f/+P/4//j/+P/4//n/+f/6//r/
+//5//n/+//8//3//v8AAAEAAQAAAAAAAAAAAAAAAgADAAUABQADAAMAAwACAAEAAQAD
AAQABQAFAAEAAQABAAEAAgADAAEAAAD+//7//P/8//v/+v/4//f/9//4//n/+v/5//b/
9f/0//X/9f/1//X/9f/1//X/9P/0//T/9P/0//b/9//3//f/9v/1//P/8v/2//f/9v/0
//P/7//r/+z/8P/5/wsAIwA2AE4AbQCMAKgAwADaAPcADwEaARAB6QC+AJgAawAwAPH/
zP/M/9H/0f/U/9j/2//e/+L/4//k/+n/7//x//T/9P/1//X/9P/z//L/8//z//X/9f/2
//b/9P/0//P/8//0//T/9f/2//f/+P/3//b/9f/0//b/9v/2//f/9//3//f/9//3//f/
+P/4//r/+v/6//r/+f/3//b/9v/2//f/9//3//j/+P/4//j/+P/4//j/+P/7//v/+//8
//z//P/8//7///////////8BAAIAAgACAAAAAAABAAMABwAIAAkACgAKAAoADAANAA8A
EAASABMAFwAXABkAGgAaABkAGgAaABwAHgAgACEAIAAgACIAIgAlACUAJgAmACYAKAAo
ACgAKAAoACkAKQArACoAKgApACYAJQAkACEAIgAiACEAHQAdABwAGwAZABQAEwAQAA8A
DgANAAsACgAGAAYAAwADAAQABAADAAIAAgACAAEAAAD+//3//f/9/////////////f/8
//z//f/9//3//f/9//3//f/9//3/+//7//v/+//9//7///8AAP7//v/+//7/AAABAAIA
BAAEAAQABAAEAAMAAgACAAEAAwAEAAQABAACAAIAAgACAAQABAAEAAUABQAEAAQABAAC
AAIAAgACAAMABAAFAAYABQAEAAMAAgACAAAAAAABAAMAAwACAAIAAgABAAEAAgACAAEA
AQABAP/////+//7/AAAAAAEAAQAAAAAAAAD+//z//f/9//3/AAABAAIAAwABAAAAAAD/
//7//v/+//7//v/////////8//v/+//7//z//f/+/wAA/v/9//3//f/9//3//v/+/wAA
/v/+/////v/9//z/+//9//3//v8AAAAAAAAAAP3//f/+//7/AAAAAAAAAQD+//7//f/9
/wAAAQAEAAYABAAEAAUABQADAAIAAgACAAQABAAGAAcABQAFAAMAAwAFAAYABwAJAAcA
CAAJAAkABQAFAAUABQAHAAcABAACAP7//v/8//z//v/+//3//f/6//r/+v/6//j/9v/2
//b/+P/5//r/+//6//n/+P/2//f/+P/5//r/+P/5//n/+f/5//n/+P/4//r/+//6//T/
7//v/+//8v/8/w8AIQA1AEwAZgCBAJ4AtgDOAOwACwEVAQoB4gC3AJAAaAA1APz/2//Y
/9r/2f/b/9r/2P/d/+L/5P/p/+7/8f/z//T/9v/1//X/9v/2//b/9v/3//f/+f/5//j/
+P/2//b/9//3//j/+P/4//j/+P/4//b/9v/2//b/+P/4//j/+f/4//f/9v/1//b/9//5
//r/+v/6//r/+v/4//f/9//4//r/+//7//v/+v/6//r/+v/8//z//P/8//3//f/9//7/
/P/8//z//v8BAAEAAQABAAIAAgABAAAAAQACAAQABwAHAAgACQAKAAoACgAMAA0ADwAQ
ABIAEwAUABMAFAAUABYAFwAaABwAHAAcABwAGwAaABoAHAAcAB4AHwAhACIAIQAiACEA
IAAhACIAJAAlACMAIgAiACEAHgAdABwAGQAbABwAHAAZABYAFAASAA8ADQANAAsACwAI
AAcABQAEAAAAAAD9//3//v/+//3//P/6//r/+f/4//r/+f/5//n/9//3//f/9//1//T/
9P/1//b/9//4//n/+P/3//b/9f/3//f/9//3//r/+v/6//r/+f/4//f/9v/3//f/9//4
//b/9v/2//b/9//4//r/+//6//r/+f/4//r/+v/6//r/+v/6//r/+//5//j/+P/4//r/
+v/6//r/+v/6//r/+v/4//j/+P/4//r/+P/4//n/+P/3//X/9P/1//X/9v/4//b/9f/1
//X/9f/1//T/9P/2//b/9//3//X/9P/z//D/8f/z//T/9f/z//P/8//z//L/8v/z//P/
9P/0//T/9P/y//P/8//z//L/8f/x//H/8f/x//H/8v/x/+//7v/t/+7/7//x//L/8P/w
/+7/7v/u/+7/7v/v//H/8v/x//D/7//v//L/9P/1//f/9f/1//f/+P/2//b/9//3//f/
9v/2//b/9v/2//j/+f/5//n/9//3//n/+v/7//3//P/8//z/+//7//v/+//7//r/+f/1
//L/8v/y//D/8P/y//L/8f/x/+7/7v/u/+7/8P/u/+7/7v/u/+3/7P/r/+z/7f/u/+7/
7v/u/+7/7v/s/+3/7f/t/+//7//u/+7/7v/p/+b/5v/j/+P/5f/s//b/BwAbAC8ATABo
AIMAogC8ANgA+AAPARUBAAHSAKMAfABSABcA4v/R/9T/zv/F/8f/zP/S/9X/2P/c/9//
4v/f/9//4//m/+b/5//p/+r/6//s/+z/6//s/+v/6//s/+v/7P/r/+v/7P/s/+7/7v/u
/+7/7v/u/+7/7v/s/+z/7P/t/+//7//v/+//7f/t/+7/7v/s/+z/7P/s/+3/7f/u//D/
8P/x//H/8f/y//L/8v/y//D/8P/w//D/8f/x//H/8v/0//T/9P/2//b/9f/0//P/9v/4
//n/+v/6//r/+//9//3//v///wAAAwAEAAcACQAJAAgACAAHAAsACwANAA4AEQARABMA
FAASABIAEgARABUAFgAZABoAGgAZABkAGAAYABoAGgAaABwAHAAdAB0AGwAaABoAGQAa
ABkAGAAVABMAEgAQAAsACwAKAAkABwAFAAUAAwADAP7//f/7//r/+f/6//j/+f/3//b/
9P/y//T/9P/z//L/8v/x//H/8f/w/+//7v/t/+7/7v/v//H/7//v/+//7//x//H/8f/x
//H/8f/x//H/8f/w/+//7v/x//L/8//0//T/8//y//L/8//0//X/9v/0//T/9f/1//P/
9P/0//T/9v/2//b/9v/2//b/9v/3//f/9v/2//b/9v/2//b/9v/0//T/9P/0//T/9P/0
//T/9P/y//L/8//1//X/9P/0//L/8f/x//L/8P/v/+//7//w//H/8f/y//H/8P/w/+//
8P/w//D/7v/w//H/8f/x//D/7//u/+3/7f/u//D/8f/v/+7/7f/s/+7/7//v/+//8P/v
/+//7//u/+3/7P/s/+3/7f/u/+//7v/t/+3/7P/u/+z/7P/t/+3/7f/t/+3/6//r/+z/
7P/s/w==
         </WaveFormData>
      </LeadData>
      <LeadData>
         <LeadByteCountTotal>10000</LeadByteCountTotal>
         <LeadTimeOffset>0</LeadTimeOffset>
         <LeadSampleCountTotal>5000</LeadSampleCountTotal>
         <LeadAmplitudeUnitsPerBit>4.88</LeadAmplitudeUnitsPerBit>
         <LeadAmplitudeUnits>��V</LeadAmplitudeUnits>
         <LeadHighLimit>2147483647</LeadHighLimit>
         <LeadLowLimit>268435456</LeadLowLimit>
         <LeadID>V6</LeadID>
         <LeadOffsetFirstSample>0</LeadOffsetFirstSample>
         <FirstSampleBaseline>0</FirstSampleBaseline>
         <LeadSampleSize>2</LeadSampleSize>
         <LeadOff>FALSE</LeadOff>
         <BaselineSway>FALSE</BaselineSway>
         <ExcessiveACNoise>TRUE</ExcessiveACNoise>
         <MuscleNoise>FALSE</MuscleNoise>
         <LeadDataCRC32>3451731014</LeadDataCRC32>
         <WaveFormData>
9v/2//b/9v/4//j/+P/4//r/+v/6//r/+f/4//f/9v/3//j/+f/6//j/+P/4//j/+P/4
//j/+P/6//r/+v/6//r/+v/6//r//P/8//z//P/8//z//P/8//7//v/+//7///8AAAEA
AgAAAAAAAAAAAAIABAAGAAgACAAIAAgACAAKAAoACgAKAAsADAANAA4AEAAQABAAEAAS
ABQAFgAYABgAGAAYABgAGgAaABoAGgAcABwAHAAcABwAHAAcABwAHgAeAB4AHgAbABoA
GQAYABcAFgAVABQAEgASABIAEgAQAA4ADAAKAAgACAAIAAgABgAEAAIAAAAAAAAAAAAA
AP7//v/+//7//f/8//v/+v/8//z//P/8//r/+v/6//r//P/8//z//P/6//r/+v/6//r/
+v/6//r//P/8//z//P/6//r/+v/6//z//P/8//z//v/+//7//v/9//z/+//6//3//v//
/wAA///+//3//P/+//7//v/+//7//v/+//7//P/8//z//P/+//7//v/+//3//P/7//r/
/P/8//z//P/6//r/+v/6//r/+v/6//r//P/8//z//P/5//j/9//2//f/+P/5//r/+v/6
//r/+v/5//j/9//2//j/+P/4//j/9v/2//b/9v/2//b/9v/2//f/+P/5//r/9//2//X/
9P/1//b/9//4//X/9P/z//L/8//0//X/9v/2//b/9v/2//T/9P/0//T/9f/2//f/9v/1
//X/9P/z//X/9f/2//b/+P/6//r/+v/4//r/+v/8//7//v/+//7/+v/6//r/+//5//r/
/P/8//z//P/9/////v/+/////////wAAAAD+//z//v/+//7/+v/4//b/9f/2//T/9P/1
//P/8//z//H/8//y//L/8v/w/+//7//w//D/8P/w//D/8v/y//H/8f/w/+//7//u//D/
8v/0//b/8//y//D/7//u/+7/7P/s/+//7//x//n/CQAWACYAOgBTAGsAfACLAKEAuADH
AMQAqQCGAGwAVAAwAAUA6f/j/97/1P/U/9b/2P/c/97/3f/c/+H/5f/m/+f/6f/r/+v/
7f/u/+//7//u/+7/7//v//D/8//z//D/8P/w/+//7v/u//D/8P/x//H/8f/v/+//7//t
/+3/7v/u/+//8P/y//P/8v/x//D/7//x//H/8v/y//H/8f/x//H/8P/w//H/8f/0//T/
9P/0//L/8v/y//L/9f/2//b/9//1//X/9P/0//P/9P/0//T/+f/6//z//f/8//v/+v/6
//z//P/8//7///8AAAIABQAFAAUABQAFAAcADAALAAwACgAJAAoACwANAA4ADwAPAA8A
EAARABEAEAAQABEAEQATABQAFQAVABMAEwATABQAFgAVABUAFQAUABMAEgAQAA0ACwAK
AAYABwAIAAgABgACAAAA///8//z//P/7//n/+//5//j/9//1//T/8//x//H/8v/y//P/
8P/w//D/8P/y//L/8v/y//L/8f/x//L/8P/w//D/8P/x//L/8//0//P/8v/x//D/8v/z
//X/9v/y//T/9P/z//H/8v/y//L/9P/0//T/9f/1//X/9f/2//j/+P/4//j/9v/2//b/
9//3//f/9v/2//j/+f/5//j/9v/2//b/9v/4//f/9//4//j/+P/4//j/9P/0//X/9//5
//n/+f/3//X/9P/0//T/9P/0//P/8//z//P/8//z//P/8//z//P/9f/1//X/8//y//L/
8f/w//H/8v/z//T/9P/0//T/9P/y//H/8f/x//T/9P/z//P/8f/w//D/8f/z//P/8//z
//T/9P/z//L/7v/u//D/8f/y//P/9P/w//D/8f/x//P/8//z//T/9P/0//b/9v/0//T/
9v/2//r/+v/6//r/+v/4//j/+P/5//n/+v/8//7//f/8//z//P/8//v/+//9//3//v/+
//r/+P/6//r/+//6//n/+P/1//T/8v/y//H/8f/x//H/8P/x//H/8v/x//D/7v/t//D/
8P/w//D/8v/y//L/8f/v/+//7//w//H/8v/z//T/8//y//H/7//t/+7/8P/w//L/7//p
/+n/7f/5/woAGAAoAD0AUwBoAH0AiQCaALUAzADNALYAlAB6AGIAPwAVAO3/3P/c/9b/
0P/S/9r/3v/b/9z/4f/j/+T/5//r/+3/7f/v//D/8f/x//D/8v/z//P/9P/1//X/8v/y
//H/8f/x//L/8v/y//P/8//1//P/8//z//H/8f/y//L/8v/y//P/8//1//X/9f/1//X/
9f/2//b/9f/1//X/9f/0//T/9f/1//f/+P/5//r/+P/4//j/+P/5//r/+v/7//v/+//6
//r/+//8//z//P8AAAAAAQABAAAA///+//7/AQACAAMABgAGAAYABwAJAAoACwAMAA0A
DgASABAAEAAPAA8AEQATABQAFgAYABkAFwAYABkAGQAcABwAHQAdAB8AIAAhACEAIAAf
AB4AHgAgAB8AHwAfABwAGwAaABgAGAAXABcAFAAUABQAEwAQAAsACgAKAAgACAAIAAcA
BQAEAAEA///9//3//v///////v/+//3//f/6//r/+v/6//z//P/8//z/+v/5//n/+v/6
//r/+v/6//z//P/8//z/+v/6//r/+v/8//3///8AAP3//v/9//v//f/+//7//v/+//7/
/v////3//f/9//7/AAAAAAAAAAD+//7//v/////////+//7///8BAAIAAgD///7//f/8
//3//f/+/wAA/v/+//7//v/+//7///8BAAEAAQABAP///f/8//z//P/+//7//f/9//3/
/f/9//3//f/9//3//f/////////9//z//P/7//r/+//8//3//v/8//z//P/8//7//f/9
//3//v/+//3//f/8//r/+f/5//r/+//8//3//P/8//v/+v/8//z//P/9//3//f/7//v/
/P/8//z//P/8//3/AAD///7//f/8//r/+v/7//v//f/9//3//v/9//z//f/8//7//v8A
AAAAAAAAAAAAAAAAAP7//v/+/wEAAQACAAQAAgABAAAAAAADAAQABAAFAAcABwAIAAgA
BQACAAMAAgADAAIAAQAAAP3/+v/2//T/+P/5//r/+//7//v/+v/6//j/+P/3//f/+v/6
//r/+v/5//j/9//1//f/9//3//j/+P/4//j/+P/4//j/+P/3//n/+P/6//j/9v/z//H/
8//5////DAAaACgANwBJAGAAcwCFAJYArwDIANEAwgCgAH4AbABTAC0AAQDo/+T/5P/e
/9z/3v/e/93/4v/r/+//8P/1//b/9//2//f/+P/5//n/+P/4//n/+f/6//n/+f/2//b/
+f/5//n/+v/6//r/+//7//n/9//3//f/+P/5//v//P/7//r/+v/5//r/+//8//3/+//7
//z//P/5//n/+f/5//v//P/+/////v/+//7//v/+//7//v/+//3//v/+//////////7/
/v8CAAQABQAGAAUABAAEAAMABAAFAAYACAAKAAoACgAMAAsACgAKAAsADwARABMAFQAT
ABYAEwASABUAFQAXABkAGQAaABsAGwAdAB4AHwAfACAAIAAhACEAHwAgACEAIQAiACMA
JAAmACQAIwAjACMAIgAhACAAHgAgAB8AHwAcABgAGAAXABQAEgASABMAEgAOAA4ADQAL
AAkABwAGAAUABgAGAAYABQACAAIAAQABAAAAAAAAAAAAAgACAAIAAgAAAP////8AAAEA
AgADAAQAAwACAAEAAAAAAAAAAAAAAAEAAQACAAIAAAACAAIAAQADAAQABAAEAAMAAgAB
AAEAAgADAAQABgAEAAQABAAEAAIAAgACAAMABAAFAAUABgAFAAUABAACAAMABAAFAAYA
BQADAAIAAgACAAIAAgACAAEAAgAEAAcABQAFAAUAAwAFAAQABAAEAAIAAgABAAEAAwAD
AAMAAwAFAAUABQAFAAIAAQAAAP3//v8AAAEAAgAAAAAAAAAAAP///v/9//z//////wAA
AQD///7//P/7//z//P/9/////f/9//3//f/8//z/+//6//v//P/9/////v/9//r/+f/8
//7/AAAAAP7//P/8//z//P/6//r/+//7//z//f/+/wAA///+/////v///wAAAwAEAAUA
BAADAAIAAAD+//7//v8CAAMABQAIAAcABQADAAIABAAGAAcACQAGAAUABQAEAAIAAAAC
AAIAAgAAAP7//P/9//z/+v/6//v/+//7//v/9//3//b/9v/2//b/9f/1//f/+P/5//r/
9//2//X/8//0//X/9v/4//f/9v/1//T/9v/2//b/9f/3//T/9P/y//D/8f/z//X/AQAP
AB4AMABCAFMAZwB6AIkAnQC4AMsAyACtAIgAcABaADoADwDv/+f/5P/e/9r/2P/W/9j/
3P/b/97/5//r/+z/7//w//H/8P/x//L/8//z//L/8v/z//P/9P/1//X/8v/y//P/8//z
//T/8//y//L/8f/x/+//7//v//D/8f/z//T/8//y//L/8f/y//P/9P/1//P/8//0//T/
8//z//P/8//2//b/9//3//f/9v/1//T/9f/2//f/+P/3//j/+P/5//f/9//2//b/+f/6
//r/+v/7//r/+v/5//r/+//8//7/AAAAAAAAAgAAAAAAAQADAAYABwAIAAkACQAMAAkA
CAAKAAsADgARABEAEgATABMAEQASABMAEwAUABQAFQAVABMAFAAVABUAFwAXABcAGAAY
ABcAFwAXABYAFQAUABIAEAAPAA8ADAAIAAgABwAEAAQABAAFAAQA///+//z/+f/7//n/
+P/3//f/+P/5//n/9//2//T/8//z//T/9f/2//T/9P/0//T/9P/z//P/9P/0//T/9P/0
//L/8v/y//L/8//0//X/9v/2//X/9f/0//L/9P/0//P/9P/2//f/+P/3//b/9f/1//f/
9//3//j/+P/4//j/+P/2//b/9v/3//n/+f/4//j/9f/1//T/8v/1//b/9//4//b/9f/1
//b/9P/0//T/9P/y//L/8//1//T/8//y/+//8P/w//H/8v/0//T/8//z//H/8f/x//H/
8f/x//H/8f/v/+//7//t/+3/7v/u/+7/7v/u/+7/7v/s/+z/7P/s/+3/7f/u/+//7//u
/+z/6//t/+z/7P/t/+3/7f/t/+3/7P/s/+v/6v/u//D/8P/u/+3/7P/r/+r/6f/q/+z/
7f/s/+v/6v/q/+z/7P/u/+7/8P/w//L/8v/y//L/8v/y//T/8v/y//L/8f/x//L/9P/y
//H/8P/w//P/9P/0//X/9f/1//b/9v/1//T/9//4//f/9P/x/+7/7f/s/+r/6v/r/+v/
6//r/+f/5//m/+b/6f/q/+r/6//r/+r/6f/o/+j/6P/o/+f/6f/p/+n/6v/p/+j/5//m
/+f/6P/p/+n/6//o/+T/6P/k/9//4f/l/+f/7//8/wwAGgApAD0AWABxAIMAlgCtAMYA
ywC8AJYAdABcAD0AFQDv/9z/2P/U/87/yv/K/8z/z//U/9n/2f/a/93/3//h/+H/4//l
/+f/6P/o/+j/6f/p/+r/6f/p/+b/5v/n/+f/5//o/+r/6v/r/+v/7P/r/+z/7f/r/+v/
7P/s/+r/6v/r/+v/7P/t/+7/7//s/+v/6//q/+z/7f/u/+//7v/u/+//7//u/+7/7v/u
/+//8P/x//L/8P/w/+//7//y//P/8//0//f/+P/4//j/+f/4//j/9//5//n/+f/6//r/
+v/6//z//v/+////AQACAAMABAAFAAQACAAGAAYACAAJAAwADwANAA4ADwAPABEAEgAT
ABMAFAAUABUAFQATABQAFQAVABcAFwAXABgAGAAXABcAFwAYABcAFgAUABIAEQARAA4A
CwAKAAgABAAEAAQABQAEAAEAAAD+//v//f/7//r/+f/4//j/+P/3//T/9P/z//P/8//0
//X/9v/1//T/8//y//T/8//z//T/9P/0//T/9P/y//L/8v/y//P/9P/1//b/9v/1//X/
9P/z//b/9//3//X/9v/2//b/9P/0//T/9f/2//f/+P/6//n/+P/3//b/+f/6//v//f/7
//v/+v/6//j/+f/5//j/+f/6//v//P/7//n/+P/4//n/+v/7//z/+P/4//n/+//5//n/
+f/3//j/+P/5//r/+P/4//f/9//5//n/+f/5//f/9//3//f/9//3//f/9f/3//j/+P/4
//b/9v/2//b/+P/4//j/+P/2//X/9f/1//T/9P/z//P/9v/2//f/+f/4//f/9v/1//j/
+P/3//b/9v/2//b/9//1//X/8//z//b/9v/2//b/9v/1//b/9P/0//T/9P/z//T/9v/3
//b/9f/0//T/9f/2//n/+v/4//j/+v/6//z//P/8//z//f/8//3//v/+//3//f/+////
/////wAAAAAAAP////8BAAEAAgACAAAA/v8AAAAAAAD+//z/+v/6//r/+f/6//j/9//2
//X/9P/1//X/9v/4//j/9//3//f/9v/1//T/9v/2//b/9f/1//X/9f/2//T/9P/0//T/
9v/2//b/9f/z//L/8v/y//L/8//z//X/9f/7/wYAFAAiADUASwBiAHkAiQCYAKsAwgDP
AMIAoACCAGwAVQAvAP//4P/a/9j/1v/Y/9z/3v/h/+b/5//n/+j/7f/v//H/8f/z//b/
9//3//b/9P/1//X/9v/5//n/9v/2//X/9f/1//b/9P/0//X/9f/2//X/9v/3//X/9f/2
//b/+P/4//n/+f/3//f/9//3//f/9//4//j/+f/5//n/+f/5//j/+P/3//n/+v/7//z/
+//6//n/+P/7//z//P/9///////+//7//v/+//3//P///wAAAgADAAEAAQABAAIAAgAC
AAIABAAHAAgACgANAAsACwALAAsADQASABEAEgATABMAFQAXABcAGAAZABkAGwAcAB0A
HQAdABwAHAAbABwAHgAgACEAIQAhACEAIgAiACEAIQAhACIAIQAgAB4AHQAbABoAFgAV
ABYAFgAUAA8ADgAOAAwACgAKAAkABwAHAAUABAADAAAAAAAAAP////8AAAAAAQD///7/
/f/8//z//P/8//z//f/9//7/AAD9//z/+//6//3//v///wAA///+//3//P/9//3//v/+
//3/AAABAAEA/v/+//3//P///wAAAQADAAAA///+//7/AAAAAAAAAAACAAIAAgADAAEA
AQAAAAAAAgADAAMAAgAAAAAAAAAAAAAA/////wAAAgACAAIAAgD+//7///8BAAMAAwAD
AAEA///+//7//v/+//7//f/9/////////////v/9//z/+//8//3//v/9//v//P/8//z/
/P/8//z//P/+//7//v/+//3/+//6//n//f/+//7////+//z/+//7//3//f/9//3//v/+
//3//P/6//r/+v/7//3//f/7//v/+v/6//r/+v/4//n//P8AAAAA///+//3//P/6//r/
+//7//3//f/9//7//f/8//3//P/+//7/AAAAAAIAAgACAAIAAgAAAAAAAAADAAMABAAG
AAUAAwABAAAAAwAEAAQABQAFAAUABgAGAAMAAAABAAAAAwACAAEAAAD8//r/9//2//j/
+f/6//v/+f/5//j/+P/2//b/9f/1//j/+P/4//j/9v/2//b/9f/1//X/9f/2//b/9v/2
//b/9P/0//T/8//1//T/9P/2//T/8f/v//H/9f/7/wwAHAAoADkASwBeAHUAhQCUAK8A
yADLALIAjAByAGAAQwAbAPP/4P/c/9r/1v/W/9j/2v/d/97/3//n/+7/7//v//H/8f/z
//P/8//y//D/8f/z//T/9v/2//X/8f/w//H/8f/x//L/8P/w//H/8f/z//H/8f/x//P/
8//0//T/8v/y//P/8//z//P/8//z//P/8//0//T/8f/x//H/8f/z//T/9v/3//b/9v/2
//b/9v/2//b/9v/1//b/9v/3//f/9//2//b/+f/6//r/+v/7//r/+v/5//z//f/+/wAA
AAAAAAAAAgAAAAAAAQADAAIAAwAEAAUABgAKAAgACAAKAAsADgARABEAEgATABMAEQAS
ABMAEwAUABQAFQAVABUAFgAXABcAGQAZABkAGgAYABcAFwAXABYAFQAUABIAFAATABMA
EAANAAwACgAGAAUABAAEAAIAAAAAAP///f/7//n/+P/3//j/+P/4//f/9P/0//P/8//0
//T/9P/0//L/8v/y//L/8f/v/+7/7v/x//L/8//0//P/8v/x//D/8v/y//L/8v/x//H/
8v/y//D/8v/y//H/8v/0//X/9v/z//L/8f/x//P/8//z//T/9v/2//b/9v/1//T/8//z
//X/9f/0//T/8v/z//P/8v/y//L/8v/y//T/8//z//T/8v/y//L/8v/y//L/8//1//L/
8f/w/+3/8P/w//H/8v/y//L/8f/x/+7/7f/s/+v/7f/v//H/8//w/+//7v/r/+3/7v/u
/+7/7P/s/+z/7P/s/+z/7P/s/+7/7f/t/+3/7v/u/+3/7f/t/+z/7P/t/+3/7f/t/+3/
7P/s/+v/6v/s/+z/7P/t/+3/7f/p/+f/6P/p/+r/6//s/+r/6v/r/+v/6f/p/+n/6v/r
/+z/7//w/+//7v/v/+7/8v/y//L/8v/w/+7/7v/u/+//7//w//L/9P/z//L/8v/y//L/
8f/x//P/8//0//T/8P/u//D/8P/x//D/7//u/+3/7P/q/+r/6v/p/+j/5//n/+f/5v/m
/+b/5v/l/+X/5P/k/+T/5P/l/+b/5//n/+X/5f/l/+b/5v/m/+b/5v/k/+T/5P/j/+P/
5v/m/+b/4v/f/+H/4//n//P/BAAQAB4ANwBPAGIAdQCHAJwAswDGAMMApgCAAGQASgAl
APn/2f/Q/8z/xv/E/8r/zv/O/8//0v/V/9f/2P/Z/93/4f/j/+f/5//n/+b/5P/i/+P/
4//k/+b/5//l/+b/5f/l/+X/5v/o/+j/6f/p/+f/5f/l/+X/4//j/+T/5P/l/+b/6P/p
/+f/5//n/+f/6f/p/+r/6v/p/+n/6f/p/+j/6P/p/+n/7P/s/+z/7P/r/+r/6f/o/+r/
7P/t/+//7//v/+7/7v/v//D/8P/w//T/9P/1//X/9P/z//L/8v/3//j/+f/8//r/+v/7
//3//P/9//7///8CAAYABAAEAAMAAwAFAAcACAAKAAwADQANAA4ADwAPAA4ADgAPAA8A
EAASABQAFQAUABMAEgASABQAEwATABMAEgARABAADgAMAAsACwAIAAgACAAHAAQA///+
//7//P/8//z/+//5//n/9//2//X/8v/y//L/8f/x//L/8v/z//H/8P/v/+7/7//w//H/
8v/0//P/8//0//P/8v/x//D/8f/y//P/9P/z//L/8f/w//L/8//1//b/8v/0//T/8//z
//T/9P/0//b/9v/2//f/9v/1//T/9P/1//b/9//4//j/+P/4//n/9//3//b/9v/4//n/
+f/4//j/+P/4//j/+v/5//n/+v/4//j/+P/4//T/9P/1//f/+f/5//n/9//3//b/9v/2
//b/9v/1//X/9//3//f/9//1//X/9f/1//f/9//3//X/8//0//T/9P/2//b/9v/2//b/
9v/2//b/9v/1//X/9f/4//j/9//3//X/9P/0//X/9//3//f/9//4//j/9//2//T/9P/0
//X/9//3//X/9f/2//T/9v/4//j/+P/4//j/+P/2//b/9//3//f/9//3//j/9v/2//j/
+P/4//j/+v/6//7//v/+//7//v/8//z//P//////AAACAAQAAwACAAIAAgACAAEAAQAD
AAMABAAEAAIAAAACAAIABAACAAAA/v/9//z/+v/6//r/+f/4//f/9v/3//f/+P/3//b/
9P/z//b/9v/2//b/+P/4//j/9//1//X/9f/2//j/+P/4//j/9//2//X/8//3//j/+P/4
//j/9f/z//P/9f/7/woAGgAmADcATQBgAHMAhQCWAKsAwADLAMAAngB+AG4AUwApAPn/
3P/a/9z/2P/a/97/4P/j/+b/5//p/+z/8f/1//f/9//5//f/9//2//T/9v/3//f/+P/5
//n/9v/2//X/9f/1//b/9//4//r/+//7//n/+f/5//n/+f/6//r/+v/6//v/+//5//n/
+f/5//r/+//9//7//P/7//r/+f/8//z//f/9//7//v/+//7//v/+//7//v///wAAAAAB
AAEAAQAAAAAAAQACAAIAAgAEAAQABQAFAAMAAwADAAQACQAKAAsADgANAAwADAANABAA
EQASABMAFAAYABYAFgAVABUAFwAZABoAHAAeAB8AHQAeAB8AHwAgACAAIQAhACMAJAAl
ACUAIwAjACMAJAAmACUAJQAlACIAIQAgAB4AIAAfAB8AHAAaABoAGQAWABEAEAAQAA4A
DQAOAA4ADQALAAkACAAHAAgACAAIAAcABAAEAAMAAwACAAIAAgACAAIAAgACAAIAAgAB
AAEAAgACAAIAAgACAAIAAgACAAIAAQAAAP///v8CAAMABQAGAAMABAADAAEAAgAEAAUA
BgAGAAYABgAHAAYABQAEAAQABgAGAAYABgAEAAQABAAFAAcABwAGAAYABgAHAAcABgAE
AAQABAAEAAUABQAGAAgABwAGAAUABAACAAIAAwAFAAUABQAFAAMABQAEAAQABAAGAAYA
BQAFAAMAAwADAAMAAwADAAMAAwADAAMAAwABAP//AAAAAAAAAQACAAMABAADAAIAAQAA
AAIAAQABAAEAAgACAAEAAQD///7//v///wIAAwAEAAUABQAEAAIAAAACAAIAAgADAAUA
BQADAAMAAwACAAEAAAACAAMAAgACAAIAAgACAAAAAAABAAEAAgADAAQABgAEAAIAAgAA
AAIABAAIAAoACwAKAAkACAAIAAYABgAGAAcABwAIAAoACgAJAAgACAAKAAwADQAPAA4A
DQANAAwADAAKAAwADAAMAAoACAAGAAMAAgAAAAAAAwADAAMAAwD//////v/+//7//v/9
//3/AAAAAAAAAAD///7//f/7//z//f/+/wAA/v/+//7//v/+//7//v/9/wEAAAAAAP7/
+P/3//n/+/8BAA8AHAAqADoASQBbAHAAgQCRAKoAxQDOAL8AngB8AGoAVAAxAAcA7f/o
/+b/5P/k/+L/4v/m/+n/7P/x//f/+v/7//z//f/8//3//P/9//3//P/+//////8AAP//
///8//z/////////AAD+//7//////////f/9//3//////wAAAAD///7//v/9////////
/////////wAAAAD9//3//f/9/wAAAAABAAEAAAAAAAAAAAACAAIAAgACAAEAAgACAAMA
AwADAAIAAgAEAAYABwAIAAcABgAGAAUABgAHAAgACgAMAAwADAAOAAwADAANAA8AEgAT
ABQAFQAVABgAFQAUABYAFwAaAB0AHAAcABwAGwAZABoAGwAbAB0AHgAgACEAIAAgACAA
HwAhACEAIQAiACEAHwAeAB0AHAAbABoAGAAbABsAHAAaABcAFgAUABAADwAOAA4ADAAI
AAgABwAFAAMAAQAAAP//AAAAAAAA///8//z/+//7//v//P/9//7//P/8//z//P/6//n/
+f/6//v//P/9//7/+//6//n/+P/5//r/+//8//3//f/+//7/+v/8//z/+//7//z//P/8
//r/+v/6//v//f/9//3//v/8//z//P/8//z//P/8//3//f/9//z//P/6//v/+//6//v/
/P/9//7//P/7//v//P/6//r/+v/6//r/+v/7//3//P/7//r/9//4//j/+f/6//j/+P/3
//f/9//3//f/9//5//n/+f/5//b/9f/0//H/9P/2//f/+P/2//b/9v/2//T/9P/0//T/
9f/1//b/9//3//b/9P/z//X/9P/0//X/9f/1//X/9f/0//T/8//y//P/9P/1//f/8//w
//D/8P/w//D/8f/y//T/9f/0//P/8v/y//X/9v/5//r/+f/4//n/+P/4//j/+P/4//r/
+P/4//j/9//3//j/+v/8//v/+v/6//v//P/8//3/+//7//z//P/7//r//f/+//v/+P/1
//L/8//y//D/8P/z//P/8//z/+//7//u/+7/7v/u/+3/7f/t/+z/6//q/+v/7P/t/+3/
7f/t/+3/7v/s/+z/7P/s/+7/7v/u/+3/7f/o/+b/5v/o/+f/6f/t//P/AQAOABoALABB
AFMAaAB9AJEArAC/AMQArwCGAGYAVAA6ABEA6//d/9z/1P/K/8r/zv/S/9b/1//a/93/
3//c/93/4f/j/+P/5f/n/+n/6v/q/+j/6f/p/+r/6//r/+j/6P/p/+n/6f/q/+z/7P/t
/+3/7f/r/+v/6//p/+n/6v/q/+z/7P/t/+3/6//r/+v/6//q/+n/6f/o/+j/6f/q/+v/
7P/s/+3/7f/w//D/8P/w//D/8P/w//D/7//w//D/8f/x//H/8P/w//D/8P/v/+7/8f/y
//T/9f/1//X/9f/2//b/9v/2//j/+f/6//z////9//3//f/9//7/AgAAAAAAAgADAAYA
CQAGAAYABgAFAAYACAAKAAsACgAKAAsACwALAAwADQANAA8ADwAPABAADwANAAwACwAM
AAsACgAIAAcABQAEAAAAAAAAAP///P/5//j/+P/2//T/9P/z//H/8v/x//H/8f/v/+7/
7f/r/+v/7P/s/+3/6v/q/+r/6v/p/+j/5//m/+n/6f/q/+z/6//q/+n/6P/q/+r/6v/q
/+z/7P/s/+z/6v/p/+n/6P/p/+z/7f/t/+z/7P/r/+r/6//s/+3/7//t/+3/7f/u/+z/
7P/s/+z/7f/u/+//8f/w/+//7f/s/+7/7//v/+7/7v/u/+7/7v/s/+v/6//s/+7/7v/u
/+7/6v/q/+v/7f/v/+//7//t/+v/6v/q/+r/6v/q/+n/6f/r/+v/6//r/+n/6f/p/+n/
6//r/+v/6f/r/+z/7P/s/+v/6v/p/+j/6v/q/+r/6v/p/+f/5v/l/+f/6P/o/+n/6//q
/+r/6//o/+f/5v/l/+f/6P/o/+j/5v/m/+b/5//p/+n/5//n/+r/6v/q/+r/6f/p/+n/
6P/n/w==
         </WaveFormData>
      </LeadData>
   </Waveform>
</RestingECG>
