# Supplementary material for: Detection of Left Atrial Enlargement Using a Convolutional Neural Network-Enabled Electrocardiogram
Source: Front Cardiovasc Med. 2020 Dec 17;7:609976. doi: 10.3389/fcvm.2020.609976 (PMC7773668; doi:10.3389/fcvm.2020.609976)
Supplement: Supplementary file 4 [file Data_Sheet_4.ZIP › normal3/1802031849_1263_0000000P.XML]

<?xml version="1.0" encoding="Windows-1252"?>
<!DOCTYPE RestingECG SYSTEM "restecg.dtd">
<RestingECG>
   <PatientDemographics>
      <PatientID>1802031849</PatientID>
      <PatientAge>78</PatientAge>
      <AgeUnits>Years</AgeUnits>
      <Gender>Female</Gender>
      <PatientLastName>hongmeihao</PatientLastName>
   </PatientDemographics>
   <TestDemographics>
      <DataType>Resting</DataType>
      <Site>1</Site>
      <AcquisitionDevice>MAC55</AcquisitionDevice>
      <Status>Unconfirmed</Status>
      <Priority>Normal</Priority>
      <AcquisitionTime>10:04:37</AcquisitionTime>
      <AcquisitionDate>08-04-2016</AcquisitionDate>
      <CartNumber>1</CartNumber>
      <AcquisitionSoftwareVersion>009C</AcquisitionSoftwareVersion>
      <XMLSourceVersion>MAC5000 v1.0</XMLSourceVersion>
   </TestDemographics>
   <RestingECGMeasurements>
      <VentricularRate>76</VentricularRate>
      <AtrialRate>76</AtrialRate>
      <PRInterval>160</PRInterval>
      <QRSDuration>72</QRSDuration>
      <QTInterval>412</QTInterval>
      <QTCorrected>463</QTCorrected>
      <PAxis>56</PAxis>
      <RAxis>-3</RAxis>
      <TAxis>69</TAxis>
      <QRSCount>13</QRSCount>
      <QOnset>226</QOnset>
      <QOffset>262</QOffset>
      <POnset>146</POnset>
      <POffset>193</POffset>
      <TOffset>432</TOffset>
      <ECGSampleBase>500</ECGSampleBase>
      <ECGSampleExponent>0</ECGSampleExponent>
   </RestingECGMeasurements>
   <Diagnosis>
      <Modality>Resting</Modality>
         <StatementCount>2</StatementCount>
         <LabelText>12SL ��ϳ���</LabelText>
      <DiagnosisStatement>
         <StmtFlag>ENDSLINE</StmtFlag>
         <StmtText>�������</StmtText>
      </DiagnosisStatement>
      <DiagnosisStatement>
         <StmtFlag>ENDSLINE</StmtFlag>
         <StmtText>���� ECG</StmtText>
      </DiagnosisStatement>
   </Diagnosis>
   <Waveform>
      <WaveformType>Rhythm</WaveformType>
      <WaveformStartTime>0</WaveformStartTime>
      <NumberofLeads>8</NumberofLeads>
      <SampleType>CONTINUOUS_SAMPLES</SampleType>
      <SampleBase>500</SampleBase>
      <SampleExponent>0</SampleExponent>
      <HighPassFilter>16</HighPassFilter>
      <LowPassFilter>150</LowPassFilter>
      <ACFilter>NONE</ACFilter>
      <LeadData>
         <LeadByteCountTotal>10000</LeadByteCountTotal>
         <LeadTimeOffset>0</LeadTimeOffset>
         <LeadSampleCountTotal>5000</LeadSampleCountTotal>
         <LeadAmplitudeUnitsPerBit>4.88</LeadAmplitudeUnitsPerBit>
         <LeadAmplitudeUnits>��V</LeadAmplitudeUnits>
         <LeadHighLimit>2147483647</LeadHighLimit>
         <LeadLowLimit>268435456</LeadLowLimit>
         <LeadID>I</LeadID>
         <LeadOffsetFirstSample>0</LeadOffsetFirstSample>
         <FirstSampleBaseline>0</FirstSampleBaseline>
         <LeadSampleSize>2</LeadSampleSize>
         <LeadOff>FALSE</LeadOff>
         <BaselineSway>FALSE</BaselineSway>
         <ExcessiveACNoise>FALSE</ExcessiveACNoise>
         <MuscleNoise>FALSE</MuscleNoise>
         <LeadDataCRC32>2028474661</LeadDataCRC32>
         <WaveFormData>
9v/2//b/9v/0//T/9P/0//L/8v/y//L/8//0//X/9v/2//b/9v/2//f/+P/5//r/+f/4
//f/9v/5//r/+//8//v/+v/5//j/+v/6//r/+v/8//z//P/8//r/+v/6//r//P/8//z/
/P/7//r/+f/4//r/+v/6//r/+//8//3//v/7//r/+f/4//n/+v/7//7/+//5//n//P/7
//r/+//6//3//v///////P/8//z/+//6//v//v8BAAEAAgACAAQACAALAAsADAANAA4A
DwAPAA0ADQAKAAkACwAIAAQABAAGAAMAAwAEAAIAAAD////////9//z//P/6//j/9//2
//j/+P/4//b/+f/6//z//f/7//n/9//z//b/+P/5//n/9//3//b/9v/3//f/+P/4//j/
9//3//f/8//z//b/+f/9//r/+P/9/wMACAAQABwAMQBHAFUAXQBtAIEAhwCEAHoAZgBL
ADgAJgASAAcA///4//L/6//p//D/9v/4//j/+P/4//X/9P/z//L/9f/1//T/9P/y//D/
8P/w/+//7//v/+//8P/x//L/8//x//H/8f/y//T/9P/0//T/8v/w//L/8v/0//T/9f/1
//f/9v/2//b/9v/1//T/8//1//X/9f/1//T/8//w/+//9P/0//T/9P/1//b/9f/2//T/
9P/0//P/9f/1//X/9f/1//X/9f/1//X/9f/1//j/+P/4//j/+P/2//b/+P/4//n/9//8
/wAA///8//v//P///wAAAwAFAAcACAAKAAgABwAHAAYABwAKAAoACgALAA0ADQAOABAA
DwAOAA0ADgAQAA8ADwAPAAwADAAOAA4ADwAOAA8AEQAPAA8ADQALAA0ADQANAAwACwAJ
AAkACAACAP//AAD//wEAAgACAAQABAADAAMAAAD+//7//v/+/wAA/P/+//7//f/7//n/
+P/7//3//v/9//z//P/7//n/9//3//f/+P/5//n/+f/6//j/9//2//X/+P/5//r/+//6
//n/9//1//P/9f/1//X/9//3//f/9f/y//L/8//z//X/9v/3//f/9P/0//T/9f/z//P/
8//z//b/+P/5//r/+f/4//f/9v/4//n/+v/7//r/+v/6//r/+f/4//f/9v/4//r//P/+
//v/+v/5//j/+v/6//v/+//6//r/+v/6//r/+v/6//r//P/8//z//P/6//r/+v/6//v/
/P/8//v//f////7/+v/4//b/9P/4//z/+//7//v//v/+//7//f/8//v/+v/7//v//P/+
//7//f/6//n//P///wEABAADAAYACAALAAsADAANAA4AEgATABQAFQAQAA0ACwAGAAUA
BgAHAAUAAwAEAAQAAgD//////f/7//v//P/8//z/+v/4//b/9P/2//b/+P/6//n/+f/5
//n/+f/3//f/+P/6//n/+f/5//f/9v/2//X/+P/4//j/9//3//X/8//z//b/9//5//j/
+P/7////BgAOABoAKwBBAFMAXwBvAIEAkQCYAIwAdgBfAEgAMgAaAAkAAwD8//T/7//t
/+7/8P/0//j/+P/y//T/9P/0//T/9f/1//T/9P/2//T/9P/0//T/8//y//H/8//z//P/
8//x//H/8f/y//L/8v/y//L/9P/y//T/9P/y//L/8//z//X/9P/0//T/9P/z//L/8f/x
//H/8f/x//P/9f/1//f/+P/2//T/8v/z//T/8//0//T/9P/0//P/8//z//P/8//2//f/
+P/5//b/9f/0//b/9//4//n/+v/4//j/+v/6//r/9//7//7////+////AgACAAAAAAD/
/wIABAAHAAYABgAHAAcACQAKAAoACgALAAwADQAPABIADwAOAA0ADgARABEAEgATABEA
EAARABAAEAAOAA4ADwARABEADwANAAsACwALAAoACwAJAAkACAADAAEAAwADAAQABAAD
AAQABAADAAMAAAD9//z/+//6//z/+v/+/wAA///9//v/+v/6//v/+//5//v//P/8//v/
+v/5//j/+P/5//n/+f/6//f/9//3//f/9f/1//X/9f/2//f/9//3//b/9//2//X/9//5
//v/+//4//j/+f/5//b/9v/2//X/9v/2//b/9//2//X/9P/z//T/9v/3//j/+P/4//j/
+P/3//f/9//3//n/+v/7//z/+//6//n/+P/4//j/+P/4//f/9v/1//T/9//4//r/+//6
//r/+v/6//j/+P/4//j/+f/6//v//P/7//r/+f/4//n/+v/6//n//f/9//z/+f/4//f/
9v/3//r/+P/3//n//P/8//z/+//6//n/+P/5//n/+v/8//r/+f/2//X/+f/9/wAABAAE
AAYABwAJAAoADAAOABAAEAAPAA4ADQAKAAkACQAGAAQABAAEAAEAAQACAAIAAAD+//3/
+v/3//n/+v/6//r/+f/4//f/9v/4//b/9v/2//b/9f/0//P/9f/z//P/9P/1//X/9v/3
//P/8v/y//H/8//0//X/9f/3//X/8//x//D/8f/x//L/9v/9/wMADAAYACoAPwBTAGMA
bwB/AI8AmQCUAIIAaABPADYAGAAEAAEAAQD6//L/7f/r/+7/8P/w//D/9v/6//j/9v/0
//L/8f/x//D/8P/z//L/8//0//P/8f/v/+3/8P/x//L/8//x//H/8f/y//H/8P/v/+7/
8f/w//P/9P/x//D/8P/v//H/8P/w//D/8//z//P/8//x//H/8f/x//L/8//y//P/8//y
//H/8P/x//L/8f/y//P/9P/1//X/8//z//P/8//2//f/+P/5//b/9f/0//b/+P/4//j/
+P/4//j/+v/6//f/8//2//j//P/8//7/AgACAAAAAAD//wIABAAHAAYABgAHAAcACQAK
AAoACgALAA0ADQAOABAAEAAQABAAEgASABEAEQARABIAEgAUABQAEQAOAA0ADQAQABEA
EAAPAA4ADQAMAAoACQAHAAcABgADAAEAAwADAAIAAAD9//z//////wAA/v/7//r/+f/4
//n/9v/5//r//P/7//r/+v/3//f/9v/z//T/9v/3//f/9f/1//X/9v/4//f/9v/2//X/
9f/1//X/9//3//f/9//2//X/8//x//P/9f/1//X/9//3//f/9f/z//L/8v/x//P/9P/1
//X/9v/2//b/9//1//X/9f/1//f/+P/4//j/+P/4//j/+P/3//f/9//3//j/+P/4//j/
9v/2//b/9v/5//r/+//8//r/+P/2//T/9v/2//f/9//5//r/+//8//r/+P/2//T/9//4
//n/+v/6//r/+v/6//r/+v/5//f/+v/7//z/+//7//j/9P/2//b/9//4//n/+v/5//r/
9v/z//X/+P/4//j/+v/6//r/+v/4//f/9//4//z//f/8//3///8BAAIABAAEAAYABwAJ
AAoADAAOABAADwAPAA8ADwAMAAsACwAIAAIAAgACAP//AQACAAIAAAD9//3/+//5//v/
/P/8//z/+f/4//f/9v/0//L/8v/y//X/9f/1//X/9//1//X/9v/1//P/8v/x//P/9P/2
//f/9v/0//L/7//z//H/8f/3//r////7//D/6v/x//v/AAAKACIAOQBJAFkAaQB3AIUA
kwCcAJYAhABpAFIAOAAYAAEA+//4//L/7//z//T/9P/0//T/8v/y//L/8v/y//L/8f/x
//D/8P/u/+z/7P/s/+7/7//w//H/7//v/+//7//t/+3/7f/u//D/8v/0//b/8//w//H/
8P/y//L/8//z//H/8P/w//D/8f/x//H/8f/x//H/8f/x//H/8f/v/+//8//0//X/9v/0
//T/8v/y//H/8v/z//P/8//z//P/8//z//P/8//z//b/9//4//z/+f/4//f/9v/4//j/
+v/6//3/+/8AAAQAAAD8//r/+v/9//7/AQADAAUABgAIAAYABgAHAAcACQAOAA4ADgAP
AAwACwALAAwADgAQABIAFgAVABMAEgARABAAEAASABIAEgAQABAAEQASABMAEgARAA8A
DwAPAA4ADQALAAsACgAFAAMABQAFAAcABgAEAAQAAwABAAAA/P/9//7///8AAP7/+v/8
//z//P/7//r/+v/8//3//f/7//r/+v/5//f/+P/5//r//P/6//n/+P/4//n/+f/5//n/
+P/3//b/9f/1//X/9P/z//b/+f/6//v/+P/3//b/8//y//L/8//z//T/9v/4//n/9f/0
//P/8//3//n/+//9//r/+v/5//j/+v/6//r/+v/7//v/+//7//r/+v/6//r//P/8//z/
/P/8//z//P/8//z//P/8//z//v/+///////7//r/+f/4//r/+v/6//r//P/8//z//P/2
//T/9v/4//r//P/6//z/+f/3//n//P/8//z/AAAAAAAAAAD///3//P/8//7////+////
//8BAAIABAAFAAgACgANAA8AEAARABIAEgARABAADwAOAA0ADQAKAAYABgAGAAMAAQAC
AAIAAAD//////f/7//r/+v/5//j/+f/6//v//P/6//j/+P/4//f/9//3//f/+P/3//j/
+v/5//f/9v/1//b/9v/3//f/9//2//X/8//1//f/+////wAA+f/x//L/9v/3//3/CAAc
ADQARwBZAGkAdwCDAI8AlwCSAIAAagBTADYAGAAEAPv/9//0/+7/7f/1//b/8v/y//T/
8v/w//H/8v/z//T/9f/1//T/9P/x/+7/7f/s//D/8f/y//P/8f/x//H/8f/x//H/8f/y
//L/8v/y//L/8P/u//D/8P/z//T/9v/3//T/8v/x//D/8v/z//T/9f/1//X/9f/1//L/
8f/u/+3/8v/0//b/+P/3//b/8//y//P/9P/1//X/9//3//f/9//2//X/9P/z//X/9//5
//7/+//6//n/+P/6//r//P/8//7/+////wIAAQD+//3//v8BAAIABQAHAAYABgAHAAQA
BwAJAAoADQAOAA4ADgAPAA4ADQANAA4ADwAQABEAFAASABEAEQARABIAEgAUABQAFAAS
ABIAEwAQAA8ADAAJAAoACwAMAAwACwAJAAkACAAFAAMABQAFAAMAAgAAAAAA///9//z/
+P/6//z//v8AAP//+v/7//r//P/7//r/+v/6//v/+//5//b/9v/1//P/9f/3//n//P/7
//n/9//2//P/8//z//P/9P/1//b/9//1//X/9P/z//X/9//3//f/9f/1//X/8//0//T/
9f/1//f/+P/5//n/9//2//X/9f/1//X/9f/1//X/9v/2//b/+P/4//j/+P/6//v//P/9
//z/+v/4//b/9//4//n/+v/8//z//P/8//v/+v/5//j/+v/6//v/+//2//b/9v/6//7/
/f/8//v/+v/4//r/9//1//b/+v/7//z//v/+//7//v/9//v/+v/6//z//f/8//3//P/9
//3//v8AAAQABwALAAkACgALAAwACwALAAsACwAKAAsADQAMAAYABAACAP3//f/+//7/
/P/8//3//P/7//n/+P/2//T/9//4//n/+v/4//b/9v/2//X/9f/1//X/9v/1//b/+P/3
//X/9P/z//T/9P/1//X/9v/2//b/9f/z//P/9f/3//7/AQD7//T/8v/v//f/BAAMABYA
JwA7AEUASwBXAGcAcwB8AH4AcABbAEIAJgAOAP3/8//u/+7/7//r/+r/7P/y//j/9P/w
//H/8v/z//T/9f/1//T/9P/2//T/9P/0//X/9f/1//X/8//z//P/8//1//X/9f/2//T/
9P/0//T/9v/0//b/9v/0//T/9f/1//P/8v/y//L/9P/1//b/9//3//f/9//3//X/9f/z
//P/+P/4//j/+P/6//r/+P/4//n/+v/7//v/+//7//v/+//5//n/+f/5//v/+//7//7/
/f/8//v/+v/7//z///8AAAAA/f8BAAQAAwAAAP//AAADAAQABwAJAAoACgALAAgACAAJ
AAkACwAPABAAEQATAA8ADQAMAAwADgAQABIAFgAVABMAEgARABEAEgAVABYAFAASABIA
EwATABMAEQAPABEAEQARABAADQALAAsACgAIAAcACgALAAoACAAFAAQABAADAAMAAAAD
AAQABQAGAAUAAAABAAAAAgABAAAAAAD+///////9//z//P/7//n//P/9//7/AAD+//3/
/P/8//v/+//7//v//f/9//3//f/8//v/+f/3//n/+//7//v/+f/5//n/9//3//j/+v/7
//n/+v/7//v/+v/6//r/+//7//v/+//7//3//v/+//7//v/+//7//v////////////7/
/v/+//7/AAAAAAAAAAD9//z/+//6//3//v///wAAAAAAAAEAAQD+//7//v/+////AAAB
AAIA/P/8//7//P/8//z//P/9/wAA/v/9//v//P/6//j//P/+/wAAAgAEAAMAAwAEAAMA
AQD9//v//v8BAAMABgAEAAYABwAJAAwADgAQABIAEQARABEAEQAOAA0ADQAKAAcACAAJ
AAcABgAGAAUAAgACAAMAAgABAP7//v/9//z/+v/6//r/+v/7//r/+//8//r/+f/4//f/
+P/3//j/+v/5//f/9v/1//b/9v/3//f/+v/6//r/+f/1//X/9//z//L/+/8BAPz/+v//
//v/+P8IAB4AKwA5AE0AWwBjAG8AewCGAIQAdgBfAEwANAAcAAkA///4//D/7f/t/+z/
8v/4//j/+P/2//T/8v/w/+7/8v/z//P/9P/0//L/8v/y//H/8f/x//H/8v/z//T/9f/y
//H/8P/w//P/9P/1//b/9f/y//P/8v/x//D/8P/v//H/8v/0//b/9P/z//L/8f/y//P/
9P/1//P/8//x//H/9P/0//T/9P/0//T/8v/y//P/9P/1//X/9v/3//j/+f/4//f/9v/1
//P/8//z//b/+P/4//j/+P/2//b/+P/4//n/9//8/wAA///8//v//P/+//7/AAABAAMA
BAAGAAQAAwADAAIAAwAKAAwADgARABAADwAPABAADgAOAA4AEAASABEAEQARAA4ADgAQ
ABAAEQAQABEAEwARABEADwANAA0ADQANAAwADQALAAsACgAFAAMABQAFAAcABgAEAAQA
AgABAAEA/v/8//z//P/8//3/+v/9//7//f/7//n/+P/5//v//P/7//r/+v/5//f/+f/5
//n/+v/4//f/9v/2//X/9f/1//X/9//3//f/9//3//f/9v/1//X/9//3//f/9f/1//X/
8//y//L/8//z//X/9v/3//f/9P/0//T/9f/1//X/9f/1//f/+P/4//j/9//2//X/9P/3
//f/9//3//j/+P/4//j/9v/2//b/9v/3//j/+f/6//f/9v/1//T/9//4//r/+//4//j/
+P/4//j/+P/4//j/+f/6//v//P/5//j/9//2//v//v/9//z/+//6//j/+v/3//X/9f/4
//j/+P/8//z//P/8//z/+//7//z//f/9//v/+//6//v/+//8/wEABgAKAA8ADAAMAAwA
DAAMAAsACgAJAAoACwANAAwABgAEAAIA/f8AAAIAAwACAP/////9//v/+P/4//f/9v/3
//j/+f/6//n/9v/1//T/+P/5//r/+//5//X/8//y//T/8//z//P/8//0//b/9//3//b/
9f/z//P/9//3//f/9v/1//H/8P/y//X//f8GABAAHAAvAEUAVwBjAG8AfwCNAJQAjAB2
AFsARAAsABQAAwD9//j/9P/v/+//8P/y//r/+v/w/+r/7P/u//D/8v/y//H/7//u//D/
7v/u/+7/8P/x//L/8//y//H/8P/v//H/8f/x//L/7//u/+3/7P/v/+7/8f/y//L/8v/z
//P/8//y//L/8v/y//H/8P/v/+//7//v/+//8P/x//D/8f/y//L/8v/y//D/8P/u/+7/
8P/y//T/9f/z//P/8//z//P/8//z//P/9f/1//X/+P/3//b/9f/0//X/9v/5//r/+f/1
//j/+v/7//r/+//+/wIAAgAEAAUABAAEAAUAAgAFAAcACAALAAwADAAMAA0ADQANAA4A
EAASABIAEgAUABEADwAOAA0ADgAQABQAFgAUABIAEgATABIAEQAOAAsADAANAA4ADgAL
AAkACQAIAAcABQAHAAcABQAEAAIAAgAEAAMAAwAAAAIAAgACAAIAAAD6//r/+P/6//v/
/P/+//z//f/9//v/+//8//z/+//8//3//v8AAP3/+//5//j/+f/5//n/+f/5//n/+f/5
//n/+f/4//f/+f/7//v/+//4//f/9v/z//X/9v/4//n/9v/2//b/9f/1//b/9//5//f/
9//3//f/9f/2//b/9v/4//j/+P/4//v/+//7//v//P/8//z//P/+//7//v/+//v/+v/5
//j/+//8//3//v/9//z//P/7//z//P/8//z//v/+//7//v/7//r/+f/4//n/+v/7//z/
///+//7//v/9//z/+//6//v//v/8//v/+//+//7//v////7//f/8//r/+f/5//r//f/9
//v/+////wEAAgAEAAMABgAIAAsADAAOABAAEgARABEAEQARAAwACwALAAgABQAGAAcA
BQAEAAQAAwAAAAEAAQD///3/+v/6//n/+P/5//r/+//8//r/+P/4//j/+P/3//b/9f/2
//X/9v/4//X/8//y//H/8//0//b/9//4//j/+P/3//X/9f/3//P/8v/1//f/9P/y//X/
//8GAA4AGAAxAE0AXwBtAH0AjwCXAJgAjgB2AF0ASAA0ABwABQD7//T/7v/t/+//7v/w
//b/+P/2//L/8P/w//D/8P/z//P/8v/y//D/7v/u/+7/8f/x//H/8f/z//P/8//z//D/
7//u/+7/8f/y//P/9P/0//L/9P/0//H/8P/w/+//8v/y//P/9P/0//P/8v/x//P/8//z
//P/8f/x/+//7//y//L/8v/y//T/9P/y//L/8f/y//P/8//1//X/9f/1//X/9f/1//X/
9P/z//L/9P/3//j/+f/6//j/+P/6//r/+v/3//v//v8AAP7//v8AAAEAAAABAAEABAAG
AAkACAAGAAcABwAJAA4ADgAOAA8ADQANAA4AEAASABIAEgAUABYAFQAVABUAEwASABMA
EgAVABQAFQAXABYAFQASAA8ADQANAA0ADAALAAkACQAIAAQAAQACAAEAAwAEAAQABgAD
AAEAAAD8//z//P/8//z//f/6//3//v/9//v/+f/4//v//f/+//3/+//8//z/+//5//n/
+f/6//r/+f/4//j/9f/1//X/9f/3//f/9//3//n/+f/4//f/9v/3//b/9f/3//f/9//1
//T/9P/1//X/9f/2//f/9//2//b/9v/3//b/9f/0//P/9P/2//f/+P/4//j/+P/4//v/
+//7//v/+v/6//r/+v/4//j/+P/4//n/+v/7//z/+v/6//r/+v/6//r/+//7//j/+P/4
//j/+v/6//r/+v/4//j/+P/4//r/+v/6//r/9//6//r//v/8//z//P/8//r//P/5//f/
+f/8//z//P/8//z//P/8//7//f/9//7///////3//f///wEAAgAEAAYACgANABEADgAO
AA4ADgARABEAEQARAAwACwALAAgABAAEAAQAAQABAAIAAgAAAP/////9//v/+//8//z/
/P/7//r/+f/4//j/9v/2//b/9//3//f/9//1//P/8//0//f/9//4//n/9//2//b/9f/4
//j/+P/3//v/AQD9//P/8v/z//P/8P/u//P///8KABYAIAAxAEsAXQBrAH8AkwCbAKAA
lgB8AGEASAAsABYACwADAPr/8v/v/+3/7v/y//L/8v/y//b/9v/2//b/9v/1//P/8P/u
/+//7v/v//D/8f/x//H/8f/x//H/8f/x//H/8f/x//L/8f/w/+//7v/w/+7/8P/w//D/
8P/x//H/8//y//L/8v/1//X/9f/1//P/8f/v/+3/8f/z//P/9f/1//T/8//y//T/9P/y
//L/9f/2//f/9//0//P/8v/x//T/9f/2//f/9v/1//T/9v/2//b/9v/2//f/+P/7//z/
+f/1//j/+v/9//z//f8AAAEAAAABAAEABQAGAAgABgAHAAkACgANAA0ADAALAAsADgAP
ABEAFAATABIAEQASABIAEQARABEAEAAQABIAEgASABAAEAARABEAEQAPAA0ADwAPAA8A
DgALAAkACQAIAAYABQAIAAkABwAEAAAA/v8AAP/////8//3//v///wAA/f/4//n/+P/6
//v//P/+//z/+//5//X/9v/4//n/+f/5//n/+f/6//n/9//1//T/9v/3//j/+f/4//f/
9v/1//f/9//2//X/9f/3//f/9//1//X/9f/z//P/9P/2//f/9P/0//T/8//1//b/9//5
//f/9//3//f/9f/2//b/9v/3//j/+f/6//n/9//1//P/9v/4//r//P/6//r/+v/6//j/
+P/4//j/+f/6//v//P/7//r/+v/5//n/+v/7//z/+v/6//r/+v/6//r/+v/6//z//P/8
//z/+//6//j/9f/7/wIA///+//3//P/7//z/+P/1//b/+v/7//z//v/+//7//v/8//v/
+//8//7////+/////v//////AAACAAYACQANAAsADAANAA4ADwAPAA8ADwAOAA0ADQAK
AAYABgAGAAMAAwAEAAQAAgD//////f/7//r/+v/5//j/+P/4//j/+P/4//b/9v/2//n/
+f/5//n/+f/3//f/+P/2//X/9f/1//X/9v/4//n/+f/4//f/9f/3//f/9//7//j/9//3
//T/9v/9/wMADgAYACgAPQBNAFMAXQBzAH0AiQCQAIAAagBXADoAHAAGAPf/8//y//D/
7//x//D/8P/y//D/7v/w//L/9P/2//j/+P/3//X/9P/2//T/9P/0//X/9f/1//X/8//z
//P/8//0//X/9v/4//f/9v/1//T/9P/y//T/9P/2//b/9//3//X/9P/0//T/9//3//f/
9//3//f/9//3//X/9f/z//P/+P/4//j/+P/2//b/9P/0//f/+P/5//n/+f/5//n/+f/5
//n/+f/5//n/+f/5//z/+//6//n/+P/5//r//f/+/////f8CAAYAAwAAAP//AAAEAAQA
BgAHAAgACAAJAAYACQALAAwADwARABAADwAPAA0ADQAOABAAEgAUABYAGgAYABUAEwAR
ABEAEgAVABYAEwAQAA8ADwAQABEAEAAPABEAEQARABAADAAJAAgABgAGAAUACAAJAAgA
BgADAAIAAwADAAQAAgAEAAQABAAEAAEA/P/9//z//f/9//3//v/7//v/+v/3//n/+v/6
//n/+v/7//z//v/8//v/+v/6//r/+//8//3/+v/5//j/9//4//n/+f/5//n/+//7//v/
+f/5//n/9//3//j/+v/7//n/+v/7//v/+v/6//r/+//8//3//v////z//P/7//r/+//8
//3//v/+//3//P/7//r/+v/6//r//f/+////AAD+//z/+v/4//r//P/+/wAA///+//7/
/f/8//z//P/8//z//P/8//z//P8AAP7//P/8//z//P/9/wAA/v/9//z//v/9//z//v/+
//7//v/+//3//f/+/wEAAQD/////AQADAAQABgAGAAgACQALAA0ADgAPABAAEAAPAA4A
DQANAA0ADgAMAAoACgAKAAcABAAEAAMAAAACAAMAAgABAP7//v/9//z//P/8//z//P/8
//r/+v/6//n/+f/5//n/+v/5//r//P/7//n/+P/3//b/9v/3//f/+f/6//v/+//3//f/
9//3//r///////z/+P/5////BgAIABQAKwBFAFUAXwBnAG0AeQCCAIAAcABZAEYAMgAa
AAcA///4//D/6//r//L/9v/2//j/+v/4//f/9v/1//T/+P/5//n/+v/3//T/8//y//P/
8//z//P/9P/1//b/9//2//X/9P/0//X/9v/3//j/9v/0//b/9v/0//T/9f/1//b/9v/3
//j/9v/1//T/8//1//f/+f/7//n/+f/3//f/+f/4//f/9v/3//j/9//4//j/+P/4//f/
+P/5//r/+//5//n/+f/5//v/+//7//7//P/8//z//P/7//r/+//6//v/+f/+/wIAAgAA
AAAAAgAEAAQABgAHAAsADAAOAAwACwALAAoACwAPABAAEQATABIAEQARABIAFAAUABQA
FgAWABUAFQAVABIAEgAUABQAFQAUABUAFwAXABcAFQATABAADwAOAAwADQALAAsACgAH
AAUABwAHAAgACAAHAAgABwAFAAQAAAACAAIAAgACAAAA/P/+//7//P/7//r/+v/9////
AAD///7//v/9//v/+//7//v//P/+//3//P/8//r/+f/4//f/+P/5//r/+//5//n/+P/3
//f/+f/5//n/+//7//v/+f/3//b/9v/1//b/+P/6//v/+v/6//r/+//7//v/+//7//v/
/P/8//z/+f/4//f/9v/5//v//f///////v/9//z//f/+////AAD///7//f/8//7//v/+
//7/AQACAAQABQABAP7/+//4//n/+v/7//z//f/+////AAD+//7//v/+/wAAAgADAAMA
///9//v/9//3//r//v8CAAAAAAAAAAAA/v8AAP3/+//9/wAAAAAAAAAAAAAAAAAA///9
//z//P8AAAEAAAABAAIAAwADAAQABgAKAA0AEQAQABAAEAAQABEAEQARABEAEAAPAA8A
DAAHAAYABQABAAIABAAFAAQAAQABAP///f/6//r/+f/4//n/+v/7//z/+//4//f/9v/6
//v//P/9//r/9//2//b/9//3//j/+f/4//j/+f/5//n/+P/3//X/9//3//f/+f/8//3/
+f/0//b/AQALABAAGAAqAD8AUQBdAGsAdwCBAI0AjgB8AGQASwAyABoABgABAAUAAAD0
//H/9f/4//b/8v/w//L/8v/1//b/9//4//j/9//1//T/9f/0//X/9v/1//X/9f/1//P/
8f/v/+3/8P/z//b/+v/3//b/9f/0//T/8v/0//T/9v/2//f/9//2//T/8//y//b/9//4
//n/9v/1//T/8//0//X/9P/1//j/+P/4//j/9//2//P/8v/0//b/+P/5//f/9//3//f/
+//5/w==
         </WaveFormData>
      </LeadData>
      <LeadData>
         <LeadByteCountTotal>10000</LeadByteCountTotal>
         <LeadTimeOffset>0</LeadTimeOffset>
         <LeadSampleCountTotal>5000</LeadSampleCountTotal>
         <LeadAmplitudeUnitsPerBit>4.88</LeadAmplitudeUnitsPerBit>
         <LeadAmplitudeUnits>��V</LeadAmplitudeUnits>
         <LeadHighLimit>2147483647</LeadHighLimit>
         <LeadLowLimit>268435456</LeadLowLimit>
         <LeadID>II</LeadID>
         <LeadOffsetFirstSample>0</LeadOffsetFirstSample>
         <FirstSampleBaseline>0</FirstSampleBaseline>
         <LeadSampleSize>2</LeadSampleSize>
         <LeadOff>FALSE</LeadOff>
         <BaselineSway>FALSE</BaselineSway>
         <ExcessiveACNoise>FALSE</ExcessiveACNoise>
         <MuscleNoise>FALSE</MuscleNoise>
         <LeadDataCRC32>2433064563</LeadDataCRC32>
         <WaveFormData>
1v/W/9b/1v/U/9T/1P/U/9b/1v/W/9b/1P/U/9T/1P/U/9T/1P/U/9X/1v/X/9j/1f/U
/9P/0v/V/9b/1//Y/9f/1v/V/9T/1P/U/9T/1P/W/9b/1v/W/9T/0v/Q/87/z//Q/9H/
0v/Q/9D/0P/Q/87/zv/O/87/z//Q/9H/0v/P/87/zf/M/83/zv/P/9D/z//P/8//0P/Q
/9D/0P/S/9T/1v/Z/9r/2f/Y/9j/1//Z/9r/2//f/+P/5//o/+r/7P/q/+n/6f/s/+z/
6v/p/+j/6P/p/+n/6f/l/+D/3f/b/9j/1f/U/9H/z//N/83/y//L/8r/yv/H/8b/xf/E
/8b/xv/F/8X/wv/C/8L/wv/C/8L/wv/B/8L/w//E/8P/wP+//8H/vv/B/8L/wv/D/8H/
wf/B/8H/vP+8/73/vf/A/8b/zP/R/9T/2P/a/9//7P/+/w0AFAAZACAAIAAFANv/wv/G
/87/zP+8/7D/qv+s/7L/u//G/9D/1P/U/8n/wv/A/77/vv++/73/v//A/8D/wP++/77/
vv++/7z/vf+9/73/v/++/77/v/++/77/vv+9/77/v/+//8D/vv++/7//v/+//8D/wP/A
/8H/wf/B/8L/wf/A/8D/v//B/8L/wv/C/8D/wP/A/8D/v//A/8D/wP/B/8L/w//E/8L/
wf/B/8H/w//E/8X/xv/G/8b/xv/H/8b/xv/I/8n/zP/M/8z/zP/L/8v/zP/O/9H/0v/U
/9b/1v/W/9b/2P/Y/9v/3P/d/+D/4//k/+X/5f/l/+X/5f/p/+n/6f/p/+v/7P/s/+3/
7v/t/+3/7f/u/+7/7f/u/+z/6v/q/+r/6f/n/+j/6P/n/+X/5f/k/+L/4f/g/93/3P/a
/9n/2P/T/9D/zv/L/83/zf/N/8//zv/L/8r/x//G/8b/xf/B/8P/w//E/8T/wf+//77/
vf/A/8H/wv/C/7//v/+//8D/v/++/73/vP+//77/v//A/73/vP+8/7z/vf++/7//v/+9
/73/vv++/7z/vv++/77/v//A/8D/wP+9/77/wP+//8D/wP/B/8L/vv++/8D/wv/A/8D/
v/+//8L/w//D/8T/wf/B/8D/v//B/8L/w//C/7//v//B/8L/wP+//7//v//C/8H/wf/C
/8D/wP+//73/vv+//8D/wf+9/73/vv++/73/vf+8/7z/vf++/77/vv+7/7v/vP+7/73/
vf+9/73/u/+9/7z/u/+6/7n/uP+6/7z/vf+//77/vv++/77/v//C/8P/xP/I/8j/yv/K
/8r/yf/H/8b/x//L/9H/1//Z/9z/3v/c/9n/2f/a/9r/2f/Z/9n/2v/Z/9f/1f/P/83/
zf/O/87/yP/G/8T/wf+//7//vP+7/7r/uv+7/7z/uf+4/7f/tv+4/7n/uf+6/7n/uP+3
/7b/uP+3/7f/t/+5/7f/t/+3/7f/tP+z/7L/tP+1/7b/t/+1/7P/sv+u/6//r/+y/7j/
wP/H/8r/zv/Q/9P/3P/q//n/BAALABAAEgADANv/uP+y/7r/vv+4/6r/oP+g/6b/r/+6
/8L/yP/I/8P/uv+0/7P/tP+1/7X/tv+2/7X/tP+2/7b/tv+2/7T/tf+1/7X/uP+4/7n/
u/+4/7j/uP+3/7f/t/+2/7b/t/+4/7r/u/+6/7r/uf+4/7r/u/+8/77/u/+6/7r/uf+7
/7z/vP+8/77/vv++/77/vv++/73/vP+9/77/v//A/8D/v/+//7//wv/C/8L/wv/D/8T/
xf/H/8X/xP/F/8X/yf/K/8v/zP/L/8v/zP/O/8//0P/S/9T/2P/Y/9j/2v/a/9v/2v/Z
/9v/3//h/+P/4v/j/+T/5f/n/+f/5//n/+j/6v/r/+3/7P/r/+v/6//t/+7/7v/w/+7/
7P/s/+z/6//p/+r/6v/r/+n/6f/o/+f/5f/j/9//3v/c/9v/2v/W/9T/0//R/9H/z//N
/83/z//N/83/y//I/8j/x//D/8T/xf/H/8j/xf/D/8L/wf/D/8P/w//C/8P/w//D/8T/
w//C/8H/wP/D/8L/w//E/8P/wv/C/8L/wP/A/8D/v//A/8H/w//E/8P/xP/D/8L/xf/G
/8b/xv/F/8b/yP/H/8f/xv/G/8b/xf/G/8n/zP/J/8j/xv/F/8f/yf/K/8z/yf/J/8j/
x//K/8r/yv/I/8n/yf/L/8z/yf/H/8b/xf/H/8f/yP/K/8j/yP/H/8X/xv/H/8j/yf/J
/8n/yv/K/8j/x//F/8T/x//I/8j/yP/F/8X/xv/F/8X/xf/F/8X/yf/J/8b/xf/E/8P/
wv/F/8b/xv/H/8f/yP/J/8r/y//O/8//0P/U/9T/1v/W/9X/0//Q/87/0f/X/9//5//m
/+j/6f/m/+P/4//k/+T/5P/j/+L/4v/i/+H/4P/b/9j/1f/T/9D/z//O/83/y//H/8f/
xP/D/8T/xP/F/8b/w//C/8H/wP/A/8H/wf/C/8H/wP+//77/vv+9/73/vf/A/7//wP/B
/8L/vv+8/7r/vP+9/77/v//B/73/uv+2/7P/tf/A/8r/0P/X/9z/3v/e/+P/8P8AAAkA
DgAVABwADgDl/8H/uv/A/8b/vv+w/6z/sP+2/8D/yf/O/9D/zP/G/8H/xv/K/8n/yP/H
/8X/wv/C/8H/wP/D/8T/xf/G/8P/w//C/8H/xP/E/8X/x//G/8b/xv/F/8X/xf/E/8T/
xf/G/8j/yf/G/8b/xf/E/8T/xf/G/8j/xv/G/8f/x//H/8j/yP/I/8r/yv/K/8r/yv/K
/8n/yP/J/8r/y//M/83/zf/O/8//0P/Q/9D/0P/R/9L/0//V/9P/0v/T/9P/1f/W/9f/
2P/Y/9n/2//e/93/3P/c/9z/4P/i/+T/6P/n/+n/6f/p/+z/7//w//H/8v/z//T/9f/2
//X/9P/z//b/+P/5//v/+v/5//n/+f/8//z/+//8//r/+v/8//7/+//3//b/9P/1//X/
9//4//b/8//w/+v/7P/q/+n/6P/m/+T/4//h/+D/3f/a/9n/3P/b/9z/2//Y/9j/1//T
/9P/0//U/9T/1P/T/9P/0//R/9H/0f/Q/9D/0f/S/9T/0f/Q/8//zv/R/9D/0f/S/9D/
0P/R/9L/1P/U/9T/0//V/9X/1v/W/9P/1P/T/9L/0//U/9T/1P/S/9T/1//X/9f/1v/W
/9b/1//Y/9v/3v/b/9r/2P/X/9j/2f/Z/9r/2P/Z/9n/2f/a/9r/2v/Y/9j/2f/c/97/
3P/Z/9f/1f/X/9f/2P/a/9j/2P/X/9X/1//X/9f/1//Y/9n/2//c/9v/2f/W/9T/1v/W
/9X/1P/W/9f/2f/Z/9f/1//X/9f/2P/Z/9z/2//V/9T/1P/U/9b/1//Y/9n/2v/Z/9j/
1v/V/9f/2P/Z/9r/3P/g/+L/5P/j/+L/4//i/+T/5f/l/+b/5f/n/+v/7//v//L/9P/y
//P/8//0//T/7//t/+v/6v/u/+//8P/t/+b/4//h/97/3P/c/9z/2//b/9v/2P/X/9P/
0v/S/9L/1P/U/9T/1P/T/9P/0v/S/9L/0v/S/9L/0v/R/9H/0f/P/83/zf/N/9H/0P/R
/9L/zv/N/8z/y//N/8//0P/Q/9H/0//S/9L/1P/b/+T/5v/s//X/AAAKABEAGAAZAB4A
IgARAOv/0v/S/9r/2v/K/7j/tv++/8b/0//g/+j/6P/k/9n/0P/Q/9P/1P/V/9X/1f/W
/9b/1v/V/9T/0//S/9P/1f/W/9f/1v/U/9P/0//T/9T/1f/V/9b/1//X/9j/1//W/9b/
1f/W/9j/2f/a/9f/1//X/9j/2v/a/9v/2//b/9z/3P/c/9r/2v/a/9r/3P/e/9//4P/f
/97/3f/c/97/3//h/+P/5P/k/+T/5P/j/+L/4f/h/+P/5P/n/+n/6f/o/+f/5v/q/+v/
7f/w//L/8v/z//T/9f/0//P/9P/3//v//f//////AQABAAEAAQADAAUABwALAAsACwAL
AAkACgAKAAsADwAPABAAEQAPAA4ADAAMAA4ADgAQABIAEAANAA0ADAALAAkACQAIAAoA
CQAIAAUAAwAAAP7//P/7//r/+v/5//j/9f/y//H/8P/t/+z/6f/r/+z/7P/p/+b/5f/l
/+T/5v/l/+X/5f/l/+X/5f/k/+L/4f/g/+D/4//k/+X/5v/l/+L/4f/g/+L/4v/j/+T/
5v/m/+b/5f/k/+P/4//i/+P/5v/n/+j/5v/m/+X/5P/k/+b/6f/p/+v/6v/q/+r/5v/m
/+j/6v/r/+z/7P/t/+z/6//p/+j/6v/r/+v/6//s/+z/7P/q/+j/5//o/+j/6f/p/+r/
6//t/+v/6v/q/+n/6v/q/+n/6f/p/+n/6f/n/+f/6P/o/+r/6//r/+z/6//q/+j/5v/m
/+j/6v/q/+r/6v/o/+j/5//n/+j/6v/s/+7/8f/0//X/9v/1//T/9f/0//j/+f/5//r/
+P/7/wAABQAFAAgACgAIAAkACQAKAAoABgAFAAQABAAFAAUABQABAPv/9//0//D/7v/u
/+7/7f/r/+v/6P/n/+X/5P/k/+T/5f/m/+f/6P/m/+X/4//i/+T/5P/k/+T/5P/j/+P/
4//h/9//3//f/+P/4v/j/+T/4v/h/+D/3//d/9//4v/i/+H/4f/m/+r/7v/z//b/+v8C
AAkAFAAiAC0ALgAvADQAKAABAOP/5P/w/+7/4P/Q/8j/zP/S/97/7f/2//j/9v/s/+P/
4v/k/+X/5v/n/+f/6P/o/+f/5v/l/+T/4//i/+X/5//o/+n/6P/m/+X/5f/l/+b/5//n
/+n/6f/o/+j/5//m/+b/5f/m/+j/6f/q/+b/5f/k/+T/5//o/+r/6//t/+7/7v/u/+v/
6v/p/+j/6v/s/+3/7v/s/+z/7P/s/+3/7f/u/+//8P/w//D/8P/u/+7/7v/v//P/9P/3
//n/9//2//X/9P/4//n/+//+////AAACAAQABQAEAAMABAAIAAsADAANAAwADQAMAAsA
DwARABMAFQAVABUAFQAVABUAFgAWABcAGQAZABoAGwAZABgAFgAWABgAGAAaABwAHAAZ
ABkAGAAVABEADwAMAA0ADQANAAsACQAGAAQAAgADAAIAAgABAAIA///8//v/+v/3//b/
8//0//b/9//1//P/8f/w/+7/8P/v/+//7//v/+//7//u/+z/6//q/+r/6//s/+3/7v/u
/+z/7P/s/+z/7P/t/+7/7v/u/+7/7f/r/+v/7P/s/+7/8P/w//D/8P/w/+//7v/u//D/
8//z//P/8v/y//L/7v/u//D/8v/0//T/8//z//P/8//y//L/8v/z//P/8//0//T/9P/y
//D/7//w//D/8//z//T/9f/y/+//7f/s/+//8P/w/+//7//v/+//7//t/+v/6P/s//T/
8v/y//L/8v/x//D/7v/t/+3/7v/v//D/7//y//P/9P/4//j/+v/6//3//f/8//z/+v/7
//7/AQAFAAoADgAOAAsACwAMAAwADAALAAoACgANAA0ADQAJAAIA///9//r/9f/0//P/
8f/v/+//7P/r/+j/5v/l/+T/5f/m/+f/6P/m/+X/4//i/+P/5P/l/+b/5P/j/+P/4//h
/9//3//f/+T/4v/i/+L/3//f/9//3//f/+P/5P/i/+H/4f/e/9z/4P/p//L/+v/+/wEA
BgASAB8AJgAtADoASgBJACcAAgD0//r//v/w/9r/0P/S/9j/4//u//b/+P/2//H/5P/e
/+L/5P/m/+f/5v/m/+X/5P/i/+L/4v/i/+P/5f/m/+f/5P/i/+H/4f/j/+T/5f/l/+X/
5f/k/+T/4v/i/+P/4//k/+b/5//o/+T/4//i/+L/4//k/+b/5//l/+b/5v/m/+b/5v/m
/+b/6P/q/+v/7P/r/+r/6f/o/+v/6//s/+3/7P/s/+z/7P/u/+7/7v/v//L/8v/0//X/
9f/0//P/8v/1//f/+v/+//7//v///wAAAQAAAP//AAADAAcACQALAAkACwALAAsADgAR
ABQAFwAXABcAFwAXABUAFgAWABcAGgAbAB0AHwAdABwAGgAaABsAHAAfACIAHgAbABsA
GgAXABUAFQAUABUAFQAVABMAEAAMAAkABgAGAAYABwAHAAQAAQD+//3//f/7//v/+f/7
//z//P/5//f/9f/0//L/8//z//T/9f/z//P/8//y//H/8f/x//L/9P/0//T/9P/y//D/
8P/w//D/8P/x//L/8v/y//L/8f/x//H/8v/y//T/9v/2//b/9f/0//L/8P/x//T/+P/5
//n/+P/4//j/9P/0//b/+P/6//r/+f/5//f/9//2//b/9//5//r/+//6//r/+v/4//f/
9//5//r//P/7//v/+//6//f/9f/0//b/+P/5//n/+P/3//b/9f/1//X/9v/2//j/+f/5
//r/9v/0//T/9v/2//b/9v/3//j/+P/5//b/9v/2//b/+P/8//7/AAACAAIABAAEAAMA
AwACAAIABAAHAAwAEQARABQAFgAUABUAFwAaABwAFwAVABMAEgAUABUAFgATABAADQAL
AAgAAwAAAP3/+f/6//v/+f/5//b/9P/z//L/8P/w//D/8P/w//H/8f/y/+//7v/t/+z/
7//v//D/8f/v/+3/7f/t/+7/7P/s/+z/7v/v//D/8f/r/+n/6v/q/+f/6//w//D/9P/9
//7/+P8AABEAGAAiADMAQgBFAEoAUgBLACcAAgD4/wIABgD6/+b/2v/Y/9z/5f/y//7/
BAAGAP//9v/y//L/8v/y//H/8f/y//L/8v/w//D/8P/w//D/8f/x//H/8//y//L/8//w
//D/8P/v//L/8//z//T/8v/y//P/8//x//L/8v/y//T/9f/2//j/9f/0//T/8//0//b/
9//4//b/9v/2//b/+f/6//r/+v/6//r/+v/6//n/+f/6//v//f/+////AAD///7//f/9
//7//v8AAAEABAAEAAQABAADAAMABAAGAAkACgAMAA4ADgAOAA4AEAAQABMAFAAVABYA
GQAaABsAGgAbABwAHQAjACUAJwApACgAKAAnACcAJwAnACgAKQAqACoAKQAqACcAJgAn
ACgAKQAnACgAKAAmACMAIgAgACIAIQAgAB0AHAAaABkAGAAVABIAEAANAA8ADQALAAsA
CgAHAAYAAwADAAQABAABAAIAAQABAAAA///9//z/+//8//3//v/+//z/+//6//r/+//8
//3//v/+//z//P/8//v/+v/6//r/+//8//3//f/8//v/+//6//r//P/8//z//v/+//3/
/P/7//z//v/9//7//v///wAA/P/8//7/AAAAAAAA/////wEAAQAAAAAA//////7//f//
/wAAAQAAAP3//f///wAAAAD///////8BAP///v/+//7//v/9//v//v///wAAAQD+//3/
/f/8//3//f/8//z//v/+//3//P/7//v//P/7//3/AAD+//7//v/+//3//P/6//n/+//8
//3//v///wIAAwAEAAYABgAIAAgACwALAAoACgAJAAsADwATABYAGgAdABwAGgAZABkA
GAAWABUAFAAUABYAFwAYABUADwALAAgABAACAAIAAgABAP7//f/5//f/9//2//b/9v/4
//j/+P/4//T/8//x//D/9P/2//j/+v/2//P/8f/v//H/7//v/+//9P/y//L/8v/v/+//
7//v//H/8//y//L/8f/t/+z/8P/4/wEACAAMABAAFQAeACoAMwA6AEEASgBOADsAFQD6
//j//v/6/+r/2v/Y/+L/7v/3/wAABAAEAP7/9f/w//T/9f/2//f/9//1//T/8v/w//D/
8P/w//D/8f/z//T/9f/0//L/8f/x//T/9v/4//n/9v/1//P/8v/z//T/9v/3//f/+P/4
//j/9v/1//T/9P/1//b/+P/5//j/+P/3//b/9//4//n/+v/7//z//P/8//v/+v/5//j/
+v/7//3///////7//f/8//7//v/+////AgACAAQABQAFAAQAAwACAAcACQAMABAADwAO
AA4ADgAQABAAEAASABYAGQAaABsAGQAbABsAGwAeACEAJAAnACgAJwAmACUAJwAoACgA
KQArACsALAAtACwAKgAnACYAJwAoACsALgAqACcAJwAmACUAIwAjACIAJAAjACIAHwAc
ABgAFQASABIAEgATABMAEQANAAkABwAJAAcABwAFAAcACAAIAAUAAgD///3/+v/+////
AQADAAIAAQAAAP7/////////AAAAAAAAAAAAAP///P/7//r//f/+/wAAAgABAAAA///9
//3//f/+//7/AAACAAIAAgABAAAA/v/8//3/AAAEAAUAAwACAAIAAgACAAIABAAGAAYA
BgAFAAUABAADAAEAAAABAAMABAAFAAQABAAEAAIAAwADAAUABgAGAAUABQAFAAMAAQAA
AAAAAgAEAAUABQAEAAMAAgABAAEAAQACAAIAAwADAAIAAgABAAAA/v/8//3///8CAAMA
AwD///3//P/+//7//v/+////AAAAAAEAAAAAAAAAAAADAAYABwAIAAgACAAKAAoACwAL
AAoACgAMAA8AFAAZABoAHAAdABoAHAAdAB8AIAAdABsAGQAYABcAFwAXABMAEAANAAsA
CAAEAAIAAAD9//7////9//3/+f/4//j/+P/4//j/+P/4//n/+f/4//j/9//2//X/9P/1
//X/9v/3//b/8//y//H/9v/0//T/9P/1//X/9f/1//H/8//y/+7/7//z//b/+P/+/wMA
BgAIAA4ADwAYACwAPQBCAEMARgBCACcAAQDw//T//v/+//D/4v/c/+D/6P/z//z/BAAI
AAQA+//0//T/8v/y//L/8f/z//T/9P/0//L/8v/y//L/8v/z//P/8//0//T/9f/3//X/
9P/z//H/9P/1//X/9v/1//T/9P/z//P/9P/0//T/9P/1//b/+P/1//T/9P/z//b/+P/5
//r/+f/4//f/9v/3//j/+P/4//r/+v/6//r/+v/5//n/+f/7//z//f/+//z//P/8//3/
/P/8//7///8DAAQABQAGAAUABQAGAAgACgAKAAsADAAOAA4ADgAQABAAEwAUABUAGAAb
ABwAHQAdAB0AHQAdACAAIQAiACMAIQAiACIAIwAkACMAIwAjACYAJgAlACYAJQAkACUA
JgAmACMAIwAiAB8AHQAdABwAGgAZABgAFQAUABIAEQAQAAwACgAJAAcACAAHAAYABwAG
AAMAAgD///3//v/+//v//f/9//7//v/7//n/+P/3//j/+f/6//r/9//3//f/+P/2//b/
9v/2//f/9v/3//j/9f/0//T/9P/3//j/+f/5//f/9//4//j/+P/6//r/+v/8//z/+//6
//f/+P/6//n/+v/6//v//P/6//r//P/+//v/+v/4//f/+v/7//v//P/7//v/+v/5//v/
/P/9//z/+v/5//r/+v/6//n/+f/5//r/+f/5//r/+P/4//f/9f/4//n/+v/7//j/9//3
//b/9//3//b/9v/4//j/9//2//X/9f/2//X/9//5//n/+v/3//b/9f/0//b/9v/1//X/
9//4//n/+v/5//z//f/+/wEAAgAFAAYABgAFAAMAAgAEAAcADAARABMAFgAYABYAFAAT
ABMAEgARABEAEQASABAADwAOAAkABgADAAEA/v/9//z/+//5//X/9f/y//H/8v/y//P/
9P/z//L/8f/w//H/8f/w//D/8v/y//L/8v/x/+//7v/t/+7/7f/u/+//7//s/+v/6v/q
/+v/7P/t//H/8//w/+z/5//n/+r/7v/4/wEABgAIAAwADQAQACAAKwAyADkAQABCACsA
AwDq/+j/8P/u/+j/3v/c/+D/6P/x//j//P/8//j/8f/u//L/8f/y//P/8//x//D/7v/s
/+//8P/x//L/8f/x//D/7//v/+7/7v/v//H/8v/z//P/8P/v/+3/7P/v//D/8v/z//H/
8v/y//L/8f/x//H/8v/0//T/9f/1//L/8v/x//D/8v/0//b/+P/4//j/9//2//b/9v/2
//b/+f/5//r/+//5//j/9//2//n/+v/7//3//f/8//3//f8AAAAAAAAAAAQABQAHAAoA
BwAGAAYABgAKAAwADgASABEAEwATABMAEwAVABUAFQAYABsAHgAhACIAIQAgAB8AIAAi
ACMAJQAmACUAJQAlACUAJAAiACIAJAAkACYAKAAkACEAIQAgACAAHwAgACAAHwAdABsA
FwAXABQAEgAQABEAEAAQAA8ADQAJAAUAAwAGAAUABgAFAAIAAgABAP3//v/9//3//P/+
//3//f/9//r/+f/4//b/+P/5//r//P/6//r/+v/6//r/+P/4//j/+v/6//v//P/7//r/
+f/3//r/+//9//7/+//8//v/+v/6//r/+f/4//n//P8AAAEA/v/8//v/+v/6//z/AAAE
AAEAAAD+//3///////7//v8AAAEAAQABAP///v/9//r//P/9/wAAAgABAP///v/9//3/
+//6//r//f/+//7//f/8//v/+v/5//r/+//9//7//P/7//n/+P/6//r/+f/4//n/+//+
////+//5//f/9f/7/wAA/v/+//7//v/7//r/+P/3//r//P/+/wAAAAACAAIAAgACAAIA
BAAEAAYABwAHAAgABwAJAA0AEQAWABoAHQAcABoAGQAZABgAGAAXABYAFgAZABkAGQAV
AA0ACQAGAAIAAgACAAIAAQD+//3/+f/3//X/9P/0//T/9f/2//f/+P/0//P/8f/w//P/
9P/1//b/9f/z//L/8f/z//H/8f/x//b/9P/0//T/8P/v/+7/7f/v//H/8P/w/+//6//s
//D/+v8DAAoADgASABcAIgAsADMAOAA/AEgASgA1AA0A+P8AAAgA/v/s/+D/3v/k/+z/
+f8EAAYABAAAAPX/7P/u//L/9P/2//f/9f/0//L/8P/w//D/8P/w//P/9f/2//f/9P/y
//H/8f/0//b/+P/5//j/9//1//T/9P/0//X/9f/3//j/+P/4//b/9f/0//T/9f/2//j/
+f/4//j/9//2//j/+P/4//j/+f/6//r/+v/4//j/+P/4//v/+//8//3//P/8//z//P/8
//z//P/9/wAAAAACAAMAAwACAAEAAAADAAUACAAMAAwADAANAA4ADgAOAA4AEAATABcA
GQAbABoAGwAaABkAHAAfACIAJQAmACUAJAAjACUAJgAmACcAKwArACwALQAsACoAJwAm
ACgAKAAqACwAKQAlACQAIgAiACEAIgAiACQAIwAiAB8AGgAWABMAEAASABIAEwATABEA
DQAJAAcABwAFAAUAAwAEAAYABwAFAAMAAQAAAP7//////wAAAQD+//3//P/6//r/+//8
//7//v/+//7//v/8//r/+v/6//3//v8AAAIAAQAAAP///f/7//v//P/8//7/AAAAAAAA
///+//z/+v/9/wAABAAFAAQAAgABAAAA//8AAAMABgAGAAYABQAFAAIAAQD///7/AAAD
AAUABwAFAAQAAwAAAAEAAQADAAQABAADAAMAAwACAP///f/8////AgAEAAUAAgABAAAA
////////AAAAAAMAAwACAAIAAAD8//z//f/+////AAACAAIAAQABAP//AAABAAIABQAI
AAkACgAKAAoADAAMAA8ADwAOAA4ADwATABkAHwAfACIAJAAiACIAIwAlACYAIQAfAB0A
HAAgACEAIgAfABgAFQATABAADAAKAAgABQAEAAUAAwADAAAA/v/9//z//v/+//7//v/9
//3//P/8//v/+v/5//j/+//7//z//f/8//n/+P/3//v/+v/7//z/+f/5//n/+f/1//X/
+P/4//n/+f/4//r/AAAFAAoADgASABUAIgA0AEEASgBRAFgAYABXADMADgAGABQAGgAM
APb/6P/o/+r/9f8EABAAFAAUAA8ABAD+//3//v//////AQACAAIAAgABAAAA///+/wAA
AQABAAEAAwACAAIAAwAAAAAAAAD//wIAAwADAAQAAwACAAIAAQADAAQABAAEAAUABQAF
AAYABQAEAAQAAwAFAAgACgAMAAkACAAHAAYABwAIAAgACAAKAAoACgAKAAkACQAKAAsA
DQAOAA8AEAAPAA4ADQANABAAEAASABMAFgAWABYAFgAXABcAGAAaABsAHAAeACAAHwAe
AB0AHgAiACUAJgAnACoALQAuAC8ALgAvADAAMQA0ADUANgA3ADUANgA2ADcAOwA7ADwA
PQA9ADwAOgA6ADgAOAA6ADwAPQA7ADwAPAA6ADcANgA0ADQAMwAyAC8ALwAsACoAKAAl
ACQAJAAjACMAIQAfAB8AHAAZABgAFQAXABgAGAAVABQAEwATABIAEAAPAA8ADwASABMA
FAAUABAADwAOAA4ADwAQABEAEgAUABIAEgASAA8ADgAOAA4AEQASABMAEwASABEAEQAQ
ABEAFAAVABYAFgAWABUAFAATABQAFgAVABYAFgAXABgAFQAUABUAFgAYABgAFwAXABkA
GQAYABgAFwAXABYAFQAZABoAGwAaABgAFwAYABgAGgAZABkAGQAbABkAGAAYABgAGAAX
ABUAGAAZABoAGwAYABcAFwAWABUAFQAUABQAFwAYABgAGAAXABcAGAAXABkAGQAZABkA
GAAXABgAFQATABYAGAAaABoAGgAaABoAGQAYABYAFQAYABoAHAAeABwAHgAeAB4AIQAi
ACUAJgAnACcAJgAmACYAKQAuADMANgA6AD0APAA5ADcANgA0ADUANQA1ADYANwA3ADcA
MwArACcAJAAgAB8AIAAhACEAHgAdABkAFwAXABYAFgAWABYAFgAWABYAEwATABIAEgAT
ABQAFQAWABMAEQAQAA8AEgARABIAEwAUABIAEgASABEAEQARABEAEwAVABQAFAARAA0A
DgAWAB4AJQAsADQANgA9AEgAVABdAGIAaQByAGoARwAjABoAHgAgABgABAD+/wYADgAY
ACMAKAAqACYAHAATABIAFgAYABoAHAAdABsAGgAYABYAFwAYABkAGgAaABsAGwAbABkA
GAAYABkAGgAcAB4AHwAcABsAGQAYABsAHAAeAB8AHwAgACAAIAAeAB0AHAAcAB8AIAAi
ACMAIgAiACEAIAAiACIAIgAiACMAJAAkACQAIgAiACIAIgAmACcAKQArACkAKAAnACYA
JgAoAA==
         </WaveFormData>
      </LeadData>
      <LeadData>
         <LeadByteCountTotal>10000</LeadByteCountTotal>
         <LeadTimeOffset>0</LeadTimeOffset>
         <LeadSampleCountTotal>5000</LeadSampleCountTotal>
         <LeadAmplitudeUnitsPerBit>4.88</LeadAmplitudeUnitsPerBit>
         <LeadAmplitudeUnits>��V</LeadAmplitudeUnits>
         <LeadHighLimit>2147483647</LeadHighLimit>
         <LeadLowLimit>268435456</LeadLowLimit>
         <LeadID>V1</LeadID>
         <LeadOffsetFirstSample>0</LeadOffsetFirstSample>
         <FirstSampleBaseline>0</FirstSampleBaseline>
         <LeadSampleSize>2</LeadSampleSize>
         <LeadOff>FALSE</LeadOff>
         <BaselineSway>FALSE</BaselineSway>
         <ExcessiveACNoise>FALSE</ExcessiveACNoise>
         <MuscleNoise>FALSE</MuscleNoise>
         <LeadDataCRC32>2037061278</LeadDataCRC32>
         <WaveFormData>
EAAQABAAEAAOAA4ADgAOABAAEAAQABAADgAOAA4ADgAOAA4ADgAOAA4ADgAOAA4ADAAM
AAwADAAOAA4ADgAOAAwADAAMAAwADAAMAAwADAAMAAwADAAMAAwADAAMAAwADAAMAAwA
DAAOAA4ADgAOAAwADAAMAAwADAAMAAwADAAMAAwADAAMAAwADAALAAsACwALAAsACwAN
AA0ADgAPAA8ADwAQABAAEwAUABQAFAAVABUAFQATABEACgAFAAIAAwABAAAA/v/8//z/
+//7//v//P/+////AAABAAIAAwAGAAcACAAIAAoACgALAAsACwAMAA4ADgANAA4ADgAO
AA4ADgAOAA8ADQANAA0ADQAOABAAEQASABAAEAAQABEADwAPAA8ADwARABEAEQARABEA
EQASABIAEgASABUAGAAbAB8AIQAhACEAIwAjACAAEgD+/+//4P/J/7H/nf+Q/5b/qf+3
/8T/1f/h/+b/7f/1//n///8CAAYACwARABYAGwAbABsAHQAdAB0AHgAeAB4AHgAdAB0A
HQAeACAAIAAgACAAIAAgACAAIAAhACEAIQAhACEAIQAhACEAIQAhACEAIQAjACMAIwAj
ACEAIQAhACEAIAAgACEAIQAjACIAIgAiACQAJAAkACUAJQAkACQAJAAiACMAJAAkACMA
IwAkACQAJQAlACUAJgAmACYAJgAlACUAJQAnACcAJgAmACYAJgAmACcAJwAmACYAJQAl
ACUAJQAlACUAJQAkACQAJAAjACUAJQAjACMAIwAjACEAIQAfAB8AHQAdABsAGwAaABkA
GwAbABsAGgAaABoAGQAZABkAGAAYABgAGAAXABcAFgAWABYAFgAWABYAFgAWABYAFAAU
ABMAEwATABMAEwATABUAFQAVABUAEwATABMAEwAVABUAFAATABUAFQAWABcAFgAVABUA
FAAVABUAFQATABUAFQAVABUAFwAXABcAGAAWABYAFwAXABkAGQAZABkAGgAaABoAGgAY
ABkAGQAZABwAHAAaABoAGgAaABoAGgAaABoAGgAbABwAHAAcABwAHAAcABsAGwAdAB0A
HAAcABwAHAAbABoAGgAaABoAGgAcABwAHAAcABsAGwAbABsAGwAbABsAGwAaABoAGgAa
ABwAHAAcABwAGgAaABoAGwAbABoAGgAaABwAHAAbABsAGQAZABkAGQAbABsAGwAbABwA
HAAbABoAGAAYABoAGgAaABoAGgAbABsAGwAbABsAGwAbABsAHgAfAB8AHwAeAB4AIQAi
ACIAIgAiACEAIQAfAB8AGgAUABIAEQAPAA4ADAAMAAwACQAJAAkACgAMAA0ADgAPABAA
EQAUABUAGAAYABgAGAAbABsAGwAcABwAHAAdAB4AHgAeAB4AHgAeAB8AHwAfAB8AHwAf
ACAAIAAgACAAIAAgACEAIQAhACMAIwAjACMAJQAlACUAJQAmACQAJgAmACcAKAAtADEA
MwAzADUANwA5ADQAKgAWAAUA+P/h/8n/s/+g/6D/r/+9/8r/2//t//b/+/8DAAsAEQAU
ABgAHQAjACgALQAtAC0ALwAvAC8AMgAyADIAMgAzADMAMwA0ADQANAA0ADQANAA0ADQA
NAA3ADcANwA3ADUANQA1ADUANQA1ADUANQA1ADUANQA1ADcANwA3ADcANgA2ADcANwA5
ADgAOAA4ADYANgA2ADcAOQA4ADgAOAA2ADcAOAA4ADkAOQA6ADoAOwA7ADsAPAA6ADoA
OgA5ADkAOQA7ADsAPAA8ADwAPAA6ADsAOwA6ADwAOwA7ADsAOwA7ADsAOwA8ADwAPAA7
ADkAOQA3ADcAOQA5ADcANwA1ADUAMwAzADUANQA0ADMAMwAzADMAMgAyADIAMQAxADEA
MAAwADAAMgAxADEAMAAwADAAMAAwADAAMAAwADAALgAuAC0ALQAvAC8ALwAvAC0ALQAt
AC0ALQAtAC0ALQAvAC8ALgAtAC0ALQAuAC8ALwAvADAAMAArACcAIwAdABMACwADAPv/
+P/3//b/9v/0//T/9f/1//P/8//z//P/9P/0//T/9P/0//X/9f/1//b/9v/0//T/9P/0
//T/9P/0//T/9P/1//T/9P/0//T/9P/0//P/8//1//X/9P/0//X/9v/2//b/9v/2//b/
9v/2//b/9v/2//X/9f/1//X/9f/1//X/9f/0//T/9P/0//T/9P/0//T/9P/0//T/9f/1
//T/9P/0//T/9P/z//P/9f/1//X/9f/1//X/9f/1//b/9v/1//T/9P/0//L/9P/0//T/
9P/1//X/9f/1//X/9f/1//X/9v/3//f/9//4//j/+//8//7//v/+//3/+//3//X/7v/s
/+r/6f/n/+b/5P/k/+T/5f/l/+X/5v/m/+f/6P/p/+r/6//u/+//8P/w//D/8P/x//H/
8f/y//T/9P/1//b/9P/0//T/9P/1//f/+P/5//f/9//3//j/+v/6//r/+v/4//n/+f/5
//v/+//7//v/+//7//v/+//8//r//P/8//v/AAAJAAsACQALAA8ADwALAAAA7P/a/83/
uP+h/43/ef92/4D/jf+d/7D/wf/J/87/1f/d/+P/6f/s/+7/8//7/wIABQAFAAQABQAE
AAMABgAGAAYABgAHAAcABwAIAAgACAAIAAgACAAIAAgACAAHAAcABwAHAAkACQAJAAkA
CQAJAAkACQAJAAkACQAJAAkACQAJAAkACAAIAAkACQALAAoACgAKAAoACgAKAAsACQAI
AAgACAAIAAkACgAKAAkACQAKAAoACwALAAsADAAKAAoACgAJAAkACQALAAsADAAMAAwA
DAAKAAsACwAKAAwACwALAAsACQAJAAkACQAJAAoACwALAAkACQAHAAcABwAHAAUABQAF
AAUAAwADAAMAAwACAAEAAQABAAEAAAAAAAAA/////////v/+//7//v/9//3//P/8//z/
/P/8//r/+v/6//r//P/8//v/+//5//n/+f/5//v/+//7//v/+f/5//n/+f/7//v/+v/5
//n/+f/6//v/+f/5//r/+v/7//v/+//5//v/+//7//v/+//7//v//P/+//7///////3/
/f/9//3//v/+//7//v/+/////////wAAAAD+//7//v/+//7//v/+//7//v///wAAAAAA
AAAAAgACAAEAAQD//////v/+/wAAAAD///7//P/8//z//P/8//z//P/8//v/+//7//v/
/f/9//3//f/8//z//P/8//r/+v/6//r/+v/6//r/+//7//r/+v/6//r/+v/5//n/+P/3
//b/9f/3//f/9//3//r/+v/5//j/+P/4//j/+P/3//f/9//5//j/+P/4//j/+P/5//n/
+f/5//n/+f/5//n//P/9//3//f/8//z///8AAP7//v/+//3/+//3//X/7v/t/+z/7P/r
/+j/5v/m/+b/5f/l/+X/5v/q/+v/7P/t/+7/7//y//P/8v/y//L/8v/1//X/9f/2//f/
9v/2//b/+P/4//j/+P/4//n/+f/5//v/+//7//z/+v/6//r/+v/6//v/+//7//3//f/9
//3/+//7//v/+//8//7//v/6//n//v8DAAcACQAJAAsADQANAAgA/P/o/9f/xv+x/5v/
h/92/3T/gf+R/6D/s/+//8b/0f/Z/9//5f/o/+z/8f/3//7/AwADAAMABQAFAAUABgAG
AAYABgAHAAcABwAIAAYABgAGAAYABgAGAAYABgAHAAcABwAHAAUABQAFAAUABQAFAAUA
BQAFAAUABQAFAAUABQAFAAUABgAGAAcABwAFAAQABAAEAAYABgAGAAcABwAGAAYABgAE
AAUABgAGAAcABwAIAAgABwAHAAcACAAGAAYABgAFAAUABQAHAAcABgAGAAYABgAGAAcA
BwAGAAYABQAFAAUABwAHAAcABwAEAAQABAADAAUABQADAAMAAQABAP///////////f/9
//3//f/8//v/+f/5//n/+P/6//r/+f/5//v/+v/6//r/+P/3//f/9v/2//b/9v/2//b/
9v/2//b/9v/2//X/9f/1//X/9f/1//X/9f/1//X/8//z//P/8//1//X/9P/z//P/8//0
//X/9f/1//b/9v/1//X/9f/z//P/8//z//P/9f/1//X/9v/0//T/9f/1//X/9f/1//X/
+P/4//j/+P/4//n/+f/5//r/+v/4//j/+P/4//j/+P/6//r/+v/7//n/+P/3//b/9//4
//j/+f/3//f/9v/2//j/+P/3//b/+P/4//j/+P/2//b/9v/2//X/9f/1//X/9f/1//X/
9f/0//T/9P/0//b/9v/2//b/9P/0//T/9f/3//b/9v/2//b/9v/1//X/8//z//P/8//z
//b/9v/2//b/9v/z//P/8//z//P/8//z//P/9P/1//X/9f/4//j/+//8//r/+v/6//n/
9//z//H/6v/n/+b/5v/l/+L/4P/g/+D/4f/h/+H/4v/k/+X/5v/n/+r/6//u/+//7v/u
/+7/7v/x//H/8f/y//L/8v/z//T/9P/0//T/9P/y//P/8//z//X/9f/1//b/9v/2//b/
9v/2//f/9//3//f/9//3//f/9//3//f/9//4//j/+P/4//n//v8DAAUABQAJAAsADQAJ
APz/6P/Y/83/uP+h/43/e/94/4T/kf+h/7b/xf/L/9D/2f/h/+f/6f/q/+7/9f/7/wAA
AQABAAEAAwADAAMABAAEAAQABAAFAAUABQAGAAQABAAEAAQABAAEAAQABAAHAAcABwAH
AAUABQAFAAUABgAHAAgACQAJAAkACQAJAAgABwAGAAUACAAIAAkACQAJAAgACAAIAAoA
CgAKAAsACQAIAAgACAAIAAkACgAKAAkACQAKAAoACwALAAsADAAMAAwADAALAAkACQAL
AAsADAAMAAwADAAKAAsACwAKAAoACQAJAAkACwALAAsACwAKAAoACgAJAAkACQAHAAcA
CQAJAAcABwAFAAUAAwADAAUABQAEAAMAAwADAAMAAgAAAAAA/////wEAAAAAAAAAAgAB
AAEAAAD+//7//v/+/wAAAAAAAAAAAAAAAP//////////////////////////////////
//8BAAEAAAD///////8AAAEAAQABAAIAAgADAAMAAwABAAMAAwADAAMAAwADAAMABAAC
AAIAAwADAAUABQAFAAUABgAGAAYABgAGAAcABwAHAAgACAAGAAYACAAIAAgACAAKAAoA
CgALAAoACgAKAAoACgAKAAkACQAJAAkACAAIAAgACAAHAAYACAAIAAgACAAIAAgACAAI
AAkACQAJAAkACQAJAAkACQAGAAYABgAGAAgACAAIAAgACgAKAAoACwAJAAoACgAMAAwA
CgAKAAoACgALAAsACwALAAkACQAJAAkACgALAAsACwAMAAwADwAQABIAEgASABEAEgAP
AA4ACAAEAAIAAQD///7//P/8//z/+v/5//j/+P/6//v//P/9//7///8CAAMABgAGAAYA
BgAHAAcABwAIAAwADAANAA4ADAAMAAwADAAMAA0ADQANAA0ADQANAA4ADgAOAA4ADgAQ
ABEAEQARABMAEwATABMAEgARABAADwAQABIAEgAUABUAFAAXAB0AIQAhACEAIQAhAB4A
FgAIAPn/7v/d/8n/tf+i/5r/pf+z/8L/1f/l/+z/8//7/wEABQAIAAgACQALABAAFQAb
ABkAGwAbABsAGgAaABoAGgAdAB0AHQAeAB4AHgAeAB4AHgAeAB4AHgAdAB0AHQAdAB8A
HwAfAB8AHwAfAB8AHwAfAB8AHwAfACEAIQAhACEAIAAgACEAIQAhACAAIAAgACAAIAAg
ACEAIQAgACAAIAAeAB8AIAAgACEAIQAiACIAIQAhACEAIgAgACAAIAAfAB8AHwAhACEA
HgAeAB4AHgAgACEAIQAgAB4AHQAdAB0AHQAdAB0AHQAcABwAHAAbABsAGwAZABkAGQAZ
ABcAFwAXABcAFQAVABcAFwAWABUAEwATABMAEgASABIAEQARABEAEAAQABAAEAAPAA8A
DgAOAA4ADgAOAA4ADgAOAA4ADgAOAA0ADQANAA0ADQANAAsACwALAAsACwALAAsACwAN
AA0ADAALAAkACQAKAAsACwALAAwADAANAA0ADQALAA0ADQANAA0ADQANAA0ADgAMAAwA
DQANAA8ADwAPAA8ADgAOAA4ADgAQABEAEQARABAAEAAOAA4ADgAOAA4ADgAOAA4ADgAP
AA8ADgANAAwADgAOAA0ADQAPAA8ADgAOAA0ADAAKAAgACgAKAAoACgAKAAoACgAKAAkA
CQAJAAkACwALAAsACwAKAAoACgAKAAoACgAKAAoACAAIAAgACQAJAAgACAAIAAoACgAJ
AAkACQAJAAgACAAIAAgACAAFAAUABQAFAAMAAwADAAMAAwADAAIAAQAAAAAAAwAEAAQA
BAAEAAMAAwABAAEA/P/4//b/9f/z//D/7v/u/+7/7P/r/+r/6v/u/+//8P/x//H/8f/z
//P/9f/2//f/+P/3//f/9//4//r/+v/7//z//P/8//z//P/8//3//f/9//3//f/9//7/
/v/+//7//v/+//////////3//f/9//3////////////+//z//P8AAAEAAgAHAAsACwAN
AA0ADQAPABAACAD0/+H/1P/B/6v/lf+C/3z/if+Z/6T/t//H/87/0//b/+P/6f/s/+7/
8f/1//z/AwAFAAUABwAHAAcACAAIAAgACAAJAAkACQAKAAoACgAKAAoACgAKAAoACgAL
AAsACwALAAsACwALAAsACQAJAAkACQAJAAkACQAJAAkACQAJAAkACgAKAAsACwALAAoA
CgAKAAoACgAKAAsADQAMAAwADAAKAAsADAAMAAkACQAKAAoACQAJAAkACgAKAAoACgAJ
AAkACQALAAsACgAKAAoACgAKAAsACwAKAAwACwALAAsACwALAAsACwAIAAgACAAHAAkA
CQAHAAcABwAHAAUABQADAAMAAQABAAEAAQAAAP///////////v/8//z/+//7//3//P/8
//z//P/7//v/+v/4//j/+P/4//r/+v/6//r/+P/4//f/9//3//f/9//3//f/9//3//f/
9f/1//X/9f/2//f/9//3//X/9f/2//f/9f/1//b/9v/3//f/9//1//f/9//3//f/+f/5
//n/+v/5//j/+P/3//n/+f/5//n/+P/4//j/+P/4//n/+f/5//z//P/6//r//P/8//z/
/P/8//z//P/9//z//P/8//z//P/8//v/+//9//3//P/8//z//P/7//r/+v/6//r/+v/8
//z//P/8//r/+f/4//f/+f/5//n/+f/4//j/+P/4//r/+v/6//r/+P/4//j/+f/3//b/
9v/2//j/+P/3//f/9f/1//X/9f/3//f/9//3//b/9v/4//j/+P/4//f/9//3//f/9f/1
//X/9f/4//n/+f/5//r/+v/9//7//v/+//7//f/+//v/+v/0/+7/7P/r/+n/6P/m/+b/
5v/j/+P/4//k/+b/5//o/+n/7P/t//D/8f/y//L/8v/y//P/8//z//T/9P/0//X/9v/2
//b/9v/2//T/9f/1//X/9v/3//j/+v/4//j/+P/4//j/+f/5//n/+f/5//n/+f/5//n/
+f/5//r/+v/6//r/+//+/wEABwAHAAkACwANAAsACAD6/+T/0//E/6//mf+D/3T/eP+F
/5P/ov+z/7//xv/N/9f/3//l/+b/6v/t//H/+v8BAAUAAwAFAAUABQAGAAYABgAGAAUA
BQAFAAYABgAGAAYABgAGAAYABgAGAAkACQAJAAkABwAHAAcABwAHAAcABwAHAAcABwAH
AAcABwAHAAcABwAIAAgACQAJAAkACAAIAAgACAAIAAgACQAJAAgACAAIAAgACQAKAAoA
CQAJAAoACgAJAAkACQAKAAoACgAKAAkACQAJAAsACwAMAAwADAAMAAoACwALAAoADAAL
AAsACwAJAAkACQAJAAgACAAIAAcACQAJAAcABwAFAAUAAwADAAMAAwABAAEAAwADAAIA
AQD////////+//7//v/9//3//f/8//z//P/8//v/+//6//z//P/8//z/+v/6//r/+v/6
//r/+f/5//v/+//7//v/+f/5//n/+f/5//n/+f/5//n/+f/4//f/9//3//j/+f/7//v/
/P/8//n/+f/5//f/+P/5//r/+//5//n/+f/6//j/+P/5//n/+//7//v/+//8//z//P/8
//z//f/9//3//v/+//z//P/+//7//v/+//z//P/8//3//v/+//7//v/+//7//f/9//3/
/f/8//z//v/+//3//P/+//7//v/+//3//P/7//r/+v/7//z//f/7//v/+//7//z//P/8
//z//P/8//z//P/6//r/+v/7//v/+v/6//r/+v/6//n/+f/5//n/+f/5//v/+//7//v/
+v/6//n/+v/6//r/+v/6//v/+//7//v/+f/5//n/+f/6//v/+//7//z//P///wAAAAAA
AAAA///+//v/+v/0//D/7v/t/+v/6P/m/+b/5v/n/+f/5//o/+r/6//s/+3/7v/v//L/
8//0//T/9P/0//X/9f/1//b/9v/2//f/+P/4//j/+P/4//r/+//7//v/+//7//v//P/6
//r/+v/6//r/+//7//v/+//7//v/+//7//v/+//7//z//v/+//7///8CAAUABwALAAkA
CQANABEACAD4/+T/1//G/6//l/+D/3T/ev+J/5f/qP+5/8P/zP/T/9v/4f/n/+r/7v/1
//v//v8DAAMAAQADAAMAAwAGAAYABgAGAAcABwAHAAgABgAGAAYABgAGAAYABgAGAAcA
BwAHAAcABwAHAAcABwAFAAUABQAFAAYABwAIAAkABwAHAAcABwAGAAYABwAHAAkACAAI
AAgABgAGAAYABwAIAAgACQAKAAgACQAKAAoACQAJAAoACgAJAAkACQAKAAgACAAIAAcA
BwAHAAkACQAIAAgACAAIAAgACQAJAAgACgAJAAkACQAJAAkACQAJAAgACAAIAAcABQAF
AAMAAwADAAMAAQABAAEAAQD///////////7//f/9//3//f/8//z//P/7//v/+//6//r/
+v/6//n/+f/4//j/+P/4//j/+P/4//j/+P/4//j/9//3//f/9//3//f/9//3//f/9//3
//f/9//3//n/+f/4//f/9//3//j/+f/3//f/+P/4//n/+f/5//f/9//3//f/9//5//n/
+f/6//r/+v/7//v/+f/5//n/+f/8//z//P/8//v/+//6//n//P/8//r/+v/8//z//P/8
//z//P/8//3//P/8//z//P/8//z/+//7//3//f/8//z//P/8//v/+v/6//r/+v/6//r/
+v/6//r/+f/5//n/+f/5//n/+f/5//j/+P/4//j/+P/4//j/+P/6//r/+v/7//n/+P/4
//j/+P/4//f/9//5//n/+f/5//f/9//3//f/+v/4//f/9v/2//b/9v/2//f/9//3//f/
9//3//f/9//4//n/+f/5//r/+v/9//7//v/+//7//f/6//f/9v/w/+z/6v/p/+f/5v/k
/+T/5P/l/+X/5f/m/+j/6f/q/+v/6v/r/+7/7//w//D/8P/w//H/8f/x//L/9P/0//X/
9v/2//b/9v/2//b/9//3//f/9//3//f/+P/6//r/+v/6//j/+f/5//n/9//3//f/9//5
//n/+f/5//r/+v/4//r//f8AAAMABQAJAAkABwAJAAkABAD4/+T/0//E/6//mf+D/3T/
dP+D/4//nv+z/8H/yv/R/9f/3//l/+j/6v/v//X//P8BAAEA//8BAAEAAQACAAIAAgAC
AAMAAwADAAQAAgACAAIAAgAEAAQABAAEAAMAAwADAAMAAwADAAMAAwAFAAUABQAFAAMA
AwADAAMABQAFAAUABQAEAAQABQAFAAcABgAGAAYABAAEAAQABQAFAAQABAAEAAQABQAG
AAYABQAFAAYABgAHAAcABwAIAAgACAAIAAcABQAFAAcABwAIAAgACAAIAAYABwAHAAYA
CAAHAAcABwAHAAcABwAHAAQABAAEAAMAAwADAAEAAQABAAEA///////////9//3/+//7
//r/+f/5//n/+f/4//r/+v/5//n/9//2//b/9v/3//f/+P/4//j/+P/4//j/9v/2//b/
9v/2//b/9f/1//X/9f/1//X/9f/1//X/9f/3//f/9//3//X/9f/0//P/9P/1//f/+f/4
//f/9//2//X/9f/1//P/9P/1//b/9//3//f/9//4//j/+P/5//n/9//3//f/9//6//r/
+v/6//r/+//7//v/+v/6//j/+P/6//r/+v/6//r/+v/6//v//v/+//7//v/8//z/+//7
//v/+//6//r//P/8//v/+v/6//r/+v/6//r/+v/6//r/+f/5//n/+f/3//f/9//3//j/
+P/4//j/+P/4//j/+P/4//j/+P/5//n/+P/4//j/9v/2//X/9f/3//f/9//3//f/9//3
//f/9v/2//X/9P/2//j/9v/2//b/9v/3//f/9//3//f/9//3//f/+P/5//n/+f/6//r/
/f/+//7//v/+//3/+//3//X/7v/r/+r/6v/p/+b/5P/k/+T/5f/l/+X/5v/o/+n/6v/r
/+z/7f/w//H/8v/y//L/8v/z//P/8//0//b/9v/3//j/+P/4//j/+P/2//f/9//3//n/
+f/5//r/+v/6//r/+v/6//v/+//7//v/+//7//v/+//7//v/+//8//7//v/8//3/AAAD
AAcACQAJAAsADwANAAgA+P/m/9n/zP+1/6H/j/+E/4r/l/+h/7L/xf/P/9b/3//l/+v/
7f/w//L/9//7/wAAAwADAAUABwAHAAcACAAIAAgACAAHAAcABwAIAAgACAAIAAgACgAK
AAoACgAJAAkACQAJAAkACQAJAAkACQAJAAkACQALAAsACwALAAsACwALAAsADAAMAA0A
DQALAAoACgAKAAwADAAMAA0ADwAOAA4ADgAMAA0ADgAOAA0ADQAOAA4ACwALAAsADAAO
AA4ADgANAA8ADwARABEAEAAQABAAEAAQABEAEQAQAA4ADQANAA0ADwAPAA8ADwAMAAwA
DAALAAsACwAJAAkACwALAAkACQAHAAcABQAFAAcABwAGAAUAAwADAAMAAgAEAAQAAwAD
AAMAAgACAAIABAADAAMAAgACAAIAAgACAAIAAgACAAIABAAEAAMAAwAFAAUABQAFAAMA
AwADAAMABQAFAAUABQAFAAUABAADAAUABQAGAAcABQAFAAYABgAGAAcACAAHAAcABwAH
AAcACQAJAAkACgAKAAoACwALAAsACwALAAsADgAOAA4ADgANAA0ADAALAA4ADgAMAAwA
DgAOAA4ADgAQABAAEAARAA8ADgANAAwADgAOAA0ADQANAA0ADAAMAA4ADgANAAwADgAO
AA4ADgAMAAwADAAMAA0ADQANAA0ADQANAA0ADQAOAA4ADgAOAA4ADgAOAA4ADAAMAAwA
DQAPAA4ADgAOAA4ADgANAA0ADQALAAwADgAOAA4ADgANAA0ADQANAA8ADwAPAA8AEAAR
ABEAEQAQABAAEwAUABQAFAAUABMAFAARABAACgAGAAQAAwABAAAA/v/+//7/+//7//v/
/P8AAAEAAgADAAIAAwAGAAcACgAKAAoACgALAAsACwAMAA4ADgAPABAAEgASABIAEgAQ
ABEAEQARABEAEQARABIAEgASABIAEgARABEAEAAPABAAEQASABMAEQARABEAEQAUABQA
FAAUABUAGAAZAB0AHwAfAB8AIwAlACIAGAAGAPX/6P/X/8P/r/+e/5r/pf+x/77/0f/h
/+j/7f/1//v/AQAGAAYABwANABIAFwAZABkAGwAbABsAHAAcABwAHAAdAB0AHQAeACAA
IAAgACAAHgAeAB4AHgAdAB0AHQAdAB0AHQAdAB0AHQAdAB0AHQAfAB8AHwAfAB0AHQAd
AB0AIAAgACEAIQAhACAAIAAgACAAIAAgACEAIQAgACAAIAAgACEAIgAiACEAIQAiACIA
IQAhACEAIgAgACAAIAAfAB8AHwAhACEAIAAgACAAIAAgACEAIQAgACAAHwAfAB8AHwAf
AB8AHwAeAB4AHgAdAB0AHQAbABsAGwAbABkAGQAZABkAFwAXABcAFwAWABUAFQAVABUA
FAAUABQAEwATABMAEgASABIAEgARABEAEAAQABAAEAAQABIAEgASABIAEAAQAA8ADwAR
ABEAEQARAA8ADwAPAA8ADwAPAA8ADwARABEAEAAPAA8ADwAQABEAEQARABIAEgARABEA
EQAPABEAEQARABEAEwATABMAFAASABIAEwATABMAEwATABMAFAAUABQAFAAWABcAFwAX
ABgAGAAWABYAFgAWABYAFgAWABYAFgAXABYAFgAWABYAFgAWABUAFQAXABcAFgAWABIA
EAANAAoACQAIAAcABgAEAAQABAAEAAMAAwADAAMABQAFAAUABQAEAAQABAAEAAIAAgAC
AAIAAgACAAIAAwAFAAQABAAEAAQABAADAAMABQAFAAUABQADAAMAAwADAAIAAgABAAAA
AQACAAMABAAFAAUABQAEAAIAAgACAAIAAwADAAMAAwAFAAUABQAFAAQABQAFAAUACAAI
AAsADAAMAAwADAALAAoABwAGAAAA/P/6//n/9//0//L/8v/y//P/8//z//T/9P/1//b/
9//6//v//v///wIAAgACAAIAAQABAAEAAgAGAAYABwAIAAYABgAGAAYACAAJAAkACQAJ
AAkACQAKAAgACAAIAAgACgALAAsACwALAAsACwALAAsACwALAAsADAAOAA4ADgAPABAA
FQAZABkAGQAdACEAHQASAP7/7P/f/8r/tf+h/43/iP+U/6P/r//A/9H/2//g/+X/7//3
//v/+v/+/wcADwAUABUAFQAVABcAFwAXABYAFgAWABYAGQAZABkAGgAYABgAGAAYABkA
GgAbABwAHAAbABoAGQAZABkAGQAZABsAGwAbABsAGQAZABkAGQAbABsAGwAbABoAGgAb
ABsAHQAcABwAHAAcABwAHAAdABsAGgAaABoAHAAdAB4AHgAdAB0AHgAeAB0AHQAdAB4A
HAAcAA==
         </WaveFormData>
      </LeadData>
      <LeadData>
         <LeadByteCountTotal>10000</LeadByteCountTotal>
         <LeadTimeOffset>0</LeadTimeOffset>
         <LeadSampleCountTotal>5000</LeadSampleCountTotal>
         <LeadAmplitudeUnitsPerBit>4.88</LeadAmplitudeUnitsPerBit>
         <LeadAmplitudeUnits>��V</LeadAmplitudeUnits>
         <LeadHighLimit>2147483647</LeadHighLimit>
         <LeadLowLimit>268435456</LeadLowLimit>
         <LeadID>V2</LeadID>
         <LeadOffsetFirstSample>0</LeadOffsetFirstSample>
         <FirstSampleBaseline>0</FirstSampleBaseline>
         <LeadSampleSize>2</LeadSampleSize>
         <LeadOff>FALSE</LeadOff>
         <BaselineSway>FALSE</BaselineSway>
         <ExcessiveACNoise>FALSE</ExcessiveACNoise>
         <MuscleNoise>FALSE</MuscleNoise>
         <LeadDataCRC32>3871595821</LeadDataCRC32>
         <WaveFormData>
AgACAAIAAgAEAAQABAAEAAYABgAGAAYABAAEAAQABAAGAAYABgAGAAYABgAGAAYABgAG
AAYABgAGAAYABgAGAAQABAAEAAQABAAEAAQABAACAAIAAgACAAIAAgACAAIAAAAAAAAA
AAAAAAAAAAAAAAAAAAAAAAAA/v/+//7//v8AAAAAAAAAAAAAAAD//////v/+//3//f/+
////AAACAAIAAgADAAMAAwADAAQABAAGAAYABgAGAAQAAgACAAIAAgACAAEAAQABAAEA
AQAAAAAAAAAAAAAAAgABAAAAAAAAAAAAAAAAAP///v/9//z/+//7//z//P/8//z//P/8
//7//v/+//7//P/9//3//P/+//7//v/+//7//v/+//7//P/8//z//f//////////////
/v/+////AQADAAYADgASABkAIAAtAEMAVwBnAHMAdwBsAGEAXgBUAEMAMgAgAAQA2v+w
/5T/ff9o/2T/dv+N/6L/uP/J/9X/4//y//7/BQAFAAUABgAHAAcACgAKAAsADQALAAsA
DQANAA8ADwAQABAADwAPAA8AEAAQABAAEQASABQAEwATABMAEwAUABUAFQAUABQAFAAU
ABQAFAAUABUAFQAVABYAFgAWABYAFwAXABgAGAAYABgAGgAaABsAGwAbABwAHQAeAB8A
HwAfACEAIgAjACQAJQAmACYAJwApACkAKwAsAC4ALwAwADEAMgA1ADUANgA4ADsAPAA8
AD8AQABCAEQARgBIAEgASwBMAE8AUQBUAFQAVQBYAFgAWQBaAFsAWwBcAFwAXABcAFwA
XABcAFwAXABbAFsAWwBaAFkAWQBYAFcAVABSAFAATwBLAEkARgBFAEMAPwA9ADoANwA0
ADEALgArACgAJgAiAB8AHQAcABoAFwAVABMAEQAPAA8ADwAMAAsACgAJAAgACQAJAAkA
CAAGAAYABgAGAAUABQAFAAUABQAGAAcACQAHAAcABwAHAAcABwAHAAcABwAIAAgABwAF
AAYABgAHAAkACQAJAAkACgAKAAoACgAJAAkACgAKAAwADAAMAA0ACwALAAwADAAOAA8A
DwAOAAwADAAMAAwADgAOAA4ADgAMAA0ADQANAA4ADgAOAA4ADAAMAAwADAALAAsACwAK
AAsACwALAAsACQAJAAkACQAJAAgACAAIAAoACgAKAAoACAAGAAYABgAIAAcABwAIAAYA
BwAHAAYABQAFAAYACAAIAAgACAAFAAUABgAGAAUABQAFAAUABwAIAAoACgAJAAkACQAJ
AAwADAAMAAwACgAKAAoACAAIAAgACAAIAAkACQAJAAkACAAGAAUABAAGAAYABgAFAAQA
BAAEAAQABAAEAAMAAgABAAAA//////7//v/+//7/AAAAAAAAAAD+//7//v///////v/+
//7//v/+//7//v/+//7//v/+//7//////////////////v/+//3/AQABAAIACAAQABUA
HAAnADkATQBfAGsAdwByAGkAZABeAFMAQAAsABYA8P/A/5z/h/9u/17/aP9//5j/rP/B
/9H/3f/q//j/AQABAAEAAgADAAMABgAGAAcACQAHAAcACQAJAAsACwAMAAwACwALAAsA
DAAOAA4ADwAQAA4ADQANAA0ADQAOAA8ADwAQABAAEAAQABAAEAAQABEAEQARABIAEgAU
ABQAFQAVABQAFAAUABQAFgAWABcAFwAVABYAFwAYABkAGQAZABsAHgAfACAAIQAgACAA
IQAjACMAJQAmACgAKwAsAC0ALgAxADEAMgA0ADcAOAA4ADsAOgA8AD4AQABEAEQARwBI
AEkASwBOAE4ATQBQAFAAUQBSAFMAUwBUAFQAVABUAFQAVgBWAFYAVgBVAFUAVQBUAFEA
UQBQAE8ATwBOAE0ATQBIAEUAQQA/AD0AOQA3ADQAMQAuACsAKAAlACIAIAAcABkAFwAW
ABQAEQAPAA0ACwAJAAkACQAGAAUABAADAAIAAQABAAEAAAAAAAAAAAAAAP//////////
AAAAAAAAAQD///////////////////////8AAAAA//8BAAIAAgADAAMAAwADAAMAAgAC
AAIAAgADAAMABAAEAAQABAAEAAUABQAFAAYABgAEAAUABQAEAAYABgAGAAYABgAGAAYA
BgAGAAcABwAHAAQABAAEAAQABgAGAAYABgAFAAUABQAEAAUABQAFAAUAAwADAAMAAwAD
AAIAAgACAAIAAgACAAIAAgAAAAAAAAACAAEAAQACAAAAAQABAAAAAQABAAAAAgACAAIA
AgD/////AAAAAP//////////AAACAAUABgAFAAUABQAFAAgACAAIAAgABgAGAAYABAAE
AAQABAAEAAUABQAFAAUAAwACAAIAAgACAAIAAgABAAAAAAAAAAAA/v/+//3//P/9//z/
+//7//r/+v/6//r//P/8//z//P/+//7//v////3//P/8//z//v/+//7//v/8//z//P/8
//7//////////////////v8AAP3///8DAAYADgAWAB0AJgA3AE0AXwBvAHkAdQBqAGcA
YgBYAEcANAAaAPD/wP+e/4j/bf9c/2b/fP+T/6r/vv/P/9v/6f/4/wIABQADAAEAAgAD
AAMABgAGAAcACQAJAAkACwALAAsACwAMAAwADQANAA0ADgAMAAwADQAOABAADwAPAA8A
DwAQABEAEQASABIAEgASABIAEgASABMAEQARABIAEgAUABQAFQAVABQAFAAUABQAFgAW
ABcAFwAXABgAGQAaABkAGQAZABsAHgAfACAAIQAgACAAIQAjACUAJwAoACoAKwAsAC0A
LgAvAC8AMAAyADcAOAA4ADsAPAA+AEAAQgBGAEYASQBKAEkASwBOAE4ATwBSAFIAUwBU
AFUAVQBWAFYAVgBWAFYAVgBWAFYAVgBTAFMAUwBSAE8ATwBOAE0ATABKAEgARwBDAEEA
PgA9ADkANQAzADAALQAqACcAJAAhAB4AHAAYABcAFQAUABIADQALAAkABwAHAAcABwAE
AAMAAgABAAAA/f/9//3//P/+//7//v/+//3//f/9//3//v/+//7///////////////3/
/f/9//3//f/+//7//f///wAAAAABAAEAAQABAAEAAgACAAIAAgADAAMABAAEAAYABgAG
AAcABQAFAAYABgAGAAcABwAGAAgACAAIAAgABgAGAAYABgAGAAcABwAHAAYABgAGAAYA
BAAEAAQABAADAAMAAwACAAEAAQABAAEAAQABAAEAAQABAAAAAAAAAAIAAgACAAIAAAD+
//7//v/+//3//f/+//7///////7//f/9//3//f/9//3//f/9//7//P/8//z//P/9//3/
/v/+//////////////8AAAIAAgADAAMAAwADAAQABAAEAAQAAgACAAIAAAACAAIAAgAC
AAEAAQABAAEA///+//7//v/+//7//v/9//z//P/8//z//P/8//v/+v/5//j/9//3//b/
9v/2//b/+P/4//j/+P/4//j/+P/5//n/+P/4//j/9v/2//b/9v/4//j/+P/4//b/9//3
//f/9//3//f/9v/4//n/+f/3//j//v8GAA0AFAAfADMASQBbAGkAcQBsAGEAWgBUAEkA
OAAkAAgA3v+w/5D/ef9e/1D/YP97/5L/pv+5/8f/1f/k//L/+f/5//n/+v/7//v//P/8
//3///8BAAEAAwADAAMAAwAEAAQAAwADAAMABAAGAAYABwAIAAgABwAHAAcABwAIAAkA
CQAIAAgACAAIAAgACAAIAAkACwALAAwADAAKAAoACwALAA4ADgAOAA4ADgAOAA8ADwAP
ABAAEQASABUAFQAVABcAFgAXABgAGQAaABoAGwAdAB0AHwAgACIAIwAkACUAJgArACsA
LAAuAC8AMAAwADMANgA4ADoAPAA8ADwAPwBAAEMARQBIAEgARwBKAEoASwBOAE8ATwBQ
AFIAUgBSAFIAUQBQAE8ATgBPAE8ATwBOAE8ATwBOAE0ASABGAEQAQwA/AD0AOgA5ADcA
MwAxAC4AKwAoACUAIgAhAB4AHAAYABMAEQAQAA4ACwAJAAcABQABAAEAAQD+//3//P/7
//r/+f/5//n/+P/4//j/+P/4//X/9f/1//X/9v/2//b/9//1//X/9f/1//X/9f/1//X/
9f/2//b/9f/1//b/9v/3//f/9//3//f/+P/4//j/+P/5//n/+v/6//j/+P/4//n/+v/7
//3//v/9//3//P/6//z//P/8//z//P/8//z//P/6//v/+//7//r/+v/6//r/+P/4//j/
+P/5//n/+f/4//n/+f/5//n/+P/3//b/9f/3//b/9v/2//b/9v/2//b/9P/y//L/8v/0
//b/9P/0//T/9P/x//H/8v/y//H/8f/x//H/8f/y//T/9P/1//X/9f/1//b/9v/2//b/
9v/2//b/9P/2//b/9v/2//T/8//y//H/8//y//L/8v/y//L/8v/x/+7/7v/u/+7/7v/u
/+3/7P/p/+j/5//n/+r/6v/q/+r/6P/o/+j/6P/o/+j/6P/p/+v/6v/q/+r/6f/o/+f/
5v/o/+j/6P/o/+j/6f/p/+n/5//n/+f/5v/o/+n/6//r/+7/9v/+/wUAEAAlAD0ATwBd
AGUAXwBUAE8ASgA6ACcAFAD2/87/ov+E/2z/U/9G/1L/aP9//5b/qP+3/8X/1f/i/+z/
7f/t/+3/7v/v/+//8P/w//H/8//z//P/9f/1//f/9//4//j/9//3//f/+P/6//r/+//8
//r/+f/5//n/+//8//3//f/+//7//v/+//7//v/+/////////wAAAAAAAAAAAQABAAQA
BAAEAAQABAAEAAUABQAHAAgACQAKAAwADQAOABEAEAARABIAEwAVABYAGAAbABoAGwAb
ABwAHwAgACEAIgAlACUAJgAoACsALAAsAC8AMgA0ADYAOAA4ADgAOwA8AD0APwBCAEIA
RQBIAEgASQBIAEkASQBKAEsATABNAE4ATgBOAE4ATgBLAEsASwBKAEkASQBIAEcARABC
AEAAPwA7ADkANgA1ADEALQArACgAJQAiAB8AHAAbABgAFgASAA8ADQAMAAoABwAFAAMA
AQD////////8//v/+v/5//j/+f/5//n/+P/2//b/9v/2//f/9//3//f/9v/2//b/9//1
//X/9f/1//f/9//3//f/9//4//j/9//3//j/+P/5//n/+f/5//n//P/8//z//P/9//3/
/v/+//z//P/8//3//f/9//7//v/+///////+//7//v/+//7//v/+//7//v/8//3//f/9
//7//v/+//7//v/+//7//v/7//v/+//6//r/+//8//3//P/7//r/+f/5//r/+v/6//z/
+v/6//r/+v/5//n/+v/6//f/9//3//f/9//4//r/+v/7//v/+//7//z//P/8//z//P/8
//z/+v/6//r/+v/6//n/+f/5//n/+f/4//j/+P/4//j/+P/3//j/+P/4//j/9v/2//X/
9P/z//L/8f/x//T/9P/0//T/8v/y//L/8v/0//T/9P/1//P/8v/y//L/9P/0//T/9P/2
//b/9v/2//b/9//3//f/9//3//f/9v/4//n/+f/5//r//v8IAA8AGAAjADEAQwBTAF8A
ZwBkAFkAUABIADkAJAASAAAA5v++/57/if90/2T/bP+B/5T/qP+3/8X/0//e/+j/9/8B
AP//AAABAAEAAgACAAMABQAFAAUABwAHAAcABwAIAAgACQAJAAkACgAIAAgACQAKAAoA
CQAJAAkACwAMAA0ADQAOAA4ADgAOAA4ADgAOAA8ADwAPABAAEAAQABAAEQARABIAEgAS
ABIAFAAUABUAFQAVABYAFwAYABkAGQAZABsAGgAbABwAHQAeAB4AHwAhAB8AIQAiACQA
IwAkACUAJgArACsALAAuADAAMAAvADEANAA2ADgAOgA6ADoAPQA+AD8AQQBEAEQAQwBG
AEYARwBIAEkASQBKAEoASgBKAEoASgBKAEoASgBHAEcARwBGAEUARQBEAEMAPgA8ADoA
OQA2ADUAMwAzAC8AKwApACYAIwAgAB0AGgAZABYAFAAQAA0ACwAKAAgABwAFAAMAAQD9
//3//f/6//v/+v/5//j/9//3//f/9v/0//T/9P/0//X/9f/1//X/8v/y//L/8//z//P/
8//z//P/8//z//P/8//0//T/8//z//T/9P/1//P/8//z//P/9P/0//T/9P/z//P/9P/0
//L/8v/y//P/9f/1//b/9v/2//f/9//2//T/9P/0//T/9P/0//T/9P/0//X/9f/1//T/
9P/0//T/8v/y//L/8v/x//H/8f/w/+//7//v/+//7//v/+//7//v/+7/7v/u/+z/7P/s
/+z/7P/s/+z/7P/s/+z/7P/p/+n/6v/q/+n/6f/p/+n/5//o/+r/6v/r/+v/6//r/+7/
7v/u/+7/7P/s/+z/6v/q/+r/6v/q/+n/6f/p/+n/5//m/+b/5v/n/+j/6f/p/+b/5v/m
/+b/5v/m/+X/5P/j/+L/4f/h/+L/4v/i/+L/5P/k/+T/5P/i/+L/4v/j/+P/4v/i/+L/
4v/i/+L/4v/i/+L/4v/i/+L/4//j/+P/4//j/+P/4v/i/+H/4//l/+b/6v/0//v//v8J
ABkAKwA9AE8AVwBUAEcAQAA6AC0AHAAKAPj/2P+q/4b/b/9a/0j/Tv9l/3r/kP+h/7H/
vf/I/9b/4//n/+f/6P/p/+n/6v/q/+v/7f/r/+v/7f/t/+7/7//x//L/8f/x//H/8v/y
//L/8//0//T/8//z//P/9f/2//f/9//2//b/9v/2//b/9v/2//f/9//3//j/+P/4//j/
+f/5//r/+v/6//r//v/+///////9//7///8AAAEAAQABAAMAAgADAAQABQAIAAgACQAL
AA0ADwAQABIAEQASABMAFAAVABUAFgAYABsAHAAcAB8AIAAiACQAJgAqACoALQAuAC0A
LwAyADIANQA4ADgAOQA4ADkAOQA6ADwAPAA8ADwAPgA+AD4APgA7ADsAOwA6ADsAOwA6
ADkANgA0ADIAMQAtACsAKAAnACUAIQAfABwAFwAUABEADgALAAgABgACAAEA///+//z/
9//1//P/8f/x//H/8f/u/+v/6v/p/+j/6f/p/+n/6P/o/+j/6P/o/+X/5f/l/+X/5f/m
/+f/6f/n/+f/5//n/+n/6f/p/+n/5//o/+j/5//n/+j/6P/p/+n/6f/p/+n/6v/q/+r/
6v/r/+v/7P/s/+z/7P/s/+3/6//r/+z/7P/u/+//7//u/+z/7P/s/+z/7P/s/+z/7P/s
/+3/7f/t/+7/7v/u/+7/7v/u/+7/7v/t/+3/7f/s/+z/7f/u/+//7f/t/+3/7f/t/+z/
7P/s/+z/7P/s/+z/7P/q/+r/6v/s/+v/6//s/+z/6v/s/+z/7P/s/+v/6//s/+z/6//r
/+v/6//r/+z/7v/u/+//7//v/+//8P/w//D/8P/y//L/8v/w/+7/7v/u/+7/7f/t/+3/
7f/v/+7/7v/u/+7/7v/u/+3/7v/u/+7/7v/s/+z/6//q/+n/6P/n/+f/6v/q/+r/6v/q
/+r/6v/q/+j/6P/o/+n/6//q/+r/6v/o/+j/6P/o/+r/6v/q/+r/6P/p/+n/6f/r/+v/
6//q/+r/6f/p/+v/7v/0//z/AQAKABcAKwBBAE0AWwBjAFwAUQBQAEwAQQAuABoA/v/Q
/6L/gv9p/1D/Rv9Y/3P/iv+e/6//vf/L/9b/5P/v//H/8P/w//D/7//w//D/8f/z//H/
8f/z//P/8//z//T/9P/1//X/9f/2//j/+P/5//r/+v/5//n/+f/3//j/+f/5//j/+P/4
//j/+v/6//r/+//9//3//v/+//z//P/9//3/AAAAAAAAAAAAAAAAAQABAAMABAAFAAYA
BQAFAAUABwAGAAcACAAJAAwADAANAA8ADQAPABAAEgAVABYAFwAYAB0AHQAeACAAIwAk
ACQAJwAmACgAKgAsADAAMAAzADQANwA5ADwAPAA7AD4APgA/AEAAQQBBAEIARABEAEQA
RABCAEIAQgBCAEMAQwBDAEIAQQBBAEAAPwA8ADoAOAA3ADUAMwAwAC8AKwAnACUAIgAf
ABwAGQAWABUAEgAQAAwABwAFAAQAAgD///3/+//5//f/9//3//T/8//y//H/8P/x//H/
8f/w/+7/7v/u/+7/7//v/+//7//u/+7/7v/v/+3/7f/t/+3/7//v/+//7//v//D/8P/v
/+//8P/w//H/7//v/+//7//y//L/8v/y//H/8f/y//L/9P/0//T/9f/z//P/9P/0//T/
9f/1//T/9v/2//b/9v/2//b/9v/2//T/9f/1//X/9v/2//b/9v/0//T/9P/0//X/9f/1
//T/8//z//P/8//z//P/8//z//P/8v/y//L/8P/w//D/8P/y//D/8P/w//L/8f/x//L/
8P/v/+//8P/w//D/8P/w/+//7//w//D/8f/x//H/8f/x//L/9P/0//X/9f/1//X/9v/2
//b/9v/0//T/9P/y//T/9P/0//T/8//z//P/8//z//L/8v/y//L/8v/y//H/8P/w//D/
8P/w//D/7//u/+3/7P/r/+v/6v/q/+r/6v/s/+z/7P/s/+z/7P/s/+3/7f/s/+z/7P/s
/+z/7P/s/+z/7P/s/+z/7P/t/+3/7f/r/+v/6//q/+z/7f/t/+3/8P/4//7/AwAKABkA
LQBDAFcAYwBnAGAAWQBYAFAAQQAuABgA+P/M/6D/hP9p/07/SP9e/3f/jv+i/7X/w//R
/+D/7P/x//H/7//w//H/8f/y//L/8//1//X/9f/3//f/9//3//j/+P/5//n/+f/6//z/
/P/9//7//P/7//v/+//7//z//f/9//7//v/+//7//P/8//z//f//////AAAAAAAAAAAB
AAEAAgACAAIAAgAEAAQABQAFAAUABgAHAAgACQAJAAkACwAMAA0ADgAPABAAEAARABMA
EwAVABYAGAAZABoAGwAcACEAIQAiACQAJQAmACYAKQAsAC4AMAAyADQANAA3ADgANwA5
ADwAPAA/AEIAQgBDAEQARQBFAEYARABEAEQARABGAEYARgBGAEMAQwBDAEIAQwBDAEIA
QQA+ADwAOgA5ADMAMQAuAC0ALQApACcAJAAhAB4AGwAYABUAEgAQAAwABwAFAAQAAgD/
//3/+//5//f/9//3//T/8//y//H/8P/x//H/8f/w/+7/7v/u/+7/6//r/+v/6//s/+z/
7P/t/+v/6//r/+v/7f/t/+3/7f/r/+z/7P/r/+v/7P/s/+3/7//v/+//7//w//D/8P/w
//H/8f/y//L/8v/y//L/8//1//X/9v/2//b/9//3//b/9v/2//b/9v/4//j/+P/4//b/
9//3//f/9v/2//b/9v/4//j/+P/4//X/9f/1//T/8//z//P/8//z//P/8//z//P/8v/y
//L/8P/w//D/8P/y//D/8P/w/+7/7f/t/+7/8v/x//H/7v/u/+7/7v/u/+//7//w//D/
7f/t/+3/7f/v//D/8v/y//P/8//z//P/9P/0//T/9P/0//T/9P/y//L/8v/y//L/8f/x
//H/8f/x//D/8P/w//D/8P/w/+//7v/u/+7/7v/s/+z/6//q/+n/6P/n/+f/6P/o/+j/
6P/q/+r/6v/q/+j/6P/o/+n/6f/o/+j/6P/q/+r/6v/q/+j/6P/o/+j/5v/n/+f/5//p
/+n/6f/o/+j/6f/p/+v/7v/0//j///8IABUAJwA9AE0AXQBlAF4AVwBUAEwAPQAqABQA
9v/K/5z/gP9n/07/Rv9W/2//hv+c/63/u//J/9j/5v/v/+//7v/u/+7/7f/w//D/8f/z
//P/8//1//X/9f/1//b/9v/5//n/+f/6//j/+P/5//r/+v/5//n/+f/7//z//f/9//3/
/P/7//r//P/8//z//f/9//3//v/+//7//v//////AAAAAAAAAAACAAIAAwADAAMABAAF
AAYABwAHAAcACQAKAAsADAANABAAEAARABMAEQATABQAFgAXABgAGQAaAB0AHQAeACAA
IwAkACQAJwAoACoALAAuADAAMAAzADQANQA3ADoAOgA7AD4APgA/AEAAQQBBAEIAQgBC
AEIAQgBCAEIAQgBCAEEAQQBBAEAAPQA9ADwAOwA5ADgANwA3ADMAMQAuAC0AKgAlACIA
HgAbABgAFQASAA8ADAAKAAYAAwABAAAA/v/7//n/9//1//H/8f/x/+7/7v/u/+7/7v/s
/+v/6v/o/+j/6P/o/+j/5//n/+f/5//k/+T/5P/l/+X/5f/l/+X/5P/j/+L/4f/j/+T/
5P/j/+X/5v/m/+f/5f/l/+X/5f/m/+b/5v/m/+f/5//o/+j/6v/q/+r/6//p/+n/6v/q
/+r/6//r/+r/7P/s/+z/7P/s/+z/7P/s/+z/7f/t/+3/7P/s/+z/7P/q/+r/6v/q/+v/
6//r/+r/5//n/+f/5//n/+f/5//n/+n/6P/o/+j/5v/m/+b/5v/o/+b/5v/m/+T/4//j
/+T/4v/j/+P/4v/l/+b/5P/k/+T/5P/j/+P/5P/k/+X/5f/l/+X/5f/m/+j/6P/r/+v/
6//r/+r/6v/q/+r/7P/s/+z/6v/q/+r/6v/q/+n/6f/p/+n/6f/o/+j/6P/q/+r/6v/p
/+b/5v/m/+b/6P/o/+f/5v/j/+L/4f/h/+L/4v/i/+L/4v/i/+L/4v/i/+L/4v/j/+P/
4v/i/+L/4v/i/+L/4v/k/+T/5P/k/+T/5f/l/+X/5//n/+f/5v/o/+f/6f/r/+7/9P/6
/wMADAAbADEARwBXAGEAYwBYAE8ASgA8ACkAFgACAOL/tv+S/3z/Zf9Q/1D/Yv95/4z/
nv+t/73/zf/a/+j/7//v//H/8v/z//P/9P/0//X/9//5//n/+//7//v/+//8//z//f/9
//3//v/+//7///8AAAAA//////////8AAAEAAQAAAAAAAAAAAAIAAgACAAMAAwADAAQA
BAAEAAQABQAFAAgACAAIAAgACgAKAAsACwANAA4ADwAQAA8ADwAPABEAEgATABQAFQAW
ABYAFwAZABcAGQAaABwAHwAgACEAIgAlACUAJgAoACoAKgApACsALgAwADIANAA2ADYA
OQA6ADsAPQBAAEAAQQBEAEQARQBEAEUARQBGAEgASABIAEgARgBGAEYARgBFAEUARQBE
AEMAQwBCAEEAPgA8ADoAOQA3ADUAMgAxAC0AKQAnACQAIwAgAB0AGgAZABYAFAAQAAsA
CQAIAAYABAADAAIAAQD9//3//f/6//v/+v/5//j/9//3//f/9v/2//b/9v/2//X/9f/1
//X/8v/y//L/8//z//P/8//z//P/8//z//P/9f/2//b/9f/1//b/9v/3//f/9//3//f/
+P/4//j/+P/5//n/+v/6//j/+P/4//n/+//7//z//P/8//3//f/8//7//v/+//7//v/+
//7//v/8//3//f/9//z//P/8//z//P/8//z//P/7//v/+//6//v/+//7//v/+v/5//j/
9//3//b/9v/2//b/9v/2//b/9v/0//T/9v/2//b/9v/z//P/9P/0//X/9f/1//X/9f/2
//j/+P/5//n/+f/5//r/+v/6//r/+P/4//j/9v/2//b/9v/2//X/9f/1//X/8//y//L/
8v/0//T/9P/z//D/8P/w//D/8f/y//L/8v/w/+7/7P/r/+z/7P/s/+z/7v/u/+7/7v/s
/+z/7P/t/+3/7P/s/+z/6v/q/+r/6v/q/+r/6v/q/+z/7f/t/+3/6//r/+v/6v/s/+3/
7f/v//L/9v/8/wMACgATACUAOwBNAFcAXwBcAE0ARAA+ADEAHgAMAPr/1v+o/4j/c/9e
/1D/WP9t/4T/mv+t/7n/xf/S/97/6//v//H/8v/z//P/8v/y//P/9f/1//X/9//3//n/
+f/6//r/+f/5//n/+v/6//r/+//8//z/+//7//v/+//8//3//f/+//7//v/+//z//P/8
//3//f/9//7//v/+//7///////7//v/+//7/AgACAAMAAwABAAIAAwAEAAcABwAHAAkA
CQAJAAkACQAMAAwADQAPAA8AEQASABQAEwAUABUAFgAZABkAGgAcAB0AHgAeACEAIgAk
ACYAKAAqACoALQAuAC0ALwAyADIANQA4ADgAOQA4ADkAOQA6ADwAPAA8ADwAPAA8ADwA
PAA5ADkAOQA4ADcANwA2ADUANAAyADAALwArACkAJgAlACMAHwAdABoAFwAUABEADgAN
AAoACAAEAAEA///+//z/+f/3//X/8//v/+//7//s/+v/6v/p/+j/6f/p/+n/6P/m/+b/
5v/m/+X/5f/l/+X/5v/m/+b/5//m/+X/5P/j/+X/5f/l/+X/5f/m/+b/5f/l/+b/5v/n
/+f/5//n/+f/5v/m/+b/5v/p/+n/6v/q/+j/6P/o/+n/6f/p/+r/6v/q/+v/6//q/+r/
6v/q/+r/7P/s/+z/7P/r/+v/6v/p/+j/6P/o/+j/6P/o/+j/6P/p/+n/6f/o/+X/5f/l
/+X/5f/l/+X/5f/n/+b/5v/m/+T/5P/k/+T/5f/k/+X/5v/k/+P/4//k/+P/4//i/+D/
4P/h/+L/4//l/+P/4//i/+D/4P/g/+D/4f/h/+L/4v/h/+H/4f/h/+H/4v/k/+T/5//n
/+f/5//m/+b/5v/m/+b/5v/m/+T/4v/i/+L/4v/h/+H/4f/h/+P/4v/i/+L/4v/i/+L/
4f/g/+D/4P/g/+D/4P/f/97/3f/c/9v/2//e/97/3v/e/9z/3P/c/9z/3v/e/97/3//d
/9z/3P/c/97/3v/e/97/3v/e/97/3v/c/93/3f/d/93/3f/d/9z/3v/f/9//4f/k/+r/
8v/7/wQAFwArAD0ASwBTAFEARgBBADwAMgAjABAA+P/U/6T/fv9o/1P/QP9G/1z/c/+M
/57/q/+3/8X/1v/g/+H/4f/j/+T/5f/l/+T/5P/l/+f/5//n/+n/6f/p/+n/6v/q/+3/
7f/t/+7/7P/s/+3/7v/s/+v/6//r/+3/7v/v/+//7v/u/+7/7v/w//D/8P/x/+//7//w
//D/8v/y//P/8//0//T/9P/0//T/9P/1//X/9//4//n/+v/5//n/+f/7//r/+//8//3/
/v/+/w==
         </WaveFormData>
      </LeadData>
      <LeadData>
         <LeadByteCountTotal>10000</LeadByteCountTotal>
         <LeadTimeOffset>0</LeadTimeOffset>
         <LeadSampleCountTotal>5000</LeadSampleCountTotal>
         <LeadAmplitudeUnitsPerBit>4.88</LeadAmplitudeUnitsPerBit>
         <LeadAmplitudeUnits>��V</LeadAmplitudeUnits>
         <LeadHighLimit>2147483647</LeadHighLimit>
         <LeadLowLimit>268435456</LeadLowLimit>
         <LeadID>V3</LeadID>
         <LeadOffsetFirstSample>0</LeadOffsetFirstSample>
         <FirstSampleBaseline>0</FirstSampleBaseline>
         <LeadSampleSize>2</LeadSampleSize>
         <LeadOff>FALSE</LeadOff>
         <BaselineSway>FALSE</BaselineSway>
         <ExcessiveACNoise>FALSE</ExcessiveACNoise>
         <MuscleNoise>FALSE</MuscleNoise>
         <LeadDataCRC32>2087070940</LeadDataCRC32>
         <WaveFormData>
+v/6//r/+v/8//z//P/8//7//v/+//7//P/8//z//P/+//7//v/+//7//v/+//7//v/+
//7//v8AAAAAAAAAAP7//v/+//7//v/+//7//v/+//7//v/+//z//P/8//z//P/8//z/
/P/8//z//P/8//z//P/8//z/+v/6//r/+v/8//z//P/8//r/+v/6//r/+v/6//r/+v/8
//z//f/+//7///////////8AAAEAAQADAAMAAwADAAQABAADAAMABAAFAAUABgAEAAQA
AwACAAQABAAEAAUABQAEAAEAAAD+//3//P/8//3/+//5//n/9//2//b/9v/2//f/9//2
//b/9v/2//b/9P/0//T/9P/0//X/9v/3//X/9f/1//X/9f/1//X/9v/4//j/+P/4//b/
9v/2//b/+f/5//v//v8AAAYAEAAgADUATQBlAIIAoQC4AMwA4ADvAPgA+gDoALUAbQAr
APf/v/+H/2v/dP+I/57/t//J/9f/5P/w//n//v/+/////////////////wAAAAABAAIA
AgADAAMABAAEAAQABAAEAAUABQAGAAYABwAHAAcABwAHAAgACAAJAAkACgAKAAoACgAK
AAoACwALAAwADAAMAA0ADgAOAA4ADgAPAA8AEAAQABAAEAARABEAEgASABMAEwAUABUA
FQAXABgAGQAZABoAGwAbAB0AHgAeACEAIwAkACQAIwAlACgAKgAqACwALQAvADEAMwA1
ADYAOQA7AD0APwBDAEUARwBJAEsATQBQAFIAVABWAFgAWgBcAF4AXwBfAF4AXwBgAGAA
YgBiAGIAYgBgAGAAYABfAF8AXwBfAF4AWwBaAFkAVgBUAFIATwBOAEkARwBEAEEAPQA6
ADYANAAxAC0AKgAnACYAIwAhACAAHQAaABcAEwARABAADwAPAAwADAALAAoACwAJAAkA
CAAHAAYABgAGAAYABgAGAAUABwAHAAcABwAFAAQABAAEAAYABgAGAAYABgAGAAYABgAE
AAQABQAFAAYABwAIAAkABwAHAAcACQAJAAkACgAKAAoACgAKAAoACgALAAsACwANAA0A
DAAMAAsACwALAAsACwALAAsACwALAAsACwALAA0ADQAMAAwADQANAA0ADQAKAAoACgAK
AAwADAAMAAwADAAJAAkACgAKAAkACQAJAAkACQAJAAgABgAGAAUABQAHAAcABwAHAAcA
BgAGAAYAAwAEAAYABgAGAAYABgAGAAYABgAGAAQABAAEAAQABwAIAAoACwALAAsACwAM
AA0ADQANAA0ACwALAA0ADgAQABEAEQARABAAEAAQABAADQAMAAwADAAOAA8ADwAOAAsA
CgAKAAkACAAIAAcABQADAAMAAQAAAP7//v/+////AQAAAAAAAAD+//7//v/+//7//v/9
//3//f/9//3//f/9//3//f/9////AAAAAAAAAAAAAAAAAAAAAAAAAQABAAEAAgAGAAoA
EgAeADEASQBhAHwAmwC2AMwA4ADzAAIBBAH4AM8AjQBHAA8A3/+j/3n/dP+I/5z/s//J
/9n/6P/0////BAACAAMAAwADAAMABQAFAAYABgAFAAYABgAHAAkACgAKAAoACAAIAAkA
CQAKAAoACwALAAsACwALAAwADAANAA0ADgAOAA4ADgAOAA4ADwAPABAAEAAQABEAEgAU
ABQAFAAVABQAFAATABIAFAAVABUAFgAUABUAFQAWABcAFwAZABoAHQAdAB4AHwAdAB8A
IAAgACEAIwAkACQAJwApACwALgAsAC4ALwAxADMANQA3ADgAOQA7AD0APwBCAEUASABL
AEsATQBQAFIAUgBUAFYAWABaAFwAXQBdAFwAXQBeAF4AYABgAGAAYABeAF4AXgBdAFsA
WwBbAFoAWABYAFgAVgBSAFAATQBMAEkARwBEAEEAPQA6ADYANAAxAC0AKgAnACIAHwAd
ABwAGAAWABQAEQAPAA4ADQANAAsACgAIAAYABwAFAAUABAADAAIAAgACAAAAAAAAAP//
AQABAAEAAQABAAAAAAAAAAAAAAAAAAAAAAAAAAAAAAAAAAAAAQABAAEAAQABAAEAAQAB
AAEAAwABAAEAAgACAAQABAAEAAQABQAFAAQAAwAFAAUABAAEAAQABQAGAAcABQAFAAUA
BQAHAAcABwAHAAUABQAEAAQABQAFAAUABQAGAAYABgAGAAQABAAEAAQABgADAAMABAAC
AAEAAQABAAMAAwADAAIAAAAAAP///////////////wEAAAAAAAAA//8AAP7/AAAAAAAA
AAD+//7//v/+//7//v/+//7/AQACAAQABQADAAMAAwAEAAcABwAHAAcABwAHAAkACgAI
AAkACQAJAAgACAAIAAgABwAGAAYABgAGAAcABwAGAAMAAgACAAEA/v/+//3/+//7//v/
+f/4//b/9v/2//f/9//2//b/9v/4//j/+P/4//j/+P/3//f/+f/5//n/+f/3//f/9//3
//n/+v/6//r/+P/4//j/+P/6//j/+f/5//v//v8GAAwAFgAoAD8AVwBxAJAAqwDAANYA
6AD3APwA7gDEAH8AOwAHANn/n/9x/2v/fP+S/6r/wf/R/9//7P/2//3//v/8//v/+//7
//v//P/9////AAD//wAAAAABAAEAAgACAAIAAgACAAMAAwAEAAQABQAFAAcABwAHAAgA
BgAHAAcACAAKAAoACgAKAAoACwALAAwACgAKAAsADAAOAA4ADgAPAA4ADgANAAwADgAP
AA8AEAAQABEAEQASABEAEQATABQAFwAXABgAGQAXABkAGgAaAB0AHwAgACAAIQAjACYA
KAAoACoAKwAtAC8AMQAzADQANwA5ADsAPQBBAEMARQBHAEcASQBMAE4AUABSAFQAVgBW
AFgAWQBZAFgAWQBaAFoAWgBaAFoAWgBaAFoAWgBZAFUAVQBVAFQAUQBQAE8ATABKAEgA
RQBEAD8APQA6ADcAMwAwACwAKgAnACMAIAAdABwAGQAXABYAEwAQAA0ACQAJAAgABwAH
AAQABAADAAIAAQD//////v////7//v/+//z//P/8//v/+//7//v/+//9//z//P/8//r/
+v/6//r/+v/6//r/+v/6//r/+//7//v/+//7//v/+//7//v//f/9//3//v/+/wAAAAAA
AAAAAAABAAEAAQABAAEAAAAAAAAAAQACAAMAAQABAAEAAQADAAMAAwADAAMAAwACAAIA
AQABAAEAAQAAAAAAAAAAAAAAAAAAAAAAAgD/////AAD+//3//f/9//////////7//P/8
//v/+//7//v/+//7//3//P/8//z//P/8//v/+v/6//v/+//7//r/+P/4//j/+P/6//r/
+v/6//r/+v/6//r/+//8//7///8BAAEAAQACAAEAAQABAAEAAQABAAMABAAGAAcABwAH
AAYABgAGAAYAAwACAAIAAgACAAMAAwACAP///v/+//3/+v/6//n/9//3//f/9f/0//L/
8v/y//P/9f/0//T/9P/0//T/9P/0//T/9P/z//P/8f/x//H/8f/z//P/8//z//P/9P/0
//T/9P/0//T/9P/2//b/9f/z//H/9P/4//7/BgASACUAPQBVAHAAjQCoALoAzgDhAO4A
8ADeAK0AaQAnAPf/xf+J/2X/bP+C/5b/rf/B/8//3P/q//X/+v/6//n/+f/5//n/+f/5
//r/+v/7//z//P/9//3//v/+//7//v/+//////8AAAAAAQABAAEAAQABAAIABAAFAAUA
BgAEAAQABAAEAAQABQAFAAYACAAIAAkACgAIAAgACAAJAAkACgAKAAoACgALAAsADAAM
AA0ADQAOAA8ADwARABIAEwATABQAFQAVABcAGAAYABcAGQAaABoAGwAdACAAIgAkACYA
JwApACkAKwAtAC4AMwA1ADcAOQA5ADsAPQA/AEEAQwBGAEgASgBMAE4AUABQAFIAUwBT
AFYAVwBYAFgAVgBWAFYAVgBWAFYAVgBVAFUAVQBVAFQAUQBQAE8ATABKAEgARQBEAD8A
PQA6ADcAMwAwACwAKgAoACUAIwAhABwAGQAXABYAEgAQAA4ACwAKAAgABgAFAAIAAgAB
AAAAAQD//////v/9//z//P/8//r/+v/6//n/+f/5//n/+f/5//j/+P/4//j/+P/4//j/
+P/4//j/+P/4//j/+f/5//n/+f/5//n/+f/5//n/+//9//3//v/+//z//P/8//z/AAAB
AAEAAQD//////v/+/wAAAQACAAMAAQABAAEAAQABAAEAAQABAAEAAQAAAAAA////////
///+//7//v/+//7//v/+//7//P/5//n/+v/8//v/+//7//v/+//7//r/+P/4//f/9//7
//r/+P/4//j/+P/2//b/9v/2//j/+P/4//j/9//4//r/+//7//v/+//8//3//f/9//3/
/////wEAAgACAAMAAwADAAAAAAAAAAAAAQAAAAAAAAD+///////+//v/+v/6//n/+P/4
//f/9f/x//H/7//u/+//8P/x//P/8v/w/+//7v/w//D/8P/w//L/8v/x//H/8P/v/+7/
7f/v/+//7//v/+//8P/w//D/8P/w//D/8P/w//D/8f/x//H/9v/8/wQAEAAkAD0AVQBv
AIwApQC4AM4A4ADpAOoA2ACoAGUAIwDz/8X/jf9n/2f/eP+O/6b/u//J/9X/4v/u//X/
9v/0//X/9f/1//X/9f/1//b/9v/3//j/+P/5//f/+P/4//j/+v/6//v/+//8//z//f/9
//v/+//7//z//v//////AAAAAAAAAAAAAP7//////wAAAgACAAMABAAEAAQABAAFAAUA
BgAGAAYABgAHAAcACAAIAAkACQAKAAsACwANAA4ADQANAA4ADwARABMAFAAUABUAFwAY
ABgAGQAbAB4AIAAgACIAIwAlACcAKQArACwAMQAzADUANwA3ADkAOwA9AEEAQwBGAEgA
SgBMAE4AUABOAFAAUQBRAFIAUwBUAFQAVgBWAFYAVgBUAFQAVABTAFMAUwBTAFIATgBM
AEoARgBEAEIAPwA+ADkANwA0ADEALQAqACYAJAAjAB8AHAAZABQAEQAPAA4ACgAIAAYA
AwABAAAA//////7//v/9//z//f/7//v/+v/3//b/9v/2//j/+P/4//f/9f/1//X/9f/1
//T/9P/0//b/9v/2//b/9v/2//b/9v/2//b/9//3//f/9//3//f/9//3//f/+f/5//n/
+v/6//j/+P/4//j/+v/7//v/+//9//3//P/8//r/+//8//3/+//7//v/+//5//n/+f/5
//v/+//6//r/+//7//v/+//6//r/+v/6//r/+v/6//r/+P/1//X/9v/4//f/9//3//r/
+f/4//f/9v/2//b/9v/2//T/9P/0//T/9f/2//j/+f/5//n/+f/6//n/+f/5//n/+f/5
//v//P/8//3//f/9//z//P/8//z/+//6//r/+v/6//v/+//6//n/+P/4//f/9v/2//X/
8//v/+//7f/s/+7/7v/u/+//7v/s/+v/6v/s/+z/7P/s/+z/7P/r/+v/6f/p/+n/6f/r
/+v/6//r/+v/7P/s/+z/6v/q/+r/6v/s/+z/6//r/+v/7P/0//z/AgAOAB8AMwBJAGIA
fQCYAKwAvgDPANgA2gDSALUAfwA5AAEA0f+Z/2v/Yv9w/4T/mf+r/7n/yP/U/93/6v/w
/+//7//v/+//7f/t/+7/7v/v//D/8P/x//H/8v/y//L/9P/0//X/9f/0//T/9f/1//X/
9f/1//b/9v/3//f/+P/4//j/+P/4//j/+f/5//r/+P/4//n/+v/6//r/+v/7//v//P/8
//z//P/9//3//v/+//////8AAP////8BAAIAAQABAAIAAwAFAAcACAAIAAkACwAMAAwA
DQAPABIAFAASABQAFQAXABkAGwAdAB4AIQAjACUAJwApACsALQAvAC8AMQA0ADYAOAA6
ADwAPgA8AD4APwA/AEIAQwBEAEQAQgBCAEIAQgBCAEIAQgBBAD8APwA/AD4AOwA6ADkA
NgAyADAALQAsACcAJQAiAB8AHQAaABYAFAATAA8ADAAJAAYAAwABAAAA/v/8//r/9//0
//L/8P/v/+7/7v/t/+z/6//p/+n/6P/n/+b/5v/m/+j/6P/o/+f/5f/l/+X/5f/n/+b/
5v/m/+T/5P/k/+T/4v/i/+L/4v/j/+T/5v/n/+X/5f/l/+X/5f/l/+X/5//l/+X/5v/m
/+b/5v/m/+b/5v/n/+f/5//p/+n/6P/o/+b/5//o/+n/6f/p/+n/6f/p/+n/6f/p/+n/
6f/o/+j/5//n/+f/5//o/+j/6P/o/+b/5v/m/+b/5v/j/+P/5P/m/+X/5f/l/+P/4//j
/+L/5P/k/+L/4v/i/+L/4v/g/+D/4P/g/+L/4v/i/+L/4f/i/+T/5f/l/+X/5f/m/+f/
5//n/+f/5//n/+n/6v/q/+v/6//r/+r/6v/q/+r/6f/o/+j/6P/p/+v/7P/s/+j/5v/l
/+P/5P/k/+P/4f/f/9//3f/c/9r/2v/a/9v/2//a/9r/2v/Y/9j/2P/Y/9r/2v/Z/9n/
2f/Z/9n/2f/Z/9n/2f/Z/9v/3P/c/9z/2v/a/9r/2v/a/9j/2f/d/9v/3P/i/+b/7P/6
/wsAHwA3AFYAdQCQAKIAuADNANwA5ADgAMEAhQA5AP3/y/+R/1v/UP9g/3b/jf+h/7H/
vv/I/9P/3P/g/+H/4f/h/+H/3//f/+D/4P/h/+L/4v/j/+P/5P/k/+T/5P/k/+X/5f/m
/+b/5//n/+f/5//n/+j/6P/p/+n/6v/q/+r/6v/q/+r/6//r/+z/7P/s/+3/7v/u/+7/
7v/v/+//8P/w//D/8v/z//P/9P/y//P/8//0//f/9//5//r/+f/5//r/+//9////AAAA
AAMABQAGAAYABQAHAAoADAAMAA4ADwARABMAFQAXABgAGwAdAB8AIQAjACUAJwApAC0A
LwAyADQANgA4ADoAPAA8AD4APwA/AEIAQwBEAEQARgBGAEYARgBEAEQARABDAEMAQwBD
AEIAPwA+AD0AOgA4ADYAMwAyAC8ALQAqACcAJAAgABsAGAAXABMAEAANAAoABwAFAAQA
AQD+//v/9//1//T/8//z//H/8P/u/+z/7f/r/+v/6v/p/+j/6P/o/+b/5v/m/+X/5v/n
/+j/6f/n/+b/5v/m/+j/6P/o/+j/5v/m/+b/5v/m/+b/5//n/+n/6f/p/+n/5//n/+f/
6f/p/+n/6v/q/+r/6v/q/+r/6//r/+r/6f/r/+v/6v/q/+j/6f/q/+v/7f/t/+3/7f/t
/+3/7f/t/+v/6//q/+r/6v/r/+z/7f/q/+r/6v/q/+z/7P/s/+z/7P/p/+n/6v/q/+n/
6f/p/+f/5//n/+b/5v/m/+X/5f/n/+f/5//n/+f/5v/m/+b/5v/m/+b/5v/m/+b/5P/k
/+T/5P/l/+b/6P/p/+r/6//s/+7/7f/t/+3/7f/t/+3/7//w//D/8f/x//H/8P/w//D/
8P/v/+7/7v/u/+7/7//v/+7/7P/s/+3/7f/q/+r/6f/n/+X/5f/j/+L/4P/g/+D/4f/h
/+D/4P/g/+D/4P/g/+D/4v/i/+H/4f/f/9//3//f/+H/4f/h/+H/3//g/+D/4P/i/+L/
4v/i/+L/4P/h/+P/4//k/+j/7v/2/wYAGwAvAEcAZACDAJwAtADMAOEA8ADyAOAAqwBj
AB8A6f+z/3f/Vf9a/3L/iv+f/7H/v//M/9b/4f/q/+z/6v/p/+j/5//n/+f/6P/o/+f/
6P/o/+n/6f/q/+r/6v/s/+z/7f/t/+7/7v/v/+//7//v/+//8P/w//H/8f/y//L/8v/y
//L/9P/1//X/9v/2//b/9//4//b/9v/2//f/+f/6//r/+v/4//n/+f/6//z//f/9//7/
/f/9////AAABAAEAAgADAAUABwAIAAgABwAJAAoACgANAA8AEgAUABQAFgAXABkAHQAf
ACEAIgAkACUAJgAnACsALQAvADEANQA3ADoAPAA8AD4AQABCAEIARABFAEUASABJAEoA
SgBIAEgASABIAEkASgBLAEsARwBHAEcARgBFAEQAQwBAAD4APAA5ADgAMwAxAC4AKwAp
ACYAIgAgAB0AGQAWABMADgALAAkACAAGAAQAAgD///7//P/6//n/9v/2//X/9P/1//P/
8//y//H/8P/w//D/8P/w//D/7//t/+3/7f/t/+//7v/u/+7/7v/u/+7/7v/u/+7/7v/u
/+7/7v/v/+//7f/t/+3/7f/v/+//7//x/+//7//w//D/8v/y//L/8v/z//P/8v/x//P/
8//y//L/9P/1//b/9//1//X/9f/1//X/9f/1//X/9//3//b/9v/z//P/8//z//T/9P/0
//T/8v/y//L/8v/0//H/8f/y//L/8f/x//H/7//v/+//7v/w//D/7//v/+//7//v/+//
7f/u/+7/7v/u/+7/7v/u/+z/7P/s/+z/7v/u/+7/7v/v//D/8v/z//P/8//z//T/9f/1
//X/9f/z//P/9f/2//f/+f/6//v/+P/4//j/+P/3//b/9v/2//j/+f/5//j/8//y//L/
8f/w//D/7//t/+v/6//p/+j/6P/o/+j/6f/p/+j/6P/o/+j/6P/o/+j/6P/o/+f/5//n
/+f/5//n/+f/5//n/+f/5//o/+j/6P/o/+j/6P/o/+j/6v/r/+v/6//s//D/9P/8/wwA
HwA5AFMAbgCLAKQAugDOAN8A6gDqAM4AlQBRABMA4f+r/3H/Wf9k/3j/kP+p/7v/yf/W
/+L/6f/u/+7/7f/t/+3/7f/v/+//8P/w/+//8P/w//H/8f/y//L/8v/y//L/8//z//b/
9v/3//f/9//3//f/+P/2//f/9//4//r/+v/6//r/+P/5//n/+v/8//z//f/+//z//P/8
//3//f/+//7//v8AAAEAAQACAAIAAwADAAQAAwADAAUABgAHAAcACAAJAAkACwAMAAwA
DwARABIAEgARABMAFgAYABoAHAAdAB8AHwAhACMAJAApACsALQAvADEAMwA1ADcANwA5
ADwAPgBAAEIARABGAEYASABJAEkASgBLAEwATABMAEwATABMAEwATABMAEsASwBLAEsA
SgBHAEYARQBCAD4APAA5ADgANAAzADEALwArACgAJAAiAB8AGwAYABUAEgAPAA0ADAAI
AAYABAABAP///v/9//3/+v/6//n/+P/3//X/9f/0//X/9P/0//T/8v/y//L/8f/x//H/
8f/x//H/8P/w//D/8P/w//D/8P/u/+7/7v/u/+z/7P/t/+3/7v/v//D/8f/x//H/8f/z
//X/9f/2//b/9v/2//b/9v/2//f/9//3//j/+f/5//r/+P/5//r/+//7//v/+//7//v/
+//7//v/+//7//r/+v/7//v/+//7//j/+P/4//j/+P/4//j/+P/4//X/9f/2//b/9f/1
//X/9f/1//X/9P/0//T/8//z//H/8f/x//H/9f/0//L/8P/y//L/8v/y//L/8v/y//L/
8P/w//D/8P/y//T/9//5//n/+f/5//r/+f/5//n/+f/7//v//f/+//z//f/9//3//v/+
//7//v/7//r/+v/6//r/+//7//r/+f/4//j/9//0//T/8//x/+//7//t/+z/6v/q/+r/
6//t/+z/7P/s/+z/7P/s/+z/6v/q/+n/6f/r/+v/6//r/+v/6//r/+v/6//s/+z/7P/u
/+7/7v/u/+z/7P/r/+3/8f/y//T/+v8CABAAIQA3AE8AbACLAKQAugDQAOEA6ADmAM4A
mwBVABcA5/+1/33/Yf9o/3z/kv+n/7v/yf/W/+L/7//0//L/8f/x//H/8f/z//P/9P/0
//P/9P/0//X/9f/2//b/9v/2//b/9//3//b/9v/3//f/+f/5//n/+v/6//v/+//8//z/
/P/8//z//P/9//3//v/+//7///8AAAAAAAAAAAEAAQACAAIAAgAEAAUABQAGAAYABwAH
AAgABwAHAAkACgALAAsADAANAA0ADwAQABAAEQATABQAFAAVABcAGgAcABwAHgAfACEA
IwAlACcAKAApACsALQAvADMANQA3ADkAOwA9AEAAQgBCAEQARgBIAEoATABNAE0ATABN
AE4ATgBOAE4ATgBOAFAAUABQAE8ASwBLAEsASgBIAEgASABGAEQAQgA/AD4ANwA1ADIA
LwAtACoAJgAkAB8AGwAYABUAFAARAA8ADgAMAAoACAAFAAAA/v/8//v/+//8//z//P/6
//f/9v/0//X/9P/0//T/8v/y//L/8f/z//P/8//z//P/8v/y//L/8f/w/+//7v/v//D/
8f/y//L/8v/z//P/8//z//P/8//z//P/8//1//P/8//0//T/9f/2//f/+P/4//n/+f/5
//v/+//6//r//P/9//7////+//3//P/7//3//f/9//3//f/9//z//P/5//n/+f/5//r/
+v/6//r/+P/4//j/+P/5//f/+P/6//r/+f/5//n/9//3//f/9v/4//j/9//3//X/9f/1
//X/9f/0//T/9P/3//b/9f/0//P/8v/0//T/9P/0//T/9P/0//T/9f/2//j/+f/7//v/
+//8//v/+//7//v/+//7//3//v/+//////////7//v/+//7//f/8//z//P/8//3//f/8
//n/+P/4//f/9v/2//X/8//x//H/7//u/+7/7v/u/+//7//u/+7/7v/u/+7/7v/u/+7/
7v/t/+3/7f/t/+3/7f/t/+3/7f/t/+3/7v/u/+7/7v/u/+7/7v/w/+7/7//v//H/9P/4
/wAACgAaADEASQBhAHwAmQCuAMIA1gDfAOQA3gDCAIkAQQAJAN//q/93/2X/bv+A/5b/
qf+5/8n/2P/k/+3/8v/y//H/8f/x//H/8//z//T/9P/1//b/9v/3//f/+P/4//j/+P/4
//n/+f/6//r/+//7//n/+f/5//r//P/9//3//v/8//z//P/8//z//f/9//7//v/+////
AAAAAAAAAAABAAEAAgACAAIAAgADAAMABAAEAAUABQAGAAUABQAHAAgACQAJAAoACwAN
AA8AEAAQABEAEwAUABQAFQAXABoAHAAcAB4AHwAhACIAIwAkACQAKQArAC0ALwAxADMA
NQA3ADkAOwA+AEAAQgBEAEYASABGAEgASQBJAEwATQBOAE4ATABMAEwATABMAEwATABL
AEkASQBJAEgARQBEAEMAQAA+ADwAOQA4ADUAMwAwAC0AKwAoACQAIgAhAB0AGgAXABIA
DwANAAwADAAKAAgABQAAAP7//P/7//z//P/7//r/+f/3//f/9v/3//b/9v/2//T/9P/0
//P/8//z//P/8//1//T/9P/0//L/8v/y//L/9P/0//T/9P/0//T/9f/1//P/8//z//P/
9f/1//X/9//1//X/9v/2//b/9v/2//b/+P/5//n/+f/5//n/+P/4//r/+//8//3/+//7
//v/+//7//v/+//7//n/+f/4//j/9//3//f/9//4//j/+P/4//b/9v/2//b/9v/z//P/
9P/2//X/9f/1//P/8//z//L/8v/w//D/8v/y//L/8v/w//D/8P/w//D/8P/w//D/8f/y
//T/9f/z//P/8//0//X/9f/1//X/9f/1//f/+P/4//n/+f/5//j/+P/4//j/9f/0//T/
9P/1//f/+P/4//T/8v/x/+//7//w//D/7//s/+v/6P/m/+b/5v/m/+f/6f/o/+j/6P/o
/+j/6P/o/+b/5v/l/+X/5f/l/+X/5f/l/+X/5f/l/+f/6P/o/+j/5v/m/+b/5v/o/+j/
5//p/+n/7P/w//T//P8IABsAMwBNAGYAgQCaAK4AwADTAOAA4gDaALcAdQAtAPX/xf+N
/2P/XP9s/4L/mf+v/7v/yP/U/9//6P/s/+3/7f/t/+3/6//r/+z/7P/t/+7/7v/v//H/
8v/y//L/8P/w//H/8f/y//L/8//z//P/8//z//T/9P/1//X/9v/4//j/+P/4//b/9//3
//j/+P/4//n/+v/6//r/+v/7//v//P/8//z//v//////AAD+//////8AAAMAAwAFAAYA
BgAFAAUABQAHAAkACgAKAAsADQAOAA4ADQAPABIAFAAWABgAGQAbAB0AHwAhACIAJQAn
ACkAKwAtAC8AMQAzADUANwA6ADwAQABCAEQARgBEAEYARwBHAEoASwBMAEwATgBOAE4A
TgBMAEwATABLAEkASQBJAEgARQBEAEMAQAA+ADwAOQA4ADQAMwAxAC8ALAAoACMAIAAf
ABsAGAAVABAADQALAAoACAAGAAQAAQAAAP7//P/7//r/+v/5//j/9//1//X/9P/z//L/
8v/y//L/8v/y//H/8f/x//H/8f/x//D/8P/w//L/8v/y//L/8P/w//D/8P/y//L/8//z
//P/8//z//P/8f/x//H/8//1//X/9v/2//b/9v/2//b/9v/3//f/9//5//n/+P/4//j/
+f/6//v/+//7//v/+//5//n/+f/5//v/+//6//r/+f/5//n/+f/6//r/+v/6//j/+P/4
//j/+P/1//X/9v/3//f/+P/5//f/9//3//b/9v/2//X/9f/3//f/9//3//b/9P/z//L/
9f/2//b/9v/4//f/9f/0//T/9P/0//T/9v/2//b/9v/2//b/9v/2//f/+P/6//v//f/9
//3//v/9//3//f/9//////8BAAIAAAABAAEAAQAAAAAAAAAAAAEAAAAAAAAAAAABAAEA
AAD9//z//P/7//r/+v/5//f/9f/1//P/8v/0//T/9P/1//P/8v/y//L/8//0//X/9v/1
//T/8v/x//P/8//z//P/8//z//P/8//z//T/9P/0//b/9v/2//b/9P/0//X/9//3//r/
AAAIABQAJgA7AFUAcQCOAKkAwADWAOwA/QAGAfwA1gCVAEsADwDf/6f/df9r/3z/kv+q
/7//zf/Z/+b/9P/7//z/+v/7//v/+//7//v/+//8//z///8AAAAAAQD//wAAAAAAAAEA
AgAEAAUABAAEAAUABQAFAAUABQAGAAgACQAJAAoACAAIAAgACAAKAAsACwAMAAoACgAL
AAwADgAOAA4ADwAPABAAEAAQAA4ADwAPABAAEgATABMAFAATABMAFQAWABcAFwAYABkA
GQAbAA==
         </WaveFormData>
      </LeadData>
      <LeadData>
         <LeadByteCountTotal>10000</LeadByteCountTotal>
         <LeadTimeOffset>0</LeadTimeOffset>
         <LeadSampleCountTotal>5000</LeadSampleCountTotal>
         <LeadAmplitudeUnitsPerBit>4.88</LeadAmplitudeUnitsPerBit>
         <LeadAmplitudeUnits>��V</LeadAmplitudeUnits>
         <LeadHighLimit>2147483647</LeadHighLimit>
         <LeadLowLimit>268435456</LeadLowLimit>
         <LeadID>V4</LeadID>
         <LeadOffsetFirstSample>0</LeadOffsetFirstSample>
         <FirstSampleBaseline>0</FirstSampleBaseline>
         <LeadSampleSize>2</LeadSampleSize>
         <LeadOff>FALSE</LeadOff>
         <BaselineSway>FALSE</BaselineSway>
         <ExcessiveACNoise>FALSE</ExcessiveACNoise>
         <MuscleNoise>FALSE</MuscleNoise>
         <LeadDataCRC32>947784338</LeadDataCRC32>
         <WaveFormData>
+P/4//j/+P/5//r/+//8//7//v/+//7//v/+//7//v8AAAAAAAAAAAIAAgACAAIAAgAC
AAIAAgACAAIAAgACAAQABAAEAAQABAAEAAQABAACAAIAAgACAAIAAgACAAIAAAAAAAAA
AAAAAAAAAAAAAAAAAAAAAAAA/v/+//7//v8AAAAAAAAAAAAAAAAAAP///f/+//7//v8A
AAAAAQABAAEAAgADAAMABQAGAAYABgAGAAYABgAHAAgACgAMAA4AEAAPAA8ADwAPAA8A
DgANAA0ADgAPAA8ADwAOAAsACQAHAAcABAAEAAUAAwABAAEA///9//3//P/6//v/+//7
//r/+v/6//r/+P/4//j/9//4//n/+f/6//j/+P/4//j/+P/4//j/+P/6//r/+v/6//j/
+f/5//n/+//7//n/9v/0//b//v8MAB8ANwBRAHcApgDZAAgBNAFfAX8BjAFoAREBsQBr
ADMA9v+1/5f/mf+m/7X/yP/X/+D/6f/x//X/+P/2//b/9v/3//f/+f/5//j/+P/2//f/
+P/4//r/+//7//v/+P/4//n/+f/8//z//P/8//z//P/8//3//f/9//3//f/9//7//v/+
//7//v////////8AAAAAAAAAAAAAAAAAAAAAAQABAAEAAQABAAEAAgACAAIAAgAEAAQA
BAAEAAQABQAFAAYABwAHAAkACQAKAAsADAAOAA4ADAAOABAAEQATABQAFgAXABoAGwAc
AB4AIAAiACQAJgApACsALQAuADIANAA2ADcAOgA8AD8AQABCAEMARQBFAEQARgBHAEcA
SgBLAEsASwBLAEsASwBLAEsASwBLAEoASABHAEYARQBEAEIAQAA/AD0AOwA5ADYAMwAw
AC0AKgAqACgAJQAiACIAIAAeABwAGQAXABUAEwASABIADwAOAAwACwAJAAgACgAJAAgA
BwAGAAYABgAGAAUABQAFAAUABwAGAAYABQADAAMAAwADAAQABAAEAAQAAgACAAIAAQAB
AAIAAgADAAUABQAFAAUAAwADAAQABQAGAAYABgAGAAgABwAHAAkABwAHAAkACQALAAsA
CwAMAAoACgAKAAsACwAMAAwADAAMAAwADAAMAA4ADgAOAA4ADgAOAA0ADQALAAsACwAL
AA0ADQANAA0ADgANAA0ADQALAAsACwALAAsACwALAAsACgAJAAgACAAJAAkACQAJAAkA
CQAIAAgABgAHAAoACgAKAAoACgAIAAcABwAIAAgACAAIAAgACwALAA0ADgANAA0ADQAO
ABAAEAAQABAADgAPABIAFAAWABgAGAAXABkAGQAZABkAFgAVABUAFgAZABkAGQAYABcA
FQATABMADgAOAA0ACwALAAsACQAHAAUABAAEAAUABwAHAAYABgAFAAQAAwACAAIAAQAB
AAEAAgACAAIAAgAAAAAAAAAAAAAAAAAAAAAAAgACAAIAAwABAAEAAwADAP///v/+//7/
AgAOAB8AMwBNAG0AlgDHAPYAIAFJAW0BgAFqASEBwQBxAD0ADADR/6f/nf+o/7X/yP/Z
/+b/8f/5/////v/8//z//P/9//3//f/9//z//P/8//3//v/+//7//////////v/+////
//8AAAAAAAAAAAAAAAAAAAEAAQABAAEAAQABAAIAAgACAAIAAgADAAMAAwAEAAQABAAG
AAYABgAGAAUABQAEAAMABQAFAAUABgAEAAQABAAGAAgACAAIAAgACQAJAAoACwAJAAsA
CwAMAA0ADgAQABAAEAASABQAFQAVABYAGAAZABwAHQAeACAAIAAiACQAJgApACsALQAu
ADIANAA2ADcAOAA6AD0APgBAAEEAQwBDAEIARABFAEUASABJAEkASQBHAEcARwBHAEcA
RwBHAEYARQBFAEUARQBAAD4APAA7ADsAOQA3ADQAMwAwAC0AKgAqACgAJQAiAB4AHAAa
ABgAFwAVABMAEQAQABAADQAMAAoACQAHAAYABgAFAAQAAwADAAQABQAGAAMAAwADAAMA
AQAAAAAA/////////////wAAAAAAAAAAAAAAAAAA/////wAAAAABAAEAAQABAAEA////
/wAAAQACAAIAAgACAAQAAwADAAUAAwADAAUABQAFAAUABQAGAAgACAAIAAkABwAIAAgA
CAAIAAgACAAIAAgACAAIAAgACgAKAAkACQAHAAcABwAHAAcABwAHAAcACAAHAAcABwAH
AAcABwAHAAcABwAHAAcABgAFAAQABAAFAAUABQAFAAUABQAEAAQABAAFAAQABAAEAAQA
BAAEAAMAAwAEAAQABAAEAAQABwAHAAkACgAJAAkACQAKAAoACgAKAAoACgALAA4AEAAS
ABQAFAATABMAEwATABMAEgARABEAEgATABMAEwASAA0ACwAJAAkABgAGAAUAAwADAAMA
AQD//////v/+//////////7//v/+//7//v/+//z/+//7//v/+//8//3//v/8//z//P/8
//7//v/+//7//P/8//z//f////v//f/7//n/+P/8/wAACgAaAC0AQwBhAIsAuADlABAB
NgFXAWsBWAEOAa0AYwAzAAUAzv+j/5f/of+u/8P/1P/f/+r/8//5//v//P/6//j/+P/5
//n/+//7//r/+v/6//v//P/8//z//f/9//3//P/8//3//f/8//z//P/8//3//v///wEA
/////////////wAAAAAAAAIAAgADAAMAAQACAAIAAgAEAAQABAAEAAIAAwADAAMAAwAD
AAMABAAEAAQABAAGAAYABgAGAAYACQAJAAoACwAJAAsACwAMAA0ADgAQABAAEAASABQA
FQAVABYAGAAZABwAHQAeACAAIAAiACQAJgArAC0ALwAwADIANAA2ADcAOgA8AD8AQABC
AEMARQBFAEQARgBHAEcASABJAEkASQBJAEkASQBJAEcARwBHAEYARABDAEIAQQBAAD4A
PAA7ADcANQAzADAALwAsACkAJgAkACIAHwAcABsAGgAZABgAFgATABAADQAMAAwACQAI
AAgABwAFAAQABAADAAIAAQACAAIAAgACAP//////////AQAAAAAA//////////////z/
/P/8//z//v/+//7//f/9//7//v///wEAAQABAAEA/////wAAAQACAAIAAgACAAQAAwAD
AAUABQAFAAcABwAHAAcABwAIAAgACAAIAAkABwAIAAgACAAKAAoACgAKAAgACAAIAAgA
CAAIAAcABwAHAAcABwAHAAUABQAFAAUABgAFAAUABQAFAAUABQAFAAUABQAFAAUABAAD
AAIAAgABAAEAAQABAAIAAwADAAQAAwADAAIAAQABAAMAAwABAAIAAAAAAAAAAAACAAEA
AQACAAQABAAEAAQABwAHAAkACgAJAAkACQAKAAgACAAIAAgACgALAA4AEAASABQAFAAT
ABMAEwATABMAEAAPAA8AEAARABEAEQAQAA0ACwAJAAkABgAGAAUAAwABAAEA///9//3/
/P/8//3//f/9//z//P/8//z//P/8//z/+//7//v/+v/6//r/+v/6//r/+v/6//r/+v/6
//r/+v/6//r/+//7//3//f/5//f/9v/2//j/AAAMABsALwBHAGUAjAC5AOQACgExAVEB
XAE+Ae0AkQBPACMA9P+7/5f/l/+m/7X/xv/V/+D/6f/z//n/+v/6//j/+P/5//n/+f/5
//j/+P/4//n/+v/6//j/+f/5//n/+P/4//n/+f/8//z//P/8//z//P/8//3/////////
///9//7//v/+//7//v////////8AAAAAAAAAAAAAAAAAAAAAAQABAAEAAQABAAEAAgAC
AAIAAgAEAAYABgAGAAYABQAFAAYABwAJAAsACwAMAAsADAAOAA4ADgAQABIAEwAVABYA
GAAZABsAGwAbABwAHwAiACUAKAAqACsALAAsADAAMgA0ADUAOAA6AD0APgA+AD8AQQBB
AEQARgBHAEcARwBHAEYARQBGAEcASABJAEcARwBHAEYARABDAEIAQQBAAD4APAA7ADkA
NwA1ADIAMQAuACsAKAAoACYAIwAgAB4AHAAaABgAFwAVABMAEQAOAA4ACwAKAAoACQAH
AAYACAAHAAYABQACAAIAAgACAAEAAQABAAEA///+//7//f////////////z//P/8//z/
/v/+//7//f/9//7//v////3//f/9//3//////wAAAQAAAAAAAAAAAAAA/////wEAAgAD
AAYABwAGAAUABAAEAAYABgAGAAcABwAIAAgACAAGAAYABgAGAAYABgAGAAYABAAEAAMA
AwAFAAUABQAFAAcABwAHAAcABAADAAMAAwAFAAUABQAFAAMAAwADAAMAAgABAAAAAAAD
AAQAAwACAAEAAAAAAP////8AAAIAAgACAAIAAQABAAMABAAFAAUABQAGAAQABAAEAAQA
BQAHAAsADgAOABAAEAAPAA0ADQANAA0ADgANAA0ADgANAA0ADQAMAAkABwAFAAUAAgAC
AAEA///7//v/+f/3//n/+P/4//n/9//3//b/9v/2//b/9v/2//j/9//3//f/9P/0//T/
9P/2//b/9v/2//b/9v/2//b/9P/0//T/9f/1//f/9//z//H/8P/0//r/CAAYAC0AQwBf
AIcAtADfAAoBLgFNAV0BQgHyAJMATQAfAPH/uv+V/5H/mf+o/7v/zP/X/+L/6//x//P/
8v/y//D/8P/x//H/7//v/+7/7v/w//H/8v/y//D/8f/x//H/8P/w//H/8f/0//T/9P/0
//L/8v/y//P/9f/1//X/9f/z//T/9P/0//T/9P/1//X/9//4//j/+P/4//j/+P/4//r/
+//7//v/+v/5//j/+P/6//r/+v/8//z//P/8//z//f/9//7//////wEAAQACAAMABAAG
AAYACAAKAAwADQANAA4AEAARABIAEwAUABYAGQAcAB8AIgAkACUAJgAmACgAKgAsAC0A
MgA0ADcAOAA4ADkAOwA7AD4AQABBAEEAQgBDAEMAQwBDAEMAQwBDAEMAQwBDAEIAPgA9
ADwAOwA4ADYANAAzAC8ALQArACgAJwAkACEAHgAeABwAGQAWABQAEgAQAA4ADAAJAAYA
AwABAAIAAAAAAAAA///9//z//P/7//r/+f/2//b/9v/2//b/9//4//n/9//2//b/9f/0
//P/8v/x//H/8v/z//T/9P/0//T/8//z//T/9P/1//X/9f/1//X/9//3//j/+f/4//j/
+P/4//b/9f/1//f/+P/5//z//f/9//3//f/+//z//P/8//3//P/8//v/+v/8//z//P/8
//7//v/+//7//v/+//3//f/9//3//f/9//3//f/9//3/+v/5//n/+f/5//f/9//5//z/
+//6//n/+P/6//n/+f/6//j/+P/4//j/+f/5//v//P/9//3//f/+//3//P/7//r//P/9
/wAAAgAGAAgACAAHAAUABQAFAAUABgAFAAUABgAHAAcABwAGAAQAAwACAAMA///+//z/
+f/1//X/8//x//P/8v/y//P/8v/x/+//7v/w//D/8P/w/+7/7f/t/+3/7P/s/+z/7P/u
/+7/7v/u//D/8P/w//D/7v/u/+7/7//x/+//7f/r/+n/6P/q/+z/7v/6/wkAGwAxAE8A
fACvAOQAFgFFAW8BjAGKAVUB9wCdAFsAIADT/5v/i/+U/6H/sv+9/8j/0//b/+P/6P/q
/+j/6P/p/+n/5//n/+b/5v/m/+f/6P/o/+b/5//n/+f/5//o/+r/6//q/+r/6v/q/+r/
6v/q/+v/7f/t/+3/7f/r/+z/7P/s/+z/7P/t/+3/6//s/+z/7P/q/+r/6v/q/+v/7f/u
/+//7v/t/+z/7P/u/+7/7v/w//D/8P/w//D/8P/v/+//7//x//P/8//0//P/9P/2//b/
9v/4//r/+//9//7/AAABAAIAAwAEAAYACAAKAAwADgAPABEAEwAUABgAGgAcAB0AIAAi
ACUAJgAoACkAKwArACwALgAvAC8AMAAxADEAMQAxADEAMQAxAC8ALwAvAC4ALAArACoA
KQAoACYAJAAjAB8AHQAbABgAGQAWABMAEAAQAA4ACwAIAAQAAgAAAP7////9//v/+f/0
//T/8f/w//D/7//t/+z/7v/t/+z/6//o/+j/6P/o/+n/6f/p/+n/6P/m/+X/4//k/+X/
5v/n/+b/5v/m/+b/5f/k/+P/4f/i/+T/5f/n/+X/5f/l/+X/4//j/+T/5f/m/+b/5v/m
/+b/5f/l/+f/5//n/+n/6f/p/+n/6f/q/+r/6v/q/+v/7f/u/+7/7v/u/+7/7v/u/+z/
7P/s/+z/7P/s/+v/6//r/+v/6//r/+3/7f/t/+3/7P/r/+v/6//r/+v/6//r/+n/6f/p
/+n/6P/p/+j/6v/q/+r/6v/o/+f/5//o/+r/6v/q/+r/6f/p/+v/7P/r/+v/6//s/+7/
7v/u/+7/7P/t//D/8v/0//b/9v/1//f/9//3//f/9P/z//P/9P/2//f/+P/4//P/8f/v
/+//7v/u/+3/6//n/+f/5f/j/+P/4v/i/+P/4//j/+L/4v/g/+D/4P/g/+D/3//f/9//
3v/e/97/3v/e/97/3v/e/+D/4P/g/+D/3v/e/97/3//f/9//3//f/93/3P/c/9r/3P/o
//f/CQAjAEUAcgClANgACAE1AWEBgAF+AUUB4wCJAEcADADH/43/ff+G/5P/ov+z/8D/
yf/P/9X/2v/c/9z/3P/d/93/2//b/9r/2v/Y/9n/2v/a/9r/2//b/9v/3P/c/93/3f/e
/97/3v/e/9z/3P/c/93/3//f/9//3//f/+D/4P/g/97/3v/f/9//4f/i/+L/4v/g/+D/
4P/g/+D/4f/h/+H/4//j/+P/5P/k/+T/5P/m/+b/5v/m/+b/5//n/+j/6f/p/+v/6//s
/+3/7v/w//D/7v/w//L/8//1//b/+P/5//r/+//8//7/AAACAAQABgAJAAsADQAOABIA
FAAWABcAHAAeACEAIgAiACMAJQAlACcAKgAsAC0ALgAvAC8ALwAtAC0ALQAtAC8ALwAv
AC4ALgAtACwAKwAoACYAJAAjACMAIQAfABwAGQAWABMAEAAQAA4ACwAIAAYABAACAAAA
/v/7//j/9f/z//T/8v/y//D/7//t/+z/7v/t/+z/6//q/+r/6v/q/+f/5//n/+f/6P/o
/+n/6f/n/+f/5//n/+j/6P/o/+j/5v/m/+b/5f/l/+b/5v/n/+f/5//n/+f/5f/l/+b/
5//o/+j/6P/o/+j/5//n/+n/5//n/+n/6f/r/+v/6//s/+r/6v/q/+v/7f/u/+7/7v/u
/+7/7v/u/+z/7P/s/+z/7f/u/+7/7//t/+3/7f/t/+//7//v/+//7v/t/+3/7f/t/+3/
7f/t/+v/6//r/+v/7P/r/+r/6v/r/+v/6//r/+v/6v/q/+r/6v/q/+r/6f/p/+r/6v/q
/+r/6v/r/+v/7f/u//H/8f/x//L/8P/w//D/8P/y//P/9v/4//j/+v/6//n/+//7//v/
+//6//n/+f/6//v/+//7//r/+f/3//X/9f/y//L/8f/v/+3/7f/r/+n/6f/o/+j/6f/n
/+f/5v/m/+b/5v/m/+b/6P/n/+f/5//k/+T/5P/k/+b/5v/m/+b/5P/k/+T/5P/m/+b/
5v/n/+f/5f/l/+X/5f/i/+D/5P/s//r/CwAdADMAVQCEALUA4gAOATcBWwFqAUoB9QCV
AE0AHQDm/6n/h/+H/5T/o/+0/8H/zv/X/93/4f/m/+j/5f/k/+T/4//l/+X/5P/k/+L/
4//k/+T/5P/l/+X/5f/m/+b/5//n/+b/5v/m/+b/5v/m/+b/5//n/+f/5//n/+f/6P/o
/+j/6v/q/+v/6//p/+r/6v/q/+z/7P/s/+z/7P/t/+3/7f/t/+3/7f/u//D/8P/w//L/
8v/y//L/8v/z//P/9P/1//X/9//3//j/9//4//r/+v/8//7/AAABAAEAAgAEAAUACAAJ
AAoADAAMAA4AEAASABUAFwAZABoAHgAgACIAIwAmACgAKwAsAC4ALwAxADEANAA2ADcA
NwA2ADcANwA3ADkAOQA5ADkAOQA5ADkAOAA2ADUANAAzADIAMAAuAC0AKwApACcAJAAl
ACIAHwAcABoAGAAVABIADgAMAAoACAAHAAUAAwABAAAAAAD9//z//P/7//n/+P/4//f/
9v/1//T/9P/0//T/9f/1//X/9f/z//L/8v/x//H/8f/x//H/8v/y//L/8v/y//L/8v/x
//H/8v/y//P/8f/x//H/8f/x//H/8v/z//L/8v/y//L/9P/z//P/9f/1//X/9//3//f/
9//3//j/+P/4//j/+f/7//z//P/8//r/+v/6//r/+//8//3//v/8//z/+//7//3//f/9
//3/+//7//v/+//6//n/+f/5//n/+f/5//n/9//3//f/9//3//f/9//4//f/9//3//f/
9f/1//b/9v/2//b/9v/2//b/9f/1//b/9v/2//b/9v/3//f/+f/6//v/+//7//z//P/8
//z//P/8//3/AAACAAQABgAGAAUABQAFAAUABQAEAAMAAwAEAAcABwAHAAYAAQD///3/
/f/8//z/+//5//X/9f/z//H/8f/w//D/8f/x//H/8P/w//D/8P/w//D/8v/x//H/8f/w
//D/8P/w/+7/7v/u/+7/8P/w//D/8P/u/+7/7v/v/+//8f/x/+//7f/s/+z/7P/2/wIA
EwApAEMAYwCMALsA6AAQATMBTwFUASYBzwB3AD0ADwDa/6X/jf+P/5z/rf/A/83/2P/j
/+n/7f/u/+7/7P/s/+3/7f/t/+3/7P/s/+z/7f/u/+7/7v/v/+//7//u/+7/7//v//L/
8v/y//L/8P/w//D/8f/x//H/8f/x//P/9P/0//T/8v/y//P/8//z//T/9P/0//T/9P/0
//T/9P/1//X/9f/3//f/9//4//j/+P/4//r//P/8//z//P/7//v//P/9//3//////wAA
AQACAAQABAAEAAYACAAJAAsADAAOAA8AEAARABIAFAAWABgAGgAcAB8AIQAjACQAJgAo
ACoAKwAuADAAMwA0ADYANwA5ADkAOgA8AD0APQA+AD8APwA/AD0APQA9AD0APwA/AD8A
PgA8ADsAOgA5ADYANAAyADEAMQAvAC0AKgAnACQAIQAeAB4AHAAZABYAFAASABAADgAL
AAkABwAFAAQABAABAAAAAAD///3//P/8//v/+v/5//j/+P/4//j/9f/1//X/9f/3//b/
9v/1//X/9f/1//X/9P/0//T/9P/y//L/8v/x//H/8v/y//P/9f/1//X/9f/1//X/9v/3
//j/+P/4//j/+v/5//n/+//7//v//f/9/////////wAA/v/+//7//////wAAAAAAAAAA
AAAAAAAAAAAAAAAAAAACAAIAAQABAAAA///+//3////////////+//3//f/9//v/+//7
//v/+//7//v/+//8//v/+v/6//n/+f/5//n//f/7//r/+P/4//j/+P/4//n/+f/6//z/
+//6//n/+P/6//v//v8AAAEAAQABAAIAAgACAAIAAgACAAMABgAIAAoADAAMAAsACwAL
AAsACwAKAAkACQAKAAkACQAJAAgABwAFAAMAAwD+//7//f/7//v/+//5//f/9f/0//T/
9f/3//f/9v/2//b/9v/2//b/9P/z//P/8//0//T/9P/0//L/8v/y//L/8v/y//L/8v/0
//T/9P/1//P/8//x//H/8//y//D/8v/8/wgAFwAnAEEAYQCKALcA4gAIAS0BSQFOASgB
0wB5AD0AEwDi/63/k/+T/57/r//A/83/2P/j/+v/8f/0//D/7v/u/+//7//x//H/8P/w
//D/8f/y//L/8P/x//H/8f/y//L/8//z//L/8v/y//L/9P/0//T/9f/1//X/9f/1//P/
9P/0//T/9v/2//f/9//1//b/9v/2//j/+P/4//j/9v/3//f/9//5//n/+f/6//r/+v/6
//z/+v/6//r/+v/9//3//v//////AQABAAIAAwAEAAYABgAGAAgACgALAAkACgAMAA0A
EgATABQAFgAWABgAGgAcAB0AHwAhACIAJgAoACoAKwAuADAAMwA0ADYANwA5ADkAOAA6
ADsAOwA8AD0APQA9AD0APQA9AD0AOwA7ADsAOgA5ADkAOQA5ADgANgA0ADMAMAAtACoA
JgAnACQAIQAeAB0AGgAWABIAEgAQAA4ADAALAAkABwAFAAIAAgD///7/AAD///3//P/6
//n/+P/3//b/9v/2//b/8//z//P/8//z//L/8v/x//P/8//z//P/8f/w/+//7v/v//D/
8f/x//H/8v/y//P/8f/x//H/8f/z//P/9P/1//T/9P/0//T/9f/1//b/+f/3//f/+f/5
//n/+f/5//r/+//8//3////+//7//f/8//7//v/+//7//P/8//z//P/6//r/+f/5//v/
+//7//v/+f/5//n/+f/6//n/+f/5//f/9//3//f/9//3//f/9//3//f/9//4//j/9//2
//X/9f/1//T/9P/2//b/9P/0//T/9P/2//X/9f/2//b/9v/2//b/9//3//n/+v/7//v/
+//8//r/+v/6//r//P/9/wAAAgAEAAYABgAFAAMAAwADAAMABAADAAMABAAFAAUABQAE
AAAA/f/6//n/9v/2//X/8//z//P/8f/v/+//7v/u/+//7f/t/+z/7P/u/+7/7v/u/+7/
7f/t/+3/7P/s/+z/7P/s/+z/7P/s/+r/6v/q/+r/6v/q/+r/6//t/+v/6//r/+n/5v/m
/+z/+P8GABcALQBHAGsAmgDJAPQAIAFHAWEBZAE0AdUAeQA/ABEA2P+h/43/j/+a/6f/
tv/F/9L/2//h/+f/6v/o/+b/5v/n/+f/5//n/+b/5v/o/+n/6v/q/+r/6//r/+v/6v/q
/+v/6//s/+z/7P/s/+r/6v/q/+v/7P/t/+7/7//u/+7/7f/s/+7/7v/v/+//7//w//D/
8P/w//D/8P/w/+7/7//v/+//7//v/+//8P/y//L/8v/0//L/8v/y//L/8//z//T/9f/1
//f/9//4//n/+v/8//z/+v/8//7///8BAAIABAAFAAYABwAIAAoADAAOABAAEgAXABkA
GwAcAB4AIAAiACMAJgAoACsALAAuAC8AMQAxADQANgA3ADcANwA3ADYANQA3ADcANwA3
ADUANQA1ADQANAAzADIAMQAsACoAKAAnACUAIwAhAB4AHwAcABkAFgAWABQAEQAOAAwA
CgAIAAYABQADAAEA///6//r/9//2//j/9//1//T/8v/x//D/7//w//D/8P/w/+3/7f/t
/+3/6//q/+r/6f/q/+v/7P/t/+r/6v/q/+r/7P/s/+z/6//p/+r/6v/r/+n/6f/p/+n/
6//r/+z/7f/s/+z/7P/s/+z/6//r/+3/7//v//H/8f/v/+//7//w//H/8v/z//X/9f/2
//b/9v/0//T/9P/0//L/8v/y//L/8v/y//H/8f/x//H/8f/x//P/8//z//P/8P/v/+//
7//x//H/8f/x/+//7//v/+//7v/t/+7/7v/u/+7/7v/s/+v/6//s/+7/7v/u/+7/7f/t
/+//8P/x//H/8f/y//L/8v/y//L/8v/z//b/+P/6//z//P/7//v/+//7//v/+v/5//n/
+v/9//3//f/8//j/9f/y//H/7//w//D/7//s/+v/6P/l/+f/5v/m/+f/5//n/+b/5v/m
/+b/5v/m/+b/5f/l/+X/5P/k/+T/5P/i/+L/4v/i/+T/5P/k/+T/5P/k/+T/5f/l/+P/
4//l/+P/4P/e/+D/5P/w/wEAFwAxAE8AfACvAOAADgE9AWcBgAF2ATUB0QB5ADsAAAC9
/43/f/+I/5f/qv+7/8T/zf/V/93/4P/i/+D/4P/h/+H/3//f/97/3v/g/+H/4v/i/+L/
4//j/+P/4P/g/+H/4f/k/+T/5P/k/+T/5P/k/+X/4//j/+P/4//l/+b/5v/m/+T/5P/l
/+X/5//o/+j/6P/m/+b/5v/m/+j/6f/p/+n/6f/p/+n/6v/o/+j/6P/q/+z/7P/s/+z/
7f/t/+7/7//v//H/8f/y//P/9P/2//b/9P/2//j/+f/7//z//v///wIAAwAEAAYACAAK
AAwADgARABMAFQAWABgAGgAcAB0AIAAiACUAJgAqACsALQAtAC4AMAAxADEAMgAzADMA
MwAzADMAMwAzADMAMwAzADIAMAAvAC4ALQAsACoAKAAnACUAIwAhAB4AHQAaABcAFAAU
ABIADwAMAAgABgAEAAIAAQD///3/+//6//r/9//2//T/8//x//D/8v/x//D/7//s/+z/
7P/s/+3/7f/t/+3/7f/s/+z/6//p/+n/6f/p/+j/6P/o/+j/6P/o/+j/5//n/+j/6P/p
/+n/6f/p/+n/5//n/+j/6f/s/+z/7P/s/+7/7f/t/+//7f/t/+//7//v/+//7//w//L/
8v/y//P/8f/y//L/8v/y//L/8v/y//L/8v/y//L/9P/0//P/8//z//P/8//z//H/8f/x
//H/8v/x//H/8f/z//P/8//z//L/8f/w/+//7//v/+//8P/x//H/8f/x//D/7//t/+z/
7f/v//D/8f/z//H/8f/w//D/8P/w//D/8P/v/+//8P/w//D/8P/w//H/8f/z//T/9//3
//f/+P/3//b/9f/0//b/9//6//z//v8AAAAA/////////////wAA/////wAAAQABAAEA
AAD9//v/+f/5//b/9v/1//P/8f/x/+//7f/v/+7/7v/v/+7/7f/r/+r/6//s/+3/7v/t
/+v/6v/p/+r/6v/q/+r/6v/q/+r/6v/q/+r/6v/q/+z/7P/s/+3/7f/r/+v/6//n/+T/
5v/s//j/BgAbADMAUwB9AK4A4QAOATwBYwF/AXQBMAHNAHcAOwAHAMr/l/+J/5H/nv+x
/8L/zf/W/9//5//r/+z/6v/o/+j/6f/p/+n/6f/o/+j/6P/p/+r/6v/q/+v/6//r/+v/
7P/u/+//7//u/+3/7P/s/+z/7P/t/+//7//v/+//7f/u/+7/7v/w//D/8f/x/+//8P/w
//D/8v/y//L/8v/y//P/8//z//H/8f/x//L/8//0//X/+P/2//b/9v/2//n/+f/6//v/
+//5/w==
         </WaveFormData>
      </LeadData>
      <LeadData>
         <LeadByteCountTotal>10000</LeadByteCountTotal>
         <LeadTimeOffset>0</LeadTimeOffset>
         <LeadSampleCountTotal>5000</LeadSampleCountTotal>
         <LeadAmplitudeUnitsPerBit>4.88</LeadAmplitudeUnitsPerBit>
         <LeadAmplitudeUnits>��V</LeadAmplitudeUnits>
         <LeadHighLimit>2147483647</LeadHighLimit>
         <LeadLowLimit>268435456</LeadLowLimit>
         <LeadID>V5</LeadID>
         <LeadOffsetFirstSample>0</LeadOffsetFirstSample>
         <FirstSampleBaseline>0</FirstSampleBaseline>
         <LeadSampleSize>2</LeadSampleSize>
         <LeadOff>FALSE</LeadOff>
         <BaselineSway>FALSE</BaselineSway>
         <ExcessiveACNoise>FALSE</ExcessiveACNoise>
         <MuscleNoise>FALSE</MuscleNoise>
         <LeadDataCRC32>532409984</LeadDataCRC32>
         <WaveFormData>
5v/m/+b/5v/n/+j/6f/q/+v/7P/t/+7/7v/u/+7/7v/w//D/8P/w//D/8P/w//D/8v/y
//L/8v/y//L/8v/y//L/8v/y//L/9P/0//T/9P/y//L/8v/y//L/8v/y//L/8P/w//D/
8P/y//L/8v/y//D/8P/w//D/8P/w//D/8P/w//D/8P/w//D/8P/v/+//7f/u/+7/7v/w
//H/8f/z//P/8//0//T/9P/1//X/9P/0//X/9f/3//j/+v/8//7/AAAAAAAAAAAAAAEA
AQAAAAIAAgAEAAQAAgABAP7/+v/6//j/9//2//f/9v/1//P/8P/v/+z/7P/u/+7/7v/t
/+v/7P/s/+v/6//r/+v/6v/s/+v/6//r/+n/6f/o/+j/6P/o/+j/6P/q/+r/6//r/+n/
6f/o/+j/6P/p/+f/5f/h/+H/5v/v//v/DQAcADMAUwB3AJYAsADLAOYA9QDmALYAgwBi
AEYAIgD7/+L/2f/U/9L/1v/d/+P/5f/o/+n/6f/o/+n/6f/p/+n/5v/m/+b/5v/m/+b/
5//n/+n/6f/q/+r/6P/o/+j/6P/q/+r/6v/q/+r/6//r/+v/7P/s/+z/7P/s/+z/7P/s
/+r/6v/r/+v/7P/s/+z/7P/r/+v/6//s/+z/7P/s/+z/7v/t/+3/7v/u/+//8P/x//H/
8f/x//H/8//z//T/9P/y//L/9f/1//T/9P/0//T/9P/0//X/9f/1//X/9//4//n/+f/5
//v//v///wAAAgAEAAYACQAKAAsACwAMAAwAEAARABMAEwAXABkAGgAbABsAHAAcABsA
HQAgACEAIgAiACAAIAAhACMAIQAhACMAIwAhACEAIQAiAB8AHgAdABwAHAAbABgAGAAV
ABMAEQAQAA8ADAAKAAkACQAJAAgABwAFAAQAAQADAAMAAgABAP///v/+//v//f/8//v/
+//7//r/+v/5//n/+f/4//j/+v/6//j/+P/4//f/9v/1//X/9P/0//X/9v/1//P/8v/y
//L/8//z//X/9f/0//P/8f/x//H/8f/x//L/8v/y//T/9P/1//X/9f/1//b/9//3//f/
9//3//f/9//3//j/9//4//n/+f/5//n/+v/6//v/+//7//v//f/9//3//f/8//v/+v/5
//v/+v/6//r//P/7//r/+f/5//r/+v/5//r/+v/7//z/+//6//f/9v/2//f/9//2//X/
9v/3//j/9f/3//j/+P/4//j/+P/3//f/9//4//j/+P/4//n/+f/7//v/+//8//z//P/9
/////v/+/////v///wEAAgAGAAgACAAIAAoACgAKAAsACQAIAAgACAAMAAwADAALAAgA
BAAEAAIAAQAAAP///v/9//v/+v/5//b/9v/2//b/+P/3//f/+P/3//X/9P/z//X/9P/0
//P/8//z//P/8//y//L/8v/y//T/9P/0//T/8//z//P/8//y//L/9P/z//H/7//t/+3/
8P/5/wUAEQAgADMATwBzAJQArADHAOAA8QDqAMQAjwBmAEoAMAAPAPD/4//e/9z/4P/n
/+//8//2//f/9f/y//P/8//z//P/8v/y//L/8v/y//L/8//z//X/9f/2//b/9f/0//P/
8v/0//T/9P/0//L/8//z//P/9P/0//T/9P/0//T/9P/0//b/9v/3//f/+P/4//j/+P/5
//n/+f/6//n/+P/3//b/9//3//j/+v/4//n/+v/7//v/+//7//v//////wAAAAD///7/
AAD//wIAAgACAAIABAAEAAUABQAFAAUABwAIAAsACwALAA0ADAANAA4AEAARABQAGAAa
ABsAGwAcABwAIAAhACMAIwAlACcAKAApACkAKgAqACkAKwAuAC8AMAAwAC4ALgAvAC8A
LQAtAC8ALwAtAC0ALQAqACcAJgAlACYAJgAlACIAIgAfAB0AGwAcABsAGAAWABMAEwAT
ABIADwANAAwACQAJAAkACAAHAAUABAAEAAEAAwACAAEAAQACAAIAAwADAAEAAQAAAAAA
AgACAAAAAAD//////////wAA/v/9//3///////7//v/8//z//f/9///////+//3//f/9
//3//f/7//z//P/8//7//v///////f/9//7//////////////wAAAQACAAQABAAEAAQA
AwADAAMABAAEAAEAAQABAAEAAwADAAMAAwADAAMAAwADAAUABAAEAAQABAADAAIAAQAD
AAQABAADAAQABAAFAAYABAAEAAIAAgACAAMAAwACAAEAAgADAAQAAwADAAQABAAEAAQA
BAADAAMAAwAEAAIAAgACAAMABQAHAAcABwAGAAYABgAHAAkACAAIAAkACQALAA4AEAAS
ABQAFAAUABQAFAAUABUAEwASABIAEgAUABQAFAATABAADAAMAAoACQAIAAcABgAFAAMA
AgABAP7//v/+//7//v/9//3//v/+//3//f/9//3//P/8//v//f/9//3//f/6//r/+v/6
//z//P/8//z///////////8AAP7//v////v/+f/7////BAAPAB0AKwA8AFUAeQCZALIA
ygDlAPgA8QDGAIwAZQBOADQAFAD5/+r/4//k/+r/8P/1//n//f8AAAEA///+//v/+//7
//v/+//8//3//v/8//z//f/9//3//f/+//7//v/+//7//v/+//7//v/+/wAAAQABAAEA
AAAAAAAAAAACAAIAAgACAAIAAgADAAMAAAAAAAAAAAD9//3//f/+//z//P/8//z//f/9
//7/AAD+////AAABAAEAAQABAAEAAwADAAQABAACAAIABQAFAAYABgAGAAYACAAIAAkA
CQALAAsADQAOABEAEQARABMAEgATABQAFgAXABoAHgAgACAAIQAjACQAKAApACsAKwAr
AC0ALgAvADEAMgAyADEAMQA0ADUANgA2ADQANAA1ADMAMQAxADMANQAzADMAMwAyAC8A
LgAtACwALAArACgAJgAjACEAHwAgAB8AHAAaABkAGQAZABgAEwARABAADQAPAA8ADgAN
AA0ADAAMAAkACQAIAAcABwAIAAgACQAJAAUABQAEAAQABgAGAAQABAAFAAUABQAFAAQA
AgABAAEAAwADAAIAAgACAAIAAwADAAUABQAEAAMAAwADAAMAAwADAAQABAAEAAYABgAH
AAcABwAHAAgACQAJAAkACQAJAAsACwALAAwADAAMAAwACwALAAsADAAMAA0ADQANAA0A
DQANAA0ADQALAAsACwALAA0ADAAMAAwADgANAAwACwALAAwADAALAAwADAANAA4ADQAM
AAkACAAKAAsACwAKAAkACgALAAwADAALAAoACQAJAAkACQALAAwACgAKAAoACgAJAAkA
CQAKAAwADAAMAA0ADQAPAA8ADwAQABAAEAARAA8ADgAOAA8ADwARABQAFgAaABwAHAAc
ABwAHAAcAB0AGwAaABoAGgAcABwAHAAbABoAFgAWABQAEwASABEAEAANAAsACgAJAAYA
BgAGAAYACAAHAAcACAAIAAcABwAHAAcABgAGAAUAAwADAAMAAwADAAQABQAGAAQABAAE
AAQABQAFAAUABQAIAAgACAADAAEAAQD/////BgANABkAJwA0AEUAYQCDAKAAuADTAOwA
+wDuAL4AhwBkAEwAMAANAPb/8f/w/+7/8v/5////BQAGAAcABwAIAAcABwAHAAcABgAG
AAYABgAGAAYABwAHAAcABwAIAAgACAAIAAgACAAKAAoACgAKAAoACwALAAsADAAMAAwA
DAAMAAwADAAMAAwADAANAA0ADQAOAA8AEAANAA0ADQAOABAAEAAQABAAEAAPAA8AEAAQ
ABEAEgATABUAFQAVABUAFQAVABYAFgAWABYAGQAZABgAGAAYABgAGQAaABwAHQAeAB8A
IgAkACMAIwAjACUAJwApACsALgAuADAAMwA0ADQANQA3ADgAPAA9AD8APwBDAEUARgBH
AEoATABNAE0ASwBOAE8AUABUAFIAUgBTAFQAUwBUAFcAVQBTAFMAUwBUAFEAUABPAFAA
UABPAEwATABJAEcARQBFAEUAQwBCAEAAPwA+ADwAOwA5ADgANQA1ADUANAAzADMAMgAy
AC8AMQAwAC8ALwAvAC4ALgAtACsAKwAqACoAKgAqACgAKAAnACcAJwAnACYAJAAjACMA
IwAjACIAIgAgACAAIQAhACEAIQAgAB8AIQAhACEAIQAjACQAJAAkACMAIgAiACEAIgAj
ACUAJwAmACUAJAAjACUAJQAlACYAJwAoACkAKQAnACcAKAAoACcAJwAnACcAJgAlACQA
IwAlACUAJQAlACcAJgAmACYAJAAjACIAIQAjACQAJAAjACIAIgAjACQAIgAiACAAIAAi
ACIAIAAgACAAIAAdAB0AHQAeAB4AHgAeAB8AHQAfAB8AHwAgACAAIAAhACEAIAAgACEA
IQAjACYAKAAoACoAKgAqACgAKAAoACkAKQAoACgAKAAoACgAKAAnACQAIAAgAB4AHQAc
ABsAGgAYABUAEwARAA8AEAARABIAEQAPAA4ADgAMAAsACwALAA0ADAAMAAsACQAJAAkA
CQAKAAoACgAKAAoACgAKAAoACgAJAAgABwAIAAgACAADAAEA//8BAAUADgAZACcANQBG
AF8AgwChALoA1ADtAP4A8wDGAI4AZQBMADAAEAD1/+z/6f/o/+z/8v/5//3/AQACAAEA
AQACAP///////////P/8//z//P/+//7///////3//f/+//7//P/8//z//P/9//7///8A
AP/////+//3//v/+//7//v/+//7//v/+//z//P/9//3//v/+//7//v/9//3//f/+//7/
/v/+//7//P/7//v//P/+////AAABAP///////////////wAAAAACAAIABQAFAAQABAAE
AAQABAAEAAUABQAHAAcACQAKAAsACwALAA0AEAARABIAFAAUABYAGQAaABoAGwAdAB4A
IgAjACUAJQAlACcAKAApACoALAAtAC0ALQAwADEAMgAzADAALwAvADEALwAvADEAMAAt
ACwAKwAqACcAJgAlACQAJAAjACAAIAAdABsAGQAaABkAFgAUABAADwAOAAwACwAJAAgA
BQAFAAUABAADAAMAAgACAP//AAAAAAAAAQABAAAAAAD///3//f/8//z/+v/6//j/+P/5
//n/+f/5//r/+P/3//f/+P/3//X/9P/0//T/9f/1//P/8//y//H/8//z//P/8//1//b/
9v/2//X/9P/0//P/9f/1//b/9//3//f/9//3//f/9//3//j/9v/2//b/9f/1//X/9v/2
//X/9f/1//X/8//z//P/8//z//P/8//z//T/9P/1//b/9f/z//H/7//v//D/8P/v//L/
8P/w//D/8P/v/+//7//w/+7/7v/u/+//7//x//H/8f/w//D/8P/x//D/7v/t/+3/7//x
//T/9v/4//r/+v/6//r/+v/6//v/+//6//r/+v/8//z//P/7//r/9v/2//T/8v/w/+7/
7P/r/+n/6P/n/+b/5v/m/+b/5P/j/+P/5P/k/+P/4//j/+X/5P/k/+P/4f/h/+H/4f/i
/+L/4v/i/+T/5P/k/+T/4//j/+P/4//m/+T/5P/h/93/3f/d/9v/3P/j/+//+/8IABkA
NwBfAIYApADBAOIA/QACAeYAtQCIAGYAQgAVAO7/3f/W/9L/0v/V/9n/3//i/+X/5//m
/+P/4//j/+P/4P/g/+D/4P/g/+D/4f/h/9//3//g/+D/4v/i/+L/4v/i/+L/4v/i/+L/
4//j/+P/4v/i/+L/4v/i/+L/4v/i/+L/4v/j/+P/4v/i/+L/4v/h/+H/4f/i/+L/4v/i
/+L/4P/f/9//4P/g/+H/4v/j/+H/4f/h/+H/4//j/+T/5P/k/+T/5//n/+b/5v/m/+b/
6P/o/+n/6f/r/+v/7f/u/+//7//v//H/9P/1//b/+P/7//7/AgAEAAgACQALAAwADgAP
ABEAEQARABMAFAAVABYAGAAZABkAFwAaABsAHAAeABwAHAAdAB0AGwAbAB0AHQAbABsA
GwAaABcAFgAVABQAFAATABAAEAANAAsACQAKAAkABgAEAAEAAQABAAAA/v/9//3/+//6
//n/9//1//X/9P/0//H/8//y//H/8f/x//D/8P/v/+7/7//v//D/7//u/+v/6v/r/+v/
6//r/+z/6v/p/+n/6f/p/+j/6P/o/+j/6f/p/+n/6f/o/+f/5//n/+f/5//n/+j/6P/o
/+j/6P/p/+n/6f/p/+r/6//r/+v/6//r/+v/6//r/+z/7f/u/+//7//v/+//8P/w/+//
7//v/+//7//v/+//7//v/+//7//v/+//7v/u/+7/7v/t/+z/6//r/+z/7P/r/+r/6v/r
/+z/7P/s/+r/6v/q/+r/6v/n/+f/5//o/+j/6P/o/+n/5//p/+n/6f/o/+j/6P/p/+v/
6v/q/+v/6v/r/+3/7v/w//L/8v/y//D/8P/w//H/8f/w//D/8P/z//T/9f/1//L/7v/u
/+z/6//q/+n/6P/l/+P/4v/h/97/3v/e/97/3v/d/93/3v/d/9v/2v/Z/9n/2P/Y/9f/
1//X/9f/1//U/9T/1P/U/9T/1P/U/9T/0//T/9P/0//U/9T/1P/V/9P/z//N/8v/zP/T
/93/5//2/w0AKQBNAHAAjACnAMYA3QDiAMgAlQBoAEgAKgADAN7/y//G/8L/wP/D/8n/
zf/O/9H/0f/Q/8//z//P/8//zv/O/87/zv/M/8z/zf/N/8//z//Q/9D/zv/O/87/zv/Q
/9D/0P/Q/87/z//P/8//0v/S/9L/0v/S/9L/0v/S/9L/0v/T/9P/1P/U/9T/1P/T/9P/
0//U/9L/0v/S/9L/0//T/9T/1v/U/9X/1v/X/9n/2f/Z/9n/2f/Z/9r/2v/a/9r/3f/d
/97/3v/e/97/3v/e/9//3//f/9//4f/i/+L/4f/g/+H/4P/h/+L/5P/l/+j/7P/u/+7/
7//x//L/9v/3//n/+f/7//3//v///wAAAgADAAMABQAIAAkACgAKAAgACAAJAAoACQAK
AA0ADQALAAsACwAKAAcABgAFAAYABgAFAAIAAAD9//v/+f/6//n/9v/0//P/8//z//L/
7//t/+z/6f/r/+v/6v/p/+f/5v/m/+P/5f/k/+P/4//i/+L/4//j/+H/4f/g/+D/4f/i
/+H/4v/i/+H/4P/f/9//3v/e/9//3//f/97/3v/c/9z/3f/d/9//3//e/93/3f/d/93/
3f/f/+D/4P/g/9//3v/e/93/3f/d/97/3//f/9//3//f/9//3//f/+D/4f/i/+P/4//h
/+H/4v/i/+H/4f/h/+H/4v/j/+T/5f/j/+P/4//j/+X/5P/k/+T/5P/j/+L/4f/h/+L/
4v/h/+L/4v/j/+T/4v/i/+D/4P/g/+H/4f/g/+L/4v/i/+L/4v/i/+H/4f/h/+L/4P/g
/+D/4f/h/+P/4//j/+X/5v/n/+n/5//m/+b/5//n/+n/7P/u/+7/8P/w//D/8v/y//L/
8//1//T/9P/0//T/9P/0//P/8f/u/+//7v/r/+r/6f/o/+f/5f/k/+P/4v/i/+L/4v/g
/9//3//g/97/3f/d/93/3v/e/9//3//d/93/3f/d/97/3v/e/97/3P/c/9z/3P/d/93/
3f/d/97/3P/c/93/2//X/9f/1//c/+f/8f/9/woAHQA9AF8AfgCaALMAzgDbAM4AoABt
AEoAMAASAO//1v/N/8z/zP/O/9P/2f/b/9z/3f/h/+L/4P/f/97/3f/e/97/3v/e/9z/
3P/d/93/3f/d/97/3v/e/97/3v/e/+D/4P/g/+D/3v/f/9//3//g/+D/4P/g/97/3v/e
/97/3v/e/9//3//c/9z/3P/c/9v/2//b/9z/3v/e/97/3v/e/93/3f/e/97/3//g/+H/
4//j/+P/4//j/+P/5P/k/+X/5v/q/+v/6v/q/+r/6v/s/+z/7f/t/+//7//x//L/9f/1
//X/9//2//f/+P/6//z//v8BAAIABAAFAAcACAAKAAsADQANAA8AEQASABMAFAAWABcA
FwAVABgAGQAaAB4AHAAcAB0AGwAZABkAGwAbABkAGQAZABkAFwAXABcAFAAUABMAEAAS
AA8ADQALAAwACwAIAAYABAADAAIAAAD///3//P/5//n/+f/4//f/9//2//b/8//1//T/
8//z//L/8v/z//P/8//z//L/8v/w//D/7v/u/+//7//v/+//8P/u/+3/7f/v/+//7v/u
/+z/7P/t/+3/7f/t/+z/6//s/+3/7v/v/+3/7v/u/+7/8P/w//H/8f/v/+//8P/x//H/
8f/x//H/8//z//P/9P/z//T/9f/1//X/9f/2//b/9v/3//j/+f/3//f/9//3//f/9//3
//f/9//2//b/9v/4//f/9v/1//X/9v/2//X/9P/0//X/9v/2//b/9P/0//T/9f/1//T/
8v/0//T/9P/0//T/9P/0//P/8//z//T/9P/0//T/9f/z//X/9f/1//j/+P/4//n/+f/4
//j/+f/3//n//P/+/wIABAAEAAQABAAEAAQABQAFAAQABAAEAAgACAAIAAcAAgD+//7/
/P/9//z/+//6//f/9f/0//P/8v/y//L/8v/y//H/8f/y//D/7//v/+//8f/w//D/7//v
/+//7//v/+7/7v/u/+7/7v/u/+7/7v/t/+3/7f/t//D/8P/w/+//7f/r/+n/6f/u//f/
AwARACIANQBRAHUAlACsAMUA3ADlAM4AmgBpAEoAMgAUAPP/4P/Z/9b/2P/e/+X/6//v
//D/8f/x//D/7f/t/+3/7f/s/+z/7P/s/+z/7P/t/+3/7f/t/+7/7v/u/+7/7v/u/+//
8P/x//L/8f/x//D/7//w//D/8P/w//L/8v/y//L/8P/w//H/8f/x//L/8//0//P/8//z
//T/9P/0//T/9P/2//X/9f/2//T/9f/2//f/+f/5//n/+f/5//n/+v/6//r/+v/9//3/
/v/+//7//v8AAAAAAQABAAIAAwAGAAgACQAJAAkACwAMAA0ADgAQABEAFAAYABoAGwAb
ABwAHAAgACEAIwAjACUAJwAoACkAKgAsAC0ALQAtADAAMQAyADIAMAAwADEAMgAxADIA
NQAzADEAMQAxADAALQAsACsALAAsACsAKAAqACcAJQAjACIAIQAeABwAGQAZABkAGAAX
ABUAFAARABMAEwASABEAEQAQABAADQAPAA4ADQANAA0ADAAMAAsACQAJAAgACAAKAAoA
CAAIAAcABwAHAAcACAAGAAUABQAFAAUABAAEAAIAAgADAAMABAAFAAUABQAFAAUABQAF
AAcACAAIAAgACAAIAAkACQAJAAkACgALAA0ADQANAA0ADQANAA0ADgANAA4ADwAPAA8A
DwAQABAADwAPAA8ADwARABEAEQARAA8ADwAPAA8AEQAQABAAEAASABEAEAAPAA8AEAAQ
AA8ADgAOAA8AEAAQABAADgAOAAwADQANAAwADgAOAA4ADAAMAAwADAAMAAwADQAOABAA
DwAOAA0ADQAOABEAEgATABQAFAAUABUAEwASABIAEwAVABcAGgAcABwAHgAeAB4AIAAg
ACAAIQAfAB4AHgAeACIAIgAiACEAHgAaABoAGAAXABYAFQAUABUAEwASABEADAAMAAwA
DAAOAA0ADQAOAA4ADQANAA0ACwAKAAoACQALAAsACwALAAoACgAKAAoACgAKAAoACgAL
AAsACwALAAoACgAIAAkACwAJAAUABwAMABUAHwApADYASwBpAIsAqgDCANsA8AD9AOoA
uACFAGQATAAwAA8A/P/z//D/8v/4//3/AwAFAAoADQALAAoABwAHAAcABwAHAAgACQAK
AAgACAAJAAkACQAJAAoACgAMAAwADAAMAAoACgAKAAoACgALAAsACwAMAAwADAAMAAwA
DAAMAAwADAAMAA0ADQAMAAwADAAMAA0ADQANAA4AEAAQABAAEAAQAA8ADwAQABAAEQAS
ABMAEQARABEAEQATABMAFAAUABQAFAAXABcAGAAYABgAGAAaABoAGwAbABsAGwAdAB4A
HwAfAB8AIQAiACMAJAAmACgAKgAtAC4AMAAxADMANAA0ADUANwA3ADsAPQA+AD8APQA+
AD4APQA/AEIAQwBEAEYARABEAEUAQwBBAEEAQwBEAEMARABFAEQAQQBAAD8APQA8ADoA
NgA2ADMAMQAvAC4ALQAqACgAJQAlACUAJAAjACEAIAAdABwAGwAZABcAGQAYABgAFQAV
ABQAEwATABMAEgASABEADwAPAA4ADgAOAA4ADAAMAAsACwALAAsACAAGAAUABQAJAAkA
CAAIAAgACAAJAAkABwAHAAYABQAHAAcABwAHAAUABgAGAAYACAAIAAkACQAJAAkACgAL
AAkACQAJAAkACgALAAwADgAMAAwADAALAA0ADQAOAA4ACwALAAsACwAJAAkACQAJAAsA
CwALAAsACQAIAAgACAAKAAkACAAHAAcACAAIAAcABgAGAAcACAAIAAgABgAGAAQABQAF
AAQAAgACAAIAAgADAAQAAgACAAIAAgADAAMAAwAEAAIAAgACAAMAAQADAAMAAwAGAAYA
BgAHAAUABAAEAAUABQAHAAoADAAMAA4ADgAOAA4ADgAOAA8ADwAOAA4ADgAOAA4ADgAN
AAgABAAEAAIAAQAAAP///v/9//v/+v/5//T/9P/0//T/8v/x//H/8v/y//H/8f/x//H/
8P/w/+//7f/t/+3/7f/u/+7/7v/u/+z/7P/s/+z/6//r/+v/6//s/+z/6v/p/+f/5f/h
/+P/6v/z/wEADwAeADcAWQB9AJwAtgDRAOoA8wDcAKYAcQBSADgAFADv/9z/1f/Q/87/
0P/X/9//4//k/+X/5f/k/+H/4f/h/+H/4P/g/+D/4P/g/+D/4f/h/9//3//g/+D/3v/e
/97/3v/f/+D/4f/i/+D/4f/h/+H/4P/g/+D/4P/g/+D/4P/g/+D/4P/h/+H/4v/i/+L/
4v/f/9//3//g/+D/4P/g/+D/4v/h/+H/4v/i/+P/5P/l/+T/4//i/+H/4f/h/+L/4v/i
/+L/5f/l/+b/5v/m/+b/5v/m/+f/5//p/+n/6//s/+v/6//r/+3/8P/x//L/9P/2//j/
+//8//7///8BAAIABAAFAAcABwAHAAkACgALAA0ADgAOAA0ACwAOAA8AEAASABAAEAAR
ABEADwAPABEAEQAPAA8ADwAOAAsACgAJAAgACAAHAAQABAABAP///f/+//3/+v/4//b/
9f/0//L/8P/v/+//7f/s/+v/6f/n/+n/6P/o/+X/5//m/+X/5f/l/+T/5P/j/+P/4//i
/+L/4f/g/93/3P/f/9//3//f/97/3P/b/9v/3f/d/9z/3P/a/9r/2//b/9n/2f/Y/9f/
2P/Z/9r/2//Z/9r/2v/a/9n/2P/Y/9f/2f/Z/9r/2//Z/9n/2f/Z/9v/2//b/9z/2//c
/93/3f/c/9v/2//a/9n/2f/Z/9n/2f/Z/9n/2f/Z/9n/2f/Z/9n/2P/Y/9j/2P/X/9b/
1f/V/9b/1v/V/9T/1P/V/9b/0v/S/9L/0v/S/9L/0v/R/9H/0f/S/9L/0v/S/9P/0f/T
/9P/0//U/9T/1P/V/9f/2P/a/93/3//h/+T/5v/q/+z/7P/s/+z/7P/s/+3/6//q/+r/
6v/u/+7/7v/t/+j/5P/k/+L/4//i/+H/4P/f/93/3P/b/9b/1v/W/9b/1v/V/9X/1v/W
/9X/1f/V/9X/1P/U/9P/0//T/9P/0//Q/9D/0P/Q/9L/0v/S/9L/0f/R/9H/0f/U/9L/
1P/T/8//zf/J/8n/yv/R/93/6//8/w8ALQBRAHQAjgCtAMwA4wDkAMQAjwBiAEQAIgD5
/9b/xf++/7r/vP/D/8X/yf/O/8//z//Q/8//z//P/8//zf/M/8v/yv/M/8z/zf/N/8//
z//Q/9D/zv/O/87/zv/Q/9D/0P/Q/9D/0f/R/9H/0v/S/9L/0v/U/9T/1P/U/9L/0v/T
/9P/0v/S/9L/0v/P/8//z//Q/8//zv/N/8z/zv/N/83/zv/N/83/zf/N/87/z//Q/9H/
0v/R/9H/0P/Q/9D/0//T/9T/1P/U/9T/1v/W/9f/1//X/9f/2f/a/9v/2//b/93/3v/f
/+D/4v/k/+b/6f/q/+v/6//s/+z/7//x//T/9f/1//f/+P/5//r//P/9//3///8CAAMA
BAAFAAIAAQABAAIAAQACAAUAAwABAAEAAQAAAP3//P/7//r/+v/5//b/9P/x/+//7f/t
/+3/6//q/+b/5f/k/+L/3//d/9z/2f/X/9f/1v/V/9P/0v/S/8//0f/Q/8//z//P/87/
zv/N/83/zf/M/8z/zv/O/8z/zP/L/8v/y//L/8z/yv/J/8n/yv/J/8f/xv/G/8b/x//H
/8f/x//G/8X/xf/F/8X/xf/H/8j/yP/I/8b/xv/H/8f/x//H/8j/yf/J/8n/yf/J/8n/
yf/J/8r/yf/K/8v/y//J/8n/yv/K/8v/y//L/8v/y//L/8v/y//L/8v/y//L/8n/yP/I
/8j/yv/J/8j/x//I/8r/y//L/8j/yP/J/8r/yv/K/8j/yP/I/8n/yf/I/8b/xv/G/8b/
yf/J/8n/yf/L/8n/yf/I/8j/yP/I/8j/yf/J/8n/yv/K/8r/yv/L/8v/zf/N/83/z//Q
/9H/0//Q/87/zf/N/8//0f/U/9b/2P/a/9r/2v/a/9r/2v/b/93/3P/c/9z/3v/e/97/
3f/c/9j/2P/W/9P/0v/R/9D/z//N/8z/y//K/8r/yv/K/8j/x//H/8j/yf/J/8r/y//K
/8j/x//F/8f/x//H/8f/xv/G/8b/xv/E/8T/xP/E/8f/x//H/8f/xv/G/8b/xf/B/73/
vf/B/8j/0//f/+//AgAdAD8AYQB+AJgAtQDMAMsAqAByAEUAKgAOAOz/y/+4/7P/sP+y
/7j/vf+//8P/yP/H/8X/xP/F/8X/xf/F/8L/wv/C/8L/xP/E/8X/xf/D/8P/xP/E/8X/
xv/H/8j/x//G/8X/xP/E/8X/xf/F/8j/yP/I/8j/xv/G/8b/xv/H/8j/yv/L/8j/yP/I
/8j/yf/J/8n/yv/J/8j/x//G/8b/xf/F/8b/yP/J/8r/y//J/8n/yf/J/83/zf/O/87/
zv/O/w==
         </WaveFormData>
      </LeadData>
      <LeadData>
         <LeadByteCountTotal>10000</LeadByteCountTotal>
         <LeadTimeOffset>0</LeadTimeOffset>
         <LeadSampleCountTotal>5000</LeadSampleCountTotal>
         <LeadAmplitudeUnitsPerBit>4.88</LeadAmplitudeUnitsPerBit>
         <LeadAmplitudeUnits>��V</LeadAmplitudeUnits>
         <LeadHighLimit>2147483647</LeadHighLimit>
         <LeadLowLimit>268435456</LeadLowLimit>
         <LeadID>V6</LeadID>
         <LeadOffsetFirstSample>0</LeadOffsetFirstSample>
         <FirstSampleBaseline>0</FirstSampleBaseline>
         <LeadSampleSize>2</LeadSampleSize>
         <LeadOff>FALSE</LeadOff>
         <BaselineSway>FALSE</BaselineSway>
         <ExcessiveACNoise>FALSE</ExcessiveACNoise>
         <MuscleNoise>FALSE</MuscleNoise>
         <LeadDataCRC32>3749547065</LeadDataCRC32>
         <WaveFormData>
DgAOAA4ADgAQABAAEAAQABIAEgASABIAEgASABIAEgAUABQAFAAUABQAFAAUABQAFAAU
ABQAFAAUABQAFAAUABIAEgASABIAFAAUABQAFAAWABYAFgAWABQAFAAUABQAEgASABIA
EgASABIAEgASABIAEgASABIAEAAQABAAEAAQABAAEAAQABIAEgARABEADwAPABAAEAAS
ABIAEwATABMAEwATABMAFAAUABQAEwATABMAEwAUABQAGAAaABsAHgAeAB4AHgAfAB8A
HwAfACEAIQAhACIAIAAgABwAGgAZABcAFgAVABQAEwASABEAEQAPAA0ADQALAAsACwAL
AAoACgAKAAkACQAJAAkACAAKAAoACQAIAAcABwAGAAQABAAEAAQABAAGAAYABgAGAAQA
BAAFAAUABwAGAAMAAwAAAAAAAQAJABMAHgAnADQASgBjAHcAigCdALAAvgC2AJYAewBr
AFwARgAsABkADQAFAP////8DAAcACAAIAAgABgAEAAUABQAFAAQAAgACAAIAAgAAAAAA
AAAAAAEAAQACAAMAAQABAAEAAgACAAIAAwADAAUABQAEAAQABAAEAAQABQAFAAUABQAF
AAMAAwADAAMAAwAEAAYABgAGAAYABgAGAAYABwAHAAcACAAIAAgABwAHAAgACAAJAAkA
CQAJAAkACwALAAwADAAKAAoACwAMAAoACgALAAsADAAMAA0ADgAOAA4ADwARABEAEgAT
ABQAFAAWABYAFwAbABwAHAAdAB4AHwAhACIAIwAlACcAJwApACsAKwAsACwALAAsACsA
LAAtAC0ALgAvADAAMQAxADEAMAAwADAALwAuAC4ALQAvAC4ALQAsACsAKgApACcAJQAk
ACEAIQAeAB0AHAAaABsAGQAYABcAFwAWABYAFQAWABUAFQAUABIAEgASABEAEAAPAA8A
DwAPAA4ADgAOAA0ADQANAA0ADQANAA0ADQANAA0ADAAJAAsADQANAA0ACwAKAAoACQAJ
AAkACQAKAAwADAAKAAwACgAKAAsACwAJAAgACAAJAAsACwALAAwADAAMAAwADQAOAA4A
DgAOAAwADAANAA0ADQAOAA4ADQANAA0ADQANAA8ADwAPAA8AEQARABEAEQAOAA4ADgAO
AA4ADgAPAA8ADwAOAA4ADgAOAA4ADgAOAA4ADQANAA0ADQAMAAwADAAMAAwADAAMAA4A
DgANAAsACwAMAA4ADgAOAA4ADgALAAsACwALAAwADAAMAAwADQANAA8ADwAPAA8AEAAQ
ABAADwAPAA8ADQAOABAAFAAYABkAGgAaABwAHAAdAB0AGwAbABsAGwAdAB4AHgAeABgA
FgAVABMAEgARABAADwAQAA8ADQALAAcABwAHAAcACQAJAAgACAAGAAUABQAFAAMAAgAC
AAIAAQAAAAAAAQADAAIAAgACAAIAAgACAAIAAgACAAIAAgABAAEAAwACAP/////+//z/
//8FAAsAFAAdACgAOABTAGkAeACJAJ4ArACoAJAAbwBZAE4APgAqABUABwD///n/+f/9
/wEABAAEAAIAAAD8//3//f/9//z//P/8//z//P/6//r/+v/6//z/+//7//v/+//7//v/
/P/6//r/+//7//v/+//6//r/+v/6//r/+//5//n/+f/5//v/+//7//v/+f/6//z//P/8
//z//P/8//z//f/9//3//v/+//7//f/9//7//v///////////////////wAAAAD+//7/
//8AAAAAAAABAAEAAgACAAMABAAEAAQABQAHAAcACAAJAAoACgAMAAwADQARABIAEgAT
ABIAEwAVABYAFwAZABsAGwAbAB0AHQAeAB8AIAAhACEAIwAjACIAIgAhACIAIwAjACMA
IgAiACIAIgAiACMAIwAiACAAHgAcABwAHAAcABsAGgAYABQAEwAUABMAEgAQAA8ADQAM
AAsACQAIAAgABwAGAAUABQAEAAIAAgACAAEAAAD///////8BAAAAAAAAAP3//f/9//3/
/f/9//3//f/9//3//P/5//n/+//7//v/+v/6//v/+//5//n/+f/6//z//P/6//z/+v/6
//v/+//7//r/+v/7//3//f/9//7//P/8//z//f/+//7//v/+//7//v////////8AAAAA
//8BAAEAAQABAP//////////AQABAAEAAQD+//7//v/+/wAAAAABAAEA///+//7//v/+
//7//v/+/wAA///////////+//7//v/+//7//v/+/wAAAAD///3//f/+//7//v/+//7/
/v////////////7//v/+//7/AQABAAMAAwABAAEAAgACAAQAAwADAAMABQAGAAgADAAM
AA0ADgAOABAAEAARABEADwAPAA8ADwAPABAAEAAQAAoACAAHAAUABgAFAAQAAwACAAEA
///9//v/+//7//v/+//7//r/+v/8//v/+//7//n/+P/4//j/+P/4//n/+//6//j/9//2
//j/+P/4//j/+P/4//j/+P/5//f/+f/4//X/9f/4//r//f8DAA0AFgAfADAASABdAG8A
gACTAKIAngCCAF4ASQBBADQAIAAOAP//9f/x//P/9//5//v//P/+//z/+v/6//f/9//3
//b/+P/4//j/+P/2//b/9v/2//f/9//4//n/+f/5//n/+v/5//j/+P/3//j/+f/5//r/
+P/4//j/+f/5//n/+f/5//v/+//7//v/+v/6//v/+v/7//z//f/+//z//f/9//3//P/8
//z/+//9//7//v////3//f/9//3//v///wEAAgAAAAAAAQACAAIAAgADAAMAAgACAAMA
BAAEAAQABQAHAAcACAAJAAoACgAMAAwADQAQABIAEwAVABQAFQAXABgAGQAbAB0AHQAd
AB8AHwAgAB8AIAAhACEAIwAjACIAIgAhACIAIwAjACMAIgAiACIAIwAiACIAIQAgAB4A
HAAaABsAGgAZABcAFQAUABEAEQAQAA8ADgAMAA0ACwAKAAkABQAEAAQAAwACAAEAAQAA
AAAAAAAAAP///P/7//v/+//7//r/+v/6//n/+f/5//n/+f/5//n/+f/5//n/+P/1//X/
9//3//f/9v/2//f/9//1//X/9f/2//j/+P/2//j/9v/2//f/9//5//j/+P/5//n/+f/5
//r/+v/6//r/+//6//r/+v/6//r/+v/7//v/+//8//z/+//7//v/+//7//v/+//7//v/
+//7//v/+//6//r/+v/6//r/+v/7//v/+//6//r/+v/4//j/+P/4//r/+f/5//n/9//2
//b/9v/4//j/+P/4//r/+v/5//f/9//4//j/9//3//j/+P/4//j/9v/2//b/9v/3//f/
9//3//j/+P/4//j/+f/5//v/+//9//3//v/+//3/+//6//n/+v/8////BAAGAAcACAAI
AAYABgAHAAcABwAHAAcABwAFAAYABgAGAAQAAgABAP///v/9//z/+//6//n/9//1//H/
8f/x//H/8//z//L/8v/y//H/8f/x//H/8P/w//D/7f/s/+z/7f/v/+7/7v/u/+z/7P/s
/+z/7P/s/+z/7P/v//H/8f/s/+v/6//q/+r/7//1//3/BgANABYAKAA9AFEAYgB1AIgA
lACOAG4ASwA5ADAAIAAIAPf/8f/t/+f/5f/r/+//8P/w//D/7v/u/+v/6//r/+r/6v/q
/+r/6v/q/+r/6v/q/+r/6f/p/+n/6f/p/+n/6v/q/+r/6//r/+n/6f/o/+j/6f/q/+v/
7f/s/+v/6v/p/+v/6//r/+v/7f/u//D/8P/u/+7/7v/u//D/8f/x//H/8f/w/+//7f/t
/+7/7v/v//H/8f/x//H/8f/x//L/8v/y//L/8//0//T/9P/1//X/9v/2//f/+P/6//r/
+//9//v//P/9//7/AQAEAAUABwAHAAgACAAJAAoACwANAA4ADwARABMAEwATABUAFQAW
ABcAGAAZABkAGQAZABgAGAAZABoAGwAbABsAGgAaABoAFwAWABYAFQAVABQAEwASABMA
EgARAA8ADwAOAAsACwAKAAkACAAGAAUAAwACAAEA///+//7//f/6//n/+f/4//X/8v/v
/+v/7P/r/+v/6//q/+j/5//m/+f/5//n/+f/5f/l/+X/5f/n/+f/5v/j/+P/5f/l/+X/
5P/k/+X/5f/l/+X/5f/m/+b/5v/k/+b/5v/m/+f/5//p/+j/6P/p/+j/5//m/+b/5//o
/+n/6//r/+r/6f/o/+r/6v/r/+v/6//s/+z/6//r/+v/6//r/+v/6//r/+v/6f/p/+n/
6f/o/+j/6P/o/+r/6v/r/+v/6f/o/+j/6P/q/+r/6v/q/+r/6f/p/+n/5//m/+b/5v/q
/+r/6P/o/+j/6P/n/+f/5//n/+j/6P/o/+j/6f/p/+v/6//r/+v/7P/s/+z/6//r/+v/
7P/u//H/9v/4//n/+v/6//r/+v/7//v/+//7//v/+//5//r/+v/6//T/8v/x/+//7v/t
/+z/6//o/+f/5f/j/+P/4//j/+P/4f/h/+D/4P/i/+H/4f/h/+H/4P/g/+D/3f/c/9z/
3f/f/97/3v/e/97/3v/e/97/3P/c/9z/3P/d/93/3f/a/9f/1//Y/9z/4//t//X//P8F
ABQAKgBBAFMAZgB3AIYAggBiAEAAKQAfABAA/P/o/93/1//T/9P/1//b/9v/3P/c/9z/
3P/a/9n/2f/Z/9j/1v/W/9b/1v/X/9j/2f/a/9j/1//X/9f/2f/Z/9n/2v/b/9z/3v/f
/97/3f/b/9r/3P/c/9z/3f/d/93/3f/d/9//3//f/9//3//g/+L/4v/g/+D/4P/g/+H/
4//k/+X/5P/k/+T/4//k/+b/5//p/+n/6f/p/+n/6//r/+z/7P/u/+7/7//w/+7/7v/v
/+//8P/w//H/8v/y//L/8//1//f/+P/5//r//P/+//7///8BAAIAAgADAAcACwAQABQA
FgAZABwAHQAbAB0AHQAeACAAIgAkACUAJwAnACYAJgAlACYAJwAnACcAJgAmACYAJQAk
ACQAIwAhACAAHwAeAB0AHAAbABkAFwAWABMAEwASABEAEAAOAAsACQAIAAcABgAGAAcA
BwAEAAMAAwACAAAAAAAAAP///////wAAAQABAAAAAAAAAAAAAQACAAMAAQABAAEAAQAB
AAEAAAD9////AQABAAEA/v/+//////8BAAEAAQACAAEAAAD9//7//v/+//////8BAAAA
AAABAP///////wAAAgACAAIAAwAHAAoADQAQAA4ADgAPAA8ADgAOAA0ACwANAA0ADQAN
AAsACwALAAsACgAJAAgABwAHAAgACQAKAAwADAANAA0ADAAKAAkACAAIAAgABgAGAAoA
CAAIAAgACAAJAAkACQAJAAoACgAKAAoACgAJAAoACQAHAAcACAAIAAYABQAFAAUABQAG
AAgADAAQABEAEgASABQAFAAVABUAFwAXABcAFwAXABgAGAAYABQAEgARAA8ADgANAAwA
CwAMAAsACQAHAAcABwAHAAcABQAFAAQABAAEAAMAAwADAAUABAAEAAQAAwACAAIAAwAD
AAIAAgACAAQABAAEAAQAAgACAAIAAgADAAUABwAIAAcABQAGAAQABQALABMAGgAjACwA
QABbAHUAjACfALoA0gDYAMgAqwCRAIIAcgBUADUAJQAbABEACwALAA8AEgAWABYAFgAY
ABcAFwAXABYAFgAWABYAFgAUABQAFAAUABIADwANAAsADgAPABAAEgAQABAAEQARAA8A
DwAOAA4AEQASABMAFQAVABUAFQAVABcAFwAXABcAFQAWABgAGAAXABYAFQAUABYAFwAX
ABcAFgAWABYAFQATABQAFAAVABUAFQAVABUAEwATABQAFAASABIAEwAUABQAFAAVABUA
FgAWABcAGAAYABgAGQAbABkAGgAbABwAIAAiACIAIwAlACYAJgAnACgAKQArACwALQAv
ADEAMQAxADMAMwA0ADYAOAA6ADsAOwA7ADoAOgA7ADwAPQA9AD8APgA+AD4APQA8ADwA
OwA6ADgANgA0ADMAMgAxAC8ALwAuACsAKwAsACsAKgAoACcAJQAkACMAIgAiACMAIwAh
AB8AHgAcABwAHAAcABsAHAAbABsAGwAbABoAGgAaABsAGwAbABsAGgAZABgAFwAZABkA
GAAVABcAGQAZABkAFwAWABYAFQAVABUAFQAWABYAFgAUABYAFAAUABUAFQAVABQAFAAV
ABUAFQAVABYAGAAYABgAGQAYABgAGAAYABYAFgAXABcAGQAaABoAGQAZABkAGQAZABkA
GQAZABkAGQAZABkAGQAYABgAGAAYABgAGAAZABkAFwAWABYAFgAYABgAGAAYABgAFwAX
ABcAFwAWABYAFgAWABYAFgAVABUAFQAVABYAFgAWABYAFQAVABcAFwAXABcAGAAYABgA
FwAXABcAFwAYABoAHgAgACEAIgAiACIAIgAjACMAIQAhACEAIQAiACQAJQAmACIAIAAf
AB0AGgAZABgAFwAWABUAEwARAA8ADwAPAA8ADwAPAA4ADgANAAsACgAJAAsACgAKAAoA
CQAIAAgACQAHAAYABgAGAAYABgAGAAYABAAEAAQABAAFAAUABQAEAAEA///+//z//f8D
AAkADgAXACQAOABRAGUAeACNAKQAtgC8AKwAiwBzAGYAVAA8ACEAEQAHAAEA+//7////
AAAAAAAA/v/+//3//f/9//z//P/8//z//P/6//r/+v/6//z/+//7//v/+f/5//n/+v/8
//z//f/9//v/+//6//r//P/8//z//f/9//3//f/9//v/+//7//v//f/+/wAAAAAAAAAA
AAAAAAAAAQABAAEABAAEAAQAAwABAAIAAgADAAMAAwADAAMAAQABAAIAAgADAAQABgAI
AAgACAAJAAkACQAIAAgACAAKAAoACwANAAsADAANAA4ADwAQAA8ADwATABQAFAAVABgA
GQAbABwAHQAfACEAIQAhACMAIwAkACUAJgAnACcAKQApACgAKAApACoAKwArACsAKgAq
ACoAKwAqACoAKQApACgAJwAmACUAJAAjACEAHgAcABgAFwAYABcAFgAUABMAEQAQAA8A
DQAMAAwACwAKAAkACQAIAAUABAADAAEAAQABAAIAAwABAAAAAAAAAP3//f/9//3/////
///////9//3//P/5//v//f/9//3/+//6//r/+f/5//n/+f/6//z//P/6//z/+v/6//v/
+//9//z//P/9//3//f/9//7//f/8//v/+//+//7//v/+//z//P/9//3//f/+//7//f/9
//3//f/9//3//f/9//3////////////+//7//v/+//7//v///////f/8//z//P/6//r/
+v/6//v/+//8//3/+//6//r/+v/8//z//P/8//z//P/8//z//P/8//3//f/9//3//P/8
//z//P/9//3//////wAAAQADAAQAAgABAAEAAQABAAIABAAIAAgACQAKAAoACgAKAAsA
CwANAA0ADQANAA0ADgAOAA4ADAAKAAkABwAFAAMAAQD///7//f/7//n/9//3//f/9//1
//X/9P/0//b/9f/1//X/9f/0//T/9P/x//D/8P/x//L/8v/z//T/8//y//H/8P/y//L/
8v/y//P/8f/x//L/8f/v/+7/7v/z//n/AQAGAA0AGgAsAEMAWQBsAH8AkgCeAJYAeABZ
AEcAPgAsABQAAQD1//H/7//t/+//8f/y//D/8P/y//T/8v/x//D/7v/u/+7/7v/u/+z/
7P/s/+z/7v/t/+3/7f/t/+3/7f/u//D/8P/x//H/7//v/+7/7v/u/+7/7v/v/+3/7f/t
/+3/7v/v//D/8f/x//L/9P/0//L/8v/y//L/9P/1//X/9f/1//T/8//x//P/9P/0//X/
8//z//P/8//z//P/9P/0//T/9P/1//b/9P/0//X/9f/4//j/+f/6//j/+P/5//v//f/+
////AAABAAIAAQABAAUABgAGAAcACgALAA0ADgAPABEAEwATABMAFQAVABYAFwAYABkA
GQAbABsAGgAaAB0AHgAfAB8AHQAcABwAHAAdABwAHAAbABsAGgAZABgAFwAWABUAEwAT
ABIADwAPAAwACwAKAAgABQADAAIAAQABAAAAAAD///z/+//7//r/+v/6//r/+f/4//f/
9//3//f/9v/2//b/9//3//f/9//1//X/9f/1//X/9f/0//H/8//1//X/9f/y//L/8//z
//P/8//z//T/8v/y//D/8v/y//L/8//z//P/8v/y//P/9f/1//X/9v/2//b/9v/3//b/
9v/2//b/9v/2//f/9//3//j/+P/3//f/9//3//f/+f/5//n/+f/3//f/9//3//b/9v/2
//b/9P/0//X/9f/1//T/9P/0//T/9P/0//T/8v/x//H/8f/y//L/8//0//T/9P/0//T/
8v/0//P/8v/0//T/9P/0//H/8f/x//H/9P/2//j/+v/9//3///////////8AAAAAAAD/
///////9//7/AAAEAAgACQAKAAoACAAIAAkACQAJAAkACQAJAAsADAAMAAwABgAEAAMA
AQAAAP///v/9//z/+//5//f/9f/1//X/9f/z//P/8v/y//L/8f/x//H/8//y//L/8v/x
//D/8P/x/+//7v/u/+7/8P/w//D/8P/u/+7/7v/u//H/8//x//D/7f/t/+7/7P/x//f/
//8IABEAHAAuAEcAWwBuAH0AjgCWAIoAaABLAD0AMgAiAAwA+f/v/+n/5//r/+//8f/y
//L/8P/u/+7/7//v/+//7v/u/+7/7v/u/+7/7v/u/+7/7v/t/+3/7f/r/+v/6//s/+7/
7v/v/+//7//v/+7/7v/s/+z/7P/t/+//7//v/+//7f/t/+3/7f/v//D/8v/y//D/8P/w
//D/8v/z//P/8//2//b/9v/1//P/9P/0//X/9//3//f/9//3//f/+P/4//j/+P/5//r/
+v/6//v/+//+//7///8AAAAAAAABAAMAAwAEAAUABgAGAAgACAAJAA0ADgAOAA8ADgAP
ABEAEgATABUAFwAXABcAGQAZABoAHQAeAB8AHwAfAB8AHgAeAB0AHgAfAB8AIQAgACAA
IAAfAB4AHgAdABsAGgAZABgAGQAYABcAFQATABIADwAPAA4ADQAMAAoACQAHAAYABQAD
AAIAAgABAAIAAQABAAAA/v/+//7//f/9//3//v///////v/+//7//f/9//3//f//////
/////wEAAQAAAP3//f/////////+//7///////3//f/9//7/AAAAAP7/AAD+//7/////
/wEAAAAAAAEAAQABAAEAAgACAAIAAgADAAQABAAEAAQABAAEAAUABQAFAAYABgAFAAUA
BQAFAAUABQAFAAUABQAHAAcABwAHAAQABAAEAAQAAQAAAAAA///9//z//P/8//z//P/8
//z//P/7//v/+//7//r/+v/6//j/+P/4//j//P/8//n/+P/4//j/+P/4//n/+f/5//n/
+f/4//f/9v/4//n//P/9//3//f/+//7//v/9//3//f///wAAAgAGAAYABwAIAAgACQAK
AAwADQALAAsACwALAAsADAAMAAwACgAIAAcABQACAAEAAAD///7//f/7//n/9//3//f/
9//5//n/+P/4//j/9//3//f/9f/0//T/9P/1//T/9P/1//P/8v/y//L/8v/y//L/8v/0
//T/9P/0//P/8//x//D/8//x/+7/8P/1//v/AQAGAA0AGgAsAEMAVwBqAHkAigCWAIwA
agBLADsAMAAgAAwA+//x/+v/6f/r/+//8f/w//L/9P/y//D/7//v/+//7v/u/+7/7v/u
/+7/7v/u/+7/7v/t/+3/7f/t/+3/7f/u/+z/7P/t/+3/7//v/+7/7v/u/+7/7v/v/+//
7//v/+//7//v/+//7//t/+7/8P/w//D/8P/w//D/8P/x//H/8f/y//L/8v/x//H/8v/y
//P/8f/x//H/8f/x//H/8v/y//L/8v/z//T/9P/0//X/9f/2//b/9//4//j/+P/5//v/
+//8//3//v/+/wAAAAABAAMABAAEAAUACAAJAAsADAANAA8AEQARABMAFQAVABYAFQAW
ABcAFwAZABkAGAAYABsAHAAdAB0AGwAaABoAGgAaABoAGwAbABsAGgAZABgAFgAUABIA
DwARABAADQANAAwACwAKAAgACQAHAAYABQADAAIAAgABAAAA//////7/AAAAAAAA///9
//v/+v/5//v/+v/6//r/+f/5//n/+f/5//n/+f/5//n/+f/4//X/8//1//X/9f/1//b/
+P/5//n/+f/5//r/+v/6//j/+v/6//r/+//7//n/+P/4//n/+v/7//z//v/8//z//P/9
//7//v/+//7///8AAAIAAwACAAIAAQD//wAAAQACAAMAAQABAAEAAQABAAEAAQABAAIA
AgACAAIAAgACAAMAAwAEAAQABQAGAAQABAAEAAQABAADAAMAAwADAAIAAgACAAAAAAAA
AAAAAAAAAP///f///wAA///+//3//P/8//3//v///////v/9//z//f/9//////8AAAEA
AwAEAAMAAQAAAP//AQACAAQACAAIAAkACgAKAAoACgALAAsACwALAAsACwAJAAoACgAK
AAQAAgABAP///v/9//z/+//6//n/9//1//X/9f/1//X/8//z//L/8v/w/+//7//v//P/
9P/2//j/+P/4//n/+//5//j/+P/4//b/9v/2//b/9//4//n/+v/9//3//f/8//n/9f/0
//b/+/8BAAkAEAAbACoAQgBdAHMAhACXAKoAtACmAIQAYwBVAEwANAAcAAsAAQD3//P/
8//1//n//P/8//z/+P/4//f/9//3//b/9v/2//b/9v/2//b/9v/2//j/9//3//f/9f/1
//X/9v/4//j/+f/5//n/+f/4//j/+P/4//j/+f/5//n/+f/5//n/+f/5//n/+f/6//z/
/P/8//z//P/8//7//////////v/+//7//f/+/wAAAQADAAIAAQAAAP///f/9//7//v//
/wAAAgAEAAMAAgACAAEAAgACAAMABAAGAAYABwAJAAgACAAIAAgACAAKAAoACwALAAwA
DAANAAwADQAPABAADwARABMAEwATABUAFQAWABUAFgAXABcAFwAXABYAFgAYABoAHAAd
ABwAGgAZABgAGQAYABgAFwAXABYAFQAUABUAFAATABEAEQAQAA0ADQAKAAkACAAGAAcA
BQAEAAMAAgACAAMAAwADAAMABAAEAAUABgAHAAcACAAHAAcABwAHAAYABgAGAAcABwAH
AAcABQAFAAUABQAHAAcABgADAAEAAwADAAMAAgACAAMAAwADAAMAAwAEAAIAAgAAAAIA
BAAEAAUABQADAAIAAgADAAIAAQAAAAAAAgACAAIAAwADAAIAAQAAAAAAAAABAAEAAQAC
AAIAAQD///////////3//f/9//3//f/9//3//f/8//z//P/8//7//v//////AgACAAMA
BAAEAAQABAAEAAIAAQABAAEAAQD+//z//v/+//7//v/9//3//f/9/wAAAAAAAAAAAAD/
/wAA///9//3//v/+//7//f/9//3/+//8//7/AgAGAAcACAAIAAgACAAJAAkACQAJAAkA
CQALAAwADAAMAAYABAADAAEAAAD///7//f/6//n/9//1//P/8//z//P/8//z//L/8v/y
//H/8f/x//H/8P/w//D/7f/s/+z/7f/t/+z/7P/s/+7/7v/u/+7/7P/s/+z/7P/x//H/
7//w/+3/6f/o/+b/6f/v//f/AAAJABYAKgBFAFsAbACDAJoArgC0AKAAfwBnAFgARgAs
ABEA///3/+3/7f/v//H/8v/0//T/8v/w//H/8f/x//D/7v/u/+7/7v/w//D/8P/w//L/
8f/x//H/8f/x//H/8v/y//L/8//z//H/8f/w//D/8v/y//L/8//z//P/8//z//X/9f/1
//X/9f/2//j/+P/4//j/+P/4//b/9//3//f/+v/6//r/+f/3//j/+P/5//v/+//7//v/
+//7//z//P/8//z//f/+//7//v///////v/+////AAACAAIAAwAFAAMABAAFAAYACAAK
AAoACwANAA4ADgAPABAAEQATABQAFQAXABkAGQAZABsAGwAcAB0AHgAfAB8AIQAhACAA
IAAgACAAIAAfACAAIAAhACIAIQAgACAAHwAdABwAGwAaABoAGgAaABkAFwAWABMAEwAS
ABEAEAAOAA0ACwAKAAkACQAIAAgABwAEAAMAAwACAAIAAgACAAEAAAD////////9//z/
/P/8//3//f/9//3//f/9//3//f/7//v/+v/3//n/+//7//v/+f/4//j/9//3//f/9//4
//j/+P/2//j/9v/2//f/9//5//j/+P/5//n/+f/5//r/+v/6//r/+//8//z//P/8//r/
+v/7//v//f/+//7//f/7//v/+//7//3//f/9//3//f/9//3//f/8//z//P/8//r/+v/7
//v/+//6//r/+v/8//z//P/8//r/+f/5//n/+//6//r/+v/6//r/+v/6//n/+P/2//P/
9v/4//n/+f/5//j/+P/2//b/9v/2//b/9//3//f/9//4//j/+P/4//f/9//5//n/+v/7
//3//v/9//v/+v/5//r//P///wQABAAFAAYABgAGAAYABwAHAAcABwAHAAcACQAKAAoA
CgAGAAQAAwABAAAA///+//3//P/7//n/9//3//f/9//3//X/9f/0//T/9v/1//X/9f/z
//L/8v/y//P/8v/y//P/8//y//L/8v/w//D/8P/w//L/8v/y//L/8//z//P/8v/v/+v/
6v/u//X/+f8BAAwAFwAoAD4AVwBpAHwAkQCiAKYAkABsAFMASQA8ACYADgD9//P/7f/r
/+//7//x//L/9P/0//D/8P/v/+//7//u/+7/7v/u/+7/7v/u/+7/7v/s/+v/6//r/+3/
7f/t/+7/7f/s/+z/6//r/+v/6v/q/+z/7P/s/+3/6//r/+v/6//t/+3/7f/t/+z/7P/t
/+z/7P/s/+z/7P/s/+3/7f/t/+z/7P/s/+v/7f/u/+7/7//t/+3/7f/t/+3/7f/u/+7/
7v/w/w==
         </WaveFormData>
      </LeadData>
   </Waveform>
</RestingECG>
