# Supplementary material for: Detection of Left Atrial Enlargement Using a Convolutional Neural Network-Enabled Electrocardiogram
Source: Front Cardiovasc Med. 2020 Dec 17;7:609976. doi: 10.3389/fcvm.2020.609976 (PMC7773668; doi:10.3389/fcvm.2020.609976)
Supplement: Supplementary file 4 [file Data_Sheet_4.ZIP › normal3/1802031851_1258_0000000K.XML]

<?xml version="1.0" encoding="Windows-1252"?>
<!DOCTYPE RestingECG SYSTEM "restecg.dtd">
<RestingECG>
   <PatientDemographics>
      <PatientID>1802031851</PatientID>
      <PatientAge>79</PatientAge>
      <AgeUnits>Years</AgeUnits>
      <Gender>Female</Gender>
      <PatientLastName>guanyanshi</PatientLastName>
   </PatientDemographics>
   <TestDemographics>
      <DataType>Resting</DataType>
      <Site>1</Site>
      <AcquisitionDevice>MAC55</AcquisitionDevice>
      <Status>Unconfirmed</Status>
      <Priority>Normal</Priority>
      <AcquisitionTime>09:47:06</AcquisitionTime>
      <AcquisitionDate>08-04-2016</AcquisitionDate>
      <CartNumber>1</CartNumber>
      <AcquisitionSoftwareVersion>009C</AcquisitionSoftwareVersion>
      <XMLSourceVersion>MAC5000 v1.0</XMLSourceVersion>
   </TestDemographics>
   <RestingECGMeasurements>
      <VentricularRate>72</VentricularRate>
      <AtrialRate>72</AtrialRate>
      <PRInterval>150</PRInterval>
      <QRSDuration>68</QRSDuration>
      <QTInterval>378</QTInterval>
      <QTCorrected>413</QTCorrected>
      <PAxis>66</PAxis>
      <RAxis>9</RAxis>
      <TAxis>6</TAxis>
      <QRSCount>12</QRSCount>
      <QOnset>222</QOnset>
      <QOffset>256</QOffset>
      <POnset>147</POnset>
      <POffset>200</POffset>
      <TOffset>411</TOffset>
      <ECGSampleBase>500</ECGSampleBase>
      <ECGSampleExponent>0</ECGSampleExponent>
   </RestingECGMeasurements>
   <Diagnosis>
      <Modality>Resting</Modality>
         <StatementCount>2</StatementCount>
         <LabelText>12SL ��ϳ���</LabelText>
      <DiagnosisStatement>
         <StmtFlag>ENDSLINE</StmtFlag>
         <StmtText>�������</StmtText>
      </DiagnosisStatement>
      <DiagnosisStatement>
         <StmtFlag>ENDSLINE</StmtFlag>
         <StmtText>���� ECG</StmtText>
      </DiagnosisStatement>
   </Diagnosis>
   <Waveform>
      <WaveformType>Rhythm</WaveformType>
      <WaveformStartTime>0</WaveformStartTime>
      <NumberofLeads>8</NumberofLeads>
      <SampleType>CONTINUOUS_SAMPLES</SampleType>
      <SampleBase>500</SampleBase>
      <SampleExponent>0</SampleExponent>
      <HighPassFilter>16</HighPassFilter>
      <LowPassFilter>150</LowPassFilter>
      <ACFilter>NONE</ACFilter>
      <LeadData>
         <LeadByteCountTotal>10000</LeadByteCountTotal>
         <LeadTimeOffset>0</LeadTimeOffset>
         <LeadSampleCountTotal>5000</LeadSampleCountTotal>
         <LeadAmplitudeUnitsPerBit>4.88</LeadAmplitudeUnitsPerBit>
         <LeadAmplitudeUnits>��V</LeadAmplitudeUnits>
         <LeadHighLimit>2147483647</LeadHighLimit>
         <LeadLowLimit>268435456</LeadLowLimit>
         <LeadID>I</LeadID>
         <LeadOffsetFirstSample>0</LeadOffsetFirstSample>
         <FirstSampleBaseline>0</FirstSampleBaseline>
         <LeadSampleSize>2</LeadSampleSize>
         <LeadOff>FALSE</LeadOff>
         <BaselineSway>FALSE</BaselineSway>
         <ExcessiveACNoise>FALSE</ExcessiveACNoise>
         <MuscleNoise>TRUE</MuscleNoise>
         <LeadDataCRC32>2990032595</LeadDataCRC32>
         <WaveFormData>
AAAAAAAAAAABAAIAAwAEAAgACgAMAA4ADgAOAA4ADgAQABIAFAAWABgAGAAYABgAGAAY
ABgAGAAYABgAGAAYABkAGgAbABwAGgAYABYAFAATABIAEQAQAA4ADgAOAA4ADAAKAAgA
BgAFAAQAAwACAAIAAgACAAIA/v/8//r/+P/5//r/+//8//z//P/8//z/+//6//n/+P/2
//b/9v/2//T/9P/0//T/+P/6//z//v/9//z/+//6//j/9v/0//L/9f/2//f/+P/2//b/
9v/2//b/9v/2//b/+f/6//v//P/8//z//P/8//r/+P/2//T/9f/2//f/+P/3//b/9f/0
//X/9v/3//j/+P/4//j/+P/4//j/+P/4//j/+P/4//j/+v/6//r/+v/4//j/+P/4//n/
+v/7//z/+P/2//T/8v/1//b/9//4//j/+P/4//j/+P/4//j/+P/6//r/+v/6//n/+P/3
//b/9P/0//T/9P/3//j/+f/6//n/+P/3//b/9v/2//b/9v/5//r/+//8//j/9v/0//L/
8//0//X/9v/4//j/+P/4//f/9v/1//T/9f/2//f/9v/1//f/9P/z//L/9v/2//T/8//2
//b/9P/3//z///8BAP3//f/8//r/+f/5//j/9//5//b/9v/3//n/+//+/////f////v/
8v/1//z//f/+//z///8AAAEABAAFAAUABQADAAEA+//6//j/9//0//T/9v/0//T/9P/u
/+r/7f/u//L/9P/2//f/8v/x//H/8v/z//T/9f/2//j/9//3//f/9v/q/+j/8v/2//j/
//8LABMAHAArADgAQwBUAGQAbwB5AHsAcQBWACwACAD1/+T/4P/s//H/8f/w//D/8P/x
//b/8//t/+//8P/t//H/8v/y//L/8v/1//T/9f/2//P/8v/v//H/9P/2//n/9//y//H/
8//y//P/8//0//b/9//2//X/9//2//f/+f/6//n/9v/3//b/8v/x/+//7v/u/+7/7v/u
//P/9f/3//n/+//4//b/9f/2//b/9f/z//P/9P/y/+//8//4//r//P///wAAAgADAAAA
/v/8//r//P/8//7/AAD8//r/+P/3//v/AAAFAAoABgAFAAUABgAJAAsACwAMABMAFwAa
AB0AGgAZABYAFQAXABcAFwAWABQAFQAYABgAGAAYABkAGgAaABgAFwAXABQAEgANAAgA
CQALAAsACwAKAAgABAABAAAAAAABAAIAAAAAAAAA/f/8//n/9//3//z//P/8//z/+v/5
//n/+v/6//f/9//5//f/9v/1//X/9//2//P/9f/7//n/9//8//z/+v/3//T/9f/1//b/
9v/2//b/9v/1//X//f8AAAIA+f/3//P/7//z//T/9f/4//r/+P/2//b/+P/5//n/+P/2
//b/+//7//n/+P/4//j/+P/6//3//f/6//f/9P/1//f/+f/5//b/+f/6//r/+//5//f/
9f/1//b/+P/5//r/+//6//n/+v/8//z/+//7//n/+f/5//n/+P/3//f/9v/0//T/9f/3
//r/+v/7//z//P/8//r/+v/6//r/+v/7//r/+f/2//L/8v/3//r/+//7//v/+//7//r/
9//0//P/9P/2//j//v/9//z/9//2//X/9f/3//X/8//z//j/+v/4//r//P/8//z//P/7
//r/9//2//v/+f/5//r/+//6//f/8//4//r/+v/8//7//v/9//3//f/8//r/+P/8//3/
/v////v/+v/6//r//P///wAAAQAFAAMA/P/8/wAAAAAAAAAAAwAEAAUABQAHAAYABQAE
AAUAAAAAAAAA///8//z//P/5//j/9//z//D/9P/2//b/9v/2//X/8//1//b/+P/4//j/
+P/4//j/9//7//n/9P/2//z/AAD6//j/AQAHAAkAEAAfADIAQQBQAGYAfQCHAIcAiQCG
AGwAOAAJAPT/7v/u//X/9f/q/+r/8P/x//b/+f/3//n/+v/3//v/+f/4//f/9v/2//T/
9P/0//X/9P/x//P/9v/4//v/+f/2//X/9//2//P/8f/w//D/9f/2//f/+//3//f/+P/4
//v/+v/9//7/+//5//b/9P/z//L/8f/w//P/9f/3//n/+//4//b/9f/4//j/9//1//n/
/v8AAAEA/v/+//v/+P/5//r//P/9//3//P/7//r/+//8////AgAEAAQABAAFAAMABgAJ
AAwABwAHAAgACgALAA0ADQAOAA4ADwAPAA8AEwAXABkAHQAaABkAGAAWABkAGwAfACAA
GwAaABoAGgAaABgAFwAXABkAGgAYABYAEAANAAgAAwAGAAgACAAJAAUABAAEAAQAAgAC
AAIA//8AAP////8BAAEA/v/7//j/+v/7//3/AAD///v/+v/7//v/+v/5//n/+v/6//j/
+//+//v/+P/8//7//P/5//b/+//7//z//P/+//7//v/9//j/+//5//b/9v/5//r/+//6
//r/+v/8//r/+P/2//b//f///wAAAAD4//b/+f/3//b/9v/3//j/9//6//7////9//v/
+f/7//3///////z/+//6//j/9//6//v//P//////AAAAAAAAAAD+//z//P/8//r/9//1
//b/9//4//n/+P/3//f/9v/3//j/+v/9/////v/+//7/AAAAAP7//v/9//z/+//7////
///9//r/8//1//X/8//2//n//P////3/9//x/+3/8f/0//f//v/8//z/+P/4//f/9//5
//f/9//3//z//v/6//r//P/5//3/9v/u//D/8//0//X/9v/4//j/9v/2//r/+f/6//z/
/P/6//b/8f/2//j/+P/6//7//v/9//3//f/+//7//v////////////n/+P/4//j/+f/7
//v/+/8CAAEA+//8/wQABAAEAAQABgAGAAYABQAHAAYABQAEAAQAAAABAAIA///8//z/
/P/6//r/+v/3//P/9v/3//b/9v/2//X/8//1//b/+P/4//j/+P/4//j/8//1//n/+P/4
//j/7P/s/wAABQD9/wEAEgApAEIATQBaAHIAfwCJAJsAlQB6AF4APAAXAPD/3v/o//P/
7//u//D/8v/z//j//f/9//r/+P/y//P/9P/0//T/9P/0//L/8v/y//P/9P/z//f/9v/2
//f/8//z//X/+v/8//n/9//2//b/9f/0//P/9f/1//X/9v/2//j/9v/4//j/9f/z//D/
7v/w//L/9P/2//b/9f/0//P/+P/2//X/9f/3//j/+P/3//j/+v/5//f/9//6//r/+v/4
//j/+f/5//j/+P/4//j/+v/8/wAABAABAAAA/////wEABgALABAACwAJAAgACAALAA0A
DQAOABIAEwATABMAEwAVABUAFwAaABsAHAAcABoAGwAeAB4AGgAYABcAFgAWABQAEwAT
ABYAGAAXABYAEgAPAAoABQAKAAwADAANAAkABgAEAAIAAgACAAIA//////3//P/9//7/
/v/+//7/AAD/////AAD+//v/+//9//z/+v/4//f/+P/4//b/+f/7//n/9//8//7//P/5
//b/9//3//j/+P/4//j/+P/3//b/+//7//r/9//5//n/+f/8//z//P/+//v/+P/1//T/
+P/5//n/+P/1//b//P/9//z//P/9//7/+f/6//z/+//8//v/+v/9//7////+//r/+//8
//z//f/7//v/+//9//z//P/7//r//P/6//j/+P/6//r/+f/5//v/+//7//v///8BAAQA
BgD+//r/9//1//j/+P/5//r/+P/4//b/9v/5//r/+//9///////9//r/9P/1//T/8f/1
//f/+f/7/////f/7//v/+P/2//T/9v/5//r/9//4//n/+f/7//n/9f/1//r//P/6//7/
/v8BAAAA/P/6//j/9v/4//j/9v/2//z/+//8//7////8//f/8f/3//j/9//4//z//P/7
//v///8AAAAAAAAAAP///v/9//v//P/+/wAA//8BAAEAAQADAAEA+v/6/wAAAAAAAAAA
BQAGAAcABwALAAwADQAOAAkAAAD8//j/+P/2//f/+P/2//b/9v/z//D/9P/2//b/9v/2
//X/8//0//b/+f/6//f/9v/1//T///////n/9P/w//L/9v/8//z/+f/9/wcAGAAvAD4A
QQBSAHIAjQCZAJ0AlwCEAFwAKAABAOz/5v/s//H/+f/8//L/7P/t/+7/8//9//3//P/3
//n/+P/4//j/+P/2//L/8P/u/+//8P/v//P/9v/4//v/+f/5//n//P/8//j/9f/z//L/
9f/2//f/+//2//X/9f/0//b/9P/2//b/9f/1//T/9P/3//j/+f/6//3//f/9//3//f/6
//j/9//1//T/8v/v//T/+P/5//n/+//+//7//v/+//7//////////v/9//z//v/+/wAA
AgACAAIAAgADAAQACAAMABAADAALAAsADAAPABEAEQASABIAEwATABMAFwAZABkAGwAb
ABsAGwAaAB0AHwAjACQAHwAcABoAGAAaABgAFwAXABoAGgAXABQAEgARAA4ACwANAAwA
CQAHAAgACAAJAAoACQAIAAcAAwAAAP3/+//7//7//v/+//7//P/7//v//P/9//v//P//
/////v/9//3//P/6//b/9//9//v/+f/+//3/+v/2//L/+f/7//7/AAD+//z/+v/3//f/
/f/+//7/+v/7//r/+f/4//j/+P/6//z//P/8//7///////7//P/4//j//f/9//n/+P/4
//j/+P/6//3//f8AAP///v8BAAQABwAIAAYAAgAAAP3/+//4//f/9v/3//r//P/9//7/
/v/8//r/+v/9//7//v////7//f/8//v/+f/5//r/+v/7//z//v8BAAMAAgACAAIA///+
//v/+v/9//7///8BAP7/+//2//D/8P/3//z///////////////7/+//4//f/+P/4//j/
/P/+//7/+v/6//z//f8AAP///v///wUACAABAP7//f/3//j/+P/5//v/8f/3//v/+f/4
//n/+v/7//z//P/8//r/+v/7//n/+f/6/wEAAgABAP//AAD+//r/+P/8//z/+//7//3/
/v/+//7//P/7//r/+f/6//z///8CAAAAAQAAAP//BQAFAAAAAgAFAAQAAwACAAYACAAK
AAsACQAIAAcABgAEAP7//f/8//3/+v/6//r/+v/6//r/9//y//b/+P/4//n/+v/6//n/
9v/2//f/9v/3//j/+f/6//X/9//3//L/8P/y//b/+P/4/wEAEQAnADgAMwA4AFMAbAB4
AIEAjwCPAH0AYAAyAAIA8f/u/+L/4P/p/+3/7P/y//b/+f/6//P/8//1//T/7//x//X/
9v/3//j/+v/4//j/+P/1//T/8f/z//T/9v/5//f/9f/1//j/+P/2//X/9f/2//b/9P/y
//P/9f/3//r//P/6//b/9v/0//f/+f/6//z/+f/4//f/9v/2//X/9P/z//f/9v/2//f/
+P/4//f/9f/4//z//f/9//v//P/6//j/+f/6//z//f///wAAAQACAP///P/7//r///8C
AAUACQADAAIAAQAAAAEABQAKABAAFQAXABcAGAAVABMAEAANABIAFwAaAB8AHgAdABwA
GgAYABkAHAAcABoAGgAbABwAGQAWABQAEwARABAADAAIAAkACwALAAsADAAMAAoACQAF
AAQABAAEAAMAAgABAP3//f/7//r/+//8//z//P/8//////8AAAIAAAD7//n/+f/5//j/
9//3//n/+P/1//f//f/7//n//v8AAP7/+//4//j/9//3//b/9//4//n/+f/1//n/+P/2
//T/9//4//n//P/8//z//v////7//f/+//3/+//4//T/8v/y//f/9//2//b/9//4//j/
+v/9//3/AAD///7/AQABAAEA///6//r/+v/5//n//P/9//7/AQAAAAAA///+//r/9v/y
//D/9v/4//n/+//7//v/+//7//n/+f/6//r/+//8//7/AQD9//r/+P/2//X/9P/x//D/
8v/0//b/+f/9//3/+//4//T/9//4//f/9f/1//X/9f/5//f/9f/1//b/9v/2//r/9//2
//H/8P/z//v/+P/2//T/8v/w//P/9P/z//T/9//1//X/9v/8//z/+v/3//j/+P/2//b/
9f/0//L/8f/2//j/+f/6//v/+//7//v/9f/0//T/9P/3//n/+f/5/wEAAQD8//7/AAD8
//j/9P/4//r//P/9//7//v/+//7//f/4//j/+P/3//T/9P/0//D/8P/w/+3/7P/w//L/
8v/x//D/7v/r/+7/8P/z//T/9P/0//T/9P/z/+//3//g//D/+P/y/+7/8v/1//3/EQAg
ACEALABJAFwAZgBxAHUAcwBjAEYAJAD+/9//1v/a/97/5//t/+r/6P/q/+//7v/t//X/
9P/y/+z/7f/u/+7/7v/u//D/7v/u/+7/6//q/+f/6f/v//L/9v/1//L/8f/z//L/7v/r
/+n/6P/r/+z/7f/x/+7/7f/t/+z/7f/s/+//8P/x//H/8P/w//D/8P/w//D/8P/v/+7/
7f/w/+7/7f/t//D/8P/v/+3/7v/w/+//7f/y//j/+//+//z/+v/5//f/+f/6//v//P/5
//j/+f/6//3//v///wEAAwAGAAkADAAGAAUABQAGAAoADQAOABAAEAARABEAEQAUABcA
GAAbABkAGQAZABgAGAAZABwAHAAVABIAEAAOABAAEAARABMAEgASAA8ADAANAA8ADwAP
AA4ADAAIAAUAAgAAAP///v8BAAIAAwABAPz/9//z//H/9//4//n/+v/7//v//P/+//z/
9//1//X/+P/4//j/+f/3//b/8//1//r/+f/4//7//v/8//n/9v/2//X/9f/0//b/9v/2
//X/9P/5//n/+P/1//f/9//3//b/9v/2//j/+P/2//T/9P/4//n/+f/4//b/9v/7//v/
+f/4//j/+P/2//j/+//7//j/9f/y//P/9v/5//r/+P/5//r/+v/7//j/9//2//f/+//+
/wAAAgAAAPz/+P/2//j/+P/3//f/+P/5//r/+//5//f/9v/0//X/9v/4//v/+v/4//f/
9v/3//j/9//4//X/9P/z//P/+P/5//j/9v/x//X/9//3//f/9//3//f/+f/3//X/9f/1
//b/9//8//z//P/4//j/4//u//H/8v/z//T/9//4//f/+P/3//P/8f/w//n//P/9//3/
/P/4//L/7v/z//b/+P/7//n/+P/2//T/+v/9/wAAAwD7//j/9v/0//f/+//9////AgD/
//f/9v/8//z//P/8/wEABAAHAAkABwAEAAEA/v/7//b/9v/2//f/9P/0//T/8//0//X/
8//u//L/9P/0//T/9P/z//H/8f/y//T/9P/1//b/9//4/+v/9f/1/+j/7P/2//L/6P/s
//v/CQARABgAKwA+AEUAVABmAHcAiQCHAG0ATAAoAAAA6f/k/+b/6P/r/+v/6P/o/+7/
9f8AAP3/6f/q/+r/5v/p/+//8v/1//j/9v/y//D/7v/u/+7/7P/v//D/8v/1//P/8//z
//b/9v/x/+//7v/u//P/9P/1//n/9//3//j/+P/0//D/8P/u//D/8f/x//L/8//0//X/
9v/2//X/9P/z//j/9v/1//X/9P/0//P/8f/1//j/+P/3//X/+P/4//j/+P/4//n/+f/8
//z//P/8//7//v8AAAIA///+//3//f/9/wAAAwAGAAUABwAKAA4AEAARABAAEAAUABUA
FQAVABUAFwAXABkAGAAXABYAFAATABMAFQAUABMAFAAWABgAGAAWABUAFQAXABgAFgAU
ABAADwAMAAkABwAGAAMAAQAAAAAAAQACAAQABAAEAAEA/P/3//P/8f/4//r//P/+//z/
+//7//z//f/7//z////9//z/+//7//j/9v/y//P/9//1//P/+P/6//r/+f/4//r/+f/5
//j/+P/4//j/9//0//n/+f/4//X/9//3//f/+v/6//r//P/6//j/9v/2//r/+//7//r/
9P/0//n/+f/4//j/+f/6//f/+P/6//n//P/7//r//f/+/////v/6//z//P/7//v/+v/5
//j/+f/5//r/+v/6//7//v/+/wAA///8//j/9f/4//n/+v/7//n/+f/6//r/+f/6//z/
///9//z//P/8//n/+P/1//T/9//4//n/+//7//v/+f/2//X/+f/7//v/+v/5//j/9//6
//n/+P/5//j/+P/4//z//v/+//r/+v/1////BQACAPz/+P/0//D/8//2//f/+v/7//f/
9f/0//r//P/8//v//P/8//r/+v/5//j/9v/1//n//P/+/wAAAgADAAQABQD///7//v/+
//z//f/8//v/AQD///j/+P8BAAQABwAKAAwADAAMAAsABwACAP3/+P/8//r//f8AAP7/
+v/5//j/9//4//n/9//1//r//f/+//v/+v/4//X/8//0//b/9v/2//b/9v/2//v/+f/x
//D/9v/8//b/9P/0//v/CwAXACQAMwA+AE0AYgB0AIcAmQCZAIEAaABKABwA8//m/+b/
6v/v//P/8v/0//D/8f/6/wEA+//6//j/8v/z//b/9v/2//b/9//0//P/8v/z//L/7//x
//L/9P/3//X/9P/1//n/+v/3//X/9P/0//X/9P/z//X/9f/3//r//P/7//j/+f/4//j/
+f/5//r/9//2//X/9P/z//P/8//z//f/9v/2//f/9v/2//X/8//1//j/+P/3//v/AAAC
AAQAAAD8//n/9f/5//r/+//8//z//P/+/wAAAQACAAMABQAHAAoADQAQAAgABQADAAIA
BwALAA0AEAAUABUAFQAVABUAFwAXABkAGgAbABwAHAAZABkAGwAaABgAGAAZABoAGgAY
ABcAFwAXABYAEgAOAA8AEQARABEADwAMAAcAAwAEAAYACQAMAAgABAAAAPn/+v/5//n/
+//+//7//v/+//v/+f/4//j/+//5//r//f/7//r/+f/5//r/+v/4//v//v/7//j//P//
//7//P/6//r/+f/5//j/+//8//3//f/2//n/9//0//X/+f/7//3//f/8//v//P/6//j/
9v/2//n/+f/4//b/9f/4/wAAAwD9//r/+P/2//T/9v/5//n/9//1//P/9f/5//3////+
//z/+v/3//X/+P/5//r//f/8//z/+//6//z/+v/4//j/+v/6//n/+f/3//f/9//3//n/
+//+/wAA/P/6//n/+f/8//z//f/+//3//P/5//j/9v/0//L/8f/2//f/9v/0//T/+f/8
//3/+v/5//j/9//7//v/+//9//r/+P/2//j/+v/6//b/9v/3/+f/8f/9//T/9//4//n/
+v/5//j/9f/0//n/9//3//j//v/+//z/+f/8//z/+v/6//j/9v/z//H/9v/4//n/+v/8
//3//v////z//P/9//7/AQAFAAcACQAJAAMA+P/0//z//v8AAAIABAAEAAQAAwAEAAQA
BAAEAAMA/v/+//7//f/6//r/+v/0//L/8P/r/+r/8P/0//b/9//4//j/9//1//T/9P/y
//L/8v/y//L/+//9//v/+P/2//T/9P/8/wAA/f8BAA8AHAAnADYARwBeAHIAgQCFAIcA
ewBgADoAEAD1/+T/3P/g/+n/6//o/+b/8P/1//L/9//5//f/9P/t/+3/8P/w//D/8P/2
//b/+P/6//j/9v/y//P/9P/0//X/8f/y//P/9//4//P/7//s/+r/8P/y//T/+f/0//P/
8//y//P/8v/1//b/8//z//L/8v/w//D/8P/w//P/8//z//P/+f/4//j/+f/4//j/9//1
//T/9v/1//P/9f/4//j/+P/6//r/+//7//r/+v/6//r/+v/6//z//v8AAAAAAAABAP7/
AAACAAQABAAFAAcACgANAA8ADwAQABEAEQAQAA8AEQATABMAFQAXABcAFwAWABYAFwAa
ABoAFwAWABYAFgAVABIAEAAPABIAEgAPAAwACwALAAkABwAFAAQAAQD//wAAAAABAAIA
AQAAAP//+//7//n/+P/5//r/+v/6//r/9//1//T/9P/3//X/9v/5//f/9v/1//X/9//2
//P/9f/5//f/9f/6//j/9P/v/+r/7//x//T/9v/1//T/8//x/+//9f/2//b/8P/x//D/
7//y//T/9v/6//f/9P/x//D/9//5//r/+v/2//b/+//7//f/9P/y//D/8P/y//X/9f/3
//X/8//1//b/9//2//L/9P/2//f/+f/4//f/9v/3//n/+v/6//r/9//0//H/8P/z//T/
9P/1//T/8//y//H/8//z//T/9P/z//T/9v/5//X/8v/w/+7/8//2//f/+v/5//j/9//3
//b/9f/y/+7/7v/z//b/9//1//P/8f/v//P/8//z//X/8//y//H/9P/y//L/7v/u//3/
///1/+3/7P/v//D/8f/y//D/8P/u/+7/8v/x//L/9P/6//r/+P/1//b/9v/0//T/9P/y
/+//7f/y//T/9f/2//f/9//3//f/9v/2//f/+P/7//3//f/9//7/+f/v/+z/9f/4//v/
/v8AAAAAAAD//wEAAAD///7/+f/y//D/7v/w/+7/7//w//D/8P/w/+3/6//w//P/9P/z
//L/8P/t/+7/8P/z//T/8f/w/+//7v/p/+X/8f/4//D/7P/u//L/+P8DAAsAFQAoADkA
PgBBAFQAZgBpAGkAZQBTADAADgD0/93/2P/o/+j/4f/r//T/8v/w//H/9v/5//f/9P/y
/+z/7f/v//D/8f/y//X/9P/1//b/8v/w/+z/7f/w//L/9f/z//L/8//3//j/9f/z//L/
8v/0//T/9P/3//L/8f/x//D/8v/y//b/+P/5//n/+P/4//f/9v/1//T/9v/3//j/+f/7
//j/9v/1//T/9P/z//H/9P/4//n/+f/3//r/+v/6//j/+P/5//n/+//8//3//v///wAA
AwAGAAQAAgAAAP//AAAEAAgADAALAAsADAAOAA8ADwANAAwAEAATABUAFwAYABkAGAAZ
ABwAHQAeAB4AGgAZABoAGAAXABYAFgAWABgAFgAVABUAFAAUABEADgAPAA8ADQALAAgA
BgACAP///f/8//z//P/+/wAAAgABAP7/+f/1//P/+f/8////AgD+//v/+f/4//r/9//3
//n/+v/6//r/+//6//j/9P/1//f/9f/z//j/+v/4//X/8v/3//n//P/+//3//P/7//n/
9f/5//j/9v/1//f/9//3//r/+v/6//z/+v/4//b/9v/8////AQACAPv/+P/6//f/+P/4
//n/+v/2//j/+//7//v/+f/3//n//f///////P/+//7//f/9//v/+//7//3/+v/4//X/
8v/2//b/9v/4//3//v/+/////P/7//r/+f/7//v//P/8//j/+P/5//v//P/8//3//v/9
//z/+f/4//r/+v/6//v///////3/+v/3//v//f/9//r/+f/4//f/+v/5//j/+f/4//j/
+P/8//7//v/6//r//f/9/////f/z//H/+P/5//r/+//8//n/+P/1//T/+f/3//f/+P/+
//7//P/5//3//v/9//7////+//z/+//+/wAAAQACAAAA/f/6//f/9v/4//v//v///wEA
AQABAAgABwABAAIABgAEAAIAAAADAAQABQAFAAcABgAFAAQABQAAAAAAAAD+//r/+f/4
//j/+P/4//X/8//4//v//P/7//r/+P/1//X/9v/4//j/+v/6//r/+v/x//P/8//u//j/
BAAAAPT/7v/5/wUACwAUACkAPABJAFgAagB3AIUAiwCBAG4AUgAiAPP/4v/i/+T/5//t
//j/+P/s/+3/+P/5//f/+v/6//b/+f/3//b/9f/0//n/+P/5//r/9//2//P/9f/3//j/
+v/3//f/9//6//r/9//1//T/9P/0//T/9P/3//X/9f/2//b/+P/2//j/+P/5//n/+P/4
//X/9P/z//L/9v/3//j/+f/6//b/8//x//X/9v/2//X/+P/8//3//f/7//z/+v/4//f/
9v/2//X/+f/6//v//P/8//z//v8AAAAAAAAAAAEA//8CAAUACAAIAAkACwAOAA8AEQAR
ABIAEwATABIAEQAVABcAFwAZABsAGwAbABoAGAAZABwAHAAbABoAGgAaABoAGAAXABcA
FwAWABIADgAOAA8ADgANAA8ADgALAAkAAwAAAP7//P///wAAAQD///7/+//5//n//P/8
//z//P/8//v/+//8//r/9//3//n/+//6//n/+f/7//r/9//5//3/+//5//7//v/8//n/
9v/4//f/9//2//f/+P/5//n/9P/5//n/+P/1//f/9//3//j/+P/4//r/+f/2//P/8v/3
//n/+v/6//b/9v/7//v/+P/2//X/9P/0//j//f////3/+f/1//X/+P/7//z/+v/5//j/
9v/1//b/9//4//v/+//8//z//P/5//b/8//y//f/+P/4//n/+f/5//n/+f/5//n/+v/6
//X/9P/0//X/9//2//b/9v/5//r/+f/6//n/+P/3//f//P/9//z/+v/2//n/+v/5//j/
9//2//X/+P/3//b/9//1//T/8//2//b/9v/y//L/9P/1//j/9//1//X/+v/8//j/+P/6
//f/9f/0//T/9f/3/+//6v/v//L/9f/4//j/+P/2//b/9//1//X/9v/6//r/+P/1//n/
+v/5//r/+//6//j/9//7//z//P/8//v/+f/3//X/9f/2//j/+v/9/////////wUAAwD8
//z////+//3//P8BAAIAAwADAAMAAgABAAAAAQD8//z//P/5//b/9v/2//T/9P/0//H/
8P/0//b/9v/1//T/8v/v/+//8P/y//L/8v/y//L/8v/x/+//9f/8//r/9P/u/+j/8v8H
AA0AAwAKACEAMgA/AFQAbgCDAJEAkwCNAHwAWgAmAP//7P/o/+z/9f/x/+T/5v/u/+v/
9P8BAPX/8//y/+3/7//y//L/8v/y//T/8v/y//L/8//y/+//8f/0//b/+f/3//P/8//2
//b/8f/v/+7/7v/v/+7/7f/v//D/8f/z//T/9P/y//T/9P/y//H/7//u/+//8P/x//L/
8f/v/w==
         </WaveFormData>
      </LeadData>
      <LeadData>
         <LeadByteCountTotal>10000</LeadByteCountTotal>
         <LeadTimeOffset>0</LeadTimeOffset>
         <LeadSampleCountTotal>5000</LeadSampleCountTotal>
         <LeadAmplitudeUnitsPerBit>4.88</LeadAmplitudeUnitsPerBit>
         <LeadAmplitudeUnits>��V</LeadAmplitudeUnits>
         <LeadHighLimit>2147483647</LeadHighLimit>
         <LeadLowLimit>268435456</LeadLowLimit>
         <LeadID>II</LeadID>
         <LeadOffsetFirstSample>0</LeadOffsetFirstSample>
         <FirstSampleBaseline>0</FirstSampleBaseline>
         <LeadSampleSize>2</LeadSampleSize>
         <LeadOff>FALSE</LeadOff>
         <BaselineSway>FALSE</BaselineSway>
         <ExcessiveACNoise>FALSE</ExcessiveACNoise>
         <MuscleNoise>TRUE</MuscleNoise>
         <LeadDataCRC32>3173943663</LeadDataCRC32>
         <WaveFormData>
7v/u/+7/7v/v//D/8f/y//P/9P/1//b/+P/4//j/+P/5//r/+//8//z//P/8//z///8A
AAEAAgAAAAAAAAAAAAMABAAFAAYABQAEAAMAAgAAAAAAAAAAAAIAAgACAAIA///+//3/
/P/7//r/+f/4//b/9v/2//b/9f/0//P/8v/0//T/9P/0//X/9v/3//j/9v/0//L/8P/w
//D/8P/w/+7/7v/u/+7/8f/y//P/9P/x//D/7//u/+z/7P/s/+z/7//w//H/8v/w//D/
8P/w//L/8v/y//L/8//0//X/9v/4//j/+P/4//f/9v/1//T/9v/2//b/9v/1//T/8//y
//X/9v/3//j/+v/6//r/+v/3//b/9f/0//b/9v/2//b/+P/4//j/+P/2//b/9v/2//j/
+P/4//j/9f/0//P/8v/0//T/9P/0//b/9v/2//b/8//y//H/8P/z//T/9f/2//P/8v/x
//D/7v/u/+7/7v/w//L/9P/2//P/8v/x//D/8v/y//L/8v/z//T/9f/2//L/8P/u/+z/
7//w//H/8v/0//T/9P/0//H/8P/v/+7/8f/x//H/8P/v/+//7v/t/+7/8P/x//H/8P/z
//X/9v/7////AQABAAIAAwABAAEAAQADAAUABwADAP7/AAAAAP////8DAAQAAgACAP//
+P/6//v//f/7//b/9P/y//D/8v/2//j/+f/3//P/7//t//D/7v/s/+v/6//q/+r/6//o
/+P/5P/m/+j/6v/q/+r/5//m/+f/5//o/+r/6//s/+7/7P/s/+z/6v/k/+n/8P/1//z/
BQAOABIAFgAhADUASABcAGsAawBgAE4ANAARAOr/1f/R/8n/x//S/9v/3f/Z/9r/3f/d
/+D/4P/h/+T/5f/l/+b/5f/l/+b/5v/n/+f/6P/o/+b/5v/j/+H/5v/o/+j/5//n/+n/
6v/s/+z/6P/m/+r/7P/s/+n/6P/o/+j/6v/u/+r/6P/q/+z/6P/n/+b/5f/l/+X/6P/o
/+j/6f/r/+3/7P/o/+f/5v/o/+j/5//n/+f/5//m/+X/6P/p/+n/5//o/+r/7P/u/+7/
7P/r/+n/6v/r/+3/8P/u/+v/6f/p/+r/6//w//P/8v/y//T/9f/1//X/9f/2//v//f8A
AAMAAwABAAEAAgAAAP///////wAABAAFAAYABQADAAUABQAHAAgACAAJAAcABQACAP7/
AQACAAEAAgAAAP///v/6//j/+f/7//z/+v/6//n/+P/4//b/8v/1//j/+P/2//j/+P/3
//f/9//3//X/8//1//j/+P/4//f/9f/1//T/8//z//P/8//2//j/+P/2//b/9v/2//b/
9v/1//b/9//3//j/+/////3/+v/2//P/8P/3//z//P/8//3//P/7//v//P/+/wEA///9
////AwADAAAA/f/+//3//v8AAAIAAwAAAAAAAAAAAAIAAwADAAMABAAFAAUABgADAAIA
AQD//wAAAgADAAQABwAEAAEAAQAEAAQAAwADAAIAAgACAAMAAAD///3//P/8//7/AQAE
AAYABgAEAAQAAwACAP///v8BAAEAAQAFAAMAAgD///r//f///wIAAQD+//7///8AAAEA
/f/9//3//v/+/wAABgAEAAIA///7//z//v///wAA/f/+/wMABAD///7/AQACAAMABAAC
AAAA/f/8//7///8AAAQABAADAAEA/P8BAAUACAALAA0ADQALAA4AEQARABMAEwAVABcA
GQAVAA4AEAAQAA0ADQARABIAEgATABEACwAMAAsADQALAAcABQADAAEAAAAFAAYABgAH
AAQAAQAAAAIAAwACAAIAAgD///3//P/7//f/+f/8//z//P/6//j/+P/4//r/+//7//r/
+v/6//r/+P/4//j/9v/4////BAADAAYADQASABYAHgAjAC0AQgBaAGsAcQBsAFwASgA3
ABgA8//d/9v/3f/i/+v/6//j/+T/6//t//D/8v/1//f/+f/6//z/+f/3//b/9P/0//P/
8//y//X/9v/0//P/9v/4//j/9//3//n/+v/8//f/8v/v//L/9//4//b/9v/2//b/+P/8
//j/9v/4//r/9f/1//X/9f/0//P/9f/0//T/9f/3//n/+f/2//b/9v/0//T/8//z//X/
9//4//n/9//3//b/8//z//T/9f/2//f/9v/2//X/9//3//j/+v/7//v//P////3//f8B
AAMA/v/+/wAAAQABAAEAAQACAAUABQAGAAcACwALAA0AEAAPAA0ADAALAAsADgAOAA4A
DwANAA8ADwASABIAEQARABIAEwATABIADQAKAAUAAgAHAAkACwAKAAUABQAGAAYABgAG
AAUABAAHAAYAAwAHAAUAAgD9//z//////wAAAQADAAEA//8BAAIAAgACAAEAAwADAAIA
AQAAAP///v8AAAIAAgAAAAAAAgACAAIAAgAEAAYACAAJAAMAAwAEAP//AAAAAAEAAgAH
AAoACAAGAAcABgAFAAUABwAKAA4ADQAHAAcACQAHAAUAAwAFAAUABwAKAA0ADwAOAA4A
DgAOAA0ADQAMAAsACQAJAAgACAAJAAoACwALAA0ADgAOAA4ADwAMAAkACQAJAAgABgAF
AAcACAAJAAsACgAJAAcABgAGAAYABwAIAAkACgAJAAoADAAMAAoACgAKAAkACAALAAwA
DAAKAAYABgAHAAkABwAHAAgACgAMAAsABQADAAEABAAEAAYADAAMAAwACwAJAAcACAAI
AAgABAAEAAgACAAHAAUACAAKAA8ACgD9//r//v8AAAIABAAFAAYABgAIAAcABwAHAAoA
CQAJAAgABAAIAAsADQAPABMAEwARABQAFAATABQAEwAWABkAHAAZABMAFAATAA8ADwAT
ABQAFAAVABMADQAOAA0ADwANAAkACgAJAAgACAAJAAgABgAFAAQAAwAEAAgABgAEAAMA
AgADAAMABAAFAP3//f/+//z//v/8//r/+v/7//7/AAABAAAAAAAAAAAAAgD+/wQABAAA
AAMA/v8BAA4AGQAgACQAHAAhADkATABaAGsAbwBmAFwATAAxABAA+//1/+X/2f/m/+//
6//p//T/+f/3//r//v////7//f/7//r/+f/5//r/+v/9//3//v/+/wAAAAD9//v/+//8
//v/+f/7//3//v8AAP7/+v/4//z//v/+//v/+v/6//r//P8AAPr/+P/6//z/+v/7//z/
/f/9//3/AAAAAPz/+//7//v//P/6//v//P/+//7//f/9//v/+//6//n//P/9//3/+//8
//z//P/8//z//P/9//3//f/9//7/AAD///3//P/9////AQAHAAsABgAEAAQAAwAHAAcA
BwAIAAcABwAIAAkACwALAA0AEAASABEAEQARAA8AEgASABIADwANAA8ADwAQABAADwAP
ABIAEwATABIADwAOAAsACgAMAA0ADgAMAAgABwAHAAYACAAIAAcABgAIAAYAAgAFAAQA
BAACAAQABgAFAAUABQAFAAMAAQADAAQABAAEAAMAAQABAAAA//8AAAEAAgAGAAUABAAB
AAAAAgACAAIAAgADAAQABQAFAAMABQAIAAUABwAIAAoADAAMAA4ACwAIAAwADAAMAA0A
CgAKAAsABwAGAAkADgAPABAADwASABMADwAOAA0ACwAMAA4AEAASABEAEQAQAA8AEAAR
ABEAEgASABIAEgARAA4ADgANAAwAEQAOAAsACwAOAA4ADQANAAwADAAMAA0AEAATABUA
GAASAA4ACwAIAAsADAALAAwACwAKAAcABgAKAAsADAARABMAFAATABAADQALAAoABQAH
AAgACgAMAA0ACQAJAAkACAAGAAYACgAMAAwACwAJAAoADAANAA4ACwAMABEAEgAPAAsA
CgAOABIADgAMAAoACAAKAAoACQAKAAsACwALAA4ADwAPAA4ACgANAA8AEAARABQAFQAU
ABgAHQAdAB8AHwAdAB0AHQAXABYAGgAcABsAGAAbABsAGgAYABUADgAOABEAEwARAA0A
DgANAAwADAAPABAAEAARAAwACQAIAAoACQAIAAgACAADAAEAAAD///3///8CAAIAAwAC
AAEAAgACAAQABQAFAAIAAAD+//z/BgAIAAIA/P/8////BAANABIAEwAWABoAIgAlAC8A
PABSAGkAdQByAGIATgA1ABIA8//n/+P/4//o/+//9//3/+7/6//v//L/+P8BAAAA///9
//z//v///wEAAgD///3//P/6//3//v/8//v/AAACAAIAAQD//wEAAgAEAAEA/P/5//z/
//8AAP7//v/9//z//f8AAPz/+v/8//7//P/9//7////+//3////+//7///8BAAMAAAD8
//v/+v/4//j/9//3//n/+//8//3//v///////f/+//7//v/+//7//v///////f/9//7/
AAAAAP////8BAAMAAwAHAAkABAAEAAYABwAKAAsADAAOAA0ACwAKAAkADAANABAAFAAS
ABEAEQARABMAGAAaABwAGAAVABYAFQATABIAEAAPABEAEQAQAA4AEAAQAA4ADgANAA0A
DQAKAAoACwANAA4ACwAKAAgABgAGAAQAAAADAAQABAACAAQABAADAAMAAwAGAAUABAAH
AAUABAADAAEAAQABAAAA///9//3//f8AAAEAAgABAAIAAwAEAAUABgAGAAYABgAFAAMA
BQAIAAUAAwACAAIAAgAFAAgABgAEAAcACAAJAAsACQAKAAwACQAFAAcACwALAAsACQAL
AAsACgAKAAoACQALAAwADQAOAA4ADwAPAA8ADQANAAwADAAJAAgABwAFAAgACgALAAwA
DgAKAAYABQAHAAgACAAJAAgACAAIAAkACAAHAAUABAADAAQABgAIAAoACgAIAAgABwAG
AAMAAgAGAAcACAANAAsACAADAPz///8BAAQAAwAEAAQABQAGAAgAAwACAAEAAQAAAAEA
BgAGAAYABQADAAUABgAGAAYAAgACAAYABgACAP//AQACAAYABAAAAAMA/v8CAAIAAAD8
//7//v/+//7//v/+//3//v/9//3//f8AAAMABQAGAAQABgAHAAcABwAHAAcABQAIAAwA
DQAQABEAEQARABEACwAJAAwADQALAAgACwALAAoACwAJAAMABAAFAAcABQABAP7//f/8
//z/AAAAAP/////9//v/+//+//v/+P/2//T/9P/z//P/8//x//P/9v/2//j/9v/0//T/
8v/y//H/7//y//L/8v/y//D/8P/y//T/8v/x//r////8/wUAFAAkACgAGwAfAD4AXgBl
AFkATABCAC4AEQDw/9v/1f/V/9H/1P/Z/9v/3f/i/+X/5//o/+T/6f/p/+n/6P/o/+f/
5//o/+j/6//r/+z/7P/s/+z/6f/n/+r/7P/s/+v/6f/r/+z/7v/q/+b/5P/o/+r/6v/n
/+b/5//o/+v/8P/q/+j/6v/s/+r/6//s/+3/6v/p/+v/6v/l/+X/5v/n/+j/5v/n/+j/
6P/o/+f/5//q/+v/6//r/+v/6//q/+f/6P/o/+j/6P/q/+r/6//r/+r/6f/p/+r/7v/v
//H/9f/w/+v/6v/n/+f/6v/v//P/9v/3//j/+v/5//f/9v/1//n/+f/7//7//v/9//3/
/f/7//7//v/+/////f///////v/8//n/9//4//n/+f/4//j/+P/2//b/+v/7//z/+v/0
//P/8//y//D/8P/v/+7/8f/w/+3/8f/w//D/7v/w//H/8f/y//P/8f/t/+n/6f/q/+r/
6v/p/+n/6f/o/+f/6P/p/+r/7v/w//D/7v/u/+v/6v/p/+j/6//s/+3/7f/r/+3/8P/t
/+3/7P/s/+z/7//y//D/7v/x//L/8//1//H/8P/w/+v/6//t//H/8f/v/+3/7//v//H/
8v/z//P/8//0//X/9v/0//P/8f/v/+//7//u/+7/7//w//H/8f/z//T/9P/0//X/8P/r
/+n/7P/s/+v/6//t/+7/7//x//D/7//t/+z/7P/u//H/9P/x/+7/6f/m/+f/6P/n/+j/
6//r/+v/7//w//D/7v/q/+j/6f/r/+n/6v/q/+v/7P/v/+v/6//r/+v/6v/r//D/7v/s
/+n/5f/p//L/8P/t/+r/5//k/+X/5v/m/+j/6f/p/+n/7P/u/+//7//s/+//8f/y//P/
9P/z//D/8v/2//f/+v/7//3///8BAP3/9v/4//j/9f/1//n/+v/6//3/+//1//b/9f/1
//H/6//s/+v/6v/q/+z/7P/r/+v/6//p/+n/7P/r/+r/6v/q/+X/4//i/+H/3//h/+T/
5P/i/+D/3v/e/+H/5P/m/+f/5v/m/+b/5v/o/+T/0v/U/+L/6f/o/+v/8v/7/wQAEAAW
ABcAJwBEAFoAZQBnAFQAPgAmAA0A7v/V/8n/yf/N/9D/0f/R/8//0v/X/9n/1v/W/+H/
3//f/97/3v/h/+H/4v/i/+P/4//k/+T/4f/g/9z/2f/g/+T/5v/n/+T/5f/l/+b/4//e
/9v/3v/i/+T/4//k/+D/3v/e/+D/3v/e/+L/5v/l/+X/5f/l/+P/4//m/+b/4f/h/+L/
4//j/+D/4P/g/+H/4v/i/+P/4v/j/+P/4//l/+f/6P/n/+X/5P/j/+L/5v/m/+f/5//k
/+P/4//k/+b/5//p/+3/7f/t//H/8//v/+7/7//v//H/8f/x//L/9f/1//b/9//5//n/
+//+/wAA/////////f8AAAAAAAD9//v//f/9/wAAAAD/////AQABAAAA/v/+//7//P/8
//////////z/9//3//j/+P/2//b/9f/0//L/8P/s/+//8f/y//H/9P/1//X/9v/3//b/
8//w//H/8v/y//L/8f/x//H/8P/v/+//7//v//L/8//0//P/9P/y//D/7v/s/+7/8P/y
//P/8f/z//b/8//1//T/9P/0//X/+P/2//T/9f/0//P/8//0//b/+f/3//b/+f/+////
+//5//v/+//8//7/AAABAPz/+v/4//b/+v/9////AQABAAEAAAAAAP7//P/6//f/+//+
/wAAAgADAP7/+f/3//r/+v/5//n//P/8//z//f/6//n/9//2//X/9v/4//r/9//2//P/
8v/2//j/+P/6//j/9//2//n/+v/6//j/9P/1//f/+v/5//b/9v/3//j/+//3//f/9//2
//T/9P/4//r/+v/5//f/6f/2//b/9v/2//b/9//2//T/9P/z//P/8//2//r//f////7/
/v/9//v/+f/+/////v8CAAQAAwAEAAMACAALAA4ACwAFAAYABQABAAIABwAJAAoACQAF
AP3//P/9/////f/5//r/+//8//7////+//z/+//3//X/9f/4//X/8v/w/+7/7v/v//H/
8//t/+3/7v/s/+3/7P/r/+z/7v/w//H/8f/w//D/8P/w/+j/8P/u/+b/8P////j/8f/2
/wcAFAAaABwALwBFAFIAYgBvAHEAZgBQADAADQDu/9n/1f/X/9f/1v/Z/93/3f/g/+P/
5//0//b/5f/n/+f/5v/m/+n/6//u//D/7//v//D/8P/w//D/7f/r//D/8v/y//H/7v/v
/+//8P/u/+r/6P/s//H/8v/w//D/8P/w//L/9v/w/+z/7P/s/+r/6//s/+3/7//v//L/
8v/x//H/8v/z//X/8v/y//L/8f/w/+7/7f/u/+//7//v//L/8//z//H/8P/w//D/8P/w
//D/8f/x//P/9f/4//z/+v/3//X/9f/1//X/+f/7//r//P8AAAMAAwADAAMABAAGAAcA
CQALAA0ADQAPABIADgALAAkABwAKAA4ADwAQAA8ADQAPAA8AEgASABEAEQATABMAEgAQ
AA0ADAAJAAgACQAJAAkABgAEAAUABwAIAAkACgAKAAoABQAAAPn/+f/+/wAAAAAEAAIA
AQABAAEAAwABAP//AQAAAAAAAAD////////+//3/+//7//v//v8AAAAA/v/+/wAAAAAA
AAAA//8AAAEAAQD//wEABAABAP///v/+//7/AwAGAAQAAgACAAIAAgADAAQABgAJAAcA
BQAHAAsACwAHAAUABwAHAAcACAAJAAkABgAGAAYABgAJAAsADAANAAsACwAKAAoACAAI
AAgABwAHAAgACAAIAAwACgAIAAkACQAIAAYABQAHAAgACQALAAkACQAIAAgABgAGAAcA
CAAKAAoACAAIAAgACAAGAAYABwAHAAcACwALAAoABwACAAMABQAIAAcAAwACAAIAAgAI
AAUABgAHAAQAAgACAAYACAAIAAcABQD9/wQACgAMAAcABAABAP7/AAACAAMABgAEAAMA
AgAEAAkACwAMAAoADQAPABAAEQASABEADgAQABUAFQAXABcAGgAdACAAHQAWABYAFAAP
ABEAFQAWABYAFQARAAkACAAMAA8ADgALAAoACQAIAAgABwAGAAQAAwAFAAUABwAMAAcA
BAACAAAAAAD////////8////AwAEAAQAAgAAAAAA/v/+//3/+//+//7//v/+/wIAAgAA
APz/AgALAAoABwAIABEAHgAmACoAMQA/AFYAaABzAHEAbABcAEIAIwAEAOn/3f/b/9v/
4P/r//P/9//6//n/9f/4/wIAAQD///3/+v/4//r/+//9//7//v/9//3//P/9//7//P/7
//z//v/+//3///8BAAIABAAEAAAA/v8CAAIAAAD7//j/+v/8/wAABgACAAAAAgAEAP//
/////////////wIAAgD8//v/+//7//3//P/+/wAA/f/8//r/+f/9////AAABAAQABQAF
AAMAAAD+//z/+v8AAAIABQAHAAMAAQAAAAAAAgADAAUACQAJAAkADQAPAAcABAADAAEA
BwAJAAsADgANAA0ADgAPABQAFQAYABwAHAAbABsAGwAZABoAGAAWABYAFQAYABkAHAAc
ABsAGwAaABkAFwAUABcAGAAXABgAFwAVABMADgAPABEAFAAWABMAEAAMAAgACgAKAAgA
DQAOAA4ADAAOAAwACQAHAAUABwAHAAcACwAKAAoACgAJAAkACQAIAAcABwAHAAcACgAK
AAoACAAIAAYABgAGAAYACAAKAAwADQAJAAkACgAFAAcACAAKAAwADgAQAA0ACgAKAAoA
CgALAAoACgALAAcABwALABEAEwAPAA0ADwAPAA4ADgAOAA0ACgAKAAoACgAMAA0ADQAN
AA0ADQAMAAwADQAOAA8ADwANAA4ADgAOAA4ACgAGAAUACAAIAAcABwAKAAoACgALAAsA
CwAKAAoABwAGAAYABgAHAAgABwAIAAcABgADAAIAAAD///7/AQAFAAYABQACAAQABQAH
AAUAAwACAAIAAgAGAAMABAAFAAAA/P/6//z/AQACAAIAAQD///T//P8EAPz///8AAAEA
AgD+//z/+f/4//z//f/+/wIAAgADAAMAAAABAAMABAAFAAUABQADAAYABwAHAAkACQAM
AA8AEgAPAAwADgAOAAsADQARABIAEgANAAcA/f/6//3/AQABAP//AAD///7//v////7/
/P/7//r/+f/6//7/+//4//b/9P/x/+//7v/t/+v/7//0//b/9P/y//D/8P/t/+7/7v/t
/+7/7v/u/+7/9P/y//T/9v/0//P/+v8FAAQA/f8EAA4AFAAfADEASgBiAHEAawBYAEoA
OAAZAPb/4//h/9f/y//S/9v/2//Z/9r/4f/l/+T/6v/r/+n/6f/o/+j/6//r/+z/7P/r
/+v/7P/s/+z/7P/p/+f/6v/s/+z/6//r/+3/7v/w/+3/6P/l/+j/7P/u/+3/7v/q/+j/
6P/q/+n/6P/r/+7/6f/p/+n/6f/n/+f/6v/q/+j/6f/r/+3/7f/q/+r/6v/r/+z/7P/t
/+v/6//q/+n/6P/p/+n/5//p/+r/6//s/+v/6v/q/+n/7P/t/+//8v/x/+//7v/v/+3/
7f/x//P/8v/0//j/+//8//v/+v/6//r/+f/5//n/+//7//3/AAACAAEAAQABAAEABAAE
AAQAAwABAAMAAwADAAIAAAD//wEAAQAAAP7/AAAAAP7//v/+//3//P/4//f/9//4//j/
9v/2//X/9P/2//T/8P/z//b/9v/0//b/9f/z//L/8f/x/+//7f/v//L/8v/y//H/8P/v
/+3/6//s/+3/7v/y/+//7v/r/+r/7P/s/+z/7P/v//D/8f/x/+//8f/0//H/8P/u/+3/
7P/y//b/9f/0//T/8v/w/+//8f/0//j/9//0//X/+P/3//L/7//w/+//8P/y//T/9f/0
//T/9P/0//T/9f/1//X/+P/5//n/+v/3//b/9f/z//P/9P/0//T/9//0//H/8f/0//T/
8//z//P/8v/x//H/8//z//L/8v/y//T/9//6//X/8v/t/+r/7P/u/+7/8P/v/+//7//z
//L/8P/s/+b/6v/v//X/9//y/+7/6//o/+//7f/v//H/7v/s/+z/8P/u/+z/6f/l//P/
+P/y/+7/6v/r/+z/7f/u/+v/6v/o/+j/6f/p/+n/7P/x//P/9P/y//X/9//4//n/+f/3
//P/9P/6//v//v//////AQADAP//+v/8//z/+f/7/wEABAAGAAEA+//x/+7/8//3//f/
9f/0//P/8v/y//L/8v/x//H/7v/r/+r/7P/s/+r/6f/o/+b/5f/l/+X/4//l/+j/6P/n
/+T/4f/g/+L/5v/p/+v/6v/o/+b/5P/i/9r/5P/o/+L/5f/u//P/+v8HAA4AFAAeADMA
RQBWAGoAbwBhAEwAOgAiAPv/3v/P/8P/w//P/9L/0f/X/9//3v/b/9n/3v/k/+X/4//j
/+L/4v/j/+P/5P/k/+b/5//p/+r/6P/m/+H/3f/i/+T/5P/j/+b/6f/r/+7/6//m/+P/
5v/q/+r/5//m/+T/5P/m/+r/5//m/+n/7P/q/+v/7P/t/+r/6f/r/+r/6P/p/+v/7f/t
/+r/6v/q/+j/6P/n/+f/6v/r/+v/6//q/+v/6//p/+j/6P/o/+j/7P/s/+3/7f/u/+//
8f/0//L/7//t/+3/8P/x//b/+f/0//T/9v/3//v/+//7//z//v///wEAAwAEAAMABAAG
AAkACQAKAAsABwAIAAYABAAEAAMABgAHAAkACgAKAAsACAAHAAUAAgADAAQAAwAEAAQA
AwACAP7//f/9//7//v///wAAAAAAAP7/+v/0//X/+v/8//z/AAD8//n/9//1//j/9//2
//n/+P/4//j/9//5//n/+P/3//f/9//3//r/+P/4//b/9v/3//j/+f/6//n/+P/3//X/
9f/3//r/9//5//j/+P/4//r//P/5//b/+v/6//r/+//+/wAAAwABAPv/+//9//v/+v/5
//z//f/7//z//f/9//7//v/+//7//v///////////////v/+/wEAAgADAAMA/v/8//n/
9v/7//r/+f/7//3//v/+/////f/8//v/+//9//3//P/8//r/+v/7//z//v/+//z//P/8
//z/+v/6//n/+f/5//3/AAAAAP7/+v/4//n/+//5//b/9v/3//j//P/5//r/+//4//b/
9v/6//z//P/7//n/+f/6//r/+v/8//z//v/+//7//v/+//r/+P/1//T/9//3//f/+v/8
//3//f/6//7/AQADAAUABQAFAAMABgALAAsADQANAAwADQAOAAkABwAKAAsACQAJAA0A
DgAOAAwACQACAAIAAwAFAAMA///+//3//P/8//7//v/9//3//f/7//v//v/6//j/9//2
//b/9f/1//X/7//x//T/9P/2//T/8v/y//D/8v/z//P/9//4//n/+v/y//L/8P/w//j/
AQAEAP//AAALABYAFgAYACUAOwBSAGYAcwBxAGgAWABAACMABgDp/93/2f/R/9T/3//j
/+n/6v/l/+f/7v/y//P/8//z//L/8v/x//H/8v/y//P/8//0//T/9f/2//T/8//1//b/
9f/z//P/9f/2//j/9//0//P/+P/4//j/9f/0//b/9v/4//z/+P/2//j/+v/3//f/9//3
//X/9f/4//j/9v/3//n/+//5//b/9v/2//j/+P/3//f/+v/7//v/+//8//3//f/7//n/
+P/3//b/+f/6//z//f/9//3//v8AAP7//f/9/////////wMABQADAAQABwAJAAkACQAJ
AAoADQANAA4ADwAQAA8AEAASABUAFQAWABcAFQAYABgAGAAZABcAGQAZABoAGgAZABkA
FwAXABYAFAAUABQAEgASABQAFQAWABQADgANAA0ADAAOABAAEQASABEADgAJAAsADAAM
AAoADAAMAAsACwALAAoABwAEAAUACQAKAAsACwAKAAkABwAFAAgACQAKAA4ACwAKAAcA
BgAGAAYABgAGAAkACgALAAsACQALAA4ACwAKAAgABwAGAAoADgANAAwADAAMAAwADQAQ
ABIAFQATAA8ADwARAA8ADgANABAAEQASABQAFgAXABMAEgARABAAEgAVABcAGQAVABMA
EAAOABEAEgATABMAFQAWABYAFgAYABQAEAAPABMAFAAUABUAFQAUABMAEwAVABUAFAAU
ABAAEAARABIAFAAUABIAEgAUABQAEgASABIAEQAQABMAFQAWABUAEgASABMAFQATABIA
EgATABQAGQAVABUAFQASAA4ADAAOABMAFAAUABMAEQASABIAEgARABIAFwAYABUAEwAW
ABgAGAAUAA4ADwAOAAwAEAARABIAEwAUABQAFAATABQAFAATABIAFAAWABcAFwAUABkA
GwAcAB0AHwAfAB0AIAAjACMAJQAlACUAJwApACUAIwAmACcAJQAiACUAJQAkACgAJwAi
ACQAIQAhAB0AFwAYABcAFgAWABgAGAAXABcAFwAVABUAGAAXABYAFgAWABIAEQARABEA
DwARABQAFAARAA4ACwAKAAoADAANAA0ADwAQABEAEgAOABAAFgAaABwAGQAWABUAHgAx
ADYAKgAqADUARQBeAHYAhQCHAIIAcABcAEUAJAAHAPv/+f/5/wAABwABAPv/BAALAAcA
EAAYAA0ADwAPAA4ADgARABEAEgASABMAEwAUABQAFgAWABMAEQAVABgAGQAZABcAFwAW
ABYAFgASABAAFAAWABYAEwASABMAFAAXABwAFgAUABYAGAAUABMAEgARABMAEwAWABYA
FQAXAA==
         </WaveFormData>
      </LeadData>
      <LeadData>
         <LeadByteCountTotal>10000</LeadByteCountTotal>
         <LeadTimeOffset>0</LeadTimeOffset>
         <LeadSampleCountTotal>5000</LeadSampleCountTotal>
         <LeadAmplitudeUnitsPerBit>4.88</LeadAmplitudeUnitsPerBit>
         <LeadAmplitudeUnits>��V</LeadAmplitudeUnits>
         <LeadHighLimit>2147483647</LeadHighLimit>
         <LeadLowLimit>268435456</LeadLowLimit>
         <LeadID>V1</LeadID>
         <LeadOffsetFirstSample>0</LeadOffsetFirstSample>
         <FirstSampleBaseline>0</FirstSampleBaseline>
         <LeadSampleSize>2</LeadSampleSize>
         <LeadOff>FALSE</LeadOff>
         <BaselineSway>FALSE</BaselineSway>
         <ExcessiveACNoise>FALSE</ExcessiveACNoise>
         <MuscleNoise>TRUE</MuscleNoise>
         <LeadDataCRC32>4207724115</LeadDataCRC32>
         <WaveFormData>
AAAAAAAAAAD///7//f/8//v/+v/5//j/9v/2//b/9v/1//T/8//y//H/8P/v/+7/7P/s
/+z/7P/q/+r/6v/q/+3/7v/v//D/7v/u/+7/7v/v//D/8f/y//X/9v/3//j/+f/6//v/
/P/9//7///8AAAIAAgACAAIAAwAEAAUABgAHAAgACQAKAAoACgAKAAoACAAIAAgACAAI
AAgACAAIAAYABgAGAAYABwAIAAkACgAIAAgACAAIAAgACAAIAAgACgAKAAoACgAKAAoA
CgAKAAoACgAKAAoADAAMAAwADAAMAAwADAAMAAoACgAKAAoACAAIAAgACAAIAAgACAAI
AAoACgAKAAoACgAKAAoACgAJAAgABwAGAAgACAAIAAgACgAKAAoACgAIAAgACAAIAAgA
CAAIAAgACAAIAAgACAAKAAoACgAKAAoACgAKAAoACQAIAAcABgAHAAgACQAKAAgACAAI
AAgACAAIAAgACAAKAAoACgAKAAgACAAIAAgACAAIAAgACAAKAAoACgAKAAkACAAHAAYA
CAAIAAgACAAKAAoACgAKAAgACAAIAAgACgAKAAoACAAIAAgACQAJAAkACQAJAAkACQAK
AAsACwAPABAAEAAQAA4ADgAPABAAEgAVABYAFwAVABQAFAATABAADwAOAA0ADgANAAoA
BwAFAAYABgAGAAQAAgABAAEAAgAEAAUABgAGAAUABAAEAAYABwAHAAcACAAIAAgACAAG
AAYABgAHAAcABwAFAAUABgAGAAcABwAHAAcABwAHAAcABwAHAAcACQAOABcAGgAYABQA
DAAGAAcABwABAPn/8P/g/83/vv+z/7D/rf+k/57/pf+w/7r/vv/D/87/2f/f/+j/8//7
//3///8DAAQABQAGAAcACQAKAAoACwALAAsADAAMAAoACgAKAAoACgAKAAsACwALAAsA
DAAMAA4ADgANAA0ADwAPAA8ADgALAAoACgALAA0ADQANAA4ADAAMAAwADAAOAA4ADgAN
AA0ADQANAA0ADAALAAsACgAKAAwADAAMAAsACwALAAsACwALAAkACQALAAoACgAKAAgA
CAAIAAYABgAGAAYABgAFAAMAAwADAAAAAAAAAP7//v/8//z/+//7//j/9//3//j/9v/2
//b/9P/y//H/8P/w//D/8P/u//D/8f/x//H/8P/w/+//7v/z//T/9f/2//b/9f/0//X/
+P/4//n//P/7//3//v//////AQACAAMABAAGAAYABgAGAAYABgAHAAsACwAKAAoACgAK
AAkACQAMAAwACgAKAAsACwALAAsACQAJAAkACAAGAAYABgAHAAkACgAKAAoACAAIAAgA
CAAIAAgACAAIAAgACAAJAAkABwAHAAcABwAKAAsACwALAAoACAAHAAcACAAJAAoACwAK
AAkACAAHAAcABgAGAAYACAAIAAgACAAIAAgABwAHAAgACAAIAAgACAAIAAcABwAFAAYA
BgAGAAcABwAHAAgABgAGAAUABQAHAAYABgAHAAUABQAFAAUAAwADAAMAAwAEAAUABgAH
AAcABwAGAAYABQAEAAMAAgAEAAQABAAFAAUABQAEAAQABAAFAAUABAADAAMABAAEAAQA
BAAEAAQABgAFAAUABgAFAAQAAwACAAQABAAEAAUABQADAAUABwACAAIABAAEAAQABAAC
AAIAAAAAAAIAAwADAAUAAwADAAMAAwAEAAUABQAHAAYABgAGAAYABwAJAAsADQANAA0A
DQAMAAoACwALAAgABwAGAAUABAAEAAIAAAABAAIAAgACAAAA/f/7//r/+f/8//z//P/9
//z/+//7//z//v///wAAAAAAAAAAAAAAAAAAAAABAAEAAQD/////AAAAAAEAAQABAP//
////////////////AQAGAAkADgAQABAACgACAP//AwABAPf/7v/m/9X/vP+r/6D/mf+S
/4z/if+U/6T/sv+5/8D/yf/P/9j/4//t//X/+f/9/wAAAQACAAMAAQACAAIAAwABAAEA
AgACAAQABAAEAAQABAAEAAUABQAFAAUABgAGAAYABgAFAAUABwAHAAcABgAFAAQABAAF
AAUABQAFAAYABgAGAAYABgAGAAYABgAFAAcABwAHAAcABgAFAAUABAACAAQABAAEAAUA
BQAFAAUABQAFAAMAAwADAAIAAgACAAAAAAAAAP7/AAAAAAAAAAD///3//f/9//z//P/8
//r/+P/2//b/9f/1//L/8f/x//H/8P/x//L/8P/u/+3/7P/s/+z/7P/q/+j/6f/p/+n/
6f/q/+r/6v/s/+z/7P/s/+//7//v//H/8f/w//D/8v/1//f/+P/5//f/+f/6//v//v8A
AAAAAAACAAIAAgADAAQAAwABAAAAAgACAAEAAQAEAAQAAgACAAMAAwADAAMAAQABAAEA
AAAAAAAAAAABAAEAAgACAAIAAgACAAIAAgAEAAQABAAEAAIAAgADAAMAAwADAAMAAwAE
AAUABQAFAAMAAgACAAMABQAFAAUABQADAAMAAwADAAMAAgACAAIAAwAEAAUABgAGAAYA
BQAFAAQABAAEAAQABAAEAAMAAwADAAQABAAEAAMAAwADAAQABAAEAAMAAwADAAIAAgAD
AAMAAwADAAMAAwADAAMAAwABAAEAAQABAAMAAwACAAIAAgACAAIAAgAAAAAAAAABAAMA
AwACAAIAAgADAAMAAgABAAEAAgACAAAAAAAAAAAAAAD/////AAACAAIAAgACAAAAAAAA
AAEA///9////AQAAAAAAAQABAAUAAQD7//r//f/+////AAABAAIAAQACAAAAAQABAAMA
AwADAAMAAwADAAMAAgADAAYABgAGAAYABgAHAAgACQALAAsACwAKAAoACwALAAgABwAG
AAUABAAFAAIA//////7//v/+//z/+v/5//n/+f/6//r/+v/7//n/+f/6//z/////////
/v8AAAAAAAAAAP///v/+//3////9//3//v/8//3//f/9//3//f/9//3/AQD/////AQAA
AAUACgAMAAoACAAIAAUA/f/1/+//6P/a/8f/sv+h/5r/mf+U/4r/j/+e/6r/sP+5/8L/
yf/R/97/6f/v//P/+f/7//r/+//8//3///8AAAAAAQADAAMABAAEAAQABAAEAAQAAwAC
AAIAAQADAAMABAAEAAQABAADAAMABQAFAAUABAADAAIAAgADAAMAAwADAAQABQAGAAcA
CAAHAAYABQADAAEAAQABAAEAAQABAAIAAgAAAAIAAgACAP//////////AQABAP//////
//7//v/+/wAAAAAAAP7//P/8//z//P/7//n/+f/5//n/+v/7//r/9v/0//T/8//1//L/
8f/x/+7/7P/s/+z/6//q/+r/6v/q/+r/6v/o/+b/5//n/+f/5//o/+j/6P/o/+j/6P/o
/+r/6//s/+//7v/u/+//8v/x//P/9P/1//X/9//4//n/+v/8//z//P/+//7//v///wAA
///9//z///8AAAAAAQAAAAAA/v/+/wEAAQABAAEA/////////v8AAAAAAAABAP//AAAA
AAAAAgACAAIAAgAAAAAAAAAAAAAAAAABAAEAAAABAAIAAwADAAMAAgABAAIAAgADAAUA
BAADAAIAAQADAAMAAwADAAMAAgACAAIAAAAAAAAAAAACAAIAAQABAAAAAAAAAAAAAgAC
AAEAAQABAAIAAgACAP///////wAAAAAAAP////8BAAAAAAABAP//////////AAABAAIA
AwAAAP///v/9//7//////wAA///+//3//P/+//7//v///wAAAQABAAIAAQABAAAA/v/9
//3//v/+//z//P/8//z//v/9//3//v/+//7//v/+//7//v/+////AQD//wEAAwD+//z/
/f///wAA///+//3//P/+//7//P/8//z//f/9///////////////+//////8BAAQABAAE
AAQABAAFAAYABwAIAAcABgAEAAUABwAIAAYABQAEAAMAAgABAP7/+//7//z//P/8//r/
+P/3//f/9//4//j/+P/5//f/9//4//r//f/9//3//P/7//r/+f/4//n/+v/8//3////9
//3//v/8//3//f/9//v/+//7//v//f/9//3//f8AAAMACAAMAAwACAAAAP3//f/1/+3/
5P/a/8n/tv+n/5z/mf+a/5T/k/+c/6r/tP+5/77/x//T/9r/4f/r//H/9//5//j/+f/6
//v//P/+////AQD/////AAAAAAAAAAAAAAAAAgACAAMAAwABAAEAAgACAAIAAgABAAEA
AwADAAMAAgADAAIAAgADAAEAAQABAAIABAAEAAQABAACAAIAAgABAAIAAwAEAAUAAgAB
AAEAAAAAAAIAAgACAAEAAQABAAEAAQABAP////////7//v/+/wAAAAAAAP7//P/8//z/
/P/7//n/+f/5//r/+v/6//j/9v/0//T/8//1//L/8f/x/+3/6v/p/+j/6f/o/+j/6P/m
/+b/5v/k/+f/6f/q/+v/6f/q/+r/6v/p/+j/5//m/+n/6f/p/+v/7v/u/+//8v/z//X/
9v/3//f/+f/6//v//P/+//7//v/+//7//v///wEAAQAAAAAAAgACAAEAAQAEAAQAAgAC
AAEAAQABAAEAAQABAAEAAAAAAAAAAAABAAMABAAEAAQAAgACAAIAAgAEAAQABAAEAAMA
AgACAAEAAQABAAEAAQACAAMAAwADAAMAAgACAAMAAwADAAMAAwADAAMAAwADAAUABAAE
AAQAAgACAAIAAgAEAAQAAwADAAIAAgACAAIABAAEAAMAAwABAAIAAgACAAEAAQABAAIA
AgACAAEAAQABAAAAAAABAAMAAwADAAMAAgABAAAA//8BAAEAAQABAAMAAwACAAIAAAAA
AAAAAAACAAIAAgADAAMAAwACAAIAAAABAAEAAAD/////AAAAAAIAAgACAAIAAgABAAEA
AgACAAIAAgACAAAAAAAAAAEA///9////AQD//wAAAgADAAQAAwAEAAUABQAFAAMAAgAA
AAIAAgACAAIAAAAAAP7//v8AAAEAAQADAAUABQAFAAUABgAHAAcACQAJAAgABwAGAAcA
CQALAA0ADQANAA0ADAAOAA8ADwAMAAkACAAHAAYABwAEAAEAAQAEAAQABAACAP7//f/9
//3//v/+//7///8BAAEAAgAEAAMAAwADAAIAAgACAAIAAgAEAAQABQAFAAUAAwADAAQA
AgADAAMAAwAFAAUABQAFAAUAAwAFAAsADgARABYAFgAOAAQABAAFAAMA9f/l/+L/2v/H
/7L/pf+o/63/rP+s/7P/uP++/8L/x//O/9f/3//q//P//f8BAAEABQAEAAUABgAHAAUA
BgAGAAcACQAJAAoACgAKAAoACgAKAAoACgALAAsACwALAAwADAALAAoACAAHAAoACwAM
AAwADQAMAAwADQANAA0ADQAOAAwADAAMAAwADAAMAAwACwALAAsACwALAAoACQAJAAgA
CgAMAAwADAALAAsACwALAAkACQAHAAcABwAGAAYABgAGAAYABgAEAAQABAAEAAQABAAD
AAQABQABAAAA///8//v/+v/7//v/+f/2//X/9f/2//T/9P/0//P/8v/y//L/8P/w//D/
7v/w//H/8f/x//H/8v/y//L/8//y//H/8P/y//P/9P/3//b/9v/3//r//f///wAAAQD/
/wEAAgADAAYACAAIAAgACAAIAAgACQALAAsACgAKAA4ADgANAA0ADQAMAAkACAAKAAsA
DAANAA0ADQANAAwACgAKAAoACwAMAA4ADwAQAA8ADgANAAwADAAMAAwADAAOAA4ADwAP
AA0ADQANAA0ADgAPAA8ADwAPAA4ADgAPAA4ADQAMAAsADQANAA0ADQANAAwADAAMAA4A
DgAOAA4ADgAOAA0ADQAMAAwADAAMAAwADAALAAsACwAMAAwADAAMAA0ADgAQAA8ADgAM
AAsACwAKAAoACwANAA0ADQANAAsACwALAAsADAANAA4ADwAMAAsACQAIAAkACgALAAwA
DgAOAA4ADwANAA0ADAAMAAwADQANAAwACwALAAwADAAOAA4ADgAOAA4ADQANAA4ADQAM
AAsACgAMABIAEgAPAA4ADQAMAA4ADgAMAAwADAANAA0ADwAPAA8ADwAPABAAEQARABMA
EgASABIAEgASABMAFAAVABgAGQAaABoAGAAZABkAFgAVABQAEwASAA8ADAAJAAkACwAM
AA0ADAAJAAcABgAFAAYABgAGAAcACAAJAAsADgAPAA8ADwAOAAwADAAMAAwADAAMAA0A
DQANAAsACwAMAAwADQANAA0ADwAPAA8ADwAPAA8ACwANABQAGwAgAB4AGAASAA4ADQAN
AAUA/f/2/+j/0//E/7f/tP+7/8D/wP+9/8D/yP/M/83/0v/Z/+H/7P/3/wEABQAFAAkA
DAANAA4ADwAPABAAEAARABMAEwAUABQAEwASABEAEAASABIAEwATABMAEwAUABQAEgAS
ABEAEQAVABUAFQAUABIAEAAPAA8AEAARABIAFAAUABQAFAAUABIAEgASABEAEQARABEA
EQAQAA8ADwAOABAAEgASABIADwAPAA8ADwANAA0ACwALAAsACgAKAAoACgAKAAoACAAG
AAYABgAGAAcABQAFAAUABAAEAAQAAgACAAAAAAD///7/+v/4//f/9v/0//T/9P/z//L/
8v/y//L/8v/y//D/7//v/+7/7f/u//D/8f/y//L/8v/y//L/8//z//P/9f/2//b/9//6
//3///8AAAEAAQADAAQABQAFAAYABQAEAAYABgAGAAcACwALAAoACgAMAAwACwALAAwA
DAAKAAoACwALAAsACwAJAAkACQAIAAgACAAIAAkACwAMAAwADAALAAoACQAIAAkACgAL
AAwADAAMAA0ADQALAAsACwALAAoACwALAAsACQAIAAgACQALAAsACwALAAsACwALAAsA
CwAKAAoACgAMAAwADAAMAAkACAAGAAUABwAIAAkACgAKAAoACQAJAAcACAAIAAgACAAJ
AAoADAALAAoACAAHAAkACAAIAAkACQAJAAkACQAJAAkACQAJAAkACQAJAAkABwAHAAYA
BgAHAAgACQAKAAgACAAIAAkABwAHAAYABgAIAAkACQAIAAUABQAGAAYABwAIAAkACgAI
AAcABwAIAAgACAAIAAgABAAKAAgACAAIAAgACAAIAAYABgAGAAcABwAJAAsACwALAAsA
CgALAAsADQAMAAwADAAMAA4ADwAQABEAEwATABMAEgASABMAEwAQAA8ADgANAAwACQAG
AAMAAwAEAAQABAACAAIAAQABAAEABAAEAAQABQAFAAUABgAIAAgABwAGAAQABQAGAAcA
CAAHAAYABgAFAAcABQAFAAYACAAJAAkACQAIAAcABgAFAAcACQAHAAcAEAAZABgAEgAO
AAoACAALAAkABQD///D/3P/L/7r/rf+q/6n/ov+e/6X/sv++/8D/wf/I/9P/3f/m//H/
+f8BAAUA//8CAAMABAAFAAUABgAGAAcACQAJAAoACgAKAAoACgAKAAoACgALAAsACQAJ
AAoACgAKAAoACQAJAAsACwALAAoACgAKAAsADQAMAAsACgAKAAoACgAKAAoACgAKAAoA
CQALAAsACwALAAoACQAJAAgABgAIAAgACAAHAAcABwAHAAkACQAHAAcABwAGAAYABgAE
AAQABAACAAMABAAFAAYABAABAAAA///8//z//P/6//r/+P/4//f/9//0//P/8//y//D/
8P/w/+//7v/u/+7/6//q/+n/5v/p/+v/7P/t/+z/7P/r/+r/7v/u/+7/7v/v/+//7//x
//L/8v/z//b/9v/3//f/9//4//v//f///wAAAgACAAIAAAAAAAAAAQADAAMAAgACAAYA
BgAFAAUABAAEAAIAAgADAAMAAwADAAUABQAFAAQAAgACAAIAAwADAAQABAAEAAYABgAG
AAYABAAEAAQABAAEAAQABQAFAAMAAwADAAMAAgADAAMAAwAFAAQABAAFAAUABQAFAAUA
BQAFAAUABQADAAIAAgACAAQABAAEAAQAAgACAAEAAQADAAQABQAGAAQABAADAAMAAwAE
AAQABAABAAEAAQACAAQABAADAAMAAQAAAAAAAQADAAMAAwADAAMAAwADAAMAAgABAAAA
//8AAAEAAQACAAAAAAAAAAAAAAAAAAAAAQABAAEAAAAAAAAAAQABAAAA/////wAAAAAB
AAIAAwAEAAIAAQABAAIAAgACAAIAAgD+//z/AAACAAIAAgACAAIABAAEAAIAAgABAAEA
AAABAAIAAwAEAAUABAAFAAUABwAIAAgACAAIAAgACQAKAAsADwAPAA8ADgANAA0ADAAI
AAkACAAHAAYAAwAAAP3//f/+//7//v/8//r/+f/5//n//P/8//z//f/9//3//v8AAP//
//////7//v/+//7//v/+//7//////wAA//8AAAIA//////7//f/+////AAABAAEAAQAB
AAMACAAPABIAEAAKAAYAAAD/////9//t/+b/1v+//6r/n/+c/5n/kP+I/4//oP+u/7L/
uf/E/9H/2//k/+v/7//z//v//f/9//3//f/9////AAAAAAEAAQABAAIAAgACAAIAAgAC
AAAAAAABAAEAAwADAAQABAACAAIAAQABAAEAAQABAAAAAQAAAAAAAQADAAMAAwAEAAIA
AgACAAIAAwAEAAUABQACAAEAAAD///////8AAAAA/v8AAAAAAAABAAEAAQABAP/////9
//3//f/8//z//P/9//7////+//v/+v/5//j/+P/3//j/+f/4//j/+P/2//P/8P/v/+3/
7v/s/+z/7f/q/+j/6P/o/+j/6P/p/+r/5v/m/+b/5P/k/+X/5f/l/+P/5P/k/+T/5v/m
/+b/5v/p/+n/6f/r/+z/7P/t//D/8P/x//H/8f/z//X/9v/3//b/+P/4//j/+v/6//r/
+//9//3//P/8//z//P/7//v//P/8//r/+v/9//3//f/9//3//f/9//z/+v/6//r/+//7
//z//P/8//z//P/8//z//v/+//7//v/8//z//f/9//3//f/9//3/AAABAAEAAQD///7/
/v////3//f/9//3///////////8BAAAAAAAAAAAAAAAAAAAAAAAAAP/////+//7//v/+
/wAAAAD///////8AAAAAAAD///////8AAP7//v/9//3////+//7///8BAAEAAQABAP//
//////////////////8BAAEAAAAAAP7//v/+//7//v/+//7//////////v/+//7/////
//7//////wAAAAAAAAAAAAAAAP7//f/9//7///8AAAEAAgAAAAAABAAFAAIAAgACAAIA
AgAAAAAA/v/+/wAAAQABAAMAAwADAAMAAwAEAAUABQAHAAoACgAKAAoACQAJAAkACQAN
AA0ADQAMAAwADQANAAoACgAKAAoACgAGAAIA/v/9/wAAAAAAAP7//v/9//3//f/8//z/
/P/9//3//f/+/wAAAQABAAEAAAAAAAAAAAAAAAIAAgADAAMAAwABAAEAAgAAAAEAAQAB
AAMAAwADAAMAAwABAAMACQAMAA8AFgAWAA4AAgAAAAEAAwD9//P/6v/c/8n/tP+n/6j/
rf+o/6L/p/+0/7r/uv+9/8b/0f/Z/+L/7f/5//3//////wIAAwAEAAUABgAIAAkACwAI
AAcABwAGAAYABgAGAAYABwAIAAoACwALAAsADAAMAAoACgAJAAkADQANAA0ADAAJAAgA
CAAJAAsACwALAAwACwAKAAkACAAKAAoACgAJAAsACwALAAsACAAHAAcABgAIAAoACgAK
AAcABwAHAAcACQAJAAcABwAHAAYABgAGAAQABAAEAAIAAwAEAAUABgAEAAEAAAD///7/
/v/+//z/+//6//v/+//5//b/9f/1//L/8P/w//D/8f/w//D/8P/u/+7/7v/s/+z/7f/t
/+3/7//w//D/8P/w//D/8P/w//H/8f/x//P/9f/2//j//P/9////AAABAAAAAQABAAEA
AgAEAAQABAAGAAYABgAHAAsACwAKAAoACgAKAAkACQAMAAwACgAKAAsACwALAAsACQAJ
AAkACAAJAAoACwANAAwADAALAAoADAAMAAwADAAOAA4ADgAOAAwADAANAA0ADQANAA0A
DQAMAA0ADQANAAsACgAKAAsADAANAA4ADwANAA0ADQANAA8ADgAOAA4ADgAOAA4ADgAO
AA4ADQANAAwADAAMAAwADQAOAA4ADwANAA4ADgAOAAwACwAKAAoACwAMAAwADQAPAA4A
DgAPAA0ADQANAA0ADQANAA0ADQAOAA8AEAARAA4ADQALAAoADAAMAAwADAAMAAwADAAN
AA0ADQAMAAwADwARABIAEgAOAA0ADQAMAA4ADgAOAA4AEAAPAA8AEAAPAA4ADQAMABIA
EgAQAA8ADgAQABAAEAAQAA4ADgAMAAwADAANAA0ADwAQABEAEgATABIAEwATABUAFAAU
ABQAFAAWABcAGAAZABsAGwAbABoAGAAZABkAFgAXABYAFQAUABIADgAKAAkADAAMAAwA
CgAKAAkACQAJAAoACgAKAAsACwALAAwADgAPAA8ADwAOAAwADAAMAAwADAAMAA0ADQAP
AA0ADQAOAA4ADwAPAA8ADQANAA0ADQANAA0AEQAVABoAHQAgABwAEgAMAAwADQAJAAMA
+//s/9r/x/+8/7f/uv+3/67/rv+1/7z/xP/K/8//2P/j/+v/9P/7/wEABQAHAAsADAAN
AA4ADwANAA4ADgAPABEAEQASABIAEQAQAA8ADgAOAA4ADwAPABEAEQASABIAEAAQAA8A
DwARABEAEQAQABEAEAAQABEAEAAPAA4ADgAQABAAEAAQAA4ADgAOAA0ADQANAA0ADQAO
AA0ADQAMAAoADAAMAAwACwALAAsACwALAAsACQAJAAkACAAIAAgACgAKAAoACAAIAAgA
CAAIAAUAAwADAAMAAgACAAIAAAD8//r/+v/5//v/+P/3//f/9v/0//T/9P/x//D/8P/w
/+7/7v/u/+z/6v/r/+v/6//s/+7/7//w//L/8v/y//L/8f/x//H/8//2//b/9//6//v/
/f/+////AQADAAQABQAGAAgACAAIAAYABgAGAAcACQAJAAgACAAIAAgABwAHAAoACgAI
AAgACAAHAAYABQAGAAcACAAIAAgACAAIAAkACQAKAAoACgAMAAwADAAMAAsACgAJAAgA
CQAKAAwADQALAAsACwALAAoACwALAAsADQAMAAwADQANAA0ADQANAAsACwALAAsACwAK
AAoACgAMAAwADAAMAAoACgAJAAkACgAKAAoACgAMAAwACwALAA0ADgAOAA4ADAALAAoA
CgAKAAoACQAJAAsACgAKAAsACQAJAAkACQAJAAkACQAJAAkACQAJAAkACwALAAoACgAI
AAgACAAIAAoACgAKAAsACwALAAoACgAKAAsACwAKAAcABwAIAAgACgAKAAoACgAIAAcA
BwAIAAoACgAKAAoACAAIAAgACQALAA0ADAAMAAwADAAMAAsACgAHAAYACAAJAAkACwAJ
AAkACQAJAAsADQAOABEAEAAQABAAEAASABMAFAAVABUAFQAVABQAFAAVABUAEgATABIA
EQAQAAwACAAEAAMABwAIAAkACAAEAAMAAwADAAQABAAEAAUABwAHAAgACgAJAAkACQAI
AAgACAAIAAgABwAGAAYABQAGAAUABgAIAAgACQAJAAkACQAJAAkACQAJAAcACQALAA4A
FQAaABgAFAAQAAwABwAHAAMA+//y/+b/0/+8/63/qP+l/57/lv+b/67/vP+8/7//yv/T
/93/6P/x//n///8DAAMABgAHAAgACQAJAAoACgALAAoACQAJAAgACgAKAAoACgAKAAoA
CwALAAsACwAMAAwADgAOAA0ADQAOAA0ADAAKAAoACgALAA0ACwALAAsADAAKAAoACgAK
AAwADAAMAAsACQAJAAkACQAKAAkACQAIAAYACAAIAAgACQAJAAkACQALAAsACQAJAAgA
BgAFAAQABgAGAAYABAACAAIAAgACAAEA/////////v/+//7//P/8//r/+v/5//n/9v/1
//X/9P/y//L/8v/v/+7/7v/u/+7/7v/u/+z/6v/r/+v/6//r/+z/7P/s/+7/7v/u/+7/
8f/x//H/8//y//L/8//2//f/+f/6//v/+f/7//z//f8AAAIAAgACAAIAAgACAAMABQAF
AAQABAAEAAQAAwADAAQABAACAAIAAwADAAMAAwADAAMAAwACAAMABAAFAAcABAAEAAMA
AgAEAAQABAAEAAQABAAEAAQABgAGAAcABwAEAAMAAgABAAMABQAGAAcABQAEAAQABQAH
AAcABwAHAAQAAwACAAEABAAEAAUABgAEAAQABAAEAAQABAADAAMABAAEAAQABAADAAIA
AAD//wEAAgACAAIAAwADAAMABAACAAIAAQABAAMAAgACAAMAAQABAAEAAQADAAMAAwAD
AAIAAQAAAP//AQABAAAAAAAAAAAAAAAAAAAAAAAAAAEA//////7//v/+///////+////
//8AAAAAAAAAAAAAAAD///3//P/8//3//v///wAA///+//3//f/+//3/AAADAAAAAAAB
AAEA///9//3//f/9//3/AAD+//7//v/+/wAAAAD+//7//P/9//3//////////////wAA
AQABAAMABAAEAAQABAAGAAcACAAJAA0ADQANAAwACgALAAsACAAGAAQAAgAAAAIAAAD+
/////f/8//v/+P/2//X/9f/1//j/+P/4//n/+f/5//r//P/9//3//f/8//z//P/8//z/
/P/8//3//f/7//n/+f/6//r/+//7//v//f/9//3//f/7//3///8BAAQABwAMAAwACgAI
AAIA+//7//X/7f/m/9r/xf+y/5//lv+T/47/hv+L/5r/pv+y/7f/vv/F/8//3P/n/+3/
8//3//X/+P/5//r/+//7//z//P/9//3//f/+//7//v/+//7//v/+//7///////3//f/+
//7/AAAAAP/////////////+//7//v///wEA////////AAD+//7//v/+/wAAAAAAAP//
//8BAA==
         </WaveFormData>
      </LeadData>
      <LeadData>
         <LeadByteCountTotal>10000</LeadByteCountTotal>
         <LeadTimeOffset>0</LeadTimeOffset>
         <LeadSampleCountTotal>5000</LeadSampleCountTotal>
         <LeadAmplitudeUnitsPerBit>4.88</LeadAmplitudeUnitsPerBit>
         <LeadAmplitudeUnits>��V</LeadAmplitudeUnits>
         <LeadHighLimit>2147483647</LeadHighLimit>
         <LeadLowLimit>268435456</LeadLowLimit>
         <LeadID>V2</LeadID>
         <LeadOffsetFirstSample>0</LeadOffsetFirstSample>
         <FirstSampleBaseline>0</FirstSampleBaseline>
         <LeadSampleSize>2</LeadSampleSize>
         <LeadOff>FALSE</LeadOff>
         <BaselineSway>FALSE</BaselineSway>
         <ExcessiveACNoise>FALSE</ExcessiveACNoise>
         <MuscleNoise>TRUE</MuscleNoise>
         <LeadDataCRC32>433590907</LeadDataCRC32>
         <WaveFormData>
EAAQABAAEAAOAA4ADgAOAA4ADgAOAA4AEAAQABAAEAAQABAAEAAQAA8ADgANAAwADAAM
AAwADAALAAoACQAIAAoACgAKAAoACQAIAAcABgAGAAYABgAGAAgACAAIAAgACAAIAAgA
CAAJAAoACwAMAA4ADgAOAA4AEAAQABAAEAASABIAEgASABQAFAAUABQAEwASABEAEAAS
ABIAEgASABAAEAAQABAAEgASABIAEgARABAADwAOABAAEAAQABAAEgASABIAEgASABIA
EgASABIAEgASABIAFAAUABQAFAAWABYAFgAWABUAFAATABIAFAAUABQAFAASABIAEgAS
ABMAFAAVABYAFAAUABQAFAASABIAEgASABIAEgASABIAFAAUABQAFAASABIAEgASABIA
EgASABIAEAAQABAAEAASABIAEgASABIAEgASABIAEQAQAA8ADgAPABAAEQASABEAEAAP
AA4ADgAOAA4ADgAQABAAEAAQAA4ADgAOAA4ADgAOAA4ADgAOAA4ADgAOAAwADAAMAAwA
DgAOAA4ADgAOAA4ADgAOAAwADAAMAAwADgAOAA4ADAAMAA0ADQAOAAwADQANAA0AEAAQ
ABIAFAAWABcAFwAXABgAGAAYABkAHAAeACAAIAAeAB4AHgAdABkAGAAWABQAFAASAA8A
DAAMAA0ADwAQABAADwAPAA4AEAAPAA8ADwAMAAsACwALAAsACwALAAoACwAKAAoACgAI
AAcABwAHAAgACAAGAAYACAAJAAoACgAKAAoACgAKAAgACAAIAAoADwAVACUAMQAzAC0A
MABAAFwAbABjAEwALQD//8f/nP9+/2j/W/9Q/0H/M/83/0b/Wv9s/4X/nf+t/8H/2P/q
//P/+v8AAAQABgAGAAgABwAIAAoACgALAAwADAAMAAoACwALAAsACwALAAwADAAMAA4A
DgANAA8ADwAPABAAEQARABAAEAAOAA4ADgAPABEAEAAQABAADwAPAA8ADwARABEAEAAP
AA8AEAARABEADQANAAwADAAPAA8ADwAPAA8ADwAPAA8ADQANAAwADAAPAA8ADgAOAAwA
DQANAA0ADwAPABAAEAAQAA8ADwAQAA4ADgAOAA4ADwAPABAAEAAQAA8ADwAPABEAEAAP
AA8ADAAMAAwADAAKAAkACAAIAAgACAAGAAYABQAFAAQABAAGAAcABgAHAAQAAwACAAEA
AwADAAMAAwADAAUABgAGAAcABwAKAAsADAANAA0ADQAMAAwADAAOAA4ADgAOAA4ADQAN
AA0ADQANAA0ACwALAA4ADgAOAA0ACwALAAoACgAIAAgACAAIAAoACgALAAsACwAKAAoA
CgAKAAoACwALAA0ADQANAA0ACgAKAAoACwAPAA8ADwAPAAwADAAMAAwADwAQABAADwAN
AA0ADQANAA0ADQAMAAwACwAMAA0ADQAMAAsACwALAAwADQAOABAADgAOAA4ADQANAA0A
DQAMAAwADAAMAA0ACwALAAkACQALAAoACQAJAAgACAAIAAkABwAFAAUABwAGAAcACAAI
AAgACAAIAAcABQAFAAUABQAFAAUABQAGAAYABgAFAAQABAAFAAUABQACAAIAAgACAAIA
AgACAAIABAADAAMABAACAAIAAgACAAIAAgADAAMAAgACAAMAAwACAAAAAgACAAIAAgAA
AAAA/v/+/wAAAQADAAQABAADAAIAAgAEAAYACAAIAAcABwAHAAkADAANAA8AEAASABQA
FAASABAAEAAPAA0ADAAKAAgACAAGAAMAAAAAAAEAAwAEAAQAAQABAAAAAAABAAEAAQAA
AP3//f/9//3///////7//f/6//r/+v/6//v/+//7//z/+v/4//j/+P/7//z//P/8//r/
+v/6//r/+v/6//z//f8DAAkAFQAfACMAIAAgADYAWABnAFgAQwApAPn/vP+Q/3D/V/9E
/zP/If8V/x7/OP9M/2H/ef+N/5//tv/M/93/6P/w//T/9v/2//j/9//4//r/+v/7//z/
/P/8//7//////////f/9//7//v8AAAIAAgABAP///////wAAAwADAAIAAgAAAAAAAAAB
AAEAAAAAAAAAAwADAAMAAwADAAMAAgABAAEAAgADAAMAAQABAAAAAAABAAEAAQABAAEA
AQABAAEAAQABAAAAAAABAAEAAAAAAAAAAQABAAEAAwADAAQABAACAAEAAQACAAQABAAE
AAQAAQABAAIAAgAAAP///////wAAAAAAAAEA///+//3//P/8//v/+v/6//j/+P/2//b/
9f/1//T/9P/3//f/9f/1//X/9f/1//X/9P/z//L/8f/1//f/+P/4//f/9//6//v//v//
//////8AAAAAAAACAAAAAAAAAAAAAQABAAEAAQABAAEA/////wIAAgACAAEA//////7/
/v/+//7//v/+//7//v/////////+//7//v8AAAAAAQABAP//////////AAAAAAAAAQAF
AAUABQAFAAIAAgACAAIABQAGAAYABQADAAMAAwADAAMAAwACAAIABQAGAAcABwAGAAUA
BQAFAAMAAwADAAQABAAEAAQAAwADAAMAAwACAAIAAgACAAMAAwADAAEAAQABAAAA////
/wAAAAAAAAEAAQD/////AQD////////+//7//v/+//3////////////+//3//P/8//7/
/v/9//z//P/9//3//f/6//r/+v/6//z//P/8//z/+v/5//n/+v/8//z//P/8//r/+v/7
//v/+P/4//n/+f/6//r/+//7////+//1//T/9v/4//r//P/+//7//P/8//z/+//7//r/
/f/9//3//v/9//7////+/wEAAQABAAMAAgADAAUABgAKAAwADAAKAAoACgAJAAcABgAE
AAIAAgACAP///P/8//v//f/+//7//f/9//z//P/7//v/+//6//f/9//3//f/+f/5//j/
9//3//j/+f/6//j/9//2//b/9v/0//T/9P/1//b/9v/2//b/9v/2//b/+v/2//j/+f/7
/wMADQAXABkAHAAoAEAAVABZAEwANwAbAOn/sP+E/2b/T/86/yP/E/8R/x7/NP9K/2H/
d/+L/6P/uv/O/9n/5P/q/+7/8P/w//L/8f/y//T/9P/2//j/+f/6//r/+//7//v/+v/5
//n/+P/6//z//P/7//v/+//7//z//f/9//z//P/8//z//P/9//v/+v/6//r//v///wAA
AQD//////v/9//v//P/9//3//f/9//z//P/7//v/+//7//v/+//7//v/+//7//r/+v/9
//3//P/8//z//f/9//3/+//7//z//P/8//v/+//8//7//v/+//7/+//7//z//P/+//3/
/f/9//z/+v/4//f/+P/4//j/+P/2//X/9P/0//L/8v/w//D/8f/x//D/8P/v/+//7f/t
/+//7//v/+//7//v/+//7//x//P/9P/0//P/8//2//f/+v/7//v/+//8//z//P/+//z/
/P/8//z////////////9//3/+//7//7//v/+//3//f/9//z//P/+//7//v/+//z//P/9
//3////+//7//v////7//v/9//////////////8AAAEAAwACAAEAAAD//wEAAgADAAQA
BAAEAAMAAQADAAMAAwADAAUABQAEAAQAAgACAAIAAQABAAEAAgADAAEAAQABAAIAAgAC
AAIAAQABAAEAAQAAAP7//v/+//////////3//f////7//f/9//z//P/8//3//v/9//7/
AQD8//v/+v/4//r/+v/6//n/9//3//f/9//5//n/+f/6//v//P/8//z/+//7//r/+f/4
//j/+P/4//b/9v/2//b/9//3//j/+v/4//j/+P/4//j/+P/5//n/+v/6//v/+//4//b/
9//5//z/+f/4//f/9v/4//j/9v/2//f/9//4//j/+f/5//n/+v/4//r//P/8////////
/wEAAgADAAUABgAHAAgABwAEAAUABgAGAAUABAACAAAAAAD+//v/+P/4//j/+f/5//j/
+P/5//n/+v/5//n/+f/4//f/9//3//f/+f/5//j/9//z//L/8f/w//L/8//0//b/+P/2
//b/9v/1//b/9v/2//T/9P/0//T/9v/4//b/9//7/wEADQAZAB0AGgAcADAATgBXAEgA
NQAhAPX/uP+K/2r/Uf88/yn/F/8R/x7/Nv9K/1v/c/+L/53/rv/G/9f/4P/o/+r/7P/s
/+7/8P/y//X/9v/1//b/9v/2//b/9//3//f/+f/5//r/+v/6//z//P/7//n/+f/5//r/
/f/9//z//P/6//r/+v/7//3//P/8//z//f/9//3//f/7//v/+v/5//r//P/+/////P/7
//n/+P/5//n/+f/5//v/+//7//v/+//7//r/+v/5//n/+P/4//r/+//7//v/+f/5//r/
+v/6//n/+f/6//r/+v/6//r/+f/5//r/+v/8//v/+//7//j/9v/0//P/8//0//X/9v/y
//H/8P/w//H/8v/x//L/7//v/+7/7v/u/+3/6v/p/+n/6f/p/+n/6v/r/+z/7f/v//H/
8v/y//H/8f/0//X/+P/5//n/+f/8//z//P/+//z//P/8//z//f/9//3//f/+/////v//
//7//v/+//3//f/9//z//P/6//r/+v/6//3//v8AAAEA///+//7//v8AAAAAAQABAP//
////////AAAAAAAAAQADAAMAAwADAAIAAgACAAIAAwAEAAQAAwADAAMAAwADAAUABQAE
AAQABAAEAAQAAwAEAAMAAwADAAEAAQABAAIABAAEAAQAAwABAAEAAQAAAAIAAgACAAMA
AQABAP////8BAAAA/////wAAAAAAAAEAAAD9//z//f/8//3//v/+//7//v/+//3//f/9
//3//f/9//3//f/+//7//v/9//z//P/9//3//f/6//r/+v/6//v//P/9//7//P/7//v/
/P/+//7//v/+//z//P/9//3/+//6//r/+f/5//r//P/9//7//f/8//////////7//P/8
//z//P/8//z//P/8//r/+v/9//3//v/+/////////wAAAAACAAQABAADAAMAAwAFAAgA
CQALAAwADgAQABAADgAQABAADwANAAoACAAGAAYABgADAAAAAAADAAUABgAGAAMAAwAC
AAIA/////////v/+////AAABAP/////+//3//v/+//7//v////////8AAAAA/v/+//7/
/f/+//7//v8AAAAAAAAAAP7//v8AAAcADwAXACMAJwAfACAAMgBSAGQAUQA4ACkACwDR
/5b/dv9m/1f/SP85/y//Mf9E/1j/Zv97/5P/pf+5/87/4v/t//L/+v/8//7//v8AAAAA
AAABAAAAAgAEAAUABgAEAAUABQAFAAcABwAIAAgABgAIAAgABwAFAAUABQAGAAgACQAJ
AAoACgAKAAoACwALAAoACgAKAAkACQAJAAkACQAJAAgABwAHAAgACQAJAAcABwAGAAYA
CQAJAAkACQAJAAkACQAJAAkACQAIAAgACQAJAAgACAAIAAkACQAJAAkACQAKAAoADAAL
AAsADAAJAAgABwAGAAYABwAJAAoACAAHAAcABwAHAAYABQAFAAQABAAEAAQAAgABAAAA
AAAAAAAA/v/+///////+//7//v/9//r/+f/6//v//P/9//3//f/9//3/AQADAAQABAAB
AAEABAAFAAgACQAJAAkADAAMAAwADgAOAA4ADgAOABAAEQASABMAEgARAA4ADQAQABAA
EAAPAA8ADwAOAA4ADgAOAA4ADgAPABAAEgATABEAEAAQABAAEAAQABEAEQARABEAEQAR
ABIAEgASABMAEwATABMAEwAUABQAFAAUABQAFAATABEAEgATABQAFQAVABUAFAAUABUA
FgAXABcAFgAVABUAFQATABMAEwAUABIAEgASABEAEwATABMAEgAUABQAFAAVABMAEwAR
ABEAEQAQAA8ADwASABIAEgATABMAEQARABMAEwATABMAEgAPAA4ADQALAA4ADwAQABEA
EwATABMAFAASABIAEQAQAA4ADwAPAA8AEAAQABAAEAASABIAEgASABAADwAPABAADgAO
AA4ADgAQABQAFAARABAADwAOABAAEAAOAA4ADwAPABAAEAARABEAEQASABIAFAAWABYA
FQAVABUAFwAaABsAHQAeACAAIgAiACAAHgAeAB0AGwAcABoAGAAYABYAEwAQABAAEwAV
ABYAFgAUABMAEQAQAA8ADwAPAA4ADgAPABAAEQARABEAEAAPAAwADAAMAAwACwALAAsA
DAAMAAoACgAKAA0ADgAOAA4ADgAOAA4ADgAOAA4ADAAPABsAJwAxADMALwAwADwAWABs
AGcAUAA7ABUA1/+k/4T/cP9l/2D/Vf9F/0H/UP9k/3T/g/+b/6//v//W/+r/9f/4/wAA
AwAGAAcACgANAA4AEAAQABEAEgASABIAEAARABEAEQATABMAFAAUABIAFAAUABMAEwAT
ABMAFAAVABUAFAAUABIAEgASABMAFQAUABQAFAAVABUAFQAVABUAFQAUABMAEQASABMA
EwARABEAEAAQABMAEwATABMAEQARABEAEQATABMAEgASABIAEQAPAA4AEAARABEAEQAQ
AA8ADwAOAA8ADwAQABIAEAAQABAAEAAPAA8AEAAQABAADwAPAA8AEQAQAA8ADwAOAA4A
DgAOAA4ADQAMAAwACwAKAAcABgAGAAcABwAIAAgABwAEAAMAAwADAAMAAwADAAMAAwAD
AAcACQAKAAoACQAJAAwADQALAAsACgAJAAwADAAMAA4ADwAQABEAEgATABMAEwATABMA
EwARABEAEAAQABAADwAPAA8ADgAOAA4ADgAOAA4AEAAQABEAEQAPAA4ADgAOABAAEAAR
ABEAEQARABEAEQASABIAEgATABMAEwATABMAEAAQABAAEAARABIAEgARABIAEwAUABUA
EwATABIAEgATABQAFQAVABMAEQAQAA8AEQARABEAEgAQABAAEAAPAA8ADwAPAA4ADwAQ
ABEAEwARABEADwAPABEAEAAPAA8ADgAOAA4ADwAPAA0ADQAPAA8ADwAPAA4ADQAMAAsA
CQAKAAsADAANAA0ADQANAA4ADgAOAA0ADAAMAA0ADQANAAwADAAMAAwADAAMAAwADAAK
AAkACQAKAAoACgAKAAoABgAMAAoACgAKAAoACgAKAAgACAAJAAkACgAKAAwADQAOABAA
DwAQABEAEAARABEAEQATABQAFQAXABgAGgAcABwAGgAaABoAGQAXABYAFAASABIADgAL
AAgACAALAA0ADgAOAA0ADQAMAAwADQANAA0ADAALAAsACwALAAoACQAHAAUABwAIAAkA
CgAGAAUABAAEAAYABAAEAAQABwAIAAgACAAHAAYABQAEAAQACAAIAAcAEwAjACkAKQAl
ACoAPgBcAG4AZQBOAC0A+f/B/5b/dv9i/1f/Sv87/y3/Mf9I/1j/ZP97/5f/qf+7/9L/
5v/x//r/+v/8//7//v8AAAEAAgAEAAQABwAIAAgACAAIAAkACQAJAAcABwAIAAgABgAI
AAgABwAJAAkACQAKAAsACwAKAAoADAAMAAwADQALAAoACgAKAAsACwALAAsACwALAAoA
CQALAAwADQANAAsACwAKAAoACgAJAAgABwAJAAkACQAJAAsACwAKAAoACQAJAAgACAAI
AAkACQAJAAsACwAMAAwACgAJAAkACgAIAAgACAAIAAkACQAKAAoACgAJAAkACQALAAoA
CQAJAAgACAAIAAgABQADAAEAAAABAAIAAQACAP/////+//7///////3//f/9//3//f/9
//3//f/9//3//v///////v/+////AwAFAAYABwAHAAcABwAGAAUABgAIAAgACAAIAAkA
CQAJAAkABwAHAAUABQAGAAYABgAFAAcABwAGAAYABAAEAAQABAAEAAQABQAFAAYABgAH
AAgACQAIAAgABwAHAAcABwAHAAYABgAGAAcABwAHAAcABwAHAAgACQAKAAkACgAKAAkA
CwALAAsACwAJAAkACAAIAAkACgALAAsACAAHAAcABwAKAAsADAAOAA0ADAALAAkACQAJ
AAkACAAGAAYABgAHAAkACQAHAAcABwAGAAUABQAIAAgACAAJAAcABQAFAAcABAADAAIA
AAABAAIAAwADAAMAAwADAAMAAQABAAEAAgACAAIAAQAAAAAAAQABAAEAAAAAAAAAAAAC
AAIAAgACAAAA/////wAAAAAAAAAAAAD6//r//f8AAAAAAAAAAAAAAgACAAAAAAAAAP//
///+/wEAAQABAAIAAAACAAQABAAFAAUABQAHAAgACQALAAwAEAASABIAEAANAAwACgAH
AAgABgAEAAQAAgD///z//P/9////AAAAAP/////+//7//f/9//3//P/9//3//f/9//z/
+//5//f/9v/2//b/9v/3//f/9//4//r/+P/4//j/9v/2//X/9P/1//b/9//4//b/+P/4
//n/AQAPABsAHQAbACAALgBKAGAAVwBAACsAAQDF/5T/cv9c/0f/Mv8b/w3/Ff8s/0D/
Uv9v/4f/mf+x/8b/0v/d/+r/8P/v//D/7//w//H/8v/0//T/9//4//j/+P/2//f/9//3
//f/9//4//j/+v/8//z/+//5//n/+f/6//n/+f/4//j/+P/4//j/+f/6//r/+//8//v/
+//7//v//f/9//z/+//6//r/+v/5//j/+f/5//r/+f/5//n/+f/7//v/+//7//n/+f/4
//j/+f/5//j/+P/5//v//P/9//r/+f/5//j/+//7//z//v/8//z//P/8//r/+f/5//j/
+v/5//n/+f/4//b/9P/z//X/9v/3//j/9f/z//H/8P/w//D/7v/u/+3/7f/s/+z/7f/t
/+v/6//r/+v/6//r/+v/6//r/+v/7f/v//D/8P/v/+//8v/z//T/9f/1//X/9v/2//b/
+P/4//j/+P/4//f/9//3//f/+f/5//f/9//6//r/+v/5//n/+f/4//j/9v/2//b/9v/2
//b/9//3//n/+P/4//j/+v/6//v/+//5//n/+f/5//r/+v/6//v////////////+//7/
/v/+//3//v/+//3//////////////////v/+////AAABAAEAAAD///////////////8A
AAIAAgACAAEAAQABAAEAAAAAAAAAAAABAP/////9//3////+//3//f8AAAAAAAABAAEA
/////wEA/////////v/+//7//v/9//3//f/9//3/+//7//v//P/+//7//f/8//7/////
/////P/8//z//P/+//7//v/+//z/+//7//z//f/+////AAD+//7/AQADAAAAAAAAAAAA
AAD+//7//P/8//////8AAAAAAQABAAEAAgACAAQABgAGAAkACQAJAAsACwALAAwADAAQ
ABIAEgAQABAAEAAPAA0ADgAMAAoACgAHAAMA///+/wAAAwAFAAYABQAFAAQABAABAAEA
AQAAAAAAAQACAAMAAgABAP///f/8//z//P/8//z//f/+/wAAAAD+//7//v/9//7//v/+
//7//v/+//7/AAAAAAIABwANABcAJQApACEAHAAsAEoAYgBfAEgAMQANANP/mv96/2j/
W/9O/z//M/8z/0D/Tv9c/3H/jf+j/7P/yP/e/+n/8P/2//j/+v/6//z//v8AAAMABAAC
AAIAAQAAAAIAAwADAAMABQAFAAYABgAIAAoACgAJAAcABwAHAAgACQAJAAgACAAGAAYA
BgAHAAkACAAIAAgABwAHAAcABwAJAAkACAAHAAcACAAJAAkABQAFAAQABAAHAAcABwAH
AAUABQAFAAUABwAHAAYABgAHAAcABgAGAAQABQAFAAUACAAJAAsADAALAAkACAAIAAoA
CgAKAAoACwALAAwADAAKAAkACQAJAAcABgAFAAUABgAGAAYABgAEAAMAAgACAAIAAgAA
AAAAAAABAAEAAgABAAEA//////3//f/9//3//v///wAAAQABAAMABAAEAAMAAwAGAAcA
CAAJAAkACQAKAAoACgAMAA4ADgAOAA4ADQANAA0ADQAPAA8ADQANAA4ADgAOAA0ADQAN
AAwADAAOAA4ADgAOAAwADAANAA0ADwAOAA4ADgAQABAAEQARAA8ADwAPAA8AEAAQABAA
EQARABEAEQARABAAEAAQABAAEwAUABQAEwATABMAEwATABMAEwASABIAEwAUABUAFQAU
ABMAEwATABMAEwATABQAFAAUABQAEwAVABUAFQAUABEAEAAPAA8AEAARABAAEQARABAA
DwAPABAAEAAQABEAEQAPAA8AEQAQABEAEgASABEAEAAPAA0ADwAPAA8ADwAPAA8ADwAQ
AA4ADgANAAwADwARABIAEwARABAADwAOABAAEAAQABAAEAAPAA8AEAAOAA4ADgAOABIA
FAARABEAEAAQABAAEAAQABAAEAAOAA4ADQANAA4ADgAQABEAEgAUABIAFAAWABYAFwAX
ABcAGQAcAB0AHwAgACAAIgAiACAAHgAeAB0AGwAcABoAGAAYABUAEQANAAwADwARABIA
EgATABMAEgASAA8ADwAPAA4ADwAPAA8ADwAPAA8ADgANAAoACgAKAAoACwALAAsADAAM
AAoACgAKAAsADAAMAAwADAAMAAwADAAMAAoADgAVAB8AKwA1ADEALwA4AFAAaABmAFMA
NgARANv/p/+G/3L/Zv9d/1D/Q/87/0P/WP9q/3z/lf+r/73/z//i//D/9//+/wQABgAI
AAgACgAKAAoACwAKAAwADgAPABAADwAPAA4ADQANAA0ADgAOABAAEgASABEAEAAPAA4A
DgARABEAEAAQAA4ADgAOAA8ADwAOAA4ADgARABEAEQARAA8ADwAOAA0ADQAOAA8ADwAP
AA8ADgAOAA8ADwAPAA8ADwAPAA8ADwAPAA8ADgAOAA8ADwAOAA4ADgAPAA8ADwARABEA
EgASABAADwAPABAAEgASABIAEgAPAA8AEAAQABIAEQARABEAEwASABEAEQAOAA4ADgAO
AA4ADQAMAAwACgAKAAgACAAJAAkACAAIAAsACwAJAAkACAAHAAYABQAHAAcABwAHAAcA
CQAKAAoACwALAA4ADwAOAA8ADwAPAA4ADgAOABAAEgASABIAEgARABEAEQARABMAEwAR
ABEAEQAQAA8ADQAOAA8ADwAQAA4ADgAOAA4AEAAQABEAEQARABAAEAAQABEAEAAQAA8A
EAARABIAEwASABIAEgATABMAEwATABMAFAAUABQAFAAVABYAFgAVABMAEwATABMAEwAT
ABIAEgAVABYAFwAXABQAEwATABMAEwATABMAFAASABIAEgARABIAEwAUABQAEgASABIA
EwATABMAEQARABMAEgARABEAEAAQABAAEQARAA8ADwARAA8ADwAPAA4ADgAOAA4ADQAN
AA0ADQANAA8ADwAPABAADgAOAA0ADAAMAA0ADQANAAwADAAMAAwADgAOAA4ADgAMAAsA
CwAMAAwADAAMAAwACgAKAAsACwAOAA4ADgAOAA4ADgAOAAwADAAKAAoACwALAAwADAAN
AA0ADQAOAA4AEAASABIAEwATABMAFQAYABkAGwAcABwAHgAeABwAHAAcABsAGQAYABYA
FAAUABEADQAJAAgADAAPABEAEgAPAA8ADgAOAAsACwALAAoACgALAAwADQALAAsACgAJ
AAgACAAIAAgABQAFAAUABgAIAAYABgAGAAcACAAIAAgACAAIAAgACAAIAAgACAALABEA
GwApAC8ALQAuADwAVABqAGkAUgA3AA8A1f+i/37/aP9X/0r/O/8r/y//QP9Q/17/d/+R
/6X/uf/O/+L/8f/2//z/AAACAAIABAAFAAYACAAIAAgACAAHAAYACAAJAAkACQAHAAcA
CAAIAAoADAAMAAsADQANAA0ADgAOAA0ACwAKAAwADAAMAA0ACwAKAAoACgALAAsACwAL
AAwADQANAA0ACwAMAA0ADQANAA0ADAAMAAwACwAKAAkACQAJAAkACQALAAsACgAKAAoA
CQAHAAYACAAJAAkACQAHAAcACAAIAAgABwAHAAgACAAIAAgACAAJAAkACgAKAAwACwAL
AAsACwAKAAkACQAHAAYABQAEAAMAAwADAAQAAgACAAAAAAD//////v/+//3//f/7//v/
/f/9//3//f/7//v/+//7//3///8AAAAA/////wIAAwAGAAcABwAHAAYABgAGAAgACAAI
AAgACAAHAAcABwAHAAcABwAFAAUABgAGAAYABQAHAAcABgAGAAYABgAGAAYABAAEAAUA
BQAFAAQABAAEAAYABgAHAAcABwAHAAcABwAGAAYABgAHAAsACwALAAsADAAMAAwADAAL
AAwADAALAAkACQAJAAkACgALAAsADAAMAAwADAALAAwACwALAAsACwALAAsADAALAAoA
CQAHAAgACQAKAAoACAAIAAgACQAJAAkABwAHAAkACAAHAAcABgAGAAYABwAJAAcABwAJ
AAUABQAFAAQABgAGAAYABQADAAMAAwADAAEAAQABAAIABAAEAAMAAgAAAAEAAQABAAIA
AgACAAIAAgACAAIAAgABAP///v/+////AAABAAIAAAAAAAEAAQABAAIABAAFAAMAAgAC
AAEAAwABAP//AQD/////AgAAAAAAAAAAAAEAAgABAAIAAQABAAIAAgABAAEAAQACAAIA
BAAGAAYABwAHAAcACQAKAAsADQAOABIAFAAUABIAEgASABEADwANAAoABwAGAAUAAwAB
AAIAAgADAAMAAgABAAEAAAAAAAEAAQABAAAA/f/9//3//f///////v/9//z//P/8//z/
+//7//v//P/6//j/+P/4//n/+v/6//r//P/8//z//P/8//7/AAABAAcADwAZAB8AIQAk
AC4AQgBeAGEAUAA9AB0A5f+w/4b/aP9T/z7/K/8b/xf/KP9A/1T/Z/9//5X/q//C/9T/
4f/s//D/8v/0//T/9v/3//j/+v/6//n/+v/6//r//P/9//3//f/9//3//v/+//z//v/+
//3/////////AAD//////v/+////AAABAAMAAQAAAAAAAAD//////////wAAAQABAAEA
AQACAA==
         </WaveFormData>
      </LeadData>
      <LeadData>
         <LeadByteCountTotal>10000</LeadByteCountTotal>
         <LeadTimeOffset>0</LeadTimeOffset>
         <LeadSampleCountTotal>5000</LeadSampleCountTotal>
         <LeadAmplitudeUnitsPerBit>4.88</LeadAmplitudeUnitsPerBit>
         <LeadAmplitudeUnits>��V</LeadAmplitudeUnits>
         <LeadHighLimit>2147483647</LeadHighLimit>
         <LeadLowLimit>268435456</LeadLowLimit>
         <LeadID>V3</LeadID>
         <LeadOffsetFirstSample>0</LeadOffsetFirstSample>
         <FirstSampleBaseline>0</FirstSampleBaseline>
         <LeadSampleSize>2</LeadSampleSize>
         <LeadOff>FALSE</LeadOff>
         <BaselineSway>FALSE</BaselineSway>
         <ExcessiveACNoise>FALSE</ExcessiveACNoise>
         <MuscleNoise>TRUE</MuscleNoise>
         <LeadDataCRC32>1155262932</LeadDataCRC32>
         <WaveFormData>
FgAWABYAFgAYABgAGAAYABkAGgAbABwAHwAgACEAIgAkACQAJAAkACQAJAAkACQAJgAm
ACYAJgAlACQAIwAiACIAIgAiACIAHwAeAB0AHAAbABoAGQAYABcAFgAVABQAEgASABIA
EgAQABAAEAAQABAAEAAQABAAEgASABIAEgAUABQAFAAUABYAFgAWABYAFAAUABQAFAAU
ABQAFAAUABIAEgASABIAFAAUABQAFAATABIAEQAQABAAEAAQABAAEgASABIAEgASABIA
EgASABIAEgASABIAEgASABIAEgAUABQAFAAUABIAEgASABIAEgASABIAEgASABIAEgAS
ABMAFAAVABYAFgAWABYAFgAUABQAFAAUABQAFAAUABQAFAAUABQAFAAUABQAFAAUABQA
FAAUABQAEgASABIAEgASABIAEgASABIAEgASABIAEAAQABAAEAASABIAEgASABAAEAAQ
ABAAEAAQABAAEAAQABAAEAAQAA4ADgAOAA4ADgAOAA4ADgAOAA4ADgAOAA0ADAALAAoA
CwAMAA0ADgAQABAAEAAQAA8ADgANAAwADgAOAA4ADAAMAA0ADQANAA0ADgAOAA8ADwAQ
ABEAEgAVABYAFgAWABcAFgAXABgAGQAbAB8AIAAbABkAGwAbABYAFgAWABYAFgAVABEA
DwAPAA8AEgASABEAEQAQABAAEQASABEAEgARABAADgANAA0ACwALAAoACwAKAAoACgAI
AAcABwAHAAcABwAGAAYABgAHAAcABwAJAAkACQAJAAkACAAHAAYACQAOABoAJQAsADEA
PwBYAHkAmACtALcAuwC+ALcAoAB8AFsAPAASANv/of93/2r/dP+E/5j/qf+3/8X/2f/n
/+7/9v/8//z//f/+//7//v///wAAAAABAAMAAwADAAEAAQABAAEAAwADAAQABAAEAAYA
BgAFAAUABQAFAAUABwAHAAcABgAEAAQABAAEAAUABgAHAAkACAAHAAYABQAHAAcABwAH
AAcABwAIAAgABQAEAAQABAAFAAcACAAJAAcABwAHAAcABgAGAAYABQAHAAcACAAIAAcA
BwAHAAcACAAKAAsADQALAAsACwANAA0ADQAPAA8ADwAQABAAEQASABMAEwAVABYAFwAY
ABoAGQAYABcAFgAWABUAFQAVABYAFgAWABQAEQAQAA8ADwARABEAEAAPAA0ADAAKAAgA
BwAGAAUABQADAAMABAAEAAYABgAHAAcABgAHAAcABwAFAAYABgAGAAYABgAGAAYABwAH
AAYABgAJAAkABwAHAAgACAAHAAcABQAFAAUABAADAAMAAwADAAUABQAFAAUAAwADAAMA
AwACAAIABAAEAAQABAAFAAUAAgACAAIAAwAHAAcABgAGAAQAAwACAAIABAAGAAcACAAG
AAQABAAGAAQABAAEAAQABgAIAAgACAAIAAgABwAHAAgACAAHAAcACAAIAAgACAAGAAYA
BgAGAAUABQAFAAUABQAFAAMAAwADAAMAAgACAAEAAQABAAEAAQAAAAAAAAACAAIAAgAC
AAIAAgAAAAAAAAD///3//P/+//7//v/+///////+//7//v/+//7//f/6//r/+//7//3/
/f/8//z//P/8//z//P/7//v/+v/4//j/+f/8//3/+//7//v/+//6//r/+v/6//r/+v/6
//r/+P/4//v/+//7//v/+//6//r/+f/8//3//v////7//v/+/wAAAQAEAAcACAAHAAoA
CgAHAAMABQAFAAIAAgACAAIAAgADAP///f/9//3/AAAAAP///f/8//z//P/+//z//P/8
//v/+f/4//f/9v/3//f/9//0//T/9P/0//P/8//z//P/8//y//L/8v/1//X/9f/1//P/
8//z//T/8v/y//L/9f/4//r/AQAKABMAGwAoAEUAagCHAJsAqQC2ALsArgCQAGcAPgAU
AOX/rf93/1z/XP9q/3r/if+X/6X/t//J/9j/4v/o/+r/6//s/+z/6v/r/+z/7P/r/+3/
7f/t/+//7//v/+//7//v//D/8P/w//L/8v/x//H/8f/x//H/8//z//P/8v/y//L/8v/y
//L/8v/y//P/8//z//P/8//z//P/8//z//X/9f/2//b/9f/0//T/9P/y//P/8//z//X/
9f/1//X/9P/0//T/8//1//X/9v/2//b/9f/0//P/9f/2//b/9//3//f/9//5//n/+f/7
//v/+f/6//r/+//6//v/+//9/////////wAA/v/+//7//v/9//3//v////3//P/7//j/
+f/4//f/9//5//n/+P/3//b/9v/1//T/8v/w/+7/7f/u/+//8f/y//D/8P/x//H/9P/1
//X/9f/3//j/+P/4//n/+P/3//b/9//3//b/9v/3//f/9f/1//f/+P/4//n/+P/3//b/
9P/1//X/9f/1//X/9f/1//X/8//z//P/8//z//T/9//4//f/9v/2//X/9P/0//T/9f/5
//n/+P/4//f/9//3//j/+//8//z//P/6//j/+P/6//n/+P/3//b/9//6//v//P/8//z/
+//7//r/+v/5//n/+P/4//j/+P/6//r/+v/6//n/+f/5//n/+f/5//f/9//3//f/9v/2
//f/9//3//f/9//2//b/9v/0//T/9P/0//b/9v/0//T/9f/1//T/9P/y//L/8v/y//X/
9f/0//T/9P/0//T/8//w//D/8f/x//H/8f/w//D/8P/w//D/8P/w//H/8f/w/+//7//x
//H/7//v/+//7//w//D/8P/x//X/8//t/+r/7f/u/+//8P/x//L/8f/y//H/8f/x//H/
8v/y//P/8//z//P/8//z//b/9v/2//j/9v/4//r/+v/9/wAAAAD9//3///////z//P/8
//z//P/7//f/9f/1//X/+P/4//f/9//2//b/9v/0//L/8v/y//L/8f/x//H/7//v/+7/
7f/t/+7/7//w/+7/7f/s/+v/7f/s/+z/7P/r/+v/6//r/+3/7f/t/+7/8v/s/+7/7f/s
//D/+f8CAAsAFwAwAE0AZAB9AI8AnQCoAKsAmABwAEMAHADu/7n/h/9h/1D/Vv9m/3b/
g/+V/6X/t//H/9L/2v/g/+D/4f/i/+L/4v/j/+T/5P/n/+n/6f/p/+n/6f/p/+n/5//n
/+j/6P/o/+r/6v/p/+n/6f/p/+n/7f/t/+3/7P/s/+z/7P/s/+r/6v/q/+v/7v/v//D/
8f/w/+//7v/t/+3/7f/u/+7/7//u/+7/7v/s/+3/7f/t/+v/6//r/+v/7v/u/+7/7f/t
/+3/7v/u//H/8f/x//H/7//w//D/8f/x//H/8f/z//P/8//1//X/8//0//T/9f/4//n/
+f/7//r/+f/4//j/+P/4//j/+P/2//X/9f/1//T/9P/0//L/8f/w/+//7//t/+3/7P/r
/+3/7v/u/+7/7f/s/+v/6//r/+v/7P/s/+z/7P/t/+3/7v/v/+//7//x//L/8v/y//L/
8v/y//L/9P/1//X/9v/1//X/8//z//T/9P/z//P/8//z//P/8v/z//P/8//z//H/8f/x
//H/8f/x//H/8f/y//L/9P/0//L/8v/z//P/8//0//X/9//4//f/9f/0//b/9//4//r/
+P/4//f/9v/3//b/9//6//r/+v/6//r/+f/6//n/+P/5//r/+v/7//r/+v/5//n/+v/6
//r/+v/4//j/+P/4//f/9//3//f/9//3//X/9f/z//P/8v/y//P/8//z//P/9P/0//X/
9v/z//L/8f/w//H/8v/x//L/8v/x/+//7v/w//D/8P/w//L/8//z//T/8//y//H/7//u
/+7/7//v/+3/7f/s/+z/7v/u/+7/7v/u/+//7//u/+//7//x//H/8f/x//H/8f/w/+z/
7P/x//L/8f/w/+//7v/u/+7/7P/s/+3/7f/t/+3/7v/u/+//7//w//H/8v/z//b/9v/2
//j/9v/4//r/+v/6//z/+//3//j/+//8//r/+v/6//r/+v/3//P/8f/x/+//8v/y//H/
8//y//L/8v/y//D/8P/w//D/7//v/+//7v/v/+//7//r/+r/6f/o/+j/6f/q/+v/7f/s
/+z/7P/r/+v/6//r/+n/6f/p/+r/7P/s/+z/6//s//L/+f8EAAsAFQAkAD8AXAB3AIcA
kQCiAKcAlABsAEEAFgDo/7X/g/9b/07/WP9k/3D/gf+T/6H/r//B/9D/1v/e/97/3//g
/+D/4f/j/+X/5v/m/+f/5v/l/+f/5//n/+f/6f/p/+r/6v/o/+r/6v/p/+n/6f/p/+n/
6//r/+v/6v/q/+r/6v/q/+z/7P/s/+3/7//v/+//7//u/+3/7P/r/+z/7f/v//D/7v/s
/+v/6v/q/+v/6//r/+3/7f/t/+3/7P/s/+z/6//r/+v/7P/s/+//7//v/+//7f/u/+7/
7//t/+3/7f/v//H/8f/z//P/8f/y//L/8//0//X/9f/3//T/8//y//L/9P/0//T/9P/w
/+//7//v//H/8v/z//L/7//u/+3/7f/s/+v/6f/n/+j/6P/n/+b/5v/m/+b/5//n/+f/
6P/o/+j/6P/p/+n/6//t/+7/7//v//D/8P/w//L/8v/y//L/8//z//L/8v/1//X/8//z
//T/9P/z//P/8//z//P/8v/v/+//7//v//L/8//0//X/9P/z//L/8f/x//L/9f/2//X/
9P/0//P/9P/0//T/9f/3//f/9v/2//f/9//3//j/9//4//j/+P/6//j/+P/6//r/+v/6
//r/+f/6//n/+P/6//r/+f/5//r/+v/5//n/+v/6//r/+v/4//j/+P/4//n/+f/5//n/
9//3//X/9f/3//f/9v/2//X/9f/1//X/8//y//L/8v/0//T/9P/0//b/9v/0//T/8//z
//L/8v/0//T/9P/0//X/9f/0//T/9P/0//T/8//y//L/8//z//P/8//y//L/8v/y//L/
8v/y//P/8//y//H/8f/z//P/8f/x//H/8f/y//L/8v/z//T/8//0//b/9f/3//T/9P/0
//T/9P/0//T/9P/0//L/8v/z//P/8//z//b/9v/3//f/+P/5//r/+//6//r/+v/8//7/
AAACAAIAAwAGAAYAAwADAAUABQACAAAAAAAAAAAAAQD9//v/+//9/wAAAAD//////v/+
//7//P/6//r/+v/8//v/+//7//n/+f/4//f/9v/2//b/9v/2//f/+P/5//f/9v/2//b/
9//3//f/9//5//n/+f/6//j/+P/4//3/AgAIABUAHAAfACsARgBnAIQAjwCRAKEAsACh
AHYATAAvAAwA3P+r/3v/Yf9i/3D/ev+K/53/rf+7/8v/2//m/+r/8P/w//H/8v/y//L/
8//0//T/9//5//n/+f/5//n/+f/5//n/+f/6//r/+v/8//z/+//5//n/+f/5//3//f/9
//z//v/+//7//v/+//7//v///////////////f/9//3//f//////AAAAAP3//P/8//z/
/f///wAAAQD//////////wAAAAAAAP//AQABAAIAAgABAAEAAQABAAEAAgACAAMABAAF
AAYACQAIAAcACAAHAAkACgAKAAsACgALAAsADQANAA0ADQAOAAwADAAMAAwADAALAAsA
CwAKAAoACgAIAAkACAAHAAcABgAFAAMAAQACAAIAAQAAAAEAAAD/////AQABAAIAAgAB
AAAAAAD//wEAAwAEAAUABwAIAAgACAAIAAgACAAIAAwADQANAA4ADAALAAgABwAJAAoA
CgALAAsACwALAAoACQAJAAkACQAKAAsADAANAAwACwAKAAkACgAKAAwADAAMAAwADQAN
AA4ADgAOAA8ADwAPAA4ADgAOAA8AEAASABAAEAAPAA4AEQAQABEAFAASABIAEgASABIA
FAAUABQAFAAUABMAEwAUABQAEwATABQAFAAUABQAEgASABIAEgATABMAEwATABEAEQAP
AA8ADQANAAwADAAOAA8AEAARABEAEAAQABAAEgASABIAEgAPAA4ACwAKAAwADQANAA4A
EAAQABAAEAAPAA8ADgAOAA4ADgAOAA0ADgAOAA8ADwARABEAEAAQAA4ADgAOAA4ADAAN
AA0ADAAPABMAEgAPAA4ADQAMAA4ADgAMAAwADQANAA0ADQAQABAAEQARABQAFQAWABcA
FgAWABYAGAAYABoAHAAcAB0AIAAgAB0AGwAdAB0AGgAaABoAGgAaABkAFQATABMAFQAY
ABgAFwAVABQAFAAUABQAEgASABIAFAATABMAEwARABEAEAAPAAwADAAMAAwACwALAAsA
CwALAAoACgAKAA0ADQANAA0ADwAPAA8AEAAOAA4ADAANABYAIAApADAANwBDAFoAeQCa
AKsAsQC5AL4ArwCSAG4ATwAwAA4A3f+l/3v/cv9+/4r/mP+r/7v/yf/Z/+v/9P/4/wAA
BAAFAAYABgAIAAkACgAKAAsADQANAA0ACwALAAsACwAMAA0ADwAQAA8AEAAPAA0ADwAP
AA8ADwARABEAEQAQAA4ADgAOAA4AEAAQABAAEQARABEAEQARAA8ADwAPAA8ADwAPABAA
EAAPAA4ADgAOABAAEQARABEADwAPAA8ADwAQABAAEAAPAA0ADQAOAA4AEQARABEAEQAQ
ABAADwAPABAAEQASABUAFQAVABcAFwAZABoAGgAbABoAGwAbAB0AHwAfAB8AIAAiACIA
IgAiACIAIQAhACEAHwAeAB0AGgAaABoAGgAbABoAGQAXABUAFAAUABMAEgAPAA4ADQAN
AA8ADwAQABAADwAOAA4ADQANAA0ADAALAAsADAAMAAwAEAAQABAAEAATABMAEgASABMA
EwARABEAEAAQAA8ADwAPAA8ADwAOAAsACwALAAsADQANAA0ADQAMAAsACgAJAAkACgAN
AA4ADAAMAA0ADQAOAA4ADgAPAA8ADwAOAA4ADQANAA0ADgAPABAAEAAQABIAEAAQABIA
EAAQABAAEAAQABIAEgASABEAEAAOAA0ADwAQABAAEQAQABAAEAAQAA4ADgAOAA4ADgAP
ABAAEQAPAA8ADQANAA0ADQAMAAwADQANAA0ADQANAAwADAAMAA4ADgAOAA4ADQAMAAkA
CAAKAAsACwAMAAoACgAKAAoACwALAAoACgAKAAoACgAJAAgACAAJAAkACQAJAAgACAAG
AAYABgAGAAYABwAHAAYAAwAIAAYABgAGAAYABgAGAAQABAAFAAUABQAFAAcACAAKAAsA
CgALAAwADQAOAA4ADgAQABAAEgAUABQAEwAWABYAEwARABMAEwAQABIAEgASABIADwAL
AAkACQAJAAwADAALAA0ADAAMAAwADAAKAAoACgAKAAkACQAJAAYABQADAAEAAwAEAAUA
BgACAAEAAAD//wEAAAAAAAAAAwADAAMAAwACAAEAAAAAAAAAAgACAP//CAAUABsAHgAj
ADUAUgB3AJQAqQCzALUAtACtAJIAcABPAC4ABgDP/5P/a/9m/3D/eP+K/6H/sf+9/9H/
4f/s//T/8v/0//X/9v/2//b/9//4//j/+//9//3//f/9//3//f/9//v/+//8//z/+v/8
//z/+//9//3//f/9//////////7/AAAAAAAAAAD+//7//v//////////////////////
//8BAAEAAgACAP///v/+//7//P/9//3//f/9//3//f/9/wAAAAAAAP///////wAAAAAB
AAEAAQABAAMABAAEAAUAAwADAAMABQADAAMABQAFAAcACAAIAAkACgALAAsADQANAA0A
DQAOABAAEAAQABAADQALAAoACQAJAAoACwAKAAcABgAFAAUABQAFAAQAAwACAAIAAQAA
AP3//P/7//v/+f/5//r/+v/7//z//v///wAAAQABAAEAAAAAAP///v8CAAIAAgACAAEA
AQAAAAAAAQABAP////8AAAAA/////wEAAQABAAAA/f/9//3//f/7//v/+//7//z//f/+
/////P/8//7//v/8//z//f/9//z//P/8//3//f/9//z//P/9//3//f/+////AAAAAAAA
AAD+//7/AAD+//7//v/+/wAAAgACAAIAAAAAAP////8BAAIAAgADAAIAAgACAAIAAAAA
AAAAAAD//////////wEAAQD//////f/9//z//P////////////3//P/8//z/+//6//n/
+P/5//r/+f/6//v/+//6//r/+P/4//j/+P/3//f/9v/2//j/+P/4//f/9P/0//X/9f/2
//f/9//4//b/9v/2//b/9v/3//f/9v/x//H/8//4//b/9v/2//b/+P/4//b/9v/2//X/
9P/z//b/9v/3//f/9v/3//j/+f/6//r/+v/8//z//v8AAAAAAwAGAAYAAwAAAAEAAAD8
//z//P/8//z/+//3//X/9f/1//j/+P/3//f/9v/2//b/9v/0//T/9P/2//X/9f/1//L/
8f/v/+3/7P/s/+z/7P/t/+3/7f/t/+//7v/u/+7/7P/r/+r/6f/q/+v/7P/u/+z/7P/s
/+v/8P/4/wMACAARACEAOgBZAHoAjQCZAKkAsgCpAIwAZgA9ABYA5P+n/3H/U/9Q/1j/
aP98/4//n/+v/7//x//S/97/4v/i/+H/4P/e/+D/4f/i/+L/4//l/+X/5f/l/+X/5f/l
/+X/5f/m/+b/5v/o/+j/5//n/+f/5//n/+j/5//m/+T/5v/m/+b/5v/o/+j/6P/p/+f/
5//n/+f/6f/p/+n/6f/o/+f/5//m/+f/5v/m/+b/5P/l/+X/5f/n/+f/5//n/+b/5v/m
/+X/5f/l/+b/5v/o/+n/6v/r/+j/6P/n/+f/6P/p/+r/7f/t/+3/7//v/+7/7v/t/+3/
7v/v/+//8f/v/+//7//w//H/8v/z//T/8P/v/+//7//s/+z/7P/q/+v/6v/p/+n/6f/p
/+j/5//m/+b/5f/k/+P/4v/h/+H/4//j/+T/5P/k/+T/5f/l/+T/5f/l/+X/5//o/+j/
6P/q/+r/6v/q/+v/6//q/+r/6//r/+n/6f/s/+z/6//r/+v/6//r/+r/5//n/+f/5//p
/+n/6f/p/+n/6f/p/+n/6v/q/+z/7P/q/+r/6//r/+z/7P/s/+3/8f/x//D/8P/v/+//
7//w/+//8P/w//D/8f/w//H/9P/0//T/9P/0//T/9v/2//b/9v/2//X/9f/2//b/9f/1
//j/+P/4//j/+P/4//j/+P/1//X/9f/1//X/9f/z//P/9f/1//T/9P/3//f/9//3//f/
9v/2//b/9P/0//T/9P/2//b/9P/0//X/9f/0//T/9P/0//T/9P/3//f/9v/2//b/9v/2
//X/9v/2//f/9//3//f/9v/2//X/9P/z//L/9f/3//j/+P/3//f/+f/7//j/+P/4//j/
+P/2//b/9P/0//b/9//4//n/+v/6//v/+//8//3//v///wIAAgACAAQAAwAEAAUABAAF
AAgACAAFAAQABwAIAAYABgAGAAYABgAEAP///P/7//3/AAAAAP//AQAAAAAAAAAAAP7/
/v/+//7//f/9//3/+//7//r/+f/2//b/9v/2//j/+f/6//v/+f/4//j/+P/3//f/9//3
//n/+f/5//r//P/6//r///8CAAoAFQAeACEAKQBAAGMAhACbAKMAqwC0AKsAigBmAEkA
LAAAAMv/lf9v/2L/aP9y/4L/mf+r/7X/x//b/+T/6v/u//D/8f/y//L/8//1//f/+P/2
//f/9v/1//f/9//3//f/+f/5//r/+v/6//z//P/7//v/+//7//v//f/9//3//P/8//z/
/P/8//7//v/+/////f/9//3//f/9//3//f/9//////8AAAAA/f/8//z//P/+////////
//3//f/9//3//v/+//7//f//////AAAAAP//////////AAACAAMABQAEAAMAAgADAAQA
BQAIAAkACwAMAAwADQAMAA0ADQAPAA8ADwAPABAAEgASABIAEgAQAA8ADwAPAA4ADgAO
AAwADAAMAAwADQALAAsACgAJAAYABgAFAAQABAAEAAQABQADAAMABAAEAAIAAgADAAMA
BgAHAAcABwAFAAYABgAGAAoACgAKAAoACwALAAoACgANAA0ACwALAAwADAALAAsACQAJ
AAkACAAIAAkACgALAAkACQAJAAkACQAJAAkACQAKAAoADAAMAAwADAANAA0ADAAMAAwA
DQANAA0ADAAMAAsACwALAAwADgAQABEAEgAQAA4ADgAQABIAEgASABIAEAASABIAEgAS
ABIAEQARABIAEgARABEAFAAUABQAFAAUABQAFAAUABAADwAOAA0AEAARABAAEQARABEA
EAAQABEAEQARABEADwAOAA4ADgAPABAAEQASABEAEAANAAwADwAPAA4ADgAOAA4ADgAO
AA8ADwAOAA4ADwAQABEAEQAPAA4ADgANAA8ADwAOAA4AEAAQABAAEAAPAA8ADgAMABMA
EwARABEAEAAQABAAEAAQABAAEAAOAA4ADQANAA0ADQARABIAFAAVABUAFQAVABUAFgAW
ABYAGAAaABwAHgAeAB0AIAAgAB0AGwAdAB0AGgAcABwAHAAcABoAFQASABEAEwAWABYA
FQAXABYAFgAWABQAEgASABIAEgARABEAEQAPAA8ADgANAAoACgAKAAoACwALAAsACwAN
AAwADAAMAA0ADQANAA0ADQANAA0ADgAMAAwADgATABgAJAAvADQAPwBTAHAAkQCoALMA
twC9ALoApQCGAGYASwAoAPb/u/+F/2n/cP+C/5D/pP+3/8X/0//j/+//9v/+/wIABAAF
AAYABgAFAAUABQAEAAcACQAJAAkABwAHAAcABwAHAAcACAAIAAoADAAMAAsACgAJAAgA
BwALAAsACwAKAAoACgAKAAoACgAKAAoACwANAA0ADQANAAwACwAKAAkACwALAAwADAAL
AAoACgAKAAoACwALAAsACwALAAsACwAMAAwADAALAAsACwAMAAwADQANAA0ADQAOABAA
EQATABMAEwATABUAFwAXABkAGQAZABoAGgAbAB4AHwAfACEAIwAjACMAJAAkACQAJAAk
ACIAIQAhACEAHgAeAB4AHAAdABwAGwAbABsAGwAaABkAFwAWABQAEgARABAADwAPAA0A
DQAOAA4ADgAOAA8ADwAOAA8ADwAPAA0ADgAOAA4AEgASABIAEgASABEADwAOABEAEQAP
AA8ADgAOAA0ADQAPAA8ADwAOAA0ADQANAA0ADQANAA0ADQAPAA8ADwAPAA0ADAANAAwA
DgAOAA8ADwAOAA4ADgAPAA8ADwAOAA4ADwAPAA8AEAARABIAEgASABAADgAOABAAEAAQ
ABAAEAAQABIAEgASABAAEAAPAA8AEAAQAA8ADwAQABAAEAAQABIAEgASABIAEAAPAA4A
DQAPAA8ADQANAA8ADwAOAA4ADQANAA0ADQANAAwADAAMAAwADAAMAAwADAAMAAoACgAJ
AAkACAAIAAoACgAKAAoACQAJAAgACAAIAAgACAAHAAYABgAHAAcACQAJAAgACAAIAAgA
CAAIAAgACQAJAAgABQAFAAcABwALAAsACgAKAAoACgAKAAgACAAGAAYABwAHAAcABwAI
AAgACQAJAAoACwAMAA0ADgAOAA4AEAAQABIAFAAUABMAFgAWABMAEwAVABUAEgASABIA
EgASABAACwAIAAcACgAOAA8ADwANAAwADAAMAAoACAAIAAgACQAJAAoACwAIAAcABQAD
AAIAAgACAAIAAAD///7//f////7//v/+/wEAAQABAAEAAQABAAEAAgACAAIAAAADAAYA
DAAXACAAJQA1AEwAaQCIAKEArQC1AL4AuQCiAIAAXQA8ABYA4f+l/3n/aP9q/3b/iP+d
/6//vf/N/93/6v/w//T/9v/3//j/+P/6//v//P/8//r/+//6//n/+v/7//z//f/7//v/
/P/8//z//v/+//3///////////8AAP///v/8//7//v/+//7//v/+//7////9//3//f/9
/////////////f/9//7//v////7//v/+//3//f/8//v/+//7//v/+//+//7//v/9//z/
+//7//r//f/9//3//f/7//z//P/9//3//f/9/////////wEAAQADAAQABAAFAAYABwAH
AAkACQAJAAkACgAIAAgACAAIAAkACQAKAAsACQAIAAcABAAFAAQAAwADAAEAAQAAAP//
/v/+//3//P/7//r/+f/5//n/+f/6//r/+P/4//n/+f/8//3//f/9//v//P/8//z/AAAA
AAAAAAD//////v/+///////9//3//v/+//3//f/9//3//f/8//3//f/9//3//P/7//r/
+f/5//n/+f/5//j/+P/6//r//P/8//3//f/7//r/+f/5//3//f/8//z//f/9//3//v//
/wAAAAAAAP7//P/8//7/AAAAAAAAAAD+/wAAAAAAAAAAAAD/////AgACAAEAAQD///7/
/f/8//7//v/+//7//f/9//3//f///////f/9//3//f/8//z/+//7//v/+//9//z//P/8
//r/+v/6//r//P/8//r/+v/5//n/+P/4//j/+P/4//j/+f/5//j/+P/4//j/+P/3//j/
+P/5//n/+f/5//j/+P/3//b/9f/0//X/9//4//j/9f/1//f/9//5//n/+f/5//b/9v/2
//f/9//1//X/9v/z//P/9v/0//T/9P/0//X/9v/1//b/9f/1//X/9f/0//T/9f/1//b/
9//4//n/+v/6//r//P/8//7/AAAAAAMABgAGAAMAAQADAAMAAAD///7//f/8//7/+//6
//v/+P/6//n/9//5//j/+P/4//j/9v/2//b/9v/1//X/9f/z//P/8v/x//D/8P/w//D/
7//v/+//7//t/+z/7P/s/+3/7f/t/+3/7//v/+//8P/u//D/9P/z//T/+P8BAAgADwAf
ADQATQBsAIUAlwCjAK4AsQCeAHgATQAmAPr/w/+N/2P/VP9c/2r/ev+J/5n/q/+7/8v/
1v/e/+D/4P/h/+L/4v/k/+X/5v/m/+X/5//n/+f/6f/p/+n/6f/p/+n/6v/q/+n/6v/p
/+f/6f/p/+n/6f/r/+v/6//q/+v/7P/t/+7/7P/s/+z/7f/r/+v/6//r/+3/7f/t/+3/
7f/t/w==
         </WaveFormData>
      </LeadData>
      <LeadData>
         <LeadByteCountTotal>10000</LeadByteCountTotal>
         <LeadTimeOffset>0</LeadTimeOffset>
         <LeadSampleCountTotal>5000</LeadSampleCountTotal>
         <LeadAmplitudeUnitsPerBit>4.88</LeadAmplitudeUnitsPerBit>
         <LeadAmplitudeUnits>��V</LeadAmplitudeUnits>
         <LeadHighLimit>2147483647</LeadHighLimit>
         <LeadLowLimit>268435456</LeadLowLimit>
         <LeadID>V4</LeadID>
         <LeadOffsetFirstSample>0</LeadOffsetFirstSample>
         <FirstSampleBaseline>0</FirstSampleBaseline>
         <LeadSampleSize>2</LeadSampleSize>
         <LeadOff>FALSE</LeadOff>
         <BaselineSway>FALSE</BaselineSway>
         <ExcessiveACNoise>FALSE</ExcessiveACNoise>
         <MuscleNoise>TRUE</MuscleNoise>
         <LeadDataCRC32>3878617488</LeadDataCRC32>
         <WaveFormData>
GAAYABgAGAAZABoAGwAcAB8AIAAhACIAJAAmACgAKgAtAC4ALwAwADEAMgAzADQANQA2
ADcAOAA3ADYANQA0ADQANAA0ADQAMwAyADEAMAAtACwAKwAqACcAJgAlACQAIwAiACEA
IAAfAB4AHQAcABsAGgAZABgAFgAWABYAFgAYABgAGAAYABgAGAAYABgAFQAUABMAEgAU
ABQAFAAUABMAEgARABAAEAAQABAAEAAPAA4ADQAMAA4ADgAOAA4ADgAOAA4ADgAQABAA
EAAQABAAEAAQABAAEAAQABAAEAASABIAEgASABIAEgASABIAEgASABIAEgASABIAEgAS
ABQAFAAUABQAFAAUABQAFAASABIAEgASABQAFAAUABQAFgAWABYAFgAWABYAFgAWABYA
FgAWABYAFQAUABMAEgAUABQAFAAUABQAFAAUABQAEwASABEAEAARABIAEwAUABIAEgAS
ABIAEAAQABAAEAASABIAEgASABEAEAAPAA4ADgAOAA4ADgAOAA4ADgAOAAwADAAMAAwA
DgAOAA4ADgAQABAAEAAQAA8ADgANAAwADgAOAAwACwALAAwADAANAAsADAAMAA0ADwAQ
ABEAEQAUABYAFgAWABYAFQAWABUAGAAaABwAHQAYABgAGAAYABUAFQAVABUAFwAXABUA
EQARABIAFQAVABQAFAAUABMAFAAUABQAEwASABEAEAAPAAwACgAJAAgABwAIAAkACgAI
AAcABwAHAAYABgAFAAUABwAHAAcABwAGAAcABwAGAAYABgAHAAcACAAIAA0AEgAZACUA
OwBYAHoAnQDFAOkACwE0AVABTgEuAQUB1QCZAE0A/v/D/6r/rv+3/8L/y//T/9r/5v/w
//T/+f/8//z//P/8//z//P/9//3//f////////////3//f/9//3//f/9//3//f/9//7/
/v/9/////////wAAAgACAAEAAQD///////8AAAIAAgABAAEAAQABAAAA//8BAAEAAQAA
AAAAAQACAAIA///+//3//f8AAAEAAQABAP//////////AAAAAP//////////AAAAAAAA
AgACAAIAAwAGAAcACAAHAAcABwAKAAgACAAMAAwADgAQABEAEgAUABUAFQAWABkAGgAc
AB4AHAAcAB0AHwAfAB4AHgAdAB8AIAAgACAAHgAbABoAGgAbABoAGwAbABgAFgATABIA
EgAQAA8ADwALAAsACwAJAAkACAAIAAcABwAHAAYABAADAAIAAQAAAAEAAQAAAAAAAQAB
AP////8AAAAA/v/+/wAAAAAAAP///f/8//z/+//6//r/+v/7//3//f/9//z/+v/6//r/
+v/6//v//P/8//z//P/8//z/+f/6//n/+P/6//z//P/8//v/+f/5//n//P/9//7/AAD8
//z//P/8//r/+v/6//r/+//8//3//v/+//z//P/9/////////wAA///////////9//3/
/f/9//3//f/8//v//f/9//3/+//7//v/+//7//v/+//7//v/+f/4//j/+P/6//r/+//7
//r/+v/5//n/9//3//f/9//3//f/9//3//j/+P/2//b/9v/2//j/9v/1//X/9f/2//b/
9v/2//b/9f/1//X/9f/0//T/9P/0//P/8//0//X/9f/1//X/9f/z//L/9P/0//T/9P/0
//L/8f/x//T/9P/1//X/9f/0//T/8//1//f/+P/6//v/+v/5//n/+v/9//7/AQAAAAEA
AQD+//z//P/8//v/+//7//v/+//9//v/9//3//j/+//7//r/+P/4//f/9v/4//j/9//3
//b/9f/0//L/8//z//P/8v/w//D/8P/w/+//7//v//D/7v/t/+3/7f/v/+//7//w/+//
7//u/+7/7v/t/+//8P/w//H/8v/3////DQAiAD4AYQCDAKcAywDwABQBJgEYAfUAxQCT
AFcAEADN/6T/mP+f/6j/r/+z/7z/xv/S/9z/4//m/+j/6P/o/+j/5//n/+b/5f/l/+X/
5f/l/+f/5//n/+f/5//n/+f/5//p/+r/6v/p/+f/5//n/+j/6v/q/+n/6f/p/+n/6f/q
/+r/6v/p/+n/6v/r/+v/6//r/+v/6//q/+z/7f/u/+7/7f/s/+v/6//q/+v/6//r/+v/
6//r/+v/7P/s/+v/6//r/+v/7P/s/+r/7P/s/+z/7v/w//D/8P/x//H/8f/0//T/9P/4
//j/9v/4//n/+v/6//v/+//8////AAACAAQABAAEAAUABwAHAAYABgAFAAMABAAEAAQA
AwABAAEAAgAEAAIAAgABAAEAAAD+//7/+v/4//f/9//3//f/9//1//P/8v/y//H/8//z
//L/8P/w//D/8P/w/+//7//u/+7/7//v/+3/7f/w//D/7v/u//D/8P/w/+//7f/s/+z/
6//s/+z/7P/t/+v/6//r/+r/6v/q/+r/6v/s/+3/7v/u/+r/6v/q/+r/6P/q/+r/6v/r
/+7/7//w/+3/6//r/+v/7v/v//D/8v/u/+7/7v/u/+7/7v/u/+7/8f/y//P/9P/0//L/
8v/z//H/8f/x//L/8f/x//H/8f/x//H/8f/x//H/8f/w/+//7//v/+//7f/v/+//7//v
/+//7//v/+//7//u/+7/7v/s/+z/7f/t/+7/7v/t/+3/7f/t/+3/7f/r/+v/6//r/+7/
7v/s/+z/7P/s/+7/7P/r/+v/6//s/+z/7P/s/+z/6//r/+v/6//s/+z/7P/s/+n/6f/q
/+v/6f/p/+n/6f/p/+n/6v/q/+7/6//n/+T/5//o/+n/6v/r/+r/6v/r/+r/6v/r/+v/
6v/q/+v/6//q/+v/6//s//D/8P/w//H/8f/z//P/9f/4//n/+f/2//T/9P/0//P/8//z
//P/8//z//H/7f/t/+7/8f/x//D/8P/w/+//7v/u/+7/7f/t/+v/6//r/+r/6f/p/+n/
6P/q/+r/6v/q/+j/5//m/+b/5v/l/+X/5f/l/+X/5f/m/+f/5//m/+b/7P/p/+n/5v/k
/+X/6P/v//f/CwAoAEYAWQB3AJ0AwQDkAAQBDgH0AMkAmQBhACEA4P+x/5T/kP+b/6L/
pf+t/7r/xv/O/9b/2//e/97/3v/e/97/3P/d/93/3f/h/+H/4f/h/+P/4//j/+P/4v/h
/+D/3//h/+L/4v/h/+H/4f/h/+L/5P/k/+P/4//j/+P/4//k/+L/4v/h/+H/5f/n/+j/
6f/o/+f/5v/k/+T/5f/m/+b/5//m/+X/5f/k/+X/5f/l/+P/4//j/+P/5v/m/+X/5f/n
/+f/6P/o/+j/6v/q/+r/6P/q/+r/6v/r/+v/6//u/+7/7v/y//L/8P/y//P/9P/2//f/
9//4//r/+v/7//z//P/8//3///////7//v/9//v//P/8//z//f/7//v//P/6//j/+P/3
//j/+P/3//j/9v/0//P/8//x//H/8f/v/+//7v/u/+3/7//v/+7/7P/u/+7/7v/u/+7/
7f/r/+r/7P/t/+z/7f/s/+z/6v/q/+z/7P/s/+v/6//q/+r/6f/o/+j/6P/p/+f/5//n
/+b/6P/o/+j/6P/o/+n/6v/q/+r/6v/q/+r/6v/s/+z/7P/r/+z/6//q/+v/6//t/+//
7f/t/+3/7v/u/+7/7v/u//D/8P/w//D/7v/u/+7/7v/v/+7/7//x//D/7//u/+7/8f/x
//H/8f/v/+//7//v/+3/7f/s/+v/7f/t/+3/6//r/+v/6//r/+v/6//r/+v/7v/u/+//
8P/u/+z/6//p/+n/6v/q/+v/6f/p/+n/6f/p/+n/6f/p/+z/7P/q/+r/6P/o/+r/6P/p
/+n/6f/q/+n/6P/n/+b/5v/n/+j/6f/o/+j/6P/o/+f/5//o/+n/6//r/+v/6//p/+X/
5v/q/+r/6P/o/+j/6P/o/+b/5f/l/+b/5v/n/+f/6P/o/+n/6f/o/+n/6f/q/+7/7v/u
/+//7//x//H/8//z//P/8v/u//H/8v/z//P/8f/x//H/8f/x/+//6//r/+v/7f/s/+r/
7P/s/+v/6v/s/+z/6//r/+v/6//r/+r/6v/p/+j/5v/l/+T/4//i/+L/4//k/+b/5v/l
/+X/5f/n/+f/5//o/+j/5//l/+T/5v/n/+X/5P/k/+X/6P/x//v/CQAeADgAUwBxAJMA
swDaAPoABAHuAMEAjwBZABsA3P+r/5T/kP+X/57/pf+v/7b/vP/I/9L/1//c/9r/2v/a
/9r/2//d/97/3//g/9//3v/d/9//3//f/9//4P/h/+L/4//i/+L/4f/f/9//3//f/+D/
4v/i/+H/4f/h/+H/4f/i/+T/5P/j/+P/5P/l/+X/5f/k/+P/4v/g/+P/5f/n/+j/5v/k
/+L/4f/i/+P/4//j/+P/4//j/+P/5P/k/+P/4//j/+P/5P/k/+b/6P/o/+j/5v/o/+j/
6P/n/+f/5//q/+z/7P/w//D/8P/y//P/9P/2//f/9//4//n/+P/4//j/+v/6//v//f/8
//r/+f/3//r//P/9//7//P/5//j/+P/2//T/9P/z//P/8v/w//D/7//u/+7/7//v/+//
7//t/+3/7P/s/+v/7f/t/+z/6v/s/+z/7P/s/+v/6//q/+r/7f/t/+v/6//s/+z/6v/q
/+r/6v/q/+n/6f/o/+j/5//k/+T/5P/l/+j/6f/q/+r/6P/o/+j/6P/q/+v/7P/s/+j/
6P/o/+j/6P/q/+r/6v/q/+z/7P/s/+z/6//s/+3/7P/t/+7/8P/u/+7/7v/u//D/8P/w
//D/8P/w//D/8P/y//D/8P/x/+//7//v//D/8f/x//H/8f/v/+//7//v//H/8f/w/+//
7f/t/+3/6//t/+3/7f/t/+3/7f/t/+3/6//q/+r/6v/s/+z/7f/t/+z/7P/r/+v/6//r
/+v/6//t/+3/7f/t/+z/7P/q/+r/6v/q/+z/6v/p/+n/6f/q/+z/7P/s/+z/6//r/+v/
6//s/+z/7P/s/+v/6//s/+3/7P/r/+r/6f/o/+n/6//s/+3/7f/u//D/7v/u/+7/7P/s
/+r/6v/q/+r/7P/q/+n/6f/s/+z/7f/t/+7/7v/v/+//8P/x//H/8v/y//L/8v/z//X/
9//3//n//P/9//3/+v/8//z//P/7//n/+f/5//n/+//5//X/9f/2//n/+f/4//b/9v/1
//T/9P/0//P/8//0//X/9v/2//L/8f/w/+7/8P/w//D/8P/x//H/8f/y//D/7//v/+//
8f/x//H/8v/z//P/8v/y//L/8f/x//b/9v/3/wAABwATACcARABiAIEAnQC3AN8ACgEc
AQQB2gCzAIUARwAFAMr/o/+a/6L/qf+u/7n/w//M/9T/4P/o/+n/7P/s/+z/7P/s/+z/
7f/t/+3/8f/x//H/8f/x//H/8f/x//H/8f/x//H/8f/y//L/8f/v/+//7//w//P/9P/0
//X/9f/1//X/9v/4//j/9//3//b/9//3//f/9f/1//X/9P/2//f/+P/4//f/9v/1//X/
+P/5//n/+f/3//f/9//3//j/+P/3//f/+P/5//v//P/6//z//P/8//7/AAAAAAAAAwAD
AAMABgAFAAQABwAGAAgACgALAAwADAANAA0ADgASABIAEwAUABQAFAAVABcAFwAWABYA
FQAVABYAFgAWABUAEwATABQAEwAQAA8ADQAOAA4ADQAOAAwACgAJAAkACQAJAAkABwAF
AAQABAADAAUABQAEAAIABAAEAAQABAAFAAUABAAEAAYABwAGAAcABwAGAAMAAgAEAAQA
BAADAAMAAgACAAEAAAAAAAAAAQAEAAUABgAGAAUABAADAAIAAgADAAQABAAEAAQABAAE
AAQABgAGAAYABgAIAAgACAAIAAcACAAJAAkACQAJAAoACQAKAAsADAAMAAwADAAMAA0A
DgAPABAADgAMAAwADQANAA0ADQAOAA0ADQANAA0ADwAPAA8ADwARABEAEAAPAA0ADQAN
AAsACwALAAsACwANAA0ADQANAA0ADAAMAAwADgAOAA8ADwANAAwACgAJAAoACwAMAA0A
DwAPAA8ADwAOAA4ADAAMAAwADAAOAAwADQANAA0ADgAOAA4ADgAOAA0ADQANAA0ADQAM
AAsACgANABEAEgAPAA4ADQAMAA4ADAALAAsADAAMAA0ADQAOAA4ADwAPABIAEwATABQA
FAAUABQAFQAVABcAFwAZABwAHQAdABoAGgAaABoAGQAZABkAGQAZABkAFwATABMAFgAZ
ABkAGAAWABYAFQAUABQAFAATABMAFQAVABUAFAASABEAEAAOAAwADAAMAAwACwALAAsA
DAAKAAkACQAJAAoACwAMAA4AEQARABAAEAASABEADQAMABAAFQAaACEALQBDAGAAgACj
AMUA5wAJATABSgFCASQB+QDLAJUATwAEAMn/sv+4/8H/xP/N/9n/4P/s//j//P///wQA
BgAGAAYABgAIAAkACQAJAAsACwALAAsACQAJAAkACQALAAsACwALAAsADAAMAAsACwAL
AAsADAAQABAADwAPAA4ADQAMAAwADQAOAA4ADwAOAA8ADwAPAA8ADwAPAA4ADAANAA4A
DgANAAwACwALAA4ADwAPAA8ADQANAA0ADQAQABAADwAPAA0ADQAOAA4AEAASABIAEgAR
ABIAEQAQABIAEwAUABgAGgAaAB4AHgAeACAAIQAiACIAIwAjACQAJwAoACoALAAuAC4A
LwAxADEAMAAwAC8ALgAuAC0ALAAsACsALAAuAC0AKgApACcAJQAkACIAIgAgAB4AHQAd
ABsAGwAbABkAGQAYABgAFwAUABMAEQAOABAAEAAQABAAEQARABAAEAARABEADwAPABAA
EAAOAA4ADAAMAAwACwALAAoACgAJAAgACAAIAAkACQAJAAkACAAGAAYABgAGAAgACQAK
AAoACAAIAAgACAAIAAoACgAKAAgACgAKAAoACwAJAAkACQAIAAkACgAMAAwADAAMAAwA
DAAMAAwADAALAAwADQAOAAwACgAKAAsADQANAA0ADgANAA0ADQANAA0ADQANAA0ADgAP
AA8ADwANAA0ADQALAA0ADQANAA0ACwALAAsACwANAAwADAAMAAwADAANAA0ACwAKAAgA
BwAIAAkACgALAAkACQAJAAkACAAIAAYABgAIAAgACgAIAAcABwAHAAgACAAIAAgACAAH
AAcABwAHAAYABgAGAAYAAwAIAAYABgAGAAYABgAEAAMAAwAEAAQABQAFAAgACAAJAAkA
CAAJAAkACgAKAAoACgALAA0ADwAPABEAEgATABMAEAAQABAAEAAPABEAEQARABEAEAAN
AAgABwAKAA0ADQAMAAoACgAJAAgACgAKAAkACQAHAAcABwAGAAIAAQAAAP7///8AAAEA
AgD+//3//P/8//7//f/9//3/////////AAD//////v/+//7/AQD///z/AAAHAAgACwAX
ADEAUgB0AJUAvQDfAP8AIgE+AToBGgHxAMEAhQA7AO7/t/+k/6b/qf+y/8H/yf/Q/97/
6P/w//X/8P/w//D/8P/w//D/8f/x//H/9f/1//X/9f/1//X/9f/1//X/9f/1//X/8//0
//T/8//z//P/8//0//b/9v/1//X/9v/3//j/+v/5//j/9v/1//b/9//3//f/+f/5//n/
+P/2//f/+P/4//n/+P/3//f/9//3//b/9f/1//X/9f/1//j/+P/3//f/9f/1//b/9v/2
//j/+P/4//n//P/9//7//v/9//z//v/+//7/AgACAAQABgAHAAgACgALAAsADAAQABAA
EQASABQAFAAVABcAFAASABEADwAQABIAEwAUABEADwAPABAAEAAOAA4ADQANAAwACgAK
AAYABAADAAMA/////////f////7//v/9///////+//z/+//6//n/+P/5//n/+P/4//n/
+f/3//f/+P/4//b/9v/2//b/9v/1//f/9v/2//X/8v/y//L/8//x//H/8f/w//H/8v/z
//T/8//z//P/8v/y//L/8v/y//D/8v/y//L/8P/y//L/8v/y//H/8v/z//T/9f/2//j/
9v/2//b/9v/0//T/9P/0//X/9v/3//j/9v/0//T/9f/4//n/+v/8//z/+//6//n/9//3
//f/9//1//X/9P/z//T/9f/2//X/9v/1//T/8//0//X/9v/3//X/9P/0//T/8//y//L/
8f/x//L/8v/z//P/8//z//P/8f/x//H/8f/y//L/8P/w//D/8P/y//D/7f/t/+3/7v/w
//D/8P/w/+//7//v/+//7v/u/+7/7v/p/+n/7P/w/+7/7v/u/+7/8P/u/+3/7f/t/+z/
7P/r/+7/7v/v/+//7v/v/+//8P/0//T/9P/1//P/9f/1//f/+v/7//v/+P/3//b/9f/z
//X/9f/1//X/9f/z/+//7//u//H/8f/w//D/8P/v/+7/8P/w/+//7//v/+//7//u/+r/
6f/o/+b/5P/k/+T/5P/l/+X/5f/m/+j/5//n/+f/5P/j/+L/4v/l/+X/5P/k/+b/5//l
/+T/5v/r/+7/8/8BABcAMgBOAG8AkQCzANsAAgEWARAB7gDDAI8AUwAJAMb/nf+M/47/
l/+i/6v/s/++/8b/yv/S/9v/3P/b/9r/2f/Y/9r/2//b/9v/2//b/9v/2//b/9v/2//b
/9v/2//b/9v/2//c/9z/2//b/9v/2//c/9z/3P/b/9v/2//b/9v/3P/e/97/3f/d/9z/
3f/d/93/3//f/9//3v/d/93/3f/c/93/3P/b/9v/2v/b/9v/2//d/93/3f/d/9z/3P/b
/9v/2//b/9z/3P/d/+D/4f/i/9//4P/f/97/4P/h/+L/5v/k/+T/6P/o/+f/6P/o/+j/
7P/t/+3/7v/u/+7/7//w//P/9P/2//n/+P/2//X/8//z//T/9P/0//H/7//v//D/8P/u
/+7/7f/t/+z/6v/q/+r/6P/n/+f/5f/l/+X/4//j/+L/4v/h/+H/4f/g/97/3//g/+H/
4v/h/+H/4P/g/+H/4f/f/9//4P/g/97/3v/g/+D/4P/f/9//3v/e/93/3P/c/9z/3f/d
/93/3f/c/9z/3P/c/9z/3v/f/+D/4P/e/97/3v/e/97/4P/g/+D/4v/k/+T/5P/l/+P/
4//j/+P/4//j/+T/4//k/+X/5v/m/+b/5v/m/+f/6P/p/+r/6v/o/+j/6f/p/+n/6f/q
/+3/7f/t/+3/6//r/+v/6//t/+3/7P/r/+v/6//r/+n/6//r/+v/6//t/+3/7f/t/+3/
7P/s/+z/7P/s/+3/7f/u/+7/7f/t/+v/6//r/+v/7f/t/+3/7f/w//D/7v/u//D/8P/y
//D/7//v/+//8P/w//D/8P/w/+7/7f/s/+v/7//w//H/8v/x//H/9P/1//L/8v/y//L/
8v/w/+7/7f/t/+//8P/y//P/8v/y//P/8//1//f/+P/6//z//P/8//3//P/9//z//f8A
AAEAAQD+/wAAAAAAAP//AQABAAEAAQAAAP3/+P/3//r//f/9//z//v/+//3//P/6//r/
+f/5//v/+//7//r/9v/1//T/8v/0//T/9P/0//X/9f/1//b/9v/1//X/9f/z//P/8//0
//f/9//2//b/+P/3//n/+v/6//v/BAANABMAJQBAAGAAgwCpAMsA7QAUAS4BJgEEAeEA
twB9ADUA7v+7/6D/nv+l/67/u//F/8r/1v/i/+j/6//u/+7/7v/u/+7/7//x//L/8//0
//P/8v/x//H/8f/x//H/8v/z//T/9f/1//b/9v/1//X/9f/1//b/+P/4//f/9//3//f/
9//4//r/+v/5//n/+f/5//j/9//5//n/+f/4//j/+f/6//r/+f/4//f/9//6//v/+//7
//n/+f/5//n/+v/6//n/+f/5//n/+v/6//r//P/8//z//f8AAAEAAgACAAEAAAACAAQA
BAAIAAgACgAMAA0ADgAQABEAEQASABYAFgAXABgAGAAYABkAGwAbABoAGgAZABkAGgAa
ABoAGgAZABoAHAAaABgAGAAXABYAFAARABAAEQAQABAAEQANAA0ADQALAAkACAAIAAcA
BwAHAAYABAAEAAQABAAEAAcABwAGAAYABQAFAAMAAwAFAAYABQAGAAQABAAEAAMAAwAC
AAIAAQACAAIAAgADAAEAAQABAAAAAgACAAIAAgAEAAUABgAGAAYABgAGAAYABAAGAAYA
BgAGAAgACAAIAAcABQAFAAUACAAJAAoADAAKAAoACgAKAAwADAAMAAwACwAMAA0ADgAO
AAwADAANAA0ADQANAA4ADwAPAA8ADwARABEAEQARAA4ADQALAAkADAANAA4ADQANAA0A
DQANAA8ADwAPAA8ADQAMAAwADAANAA4AEAARAA8ADgAMAAsADQANAA0ADQALAAsACwAL
AAwADAAKAAoADQAOABEAEAAMAAsACgAKAAsADAANAA4ADwAPAA8ADwAPAA4ADQAMABEA
EwASABEAEAAQABAAEAAQABAADgANAA0ADAAMAA0ADQAPABAAEgATABIAEwATABQAFAAU
ABQAFQAWABkAGgAdABwAHQAdABoAGgAaABoAGQAbABsAGwAbABoAFwASABEAFAAXABcA
FgAYABgAFwAWABQAFAATABMAEwATABMAEgAQAA8ADgAMAAoACgAKAAoACwALAAsADAAM
AAsACwALAA0ADQANAA4ADwAPAA4ADgAOAA0ADQAQABAAFQAeACkAPQBXAHYAmAC/AOUA
BwEvAVYBXgFKASIB9QC9AHcAIwDa/6//rP+6/8P/zP/X/93/5v/w//j//v8DAAYABgAG
AAYABgAFAAUABAADAAcABwAHAAcABQAFAAUABQAFAAUABQAFAAcACAAIAAcABgAFAAQA
BAAIAAgABwAHAAcABwAHAAgACAAIAAcABwAKAAsACwALAAoACQAIAAYABgAHAAgACAAH
AAYABQAFAAYABwAHAAcACQAJAAkACQAKAAoACQAJAAsACwAMAAwACgAMAAwADAAOABAA
EAAQABEAEQARABQAFAAUABgAGAAaABwAHQAeACEAIwAkACYAKQAqACwALgAsACwALQAv
AC8ALgAuAC0AKwAsACwALAArACkAKQAqACoAKAAoACcAJgAkACEAIAAcABoAGQAZABcA
FwAXABUAFQAUABQAEwATABMAEgAQAA4ADgAOAA4ADwAPAA4ADgANAA0ACwALAAwADAAK
AAoACAAIAAgABwAJAAgACAAHAAYABgAGAAcABwAHAAcABgAIAAgACAAIAAcABwAHAAYA
BQAGAAcACAAGAAgACAAIAAgACgAKAAoACQAHAAcABwAIAAkACgAMAAgACAAIAAgACAAI
AAgACAAJAAoACwAMAAoACAAIAAkACQAJAAkACgALAAsACwALAA0ADQANAA0ACwALAAoA
CQAJAAkACQAHAAsACwALAAsACgAJAAgABwAHAAYABgAGAAgACAAJAAkABgAGAAUABQAF
AAUABQAFAAUABQAFAAUABgAGAAQABAAEAAQABgAEAAMAAwADAAQABAAEAAQABAABAAEA
AQABAAIAAgACAAIA/////wAAAQAHAAcABAAEAAQABAAEAAIAAAD/////AgACAAMAAwAC
AAIAAwADAAYABwAHAAgACgAKAAoACwANAA8ADwARABEAEQAQAAwADgAOAA4ADQANAA0A
DQANAAwACQAEAAMABwALAAwADAALAAoACAAGAAYABgAFAAUABwAHAAcABgACAAEAAAD+
//7//v/+//7//P/7//r/+v/8//v/+//7//v/+//7//z//f/9//z//P8AAP3//f/+//7/
//8EAAsAFQArAEgAZACFAKsA0QDzABoBOgE+ASYB/wDRAJkAUwAEAMn/qv+k/6n/tv/B
/8v/0v/a/+b/7v/x//T/9P/0//T/9P/0//X/9f/1//b/9f/0//P/9P/1//b/9//2//X/
9P/z//X/9v/2//X/9//3//f/+P/5//j/9v/1//b/9//4//r/+P/4//f/9//2//f/9//3
//n/+f/5//j/9v/3//j/+P/5//j/9//3//f/9//2//X/9f/1//X/9f/4//j/9//3//b/
9f/1//T/9P/2//b/9v/0//b/9v/2//n/+f/5//z/+v/6//7//v8AAAIAAwAEAAYABwAH
AAgADAAMAA0ADgAMAAwADQAPABAAEAARABEADwAQABAAEAARAA8ADwAQAA4ADAAMAAsA
CwAKAAgACAAEAAIAAQABAP////////3//f/8//z/+//9//3//P/6//n/+P/3//b/+f/5
//j/+P/3//f/9f/1//b/9v/0//T/9v/2//b/9f/1//T/9P/z//T/9P/0//X/9P/z//L/
8P/w//D/8P/w//D/8f/y//L/8v/y//L/8v/x//L/8f/w//L/9P/0//T/9f/z//P/8//0
//X/9v/4//T/9P/0//T/9f/2//f/+P/4//j/+P/4//j/9v/2//f/9//3//f/+P/4//f/
9v/1//f/9//3//f/9//3//b/9f/3//f/9//1//X/9f/1//X/9f/1//X/9f/3//b/9v/2
//X/9P/0//P/8//0//T/9f/z//P/8//z//P/8//z//P/9P/0//L/8v/y//L/9P/y//P/
8//z//T/9P/0//T/9P/y//H/8P/v//H/8v/z//T/8v/x//H/8f/y//P/9P/1//H/8f/y
//L/8v/x//H/8v/w//D/8v/w//D/8P/w//H/8P/w//H/8P/w//H/8f/w//D/8f/x//T/
9f/1//b/9v/2//b/9//3//n/+f/7//7///////z//P/8//z/+//6//n/+P/3//r/+f/2
//f/9f/3//b/9P/0//T/8//y//T/9P/z//P/8f/x//H/8P/w/+//7v/s/+z/7P/s/+z/
6//r/+v/7P/q/+n/6f/p/+v/6//r/+z/7f/t/+z/7P/s/+3/7//u/+7/7f/w//X///8V
AC4ARgBjAIUAqQDPAPQAFAEcAQQB1wCnAHMAMQDs/7f/mP+W/5//pv+t/7X/wP/K/9T/
3P/h/+D/4v/i/+L/4v/g/+H/4f/h/+P/4//j/+P/5f/l/+X/5f/l/+X/5f/l/+P/5P/k
/+P/5f/l/+X/5v/m/+b/5f/l/+b/5//o/+r/6f/o/+b/5f/m/+f/5//n/+j/6f/q/+r/
6P/p/w==
         </WaveFormData>
      </LeadData>
      <LeadData>
         <LeadByteCountTotal>10000</LeadByteCountTotal>
         <LeadTimeOffset>0</LeadTimeOffset>
         <LeadSampleCountTotal>5000</LeadSampleCountTotal>
         <LeadAmplitudeUnitsPerBit>4.88</LeadAmplitudeUnitsPerBit>
         <LeadAmplitudeUnits>��V</LeadAmplitudeUnits>
         <LeadHighLimit>2147483647</LeadHighLimit>
         <LeadLowLimit>268435456</LeadLowLimit>
         <LeadID>V5</LeadID>
         <LeadOffsetFirstSample>0</LeadOffsetFirstSample>
         <FirstSampleBaseline>0</FirstSampleBaseline>
         <LeadSampleSize>2</LeadSampleSize>
         <LeadOff>FALSE</LeadOff>
         <BaselineSway>FALSE</BaselineSway>
         <ExcessiveACNoise>FALSE</ExcessiveACNoise>
         <MuscleNoise>TRUE</MuscleNoise>
         <LeadDataCRC32>1889685228</LeadDataCRC32>
         <WaveFormData>
CgAKAAoACgALAAwADQAOABEAEgATABQAFgAYABoAHAAgACIAJAAmACgAKAAoACgAKQAq
ACsALAAqACoAKgAqACsALAAtAC4AKwAqACkAKAAnACYAJQAkACEAIAAfAB4AHAAaABgA
FgATABIAEQAQAA0ADAALAAoACAAIAAgACAAIAAgACAAIAAgACAAIAAgABQAEAAMAAgAC
AAIAAgACAAAAAAAAAAAAAgACAAIAAgABAAAA///+/wAAAAAAAAAAAAAAAAAAAAAAAAAA
AAAAAP7//v/+//7//v/+//7//v///wAAAQACAAIAAgACAAIAAgACAAIAAgAAAAAAAAAA
AAEAAgADAAQABAAEAAQABAACAAIAAgACAAQABAAEAAQABgAGAAYABgAEAAQABAAEAAQA
BAAEAAQAAwACAAEAAAABAAIAAwAEAAIAAgACAAIAAAAAAAAAAAACAAIAAgACAAIAAgAC
AAIAAQAAAP///v8AAAAAAAAAAP7//v/+//7//v/+//7//v/+//7//v/+//7//v/+//7/
/v/+//7//v/+//7//v/+//z//P/8//z//v/+//3/+//7//z//P/8//7//v/+//7/////
/wAAAAACAAQABQAGAAUABAADAAQABQAHAAgACQAGAAYABgAGAAMAAwAEAAQABQAGAAUA
AgAAAAEABAAEAAMAAwADAAMABQAFAAQABAADAAEA///9//v/+v/5//f/+P/4//n/+v/4
//b/9v/3//X/9f/1//X/9//3//f/9//3//f/9//4//j/+P/4//f/9v/1//f/+P/9/wYA
GQAxAEkAZgCMAK8AzwD4ABwBKQEeAQUB3gCoAGQAIgDv/9b/1P/b/+D/4f/i/+P/6f/t
/+//8f/z//X/9P/0//T/8v/y//L/8v/1//X/9P/0//T/8//y//H/8//z//P/8//z//P/
8//z//X/9f/1//X/9//3//b/9v/z//P/8//0//T/9P/0//T/8v/z//P/8//0//T/9P/0
//P/8//z//P/8//y//L/8v/1//X/9f/1//X/9f/1//b/9P/1//X/9f/3//f/+P/5//f/
9//4//j/+//8//7//v/+//7///8CAAIAAgAGAAYACAAJAA0ADgAOAA8AEQAUABcAGAAa
ABsAGwAbABsAHAAeAB4AHgAeACAAIQAhACEAHwAfAB8AHwAgACEAHwAgAB0AGgAYABcA
FgATABIAEAAOAA0ADAAJAAkACQAJAAcABAAEAAIAAAAAAP///f/9//3//f/8//z/+v/5
//j/+P/5//n/9//3//n/+v/7//r/+f/5//j/9f/1//X/9f/1//j/+P/4//j/9v/1//X/
9//1//X/9f/1//T/9P/1//X/8//z//P/8//2//f/9//3//X/9P/0//X/9//4//n/+v/5
//j/+P/3//X/9f/1//X/+P/4//j/+f/5//n/+f/5//v/+//7//v/+f/5//n/+f/3//n/
+f/5//j/+P/4//j/+f/5//f/9//3//b/9v/2//X/9f/1//X/9f/0//T/9P/1//b/9//4
//j/+P/2//b/9//2//T/8//1//X/9f/1//b/9v/0//P/8//z//T/9P/x//H/8v/y//T/
9P/0//T/9P/y//L/8//x//H/8f/x//L/8v/0//T/8v/y//L/8v/x//D/8v/y//L/8v/y
//H/7//v//H/8v/z//b/8//y//H/8f/y//T/9f/3//b/9v/2//j/+f/6//3//v/9//3/
/f/8//r/+v/6//n/9//4//j/+P/5//j/9f/2//f/+v/6//n/+P/3//b/9f/3//b/9v/2
//P/8v/x//H/8f/x//D/8f/w//D/8P/w/+7/7v/v/+//7f/t/+3/7f/v/+//7//v/+3/
7f/u/+7/7v/s/+3/7v/v/+3/7P/v//L//f8PACcAQABaAH0AnwDEAOgAAQEIAfsA3AC0
AIIARAAJAOL/0P/P/9T/1f/S/9X/2//h/+f/6//t/+3/7P/s/+z/6//q/+n/6P/n/+f/
5v/m/+j/6f/q/+v/6f/p/+n/6f/r/+v/6//r/+n/6f/p/+n/6//r/+r/6v/p/+n/6f/q
/+r/6v/q/+r/6v/r/+v/6//s/+z/7P/s/+3/7f/t/+3/7f/s/+z/7P/r/+v/6//r/+v/
6//r/+z/7v/v/+//7//v/+//8P/x/+//7//w//D/8//0//b/9v/0//T/9f/4//r/+v/+
//7//P/9/wEAAgACAAMABQAIAAsADAAOAA8ADgAPABAAEgAUABQAFAAUABIAEwATABMA
EwATABMAEwAUABUAEwAUABQAEgARABEADwALAAkABgAIAAcABgADAP////////3//f/+
//3//P/6//n/9//3//X/9f/0//T/9v/1//T/9P/1//X/8//z//T/9P/0//L/8P/x//H/
7//v/+//7//v//D/8P/w//D/7v/t/+3/7//x//H/8f/x/+//7v/u/+3/7//v/+//7//w
//H/8f/x/+//7v/u/+//8f/y//P/9P/y//L/8//z//H/8f/x//H/8//0//X/9//1//X/
9f/1//X/9f/1//X/9f/1//X/9f/z//X/9f/1//T/9P/0//T/9f/1//P/8//z//L/8v/y
//H/8f/x//H/8f/w//D/8P/w//D/8P/w//D/8P/u/+7/8v/y//H/8f/w/+//7v/t/+//
8P/v/+//7f/t/+7/7v/r/+v/7P/s/+7/7v/u/+7/7v/s/+z/7f/v/+//7//v/+z/7P/u
/+7/7P/s/+z/7P/t/+3/7f/u//L/8P/q/+j/6//s/+3/7v/v/+//7v/v/+//7v/t/+7/
8P/w//D/8f/w//D/7//v//H/8v/z//b/9f/0//X/9P/2//f/+P/4//b/9v/2//X/9//4
//j/+P/4//b/8v/y//P/9v/2//X/9f/1//X/9f/1//T/9P/0//P/8v/x//H/8P/v/+3/
7f/t/+7/7//w/+v/6v/q/+n/6//r/+v/6//r/+v/6//r/+v/6//s/+z/8P/s/+3/7P/n
/+X/6P/p//D/AwAdADMAQABYAH8AowDEAOgA/wD6AOMAwACUAFoAIgD1/9T/xv/N/9T/
0f/Q/9f/3f/h/+P/5//p/+f/5v/m/+b/5v/m/+b/5v/p/+n/6P/o/+n/6f/p/+n/6P/n
/+b/5f/m/+f/6P/p/+j/5//m/+X/6f/p/+j/6P/n/+f/5//o/+b/5v/m/+b/6f/r/+z/
7f/t/+z/6//q/+n/6f/p/+n/6//q/+r/6v/r/+v/6//r/+v/6//r/+z/7P/t/+3/7f/v
/+//8P/x//H/8f/y//L/8f/y//T/9P/0//T/9f/4//j/+P/8//z/+v/7////AAACAAMA
BQAIAAcACAAKAAsADgAPABAAEgASABIAEgASABAAEQARABEAEQARABEAEQARABEADgAO
AA0ADAAMAA0ADAAJAAgABgAGAAUABAABAP////////3//P/8//r/+P/6//n/9//3//X/
9f/0//T/9v/1//T/9P/z//P/8f/x//L/8v/y//D/8v/z//P/8f/x//H/8f/x//H/8P/v
/+7/7f/t/+7/8f/v/+//7//v//D/8P/x//H/8//z//P/8//z//P/8v/x//L/8v/z//X/
9f/0//P/8v/0//T/9f/1//f/9//3//f/9//2//X/9f/2//f/+P/5//j/9//2//X/9//3
//f/9//z//X/9f/1//L/8v/y//L/9f/1//P/8//z//L/8v/y//P/8//z//P/9P/0//X/
9v/z//L/8f/w//H/8v/x//L/8//y//D/7//v/+//7//v//H/8v/x//H/7//v//D/8P/v
/+//8P/w/+7/7v/u/+7/7//u/+//8f/v/+//7//v//D/8P/y//L/8v/y//L/8v/x/+3/
7f/y//L/8f/w/+//7v/w/+//7f/t/+7/7v/u//D/8P/w//D/8f/x//L/8v/z//T/9P/0
//b/+P/4//r/+v/6//n/+P/2//j/+P/4//f/9//4//j/+P/4//b/8v/y//H/9P/0//P/
9f/1//X/9f/1//T/9P/0//P/8v/x//H/8f/x//D/8f/t/+z/6//q/+v/7P/u/+//7f/t
/+3/7f/t/+3/7f/t/+v/6//s/+z/7v/u/+3/6v/p/+n/6P/v//b/AwAXACsAPgBYAHkA
mwC+AOYA/QD6AOEAvACSAFoAHgDx/9b/zP/N/87/z//U/9X/1//f/+P/5//p/+f/5v/m
/+b/5//o/+n/6v/q/+n/5//m/+n/6f/p/+n/6//r/+v/6//p/+n/6f/p/+n/6f/p/+n/
6//r/+r/6v/n/+f/5//o/+r/6v/q/+r/7P/t/+3/7f/t/+z/6//q/+z/7f/u/+//7v/s
/+v/6v/r/+v/6//r/+3/7f/t/+7/7v/v/+//7//v/+//8P/x//H/8f/y//L/8//0//b/
9v/2//b/9//6//r/+v/+//7//v///wMABAAEAAUABwAKAAgACAAJAAkACwANAA8AEgAR
ABAADwAOABEAEwAUABUAFAATABIAEQAPAA8ADAAMAAsACgAKAAsADAAJAAgABgAGAAUA
BAABAP////////3//v/+//z/+v/6//n/9//3//f/9//2//b/+P/3//b/9v/3//f/9f/1
//T/9P/0//L/8P/x//H/7//t/+3/7f/t//H/8v/z//T/8v/x//H/8//1//X/9f/1//L/
8v/z//P/8//z//P/8//0//X/9f/1//f/9v/2//f/9v/2//b/9v/2//b/9//3//n/+f/5
//n/+P/4//j/+f/5//n/+f/5//f/9//3//f/+f/5//n/+f/3//n/+f/5//j/+P/4//j/
9//3//X/9f/3//b/9v/2//f/9//3//f/9f/0//T/9P/2//b/9v/2//j/+P/2//b/9v/2
//X/9f/3//f/9//3//b/9v/0//P/9f/1//b/9v/z//P/9P/0//T/9P/0//T/9P/y//L/
8//z//P/8//z//L/8v/0//T/8//y//H/8P/w//H/8v/0//X/9P/1//f/9v/2//T/9P/y
//L/8v/y//L/8v/x/+//7//y//L/8v/0//b/9v/2//f/+f/6//r/+//7//r/+f/6//z/
/P/+//7//////////v8AAAAAAAD///3//v/+//7/AAD+//r/+v/7//7//v/9//3//f/9
//3/+//6//r/+v/6//r/+v/7//j/9//1//X/9v/2//b/9v/2//b/9//3//X/9f/1//X/
8//z//P/8//1//X/9v/2//b/9P/1//b/9f/z//b//f8IABsAMwBNAGgAgACbAMMA8gAS
AQ0B9gDXALAAeAA6AAQA3f/O/9L/1f/W/9n/3P/h/+f/7f/x//H/9f/z//L/8v/y//D/
8P/w//D/8v/z//P/9P/z//P/8//z//X/9f/1//X/9f/1//X/9f/0//P/8v/x//T/9f/1
//b/9//3//f/+P/4//j/+P/4//b/9//3//f/9v/2//b/9v/3//f/9//3//n/+P/4//j/
+f/5//n/+f/7//v/+//8//r/+//7//v/+//7//z//f/9//3//v/+////AAACAAIAAwAE
AAYACgAJAAgACwAKAAwADQARABIAEwATABQAFgAZABoAHAAdAB4AHwAgACIAIgAiACIA
IgAiACMAIwAjACMAIwAjACMAIgAhAB0AHAAbABoAGgAbABoAFwAWABQAFAATABIADwAL
AAsACwAJAAoACgAIAAYACAAHAAUABQAHAAcABgAGAAcABwAHAAgABgAFAAIAAQAEAAQA
BAACAAIAAwADAAEAAQABAAEAAQAEAAQABAAEAAIAAQABAAMAAwADAAMAAwACAAIAAwAD
AAMAAwADAAMABAAFAAUABQAHAAYABgAHAAYABgAGAAYACAAIAAkACQAJAAkACQAJAAgA
CAAIAAkACQAJAAkACQAJAAkACQAJAAcABwAHAAcABwAJAAkACQAKAAoACgAKAAkACQAH
AAcABwAGAAYABgAHAAcABwAHAAkACAAIAAgACAAIAAgACAAHAAYAAwACAAYABgAFAAUA
BwAHAAcABwAIAAgABgAFAAUABQAGAAYABQAFAAYABgAGAAYABgAGAAYABAAEAAUAAwAD
AAMAAwAEAAgACAAFAAQAAwACAAMAAwACAAMABAAEAAQABgAGAAYABgAHAAkACgAKAAsA
CgAKAAoADAAMAAwADgAOABEAEQARABAADgAOAA4ADQANAA4ADgAOAA4ADAAIAAgACgAO
AA8ADwAOAA0ADAALAAsACgAKAAoACwAKAAkACQAGAAUAAwADAAIAAgACAAIAAAAAAAEA
AQD//////////wAAAQACAAMAAwADAAQABAAEAAQA///8////AQACAAUAEAAlAD0AVQBy
AJQAtQDZAAABJAExASQBBQHeAKoAaAAkAPH/2v/a/+H/4v/j/+T/6f/x//X/9f/3//v/
/f/8//z//P/8//z//P/8///////+//7//f/9//3//f//////////////////////////
//////8BAAEAAAAAAP7//f/8//z//f/+////AAAAAAEAAQABAAAAAAAAAAAAAQABAAEA
AQD///7//v/+/wEAAQABAAEA////////AAAAAAEAAQABAAEAAQACAAMABQAFAAYABgAG
AAYABwAGAAcACAAKAA4ADgAOABIAEgASABMAFwAYABgAGQAbAB4AIQAiACQAJQAmACcA
KAAqACwALAAsACwAKwArACoAKQArACsAKwArACkAKQAmACYAJAAiACEAIQAeABsAGgAY
ABoAGQAYABUAEwATABMAEQANAAwACQAGAAgABwAFAAUABQAFAAQABAAEAAMAAgACAAMA
AwABAAEAAAAAAAAA/v/+///////9//3//f/9//3/AAAAAAAAAAD8//v/+//9//3//f/9
//3/+v/6//v/+//9//3//f/9//z//f/9//3//f/8//z//f/+//7//v/+/wAAAAABAAEA
AQABAAEAAQACAAIAAgADAAIAAQAAAP//AAABAAIAAwADAAMAAwADAP//AQABAAEAAgAC
AAIAAgABAAEA/////wEAAAAAAAAAAQABAAEAAQABAAAAAAAAAAIAAgACAAIAAQAAAP3/
/P///wAAAAABAP//////////AAAAAP7//f//////AAAAAP7//f/9//z//v/+//7//v/8
//r/+v/7//v/+//7//v/+P/8//z//P/8//z//P/7//n/+f/8//z//P/+/wAAAAAAAAEA
//8AAAAAAQAAAAAAAAACAAQABAAGAAYABwAHAAcABgAEAAQABAADAAUABgAGAAYABAAC
AP7//v8BAAQABAADAAMAAwADAAMAAwACAAIAAgABAAAA//////z/+//5//n/+f/6//v/
/P/5//j/+P/3//X/9f/1//X/9v/3//j/+f/4//f/9//2//b/+P/3//L/8//3//b/9f8C
ABcAMwBNAGoAjACvAM0A8AAUAR8BFAH7ANQAngBcABoA6//W/9T/1f/W/9v/3v/h/+f/
6//x//X/7//v/+7/7v/u//D/8P/w//D/8//z//L/8v/z//P/8//z//H/8f/x//H/8//z
//P/8//x//H/8f/x//X/9f/0//T/9f/1//X/9v/1//T/8//y//L/8//z//P/9P/0//T/
9P/1//X/9f/1//X/9P/0//T/8//z//P/8//z//P/8//0//b/9//3//f/9f/1//b/9//5
//n/+v/6//3//v8AAAAA/v/+////AgAAAAAABAAEAAYABwALAAwADgAPABEAFAAVABYA
GAAZABwAHQAeACAAHwAeAB0AHAAdAB8AIAAhACAAHwAeAB0AHwAfABwAHAAcABoAGQAZ
ABYAEwASABAADgANAAwACQAJAAkACQAHAAYABgAEAAIAAQD///z/+//8//3//f/+//z/
+//6//r/+//7//n/+f/6//r/+v/4//r/+//7//n/+P/3//b/9f/2//b/9v/2//X/9f/2
//n/9//3//f/9//2//b/9//3//X/9f/1//X/9P/1//X/9f/3//b/9v/3//j/+P/4//j/
+v/6//v/+//5//n/+f/5//r/+v/6//v/+f/5//n/+f/6//v//P/9//v/+//7//v/+f/7
//v/+//6//r/+v/6//v/+//5//n/+f/4//j/+P/7//v/+//7//v/+v/6//r/+f/4//f/
9v/3//j/9//4//j/+P/3//f/9//3//f/9//2//b/9P/z//X/9f/2//b/8//z//T/9P/2
//b/9v/2//b/9P/0//X/9f/1//X/9f/u/+7/8P/2//T/9P/0//T/9f/1//T/9f/1//T/
8//0//X/9v/3//n/9//4//j/+f/6//r/+v/8//r/+v/8//z//f/9//3//P/7//r/+f/3
//n/+v/6//r/+v/4//T/9P/z//b/9v/1//X/9f/1//X/9//2//b/9v/3//b/9f/1//P/
8f/u/+3/6v/q/+r/6v/q/+r/6//r/+3/7f/t/+3/6v/p/+j/5//o/+n/6//s/+r/7P/r
/+j/6f/r/+z/7f/4/w0AIQA1AE4AbgCRALUA2gD4AAEB9gDbALgAhgBEAAgA3//K/8b/
y//Q/9P/1v/Z/9v/3f/f/+f/6f/m/+T/4//i/+T/5P/k/+T/5//n/+b/5v/m/+X/5P/j
/+P/4//j/+P/5P/l/+b/5//l/+X/5f/l/+b/5f/j/+L/4//j/+P/5P/l/+b/5//o/+f/
5//m/+X/5v/m/+b/5v/j/+P/4//j/+T/5P/l/+b/5f/l/+X/5f/m/+f/6P/q/+j/6f/p
/+n/5//n/+j/6f/q/+v/7f/u/+z/7P/t/+z/7f/u//D/9P/0//T/+P/4//b/9//7//z/
/v///wEABAAEAAQABQAFAAkACwANABAADgAOAA4ADgAMAA0ADQANAA0ADQANAA0ADQAN
AAoACgAKAAgABwAHAAYAAwACAAAA/v/9//z/+f/1//X/9f/z//T/9P/y//D/8f/x//D/
8f/x//H/8P/w//D/7//u/+7/7f/t/+v/6//t/+7/7//u/+z/7f/t/+v/6f/p/+n/6f/s
/+z/7P/s/+r/6f/p/+v/7f/t/+3/7f/q/+r/6//r/+3/7f/t/+3/7//x//L/8//x//D/
8P/x//D/8P/w//D/8P/w//H/8f/z//P/8//z//T/9P/0//X/9f/1//X/9f/z//P/8//z
//T/9f/2//f/9f/3//f/9//2//b/9v/2//X/9f/z//P/9f/0//T/9P/3//f/9//3//f/
9v/2//b/9v/2//b/9v/2//b/9P/0//b/9v/1//X/8//z//P/8//1//b/9f/1//f/9//4
//j/9//3//j/+P/2//b/9v/2//T/8v/y//P/9P/1//b/9//4//b/+v/8//j/+P/4//j/
+P/2//X/8//z//X/9v/3//r/+P/4//j/+f/6//z//f////7//v/+/wAA/v/+/wAAAAAB
AAEAAQAAAAAAAAAAAP//AQACAAIAAgABAP7/+f/4//r//v/////////////////9//z/
/P/8//z//P/8//3/+//5//b/9f/0//T/9P/0//P/9P/2//f/9f/1//X/9f/1//X/9f/1
//X/9f/2//b/9v/2//f/+P/3//P/+P///wQAEwAtAEUAYACEAKcAxwDwABABGQEOAfkA
1ACeAFwAHgDv/9T/zP/R/9b/2f/e/9//5f/t/+//8f/x//H/8P/w//D/8//0//X/9v/0
//P/8f/w//H/8f/x//H/8//z//P/8//1//X/9f/1//T/8//y//H/9f/1//T/9P/z//P/
8//0//b/9v/2//b/9P/1//X/9f/2//b/9v/2//X/9f/1//X/9f/0//T/9P/2//f/+P/5
//j/9//2//b/9v/3//f/9//3//f/+P/5//n/+f/6//r//P/+/wEAAgAAAAAAAQAEAAYA
BgAKAAoACgALAA8AEAASABMAFQAYABkAGgAcAB0AHgAfACAAIgAgACAAIAAgACAAIQAh
ACEAIwAjACMAIwAjACMAIAAgABwAGgAZABkAGQAXABcAFgAWABUAFAARAA0ADQANAAsA
CAAIAAYABAAGAAUAAwADAAMAAwACAAIAAAD///7//v8BAAEA/////wAAAAAAAP7//P/9
//3/+//8//3//v///////v/9//z//P/7//v//f////////////7//v///////f/9//3/
/f/+//////////3//P/8//3///8AAAEAAgACAAIAAwADAAMAAwADAAMABAAEAAQABQAF
AAUABQAFAAUABQAFAAUABQAFAAUABQADAAUABQAFAAMAAgABAAAAAgADAAIAAwABAAAA
AAAAAAEAAQABAAEA///+//7//v///wAAAQACAAEAAAD9//z/AAAAAP/////9//3//f/9
//7//v/8//v//v///wEAAgD+//3//f/8//7//v/+//7/AAD+//7////9//3//f/9/wIA
BAACAAIA/v8AAAAAAAAAAP7//f/7//v/+v/6//r//P///wAAAQADAAIAAgABAAEAAgAC
AAIABAAGAAYACAAIAAcABwAHAAYABAAEAAQAAwAGAAgACQAKAAcABAD///7/AQAEAAQA
AwAFAAUABQAFAAMAAgACAAIAAQAAAP/////+//3/+//7//j/+P/4//j/+P/4//n/+f/3
//f/9//3//n/+f/5//n/9//3//j/+P/4//T/9f/2//X/9f/6/wUAFgAtAEMAXwCAAKQA
xwDvABgBLgEtARgB9QDEAIAAOAD6/9P/zv/Y/9v/3P/f/+L/5f/p/+v/7//z//X/9f/0
//T/9P/z//L/8f/w//P/8//y//L/8f/x//H/8f/x//H/8f/x//P/8//z//P/8v/x//D/
7//y//P/8//0//H/8f/x//L/8P/w//D/8P/x//P/9P/1//X/9P/z//L/8//z//P/8//z
//L/8v/y//P/8//z//P/8//z//P/9P/0//X/9f/1//f/9//4//n/9//3//j/+P/7//z/
/v/+//7//v///wIABAAEAAgACAAIAAkADQAOABIAEwAVABgAGwAcAB4AHwAeAB8AIAAi
ACIAIgAiACIAIAAhACEAIQAhACEAIQAhACMAIwAgACAAHQAaABgAFwAWABMAEgAQAA4A
DQAMAAkACQAJAAkABwAGAAYABAACAAEA///8//v//P/9//3//v/8//v/+v/6//v/+//5
//n/+P/4//j/9v/4//n/+f/3//f/9//3//f/+P/4//j/+P/4//f/9//5//b/9f/0//P/
9f/2//j/+f/3//f/9//3//j/+f/5//n/9//2//b/9//6//r/+v/6//j/+P/5//n/9//3
//f/9//6//r/+v/7//n/+f/5//n/+f/5//n/+f/5//n/+f/5//j/+//8//3/+v/6//r/
+v/7//v/+f/5//v/+v/6//r/+v/5//j/9//3//b/9v/2//j/+P/4//j/+P/4//b/9v/4
//j/9//3//f/9//3//f/9v/2//T/8//1//X/9v/2//X/9f/2//b/9v/2//b/9v/0//L/
8v/z//X/9f/1//X/8v/y//T/9P/4//r/+P/4//j/+P/4//b/9f/z//P/9P/0//T/9v/2
//b/9v/3//n/+v/6//v/+v/6//r//P/9//7/AQACAAIAAQAAAP7//v/+//7//f///wAA
AAAAAP7//P/4//j/+v/+///////+//3//P/7//v/+v/6//r/+v/6//r/+//5//f/9P/z
//L/8v/y//L/7v/u/+//7//x//H/8f/x//P/8//z//P/8//z//T/9P/0//T/8//y//H/
8f/y//P//P8RACcAOwBUAHgAmwC7AOQACAEZARQB/wDeAK4AcAAsAPv/3P/O/9P/2P/b
/9z/3//h/+f/7f/v/+//8f/w//D/8P/w//D/8P/w//D/7//t/+z/7v/v//D/8f/w/+//
7v/t/+3/7f/t/+3/7//v/+//7//v/+//7v/u/+//7//v//D/7v/u/+7/7v/u/+//7//v
//L/8v/y//L/7//v/+//7//x//D/8P/w/+//7//v/+//7//v/+//8P/y//P/8//z//L/
8f/x//H/8//z//T/9P/z//T/9v/2//j/+P/5//z/+v/6//7//v8AAAEABQAGAAgACQAL
AA4ADwAQABIAEwASABMAFAAWABcAGAAZABoAGAAZABkAGQAbABsAGwAbABsAGwAYABgA
GAAWABUAFQASAA8ADgAMAAwACwAKAAcAAwADAAMAAQACAAIAAAD+//3/+//4//f/+f/5
//j/+P/4//f/9v/2//f/9//1//X/9v/2//b/9P/0//X/9f/z//X/9f/1//X/9f/0//P/
8v/y//H/8f/z//H/8f/x//H/8f/y//T/9f/0//P/8v/x//T/9f/1//X/9f/0//T/9f/2
//b/9v/2//b/9v/3//f/+f/5//n/+f/4//j/+P/5//n/+f/5//n/+f/5//n/+f/3//f/
9//3//f/+f/5//n/+P/4//j/+P/7//v/+f/5//n/+P/4//j/9//3//f/9//5//j/+P/4
//f/9v/1//T/9f/2//X/9v/3//b/9P/z//P/8//z//P/9v/2//T/8//z//P/9P/0//X/
9f/2//b/9P/0//T/9P/y//D/8P/x//L/8//0//X/8//y//P/8v/0//T/9P/0//H/8f/x
//L/8v/w//D/8f/w//D/9P/y//L/8v/y//P/8//y//P/8v/y//L/9P/y//L/8v/z//P/
9P/0//X/9v/2//b/+P/6//r//P/8//3//f/9//z/+v/6//r/+f/4//j/9//2//j/+P/2
//j/9v/4//f/9f/1//X/9f/1//X/9P/0//T/9f/0//P/8//0//P/8f/x//D/8P/w//D/
8P/w//H/8f/u/+3/7P/r/+v/6//r/+v/7f/t/+7/7v/u/+7/8f/w/+//7f/s/+3/9v8J
AB8ALwBEAGIAhwCpAM4A8gAHAQQB6wDKAJ4AZgAoAPX/1v/O/9H/1v/T/9T/2//h/+P/
5//r/+n/6f/o/+j/6P/o/+j/6P/o/+n/6f/o/+j/6f/p/+n/6f/r/+v/6//r/+n/6f/p
/+n/6f/p/+n/6f/r/+v/6v/q/+r/6//s/+7/7f/s/+v/6v/q/+v/6//r/+7/7v/u/+7/
7f/t/w==
         </WaveFormData>
      </LeadData>
      <LeadData>
         <LeadByteCountTotal>10000</LeadByteCountTotal>
         <LeadTimeOffset>0</LeadTimeOffset>
         <LeadSampleCountTotal>5000</LeadSampleCountTotal>
         <LeadAmplitudeUnitsPerBit>4.88</LeadAmplitudeUnitsPerBit>
         <LeadAmplitudeUnits>��V</LeadAmplitudeUnits>
         <LeadHighLimit>2147483647</LeadHighLimit>
         <LeadLowLimit>268435456</LeadLowLimit>
         <LeadID>V6</LeadID>
         <LeadOffsetFirstSample>0</LeadOffsetFirstSample>
         <FirstSampleBaseline>0</FirstSampleBaseline>
         <LeadSampleSize>2</LeadSampleSize>
         <LeadOff>FALSE</LeadOff>
         <BaselineSway>FALSE</BaselineSway>
         <ExcessiveACNoise>FALSE</ExcessiveACNoise>
         <MuscleNoise>TRUE</MuscleNoise>
         <LeadDataCRC32>3211181362</LeadDataCRC32>
         <WaveFormData>
DAAMAAwADAAOAA4ADgAOABEAEgATABQAFQAWABcAGAAaABwAHgAgACEAIgAjACQAJgAm
ACYAJgAmACYAJgAmACgAKAAoACgAJwAmACUAJAAiACIAIgAiAB8AHgAdABwAGwAaABkA
GAAVABQAEwASAA8ADgANAAwACgAKAAoACgAKAAoACgAKAAoACgAKAAoACQAIAAcABgAI
AAgACAAIAAYABgAGAAYABgAGAAYABgAFAAQAAwACAAQABAAEAAQABAAEAAQABAAEAAQA
BAAEAAQABAAEAAQABAAEAAQABAAGAAYABgAGAAYABgAGAAYABgAGAAYABgAGAAYABgAG
AAcACAAJAAoACgAKAAoACgAJAAgABwAGAAgACAAIAAgACAAIAAgACAAIAAgACAAIAAgA
CAAIAAgABgAGAAYABgAIAAgACAAIAAgACAAIAAgABwAGAAUABAAGAAYABgAGAAQABAAE
AAQABAAEAAQABAAEAAQABAAEAAIAAgACAAIAAgACAAIAAgACAAIAAgACAAAAAAAAAAAA
AgACAAIAAgACAAIAAgACAAEAAAD///7/AAAAAP//////////////////AAAAAAEAAQAB
AAMAAwAFAAYABgAGAAUABQAEAAMABAAHAAgACQAFAAUABQAFAAEAAQAEAAQABwAHAAQA
AgAAAAAAAQABAAEAAAAAAAAAAQACAAMABAADAAEAAAD///7//P/8//v/+v/6//r/+v/4
//b/9v/3//f/9//3//f/+f/5//n/+f/3//f/9//3//f/9//3//f/9//0//b/9v/5/wIA
DwAcACoAPABWAG8AiACkAL4AyADEALMAmgB4AE4AJwAIAPX/8f/z//X/8v/u/+7/8f/y
//P/8//1//b/9v/2//b/9f/1//X/9f/1//X/9f/1//P/8//z//L/9P/0//T/9P/z//T/
9P/0//L/8//1//f/9//3//X/9f/0//P/8//z//X/9f/3//f/9f/0//P/8//1//X/8//y
//L/8//2//b/8//z//P/8//0//b/9//4//b/9v/2//b/9f/1//X/9f/3//f/+P/4//f/
+P/4//j/+v/8//3//v/+//7//v8AAAEAAQAEAAQABgAHAAoACwAMAA0ADgAQABMAEwAU
ABYAFAAUABYAFwAXABcAGAAYABoAGwAcABwAGgAaABoAGgAbABwAHAAbABkAGAAWABQA
EwASABEAEQAOAA0ADAAJAAcABwAHAAUABAAEAAMAAAAAAP///v/+//7//f/8//z/+//7
//n/+f/8//z/+v/6//3//f/9//v/+f/5//n/+P/4//f/9//4//v/+//7//r/+P/4//j/
+P/5//n/+f/5//j/+P/5//n/9v/2//b/9v/4//n/+f/5//f/9//3//f/+f/6//v//P/6
//r/+v/6//r/+f/4//f/+f/5//r/+v/6//r/+v/6//z//P/8//z/+v/6//n/+f/4//j/
+P/4//r/+v/6//r/+v/5//n/+f/5//n/+P/4//f/9//3//f/9//2//b/9v/4//j/+P/4
//j/+P/3//f/9//2//T/8//1//X/9f/1//b/9v/1//X/9f/2//b/9P/0//T/9P/0//X/
9f/1//X/9v/1//X/9v/0//X/9f/0//b/9v/3//f/9//3//f/9//1//T/9v/2//b/9v/1
//P/8v/x//T/9f/2//f/9//2//b/9f/3//n/+f/5//j/+P/4//r//P/9//7/////////
///9//v/+//7//n/9//6//r/+//8//r/+f/6//r/+//7//v/+P/4//j/+P/6//r/+v/6
//j/9//2//T/8//0//T/8v/y//L/8v/y//L/8v/z//P/8v/x//D/7//w//H/8v/z//H/
8f/x//H/7//v//H/8f/w//D/7v/t//L/+f8EABIAIgAyAEkAZACAAJgAqACwAKkAmACC
AGQAOwAYAP//8f/t/+//7P/k/+T/6f/s/+//8f/z//L/8v/y//L/8P/v/+7/7f/t/+3/
7f/t/+//7//v/+7/7v/u/+7/7v/v//D/8P/w/+//7//w//H/8f/x/+//7//w/+//7//v
/+3/7f/v/+//7v/u/+7/7//x//H/7//u//D/8f/0//T/8f/x//H/8f/x//L/8v/y//L/
8v/y//L/8//z//P/8//z//P/9P/0//P/9P/0//T/9P/2//f/+P/4//j/+P/6//3//f8A
AAAA/v///wIAAwACAAMABAAGAAsACwAMAA4ADgAOABAAEQATABMAFAAUABIAEwAUABQA
FgAWABYAFgAYABgAFwAVABQAFAATABIADgAMAAoACQAIAAcABgADAAEAAQABAP//AAAA
AP///P/8//v/+v/6//j/9//2//b/9//3//X/9f/0//T/8v/y//X/9f/1//P/8//z//P/
8v/y//H/8f/y//P/8//z//L/8v/y//L/8v/z//P/8//z//D/8P/x//H/8v/y//L/8v/0
//X/9f/1//T/8//y//H/8//0//X/9v/0//T/9P/0//P/8//z//P/9P/1//f/+P/4//j/
+P/4//b/9v/2//b/9v/2//X/9f/2//b/9v/2//b/9v/2//b/9v/1//X/9f/1//X/9P/0
//X/9f/1//X/9f/0//T/9P/y//L/8v/y//T/9P/z//P/9P/0//P/8//x//H/8f/x//T/
9P/z//P/8//0//T/8v/y//L/8v/y//H/8f/x//H/8P/v/+//8P/y//P/8//y//L/8v/z
//P/8v/x//D/7//x//D/8P/x//X/8//t/+z/7//w//H/8v/z//P/9P/1//T/8//y//H/
8v/y//P/8//x//P/8//z//b/9v/2//j/9//3//f/9//6//v//P/7//v/+//7//n/9//6
//r/+//9//r/+P/4//j/+f/5//n/9v/2//b/9v/2//b/9v/2//P/8//z//L/8v/y//H/
7v/v//D/8f/y/+//7v/u/+3/7f/t/+3/7f/t/+3/7f/t/+//7//v/+//8//x/+//7f/q
/+j/6v/r//D///8SAB4AIAAsAEkAZAB8AJgAqACoAJ0AigBuAEoAJwAMAPX/6f/r/+3/
6P/k/+b/6f/q/+v/7f/v/+z/7P/s/+z/6//r/+v/6//s/+3/7v/v/+3/7f/t/+z/6v/q
/+r/6v/t/+7/7v/u/+v/6//s/+3/7f/t/+v/6//r/+v/7P/t/+v/6//t/+3/7f/u/+//
8f/v/+//7f/s/+r/6//u/+7/7f/t/+3/7f/t/+7/7v/u/+7/7v/u/+7/7//v/+//7//v
/+//8P/w//P/9P/0//T/8v/0//X/9v/2//b/9v/4//v/+//+//7//P/9/wAAAQACAAMA
BAAGAAcABwAIAAoADAAMAA4ADwAPAA8AEAAQABAAEQASABIAEgASABIAEgASABIAEQAP
ABAAEAAPAA4ACwAKAAkACQAGAAUABAABAP////////3//P/8//v/+P/6//n/+P/4//b/
9f/0//T/9//3//X/9f/0//T/8v/y//P/8//z//H/8//z//P/8v/0//P/8//0//T/8//y
//D/8v/y//L/8v/x//H/8f/x//L/8v/z//P/9P/0//T/9P/1//X/9P/z//T/9f/2//f/
9//2//X/9P/2//b/9v/2//f/9//3//f/9f/1//b/9v/3//j/+f/6//n/+P/3//b/+P/4
//f/9//2//b/9v/2//T/9P/0//T/9v/1//X/9f/1//X/9P/0//X/9f/1//X/9v/2//f/
+P/1//T/8//y//T/9P/z//P/8v/y//H/8f/z//P/8//z//b/9v/1//X/9P/0//P/8P/y
//L/8v/y//L/8f/w/+//7//v//D/8v/w//H/8f/w//L/8v/z//P/9f/1//X/9f/z/+7/
8P/z//T/8//y//H/8P/w/+//7//v/+//7//v/+//8v/y//P/8//x//P/8//z//b/9v/2
//j/+f/5//n/+f/6//n/+P/1//b/9//4//f/9//6//r/+//7//j/9v/2//T/9f/1//X/
9v/2//b/9v/2//b/9v/2//P/8//z//L/8f/y//L/8P/t/+z/6//q/+v/7P/u/+//7//v
/+//7//v/+//7//v/+3/7f/t/+3/7//v/+//6//q/+r/6v/t//b///8KABQAHgAsAEMA
XgB6AJQApgCqAJsAhgBsAEoAJQAKAPX/6//p/+n/5v/m/+T/4//m/+v/6//t/+r/6v/q
/+r/7f/t/+3/7f/r/+v/6//r/+3/7f/t/+z/7v/u/+7/7v/t/+7/7v/u/+v/6//s/+3/
7f/t/+v/6//s/+v/6//r/+v/6//t/+3/7f/u/+//8f/w/+//7P/q/+3/7//z//T/8P/v
/+7/7f/v//D/8P/w//D/8P/w//D/8f/x//H/8f/x//H/8v/y//X/9v/2//b/9v/4//n/
+v/4//j/+P/6//3//f8AAAAAAAABAAQABQAGAAcACAAKAAoACQAJAAoACwAMAA8AEQAQ
AA8ADwAOABEAEwAVABYAFAAUABQAFAASABIAEQAPAA4ADgANAAwACwAKAAkACQAKAAkA
CAAFAAMAAwADAAEAAAAAAP///P/8//v/+v/6//r/+f/4//j/+f/5//f/9//6//r/+P/4
//f/9//3//X/9f/1//X/9P/y//H/8f/y//b/9//4//j/9v/2//b/9v/5//n/+f/5//b/
9v/3//f/+P/4//j/+P/4//n/+f/5//n/+f/5//n/+v/6//r/+v/6//r/+v/6//v/+//7
//v/+//7//z//P/8//z//P/8//z//P/8//z//v/+//3//f/8//z//P/8//z//P/8//z/
/P/7//v/+//7//v/+v/6//v/+//7//v/+f/4//j/+P/6//r/+v/6//r/+v/5//n/+v/6
//n/+f/7//v/+//7//v/+v/4//f/+f/6//r/+P/2//b/9v/2//n/+f/5//n/+v/5//n/
+v/4//n/+f/4//j/+P/5//n/+P/3//b/9f/2//b/9//5//r/+f/6//z//P/8//r/+v/4
//j/+P/4//j/+P/3//f/9//3//f/9//3//r/+v/7//v//f/////////+//7//v8AAAEA
AQABAAEAAwADAAMAAQADAAMAAwABAP//AgACAAMAAwAAAP7//v/+//////////7//v/+
//7//v/+//7//v/9//3//f/8//r/+v/5//b/9v/2//b/9v/3//j/+v/7//r/+f/4//f/
+f/5//n/+f/5//n/+f/5//n/9//3//n/+P/0//b//f8EAA8AIgAwAD4ATgBhAIAAogC6
ALoArACZAIQAYAA4ABcA/v/x/+//8f/t/+z/7v/w//H/9P/3//f/+f/2//b/9v/2//X/
9f/1//X/9v/3//j/+f/3//f/9//2//j/+P/4//j/9//4//j/+P/z//P/9P/1//j/+f/4
//n/+P/3//f/9//3//f/+f/5//j/+P/4//n/+f/5//f/9v/2//f/+v/6//j/9//2//X/
9//4//j/+P/4//j/+P/4//n/+f/5//n/+//7//z//P/7//z//P/8//z//v///wAAAQAC
AAMABgAGAAUABwAGAAgACQAMAA0ADAANAA4AEAAVABUAFgAYABgAGAAaABsAGwAbABwA
HAAaABsAHAAcABwAHAAcABwAGwAaABgAFQAVABYAFgAWABMAEgARABEAEgARABAADQAJ
AAkACQAHAAYABgAFAAIABAADAAIAAgACAAEAAAAAAAIAAwACAAMAAQAAAP3//P//////
///9//3//f/9//z//P/7//v//P/+////AAAAAP7//v/+//7//f/9//3//f/+//7/////
//7//v/+//7//v////////8BAAEAAQABAAAAAAAAAAAAAgACAAIAAgADAAMAAwADAAMA
AwAEAAQABAAEAAQABAAEAAQABAAEAAQABAADAAMAAgACAAIAAgADAAQABQAGAAQAAwAD
AAMAAwADAAIAAgADAAMAAwADAAMAAgACAAIABAAEAAQABAABAAAA/v/9////AAAAAAEA
AwADAAMAAwACAAIAAQABAP//AAAAAP7/AAAAAAAAAAD//////////wAA/////wAA/v//
/////v8AAAIABAABAAAA///+/wAA//////////////////8CAAIAAwADAAMABQAFAAUA
BAAEAAQABgAHAAcABwAHAAsACwALAAkACQAJAAkABwAJAAwADAANAAsACAAGAAYABwAJ
AAoACwAJAAgABwAGAAYABgAGAAYABwAHAAcABgAEAAQAAwAAAAAAAAAAAAAA/v/+////
///9//3//f/9//7///8AAAEAAQABAAEAAQABAAEA+//5//z//v/8////CAAXACYANgBG
AFwAdQCSAKwAxgDSAMoAtQCcAH4AVgArAAwA+//5//v/9//0//T/9v/5//r/9//3//3/
/v/+//7//v///////////////////////f/9//3//P/9//7///8AAP//AAAAAAAA////
/wAAAQADAAMAAQABAP7//f/9//3//////wEAAQAAAAAAAAABAAMAAwABAAAA/v///wIA
AgAAAP///v/9//7/AAABAAIAAAAAAAAAAAADAAMAAwADAAIAAQABAAAAAwAEAAQABAAD
AAQABAAEAAYABgAGAAgACwALAA4ADgAOAA8AEgATABIAEwAUABYAGQAZABoAHAAeAB4A
IAAhACEAIQAiACIAIQAhACEAIAAiACIAIgAiACAAIAAfAB0AHAAcABsAGgAXABYAFQAV
ABYAFQAUABEADwAPAA8ADQALAAoACAAEAAYABQAEAAQABAADAAIAAgADAAMAAQABAAIA
AgAAAAAA/////////f/9//3//f/8//z/+//7//z//////////v/9//z/+//6//3//f/9
//3/+v/6//v/+//9//7///8AAAEAAQAAAP///f/9//3//f/+//7//v/+/wAAAAAAAAAA
AQABAAEAAQABAAEAAgACAAEAAAD///7/AAAAAAAAAAAAAAAA/////wAAAAAAAAAAAAAA
AAAAAAAAAP/////////////+//7//f/9//3//f////7//v/+//7//v/+//7//f/8//r/
+f/7//z//P/9//v/+//7//v/+v/6//n/+f/7//z//P/6//r/+v/6//r/+//7//v/+//6
//n/+f/6//r/+//7//r/9v/8//z//P/8//z//P/7//v/+//7//v/+//7//3//v8AAAEA
//8BAAEAAQAAAAAAAAACAAMAAwADAAMABQAFAAUAAwADAAMAAwABAAMABgAGAAcABgAC
AP///v8AAAEAAQABAAAAAAAAAAAAAAAAAAAAAAD////////+//r/+v/5//b/+f/6//v/
/P/3//b/9v/1//X/9f/1//X/9//3//f/9//1//X/9f/1//X/9//3//H/8v/2//L/8//8
/w0AHgAuAD4AWABvAIQAnAC2AMAAvACrAJQAcgBIACEABADz/+3/6//p/+r/7P/s/+//
8P/z//X/7//w//D/8P/w/+//7//v/+//8P/x//L/8//z//P/8//y//L/8v/y//L/8f/y
//L/8v/v/+//8P/x//P/8//x//H/8f/x//L/8//w/+//8P/v//D/8P/w//H/8//z//H/
8P/w//H/9P/0//H/8f/x//H/7//w//D/8P/w//D/8P/w//P/8//z//P/8//z//T/9P/z
//T/9P/0//X/+P/6//z/+v/6//r//P/7//v//v/+/wAAAQAEAAUACAAJAAoADAAPAA8A
EAASABQAFAAWABcAFAATABMAEgAVABcAGQAaABkAGAAXABYAGAAYABcAFQASABIAEQAQ
AAsACgAJAAkACAAHAAYAAwACAAMABAADAAIAAgABAP7//P/7//r/+v/8//v/+v/6//n/
+f/3//f/9v/2//T/9P/3//f/9//1//b/9//4//j/9//1//T/9P/1//X/9f/0//X/9v/3
//j/+P/3//b/9f/2//b/9//3//T/9P/0//T/9P/1//X/9f/3//f/9//3//j/+P/4//j/
+v/6//r/+v/6//n/+P/3//n/+f/6//r/+P/4//j/+P/7//z//f/+//z//P/7//v/+v/6
//r/+v/4//j/+P/4//n/+f/6//v/+f/5//j/+P/7//v/+//7//v/+v/6//r/+f/4//f/
9v/3//j/+P/5//j/+P/3//f/+f/5//n/+f/4//j/9//3//X/9v/2//T/9v/2//b/9v/3
//f/9//3//b/9f/1//b/9v/3//f/9v/w//D/8//2//b/9v/2//b/+P/3//f/9//1//X/
9f/1//j/+P/5//n/9//5//n/+f/6//r/+v/8//3//f/9//3/AQABAAEA///+//3//P/5
//v//v/+///////8//r/+v/6//v/+//7//r/+v/6//r//P/8//z//P/5//n/+f/4//b/
9v/1//L/8P/w//D/8P/w//D/8f/x//P/8//z//P/8v/x//D/7//w//H/8v/z//H/8//x
/+//8P/y//D/8//6/wkAFAAgAC4AQgBbAHgAkgCmALAArACdAIYAagBAABsAAgDz/+v/
6//v/+7/7P/u/+3/6P/r//P/9f/x//D/7//u//H/8f/x//H/8f/x//H/8f/v/+//7//u
/+7/7v/u/+7/8f/y//L/8v/v/+//8P/x//L/8f/u/+3/7v/t/+3/7f/v/+//8f/x/+//
7v/t/+3/7v/v/+7/7v/t/+3/7//u/+//7//v/+//7f/u/+7/7v/w//D/8P/w/+//7//v
/+//7//v//D/8P/0//b/9//4//b/9v/1//T/9f/2//f/+v/7//v//v/+//3//f//////
AgADAAQABgAIAAcABwAIAAoADAAQABMAEgARABEAEAAQABEAEgASABIAEgASABIAFAAU
ABMAEQAQABAADwAOAAsACgAJAAkACAAHAAYAAwD////////9//r/+v/5//b/+f/5//n/
+v/4//f/9v/2//X/9f/z//P/9P/0//L/8v/0//X/9v/1//P/8//z//L/8v/x//H/8v/z
//P/8//y//L/8v/y//L/9f/1//X/9f/y//L/8//z//T/9P/0//T/+P/5//n/+f/3//f/
9//3//f/9v/1//T/9f/2//f/+P/5//n/+f/5//n/+f/6//r/+P/4//j/+P/4//j/+P/4
//n/+v/6//v/+v/6//r/+v/8//z//P/8//r/+f/5//n/+f/5//j/+P/6//v//P/9//z/
+v/5//j/+v/6//r/+v/6//r/+f/5//r/+v/5//n/+f/5//n/+f/6//r/+f/5//v//P/8
//r/+v/6//r/+v/7//v/+//7//n/9//2//b/+f/7//z//P/8//r//f////r//P/8//z/
/P/7//n/+P/3//r/+//8//3//f/8//z/+//9/////////wAAAAAAAAIAAQABAAEAAQAF
AAUABQADAAMAAwADAAEAAwAGAAYABwAEAAAA/f/8//3///8AAAEAAgACAAIAAgABAAAA
///+//////////7/+v/6//n/9v/2//b/9v/2//X/9v/4//n/9//3//f/9//1//X/9f/1
//f/9//3//f/9//3//f/+f/2//L/9v/5//7/BwAaACgAOABQAGkAgACeALYAvAC2AKsA
lgB0AEgAIwAKAPX/6f/r/+v/7P/u/+7/8f/0//X/9f/1//T/9P/0//T/9v/3//j/+f/2
//X/9P/z//X/9f/1//T/9v/2//b/9v/3//j/+P/4//P/8//0//X/+f/5//f/9//2//X/
9f/1//f/9//5//n/9//2//X/9f/2//f/9v/2//T/9f/4//j/9f/1//X/9f/2//j/+f/6
//n/+P/3//b/9//3//f/9//5//n/+v/6//n/+v/6//r/+//+/wAAAgABAAAA//8AAAMA
AwAGAAYACAAJAAwADQAMAA0ADgAQABEAEQASABQAFAAUABYAFwAXABcAGAAYABgAGQAa
ABoAHAAcABwAHAAcABwAGwAZABcAFgAUABIAEgASABIAEwAQAA8ADgALAAcABwAHAAUA
BgAGAAUAAgAAAP///v/+/////////wAAAAD///z/+//9//7//f/+//////////3//P/7
//r/+P/7//v//P/+//7//f/8//r//P/8//z//P/9//3//f/9//z//P/9//3//v/+//7/
/v/+////////////////////AgACAAIAAgACAAIAAgACAAMAAwADAAMAAwADAAQABAAE
AAQABAAEAAQABAAEAAQABgAGAAUABQAEAAQABAAEAAIAAgACAAIAAwADAAQABQAFAAUA
BAAEAAUABQAFAAUABQAEAAQABAAGAAYABgAGAAQABAADAAMABgAGAAUABQADAAMAAwAD
AAQABAADAAMABAAGAAcABgAFAAQAAwACAAUABQAFAAUABAADAAMABAACAAMAAwACAAYA
CAAJAAcABgAGAAYABgAGAAQAAwADAAMAAwADAAMAAwAFAAYACAAJAAgACQAIAAcACAAI
AAgACgANAA0ADQANAA0ADQANAAsACwALAAsACQAKAA4ADwARAA4ACgAHAAYABgAHAAcA
BwAIAAgACAAIAAgACAAIAAgABwAHAAcABgAEAAQAAwAAAP7//v/+//7//f/+/wAAAQD/
/////////wEAAQABAAEAAQABAAEAAQABAP3////9//r/+v8AAAcAFAAjADAAQABWAHAA
iwCmAMIA1ADWAMgAswCUAGoAPgAXAPz/9//7//v/9//2//b/9P/1//b/+f/9/wEA/v/+
//7//v/8//v/+v/5//r/+//8//3/+//7//v/+v/6//r/+v/6//3//v/+//7/+v/5//n/
+f/9//3/+//7//r/+f/5//n/+f/5//v/+//8//z//P/9//v/+//5//j/+v/7//7//v/7
//v/+//7//v//P/8//z//P/8//z//P/9//3//f/9//3//f/+//7//f/+//7//v8AAAIA
AwAEAAIAAgACAAQABwAHAAoACgAKAAsADgAPABIAEwAUABYAGQAZABoAHAAcABwAHgAf
AB0AHQAeAB4AHAAdAB4AHgAgACAAIAAgACAAIAAfAB0AGgAaABkAGAAVABQAEwATABIA
EQAQAA0ADQANAA0ACwAKAAoACQAGAAMAAQD///7/AQABAAEAAgABAAEA//////7//v/8
//z/+//7//v/+f/7//v/+//6//r/+f/5//r/+//7//v/+v/6//r/+v/6//j/9//2//X/
9f/2//j/+f/6//r/+v/6//r/+//7//v/+//7//v/+//+//7//v/+//z//P/8//z/+//7
//v/+//8//3///8AAP///v/9//z//v/+//7//v/+//7//f/9/wAAAAAAAAAA/v/+//7/
/v/+//3//f/9///////+//7//f/9//3//f/9//z//P/8//z//P/8//z//P/8//v/+//8
//z/+//7//3//f/9//3//P/8//v/+//7//z//P/6//r/+v/6//r//f/9//3//f/6//n/
+f/6//r/+//7//r/+v/6//v/+////////P/+//7//v/+//3/+//6//n/+//7//v/+//8
//z//f/9//3/////////AAAAAAAAAgAFAAUABQAFAAUABQAFAAMABQAFAAUAAwAFAAgA
CAAJAAgABAABAAAAAwAFAAYABwAFAAQAAwACAAIAAgACAAIAAQABAAEAAAD8//z/+//4
//j/+P/4//j/9P/0//X/9f/1//X/9f/1//f/9//3//f/9f/1//X/9f/3//X/9f/1//T/
8v/y//P/+v8JABgAIgAyAEYAXwB6AJgAsAC8ALoArwCYAHwAVgArABAA+//t/+3/8f/w
//D/8P/t//D/8//z//P/8v/y//L/8v/z//P/8//z//L/8f/w/+//8P/x//L/8v/w//D/
8P/w//H/8v/y//L/8f/x//L/8//0//P/8P/v/+//7//w//H/7//v//H/8f/w//D/8P/x
//P/8//x//D/7v/v//L/8v/z//P/8//z//P/9P/0//T/9P/0//T/9P/3//f/9//3//b/
9f/1//T/9//4//j/+P/2//j/+f/6//z//P/8//7//f/9/wAAAAACAAMABgAHAAgACQAK
AAwADQANAA4AEAAQABAAEgATABYAFwAZABoAGAAZABoAGgAaABoAGgAaABoAGgAZABcA
GAAYABcAFgARABAADwAPAA4ADQAMAAkABQAFAAUAAwAEAAQAAwAAAP7//f/8//z//v/9
//z//P/7//v/+f/5//r/+v/4//j/+//7//v/+f/5//n/+f/4//n/+f/6//z/+v/5//j/
9v/4//j/+P/4//f/9//3//f/+P/4//n/+f/4//j/+P/4//r/+//7//v/+//7//v/+//+
//7//v/+//z//P/8//z////////////9//3//v/+//7//v/+//7//v/+//7//v/8//z/
+//7//3//v///wAA/v/+//7//v8AAP/////////////+//7//f/9//3//f////7//v/+
//z//P/8//z//f/+//7////+//7//f/9//3//f/9//3//v/+//3//f/9//7//v/8//7/
/v/+//7//f/9//3//f/6//n/+f/6//z//f/9//z/+v/6//v/+//8//3//v////7//P/7
//v/+//5//n/+v/4//j//P/6//r/+v/6//z/+//7//v/+v/5//j/9//2//b/9//3//f/
+f/5//n/+P/4//j/+v/9//3//f/9//////////3//P/7//r/9//0//b/9f/1//j/9v/1
//b/9f/1//T/8//y//L/8v/y//L/8v/y//L/8f/x//H/8P/w//D/7//s/+r/6v/q/+r/
6P/o/+n/6f/o/+f/5v/l/+X/5f/l/+X/5f/l/+X/5f/j/+X/5//n/+T/4v/g/9//5P/z
/wIACgAUACYAPwBcAHYAjACcAJ4AkQB8AGQAQgAdAP7/5//b/9v/2//W/9T/1v/Z/9r/
2//d/9n/2P/Y/9j/2P/X/9f/1//X/9X/1f/V/9X/1//X/9f/1v/U/9T/1P/U/9T/1P/T
/9L/0f/R/9L/0//T/9P/0f/R/9H/0f/S/9P/0v/R/9L/0f/O/87/zv/P/9H/0f/P/87/
zv/N/w==
         </WaveFormData>
      </LeadData>
   </Waveform>
</RestingECG>
