# Supplementary material for: Detection of Left Atrial Enlargement Using a Convolutional Neural Network-Enabled Electrocardiogram
Source: Front Cardiovasc Med. 2020 Dec 17;7:609976. doi: 10.3389/fcvm.2020.609976 (PMC7773668; doi:10.3389/fcvm.2020.609976)
Supplement: Supplementary file 4 [file Data_Sheet_4.ZIP › normal3/1802031866_1285_0000001C.XML]

<?xml version="1.0" encoding="Windows-1252"?>
<!DOCTYPE RestingECG SYSTEM "restecg.dtd">
<RestingECG>
   <PatientDemographics>
      <PatientID>1802031866</PatientID>
      <PatientAge>72</PatientAge>
      <AgeUnits>Years</AgeUnits>
      <Gender>Male</Gender>
      <PatientLastName>linyaoquan</PatientLastName>
   </PatientDemographics>
   <TestDemographics>
      <DataType>Resting</DataType>
      <Site>1</Site>
      <AcquisitionDevice>MAC55</AcquisitionDevice>
      <Status>Unconfirmed</Status>
      <Priority>Normal</Priority>
      <AcquisitionTime>11:21:55</AcquisitionTime>
      <AcquisitionDate>08-04-2016</AcquisitionDate>
      <CartNumber>1</CartNumber>
      <AcquisitionSoftwareVersion>009C</AcquisitionSoftwareVersion>
      <XMLSourceVersion>MAC5000 v1.0</XMLSourceVersion>
   </TestDemographics>
   <RestingECGMeasurements>
      <VentricularRate>99</VentricularRate>
      <AtrialRate>99</AtrialRate>
      <PRInterval>128</PRInterval>
      <QRSDuration>82</QRSDuration>
      <QTInterval>350</QTInterval>
      <QTCorrected>449</QTCorrected>
      <PAxis>62</PAxis>
      <RAxis>13</RAxis>
      <TAxis>81</TAxis>
      <QRSCount>16</QRSCount>
      <QOnset>226</QOnset>
      <QOffset>267</QOffset>
      <POnset>162</POnset>
      <POffset>205</POffset>
      <TOffset>401</TOffset>
      <ECGSampleBase>500</ECGSampleBase>
      <ECGSampleExponent>0</ECGSampleExponent>
   </RestingECGMeasurements>
   <Diagnosis>
      <Modality>Resting</Modality>
         <StatementCount>5</StatementCount>
         <LabelText>12SL ��ϳ���</LabelText>
      <DiagnosisStatement>
         <StmtText>�������</StmtText>
      </DiagnosisStatement>
      <DiagnosisStatement>
         <StmtText>��ż��</StmtText>
      </DiagnosisStatement>
      <DiagnosisStatement>
         <StmtFlag>ENDSLINE</StmtFlag>
         <StmtText>�����粫</StmtText>
      </DiagnosisStatement>
      <DiagnosisStatement>
         <StmtFlag>ENDSLINE</StmtFlag>
         <StmtText>�������� ST ���쳣</StmtText>
      </DiagnosisStatement>
      <DiagnosisStatement>
         <StmtFlag>ENDSLINE</StmtFlag>
         <StmtText>�쳣 ECG</StmtText>
      </DiagnosisStatement>
   </Diagnosis>
   <Waveform>
      <WaveformType>Rhythm</WaveformType>
      <WaveformStartTime>0</WaveformStartTime>
      <NumberofLeads>8</NumberofLeads>
      <SampleType>CONTINUOUS_SAMPLES</SampleType>
      <SampleBase>500</SampleBase>
      <SampleExponent>0</SampleExponent>
      <HighPassFilter>16</HighPassFilter>
      <LowPassFilter>150</LowPassFilter>
      <ACFilter>NONE</ACFilter>
      <LeadData>
         <LeadByteCountTotal>10000</LeadByteCountTotal>
         <LeadTimeOffset>0</LeadTimeOffset>
         <LeadSampleCountTotal>5000</LeadSampleCountTotal>
         <LeadAmplitudeUnitsPerBit>4.88</LeadAmplitudeUnitsPerBit>
         <LeadAmplitudeUnits>��V</LeadAmplitudeUnits>
         <LeadHighLimit>2147483647</LeadHighLimit>
         <LeadLowLimit>268435456</LeadLowLimit>
         <LeadID>I</LeadID>
         <LeadOffsetFirstSample>0</LeadOffsetFirstSample>
         <FirstSampleBaseline>0</FirstSampleBaseline>
         <LeadSampleSize>2</LeadSampleSize>
         <LeadOff>FALSE</LeadOff>
         <BaselineSway>FALSE</BaselineSway>
         <ExcessiveACNoise>FALSE</ExcessiveACNoise>
         <MuscleNoise>FALSE</MuscleNoise>
         <LeadDataCRC32>985317091</LeadDataCRC32>
         <WaveFormData>
9v/2//b/9v/5//r/+//8//n/+P/3//b/9//4//n/+v/4//j/+P/4//f/9v/1//T/+P/6
//z//v/7//r/+f/4//b/9v/2//T/9P/1//f/9//1//X/9P/0//b/+P/4//r/+f/5//j/
9f/2//f/9//4//j/+P/5//v/+v/5//b/9f/4//n//P/+//3//P/7//r//v8BAAMABgAF
AAQAAwABAP//+v/2//P/9f/3//n/+//6//n/+v/5//j/9f/z//L/9P/0//X/9v/1//P/
8f/w//H/8v/z//T/9P/0//T/9f/z//P/8v/y//T/9P/0//T/8v/r/+r/6//v//H/7//r
/+v/7//4/wEADwAkADoATgBiAHIAewCBAH8AcQBeAEUAIQACAPH/7f/r/+f/6//v//L/
7//x//3////3//H/6f/j/+f/6P/p/+z/7//u/+7/7v/w//D/7//v/+//8f/x//H/8v/y
//H/7//u/+//7//v//D/8f/w//D/8P/w/+//7v/s/+z/7//z//f/9f/1//T/8v/y//H/
8v/0//T/9P/1//X/8v/x//D/7v/v//H/9P/2//X/9P/0//P/9v/2//f/+P/2//b/9//3
//f/+f/5//j/+f/5//r/+v/5//n/+P/3//j/+v/7//z//P/8//3//v/+//3//P/7//7/
AQAFAAkACAAHAAQAAQAEAAYABwAHAAcABwAHAAkACAAHAAQAAgAEAAQABAAFAAIAAQAA
AP7/AQACAAEAAQD+//7///////3/+//6//n/+v/8////AgAAAP7//P/7//z//P/9//3/
/f/9//7////+//3//P/6//z///8CAAcABgAEAAIAAAD///7//v/+/wAAAAAAAAEA/f8B
AP//+P/8//7/AAACAAEAAAD9//z//f////////////7//v/+//z/+v/6//z///8BAAEA
AwACAAAA///+//v/+//8//v//v/9//7////9////AAAAAAMABAAFAAcABQAEAAQAAgAE
AAYABwAJAAYABAADAAEAAAD///7//f8AAAMABAAEAAAA/f/7//r//P/9//7//v/9//z/
/P/8//n/+P/3//b/+f/6//z//f/8//r/+f/4//r//P8EAAYA9//w//X/8f/t//H/9//3
//f//P8DAA8AIAAwAD4ATgBeAG0AewCFAIMAcgBXADUAFAD7//P/9f/5//n/+//6//f/
9f/3//n/9//5//3//f////r/9//2//X/9v/2//b/+P/4//f/9//3//X/9f/1//b/+f/5
//j/+P/2//X/9P/0//b/9v/3//j/+f/5//n/+P/1//X/9v/3//j/+//9//7/+v/3//b/
9v/0//T/9f/1//j/+f/6//r/+P/3//f/9v/7//z//v////z/+v/5//j/+f/6//z//f/9
///////+//z/+//7//r///8BAAIAAwABAAAA/v/8////AAACAAQABQAFAAUABQAEAAMA
AwADAAYACQAKAAsACgAKAAkABwAIAAkACgANAA0ADQALAAoABgAEAAIAAQADAAUABwAI
AAcABgADAAEAAgACAAMAAwAFAAUABgAHAAMAAAD+//z//v8AAAIABQAEAAIAAQD//wEA
AQACAAMABQAFAAUABAACAAEAAAABAAMABAAFAAYABAACAAEAAAACAAIAAgADAAcABQAF
AAQA///+//z///8AAAEAAgAEAAQAAgACAAIAAwACAAEAAgACAAMABAABAP7//f/+/wIA
AwACAAMAAgAAAP///v/+////AQABAAQAAwAEAAUABAAFAAUABAACAAIAAgADAAUABgAI
AAgACgAKAAkACQAGAAQAAwABAP///////////f///////v/8//v/+//8//n/+f/5//j/
+//8//7/AAD+//z/+v/4//n/+v/8//3//f/8//z//P/6//j/9v/6//3//P/5//X/9f/1
//P/8f/z//z/CwAZACgANgBEAE4AWgBtAHkAeQBxAGAARQAhAAgA+f/3//v/9//1//v/
/v/7//X/9//3//X/8f/z//f/+//5//f/9//3//b/9v/2//j/9P/z//P/8//1//X/9f/2
//f/9//2//b/9P/z//L/8v/2//b/9//4//n/+f/5//j/8//z//T/9f/1//f/+P/4//r/
+f/6//z/+P/2//X/8//2//f/+P/4//X/9f/2//b/9v/2//f/9//4//j/+f/6//j/+P/5
//n/+//9//3//P/6//n/+f/4//3///8AAAEAAwAEAAQABAACAAAA///+/wAAAQACAAMA
AQABAAIAAwAFAAcABwAHAAkACgAKAAkACAAHAAYABwAJAAsACwAMAAkABgADAAEA////
/////v8AAAIAAgADAP7//P/7//n//P/9////AQD9//z//P/8//7//v/+///////+//7/
/f/7//v//P/9//7///8AAAAA////////AQACAAIAAgACAP///v/+//7/+//6//n/+f//
////AQACAAEA/P/8//r/+v/9//7///8AAP7//v/8//z//P/9//z/+//+//7///8AAP7/
+v/4//j//P/9//z//f/9//z//P/8//v/+//8//v//v/9//7////+///////+/wAAAAAA
AAEABQAGAAgACAAFAAQAAgABAAIAAgADAAMAAAD9//r/9//6//3//v/+//v/+f/4//j/
9v/3//j/+P/4//j/+f/6//f/9v/1//T/9v/4//v//f/6//j/9//2/+r/6v/0//r/+//4
//P/7//t/+n/5//p/+3/9P8FABcAJgA2AEQAUgBgAG0AdwB7AHcAZgBJACUABADx/+//
8//1//P/8f/2//n/9f/z//X/8//v/+//9f/7//b/8//y//H/8f/w/+//8P/v/+//8P/x
/+//7//v//D/8f/x//D/8P/x//H/8f/y//D/7v/t/+z/7//x//P/9P/v/+//8P/x//H/
8//0//T/9f/z//P/9P/z//L/8v/x//T/9//6//z/9v/z//H/7v/y//L/8//z//X/9P/0
//T/8//y//L/8f/0//f/+P/4//b/9f/1//T/9v/3//f/9//4//r/+//8//v/+v/6//r/
/P/9//7////+//3//f/9/wAAAwAEAAUABgAIAAkACQAGAAMAAAD//wEAAwADAAQAAQAA
AP/////////////+////AAD/////+//6//r/+f/5//n/+v/7//n/+P/4//j/+P/4//j/
+f/6//r/+//7//j/9//3//f/+f/7//3//v/6//n/+P/5//r/+v/6//r//P/8//3//v/6
//j/9v/1//n/+f/7//z/+//4//b/+P/4//j/+P/4//n/+v/5//r/+P/5//j/9//4//j/
+f/6//n/9v/1//b/+v/7//r/+//7//r/+v/6//j/9//3//X/+f/5//v//f/6//v/+//6
//v//P/9////AwAEAAYABgADAAIAAAD//////v/+//3/+//7//v/+//5//v/+//6//f/
9f/0//T/8//z//P/8v/0//T/9f/2//X/9P/z//L/8v/y//P/8//1//T/9P/0/+z/8P/y
//T/8f/y/+//6f/r/+3/5//l/+n/8v8DABUAJgA2AEoAWABcAGsAfQCBAHkAaABFABsA
/v/v/+f/5//p/+3/7//w//P/+//5//H/7f/t/+n/5//t/+3/6//r/+v/6v/q/+r/7P/r
/+v/7P/t/+3/7f/t/+7/7v/t/+v/6v/s/+3/7v/w/+7/7P/r/+r/7f/v//H/8v/u/+3/
7f/t/+z/7f/t/+z/7f/t/+//8v/w//D/8f/x/+//7//v/+7/7//v//D/8P/w//D/8f/x
//X/9v/4//r/9v/y/+//6//t//H/8//0//P/8//0//T/9P/1//X/9f/2//j/+f/6//n/
+P/4//j/+//7//v/+//8//3///8BAAIAAwACAAEABAAGAAcABwAFAAMAAQABAAIAAwAC
AAIA///+//3//f/9//3//f/8/wAAAgD///7//f/8//n/+P/3//b/9//4//n/+v/3//b/
9f/0//b/+P/6//z/+v/4//b/9P/2//b/9v/2//f/+P/5//r/+f/4//f/9v/5//r/+//8
//v/+v/5//j/+P/2//j/+P/4//T/8P/s/+j/4P/e/+L/5v/o/+j/5P/c/9b/1v/W/9b/
1P/U/9L/0P/Q/87/yP/G/8b/yP/Q/9j/3P/g/+T/3v/U/8b/uP+w/6j/oP+Y/5L/jP+M
/4z/iv+G/4z/mv+o/7T/uP+2/7L/tP+2/7j/uv++/8L/xv/I/8b/yP/K/8r/zP/U/97/
5v/w//b/+P/6//r/+v/6//7/AAACAAQACAAKAAwADgAMAAoACAAGAAoADAAOABAAEQAS
ABMAFAAWABYAFgAWABoAHAAeACAAHgAeAB4AHgAhACQAJwAqACwALAAsACwALgAwADIA
NAA3ADgAOQA6ADoAOgA6ADoAPgBAAEIARABCAEIAQgBCAEIAQgBCAEIARQBGAEcASABE
AEIAQAA+AEEAQgBDAEQAQAA+ADwAOgA4ADYANAAyADEAMAAvAC4AKAAkACAAHAAaABoA
GgAaABgAFgAUABIAEAAOAAwACgAKAAoACgAKAAcABAABAP7///8AAAEAAgABAAAA///+
//z//P/8//z//v8AAAIABAAAAP7//P/6//z//P/8//z/+v/6//r/+v/4//j/+P/4//n/
+v/7//z/+//6//n/+P/5//r/+//8//v/+v/5//j/+f/6//v//P/8//z//P/8//v/+v/5
//j/+f/6//v//P/6//r/+v/6//j/+P/4//j/+v/8//7/AAD9//r/9//0//b/+P/6//z/
/P/8//z//P/8//z//P/8//z//P/8//z/+//6//n/+P/7//z//f/+//3//P/7//r/+v/6
//r/+v/7//z//f/+//v/+v/5//j/+f/6//v//P/8//z/+v/6//3/////////BwAOABYA
HgASAAYA/P/0//j/+f/4//n/9//2//b/9v/4//n/+//7//z/+//8//3/+v/7//v/+v/8
//7/AAADAAQABAAFAAQAAgACAAEAAQABAAIABAAFAAMAAQD///3///8BAAEAAAD9//v/
+v/6//j/+f/6//r/+//8//7/AAD9//z/+//6//3//v8AAAEA/v/8//v/+v/0//b/+P/6
//3//v/9//n/9f/1//X/9//5//b///8RAB4ALAA+AEYATgBdAGsAdwB5AG4AXQBBABwA
/f/v//H/9f/5//3//P///wMAAQD7//f/9//5//v/9//2//X/9v/3//f/9v/1//b/9f/1
//b/9//0//P/8v/y//T/9f/1//b/+f/5//n/+v/5//j/+P/4//r/+//8//z/+P/3//f/
9//5//v//P/8//v/+f/5//r/+f/4//j/9//6//v//P/8//r/+f/5//j//P/8//3//f/7
//r/+v/6//z//P/9//3/+//9//3//P/6//n/+f/4//z//f/9//3///8AAAAAAAD///7/
/v/+/wAAAQACAAMAAgABAAEAAQAEAAcACAAJAAkACgAKAAkACwALAAsADQAOAA8ADgAO
AAsACgAJAAkACgALAAwADAAKAAoACAAHAAYABgAHAAcACQAJAAoACwAHAAYABgAGAAgA
CAAIAAkACQAIAAgABwAHAAcACAAJAAkACQAJAAgABgAFAAQABQAIAAgACAAIAAUABAAE
AAQABAAEAAQABQAHAAoADAAMAAwADAAKAAgABAACAAYACQAKAAsACAAGAAUABAAFAAQA
BQAIAAkACQAHAAcABQAEAAQABAAGAAcACQAJAAgABQAEAAMABQAHAAgACAAGAAYABgAH
AAkACgAMAAwADgAQABEAEwALAAYAAgD9/wAAAQACAAMABQAHAAcABgADAAEAAAAAAAIA
AwAEAAQAAgAAAP///v8BAAIAAwAEAAMAAgACAAEAAQAAAAAAAAAGAP7/AAAGAP//9v/z
//P/8//1//v/AQD9/wAABwAPABoALAA8AEwAXABrAHUAdwBvAF4ARwAtABQAAwD7////
AwABAP3/+P/3////AwAFAAcAAQD9/wMAAwD+//n/9v/z//f/+P/5//z/+P/3//f/9//3
//f/9//4//r/+//7//z/+//5//f/9v/7//z//v8AAP7//f/8//r/9//3//j/+f/8////
AQACAP//+//5//j/+//8//7////9//v/+f/2//b/9//5//r//v/+///////9//z//P/8
////AAACAAMAAQABAP///P/9//3//v/+/wIAAwADAAMAAgACAAEAAAABAAIABAAGAAYA
BQAEAAMAAwADAAQABQAJAAsACwALAAgACAAHAAUABgAHAAgACwAKAAkABgAEAAQABAAE
AAUABwAHAAcABgAFAAQAAQD/////AAACAAMAAgABAAEAAQACAAIAAwAEAAEAAAD/////
/v/8//v/+f/7//3/AAADAAIAAQAAAP7//f/9//3///8BAAIAAwAEAAAA/v/9//z//v8A
AAAABAADAAIAAQAAAAAAAAD+//7/AQADAAMAAwAAAP7//f/8/////v///wIAAgABAP7/
/f////7//v/+//7///8BAAEAAAD9//z/+//+/wEAAwAEAAMAAgABAAEABQAGAAgACAAK
AAoACQAJAAMAAAD+//v//P/9//7///8AAAMABAAEAP//+//4//b/+f/7//3//v/8//r/
+f/4//j/+P/4//j/9//2//b/9f/2//b/9//4/wYADAAGAPL/6f/u/+v/6//t/+//7//v
//P/+P8BAA0AHAAwAEYAVABiAHMAewB1AGkAVAA5ABkAAgD5//v//f/5//X/8//w//H/
9f/5//n/9//3//f/9f/x//L/8f/y//P/8v/y//L/9P/w/+//7//v//H/8//1//j/9//1
//L/8P/w/+//7v/u//P/9P/2//j/+P/3//b/9P/v/+//8P/x//P/9f/2//b/9P/x//D/
8P/z//T/9v/3//T/8//y//D/8f/z//b/+P/3//b/9v/1//P/8v/y//L/9f/2//j/+f/3
//n/+f/4//f/9//4//j/+f/5//j/9//3//j/+P/4//v//P/+/wAA/v/9//z/+//+////
AQADAAQABQAEAAMAAQACAAIAAQACAAMABAAHAAYABQACAAAAAAAAAAAAAQAAAP///v/8
//z//P/6//n/+v/8////AQD+//v/+f/3//n/+v/8//7/+//6//n/+f/7//r/+v/5//r/
+//9/////P/7//r/+P/6//v//P///////v/9//z/+//6//r/+v/8/wAAAgD///7//f/8
//v/+v/3//b/+P/7//z//f/6//j/9//2//r/+v/8/wAA///9//n/9//4//j/+f/6//r/
+//9//3/+//5//n/+f/7////AgAEAAEA/v/7//n//v8AAAMABAAEAAQAAwADAP3/+v/4
//X/9//5//v//f/6//v/+v/4//f/9f/0//T/9f/3//n/+v/3//T/8v/w//P/9P/1//b/
9f/0//T/8//0//T/9f/2//r/9P/w//D/7//o/+X/5//n/+n/7f/r/+v/8v///wsAGgAy
AEwAYgBuAHcAfQB5AGcAUgA1ABEA+P/v/+3/7f/r/+v/7//y//H/8f/1//X/8//z//X/
9f/v/+v/6f/p/+n/7P/s/+z/7v/q/+n/6f/p/+v/6//r/+z/7f/t/+z/7P/u/+3/7P/s
/+7/7v/v//D/7v/t/+z/6v/o/+n/6//t/+//8f/y//L/8P/t/+z/7P/u//D/8//1//P/
8f/v/+z/7v/v//H/8v/0//T/9f/1//P/8P/u/+z/7//w//L/8//w//H/8P/u//D/8f/z
//T/9P/1//X/9f/3//j/+P/4//b/9v/3//j/9//3//f/9//6//v//f///wAAAQAAAP//
/v/+//3/+//9////AQAFAAIAAQD+//z//v/+//7////9//v/+f/2//f/+P/3//f/+P/4
//n/+f/3//X/9P/z//X/9v/4//r/+f/4//f/9//3//b/9v/1//b/9//5//v/9//1//P/
8P/z//X/9//7//n/+P/3//b/8//y//L/8v/4//r/+P/4//j/+P/2//b/9P/0//b/+f/6
//v/+P/2//X/9P/2//T/9P/2//f/9//1//X/9//2//b/9v/5//v//v////r/9f/y/+//
8f/1//j/+v/6//r/+v/7//v//P/+//7///8AAAAAAQD9//r/+P/1//b/9//4//n/9//5
//n/+P/0//H/7//u//L/9f/4//r/9f/y//D/7v/x//L/8//0//L/8v/z//P/8f/w//D/
8P/y//L/8P/w/+//6v/l/+X/5f/n/+n/6f/v//z/BwAVACYANgBKAGAAcgB/AIUAgwBz
AFYAKwAFAO7/5//p/+3/7f/v//H/8P/t/+v/6//v//H/7//v//H/8f/s/+n/6P/n/+r/
7P/u//L/7//t/+z/6//t/+3/7f/u//H/8f/w//D/7f/r/+n/6P/t/+7/8P/y//D/7//u
/+z/6v/r/+3/7//x//P/9P/0//L/7//u/+7/8f/y//T/9f/y//H/8P/u/+7/7//x//L/
9P/0//X/9f/z//L/8v/y//T/9P/1//X/8//1//X/9P/1//X/9v/2//n/+//8//3/+//6
//j/9v/6//z///8CAAEA///9//v//f///wIABQAHAAkACQAJAAYABgAFAAMABQAFAAUA
BwAGAAUAAgAAAAIAAgACAAMAAwADAAMAAgAAAP7/+v/3//j/+v/9/////v/9//3//f/7
//r/+v/6//v//P/9/////v/8//v/+f/8//3///8BAAAA///+//z//P/9//7/AQAAAAAA
AAAAAPn/+v/+//7/AAAAAAAAAAAAAAAAAAD+//7///8BAAEAAQD///7//v/+//7//P/8
//7/AQABAP/////+//z/+//6//v//f8AAAEA///9//3//f/9////AAAAAAMABAAFAAcA
CAAIAAkACAAGAAYABQAFAAIAAAD///3/+//7//v/+//8////AAAAAP3/+//6//r//P/9
//7//v/9//z//P/8//n/+P/3//b/9//4//r/+//5//j/+P/4//z//v/+//7//f/6//f/
8//x/+//7//x//f/AAAFAA0AHAAuADwATABgAHMAfwCBAHsAcABbADkAFgD7/+//7//1
//X/8//0//X/9f/5//3//f/5//f/9//7//f/9f/1//X/9P/0//T/9v/2//X/9f/1//L/
8f/w//D/8//1//b/+P/2//X/9P/0//T/9P/1//b/9//3//f/9v/1//X/9v/3//f/+f/6
//r/9//1//X/9v/3//j/+v/7//n/+f/5//j/9v/1//X/9P/3//j/+v/7//r/+P/3//b/
9//4//r/+//+/wEAAgACAP3/+//6//j//P///wEAAwD///7//P/6//v//P/+/wAAAgAD
AAQABQADAAMABAAFAAkACwALAAsACAAIAAcABQAGAAcACAALAA0ADQALAAoABgAEAAIA
AQAFAAcACQAKAAYABAAAAP3//v/+//////8AAP////////z//P/9//7/AQACAAMABQAC
AAAA///9//////8AAAEAAwADAAMAAgAAAP///v///wEAAgADAAQAAQAAAAAAAAAAAAIA
BAAEAAQABAAEAAMAAgD///7///8BAAEAAQACAAIAAwAEAAMAAAD//wAABAAFAAQABQAA
APz/+f/2//v///8EAAcACQAHAAcABwAEAAMAAQD+/wEAAgADAAUABAAEAAUABAAGAAYA
BQAFAAQAAgABAP//AQABAAEAAQADAAUABQAEAP///f/8//z//P/9//7//v/7//r/+v/6
//r/+v/6//r/+//8//7////8//r/+f/4//j//P8IAAgA/f/0/+//6//v//P/8//v//P/
/v8LABcAIAAuAD4AUABcAGcAdQB7AHEAXABDACMABAD1//P/9//5//n/9//2//f/9//5
//n/9//5////+//1//X/8//z//P/9P/0//T/9v/1//X/9v/3//T/8//y//L/9f/3//j/
+v/3//X/8//y//T/9P/1//b/+P/5//r/+v/z//H/8P/v//H/9f/4//r/9//1//X/9v/2
//b/9//3//n/+f/5//j/9P/z//P/8v/3//j/+v/7//r/+P/3//b/9v/2//f/9//4//v/
/P/8//n/9//2//T/+f/7//z//f/8//z/+//6//j/+P/5//r//v///wAAAQAAAP//////
/wIABQAGAAcABwAIAAgABwAEAAMAAgADAAUABQADAAIA///+//3//f/+////AAAAAP//
/v/7//n/+v/6//v/+//8//v/+//7//n/+P/4//j/+//8//3////8//r/+f/3//f/9//4
//n/+v/7//z//P/4//f/9v/3//r/+v/6//r/+//6//r/+v/6//r/+v/7/////v/7//r/
+f/4//v//P/7//z/+//9//3//f/6//j/9//2//n/+P/5//z/+v/5//b/9f/3//b/9v/2
//f/+f/8//3//P/5//j/9//5//v//P/8//v/+v/5//n//v8AAAMABAADAAIAAAD///z/
+v/5//f/+f/5//n/+f/3//f/9f/y//L/8f/x//L/9P/1//b/9v/y//D/7//u//L/9P/2
//j/9P/y//H/7//x//D/8P/w//j/9v/y//D/7f/k/+X/5//n/+n/6//p/+n/6v/z/wMA
GAAqADwAUgBeAG8AewB1AGcAWAA/AB0AAgDz/+//7//v/+n/5//q/+3/8f/v/+//8//z
/+v/5//n/+f/5f/l/+X/5//o/+n/7P/o/+f/5//n/+r/6//s/+7/7P/r/+n/6P/o/+f/
5v/m/+n/6v/s/+7/7P/r/+r/6P/o/+n/6//t/+z/7f/t/+z/7f/r/+v/7P/s/+z/7f/t
/+r/6f/o/+b/5//p/+z/7v/v/+7/7v/t/+v/6v/q/+r/7P/s/+3/7f/r/+3/7f/s/+7/
7//x//L/8f/x//D/7//v//D/8P/w//H/8v/0//b/9v/1//T/8//1//X/9v/3//j/+f/4
//f/9//4//j/9//6//v//P////3/+//3//T/9f/2//f/+f/3//f/9//2//X/9P/x/+//
8f/y//T/9f/x/+//7v/t/+//8P/y//T/8//y//H/8f/x//D/8P/v//H/8f/y//P/8v/x
//D/7v/u/+//8P/z//T/9P/0//T/8P/u/+3/7P/v//D/8f/z//P/8v/x//D/7//u//H/
8v/x//L/8f/x/+//7f/w//D/8f/y//L/8P/w//L/8//z//H/8f/z//L/8v/y//D/8f/z
//P/8//x//H/8f/v//H/8v/y//L/8v/y//P/9v/4//v//P/7//r/+P/3//f/9v/2//X/
8v/x//D/7//u/+//7v/s/+3/7f/u//D/7P/r/+r/6P/p/+r/7P/u/+z/7P/s/+z/6v/o
/+f/5f/o/+r/7f/w/+7/5P/g/+T/5//o/+f/5f/j/93/2f/d/+P/4v/p//v/EgAoADwA
SgBYAGUAbwBzAG8AYgBLACkABgDx/+P/4//l/9//3//m/+v/7//v//H/8//t/+H/2f/d
/9//3//h/+P/5P/k/+T/5v/j/+H/4P/f/+L/4//k/+b/5f/j/+D/3v/i/+P/5P/m/+T/
4v/h/+D/5P/l/+b/5v/l/+X/5v/n/+T/5f/l/+T/5P/j/+T/5v/k/+T/5f/l/+f/5//n
/+b/5f/l/+b/5v/n/+b/5v/l/+j/6P/p/+r/5//m/+b/5f/j/+X/5f/k/+X/5//q/+z/
6//r/+r/6f/s/+7/7//w/+7/7v/v//D/7//v/+//7//v/+//8P/x//L/8//y//H/9P/2
//f/9//1//X/9f/3//f/9//1//T/8//y//H/8f/w/+//7v/s/+//8P/v/+//7f/s/+z/
6//s/+v/6//r/+z/7P/t/+7/6//q/+n/6f/s/+z/7f/t/+z/6//r/+v/6//r/+v/6v/r
/+3/7//z//H/7v/r/+j/6f/q/+z/7v/s/+z/7P/t/+n/6//s/+7/7v/u/+7/7P/s/+r/
6v/t/+//7//v/+7/7P/r/+r/6//q/+v/7v/t/+3/6//r/+v/6v/q/+r/7P/t/+//7//t
/+v/6//r/+n/6//s/+z/7//w//H/8//0//T/9f/0//X/9v/2//f/8//w/+7/6//q/+n/
6P/n/+r/7f/u/+7/6v/n/+X/5P/m/+f/6P/o/+f/5v/m/+b/5v/m/+b/5v/o/+j/6f/p
/+j/5v/l/+T/5P/o/+j/4v/j/+b/4f/f/9//2//Z/9v/4f/u//v/BwAYACwAQABQAGAA
bQB7AHkAZwBQAC8ABQDi/9n/3//j/+X/4f/h/+L/4//j/+H/4//j/+H/3//h/+H/3//d
/93/3f/g/+D/4P/i/+D/3//f/9//3v/d/9z/3P/g/+H/4f/i/+H/3//d/9z/3v/e/9//
4P/j/+P/4//i/93/3f/e/9//4f/j/+T/5P/h/9//3//g/+H/4v/k/+X/5f/l/+X/5P/g
/9//3//e/+H/4v/k/+X/4//i/+L/4v/j/+T/5v/n/+f/6f/p/+j/5v/l/+X/5P/o/+n/
6f/p/+v/7P/s/+z/7P/s/+3/7v/v/+//7//v/+7/7f/t/+3/8P/z//T/9f/y//L/8f/v
//D/8f/y//X/9f/1//P/8v/v/+7/7f/t/+3/7f/t/+z/7P/s/+r/6f/q/+r/6//r/+j/
5//n/+f/5P/k/+X/5v/p/+r/6//t/+r/6P/n/+X/5//n/+j/6f/p/+n/6f/o/+X/5f/l
/+f/6//s/+3/7v/v/+7/7v/u/+v/6v/p/+n/6//p/+n/6P/n/+b/5v/m/+n/6v/r/+r/
6P/o/+f/5//p/+r/6v/q/+j/6P/o/+j/5P/j/+P/5f/n/+f/5//o/+r/6f/p/+f/5//o
/+n/6//r/+r/6v/r/+r/6f/p/+v/7v/w//L/9P/y//D/7v/l/+L/5f/m/+f/6P/m/+b/
5v/m/+X/5P/j/+L/5f/m/+f/6P/j/+D/3f/a/97/4P/i/+T/4//i/+H/4P/g/+D/4P/g
/+H/4v/j/+T/4P/e/9z/2v/a/9r/2v/a/93/3v/f/+D/7P/4/wQAEAAhADAAPwBOAFQA
WABcAA==
         </WaveFormData>
      </LeadData>
      <LeadData>
         <LeadByteCountTotal>10000</LeadByteCountTotal>
         <LeadTimeOffset>0</LeadTimeOffset>
         <LeadSampleCountTotal>5000</LeadSampleCountTotal>
         <LeadAmplitudeUnitsPerBit>4.88</LeadAmplitudeUnitsPerBit>
         <LeadAmplitudeUnits>��V</LeadAmplitudeUnits>
         <LeadHighLimit>2147483647</LeadHighLimit>
         <LeadLowLimit>268435456</LeadLowLimit>
         <LeadID>II</LeadID>
         <LeadOffsetFirstSample>0</LeadOffsetFirstSample>
         <FirstSampleBaseline>0</FirstSampleBaseline>
         <LeadSampleSize>2</LeadSampleSize>
         <LeadOff>FALSE</LeadOff>
         <BaselineSway>FALSE</BaselineSway>
         <ExcessiveACNoise>FALSE</ExcessiveACNoise>
         <MuscleNoise>FALSE</MuscleNoise>
         <LeadDataCRC32>2476090107</LeadDataCRC32>
         <WaveFormData>
AAAAAAAAAAADAAQABQAGAAQAAgAAAP7/AgAEAAYACAAFAAQAAwACAAAAAAAAAAAAAgAE
AAYACAAFAAIA///8//3//v/+////AAABAAEAAwD9//z/+P/3//v/+//9/wEAAgADAAEA
/v8CAAQABgAKAAoACQAJAAsACgAKAAoACgAOAA8AFgAaABkAFwAUAA4AEAASABQAFgAP
AAkABQABAAAA///9//n/+v/9/wAAAgD9//r/+P/1//j/+f/5//z/+P/z//X/8//x/+3/
6//p/+v/7f/v//H/7f/p/+b/4v/l/+n/7P/w/+3/6//p/+j/5P/o/+v/7f/u//H/7v/q
/+v/9f8CAAgADwAZACwAQQBQAFwAZQBjAFEANgAmACYAJwAWAPv/5v/P/7b/sv+//8//
3f/o//H/8f/r/+T/4v/d/9f/1v/Z/93/4v/j/+X/6f/q/+r/6//r/+n/6f/q/+z/8P/u
/+v/5//k/+j/6v/s/+7/7v/u/+3/7P/r/+v/6v/q/+z/7v/x//X/8//x/+//7v/w//D/
8v/0//j/+P/6//3//v/6//b/9f/3//f/+P/6//j/9v/0//H/8//1//f/+f/4//n/9//1
//n//f/9////AgAEAAYACQAHAAYABgAHAAcACAAJAAsADAAMAAwACwALAA0ADQAMABAA
EgAWABgAFQATABAADQAQABIAEwATABAAEQAQAA8ADgALAAcABgAHAAgACQAKAAkACAAF
AAIAAwADAAIAAAD8//j/9P/w//X/9//4//j/+v/8////AgD+//z/+//5//r/+v/6//v/
+v/5//n/+//9//z/+P/4//7/AQACAAIAAAD///3/+v/+//7//v8CAAEAAQAAAP//+///
////+v/+/wAAAgAEAAMAAQAAAAAAAwADAAUAAgD+//n/9//3//T/8//0//b//v8BAAMA
BgACAAAAAAD//wAAAgAGAAgACAAIAAgACQALABEAFAAVABgAGAAVABYAEgAQAA4ABwAH
AAcABwAJAAgABgACAP///f/9//z/+//7//z//P/8//X/7//s/+r/6//x//P/9f/1//X/
9f/z/+//7f/r/+n/6v/s/+3/6//o/+b/5f/l/+v/6//y//T/7P/p/+v/5v/j/+b/7P/v
//P/+v8AAAsAHQAoAC0APgBUAGcAdQB1AGAAPAAcABEAFgAJAPL/6f/W/77/u//F/8n/
0v/b/9//3//o//D/7//r/+b/5f/l/+b/4//j/+X/5P/n/+n/6v/p/+b/5v/n/+r/7v/v
/+//8P/t/+z/6//q/+3/7v/u/+7/7//v/+7/7v/t/+z/7P/t/+//7//v//D/7v/s/+z/
7P/x//L/9f/5//v/+P/1//X/8//z//T/9v/5//z///8BAP7//f/8//v/+v/7//n/9//8
/////v////3//v///wEABgAIAAsADwAJAAgABwAHAAoADAAOAA8ADwARABEAEAAPAA4A
DwAOABQAFwAZABsAGAAWABMADwARABMAEwATABUAEwAQABAADAAIAAQAAAAEAAYABgAG
AAUAAwAAAPz//P/8//z//P///////v/8//r/+v/7//z//v8AAAMABQD+//r/9v/z//f/
9//4//v//v/+//v//P/+/////v/8////AQACAAIA///8//n/+v/+//////////7/AQAC
AAEA9//3//z//f/+////AAD9//v/+v/6//r/+f/6//b/+//7//7/AwD9//v/+//8/wMA
BQAGAAgABQAEAAUABQAFAAYACQAKAA0ADgAPABEADgATABUAFQAXABYAEgASABQAFAAU
AA8ADQALAAkACQAFAAIA/f/5//f/9//2//X/9//4//j/+P/0/+//7f/s/+v/7//v/+//
7v/v//D/7//s/+v/6v/p/+v/7v/w/+//7f/s/+z/7f/n/+f/6P/s//D/8f/v/+r/5f/i
/+T/6f/z/wAAEAAhACkAMgA9AEwAYABzAHUAZwBOADAAIgAbAAoA7//c/8v/uP+0/73/
x//T/9r/2f/X/9v/4P/o/+v/6f/l/+X/5v/o/+T/4//k/+L/5f/n/+j/5//k/+T/5f/o
/+r/6//r/+z/6v/q/+r/6v/s/+z/6//q/+3/7//w//L/7//s/+r/6f/t/+//8f/0//b/
9P/0//T/9P/y//L/8//4//b/9P/1//T/8//z//T/9f/2//f/9//4//n/+v/7//v//f/8
//v///8BAP/////8//z//P/9/wEABAAIAA0ACwAMAA0ADwAMAAoACAAFAAcACwANAA4A
DAAMAA4ADgASABMAEwATABMAEgAQAA0ADwARABEAEQAUABMAEQASAA4ACgAGAAIAAwAE
AAMAAgACAAEA///8//v/+v/5//j//f///wAAAAD+//z/+//6//z//P/9//3//P/8//z/
/f/9//v/+v/7//7/AAD//wIAAwADAAEA/v8CAAUABwAIAAcABAABAAIAAAD///3/+//8
////AAD///v/9//5//v/+v/7//z//f/+//z/+//7//z//P/7//z/+P/6//n/+/////z/
+//8//7/AgADAAMABAACAAAAAAD//wEAAgAFAAYACQAKAAsADQAKAA8AEQARABIAEgAP
ABAADgAOAA4ACQADAAEA/////wQABgAGAAcABAABAP3/+f/5//r/+v/6//X/7//s/+r/
6P/t/+7/7//v/+//7//t/+v/6f/n/+X/6P/q/+v/6f/q/+r/6//t/93/3f/s//T/8v/v
/+3/6v/l/+L/4v/l/+f/+P8UACEAIQAqADkARABYAGkAawBdAEIAJgAYABMAAgDp/9j/
yf+2/7L/uf/H/9X/2P/X/9n/3f/e/+L/6f/t/+f/5f/k/+T/4f/h/+P/4v/k/+f/6f/p
/+X/5P/k/+b/6P/p/+n/6v/n/+b/5f/k/+X/5v/m/+b/6f/r/+z/7v/r/+r/6v/r/+7/
7//w//L/8v/w//D/8P/x//D/8f/z//f/9v/1//f/8//x//D/8P/0//b/+P/5//f/9//3
//f/9//5//j/9//9/wEAAQADAAEAAAD//////v/8//v/+//9/wAAAwAHAAYABgAGAAUA
CAALAAwADAAJAAgACQAIAAsADQAOAA8AEAAQAA8ADQAKAAsACgAJAAsACwAKAAwACAAG
AAQAAgADAAQAAwACAAIAAQD///z/+f/4//f/9v/8////AQACAP///v/+//7/+//6//r/
+f/0//L/8P/v//P/8//0//f/+f/6//j/+v/7//v/+f/2//n/+//8//z//f/8//v//v/7
//n/9v/z//T/+f/8//3/9f/v/+3/9v/5//r/+//8//v/+f/4//j/9v/1//b/8v/2//X/
9//7//b/9f/2//j//f///wAAAgABAAAAAQABAP7//v8AAAAABAAGAAgACwAIAAsACwAJ
AAsADAAKAAwACgAKAAoABQD///v/9//1//j/+v/6//v/+v/5//f/9f/0//T/8//y/+//
6//q/+r/5v/p/+j/5//n/+n/6//r/+j/5//m/+X/5//q/+z/6//r/+r/6v/r/+X/5//q
/+r/7P/t/+v/5v/j/+D/3v/f/+3/BAAWACEAJwAuADUAPgBMAFkAXQBVAD4AJgAaABUA
CADx/9T/w/+6/7r/vf/H/9X/4v/f/9n/2f/e/9z/2//j/+H/4f/i/+T/4//j/+X/5P/m
/+n/6//r/+f/5v/m/+j/6f/p/+j/6P/q/+z/7v/w//D/7v/r/+j/7v/x//P/9v/z//L/
8v/z//X/9f/1//b/9P/w/+7/7P/r/+r/6//t//P/8v/x//P/8//z//T/9v/1//b/9//3
//n/+//9/////P/9//v/+f/9/wEAAQADAAIAAgACAAMAAwAEAAYACQAIAAoADAAPAA4A
DAAKAAcACgAPABIAFAASABIAFAAUABQAFQAVABUAGAAaABsAGwAWABUAEgAPABAADQAJ
AAgABwAGAAUABAAGAAYABAACAAgABgACAAAA/v/8//7//v/+//7/AAAAAAAAAAD9//z/
+//6//z//v8AAAIAAAAAAAAAAAAAAAAAAAAAAAEAAgADAAQAAgACAAIAAgAEAAQABAAE
AAEAAAD///7/BAAIABAAFgAaAB4AIAAkACIAIgAuADoAPgBEAEgARAA+ADoAPABGAFQA
XABiAGgAZABmAGgAWgBQAFoAYgBgAGYAcgB8AIIAgACAAIQAjACWAKYAugDEAMQAvAC0
AKoAngCQAIQAfAB2AGoAVgA6ACQAGgAaABIACAAGAAYACAAMABIAEgAOAAwACgAIAAQA
/v/4//T/7P/n/+T/4f/e/97/3v/e/97/4f/i/+P/5P/d/9j/0//O/9L/1v/a/97/3P/a
/9j/1v/Y/9j/2P/Y/9n/2v/b/9z/2v/Y/9b/1P/X/9j/2f/a/9f/1v/V/9T/1//Y/9n/
2v/a/9r/2v/a/9P/zv/J/8T/xv/I/8r/zP/L/8r/yf/I/8X/xP/D/8L/xP/E/8T/xP/D
/8L/wf/A/8P/xP/F/8b/xv/G/8b/xv/K/8z/zv/Q/9X/2P/b/97/3P/c/9z/3P/i/+b/
6v/u/+7/7v/u/+7/8f/y//P/9P/3//j/+f/6//j/+P/4//j/+//8//3//v/4//T/8P/s
//D/8v/0//b/+v/8//7/AAD9//r/9//0//f/+P/5//r/+f/4//f/9v/3//j/+f/6//r/
+v/6//r/+P/2//T/8v/2//r//v8CAP7//P/6//j/+//8//3//v/7//r/+f/4//b/9v/2
//b/+v/8//7/AAD+//7//v/+//z//P/8//z/+v/6//r/+v/4//b/9P/y//T/9P/0//T/
9v/2//b/9v/4//r//P/+//3//P/7//r/+f/4//f/9v/5//r/+//8//r/+P/2//T/9f/2
//f/+P/7//z//f/+//z/+v/4//b/+f/6//v//P/7//n/+P/4//v//f8BAAAAAgD/////
AQD9//v/+//8///////+//7//v/+/wAAAQABAAIABQAGAAoADAAOABEADgARABEADwAS
ABQAEwAWABgAGAAYABMADwANAAsACwAMAAwACgAJAAcABQACAP//AAAAAP///v/4//P/
8f/w/+7/8//0//X/9f/3//n/+f/3//f/9//3//f/+P/4//X/8f/s/+j/5f/f/+P/7P/4
//j/8//1//L/6//o/+z/8//5//7/DAAhAC8AMAAzAEYAXgBxAHsAgQCAAF4ANgArACoA
EwD4/+f/1v/I/8H/w//J/9L/1//X/9X/2P/g/+f/6//o/+n/6//u/+z/7f/w//D/7f/t
/+z/6f/l/+T/5P/m/+j/6f/p/+r/6v/q/+r/6v/r/+z/7P/s/+v/6//q/+r/7P/s/+3/
7//w//H/8v/0//P/8P/v/+7/7//u/+//8f/0//L/8P/x//D/7//v//D/9P/2//j/+f/4
//f/9v/1//j/+//7//v//v8BAAAAAQD///7//f/9/wIABgALABEADAAMAAwADQAMAAoA
CAAFAAoADwASABQAEgAQABAADgAUABcAGQAbAB0AHgAeAB0AHwAhACEAIQAjACEAHgAe
ABsAGAAVABIAFQAWABUAFAASAA8ACwAGAAcACAAJAAoACQAJAAgABgADAAIAAgACAAMA
BAAGAAcABwAGAAUABQAFAAMAAgADAAQABAABAAIAAQABAP///P///wMABgAIAAYABAAC
AAQABAAFAAUABQAFAAoABwAGAAUABAADAAEAAAAAAAMABQAJAAgABQABAAAAAQAAAAEA
BAAIAAsACwAKAAoADAAMAA4ADwASABQAGAAaABUAEgAPAA0ADwAVABgAGQAXABYAEgAS
ABMAFAAVABEAEAAPAA4ADwALAAgAAwD//wEAAQAAAP///f/8//r/+P/4//X/9f/2//P/
9//3//f/8//x/+//6//v//H/8//1//T/9P/z/+//7//u/+7/7//1/+3/7v/w/+T/4//t
/+z/7f/w//T/+f/9//z/AAAHABMAJAA3AFAAagB5AHsAdQBgADgAIAAdABIA/f/q/9n/
xP+2/7f/u//H/9r/3//d/+P/6v/q/+v/6f/i/+H/4f/i/+T/5//s/+7/6//r/+r/5//q
/+z/7//0//P/8//y//L/8v/y//L/8v/0//T/8//y//H/8f/w//D/8v/y//P/9f/2//f/
+P/6//n/9v/1//T/+f/6//3/AQABAPz/9//1//f/+f/8/wAA/v/+//7//f/9//3//f/9
/wAABQAHAAkACAAHAAIA//8BAAQABwALAA0ADgAQABMADgAOAA4ADwATABQAFQAVABIA
EwASABAAEAAQABIAEgAUABUAFQAVABQAFAATABEAFAAXABgAGQAXABMADgAMAA4ADgAO
AA4ADAAMAAoACAAHAAUAAgD+/wAAAgAEAAYABQADAAAA/P/9//7/AAACAAAAAAABAAEA
/f/8//v/+//+////AQAFAAMAAgD+//7/BAAHAAgACAAFAAUABAACAP///P/5//r/AAAD
AAcACgAGAAQAAgAAAAAA/////wAAAgADAAYABAAAAPv/+f/5//z/AQAIABAAEAANAAkA
BgAIAAgACgALAAoACgAMAAwACwAKAAkACQAMABUAGwAfABsAGAASABAAEgASABIADQAL
AAkABwAHAAQAAgD+//v//v8BAAMABQACAAIAAQAAAPv/9f/y//D/7//z//P/8//v/+//
7//t/+//7//v/+//7f/u/+7/6//u/+7/7//x//v/AwD8/+j/4P/n/+n/6P/r/+7/8P/z
//n//v8KABkAJQAyAEcAXABuAHsAewBlAEQAJAAWAA8AAgDx/+D/z//C/7z/v//L/93/
5P/f/9v/2//Y/9z/6//n/+P/4//k/+b/5//p/+3/7v/s/+v/6f/l/+n/7P/w//b/8//x
/+7/7P/q/+r/6v/q/+7/8P/x//L/8f/x//D/8P/x//L/9P/3//b/9f/0//T/9P/y//L/
8v/1//b/+f/9//3/+P/z//H/9v/5//3/AgACAAIAAgABAAAA///+//3//P//////////
/wEA/////wAAAgAEAAcABgAGAAcACQAGAAYABgAHAAwADgAQABEAEAARABAADgARABIA
FQAWABYAFQATABEAEgASABEADwASABUAFgAXABUAEQAMAAoADQAOAA8AEAANAAwACQAG
AAcABwAGAAQABAAEAAQABAACAP//+//2//n//P8AAAQAAQAAAAAA///9//z/+//7/wAA
AQADAAcABQACAPz/+v///wMABQAGAAIAAQD///z////+//3/AAAIAAsACAAFAAQAAwAC
AAAA/////wAAAwADAAUAAgABAP3//P/9/wEABQALABIAEgAPAAsACAAGAAYACAAJAAgA
CAAKAAoACQAIAAcABwAMABUAGwAfABsAFgAOAAoACwAMAA0ACQAEAAEA/v/9//7//v/8
//v//v/////////7//r/+P/2//b/8//z//T/8f/1//X/9f/x/+//7f/p/+3/7//x//P/
8v/y//H/7f/s/+r/6f/p/+n/5//o/+T/4P/f/+P/5v/h/+L/7P/1//X/+P8GABEAHQAq
AD0AVABkAGsAZQBRADIAHAAaABcACgDz/9r/w/+2/7T/u//H/9X/3v/j/+X/5//o/+j/
5//f/93/3f/e/+D/5f/p/+//8v/v/+3/6v/l/+T/5P/l/+j/6P/n/+X/5P/m/+b/5v/m
/+v/7v/w//L/7//t/+r/6P/q/+z/7//z//H/8f/x//L/8P/u/+7/7v/x//L/9f/5//f/
8v/t/+v/7v/x//X/+v/5//r/+//7//j/9f/y/+//9v/9/wEABQAEAAMA/v/7//z//v8A
AAMAAQAAAAAAAQABAAIAAwAFAAgACgAMAA0ACwALAAkABgAJAAoADQAOAA8ADwAOAA0A
DQAMAAoABwAJAA0ADwARAAwABwABAP7///8AAAEAAgAAAP7/+v/2//v//f/+//7//f/8
//v/+v/4//X/8f/s//D/8v/1//j/9v/0//P/8f/x//L/8//1//j/+f/7/////f/6//T/
8v/5//3///8AAP3/+//4//T/8v/w/+7/8P8EAAQAAQD+//v/+P/6//n/+f/6////AQAF
AAQA///5//b/9f/z//P/9f/4//n/+f/4//j/+//8////AQADAAQABwAIAAYABAACAAEA
BQANABIAFQASABAACwAKAAgACAAIAAMAAQD///3//f/7//r/9//1//f/+f/6//v/+f/4
//b/9P/y/+//7//w/+v/7//v/+//6v/p/+j/5f/o/+n/6v/r/+r/6v/p/+X/5P/i/+H/
4f/r//X/7v/m/+T/4//j/+T/5f/k/+j/7f/z/wAADgAVABsAJAA1AEoAXABnAGMASwAs
ABoAFgAVAAYA8f/g/8//vv+6/8H/zf/b/97/2f/d/9//1v/W/9//3//b/9v/3P/e/9//
4f/l/+b/5f/l/+T/4f/j/+T/5v/q/+n/6f/o/+j/5//m/+X/5P/p/+z/7v/w/+3/6//o
/+b/6P/o/+n/6//u/+//8P/y//L/8P/w//D/8P/w//L/9f/0//D/7P/r/+z/7f/v//L/
8//0//X/9f/1//X/9f/1//f/+//8//3//P/9//r/+f/8//7/AAADAAMABAAGAAkAAwAC
AAEAAQAHAAoADQAPAAwADQAMAAoADAAMAA4ADgATABUAFgAXABUAEgAOAAkADAAPABAA
EQANAAkABAACAAUABgAHAAgABAACAP7/+v/3//X/8v/u//D/8v/0//b/9//3//b/9P/2
//b/9//4//b/9v/3//f/9f/0//P/8//4//n/+/////7//P/3//b/+//9//3//P/+////
///+//b/9v/4//r//P/+//7//v/+//z/+//7//z//////wEA/v/7//f/9v/3//P/8//1
//j//P/9//3//v/8//r/+v/5//z/AAAGAAoABwAGAAUABQAFAAsADgAPABMAFAASABQA
EwASABEACwAHAAUAAwADAAEA/v/5//X/9v/3//f/9//2//b/9f/0//H/7f/s/+z/6//x
//P/9f/z//P/8//x/+7/6//o/+X/5v/o/+n/5//l/+L/4P/f/+f/8//6//L/6v/n/+f/
5P/l/+D/3v/l/+3/9v8CAA0AFwAeACcAOgBSAGsAeQBxAFQAMAAeACMAHgAHAPD/3//O
/7j/r/+1/7//zP/b/9//4f/i/+T/5f/l/9//3//g/+L/5P/l/+j/6P/p/+v/7P/r/+f/
5v/m/+j/6f/p/+j/6P/l/+T/4//i/+f/6v/s/+7/7v/t/+v/6v/q/+r/6//t/+//7//v
//D/8P/u/+7/7v/x//L/9f/5//n/9v/z//P/8P/v/+//8P/0//b/+P/5//f/9//3//f/
+f/9//7///8DAAUAAwADAAIAAgACAAMACAAKAA0AEQANAAwACwALAA8AEAARABEADwAR
ABEAEAAOAA4AEAAQABMAFQAWABcAFAASAA8ACwAMAA8AEAARABIAEQAPABAADAAIAAQA
AAADAAYABwAIAAMA///6//T/+P/6//z//v///////v/8//n/+P/4//j/+//8//7////6
//j/9v/1//r/+//9/wEAAgACAP//AAD//////f/6//r/+//7//r/+v/4//b/+P/4//n/
+v/7//z//f/+//3/+//6//r//f/9/////P/+//v/+//9//v/+//9/wAABgAHAAcACAAC
AP7//P/5//3/AgAJAA4ADAAMAAwADQALABEAFAAVABYAFgATABQAFgAWABYAEQANAAsA
CQAJAAQAAAD6//X/9//3//b/9f/3//j/+P/4//L/7f/r/+r/6v/v//D/8f/u/+3/7P/p
/+n/6f/p/+n/7P/u/+//7f/s/+r/6f/p/+v/7f/y//T/8v/r/+H/4P/h/+L/5P/p/+//
/P8MABsAIQAqADkAUABoAHcAfwB1AFIAJgAQAA0AAADp/9j/yf+4/7T/uf+7/8f/1v/b
/9v/3//m/+r/5//h/93/3f/e/+D/4//l/+n/6v/p/+n/6P/l/+T/5P/l/+j/6//t/+7/
8P/t/+z/6//q/+3/7v/u/+7/8f/z//T/9v/y//D/7//v/+3/7f/t/+7/7v/s/+z/7P/w
//D/8v/1//j/9v/0//X/8//x//D/8P/z//T/9f/1//P/8//z//P/9v/7//3///8BAAMA
AQABAP///v/9//3/AwAGAAoADwAKAAgABgAFAAgACgAMAA0ADgARABIAEgAQAA4ADgAM
ABIAFQAXABkAGgAaABkAFwAWABcAFgAVABEADQAIAAYAAQD+//v/+P/6//z//P/8////
///+//z//v/+//7//v/9//3//P/6//f/9v/2//b/+P/6//3////6//j/9v/1//j/+f/7
////AQAAAPz//P/8//3//P/6//3///8AAAAA/f/6//f/+P/8////AQADAPv/AAAAAAAA
AAAAAAEAAQACAAQAAgD///7/+P/6//f/9//5//v//f8BAAYABAABAP3/+v/8//7/AgAF
AAUABgAJAAoACAAGAAQAAwAIABEAFwAbABgAFAANAAoADgAQABIADwAHAAMA///9/wAA
AAD+//3///////7//f/4//b/8//w//D/7//x//T/7v/x//D/7//r/+v/6//p/+z/7//y
//X/8v/y//H/7f/t/+z/7P/t/+v/5//k/+L/4P/b/9v/4P/r/+7/6v/p//H/9v/+/w8A
HwAqADkATABeAG8AcwBhAD4AIAAWABMACAD1/+L/z/+6/7D/s/+//9H/3v/f/+H/6f/o
/97/1//V/9b/2//h/+j/5v/n/+r/6v/o/+f/5f/h/+P/5P/m/+r/6P/l/+H/3v/h/+T/
5//q/+3/7v/u/+7/7v/t/+v/6v/s/+7/8f/1//T/8//y//L/8v/w//D/8P/w//D/8v/1
//b/8v/u/+3/8P/z//f//P/8//z//P/7//v/+//7//v/+f/7//r/+f/6//v/+P/3//r/
/v8CAAcABQAEAAQABQADAAQABQAHAAsADAANAA0ACgALAAoACAAMAA4AEgAUABAADQAJ
AAUACgAMAA0ADQAPABEAEQARAA4ACQADAAAAAwAGAAkADAAJAAYAAQD8//v/+f/2//L/
9v/4//r//P/5//f/9P/w//X/+P/8/wAA/f/6//j/9f/2//b/9v/3//v/+//8/////f/6
//T/8v/2//n/+v/6//n/+f/4//b/9//2//X/+P/6//v/+//7//n/+P/4//j/+P/4//v/
+//8//7//f/7//v/9v/5//f/+P/7//T/8f/w//D/9f/3//j/+v/9//7/AQADAAAAAAAC
AAIAAwAEAAUABwAEAAkACwALAA0ADAAIAAgACgAMAA4ACwADAP//+//5//7/AAAAAAEA
/v/9//v/+f/2//b/9f/0//L/7//v//D/6v/r/+j/5f/m/+f/6P/n/+j/6f/q/+v/6P/o
/+f/4//n/+j/6v/t/+P/3f/g/+j/6P/r/+//7v/r/+L/2P/f/+3/9P/6/w0AIQAoAC8A
PABMAFcAXwBbAEAAJAAeACEAFgD7/+L/zf+8/7T/tf/B/9P/4v/n/+f/6f/i/9z/3//h
/+H/4//m/+r/5P/h/+D/3P/e/+H/4//j/+H/4P/g/+L/5P/l/+X/5v/o/+r/7P/u/+7/
7P/p/+b/6//t/+7/8P/u/+7/7//x/+7/7f/s/+z/7v/u//D/8v/x//D/8f/z//j/9v/0
//X/9f/1//b/+P/3//b/9f/z//X/9//5//v/+v/7//n/9//6//3//P/9/wAAAgAEAAcA
BQACAAAA///+/wAAAgAFAAUABgAHAAcACAALAAwADAAMAAwADgAOAA8ADwAOAA0AEQAS
ABIAEQANAA0ACwAJAAoACQAHAAgABQAEAAMAAgAAAAAA/v/8///////+//z/+v/4//b/
9P/3//n/+v/6//j/+P/5//r/+v/6//v/+//8//7/AAADAP//+//4//f/9//2//L/8v/5
//3///8AAPv/+f/2//L/9v/2//b/+v/6//v/+//7//P/9f/6//r/+v/6//r/9//1//T/
9P/3//n//f/8//v/9//2//f/9v/3//r//v8AAP///f/8//r/+v/8//3/AAACAAYACAAF
AAQAAwADAAQACwAPABEAEwAUABIAFAAPAAoABQD7//v/+//7//3//P/6//b/8//z//P/
8v/x//H/8v/y//L/7f/n/+T/4v/j/+n/6//t/+r/6f/o/+X/5f/l/+X/5f/m/+j/6f/n
/+b/5P/j/+P/5f/r/+r/5P/q/+//5//k/+X/4P/c/9//6//4/wYADwAXAB4AKQA8AFIA
XwBhAE8ALgAaABYAEQD+/+v/3v/P/8D/uP+5/8H/z//W/9X/1f/Z/9j/2P/h/+P/2//Z
/9j/2P/a/93/4v/k/+L/4//j/+H/3//e/97/4P/k/+X/5f/m/+T/4v/g/97/4v/k/+X/
5v/r/+3/7v/w/+3/7P/s/+3/6v/p/+j/6P/n/+T/4//i/+j/6v/u//P/8//w/+3/7f/q
/+n/6f/q/+3/7v/v/+//8f/x//H/8f/0//f/9//3//j/+f/2//X/9P/0//T/9f/5//z/
AAAFAAEAAAD/////BAAGAAgACQAHAAkACQAIAAcABgAHAAYACgANAA8AEQAQAA4ACwAH
AAkACwALAAsABgABAPv/+P/5//j/9//2//f/+P/3//b/8//x/+7/6v/t//D/8//2//P/
8f/u/+r/6v/q/+v/7P/v//D/8v/z/+//7P/p/+f/6//r/+z/7//x//L/8P/y//H/8f/v
/+z/8f/1//j/+v/3//T/8f/y//H/8f/w/+//7f/v/+//7f/r/+v/7f/v//T/8//z//P/
7//t/+3/7//w//D/8P/x//H/8f/y//L/8v/0//X/9v/5//v//P/+//v/+v/5//n///8B
AAEAAQAFAAcACAAHAAYABQAEAAQABgAGAAEA/P/x/+z/6f/o//D/8f/y//P/9P/w/+7/
7P/q/+v/7P/t/+7/7P/s/+z/7P/l/+D/2//W/9n/3P/f/+L/4P/e/9z/2v/b/9z/3f/e
/+D/4P/g/+D/2//Y/9X/0v/W/9r/3v/i/+P/5P/l/+b/8//+/wkAFAAkADQARABUAFYA
VgBWAA==
         </WaveFormData>
      </LeadData>
      <LeadData>
         <LeadByteCountTotal>10000</LeadByteCountTotal>
         <LeadTimeOffset>0</LeadTimeOffset>
         <LeadSampleCountTotal>5000</LeadSampleCountTotal>
         <LeadAmplitudeUnitsPerBit>4.88</LeadAmplitudeUnitsPerBit>
         <LeadAmplitudeUnits>��V</LeadAmplitudeUnits>
         <LeadHighLimit>2147483647</LeadHighLimit>
         <LeadLowLimit>268435456</LeadLowLimit>
         <LeadID>V1</LeadID>
         <LeadOffsetFirstSample>0</LeadOffsetFirstSample>
         <FirstSampleBaseline>0</FirstSampleBaseline>
         <LeadSampleSize>2</LeadSampleSize>
         <LeadOff>FALSE</LeadOff>
         <BaselineSway>FALSE</BaselineSway>
         <ExcessiveACNoise>FALSE</ExcessiveACNoise>
         <MuscleNoise>FALSE</MuscleNoise>
         <LeadDataCRC32>318769851</LeadDataCRC32>
         <WaveFormData>
BgAGAAYABgAEAAQABAAEAAQABAAEAAQABAAEAAQABAAGAAYABgAGAAQABAAEAAQABAAE
AAQABAACAAIAAgACAAMABAAEAAQAAgACAAIAAgACAAIAAwADAAMAAwAEAAQABgAGAAcA
BwAFAAUABQAFAAcACAAIAAkABwAHAAcABwAJAAkACAAIAAgABQACAAEA/v/7//j/9f/4
//r/+//8//v//P/9//3/AAAAAAAAAAADAAMAAwADAAIAAQABAAAAAgACAAIAAgAEAAQA
BAAEAAIAAgADAAMABQAEAAQABQAEAAQAAwACAAIAAQABAAEAAwAFAAgACwAMABAAFgAb
AB4AHgAbABUAEQASAAwAAgD0/+X/2P/N/8L/uv+y/6//s/+x/6//rf+r/67/uv/G/8z/
0f/Z/+P/6v/t//L/+f///wAAAQADAAQABQAEAAQABAAEAAMAAwADAAUABwAHAAcABgAG
AAcABwAHAAUABQAFAAUABwAHAAcABgAEAAQABAAEAAYABgAHAAcABwAHAAcABwAHAAcA
BwAHAAUABQAFAAUABAADAAIAAgAFAAYABwAHAAcACAAIAAgACAAGAAYABwAJAAgACAAI
AAUABAADAAIAAwAEAAUABgAGAAYABgAEAAIAAwADAAIAAwACAAMABAAEAAQAAwACAAIA
AgACAAEAAAAAAAAAAAD+//3//P/7//3//f/9//3//////wAAAAAAAAEAAQABAP//AAAA
AAAAAgADAAMAAwAFAAYABgAHAAQAAgABAAAAAgADAAQABQAFAAUABQAGAAQAAwADAAQA
BAAEAAQABAAEAAQABAAEAAQABAADAAMABQAFAAUABQACAAIAAwADAAQABAAEAAQABQAF
AAMA/v///wAAAQACAAAA///+//7/AAAAAAAAAAABAAMABAAFAAUABgAGAAYABAAFAAUA
BQAFAAUABQAFAAgACAAJAAkACQAJAAkACQAIAAYABQAEAAIAAAAAAP/////9//v/+//6
//j/9v/2//n//P/+/wAA/v/+//7//////////////wEAAgACAAIAAAAAAAAAAAACAAIA
AgACAAIAAwADAAMAAgACAAMAAwACAAIAAgACAP////8BAAEABQAIAAsACgAMAA4AEwAW
ABoAGwAZABUAEgAQAA4ABADz/+b/2f/K/77/uP+3/7f/tf+x/6//q/+o/6z/uP/G/9P/
2//h/+j/6//s/+//8f/2//r//f///wEABAAEAAQABAADAAMAAwAFAAUABQAFAAQABgAH
AAcABwAHAAcABwAHAAUABQAFAAQABgAGAAYABgAGAAYABwAHAAcABwAHAAcACQAJAAkA
CQAHAAUAAwABAAMAAwADAAQAAwACAAEA//8AAAIAAwAEAAYABAAEAAUABwAGAAYABgAE
AAQABAAEAAQABAAEAAQAAgACAAIAAAAAAAEAAQAAAP7//P/8//z//v/+//3//P/+//7/
/v/9//z//P/8//z/+//7//v/+//9//3//f/9//3//f/+//7//v/////////9//7//v/+
/wAAAQABAAEAAgACAAEAAQABAAAAAAAAAAEAAQABAAEAAwADAAMABAAGAAUABQAGAAUA
BAADAAIABAAEAAQABAAEAAQAAwADAAEAAQABAAEAAAAAAAEAAQAAAAAAAAAAAAEAAQAB
AAAABAADAAIAAAAAAAAAAAACAAEAAAAAAAAAAAAAAAAA/v///////////wAAAAAAAAIA
AwADAAMAAwADAAMAAwAEAAQABQAFAAMAAwADAAMABQAEAAQABAABAP7//f/7//f/9f/z
//P/8v/y//L/9P/3//r//P/+/wAAAAAAAAEAAAD///7//f///wAAAAAAAP7//v/+//7/
/v/+//7//v/+//////////7//v//////AgACAAIAAgD//////////wEABAAHAAoADAAO
ABMAFgAWABMAEQAPAA4ADgAEAPT/5f/a/8v/uv+y/7D/rf+t/6v/qf+n/6X/qP+0/8L/
0P/Z/+P/6f/q/+v/7v/v//H/+P/7//3//v///wAAAAAAAAAAAQABAAEAAwADAAMAAwAC
AAAAAQABAAEAAQABAAEAAQADAAMAAwACAAAAAAAAAAAAAgACAAMAAwABAAEAAQABAAIA
AwAEAAUABAADAAIAAQABAAEAAQACAAQABAAEAAMAAQACAAIAAgAEAAIAAgADAAUABAAE
AAQABAAEAAQABAAEAAQABAAEAAMAAgABAP7///8BAAIAAgACAAAAAAAAAAIAAgABAAAA
/v/+//7//f/8//z//P/8//3//f/9//3/+//7//v/+//7//v//P/8//z//f/9//3/+//8
//z//P/+//////////7//v/9//3////+//7//v////////////3//f/9//7//v/9//3/
/v/+//7//v/+//7//v/+//7/AAAAAP/////9//3//f/9//r/+v/7//v//P/8//z//P//
///////+//7//f////3//P/8//z//P/8//7//f/8//z//v/+//7//v/+//////////3/
/v/+//7//v////////8AAAEAAgADAAIAAgADAAMAAwADAAMAAwABAAAAAAAAAP3/+v/5
//f/9//1//P/8//2//b/9v/4//j/+v/7//z/+v/6//r/+//9//3//f/9////AAAAAAAA
/v/+//7//v8AAAAAAAAAAAAAAQABAAEA/v/+//////8BAAIAAwAEAAEA//8DAAUABQAG
AAsADgAQABIAFQAYABoAFwARAA8AEgASAAgA+v/r/9z/zf/A/7b/sv+x/7H/rf+r/6n/
q/+y/77/yv/W/93/4//n/+z/7//0//X/+f/+/wAAAQABAAEAAgACAAIAAgAFAAUABQAH
AAkACQAJAAgABwAHAAYABQAHAAcABwAHAAUABQAFAAQABgAGAAYABgAIAAgACQAJAAgA
BwAGAAUABwAHAAcABwAFAAUABQAFAAYABwAIAAoACgAKAAoACQAHAAgACAAIAAoACAAI
AAkACwAKAAoACgAIAAgACAAIAAoACgAKAAoADAAMAAwACgAKAAsACwAKAAoACAAIAAgA
CgAKAAkACAAIAAgACAAHAAQABAAEAAQABQAFAAUABQAFAAUABQAFAAMAAwAEAAQABAAF
AAUABQADAAQABAAEAAYABwAHAAcABgAGAAUABQAFAAQABAAEAAUABQAFAAUABwAHAAcA
CAAJAAkACgAMAAsACgAJAAgABgAGAAYABgAIAAgABwAHAAcABwAHAAcABgAGAAcABwAG
AAYABgAGAAcABwAHAAYACAAJAAkABgAEAAQABAAEAAUABQAFAAYABgAGAAYABgAGAAcA
BwAHAAcACAAIAAgABgAHAAcABwAFAAUABQAFAAkACgAMAA0ACwALAAsACwANAAwADAAM
AAgABAACAP/////9//v/+//8//z//P/+/wIABAAFAAYACAAIAAgACQAIAAcABgAFAAcA
CAAIAAgABgAGAAYABgAGAAYABgAGAAgACQAJAAkABgAGAAcABwAIAAgACAAIAAcABwAH
AAcABwAKAA8AEgAUABgAGwAeAB4AFwATABMAEgAOAAgA/v/z/+b/1//I/8D/uv+5/7n/
t/+z/7H/r/+y/77/zP/W/+H/6f/v//D/9f/2//n/+//+/wMABQAGAAcACAAIAAgACAAJ
AAkACQALAAkACQAJAAgABgAHAAcABwAIAAkACgALAAkACQAJAAgACAAIAAgACAAGAAYA
BwAHAAcABwAHAAcACgALAAwADQANAA0ADQANAAwACwAKAAoADAAMAAwACwAKAAoACQAI
AAwACgAKAAsADQAMAAwADAAKAAoACgAKAAwADAAMAAwACgAKAAoACAAIAAkACQAIAAgA
BgAGAAYABAAEAAMAAgADAAQABQAFAAIAAgACAAIAAQABAAEAAQABAAEAAQABAAMAAwAE
AAQABAAFAAUABQAFAAYABgAGAAgACgAMAAwADAAMAAkACAAHAAYABgAGAAYABgAGAAYA
BgAGAAYABgAGAAYABAAEAAQABAAEAAQABAAEAAQABAAEAAQABgAGAAYABgAGAAYABgAG
AAYABgAGAAYABgACAAQABAAGAAgACgAOAA4AEAAQABIAFAAaAB4AIgAiACIAKAAqACoA
LAAuADQAOgBAAEQASgBSAFQAVgBcAGQAaABsAHQAfgCIAJQAngCmAKwAtAC8AMQAyADK
AMgAxAC+ALoAsgCsAKoArACuALYAugC8AMIAzADaAOYA7ADuAOgA2gDIALAAkABuAEwA
LAAYAAwAAAD8//r/+P/2//P/8P/t/+r/6f/o/+f/5v/l/+T/4//i/97/3P/a/9j/1v/W
/9b/1v/T/9L/0f/Q/83/zP/L/8r/x//G/8X/xP/B/8D/v/++/7v/uv+5/7j/tP+y/7D/
rv+r/6r/qf+o/6b/pv+m/6b/ov+g/57/nP+Z/5j/l/+W/5X/lP+T/5L/kP+Q/5D/kP+Q
/5D/kP+Q/5H/kv+T/5T/l/+Y/5n/mv+e/6D/ov+k/6f/qv+t/7D/s/+2/7n/vP/B/8T/
x//K/8//0v/V/9j/3P/e/+D/4v/m/+j/6v/s/+3/7v/v//D/8//0//X/9v/5//z///8C
AAAAAAAAAAAAAAAAAAAAAAACAAIAAgACAAQABAAEAAQAAgACAAIAAgACAAIAAgACAAQA
BAAEAAQABAAEAAQABAABAAAA///+/wAAAAAAAAAAAgACAAIAAgAAAAAAAAAAAP7//v/+
//7/AAAAAAAAAAAAAAAAAAAAAP7//v/+//7/AQACAAMABAACAAIAAgACAAIAAgACAAIA
AAAAAAAAAAAAAAAAAAAAAAAAAAAAAAAA/v/+//7//v///wAAAQACAAIAAgACAAIAAAAA
AAAAAAACAAIAAgACAAIAAgACAAIAAAAAAAAAAAD+//3//P/8//7//v/+//7/+v/5//f/
9f/6//7/AQAEAAYABwAHAAcACQAJAAkACQAIAAgACQAJAAgABwAGAAUABQAEAAQABAAE
AAIAAgABAP///f/7//v/+f/4//f/+P/6//z//f/+/wAAAAAAAAEAAQABAAEAAQADAAQA
BAAEAAMAAgABAAAAAAAAAAAAAAD+/////////wAAAAABAAEABQAGAAcACAAJAAcABQAB
AAUACAAJAAwADgAOABEAFgAaABkAFwAXABQAEgASAAoA+//s/+H/1P/G/77/vf+7/7v/
vf+5/7P/rv+y/7j/wP/L/9n/3//k/+n/7P/t//H/+P/7//3//v///wIAAgACAAIABAAF
AAYACQAHAAcABwAGAAYABwAHAAcABwAHAAcABwAHAAcABwAGAAYABgAGAAYABgAGAAcA
BwAFAAUABQAFAAUABQAFAAUABwAHAAcABwAHAAcABwAIAAgACAAIAAcABwAIAAgACAAK
AAgACAAJAAkACAAIAAgABwAGAAUABAAGAAYABgAGAAYABgAGAAQABgAHAAcABgAHAAYA
BwAIAAcABgAEAAIAAgACAAIAAQAAAAAAAAAAAP3//f/9//3//f/9//3//f/9//3//v/+
//7///////////8AAAAAAAAAAAEAAQABAAEAAAD+//3////+//7//v8BAAEAAQABAP7/
/f/8//z//v/9//3//v///wAAAQACAAAAAAAAAAAAAAAAAP////////////////z//P/9
//3//P/8//z//P/9//z//v/+//7//v////////8AAP7//v/+//7//v///////////wAA
AAAAAAIAAwADAAMAAgABAAAA//8AAAAAAQABAAMAAwADAAMAAwACAAIAAgABAP7//f/7
//f/9f/z//P/9P/0//T/9v/4//r/+//8//r/+v/6//v/+//7//v/+//4//j/9//2//n/
+v/7//z//P/8//z//P/6//v/+//7//z//P/9//3//f/8//v/+v/7//f/9//7//3//P/7
//z//v8CAAsAEgASABEAEQARABAADgAGAPj/5//c/9H/xP+4/7L/rf+r/63/q/+n/6X/
qP+y/77/xv/N/9f/3f/g/+P/6P/v//P/9v/5//v//P/9//7//v/+//7//f/9//3////9
//3//f/8//7//////////f/9//3//f/+////AAAAAAAAAAAAAAAA/v/+//////8BAAEA
AQABAP////////////////////8BAAEAAQACAAAAAAAAAP////8AAAAAAAAEAAIAAgAD
AAEAAAAAAAAAAgACAAIAAgAAAAAAAAAAAAAAAAAAAP7//v///////v/+//z//P/8//7/
/v/9//z/+v/6//r/+f/6//r/+v/6//f/9//3//f/9//3//f/9//1//X/9v/2//b/9//3
//f/+P/6//v//P/6//v/+//7//r/+v/5//n/+v/6//v//P/9//3//f/9//v/+//7//z/
/v/9//3//v/8//z//P/8//z//P/8//z/+v/6//n/+f/6//v//P/9//r/+v/7//v/9v/4
//z//v/8//z//P/8//z/+//6//r/+v/6//r/+v/6//v/+//7//n/+v/6//r//P/9//3/
/f/7//v/+//7//7//v/////////////////9//z//P/8//v/+P/3//X/8f/v/+3/7f/v
//D/8f/0//T/9v/3//j/+P/4//j/+f/5//n/+f/5//v//P/8//z//v/+//7//v/8//z/
/P/8//z//f/9//3//v/+//////////7//f/8/wEAAwABAP///f8CAAUABgAIAAwAEQAW
ABYAEwAPAA8ADAAIAPz/7P/d/9L/w/+0/6z/qP+l/6H/nf+f/5//of+u/77/yv/Q/9n/
4f/l/+r/7//0//f/9//4//3///8AAAEAAAAAAAAAAAADAAMAAwAFAAMAAwADAAIAAgAD
AAMAAwADAAMAAwADAAUABQAFAAQABAAEAAQABAAEAAQABQAFAAUABQAFAAUAAwADAAMA
AwAFAAUABQAFAAcABwAHAAgABgAGAAYABQAHAAgACAAIAAgABgAGAAcACAAIAAkACgAM
AAwADAAMAAoACgAKAAoACgAKAAoACAAKAAsACwAKAAoACAAIAAgACAAIAAcABgAGAAYA
BgAFAAQABAAEAAQAAwADAAMAAwABAAEAAQABAAEAAQACAAIA//////7//f///wAAAAAA
AP7/////////AgACAAEAAQACAAIAAwAEAAMAAwADAAMAAwADAAMABAAGAAUABQAGAAQA
BAAEAAQABgAGAAYABgAFAAQAAgABAAIAAwAEAAUAAwACAAIAAQACAAQABgAGAAYABgAG
AAUAAwABAAAAAgACAAIAAgAAAAEAAQABAP//AAAAAAAAAAABAAEAAQADAAMAAwADAAYA
BgAHAAcABQAFAAUABQAFAAQABAAEAP///P/7//n/9//1//P/8//3//j/+f/8//3//v/+
//7/AAAAAAAAAQADAAMAAwADAAEAAgACAAIAAgACAAIAAgACAAIAAgACAAIAAwADAAMA
AgACAAMAAwAEAAQABAAEAAcACQAJAAkACwAMAA0AEAASABgAGwAeACAAHwAbABcAFAAS
AAgA+P/p/9z/zf/A/7r/tP+v/6//rf+r/6v/rf+2/8b/1P/e/+P/6f/t//L/9f/4//3/
AQAEAAYABwAHAAcABgAGAAYABgAHAAcABwAJAAsACwALAAoACgALAAsACwALAAsACwAL
AAsACwALAAoADAAMAAwADAALAAoACgAJAAsACwALAAsACwALAAsACwANAA0ADQANAA0A
DQANAA4ADAAMAAwACwANAA4ADgAOAA4ADAAMAA0ADQAMAAwADAAMAAwADAAMAA4ADgAO
AA4ADgAOAA4ADAAKAAsACwAKAAwACgAKAAoACgAKAAkACAAIAAgACAAHAAgACAAIAAgA
BQAFAAUABQAFAAUABQAFAAYABwAJAAoACQAJAAgABwAHAAgACAAIAAYABwAHAAcACAAI
AAcABwAKAAoACwAMAAwACwAKAAkACwALAAsADAALAAkACAAIAAoACgAKAAoACgAKAAoA
CgAKAAoACQAJAAsACwALAAsACAAIAAkACQAGAAgACAAIAAgACAAIAAcABgAGAAYABgAG
AAYABgAHAAcABwAHAAgACAAIAAoACwALAAsACwALAAsACwAKAAoACwALAA0ADQANAA0A
DAAKAAkACAAHAAQAAwABAP7/+//4//f/+f/6//v//v8CAAQABQAGAAQABAAEAAUABQAF
AAUABQAEAAQAAwACAAUABgAHAAgABgAGAAYABgAGAAcABwAHAAcACAAKAAsACgAKAAoA
CgAHAAUABQAJAA0AEgATABQAFgAYAB0AHgAeABsAGQAXABYAEAAEAPb/5//e/9H/xv/A
/7r/u/+7/7f/s/+x/6//tv/E/9D/2v/h/+n/6//w//f//P8BAAEAAgADAAUABgAHAAoA
CgAKAAoACwALAAsADQAMAAsACgAIAAoACwALAAsACgAJAAgABwAJAAkACQAIAAkACgAL
AAwACgAKAAsACwALAAsACwALAAkACQAJAAkACwALAAsACwAJAAkACQAKAAoACgAKAAkA
CwAMAAwADAAMAAoACgALAAsACgAKAAoACwAMAA0ADgAMAAwADAAMAA4ADgAOAAwACQAJ
AAgABgAGAAQABAAEAAQABAADAAIAAgACAAIAAQAAAAAAAAAAAAEAAQABAAEAAQABAAEA
AQADAAMABAAEAAIAAwADAAMABQAGAAYABgAGAAcABwAHAAgACAAHAAcABwAGAAYABgAF
AAUABQAFAAUABQAFAAYABgAFAAUABgAGAAYABgAGAAYABgAGAAYABgAGAAUABQADAAMA
AwADAAYABgAHAAcABAAEAAQABAAEAAQAAwACAAIAAgACAAIAAgAEAAUABQAFAAUABgAG
AAYABgAHAAcABwAIAAkACgALAAkACAAIAAcABwAHAAcABwAJAAgACAAIAAcABAADAAEA
AQD///3//f/8//r/+P/4//v//v8AAAIAAgACAAIAAwADAAMAAwADAAEAAgACAAIAAAAA
AAAAAAACAAIAAgACAAEAAQAAAP//AQACAAQABQAIAAgACAAIAAUA/////wMABQAGAAkA
DAAQABAAEQAUABoAHQAZABMAEAAQAA4ABAD3/+r/3f/M/8L/wP+7/7X/uf+5/7P/r/+u
/7L/uv/I/9H/2f/h/+b/6//w//P/9f/4//3///8AAAEAAAAAAAAAAAABAAEAAQADAAMA
AwADAAIABAAFAAUABQAHAAcABwAHAAYABQAEAAIAAgACAAIAAgACAAIAAwADAAMAAwAD
AAMAAwADAAMAAwADAAMAAwADAAEAAQABAAIABAAEAAQAAwADAAQABAAEAAQAAgACAAMA
AQAAAAAAAAABAAIAAwAEAAMAAgABAAAAAAAAAAAA/v/8//3//f/8//z/+v/6//r/+//8
//z//P/6//r/+v/5//j/+P/4//j/+f/5//n/+f/3//f/9//3//j/+f/7//z/+//7//r/
+f/6//z//f/+//7////////////+//z/+//+//7///8AAAAA///+//3//f/9//3//v8A
AP////8AAP7//v/+//7//v/+//7//v/8//z/+//7//7///8AAAEAAAAAAAEAAQD8//z/
/v8AAAAAAAAAAAAA///+//7//P/8//z//P/+//////////3//v/+//7//v/////////9
//3//f/9/wAAAAABAAEAAQABAAEAAQABAAAAAAAAAP///P/7//n/9v/z//D/7//u/+7/
7v/w//T/9v/3//j/+v/6//r/+//5//n/+f/5//v//P/8//z/+//6//n/+P/5//r/+//8
//r/+//7//v/+P/4//n/+f/6//r/+v/6//f/+f/9/wEA+//6/wEABgAGAAYACwAQABIA
EQAPAA0ADAAKAAIA9P/j/9r/0f/C/7r/tP+z/7P/sf+t/6v/qf+q/7D/uv/I/9P/2//h
/+T/5//q/+//8f/y//f/+f/6//v/+v/6//r/+v/9//3//f////3//f/9//z//v//////
///9//3//f/9//3//f/9//z//P/8//z//P/6//r/+//7//z//f/+////AQABAAEAAQD/
/////////////////wAAAgACAAIAAQABAAIAAgACAAQAAgACAAMAAQAAAAAAAAABAAIA
AwAEAAIAAgACAAIAAAAAAAAA/v8AAAEAAQAAAP7//P/8//z//P/8//v/+v/6//r/+v/5
//j/+P/4//j/+f/5//n/+f/3//f/9//3//j/+f/7//z//v///////////wAAAAAAAP7/
/////////v/+//3//f////7//v/+////////////////////AAACAAEAAQACAAAAAAAA
AAAAAgACAAIAAgAAAAAA////////////////AAAAAAEAAQD+//7//v/+/wEAAAD+//7/
/v/+//7//f/8//z//f/+////AAD+////////////AAAAAAAAAAABAAEAAQD/////////
/wEAAgAEAAUABQAFAAUABQAEAAIAAQAAAP7//P/8//v/9//1//P/8//2//b/9v/4//n/
+v/6//r//P/8//z//f/9//3//f/9//v//P/8//z//v/+//7//v/+//7//v/+//7/////
/////P/8//3//f8AAAAAAAAAAAMAAwADAAMAAwAEAAcADAAKAAwAEwAaABoAGQAXABMA
EAAMAAQA+P/n/9z/0f/A/7b/sv+v/6v/qf+p/6n/q/+y/77/zP/W/9//5f/p/+r/7//2
//n/+/8AAAAAAQABAAEABAAEAAQABAAHAAcABwAJAAkACQAJAAgACgALAAsACwAIAAcA
BgAFAAcABwAHAAYABgAGAAYABgAEAAQABQAFAAcABwAHAAcABwAHAAcABwAJAAkACQAJ
AAcABwAHAAgACAAIAAgABwAHAAgACAAIAAgABgAGAAcACQAIAAgACAAJAAoACwAMAAoA
CgAKAAoACgAKAAoACAAGAAcABwAGAAgABgAGAAYACAAIAAcABgAEAAQABAADAAQABAAE
AAQAAQABAAEAAQABAAEAAQABAAMAAwAEAAQAAwADAAIAAQADAAQABAAEAAIAAwADAAMA
BAAEAAMAAwAFAAQABAAEAAMAAwADAAMABQAFAAUABgAEAAMAAwAEAAQABAAEAAQABAAE
AAQABAAEAAQAAwADAAUABQAFAAUAAgACAAMAAwAEAAQABAAEAAUABgAEAAQABAAEAAQA
AwACAAIAAgACAAIAAgABAAEAAAD//wIABAAFAAYABAAFAAUABQAFAAUABQAFAAQABAAF
AAUAAwADAAMAAwAFAAQABAAEAAEA/v/9//v/+//5//f/9//4//j/+P/6//r//P/9//7/
AAAAAAAAAQAAAP///v/9//7/AAABAAIAAgACAAIAAgACAAIAAgACAAQABQAFAAUAAwAC
AAIAAQAEAAQABAAEAAkABwAFAAEAAQAEAAcACgAOABAAFwAeAB4AGQAVABMAEAAQAA4A
AADv/+T/1f/E/7r/tv+v/6n/q/+r/6v/qf+q/7b/wv/O/9n/4//p//D/9f/4//f/9//4
//3///8AAAEAAwAEAAUABgAFAAUABQAHAAkACQAJAAgABwAHAAYABQAHAAcABwAHAAcA
BwAHAAYABgAGAAYABgAGAAYABwAHAAcABwAHAAcABQAFAAUABQAHAAcABwAHAAcABwAH
AAgACAAIAAgABwAJAAoACgAKAAwACgAKAAsACwAKAAoACgAJAAgABwAGAAgACAAIAAgA
CgAKAAoACAAIAAkACQAIAAYABAAEAAQAAgACAAEAAAACAAIAAgABAAAAAAAAAAAA////
//////8BAAEAAQABAAAA//////7/AAABAAEAAQD//wAAAAAAAAAAAQABAAEAAgACAAEA
AQABAAAAAAAAAAEAAQABAAEA////////AAAAAP////8AAAIAAgACAAIAAgACAAIAAgAC
AAIAAQABAP///////////v/+//////8AAAAAAAAAAP3//f/8//z//P/8//z//v/9//z/
/P/6//r/+v/6//v//f/+/////f/+//7//v/+/////////wEAAQABAAEAAQAAAAAA////
//////////3//P/8//z/+f/2//X/8//z//H/7//v//L/8v/y//T/9P/2//f/+P/2//b/
9v/3//n/+f/5//n/+//8//z//P/7//r/+f/4//r/+v/6//r//P/9//3//f/6//r/+//7
//r/+v/6//r/+f/5//n/+f/7//r///8EAAQABgANABIAEgARAA0ACQAIAAYA/P/s/93/
0P/F/7r/tP+u/6n/q/+p/6X/of+h/6b/sv/C/8z/1f/b/+H/5v/n/+j/7f/x//b/+//9
//7////+//z/+v/4//n/+f/5//v//f/9//3//P/+//////////3//f/9//3//f/9//3/
/P/8//z//P/8//7//v///////f/9//3//f/9//3//f/9//v/+//7//v//P/9//7/AAD+
//7//v/9//v//P/8//z//v/8//z//f/7//r/+v/6//z//P/8//z//P/8//z//P/6//r/
+v/4//r/+//7//r/+v/4//j/+P/1//T/8v/w//H/8v/z//P/9P/0//T/9P/z//P/8//z
//P/8//z//P/9P/1//f/+P/3//f/9v/1//P/9P/0//T/9v/3//f/9//4//j/9//3//f/
9v/2//b/9f/1//X/9f/3//f/9//4//j/9//3//j/9v/2//b/9v/0//T/9P/0//X/9v/2
//f/9f/1//X/9f/2//b/9//3//X/9P/z//L/9f/1//X/9P/y//P/8//z//X/8//z//T/
9f/1//X/9f/1//X/9f/2//b/9v/3//f/+f/5//j/+P/4//f/9v/1//f/+P/5//r/+f/5
//j/9v/2//X/9P/z/+7/7f/t/+v/6v/p/+r/6//t//H/8//v/+z/7v/u/+7/7v/w//D/
8P/w/+7/7v/u/+7/7v/u/+7/7v/v//D/8f/y//L/8v/y//L/8v/y//L/8v/v/+7/7f/s
/+3/7v/v//D/8f/y//P/9P/1//b/9//4//z/AAAEAAgABgAEAAIAAAD2/+z/4v/Y/87/
xv++/w==
         </WaveFormData>
      </LeadData>
      <LeadData>
         <LeadByteCountTotal>10000</LeadByteCountTotal>
         <LeadTimeOffset>0</LeadTimeOffset>
         <LeadSampleCountTotal>5000</LeadSampleCountTotal>
         <LeadAmplitudeUnitsPerBit>4.88</LeadAmplitudeUnitsPerBit>
         <LeadAmplitudeUnits>��V</LeadAmplitudeUnits>
         <LeadHighLimit>2147483647</LeadHighLimit>
         <LeadLowLimit>268435456</LeadLowLimit>
         <LeadID>V2</LeadID>
         <LeadOffsetFirstSample>0</LeadOffsetFirstSample>
         <FirstSampleBaseline>0</FirstSampleBaseline>
         <LeadSampleSize>2</LeadSampleSize>
         <LeadOff>FALSE</LeadOff>
         <BaselineSway>FALSE</BaselineSway>
         <ExcessiveACNoise>FALSE</ExcessiveACNoise>
         <MuscleNoise>FALSE</MuscleNoise>
         <LeadDataCRC32>3973222065</LeadDataCRC32>
         <WaveFormData>
AAAAAAAAAAACAAIAAgACAAAAAAAAAAAAAAAAAAAAAAAAAAAAAAAAAP7//v/+//7//v/+
//7//v/8//z//P/8//7//v/+//3//f/9//3//P/8//z//f/9//3//f/9//3///8AAAEA
AQD//////v/+//7/AAAAAAAAAQABAAEAAQAAAP7//v///wEA///9//z/+f/5//j/9//5
//n/9//2//T/9f/3//f/9//3//f/+P/6//r/+v/6//n/9//2//X/9v/3//j/+f/7//v/
+//7//n/+f/5//r//P/7//v/+//5//r/+//7//n/+f/4//j/+v/8//7///8CAAYADgAW
AB4AJwAsADcASQBjAHcAegBtAFgARQAyABIA5P+1/4n/Zf9I/0H/Tv9g/2//gv+X/6v/
v//O/9n/3P/c/97/6P/v//H/9P/0//T/9f/0//T/9P/1//X/9v/2//j/+P/4//j/+P/4
//j/+f/5//j/+P/4//j/+v/6//r/+v/4//j/+f/5//v/+//7//z//P/9//3//f/9//7/
/v/+//7//////////f/9//7//v8AAAEAAwAEAAYABwAHAAkABwAHAAcACQAJAAkACgAK
AAoACQAJAAgACQAKAA4ADwAOAA4ADgAOAAwADAAMAAwADgAOAA4ADgAMAAwADAAKAAwA
DAALAAsACQAJAAoACgAIAAcABwAGAAcACAAJAAsACgAKAAkABwAIAAgACAAHAAUABQAF
AAQABgAGAAUABQAFAAYABwAIAAcABAADAAMABQAFAAUABQAFAAUABQAFAAQABAAEAAQA
BgAGAAYABgAGAAYABgAGAAgACAAIAAcACQAKAAoACgAHAAYABQAEAAMABAAFAAcABQAH
AAcAAgAEAAQABAAEAAIAAgABAAEAAQABAAAAAAABAAMABAAFAAUABQAFAAUABAAFAAUA
BQAFAAQABAAEAAYABgAGAAcABwAHAAcABgAEAAQABQAFAAMAAQAAAP/////+//3//f/7
//n/+P/4//v//f/9//3/+//7//z//P/8//z//P/8//3//f/9//3/+//7//v/+//9//3/
/f/9//3//f/+//7////////////+//////////v/+P/4//r//v/+////AAAEAAoAFAAc
ACMAKgAzAEEAUwBpAHoAdwBkAE8AQgAuAAwA4/+7/5X/cP9X/1T/Yv9x/4D/kf+p/8H/
0v/d/+L/5P/i/+T/6f/v//T/9P/0//X/+P/4//j/+f/3//j/+P/6//r/+v/6//r/+v/6
//v/+//6//r/+v/6//z//P/8//z//v/+///////9//3//f/+/wAAAQABAAEAAQACAAIA
AgD//////v/9//7///8BAAIAAwADAAQABAACAAMAAwAFAAcABwAHAAkACwALAAwADAAL
AAsADAAMAAoACgANAA0ADAAMAAwADAAKAAoACgAKAAwADAAMAAwACgAKAAoACAAKAAoA
CQAJAAcABwAIAAgACAAHAAcABgAHAAgACQALAAsACgAIAAUABgAGAAYABQAHAAcABwAG
AAQABAADAAMABAAEAAQABAACAAAAAAABAAEAAQABAAEAAwADAAMAAwAGAAYABgAGAAQA
BAAEAAQABgAGAAYABgAEAAQABAADAAMABAAEAAQABAAEAAQABAACAAIAAgADAAMAAwAD
AAIABAAEAAIAAAAAAAAAAAACAAIAAQABAP/////+//7//P/9//3//f////////////7/
///////////+//7//v8AAAAAAAABAAEAAQABAAAA/v/+///////7//n/+P/3//f/9v/1
//X/8//x//D/8P/0//f/+P/5//v/+//8//z/+f/4//f/9v/2//f/+P/5//j/9//2//X/
9//3//f/9//3//f/+P/4//f/9//3//f/+P/5//n/+f/5//j/9v/2//j/+v/9/wAABgAM
ABQAGgAhACYAMQBDAFcAaQBsAFsARAA1ACQAAgDc/7f/kf9t/1b/Vf9e/2z/e/+K/6H/
u//N/9z/4//g/97/4P/k/+v/7//y//L/8v/z//X/9v/3//n/+P/4//f/+P/4//j/+P/4
//j/+P/5//n/+v/6//r/+v/8//z//P/8//r/+v/7//v//P/9//7/AAD//////v/9//7/
AAABAAIAAAABAAEAAQABAAEAAgACAAUABQAGAAYABAAFAAUABwAHAAcABwAJAAsACwAM
AAwACwALAAwADAAOAA4AEQARAA8ADgANAAwADgAOAA4ADgAOAA4ADgAOABAAEAAQAA4A
DgAOAA0ADQALAAsADAAMAA4ADQANAAwACgAKAAoACwAKAAoACQAHAAgACAAIAAcABQAF
AAUABAAGAAYABQAFAAIAAgACAAIAAgAAAAAAAQADAAMAAwADAAEAAQABAAEAAgACAAIA
AgACAAIAAgACAAIAAgACAAIABAAEAAQAAwACAAIAAQAAAAAAAAAAAAAAAAAAAAAAAQAD
AAMAAwACAAAAAAACAAAAAAAAAAAAAAAAAAAAAAD///////////7//v/+//////////3/
/f/9//3//v////////8AAAAAAQACAAQABAAEAAUAAwADAAMAAgACAAIAAwADAP///f/8
//v//f/8//v/+//7//n/+P/4//n/+//7//v/+v/5//n/+P/6//r/+v/6//v/+//7//v/
+f/5//n/+f/5//n/+f/5//v/+//8//z/+f/5//n/+f/8//3//f/9//n/+P/6//7//v/+
////AgAGAAwAEgAaACMAKgAxAEMAXQBxAHQAZwBSAD0AKAAIAOD/t/+R/23/VP9P/1r/
bP9//5D/pf+7/83/2P/d/+D/4v/k/+j/7//1//X/9P/z//P/9P/0//T/9f/3//j/+P/6
//r/+v/6//r/+P/4//n/+f/8//z//P/8//r/+v/6//r/+v/6//v/+//9//3//f/+//7/
//////////8AAAAAAAAAAAEAAQABAAMAAwAEAAQAAwADAAQABAAEAAUABQAHAAcABwAH
AAkACQAJAAoACgALAAsADAAMAAwADAAPAA8ADwAQABEAEgAQABAAEAAQABAAEAAQABAA
EAAQABAADgAOAA4ADQANAA0ADQAOAA4ADgANAA0ADAAMAAwADAANAA0ADAAKAAcACAAI
AAgABwAFAAUABQAEAAYABgAFAAUABAAEAAQABAACAAAAAAABAAMAAwADAAMAAwADAAMA
AwAFAAYABwAIAAcABgAFAAQABAAEAAQABAAEAAQABAADAAMABAAEAAQABAAEAAQABAAC
AAIAAgADAAMAAwADAAIABAAGAAYAAgAAAAAAAAAAAAIAAgABAAEAAQABAAAAAAAAAAEA
AQABAAEAAQABAAEAAAABAAEAAQD///7//v/+/wMABAAFAAcABgAFAAQAAgABAAIABAAF
AAIA///9//v//f/8//v/+//7//n/+P/4//v//f/9//3//f/9//7//v/9//z/+//6//v/
+//7//v/+f/5//n/+f/7//v/+//7//v/+//8//z/+f/5//n/+f/6//v/+//7//v/+v/8
//r/+v/8////AAAGAA4AFgAeACMAJgAvAEMAWQBvAHYAbwBcAEsANAASAOj/vf+P/2f/
TP9F/1D/Yv9x/4T/m/+x/8X/1v/d/97/3v/g/+T/5//t//L/8v/y//P/9P/0//T/9f/3
//j/+P/6//j/+P/4//j/9v/2//f/9//6//r/+v/6//r/+v/6//r/+v/6//v/+//5//n/
+f/6//r/+//7//v//P/+////AAABAAMABAAFAAIAAQABAAAAAwADAAQABAACAAMAAwAF
AAUABQAFAAcACQAJAAoACgAJAAkACgAKAAoACgANAA0ADAAMAAwADAAMAAwADAAMAAwA
DAAMAAwADAAMAAwACgAOAA4ADQANAAkACQAKAAoACgAJAAkACAAIAAgACAAJAAoACgAJ
AAcACAAIAAgABwAFAAUABQAEAAYABgAGAAYABgAGAAMAAgABAAAAAAAAAAAAAAAAAAAA
AAAAAAAAAAAAAAAAAAAAAAAAAAAAAAAAAAAAAP7//v/+//7//v/+//7//v8AAAAAAAAA
AAIAAgACAAIAAAD+/wAAAAAAAAIABgAIAAgACgAMAA4AFAAaACAAJAAqAC4ANAA4ADwA
QABEAEwAVgBgAGYAbgB8AIgAlgCmALYAxADSAOIA8AD8AAYBEAEaASABJAEoASwBLAEo
AR4BEgEGAfoA8gDwAPIA9AD6AAABBAEKARoBNAFSAWQBaAFgAUQBGgHoAKYAYgAuAAQA
5P/e/+T/4P/d/9z/2//a/9f/1P/R/87/y//K/8n/yP/F/8T/w//C/77/vP+6/7j/uP+4
/7j/uP+2/7T/sv+w/67/rP+q/6j/pv+k/6L/oP+c/5r/mP+W/5P/kv+R/5D/jP+K/4j/
hv+E/4L/gP9+/33/fP97/3r/dv90/3L/cP9u/2z/av9o/2f/Zv9l/2T/ZP9k/2T/ZP9k
/2T/ZP9k/2j/av9s/27/cv90/3b/eP99/4D/g/+G/4r/jv+S/5b/m/+e/6H/pP+q/67/
sv+2/7v/wP/F/8r/z//S/9X/2P/b/97/4f/k/+f/6P/p/+r/7P/u//D/8v/2//j/+v/8
//r/+v/6//r//P/8//z//P/8//z//P/8//z//P/8//z//P/8//z//P/8//z//P/8//7/
/v/+//7//v/+//7//v/9//z/+//6//z//P/8//z//P/8//z//P/+//7//v/+//z//P/8
//z/+v/6//r/+v/6//r/+v/6//r/+v/6//r/+//8//3//v/8//z//P/8//z//P/8//z/
/v/+//7//v/8//z//P/8//z//P/8//z//P/8//z//P/8//z//P/8//z//P/8//z/+v/6
//r/+v/6//r/+v/6//r/+v/6//r/+P/4//j/+P/6//r/+f/5//v/+//6//r/9//1//L/
7//z//f/+////wAAAQABAAEAAgACAAMABAAEAAQABAAFAAQAAwACAAAAAAAAAAEAAQAA
AP////////7//P/6//n/+//5//j/+P/3//n/+f/5//n/+f/6//r/+v/6//r/+v/6//v/
/P/9//v/+//7//v/+f/5//n/+f/5//n/+v/6//r/+//8//3/AAABAAEAAQABAAAA/P/6
//z/AAABAAQABgAKABIAGgAfACYALQA5AEsAYwB2AHcAZABNAEAAMAAQAOn/x/+j/4D/
a/9i/2T/c/+C/43/m/+x/8b/1f/c/+D/4P/e/+X/7f/y//L/8v/z//T/9P/0//X/9//4
//j/+v/4//j/+P/4//j/+P/5//n//P/8//z//P/6//r/+v/6//r/+v/7//v//f/9//3/
/v/8//3//f/9//v//P/8//z//P/9//3//f/9//3//v/+//////8AAAAAAgADAAMABQAF
AAUABQAHAAUABQAGAAYABQAFAAYABgAIAAgACwALAAgACAAIAAgACgAKAAoACgAMAAwA
DAAMAAoACgAKAAgACAAIAAcABwAFAAUABgAGAAYABQAFAAQABgAGAAYABwAGAAYABQAD
AAUABgAHAAcABwAHAAcABgAIAAgABwAHAAQABAAEAAQABgAEAAQABQAFAAUABQAFAAQA
AwACAAEAAgACAAIAAgAEAAQABAAEAAYABgAGAAYABgAGAAYABQADAAQABAAEAAQABAAE
AAQAAgACAAIAAwAFAAQABAAEAAQABAAGAAYABQAFAAUABQAEAAQAAgADAAMAAwADAAMA
AwADAAQABQAFAAUAAwACAAIAAgAEAAQABAAFAAcABwAHAAYAAgACAAMAAwABAP///v/9
//v/+v/5//n/+//5//j/+P/5//v/+//7//v/+//8//z//v/+//7//v/8//v/+v/5//v/
+//7//v//f/9//3//f/7//v//P/8//3//f/9//3//P/9//3//f/9//r/+v/+/wAA/P/7
//7/AAAGABAAGAAdACQALwA9AE8AYwBsAGEASgA5AC4AGADy/83/qf+H/2z/X/9g/2z/
ff+O/5//s//H/9b/3//i/+L/4v/q//H/8//0//T/9P/1//b/9v/2//f/9//4//j/+v/5
//j/9//2//b/9v/3//f/+P/4//j/+P/5//r/+//8//z//P/9//3/+//7//v//P/+////
////////AAAAAAAAAAABAAEAAQABAAEAAgACAAMAAwAEAAQAAgADAAMABQAHAAcABwAJ
AAkACQAKAAoACwALAAwADAAKAAoADQANAAwADAAMAAwADAAMAAwADAAKAAoACgAKAAoA
CgAKAAgACAAIAAcABwAHAAcACAAIAAYABQAFAAQABAAEAAQABQAEAAQAAwABAAEAAgAD
AAMABQAFAAUABAAEAAQAAwADAAAAAAAAAAAAAQAAAAEAAwADAAMAAwADAAEAAQABAAEA
AgACAAIAAgAEAAQABAAEAAIAAgACAAIAAAAAAAAA//8AAAIAAwAEAAIAAgACAAIA/P/8
/wIABgAFAAQAAwACAAAAAAD/////AQABAAAAAAAAAAEAAQABAP//////////AgADAAMA
AwABAAAAAAAAAAQABAAEAAUAAwADAAMAAgD+//7//////////f/8//v/+//6//n/+f/7
//n/+P/4//n/+//7//v/+f/5//r/+v/6//r/+v/6//v/+//7//v//f/9//3//f/7//v/
+//7//v/+//8//z/+//7//v/+//6//v/+//7/wEAAgAAAPz/+v/8////AAAGAAwAFAAa
ACMAKgA1AEcAXQBrAGgAUwA+AC8AGgD2/9L/r/+J/2f/WP9Z/2b/dP+J/57/tf/J/9f/
4P/j/+T/5v/s//L/8f/x//b/9v/2//f/9v/2//b/9//3//j/+P/6//r/+v/6//r/+P/4
//n/+f/6//r/+v/6//z//P/8//z//P/8//3//f/9//3//f/+/wAAAQABAAEA//8AAAAA
AAAAAAEAAQABAAMAAwAEAAQAAwADAAQABAAEAAUABQAHAAcABwAHAAkACwALAAwADAAN
AA0ADgAOAAwADAAPAA8AEAAQABAAEAARABIAEwAUABIAEgASABIAEgASABIAEAASABIA
EQARAA8ADwAQABAAEAAPAA8ADgANAAwACwALAAoACgAJAAcABgAGAAYABQADAAMAAwAC
AAAAAAD///////8AAAEAAgAEAAIAAgADAAIAAQAAAP////////////8CAAIAAgACAAIA
AgACAAIAAgACAAIAAgAAAAAAAAD//wEAAgACAAIAAQAAAP///v/+/wAAAgACAAIAAgAC
AP///v/8//v//P/9//3//v/8//3//f/9//3//f/9//3//P/9//3//f/+//7///8AAAQA
BAAEAAUAAwADAAMAAgACAAIAAwADAAAA/f/7//n/+//6//n/+f/7//n/+P/4//f/+f/5
//n/+f/5//r/+v/6//r/+v/6//f/9//3//f/9//3//f/9//3//f/9//3//f/9//4//j/
9//3//f/9//4//n/+f/5//v//P/8//z//P/8//3/AAAGAA4AFAAaACMALgA5AEkAYQBz
AHQAYwBOADsAIgD8/9L/qf99/1n/SP9J/1r/bP99/5T/q//B/9H/2v/d/97/3v/k/+j/
7//z//X/9P/z//P/8v/y//L/8//1//b/9v/4//j/+P/4//j/+v/6//v/+//6//r/+v/6
//j/+P/4//j/+f/6//z//f/7//v/+//8//z//f/9//3//f/+//7//v8AAAEAAQABAAMA
AwAEAAQAAwADAAQABAAEAAUABQAHAAcABwAHAAkABwAHAAgACAALAAsADAAMAAwADAAP
AA8AEAAQABAAEAAOAA4ADgAOABAAEAAQABAAEAAQABAADgAQABAADwAPAA0ADQAOAA4A
DAALAAsACgAMAAwADAANAAwADAALAAkACAAIAAgABwAFAAUABQAEAAIAAgABAAEAAgAC
AAIAAgAFAAQABQAHAAUABQAFAAUABwAHAAcABwAHAAYABQAEAAYABgAGAAYABAAEAAQA
BAAEAAQABAADAAMABAAEAAQABAAEAAQABAD+/wAAAgACAAIAAgACAAIAAQABAP/////+
//7//v////////8BAAEAAQABAAQABQAFAAUAAwACAAIAAgAEAAQABAAFAAUABQAFAAQA
AgACAAMAAwABAP///v/9//3//P/7//v/+//5//j/+P/7//3//f/9//3//f/+//7//P/8
//z//P/5//n/+f/5//r/+//8//3//f/9//3//f/9//3//v/+//3//f/9//3//v//////
///7//r/+v/8/wAAAgADAAYACgASABwAIgApADIAPwBRAGsAfQB8AGsAVgBFAC4ACADc
/63/g/9h/0r/R/9Y/2z/e/+Q/6n/v//N/9j/3//g/+L/6P/u//P/9//5//j/9//3//n/
+v/7//3/+//8//z//v/8//z//P/8//7//v///////v/+//7//v8AAAAAAAAAAAAAAAAB
AAEAAwADAAMABAACAAMAAwADAAEAAgACAAIABAAFAAUABQAFAAUABgAGAAkACQAKAAoA
CgALAAsADQANAA0ADQAPAA8ADwAQABAAEwATABQAFAASABIAFQAVABYAFgAWABYAFQAU
ABMAEgATABQAFQAWABQAFAAUABIAFAAUABMAEwATABMAFAAUABIAEQARABAAEgASABIA
EwAUABQAEwARABAAEAAQAA8AEQARABEAEAAOAA4ADQANAAwADAAMAAwADAAKAAoACwAL
AAsACwALAAsACwALAAsADAAMAAwADAAOAA4ADgAOAA4ADgAOAA4ADAAMAAwACwALAAwA
DAAMAAwADgAOAA4ADAAKAAoACgAKAAoACgAJAAkACwALAAoACgAIAAkACQAJAAkACQAJ
AAkADAANAA0ADQAPAA4ADgAOAA0ADAALAAsACwALAAsACgAKAAoACwALAAsACQAIAAcA
BwAGAAUABQACAP///f/8////AQABAAEAAQABAAIAAgACAAIAAgACAAEAAQABAAEAAAD/
//7//f/+////AAABAAEAAQACAAIAAwADAAMAAwAEAAUABQAFAAMAAAAAAAAAAgAEAAcA
CAAMABAAFgAgACsAMgA3AEMAVwBtAH4AgQByAF0ATgA4ABgA8f/F/5n/eP9j/1r/ZP91
/4T/lf+p/7//1P/j/+j/6v/q/+z/7//1//r/+v/6//v//P/8//z//f/8//z/+//8//7/
/v/+//7/AAAAAAEAAQACAAIAAgACAAAAAAAAAAAAAAAAAAEAAQADAAMAAwAEAAQABQAF
AAUAAwAEAAQABAAGAAcABwAHAAYABQAFAAQABwAHAAgACAAGAAcABwAJAAkACQAJAAsA
CwALAAwADAANAA0ADgAOAA0ADAAOAA0ADgAOAA4ADgANAAwACwAKAAgACAAIAAgACQAK
AAsACgAKAAoACQAJAAkACQAKAAoACgAJAAkACAAKAAoACgALAAwADAALAAkACAAIAAgA
BwAIAAkACgAKAAgACAAHAAcABAAEAAQABAAGAAQABAAFAAcABwAHAAcABwAHAAcABwAG
AAYABgAGAAYABgAGAAYABgAGAAYABgAGAAYABgAFAAcACAAIAAgACAAIAAgACAAIAAgA
CAAIAAgACAAIAAYABgAFAAUAAwADAAIAAgAEAAUABQAFAAMAAwADAAMABAAFAAUABQAD
AAIAAgACAAYABgAGAAcABwAHAAcABgACAAIAAwADAAMAAQAAAP///v/8//r/+f/7//n/
+P/4//v//f/9//3//////wAAAAD///7//f/8//3//f/9//3/+//7//v/+//7//v/+//7
//v/+//8//z/+//7//v/+//8//3//f/9//v//P/+/wAA/P/4//3/AgAGAAwAEgAaACMA
KgAzAEEAVwBrAHIAYwBMAD8AMAAYAPL/zf+n/4X/av9f/2L/cv+B/47/n/+3/83/3P/j
/+b/4v/k/+r/7f/x//T/9P/0//X/9v/2//b/9//1//b/9v/4//j/+P/4//j/+P/4//n/
+f/6//r/+v/6//r/+v/6//r/+P/4//n/+f/5//n/+f/6//z//f/9//3//f/+//7//v/+
//////////////8AAAAAAQABAAIAAgAEAAUABQAHAAcABwAHAAkABwAHAAgACAALAAsA
DAAMAAsACgAMAAsADAAMAAwADAAMAAwADAAMAAoACgAKAAoACgAKAAoACAAKAAoACQAJ
AAcABwAIAAgACAAHAAcABgAGAAYABgAHAAoACgAJAAcACAAIAAgABwAHAAcABwAGAAQA
BAADAAMAAgACAAIAAgACAAAAAAABAAEAAQABAAEAAQABAAEAAQACAAIAAgACAAIAAgAC
AAIAAgACAAIAAgACAAIAAgABAP//AAAAAAAAAQACAAMABAAAAAAAAAABAAcAAgAAAAAA
AAAAAAAAAAD/////AAABAAEAAgAAAAEAAQABAAEAAQABAAEAAgADAAMAAwABAAAAAAAA
AAQABAAEAAUAAwADAAMAAgD+//7//////////f/8//v//f/8//v/+//7//n/+P/4//f/
+f/5//n/+f/5//r/+v/6//r/+v/6//f/9//3//f/+f/5//n/+f/5//n/+f/5//n/+f/6
//r/9//3//f/9//6//v/+//7//3//v/8//z//P/6////AgACAAYAEAAYAB8AJgAxAEEA
VQBpAG4AYwBMADsAKgAKAOL/vf+T/2v/Uv9N/1j/av95/4z/pf+9/8//2v/f/9z/3v/i
/+b/6//x//H/8P/v/+//8v/y//L/8//1//b/9v/4//r/+v/6//r/+v/6//v/+//7//r/
+f/4//r/+v/6//r//P/8//3//f/7//v/+//8//z//f/9//3//f/+//7//v8AAAEAAQAB
AP////8AAAAAAQABAAIAAgACAAMAAwAFAAUABQAFAAcABwAHAAgACAAKAAsADQAOAAwA
DAAPAA8ADgAOAA4ADgAMAAwADAAMAA4ADgAOAA4AEAAQABAADgAOAA4ADQANAA0ADQAO
AA4ADAALAAsACgAKAAoACgALAAoACgAJAAcABAAEAAQAAwAFAAUABQAEAAQABAADAAMA
AgACAAIAAgACAAAAAAABAAEAAQABAAEAAwADAAMAAwACAAIAAgACAAAAAAAAAAAAAgAC
AAIAAgAAAAAAAAD//wAAAgADAAQAAwACAAEAAAAAAAAAAAABAAEAAAAAAAAAAAAAAAAA
AAD///////////7//v/8//3//f/9/wAAAQACAAMAAgADAAMAAwAFAAQABAAEAAQABAAE
AAUAAwADAAMAAgACAAIAAwADAP///f/8//v/+//6//n/+f/7//n/+P/4//n/+//7//v/
+f/5//r/+v/4//j/+P/4//j/+f/6//v/+//7//v/+//7//v/+//7//v/+//8//z/+f/5
//n/+f/6//v/+//7//3//v/8//j/+P/6//v//v8CAAYADgAaACEAJAArADsAUQBrAHgA
bwBcAEcANAAWAO7/xf+b/23/Tv9F/0z/XP9t/37/lf+t/8P/1P/d/+D/5P/k/+L/5f/r
//D/8P/w//H/8//0//X/9//3//j/+P/6//z//P/8//z/+//6//r/+f/6//r/+v/6//r/
+v/6//r/+v/6//v/+//7//v/+//8//7//////////f/+//7//v8AAAEAAQABAAEAAQAC
AAIAAwADAAQABAAEAAUABQAHAAcABwAHAAkACQAJAAoACgAJAAkACgAKAAoACgANAA0A
DQAOAA8AEAASABIAEgASABEAEAAPAA4ADgAOAA4ADAAOAA4ADQANAA0ADQAOAA4ADgAN
AA0ADAAMAAwADAANAA0ADAAKAAcACAAIAAgABwAFAAUABQAEAAIAAgABAAEAAgACAAIA
AgAAAP7//v///////////////f/9//3//f/+//7//v/+/wAAAAAAAAAAAAAAAAAAAAAA
AAAAAAD/////AAAAAAAAAAAAAAAAAAD+//7//v/////////+//z//P/8//z//P/8//v/
+//7//v/+v/6//z//f/9//3//f/9//3//f/+/////////wEAAAAAAAAAAAAAAAAAAQAB
AAEAAQAAAP7//v//////+//5//j/9//4//j/+P/5//n/9//2//b/9f/3//f/9//1//X/
9v/2//j/+P/4//j/+P/5//r/+//6//n/+P/3//f/9//3//f/+f/5//r/+v/5//n/+f/5
//j/+f/5//n/9//4//j/+P/4//j/+/8AAAQACgAUABwAIwAsADkASwBhAHcAegBrAFQA
QwAuAA4A4v+z/4f/Yf9G/z//Tv9g/3H/gv+b/7P/xf/U/9v/4P/e/97/5P/p/+3/8f/y
//P/9f/1//T/8//z//P/9P/0//b/9P/0//T/9P/2//b/9//3//j/+P/4//j/9v/2//b/
9v/2//b/9//3//n/+f/5//r/+v/7//v/+//7//z//P/8//r/+//7//v//P/9////AAD/
////AAAAAAAAAQABAAMAAwADAAMABQAFAAUABgAGAAkACQAKAAoACAAIAAsACwAIAAgA
CAAIAAoACgAKAAoACgAKAAoACgAIAAgACAAGAAgACAAHAAcABwAHAAgACAAGAAUABQAE
AAYABgAGAAcACgAKAAkABwAGAAYABgAFAAMAAwADAAIABAAEAAMAAwACAAIAAgACAAAA
/v/+//////////////8BAAEAAQABAAIAAgACAAIAAAAAAAAAAAD+//7//v/+////AAAB
AAEAAAAAAP///v///wAAAQACAP7//v/+/////////////v/8//z//P/8//z//P/8//3/
/f/9//z//P/7//v/+//7//3//f/+//7//v/+//7////9//3//f/9//7/AAABAAIAAQAA
AP///P/+//7//f/7//f/9//3//f/9f/1//X/9f/3//f/+f/3//T/9P/0//T/9P/2//b/
9v/2//X/9P/z//L/8v/y//L/8v/0//T/9P/0//b/9v/2//b/9v/2//b/9v/0//T/9P/0
//b/9v/2//b/+P/4//j/+P/6//z//v8AAAoAEgAaACIAMQA+AEsAWABUAFIAUABOAEIA
NgAqAA==
         </WaveFormData>
      </LeadData>
      <LeadData>
         <LeadByteCountTotal>10000</LeadByteCountTotal>
         <LeadTimeOffset>0</LeadTimeOffset>
         <LeadSampleCountTotal>5000</LeadSampleCountTotal>
         <LeadAmplitudeUnitsPerBit>4.88</LeadAmplitudeUnitsPerBit>
         <LeadAmplitudeUnits>��V</LeadAmplitudeUnits>
         <LeadHighLimit>2147483647</LeadHighLimit>
         <LeadLowLimit>268435456</LeadLowLimit>
         <LeadID>V3</LeadID>
         <LeadOffsetFirstSample>0</LeadOffsetFirstSample>
         <FirstSampleBaseline>0</FirstSampleBaseline>
         <LeadSampleSize>2</LeadSampleSize>
         <LeadOff>FALSE</LeadOff>
         <BaselineSway>FALSE</BaselineSway>
         <ExcessiveACNoise>FALSE</ExcessiveACNoise>
         <MuscleNoise>FALSE</MuscleNoise>
         <LeadDataCRC32>1767412731</LeadDataCRC32>
         <WaveFormData>
AgACAAIAAgAEAAQABAAEAAIAAgACAAIAAgACAAIAAgACAAIAAgACAAEAAAD///7//v/+
//7//v/8//z//P/8//7//v/+//3/+//7//v/+//9//z//P/9//v/+//7//v//P///wAA
AQAAAAAA/v/+//3//v//////AQABAAEAAQACAAIAAwAEAAQAAwAAAP///v/8//r/+P/4
//f/9v/1//T/8//0//P/8//z//P/8v/0//T/8//z//L/8P/v/+7/7//u/+//7//x//L/
8v/y//D/8P/w//H/8f/w//D/8P/u/+7/7//v/+3/7f/s/+z/7//x//D/8P/y//j///8F
AA8AHAArADoAVgB2AJQApQCsAKwAqACcAH8ASQAMANT/nf9r/0j/Q/9O/1b/Xf9t/4D/
lv+r/7n/v//C/8f/0f/b/93/3//g/+H/4v/j/+P/4v/h/+T/5P/k/+b/5//n/+f/5//p
/+r/6v/r/+r/6v/q/+r/7P/t/+3/7f/r/+v/6//s/+z/7P/t/+//7//v/+//8P/w//D/
8P/x/+//8P/w//D/8P/w//H/8v/1//X/9f/1//j/+P/5//r/+v/5//j/+f/6//r/+v/6
//n/+f/5//j/+f/6//z//f/+//7//v/+//z//f/9//z//v/+//7//v/+//7//v/+//7/
/v/+//7//f/9//7//v/9//3//f/9////AAAAAAAA/v/+//7//f/7//r/+v/4//b/+P/4
//b/+P/4//f/9v/3//n/+v/5//j/9v/0//P/9f/1//b/9v/2//b/9v/2//f/9//3//f/
+f/5//n/+v/4//j/+P/4//r/+v/6//n/+//8//7//v/7//r/+f/4//n/+f/5//r/+P/4
//j/9P/2//b/9v/2//X/9P/y//H/8//z//P/8//0//T/9f/1//X/9f/1//X/9f/1//X/
9v/0//L/8v/z//b/9//3//n/+f/5//n/+P/4//n/+v/6//n/9v/1//X/9P/z//L/8f/t
/+v/6f/p/+v/7f/t/+3/7f/t/+z/7P/q/+n/6f/p/+r/6v/q/+r/5//m/+T/4//k/+T/
5P/k/+b/5v/n/+f/5v/m/+b/5v/m/+f/5//n/+P/4v/i/+X/5//o/+b/6P/s//H/+f8B
AAwAGQAqAD4AWgB6AJcAqACoAKIAoACRAG0ANAD8/8f/j/9c/z//QP9M/1P/Xf9w/4j/
nf+t/7f/vP/B/8X/y//P/9b/2P/a/9z/3v/f/9//3//e/97/3v/g/+H/4f/h/+H/4//k
/+T/5f/k/+T/5P/k/+X/5//o/+n/6f/p/+n/6v/o/+j/6f/r/+3/7f/t/+7/8P/w//D/
8f/u/+7/7f/s/+//8P/y//T/8//z//P/8//0//T/9f/2//f/9//3//n/+v/6//r/+v/4
//n/+v/6//z//P/9//3//P/8//z//P/8//3//f/8//7//v/+//7//P/8//z//P/8//z/
/P/8//3//f/+//7//f/9//3//f/+/wAAAQACAAEAAAD///3////+//7//P/8//7//v/8
//z//P/7//r/+v/7//v/+f/5//j/9//3//n/+f/6//r/+//8//3//v8BAAEAAQABAAEA
AQABAAIAAgACAAIAAgACAAIAAgABAAEAAgAEAAQAAgACAAIAAgABAAEAAQACAAAAAAAA
AAAAAwADAAIAAQAAAP///v8AAAAA/////////////////v/+/////////////////wEA
AQABAAIAAAD+//7///8CAAMAAwAFAAUABQAFAAQABAAFAAYABgADAAAA//////7//f/8
//v/+f/3//X/9f/2//n/+v/7//v/+//6//r/+P/3//f/9//2//b/9v/2//T/9P/z//P/
9P/0//T/9P/0//T/9f/1//T/9P/0//T/9v/3//f/9//1//T/8v/x//P/9P/0//j//v8F
AA0AFQAgAC0APgBYAHYAkgCjAKQAoACeAJIAcQA/AAoA0v+d/3H/Uv9N/1j/Xv9n/3n/
lP+s/7//yf/L/8z/0//X/93/4//l/+b/5//o/+z/7f/t/+3/7P/s/+z/7v/v/+//7//v
/+3/7v/u/+//8P/w//D/8P/y//P/8//z//P/8//z//T/9P/0//X/9//1//X/9f/2//f/
+P/5//v/+f/6//r/+v/4//j/+f/6//v/+//7//v//P/8//3//v////////8BAAQABAAE
AAQAAgADAAQABAAEAAQABQAFAAQABAAEAAQABgAHAAcABgAGAAYABgAGAAYABgAGAAYA
BgAGAAYABgADAAMABAAEAAUABQAFAAUAAwAEAAQABAAEAAQABAADAAMAAgACAAAA/v8A
AAAA/v8AAAAA///+//z//f/9//v//f/8//v/+//9//3//v/+//z//P/8//z//f/9//3/
/f/9//3//f/+//7//v/+//7//v/+//7//f/7//z//v/+//r/+v/6//r/+//7//v//P/+
//7//v/+//3//f/9//z//P/6//r/+v/6//z//P/7//v/+//7//v/+//6//r/+//7//n/
+f/5//n/+//7//v//P/9//z//f///wAAAQABAAMAAQABAAEAAAACAAMABAAEAAEA/v/9
//3//P/7//r/+f/3//X/8//z//X/9//3//f/9v/1//P/8v/0//P/8//z//T/9P/0//T/
8v/y//H/8f/y//L/8v/y//T/9P/1//X/8v/y//L/8v/0//X/9f/1//H/8P/0//f/9f/0
//b/+P/6////BwAPABwAKQA4AFIAdACSAKUAqgCmAKAAlAB3AEUADADW/6H/c/9S/0//
Wv9m/2//f/+W/67/vf/F/83/0P/V/9v/4f/n/+j/6P/o/+j/6v/r/+v/6//u/+7/7v/w
//H/8f/x//H/7//w//D/8f/0//T/9P/0//L/8//z//P/9f/1//X/9v/2//b/9//5//f/
9//3//j/+v/6//r/+//5//r/+v/6//v//P/+/wAA//////////8AAAAAAQACAAEAAQAB
AAMABgAGAAYABgAEAAUABgAGAAgACAAJAAkADAAMAAwADAAMAA0ADQAMAAwADAAMAAwA
DAAMAAwADAAKAAoACgAKAAsACwAMAAwADQANAA0ADQALAAwADAAMAAoACgAKAAkACQAI
AAgABgAEAAYABgAEAAYABgAFAAQAAgADAAMAAQABAAAA/////wEAAQACAAIABAAEAAQA
BAAGAAcACAAJAAcABwAHAAgACAAIAAgACAAIAAgACAAHAAUABgAIAAgACAAIAAgACAAF
AAUABQAGAAgACAAIAAgACQAJAAkABgAGAAYABgAGAAYABgAFAAUAAwADAAMAAwAEAAQA
BQAFAAUABQAFAAUABwAHAAcACAAGAAQABAAFAAcACQAKAA0ADQANAA0ADAAOAA8AEAAQ
AA4ACgAIAAcACAAHAAYABQABAP///f/9//7/AQACAAMAAQABAAAAAAAAAP////////z/
/P/8//z//P/8//v/+//8//z//P/8//z//P/9//3/+v/6//r/+v/6//v/+//7//v//P/8
//v/+f/6//z//v8CAAsAEQAbACQALQA+AFgAdgCSAKkAtAC0ALIApACFAFEAGgDg/6v/
ef9Y/1H/XP9k/23/f/+S/6r/v//L/8//0v/X/9v/4f/n/+v/7P/t/+7/8P/x//H/8f/y
//L/8v/0//P/8//z//P/8//0//T/9f/4//j/+P/4//j/+f/5//n/+f/5//n/+v/4//j/
+f/7//v/+//7//z//f/+////AQABAAIAAgACAAEAAAAAAAAAAwADAAMAAwACAAIAAwAE
AAcABwAHAAkACgAKAAoACgAIAAkACgAKAAwADAANAA0ADAAMAAwADAAMAA0ADQAMAAwA
DAAMAAwACgAKAAoACgALAAwADQAOAAsACwAMAAwACQAJAAkACQALAAwADAAMAAoACgAK
AAkACQAIAAgABgAEAAYABgAEAAYABgAGAAYABgAGAAUABAADAAIAAAAAAAAAAAACAAIA
AgACAAIAAgACAAIAAgACAAIAAgADAAQABQAGAAUABAADAAIAAgACAAIAAgAEAAQABAAE
AAYABgAGAAYABgAGAAYACAAKAAwAEAASABQAFgAcACQAKAAwADYAPABAAEQASgBSAFgA
XgBmAG4AfACGAIoAkgCiALIAxADaAPAABgEaATIBRgFUAWIBcgGCAZIBoAGmAaYBngGQ
AXoBYAFCASQBDAH8APIA7ADqAOgA5ADiAOoA/gASASABJAEgAQoB7ADGAJYAYgA4AA4A
6v/c/9z/2P/W/9T/0v/Q/87/zP/K/8j/xv/E/8L/wP+//77/vf+8/7r/uP+2/7T/s/+y
/7H/sP+t/6z/q/+q/6j/pv+k/6L/oP+e/5z/mv+W/5T/kv+Q/47/jP+K/4j/hv+E/4L/
gP98/3r/eP92/3X/dP9z/3L/bv9s/2r/aP9m/2T/Yv9g/1//Xv9d/1z/Wv9a/1r/Wv9a
/1r/Wv9a/17/YP9i/2T/Z/9q/23/cP90/3j/fP+A/4T/iP+M/5D/lP+Y/5z/oP+m/6r/
rv+y/7j/vP/A/8T/yP/M/9D/1P/Z/9z/3//i/+X/5v/n/+j/7P/u//D/8v/2//j/+v/8
//z//P/8//z//f/+////AAAAAAAAAAAAAP7//v/+//7//v/+//7//v8AAAAAAAAAAAIA
AgACAAIAAgACAAIAAgD///7//f/8//3//v///wAAAAAAAAAAAAAAAAAAAAAAAP7//v/+
//7//v/+//7//v/8//z//P/8//z//P/8//z//f/+////AAD+//7//v/+/wAAAAAAAAAA
/v/+//7//v/+//7//v/+//z//P/8//z//P/8//z//P/+//7//v/+//z//P/8//z//P/8
//z//P/8//z//P/8//7//v/+//7//f/8//v/+v/6//r/+f/5//v/+//7//v/9v/0//P/
8f/2//n//P///wEAAQABAAIABQAEAAUABwAGAAcABwAJAAgABwAGAAQABgAHAAgACAAI
AAYABgAHAAQAAwACAAEAAAD///7////+/////v/9//3//f/8//z//P/7//v/+//7//z/
/f/+//z//P/7//v/+//6//n/+P/6//r/+//7//z//P/8//z//f///wAAAQD///7//P/7
//v/AAAAAAAABAAJAA8AFwAgACsAOgBOAGgAigCnALgAugC2ALQAqwCJAFoAJgDz/8H/
kP9r/17/Zv9t/3H/ev+Q/6n/u//F/8z/0f/V/93/5f/p/+r/6//s/+7/7//v/+//8f/y
//P/9v/3//f/9//3//X/9v/2//f/+v/6//r/+v/4//n/+f/5//n/+f/5//r/+v/6//v/
/f/7//v/+//8//r/+v/6//v//f/+//7//v/+//7///8AAP//////////AgACAAMABAAD
AAMAAwAFAAYABgAGAAYABAAFAAYABgAIAAgACQAJAAgACAAIAAgACgALAAsACgAMAAwA
DAAMAAwADAAMAAwADAAMAAwADAAJAAkACgAKAAoACwAMAA0ADQAOAA4ADgAOAA4ADgAN
ABAAEAARABAAEgAUABQAEgASABIAEQAQAA4ADwAPAA0ADgAOAA4ADwAPAA8AEAAQAA8A
DgANAAwADQANAA0ADQANAA0ADQAOAA4ADgAOAA4AEAAQABAADwAOAA4ADwAOAA4ADgAO
AA4ADQANAA0ADgAOAA4ADgAOAA4ADgAOAA4ADQANAA0ADQANAA0ADAAMAA0ADQALAAsA
CwALAA0ADQANAA4ADgAMAAwADQAMAA0ADQAPABEAEQARABAAEAARABIAEgAPAAwACwAL
AAgABwAGAAUABQADAAEAAQABAAMAAwADAAEAAQAAAAAAAgABAAEAAQD///7//f/8//z/
/P/7//v//P/8//z//P/8//z//f/9//r/+v/6//r/+v/7//v/+//7//b/+P/7//3/+v/2
//j/+v///wkAEQAaACcAOABOAGoAiACdAKQAoACcAJgAhQBbACYA7v+7/4//av9T/1b/
Yv9r/3f/iv+g/7X/xf/L/87/1f/d/+P/5//p/+r/6//s/+7/7//v/+//7v/u/+7/8P/x
//H/8f/x//H/8v/y//P/8v/y//L/8v/z//X/9v/3//f/9//3//j/9//2//b/9//5//n/
+f/6//r/+v/6//v/+//8//z//P/8//z//f/+/////////////v/+////AAADAAMAAwAF
AAYABgAGAAYABAAFAAYABgAEAAQABQAFAAYABgAGAAYABAAFAAUABAACAAIAAgACAAIA
AgACAAIAAAAAAAAAAAABAAEAAgACAAAA///+//3//f/+//7//v/8//z//P/7//3//P/8
//r//P/+//7//P/6//r/+f/4//b/9//3//X/9v/2//b/9//3//f/+P/4//f/9v/1//T/
9//3//f/9//3//f/9//4//b/9v/2//b/9P/0//T/8//0//b/+f/6//j/+P/4//j/8//1
//n//P/6//r/+v/6//j/+P/3//f/9//3//f/9//2//b/9//3//f/9//3//f/+f/5//n/
+v/6//j/+P/5//r/+//7//3//f/9//3//P/6//v//P/8//3/+v/5//n/+P/3//b/9f/z
//H/7//v/+//8f/x//H/8f/x//D/8P/w/+//7//v//D/8P/w//D/8P/w/+//7//u/+7/
7v/u//D/8P/x//H/8P/w//D/8P/u/+//7//v//X/9v/0/+//7f/u//D/8P/0//v/AwAL
ABgAJQA4AFIAcgCMAJkAmgCWAJQAhgBhADMA/P/E/5H/af9S/0//WP9k/3X/h/+e/7L/
wf/J/8//1P/b/+H/4f/j/+n/6v/r/+z/7v/v/+//7//w//D/8P/y//P/8//z//P/8v/y
//H/8f/0//T/9P/0//b/9//3//f/9f/1//X/9v/4//j/+f/7//3//f/9//7//v/+//7/
/////wAAAAAAAAAAAAABAAIAAwADAAMAAwAEAAQABQAGAAcABwAHAAkADAAMAAwADAAO
AA8AEAAQABAAEAARABEAEwAUABUAFgAXABkAGgAaABgAGAAYABgAGgAaABoAGgAYABgA
GAAYABkAGQAaABoAFwAXABcAFwAWABYAFQAUABIAEgASABEADwAOAA4ADAAKAAwADAAK
AAgACAAHAAYACAAJAAkABwAJAAgABwAHAAUABQAGAAYABAAEAAQABAAHAAcABwAHAAcA
BwAHAAgACAAIAAgACAAGAAYABgAFAAUABgAIAAgABAAEAAQABAAFAAcACAAIAAgACAAI
AAUABAACAAEAAwADAAMAAwAAAAAAAQABAAMAAwADAAMABQAFAAUABgAIAAYABgAHAAoA
CwALAA0ACwALAAsACgAMAA0ADgAOAAwACAAGAAUABgAFAAQAAwADAAEA//////3/////
/////f/9//z//P/+//3//f/9//r/+v/6//r/+v/6//n/+f/4//j/+P/4//j/+P/5//n/
+P/4//j/+P/4//n/+f/5//v//P/8//v/+//6//r//P8AAAkADwAXACIAMwBGAF4AfACa
AKkArACqAKIAkABrADkA/v/E/5H/Z/9Q/1P/Xv9o/3X/if+i/7T/w//L/83/0v/X/9//
5f/p/+z/7P/s/+z/7P/t/+3/7f/w//D/8P/y//P/8//z//P/9f/2//b/9//2//b/9v/2
//X/9f/0//P/9P/1//b/+P/3//b/9v/3//n/+f/5//r/+v/6//r/+//7//z//P/8//7/
/v///wAA//////////8CAAIAAwAEAAUABQAFAAcABwAGAAUABAAGAAcACAAIAAoACgAL
AAsADAAMAAwADAAKAAsACwAKAAwADAAMAAwADAAMAAwADAAMAAwADAAMAAsACwAMAAwA
CwALAAsACwAJAAoACgAKAAoACgAKAAkABwAGAAYABAACAAQABAACAAAAAAD///7//v//
/////f8AAAAAAAABAP////8AAAAAAgACAAIAAgACAAEAAAD//wEAAQABAAIAAAAAAAAA
AAAAAAAAAAD///3//v8AAAAA/v/+//7//v/7//z//v/+//7//v/+//7//f/9//v/+//7
//v/+v/6//v/+//9//3//f/9/wEAAQABAAIAAgAAAAAAAQAAAAEAAQADAAUABQAFAAQA
BAAFAAYABgAFAAIAAQABAP7//f/8//v/+f/3//X/9f/3//n/+f/5//n/+f/4//j/9v/1
//X/9f/y//L/8v/y//P/9P/0//X/9P/0//T/9P/0//T/9f/1//T/9P/0//T/9P/1//X/
9f/z//D/8P/z//X/9v/2//j//v8FAA8AFwAkADMASABkAIQAoACvALAArgCqAJoAcwA5
AAAAyv+V/2P/Sv9P/1r/Yv9v/4P/mP+q/7n/wf/H/87/1//d/+H/5f/o/+j/6P/o/+z/
7f/t/+3/7v/u/+7/8P/v/+//7//v/+//8P/w//H/8f/w/+//7v/w//H/8f/x//H/8f/x
//L/8//0//b/+f/4//f/9v/2//b/9v/2//f/+f/6//r/+v/4//j/+f/6//3//f/9//3/
AAAAAAEAAgABAAEAAQADAAIAAgACAAIAAwAFAAcACAAIAAgACQAJAAoACgAKAAoACQAJ
AAgABgAHAAgACQAKAAgACAAIAAgACAAIAAgACAAHAAcACAAIAAUABQAFAAUABwAIAAgA
CAAIAAgACAAHAAUABAAEAAIABAAGAAYABAACAAIAAQAAAAIAAwADAAEAAQAAAP//////
////AAAAAAIAAgACAAIAAwADAAMAAwADAAMAAwAEAAQABAAEAAQABAAEAAQAAwABAAIA
BAAEAAYACAAIAAgABgAEAAQABAAEAAIAAgABAAEAAwADAAMAAwAEAAQABQAFAAMAAwAD
AAMABQAFAAUABgAIAAYABgAHAAUABQAEAAUABwAHAAcABgAIAAkACgAKAAsACAAHAAcA
BgAFAAQAAwAAAP3/+v/5//v//f/9//3//f/9//z//P/8//v/+//7//r/+v/6//r/9//2
//T/8//1//b/9//4//j/+P/5//n/+v/6//r/+v/6//v/+//7//v/9v/2//f/9//4//r/
/P8AAAUADQAXACIALwA6AFAAbgCMAKcAugC+ALoAtgClAH8ATAASANf/pf90/1X/Uv9e
/2X/a/98/5T/q/+//8v/zv/T/9n/3f/j/+n/6v/r/+z/7v/v/+//7//u/+7/7v/w//L/
8//0//X/9v/4//n/+//6//r/+v/6//j/+f/5//n/+f/5//n/+v/8//z//f////3//f/9
//7//v/+//7//////wAAAAAAAP7//v///wAAAwADAAMAAwAEAAQABQAGAAcABwAHAAkA
CgAKAAoACgAMAA0ADgAOAA0ADAAMAAsADgAOAA4ADgAMAA0ADQAMAAoACgAKAAoADAAM
AAwADAAKAAoACgAKAAsACwAMAAwADAANAA4ADwAPABAAEAAQAA4ADgAOAA0ADwAOAA4A
DAAOABAAEAAOAAwADAALAAoACAAJAAkABwAJAAgABwAHAAcABwAIAAgACgAKAAoACgAJ
AAkACQAJAAsACwALAAwADAAMAAwADAAMAAwADAALAA0ADgAQABAAEAAQABAAEAANAA8A
EAAOAA4ADgAOAAwADAALAAsACwALAAsACwAMAAwADQANAAsACwALAAsADQANAA0ADgAM
AAoACgALAAwADQANAA8ADwAPAA8ADgAOAA8AEAAQAA8ADAALAAsACAAHAAYABQAEAAMA
AgADAAEAAwADAAMABAAFAAUABgAFAAMAAgABAAAAAAAAAAAA/v/+//3//f/8//z//P/8
//z//P/9//3//P/8//z//P/8//3//f/9//v/+v/+////+//2//z/AAACAAkAEQAZACQA
MQBCAFgAdgCUAKkAqgCmAKQAngCFAFcAIgDs/7n/h/9i/1f/XP9m/2v/ef+S/6r/vf/L
/8//0v/X/93/4//l/+v/7P/t/+7/7v/v/+//7//w//D/8P/y//P/8//z//P/9f/2//b/
9//2//b/9v/2//b/9//3//f/9f/1//X/9v/0//T/9f/3//n/+f/5//r/+v/6//r/+//7
//z//P/8//7//v///wAAAQABAAEAAQAEAAQABQAGAAUABQAFAAcABwAGAAUABAAFAAcA
CQAKAAgACAAJAAkACgAKAAoACgAIAAkACQAIAAgACAAIAAgABgAGAAYABgAGAAYABgAG
AAcABwAIAAgABQAFAAUABQADAAQABAAEAAYABgAGAAUABwAGAAYABAACAAQABAACAAAA
AAD///7//v///////f/9//z/+//7//3//f/+//7//v/+//7//v////////////3//f/9
//7//v/+//7//v/8//z//P/7//v//P/+//7//f/+////AAD9//3//f/+/wIA/v/8//z/
/P/8//z//P/7//v//f/9//3//f/6//r/+//7//3//f/9//3//f/9//3//v/+//z//P/9
/wAAAQABAAMAAwADAAMAAgAAAAEAAgACAAMAAAD/////AAD///7//f/7//n/9//3//X/
9//3//f/9//3//b/9v/2//X/9f/1//L/8v/y//L/8f/y//L/8//0//T/9P/0//L/8v/z
//P/8P/w//D/8P/y//P/8//z//f/9v/2//X/8//y//T/+P/2//n/AwAPABgAJQA2AE4A
bACKAJ0ApACgAJwAlgB3AEcAEgDa/6H/cf9S/0v/VP9e/2n/e/+U/6r/vf/D/8f/zv/T
/9f/3//l/+b/5v/m/+b/5v/n/+f/5//p/+r/6//u//H/8f/x//H/8//0//T/9f/z//L/
8f/w//L/8//z//P/8//z//P/9P/y//L/8//1//X/9f/1//b/9v/2//b/9//5//r/+v/6
//r/+v/7//z/+//7//v/+//8//z//f/+/////////wEAAgACAAIAAgADAAUABwAIAAgA
CAAJAAkACAAIAAgACAAIAAkACQAIAAoACgAKAAoACgAKAAoACgAIAAgACAAIAAkACQAK
AAoACQAJAAkACQAHAAgACAAIAAgACAAIAAcABgAEAAMAAAACAAQABAACAAQABAADAAIA
AAABAAEA//8BAAAA//////3//f/+//7/AAAAAAAAAAD//////////////////wAAAAAA
AAAAAAAAAAAAAAD/////AAACAAIA/v/+//7//v////////8AAAAAAAD+//7//v/+//7/
/v/9//3/+//7//v/+//6//r/+//7//z//f/+////////////AAACAAAAAAABAAAAAQAB
AAMAAQABAAEAAAACAAMABAAEAAMAAAD//////v/9//z/+//5//f/9f/1//X/9//3//f/
9f/1//T/9P/y//H/8f/x//H/8v/z//T/8v/y//H/8f/y//L/8v/y//L/8v/z//P/8f/w
/+//7v/w//H/8f/x//P/8v/w/+v/6//u/+7/7v/y//f///8JABIAGwAqAEAAXgB+AJcA
ogCiAKAAmACBAFUAHgDi/6n/d/9S/0P/Sv9U/13/a/+C/5r/r/+9/8X/zP/R/9H/0//X
/93/3v/f/+D/4//l/+b/5//o/+j/6P/q/+z/7f/u/+//7v/u/+3/7f/u/+7/7v/u/+7/
7//v/+//7//v/+//8P/w//D/8f/z//P/8//z//T/9P/0//T/9f/3//j/+P/4//j/+P/5
//r/+//7//v/+//+//7///8AAAEAAQABAAMAAgACAAIAAgACAAMABAAEAAQABAAFAAUA
BwAIAAkACgAKAAsACwAKAAoACgAKAAoACAAIAAgACAAKAAoACgAKAAkACQAKAAoACQAJ
AAkACQAJAAoACgAKAAgACAAIAAcABwAGAAYABAADAAQAAwAAAAAAAAD///7//v//////
/f/9//z/+//7//v/+//8//z//P/8//z//P/7//v/+//7//3//f/9//7//v/+//7//v8A
AAAAAAD///3//v8AAAAA/v/+//7//v////////8AAP7/AAD+//z//P/8//z//P/8//v/
+//5//n/+f/5//n/+v/8//3//f/9//3//f////////8AAAAA/v/+/////v//////AQAB
AAEAAQAAAAIAAwAEAAQAAgD+//z/+//7//v/+//7//n/9//1//X/9f/3//f/9//1//X/
9P/0//b/9f/1//X/9v/2//b/9v/y//L/8f/x//L/8v/y//L/8v/y//P/8//y//L/8v/y
//L/8//z//P/8f/y//L/8f/x//D/8P/2//r/AwANABcAIgAxAEYAYAB+AJ4AswC4ALQA
sACkAIMATQAQANj/of9v/07/S/9W/17/Z/95/5D/qP+7/8X/y//Q/9P/2f/d/+P/6P/q
/+z/7v/t/+3/7P/r/+7/7v/u//D/7//v/+//7//x//L/8v/z//T/9P/0//T/8v/z//P/
8//z//P/8//0//b/9v/3//n/9//3//f/+P/6//r/+v/7//n/+v/6//r/+//8//7/AAD/
/////////wAAAAABAAIAAwADAAMABQAEAAQABAAEAAUABwAJAAoACAAIAAkACQAIAAgA
CAAIAAoACwALAAoACgAKAAoACgAIAAgACAAIAAgACAAIAAgACQAJAAoACgAHAAcABwAH
AAkACgAKAAoACwAMAA0ADQAMAAoACQAGAAYACAAIAAYABgAGAAUABAAEAAUABQADAAMA
AgABAAEAAQABAAIAAgAEAAQABAAEAAUABQAFAAUAAwADAAMABAACAAIAAgACAAQABAAE
AAMAAQACAAQABAADAAQABQAGAAMAAwADAAQAAgACAAIAAgD////////+////////////
AQABAAAAAAAAAAEAAgACAAIAAgADAAYABAAEAAUABQADAAEAAQADAAUABgAHAAgABwAG
AAYABQAGAAcACAAGAAIAAgACAAIA///+//3//P/9//7////9//r/+v/6//r/+v/6//r/
+v/6//f/9v/1//T/9v/2//b/9v/2//b/9v/2//j/+P/4//j/9v/2//b/9v/2//b/9v/2
//j/+P/4//j/+P/4//j/+P/7//z//f/+/woAFAAeACgAQABWAGwAggCQAJwAqAC0AKwA
pgCgAA==
         </WaveFormData>
      </LeadData>
      <LeadData>
         <LeadByteCountTotal>10000</LeadByteCountTotal>
         <LeadTimeOffset>0</LeadTimeOffset>
         <LeadSampleCountTotal>5000</LeadSampleCountTotal>
         <LeadAmplitudeUnitsPerBit>4.88</LeadAmplitudeUnitsPerBit>
         <LeadAmplitudeUnits>��V</LeadAmplitudeUnits>
         <LeadHighLimit>2147483647</LeadHighLimit>
         <LeadLowLimit>268435456</LeadLowLimit>
         <LeadID>V4</LeadID>
         <LeadOffsetFirstSample>0</LeadOffsetFirstSample>
         <FirstSampleBaseline>0</FirstSampleBaseline>
         <LeadSampleSize>2</LeadSampleSize>
         <LeadOff>FALSE</LeadOff>
         <BaselineSway>FALSE</BaselineSway>
         <ExcessiveACNoise>FALSE</ExcessiveACNoise>
         <MuscleNoise>FALSE</MuscleNoise>
         <LeadDataCRC32>727519154</LeadDataCRC32>
         <WaveFormData>
+v/6//r/+v/8//z//P/8//r/+v/6//r//P/8//z//P/8//z//P/8//z//P/8//z/+v/6
//r/+v/6//r/+v/6//z//P/7//v/+f/5//j/+P/6//n/+f/6//n/+f/5//n/+v/7//z/
/v/8//z/+//7//v//P/8//3//v/+//7/////////AQACAAQABAABAAAA/v/+//7//P/7
//n/+P/1//H/8f/0//T/9v/1//X/9P/z//L/8v/y/+//7v/u/+7/7//u/+7/7//v/+//
7//v/+3/7f/u/+7/8P/v/+//7//t/+7/7v/u/+7/7f/s/+z/7P/v/+z/6f/r//D/9f/7
/wQAFQArAEkAbgCZAMAA6QAJASMBMwEzARgB2ACPAEoABQC5/37/bv90/3L/cf97/4j/
mf+t/7r/v//C/8n/0//a/9n/2v/b/93/3f/d/93/3f/c/97/4P/h/+L/5P/k/+X/5f/k
/+T/5P/m/+b/5v/m/+b/5//p/+r/7P/q/+r/6v/q/+3/7f/t/+//7//v//D/8f/v//D/
8P/w/+7/7v/v/+//7f/u/+7/7v/x//L/9P/1//X/9f/1//f/9f/1//X/+P/6//r/+v/6
//n/+f/5//j/+v/8//7/AAD+//7/////////////////AAAAAAEAAQADAAMAAwAEAAQA
BAAFAAUAAwADAAQABAACAAIAAgACAAQABAAEAAUABQAEAAQAAgAAAP///f/7//n/+f/4
//b/+P/4//f/9//4//n/+v/5//b/9f/0//P/8//z//P/8v/0//T/9f/1//X/9f/1//X/
9//3//f/9//3//f/+P/4//n/+f/5//n/+v/7//z//f/8//v/+v/5//n/+f/5//n/+P/4
//j/9v/4//j/+P/4//f/9f/0//P/9f/0//T/9P/z//P/9P/1//f/9//3//f/9f/1//b/
9v/2//X/9f/1//b/9v/3//j/+P/4//n/+f/5//v//P/8//z/+f/4//j/+v/6//j/9//z
//L/7//t/+//8v/y//L/8f/x//D/7//s/+z/7P/r/+z/7P/s/+z/6f/n/+b/5f/n/+f/
5//n/+n/6v/q/+r/6f/p/+n/6f/s/+z/7P/s/+f/5P/k/+j/6f/q/+f/5f/o/+//8//6
/wcAGQAzAFQAewCkANEA+QAXASsBOQE0AQ4BzQCGAEEA8/+k/3D/Zv9u/23/b/98/5H/
o/+w/7n/vv/D/8n/zv/T/9b/1//Z/9n/3P/d/97/3v/c/97/3//g/+D/4P/h/+H/4v/i
/+L/5P/i/+L/4v/i/+P/5f/m/+j/6P/o/+j/6P/n/+f/5//p/+v/6//s/+3/7f/u/+7/
7v/t/+z/7P/r/+3/7v/u/+7/8P/w//H/8f/v/+//7//x//L/8//0//j/+P/4//j/+P/2
//f/+P/4//v//P/9//7//P/8//3//f/7//v/+//7//7//v///////f/9//3//v/+//7/
//////////8AAAAAAgACAAIAAgADAAQABQAHAAYABAADAAAA//////7//f/9//3//P/6
//r/+v/5//n/9//3//f/9f/z//P/8//z//P/8//z//L/9P/0//X/9f/3//f/9//3//f/
9//3//f/+f/5//r/+v/5//n/+f/5//v/+//7//v/+f/5//n/+f/5//n/+f/5//r/+v/6
//r/+v/6//r/+f/4//f/9v/4//f/9//3//X/9P/0//T/8f/x//L/8//z//P/8//z//X/
9f/2//b/9P/z//P/8//0//T/9f/2//j/+P/5//n/+f/7//z//P/6//f/9v/2//T/9P/y
//H/7//u/+v/6f/q/+7/7//w/+//7//u/+3/6//q/+n/5//n/+j/6f/q/+b/5f/l/+X/
5//n/+f/5//l/+b/5v/m/+X/5f/l/+X/6P/o/+j/6P/n/+b/5P/k/+X/5P/j/+f/6v/x
//X//v8LAB8AOwBgAIcAsgDZAPUACwEdASEBCAHSAI0ARAD7/7X/ev9m/2j/av9r/3n/
jP+j/7X/vv/B/8L/x//L/9D/1f/Y/9n/2//b/93/3//h/+L/4f/i/+L/4v/i/+L/4//j
/+L/4v/i/+T/5P/k/+T/5P/m/+f/5//o/+j/6P/o/+j/6//r/+v/7f/s/+v/6//r/+z/
7v/v//D/8P/w//H/8f/v//D/8P/w//L/8v/z//P/8//z//P/9f/1//X/9f/4//r/+v/6
//r/+v/7//z//P/9//7///8AAP///v/+//3//v///wAAAQACAAIAAwADAAUABQAFAAYA
BgAGAAcABwAFAAUABgAGAAgACAAIAAgABgAGAAYABwAHAAYABgAEAAUABQAEAAMAAgAB
AP///P/9//7//v////v/+//7//n/+f/5//n/+f/7//v/+//6//r/+v/7//v/+//7//v/
+//9//3//f/9//3//f/+//7///////////////////////3//f/9//3///////////8C
AAIAAgACAAAAAAAAAAAA/v/+//7//v/+//7//f/9//3//f/8//z//P/7//v//P/9//v/
+//7//v/+//7//z//P/9//3//v////7//v///wAAAAAAAAEAAQADAAUABgAGAAQAAQAA
AAAAAAAAAP7//f/7//r/9//1//f/+v/6//r/9v/1//P/8f/x//L/8//z//L/8v/y//L/
8P/v/+//7//v/+//7//v/+//8P/w//D/7//v/+//7//y//L/8v/y/+//7v/w//D/7//u
/+3/7f/u//H/9//+/w0AIwA9AGAAiwC2ANsA+wATASEBJwESAdwAlQBOAAcAv/+E/3D/
dP94/3n/g/+U/6n/uf/C/8f/zP/R/9X/2v/d/9//3//g/9//4P/h/+L/4v/k/+b/5//o
/+j/6P/p/+n/6P/o/+j/6v/s/+z/7P/s/+r/6//r/+z/7P/s/+z/7P/v/+//7//x/+//
7//w//H/8f/y//L/8v/y//L/8//z//X/9v/2//b/9v/2//f/9//3//f/9//5//n/+f/5
//z//P/8//z//P/6//v//P/8//3//v///wAAAgACAAMAAwADAAMAAwADAAQABAAFAAUA
BQAFAAUABgAEAAQABQAFAAcABwAIAAgACAAIAAgACAAIAAgACAAJAAcABgAGAAQABQAF
AAQAAwABAAEAAAD+/wAAAAD//////f/9//3/+//6//n/+P/3//n/+f/5//j/+v/6//v/
+/////////////3//f/9//3//f/9//7//v/////////////////////////////////9
//3//f/9//7//v/+//7/AAAAAAAA/P/8//z//P/8//z/+//7//v/+//6//r/+v/5//n/
+v/7//v/+//7//v/+//7//z//P/6//n/+f/5//3//v8AAAIAAAAAAAEAAQACAAUABwAI
AAcAAwABAAAAAAAAAP7//f/7//r/9//1//f/+v/6//r/+f/5//j/9//2//b/9v/1//L/
8v/y//L/8P/v/+//7//x//H/8f/x//H/8v/y//L/7//v/+//7//w//D/8P/w/+//8P/w
//D/7f/u/+3/6//w//f//f8EABEAIQA9AGIAhwCuANkA/QAXASkBKwESAdoAkwBOAAkA
wf+G/3L/dv94/3n/gf+Q/6X/uf/C/8X/yv/P/9H/1v/b/97/3//h/+H/4v/j/+T/5P/m
/+j/6f/q/+j/6P/p/+n/6P/o/+j/6v/r/+z/7f/u/+z/7f/t/+7/8P/w//D/8P/v/+//
7//x//H/8f/y//P/9P/2//f/+P/6//r/+//7//r/+v/5//j//P/8//3//f/8//v/+v/7
//v/+//7//7/AAAAAAAAAAD+////AAAAAAEAAgADAAQABAAEAAUABQAHAAcABwAHAAYA
BgAHAAcABQAFAAUABgAHAAgACgALAAkACQAKAAoACgAKAAoACgAKAAoACgALAAsACgAK
AAgABwAHAAYABQADAAMAAgAAAAIAAgACAAIAAgACAAAA/v/8//r/+v/6//r/+v/8//z/
/P/8//z//P/8//z//P/8//z//P/9//7///8AAP7//v/+//7//v/+//7//v8AAAAAAAAA
AAIAAgACAAIABgAGAAgADAAMAA4AEgAWABoAHAAiACoAMAA2ADwAQgBGAEoAUgBaAGIA
agBwAHgAhACMAJAAlgCkALQAyADgAPwAFAEwAUgBXgFuAXoBiAGcAbIBwAHEAb4BsAGa
AXYBRAEKAdYAtACaAIYAdgBsAGYAYABaAFwAZgB0AHoAfAB6AHAAYgBQADgAHgAIAO7/
1v/Q/9D/zP/K/8r/yv/K/8n/yP/H/8b/xP/E/8T/xP/C/8L/wv/C/7//vv+9/7z/vP+8
/7z/vP+5/7j/t/+2/7P/sv+x/7D/rf+s/6v/qv+n/6b/pf+k/6H/oP+f/57/m/+a/5n/
mP+X/5b/lf+U/5L/kv+S/5L/j/+O/43/jP+L/4r/if+I/4j/iP+I/4j/iP+I/4j/iP+K
/4r/iv+K/47/kP+S/5T/mP+a/5z/nv+j/6b/qf+s/7H/tP+3/7r/vv/A/8L/xP/I/8r/
zP/O/9H/1P/X/9r/3P/e/+D/4v/k/+b/6P/q/+z/7P/s/+z/7//w//H/8v/0//b/+P/6
//j/+P/4//j/+f/6//v//P/8//z//P/8//r/+v/6//r/+v/6//r/+v/8//z//P/8//z/
/P/8//z//v/+//7//v/7//r/+f/4//r/+v/6//r/+v/6//r/+v/8//z//P/8//r/+v/6
//r/+P/4//j/+P/2//b/9v/2//b/9v/2//b/9//4//n/+v/6//r/+v/6//j/+P/4//j/
+P/4//j/+P/4//j/+P/4//b/9v/2//b/+P/4//j/+P/4//j/+P/4//j/+P/4//j/9v/2
//b/9v/2//b/9v/2//f/+P/5//r/9//2//X/9P/2//X/9f/1//f/9v/2//b/8v/v/+3/
6//w//P/9v/5//v/+//8//z//f/9//7////+//7///8AAP7//v//////AAADAAUABgAI
AAUABAAEAAIAAgAAAP//AAAAAP7//f/7//7//v/+//v/+//6//n/+P/4//j/9//3//j/
+f/6//b/9f/1//X/9P/z//L/8f/x//L/8v/y//L/8//0//X/9//4//n/+v/5//b/9P/y
//P/9P/z//P/8v/3//3/BAANAB0ANQBSAHcAogDNAPUAFQErAT0BRAEuAfcAtgB1AC8A
3v+Y/3r/gP+D/33/gP+P/6X/tv+//8T/x//L/9L/2f/c/93/3//f/+D/4f/i/+L/4v/k
/+X/5v/m/+b/5//n/+b/5v/m/+j/6f/q/+v/7P/r/+v/6v/q/+j/6P/o/+j/6//r/+v/
7f/r/+v/7P/t/+v/7P/s/+z/7P/s/+3/7f/t/+7/7v/u/+7/7v/v/+//7//v/+//8f/x
//H/8f/0//L/8v/y//L/8P/x//L/8v/z//T/9f/2//b/9v/3//f/+f/5//n/+f/8//z/
/f/9//3//f/9//7/AAAAAAEAAQABAAEAAgACAAMABAAFAAYABwAIAAkACwALAAoACgAI
AAkACwAMAA0ADwAPAA4ADAAMAAwACwALAAkACQAJAAcACQAJAAkACQAJAAkACQAIAAcA
BgAGAAUABQAFAAUABQAHAAcABwAHAAcABwAIAAgACQAJAAkACQAJAAkACQAJAAsACwAL
AAsACgAJAAgABwAKAAoACgAKAAoACgAKAAkACQAJAAkACAAIAAgABwAHAAgACQAHAAcA
BwAHAAcABwAIAAgACAAHAAcABwAIAAgACQAKAAoACgALAAsACwANAA4ADgAMAAkACAAI
AAcABgADAAEAAAAAAP7//f/7//7//v/+//3//f/8//v//P/8//z/+//5//j/9//2//T/
8//z//P/8//z//P/8//z//T/9P/0//P/8//z//P/9P/0//T/9P/z//D/8v/2//X/8v/t
/+v/7P/v//f/AAAJABsAMwBUAHsAogDJAOkAAQEVASMBHgH6ALsAcgArAOn/pv94/3D/
eP95/33/jP+f/7H/vv/F/8j/z//X/9z/3//g/+H/4//j/+T/5f/m/+b/5v/o/+n/6v/o
/+j/6f/p/+r/6v/q/+z/7P/s/+z/7P/u/+//7//w//L/8v/y//L/8v/x//D/8f/y//P/
9f/3//X/9v/2//b/9v/2//f/9//3//j/+P/4//r/+v/7//v/+//7//v//f////////8C
AAIAAgACAAIAAgADAAQABAAEAAQABAAEAAYABgAHAAcABwAHAAcABwAGAAYABwAHAAcA
BwAHAAgABgAGAAcABwAHAAcACAAIAAcABgAFAAQABAAEAAQABQAFAAQABAACAAMAAwAC
AAEAAwADAAIAAAD+//7//f/9//n/+f/5//f/+P/5//r/+//7//v/+//6//n/+P/4//f/
9//3//f/9//5//n/+f/5//n/+f/6//r/+v/5//j/9//6//v//P/9//z/+//6//n/9//3
//v//v/8//z//P/8//z/+//7//v/+//6//r/+v/7//v//P/9//v/+//7//v/+//7//z/
/P/8//v/+//7//z//P/9//7/AAAAAAEAAQD//wEAAgACAAQAAQAAAAAA/v/+//z/+//5
//j/9f/z//P/9v/2//b/8//z//L/8f/w//D/8P/v//D/8P/w//D/7v/t/+3/7f/t/+3/
7f/t/+3/7v/u/+7/7f/t/+3/7f/t/+z/6//q/+//8v/u/+j/5//m/+P/4//m/+v/7//4
/wkAHQA5AF4AhwCuANMA8QAJARsBHQEEAdAAiwA+APX/sf9+/2z/cP9y/3n/h/+a/63/
u//C/8n/zv/T/9f/1v/X/9z/3f/f/9//3v/f/+D/4P/g/+L/4//k/+T/5P/l/+X/5P/k
/+T/5v/m/+b/5v/m/+j/6f/p/+r/6P/o/+j/6P/r/+v/6//t/+//7//w//H/7//w//D/
8P/w//D/8f/x//H/8v/y//L/8v/y//P/8//z//P/8//1//X/9f/1//j/+f/6//v//P/8
//3//v/+////AAABAAIAAgACAAMAAwAFAAUABQAFAAYABgAHAAcABwAHAAcACAAIAAgA
CQAJAAsACwAMAAwADAAMAAwADAAKAAoACgALAAkACAAIAAYAAwADAAIAAQABAAEAAAD+
//z//P/7//v/+v/7//z/+//7//v/+//7//v/+//7//r/+v/6//v/+//7//v/+//7//v/
+//7//v//f/9//7//v/9//3//f/9/////////////v/9//z/+//7////AAAAAAAAAAAA
AP///f/8//v//f/8//z//P/6//n/+f/5//v/+//7//v/+//7//z//P/+//3//f/9//7/
/v///wAAAAAAAAEAAQABAAMABAAEAAIA///+//7/AAAAAP7//f/7//r/9//1//P/9v/2
//b/9f/1//T/8//y//L/8v/x//D/8P/w//D/8P/v/+//7//t/+3/7f/t/+3/7v/u/+7/
6//r/+v/6//s/+z/7P/s/+//8P/w/+7/7//s/+f/5//s//P/+f8AAA8AJwBFAGgAkQC6
AN0A+wARAR0BGwH8AMAAdwAwAOv/p/92/27/dP90/3n/if+c/63/u//C/8f/yv/P/9X/
2v/d/9//3//g/9//3v/f/+D/4P/g/+L/4//k/+b/5v/n/+f/6P/o/+j/6v/s/+z/7P/s
/+v/6//q/+r/7P/s/+z/7P/t/+3/7f/v/+//7//w//H/8f/y//L/8v/0//T/9f/1//X/
9v/2//b/9v/2//f/9//5//n/+f/7//v/+//7//7//f/8//v/+v/8//3//v/+/wEAAgAD
AAQABAAEAAUABQADAAMAAwADAAYABgAHAAcABwAHAAcACAAGAAYABwAHAAkACQAKAAoA
CAAIAAgACAAIAAgACAAJAAsACgAKAAgABQAFAAQAAwABAAEAAAD+//z//P/7//v/+//7
//v/+f/8//3//v////7//f/8//r/+//8//7////+//3//P/7//z//f/+/////f/9//7/
/v/9//3//f/9///////////////////////7//z//v/+//7//v/+//3//f/9//3//P/8
//z//f/9//7//////////////wEAAQACAAIAAgABAAEAAQAAAAAAAQACAAQABAAFAAUA
AwAFAAYABgAIAAUABAAEAAIAAgAAAP//+//6//f/9f/2//r/+//8//v/+//6//n/9v/2
//b/9f/y//L/8v/y//H/8f/y//P/9f/1//X/9f/z//T/9P/0//H/8f/x//H/9P/0//T/
9P/x/+7/7v/w//P/8v/v//H/+P/7/wMADgAfADcAVwB8AKUAzgDzABEBJQExASsBAgG+
AHkAOADx/6n/ev92/3z/fP9//43/nv+v/73/wv/H/87/1//d/+D/4//j/+P/5P/j/+X/
5//p/+r/6P/q/+v/7P/s/+z/7f/t/+z/7P/s/+7/7v/u/+7/7v/w//H/8f/y//D/8P/w
//D/8v/z//T/9//2//X/9f/1//P/9P/0//T/9//4//r/+//6//r/+f/4//z//P/9//3/
/f/9//3///////////8CAAAAAAAAAAAAAQADAAUABgAHAAgACQAKAAoACgALAAsACQAJ
AAkACQALAAwADgAPAA8ADwAPABAAEgASABMAEwARABEAEgASABAAEAAQABAAEgASABIA
EwARABAAEAAOAA0ADQAMAAsACwALAAoACAAGAAYABQAFAAUABQAFAAMAAwADAAMAAwAD
AAMAAwACAAQABAAFAAUABQAFAAUABQAFAAUABQAFAAcABwAIAAgABwAHAAcABwAHAAcA
BwAHAAkACwALAAsACgAIAAgACAAIAAYABQAFAAUABwAGAAYABgAFAAUABgAHAAcABwAH
AAcACQAJAAoACgAKAAkACQAJAAcABgAGAAYABwAIAAoACwALAA0ADgAOABAADQAMAAwA
DAAMAAoACQAFAAQAAQD/////AgACAAIAAQABAAAA///+//7//v/9//r/+v/6//r/9//1
//T/8//2//f/+P/5//f/+P/4//j/+f/5//n/+f/6//r/+v/6//n/9v/0//b/9f/2//X/
9f/4//3/AwAMABsALQBBAGIAiQC0AN0ABQElATsBRQE+ARoB2QCQAEcA//+0/37/cv94
/3n/ef+E/5f/q/++/8f/yv/P/9X/2v/f/+L/4//l/+X/5v/n/+j/6P/n/+j/6P/o/+n/
6v/s/+3/8P/w//D/8v/y//L/8v/y//D/8f/x//L/8v/y//L/8v/1//X/9f/3//X/9f/2
//f/9//4//j/+P/6//r/+//7//j/+P/3//b/+f/6//z//f/9//3//f///////////wIA
AgACAAIAAgAEAAUABgAGAAYABgAGAAYACAAIAAkACQAHAAcABwAHAAYABgAHAAcACAAJ
AAoADAAMAAwADQANAA0ADQAOAA4AEAAQABAAEAAOAA4ADgAPAA8ADgAOAAwACwALAAoA
CQAJAAkACAAGAAQABAADAAMA/////////f////////////////////7/AAAAAAEAAQAB
AAEAAQABAAEAAQABAAEAAwADAAQABAAFAAUABQAFAAcABwAHAAcACQAJAAkACQAJAAkA
CgAIAAgACAAIAAYABQAFAAUABQAEAAQABAAFAAUABgAHAAYABQAEAAMABQAFAAYABgAE
AAMAAwADAAYABgAHAAgACAAIAAkACQAHAAkACgAKAAwACQAIAAgABgAGAAQAAwADAAIA
///9//v//v/+//7//v/////////8//z//P/7//r/+v/6//r/9v/1//X/9f/3//f/9//3
//X/9v/2//b/9f/1//X/9f/2//b/9v/2//P/9P/4//r/8//u/+//8f/0//v/AQAIABUA
JwBBAGIAiwC2ANsA9wANASEBKwEeAe4AqwBmACEA1/+W/3T/dv96/3n/f/+S/6f/uf/G
/8v/zP/R/9f/2v/d/+H/4//m/+f/5v/n/+j/6P/o/+r/6//s/+r/6v/r/+v/7P/s/+z/
7v/u/+7/7v/u/+7/7//v//D/7v/u/+7/7v/v/+//7//x//L/8//1//f/9//4//j/+P/2
//b/9//3//n/+v/6//r/+v/6//v/+//9//3//f///wEAAQABAAQAAwACAAEAAAABAAMA
BQAGAAUABgAHAAgACAAIAAkACQAJAAkACQAJAAoACgALAAsACwALAAsADAAMAAwADQAN
AA0ADQAOAA4ADgAOAA4ADgAMAAwADAANAA8ADgAOAAwADQANAAwACwALAAsACgAIAAcA
BgAEAAMAAwADAAMAAQD///////////////////7/AAAAAAEAAQABAAEAAQABAAEAAQAB
AAEAAwADAAQABAADAAMAAwADAAMAAwADAAMABAAFAAYABwAGAAUABAADAAgABgAFAAQA
AwACAAQAAwADAAMABQAEAAQABAABAAEAAgADAAMAAwADAAMAAwADAAQABAAEAAMAAwAD
AAQABAAFAAYABAAEAAUABQADAAUABgAGAAgABQAEAAQABQAGAAUABQADAAIA///9//r/
/P/7//r/+//7//r/+f/4//j/+P/3//X/9P/z//L/8f/x//L/8//z//P/8//z//H/8v/y
//L/7//v/+//7//y//L/8v/y//X/9P/0//T/8f/u/+//8f/w/+//9/8AAA0AIQA7AFwA
gwCsANMA9QANAR8BKQEYAeYAoQBaAA8Ax/+K/3D/dP92/3f/g/+Y/6v/vf/C/8X/yv/R
/9X/2v/h/+L/4f/h/9//4P/h/+L/4v/k/+b/5//o/+r/6v/r/+v/7v/u/+7/8P/t/+z/
6//q/+z/7f/t/+7/7v/u/+7/7v/t/+3/7f/v/+//7//w//H/8f/y//L/8v/0//T/9f/1
//P/9P/0//T/9v/2//f/9//3//f/9//5//f/9//3//r//P/8//z//P/9////AQACAAEA
AgADAAQABAAEAAUABQADAAMAAwADAAQABAAFAAUABwAHAAcACAAGAAYABwAHAAkACQAK
AAoACAAIAAgACAAIAAgACAAJAAcABgAGAAQAAQABAAAA//8BAAEAAAD+//7//v/9//3/
+//7//v/+f/5//n/+f/5//f/9//3//b/9//4//r/+//8//v/+v/5//n/+f/5//n/+//7
//z//P/7//v/+//7//3//f/9//3/+//7//v/+//7//v/+//7//z//v/9//z/+//6//z/
+//7//v/+f/4//j/+P/3//f/+P/5//v/+//7//v/+//7//z//P/8//v/+//7//7//v//
/wAA///+//7//f///wEAAgACAAIA///+//7//v/+//z/+//5//j/9f/z//P/9v/2//b/
9f/1//T/8//w//D/8P/v/+//8P/x//L/8P/v/+//7//v/+//7//v/+//8P/w//D/7f/t
/+3/7f/w//D/8P/w//H/8P/u/+r/6//s/+n/5//q/+//8//8/wkAFQAtAE4AdQCiAMsA
7QAJAR0BJwEcAfAArQBkAB0A1/+Y/3T/cP90/3X/e/+K/5//s//A/8X/zP/R/8//0P/V
/9r/2//d/93/3//h/+P/5P/i/+T/5f/m/+j/6P/p/+n/6f/o/+f/6P/o/+j/6P/o/+r/
6//r/+z/7P/s/+z/7P/r/+v/6//t/+//7//w//H/7//w//D/8P/y//L/8//z//P/9P/0
//T/9v/2//f/9//5//n/+f/7//v/+//7//7//P/8//z//P/8//3//v/+////AAABAAIA
AwAEAAYABwAHAAcABwAHAAYABgAHAAcABwAHAAcACAAIAAgACQAJAAsACwAMAAwACgAK
AAoACgAKAAoACgALAAkACAAIAAYABQAFAAQAAwABAAEAAAD+//7//v/9//3//f/9//3/
+//5//n/+f/5//v/+//7//r/+P/4//n/+f/5//n/+f/5//v/+//7//v//f/9//7//v//
/////////////////////////////////////////wAAAAD+//7//v/+//7//P/7//v/
+//7//r/+v/6//r/+//9////////////////////AAAAAAAA////////AAAAAAEAAgAE
AAQABQAFAAUABwAIAAgABwADAAEAAAABAAIAAQABAP3//P/5//f/9//6//r/+v/3//f/
9v/1//X/9v/3//f/+P/4//j/+P/1//P/8v/x//P/8//z//P/8//0//T/9P/z//P/8//z
//L/8v/y//L/8f/w//L/8v/v/+z/6//v//b/+/8BAAwAHQA1AFMAeAChAMwA9wAVASsB
OwE7ARwB2gCRAEwABQC7/4D/cP94/3r/ef+F/5b/q/+9/8T/yf/O/9H/1f/a/93/4f/j
/+b/5//n/+f/5//m/+T/5v/n/+j/6P/o/+n/6f/s/+z/7P/u/+7/7v/u/+7/7P/t/+3/
7v/u/+7/7v/u//D/8f/y//X/8//z//T/9f/z//T/9P/0//T/9P/1//X/9v/4//n/+v/7
//r/+v/5//v/+//7//3//f/9//3/AAD+//7//v/+////AQADAAQAAwAEAAUABgAGAAYA
BwAHAAkACQAJAAkACAAIAAkACQAJAAkACQAKAAgACAAJAAkACwALAAwADAAMAAwADAAM
AAwADAAMAA0ADwAOAA4ADAAJAAkACAAHAAcABwAGAAQABAAEAAMAAwD////////9//3/
/f/9//3//f/9//3//P/8//z//f/9////////////AQABAAEAAQD/////AAAAAAEAAQAB
AAEAAQABAAEAAQACAAMABAAFAAMAAwADAAMABAAEAAQABAABAAIAAQD+//3//v///wAA
AAAAAAAAAAD/////AAAAAAAAAAABAAEAAQAAAAAAAQD///////8AAAEABAADAAQABQAE
AAQAAwAEAAUABgAGAAQAAwADAAMAAAD////////9//3////+//j/+P/4//j/+P/2//b/
9v/2//P/8v/x//D/8P/w//D/8P/y//L/8v/y//T/9P/0//T/8v/y//L/8v/w//D/8P/w
//D/8P/w//D/8P/w//D/8P/w//D/8P/w//3/CAATAB4AQABgAIAAoADDAOQABQEmASwB
MAE0AQ==
         </WaveFormData>
      </LeadData>
      <LeadData>
         <LeadByteCountTotal>10000</LeadByteCountTotal>
         <LeadTimeOffset>0</LeadTimeOffset>
         <LeadSampleCountTotal>5000</LeadSampleCountTotal>
         <LeadAmplitudeUnitsPerBit>4.88</LeadAmplitudeUnitsPerBit>
         <LeadAmplitudeUnits>��V</LeadAmplitudeUnits>
         <LeadHighLimit>2147483647</LeadHighLimit>
         <LeadLowLimit>268435456</LeadLowLimit>
         <LeadID>V5</LeadID>
         <LeadOffsetFirstSample>0</LeadOffsetFirstSample>
         <FirstSampleBaseline>0</FirstSampleBaseline>
         <LeadSampleSize>2</LeadSampleSize>
         <LeadOff>FALSE</LeadOff>
         <BaselineSway>FALSE</BaselineSway>
         <ExcessiveACNoise>FALSE</ExcessiveACNoise>
         <MuscleNoise>FALSE</MuscleNoise>
         <LeadDataCRC32>940863604</LeadDataCRC32>
         <WaveFormData>
+v/6//r/+v/8//z//P/8//7//v/+//7//v/+//7//v///wAAAQACAAEAAAD///7/AAAA
AAAAAAACAAIAAgACAP//+//4//b/+//9/wAAAwABAAEAAQACAAAAAAABAAEAAQAAAAAA
AAD//////v/8//7/AAAAAAAAAQABAAEAAwADAAMAAwAFAAkACgALAAwADAAMAAsACgAJ
AAgABgABAAAAAAABAAIAAgACAAAA///9//3//v/+//v/+f/3//T/9P/1//T/9v/2//b/
9//3//X/9f/2//b/9v/0//X/9v/0//X/9P/z//L/8//0//X/9v/3//X/7//s/+3/7P/r
//H///8QACkASgBoAIUAqADTAPYACgEQAf0A0QCgAHcATgAlAAIA7v/i/9T/zv/R/9f/
3P/j/+f/4//h/+f/7f/t/+r/6v/q/+r/6v/q/+n/6f/r/+n/6f/q/+v/7f/s/+z/7P/t
/+7/8P/z//H/8f/x//H/8P/w//D/8v/w//H/8P/u/+//8P/x//L/8P/x//L/8//1//X/
9f/1//X/9f/1//X/9P/0//X/9f/7//3//v8AAPr/9P/u/+n/8f/2//v/AgAAAAAAAAAB
AP///f/6//n/+v/7//3///8BAAQABAAEAAMABAAEAAMAAwAEAAUABwAIAAgACQAKAAoA
CwAMAA0ADgARABUAFQASABEAEQARABQAFAASABIAEQAQAA8ACwALAAkABwAFAAMAAwAD
AAIAAgACAAAA/v////7/AQADAAQAAgADAAQA/v/2/+7/5//v//j///8GAAMAAQD///7/
/P/9//7//v/8//z//P/8//7//v/+////AgADAAMAAwAAAAAAAAAAAAIAAgACAAQAAgAC
AAIA/v///wAAAQACAP////8AAAAAAQABAAEAAQADAAMABAAEAAIAAwADAAMAAgACAAIA
AgAFAAUABAAEAAQABAAEAAMA///9//3//f8BAAUACwAQAA8ADgANAA0ADgAOAA4ADQAK
AAgAAwACAAIAAwAEAAQABgAEAAMAAAD//////v/9//3//f/8//r/+P/0//P/8v/0//X/
9f/1//X/9v/2//X/9P/0//T/9f/1//X/9f/z//H/7//v//L/8//z/+//6v/p/+j/5f/l
/+v/+v8RAC4ATgBtAI4AtwDgAAIBGAEbAQcB5ADBAJYAUwAMAN7/zv/U/9r/1f/T/9z/
5//r/+n/5f/l/+X/5//o/+j/6P/o/+j/5v/l/+X/5//m/+X/5f/l/+P/4v/i/+L/5P/k
/+X/5//p/+n/6f/p/+b/5v/m/+j/6f/r/+v/6v/q/+r/6v/q/+r/6//s/+3/8P/z//b/
+f/w/+n/4v/b/+H/5v/s//H/8//z//L/8v/x//D/7//v//H/8v/z//b/9v/2//b/9//2
//f/9//5//f/9//4//n/9//6//r/+v/8//7//////wEAAgADAAUABgAGAAcACAAIAAkA
CgALAAoADQARABEAEwAVABgAGwAXABQADwAMAA8AEAARAA8ADgANAAwACwAGAAUABAAC
AAAAAAD+//z/+v/4//r/+//5//b/9v/2//j/9v/0//P/8//2//f/+P/6//n/+P/4//b/
9//4//j/+v/6//r/+v/6//r/+v/7//r/+//7//v/+//8//3//v/8//z//P/+/wEAAgAD
AAQADgAAAOz/7//w//H/8v/3//v/AAAEAAAA///+//3/+v/5//n/+P/2//f/9//3//f/
+P/5//r/+v/5//f/9v/2//b/9v/1//f/9//5//v/+//7//3//v/8//z//P/9//7//v/+
//3/+v/4//P/8v/z//X/9//4//n/+P/4//b/8v/x/+//7f/w//H/8f/w/+v/5v/k/+L/
4//l/+b/5//p/+r/6v/p/+b/5v/m/+f/6f/p/+n/5//l/+P/4f/g/+H/3//b/9j/1//Y
/9f/2f/j//T/DwAwAFIAcwCYAMEA5gAAAQwB/wDbAKgAeQBIABcA7v/W/8j/uP+w/7f/
w//O/9n/2//X/9P/1f/V/9X/1v/Y/9j/2P/Y/9n/2f/a/93/2v/Z/9n/2f/b/9r/2v/a
/9z/3P/d/9//3v/d/9z/2//a/9r/2v/c/9//4//l/+b/5//o/+n/6v/o/+f/5v/l/+f/
5//n/+f/5f/l/+X/5f/k/+T/5f/l/+n/6f/o/+j/6P/o/+j/6f/s/+z/7P/u//D/8P/w
//H/8f/x//D/8f/z//P/9P/1//T/9v/1//T/9//6//z//f/9//7///8BAAQABgAJAAwA
BwADAP//+/8BAAcADgARABEAEQASABMAEwASAA8ADgAMAAwADAAJAAcABQADAAEA/f/9
//3//P/7//z/+//6//n/9v/3//f/9f/y//L/8v/z//L/8f/x//T/+P/6//z/9v/x/+z/
6P/t//P/+f/+//3//P/7//r//P/8//z//f/7//v/+v/5//j/+P/4//j/+v/6//r//P/8
//z//P/8//z//P/7//n/+P/4//j/+P/4//n/+f/6//r/9//3//f/9//5//n/+v/6//3/
//8AAAEA+f/y/+v/5P/u//X/+/8CAAIAAAD+//v/+//7//3///8BAAEAAwAEAAMAAgAB
AAEABAAEAAQAAwABAP7/+P/2//j/+f/6//r/+P/2//X/8v/z//P/8v/x//L/8//z//L/
8f/u/+7/7v/u/+//7//v/+//8P/w/+//7P/s/+z/7f/v/+//7//t/+v/6f/r/+7/7f/x
//X/8P/d/8j/wf/P//H/DgAdADgAXgCBAKQAzQDwAAYBDgEFAd0AqAB7AFAAIQD4/+L/
2P/M/8T/x//R/9r/4f/j/+P/4f/h/+H/4f/i/+T/5P/k/+T/5P/j/+P/5f/l/+X/5v/n
/+n/6P/o/+j/5//m/+b/5//o/+n/6v/r/+j/6P/o/+r/6v/r/+r/6P/p/+r/6//s/+r/
6//s/+3/7f/t/+3/7f/v/+//7//v//L/8v/z//P/9f/1//T/9P/y//L/8v/z//L/8P/u
/+7/8//2//n//f/9//3//P/9//3//f/+//////8CAAIAAgACAAQABQAFAAUABgAHAAkA
CgAKAAsADAAOAA8AEAARABAAEwAXABcAGAAXABcAFwAWABYAFAAUABIAEgASAA8ADgAN
AAwACwAIAAcABgAEAAQABAACAAAAAAD+/wAAAQD///z//P/8//7//v/+////+//6//f/
9P/7////AwAIAAUABQAFAAQAAgACAAIAAgAEAAQABAAFAAMAAQD+//v/+P/4//j/+P/2
//b/9v/4//b/9v/2//b/+P/4//f/9P/y//L/8v/y//P/8//0//T/8//z//P/8//x//H/
8v/y//T/9f/1//X/9P/0//T/9P/1//X/9P/0//f/+P/5//n/9//3//n/+//8//3/AAAC
AAAAAAAAAAEAAwAEAAUABQADAAAA+v/4//j/+f/6//r/+P/2//X/8v/x//H/8P/v/+//
7//u/+z/7f/q/+r/6v/q/+v/6//r/+//8v/0//X/6v/i/9r/0//e/+X/7P/x/+//7//t
/+z/6f/n/+P/4P/h/+D/3f/h/+v/9v8PADAAUABrAJAAvQDiAPoAAAHzAMkAlgBrAEIA
GwD2/+D/1P/G/7z/v//H/9L/2//f/9v/2f/b/9v/2//c/9z/3P/c/9z/3v/d/93/3//f
/9//4P/h/+H/4P/g/+D/3//e/97/3//g/+H/4v/j/+L/4v/i/+T/4//l/+X/5P/k/+T/
5P/k/+T/5f/m/+f/6P/p/+r/6//u/+//8P/x//D/7v/t/+v/7v/v/+//8P/w//D/8P/x
//D/8P/w//L/8//0//X/9//3//f/9v/3//n/+f/6//v/+f/8//z//P/+/wAAAQABAAMA
BAAFAAcABwAGAAYABgAJAAsADQAPABEAFQAaABsAFAANAAcAAQAJAA4AEQAWABUAFAAT
AA8ADQALAAkABwAEAAMAAgAAAAAAAAAAAAAAAAAAAPz/+v/4//b/9P/0//T/9P/0//T/
9P/0//T/9P/0//T/9v/2//b/9v/4//j/+P/4//b/9v/2//b/+P/4//j/+P/4//j/+P/4
//r//P/+/wAAAgACAAYACAAKAAwAEgAYABwAHgAgACQAKAAsACwAMAAwADAAOgBEAD4A
LgAgACAAMABAADoAKAAgACAAIAAmADQAPgBGAE4AUABMAEgARABEAEoATgBMAEIANgAs
AB4ACgD2/+j/4v/e/9T/yP+6/7D/rv+w/7D/rv+y/7L/rv+u/7L/tv+6/77/xv/M/87/
0P/Y/+D/4v/k/+T/5P/k/+X/5v/n/+j/6v/s/+7/8P/x//L/8//0//b/9v/2//b/+P/6
//z//v8AAAAAAAAAAAEAAgADAAQABwAIAAkACgAKAAoACgAKAAwADgAQABIAFAAUABQA
FAAXABgAGQAaAB0AHgAfACAAHgAeAB4AHgAeAB4AHgAeAB4AHgAeAB4AHgAeAB4AHgAd
ABwAGwAaABoAGgAaABoAGgAaABoAGgAXABYAFQAUABYAFgAWABYAFQAUABMAEgAPAA4A
DQAMAAoACgAKAAoABwAGAAUABAADAAIAAQAAAP///v/9//z//P/8//z//P/9//7///8A
AP3//P/7//r//P/8//z//P/8//z//P/8//v/+v/5//j/+v/6//r/+v/4//j/+P/4//j/
+P/4//j/+v/6//r/+v/5//j/9//2//f/+P/5//r/+v/6//r/+v/6//r/+v/6//j/+P/4
//j/9v/2//b/9v/2//b/9v/2//T/9P/0//T/9f/2//f/+P/4//j/+P/4//b/9v/2//b/
9v/2//b/9v/0//T/9P/0//b/9v/2//b/9v/2//b/9v/2//b/9v/2//j/+P/4//j/9//2
//X/9P/1//b/9//4//j/+P/4//j/8//w/+3/6v/t//H/9v/6//f/9//3//f/8//v/+z/
6P/s//H/9f/5//j/+P/4//j/+v/7//v//P/9//z/+//5//v/+//9/////////wEAAgAC
AAIAAgADAAIAAgACAAEAAQAAAPz//P/6//v//P/8//7//P/7//j/+f/5//j/9//4//n/
+f/4//X/8v/y//L/8f/x//D/7//t/+7/7v/t/+z/7v/w//P/9//3//f/9f/1//P/8f/u
/+//7//t/+j/4//i/+P/4//n//L/BwAmAEgAaQCMALUA4AAEARwBKQEfAfwAzwCgAGsA
MAACAOj/2v/O/8X/yf/S/9v/4//j/9//2//b/9//4v/i/+L/4v/i/+D/3//f/+H/4//j
/+T/5f/n/+b/5v/m/+T/5P/l/+f/6v/t//D/8//r/+b/4f/e/+L/5f/m/+b/6P/q/+z/
7v/t/+3/7f/t/+v/6//r/+v/7f/t/+3/7f/s/+z/7f/t/+//7//u/+7/7P/s/+z/7f/u
/+7/7v/w//D/8P/w//H/8f/x//D/8f/x//H/8v/z//H/9P/0//T/9//6//z//f8AAAIA
BAAHAAYABgAHAAgACgALAAwADQAQABMAFwAXABgAGQAbAB0AHwAgAB8AIAAhACIAIwAh
ACIAIQAgAB8AHQAdAB0AHAAYABgAFgAUABMAEAARABEAEQAOAA4ADgAQAA4ADAALAAgA
CgAKAAoACgAJAAgACAAJAAsADQAOAA4ADgAOAA4AEAAQABAAEQAPAA8ADgANAA0ADgAP
ABAAEAAQABAAEgAQABAAEAAQABAAEAANAA0ADgAOAA0ADQANAA0ADwAPABAAEAAPAA8A
DgANAA4ADgAOAA4ADQANAAwADAAMAAwADAALAA0ADQAPABEADwAPABEAEgASABIAEgAT
ABIAEgASABEAEgAQAAsACgAKAAsADAAMAAsACAAGAAIAAgADAAMAAwACAAEA///8//v/
+P/4//j/+P/5//n/+f/4//j/9//1//P/9P/1//f/+P/3//b/8//z//H/8//4//f/8f/t
/+7/8//u/+H/0f/J/9z/CQA6AFwAcwCWAMEA6AAKASABIwENAeAApwByAD8ADADo/9r/
zv/E/8X/y//S/9v/3f/b/9n/3f/h/+H/4P/e/97/3v/e/9z/2//b/93/3f/d/97/3//e
/9z/2//a/9z/3P/d/9//3f/d/93/3f/d/97/3//i/+H/4//j/+L/4P/g/+D/4P/i/+P/
5P/l/+X/5f/l/+X/4//j/+P/4//m/+j/6//t/+j/4f/Z/9L/2v/g/+b/7f/u/+7/7v/w
/+7/7v/u/+//7v/v/+//8f/w/+//7//v/+//8v/y//L/9P/2//f/9//3//j/+f/7//r/
+v/7//z//P/9//7///8AAAMABwAHAAQAAwADAAMABAAEAAIAAgAEAAQABAABAP///f/7
//n/+f/7//3//v/5//b/8f/s/+z/6v/s/+3/8f/w//L/9P/2//T/8v/x/+7/8P/w//D/
8P/v/+7/7v/u/+//8P/w/+7/7v/u/+7/7P/s/+z/7f/w//H/8f/x/+7/7v/u/+7/6v/q
//D/8v/y//L/8v/y/+//7//w//D/8f/x//H/8f/z//P/9P/0//P/8//y//H/8f/y//P/
9P/z//P/8v/y//X/9v/3//f/9//3//n/+//5//n/+//8//7//v/+///////+//3/+//8
//r/9f/0//b/9//4//j/9//0//L/7v/v/+//7v/t/+7/7//v/+7/5//g/9z/2P/f/+X/
6v/v/+z/7P/r/+n/6P/o/+j/6f/o/+f/5v/j/+n/6f/p/+L/3//d/9f/0v/T/9L/0//X
/+P/+P8TADIAUgBzAJgAwwDkAP4ABgH7ANMAngBrADwADQDo/9T/yP++/7z/w//N/9T/
2//d/9v/2f/b/93/2f/Y/9r/2v/a/9r/2v/Z/9n/2//b/9v/3P/d/93/3P/c/9z/2v/a
/9v/3f/d/93/3f/d/97/3v/e/+D/3//h/+H/4P/g/+D/4P/g/+L/4//k/+X/4//j/+P/
4//l/+X/5f/l/+b/5v/n/+f/5//n/+b/5v/o/+j/6P/p/+j/6P/o/+r/7P/s/+z/7f/u
/+//7//x/+//7//w//H/8//2//b/9v/4//r/+//7//3//v///wEAAgACAAMABAACAAMA
BAAFAAkADwAWABkAEQAJAAIA+/8BAAYACQAOAA0ADAALAAcABQADAAEA///9//3//f/8
//j/+P/2//T/9v/0//b/9//5//b/9v/2//b/9P/y//H/7//y//P/9P/2//X/9P/0//T/
9f/2//b/+P/4//j/+P/3//b/9f/1//f/+f/6//v/+f/4//f/9v/0//j/+v/8//z//P/8
//j/9//3//b/9//3//f/9//3//f/+P/4//b/9//3//f/9//4//n/+v/7//v/+v/6//z/
/P/8//v/+//7//3///8BAAEAAwAEAAIAAgACAAMABAAEAAQAAwAEAAIA/f/8//v/+//7
//r/+v/4//f/9P/0//X/9f/1//L/8f/v/+z/7v/s/+3/7v/t/+3/7P/r/+3/8P/y//P/
6P/i/9z/1//g/+X/6v/t/+//8f/v//D/7f/p/+P/3v/f/97/2//f/+3/BgAjAEAAXAB7
AKAAxQDkAPoA/gDrAL0AiABbADQACwDq/9j/zv/C/8L/yf/T/9r/3f/f/9//2//d/9//
3//g/9//3v/d/9z/3P/b/9v/3f/f/9//4P/h/+P/4v/i/+L/5P/k/+X/5//m/+X/5P/j
/+L/4v/i/+T/5f/n/+f/5v/m/+b/5v/m/+n/7f/x//X/7v/n/+D/2f/h/+f/7f/z//T/
9P/1//X/9P/z//H/8P/x//L/8//1//T/9P/0//b/9f/0//P/8//0//X/9f/3//n/+f/6
//v//f8AAAAAAAABAAIAAgABAAEAAgADAAUACAAIAAkACgAIAAkACgALAA4AEQAVABUA
FAATABMAEwASABIAEAAQABAAEAAQAA0ACQAHAAUAAwADAAUABwAIAP//+v/z/+z/8f/y
//f/+//+//z//f/+//z/+v/4//f/+f/8//3//v/7//n/9//2//j/+f/6//r/+v/6//r/
+v/6//r/+v/7//z//f/9//3//P/8//z//P/4//j/+f/6//v//P/7//v//P/8//v/+//7
//v//f/9//7//v/9//3//P/7//v//P/9//7//f/9//z//P/8//z//P/7//3//f///wEA
AQABAAMABAAHAAoADQARAAoABAD+//f//P/+//3/AAABAAMABQAGAAUAAgAAAPz/+f/5
//j/9//0//P/8f/u/+//7v/w//L/8v/z//P/8//y//L/8f/v/+3/7v/v//H/8//z//P/
8f/t/+v/6//u/+//6//n/+b/5//i/+P/6//5/xAALQBMAGoAhwCsANMA8AACAQAB5wC3
AIgAYwA6AA8A8P/i/9j/zP/M/9P/2//i/+X/4//h/+P/5//n/+f/5v/m/+b/5v/m/+j/
5//n/+n/5//n/+j/6f/n/+b/5v/m/+b/5v/n/+n/6f/p/+n/6f/o/+j/6P/q/+v/7f/t
/+z/7v/u/+7/7v/s/+3/7v/v/+3/7f/t/+3/7//v/+//7//y//L/8//z//f/9//2//b/
+P/4//j/+f/5//j/9//4//b/9v/2//f/+v/7//v//f/9//3//v///wEABAAEAAQABQAG
AAYABQAFAAYABwAJAAwADAANAA4AEQATABUAFwAXABkAHAAbABgAFwAXABcAFgAWABQA
FAASABIAEgAPAA0ACwAJAAcABgAHAAgACAAEAAQAAgAAAP7//P/+///////8//z//P/8
//r/+P/3//j//P/+/wAA/v/9//z//P/6//v//P/8//7//v/+//7//v/+//7///8AAAEA
AQABAAIABAAEAAYABAAGAAYABgAGAAUABQAGAAYABQAFAAUABQAHAAcACAAIAAYABwAH
AAcABgAGAAYABgAJAAkACAAIAAcABgAFAAMABQAFAAcACQAJAAkACwAMAAwADAAMAA0A
EAAQABAADwAMAAoABQAEAAQABQAGAAYACAAGAAUAAgABAAEAAAD////////+//z/+v/2
//X/9P/0//X/9f/1//X/9v/2//X/9P/0//T/9f/3//f/9//1//P/8f/x//T/8//x//H/
7v/r/+j/5//p/+///P8RADAAUABvAJAAtwDgAAIBFgEZAQUB3gCvAHwASwAaAPT/4P/Y
/9b/1//V/87/x//H/83/3//v/+//5//o/+j/6P/o/+j/5f/j/+L/4//h/+H/4v/j/+X/
5P/k/+T/5P/k/+X/5//p/+n/6f/p/+X/5P/j/+T/5//p/+n/6P/m/+b/5v/m/+b/5//o
/+n/6f/p/+n/6f/p/+n/6f/p/+n/6P/o/+f/6v/r/+v/7P/t/+7/7//x//L/8v/y//T/
9P/0//T/9f/2//f/9//5//j/9//3//f/+f/8//z//P/+/wAAAQABAAEAAgADAAUACQAK
AAwADgAQABEAEgATABMAFQAYABcAFwAXABgAGQAaABoAGAAYABcAFgAVABEAEQAPAA0A
CwAHAAcABwAGAAMAAgD///z//f/8////AQD8//b/8//w//P/8v/x//H/8//4//v//v8A
AP///v/+//3//f/9//z/+v/6//r/+v/8//z//P/9/wAAAQABAAEA/v/+//7//v/+/wAA
AAAAAAAAAAAAAP3//f/+//7/+//7//v/+//8//3///8AAP3//f/8//v/+//8//3//v/+
//3/+//6//z//P/8//v//P/9/wAAAwACAAEAAgACAAIAAgACAAMABQAGAAcABwAGAAQA
///+//n/9//1//L/+P/6//3//v/8//v/+f/3//X/9f/0//L/8P/s/+v/6v/s/+3/7f/t
/+z/7P/r/+n/5v/m/+b/5//n/+f/5//l/+P/5f/p/+r/4//d/9v/2v/X/9b/0//T/9v/
7v8JACoATABtAJIAtwDcAPoADAEJAe0AvACLAFoAJQD0/9r/zv/A/7b/t//D/87/1//Z
/9X/z//R/9X/0//Q/9P/1P/V/9b/1v/V/9X/1//X/9f/2P/Z/9f/1v/W/9b/2P/Y/9n/
2//b/9v/2//b/9r/2v/a/9z/3P/d/9z/2v/Y/9j/2P/Y/9n/2//d/9//4f/h/+H/4f/f
/9//3//f/+L/4v/j/+P/5f/l/+T/5P/m/+b/5v/n/+j/6P/o/+r/6f/o/+f/5//p/+v/
7P/v/+3/7f/u/+//7//y//L/8v/0//b/9//3//X/9v/3//n//P/8//3//v///wEAAwAF
AAQABwALAAsADAALAAsACwALAAoABwAGAAgACAAIAAUAAwABAP///f/5//n/+f/4//b/
9v/0//L/8P/u//D/8f/z//D/8P/w//L/8P/u/+3/7f/w//H/8v/w/+//7v/u/+7/7//w
//D/8v/y//L/8v/w//D/8P/x//D/8f/x//H/8//0//X/9v/1//T/8//0//j/9v/0//T/
9P/0//X/9f/2//b/9v/3//j/+f/3//f/+P/4//j/+f/5//n/+v/6//r/+v/6//n/9//2
//r/+v/6//n/9//3//n/+//6//n/+v/6//v//P/9////AAAAAAAA///+//z/9//2//b/
9//4//j/+P/2//X/8v/x//H/8P/v/+7/7f/r/+j/6v/o/+n/6v/o/+n/6f/p/+f/6P/o
/+f/5P/k/+T/5f/l/+X/5f/j/+n/6f/n/+j/5//j/+H/4P/Z/9T/1f/Z/+P/9P8PACwA
TABrAJAAuQDcAPgABgH/AN0AqgB3AEgAHQDy/9j/zv/C/7z/v//J/9L/2//Z/9X/1//Z
/9n/2//c/9n/2P/X/9b/2P/X/9f/2f/Z/9n/2v/b/93/3P/c/9z/3f/e/+D/4//g/9//
3v/d/93/3v/f/+L/4f/j/+P/4v/g/+D/4P/g/+L/4//k/+X/5f/l/+X/5f/n/+f/5//n
/+j/6P/p/+n/6v/p/+f/5v/o/+j/6P/p/+r/6v/q/+z/6v/q/+r/6//t/+//8P/z//H/
8f/y//P/9f/4//j/+P/4//r/+//7//v//P/9////AgACAAMABAADAAMAAwADAAYACQAN
AA0ACgAJAAkACQAKAAoACAAIAAgACAAIAAUAAQD///3/+//6//v//P/8//r/+v/4//b/
9v/0//b/9//3//T/9P/0//L/8P/u/+3/7//y//P/9P/y//H/8P/w//D/8f/y//L/9P/0
//T/9P/y//L/8v/z//b/9//3//f/9f/0//P/8v/0//T/9P/2//j/+P/3//b/9f/0//P/
8//0//T/8//z//P/8//z//P/9P/0//b/9//3//f/9P/0//T/9P/1//X/9P/0//j/+P/4
//f/9f/1//f/+f/6//v//v8AAP7//v/+/////v/+//7//f/+//z/9//2//X/9f/1//T/
9f/0//T/8v/v/+//7v/t/+//7//u/+z/7f/q/+r/6v/o/+n/6f/p/+n/6v/q/+n/5P/k
/+T/5f/p/+n/6f/n/+v/6//p/+T/4//h/93/2v/Z/9j/2f/f/+P/7P8DACIARABjAIYA
rQDSAO4A/AD1ANkAqgB5AFAAKwAIAOz/2v/M/8D/vf/D/87/1//b/93/3f/d/9n/1f/W
/9j/2P/Y/9j/2v/b/93/4f/e/93/3f/d/+D/4P/h/+L/3//e/97/3//f/9//3//f/+D/
4P/g/+L/4v/j/+L/4P/h/+L/4//k/+b/5//o/+n/5//n/+f/5//p/+n/6f/p/+n/6P/o
/+f/6//r/+r/6v/r/+z/7f/v/+7/7v/u//D/8P/w//D/8f/x//H/8P/x//P/8//0//X/
9v/6//v//P/8//7/////////AAABAAMAAwACAAIAAgADAAUABwAJAAoADQARABEAEAAP
AA8ADwAQABAADgAOAA0ADAALAAcABwAFAAMAAQD+//3//P/6//j/+P/2//T/9v/0//b/
9//1//L/8v/y//P/8v/x//H/8P/y//L/8v/w/+//7v/u//D/8f/y//L/8v/y//L/8v/z
//T/9f/3//b/9//3//f/+P/4//j/+P/4//j/+P/6//j/+P/2//b/9v/2//b/9f/1//b/
9v/z//P/8//z//T/9f/3//j/+P/5//n/+f/4//j/+P/4//n/+f/4//j/+f/4//f/9f/2
//f/+v/9//3//f///wAAAAAAAAAAAQAEAAQABAADAAEA/v/4//b/+P/5//r/+v/4//b/
9f/y//P/8//y//H/8//z//L/8P/v/+z/7P/s/+z/7f/t/+3/6//s/+z/6//q/+r/6v/r
/+v/6//r/+n/6f/p/+v/6v/p/+P/4f/i/+H/4P/f/+X/8f8GACMAQgBgAH8ApgDNAOoA
AAEEAfMAxwCYAHEARgAZAPb/4v/W/8j/wv/H/9H/2v/f/+H/3f/d/9v/2//b/9z/3//g
/+H/4v/h/9//3v/f/9//3//g/+H/3//e/97/3v/e/97/3//h/+H/4f/h/+H/4P/g/+D/
4v/h/+P/4//i/+T/5P/k/+T/4v/j/+T/5f/n/+f/5//n/+X/5f/l/+X/6P/o/+n/6f/p
/+n/6P/o/+n/6v/r/+3/7v/u/+7/8P/u/+7/7v/v//H/8//0//f/9v/1//X/9f/z//b/
9v/2//j/+v/7//v/+//8//3///8AAAAAAQACAAIAAwAEAAUABAAHAAsACwANAA0ADgAP
AA4ADgAMAAwADwAQABEADwAMAAkABgADAP////////7//v/+//z/+v/5//b/9//3//j/
9v/3//j/+P/2//T/8//x//T/9f/2//j/9//2//b/9P/1//b/9v/2//b/9v/2//j/+P/4
//n/+P/5//n/+f/7//z//f/+//3//P/7//z/+v/6//r/+v/8//z/+//7//3//f/8//v/
+f/5//n/+f/6//n/9//2//j/+P/5//n/+f/3//v/+//5//f/9//5//z//P/8//r/+v/8
//3/AQACAAIABAACAAEAAQADAAMAAwABAAEAAgABAAAA///9//j/9v/2//b/9v/0//T/
9P/0//H/8P/v/+7/7P/s/+z/7P/u/+7/7v/u/+3/7P/r/+r/7P/s/+z/7P/r/+r/6f/o
/+j/6P/o/+j/5v/m/+b/5v/h/97/2//Y/+D/5v/s//L/DAAmAEAAWgB+AKIAxgDqAPYA
AAEKAQ==
         </WaveFormData>
      </LeadData>
      <LeadData>
         <LeadByteCountTotal>10000</LeadByteCountTotal>
         <LeadTimeOffset>0</LeadTimeOffset>
         <LeadSampleCountTotal>5000</LeadSampleCountTotal>
         <LeadAmplitudeUnitsPerBit>4.88</LeadAmplitudeUnitsPerBit>
         <LeadAmplitudeUnits>��V</LeadAmplitudeUnits>
         <LeadHighLimit>2147483647</LeadHighLimit>
         <LeadLowLimit>268435456</LeadLowLimit>
         <LeadID>V6</LeadID>
         <LeadOffsetFirstSample>0</LeadOffsetFirstSample>
         <FirstSampleBaseline>0</FirstSampleBaseline>
         <LeadSampleSize>2</LeadSampleSize>
         <LeadOff>FALSE</LeadOff>
         <BaselineSway>FALSE</BaselineSway>
         <ExcessiveACNoise>FALSE</ExcessiveACNoise>
         <MuscleNoise>FALSE</MuscleNoise>
         <LeadDataCRC32>3933603072</LeadDataCRC32>
         <WaveFormData>
8v/y//L/8v/0//T/9P/0//T/9P/0//T/9P/0//T/9P/2//b/9v/2//T/9P/0//T/9v/2
//b/9v/4//j/+P/4//f/9f/0//L/9P/1//X/9P/0//T/9P/1//P/8//z//L/8//1//f/
+P/3//b/8//x//P/9P/1//X/9f/1//X/9v/3//f/+P/6//3//v/+/////v/9//z/+v/8
//n/9//1//L/8f/x//L/8v/y//L/8P/v/+//7//w/+z/6//q/+n/6v/q/+j/6f/p/+n/
6f/p/+f/5//o/+j/6f/o/+j/6P/o/+f/5v/m/+f/5v/n/+j/6P/p/+b/4P/e/+D/4f/j
/+v//v8XADsAZgCVAMIA+AAuAVcBbwFyAVMBDAG8AHYALwDm/7T/ov+f/5f/l/+f/6f/
s//B/8f/x//J/87/1P/Y/9b/2f/a/9v/3P/a/9r/2v/b/9n/2v/b/9v/3//f/9//3//h
/+H/4//k/+L/4v/i/+L/4v/i/+L/4//j/+T/5P/l/+f/5//o/+n/6f/p/+r/6//p/+n/
6v/r/+3/7P/s/+3/6//r/+v/6//u/+//8f/y//D/8f/x//L/8v/y//P/9f/2//f/+P/5
//f/9v/2//b/+f/8//7///8BAAMABQAFAAYABQAFAAUACAAIAAgACgALAAsACwANAA4A
DwAQABAAEwAUABUAFgAWABYAFQAVABUAFAAUABQAEwARABEADwALAAoACAAGAAQAAwAD
AAEA/f/8//v/+//6//z//f////3/+//6//n/+f/5//j/+P/4//j/+f/6//r/+//7//v/
/P/9////AAD+//7//////wIAAgACAAMABQAFAAYABgAFAAQABAADAAUABQAFAAUAAgAC
AAAA/P///wAAAQACAAEAAQAAAAAA//////7//v8AAAAAAQABAAEAAQAAAAAA//8AAAAA
AAAAAP7//f/9/wAAAQABAAEAAAD///////8AAAIABQAIAAYABQAFAAUABwAHAAYABgAB
AP///f/7//v//P/+//z//v/+//z/+v/5//j/+P/3//f/9//3//X/8//v/+7/7f/u/+//
8P/x//H/8v/y//H/8P/w//D/8f/x//H/8v/y/+z/6P/o/+z/7//w/+r/6P/m/+f/6f/r
//T/CQAnAE4AewCqAN4AFAFHAW8BiAGJAWQBIgHYAI0ANgDm/7L/of+d/5v/n/+p/7f/
xf/P/8//0f/U/9b/2P/c/93/3v/f/+D/4P/g/+D/4f/f/+D/4f/h/+P/4//j/+P/5f/l
/+f/6P/o/+j/6P/o/+j/6P/o/+n/6f/q/+r/6//r/+v/7P/t/+//7//w//H/8//z//T/
9f/z//D/7v/t/+3/7f/t/+3/8f/x//L/8v/w//H/8f/y//X/9v/4//v/+//7//v/+//6
//r/+//8//z//v///////f///wEAAQADAAMABAAFAAgACAAIAAoACwALAAsADQAOAA8A
EAAQAA8AEAARABIAFgAYABkAGwAbABoAGgAaABgAFQAUABEAEQAQAA4ADAAIAAcABwAF
AAUABAADAAMA/v/+//3//f/8//v/+//7//v/+//6//r//P/8//3//v8AAAEAAQABAAEA
AQACAAIAAgACAAMAAwACAAIAAgADAAMAAwAEAAQABAAEAAUABQADAAMAAwADAAYABgAG
AAYACgAIAAYAAwACAAEAAAACAAMAAwAEAAQAAwABAAAA/v/+/////////////v/+/wEA
AgACAAIAAAD+//3//f/+/////////wEAAQACAAMABQAGAAgACgAHAAUABAADAAUABQAE
AAQA///9//v/+f/6//z////+/wAAAAD+//z/+v/4//f/9f/3//f/9//1//T/8f/x//H/
7//v/+//7//v//D/8P/v//D/8P/w//H/8//z//T/9P/w/+7/7P/s/+v/6P/k/+L/5P/l
/+f/6//6/xEANQBgAI8AwAD2ACoBVwF3AYIBbwE2AegAmABJAPr/vP+k/6H/mf+X/5//
sf/B/9H/1f/T/9H/1P/W/9j/3P/b/9z/3f/e/+H/4v/j/+X/4v/i/+L/4f/j/+P/4//j
/+P/4//l/+b/5v/m/+b/5v/m/+b/5v/n/+n/6v/q/+v/7P/t/+//8f/u/+3/7f/t/+//
7//w//H/7//u/+7/7//v/+//7//v//P/8//0//T/8v/z//P/9P/0//T/9f/3//n/+f/5
//n/+f/4//j/+P/6//z//f/9//v//f//////AQABAAIAAwAEAAQABAAGAAgACQAKAA0A
DAANAA4ADgANAA4ADwAQABMAFAAUABUAEwASABIAEgARAA8ADwANAA0ADAAKAAgABQAD
AAIA///+//7//v////r/+v/5//n/+P/3//f/9//5//n/+P/4//j/+P/5//r/+v/7//v/
+//5//n/+v/6//r/+v/7//v//f/+////AQAAAP/////+//z//P/9//3///////////8C
AAIAAgACAAAAAAACAP///v/8//z//P/8//3//f/8//z/+//7//r/+v/8//z//f/9//v/
+//6//r/+v/6//n/+P/7//r/+v/7//r/+//7//v//f/9//7///8BAAIABAAGAAUAAwAC
AAEAAwADAAIAAgD+//v/+P/1//f/+P/6//j/9v/2//T/8v/y//L/8//z//P/8//z//H/
8P/t/+3/7f/t/+3/7f/t/+3/7v/u/+3/6v/q/+r/6//t/+3/7v/u/+r/6P/q/+z/6//o
/+T/5P/i/9//3f/f//D/DQAvAFgAiQC8APIAJAFPAW0BeAFlASoB2gCMAEEA9P+4/6D/
n/+d/5n/of+v/7//yf/N/8//0f/S/9T/2P/Y/9f/2P/Z/9r/3P/c/9z/3f/d/97/3//f
/+P/4//j/+P/4v/h/+L/4v/j/+T/5f/m/+T/5P/k/+X/5f/m/+b/5//p/+n/6v/r/+r/
6f/p/+n/6f/p/+r/6//t/+z/7P/t/+//7//v/+//8f/x//L/8v/y//P/8//0//P/8v/y
//P/9f/1//X/9f/0//T/9f/2//b/+P/5//n/+//9////////////AAABAAIAAgACAAQA
AwADAAMABQAGAAcACAAIAAsADAANAA4ADwAQABAAEQAPAA4ADgAOAA0ACwALAAkACQAI
AAYABAABAP///v/7//r/+v/6//v/+P/4//f/9//0//P/8//z//T/9f/1//b/8//y//L/
8v/0//f/+f/7//r/+f/5//j/+P/4//n/+f/4//j/+P/5//n/+f/6//r/+v/6//v/+//5
//n/+f/5//r/+v/6//r//P/+//7/+v/5//j/9//2//b/9//3//j/9//3//b/9v/2//b/
9//3//f/9//2//b/9//4//j/+P/2//T/8//z//f/+f/6//v/+f/5//r/+//+/wAAAwAG
AAMAAQAAAP//AAABAAEAAgD+//v/+P/1//f/+P/6//j/+P/4//b/9P/x//D/8P/v/+3/
7f/t/+v/6v/n/+f/5//n/+f/5//n/+n/6v/q/+n/5f/k/+P/4//l/+X/5v/m/+b/5v/m
/+b/4//g/9z/2v/c/9//3//l//D/BQAnAFIAfQCsAOQAHAFJAWMBagFRARIBwgB4ADEA
6v+0/57/m/+V/5H/mf+l/7X/xf/J/8f/yf/K/87/0P/S/9P/1P/V/9b/2P/Y/9j/2f/X
/9j/2f/Z/9v/2//b/9v/2f/Z/9v/3P/e/97/3v/e/+D/4P/g/+H/4f/i/+L/4//h/+H/
4v/j/+H/4f/i/+P/5P/l/+f/6f/q/+r/6//t/+z/6//q/+n/7f/t/+7/7v/s/+3/7f/u
/+7/7v/v//H/8//z//P/8//z//L/8v/y//P/9v/4//n/9//5//v/+//9//3//v///wAA
AAAAAAIAAQABAAEAAwAGAAcACAAIAAkACgALAAwACwAMAAwADQALAAoACgAKAAkABwAH
AAUAAwACAAAA/v/6//n/+f/3//f/+P/4//j/+P/4//T/8v/w/+7/7v/u/+7/7v/u/+7/
7v/u/+7/7v/u/+7/8P/w//D/8P/x//L/8//0//L/8v/y//L/8v/y//L/8v/0//T/9P/0
//f/+P/5//r//v/+/wAABAAEAAgADAASABQAGAAcACAAJgAqAC4AMgA0ADYAPABEAEoA
TgBOAFAAVABYAFYAUgBWAFwAZgB6AJIApgC4AMoA1ADWANQA1gDcAOQA6gDkANYAwgCs
AIwAXAAoAAIA9P/o/9j/yP+6/67/rP+s/67/sv+4/7r/uv+6/7z/vP++/77/wP/A/77/
vP/C/8r/yv/L/8z/zf/O/8//0P/R/9L/1f/W/9f/2P/Z/9r/2//c/9r/2v/a/9r/3f/e
/9//4P/g/+D/4P/g/+L/4v/i/+L/5P/k/+T/5P/i/+L/4v/i/+P/5P/l/+b/5v/m/+b/
5v/o/+j/6P/o/+n/6v/r/+z/6v/q/+r/6v/q/+r/6v/q/+v/7P/t/+7/8P/w//D/8P/y
//L/8v/y//T/9v/4//r//f/+////AAACAAIAAgACAAUABgAHAAgABgAGAAYABgAFAAQA
AwACAAQABAAEAAQAAgAAAP7//P/6//r/+v/6//n/+P/3//b/9v/2//b/9v/3//j/+f/6
//f/9v/1//T/9P/0//T/9P/2//b/9v/2//X/9P/z//L/9P/0//T/9P/y//L/8v/y//L/
8v/y//L/9P/0//T/9P/y//L/8v/y//T/9P/0//T/8v/y//L/8v/y//L/8v/y//D/8P/w
//D/7v/u/+7/7v/u/+7/7v/u//D/8P/w//D/8v/y//L/8v/y//L/8v/y//L/8v/y//L/
8v/y//L/8v/w//D/8P/w//D/8P/w//D/8P/w//D/8P/y//L/8v/y//L/8v/y//L/8f/w
/+//7v/w//D/8P/w//P/9P/1//b/8v/w/+7/7P/u/+//7//w//H/8f/w//D/7f/q/+j/
5f/r/+//8v/2//f/+P/4//j/+f/4//j/+f/6//v/+//7//v/+//8//3///8AAAIABAAE
AAMAAwADAAMAAwACAAIAAAD///7//f/9//7/AAD+//3//P/5//b/+P/4//n/+f/7//v/
+//5//b/8//z//P/8f/x//H/8f/x//L/8v/x//L/8v/y//P/9P/1//f/+P/2//b/9P/w
//H/8v/w/+r/5v/n/+n/6f/w/wEAHwBGAHMApADYABABRwFxAZIBoQGOAVYBDgHBAGgA
DgDG/6v/qf+n/6H/p/+z/8H/zf/R/9P/0v/Q/9T/2v/d/97/3//g/+D/4P/g/+H/4//k
/+X/5f/l/+X/5f/l/+P/4//l/+b/6f/q/+v/7P/p/+j/5//n/+X/5v/m/+f/6f/p/+r/
6//p/+n/6v/r/+n/6f/q/+v/7f/s/+z/7f/t/+3/7f/t/+3/7f/u/+7/7P/t/+3/7v/u
/+7/7//x//H/8f/x//H/8f/w//D/8P/w//L/8//z//H/8//1//X/+f/5//r/+//9//7/
//8CAAMAAwADAAUABgAHAAgACAAKAAwADgAQABQAFgAXABkAHAAcAB0AHgAeAB0AHgAd
AB0AHgAeAB4AHgAdAB0AGwAZABgAFwAXABIAEgARABEAEgARABEAEQAPAA8ADgAOAA0A
DAAMAAwACgALAAsACwANAA0ADgAOAA4ADgAPAA8AEAAQABAAEQAPAA8AEAAQABIAEgAT
ABMAEQARABEAEQAQABAAEgASABIAEgAPAA8ADgAOAA8ADwAOAA4AEAAQABEAEQAQAA8A
DQAMAA0ADgAOAA4ADgAMAAsACwAMAA0ADQANAA8ADwAQABEADwAQABIAFAASABEAEQAR
AA8ADwAOAA4ADAALAAoACQAIAAgACQAGAAQABAACAAAAAgACAAMAAwAAAP///v/7//z/
+f/5//n/+//7//v/+//5//r/+v/5//j/+P/4//n/9//3//j/+P/2//T/9v/6//n/9P/s
/+j/5v/n/+v/7f/y/wMAIwBOAH0ArADeABYBRwFtAYgBiwFsASgB0gB/AC4A4P+w/6f/
qf+l/6n/tf/B/83/0//T/9X/2v/g/+T/5P/j/+T/5f/m/+b/5v/m/+f/5//o/+n/6f/q
/+n/6P/n/+n/6f/r/+z/6v/q/+r/6v/r/+z/7f/v/+//8P/w//H/7//v//D/8f/z//P/
9P/1//P/8//0//X/8//y//L/8//1//X/9f/1//b/9f/1//T/9P/1//X/9v/4//j/+f/7
//v/+//7//v//v/+////AAD+/wAAAQABAAEAAwAFAAUABQAFAAYABwAGAAYABgAIAAkA
CQAJAAsACgALAAwADAAPABAAEQASABIAEgARABEADwAOAA4ADgAPAA0ADQALAAkACAAG
AAQAAwADAAQAAwABAAAA//////n/+P/2//X/9//3//j/+f/7//v/+v/6//f/9v/2//b/
9v/3//f/9//5//n/+v/6//j/+P/5//n/+f/4//f/9//4//n/+//8//v/+v/6//n/9f/1
//n//v/8//z//P/8//v/+//6//r/+//7//r/+v/6//r/+//7//n/+f/4//j/+//8//z/
/P/8//r/+f/5//z//f/9//3//f/9//7////9//7/AAACAAAA//////////////7//v/9
//v/+f/3//f/+P/6//j/9v/2//T/8v/x//D/8P/v//D/8f/y//H/7//r/+r/6f/r/+v/
6//r/+n/6v/q/+n/6v/q/+r/6//p/+n/6v/q/+7/7v/u/+j/4//e/9j/1v/W/9f/1//d
//D/CQAtAFgAhQC4APAAJAFPAWsBdgFjASoB2gCGADUA6P+w/5z/mf+Z/5v/pf+z/8H/
y//P/9H/0f/U/9j/1v/W/9n/2v/b/9z/2v/a/9r/2//b/9z/3f/d/93/3f/d/93/2//b
/93/3v/e/97/3v/e/9//4P/h/+P/4f/i/+L/4//j/+P/5P/l/+f/5//o/+n/6P/n/+f/
5//n/+b/5v/n/+n/6f/p/+n/6f/p/+r/6v/q/+v/6//s/+r/6v/r/+3/7//v/+//7//w
//D/8f/y//L/9P/1//X/9//5//v/+//9//3//v///wAAAAAAAAIAAwADAAMABQAEAAUA
BgAGAAgACgAMAA4ADgAOAA0ADQAMAAoACQAIAAkABwAHAAUAAQAAAP7//P/8//v/+//5
//f/9v/1//X/8//0//T/9f/0//P/8//z//H/8f/w//D/8P/w//H/8v/y//P/8//z//X/
9f/2//b/+P/4//n/+f/5//j/9//3//n/+f/6//r/9//2//b/9f/1//n//P/8//z//P/8
//r/+f/3//b/+f/5//j/+P/2//b/9//3//f/9//2//b/9//4//j/+P/6//j/9//3//r/
+//7//v/+f/5//r/+//9//7/AAACAAEA///+//3///////7//v/7//n/9//1//P/9P/2
//T/8v/y//D/7v/u/+7/7//v/+z/6//q/+f/6f/n/+j/6f/n/+f/5//n/+f/6P/o/+f/
5P/k/+T/5f/j/+P/5P/k/+b/6P/o/+b/5f/g/9j/1v/a/9v/2//h//T/EwA3AGAAiwC8
APIAIgFHAV8BYgFBAfwAqgBeABcA1P+m/5r/mf+V/5f/o/+x/7//x//J/8v/y//O/9L/
1P/W/9b/1v/W/9b/1P/U/9T/1f/X/9j/2f/Z/9v/2//b/9v/3f/d/9//4P/e/97/3v/e
/9z/3P/c/93/3v/g/+H/4//h/+H/4v/j/+T/5f/n/+n/6P/n/+f/5//n/+b/5v/n/+j/
6f/q/+v/6//r/+z/7P/u/+//7//w/+7/7v/v//H/7//v/+//7//y//L/8//0//T/9v/3
//f/+f/7//3//f/+//3//f/9//7//v/+/wAAAQABAAEAAwAEAAUABgAGAAkACgALAAwA
DAAMAAsACwAJAAgACAAIAAkABwAHAAUAAQAAAP7//P/8//v/+//5//b/9P/y//H/7v/u
/+3/7f/u/+//8f/z//L/8f/v/+7/7//w//L/9P/z//P/8v/x//P/8//0//T/9P/0//X/
9f/0//T/9P/1//X/9f/2//b/9P/0//X/9f/x//L/9P/0//T/9P/1//X/9P/0//P/8//y
//L/9P/0//X/9f/1//X/9P/0//f/+P/4//j/+P/2//X/9f/0//X/9f/1//f/9//4//n/
9//4//r//P/9//3//v////3//f/8//z/+P/1//L/7//w//L/9f/0//L/8v/w/+7/7f/s
/+z/6//q/+n/6P/l/+b/5f/n/+n/6f/p/+n/6f/n/+j/6P/n/+j/6P/o/+n/6f/p/+r/
6v/k/+L/5P/k/+X/4v/e/9z/3v/d/+H/6/8AAB8ARwByAJ8AzgACATQBVQFpAWIBMwHo
AJwAWAATAM7/pv+e/53/l/+b/6f/s/+//8f/x//H/83/0v/U/9b/2P/X/9j/2f/a/9z/
3P/c/93/2//c/93/3f/f/9//3//f/9//3//h/+L/4P/g/+D/4P/i/+L/4v/j/+X/5v/m
/+f/6f/p/+r/6//p/+n/6v/r/+n/6f/q/+v/7f/s/+z/7f/v/+//7//v//P/8//0//T/
8v/z//P/9P/0//T/9f/3//X/9f/1//X/+f/6//z//v/+/wAAAQABAAMABQAHAAcACAAH
AAcABwAKAAoACgAMAA0ADQANAA8AEQATABUAFgAVABYAFwAYABgAGAAXABcAGQAYABgA
GAAVABMAEwARAA0ADAAKAAgABwAHAAgABwADAAIAAQABAP7//v/9//3//v/9//3//f/8
//v/+f/4//v//P/+/wAA/v//////////////AAAAAAAAAAABAAEAAgACAAIAAwADAAMA
BAAEAAQABAAFAAUABgAEAAQABAAEAAUABQAEAAQAAwADAAIAAgAEAAQABQAFAAUABQAE
AAQAAwAEAAQABAAHAAYABgAHAAUABQAEAAMABQAFAAYABwAFAAYACAAKAAwACwALAAsA
CwALAAoACgAFAAMAAQD/////AAACAAAAAgACAAAA/v/7//r/+v/5//n/+f/5//f/9P/x
//H/8f/z//P/8//z//P/9P/0//P/8v/y//L/8//1//X/9v/2//L/7v/u/+7/7//u/+7/
6v/o/+n/6//v//r/DwArAFIAgQCwAOAAGgFNAXUBigGJAWQBJAHUAIMAMADi/67/nf+h
/5//n/+p/7X/w//N/8//z//U/9r/2v/c/9//4P/h/+L/4f/g/9//3//f/+D/4f/h/+X/
5f/l/+X/5v/n/+r/7P/s/+z/7P/s/+v/6v/p/+n/6v/s/+3/7//v/+//8P/x/+//7//w
//H/8f/x//L/8//z//L/8v/z//H/8f/x//H/9f/1//b/9v/2//f/9//4//r/+v/7//3/
/f/9//3//f8AAAAAAQACAAEAAgACAAEAAwAFAAcABwAJAAkACgALAAwADAAMAA4AEQAR
ABEAEwAWABcAGAAYABkAGgAbABwAHQAeAB4AHwAfAB4AHgAeABsAGQAZABcAFQAUABIA
EAAOAA0ADQALAAgABgAEAAMAAAAAAP////8AAP////////7//f/7//r//f/+/wAAAgAC
AAMAAwADAAEAAQACAAIAAgACAAMAAwAEAAQABAAFAAcABwAIAAgABgAGAAcABwAHAAkA
CgAKAAoACgAKAAcABwAGAAYABQAFAAQABAAFAAYACAAJAAgABwAFAAQABwAIAAgACAAG
AAQAAwADAAYABwAHAAcACQAJAAoACwAKAAoACwAMAAwACwALAAsACwALAAoACgAJAAcA
BQADAAIAAgADAAAAAQACAAEAAAD///7//v/9//3//f/9//v/+P/1//X/9f/1//X/9f/1
//X/9v/2//X/9P/0//T/9f/1//X/9v/2//L/8v/2//b/7//q/+j/5v/m/+f/5//r//b/
DQAxAFwAiQC8APAAIgFPAXMBiAF/AVABBgG4AGUADgDI/6j/pf+h/5v/of+v/8H/zf/V
/9P/0f/U/9r/2v/a/9z/3v/g/+L/4v/i/+L/4//l/+b/5//n/+j/5//m/+X/5f/l/+f/
6P/q/+r/6v/q/+j/6P/o/+n/5//o/+j/6f/n/+f/6P/p/+z/7f/v//H/8f/x//L/8//x
//D/8P/x//P/8//z//P/9f/1//b/9v/2//f/9//4//r/+v/7//3/+v/5//j/9//5//r/
/P/+//7/AAABAAEAAQADAAUABQAHAAcACAAJAAgACAAIAAoACwALAAsADQAQABEAEgAS
ABMAFAAVABYAFwAYABgAGQAYABYAFQAUABUAEwATABEAEQAQAA4ADAAIAAcABwAFAAEA
AAD//////P/8//v/+//6//n/+f/5//n/+f/4//j/+v/6//v//P/6//v/+//7//n/+f/6
//r//P/8//3//f/8//z//P/9//3//f/+//7///8AAAIAAwACAAEAAAD//wQAAgABAAAA
///+///////+//7/AQABAAAAAAD+//7////////////+//7///8AAAAAAAD+//z/+//7
//7//////////f/9//7////9//7/AAACAAQAAwADAAMABQAFAAQABAABAP///f/7//n/
+v/8//r/+v/6//j/9v/1//T/9P/z//L/8f/w/+3/7f/r/+z/7f/t/+3/7f/t/+v/7P/s
/+v/6v/q/+r/6//p/+n/6v/q/+7/7v/s/+z/6//k/+L/4P/c/9n/2//h//D/BwAnAFAA
fQCuAOQAHAFHAWkBegFrATYB6ACWAEcA+v+8/6D/nf+b/5n/of+x/7//y//L/8v/zf/S
/9T/2P/a/9j/2P/Y/9j/2P/Y/9j/2f/b/9z/3f/d/+H/4f/h/+H/4//j/+X/5v/j/+L/
4f/g/+L/4v/i/+P/5f/m/+b/5//l/+X/5v/n/+f/5//o/+n/6f/p/+r/6//r/+r/6v/r
/+3/7f/t/+3/7v/t/+3/7P/s/+3/7f/u/+7/7v/v//H/8f/x//H/8f/1//b/+P/6//j/
+v/7//v/+f/7//3//f//////AAABAAAAAAAAAAIABAAFAAYACQAJAAkACQAIAAoADAAO
ABAADgAOAA0ADQANAAwADAAMAAsACQAJAAcABAACAP///P/9//3//v/9//v/+v/5//n/
9v/2//X/9f/0//P/8//z//H/8f/w//D/8v/y//P/9P/z//P/8v/x//H/8f/y//L/9P/0
//X/9f/0//T/9P/1//f/9//4//j/9//2//b/9f/1//X/9f/1//j/+P/2//b/9v/2//f/
9//2//b/9f/1//T/9P/y//L/8//z//b/9//3//j/+P/4//f/9v/4//b/9f/1//b/9//3
//f/9f/1//b/9//5//r//P/+//z/+//7//v/+//7//r/+v/5//f/9f/z//L/8v/z//D/
8v/y//D/7v/t/+z/7P/r/+3/7f/t/+v/7P/p/+n/6f/n/+f/5//n/+f/6P/o/+f/5P/k
/+T/5f/n/+f/6P/o/+r/6v/o/+L/3//g/9r/1v/Y/9n/2f/f/+r/+/8XAEAAbQCeANIA
CAE3AVkBaAFdAS4B4gCSAEkABgDM/6b/nf+Z/5P/l/+j/7H/v//H/8v/z//Q/87/zP/M
/87/0P/S/9T/1//Y/9n/2//a/9r/2v/Z/9z/3f/e/9//3v/d/97/3v/e/97/3v/e/97/
3v/e/9//3//g/+D/4f/h/+H/4v/j/+X/5f/m/+f/5f/l/+b/5//p/+j/6P/p/+n/6f/p
/+n/6//r/+z/7P/u/+//7//w/+7/7v/v//H/8//z//P/8//y//L/8//0//b/+P/5//n/
+//9//////8BAAEAAgADAAQABAAEAAYABQAFAAUABwAIAAkACgAKAA0ADgAPABAAEAAQ
AA8ADwAPAA4ADgAOAAsACQAJAAcABQAEAAIAAAD8//v/+//5//f/9v/1//X/8//0//T/
9f/z//H/8P/v//H/8f/w//D/7v/u/+//8P/u/+//7//v//H/8f/y//L/8v/y//P/8//2
//b/9v/3//X/9f/2//b/9v/2//f/9//5//n/+f/5//j/+P/2//b/9v/2//b/9//3//b/
9v/2//X/8//y//P/9P/2//f/9//3//b/9v/3//j/+P/4//j/9v/1//X/9P/1//X/9f/3
//f/+P/5//n/+v/8//7//P/7//v/+//+//////8AAPr/9//0//H/8//0//b/9P/y//L/
8P/u/+//7v/u/+3/7v/v//D/7//s/+n/6f/p/+v/6//r/+v/6f/q/+r/6f/o/+j/6P/p
/+n/6f/q/+r/6P/o/+j/6P/l/+D/3v/g/+L/4f/l/+3//v8bAEEAbACZAMwABAE4AV0B
cwF2AVUBDgG+AHYALQDm/7L/oP+f/5n/mf+h/6//v//J/83/zf/N/9D/0P/S/9T/2P/a
/9z/3v/b/9r/2f/Z/9r/3P/e/9//4P/f/97/3f/f/9//4f/i/+T/5P/k/+T/5P/k/+T/
5f/l/+b/5v/n/+n/6f/q/+v/6f/p/+r/6//t/+3/7v/v/+3/7P/s/+3/7v/v//D/8f/w
/+//7//u/+//8f/y//T/9v/2//f/+f/3//f/9//3//v//P/+/wAA//8AAAAA/////wEA
AwADAAUABQAGAAcACAAIAAgACgAJAAkACQALAA4ADwAQABAAEQASABMAFAAVABYAFgAX
ABYAFAATABIAEwATABUAFQASABAADQAKAAYABQAFAAMAAwACAAEAAQD9//z/+v/5//r/
+f/5//n/+f/5//j/+P/4//j/+f/6//z//f/9//3//f/9//7//v/8//z//f/9/wAAAAAA
AAEA/////wAAAAABAAIABAAFAAMAAwADAAMABAAEAAQABAACAAIAAgABAAAA/v8AAAAA
///////////+//7//f/9////AAAAAAAA///////////+/////////wEAAQAAAAAA//8C
AAMAAwAEAAUABwAIAAcABwAHAAcABwAHAAYABQACAAMABAACAP7//P/8//z//P/6//r/
+v/6//j/9v/0//L/8P/w//D/8P/y//L/8v/y//L/8v/y//L/9P/0//T/9P/y//L/8v/y
//L/8v/y//L/8f/w/+//7v/r/+j/5f/i/+z/9v8AAAoALwBUAHkAngDPAAABMQFiAW4B
eAGCAQ==
         </WaveFormData>
      </LeadData>
   </Waveform>
</RestingECG>
