# Supplementary material for: Detection of Left Atrial Enlargement Using a Convolutional Neural Network-Enabled Electrocardiogram
Source: Front Cardiovasc Med. 2020 Dec 17;7:609976. doi: 10.3389/fcvm.2020.609976 (PMC7773668; doi:10.3389/fcvm.2020.609976)
Supplement: Supplementary file 4 [file Data_Sheet_4.ZIP › normal3/1802031870_1296_00000009.XML]

<?xml version="1.0" encoding="Windows-1252"?>
<!DOCTYPE RestingECG SYSTEM "restecg.dtd">
<RestingECG>
   <PatientDemographics>
      <PatientID>1802031870</PatientID>
      <PatientAge>67</PatientAge>
      <AgeUnits>Years</AgeUnits>
      <Gender>Male</Gender>
      <PatientLastName>lushuyang</PatientLastName>
   </PatientDemographics>
   <TestDemographics>
      <DataType>Resting</DataType>
      <Site>1</Site>
      <AcquisitionDevice>MAC55</AcquisitionDevice>
      <Status>Unconfirmed</Status>
      <Priority>Normal</Priority>
      <AcquisitionTime>09:44:39</AcquisitionTime>
      <AcquisitionDate>08-05-2016</AcquisitionDate>
      <CartNumber>1</CartNumber>
      <AcquisitionSoftwareVersion>009C</AcquisitionSoftwareVersion>
      <XMLSourceVersion>MAC5000 v1.0</XMLSourceVersion>
   </TestDemographics>
   <RestingECGMeasurements>
      <VentricularRate>85</VentricularRate>
      <AtrialRate>85</AtrialRate>
      <PRInterval>158</PRInterval>
      <QRSDuration>88</QRSDuration>
      <QTInterval>380</QTInterval>
      <QTCorrected>452</QTCorrected>
      <PAxis>66</PAxis>
      <RAxis>-11</RAxis>
      <TAxis>35</TAxis>
      <QRSCount>14</QRSCount>
      <QOnset>210</QOnset>
      <QOffset>254</QOffset>
      <POnset>131</POnset>
      <POffset>184</POffset>
      <TOffset>400</TOffset>
      <ECGSampleBase>500</ECGSampleBase>
      <ECGSampleExponent>0</ECGSampleExponent>
   </RestingECGMeasurements>
   <Diagnosis>
      <Modality>Resting</Modality>
         <StatementCount>2</StatementCount>
         <LabelText>12SL ��ϳ���</LabelText>
      <DiagnosisStatement>
         <StmtFlag>ENDSLINE</StmtFlag>
         <StmtText>�������</StmtText>
      </DiagnosisStatement>
      <DiagnosisStatement>
         <StmtFlag>ENDSLINE</StmtFlag>
         <StmtText>���� ECG</StmtText>
      </DiagnosisStatement>
   </Diagnosis>
   <Waveform>
      <WaveformType>Rhythm</WaveformType>
      <WaveformStartTime>0</WaveformStartTime>
      <NumberofLeads>8</NumberofLeads>
      <SampleType>CONTINUOUS_SAMPLES</SampleType>
      <SampleBase>500</SampleBase>
      <SampleExponent>0</SampleExponent>
      <HighPassFilter>16</HighPassFilter>
      <LowPassFilter>150</LowPassFilter>
      <ACFilter>NONE</ACFilter>
      <LeadData>
         <LeadByteCountTotal>10000</LeadByteCountTotal>
         <LeadTimeOffset>0</LeadTimeOffset>
         <LeadSampleCountTotal>5000</LeadSampleCountTotal>
         <LeadAmplitudeUnitsPerBit>4.88</LeadAmplitudeUnitsPerBit>
         <LeadAmplitudeUnits>��V</LeadAmplitudeUnits>
         <LeadHighLimit>2147483647</LeadHighLimit>
         <LeadLowLimit>268435456</LeadLowLimit>
         <LeadID>I</LeadID>
         <LeadOffsetFirstSample>0</LeadOffsetFirstSample>
         <FirstSampleBaseline>0</FirstSampleBaseline>
         <LeadSampleSize>2</LeadSampleSize>
         <LeadOff>FALSE</LeadOff>
         <BaselineSway>FALSE</BaselineSway>
         <ExcessiveACNoise>FALSE</ExcessiveACNoise>
         <MuscleNoise>FALSE</MuscleNoise>
         <LeadDataCRC32>3300693086</LeadDataCRC32>
         <WaveFormData>
BgAGAAYABgAEAAQABAAEAAMAAgABAAAA/f/8//v/+v/4//j/+P/4//f/9v/1//T/8v/y
//L/8v/y//L/8v/y//D/8P/w//D/8P/w//D/8P/w//D/8P/w//D/8P/w//D/8f/y//P/
9P/y//L/8v/y//D/8P/w//D/8//0//X/9v/0//T/9P/0//b/9v/2//b/9P/0//T/9P/2
//b/9v/2//T/9P/0//T/8v/y//L/8v/0//T/9P/0//P/8v/x//D/8f/y//P/9P/x//D/
7//u/+//8P/x//L/9P/0//T/9P/y//L/8v/y//T/9P/0//T/8v/y//L/8v/z//P/8//z
//X/9f/1//X/9f/0//P/8//0//X/9v/3//X/9v/2//b/9P/0//T/9v/4//v//f/9//3/
/f/8//v//P/8//3//P/3//b/9P/y/+7/7f/s/+r/7f/v//D/8f/u/+3/7P/r/+z/7f/u
/+//7f/t/+3/7f/t/+3/7f/s/+7/7//w//D/6//p/+f/5//x/+//5//r//H/7v/v//v/
BwARAB8ALwBAAFcAcQCAAIcAjACQAIwAewBXACkAAwDq/93/0v/O/8z/zP/U/93/5//q
/+n/6f/r/+3/7f/t/+v/8f/2//X/9f/1//T/8P/w//H/8f/y//L/8//1//P/8//z//P/
9f/1//X/9f/z//T/9f/1//X/9P/0//X/9P/0//T/9P/1//X/9P/z//P/9P/0//T/9//4
//j/+P/4//j/+P/4//j/+P/4//n/+P/4//j/+P/6//r/+v/8//3//v8AAAAA//8AAP//
/v///wAAAwAFAAUABAADAAMABQAGAAYABgAIAAoADAAMAAkACQAJAAkADAAMAAwADQAL
AAsADAAMAAgACAAJAAkACQAJAAkACAAIAAcABgAFAAUABQAFAAUABAACAP7/+//8//z/
/P/7//r/+v/5//n/+P/3//f/9//2//b/9v/2//b/9v/1//P/8v/x//D/7//x//L/8v/y
//L/8f/x//D/8v/y//L/8v/w/+//7v/r//D/8f/y//P/8f/x//L/8v/y//L/8f/x//L/
9P/1//b/9v/1//T/8v/0//P/8//0//X/9f/1//X/8//y//H/8f/y//P/9v/3//b/9f/z
//L/9P/z//P/8//0//T/8//z//T/9P/y//H/8v/0//f/+P/3//X/9P/y//P/8//z//P/
9f/1//X/9v/2//X/9P/0//T/9P/0//T/9f/1//X/9//3//f/9//3//j/+P/4//f/9//3
//f/+f/5//r/+v/4//j/+P/4//j/+v/9////AQABAAEAAAD//////v/+//r/9f/0//L/
8f/x//L/8//y//L/8//z//P/8//z//P/8//z//P/8//x//H/8f/x//P/8//z//P/8P/w
//H/8v/0//X/9f/z/+//7f/t/+3/8f/5/wQADQARABcAIQAvAEcAYgBzAH8AhgCHAIYA
gABqAEEAFwD3/+P/2v/X/9T/1v/W/9z/5P/n/+f/6P/r/+//7//v/+3/7f/v/+//8P/w
//H/8v/y//L/8v/z//P/8P/w//H/8//0//X/9v/3//n/+f/5//n/+f/6//v/+//7//r/
+v/7//7//v/+//7///////7//f/9//7//v/+////AAAAAAAA/v/+//7//v8AAAAAAAAB
AAQABAAEAAQAAgACAAIABAADAAQABgAGAAgACgAKAAoACQAIAAkACQAMAAwADAANAAsA
DAAMAAwADAAOABAAEAARABEAEQARAA8ADgANAA0AEAARABMAFAAQABAAEQARABEAEQAR
ABAADgANAAwACwALAAsACwALAAsACgAHAAUAAwACAAEA//8AAAAA/////wAA////////
/f/8//v/+v/5//r/+v/5//n/+f/5//n/+f/6//r/+v/6//n/+f/4//b/9v/2//b/+v/7
//z/+//7//n/9//1//X/9f/2//b/+f/6//r/+//6//r/+f/4//v/+//7//r//P/7//v/
/P/7//v/+//7//v/+v/5//n/9//3//n/+f/6//v/+//8//v/+f/4//f/+P/4//f/9//4
//j/9v/1//X/9v/4//j/+v/5//n/+P/2//X/9P/z//P/8//z//T/9v/5//n/9v/2//b/
9v/2//f/+f/6//v/+f/5//n/+f/5//r/+v/6//3//f/9//3//P/7//v/+v/4//j/+P/4
//z//v8BAAMAAwADAAMAAgABAAEAAAAAAPz/9//2//T/8//z//T/9f/z//L/8v/x//P/
8//z//P/8//z//P/8//z//P/8//z//X/9f/1//X/8v/y//P/9P/0//H/8f/3//v/8//v
//P/9//5//r/AQALABcAIwAvAD0AUABnAHkAhgCPAJQAlACMAHUASwAbAPX/5P/f/9z/
2P/a/+D/5P/p/+3/8P/x//H/8f/x//f/+//5//P/+P/3//f/9//2//b/9v/3//f/9P/0
//X/9//3//f/9//3//j/+f/6//v/+//8//3//f/+//7///8BAAAAAAAAAAAAAwADAAIA
AQADAAQABAAEAAQABAADAAIAAwAEAAUABgAFAAQAAwADAAYABgAGAAYACAAIAAgACgAK
AAoACwAKAAwADgAOAA4ADQAMAA0ADQAPABAAEQATABEAEgASABIAFAAWABgAGAAXABcA
FwAXABYAFgAWABcAGAAZABsAHAAYABgAGQAZABkAGQAZABgAGAAXABYAFQARABEAEQAR
ABMAEgAPAA0ADQAMAAsACQAIAAgABwAHAAgABwAHAAcABAAEAAQABAAEAAQAAwABAP//
////////AQACAAIAAgACAAEAAQAAAP7//v/+//7/AQABAAEA//8DAAMAAwADAAIAAQAB
AAAAAgACAAEAAQD//wAAAAAAAAMAAwADAAIAAgABAAEAAgABAAEAAQABAAQABAAEAAUA
AwADAAUABQADAAMAAgACAAIAAQABAAEAAgACAAEAAQAEAAQAAgABAAAAAAABAAAAAgAB
AAEAAAABAAEAAQABAP///////wAAAgADAAMAAQACAAEA/v/9/wEABQADAAEAAAD+//7/
/v/+/wAAAQABAAEAAQABAAEAAQABAAIAAgACAAMAAwADAAMAAQABAAIAAgADAAQABQAG
AAgACgANAA8ADgANAAwACgALAAsACgAKAAgAAwACAAAA/v/9//3//f/8//z//f/9//3/
/f/9//3//v///wAAAQD///3/+//5//r/+//8//3//P/8//3//v/6//n//f/9//n/9//1
//X/9////wQABwAPABsAKwA5AEsAYAB1AIMAjgCZAJ4AmgCQAHMASQAdAP3/6v/f/9b/
0v/W/9z/5P/v//P/9P/3//n/9f/z//n/+//5//n/+v/4//n/+v/6//j/+P/5//n/+v/6
//v//f/8//v/+v/5//r/+//8//3/+//8//3//f/9//z//P/9/wAAAAAAAAAAAAD///3/
+//8//7///8AAAAAAAD///7/AAAAAAAAAAACAAIAAgADAAMAAgABAAAAAQACAAMABgAG
AAYABwAGAAgACgAKAAoACAAIAAoACwAMAAwADAANAA0ADgAOAA4AEAASABQAFAATABMA
EwATABYAFgAWABcAFQAVABYAFgAUABQAFQAVABcAFwAXABYAFAATABIAEQARABEAEQAR
AA8ADgALAAkACwAKAAkABwAGAAYABQAFAAQAAwADAAMAAgACAAIAAgD///7//P/5//r/
+//8//3///8AAAAAAAD+//3//f/8//7//v/+//7//v/9//z/+f/8//3//v////////8A
AAAA///+//z/+//7//z//P/8//////////7//v/9//3//v8BAAEAAQABAP///v/9//3/
/f/9/////////////v/+/wAA/////////v/+//3//f8AAAAA/v/9//v//P/+//7//P/7
//v/+v/6//v//P/9//3//f/9//7//P/9//3/+////////f/9//7//f/8//v//f/8//7/
/v/+//7/AAABAAEAAQABAAEAAQABAAAAAAD///7///////////8CAAMABQAGAAQABAAE
AAQACAAKAA0ADwANAA0ADQAMAAkACQAIAAgACAADAAIAAAD8//v/+//7//v//P/+////
/f/9//3//f/9//3//f/9/////////////P/7//r/+f/8//7/AQAEAPz//f/9//3//f/7
//v/+f/9/wMABgAJABMAIQAxAD8AUwBuAIUAjQCUAKMApgCaAIYAXwAtAAcA7//e/9f/
1P/U/9r/3v/k/+//9//2//f/9//1//X/+f/5//n//f/+//z//f/+//7/+//6//r/+f/7
//z//v8BAAAA///+//3///////////8BAAIAAwADAAAA/v/9//3///8AAAEAAgABAAEA
AAD//wEAAgACAAIAAwAEAAQABAACAAIAAgACAAUABgAHAAkACQAIAAcABgAGAAYABgAI
AAkACgAMAAwACgAMAAwADAANAA4AEQATABQAFAAUABUAFAAUABMAEgAVABgAGwAcABkA
GQAZABkAHAAcABwAHQAbABsAHAAcABwAHAAdAB0AGwAbABsAGgAYABcAFgAVABQAFQAW
ABcAFgAUABAADQAOAA4ADgANAAoACgAJAAkACAAHAAcABwAGAAYABgAGAAMAAgAAAP3/
///////////+//7//f/8//z/+//7//r/+v/6//r/+v/7//v/+//5//n/+f/5//n/+//7
//z//P/7//r/+P/3//r//P/9//7//f/9//3//P/+//3//f/+//3//f/9//3////+//3/
/f/7//v//f/9//v/+//6//r/+//7//z//f/9//z/+v/5//v//P/7//v//f/+/wAAAAD/
//3//P/6//v/+//7//v/+//7//v//P/7//v/+v/3//v/+//5//n/+f/5//n//P/8//z/
/P/8//z//f/9//3//v///wAAAQD//wAAAAAAAP//////////AQABAAIAAgACAAIAAgAC
AAYACAALAA0ADQANAA0ADAAKAAkABwAGAAQA///+//z//P/7//v/+//6//r/+//7//3/
/f/9//3/+//7//v/+//7//v/+//7//v/+//7//v/+v/6//v//P/6//v/+//7//n/9f/z
//P/9f/5//7/CQARABkAKwA/AE8AYgB3AI0AmgCfAKIAoACIAF8AMQAHAOn/2P/R/87/
zP/Q/9b/3v/n/+//8v/z//P/9//3/+//7f/x//v//P/6//n/+P/2//b/9v/3//f/9v/2
//f/+f/7//v/+//7//r/+f/4//f/9//4//n/+f/6//r/+//9//z//P/8//z///////7/
/f/9//7//v/+//3//v/+//7/AAAAAAAAAAACAAIAAgADAAIAAgACAAIAAgACAAIABAAH
AAgACgAKAAkACgAJAAgACQAKAA0ADwAPAA4ADQANAA4AEAARABIAFAAWABgAGAAZABkA
GQAZABkAGAAXABcAGQAZABoAGgAWABYAFwAXABkAGQAZABgAGgAZABgAFwATABMAEwAT
ABMAEgAPAA0ACwAKAAkABwAGAAYABQAFAAYABQAFAAUAAwACAAEAAAAAAAAA///9//3/
/f/9//3/+//8//z//P/+//3//f/8//v/+v/5//j/+//9//////8AAP///v/9//3//f/+
//7/AAAAAP/////9//7//v/+/wEAAQABAAAA/v/9//3//v8BAAEAAQABAAEAAAD/////
/f/9//////8AAAEAAQACAAEA///+//3///8AAAAAAQACAAIAAAD///3//v8AAAAAAAD/
/////v/9//3//f/9//3//f/9//7//v///////f///////f/7//7/AAAAAAAAAAD+////
/////wEAAQABAAEAAAAAAP///v8BAAEAAQABAAMAAwAEAAQAAgACAAIAAgAEAAYACQAL
AAsACwALAAoACQAJAAgACAAJAAUABQAEAP7/+//5//f/9v/2//f/9//5//n/+f/5//v/
+//7//v/+//7//v/+//6//n/+P/3//n/+v/8//7/AAD3//n/+//1//H/9//7//X/9f/+
/wMABQATACEALwBBAFoAcQCDAJAAlwCcAJoAkAB5AE8AIQD5/+L/2f/Q/8r/zP/O/9T/
4//t//L/8//x/+//7//x//f/9//1//j/9//3//f/9v/0//T/9f/1//X/9v/4//v/+v/5
//j/9//3//f/9//3//f/+P/5//n/9//2//b/9//5//r/+//8//z/+//5//f/+f/6//r/
+v/9//7//v/+//z//P/8//z/+//6//n/+f/7//z//f/+//7//v/+/wAAAQACAAQABAAC
AAQABAAEAAIAAgAEAAUABgAGAAYABwAKAAwADQAOAA8AEAARABAADwAPAA8ADwAQABAA
EAARAA8ADwAQABAAEAAQABEAEQARABEAEQAQAA4ADQAMAAsACwALAAsACwALAAoABwAF
AAUABAADAAEAAAAAAP/////8//v/+//7//v//P/9//7/+v/4//X/8f/z//X/9//5//j/
+P/3//b/9P/z//P/8v/z//T/9f/2//X/9f/1//P/9//3//f/9//5//n/+v/6//j/+P/3
//f/+v/8//3//v/9//3//f/8//3//f/+/wAAAQABAAEAAQD///7//f/9//////8BAAEA
AQABAAAAAAAAAP////////7//v/9//3//v/+//z/+//8//7/AQACAAEA///+//z//f/9
//3//f/9//3//f/+/wAA/f/+//7//v/+//7//v///////////////////wEAAgACAAIA
AQABAAEAAQD/////AAAAAAIAAgACAAIAAgAEAAcACQAMAA0ADgAOAAwACwAJAAgABAD/
//7//P/6//n/+f/5//j/+P/5//n/+//7//v/+//5//n/+f/5//v/+//7//v/+f/5//n/
+f/2//b/9//4//z/+f/3//v/+f/1//P/9f/1//f/+v8BAAkAEwAjADMAQQBMAGMAewCG
AI8AlACSAIYAbwBJACEA///k/9v/2v/U/9D/1P/Y/9//6f/u/+3/8f/1//P/8//1//X/
8//0//X/9//5//r/9v/2//f/9//0//T/9f/3//n/+f/5//n/+P/3//b/9f/3//j/+f/5
//v/+v/6//v/+v/6//r/+v/8//3//f/9//3//v/+//7//f/+//7//v8AAAAAAAAAAP//
/v/9//3/AAAAAAAAAAAAAAAAAAACAAEAAgAEAAQAAgAEAAQABAAFAAYACQALAAoACgAK
AAsACQAKAAoACgAOABAAEgASABMAEwATABMAEwASABEAEQATABMAFAAUABAAEAARABEA
EQARABEAEAARABEAEQARAAwACwAKAAkACgAKAAgABwAJAAgABwAFAAIAAgABAAEAAAD/
///////+//7//v/+//3//v/+//3/+v/5//j/9//5//r/+v/6//r/+f/5//j/+P/4//j/
+P/7//v/+//5//n/+f/5//n/+v/7//3//v/7//r/+P/3//n/+v/6//r/+//7//v/+v/8
//v/+//8//3//f/9//3////+//3//f/7//v//f/9//3//f/8//z//P/7//v/+//8//z/
+//7//7//v/8//v/+f/4//j/9v/3//f/+P/4//j/+f/6//v/9//6//z//P/8//z//P/9
//3//f/9//3//f/9//v//P/8//z//f/9//3//f//////AAAAAP///v/9//z/AAACAAUA
BwAFAAUABQAEAAMAAwACAAIAAQD9//3//P/4//f/9//3//j/+P/5//n/9//3//f/9//3
//f/9//3//j/+f/6//v/+f/5//n/+f/4//j/+f/6//r/8//7//n/8f/v//X/+f/5//v/
AgAHAAsAFQAjADEAPwBUAGkAfQCKAI8AjgCIAHwAYQA3ABMA+//o/9v/2v/W/9b/3v/k
/+n/7//w/+v/7//3//P/7f/z//X/8f/y//X/9//5//r/9//2//b/9f/2//b/9//5//f/
9//3//f/9//3//f/9//3//j/+f/5//f/9v/2//f/+f/6//v//P/8//v/+f/3//f/+P/4
//j/+//8//z//P/6//r/+v/6//r/+v/6//v//v/+//7//v8AAAAAAAACAAEAAgAEAAQA
BAAGAAYABgAGAAYACAAJAAgACAAIAAkACwAMAAwADAAMAA4AEAAQABEAEQARABEAEQAQ
AA8ADwAPAA8AEAAQAA4ADgAPAA8AEQARABEAEAAOAA0ADAALAAsACwALAAsACwAKAAcA
BQADAAIAAQD//wAAAAD/////AAD////////9//z/+//6//r/+v/5//f/+f/5//n/+f/5
//r/+v/6//j/9//3//b/+P/4//j/+P/3//f/9//1//f/9//3//f/9//3//j/+P/4//j/
9//3//j/+v/7//z/+v/5//j/9v/3//f/+P/6//n/+f/5//n/+f/4//f/9//5//n/+//7
//n/+f/4//j/+P/3//f/9//6//r/+f/5//j/+P/2//X/9//4//r/+v/4//f/9//2//X/
9f/1//X/9//3//f/+P/4//3/+//3//b/9v/2//b/9v/2//f/9//3//n/+f/5//n/+f/6
//r/+v/5//n/+f/5//r/+//9//7//f/8//v/+v/+/wAAAwAFAAMAAwADAAIAAQABAAAA
AAAAAPv/+v/4//b/9f/1//X/9P/0//X/9f/3//f/9//3//T/8//y//H/8v/z//T/9f/1
//X/9f/1//T/9P/1//b/9P/1//f/9//r/+X/7//1//P/9f/+/wcACwAXACcANQBFAFoA
cQCBAIwAkQCSAIwAfABbAC8ABwDr/97/2f/Y/9b/1v/c/+L/5//r//D/7//v/+//7//x
//X/9f/z//b/9P/z//L/8P/v//D/8v/z//L/8v/z//X/9f/1//X/9f/1//X/9f/1//X/
9v/3//f/9v/0//P/8//y//L/8v/y//T/9f/1//X/9f/2//b/9v/5//r/+v/6//n/+P/3
//b/9v/2//b/9//6//r/+v/6//r/+v/6//z//f/+/wAAAAAAAAIAAgACAP///v//////
AgAEAAYACQAHAAgACAAIAAgACgAMAAwACwALAAsACwAMAAwADAANAA4ADwARABIADwAO
AA4ADQAPAA8ADwAOAA4ADQAMAAsACwALAAsACwAJAAgABQADAAMAAgABAP//AAAAAP//
///8//v/+//7//r/+v/6//r/+f/6//r/+f/3//f/9//3//n/+v/6//r/+P/3//f/9v/4
//j/+P/4//n/+f/5//f/9//3//f/9//3//f/+P/4//r/+v/5//n/+f/6//r/+v/7//v/
+//6//n/9//2//b/+f/5//n/+f/5//j/9//3//f/9//5//n/9//3//b/9v/4//f/9//3
//r/+v/5//n/+P/4//b/9f/1//b/+P/4//r/+f/5//j/9v/1//T/8//0//X/9v/4//b/
9//3//X/9//3//X/9f/3//f/9//3//f/9P/2//b/9v/2//j/+f/5//n/9//3//f/9//3
//j/+P/4//v/+//7//v/+f/5//r/+v/6//r/+v/6//r//P///wEAAgADAAQABAADAAMA
AgACAAAA+//6//j/9v/1//X/9f/0//T/9f/1//P/8//z//P/9f/1//X/9f/1//X/9f/1
//X/9f/1//X/8v/y//P/9P/4//X/9f/1//P/8f/v/+//8//5//z///8DABEAJwAxADsA
UgBxAIUAjACTAJgAmACMAGsAOwAPAPP/4P/T/9D/0v/U/9z/4v/j/+f/7P/t/+3/7//v
/+//8f/z//H/7v/v//H/8//0//P/9P/2//f/8//y//L/8//1//X/9f/1//f/9//3//f/
9f/2//f/9//5//j/+P/5//n/+P/3//b/9//3//b/9f/3//j/+P/4//f/+P/4//j/+v/6
//r/+v/4//j/+P/5//v//P/9//7//f/8//v//P/9//7/AAAAAAAAAgACAAIAAgACAAQA
BQAIAAgACAAJAAkACgAKAAoADAAOABAAEAAPAA8ADwAPABAAEAAQABEAEQARABIAEgAQ
ABAAEQARABEAEQARABAAEAAPAA4ADQALAAsACwALAAwADAAKAAkACAAGAAQAAQABAAIA
AgADAAAA/////////P/8//z//P/8//z/+//5//v/+//7//v/+f/6//r/+v/4//f/9//2
//b/9v/2//b/+P/5//r/+f/6//n/+P/3//X/9f/2//b/+P/4//f/9//2//b/9f/0//b/
9//4//j/9//1//T/9P/3//f/9//3//f/9v/1//X/9//3//n/+f/3//f/9v/2//b/9f/1
//X/9P/0//P/8//2//b/9P/z//H/8v/0//T/9v/1//X/9P/z//P/8//z//X/9f/1//b/
9P/1//X/8//1//X/8//z//X/9f/1//X/9f/z//P/8//0//b/9v/2//b/+P/5//n/+f/4
//f/9v/1//f/+P/4//j/+f/5//n/+f/7//v//P/8//r/+v/6//r//P/+/wEAAwADAAMA
AwACAAEAAQAAAAAA/v/5//j/9v/2//X/9f/1//L/8v/z//P/9f/1//X/9f/z//P/8//z
//P/8//z//P/8//z//P/8//0//T/9f/2//L/8//z//H/7//v/+n/5//x//n/+P/9/wcA
EQAdAC0AQQBaAHMAhQCQAJMAmACYAIwAaQA1AAcA6//c/8//xv/I/8z/0P/Y/9//5f/o
/+v/7f/t/+//8f/v/+//8f/y//L/8//0//T/8P/w//H/8f/w//D/8f/z//T/9f/2//f/
9f/1//X/9f/1//b/9//3//n/+P/4//n/+P/2//T/8v/2//f/9//3//X/9v/2//b/+P/6
//v//P/6//r/+v/6//j/+P/4//n/+//8//3//v/9//z/+//8////AAACAAIAAAACAAIA
AgAEAAQABgAHAAoACgAKAAsACwAMAAwADAAOABAAEgASAA8ADwAPAA8AEQASABMAFQAT
ABMAFAAUABAAEAARABEAEwATABMAEgASABEAEAAPAA0ADQANAA0ADQAMAAkABwAHAAYA
BQADAAIAAgABAAEAAAD////////+//7//v/+//r/+v/5//f/+f/5//n/+f/5//r/+v/6
//r/+f/5//j/9v/2//b/9v/5//n/+f/3//f/9//3//f/+P/5//v//P/6//r/+f/5//f/
+P/4//j/+v/7//z//P/7//n/+P/4//r/+//8//3//f/8//v/+//5//n/+//7//3//f/8
//z/+//5//j/9//7//z//P/9//z//P/6//n/9//4//r/+v/8//v/+//6//n/+f/5//n/
+f/5//n/+v/6//v/+//5//v/+//5//n//f/9//3//f/5//P/9f/7//z//v/+//7//v/9
//3//P/7//v/+//7//v/+//8//z//P////////////////8AAAAAAAAAAAAAAAACAAQA
BwAJAAkACQAJAAgABwAHAAYABgAGAAEAAAD+//z/+//7//v/+P/4//n/+f/5//n/+f/5
//j/9//2//X/9v/3//j/+f/3//f/9//3//j/+P/5//r/+v/5//n/9//z/+3/8f/7//n/
8//8/wMABwAPACEALwA/AFYAcQCFAJIAmwCgAKQAnAB9AE0AGwD3/+D/1//U/8r/xv/S
/9r/2//j/+z/7//v//H/8f/x//H/8f/x//T/9f/3//n/+v/3//b/9v/1//T/9P/1//f/
+f/5//n/+f/5//n/+f/5//v//P/9//3/+//6//r/+//+//7//v/+//3//f/8//v/+f/6
//r/+v/9//7//v/+//z//P/8//z///8AAAEAAwABAAAA///+//7//v/+/wAAAgAEAAcA
CAAHAAgABwAGAAkACgANAA8ADgAOAA4ADwARABIAEgASABMAFAAVABQAFQAVABUAFQAW
ABYAFgAXABcAFwAYABgAFgAWABcAFwAZABkAGQAYABgAFwAWABUAEQARABEAEQATABIA
DwANAA0ADAALAAkACAAIAAcABwAFAAMAAgABAAAAAAAAAAAA//8AAAAA///9//3//f/9
//3//v/+//7//P/7//v/+v/8//z//P/8//////////3//P/7//r/+f/6//v//f/+//z/
/P/7//v//P/+////AAD////////+//7//f/9//7//f/9//3//f////7//f/9//v/+//9
//3//f/9//z//P/8//v/+//7//7//v/9//3/+//6//f/9f/2//j/+//8//z/+//7//r/
+f/5//n/+f/7//v/+//8//r/+//7//n/+//7//n/+f/5//3//P/7//r/+f/4//n/+//8
//3//f/9//3//f/7//z//P/8//v/+//7//v//f/9//7//v///wAAAQACAAEAAgAEAAUA
BgAHAAgACAAHAAcABgAGAAMA/f/7//j/9//3//j/+f/2//b/9//3//f/9//3//f/9f/1
//X/9f/3//f/9//3//f/9//3//f/9v/2//f/+P/2//f/+f/3//H/8f/z//P/8f/1//j/
/f8JABcAKQA7AEsAYgB5AIEAiACTAJgAlgCEAGMANwALAOv/2v/T/9L/0P/S/9j/4P/h
/+X/7v/z/+//7//v//H/9f/3//f/9v/z//P/8//y//P/9P/2//f/9f/0//T/9f/1//X/
9f/1//P/8//z//P/9f/2//f/9//3//b/9v/3//j/+P/4//j/+P/3//X/8//1//b/9v/2
//n/+v/6//r/+v/6//r/+v/6//r/+v/7//z//P/8//z//v/+//7/AAAAAAAAAQAAAAIA
BAAEAAQABgAGAAgACQAJAAgABwAHAAkACgAKAAoACwAMAA0ADAAMAA0ADgAPAA4ADgAO
AA8ADQANAA4ADgANAA4AEAARAA4ADQAMAAoADQANAA0ADQALAAsACwALAAgABgACAP//
AgACAAIAAQD///7//P/7//r/+f/5//n/+P/4//j/+P/2//b/9f/z//P/8//z//P/8f/y
//L/8v/z//P/9P/0//L/8v/y//L/8//z//P/8f/1//X/9f/1//P/8//0//T/9//4//j/
+f/3/w==
         </WaveFormData>
      </LeadData>
      <LeadData>
         <LeadByteCountTotal>10000</LeadByteCountTotal>
         <LeadTimeOffset>0</LeadTimeOffset>
         <LeadSampleCountTotal>5000</LeadSampleCountTotal>
         <LeadAmplitudeUnitsPerBit>4.88</LeadAmplitudeUnitsPerBit>
         <LeadAmplitudeUnits>��V</LeadAmplitudeUnits>
         <LeadHighLimit>2147483647</LeadHighLimit>
         <LeadLowLimit>268435456</LeadLowLimit>
         <LeadID>II</LeadID>
         <LeadOffsetFirstSample>0</LeadOffsetFirstSample>
         <FirstSampleBaseline>0</FirstSampleBaseline>
         <LeadSampleSize>2</LeadSampleSize>
         <LeadOff>FALSE</LeadOff>
         <BaselineSway>FALSE</BaselineSway>
         <ExcessiveACNoise>FALSE</ExcessiveACNoise>
         <MuscleNoise>FALSE</MuscleNoise>
         <LeadDataCRC32>3877912085</LeadDataCRC32>
         <WaveFormData>
EgASABIAEgAQABAAEAAQAA4ADgAOAA4ADAAKAAgABgAEAAQABAAEAAMAAgABAAAA///+
//3//P/8//z//P/8//z//P/8//z//v/+//7//v/9//z/+//6//r/+v/6//r/+//8//3/
/v/8//z//P/8//n/+P/3//b/+f/6//v//P/+//7//v/+//z//P/8//z/+v/6//r/+v/6
//r/+v/6//n/+P/3//b/+P/4//j/+P/4//j/+P/4//b/9v/2//b/9v/2//b/9v/1//T/
8//y//T/9v/4//r/+v/6//r/+v/5//j/9//2//j/+P/4//j/+f/6//v//f8AAAIAAwAD
AAUABQAFAAYABQAEAAMABAAKAAsADAANAAsACQAIAAcABgAFAAYABgAHAAYABgAEAAAA
/v/8//v//f/+//7//f/6//n/9//0//H/8P/t/+v/7f/u/+7/7f/r/+r/6f/o/+n/6v/r
/+3/7f/s/+v/6f/r/+v/6//r/+7/7v/u/+3/6//p/+P/6P/5/wEAAgAHAAsACAAGAAoA
CQAFAAYADAAOABgAKQA7AD8ALQARAPz/8f/q/+b/6P/r/+v/8P/1//P/9P/7/wgAEwAV
AA4ABQABAAEA///6//b/9v/4//X/9P/0//P/8f/x//H/8f/y//L/8v/y//L/8f/w/+7/
7v/u/+3/7f/u/+//7//v//H/8f/x//H/8f/x//H/8//z//H/8P/w//D/8P/y//L/8f/x
//L/8v/x//H/8f/x//L/8v/y//T/8v/y//L/8v/z//T/9f/4//f/+P/5//r/+P/6//r/
+v/7//z///8BAAAAAAD/////AQACAAMABQAHAAkACAAHAAkACQALAAwADQANAA4AEAAN
AA0ADAALAAwADgAPABAAEQARABEAEQARABAAEAAPAA4ADgAOAA4ACgAJAAgACAAJAAgA
BwAGAAcABQAEAAQABAADAAEAAQAAAP////////r/+f/4//j/+v/7//v/+v/6//j/+P/4
//n/+f/5//n/+f/5//n/+f/5//j/9//2//n/+v/7//z/+//8//v/+v/6//r/+v/7//z/
/f/+/////f/8//v/+v/6//v//P/+//z//P/8//z//f/9//3//f/+//7///////7//P/6
//n/+//7//r/+v/5//n/+f/5//j/+P/4//f/+f/6//r/+v/5//j/9//2//b/9v/2//b/
9v/2//f/9//3//v//v/+//7//v/+/wEAAgAEAAUABwAHAAcABwAKAAoACgAKAAwADwAP
AA8ADwAPAA0ADAANAA0ADQAPAA4ADgAMAAsABwAEAAEA/v/+////AQACAAAA/P/6//f/
9P/y//L/8P/v/+//8P/w//H/8P/w//D/8P/w//D/8P/v//D/8P/w/+3/7f/t/+3/7//w
//D/8P/x//H/8//1//r/AQAJAA4ADwARABQAFgAOAAcABQAKABQAKAA8AE0ASwAvAA0A
+//w/+f/5P/m/+b/6f/v//L/8//1//7/BwAOAA0ACQAIAAUA///7//X/8P/s/+r/7P/v
//D/8v/z/+//7//v/+//7P/s/+z/7P/u/+//8P/w/+//7v/s/+v/7v/v/+//7//t/+3/
7f/t/+//7//v//H/8//x//D/8P/u/+7/8P/w/+//7//w//D/8f/x//H/8f/y//L/8v/0
//L/8v/y//L/8//0//X/+P/5//r/+//8//r//P/8//z/+v/6//z//f8BAAIAAgADAAIA
AgACAAMABwALAAwADQANAA0ADwAQAA4ADQANAA4AEAARABEAEQARABIAEgASABUAFQAV
ABUAEwASABIAEQASABIAEgASABIAEQAQABAADQAMAAsACgALAAkACAAIAAgABwAFAAUA
BAADAAMAAwACAAEAAAAAAP/////+//z//f/8//3//v/9//3//f/9////////////AgAC
AAIAAgABAAAA///+//7/AAAAAAAA//8AAAEAAwABAAEAAQABAAQABAAEAAQAAQABAAEA
AgACAAIAAgACAAEAAQABAAEAAAAAAAEAAQADAAIAAQABAAEAAQAAAAAA///////////8
//z//P/7//3//v/+//7//v/+//7//v/8//z//P/8//r/+v/7//v//f///wMAAgADAAQA
BQAGAAkACgAMAA0ACwALAAsACwAOAA4ADgAOABIAFQAVABUAEwATABEAEAANAA0ADQAP
ABAAEAAOAA0ADAAKAAgABgADAAMABAAEAAMAAAD///3//P/6//r/+P/1//P/8v/w//L/
8v/z//T/9P/0//T/9P/1//b/9v/2//f/9//3//f/9f/2//b/9v/z//X/8//3//7/AQAH
ABAAEwAPABAAFgAWABUAEwAUABgAHgAuAEEAUQBRADsAGQACAPH/6P/k/+L/4//t//L/
8//3//7/AwAKABMAEwAOAAsABwABAP3//P/2//L/9P/0//T/9f/1//P/8//z//P/8P/w
//D/8P/z//P/8//y//L/8v/x//H/8v/z//P/8//1//X/9f/1//T/8//y//P/9P/z//P/
9P/z//L/8//y//H/8f/y//L/8//z//P/8//y//L/8v/0//X/9v/3//j/9v/2//b/+P/3
//j/+f/6//z//v/+//7//v/+/wAAAQAFAAYABgAHAAYABgAGAAcACgANAA0ADQANAA0A
DwAQABEAEQASABQAFAAVABUAFQAXABgAGAAYABkAGQAZABkAGwAaABoAGQAVABQAEwAS
ABIAEQAQABAADwAOAA0ADAALAAkACAAIAAgABwAFAAUABAADAAMAAwABAAEAAQACAP//
///+//z////+////AAD///////////3//f/9//3/AAAAAAAAAAAAAAAAAAAAAAAAAgAC
AAIAAAAAAAAAAQABAAEAAQABAAIAAgACAAIAAQABAAEAAgAAAAAAAAAAAAEAAQABAAEA
AAAAAAEAAQABAAAA///////////+//7//f/9//3//f/+//7//v/9//v//P/8//z//v/+
//7//v/+//7//v/+//7//v/////////////////9//z//P/8/wAAAAD+////AAACAAIA
AgACAAYACAALAA0ADAALAAoACQAMAAwADAAMAA8AEwAUABUAEgARAA4ADAAMAA0ADgAR
ABAAEAAOAA0ACgAIAAYABAAFAAUABgAGAAMAAAD///3//P/6//r/+P/2//X/9f/0//X/
9P/0//T/9v/2//b/9v/1//T/8v/w//H/8//1//f/9f/2//b/9v/z//P/9f/3//z/AwAJ
AA4AEQATABQAFgAWABMAFQAWABgAHgAsAD0ARwBFAC0ADwD6/+v/4v/g/+L/5f/n/+r/
8f/5//7/BwASABcAEQAKAAcAAwD//////P/4//T/9v/0//T/9f/1//X/9f/1//X/9v/2
//b/9v/2//X/9P/y//P/9P/0//X/9P/1//X/9f/3//f/9//3//X/9f/1//f/9//1//T/
9P/2//b/+P/4//b/9f/1//T/9f/1//X/9f/4//j/+P/6//j/+P/4//j/+f/6//v//v/+
//7//v/+/wAAAgACAAIAAgACAAQABQAFAAYABgAHAAgACAAIAAkADgARABEAEQATABMA
FQAWABUAFQAWABgAGAAZABkAGQAZABoAGgAaABsAGwAbABsAHQAcABwAGwAYABgAGAAY
ABYAFQAUABQAFQAUABMAEgAQAA0ACwAKAAwACwAJAAkABgAFAAUABQACAAEAAAAAAAIA
AwADAAIAAgAAAAAAAAABAAEAAQABAAEAAQABAAEAAgACAAIAAgAEAAQABAAEAAIABAAE
AAQAAAAAAAAAAQADAAMAAwADAAQABAAEAAQABQAFAAUABgAEAAQABAAEAAUABQAFAAUA
AwACAAIAAQADAAIAAQABAAIAAwADAAQAAwADAAMAAwACAAIAAgABAP//AAAAAAAA/v/+
//7//v8AAAAAAAAAAP7//v/////////////////8//z//f/+/wAAAAAAAAEABgAIAAgA
CAAIAAgACgAMAA8AEQAPAA8ADwAPAA8ADgANAAwAEAATABMAEwATABMAEQAQAA8ADwAP
ABEAFAAUABIAEQAMAAoACAAGAAcABwAIAAgABQACAAEA///8//r/+v/4//n/+f/6//r/
9//2//b/9v/4//j/+P/4//f/+P/4//j/9f/1//X/9f/4//r/+//8//f/9f/3//v/AgAJ
ABMAFgAVABcAFgAUABIAEQATABQAGAAiADQAQQBDADMAGwADAPL/5f/i/+T/5v/n/+3/
8v/1//3/BgANABYAGwATAAoABwADAP3/+//6//j/+v/8//v/+v/6//n/9v/1//T/8//1
//b/9//4//f/9//3//b/9//4//j/+f/6//v/+//7//r/+f/4//f/+f/5//n/+//5//f/
9v/2//f/+P/7//z/+f/5//r/+v/7//v/+//7//7//v/+/wAA///+//3//P/6//r/+v/8
////AAABAAIAAgAEAAQABAAFAAYACQALAAsADAAMAA0ADgAOAA4ADwASABUAFQAVABUA
FQAXABgAGwAbABwAHgAcAB0AHQAdAB8AIAAgACAAIAAfAB4AHQAbABoAGgAZABkAGgAb
ABwAGAAXABYAFgAXABYAFQAUABIADwANAAwADgANAAsACwAKAAkACQAJAAQAAwACAAIA
AgADAAMAAgAAAP7//v/+////////////AQABAAEAAQABAAAA///+/wAAAAAAAAAA/v8A
AAAAAAD+//7//v///wEAAQABAAEAAAAAAAAAAAAAAAEAAgAEAAMAAgABAAAAAQABAAEA
AQAAAAAAAQABAP///v/9//3///////7//v/9//3//f/9//7//v/+//3//f/+//7//v/8
//z//P/8//7//v/+//7//P/8//3//f/9//3//f/9//z//P/9//7//P/8/wAABAAGAAYA
BgAGAAcACAAKAAsACwALAAsACwAOAA4ADgAOABAAEwATABMAEwATABEAEAAPAA8ADwAR
ABAAEAAOAA0ACwAKAAkACAAEAAMAAwACAAEA/v/9//v/+f/4//n/+P/3//f/+P/4//n/
+P/4//j/9//2//X/9P/3//j/+P/4//n/+f/5//n/+f/6//r/+v/7//n/+f/7/wAABQAN
ABQAEwATABQAFgAUAA8ADQAQABQAGgAoADcAQQA5ACMACQDy/+P/4P/k/+b/5//r/+7/
8f/3//z/BQASABkAFQAOAA0ABwD9//f/8v/y//j//P/7//r/+v/5//X/9f/1//X/9v/2
//b/9v/5//n/+f/4//X/9P/y//H/9P/1//X/9f/3//f/9//3//X/9f/1//f/+f/3//b/
9v/0//T/9v/2//X/9f/2//b/9//3//f/9//4//j/+P/6//j/+P/4//j/+P/4//j/+v/7
//z//f/+//z//v/+//7/AAAAAAIAAwAFAAYABgAHAAoACgAKAAsADgARABEAEQARABEA
EwAUABMAEwAUABYAFgAXABcAFwAXABgAGAAYABkAGQAZABkAGQAYABgAFwAWABYAFgAW
ABYAFQAUABQAEgAQAA4ADAANAAsACgAKAAoACQAHAAcABgAFAAUABQAEAAMAAgACAAEA
AQAAAP7////+////AAABAAEAAQABAP//////////AgACAAIAAgAAAAAAAAAAAAAAAgAC
AAIAAgACAAIAAwABAAEAAQABAAQABAAEAAQAAgABAAAAAAACAAIAAgACAAEAAQABAAEA
/v/+//////8AAAAAAAABAP///f/6//j/+v/7//z//f/+//7//v/9//3//v/+//7//v/+
//7//v/8//z//P/8//v/+v/6//n/+//7//v/+//6//z////+/wAAAgACAAIAAgADAAQA
BgAHAAgACQAKAAsACwAKAAkACAAMAA8ADwAPAA0ADQALAAoABwAHAAcACQAMAAwACgAJ
AAQAAgAAAP7//v///wEAAgADAAAA///9//j/9v/2//T/8f/x//L/8v/z//L/8v/y//T/
9P/0//T/8//0//T/9P/x//H/8f/x//L/9P/1//b/9//1//X/9f/0//v/CQASABMAEQAQ
ABAADgANAAsADAAQABQAHAArADUAMQAdAAMA9P/t/+T/4v/k/+X/5//q/+//8f/0//v/
CgATABUAEAAHAP//+//7//r/+P/2//T/9P/0//X/9f/z//P/8//z//T/9P/0//T/9P/z
//L/8P/x//L/8v/z//P/8//y//H/8f/x//H/8f/z//P/8//1//P/8f/w//D/8f/y//X/
9v/z//P/9P/0//X/9f/1//X/9f/0//P/9P/2//b/9v/2//T/9P/0//b/+f/6//v//P/8
//7//v/+//3//P/9//3///8AAAAAAQADAAQABQAHAAgACwALAAsACQAJAAsADAAPAA8A
EAASABIAEwATABMAFQAWABYAFgAWABUAFAATABMAEgASABEAEgASABIAEgAOAA0ADAAM
AA0ADAALAAoACwAJAAgACAAHAAUAAgABAAIAAQABAAEA+//5//f/9v/6//3///8AAP3/
+v/5//j/+f/5//n/+f/7//v/+//7//r/+v/6//r//P/8//z//P/+/wAAAAAAAP7//v/+
////AQABAAEAAQACAAIAAgACAAIAAwAEAAYABgAGAAYABgAEAAMAAgABAAIAAgADAAMA
AwACAAEAAQACAAMAAwAEAAIAAQAAAP///v/+//7//f8AAAIAAwAEAAEAAAD///7///8A
AAEAAgAAAAAAAQABAAMAAwAGAAgACAAIAAgACwAMAA4ADwARABEAEQARABIAEgASABIA
EgAVABUAFQAVABUAEwASABIAEwAUABcAGAAYABYAFQASABAADgAMAAsACwAMAAwACQAG
AAUAAwD9//r/+f/2//f/9//4//j/+v/6//v//P/7//r/+f/4//v//P/8//z/+//7//v/
+//5//r/+v/6//v/+f/7//3/AAAHABEAGAAXABcAFgAWABQAEwARABYAFgAYACgAPwBP
AE0AMwATAAAA+f/y//L/9P/x//X//v/9//f//P8BAA4AGwAdABYAEQANAAkABQAAAPz/
+v/4//v//P/+////+v/5//j/9//4//j/+P/4//v/+//7//r/+P/4//f/9//2//f/9//3
//j/+f/6//v/+v/5//j/+f/7//n/+P/4//j/+P/6//r/+//7//z//P/5//n/+f/5//r/
+v/6//z//P/8//z//P/6//r/+v/8//3//v///wAA/v8AAAAAAAABAAIABQAHAAcACAAI
AAkACgAKAAoACwAOABEAEQARABEAEQATABQAEwATABQAFgAYABkAGQAZABcAGAAYABgA
GwAbABsAGwAdABwAHAAbABkAGAAXABYAFgAVABQAFAAVABQAEwASABEADwAOAA4ADQAL
AAgABwAIAAcABwAHAAYABQAEAAQAAwADAAIAAAABAAAAAQACAAEAAQABAAEAAwADAAMA
AwAGAAYABgAGAAQABAAEAAQABQAIAAkACgAFAAQAAwADAAUABQAFAAUABgAGAAYABgAD
AAMAAwAEAAUABgAHAAgABwAHAAcABwAEAAQABQAFAAcABgAFAAUAAwADAAIAAgAFAAUA
BQAFAAQABAAEAAMAAgACAAEAAAABAAIAAwAEAAIAAgACAAIACgAMAAwADAAMAAwADwAQ
ABIAEwATABMAEwATABQAFAAUABQAGAAbABsAGwAdAB0AGwAaABcAFwAXABkAGgAaABgA
FwASABAADgAMAAsACwAMAAwACQAGAAUAAwD+//z//P/6//n/+f/6//r/9//2//b/9v/4
//j/+P/4//v//P/8//z/+//7//v/+//7//z//P/8//v/8//5//v//P8DABEAGAAZABcA
GAAcABoAFQATABgAHAAmADgATQBbAFEAMwATAAAA9//y//D/8v/1//X/9v/3//v/BAAN
ABYAHQAZAA4ADQAPAAUA+//+/wAA/P/8//z//P/9//3/+//7//v/+//6//r/+v/6//r/
+f/4//b/+P/4//f/9//6//v/+//7//r/+f/4//f/+f/5//n/+//7//n/+P/4//b/9v/4
//j/+f/5//r/+v/4//f/9v/1//b/9v/2//j/+v/6//r/+v/6//r/+v/8//v//P/9//7/
AAACAAIAAgAEAAQABgAHAAgACAAHAAcACQAKAAsADQAOABEAEQARABEAEQATABQAFQAV
ABYAGAAWABcAFwAXABkAGgAaABoAGwAbABsAGwAZABgAGAAXABgAGAAYABgAFgAVABQA
FAATABIAEQAQAA8ADQAMAAwACgAJAAcABwAIAAcABwAHAAQAAwACAAIAAAABAAEAAAAC
AAAAAAAAAAAA///+//3///////////////7//f/8//7//v/+//7//v8AAAAAAAD8//z/
/P/9//7///8AAAEAAQAAAP///v////////8AAP7//v/+//7/+//7//v/+//7//z//v//
/////v/9//3//f/9//z//P////////////3//P/7//n/+//8//z//P/7//r/+f/4//r/
+v/6//r/+P/4//n/+f/3//f/+//7//z//f/+////AAABAAIABAAFAAYABwAIAAkACAAI
AAgACAAMAA8ADwAPAA0ADQALAAoACQAJAAkACwAMAAwACgAJAAQAAgAAAP7//f/9//7/
/v/9//r/+f/3//T/8v/y//D/7//v//D/8P/v/+7/7v/u/+7/7v/u/+7/7f/u/+7/7v/t
/+3/7f/t/+//8P/w//D/8f/x/+3/6//w//n/BQAMAAkABwAOABIADgAJAAsADgASABwA
MABBAEkAOwAbAP3/6v/d/9r/3v/e/9//5//s/+3/8f/4////CAANAAsABAD///v/9f/x
//D/7v/w//L/8P/u/+3/6//r/+v/6//r/+z/7P/s/+z/6//r/+v/6v/q/+r/6f/p/+r/
6//r/+v/6f/p/+n/6f/n/+f/5//p/+z/6//r/+z/6v/q/+z/7P/t/+3/7v/u/+3/7f/t
/+3/7P/s/+z/7v/u/+7/7v/u//D/8P/w//L/8f/y//P/9P/0//b/9v/2//b/9v/4//n/
/f/+//7///8AAAAAAAABAAIABQAFAAUABwAHAAkACgALAAsADAAOABAAEQARABEADwAQ
ABAAEAARABEAEQARABEAEAAQAA8ADgAOAA4ADgAKAAkACAAIAAcABgAFAAQABQADAAIA
AgABAP///P/7//r/+f/5//n/9//3//f/+P/3//f/9v/0//b/9P/0//T/8//z//P/8//1
//X/9f/1//T/9P/0//T/9P/0//T/9P/0//b/9v/2//b/9v/2//f/9f/1//X/9f/2//b/
9v/2//X/9f/1//b/+P/4//j/+P/2//X/9P/z//T/9P/1//X/8//y//H/8f/z//P/8v/y
//P/8//z//P/8v/y//L/8f/z//T/9P/0//T/9P/0//T/8//y//H/8P/y//L/8//z//P/
8//z//P/8v/y//P/9P/0//L/8P/v//D/9P/1//b/9//4//r//P///wEAAQABAAEAAQAC
AAIAAgACAAQABwAHAAcABwAHAAUABAABAAEAAQADAAIAAgAAAP///f/8//v/+v/3//f/
+P/4//n/9v/1//P/8P/u/+7/7P/t/+3/7v/u/+v/6v/q/+r/7P/s/+z/7P/t/+7/7v/u
/+v/6//r/+v/7f/u/+7/7v/x/+//7f/x//T/+/8DAAgACwAPABAADgAKAAcACQAKAAgA
DgAkADsAQwA7ACUACQDy/+H/2P/Y/9r/3f/h/+j/7//z//j//f8EAAsADQAIAAMA///5
//X/9P/y/+7/7v/v//D/8v/z//P/8//z//P/7//u/+3/7P/v/+//7//u/+7/7v/t/+3/
7v/v/+//7//v/+//7//v/+//7//v//H/8f/v/+7/7v/u/+7/8P/w/+3/7f/u/+7/7v/v
//D/8f/w//D/8P/y//T/9P/0//T/8//y//H/8v/1//b/9//4//j/+v/6//r/+v/6//z/
/f8BAAIAAgADAAIAAgACAAMABgAJAAkACQAJAAkACwAMAA8ADwAQABIAEgATABMAEwAT
ABQAFAAUABUAFQAVABUAFQAUABQAEwAQABAAEAAQAA8ADwAPABAADQAMAAsACgAKAAkA
CQAKAAcABQACAAEAAgABAAEAAQAAAP///v/+//z//f/9//z//v/8//z//P/9//3//f/9
//v/+//7//v//f/+////AAD9//z/+//6//z//v/+//7//P/8//z//f/8//v/+v/5//z/
/P/8//z/+v/5//j/+P/6//r/+v/6//n/+f/5//n/+P/4//n/+f/5//j/9//3//f/9//2
//b/9f/1//X/9f/1//b/9//3//X/9v/2//b/+P/4//j/+P/2//b/9v/2//b/9v/3//f/
9f/1//X/9f/0//T/9f/2//f/9v/1//X/9P/z//H/9P/2//n/+v/7//z//f/+/wAAAQD/
/////////wIAAgACAAIABAAHAAcABwAJAAkABwAGAAQAAwACAAMAAgACAAAA///+//z/
+v/4//f/9//4//j/+f/2//X/8//x//D/8f/w/+7/7f/t/+z/6//q/+r/6v/q/+r/6v/q
/+3/7v/u/+7/6//r/+v/6//t/+7/7v/u/+v/7//t/+n/7v/5////BAAHAAcACAAMAAoA
BQADAAQACAAOAB4ALwA5ADEAGQABAO7/3f/U/9T/2P/f/+H/4P/l/+v/8P/5/wIACQAH
AAIA///9//f/8//w/+z/6v/s/+7/7v/v/+//7P/r/+r/6f/o/+j/6P/o/+v/6//r/+r/
6v/q/+n/6f/q/+v/6//r/+v/6//r/+v/6v/p/+j/6f/q/+n/6f/q/+j/6P/q/+r/6//r
/+z/7P/r/+v/6//r/+z/7P/s/+7/8P/w//D/8P/v/+7/7f/u//D/8v/0//b/9f/2//X/
9P/2//b/+P/5//v//P/8//3//v/+//7///8EAAcABwAHAAUABQAHAAgACgALAA0AEAAQ
ABEAEQARAA8AEAAQABAAEQARABEAEQARABAAEAAPAA4ADgAOAA4ADAALAAoACgAHAAYA
BQAEAAMAAQAAAAAAAAD///3//f/6//n/+f/5//j/9//2//b/9v/3//f/9v/4//b/9v/2
//X/9f/1//X/9f/1//X/9f/2//b/9v/2//T/9P/0//T/9f/4//n/+v/2//b/9v/3//n/
+f/5//n/+P/4//j/+P/1//X/9f/2//j/+P/4//j/9f/1//X/9f/2//b/9//3//f/9v/1
//X/8//z//L/8v/2//f/+P/5//b/9v/2//X/9f/2//b/9v/2//b/9v/2//b/9v/2//b/
9v/2//f/9//1//X/9f/1//T/9P/1//b/9v/2//b/9//0//H/8//4//j/+//8//3//v/9
//7/AAABAAMAAwADAAMAAgACAAIAAgAGAAkACQAJAAcABwAFAAQAAQABAAEAAwAGAAYA
BAADAAIAAAD+//z/+//7//z//P/7//j/9//1//T/8v/y//D/7f/t/+7/7v/t/+z/7P/s
/+z/7P/s/+z/7//w//D/8P/v/+//7//v//H/8v/y//L/7//v/+//7//y//X/+/8IAA0A
CQAKAAwACgAHAAUABAAGAAwAGAAnADMANQAlABEA/P/n/9b/1v/Y/9v/4//o/+X/4//u
//v/BAALAA8ACgADAP//9//z//L/7v/s/+7/8f/y//T/9f/w/+//7v/t/+3/7v/v//D/
7//v/+//7v/w//D/7//v//L/8//z//P/8f/x//H/8f/y//P/9P/3//b/8//x//D/7v/u
//D/8P/x//H/8v/y/+//7//v/+//8v/0//b/+v/4//b/9P/y//P/9P/1//j/+//8//3/
/v/9//7//f/8//3//v8BAAMABQAGAAYABwAKAAoACgALAA0ADwAOAA0ADQANAA8AEAAT
ABMAFAAWABYAFwAXABcAFwAYABgAGAAbABsAGwAbABkAGAAYABcAFgAWABYAFgAWABUA
FAAUABEAEAAPAA4ADwANAAwADAALAAkABgAFAAYABQAFAAUAAwADAAMABAAEAAUABQAE
AAMAAAD///7/AQABAAEAAQADAAMAAwADAAIAAgACAAIAAgACAAIAAgACAAQABAAEAAAA
AAAAAAEAAwADAAMAAwACAAIAAgACAAMAAwADAAQAAgACAAIAAgABAAEAAQABAAAAAAAB
AAEAAQAAAP///////////v/+/wAAAQACAAMA///+//3/+//8//7///8AAAAAAAAAAAAA
AAAAAAAAAAAAAAAAAQABAAAA///+//3//v/+////AAAAAAYABgAIAAgACAAIAAsADAAO
AA8ADwAPAA8ADwAOAA4ADgAOAA4AEQARABEAEwATABEAEAAQABEAEgAVABQAEgAOAAsA
CQAIAAcABgAFAAUABgAGAAUAAgABAP///f/8//3//P/5//n/+v/6//n/+P/4//j/9v/2
//b/9v/3//j/+P/4//n/+f/5//n/9//4//j/+P/3//f/+f/9/wAABwARABgAFQATABQA
FgAWABUAFQAUABYAHgAsADcAPQAzABsABQD4//H/6v/o/+j/6//v//b/+f/7/wIACQAQ
ABcAFwAQAAsABwADAAEAAAD+//7//v/7//r/+v/5//j/+f/6//v/+f/4//f/9v/5//n/
+f/4//b/9v/1//X/+P/5//n/+f/5//n/+f/5//j/9//2//f/+f/3//b/9v/2//b/+P/4
//f/9//4//j/9//3//f/9//4//j/+P/6//z//P/8//z/+v/6//r//P/7//z//f/+////
AgADAAQABAAEAAYABwAHAAgACAAJAAoACgAKAAsADAAPAA8ADwARABEAEwAUABMAEwAU
ABYAFwAZABoAGwAbABwAHAAcABoAGQAYABcAGgAaABsAGwAYABgAGAAYABgAFwAWABYA
FQAUABMAEgAQAA0ACwAKAA0ADQAMAA0ACwAJAAgABwAEAAMAAgACAAQABQAFAAQAAgAA
AAAAAAACAAMABAAFAAQAAwACAAEAAgACAAIAAgAEAAQABAAEAAIABAAEAAQABQAGAAcA
CQAHAA==
         </WaveFormData>
      </LeadData>
      <LeadData>
         <LeadByteCountTotal>10000</LeadByteCountTotal>
         <LeadTimeOffset>0</LeadTimeOffset>
         <LeadSampleCountTotal>5000</LeadSampleCountTotal>
         <LeadAmplitudeUnitsPerBit>4.88</LeadAmplitudeUnitsPerBit>
         <LeadAmplitudeUnits>��V</LeadAmplitudeUnits>
         <LeadHighLimit>2147483647</LeadHighLimit>
         <LeadLowLimit>268435456</LeadLowLimit>
         <LeadID>V1</LeadID>
         <LeadOffsetFirstSample>0</LeadOffsetFirstSample>
         <FirstSampleBaseline>0</FirstSampleBaseline>
         <LeadSampleSize>2</LeadSampleSize>
         <LeadOff>FALSE</LeadOff>
         <BaselineSway>FALSE</BaselineSway>
         <ExcessiveACNoise>FALSE</ExcessiveACNoise>
         <MuscleNoise>FALSE</MuscleNoise>
         <LeadDataCRC32>994044596</LeadDataCRC32>
         <WaveFormData>
HAAcABwAHAAeAB4AHgAeABwAHAAcABwAHAAcABwAHAAcABwAHAAcABwAHAAcABwAHgAe
AB4AHgAeAB4AHgAeABwAHAAcABwAHgAeAB4AHgAeAB4AHgAeAB8AIAAhACIAIQAgAB8A
HgAgACAAIAAgACIAIgAiACIAIAAgACAAIAAeAB4AHgAeAB4AHgAeAB4AHgAeAB4AHgAh
ACIAIwAkACMAIgAhACAAIAAgACAAIAAiACIAIgAiACIAIgAiACIAJAAkACQAJAAiACIA
IgAiACQAJAAkACQAIgAiACIAIgAiACIAIgAiACQAJAAkACQAJgAmACYAJgAmACUAJAAi
ACIAIwAlACcAKQApACcAJgAjACEAHwAeABsAGgAaABkAGgAbABwAHAAZABUAEgATABQA
FAAUABUAEwAVABYAGAAbAB8AHwAfAB4AHgAeAB4AGwAbABsAGwAbABsAGgAaABwAHAAd
AB0AHAAcABwAGwAaABsAGgAYABYAFgAWABYAGQAZABMAEwAXABcAFgAbAB8AHgAaABcA
FwAVABYAFQASAAkA+v/r/9v/zv/G/73/sP+o/6j/ov+V/4v/jv+V/5r/o/+w/8D/y//Q
/9X/3v/l/+z/8v/7/wQABwAKAAoACgALAAsACgALAAsACwAOAA4ADQANAA8AEQATABYA
FQAUABUAFgAXABQAEgARABMAEwASABEAEwATABIAEgATABQAFQAWABUAFAASABEAEgAS
ABIAEgAUABQAFAAUABIAEQAQAA8ADwAPAA8ADwAOAA4ADgAOAAwADAAMAAwADwAQABAA
EQAOAA4ADgAOABAAEAAOAA4ADwAPAA8AEgARABAADwANAAoACgAKAAoADAAMAAsACwAN
AAwACwALAAsADAAMAAoADQAOAA8AEAAPAA8AEQARABEAEQARABIAEgASABEAEQASABIA
EgASABIAEgASABIAEgARABEAEAAPAA8ADwAPAA4ADgANAA4AEAAQABUAFQAWABcAGQAb
ABkAGgAbABsAGwAcAB4AIQAgAB4AGwAaABoAGgAcABwAGgAaABoAGQAWABYAFQAVABgA
GAAZABoAFQATABIAEQAPAA4ADQANAA8ADwARABIAEgAQAA8ADwAPAA8AEQARAA8ADgAN
AA0ADgAPAAsADAAJAAkACAAIAAgACgANAA8ADQALAAsACQAMAA0ADAANABAAEwASABEA
EgANAAoACgAPABMAGAAWABYAFgAWABcAGQAaABsAHAAbABsAHAAaABkAGAAVABQAEQAP
AA0ADgANAAwADAAKAAkACAAHAAQAAgD///3///8AAAAAAAABAAEAAwAEAAQABwALAAsA
DQAOAA4ADgAOAA0ADQANAA0ADQANAAwADAAMAAwADQANAA4ADgAOAA4ADwASABMAEAAQ
ABAAEAASABMAEwATABEAEwAZACAAIQAfACAAJgApACcAIwAgABsADAD7/+b/z//F/8L/
tP+l/5z/kv+E/3z/gf+H/47/mf+s/73/yP/O/9P/2v/l//D/+f8AAAQACQAKAAkADgAS
ABIAEwATABMAEwASABEAFAAUABMAEwARABEAEQASABAAEAASABQAFAASABEAEQARABEA
EAAPABAAEQARABIAEgASABIAEgAUABQAEwATABAAEAAQABAADgAOAA4ADgAOAA8AEAAR
AA8ADwAPAA8AEAAQABAAEAASABIAEgASABAAEAAPAA8ADQAOAA8AEAAQABAADgAOAA8A
DwAPABIADwAOAA0ACwAMAAwADAAMAAwADAALAAsADQAMAAsACwALAAwADAAKAAwADAAM
AAwACwALAA0ADQAPAA8ADwAQAA4ADgANAA0ACgAKAAoACgAMAAwADAAMAAwACwALAAoA
CwALAAsACwALAAwADAAOAA0ADAAQAA8ADgANAA0ADQALAAwADQANAA0ADAAMAA0ADQAM
AAoACgAKAAoADAAMAAsACgAJAAcACAAIAAcABwAIAAgACQAKAAoACQAJAAkABgAGAAYA
BwAFAAUABwAIAAgABgAFAAUABQAFAAcABwAIAAgACAAJAAYABQD///7//v//////AAD/
/wAAAgADAAIA///+//v//P/9//z//f/+/wEAAAD//wEA/f/7//z//////wIABgAEAAQA
BAAEAAIAAwADAAMAAwADAAQABgAJAAkACQAHAAYAAwABAP///v/9//z//P/5//n/+f/5
//j/9v/z//H/8f/y//L/8v/z//P/9f/2//r//f8BAAEAAQACAAIAAgAAAP///////wEA
AQABAAAA/v/+//7///8AAAIAAwAEAAMAAwAFAAUAAgACAAIAAgAAAP///f/9////////
/wIAAwAFAAgADAANAA8ADwAMAAkA/v/v/9r/wf+t/6b/nv+N/37/eP9y/2r/af9r/3L/
e/+M/5v/qv+y/7f/vv/J/9T/3f/m/+z/8f/0//X/9v/5//r//P/9/wEAAwAEAAUAAwAC
AAAA//8AAAEAAgAEAAQABAAGAAgACgAIAAcABwAIAAcABQADAAEAAQAAAAAAAgACAAIA
AgACAAIAAQABAAIAAgACAAIAAAAAAAAAAAABAAEAAQABAAQABQAGAAcABAAEAAQABAAE
AAQABAAEAAUABgAGAAcABAAEAAQABAAEAAQAAgACAAMAAwADAAYACQAKAAsACwAKAAoA
CgAKAAkACAAGAAUABgAGAAYABwAFAAYABgAEAAMAAgABAAAAAgADAAYABwAGAAUABAAE
AAYACAAJAAsABwAGAAUABAACAAIAAgACAAEA///+//z/+//7//v/+//6//r/+f/6//j/
+P/9//3//f/9//7////9//7///////7//v///wEAAQAAAP7//v/8//z//v/+//z//P/8
//v/+P/4//f/9//8//7/AQAEAAQAAwADAAMAAAAAAAAAAQADAAMABQAGAAQAAgABAAEA
AAD//wAA///9//z/+//7//z//f/5//r/+v/7//v//P///wIABgAJAAYAAwACAP//AAAB
AAAAAQAAAAEA/v/7//z/9//0//T/9v/5//3/AQD//wAAAAAAAAIA/v/9////AAABAAIA
AwAEAAYABwAHAAcABAADAAMABAADAAMAAwABAAIA///9//v/+v/5//j/+P/5//n/+f/5
//b/9P/x/+//8f/y//L/8v/z//P/9f/2//j/+/////////8AAAAAAAD+//3//f/9////
//////7/AAAAAAAAAQD//wAAAAAAAAEAAQADAAMAAAAAAAAAAAACAAEA//8BAAMAAwAD
AAYACQALAA4AEAAPABEAFQAUAA0AAgDz/9z/wf+v/6z/pP+T/4D/dv9w/2z/bf9x/3j/
hf+Y/6n/tv+8/8P/zP/V/9z/5//y//b/+//+/wEAAgACAAIAAwADAAQABQAFAAUABQAE
AAIAAQAAAP///v/+//7//v8AAAIABQAEAAQABQAIAAkACQAJAAgABwAFAAQAAgACAAIA
AgAEAAQAAwADAAIAAgACAAIABAAEAAQABAADAAMAAwADAAUABQAFAAUABAAEAAQABAAF
AAYABwAIAAgACAAHAAcABwAIAAkACgAIAAgABgAGAAUABQAFAAgABwAGAAUAAwAEAAQA
BAAEAAUABgAGAAcABQAEAAMAAwACAAIAAQD+/wAAAAAAAAAAAgADAAYABwAEAAMAAgAC
AAQABAADAAMAAgACAAIAAgACAAIAAgACAAEAAQACAAIAAQABAAEAAQAAAAAA//8AAP7/
/v8DAAMAAAD///////8BAAIAAwADAAIAAgADAAUABwAGAAQABAACAAIABAAEAAYABgAG
AAUABgAGAAUABQAHAAYABgAGAAYABQAFAAUABgAGAAYABwAJAAkACwAMAA4ADAALAAsA
CQAHAAcABQAGAAYABgAHAAkACQAEAAQABAAFAAUABgAEAAYACQALAAsACQAJAAcACAAJ
AAgACQAKAA0ADAALAA0ACQAHAAgABQAFAAYABwADAAIAAAD+//7//v//////AwAEAAQA
BAAEAAQABgAHAAcABwAGAAUABQAGAAUABQAFAAMAAQD9//r/9//4//f/9v/2//f/9//3
//f/9//2//T/8//z//T/9P/0//b/9//6//z//P///wMAAwAEAAYABwAIAAUAAwACAAEA
AQABAAEAAAD+//7//v//////AAAAAAAA/f/9/////////wAAAQACAAIAAQADAAcADQAT
ABUAFAAZACEAJAAiACcAKwArACgAJQAYAAcA9P/b/8f/wP+2/6H/jP+C/37/fP97/4H/
iv+V/6b/v//Y/+D/4//s//X//P8FAAoAEAAVABgAGQAYABgAFgAVABMAFgAXABcAFwAY
ABgAFwAXABcAFwAXABgAFAASABIAEgAWABQAEwATABgAGQAZABkAGQAZABgAGAAYABgA
GAAYABcAFgAUABMAEAAQABAAEAASABQAFgAYABQAEQAOAAsACQAHAAUAAwAAAAAAAAAA
AP7//v/+//7/AAAAAP/////9//7///8AAAEAAgABAAIA////////AgACAAIAAgABAAIA
AgACAAIAAwAEAAQABQAFAAQAAwADAAUABgAGAAQAAgACAAIAAgACAAEAAgABAAEAAQAB
AAIAAgACAAEAAQACAAQABgAIAAcABgAFAAQABQAFAAYABgACAP///P/5//z/AAADAAgA
CAAIAA0ADQAMAAsACwALAAkACgALAAsACQAIAAgACQALAAoACAAIAAoACgAMAAwADAAM
AAwACwAMAAwACwALAAkACAAIAAgABgAFAAUABQAGAAYABgAHAAUABQAHAAgABgAEAAMA
AwAEAAUACAAJAAgACAAIAAkADQARABAAFAATABMAEgASAA8AEAASABMAEQANAAsABwAK
AA0ADgARABMAFwAXABcAFwATABEAEgASABMAFQAXABQAFAATABIAEAASABMAFAAWABYA
FgAWABgAGQAZABkAGQAZABoAHAAdAB0AHQAbABoAFwAVABMAEAAPAA4ADgANAA0ADQAN
AAoACAAFAAMABQAGAAYABgAJAAsADwASABQAFwAbABsAGQAaABoAGgAaABkAGQAZABkA
GQAZABgAGAAYABgAGQAcAB4AHwAgAB0AHQAfAB8AHAAcABwAHAAcABsAGwAdAB0AHQAj
ACYAKQApACoAKgArAC0ALQAuACsAIAATAAQA7//h/9z/zv+3/6b/nv+W/4z/i/+P/5j/
o/+2/8n/2v/g/+X/7P/z//z/AQAGAAwAEwAUABcAFAAUABIAEQAPAA8ADwAOAA0AEQAS
ABIAEwASABEAEAAQABAAEAASABQAFQASABAADwAOAA0ACwAJAAsACwAKAAoACgAKAAoA
CgAMAAwACwALAAwADAAMAAwADAAMAAwADAANAA8AEQATABUAFQAVABUAFgAWABYAFgAX
ABgAGQAaABwAHAAbABsAHAAeACAAIgAgACAAHgAeAB0AHQAdACAAGgAWABIADQAJAAYA
AwAAAP///v/8//v//f/+////AQADAAYACAAIAAsADAANAA4AEQATABcAGQAXABcAFwAY
ABkAGgAaABsAFgAUABIAEAANAAwACwAKAAwADQAPABAADgANAAwACwALAAwADAAOABEA
FAAcAB8AHgAdAB0AHQAaABoAGgAZABQAEgARABEAFQAYABoAHgAeAB4AIAAgABoAFgAS
AA0ACgAIAAUAAwABAAAAAAAAAP7//f/9//3//v/+//7///8EAAkAEAAWABMADgAKAAcA
BAABAAAA/f/8//z//P/9//z/+//1//T/9v/3//f/+P/2//j/+//9//3/+//7//n//P/9
//z//f///wEA///9//3/+f/3//j/+f/7//7/AQAFAAYACAAKAAoACwAMAA0ADgAQABEA
EQARAA0ACwAKAAoACQAJAAkABwAJAAcABgAFAAQAAwACAAIAAQABAAEAAQAAAP7/+//5
//z//v///wAA/////wEAAgACAAUACQAJAA0AEAASABQADwALAAgABQAFAAUABQAEAAIA
AgACAAMABAAGAAcACAALAA0AEQATABMAFAAVABYAEgAVABMADwATAB0AHQAYABsAHwAc
ABoAHwAjACMAJAAhACAAFwAGAPX/5f/U/8r/v/+y/6b/nv+Q/4X/hf+K/5H/nP+r/7r/
xv/N/9L/2f/i/+n/8P/4//3/AAAFAAYABwAGAAYABQAEAAUABQAFAAkACgAKAAsADQAN
AA0ADgAQABAAEgAUABgAFgAVABUAFQAVABQAEwAVABUAFAAUABIAEAAOAAwADQAOAA4A
DwASABQAFgAYABUAFAATABIADwAPAA8ADwANAA0ADQANAAoACgAKAAoACAAIAAgACAAJ
AAoACgALAA4AEAASABQAFAAUABIAEgAOAA0ADAAOAA0ADAALAAkACAAIAAgACAAKAAoA
CQAJAAsACgAJAAkADAAOAA8ADgARABIAEwAUABcAFwAZABkAFwAXABcAGAAaABoAGQAZ
ABYAFgAWABYAGAAYABgAGAAZABkAGgAaABUAEwARAA8AEQAUABYAGgAZABgAHAAbABgA
FQATABEAEgAUABYAFwAXABgAGgAdABoAGAAVABQAFAAUABYAFgAYABgAGAAXABUAFAAS
ABEAFAAUABUAFgAWABUAFQAVABYAFgAWABcAFgAVABYAFgAaABoAGwAdAB8AHwAhACEA
IAAeABwAGwAcAB0AGQAaABcAFwAWABYAFAAUABUAFQATABEAEQAPABIAEwASABMAGQAd
AB0AHQAcABcAFAAUACEAHQAcAB4AHgAeAB4AHAAdAB0AHQAYABUAEwASABUAFQAVABMA
FAARAA8ADQANAA0ADQAOAA8ADwAPAA8ACwAGAAAA+//8//z/+//6//f/9f/1//T/9v/5
//3//f///wAAAAAAAP///f/8//v//f///wEAAgACAAIAAgADAAMABAAEAAQABQAFAAcA
BwAHAAgACQAKAAIAAQABAP////8BAAMABgANABcAHgAaABUAGwAdABgAEQAIAPv/7v/h
/9P/yv/I/7n/qP+e/5L/gv93/3v/gv+H/5L/o/+0/8D/y//U/93/5v/x//r//v8HAAwA
BwAGAAkACgAMAA0AEAARABEAEQAVABYAFgAXABQAEwASABIAEAAQABIAFAAUABIAEQAR
ABEAEQAQAA8ADQANAAwADAANAA4ADwAQABAAEAAPAA8ADgAOAA4ADgAOAA4ADgAOAAsA
CwALAAsACgAJAAgABwAEAAQABAAEAAcACAAJAAoACAAIAAcABwAEAAQABAAEAAYABgAE
AAQAAwADAAMABgAGAAYABgAFAAIAAgACAAIABAAEAAMAAwADAAIAAQABAAMABAAEAAIA
AgACAAIAAgABAAEAAwADAAMAAwADAAQABgAGAAUABQACAAIAAgACAAMABAAFAAYABQAF
AAYABgAFAAUABQAFAAMABAAEAAYACAAIAA0ADQAMAAsACwALAAsADAANAA0ACAAGAAUA
BQADAAIAAAAAAP7//v8AAAAAAAAAAAAA//8AAAAA/////////v/+//7//////wAAAQAC
AAIAAgADAAIAAQACAAIAAQD+//z/+//8//3/AAABAP///v/9//3/+//5//L/8P/y//P/
8//0//T/9v/5//v/+f/1//P/7//u/+3/6v/p/+z/7//u/+3/7v/u//D/8P/w//D/7v/v
/+//7//u/+3/7f/u/+//7//v/+3/7P/p/+f/5f/i/+H/4P/g/9//3//f/9//3v/c/9n/
1//Z/9r/2v/a/9n/2f/b/9z/3P/f/+P/4//h/+L/4v/i/+L/4f/h/+H/3//f/9//3v/h
/+L/4//l/+P/5P/k/+T/4//j/+X/5f/m/+b/5v/m/+b/5f/n/+f/5f/n/+f/6v/t/+//
7v/u//P/9f/3//L/7f/k/9X/xP+v/5//mv+U/4X/ev9w/2L/Vv9X/1v/YP9n/3T/hf+W
/6L/rf+4/8P/zP/V/97/5v/p/+z/6//q/+r/6v/r/+v/7f/v//D/8f/y//L/8f/x/+//
7//v//D/7v/u//D/8v/y//D/7//v//H/8f/w/+//8f/x//D/8P/x//L/8//0//f/+P/4
//n/+P/4//j/+P/6//r/+v/6//n/+f/5//n/+f/5//n/+f/6//r/+v/6//r/+v/6//r/
+P/4//f/9//1//b/9//4//r/+v/4//j/9f/1//X/+P/3//b/9f/z//T/9P/0//T/9P/0
//P/8//z//L/8f/x//L/9P/1//T/9P/0//T/9P/1//X/9//3//X/9f/1//b/9P/0//P/
8//y//L/8v/y//D/8P/w//D/8f/x//L/8v/y//P/9P/1//X/9v/2//j/9v/0//f/9f/0
//P/8//z//P/9P/1//X/8//y//L/8//1//T/8v/y//L/8v/0//T/8v/y//L/8f/y//L/
8f/x//P/8v/y//L/8v/x//H/8f/y//L/8v/z//L/8f/y//L/9P/y//H/8f/v/+//8f/x
//H/8P/v/+//8f/x/+z/7P/s/+3/7f/u/+z/7v/x//P/8f/v/+//7f/v/+//7f/t//D/
8//y//H/8f/t/+v/7P/t/+v/7P/v//D/8v/y//L/8v/0//X/9f/1//T/8//z//T/9f/1
//X/8//y/+//7f/r/+n/5//l/+T/5f/l/+X/5f/k/+L/3//d/+H/4v/i/+L/4f/h/+P/
5P/o/+v/7//v//D/8v/z//T/9P/z//P/8//x//H/8f/w//L/8v/y//P/8//0//T/9P/1
//X/9//3//b/9v/2//b/+P/5//X/8//5//v//f8AAAEAAwAGAAgACQALAAsACAABAPT/
4//K/7H/o/+e/5L/f/9w/2j/ZP9g/1//Z/9w/3//kP+h/67/tP+5/8T/zf/W/93/5v/s
/+//8v/1//b/9//2//b/9f/0//X/9f/1//j/+P/3//f/9//3//f/+P/4//j/+v/8/wAA
/v/9//3///////7//f///////v/+////AAABAAIAAgACAAEAAQABAAIAAwAEAAQABAAE
AAQABAAFAAYABwAHAAcABwAHAAUABAADAAIABAAEAAQABAACAAIAAQABAP//AAABAAIA
BAAEAAIAAgADAAMAAwAGAAUABAADAAEAAAAAAAAAAAACAAIAAQABAAMAAgABAAEAAQAC
AAIAAAAAAAAAAAAAAP////8BAAEA////////AAACAAIAAQABAAIAAgACAAIAAAAAAAAA
AAAAAP/////+//3//f/9//3/+//8//z//v/9//z/AAD///7//f/9//3//f/+////////
//7//v///wEAAAD+//7/AAAAAAIAAgABAAAA///9//7//v/9//3//v/+////AAAAAP//
/////wAAAAAAAAEAAAD//wAAAAD+//z/+//7//v/+//9//3//v/+//7///8BAAEA/P/8
//7//////wAA//8AAAIAAwABAP/////9//v/+//5//n//P////7//f/9//n/9//4//j/
+f/7//3/+//8//z//P/6//r/+//7//v//P/+//7//v/+//z//f/9//3//v/9//3//v//
///////9//r/9//1//P/9P/z//L/8v/z//P/8//z//L/8P/t/+v/6//s/+z/7P/r/+v/
7f/u//L/9f/5//n/9//4//j/+P/6//n/+f/5//n/+f/5//j/9v/2//b/9//3//j/+P/4
//f/9//5//n/+v/6//r/+v/4//f/+f/5//n/+f/7/wAAAwAFAAgACgAJAAkACQAKAAUA
/P/t/9r/wf+r/6T/nP+L/3r/cP9s/2j/Z/9t/3b/gf+Q/6H/sP+2/73/xv/R/9j/3//o
/+7/8//2//f/+v/8//z//f/9//7/////////AAAAAP////8BAAEAAQACAAAAAAACAAQA
BgAEAAMAAwAFAAUABAADAAQABQAFAAYABgAGAAYABgAGAAYABQAFAAYABgAGAAYABgAG
AAYABgAGAAcACAAJAAkACQAJAAkACAAIAAgACAAIAAgACAAIAAoACgAJAAkACQAKAAsA
DAAKAAoACAAIAAcABwAHAAoACQAIAAcABQACAAIAAgACAAQABAADAAMABQAEAAMAAwAD
AAQABAACAAQABAAEAAQABAADAAQAAwAFAAUABQAGAAYABgAFAAUAAgACAAIAAgACAAIA
AgACAAEAAQACAAIAAwADAAMAAwAFAAYABgAIAAcABgAKAAkACQAJAAoACwALAAwADQAN
AA0ADAAMAA0ADwAOAAwADAAKAAoADAAMAAsACgAJAAcACAAIAAcABwAJAAgACAAIAAYA
BQAFAAUABAAEAAQABQAFAAUABwAIAAgABgAFAAUABQAFAAcABwAHAAYABQAFAAYABwAD
AAQABAAFAAUABgAFAAYACAAJAAcABQAFAAMABgAHAAYABwAHAAkABwAFAAcAAwABAAIA
AwADAAQABQAHAAgACAAIAAgACAAJAAkACwALAAoACAAKAAwADAAMAAwADgAPAA8ADwAR
ABEAEgAUABMAEwATABEADwALAAgABQACAAEAAAAAAAEAAQABAAEAAQAAAP7//f/9//7/
/v/+//7//f/+//7/BAAJAA8AEQAVABgAGgAcABoAGQAZABkAGAAXABYAFAAUABQAFAAV
ABIAEgARABAADAALAAwACwAHAAYABQAEAAIABQAHAAsADQAPABEAFAAXABkAHAAcAB0A
IwAjACAAIQAYAAMA8P/d/8v/wP+4/6v/mv+O/4j/gv+F/4f/jv+b/6r/uf/M/9j/2f/g
/+n/8v/7/wYADAARABYAGwAaABwAHAAdAB0AHAAdAB0AHQAcABoAFwAVABcAFwAXABgA
GAAYABoAHAAgAB4AHQAdAB0AHQAcABsAGwAbABoAGgAaABoAGgAaABsAHAAcAB0AHAAc
ABwAHAAaABoAGgAaABcAFQATABEAEQARABEAEQASABIAEgASABQAFAAUABQAFAAUABMA
EwAUABYAGAAaABgAGAAWABYAEwATABMAFgAUABQAFAATABIAEgASABIAEAAQAA8ADwAP
AA4ADQANAA0ADgAOAAwACwAKAAkACAAKAAsADgAPABEAEQARABIAEgASABEAEQARABIA
EwAUABQAFAAUABQAFwAXABgAGAAZABkAGQAZABsAHAAcAB4AHAAaAB0AGwAbABsAHAAd
AB4AIAAiACMAIwAiACIAIwAfABwAGAAWABcAGAAbABwAHgAeAB4AHQAbABoAGAAXABgA
GAAZABoAFQATABIAEQAOAA4ADgAPABEAEwAXABoAHQAcABwAHQAdAB0AHwAfACAAIAAg
ACEAIwAjAB4AHgAeAB8AHwAgAB0AHgAgACEAHQAZABcAEwASABEADgANABMAGQAbAB0A
GAARAAwACgAGAAMAAQD//wgAEAAXAB4AHgAeAB8AHwAfAB8AIAAgACIAJAAkACQAJAAj
ACMAIgAhAB8AHQAcABwAGwAbABsAGQAUAA0ABwABAAIAAQAAAAAAAQADAAUABwAEAAIA
///9/wIABAAFAAYACgALAA4AEAAUABcAGwAbABsAHAAcABwAHAAbABsAGwAZABkAGQAY
ABoAGgAaABsAGQAaABoAGgASAA0ACgAFAAkADAAPABIAFgATABMAFQAVABsAHwAeACEA
JQAiAB4AHwAfACEAIgAhABwAEwAKAPv/4f/O/8r/vf+o/5r/lv+O/4n/jf+Q/5X/nP+r
/77/zP/T/9j/4//s//P/+v8AAAUACgANAA4AEQASABQAFQAUABMAEQAPABIAEgARABEA
EQARABEAEgAVABYAGQAcAB0AGgAYABcAHAAdAB0AHQAhACMAJAAmACQAJAAkACQAIQAe
ABoAFwAVABQAEwASAA8ADgANAAwADwARABMAFQAYABkAGgAbABYAEgAOAAoADAAOABAA
EgAPAAwACAAFAAgADAAQABQAFwAYABcAGAAVABUAFQAYAB0AIAAjACUAIwAiACEAIAAZ
ABQADgAJAAYAAgD+//v/+v/6//n/9v/6//z//v8AAAcADQAVABsAGwAbABsAHAAYABQA
DwALAAcABgAFAAQABwAIAAkACgAMAA0ADwAQABMAFQAXABkAGwAcABwAHgAgACAAJQAl
ACEAHwAeAB0AGwAcAB0AHQAcABwAHQAfAB8AHgAcABwAHAAcAB4AHgAgACAAIAAfABsA
GgAYABcAGQAaABwAHgAgACEAIwAlACIAIgAiACMAHQAZABcAFAATABAADgANABMAFwAd
ACEAIgAiACIAIwAhAB8AGAAWABIAEQAPAA4ADQAOABAAEQAXABkAHQAfACAAIQAgACEA
IwAnACcAJwAoACMAIAAgAB4AHQAdAB0AGAAUAA8ACgAGAAYABgAHAAgACQAKAAoACwAL
AAsADgAPABEAFAAYABsAHgAfACQAJQAnACkAJAAfABoAFgASABEAEAAPABIAFAAVABcA
GgAcAB0AHgAfAB8AIQAiACIAJQApACkAJQAkACIAIAAiACMAJQAnACUAJQAlACQAHgAa
ABYAEwARABAADgAMAA4ADwASABMAFQAWABcAGAAaABcAFwAXABMADwAPABIAGQArADoA
OgA5AD8APQA4ADUALAAXAAAA7f/f/9b/zv+//7T/rP+i/5b/k/+b/6D/pf+w/8H/0P/a
/9//5P/t//b///8GAAwAEQAUABkAGgAaABoAGwAbABwAHQAdAB0AHgAeAB0AHQAeAB8A
IAAiACUAKAAtADIALwAoACIAHQAhACEAIAAfACEAIQAgACAAIgAiACIAIgAhACAAHgAd
ABoAGgAaABoAGgAaABoAGgAXABcAFwAXABkAGQAZABkAGgAaABoAGgAYABgAGAAYABcA
FgAUABMAEwAUABUAFgAVABQAEQAQABMAFwAbACIAKgAwADYAOwA4ADYANAAyACsAJAAc
ABUAEQAOAAsACQAGAAYABQACAAMABAAFAAYABgAFAAYABQAHAAcABwAIAAgACAAHAAcA
CAAIAAgACAAMAA4AEAASABgAGwAfACIAIQAhACEAIQAiACQAJQAoACUAJAAoACcAJgAl
ACUAJQAnACgAKQApACUAJAAkACUAJgAmACUAJgAmACYAKAAoACwALgAwADEAMQAyADIA
MwAxAA==
         </WaveFormData>
      </LeadData>
      <LeadData>
         <LeadByteCountTotal>10000</LeadByteCountTotal>
         <LeadTimeOffset>0</LeadTimeOffset>
         <LeadSampleCountTotal>5000</LeadSampleCountTotal>
         <LeadAmplitudeUnitsPerBit>4.88</LeadAmplitudeUnitsPerBit>
         <LeadAmplitudeUnits>��V</LeadAmplitudeUnits>
         <LeadHighLimit>2147483647</LeadHighLimit>
         <LeadLowLimit>268435456</LeadLowLimit>
         <LeadID>V2</LeadID>
         <LeadOffsetFirstSample>0</LeadOffsetFirstSample>
         <FirstSampleBaseline>0</FirstSampleBaseline>
         <LeadSampleSize>2</LeadSampleSize>
         <LeadOff>FALSE</LeadOff>
         <BaselineSway>FALSE</BaselineSway>
         <ExcessiveACNoise>FALSE</ExcessiveACNoise>
         <MuscleNoise>FALSE</MuscleNoise>
         <LeadDataCRC32>2768602437</LeadDataCRC32>
         <WaveFormData>
OAA4ADgAOAA0ADIAMAAuACsAKAAlACIAHwAcABkAFgASABAADgAMAAkACAAHAAYABQAE
AAMAAgAAAAAAAAAAAAAAAAAAAAAAAAAAAAAAAAD+//7//v/+/wAAAAAAAAAAAgACAAIA
AgACAAIAAgACAAQABAAEAAQABgAGAAYABgAEAAQABAAEAAYABgAGAAYABAAEAAQABAAE
AAQABAAEAAQABAAEAAQAAgACAAIAAgACAAIAAgACAAAAAAAAAAAAAAAAAAAAAAD///7/
/f/8//7//v/+//7//v/+//7//v/8//z//P/8//7//v/+//7/AAAAAAAAAAADAAMAAwAD
AAEAAQABAAEAAgACAAEAAAABAP///P/7//n/+P/4//j/+v/6//r/+v/4//n/+v/9/wAA
AAD+//z/+//7//z//P/8//7//////wEAAAD+//3//f/9//3//f/9//3//v/+//7///8A
AAEA////////////////////////AAAAAP////////3//v////v/+f8BAA0AEgAcADAA
SQBsAJEAsADJAN4A5wDeAMQAswC0AJsAWAD5/47/FP+o/nj+hv6q/sz+9P4o/1T/cf+G
/5n/qv+7/8v/2v/l/+//9//5//v//f/+/wAAAgAFAAYABwAIAAoACwAMAA0ADgAOAA4A
DwAQABEAEgARABEAEQARABMAFAAWABYAFAAUABYAFwAYABgAGAAYABoAGwAbABsAGwAb
ABwAHQAfACAAIgAiACEAIwAkACQAJgAnACgAKQArACwALgAwADAAMgA0ADUAOQA5ADwA
PwBBAEMARgBIAEoATABOAE8AUQBTAFQAVwBZAFkAWQBaAFoAWgBbAFsAXQBdAF0AXABY
AFgAWABWAFYAVQBUAFMAUwBSAFEAUABPAE4ATQBLAEoARgBEAEEAQAA8ADgANgAzADAA
LAApACYAIwAhAB4AHAAZABkAFwAXABYAFQAUABIAEAAOAAwADgAOAA4ADgAOAA4ADgAO
AA0ADQANAA0ADwAPABAAEAAPAA4ADQAMAA8ADwAPAA8ADwAPAA8ADwASABIAEgASABIA
EgASABMAEwATABIAEgASABIAEQARABIAEgASABEAEQARABAAEAARABEAEQARABAAEAAQ
ABAADwAPAA8ADwANAAwACwAKAAoACgAKAAoACQAJAAkACQAIAAgACAAIAAgABwAHAAgA
BgAGAAYABQAHAAkACgAKAAoACgAKAAwADQANAA0ADQANAA0ADQALAAwADAALAAoACQAH
AAQABQAFAAQABAADAAIAAQAAAAIAAgADAAQABwAIAAgABgAGAAUABQAGAAYABgAIAAkA
BwAHAAYABAADAAMAAwADAAMAAwADAAQABgAGAAcACAAHAAcABwAHAAcABwAHAAcABwAH
AAgACAAHAAUABQAFAAAA/f8DAA0AGQAhADIATABqAIsAqgDJAOYA+wAAAecAzADGAL8A
lABFANr/X//o/pr+iP6i/sb+7v4e/0z/bP+A/5H/pP+1/8b/1f/h/+z/9f/7//3//f//
/wEAAgAEAAQABwAIAAkACgAMAA0ADgANAA4ADgAOAA0ADgAPABAAEQARABEAEQAPABAA
EgASABIAEgAUABUAFgAWABYAFgAYABkAGQAZABkAGQAaABsAHQAeACAAIAAhACMAJAAk
ACQAJQAmACcAKwAsAC4AMAAyADQANgA3ADkAOQA8AD8AQQBDAEYASABKAEwATgBPAFEA
UwBUAFcAVwBXAFcAWABYAFgAWQBZAFcAVwBXAFYAVABUAFQAUgBSAFEAUABPAE0ATABL
AEoARQBEAEMAQQA+ADoAOAA1ADIALgAqACgAJQAiAB4AGwAaABcAFQASABAADQANAAsA
CQAIAAcABgAFAAQAAwACAAQABAAEAAQAAgACAAIAAgADAAMAAwADAAUABQAGAAYABAAE
AAQABAAFAAUABQAFAAcABwAHAAcABgAGAAYABgAGAAYABgAHAAcABwAGAAYACAAIAAcA
BwAIAAgACAAHAAUABQAEAAQABQAFAAUABQACAAIAAgACAAEAAQABAAEAAAAAAAAAAAD+
//7//v/+//3//f/9//3//P/8//z//P/8//v/+//8//r/+v/6//n/+//7//v//P/+//7/
/v/+/wAAAQABAAEA/////////////wAAAAD//wAA///9//r/9//3//b/9v/2//b/9v/2
//b/9v/3//j/+//8//z/+v/6//n/+f/6//j/+P/6//v/+//7//r/+P/1//X/9f/1//f/
9//3//j/+P/4//n/+v/5//n/+f/5//n/+f/5//n/+f/5//r/+v/5//n/+f/3//b/8f/v
//X///8HABQAJgA+AF0AggChAL4A1QDmAOUAyACsAKsAogB1ACIAsf80/8D+fP5w/oz+
uv7s/h7/SP9k/3n/iv+d/67/vf/L/9j/4//r/+//8f/x//P/9P/2//b/+f/6//v//P/+
////AAADAAQABAAEAAMABAAFAAYABQAFAAUABQAFAAYACAAIAAgACAAKAAsADAAMAAwA
DAAMAA0ADQANAA8ADwAQABEAEQASABQAFAAVABcAGAAYABsAHQAfACEAIQAiACQAJgAo
ACoALAAtADEAMQA0ADcAOQA7AD4AQABCAEQARgBHAEkASwBMAE8AUQBRAFEAUgBSAFIA
UwBTAFMAUwBTAFIAUABQAFAATgBOAE0ATABLAEkASABHAEYAQQBAAD8APQA6ADYANAAx
AC4AKgAmACQAHwAcABgAFQAUABEADwAMAAoABwAHAAUAAQAAAP///v/9//z/+//6//r/
+v/6//r/+v/6//r/+v/5//n/+f/5//v/+//8//z/+v/6//r/+v/7//v/+//7//v/+//7
//v//P/8//z//P/6//r/+v/7//v/+//6//r//P/8//v/+//8//z//P/7//v/+//6//r/
+f/5//n/+f/4//j/+P/4//X/9f/1//X/9P/0//T/9P/0//T/9P/0//P/8//z//P/8v/y
//L/8v/y//H/8f/y//D/8P/w/+//7//v/+//7//v/+//7//v//H/7//u//D/8v/y//L/
8v/y//P/9f/2//f/9v/1//T/8//1//b/9v/1//T/8//x/+7/6//r/+r/6v/s/+z/7P/s
/+z/7P/t/+7/8f/y//L/8P/u/+3/7f/u/+7/7v/w//H/8f/x//D/7v/t/+3/7f/t/+3/
7f/t/+7/7v/u/+//8P/v/+//7//v//H/8f/x//H/7//v//D/8P/x//H/8f/v/+7/6//p
/+3/+f8DAAwAHgA4AFkAfgCdALIAxQDUAMsArACSAI0AgABJAPL/gf8I/6D+Zv5e/oT+
tv7o/hr/RP9i/3X/iv+Z/6j/uf/J/9T/3f/j/+X/5//p/+v/7P/u//D/8//0//X/9P/2
//f/+P/5//r/+v/6//v//P/9//7//////////////wAAAgACAAIAAgAEAAUACAAIAAgA
CAAKAAsACwALAAsACwAMAA0ADQAOABAAEAARABMAFAAUABgAGQAaABsAHQAeACAAIgAk
ACYAKAApAC0ALQAwADMANQA3ADoAPAA+AEAAQgBDAEMARQBGAEkATQBNAE0ATgBOAE4A
TwBPAE0ATQBNAEwATABMAEwASgBKAEkASABHAEcARgBFAEQAPwA+AD0AOwA2ADIAMAAt
ACwAKAAkACIAHwAcABgAFQASAA8ADQAKAAgABQAFAAMA///+//3//P/7//r/+f/4//j/
+P/4//j/+P/4//j/+P/5//n/+f/5//f/9//4//j/+v/6//r/+v/6//n/+P/3//f/9//3
//f/+P/4//j/+P/2//b/9v/3//f/9//2//b/9v/2//X/9f/0//T/9P/z//T/9f/1//b/
8//z//P/8//0//T/9P/0//P/8//z//P/8v/y//L/8v/u/+7/7v/u/+3/7f/t/+3/7P/s
/+z/7P/s/+v/6//s/+z/7P/s/+v/7f/t/+3/7f/s/+v/6v/p/+n/6f/q/+r/6//s/+z/
7P/s/+z/7f/v//D/8f/v/+//7//v/+//8P/w/+//7v/t/+v/6P/p/+n/6P/o/+j/6P/o
/+j/6P/o/+n/6v/r/+z/7P/q/+r/6f/p/+r/7P/s/+7/7//u/+3/6//o/+n/6f/p/+n/
6f/p/+n/6v/q/+r/6//s/+3/7f/t/+3/7f/t/+3/7f/v/+//8P/w/+3/7f/t/+3/6v/n
/+v/9f///wUADgAiAEAAZwCKAKMAuADHAMoAtwCWAIAAewBaABEAsP8//8r+cv5W/mr+
lP7E/vb+Jv9K/2T/e/+O/53/rv+9/8n/1P/d/+P/5f/p/+r/6//r/+z/7P/v//D/8f/y
//T/9f/2//f/+P/4//j/+f/6//v//P/9//3//f/9//3//v8AAAAAAAAAAAIAAwAEAAQA
BAAEAAgACQAJAAkACQAJAAoACwANAA4AEAAQABEAEwAUABQAFgAXABgAGQAZABoAHAAe
ACAAIgAkACUAKAApAC0AMQAxADMANgA4ADoAPAA+AD8AQQBDAEQARwBJAEkASQBKAEoA
SgBLAEsASQBJAEkASABGAEYARgBEAEYARQBEAEMAQQBAAD8APgA7ADoAOQA3ADQAMAAu
ACsAKAAkACAAHgAbABgAFAARAA4ACwAJAAYABgADAAMAAQD9//z/+//6//n/+P/3//b/
9v/2//b/9v/2//b/9v/2//X/9f/1//X/9f/1//b/9v/0//T/9P/0//X/9f/1//X/9f/1
//X/9f/4//j/+P/4//f/9v/1//X/9f/1//T/9P/2//b/9f/1//T/9P/0//P/9f/1//T/
9P/x//H/8f/x//D/8P/w//D/8f/x//H/8f/u/+7/7v/u/+7/7v/u/+7/6//r/+v/6//q
/+r/6v/q/+z/6//r/+z/6v/q/+r/6f/p/+n/6f/p/+f/5//n/+f/5//n/+r/7P/s/+z/
7P/s/+7/7//v/+//7f/t/+3/7f/v//D/8P/v/+z/6//p/+b/5//n/+b/5v/m/+b/5v/m
/+b/5v/n/+j/6f/q/+r/6P/m/+X/5f/m/+b/5v/o/+n/5//n/+b/5P/l/+X/5f/l/+X/
5f/l/+b/5v/m/+f/6P/p/+n/6f/p/+n/6f/p/+n/5//n/+j/6P/p/+n/5//n/+T/4//l
/+3/9//9/wQAFgAuAFEAdgCTAKgAuwDEALMAlAB+AHUAWAAVALj/Tf/Y/nb+TP5Y/oL+
sP7g/hD/OP9W/2//gv+V/6b/s/+//8r/1f/b/9//4f/h/+P/5P/m/+j/6//s/+3/7v/w
//H/8v/z//T/9P/0//P/9P/1//b/+f/5//n/+f/5//r//P/8//z//P/+////AAAAAAAA
AAACAAMAAwADAAUABQAGAAcABwAIAAoACgALAA0ADgAOABAAEQASABMAFwAYABoAHAAc
AB4AIAAhACUAJQAoACsALQAvADIANAA0ADYAOAA5ADsAPQA+AEEAQwBDAEMARABEAEQA
RQBFAEMAQwBDAEIAQgBCAEIAQAA+AD0APAA7ADsAOgA5ADgANQA0ADMAMQAuACoAKAAl
ACQAIAAcABoAFQASAA4ACwAIAAUAAwAAAP7/+//7//n/+f/4//f/9v/z//L/8f/w//D/
8P/w//D/8P/w//D/8P/x//H/8f/x//H/8f/y//L/8P/w//D/8P/x//H/8f/x//P/8//z
//P/9P/0//T/9P/0//T/9P/1//X/9f/0//T/8v/y//H/8f/0//T/9P/z//P/8//y//L/
8f/x//H/8f/w//D/8P/w/+3/7f/t/+3/7v/u/+7/7v/s/+z/7P/s/+v/6//r/+v/7P/s
/+z/7P/s/+v/6//s/+v/6v/p/+f/5//n/+f/5//n/+f/5//p/+r/7P/s/+z/7P/s/+3/
7f/t/+3/7f/t/+3/7f/u/+7/7f/t/+3/7P/q/+f/5//m/+b/5v/m/+b/5v/m/+b/5//o
/+n/6v/q/+j/6P/n/+f/6P/o/+j/6v/r/+v/6//q/+j/5f/l/+X/5f/n/+f/5//o/+j/
6P/p/+r/6//r/+v/6//r/+v/6//r/+v/6//s/+z/6//r/+v/6//o/+X/5//r//X//f8A
AAwAIAA9AGQAiQCkALkAyADJALQAmACNAIAAVQAIAKX/NP/A/mz+WP50/pz+yv76/ij/
Sv9l/3z/j/+e/63/vf/M/9X/3f/j/+X/5//p/+r/7P/s/+//8P/x//L/9P/1//b/9f/2
//b/9v/5//r/+//8//v/+//7//v//f/+/wAAAAAAAAAAAgADAAIAAgACAAIABAAFAAUA
BQAHAAcACAAJAAkACgAMAAwADQAPABAAEAASABMAFAAVABcAGAAaABwAHgAgACIAIwAl
ACUAKAArAC0ALwAyADQANgA4ADoAOwA9AD8AQABDAEUARQBFAEYARgBGAEcARwBHAEcA
RwBGAEYARgBGAEQAQgBBAEAAPwBBAEAAPwA+ADkAOAA3ADUAMwAwAC8ALQAqACYAIgAg
AB8AHAAYABUAEgAPAA0ACgAIAAUABQADAAMAAgABAAAA/v/8//r/+P/6//r/+v/6//r/
+v/6//r/+//7//v/+//7//v//P/8//r/+v/6//r/+//7//v/+//7//v/+//7//z//P/8
//z//v/+//7//////////v/+//7//v/9//3//P/8//z/+//9//3//P/8//3//f/9//3/
/P/8//z//P/7//v/+//7//j/+P/4//j/+P/4//j/+P/3//f/9//3//T/9P/0//T/9v/1
//X/9v/0//T/9P/z//f/+f/4//r/+v/6//r/+v/7//v/+//9//3//f/9//v//P/8//v/
+v/5//f/9P/x//H/8P/w//D/8P/w//D/8P/w//H/8v/3//j/+P/2//T/8//z//T/8v/y
//T/9f/3//f/9v/0//P/8//z//P/8//z//P/9P/0//T/9f/2//f/9//3//f/9//3//f/
9//3//f/+P/4//X/9//3//f/9P/x//H/8//9/wcAEAAeADIAUQB2AJcAtADNAOAA4wDO
ALYArQCoAH8ALgDJ/1b/3v6G/nT+jv6w/tT+BP8y/1b/b/+E/5X/pv+3/8f/1P/d/+f/
7//x//P/9f/2//j/9v/5//r/+//+/wAAAQACAAEAAgACAAIAAwAEAAUABgAHAAcABwAH
AAcACAAKAAoACAAIAAoACwAMAAwADAAMAA4ADwAPAA8ADwAPABAAEQATABQAFgAWABcA
GQAaABoAGgAbABwAHQAfACAAIgAkACYAKAAqACsALQAtADAAMwA1ADcAOgA8AD4AQABC
AEMARQBHAEgASwBNAE0ATQBOAEwATABNAE0ATwBPAE8ATgBKAEoASgBIAEgARwBGAEUA
RQBEAEMAQgA/AD4APQA7ADgANAAyAC8ALQAqACcAJgAjACAAHAAZABgAFQATABAADgAL
AAsACQAHAAYABQAEAAMAAgABAAAA/v/+//7//v/+//7//v/+/////////////////wAA
AAAAAAAAAAAAAAMAAwADAAMAAwADAAMAAwADAAIAAQAAAAIAAgACAAMABQAFAAQABAAE
AAQAAwADAAQABAAEAAMAAwADAAIAAgABAAEAAQABAAAAAAAAAAAA/f/9//3//f/8//z/
/P/8//z//P/8//z/+f/5//n/+f/4//j/+P/4//j/9//3//j/+v/6//r/+v/6//r//P/9
//3//f/7//v/+//7//v//P/8//v/+v/5//f/9P/z//P/8v/y//L/8v/y//L/8v/y//P/
9P/1//b/9v/0//P/8//0//b/9f/0//X/9f/1//X/9P/y//P/8//z//P/8f/x//H/8v/y
//L/8//0//P/8//z//P/9f/1//X/9f/1//X/9v/2//X/8//1//X/8P/t/+v/8f/7/wcA
EgAmAD4AXwCCAKMAvgDXAOgA4wDGAK4ArwCiAGsAEgCj/yb/tv56/nj+lv6+/ur+HP9G
/2L/df+G/5f/qP+5/8f/0v/d/+X/6//t/+7/7//v//D/8v/1//b/9//4//r/+//8//v/
/P/8//z//f/+////AAABAAEAAQABAAEAAgAEAAQABAAEAAYABwAGAAYABgAGAAgACQAJ
AAkADQANAA4ADwANAA4AEAAQABEAEwAUABQAFgAXABgAGQAdAB4AIAAiACIAJAAmACcA
KwArAC4AMQAxADMANgA4ADoAPAA+AD8AQwBFAEYASQBLAEsASwBMAEwATABNAE0ASwBL
AEsASgBIAEgASABGAEYARQBEAEMAQQBAAD8APgA7ADoAOQA3ADIALgAsACkAJgAiAB4A
HAAZABYAEgAPAA4ACwAJAAYABgADAAMAAQD///7//f/8//v/+v/5//j/9v/2//b/9v/2
//b/9v/2//f/9//3//f/9f/1//b/9v/4//j/+P/4//f/9//3//f/+f/5//n/+f/6//r/
+v/6//z//P/8//3/+//7//r/+v/6//r/+f/5//r/+v/6//n/+f/5//j/+P/5//n/+f/5
//b/9v/2//b/9//3//f/9//0//T/9P/0//L/8v/y//L/8//z//P/8//y//L/8v/y//L/
8f/x//L/8P/w//D/7//v/+3/8f/z//L/9P/0//T/9P/2//f/9//3//X/9f/1//X/9f/2
//b/9f/y//H/7//s/+v/6//q/+r/6v/q/+r/6v/q/+r/6//s/+//8P/w/+7/7P/r/+v/
7P/u/+7/8P/x/+//7//u/+z/6f/p/+n/6f/r/+v/6//s/+7/7v/v//D/7//v/+//7//x
//H/8f/x//H/8f/y//L/8//z/+3/6f/o/+f/6f/z//3/BQASACgARgBpAIoApwDCANcA
4ADLAKgAmgCZAH4AOwDY/1//6P6O/mj+cv6c/sz+/v4u/1T/av99/5D/of+u/73/y//W
/93/4//n/+v/7P/t/+3/7v/w//P/9P/1//b/+P/5//r/+//8//z//P/7//z//f/+/wEA
AQABAAEAAQACAAQABAAEAAQABgAHAAgACAAIAAgACAAJAAkACQANAA0ADgAPAA8AEAAS
ABIAEwAVABYAFgAYABkAGgAbAB0AHgAgACIAJgAoACoAKwAtAC0AMAAzADUANwA6ADwA
PgBAAEIAQwBHAEkASgBNAE0ATQBNAE4AUABQAFEAUQBPAE8ATwBOAEwATABMAEoATABL
AEoASQBHAEYARQBEAD8APgA9ADsANgAyADAALQAqACYAIgAgAB0AGgAWABMAEAANAAsA
CAAGAAMAAwABAP///v/9//z/+//6//n/+P/6//r/+v/6//j/+P/4//j/+f/5//n/+f/5
//n/+v/6//r/+v/6//r/+//7//v/+//7//v/+//7//r/+v/6//r//P/8//z//f/7//v/
+v/6//r/+v/5//n/+v/6//r/+f/5//n/+P/4//f/9//3//f/9v/2//b/9v/1//X/9f/1
//T/9P/0//T/8v/y//L/8v/x//H/8f/x//D/8P/w//D/8P/v/+//8P/w//D/8P/v/+//
7//v/+//7//v/+//7//u/+3/7f/s/+//8P/y//L/8v/y//T/9f/1//X/8//z//P/8//1
//b/9v/1//L/8f/v/+z/7f/t/+z/7P/s/+z/7P/s/+z/7P/t/+7/8f/y//L/8P/u/+3/
7f/u/+7/7v/w//H/8f/x//D/7v/t/+3/7f/t/+v/6//r/+z/7P/s/+3/7v/x//H/8f/x
/+//7//v/+//8f/x//L/8v/x/+//7//v/+z/6//r//H/+/8FAA4AIAA4AFcAfACbALAA
wwDSAMsAqgCQAIsAfABDAOr/f/8I/6D+Zv5i/oj+uv7q/hr/Qv9g/3X/iv+d/6r/uf/H
/9T/3f/j/+f/6f/r/+3/7v/w//D/8//0//X/9P/2//f/+P/6//z//f/+//3//v///wAA
AQABAAEAAQADAAQABgAGAAYABgAIAAkACAAIAAgACAAMAA0ADQANAA8ADwAQABEAEQAS
ABQAFAAVABcAGAAYABwAHQAeAB8AIQAiACQAJgAoACoALAAtAC8ALwAyADUANwA5ADwA
PgBCAEQARgBHAEkASwBMAE8ATwBPAE8AUABQAFAAUQBRAFEAUQBRAFAAUABQAFAATgBO
AE0ATABLAEsASgBJAEgAQwBCAEEAPwA8ADgANgAzADAALAAoACYAIQAeABoAFwAWABMA
EQAOAAwACQAJAAcABQAEAAMAAgABAAAA///+//7//v/+//7//v/+//7//v/9//3//f/9
//3//f/+//7//v/+//7//v/9//3//f/9//3//f/9//3//P/8//z//P/8//z//P/9//3/
/f/8//z//P/8//v/+//8//z//P/7//n/+f/4//j/+f/5//n/+f/4//j/+P/4//n/+f/5
//n/+P/4//j/+P/0//T/9P/0//P/8//z//P/9P/0//T/9P/0//P/8//0//L/8v/y//H/
8f/x//H/8f/x//H/8f/x/+//7//w//D/8//x//H/8//0//b/9v/2//b/9v/3//f/9//5
//n/+f/5//f/+P/4//f/+P/3//X/8v/x//H/8P/w//D/8P/w//D/8P/w//H/8v/1//b/
9v/0//L/8f/x//L/8v/y//T/9f/1//X/9P/y/+//7//v/+//8f/x//H/8v/0//T/9f/2
//X/9f/1//X/9//3//f/9//3//f/+P/4//f/+f/3//X/9P/z//P/+f8DAAkAEAAgADYA
WQCAAJ0AsgDDANIAyQCqAJAAhwB0ADsA5P95/wL/nP5m/mb+iP64/ur+Gv9E/2T/e/+Q
/6H/sv/B/83/2v/j/+n/7f/v//H/8//0//b/9v/5//r/+//8//7///8AAP//AAAAAAAA
AwAEAAUABgAHAAcABwAHAAcACAAKAAoACgAKAAwADQAOAA4ADgAOABAAEQARABEAFQAV
ABYAFwAVABYAGAAYABsAHQAeAB4AIAAhACIAIwAjACQAJgAoACwALgAwADEAMwAzADYA
OQA7AD0AQABCAEQARgBIAEkASQBLAEwATwBRAFEAUQBSAFIAUgBTAFMAUwBTAFMAUgBQ
AFAAUABOAFAATwBOAE0ASwBKAEkASABFAEQAQwBBAD4AOgA4ADUANAAwACwAKgAnACQA
IAAdABoAFwAVABIAEAANAA0ACwAHAAYABQAEAAUABAADAAIAAAAAAAAAAAAAAAAAAAAA
AAEAAQABAAEAAQABAAIAAgAAAAAAAAAAAAEAAQABAAEAAQABAAEAAQAAAAAAAAAAAAIA
AgACAAMAAwADAAIAAgACAAIAAQABAAIAAgACAAEAAQABAAAAAAD///////////7//v/+
//7//f/9//3//f/6//r/+v/6//j/+P/4//j/+f/5//n/+f/2//b/9v/2//j/9//3//j/
9v/2//b/9f/z//P/8//z//P/8//z//P/8//z//T/9P/z//P/8//1//b/+P/4//j/+P/4
//n/+f/5//v/+//7//v/+f/6//r/+f/6//n/9//0//P/8//y//L/8v/y//L/8v/y//L/
8//0//X/9v/2//T/8v/x//H/8v/y//L/9P/1//f/9//2//T/8f/x//H/8f/x//H/8f/y
//L/8v/z//T/9f/1//X/9f/3//f/9//3//f/9//4//j/9//3//f/9//0//P/7//z////
CQAOABgALABHAGwAjwCoALsAygDLALQAkgCBAHgATwAAAJ//MP++/nD+XP52/qD+zP7+
/iz/Uv9r/4L/l/+o/7X/xf/U/93/5f/p/+v/7//x//L/9P/0//f/+P/5//j/+v/7//z/
/f/+//7//v8BAAIAAwAEAAUABQAFAAUABQAGAAgACAAIAAgACgALAAoACgAKAAoADAAN
AA0ADQARABEAEgATABMAFAAWABYAFwAZABoAGgAbABsAGwAbAB8AIAAiACQAJgAoACoA
KwAtAC0AMAAzADUANwA6ADwAPgBAAEIAQwBFAEcASABLAEsASwBLAEwATgBOAE8ATwBR
AFEAUQBQAE4ATgBOAEwATgBNAEwASwBLAEoASQBIAEUARABDAEEAPgA6ADgANQA0ADAA
LAAqACcAJAAgAB0AGAAVABMAEAAOAAsACwAJAAkACAAHAAYAAwACAAEAAAACAAIAAgAC
AAEAAAD///7/////////////////AAAAAAAAAAAAAAAA//////////8BAAEAAQABAAIA
AgACAAIABAAEAAQABQAFAAUABAAEAAYABgAFAAUABAAEAAQAAwADAAMAAgACAAMAAwAD
AAMAAAAAAAAAAAD///////////7//v/+//7//P/8//z//P/7//v/+//7//r/+v/6//r/
+v/5//n/+v/6//r/+v/5//n/+f/5//n/+f/5//n/+f/3//n/+v/8//z//P/8//7/////
///////////////9//7//v/9//7//f/7//j/9//3//b/9v/4//j/+P/4//b/9v/3//j/
+//8//z/+v/6//n/+f/6//r/+v/8//3//f/9//z/+v/5//n/+f/5//n/+f/5//r/+v/6
//v//P/9//3//f/9//3//f/9//3//f/9//7//v////3//f/7//r/9f/3////CQAPABYA
JgA+AF8AhAChALgAzwDaANEAtgCkAKEAjABNAPL/i/8U/6j+cP52/pr+wv7u/iD/SP9m
/4H/lP+h/7T/x//T/97/6f/v//P/9//3//n/+v/8//7/AQACAAMAAgAEAAUABgAJAAoA
CgAKAAkACgALAAwADQANAA0ADQAPABAAEgASABAAEAASABMAFAAUABQAFAAWABcAFwAX
ABkAGQAaABsAGwAcAB4AHgAfACEAIgAiACQAJQAmACcAKQAqACwALgAwADIANAA1ADkA
OQA8AD8AQABBAEMARABIAEoATABNAE8AUQBSAFUAVwBXAFcAWABYAFgAWQBZAFkAWQBZ
AFgAVgBWAFYAVABUAFMAUgBRAFEAUABPAE4ATQBMAEsASQBGAEIAQAA9ADwAOAA0ADIA
MQAuACoAJwAkACEAHwAcABoAFwAXABUAEwASABEAEAAPAA4ADQAMAAwADAAMAAwADAAM
AAwADAANAA0ADQANAA0ADQAOAA4ADgAOAA4ADgAPAA8ADwAPABEAEQARABEAFAAUABQA
FAASAA==
         </WaveFormData>
      </LeadData>
      <LeadData>
         <LeadByteCountTotal>10000</LeadByteCountTotal>
         <LeadTimeOffset>0</LeadTimeOffset>
         <LeadSampleCountTotal>5000</LeadSampleCountTotal>
         <LeadAmplitudeUnitsPerBit>4.88</LeadAmplitudeUnitsPerBit>
         <LeadAmplitudeUnits>��V</LeadAmplitudeUnits>
         <LeadHighLimit>2147483647</LeadHighLimit>
         <LeadLowLimit>268435456</LeadLowLimit>
         <LeadID>V3</LeadID>
         <LeadOffsetFirstSample>0</LeadOffsetFirstSample>
         <FirstSampleBaseline>0</FirstSampleBaseline>
         <LeadSampleSize>2</LeadSampleSize>
         <LeadOff>FALSE</LeadOff>
         <BaselineSway>FALSE</BaselineSway>
         <ExcessiveACNoise>FALSE</ExcessiveACNoise>
         <MuscleNoise>FALSE</MuscleNoise>
         <LeadDataCRC32>2992238336</LeadDataCRC32>
         <WaveFormData>
MgAyADIAMgAvAC4ALQAsACsAKgApACgAJAAiACAAHgAbABoAGQAYABUAEgAPAAwACwAK
AAkACAAGAAYABgAGAAQABAAEAAQABAAEAAQABAADAAIAAQAAAAEAAgADAAQABwAIAAkA
CgAKAAoACgAKAAwADAAMAAwADAAMAAwADAAMAAwADAAMAA0ADgAPABAADgAOAA4ADgAO
AA4ADgAOAAwADAAMAAwADgAOAA4ADgAMAAwADAAMAAwADAAMAAwACgAKAAoACgAIAAgA
CAAIAAoACgAKAAoACgAKAAoACgAIAAgACAAIAAkACgALAAwADAAMAAwADAAPABAAEAAQ
ABAAEAAPAA8ADwAPABAAEAAQABAADgAOAA0ADAALAAsADQAOAA4ADQALAAsACwAMAA4A
DwAPAA4ADQANAA0ADgAMAAwADQANAA0ADAALAAoACQAJAAoACgAJAAkACQAKAAoADAAM
AAwADAAMAAwADAANAA0ADgAOAA4ADgAOAA4ADgAOAAoADAASABIAFAAdACgAKwAyAEEA
VQBvAJEAtQDRAPEAEgEYAQMB6QDTAKwAbgAgAMf/bf8a/+f+4/78/hf/N/9c/3//lv+n
/7b/wv/R/+D/7v/3////BgAHAAoACgALAAwADgAPABAAEQASABMAFAAUABYAFwAYABkA
GAAYABgAGgAaABkAGQAaABwAHAAeAB4AHQAdAB4AHwAfAB8AIAAgACEAIQAiACQAJAAj
ACMAIwAlACYAJwAoACgAKAAoACkAKAAoACoALAArACsAKwArACwALQAvADAANAA1ADYA
OQA5ADwAPgBAAEAAQwBFAEcATABNAE0ATgBTAFQAVABUAFUAVQBXAFcAWgBaAFoAWgBY
AFcAVgBUAFQAUwBTAFMAVQBUAFQAUwBTAFMAUwBTAFAATwBMAEkASABGAEQAQgA/ADwA
OQA3ADUAMwAzADEALwAuAC0ALAAqACgAKAAnACIAIQAgACAAHgAeAB8AHwAfAB0AHgAg
ACEAIQAgACAAIgAiACMAIwAiACEAIAAeACAAIAAgACAAIAAgACAAIAAjACQAJAAjACUA
JQAlACUAJQAlACQAJAAjACMAIwAjACUAJQAlACQAJgAmACYAJgAlACUAJQAlACUAJQAk
ACQAJgAmACUAJQAiACIAIQAhACEAIQAgACAAHgAeAB4AHgAfAB8AHwAfAB8AHwAfACAA
HgAeAB0AHQAeACAAIgAkACQAJAAkACQAJQAmACYAJAAkACQAIwAjACMAIwAkACQAJAAk
ACIAJAAjACIAIQAgAB8AHwAeAB8AHwAfAB8AIAAhACEAIAAgAB8AHwAfACAAIAAgACEA
HwAdABwAGwAZABcAFgAWABQAEwATABMAFwAYABsAHAAcABwAHAAcABoAGwAbABwAGwAa
ABkAGAAaABgAGgAcABoAGgAkAC4AMwA6AEsAYAB9AJ8AxQDnAAkBLwFJAUABJAEPAfcA
ywCGACgAwP9X/wf/4v7t/g//Mv9T/3f/lP+l/7j/yf/W/+L/7//4/wAACQANAA4ADwAU
ABQAFQAWABUAFQAVABUAEwATABMAEgAQAA8ADgANAAsACgAJAAoACAAHAAcACAAFAAQA
BQAEAAQAAwADAAMAAQABAAIAAgADAAMABAAGAAUAAwACAAEABgAIAAoADAAMAAwADAAN
AA4ADgAQABIAEAARABIAEwAWABcAGQAaABoAGwAcAB8AHwAiACQAJgAoACsALQAvADIA
MwAzADQANQA2ADYANgA3ADcAOQA5ADgAOAA4ADgANwA3ADcANgA2ADUANQA1ADUANAA0
ADMAMgAxADAALwAsACsAKAAlACMAIAAdABoAFwAUABEADwAOAAsACgAHAAMAAgABAAAA
/v/8//z/+//4//f/9v/2//T/9P/1//X/9P/x//H/8v/z//P/8v/y//P/9P/2//f/9f/1
//X/9P/0//T/9P/0//b/9v/2//b/+v/8//3//f/////////////////+//7/////////
///////////+//z//P/8//z//f/9//3//f/8//v/+f/4//j/+P/3//f/9P/0//P/8//1
//X/9P/0//T/9P/0//T/9f/1//X/9f/z//P/8//0//L/8v/x//H/+P/2//j/+P/6//r/
+v/6//z//f/+//7//P/8//z/+//5//n/+f/6//z//P/8//r/+v/5//j/9//2//X/9f/0
//H/8f/x//H/9f/3//j/+P/2//X/9f/1//X/9P/z//P/9P/z//P/8//v/+3/7P/s/+3/
7f/u/+//7v/u//D/8P/z//T/9f/2//X/9f/0//T/9P/0//T/9P/0//T/9P/y//T/8v/0
//z/BwAMABEAIAA1AFMAdQCXALcA1QD1AAoBAAHnANcAvwCKAD4A4P99/yP/3v67/sn+
8v4X/zn/Wv9z/4L/kf+g/67/uf/C/87/1//Z/9z/3//l/+b/6P/q/+v/7f/v//H/8v/z
//T/9P/y//P/9P/1//X/9P/z//T/9P/z//P/9P/0//T/9v/2//f/9//4//n/9//3//j/
+P/5//n/+v/8//z/+//7//v//f/+////AAAAAAAAAAABAAIAAgAEAAYACAAJAAoACwAM
AA0ADwAQABIAEwAUABcAGQAcAB4AIAAgACMAJQAnACkAKQAoACgALAAuAC8AMAAxADEA
MwAzADYANgA2ADYAMwAzADMAMgA0ADMAMwAzADMAMgAyADEALgAtACwAKwAnACUAIQAd
ABwAGgAYABYAEwAQAA0ACwAIAAUABAABAP///v/9//z/+v/4//j/9//2//X/9P/0//P/
8v/y//H/8v/v/+//8P/v/+//7v/u//D/8P/x//H/8f/x//H/8P/w//D/8P/w//D/8P/w
//D/7//w//D/7//y//P/9P/1//X/9f/0//T/9P/z//L/8f/x//H/8f/w//D/8P/w//D/
7//v/+//7//t/+3/7P/s/+r/6v/p/+n/6v/s/+3/7//u/+3/6//q/+r/6v/q/+r/6v/r
/+z/7f/t/+3/7f/u/+7/7v/t/+3/7P/s/+z/7P/s/+3/7f/t/+3/6//s/+7/7v/w//D/
8P/w//H/8//1//b/9f/0//P/8f/z//P/8//0//L/8v/y//D/8P/v/+7/7f/v/+//8P/w
/+//7//v/+//8P/x//H/8P/u/+3/7f/t/+z/7P/s/+3/7//t/+z/6//q/+n/6f/q/+z/
6//r/+v/6v/q/+z/7P/q/+r/6v/q/+z/7f/t/+7/7v/u/+7/7v/w//D/7v/u/+7/7v/w
//j/AQAGAA0AHAAvAE0AcQCRAKsAxwDnAPQA5ADFAKsAiQBOAAAApv9R/wf/zv65/s/+
+v4d/0H/Xv93/4j/l/+k/7D/vf/K/9T/2//f/+D/4//m/+b/5//o/+j/6f/q/+v/6v/r
/+z/7P/u/+//8P/x//D/8P/w//L/8v/x//H/8v/y//L/9P/0//X/9f/2//f/9//3//j/
+P/5//n/+v/8//z/+//7//v//f/+////AAAAAAAAAAABAAQABAAGAAgACAAJAAoACwAM
AA0ADwAQABIAEwAUABcAFwAaABwAHgAeACEAIwAlACgAKQApACoALQAuAC4ALgAxADEA
MwAzADQANAA0ADQAMwAzADMAMgAyADEAMQAxADEAMAAwAC8ALgAtACwAKwAqACkAJgAj
ACIAIAAeABwAFwAUABEADwAOAAsACgAHAAUABAADAAIA/v/8//z/+//6//n/+P/4//b/
9v/3//f/+P/1//X/9v/3//f/9v/2//T/9P/1//X/9f/1//X/9P/y//L/8v/y//D/8P/w
//D/7//w//D/7//x//H/8f/x//P/8//y//L/8//z//P/8//y//H/8P/u/+//8P/x//L/
7//v/+//7//v/+//7v/u/+7/7v/t/+3/7P/s/+v/6//r/+v/6v/q/+r/6v/q/+r/6//r
/+v/6//p/+n/6f/q/+z/7P/r/+v/7P/s/+z/7P/r/+v/6v/p/+v/6//s/+z/7//u//D/
8P/w//D/8f/z//X/9v/0//T/9P/z//P/8//z//T/8v/y//L/8P/y//H/8P/v/+3/7f/u
/+7/6//r/+v/6//t/+//8P/w/+3/6//q/+n/7P/s/+z/7f/s/+n/5//l/+X/5f/m/+j/
6P/n/+f/5//o/+j/6v/q/+r/6v/q/+r/6v/r/+v/7P/u/+7/7v/u/+7/7P/u/+7/7v/w
//b/AAAJAAwAEwAiADsAWwB7AJUArwDJAOMA4gDEAKMAhQBXABIAwv9y/yX/4/68/sP+
4f4G/yv/T/9o/33/kP+f/6r/tv/D/8z/1P/d/9//4v/j/+T/5P/l/+b/6P/p/+r/6//s
/+3/7v/u/+7/7//w//H/8v/y//L/9P/y//H/8f/y//T/9P/2//b/9f/1//b/9//3//f/
+P/4//n/+f/6//z//P/7//v/+//9//7///8AAAAAAAAAAAEAAgACAAQABgAEAAUABgAH
AAgACQALAAwADgAPABAAEwAWABoAHQAgACIAJQAnACkAKgArACsALAAvADAAMAAwADEA
MQAzADMAMgAyADIAMgAxADEAMQAwADIAMQAxADEALwAuAC4ALQAuAC0ALAArACgAJwAk
ACEAIgAgAB4AHAAbABgAFQATABAADQAMAAkACQAIAAcABgACAAAAAAD///z/+//6//r/
+P/4//n/+f/4//X/9f/2//f/9//2//b/9v/2//f/9//1//X/9f/0//b/9v/2//b/9v/2
//b/9v/3//j/+P/3//f/9//3//f/+f/5//j/+P/5//n/+f/5//v/+//7//r/+v/6//r/
+v/3//f/9//3//f/9//2//b/9v/2//X/9f/y//L/8f/x//H/8f/w//D/8P/w//D/8P/v
/+//7//v//H/8f/x//L/8P/w/+//7//w//D/8P/w/+7/7//v/+//6//r/+7/8P/u/+7/
7v/u//H/8//1//b/9P/0//T/8//1//X/9f/2//T/9P/0//L/8P/v/+7/7f/v/+//8P/w
/+//7//v/+//7v/v/+//7v/q/+n/6f/p/+z/7P/s/+3/7f/r/+r/6f/o/+f/5//o/+j/
5//n/+f/5v/m/+j/6P/q/+r/6v/q/+j/6f/p/+r/6v/q/+r/6v/q/+r/6v/q/+r/6v/w
//r/AQAEAAkAFAApAEMAYwCBAJ0AtwDPANIAugCdAH8AUwAQAMb/eP8r/+n+wP69/tn+
/P4d/z//XP93/4r/l/+k/7L/vf/E/8z/1f/b/97/4f/j/+L/4v/i/+L/4//k/+X/6P/p
/+r/6v/s/+3/7v/v//H/8v/z//b/+P/3//f/+P/4//j/+v/6//v/+//8//3//f/9//7/
/v/9//3//v8AAAAA////////AwAEAAUABgAIAAgACAAJAAgACAAKAAwADAANAA4ADwAS
ABMAFQAWABYAFwAYABsAHQAgACIAJAAiACUAJwApACoAKwArACwALwAwADAAMAAxADEA
MwAzADIAMgAyADIALwAvAC8ALgAuAC0ALQAtAC8ALgAuAC0AKgApACgAJwAoACcAJAAh
ACAAHgAcABoAFwAUABEADwAMAAkACAAFAAMAAgABAAAA/v/8//z/+//6//n/+P/4//b/
9v/3//f/9v/z//P/9P/1//X/9P/0//X/9v/4//n/+P/3//b/9P/2//b/9v/2//b/9v/2
//b/9f/2//b/9f/1//X/9f/1//X/9f/0//T/8//z//P/8//1//X/9f/0//L/8v/y//L/
8f/x//H/8f/x//H/8P/w/+7/7v/t/+3/7v/u/+3/7f/t/+3/7P/s/+3/7v/v//D/8f/x
//H/8f/x//H/8f/y//D/8P/v/+//7v/u/+7/7v/s/+v/7f/v//L/8v/y//L/8v/0//X/
9v/2//T/9P/0//P/8//z//P/9P/2//b/9v/0//L/8f/w/+//8f/x//L/8v/z//P/8//z
//P/8//y//D/7P/r/+v/6//t/+7/7//x/+//7f/s/+v/7P/r/+v/7P/s/+v/6//r/+z/
7P/u/+7/7v/u/+7/7v/u/+//7//w//D/8P/w//D/7v/w//L/8P/w//T/+P8AAAsAEAAP
ABgAKQA/AF0AfwCdALMAywDeANgAvQCfAH8ATgAKALr/a/8f/+L+xf7T/vL+Ff81/1b/
cf+G/5f/pP+w/7v/yv/U/9v/4f/m/+f/6P/o/+n/6v/s/+3/7v/v//D/8f/y//L/8v/z
//T/9f/2//b/9v/4//j/9//3//j/+P/4//r/+v/7//v//P/9//3//f/+//7//////wAA
AgACAAEAAQABAAEAAgADAAQABgAGAAYABwAIAAgACgAMAAwADQAOAA8AEAARABMAFAAW
ABcAGAAbABsAHgAgACIAIgAlACcAKQAtAC8AMAAyADcAOAA4ADgANwA3ADkAOQA8ADwA
PAA8ADkAOQA5ADgAOAA3ADcANwA3ADYANgA1ADQAMwAyADEAMQAxAC8ALQAqACgAJgAk
ACIAIAAeAB0AGgAXABYAEwARABAADwAOAAwACgAKAAkABgAFAAQABAAEAAQABQAFAAYA
AwADAAQAAwADAAIAAgACAAIAAwADAAMAAwADAAIABAAEAAQABAAEAAQABAAEAAcACAAI
AAcABQAFAAUABQAHAAcABgAGAAUABQAFAAUAAwADAAMAAgAEAAQABAAEAAMAAwADAAMA
AwADAAIAAgAEAAQAAwADAAAAAAD/////AQABAAAAAAD+//7//v/+//v/+//7//v//f/9
//3//v/+//7//f/9/wAAAgACAAQABAAEAAQABAAFAAYABgAIAAgACAAHAAkACQAJAAoA
DAAMAAwACgAKAAkACAAHAAUABQAGAAYABwAHAAcABwAJAAsADAAMAAgABwAHAAcABwAG
AAUABQAGAAUABQAFAAQAAwADAAQABAADAAMAAwAEAAQABgAGAAgACAAIAAgABgAHAAcA
CAAIAAgACAAIAAgACgAKAAoACAAKAAwAEgAdACQAKQAyAEMAXQB/AKUAwwDjAAcBIAEa
AQEB5wDNAJ4AVgAAAKH/Q//2/tP+3f76/hX/Of9e/3v/kP+f/67/uP/H/9T/3v/n/+//
9P/5//z//P/9//7//P/9//7///8BAAMABQAGAAQABQAGAAcACgAKAAoADAAMAAsACwAM
AAoACgAMAAwACwALAAwADQANAA0ADgAOAA8ADwAQABIAEgARABEAEQATABQAFQAWABgA
GAAYABkAGQAYABkAGgAcAB0AHgAfACEAIwAmACgAKQApACkAKwAvADIANAA2ADYAOQA7
AD0AQABBAEEAQgBFAEYARgBGAEYARQBGAEUARwBIAEkASgBIAEcARgBEAEQAQwBDAEMA
QQBAAEAAPwA+AD0APAA7ADwAOwA4ADUANgA0ADIAMAAtACoAJwAlACIAHwAeABsAGQAY
ABcAFgASABAAEAAPAA4ADQAMAAwACwAKAAoACQAKAAcABwAIAAkACQAIAAgABgAGAAcA
BwAJAAkACQAIAAkACgALAAwADAAMAAwADAAMAAwACwAJAAsACwALAAsACwALAAoACgAL
AAsACwALAAsACwALAAoACgAKAAoACgAJAAkACQAJAAkACQAIAAgABgAGAAUABQAGAAYA
BQAFAAMAAwACAAIAAAAAAAAAAAABAAEAAQABAAEAAQABAAIABAAEAAQABAAEAAQABQAH
AAkACgAIAAgACAAHAAcABwAHAAgACAAIAAgABgAEAAMAAgABAAEAAQACAAIAAQABAAEA
AQACAAMAAwACAAIAAQABAAEAAQAAAP////////3//P/7//z/+//7//z/+v/5//n/+f/6
//r//P/8//z//P/8//z//P/9//3//v/8//z//P/8//7/+v/8//z/+v/6//7/BgAPABYA
HQAsAEMAYQCHAKsAywDvABUBKAEYAf0A6QDNAJYARgDk/33/G//Y/r/+0f72/hv/P/9g
/3f/hv+V/6L/sP+//87/1v/f/+f/6v/t/+7/7v/v//D/8f/z//X/9//4//n/+v/6//j/
+f/6//v//P/8//z//v8AAP////8AAAAAAAACAAIAAQABAAIAAwADAAMABAAEAAMAAwAE
AAYACAAHAAcABwAHAAgACQAKAAoACgAKAAsADAAMAA4AEAASABMAFAAVABYAFwAZABoA
HAAdAB4AIQAjACYAKAAqACwALwAxADMANgA3ADcAOAA7ADwAPAA8AD8APwBBAEEAQABA
AEAAQAA/AD8APwA+AD4APQA9AD0AOwA6ADoAOQA6ADkAOAA3ADUAMwAvACsAKQAmACMA
IAAfABwAGQAXABQAEQAQAA0ACwAKAAkACAAGAAQABAADAAAA///+//7//P/8//3//f/+
//v/+//8//3//f/8//z/+v/6//v/+//7//v/+//6//z//P/8//z//v/+//7//v///wAA
AAD//wEAAQABAAEA//////7//v8BAAEAAQABAAEAAQABAAAAAAAAAAAAAAABAAEAAQAB
AP/////+//7//P/8//v/+//6//r/+f/5//f/9//2//b/9v/2//b/9v/2//f/+P/5//v/
+//7//z/+v/6//n/+f/4//b/9v/4//r/+//8//3//v///wEAAwAEAAQABAAEAAMAAQAB
AAEAAgACAAIAAgAAAP7//f/8//v/+//7//z//P/7//v/+//7//z//f/9//z/+P/3//f/
9//2//b/9v/3//f/9f/0//P/8v/x//H/8v/0//P/8//z//T/9P/2//b/9v/2//b/9v/4
//n/+f/6//j/+P/4//j/+v/6//b/9P/4//r/AAAKABEAFgAhADIASQBpAI0ArwDNAO8A
DQEQAfYA2wDFAJsAWAACAKT/Tf8B/87+yf7p/hD/M/9X/3T/if+Y/6X/sv++/8n/1v/g
/+f/6//s/+//8f/w//D/8P/x//P/9f/3//b/9//4//j/9v/3//j/+f/4//j/+P/6//z/
+//7//z//P/8//7//v//////AAABAAMAAwAEAAQAAwADAAQABgAIAAcABwAHAAcACAAJ
AAoADAAMAAwADQAOAA4AEAASABIAEwAUABUAGAAZABsAHAAeAB8AIAAjACUAKAAqACwA
KgAtAC8AMQA0ADUANQA2ADcAOAA4ADgAOQA5ADsAOwA+AD4APgA+AD8APwA/AD4APgA9
AD0APQA7ADoAOgA5ADgANwA2ADUAMgAxAC4AKwAoACYAJAAiACEAHgAbABkAFgATABIA
DwAMAAoACAAGAAQAAgACAAEA/v/9//z//P/6//r/+//7//r/9//3//j/+f/5//j/+P/4
//j/+f/5//n/+f/5//j/+v/6//r/+v/6//r/+v/6//n/+v/6//n/+f/5//n/+f/5//n/
+P/4//r/+//8//3/+//7//v/+v/6//r/+v/6//v/+//7//v/+//7//r/+v/6//r/+f/5
//j/+P/3//f/9//3//b/9v/2//b/9v/2//T/8//y//H/8//z//P/9P/y//L/8f/x//L/
8v/y//L/8v/z//P/8//w/+//7//u//H/9P/2//b/9v/2//b/9//4//j/+P/4//j/9//5
//n/+f/6//j/+P/4//b/9v/1//T/8//z//P/9P/0//P/8//z//P/9P/1//X/9P/y//H/
8f/x//L/8v/y//P/8//x//D/7//u/+3/7f/u/+7/7f/t/+3/7v/u//D/8P/y//L/8v/y
//D/8f/x//L/9P/0//T/9P/0//L/8v/y//L/8v/2//7/BwAQABUAIgA1AFEAcwCTAK0A
xwDnAPQA5ADDAKkAhQBMAAAAqv9X/w3/2P7F/t3+BP8n/0n/Zv99/5L/o/+w/7r/xf/Q
/9r/4f/l/+j/6f/s/+z/7f/u//D/8f/y//P/8v/z//T/9P/2//f/+P/5//j/+P/4//r/
+v/5//n/+v/6//r//P/8//3//f/+/////////wAAAAABAAEAAgAEAAQAAwADAAMABwAI
AAkACgAMAAwADAANAA4ADgAQABIAEgATABQAFQAWABcAGQAaABwAHQAeACEAIQAkACYA
KAAqAC0ALwAxADMAMwAyADIANQA2ADYANgA1ADUANwA3ADgAOAA4ADgAOQA5ADkAOAA4
ADcANwA3ADcANgA2ADUAMgAxADAALwAwAC8ALAApACgAJgAkACIAHwAcABkAFwAWABMA
EgAPAAwACgAIAAYABAACAAIAAQAAAP///v/+//7//v//////AAD9//3//v/9//3//P/8
//7//v///////////////v/+//7//v/+//7//v/+//7//v/+//3/+//9//3//f/9//v/
+//6//r/+f/5//n/+f/5//n/+f/4//j/+P/4//j/+P/5//r/+//7//v/+v/6//v//P/8
//3/+//6//j/9//1//X/9P/0//T/9P/0//T/8//z//P/8//z//P/8//0//b/9v/1//X/
9v/2//b/9v/2//f/9//3//X/9f/2//b/9f/1//X/+P/4//b/9v/2//b/+P/5//r/+v/8
//z//P/7//n/+f/5//r//f/+/////v/+//3//P/7//v/+//8//z/+f/5//n/+f/6//v/
+//6//n/+f/6//v//P/8//z//f////3//P/7//j/9//3//j/+P/3//f/9//2//b/+P/4
//j/+P/4//j/+f/7//z//v/8//z//P/8//r/+v/6//j/+P/6//7/CAAPABIAGQAkADkA
VwB5AJcArwDHAOMA8ADeAL0AnwB7AEAA9v+k/1X/Ef/i/tP+5/4M/y//Uf9w/4f/mP+n
/7T/wP/L/9b/3v/n/+3/7v/v//L/8v/z//T/9P/1//b/9//6//v//P/8//r/+//8//3/
AAAAAAAAAgACAAEAAQACAAIAAgAEAAQABQAFAAYABwAJAAkACgAKAA0ADQAOABAAEQAR
ABIAEwATABQAFQAWABgAGAAYABkAGAAYABoAHAAaABsAHAAdACAAIQAjACQAJAAlACYA
KQApACwALgAwAC4AMQAzADUANgA3ADcAOAA9AD4APgA+AEEAQQBDAEMARgBGAEYARgBF
AEUARQBEAEQAQwBDAEMAQwBCAEIAQQBAAD8APgA9ADwAOwA4ADUAMgAwAC4ALAArACgA
JQAjACAAHQAcABkAFwAWABUAFAASABAAEAAPAA8ADwAPABAADwAOAA4ADQAOAAsACwAM
AA0ADQAMAAwADAAMAA0ADQANAA0ADQAMAA4ADgAOAA4ADgAOAA4ADgAPABAAEAAPABEA
EQARABEAEwATABIAEgARABEAEQARABMAEwATABIAEAAQABAAEAARABEAEQARAA8ADwAO
AA4ADgAOAA0ADQAMAAwACwALAAsACwAKAAoACgAKAAoACgAHAAcABwAHAAkACQAJAAoA
CAAIAAcABwAGAAYABgAGAAYABwAHAAcABQAFAAYABgAFAAUABwAIAAgACgAKAAoACgAM
AA0ADgAOABAAEAAQAA8ADwAPAA8AEAAQABAAEAAOAA4ADQAMAAsACQAJAAoACgALAAsA
CwALAAoACwALAAoACgAJAAkACQAIAAgACAAJAAsACQAIAAcABgAFAAUABgAEAAMAAwAD
AAQABAAGAAYABgAGAAYABgAIAAkACQAKAAoACgAKAAoACgAIAAgACgAKAAwADAASAB0A
JAAlAC4APQBTAHEAkQCtAMMA2wDwAOoAywCtAI0AXAAUAMb/e/8x//j+3/7t/gr/Kf9L
/27/i/+g/7H/wP/K/9P/4P/q//P/+f/8////AgACAAMABAACAAMABAAFAAYABwAIAAgA
CgALAAwADQAMAAwADAAOAA4ADQANAA4ADgAOABAAEAARABEAEgATABEAEQASABIAEwAT
ABQAFgAWABUAFQAVABkAGgAbABwAHAAcABwAHQAdABwAHQAeAB4AHwAgACEAIgAjACUA
JgAoACkAKgAtAC4AMAAxADIAMgA1ADcAOQA6ADsAOwA8AD8AQABAAEAAQQBBAEMAQwBG
AEYARgBGAEUARQBFAEQARABDAEMAQwBDAEIAQgBBAEEAQQBBAEEAQgBBAD4AOwA6ADgA
NgA0ADMAMAAtACsAKAAlACQAIQAfAB4AHQAcABoAGAAYABcAFAATABIAEgASABIAEwAT
ABIADwAPABAAEQARABAAEAAQABAAEQARABEAEQARABAAEAAQABAAEAAQABAAEAAQABMA
FAAUABMAEwATABMAEwAVABUAFAAUABUAFQAVABUAFQAVABUAFAAUABQAFAAUABUAFQAV
ABUAFQAVABQAFAAUABQAEwATABQAFAATABMAEQARABAAEAAQABAAEAAQAA8ADwAPAA8A
EQARABEAEgASABIAEQARABAAEAAQABAADgAPAA8ADwAPABEAEgAUABQAFAAUABYAFwAY
ABgAFgAWABYAFQAXABcAFwAYABYAFgAWABQAFgAVABQAEwATABMAFAAUABEAEQARABEA
EgATABMAEgASABEAEQARABIAEgASABMAFQATABIAEQAQAA8ADwAQABAADwAPAA8ADgAO
ABAAEAASABIAEgASABIAEwATABQAFAAUABQAFAAWABQAFAAUABIAFAAaACQAKwAuADMA
QABVAG8AkQCtAMkA4wD/AAgB9gDbAMEAmQBeABQAwv9v/yX/8v7p/gP/IP8//2P/gv+Z
/7D/vf/I/9T/4//u//j/AQAHAAoADQAQABAAEQASABQAFQAWABcAGAAZABoAGgAcAB0A
HgAfAB8AHgAdAB4AIAAfAB8AIAAiACIAJAAkACMAIwAkACUAJQAlACYAJgAnACcAKAAq
ACwAKwArACsALQAuAC8AMAAwADAAMAAxADIAMgA0ADYANgA3ADgAOQA6ADsAPQA+AEIA
QwBEAEcARwBKAEwATgBOAFEAUwBVAFYAVwBXAFgAWQBaAFoAWgBcAF0AYABhAGAAYABg
AGAAYQBhAGEAYABgAF8AXwBfAF8AXgBeAF0AXQBdAF0AXQBaAFkAVgBTAFIAUABOAEwA
SwBIAEUAQwBAAD0APAA5ADcANgA1ADQAMAAuAC4ALQAsACsAKgAqACoAKgArACsALAAp
ACkAKgArACsAKgAqACwALAAtAC0ALQAtAC0ALAAsACwALAAsAC0ALgAvADAAMQAyADIA
MQAxAA==
         </WaveFormData>
      </LeadData>
      <LeadData>
         <LeadByteCountTotal>10000</LeadByteCountTotal>
         <LeadTimeOffset>0</LeadTimeOffset>
         <LeadSampleCountTotal>5000</LeadSampleCountTotal>
         <LeadAmplitudeUnitsPerBit>4.88</LeadAmplitudeUnitsPerBit>
         <LeadAmplitudeUnits>��V</LeadAmplitudeUnits>
         <LeadHighLimit>2147483647</LeadHighLimit>
         <LeadLowLimit>268435456</LeadLowLimit>
         <LeadID>V4</LeadID>
         <LeadOffsetFirstSample>0</LeadOffsetFirstSample>
         <FirstSampleBaseline>0</FirstSampleBaseline>
         <LeadSampleSize>2</LeadSampleSize>
         <LeadOff>FALSE</LeadOff>
         <BaselineSway>FALSE</BaselineSway>
         <ExcessiveACNoise>FALSE</ExcessiveACNoise>
         <MuscleNoise>FALSE</MuscleNoise>
         <LeadDataCRC32>3152680950</LeadDataCRC32>
         <WaveFormData>
HAAcABwAHAAbABoAGQAYABcAFgAVABQAEAAOAAwACgAJAAgABwAGAAQAAgAAAP7//P/8
//z//P/6//r/+v/6//j/+P/4//j/+f/6//v//P/6//r/+v/6//v//P/9//7//v/+//7/
/v8AAAAAAAAAAAIAAgACAAIAAgACAAIAAgACAAIAAgACAAQABAAEAAQAAgACAAIAAgAC
AAIAAgACAAIAAgACAAIAAgACAAIAAgACAAIAAgACAAAAAAAAAAAAAAAAAAAAAAD+//7/
/v/+//7//v/+//7//v/+//7//v/+//7//v/+/wAAAAAAAAAAAgACAAIAAwAEAAYABgAG
AAgABwAHAAYABgAGAAYACAAJAAkACAAIAAgABwAHAAcABwAHAAcABwAGAAYABgAGAAoA
CAAHAAYABAAEAAUABQAEAAQAAwADAAQAAwACAAEAAAAAAAAAAAAAAAAAAAAAAAIAAwAD
AAQAAgACAAIAAgAEAAQABAAEAAMAAwADAAMAAwADAAEAAQAJAAwAEQAZACAAIgApADUA
QwBYAHIAjwCoAMYA6wD7AO8AywCcAGoANQABANH/pP97/13/U/9g/2//fv+U/6v/vP/I
/87/1f/b/+T/7P/y//j//f/8//v//P/8//7/AAABAAEAAQACAAQABAAEAAYABwAHAAcA
BwAHAAcACAAIAAgACQAJAAcABwAJAAkACQAJAAoACgAKAAoACgAKAAoACgALAAwADAAM
AAwADQAOAA4AEAAQAA8ADwAPAA8ADwAPABAAEQARABEAEwAUABUAFgAXABgAGgAbABwA
HQAgACEAIgAkACQAJAAkACQAJgAnACgAKwArACwALQAtAC8AMQAyADMAMwA0ADQANAAx
ADAALwAuAC8ALwAvADAAMAAwAC8ALwAxADIAMgAxADIAMQAwAC8ALQArACkAJwAkACIA
IQAhAB8AHQAbABkAFwAVABUAFAATABIAEQAQAA0ACgAIAAYABwAHAAcABwAJAAcABwAI
AAgACAAJAAkACwALAAsACwAJAAgACAAIAAgACAAIAAkACQAJAAkACgAMAAwADAAMAA0A
DgAPABEADwAOAA4ADgAMAAwADQANAA8ADwAQABAADwAPAA8ADwAQABAAEQARABAAEAAP
AA8ADwAPAA8ADwANAA0ACwAJAAkACQAJAAkACgAKAAkACQAHAAcABwAHAAkACQAJAAoA
CAAIAAcABwAFAAoADAAOAA4ADgAOAA8AEAASABIAEgASABEAEQAQABAAEAAQABAAEQAR
ABAAEQAQABAAEQAQAA8ADgANAAsADAAMAAwADgAQAA4ADQAOAAwADAANAAsACgAKAAkA
CQAIAAcABgADAAIAAgACAAIAAgACAAIABAAEAAUABQAGAAYABgAGAAYABgAGAAYABAAF
AAUABQAHAAcABwAHAAcADQAWAB8AJQAoADIAQwBZAHEAjgCuAM8A/AAgAScBCwHhAK0A
eABAAAMAyf+X/2z/Tf9P/1//cP+F/5r/rP+5/8T/0P/W/93/4//q//D/9P/4//n/+v/7
//z//P/+//7/////////AAACAAIAAgABAAEAAAD///3//f/9//7/AAAAAAEAAQABAAEA
AwADAAEAAQACAAIABAAEAAQABAAGAAYABwAIAAYABgAGAAcACAAIAAoACgAJAAkACQAJ
AAsACwAMAA0ADQANAA8AEAARABIAEwAUABYAFwAYABkAHAAdAB4AIAAhACIAIwAkACQA
JQAmACkAKQAqACsAKwAtAC8AMAAxADEAMgAyADIAMAAwADAAMAAvAC8ALwAwADAAMAAv
AC8ALQAuAC4ALQAsACsAKgApACUAIwAhAB8AHAAaABkAGQAXABUAEwARAA0ACwALAAoA
CwAKAAkACAAEAAIAAQAAAP///////////f/7//v//P/8//z//f/9////////////AQAA
AAAAAAACAAIAAgADAAMAAwADAAQABAAEAAQABAAGAAYABgAHAAkACAAIAAgABgAGAAcA
BwAHAAcACAAIAAUABQAFAAUABgAGAAcABwAGAAYABQAFAAMAAwADAAMABQAFAAMAAQAB
AAEAAQABAAIAAgABAAEA//////////////////8AAAAAAAD///////8AAAIAAAABAAIA
AwAEAAcACAAKAAoACAAIAAcABwAIAAgACAAIAAoACwALAAoACgAIAAcABwAHAAcABwAH
AAUABgAGAAYACAAKAAgABwAGAAQABAAFAAUABAAEAAMAAwACAAEAAAD9//z//P/8//z/
/P/8//z//P/8//3//f/+//7//v/+//7//v/+//7//v///////////////////wEAAQAG
AA8AFwAaACAALQA7AE8AagCGAKMAwgDmAAUBBwHvAMUAkgBaACEA5/+z/4j/Yf9J/03/
YP91/4r/nP+r/7j/wv/K/9P/2//i/+b/7P/w//H/8v/1//b/9v/4//f/9//2//X/+P/6
//r/+v/8//3//f/9//z/+//6//r/+v/6//v/+//7//v//f/9//3//f/+//7//v/+//7/
/v/+//7///8AAAAAAAAAAAEAAAAAAAIAAgADAAMAAwADAAUABQAGAAcABwAHAAkACgAJ
AAoACwAMAA4ADwAQABEAEgATABQAFgAXABgAGQAaABwAHQAeACEAIwAkACUAJQAjACUA
JgAnACcAKAAoACgAKAAoACgAKAAnACcAJwAoACgAKAAnACcAJwAoACgAJwAkACMAIgAh
AB8AHQAbABkAFgAUABMAEwARAA8ADQALAAkABwAHAAYAAwACAAEAAAD///7//v/+//v/
+//7//v/+//5//n/+v/4//j/+f/5//n/+f/5//n/+//6//r/+v/4//j/+P/5//n/+f/5
//r/+P/4//j/+P/6//r/+v/7//v/+v/6//r/+v/6//v/+//7//v//P/8//n/+f/5//n/
+P/4//n/+f/4//j/9//3//X/9f/1//X/9//3//X/8//1//X/9f/1//T/9P/z//P/8//z
//P/8//z//P/8//0//L/8v/x//H/8f/y//L/8v/w//D/8f/x//L/8v/y//T/9P/0//T/
9P/0//b/+P/7//z/+//6//j/9//3//j/+f/6//r/+//7//r/+v/4//f/9//5//n/+f/5
//f/+P/4//j/+P/6//j/9//2//T/9P/1//P/8v/y//H/8//y//H/8P/t/+z/7P/s/+7/
7v/u/+7/7v/u/+//7//u/+7/7v/u/+//8P/x//L/8P/x//H/8f/z//P/8//x//X/9//8
/wMACwAQABQAIQAvAEEAWgB0AIsApADGAN0A1wC5AI8AWgAkAOv/t/+N/2r/S/87/0P/
Wv9v/4L/lv+n/7T/vv/C/8f/z//Y/9z/4v/k/+X/5P/l/+b/5v/o/+j/6f/p/+n/6v/s
/+z/7P/q/+v/6//r/+3/7f/t/+7/7v/u/+//7//v/+//8f/x//H/8f/y//L/8v/y//L/
8v/0//T/9f/2//T/9P/0//X/9v/2//j/+P/3//f/9//3//f/9//4//n/+//7//3//v/9
//7///8AAAAAAQACAAMABgAHAAgACgALAAwADQAOABAAEQASABUAFwAYABkAGQAZABsA
HAAdAB0AHgAeAB4AHgAeAB4AHgAfAB8AHwAgAB8AHgAcABsAHQAeAB4AHQAaABkAGAAX
ABcAFQATABEADgAMAAsACwAHAAUAAwABAAEA//////7/+//6//n/+P/4//b/9f/0//P/
8//z//P/8//x//H/8v/w//D/8f/x/+//7//v/+//8P/w//H/8v/w//D/8P/x//P/8//z
//T/8v/y//L/8v/w//D/8P/x//P/8v/y//L/8//0//b/9//5//n/+v/6//v/+//7//v/
+v/6//v/+//6//r/+f/5//v/+//7//v/+//7//n/9//3//f/9//3//j/+P/3//f/9//3
//f/9//3//f/9//4//b/9v/1//X/9//4//j/+P/3//b/9v/1//b/9v/2//b/+//6//r/
+v/6//r//f/+/wAAAAD+//7//f/9//7//v/+//7//v///////v/+//z/+//7//3//f/9
//3//f/+//7//v/8//7//P/7//z/+v/6//v/+//6//r/+f/3//b/9f/0//X/9P/0//T/
9P/0//T/9P/0//T/9f/1//b/9v/2//b/9v/2//b/9v/4//n/+f/5//f/9//3//v//f8D
AAoAEQAVABgAHgApADkATQBmAHwAkwCuAMoA1QDBAJkAaQA2AAAAzf+j/4H/YP9H/0f/
Vf9q/3//lP+m/7X/wv/K/87/1//b/+D/5v/s/+7/7//w//D/8P/v//D/8v/z//P/8//y
//T/9P/0//T/9f/1//X/9//3//f/+P/2//b/9//3//f/9//5//n/+f/5//r/+v/6//r/
+v/6//z//P/9//7//P/8//z//f/+//7/AAAAAAEAAQABAAEAAwADAAQABQAFAAUABwAI
AAcACAAJAAoADAANAA4ADwASABMAFAAWABcAGAAZABoAHAAdAB4AIQAhACIAIwAjACEA
IwAkACUAJwAoACgAKAAmACYAJgAmACYAJwAoACoAKAAoACcAJwAlACYAJgAlACYAJQAk
ACMAIQAfAB0AGwAaABgAFwAXABMAEQAPAA0ADQALAAsACgAIAAYABAACAAIAAAD///7/
///////////9//v/+//8//r/+v/7//v/+//7//v/+//7//r/+v/6//z//P/8//3/+//7
//v//P/8//z//P/8//z//P/8//3//f/8//z//P/8//z//f/9//v/+//8//z/+//7//v/
+//4//j/+f/5//j/+P/3//f/9//3//f/9//3//f/9f/z//X/9f/1//X/9P/0//P/8//x
//H/8f/x//P/8//z//T/8v/y//H/8f/x//L/8v/y//D/8P/x//H/7v/w//L/9P/2//b/
9v/2//f/+P/6//r/+v/6//n/+f/6//r/+v/6//r/+//7//r/+v/4//f/9//5//n/+f/5
//f/+P/4//j/+P/6//j/9//2//T/9P/1//f/9v/2//X/9f/0//P/8v/z//L/8v/y//L/
8v/y//L/8P/w//H/8f/0//T/9P/0//L/8v/y//L/8v/z//P/8//3//f/9//3//f/+/8E
AAsAEQAUABgAIQAxAEEAVABsAIMAnAC2AMUAuQCXAGkANAD+/83/pf+D/2T/Tf9H/1P/
aP97/47/oP+z/8L/yv/Q/9n/3f/g/+T/6v/s/+3/8P/v//D/8P/y//L/8//z//P/8v/0
//T/9P/2//f/9//3//f/9//3//j/+v/6//v/+//5//n/+//7//v/+//8//z//P/8//z/
/P/8//z//f/+/wAAAAAAAAEAAQAAAAEAAAADAAMAAwADAAMAAwAEAAUAAwADAAUABgAF
AAYABwAIAAgACQAKAAsADAANAA4AEAARABIAEwAUABQAFQAWABkAGQAaABsAGwAZABsA
HAAdAB0AHgAeAB4AIAAgACAAIAAdAB0AHQAeAB4AHgAdAB0AGwAcABwAGwAcABsAGgAZ
ABcAFQATABEADgAMAAsACwAJAAcABQADAAEA//////7//f/8//v/+v/5//j/+P/4//f/
9//3//f/9//1//X/9v/0//T/9f/1//f/9//3//f/9f/0//T/9P/0//T/9P/1//f/9//3
//j/9v/2//b/9v/2//b/9v/3//n/+P/4//j/9v/2//f/9//5//n/+v/6//f/9//3//f/
9v/2//f/9//2//b/9f/1//T/8//y//H/8v/z//L/8f/x//H/8f/x//L/8v/x//H/8f/x
//H/8f/v/+//7//w//D/8P/v/+//7//w//D/8P/u/+7/7//x//T/9P/0//T/9P/1//b/
+P/4//r/+v/5//n/9v/2//b/9v/6//v/+//6//r/+P/3//f/9f/1//X/9f/3//j/+P/4
//b/+P/2//X/9P/y//L/8//z//L/8v/x//H/8P/v/+7/7f/s/+z/7P/u/+7/7v/u/+7/
7v/v/+//8P/w//D/8P/u/+7/7v/u/+7/7//v/+//8f/x//H/8f/x//f//v8FAA0AEgAS
ABkAJQAzAEYAXgB1AIwApgC9AMEApwB/AE4AHADt/73/lf90/1X/Q/9H/1j/af98/5D/
of+w/7z/xP/H/8//1v/e/+L/5v/p/+r/6v/q/+n/6v/q/+v/6//r/+z/7v/u/+7/7v/v
/+//7//x//H/8f/y//D/8P/x//H/8f/x//P/8//1//X/9v/2//T/9P/0//T/9v/2//f/
+P/2//b/9v/3//r/+v/8//z/+//7//v/+//9//3//v////3//f///wAAAQACAAMABAAE
AAUABgAHAAgACQAKAAwADQAOAA8AEAASABMAFAAXABcAGAAZABkAFwAZABoAGwAdAB4A
HgAeABwAHAAcABwAHQAdAB0AHgAeAB4AHQAdAB0AHgAeAB0AHgAdABwAGwAZABcAFQAT
ABIAEAAPAA8ACwAJAAcABQAFAAMAAwACAAEAAAD///7/+v/4//f/9v/2//f/+P/5//r/
+f/6//z//P/8//3//f/9//3//f/9//3//P/8//z//v/+//7///////////8AAAIAAgAC
AAIAAgACAAIAAwADAAIAAgACAAIAAgADAAMAAQABAAIAAgADAAMAAwADAAIAAgADAAMA
BAAEAAMAAwABAAEAAQABAAEAAQD///3///////////8AAAAA//////3//f/9//3//f/9
//3//v/+//7//f/9/wEAAgAAAAEAAgADAAQAAwAEAAYABgAGAAYABQAFAAQABAAEAAQA
CAAJAAkACAAIAAYABQAFAAMAAwADAAMAAwAEAAQABAAGAAgABgAFAAQAAgACAAMAAAD+
//3/+//8//z//P/8//v/+v/6//r/+v/6//r/+v/6//r/+//7//z//P/8//z//P/8//z/
/P/6//v/+//7//v//f////////8BAAYADwAXABoAIAApADUARwBgAHwAlwC0ANoA+wAB
AekAvQCKAFQAHQDn/7X/iP9h/0v/Sf9U/2P/eP+Q/6H/sP+8/8L/x//P/9b/3v/i/+T/
6f/u/+//8P/w//L/8P/x//H/8f/0//b/9v/2//T/9f/1//X/9//3//f/+P/4//j/+f/5
//f/9//5//n/+f/5//r/+v/6//r/+v/6//r/+v/7//z/+v/6//r/+//8//z//v/+////
/////////////wAAAQADAAMABQAGAAkACgALAAwACwALAAsACwANAA8AEQAUABUAFgAX
ABgAGgAbABwAHwAfACAAIQAhACAAIQAhACEAIgAkACUAJgAkACQAJAAkACIAIQAgACAA
IgAiACEAIQAhACIAIgAhACAAHwAeAB0AHQAbABkAFwAWABQAEwATAA8ADQALAAkABwAF
AAUABAADAAIAAQAAAAAA/v/9//z/+v/5//j/9//5//f/9//4//j/+P/5//n/9//3//f/
9//4//j/+f/6//z//P/8//3//f/9//3//v/8//z//P/8//7//v/+////AQAAAAAAAAAA
AAAAAQABAAEAAQACAAIAAQABAAEAAQD+//7//////wAAAAD//////f/9//3//f/+////
/v/9//v/+//7//v/+v/6//n/+f/7//v/+//7//v/+//7//z//v/+//7//v/+//7/AQAC
AAQABAACAAIAAQABAAAAAAAAAAAAAgADAAMAAgACAAAA//////////////////8AAAAA
AAAAAAIAAAD//wAA/v/+/////v/8//v/+f/3//b/9f/0//b/9v/3//j/9//2//X/9P/0
//T/9f/1//b/9v/2//b/9v/2//b/9v/2//f/9//3//n/9f/3//n/+f/7/wIACQARABYA
HAAnADkATQBsAIoAqQDMAPQAEQENAe8AwQCMAFQAGQDf/6n/ev9T/z3/Qf9U/2f/fP+S
/6H/rv+2/77/x//P/9b/3P/i/+b/5//q/+r/6v/p/+r/7P/t/+3/7f/w//L/8v/y//D/
8f/x//H/8f/x//H/8v/y//L/8//z//P/8//1//X/9f/1//b/9v/2//b/9v/2//b/9v/3
//j/+v/6//r/+//6//r//P/8//v/+//7//v//f/9//7/////////AQACAAUABgAHAAgA
CAAJAAoACwAMAA0ADgAQABEAEgATABQAFgAXABgAGwAdAB4AHwAfAB0AHwAgACEAIwAk
ACQAJAAiACIAIgAiACMAIwAjACQAIgAiACEAIQAhACIAIgAhAB4AHQAcABsAFwAVABMA
EQASABAADwAPAAsACQAHAAUAAwABAAEAAAD///7//f/8//r/+P/3//b/9f/1//X/9f/1
//P/8//0//T/9P/1//X/8//z//P/8//1//T/9P/0//T/9P/0//X/9//3//f/+P/4//j/
+P/4//r/+v/6//v/+f/4//j/+P/6//r/+//7//v/+//8//z/+//7//v/+//6//r/+//7
//j/+P/3//f/+f/5//n/+f/3//f/9f/z//X/9f/1//X/9v/2//X/9f/z//P/8//z//X/
9f/1//b/9P/0//P/8//z//L/9P/2//b/+P/4//j/+P/7//z//v/+//z//P/7//v//P/8
//z//P/8//3//f/8//z/+v/5//n/+f/5//n/+f/5//r/+v/6//r//P/6//n/+v/4//j/
+f/3//b/9v/1//X/9P/z//L/7//u/+7/7v/u/+7/7v/u//D/8P/x//H/8P/w//D/8P/w
//D/8P/w//L/8//z//P/9f/1//H/7//z//v/AgALAA8AEgAcACkAOQBPAGgAhACfAMAA
5ADxAOMAvwCPAFgAIADl/7H/i/9m/0X/Pf9L/2D/c/+I/5r/p/+0/77/xP/J/9H/2P/e
/+D/4v/l/+b/5f/m/+b/6P/o/+n/6f/p/+z/7v/u/+7/7v/v/+//7//v/+//7//w//D/
8P/x//H/8//z//X/9f/z//P/9P/0//T/9P/0//T/9P/0//X/9v/2//b/9v/3//b/9v/4
//j/+f/5//n/+f/7//v//P/9//3//f///wAAAQACAAMABAAEAAUABgAHAAgACQAKAAwA
DQAOAA8AEAAUABUAFgAZABsAHAAdAB0AGwAdAB4AHwAfACAAIAAgACAAIAAgACAAIQAh
ACEAIgAiACIAIQAhACEAIgAiACEAHgAdABwAGwAZABcAFQATABAADgANAA0ADAALAAoA
CQAHAAUABQAEAAMAAgABAAAAAAD+//3//P/7//v/+//7//v/+f/5//r/+P/4//n/+f/7
//v/+//7//n/+P/4//j/+v/6//r/+//9//3//f/+//z//P/8//z//v/+//7////9//z/
/P/8//z//P/9//3//f/9//7//v/7//v/+//7//z//P/9//3//P/8//v/+//7//v/+//7
//n/+f/3//X/9//3//f/9//4//j/9//3//X/9f/1//X/9f/1//X/9v/2//b/9f/1//X/
9v/2//b/9v/2//f/9//3//b/9f/0//X/+P/6//r/+v/6//v//P/+//7//v/+//3//f/+
//7//v/+///////+//z//v/8//v/+//7//v/+//7//n/+v/6//r/+v/8//r/+f/4//b/
9v/3//n/+P/4//f/9f/0//P/8v/x//D/8P/w/+7/7v/u/+7/8P/w//H/8f/y//L/8v/y
//L/8v/y//L/8v/z//P/8//z//P/8//z//X/+f8AAAcADQASABYAIQAvAEEAVgBwAIcA
oADCANkA0wC1AIsAVgAcAOX/tf+P/2z/T/9B/0v/YP9z/4T/lv+n/7b/wv/I/83/0//a
/97/4v/m/+X/5v/p/+r/6v/s/+z/7f/t/+3/7P/u/+7/7v/v//H/8v/z//H/8f/x//L/
8v/y//P/8//x//H/8//z//X/9f/2//b/9v/2//b/9v/2//b/9//4//j/+P/4//n//P/8
//7//v8BAAEAAQABAAMAAwAEAAUAAwADAAUABgAHAAgACQAKAAoACwAMAA0ADgAPABAA
EgAVABYAFwAYABgAGQAaAB0AHwAgACEAIQAfACEAIgAjACMAJAAkACQAJgAmACYAJgAl
ACUAJQAmACgAKAAnACcAJgAmACUAIwAkACMAIgAhACEAHwAdABsAGAAWABUAFQAVABMA
EQAPAAsACQAJAAgABwAGAAUABAAEAAIAAQAAAAEAAQABAAEAAQD/////AAD+//7/////
////////////AQAAAAAAAAD+//7//v///////////wAAAAAAAAAAAAAAAAAAAAABAAEA
AAAAAAAAAAAAAAEAAQACAAMABQAGAAUABQAFAAUABAAEAAUABQAEAAQAAwADAAUABQAF
AAUABQAFAAMAAQADAAMAAwADAAIAAgABAAEAAwADAAMAAwABAAEAAQACAAQABAADAAMA
AQACAAIAAgACAAIAAwADAAIAAgACAAIAAwACAAIABAAGAAgACAAIAAgABwAIAAoACgAL
AAwADAANAAwADAAMAAwADAANAA0ADAAOAAwACwALAAkACQAJAAkACQAKAAoACgAKAAwA
CgAJAAoACAAIAAkACwAKAAoACQAJAAgABwAGAAMAAgACAAIAAgACAAIAAgAEAAQABQAF
AAgACAAIAAgACAAIAAgACAAIAAkACQAJAAkACwAJAAkADQATABgAIQAlACYALAA3AEMA
VQBqAIIAlQCsAMoA3wDZALsAjQBaACQA8f/D/5//gP9p/13/Zf94/4v/oP+0/8P/0v/c
/+L/6f/v//T/+v/+/wIAAwAEAAUABgAGAAgABgAHAAcABwAGAAgACAAIAAoACwALAAsA
CwALAAsADAAMAAwADQANAA0ADQAPAA8ADwAPABAAEAASABIAEgASABIAEgATABQAFAAU
ABQAFQAUABQAFgAWABcAFwAXABcAGQAZABoAGwAZABkAGwAcAB0AHgAfACAAIAAhACIA
IwAkACUAJgAoACkAKgArACwALAAtAC4AMQAxADIAMwAzADMANQA2ADcAOQA6ADoAOgA4
ADgAOAA4ADkAOQA5ADoAOgA6ADkAOQA3ADgAOAA3ADYANQA0ADMAMwAxAC8ALQAsACoA
KQApACUAIwAhAB8AHQAbABsAGgAXABYAFQAUABMAEgASABIADwAPAA8ADwAPAA0ADQAO
AAwADAANAA0ACwALAAsACwALAAoACgAKAAoACgAKAAsACwALAAsADAAMAAwADAAMAA4A
DgAOAA8ADwAOAA4ADgAMAAwADQANAA0ADQAOAA4ADQANAA0ADQAKAAoACwALAAwADAAL
AAsACQAJAAkACQAJAAkABwAFAAcABwAHAAcACAAIAAcABwAFAAUABQAFAAcABwAHAAgA
CAAIAAcABwAHAAgACAAIAAYABgAHAAcACAAIAAgACAAHAAYACAAIAAoADAAMAAwADAAN
AA4AEAAQABAAEAAPAA8AEAAQABAAEAASABMAEwASABQAEgARABEAEQARABEAEQARABIA
EgASABAAEgAQAA8ADgAMAAwADQAPAA4ADgANAA8ADgANAAwACwAKAAoACgAKAAoACgAK
AAoACgALAAsADAAMAAwADAAMAAwADAAMAAwADQANAA0ADQALAAsACwANABEAFAAbACMA
KAAqADEAPQBJAFoAcgCHAJwAtADNANEAuwCVAGYANAD//8//q/+K/2//X/9j/3D/gf+W
/6z/v//O/9r/4v/n/+3/8v/4//7/AAABAAQABQAGAAYACAAGAAcABwAHAAgACgAKAAoA
CgALAAsACwANAA0ADQAOAA4ADgAPAA8ADwAPABEAEQARABEAEgASABAAEAAQABAAEAAQ
ABEAEgAUABQAFAAVABQAFAAWABYAFwAXABcAFwAVABUAFgAXABkAGQAbABwAGwAcAB0A
HgAeAB8AIAAhACIAIwAkACYAJwAoACkAKgAsAC0ALgAxAC8AMAAxADEAMQAzADQANQA3
ADgAOAA4ADgAOAA4ADgAOQA5ADkAOgA4ADgANwA3ADcAOAA4ADcANgA1ADQAMwAxAC8A
LQArACwAKgApACkAJwAlACMAIQAfAB0AHQAcABsAGgAZABgAGAAWABUAFAATABMAEwAT
ABEADwAPABAAEAAQABEAEQARABEAEQARAA8ADgAOAA4ADAAMAAwADQAPAA8ADwAQABAA
EAAQABAAEgASABIAEwATABIAEgASABIAEgATABMAEQARABIAEgARABEAEQARABIAEgAT
ABMAEgASABEAEQARABEAEQARABEAEQAPAA0ADQANAA0ADQAOAA4ADQANAA0ADQANAA0A
DQANAA0ADgAQABAADwAPAA4ADgANAAwADAAMAA0ADQAOABAAEAASABIAEgASABMAFAAW
ABYAFAAUABMAEwAUABQAFAAUABQAFQAVABQAFgAUABMAEwATABMAEwATABIAEgARABAA
EgAUABIAEQASABAAEAARABEAEAAQAA8AEQAQAA8ADgANAAwADAAMAAoACgAKAAoACgAK
AAsACwAMAAwADAAMAAwADAAMAAwADAANAA0ADQANAA8ADwAPABEAEwAcACcAKwAsADAA
OwBJAFkAcACIAJ8AuADUAOUA3QC/AJEAXgAsAP3/z/+l/4T/af9h/23/fv+P/6T/tv/F
/9b/3v/g/+n/8f/2//z/AAAEAAUACAAHAAgACAAKAAwADQANAA0ADAAOAA4ADgAQABEA
EQARABEAEQARABIAEgASABMAEwAVABUAFwAXABcAFwAYABgAGAAYABgAGAAYABgAGQAa
ABoAGgAaABsAHAAcAB4AHgAdAB0AHQAdAB0AHQAeAB8AIQAhACMAJAAjACQAJQAmACcA
KQArAC0ALgAvADAAMgAzADQANQA2ADgAOQA6AD0AOwA8AD0APQA+AEEAQwBFAEMARABE
AEQARgBGAEYARgBHAEcARwBIAEYARgBFAEUARwBIAEgARwBEAEMAQgBBAEEAPwA9ADsA
OgA4ADcANwA1ADMAMQAvAC8ALQAtACwAKQAoACcAJgAkACIAIQAgACEAIQAhACEAIQAf
AB8AIAAiACIAIwAjACEAIQAhACEAIwAiACIAIgAgACAAIAAhACMAIwAjACQAJQAmACcA
KAAoAA==
         </WaveFormData>
      </LeadData>
      <LeadData>
         <LeadByteCountTotal>10000</LeadByteCountTotal>
         <LeadTimeOffset>0</LeadTimeOffset>
         <LeadSampleCountTotal>5000</LeadSampleCountTotal>
         <LeadAmplitudeUnitsPerBit>4.88</LeadAmplitudeUnitsPerBit>
         <LeadAmplitudeUnits>��V</LeadAmplitudeUnits>
         <LeadHighLimit>2147483647</LeadHighLimit>
         <LeadLowLimit>268435456</LeadLowLimit>
         <LeadID>V5</LeadID>
         <LeadOffsetFirstSample>0</LeadOffsetFirstSample>
         <FirstSampleBaseline>0</FirstSampleBaseline>
         <LeadSampleSize>2</LeadSampleSize>
         <LeadOff>FALSE</LeadOff>
         <BaselineSway>FALSE</BaselineSway>
         <ExcessiveACNoise>FALSE</ExcessiveACNoise>
         <MuscleNoise>FALSE</MuscleNoise>
         <LeadDataCRC32>2666259493</LeadDataCRC32>
         <WaveFormData>
NAA0ADQANAAyADIAMgAyADEAMAAvAC4AKwAqACkAKAAmACYAJgAmACUAJAAjACIAIAAg
ACAAIAAeAB4AHgAeAB0AHAAbABoAHAAcABwAHAAbABoAGQAYABkAGgAbABwAHAAcABwA
HAAdAB4AHwAgACAAIAAgACAAHgAeAB4AHgAgACAAIAAgACAAIAAgACAAHgAeAB4AHgAe
AB4AHgAeAB4AHgAeAB4AIAAgACAAIAAeAB4AHgAeAB4AHgAeAB4AHgAeAB4AHgAcABwA
HAAcABwAHAAcABwAHAAcABwAHAAcABwAHAAcAB4AHgAeAB4AHgAeAB4AHgAiACIAIgAi
ACQAJAAkACQAIgAiACIAIwAjACMAIwAiACMAIwAjACQAIwAjACMAJAAkACMAIwAjACYA
JgAlACUAIwAjACMAIwAhAB8AHgAcABwAGwAaABkAGAAYABkAGQAaABoAGgAaABgAGQAZ
ABkAGgAaABoAGQAZABkAGgAaABoAGgAaABoAGgAYABgAGAAdACEAJAAqACwAMAA1AD0A
RQBOAFwAbACCAJsAuQDOANAAvgCdAHsAXgBBACcAFAD+/+v/4//j/+X/6f/z//7/CQAN
AAsADAAOABAAEQAUABQAFAAUABQAFQAVABUAFQAVABYAFgAYABkAGQAZABgAGQAZABkA
GAAYABgAGAAYABgAFwAXABgAGAAYABgAGAAYABgAGAAZABkAGgAaABkAGQAZABkAGgAa
ABsAGwAeAB8AHwAfAB4AHQAdAB0AHQAdABwAHAAeAB4AHwAfAB8AIAAhACEAIQAhACMA
JQAoACgAKQAqACkAKgAsAC0ALQAuAC4ALgAtAC8AMAAxADMANAA1ADYAOAA5ADkAOQA5
ADgANwA2ADUANwA3ADcAOAA4ADgAOAA3ADgAOAA3ADcANQA0ADQANAAxADAAMAAtACwA
KgApACYAJAAiACAAIgAhACAAIAAeAB4AHAAbABgAFQAVABQAFAAUABUAFQAVABUAFQAV
ABUAFQAVABUAFAAUABMAEwATABMAEwASABAAEQASABIAEQARABEAEAARABIAEwAUABMA
FAAUABQAFAAUABMAEwARABEAEQARABIAEgASABEAEQASABIAEgARABEAEQARAA8ADwAP
AA8AEQARABAADwAPAA8ADwAQAA8ADgANAAsACwALAAwADQAPAA4ADgAOAA0ADQANAA0A
CwALAAwADAAIAAoADgAOAA4ADgAOABAAEgASABIAEAAQABAAEAAQABAAEAAQABEAEwAT
ABMAFAAUABMAEgARABEAEAAPAA4ADgANAA0ADwAQABAADwAPAA8ADwAPAA0ACwAJAAgA
BgAGAAUABAADAAIAAgADAAEAAAAAAAAAAgACAAMAAwAFAAYABgAGAAUABQAFAAYABQAE
AAMAAgACAAIABAAGAAYACwARABQAFgAYAB4AKQAzAEEAUgBmAIIApADDANMAzACwAIoA
awBNACwAEQD7/+T/0v/J/8f/y//T/93/5f/s//H/8f/z//b/9v/4//n//P/8//r/+v/6
//v/+//7//3//f/+//7//v/////////9//3//P/7//r/+v/6//r/+//8//z//f/8//z/
/P/8//z//P/8//z//f/9//7//v////////////7//v///////v////////8BAAEAAgAD
AAMAAwACAAIAAAAAAAEAAQADAAQABQAFAAYABwAKAA0ADAAMAA0ADgAPABAAEgATABMA
FAAUABQAFQAXABgAGQAbABwAHQAeAB4AHwAfAB8AHgAeAB4AHgAdAB8AHwAfACAAIAAg
ACAAHwAgACAAHwAfAB0AHAAcABoAFwAWABYAEwASABAADwAQAA4ADAAKAAgABwAGAAYA
BAAEAAIAAQACAP/////+//z//P/9//3/+//7//v/+//9//3//f/9//7//v/9//3/+//7
//v/+v/7//3///8AAAEAAQABAAAA/v/+//7//v///wAAAAAAAAIAAgABAAEAAwADAAMA
AwACAAIAAgABAP//AAAAAAAAAQABAAEAAQD////////////////+//3/////////AAD+
//7//v/9//3//f/+/////f/8//z//P/7//v/+//7//v/+//8//z//v/+/wAAAAACAAIA
AgACAAIABAAEAAQAAgACAAIAAgAEAAQABAAEAAUABwAHAAcABgAGAAUABAAEAAUABQAF
AAYABgAFAAUABQAGAAYABQADAAMAAwADAAMAAQD///7//v/+//3//P/6//j/9//3//n/
+P/4//j/+P/4//n/+f/5//r/+v/6//n/+f/5//r//P/8//z//P/6//r/+v/6//r//f8B
AAgACgAMABAAGQAhACsAOABKAFwAdACTAK8AvgC4AJwAdwBVADgAGwADAO7/2P/L/8f/
x//N/9X/2//i/+v/7//x//L/8v/0//P/9v/4//b/9v/2//f/9//3//X/9f/2//b/9v/3
//f/9//4//n/+f/5//b/9v/2//b/9P/0//P/8//2//b/9v/2//b/9v/2//b/9f/1//b/
9v/1//X/9f/1//X/9v/4//n/+P/5//n/+f/5//n/+v/7//r/+//7//z//P/8//3//f//
/wAAAQABAAEAAQADAAUABAAEAAUABgAFAAYACAAJAAkACgAKAAoADAAPABEAEwARABIA
EwAUABYAFwAXABcAFgAWABYAFgAVABcAFwAXABgAGAAYABgAFwAYABgAFwAZABcAFgAW
ABQAEQAQABAADQAMAAoACQAKAAgABgAEAAQAAwACAAIAAQAAAP3/+//7//n/+v/6//r/
+v/7//v/+f/5//n/+f/3//f/9//3//b/9v/1//X/9//3//f/9v/2//f/+P/4//f/9//3
//b/9v/2//b/9v/3//j/+P/4//j/+P/3//f/+f/5//n/+f/6//r/+v/5//f/+P/4//j/
9//3//f/9//3//f/9//3//X/9f/0//P/9P/1//b/+P/3//b/9f/z//P/8//0//X/9f/0
//T/9P/z//P/8//z//H/8f/y//L/8v/y//L/8v/x//H/8v/y//T/8P/x//P/9P/y//L/
8v/y//P/9v/3//j/9v/2//b/9v/4//j/+P/4//f/+f/5//n/+P/4//f/9v/2//f/9//3
//j/+P/3//f/9//4//j/9//1//X/9f/1//P/8f/v/+7/7f/u/+7/7v/t/+z/7P/t/+3/
7P/s/+z/7P/s/+3/7f/r/+z/7P/s/+3/7f/t/+7/7P/s/+z/7P/u/+7/7v/u//L/8//3
//r//v8CAAYADwAVAB0AKgA6AEoAXgB7AJUAngCSAHQATwAvABAA9f/j/9L/wP+1/7P/
uf+//8f/z//Y/9//4//h/+L/5v/o/+f/6P/q/+j/6P/o/+n/6f/p/+n/6f/q/+r/6v/r
/+v/6//q/+v/6//r/+r/6v/q/+r/7P/s/+v/6//s/+z/7P/s/+z/7P/s/+z/7f/t/+7/
7v/v/+//7//v/+z/7P/t/+3/7v/v/+//7//x//H/8v/z//T/9f/1//b/9v/2//f/9//3
//j/+f/5//v/+//9/////v/+////AAABAAIABAAFAAcACAAIAAgACQALAAwADQANAA4A
DwAQABIAEwATABMAFAAUABQAFAATABUAFQAVABQAFAAUABQAFQAWABYAFQAVABMAEgAS
ABIADwAOAA4ACwAKAAgABwAIAAYABAACAAIAAQAAAAAA/v/+//z/+//6//f/9//2//b/
9v/3//f/9f/1//X/9f/3//f/9//3//b/9v/1//X/9//3//f/9v/0//X/9v/2//f/9//3
//b/9v/2//b/9v/1//b/9v/2//b/9v/1//X/9//3//f/9//3//b/9f/z//T/9v/3//j/
9f/1//X/9f/1//X/9f/1//X/9f/0//P/8//z//P/9P/0//T/9P/z//H/8f/y//P/8//y
//L/8v/x//H/8f/x//H/8f/y//L/8v/y//L/8v/v/+//8P/w//D/8P/x//H/9P/0//T/
9P/0//T/9v/4//j/+P/4//j/+P/4//j/+P/4//j/+f/7//v/+//6//r/+f/4//r/+//7
//v/+v/6//n/+f/5//r/+v/5//n/+f/5//n/+f/3//X/9P/y//L/8f/w//H/8P/w//H/
8f/w//D/8P/w//D/8f/x//H/8v/y//L/8f/x//H/8v/y//L/8v/y//L/8P/y//T/+P/7
/wEABAAGAAYADAATABsAJwA0AEIAVABsAIUAlQCSAHoAVgA1ABcA/P/p/9n/xv+4/7P/
tf+7/8X/z//X/+D/5//n/+f/6P/q/+r/6//u/+7/7v/w/+//7//u/+3/7f/t/+7/7v/u
/+//7//v/+7/7//v/+//8P/w//D/8P/w//D/7//v//D/8P/w//D/8v/y//L/8v/x//H/
8v/y//P/8//z//P/8v/y//P/8//2//f/9//3//f/9//4//n/+P/5//n/+v/6//r/+//7
//n/+v/7//v//P/9/wAAAwACAAIAAwAEAAUABgAIAAkADQAOAA4ADgAPABEAEgATABMA
FAAVABYAFAAVABUAFQAWABYAFgAWABgAGwAcAB0AGgAaABoAGgAZABoAGgAZABkAFwAW
ABYAFAARABAAEAAPAA4ADAALAAwACgAIAAYACAAHAAYABgAFAAQAAQD//wAA/f/9//z/
/P/8//3//f/7//v/+//7//v/+//7//v/+v/6//n/+f/5//n/+f/4//r/+//8//z//f/9
//3//P/8//z//P/8//v//P/8//z//P/8//v/+//9//3//f/9//7//v/+//3//f/+//7/
/v/7//v/+//7//v/+//7//v//f/9//z/+//7//v/+//8//z//P/8//v/+f/5//r/+//7
//r/+v/6//r/+//8//3/+//7//z//P/8//z//P/8//n/+f/6//r/+P/6//3//v8AAAAA
AAAAAAAAAgACAAIAAAAAAAAAAAACAAIAAgACAAEAAwADAAMAAgACAAEAAAACAAMAAwAD
AAQABAADAAMAAQACAAIAAQD//////////wEA///9//z/+v/6//n/+P/5//j/+P/5//v/
+v/6//r/+P/4//n/+f/7//z//P/8//v/+//7//z//P/8//z//P/8//z//P/+/wAAAwAL
ABAAEgASABQAGwAhACkANABCAFYAagCDAJMAlgCEAGQAPwAfAAYA8//j/9T/xv+//8H/
x//N/9X/3//s//P/9f/1//b/9v/0//X/+P/4//r/+v/6//v/+//7//n/+f/6//r/+v/7
//v/+//8//3//f/9//r/+v/6//r/+//8//z//f/+//7//v/+/wAAAAAAAAAA/////wAA
AAABAAEAAQABAAIAAgADAAMAAgADAAMAAwAFAAUABgAHAAYABwAHAAgACAAIAAkACQAL
AAwADQANAA0ADQAPABEAFAAUABUAFgAVABYAGAAZABsAHAAcABwAHQAfACAAIQAhACIA
IwAkACYAJwAnACcAKAAoACgAKAAoACkAKAAnACcAKAApACoAKQAqACoAKQAnACUAJAAk
ACQAIQAgACAAHQAcABoAGQAYABYAFAASABIAEQAQABAAEAAQAA4ADQAOAAsACwAKAAoA
CgALAAsACwALAAsACwAJAAkACQAJAAkACgAKAAsACgAJAAgABgAIAAkACgAKAAkACQAJ
AAgACgAKAAoACgALAAwADAAMAAoACgAJAAkACQAJAAkACQAMAAwADAALAAkACgAKAAoA
CwALAAsACwAJAAkACQAJAAcABwAGAAUABwAHAAcACAAIAAgACAAHAAcABwAIAAkACQAI
AAgACAAHAAcABwAHAAcABwAIAAgABwAGAAUABAADAAMABAAGAAYACAAIAAgACAAKAAwA
DAAMAAoACgAKAAoADAAMAAwADAAPABEAEQARABAAEAAPAA4ADgAPAA8ADwAOAA4ADQAN
AA0ADgAOAA0ADQANAA0ADQANAAsACQAIAAYABgAFAAQAAQAAAAAAAQACAAIAAwAEAAIA
AgADAAMAAwAEAAQABAAFAAUABQAGAAQABAAEAAQABAAGAAYABgAGAAsAEwAYABwAHAAc
AB8AJwAtADYARABWAGgAgQCXAKIAmgB+AFcAOwAgAAcA9//o/9j/y//H/8v/0//Z/+H/
7P/1//n/+f/6//r//P///wAAAAACAAIAAQABAAAA////////AAAAAAIAAwADAAMAAgAD
AAMAAwADAAQABQAGAAQABAADAAMABAAEAAQABAAGAAYABgAGAAUABQAGAAYABQAFAAUA
BQAGAAYABwAHAAgACQAJAAkABwAHAAgACQAKAAsACwAMAAwADAANAA0ADQAOAA8ADwAP
AA8AEQATABQAFAAVABYAFwAYABoAGwAdAB4AHgAeAB8AIQAiACMAIwAkACUAJgAmACcA
JwAnACYAJgAmACYAJwApACkAKQAqACoAKgAqACkAKgAqACkAKwApACgAKAAkACEAIAAg
ACEAIAAeAB0AHAAaABgAFgAWABUAFAAUABYAFgAUABMAEQANAAwACgAMAAwADQANAA0A
DQANAA0ADQANAA0ADQAKAAoACQAJAAkACQAJAAgACgALAAwADAALAAsACwAKAAwADAAM
AAwACwAMAAwADAAMAAwACwALAAsACwALAAsACgAKAAoACQALAAwADAAMAAoACQAIAAcA
BwAHAAcABwAJAAkACAAHAAUABQAFAAYABQAEAAMAAQABAAEAAgADAAEAAAAAAAAA////
//////8BAAEAAgACAAIABAAEAAQABAAEAAQAAwAEAAMAAgADAAQABQAGAAQABAAEAAQA
AwAFAAUABQAGAAYABQAEAAMAAwACAAEABAAEAAMAAwAFAAYABgAFAAQAAwACAAEAAAD9
//r/+P/3//j/+P/4//f/9v/2//f/9v/0//P/8v/0//T/9f/1//X/9v/2//b/8//z//P/
9P/y//L/8v/y//T/9P/0//L/8P/z//v/AgAGAAgADgAVABsAIwAwAEIAUgBqAIcApQCy
AKoAjgBpAEcAKgANAPX/4P/O/7//uf+1/7f/vf/F/87/2f/f/9//3v/g/+T/5f/m/+b/
6P/q/+r/6//r/+v/6v/p/+n/6P/q/+v/6//r/+n/6f/o/+f/5//o/+n/6v/s/+z/6//r
/+r/6v/q/+r/6P/o/+j/6P/p/+n/6v/q/+n/6f/p/+n/5v/m/+f/5//q/+v/6//r/+v/
6//s/+3/7f/t/+z/7P/s/+z/7f/t//D/8v/0//X/9P/z//T/9f/0//T/9f/2//f/+P/6
//v//f/+//7//v///wEAAgADAAEAAgADAAQABgAHAAcABwAGAAYABgAGAAUABwAHAAcA
CAAIAAgACAAHAAgACAAHAAcABQAEAAQAAgD///7//v/7//r/+P/3//j/9v/0//L/8P/v
/+7/7v/u/+7/7P/r/+z/6f/p/+j/5v/m/+f/5//l/+X/5f/l/+X/5f/l/+X/4v/i/+H/
4f/k/+X/5v/m/+b/5//o/+j/5//n/+f/5v/k/+T/5P/k/+f/6P/o/+j/6P/o/+f/5//n
/+f/5//n/+j/6P/o/+f/5//o/+j/6P/l/+X/5f/l/+X/5f/l/+X/4//j/+L/4f/j/+P/
4//k/+L/4v/i/+H/3//f/+D/4f/h/+D/4P/g/9//3//f/9//4f/i/+T/5P/k/+T/5P/m
/+b/5v/m/+b/5v/m/+b/5v/m/+b/5f/n/+f/5//m/+b/5f/k/+b/5//n/+f/6P/o/+f/
5//l/+b/5v/l/+f/5//n/+f/5v/j/+D/3v/c/9z/2//a/9r/2v/b/93/3P/a/9n/2P/a
/9r/2//b/9r/2v/Z/9j/2P/Z/9r/3P/c/9z/3P/c/9z/2P/a/9z/2v/f/+X/6P/q/+z/
8P/5/wEADQAeADAARgBgAIEAmwCmAJoAegBTADMAFgD5/9//yP+0/6X/nf+d/6P/rf+3
/8D/x//H/8f/yP/M/8z/zf/Q/9D/0P/Q/8//z//O/83/0P/R/9P/1P/W/9f/1//X/9X/
1f/U/9P/0v/S/9L/0v/U/9T/0//T/9T/1P/U/9T/1v/W/9b/1v/X/9f/2P/Y/9f/1//X
/9f/2P/Y/9n/2f/a/9v/2//b/9v/2//c/93/3f/d/9z/3P/d/97/4P/h/+H/4v/j/+P/
4//j/+X/5//o/+j/6f/q/+v/7P/u/+//8f/y//L/8v/1//f/+P/5//n/+v/7//z//P/9
//3//f8AAAAAAAAAAAEAAwADAAMAAAAAAAAAAAABAAIAAgABAAAA/f/7//r/+v/3//b/
9v/3//b/9P/z//L/8P/u/+z/6v/p/+j/6P/q/+r/6P/n/+b/4//j/+L/4v/i/+P/4//j
/+P/4//j/+H/4f/h/+H/4v/i/+H/4f/h/+H/4f/g/+D/4f/i/+L/5f/l/+X/5P/m/+b/
5v/m/+f/6P/o/+j/6P/o/+f/5//n/+f/5//n/+j/6P/o/+f/5//o/+j/6P/n/+f/5//n
/+f/5//n/+f/6f/p/+j/5//l/+X/5f/m/+T/5P/k/+P/4v/j/+X/5//l/+T/5P/k/+T/
5f/m/+f/5f/l/+b/5v/k/+L/5v/o/+j/6v/q/+r/6v/q/+z/7P/s/+z/7P/s/+z/6v/q
/+r/6v/r/+3/7f/t/+z/7P/r/+r/6v/r/+v/6//q/+r/6f/p/+v/7P/s/+v/7f/t/+3/
7f/r/+n/5//m/+b/5v/l/+T/4f/g/+D/4f/f/97/3v/e/+D/4P/h/+H/4//k/+T/5P/j
/+P/4//k/+L/4v/i/+L/5P/k/+D/4P/o/+//9//8//z//v8EAA0AFQAfACwAPABQAGoA
iwCfAKAAjgBqAEUAJQAIAO//3//M/7j/r/+v/7P/uf/B/8v/0v/Z/9v/2//c/9z/3P/d
/97/3v/e/+D/4P/h/+H/4f/j/+P/5P/k/+L/4//j/+P/4v/j/+P/4//i/+L/4v/i/+P/
5P/k/+X/5v/m/+b/5v/m/+b/5v/m/+X/5f/m/+b/5//n/+f/5//p/+r/7P/t/+z/7f/t
/+3/7//v//D/8f/x//H/8P/w//L/8v/z//P/9f/2//f/9//5//n/+//9//7//v///wAA
//8AAAIAAwAFAAYABgAGAAcACQAKAAsADQAOAA8AEAAQABEAEQARABIAEgASABIAEwAV
ABUAFQAWABYAFgAWABUAFgAWABUAEwARABAAEAAOAAsACgAKAAcABgAEAAMAAgAAAP7/
/P/8//v/+v/6//r/+v/4//f/+P/1//X/9P/y//L/8//z//P/8//z//P/8//z//P/8//0
//T/8//z//P/8//z//L/9P/1//b/9v/1//X/9f/0//L/8v/y//L/8//0//T/9P/0//T/
8//z//P/8//z//P/9P/0//T/8//x//L/8v/y//P/8//z//P/8//z//P/8//z//P/8v/x
//H/8f/x//L/8P/w//D/7//u/+//8f/z//L/8P/v/+7/7//v/+//7//t/+3/7v/u//D/
8P/w//D/7//v//D/8P/v/+7/7v/t/+7/8v/y//L/8v/y//L/9P/0//T/9P/0//T/9P/0
//T/9P/0//P/9f/1//X/9v/2//X/9P/0//X/9f/1//b/9v/1//X/8//0//T/8//z//P/
8//z//X/8//x//D/7P/s/+v/6v/p/+j/6P/p/+f/5v/m/+b/6P/o/+n/6f/n/+j/6P/o
/+f/5//n/+j/6P/o/+j/6P/o/+j/6P/o/+r/7//z//j//P/+/wAACQARABcAIgAyAEIA
WABzAIsAlACIAGoARQAjAAYA7f/b/8z/vP+x/6//tf+7/8H/x//Q/9v/4f/h/+D/4P/g
/+H/4v/k/+T/4v/k/+X/5f/l/+X/5f/m/+b/5P/l/+X/5f/o/+n/6f/p/+b/5v/m/+b/
6P/o/+f/5//o/+j/6P/o/+r/6v/q/+r/6f/p/+r/6v/r/+v/6//r/+z/7P/t/+3/7P/t
/+3/7f/v/+//8P/x//D/8f/x//L/8v/y//P/8//1//b/9//3//f/9//5//v//P/8//3/
/v/9//7/AAABAAMABAAEAAQABwAJAAoACwAJAAoACwAMAA4ADwAPAA8AEgASABIAEgAR
ABMAEwATABMAFAAVABYAFQAWABYAFQAXABUAFAAUABIADwAOAA4ACwAKAAgABwAHAAYA
BQAEAAMAAQD///7//v/+//z/+//7//n/+v/6//j/+P/5//n/9//3//f/9//3//f/9//3
//j/+P/3//f/+f/5//n/+P/2//f/+P/4//n/+f/5//j/+P/4//j/+P/5//r/+v/6//r/
+v/5//n/+f/5//n/+f/6//r/+v/5//n/+v/6//r/+//7//v/+//5//n/+f/5//v/+//6
//n/+f/5//n/+v/4//j/+P/3//X/9f/2//f/+f/4//j/+P/1//X/9f/1//X/9f/2//b/
9v/2//b/9v/3//f/+P/4//b/9v/3//f/+P/4//j/+//6//z//P/8//z/+v/8//z//P/+
//7//v/+//z//P/8//z//f////////8AAAAA///+//7/////////AgACAAEAAQD//wAA
AAD/////////////AQD///3//P/8//z/+//6//n/+P/4//n/+f/4//j/+P/5//r//P/9
//v//P/8//z/+//7//v//P/+//7//v/+//7/AAD+//7/AAAHAAsAEAASABIAFgAdACMA
KwA4AEQAVABoAIMAlwCeAI4AcABLACkADgD5/+n/2v/O/8P/wf/F/83/1f/f/+j/7//z
//P/9P/2//b/9//4//j/+P/6//j/+f/5//n/+f/5//r/+v/6//v/+//7//z//f/9//3/
/v/+//7//v/+//7//f/9/wAAAAAAAAAA/v/+//7//v8BAAEAAgACAAMAAwADAAMABAAE
AAUABQAEAAUABQAFAAUABQAGAAcABgAHAAcACAAIAAgACQAJAAsADAANAA0ADQANAA8A
EQASABIAEwAUABUAFgAYABkAGwAcABwAHAAfACEAIgAjACMAJAAlACYAKAApACkAKQAq
ACoAKgAqACkAKwArACsALAAsACwALAArACwALAArACsAKQAoACgAKAAlACQAJAAlACQA
IgAhACAAHgAcABoAHAAbABoAGgAYABgAFgAVABUAEwAUABQAEgASABMAEwATABMAEwAT
ABMAEwATABMAFAAUABMAEwATABMAEwASABIAEwAUABQAEwATABMAEgAUABQAFAAUABUA
FgAWABYAFgAWABUAFQAVABUAFQAVABYAFgAWABUAEwAUABQAFAAVABUAFQAVABUAFQAV
ABUAFQAVABQAEwARABEAEQASABIAEgASABEAEQARABIAEwARABAAEAAQABEAEQARABEA
EQARABIAEgAQABAAEAAQABEAEQASABIAEgASABMAEwASABIAFAAVABQAFgAWABYAFgAY
ABoAGgAaABwAHAAcABwAHAAcABwAHAAdAB8AHwAfACAAIAAfAB4AHAAdAB0AHQAfACAA
IAAhAB8AIAAgAB8AHQAdAB0AHQAfAB0AGwAaABoAGgAZABgAFwAWABYAFwAVABQAFAAU
ABYAFgAXABcAFQAWABYAFgAXABcAFwAYABoAGgAaABoAGgAaABoAGgAcACEAIwAoACwA
LgAwADUAPQBDAEoAWABmAHgAjQCjAK4AqgCSAG8ATwAyABcABwD6/+z/4f/f/9//4//r
//f/AgALABEAEwASABIAFAAVABgAGAAYABoAGgAbABsAGwAZABkAGgAaABkAGQAYABcA
GgAbABsAGwAbABwAHQAeAB4AHgAdAB0AHgAeAB4AHgAeAB4AHgAeAB8AHwAgACAAIQAh
ACEAIQAiACIAIwAjACIAIwAjACMAJQAlACYAJwAnACcAJgAmACcAKAAqACsALAAuADAA
MQAxADEAMwA1ADYANgA3ADgAOQA6ADwAPQA/AEAAQABAAD8AQQBCAEMAQwBEAEUARgBI
AEkASQBJAEoASgBKAEoASwBNAE0ATQBMAEwATABMAEsATABMAEsASwBJAEgASABIAEUA
RABEAEMAQgBAAD8APgA8ADoAOAA6ADkAOAA4ADYANgA0ADMAMwAxADIAMgAyADIAMwAz
ADIAMQAwAC8ALwAvAC8ALwAvADAAMAAxADEAMQAxADAALwAvAC8ALgAvAC8ALwAuAC8A
MAAxADIAMwA0ADQANAAyADIAMQAxADMAMwAzADMANAA0ADQAMwAxADIAMgAyADEAMQAx
ADEAMQAxADEAMQAxADEAMAAvAC8ALwAvADAALgAuAC4ALQAsAC0ALwAxAC8ALgAuAC4A
LgAvADAAMQAxADEAMgAyADAAMAAwADAALQAtAC4ALgAuADIAMgAyADIAMgAyADIANAA0
ADQANAA0ADQANAA2ADYANgA2ADUANwA3ADcAOAA4ADcANgA2ADcANwA3ADYANgA1ADUA
NwA4ADgANwA1ADUANQA1ADUAMwAxADAAMAAwAC8ALgAtACwALAAtAC0ALAAsACwALAAs
AC0ALQArACwALAAsACkAKQApACoAKwAsAC0ALgAuAC4ALgAuADAAMQA5AD4AQABAAEQA
TQBVAF0AaAB0AIYAnAC3AMsAzgC+AJwAeQBbAEIAKQAXAAgA+v/x//P/9//9/wUADQAW
AB8AHwAdACAAIgAiACEAJAAkACQAJgAkACUAJQAlACUAJQAmACYAJAAlACUAJQAoACkA
KQApACYAJgAmACYAKAAoACcAJwAoACgAKAAoACgAKAAoACgAKQApACoAKgArACsAKwAr
ACoAKgArACsAKgArACsAKwAtAC0ALgAvAC4ALwAvADAAMAAwADEAMQAzADQANQA1ADUA
NQA3ADkAOgA6ADsAPAA9AD4AQABBAEEAQgBCAEIAQwBFAEYARwBHAEgASQBKAEoASwBL
AEsATABMAEwATABNAE8ATwBPAFAAUABQAFAAUQBSAFIAUQBOAEsASQBIAEcARQBFAEYA
RQBEAEIAQQBAAD4APAA6ADgANwA2ADYANgA2ADQAMwAyAC8ALwAuAC4ALgAvAC8ALQAt
AC0ALQAvAC8ALwAvAC4ALgAtAC0ALQAtAC0ALAArACsAKwAqACsAKwArACoALAAsACwA
LAAnAA==
         </WaveFormData>
      </LeadData>
      <LeadData>
         <LeadByteCountTotal>10000</LeadByteCountTotal>
         <LeadTimeOffset>0</LeadTimeOffset>
         <LeadSampleCountTotal>5000</LeadSampleCountTotal>
         <LeadAmplitudeUnitsPerBit>4.88</LeadAmplitudeUnitsPerBit>
         <LeadAmplitudeUnits>��V</LeadAmplitudeUnits>
         <LeadHighLimit>2147483647</LeadHighLimit>
         <LeadLowLimit>268435456</LeadLowLimit>
         <LeadID>V6</LeadID>
         <LeadOffsetFirstSample>0</LeadOffsetFirstSample>
         <FirstSampleBaseline>0</FirstSampleBaseline>
         <LeadSampleSize>2</LeadSampleSize>
         <LeadOff>FALSE</LeadOff>
         <BaselineSway>FALSE</BaselineSway>
         <ExcessiveACNoise>FALSE</ExcessiveACNoise>
         <MuscleNoise>FALSE</MuscleNoise>
         <LeadDataCRC32>3314822100</LeadDataCRC32>
         <WaveFormData>
HAAcABwAHAAaABoAGgAaABkAGAAXABYAFQAUABMAEgARABAADwAOAAwADAAMAAwACgAK
AAoACgAIAAgACAAIAAYABgAGAAYABgAGAAYABgAGAAYABgAGAAYABgAGAAYABgAGAAYA
BgAIAAgACAAIAAgACAAIAAgABgAGAAYABgAIAAgACAAIAAgACAAIAAgABgAGAAYABgAG
AAYABgAGAAQABAAEAAQABQAGAAcACAAGAAYABgAGAAYABgAGAAYABgAGAAYABgAEAAQA
BAAEAAQABAAEAAQAAgACAAIAAgACAAIAAgACAAMABAAFAAYABgAGAAYABwAHAAkACQAI
AAgACAAIAAkACQAJAAkACwAJAAkACQAJAAsACgAJAAkACgALAAwADAAKAAoACQAJAAoA
CgALAA0ACwAKAAoACQAKAAcABgAFAAMAAgABAAEA///+//7//v8AAAAAAAAAAAAAAAAA
AAAAAAAAAAAAAAAAAAAAAAAAAP//////////AAD+//3//v8CAAYACAALAAsADQARABcA
GwAhACcAMQA+AFEAaQB7AIEAdgBhAEsAPAAtAB8AEwAFAPn/9P/y/+3/7v/z//v/AAAC
AAAA/v/+//////////3//f/9//3//f/9//3//P/8//3//f/9//3//f/9//////8AAAAA
AAAAAAAAAAD+//7//v/+//7//v//////////////AAACAAEAAQABAAEAAgACAAIAAAAA
AAEAAQADAAQABQAFAAMAAwAEAAQABgAGAAYABgAFAAYABwAHAAgACAAIAAgACgALAAsA
DAAOAA4AEAARAA8AEAARABIAEQASABMAEwAVABYAFgAXABcAFwAYABkAHAAcAB0AHQAd
AB0AHQAdAB0AHgAeAB8AHQAdAB0AHQAfAB4AHgAeABwAHAAbABkAGgAZABgAFwAUABQA
FAASABEADwAOAA0ADAALAAsACwAIAAcABgAGAAUABAADAAMAAwAEAAQABAADAAMAAQAB
AAEAAQACAAIAAgACAAIAAgACAAIAAgACAAIAAgACAAIAAgACAAIAAgAEAAUABgAGAAQA
BAAEAAMAAwADAAMAAwADAAMAAwADAAEAAQABAAEAAQABAAEAAQABAAEAAQABAAEAAAAA
AAAAAgACAAIAAgABAAAA/v/9///////+//7//P/8//z//P/+//7//v/+/wAAAAAAAAAA
/v/+//7//v/8/wAAAgAAAAAAAAAAAAEAAQADAAMABAAEAAQABAAFAAUABQAFAAkACQAJ
AAkACQAJAAgABwAFAAYABwAIAAgACAAIAAcABwAHAAYABgAHAAcABgAGAAMAAgD///7/
+//7//r/+f/5//n/+P/4//j/+P/4//j/+v/6//r/+v/6//r/+v/6//r/+v/6//r/+v/7
//v/+//7//j/+v/9//7/AgAGAAoACwALAA8AFQAbACEAKQA3AEkAYgB5AIkAhwBzAFwA
SwA7ACoAGwAPAAEA9f/t/+j/6P/r//D/9f/7//z//P/6//r/+P/3//f/+f/5//f/9//3
//f/9//3//j/+P/5//n/+f/5//n/+f/4//f/9//2//T/9P/0//T/9v/2//b/9v/2//b/
9//3//f/9//3//j/+P/3//f/9//5//r/+v/6//j/+P/5//n/+f/6//v/+//9//3//v/+
//z//P/8//z//f/+//////8AAAAAAAAAAAIAAwADAAQABAAEAAYABwAHAAgACQAKAAsA
DAANAA0ADQAOAA4ADwARABEAEgATABQAFAAVABUAFQAVABUAFQAVABYAFgAXABUAFQAV
ABUAFQAUABQAFAAUABQAEwARAA4ADQAMAAsACgAKAAoACAAJAAcABgAFAAIAAQABAAEA
AAD///7//v/9//z/+//7//n/+v/6//r/+f/5//f/9//5//n/+v/6//r/+v/6//r/+P/4
//j/+P/6//r/+v/6//z//P/8//z/+v/7//z//P/8//z//P/7//3//f/9//3/////////
//////////////3//f/9//3////////////9//z//P/8//z//P/8//z//P/8//v/+//7
//v/+v/6//z//P/8//z/+v/6//r/+v/6//r/+v/6//j/+P/4//j/+v/8//3//P/+//7/
/v/+//3//f///////v/+//7//v///////////wMAAwADAAMAAwADAAIAAQD//wAAAQAC
AAQABAAEAAMAAwADAAIAAgABAAEAAAAAAP///v/7//r/+f/5//j/9//1//X/9P/0//b/
9v/2//b/9v/2//b/9v/4//j/+P/4//b/9v/2//b/+P/5//n/+f/3//j/9v/1//b/+P/8
/wIAAwADAAcADQARABUAGwAnADMAQgBXAG8AfQB9AGoATwA7ACwAGwARAAUA+f/v/+j/
5v/p/+r/6//x//b/+P/4//j/9v/1//P/8//z//P/8//z//P/8//z//D/8P/x//H/8//z
//P/8//1//X/9v/2//X/9P/z//L/8v/y//L/8v/w//D/8f/x//P/8//z//T/9P/z//P/
8//z//T/9P/0//T/9P/1//X/8//0//X/9f/1//X/9v/2//j/+P/4//j/9//4//n/+f/8
//z//P/8//z//f/9//7/AAAAAAIAAwABAAIAAwAEAAUABgAHAAcACAAKAAsADQAOAA0A
DQANAA4ADgAPAA8ADwAPAA8ADwAPABAAEAARABEAEQARABEAEwASABIAEgAQABAADwAN
AAwACwAKAAkABgAGAAYABAAFAAMAAgABAAAA/////////v/9//z//P/7//r/+f/5//f/
+P/4//j/+f/5//f/9//1//X/9v/2//b/9v/2//b/9v/2//b/9v/2//b/9v/2//b/9v/2
//b/9P/1//b/9v/2//b/9v/1//f/9//3//f/9//3//f/9//5//n/+f/5//f/9//3//f/
9//3//f/9//3//b/9v/2//T/9P/0//T/9v/2//X/9f/1//X/9P/0//T/9P/0//T/9P/0
//T/9P/0//T/9P/0//T/9P/0//T/8v/y//P/8//z//P/9P/0//X/8//0//T/9P/2//b/
9v/2//n/+f/7//v/+P/4//j/+P/7//v/+//7//v/+//7//v/+//7//r/+f/7//z//f/+
//7//v/+//3//f/9//z//P/7//v/+v/6//n/+P/1//T/8//z//L/8f/v/+//7v/u/+//
8P/x//L/8P/w//D/8P/w//D/8P/w//L/8v/y//L/8P/x//H/8f/z//T/9P/1//b/+P/6
//7/AQADAAUACwAPABEAGQAjACsAOgBPAGMAbwBrAFgAPwArABoACwD///f/7f/j/+D/
5P/l/+j/6//x//b/+P/0//L/9P/z//H/8f/x/+//7//x//H/8f/x/+7/7v/v/+//7//v
/+//7//x//H/8v/y//D/8P/w//D/8P/w//D/8P/y//L/8//z//H/8f/x//L/9P/z//P/
8//1//b/9v/2//X/9P/0//P/8//0//X/9f/1//X/9v/2//j/+P/4//j/9//4//n/+f/8
//z//P/8//z//f/9//7/AAAAAAIAAwADAAQABQAGAAUABgAHAAcACQAKAAoACwANAA0A
DgAPABAAEAARABEAEwATABMAEwARABIAEgATABMAEwATABMAEwASABIAEgAQABAADwAN
AA4ADQAMAAsACAAIAAgABgAFAAMAAgABAAIAAQABAAEA/v/9//z//P/9//z/+//7//n/
+v/6//r/+//7//n/+f/5//n/+v/6//n/+P/3//b/9//4//n/+v/4//j/+P/4//r/+v/6
//r/+P/5//r/+v/6//r/+v/5//n/+f/5//n/+f/5//n/+f/5//n/+f/5//v/+//7//v/
+f/5//n/+f/7//r/+v/6//j/+P/4//j/+P/4//f/9//3//f/9v/2//b/9v/2//b/9v/2
//b/9v/2//b/9v/2//b/9v/2//b/9v/2//f/9//2//X/9f/0//X/9f/2//b/+f/4//r/
+v/6//r/+//7//3//f/8//z//P/8//3//f/9//3//////////////////v/9//3//v//
/wAAAAAAAAAA/////////v/+///////+//7/+//6//f/9v/3//f/9v/1//X/9f/0//T/
9P/0//T/9P/0//T/9P/0//T/9P/0//T/9P/0//T/9P/0//X/9f/1//X/9P/2//n//P/+
/wIABAAFAAUACQANABMAFwAfACcANQBGAFkAaQBrAF0ARgAxAB8AEAAHAP3/8f/p/+P/
4v/k/+n/7P/x//f/+v/6//b/9v/2//X/9f/3//X/9f/1//P/8//z//P/9P/0//X/9f/1
//X/9f/1//X/9f/2//b/9v/2//b/9v/0//T/9P/0//b/9v/3//f/9//3//f/+P/4//f/
9//3//n/+v/6//r/+f/4//j/9//5//r/+//7//v/+//8//z//P/8//z//P/7//z//f/9
//7//v/+//7/AgADAAMABAAEAAQABgAHAAcACAAJAAoACwAMAA0ADQAPABAAEAARABMA
EwAUABUAFAAUABUAFQAXABcAFwAXABcAGAAYABkAGQAZABkAGQAZABgAGAAYABYAFgAV
ABMAEgARABAADwAOAA4ADgAMAAsACQAIAAcACAAHAAcABwAEAAMAAgACAAEAAAD/////
/f/+//7//v///////f/9//3//f/+//7//P/8//z//P/8//z//P/8//7//v/+//7//v/+
//7//v/+////AAAAAP7//v/+//3//f/9//3//f////////////3//f/9//3/////////
///9//3//f/9//3//P/8//z//v/+//7//v/8//z/+//7//3//f/8//z//P/8//z//P/8
//z//P/8//z//P/8//z//P/8//z//P/8//z//f/9//v/+//8//z/+//7//7//v8AAAAA
AAAAAP////8BAAEAAgACAAIAAgABAAEAAQABAAMAAwADAAMAAwADAAIAAQABAAIAAwAE
AAYABgAGAAUAAwADAAIAAgABAAEAAAAAAAEAAAD9//z/+//7//r/+f/5//n/+P/4//j/
+P/4//j/+P/4//j/+P/6//r/+v/6//r/+v/6//r/+v/7//v/+//7//r/+v/7//z/AAAG
AAoACwALAAsADwATABcAHQAlADEAQgBXAGUAawBhAEoAMwAhABQACQABAPf/7f/n/+T/
5v/n/+z/8//7/wAAAAD+//z/+v/3//f/9//3//n/+//5//n/+f/5//j/+P/5//n/+f/5
//n/+f/5//n/+v/6//j/+P/4//j/+v/6//r/+v/6//r/+//7//v/+//7//z//P/7//v/
+//7//z//P/8//z//P/9//3//f/+//////8BAAEAAgACAAAAAAAAAAAAAQACAAMAAwAE
AAQABAAEAAYABwAHAAgACAAIAAoACwAJAAoACwAMAA8AEAARABEAEQASABIAEwAVABUA
FgAXABgAGAAZABkAGQAZABkAGQAZABoAGgAbABsAGwAbABsAGQAYABgAGAAYABgAFwAV
ABQAEwASABEADgAOAA4ADAALAAkACAAHAAYABQAFAAUABgAFAAQABAADAAIAAQABAAEA
AgACAAIAAQABAP//////////AAAAAAAAAAAAAAAA/v/+//7//v8AAAAAAAAAAP7//v/+
//7//v///wAAAAAAAAAAAAD///////////////////////8BAAEAAQABAP//////////
//////////////7//v/+//z//P/8//z//v/+//3//f/9//3//P/8//z//P/8//z//P/8
//z//P/+//7//v/+//z//P/8//z/+v/6//v/+//5//n/+v/8//z//v/+//7//v//////
AQABAP7//v/+//7///////////8DAAMAAwADAAMAAwACAAEAAQACAAMABAACAAIAAgAB
AAEAAQAAAAAAAQABAAAAAAD///7/+//6//n/+f/4//f/9f/1//T/9P/2//b/9v/2//b/
9v/2//b/9v/2//b/9v/4//j/+P/4//b/9//3//f/9//4//j/9//4//z/AgAGAAcACQAJ
AAsADwATABcAIQApADYASQBbAGcAZQBSADkAKQAaAA0AAQD7//H/5//k/+b/5//o/+3/
8//4//r/+v/4//T/9f/3//f/9//3//X/9f/1//X/9f/0//T/9f/1//X/9f/1//X/9f/1
//b/9v/4//j/+P/4//b/9v/2//b/9v/2//f/9//3//f/9//4//b/9f/1//X/9//4//j/
+P/2//b/9//3//n/+v/7//v/+f/5//r/+v/8//z//P/8//3//v///////v/+//7//v8A
AAEAAQACAAIAAgAEAAUABQAGAAcACAALAAwADQANAAsADAAMAA0ADwAPABAAEQAQABAA
EQARABMAEwATABMAEwAUABQAFQAVABUAFQAVABUAFAAUABQAFAAUABMAEQAOAA0ADAAL
AAwADAAMAAoABwAFAAQAAwACAAEAAQABAAIAAQAAAAAA/v/8//r/+f/7//z//P/8//3/
/f/7//v/+//7//z//P/6//r/+v/6//r/+v/6//r//P/8//z//P/8//z//P/8//z//f/+
//7//v/+//7//f/9//3//f/9/////////////v/9//z/+//8//3//v////3//f/9//3/
/f/8//z//P/8//z//P/8//z//P/7//v/+//7//r/+v/6//r/+v/6//j/+P/4//j/+P/4
//j/+P/4//j/+P/4//z//v/+//z//P/8//z/+//7//3//f/9//7///8AAP//////////
AQABAAEAAQABAAEAAAD///3//v///wAAAAAAAAAA//8BAAEAAAAAAAEAAQAAAAAA/f/8
//n/+P/3//f/9v/1//f/9//2//b/9f/0//P/8v/0//T/9P/0//T/9P/0//T/8v/y//L/
8v/y//P/8//z//X/9P/0//P/9P/2//z/AgADAAMABwALAA8AEwAbACUAMQBAAFcAbQB5
AHcAZABNADkAKgAbAA8AAwD3/+3/6v/k/+H/5P/p/+//9v/4//b/8v/y//P/8//z//P/
9f/1//X/9f/1//X/8v/y//P/8//1//X/9f/1//P/8//0//T/9v/2//b/9v/2//b/9v/2
//b/9v/3//f/9f/1//X/9v/2//X/9f/1//X/9v/2//b/9P/0//X/9f/3//j/+f/5//n/
+f/6//r/+P/4//j/+P/5//r/+//7//3//v///wAAAQABAAAAAAAAAAAAAgADAAMABAAF
AAYABwAIAAkACQAJAAoACgALAA0ADQAOAA8AEgASABMAEwARABEAEQARABEAEgASABMA
EwATABMAEwARABAAEAAQAA4ADgANAAsACQAHAAUAAwAAAAAAAAD+//3/+//6//n/+P/3
//f/9//4//f/9v/2//P/8v/x//H/8f/y//L/8v/x//H/7//v//H/8f/y//L/8P/w//D/
8P/y//L/8v/y//T/9P/0//T/8v/y//L/8v/w//H/8v/y//T/9P/0//P/8//z//P/8//z
//P/8//z//X/9f/1//X/8//z//P/8//z//P/8//z//P/8v/y//L/8v/y//L/8v/y//L/
8f/x//H/8f/w//D/8P/w//D/8P/w//D/8P/w//D/8P/w//D/8v/y//L/8v/y//L/9f/1
//f/9//2//b/9v/2//X/9f/1//X/+f/5//n/+f/3//f/9v/1//X/9v/3//j/+v/6//r/
+f/5//n/+P/4//n/+f/4//j/9f/0//H/8P/v/+//7v/t/+//7//u/+7/7P/s/+z/7P/u
/+7/7v/u/+3/7P/r/+r/6//s/+3/7v/u/+//7//v/+3/7P/u//H/8P/y//b/+P/5//v/
/f8DAAcADQAXACMALwBAAFcAbwB5AHMAYABJADcAKAAXAAcA+f/v/+X/3P/a/9v/3v/j
/+n/7v/u/+z/7P/s/+v/6f/r/+3/6f/n/+X/5f/l/+X/5//o/+r/6//r/+v/6//r/+n/
6f/q/+r/6v/q/+r/6v/q/+r/6v/q/+z/7P/t/+3/7f/t/+3/7v/u/+3/7f/t/+3/7v/u
/+7/7v/u/+//7//v//D/8f/x//H/8f/y//L/8v/y//L/8v/1//b/9//3//b/9v/2//b/
+P/5//n/+v/6//r//P/9//3//v///wAAAwAEAAUABQAFAAYABgAHAAkACQAKAAsADAAM
AA0ADQANAA0ADQANAA0ADgAOAA8ADQANAA0ADQAPAA4ADgAOAAoACgAJAAcABgAFAAQA
AwAEAAQABAACAP///f/8//v//P/7//v/+//6//n/+P/4//f/9v/1//X/8//0//T/9P/z
//P/8f/x//H/8f/y//L/8v/y//L/8v/y//L/8v/y//T/9P/0//T/9v/2//b/9v/2//f/
+P/4//b/9v/2//X/9f/1//X/9f/3//f/9//3//f/9//3//f/9//3//f/9//3//f/9//3
//f/9v/2//b/9v/2//b/9v/2//b/9f/1//X/9f/0//T/9v/2//b/9v/2//b/9v/2//b/
9v/2//b/9P/0//T/9P/0//T/9f/3//b/9v/2//b/9v/5//n/+//7//r/+v/6//r/+v/5
//j/9//7//v/+//7//v/+//6//n/+f/6//v//P/8//z//P/7//v/+//6//r//f/9//z/
/P/5//j/9f/0//X/9f/0//P/8f/x//D/8P/w//D/8P/w//D/8P/w//D/8P/w//D/8P/w
//D/8P/w//D/8f/x//H/8f/y/+7/7f/0//z/AAACAAEAAQAFAAsADwATAB0AJwA1AEgA
XwBxAHUAawBUAD0AKwAaAA0ABQD5/+v/5f/i/+L/5f/o/+3/8//2//b/9P/y//D/7//v
/+//7//v/+//7f/t/+3/7f/t/+7/8P/x/+//7//v/+//7//v//D/8P/w//D/8P/w//D/
8P/w//D/8P/w//H/8f/x//H/8f/y//L/8f/x//H/8f/y//L/8v/0//T/9f/1//P/9P/1
//X/9//3//j/+P/4//j/+P/4//f/+P/5//n/+v/6//r/+v/+//////8AAAAAAAACAAMA
AQACAAMABAAHAAgACQAJAAkACgAKAAsADQANAA4ADwAQABAAEQARABEAEQARABEAEwAU
ABQAFQATABMAEwATABUAFAAUABQAEAAQAA8ADQAMAAsACgAJAAgACAAIAAYABQADAAIA
AQAAAP////////7//f/8//z/+//6//n/+f/5//r/+v/6//n/+f/3//f/+f/5//r/+v/6
//r/+v/6//n/+P/3//b/+P/4//j/+P/4//j/+P/4//j/+f/6//r/+v/6//r/+f/5//n/
+f/5//n/+f/5//n/+f/5//n/+f/3//f/9//3//n/+f/5//n/+f/4//j/+P/4//j/+P/4
//j/+P/3//f/9//3//b/9v/4//j/+P/4//b/9v/2//b/+P/4//j/+P/2//b/9v/2//b/
9v/3//f/9//3//j/+P/1//X/9v/2//n//P/8//z//P/8//v/+//9//3//P/8//z//P/7
//v/+//7//3//f/9//3//v/////////9//7///8AAAIAAgACAAEA//////7//v//////
/v/+/////v/7//r/9//3//b/9f/1//X/9P/0//L/8v/y//L/9P/0//T/9P/2//b/9v/2
//T/9P/0//T/9P/1//X/9f/1//T/9P/1//j//P8AAAQABQAFAAcADQAPABMAGQAlAC8A
PgBTAGkAcQBpAFYAPwArABoADQAFAPv/8f/p/+b/6P/p/+r/7f/z//r//P/6//j/9v/1
//X/9f/1//P/8//1//X/9f/1//T/9P/1//X/8//z//P/8//0//X/9//4//b/9v/2//b/
9v/2//b/9v/2//b/9//3//f/9//3//j/+P/3//f/9//3//j/+P/4//j/+P/5//n/+f/6
//v/+//7//v//P/8//z//P/8//z//f/+//////8AAAAAAAAAAAAAAQABAAIABAAEAAYA
BwAHAAgACQAKAAsADAANAA0ADwAQABAAEQARABEAEgATABYAFgAXABcAFwAXABcAFwAX
ABgAGAAZABkAGQAZABkAFwAWABYAFgAWABYAFQATABIAEQAQAA8ADAAMAAwACgAKAAkA
CQAJAAYABQAFAAUABAADAAIAAgABAAAA////////AAAAAAAA//////3//f/9//3//v/+
//7//v/+//7//v/+//7//v/+//7//v/+//7//v/+//7//P/9//7//v8AAAAAAAD/////
///////////////////////////////////////////////////9//z//P/8//7//v/+
//7//v/+//3//f/9//3//P/8//z//P/8//z//P/8//z//P/8//z//P/8//z//P/8//z/
/P/8//3//f/9//3//v/+//v/+//8//z//f/9//7/AAAAAAAAAAAAAAAAAQABAAMAAwAE
AAQABAAEAAQAAwACAAEABQAFAAUABQAHAAcABgAFAAMABAAFAAYACAAIAAgABwAFAAUA
BAAEAAUABQAEAAQAAwACAP///v///////v/9//3//f/8//z//P/8//z//P/+//7//v/+
//7//v/+//7//v/+//7//v/+////////////AAD+////AgAGAAwADgANAA0ADwAVABcA
GwAhACsANQBEAFcAawBzAGsAVgA/AC0AHAARAAcA///5/+//6v/q/+//8v/3////BAAE
AAIAAAAAAP///f///////f/9//3//f/9//3//P/8//3//f/9//3//f/9//3//f/+//7/
AAAAAAAAAAD+//7//v/+//7//v//////////////AAACAAEAAQABAAMABAAEAAQAAgAC
AAMAAwADAAQABQAFAAUABQAGAAYABgAGAAYABgAHAAgACQAJAAoACgAKAAoACgALAAsA
DAAOAA4AEAARABEAEgATABQAFQAWABcAFwAXABgAGAAZABsAGwAcAB0AHgAeAB8AHwAf
AB8AHwAfACEAIgAiACMAIQAhACEAIQAhACAAIAAgACAAIAAfAB0AHAAbABoAGQAaABoA
GgAYABUAEwASABEAEAAPAA8ADwAOAA0ADAAMAAsACgAJAAkACQAKAAoACgAJAAkABwAH
AAkACQAKAAoACAAIAAgACAAIAAgACAAIAAoACgAKAAoACAAIAAgACAAIAAkACgAKAAoA
CgAKAAkACQAJAAkACQAJAAkACQAJAAkACQAJAAkACQAJAAkACQAJAAkACQAJAAkACAAI
AAgACAAIAAgACAAIAAgABwAHAAcABwAGAAYACAAIAAgACAAGAAYABgAGAAgACAAIAAgA
BgAGAAYABgAEAAQABQAFAAUABQAGAAYABQAFAAYABgAFAAUABgAIAAgACAAIAAgACAAL
AAsADQANAAwADAAMAAwADQANAA0ADQAPAA8ADwAPAA8ADwAOAA0ADQAOAA8AEAAQABAA
EAAPAA0ADQAMAAwADQANAAwADAANAAwACQAIAAcABwAGAAUABQAFAAQABAAEAAQABAAE
AAQABAAEAAQAAgACAAIAAgAEAAQABAAEAAQABQAFAAUABQAEAAQABQAIAAwADgAQABMA
FQAVABkAHQAfACMALQA1AEAAUQBjAG8AbwBiAEsANwAmABcACwAFAP3/9f/w/+7/7//y
//v/AQAGAAoACgAGAAQAAwADAAUAAwADAAMAAwADAAMAAwACAAIAAwADAAMAAwADAAMA
AwADAAQABAAEAAQABAAEAAQABAAEAAQABAAEAAUABQAFAAUABQAGAAQAAwADAAMABQAG
AAYABgAGAAYABwAHAAUABgAHAAcACQAJAAoACgAIAAgACAAIAAsADAANAA0ADAAMAAwA
DAAOAA8ADwAQABAAEAASABMAEwAUABUAFgAXABgAGQAZABkAGgAaABsAHQAdAB4AHwAg
ACAAIQAhACEAIQAhACEAIwAkACQAJQAjACMAIwAjACMAIgAiACIAIAAgAB8AHQAeAB0A
HAAbABoAGgAaABgAFQATABIAEQASABEAEQARAA4ADQAMAAwACwAKAAkACQALAAwADAAM
AAkACQAHAAcABwAHAAgACAAKAAoACgAKAAgACAAIAAgABgAGAAYABgAGAAYABgAGAAgA
CQAKAAoACAAIAAgABwAHAAcABwAHAAkACQAJAAkABwAHAAcABwAHAAcABwAHAAcABwAH
AAcABwAGAAYABgAGAAYABgAGAAYABgAFAAUABQAFAAQABAAEAAQABAAEAAQABAAEAAQA
BgAGAAYABgAGAAYABgAGAAUABAAEAAMAAwADAAQABAADAAUACAAIAAgACAAIAAkACQAL
AAsACgAKAAoACgALAAsACwALAAsACwALAAsADQANAAwACwALAAwADQAOAA4ADgAOAA0A
DQANAAwADAALAAsACgAKAAsACgAHAAYABQAFAAQAAwADAAMAAgACAAIAAgACAAIAAgAC
AAIAAgACAAIAAgACAAAAAAAAAAAAAQADAAQABQAFAAQABAAFAAQABgAMABIAEwATABcA
GwAhACUAKwAxAD0AUABjAHEAeQBxAFoAQwAxACQAFwANAAMA+//1//T/8v/z//b/+f8B
AAgACAAEAAQABAADAAEAAQABAAMAAwABAAEAAQABAAIAAgADAAMAAQABAAEAAQADAAMA
BAAEAAIAAgACAAIAAwAEAAUABgAEAAQABQAFAAUABQAFAAYACAAHAAcABwAFAAYABgAG
AAgACAAJAAkABwAIAAkACQAJAAkACgAKAAoACgAKAAoACwAMAA0ADQAQABAAEAAQABAA
EQARABIAFAAUABYAFwAXABgAGQAaABkAGgAbABsAHQAeAB4AHwAhACEAIgAjACQAJAAl
ACUAJQAlACUAJQAlACYAJgAnACkAKQApACkAKQAoACgAKAAkACQAIwAhACIAIQAgAB8A
HgAeAB4AHAAbABkAGAAXABQAEwATABMAFAATABIAEgAPAA4ADQANAA0ADgAOAA4ADwAP
AA0ADQAPAA8AEAAQAA4ADgAOAA4ADgAOAA4ADgAMAAwADAAMAA0ADgAPABAAEAARABIA
EgAQAA==
         </WaveFormData>
      </LeadData>
   </Waveform>
</RestingECG>
