# Supplementary material for: Detection of Left Atrial Enlargement Using a Convolutional Neural Network-Enabled Electrocardiogram
Source: Front Cardiovasc Med. 2020 Dec 17;7:609976. doi: 10.3389/fcvm.2020.609976 (PMC7773668; doi:10.3389/fcvm.2020.609976)
Supplement: Supplementary file 4 [file Data_Sheet_4.ZIP › normal3/1802031872_1290_00000003.XML]

<?xml version="1.0" encoding="Windows-1252"?>
<!DOCTYPE RestingECG SYSTEM "restecg.dtd">
<RestingECG>
   <PatientDemographics>
      <PatientID>1802031872</PatientID>
      <PatientAge>66</PatientAge>
      <AgeUnits>Years</AgeUnits>
      <Gender>Male</Gender>
      <PatientLastName>linyongchan</PatientLastName>
   </PatientDemographics>
   <TestDemographics>
      <DataType>Resting</DataType>
      <Site>1</Site>
      <AcquisitionDevice>MAC55</AcquisitionDevice>
      <Status>Unconfirmed</Status>
      <Priority>Normal</Priority>
      <AcquisitionTime>09:20:41</AcquisitionTime>
      <AcquisitionDate>08-05-2016</AcquisitionDate>
      <CartNumber>1</CartNumber>
      <AcquisitionSoftwareVersion>009C</AcquisitionSoftwareVersion>
      <XMLSourceVersion>MAC5000 v1.0</XMLSourceVersion>
   </TestDemographics>
   <RestingECGMeasurements>
      <VentricularRate>82</VentricularRate>
      <AtrialRate>82</AtrialRate>
      <PRInterval>166</PRInterval>
      <QRSDuration>90</QRSDuration>
      <QTInterval>364</QTInterval>
      <QTCorrected>425</QTCorrected>
      <PAxis>72</PAxis>
      <RAxis>-21</RAxis>
      <TAxis>55</TAxis>
      <QRSCount>13</QRSCount>
      <QOnset>213</QOnset>
      <QOffset>258</QOffset>
      <POnset>130</POnset>
      <POffset>178</POffset>
      <TOffset>395</TOffset>
      <ECGSampleBase>500</ECGSampleBase>
      <ECGSampleExponent>0</ECGSampleExponent>
   </RestingECGMeasurements>
   <Diagnosis>
      <Modality>Resting</Modality>
         <StatementCount>2</StatementCount>
         <LabelText>12SL ��ϳ���</LabelText>
      <DiagnosisStatement>
         <StmtFlag>ENDSLINE</StmtFlag>
         <StmtText>�������</StmtText>
      </DiagnosisStatement>
      <DiagnosisStatement>
         <StmtFlag>ENDSLINE</StmtFlag>
         <StmtText>���� ECG</StmtText>
      </DiagnosisStatement>
   </Diagnosis>
   <Waveform>
      <WaveformType>Rhythm</WaveformType>
      <WaveformStartTime>0</WaveformStartTime>
      <NumberofLeads>8</NumberofLeads>
      <SampleType>CONTINUOUS_SAMPLES</SampleType>
      <SampleBase>500</SampleBase>
      <SampleExponent>0</SampleExponent>
      <HighPassFilter>16</HighPassFilter>
      <LowPassFilter>150</LowPassFilter>
      <ACFilter>NONE</ACFilter>
      <LeadData>
         <LeadByteCountTotal>10000</LeadByteCountTotal>
         <LeadTimeOffset>0</LeadTimeOffset>
         <LeadSampleCountTotal>5000</LeadSampleCountTotal>
         <LeadAmplitudeUnitsPerBit>4.88</LeadAmplitudeUnitsPerBit>
         <LeadAmplitudeUnits>��V</LeadAmplitudeUnits>
         <LeadHighLimit>2147483647</LeadHighLimit>
         <LeadLowLimit>268435456</LeadLowLimit>
         <LeadID>I</LeadID>
         <LeadOffsetFirstSample>0</LeadOffsetFirstSample>
         <FirstSampleBaseline>0</FirstSampleBaseline>
         <LeadSampleSize>2</LeadSampleSize>
         <LeadOff>FALSE</LeadOff>
         <BaselineSway>FALSE</BaselineSway>
         <ExcessiveACNoise>FALSE</ExcessiveACNoise>
         <MuscleNoise>FALSE</MuscleNoise>
         <LeadDataCRC32>389080012</LeadDataCRC32>
         <WaveFormData>
TgBOAE4ATgBNAEwASwBKADUAIgAPAPz/7//i/9X/yP/L/8z/zf/O/9P/2P/d/+L/5//s
//H/9v/5//r/+//8//z//P/8//z//P/8//z//P/8//z//P/8//7//v/+//7//v/+//7/
/v/+//7//v/+//7//v/+//7/AAAAAAAAAAAAAAAAAAAAAAAAAAAAAAAAAgACAAIAAgAC
AAIAAgACAAQABAAEAAQABAAEAAQABAAFAAYABwAIAAoACgAKAAoADAAMAAwADAAOAA4A
DgAOAA8AEAARABIAEgASABIAEgAUABQAFAAUABQAFAAUABQAFgAWABYAFgAUABQAFAAU
ABMAEgARABAADgAOAA4ADgAMAAwADAAMAAkACAAHAAYABQAEAAMAAgAAAAAAAAAAAP7/
/v/+//7//P/8//z//P/7//r/+f/4//j/+P/4//j/+P/4//j/+P/4//j/+P/4//b/9v/2
//b/9v/2//b/9v/2//b/9v/2//b/9v/2//b/+P/4//j/+P/4//j/+P/4//j/+P/4//j/
+P/4//j/+P/4//j/+P/4//j/+P/4//j/+P/4//j/+P/6//r/+v/6//r/+v/6//r/+v/6
//r/+v/6//r/+v/6//j/+P/4//j/+v/6//r/+v/6//r/+v/6//r/+v/6//r/+v/6//r/
+v/4//j/+P/4//r/+v/6//r/+P/4//j/+P/4//j/+P/4//j/+P/4//j/+P/4//j/+P/4
//j/+P/4//r/+v/6//r/+v/7//v//f/9//7//v/+//7//v/+/////v////////8BAAEA
AQD///7//v/+//3//f/8//v/+v/4//j/9//3//n/+P/2//b/9v/2//b/9v/2//b/9f/1
//X/9f/1//X/9f/1//X/9f/3//f/9v/2//T/9P/0//T/9P/0//T/9P/0//T/9P/1//X/
9f/1//X/8//3//r/+f/6//z//v8EAA8AGAAlADMAPQBGAEsATQBMAEkAQgA4ACoAEQDv
/9L/yP/J/8v/zf/N/83/0v/W/9n/3f/i/+f/7v/z//f/+v/5//r//v/+//z/+v/6//r/
+v/6//r/+v/7//v/+//7//v/+//7//v/+//8//z//P/8//z//P/7//v/+//7//v//f/9
//3//f/+//7////9//3//f/9//7//v/+//7/AAAAAAAAAQD//wAAAAAAAAEAAQACAAIA
AgAEAAQABAAGAAcACAAIAAoACwALAAsACgAKAAwADAAOAA8AEAARAA8AEAARABEAEQAR
ABEAEgASABIAEgASABIAEgASABIAEgAQABAAEAAQABAADwAOAA8ADgANAA0ACgAIAAcA
BwAJAAgABQAFAAQAAwABAAEAAAD////////+//z//P/8//z/+//7//r/+v/5//n/+f/3
//f/+P/4//j/+P/4//j/9//3//f/9//4//j/+P/4//b/9v/2//b/9v/2//X/9f/z//P/
9P/0//b/9v/1//X/9v/2//b/9v/2//b/9v/2//b/9v/3//f/9//3//f/9//3//j/+P/4
//b/9v/2//b/+P/4//n/+f/5//n/+f/5//n/+f/5//n/+v/6//n/+f/5//n/+f/5//n/
+f/5//r/+P/3//f/9//5//n/+f/5//n/+f/5//n/+P/4//j/+P/4//j/+P/4//b/9v/2
//b/9v/1//X/9v/3//f/9//2//j/+P/4//j/+P/4//j/+P/4//j/+P/5//n/+//7//z/
/P/8//z//P/8//3//v//////AQABAAEAAQD9//z//P/8//v/+//6//n/9v/2//b/9f/3
//f/9v/0//b/9v/2//b/9P/0//T/8//z//P/8//z//P/8//z//P/8//z//P/8v/y//L/
8v/y//L/8v/y//L/8v/y//L/8v/z//P/8//z//X/9f/1//b/9//8/wAABAAGABEAHgAr
ADcAQQBKAE0ATQBMAEcAQAA0ACAA///d/8r/yP/L/8//z//P/9H/1P/W/9n/4f/m/+n/
8P/1//f/+P/5//z//P/8//z/+v/6//r/+v/6//r/+v/7//v/+//7//v/+//7//v/+//8
//z//P/8//z//P/9//3//f/9//v//f/9//3//f/+//7//////////////wIAAgACAAIA
AgACAAIAAwABAAIAAgACAAUABQAGAAYABgAIAAgACAAIAAkACgAKAAoACwALAAsADAAM
AA4ADgAOAA8AEAARABEAEgATABMAFQAVABUAFgAUABQAFAAUABQAFAAUABQAFAASABIA
EgASABIAEQAQABEAEAAPAA8ADAAKAAkACQALAAoABwAHAAQAAwABAAEAAgABAAEAAQAA
AP7//v/+//z/+//7//r//P/7//v/+//5//n/+v/6//j/+P/4//j/9//3//f/9//2//b/
9v/2//j/+P/4//j/+P/4//f/9//1//X/9v/2//j/+P/3//f/+P/4//j/+P/4//j/+P/4
//b/9v/3//f/+f/5//n/+f/5//r/+v/6//r/+v/6//r/+v/6//v/+//7//v/+//7//n/
+f/5//n//P/8//v/+//7//v/+//7//v/+//7//z//P/7//v/+//5//n/+f/5//v/+//7
//v/+v/6//r/+v/6//r/+v/6//r/+v/6//r/+v/5//n/+v/5//n/+f/4//j/+v/6//r/
+P/4//j/+f/5//n/+v/6//n/+v/6//r/+v/6//z//P/9//3//f/9//7//v8AAAAAAAAA
AAEAAgADAAMAAwADAAMAAwABAAAAAAAAAP3//f/8//v/+v/6//r/+f/5//n/+P/2//j/
+P/4//j/+P/4//j/9//3//f/9//3//f/9//3//f/9f/1//X/9P/2//b/9v/2//T/9P/0
//T/9P/0//T/9P/3//f/9//3//f/9//3//r/+//8/wIACAAQABsAKgA5AEMASwBSAFUA
VQBQAEsARAAwABIA6//P/8b/yv/P/9H/z//P/9H/1v/a/93/5f/s//H/9P/3//n//P/9
//z/+v/8//z//P/8//z//P/8//z/+v/7//v/+//9//3//f/9//v/+//8//z//P/8//z/
/P////////////v//f/9//3//f/+//7//////////////wIAAgACAAIAAAAAAAAAAQAB
AAIAAgACAAUABQAGAAYABgAIAAgACAAKAAsADAAMAAwADQANAA0ADgAOABAAEAAQABEA
EgATABMAFAAVABUAFQAVABUAFgAYABgAGAAYABYAFgAWABYAFgAUABQAFAAUABQAEwAS
ABEAEAAPAA8ADgAMAAsACwALAAoABwAHAAYABQADAAMAAgABAAEAAQAAAP7//v/+//z/
+//7//r/+v/5//n/+f/5//n/+v/6//j/+P/4//j/+f/5//n/+f/4//j/+P/4//b/9v/2
//b/+P/4//f/9//3//f/+P/4//j/+P/3//f/+P/4//j/+P/4//j/+P/4//r/+v/7//v/
+f/5//n/+f/5//r/+v/6//r/+v/6//r/+v/6//v/+//7//v/+//7//v/+//7//v//P/8
//v/+//7//v/+//7//n/+f/5//r//P/7//v/+//5//n/+f/5//v/+//7//v/+v/6//r/
+v/6//r/+v/6//r/+v/6//r/+P/3//f/+P/5//n/+f/4//j/+v/6//r//P/4//r/+v/6
//r//P/8//3//f8BAAEAAgACAAIAAgACAAIAAwAEAAUABQADAAMAAwADAAEAAAAAAAAA
//////7//f/8//z//P/7//n/+f/4//b/+P/4//j/+P/4//j/+P/3//f/9//3//f/9f/1
//X/9f/3//f/9//2//b/9v/2//b/9v/2//b/9v/0//T/9P/0//X/9f/1//X/9f/1//f/
+v/9/wAAAgAKABQAIQAsADkARwBPAFQAVQBRAEwARwA+ACgABADf/8f/wv/E/8v/zf/N
/8v/z//W/9r/3//l/+z/8f/2//n/+f/4//v//P/8//z//P/8//r//P/8//z//P/8//3/
/f/9//v/+//7//v/+//7//z//P/+//7//v/+//3//f/9//3//P///wAAAQD//wAAAAAB
AAEAAQABAAEABAAEAAQABAAEAAQABAAFAAUABgAGAAYABwAHAAgACAAIAAoACgAKAAwA
DQAOAA4ADwAPAA4ADQAOAA4AEAAQABIAEwAUABUAEwAUABUAFQAXABcAFwAYABYAFgAW
ABYAFgAWABYAFgAWABQAFAAUABQAFAATABIAEQAQAA8ADwAOAAwACwALAAsACgAHAAcA
BgAFAAMAAwACAAEAAQABAAIAAAAAAAAA///9//z/+v/8//v/+//7//v/+//8//z/+//6
//n/+P/5//n/+f/5//j/+P/4//j/+P/4//j/+P/4//j/9//3//f/9//4//j/+P/4//f/
9//4//j/+P/4//b/9v/2//b/9//4//r/+//5//n/+f/5//n/+v/6//r/+v/6//r/+v/8
//z//f/9//v/+//7//v/+//7//v/+//8//z/+//7//v/+//7//v/+//7//v//P/8//v/
+//7//v/+//7//v/+//7//v/+//6//r/+v/6//r/+v/6//r/+v/6//r/+v/6//n/+f/6
//v//f/7//j/+P/5//r/+//8//r/+v/7//v//////wAAAAD+//7//v/+////AAABAAEA
AQABAAEAAQABAAAAAAAAAAEAAQAAAP///f/8//v/+f/7//v/+v/4//j/+P/4//j/+P/4
//j/9//3//f/9//3//n/+f/5//n/9//3//f/9v/2//b/9v/2//j/+P/4//j/9v/2//b/
9v/5//n/+f/5//n/+f/5//r/+//+//7/AgAIABEAHAArADcAPwBIAFEAUQBOAEsASAA+
ACwADwDp/9D/yv/N/8//0f/P/9H/1v/Y/93/4//o/+3/9P/3//f/+v/9//7//v/+//7/
/v/+//z//P/8//z//P/9//3//f////////////////8AAAAA/v/+//7//v8BAAEAAQAB
AP3///////////8AAAAAAQADAAMAAwADAAQABAAEAAQAAgACAAIAAwADAAQABAAEAAUA
BQAGAAYACAAKAAoACgAIAAkACgAKAAwADQANAA0AEAAQABIAEgAQABEAEgATABMAFAAV
ABUAFQAVABUAFgAUABQAFAAUABQAFAAUABQAFgAUABQAFAAUABQAEwASAA8ADgANAA0A
DgAMAAsACwANAAwACQAJAAYABQADAAMAAgABAAEAAQAAAP7//v/+//7//f/9//z//P/7
//v/+//7//v//P/8//r/+v/6//r/+f/5//n/+f/6//r/+v/6//j/+P/4//j/+v/6//n/
+f/5//n/+v/6//r/+v/5//n/+P/4//j/+P/4//j/+P/4//r/+v/7//v/+//7//v/+//7
//z//P/8//z//P/8//z//v/+///////+//3//P/7//3//f/9//3//P/8//v/+//9//3/
/f/9//3//f/9//7//P/7//v/+//7//v/+//7//v/+//7//v/+v/6//r/+v/8//z//P/8
//r/+v/6//r/+v/5//r/+//8//3//v/8//z//f/9//////8AAAAAAgACAAIAAgADAAQA
BQAFAAUABQAFAAUAAQAAAAAAAAABAAEAAAD///z//P/8//v//f/9//z/+v/6//r/+v/6
//j/+P/4//f/+f/5//n/+f/3//f/9//3//n/+f/5//j/+P/4//j/+P/2//b/9v/2//j/
+P/4//j/+f/5//n/+f/5//n/+f/8////AAACAAYACgATACAALwA7AEUATgBVAFMATgBL
AEYAPAAoAAMA4f/O/8z/zf/R/9H/0f/T/9b/2v/f/+P/6P/v//b/+//7//r/+/8AAP7/
/v/+//7//P/8//z//P/8//7//////////f/9//3//f//////AAAAAP7//v/+//7/////
/////////wEAAQABAP//AAAAAAEAAwADAAMAAwAEAAQABAAEAAIAAgACAAMABQAGAAYA
BgAHAAcACAAIAAgACgAKAAoACgALAAwADAAOAA8ADwAPABAAEAASABIAEgATABQAFQAV
ABYAFwAXABcAFwAXABgAGAAYABgAGAAYABgAGAAYABgAFgAWABYAFgAWABUAFAAVABQA
EwATABAADgANAA0ACwAKAAcABwAGAAUAAwADAAQAAwADAAMAAAD+//7//v/+//3//f/8
//z/+//7//v/+f/5//r/+v/6//r/+v/6//n/+f/5//n/+v/6//r/+v/6//r/+v/6//z/
/P/7//v/+v/5//n/+P/6//r/+f/5//j/+P/4//j/+v/6//r/+v/6//r/+//7//v/+//7
//v/+//8//z//P/8//z//P/8//z//P/9//3//f/9//3//f/9//3//f/9//7//v/9//3/
+//7//v/+//7//v/+//8//7//f/9//3//f/9//3//f/7//v/+//7//z//P/8//z//P/8
//z//P/6//r/+v/6//z/+//7//z/+//7//v/+v/8//7/AAD+//j/+v/6//r/+v/8//z/
/f/9//////8AAAAAAgACAAIAAgADAAQABQAFAAUABQAFAAUAAQAAAAAAAAD//////v/9
//z//P/8//v/+f/5//j/9v/2//b/9v/2//j/+P/4//f/9//3//f/9//1//X/9f/1//f/
9//3//b/9v/2//b/9v/4//j/+P/4//b/9v/2//b/9//3//f/9//3//f/+f/8//3/AgAE
AAoAEgAfACwAOQBFAE8AVgBVAFMAUgBLAD4ALAAMAOX/zf/I/8z/0f/R/8//0f/T/9j/
3P/h/+f/7v/z//b/+f/7//z//f8AAP7/+v/6//z//P/8//z//P/8//z//f/9//3//f/9
//3//f//////AAAAAAAAAAAAAAAA/////////////wEAAQABAAEAAgACAAMAAQABAAEA
AQACAAIAAgACAAQABAAEAAUABQAGAAYABgAHAAcACAAIAAgACgAKAAoACgALAAwADAAO
AA8ADwAPABAAEAASABIAEgATABQAFQAVABYAFwAXABkAGQAZABoAGAAYABgAGAAaABoA
GgAaABkAFgAVABQAFgAWABUAFAATABIAEQARAA4ADAALAAsADQAMAAkACQAKAAkABwAH
AAMAAQAAAP//AAD+//7//v/+//3//f/8//z/+//7//v/+f/5//r/+v/6//r/+v/6//n/
+f/5//n/9v/2//b/9v/2//b/9v/2//j/+P/3//f/9f/1//b/9v/4//j/9//3//j/+P/4
//j/+P/4//j/+P/4//j/+f/5//n/+f/5//n/9//4//j/+P/6//r/+v/6//r/+v/7//v/
+f/5//n/+f/7//v/+//7//r/+v/5//n/+//7//v/+//7//v/+//8//r/+f/5//n/+f/5
//n/+f/5//n/+f/5//r/+v/6//r/+P/4//j/+P/4//j/+P/4//r/+f/5//r/+//5//n/
+v/8//z//P/8//r/+v/7//v//f/9//7//v8AAAAAAAAAAAEAAgADAAMAAwADAAMAAwAD
AAIAAgACAAAA///9//v/+v/6//r/+f/5//n/+P/2//j/+P/4//j/9v/2//b/9f/1//X/
9f/1//X/9f/1//X/9f/1//X/9P/2//b/9v/2//b/9v/2//b/9P/0//T/9P/1//X/9f/1
//X/9f/3//j/+f/8//7/AgAIABMAIAAvAD0ARQBMAFMAUwBQAE0ARgA8ACQAAQDb/8j/
xP/H/8v/zf/L/83/0v/W/9v/4f/m/+3/8v/1//f/+v/9/wAA/v/4//j//P/8//z//P/8
//z/+v/7//v/+//9//3//f/9//3//f/+//7//v/+//7//v/9//3//f/9//3/////////
/f/+//7//////////////wAAAAAAAAAAAQACAAMABQADAAQABAAEAAUABQAGAAYACAAK
AAoACgAIAAkACgAKAAwADQANAA0AEAAQABIAEgAQABEAEgATABMAFAAVABUAFQAVABUA
FgAWABYAFgAWABYAFgAWABYAGAAWABYAFgAVABQAEgAQAA8ADgANAA0ADgAMAAsACwAJ
AAgABQAFAAQAAwABAAEAAAD////////8//r/+v/6//z/+//7//r/+P/3//f/9//3//f/
+P/4//j/+P/4//j/9f/1//X/9f/2//b/9v/2//b/9v/2//b/9v/2//X/9f/1//X/9v/2
//b/9v/1//X/9v/2//b/9v/2//b/9v/2//j/+P/5//n/+f/5//n/+f/5//r/+v/6//j/
+P/4//j/+v/6//v/+//5//n/+f/5//n/+f/5//n/+v/6//n/+f/5//n/+f/5//n/+f/5
//r//P/7//v/+//5//n/+f/5//n/+f/5//n/+v/6//r/+v/4//j/+P/4//r/+v/6//r/
+v/7//r/+v/6//r/+v/6//r/+//7//3//f/+//7/AAAAAAAAAAD//wAAAQABAAEAAQAB
AAEA///+//7//v///////v/9//r/+v/6//n/+//7//r/+P/4//j/+P/4//j/+P/4//f/
9//3//f/9//1//X/9f/1//X/9f/1//T/9P/0//T/9P/2//b/9v/2//b/9v/2//b/9//3
//f/9//3//X/9//4//n/+P/8/wIABgANABgAIwAvADkARgBNAE8AUABNAEgAQAAyAB0A
+//Y/8j/yf/N/8//z//P/9L/2P/b/+H/5P/n/+7/9f/7//z/+f/6//z//P/8//z//P/8
//z//P/8//z//f/9//3//f/9//3//f/9//3//v/+//7//v/+//7//f/9//3//f/7//3/
/f/9////AAAAAAEAAQABAAEAAQAAAAAAAAAAAAAAAAAAAAEAAQACAAIAAgAFAAUABgAG
AAQABgAGAAYABgAHAAgACAAIAAkACQAJAAsADAAPABAADgAPABAAEQARABIAEwATABMA
EwATABQAFAAUABQAFAAUABQAFAAUABQAEgASABIAFAAUABMAEgAPAA4ADQANAA4ADAAL
AAsACQAIAAUABQAEAAMAAQABAAIAAQABAAEA/v/8//z//P/+//3//f/8//r/+f/5//n/
9//3//j/+P/4//j/+P/4//n/+f/5//n/+P/4//j/+P/4//j/+P/4//j/+P/3//f/9//3
//j/+P/2//b/9f/1//b/9v/2//b/+P/4//j/+P/2//b/9//3//n/+f/5//n/+f/6//r/
+v/4//j/+P/4//j/+P/5//n/+//7//v/+//7//v/+//7//r/+v/5//n/+//7//v/+//7
//v/+//8//z/+//7//v/+//7//v/+//7//v/+//7//r/+v/6//r/+v/6//r/+v/6//r/
+v/6//r//f/7//r/+v/6//r/+v/8//z//f/9//3//f/+//7/AAAAAAAAAAABAAIAAwAD
AAMAAwADAAMAAwACAAIAAgD//////v/9//r/+v/6//n/+//7//r/+P/2//b/9v/2//j/
+P/4//f/9f/1//X/9f/1//X/9f/1//X/9f/1//T/9P/0//T/9P/2//b/9v/2//T/9P/0
//T/9//3//f/9//3//X/9f/4//n//P/+/wIACAATAB4AKwA5AEMASgBPAFEATgBJAEQA
OgAkAAEA3//K/8b/yf/P/8//z//R/9T/2P/b/+H/5v/r//D/9f/5//j/+f/8//7/+v/4
//r/+v/6//r/+v/6//z//f/9//3/+//7//v/+//7//v//P/8//7//v/+//7/////////
///9////////////AAAAAAEAAQABAAEAAQABAAAA///+////AAABAAMAAQACAAIAAgAD
AAMABAAEAAQABgAGAAYACAAJAAoACgAKAAsACwALAAwADAAOAA4ADgAPABAAEQARABIA
EwATABUAFQAVABYAFAAUABQAFAAUABQAFAAUABYAFAAUABQAFAAUABMAEgAPAA4ADQAN
AA4ADAALAAsACQAIAAUABQAGAAUAAwADAAIAAQABAAEA/v/8//z//P/8//v/+//6//r/
+f/5//n/+f/5//r/+v/4//j/+P/4//f/9//3//f/+P/4//j/+P/2//b/9v/2//b/9v/1
//X/9f/1//b/9v/2//b/9f/1//b/9v/2//b/9v/2//b/9v/2//b/9//3//f/9//3//f/
9//4//j/+P/4//j/+P/4//j/+P/5//n/+f/5//n/+f/5//n/+f/5//z//P/7//v/+f/5
//n/+f/7//v/+//8//r/+f/5//n/+//7//v/+//5//n/+f/5//r/+v/6//r/+v/6//r/
+v/6//r/+v/6//r/+f/5//r/+//8//r/+v/6//r//P/8//3//f//////AAAAAAAAAAAA
AAAAAQACAAMAAwABAAEAAQABAAEAAAAAAAAA/f/9//z/+//6//r/+v/5//n/+f/4//b/
+P/4//j/+P/2//b/9v/1//f/9//3//f/9//3//f/9//1//X/9f/0//b/9v/2//b/9P/0
//T/9P/2//b/9v/2//X/9f/1//X/9f/3//n/+v/9//z//v8GAA4AGQAoADUAQQBLAFQA
VwBVAFIASwBCADAAFADt/9H/xv/I/83/z//N/8//0f/U/9j/3f/j/+r/7//0//n/+f/8
//3//P/8//z/+v/6//z//P/8//z//P/6//v/+//7//3//f/9//3//f/9//7//v/+//7/
/v/+//////////////8BAAEAAQD//wAAAAABAAEAAQABAAEAAgACAAIAAgACAAIAAgAD
AAUABgAGAAYABQAFAAYABgAGAAgACAAIAAgACQAKAAoADAANAA0ADQAOAA4AEAAQABAA
EQASABMAEwAUABUAFQAXABcAFwAYABYAFgAWABYAFgAWABYAFgAWABQAFAAUABIAEgAR
ABAAEQAQAA8ADwAOAAwACwALAAkACAAFAAUABAADAAEAAQAAAP////////7//P/8//z/
/P/7//v/+v/6//n/+f/5//n/+f/6//r/+f/4//f/9v/3//f/9//3//j/+P/4//j/9//2
//X/9P/2//b/9f/1//X/9f/2//b/9v/2//X/9f/2//b/9v/2//b/9v/2//b/9v/2//f/
9//3//f/9//3//f/+P/4//j/+P/4//j/+P/2//b/9//3//n/+f/5//n/+f/5//n/+f/4
//j/9//3//n/+f/5//n/9//3//f/+P/6//n/+f/5//n/+f/5//n/+f/5//n/+f/4//j/
+P/4//j/+P/4//j/+P/4//j/+P/4//f/9//4//z/+v/6//r/+v/6//r/+//7//3//f/+
//7//v/+//7//v///wAAAQABAAMAAwADAAMA///+//7//v/9//3//P/7//r/+v/6//n/
+f/5//j/9v/2//b/9v/2//j/+P/4//f/9f/1//X/9f/3//f/9//3//b/9f/0//L/8//0
//X/9v/2//b/9v/2//T/9P/0//T/9f/1//X/9f/3//X/9f/2//n//P/+/wIACAATAB4A
JwAzAEEASgBNAE8ATgBLAEQAOgAmAAMA3//I/8b/yf/N/8//zf/N/9L/2P/b/9//5P/r
//L/9//5//r/+f/6//r//P/8//z/+v/6//r/+v/6//j/+f/5//n/+//7//v/+//5//n/
+v/6//z//P/8//z//f/9//3//f/7//3//f/9//3//v/+//////////////8AAAAAAAAA
AAAAAAAAAAEA//8AAAAAAAADAAMABAAEAAIABAAEAAQABgAHAAgACAAIAAkACQAJAAoA
CgAMAAwADgAPABAAEQAQABAAEAAPABEAEQARABIAFAAUABQAFAASABIAEgASABIAEAAQ
ABAADgAOAA0ADAANAAwACwALAAoACAAHAAcABQAEAAEAAQACAAEA//////7//f/9//3/
/P/6//r/+v/6//n/+f/4//j/9//3//f/9f/1//b/9v/2//b/9v/2//X/9f/1//X/9v/2
//b/9v/0//T/9P/0//T/9P/z//P/8//z//T/9P/0//T/8//z//T/9P/0//T/8v/y//L/
8v/0//T/9f/1//X/9f/1//X/9f/2//b/9v/0//T/9P/0//b/9v/3//f/9//3//f/9//1
//X/9f/1//b/9v/1//X/9//3//f/9//1//X/9f/2//b/9f/1//X/9//3//f/9//1//X/
9f/1//b/9v/2//b/9P/0//T/9P/2//b/9v/2//b/9v/2//b/9//3//n/+f/6//r/+v/6
//r/+v/5//r/+//7//v/+//7//v/+//6//r/+v/7//v/+v/5//b/9v/2//X/9//3//b/
9P/y//L/8v/y//T/9P/0//P/8f/x//H/8f/x//H/8f/x//H/8f/x//D/8P/w//D/8P/w
//D/8P/w//D/8P/w//D/8f/x//H/8f/v//H/8//0//X/+P/6//z/AAAHABAAHwAtADcA
PgBFAEkASABHAEAAOAAqABMA8f/U/8b/xf/J/8v/yf/J/87/0v/X/9v/4P/l/+r/7//z
//b/9//2//b/9v/2//j/+P/2//b/9v/2//T/9f/1//X/9f/1//X/9f/1//X/9v/2//j/
+P/4//j/9//3//f/9//3//n/+f/5//n/+v/6//v/+//7//v/+//+//7//v/+//3//P/7
//v//f/+//7//v/9//3//v/+//7/AAAAAAAAAgADAAQABAAEAAUABQAFAAYABgAIAAgA
CAAJAAoACwALAAwADQANAA0ADQANAA4ADgAOAA4ADgAOAA4ADgAOAA4ADAAMAAwADgAO
AA0ADAALAAoACQAJAAgABgAFAAUABQAEAAEAAQAAAP///f/9//7//f/9//3/+//4//f/
9v/4//f/9//2//b/9f/1//X/8//z//T/9P/y//L/8v/y//P/8//z//P/8P/w//D/8P/y
//L/8v/y//L/8v/x//H/8f/x//L/8v/y//L/8f/x//L/8v/y//L/8v/y//L/8v/y//L/
8//z//P/8//z//P/8//0//T/9P/0//T/9P/0//T/9P/1//X/9f/1//X/9f/1//X/9f/1
//b/9v/1//X/9f/1//X/9f/3//f/9//4//b/9f/1//X/9//3//f/9//1//X/9f/1//b/
9v/0/w==
         </WaveFormData>
      </LeadData>
      <LeadData>
         <LeadByteCountTotal>10000</LeadByteCountTotal>
         <LeadTimeOffset>0</LeadTimeOffset>
         <LeadSampleCountTotal>5000</LeadSampleCountTotal>
         <LeadAmplitudeUnitsPerBit>4.88</LeadAmplitudeUnitsPerBit>
         <LeadAmplitudeUnits>��V</LeadAmplitudeUnits>
         <LeadHighLimit>2147483647</LeadHighLimit>
         <LeadLowLimit>268435456</LeadLowLimit>
         <LeadID>II</LeadID>
         <LeadOffsetFirstSample>0</LeadOffsetFirstSample>
         <FirstSampleBaseline>0</FirstSampleBaseline>
         <LeadSampleSize>2</LeadSampleSize>
         <LeadOff>FALSE</LeadOff>
         <BaselineSway>FALSE</BaselineSway>
         <ExcessiveACNoise>FALSE</ExcessiveACNoise>
         <MuscleNoise>FALSE</MuscleNoise>
         <LeadDataCRC32>3011657480</LeadDataCRC32>
         <WaveFormData>
SABIAEgASABRAFgAXwBmAE0ANgAfAAgA7f/S/7f/nP+U/47/iP+C/4b/iP+K/4z/l/+i
/63/uP/D/8z/1f/e/+L/5v/q/+7/7//w//H/8v/1//b/9//4//b/9v/2//b/9//4//n/
+v/8//z//P/8//7//v/+//7//v/+//7//v/8//z//P/8////AAABAAIAAAAAAAAAAAAB
AAIAAwAEAAUABgAHAAgACAAIAAgACAAKAAoACgAKAAsADAANAA4ADwAQABEAEgATABQA
FQAWABgAGAAYABgAGgAaABoAGgAbABwAHQAeAB8AIAAhACIAIgAiACIAIgAiACIAIgAi
ACIAIgAiACIAIAAgACAAIAAeAB4AHgAeABwAGgAYABYAFQAUABMAEgARABAADwAOAAsA
CgAJAAgABgAGAAYABgAFAAQAAwACAAIAAgACAAIAAAAAAAAAAAD+//7//v/+//z//P/8
//z//f/+////AAD9//z/+//6//z//P/8//z//f/+////AAD///7//f/8//z//P/8//z/
/v/+//7//v///wAAAQACAAQABAAEAAQAAwACAAEAAAACAAIAAgACAAIAAgACAAIABAAE
AAQABAAEAAQABAAEAAIAAgACAAIAAgACAAIAAgACAAIAAgACAAQABAAEAAQAAgACAAIA
AgABAAAA///+////AAABAAIAAAAAAAAAAAAAAAAAAAAAAP///v/9//z//f/+////AAAC
AAQABgAIAAkACgALAAwADAAOAA8AEQASABYAFwAYABgAGAAZABkAGwAeACAAIAAfABoA
FgAVABUAFQAVABMADgAKAAkABwAHAAYABQAEAAMAAgAAAP7//P/8//z//P/8//z//P/6
//j/+P/4//j/9//3//b/9v/4//j/9v/2//X/9P/z//L/9P/0//X/9f/1//T/9P/0//T/
9P/0//T/9P/0//b/9//7//3/AQADAAkADwAXACIAMgBEAFYAYwBpAGwAbwBzAGUAMADw
/9j/zf+v/5L/iv+I/4L/gv+E/4T/h/+N/5b/o/+z/8L/zP/U/9z/5P/o/+z/8P/y//P/
9P/1//b/+P/4//j/+f/5//r/+v/8//3//f/9//3//v/+//7//////wAAAAAAAAEAAQAB
AAEAAQACAAIAAwADAAMAAwAEAAQABAAFAAYABgAGAAYABwAHAAgACAAJAAkACgAKAAsA
CwALAA0ADgANAA4ADgAPABIAEwATABQAFQAVABYAFwAXABgAGgAaAB0AHgAeAB8AIAAh
ACIAIgAiACIAJAAkACIAIgAiACIAIgAiACIAIgAkACQAJAAkACUAJAAjACMAIwAhACAA
HwAfABwAGgAZABsAGQAWABUAEQAQABAADwANAAoACgAJAAgACAAHAAYABgAGAAUABQAD
AAMAAgACAAEAAQABAAAAAAD///////////////////7//v/+//7//v/+//3//f/7//z/
/P/8//z//P/8//v//f/9//3//f/9//7//v/+//7/////////AAAAAAAAAAAAAAAAAAAA
AAIAAgADAAMAAQABAAEAAQABAAIAAgACAAQABAAEAAQAAgADAAMAAwAFAAQABAAEAAIA
AgACAAIAAgACAAIAAgAEAAQABAAEAAIAAQABAAEAAwACAAIAAgAAAAAAAAAAAP//////
////AAAAAAIAAgAAAP//AAAAAAMABAAGAAkACgAKAAoACgAKAAwADAAOAA8AEQAUABgA
GQAYABgAGAAZABkAGwAeACAAIAAdABgAFAAVABMAEwATABEADgAKAAkABQAFAAQAAwAE
AAMAAgAAAP7//P/8//z//P/8//z//P/4//j/+P/4//j/9//3//b/+P/4//j/9v/0//T/
9P/0//T/9P/0//X/9f/1//T/9P/0//T/9P/0//T/9P/0//b/9//7////AwAHAA8AFwAf
ACwAQABSAF4AZQBnAGgAbQBrAEUABADa/8z/tf+V/4b/gv+A/37/gP+C/4T/if+R/57/
rf+7/8j/0v/c/+T/6v/u//L/9P/0//X/9v/3//j/+P/4//j/+f/5//r/+v/8//3//f/9
//3/AAAAAAAAAQD//wAAAAAAAAMAAwADAAMAAQACAAIAAwAFAAUABQAGAAYABgAHAAgA
CAAIAAgACQAJAAoACgALAAsADAAMAA0ADQANAA8AEAAPABAAEAARABIAEwATABQAFQAV
ABYAFwAZABoAHAAcAB8AIAAgACEAIAAhACIAIgAiACIAJAAkACQAJAAkACQAJgAmACYA
JgAkACQAJAAkACMAIgAhACEAIQAfAB4AHQAfABwAGgAZABcAFQASABEADwAOAA4ADQAN
AAoACgAJAAYABgAFAAQAAgACAAEAAQD//////v/+//////////7//v/9//3//f/9//3/
/f/9//z//P/8//z//P/8//v/+//7//z//P/8//z//P/8//v/+//7//v/+//9//7//v/+
//z//f/9//3//v/+//7//v/+//7//v/+/wAAAAABAAEA/////////////wAAAAAAAAIA
AgACAAIAAAABAAEAAQABAAAAAAAAAAAAAAAAAAAA/v/+//7//v8AAAAAAAAAAP7//f/9
//3////+//7//v/+//7//v/+//3//f/9//3//P/8//7//v/+//3//v/+//7//v/9//3/
/f/9//7//v/+/wAAAQACAAcACAAIAAgACAAIAAgACAAKAAsADwASABYAFwAXABYAFQAV
ABcAGQAcAB4AGwAXABEADAAMAAsADAANAAsACAAEAAMAAwADAAIAAQD+//3//P/6//r/
+P/4//j/+P/4//j/+P/2//b/9v/2//T/8//z//L/9P/0//T/8v/0//T/9P/0//L/8v/y
//P/8//z//L/8v/y//L/8v/y//L/8P/y//T/+f///wEAAwAJAA8AFwAjADQASABYAGAA
ZQBlAGgAaQBTABkA5v/U/8D/of+N/4j/hv+C/4D/gv+C/4b/jf+b/6r/t//F/87/1v/g
/+j/7P/u//L/8v/y//H/8v/z//T/9f/2//f/+f/3//j/+P/6//v/+//7//v//P/8//z/
/f/9//7//v/+//////////////8AAAAAAQABAAEAAQACAAIAAgADAAQAAgACAAIAAwAF
AAYABgAHAAcACAAIAAkACQAJAAsADAALAAwADAANAA4ADwAPABAAEwATABQAFQAVABYA
GAAYABkAGgAaABsAHAAdAB4AHgAeAB4AIAAgACAAIAAgACAAIAAgACAAIAAeAB4AHgAe
AB8AHgAdAB0AGwAZABgAFwAZABYAFAATABEADwAMAAsACQAIAAgABwAGAAQABQAFAAMA
AgAAAP7//v/+//3//f/9//3//P/8//v/+//7//r/+v/5//n/+f/5//n/+f/5//j/+P/4
//j/+P/4//f/9//1//b/9v/2//j/+P/4//f/9//3//f/9//5//r/+v/6//n/+f/4//f/
9v/2//b/9v/3//j/+f/6//j/+P/5//n/+f/5//n/+f/5//r/+v/6//z//P/8//z/+v/7
//v/+//5//j/+P/4//r/+v/6//r/+v/6//r/+v/6//r/+v/6//z/+//7//v/+f/4//j/
+P/4//j/+P/4//f/9//3//f/9v/2//j/+P/3//f/+f/6//n/+v/6//v/AAACAAIAAgAC
AAIAAgACAAQABQAJAAwAEAARABAAEAAQABEAEQATABYAGAAVABEACwAGAAcABQAFAAUA
AwAAAPz/+//7//v/+v/5//b/9f/0//L/8f/w//H/8v/w//D/8P/w/+z/7P/s/+z/7v/t
/+3/7P/u/+7/7v/s/+7/7v/u/+7/7f/s/+v/6//r/+v/6v/q/+r/6v/q/+r/7v/u/+7/
8P/z//X/9//7/wEACQARAB0AMABEAFAAWABdAF0AYgBhAEEABQDc/9D/uP+X/4X/gv9+
/3z/fP98/3z/gv+J/5X/pP+x/73/xv/Q/9r/4P/k/+j/7P/s/+z/6//s/+3/7v/u/+7/
7v/v/+//8P/w//L/9P/1//b/9//3//b/9f/1//X/9v/2//b/9//3//f/9//5//r/+v/7
//3//f/9//7//v/+////AAD+//7//v///wAAAgADAAUABAAEAAMAAwADAAMABQAGAAcA
CAAIAAkADAANAA0ADgAPAA8AEAARABIAEgATABIAFQAWABYAFwAYABkAGgAaABoAGgAc
ABwAHAAcABwAHAAaABoAGgAaABwAHAAcABwAGwAaABkAGQAbABkAGAAXABcAFAASABEA
EAANAAkABwAHAAYABgAFAAUAAgACAAEA/v/+//3//P/8//z/+//7//r/+f/3//b/9v/3
//j/+P/6//n/+f/5//j/9//2//X/9v/2//b/9v/2//b/9f/1//X/9v/2//b/9v/2//b/
9f/1//X/9f/1//f/+P/4//j/9v/3//f/9//6//r/+v/6//j/+P/4//j/+P/4//n/+f/7
//v/+//7//3//v/+//7//v/+//7//v/9//3//P/7//n/+P/4//j/+//8//3//v/9//z/
+//6//r/+v/6//r//P/7//v/+//5//j/+P/4//n/+v/7//z/+//7//v/+//7//r/+//6
//v/+//9/wAABAAGAAYABgAGAAYABgAIAAkACQAMABAAEQATABQAFQAXABUAFwAaABwA
HAAZABQAEAAPAA0ADQANAA0ACgAGAAUAAQABAAAA//8AAP///v/8//j/9v/2//b/9v/2
//b/9v/0//T/9P/0//T/8//z//L/8v/y//L/8P/u/+7/7v/u/+//8P/x//P/8f/x//D/
8P/y//L/8v/y//L/8P/u/+7/7//1//n///8DAAcADQARABoALABAAFIAXwBnAGoAbwBx
AF0AIgDq/9j/yf+n/47/iP+C/3z/fP9+/37/gf+L/5b/pf+z/77/yP/Q/9r/4v/m/+r/
7v/w//H/8v/z//T/9P/0//T/9f/3//j/+P/6//n/+f/5//n/+v/6//r/+//8//7///8A
AAAA///+//3//f/+//7///8BAAEAAQACAAAAAAABAAIAAgACAAIAAwADAAQABAAFAAcA
CAAIAAkACwALAA0ADgAOAA4ADQANABAAEQARABIAEQARABIAEwAVABYAGAAYABkAGgAa
ABsAHAAdAB4AHgAgACAAIgAiACAAIAAgACAAIAAgACAAIAAgACAAIAAgACEAIAAfAB8A
HwAdABwAGwAZABYAFAATABUAEwAQAA8ADQAMAAwACwALAAgACAAHAAYABgAFAAQAAAAA
AP///////////v/+//////////7//P/7//v/+//7//v/+//7//r/+v/6//r//P/8//v/
+//5//r/+v/6//z//P/8//v/+//7//v/+//5//r/+v/6//z//f/9//3//P/8//z//P/+
//7//v/+//7//v//////AQABAAEAAQABAAIAAgACAAAAAAAAAAAAAAABAAEAAQADAAIA
AgACAAAAAAAAAAAAAAAAAAAAAAACAAIAAgACAAAA///////////+//7//v/+//7//v/+
////////////BAAIAAoACgAKAAoACgAMAAwADgAPAA8AEgAWABcAGAAYABgAGQAZABsA
HgAgACIAHwAaABYAFQATABMAEwAPAAwACAAHAAcABwAGAAUABAADAAIAAAD8//r/+v/6
//z//P/8//z/+P/4//j/+P/6//n/+f/4//b/9v/2//T/9P/0//T/9P/2//b/9v/3//X/
9f/0//T/9P/0//T/9P/0//T/9P/0//f//f///wEABQANABMAGwAoADoATABcAGUAaQBs
AHEAbwBPAA4A3v/Q/7n/mf+I/4b/hP+A/4D/gP+C/4f/j/+c/6v/u//I/9L/3P/m/+r/
7v/y//T/9v/1//b/9//4//j/+P/4//n/+f/6//r//P/9//3//f/9//7//v/+////AQAC
AAIAAgABAAEAAQABAAMABAAEAAUABQAFAAUABgAEAAQABQAGAAgACAAIAAkACQAKAAoA
CwALAAwADAANAA0ADQAPABAADwAQABAAEQAUABUAFQAWABcAFwAYABkAGwAcAB4AHgAf
ACAAIAAhACAAIQAiACIAJAAkACYAJgAkACQAJAAkACYAJgAmACYAJgAmACYAJgAjACIA
IQAhACMAIQAgAB8AHQAaABgAFwAZABcAFAATABEAEAAQAA8ACwAIAAgABwAGAAYABQAE
AAIAAgABAAEAAQABAAAAAAABAAEAAQAAAAAA///////////////////+//7//v/+//7/
/v/9//3//f/+//7//v/8//z//P/7//3//f/9//3//f/+//7//v/+/////////wAAAAAA
AAAA/v/+//7//v8AAAAAAQABAP//////////AQACAAIAAgACAAIAAgACAAAAAQABAAEA
AwACAAIAAgAAAAAAAAAAAAIAAgACAAIAAgACAAIAAgACAAEAAQABAAEAAAAAAAAA/v/+
//7//v///////////wAAAAACAAIAAAD//wAAAAABAAQACAALAAoACgAKAAoACgAKAAoA
DAANAA8AEgAWABcAFwAWABUAFQAWABkAHQAgAB0AGQATAA4ADgANAA4ADwANAAoABgAF
AAMAAwACAAEAAAD///7//P/6//j/+P/4//r/+v/6//r/+P/4//j/+P/4//f/9//2//j/
+P/4//b/9P/0//T/9P/0//T/9P/1//X/9f/0//T/9v/2//b/9v/0//T/9v/4//v/AQAD
AAcADQATABsAJwA6AEwAWgBkAGcAZwBsAG0AUQAXAOb/2P/C/6H/jf+M/4r/hv+G/4b/
hv+K/5P/n/+u/73/yf/U/97/6P/u//D/8v/0//b/9v/3//j/+f/6//r/+v/6//v/+//8
//z//v///////////wAAAAAAAAEAAQACAAIAAgABAAEAAQABAAMABAAEAAUABQAFAAUA
BgAGAAYABwAIAAoACgAKAAsACQAKAAoACwALAAwADAANAA0ADQAPABAADwAQABAAEQAU
ABUAFQAWABcAFwAYABkAGwAcAB4AHgAhACIAIgAjACIAIwAkACQAJAAkACYAJgAmACYA
JgAmACYAJgAmACYAJgAmACYAJgAlACQAIwAjACUAIwAiACEAIQAeABwAGwAaABcAEwAR
AA8ADgAOAA0ACwAIAAgABwAIAAgABwAGAAMAAgAAAP//AQABAAAAAAD////////+//z/
+//7//v//f/9//3//f/8//z//P/8//r/+v/5//n/+v/8//3//v/8//z//P/7//v/+//7
//v//f/+//7//v/+//////////7//v/+//7//v/+//7//v8AAAAAAQABAP//////////
/f/+//7//v8AAAAAAAAAAP7/////////AQAAAAAAAAAAAAAAAAAAAP///v/9//z//v/+
//7//v/+//3//f/9//3//P/8//z//v/+//7//v/9//3//f/9//3//P/9//z///8BAAMA
CAAIAAgACAAIAAgACAAKAAsADwASABYAFwAXABYAFQAVABUAFwAaABwAHAAZABQAEAAN
AAsACwALAAsACAAEAAMAAwADAAIAAQD+//3//P/6//r/+P/4//j/9v/2//b/9v/0//T/
9P/0//b/9f/1//T/9P/0//T/8v/w//D/8P/w//L/8v/y//P/8//z//L/8v/0//T/9P/0
//b/9P/0//T/9//5//3//f8BAAcADQAVACIANgBKAFgAYwBnAGoAbQBpAEUABgDi/9j/
wf+f/5D/jP+G/4L/gv+A/4L/h/+R/57/q/+5/8T/zv/Y/+D/5v/q/+7/8v/0//X/9v/3
//j/9v/2//b/9//3//j/+P/6//v/+//7//v//v/+//7////9//7//v/+////////////
AQACAAIAAwABAAEAAQACAAIAAgADAAQABgAGAAYABwAHAAgACAAJAAcACAAIAAkACQAJ
AAsADAAPABAAEAARABAAEQARABIAEwATABQAFQAXABgAGgAaAB0AHgAeAB8AHgAfACAA
IAAgACAAIgAiACQAJAAkACQAIgAiACIAIgAiACIAIgAiACMAIgAhACEAHwAdABwAGwAb
ABgAFgAVABUAEwAQAA8ADwAOAA4ADQAJAAYABgAFAAIAAgABAAAA/v/+//3//f//////
/v/+//v/+//7//r//P/7//v/+//7//v/+//7//j/+P/4//j/+v/6//n/+f/7//z//P/8
//r/+v/6//n/9//3//f/9//5//r/+v/6//z//f/9//3//v/+//7//v/8//z//P/8//z/
/P/9//3//f/9//3//f///wAAAAAAAP7//v/+//7//v/////////9//z//P/8//3//v//
/wAAAgACAAIAAgD///7//f/8//z/+//7//v//f/8//z//P/8//z//P/8//3//f/9//3/
AAAAAAQABgAGAAYABgAIAAgACgALAAsADgASABMAFQAWABcAGQAYABkAGwAcAB0AGwAX
ABQAEQAPAA8ADwAPAAwACAAHAAMAAwACAAEAAAD///7//P/6//j/+P/4//j/+P/4//j/
9v/2//b/9v/2//X/9f/0//L/8v/y//D/8v/y//L/8v/0//T/9P/1//X/9f/0//T/8v/y
//L/8v/w//D/8P/w//H/9//9////AQADAAkAEQAYACgAPABOAF0AZQBsAHEAdQBtADwA
+v/c/9H/tf+Y/4z/iP+C/4L/hP+E/4X/jf+W/6P/sf++/8j/zv/Y/+D/5v/q//D/9P/z
//T/9f/2//j/+P/4//n/+f/6//r//P/9//3//f/9//z//P/8//3///8AAAAAAAD/////
/////wEAAgACAAMAAQABAAEAAgACAAIAAwAEAAYABgAGAAcABwAIAAgACQAJAAoACgAL
AAkACQALAAwADwAQABAAEQAQABEAEQASABMAEwAUABUAGQAaABwAHAAdAB4AHgAfAB4A
HwAgACAAIgAiACQAJAAkACQAJAAkACQAJAAkACQAIgAiACIAIgAjACIAIQAhACEAHwAe
AB0AHQAaABgAFwAXABUAEgARAA8ADgAOAA0ACwAIAAgABwAGAAYABQAEAAIAAgABAAEA
AQABAAAAAAD9//3//f/8//7//f/9//3//f/9//3//f/6//r/+v/6//v//P/8//3/+//8
//z//P/6//r/+v/5//v/+//7//v/+//8//z//P/8//3//f/9//z//P/8//z//v/+//7/
/v8AAAAAAQABAP//////////AQACAAIAAgACAAIAAgACAAIAAwADAAMAAwACAAIAAgAA
AAAAAAAAAAIAAgACAAIAAAAAAAAAAAAAAP///////wEAAAAAAAAAAAAAAAAAAAD/////
/////wQABAAGAAgACgAKAAoACgAMAAwADgAPAA8AEgAWABcAGgAaABoAGwAZABsAHgAg
ACIAHwAaABYAFQATABMAEwARAA4ACgAJAAcABwAGAAUAAgABAAAA/v/+//z//P/8//z/
/P/8//z/+P/4//j/+P/4//f/9//2//T/9P/0//L/9P/0//T/9P/0//T/9P/1//P/8//y
//L/8//0//X/9v/2//T/8v/y//f/+////wEABQANABMAGwAoADoATABaAGUAZwBqAG0A
awBJAAgA3P/O/7f/l/+G/4T/gv98/3z/fv+A/4X/j/+c/6v/uf/G/87/2P/g/+j/7P/u
//L/9P/1//b/9//4//b/9v/2//f/+f/6//r//P/7//v/+//7//7//v/+//////8AAAAA
AAD//////////wEAAgACAAMAAQABAAEAAgACAAIAAwAEAAQABAAEAAUABQAGAAYABwAJ
AAoACgALAAoACQAKAAoACwAMAAwADQAQABEAEQASABUAFQAWABcAGQAaABwAHAAbABwA
HAAdAB4AHwAgACAAIAAgACIAIgAiACIAIgAiACIAIgAiACIAIgAiACIAIgAjACIAIQAh
ACEAHwAeAB0AGwAYABYAFQAVABMAEAAPAA0ADAAMAAsACQAGAAYABQACAAIAAQAAAP7/
/v/9//3//f/9//z//P/7//v/+//6//z/+//7//v/+//7//v/+//4//j/+P/4//r/+v/5
//n/9//4//j/+P/4//j/+P/3//n/+f/5//n/9//4//j/+P/4//n/+f/5//r/+v/6//r/
+v/6//r/+v/6//r/+//7//v/+//7//v/+//8//z//P/8//z//P/8//z//f/9//3//f/8
//z//P/8//z//P/8//z//P/8//z/+v/6//r/+v/8//v/+//7//3//P/8//z/+v/6//r/
+v/7//v/+//7//7//v8AAAAAAwACAAQABAAEAAQABAAEAAYABwALAA4AEgATABIAEgAS
ABMAEwAVABgAGgAZABUADwAKAAsACQAJAAkABwAEAAAA/////////v/9//v/+f/3//T/
8//y//P/9P/y//L/8v/y//D/8P/w//D/8v/x//H/8P/w//D/8P/u//D/8P/w//D/7v/u
/+7/7//v/+//7v/u//D/8P/w//D/8P/w//D/8v/3//n/+//9/wEACQARAB0ALgBCAFIA
WgBfAGEAZABlAFMAGwDm/9L/vv+f/4n/hP+C/37/fP98/3z/gP+J/5X/pP+z/7//yv/S
/9z/4v/m/+r/7v/w//L/8v/y//L/8v/0//T/9P/1//X/9v/2//j/+f/5//n/+f/8//z/
/P/9//z//P/7//r/+//7//v/+//9//7//v///////////wAAAAAAAAEAAgAAAAAAAAAB
AAEAAgACAAMABQAGAAYABwAHAAcACQAKAAsADAAMAA0ADgAPAA8AEAARABEAEgATABUA
FgAYABgAGQAaABoAGwAcAB0AHgAeAB4AHgAgACAAIAAgACAAIAAgACAAIAAgACAAIAAg
ACAAHwAeAB0AHQAcABkAFwAVABcAFAASABEAEQAPAAwACwAHAAYABgAFAAUAAgACAAEA
/v/+//3//P/8//z/+//7//v/+//6//r/9//3//f/9v/4//f/9//3//X/9f/1//X/9P/0
//T/9P/2//b/9f/1//P/9P/0//T/9f/2//f/9//1//X/9f/1//X/9v/2//b/9v/3//f/
9//4//j/+P/4//j/+P/4//j/9v/2//f/9//3//f/9//3//n/+v/6//r/+P/4//j/+P/6
//v/+//7//v/+v/6//r/+f/4//f/9v/3//j/+f/6//r/+v/6//r/+v/5//n/+f/3//b/
9v/2//b/9v/2//b/+f/5//n/+f/6//r//P/+/wAAAQACAAMABAACAAIABAAFAAcACgAO
AA8AEgASABIAEwARABMAFgAYABoAFwASAA4ACwAJAAkACQAHAAQAAAD////////+//3/
+v/5//j/9v/2//T/9P/0//L/8v/y//L/8v/y//L/8v/w/+//7//u//D/8P/w/+7/7v/u
/+7/7v/u/+7/7v/v/+//7//u/+7/7P/s/+z/7P/s/+z/7P/u/+//9f/5//v//f8DAAkA
EQAeADAARABUAF8AZQBkAGkAaQBJAAgA3v/S/7v/m/+I/4T/gP96/3z/fv+A/4P/i/+W
/6X/s/+8/8b/0P/a/+D/5P/o/+r/6v/t/+7/7//w//L/8v/y//P/8//0//T/9v/1//X/
9f/1//j/+P/4//n/+f/6//r/+v/5//n/+f/5//n/+v/6//v/+//7//v//P/+//7///8A
AP7//v/+//////8AAAAAAQABAAIAAgADAAEAAQADAAQABwAIAAgACQAKAAsACwAMAA0A
DQAOAA8AEwAUABYAFgAVABYAFgAXABgAGQAaABoAGgAaABwAHAAeAB4AHgAeABwAHAAc
ABwAGgAaABoAGgAZABgAFwAXABkAFwAWABUAFQASABAADwAPAA0ACgAJAAUABAAEAAMA
AQD+//7//f/8//z/+//6//n/+v/6//v/+f/5//j/+P/3//f/9//2//b/9f/1//X/9f/1
//X/9f/y//L/8v/y//T/9P/z//P/8//0//T/9P/y//L/8v/x//P/8//z//P/8f/y//L/
8v/0//X/9f/1//b/9v/2//b/9v/2//b/9v/0//T/9f/1//b/9//4//n/+P/4//f/9v/4
//j/+P/4//r/+//7//v/+f/4//j/+P/4//j/+P/4//j/+P/4//j/9v/2//b/9v/4//f/
9//3//X/9P/0//T/9f/2//f/+P/9//7/AAAAAAAAAAAAAAAAAgADAAMABgAKAAsADgAO
AA4ADwANAA8AEgAUABUAEwAPAAwADQALAAsACwAHAAQAAAD///3//f/8//v/+v/5//j/
9v/y//D/8P/w//D/8P/w//D/7v/u/+7/7v/u/+3/7f/s/+7/7v/u/+z/6//q/+n/6P/q
/+r/6v/r/+v/6//q/+r/6P/o/+j/6P/q/+r/6v/q/+n/6//x//X/9//7/wMACwAUACIA
NABIAFUAXQBgAGUAaQBfAC4A7P/O/8H/o/+G/3z/ev90/3L/dv92/3f/ff+I/5X/pf+0
/77/yP/Q/9r/3v/g/+T/6P/p/+r/6//s/+7/7v/u/+//7f/u/+7/8P/x//H/8f/x//L/
8v/y//P/8//0//T/9P/1//X/9f/1//X/9v/2//f/9//3//f/+P/4//j/+f/6//r/+v/6
//v/+f/6//r/+//7//z//P/9//////8BAAIAAQACAAIAAwAGAAcABwAIAAkACQAKAAsA
CwAMAA4ADgAPABAAEAARABIAEwAUABQAFgAWABgAGAAYABgAGAAYABgAGAAYABgAGgAa
ABoAGgAXABYAFQAVABcAFQAUABMAEwAQAA4ADQALAAkABgAFAAUABAAEAAMA///8//z/
+//8//z/+//6//j/+P/3//f/9f/1//T/9P/1//X/9f/0//L/8f/x//H/8f/x//H/8f/w
//D/8P/w//D/8P/v/+//8f/y//L/8v/w//D/8P/v//H/8f/x//H/8f/y//L/8v/y//P/
8//z//T/9P/0//T/8v/y//L/8v/0//T/9f/1//X/9f/1//X/8//0//T/9P/2//b/9v/2
//T/9f/1//X/9//2//b/9v/0//T/9P/0//T/9P/0//T/9P/0//T/9P/0//P/8//z//P/
9P/0/w==
         </WaveFormData>
      </LeadData>
      <LeadData>
         <LeadByteCountTotal>10000</LeadByteCountTotal>
         <LeadTimeOffset>0</LeadTimeOffset>
         <LeadSampleCountTotal>5000</LeadSampleCountTotal>
         <LeadAmplitudeUnitsPerBit>4.88</LeadAmplitudeUnitsPerBit>
         <LeadAmplitudeUnits>��V</LeadAmplitudeUnits>
         <LeadHighLimit>2147483647</LeadHighLimit>
         <LeadLowLimit>268435456</LeadLowLimit>
         <LeadID>V1</LeadID>
         <LeadOffsetFirstSample>0</LeadOffsetFirstSample>
         <FirstSampleBaseline>0</FirstSampleBaseline>
         <LeadSampleSize>2</LeadSampleSize>
         <LeadOff>FALSE</LeadOff>
         <BaselineSway>FALSE</BaselineSway>
         <ExcessiveACNoise>FALSE</ExcessiveACNoise>
         <MuscleNoise>FALSE</MuscleNoise>
         <LeadDataCRC32>3008711793</LeadDataCRC32>
         <WaveFormData>
6P/o/+j/6P/a/8z/vv+w/6r/pP+e/5j/of+q/7P/vP/G/87/1v/e/+L/5P/m/+j/7P/w
//T/+P/+/wIABgAKAAkACAAHAAYACAAIAAgACAAIAAgACAAIAAgACAAIAAgACAAIAAgA
CAAGAAYABgAGAAYABgAGAAYABgAGAAYABgAGAAYABgAGAAgACAAIAAgABgAGAAYABgAI
AAgACAAIAAYABgAGAAYABgAGAAYABgAGAAYABgAGAAQABAAEAAQABgAGAAYABgAEAAQA
BAAEAAQABAAEAAQABAAEAAQABAACAAIAAgACAAQABAAEAAQABAAEAAQABAAEAAQABAAE
AAYABgAGAAYABgAGAAYABgAEAAQABAAEAAQABAAEAAQAAgACAAIAAgACAAIAAgACAAAA
AAAAAAAAAAAAAAAAAAACAAIAAgACAAAAAAAAAAAAAgACAAIAAgACAAIAAgACAAQABAAE
AAQAAgACAAIAAgAEAAQABAAEAAQABAAEAAQAAgACAAIAAgAEAAQABAAEAAQABAAEAAQA
BAAEAAQABAAEAAQABAAEAAIAAgACAAIABAAEAAQABAADAAIAAQAAAAAAAAAAAAAAAgAC
AAIAAgAAAAAAAAAAAAIAAgACAAIAAgACAAIAAgAAAAAAAAAAAP7//v/+//7//v/+//7/
/v8AAAAAAAAAAP7//v/+//7//v/+//7//v///wAAAQACAAAAAAAAAAAAAAAAAAAAAAAB
AAIAAwAEAAQABAAEAAQABQAGAAcACAAIAAgABgAGAAUABAAEAAMAAgAAAP7//P/6//n/
+f/6//z//P/8//z//P/8//z//f/////////+//7//v/+//7//v/+//7//v/+//7//v/+
//z//P/8//z//v/+//7////9//3//f/9//3//f/9//7/AAAAAP/////9//3//f/9//7/
//8AAAEAAQD///3/+v/5//j/+P/4//f/9//3//f/8v/q/+b/4v/V/8j/sv+Z/4j/kv+r
/7b/tf+//8z/1f/g/+j/7P/r/+z/7P/t/+//8v/0//z/AgAJAAwADgAMAAoACwALAAkA
CQAJAAkACAAIAAgACAAKAAoACgAKAAYABgAGAAYABgAGAAYABgAGAAYABgAGAAcABwAH
AAcABwAHAAcABwAHAAcABwAHAAUABQAFAAUABwAHAAcABwAHAAcABwAGAAYABgAGAAYA
BgAGAAYABgAEAAQABAAEAAQABAADAAMAAwACAAIAAgACAAIAAgACAAIAAgABAAEA//8A
AAEAAQABAAEAAQABAAEAAQABAAEAAwADAAQABAAEAAQABAAFAAMAAwADAAIABAAEAAQA
BAACAAIAAQABAAEAAQABAAEAAQABAAEAAAAAAAAAAAAAAAIAAgACAAIAAAAAAAAAAAAA
AAAA//////////////7//v/+////AAABAAEAAQABAP//AAAAAAAAAgACAAIAAgACAAIA
AgACAAIAAgACAAMAAgACAAIAAgACAAIAAQABAAEAAgACAAEAAQABAAEAAQD/////////
/wEAAQABAAAAAAD///////////////////////////7//P/8//z//P/+//7//v/+//7/
/f/9//3//f/9//3//f/+//7//f/9//v/+//8//3//f/+//7//v/8//v/+//8//z//f/9
//3//f/9//3//f/9//3//v/9//7//v///wEAAAAAAAAAAAAAAAEAAgADAAQABAAEAAQA
AgACAAEAAAAAAP///v/8//r/+P/4//f/9//5//z//f/+//z//P/8//z//f/9//3//f/8
//z//P/8//z//P/8//z//P/8//z//P/8//z//P/8//z//P/8//z//f/9//3//f/9//3/
/f/9//7//v/+//3/+//7//v/+//9//3//f/9//////////3/+v/3//b/9v/4//f/9//3
//X/7P/k/97/1P/F/7L/mv+D/4D/lv+p/6z/r/+7/8b/zf/a/+D/4v/j/+T/5P/n/+v/
7P/0//z/BAAHAAoACgAIAAYABQAFAAUABQAFAAUABAAEAAQABAAEAAQABAAEAAQABAAE
AAQAAgACAAIAAgACAAIAAgACAAMAAwADAAMAAwADAAMAAwADAAMAAwADAAEAAQABAAEA
AQABAAEAAQD////////+//7//v/+//7//v/+//7//v/+//7//v/+/wAAAAD////////+
//7//v/+//7//v/+//7//v/9//3/+//8//3//f//////////////////////AQABAAIA
AgACAAIAAgADAAEAAQABAAAAAAAAAAAAAAD+//7//f/9//3//f/9//3//f/9//3//P/8
//z//P/8//7//v/+//7//P/8//z//P/+//7//f/9//3//f/9//z//P/8//3//v/9//3/
/f/9//v//P/8//z//P/8//z//P/+//7//v/+//z//P/8//3//v/+//7//v/+//7//f/9
//3//v/+//3////////////9//3//f/9//////////7//v/9//3//f/9//3//f/9////
//////7//P/8//z//P/+//7//v/+//z/+//7//v/+//7//v/+//8//z/+//7//n/+f/6
//v/+//8//z//P/8//v/+//8//z//f/9//3/+//7//v/+//7//v//P/7//z//P/7//v/
+v/6//r/+v/8//z//P/9////AAD+//7//v/+////AAABAAIAAgACAAIAAAAAAP///v/+
//v/+v/4//b/9P/0//P/8//0//b/9v/2//b/9v/2//b/9f/1//X/9f/2//b/9v/2//b/
9v/2//b/9v/2//b/9v/4//j/+P/4//b/9v/2//b/9//3//f/9//3//f/9//3//r/+v/6
//n/+f/5//n/+f/3//f/9//3//f/+f/5//f/9P/z//T/9P/0//X/9f/1/+3/5P/e/9L/
wv+v/5T/eP9t/3z/lP+b/57/p/+v/7j/x//S/9j/2v/d/+D/4v/j/+f/7v/4/wAABAAJ
AAgACAAEAAQAAwADAAMAAwADAAMABAAEAAQABAAEAAQABAAEAAQABAAEAAQABAAEAAQA
BAACAAIAAgACAAMAAwADAAMAAwADAAMAAwAFAAUABQAFAAQAAwACAAEAAwADAAMAAwAF
AAUABQAEAAQABAAEAAQABgAGAAYABgAFAAQAAwACAAQABAADAAMABQAEAAQABAAEAAQA
BAAEAAYABgAFAAUABQAGAAcABwAHAAcABwAHAAkACQAJAAkABwAHAAgACAAKAAoACgAL
AAoACQAIAAYABgAGAAYABgAGAAYABQAFAAUABQAFAAUABwAHAAcABgAEAAQABAAEAAQA
BAAEAAQABgAGAAYABgAEAAQAAwADAAUABQAFAAQABAAEAAUABgAHAAcABwAHAAUABgAG
AAYABgAGAAYABgAIAAgACAAIAAgACAAIAAkACAAIAAgACAAKAAoACQAJAAkACgAKAAkA
CwALAAsACwAJAAkACQAJAAkACQAJAAgACgAJAAkACQAHAAcABwAHAAkACQAJAAgACAAI
AAgACAAIAAgACAAIAAoACQAJAAkABwAHAAcABwAHAAgACAAJAAcABwAIAAkABwAIAAgA
CAAGAAUABQAGAAYABwAHAAcACQAJAAkACQAIAAkACwALAAwADAALAAsADgAOAA4ADgAO
AA4ADgAOAA4ADgAOAA4ADgAMAAwACwAKAAoABwAGAAQAAgACAAIAAQABAAQABgAGAAYA
BgAGAAYABgAHAAcABwAHAAYABgAGAAYABgAGAAYABgAIAAgACAAIAAoACgAKAAoACAAI
AAgACAAHAAcABwAHAAcABwAHAAcACAAIAAgABwAJAAkACQAJAAcABwAHAAcABwAJAAkA
BQAEAAMAAgACAAAA//8BAAEA+f/y/+z/5P/U/8H/qP+M/4n/nv+w/7P/uP/B/8n/0P/d
/+j/7P/s/+3/7v/w//P/9//8/wQADAASABcAFgAUABIAEAAPAA8AEQARABEAEQARABIA
EwAUABIAEgASABIAEgASABIAEgASABIAEgASABIAEgASABIAEQARABEAEQAPAA8ADwAP
ABEAEQARABEAEQARABEAEQARABEAEQARABEAEQARABAAEAAQABAAEAASABIAEgASAA8A
DgANAAwACgAKAAkACQALAAoACgAKAAoACgAKAAoADAAMAAsACwAJAAoACwALAAkACQAJ
AAkACwALAAsACwALAAsADAAMAAwADAAMAA0ADAALAAoACAAKAAoACgAKAAoACgAJAAkA
BwAHAAcABwAHAAcABwAGAAYABgAGAAYACAAIAAgACAAIAAgACAAIAAgACAAHAAcACQAJ
AAkACAAKAAoACwAMAAsACwALAAsACwAMAAwADAAMAAwADAAMAAwADAAMAAwACgAKAAoA
CwAMAAwADAAMAA4ADgANAA0ACwAMAAwACwALAAsACwALAAsACwALAAsACwALAAsACgAK
AAkACQAJAAcABwAHAAcACQAJAAkACAAIAAgACAAIAAgACAAIAAgACAAHAAcABwAHAAcA
BwAHAAgACAAHAAcABwAHAAgACQAHAAgACAAIAAgABwAHAAgABgAHAAcABwAHAAcABwAH
AAgABwAJAAkACgAKAAoACgAKAAsADAANAA4ADgAOAA4ADAAOAA0ADAAMAAkACAAGAAQA
AgACAAEAAQACAAQABAAEAAIAAgACAAIABQAFAAUABQAEAAQABAAEAAYABgAGAAYABAAE
AAQABAAEAAQABAAEAAIAAgACAAIAAwADAAMAAwADAAMAAwADAAIAAgACAAEAAwADAAMA
AwABAAEAAQABAAEAAQABAAEA/v/9//z//P/6//n/9//3//X/8P/q/+T/3v/T/8T/rP+R
/4T/kv+p/7D/sf+9/8r/0//e/+b/6v/p/+r/6v/t/+//8v/0//z/BAAJAAwADgAMAAwA
CwALAAkACQAJAAkACAAIAAgACAAGAAYABgAGAAYABgAGAAYABgAGAAYABgAEAAQABAAE
AAMAAwADAAMABQAFAAUABQADAAMAAwADAAMAAwADAAMABQAFAAUABQADAAMAAwACAAQA
BAAEAAQABAAEAAQABAAEAAQABAAEAAQABAADAAMAAQAAAAAAAAACAAIAAgACAAIAAgAB
AAEAAQACAAMAAwADAAMAAwADAAUABQAFAAUABQAFAAYABgAEAAQABAAFAAUABQAFAAQA
BAAEAAQABAAEAAQAAwADAAUABQAFAAUABQAFAAUABAAEAAQABAAEAAQABAAEAAQAAgAC
AAIAAgADAAQABAAFAAMAAwADAAIABAAEAAUABgAFAAUABQAFAAMABAAEAAQABgAGAAYA
BgAEAAQABAAEAAYABgAGAAcABgAGAAYABgAGAAYABQAFAAcACAAIAAcABQAFAAUABQAF
AAUABQAFAAUABQAFAAQABAADAAMAAwADAAMAAwADAAEAAQABAAAAAAAAAAAAAAAAAAAA
AAAAAAAA////////AQABAAEAAQD+//7//f/9//3//f/+//////8AAAAAAAD+//3//f/+
/wAAAQABAAEAAQADAAQAAgACAAIAAgADAAQABQAGAAYABgAGAAQABgAFAAQABAADAAIA
AAD+//r/+v/5//n//P/+//7//v/8//z//P/8//3//f/9//3//P/8//z//P/8//z//P/8
//z//P/8//z/+v/6//r/+v/6//r/+v/6//v/+//7//v/+//7//v/+//6//r/+v/5//v/
+//7//v/+//7//v/+//7//v/+//5//b/9f/0//T/9v/1//P/8//x/+r/5P/e/9T/xf+y
/5j/f/96/5D/o/+m/6v/t//A/8n/1P/c/97/3//g/+L/5f/p/+z/8v/6/wAABQAGAAYA
BAAEAAMABQAFAAUABQAFAAIAAgACAAIAAgACAAIAAgAAAAAAAAAAAAAAAAAAAAAAAgAC
AAIAAgABAAEAAQABAAEAAQABAAEA/////////////////////wEAAQABAAEA////////
/v8AAAAAAAAAAP7//v/+//7/AAAAAAAAAAAAAAAA/////wEAAAAAAAAAAAAAAAAAAAAC
AAIAAQABAP//AAABAAEAAQABAAEAAQABAAEAAQABAAEAAQACAAIAAAAAAAAAAQD/////
///+//7//v/+//7//v/+//3//f/9//3//f/9//v/+//7//r//P/8//z//P/+//7//v/+
//z//P/8//z//f/+//7////9//3//f/8//7//v///wAAAQABAAEAAQABAAIAAgACAAAA
AAAAAAAAAgACAAIAAgACAAIAAgADAAQABAAEAAQAAgACAAEAAQADAAQABAADAAMAAwAD
AAMAAwADAAMAAwADAAMAAwACAAIAAQABAAEAAQABAAEAAQABAAEAAQAAAAAAAAAAAAAA
AAAAAAAAAAAAAP///////////////////v/+//3//f/9//3//v////7//v/9//z/+v/5
//n/+v/8//3//f/9//v/+//7//v/+v/7//3//f/8//z//f/9//7/AAAAAAAAAAACAAIA
AgACAAAAAAAAAP7//v/9//z//P/5//j/9v/0//L/8v/x//H/8//2//f/+P/2//b/9v/2
//X/9f/1//X/9P/0//T/9P/0//T/9P/0//b/9v/2//b/9v/2//b/9v/4//j/+P/4//n/
+f/5//n/9//3//f/9//4//j/+P/3//f/9//3//f/+f/5//n/+f/3//f/9f/x//D/7//y
//T/8v/z//P/8f/p/+D/2v/Q/8D/rf+S/3j/b/+A/5b/m/+e/6f/sf+4/8X/zv/S/9L/
1f/Y/97/4//p//L//P8EAAgACwAKAAoACgAIAAkACwALAAsACwALAAkACAAHAAYABQAE
AAMAAgAAAAAAAAAAAAAAAAAAAAAAAAAAAAAAAAD//////////wEAAQABAAEAAQABAAEA
AQABAAEAAQABAAEAAQABAAEA/////////v8AAAAAAAAAAP7//v/+//7//v/+//7//v8A
AAAA//////3//P/8//z//f/+////AAD+//7//f/9//3//v//////AAABAAIAAwABAAEA
AQABAAMAAwAEAAQAAgACAAIAAwADAAMAAwACAAIAAgACAAIAAAAAAP////8BAAEAAQAB
AAEAAQABAAAA/v/+//7//v/+//7//v/+//z//P/8//z//P/8//v/+//7//v/+//6//r/
+v/7//z//f/9//3//f/7//z//P/8//7//v/+//7//v/+//7//v/+//7//v///wIAAgAC
AAIAAAAAAP////8AAAIAAwADAAMAAwADAAMAAwADAAMAAwADAAMAAwACAAIAAQABAAEA
AwADAAMAAwADAAMAAwACAAIAAgACAAIAAgACAAIAAgACAAEAAQABAAMAAwADAAMAAgAC
AAEAAQD/////AAABAP//AAAAAAAAAAD/////AAAAAAEAAQABAAEAAQABAAEAAAABAAMA
BAAEAAQABAAEAAUABgAHAAgACgAKAAoACAAIAAcABgAGAAUABAACAAAA/v/+//3//f8A
AAIAAgACAAIAAgACAAIAAQABAAEAAQAAAAAAAAAAAAAAAAAAAAAAAAAAAAAAAAACAAIA
AgACAAAAAAAAAAAAAQABAAEAAQABAAEAAQABAAAAAAAAAP//////////////////////
/////////////P/7//r/+v/6//n/+f/5//n/8v/q/+T/2v/J/7j/oP+H/4T/mP+r/67/
s/+//8j/z//c/+b/6P/p/+r/7P/v//H/9P/6/wIACAALAAwADgAQABAADQAPAA0ADQAN
AA0ADgAOAA4ADgAMAAwADAAMAAwADAAMAAwADAAMAAwADAAKAAoACgAKAAoACwAMAA0A
CwALAAsACwANAA0ADQANAA4ADwAQABEAEQARABEAEQARABEAEQAQAA8ADgANAAwACwAK
AAkACAAKAAoACgAKAAgACAAHAAcABwAGAAYABgAEAAQABAAEAAQABAADAAMABQAGAAcA
BwAHAAcABwAHAAcABwAHAAcABwAHAAgACAAIAAgACAAJAAkACQAJAAgACQAKAAsADAAN
AA4ADgAPAA0ADQANAA0ACwALAAsACgALAAwADQAOAA4ADgAOAA4ADgAOAA4ADgAOAA4A
DQANAA0ADQANAAwADgAOAA8AEAAQAA8ADgANAA8AEAAQABAAEAAQABAAEAAOAA4ADgAO
ABAAEAAQABEAEAAQABAAEAASABIAEQARABAAEAAPAA0ADQANAA0ADQAPAA8ADwAPAA8A
DwAPAA4AEAAPAA8ADwAPAA8ADwAPAA8ADwAPAA4ADgAOAA4ADgAQABAAEAAQABAADwAP
AA8ADQANAA0ADQAOAA4ADQANAA0ADQAOAA8ADAAMAAsACgAMAAsACwAMAAwADQANAA0A
DwAPABAAEAAQABAAEAAOAA4ADgAOABAAEAAQAA4ADAALAAoACgALAAoACAAGAAIAAgAB
AAEAAAACAAIAAgACAAIAAgACAAMAAwADAAMAAgACAAIAAgACAAIAAgACAAIAAgACAAIA
BAAEAAQABAAGAAYABgAGAAUABQAFAAUACAAJAAoACwAKAAoACgAJAAcABwAHAAcABwAH
AAcABwAJAAcABwAHAAYABQACAAAAAAD///3//f/9//z/9v/w/+r/3f/O/7j/n/+M/5L/
q/+6/7v/w//Q/9n/4v/s//L/8//0//b/9//7//z/AAAEAAoAEwAYABgAGAAYABcAFQAT
ABMAEwATABIAEgASABIAFAAUABQAFAASABIAEgASABIAEgASABIAEAAQABAAEAARABEA
EQARAA8ADwAPAA8ADQANAA0ADQAPAA8ADwAPAA0ADQANAA0ACwALAAsACgAMAAwADAAM
AAwADAAMAAwACgAKAAoACgAKAAoACQAJAAsACgAKAAoADAAMAAwADAAKAAoACQAJAAkA
CgALAAsACQAJAAkACQAJAAkACQAJAAkACQAKAAoACAAIAAgACQALAAsACwAKAAgACAAI
AAgACAAIAAcABwAHAAcABwAHAAUABQAFAAQABQAGAAcACAAGAAYABgAGAAYABgAGAAYA
BgAGAAUABQAFAAUABQAEAAYABgAHAAgABwAHAAcABwAHAAgACAAIAAgACAAIAAgACAAI
AAgACAAIAAgACAAJAAgACAAIAAgACAAIAAcABwAHAAgACAAHAAcABwAHAAcABQAFAAUA
BQAFAAUABQAEAAYABQAFAAUABQAFAAUABQADAAMAAwACAAMABAAFAAYABAAEAAQABAAG
AAUABQAFAAUABQAFAAUABAAEAAMAAwADAAMABAAFAAQABAADAAIABAADAAMABAACAAMA
AwADAAUAAwAFAAQABgAGAAYABgAIAAgACAAIAAkACgALAAoACAAHAAYABgAFAAQAAgAA
AAAAAAD//////v8AAAAAAAD+//7//v/+/////////////v/+//7//v8AAAAAAAAAAP7/
/v/+//7//v/+//7//v/+//7//v/+//3//f/9//3////////////+//7//v/9////////
////AQABAAEAAQD//wEAAQD///z/+//6//r/+P/3//X/9//1/+7/6P/i/9j/y/+4/5z/
g/+A/5b/q/+u/7P/v//I/8//2P/i/+T/5f/m/+j/6f/t//D/9P/8/wQACwAOAA4ADAAM
AAsACwALAAsACwALAAoACgAKAAoACAAIAAgACAAGAAYABgAGAAYABgAGAAYABAAEAAQA
BAAFAAUABQAFAAUABQAFAAUABQAFAAUABQAGAAcACAAJAAYABQAEAAMAAwADAAMAAgAC
AAIAAgACAAIAAgACAAIABAAEAAQABAACAAIAAQABAAMAAgACAAIAAgACAAIAAgACAAIA
AQABAAMABAAFAAUAAwADAAMAAwAFAAUABQAFAAUABQAGAAYABgAGAAYABwAJAAkACQAI
AAYABgAGAAYABgAGAAUABQAHAAcABwAHAAUABQAFAAQABgAGAAYABgAEAAQABAAEAAYA
BgAGAAYABgAGAAUABQADAAMAAwACAAQABAAFAAYABwAHAAcABwAHAAgACAAIAAcABgAF
AAQAAgACAAIAAgAEAAQABAAFAAQABAAEAAQABAAEAAMAAwAFAAYABgAFAAMAAwADAAMA
AwADAAMAAwADAAMAAwACAAMAAwAEAAUAAwADAAMAAwABAAEAAQAAAAAAAAAAAAAAAAAA
AAAAAAAAAP//////////////////AAAAAP//////////AAABAP//AAAAAAAAAAD/////
AAAAAAEAAQABAP//////////BAAEAAYABgAGAAYABgAGAAYABgAGAAYABgAEAAIAAQAA
AAAA///+//z/+v/4//j/9//3//j/+v/6//r/+v/6//r/+v/7//v/+//7//z//P/8//z/
/P/8//z//P/8//z//P/8//z//P/8//z/+v/6//r/+v/9//3//f/9//3//f/9//3//v/+
//7//f/9//3//f/9//v/+//7//v/+//9//3/+//4//f/+P/4//b/9f/3//f/8f/m/+D/
1v/G/7X/mv98/3H/gP+W/5//ov+t/7f/vv/L/9b/3P/e/+H/5P/o/+3/7//0//7/BgAK
AA8AEAAQAA4ADgANAA0ACwALAAsACwALAAwADQAOAAwADAAMAAwADAAMAAwADAAMAAwA
DAAMAAwADAAMAAwACwALAAsACwALAAsACwALAAkACQAJAAkACwALAAsACwAJAAkACQAJ
AAsACwALAAoADAAMAAwADAANAA4ADwAQABMAFAAVABYAFAAUABMAEwAVABQAFAAUABIA
EgASABIAEAAQAA8ADwAPABAAEQARABEAEQARABEAEwATABMAEwARABEAEgASABIAEgAS
ABMAEwATABMAEgAQABAAEAAQABIAEgARABEADwAPAA8ADwAPAA8ADwAOAAwADAAMAAwA
CgAKAAoACgAMAAwADAAMAAoACgAJAAkACgALAAwADAAOAA4ADwAQABEAEQARABEAEgAU
ABUAFgAUABQAFAAUABYAFgAWABYAFAAUABQAFQAUABQAFAAUABYAFgAVABUAFQAWABYA
FQAXABcAFwAXABcAFwAXABcAFwAXABcAFgAUABMAEwATABEAEQARABEAEQARABEAEAAQ
ABAAEAAQAA4ADgAOAA4AEAAPAA8ADwAPAA8ADwAPABAAEAAPAA8ADwAPABAAEQAPABAA
EAAQABIAEQARABIAEAARABEAEQARABMAFQAVABQAFAAUABQAFAAVABYAFwAYABoAGgAa
ABgAFgAVABQAFAAVABQAEgAQAA4ADgANAA0ADAAOAA4ADgAMAAwADAAMAA0ADQANAA0A
DAAMAAwADAAMAAwADAAMAAsACgAJAAgACgAKAAoACgAKAAoACgAKAA0ADQANAA0ADQAN
AA0ADQAMAAwADAALAAsACwALAAsACwALAAsACwANAA8ADwANAAoABwAEAAQABAADAAUA
BQAFAP7/+P/0/+z/3f/M/7b/n/+a/7D/xf/K/8v/1f/g/+n/9P/8/wAA///+//7/AwAF
AAYACgAQABgAHwAgACAAIAAgAB0AHQAbABsAGwAbABoAGgAaABoAGAAYABgAGAAXABgA
GQAaABoAGgAaABoAGgAaABoAGgAbABsAGwAbABkAGQAZABkAGwAbABsAGwAbABsAGwAb
ABkAGQAZABkAGwAbABsAGgAZABgAFwAWABYAFgAWABYAFgAWABYAFgAUABQAEwATABMA
EgASABIAEgASABIAEgATABQAFAAVABMAFAAVABUAEwATABMAEwAVABUAFQAVABUAFQAW
ABYAGAAYABgAGQAXABcAFwAWABYAFgAWABYAFgAWABUAFQAXABcAFwAXABkAGQAZABgA
FgAWABYAFgAVABQAEwASABIAEgASABIAEgASABEAEQASABMAFAAUABQAFAAVABYAFQAV
ABUAFQAXABgAGAAYABgAGAAYABgAGgAaABoAGgAcABwAHAAdAB0AHAAbABoAHAAcABsA
GwAbABwAHAAbABsAGwAbABsAGwAbABsAGwAbABsAGwAaABoAGQAZABkAGQAZABkAGQAZ
ABkAGQAYABgAGAAYABgAFgAWABYAFgAYABcAFwAXABcAFwAXABcAFgAWABUAFQAVABUA
FgAXABUAFgAWABYAGQAZABoAHAAcABoAGwAcAB0AHgAgACAAIAAgACAAIAAgAB4AIQAh
ACEAIgAhACAAHgAcABoAGgAZABkAGgAcABwAHAAcABwAHAAcAB0AHQAdAB0AHAAcABwA
HAAeAB4AHgAeABwAHAAcABwAGgAaABoAGgAbABwAHQAeAB0AHQAdAB0AHQAdAB0AHQAf
ACAAIQAhAB8AHwAfAB8AHAAbABoAGQAXABcAFwAXABQAEwAQABAAEgARAA8ADwAPAAwA
BgAAAPz/7//g/8z/s/+e/6T/vf/K/8v/0//i/+v/9P/+/wIAAwACAAQABQAJAAwAEAAW
ABwAIQAkACYAJAAkACMAIQAjACMAIwAjACQAJAAkACQAIgAiACIAIgAiACIAIgAiACAA
IAAgACAAIAAgACAAIAAhACEAIQAhACEAIQAhACEAIQAhACEAIQAhACEAIQAhACMAIwAj
ACMAIQAhACEAIAAhACIAIwAkACIAIgAiACIAIAAgACAAIAAiACIAIQAhACEAIAAgACAA
IAAgACAAIAAgACAAHwAfAB0AHgAfAB8AIQAhACEAIQAjACMAIwAjACMAIwAkACQAJAAk
ACQAJQAlACUAJQAkACQAJAAkACQAIgAiACEAIQAhACEAIQAhAB8AHwAfAB4AIAAgACAA
IAAhACIAIwAkACQAJAAkACQAIgAiACEAIQAfAB8AHwAeACAAIAAhACIAIwAjACMAIwAj
ACQAJAAkACYAJgAmACYAJgAmACYAJgAnACgAKQArACoAKgAqACoAJwAmACQAIwAjACQA
JAAjACEAIQAhACEAIgAjACQAJQAjACMAIwAiACIAIQAhACEAHwAfAB8AHwAhACEAIQAg
ACAAIAAgACAAIgAiACIAIgAgAB8AHwAfACEAIQAhACEAIAAgAB8AHwAfAB8AIAAhACMA
KAAqAA==
         </WaveFormData>
      </LeadData>
      <LeadData>
         <LeadByteCountTotal>10000</LeadByteCountTotal>
         <LeadTimeOffset>0</LeadTimeOffset>
         <LeadSampleCountTotal>5000</LeadSampleCountTotal>
         <LeadAmplitudeUnitsPerBit>4.88</LeadAmplitudeUnitsPerBit>
         <LeadAmplitudeUnits>��V</LeadAmplitudeUnits>
         <LeadHighLimit>2147483647</LeadHighLimit>
         <LeadLowLimit>268435456</LeadLowLimit>
         <LeadID>V2</LeadID>
         <LeadOffsetFirstSample>0</LeadOffsetFirstSample>
         <FirstSampleBaseline>0</FirstSampleBaseline>
         <LeadSampleSize>2</LeadSampleSize>
         <LeadOff>FALSE</LeadOff>
         <BaselineSway>FALSE</BaselineSway>
         <ExcessiveACNoise>FALSE</ExcessiveACNoise>
         <MuscleNoise>FALSE</MuscleNoise>
         <LeadDataCRC32>1254218926</LeadDataCRC32>
         <WaveFormData>
agBqAGoAagBDABwA9f/O/6H/dP9H/xr/Gv8a/xr/Gv82/1D/av+E/5X/pP+z/8L/0//i
//H/AAAIAA4AFAAaABUAEgAPAAwACwAKAAkACAAGAAYABgAGAAQABAAEAAQABAAEAAQA
BAAEAAQABAAEAAUABgAHAAgACgAKAAoACgAMAAwADAAMAA4ADgAOAA4AEAAQABAAEAAT
ABQAFQAWABgAGAAYABgAGQAaABsAHAAeACAAIgAkACcAKAApACoALAAuADAAMgA1ADYA
NwA4ADoAPAA+AEAAQwBEAEUARgBGAEYARgBGAEgASABIAEgARgBGAEYARgBEAEQARABE
AEEAQAA/AD4AOwA4ADUAMgAvACwAKQAmACMAIAAdABoAFQASAA8ADAAIAAYABAACAP7/
/P/6//j/9//2//X/9P/y//L/8v/y//H/8P/v/+7/7P/s/+z/7P/s/+z/7P/s/+z/7P/s
/+z/7v/u/+7/7v/u/+7/7v/u//D/8P/w//D/7v/u/+7/7v/v//D/8f/y//T/9P/0//T/
9P/0//T/9P/2//b/9v/2//b/9v/2//b/9v/2//b/9v/2//b/9v/2//b/9v/2//b/9v/2
//b/9v/0//T/9P/0//T/9P/0//T/8v/y//L/8v/w//D/8P/w//D/8P/w//D/7v/u/+7/
7v/w//D/8P/w/+7/7v/u/+7/7P/s/+z/7P/u/+7/7v/u/+z/7P/s/+z/7P/s/+z/7P/u
/+7/7v/u//D/8P/w//H/8f/x//P/8//1//X/9f/1//H/8f/x//D/7//s/+n/6P/m/+b/
5v/n/+n/6v/q/+r/6v/p/+n/6f/p/+j/6P/n/+b/5f/l/+X/4//j/+P/4v/k/+T/5P/k
/+L/4v/i/+L/5f/l/+X/5f/l/+X/5f/l/+P/4//j/+P/5f/l/+X/5f/l/+X/5f/l/+X/
5f/l/+X/5v/n/+n/5//n/+r/8v///xEAKQBGAF8AaQBpAGYAWQAzAAMAy/+K/1f/RP82
/xP/Av8e/0f/ZP99/5H/n/+p/7X/xf/Q/9z/6//9/woAFAAaAB8AIQAcABYAEgAOAAwA
CwAJAAgACAAIAAcABwAGAAYABgAGAAYABgAFAAUABAAFAAUABQAHAAcACAAIAAYABwAI
AAgACAAJAAoACgAKAAwADQANAA0ADgAPAA8AEAARABIAEwASABQAFAAVABYAGAAZABsA
GgAcAB0AHgAfACIAJAAmACYAKAAqACwALgAwADIANAA1ADcAOQA7AD0APQA+AD8AQABB
AEEAQQBCAEIAQgBCAEIAQgBCAEIAQgBBAEEAQAA9ADwAOgA4ADUAMgAvACwAKwAnACQA
IQAeABwAGQAWABMAEAANAAoACAAFAAIAAAD///3/+//6//j/9//2//X/9v/1//T/9P/0
//P/8//z//L/8v/y//H/7//v/+//7//x//D/8P/x/+//7//v/+//8P/x//L/9P/y//L/
8v/y//H/8v/y//L/8v/z//P/8//y//L/8v/z//X/9f/1//X/9v/2//b/9v/2//b/9v/2
//f/9//2//b/9v/2//b/9v/2//b/9v/2//b/9f/1//X/9f/0//T/9P/0//T/9P/z//H/
8f/w//D/8v/x//H/8f/w//D/8P/v/+3/7f/t/+3/7v/t/+3/7v/s/+z/6//r/+3/7P/s
/+3/6//r/+v/6//p/+n/6//r/+v/6//s/+z/7v/s/+z/7P/s/+//7//v//H/8f/x//H/
8f/x/+//7//v/+z/6//o/+X/5P/k/+T/5P/n/+n/6v/q/+r/6P/n/+f/5//n/+b/5v/l
/+T/4//j/+P/4//j/+P/4v/i/+L/4v/i/+L/4v/i/+L/4//j/+P/4//j/+P/4//j/+P/
4//j/+X/5f/l/+X/5f/l/+X/5f/l/+X/5f/l/+X/6P/p/+v/6f/p/+7//P8NACEAPQBc
AG8AcwBxAGgASQAbAOP/o/9m/0X/Nv8Y//v+CP8u/0//av9//5H/of+v/7//y//Y/+j/
+f8JABYAHAAiACUAIwAcABYAEAAMAA0ADQAMAAwACgAKAAkACQAIAAgACAAIAAgACAAH
AAcABgAHAAcABwAJAAkACgAKAAoACwAMAAwADAANAA4ADgAMAA4ADwAPAA8AEAARABEA
EgATABQAFQAWABgAGAAZABwAHgAfACEAIgAkACUAJgAlACgAKgAsADAAMgA0ADYAOAA6
ADwAPgA/AEEAQwBFAEkASQBKAEsASgBLAEsASwBOAE4ATgBOAE4ATgBOAE4ATABLAEsA
SgBHAEYARABCAD8APAA5ADYAMwAvACwAKQAiACAAHQAaABcAFAARAA4ADgALAAgABgAD
AAEA///+//z/+//6//n/+P/3//b/9v/0//P/8//z//L/8v/y//H/8f/x//H/8f/x//D/
8P/x//H/8f/x//H/8//z//P/9P/0//T/9P/0//X/9v/2//b/9v/3//f/9//4//j/+P/5
//v/+//7//v//P/8//z//P/8//z//P/8//3//f/8//z//P/8//z//P/6//r/+v/6//z/
+//7//v/+//6//r/+v/6//r/+v/5//n/+f/4//j/+P/3//f/9//4//j/+P/3//X/9f/1
//X/9v/1//X/9v/0//T/8//z//P/8v/y//P/8//z//P/8//x//H/8//z//H/8f/y//L/
8v/x//D/7//x//H/8f/w//T/9P/0//T/9P/0//X/9f/1//f/+f/5//n/+f/3//X/9f/1
//T/8//w/+3/7v/u/+7/7v/x//P/9P/0//L/8P/v/+//7v/t/+v/6v/r/+r/6f/p/+f/
5//n/+f/6P/o/+j/6P/q/+r/6v/q/+n/6f/o/+f/6f/p/+n/6f/p/+n/6f/p/+n/6f/p
/+n/6f/p/+n/6f/p/+n/6f/p/+3/7v/v/+3/7f/z//7/DgAhAD0AXwB4AIEAgQB5AF4A
MQD7/7n/d/9G/y3/DP/o/un+DP8w/0v/Zv99/5H/o/+1/8P/0f/g//T/BQARABoAIAAk
ACMAHQAYABQAEAAQAA8ADwAOAA4AEAAQAA8ADwAMAAwADAAMAA4ADgANAA0ADgAPAA8A
DwAPAA8AEAAQABIAEwAUABQAFAAVABYAFgAWABgAGQAZABkAGgAbABsAHgAfACAAIQAi
ACQAJAAlACYAKAApACsALgAwADEAMgAzADYAOAA6ADwAPgBAAEIARgBIAEoATABNAE8A
UQBTAFcAVwBYAFkAWgBbAFsAWwBcAFwAXABcAF4AXgBeAF4AWgBZAFkAWABXAFYAVABS
AE0ASgBHAEQAPwA7ADgANQAuACwAKQAmACEAHgAbABgAFgATABAADgALAAkABwAGAAQA
AwACAAEAAAD///7//v/9//v/+v/5//r/+v/6//n/+f/5//n/+f/5//j/+P/5//n/+f/5
//n/9//3//f/+P/6//r/+v/6//v//P/8//z//P/9//3//f/+//7//v//////////////
AAAAAAAAAAAAAAAAAAAAAAEAAQAAAAAAAAAAAAAAAAAAAAAAAAAAAAAA///////////+
//7//v/+//7//v/9//3//f/8//z/+v/5//n/+f/6//r/+v/5//f/9//3//f/9v/1//X/
9v/0//T/8//z//P/8v/y//P/8//z//P/8//x//H/8//z//P/8//0//T/9f/2//b/9v/2
//b/+f/5//n/+//7//v/+//7//n/9//3//f/9v/1//L/7//w//D/8P/w//H/8//0//T/
8v/w/+//7//t/+3/7P/s/+3/7P/r/+v/6//r/+v/6//q/+r/6v/q/+z/7P/s/+z/6v/r
/+v/6//r/+v/6//r/+n/6f/p/+n/6//r/+v/6//r/+v/6//r/+n/6f/p/+n/6//s/+//
7f/t//P/AAAQACMAQQBjAHwAgQCBAHkAWgApAO//rf9r/0D/K/8I/+b+7/4W/zj/U/9u
/4X/l/+l/7f/xf/T/+T/9v8HABMAHAAgACQAIwAfABgAFAAQAA4ADwAPAA4ADgAOAA4A
DQANAAwADAAMAAwADAAMAAsACwAMAA0ADQANAA8ADwAQABAAEAARABIAEgAQABEAEgAS
ABQAFgAXABcAFwAYABkAGQAaABsAHAAdAB4AIAAgACEAIgAkACUAJwAqACwALQAuAC8A
MgA0ADYANgA4ADoAPABAAEIARABGAEUARwBJAEsATwBPAFAAUQBSAFMAUwBTAFIAUgBS
AFIAUgBSAFIAUgBOAE0ATQBMAEkASABGAEQAQQA+ADsAOAA1ADEALgArACYAJAAhAB4A
GwAYABUAEgASAA8ADAAKAAcABQADAAIAAgABAAAA///+//3//P/8//z/+//7//v//P/8
//z/+//7//v/+//7//v/+v/6//v/+//7//v/+//7//v/+//8//z//P/8//z//f/+//7/
/v/+//////////7//v/+//////////////8AAAAAAAAAAAAAAAAAAAAA//////7//v8A
AAAAAAAAAP7//v/+//7//v/9//3//f/9//z//P/8//z//P/8//v/+//7//r/+v/4//f/
9//3//j/+P/4//f/9f/1//X/9f/y//H/8f/y//T/9P/z//P/8f/w//D/8f/x//H/8f/x
//H/8f/x//P/9P/0//T/9P/0//X/9f/1//f/9//3//f/9//3//X/9f/1//T/8//w/+3/
7v/u/+7/7v/t/+//8P/w//D/7v/t/+3/7//v/+7/7v/r/+r/6f/p/+n/6f/p/+n/6v/q
/+r/6v/o/+j/6P/o/+j/6f/p/+n/6f/p/+n/6f/r/+v/6//r/+n/6f/p/+n/6f/p/+n/
6f/p/+n/6f/p/+n/6v/r/+3/7f/t//L/+v8JABsAMwBSAGsAdQB1AHIAXwA3AAMAxf+E
/1f/SP80/w//Bv8o/0//bP+D/5f/o/+v/73/y//Y/+T/9f8HABYAHAAgACcAJwAiAB4A
GAAUABIAEQAPAA4ADAAMAAsACwAKAAoACgAKAAoACgAJAAkACgALAAsACwAJAAkACgAK
AAoACwAMAAwADAANAA4ADgAMAA4ADwAPAA8AEAARABEAEgATABQAFQAWABgAGAAZABoA
HAAdAB8AHgAgACEAIgAlACgAKgAsACwALgAwADIAMgA0ADYAOAA7AD0APwBBAEEAQQBC
AEMARABFAEUARQBGAEYARgBGAEYARgBGAEYARABDAEMAQgA/AD4APAA6ADcANAAxAC4A
LQApACYAIwAgAB4AGwAYABcAFAARAA4ACgAHAAQAAgABAP///f/8//r/+f/4//f/9v/1
//T/9P/0//P/8//z//L/8v/y//H/8f/x//H/8f/z//L/8v/z//H/8f/x//H/8f/x//H/
8v/y//L/8v/y//P/9P/0//T/9P/1//X/9f/2//b/9v/3//f/9//3//f/9v/2//b/9v/4
//j/+P/4//n/+f/4//j/+P/4//j/+P/4//j/+P/4//j/9//3//f/9//2//b/9v/2//b/
9v/1//P/8//y//L/9P/z//P/8//y//L/8v/x//H/8f/x//H/8P/v/+//8P/w//D/7//v
//H/8P/w//H/8f/z//L/8v/y//L/8v/1//X/9f/3//X/9f/1//X/9//1//X/9f/y//H/
7v/r/+r/6v/q/+r/7f/v//D/8P/u/+z/6//r/+3/7f/s/+z/6//q/+n/6f/n/+f/5//n
/+j/6P/o/+j/5v/m/+b/5v/o/+n/6f/p/+f/5//n/+f/5//n/+f/5//p/+n/6f/p/+n/
6f/p/+n/6//r/+v/6//r/+z/7//t/+3/7f/0/wAADwAjAD0AXABzAHcAdwBuAFMAJQDt
/63/bP9F/zb/Gv/7/gL/Kv9N/2b/ff+R/5//rf+7/8n/1v/o//n/CQAUABoAIAAjACEA
GgAWABIADgANAA0ADAAMAAoACgAJAAkACAAIAAgACAAIAAgABwAHAAgACQAJAAkACQAJ
AAoACgAIAAkACgAKAAwADQAOAA4ADAAOAA8ADwAPABAAEQARABQAFQAWABcAGAAaABoA
GwAcAB4AHwAhACIAJAAlACYAKQAsAC4AMAAwADIANAA2ADgAOgA8AD4AQQBDAEUARwBH
AEcASABJAEwATQBNAE0ATgBOAE4ATgBMAEwATABMAEwASwBLAEoARQBEAEIAQAA9ADoA
NwA0ADEALQAqACcAIAAeABsAGAAXABQAEQAOAAoABwAEAAIAAQD///3//P/6//n/+P/3
//b/9f/0//T/9P/z//P/8//y//L/8v/x//H/8f/x//H/8f/w//D/8f/v/+//7//v/+//
7//v//D/8v/y//L/8v/z//T/9P/0//T/9f/1//X/9P/0//T/9f/3//f/9//3//b/9v/2
//b/+P/4//j/+P/5//n/+P/4//b/9v/2//b/9v/2//b/9v/2//X/9f/1//X/9P/0//T/
9v/2//b/9f/z//P/8v/y//L/8f/x//H/8P/w//D/7//v/+//7//v//D/7//v//D/7//u
/+z/6//t/+z/7P/t/+v/6//r/+v/6//r/+3/7f/t/+3/7P/u/+7/7v/u/+7/7v/x//H/
8f/z//P/8//z//P/8//x//H/8f/u/+3/6v/n/+f/6P/p/+r/7f/v//D/8P/v/+z/6v/p
/+n/6f/o/+j/5//m/+X/5f/l/+X/5f/l/+T/5P/k/+T/5P/k/+T/5P/k/+X/5f/l/+P/
4//j/+P/4//j/+P/4//l/+X/5f/l/+P/4//j/+P/4//j/+P/4//l/+b/5//l/+f/7f/4
/woAHwA5AFsAcgB5AHcAbwBUACUA6/+p/2f/OP8f//z+2P7f/gT/Kv9F/2D/d/+L/5v/
rf+7/8n/3P/u////DQAUABoAHAAZABMAEAAMAAgACAAJAAkACAAIAAYABgAFAAUABgAG
AAYABgAGAAYABQAFAAgACQAJAAkACwALAAwADAAKAAsADAAMAA4ADwAQABAAEAASABMA
EwATABQAFQAVABgAGQAaABsAHAAeAB4AHwAgACIAIwAlACgAKgArACwALQAwADIANAA4
ADoAPAA+AEAAQgBEAEYASQBLAE0ATwBRAFEAUgBTAFQAVQBVAFUAWABYAFgAWABWAFYA
VgBWAFQAUwBTAFIATwBOAEwASgBGAEIAPgA6ADUAMQAuACsAJgAkACEAHgAZABYAEwAQ
ABAADQAKAAgABgADAAAA/v/+//3//P/7//j/9//2//b/9v/1//X/9f/0//T/9P/z//H/
8f/x//H/8//y//L/8//x//H/8f/x//P/8//z//T/9P/0//T/9P/1//b/9v/2//j/+f/5
//n/+P/4//j/+f/5//n/+f/5//z//P/8//z//P/8//z//P/9//3//P/8//r/+v/6//r/
+v/6//r/+v/6//n/+f/5//n/+P/4//j/+P/4//j/9//3//f/9v/2//b/9f/1//X/9P/0
//T/8//x//H/8f/x//L/8f/x//L/8P/w/+//7//x//D/8P/x/+//7//v/+//7f/v//H/
8P/y//L/8v/y//P/8//z//X/9f/1//X/9f/1//P/8//z//L/8f/u/+v/7P/s/+z/7P/r
/+3/7v/u/+7/7P/r/+v/6//r/+r/6v/n/+b/5f/l/+f/5//n/+f/5v/m/+b/5v/m/+b/
5v/m/+b/5//n/+f/5f/l/+X/5f/n/+f/5//n/+f/5//n/+f/5//n/+f/5//n/+f/5//n
/+f/6P/p/+v/6//r//L//v8PACMAPwBeAHUAewB5AHAAUwAjAOn/pf9m/z//Kv8G/+X+
8P4Y/zv/Vv9v/4X/l/+l/7f/xf/U/+T/9f8HABIAFgAcACEAIwAeABoAEgAOAA0ADQAM
AAwADgAOAA0ADQAMAAwADAAMAAwADAALAAsACgALAAsACwALAAsADAAMAAwADQAOAA4A
DgAPABAAEAAQABIAEwATABUAFgAXABcAFgAXABgAGQAaABwAHAAdAB4AIAAhACMAJAAm
ACcAKAApACwALgAwADAAMgA0ADYAOgA8AD4AQAA/AEEAQwBFAEcARwBIAEkATABNAE0A
TQBMAEwATABMAEwATABMAEwASgBJAEkASABFAEQAQgBAAD0AOgA3ADQAMQAtACoAJwAk
ACIAHwAcABcAFAARAA4ADAAJAAYABAAFAAMAAQAAAP7//f/8//v/+v/5//j/+P/2//X/
9f/1//T/9P/0//P/8//z//P/8//z//L/8v/z//P/8//z//P/8//z//P/9P/y//L/8v/y
//X/9v/2//b/+P/5//n/+f/6//r/+v/7//v/+//7//v/+v/6//r/+v/8//z//P/8//v/
+//6//r/+v/6//r/+v/6//r/+v/6//r/+f/5//n/+f/4//j/+P/4//j/+P/3//f/9//2
//b/9P/z//P/8//0//T/9P/z//P/8//z//P/8v/x//H/8v/y//L/8f/x//H/8P/w//H/
7//v//D/8v/y//L/8v/z//P/8//1//X/9f/1//X/9f/z//P/8//y//H/7v/r/+r/6v/q
/+r/6f/r/+z/7P/u/+z/6//r/+n/6f/o/+j/6f/o/+f/5//n/+f/5//n/+b/5v/m/+b/
5v/m/+b/5v/m/+f/5//n/+f/5//n/+f/5//n/+f/5//n/+f/5//n/+f/5//n/+f/6f/p
/+n/6f/p/+j/6f/r/+3/7f/u//b/AQARACcARABhAHEAcwBwAGUARQAVANv/mv9j/0r/
Pv8d/wb/GP9B/2L/ef+N/5//q/+3/8X/0v/g/+///f8MABYAHAAhACcAJAAeABgAEgAQ
AA8ADQAMAAwADAALAAsACgAKAAoACgAKAAoACQAJAAgACQAJAAkACQAJAAoACgAKAAsA
DAAMAAoACwAMAAwADAAOAA8ADwAPABAAEQARABIAEwAUABUAFgAYABgAGQAYABoAGwAd
AB4AIAAhACIAIwAmACgAKgAqACwALgAwADAAMgA0ADYAOQA7AD0APwA/AD8AQABBAEQA
RQBFAEUARABEAEQARABEAEQARABEAEQAQwBDAEIAPQA8ADoAOAA3ADQAMQAuACsAJwAk
ACEAHgAcABkAFgAVABIADwAMAAgABQACAAAAAQD///3//P/6//n/+P/3//b/9f/0//T/
9P/z//P/8//y//L/8v/x//H/8f/x//H/8f/w//D/8f/x//H/8f/x//H/8f/x//L/8v/y
//L/8v/z//T/9P/0//T/9f/1//X/9P/0//T/9f/3//f/9//3//j/+P/4//j/+P/4//j/
+P/5//n/+P/4//j/+P/4//j/+P/4//j/+P/4//f/9//3//f/9v/2//b/9v/2//b/9f/1
//X/9P/0//b/9f/1//X/9P/0//T/8//z//P/8//z//L/8f/x//L/8v/y//H/8f/x//D/
8P/x//H/8f/x//L/9P/0//T/9P/1//X/9f/3//f/9//3//f/9//1//X/9f/0//P/8P/t
/+z/7P/s/+z/7f/v//D/8P/w/+7/7f/t/+3/7f/s/+z/6f/o/+f/5//n/+f/5//n/+b/
5v/m/+b/6P/o/+j/6P/o/+n/6f/p/+f/5//n/+f/6f/p/+n/6f/n/+f/5//n/+f/5//n
/+f/6f/p/+n/6f/p/+r/7f/t/+v/7f/0//7/DQAhAD0AXABxAHcAdwBwAFMAJQDt/63/
bP9H/zj/Gv/7/gT/Kv9N/2b/ff+P/5//rf+9/8n/2P/o//v/CQAUABwAIgAlACMAHAAY
ABQAEAAPAA8ADgAOAA4ADgANAA0ADAAMAAwADAAKAAoACQAJAAwADQANAA0ADQANAA4A
DgAOAA8AEAAQABAAEQASABIAEgAUABUAFQAXABgAGQAZABgAGQAaABsAHAAeAB4AHwAg
ACIAIwAlACYAKAApACoALQAwADIANAA0ADYAOAA6AD4AQABCAEQARQBHAEkASwBLAEsA
TABNAFAAUQBRAFEAUgBSAFIAUgBSAFIAUgBSAFIAUQBRAFAASwBKAEgARgBFAEIAPwA8
ADcAMwAwAC0AKAAmACMAIAAdABoAFwAUABIADwAMAAoACQAHAAUABAAAAP///v/9//z/
+//6//r/+v/5//n/+f/2//b/9v/1//f/9//3//f/9//2//b/9//3//f/9//3//f/9//3
//j/+v/6//r/+v/7//z//P/8//r/+//7//v//P/8//z//f/9//3//f/9//7//v/+//7/
AAAAAAAAAAD//////v/+//7//v/+//7//v/+//7//v/+//3//f/9//3//P/8//z/+v/6
//r/+f/5//n/+P/4//r/+f/5//n/9v/2//b/9f/3//f/9//3//b/9f/1//b/9P/0//P/
8//1//T/9P/1//P/8//z//P/9//2//j/+P/4//j/+f/5//n/+//7//v/+//7//v/+f/5
//n/9v/1//L/7//w//D/8P/w//H/8//0//T/8v/w/+//7//v/+//7v/u/+3/7P/r/+v/
6//r/+v/6//s/+z/7P/s/+z/7P/s/+z/6v/r/+v/6//r/+v/6//r/+v/6//r/+v/6//r
/+v/6//t/+3/7f/t/+v/6//r/+v/6//u/+//7//v//P//v8MACEAOQBbAHgAgwCBAH0A
ZAA3AAEAv/99/0j/Lf8O/+j+4/4G/yz/Sf9k/3v/j/+h/7P/w//R/+T/9v8HABMAHAAi
ACYAJQAhABwAFgASABIAEQARABAAEAAQABAADwAPAA4ADgAOAA4AEAAQAA8ADwAQABEA
EQARABEAEQASABIAEgATABQAFAAUABUAFgAWABYAGAAZABkAGwAcAB0AHQAeAB8AIAAh
ACIAJAAkACUAJgAoACkAKwAuADAAMQAyADMANgA4ADoAPAA+AEAAQgBGAEgASgBMAE8A
UQBTAFUAVQBVAFYAVwBaAFsAWwBbAFoAWgBaAFoAWgBaAFoAWgBWAFUAVQBUAFEAUABO
AEwARwBEAEEAPgA5ADUAMgAvACoAKAAlACIAHQAaABcAFAASAA8ADAAKAAkABwAFAAQA
AAD///7//f/8//v/+v/6//r/+f/5//n/+P/4//j/9//3//f/9//3//f/9v/2//f/9//3
//f/9//3//f/9//4//j/+P/4//j/+f/6//r/+v/6//v/+//7//7//v/+////////////
///+//7//v/+//7//v/+//7///////7//v/+//7//v/+//z//P/8//z//P/7//v/+//7
//r/+v/6//r/+v/6//n/+f/5//j/+P/4//f/9//3//b/9v/2//X/9f/1//X/9f/0//P/
8//0//T/9P/z//P/8//y//L/8//z//P/9f/1//T/9v/2//b/9v/3//f/9//5//v/+//7
//v/+f/3//f/9//4//f/9P/x/+7/7v/u/+7/8f/z//T/9P/2//T/8//z//L/8f/v/+7/
7v/u/+7/7//u/+3/7P/r/+r/6v/q/+r/7P/s/+z/7P/s/+3/7f/t/+3/7f/t/+3/7f/t
/+3/7f/t/+3/7f/t/+3/7f/t/+3/7f/t/+3/7f/t//D/8//1//P/8//4/wIAEQAlAD8A
YgB3AH0AewB2AFsALQD3/7n/ev9T/0T/KP8F/wj/LP9R/27/hf+b/6n/tf/D/9P/4v/w
////DwAcACIAKAAtAC8AKAAiAB4AGgAXABcAFgAWABgAGAAXABcAFAAUABQAFAAUABQA
EwATABIAEwATABMAFQAVABYAFgAWABcAGAAYABYAFwAYABgAGAAaABsAGwAbABwAHQAd
AB4AHwAgACEAIgAkACQAJQAkACYAJwApACwALgAvADAAMQA0ADYAOAA4ADoAPAA+AEAA
QgBEAEYARQBHAEkASwBPAE8AUABRAFIAUwBTAFMAUgBSAFIAUgBSAFIAUgBSAFAATwBP
AE4ATQBMAEoASABFAEIAPwA8ADkANQAyAC8AKwAqACgAJgAjACAAHQAaABoAFwAUABIA
EQAPAA0ADAAMAAsACgAJAAoACQAIAAgACAAHAAcABwAGAAYABgAFAAUABQAFAAUABQAE
AAQABQAHAAcABwAHAAUABQAFAAYACAAIAAgACAAJAAoACgAKAAgACQAJAAkADAAMAAwA
DQALAAsACwALAA4ADgAOAA4ADAAMAAwADAANAA0ADAAMAA4ADgAOAA4ADAAMAAwADAAO
AA0ADQANAA0ADAAMAAwACgAKAAoACQALAAsACgAKAAgABwAHAAcABgAGAAYABQAHAAcA
BwAHAAYABQAFAAYACAAIAAcABwAHAAgACgAKAAoACgALAAsACwANAA0ADQANAA0ADQAL
AAsACwAKAAkABgADAAAAAAAAAAAAAQADAAQABAAEAAIAAQABAAEAAQAAAAAAAQAAAP//
///9//3//f/9//7//v/+//7//v/+//7//v/+////////////////////////////////
////////////////////AQABAAEAAQABAAIAAwAFAAUAAwAGAA4AGwArAEEAXgB5AIcA
iQCIAHkAVwAnAPH/sP97/2L/Vv81/yD/OP9f/37/l/+t/7v/x//T/+H/7v/6/wkAHQAq
ADQAOAA9AEEAPAA2ADAALAApACkAKAAoACYAJgAlACUAJAAkACQAJAAkACQAIwAjACIA
IwAjACMAIwAjACQAJAAkACUAJgAmACgAKQAqACoAKAAqACsAKwArACwALQAtADAAMQAy
ADMAMgA0ADQANQA2ADgAOQA7ADwAPgA/AEAAQQBEAEYASABKAEwATgBQAFAAUgBUAFYA
WQBbAF0AXwBhAGEAYgBjAGQAZQBlAGUAaABoAGgAaABmAGYAZgBmAGYAZQBlAGQAYQBg
AF4AXABZAFYAUwBQAE8ASwBIAEUAQAA+ADsAOAA3ADQAMQAuACwAKQAmACQAIwAhAB8A
HgAeAB0AHAAbABoAGQAYABgAFgAVABUAFQAUABQAFAATABMAEwATABMAFQAUABQAFQAT
ABMAEwATABUAFQAVABYAFgAWABYAFgAXABgAGAAYABoAGwAbABsAGgAaABoAGwAdAB0A
HQAdAB4AHgAeAB4AHgAeAB4AHgAdAB0AHAAcABwAHAAcABwAHgAeAB4AHgAeAB0AHQAd
AB0AHAAcABwAHAAcABwAGwAbABsAGgAaABwAGwAbABsAGAAYABgAFwAZABkAGQAZABgA
FwAXAA==
         </WaveFormData>
      </LeadData>
      <LeadData>
         <LeadByteCountTotal>10000</LeadByteCountTotal>
         <LeadTimeOffset>0</LeadTimeOffset>
         <LeadSampleCountTotal>5000</LeadSampleCountTotal>
         <LeadAmplitudeUnitsPerBit>4.88</LeadAmplitudeUnitsPerBit>
         <LeadAmplitudeUnits>��V</LeadAmplitudeUnits>
         <LeadHighLimit>2147483647</LeadHighLimit>
         <LeadLowLimit>268435456</LeadLowLimit>
         <LeadID>V3</LeadID>
         <LeadOffsetFirstSample>0</LeadOffsetFirstSample>
         <FirstSampleBaseline>0</FirstSampleBaseline>
         <LeadSampleSize>2</LeadSampleSize>
         <LeadOff>FALSE</LeadOff>
         <BaselineSway>FALSE</BaselineSway>
         <ExcessiveACNoise>FALSE</ExcessiveACNoise>
         <MuscleNoise>FALSE</MuscleNoise>
         <LeadDataCRC32>2877413517</LeadDataCRC32>
         <WaveFormData>
8gDyAPIA8gDFAJoAbwBEAPj/rP9g/xT/+v7i/sr+sv7Q/uz+CP8k/zb/SP9a/2z/gv+W
/6r/vv/M/9j/5P/w//L/9P/2//j/+f/6//v//P/+//7//v/+////AAABAAIABAAEAAQA
BAAGAAYABgAGAAcACAAJAAoACwAMAA0ADgAQABAAEAAQABEAEgATABQAFwAYABkAGgAd
AB4AHwAgACEAIgAjACQAJgAoACoALAAwADIANAA2ADgAOgA8AD4AQwBGAEkATABQAFIA
VABWAFkAXABfAGIAZABmAGgAagBrAGwAbQBuAHAAcABwAHAAbgBuAG4AbgBrAGoAaQBo
AGYAZABiAGAAXABYAFQAUABKAEYAQgA+ADkANAAvACoAJQAgABsAFgARAA4ACwAIAAMA
AAD9//r/+P/2//T/8v/x//D/7//u/+3/7P/r/+r/6P/o/+j/6P/m/+b/5v/m/+b/5v/m
/+b/5v/m/+b/5v/m/+b/5v/m/+j/6P/o/+j/5v/m/+b/5v/n/+j/6f/q/+r/6v/q/+r/
7P/s/+z/7P/t/+7/7//w/+7/7v/u/+7/7//w//H/8v/y//L/8v/y//D/8P/w//D/8v/y
//L/8v/w//D/8P/w//D/8P/w//D/7v/u/+7/7v/s/+z/7P/s/+r/6v/q/+r/6v/q/+r/
6v/o/+j/6P/o/+b/5v/m/+b/5v/m/+b/5v/m/+b/5v/m/+T/5P/k/+T/5P/k/+T/5P/l
/+b/5//o/+r/6v/q/+r/6v/r/+z/7f/u/+//8P/w/+//7v/t/+3/7f/r/+n/5//l/+T/
4//j/+b/6P/o/+f/5v/l/+T/4//k/+P/4v/i/9//3v/d/9z/2//b/9v/2v/c/9z/3f/d
/9r/2v/a/9r/3P/c/9z/3P/a/9r/2v/a/9r/2v/a/9r/2v/a/9r/2v/a/9r/2v/a/9z/
3P/c/93/3f/d/9//4P/m/+////8ZADwAZACTAL8A2wDrAPMA5QC8AH4AMwDf/5X/V/8V
/8L+mP6m/sr+8f4P/yf/Ov9I/1f/af96/4z/of+3/8v/2f/k/+//9v/3//n/+f/6//v/
+//8//3/+//8//3//v8BAAEAAQABAAAAAAACAAMAAgACAAMABAAHAAcACAAJAAgACQAK
AAoADAANAA0ADgARABIAEwAUABMAFQAWABcAGAAaABsAHAAeAB8AIQAjACUAJwApACsA
LQAvADEANAA0ADcAOgA+AEEAQgBFAEgASwBOAFEAVQBWAFgAWgBeAGEAYwBlAGUAZwBo
AGkAagBqAGoAagBpAGsAawBpAGkAZgBlAGQAYgBhAF8AWwBYAFYAUgBOAEgARgBCADwA
NwAyAC4AKQAkAB8AGwAYABQAEAAMAAgABAAAAP3/+//4//n/9//0//L/8f/w//D/7//u
/+3/7f/s/+n/6f/p/+n/6P/o/+f/5v/o/+j/6P/o/+j/6P/o/+j/6P/o/+j/6P/p/+n/
6v/q/+r/6v/q/+v/6v/q/+v/6//s/+z/7P/s/+z/7f/u/+7/7//w//D/8P/y//L/8v/y
//L/8//z//T/8v/y//H/8f/z//P/8//0//T/8//z//P/8//z//P/8//z//L/8v/y/+//
7//v/+7/7v/u/+//7//v/+//7v/t/+z/7P/r/+v/6//r/+v/6//p/+n/6f/p/+n/6f/p
/+n/6f/p/+n/6P/m/+f/5//n/+n/6f/q/+v/6v/q/+r/6v/q/+z/7P/t/+7/7//w//H/
8v/y//H/8P/v/+//7//t/+v/6f/p/+j/5//p/+r/7P/s/+n/6P/n/+b/5//m/+X/5P/k
/+P/4v/h/97/3f/d/93/3v/e/97/3//d/9z/3P/c/97/3v/e/97/3v/e/97/3v/c/9z/
3P/c/97/3v/e/97/3v/e/97/3v/e/97/3v/e/9//4f/h/+P/5v/s//v/EQAxAFYAhAC3
ANsA8QD7APkA1wCgAFoABwC3/3H/L//d/p7+mv64/tz+/f4X/y//Qv9S/2H/cf+E/5j/
sf/H/9n/5f/w//n//P/9//3//f/+//////8AAAEAAQACAAMABAAFAAUABQAFAAYABgAI
AAkACgAKAAsADAANAA0ADgAPABAAEQASABIAFAAVABUAFgAXABgAGQAaABsAHQAeAB8A
IAAiACMAJAAoACkAKwAtAC0ALwAxADMANwA5ADsAPgA+AEEARABIAE0ATgBRAFQAVwBa
AF0AYQBiAGQAZgBqAG0AbwBxAHEAcwB0AHUAdgB4AHgAeAB3AHUAdQBzAHMAcgBxAHAA
bgBtAGsAZwBkAF4AWgBWAFAATgBKAEQAPwA4ADQALwAqACUAIQAeABoAFgASAA4ACgAG
AAMAAQD+/////f/6//j/9f/0//T/8//y//H/8f/w/+//7//v/+//7v/u/+3/7P/s/+z/
7P/s/+z/7P/s/+z/7P/s/+z/7P/t/+3/7v/u/+7/7v/u/+//8P/w//H/8f/y//L/8v/y
//L/8//0//T/9f/2//b/9v/2//b/9v/2//b/9//3//j/+P/4//f/9//3//f/9//4//r/
+f/5//n/9//3//f/9//3//b/9v/2//X/9f/1//T/8v/y//P/8//z//P/8v/x//D/8P/v
/+//7//v/+//7//r/+v/6//r/+v/6//r/+v/6//r/+v/6v/q/+v/6//r/+n/6f/q/+v/
6f/q/+r/6f/p/+n/6f/p/+//7v/u/+7/7v/u/+7/7v/v//D/8//0//X/9v/0//P/8v/x
//H/8f/v/+3/6//r/+r/6f/q/+z/7//w/+7/7P/q/+j/5//m/+X/5P/k/+P/4v/h/+D/
3//f/9//3v/e/97/3//h/+D/4P/g/+D/4P/g/+D/4P/g/+D/4P/e/97/3v/e/97/3v/e
/97/4P/g/+D/4P/g/+D/4P/g/9//4//l/+f/7P/6/w0AKQBNAHoArADZAPUABQEJAfEA
vwB8ACoA1f+H/z//6/6f/or+ov7E/uT+Af8d/zP/SP9a/2n/e/+Q/6j/vf/R/+H/7f/2
//v//P/9//3//f/+//////8AAAEAAwAEAAUABgAFAAUABQAFAAgACAAKAAsADAAMAA0A
DgAPAA8AEAARABQAFQAWABYAFgAXABcAGAAbABwAHQAeAB8AIQAiACMAJAAmACcAKAAs
AC0ALwAxADEAMwA1ADcAOwA9AD8AQgBCAEUASABMAE8AUABTAFYAWwBeAGEAZQBmAGgA
agBuAHEAcwB1AHUAdwB4AHkAegB6AHoAegB5AHsAewB5AHkAdwB1AHMAcABvAG0AaQBm
AGAAXABYAFIATgBKAEQAPwA6ADYAMQAsACUAIQAeABoAFgASAA4ACgAGAAMAAQD+//3/
+//4//b/9//2//b/9f/z//H/8P/u/+//7//v/+//7P/s/+v/6v/s/+z/7P/s/+z/7P/s
/+z/7P/s/+z/7P/t/+3/7v/u/+7/7v/u/+//7v/u/+//7//y//L/8v/y//D/8f/y//L/
9f/2//b/9v/2//b/9v/2//b/9//3//j/+P/4//f/9//1//X/9f/2//j/9//3//f/9f/1
//X/9f/z//L/8v/y//P/8//z//L/7v/u/+//7//x//H/8P/v/+7/7v/t/+3/6//r/+v/
6//r/+v/6//r/+r/6f/o/+f/6f/p/+n/6P/m/+f/5//n/+n/6f/q/+v/7P/u/+z/7P/s
/+z/7v/u/+//8P/x//L/8//0//L/8f/w/+//7//v/+3/6//p/+n/6P/n/+n/6v/s/+z/
6v/o/+b/5P/j/+L/4f/g/+D/3//e/93/3P/b/9v/2//a/9r/2v/b/93/3P/c/9z/2v/a
/9r/2v/a/9r/2v/a/9r/2v/a/9r/2v/a/9r/2v/c/9z/3P/c/9z/3P/c/9z/2//f/9//
4//q//b/DQArAE8AfACwANsA8wABAQEB5QCtAGIAEAC9/3P/Lf/Z/pX+iP6k/sb+5v4H
/yP/N/9G/1j/af97/5D/qP+9/8//3f/p//L/+f/6//v/+//5//r/+//7//z//f///wAA
AQACAAMAAwADAAMABAAEAAYABwAIAAgACQAKAAsACwAMAA0ADgAPABAAEAAQABEAEQAS
ABUAFgAXABgAFwAZABoAGwAcAB4AHwAgACQAJQAnACkAKwAtAC8AMQA1ADcAOQA8ADwA
PwBCAEYASQBKAE0AUABTAFYAWQBdAF4AYABiAGYAaQBrAG0AbQBtAG4AbwBwAHAAcABw
AG8AbwBvAG0AbQBqAGkAaABmAGMAYQBdAFoAVABQAEwARgBCAD4AOAAzAC4AKgAlACAA
GwAXABQAEAAOAAoABgACAP7/+//5//b/9//1//L/8P/v/+7/7v/t/+z/6//r/+r/6f/p
/+n/6f/o/+j/5//m/+b/5v/m/+b/5v/m/+b/5v/m/+b/5v/m/+f/5//o/+j/6P/o/+j/
6f/q/+r/6//r/+z/7P/s/+z/7P/t/+7/7v/v//D/8P/w//D/8P/w//D/8P/x//H/8v/y
//L/8f/x//H/8f/x//L/9P/z//P/8//x//H/8f/x//H/8P/w//D/7f/t/+3/7P/s/+z/
7f/t/+v/6//q/+n/6P/o/+f/5//n/+f/5//n/+f/5//n/+f/5v/l/+T/4//l/+X/5f/k
/+T/5f/l/+f/6P/q/+r/6v/q/+r/6v/r/+z/7f/u/+//8P/w/+//7v/t/+3/7f/r/+n/
5//n/+b/5f/l/+b/6P/o/+X/5P/j/+L/4//i/+H/4P/g/9//3v/d/9z/2//b/9v/2v/a
/9r/2//Z/9j/2P/Y/9r/2v/a/9r/2P/Y/9j/2P/Y/9j/2P/Y/9j/2P/Y/9j/2P/Y/9j/
2P/a/9r/2v/a/9n/2//b/93/4P/k/+//AwAdAD4AaACZAMUA3wDvAPUA5QC2AHQAJQDT
/4v/T/8F/7b+lv6q/tD+8/4R/yf/Ov9K/1f/af96/4z/o/+7/8//2//k/+//9v/5//n/
+f/6//n/+f/6//v/+//8//3//v8BAAEAAQABAAAAAAACAAMABgAGAAcACAAHAAcACAAJ
AAoACwAMAAwADgAPAA8AEAARABIAEwAUABUAFwAYABkAGgAcAB0AHgAeAB8AIQAjACcA
KQArAC0ALQAvADEANAA2ADkAPABAAEMARABHAEoASwBOAFEAVQBYAFoAXABgAGEAYwBl
AGUAZwBoAGkAagBsAGwAbABrAGkAaQBnAGcAZgBlAGQAYgBhAF8AWwBYAFYAUgBOAEgA
RABAADoANQAyAC4AKQAkAB8AGwAYABQAEAAMAAgABAAEAAEA///8//v/+f/2//T/8f/w
//D/7//u/+3/7f/s/+v/6//r/+v/6v/q/+n/6P/q/+r/6v/q/+j/6P/o/+j/6v/q/+r/
6v/p/+n/6v/q/+z/7P/s/+3/7v/u/+//7//u/+7/7v/u//D/8f/y//L/8f/y//L/8v/0
//T/9P/0//T/9f/1//b/9P/0//P/8//1//X/9f/2//b/9f/1//X/9f/1//X/9f/1//T/
9P/0//P/8//z//L/8v/y//P/8//x//H/8P/v//D/8P/v/+//7//v/+//7//r/+v/6//r
/+3/7f/t/+3/7f/v/+7/7v/u/+7/7v/w//D/8f/y//P/9P/1//b/9v/1//T/8//1//X/
8//x/+3/7f/s/+v/6//s/+7/7v/r/+r/6f/o/+n/6P/n/+b/5v/l/+T/4//i/+H/4f/h
/+D/4P/g/+H/3//e/97/3v/g/+D/4P/g/97/3v/e/97/3v/e/97/3v/g/+D/4P/g/+D/
4P/g/+D/4v/i/+L/4v/j/+P/4//l/+b/7v/7/xEALwBUAIIAsQDbAPEA/wD/AOMArgBm
ABMAv/93/zf/5f6i/pr+tv7a/vv+Ff8t/0D/UP9f/3H/hP+a/7H/x//Z/+f/8P/5//7/
/f//////AAABAAEAAgADAAEAAgADAAQABwAHAAcABwAGAAYACAAJAAoACgALAAwADQAN
AA4ADwAQABEAEgASABQAFQAVABYAFwAYABkAGgAbAB0AHgAfACIAJAAlACYAJgAnACkA
KwAvADEAMwA1ADUANwA5ADwAQABDAEYASgBLAEwATwBSAFUAWABbAF8AYgBkAGYAagBr
AG0AbwBvAHEAcgBzAHQAdAB0AHQAcwBzAHMAcQBxAHAAbwBuAGwAaQBnAGMAYABcAFgA
VABOAEoARgBAADsANgAyAC0AKAAjAB8AHAAYABIADgAKAAYABgADAAEA/v/9//v/+P/2
//P/8v/y//H/8v/x//H/8P/t/+3/7f/t/+z/7P/r/+r/6v/q/+r/6v/q/+r/6v/q/+z/
7P/s/+z/6//r/+z/7P/s/+z/7P/t//D/8P/x//H/8f/w/+//7v/w//H/8v/y//H/8v/y
//L/9P/0//T/9P/0//X/9f/2//b/9v/1//X/9f/1//X/9v/2//X/9f/1//P/8//z//P/
9f/0//T/9P/z//P/8//y//D/8P/x//H/7//v/+7/7f/u/+7/7f/t/+v/6//r/+v/6f/p
/+n/6f/r/+v/6//r/+r/6f/o/+b/5v/n/+f/5//p/+n/6v/r/+z/7P/s/+z/7P/u/+7/
7//w//H/8v/z//T/9P/z//L/8f/v/+//7f/r/+n/6f/o/+f/6P/q/+3/7v/s/+r/6P/m
/+X/5P/j/+L/4v/h/+D/3//e/93/3f/d/97/3v/e/9//3f/c/9z/3P/c/9z/3P/c/9z/
3P/c/9z/3P/c/9z/3P/c/9z/3P/c/9z/3P/c/9z/3P/c/9z/3P/f/9//4f/j/+j/9v8L
ACsATwB6AK4A2QDxAAEBAQHpALUAbgAcAMn/e/8v/9n+k/6E/p7+wP7i/v/+G/8z/0T/
Vv9n/3n/kP+o/73/0f/h/+v/9P/3//j/+f/7//n/+v/9//3//v////3//v///wAAAwAD
AAMAAwAEAAQABgAHAAgACAAJAAoADQANAA4ADwAOAA8AEAAQABIAEwATABQAFwAYABkA
GgAbAB0AHgAfACAAIgAjACQAJgAnACkAKwAtAC8AMQAzADcAOQA7AD4APgBBAEQASABN
AE4AUQBUAFcAWgBdAGEAZABmAGgAbABtAG8AcQBxAHMAdAB1AHYAdgB2AHYAdQBzAHMA
cQBxAHAAbwBuAGwAaQBnAGMAYABbAFYAUQBKAEgARAA+ADkAMgAuACkAJAAfABsAGAAU
ABIADgAKAAYAAgD///3/+v/7//n/9v/0//H/8P/w/+//7v/t/+3/7P/r/+v/6//r/+r/
6v/p/+j/6v/q/+r/6v/o/+j/6P/o/+j/6P/o/+j/6f/p/+r/6v/q/+r/6v/r/+7/7v/v
/+//7v/u/+7/7v/u/+//8P/w//H/8v/y//L/8v/y//L/8v/y//P/8//0//T/9P/z//P/
8//z//P/9P/0//P/8//z//H/8f/x//H/8//y//L/8v/v/+//7//u/+7/7v/v/+//7f/t
/+z/6//q/+r/6f/p/+n/6f/p/+n/5//n/+f/5//n/+f/5//n/+f/5//n/+b/5v/n/+n/
6v/q/+r/6v/q/+z/7P/t/+7/7//w//H/8v/w/+//7v/t/+//7//t/+v/6f/p/+j/5//l
/+b/6P/o/+f/5v/l/+T/4//i/+H/4P/g/9//3v/d/9z/2//b/9v/2v/a/9r/2//b/9r/
2v/a/9r/2v/a/9r/2P/Y/9j/2P/a/9r/2v/a/9r/2v/a/9r/2v/a/9r/2v/a/9r/2v/a
/9n/2//d/9//4v/q//f/DQArAFAAfACtANcA7wD9AP0A3wCkAFoABwC1/2//J//T/pL+
iP6m/sr+6/4H/yP/Nv9G/1f/af98/5L/qf+//8//2//m//H/9v/5//n/+f/4//n/+f/6
//v/+//8//3//v8BAAEAAQABAAIAAgAEAAUABgAGAAcACAAHAAcACAAJAAoACwAMAAwA
DgAPAA8AEAARABIAEwAUABcAGQAaABsAGgAcAB0AHgAgACEAIwAlACkAKwAtAC8ALwAx
ADMANgA4ADsAPgBCAEUARgBJAEwATwBSAFUAWQBaAFwAXgBiAGMAZQBnAGcAawBsAG0A
bgBsAGwAbABrAGsAawBpAGkAZgBlAGQAYgBhAF8AWwBYAFYAUgBOAEgAQgA+ADgAMwAw
ACwAJwAiABsAFwAUABAADAAIAAQAAAD+//v/+f/2//X/8//w/+7/7f/s/+z/6//q/+n/
6f/o/+f/5//n/+f/6P/o/+f/5v/m/+b/5v/m/+b/5v/m/+b/5v/m/+b/5v/l/+X/5v/m
/+j/6P/o/+n/6P/o/+n/6f/s/+z/7P/s/+z/7f/u/+7/7f/u/+7/7v/v//D/8f/y//D/
8f/x//L/8v/y//H/8f/x//H/8f/y//L/8f/x//H/8f/x//H/8f/x//D/8P/w/+//7//v
/+7/7P/s/+3/7f/t/+3/7P/r/+r/6v/p/+n/5//n/+f/5//n/+f/5//n/+f/5//n/+f/
5//p/+r/7P/s/+z/7P/s/+z/7f/u/+//8P/x//L/8v/x//D/7//v/+//7f/r/+n/6f/o
/+f/5f/m/+j/6P/p/+j/5//m/+X/5P/j/+L/4v/h/+D/3//e/93/3f/d/9z/3P/c/93/
3f/c/9z/3P/c/9z/3P/c/9r/2v/a/9r/2v/a/9r/2v/a/9r/2v/a/9z/3P/c/9z/3P/c
/9z/3P/b/9v/3f/f/+L/5v/v////FQA0AFoAiQC5ANsA7QD3APEAzACSAEcA9f+n/2f/
J//U/qD+ov7E/uv+Cf8h/zb/SP9X/2f/ev+K/5//tf/H/9f/4v/t//b/+//9//3//P/7
//v//P/9//3//v///wAAAwADAAMAAwACAAIABAAFAAYABgAHAAgACQAJAAoACwAMAA0A
DgAOABAAEQARABIAEwAUABUAFgAVABcAGAAZABoAHAAdAB4AIAAhACMAJQAnACkAKwAt
AC8AMQAzADYANgA5ADwAQABDAEQARwBKAE0AUABTAFcAWgBcAF4AYgBjAGUAZwBnAGkA
agBrAGwAbABsAGwAawBrAGsAaQBpAGoAaQBoAGYAYwBhAF0AWgBYAFQAUABKAEYAQgA8
ADcANAAwACsAJgAhAB0AGgAWABIADgAKAAYABgADAAEA/v/7//n/9v/0//P/8v/y//H/
8P/v/+//7v/t/+3/7f/t/+7/7v/t/+z/7P/s/+z/7P/s/+z/7P/s/+z/7P/s/+z/7f/t
/+7/7v/w//D/8P/x//D/8P/x//H/8v/y//L/8v/0//X/9v/2//b/9v/1//T/9f/2//f/
+P/4//n/+f/6//j/+P/3//f/+P/5//r//P/7//n/+P/3//n/+f/5//n/+f/4//j/+P/3
//f/9//2//T/9P/1//X/8//z//L/8f/x//L/8v/z//H/8f/x//H/7//v/+//7//v/+//
7//v/+//7//x//L/8v/y//L/8v/0//T/9f/2//f/+P/5//r/+v/5//j/9//3//f/9f/z
//H/8f/w/+//7//w//L/8v/x//D/7//u/+//7v/t/+z/6v/p/+j/5//m/+X/5f/l/+T/
5P/k/+X/5f/k/+T/5P/k/+T/5P/k/+T/5P/k/+T/5P/k/+T/5P/i/+L/4v/i/+T/5P/k
/+T/5P/k/+T/5P/l/+X/5//p/+z/9P8BABcAMwBYAIQAtQDdAPUAAwEDAecAsgBqABcA
xf99/z3/6/6m/p7+uv7e/v/+Gf8x/0T/VP9l/3f/iP+e/7X/y//d/+n/9P/9/wAAAQAD
AAUABAAFAAUABgAHAAcACAAJAAoACwALAAsACwAKAAoADAANABAAEAARABIAEQARABIA
EwAWABcAGAAYABoAGwAbABwAGwAcAB0AHgAhACMAJAAlACYAKAApACoALAAtAC8AMQAz
ADUANwA5ADsAPQA/AEIARABHAEoATgBPAFAAUwBWAFsAXgBhAGUAaABqAGwAcABxAHMA
dQB1AHkAegB7AHwAfAB8AHwAewB7AHsAeQB5AHgAdwB2AHQAbwBtAGkAZgBkAGAAXABW
AFAATABGAEEAPAA4ADMALgApACUAIgAeABgAFAAQAAwADAAJAAcABAADAAEA/v/8//v/
+v/6//n/+P/3//f/9v/1//X/9f/1//T/9P/z//L/8v/y//L/8v/y//L/8v/y//T/9P/0
//T/8//z//T/9P/2//b/9v/3//b/9v/3//f/+P/4//j/+P/6//v//P/8//v//P/8//z/
/v/+//7//v/8//3//f/+//7//v/9//3//f/9//3//v/+//3//f/9//3//f/9//3//f/8
//z//P/7//v/+//6//j/+P/5//n/9//3//b/9f/2//b/9f/1//P/8//z//P/8f/x//H/
8f/x//H/8f/x//H/8f/x//D/9v/2//b/9v/2//b/9v/2//f/+P/7//z//f/+//7//f/8
//v/+//7//n/9//1//X/9P/z//P/9P/2//b/8//y//H/8P/v/+7/7f/s/+z/6//q/+n/
6v/p/+n/6f/m/+b/5v/n/+n/6P/o/+j/6P/o/+j/6P/m/+b/5v/m/+b/5v/m/+b/5v/m
/+b/5v/o/+j/6P/o/+j/6P/o/+j/5//p/+v/7f/y//7/EQAtAFEAegCsANsA+wANAREB
/QDNAIoAOgDl/5X/Tf/5/qn+jv6i/sb+5v4F/x//N/9K/17/b/+B/5b/rv/F/9n/5//z
//z/AwAEAAUABwAFAAYABwAHAAgACQALAAwADQAOAA0ADQANAA0ADgAOABAAEQASABIA
EwAUABUAFQAWABcAGAAZABoAGgAcAB0AHQAeAB8AIAAhACIAJQAnACgAKQAqACwALQAu
ADIAMwA1ADcAOQA7AD0APwBBAEMARQBIAEoATQBQAFQAVwBYAFsAXgBhAGQAZwBrAG4A
cAByAHYAdwB5AHsAewB9AH4AfwCAAIAAgACAAH8AfwB/AH0AfQB6AHkAeAB2AHMAcQBt
AGoAZgBiAF4AWABTAE4ARwBBADwAOAAzAC4AJwAjACAAHAAYABQAEAAMAAoABwAFAAIA
///9//r/+P/4//j/+f/5//b/9f/1//T/8f/x//H/8f/y//L/8f/w/+7/7v/u/+7/8P/w
//D/8P/w//D/8P/w//H/8f/y//L/9P/0//T/9f/0//T/9f/1//j/+P/4//j/+P/5//r/
+v/6//r/+f/4//n/+v/7//z//P/9//3//v/8//z/+//7//v/+//7//z//P/7//v/+//7
//v/+//7//n/+P/4//j/+f/5//n/+P/4//j/+f/5//j/9//1//P/9P/0//P/8//z//P/
8//z//P/8//z//P/8f/x//H/8f/v//H/8//0//T/9P/0//T/9P/2//b/9//4//n/+v/7
//z//P/7//r/+f/7//v/+f/3//P/8//y//H/8f/y//T/9P/1//T/8//y/+//7v/t/+z/
7P/r/+r/6f/o/+f/5//n/+T/5P/k/+X/5//m/+b/5v/m/+b/5v/m/+j/6P/o/+j/5v/m
/+b/5v/k/+T/5P/k/+b/5v/m/+b/5v/m/+b/5v/n/+n/6//t//D/9v8DABcAMwBWAIQA
twDhAPcABQEFAesAtgBwACEAzf+H/0n/+f6y/qD+uv7e/gH/Hf83/0z/Wv9r/3v/jv+g
/7f/zf/f/+v/9v8BAAgABwAHAAcACgAJAAkACgALAA0ADgAPABAADwAPAA8ADwASABIA
FAAVABYAFgAXABgAFwAXABgAGQAcAB0AHgAeACAAIQAhACIAIwAkACUAJgAnACkAKgAr
ACwALgAvADAAMgAzADUANwA3ADkAOwA9AD8AQQBDAEYASgBNAFAAVABVAFYAWQBcAF8A
YgBlAGkAagBsAG4AcgB1AHcAeQB5AHsAfAB9AH4AfAB8AHwAewB9AH0AewB7AHgAdwB2
AHQAcwBxAG0AagBoAGQAYABaAFgAVABOAEkARABAADsANgAxAC0AKgAmACQAIAAcABgA
FgATABEADgAPAA0ACgAIAAcABgAGAAUABAADAAMAAgABAAEAAQABAAIAAgABAAAAAAAA
AAAAAAACAAIAAgACAAIAAgACAAIAAwADAAQABAAEAAQABAAFAAQABAAFAAUACAAIAAgA
CAAIAAkACgAKAAsADAAMAAwADgAOAA4ADgAOAA8ADwAQABAAEAAPAA8ADwAPAA8AEAAS
ABEAEQARAA8ADwAPAA8ADwAOAA4ADgAPAA8ADwAOAAoACgALAAsADQANAAwACwAKAAoA
CQAJAAkACQAJAAkACQAJAAkACQAJAAoADAAMAAwADAAOAA4ADwAQAA8AEAARABIAFAAT
ABIAEQARABEADwANAAsACwAKAAkACQAKAAwADAALAAoACQAIAAkACAAHAAYABgAFAAQA
AwACAAEAAQABAAAAAAAAAAEAAQAAAAAAAAAAAAAAAAAAAAAAAAAAAAAAAAAAAAAAAAAC
AAIAAgACAAAAAAAAAAAAAgACAAIAAgAFAAUABQAHAAgADAAVACUAPQBeAIQAswDjAAEB
FQEdARUB7gCyAGkAGQDJ/4n/Sf/4/sb+zv7y/hf/Nf9P/2L/cv+B/5H/ov+y/8n/4f/1
/wUAEAAbACIAIwAjACUAJgAnACcAKAApACkAKgArACwALQAtAC0ALQAuAC4AMAAxADAA
MAAxADIANQA1ADYANwA2ADcAOAA4ADoAOwA7ADwAPwBAAEEAQgBBAEMARABFAEcASgBM
AE4ATgBPAFEAUwBVAFcAWQBbAF0AXwBhAGQAZABnAGoAbgBzAHQAdwB6AHsAfgCBAIUA
igCMAI4AkgCTAJUAlwCXAJkAmgCbAJwAngCeAJ4AnQCdAJ0AmwCbAJoAmQCYAJYAlQCT
AI8AjACIAIQAgAB6AHgAdABuAGkAZABgAFsAVgBRAE0ASgBGAEIAPgA6ADYANAAxAC8A
LAAtACsAKAAmACUAJAAkACMAIgAhACEAIAAfAB8AHwAfAB4AHgAdABwAHgAeAB4AHgAc
ABwAHAAcAB4AHgAeAB4AHwAfACAAIAAgACAAIAAhACQAJAAlACUAJgAmACYAJgAmACcA
KAAoACkAKgAqACoALAAsACwALAAsAC0ALQAuAC4ALgAtAC0ALwAvAC8AMAAuAC0ALQAt
AC0ALQAtAC0ALwAuAC4ALgArACsAKwAqACoAKgArACsAKQApACgAJwAoACgAJwAnACcA
JwAnAA==
         </WaveFormData>
      </LeadData>
      <LeadData>
         <LeadByteCountTotal>10000</LeadByteCountTotal>
         <LeadTimeOffset>0</LeadTimeOffset>
         <LeadSampleCountTotal>5000</LeadSampleCountTotal>
         <LeadAmplitudeUnitsPerBit>4.88</LeadAmplitudeUnitsPerBit>
         <LeadAmplitudeUnits>��V</LeadAmplitudeUnits>
         <LeadHighLimit>2147483647</LeadHighLimit>
         <LeadLowLimit>268435456</LeadLowLimit>
         <LeadID>V4</LeadID>
         <LeadOffsetFirstSample>0</LeadOffsetFirstSample>
         <FirstSampleBaseline>0</FirstSampleBaseline>
         <LeadSampleSize>2</LeadSampleSize>
         <LeadOff>FALSE</LeadOff>
         <BaselineSway>FALSE</BaselineSway>
         <ExcessiveACNoise>FALSE</ExcessiveACNoise>
         <MuscleNoise>FALSE</MuscleNoise>
         <LeadDataCRC32>2490446511</LeadDataCRC32>
         <WaveFormData>
UAFQAVABUAEsAQoB6ADGAGkADACv/1L/J//+/tX+rP7D/tr+8f4I/xn/Kv87/0z/Yf92
/4v/oP+v/7z/yf/W/9z/4P/k/+j/6v/s/+7/8P/x//L/8//0//X/9v/3//j/+//8//3/
/v/+//7//v/+////AAABAAIAAwAEAAUABgAIAAgACAAIAAsADAANAA4AEAAQABAAEAAS
ABQAFgAYABkAGgAbABwAHQAeAB8AIAAkACYAKAAqACwALgAwADIANQA4ADsAPgBCAEQA
RgBIAEoATABOAFAAVABWAFgAWgBaAFoAWgBaAFwAXABcAFwAWgBaAFoAWgBYAFYAVABS
AE8ATgBNAEwASQBGAEMAQAA7ADgANQAyACwAKAAkACAAHAAYABQAEAANAAoABwAEAAEA
/v/7//j/9P/y//D/7v/t/+z/6//q/+n/6P/n/+b/5v/m/+b/5v/j/+L/4f/g/+D/4P/g
/+D/4P/g/+D/4P/e/97/3v/e/9//4P/h/+L/4P/g/+D/4P/e/97/3v/e/+H/4v/j/+T/
5P/k/+T/5P/l/+b/5//o/+j/6P/o/+j/6f/q/+v/7P/s/+z/7P/s/+z/7P/s/+z/7v/u
/+7/7v/s/+z/7P/s/+7/7v/u/+7/7P/s/+z/7P/q/+r/6v/q/+j/6P/o/+j/5v/m/+b/
5v/m/+b/5v/m/+b/5v/m/+b/5f/k/+P/4v/i/+L/4v/i/+D/4P/g/+D/4v/i/+L/4v/k
/+T/5P/k/+b/5v/m/+b/6f/p/+r/6//r/+z/7v/u/+3/7f/t/+3/7//u/+3/7P/n/+X/
5f/l/+b/5//n/+b/4//j/+L/4f/f/9//3//e/93/3P/a/9f/1f/V/9X/1f/W/9b/1v/W
/9X/1P/T/9L/1P/U/9P/0v/S/9L/0v/S/9L/0v/S/9L/0v/S/9L/0//T/9P/0//T/9P/
0//T/9P/1f/U/9b/2//k//L/CgArAFcAiADEAP8ALQFQAWgBbAFQARUBxgBtABMArf8v
/8P+jv6J/p7+wP7f/vf+DP8d/yn/Of9M/1z/dP+O/6P/tP/B/8z/1P/a/9//4v/l/+j/
6v/r/+z/7f/u/+//8f/y//P/9P/2//j/+P/4//r/+P/5//v//P////////8AAP//AAAB
AAMABAAFAAYABgAJAAoACwAMAAwADAANAA0AEAASABMAFAATABYAFgAYABkAGwAdAB8A
IwAlACcAKQArAC4AMAAyADcAOQA8AD4AQABDAEQARwBLAE4AUABRAFUAVwBZAFoAWgBb
AFwAXABdAF0AXQBcAFsAWwBaAFoAWABWAFQAUwBTAE8ATgBMAEcARABBADwAOQA1ADMA
LwAoACUAIQAfABsAFwASAA4ADAAKAAYAAgD9//r/+f/1//T/8v/x/+7/7f/t/+z/6//o
/+j/5v/l/+f/5v/m/+b/5P/i/+L/4//l/+T/5P/k/+H/4f/h/+H/4f/h/+H/4f/j/+P/
4//k/+P/4v/h/+H/4//j/+T/5P/i/+L/4//j/+T/5f/m/+b/6P/o/+j/6P/n/+f/6P/p
/+z/7P/s/+z/7P/s/+z/7P/s/+3/7f/u/+7/7v/u/+7/7v/t/+3/7v/w/+//7//v/+7/
7v/u/+7/7f/t/+3/7f/u/+7/7v/u/+v/6v/q/+r/6//r/+v/6//o/+j/6P/o/+j/6P/n
/+f/5//o/+j/6P/n/+f/5//o/+f/6f/r/+z/7v/s/+z/7P/s/+7/7//v//D/8f/z//T/
9v/2//X/9f/1//X/9f/0//P/8v/v/+3/7f/v//D/8f/x//D/7f/t/+z/6f/n/+f/5//m
/+X/5P/i/9//3//f/9//3//e/97/3v/e/97/3v/e/9z/3P/c/9v/2//c/93/3v/c/9z/
3P/c/97/3v/e/97/3//f/9//3//d/93/3f/d/9//3//g/+T/6f/2/wgAJABNAH8AtgDw
ACcBTwFsAXgBZgE2Ae8AmAA/AN//a//z/qn+mP6j/r7+3P71/gv/IP8v/z3/Tf9g/3b/
jv+k/7n/xv/T/+D/5v/o/+v/7v/x//L/9P/1//b/9//4//n/+//8//3//v8AAAIAAgAC
AAQAAgADAAUABgAHAAcABwAIAAkACgALAA0ADAANAA4ADgARABIAEwAUABMAFAAWABcA
GgAcAB0AHgAfACIAIgAkACUAJwApACsALwAxADMANQA1ADgAOgA8AD8AQQBEAEYATABP
AFAAUwBWAFgAWQBZAF0AXwBhAGIAYgBjAGQAZABlAGUAZQBkAGMAYwBiAGIAXgBcAFoA
WQBZAFUAVABSAE0ASgBHAEIAQAA7ADgAMwAuACsAJwAlACEAHQAYABQAEgAQAAwACAAF
AAIAAQD9//v/+v/6//j/9f/1//T/8//y//L/8P/v//H/8P/w//D/7v/s/+z/7f/t/+z/
7P/s/+v/6//r/+v/6//r/+v/6//t/+3/7f/u/+z/7P/s/+3/7f/t/+7/7v/u/+7/7//v
/+7/7//w//D/8f/y//P/9P/y//H/8f/x//T/9P/0//T/9P/0//T/9P/0//X/9f/2//j/
+P/4//j/9v/1//X/9v/4//f/9//3//b/9v/2//b/8//z//P/8//0//T/9P/0//H/8P/w
//D/8f/x//H/8f/w//D/8P/w/+7/7v/t/+3/7//w//D/8P/w/+//7v/u/+3/7f/t/+7/
7v/t/+z/7P/s/+7/7v/w//L/9P/y//L/8v/y//L/8//z//T/9v/5//v//v/9//v/+v/5
//v/+//6//n/+P/1//P/8//z//T/9f/1//T/8f/x//D/7f/r/+v/6//q/+n/6P/m/+X/
5f/l/+X/4//i/+L/4v/k/+T/5P/k/+L/4v/i/+H/4v/i/+L/4v/i/+L/4v/i/+L/4v/i
/+L/5f/l/+X/5f/k/+P/4v/h/+P/5f/o/+z/9f8IACAAQABpAJ0A1AAMATsBXwFyAWgB
QgEEAa8AWAD7/43/Ff/B/qX+qP67/tb+7v4F/x3/Lv89/03/Xf9y/4r/oP+0/8P/0P/d
/+b/6v/s/+//8P/x//L/9P/1//b/+f/6//v//f/9//3//f/+/wAAAAAAAAIAAgADAAUA
BgAFAAUABQAGAAkACgALAA0ADQANAA0ADAAPABAAEQASABMAFAAWABcAGAAaABsAHAAf
ACIAIgAkACMAJQAnACkALQAvADEAMwAzADYAOAA6AD0APwBCAEQASABLAEwATwBRAFQA
VgBXAFkAWwBdAF4AXgBfAGAAYABfAF8AXwBeAF8AXwBeAF4AWgBYAFYAVQBVAFEAUABO
AEkARgBDAD4APAA3ADQALwAsACkAJQAjAB0AGQAUABAADwAOAAsACAAEAAIAAgD///z/
+v/5//b/9//3//b/9f/z//L/7//t/+//7v/u/+7/7v/s/+z/7f/t/+z/7P/s/+3/7f/t
/+3/6//r/+v/6//t/+3/7f/u/+z/7P/s/+3/7f/t/+7/7v/w//D/8f/x//H/8f/x//D/
8//0//X/9v/2//X/9f/1//b/9v/2//b/+P/4//j/+P/2//f/9//4//r/+v/6//r/+P/3
//f/+P/2//X/9f/1//b/9v/2//b/8//z//P/8//0//T/9P/0//H/8P/w//D/7//v/+//
7//v//D/8f/y//H/8P/u/+3/7//w//D/8P/v/+//7//w//D/7//u/+7/9f/2//T/9P/0
//T/9P/1//X/9v/5//v//P/+//3/+//6//n/+f/5//j/9//4//X/8//z//P/9P/1//X/
9P/x//H/8P/t/+v/6//r/+r/6f/o/+b/5f/l/+X/5f/j/+L/4v/i/+T/5P/k/+T/4v/i
/+L/4f/i/+L/4v/i/+L/4v/i/+L/4P/g/+D/4P/j/+P/4//j/+H/4f/h/+H/4f/h/+T/
7P/3/wgAIgBEAG8AowDcABIBPQFbAWwBYAEyAewAlQA+AOH/b//9/rf+of6m/rv+2P7y
/gn/H/8u/z//T/9h/3j/jv+i/7b/xf/S/93/5v/s/+7/8f/y//H/8v/0//X/9v/5//r/
+//9//z//f/+/wAAAAAAAAAAAgACAAMABQAGAAcABwAHAAgACwAMAA0ADwAOAA8AEAAQ
ABEAEgATABQAFQAWABgAGQAYABoAGwAcAB4AIgAjACYAJgAnACgAKQAtAC8AMQAzADUA
OAA6ADwAPQA/AEIARABIAEsATABPAFMAVgBYAFkAWwBdAF8AYABhAGEAYQBgAF8AXwBf
AF4AXQBdAFwAXABaAFgAVgBVAFMATwBOAEwASABEAEAAOgA4ADMAMAArACYAIwAfAB0A
GQAVABAADAAKAAgABAAAAPz/+v/6//f/9v/0//P/8P/v/+//7v/t/+z/7P/q/+n/6//q
/+r/6v/o/+b/5v/n/+X/5P/k/+T/5f/l/+X/5f/j/+P/4//j/+X/5f/l/+b/5P/k/+T/
5f/l/+X/5v/m/+j/6P/p/+n/6P/p/+r/6v/s/+z/7P/s/+3/7f/u/+//7v/u/+7/7v/w
//D/8P/w/+7/7//v//D/8v/y//L/8v/y//H/8f/y//H/7//u/+3/7f/u/+//8P/t/+3/
7f/t/+z/7P/s/+z/6//q/+r/6v/n/+f/5//n/+f/6P/p/+r/6f/o/+b/5f/n/+j/6P/o
/+f/5f/l/+j/7P/s/+z/7P/s/+r/6//r/+z/6//t/+7/8P/x//H/8v/z//H/8f/w/+//
8P/t/+v/6//p/+r/6//r/+j/5f/l/+T/5f/j/+P/4//i/+H/4P/e/9n/2f/Z/9n/2f/Y
/9j/2P/Y/9j/2P/Y/9j/2P/Y/9f/2P/Y/9j/2P/W/9b/1v/W/9j/2P/Y/9j/2P/X/9b/
1f/W/9f/2P/Z/9f/2f/Y/9j/3f/o//r/EgA1AF8AkgDOAAcBNQFWAWwBbAFKAQsBuABh
AAcAmf8d/7v+lP6V/qz+zv7p/v/+Ev8h/y//P/9S/2b/gP+Y/63/uv/D/87/2P/e/+P/
5v/p/+z/7v/v//D/7//w//H/8//2//f/+P/6//j/+P/4//r//P/9////AAABAAEAAQAC
AAEAAgADAAUACAAJAAoACgANAA4ADwAQAA8AEAASABMAFAAWABcAGAAZABwAHAAeACAA
IwAmACkAKQArAC0ALwAxADQANgA4ADsAPQBAAEIARABHAEgASwBRAFQAVgBXAFcAWQBb
AFwAYABhAGIAYgBhAGEAYQBgAF0AXQBcAFwAXABaAFgAVwBTAE8ATgBMAEkARgBDAD4A
OwA3ADUAMQAqACcAIwAhAB8AGwAWABIADgAMAAgABAAAAP7//v/7//r/+P/3//T/8f/x
//D/7//w//D/7v/t/+v/6v/q/+r/6v/o/+j/6f/p/+j/6P/o/+f/5//n/+f/6f/p/+n/
6f/n/+f/5//o/+j/6P/o/+n/6f/p/+r/6v/q/+r/6//r/+z/7f/u/+7/7v/u/+7/7v/v
/+//8P/x//T/9P/0//T/9P/0//T/9P/2//f/9//4//b/9v/2//b/9v/1//X/9v/2//X/
9f/1//T/9P/0//T/9f/1//X/9f/y//L/8v/y/+//7v/u/+7/7//v/+//7//s/+z/7P/s
/+3/7v/u/+//8f/y//L/8P/w//D/8P/y//P/8//0//P/9f/2//j/+v/5//n/+f/5//n/
+P/3//b/8//x//H/8f/y//P/8//w/+3/7f/s/+3/6//r/+v/6v/p/+j/5v/h/+H/4f/h
/+P/4v/i/+L/4P/g/+D/4P/i/+L/4v/h/+D/4P/g/+D/3v/e/97/3v/f/+D/4f/i/+H/
4f/h/+H/4f/h/+H/4f/j/+P/4v/i/+n/9v8IACQASwB7AK4A6AAfAUkBZgF2AWoBPgH5
AKIASQDp/3f//f6t/pr+pf7A/t7+9/4L/yD/Lf87/03/Yv94/5D/pv+7/8j/1f/e/+b/
6v/t//D/8//0//b/9//4//f/+P/5//v//v///wAAAgACAAIAAgAEAAIAAwAFAAYACQAJ
AAkACgAJAAoACwANAA4ADwAQABAAEQASABMAFAAVABYAGAAZABwAHgAfACAAHwAiACIA
JAAnACkAKwAtAC8AMQAzADUANwA6ADwAPgBBAEMARgBIAEoATQBOAFEAVwBaAFwAXQBf
AGEAYwBkAGQAZQBmAGYAZwBnAGcAZgBjAGMAYgBiAGAAXgBcAFsAWQBVAFQAUgBPAEwA
SQBEAEIAPQA6ADUALwArACYAIwAhAB0AGAAUABAADgAKAAYAAgAAAAAA/f/8//r/+f/2
//P/8//y//H/8v/y//D/7//v/+7/7v/u/+7/7P/s/+3/7f/s/+z/7P/r/+v/6//r/+v/
6//r/+v/6//r/+v/7P/q/+r/6v/r/+3/7f/u/+7/7P/s/+3/7f/w//H/8v/y//L/8v/y
//L/8f/x//L/8//0//T/9P/0//L/8v/y//L/9P/1//X/9v/2//b/9v/2//T/8//z//T/
9v/1//X/9f/y//L/8v/y//P/8//z//P/8v/y//L/8v/v/+7/7v/u/+//7//v/+//7P/s
/+z/7P/u/+7/7f/t/+v/7P/s/+z/6//r/+v/7P/t/+//7//w//L/8P/w//D/8P/y//P/
8//0//X/9//4//r/+f/3//b/9f/3//f/9v/1//L/7//t/+3/8P/y//T/9f/z/+//7v/s
/+v/6f/p/+n/6P/n/+b/5P/h/+H/4f/h/+P/4v/i/+L/4v/i/+L/4v/i/+L/4v/h/+L/
4v/i/+L/4f/g/9//3v/g/+D/4P/g/+H/4f/h/+H/4f/h/+H/4f/j/+P/5P/o//P/BAAe
AEIAbwChANgAEAE7AVsBbAFiAToB9gChAEwA7f97/wP/t/6f/qT+uf7W/vL+Cf8h/zD/
Pf9N/1//dP+O/6T/uP/J/9b/4f/m/+j/7P/v//D/8//2//j/+f/6//r/+v/6//v//P/9
//7/AAACAAIAAgAEAAIAAwAFAAYACQAJAAkACgAJAAoACwANAA4ADwAQABAAEQASABMA
FAAVABYAGAAZABwAHgAfACAAHwAiACIAJAAlACcAKQArAC8AMQAzADUANQA4ADoAPABB
AEMARgBIAEsATQBNAE8AUwBWAFgAWQBbAF0AXwBgAGEAYQBhAGAAYABhAGIAYgBfAF8A
XgBeAFwAWgBYAFcAVwBTAFIAUABMAEgARAA+ADsANwA1ADEALAApACUAIwAhAB0AGAAU
ABEAEAANAAoABwAEAAMA///+//z/+//4//f/9//2//X/9P/0//L/8f/x//D/8P/w//D/
7v/u/+//8f/w//D/8P/t/+3/7f/t/+3/7f/t/+3/7//v/+//8P/u/+7/7v/v//H/8f/y
//L/8v/y//P/8//y//P/9P/0//b/9v/2//b/9f/1//b/9//6//r/+v/6//j/+P/4//j/
+P/5//n/+v/6//r/+v/6//j/9//3//j/+v/5//n/+f/2//b/9v/2//X/9f/1//X/9v/2
//b/9v/0//L/8f/w//D/8f/y//P/8P/w//D/8P/w//D/7//v/+//8P/w//D/7//v//P/
9P/0//T/9P/0//T/9f/1//b/9//5//r//P/8//v/+//7//v/+//6//n/+P/1//P/8//x
//L/8//z//T/8f/x//D/7//t/+3/7f/r/+n/5//k/+L/4//k/+X/4//i/+L/4v/i/+L/
4v/i/+T/5P/k/+P/4P/g/+D/4P/i/+L/4v/i/+L/4v/i/+L/4f/h/+H/4f/h/+H/4f/h
/9//3//g/+L/6f/2/wgAIgBHAHMApADcABEBOwFcAWoBXAEuAecAkAA5ANn/Z//1/rH+
nv6l/rz+2v7z/gn/Hv8t/z3/Tf9g/3j/jv+k/7X/wv/N/9r/4v/o/+3/8P/z//P/9P/0
//T/8//0//X/9//6//v//P/+//7//v/+/wAAAgADAAUABgAGAAUABAAEAAcACAAJAAsA
DAANAA4ADgANAA4ADwAQABMAFAAWABcAFgAYABkAGgAbAB4AHgAgACMAJQAnACkAKQAr
AC0ALwAzADYAOAA6ADsAPQBAAEIASABLAEwATwBRAFQAVgBXAFkAWwBdAF4AYABhAGIA
YgBhAGEAYQBgAF8AXwBeAF4AWgBYAFYAVQBTAE8ATgBMAEsASABFAEAAOgA1ADIALQAq
ACcAIwAhABsAFwASAA4ACgAIAAQAAAAAAP7//v/7//b/9P/z//D/7//v/+7/7f/u/+7/
7P/r/+r/6P/n/+b/6P/m/+b/5//l/+T/5P/k/+P/4//j/+P/5f/l/+X/5f/j/+P/4//k
/+b/5v/m/+f/5f/l/+b/5v/o/+j/6f/p/+r/6//s/+z/6v/q/+r/6v/t/+3/7v/v//D/
8P/w//D/8P/w//D/8P/y//P/8//0//P/8v/x//D/8f/x//L/9P/z//H/8P/v//D/8P/w
//D/7f/t/+3/7f/s/+z/7P/s/+3/7P/s/+z/6f/p/+n/6f/o/+j/6P/o/+j/6P/n/+f/
6f/q/+r/7P/s/+z/7P/s/+3/7f/u/+//8f/y//T/9P/z//P/8//z//P/8v/x//H/7//u
/+//7v/u/+7/7f/s/+n/6f/o/+f/5f/l/+X/5P/j/+L/4P/d/93/3f/d/9//3v/e/97/
3P/c/9z/3P/c/9z/3P/b/9r/2v/a/9r/2v/a/9r/2v/a/9r/2v/a/9n/2f/Z/9n/2//b
/9v/2//b/9v/3P/c/9//6P/4/w4AKQBPAIIAugD3ACsBUAFsAXYBYgErAeAAhwAtAMf/
Uf/d/qD+lf6m/sb+4/75/hD/If8v/z//Uv9m/3r/kv+l/7b/xf/Q/9z/4v/n/+z/7f/s
/+7/7//w//P/9P/1//f/+v/7//z//v/9//z/+//8//7///8BAAIAAwADAAMABAAFAAYA
BwAJAAoACwAMAAwADQAOAA8AEAARABIAFAAVABYAGAAZABoAGwAeAB4AIAAhACMAJQAn
ACcAKQArAC0AMQA0ADYAOAA7AD0AQABCAEYASQBKAE0AUQBUAFYAVwBZAFsAXQBeAGAA
YQBiAGIAYQBhAGEAYABfAF8AXgBeAF4AXABaAFkAVQBRAFAATgBLAEgARQBAAD4AOQA2
ADEAKgAnACMAIQAdABkAFAAQAAwACgAGAAIAAAD+//7/+//4//b/9f/y//H/8f/w/+//
7v/u/+z/6//p/+j/6P/o/+r/6P/o/+n/5//m/+b/5v/l/+X/5f/l/+f/5//n/+f/5f/l
/+X/5v/o/+j/6P/p/+f/5//o/+j/6P/o/+n/6f/s/+3/7v/u/+z/7P/s/+z/7//v//D/
8f/y//L/8v/y//T/9P/0//T/9v/3//f/+P/3//b/9f/0//b/9f/1//b/+P/3//f/9//0
//T/9P/0//X/9f/1//X/8v/y//L/8v/z//L/8v/y//H/8f/x//H/7v/u/+7/7v/w//D/
7//v/+//7v/w//L/9P/0//T/9P/y//P/8//0//X/9//4//r//P/7//v/+//5//n/+P/3
//j/9f/z//P/8f/y//P/8//0//H/8f/w/+//7f/t/+3/6v/p/+j/5v/j/+P/4//j/+P/
4v/i/+L/4v/i/+L/4v/k/+T/5P/j/+D/4P/g/+D/4P/g/+D/4P/g/+D/4P/g/+H/4f/h
/+H/4f/h/+H/4f/h/+H/4v/k/+v/+P8MACYATQB7ALAA6gAhAUsBagF6AW4BRAH9AKYA
SwDr/3n/Af+z/p7+qf7C/uD++f4N/yD/L/8//1H/ZP96/5T/qv+7/8r/1//i/+j/7P/x
//T/9f/2//j/+f/6//v//P/9////AAABAAIABAACAAIAAgAEAAYABwAJAAoACQAJAAkA
CgALAAwADQAPABIAEwAUABQAEwAUABUAFgAZABoAHAAdAB4AIAAhACIAIwAmACYAKAAp
ACsALQAvAC8AMQAzADUAOAA8AD8AQgBDAEUASABKAE4AUQBSAFUAWwBeAGAAYQBhAGMA
ZQBmAGgAaQBqAGoAawBrAGsAagBnAGcAZgBmAGQAYgBgAF8AXQBZAFgAVgBTAFAATQBI
AEQAPwA8ADcAMgAvACsAKQAlACEAHAAYABQAEgAOAAoACAAGAAYAAwAAAP7//f/6//f/
9//2//X/9v/2//T/8//x//D/8P/w//L/8P/w//H/8f/w//D/8P/v/+//7//v//H/8f/x
//H/7//v/+//8P/w//D/8P/x//H/8f/y//L/8v/y//P/8//0//X/9v/2//T/9P/0//T/
9//3//j/+f/4//j/+P/4//j/+P/4//j/+v/7//v//P/7//r/+f/4//r/+f/5//r/+v/5
//n/+f/4//j/+P/4//f/9//3//f/9v/2//b/9v/3//b/9v/2//P/8//z//P/8v/y//L/
8v/0//T/8//z//H/8v/y//L/9f/2//j/+P/4//j/9v/3//f/+P/7//3//v8AAP7//f/9
//3//f/9//z/+//8//n/9//3//X/9v/3//f/+P/1//X/9P/x/+//7//v/+z/6//q/+j/
5v/n/+j/6f/n/+b/5v/m/+j/6P/o/+j/6P/o/+j/5//m/+b/5v/m/+b/5v/m/+b/5v/m
/+b/5v/n/+f/5//n/+n/6f/p/+n/6f/n/+j/7v/5/woAIgBAAGkAmQDSAAoBOwFfAXQB
cAFQARIBwQBoAAsAnf8j/8v+qf6q/r3+2P7y/gv/If8y/0H/Uf9l/3r/kv+o/7z/zf/Y
/+P/6v/w//T/+f/6//3//f/+//7//v8BAAIAAwAFAAYABwAIAAoACgAKAAoADAAMAA0A
DwAQAA8ADwAPABAAEwAUABUAFwAYABkAGgAaABkAGgAbABwAHwAgACIAIwAiACQAJQAm
ACgALAAtADAALwAxADMANQA3ADkAOwA9AEEARABGAEgASQBLAE4AUABUAFcAWABbAF8A
YgBkAGUAZwBpAGsAbABuAG8AcABwAG0AbQBtAGwAbQBtAGwAbABqAGgAZgBlAGEAXQBc
AFoAWQBWAFMATgBJAEMAPwA5ADUAMwAwAC8AKQAlACAAHAAYABYAEgAOAA4ADAAMAAkA
BAACAAEA/v/9//3//P/7//r/+v/4//f/9//2//b/9v/4//b/9v/3//b/9P/z//L/8//z
//P/8//z//P/8//z//P/8//z//T/9v/2//b/9//2//X/9f/0//b/9v/3//f/+P/5//r/
+v/6//r/+v/6//v/+//8//3//v/+//7//v/+//7//v/+/wAAAQABAAIAAQAAAP///v8A
AP////8AAP7//f/9//3//P/8//z//P/9//3//f/9//r/+v/6//r/+//6//r/+v/4//f/
9v/1//b/9v/2//b/9v/2//X/9f/z//T/9v/4//r//P/8//z//P/6//v/+//8//3///8A
AAIAAgABAAEAAQADAAMAAgABAAAA/f/7//v/+f/6//v/+//8//n/+f/4//X/8//z//P/
8v/x//D/7v/r/+v/6//r/+n/6P/o/+j/6v/q/+r/6v/o/+j/6P/n/+j/6P/o/+j/6P/o
/+j/6P/o/+j/6P/o/+n/6f/p/+n/5//n/+f/5//n/+f/6v/q/+///P8QACoATQB5AK4A
7AAlAU8BbAF+AXQBSAEDAa4AVwD3/4f/Ef+9/qL+qf7A/t7++f4R/yj/Of9F/1f/aP98
/5L/qP+9/8r/1//k/+z/8P/z//j/+f/6//z//f/+/wEAAgADAAUABAAFAAYACAAKAAoA
CgAMAAwADQAPABAADwAPAA8AEAATABQAFQAXABgAGQAaABoAGwAcAB0AHgAfACAAIgAj
ACQAJgAnACgAKwAuAC4AMAAvADEAMwA1ADcAOQA7AD0AQQBEAEYASABJAEsATgBQAFYA
WQBaAF0AXwBiAGQAZQBnAGkAawBsAG4AbwBwAHAAbwBvAG8AbgBvAG8AbgBuAGoAaABm
AGUAYwBfAF4AXABZAFYAUwBOAEoARQBCAD0AOAA1ADEALwArACcAIgAeABoAGAAUABAA
DgAMAAwACQAGAAQAAwAAAP/////+//3//P/8//r/+f/7//r/+v/6//z/+v/6//v/+v/4
//f/9v/3//f/9//3//X/9f/1//X/9f/1//X/9v/4//j/+P/5//f/9//4//j/+v/6//v/
+//8//3//v/+//7//v/+//7/AQABAAIAAwACAAIAAgACAAQABAAEAAQABAAFAAUABgAG
AAYABgAGAAYABQAFAAYABAADAAMAAwAEAAQABAAEAAMAAwADAAMAAgACAAIAAgABAAAA
AAAAAP3//f/9//3//f/+////AAACAAQABAAEAAQABAAEAAUABQAGAAUABwAIAAoADAAL
AAsACwALAAsACgAJAAgABQADAAMAAwAEAAUABQAEAAEAAQAAAP///f/9//3//v/9//z/
+v/1//X/9f/1//X/9P/0//T/9P/0//T/9P/0//T/9P/z//T/9P/0//T/9P/0//T/9P/2
//b/9v/2//b/9f/0//P/9f/1//X/9f/5//n/+P/4//v/AgASACoASQBzAKQA3gAZAUsB
cAGKAZABeAFFAfgAnwBFAN//Zf/z/rr+tf7G/ub+A/8Z/y7/Qf9N/1v/bP+A/5j/sP/J
/9r/5//0//z/AgAFAAgACwAOABAAEQASABMAFAAVABcAFgAXABgAGgAcABwAHAAeABwA
HQAfACAAIwAjACMAJAAlACYAJwApACgAKQAqACoALAAuADAAMgAyADIAMwAzADUAOAA6
ADwAOwA+AD4AQABDAEUARwBJAEsATQBPAFEAUwBWAFgAWgBfAGEAZABmAGoAbQBuAHEA
cwB2AHgAeQB8AH8AggCEAIQAhQCGAIYAhwCHAIcAhgCDAIMAggCCAIAAfgB8AHsAewB3
AHYAdABwAGwAaABiAF8AWwBZAFUATgBLAEcARQBBAD0AOAA0ADIAMAAsACgAJAAiACIA
HwAeABwAGwAYABUAFQAUABMAFAAUABIAEQARABAAEAAQAA4ADAAMAA0ADwAOAA4ADgAN
AA0ADQANAA0ADQANAA0ADwAPAA8AEAAPAA4ADQANAA8ADwAQABAAEAAQABEAEQASABMA
FAAUABYAFgAWABYAFwAXABgAGQAaABoAGgAaABoAGgAaABoAGgAbABsAHAAcABwAHAAc
ABwAGwAbABwAHAAbABsAGwAaABoAGgAaABkAGQAZABkAGgAaABoAGgAXABYAFgAWABcA
FwAZAA==
         </WaveFormData>
      </LeadData>
      <LeadData>
         <LeadByteCountTotal>10000</LeadByteCountTotal>
         <LeadTimeOffset>0</LeadTimeOffset>
         <LeadSampleCountTotal>5000</LeadSampleCountTotal>
         <LeadAmplitudeUnitsPerBit>4.88</LeadAmplitudeUnitsPerBit>
         <LeadAmplitudeUnits>��V</LeadAmplitudeUnits>
         <LeadHighLimit>2147483647</LeadHighLimit>
         <LeadLowLimit>268435456</LeadLowLimit>
         <LeadID>V5</LeadID>
         <LeadOffsetFirstSample>0</LeadOffsetFirstSample>
         <FirstSampleBaseline>0</FirstSampleBaseline>
         <LeadSampleSize>2</LeadSampleSize>
         <LeadOff>FALSE</LeadOff>
         <BaselineSway>FALSE</BaselineSway>
         <ExcessiveACNoise>FALSE</ExcessiveACNoise>
         <MuscleNoise>FALSE</MuscleNoise>
         <LeadDataCRC32>3709702677</LeadDataCRC32>
         <WaveFormData>
1ADUANQA1ADRAM4AywDIAI4AVgAeAOb/wP+c/3j/VP9b/2L/af9w/3j/gP+I/5D/nv+q
/7b/wv/M/9T/3P/k/+f/6v/t//D/8//0//X/9v/4//j/+P/4//r/+v/6//r//P/8//z/
/P/+//7//v/+/wAAAAAAAAAAAAAAAAAAAAABAAIAAwAEAAYABgAGAAYABAAEAAQABAAH
AAgACQAKAAoACgAKAAoACwAMAA0ADgAPABAAEQASABQAFAAUABQAFgAYABoAHAAdAB4A
HwAgACEAIgAjACQAJwAoACkAKgAsACwALAAsAC4ALgAuAC4ALAAsACwALAAqACoAKgAq
ACkAKAAnACYAJAAkACQAJAAjACIAIQAgAB4AHAAaABgAFgAUABIAEAAOAAwACgAIAAUA
BAADAAIAAQAAAP///v/8//z//P/8//r/+v/6//r/+P/4//j/+P/2//b/9v/2//T/9P/0
//T/9P/0//T/9P/0//T/9P/0//T/9P/0//T/8v/y//L/8v/y//L/8v/y//L/8v/y//L/
9P/0//T/9P/2//b/9v/2//b/9v/2//b/9//4//n/+v/8//z//P/8//r/+v/6//r/+v/6
//r/+v/6//r/+v/6//3//v///wAA/v/+//7//v/8//z//P/8//r/+v/6//r/+P/4//j/
+P/6//r/+v/6//r/+v/6//r/+P/4//j/+P/4//j/+P/4//j/+P/4//j/+P/4//j/+P/4
//j/+P/4//n/+v/7//z//P/9//7////+////AAABAAMAAwADAAMABQAFAAUABQADAAEA
AQABAAEAAQABAP//AAAAAP///v/7//r/+v/5//j/9f/1//T/8//y//L/8//z//P/8//y
//D/8P/w//D/8f/x//H/8f/x//D/8P/w//D/8P/w//D/7v/u/+7/7v/w//D/8f/x/+//
7//v/+//7//v/+//9P/7/wUAEQAiAD0AWgB6AJ0AvgDaAO4A+gD8APEA3QDGAJoAPADE
/3T/Vv9J/0n/VP9h/2f/cP94/3//iP+T/57/q/+6/8f/0f/Z/97/4//m/+z/8P/z//P/
8//0//X/9v/2//f/+P/5//r/+v/6//r/+v/7//v//P/9//3//f8AAAAAAAABAAAAAAAA
AAEAAQABAAIAAgAEAAUABgAGAAQABQAFAAYACAAJAAkACgAJAAoACgAKAAwADQANAA0A
DwAQABEAEgATABQAFAAWABcAGAAZABoAGgAbABwAHQAhACIAJAAlACQAJQAmACcAKgAr
ACsAKwArACwALAAsACwAKwArACsAKQAnACcAJgAmACYAJgAmACUAIwAiAB8AIAAfAB0A
GwAZABcAFQATABIAEAAPAA0ACwAJAAcABQACAAIAAQD//wEA///+//3//P/7//r/+v/6
//n/+P/4//b/9v/2//T/9P/0//T/9P/0//P/8//z//H/8f/x//D/8P/w//D/8P/v/+//
7//v/+//7//v/+//7//v/+//8P/w//D/8P/w//H/8f/x//H/8P/w//D/8P/z//P/8//z
//T/9f/1//X/9f/1//b/9v/2//f/9//3//j/+P/4//j/+P/4//j/+P/5//n/+f/4//j/
+P/4//j/+P/4//j/+P/4//j/+P/4//f/9//3//f/9//3//f/9//1//X/9f/1//b/9v/2
//b/9P/0//X/9f/z//P/9P/1//P/9f/1//b/+P/4//j/+P/4//j/+P/5//r/+f/6//v/
/P//////////////AQABAAEAAQD///3//f/9//3//f/9//v/+v/6//n/+P/3//b/9v/1
//T/8f/x/+7/7f/s/+z/7//v/+//7//s/+z/7P/s/+z/6//r/+v/6//r/+r/6v/s/+z/
7P/s/+z/7P/s/+z/7P/s/+z/7f/r/+v/6//r/+3/7f/t/+//9P/7/wcAFQAsAEcAZgCG
AKcAxgDcAOoA7gDmANUAwQCiAF4A8P+M/2D/UP9H/1H/Xv9l/2v/dv98/4H/iv+V/6T/
sf/A/8v/0//Z/+L/5f/o/+z/7v/v//H/8f/y//P/8v/y//P/9P/3//j/+P/4//r/+v/7
//v/+//7//r/+f/8//z//P/9//7//v/+/////////wAAAAAAAAEAAgACAAAAAQABAAIA
AgADAAMABAAEAAYABwAIAAgACQAJAAkACwAMAA0ADgAPABAAEAASABUAFgAXABgAGAAZ
ABoAGwAdAB4AIAAhACIAIwAkACUAJAAlACUAJQAnACgAKAAoACYAJQAlACUAJwAlACUA
JAAjACIAIQAgACAAHwAfAB0AHgAdABsAGQAVABMAEQAPABAADgANAAsACQAHAAUAAwAA
AAAA///9//3/+//6//n/+P/3//b/9v/4//f/9v/2//b/9v/2//T/8v/y//L/8v/0//P/
8//z//H/8f/x//D/8v/y//L/8v/z//P/8//z//H/8f/x//H/8f/x//H/8v/y//L/8v/y
//P/8//z//P/9P/0//T/9P/1//X/9f/1//b/9//3//f/9f/1//b/9v/2//f/9//3//j/
+P/4//j/+P/4//j/+P/5//n/+f/4//j/+P/4//j/+P/4//j/+P/4//j/+P/4//X/9f/1
//X/9//3//f/9//1//X/9f/1//T/9P/0//T/9P/0//X/9f/z//P/9P/1//P/8//z//T/
9P/0//T/8//2//b/9f/1//j/+P/4//j/+P/4//j/+P/5//r//f/+////AAD/////////
////AQABAAEA///9//v/+//9//3//f/9//v/+v/6//n/+P/3//b/9v/1//T/8f/x//D/
7//u/+7/7//v/+//7//w//D/8P/w/+7/7f/t/+3/7//v/+7/7v/s/+z/7P/s/+z/7P/s
/+z/7v/u/+7/7//t/+3/7f/t/+//7//x//P/+v8FABEAIQA4AFEAcACQAK8AyADYAN4A
2gDMALsAowByABIArP92/2L/Uv9T/2H/aP9v/3v/gP+G/43/lv+h/7D/vf/K/9X/2//j
/+j/6//u//D/8P/x//P/8//0//X/9v/2//f/+P/3//j/+P/4//r/+v/7//v/+v/7//v/
+//+//7//v////7//v/+/////////wAAAAACAAMABAAEAAIAAwADAAQABgAHAAcACAAI
AAoACwAMAAoACwALAAsADQAOAA8AEAAPABAAEAASABUAFgAXABgAGgAbABwAHQAdAB4A
IAAhACIAIwAkACUAJgAnACcAJwAnACgAKAAoACgAJwAnACcAJwAlACUAJAAjACIAIQAg
ACAAHwAfAB0AHAAbABkAFwAXABUAEwARAA4ADAALAAkACAAHAAYABQACAAIAAQD/////
/f/8//v//P/7//r/+v/4//f/9v/2//b/9v/2//T/9v/2//b/9v/2//X/9f/1//X/9f/1
//T/8v/y//L/8v/z//P/8//z//P/8//z//P/8//z//P/9P/0//T/9P/0//P/8//z//P/
9f/2//f/+P/3//f/9//3//j/+f/5//n/+f/5//r/+v/4//n/+f/5//z//P/8//z/+v/6
//r/+v/9//3//f/8//z//P/8//z/+v/6//r/+v/7//z//f/+//v/+//7//v/+//7//v/
+//7//v/+//7//j/+P/4//j/+v/6//v/+//5//n/+v/7//v/+//7//z///8CAAEAAAD/
//7//v/+////AAADAAQABQAGAAUABQAFAAUABwAJAAkACQAHAAUAAwADAAMAAwADAAMA
AQAAAAAA///8//v/+v/6//v/+v/3//f/9v/1//T/9P/1//X/9f/1//T/9P/0//T/8v/x
//H/8f/z//P/8v/y//L/8v/y//L/8P/w//D/8P/y//L/8v/z//P/8//z//P/8//z//P/
+f8AAAsAFwApAEAAXwB+AKAAvQDUAOIA5gDgAM4AuwCfAGAA9v+Y/27/Wv9O/1P/X/9o
/2//ef+A/4b/kf+c/6n/tv/D/87/2f/f/+f/7P/v//L/9P/0//X/9//3//j/+f/6//r/
+//8//3//v/+//7//v/+//////8AAAEAAQABAAQABAAEAAUABgAGAAYABwAFAAUABgAG
AAYABwAIAAgACAAJAAkACgAKAAsACwAMAAwADgAPABAAEAARABEAEQATABQAFQAWABcA
GAAYABoAGwAcAB0AHgAgACEAIgAjACUAJgAoACkAKgArACwALQAsAC0ALQAtAC0ALgAu
AC4ALgAtAC0ALQAtACsAKwAqACsAKgApACgAJgAlACUAIwAgAB8AHQAbABkAFwAVABMA
EgAQAA8ADQANAAsACQAHAAYABgAFAAMAAwABAAAA///+//3//P/8//z/+//6//r//P/8
//z/+v/4//j/+P/4//b/9f/1//X/9f/1//X/9P/0//T/9P/0//X/9f/1//X/8//z//P/
8//1//X/9f/2//T/9P/0//T/9f/1//X/9f/4//j/+P/4//n/+f/5//n/+v/7//v/+//5
//n/+v/6//r/+//7//v//v/+//7//v/+//7//v/+//3//f/9//z//P/8//z//P/8//z/
/P/8//z//P/8//z/+f/5//n/+f/5//n/+f/5//n/+f/5//n/9v/2//b/9v/4//j/+f/5
//f/9//2//n//P/8//z//P/8//r/+v/7//z///8AAAEAAgABAAEAAQABAAEAAwADAAMA
BQADAAEAAQABAAEAAQABAP3//P/8//v//P/7//r/+v/5//j/9f/1//L/8f/w//D/8f/x
//H/8f/w//D/8P/w//D/7//v/+//7//v/+7/7v/u/+7/7v/u/+z/7P/s/+z/7P/s/+z/
7f/t/+3/7f/t/+3/7f/t/+//8v/7/wcAEwAkADsAWAB6AJsAvADYAOoA9ADyAOMAzwC4
AIYAIgCu/2z/VP9J/0v/Wv9j/2f/cP94/33/hv+T/6D/q/+8/8n/z//V/9z/4//m/+r/
7v/x//H/8f/y//P/9v/2//f/+P/3//j/+P/4//b/9v/3//f/+v/7//v/+//8//z//P/9
//7//v/+////AQABAAIAAgAAAAEAAgACAAIAAwADAAQABAAFAAUABgAGAAgACQAKAAoA
CwALAAsACwAMAA0ADgARABIAEgAUABUAFgAXABgAGAAZABoAGwAfACAAIgAjACQAJQAm
ACcAKAApACkAKQAnACgAKAAoACgAJwAnACcAJwAlACUAJAAjACIAIQAgACAAHwAfAB0A
HAAbABkAFwAVABMAEQAPAA4ADAALAAkABwAFAAMAAQAAAAAA///9//3/+//6//n/+P/3
//b/9v/4//f/9v/2//X/9P/z//D/8v/y//L/8v/y//H/8f/x/+//7//v/+7/7v/u/+7/
7v/t/+3/7f/t/+v/6//r/+v/7f/t/+3/7v/u/+7/7v/u//H/8f/x//H/8P/w//D/8P/z
//P/8//z//L/8//z//P/8//z//T/9P/2//f/9//3//b/9v/2//b/9v/2//b/9v/3//f/
9//2//b/9v/2//b/9v/2//b/9v/2//b/9v/2//X/9f/1//X/9f/1//X/9f/1//X/9f/1
//b/9v/2//b/+P/4//j/9v/2//b/9v/2//b/9//4//v//P/9//7//////////////wEA
AQABAAEA///9//3//f/9//3//f/7//r/+v/5//r/+f/4//j/9f/0//H/8f/w/+//7v/u
/+//7//v/+//7v/u/+7/7v/u/+3/7f/t/+3/7f/s/+z/7P/s/+z/7P/s/+z/7P/s/+z/
7P/s/+3/7f/t/+3/7f/v/+//7f/v//T//f8HABUAKABBAF4AfgCfALwA1ADkAOoA5ADT
AL8AogBkAPr/lP9k/1T/S/9R/2D/Zf9r/3T/ev+B/4z/l/+k/7P/wP/L/9P/2//g/+f/
6v/s//D/8//0//P/8//z//T/9P/1//b/9//4//j/+P/4//j/+f/5//r/+//7//v//P/8
//z//f/+//7//v////////8AAAAAAAABAAIAAgACAAMAAwAEAAYABwAHAAgABgAIAAkA
CgAKAAsACwALAA0ADgAPABAAEwAUABQAFgAVABYAFwAYABgAGQAaABsAHwAgACIAIwAk
ACUAJgAnACgAKQApACkAKQAqACoAKgAqACkAKQApACsAKQApACgAJQAkACMAIgAiACEA
IQAfAB4AHQAbABkAFwAVABMAEQAQAA4ADQALAAkABwAFAAMAAgACAAEA//////3//P/7
//r/+f/4//j/+v/5//j/+P/2//b/9v/0//T/9P/0//T/9v/1//X/9f/z//P/8//y//L/
8v/y//L/8//z//P/8//z//P/8//z//P/8//z//T/8v/y//L/8v/1//X/9f/1//T/9P/0
//T/9f/1//X/9f/2//f/9//3//f/9//4//j/+P/5//n/+f/6//r/+v/6//r/+v/6//r/
+//7//v/+v/6//r/+v/6//r/+v/6//r/+P/4//j/+P/5//n/+f/5//n/+f/5//n/9//3
//f/9//2//b/9v/2//T/9P/1//X/9f/1//b/9//3//f/9//4//r/+v/6//r/+v/6//r/
+//8//3//v///wAAAQABAAEAAQABAAMAAwADAAEA///9//3////////////7//r/+v/5
//j/9//2//b/9//2//P/8//y//H/8P/w//H/8f/x//H/7v/u/+7/7v/u/+3/7f/t/+3/
7f/s/+z/7P/s/+z/7P/u/+7/7v/u/+z/7P/s/+3/7//v/+//7//v/+//7//z//r/BQAT
ACMAOgBVAHIAkgCvAMgA2ADeANoAygC5AKEAaAACAKD/cP9e/1L/Vf9j/2z/cf97/4L/
hv+N/5b/o/+y/8H/zv/X/93/4//m/+n/7v/w//D/8//z//P/9P/1//T/9P/1//b/9//4
//j/+P/6//r/+//7//z//f/9//3//v/+//7////+//7//v////////8AAAAAAAABAAIA
AgACAAMAAwAEAAQABQAFAAYABAAGAAcACAAKAAsACwALAAsADAANAA4ADwAQABAAEgAV
ABYAFwAYABgAGQAaABsAHQAeACAAIQAiACMAJAAlACYAJwAnACcAJwAoACgAKAAmACUA
JQAlACcAJQAlACQAJQAkACMAIgAgAB8AHwAdABwAGwAZABcAEwARAA8ADQANAAwADAAL
AAsACQAHAAUAAgACAAEA//////3//P/7//r/+f/4//j/+P/3//b/9v/2//b/9v/0//T/
9P/0//T/8v/x//H/8f/x//H/8f/w//L/8v/y//L/8f/x//H/8f/x//H/8f/x//P/8//z
//T/8v/y//L/8v/z//P/8//z//T/9P/0//T/9f/1//X/9f/2//f/9//3//X/9f/2//b/
+P/5//n/+f/5//j/9//2//j/+P/4//j/+f/5//n/+P/4//j/+P/4//j/+P/4//j/+P/4
//j/+P/3//f/9//3//n/+f/5//n/9//3//f/9//2//b/9v/2//b/9v/3//f/9//3//j/
+v/4//j/+P/4//j/+P/5//r/+//8//3//v///////////wEAAwADAAMAAQD///3//f/9
//3//f/9//3//P/8//v/+f/3//X/9P/z//L/7//v//D/7//u/+7/7//v/+//7//u/+7/
7v/u/+7/7f/t/+3/7f/t/+z/7P/s/+z/7P/s/+z/7P/s/+z/7P/s/+z/7f/t/+3/7f/t
/+v/6//r/+3/9P/9/wkAFQAoAD8AWgB4AJsAuADQAN4A4gDaAMcAtQCYAFYA6v+M/2T/
Uv9H/03/XP9j/2v/dv98/4P/jP+X/6T/r/+8/8f/z//X/97/4//o/+z/7v/v/+//7//w
//H/8P/w//H/8v/1//b/9v/2//j/+P/5//n/+v/7//v/+//8//z//P/9//7//v/+////
/f/9//7//v/+////AAAAAAEAAwAEAAYABQAFAAQABAAGAAgACQAKAAoACwALAAsACwAM
AA0ADgARABIAEgAUABUAFgAXABgAHAAdAB4AHwAfACAAIgAjACQAJQAmACcAKgArACsA
KwApACoAKgAqACwAKwArACsAKQAnACcAJgAnACYAJQAkACQAIwAjACEAHgAdABsAGQAZ
ABcAFQATABAADgANAAsACQAHAAUAAwAEAAQAAwABAAAA/f/7//n/+f/5//n/+v/5//f/
9f/0//T/9P/0//L/9P/0//T/9P/y//H/8f/x//H/8f/x//D/7v/u/+7/7v/t/+3/7f/t
/+7/7//w//H/7//v/+//8P/y//L/8v/y//H/8f/x//H/8P/w//D/8P/y//P/9P/1//b/
9//3//f/9//3//j/+P/4//n/+f/5//j/+P/4//j/+v/6//r/+v/5//n/+f/4//j/+P/4
//j/+P/4//j/+P/6//r/+v/6//n/+f/5//n/+P/3//b/9f/1//X/9f/1//b/9v/2//b/
9v/4//r/+v/6//r/+v/6//r/+//8//v//P/9//7//f/9//3//f///wEAAQABAAIAAQAA
AAEAAAD///7//f/9//z//P/7//r/+f/4//j/9//2//P/8//y//H/8P/w/+//7//v/+//
7v/u/+7/7v/w/+//7//v/+3/7f/s/+z/7v/u/+7/7v/s/+z/7P/s/+z/7P/s/+3/7f/t
/+3/7f/t/+//7//v//L/+f8DAA8AHAAxAEwAbgCRALIA0gDoAPQA9gDtANsAxgCgAE4A
2v+C/17/T/9J/1T/Yf9l/27/eP9//4T/kf+e/6n/tv/D/83/1f/c/+P/6P/s/+7/7//x
//H/8v/z//b/9v/3//j/+f/6//r/+v/6//r/+//7//z//f/9//3//v/+//7///8AAAAA
AAABAAEAAQACAAIAAgADAAQABAAEAAUABQAGAAYABwAHAAgACAAKAAsADAAKAAsACwAL
AA8AEAARABIAEQASABIAFAAXABgAGQAaABwAHQAeAB8AIQAiACQAJQAmACcAKAApACwA
LQAtAC0AKwAsACwALAAsACsAKwArACsAKQApACgAKQAoACcAJgAmACUAJQAjACAAHwAd
ABsAGwAZABcAFQASABAADwANAAsACQAHAAUABgAGAAUAAwABAP///v/9//z/+//6//r/
+v/5//j/+P/4//j/+P/2//b/9v/2//b/9P/z//P/8//z//P/8//y//L/8v/y//L/8f/x
//H/8f/x//H/8f/x//H/8f/x//L/8v/y//L/8v/z//P/8//z//T/9P/0//T/9//3//f/
9//2//f/9//3//n/+f/6//r//P/9//3//f/8//z//P/8//z//P/8//z//f/9//3//P/8
//z//P/8//z//P/8//z//P/8//z//P/7//v/+//7//v/+//7//v/+f/5//n/+f/6//r/
+v/6//r/+v/9//7//v/+//7//v/8//z//f/+/wEAAgADAAQABQAFAAUABQAFAAcABwAH
AAkABwAFAAUAAwADAAMAAwABAAAAAAD///7//f/8//z/+//6//f/9//4//f/9v/2//b/
9f/0//P/9P/0//T/9P/0//P/8//z//P/8//y//L/8v/y//L/8v/y//L/8v/y//D/8P/w
//H/8f/x//H/8f/x//P/8//1//r/AwANABsALgBHAGIAggClAMQA3ADqAPAA7ADbAMcA
qABqAAAAmv9s/1r/Uf9Z/2b/a/9x/3r/gP+H/5D/nf+q/7f/xP/P/9f/3//m/+v/7v/y
//T/9f/3//f/+P/5//r/+v/7//z//f/+//7//v/+//7//////wAAAQABAAEAAgACAAIA
AwAEAAQABAAFAAUABQAGAAYABgAHAAgACAAIAAkACQAKAAoACwALAAwACgAMAA0ADgAO
AA8ADwAPABEAEgATABQAFwAYABgAGgAbABwAHQAeACAAIQAiACMAJQAmACgAKQAoACkA
KgArAC4ALwAvAC8ALwAwADAAMAAwAC8ALwAvAC8ALQAtACwAKwAqACkAKAAqACkAKQAn
ACQAIwAhAB8AHQAbABkAFwAWABQAEwARAA8ADQALAAkACAAIAAcABQADAAEAAAD//wAA
///+//7//v/9//z//P/6//r/+v/4//r/+v/6//r/+v/5//n/+f/5//n/+f/4//j/+P/4
//j/9//3//f/9//3//f/9//3//X/9f/1//b/+P/4//j/+P/5//n/+f/5//j/+P/4//j/
+//7//v/+//6//v/+//7//v/+//8//z//P/9//3//f/8//z//P/8//7//v/+//7//f/9
//3//P/8//z//P/8//7//v/+//7//v/+//7//v/9//3//f/9//3//f/9//3/+//7//v/
+//8//z//P/8//z//P/9//3///8AAAAAAAAAAAAAAAAAAAEAAgAFAAYABwAIAAcABwAH
AAcABwAJAAkACQAHAAUAAwADAAMAAwADAAMAAwACAAIAAQD+//3//P/8//3//P/5//n/
+P/3//b/9v/1//X/9f/1//b/9v/2//b/9v/1//X/9f/1//X/9P/0//T/9P/0//T/9P/0
//T/9P/0//T/9P/1//X/9f/1//X/9f/1//P/9/8AAAsAFwAnADwAVQBwAJAAswDMAN4A
5gDkANgAxwCxAIAAIgC6/4D/aP9Y/1n/Zf9w/3X/ff+G/4z/k/+e/6n/tv/F/9L/2//j
/+n/7v/x//b/+P/6//v//P/7//v/+//9//7/AAACAAIAAgABAAAAAQACAAQABQAEAAUA
BQAFAAYABgAGAAcACAAIAAgACQAJAAkACgAKAAoACwAMAAwADAANAA0ADgAOAA8ADwAQ
ABAAEgATABQAFgAXABcAFwAXABgAGQAaABsAHAAcAB4AIQAiACMAJAAmACcAKAApACsA
LAAuAC8AMAAxADIAMwA0ADUANQA1ADUANgA2ADYANgA1ADUANQA1ADMAMwAyADEAMAAv
AC4ALgAtAC0AKwAqACkAJwAlACMAIQAfAB0AGgAYABcAFQAVABMAEQAPAA4ADgANAAsA
CQAHAAYABQAGAAUABAAEAAQAAwACAAIAAgACAAIAAAAAAAAAAAAAAAAA////////////
/////v/8//z//P/8//3//f/9//3////////////9//3//f/+//7//v/+//7/////////
//8AAAAAAAAAAP//////////AQADAAQABQADAAMABAAEAAQABQAFAAUABgAGAAYABgAG
AAYABgAGAAUABQAFAAQABgAGAAYABgAEAAQABAAEAAQABAAEAAQABQAFAAUABQAFAAUA
BQAFAAcABwAHAAcABAAEAAQABAACAAQABwAHAAYACAAIAAgACAAIAAgACQAKAAsADAAN
AA4ADwAPAA8ADwARABMAEwATABMAEQAPAA8ADQANAA0ADQANAAwADAALAAgABwAGAAYA
BwAGAAMAAwACAAEAAAAAAP//////////AAAAAAAAAAD+//3//f/9///////+//7//P/8
//z//P/8//z//P/8//7//v/+///////////////9//3//////wQACwAXACUAOABPAG4A
kgCzANAA6AD4AAAB+gDrANkAvgCAABQArP94/2L/V/9b/2r/c/97/4b/jv+T/5z/p/+y
/8H/0P/b/+P/6//w//X/+P/8//7/AQADAAMABAAFAAgACAAJAAoACgAKAAkACAAJAAoA
DAANAAwADQANAA0ADgAOAA4ADwAQABAAEAARABMAEwAUABQAFAAVABYAFgAWABcAFwAY
ABgAGQAZABoAGgAcAB0AHgAcAB0AHQAdACAAIgAkACYAJQAmACYAKAApACoAKwAsADAA
MQAyADMAMwA0ADYANwA4ADkAOgA7ADwAPQA9AD0APwBAAEAAQAA+AD0APQA9AD0AOwA7
ADoAOQA4ADcANgA2ADUANQAzADIAMQAvAC0AKwApACcAJQAkACIAIQAfAB8AHQAbABkA
FgAWABUAEwATABEAEAAPAA4ADQAMAAwADAALAAoACgAKAAoACgAIAAgACAAIAAgACAAH
AAcABwAHAAcABwAGAAQABAAEAAQAAwADAAMAAwAFAAUABQAFAAUABQAFAAYACAAIAAgA
CAAHAAcABwAHAAoACgAKAAoACwALAAsACwAMAA0ADQANAA0ADQAOAA4ADgAPAA8ADwAS
ABIAEgASABIAEgASABIAEQARABEAEAASABIAEgASABAAEAAQABAAEAAQABAAEAAPAA8A
DwAPAA8ADwAPAA8ADwAPAA8ADwAQABIAFAAUABQAFAAUABQAFQAWABUAFgAXABgAGwAb
ABsAGwAZABsAGwAbAB0AGwAZABkAFwAXABcAFwAXABYAFgAVABQAEwASABIAEQAQAA0A
DQAMAAsACgAKAAsACwALAAsACAAIAAgACAAKAAkACQAJAAkACQAIAAgACAAIAAgACAAI
AAgACAAIAAgACAAIAAkACQAJAAkACQAJAAkACQAJAAoAEQAbACkAOgBRAGwAigCtAM4A
6gAAAQwBDgEFAfUA3gC4AGQA7v+Y/3b/a/9n/3T/ff+D/4r/lP+Z/6D/q/+4/8f/1v/j
/+3/9f/8/wMABgAKAAwADwAPAA8AEAARABQAFAAVABYAFwAYABgAGAAYABgAGQAZABgA
GQAZABkAHAAcABwAHQAeAB4AHgAfAB8AHwAgACAAIAAhACIAIgAiACMAIwAkACYAJwAn
ACgAJgAoACkAKgAqACsAKwArAC0ALgAvADAAMQAyADIANAA3ADgAOQA6ADoAOwA8AD0A
QQBCAEQARQBGAEcASABJAEoASwBLAEsASwBMAEwATABMAEsASwBLAE0ASwBLAEoASQBI
AEcARgBGAEUARQBDAEQAQwBBAD8AOwA5ADcANQA0ADIAMQAvAC8ALQArACkAJgAmACUA
IwAjACEAIAAfAB4AHQAcABwAHgAdABwAHAAcABwAHAAaABoAGgAaABoAGgAZABkAGQAZ
ABkAGQAYABgAGAAYABgAGQAZABkAGQAXABcAFwAXABkAGQAZABoAGgAaABoAGgAbABsA
GwAbABwAHAAcABwAHQAdAB0AHQAgACEAIQAhAB8AHwAgACAAIgAjACMAIwAkACQAJAAk
ACQAJAAkACQAJQAlACUAJAAkACQAJAAkACYAJgAmACYAJAAkACQAJAAlACUAJQAlACUA
JQAlAA==
         </WaveFormData>
      </LeadData>
      <LeadData>
         <LeadByteCountTotal>10000</LeadByteCountTotal>
         <LeadTimeOffset>0</LeadTimeOffset>
         <LeadSampleCountTotal>5000</LeadSampleCountTotal>
         <LeadAmplitudeUnitsPerBit>4.88</LeadAmplitudeUnitsPerBit>
         <LeadAmplitudeUnits>��V</LeadAmplitudeUnits>
         <LeadHighLimit>2147483647</LeadHighLimit>
         <LeadLowLimit>268435456</LeadLowLimit>
         <LeadID>V6</LeadID>
         <LeadOffsetFirstSample>0</LeadOffsetFirstSample>
         <FirstSampleBaseline>0</FirstSampleBaseline>
         <LeadSampleSize>2</LeadSampleSize>
         <LeadOff>FALSE</LeadOff>
         <BaselineSway>FALSE</BaselineSway>
         <ExcessiveACNoise>FALSE</ExcessiveACNoise>
         <MuscleNoise>FALSE</MuscleNoise>
         <LeadDataCRC32>2933065708</LeadDataCRC32>
         <WaveFormData>
cABwAHAAcAB2AHwAggCIAGoATAAuABAA9f/c/8P/qv+q/6r/qv+q/67/sP+y/7T/vv/G
/87/1v/b/+D/5f/q/+7/8P/y//T/9v/2//b/9v/4//j/+P/4//r/+v/6//r/+v/6//r/
+v/8//z//P/8//7//v/+//7//v/+//7//v8AAAAAAAAAAAAAAAAAAAAAAgACAAIAAgAE
AAQABAAEAAQABAAEAAQABgAGAAYABgAHAAgACQAKAAoACgAKAAoACwAMAA0ADgAPABAA
EQASABMAFAAVABYAGAAYABgAGAAZABoAGwAcAB4AHgAeAB4AHgAeAB4AHgAcABwAHAAc
ABwAHAAcABwAGwAaABkAGAAYABgAGAAYABUAFAATABIADwAOAA0ADAAJAAgABwAGAAQA
BAAEAAQAAwACAAEAAAD+//7//v/+//7//v/+//7//P/8//z//P/8//z//P/8//r/+v/6
//r/+P/4//j/+P/6//r/+v/6//r/+v/6//r/+f/4//f/9v/4//j/+P/4//r/+v/6//r/
+v/6//r/+v/6//r/+v/6//j/+P/4//j/+f/6//v//P/+//7//v/+/wAAAAAAAAAA///+
//3//P/+//7//v/+////AAABAAIAAAAAAAAAAAAAAAAAAAAAAP7//v/+//7//v/+//7/
/v8AAAAAAAAAAP7//v/+//7//v/+//7//v/8//z//P/8//z//P/8//z//v/+//7//v/8
//z//P/8//3//v///wAAAgACAAMABQAEAAUABgAGAAYABgAGAAcACAAJAAkACQALAAkA
CAAHAAUABgAGAAQABAAEAAUABQACAAEAAAAAAP///f/8//z/+f/5//n/+f/5//n/+f/4
//j/+P/4//j/+P/4//f/9//3//f/9//2//b/9v/2//b/9P/z//P/8//0//X/9//4//j/
+P/4//j/+P/2//b/+f///wUACgATAB8ALgA8AE8AYQBzAIIAjQCTAJUAlwCXAIMARwD5
/8v/uv+o/57/ov+m/6b/qf+s/6z/sv+4/77/yP/S/9r/3//k/+f/6//t//D/9f/2//f/
+P/5//n/9//5//n/+v/8//z//P/8//r/+v/6//v/+//8//z//P/+//7//v/+//3//f/9
//3//v/+//7/////////AAAAAAEAAQABAAEAAgACAAMAAwACAAIAAgADAAUABgAHAAcA
BwAIAAgACQAHAAkACQAKAA0ADgAPABAAEAARABIAEwASABMAFAAUABYAFwAXABcAGAAY
ABkAGgAaABoAGgAaABsAGwAbABoAGgAbABsAGwAaABkAGQAYABgAGAAXABYAFQAVABQA
EwASABAAEAAOAA0ADAALAAoABwAFAAQAAwAEAAMAAgABAAIAAQABAAAA/f/8//z//P/+
//7//f/9//v/+//6//r/+v/6//n/+f/5//n/+f/5//b/9v/2//b/9v/2//b/9v/0//T/
9P/0//P/8//z//P/8//z//P/9P/y//L/8v/y//T/9P/0//T/9P/0//T/9f/1//b/9v/2
//f/9//3//f/9//3//j/+P/4//j/+P/4//j/+P/4//j/+P/5//n/+f/5//n/+f/5//f/
9//3//f/+f/5//j/+P/2//b/9v/3//n/+P/4//j/9v/2//b/9v/2//b/9f/1//f/9//3
//f/9f/1//X/9f/1//X/9f/1//b/9//3//j/+P/4//j/+P/4//r/+v/6//v/+//8//3/
/v8AAAAAAAAAAP//AAABAAEAAQABAP///v//////AAAAAP7//f/8//z/+//6//n/+P/2
//X/8//y//D/7//v/+//7//v/+//7//u/+7/7v/u/+7/7v/u/+3/7f/t/+3/7f/s/+z/
7P/s/+7/7v/t/+3/6//r/+v/7P/s/+z/7P/s/+7/7P/s/+7/8//3//3/BAAPAB0AKgA6
AE0AXwBvAHoAgQCFAIcAhwB/AFcADQDP/7f/qv+a/5z/oP+g/57/of+k/6b/qv+y/7z/
xv/O/9T/2f/e/+P/5f/n/+r/7f/u/+3/7v/v/+//7//x//H/8v/0//T/9P/0//T/9P/0
//X/8//0//T/9P/2//b/9v/2//f/9//3//f/+P/4//j/+f/5//n/+v/6//v/+//7//v/
/P/8//3//f/+//7//v//////AAABAAEAAQACAAIAAwADAAUABQAGAAcACAAJAAoACgAL
AAwADQAOAA8AEAAQABAAEQARABEAEgASABMAFAAWABYAFgAWABUAFQAVABQAFAAVABUA
FQAWABUAFQAUABQAFAATABIAEQARABAADwAMAAoACgAIAAkACAAHAAYABQADAAIAAQAA
AP///v/9//7//f/9//z/+//6//r/+v/6//r/+f/5//f/9//2//b/9v/2//X/9f/1//X/
9f/1//T/9P/0//T/8//0//X/9v/0//T/9P/0//P/8//z//P/8//z//P/9P/0//T/9P/0
//T/9P/0//T/9P/0//T/9f/1//b/9v/2//f/9//3//f/9f/1//b/9v/4//j/+P/4//j/
+P/4//j/+P/5//n/+f/5//n/+f/5//f/9//3//f/+f/5//j/+P/4//j/+P/5//f/9v/2
//b/+P/4//j/+P/2//b/9f/1//f/9//3//f/9f/1//X/9f/3//f/9//3//b/9//3//j/
+P/3//b/9f/1//b/9v/3//r/+v/4//j/+P/4//r/+v/6//v//f/+////AAAAAAAAAAAA
AAEAAgADAAMAAQABAP///v//////AAAAAP7//f/8//z/+//6//n/+P/4//f/9f/0//L/
8f/x//H/8f/x//H/8f/y//L/8v/y//L/8v/y//H/8f/x//H/8f/w//D/8P/w//D/8P/v
/+//7//v/+//8P/w//D/8P/w//D/8v/y//T/+f///wMADAAXACUAMgBCAFcAaQBzAHoA
fwCBAIMAgQBpACkA5//J/7n/pv+i/6j/qP+o/6z/rf+u/7D/tv+8/8b/0P/W/9z/4f/o
/+v/7//v//L/8f/y//P/9P/1//X/8//1//X/9v/4//j/+P/4//r/+v/6//v/+f/6//r/
+v/6//r/+v/6//v/+//7//v/+v/6//r/+//9//3//v/+//3//f/9//3/AAAAAAEAAQAA
AAAAAAABAAEAAgADAAMABQAGAAYABwAFAAcABwAIAAsADAANAA4ADgAPABAAEQAQABEA
EgASABQAFQAVABUAFgAWABcAGAAYABgAGAAYABkAGQAZABgAFgAXABcAFwAYABcAFwAW
ABYAFgAVABQAEwATABIAEQAQAA4ADgAMAAsACgAJAAgACQAHAAYABQACAAEAAAD//wAA
//////7//f/8//z//P/6//r/+f/5//v/+//6//r/+v/6//n/+f/3//f/9//3//j/+P/4
//j/9v/2//b/9v/2//b/9v/2//X/9f/1//X/9//3//f/+P/2//b/9v/2//j/+P/4//j/
+v/6//r/+//6//r/+f/4//v/+//7//v/+f/5//r/+v/8//z//P/8//7//v/+//7//P/9
//3//f////////////3//f/9//3//f/9//z//P/+//7//v////3//P/8//z//P/8//z/
/P/8//z/+//7//v/+//7//v//f/9//3//f/7//v/+//7//z//f/9//7/AQAAAAAAAAAA
AAAAAAAAAAAAAQAFAAYABwAIAAYABgAGAAYACQAKAAsACwAKAAkABgAEAAUABQAGAAYA
AgABAAAAAAD///7//f/8//z/+//5//j/+P/3//f/9//5//n/+f/5//j/+P/4//j/+P/4
//j/9//3//f/9//3//b/9v/2//b/9P/0//P/8//1//X/9f/2//b/9v/2//b/9P/0//b/
+P/9/wMACQASAB8ALQA+AFAAYwBxAHsAhACHAIcAiQCFAF8AGQDd/8f/t/+k/6D/pv+m
/6b/rP+v/7D/tP+6/8T/zv/W/97/5P/n/+r/7//x//P/9P/1//b/9//4//n/+f/5//v/
+//8//z//P/8//z//P/8//z//f/7//z//P/8//3//v///wAAAQABAAEAAQAAAAAAAAAB
AAEAAQACAAIAAQABAAEAAQAEAAQABQAFAAYABgAGAAcABwAIAAkACQALAAwADAANAAwA
DQAMAAwADwAQABEAEgASABMAFAAVABgAGQAaABoAGgAbABsAGwAaABoAGwAcAB4AHgAe
AB4AHwAfAB8AHgAeAB8AHwAfAB4AHQAdABwAGgAaABkAGAAZABkAGAAXABQAEgASABAA
DwAOAA0ADAALAAkACAAHAAYABQAEAAMAAgABAAEAAAD9//z//P/8//7//v/9//3/////
//7//v/8//z/+//7//v/+//7//v/+P/4//j/+P/4//j/+P/4//r/+v/6//r/+f/5//n/
+f/5//n/+f/6//j/+P/4//j/+v/6//r/+v/8//z//P/9//v//P/8//z//f/9//3//f/9
//3//v/+//z//P/8//z//f/+////AAAAAAEAAQABAAEAAQABAAEAAAD///7//f//////
/v/+//7//v/+///////+//7//v/+//7//v/+//7//v/9//3/+//7//v/+//9//3//f/9
//3//f/9////AgACAAIAAgACAAAAAAAAAAEAAwAEAAUABgAIAAgACAAIAAgACAAIAAcA
CAAJAAgACAAHAAcACAAIAAYABQAEAAQAAwACAAEAAAD+//3/+//6//z/+//7//v/+f/5
//n/+f/4//j/+P/4//j/+P/4//f/9//3//f/9//4//j/+P/4//b/9v/1//X/9//3//f/
+P/2//b/9v/2//b/9v/2//b/+////wUACgARAB0ALAA8AE8AYwB1AIIAiwCTAJMAkQCP
AHcANQDr/8f/uP+q/6T/qP+o/6b/qf+u/7D/tP+6/8D/yP/U/9z/3//i/+n/7f/v//L/
9f/2//X/9v/3//f/+f/7//v//P/6//r/+v/6//r/+v/6//v//f/+//7//v/8//z//P/8
//3//f/9//3//v/+//7/////////AAAAAAEAAQABAAEAAgACAAMAAwAEAAQABAAFAAUA
BgAHAAcABwAIAAgACQAJAAsACwAMAAsADAANAA4ADgAPABAAEQASABMAFAAUABgAGQAZ
ABkAGgAaABsAHAAaABoAGgAaAB0AHQAdABwAGgAbABsAGwAYABcAFwAWABgAGAAXABYA
FQAVABQAEwASABAAEAAOAA0ADAALAAoACQAHAAYABQAEAAMAAgABAP7//f/9//z//f/8
//z//P/6//r/+f/5//n/+f/4//j/+P/4//f/9//3//f/9//3//b/9v/2//b/9v/2//b/
9v/0//T/9P/0//P/8//z//P/8f/x//H/8v/0//T/9P/0//T/9P/0//T/9P/0//T/9f/1
//b/9v/2//X/9f/1//X/9f/1//b/9v/3//j/+f/6//j/+P/4//j/+P/5//n/+f/5//n/
+f/5//n/+f/5//n/+f/5//j/+P/4//j/+P/5//n/+P/4//j/+P/4//j/+P/2//b/9f/1
//f/9//3//f/9//5//r/+v/6//r/+v/6//r/+v/7//3//v///wAAAgACAAIAAgACAAIA
AgABAAMAAwABAAAA/////wAAAAD+//3//P/8//v/+v/5//j/+P/3//X/9P/0//P/8//z
//H/8f/x//H/8v/y//L/8v/y//L/8v/x/+//7//v/+//7v/u/+7/7v/u/+7/7f/t/+//
7//v//D/8P/w//D/8P/w//D/8P/w//P/+////wYADwAbACgAOABJAF0AbQB4AIEAhwCH
AIcAfwBdABcA1/+9/67/oP+e/6T/ov+g/6P/pv+o/67/tv++/8b/0P/W/9v/4P/l/+n/
6//u//H/8v/x//L/8//z//H/8//z//T/9v/2//b/9v/2//b/9v/3//f/+P/4//j/+P/4
//j/+P/5//n/+f/5//r/+v/6//v/+//7//z//P/9//3//f/9//7//v//////AAAAAAAA
AQABAAIAAwADAAMABAAEAAUABQAHAAcACAAJAAoACwAMAAoACwAMAA0AEAARABIAEgAU
ABUAFQAVABYAFgAXABgAGAAYABgAGAAZABkAGQAYABgAGQAZABkAGAAXABcAFgAWABYA
FQAUABMAEwASABEAEAAOAA4ADAALAAoACQAIAAUAAwACAAEAAgABAAAA///+//3//f/8
//v/+v/6//r/+v/6//n/+f/5//n/+P/4//r/+v/5//n/9//3//f/9//2//b/9v/2//b/
9v/2//b/9v/2//b/9v/3//f/9//3//X/9f/1//b/9P/0//T/9P/2//b/9v/2//b/9v/2
//f/9//4//j/+P/3//f/9//3//f/9//4//j/+v/6//r/+v/4//j/+P/4//j/+f/5//n/
+f/5//n/+f/7//v/+//7//v/+//6//r/+P/4//j/+f/5//j/+P/4//j/+P/4//j/+P/4
//f/9//5//n/+f/5//j/9//2//X/9//3//f/9//4//f/+f/6//z/+v/6//r/+v/6//r/
+v/7//3//v///wAAAAAAAAAAAAABAAIAAwADAAEAAQD///7//////wAAAAD8//v/+v/6
//v/+v/5//j/+P/3//X/9P/0//P/8//z//P/8//z//P/8v/y//L/8v/y//L/8v/x//H/
8f/x//H/8P/w//D/8P/y//L/8f/x/+//7//v//D/8P/w//D/8P/w//D/8P/0//n///8F
AA4AFwAlADIARABXAGcAcwB8AIEAgwCFAIEAYwAfAOH/xf+3/6j/pP+o/6r/qP+q/6v/
rP+w/7b/wP/I/9L/2v/e/+P/6P/r/+v/7//y//P/9P/z//T/9f/1//P/9f/1//b/+P/4
//j/+P/4//j/+P/5//n/+v/6//r/+v/6//r/+v/7//v/+//7//z//P/8//3//f/9//7/
/v///////////wAAAAABAAEAAgACAAIAAwADAAQABQAFAAUABgAGAAcABwAJAAkACgAJ
AAoACwAMAAwADQAOAA8AEgATABQAFAAUABUAFQAVABYAFgAXABgAGgAaABoAGgAaABkA
GAAWABgAGQAZABkAGAAXABcAFgAWABYAFQAUABEAEQAQAA8ADgAMAAwACgALAAoACQAI
AAkABwAGAAUAAgABAAAA///+//3//f/8//3//P/8//z//v/+//3//f/7//v/+v/6//r/
+v/5//n/+f/5//n/+f/4//j/+P/4//f/+P/5//r/+f/4//f/9v/1//X/9f/1//f/9//3
//j/+P/4//j/+P/4//j/+P/4//b/9v/2//f/+f/6//r/+v/5//n/+f/5//n/+f/6//r/
+v/6//r/+v/6//r/+v/6//z//f/9//3//f/9//3//f/7//v/+//7//3//f/8//z//P/8
//z//f/7//r/+v/6//z//P/8//z/+v/6//n/+f/7//v/+//7//v/+//7//v/+f/7//3/
/v/8//z//P/8//7//v/+////AQACAAMABAACAAIAAgACAAUABgAHAAcABQAFAAMAAgAD
AAMABAAEAAIAAQAAAAAA/f/8//v/+v/6//n/9//2//b/9f/1//X/9f/1//X/9f/2//b/
9v/2//T/9P/0//P/8//z//P/8//0//T/9P/0//T/9P/z//P/9f/1//X/9v/1//T/8//y
//L/8v/y//T/+f///wUADAATAB8ALAA8AE0AYQBxAHwAgQCDAIUAhQB/AFkAEQDZ/8P/
tP+i/6L/pv+m/6j/q/+s/67/tP+6/8L/yv/S/9j/3f/i/+f/7f/x//T/8//0//X/9v/3
//f/9f/3//f/+P/6//r/+v/6//z//P/8//3/+//8//z//P/8//z//P/8//3//f/9//3/
/P/8//z//f//////AAAAAAEAAQABAAEAAAAAAAEAAQADAAQABQAHAAcACAAJAAkABwAI
AAgACQALAA0ADQAOAA0ADgAPABAAEgATABQAFQAUABUAFgAWABgAGQAZABkAHAAcAB0A
HgAeAB4AHgAeAB8AHwAfAB4AHAAdAB0AHQAeAB0AHQAcABwAHAAbABoAFwAXABYAFQAW
ABQAFAASABAADgAMAAoACQAHAAYABQAGAAUABAADAAIAAQABAAAA///+//7//v/8//z/
+//7//v/+//6//r/+v/6//n/+f/5//n/+f/5//j/+P/4//j/9v/2//b/9v/2//b/9v/2
//f/9//3//f/9//3//f/+P/6//r/+v/6//n/+P/3//b/9v/2//b/9//4//r/+//8//v/
+//7//v//f/9//7//v/+//7//v/+//7//v/+//7//v/////////9//3//f/9////////
/////f/9//z//P/+//7//v///////v/+//7//P/8//z//P/8//z/+//7//v/+//7//v/
/f///wAAAAAAAAAAAAAAAAAAAAABAAEAAgADAAQABAAEAAQABAAHAAgACQAJAAoACwAK
AAoACAAHAAcABgAEAAMAAgACAAEAAAD///7//v/9//v/+v/6//n/+f/5//f/9//3//f/
+P/4//j/+P/4//j/+P/3//f/9//3//f/9v/2//b/9v/0//T/8//z//X/9f/1//b/9v/2
//b/9v/2//b/9v/2//n//f8DAAgADQAXACQANgBJAF0AbwB+AIkAjwCRAJMAkwCHAFMA
BQDT/8D/rv+i/6L/pv+k/6f/rP+s/7D/tv++/8b/zv/W/93/4v/n/+3/8f/y//P/9P/z
//T/9f/1//f/+f/5//r/+v/6//r/+v/6//r/+v/7//v//P/8//z//P/8//z//P//////
//////7//v/+/////////wAAAAADAAMAAwADAAIAAgADAAMABAAEAAQABQAFAAYABwAH
AAcACAAIAAkACQALAAsADAANAA4ADwAQABAAEQASABMAFAAVABYAFgAYABkAGQAZABoA
GgAbABwAHAAcABwAHAAdAB0AHQAcABoAGwAbABsAHAAbABsAGgAaABoAGQAYABcAFwAW
ABUAFAASABIAEAANAAwACwAKAAkABwAGAAUABgAFAAQAAwAAAP/////+//3//P/8//z/
+v/6//n/+f/7//v/+v/6//r/+v/5//n/9//3//f/9//2//b/9v/2//b/9v/2//b/9P/0
//T/9P/1//X/9f/1//P/8//z//T/9P/0//T/9P/0//T/9P/0//T/9P/0//X/9f/2//b/
9v/3//f/9//3//f/9//4//j/+v/6//r/+v/6//r/+v/6//r/+//7//v/+//7//v/+//7
//v/+//7//n/+f/4//j/+P/4//j/+f/7//r/+v/6//j/+P/4//j/+P/4//f/9//3//f/
9//3//f/9//5//z/+v/6//r/+v/6//r/+v/7//3//v///wAAAAAAAAAAAAABAAIAAwAD
AAMAAwABAAAA/f/9//7//v/+//3//P/8//v/+v/5//j/+P/3//X/9P/0//P/8//z//H/
8f/x//H/8v/y//L/8v/y//L/8v/x/+//7//v/+//8P/w//D/8P/u/+7/7f/t/+//7//v
//D/7//u/+3/7P/u//D/8P/y//f/+/8BAAYADQAZACgAOABJAF8AbwB4AIEAhwCJAIcA
gQBfABkA2f+9/67/oP+e/6L/oP+g/6P/pv+o/67/tP+8/8b/zv/W/9v/4P/l/+n/6//w
//H/8P/x//L/8//z//P/9f/1//b/9v/2//b/9v/2//b/9v/3//f/+P/4//j/+P/4//j/
+P/7//v/+//7//r/+v/6//v/+//7//z//P////////////7//v//////AAAAAAAAAQAB
AAIAAwADAAMABAAEAAUABQAHAAcACAAHAAgACQAKAAwADQAOAA8AEAARABIAEgAUABUA
FQAVABgAGAAZABoAGAAYABgAGAAZABkAGQAYABgAGQAZABkAGgAZABkAGAAYABgAFwAW
ABMAEwASABEAEgAQABAADgALAAoACQAIAAcABQAEAAMABAADAAIAAQD+//3//f/8//3/
/P/8//z/+v/6//n/+f/5//n/+P/4//j/+P/3//f/9//3//f/9//4//j/+P/4//b/9v/2
//b/9v/2//b/9v/1//X/9f/1//X/9f/1//b/9v/2//b/9v/2//b/9v/2//b/9v/2//f/
9//4//j/+P/3//f/9//3//n/+f/6//r/+v/6//r/+v/6//r/+v/6//r/+//7//v/+//7
//v/+//7//v/+//7//v/+//6//r/+v/6//r/+//7//r/+v/6//j/+P/4//j/+v/6//n/
+f/5//n/+f/5//n/+f/5//n//f/8//z//P/8//z//P/8//z//f8BAAIAAwAEAAQABAAE
AAQABQAGAAcABwAFAAUAAwACAAEAAQACAAIAAAD///7//v////7//f/8//z/+//5//j/
9v/1//X/9f/1//X/9f/1//b/9v/2//b/9v/2//b/9f/1//X/9f/1//T/9P/0//T/8v/y
//H/8f/z//P/8//0//T/9P/0//T/9P/0//T/9v/7/wMACQAOABcAIwAyAEQAVwBpAHUA
fgCFAIcAiQCJAHMAMwDv/8//vf+q/6T/qv+s/6r/rP+v/7D/tP+6/8D/yv/U/9z/4P/n
/+r/7//x//X/9v/3//b/9//4//n/+f/5//v/+//8//z//P/8//z//v/+//7////9//7/
/v/+/wAAAAAAAAAAAQABAAEAAQAAAAAAAAABAAEAAQACAAIAAwADAAMAAwAEAAQABQAF
AAgACAAIAAkACQAKAAsACwALAAwADAANAA0ADwAPABAAEQASABMAFAASABMAFAAVABgA
GQAaABoAHAAdAB0AHQAeAB4AHwAgACAAIAAgACAAIQAhACEAIAAgACEAIQAhACAAHwAf
AB4AHgAeAB0AHAAbABsAGgAZABgAFgAWABQAEQAQAA8ADgANAAsACgAJAAgABwAGAAUA
BAADAAMAAgADAAIAAgACAAIAAgABAAEAAwADAAIAAgACAAIAAQABAP//////////AAAA
AAAAAAD+//7//v/+//7//v/+//7//f/9//3//f/9//3//f/+//7//v/+//7/AAAAAAAA
AAAAAAAAAAABAAAAAAD///7/AQABAAEAAQABAAEAAgACAAIAAgACAAIABAAEAAQABAAC
AAMAAwADAAMAAwADAAMAAwADAAMAAwABAAEAAAAAAAIAAgACAAMAAwACAAIAAgACAAIA
AgACAAQABAADAAMAAQABAAEAAQABAAEAAwADAAQABAAEAAQABAAGAAYABgAHAAkACgAL
AAwACgAKAAoACgANAA4ADwAPAA0ADQALAAoACwALAAwADAAMAAsACgAKAAcABgAFAAQA
BgAFAAMAAgAAAP///////////////////v/+//7//v/8//z//P/7//3//f/9//3//P/8
//z//P/8//z/+//7//v/+//7//z//P/8//z//P/8//7//v/+////BQALABAAGQAlADYA
SABZAGsAfQCIAI8AkwCXAJkAkwBxACkA6f/L/7r/qP+m/67/rv+s/7H/tP+0/7r/wv/I
/9L/3P/k/+f/7P/x//X/9//4//v//v/9//7/////////AQABAAIAAAAAAAAAAAACAAIA
AgADAAMABAAEAAQABAAEAAQABAAFAAUABQAFAAYABgAGAAcABwAHAAgACAALAAsACwAL
AAwADAANAA0ADgAOAA4ADwANAA4ADwAPABEAEgASABMAEwAVABUAFgAVABYAFwAYABoA
GwAcAB0AHAAdAB4AHgAgACEAIQAhACIAIgAjACQAJQAmACcAKAAoACcAJgAkACQAJQAl
ACUAJgAlACUAJAAkACQAIwAiACEAIQAgAB8AHAAaABoAGAAXABYAFQAUABUAEwASABEA
EAAPAA4ADQAMAAsACwAKAAkACAAIAAgABgAGAAUABQAHAAcABgAGAAQABAADAAMAAwAD
AAMAAwACAAIAAgACAAAAAAAAAAAAAAAAAAAAAAABAAEAAQABAAEAAQABAAIABAAEAAQA
BAACAAIAAgACAAQABAAEAAUAAwAEAAQABAAHAAcABwAHAAUABQAGAAYACAAIAAgACAAK
AAoACgAKAAgACQAJAAkACQAJAAkACQAJAAkACQAJAAkACQAIAAgACAAIAAgACQAHAAYA
BgAGAAYABgAGAAYACAAIAAcABwAHAAgACgAKAAoACgAKAAoACgALAAsADAANAA4AEAAQ
ABAAEAAPABAAEQARABMAEwARABAADQANAA4ADgAOAA0ADAAMAAsACgAJAAgABgAFAAMA
AgACAAEAAQABAAMAAwADAAMAAAAAAAAAAAAAAAAAAAD///3//f/9//3//v/+//7//v/+
//7//f/9//3//f/9//7/AAAAAAAAAAAAAP7//v/+////BQALABIAGQAjADIAQABRAGMA
dwCEAI8AlwCZAJsAmwCNAFcACwDX/8b/tv+q/67/sP+s/6//tP+0/7j/wP/I/9D/2P/g
/+f/7P/v//X/9//6//3/AAD//wAAAQABAP//AQABAAIABAAEAAQABAAEAAQABAAFAAMA
BAAEAAQABgAGAAYABgAHAAcABwAHAAgACAAIAAkACQAJAAoACgALAAsACwALAA4ADgAP
AA8ADgAOAA4ADwAPABAAEQARABEAEgASABMAEwAVABUAFgAXABgAGQAaABoAGwAcAB0A
HgAfACAAIAAgACEAIQAhACQAJAAlACYAJgAmACYAJgAlACUAJQAkACYAJwAnACcAJgAl
ACUAJAAkACQAIwAiACEAIQAgAB8AHgAcABwAGgAZABgAFwAWABMAEQAQAA8AEAAPAA4A
DQAMAAsACwAKAAcABgAGAAYACAAIAAcABwAHAAcABgAGAAQABAADAAMABQAFAAUABQAC
AAIAAgACAAIAAgACAAIAAgACAAIAAgABAAEAAQABAAMAAwADAAQABAAEAAQABAAEAAQA
BAAEAAQABAAEAAUABQAGAAYABgAHAAcABwAHAAUABQAGAAYACAAIAAgACAAIAAgACAAI
AAgACQAJAAkACQAJAAkACQAJAAkACQAJAAsACwAKAAoACAAIAAgACQALAAoACgAKAAoA
CAAIAA==
         </WaveFormData>
      </LeadData>
   </Waveform>
</RestingECG>
