# Supplementary material for: Detection of Left Atrial Enlargement Using a Convolutional Neural Network-Enabled Electrocardiogram
Source: Front Cardiovasc Med. 2020 Dec 17;7:609976. doi: 10.3389/fcvm.2020.609976 (PMC7773668; doi:10.3389/fcvm.2020.609976)
Supplement: Supplementary file 4 [file Data_Sheet_4.ZIP › normal3/1802031873_1331_0000001E.XML]

<?xml version="1.0" encoding="Windows-1252"?>
<!DOCTYPE RestingECG SYSTEM "restecg.dtd">
<RestingECG>
   <PatientDemographics>
      <PatientID>1802031873</PatientID>
      <PatientAge>70</PatientAge>
      <AgeUnits>Years</AgeUnits>
      <Gender>Female</Gender>
      <PatientLastName>lipeiyu</PatientLastName>
   </PatientDemographics>
   <TestDemographics>
      <DataType>Resting</DataType>
      <Site>1</Site>
      <AcquisitionDevice>MAC55</AcquisitionDevice>
      <Status>Unconfirmed</Status>
      <Priority>Normal</Priority>
      <AcquisitionTime>08:47:32</AcquisitionTime>
      <AcquisitionDate>08-05-2016</AcquisitionDate>
      <CartNumber>1</CartNumber>
      <AcquisitionSoftwareVersion>009C</AcquisitionSoftwareVersion>
      <XMLSourceVersion>MAC5000 v1.0</XMLSourceVersion>
   </TestDemographics>
   <RestingECGMeasurements>
      <VentricularRate>85</VentricularRate>
      <AtrialRate>85</AtrialRate>
      <PRInterval>136</PRInterval>
      <QRSDuration>80</QRSDuration>
      <QTInterval>372</QTInterval>
      <QTCorrected>442</QTCorrected>
      <PAxis>71</PAxis>
      <RAxis>82</RAxis>
      <TAxis>42</TAxis>
      <QRSCount>14</QRSCount>
      <QOnset>228</QOnset>
      <QOffset>268</QOffset>
      <POnset>160</POnset>
      <POffset>216</POffset>
      <TOffset>414</TOffset>
      <ECGSampleBase>500</ECGSampleBase>
      <ECGSampleExponent>0</ECGSampleExponent>
   </RestingECGMeasurements>
   <Diagnosis>
      <Modality>Resting</Modality>
         <StatementCount>4</StatementCount>
         <LabelText>12SL ��ϳ���</LabelText>
      <DiagnosisStatement>
         <StmtFlag>ENDSLINE</StmtFlag>
         <StmtText>�������</StmtText>
      </DiagnosisStatement>
      <DiagnosisStatement>
         <StmtText>����</StmtText>
      </DiagnosisStatement>
      <DiagnosisStatement>
         <StmtFlag>ENDSLINE</StmtFlag>
         <StmtText>�����ҷʴ�</StmtText>
      </DiagnosisStatement>
      <DiagnosisStatement>
         <StmtFlag>ENDSLINE</StmtFlag>
         <StmtText>�쳣 ECG</StmtText>
      </DiagnosisStatement>
   </Diagnosis>
   <Waveform>
      <WaveformType>Rhythm</WaveformType>
      <WaveformStartTime>0</WaveformStartTime>
      <NumberofLeads>8</NumberofLeads>
      <SampleType>CONTINUOUS_SAMPLES</SampleType>
      <SampleBase>500</SampleBase>
      <SampleExponent>0</SampleExponent>
      <HighPassFilter>16</HighPassFilter>
      <LowPassFilter>150</LowPassFilter>
      <ACFilter>NONE</ACFilter>
      <LeadData>
         <LeadByteCountTotal>10000</LeadByteCountTotal>
         <LeadTimeOffset>0</LeadTimeOffset>
         <LeadSampleCountTotal>5000</LeadSampleCountTotal>
         <LeadAmplitudeUnitsPerBit>4.88</LeadAmplitudeUnitsPerBit>
         <LeadAmplitudeUnits>��V</LeadAmplitudeUnits>
         <LeadHighLimit>2147483647</LeadHighLimit>
         <LeadLowLimit>268435456</LeadLowLimit>
         <LeadID>I</LeadID>
         <LeadOffsetFirstSample>0</LeadOffsetFirstSample>
         <FirstSampleBaseline>0</FirstSampleBaseline>
         <LeadSampleSize>2</LeadSampleSize>
         <LeadOff>FALSE</LeadOff>
         <BaselineSway>FALSE</BaselineSway>
         <ExcessiveACNoise>FALSE</ExcessiveACNoise>
         <MuscleNoise>FALSE</MuscleNoise>
         <LeadDataCRC32>4231100128</LeadDataCRC32>
         <WaveFormData>
FAAUABQAFAASABIAEgASABAADgAMAAoABwAGAAUABAACAAIAAgACAAEAAAD///7/AAAA
AAAAAAD9//z/+//6//v//P/9//7//v/+//7//v/7//r/+f/4//v//P/9//7//P/8//z/
/P/6//r/+v/6//r/+v/6//r/+P/4//j/+P/7//z//f/+//3//P/7//r//P/8//z//P/+
//7//v/+//v/+v/5//j/+//8//3//v/8//z//P/8//z//P/8//z//v/+//7//v/7//r/
+f/4//v//P/9//7//P/8//z//P/+//7//v/+//7//v/+//7//P/7//r/+v/8//3//f/8
//r/+v/6//n/+//7//3//f/9//z/+//7//r/+v/6//r//P/9////AAD9//z/+//5//r/
+//9/wAAAgACAAIABAAEAAMAAgABAAIABQAHAAgAAwAAAP///f///wAAAQACAAAAAAAA
AP7//v/+/wEA//8BAAEAAQABAPz/+f/2//T/9f/2//j/+v/4//j/+P/4//j/+P/4//j/
+v/6//n/+f/9//j/9//1//T/9v/+/wcAFAAdACcANQA9AD0APAA7ADkANwAvACEAEAD6
/+f/3f/g/+3/+P/5//v/+//7//f/9P/x//X/+v/4//T/+f/7//n/9f/1//f/9//5//r/
+v/6//j/9//3//j/+P/2//j/+P/8//z/+//7//n/+P/4//j/+//7//v/+//7//v/+//6
//r/+//7//z////////////8//v/+f/4//r//P/9/wAA/v/+//3//f/9//7//v///wAA
AAAAAAAAAAAAAAEAAwAFAAcACAAJAAoACgAMAAwACwANAA8ADwASABUAFwAXABYAFwAY
ABgAGgAdACAAIQAeAB0AHAAbAB0AHQAeAB4AIgAiACEAIAAeAB0AGwAaABwAGwAZABgA
FAAUABEADQAMAAwACgAIAAgABgAEAAQAAAD///7//f8AAAEAAQACAAAA///+//7//P/7
//v/+//9//3//f/9//r/+f/4//j//P/6//r//P/6//n/+f/5//n/+f/5//f/+f/5//n/
+f/3//f/9//3//r/+//8//3//P/8//v/+P/5//j/+P/5//z//f8AAAEA///7//n/9//5
//v//P/8//z//f/9//z/+v/6//r/+//8//3//v8AAP///P/7//r//P/9//7//v/+//3/
/f/9//3//P/4//r/BAABAAAA///+//3/+//6//n//P/8//3//f/6//r/+v/6//r/+//8
/////f/9//z/+//6//r/+f/4//v//f/+/wAA///+//3//P/7//n/+f/6//7/AAAAAAAA
AAABAAEAAQAEAAUACAAKAAcABAABAAAA///+//7//v8AAAAAAAAAAPz//P/8/////v//
/wAAAQD+//v/+P/1//f/+P/5//v/+v/6//r/+v/6//j/+P/4//n/+v/7//v/9//1//b/
9//7//z/+v/+/wUADAAVAB8ALQA5ADsAPAA/AD8AOQAvACMAFgAEAO3/3f/e/+///P/9
//3/+f/3//v//P/5//n//v/+//7//f/5//f/9f/1//f/9//4//r/+//8//n/+f/6//z/
+v/4//r/+v/8//z/+//7//v/+v/6//r//P/9//7////8//v/+v/4//n/+//8//7//f/9
//3//f/9//3//P/8////AAAAAAIAAAD+//v/+f/8//7///8BAAIAAgACAAIAAAAAAAEA
AwAEAAcACQALAAkACAAJAAgADAAPABIAEwAUABcAGQAZABcAFwAXABYAGgAdACAAIQAf
AB8AHwAfACAAIQAjACQAIwAiACAAHgAcABsAGQAYABoAGwAbABwAGAAWABEACwAMAA4A
DgAOAAsACAAFAAQABAADAAIAAQACAAMAAwAEAAEA///9//z//f/9//7/////////////
//3/+//5//j//f/8//3/AAD9//v/+v/5//v/+//7//n/+//7//v/+//5//n/+f/5//z/
/f/+/////P/8//v/+P/5//r//P////7//f/+//3//f/7//v/+////wEAAgACAP7//f/7
//j/+//8//3///8BAAEAAQACAAEA/v/9//z//f///wEAAgD///3//P/7//z//P/9//7/
///////////6//j/+v/+//7//v/+//7//P/7//v/+//9//7/AAABAP///v/9//z/+f/5
//n/+//+//////////z//P/7//r//P/9//3//v/+//7//v/+//v/+f/5//r//f8AAAEA
AgACAAMAAwADAAEAAQADAAQABgAEAAIAAgD///7//v/+/wAAAAAAAAAA/v/+//7/AQD/
//////////3/+//5//f/+P/4//j/+f/6//r/+v/6//j/9v/2//b/9//4//n/+f/3//n/
/P/5//f/+P/2//j///8KABUAHwApADMANwA2ADcAOQA3AC0AIwAaAAoA8//h/97/6f/2
//3////9//v/+f/6//f/9f/2//j/+v/7//3//f/6//n/+v/5//n/+v/6//r/+f/5//r/
/P/6//j/+v/6//7//v/9//3//P/6//n/+P/7//v/+//7//n/+f/5//j/+v/7//v//P/9
//3//f/9//v/+//6//r/+//8//z//v8AAAAA//////7//v/9//3/AQACAAMABAABAAAA
AAABAAIABQAHAAkACAAIAAoACgAJAAsADQANAA8AEwAWABcAFgAXABgAGAAZABsAHQAd
AB0AHQAdAB0AGwAbABwAHAAhACIAIgAiACEAHwAcABoAHAAbABkAGAAWABYAEwAPAAwA
DAAKAAgACQAIAAcACAAEAAMAAgABAAEAAQAAAAAAAAD///7//v/9//v/+v/5//z//f/+
/////f/7//n/+P/6//j/+P/6//z/+//7//v/+//7//v/+f/8//3//v////z/+//6//n/
+v/7//z//f/8//z/+//4//f/9v/2//f/+v/7//7////9//n/9//1//r//f///wAA/f/9
//z/+v/6//r/+v/7//3//f/9//7//P/6//r/+v/9////AQACAAEA///+//3//P/6//n/
+P/8//3//v////r/+P/4//b/+f/6//v//P/+//3//f/9//3//P/8//v//f/+////AAD8
//v/+v/7//z//f/9//3//f/+//7//v/9//3//P/8////AAABAAIA///7//n/+P/7//7/
//8AAAIAAwADAAMAAQABAAMABAAHAAYABQAGAAQAAgABAAAAAgACAAIAAgD///7//f//
////////////AgABAAAA///7//r/+f/5//z//P/8//z//P/6//r/+v/5//j/9//1//v/
+//8//3////8//j/9v///xAAGwAlADEAOQA7ADoAMwAxADEAKwAhABoADgD7/+f/4v/r
//b/+//9/////f/9//z/+//5//j/9v/2//n//f////z/+//8//v/+v/6//n/+P/6//v/
/f8AAPz/+P/4//b/+f/6//r/+//5//j/+P/4//v/+//7//v//f/9//3//P/7//v/+v/6
//3//f/9//3//f/9//z//P/8//z/+//8//3//v/+/////v/+//3//f8BAAIAAwAEAAIA
AgADAAUABAAFAAUABQAHAAgACwAMAAsADQAPAA8AEgAVABcAFwAWABcAGAAYABkAGwAd
AB0AHgAfACAAIQAgAB8AHwAeACAAIAAfAB4AHgAdABsAGgAaABkAFwAWABUAFgAUABEA
DwAOAAsACAAKAAgABgAGAAQAAwACAAEA//////7//v////////8AAP///f/8//v//P/9
//7////7//n/9//2//j/9v/2//j/+//7//z//f/7//n/9//z//f/+f/7//3//P/7//r/
+f/3//f/9//3//j/+v/7//r/9//2//b/9//6//v//v////7/+//6//n/+P/5//n/+P/7
//3//v/+//v/+v/5//n//P/9//7/AAD///z/+//6//z//f/+//7/AAD////////8//r/
+f/4//z//f/+////AAD+//z/+//6//n/+P/7//v//P/9//v/+v/6//n/+v/6//r/+v/6
//v//P////7//f/7//n/+v/8//3//v/8//3//f/+//z//P/8//z//P/7//z//v/9//7/
/f/8/wEAAwAEAAUAAgABAAIAAgADAAIAAQACAAMAAgACAAIA/v/8//r/+P/5//z///8F
AAIAAQAAAP/////9//v/+f/6//r/+v/7//v/+v/5//j/+P/2//b/9v/0//T/9P/z//P/
9//6//3////+//z//P///wYAEwAjADEAPwBBAD4APQA3AC0AJQAfABQAAgDx/+X/5P/t
//b/9//z//X/+f/7//r/+//7//r/+P/2//X/9//3//j/+f/8//3/+v/6//n/+P/5//n/
+v/8//z/+v/8//z/+//6//j/9//4//j/+f/6//n/+f/5//n/+//7//v/+v/7//3//v8A
AP///f/7//n/+//9//7/AAD///7//P/8//3//v/+////AQACAAIAAwACAAAA/v/8/wAA
AgAFAAkACAAJAAkACQAIAAgACgAKAAwADwASABMAEQATABQAEwAWABkAHAAeABwAHQAe
AB0AHQAdAB0AHQAeAB8AIQAiACEAIAAeABwAHwAfAB4AHgAbABkAFgAUABQAFAARAA0A
DwAQAA8ADgALAAgABQAEAAQABQAGAAcAAwABAP7//P/+//3//P/8//7//f/9//3//P/7
//r/+f/7//v/+//8//3/+v/5//r/+v/5//n/+f/6//v//P/7//z/+//6//n/+v/7//z/
/f/8//v/+v/5//n/+v/6//j/+P/4//n/+//6//n/+v/5//z/+//8//3/+//7//r/+P/6
//v/+//6//z//P/8//3/+v/5//j/+P/6//r//P/+//3//f/9//z//P/7//v/+//9//z/
/P/8//r/+f/4//f//P8AAP7//v/+//7/+//5//j/9//7//z//v////v/+v/5//j/+P/5
//r//f/7//v/+v/5//v//P/8//z//P/9//3//v/9//z/+//6//z/+//8//7/AAACAAIA
AgADAAMAAgABAAQABQAIAAoABwAEAAEAAAD///7//v/+/wAAAAAAAAAA/P/8//z////+
////AAABAP//+//3//P/9f/2//f/+f/6//r/+v/6//n/9v/1//T/9//4//n/+f/3//f/
+P/3//f//P/+/wIACQASAB8ALwA7AD8APwBAAD0ANwAvACcAGQAGAPL/4f/d/+j/9//+
//n/9f/1//n/9//0//X/9//6//r/+P/5//n/+f/1//X/9//3//j/+v/7//z/+v/5//n/
+v/6//j/+v/6//7//v/9//3//P/6//n/+P/6//v//P/9//z/+//6//j/+v/7//v//P/9
//3//f/9//3//f/8//z///8AAAAAAgD///7//P/7//7/AAABAAMAAgACAAIAAgAEAAQA
BQAHAAgACwANAA8ADgAMAAwACgAMAA8AEgATABIAFQAXABcAFgAXABgAGAAcAB8AIgAj
ACAAHwAeAB0AHgAfACEAIgAmACYAJQAkACEAHwAcABoAHQAdABwAHAAZABgAFAAPABAA
EAAOAAwACgAIAAYABgABAP///f/7////AQACAAQAAQD///3//P/9//3//v////3//f/9
//3/+v/5//j/+P/7//r/+//+//7//f/9//3//f/9//3/+//8//v/+v/5//n/+f/5//n/
+//7//v/+//5//r/+v/4//j/+P/5//v/+//7//3//f/7//n/+f/5//v//f/+//7//f/9
//z/+v/7//z//f///////////wAA///8//v/+v/7//3///8AAP///f/8//v//P/8//3/
/v8BAAEAAQD9//j/+f/6//v//P/9//3//v///////v/+//3//v/+//7//v/8//v/+v/7
//z//f/9//3//v8AAAEAAgAAAP///f/8//3//v///wAA///9//3//v8AAAIAAgACAAYA
BwAHAAcABQAFAAcACAAJAAgABwAIAAUABAAEAAQAAwACAAEAAAABAAIAAwAHAAIAAQAA
AP//AAD///7//f/6//r/+v/7//r/+v/6//r//f/8//3//v/9//z/+//5//v//f8AAAMA
///8//j/+v8FABQAJQA3AEUASwBHAEIAOwAzAC0AKQAhABAA/v/r/+P/6v/1//b/9//5
//v/+//7//r//f/9//r/+P/6//3/+//7//r/+//+/////P/8//v/+v/7//3/AAAEAP//
/P/9//z//P/8//v/+//8//z//f/+//7//f/8//v//P/9//7//v/8//3//f/+//3//f/9
//3//v//////AAAAAAAA//8AAAMABAAEAAUAAwAEAAQABQAEAAQABAAEAAUABgAIAAsA
CAAJAAkACQALAAwADwAQAA8AEQATABMAFAAXABkAGQAdAB8AIQAiACAAIQAiACEAIgAj
ACQAJQAlACUAJgAmACcAJgAkACIAIwAjACIAIgAhAB8AHAAaABoAGgAXABMAEAAQAA4A
DAAMAAoACAAIAAcABwAHAAcABQADAAAA/v8BAAEAAQACAAIAAQABAAEAAQABAAEAAQAA
AP///v/+/////P/7//z//////wAAAQAAAP///v/7//v/+//7//v//v///wAAAQD+//3/
/P/7//z//v////7////+//7////9//3//////wEA/////////f/9//z/+v/+/wEAAwAE
AAAA/v/8//v//P/9//7/AAACAAAAAAAAAP3//f/9//z//////wAAAQD///7//v/+//3/
//8BAAEAAAD+//7//v/+//z/+//7//v//v/+///////+//7//v/+/////////wEA////
//7//f/8//z/+//6//3///8AAAIAAQAAAP///v/+//3//v8AAAAAAgACAAIABAAFAAUA
BQAIAAkADAAOAAwACAAEAAIAAgACAAMABAADAAIAAQAAAP7//v/+/wEAAgADAAQABQAD
AP//+//3//f/+P/5//v/+//6//n/+P/6//j/+P/4//v//P/9//3/+f/3//j//f/9//z/
/P/+/wUAEAAZACEALwA/AEUARABBADsANQAvACUAEgD8/+n/3f/i//H/+v/5//X/9f/3
//n/+P/3//n//P/8//7////7//n/9//3//n/+f/6//z//f/+//v/+f/4//j/+f/4//v/
/P/8//z/+//7//v/+v/6//r/+//7//v/+//5//n/+f/4//n/+//8//7//f/9//3//f/9
//3//P/8////AAAAAAIA///+//z/+//+/wAAAQADAAQABAAEAAQAAwACAAIAAwAEAAcA
CQALAAsACgALAAoADAAPABIAEwASABUAFwAXABYAFwAYABgAHAAfACIAIwAiACEAIAAf
ACEAIQAiACIAJgAmACUAJAAjACEAHgAcAB4AHQAbABoAFgAWABMADwAQABAADgAMAAoA
CAAGAAYABAADAAIAAQACAAMAAwAEAAQAAwACAAIAAQD///7//f/7//v/+//7//z/+//6
//r//f/8//3/AAD9//v/+v/5//v/+//7//n/+//7//v/+//9//3//f/9//3//f/9//3/
/P/8//v/+P/6//r/+//9//v/+//9//3//f/7//v/+//9////AAAAAP3//f/8//r/+//8
//3////+//3//P/8//7//P/8//z///8BAAMABAACAP///f/7//z//P/9//7/BQD///v/
+f/4//n/+v/7//z//f/9//7////9//z//P/7//v//P/9//7/+//7//v//f/7//v/+v/5
//v//P/8//z/+v/7//v//P/9//7///8AAP7/+//6//r//P/+//7//v8BAAMABAAFAAIA
AQACAAIABAAEAAQABgAEAAIAAQAAAP7//v/+//7//f/+////AwD///3/+//5//v/+//7
//v/+f/4//f/9//4//j/+P/4//j/9v/2//b/+P/4//j/9//7//v/+v/9//3/+v/4//b/
/f8KABcAJQA1AEEAQwBCAD8ANwAvACsAJQAYAAIA7f/d/9r/4//y//f/9f/1//v/+//4
//X/9f/4//j/9v/5//v/+//3//f/+f/5//f/+P/4//j/+P/5//v//v/8//r//P/8//3/
/P/6//n/+f/4//j/+P/3//f/9//3//n/+f/5//j/+v/7//v//P/9//3//f/9//3//f/8
//z//P/8//v//P/9//7//v///wEAAgACAAMAAgACAAIAAgAEAAQABQAHAAUABQAEAAMA
BgAIAAwADgAOAA8AEAAPABIAFQAXABcAGgAbABwAHAAcAB0AHgAdACAAIQAiACMAIgAh
ACEAIAAiACIAIQAgACIAIwAjACQAIAAdABkAFgAWABYAEwAPAA0ADAAJAAYACQAIAAcA
CAAEAAMAAgABAP/////+//7/////////AAD///3//P/7//z//f/+////AAD///7//v/8
//j/9v/2//j/+f/7//3/+v/5//j/9f/4//n/+v/7//v/+//7//v/+v/5//j/9//6//z/
/f/8//n/+P/4//n/+v/7//7////9//v/+//7//v/+//6//j/+//9//7//v/9//z/+//7
//v/+//7//z//f/8//3//v/7//v/+//6//v/+//8//3//f/6//r/+v/4//n/+v/7//z/
+//5//j/9//5//r//P/9//7//v/+//7/+v/5//j/+f/6//v/+//7//n/+v/6//r//P/9
//3//v/+//7//v/+//z/+f/4//j/+//+////AAACAAMAAwADAAMAAwAFAAYABwAGAAUA
BgABAP7//P/6//3//v///wAA/v/+//7/AQD9//3//f/9//3/+//5//f/9f/0//P/8//2
//j/+v/8//v/+P/3//b/9v/2//b/9f/9/////P/5//f/+P/0//b/AQAQAB0ALQA7AEMA
QQA8ADsANwAtACcAIQAUAPz/5//b/9z/6f/y//X/9//5//n/9//4//P/7//y//b/9v/3
//n/+f/3//f/+f/5//f/+P/4//j/+f/5//r//P/5//b/9//2//r/+v/5//n/+v/6//v/
/P/8//v/+v/5//v/+//7//r/+P/5//n/+v/8//3//v////z/+//5//j/+v/8//3/AAAC
AAIAAQABAP7//v/9//3/AAACAAQABgADAAIAAgADAAUABwAIAAkACgAKAAwADAALAA0A
DwAPABEAFQAYABkAGAAZABoAGgAaABsAHAAbABwAHQAeAB8AHQAdAB4AHgAiACIAIQAg
AB4AHQAbABoAGgAZABcAFgAVABYAFAARAA0ADAAJAAYACQAIAAcACAAFAAMAAQD//wEA
AQAAAAAAAAD///7//v/7//n/+P/3//n/+f/5//n/+f/5//n/+v/6//j/+P/6//v/+//8
//3/+v/5//j/9f/4//n/+v/7//r/+f/4//f/9//3//f/9//4//r/+//6//j/9v/1//X/
+P/5//z//f/7//n/+f/5//j/+f/5//j/+f/7//z//P/7//r/+f/5//r/+//8//7//v/8
//z//P/6//v//P/8//7////9//r/+P/4//j/+P/5//n/+v/7//r/+v/7//v/+f/4//f/
9v/4//n/+v/9//z/+//5//f/+P/6//v//P/6//v/+//8//z//P/8//z//P/7//z//v/9
//7//f/8/wAAAQABAAEAAQABAAMABAACAAAA/v/+/////v/+//7//f/8//v/+v/6//z/
/v8DAP7//f/8//v/+f/3//X/8//0//b/+P/7//r/+P/2//T/9v/0//T/9P/0//T/9P/z
//H/9f/4//3//f/2//L/+v8FAA4AFwAnADUAPwBDAEIAPQA5AC8AIQAVAAgA8P/f/9//
5v/x//j/8//v//H/8//z//b/9//1//b/9v/y//P/8//z//T/9f/4//n/+P/4//f/9v/3
//f/+P/6//j/9v/4//j/+f/4//b/9f/2//b/9//4//f/9//3//f/+f/5//n/+P/4//n/
+f/6//r/+f/4//f/+v/7//v//P/8//z/+//8//z//P/7//v//f/+//7////+//7//v/+
////AAACAAUABAAFAAUABQAGAAYACAAIAAoADQAQABEAEQATABQAEwAXABkAGwAcABoA
GwAcABsAGwAbABsAGwAdAB0AHgAeACAAIAAfAB4AHgAdABsAGgAYABcAFQAUABIAEgAP
AAsACwAMAAsACgAHAAQAAQAAAAAA///+//3/+//7//r/+v/8//v/+v/6//z/+//7//v/
+v/5//j/9//5//n/+f/6//v/+P/3//j/+P/3//f/9//4//n/+v/5//j/9//2//X/+P/5
//r/+//5//n/+f/5//f/+P/4//b/+P/4//n/+//4//f/+P/3//n/+f/7//3/+//7//r/
+P/5//v//P/8//z//P/8//3/+v/5//j/+P/8//z//v8AAPz/+//6//j/9P/2//j/+v/8
//7//P/7//v/+//6//r/+//7//v//P/9//7/+v/5//j/+f/7//v/+v/5//n/+v/6//r/
+v/7//v//P/9//7///8AAP7/+//6//r//P/+//7//v/+//////////////8BAAIABQAE
AAMABAAAAP7//f/8//3//v///wAA/f/8//v//f/9//3//f/9//3/+//5//f/9P/0//T/
9f/4//j/+P/4//j/9v/2//b/9P/0//T/8//3//v/+v/5//v/+v/2//r/AwAMABUAHwAt
ADsAOwA2ADUAMwAxAC8AJwAYAAYA8f/h/97/6f/2//v/+f/5//v/+//2//H/7f/u//T/
9v/5//3//f/6//n/+v/5//n/+v/6//r/+v/7//3/AAD7//j/+f/4//v//P/8//3/+//6
//r/+v/7//v/+//7//3//f/9//z/+v/7//v//P/9//3//f/9//v/+//6//r//f/+//7/
AAACAAIAAQABAP//AAAAAAEABAAEAAQABAACAAIAAwAFAAMABQAGAAcACgAKAAwADAAM
AA0ADgANAA8AEwAWABcAGAAZABoAGgAZABsAHQAdAB8AHwAfAB8AHgAdAB0AHAAfACAA
IAAgAB4AHQAbABoAGgAZABcAFgAUABQAEQANAAoACgAIAAYACQAIAAcACAAFAAMAAQD/
//3//f/8//z//v/9//z//P/8//v/+//7//z//f/+/////f/7//n/+P/8//r/+v/8//z/
+//7//v/+f/5//n/9//6//v//P/9//z/+//6//n/+//7//v/+//9//7//v/8//n/+P/4
//n/+//7//3//f/9//v/+//7//z//f/9//z//P/9//3//P/8//z//P/9//7///8AAAIA
AQD+//3//P/8//3//v/+/wIAAQAAAP///v/9//z//P/7//v/+//9//7/AAABAP///v/9
//z//f/9//3////+//3/+//5//z//v///wAAAAABAAEAAgABAAAA///+/////f/9//7/
/v8AAAAAAAAEAAUABQAFAAUABQAHAAgABgAEAAIAAgADAAIAAgACAAEAAAD///7///8A
AAEABQABAAEAAQABAP///f/7//n/+f/6//v//f/9//z/+//6//3//P/9//7/+//6//n/
9//z//f//P8BAAMAAgAAAPz/AQAOABkAIwAxAD8APwA6ADkANwAxACUAHQASAAIA8f/p
/+r/9/8AAP3/+//5//f/+/8AAAEA//8AAP7//P/5//n/9//2//f/+v/7//n/+v/6//r/
+f/5//r//P/9//z///8AAP7//P/5//f/+f/6//z//v///////////wEAAQABAAAAAgAD
AAMABAACAP///P/5//3///8AAAIAAgACAAEAAgACAAIAAQABAAIABAAFAAcABQAEAAMA
AgAFAAYACAALAAoACwALAAsADAAMAA4ADgASABUAGAAZABgAGQAZABcAGQAbAB0AHgAf
ACEAIwAjACIAIQAgAB8AIgAjACUAJgAnACYAJAAiACMAIwAiACIAHwAdABoAGAAXABgA
FgATABQAFAASABAADQAKAAcABgAHAAcABwAHAAUABQAEAAQAAgABAAAAAAABAAEAAgAD
AAIAAQAAAP//////////AAAAAP7//v8AAAAA////////AQABAAEA//8BAAEAAQABAAMA
AwADAAMAAQABAAEAAQD//wAAAAD+/wAAAAABAAMAAQD//////f8BAAEAAwAFAAUABQAE
AAIAAgADAAMAAgADAAQABQAHAAQAAwACAAIAAwACAAMABAADAAMAAwACAAAAAQADAAUA
CAAFAAQAAwACAAAA////////AQACAAQABQADAAIAAQAAAAAAAQACAAUAAwADAAIAAQAD
AAQABAAEAAQABQAFAAYABQAEAAMAAgAEAAMABAAGAAcACAAHAAYACAAJAAkACQALAAsA
DQAOAAsACAAFAAQABAAEAAUABgAHAAgACQAKAAUABAADAAUABAAFAAYABwAGAAMAAAD9
//7//v/+////AgACAAIAAgABAP7//f/8////AAABAAEA+//7/wAAAwD//wAACAAQABUA
HAAnADMAOwA9AD8AQABBAD0AOQAxACMADgD6/+n/4//s//3/BgAHAAcABQD7//n//P//
/wEAAgACAAIAAwABAP///f/9//////8AAAIAAwAEAAIAAQABAAIAAAD+/wAAAAAEAAQA
AwADAAIAAAD///7/AQADAAUABwAFAAMAAQD+////AQACAAQABQAFAAUABQAEAAMAAQAA
AAQABgAHAAoACAAIAAcABwAHAAgACAAJAAgACAAIAAgABgAGAAcACQALAA8AEgAVABUA
FAAVABQAFQAXABkAGQAcAB8AIQAhACEAIQAhACAAJAAnACoAKwAoACcAJgAlACYAJwAp
ACoAKgAqACkAKAAoACcAJQAkACYAJQAjACIAHQAcABgAEwAUABQAEgAQABEAEAAPABAA
DAALAAoACQAKAAsACwAMAAoABwAEAAIAAwADAAQABQAFAAUABQAFAAIAAQAAAAAABQAE
AAUACAAFAAMAAgABAAIAAwAEAAMABwAHAAcABwAGAAUABAADAAUABQAFAAUABQAGAAYA
BAABAA==
         </WaveFormData>
      </LeadData>
      <LeadData>
         <LeadByteCountTotal>10000</LeadByteCountTotal>
         <LeadTimeOffset>0</LeadTimeOffset>
         <LeadSampleCountTotal>5000</LeadSampleCountTotal>
         <LeadAmplitudeUnitsPerBit>4.88</LeadAmplitudeUnitsPerBit>
         <LeadAmplitudeUnits>��V</LeadAmplitudeUnits>
         <LeadHighLimit>2147483647</LeadHighLimit>
         <LeadLowLimit>268435456</LeadLowLimit>
         <LeadID>II</LeadID>
         <LeadOffsetFirstSample>0</LeadOffsetFirstSample>
         <FirstSampleBaseline>0</FirstSampleBaseline>
         <LeadSampleSize>2</LeadSampleSize>
         <LeadOff>FALSE</LeadOff>
         <BaselineSway>FALSE</BaselineSway>
         <ExcessiveACNoise>FALSE</ExcessiveACNoise>
         <MuscleNoise>FALSE</MuscleNoise>
         <LeadDataCRC32>1756451938</LeadDataCRC32>
         <WaveFormData>
HgAeAB4AHgAcABwAHAAcABcAFAARAA4ADgAOAA4ADgALAAoACQAIAAcABgAFAAQABAAE
AAQABAACAAAA/v/8//3//v///wAA/v/+//7//v/8//z//P/8//7//v/+//7//P/8//z/
/P/+//7//v/+//z//P/8//z//v/+//7//v///wAAAQACAAEAAAD///7///8AAAEAAgAA
AAAAAAAAAP7//v/+//7/AQACAAMABAADAAIAAQAAAAEAAgADAAQAAgACAAIAAgD///7/
/f/8//7/AAACAAQAAQAAAP///v8AAAAAAAAAAP7//v/+//z//P/8//3//f/9//3//P/8
//r/+v/6//r//P/9//7////9//3//f/9//7///8CAAUACQANABAAEgARABEAEQASABUA
FQAVABQAEQARABEAEgAQAA4ADQALAAsADAANAA0ACgAHAAQAAAABAAAA/v////7//v/8
//r/+v/6//z//P/8//r/+f/5//j/9//2//H/8v/z//T/9f/0//T/8//y//L/8v/z//P/
8//z//L/8f/v/+b/3v/c/97/5//0/wQAGQAzAE0AaQCKAKwA0ADwAAoBHQEpAREBzQB/
AEsAMwAnAB4AEgAKAA4ADwARABAADgAIAAMAAAD7//P/8f/v/+r/6P/o/+j/6P/p/+n/
6v/r/+n/6f/p/+f/5//o/+j/6P/q/+r/6v/q/+r/6f/n/+b/5//o/+n/6v/o/+j/6P/p
/+r/6v/q/+r/7P/s/+z/7P/r/+r/6v/p/+n/6v/s/+3/6//r/+r/6v/t/+3/7f/v/+7/
7f/s/+z/7P/u//D/8f/y//P/9P/2//b/+P/5//n//P/9//3//f8BAAMABQAHAAYACAAN
AA8AEgASABQAFgAWABUAFQAUABgAGQAbAB0AHwAgACAAIAAeAB4AHgAcAB0AHgAdAB0A
GwAYABYAFQATABMAEAAOAAsACgAJAAgABgAEAAMAAwACAAEAAQABAP///f/9//v//P/7
//z//f/7//v/+//5//f/9//3//X/9v/2//f/+v/6//n/9//2//b/9//3//j/+P/4//f/
9v/2//b/9v/0//f/+f/6//z/+//6//n/+P/4//n/+v/7//z//f/+//7//P/6//n/+P/5
//r/+//8//v//P/8//z//v/+//z//v/9//3//f/9//v/+v/6//r/+//+///////+//3/
+//5//v/+//7////AgD///7//f/8//r/+v/6//v//f/9//3//P/7//r/+f/4//n/+//8
//3//P/7//r/+f/5//r/+//+/wMABgAJAAsACwAMAAwADAAPABAAEAAQAA4ADQANAA0A
DgAOAAwACwALAAsADAANAAwACQAGAAMAAgAAAP7/+//5//r/+v/4//b/9P/0//b/9v/2
//T/8//x//H/8f/x/+//7f/t/+3/6//r/+z/7P/u/+7/7v/v/+//7//v/+7/5//l/+L/
3v/a/9z/3//o//b/CwAlAEEAXwB+AKAAwgDmAAQBGwEnAR8B6wCZAFUAMQAlACIAFgAK
AAwADwANAAwADgAKAAUA/v/3/+//6f/n/+b/5P/k/+T/5P/m/+X/5f/l/+P/4//j/+H/
4//k/+T/5P/i/+L/4v/i/+P/4//i/+L/4//k/+X/5v/i/+D/3v/d/+H/4v/j/+T/4v/i
/+L/4v/j/+T/5v/n/+T/5P/l/+X/5P/j/+H/4P/k/+X/5v/p/+b/5f/k/+T/5v/o/+r/
6//t/+3/7f/u/+3/7v/u/+3/8//1//b/9//3//n/+//9//z//v8DAAUABwAIAAsADgAO
AA8AEQASABUAFQAWABcAFgAWABUAFAAVABYAFwAWABcAGAAXABcAFQAQAAwACQALAA0A
DAAMAAgABgAEAAIAAgAAAP/////9//3//v////z/+f/4//X/+P/3//j/+f/4//f/9v/z
//P/8//z//H/8v/y//P/9v/1//P/8P/u//D/8f/x//L/8f/y//L/8v/w//D/8P/u//H/
8//0//b/9f/0//P/8v/y//P/9P/1//P/8//z//L/8v/y//P/9P/2//b/9v/2//T/9P/z
//L/9f/2//X/+P/4//f/9v/1//X/9P/0//T/9v/4//j/9//1//X/9P/z//T/9f/2//f/
9//2//X/9P/v//D/8v/2//T/9P/0//T/8v/y//L/8//z//P/8//y//D/8P/w//D/7v/v
/+//7//w//H/8v/z//D/8P/w//L/9//6//3///8CAAQABQAGAAgACAAHAAYABQAFAAYA
BwAGAAYABAADAAEAAQACAAMAAwABAP///f/6//j/9v/z//X/9v/2//T/8P/u/+7/8P/u
/+7/7P/r/+v/6//r/+v/6f/n/+f/5//n/+f/6P/o/+b/5v/m/+f/6P/p/+r/6v/l/+X/
4v/a/9T/0v/V/97/7P8BABsAOQBTAG4AjgCwANIA+gAZASsBMQEPAbkAXwAzACMAHAAU
AAwACAAJAAcABAACAP7/+f/2//P/7f/p/+X/4P/f/97/3f/c/97/3f/d/93/2//b/9v/
2f/a/9z/3f/e/97/3v/e/97/3v/d/9v/2v/c/9z/3P/c/9v/2v/Z/9n/2v/a/9r/2v/c
/9z/3P/c/9v/2v/a/9n/2f/a/9z/3f/d/93/3P/c/9v/2//b/93/3//f/9//4P/f/+D/
4f/h/+P/4//j/+T/5P/m/+f/5//s/+3/7f/t/+//8f/z//X/9P/2//v//f8AAAAAAgAE
AAQABQAHAAgACwALAAwADQARABIAEgASABAAEAAQAA4ADwAQAA8ADwANAAoACAAHAAcA
BwAEAAIABAAEAAQABAD///z/+v/5//j/9//3//f/9f/z//P/8f/x/+//7//v//H/8f/x
/+//7v/t/+z/6f/s/+z/7f/w//D/7//t/+z/7P/t/+3/7v/t/+7/7v/u/+z/7P/s/+r/
7P/t/+3/7v/t/+z/6//q/+v/6//r/+v/7v/v//D/8P/u/+z/6//q/+7/8P/y//T/8//y
//D/7v/w//D/7v/w//H/8f/x//H/7//u/+7/7v/w//T/9v/3//b/9f/z//H/8f/x//H/
8f/0//T/9P/0/+//7v/s/+z/7f/u/+//8P/u/+7/7v/v/+//7//v/+7/7//w//H/8v/x
//H/8P/v//D/8f/y//P/8P/w//D/8v/1//j/+//9////AgAEAAYABgAGAAUABAADAAMA
BAAFAAUABAABAP///f/9//7///8CAAEAAAD///z/+v/4//X/9f/2//b/9P/x/+7/7f/u
/+7/7v/s/+v/7v/v//D/8f/q/+f/5v/l/+b/5//p/+r/6f/o/+f/5//n/+f/5//m/+f/
5//i/9z/1v/W/9f/4P/w/wsAJwBBAFsAdgCWALYA2AD4ABkBLwExAQsBuQBjADMAIwAc
ABQADAAOAA8ADwAOAAwABAD9//b/7//r/+n/6f/o/+X/5P/j/+L/4v/h/+H/4f/j/+P/
4//h/97/3v/d/9z/3f/e/9//4P/g/9//3f/c/93/3v/f/+D/3v/e/97/3//e/97/3v/e
/+D/4P/g/+D/3//e/97/3f/e/97/3//f/9//3//e/97/3f/d/93/3//g/+H/4v/k/+L/
4v/i/+H/4//j/+P/5P/l/+j/6v/r/+7/7//v/+//8v/1//j/+//7//z/AAABAAMABAAH
AAoADAANAA8AEAAPAA8AEAARABMAFAAUABQAFgAWABYAFAAVABYAFQAVABUAEgAQAA8A
DQANAAoACAAJAAgABwAGAAIAAAD//////P/7//v/+//7//n/+f/3//f/9f/1//X/9//3
//f/9f/y//H/8P/t/+7/7v/v//L/8//z//L/8v/v/+//7v/u//L/9P/1//b/8//y//H/
7v/w//H/8f/y//L/8v/y//L/7//v/+//7//x//P/9f/2//P/8v/y//L/8v/y//L/8v/1
//b/9v/2//b/9v/0//b/+P/5//r/+//4//b/9f/0//X/+P/5//n/+f/5//j/9//2//X/
9P/z//X/9v/3//j/9//2//T/9P/0//T/9P/0//T/9P/1//T/8//y//D/8f/y//P/9P/0
//X/9f/1//P/8//z//P/9P/2//j//P/+/wAAAgADAAYACAAJAAoACgAKAAkACAAGAAUA
BQAFAAgACAAGAAUAAgABAAEAAQAEAAMAAgABAP7//P/6//f/9v/2//X/8v/y//L/9P/4
//X/9P/x/+//8P/x//L/8//t/+v/6//r/+n/6f/q/+r/6v/q/+r/6//p/+n/6f/o/+v/
6//o/+L/3v/c/9//6v/4/wsAKQBLAGcAhgCmAMgA6gAIAR8BLQEjAesAkwBPADEAJQAa
AA4ABAAEAAkADQAOAAwACAABAPr/8//t/+n/5//o/+j/6P/o/+j/5//l/+T/4//l/+X/
5f/j/+H/4v/i/+L/4v/i/+L/4v/l/+X/5P/k/+L/4v/i/+L/4//k/+X/5//o/+j/6P/o
/+f/5v/l/+T/5f/m/+j/6f/n/+b/5v/l/+b/5//n/+j/6f/p/+n/6//q/+n/6P/o/+r/
7P/u/+//7f/t/+3/7v/w//T/9//5//v/+//6//n//f///wEAAwAFAAgADgARAA8ADgAP
ABAAFAAVABcAGAAbABsAHAAdAB4AHgAdABwAHwAgACEAIAAfAB4AGwAZABoAGAAXABcA
FQAVABIAEAAOAAwACgAIAAcABgAGAAcAAwABAAAA//////3//f/7//3/+//7//v/+f/5
//n/9//4//n/+v/5//f/9v/2//j/+f/5//j/+P/3//f/9v/2//X/9v/2//b/9//4//n/
+P/3//f/9v/2//j/+P/4//j/9//3//f/9//2//f/+P/4//r/+v/7//z/+//6//n/+P/7
//z//P/8//z//P/6//z//P/7//r/+f/8//z//f/+//3//v/9//v//f/9//z/+//5//n/
+f/5//j/+P/4//j//f/8//v/+v/5//j/9P/0//T/9f/4//n/+v/6//f/9v/1//T/9f/3
//j/+f/4//f/9v/1//b/+P/6//7/AQAEAAcACQAIAAoACwAMAA4ADgANAAwACgAJAAkA
CQAIAAgABgAFAAQABQAHAAkABgADAAAA/f/8//r/+P/1//f/+P/4//b/9P/y//L/9P/0
//T/8v/x/+//7//v/+//7P/r/+z/7f/r/+v/7P/s/+z/7P/s/+3/7v/v//D/8P/t/+f/
4P/c/9z/4v/p//b/BgAfAD0AWQB3AJoAwADkAAABGAErASkB/QCrAF8ANQAnACMAGgAO
AAgACAANAA8ADgAKAAYAAwD8//X/7//r/+v/6v/o/+j/6P/o/+n/6f/q/+v/6P/n/+b/
4//m/+j/6f/q/+r/6v/q/+r/6v/p/+f/5v/n/+j/6f/q/+n/6P/n/+f/6P/o/+j/6P/q
/+r/6v/q/+r/6v/r/+v/7P/s/+3/7f/q/+n/5//m/+r/6//s/+//7v/t/+z/7P/u//D/
8v/z//T/9f/2//j/9//4//j/9//8//3//f/9////AQADAAUACAAKAA8AEQAUABQAFgAY
ABcAFwAYABgAGgAbAB0AHwAfACAAIAAgACAAIAAgAB4AHwAgAB8AHwAdABoAGAAXABUA
FQASABAADQAMAAsACgAGAAQAAwADAAMAAwAEAAUABAABAAAA/f8AAP//AAABAAAA///+
//v/+//7//v/+f/6//r/+//+//z/+//5//j/+v/7//v//P/6//r/+f/4//r/+v/6//j/
+P/5//n/+v/4//j/+P/4//j/+f/6//v/+//7//v/+v/7//r/+v/6//z//P/8//z//P/8
//v/+v/9//7//f8AAP7//f/8//v/+//6//r/+v/8//7//v/9//v/+//6//n//P/9//7/
///+//z/+v/4//j/+v/6//r/+v/6//r/+v/7//v/+//7//r/+v/6//r/+v/5//n/+P/3
//j/+f/6//v//P/+/wAABAAEAAYACAAJAAsADgAQABIAEwASABAADgAOAA0ADQANAAwA
DAAKAAkABwAHAAgACQALAAkABwAFAAAA/v/8//n/+//8//z/+v/4//b/9v/4//b/9v/0
//P/9v/3//j/+f/y/+//7v/t/+//7//w//D/8v/y//L/8//x//H/8f/w//P/8f/o/+D/
3v/g/+X/7v8EACMARwBjAH8AoADAAN4A/AAYAS0BLQEFAbMAZQA5ACsAJQAaAA4ADAAS
ABcAGQAWABAACgD///b/8//x//H/8f/w/+//7v/t/+z/6//p/+j/5//q/+v/7P/r/+n/
6v/q/+r/6v/q/+r/6v/t/+3/7P/s/+v/6v/p/+j/6f/q/+v/7f/r/+r/6f/o/+n/6v/r
/+z/6v/q/+v/6//q/+r/6//r/+7/7//v//D/8P/v/+7/7//t/+3/7f/u/+7/8P/y//P/
8f/x//H/8v/0//j/+//9///////+//3/AAADAAYACQAKAAwAEQATABIAEgAUABYAGQAb
AB4AIAAfAB8AIAAhACEAIgAiACIAIgAiACIAIAAiACIAIAAfACEAHgAcABsAGAAXABMA
EAAPAA4ADQAMAAwACgAJAAkABQADAAIAAQACAAEAAgABAP///f/9//3//////////f/7
//v/+//5//f/9v/2//j//P/9//3//v/8//v/+f/4//n/+v/6//r//P/8//z/+v/5//n/
+P/4//r/+v/6//r/+f/5//n/+f/6//v//P/8//v/+v/6//r/+P/4//j/+P/8//7///8A
AP3//P/5//r//P/9//7////9//z//P/8//v//P/7//n//P/9//3//f/8//v/+v/5//r/
+v/+/wAA/v/7//r/+f/4//j/+P/4//n/9//3//f/9v/2//b/9v/2//j/+f/5//n/9//3
//f/9//3//j/+f/8/wEABAAHAAkACgAMAA0ADgARABIAEgASAA0ACwAKAAkADAAMAAoA
CQAJAAkACgALAAoABwAEAAEA///+//3/+//6//r/+f/2//T/8v/y//T/9//4//f/9//2
//X/9P/z//H/7//v/+//7v/t/+3/7P/u/+7/7v/v//H/8f/x//D/7f/r/+b/4v/e/97/
4//s//r/DwAnAEEAXQCAAKYAygDoAAQBGQEnARkB3wCLAEkALQArACYAFgAIAAYADQAP
ABAADgAKAAUAAAD5//P/7//r/+r/6v/q/+r/6v/q/+n/6f/p/+j/5//m/+P/5v/o/+n/
6v/p/+j/5//m/+n/6f/o/+j/6v/q/+r/6v/p/+j/5//n/+r/6v/q/+r/6P/o/+j/6P/o
/+j/6f/p/+v/7P/u/+//7P/r/+n/6P/q/+v/7P/v/+7/7f/s/+z/7P/u//D/8f/y//P/
9P/2//b/+P/5//n//f///wAAAQACAAMABAAFAAYACAANAA8AEwAUABcAGgAZABkAGgAa
ABwAHQAfACEAIQAiACIAIgAjACQAJQAkACQAJAAiACEAIQAeABwAGwAbABsAGAAWABIA
EAAOAAwACgAIAAcABwAGAAUABQAFAAUAAwADAAEAAQD////////9//3//f/7//z//f/+
//3//f/8//z//v/+//3/+//6//r/+//7//z//P/8//v/+v/7//z//f/8//7//////wAA
/f/8//v/+v/6//v//P/9//z//f/+//7////+//7//v8AAAAAAAAAAP7//v/9//z///8A
AP//AgABAP///f/7//z//P/9//7/AAACAAIAAQAAAP///f/7//z//f/+////AAD8//r/
+v/6//v//P/9//7//P/8//z//f/7//v/+//6//v//P/9//7//f/9//z/+//9//3//f/9
//v//P/9/wAABQAIAAsADQAOABAAEQASABQAFAATABIAEAAPAA8ADwAQABAADgANAAoA
CQAJAAkADAALAAoACQAFAAIA///7//z//v////7//P/6//r//P/5//j/9f/z//b/9//4
//n/9P/x//D/7//x//H/8v/y//D/8P/w//H/8//z//P/8v/1//X/8P/o/+D/3v/j/+z/
/P8RACsARwBjAIAAoADCAOIA/gAVAScBIQHtAJsAVwA1ACcAIAAYAA4ADAARABUAFgAS
AAwABQAAAPv/9f/z//P/8P/v/+7/7f/s/+r/6f/p/+n/7P/t/+7/7f/r/+z/7P/s/+z/
7P/s/+z/7P/r/+n/6P/q/+r/6v/q/+z/7P/s/+3/7P/s/+z/7P/u/+7/7v/u/+z/7P/t
/+3/7P/s/+3/7f/u/+//7//w/+//7//v//H/8//z//P/9P/z//T/9f/1//P/8//z//T/
9v/6//3///8AAAEAAQABAAQABwAKAA0ADQAOABIAEwAUABQAFgAYABsAHQAgACIAIAAf
AB8AHwAiACQAJQAmACgAKAAoACYAJQAkACEAHwAhAB4AHAAbABgAFwATABAAEgASABIA
EgAPAAwACgAJAAYABQAFAAUABQADAAMAAQD///3//f/9//7///8AAP///////////f/6
//j/9//4//r/+//7//z/+f/5//j/+P/7//z//P/8//z//P/8//r/+P/5//n/+v/7//z/
/f/+//z/+//6//n/+//9////AAD///7//v/+//z//P/8//z///8AAAAAAAD///7/+//8
//3//f/9//3////+//7//v/9//7//f/7//z//f/9//3/+f/7//3//f/6//z//P/8//z/
+P/4//j/+f/6//v//P/8//r/+v/6//r/9//3//b/9f/2//f/+P/5//f/+P/5//z/AAAE
AAgACwAMAA4ADwAQABEAEAAOAAwADAALAAsACwAKAAoACAAHAAcABwAIAAkACQAHAAUA
AwD///z/+f/1//b/+P/5//j/9P/y//L/9P/1//b/9f/1//X/9f/1//X/8P/t/+z/6//u
/+//8f/y//H/8P/v/+//8f/x//H/8P/z/+3/5v/e/9r/3P/h/+z//P8RAC0ASQBjAIAA
ogDAAOAA/gATAR8BDwHTAH8AQwApACMAGgASAAoACgAPABEADgAMAAYA///6//X/8//v
/+3/6v/o/+j/6P/o/+r/6f/p/+n/5//n/+f/5f/j/+T/5P/k/+X/5v/n/+j/5//n/+b/
5v/o/+j/6P/o/+j/6P/o/+n/6P/o/+j/6P/p/+r/6//s/+r/6P/n/+X/5v/o/+v/7f/r
/+v/6v/q/+n/6f/p/+v/7P/t/+7/8P/v//D/8f/x//L/8//0//b/9f/4//r/+//8//3/
/f/9/wIABQAIAAsACQAKAA4ADwAQABAAEgAUABYAFwAZABoAGwAbABwAHQAhACIAIgAi
ACAAIAAgAB4AIAAgAB4AHQAdABoAGAAXABMAEwAQAA4ADgAOAA4ADgALAAgABgAFAAQA
AwADAAMAAQD//////f/7//n/+f/5//v/+//7//n/+f/5//n/9//5//j/+P/6//n/+f/4
//j/9v/1//P/8v/0//b/9//4//j/+P/4//b/9v/3//f/+P/2//b/9v/2//P/8//z//P/
9//5//v//P/5//j/+P/4//r/+v/6//r/+v/6//n/+P/2//b/9P/2//j/+f/6//v/+f/4
//j/+P/6//z//P/7//3/+//4//b/9v/2//b/9v/1//b/9//5//f/9//3//b/9v/2//b/
9v/0//X/9f/1//X/9f/1//X/+P/6//z/AAAAAAIABAAFAAgACgALAAwADAAMAAsACgAH
AAUABAADAAUABgAFAAUAAwADAAQABQAFAAMAAQD///r/+P/2//P/8//0//T/8v/z//L/
8//2//P/8v/v/+3/7//v/+//7//t/+v/6//r/+r/6f/p/+j/6v/q/+r/6//q/+n/6P/m
/+X/5f/k/9z/2P/W/9v/6P/6/xMALwBNAGsAjgCuAMwA5gD+ABMBGQH7ALUAbwBDACsA
HwAWAAgAAgAGAAkACQAKAAoABAD5//L/7f/p/+X/4//k/+b/5v/m/+b/4//h/+D/3//g
/+H/4v/h/+H/4v/i/+L/4P/g/+D/4P/j/+P/4v/i/+H/4P/f/97/4P/i/+T/5//m/+T/
4v/g/97/3v/e/97/4f/i/+T/5f/j/+L/4v/h/+P/4//i/+L/4f/h/+H/4//l/+X/5f/m
/+j/6v/s/+3/7P/r/+r/6v/s//D/8//1//b/9//3//f/+f/7//3///8BAAQACgANAAwA
CgAKAAoADQAPABIAFAAUABMAEwATABYAGAAZABoAGgAaABoAGAAWABYAFAATABUAEgAQ
AA8ADwAPAAwACgAHAAQAAQD+//7//P/7//v/+P/3//f/9//5//f/9//1//X/8//z//P/
8f/x//H/7//y//P/9P/z//D/7v/t/+7/7//v/+7/7v/v/+//7v/u/+7/7v/t/+z/7//w
//H/8P/v/+//7v/u//D/8P/w//D/7f/t/+3/7f/s/+3/7v/u/+7/7v/v//D/7v/u/+7/
7v/x//L/8v/y//L/8v/w//L/8v/x//D/7//y//L/8//0//L/8v/w/+3/7f/u/+//8P/x
//L/7//u/+3/7f/v/+//7//u//D/8P/w//D/7v/v/+//7//x//H/8f/x/+//8P/x//T/
9//6//3///8CAAQABQAGAAcABgAEAAIAAgABAAEAAQAAAAAA/v/9//3//f/+///////9
//v/+f/0//L/8P/t/+3/7v/u/+z/6P/m/+b/6P/q/+r/6P/n/+X/5f/l/+X/4f/f/9//
3//h/+H/4v/i/+H/4P/f/9//3//f/9//3v/f/93/2v/U/9D/zv/R/9z/7v8DAB0AOwBV
AHQAkgCwANAA8AAPASEBIQHvAJcATQApAB0AFAAKAAQABAADAAMAAAD8//b/7//q/+f/
5f/h/9//3v/d/9z/2//a/9z/2//b/9v/2//b/9v/2f/X/9j/2P/Y/9j/2P/Y/9j/1//X
/9b/1v/X/9j/2f/a/9j/2P/Y/9n/2P/Y/9j/2P/Y/9j/2P/Y/9f/1v/W/9X/1v/Y/9v/
3f/b/9v/2v/a/9n/2f/Z/9v/3f/d/93/3v/d/97/3//f/+H/4f/h/+L/4f/k/+b/5//o
/+n/6f/p/+z/7//y//X/9P/2//v//f8AAAAAAgAEAAUABQAGAAYABwAHAAgACQAMAA4A
DwAQAA8ADgANAAoADQAOAA0ADQALAAgABgAFAAEAAQD+//z//f/+////AAD7//j/9v/1
//P/8//0//X/9P/x//D/7f/v/+3/7f/t/+3/7f/t/+v/6v/p/+j/5f/o/+j/6f/s/+z/
6//p/+j/6f/p/+j/6P/p/+r/6v/q/+j/6P/o/+b/5//p/+r/7P/q/+r/6v/q/+v/6//r
/+v/6v/r/+z/7P/r/+r/6v/q/+z/7P/s/+z/7f/u/+7/7v/u/+7/7P/u//H/8f/x//H/
7//u/+7/7v/u//D/8P/v//P/8f/u/+3/7P/r/+r/6v/s/+7/8f/w/+//7v/s/+z/7P/s
/+z/7P/t/+3/7f/r/+v/6//r/+z/7v/w//T/9f/4//v//f8AAAIAAwAEAAQABAADAAIA
AAD///////8BAAIAAQABAP7//f/9//3////9//v/+f/0//L/8P/t/+z/7P/r/+j/6f/o
/+n/7P/s/+z/6v/p/+n/6f/p/+n/4//h/+H/4f/h/+H/4v/i/+X/5v/n/+n/5v/l/+T/
4v/h/+H/3v/W/9L/0v/T/97/8P8JACkARwBlAIQApADGAOgACgEjAS8BIwHjAIEAQQAp
AB8AFAAKAAQABAAHAAcACAAIAAIA+f/w/+v/5f/h/93/3P/e/97/3v/e/93/2//a/9n/
2//b/9v/2f/b/9z/3P/c/9v/2v/Z/9j/2v/b/9v/3P/a/9r/2v/a/9v/3P/d/9//3v/e
/97/3v/b/9r/2f/Y/9r/3P/f/+H/3//e/97/3f/f/9//3v/e/+H/4f/h/+P/4v/h/+D/
4P/i/+T/5v/n/+X/5f/l/+b/6f/s/+7/7//y//P/8//z//T/9f/2//f/+f/8/wIABQAG
AAYACAAKAAoACwANAA4AEAARABMAFQAVABYAFgAWABcAGAAZABgAFwAWABMAEQAUABIA
EQARAA0ADQAKAAgABQAEAAMAAgACAAAA//////v/+f/4//f/+f/3//f/9f/3//X/9f/1
//T/8//y/+//8P/x//L/8f/v/+7/7v/w//P/8//y//L/8//z//L/8v/x//L/8v/y//P/
9P/1//T/8//z//L/8v/y//L/8v/y//P/8//z//P/8f/x//H/8P/x//L/9P/2//T/9P/0
//T/9f/2//b/9v/3//j/9//6//j/9//2//X/+P/4//n/+v/3//j/9//1//f/9//6//v/
+v/3//b/9f/0//T/9P/0//X/9f/1//X/9P/z//L/8f/w//P/9f/2//f/9v/1//T/8//2
//j/+v/+////AgAFAAcABwAIAAgACAALAAwADAAMAAkABwAGAAUABAAEAAIAAQAAAAEA
AwAFAAQAAQD+//v/+f/4//f/9f/3//j/+P/2//L/8P/w//L/8v/y//D/7//t/+3/7f/t
/+v/6f/p/+n/6//r/+z/7P/q/+r/6v/r/+3/7f/t/+z/4//f/97/3P/W/9r/5//0/wQA
HQA7AFcAcQCSALQA2AD6ABgBKwEvAQcBswBhADUAJwAhABgADgAMAA4ADwALAAgABAAC
AP//+P/x/+//6//l/+L/5P/k/+T/5P/l/+X/5v/n/+T/4//i/9//4P/i/+P/5P/i/+L/
4v/i/+P/4//i/+L/4//k/+X/5v/l/+T/4//j/+b/5v/m/+b/5v/m/+b/5v/m/+b/5//n
/+j/6P/p/+n/5//n/+b/5v/o/+n/6v/t/+z/6//q/+r/6P/q/+z/7f/w//H/8v/0//T/
9v/3//f//P/9//3//f///wEAAwAFAAUABgAKAAsADwAQABMAFgAVABUAFgAWABgAGQAb
AB0AHgAeAB0AHAAdAB4AHwAeAB4AHgAcABsAGAAUABEADwAQABEADwAOAAsACgAJAAgA
BAACAAEAAQD/////AAABAP//+//5//X/9//3//n/+//6//n/+P/1//X/9f/1//P/9v/2
//f/+v/4//f/9f/0//b/9//3//j/+P/4//f/9v/0//T/9P/y//T/9f/1//b/9v/2//b/
9v/1/w==
         </WaveFormData>
      </LeadData>
      <LeadData>
         <LeadByteCountTotal>10000</LeadByteCountTotal>
         <LeadTimeOffset>0</LeadTimeOffset>
         <LeadSampleCountTotal>5000</LeadSampleCountTotal>
         <LeadAmplitudeUnitsPerBit>4.88</LeadAmplitudeUnitsPerBit>
         <LeadAmplitudeUnits>��V</LeadAmplitudeUnits>
         <LeadHighLimit>2147483647</LeadHighLimit>
         <LeadLowLimit>268435456</LeadLowLimit>
         <LeadID>V1</LeadID>
         <LeadOffsetFirstSample>0</LeadOffsetFirstSample>
         <FirstSampleBaseline>0</FirstSampleBaseline>
         <LeadSampleSize>2</LeadSampleSize>
         <LeadOff>FALSE</LeadOff>
         <BaselineSway>FALSE</BaselineSway>
         <ExcessiveACNoise>FALSE</ExcessiveACNoise>
         <MuscleNoise>FALSE</MuscleNoise>
         <LeadDataCRC32>3359436883</LeadDataCRC32>
         <WaveFormData>
7P/s/+z/7P/v//D/8f/y//P/9P/1//b/9//4//n/+v/8//z//P/8//z//P/8//z//P/8
//z//P/8//z//P/8//z//P/8//z//P/8//z//P/8//z//P/8//7//v/+//7//P/8//z/
/P/8//z//P/8//z//P/8//z//P/8//z//P/8//z//P/8//z//P/8//z/+v/6//r/+v/6
//r/+v/6//r/+v/6//r/+v/6//r/+v/4//j/+P/4//r/+v/6//r/+P/4//j/+P/4//j/
+P/4//r/+v/6//r/+P/4//j/+P/6//r/+v/6//r/+v/6//r//P/7//v//P/6//r/+v/6
//r/+v/6//r/+v/6//r/+v/5//n/+f/6//r//P/9//3/AQADAAQABQAEAAUACAAKAAwA
DgAOAA0ADAAMAAwACwAIAAQAAQD9//r/+P/3//b/9f/1//T/8//0//T/9f/1//X/9f/0
//P/8v/y//P/8//1//X/9f/1//X/9v/2//b/+P/4//n/+f/5//n/+f/6//r/+v/6//r/
+v/6//v/+//+//3/AAAJABUAIQAuADkARgBfAIQAoQCxALwAyADRANIAwQCIACwA7P/a
/8r/rv+e/5X/lf+h/6//tv+//8r/0//e/+f/7v/y//T/9P/2//f/+P/5//r/+//8//3/
/v/+//z//f/+//7//v/+////AAACAAIAAgACAAMABAAEAAQABAAEAAQABQAFAAYABgAG
AAUABQAGAAYABwAHAAcABwAHAAcABwAIAAYABgAGAAYABgAGAAYABgAGAAcABwAHAAcA
BwAHAAcABwAHAAcABwAHAAcABgAFAAUABQADAAMAAwABAAAA///8//v/+f/3//f/9v/1
//P/8//z//L/8f/u/+z/6//r/+r/6f/o/+f/6P/n/+f/5//n/+f/5//o/+r/6v/s/+7/
7//w//P/9P/2//b/9//4//v//P/9//7//P/9/////////////////wEAAgACAAIAAgAC
AAIAAgAAAAAAAQABAAIAAQABAAIAAgABAAEAAgACAAIAAgADAAMAAwADAAMAAwADAAIA
AgADAAQABAADAAMAAwADAAMAAQABAAEAAQACAAEAAQABAAEAAQABAAEAAgACAAEAAQAB
AAAAAAAAAAAAAAAAAAAA///////////////////+//7//v/+//7//f/9//3//f//////
/////////////wEAAAD+//7//v/+/wAAAAD/////AAAAAAAAAAAAAAAAAAAAAAAAAAAA
AAAAAAD///////8AAAAAAgADAAMABQAHAAgACQAKAAsADgAQABIAFAAUABMAEgASABIA
EQAOAAoABwAFAAIAAAD///z/+//7//r/+//6//r/+//5//v/+//6//v/+v/6//v/+f/5
//n/+f/7//3//v/+//z//P/8//3///////////8AAAAAAAAAAP7//v/+////AQACAAMA
BgALABUAIwAyAD8ATABjAIQApQC3AMAAygDXAOAA1wCqAEwA/P/m/9r/vP+k/5n/lf+d
/63/uP+//8r/0//e/+n/8P/0//T/+P/6//v//P/9//7////+////AAAAAAIAAwAEAAQA
BAAEAAUABgAEAAQABAAEAAcACAAIAAgACgAKAAoACwAJAAoACgAKAAkACQAKAAoACQAJ
AAkACQAKAAsADAAOAA4ADgAOAA4ADAAMAAwADAAOAA8ADwAPAA4ADQAMAAsADQANAA0A
DQANAA0ADAALAAkACQAHAAcACAAHAAcABwAGAAUAAwABAP///v/9//v/+f/5//j/9//2
//T/8//z//L/8f/w/+//7v/t/+3/7f/t/+3/7f/u//D/8P/y//T/9f/2//n/+v/8//z/
/f/+////AAABAAIAAgADAAUABQAFAAUABQAFAAMABAAEAAQABgAGAAYABgAFAAQABAAD
AAMAAwAEAAYABAADAAMABAAEAAQABAAFAAUABQAFAAUABQAFAAQABAAFAAYABgAFAAMA
AwADAAMABQAFAAUABQAEAAMAAwADAAMAAwADAAMABAAEAAMAAwABAAAAAAAAAAAAAAAA
AAAA//////////8BAAEAAQAAAP7//v/+//7////////////9//3//f/9////////////
//////////////////8AAAAAAAAAAAAAAgACAAEAAQAAAAAAAAAAAAAAAAAAAAAAAAAA
AAAAAAAAAP///////wAAAAACAAMAAQADAAUABgAHAAgACQAMABAAEgAUABQAEwASABIA
EgATABAADAAJAAMAAAD+//3/+v/5//n/+P/5//j/+P/5//n/+//7//r/9//2//b/9//3
//f/9//3//f/+f/6//r//P/8//z//f/9//3//f/9//3//P/7//r//P/8//z//f///wAA
AQACAAcAEQAdAC4APQBIAFsAegChALUAvADGANkA5gDjAMIAaAACANr/2P/C/6j/l/+R
/5f/o/+w/7n/wv/N/9j/4f/o/+7/9P/4//j/+f/6//v//P/9//7///8AAAAAAAABAAIA
AgAEAAQABQAGAAQABAAEAAQAAwAEAAQABAAGAAYABgAHAAcACAAIAAgABwAHAAgACAAL
AAsACwALAAkACQAJAAoACgAKAAoACgAMAAwADAAMAAwADQANAA0ACwALAAsACwALAAsA
CwALAA0ADQAMAAsADQANAAsACwALAAkACAAHAAgABwAFAAMAAwACAAEA///7//v/+v/5
//j/9v/1//X/9P/z//L/8f/w/+//7//v/+//7//v//D/8P/w//L/9P/z//T/9//4//r/
+v/7//z///8AAAEAAgAAAAEAAwADAAMAAwADAAMAAwAEAAQABAAEAAQABAAEAAQABAAF
AAUABAADAAMABAAGAAUABQAGAAUABAADAAMABQAFAAUABQAFAAUABAAEAAUABgAGAAUA
BQAFAAUABQAFAAUABQAFAAYABQAFAAUABQAFAAUABQAEAAQAAwADAAUABAAEAAQABAAE
AAQABAAFAAUABQAFAAMAAwADAAIAAgACAAIAAgADAAMAAwADAAEAAQABAAEAAQABAAEA
AQABAAEAAQABAAEAAQD///7/AAAAAAAAAAACAAIAAQABAAIAAgACAAIAAAAAAAAAAAAA
AAAAAAAAAAIAAQABAAEAAAAAAAIAAwADAAUABwAIAAkACgALAA4AEAASABQAFAAVABQA
FAAUABEADgAKAAcAAwAAAP7//f/8//v/+//6//n/+P/4//n/+f/7//v/+v/5//j/+P/5
//f/9//3//f/+f/7//z//P/6//r/+v/7//v/+//7//v//P/8//z//P/8//z//P/9////
/v///wIABwARAB8ALgA9AEwAYQCAAKMAuQC+AMgA1wDiANkArgBMAO7/zv/K/7L/mv+P
/4v/k/+l/67/t//C/83/1v/f/+b/7P/w//L/9P/1//b/9//4//n/+v/7//z//P/8//3/
/v/+/wAAAAABAAIAAgACAAIAAgABAAIAAgACAAQABAAEAAUAAwAEAAQABAAFAAUABgAG
AAcABwAHAAcABwAHAAcACAAKAAoACgAKAAoACgAKAAoACAAJAAkACQALAAsACwALAAkA
CQAJAAkACwALAAoACQAJAAkABwAHAAkABwAGAAUABAADAAEA//////7//f/7//n/+f/4
//f/+P/2//X/9f/y//H/8P/v/+z/6//r/+v/7f/t/+3/7v/v/+7/7//w/+//8P/z//T/
9v/2//f/+P/5//r/+//8//z//f///////////////////wAAAAAAAAAAAAAAAAAA/v/+
///////+//3//f/+/wAA/////wAA/v/+//7////9//3//f/9//7//////wAA//8AAAAA
//8BAAEAAQABAP//////////AAD//////////////////wAAAAD//////f/8//z//P/8
//z//P/8//z//f/+/////f/9//3//P/8//z//P/8//3//f/9//3/+//7//v/+//7//v/
+//7//v/+//7//v//f/9//z//P/8//z//P/8//z/+//7//z//P/8//z//P/8//z//P/8
//z//P/8//z/+//7//v//P/8//7//////wEAAwAEAAUABgAHAAoADAAOABAAEAAPAA4A
DgAOAA0ACgAGAAMA///8//r/+f/4//f/9//2//X/9P/0//X/8//1//X/9P/1//T/9P/1
//P/8//z//P/8//1//b/9v/2//b/9v/3//f/9//3//f/+P/4//j/+P/4//j/+P/5//3/
/P/7/wAABwARAB8ALgA7AEoAYwCGAKcAtwC8AMoA1QDYAMcAjAAkANj/yP+8/6T/lP+L
/4v/l/+l/67/t//E/8//2P/h/+b/6v/u//D/8P/z//T/9f/2//f/+P/5//r/+v/6//v/
/P/8//z//P/9//7//v/+//7//v8BAAIAAgACAAIAAgACAAMAAQACAAIAAgADAAMABAAE
AAMAAwADAAMABQAFAAUABgAEAAQABAAEAAYABgAGAAYABAAFAAUABQAFAAUABQAFAAMA
AwADAAMAAwADAAIAAQADAAMAAQABAAEA///+//3//P/7//n/9//5//j/9//1//H/8f/w
/+//7v/s/+v/6//o/+f/5v/l/+b/5f/l/+X/4//j/+P/5P/m/+b/6P/q/+3/7v/x//L/
8v/y//P/9P/3//j/+f/6//r/+//9//3/+//7//v/+//7//z//P/8//z//P/8//z//P/8
//3//f/8//v/+//8//z/+//7//z//P/8//z//f/7//v/+//7//3//f/8//z//f/+//7/
/f/7//v/+//7//v/+//7//v//P/7//v/+//7//v/+//7//r/+v/5//n/+f/4//j/+P/4
//j/+P/4//n/+f/5//n/9//3//f/9v/4//j/+P/4//f/9//3//f/+f/5//n/+f/3//f/
9//3//n/+f/5//n/+//4//j/+P/4//j/+P/4//f/9//4//j/+P/4//r/+v/6//r/+P/4
//j/+P/6//n/+f/5//j/+P/6//v/+//9////AAADAAQABQAIAAoADAAOAA4ACwAKAAoA
CgAHAAQAAAD9//v/+P/2//X/9P/z//P/8v/x//D/8P/x//H/8//z//L/8f/w//D/8f/x
//H/8f/x//H/8//0//T/9v/2//b/9//1//X/9f/1//b/9v/2//b/9v/2//b/9//5//r/
+/8AAAkAFwAlADQAQQBUAHUAmACvALkAxADQANUAygChAEYA6v/I/8D/rP+Y/47/if+T
/6P/rf+2/8P/zP/T/9z/4//q/+7/8P/w//L/8//y//P/9P/1//b/9//4//j/+P/5//r/
+v/8//z//f/+//7//v/+//7//f/+//7//v/+//7//v//////AAAAAAAA/////wAAAAAB
AAEAAQABAAMAAwADAAQAAgACAAIAAgAEAAQABAAEAAIAAwADAAMAAwADAAMAAwADAAMA
AwADAAMAAwACAAEA//////3//f////3//P/7//r/+f/3//X/9f/0//P/8f/v/+//7v/t
/+7/7P/r/+v/6v/p/+j/5//k/+P/4//j/+P/4//j/+T/6P/o/+r/7P/t/+7/8f/y//L/
8v/z//T/9//4//n/+v/4//n/+//7//3//f/9//3/+//8//z//P/8//z//P/8//z//P/9
//3//P/7//v//P/+//3//f/+//7//v/+/////f/9//3//f/9//3//P/8//3//v/+//3/
+//7//v/+//7//v/+//7//v/+//8//3//P/7//r/+f/8//z/+//7//v/+v/6//r/+v/6
//r/+v/7//v/+//7//n/+f/5//j/+P/4//j/+P/5//n/+f/5//n/+f/5//n/+f/5//n/
+f/7//v/+f/5//r/+v/6//r/+v/6//r/+f/5//z//P/8//z//P/8//z//P/6//r/+v/6
//z/+//7//v//P/8//7//////wEAAwAEAAUABgAHAAoADAAOABAAEAAPAA4ADgAOAAsA
CAAEAAEA/f/6//j/9//4//f/9//2//X/9P/0//X/9//5//n/+P/1//T/9P/1//X/9f/1
//X/9//5//r/+v/4//j/+P/5//n/+f/5//n/+v/6//r/+v/6//r/+v/7//v//v///wQA
CwAZACkANABBAFYAdwCYALEAvQDIANAA0QDIAJ0AQADo/8r/wv+u/57/kv+N/5f/qf+z
/7r/xf/Q/9f/3v/j/+r/7v/y//T/9v/3//b/9//4//n/+P/5//r/+v/8//3//v/+//7/
/v///wAAAAAAAAAAAAABAAIAAgACAAIAAgACAAMAAwAEAAQABAADAAMABAAEAAUABQAF
AAUABQAFAAUABgAEAAQABAAEAAYABgAGAAYABgAHAAcABwAFAAUABQAFAAUABQAFAAUA
BQAFAAQAAwADAAMAAQABAAEA///+//3//P/7//n/9//3//b/9f/z//H/8f/w/+//7v/s
/+v/6//q/+n/6P/n/+j/5//n/+f/5//n/+f/6P/q/+r/7P/u/+//8P/z//T/9v/2//f/
+P/5//r/+//8//z//f///////f/9//3//f///wAAAAAAAAAAAAAAAAAAAAAAAAEAAQAA
AP////8AAAAA/////wAAAAAAAAAAAQD//////////wEAAQAAAAAAAQACAAIAAQABAAEA
AQABAAEAAQABAAEAAAD///////8BAAEAAQABAAAAAAD////////+//7//v8AAAAAAAAA
AP///////////////////v/+//7//v/+///////////////////////9//3//f/9////
////////AAD+//7//v/+/wAAAAD//////v/+//7//v/+//7//v/+/wAAAAAAAAAAAAD/
//////8AAAAAAgADAAEAAwAFAAYABwAIAAkADAAQABIAFAAUABEAEAAQABAAEQAOAAoA
BwADAAAA/v/9//z/+//7//r/+f/4//j/+f/5//v/+//6//n/+P/4//n/+f/5//n/+f/5
//v//P/8//z//P/8//3/+//7//v/+//8//z//P/8//z//P/8//3//f/+/wEAAgAJABEA
HwAuAD0ASgBfAIAAoQC1AL4AygDTANAAvwCCACAA2v/M/8D/rP+e/5X/lf+j/7H/uP/B
/8z/0//c/+X/7P/w//L/9P/0//X/+P/5//r/+//6//v//P/8//z//f/+//7//v/+////
AAAAAAAAAAAAAAEAAgACAAIAAgACAAIAAwABAAIAAgACAAMAAwAEAAQAAwADAAMAAwAD
AAMAAwAEAAUABgAHAAgABwAGAAUABAAEAAUABQAFAAUABQAFAAUABQAFAAUABQAFAAUA
BAADAAMAAwABAAEAAQD///7//f/8//v/+f/3//f/9v/1//P/8f/x//D/7//u/+z/6//r
/+r/6f/o/+f/6P/n/+f/5//l/+X/5f/m/+b/5v/o/+r/7f/u//H/8v/0//T/9f/2//f/
+P/5//r/+v/7//3//f/9//3//f/9//3//v/+//7//v/+//7//v8AAAAAAQABAAAA////
/wAAAAD/////AAD+//7//v////////////////////7//v///wAAAAD/////////////
/f/9//3//f/+//3//f/9//3//f/9//3//P/8//v/+//9//z//P/8//z//P/8//z/+//7
//v/+//7//v/+//6//z//P/8//z/+//7//v/+//7//v/+//7//v/+//7//v/+//5//n/
+f/6//r/+v/6//r/+v/6//n/+f/6//r/+v/6//r/+v/6//r/+P/4//j/+P/6//n/+f/5
//j/+P/6//v//f///wEAAgABAAIAAwAGAAgACgAMAAwADQAMAAwADAAJAAYAAgD///3/
+v/4//f/9P/z//P/8v/x//D/8P/x//P/9f/1//T/8//y//L/8//x//H/8f/x//H/8//0
//T/9v/2//b/9//3//f/9//3//b/9v/2//b/9v/2//b/9//3//j/+//6//3/BwAVACYA
MQA+AFMAcgCVAK0AtgDCAMkAygC9AIgAKgDe/8r/wP+q/5j/j/+N/5v/rf+y/7v/xv/P
/9j/3//m/+r/7P/w//L/8//y//P/9P/1//T/9f/2//b/9//5//v//P/6//r/+//8//z/
/P/8//z/+//8//z//P/+//7//v//////AAAAAAAA/////wAAAAABAAEAAQABAAEAAQAB
AAIAAgACAAIAAgAEAAQABAAEAAIAAwADAAMAAwADAAMAAwABAAEAAQABAAEAAQAAAP//
//////3//f/9//v/+v/5//r/+f/3//X/8//y//H/7//t/+3/7P/r/+r/6P/n/+f/5v/l
/+T/4//k/+P/4//j/+P/4//j/+T/5P/k/+b/6P/r/+z/7//w//D/8P/x//L/9P/2//j/
+v/4//n/+//7//v/+//7//v/+//8//z//P/8//z//P/8//z//P/9//3//v/9//3//v/8
//v/+//8//z//P/8//3//f/9//3//f///////v/+//3//v/+//3//f/9//3//f/9//3/
/f/9//7//f/9//3//f/9//3//f/8//z/+//7//v/+v/6//r/+v/6//r/+v/5//n/+f/5
//n/+f/5//j/+v/6//r/+v/5//n/+f/5//n/+f/5//n/+f/5//v/+//6//r/+v/6//r/
/P/8//v/+//8//z//P/8//z//P/8//z/+v/6//r/+v/8//v/+//7//z//P/+////AQAD
AAUABgAFAAYABwAKAAwADgAQABAADwAOAA4ADgANAAoABgADAAEA/v/8//v/+v/5//n/
+P/1//T/9P/1//X/9//3//b/9f/0//T/9f/1//X/9f/1//X/9//4//j/+P/4//j/+f/5
//n/+f/5//r/+v/6//r/+v/6//r/+//7//z///8CAAcAEQAhAC4AOQBGAF8AggChALMA
vgDGAM0AygC1AHYAGADe/9D/wP+q/5r/k/+X/6f/s/+4/8P/zP/V/97/5//s//D/8v/0
//b/9//2//f/+P/5//r/+//8//z/+v/7//z//P/+//7///8AAAAAAAAAAAAAAQACAAIA
AgACAAIAAgADAAMABAAEAAQABQAFAAYABgAHAAcABwAHAAYABQAEAAQABgAGAAYABgAG
AAYABgAGAAQABQAFAAUABQAFAAUABQAFAAUABQAFAAUABQAEAAMAAwADAAEAAQD///3/
/P/7//z/+//5//f/9//2//X/8//x//H/8P/v/+7/7P/r/+v/6v/p/+j/5//o/+f/5//n
/+X/5f/l/+b/6v/q/+z/7v/t/+7/8f/y//b/9v/3//j/+f/6//v//P/+////AQABAAEA
AQABAAEAAQACAAIAAgAAAAAAAAAAAAIAAgADAAMABAADAAMABAACAAEAAQACAAIAAgAC
AAMAAQABAAEAAQACAAMAAwAEAAUABgAGAAUAAwADAAMAAwABAAEAAQABAAAA////////
AAABAAIAAwACAAIAAQABAAEAAAAAAAAA/v/+//7//v///////////wEAAQABAAAAAAAA
AAAAAAD///////////////////7/AAAAAAAAAAAAAAAA/////wAAAAAAAAAAAAAAAAAA
AAD+//7//v/+//////8AAAEAAAAAAAIAAwADAAUABwAIAAsADAANABAAEAASABQAFAAR
ABAAEAAQAA8ADAAIAAUAAQD+//z/+//8//v/+//6//n/+P/4//n/+f/7//v/+v/7//r/
+v/7//n/+f/5//n/+//9//7//v/+//7//v////3//f/9//3//v/+//7//v/+//7//v//
/wEAAgAFAAYADQAZACcANAA/AE4AaQCMAKsAuQDAAMwA1QDUAMMAiAAuAPb/6P/S/7L/
ov+Z/5v/p/+1/77/xf/Q/9v/5P/t//L/9P/4//j/+v/7//z//f/+////AAABAAIAAgAC
AAMABAAEAAQABAAFAAYACAAIAAgACAAHAAgACAAIAAgACAAIAAkACQAKAAoACgAJAAkA
CgAKAAsACwALAAsACwALAAsADAAMAAwADAAMAAwADAAMAAwACgALAAsACwALAAsACwAL
AAsACwALAAsACQAJAAgABwAJAAkABwAHAAcABQAEAAMAAAD///3/+//7//r/+f/3//X/
9f/0//P/9P/y//H/8f/u/+3/7P/r/+r/6f/p/+n/6//r/+v/7P/u/+7/8P/y//H/8v/1
//b/+v/6//v//P/9//7///8AAAAAAQADAAMABQAFAAUABQADAAQABAAEAAQABAAEAAQA
BgAGAAcABwAIAAcABwAIAAYABQAFAAYABgAGAAYABwAFAAUABQAFAAYABwAHAAgABwAI
AAgABwAFAAUABQAFAAUABQAFAAUABgAFAAUABQAFAAUABQAFAAYABgAFAAUABQAEAAQA
BAAEAAQABAAEAAMAAwADAAMABQAFAAUABAAEAAQABAAEAAMAAwADAAMAAwACAAQABAAE
AAQABgAGAAUABQAEAAQABAAEAAQABAAEAAQABAAEAAQABAAGAAUABQAFAAQABAAGAAcA
BwAJAAsADAANAA4ADwASABQAFgAYABgAFwAWABYAFgAVABIADgALAAcABAACAAEAAAD/
/////v/9//z//P/9//3///////7//f/8//z//f/9//3//f/9//3///8AAAAAAAAAAAAA
AQABAAEAAQABAAIAAgACAAIAAgACAAIAAwABAAIABQAIAA8AGQAlADQAQQBOAGMAhgCp
ALkAvgDIANkA4gDdALIAVAD+/+j/4P/A/6j/m/+X/5//r/+2/73/yP/V/97/5//w//b/
+P/4//r//f/8//3//v///wIAAwAEAAQABgAHAAgACAAGAAYABwAIAAoACgAKAAoACQAK
AAoACgAMAAwADAANAA8AEAAQABAADQANAA4ADgAPAA8ADwAPABEAEQARABIAEAAQABAA
EAASABIAEgASABIAEwATABMAEQARABEAEQARABEAEQARABEAEQAQAA8AEQARAA8ADwAP
AA0ADAALAAoACQAHAAUABQAEAAMAAQABAAEAAAD///z/+v/5//n/+P/3//b/9f/0//P/
8//z//P/8//z//T/9P/0//b/+P/3//j/+//8/wAAAAABAAIAAwAEAAUABgAGAAcACQAJ
AAkACQAJAAkABwAIAAgACAAKAAoACgAKAAoACgALAAsACgAJAAkACgAMAAsACwAMAAwA
DAAMAA0ADAALAAoACQAKAAsACwAMAAwADAALAAkACwALAAsACwALAAsACwALAAwACwAL
AAsACQAJAAkACQAKAAoACQAJAAsACgAKAAoACgAKAAoACgAJAAkACQAJAAkACQAJAAgA
CAAIAAgACAAHAAcABwAHAAcABwAIAAgACAAIAAgACgAKAAkACQAJAAgABwAGAAgACAAI
AAgACAAIAAgACAAIAAcABwAHAAgACAAKAAsADQAPABEAEgATABQAFQAYABoAHAAeAB4A
HAAaABkAGAAZABYAEgAPAAkABgAEAAMABAADAAMAAgABAAAAAAABAAEAAwADAAIAAwAC
AAIAAwABAAEAAQABAAMABQAGAAYABgAGAAYABwAFAAUABQAFAAgACAAIAAgABgAGAAYA
BwAJAAoACwAQABUAIQAxAEIATwBgAH0AoAC/AMkAzgDeAOsA7gDTAIYAGgDc/9j/zv+0
/6L/l/+Z/6n/t//A/8n/1P/f/+r/8//4//7/AAACAAIAAwAEAAUABgAHAAgACQAKAAoA
DAANAA4ADgAMAAwADQAOAA4ADgAOAA4ADwAQABAAEAAQABAAEAARABEAEgASABIAEwAT
ABQAFAATABMAEwATABUAFQAVABYAFAAUABQAFAAUABQAFAAUABQAFQAVABUAFQAVABUA
FQAVABUAFQAVABMAEwASABEAEwATABEAEQATABEAEAAPAA4ADQALAAkACQAIAAcABQAD
AAMAAgABAAAA/v/9//3//P/7//r/+f/2//X/9f/1//f/9//3//j/+P/4//r//P/9//7/
AQACAAQABAAFAAYABQAGAAcACAAGAAcACQAJAAsACwALAAsACQAKAAoACgAKAAoACgAK
AAoACgALAAsADAALAAsADAAKAAkACQAKAAwADAAMAA0ACwALAAsACwALAAsACgAKAAsA
DAAMAAsACQAJAAkACQAKAAsADAANAAwACwALAAsACwALAAsACwAMAAwACwALAAsACgAK
AAoACgAKAAoACgAJAAkACQAJAAkACQAJAAgACAAIAAgACAAJAAkACQAJAAsACwAJAAkA
CAAIAAgACAAIAAkACgAKAAsADAAMAAwADAAMAAwADAAMAAwADAAMAAwADAALAAsACwAM
AAwADgAPAA8AEQATABQAFQAWABcAGgAeACAAIgAiAB8AHgAeAB4AGwAYABQAEQAPAAwA
CgAJAAgABwAHAAYABwAGAAYABwAHAAkACQAIAAcABgAGAAcABQAFAAUABQAGAAkACwAM
AAoACgAKAAsACwALAAsACwAKAAoACgAKAAwADAAMAA0ADQAOABEAFgAdACsAOwBIAFUA
aACJAK4AxQDNANQA4ADpAOIAuwBiAAIA4P/a/8T/rP+i/5v/o/+x/73/xv/R/9z/4//u
//f/+v/+/wIABgAGAAUABgAHAAgACQAMAA0ADgAOAA4ADwAQABAADgAOAA8AEAASABIA
EgASABMAFAAUABQAFAAUABQAFQAVABYAFgAWABUAFQAWABYAFwAXABcAFwAXABcAFwAY
ABoAGgAaABoAGAAYABgAGAAaABsAGwAbABoAGQAYABcAFwAXABcAFwAXABcAFgAVABUA
FQATABMAFQATABIAEQAQAA8ADQALAAkACAAHAAUABQAFAAQAAwAAAP7//f/9//z/+//6
//n/+v/5//n/+f/5//n/+f/6//7//v8AAAIAAwAEAAcACAAKAAoACwAMAA0ADgAPABAA
DgAPABEAEQATABMAEwATABEAEgASABIAFAAUABQAFAASABIAEwATABQAEwATABQAFAAT
ABMAFAAUABQAFAAVABUAFQAVABUAEwATABIAEgATABQAFAATABUAFQAVABUAFQAVABUA
FQAWAA==
         </WaveFormData>
      </LeadData>
      <LeadData>
         <LeadByteCountTotal>10000</LeadByteCountTotal>
         <LeadTimeOffset>0</LeadTimeOffset>
         <LeadSampleCountTotal>5000</LeadSampleCountTotal>
         <LeadAmplitudeUnitsPerBit>4.88</LeadAmplitudeUnitsPerBit>
         <LeadAmplitudeUnits>��V</LeadAmplitudeUnits>
         <LeadHighLimit>2147483647</LeadHighLimit>
         <LeadLowLimit>268435456</LeadLowLimit>
         <LeadID>V2</LeadID>
         <LeadOffsetFirstSample>0</LeadOffsetFirstSample>
         <FirstSampleBaseline>0</FirstSampleBaseline>
         <LeadSampleSize>2</LeadSampleSize>
         <LeadOff>FALSE</LeadOff>
         <BaselineSway>FALSE</BaselineSway>
         <ExcessiveACNoise>FALSE</ExcessiveACNoise>
         <MuscleNoise>FALSE</MuscleNoise>
         <LeadDataCRC32>3413098013</LeadDataCRC32>
         <WaveFormData>
LAAsACwALAAnACQAIQAeABoAFgASAA4ADAAKAAgABgADAAAA/f/6//f/9v/1//T/8f/w
/+//7v/t/+z/6//q/+r/6v/q/+r/6P/o/+j/6P/o/+j/6P/o/+b/5v/m/+b/5v/m/+b/
5v/o/+j/6P/o/+j/6P/o/+j/6v/q/+r/6v/q/+r/6v/q/+j/6P/o/+j/6f/q/+v/7P/q
/+r/6v/q/+z/7P/s/+z/7P/s/+z/7P/r/+r/6f/o/+r/6v/q/+r/6P/o/+j/6P/m/+b/
5v/m/+b/5v/m/+b/5v/m/+b/5v/m/+b/5v/m/+X/5P/j/+L/5P/k/+T/5P/i/+H/4f/h
/+D/4P/g/+D/4P/g/+D/4P/f/9//3//f/+H/4f/j/+T/5f/m/+f/6P/m/+f/6P/q/+7/
7//v/+//7v/w//L/8//1//T/8v/v/+v/6f/p/+j/5v/k/+L/3v/d/9v/2//c/93/2v/Y
/9T/1f/V/9b/1//V/9T/1P/U/9P/0//T/9L/0v/S/9P/1P/S/9L/0v/S/9X/1//X/9f/
2f/Z/9r/2v/c/+P/7P///xcANwBhAJAAyQAjAZ4B8gHwAbQBZQECAYMA//93//v+vf6v
/p7+iv6c/s/+/f4c/zj/Uv9r/4P/lP+k/7b/xf/L/9D/0//W/9f/2//c/97/4f/l/+b/
5//o/+f/6P/q/+v/7P/t/+7/7//v/+//7//w//L/8v/y//P/9f/2//b/+P/2//f/9//4
//r/+//9//7//v///wAAAQACAAMABQAGAAYACAAJAAoACQALAA4AEAATABQAFwAZABkA
GwAeACAAJAAnACoALQAvADIANAA4ADoAPAA/AEMARgBJAEwAUABPAFMAVABXAFcAWABY
AFgAWQBZAFoAWgBVAFMAUQBPAE4ATABKAEkARQBEAEIAPwA9ADsANwA0ADIAMAAsACoA
JgAhAB4AGwAXABQAEQAOAAsACAAGAAMAAgD///7/+//3//X/8//x/+//7f/t/+v/7P/s
/+v/6v/n/+b/5f/l/+X/5f/k/+T/4//j/+P/4v/i/+L/4v/i/+L/4v/j/+P/4f/h/+H/
4f/j/+T/5P/m/+b/5v/m/+b/5P/k/+T/5P/m/+b/6f/p/+j/6P/o/+j/6P/o/+n/6f/p
/+n/6f/p/+X/5f/m/+f/5//n/+f/5//n/+f/5//l/+X/5f/l/+X/5f/l/+T/4//h/+H/
4P/g/+L/4v/k/+T/5P/h/+D/3//e/+D/4P/g/+D/3v/e/93/3f/d/9z/3P/c/97/3v/e
/97/3f/b/9r/2f/b/9v/2//d/+D/4f/i/+P/4v/i/+P/5P/m/+j/6f/p/+f/6P/q/+z/
7//v/+7/7P/n/+X/4//j/+T/4v/g/97/2v/X/9X/1f/U/9b/1P/T/9H/0v/S/9P/0f/R
/9D/0P/S/9P/0//T/9D/z//O/87/zv/O/87/zv/Q/9H/0//T/9P/0//T/9T/0v/U/9v/
5v/1/wsAKQBRAHwArwD/AHAB1AHmAbYBcwEcAakAKwCp/yP/0f69/q7+kv6W/sP+8f4S
/zL/TP9h/3v/kP+i/7D/vf/D/8j/zf/S/9X/2f/a/9z/3//f/+D/4f/i/+P/5P/m/+f/
6v/r/+z/7f/r/+v/6//s/+//8P/x//P/8//0//T/9v/2//f/9//4//j/+f/7//z/+v/7
//z//f8AAAEAAwAEAAQABgAHAAgABwAJAAwADgAQABIAFgAZABoAGwAdAB4AIgAlACgA
KwAtADAAMgA2ADgAOgA9AEEARQBJAE0AUgBSAFUAVQBXAFsAXABcAFwAXQBdAF4AXgBa
AFkAWABXAFcAVABRAE8ASwBKAEgARQBDAEEAPQA6ADkANgAxAC4AKgAlACIAHwAcABgA
FAAQAAoABgADAP///v/7//r/9//1//P/8f/v/+v/6f/p/+f/6P/o/+f/5v/j/+L/4f/h
/+H/4f/g/+D/3//f/9//3v/e/97/3v/e/+D/4P/h/+H/3//f/9//3//h/+L/4v/k/+T/
5P/k/+T/5v/m/+b/5v/o/+j/6//r/+n/6P/n/+b/5//o/+r/6//r/+v/6//r/+n/6f/q
/+v/6//r/+v/6//p/+n/6f/n/+n/6f/p/+n/5//n/+b/5f/l/+X/5P/k/+b/5v/m/+b/
5P/k/+L/4v/k/+b/5v/k/+L/4v/i/+L/4v/i/+L/4v/k/+T/4//j/+L/4P/f/97/4P/g
/+D/4P/g/9//3//f/9//3//f/+H/5P/l/+b/5//m/+b/5//o/+z/7v/v/+//7v/u/+//
8P/z//P/8v/w/+//7f/r/+v/6P/m/+T/4v/g/93/2//b/9z/3v/c/9v/2P/Y/9f/1//Z
/9n/2P/Y/9j/2f/Z/9n/2v/Z/9j/2P/Y/9j/2P/Y/9b/1//Z/9n/2v/b/9z/3v/c/97/
4//u//3/EQArAFEAfACpAOkATgG2Ad4BvAGDAT4B1wBfAN//U//n/sX+xP6u/qb+x/75
/h7/Ov9Q/2n/gf+W/6b/uP/H/9H/1v/b/97/4f/l/+b/6P/r/+3/7v/v//D/8P/w//H/
8f/z//X/9//5//n/+f/5//r//P/8//z//f///wAAAAACAAAAAQABAAIABAAFAAcACAAI
AAkACgALAAwADQAPABAAEgAUABUAFgAVABcAGgAcAB8AIAAjACUAJQAnACoALAAwADMA
NgA5AD0AQABCAEYASABKAE0AUQBVAFkAXQBiAGMAZwBoAGsAbQBuAG4AbgBwAHEAcwB0
AHAAbwBuAG0AbABqAGgAZwBlAGQAYgBfAF0AWwBXAFQAUwBQAEsASABDAD0AOQA1ADAA
LAAoACQAIAAcABkAFQATAA8ADQAJAAcABQADAAEA///9//3/+//6//r/+f/4//f/9v/1
//X/8//z//L/8v/z//P/8//y//H/8P/v/+7/8P/w//H/8f/x//H/8f/x//H/8v/y//T/
9P/0//T/9P/0//T/9P/0//b/9v/5//n/+P/4//j/+P/4//j/+f/5//v/+//7//v/+f/5
//r/+//7//v/+//7//n/+f/5//f/9//3//f/9//4//n/+f/5//j/9//1//T/9v/2//b/
9v/2//b/9P/0//T/9P/0//T/9P/0//T/9P/z//L/8f/w//L/8v/x//H/7//u/+7/7v/u
/+7/7v/u//D/7//v/+//7v/t/+z/7f/v//H/8//1//T/9P/1//b/9v/4//n/+f/5//r/
/P/+//3//f/8//r/+P/3//b/9//2//T/8v/w/+z/6f/n/+f/6P/q/+j/5//i/+L/4f/h
/+P/4//i/+L/4v/j/+P/4//i/+H/4P/g/+D/4P/g/+D/3v/f/+H/4f/j/+P/4//k/+T/
5P/p//L/AwAXADMAVwCGALUA+wBiAcQB4gG6AXsBLgHDAEkAyf89/9X+u/64/p7+mv7D
/vX+Hv86/1T/a/+D/5b/pv+4/8f/z//W/9v/3v/h/+H/4v/k/+f/6v/s/+7/8P/v//D/
8v/z//T/9f/2//f/+f/5//n/+v/6//r/+v/7////AAAAAAIAAAABAAEAAgACAAMABQAG
AAgACQAKAAsACgALAA0ADgAPABIAFAAWABUAFwAaABwAHQAeACEAIwAnACkALAAuAC4A
MQA0ADcAOgA+AEEARgBIAEoATQBRAFYAWQBcAGAAYwBnAGgAawBrAGwAbABsAGwAbQBv
AHAAbgBtAGwAawBrAGgAZQBjAF8AXgBcAFkAVwBVAFEATgBNAEoARQBCAD8AOQA1ADEA
LAAoACQAIAAcABgAFQARAA8ACwAJAAUAAQD///3/+//7//n/+f/3//T/9P/z//L/8//y
//H/8f/w/+//7f/s/+z/7f/u/+7/7v/u/+7/7v/s/+z/7f/t/+//7//v/+//7f/u/+7/
8P/x//L/8//0//T/9P/0//T/9P/0//f/9//4//j/+P/4//b/9v/3//f/+f/5//n/+f/3
//f/+P/5//n/+f/5//n/+//7//v/+f/4//f/9v/1//b/9//3//f/9v/1//P/8v/0//T/
9P/0//T/9P/y//L/8v/y//L/8v/y//L/8v/w//D/8P/w//D/8P/v/+//8f/w//D/8P/u
/+7/7v/u//D/7//v/+//7//v/+//8f/w//H/8v/z//b/9v/3//j/+P/6//v/+//9//7/
AAACAAMAAwACAAAA+//5//f/9//3//b/9f/0/+//6//o/+f/6v/s/+r/6f/m/+b/5f/l
/+P/4//i/+L/5P/l/+X/5f/i/+H/4P/g/+L/4v/i/+L/4v/j/+X/5f/j/+P/4//k/+r/
7P/x//z/CwAhAD8AaQCaAM8AJQGaAfIB9AG8AXMBFAGdAB8Am/8Z/8/+wf60/pj+pP7X
/gX/Kv9G/2D/ef+R/6T/tP/C/8//1//e/+X/6P/r/+3/7v/w//P/8//0//X/9v/5//r/
/P/9//3//f/9//3/////////AAACAAIAAgADAAMABAAEAAYABgAHAAcACAAIAAkACwAM
AA4ADwAQABEAEAARABMAFAASABQAFQAWABgAGwAfACIAIQAiACUAJwArAC0AMAAyADIA
NQA4ADsAPQBAAEIARgBLAE4AUgBXAFkAWwBdAGAAYwBnAGgAawBtAG4AbgBuAG0AbQBu
AG4AbABrAGoAaQBlAGIAXwBdAF0AXABaAFcAVQBTAE8ATABHAEQAPwA8ADwANwA0ADEA
KwAmACEAHAAaABYAEwAPAAwACQAIAAUAAQD///3/+//5//f/9//1//L/8v/x//D/8f/w
/+//7//v/+//7v/u/+v/6//r/+r/7P/s/+z/7P/r/+r/6v/p/+r/6//s/+3/7f/u/+7/
8P/w//D/8P/w//L/8v/y//L/8P/w//P/8//2//b/9v/2//b/9v/3//f/9f/1//X/9f/0
//X/9//5//j/9//2//X/9//3//f/9f/1//X/9f/1//P/8//y//H/8v/z//P/9P/z//L/
8f/w//L/8v/w//D/9P/w/+7/7v/u/+7/7v/u/+7/7v/s/+z/6//r/+v/6v/q/+r/6v/q
/+r/6v/o/+f/5//n/+n/6f/p/+v/7v/v//D/8f/w//D/8f/y//T/9v/3//f/9//4//r/
/P/9//3//P/6//f/9f/z//P/8P/u/+z/6v/o/+X/4//j/+L/5P/i/+H/4P/g/9//3//f
/9//3v/e/97/3//f/9//4P/f/97/3v/d/9z/2//a/9v/3f/g/+H/4f/h/+H/4v/k/+b/
7/8AABMALwBVAIUAuAD/AG8B3AEEAtwBlAE7AcYAQwC//zf/0/6z/q/+mP6S/rr+7/4V
/zT/Tv9o/4P/l/+o/7j/xv/R/9f/3P/f/+L/4//n/+j/6v/t/+//8P/x//L/8//0//b/
9//4//n/+v/7//n/+f/5//r//v/+//7//////wAAAAACAAIAAwADAAQABgAHAAkACgAK
AAsADAANABAAEQATABQAFAAWABcAGAAXABkAHAAeACEAIgAlACcAKQArAC4AMAA0ADcA
OgA9AD8AQgBEAEgASwBMAE4AUQBWAFkAXABgAGAAYwBjAGUAaQBqAGoAagBpAGkAagBq
AGcAZQBjAGEAYABeAFwAWwBYAFYAUwBPAE8ATQBJAEYARQBCAD0AOgA3ADEALQApACQA
IAAcABgAFAAQAA0ACQAKAAcABgADAAEA///9//v/+f/3//f/9f/0//T/8//y/+//7v/t
/+3/7//v/+7/7v/t/+3/7f/s/+r/6v/q/+r/7P/s/+3/7f/r/+v/6//r/+3/7v/u//D/
7v/u/+7/7v/u/+7/7v/u//D/8P/z//P/8//y//H/8P/y//L/8//z//P/8//z//P/8f/x
//L/8//1//X/9f/1//P/8//z//H/8f/x//H/8f/x//H/8P/v/+//7//u/+7/8P/w//D/
8P/u/+z/6v/s/+7/7v/u/+7/7v/t/+z/6//q/+r/6v/p/+n/6//q/+r/6v/o/+j/6P/o
/+r/6f/p/+n/6//r/+v/7f/u/+//8P/x//L/8v/z//T/9P/2//f/9//5//r//P/+//3/
/f/8//r/9//1//P/8//y//D/7v/s/+b/4//h/+H/4//m/+X/5f/h/+D/3v/d/9//3//e
/97/4P/h/+H/4f/f/93/2//a/9z/3P/c/9z/3P/d/9//3//f/9//3//g/+T/6P/v//z/
DQApAE8AfwC2AP8AcQHgAQwC5AGYATkBxABBAL3/Nf/R/rH+q/6S/oj+sP7l/g//MP9M
/2j/g/+X/6T/sv++/8n/0//a/9//4v/l/+b/5v/n/+n/6//s/+3/7v/x//L/9P/1//T/
9f/2//f/+f/5//n/+v/8//z//P/9//3//v/+/wAAAgADAAMABAACAAMABQAGAAgACQAK
AAsACgALAA0ADgAQABIAEwAUABUAFwAaABwAHQAeACEAIwAlACcAKgAsACwALwAyADUA
OQA8AD4AQgBGAEgASwBPAFEAUwBVAFgAWQBdAF4AYQBiAGIAYQBgAF8AXwBgAGAAXgBd
AFwAWwBXAFQAUQBPAE8ATgBMAEkARQBDAD8APAA6ADgANAAyAC4AKQAmACMAIAAcABgA
FAARAA4ADAAJAAYAAwACAP///f/7//n/9//2//X/9v/1//L/8v/x//D/8f/w/+//7//u
/+3/6//q/+r/6//s/+z/7v/u/+7/7v/r/+r/6v/p/+r/6//s/+3/6//s/+z/7v/u/+7/
7v/u//D/8P/w//D/7//u//D/7//y//L/8v/y//D/8P/x//H/8f/x//H/8f/x//H/8v/z
//L/8f/w/+//8P/x//L/8f/v/+//7//v//H/8f/w/+//8f/x//D/8P/v/+7/7f/s/+7/
7v/u/+7/7v/t/+z/6//q/+r/6v/q/+r/6v/q/+n/6f/p/+j/6P/o/+r/6v/q/+r/6P/n
/+f/5//p/+n/6f/r/+r/6//s/+3/8P/w//H/8v/2//j/+f/5//f/+P/6//z///////7/
/P/5//f/9f/1//T/8v/w/+7/6P/l/+P/4//i/+T/4v/h/+D/4P/f/9//3//f/97/3v/e
/9//3//f/+D/3//e/97/3f/c/9v/2v/b/93/4P/h/9//3//f/+D/4P/k/+n/9P8DABkA
NQBhAJQAywAfAZgB+gEIAswBfQEWAZUADQCF/wP/t/6r/qL+iv6U/sf++f4a/zr/Vv9v
/4n/mv+q/7r/x//P/9T/2f/e/+H/5f/m/+j/6//r/+z/7f/u//H/8v/0//X/9v/3//j/
+f/3//f/9//4//v//P/9//////8AAAAAAgAAAAEAAQACAAQABQAHAAgABgAHAAgACQAM
AA0ADwAQABAAEgATABQAFQAXABoAHAAbABwAHwAhACMAJQAoACoALAAvADIANQA3ADoA
PABAAEIARABHAEsATABPAFIAVgBWAFkAWQBbAF8AYABgAGAAXQBdAF4AXgBaAFkAWABX
AFcAVABRAE8ASwBKAEgARQBEAEMAQAA+ADsAOAAzADAAMAArACgAJQAiAB4AGgAWABIA
DgALAAcACAAFAAQAAQD///3/+//5//f/9f/1//P/9P/0//P/8v/v/+7/7f/t/+//7//u
/+7/7f/t/+3/7P/s/+z/7P/s/+z/7P/t/+3/6//r/+v/6//t/+7/7v/w/+7/7v/u/+7/
7v/u/+7/7v/u/+7/8f/x//D/8P/w//D/8v/y//P/8//x//H/8f/x//H/8f/y//P/8f/x
//H/8f/v/+//7//t/+7/7//w//H/8f/x//D/7//v/+//7v/u/+7/7v/u/+7/7P/q/+z/
7P/s/+z/7P/s/+z/6v/q/+r/6v/q/+r/6f/p/+n/6P/o/+j/6P/o/+j/6P/q/+n/6f/p
/+j/5//m/+f/6v/r/+z/7f/u/+7/7//w//L/9P/1//X/9v/4//v//v/9//3//P/6//X/
8//x//H/8v/w/+7/7P/n/+P/4P/f/+D/4v/g/9//3P/c/9v/2//b/9v/2v/a/9r/2//b
/9v/2P/X/9b/1v/Y/9j/2P/Y/9b/1//Z/9n/2//b/9v/3P/c/+D/5f/s//f/CwApAFMA
hgC7AAsBgAHqAQgC2AGHASYBqQAjAJn/Ef+3/qX+nv6C/oT+tf7p/hT/NP9Q/2n/gf+S
/6D/sP+//8v/0v/Z/9z/3//g/+D/4f/j/+X/5v/n/+j/6v/s/+//8f/y//P/9P/1//X/
9f/1//b/9v/2//b/9//7//z//P/+//7//////wAAAAABAAMABAAEAAUABgAHAAYABwAJ
AAoADAAOAA8AEAAPABEAFAAWABcAGAAbAB0AHwAhACQAJgAnACkAKwAtADEANAA2ADoA
PQA+AEAAQwBEAEcASgBOAFEAVQBWAFkAWABYAFcAVgBXAFcAWABYAFYAVQBUAFMATwBM
AEkARwBHAEYARABBAD8APQA5ADYANQAyAC0AKgAqACUAIgAfABwAGAAUABAADgAMAAsA
CQAHAAMAAQD9//3/+//5//f/9f/z//P/8f/u/+7/7f/s/+z/7P/s/+3/6//r/+r/6v/p
/+n/6f/o/+j/6P/o/+j/5v/m/+f/5//o/+n/6v/r/+r/6v/p/+r/7P/s/+z/7P/s/+z/
7P/s/+r/6v/t/+3/8P/w//D/8P/u/+7/7//v/+//7//v/+//7f/t/+7/7//t/+3/7f/t
/+//7//v/+3/7f/t/+3/7f/t/+3/7P/r/+v/6//q/+r/5v/o/+r/7P/q/+r/6v/q/+r/
6P/o/+j/6P/q/+r/6f/p/+f/5v/m/+b/5v/m/+b/5v/o/+f/5//n/+X/5f/l/+f/6v/r
/+z/7f/u/+7/7//w//L/9P/1//X/9v/4//v//v/9//3//P/6//n/9//1//X/8v/w/+7/
7P/m/+P/4f/h/+L/5P/i/+H/3P/c/9v/2//c/93/3f/e/9z/3f/d/93/2v/Z/9j/2P/Z
/9r/2//c/9r/2//d/93/3//f/9//4P/g/+L/5//y/wEAGQA5AGUAmADRACsBpAH+AQAC
wgFvAQQBgwD7/23/7/6v/qX+lv6A/pT+yf77/iL/Pv9Y/3H/if+a/6j/uv/H/8//2P/b
/97/4f/h/+L/5P/n/+v/7P/t/+7/7f/u//D/8f/y//P/9P/1//f/9//3//j/+P/4//j/
+f/9//7//v8AAP7//////wAAAgADAAUABgAGAAcACAAJAAkACQAKAAoACwAOABAAEgAS
ABMAFQAWABkAGgAdAB8AIQAjACYAKAApACsALQAvADMANgA4ADwAPgBAAEMARwBJAEsA
TQBQAFEAVQBWAFkAWABYAFcAVgBXAFcAWABYAFQAUwBSAFEATwBMAEkARwBFAEQAQgA/
AD0AOwA3ADQAMgAwACwAKgAoACMAIAAdABkAFgATABAADQAKAAgABQACAP///v/7//r/
+f/4//f/8//x//H/7//w//D/7//u/+//7v/t/+3/7P/r/+n/6P/o/+n/6v/q/+j/6P/o
/+j/6P/o/+n/6f/r/+v/6//r/+v/7P/s/+7/7v/u/+7/7v/s/+z/7P/s/+z/7P/v/+//
8P/w//D/8P/u/+7/7//v//H/8f/x//H/7f/t/+7/7//v/+//7//v/+//7//v/+3/7f/t
/+3/7f/v/+//7v/t/+3/6//s/+r/6v/q/+r/6v/q/+r/6v/q/+j/6P/n/+f/6f/o/+j/
6P/n/+b/5f/k/+X/5f/m/+f/5//n/+f/6f/q/+v/7P/t//D/8P/x//L/8v/0//X/9f/3
//j/+v/8//v/+//6//j/8//x/+//7//v/+7/7f/s/+f/4//g/9//4v/k/+L/4f/e/97/
3f/d/9v/2//a/9r/2//d/97/3//c/9v/2v/a/9r/2v/a/9r/2v/b/93/3f/d/93/3f/e
/+D/5v/v//j/BwAfAEEAawCaANcAOwG0AfwB7AGqAVsB8gB1APX/cf8B/8/+wf6q/pb+
sP7h/gn/Kv9G/2D/d/+P/6L/sP++/8f/zf/U/9n/3P/h/+P/5P/m/+n/6f/q/+v/7P/u
//D/8//1//X/9f/1//X/9//3//f/+P/6//r/+v/7//v//P/8//7/AAABAAEAAgABAAEA
AgACAAQABQAGAAcACgALAA0ADgAMAA4ADwAQABMAFQAYABoAGgAaABwAHQAhACMAJgAo
ACoALQAwADMAMwA2ADgAPABAAEIARQBJAEoATQBQAFQAUwBXAFgAWwBdAF4AXgBeAFsA
WwBcAFwAWgBZAFgAVwBUAFAATABJAEkASABGAEMAQQA/ADsAOAA1ADIALQAqACoAJQAi
AB8AHAAYABQAEAAMAAgABQABAAAA/f/8//n/9//1//P/8f/x/+//7//t/+z/7P/r/+r/
6//q/+n/6f/p/+n/6P/o/+f/5//n/+b/6P/o/+j/6P/m/+b/5//n/+n/6f/p/+n/6//s
/+z/7v/t/+z/6//q/+v/7P/t/+7/7f/s/+7/7f/u/+7/7v/u//D/8P/x//H/7//v/+//
7//v/+//8P/x//D/7//u/+3/7f/t/+3/6//t/+3/7f/t/+v/6//q/+n/6//q/+r/6v/q
/+r/6f/o/+f/5v/o/+j/5//n/+X/5P/k/+T/5v/m/+b/5v/m/+X/5f/l/+P/4//j/+X/
6P/p/+r/6//q/+r/6//s/+7/8P/x//H/8f/y//T/9v/1//X/9P/y//D/7//u/+//7P/q
/+j/5v/i/9//3f/d/+D/4v/g/9//3P/c/9v/2//b/9v/2v/a/9j/2f/Z/9n/2v/Z/9j/
2P/Y/9j/2P/Y/9j/2f/b/9v/2//b/9v/3P/a/9z/4//u//3/EwAxAFcAggCzAPsAagHM
AeABtAF3ASgBtwA/AL//N//Z/sf+vv6i/qT+zf7//iL/Pv9U/2n/g/+W/6j/uP/F/83/
1P/Z/9r/3f/f/+D/4v/l/+j/6v/s/+7/7f/u//D/8f/y//P/9P/1//f/9//3//j/+f/4
//f/9//7//z//P/+/wAAAQABAAIAAAABAAMABAAGAAcACAAJAAgACQALAAwADQAQABIA
FAATABUAGAAaAB0AHgAhACMAJQAnACoALAAuADEANAA3ADsAPgBAAEQARgBIAEsATwBU
AFcAWgBeAF8AYwBkAGcAaQBqAGoAagBqAGsAbQBuAGsAaQBnAGUAZQBiAF8AXQBbAFoA
WABVAFMAUQBNAEoASQBGAEEAPgA7ADUAMQAtACgAJAAgABwAGAAUABEADQALAAcABQAB
AAEA///9//v/9//1//X/8//0//T/8//y//H/8P/v/+//7f/t/+z/7P/s/+3/7v/u/+7/
7v/u/+7/7P/s/+3/7f/v/+//7//v/+3/7v/u//D/8f/y//P/9P/0//T/9P/0//b/9v/5
//n/+f/4//f/9v/2//b/9//3//n/+f/5//n/9//3//j/+f/7//v/+//7//v/+//7//n/
9//3//f/9//5//n/+P/3//f/9f/0//T/9P/0//T/9v/2//b/9v/z//L/8P/v//H/8P/w
//D/7v/u/+7/7v/u/+3/7f/t/+//7//v//H/8P/x//L/8//0//T/9f/2//b/+P/5//n/
9//4//r//P///////v/8//f/9f/z//P/9P/y//D/7v/o/+X/4//j/+b/6P/m/+X/4v/i
/+H/4f/f/9//3v/e/+D/4f/h/+H/3v/d/9z/3P/c/9z/3P/c/9z/3f/f/9//3f/d/93/
3v/i/+b/7f/6/wsAIQA/AGkAmADRACkBlgHaAc4BmAFXAfoAhQAJAIH/Af/D/sX+uv6k
/rT+5f4P/zD/TP9k/33/lf+o/7j/xP/P/9X/3P/h/+T/5//p/+r/7P/v/+//8P/x//L/
9P/2//n/+//7//v/+//7//3//f/9//7/AgACAAIAAwADAAQABAAGAAcACQAKAAwACwAL
AAwADAAMAA0ADgAPABIAEwAVABYAFAAWABcAGAAaAB0AIQAkACUAJgApACsAKwAtADAA
MgA1ADkAPQBBAEMARgBIAEwAUgBUAFcAWwBeAGEAZABoAGkAbQBuAHEAcwB0AHQAdABz
AHMAdAB0AHIAcQBwAG8AbwBsAGkAZwBlAGQAYgBfAF0AWwBXAFQATwBMAEcARABCAD0A
OgA3ADEALAAnACIAHgAaABcAEwAQAA0ADAAJAAYAAwAAAP3//P/7//z/+//4//j/9//2
//X/9P/z//P/8//z//L/8v/x//H/8f/w//L/8v/y//L/8P/w//H/8f/x//H/8f/x//P/
9P/0//b/9f/0//P/8v/z//T/9f/2//T/9P/3//f/9v/2//b/9v/4//j/+f/5//f/9//3
//f/+P/5//v//f/8//v/+v/5//n/+f/5//f/9//3//f/9//3//f/9v/1//n/+f/6//j/
9v/1//T/8//y//T/9P/0//T/9P/0//P/8//x//D/8P/w//L/8v/y//L/8f/v/+7/7f/u
/+//8P/z//L/8//0//X/+P/4//n/+v/8//7/////////AAACAAQAAwADAAIAAAD9//v/
+f/5//b/9P/y//D/7f/r/+r/6//s/+7/7P/r/+j/6P/n/+f/5//n/+b/5v/m/+f/5//n
/+b/5f/k/+T/5P/k/+T/5P/k/+X/5//n/+f/5//n/+j/6P/s//f/BgAZADMAWQCFALQA
9wBhAc4B/AHcAZgBRQHYAFsA1/9R/+f+x/7B/qr+oP7E/vf+H/8+/1b/cP+L/5//rv/A
/9D/2f/f/+T/5//o/+v/7//w//L/9f/3//j/+f/6//v//P/+////AgADAAQABQADAAMA
AwAEAAgACAAIAAkACwAMAAwADgAMAA0ADQAOABAAEQATABQAFAAVABYAFwAYABkAGwAc
AB4AIAAhACIAIQAjACYAKAAqACwAMAAzADMANQA4ADoAPgBBAEQARwBJAEwATgBSAFYA
WABbAF8AZABnAGoAbgBuAHEAcQBzAHUAdgB2AHYAdQB1AHYAdgB0AHMAcgBxAHEAbgBr
AGkAZQBkAGIAXwBfAF0AWQBWAFMAUABLAEgARAA/ADwAOQA2ADIALgAqACQAIAAdABkA
GAAVABQAEQAPAA0ACwAJAAcABQAFAAMABAAEAAMAAgD///7//f/9//3//f/8//z/+//7
//v/+v/4//j/+P/4//n/+v/8//3//P/7//r/+f/7//z//P/+//7//v/+//7/AAAAAAAA
AAACAA==
         </WaveFormData>
      </LeadData>
      <LeadData>
         <LeadByteCountTotal>10000</LeadByteCountTotal>
         <LeadTimeOffset>0</LeadTimeOffset>
         <LeadSampleCountTotal>5000</LeadSampleCountTotal>
         <LeadAmplitudeUnitsPerBit>4.88</LeadAmplitudeUnitsPerBit>
         <LeadAmplitudeUnits>��V</LeadAmplitudeUnits>
         <LeadHighLimit>2147483647</LeadHighLimit>
         <LeadLowLimit>268435456</LeadLowLimit>
         <LeadID>V3</LeadID>
         <LeadOffsetFirstSample>0</LeadOffsetFirstSample>
         <FirstSampleBaseline>0</FirstSampleBaseline>
         <LeadSampleSize>2</LeadSampleSize>
         <LeadOff>FALSE</LeadOff>
         <BaselineSway>FALSE</BaselineSway>
         <ExcessiveACNoise>FALSE</ExcessiveACNoise>
         <MuscleNoise>FALSE</MuscleNoise>
         <LeadDataCRC32>3443353482</LeadDataCRC32>
         <WaveFormData>
LgAuAC4ALgAoACQAIAAcABgAFAAQAAwACgAIAAYABAABAP7/+//4//b/9v/2//b/8//y
//H/8P/t/+z/6//q/+z/7P/s/+z/6f/o/+f/5v/m/+b/5v/m/+T/5P/k/+T/5P/k/+T/
5P/m/+b/5v/m/+T/5P/k/+T/5v/m/+b/5v/o/+j/6P/o/+j/6P/o/+j/6f/q/+v/7P/q
/+r/6v/q/+v/7P/t/+7/7v/u/+7/7v/s/+z/7P/s/+3/7v/v//D/7//u/+3/7P/u/+7/
7v/u/+z/7P/s/+z/6v/q/+r/6v/s/+z/7P/s/+n/6P/n/+b/6P/o/+n/6f/m/+X/5P/k
/+T/5P/k/+T/5v/m/+b/5f/i/+L/4v/i/+T/5f/n/+j/6f/r/+v/7P/r/+z/7P/u//D/
8f/y//T/8//0//T/9P/2//f/9//2//H/8f/z//H/7//t/+v/5//l/+T/5f/n/+X/5P/h
/93/3v/e/97/3//f/97/3v/e/9z/3P/a/9n/2v/b/9v/3P/Z/9j/1//Y/9n/3P/d/+D/
4P/g/+L/4v/j/+T/6f/1/wQAGAA5AGYAnQDwAFsBsAHQAcwBtQGKAVEBCgGgACYAwv9r
///+sv7C/v7+Jf8+/1n/cP+G/5v/qf+0/8P/zv/U/9b/2P/Z/9r/3v/f/+D/4v/j/+T/
5f/l/+T/5f/l/+b/6f/q/+v/6//p/+n/6f/p/+z/7P/t/+7/8P/w//D/8v/w//L/8v/z
//b/9//3//n/+f/5//r/+v/8//z//v///wAAAQABAAMAAgADAAQABQAKAAsADQAPABIA
EgAUABUAGgAdAB8AIwAkACYAKQAsAC0AMAAzADkAPQBBAEYASgBLAE0AUABTAFYAWQBb
AFsAXgBfAF8AXwBdAFwAXABcAFwAWwBZAFcAVQBTAFEATwBNAEoARwBGAEMAPwA6ADUA
MQAsACcAIwAiAB4AGgAWABIADwALAAcABAADAAMAAwAAAP7//P/6//n/9//2//b/9v/2
//X/9v/z//H/7//t/+7/7v/u/+7/7P/r/+v/6//o/+j/5//n/+f/6P/p/+r/6P/p/+n/
6f/r/+v/7P/s/+7/7v/u/+//7f/t/+3/7f/w//H/8f/y//D/8f/x//H/9P/0//T/9f/1
//b/9v/2//X/9P/z//P/9f/2//b/9v/2//b/9v/1//P/8//z//P/9f/1//T/9P/x//H/
8f/x//L/8v/y//H/8P/v/+7/7f/s/+7/7v/u/+//7f/s/+v/6v/q/+r/6v/q/+z/7P/s
/+z/6v/o/+f/5v/o/+j/6f/r/+r/6//t/+3/7v/v//D/8P/z//X/9v/3//X/9P/1//X/
+f/7//z//P/4//X/9f/3//X/8//x/+//7f/q/+j/6P/o/+j/5//k/+L/4v/j/+T/4//j
/+L/4v/k/+T/5P/i/9//3f/d/9z/2v/a/9r/2v/d/97/4f/i/+T/5P/k/+b/4v/j/+j/
7//5/wQAFAAxAFoAjwDcAEUBpgHWAdgByQGkAXEBNgHWAFYA6P+R/yf/wP62/vD+Hf84
/1X/bv+C/5n/rf+4/8X/zv/S/9T/1v/b/97/4v/j/+T/5v/l/+b/5//n/+j/6f/p/+r/
7f/u/+//7//u/+3/7P/r/+3/7v/w//L/8v/y//L/9P/2//j/+P/5//r/+//7//3/+//7
//z//P///wAAAwAFAAUABQAEAAUABgAHAAgACQAOAA8AEQATABUAFAAVABUAGQAdACAA
JQAoACoALQAwADEANAA3AD0AQgBHAE0AUgBRAFMAVgBZAF8AYwBmAGcAaABpAGkAaQBr
AGoAagBqAGoAaQBnAGUAYQBfAF0AWwBbAFgAVQBUAE0ASQBEAD8AOQA0AC8AKwAqACYA
IgAeABkAFQAQAAsACQAHAAYABQAAAP7//P/6//n/9//2//b/9//2//T/9P/x/+//7f/r
/+v/7P/t/+7/7P/r/+v/6//q/+r/6f/p/+r/6v/q/+r/6P/p/+n/6f/q/+v/7f/u/+z/
7P/s/+3/7f/t/+3/7f/w//H/8f/y//H/8f/w/+//8f/y//P/9f/z//T/9P/0//T/9P/0
//X/9//4//j/+P/3//b/9f/z//X/9f/1//X/9P/z//H/8P/v/+//7//v//D/8P/w/+//
7f/t/+3/7P/u/+//7//u/+3/7P/r/+r/6v/q/+r/6//t/+z/6//q/+n/6P/n/+b/6P/o
/+j/6P/n/+b/5v/m/+T/5P/l/+f/6v/r/+3/7f/t/+3/7f/s/+//8f/y//P/8//y//P/
8//2//f/9//2//b/8//z//X/8f/v/+3/6//q/+j/5//o/+j/6P/n/+T/4f/g/+D/4P/j
/+P/4v/i/+H/4P/f/9z/3P/b/9z/3P/a/9r/2v/a/9r/2v/c/9z/4P/g/+D/4v/g/+H/
5P/p//H//v8OACcATgB9AMAAIQGIAcQB0AHHAbABhwFUAQABfAD2/5f/O//S/qr+2v4V
/zT/Tf9k/3r/kf+j/7D/vf/I/9D/1P/W/9n/2v/e/9//4P/i/+P/5P/l/+X/4//j/+L/
4v/m/+j/6v/r/+v/6//r/+v/7P/s/+3/7v/w//D/8P/y//D/8v/y//P/9v/3//f/+f/3
//f/+P/4//r/+v/8//3/AAABAAEAAwADAAMAAwADAAcACQAMAA8AEAAQABIAEwAYABsA
HQAhACQAJgApACwALQAwADMAOQA/AEMASABMAE4AUQBVAFkAXQBhAGQAZQBnAGkAagBr
AGkAaABoAGgAagBpAGcAZQBjAGEAXwBdAFsAWABVAFQATwBLAEYAQQA8ADYAMAArACgA
JAAgABwAFgATAA8ACwAFAAMAAgABAPz/+v/4//b/8//x//D/8P/w//D/7//w/+7/7f/s
/+v/6P/o/+j/6P/q/+n/6f/p/+f/5v/k/+P/5f/m/+f/6P/n/+f/5v/l/+f/5//o/+j/
6v/q/+r/6//q/+n/6P/n/+n/6//s/+7/7f/t/+z/6//s/+z/7P/t/+//8P/w//D/7v/u
/+7/7//x//L/8v/y//D/8P/w/+//8f/x//H/8f/z//P/8v/y/+7/7f/s/+v/6//s/+3/
7f/r/+v/6//q/+j/6f/p/+r/6P/o/+j/6P/m/+b/5v/n/+j/6P/o/+j/5v/m/+b/5v/k
/+T/5P/k/+T/5P/l/+b/4//i/+L/4//l/+f/6v/r/+r/6//s/+z/7v/v/+//7//w//D/
8v/z//L/8//z//L/8f/v//D/8//x/+//7f/r/+f/5P/i/+L/5f/m/+b/5P/g/97/3f/c
/9//3//e/97/3v/e/97/3P/b/9n/2f/Y/9r/2v/a/9r/2//a/9v/2v/d/97/3//i/+L/
4f/i/+X/7//8/wwAJwBQAIMAxgAnAYoBwgHKAcEBpgF7AUgB9ABwAOz/kf8x/8b+pP7a
/hP/NP9R/2j/fP+R/6P/rP+5/8b/zv/U/9j/2f/a/9r/2//c/97/4f/i/+P/4//i/+P/
4//k/+X/5v/n/+f/6P/p/+r/6//r/+r/6v/q/+7/7v/u//D/7v/w//D/8f/y//P/8//1
//b/9//5//r/+v/6//z//f8AAAEAAQADAAIAAwAEAAUACAAJAAsADQARABIAFQAXABkA
GwAcAB8AIwAmACoALgAvADIANQA7AEEARQBKAE4AUABTAFcAWwBdAGEAZABlAGkAawBs
AG0AbQBsAGwAbABsAGsAaQBnAGcAZQBjAGEAXQBaAFcAVgBTAE8ASgBFAD4AOAAyAC0A
KAAkACAAHAAYABUAEQANAAgABQADAAEA/v/8//r/+P/1//P/8v/y//H/8P/u/+7/8P/v
/+7/7f/r/+r/6f/o/+r/6f/p/+n/5v/m/+X/5f/k/+T/5P/k/+b/5//n/+f/5v/l/+X/
5P/n/+j/6f/r/+n/6f/p/+n/6P/p/+n/6v/s/+3/7f/t/+z/7P/s/+3/7//w//D/8P/w
//D/8P/x//H/8v/y//L/8v/y//L/8f/v/+//7//v//D/8f/x//L/7//v/+//7//u/+7/
7v/t/+3/7f/t/+z/6v/p/+j/6v/q/+r/6v/p/+j/5//n/+n/6P/n/+b/6P/o/+j/6P/n
/+b/5f/k/+X/5P/k/+T/5P/k/+X/5//o/+n/6//r/+7/7//w//D/8f/x//D/7//y//L/
9P/1//b/9//3//b/8v/v/+//8f/w/+//7v/t/+j/5P/h/+D/4v/k/+X/5P/f/97/3v/e
/93/3f/c/9z/3f/e/9//3v/b/9n/2f/Y/9r/2v/a/9r/2v/a/9z/3P/c/9z/3P/e/+L/
5f/m/+v/8//+/w4ALwBeAJUA5gBRAawB0AHOAbsBlgFjASoBygBIANr/gf8V/7T+sv7w
/h3/Ov9Z/3D/hv+b/6n/tP+//8b/zv/U/9j/2//e/97/3//g/+L/4f/i/+P/4//l/+f/
6P/q/+j/6P/o/+f/6P/p/+r/6//s/+z/7f/u/+7/7v/u//D/8v/0//T/9f/1//X/9P/1
//j/+f/7//z//P/8//7////+//////8BAAMABQAHAAkACwALAAwADQASABIAFAAVABYA
GQAbAB8AIgAkACcAKgAuADIANgA9AD4AQQBFAEgATABPAFMAVwBZAF0AYABhAGIAYwBj
AGMAZQBkAGQAZABjAGEAXgBbAFwAWwBaAFkAVQBSAE8ATgBHAEMAPgA5ADYAMgAuACsA
JQAgABsAFgAUABEADQAJAAUAAwACAAEA/f/6//f/9P/1//P/8v/y/+//7v/s/+z/7v/t
/+z/6//o/+j/6P/o/+b/5f/l/+X/5f/m/+b/5//l/+T/4//i/+T/5f/l/+X/5f/l/+b/
5v/m/+b/5v/n/+n/6f/p/+n/6f/p/+j/6P/q/+v/6//r/+z/7P/s/+3/6//s/+z/7P/t
/+7/7//x/+//8P/w//D/8v/y//L/8f/v/+//7//v/+//7//u/+7/7//v/+//7//t/+z/
6//p/+r/6//s/+z/7v/s/+v/6v/p/+j/6P/o/+j/6f/p/+j/5//m/+T/5P/k/+T/5f/m
/+f/6P/l/+T/5P/k/+b/5v/n/+n/6P/p/+v/6//s/+3/7v/u//L/8//z//P/8v/y//T/
9f/4//n/+f/4//b/8//z//X/8f/v/+3/6//p/+b/5P/k/+T/5P/j/+D/3v/e/9//4P/f
/9//3v/e/97/3v/e/9z/3f/b/9v/2v/Y/9j/2P/Y/9z/3P/e/97/4P/g/+D/4v/g/+P/
6P/v//v/CgAkAE0AfgDDACYBjQHIAdQByAGnAXQBNwHmAHAA+P+e/0H/1f6s/tz+FP8x
/0r/Y/98/5L/o/+x/7z/yf/Q/9L/1P/Y/9v/3P/g/+H/4v/k/+P/5P/l/+X/5P/l/+X/
5v/p/+r/6//r/+n/6f/p/+n/7P/s/+3/7v/u/+7/7v/w//D/8v/y//P/9v/3//f/+f/3
//f/+P/4//z//P/+////AAABAAEAAwACAAMABAAFAAoACwANAA8AEAAQABIAEwAXABsA
HgAjACUAJgAoACoALQAwADMAOQA9AEEARgBKAEkASwBOAFEAVwBbAF4AXwBeAF8AXwBf
AF8AXgBeAF4AYABfAF0AWwBXAFUAUwBRAFEATgBLAEoAQwA/ADoANQAxACwAJwAjACAA
HAAYABQADgALAAcAAwAAAP////////r/+P/2//T/9f/z//L/8v/z//L/8P/w/+//7f/r
/+n/6f/q/+v/7P/q/+n/6f/p/+b/5v/l/+X/5f/m/+f/6P/n/+f/5v/l/+f/5//o/+j/
5v/m/+b/5//n/+f/5//n/+n/6//s/+7/6//r/+r/6f/r/+z/7f/v/+3/7v/u/+7/7v/u
/+7/7//x//L/8v/y//H/8P/v/+3/7v/v//D/8f/v/+//7v/u/+3/7f/t/+3/7f/u/+//
7//r/+v/5//o/+z/7P/s/+z/7P/p/+j/5//n/+n/6P/n/+b/6P/o/+j/6P/n/+b/5f/k
/+T/5P/l/+b/5v/m/+f/6f/q/+v/7f/t/+7/7//w//D/8v/z//P/8//2//b/+P/5//n/
+f/4//b/9v/z//P/9f/z//H/7//t/+f/5P/i/+L/5f/m/+b/5P/g/97/3f/c/9//3//e
/97/4P/g/+D/3v/b/9n/2f/Y/9n/2v/b/9z/3f/c/93/3P/g/+D/4P/i/+T/5//o/+3/
9/8EAB4ARwB8AMUAJgGNAcoB0gHCAZ8BagExAeQAcAD8/6T/Rf/V/qb+0v4M/y3/Sv9l
/37/lP+j/63/tP+//8r/0P/W/9r/3f/e/93/3f/d/97/4f/i/+P/4//m/+f/5//o/+j/
6P/o/+f/6P/p/+r/6//q/+r/6//s//D/8P/w//L/8v/0//T/9f/1//X/9P/1//b/9//5
//r/+//6//v/+//+//////8BAAIAAwAEAAUACAAJAAsADQASABIAFAAVABcAGQAaAB0A
IgAkACcAKgAtADAAMwA5ADoAPQBBAEQARgBJAE0AUQBSAFUAVwBXAFoAWwBbAFsAWwBa
AFoAWgBYAFcAVQBTAFIAUQBQAE8ATABIAEQAQgA+ADsANwAzADEALAAnACMAHgAaABYA
EgAPAA0ACgAHAAEA///+//3/+//6//n/+P/3//X/9P/0//H/8P/u/+7/7//v/+//7//t
/+z/6//q/+r/6f/p/+n/6f/q/+r/6//p/+j/5//m/+j/6f/p/+n/6P/n/+f/5v/o/+j/
6P/p/+n/6f/p/+n/6P/p/+n/6v/r/+3/7v/v/+3/7P/r/+v/7f/u/+7/7v/w//D/8P/x
/+//8P/w//D/8f/y//P/8//y//H/8P/v//H/8f/w//D/8f/x//H/8f/v/+7/7f/r/+//
7//v/+7/7v/t/+z/6//q/+z/7P/s/+3/7P/q/+j/5v/o/+j/6P/o/+j/6P/o/+j/5f/k
/+T/5P/l/+b/6P/r/+v/6//s/+v/7f/v//H/8v/2//f/9//3//f/9v/3//f/+f/7//z/
/P/5//X/9P/1//X/8//x/+//6//o/+b/5v/m/+b/5f/i/+H/4P/g/+D/4f/h/+D/4P/g
/+D/4P/e/9//3f/d/9z/2//a/9n/2P/b/9z/3//g/+H/4P/f/+D/4P/j/+b/6//z/wAA
EAAtAFoAkQDeAEkBpgHQAc4BuQGOAU8BDAGwADYAzP99/xv/vP60/u7+G/82/1P/bP+E
/5n/qf+y/7//yP/M/9D/1P/X/9j/2//d/9//4v/h/+L/4//j/+T/5f/l/+b/6f/q/+v/
6//q/+n/6P/n/+v/7P/u//D/8f/w/+//8P/w//L/8v/z//T/9f/1//f/9f/1//b/9v/6
//r//P/9//7//////wEAAAABAAIAAwAIAAkACwANAA4ADgAQABEAFgAZABsAHwAhACIA
JAAmACcAKgAtADMANQA5AD4AQgBCAEMARQBHAE0AUQBUAFUAVABVAFUAVQBVAFQAVABU
AFYAVQBTAFEATQBLAEkARwBIAEYARABEAD0AOQA0AC8ALAAoACQAIQAgABwAGAAUAA4A
CwAHAAMAAgABAAEAAQD8//r/+P/2//f/9f/0//T/8//y//D/8P/u/+3/7P/r/+v/7P/t
/+7/7f/r/+r/6f/o/+j/5//n/+j/6P/o/+j/5//n/+b/5f/m/+f/6f/q/+j/6P/o/+n/
6f/p/+n/6f/q/+v/6//s/+r/6//r/+v/7v/u/+7/7//t/+7/7v/u//D/8P/w//H/8f/y
//L/8v/x//D/7//t//D/8f/y//P/8v/x/+//7v/v/+//7//v/+7/7v/u/+3/6//p/+v/
7P/s/+z/7P/s/+z/6//q/+n/6f/r/+r/6f/o/+j/6P/o/+j/5v/m/+b/5v/m/+b/5//o
/+f/5v/m/+f/6v/r/+3/7f/s/+3/7v/u//D/8f/x//H/8//0//f/+f/5//n/+P/2//b/
8//z//X/9f/z//H/7//p/+b/5P/k/+f/6P/o/+b/4v/g/9//3v/f/9//3v/e/97/3v/e
/9z/2//Z/9n/2P/a/9r/2v/a/9v/2v/b/9r/3f/e/9//4v/i/+H/4v/l/+v/9v8KACcA
VACJANAANwGaAcoBygG3AZABVQEUAbwAQgDS/3//If+8/qb+3v4T/zL/Uf9s/4D/lf+j
/6z/uf/E/87/1P/Y/9v/3P/d/93/3f/e/9//4P/h/+H/4//l/+b/6P/o/+j/6P/n/+j/
6f/q/+v/6//q/+r/6v/t/+7/7//y//L/9P/0//X/9f/1//T/9f/2//f/+f/6//v/+v/7
//v//f///wAAAwACAAMABAAFAAYABwAJAAsAEAAQABIAEwATABUAFgAZAB4AIAAjACYA
KAAqACwAMQA0ADcAOwA+AEAAQwBHAEsATABPAFEAUQBUAFUAVQBVAFUAVABUAFQAUgBR
AE8ATQBMAEsASgBJAEUAQgA/AD4APAA5ADUAMQAvACoAJQAhABwAGAAUABAADgANAAsA
CQADAAEAAAD///7//P/6//j/9//1//T/9P/z//L/8P/w//H/8f/x//H/7v/u/+7/7v/s
/+v/6//r/+r/6v/p/+n/6P/o/+j/6P/q/+v/6//r/+n/6f/q/+r/7P/s/+z/7f/r/+v/
6//r/+z/7f/t/+7/8P/x//H/8f/x//D/7//v//H/8v/y//L/8v/y//L/8//x//L/8v/y
//T/9P/0//P/8f/x//H/8f/y//P/8//0//H/8f/x//H/7P/u//D/8f/y//D/8P/w//D/
7f/s/+v/6//s/+z/7P/s/+r/6v/q/+r/6v/q/+r/6v/r/+r/6v/q/+j/6P/p/+v/7v/v
//H/8f/w//H/8v/y//b/9//3//f/+P/4//r/+//6//v/+//6//n/9//4//v/+f/3//X/
8//t/+r/6P/o/+n/6v/q/+j/4//i/+L/4v/l/+X/5P/k/+L/4v/i/+D/3//d/93/3P/d
/97/3//g/+H/4P/h/+D/5P/k/+T/5v/m/+X/5v/r//X/BAAYADkAaACfAO4AWQGwAc4B
yAGxAYIBRwH+AJYAHAC6/2f/Af+w/rz++v4n/0L/X/92/4z/n/+r/7b/w//O/9b/3P/e
/93/4P/g/+H/4v/k/+b/6P/q/+v/6//r/+r/6v/r/+z/7f/t/+//7//v/+//7v/u/+//
8P/0//T/9P/2//T/9v/2//f/+v/7//v//f/9//3//v/+/////v//////AQADAAQABwAH
AAcABwAHAAwADQAPABEAFAAUABYAFwAZABsAHAAfACQAJgApACwALgAwADIANwA6AD0A
QQBEAEcASQBMAE8AUABTAFUAVQBYAFkAWQBZAFcAVgBWAFYAVgBVAFMAUQBRAE8ATQBL
AEcARABBAEAAPgA7ADcAMwAvACoAJQAhACAAHAAYABQAEQAPAAwACQAFAAMAAgABAP//
/v/9//z/+v/3//X/9P/1//T/8v/y//T/8//y//H/7v/u/+7/7v/w/+//7//v/+z/7P/r
/+v/6v/q/+r/6v/s/+3/7f/t/+3/7f/u/+7/8P/w//D/8f/w/+//7v/t/+7/7//v//D/
8v/z//P/8//y//L/8v/z//X/9v/2//b/9f/0//P/8//1//b/9v/2//b/9v/2//X/8//z
//P/8//0//X/9f/2//X/8//x//D/8v/y//L/8v/y//L/8v/z//L/8P/u/+z/7f/u/+//
8P/t/+z/6//q/+r/6v/r/+z/7P/s/+3/7//u/+//8f/x//P/9f/3//j/+P/5//n/+f/6
//r//P/9//7///////7/+v/3//f/+f/4//f/9v/1/+7/6v/n/+b/6f/q/+r/6P/l/+T/
5P/k/+P/4//i/+L/4//k/+X/5P/h/9//3//e/+D/4P/g/+D/4v/i/+T/5P/k/+T/5P/m
/+j/7f/y//X//f8KAB4AQQByALEADAF5AcYB2AHMAa8BgAFJAfwAkAAaALz/X//v/rL+
0v4M/y3/SP9l/37/lP+n/7X/wP/J/9D/1P/a/97/3//i/+T/5f/m/+j/5//o/+n/6f/r
/+3/7v/w//D/8P/w/+//8f/x//H/8f/y//L/8//0//X/9P/z//T/9//6//v//f/7//v/
+v/7//z//f///wAAAgACAAQABQAFAAUABAAFAAkACwANAA8ADwAPABAAEQAVABYAGQAb
AB4AIQAjACcAKQAqACwALgAyADYAOgBBAEIARQBJAEwATgBRAFUAWQBbAF8AYgBjAGMA
YwBiAGEAYgBiAGMAZABhAF8AXABZAFkAVwBVAFMAUQBOAEsASgBDAD8AOgA1ADIALgAq
ACcAIwAeABkAFAARAA8ADAAJAAcABQAEAAMA/v/8//r/+P/4//f/9//4//X/9P/y//L/
8v/x//D/7//u/+7/7v/u/+z/6//r/+v/6//s/+z/7f/q/+r/6v/q/+v/7f/u/+//7//v
//D/8P/u/+7/7v/v//D/8f/y//P/8//z//L/8v/0//X/9f/1//b/9v/2//f/9//4//j/
+P/6//r/+v/7//r/+v/5//j/+v/6//r/+f/5//n/+f/5//f/9//2//b/+f/4//b/9v/2
//b/9f/0//P/8//1//T/8//y//D/8P/w//D/8P/w//D/8P/v/+7/7v/u/+z/7P/t/+//
8v/z//X/9f/0//X/9v/2//r/+//7//v/+v/6//z//f/8//3//f/8//v/+f/6//3/+f/3
//X/8//v/+z/6v/q/+3/7v/u/+z/5//m/+b/5v/p/+n/6P/o/+b/5v/m/+T/4//h/+H/
4P/g/+D/4P/g/+D/4P/i/+L/5v/m/+b/6P/k/+X/6P/v//n/BgAYADUAXgCPANgAPwGg
Ac4B0gHHAagBdwE+AeAAXADi/4n/Jf/C/rT+7v4h/z7/Wf9w/4L/l/+p/7b/w//Q/9b/
2v/c/93/4P/g/+H/4v/k/+b/6P/q/+v/6v/r/+v/7P/v//D/8f/x//H/8f/x//H/8P/w
//H/8v/2//b/9v/4//j/+v/6//v//P/9//3/////////AAAAAAAAAAACAAMABQAHAAgA
CwALAAsACwALABAAEQATABUAGgAaABwAHQAgACMAJQApAC4AMAAzADYANwA6AD0AQwBJ
AE0AUgBWAFgAWwBfAGMAZQBpAGwAbQBvAHEAcgBzAHEAcABwAHAAcgBxAG8AbQBpAGcA
ZQBjAF8AXABZAFgAVQBRAEwARwBAADoANAAvACwAKAAkACAAGgAXABMADwALAAkACAAH
AAYABAACAAAA/v/7//n/+P/5//j/9v/2//b/9f/0//P/8P/w//D/8P/x//H/8v/z//H/
8P/u/+3/7v/u/+7/7v/w//H/8f/x/+//7//w//D/8f/y//P/9f/0//P/8v/x//T/9f/1
//b/9P/1//X/9f/0//T/9P/1//b/+P/5//r/+f/4//f/9//4//r/+//8//z//P/8//v/
+v/5//j/9//5//n/+P/4//f/9f/2//T/9P/0//T/9v/2//b/9//2//T/8v/w//L/8v/y
//L/8P/w//D/8P/x//D/8P/w//L/8v/z//X/9f/1//b/9f/4//n/+v/6//v/+//6//n/
+v/6//z//f///wEAAgACAP//+//6//v/+v/5//j/9//x/+7/7P/s/+3/7v/u/+z/6//q
/+r/6v/p/+n/6P/o/+n/6v/r/+r/6P/l/+T/4v/k/+T/5P/k/+b/5v/o/+j/6f/o/+f/
6P/s/+//8v/5/wMADgAeAD8AcACtAAQBbQG+AdoB1gHDAZwBawEoAboAMADC/23/Bf+4
/sj+CP8x/0z/af+A/5j/rf+5/8T/z//W/9z/4P/k/+f/6v/q/+v/7P/u/+3/7v/v/+//
8f/z//T/9v/2//b/9v/1//X/9f/1//X/9//4//r//P/9//z/+//8////AgADAAUABQAF
AAQABQAFAAUABgAGAAkACgANAA8ADwAPAA4ADwARABMAFQAXABgAGQAbAB0AIAAgACIA
IwAnACsALgAzADUANgA4ADoAQABEAEgATwBRAFUAWgBeAGAAYwBnAGsAbwBzAHYAdwB2
AHcAdwB3AHgAeAB5AHoAeAB3AHUAcwBzAHEAbwBtAGsAaABlAGQAXgBZAFMATQBLAEYA
QQA9ADcAMgAtACgAIgAfABsAFwAVABMAEgARAAsACAAFAAIAAgABAAEAAgD///7//P/8
//z/+//6//n/+v/6//r/+v/4//f/9//3//f/+P/4//n/9v/2//b/9v/2//f/9//3//f/
9//4//j/9v/2//b/9//4//n/+v/7//v/+//6//r//P/9//3//f/+//7//v////3//v/+
//7///8AAAEAAwACAAIAAQAAAAIAAgACAAEAAwADAAMAAwABAAEAAAAAAAMAAwADAAMA
AAD///7//f/8//3//v///wEA///+//3//P/6//r/+v/6//z//P/8//z/+v/4//f/9v/5
//r//P////////8AAP//AAABAAIAAgAFAAcACAAJAAkACAAJAAkACgALAAsACgAIAAUA
BQAHAAMAAQD///3/+v/4//f/+P/3//j/+P/2//X/9P/0//T/8//z//L/8v/y//L/8v/w
//H/7//v/+7/7v/u/+7/7v/y//L/9P/0//T/9P/0//b/9P/3//z/BwATACAAOgBfAI4A
0QAyAZsB3AHqAd4BwwGSAVsBDAGUABgAuv9d//H+wv7w/ij/R/9i/3v/kv+q/7v/xf/S
/9//6P/q/+z/7v/v//D/8//1//f/+v/5//r/+//7//z//f/9//7/AAACAAQABQAEAAMA
AgABAAMABAAGAAgACAAIAAgACgAKAAwADAANABAAEQARABMAEQARABIAEgAWABYAGAAZ
ABoAGwAbAB0AHgAfACAAIQAlACcAKgAtAC8ALgAvAC8AMwA3ADoAPwBAAEIARQBIAEsA
TgBRAFcAXQBhAGYAagBpAGsAbgBxAHcAewB+AH8AfgB/AH8AfwB/AH4AfgB+AIAAfwB9
AHsAdwB1AHMAcQBxAG4AawBqAGMAXwBaAFUATwBKAEUAQQBAADwAOAA0AC8AKwAmACEA
HgAdAB0AHQAaABgAFgAUABEADwAOAA4ADgAOAA0ADgANAAsACQAHAAgACAAIAAgACAAH
AAcABwAEAAQAAwADAAMABAAFAAYABQAFAAQAAwAFAAUABgAGAAYABgAGAAcABwAHAAcA
BwAMAA==
         </WaveFormData>
      </LeadData>
      <LeadData>
         <LeadByteCountTotal>10000</LeadByteCountTotal>
         <LeadTimeOffset>0</LeadTimeOffset>
         <LeadSampleCountTotal>5000</LeadSampleCountTotal>
         <LeadAmplitudeUnitsPerBit>4.88</LeadAmplitudeUnitsPerBit>
         <LeadAmplitudeUnits>��V</LeadAmplitudeUnits>
         <LeadHighLimit>2147483647</LeadHighLimit>
         <LeadLowLimit>268435456</LeadLowLimit>
         <LeadID>V4</LeadID>
         <LeadOffsetFirstSample>0</LeadOffsetFirstSample>
         <FirstSampleBaseline>0</FirstSampleBaseline>
         <LeadSampleSize>2</LeadSampleSize>
         <LeadOff>FALSE</LeadOff>
         <BaselineSway>FALSE</BaselineSway>
         <ExcessiveACNoise>FALSE</ExcessiveACNoise>
         <MuscleNoise>FALSE</MuscleNoise>
         <LeadDataCRC32>1640116055</LeadDataCRC32>
         <WaveFormData>
KAAoACgAKAAlACIAHwAcABkAFgATABAADgAMAAoACAAGAAQAAgAAAP///v/9//z/+//6
//n/+P/3//b/9f/0//L/8v/y//L/8P/w//D/8P/u/+7/7v/u/+z/7P/s/+z/7P/s/+z/
7P/q/+r/6v/q/+z/7P/s/+z/7P/s/+z/7P/u/+7/7v/u/+7/7v/u/+7/7v/u/+7/7v/w
//D/8P/w//L/8v/y//L/9P/0//T/9P/y//L/8v/y//T/9P/0//T/9P/0//T/9P/y//L/
8v/y//T/9P/0//T/8v/y//L/8v/w//D/8P/w//D/8P/w//D/7//v/+//7//t/+3/7P/s
/+3/7f/t/+3/6//r/+v/6//t/+z/7P/s/+z/7f/v//D/8f/0//X/9f/2//f/+P/5//r/
+v/6//n/+f/7//v//P/8//3//f/7//n/+f/5//n/+P/2//P/8f/w/+3/7P/s/+z/7P/q
/+f/6P/o/+j/6f/p/+f/5//o/+b/6P/l/+P/4//j/+L/4v/g/+D/4P/i/+P/5P/l/+X/
6P/o/+j/6P/o/+T/4P/g/+P/6f/+/yQAVQCeAPMARAGBAawBygHcAeEBxgF4AQUBiwAG
AIX/OP9A/2T/cv+A/5P/pf+z/8D/yP/L/9P/2P/Z/9r/2f/Z/9r/2v/b/9z/3P/f/9//
4P/g/+D/4P/h/+H/4P/g/+D/4f/j/+P/4//k/+T/5f/l/+X/5f/m/+b/5//o/+j/6P/o
/+n/6f/p/+n/6v/q/+v/7P/s/+z/7P/t/+7/7v/u/+//7//w//H/8f/y//P/9P/2//b/
+P/5//v//P/+////AQABAAMABQAHAAoADQAPABMAFQAZABwAHwAiACUAJwAqAC0AMAAz
ADYANwA5ADsAPQA7ADwAPQA9AD4APgA+AD4APAA7ADoAOgA4ADYAMwAxADAALwAtACsA
JwAkACEAHwAcABgAFQASABIADwANAAoACwAIAAYABQADAAEA//////3//f/8//v/+v/5
//j/9//2//X/9f/1//P/8//y//L/8f/x//H/8P/w/+//7//v/+//7v/u/+7/7v/u/+7/
7v/v/+//8P/w//D/8P/w//D/8P/w//D/8P/w//D/8P/x//H/8f/y//L/8v/z//P/8//0
//T/9P/1//X/9f/1//X/9v/2//b/9//3//f/9//3//f/9//3//f/9//3//f/9//1//T/
9P/0//X/9f/1//X/9v/0//T/9P/0//L/8f/x//H/8//z//P/8v/y//H/8f/x/+//7//v
/+//7//v/+7/7v/u/+7/7//x//T/9f/4//n/9//4//n/+v/7//z//P/8//v/+//9//3/
AAAAAAEAAQD//////////////v/8//n/9//0//H/8P/w//L/8v/w/+3/7P/s/+z/7f/t
/+v/6//s/+z/7v/r/+f/5f/l/+T/5v/m/+b/5v/m/+f/6P/p/+v/7P/s/+z/6v/q/+j/
5v/m/+f/6f/4/xoATQCQAOUAPgGFAbgB3gH0AQMC+gG4AUcByQBEAK//Pv8w/1r/cv9+
/5P/p/+z/8D/yv/P/9X/2v/b/9r/2//d/97/3v/f/+D/4P/h/+H/4v/i/+L/4v/j/+P/
5P/k/+T/5f/l/+X/5f/m/+b/5//n/+f/5//o/+j/6f/q/+r/6v/q/+v/6//r/+v/6v/q
/+v/7P/u/+7/7v/v//D/8P/w//H/8f/y//P/8//0//X/9v/4//j/+v/7//3//v8AAAEA
AwAHAAkACwANAA4AEQATABcAGwAfACIAJQAoACsALQAwADMANgA5ADwAPQA/AEEAQwBD
AEQARQBFAEQARABEAEQARABDAEIAQgBCAEAAPQA7ADkANwA0ADEAKwAoACUAIwAgABwA
GQAWABQAEQAPAAwACgAGAAMAAQABAP///f/9//n/+f/4//f/+P/3//b/9f/y//H/8f/x
//H/8f/w//D/7//v/+//7v/s/+v/6//r/+3/7P/s/+z/7P/s/+z/7P/t/+3/7v/u/+z/
7P/s/+z/7v/u/+7/7v/u/+7/7v/v/+//7//w//D/8P/x//H/8f/0//T/9P/1//P/8//z
//P/9v/2//b/9//1//X/9f/1//X/9f/1//X/8//z//P/8//z//L/8v/y//H/8f/x//H/
8//y//L/8v/y//L/8f/w//D/8P/w//D/8P/v/+//7//x//H/8f/w/+7/7f/t/+3/6//r
/+v/6//t/+3/7P/s/+r/6v/r/+3/8P/x//T/9f/1//b/9//4//n/+v/6//r/9//3//n/
+f/8//z//f/9//v/+//7//v/+//6//j/9f/z//D/7f/s/+z/7v/u/+z/6f/o/+j/6P/p
/+n/5//n/+j/6P/q/+f/5//l/+X/5P/i/+L/4v/i/+L/4//k/+X/5f/m/+b/5v/o/+j/
6P/k/+L/4//j/+z/CgA5AHgAywAoAXkBtgHiAQACFwIeAvABgwEBAXoA3/9S/yD/RP9q
/3j/if+f/63/vP/G/8v/0f/W/9n/2P/Z/9n/2v/c/93/3v/e/93/3f/e/97/3v/e/9//
3//i/+L/4v/j/+P/4//j/+T/4v/j/+P/4//l/+b/5v/n/+b/5v/m/+b/5//n/+f/5//q
/+r/6//s/+r/6v/q/+v/7P/s/+z/7f/v//D/8f/x//L/8//0//b/9P/2//f/+f/6//z/
/f///wMABQAHAAkADAAPABEAFQAXABsAHgAhACYAKQArAC4AMwA2ADkAPAA9AD8AQQBD
AEMARABFAEUARgBGAEYARgBEAEMAQgBCAEIAQAA9ADsAOQA3ADQAMQAtACoAJwAlACEA
HAAYABQAEgAPAA0ACgAHAAQAAgABAP3/+//5//n/+f/5//j/9//2//X/9P/z//L/8f/x
//H/7//v/+7/7v/t/+3/7f/s/+z/6//r/+v/7f/s/+z/7P/q/+r/6v/q/+v/6//s/+z/
7P/s/+z/7P/s/+z/7P/s/+z/7P/s/+3/7f/t/+7/7v/u/+//7//v//D/8P/w//H/8f/x
//H/8f/y//L/8v/z//P/8//z//P/8//z//P/8//1//X/9f/1//P/8v/y//L/7//v/+//
7//x//D/8P/w//D/8P/t/+7/7v/u/+7/7v/w/+//7//v/+3/7f/t/+z/7v/t/+3/7f/r
/+v/6//r/+3/7f/s/+z/6v/q/+v/7f/u/+//8v/z//P/9P/1//b/9//4//j/+P/3//f/
+f/5//r/+v/7//v/+f/5//n/+f/7//r/+P/1//P/8P/t/+z/6v/s/+z/6v/p/+j/6P/o
/+n/6f/n/+f/6P/o/+r/5//l/+P/4//i/+L/4v/i/+L/4//j/+P/4//l/+b/5v/m/+j/
6P/m/+T/4v/j/+X/7P8KADsAfADNACgBeQGyAdwB+gENAhAC4AFxAe8AbADV/0z/Iv9I
/2r/eP+L/5//q/+6/8T/yf/P/9T/1//Y/9n/2f/a/9j/2f/a/9r/3f/d/97/3v/e/97/
3//f/+D/4P/g/+H/4f/h/+H/4v/i/+P/4//j/+P/5P/k/+X/5v/m/+b/5v/n/+f/5//n
/+j/6P/p/+r/6v/q/+r/6//u/+7/7v/v/+//8P/x//H/8P/x//L/9P/1//j/+v/9//z/
/v///wEAAwAFAAcACQAMAA8AEQAVABcAGwAeACEAJAAnACkALAAxADQANwA6AD0APwBB
AEMARQBGAEcARwBGAEYARgBGAEYARQBEAEQARABCAD8APQA9ADsAOAA1ADAALAAoACUA
IAAcABkAFgASAA8ADQAKAAkABgAEAAMA///9//v/+//5//n/+P/3//b/9f/0//P/8v/x
//H/8f/v/+//7v/u/+3/7f/t/+z/7P/r/+v/6//r/+r/6v/q/+z/7P/s/+z/6v/p/+n/
6P/q/+r/6v/q/+r/6v/q/+r/6v/q/+r/6//r/+v/7P/s/+7/7//v/+//7//u/+3/7f/v
/+//7//v//D/8P/w//H/8f/x//H/8f/x//H/8f/x//H/8f/x//H/7//u/+7/7v/v/+//
7//v/+//7v/u/+7/7v/s/+z/7P/s/+z/7P/q/+n/6f/p/+n/6f/p/+j/6P/n/+f/5//p
/+n/6f/p/+f/5//m/+b/6P/o/+n/6//q/+v/7v/v/+//8P/x//L/8//0//T/9P/1//X/
9//3//j/+P/5//n/9f/1//X/9f/3//b/9P/x/+3/6v/n/+b/6P/q/+r/6P/l/+T/5P/k
/+X/5f/j/+P/5P/k/+b/4//h/9//3//e/9z/3P/c/9z/3v/f/+D/4f/h/+L/4v/i/+b/
5P/g/9z/3P/d/+H/8v8WAEkAjgDlADoBfwGyAdYB7AH3AewBpgEzAbcALgCd/zb/MP9a
/27/ev+P/6H/r/+8/8T/yf/P/9L/0//W/9f/1f/Y/9j/2f/a/9r/2//b/9z/3P/e/97/
3//f/97/3v/e/9//3//f/9//4P/g/+H/4f/h/+H/4v/i/+P/5P/k/+T/5P/l/+X/5f/l
/+b/5v/n/+j/6P/o/+j/6f/o/+j/6P/p/+r/7P/u/+//7v/v//D/8v/y//T/9f/3//b/
+P/5//v//f///wEAAwAIAAsADQARABMAFwAaAB0AIAAjACUAKAArAC4AMQA0ADUANwA5
ADsAOwA8AD0APQA+AD4APgA+AD4APQA8ADwAPgA8ADkANwAzADEALgArACcAJAAhAB8A
HAAYABUAEgAOAAsACQAGAAUAAgAAAP///f/7//n/+f/1//X/9P/z//T/8//y//H/8P/v
/+//7//t/+3/7P/s/+v/6//r/+r/6v/p/+n/6f/p/+j/6P/o/+r/6v/q/+r/6f/p/+r/
6v/q/+r/6v/q/+r/6v/q/+r/6v/q/+r/6//t/+3/7v/u/+7/7//v/+//7v/u/+7/7//x
//H/8f/x//L/8v/y//P/8f/x//H/8f/z//P/8//z//P/8//z//P/8//y//L/8v/x//H/
8f/x//H/8P/w//D/8v/w/+7/7v/u/+7/7P/r/+v/6//t/+3/7f/s/+z/6//r/+v/6//r
/+v/6//r/+v/6v/q/+z/7P/t/+//8P/x//T/9f/z//T/9f/2//f/+P/4//j/+f/5//v/
+//6//r/+//7//n/+f/5//n/9//2//T/8f/x/+7/6//q/+r/7P/s/+r/5//m/+b/5v/n
/+f/5f/l/+b/5v/o/+X/4//h/+H/4P/g/+D/4P/g/+L/4//k/+X/5f/m/+b/5v/o/+b/
4v/g/+D/4f/t/woAOABzAMQAGQFkAZsBxAHcAeYB5QG4AVYB2wBbAND/V/8w/07/bP94
/4j/m/+t/7v/xP/K/8//1//Y/9n/2P/Z/9v/2v/a/9v/3P/c/9//3//g/+D/4P/g/+H/
4f/i/+L/4v/j/+P/4//j/+T/4v/j/+P/4//j/+T/5P/l/+b/5v/m/+b/5f/l/+X/5f/m
/+b/5//o/+j/6P/o/+n/7P/s/+z/7f/r/+z/7f/t/+7/7//w//L/8v/0//X/9//4//r/
+//9////AQADAAUABgAJAAsADwATABcAGgAdACAAIwAlACgAKwAuADEANAA1ADcAOQA7
ADsAPAA9AD0APAA8ADwAPAA8ADsAOgA6ADoAOAA1ADMAMQAvACwAKQAlACIAHwAdABgA
FAARAA4ADAAJAAcABAADAAAA/v/9//3/+//5//n/9//3//b/9f/0//P/8v/x//D/7//v
/+//7//v/+7/7v/t/+3/7f/s/+z/6//r/+v/6//q/+r/6v/q/+r/6v/q/+n/6f/q/+r/
6P/o/+j/6P/q/+r/6v/q/+z/7P/s/+3/6//r/+z/7P/s/+3/7f/t/+7/7v/u/+//7//v
/+//7//y//L/8v/z//H/8f/x//H/8f/x//H/8f/x//H/8f/x//H/8P/w//D/8f/x//H/
8f/v/+7/7P/u/+7/7P/s/+z/7P/u/+3/7f/t/+3/7f/t/+z/7P/r/+v/6//r/+v/6//r
/+n/6f/o/+j/6f/q/+z/7//u/+//8v/z//P/9P/1//b/+f/6//r/+v/5//n/+//7//z/
/P/9//3/+f/5//n/+f/5//j/9v/z//H/7v/r/+r/7P/u/+7/7P/n/+b/5v/m/+n/6f/n
/+f/6P/o/+r/5//l/+P/4//i/+L/4v/i/+L/5P/l/+b/5//n/+j/6P/o/+j/5v/i/+D/
4P/j/+3/CAA0AHEAwAAVAWABlwG8AdIB3AHdAbIBUgHXAFkA0v9b/zL/Tv9s/3j/iP+b
/63/vf/G/8r/zf/R/9T/1f/Y/9n/2//a/9r/2//c/9z/3f/d/97/3v/e/97/3//f/+D/
4P/g/+H/4f/h/+H/4v/k/+X/5f/l/+P/5P/k/+X/5v/m/+b/5v/n/+f/5//n/+j/6P/p
/+r/6v/q/+r/6//s/+z/7P/t/+3/7v/v/+//8P/x//L/9P/y//T/9f/3//r//P/9////
AQADAAUABwAIAAsADQARABEAFQAYABsAIAAjACUAKAArAC4AMQA0ADMANQA3ADkAOQA6
ADsAOwA8ADwAPAA8ADwAOwA6ADoAOAA2ADMAMQAxAC8ALAApACcAJAAhAB8AHAAYABUA
EgAQAA0ACwAIAAcABAACAAEA///9//v/+//5//n/+P/3//j/9//2//X/9P/z//P/8//x
//H/8P/w/+//7//v/+7/8P/v/+//7//v/+7/7v/u/+7/7v/u/+7/6//r/+z/7P/u/+7/
7v/u/+7/7v/u/+7/7v/u/+7/7//v/+//8P/w//D/8f/x//H/8P/w//D/8f/x//H/8f/x
//L/8v/y//P/8//z//P/8//z//P/8//z//P/8//z//P/8//y//L/8v/x//H/8f/x//H/
8P/w//L/8v/w//D/8P/w//D/7//v/+//7f/t/+3/7P/s/+v/6//r/+3/7f/t/+3/7f/t
/+z/7P/s/+z/7f/v//D/8f/0//X/9f/2//f/+P/7//z//P/8//n/+f/7//v//P/8//3/
/f/7//v/+//7//v/+v/4//X/8//w/+3/7P/s/+7/7v/s/+f/5v/m/+b/6f/p/+f/5//o
/+j/6v/n/+X/4//j/+L/4P/g/+D/4P/i/+P/5P/l/+X/5v/m/+b/6P/o/+b/4v/g/+H/
5f/2/xoASQCIANkALAFtAZwBvAHOAdUBxgGIARkBnwAgAJv/QP84/17/cv96/4//o/+x
/77/xv/J/8//1v/X/9j/1//Z/9j/2v/b/9z/3P/d/93/3v/e/+D/4P/h/+H/4P/g/+D/
4f/h/+H/4f/i/+T/5f/l/+X/5f/m/+b/5//m/+b/5v/m/+X/5f/l/+X/6P/o/+n/6v/q
/+r/6v/r/+7/7v/u/+//7f/u/+//7//w//H/8v/0//T/9v/3//n/+v/8//3//////wEA
AwAFAAYACQALAA8AEQAVABgAGwAcAB8AIQAkACcAKgAtADAAMQAzADUANwA3ADgAOQA5
ADoAOgA6ADoAOgA5ADgAOAA4ADYAMwAxADEALwAsACkAJwAkACEAHwAcABgAFQASABAA
DQALAAgABwAEAAIAAQABAP///f/9//v/+//6//n/+P/3//b/9f/0//P/8//z//P/8//y
//L/8f/x//H/8P/w/+//7//v/+//7v/u/+7/7v/u/+7/7v/t/+3/7v/u/+7/7v/u/+7/
7v/u/+7/7v/u/+7/7v/v/+//7//w//D/8P/x//H/8f/y//L/8v/z//X/9f/1//X/9P/0
//T/9f/1//X/9f/1//f/9//3//f/9//3//f/9//1//T/9P/0//P/8//z//P/8//y//L/
8v/y//L/8v/y//L/8v/x//H/8f/x//H/8f/w//D/7//v/+//7f/t/+3/7f/t/+3/7P/s
/+z/7P/t/+//8v/z//b/9//1//b/9//4//v//P/8//z/+//7//3//f/+//7///////v/
+//7//v//f/8//r/9//1//L/7//u/+7/8P/w/+7/7f/s/+z/7P/r/+v/6f/p/+r/6v/s
/+n/5//l/+X/5P/k/+T/5P/k/+T/5f/m/+f/6f/q/+r/6v/q/+r/6P/k/+L/4//p//j/
FgBDAIAAzwAiAWUBlAG2AcoB0QHGAYwBIwGrAC4Arf9K/zb/WP9w/3z/j/+j/7H/vv/I
/83/0f/Y/9n/2v/d/93/3v/e/9//4P/g/9//3//g/+D/4f/i/+T/5f/k/+T/5P/l/+X/
5f/l/+b/5v/n/+f/5//p/+r/6v/r/+z/7P/s/+z/6//r/+v/6//s/+z/7f/u/+7/7v/u
/+//8P/w//D/8f/x//L/8//z//T/9f/2//j/+P/6//v//f/8//7///8BAAMABQAHAAkA
CgANAA8AEwATABcAGgAdACAAIwAlACgAKwAuADEANAAzADUANwA5ADsAPAA9AD0APAA8
ADwAPAA8ADsAOgA6ADwAOgA3ADUANQAzADAALQArACgAJQAjACAAHAAZABYAFQATABIA
EAANAAoACAAHAAUAAwABAAEA//////7//f/+//3//P/7//z/+//7//v/+f/5//j/+P/2
//X/9P/y//T/8//z//P/8//y//L/8v/0//T/9P/0//P/8//0//T/9P/0//T/9P/0//T/
9P/0//T/9P/0//X/9f/1//b/9v/2//f/9//3//j/+P/4//n/+f/5//n/+f/4//j/+P/5
//v/+//7//v/+//7//v/+//7//v/+//7//n/+P/4//j/9//5//v/+f/4//j/+P/4//j/
+P/3//f/9//3//f/9//2//b/9f/1//X/9f/1//X/9f/1//X/9P/0//L/8v/z//X/+P/5
//z//f/9//7///8AAAEAAgACAAIAAQABAAMAAwAGAAYABwAHAAUABQAFAAUABQAEAAIA
///7//j/9f/0//T/9v/2//T/8f/w//D/8P/x//H/7//v//D/8P/y/+//7f/r/+v/6v/q
/+r/6v/q/+z/7f/u/+//7//w//D/8P/y//D/7v/q/+r/7f/z/wQAKABZAJwA7QA8AXkB
ogG8AcwBzwG4AW4B/QCHAAgAi/9C/0j/av98/4r/nf+t/73/yv/S/9X/2//g/+H/4v/j
/+P/5P/k/+X/5v/m/+f/5//o/+j/6P/o/+n/6f/q/+r/6v/r/+v/6//r/+z/7P/t/+3/
7f/t/+7/7v/v//D/8P/w//D/8f/x//H/8f/y//L/8//0//T/9P/0//X/9v/2//b/9//3
//j/+f/5//r/+//8//7//v8AAAEAAwAEAAYABwAJAAkACwANAA8AEgAVABcAGwAcAB8A
IQAjACgAKwAtADAAMgA0ADYAOAA5ADsAPQA/AD8AQABBAEEAQABAAEAAQABAAD8APgA+
AD4APAA5ADcANwA1ADIALwArACgAJQAjACIAHgAbABgAFgATABEADgAPAAwACgAJAAcA
BQADAAMAAQABAAAA///+//3//P/7//r/+f/5//n/+f/5//j/+P/3//f/9//2//b/9f/1
//X/8//y//L/8v/0//T/9P/0//X/9f/2//b/9P/0//T/9P/0//T/9P/0//T/9P/0//X/
9//3//j/+P/4//n/+f/5//r/+v/6//v/+//7//v/+//6//r/+v/7//3//f/9//3//f/9
//3//f/7//v/+//7//3//P/8//r/+v/6//r/+v/6//n/+f/5//f/9//3//b/+P/3//f/
9//1//X/9f/1//f/9//2//b/9v/2//f/+f/4//n//P/9//3//v///wAAAQACAAIAAgAB
AAEAAwADAAQABAAFAAUAAwADAAMAAwADAAIAAAD9//v/+P/1//T/9P/2//b/9P/x//D/
8P/w//H/8f/v/+//8P/w//L/7//t/+v/6//q/+r/6v/q/+r/7P/t/+7/7//v//D/8P/w
//D/8P/u/+r/6v/r//H/CgA0AG0AtgANAVwBlQG6AdQB5AHnAcABaAHzAHUA8P9z/zr/
UP9w/3z/iv+h/7H/v//K/9L/2f/d/97/3//g/9//4f/i/+T/5f/m/+b/5//n/+j/6P/o
/+j/6f/p/+r/6v/q/+v/6//r/+v/7P/s/+3/7f/t/+3/7v/u/+//8P/w//D/8P/x//H/
8f/x//D/8P/x//L/9P/0//T/9f/0//T/9P/1//f/+P/5//n/+v/7//z//v/+/wAAAQAD
AAQABgAHAAkACwANAA8AEQAUABcAGQAdAB8AIwAmACkAKgAtAC8AMgA3ADoAPQBAAD8A
QQBDAEUARQBGAEcARwBEAEQARABEAEQAQwBCAEIAQgBAAD0AOwA5ADcANAAxAC0AKgAn
ACUAIgAeABsAGAAUABEADwAMAA0ACgAIAAcABwAFAAMAAwD//////v/9//7//f/8//v/
+v/5//n/+f/3//f/9v/2//X/9f/1//T/9P/z//P/8//z//L/8v/y//T/9P/0//T/9f/1
//b/9v/0//T/9P/0//b/9v/2//b/9P/0//T/9f/3//f/+P/4//j/+f/5//n//P/8//z/
/f/7//v/+//7//z//P/8//3//f/9//3//f/9//3//f/9//v/+//7//v//f/6//r/+v/6
//r/+v/5//n/+f/3//f/9//2//j/9//3//f/9//3//f/9//3//f/9v/2//b/9v/3//n/
+P/5//z//f///wAAAQACAAEAAgACAAIAAQABAAMAAwACAAIAAwADAAMAAwADAAMAAwAC
AAAA/f/7//j/9f/0//b/+P/4//b/8//y//L/8v/x//H/7//v//L/8v/0//H/7f/r/+v/
6v/q/+r/6v/q/+r/6//s/+3/7f/u/+7/7v/u/+z/7P/s/+r/6//v//r/GgBNAJAA5wBA
AYkBvgHkAfwBCwIIAsoBWQHZAFIAu/9E/y7/WP90/4D/lf+n/7P/wv/O/9X/2//e/9//
4P/h/+H/4v/i/+P/5P/k/+f/5//o/+j/6P/o/+n/6f/q/+r/6v/r/+v/6//r/+z/7P/t
/+3/7f/t/+7/7v/v//L/8v/y//L/8//z//P/8//0//T/9f/2//b/9v/2//f/+P/4//j/
+f/3//j/+f/5//r/+//8//7//v8AAAEAAwAFAAgACgANAA0ADwARABMAFgAZABsAHwAh
ACUAKAArADAAMwA1ADgAPQBAAEMARgBJAEsATQBPAE0ATgBPAE8ATgBOAE4ATgBMAEsA
SgBKAEwASgBHAEUAQQA/ADwAOQAzADAALQArACYAIgAfABwAGAAVABMAEAARAA4ADAAL
AAkABwAFAAUAAQABAAAA///+//3//P/7//z/+//7//v/+f/5//j/+P/3//f/9//2//j/
9//3//f/9f/0//T/9P/2//b/9v/2//X/9f/2//b/9P/0//T/9P/2//b/9v/2//j/+P/4
//n/9//3//j/+P/4//n/+f/5//r/+v/6//v/+//7//v/+//8//z//P/9////////////
/f/9//3//f/9//3//f/9//3//v/8//r/+v/6//r/+//7//z//f/7//v/+//6//r/+f/5
//n/9//3//f/9//3//f/9v/2//b/9v/3//n/+v/7//7//////wAAAQACAAEAAgACAAIA
AQABAAMAAwAFAAYACAAJAAUABQAFAAUABQAEAAIA//////z/+f/4//b/+P/4//b/8//y
//L/8v/1//X/8//z//T/9P/2//P/7//t/+3/7P/s/+z/7P/s//D/8f/y//P/8//0//T/
9P/2//b/8v/u/+7/7f/v/wIALABnALIADQFkAasB3AEAAhgCJwIUAsABQQG9ACwAk/80
/z7/bP+C/5L/pf+1/8P/0P/Y/93/4//m/+f/6P/p/+f/6P/o/+n/6v/q/+v/6//s/+z/
7v/u/+//7//u/+7/7v/v//H/8f/x//L/8v/z//P/8//z//T/9P/1//j/+P/4//j/9//3
//f/9//4//j/+f/6//z//P/8//3//P/8//z//f/9//7//////wIAAwAEAAYACAAKAAsA
DQAOABAAEQATABUAFwAZABsAHgAhACMAJwApAC0AMAAzADgAOwA9AEAAQwBGAEkATABP
AFEAUwBVAFUAVgBXAFcAWABYAFgAWABWAFUAVABUAFQAUgBPAE0ASQBHAEQAQQA9ADoA
NwA1ADAALAApACYAIgAfAB0AGgAZABYAFAATAA8ADQALAAsACQAJAAgABwAIAAcABgAF
AAQAAwADAAMAAwADAAIAAgABAAEAAQAAAAAA///////////+//7//v/+//7//v/+//3/
/f/+//7//v/+//7//v8AAAAAAAAAAAAAAAAAAAEAAQABAAIAAgACAAMAAwADAAQABAAE
AAUABwAHAAcABwAGAAYABgAHAAcABwAHAAcACQAJAAkACQAJAAkACQAJAAsACgAIAAgA
CAAGAAYABgAGAAgABwAHAAcACQAJAAkACAAIAAcABwAHAAUABQAFAAUABQAFAAQABAAG
AAYABwAJAAoACwAOAA8ADwAQABEAEgATABQAFAAUABMAEwAVABUAFgAWABcAFwAVABUA
FQAVABMAEgAQAA0ADQAKAAcABgAIAAoACgAIAAUABAAEAAQABQAFAAMAAwACAAIABAAB
AAEA//////7/AAAAAAAAAAAAAAEAAgADAAUABgAGAAYABgAEAAIAAAAAAAEACwAmAFIA
jwDgADkBiAG/AeYBAgISAhUC7AGIAQ0BjQD+/33/TP9s/4z/mP+q/73/zf/d/+b/6P/v
//f/+v/5//z/+//7//z//P/9//7//v//////AAAAAAIAAgADAAMAAgACAAIAAwAFAAUA
BQAGAAYABwAHAAcABwAIAAgACQAKAAoACgAKAAsACwALAAsADgAOAA8AEAAQABAAEAAR
ABIAEgASABMAEwAUABUAFQAYABkAGgAcABoAHAAdAB8AIgAkACUAJwApACsALQAvADIA
NQA3ADsAPwBDAEYASQBMAE8AUQBUAFkAXABfAGIAYwBlAGcAaQBpAGoAawBrAGwAbABs
AGwAbABrAGoAagBqAGgAZQBjAGEAXwBcAFkAUwBQAE0ASwBIAEQAQQA+ADwAOQA3ADQA
MQAuACwAKwArACkAJwAnACUAJQAkACMAJAAjACIAIQAiACEAIQAhACEAIQAgACAAIQAh
ACEAIAAgAB8AHwAfAB8AHgAeAB4AHAAcABwAHAAdAB0AHgAeACAAIAAgACAAIAAgACAA
IAAiAA==
         </WaveFormData>
      </LeadData>
      <LeadData>
         <LeadByteCountTotal>10000</LeadByteCountTotal>
         <LeadTimeOffset>0</LeadTimeOffset>
         <LeadSampleCountTotal>5000</LeadSampleCountTotal>
         <LeadAmplitudeUnitsPerBit>4.88</LeadAmplitudeUnitsPerBit>
         <LeadAmplitudeUnits>��V</LeadAmplitudeUnits>
         <LeadHighLimit>2147483647</LeadHighLimit>
         <LeadLowLimit>268435456</LeadLowLimit>
         <LeadID>V5</LeadID>
         <LeadOffsetFirstSample>0</LeadOffsetFirstSample>
         <FirstSampleBaseline>0</FirstSampleBaseline>
         <LeadSampleSize>2</LeadSampleSize>
         <LeadOff>FALSE</LeadOff>
         <BaselineSway>FALSE</BaselineSway>
         <ExcessiveACNoise>FALSE</ExcessiveACNoise>
         <MuscleNoise>FALSE</MuscleNoise>
         <LeadDataCRC32>3653549368</LeadDataCRC32>
         <WaveFormData>
JgAmACYAJgAjACAAHQAaABcAFAARAA4ADAAKAAgABgAEAAIAAAD+//3//P/7//r/+f/4
//f/9v/1//T/8//y//D/8P/w//D/7v/u/+7/7v/u/+7/7v/u/+7/7v/u/+7/7P/s/+z/
7P/u/+7/7v/u/+7/7v/u/+7/7v/u/+7/7v/u/+7/7v/u/+7/7v/u/+7/8P/w//D/8P/w
//D/8P/w//L/8v/y//L/8v/y//L/8v/y//L/8v/y//L/8v/y//L/8v/y//L/8v/y//L/
8v/y//L/8v/y//L/8v/y//L/8v/y//L/8v/y//D/8P/w//D/8f/x//H/8f/w/+//7v/s
/+7/7v/u/+7/7v/u/+7/7v/s/+z/7P/s/+z/7P/v//D/8//0//X/9v/1//X/9v/3//f/
9//3//b/9v/2//b/9//6//r/+v/6//n/+P/4//f/9//1//X/8//z//H/8P/w/+//7//t
/+v/6//r/+v/6//r/+n/6f/p/+n/6f/o/+b/5v/m/+X/5f/j/+P/4//j/+X/5v/m/+b/
5//n/+f/5//l/9//2//X/9X/1P/f//X/FQA/AG4AnwDNAPAACwEiATYBOAEmAfgAowA/
APL/0P/Q/9j/1v/U/9r/3//i/+f/5v/k/+T/5v/k/+H/3//e/9//4f/h/+H/4v/i/+L/
4v/i/+D/4P/g/+D/4P/g/+H/4f/h/+H/4f/h/+P/4//j/+P/4f/h/+H/4v/j/+P/4//j
/+P/4//j/+P/4//j/+P/5P/k/+X/5f/l/+X/5f/l/+X/5f/l/+b/5//l/+b/5//o/+r/
6v/q/+z/7//w//H/8//y//P/8//z//X/+P/5//v///8BAAQACAAJAAwAEAATABMAFgAZ
ABwAHwAhACMAJQAnACgAKgAqACsALQAvAC8ALQAtAC0ALgAuAC0AKwAqACoAKAAmACIA
HgAbABgAFQASABAADAAJAAgABgAEAAEA///9//z/+//5//f/9v/0//L/8f/w//D/8P/w
/+//7//v/+//7v/s/+z/7P/s/+z/7P/q/+r/6f/p/+r/6v/q/+n/6f/p/+j/6P/p/+n/
6P/q/+r/6v/r/+n/6f/p/+n/6P/o/+f/5v/o/+j/6f/p/+n/6f/q/+r/7P/s/+3/7f/t
/+3/7v/u/+z/7P/s/+z/7P/s/+3/7f/t/+3/7f/t/+3/7f/t/+7/7v/u/+7/7v/s/+z/
6//r/+3/7f/v/+//7v/s/+z/7P/s/+r/6f/p/+n/6f/p/+n/6f/q/+r/6v/q/+r/6v/q
/+r/6P/o/+j/6P/o/+j/6P/r/+z/7f/u/+//7v/v/+//8P/z//P/8//z//L/8v/y//L/
8//0//T/9P/y//L/8v/z//X/9f/z//P/8f/v/+3/7P/q/+v/6//p/+n/6f/p/+n/6f/p
/+f/5//n/+f/5//m/+T/4v/i/+H/4f/h/+H/4f/j/+P/5P/k/+T/5f/l/+X/5f/j/+H/
3f/Z/9X/0P/X/+n/CQAxAGAAkQDBAOYAAwEaATABPAEwAQoBxQBhAAQA0P/G/9D/0v/Q
/9T/2//e/+H/5P/k/+T/5P/i/9//3f/c/93/3f/d/93/3v/e/97/3v/e/97/3v/e/97/
3v/e/9//3//d/93/3f/d/9//3//f/9//4f/h/+H/4v/h/+H/4f/h/+H/4f/h/+H/3//f
/9//4P/h/+P/5P/l/+X/5f/l/+X/4//j/+T/5f/l/+b/5//o/+b/5v/m/+j/6//s/+3/
7//x//P/9P/1//X/+P/5//v//v8BAAUACgAKAAwADwARABMAFgAZABwAHQAfACEAIwAl
ACYAKAAoACkAKwAtAC0AKwArACsALAAsACsAKQAoACgAJgAkACAAHAAZABYAEwASABAA
DAAJAAYABAACAP//+//5//j/9//1//P/8v/w/+7/7f/s/+z/7v/u/+3/7f/r/+v/6v/o
/+r/6v/q/+r/6P/m/+b/5f/n/+j/6P/o/+n/6f/p/+j/6P/p/+n/6P/o/+j/6P/p/+n/
6f/p/+n/6//s/+z/7P/q/+r/6//r/+v/6//s/+z/7v/u/+//7//v/+//8P/w/+//7v/t
/+z/7v/u/+//7//v/+//7//v/+//7//v//D/7v/u/+7/7v/u/+7/7f/t/+3/7f/t/+3/
7f/t/+3/7f/t/+3/7v/s/+z/7P/s/+z/7P/r/+v/6//r/+v/6//r/+j/6P/o/+j/6f/q
/+v/7P/q/+r/6v/q/+r/6v/q/+3/7P/t/+7/7//w//H/8f/y//T/9f/2//f/9P/0//T/
9P/z//T/9P/0//T/9P/0//X/9f/1//P/8//x/+//7f/s/+z/7f/t/+v/6//r/+v/6//t
/+3/6//r/+r/6f/o/+b/5v/k/+T/4//h/+H/4f/h/9//3//g/+D/4v/j/+P/4//j/+H/
4f/d/9f/0//O/9H/4f/9/yMAUACBALMA2gD5ABQBLgE+ATgBHAHjAIUAHgDa/8T/zP/S
/9L/1P/X/9r/3//g/97/3v/e/9z/2f/Z/9j/1f/X/9f/1//Y/9j/2P/Y/9j/2P/Y/9j/
2P/a/9r/2//b/9n/2f/Z/9n/2v/b/9z/3f/d/93/3f/e/93/3f/d/93/3//f/9//3//h
/+H/4f/i/+D/4f/h/+H/4//j/+P/4//j/+P/5P/l/+X/5v/n/+j/5v/m/+b/6P/p/+r/
6//t/+//8f/y//P/8//2//f/+f/7//3/AAAEAAUACAAMAA8AEwAWABkAHAAdAB8AIQAj
ACMAJAAmACYAKQArAC0ALQArACsAKwAsAC4ALQArACoAKAAmACQAIAAeABsAGAAVABQA
EgAOAAsACgAIAAYAAwD///3//P/7//n/9//2//T/9P/z//L/8v/y//L/8f/x/+//7//u
/+z/7P/s/+z/7P/u/+z/7P/r/+n/6v/q/+r/7f/t/+3/7P/r/+v/6v/o/+r/6v/q/+v/
6f/p/+n/6f/p/+r/6v/q/+z/7P/t/+3/7f/t/+7/7v/s/+z/7f/t/+//7//w//D/8P/w
//D/8P/y//L/8//z//H/8f/x//H/8f/x//H/8v/y//L/8v/y//L/8v/x//H/8v/z//T/
9f/3//f/9//3//f/9f/0//T/9P/0//T/9P/2//X/9f/1//f/9//3//f/9P/0//T/9P/0
//T/9P/0//b/9v/2//b/9P/0//T/9//6//v//P/9//7//////wAAAQABAAEAAQACAAIA
AgACAAEAAgACAAIAAgACAAIAAwADAAMAAQABAAEA///9//z/+v/7//v/+f/3//f/9//3
//n/+f/3//f/9//3//f/9v/2//T/9P/z//P/8//z//P/8f/x//L/8v/0//X/9f/1//X/
8//v/+3/6//n/+T/5//3/xUAOwBmAJcAxwDwAA0BJgE8AU4BSgEsAfEAlQAyAPD/3P/m
/+z/7P/u//H/8v/1//j/9v/2//b/9v/1//X/9P/z//H/8f/x//L/8v/y//L/8v/y//L/
8v/y//L/8v/z//P/9f/1//X/9f/0//P/8v/x//L/8//0//b/9f/1//X/9f/1//X/9f/1
//X/9f/1//b/9P/1//X/9f/2//f/+P/5//f/9//4//n/+f/6//v//P/+//7//v8AAP//
AAABAAMABQAHAAgACQAJAAwADQAPABMAFQAYABwAHAAeACEAIwAlACgAKwAuADEAMwA1
ADcAOQA6ADwAPAA/AEEAQwBDAEEAQQBBAEIARABDAEEAQABAAD4APAA4ADUAMQAtACkA
KAAmACIAHwAeABwAGgAXABMAEQAQAA8ACwAJAAgABgAGAAUABAAEAAQABAADAAMAAwAD
AAIAAAD+//7//v/+//7//P/8//v/+//8//z//P/7//v/+//6//z//f/9//z//P/8//z/
/f/9//3//f/9//v//P/8//z//P/8//3//f//////AAAAAP7//v///////f/9//7//v/+
//7//v/+////AAACAAMAAQABAAEAAQABAAEAAQACAAQABAAEAAQAAgACAAEAAQABAAEA
AQABAAEAAQABAAEAAQD//wAAAAAAAAAAAAD+//3//f/9//3//f/9//3//v/+//7//v/+
//7//v/+//7//v/+//7//v/+//7/AQABAAEAAQABAAQABQAFAAYABwAHAAcABwAIAAgA
CAAIAAkACgAKAAoACAAIAAgACQALAAsACQAJAAUAAwABAAAAAgADAAMAAQD9//3//f/9
//3//f/7//v//f/9//3//P/6//j/+P/3//f/9//3//f/9//3//j/+P/2//f/9//3//n/
9//z/+//6//n/+b/7f8BACEASQB6AKkA1QD8ABcBLgFGAU4BQgEcAdMAbwAUAOb/4P/q
/+z/6v/u//P/9v/5//r/+P/2//b/9v/1//P/9P/1//T/8//y//L/8v/y//L/8v/y//L/
8v/y//D/8P/x//H/8//z//P/8//z//P/8//z//H/8f/x//L/8//z//P/8//z//P/8//z
//X/9f/1//b/9v/3//f/9//1//X/9f/1//f/9//4//n/9//4//n/+v/8//z//P/+//3/
/v///wEAAQADAAQABQAJAAwADQAPABEAEwAWABoAGQAcACAAIwAlACgAKwAuADEAMwA1
ADcAOQA6ADwAPAA7AD0APwA/AEEAQQBBAEIAQgBBAD8APgA8ADoAOAA0ADIALwAsACkA
JgAkACAAHQAcABoAGAAVABEADwAOAA0ACwAJAAgABgAEAAMAAgACAAAAAAD/////////
//7//P/8//z//P/8//z/+v/6//n/+//8//z//P/8//v/+v/4//r/+//7//r/+v/6//r/
+//7//v/+//7//n/+v/6//r/+v/6//v/+//9//3//v/+//z//P/9//3/+//7//z//P/+
//7//v/+//7//v///////f/9//3//f////////8AAAAAAAAAAAAAAAAAAP/////9//3/
/f/9///////////////+//7//v/+//7//P/7//v/+//9//3//f/9//z//P/8//z//P/8
//z//P/8//z//P/8//z//P/8////AAABAAIAAwAEAAUABQAGAAcABwAHAAcABgAGAAYA
BgAHAAgACAAIAAgACAAIAAkABwAHAAUABQAFAAMAAQAAAP7///////3/+//7//v/+//7
//v/+f/5//n/+f/5//j/9v/0//T/8//x//H/8f/x//L/8//1//b/9P/1//X/9f/1//H/
7f/p/+X/4f/k//P/DQAzAF8AjgC/AOkACgElAToBSgFGASoB7gCNAC0A7v/c/+T/6P/k
/+b/7P/x//b/+f/4//b/9v/0//L/8f/v/+7/7//v/+//7//w//D/8P/w//D/8P/w//D/
8P/y//L/8//z//H/8f/x//H/8f/x//H/8f/x//H/8f/y//P/8//z//P/8f/x//H/8f/x
//H/8f/y//T/9f/1//X/9f/1//X/9f/1//X/9v/3//f/+P/5//r/+v/6//r//P/9//7/
//8BAAEAAwAEAAUABwAKAAsADQAPABEAFAAYABcAGgAeACEAJQAoACsALgAtAC8AMQAz
ADcAOAA6ADoAOwA9AD8APwA9AD0APQA+AD4APQA7ADoANgA0ADIALgAsACkAJgAjAB4A
HAAYABUAEAAOAAwACQAJAAcABgAFAAMAAQAAAP7//P/7//r/+v/6//r/+f/5//n/+f/4
//b/9v/2//b/9v/2//T/9P/z//P/9P/0//T/9f/1//X/9P/y//P/8//y//T/9P/0//X/
8//z//P/8//z//T/9P/0//T/9P/1//X/8//z//T/9P/2//b/9//3//f/9//4//j/+P/4
//j/+P/6//r/+//7//r/+f/4//f/9//3//f/+P/4//j/+P/4//j/+P/3//f/+f/5//n/
+f/3//f/9f/1//b/9P/0//T/9P/0//P/8//z//X/9f/1//X/9P/0//T/9P/0//T/9P/0
//T/9P/0//T/9P/0//T/9//4//n/+v/7//z//f/9//7///////////8AAAAAAAAAAP//
AAAAAAAAAAAAAAAAAQABAAEA//////v/+f/3//b/+P/5//n/9//z//P/8//z//X/9f/z
//P/8f/x//H/8P/u/+z/7P/r/+3/7f/t/+3/7f/t/+7/7v/u/+//7//v/+//7f/n/+P/
3//d/97/7f8JAC8AXQCKALcA4wACARsBMgFEAUABJAHqAIkAJQDm/9T/3P/g/9z/3v/k
/+v/8P/x//D/7v/s/+j/6P/p/+v/6v/p/+f/5//n/+j/6P/o/+j/6P/q/+r/6v/q/+r/
6v/r/+v/6f/p/+n/6f/p/+n/6f/p/+n/6f/p/+r/7f/t/+3/7f/r/+v/6//r/+3/7f/t
/+7/7P/t/+3/7f/t/+3/7f/t/+//7//w//H/8f/y//P/9P/y//L/8v/0//X/9v/3//n/
+//9//7///8BAAQABQAHAAcACQAMABAAEwAWABoAHQAdACAAIwAmACkAKwAtAC8ALwAw
ADIAMgA1ADcAOQA5ADcANwA3ADgANgA1ADMAMgAwAC4ALAAoACYAIwAgAB0AGgAYABQA
EQAMAAoACAAFAAMAAQAAAP/////9//z/+v/6//n/+P/4//b/9v/1//X/9//3//b/9P/y
//L/8v/y//T/8v/y//H/8//0//T/9P/0//P/8v/w//L/8//z//L/8P/w//D/8f/x//H/
8f/x/+//8P/w//D/8P/w//H/8f/x//H/8v/y//D/8P/x//H/8f/x//L/8v/y//L/8v/y
//L/8v/z//P/9f/1//X/9f/1//X/9f/2//b/9v/2//b/9v/2//X/9f/z//P/8//z//X/
8//z//X/9P/y//L/8v/y//T/8//z//P/8f/x//H/8f/y//L/8v/y//L/8v/y//L/8v/y
//L/8v/0//T/9P/3//b/9//4//n/+v/7//v//P////////////3//P/7//r//f/+//7/
/v/+//7//v/////////9//3/+//5//f/9v/2//f/9//1//P/8//z//P/9f/1//P/8//z
//P/8//y//D/7v/u/+3/7f/t/+3/7f/v/+//8P/w/+7/7//v/+//7f/v/+v/5f/h/9//
3P/j//f/FQA7AGgAmQDHAOwACQEkATgBQgE2ARABwwBfAAgA2v/W/+L/4P/c/+D/5//s
//H/8v/w//D/8P/u/+v/6//q/+v/6//r/+v/7P/q/+r/6v/q/+r/6v/q/+r/6v/q/+v/
6//r/+v/6//r/+3/7f/t/+3/7f/t/+3/7v/t/+3/7f/t/+3/7f/t/+3/7f/t/+3/7v/u
/+//7//v//D/8f/y//P/8f/x//L/8//x//L/8//0//T/9P/0//b/+f/6//v//f/9////
AAABAAMABgAHAAkACwANABAAFAATABYAGgAdAB8AIgAlACgAKwAtAC8AMQAzADQANgA2
ADcAOQA7ADsAOwA7ADsAPAA+AD0AOwA6ADYANAAyAC4ALgArACgAJQAgAB4AGgAXABIA
EAAOAAsACwAJAAgABwADAAEAAAD+//7//f/8//z/+v/6//n/+f/5//n/+P/2//j/+P/4
//j/+P/2//b/9f/z//T/9P/0//P/8//z//L/8v/z//P/8v/0//T/9P/1//X/9f/1//X/
8//0//T/9P/0//T/9f/1//X/9f/2//b/9v/2//f/9//3//f/+P/4//j/+P/4//j/+P/4
//n/+f/5//n/+f/5//v/+//7//z//P/8//z//P/6//r/+f/5//n/+f/5//n/9//3//f/
+f/4//j/+P/4//j/+P/3//f/9//5//n/+f/5//b/9v/2//b/9v/2//b/9v/2//b/9v/2
//b/9v/2//n//P/9//7////+//////8AAAEAAQABAAEAAgACAAIAAgADAAQABAAEAAIA
AgACAAMABQAFAAMAAwD///3/+//6//r/+//7//n/9//3//f/9//3//f/9f/1//X/9f/1
//T/8v/w//D/7//t/+3/7f/t/+//7//w//D/8P/x//H/8f/x//H/7//p/+P/3//g/+X/
9/8TADkAZACTAL8A5gADARwBNAFAATYBFAHPAG0AEgDe/9T/3v/g/9z/4P/n/+z/7//y
//D/8P/w//D/7//v/+7/7f/s/+v/6v/q/+r/6v/q/+r/6//s/+3/7v/s/+z/7f/t/+v/
6//r/+v/6//r/+v/6//s/+3/7v/w/+//7//v/+//7f/t/+3/7f/t/+3/7f/u/+7/7//v
/+//8f/x//H/8f/x//H/8v/z//P/9P/1//b/9v/2//b/+P/3//j/+f/7//v//f/+////
AQAEAAUABwAJAAsADgASABMAFgAaAB0AHwAiACUAKAApACsALQAvADMANAA2ADYANQA3
ADkAOQA7ADsAOwA8ADwAOwA5ADgANgA0ADIALgAsACkAJgAjAB4AHAAYABUAFAASABAA
DQAJAAcABgAFAAMAAQAAAP7//v/9//z//P/6//r/+f/5//n/+f/4//b/9v/2//b/9v/0
//L/8v/x//H/8v/y//L/8//z//P/8v/y//P/8//y//L/8v/y//P/8//z//P/8//x//L/
8v/y//L/8v/z//P/8//z//T/9P/0//T/9f/1//X/9f/2//b/9P/0//T/9P/0//T/9f/1
//X/9f/1//X/9//3//f/+P/4//j/+P/4//j/+P/3//f/9f/3//n/+f/4//b/9v/2//b/
9v/1//X/9f/3//f/9//3//b/9v/2//b/9P/0//T/9P/0//T/9P/0//L/8v/y//X/+P/5
//r/+//8//3//f/+/////////////P/8//z//P///wAAAAAAAAIAAgACAAMAAQABAP//
///9//v/+f/4//b/9//3//X/8//z//P/8//1//X/8//z//H/8f/x//D/7P/q/+r/6f/r
/+v/6//r/+v/6//s/+z/7v/v/+//7//t/+v/5//j/9//3f/c/+P/9/8XAD8AbACbAMcA
6AAFARwBMgE4ASYB/ACrAEUA9v/S/9L/3P/c/9r/3v/l/+r/7f/s/+z/7P/s/+r/6f/p
/+j/5//n/+f/5//o/+j/6P/o/+j/5v/m/+b/5v/m/+b/5//n/+X/5f/l/+X/5f/l/+X/
5f/n/+f/5//o/+n/6f/p/+n/6f/p/+n/6f/n/+f/5//o/+j/6f/p/+n/6//r/+v/6//r
/+v/7P/t/+3/7v/v//D/7v/u/+7/8P/w//D/8P/x//P/9f/2//f/9//6//v//f///wEA
BAAIAAkADAAQABMAEwAWABkAHAAfACEAIwAlACcAKAAqACoAKQArAC0ALQAtAC0ALQAu
AC4ALQArACoAKgAoACYAIgAeABsAGAAVABAADgAKAAcAAgAAAP7/+//7//n/+P/3//X/
8//y//D/8P/v/+7/7v/t/+z/6v/p/+n/6f/o/+b/5v/m/+b/5v/o/+b/5v/l/+X/5v/m
/+b/5v/l/+T/4v/i/+P/4//i/+T/5P/k/+X/4//j/+P/4//h/+L/4v/i/+D/4P/h/+H/
4f/h/+L/4v/i/+L/4//j/+P/4//k/+T/5P/k/+T/5P/k/+T/5f/l/+f/5//n/+f/5//n
/+f/6P/m/+b/5v/m/+b/5v/l/+L/5P/k/+T/5P/m/+X/5f/l/+P/4//j/+P/5P/k/+T/
5P/j/+L/4f/g/+L/4v/i/+L/4v/i/+L/5f/m/+f/6P/p/+v/7f/u//D/8P/v/+7/7f/u
/+7/7v/u/+//8P/w//D/7v/u/+7/7//x//H/7//v/+3/6//p/+j/6P/p/+n/5//j/+P/
4//j/+X/5f/j/+P/5f/l/+X/5P/g/97/3v/d/9v/2//b/9v/3f/d/97/3v/e/9//3//f
/+H/4f/d/9f/0f/L/8z/1//z/xcAQwByAKMAywDoAAEBGgEqASoBFAHcAH8AHQDa/8D/
xv/O/8z/zv/W/9v/3v/f/+D/4P/e/9z/3P/d/93/2v/b/9v/2//b/9z/2//a/9n/2P/a
/9r/2v/a/9j/2P/Z/9n/2//b/9v/2//b/9v/2//b/9v/2//b/9z/3f/d/93/3f/b/9v/
2//b/93/3f/d/97/3v/f/9//3//d/93/3f/d/9//3//g/+H/3//g/+H/4v/j/+T/5f/o
/+f/6P/p/+v/6//t/+7/7//x//T/9f/3//n/+//+/wIAAwAGAAoADQARABQAFwAaABkA
GwAdAB8AIwAkACYAJgAkACUAJgAlACcAJwAnACgAKgApACcAJgAjACAAHQAYABQAEQAO
AAsACAAGAAIA///8//r/+P/1//P/8f/w/+//7//t/+z/6v/q/+n/6P/o/+b/5v/l/+X/
5//n/+b/5P/k/+T/5P/k/+L/4P/g/9//3//g/+D/4P/f/9//3//e/+D/4f/h/+D/3v/e
/97/3//f/9//3//f/+H/4v/i/+L/4P/g/+H/4f/h/+H/4v/i/+L/4v/j/+P/5f/l/+b/
5v/m/+b/5v/m/+T/5P/l/+X/5//n/+f/5//l/+X/5f/m/+b/5v/m/+b/6P/m/+T/5P/k
/+T/5v/l/+X/5f/j/+P/4//j/+T/5P/k/+T/5P/k/+T/5P/k/+T/5P/k/+L/4v/i/+X/
5v/n/+j/6f/q/+v/6//s/+3/7f/t/+3/7P/s/+z/7P/t/+7/7v/u//D/8P/w//H/8f/x
/+//7//s/+n/5v/k/+X/5//o/+f/4//j/+P/4//j/+P/4f/h/+H/4f/h/+D/3v/c/9z/
2//b/9v/2//b/9v/2//c/9z/3v/f/9//3//b/9n/2f/X/9P/z//K/8//4/8BACkAWgCJ
ALUA3AD5ABABJgEyASoBCAHFAGEAAADK/77/yP/O/87/0v/V/9b/2//e/97/3v/c/9j/
1//X/9T/1f/X/9f/1//Y/9r/2v/a/9r/2P/Y/9j/2P/a/9r/2//b/9v/2//b/9v/2f/Z
/9n/2f/Z/9n/2f/a/93/3f/d/93/3//f/9//3//d/93/3f/e/97/3//f/9//4f/h/+H/
4f/g/9//3//f/+H/4v/j/+T/5P/k/+T/5v/n/+j/6f/r/+3/7//w//H/8//2//f/+f/9
////AgAGAAkADAAQABMAEwAWABkAHAAdAB8AIQAjACUAJgAoACgAKQArAC0ALQArACsA
KwAsAC4ALQArACoAKAAmACQAIAAcABkAFgATABIAEAAMAAkABgAEAAIA//////3//P/7
//v/+f/4//b/8v/x//D/8P/w//D/7//v//H/8f/w/+7/7P/s/+z/7P/t/+z/7f/t/+3/
7v/u/+7/7f/t/+3/7P/t/+//8P/w/+7/7v/u/+//7//v/+//7//x//L/8v/y//L/8v/z
//P/8v/x//H/8P/y//L/8//z//X/9f/2//b/9v/2//b/9v/4//j/+f/5//n/+f/5//n/
9//3//f/+P/6//r/+v/6//j/9v/2//j/+P/4//j/+f/5//r/+//5//n/+f/5//r/+v/6
//r/+P/4//j/+P/4//j/+P/4//n/+v/7////AAABAAIAAwAEAAUABQAGAAkACQAJAAkA
BgAGAAYABgAJAAoACgAKAAwADAAMAA0AEQATABMAFQARAA8ADQAMAAoACwALAAkABwAH
AAcABwAHAAcABQAFAAUABQAFAAQAAAD+//7//f/9//3//f/9//3//f/+//7/AAABAAEA
AQADAAEA/f/5//X/7//s//X/DwAzAF0AjAC9AOsADAEnAUABVgFcAUoBIAHTAG0AFgDs
/+r/9P/2//b//P8BAAIABQAGAAYABAACAAAA//////7///////////8AAP7//v/+//7/
//8AAAEAAgAAAAAAAQABAAEAAQABAAEAAwADAAMAAwADAAMAAwAEAAUABQAFAAUABQAF
AAUABQAFAAUABQAGAAgACQAJAAkACQAJAAkACQAJAAkACgALAAsADAANAA4ADgAOAA4A
EAARABIAEwAVABUAFwAYABkAHQAgACEAIwAlACcAKgAuAC8AMgA2ADkAOwA+AEEARABH
AEkASwBNAE0ATgBQAFAAUwBVAFcAVwBXAFcAVwBYAFgAVwBVAFQAUgBQAE4ASgBIAEUA
QgA/ADwAOgA2ADMAMgAwAC4AKwApACcAJgAlACMAIQAgAB4AHgAdABwAHAAaABoAGQAZ
ABsAGwAaABgAGAAYABgAGAAaABgAGAAXABkAGgAaABoAGQAZABkAGAAaABsAGwAaABoA
GgAaABsAGQAZABkAGQAbABwAHAAcABoAGgAbABsAHQAdAB4AHgAeAB4AHwAfAB8AHwAg
ACAAIgAiACIAIgAgACAAIQAhACEAIQAhACEAIQAhACEAIgAiACIAIgAiACYAJAAlACUA
JAAiACIAIgAiACMAIwAkACUAJQAlACUAJQAiACIAIgAiACIAIgAiACIAIgAiACIAIgAk
ACQAJAAnACYAJwAoACkAKgArACsALAAvAC8ALwAvAC4ALgAuAC4AMQAyADIAMgAwADAA
MAAxADEAMQAvAC8ALwAtACsAKgAqACsAKwApACcAJwAnACcAJwAnACUAJQAlACUAJQAk
ACIAIAAgAB8AIAAhACIAIwAjACMAJAAkACQAJQAlACUAJQAhAB8AHQAZABUAGAAlAD0A
YwCPAL4A7QAXATQBTQFoAXgBdAFcASQByQBnACYAEAAYABwAGgAaACAAJQAoACkAKAAo
ACoAKgAoACcAJwAkACMAIwAjACMAJAAkACQAJAAkACYAJgAmACYAJAAkACUAJQAnACcA
JwAnACcAJwAnACcAKQApACkAKgApACkAKQApACkAKQApACkAKwArACsALAAuAC8ALwAv
AC8ALwAvAC8ALwAvADAAMQAyADQANgA4ADcANgA1ADYAOQA6ADsAPQA9AD8AQABBAEQA
SABKAE0ATwBRAFQAWABZAFwAYABjAGUAaABrAG4AcQBzAHUAdwB5AHoAfAB8AH0AfwCB
AIEAgQCBAIEAggCEAIMAgQCAAHwAegB4AHQAcgBvAGwAaQBmAGQAYABdAFoAWABWAFMA
UQBPAE4ATQBLAEkASABGAEYARQBEAEQARABEAEMAQwBDAEMAQgBAAEIAQgBCAEIAQgBA
AEAAPwA/AEAAQABAAEMAQwBDAEIAQABBAEEAQABAAEAAQABBAEMAQwBDAEMAQwBEAEQA
RABGAA==
         </WaveFormData>
      </LeadData>
      <LeadData>
         <LeadByteCountTotal>10000</LeadByteCountTotal>
         <LeadTimeOffset>0</LeadTimeOffset>
         <LeadSampleCountTotal>5000</LeadSampleCountTotal>
         <LeadAmplitudeUnitsPerBit>4.88</LeadAmplitudeUnitsPerBit>
         <LeadAmplitudeUnits>��V</LeadAmplitudeUnits>
         <LeadHighLimit>2147483647</LeadHighLimit>
         <LeadLowLimit>268435456</LeadLowLimit>
         <LeadID>V6</LeadID>
         <LeadOffsetFirstSample>0</LeadOffsetFirstSample>
         <FirstSampleBaseline>0</FirstSampleBaseline>
         <LeadSampleSize>2</LeadSampleSize>
         <LeadOff>FALSE</LeadOff>
         <BaselineSway>FALSE</BaselineSway>
         <ExcessiveACNoise>FALSE</ExcessiveACNoise>
         <MuscleNoise>FALSE</MuscleNoise>
         <LeadDataCRC32>123635416</LeadDataCRC32>
         <WaveFormData>
JAAkACQAJAAhAB4AGwAYABQAEgAQAA4ACgAIAAYABAADAAIAAQAAAP///v/9//z/+//6
//n/+P/2//b/9v/2//X/9P/z//L/9P/0//T/9P/0//T/9P/0//L/8v/y//L/8v/y//L/
8v/w//D/8P/w//L/8v/y//L/8P/w//D/8P/w//D/8P/w//L/8v/y//L/8v/y//L/8v/z
//T/9f/2//T/9P/0//T/9v/2//b/9v/2//b/9v/2//b/9v/2//b/+P/4//j/+P/3//b/
9f/0//b/9v/2//b/9v/2//b/9v/1//T/8//y//P/9P/1//b/9P/1//X/9f/0//T/9P/0
//T/9P/0//T/8//z//P/8//1//X/9f/1//T/9P/1//b/+f/6//v//P/8//3//f/9//v/
+//7//v//f/+//7//v/+//7//v/+//7//v/+/wAAAAD+//3/+//6//n/+P/4//r/+v/5
//f/9f/1//X/9f/1//X/9P/0//T/8//x/+//7v/u/+3/7f/t/+3/7f/t/+7/7v/u/+7/
8f/x//H/8f/x/+r/5P/i/9z/2v/g//L/DAAtAFMAdQCYALQAygDeAPQA+gD1ANsAnQBS
ABkA///7//3/+f/0//b/+P/4//r/9//1//L/8P/u/+z/7f/s/+3/6//r/+v/6//r/+v/
6//r/+v/6//r/+v/6f/p/+n/6f/r/+v/6//r/+n/6v/q/+n/6f/p/+n/6v/s/+z/7f/t
/+v/6v/q/+r/7f/t/+3/7v/s/+z/7P/s/+r/6v/q/+r/7f/t/+3/7//t/+3/7//v//D/
8f/0//X/9f/3//j/+P/3//n/+f/7/wAAAQADAAUABwAJAAoADAAPABEAFAAWABoAGwAd
ACAAIAAiACQAJgAqACsALAAtACwALQAtAC4ALwAwADIANAAyADEALwAtACsAKQAmACQA
JAAhAB4AGwAWABMADwANAAsACwAJAAkABwAFAAUAAgD///3//f/8//v/+//6//n/9//1
//X/9f/3//f/9//3//X/9f/1//X/8v/y//L/8v/0//T/9P/0//L/8f/w//D/8v/y//L/
8v/z//P/8//z//D/8P/w//D/7v/v//D/8P/x//D/8P/w//L/8v/z//P/8//z//T/9P/0
//T/9P/0//T/9P/0//X/9P/z//L/8f/y//P/9f/2//T/9P/0//T/9P/0//T/9P/2//b/
9v/1//P/8//z//X/9v/0//T/9P/0//P/8v/y//H/8//y//L/8v/0//T/9P/0//L/8f/x
//H/8f/x//H/8f/x//L/8v/z//T/9f/2//f/+P/4//n/+f/5//n/+f/5//v/+//8//z/
+v/8//z//P/8//z//P/8/wAAAAD+//3/+f/4//f/9v/4//j/+P/3//P/8//z//P/8//z
//P/8v/0//T/8//x/+3/7P/s/+v/7f/t/+3/7f/r/+z/7P/s/+3/7//w//H/8f/v/+r/
5v/i/9z/2v/e/+z/BgAjAEUAaQCMAKoAwADWAO4A+gD5AOcAtwBsACcA///3//v/+f/0
//j/+v/4//j/9//1//L/8P/w/+7/7//u/+3/6//r/+v/6//r/+v/6//r/+v/6//r/+v/
6//r/+v/6//t/+3/7f/t/+v/7P/s/+v/7f/t/+3/7v/u/+7/7//v/+7/7P/r/+r/7f/t
/+3/7v/u/+7/7v/u//D/8P/w//D/7//v/+//8f/x//H/8//z//P/8//1//X/8//1//b/
9v/4//v//P///wEAAQACAAMABwAJAAoADAARABMAFgAYABsAGwAcAB4AIgAkACYAKAAo
ACkAKgArACwALQAtAC4AMAAwADEAMgAwAC8ALQArAC0AKwAoACYAJAAhAB4AGwAYABUA
EQAPAA4ADQAKAAkABQADAAMAAAABAP/////+//v/+//6//n/+f/3//f/9//1//X/9f/1
//X/9f/1//X/9P/0//T/9P/0//T/9P/0//T/8//y//L/8//0//X/9v/2//X/9P/z//T/
9P/0//T/9P/1//b/9v/1//T/9P/0//b/9v/3//f/9f/1//b/9v/4//j/+P/4//f/9v/1
//X/9//3//f/9//5//n/+v/6//j/+P/4//j/+P/4//j/+P/6//r/+v/5//j/9//2//X/
9v/3//j/+f/3//f/9v/2//j/+P/4//j/9v/2//f/9//3//b/9v/2//b/9v/2//b/9v/1
//X/9f/1//X/9f/1//X/9v/2//f/9//3//f/9//5//r//P/9//3//f/9//3/+//7//z/
/P/8//7//v/+//7//v/+//7/AgACAAAA///9//z/+//6//r/+v/6//n/9//3//f/9//3
//f/9//2//j/+P/3//X/8f/w//D/7//x//H/8f/x/+//8P/w//D/7v/v/+//7//x//H/
8P/s/+j/4v/c/97/6v8AAB0APwBjAIgApgC8ANIA6AD6APsA7wDNAIoAQQAPAP3//f//
//z//P/8//7//v/9//f/9P/y//D/8P/x//D/7//t/+3/7f/t/+v/6//r/+v/7f/t/+3/
7f/v/+//7//v/+3/7f/t/+3/7//w//D/7//t/+3/7f/u/+7/7v/v/+//7f/s/+z/7P/v
/+//7//w//D/8P/w//D/8P/w//D/8P/z//P/8//1//T/8//0//P/8//z//X/9f/1//f/
+P/4//n/+//7//3/AAABAAMABQAFAAcACAAKAA8AEQAUABYAGgAbAB0AIAAgACIAJAAm
ACgAKQAqACsALAAtAC0ALgAuAC4ALwAwADIAMQAvAC0ALQArACgAJgAmACMAIAAdABgA
FQARAA8ADgANAAoACQAFAAMAAwAAAP///f/9//z//f/9//z/+//7//n/+f/5//n/+f/5
//n/9f/1//X/9f/0//T/9P/0//b/9v/2//b/9v/1//T/9P/0//T/9P/0//X/9f/1//X/
8v/y//L/8v/0//X/9v/2//X/9P/0//T/9v/2//f/9//1//X/9v/2//b/9v/2//b/+P/4
//j/+f/3//f/9//3//f/9//4//j/+P/4//j/+P/4//j/+P/4//r/+v/6//n/9//3//f/
9//5//n/+f/5//v/+f/2//T/9P/0//T/9P/1//b/+P/5//f/9v/2//b/9P/0//T/9P/2
//X/9f/1//X/9f/1//X/9f/2//b/9//2//f/+P/5//z//P/9//3//f/9//3//f/7//v/
/P/8//7/AAAAAAAA/v/+//7//v8CAAIAAAD///3//P/7//r/+P/4//j/9//3//f/9//3
//X/9f/1//T/9f/2//b/9f/z//L/8v/x/+//7//v/+//7//w//D/8P/w//H/8f/x/+//
7f/s/+r/6P/k/+D/3v/o/wAAHQA7AF8AhgCmALwA0gDkAPQA9wDrAMcAhAA9AA0A/f//
////+v/4//j/+P/6//n/9//0//L/8P/u/+3/7v/t/+v/6//r/+v/6//r/+v/6//t/+3/
7f/t/+3/7f/t/+3/6//r/+v/6//r/+z/7P/r/+v/6//r/+z/7v/u/+//7//v/+7/7v/u
/+3/7f/t/+7/8P/w//D/8P/w//D/8P/w//H/8f/x//P/8f/x//P/8//z//P/9f/1//f/
+f/6//r/+f/7//v//f8AAAEAAwAFAAkACwAMAA4AEAARABMAFAAaABsAHQAgACEAIgAj
ACQAJwApACsALQAuAC8ALwAwAC4ALgAvADAAMQAxADAALwAtACsAKAAmACYAIwAgAB0A
GgAXABMAEQAOAA0ACgAJAAcABQAFAAIA///9//3//P/7//v/+v/5//v/+f/5//n/9//3
//f/9//3//f/9//3//T/9P/0//T/9v/2//b/9v/0//P/8v/y//T/9P/0//T/8//z//P/
8//y//L/8v/y//L/8//0//T/9f/0//T/9P/0//T/9f/1//f/9//4//j/9//2//X/9P/2
//b/9v/3//f/9//3//f/9//3//j/+P/4//j/+P/4//j/+P/4//j/+P/4//j/9//5//n/
+f/5//f/9//3//f/+f/5//j/+P/4//j/+P/3//b/9v/1//f/9v/2//b/9f/0//P/8v/1
//X/9v/3//X/9f/1//X/9f/2//b/9//4//n/+v/7//r/+v/7//v//f/9//3//f/7//v/
/P/8//7/AAAAAAAAAAAAAAAAAAAAAAAA/v/9//3//P/7//r/+P/4//j/9//1//X/9f/1
//f/9//3//b/9P/0//P/8f/x//D/8P/v/+3/7f/t/+3/7f/u/+7/7v/w//H/8f/x/+//
7f/q/+j/5P/i/+D/5P/w/wgAJQBHAGsAjgCuAMYA3ADwAPwA+QDjAK8AZAAjAAMA/f8B
AP//+v/4//j/+P/4//f/9//0//L/8v/w/+//7P/r/+v/6//r/+v/7f/t/+3/7f/s/+v/
6v/p/+v/6//r/+v/6//r/+v/6//r/+z/7P/r/+v/6//r/+z/6v/q/+v/6//t/+z/7P/s
/+3/7f/t/+7/7v/u/+7/7v/u/+7/7v/u/+//7//v//H/8f/x//P/8//x//H/8//z//P/
9f/2//b/+f/7//v//f/+////AQADAAcACQAKAAwADQAPABIAFAAaABsAHQAgACIAJAAm
ACgAKQApACkAKQArAC0ALgAwADAAMAAxADIAMgAxAC8ALQAtACsAKAAmACIAHwAcABkA
FwAVABIAEQAMAAsACAAHAAUAAwADAAAA///9//3//P/6//n/9//1//b/9f/2//f/9f/1
//X/9f/z//P/8//z//T/9P/0//T/8v/y//L/8v/y//H/8P/w//D/8P/w//D/8f/x//H/
8f/y//L/8v/y//H/8f/x//D/8P/w//H/8v/y//L/8//z//P/8//0//T/9P/0//T/9P/0
//T/9P/1//f/9//3//f/9v/1//X/9P/1//b/9//4//j/+P/4//j/9//2//X/8//1//X/
9f/1//X/9f/1//X/9f/2//b/9v/2//b/9f/0//T/8//1//T/9P/0//T/9P/0//T/9P/z
//P/8//1//X/9f/1//P/9P/0//X/+P/5//r/+//8//z//f/9//z/+//6//n/+v/7//3/
/v/8//7//v/+//7//v/+//7/AAAAAP7//f/5//j/9//2//j/+P/4//f/8//z//P/8//z
//P/8//y//L/8v/x/+//7f/s/+z/6//t/+3/7f/t/+3/7v/u/+7/7v/v/+//7//z/+//
6P/i/97/2v/a/+b//P8aADsAXQCBAKIAvADSAOgA+AD8APEAyQCBADgACwD7//3/+//3
//T/+P/6//z/+v/1//P/8v/w/+7/7v/v/+7/7f/r/+v/6//r/+v/6//r/+v/6//r/+v/
6//r/+v/6//r/+3/7f/t/+3/6//s/+z/6//r/+v/6//s/+7/7v/v/+//7v/s/+v/6v/s
/+3/7v/w//D/8P/w//D/8P/w//D/8P/x//H/8f/z//H/8f/z//P/9f/1//f/9//1//f/
+P/4//v//f/9////AAABAAMABQAHAAkACgAMABEAEwAWABgAGgAbAB0AIAAiACQAJgAo
ACwALQAuAC8ALgAvAC8AMAAxADIANAA2ADUAMwAwAC0ALQArACgAJgAkACEAHgAbABYA
EwAPAA0ADAALAAgABwADAAEAAQD+/////f/9//z/+f/5//j/9//3//X/9f/1//f/9//3
//f/8//z//P/8//0//T/9P/0//T/9P/0//T/8v/x//D/8P/x//L/8//0//T/8//y//H/
8v/y//L/8v/y//P/9P/0//P/8v/y//L/9P/0//X/9f/z//P/9P/0//b/9v/2//b/9v/2
//b/9//3//f/9//3//f/9//4//j/9//2//X/9P/2//b/9v/2//j/+P/4//f/9f/1//X/
9f/3//X/9f/1//b/9f/0//P/8v/0//T/9f/1//X/9P/0//T/8v/y//L/8v/z//P/9P/1
//T/8//y//H/8v/0//X/9//4//n/+v/7//r/+v/7//v//P/9//7////+//3//f/8//7/
AAAAAAAA/v/+//7//v8AAAAA/v/9//3//P/7//r/+f/4//f/9f/1//X/9f/1//X/9f/1
//T/8v/y//H/7//v/+7/7v/t/+v/6//r/+v/7P/u/+//8P/u/+//7//v/+3/7f/o/+L/
4P/e/9z/5v/6/xgANwBbAH8AogC+ANQA6AD6AP4A8QDJAIEAOAALAP3///////f/8v/0
//j/+v/6//f/8//w/+7/7P/q/+v/6v/r/+v/6//r/+v/6f/p/+n/6f/r/+v/6//r/+3/
7f/t/+3/6//r/+v/6//r/+z/7P/r/+v/6//r/+z/7P/s/+3/7f/v/+7/7v/u/+3/7f/t
/+7/8P/w//D/8P/u/+7/7v/u/+//7//v//H/8//z//X/9f/0//P/9P/z//T/9//5//r/
+//9//3///8CAAMABQAHAAsADQAOABAAEQATABYAGAAcAB0AHwAiACQAJgAoACoALAAt
AC4ALwAxADMANAA2ADUANAA0ADQANgA1ADMAMQAvAC0AKgAoACYAIwAgAB0AHAAZABUA
EwAPAA0ACQAHAAcABQAFAAIA///9//3//P/7//v/+v/5//v/+f/5//n/9//3//f/9//1
//X/9f/1//b/9v/2//b/9v/2//b/9v/2//X/9P/0//T/9P/0//T/9//3//f/9//2//b/
9v/2//T/9f/2//b/9//2//b/9v/2//b/9//3//f/9//4//j/9v/2//b/9v/2//b/9v/3
//n/+f/5//n/9//3//j/+P/6//r/+v/6//r/+v/6//r/+v/6//r/+f/7//v/+//7//n/
9//3//n/+v/6//r/+v/6//n/+P/4//f/9//2//b/9v/2//b/9v/2//j/9//3//f/+f/5
//n/+f/4//j/9//3//r/+//8//3//v/+//////8BAAEAAQABAP////8AAAAAAAACAAIA
AgAEAAQABAAEAAQABAACAAEA///+//3//P/+//7//v/9//r/+f/4//f/+f/5//n/+P/4
//j/9//1//P/8v/y//H/8f/x//H/8f/v//D/8P/w//L/8//z//P/9f/z/+7/6v/m/+D/
3v/k//T/CgAnAEkAawCOAKwAxADcAPIA/gD9AOkAswBmACMAAQD7/wEA/f/2//j//P/8
//z/+f/1//T/9P/y//L/8f/w/+//7//v/+//7//v/+//7//v/+3/7f/t/+3/7f/t/+3/
7f/v/+//7//v/+3/7v/u/+3/7//v/+//8P/w//D/8f/x/+//7v/u/+7/7//v/+//8P/u
/+7/7v/u/+//8P/x//L/8//z//P/9f/0//P/9P/z//T/9f/4//n/9//5//r/+v/9////
//8BAAQABQAHAAkACQALAAwADgATABUAGAAaABwAHQAfACIAJgAoACoALAAsAC0ALgAv
ADAAMQAxADIANAA0ADUANgA4ADcANQAzADEALwAsACoAKgAnACQAIQAcABkAFQATABAA
DwAMAAsABwAFAAUAAgADAAEAAQAAAP/////+//3/+//5//n/+f/5//n/+f/5//f/9//3
//f/9v/2//b/9v/2//b/9v/2//b/9f/0//T/9v/2//b/9v/1//X/9f/1//b/9v/2//b/
9P/1//b/9v/1//T/9P/0//X/9v/4//n/+P/3//f/9v/4//j/+P/4//j/+P/4//n/9//3
//f/9//5//n/+v/6//j/+P/4//j/+v/6//r/+v/6//r/+v/5//f/9//3//f/+f/5//n/
+f/4//b/9v/2//b/+P/4//n/+f/5//j/+P/4//b/9v/2//b/+P/3//f/9//1//X/9f/1
//f/+P/4//n/+v/7//z//f/8//z//f/9/////////////f/9//7//v8AAAIAAgACAAAA
AAAAAAAAAgACAAAA//////7//f/8//v/+v/5//f/9v/3//j/+f/4//f/9v/0//T/9P/z
//H/8P/w//H/8f/w/+//7v/t/+//8P/w//D/8P/x//H/8f/v/+//7v/q/+T/4P/c/97/
6v8AAB0APQBjAIYApgDAANYA7AD4APcA5wC3AG4AKQADAPn//f/5//L/8v/0//b/+P/3
//X/9P/y/+7/7P/r/+r/6//r/+v/6//r/+n/6f/p/+n/6v/r/+z/7f/t/+3/7f/t/+z/
6//q/+n/6f/q/+r/6f/r/+v/6//s/+z/7P/t/+3/7//u/+7/7v/u/+3/7P/s/+7/7v/u
/+7/7v/u/+7/7v/v/+//7//x/+//7//x//H/8f/x//P/8//z//X/9v/2//f/+f/5//v/
/P/9////AQAFAAcACAAKAAsADQAQABIAGAAZABsAHgAeACAAIgAkACgAKQAqACsALgAv
AC8AMAAuAC4ALwAwADEAMQAwAC8ALgArACcAJAAkACEAHgAbABoAFwATABEADAALAAgA
BwAHAAUABQACAAAA/f/8//r/+f/5//j/9//5//f/9//3//X/9f/1//X/9f/1//X/9f/y
//L/8v/y//L/8v/y//L/9P/z//L/8v/w//D/8P/w//P/8//z//P/8v/y//L/8v/w//H/
8v/y//L/8v/z//T/8v/y//P/8//1//X/9v/2//T/9P/0//T/9P/0//T/9f/1//X/9f/1
//P/8//0//T/9f/2//f/+P/2//b/9v/2//b/9v/2//X/9//3//n/9//0//T/9P/0//T/
9v/2//f/9//1//T/9P/0//b/9v/2//b/9v/1//X/9f/z//P/8//z//X/9v/2//f/9v/3
//j/+f/8//z//f/9//3//f/9//3//P/7//v/+v/9/wAAAQACAAAAAAAAAAAABAAEAAIA
AQD9//z/+//6//j/+P/4//f/9//3//f/9//1//X/9f/0//b/9v/1//P/7//u/+7/7f/v
/+//7//v//H/8v/y//L/8P/x//H/8f/x/+//7P/o/+T/4P/c/+L/8P8GACcASQBvAJIA
rgDGANwA8AD4APEA2wChAFQAGQD9//n/+//3//L/8v/2//j/+P/3//f/9P/y/+7/7v/t
/+z/7f/v/+//7//v/+7/7f/s/+v/7f/t/+3/7f/t/+3/7f/t/+v/6//r/+v/7f/u/+7/
7f/r/+v/6//s/+7/7v/v/+//7//u/+7/7v/t/+3/7f/u//D/8P/w//D/7v/u/+7/7v/x
//H/8f/z//P/8//1//X/8//z//X/9f/3//n/+v/6//v//f/9////AgADAAUABwAJAAsA
DAAOABEAEwAWABgAHAAdAB8AIgAkACYAKAAqACwALQAuAC8AMgAzADMANAA0ADQANQA2
ADYANQAzADEALwAtACoAKAAmACMAIAAdABoAFwATABEADAALAAgABwAHAAUABQACAP//
/f/9//z//f/9//z/+//5//f/9//3//X/9f/1//X/9P/1//b/9//0//T/9P/0//b/9v/2
//b/9P/z//L/8v/0//T/9P/0//f/9//3//f/9P/0//T/9P/0//X/9v/2//X/9P/0//T/
8v/y//P/8//1//X/9v/2//T/9P/0//T/9v/2//b/9//3//f/9//3//f/9//4//j/+v/6
//r/+v/4//j/+P/4//j/+P/4//b/9v/2//b/9v/2//b/9//3//f/9v/2//b/9v/2//b/
9v/2//X/9f/1//P/8//z//P/8//0//T/9f/4//n/+v/7//z//P/9//3//f/9//3//f/7
//v//P/8//z//v/+//7//v/+//7//v/+//7//P/7//v/+v/5//j/+P/4//j/9//z//P/
8//z//X/9f/1//T/8v/y//H/7//v/+7/7v/t/+v/6//r/+v/6//s/+z/7P/u/+//7//v
/+v/6//q/+T/3v/a/9r/4v/4/xIAMQBTAHkAnAC0AMoA4gDyAPgA7QDJAIEAOAAJAPX/
9//7//X/8v/0//b/9v/0//P/8f/w//D/8P/u/+3/6v/p/+n/6f/p/+n/6f/p/+n/6f/n
/+f/5//n/+n/6f/p/+n/6//r/+v/6//p/+r/6v/p/+n/6f/p/+r/6P/o/+n/6f/r/+r/
6v/q/+v/6//r/+z/7P/s/+z/7P/s/+z/7P/s/+v/6//r/+3/7//v//H/8f/z//P/9f/1
//P/9f/2//b/+f/7//v//f/+////AQADAAcACQAKAAwADwARABQAFgAaABsAHQAgACIA
JAAmACgAKAApACoAKwAsAC0ALQAuAC4ALgAvADAAMAAvAC0AKwApACcAJAAiAB4AGwAY
ABUAFQATABAADwALAAkABQADAAEA//////z//f/7//v/+v/3//f/9v/1//b/9f/2//f/
9v/1//T/8//z//P/8//z//T/9P/0//T/8//y//H/8P/y//H/8P/w//D/8P/w//D/8f/x
//H/8f/w//D/8P/w/+7/7//w//D/8P/w//H/8v/y//L/8//z//P/8//0//T/9v/2//b/
9v/1//T/8//z//X/9f/1//X/9f/1//b/9v/2//b/9v/2//j/+P/4//j/+P/0//T/9P/0
//T/9f/2//j/+f/4//b/9f/0//X/9v/3//j/9v/1//X/9f/1//X/9f/1//f/+P/4//n/
+f/5//n/+f/8//z//f/9//3//f/9//3//P/7//v/+v/7//7///8AAAAAAAAAAAAABAAE
AAIAAQD+//z/+v/4//r/+v/6//n/+f/5//n/+f/3//f/9//2//j/+P/3//X/8f/w//D/
7//x//H/8f/x//H/8v/y//L/8P/x//H/8f/v/+//8P/u/+r/5v/e/+D/7P8EACMASQBt
AJAArADCANQA6AD2APcA6QC9AHQALwAHAPv/+//7//r/+v/8//z//P/9//v/+P/2//L/
8P/v/+7/8f/x//H/8f/x//H/8f/x//H/8f/x//H/8f/x//H/8f/x//H/8f/x//H/8f/y
//L/8f/v/+//7//w//L/8v/z//P/9f/0//T/9P/0//P/8v/y//T/9P/0//T/9P/0//T/
9P/1//X/9f/3//f/9//5//n/9//3//n/+f/7//3//v/+//3//////wEABAAFAAcACQAJ
AAsADAAOABMAFQAYABoAIAAhACMAJgAnACgAKQAqAC4ALwAwADEAMgAzADMANAAyADIA
MwA0ADYANQAzADEALwAtACoAKAAmACMAIAAdABwAGQAVABMAEAAPAAwACwAKAAkACgAI
AAYAAwACAAAAAQABAAAA//////3//f/9//3//f/9//3/+//7//v/+//6//r/+v/6//z/
/P/8//z/+//5//f/9v/3//j/+f/6//n/+f/5//n/9v/2//b/9v/3//n/+//8//v/+v/6
//r/+P/4//n/+f/7//v//P/8//z//P/8//z//v/+//7////9//3//f/9//////8AAAAA
/v/+//7//v/+//7//v/+//7//v8AAP7//v/+//7//v/+//////8BAAAAAAAAAP///v/9
//z//v/9//3//f/9//3//f/9//3//v/+////AAABAAIAAwACAAIAAwADAAQABQAGAAcA
BQAFAAYABgAGAAgACAAIAAoACgAKAAoACwAKAAcABQAFAAQAAwACAAIAAgACAAEA////
//////8BAAEAAQAAAP7//v/9//v/+f/4//j/9//3//f/9//3//f/+P/4//j/+v/7//v/
+//7//n/9P/w/+7/6P/k/+z//v8YADUAVQB5AJ4AugDQAOYA+gACAf0A5wCxAGYAKQAJ
AAcACwAJAAYABgAGAAQABAADAAMAAAD+//7//P/7//j/9//3//f/9//3//f/9//3//f/
9f/1//X/9f/3//f/9//3//f/9//3//f/9f/2//b/9f/3//f/9//4//j/+P/5//n/+f/4
//j/+P/5//n/+f/6//r/+v/6//r/+v/6//r/+v/5//n/+f/7//v/+//9//3//////wEA
AQD//wEAAgACAAUABwAHAAkADAANAA8AEQATABUAFgAYABsAHQAgACIAJAAlACcAKgAu
ADAAMgA0ADQANQA2ADcAOgA7ADsAPAA8ADwAPQA+ADwAOwA5ADcAOQA3ADQAMgAuACsA
KAAlACQAIQAdABsAGAAXABQAEwAPAA0ADQAKAAsACQAJAAgABwAHAAYABQAHAAUABQAF
AAUABQAFAAUAAwADAAMAAwAEAAQABAAEAAIAAgACAAIABAADAAIAAgACAAIAAgACAAIA
AQAAAP//AAAAAAAAAAAAAAEAAgACAAMAAgACAAIAAgACAAMAAwADAAMABAAEAAYABgAG
AAYABAAEAAQABQAHAAcABwAHAAUABQAGAAYABAAEAAQABAAFAAYABwAIAAgABgAEAAUA
BAAGAAYABgAGAAYABgAHAAcABwAGAAYABgAGAAYABgAGAAYABQAFAAUABwAHAAcABwAF
AAYABgAHAAoACwAMAA0ADgAOAA8ADwANAA0ADQANAA8ADwAQABAADgAQABAAEAAQABAA
EAAQABIAEgAQAA8ADQAMAAsACgAMAAwADAALAAkACQAJAAkACQAJAAkACAAIAAgABwAF
AAEAAAAAAP//AgADAAQABQAEAAQAAwACAAQABQAFAAUABQABAP7//P/2//D/8v/8/xIA
LgBPAHEAkwCyAMoA4AD2AAgBDAEDAeEAnwBUACMAEwAVABMADwAOAA4AEAASABAACwAJ
AAgABgAGAAYABQAGAAMAAQABAAEAAQADAAMAAwADAAUABQAFAAUAAwADAAMAAwAFAAUA
BQAFAAUABgAGAAUABQAFAAUABgAIAAgACQAJAAgABgAFAAQABgAHAAgACgAIAAgACAAI
AAgACAAIAAgACwALAAsADQANAA0ADwAPAA8ADwARABEAEQATABQAFAAXABkAGQAbAB4A
HwAhACMAIwAlACYAKAAtAC8AMgA0ADgAOQA7AD4AQABCAEQARgBKAEsATABNAEwATQBN
AE4AUABQAFEAUgBSAFEATwBNAEsASQBGAEQAQgA/ADwAOQA2ADMALwAtACsAKwApACkA
JgAjACIAHgAfAB0AHQAcAB0AHQAcABsAGQAXABcAFwAZABkAGQAZABUAFQAVABUAFgAW
ABYAFgAWABYAFgAWABYAFQAUABQAFgAWABYAFgAVABUAFQAVABYAFgAWABYAFgAXABgA
GAAXAA==
         </WaveFormData>
      </LeadData>
   </Waveform>
</RestingECG>
