# Supplementary material for: Detection of Left Atrial Enlargement Using a Convolutional Neural Network-Enabled Electrocardiogram
Source: Front Cardiovasc Med. 2020 Dec 17;7:609976. doi: 10.3389/fcvm.2020.609976 (PMC7773668; doi:10.3389/fcvm.2020.609976)
Supplement: Supplementary file 4 [file Data_Sheet_4.ZIP › normal3/1802031884_1301_0000000E.XML]

<?xml version="1.0" encoding="Windows-1252"?>
<!DOCTYPE RestingECG SYSTEM "restecg.dtd">
<RestingECG>
   <PatientDemographics>
      <PatientID>1802031884</PatientID>
      <PatientAge>68</PatientAge>
      <AgeUnits>Years</AgeUnits>
      <Gender>Female</Gender>
      <PatientLastName>linjianduan</PatientLastName>
   </PatientDemographics>
   <TestDemographics>
      <DataType>Resting</DataType>
      <Site>1</Site>
      <AcquisitionDevice>MAC55</AcquisitionDevice>
      <Status>Unconfirmed</Status>
      <Priority>Normal</Priority>
      <AcquisitionTime>10:01:13</AcquisitionTime>
      <AcquisitionDate>08-05-2016</AcquisitionDate>
      <CartNumber>1</CartNumber>
      <AcquisitionSoftwareVersion>009C</AcquisitionSoftwareVersion>
      <XMLSourceVersion>MAC5000 v1.0</XMLSourceVersion>
   </TestDemographics>
   <RestingECGMeasurements>
      <VentricularRate>83</VentricularRate>
      <AtrialRate>83</AtrialRate>
      <PRInterval>146</PRInterval>
      <QRSDuration>82</QRSDuration>
      <QTInterval>368</QTInterval>
      <QTCorrected>432</QTCorrected>
      <PAxis>84</PAxis>
      <RAxis>73</RAxis>
      <TAxis>62</TAxis>
      <QRSCount>14</QRSCount>
      <QOnset>221</QOnset>
      <QOffset>262</QOffset>
      <POnset>148</POnset>
      <POffset>197</POffset>
      <TOffset>405</TOffset>
      <ECGSampleBase>500</ECGSampleBase>
      <ECGSampleExponent>0</ECGSampleExponent>
   </RestingECGMeasurements>
   <Diagnosis>
      <Modality>Resting</Modality>
         <StatementCount>2</StatementCount>
         <LabelText>12SL ��ϳ���</LabelText>
      <DiagnosisStatement>
         <StmtFlag>ENDSLINE</StmtFlag>
         <StmtText>�������</StmtText>
      </DiagnosisStatement>
      <DiagnosisStatement>
         <StmtFlag>ENDSLINE</StmtFlag>
         <StmtText>���� ECG</StmtText>
      </DiagnosisStatement>
   </Diagnosis>
   <Waveform>
      <WaveformType>Rhythm</WaveformType>
      <WaveformStartTime>0</WaveformStartTime>
      <NumberofLeads>8</NumberofLeads>
      <SampleType>CONTINUOUS_SAMPLES</SampleType>
      <SampleBase>500</SampleBase>
      <SampleExponent>0</SampleExponent>
      <HighPassFilter>16</HighPassFilter>
      <LowPassFilter>150</LowPassFilter>
      <ACFilter>NONE</ACFilter>
      <LeadData>
         <LeadByteCountTotal>10000</LeadByteCountTotal>
         <LeadTimeOffset>0</LeadTimeOffset>
         <LeadSampleCountTotal>5000</LeadSampleCountTotal>
         <LeadAmplitudeUnitsPerBit>4.88</LeadAmplitudeUnitsPerBit>
         <LeadAmplitudeUnits>��V</LeadAmplitudeUnits>
         <LeadHighLimit>2147483647</LeadHighLimit>
         <LeadLowLimit>268435456</LeadLowLimit>
         <LeadID>I</LeadID>
         <LeadOffsetFirstSample>0</LeadOffsetFirstSample>
         <FirstSampleBaseline>0</FirstSampleBaseline>
         <LeadSampleSize>2</LeadSampleSize>
         <LeadOff>FALSE</LeadOff>
         <BaselineSway>FALSE</BaselineSway>
         <ExcessiveACNoise>FALSE</ExcessiveACNoise>
         <MuscleNoise>FALSE</MuscleNoise>
         <LeadDataCRC32>2726876682</LeadDataCRC32>
         <WaveFormData>
9P/0//T/9P/2//b/9v/2//T/9P/0//T/9v/2//b/9v/2//b/9v/2//T/9P/0//T/9f/2
//f/+P/5//r/+//8//r/+P/2//T/9v/2//b/9v/0//T/9P/0//b/9v/2//b/9f/0//P/
8v/1//b/9//4//f/9v/1//T/9P/0//T/9v/2//b/9v/0//L/8//0//T/8//0//b/9//1
//T/9P/0//L/8v/z//P/9f/2//b/9v/2//b/+P/4//b/9v/0//b/9//3//f/9f/3//n/
+//5//j/9//2//X/9f/z//P/8//1//X/9f/1//P/8//x//H/8//z//P/8//y//L/8v/y
//P/8v/y//L/8f/y//H/7//x//H/8f/x//H/8v/z//b/9v/z//L/7v/r/+v/8P/x//L/
8//1////BwAMABcAJgA0AEAASgBMAEwASgA+ACkAGgAVAA4A///y/+z/7v/u/+3/8P/u
/+r/7v/2//T/8f/z//X/8//z//T/9P/w//D/8P/y//P/9P/1//b/9P/0//T/8v/2//f/
+P/5//b/9P/z//L/8//y//X/9v/2//b/9//3//L/8//y//P/9f/1//f/+v/6//n/+P/4
//r/+f/5//n/+P/5//j/9//4//n/+v/7//z//P/8//z/+v/8//z//P8AAAEAAgADAAIA
AwADAAIAAgACAAIAAwAGAAoACwAMAAsADQAMAAsADAANAA0ADQAPABAAEAAQAA4ADQAN
AA0ADQANAA0ADgAOAAwACwALAA0ADgANAA4ADAALAAkABQACAAEAAQAAAP///v/9//3/
/f/9//z/+v/4//f/9//4//j/+P/3//b/9f/0//T/9P/1//b/9v/2//P/8f/x//H/8v/z
//T/9f/z//T/9v/2//T/9P/1//b/9v/2//b/9v/z//L/8f/w//H/8v/z//T/9v/2//f/
9//z//D/8f/w//P/9f/3//n/9//1//P/8f/z//P/8//y//T/9v/2//b/9v/2//b/9v/2
//b/9//3//X/9f/1//X/9v/3//n/+v/2//X/9f/0//T/9P/0//T/+P/z//f/+v/y//P/
9P/1//b/+P/6//r/+v/5//b/9f/1//b/9v/0//T/9f/1//X/9P/0//T/9P/0//X/9f/1
//b/9v/2//b/9v/6//r/+v/6//b/+P/5//n/+f/3//f/+f/5//f/9//3//n/+f/3//X/
9f/1//X/9f/3//f/9//3//L/8f/w/+//8P/x//P/9P/y//L/8f/w//D/8P/w//L/8v/x
//H/8f/y//P/8//0/+7/8P/w/+//7v/y//P/8f/w/+//8v/1//f/+/8DAA4AGQAkAC4A
OgBIAE4AUABUAFIAQwAuACEAGAAJAPr/8v/u/+7/7//u//D/8v/0//D/8v/3//X/8//x
//H/8v/y//D/8P/w//L/8//0//X/9v/1//T/8//w//H/8f/x//H/8v/y//P/9P/0//L/
9P/0//L/8v/z//P/8f/z//P/9f/1//P/8//0//P/8//z//T/9f/1//b/9//3//n/+f/5
//v/+//7//v/+v/6//r/+v/6//z//P/8//v/+//7//v//f///wAAAAD+//7//v///wAA
BAAFAAYABAAHAAcABwAIAAkACQAJAAoADAANAA4ADgANAA0ADQANAA0ADQAOABAADgAN
AA0ACwAKAAcABgAHAAcABgADAAEA///+//z//f/8//v/+//7//v/+v/4//b/9f/1//b/
9v/2//X/9P/1//T/9P/0//T/9P/z//L/8f/v/+//7//x//H/8f/x//L/9P/3//j/8//y
//L/8v/x//D/7//u//D/8P/w//D/8v/y//L/8v/y//L/8//z//L/8P/y//L/8//z//P/
8//x//H/8f/x//P/8//z//L/8v/0//T/9P/z//L/8f/w//H/8v/0//X/9f/1//X/9f/x
//H/8v/y//H/8f/y//L/8v/y//L/8v/z//X/9v/2//L/8f/w/+//7//w//L/8//0//T/
9P/z/+v/7//x//D/8f/y//P/9P/x//L/8f/w//H/8P/x//P/9v/2//T/9P/0//P/8v/w
//D/8P/w//D/8f/x//H/8v/0//T/9P/0//b/9v/2//b/8v/0//X/9f/2//X/9v/5//j/
9f/0//P/9P/1//T/8//z//P/8//z//D/7//u/+3/7v/v//D/8f/z//P/9P/0//P/8v/w
/+7/7//w//H/9P/z//H/8P/v/+3/7f/s/+z/8v/w/+7/7//u/+r/6//v/+7/7f/u//P/
+/8FABEAHAApADgARgBUAFgAWABWAEwAOgAvACYAFwAEAPn/8v/u/+z/7v/z//L/7v/w
//L/8v/y//P/8//x//H/8f/y//L/8v/y//L/9P/x//D/7//u/+//8P/x//D/9f/1//X/
9f/1//T/9P/0//T/8v/0//T/8//y//L/8f/w//P/9P/3//X/8//z//T/9f/1//X/9v/2
//X/9f/1//X/9//3//f/+f/5//n/+f/3//b/9f/0//f/+v/7//z//f/9//3//f///wEA
AgACAAAAAAAAAAEAAQAEAAQABAAEAAcABwAHAAwADQANAA0ADQAOAA4ADgAOAA0ADQAN
AAsACwALAAwADAAKAAkACQAIAAgABgAGAAcABwAGAAMAAgABAAEAAAD9//z/+//7//n/
+f/4//b/9f/1//b/+P/5//j/9v/0//T/9P/1//b/9v/2//X/9P/0//P/9P/1//P/8//z
//P/8f/y//T/9P/z//T/9v/4//b/9P/y//D/8f/y//P/9P/y//L/8v/y//D/8P/x//H/
8//y//X/9v/1//X/9f/1//P/8//z//P/9f/1//X/9P/y//T/9P/0//T/9P/0//T/8v/y
//P/8//1//X/9f/1//X/9f/2//b/8//z//T/9P/2//b/9v/2//X/9f/0//L/8v/z//T/
9f/2//b/9//3//b/9P/y/+//8f/x//f/9v/z//L/8f/w//L/9P/0//T/9f/0//X/9//3
//b/8//y//P/8//z//L/8v/y//L/8v/z//P/8//0//b/9v/2//b/9v/2//b/9v/2//j/
+f/5//z/+//8///////7//n/9//5//n/9//1//T/8//y//H/9P/1//b/9//z//P/8//z
//P/8//0//T/9v/2//X/9P/0//T/9P/2//b/9f/1//X/8//z//L/8v/y//T/9v/5//r/
9P/x//H/8P/t//D/9f/7/wUAEwAcACkAPABMAFQAWABcAF4AVABGADsALgAdAAwA/f/y
//D/8P/w//P/9v/4//j/9v/w/+7/9f/5//f/+f/5//r/+v/2//T/8v/y//T/9P/0//T/
8v/y//L/8P/1//X/9f/1//X/9P/0//T/8v/w//L/8v/z//T/9v/3//X/9//3//n/9//1
//X/9v/4//n/+v/8//v/+f/4//f/+f/7//v/+//9//3//f/9//z/+v/4//b/9//6//v/
/P/7//v/+//7//7/AQADAAQAAwACAAEAAQABAAQABAAEAAcACwAMAA0ADgAPAA8ADwAP
ABAAEAAQAA8ADQAMAAsADAANAA4AEAAOAAwACwALAAoACgAIAAgACQAJAAgABQADAAEA
AAD+//7//v/+/////f/9//z/+v/3//X/9P/0//n/+v/6//r/+P/2//X/9P/2//j/+f/6
//j/9f/0//P/8//z//P/8//z//T/9v/2//P/8v/y//L/9P/0//T/9P/0//T/9P/0//T/
9P/0//T/9P/0//X/9f/y//D/8v/y//X/9f/1//X/8//z//P/8//1//X/9f/0//L/9P/0
//T/9P/0//T/9P/0//T/9f/1//X/9f/1//X/8//z//T/9P/1//X/9v/2//b/9v/2//b/
9v/3//f/9v/z//P/8//z//L/8v/z//P/9v/2//b/9f/1//X/9f/1//n/9//v/+7/9P/0
//T/9P/0//P/9P/z//L/8//y//P/9f/0//T/8v/y//X/9f/1//T/8v/y//L/8v/1//X/
9f/2//b/9v/2//b/+v/6//r/+v/3//j/+P/3//f/9f/1//f/+v/5//r/+//7//v/+f/3
//T/8//y//H/8v/z//T/9f/1//X/9f/1//L/8f/x//D/8//0//T/9P/z//L/8f/y//T/
8//z//P/8//z//L/8v/y//T/9P/x//D/8P/x/+3/7v/z//L/7//3/wEADQAaACEAKAA6
AEYASABKAFIAVABIADsALgAfAAoA9//u/+z/7P/s/+//8P/0//j/9v/w//D/8f/v/+3/
7//x//T/9v/0//T/9P/2//b/9v/2//b/9P/0//T/8v/3//f/9//3//b/9P/z//L/9P/0
//j/+v/3//b/9v/1//T/9//4//v//f/7//v//P/6//n/+P/4//j/9//3//f/+v/9//7/
///+//3//P/7//z//P/8//z//f8AAAEAAgABAAEAAQABAAEAAwAEAAQABQAGAAcACQAI
AAoACQAIAAkADQAOAA8AEAARABEAEQATABQAFAAUABIAEQARABEAEQARABEAEgAQAA4A
DQANAA0ADgANAA4ACwALAAoABwAHAAcACAAIAAUABAADAAMAAQABAAAA/v/8//v/+//8
/wAAAAD///7//f/8//z//P/6//r/+f/4//j/9//4//n/+//7//v/+//4//j/+f/4//f/
9v/2//b/9//4//n/+v/4//j/+P/4//j/+P/4//j/+f/6//z//f/8//r//P/8//r/+f/4
//f/+f/7//3////7//n/9//0//X/+P/5//r/+//8//3//v/7//r/+v/5//v/+//7//v/
+//7//z//P/5//n/+v/6//z//P/8//z/+v/7//v/+v/5//n/+f/5//r/+v/7//v/+v/6
//r/+f/5//f/9//4//j/+P/4//j/+v/8//z//P/6//j/+P/5//r/+v/4//j/+//7//v/
+v/4//j/+P/4//r/+//8//7/+//6//n/+P/7//z//f/+//r//P/9//3/+//5//n/+//+
//3//v/////////9//v/+//7//v/+//7//v/+//7//f/9//3//f/+f/5//r/+v/5//j/
9v/0//X/9v/3//r/+P/3//f/9//3//f/9v/2//j/+v/2//P/9v/6//X/7//w//X/+v/9
////AwALABQAIQAwAD4ASgBOAEoATABMAD4ALQAiABkADAD7//T/9P/0//L/8//2//b/
+P/8//r/+P/7//n/9f/1//X/9v/2//f/+P/5//z/+//6//n/+P/4//j/+P/2//v/+//7
//v/+//6//r/+v/6//j/+v/6//z//P/9//3/+f/7//v//f////3//f/+/////////wAA
///9//z/+//9//////////3//f/9//3///8AAAEAAgAAAAIAAgACAAUABQAFAAUABQAH
AAgACAAIAAgACAAJAAkADAAMAAwADAAPAA8ADwASABMAEwATABMAFAAUABQAFAATABMA
EwASABEAEAAQABMAEgASABMAEAAQAA4ADgALAAsACgAHAAYABQAFAAQABAAEAAQABQAC
AAEA///8//z/+//7//z//v/+//3//P/7//r/+v/6//v//P/8//z/+//5//n/+f/5//n/
+f/5//v//P/+//7/+v/4//f/9v/2//b/9v/2//j/+P/4//j/+v/6//r/+v/4//j/+f/5
//j/9v/4//j/+f/5//n/+f/5//n/+f/5//r/+//8//z/+v/8//z//P/6//r/+v/6//v/
/P/+///////////////9//3//v/+//v/+f/4//b/+P/4//j/+P/4//n/+f/4//n/+f/5
//n/+v/6//v/+//6//r/+P/2//f/+P/5//r/+v/8//z//P/6//j/+P/5//z//P/6//r/
+//7//v/+v/7//z//f/+//7//f/8//z/+//6//n/+P/7//z//f/+//r//P/9//3//f/7
//v//f8BAP////////7//f/6//f/+v/7//z//f/7//v/+//7//n/+f/5//n/+v/7//3/
/v/9//z/+v/4//n/+v/7//7/+//5//j/9//4//n/+f/6//r//P/6//X/9v/2//X/9//6
//f/9v/9/wUADQAVAB4AKQA2AEoAVABUAFgAXABUAEYANQAqACMAFgADAPj/9v/2//L/
9f/6//r/9v/4//j/+P/7//3/+//5//n/+v/6//n/+v/7//7//f/8//v/+v/8//z//P/6
//3//f/9//3////+//7//v8AAP7/AAAAAP///v/+//3/+v/7//r/+//8//v//P/+//3/
/f/9//7/AAD///////8BAAMAAwADAAMAAwADAAMABAAEAAQABAACAAQABAAEAAUABQAF
AAUABwAJAAoACgAKAAoACgALAA0AEAAQABAADwARABAADwATABUAFgAXABYAFgAVABQA
FAATABMAEwAVABUAFQAWABQAEgARABEAEAAQAA4ADgAPAA8ADgALAAkABwAGAAQABQAE
AAMAAwACAAMAAwACAAAA/////wAAAAAAAP///v/7//r/+v/6//v//P/8//z//f/7//v/
+//7//v/+//7//n/+v/8//z/+f/4//j/+P/6//r/+v/6//r/+v/6//r//P/8//z//P/8
//z//f/9//r/+P/6//r/+f/5//n/+f/5//n/+f/5//r/+//8//z/+v/8//z//P/8//z/
/P/8//z//P/9//3/+//7//v/+//7//v//P/8//v/+//8//z//f/+////AAD9//3//P/6
//n/+f/5//n/+v/6//v/+//6//7//P/6//z//P/8//z/+v/8//z//P/6//j/+P/5//v/
/P/7//z//f/9//3//P/7//r/+f/4//r/+//8//7//P/8//z//P///wAAAQACAP3//v/+
//3////9//3///8CAAEAAgADAAIAAQD+//v//P/9//7////8//v/+v/5//r/+//8//3/
/P/7//v/+v/5//j/9v/0//b/9v/2//j/+f/5//r/+//9//3//P/8//r/9P/0//X/8v/y
//P/9f/y//f//v///wEADQAXAB4ALQBAAFIAWgBaAF4AXgBUAEIANwAyACUAEgAFAAAA
AAD6//L/8//0//T/9v/4//r//P////3//f/7//v//P/8//r/+v/6//z/+v/6//r/+v/4
//j/+P/2//r/+//8//3/+//6//r/+v/6//j/+v/6//r/+v/7//v/+v/9//7/AQAAAP3/
/P/8//v/+//7//z//v/9//3//f///wEAAQABAP//////////AgACAAIAAgABAAIAAQAA
AAQABQAGAAcABgAHAAcABgAIAAgACAAJAAoADgAPABAADQAPAA4ADQAQABEAEQARABEA
EgASABIAFAATABMAEwAVABUAFQAWABUAEgAQAA8ADwAQAA8AEAANAA0ADAAJAAYABQAF
AAQABQAEAAMAAwABAAEAAAD+//z/+//7//z/+//6//j/9v/2//b/9//4//v//P/8//z/
+v/3//b/9f/4//n/+v/7//n/+v/8//z/9//2//b/9v/2//b/9v/2//j/+P/4//j/+P/4
//j/+P/2//b/9//3//j/9v/4//j/+f/5//n/+f/2//X/9P/z//X/9//5//r/+P/6//r/
+v/4//j/+P/4//n/+v/8//3/+//7//v/+//5//n/+v/6//v/+//8//z/+v/6//r/+v/6
//v/+//6//v/+//7//v/+v/6//v/+//6//r/+v/5//n/+f/5//n////9//b/9//4//n/
+v/6//z//P/8//z/+v/6//v/+v/6//j/+P/6//v//P/8//n/+P/3//b/+P/5//r//P/+
//7//v/+//3//P/7//r/+v/+/wEAAwACAP///v///wEA//////////////3/+//5//n/
+f/5//v/+//7//v/9//3//f/9//4//n/+//8//v/+v/4//b/9//4//n//P/7//n/+P/3
//n/+f/4//j/+P/4//r/+f/2//L/8f/z//j/+f/2//n/BQANABcAJAA1AEIATABUAFgA
XgBcAFYAQgAtACIAGQAKAPn/8P/y//L/8v/1//j/9P/0//j/+P/4//f/+f/7//n/+f/6
//r/+P/4//j/+v/4//j/+P/4//j/+P/4//b/+//7//v/+//5//j/+P/4//r/+P/6//r/
+v/6//v/+//5//v/+//9//v/+f/5//r/+v/5//j/+P/7//v//P/9//v//f/9//3/+//7
//v/+//9//7///8AAP7/AAAAAAAAAQABAAEAAQADAAUABgAGAAQABAAEAAUABgAKAAsA
DAAOABEAEQARABMAEwASABEADwAQABAAEAAQAA8ADwAPABEAEQARABIAFAASABEAEQAO
AAwACAAGAAcACQAKAAkABgAFAAUABAABAAAA//////3//f/8//r/+P/3//f/+P/7//z/
/P/8//j/9v/1//T/9//4//j/+P/5//f/9//3//b/9f/0//P/9f/2//j/+P/3//b/9v/2
//P/8v/x//D/8//0//X/9v/4//j/+P/4//f/9v/2//X/9v/0//b/9v/1//X/9f/1//X/
9f/1//X/9v/3//j/+P/1//b/9f/0//b/9v/2//b/9v/2//f/9//1//X/9f/1//T/9f/3
//j/9f/1//b/9v/2//b/9v/2//j/+f/5//j/9//3//f/9//1//T/9P/z//b/9v/0//b/
9v/2//b/9P/2//b/9v/2//T/9P/1//b/9v/0//T/9f/1//X/9P/2//b/9v/2//X/9f/1
//b/+P/4//j/+P/3//b/9f/0//T/+P/7//3/+v/3//b/9//7//n/+f/5//j/9//0//H/
8v/z//T/9f/1//X/9f/1//X/9f/1//X/9P/z//P/8v/0//T/8//y//L/8v/y//T/8v/x
//H/8f/x//H/8P/w//b/+P/2//X/9v/2//X/8f/u//H/8v/x//f/AwANABYAHwAqADoA
RABIAEoATABEADQAKQAgABEABgD7//D/6v/m/+j/7//y//D/8v/0//b/9v/1//P/7//x
//P/9v/4//P/8v/x//L/9P/0//T/9P/2//b/9v/0//X/9f/1//X/9f/0//T/9P/3//b/
+f/6//n/+P/4//f/9f/3//f/+f/3//X/9f/2//n/+f/5//r//P/7//v/+//7//3//f/9
//z/+//6//n//P/8//z//P/8//7//v/+////////////AwAFAAYABgAFAAQAAwADAAQA
CAAJAAoACgANAA0ADQAPAA8ADgANAA4AEAARABIAEAAPAA8ADwAOAA0ADAAMAA4ADAAL
AAsACgAKAAgACAAIAAkACQAHAAQAAwADAAIA///+//3//f/8//3//f/8//n/9//2//b/
+v/6//n/+P/1//T/9P/0//X/9v/2//b/9v/1//b/9//2//X/9P/z//X/9v/4//j/8//y
//L/8v/0//T/9P/0//b/9v/2//b/9f/0//P/8v/0//T/9f/1//b/9P/2//b/9v/1//T/
8//0//X/9v/3//X/9f/1//T/9f/4//n/+v/3//b/9f/0//T/9P/1//X/9v/3//j/+f/1
//X/9v/2//b/9//5//r/+P/4//j/+P/2//f/9//2//b/9//4//n/9//2//b/9f/2//r/
+P/z//L/9f/2//f/+P/2//j/+P/4//b/9P/0//X/9v/2//T/9P/2//f/+P/4//f/9v/1
//T/9//3//f/+P/4//j/+P/4//j/+P/4//j/9//6//z//f/8//n/+P/5//z/+//8//3/
/P/7//j/9f/1//X/9f/1//b/9//4//n/9f/1//X/9f/z//P/9P/0//b/9v/1//T/9P/0
//T/9v/2//X/9f/1//P/8//y//L/9P/2//L/8//4//T/8f/v//D/8f/0//v//////wcA
FgAhACgAMgA+AEgATgBOAEoAQAAxACYAGwAOAP3/9P/w/+z/7P/v//D/7v/w//D/8v/y
//P/9f/3//f/9//4//j/9v/2//b/+P/2//b/9v/2//b/9v/2//T/9f/1//X/9f/2//b/
9//4//b/9P/2//b/9v/2//f/9//z//X/9f/3//f/9f/1//b/+f/5//n/+v/4//f/9//3
//f/+f/5//n/+//7//v/+//8//z//P/8//r//P/8//z//f/9//3//f8BAAMABAAEAAYA
BgAGAAcABQAIAAgACAAIAAsACwALAAsACwAKAAkACgAMAA0ADgAQAA8ADwAPABEAEQAR
ABIAEQAOAAwACwAMAAwACgAKAAkACQAIAAUABgAFAAUABAABAAAA//////3//f/8//r/
+P/3//f/+P/6//r/+f/4//f/9v/2//b/9//4//j/+P/5//f/9//3//b/9f/0//P/8f/y
//T/9P/y//L/8//0//X/9v/3//j/9f/0//P/8v/0//T/9P/0//T/9P/1//X/9P/y//T/
9P/1//X/9f/1//P/8//z//P/9f/1//X/9P/2//j/+P/4//f/9v/1//T/9f/2//j/+f/3
//f/9//3//X/9f/2//b/9f/1//b/9v/4//j/+P/4//b/9//3//b/9f/1//X/9f/y//L/
8//z//T/9P/0//P/8//z//P/8//z//b/9v/2//b/9v/4//r/+v/6//f/9P/z//P/9v/2
//T/9P/z//P/8//y//X/9v/3//j/9v/1//T/9P/y//L/8v/y//X/9v/3//j/9P/2//f/
9//5//f/9//5//r/9//2//X/9v/3//b/9f/1//X/9f/1//P/8//z//P/8//z//P/8//z
//P/9P/0//T/9P/z//L/8v/y//L/9P/y//H/8f/x//H/8f/w//D/8v/y//L/7//u/+7/
7//t//L/9f/0//H/8//3/wEADAAbACwAOgBIAE4AUABQAE4ASgBDADQAJwAaAAkA+v/0
//D/7P/t//D/8P/0//j/+P/w/+n/6//x//H/8f/y//L/8P/w//D/8v/y//L/8v/y//P/
9P/1//T/9v/1//T/8//z//L/8v/y//L/8P/y//L/8P/w//H/8f/y//X/9v/5//b/8//y
//L/9f/1//X/9v/2//X/9f/1//P/9f/1//X/9//3//f/9//4//j/+P/4//r//P/8//z/
+//7//v/+//7//3//v/+/wAAAAAAAAEAAQAEAAQABAAEAAcABwAHAAoACwALAAsACQAK
AAoACgALAAsADAANAAwACwAKAAoACwAKAAoACwAJAAgABQAEAAUABQAEAAEAAQABAAIA
AgD+//z/+v/5//n/+f/4//b/9P/z//P/9P/1//T/8v/w//H/8P/w//D/7//w//D/8P/v
/+3/7f/t/+//8f/z//X/8f/w//D/7v/u/+7/7//w/+7/7v/u/+7/8P/w//D/8P/u/+7/
7v/u/+7/7v/v/+//7v/s/+7/7v/v/+//7//v/+//7//v/+//7//v/+//7v/s/+7/7v/u
//D/8P/w//D/8P/w//H/8f/w/+//7v/t/+z/7f/v//D/8f/x//L/8v/w//D/8P/w/+3/
7f/s/+r/6v/r/+z/7f/t/+7/8P/x//L/8v/y//H/7//v/+//7//t/+3/7f/s/+z/7f/x
//H/8P/u/+7/7v/u/+7/8P/w//D/8v/w//D/8f/x//D/7f/s/+3/7f/t/+z/7P/s/+z/
7P/v/+//7//w//D/8P/w//D/8P/w//D/8P/w//L/8//z//H/7//v//H/8//x//H/8f/y
//P/8v/x//D/7//u/+3/7//v/+//7//s/+v/6v/p/+n/6f/q/+r/6//s/+z/7P/q/+r/
6v/s/+7/7f/t/+3/7P/r/+n/6P/k/+j/6v/p/+j/5v/n/+n/6v/r/+z/7//1////CQAY
ACcAOABCAEYASABQAFAARAAyACkAHgANAPr/7//o/+L/5P/q/+v/5v/m/+r/6P/m/+j/
6//t/+3/6//r/+z/7P/o/+j/6P/q/+r/6v/q/+r/6P/o/+j/5v/r/+v/6//r/+3/7P/s
/+z/6//o/+n/6P/o/+j/6f/p/+f/6f/p/+v/7P/r/+z/7v/u/+3/7P/s/+7/7f/t/+3/
7f/v/+//7//t/+3/7f/t/+7/7v/u/+7/8P/y//L/8v/x//H/8f/x//H/8//0//T/9f/2
//f/+f/3//r/+v/6//z/////////AAABAAEAAQADAAQABAAEAAIAAQABAAEAAwADAAMA
BAABAP7//P/7//v//P/7//z/+f/5//j/9f/2//X/9f/0//H/8P/v/+//7//v/+7/7P/q
/+n/6f/q/+v/6v/o/+b/5f/k/+T/5P/j/+T/5P/k/+T/4//k/+X/5//n/+f/5//m/+b/
5//m/+X/5P/k/+T/5v/m/+b/5v/k/+T/5P/k/+L/4v/i/+L/5P/k/+X/5f/j/+D/4f/g
/+P/4//j/+P/5f/l/+X/5f/j/+P/4//i/+L/5P/k/+T/5P/k/+T/5P/j/+L/4v/h/+P/
4//j/+P/4f/h/+L/4v/h/+H/4v/i/+T/5P/k/+T/4f/h/+D/3v/g/+H/4v/j/9//3v/e
/93/4v/k/+T/4//m/+T/5P/k/+T/4f/i/+H/4P/e/9z/3P/d/97/3v/c/9z/3v/f/+D/
4P/g/+D/4P/g/9//3//f/+D/4v/i/+L/4v/i/+L/4v/i/97/4P/h/+H/4f/f/9//4f/l
/+P/4//j/+X/5f/j/+H/3v/d/9z/2//b/9v/2//b/9r/2//c/93/3P/b/9v/2v/b/9z/
3P/c/9v/2v/Z/9r/2//b/9z/3f/c/9v/2f/Y/9j/2P/a/9//3v/W/9X/1//Y/9n/2v/b
/93/5f/t//b///8QACAAJgAqADQAOAAwACIAEQAGAP//8P/f/9j/1v/Q/87/0f/U/9T/
2P/W/9L/0P/T/9f/2//Z/9n/2v/a/9b/1v/W/9j/2//c/93/3v/b/9r/2f/W/9f/1//X
/9f/2P/Y/9n/2v/Y/9b/2P/Y/9j/2P/Z/9n/1f/X/9f/2f/b/9n/2f/a/9v/2//b/9z/
2v/Z/9n/2f/X/9n/2f/Z/9v/2//b/9v/3f/e/9//4P/f/+D/3//e/9//3//f/9//3//h
/+L/4v/j/+T/5f/n/+T/5v/l/+T/5f/p/+r/6//t/+3/7P/r/+3/8P/y//T/8P/t/+v/
6f/v/w==
         </WaveFormData>
      </LeadData>
      <LeadData>
         <LeadByteCountTotal>10000</LeadByteCountTotal>
         <LeadTimeOffset>0</LeadTimeOffset>
         <LeadSampleCountTotal>5000</LeadSampleCountTotal>
         <LeadAmplitudeUnitsPerBit>4.88</LeadAmplitudeUnitsPerBit>
         <LeadAmplitudeUnits>��V</LeadAmplitudeUnits>
         <LeadHighLimit>2147483647</LeadHighLimit>
         <LeadLowLimit>268435456</LeadLowLimit>
         <LeadID>II</LeadID>
         <LeadOffsetFirstSample>0</LeadOffsetFirstSample>
         <FirstSampleBaseline>0</FirstSampleBaseline>
         <LeadSampleSize>2</LeadSampleSize>
         <LeadOff>FALSE</LeadOff>
         <BaselineSway>FALSE</BaselineSway>
         <ExcessiveACNoise>FALSE</ExcessiveACNoise>
         <MuscleNoise>FALSE</MuscleNoise>
         <LeadDataCRC32>2431252286</LeadDataCRC32>
         <WaveFormData>
8P/w//D/8P/y//L/8v/y//L/8v/y//L/8//0//X/9v/0//T/9P/0//b/9v/2//b/9v/2
//b/9v/3//j/+f/6//n/+P/3//b/+P/4//j/+P/2//b/9v/2//b/9v/2//b/9P/0//T/
9P/1//b/9//4//f/9v/1//T/9P/0//T/9P/0//T/9P/0//T/9P/0//b/9v/4//j/+v/7
//v//P/8//v//P/9//3/AQADAAUACwAOABAAEAATABMAEQARABAAEQARABEAEQASABEA
DwANAAkABQACAP/////7//n/+f/2//X/8v/y//D/7//u/+3/7v/t/+3/7f/t/+v/6//q
/+r/6v/q/+r/5//n/+f/5//o/+j/6P/m/+j/6f/r/+v/6v/l/9//1//N/8b/yP/R/9j/
4f/x/wUAGwA6AGEAkAC9AOYACgEnATcBMwEPAc0AlgB8AGEAPAAZAAYA+//1//X/9//5
//b/9f/2//H/7v/s/+v/6//r/+z/7P/r/+v/6v/q/+z/7f/t/+7/7v/u/+7/7v/v//D/
8P/w//D/7//u/+7/7//v//D/8v/y//H/8f/x/+7/7v/w//D/8v/z//P/8//x//H/8f/x
//T/9f/1//X/8//0//T/9P/1//b/+P/7//n/+f/5//n/+f/6//r/+v/9//7/AAACAAIA
AgADAAQABQAFAAcACAAMAA0AEAAQABAAEgASABIAFAAUABYAGgAbABsAGwAaABoAGgAa
ABsAHgAeAB0AHQAbABsAGwAbABsAGwAaABkAFwAWABUAFAATABIAEQAOAA0ADQALAAcA
BgAGAAQAAgADAAMAAQABAP///v/8//r/+f/4//n/+//8//z//P/5//f/9//3//f/+v/6
//j/+P/4//f/9v/1//f/9//3//f/9P/0//X/9v/0//L/8v/y//X/9f/1//b/9P/0//P/
8//z//T/9P/1//f/+P/4//j/+P/2//j/+P/6//r/+v/6//v/+//6//r//P/8//z//P/8
//3//f/7//v/+//7//z//P/8//z//P/4//j/+P/4//r/+v/6//n/+//3//X/9//0//T/
9P/0//T/9f/2//f/+P/2//b/9v/2//j/+v/6//z/+//8//z/+//+//7///8AAP////8B
AAMAAwAJAAwADgAQABMAFQATABUAFAAUABMAFAATABIAEQANAAsACAAFAAMAAQD///v/
+f/5//j/9//y//L/8P/v//D/7//u/+3/7P/r/+r/5//n/+b/5v/m/+b/5v/l/+X/4//j
/+L/4v/j/+L/4//l/+X/4//g/93/2//Z/9P/yP/E/8v/0v/T/93/8f8FACAARQBwAJ8A
zgD4ABkBMQE7AS0B+wC2AIwAdwBSACkADAD9//X/9f/3//f/9v/3//T/8f/u/+z/6f/n
/+f/6P/o/+f/5//m/+b/5f/l/+T/5P/k/+T/5P/k/+X/5v/m/+b/5v/l/+T/5P/n/+f/
6P/q/+n/5//m/+X/5v/m/+j/6P/o/+n/6f/p/+j/5//m/+X/5//p/+r/6//p/+r/6v/q
/+z/7P/t/+//7//v/+//7//v//D/8P/w//H/8v/0//b/9P/0//X/9v/3//f/+f/6//z/
/f8AAAAAAgAEAAQABAAIAAgACgAOAA8ADwAPAA4AEAAQABAAEQASABIAEQARABEAEQAR
ABEAEwATABIAEQAQAA4ADAAKAAsACgAJAAYAAwADAAEA/f/8//z/+v/4//f/9//1//X/
8//y//D/7v/t/+z/7f/v/+7/7v/u/+v/6//r/+v/6//s/+z/6v/q/+3/7f/t/+3/7f/t
/+3/7f/q/+r/6//s/+r/6P/o/+j/6v/r/+z/7v/s/+z/6//r/+z/7v/v//H/7//w//D/
8P/u/+z/7v/u//H/8v/z//T/9P/z//H/8P/x//L/8//0//T/9f/1//P/8f/x//H/8v/0
//T/9P/0//H/8P/v/+7/7//w//H/8f/z//P/8//z//L/8f/v/+7/7v/u/+7/7v/t/+3/
6//q/+z/7//s/+z/7f/u/+//8P/v/+7/7f/s/+3/7v/v//D/7v/w//D/8v/y//T/9f/1
//b/9v/3//j/9//3//n/+//+/wUACQAMAAsADQAOAAsADQAMAAwACwAIAAcABgAFAAEA
///8//n/+P/3//b/8//v/+//7v/t/+z/7P/q/+n/6P/n/+b/5f/j/+P/4//h/+P/4v/i
/+L/4v/i/+H/4f/f/9//3v/e/+D/3v/e/9//4f/h/9z/2//V/8n/wf/G/8r/zf/U/+P/
9/8TADMAWgCFALQA3wAKASwBQQFBAR8B3QChAIYAagA9ABQA///4//X/9//9//v/9//0
//P/8P/t/+7/6v/n/+n/6f/q/+r/6f/p/+j/6P/n/+f/5v/m/+b/5v/m/+b/5//o/+j/
6P/q/+n/6P/o/+f/5//o/+r/6P/n/+f/5//o/+j/6v/q/+r/6//r/+v/7f/t/+3/7f/s
/+3/7f/t/+3/7v/u/+7/7v/u/+//8f/w/+//7v/t/+7/8P/x//L/8//0//b/+P/2//b/
9//4//n/+f/7//z//v///wIAAgAGAAgACAAIAAoACgAMABAADwAPAA8ADgAPABAAEQAT
ABIAEgARABEADwAPAA8ADwARABEAEAAPAA8ADgANAAwACwAKAAkABgADAAMAAQD9//7/
/v/8//r/9//3//X/9f/0//T/8//y//L/8P/w//H/8f/w/+//6//u/+//8P/x//D/8P/u
/+7/7//v/+//7//x//H/8f/x/+//7v/u/+7/7//u/+//8P/v/+//7//w//D/8P/v/+//
8f/y//L/8//y//L/8f/w//P/8v/1//b/9//2//X/9P/z//P/8v/y//T/9P/0//T/8//z
//L/7//w//H/8v/0//L/8v/y//L/8P/w//D/8P/y//L/8v/x/+//7//v/+//8P/x//H/
8v/x//D/7//u/+//7//t/+z/7P/t//D/7v/t/+z/6//q/+v/7P/t/+7/7v/u/+7/7v/s
/+7/7v/w//H/9P/2//f/9//2//b/9v/5//n/+//9////BQAIAAoACgANAA8ADQANAAwA
DAALAAkABwAFAAMAAQD///z/+f/3//X/8//v/+3/7f/s/+v/6f/q/+n/6f/m/+X/5P/j
/+P/4//j/+H/4f/g/+D/4P/g/+D/3//f/9//3//e/97/3v/c/9z/3f/f/+H/3v/b/9P/
yf+9/7z/xP/L/9L/3//x/wUAIwBIAHEAogDRAPoAGgEzAT8BKwHpAKcAhgBsAEMAHAAD
APb/8f/z//X/8//x//D/6//q/+v/7P/q/+X/4//j/+T/5P/j/+P/4v/i/+H/4f/g/+D/
4P/g/+D/4P/j/+T/5P/k/+T/4//i/+L/4f/h/+L/5P/m/+X/5f/l/+L/4v/k/+T/5v/n
/+f/5//n/+f/5//n/+b/5//n/+f/6f/q/+r/6v/p/+j/6P/p/+r/6//s/+3/7f/u/+7/
7v/t/+7/8P/y//L/8v/z//T/8//z//X/9v/4//n//P/8/wAAAgACAAIABgAGAAgADAAM
AAsACgAIAAYABgAGAAcACQAKAAoACwAJAAkACQAJAAkACQAIAAcACQAIAAcABgADAAIA
AQD+///////9//n/9v/2//T/8v/v/+//7f/t/+//8P/w//D/6//o/+f/5//p/+r/6//p
/+f/5//n/+f/6v/q/+j/6P/n/+f/5//n/+X/5f/l/+X/5f/m/+j/6v/o/+b/5v/m/+n/
6f/p/+r/6v/q/+n/6f/n/+j/6P/p/+r/7P/t/+7/7f/q/+v/6v/s/+z/7P/s/+3/7f/s
/+z/7P/s/+z/7P/s/+3/7f/r/+3/7f/t/+7/7v/u/+7/7v/q/+r/6v/q/+r/6v/q/+n/
6f/p/+n/6f/p/+n/6P/o/+n/6v/r/+z/6//r/+n/6P/m/+f/6P/o/+n/5//n/+n/6P/o
/+j/6P/o/+b/5v/m/+b/6P/o/+j/6P/m/+j/6P/q/+r/7P/t/+3/7P/s/+3/7v/x//H/
8//1//j///8DAAYABQAHAAgABQAHAAYABgAFAAIAAQAAAP//AAD///3/+//4//X/8v/t
/+n/6f/o/+f/5f/m/+X/5f/j/+H/3//d/9//3//f/93/3f/c/9z/3P/a/9r/2f/Z/9r/
2//b/9z/3P/a/9r/2//d/93/3P/Z/9H/y//B/7j/vP/D/8T/zf/h//X/CwAsAFEAfACp
ANQA+AAVAScBKQEHAcUAjgByAFUALAANAPz/8f/r/+v/7f/r/+r/5//m/+X/4v/g/+H/
3//f/+D/4P/h/+H/4P/g/+P/4//i/+L/4f/g/9//3v/g/+L/4//k/+L/4f/g/+D/4//j
/+T/5v/o/+f/5//n/+T/5P/m/+b/5v/n/+f/5//n/+f/5//n/+r/6//r/+v/6//s/+z/
7P/r/+r/6v/r/+z/7f/u/+//8f/y//L/8v/x//L/9P/2//T/9P/1//b/9//3//n/+v/9
////AwAEAAUABgAFAAQACAAIAAoADgARABEAEQAQAA8ADgANAA0ADgAOAA0ADQANAA0A
DQANAA0ADQAMAAsADAAMAAwADAAJAAgABwAEAAUABQADAP//AAAAAP7//P/5//n/9//3
//b/9v/1//T/8v/w//D/8f/x//D/7//r/+z/7f/u/+//8P/w/+7/7v/t/+3/7f/t/+3/
7f/t/+3/7f/u//D/8v/w/+7/7v/u/+3/7f/t/+7/8f/y//L/8//w//D/7//v//D/8v/z
//T/9P/y//T/9P/1//T/8//y//b/9//3//j/9v/2//b/9v/2//f/9//1//P/8//z//T/
9v/2//b/9v/2//b/9v/2//X/9P/z//H/8v/z//T/9f/z//P/8v/y//D/8P/w//D/8//z
//H/8P/u/+3/7v/y//L/8v/y//L/8f/w/+//7v/u/+7/7v/u//D/8v/y//T/9v/4//n/
+f/6//r/+//8//3//f///wEAAQAHAAoADAANABEAFAATABEAEAAQAA8ADgANAAwACwAL
AAkABgADAP///f/7//f/9f/1//T/8//w//D/7v/t/+z/6//q/+n/6f/p/+n/5//n/+b/
5v/m/+b/5v/l/+X/4//j/+L/4v/j/+L/4//l/+f/5f/g/93/2f/R/8f/wv/I/8//1v/h
/+//AQAdAEAAawCYAMUA8AASAScBMQEpAfsAtwCKAHQAVQAuABEAAgD3//P/8f/z//P/
9P/z/+7/6//o/+r/6//p/+n/6v/q/+n/6f/o/+j/5//n/+b/5v/n/+j/6f/q/+n/6v/q
/+r/7P/r/+r/6v/r/+v/7P/u/+z/6//r/+v/7P/s/+7/7v/s/+3/7f/t/+//7//v/+//
7v/v/+//7//v//D/8P/w//D/8P/x//P/9f/1//X/9f/1//b/9v/2//f/+P/6//z/+v/6
//v//P//////AQACAAQABQAIAAgACAAKAAoACgANAA4AEQAWABYAFQAUABIAFAAUABQA
FQAVABQAEgARABMAEwATABMAEwATABIAEQARABAADwAOAAsACgAJAAYABwAHAAUAAQAA
AAAA/v/8//3//f/7//v/+P/4//f/9v/2//T/9P/1//X/9P/z/+//8f/x//H/8f/y//L/
8P/w//H/8f/x//H/8f/x//H/8f/u/+7/7//w//D/7v/u/+7/7//v/+//8P/w//D/7//v
//H/8v/y//P/8v/y//H/8P/y//D/8v/y//b/9v/2//b/9f/1//T/9P/2//b/9v/2//T/
9f/1//P/9f/1//X/9v/0//T/9P/0//T/9P/0//T/8v/y//L/8f/x//H/8f/x//P/8//y
//L/8v/y//L/8v/x//H/7//u//D/8P/w//D/8P/w//D/8P/u/+7/7v/u//D/8v/y//T/
9P/2//f/9//6//r/+//8//v/+//9////AQAHAAoADAAOABEAEwARABAADgANAAsACwAL
AAsACwAJAAcABAABAP7/+//4//P/8v/z//P/8//u/+7/7P/r/+r/6f/o/+f/5//n/+f/
5f/n/+b/5v/m/+b/5v/l/+X/5P/j/+H/4P/i/+D/4P/h/+P/4//e/9n/1f/R/8n/xP/K
/83/0P/f//P/BQAhAEYAcwCgAM8A+AAaATUBPwExAfsAtwCMAHYAUwAoAAsA+v/z//P/
9f/3//f/9P/z//D/6//o/+j/5//n/+f/6P/o/+f/5//m/+b/5//n/+b/5v/o/+j/6P/o
/+f/6P/o/+j/6P/n/+b/5v/p/+n/6v/s/+r/6f/p/+n/6v/q/+z/7P/s/+3/7f/t/+3/
7f/t/+3/7P/t/+3/7f/t/+7/7v/u//D/8P/x//P/8//z//P/8//z//T/9P/0//X/9v/4
//r/+v/6//v//P//////AQACAAIAAwAGAAYACAAKAAoACgAOAA4AEAAUABQAEwASABAA
EQASABMAFQAUABQAEwATABMAEwATABMAFQAVABQAEwARABAADwAOAA8ADgANAAoABwAH
AAUAAQACAAIAAAD+//3//f/7//v/+f/4//b/9P/z//L/8//1//T/9P/0//H/8f/x//H/
8f/y//L/8P/w//P/8//z//P/8f/x//H/8f/w//D/8f/y//T/8v/y//L/9f/1//X/9v/0
//T/8//z//X/9v/2//f/9f/2//b/9v/3//b/+f/6//r/+v/6//r/+f/5//j/+P/5//r/
+//8//r/+//7//n/+f/5//n/+v/8//z//P/8//j/+P/4//j/+f/6//v/+//5//n/+f/5
//f/9//2//b/+P/4//j/+P/1//f/9f/2//b/9v/2//b/9P/0//T/9P/2//b/9v/2//b/
+P/4//r/+v/8//3//f8AAAAAAQACAAMAAwAFAAcACQAPABIAFAAWABkAGwAZABYAFAAT
ABEAEgARABAADwANAAsACAAFAAMAAQD///v/+f/5//j/9//0//T/8v/x//L/8f/w/+//
7v/t/+z/6f/q/+r/6//s/+z/7P/r/+v/6//r/+r/6v/s/+r/6v/r/+v/6f/o/+P/2//R
/8v/zP/O/9X/4v/t//v/EwAxAFgAhwC6AOcADgEuAUMBSQEtAe8AsQCSAHoATwAoABMA
BgABAAEA////////AAD///z/+//4//T/8f/x//H/8v/y//H/8f/w//D/8f/x//D/8P/y
//L/8v/y//H/8v/y//L/8v/x//D/8P/v/+//8P/y//L/8f/x//H/8f/y//X/9v/0//X/
9f/1//X/9f/1//X/9v/3//f/9//3//j/+P/4//b/9v/3//n/+f/5//n/+f/5//r/+v/6
//3//v8AAAIAAQAAAAAAAAADAAMABQAGAAoACwAOAA4AEAASABIAEgAWABYAGAAcABwA
GwAaABgAGQAaABsAHQAdABwAGgAZABsAGwAbABsAGwAbABoAGQAXABYAFQAUABMAEgAR
AA4ADQANAAsABwAGAAYABAACAP/////9//3/+//6//j/9v/3//b/9//5//j/+P/4//X/
9f/1//X/9f/4//j/9v/2//f/9//3//f/9//3//f/9//0//T/9f/2//f/9v/3//j/+f/5
//n/+v/4//j/9//3//n/+v/6//v/+f/6//r/+v/6//j/+v/6//7//v/+//7//v/9//v/
+v/8//z//P/8//z//f/9//v/+//7//v//P/8//z//P/8//r/+v/6//r/+v/6//r/+f/3
//f/9//3//n/+f/4//j/+P/4//j/+P/5//n/9//2//j/+f/6//r/+f/5//j/+P/4//j/
+P/4//j/+P/4//j/+P/4//j/+v/8//z//v8AAAIAAwADAAMAAgACAAIAAwADAAUABwAL
ABEAFAAWABQAFwAZABcAFQAUABQAEwAUABMAEgARAA8ADQAKAAcAAwABAP//+//6//v/
+//7//j/+P/2//X/8f/v/+3/6//u/+//8P/v/+3/7P/s/+z/7P/s/+v/6//r/+v/6v/q
/+z/6v/q/+v/7//t/+j/4//b/8//x//K/9b/2//i//H/BQAbADkAYACRALwA5QAMASwB
PwE/ASEB3wChAIYAagBBACIADQD+//v///////3//f/8//n/9P/z//L/8v/z//L/8f/x
//D/8P/x//H/8v/w/+//7f/s/+7/7v/u/+7/8P/y//P/9P/z//H/7//u//H/8f/y//T/
8v/x//H/8f/w//D/8v/y//L/8//z//P/8//z//P/8//2//f/9//3//X/9v/2//b/9v/2
//f/+f/6//v//P/9//v//P/8//z//f/+/wAAAgAEAAQABQAGAAUABQAHAAgACgALAA4A
DgAQABIAEgASABQAFAAWABoAGQAZABkAGAAZABoAGwAdAB0AHAAaABkAGQAZABkAGQAZ
ABkAGAAXABkAGAAXABYAEwASABEADgAPAA8ADQAJAAYABgAEAAIAAQABAP/////+//7/
/f/8//r/+P/4//n/+v/6//r/9//3//f/9//3//r/+v/4//j/+f/5//n/+f/3//f/9//3
//b/9v/3//j/+v/4//j/+P/7//v/+//8//r/+v/5//n/9//4//j/+f/7//z//P/8//z/
+v/8//z//v/+//7//v/+//3/+//6//r/+v/6//r/+//9//7//f/7//v/+//8//z//P/8
//z/+v/6//r/+v/8//z//P/7//v/+//7//v/+f/5//j/+P/4//j/+P/4//v/+f/2//j/
+P/4//j/+P/4//j/+P/4//j/+P/4//j/+v/6//z//P/+///////+//7///8AAAMAAwAF
AAcABwANABAAEgASABUAFwAVABYAFgAXABcAFAATABIAEQARAA8ADAAJAAcABQADAP//
+//7//r/+f/2//b/9P/z//D/7//u/+3/7//v/+//7f/t/+z/7P/s/+r/6v/p/+n/6v/r
/+v/7P/r/+j/5//n/+3/7f/q/+X/3//X/8//xv/G/8//2P/j//X/DQApAEgAbQCYAMMA
6gAMAScBMwErAf0AuwCOAHYAVQAsABMABAD5//P/9f/1//X/9v/1//L/7//u/+7/7//v
/+//8P/w/+//7//u/+7/7//v/+7/7v/u/+7/7v/u/+3/7v/u/+7/7v/t/+z/7P/v/+//
8P/y//T/8//z//P/8P/w//L/8v/y//P/8//z//X/9f/1//X/9v/3//f/9//3//j/+P/4
//b/9v/3//n/+f/5//n/+f/5//r/+v/6//v//P/+/wAAAAAAAAEAAgADAAMABQAGAAoA
CwAOAA4ADgAQABAAEAASABIAFAAYABkAGQAZABgAFgAWABYAFwAYABgAFwAXABcAFwAX
ABcAFQAVABQAEwAUABQAFAAUABIAEAAOAAoACQAJAAcAAwADAAQAAwACAP/////9//3/
/v/+//3//P/4//b/9v/3//j/+P/4//X/9//3//f/9//2//b/9P/0//f/9//3//f/9f/1
//X/9f/2//b/9//4//b/9P/0//T/9f/1//X/9v/4//j/9//3//X/9v/2//f/+f/6//r/
+v/6//j/+v/6//r/+v/6//r//f/9//z//P/7//r/+f/4//r/+//7//n/+f/5//n/+v/6
//r/+v/6//n/+v/7//z/+//6//n/9//3//f/9//3//n/+f/4//j/9v/2//b/9v/5//n/
9//0//T/9v/2//b/9v/4//j/+P/4//f/9v/1//T/9v/4//j/+v/4//r/+//7//z//P/9
//7/AAABAAQABwAIAA0ADwAQABAAEwAVABMAFAAUABUAFQASABEAEAAPAA0ACwAIAAUA
AwABAP//+//5//n/+P/3//T/9P/y//H/8P/v/+7/7f/t/+3/7f/r/+n/6P/o/+j/6P/o
/+f/5//p/+n/6P/o/+j/5v/m/+f/6f/p/+j/5f/h/9n/z//G/8b/zf/W/+H/7//9/xUA
OABfAIoAtwDiAAoBKQE7ATsBGwHXAJwAfgBlAD4AGwAIAPv/+f/5//n/9//2//X/9v/x
/+z/7P/t/+v/6//s/+z/6//r/+r/6v/r/+v/6v/q/+r/6v/q/+r/7f/u/+7/7v/s/+v/
6v/q/+v/6//s/+7/7v/t/+3/7f/s/+z/7v/u/+7/7//v/+//7//v/+//7//w//H/8f/x
//H/8v/y//L/8v/y//P/9f/3//f/9//3//X/9v/2//b/9//4//r//P/8//z//f/+/wEA
AQADAAQABAAFAAgACAAIAAoACgAKAA4ADgAQABQAEwATABMAEgATABQAFQAXABgAGAAX
ABcAFQAVABUAFQAVABUAFAATABMAEgARABAADwAOAA0ACgALAAsACQAFAAQABAACAAAA
/f/9//v/+//6//r/+f/4//b/9P/0//X/+P/4//j/9f/z//P/8//z//T/9P/y//L/8f/x
//H/8f/x//H/8f/x//H/8v/0//b/9P/y//L/8v/1//X/9f/2//T/9P/z//P/9f/2//b/
9//3//j/+P/4//b/9P/2//b/+P/4//j/+P/5//n/+P/4//b/9v/2//b/+P/5//n/9//5
//n/+f/6//j/+P/4//j/9v/2//b/9v/4//j/+P/3//n/+f/5//n/+P/3//X/9P/y//L/
8v/y//X/9f/z//L/8v/z//T/9P/z//T/9P/0//T/9P/z//L/8f/w//H/8v/z//T/8//0
//P/9P/2//j/+f/5//r/+v/7//z/+//7//3///8DAAkADAAOAAwADwARAA8AEQAQABAA
DwAQAA8ADgANAAkABwAEAAEAAQD///3/+f/1//X/9P/z//L/8v/w/+//7v/t/+z/6//p
/+n/6f/n/+f/5v/m/+b/5v/m/+X/5f/l/+X/5P/k/+T/4v/i/+P/4f/h/+T/4//f/9n/
z//G/8b/y//Q/9X/3//x/wcAJgBLAHgApwDSAPoAHQE5AUEBLwH5ALYAjgB1AE4AIwAK
APv/9//3//n/9//2//f/+P/z//D/7v/t/+v/6//s/+z/6v/p/+f/5v/p/+n/6P/o/+r/
6v/q/+r/6v/q/+n/6P/p/+n/6f/q/+n/6f/q/+z/6v/p/+n/6f/q/+r/7P/s/+z/7f/t
/+3/7f/t/+3/7f/u/+//7//v/+//8P/w//D/8P/w//H/8//y//H/8P/v//L/9P/1//b/
9P/0//X/9v/2//b/9//4//v/+//9//7//v///wIAAgAGAAgACAAIAAgACAAKAA4AEAAR
ABIAEgASABIAEgATABIAEgARABEAEgATABQAFQAUABMAEQAPABEAEAAPAA4ADQAMAAsA
CAAFAAUAAwD//wAAAAD+//z/+f/5//f/9//2//b/9f/0//L/8P/w//H/8v/y//L/7//v
/+//7//v//D/8P/u/+7/7//v/+//7//v/+//7//v/+z/7P/t/+7/7//u/+//8P/w/+//
7v/u//D/8P/v/+//8f/y//L/8//x//L/8v/y//L/8P/y//L/8v/y//L/8v/x//H/8P/w
//H/8v/z//T/8v/z//P/8f/z//P/8//0//L/8v/y//L/8f/y//P/9P/y//L/8v/x/+//
7//v/+//8f/x//D/8P/w//D/8P/w//H/8f/v/+7/7v/v//D/8P/t/+3/7f/t/+//8f/x
//H/8P/u/+7/7v/u/+7/7v/u/+7/7v/u/+7/7v/u//D/8P/y//L/9P/1//X/9v/2//f/
+P/5//n/+//9////BQAIAAoACgANAA8ADQANAAwADAALAAgABwAGAAUAAQD///z/+f/5
//f/9f/x/+//7//u/+3/6v/q/+j/5//o/+f/5v/l/+P/4//j/+H/4f/g/+D/4P/i/+L/
4f/h/+H/4f/g/+D/3v/c/9z/3f/f/+H/3v/X/8//xf+//8D/xv/N/9T/4//1/wsAKwBS
AH8AsADdAAABIgE7ATsBGQHXAJ0AhABmADkAFAD///b/9f/1//X/8//z//L/7//u/+3/
6P/m/+f/5v/l/+X/5P/j/+P/4v/i/+P/4//i/+L/4P/g/+D/4P/i/+T/5f/m/+X/4//h
/+D/3//f/+D/4v/k/+P/4//j/+L/4v/k/+T/5P/l/+X/5f/l/+X/5f/l/+T/5f/l/+X/
5f/m/+b/5v/k/+T/5f/n/+n/6f/p/+n/6f/q/+r/6v/p/+r/7P/u//D/8P/x//L/8//z
//X/9v/2//f/+v/6//r//P/8//z/AAAAAAIABgAHAAcABwAGAAYABgAGAAcACAAIAAcA
BwAGAAUABAADAAUABQAEAAMAAwACAAEAAAD9//z/+//4//f/9//1//H/8P/w/+7/7P/t
/+3/6//r/+r/6v/p/+j/5P/i/+L/4//k/+T/5P/h/+P/4//j/+P/5P/k/+L/4v/h/+H/
4f/h/9//3//f/9//3//g/+L/5P/i/+D/4P/g/+H/4f/h/+L/4v/i/+H/4f/f/+D/4P/h
/+P/5P/k/+T/4v/g/+L/4v/i/+L/4v/i/+X/5f/k/+T/4v/i/+L/4v/k/+X/5f/j/+H/
4f/h/+L/4v/i/+L/4v/i/+L/4v/i/+H/4P/f/93/3f/d/93/3f/d/93/3P/c/93/3v/f
/+D/3//h/9//3P/c/97/3v/e/97/3v/e/97/3v/d/9z/2//a/9z/3v/e/+D/4P/i/+P/
4//k/+T/5f/m/+f/5//p/+v/6//x//T/9v/4//v//f/7//3//P/8//v/+f/3//X/8//y
//H/7//t/+v/6f/n/+P/4P/f/93/2//a/9r/2P/X/9b/1f/U/9P/0//T/9P/0f/P/87/
zv/O/9D/0P/P/8//zf/N/8z/zP/O/8z/zP/N/8//zf/K/8n/xf+5/63/qP+q/7P/uv/D
/9P/5//9/xoAQQBuAJ0AxADoAAUBFQERAe8ArwB6AF4AQwAeAP//7v/f/9f/0//T/9X/
2P/Z/9T/z//O/9L/0//Q/8//z//O/8//z//O/87/0P/R/9H/0v/P/87/zf/M/8//0P/Q
/9D/0P/P/87/zv/N/83/zv/Q/9L/0f/R/9H/zv/O/9D/0P/S/9P/0//T/9H/0f/R/9H/
0v/T/9P/0//T/9T/1P/U/9T/1P/V/9f/2f/Z/9n/2f/Z/9r/2v/a/9v/3P/e/+D/4P/g
/+H/4v/j/+P/5f/m/+b/5//q/+r/7P/u/+7/7v/w//D/8v/2//X/9f/1//T/9P/0//T/
9f/2/w==
         </WaveFormData>
      </LeadData>
      <LeadData>
         <LeadByteCountTotal>10000</LeadByteCountTotal>
         <LeadTimeOffset>0</LeadTimeOffset>
         <LeadSampleCountTotal>5000</LeadSampleCountTotal>
         <LeadAmplitudeUnitsPerBit>4.88</LeadAmplitudeUnitsPerBit>
         <LeadAmplitudeUnits>��V</LeadAmplitudeUnits>
         <LeadHighLimit>2147483647</LeadHighLimit>
         <LeadLowLimit>268435456</LeadLowLimit>
         <LeadID>V1</LeadID>
         <LeadOffsetFirstSample>0</LeadOffsetFirstSample>
         <FirstSampleBaseline>0</FirstSampleBaseline>
         <LeadSampleSize>2</LeadSampleSize>
         <LeadOff>FALSE</LeadOff>
         <BaselineSway>FALSE</BaselineSway>
         <ExcessiveACNoise>FALSE</ExcessiveACNoise>
         <MuscleNoise>FALSE</MuscleNoise>
         <LeadDataCRC32>152923967</LeadDataCRC32>
         <WaveFormData>
DgAOAA4ADgAMAAwADAAMAA4ADgAOAA4ADgAOAA4ADgANAAwACwAKAAwADAAMAAwACgAK
AAoACgAKAAoACgAKAAwADAAMAAwACgAKAAoACgALAAwADQAOAAwADAAMAAwACgAKAAoA
CgAMAAwADAAMAAsACgAJAAgACgAKAAoACgAIAAgACAAIAAoACgAKAAoADAANAA4ADwAP
ABAAEQASABQAFgAXABgAFgAWABcAFwAWABYAFgAUABQAFAAUABIAFAASABAADwANAAsA
CwALAAsACQAGAAYABQAFAAUABQAHAAYABQAFAAMABAAEAAMAAwADAAMAAwADAAMAAwAD
AAUABgAGAAcABQAEAAQABAAEAAQABAAEAAQABgAGAAYACAAIAAsAEgAcACQAKgAwADcA
QwBLAE0ATwBPAEwAQwAzABoA+//X/6//kf+H/5L/if9r/2n/hP+X/6L/qv+x/7f/wP/N
/9n/3v/k//H//P//////AQADAAQABwAHAAgACQAJAAsACwALAAwACwALAAwADQANAA0A
DQANAAsACwALAAsADAAOABAAEQAQABAAEAAQAA4ADgAOAA8AEAAQABAAEAAOAA4ADwAP
AA8ADwAPAA8ADwAPAA8ADwARABEAEQASABMAEwAUABQAEgASABIAEgAUABQAFgAWABQA
FAAUABQAFQAXABcAFwAVABUAFQAVABMAEgASABIAEwATABMAEwAQABAADwAOAA0ADAAK
AAkACQAJAAkACgAIAAgABwAGAAgACAAIAAgABAAGAAYABgAHAAcACAAJAAoACgAKAAoA
CgAJAAgACAAJAAkACQAIAAYABQAFAAUABQAEAAQABAAEAAQABAADAAEAAQD//wEAAgAC
AAMABAADAAIAAAD//wEAAgACAAIABAAEAAMAAwABAAMAAwADAAYABgAGAAUABQAFAAUA
BQAFAAYABgAGAAYABgAGAAYABAAEAAQABAAFAAYABwAHAAUABAAEAAUABQAFAAUABQAD
AAMAAwADAAIAAgACAAIABAAFAAUABAAEAAQABAADAAEAAgACAAIABgAEAAIAAQAAAAAA
AAAAAAAAAQACAAMABAADAAIAAQAAAAEAAgAFAAcABgAHAAcACAAJAAoACgAMAA0ADgAO
AA4ADQANAA4ADgAOAAwADAAMAA4ADAAMAAoACgAJAAcABQAFAAUABQADAP///v/+//3/
/////////v/9//3//f/+/wAA/////////f/9//3//f/7//v/+//8//7///////7//P/8
//z//P/8//z//P/+/wAA/v/8//7/AQAGABAAGAAeACgAMQA5AEMATQBRAFEASgBDADcA
IAAFAN//s/+F/2f/ZP9j/1H/Tf9m/4H/kP+Y/6H/q/+0/8H/zf/W/97/5f/s//X/+//9
////AAADAAEAAgADAAMAAwADAAMABAADAAMABAAFAAYABwAIAAkABwAHAAcABwAJAAoA
CwALAAwADAAMAAwADAAMAAwADQAOAA4ADgAOAAwADAANAA0ADwAPAA8ADwAPAA8ADwAP
AA8ADwAPABAAEQARABIAEgAQABAAEAAQABIAEgAUABQAFgAWABYAFgAVABcAFwAXABkA
GQAZABkAFQAUABQAFAAVABUAFQAVABQAFAATABIAEAAQAA8ADwAOAA0ADAAMAAoACgAJ
AAgACgAKAAoACgAGAAgACAAIAAgABwAHAAcACAAIAAgACAAIAAcABgAGAAcABwAHAAYA
BAADAAMAAwADAAIAAgACAAQABAAEAAMAAgABAP7///8BAAAAAAAAAAAAAAD//////f/+
//7//v8AAAAA//////3/////////AAAAAAAA//8BAAEAAQABAAEAAgACAAIAAgACAAIA
AgAAAAAAAAAAAAEAAgADAAMAAgAAAP////8BAAEAAQABAAEAAQABAAEA///+//3//P/+
///////+//7//v/+//3//f/+//7//v/+//7//v/9//v/+//7//v/+//7//v/+v/7//v/
+//7//v//P/6//j/+v/6//r/+v/4//j/+P/4//r/+v/6//r/+v/6//z//f/+//////8A
AAMABAAEAAYABgAGAAUABAAHAAcACAAIAAcABAADAAIABAACAAIAAAD8//v/+f/3//n/
+f/5//f/9P/0//X/9f/z//P/8//y//P/8//z//T/9P/z//P/8//x//H/8f/x//P/8//z
//T/9P/1//X/9P/z//L/8f/w//H/8v/z//b/9P/y//L/+P///wgAEgAaACIALAA3AD0A
QwBJAEUAPQA0ACEAAwDe/7P/hf9b/0f/Sf9A/zX/Sf9n/3b/f/+K/5j/o/+x/8D/y//P
/9b/3v/n/+7/8//x//P/9f/2//n/9//4//n/+f/7//v/+//8//v/+//8//3/+//7//v/
+//9//3//f/9//3//v///////v/+//7//v8AAAAAAAABAAAAAAAAAAAAAAAAAAEAAQAB
AAEAAQABAAEAAQABAAEAAwADAAMABAAFAAUABgAGAAgACAAIAAgACAAIAAoACgAIAAgA
CAAIAAsADQANAA0ACwALAAsACwALAAoACgAKAAcABwAHAAcABAAEAAMAAgACAAIAAQAB
AAEA///9//z/+v/6//n/+P/6//r/+v/6//j/+v/6//r/+v/5//n/+f/6//r/+v/6//z/
+//6//r/+f/5//n/+P/2//X/9f/1//f/9v/2//b/9P/0//T/8//1//X/8//1//P/8v/y
//L/8P/w/+//7//v//D/8P/w//D/8P/v/+//8f/z//P/8//0//T/9P/z//P/8//z//P/
9f/2//b/9v/1//T/8//y//P/9P/1//b/9v/2//b/9f/1//T/9P/1//f/9//3//f/9v/1
//T/8//0//T/9P/0//T/9f/1//T/9P/0//T/8//1//b/9v/2//X/9P/z//H/8//z//P/
8//x//H/8f/w//D/8f/y//P/8//0//T/8v/w//D/8P/w//L/8v/y//L/9P/0//T/9P/z
//L/8//z//X/9//4//r/+//8//z//v8AAAIAAwAEAAQAAwADAAIAAAD+//7//v8AAP7/
/v/8//n/9//0//H/8//z//P/8f/u/+7/7//v/+//7//v/+7/7//v/+//8P/u/+3/7f/t
/+3/7f/t/+3/7f/t/+3/7v/u/+//7//u/+7/7v/u/+7/7v/u/+7/8P/w//D/8P/y//f/
AAAIABAAGAAgACsANwA9AD8APwA3AC4AHwAJAOr/wf+T/2v/Uf9P/0b/M/85/1n/cP97
/4b/lP+h/6v/uP/D/8n/zv/W/+H/7P/v/+//7f/v//D/8//z//T/9f/1//X/9f/1//b/
9//3//j/+f/5//n/+f/5//n/+f/5//n/+f/6//v/+//9//7///8AAP///v/9//3/AAAA
AAAAAAD+//7//////wEAAQABAAEAAQABAAEAAQABAAEAAQACAAUABQAGAAYABgAGAAYA
BgAEAAQABgAGAAcACAAJAAoACQALAAsACwALAAsACwALAAsACgAKAAoACQAJAAkACQAI
AAgABwAGAAUABAACAAEAAgABAAAAAAACAAIAAQAAAP7//v/+//7//v8AAAAAAAAAAP//
/////wAAAAAAAAAA/v/9//z//P/////////+/wAA/////////v/8//v/+v/6//r/+v/5
//v/+//5//v/+//6//r/+v/6//r/+f/5//n/+v/6//r/+//8//z//f/7//3//f/9//z/
/P/8//v//P/9//7//////wAAAAAAAAIAAgACAAIAAAAAAAAAAAAAAAAAAAD//wEAAAAA
AAEA//////////8BAAEAAQABAAAAAAAAAAAAAAABAAEAAAAAAAAAAAD/////AAAAAAAA
AAAAAAAA/////////////wEAAQABAAAAAQABAAEAAQD//wAAAAAAAP////8CAAQAAgAC
AAIAAgACAAIAAgACAAIAAgACAAIAAgABAAAAAQABAAMABQAGAAgACQAKAAoADAAPABAA
EAAQABEAEQASABIAEAAOAA4ADgAPAA4ADwAOAAwACwAJAAcABQAFAAUAAwAAAAAAAQAB
AAEAAQABAAAAAAABAAIABAADAAEAAAD//wEAAQABAAEAAwADAAMABAACAAMAAwACAAQA
BAAEAAQABAAEAAQABgAGAAYABgAIAA0AFAAaACIAKAAsADEAPQBJAE8AUQBPAEwARQAz
AB4AAQDd/7f/mf+N/5D/g/9r/23/hP+V/6L/rv+3/73/xP/P/9X/3P/o//P//P8DAAcA
BQAHAAgACwAKAAoACgAJAAoACwAMAA4ADQANAA4ADwARABEAEQARABMAEwATABMAEgAS
ABIAEQAUABQAFAAUABIAEgASABMAEgASABIAEgAUABQAFQAVABUAFQAVABUAFQAVABUA
FQATABMAEwAUABcAFwAYABgAFgAWABYAFgAWABYAGAAYABoAGgAaABoAGgAbABoAGQAb
ABsAGwAbABkAGAAYABgAFgAVABQAEwATABQAFAAUABQAFAATABMAEwARAA8ADgAPABAA
EAAQAA8ADgANAAwADAAOAA4ADgAOAA0ADQANABAAEAAQABAAEQARABEAEgASABEAEAAO
AA8ADwAQABEADwAOAA4ADgAOAA4ADgANAA8ADwANAA8ADwAOAA4ADgAQABAADwAPAA8A
EAAQABAAEAAQAA8ADwARABMAEwATABIAEgASABEAEgATABQAFQAWABYAFQAUABQAFAAU
ABQAEgASABIAEgAUABQAFAATABUAFAAUABUAEgARABAADwARABEAEQARABIAEgASABIA
EAARABEAEAAQABAAEAAPAA8AEAAQABAAEAAQABAADwARABEAEQARAA8ADwAPAA4AEAAR
ABIAEwATABAAEAAQAA4ADgAOAA4AEAAQABAAEAAPAA4ADQAMAA4ADgAQABEAEAARABEA
EgATABQAFAAWABcAGAAYABgAGQAZABoAGgAbABoAGwAcABsAGAAXABQAEgARAA8ADQAL
AAsACwAJAAgACAAJAAkACwALAAsACgAHAAcABwAIAAgABwAHAAcABwAHAAcABwAFAAUA
BQAGAAYABwAHAAYABgAGAAYABgAGAAYABgAIAAoACAAGAAYADQAWAB4AKAAwADQAOwBH
AE0ATQBPAE8ATgBDADEAFgD3/9P/q/+N/4v/kv9//2n/c/+M/5v/pv+y/7f/uf/A/8//
2f/g/+j/8//8/wMABQADAAUABgAJAAcACAAJAAkACwALAAsADAANAA0ADgAPAA4ADQAM
AAsACwALAAsACwANAA4ADwAPAA4ADgAOAA4ADgAOAA4ADwAQABAAEAAQAA4ADgAPAA8A
EQARABEAEQAPAA8ADwAPABAAEQASABQAEwATABQAFAATABIAEQAQABEAEgAVABYAFAAU
ABQAFAAVABcAFwAXABUAFQAVABUAEwASABIAEgATABMAEwATABAAEAAPAA4ADgAOAA0A
DQAOAA0ADAAMAAoACgAJAAgACAAIAAgACAAGAAgACAAIAAYABQAFAAUABgAGAAYABgAI
AAcABgAGAAkACQAJAAgABwAFAAQAAwAFAAQABAAEAAQABAAEAAMAAQABAP//AQADAAIA
AgACAAAAAAD/////AAACAAMABAAGAAYABQAFAAQABQAEAAMABAAEAAQAAwADAAMAAwAD
AAcACAAIAAgACAAIAAgACAAHAAYABQAEAAYABgAGAAUAAwACAAIAAwAFAAUABQAFAAMA
AwADAAMAAAAAAAAAAAACAAMAAwACAAQABAAEAAMAAQACAAIAAgACAAIAAgABAAEAAQAB
AAEAAQABAAEAAAADAAEAAQACAAIAAgACAAIAAgACAAIAAgAAAAAAAAAAAAAAAAACAAMA
BAAFAAUABgAHAAgACAAKAA0ADgAOAA4ADQANAA4ADgAQAA4ADgAOAAwACgAKAAgACAAH
AAUAAwABAAEAAQD///z//P/9//3//////////v/7//v/+//8//z/+//7//v/+//7//v/
+//7//v/+//8//7///////7//P/8//z//P/+//7//v8AAAAAAAD+/wAABQAOABgAIAAo
AC4AOQBFAEsATwBPAEkAQgA1AB8AAgDf/7f/i/9r/2f/Zv9T/03/Z/+A/4v/lv+k/63/
s/++/8v/0//c/+T/7f/0//v//f/7//3//v8BAAEAAgADAAMAAwADAAMABAAHAAcACAAJ
AAcABwAHAAcABQAFAAUABQAHAAgACQAJAAgACAAIAAgACgAKAAoACwAMAAwADAAMAAsA
CgAKAAkACgALAAwADQALAAsACwALAA0ADQANAA4ADwAPABAAEAAOAA4ADgAOABAAEAAS
ABIAEgASABIAEgATABUAFQAVABMAEwATABMAEwASABIAEgARABEAEQARAA4ADgANAAwA
DgAOAA0ADQALAAkABwAGAAQABAADAAIAAwAEAAUABgADAAQAAwACAAQAAwADAAMAAgAC
AAIAAgAAAP///v/+/wEAAQABAAAA/v/9//3//f/9//z//P/8//z//P/8//v/+f/5//f/
+f/7//r/+v/6//r/+v/5//n/+f/6//r/+v/6//r/+f/5//f/+f/5//n//P/8//z/+//5
//n/+f/5//3//v/+//7//v/+//7//v/8//z//P/8//z//P/8//v/+f/4//j/+f/5//n/
+f/5//v/+//7//v/+P/4//j/+P/5//v//P/8//v/+v/5//f/+f/6//r/+v/6//r/+v/5
//f/9//3//f/+f/5//n/+P/3//f/9f/0//b/9v/2//b/9v/2//b/9v/2//b/9v/2//j/
+P/6//v/+v/7//v//P///wAAAAACAAEAAgACAAIAAwADAAQABAAEAAIAAgACAAAA/v/+
//z//P/7//n/9//1//X/9f/z//D/8P/x//H/8f/x//H/8P/x//H/8f/y//D/7//v/+//
7//v/+//7//x//H/8f/y//L/8//z//L/8P/w//D/8P/w//D/8P/y//L/9v/2//j//f8G
ABAAFgAeACYAMQA7AD8AQwBBADkAMAAjAAsA5v+9/4//Y/9N/03/RP81/z3/W/9y/3//
jP+Y/6H/rf+6/8X/zf/U/9z/4//s/+//7//x//P/9P/3//X/9v/3//f/9//3//f/+P/5
//n/+v/7//v/+//7//v/+//7//v/+//9//7//////////v/9//z//f/+////AQAAAAAA
AAAAAAIAAgADAAMAAQABAAEAAQABAAEAAQABAAEAAQABAAIAAwADAAQABAAEAAQABAAE
AAYABgAIAAgACAAIAAgACAAJAAsACwALAAkACQAJAAkACAAIAAkACgAJAAkACQAJAAYA
BgAFAAQABAAEAAMAAwABAP///f/8//7//v/9//z//v/+//7//v/6//z//P/8//7//f/9
//3//P/8//z//P/6//n/+P/4//n/+f/5//j/+P/3//f/9//3//b/9v/2//b/9v/2//X/
9f/1//P/9f/1//T/9P/0//T/9P/z//P/8f/y//L/8v/0//T/8//z//P/9f/1//X/9v/2
//b/9f/1//X/9f/1//f/+P/4//j/+v/6//r/+v/4//j/+P/4//j/+P/4//f/9f/0//T/
9f/2//f/+P/5//f/9//3//f/9P/0//T/9P/2//f/9//2//T/9P/0//P/8//0//T/9P/2
//b/9v/1//P/8//z//P/8//z//P/8v/z//P/8//z//P/9P/0//T/8//z//L/8P/w//D/
8P/y//L/8v/y//D/8P/w//D/8v/y//T/9f/2//f/9//4//n/+v/6//z///8AAAAAAAD/
////AAAAAAAA/v/+//7/AAD+//7//P/4//f/9f/z//P/8//z//H/8P/w//H/8f/x//H/
8f/w/+//7//v//D/8P/v/+//7//v/+//7//v/+//7//v//D/7v/v/+//7v/w//D/8P/w
/+7/7v/u//D/8v/y//L/9P/7/wIADAAUABwAIgAvADkAPwBBAD8AOQAwAB8ABQDo/8H/
l/9x/2P/Y/9W/0H/Sf9p/4D/if+S/6D/q/+z/77/xf/N/9T/3P/n/+7/8//1//T/9f/1
//f/+f/6//v/+//5//n/+f/6//v/+//8//3///////////////////////3//v//////
AgACAAIAAgACAAIAAgADAAQABAAEAAQABAAEAAUABQADAAMAAwADAAQABQAGAAcABwAH
AAcACAAHAAcACAAIAAYABgAGAAYACAAIAAoACgAKAAoACgAKAAoACwAKAAkACgALAAwA
DQALAAoACgAKAAcABwAHAAcACAAIAAcABgAGAAYABQAFAAUAAwABAAAA/v/+//3//P/+
//7//v/+//7/AAAAAAAAAAD///////8AAAAAAAAAAAIAAQAAAAAAAQABAAEAAAACAAEA
AQABAP///v/+//7/AAAAAAAA/////////f///////v/+//7/AAAAAP/////9//7//v/+
////AAAAAAEA//8BAAEAAQACAAIAAgABAAEAAQABAAEAAQACAAIAAgAEAAQABAAEAAQA
BAAEAAQAAgACAAIAAQADAAIAAgADAAMAAwADAAMAAwADAAMAAwAEAAQABAAEAAQABQAF
AAQABAAEAAQAAwADAAQABAAEAAIAAgACAAEAAwADAAMAAwADAAMAAwACAAUABQACAAIA
AgACAAIAAwAEAAUABgAEAAQABAAEAAYABgAIAAkACgALAAsADAANAA4ADgAQABEAEgAS
ABIAEwATABQAFAAWABQAFAAUABYAFAAUABIAEAAPAA0ACwAJAAkACQAHAAYABgAHAAcA
BQAFAAUABAADAAMAAwAEAAQAAwADAAMABQAFAAUABQAHAAcABwAIAAcABwAGAAQABQAG
AAcACAAGAAYABgAIAAYACAAKAAwAEQAYACIAKAAsADIAOwBHAEsATwBRAFEATgBDAC8A
FgD5/9n/t/+f/6P/pv+P/3X/e/+Q/6H/sP++/8X/xf/M/9f/4f/o//D/+f8AAAcACwAJ
AAsADAAPAA0ADgAPAA8AEAARABIAFAAUABMAEwATABUAFQAVABUAFQAVABUAFQAVABYA
FwAXABgAGAAYABgAGAAYABgAGQAcABwAHAAcABkAGAAYABcAFQAVABUAFQAXABcAFwAX
ABUAFQAVABYAGQAZABoAGgAYABgAGAAYABgAGAAaABoAGgAaABoAGgAZABsAGwAbABsA
GwAbABsAFwAWABYAFgAVABUAFQAVABQAFAATABIAEgASABEAEQASABEAEAAQABIAEgAR
ABAADwAOAA0ADAALAA4ADwAQAA4ADQANAA0AEAAQABAAEAASABEAEAAQABEAEQARABAA
EgARABEAEQAPAA4ADgAOABAAEAAQAA8AEQARAA8AEQAPAA4ADgAOABAAEAAPAA8ADwAQ
ABAAEAASABIAEQARAA8AEQARABEAEgASABIAEQATABMAEwATABQAFAATABIAFAAUABQA
FAASABIAEgASABIAEgASABEAEQAQABAAEQARABEAEQARABMAEwATABMAEQAQAA8ADgAO
AA8ADwAOABAAEAAQAA8ADQAOAA4ADgAOAA4ADgANAA8ADwAPAA8ADQANAA0ADAAPAA0A
DQANAAwADAAMAAwADAAMAAwADAAMAAoACgAKAAoACgAKAAwADQAOAA8ADwAQABEAEgAS
ABQAFgAYABkAGgAZABkAGgAaABoAGAAYABgAFgAUABQAEgAQAA8ADQALAAsACwALAAkA
CAAIAAkACQAHAAcABwAGAAMAAwADAAQABAADAAMAAwADAAMAAwADAAMAAwADAAQAAgAD
AAMAAgADAAQABQAGAAUABAADAAQABAAGAAgACgALABAAGgAiACoALgA3AEUATwBTAFUA
UwBOAEUANQAcAP3/1/+v/43/f/+C/3f/X/9j/37/kf+c/6j/s/+3/77/yf/V/9z/5P/v
//j///8BAP//AQACAAUABQAGAAcABwAJAAkACQAKAAoACQAJAAkACwALAAsACwALAAsA
CwALAAsADAANAA0ADAAMAAwADAAOAA4ADgAPAA4ADgAOAA4ADAAMAA0ADQAPAA8ADwAP
AA8ADwAPAA8ADwAPAA8AEAARABEAEgASABAAEAAQABAAEgASABQAFAAUABQAFAAUABMA
FQAVABUAFQAVABUAFQATABIAEgASABMAEwATABMAEgASABEAEAAOAA4ADQANAAwACwAK
AAoACAAIAAcABgAGAAYABgAGAAYACAAIAAgABwAFAAQAAwAGAAYABgAGAAYABQAEAAQA
AwADAAMAAgAEAAMAAwADAAEAAAAAAAAAAAAAAAAA/////////f///wEAAAAAAAAAAgAC
AAEAAQAAAAAA///+//7//v/9//3///8BAAEAAQAAAAAAAAD//wEAAQABAAEAAgACAAEA
AAAAAAAAAAAAAP7//v/+//7//v/+//7//f/+//7///8BAAAA///+//3////////////+
//7//v/+//z//f/9//z//f/+///////+//7//f/8//7//v/+//3/+//7//v/+//7//v/
+//6//r/+//8//3//P/8//v/+v/7//z//P/8//z//P/7//r/+f/4//n/+v/7//z/+v/6
//z//f8AAAEAAQACAAEAAgACAAQAAwAEAAQABAAGAAcACQAKAAoACAAIAAgABgAEAAQA
AgABAAEAAAD///3//f/9//v/+P/4//n/+f/5//n/+f/4//f/9//3//j/+P/3//f/9//1
//X/9f/1//b/9//4//r/+P/5//n/+P/6//r/+v/6//r/+v/6//z/+P/2//r//P/9/wQA
DgAWAB4AJgArADUAQQBHAE0ATwBGAD0AMQAYAPf/0f+n/3v/Yf9c/1n/R/9J/2T/e/+G
/5D/nf+p/7b/wf/L/9T/2v/j/+z/8//3//f/+f/6//3//f/+//////////////8AAAEA
AQACAAMAAQABAAEAAQACAAMABAAFAAMABAAFAAUABgAGAAYABgAGAAYABgAHAAYABgAG
AAYACAAIAAkACQALAAsACwALAAsACwALAAsACwALAAsADAALAAsADAAMAA0ADgAPABAA
DgAOABAAEAAQABAAEAAQABEAEwATABMAEQARABEAEQASABIAEwAUABEAEQARABEAEgAS
ABEAEAAPAA4ADAALAAsACQAHAAYACAAIAAcABgAEAAQABAAEAAIABAAEAAQABAADAAMA
AwAEAAQABAAEAAQAAwACAAIAAQABAAEAAAACAAEAAQABAAEAAAAAAAAA/v/+//7//f/9
//3/+//9//3//P/8//z//P/8//v/+//7//z//P/8//z//P/7//v//f////////////7/
/f/7//3//f/9//3///8AAAAAAAD+//7//v/+/wAAAAAAAAAA/v/+//7//f////7//v//
/wEAAQABAAEAAAD///7//f/+//7//v/+//7///////7//v/+//7//f/9//7//v/+//7/
/v/+//3//f/9//3//f/9//3//f/8//v/+//7//v/+//8//z//P/9//3//P/8////////
//3/+v/6//r/+v/6//r/+v/6//r//P/8//z//P/8//z//v///wAAAQABAAIAAwAEAAQA
BgAHAAgACAAIAAkACQAKAAoACAAGAAYABgAIAAYABgAEAAAA///9//v/+//7//v/+f/4
//j/+f/5//n/+f/5//j/9//3//f/+P/4//f/9//3//n/+f/5//n/9//3//f/+P/4//n/
+f/4//r/+v/6//r/+P/4//j/+v/+//z//v8CAAcAEAAYAB4AJgAuADkAQwBJAE8ATQBD
ADgAKQARAO7/xf+Z/3H/Xf9f/1T/Qf9P/2//fv+J/5j/pv+t/7f/xv/R/9f/3v/m//H/
9v/7//3/+//9//7/AQABAAIAAwADAAMAAwADAAQABQAFAAYABwAHAAcABwAHAAcABwAH
AAcABwAIAAkACQAMAAwADAAMAAoACgAKAAsADQAOAA8AEAAPAA4ADgANAAsACwALAAsA
DgAPABAAEQAPAA8ADwAQABEAEQASABIAFAAUABQAFAASABIAFAAUABUAFgAXABgAGAAZ
ABgAFwAZABkAGQAZABcAFgAWABYAFwAXABcAFwAWABYAFQAUABIAEgARABEAEQAPAA0A
DAAPABAAEAAQAA4ADgAOAA4ADAAOAA4ADgAMAAsACwALAA4ADgAOAA4ADgANAAwADAAN
AA0ADQAMAA4ADQANAA0ACwAKAAoACgAMAAwADAALAAsACwAJAAsACwAKAAoACgAKAAoA
CQAJAAkACgAKAAoACgAKAAkACQALAA0ADQANAA4ADgAOAA0ADwAPAA8ADwAPABAAEAAQ
ABEAEgATABQAFAAUABQAFAASABIAEgARABMAEgASABMAEwATABMAEwAVABUAFQAVABYA
FgAWABYAFAAVABUAFAAUABQAFAATABEAEgASABIAEwAUABUAFQATABMAEwATABUAFQAV
ABQAFwAXABUAFQASABIAEgASABIAEwAUABUAFgAUABQAFAAUABYAFgAYABkAGgAbABsA
HAAbABwAHAAeACEAIgAiACIAJQAlACYAJgAmACQAJAAkACYAJAAkACIAHwAdABoAFwAX
ABcAFwAVABQAFAAVABUAFwAXABcAFgAVABUAFQAWABUAEwASABEAFAAVABYAFwAWABUA
FAAUABYAFwAXABYAGAAYABgAGAAWABYAFgAYABgAGAAYABoAHQAkAC4ANgA6AEAASQBT
AFsAXwBhAF8AXABXAEkANAAXAPX/0f+1/63/uP+r/4v/h/+e/7H/vP/M/9X/1f/a/+f/
8f/4/wAACwAUABkAGwAbAB0AHgAhACMAJAAlACUAJwAnACcAKAAnACcAKAApACkAKQAp
ACkAKQApACkAKQApACoAKwArAC4ALgAuAC4ALAAsACwALQAuAC4ALgAuACwALAAtAC0A
LQAtAC0ALQAvAC8ALwAvAC0ALQAtAC4ALwAvADAAMAAwADAAMAAwADAAMAAyADIAMgAy
ADIAMgAyADMAMgAxADIAMwA0ADUAMQAwADAAMAAvAC8ALwAvADAAMAAvAC4ALgAuAC0A
LQAvAA==
         </WaveFormData>
      </LeadData>
      <LeadData>
         <LeadByteCountTotal>10000</LeadByteCountTotal>
         <LeadTimeOffset>0</LeadTimeOffset>
         <LeadSampleCountTotal>5000</LeadSampleCountTotal>
         <LeadAmplitudeUnitsPerBit>4.88</LeadAmplitudeUnitsPerBit>
         <LeadAmplitudeUnits>��V</LeadAmplitudeUnits>
         <LeadHighLimit>2147483647</LeadHighLimit>
         <LeadLowLimit>268435456</LeadLowLimit>
         <LeadID>V2</LeadID>
         <LeadOffsetFirstSample>0</LeadOffsetFirstSample>
         <FirstSampleBaseline>0</FirstSampleBaseline>
         <LeadSampleSize>2</LeadSampleSize>
         <LeadOff>FALSE</LeadOff>
         <BaselineSway>FALSE</BaselineSway>
         <ExcessiveACNoise>FALSE</ExcessiveACNoise>
         <MuscleNoise>FALSE</MuscleNoise>
         <LeadDataCRC32>3340873161</LeadDataCRC32>
         <WaveFormData>
9P/0//T/9P/y//L/8v/y//T/9P/0//T/9v/2//b/9v/0//T/9P/0//X/9v/3//j/9v/2
//b/9v/0//T/9P/0//f/+P/5//r/9//2//X/9P/2//b/9v/2//T/9P/0//T/8//y//H/
8P/y//L/8v/y/+//7v/t/+z/7v/u/+7/7v/t/+z/6//q/+z/7P/s/+z/7P/t/+3/7f/t
/+7/7v/v//D/8f/0//b/9v/2//X/9P/1//X/9f/1//T/9P/0//L/8v/w/+7/7P/q/+r/
6v/q/+n/5//j/+H/4//k/+T/5P/j/+P/4//h/+H/4P/f/97/4P/g/+H/4f/f/9//3//e
/+D/4P/h/+H/3v/f/97/3P/c/9z/3P/b/93/3//f/+D/3v/d/97/4//p/+///P8JABUA
IgAyAEUAXwB8AJUAtQDSAOYA7QDTAKEAbgBKADQADADS/6L/fv9d/1X/bP98/4T/jv+f
/6r/sP+5/8f/0f/W/9n/2//c/9z/3v/e/9//4f/i/+H/4f/h/+H/4//j/+X/5v/n/+j/
6P/o/+f/5//n/+j/6f/r/+7/7//v/+7/7f/s/+7/7v/w//H/8f/y//L/8v/z//T/9P/0
//b/+P/4//n/+v/7//z//P/+/wAAAgAFAAYABgAHAAcACAAJAAoADQASABUAFwAaABsA
HgAgACQAJgAqAC0AMQAzADYAOQA8AD8AQQBDAEUASABIAEoASwBJAEgARgBFAEQARABD
AEEAQQA/AD0AOgA2ADMALwAtACwAKAAlACIAHQAYABQAEQAQAAwACgAHAAQAAQD+//v/
+P/1//L/8f/z//H/7v/t/+r/5//k/+P/4//h/+H/4v/k/+L/4f/h/97/3v/e/97/4P/h
/+H/4v/h/+D/3f/c/97/3v/f/9//4f/h/+L/4v/h/+D/3//e/+D/4f/i/+L/4f/g/9//
3//g/+H/4v/k/+b/5f/k/+P/4v/i/+L/4v/k/+b/5//o/+b/5v/m/+b/6P/o/+j/6P/p
/+n/6f/p/+f/5//n/+f/5//o/+n/6f/p/+j/5v/l/+X/5f/l/+X/5//l/+X/4//i/+T/
5P/k/+T/5v/m/+b/5v/j/+L/4f/g/+L/4v/k/+X/5f/l/+X/5v/m/+f/5//n/+n/6v/r
/+z/6v/q/+v/6//t/+3/7v/u/+z/6v/q/+j/6P/m/+T/5P/k/+T/5P/j/9//3f/c/9z/
3f/e/+D/4f/f/93/3f/c/93/3P/c/9z/2//b/9v/2//Z/9j/2P/Y/9r/2//c/9//3f/c
/9z/3P/c/9v/2//d/+H/4v/g/9//4P/h/+P/5//w////DQAYACoAPwBZAHYAlQCzANYA
+AALAQUB4QCyAIgAagBGABAA2v+u/4H/Yf9k/3r/iP+S/5//rP+0/73/xf/N/9j/3//f
/+D/4P/i/+L/4//l/+b/5//n/+f/5//n/+f/6f/q/+z/7v/v//D/7v/t/+z/7P/t/+//
8v/z//L/8v/y//L/9P/0//b/9//5//r/+v/6//r/+v/5//j/+//+////AQAAAAEAAgAC
AAQABgAIAAsACwAMAA4ADwAQABEAEgAVABkAHQAgACQAIwAmACgALAAsADAAMwA3AD0A
QABDAEYARwBJAEsATQBPAFAAUwBVAFUAVABSAFEAUABQAE8ATQBLAEkARwBEAD8APQA6
ADkANwA0ADIAMAArACYAIgAfABoAFgAUABEAEAANAAoABwADAP//+//5//v/+f/2//X/
8//x/+//7//r/+n/6f/q/+z/6v/p/+n/5v/m/+b/5v/n/+f/5v/m/+b/5v/k/+T/4v/i
/+P/4//l/+X/5v/m/+X/5P/j/+L/5P/l/+b/5v/k/+T/5P/l/+X/5f/l/+b/6//r/+v/
6//o/+j/6P/o/+z/7v/v//D/7//u/+3/7P/u/+7/7v/u//H/8f/x//H/7v/t/+z/6//s
/+7/8P/x/+//7v/s/+v/6//r/+v/6//t/+3/7f/t/+r/6f/o/+f/6f/p/+n/6f/p/+j/
5//n/+n/5//m/+b/5//o/+n/6v/o/+b/5P/i/+P/5P/l/+b/5v/m/+j/6f/p/+n/6f/q
/+z/7f/t/+3/7P/s/+z/7P/t/+7/8P/x/+//7//w//D/8P/u/+7/7P/s/+r/6P/o/+b/
5v/m/+X/4//j/+T/5v/l/+T/5P/j/+P/4f/h/+D/4f/g/+D/4P/f/9//3//f/+H/4P/g
/+D/3//f/9//4f/f/97/3v/e/9//3//g/+P/4f/g/+D/4//m/+n/7//7/wYAEQAdAC4A
SABrAI0ArADRAPUAEAEaAQcB3QCvAIwAagA4AAAA0v+i/3D/Xf9v/4b/lP+k/7L/uf++
/8T/zf/V/9//5P/l/+X/5v/m/+j/5v/n/+n/6v/r/+v/6//r/+3/7f/v//D/8P/w/+//
7v/w//H/8v/0//L/8//1//X/9P/0//T/9P/2//b/+P/5//n/+v/6//r//P/+////AAAA
AAIAAgADAAQABQAGAAYACQAMAA8AEwASABIAEwATABUAFwAZAB0AHgAhACMAJgAnACoA
LAAwADMAOAA8AEEAQgBEAEYASABMAE8AUgBVAFUAVABVAFUAUwBSAFAATwBPAFAAUABP
AEoARwBEAEAAPwA9ADoAOQA2ADIALwAsACkAJAAgAB0AGgAWABQAEQANAAkABQABAAAA
///+/////P/5//X/8//x/+//7f/t/+z/6//s/+7/7f/q/+j/5//o/+j/6P/o/+f/5//m
/+b/6P/o/+b/5v/m/+b/5//n/+b/5f/l/+T/5f/m/+f/6P/m/+f/6P/o/+j/6P/o/+n/
6//r/+v/7P/s/+v/6v/p/+v/7P/t/+7/7f/u/+7/7v/u/+7/7v/u/+//8P/x//L/8P/v
/+7/7f/u/+//8P/x//D/8P/w/+//7//u/+z/6//s/+3/7v/v/+z/6//q/+n/6P/p/+r/
6//p/+n/6f/p/+v/6v/p/+n/6//r/+z/7P/p/+j/5//m/+j/6P/o/+j/6P/o/+j/6P/o
/+j/6v/r/+3/7f/t/+7/7f/t/+z/6//u//D/8v/0//L/8v/z//P/8//z//T/9P/2//T/
9P/y/+3/6v/n/+b/5//o/+n/6f/m/+X/5f/m/+j/6P/p/+n/6f/n/+f/5v/j/+L/4v/i
/+P/4//j/+P/4//i/+L/4v/j/+P/4//l/+X/5P/k/+T/5P/j/+P/5f/n/+j/5v/n/+r/
7f/v//X/AgAPAB8ANABKAGcAhwCmAMUA6wAMASABFwHzAMUAoAB6AEYACgDW/6j/ev9j
/3P/iv+Y/6L/sP+3/77/xP/P/9v/5f/q/+v/6v/q/+n/6v/s/+3/7//w//H/8f/x//H/
7//v//H/8v/0//b/9//4//f/9//3//j/+P/5//v/+//+//7//v/+//3//P/9//3/AQAC
AAIAAgADAAQABAAEAAYACAAIAAkACwANAA8AEAANAA4ADwARABYAGAAbAB0AHgAfACAA
IwAkACcAKQAsAC4AMgA1ADoAOwA+AEAAQwBHAEoATQBQAFIAVQBYAFsAWwBaAFsAWwBd
AFwAWgBZAFcAVgBUAFEAUQBPAE0ASgBHAEUAQgBBADwAOAA1ADIAMAAsACkAJwAiAB4A
HAAZABgAFQASAA8ACgAHAAQAAwADAAEA/v/9//z/+//6//v/+P/1//T/9P/0//L/8f/x
//L/8v/y//L/8//z//L/8v/0//T/8v/y//H/8P/w/+//8P/x//P/9P/0//T/9P/0//T/
9f/2//b/+P/4//j/+f/3//f/9//4//v/+//7//v/+v/6//r/+v/7//z//P/8//z//P/8
//z/+v/6//r/+v/9//3//f/9//v/+//7//v/+//8//3//f/9//z/+v/5//n/+f/5//n/
+f/5//n/+f/3//f/9//3//n/+f/5//n/+f/4//f/9//2//X/9f/0//P/9f/4//r/+P/3
//b/9f/0//b/9v/2//b/9v/2//b/9v/1//T/9f/1//b/9//4//r/+f/5//j/9//7//z/
/f/+/wAAAAABAAEA/////wAAAAABAAAAAQAAAP7//P/6//r/+P/4//j/9//0//P/8//0
//L/8v/z//P/9P/z//T/9P/x//D/8P/w//P/8//z//P/8f/w//D/8P/x//H/8f/z//X/
9P/0//T/8//x//D/8f/z//T/9v/1//j/+////wUADAAVACEANABIAF8AfQCaALMAzwDu
AAoBFQH/ANEAngB6AF4ALgDw/8D/lv9z/2v/gv+U/57/qv+1/77/xv/R/93/6//0//f/
9f/2//b/+P/2//f/+f/6//z//f/+/////v/9//7//v///wAAAAAAAAEAAQABAAIAAAAB
AAMAAwAFAAYABwAIAAcABgAHAAcABwAIAAgACAAKAAwADQAOAA4AEAAQABEAEgATABQA
FAASABQAFgAZABsAHAAeAB8AIgAjACQAJwAnACkAKgAsADAANAA3ADwAOwA+AEAAQwBJ
AEwATwBSAFUAVwBZAFsAWwBaAFsAWwBcAFwAWwBbAFkAWABWAFMAUwBRAE8ATABLAEkA
RgBFAD8AOgA2ADIAMgAuACsAKQAkACAAHgAbABgAFQASAA8ADgALAAgABwAEAAEA/f/7
//z/+//6//v/9//1//X/9v/0//L/8f/x//H/8v/z//T/8v/x/+//7v/v//D/7//w/+7/
7v/v/+//7//v//D/8P/w//D/8P/w/+//7//v/+7/7//w//H/8//x//H/8f/y//X/9f/1
//X/8v/y//L/8v/z//T/9P/0//X/9v/3//j/9f/0//P/8v/z//P/8//z//P/8//z//P/
8P/w//D/7//x//D/7v/t/+3/7f/t/+3/6//r/+v/6//r/+v/6//r/+n/6f/p/+n/6v/q
/+r/6//p/+X/5P/k/+b/5v/m/+b/5v/m/+b/5v/k/+T/5P/k/+T/5P/m/+f/5f/l/+X/
5v/o/+n/6f/p/+v/7P/t/+7/7P/s/+3/7f/v/+//8P/w/+7/7P/s/+r/5v/k/+L/4v/i
/+L/4v/h/9z/2//b/9z/3v/e/9//3//d/9v/2//a/9n/2P/Y/9j/2f/Z/9n/2f/Z/9j/
2P/Y/9n/2f/Z/9v/2f/Y/9j/2P/Z/9n/2v/d/93/3P/a/9n/2v/f/+X/8f/+/wsAFwAm
ADQARwBjAIAAmwC5ANQA6ADnAMUAjwBcAEAAKAD6/8D/lP9w/1X/V/9u/3r/gP+M/5v/
qP+w/7v/x//T/9r/2//b/9z/3P/e/97/3//h/+L/4f/h/+H/4f/i/+P/5v/o/+j/6P/n
/+b/5//n/+f/6P/q/+v/7f/t/+z/7P/s/+z/7f/u//H/8//z//T/9P/0//X/9v/2//b/
+f/8//3////9//3//f/8////AgAFAAkACQAKAAwADQAMAA0ADgARABYAGQAbAB4AHgAg
ACEAJAAoACwALwAzADUAOAA7AD4APQA/AEEAQwBHAEgASwBNAEwASgBHAEUARABEAEMA
QQA/AD0AOwA4ADMAMQAuAC0ALAAoACUAIgAdABgAFAARABAADAAKAAcABAABAP7/+//4
//X/8v/x//L/8f/v/+//7P/p/+b/5f/l/+P/4//k/+T/4v/h/+H/4P/g/+D/4P/j/+P/
4v/i/9//3v/b/9r/3f/e/+D/4f/h/+H/4v/i/+D/4P/g/+D/4P/h/+L/4v/i/+L/4v/j
/+T/5f/m/+j/6v/p/+j/5//m/+b/5v/m/+j/6v/r/+z/6//q/+n/6P/p/+r/6//s/+3/
7f/t/+3/6f/p/+n/6f/p/+r/6//r/+v/6v/o/+f/6f/p/+n/6f/n/+f/5//n/+X/5f/l
/+X/5//n/+f/5//n/+L/4//k/+b/5v/m/+b/5P/k/+T/5P/k/+T/5P/k/+b/5v/o/+n/
5//n/+f/6P/o/+n/6f/p/+v/7P/t/+7/7v/u/+//7//x//H/8v/y//H/7v/t/+r/6f/o
/+f/6P/m/+b/5v/l/+D/3//f/+D/4//k/+b/5//k/+H/4P/e/97/3v/f/+D/3//f/9//
3//h/+D/4P/g/+P/4//j/+X/5P/i/+H/4P/i/+H/4f/j/+X/5P/k/+P/5v/p/+//9/8E
AA8AHQAuAEIAWwB7AJoAuQDbAPoADgEJAeUAtQCKAGoARAAMANr/rv+C/2P/Z/9+/4z/
lP+k/7H/tv++/8n/0//d/+T/4//j/+T/5P/m/+j/6f/r/+z/6//r/+v/6//t/+3/7//w
/+//8P/w//D/7//v/+//8P/z//X/+P/5//n/+P/3//b/9//4//v//f/9//7//v/+//3/
/v/+//7/AgAEAAQABQAEAAUABgAGAAcACgANABEAEwAUABYAFwAWABcAGAAbACAAIwAl
ACgAKQAsAC4AMgA0ADgAOwA/AEEARABHAEoASwBNAE8AUQBUAFQAVgBXAFUAVABSAFEA
UQBSAFIAUQBOAEsASABEAEEAPwA8ADsAOgA2ADMAMAArACQAHgAZABkAFgAVABMADgAL
AAgABQAAAP3/+v/5//v/+f/2//X/8v/v/+z/6//q/+n/6v/s/+z/6v/p/+n/5v/m/+b/
5v/n/+f/5v/m/+T/5P/i/+L/5P/k/+X/5f/l/+X/5v/m/+T/5P/k/+T/5f/n/+n/6v/p
/+j/5//n/+j/6f/q/+z/7f/t/+3/7f/s/+z/7P/s/+3/7v/u/+7/7P/s/+z/7P/t/+7/
7//w/+//7//v/+//6//r/+v/6//s/+7/8P/x//D/7v/r/+n/6//r/+v/6//r/+v/6//r
/+f/5//n/+f/6f/p/+n/6f/p/+j/5//m/+b/5v/m/+b/5v/m/+b/5v/m/+b/5v/m/+b/
5v/o/+n/5//n/+f/6P/p/+v/7P/t/+3/7v/v//D/8P/w//H/8f/z//P/9P/0//L/8P/w
/+7/7P/q/+j/6P/m/+b/5v/l/+T/4//j/+T/5v/m/+f/5//l/+P/4//i/+P/4v/i/+L/
4v/h/+D/3//g/+D/4f/i/+X/5f/l/+f/5P/i/+H/4P/i/+H/4f/j/+X/5v/m/+X/5v/n
/+3/9/8EAA8AHwAyAEgAZwCHAKYAywDxABABHAENAeUAtQCOAG4APAACANL/qP94/2P/
c/+K/5T/oP+s/7X/vv/G/8//2f/j/+b/5f/l/+b/5v/o/+r/6//t/+7/7v/t/+z/6//s
/+3/8P/y//H/8v/y//L/8f/x//H/8v/0//X/9//3//b/9v/2//b/9//4//v//f/9//7/
/v/+////AAAAAAAAAgAEAAQABQAEAAUABgAGAAgACgAMAA8ADwAQABIAEwAVABcAGQAd
ACAAIwAlACgAJwAqACwAMAA0ADgAOwA/AEEARABHAEoATQBPAFEAUwBWAFYAWABZAFgA
VgBTAFEAUABQAE8ATQBKAEcARABAAD8APQA6ADkANgAyAC8ALAApACQAIAAdABoAFgAU
ABEADAAJAAYAAwACAP///P/7//v/+f/2//X/8f/v/+3/7f/t/+v/6//s/+z/6v/p/+n/
6P/o/+j/6P/p/+n/6P/o/+b/5v/k/+T/5v/m/+f/5//l/+X/5v/m/+T/5P/k/+T/5//p
/+v/7P/r/+r/6f/p/+v/6//r/+z/7//v/+//7//u/+7/7v/u/+//8P/w//D/7//u/+3/
7P/t/+7/7//w//H/8f/x//H/7f/t/+3/7f/v//D/8f/x//D/7v/r/+n/6//r/+v/6//r
/+v/6//r/+v/6//r/+v/6f/p/+n/6f/p/+j/5//n/+j/6f/r/+z/6f/n/+b/5v/m/+b/
5v/o/+j/6P/o/+b/5v/m/+b/5v/m/+j/6f/r/+v/6//s/+r/6//r/+v/7f/u/+//8P/w
//D/8f/x//P/8//0//T/9P/y//L/8P/s/+r/6P/o/+r/6v/q/+n/5v/l/+X/5v/m/+b/
5//n/+f/5f/l/+T/4f/g/+D/4P/j/+P/4//j/+P/4v/i/+L/4f/h/+H/4//k/+T/5f/m
/+T/4//j/+X/5//o/+j/6f/q/+v/7//5/wQADwAhADgAUgBvAI0ArADLAOsACAEWAQcB
2QCpAIQAYgAuAPL/vv+S/27/Y/93/4z/mv+k/7D/t/++/8T/y//Z/+X/6v/r/+r/6v/p
/+r/6v/r/+3/7v/v/+//7//v/+3/7f/v//D/8v/0//X/9v/3//f/9//4//b/9//5//n/
+v/6//r/+v/6//r//P/9/wAAAgADAAQABAAEAAMAAgAEAAYABgAHAAoACwAMAAwACgAM
AA4AEQATABQAFgAXABgAGQAaAB0AIAAjACUAKAArAC4AMAA0ADUAOAA6AD0AQwBGAEkA
TABLAE0ATwBRAFAAUABSAFMAUwBSAFAATwBMAEwASwBJAEkARwBFAEIAPgA7ADcANQAz
ADAALgAsACsAJgAiAB8AGwAWABMADwANAAsACQAHAAQAAQD+//3/+//5//b/9f/1//P/
8f/x/+3/6//r/+z/7v/s/+v/6//o/+j/6P/o/+v/6//q/+r/7P/s/+r/6v/p/+j/6P/n
/+j/6f/r/+z/6//q/+n/6P/p/+v/7f/u//D/8P/w//H/8P/v/+7/7v/z//P/8//z//D/
8P/w//D/8f/y//L/8v/y//L/8v/y//D/8P/w//D/8//z//P/8//v/+//7//v//H/8v/z
//P/9f/0//L/8f/w/+//7v/t/+//7//v/+//6//r/+v/6//t/+3/7f/t/+//7v/q/+r/
6v/q/+r/7P/s/+z/7P/s/+z/7P/s/+r/6v/s/+3/7//v/+//8P/u/+//7//v//P/9P/1
//b/9v/2//f/9//1//X/9v/2//f/9v/3//b/8v/w/+7/7v/s/+z/7P/r/+r/6f/p/+r/
6P/o/+n/6f/p/+f/5//m/+X/5P/k/+T/5//n/+f/5//n/+b/5v/m/+b/5f/k/+X/5v/m
/+f/6P/m/+X/5f/n/+n/6P/q/+3/8P/z//n/AQAMABcAJQA2AEYAWwB3AJIAqQDFAN4A
8ADxANMAoQBwAFIANgD+/8L/lv9w/1v/Zf+A/4z/kv+e/63/tP+8/8f/0//f/+j/7f/r
/+z/7P/u/+z/7f/v//D/8//z//P/8//x//H/8//0//f/+P/4//j/+f/5//n/+v/4//n/
+//7//7//v/+//7//P/8//7///8BAAIAAgACAAMABAAEAAQABQAGAAUABQAHAAkACwAM
AAsADAANAA8AEwAUABYAFwAYABkAGgAdAB8AIQAiACQAJgAqAC0AMgAyADYAOQA9AD8A
QgBFAEgASQBLAE0ATwBOAE4AUABRAFIAUgBRAFEATQBMAEoARwBHAEUAQwBAAD0AOwA4
ADcAMgAuACsAKAAmACIAHwAdABkAFAARAA0ADAAJAAYAAwACAP///P/7//n/9//0//P/
8v/x//D/8f/t/+v/6//s/+3/7P/s/+3/6//q/+n/6P/n/+f/5v/m/+f/6P/n/+j/5v/m
/+f/5//p/+n/6v/q/+r/6v/q/+r/6P/p/+r/6v/r/+z/7f/v/+7/7f/s/+z/7//v/+//
7//w//D/8P/w/+//8P/w//D/8f/y//P/9P/z//L/8f/w//P/8//z//P/7//v/+//7//t
/+7/7//v//D/8P/v/+//7f/t/+3/7f/v/+//7//v/+3/7f/t/+3/6//r/+v/6//v/+7/
7f/r/+j/6P/o/+j/6P/p/+r/6//s/+v/6v/p/+j/6v/q/+z/7f/r/+v/6//s/+r/6//r
/+v/8P/y//T/9v/0//T/9f/1//X/9f/2//b/+P/2//b/9P/w/+7/7P/s/+z/7P/s/+v/
6v/p/+n/6v/o/+j/6f/p/+n/5//n/+b/5f/k/+T/5P/n/+f/5//n/+X/5P/k/+T/5f/l
/+X/5//p/+j/6P/o/+f/5f/k/+X/5//q/+z/6//s/+//8//5/wQAEQAdAC4APgBTAG8A
igCjAMEA4AD4AP8A5wC5AIwAaABMAB4A5v+2/5L/bf9l/3j/jP+S/5z/qf+0/7z/x//R
/93/6P/p/+f/6P/o/+r/6v/r/+3/7v/x//H/8f/x/+//7//x//L/9P/2//f/+P/3//f/
9//4//j/+f/7//v//v/+//7//v/8//z//v///wMABAAEAAQABAAEAAMAAgAGAAgACAAJ
AAoACwAMAAwACgAMAA4AEQAVABYAGAAZABgAGQAaAB0AIgAlACcAKgArAC4AMAA0ADYA
OgA9AEEARQBIAEsATgBPAFEAUwBVAFYAVgBYAFkAWwBaAFgAVwBVAFQAUgBPAE4ATQBM
AEoARQBDAEAAPwA8ADgANQAyADEALAAoACUAIAAcABoAFwAUABEADgALAAgABQACAAEA
AQD///z/+//7//n/9//3//T/8f/w//D/8f/w//D/8f/v/+7/7f/s/+//7//u/+7/7v/u
/+z/7P/q/+r/6//r/+3/7f/u/+7/7P/s/+z/7P/s/+3/7v/u//D/8P/w//H/8f/x//H/
8v/1//X/9f/1//T/9P/0//T/9f/2//b/9v/4//j/+P/4//b/9v/2//b/9//3//f/9//3
//f/9//3//f/+P/5//n/9//2//T/8//x//H/8f/x//L/8//0//X/8//z//P/8//x//H/
8f/x//L/8v/y//P/8f/x//L/8v/x//D/8P/w//D/8P/v/+7/7f/s/+//8P/x//L/8f/w
//H/8f/z//P/8//0//T/9f/1//X/9v/2//b/9v/5//r//P/9//v/+//8//z//P/6//r/
+P/3//b/9f/2//P/8v/x/+//7v/t/+3/7v/u/+7/7//v/+//7f/t/+z/7f/s/+z/7P/q
/+n/6P/n/+r/6v/r/+z/6//r/+v/7f/t/+z/7P/s/+7/7f/t/+//6f/q/+z/7//y//P/
9f/5/wIADQAXACQANgBNAGsAjgCrAMsA7gAMARsBEwHxAMQAnAB8AFIAGgDm/7r/if9p
/3L/jP+c/6r/t//A/8T/y//V/9//6P/v//D/8v/z//b/9f/1//b/9v/3//f/9//3//n/
+f/7//z//P/8//v/+v/+////AAACAAEAAQACAAEAAgACAAIAAgAEAAQABgAHAAgACAAH
AAYACAAKAAsADAAMAA4ADgAPABAAEQASABIAFAAWABgAGwAcABwAHQAdACEAIwAlACkA
KQArACwALgAxADQANgA6ADwAQABDAEcASgBMAE4AUABTAFcAWwBfAF8AXgBfAF8AYABg
AF8AXwBeAF4AXQBbAFcAVQBTAFAATgBNAEsASwBGAEIAPwA8ADoANgAzADEALAAoACYA
IwAeABsAGAAVABQAEQAOAA0ADAAJAAUAAwABAP///f/9//3/+//7//z/+f/2//T/8//z
//T/9f/2//b/9f/z//L/9P/0//L/8v/y//L/8//z//H/8f/y//L/9f/2//f/+P/3//f/
9//2//j/+P/4//n/+//7//v//P/8//v/+v/5//v//P/9//7//v/+//3//P/+//7//v/+
////AAABAAIAAAD///7//f/8//3//v////7//v/+//3////+//z/+//9//3//f/9//v/
+//7//v/+//7//v/+//5//n/+f/5//n/+P/3//f/9//3//j/+P/1//X/9v/2//n/+v/7
//n/+P/3//b/9f/0//b/9v/2//b/+P/4//j/+P/2//b/+P/5//r/+//8//7//f/9//z/
+////wAAAQACAAIAAgADAAMAAwADAAQABAAGAAQABAACAP///P/5//j/+v/6//r/+f/2
//X/9f/2//b/9v/3//f/9//1//X/9P/z//L/8v/y//X/9f/1//X/8//y//L/8v/z//P/
8//1//f/9v/2//b/9P/z//P/9f/3//j/+P/5//z//f8BAAkAFgAhADEASABiAIEAoQDA
AN0AAQEgASwBGwHzAMUAngB6AEYACgDY/6r/fv9x/4n/ov+q/7b/xP/N/9D/1v/h/+3/
9//6/////v/+//3//v/8//3///8AAAMAAwADAAMAAwADAAUABgAHAAgACAAIAAcABwAH
AAgACAAJAAsACwANAA4ADwAQAA4ADgAQABEAEwAUABQAFAAVABYAFgAWABgAGgAaABsA
HQAfACEAIgAgACIAJAAnACkAKgAsAC0ALwAxADMANwA3ADkAOgA8AEAARABHAEwATQBQ
AFIAVQBZAFwAXwBiAGMAZQBnAGkAagBqAGwAbQBvAG4AbABrAGkAaABmAGMAYQBfAF0A
WgBZAFcAVABTAE4ASgBHAEQAQwA+ADoANwA0ADAALgArACoAJwAkACEAHAAZABYAFQAV
ABMAEAAPAA8ADQALAAsABwAFAAUABgAIAAYABQAFAAYABgAGAAYABgAFAAMAAgADAAQA
AwAEAAIAAgADAAMAAwADAAQABAAFAAYABwAIAAcABwAHAAYABwAIAAkACwAJAAkACQAK
AA0ADQANAA0ADAAMAAwADAALAAwADAAMAA4ADgAOAA4ADAAMAAwADAAPAA8ADwAPAA0A
DQANAA0ACwAMAA0ADQAPAA4ADAALAAkACQAJAAkACwALAAsACwAJAAkACQAJAAkACQAJ
AAkACwAKAAkABwAGAAQABAAEAAQABQAGAAcACAAKAAoACgAKAAgACAAKAAsACwALAAsA
DAAKAAsACwALAA4AEAASABQAFAAUABUAFQATABMAFAAUABUAFAAVABQAEQAOAAsACgAM
AAwADAALAAoACQAJAAoACAAIAAkACQAJAAcABwAGAAMAAgACAAIABAAFAAYABwAGAAQA
AwACAAQABQAGAAkACwAKAAoACgAJAAcABgAHAAsACgAKAAsADAAPABMAGwAmADMAQQBQ
AGIAdQCRAKoAwwDfAPwAFgEdAQcB1QCiAH4AZAA2APb/xP+i/4f/hf+a/6z/sv+8/8v/
1v/c/+n/9/8BAAoADQALAAwADAAOAA4ADwARABIAFQAVABUAFQAVABUAFwAYABkAGgAa
ABoAGQAZABkAGgAaABsAHQAdACAAIAAgACAAHgAeACAAIQAjACQAJAAkACcAKAAoACgA
KAAqACoAKwAuAC8AMAAwAC4AMAAyADUANwA4ADoAOwA+AD8AQABDAEQARwBJAEwATQBQ
AFIAVgBXAFoAXABfAGQAaABsAHAAbwBxAHMAdQB2AHYAeAB5AHsAegB4AHcAdAB0AHMA
cQBxAA==
         </WaveFormData>
      </LeadData>
      <LeadData>
         <LeadByteCountTotal>10000</LeadByteCountTotal>
         <LeadTimeOffset>0</LeadTimeOffset>
         <LeadSampleCountTotal>5000</LeadSampleCountTotal>
         <LeadAmplitudeUnitsPerBit>4.88</LeadAmplitudeUnitsPerBit>
         <LeadAmplitudeUnits>��V</LeadAmplitudeUnits>
         <LeadHighLimit>2147483647</LeadHighLimit>
         <LeadLowLimit>268435456</LeadLowLimit>
         <LeadID>V3</LeadID>
         <LeadOffsetFirstSample>0</LeadOffsetFirstSample>
         <FirstSampleBaseline>0</FirstSampleBaseline>
         <LeadSampleSize>2</LeadSampleSize>
         <LeadOff>FALSE</LeadOff>
         <BaselineSway>FALSE</BaselineSway>
         <ExcessiveACNoise>FALSE</ExcessiveACNoise>
         <MuscleNoise>FALSE</MuscleNoise>
         <LeadDataCRC32>2781901271</LeadDataCRC32>
         <WaveFormData>
7P/s/+z/7P/s/+z/7P/s/+7/7v/u/+7/7//w//H/8v/w//D/8P/w//L/8v/y//L/8v/y
//L/8v/y//L/8v/y//P/9P/1//b/9v/2//b/9v/0//T/9P/0//T/9P/0//T/8v/y//L/
8v/w//D/8P/w//D/8P/w//D/7v/u/+7/7v/s/+z/7P/s/+3/7f/u//D/7//v//D/7//x
//L/8//z//P/8//1//X/9v/3//j/+v/8//z//P/8//r/+v/6//n/+f/5//n/+f/3//X/
8v/x//D/7//s/+z/7f/t/+3/7P/s/+v/6v/p/+r/6f/p/+n/5//n/+f/5v/o/+j/6P/o
/+j/6P/p/+n/6P/n/+b/5f/n/+f/5//n/+f/6P/o/+j/5//m/+b/5P/g/97/5P/w//v/
CQAfADwAZwCbANIAEgFTAY0BvAHLAbYBjAFYARwB0QCBADMA5/+g/4f/k/+h/6f/sf+7
/8L/xf/K/9P/3P/h/+P/5P/l/+f/6P/p/+n/6v/q/+r/6v/r/+v/6//r/+3/7v/s/+z/
7P/s/+7/7//x//H/8f/y//P/9P/0//P/8//z//X/9v/4//j/+P/5//n/+f/4//r/+//7
//n/+//8//z//v8AAAEAAwAEAAUABgAHAAgACAAIAAsADQAOAA8AEgATABQAFgAZABwA
HgAgACIAJgAoACoALgAyADYAOQA8AEEAQwBFAEgARwBJAEkASQBLAEsASwBKAEcARgBF
AEQAQgBAAD0AOwA5ADcANQAzAC8AKwApACYAIQAeABsAGAAWABMAEAANAAgABQACAP//
/f/8//r/+P/3//X/8//x/+3/7P/q/+r/6//q/+r/6v/p/+j/5//m/+b/5//n/+f/5//n
/+b/5v/k/+P/4//j/+P/4//j/+P/4//j/+P/4//j/+P/4//k/+L/4v/i/+L/4//j/+P/
4//m/+f/5//n/+f/5v/l/+X/5//n/+f/6P/p/+n/6f/q/+z/7P/s/+z/7v/u/+7/7v/u
/+7/7v/u/+7/7v/u/+7/7v/u/+7/7v/w/+//7v/u/+z/7f/t/+z/7P/s/+v/6//s/+z/
7P/s/+z/6v/q/+r/6v/o/+j/6P/n/+n/6v/q/+v/6//r/+v/7P/t/+3/7f/t/+//7//w
//H/8v/0//b/9v/2//b/9v/2//b/9f/0//P/8v/x//D/7//t/+3/7P/r/+j/6P/p/+n/
6f/o/+j/5//m/+X/5P/j/+X/5f/l/+X/5P/i/+H/4P/g/+D/4P/g/+P/4//j/+P/4f/h
/+H/4f/h/+H/4f/i/+T/5P/h/+D/4v/g/9z/1v/Y/+T/7//3/wkAJgBLAHkAsADsAC8B
cQGoAc0BzgGwAYIBSAH9AK8AZQAdAMz/k/+L/5v/pf+t/7n/wP/D/8j/zf/S/9v/4//j
/+P/5P/k/+X/5f/m/+b/5v/m/+f/5//n/+f/6f/q/+r/6v/q/+r/6P/p/+v/6//t/+7/
7//w//D/7//v/+//8f/y//T/9P/y//P/8//z//T/9v/3//f/9//5//r/+v/5//r/+v/7
//7///8AAAEAAgACAAIABQAHAAgACQAMAA8AEAASABUAFgAYABoAHAAgACIAJAAoACoA
LgAxADQAOQA7AD0AQABBAEMAQwBDAEUARQBFAEQAQwBCAEEAQAA+ADwAOQA3ADUAMwAx
AC8ALwArACkAJgAhAB4AGwAYABYAEwAQAA0ACAAFAAIA///7//r/+P/2//X/8//x/+//
7f/s/+r/6v/p/+j/6P/o/+f/5v/l/+T/4v/j/+P/4//j/+P/4v/i/+L/4f/h/+H/4//j
/+P/4//i/+H/4P/f/9//3//f/+D/4P/g/+D/4P/f/9//3//f/+L/4//j/+P/4v/i/+L/
4//j/+P/4//k/+b/5//o/+r/6f/o/+f/5v/p/+r/6//s/+r/6v/q/+r/6P/o/+j/6P/q
/+r/6v/q/+j/5//m/+b/6P/p/+n/6P/o/+j/5//n/+f/5v/m/+b/5P/k/+T/5P/k/+P/
4//j/+X/5f/j/+L/4v/i/+L/4v/g/+D/4P/g/+L/4v/i/+H/4f/i/+L/4//l/+X/5f/m
/+X/5f/l/+X/5//n/+j/6f/q/+z/7v/u/+z/7P/s/+z/7f/t/+3/7f/r/+n/5//l/+X/
5f/k/+P/4P/g/+H/4f/f/97/3v/d/93/3f/d/93/3P/b/9r/2f/Z/9j/2P/Y/9r/2v/a
/9r/2f/Z/9n/2f/Z/9n/2f/Z/9n/2f/Z/9r/2v/c/9n/2P/W/9D/zP/S/9z/6P/1/wkA
KwBYAIsAwwACAUYBgwG1AcoBvQGWAV4BFgHEAHkANQDr/6P/hP+P/5//p/+z/7v/vf++
/8P/yv/R/9j/3f/b/9v/2//c/9z/2//b/9z/3P/e/97/3//f/93/3f/f/+D/4v/i/+L/
4v/i/+P/5f/l/+P/5P/l/+b/5v/l/+X/5f/l/+b/6P/o/+r/6//r/+v/7P/u/+//7//t
/+//8P/w//P/9P/0//X/9v/3//j/+f/5//r/+///////AAABAAQABwAIAAoADQAQABIA
FAAWABoAHAAeACIAJAAoACsALgAxADMANQA4ADcAOQA5ADkAOQA5ADkAOAA3ADYANQA0
ADIAMAAtACsAJwAlACMAIQAgAB0AHAAaABcAFAARAA4ACgAHAAQAAQD+//v/+P/1//X/
9P/y//D/7f/r/+n/5//n/+b/5P/k/+H/4P/g/+D/4f/g/9//3v/e/9//3//f/93/3f/c
/9z/3v/d/93/3f/b/9v/2//b/9v/2//b/9v/2//b/9v/3P/c/9z/3P/c/9//3//f/9//
3v/f/9//3//g/+D/4P/h/+H/4f/h/+L/4//j/+P/5P/k/+T/5P/k/+b/5v/m/+b/5v/m
/+b/5v/m/+b/5v/m/+b/5v/m/+b/5v/l/+T/5P/i/+P/4//i/+T/5P/j/+P/4//i/+L/
4v/g/+D/4P/g/+L/4f/h/+H/3//f/+H/4P/e/97/3v/e/+D/4P/g/+D/4P/g/+D/3//f
/+D/4P/h/+P/4//j/+T/5f/l/+X/5f/n/+f/6P/p/+j/6v/s/+z/7f/u/+//8P/u/+3/
7P/r/+n/5//l/+P/4v/j/+P/4//e/97/3//f/+H/4P/g/9//3v/d/9z/2//b/9v/2//b
/9v/2v/a/9r/2P/Y/9j/2P/b/9v/2//b/9v/2//b/9v/2//b/9v/3P/e/9z/2//Y/9T/
0P/K/87/3P/o//P/BwAjAEoAeQCvAO4AMAFxAacBxAG9AZoBaAEgAcwAfwA9APX/r/+K
/4//nf+j/6v/tf+7/8D/w//K/9X/2v/b/9v/2f/Z/9r/2v/c/93/3//g/97/3v/f/9//
4f/h/+P/5P/k/+T/5P/k/+T/5f/n/+f/5//o/+n/6v/q/+n/6f/p/+n/6v/s/+z/7P/t
/+3/7f/s/+7/7//v//H/8//0//T/8//0//T/9f/2//f/+P/5//z//v8AAAUAAwAEAAUA
CAAJAAoADAAPABIAFAAWABgAHAAeACAAJAAmACoALQAwADMANQA3ADoAOQA7ADsAOwA7
ADsAOwA6ADkAOAA3ADYANAAyAC8ALQArACkAJwAlACMAHwAdABoAGQAWABMAEAAOAAsA
CAAFAAQAAQD+//v/+P/2//P/8P/w/+//7v/t/+v/6v/o/+j/5f/k/+T/5P/j/+L/4f/g
/+L/4//j/+P/5f/l/+T/5P/j/+H/4P/f/9//3//f/9//4f/h/+H/4f/j/+P/4//k/+T/
5P/k/+T/5f/l/+X/5f/m/+f/5//n/+j/6P/o/+n/6f/p/+n/6v/r/+v/6//s/+z/7P/s
/+z/7P/s/+z/7P/s/+z/7P/s/+z/7P/s/+z/7v/u/+7/7v/s/+v/6v/q/+z/7f/t/+z/
6v/q/+n/6f/p/+j/6P/o/+r/6v/q/+r/6P/n/+f/5//p/+n/6f/p/+f/5//o/+j/5v/o
/+j/6P/o/+j/6P/o/+j/6P/o/+j/5//n/+j/6P/p/+v/6//r/+z/6//r/+v/6//v/+//
8P/x//L/9P/2//b/+P/4//j/+P/4//f/9v/1//T/8//y//H/8f/x//D/7//q/+r/6//r
/+v/6v/q/+n/6P/n/+b/5f/l/+X/5f/l/+f/5v/m/+b/5P/k/+T/5P/n/+f/5//n/+X/
5f/l/+X/5f/l/+X/5v/o/+b/5//m/+T/4v/c/97/5P/u//n/CQAdADwAZQCTAMoABgFH
AYMBsgHBAawBgAFKAQgBuwBtACcA4f+g/43/m/+h/6f/s/+7/77/w//O/9f/3v/l/+n/
5//n/+j/6P/r/+v/7P/s/+z/7P/t/+3/6//r/+3/7v/w//D/8P/w/+7/7//x//H/8f/y
//P/9P/2//X/9f/1//P/9P/2//b/9v/3//f/9//4//r/+//7//3///8AAAAA//8AAAAA
AQACAAMABAAFAAcACAAJAA0ADQAOAA8AEgATABQAFgAZABwAHgAgACIAJgAoACoALgAy
ADYAOQA8AD0APwBBAEQARwBJAEkASQBJAEkASQBIAEUARABDAEIAQgBAAD0AOwA5ADcA
NQAzADAAKwAoACQAIwAgAB0AGgAaABcAFAARAA4ACwAIAAUAAQAAAP7//P/7//n/9//1
//X/9P/y//L/8//y//L/8v/v/+7/7f/s/+z/7f/t/+3/7f/t/+z/7P/s/+v/6//r/+v/
6//r/+v/6//r/+v/6//t/+3/7f/u/+7/7v/u/+7/7//v/+//7//w//H/8f/x//T/9P/0
//X/8v/x//D/8P/y//P/9P/2//j/+P/4//j/+f/4//f/9v/4//j/+P/4//j/+P/4//j/
+P/4//j/+P/4//f/9v/2//b/9//3//b/9P/0//P/8//z//L/8v/y//T/9P/0//T/9P/z
//P/8//z//H/8f/w//D/8P/w//D/8P/w//D/8P/w//D/8P/v//H/8v/y//P/8//z//P/
9P/3//f/9//3//f/9//4//n//P/+/wAAAAAAAAAAAAAAAAAA///+//3/+v/5//j/9//1
//X/9P/z//D/8P/x//H/7//u/+7/7f/u/+3/7P/r/+n/6f/p/+n/6//q/+r/6v/s/+z/
7P/s/+z/6//q/+n/6f/p/+n/6f/r/+v/6//s/+z/6v/p/+j/6P/k/+L/5v/w//r/BwAV
AC0ATAB5AKsA5AAgAV8BlwG+AcMBpAFyAT4B/gCxAGMAGQDN/5b/jf+d/6X/qf+z/7//
wv/H/87/1//g/+f/6//r/+v/7P/s/+v/6//s/+z/7v/u/+//7//v/+//8f/y//D/8P/w
//D/8v/z//X/9f/z//T/9f/2//j/9//3//f/9//4//r/+v/6//v/+//7//z//v//////
//8BAAIAAgADAAQABAAFAAgACQAKAAsACwAMAA0AEQAPABAAEQAUABcAGAAaAB0AIAAi
ACQAJgAqACwALgAyADIANgA5ADwAQQBDAEUASABJAEsASwBLAEsASwBLAEoASQBIAEcA
RgBCAEAAPQA7ADcANQAzADEALwArACkAJgAjACAAHQAaABgAFQASAA8ADAAJAAYAAwAB
AAAA/v/8//v/+f/3//X/8f/w/+7/7v/v/+7/7v/u/+v/6v/p/+j/6v/r/+v/6//p/+n/
6P/o/+j/5//n/+f/6f/p/+n/6f/n/+f/5//n/+f/5//n/+j/5v/m/+b/5v/p/+n/6f/p
/+z/7f/t/+3/7P/s/+z/7f/v/+//7//w/+//7//v//D/8v/y//L/8v/0//T/9P/0//L/
8v/y//L/8v/y//L/8v/y//L/8v/y//T/8//y//L/8P/x//H/8P/u/+7/7f/t/+7/7v/v
//D/7//u/+3/7P/s/+3/7f/u/+7/7v/u/+7/7P/s/+z/7P/u/+7/7v/t/+v/7P/s/+3/
7//v/+//8P/v/+//7//v//H/8f/y//P/9v/4//r/+v/6//r/+v/6//r/+f/4//f/9v/1
//T/8//x//H/8P/v/+z/7P/t/+3/6//q/+r/6f/q/+n/6P/n/+X/5f/l/+X/5f/k/+T/
5P/l/+b/5//o/+j/5//m/+X/5f/l/+X/5f/l/+X/5f/m/+j/6P/l/+T/4v/g/9z/3P/m
//L/+/8PACsAUAB9ALMA8AAwAW0BowHIAckBqgF6ATwB8ACjAFsAFQDH/5T/j/+h/6v/
sf+7/8P/xv/L/9D/1//g/+X/5f/n/+f/6P/o/+f/5//o/+j/6v/q/+v/6//r/+v/7f/u
/+z/7P/s/+z/7P/t/+//7//v//D/8f/y//L/8f/x//H/8//0//b/9v/2//f/9//3//b/
+P/5//n/+f/7//z//P/9//7//v///wIAAwAEAAUABQAGAAcACwALAAwADQAQABEAEgAU
ABcAGgAcAB4AIAAkACYAKAAsACwAMAAzADYAOwA9AD8AQgBBAEMAQwBDAEUARQBFAEQA
RQBEAEMAQgA/ADwAOAA1ADMAMQAvAC0AKwAnACUAIgAdABoAFwAUABQAEQAOAAsABgAD
AAAA/f/7//r/+P/2//X/8//x/+//7f/s/+r/6v/p/+j/6P/o/+n/6P/n/+b/5P/l/+X/
5f/j/+P/4v/i/+T/4//j/+P/4f/h/+H/4f/h/+H/4f/h/+H/4f/h/+L/5P/k/+T/5P/j
/+P/4//j/+b/5//n/+f/6P/o/+j/6f/p/+n/6f/q/+n/6f/p/+r/6v/q/+r/6v/u/+7/
7v/u/+z/7P/s/+z/7P/s/+z/7P/u/+7/7v/u/+z/6//q/+r/6v/r/+v/6v/q/+r/6f/p
/+n/6P/o/+j/6P/o/+j/6P/o/+f/5//m/+b/5v/m/+b/5P/k/+T/5P/l/+b/5//n/+X/
5v/m/+f/6f/p/+n/6v/r/+v/6//r/+v/6//s/+3/8P/y//T/9P/y//L/8v/y//T/8//y
//H/7v/t/+z/6//p/+n/6P/n/+X/5v/o/+n/6P/m/+X/4//k/+P/4v/h/+H/4f/h/+H/
3//e/97/3v/f/+D/4f/i/+L/4f/g/9//4f/h/+H/4f/f/9//3//g/+D/4P/f/97/2v/W
/9L/1v/g/+z/+f8NACsAVACFAL0A/gBAAX0BrQHGAb0BmAFkAR4BzgCDAD8A9/+v/4z/
lf+j/6v/tf+9/8P/xv/L/9D/1//e/+H/4f/h/+H/4v/i/+P/4//k/+T/5P/k/+X/5f/n
/+f/6f/q/+j/6P/o/+j/6P/p/+v/6//r/+z/7f/u/+7/7f/t/+3/7f/u//D/8P/y//P/
8//z//T/9v/3//f/9v/3//f/9v/5//r/+v/7//z//f/+//////8AAAEABQAHAAgACQAM
AA0ADgAQABMAFgAYABoAHAAgACIAJAAoACgALAAvADIANQA3ADkAPAA9AD8APwA/AD8A
PwA/AD4APQA8ADsAOgA3ADQAMAAtACwAKwAqACkAJwAjACEAHgAZABYAEwAQABAADQAK
AAcABAABAP7/+//5//j/9v/0//P/8f/v/+3/6//q/+j/6P/n/+b/5v/m/+X/5P/j/+L/
5P/l/+X/5f/j/+P/4v/i/+L/4f/h/+H/4f/h/+H/4f/f/9//3//f/+H/4f/h/+L/4v/i
/+L/4v/j/+P/4//j/+T/5f/l/+X/5v/m/+b/5//p/+n/6f/q/+n/6f/p/+r/6P/o/+j/
6P/q/+r/6v/q/+r/6v/q/+r/6v/q/+r/6v/q/+r/6v/q/+j/5//m/+b/6P/p/+n/6P/m
/+b/5f/l/+f/5v/m/+b/5P/k/+T/5P/k/+P/4//j/+X/5f/l/+X/4f/h/+T/5P/k/+T/
5P/i/+L/4v/i/+L/4v/i/+H/4v/k/+X/5//o/+f/5v/m/+n/6f/p/+n/6f/p/+r/6//s
/+7/8P/w//H/8v/z//T/8v/x//D/7//u/+3/7P/r/+n/6f/o/+f/5P/k/+X/5f/l/+T/
5P/j/+L/4f/g/9//3//f/9//3//f/97/3v/e/97/3v/e/97/3f/d/93/3f/f/9//3//f
/9//3//f/+D/5P/i/9//3P/Y/9T/0v/Y/+T/7v/9/xMAMwBcAIsAxQAEAUQBfwGvAcIB
rQGEAUwBBgG2AGsAJwDh/6X/jv+V/6H/qf+z/73/wf/G/8n/zv/X/97/4f/j/+H/4f/i
/+L/5f/l/+b/5v/k/+T/5f/l/+f/5//p/+r/7P/s/+z/7P/q/+v/7f/t/+3/7v/v//D/
8P/v/+//7//v//D/8v/y//L/8//z//P/9v/4//n/+f/3//n/+v/6//v//P/8//3/AAAB
AAIAAwADAAQABQAJAAkACgALAA4AEQASABQAFwAYABoAHAAeACIAJAAmACoALgAyADUA
OAA6ADsAPAA+AD8AQQBBAEEAPwA/AD8APgA9ADwAOwA6ADYANAAxAC8AKwApACcAJQAk
ACEAIAAeABsAGAAVABIAEgAPAAwACQAGAAMAAAD9//3//P/6//j/9//1//P/8f/v/+7/
7P/s/+v/6v/q/+r/6f/o/+f/5v/k/+X/5f/l/+b/5//n/+j/5v/l/+X/5f/l/+X/5f/l
/+f/5//n/+f/5f/l/+X/5v/n/+j/6f/q/+n/6f/p/+n/6v/r/+v/6//s/+z/7P/t/+3/
7f/t/+7/7//v/+//8P/w//D/8P/w//D/8P/w//D/8v/y//L/8v/w//D/8P/w//L/8v/y
//L/8v/x//D/8P/w//H/8f/w/+7/7v/t/+3/7f/s/+z/7P/t/+7/7//w/+7/6//o/+r/
6v/q/+r/7P/s/+z/7P/s/+z/7P/r/+3/7v/u/+//7//v/+//8P/x//H/8f/x//P/8//0
//X/9v/4//r/+v/8//z//P/8//z/+//6//n/9v/1//T/8//x//H/8P/v/+z/7P/t/+3/
7//u/+7/7f/q/+n/6P/n/+n/6f/p/+n/6f/o/+j/6P/o/+j/6P/o/+f/5//n/+f/6f/p
/+n/6f/p/+n/6f/q/+z/7P/r/+r/6P/k/+T/5v/u//z/CQAZAC8ATgB5AKkA4AAeAV0B
kwG6Ab0BnAFqATQB8AChAFUADQDD/5L/kf+h/6X/qf+x/73/xP/J/9L/2//k/+v/7f/r
/+v/7P/s/+//7//w//D/8P/w//H/8f/x//H/8//0//b/9v/2//b/9P/1//f/9//3//j/
+f/6//z/+//7//v/+//8//7//v8AAAEAAQABAAEAAgACAAEAAQADAAQABAAFAAYABgAH
AAgACQAKAAsADwAQABEAFQATABQAFQAYABsAHAAeACEAIgAkACYAKAAuADAAMgA2ADoA
PgBBAEQARQBHAEkATABPAFEAUQBRAFEAUQBRAFAATgBMAEoASABIAEYAQwBBAD0AOwA5
ADcAMwAvAC0AKgAnACQAIQAeABoAFwAUABEAEAANAAoABwADAAIAAAD+/////f/7//n/
9//2//T/9P/z//L/8v/y//P/8v/x//D/7v/v/+//7//v/+//7v/u/+7/7f/t/+3/7//v
/+//7//t/+3/7f/t/+//7//v//D/8P/w//D/8P/x//H/8f/x//D/8f/x//H/9P/0//T/
9f/z//P/8//0//f/9//3//j/9v/2//b/9v/4//j/+P/4//r/+v/6//r/+f/4//f/9v/4
//j/+P/4//j/9//2//b/9v/3//f/9v/2//b/9f/1//X/9P/0//T/9P/0//T/9P/0//P/
8//z//L/8v/y//L/8v/y//L/8v/y//D/8P/w/+//8f/y//L/8//0//P/8v/y//X/9f/1
//X/+f/5//r/+//8//7/AAAAAAIAAgACAAIAAAD///7//f/8//v/+v/5//f/9//2//X/
8v/y//P/8//z//L/8v/x//D/7//u/+3/7f/t/+3/7f/r/+r/6v/q/+r/6v/q/+r/6//r
/+v/6//r/+v/6//r/+v/6//r/+z/7P/u/+//7v/q/+j/5v/k/+z/+P8DAA8AJQBCAGkA
mQDQAA4BTwGJAbQBxQGyAYwBWAEWAcsAfwA5APH/rv+T/53/qf+t/7f/w//I/83/1P/b
/+T/6f/r/+3/7f/u/+7/7//v//D/8P/w//D/8f/x//H/8f/z//T/9v/2//b/9v/0//X/
9//3//n/+v/7//z/+v/5//n/+f/5//r//P/8//7///////////8AAAAA//8BAAMABAAE
AAUABgAGAAcACAAJAAoACwANAA4ADwATABEAEgATABYAGQAaABwAHwAgACIAJAAmACwA
LgAwADQANgA6AD0AQABDAEUARwBKAEsATQBNAE0ATQBNAE0ATABLAEoASQBIAEYARABB
AD8APQA7ADkANwA1ADEALwAsACkAJgAjACAAHAAZABYAEwAQAA0ACgAHAAUABAACAAAA
AQD///3/+//5//j/9v/2//P/8v/y//L/8f/w/+//7v/u/+//7//v//H/8f/w//D/7v/t
/+3/7f/r/+v/6//r/+v/6//r/+v/7f/t/+3/7v/u/+7/7v/u/+3/7f/t/+3/8P/x//H/
8f/w//D/8P/x//P/8//z//T/9f/1//X/9v/2//b/9v/2//j/+P/4//j/+P/4//j/+P/6
//r/+v/6//r/+v/6//r/+f/3//X/9P/0//X/9f/0//T/9P/z//P/9f/0//T/9P/0//T/
9P/0//T/8//z//P/8//z//P/8//x//D/8P/w//D/8P/w//D/8P/w//L/8v/y//H/7//w
//D/8f/z//P/8//0//P/8//z//P/9f/1//b/9//6//z//v/+//7//v/+//7//v/9//z/
+//8//v/+v/5//f/9//2//X/8P/w//H/8f/x//D/8P/v//D/7//u/+3/6//r/+v/6//r
/+r/6v/q/+r/6v/q/+r/6//r/+v/6//t/+3/7f/t/+v/6//r/+z/7P/s/+//8P/s/+j/
4v/e/+L/7P/5/wUAGQA0AFsAiQC+APoAOwF7AbAB0QHQAbABfgE8Ae0AnwBbABUAzP+d
/5v/rf+1/73/x//M/8//1v/d/+b/7f/v/+//7//w//D/7//v//D/8P/y//L/8//z//P/
8//1//b/9v/2//b/9v/4//n/+//7//n/+v/7//z//P/7//v/+//7//z//v/+//7/////
/////v8AAAEAAQADAAUABgAGAAcACAAIAAkACgALAAwADQAPABAAEQAVABUAFgAXABoA
GQAaABwAHwAiACQAJgAoACwALgAwADQANgA6AD0AQABFAEcASQBMAEsATQBNAE0AUABR
AFIAUgBPAE4ATQBMAEwASgBHAEUAQwBBAD8APQA9ADkANwA0ADMAMAAtACoAJwAjAB8A
GwAZABcAFQATAA8ADgAMAAoABwAFAAMAAQABAAAA/v/+//v/+v/6//r/+f/4//f/9v/0
//X/9f/1//P/8//y//L/8//z//T/9f/z//P/8//z//X/9f/1//X/9f/1//X/9v/2//b/
9v/2//f/9//3//f/+P/5//n/+f/6//r/+v/7//v/+//7//z/+//7//v//P/+//7//v/+
/wAAAAAAAAAAAAAAAAAAAAAAAAAAAAAAAP7//v/+//7/AAD///7//v/+///////+//7/
/v/9//3//f/8//z//P/8//z//P/8//z/+//7//v/+f/5//n/+f/4//n/+//8//z//P/6
//r/+P/4//j/+P/4//j/+P/4//j/+v/6//r/+f/7//z//P/9//3//f/9//7/////////
//8BAAEAAgADAAQABgAIAAgACgAKAAoACgAIAAcABgAFAAYABQAEAAMAAQABAAAA///8
//z//f/9/////v/+//3/+v/5//j/9//3//f/9//3//n/+P/4//j/9v/2//b/9v/5//n/
+f/5//f/9//3//f/+f/5//n/+v/8//r/+f/2//L/7P/q//D//P8IABUALQBLAHQApQDb
ABoBXAGZAckB3gHPAaYBbAEiAdAAhwBHAP//v/+m/7H/v//D/8v/1//d/+D/5f/s//X/
+v/7//3//f/9//7//v//////AAAAAAAAAAABAAEAAwADAAUABgAGAAYABgAGAAQABQAH
AAcABwAIAAkACgAMAAsACwALAAsADAAOAA4AEAARABEAEQAQABIAEwATABMAFQAWABYA
FwAYABgAGQAcAB0AHgAfAB8AIAAhACUAJwAoACkALAAvADAAMgA1ADYAOAA6ADwAQABC
AEQASABKAE4AUQBUAFUAVwBZAFwAXwBhAGEAYQBfAF8AXwBeAF8AXgBdAFwAWgBYAFUA
UwBRAE8ATQBLAEkARQBDAEAAPQA6ADcANAA0ADEALgArACoAJwAkACEAHQAcABoAGAAY
ABcAFgAVABMAEgAQABAADQAMAAwADAANAAwACwAKAAgACQAJAAkACwALAAoACgAKAAkA
CQAJAAsACwALAAsACwALAAsACwANAA0ADQAOAA4ADgAOAA4ADwAPAA8ADwAQABEAEQAR
ABQAFAAUABUAEwATABMAFAAVABUAFQAWABYAFgAWABYAGAAYABgAGAAaABoAGgAaABgA
GAAYABgAGgAaABoAGgAaABkAGAAYABgAGQAZABgAGAAYABcAFwAXABYAFgAWABcAGAAZ
ABoAGAAZABcAFQAWABYAFgAWABYAFgAWABYAFgAYABgAGAAXABkAGgAaABsAGwAbABsA
HAAdAB0AHQAdAB8AHwAgACEAIwAmACkAKgAoACgAKAAoACoAKQAoACcAJgAlACQAIwAh
ACEAIAAfAB4AHgAfAB8AHwAeAB4AHQAcABsAGgAZABkAGQAZABkAGQAYABgAGAAWABYA
FgAWABgAGQAaABsAGwAbABsAGwAbABsAGwAcAB4AHgAdABwAGgAWABQAFgAgACwANwBF
AFkAdgCfAM0AAgE+AX0BuQHkAfEB1gGqAXgBOgHtAJ0AVQAPANT/xf/T/9n/3f/n//P/
+v8BAAoAEQAWAB0AHwAhACEAIgAiACUAJQAmACYAKAAoACkAKQArACsALQAuAC4ALgAu
AC4ALgAvADEAMQAvADAAMQAyADMAMwA0ADUANwA4ADoAOgA4ADkAOQA5ADwAPgA/AD8A
PwBBAEIAQgBBAEIAQgBDAEUARwBJAEsASwBMAE0AUQBTAFQAVQBYAFoAXABfAGMAZQBm
AGcAaABtAHAAcwB4AHwAgACDAIYAiQCLAI0AkACRAJMAkwCTAJMAkwCTAJIAkwCSAJEA
kACOAA==
         </WaveFormData>
      </LeadData>
      <LeadData>
         <LeadByteCountTotal>10000</LeadByteCountTotal>
         <LeadTimeOffset>0</LeadTimeOffset>
         <LeadSampleCountTotal>5000</LeadSampleCountTotal>
         <LeadAmplitudeUnitsPerBit>4.88</LeadAmplitudeUnitsPerBit>
         <LeadAmplitudeUnits>��V</LeadAmplitudeUnits>
         <LeadHighLimit>2147483647</LeadHighLimit>
         <LeadLowLimit>268435456</LeadLowLimit>
         <LeadID>V4</LeadID>
         <LeadOffsetFirstSample>0</LeadOffsetFirstSample>
         <FirstSampleBaseline>0</FirstSampleBaseline>
         <LeadSampleSize>2</LeadSampleSize>
         <LeadOff>FALSE</LeadOff>
         <BaselineSway>FALSE</BaselineSway>
         <ExcessiveACNoise>FALSE</ExcessiveACNoise>
         <MuscleNoise>FALSE</MuscleNoise>
         <LeadDataCRC32>1011396992</LeadDataCRC32>
         <WaveFormData>
7P/s/+z/7P/q/+r/6v/q/+z/7P/s/+z/7//w//H/8v/x//D/7//u//H/8v/z//T/8v/y
//L/8v/w//D/8P/w//P/9P/1//b/9P/0//T/9P/0//T/9P/0//T/9P/0//T/9P/0//T/
9P/y//L/8v/y//D/8P/w//D/8v/y//L/8v/v/+//7v/s/+3/7v/v//D/8P/x//H/8v/y
//L/8v/y//T/9P/4//j/9//3//j/+//9//3//v//////AAAAAP7//f/9//v/+v/7//r/
+v/6//f/9f/y//H/8f/w//D/8P/u/+7/7P/q/+n/6f/o/+f/6P/o/+n/6f/p/+n/6f/o
/+j/6P/o/+j/5v/m/+b/5v/m/+b/5v/l/+f/6f/p/+n/6P/m/+H/2//T/87/0v/d/+X/
8P8FACAARwB4ALIA9gA4AXMBpAG/AbwBnAFkARYBygCMAFAADQDW/7z/uv++/8D/x//M
/9D/0//X/9z/4v/k/+P/5P/k/+T/5P/l/+b/6f/r/+v/6//r/+v/6//r/+v/7P/r/+v/
6//r/+v/6//s/+z/7v/u//D/8P/u/+7/7v/u//D/8P/w//L/8//0//T/8//x//L/8v/y
//T/9//4//j/9v/3//f/9//4//v//f/+//7///8AAAAA/v//////AgAGAAcACQALAAsA
DAANAA4AEwAVABgAGwAeACAAIgAkACYAJwApACoALwAxADMANAAyADIAMgAxADEAMAAv
AC4ALAAsACsAKwApACYAJQAkACUAIwAjACIAHgAaABgAFQATABAADwAMAAgABgAEAAAA
///9//r/+f/7//n/9//3//L/7//u/+z/6v/r/+z/7f/t/+z/6//r/+j/6P/o/+n/6//r
/+v/6//p/+j/5v/k/+b/5//n/+f/6f/p/+n/6f/o/+f/5v/l/+X/5f/m/+b/5v/m/+b/
5v/p/+r/6v/q/+j/6f/q/+r/6v/p/+n/6v/t/+7/7v/u/+3/7f/t/+3/7//w//H/8v/y
//P/8//z//P/8v/y//L/9f/1//X/9f/0//T/8v/y//P/8//z//L/9P/x/+//7//u/+7/
7v/u/+7/7//w//H/8//w/+7/7f/s/+7/7v/w//H/7//w//D/8P/w//D/8P/w//T/9P/1
//X/9f/3//j/9//5//v//P/+//7//P/7//v/+f/4//f/9v/2//b/9f/z/+7/7f/t/+z/
7v/u/+7/7v/s/+r/6f/p/+r/6f/o/+j/6P/n/+b/5f/j/+L/4v/i/+P/5P/l/+b/5P/k
/+T/5P/k/+P/4//l/+n/5//k/+L/4f/b/9P/yv/K/9P/3//m//X/EAAtAFQAiADGAAgB
SQGCAasBugGsAYQBQAHsAKoAdgA3APb/zP++/8D/xP/J/87/0P/T/9f/3P/e/+T/5f/k
/+T/5P/k/+b/5v/o/+n/6P/n/+b/5f/n/+f/5//o/+v/6//r/+v/6v/p/+n/6P/p/+r/
7f/u/+z/7P/s/+z/7P/s/+z/7v/v//D/8P/v/+3/7v/u/+7/8P/z//T/9P/y//P/8//z
//P/9f/2//b/+P/5//r/+v/4//n/+f/8/wAAAQADAAUAAwAEAAUABgAJAAsADgARABQA
FgAYABoAHAAdAB8AIAAjACUAJwAoACoAKgAqACkAKQAoACcAJgAmACYAJQAlACMAIAAf
AB4AHwAdAB0AHAAXABQAEwARAA8ADAALAAgABgAEAAIA/v/8//n/9f/z//X/8//x//H/
7f/r/+v/6v/n/+f/5//n/+n/6P/n/+f/5P/k/+T/5f/l/+X/5f/l/+T/5P/j/+L/4v/j
/+P/4//j/+P/4//j/+D/3//e/93/3v/f/+H/4v/g/+D/4P/g/+H/4v/i/+L/5P/l/+b/
5v/k/+P/4//k/+b/6P/p/+r/6v/p/+j/5//q/+r/6v/q/+z/7f/t/+3/6v/o/+f/5v/q
/+v/7P/t/+3/7P/p/+j/6f/p/+n/6P/o/+n/6f/p/+X/5f/l/+b/5v/m/+b/5v/m/+X/
5f/k/+b/5P/k/+L/5P/k/+T/5P/j/+L/4f/h/+L/4v/j/+T/4v/i/+T/5f/l/+b/5v/m
/+j/6P/o/+j/6f/o/+j/5//p/+3/8P/x//D/8f/x//L/8v/w/+//7//v/+7/7f/s/+v/
6v/o/+X/4//j/+T/5P/j/+L/4f/g/9//3v/e/9//3v/d/9z/3P/c/9v/2v/Z/9r/2v/b
/9z/2v/a/9r/2v/Y/9j/2P/Y/9r/2f/Z/9v/1//Z/9j/1v/R/8f/wf/E/87/1f/d/+7/
DQA0AGMAmgDaABoBVgGHAaYBpwGOAVoBCAG6AIIATgAMANH/tv+2/7z/wP/G/8v/zP/O
/9H/0//U/9j/2v/Z/9z/3P/c/9z/2v/a/9z/3f/d/93/3f/d/93/3f/d/97/3f/d/93/
3f/f/9//4P/g/97/3v/g/+D/4P/g/+D/4P/g/+D/4P/i/+H/4v/i/+H/5P/m/+f/6P/n
/+n/6f/o/+j/6f/p/+n/6//t/+7/7v/v/+//7//u//D/8f/x//T/9P/1//f/+f/7//z/
/f/+/wEAAwAGAAkACgAMAA4AEAATABUAGAAaABwAHQAeAB4AHgAeAB4AHQAeAB4AHgAe
AB0AHAAaABkAGQAWABUAFAATABEAEQAQAA0ACgAJAAcABQACAAEA/v/6//j/9v/y//L/
8f/v/+//7f/r/+n/6f/n/+X/5f/k/+P/4//j/+P/4f/g/9//3//f/+D/4f/j/+H/4f/h
/+H/3v/e/93/3P/e/9//3//f/93/3f/d/93/3//f/9//3//f/9//4P/g/+D/4P/g/+D/
3//g/+D/4P/f/9//3//e/+H/4f/i/+T/4//k/+T/5P/l/+X/5f/l/+j/6P/o/+j/5//n
/+b/5f/m/+b/5//o/+f/5//n/+f/5v/m/+T/5P/m/+f/6P/o/+X/5f/k/+P/4v/j/+T/
5v/l/+T/4//i/+T/4//j/+L/5v/m/+b/5P/j/+L/4f/g/+H/4v/j/+X/4//i/+L/4v/i
/+L/5P/l/+f/6P/o/+j/5v/m/+b/5v/s/+z/7f/t/+z/7//x//H/8v/z//P/9P/2//T/
8//z//D/7v/s/+r/7P/s/+v/6f/k/+P/4//i/+T/5P/k/+T/5P/i/+H/4f/g/9//3v/e
/9//3//f/9//3f/c/9z/3P/e/97/3v/e/97/3v/e/97/3f/b/9r/2//d/9//3v/c/9X/
y//D/8L/yv/V/+H/8v8NACwAVwCMAMYACAFGAXkBngGpAZgBbAEcAcYAigBYABoA4f/C
/77/wP/G/8r/z//Q/9D/0//X/9z/4v/i/+H/4f/g/9//3v/g/+D/4v/j/+P/4//j/+P/
4f/h/+H/4v/l/+X/5f/l/+X/5f/m/+b/5P/k/+b/5v/o/+j/6P/o/+b/5v/m/+j/6//s
/+z/6//p/+r/6v/q/+z/7//w//D/8P/x//H/8f/v//H/8v/y//X/9//5//r/+P/5//n/
/P/8//3///8BAAIABAAGAAgACgALAA0ADwAUABYAGAAaABwAHQAfACAAIQAjACUAJgAo
ACgAKAAnACYAJAAiACAAIgAiACEAIQAhAB4AHQAcABkAFwAXABYAFAASABIAEQANAAoA
CQAGAAUABAADAAAA/v/7//f/9f/3//X/8//z//P/8f/x//D/7P/r/+r/6f/q/+r/6v/r
/+r/6v/q/+v/6//r/+v/6//q/+r/6f/o/+b/5//n/+f/6P/p/+r/6//r/+v/6//r/+n/
6f/q/+r/6//s/+3/7v/u/+7/7f/s/+3/7//x//L/8P/v/+//8P/x//L/8v/y//X/9f/1
//X/9f/0//P/8v/0//X/9f/1//X/9P/0//T/9f/1//X/9f/2//b/9P/0//P/8//z//L/
8v/z//P/8//x//H/8f/y//L/8v/y//L/9P/z//P/8v/w//D/8P/w/+//8f/y//L/8P/w
//D/8P/w//L/8v/y//P/8//y//L/8v/x//D/8f/x//L/9P/1//b/9P/0//T/9P/4//j/
+f/5//z///8BAAEAAAABAAEAAgAEAAIAAQABAP3//P/7//r//P/8//v/+f/2//X/9f/0
//P/8v/x//D/8f/w//D/8f/u/+3/7P/s/+3/7f/t/+3/7f/s/+z/7P/s/+z/7P/s/+z/
7P/s/+z/7P/r/+v/7f/t/+v/7P/s/+n/4f/X/9L/1v/d/+f/9v8LACgASwB4AK4A6gAq
AWMBlAGtAawBkgFaAQoBvACCAEoACQDW/8T/xP/E/8j/0f/U/9T/1//b/+D/5v/s//H/
8f/w/+//7v/t/+z/7f/t/+7/7//w//H/8P/v/+7/7v/w//H/8v/z//X/9f/2//b/8//y
//P/8v/z//T/9f/2//T/9P/0//b/9//4//j/9//5//r/+v/6//j/+//8//z//P/9//3/
/f/8//3//f/8/wAAAQACAAIAAwAFAAYACgALAAsADAANABAAEgAUABYAFgAXABkAGwAg
ACIAJAAmACgAKQArACwALQAvADEAMgAzADQANQA1ADQAMgAwAC4AMAAwAC8ALwAtACoA
KQAoACYAIwAiACAAHwAcABsAGQAXABQAEwAQAA4ADAAKAAYABwAFAAIAAQAAAP3/+v/5
//j/9//4//j/9//3//f/9//1//T/8//z//T/9P/0//X/9P/z//L/8f/x//L/8v/y//H/
8f/w/+//8P/x//L/8//x//H/8f/x/+//7//w//D/8f/y//P/9P/z//T/9P/0//b/9//4
//j/9//1//T/9P/3//j/+P/4//z//f/+/////f/8//v/+v/8//3//f/9//3//P/8//z/
/f/9//3//f/+//7//P/8//n/+f/5//j/+P/5//n/+f/5//n/+f/6//j/+P/4//j/+v/5
//n/+P/6//b/9P/0//b/9v/2//b/9v/2//b/9//1//T/9P/0//b/9v/4//n/+P/4//f/
9v/3//j/+f/6//z//P/9//3/AAADAAUABQAGAAcABwAIAAYABAADAAMAAwACAAEAAAD+
//7//f/7//j/9//3//b/9v/2//b/9v/y//D/7//v//D/7//u/+7/8f/x//H/8f/v/+7/
7v/u/+7/7v/u/+7/7P/s/+z/7P/u/+3/7f/v//H/7//s/+j/4//d/9f/2v/g/+n/8/8C
ABUAMgBbAI4AygAKAUoBgwGuAb8BsAGKAUoB+gC0AH4AQAD9/9D/xP/G/8b/yP/N/9T/
2P/b/93/5P/q/+7/7//u/+7/7v/u//D/8P/y//P/8v/x//D/7//x//H/8f/y//P/8//z
//P/8//z//T/9P/2//b/+P/4//b/9v/2//b/+P/4//j/+v/5//r/+v/5//n/+v/6//r/
/P///wAAAAD+/////////wEAAwAEAAQABgAHAAgACAAGAAcABwAKAA4ADwARABMAEQAS
ABMAFAAZABsAHgAhACIAJAAmACgALAAtAC8AMAAxADMANQA2ADQANAA0ADMANAA0ADQA
NAAyADIAMQAxAC0AKgApACgAJwAlACUAJAAfABwAGwAZABcAFAATABAADgAMAAoABgAF
AAMAAAD//wEA///9//3/+v/3//b/9P/y//P/9P/1//P/8v/x//H/8P/w//D/8f/x//H/
8f/x/+7/7v/t/+z/7v/v/+//7//v/+//7//v/+//7//v/+//7//v//D/8P/u/+7/7v/u
//H/8v/y//L/8v/z//T/9P/0//P/8//0//X/9v/2//b/9f/1//X/9f/3//j/+f/6//n/
+f/4//f/9//2//b/9v/5//n/+f/5//j/+P/2//b/9//3//f/9v/0//X/9f/1//X/9f/1
//b/9P/0//T/9P/0//H/8f/y//T/9P/0//T/8v/y//L/8//x//D/8P/w//L/8v/0//X/
8//0//T/9P/2//b/9v/2//j/+P/5//n//P///wEAAQACAAMAAwAEAAIAAAD////////+
//3//P/6//r/+f/3//L/8f/x//D/8v/y//L/8v/u/+z/6//r/+z/6//q/+r/6v/p/+j/
5//p/+j/6P/o/+r/6v/q/+r/6f/o/+f/5v/n/+f/6P/r/+v/6//o/+L/3f/Z/9H/0P/Y
/+P/6//6/xMAMgBbAJAAzgAOAUoBfwGoAbcBqAGCAToB5gCmAHIANgD1/8z/wv/E/8j/
zP/R/9b/2P/d/+H/4v/m/+j/5f/m/+b/5v/m/+j/6P/q/+v/6f/p/+n/6f/r/+v/6//s
/+v/6//r/+v/6f/p/+r/6v/s/+z/7v/u/+z/7P/s/+z/7f/u/+//8v/x//L/8v/x//H/
8v/y//L/8v/1//b/9v/0//X/9f/1//X/9//4//j/+P/5//r/+v/6//v/+//+/wIAAwAF
AAcABwAIAAkACgAPABEAFAAXABkAGgAbABwAHgAfACEAIgAlACcAKQAqACoAKgAqACkA
KgAqACoAKgAnACYAJAAjACEAHgAdABwAHQAbABsAGgAVABIAEQAPAA8ADAALAAgABQAC
AP//+v/5//f/9P/z//X/8//x//H/7v/r/+r/6P/m/+f/6P/p/+f/5v/l/+X/5P/k/+T/
5f/l/+X/5f/l/+T/5P/j/+L/4v/j/+P/4//h/+H/4f/h/+H/4f/h/+H/4v/j/+X/5v/l
/+T/4//i/+X/5v/m/+b/5v/n/+j/6P/o/+f/5//o/+v/7P/s/+z/7P/r/+r/6f/s/+z/
7P/s/+r/6//r/+v/6//q/+r/6v/t/+3/7f/t/+3/7P/p/+j/6P/p/+r/6v/o/+n/6f/p
/+f/5//n/+j/6P/o/+j/6P/m/+X/5f/k/+X/5v/n/+j/5v/m/+b/5//n/+b/5v/m/+b/
5v/o/+n/5//o/+j/6P/p/+r/6//s/+7/7v/v/+//8P/z//X/9f/2//f/9//4//j/9v/1
//X/8//y//H/8P/u/+7/7f/r/+j/5//n/+b/6P/o/+j/6P/k/+L/4f/h/+L/4f/g/+D/
3//f/9//3//f/97/3v/e/+D/4P/g/+D/3v/e/97/3v/e/93/3f/f/+H/4f/e/9r/1f/T
/9H/0P/W/+H/7f/8/xUAOABlAJoA2gAcAVgBhwGoAa0BmAFoARoBygCQAF4AHgDj/8j/
xP/I/8r/zv/R/9T/2P/b/9//4v/k/+T/4//k/+T/5P/k/+b/5v/o/+n/6P/n/+b/5f/m
/+f/6P/q/+r/6f/o/+f/5//n/+j/6P/q/+r/7P/s/+v/6v/p/+j/6v/q/+r/7P/t/+7/
7v/t/+//8P/w//D/7v/x//L/8v/y//P/8//z//P/9f/2//b/9v/3//j/+P/6//v/+//+
/wAAAQADAAUABQAGAAcACAAJAAsADgARABIAFAAWABgAHAAdAB8AIAAhACMAJQAmACQA
JAAkACMAJAAkACQAJAAhACAAHgAdABwAGgAaABoAGwAZABkAGAAUABAADgALAAoACAAI
AAYAAgAAAP7/+v/5//f/9P/z//P/8f/v/+//7f/r/+v/6v/p/+n/6f/p/+n/6P/n/+f/
5v/m/+b/5//n/+f/5//n/+b/5v/l/+T/5P/l/+X/5f/j/+P/4//j/+P/4//j/+P/5P/l
/+f/6P/n/+b/5f/k/+f/6P/o/+j/5v/n/+j/6P/o/+f/5//o/+v/7P/s/+z/7P/r/+r/
6f/r/+z/7f/u/+z/7f/t/+3/6//q/+r/6v/t/+3/7f/t/+3/7P/p/+j/6v/r/+z/7P/r
/+v/6v/p/+f/5//n/+j/6P/o/+j/6P/m/+X/5f/k/+X/5v/n/+j/5//n/+j/5v/m/+b/
5v/m/+b/5v/n/+X/5P/k/+T/5v/m/+j/6f/p/+r/6v/q/+r/6v/q/+r/7v/u/+//7//w
//P/9f/1//b/9//3//j/+P/2//X/9f/x//D/7//u//D/8P/v/+3/6v/p/+n/6P/o/+j/
6P/o/+b/5P/j/+P/4P/f/97/3v/h/+H/4f/h/+H/4P/g/+D/4P/g/+D/4P/i/+L/4v/i
/+D/3//f/+H/5f/l/+D/3P/X/83/xf/I/9L/2//p/wAAHQBAAG0AogDgAB4BWAGHAaQB
owGKAVQBAgG2AH4ASAAIANn/xP/A/8T/yv/O/9H/1P/W/9f/2f/e/+L/5P/l/+X/5P/j
/+L/4//k/+f/6f/n/+f/5//n/+f/5//n/+j/6v/r/+z/7f/s/+v/6//q/+j/6P/q/+r/
6//s/+3/7v/t/+z/6//s/+7/8P/x//H/8//0//T/9P/y//X/9v/2//b/9//3//f/9//5
//r/+v/8//3//v/+//z//f/9/wAABAAFAAcACQAJAAoACwAMAA8AEQAUABcAHAAeACAA
IgAjACMAJAAkACcAKQArACwAKgAqACoAKQApACgAJwAmACYAJgAlACUAIgAeABwAGgAa
ABkAGgAaABcAFAATABEADwAMAAsACAAIAAYABAAAAP3/+//4//f/+f/3//X/9f/z//H/
8f/w/+3/7f/t/+3/7//u/+3/7f/q/+r/6v/r/+3/7f/t/+3/7P/s/+v/6v/o/+n/6f/p
/+r/6//s/+3/7P/r/+r/6f/q/+v/7f/u/+7/7v/u/+7/7f/u/+7/7v/v//H/8//0//L/
8f/x//L/8f/y//L/8v/1//X/9f/1//T/9P/0//T/9v/3//f/9//1//T/9P/0//f/9//3
//f/+P/4//b/9v/1//X/9f/0//L/8//z//P/8f/x//H/8v/0//T/9P/0//b/8//w/+7/
7v/u/+7/8f/y//P/9f/0//L/8f/w//D/8P/y//P/9P/2//f/+P/4//j/+P/4//r/+v/7
//v/+v/9//////8BAAMABAAGAAgABgAFAAUAAgAAAP7//P/8//z/+//5//j/9//3//b/
9P/0//T/9P/0//L/8f/x/+7/7f/s/+z/7//v/+//7//v/+7/7v/u/+3/7P/r/+r/7f/u
/+//8P/u/+3/7f/v/+3/7f/u/+z/5//f/9n/1v/c/+f/8/8EABkANABdAJAAygAIAUYB
fQGoAbkBrAGGAUQB8ACqAHIANADz/87/yP/M/8r/yP/P/9T/2P/Z/93/4v/q/+7/8f/w
//D/8P/w//D/8P/y//P/9f/1//X/9f/1//X/9f/2//f/9//3//f/9//3//j/+P/2//b/
+P/4//r/+v/6//r/+v/6//r//P///wAAAAD///3//v/+//7//v8BAAIAAgAEAAUABQAF
AAQABQAFAAQABwAJAAsADAAMAA0ADQAQABAAEQATABUAFgAYABoAHAAfACEAJAAnACoA
LAAuADAANAA1ADcAOAA6ADsAPAA8AD4APgA+AD0APAA6ADgANgA2ADYANQA1ADUAMgAx
ADAALAApACgAJgAlACIAIQAfABsAGAAXABQAEgAQAA4ACgAJAAcABAADAAUAAwABAAEA
AQD//////v/6//n/+P/3//j/+P/4//n/9v/2//b/9//1//X/9f/1//b/9v/1//T/9P/1
//X/9f/z//P/8//z//X/9f/1//X/8//z//T/9P/2//b/9v/2//X/9v/2//b/9v/3//j/
+P/4//f/9//4//n/+v/6//r//f/9//3//f/8//z//P/8//7//////////v/8//v/+v/9
//3//f/9/wAAAAD+//7/+//7//v/+v/6//v/+//7//n/+f/5//r/+v/6//r/+v/8//v/
+//6//j/9v/2//b/9v/4//j/+P/5//f/9v/2//b/9v/2//j/+f/5//r/+v/6//j/+P/4
//j//f/+/wAAAQACAAUABwAHAAYABwAHAAgACgAIAAcABwADAAIAAQAAAAAAAAD///3/
/P/7//v/+v/4//j/+P/4//j/9v/1//X/8//x/+//7v/x//H/8f/x/+//7v/u/+7/8P/w
//D/8P/y//L/8v/y//H/7//u/+//8f/z//T/8v/t/+X/3//Y/9r/5f/x//z/EQAsAFEA
fgC0APIANAFvAZ4BuQG4AZ4BaAEYAcwAkABYABkA5P/M/8z/zv/O/9X/2v/c/9//4//o
/+z/8v/z//P/8v/x//D/8v/y//T/9f/1//X/9f/1//P/8//z//T/9//3//f/9//1//X/
9v/2//j/+P/6//r/+v/6//r/+v/6//r/+v/8////AAAAAP///v/+//3//P/+/wEAAgAC
AAIAAwADAAMAAQADAAQABAAIAAkACgAKAAoACwALAA4AEAARABMAFQAVABYAFwAYABkA
GwAeACEAJQAoACsALgAuAC8AMQAyADUANwA5ADoAOgA6ADoAOQA3ADYANQA0ADYANgA1
ADUAMQAuAC0ALAArACkAKQAoACcAJAAjACEAHQAaABkAFgAWABQAEgAOAA0ACwAIAAcA
BQADAAEAAQD///3//f/8//n/+f/5//n/+//6//n/+f/3//b/9f/1//f/9//3//f/9v/2
//X/9P/z//P/8v/x//P/8//z//P/8//z//P/8//z//P/9P/0//T/9P/0//T/9f/2//b/
9v/4//n/+v/6//j/9//3//j/+//8//z//P/9//3//f/9//z//P/8//z//v//////////
//7//v/+//3//f/9//3//v/+//z//P/5//n/+f/4//r/+//7//v/+f/5//n/+v/4//j/
+P/4//r/+f/5//j/9v/2//b/9v/3//b/9v/2//b/9v/1//T/8//z//b/9v/3//j/9//2
//f/9//5//r/+v/6//z//P/8//z////+//7//f///wMABgAHAAcABwAGAAYACAAGAAUA
BQAFAAQAAwACAAAAAAD///3//P/7//v/+v/5//j/9//2//b/9P/z//P/9P/z//L/8v/y
//H/8P/v//H/8P/w//D/8P/w//D/8P/w//D/8P/w//D/7//v//H/7//v/+7/8P/v/+n/
4f/a/9j/3//n//L/AwAeAEEAbACgANoAGAFVAYoBrwG8Aa4BhgE+AeoArAB4ADsA+v/U
/8z/0P/W/9v/4P/g/+H/5f/q/+7/8v/z//T/9P/0//T/8//y//P/8//1//X/9f/1//f/
9//3//j/+P/3//b/9f/2//f/+f/6//j/+P/6//r/+P/4//j/+P/6//r/+v/8//v//P/8
//v//P/+////AAD+/wEAAgACAAIAAwADAAMAAwAFAAYABgAHAAcABwAGAAkACwAMABAA
EQARABIAEwAVABYAFwAYABkAGwAeACEAIwAkACUAJgArAC0AMAAyADQANQA2ADYANwA4
ADkAOQA7ADoAOQA4ADYANgA1ADUANQAyADEAMAAtACsAKwAqACgAJgAmACUAIwAgAB8A
HAAYABYAFAAQABEADwAMAAsACgAHAAQAAwADAAEAAQAAAP///////////v/8//r/+f/6
//r/+v/7//r/+f/4//f/9//4//j/+P/4//n/+f/5//f/9//3//f/+P/5//r/+//6//n/
+f/4//r/+v/6//r//f/+//7//v/9//3//f/8//3//f/+/wAAAAAAAP///v8BAAEAAQAB
AAQABAAEAAQAAwADAAIAAQACAAIAAwAEAAQAAwACAAEABAAEAAIAAgADAAMAAwACAAAA
AQABAAEAAQABAAEAAgABAAAA///+/wAA//////7//v/+//7//v/9//3//v/+/wEAAQAC
AAAA/v/8//z//P/8//7//v/+///////+//7//v8AAAAAAgADAAUABgAGAAYABQAEAAMA
AgAIAAgACQAJAAoADQAPAA8AEAARABEAEgASABAADwAPAAsACgAJAAgACAAIAAcABQAE
AAMAAwACAAIAAgACAAIAAgAAAP/////8//v/+v/6//3//f/9//3/+//6//r/+v/8//z/
/P/8//z//P/8//z/+v/5//n/+//9//3//P/4//H/6f/h/+L/7v/3/wMAGgA3AFoAhwC8
APgAOAFyAaMBwgHFAawBdgEkAdQAngBqACoA9f/e/97/4v/k/+r/8f/y//L/8//5//7/
AAAAAAMAAwACAAEAAAACAAIABAAFAAUABQAFAAUABQAFAAUABgAJAAkACQAJAAkACQAK
AAoACgAKAAwADAAOAA4ADgAOAAwADAAMAA4AEQASABIAEQARABIAEgASABAAEwAUABQA
FQAXABgAGQAXABkAGgAaABwAHQAeAB4AIAAhACEAJAAkACUAJwApACoALAAuADAAMgAz
ADUANwA8AD4AQABCAEQARQBHAEgASQBLAE0ATgBQAFAAUABPAE8ATgBNAEwASgBKAEkA
SQBJAEYARQBEAEEAPwA/AD4APAA6ADoAOQA3ADQAMwAwADAALgAsACgAJQAjACAAHwAf
AB0AGwAbABoAGQAaABoAFQAVABUAFQAXABYAFQAVABQAFAAUABUAEwATABMAEwATABQA
FAAUABMAEwASABEAEgATABQAFQAVABUAFQAVABcAFwAYABgAGAAYABgAGAAZABoAGgAa
ABwAHQAeAB4AHAAbABsAHAAdAB4AHgAeACEAIQAhACEAIAAgACAAIAAiACMAIwAjACUA
JAAkACQAIwAjACMAIwAlACYAJQAmACQAIwAiACAAIgAjACMAIwAhACEAIQAiACQAJAAk
ACQAJgAlACUAIgAgACAAIAAgACAAIQAiACMAJQAlACQAJAAkACQAJAAmACcAJwAoACgA
KAAoACgAKAAoAC4ALgAvAC8AMAAzADUANQA0ADUANQA2ADcANgA2ADcANQA0ADMAMgA0
ADQAMwAxAC4ALQAtACwAKgAqACoAKgApACgAKAApACcAJQAjACIAJQAlACUAJQAjACIA
IgAiACMAJAAlACYAKAAoACgAKAAmACUAJQAnACsAKQAoACgAIwAZABMAEAAUAB8AKwA4
AEsAaACLALgA7gAsAW4BqQHaAe8B5gHKAZIBQgH2ALwAggBDABQABgAGAAQABgALABAA
EgAXAB0AIgAkACoALQAsACwALAAsAC0ALgAxADMAMwAzADMAMwAzADMAMwA0ADYANwA4
ADkANwA3ADgAOAA4ADgAOgA6ADwAPAA8ADwAPAA8ADwAPgBBAEIAQgBBAEMARABEAEQA
QgBFAEYARgBIAEkASQBJAEkASwBMAEwAUABRAFIAUgBSAFMAUwBWAFoAWwBdAF8AXwBg
AGEAYgBnAGkAbABvAHQAdgB4AHoAfAB9AH8AgACDAIUAhwCIAIgAiACIAIcAhwCGAIUA
hACGAA==
         </WaveFormData>
      </LeadData>
      <LeadData>
         <LeadByteCountTotal>10000</LeadByteCountTotal>
         <LeadTimeOffset>0</LeadTimeOffset>
         <LeadSampleCountTotal>5000</LeadSampleCountTotal>
         <LeadAmplitudeUnitsPerBit>4.88</LeadAmplitudeUnitsPerBit>
         <LeadAmplitudeUnits>��V</LeadAmplitudeUnits>
         <LeadHighLimit>2147483647</LeadHighLimit>
         <LeadLowLimit>268435456</LeadLowLimit>
         <LeadID>V5</LeadID>
         <LeadOffsetFirstSample>0</LeadOffsetFirstSample>
         <FirstSampleBaseline>0</FirstSampleBaseline>
         <LeadSampleSize>2</LeadSampleSize>
         <LeadOff>FALSE</LeadOff>
         <BaselineSway>FALSE</BaselineSway>
         <ExcessiveACNoise>FALSE</ExcessiveACNoise>
         <MuscleNoise>FALSE</MuscleNoise>
         <LeadDataCRC32>2033356572</LeadDataCRC32>
         <WaveFormData>
+v/6//r/+v/4//j/+P/4//n/+v/7//z//v/+//7//v/+//7//v/+/wAAAAAAAAAAAAAA
AAAAAAAAAAAAAAAAAAEAAgADAAQAAgACAAIAAgACAAIAAgACAAAAAAAAAAAAAAAAAAAA
AAAAAAAAAAAAAAAAAAAAAAAA/v/+//7//v/+//7//v////////////////////////8A
AAAAAQABAAIAAgADAAMABAAFAAYACQALAAsADAANAAwACwAKAAkACgAKAAsADAAKAAoA
CgAJAAoABwAFAAUABAADAAIAAgAAAP///f/7//z/+//7//r/+v/5//n/+f/7//v/+//6
//z//f/9//3/+v/4//f/9v/4//j/+P/4//j/+P/4//j/9//1//L/7//n/9//3//m/+v/
8v8BABQALABQAHYAowDRAPgAFgEqATABKQEJAdMAowCEAGAAMgANAPr/8v/w//L/9f/1
//f/9v/2//b/+P/2//b/+P/4//n/+v/6//n/+P/4//r/+v/6//v/+f/5//r/+v/5//n/
+f/5//v/+//8//z//P/8//3//f/7//v/+//7//7//v///////////////v/8//7//v/+
//7/AAAAAP//AQACAAMAAwAEAAUABQAGAAQABAAGAAYABwAHAAcACgALAAwADAANAA4A
EAARABEAEwAWABcAFwAaABsAGwAdACAAIAAjACYAJgAnACgAKQAqACsAKwArACsAKwAr
ACsAKgApACkAKQApACkAKQApACkAKAAnACYAIwAgACAAHgAeABwAGwAZABYAEwAQAA0A
DAAKAAgACAAJAAcABAACAP7//v/+//7//f/9//3//f/8//v/+//7//v/+//7//v//f/9
//3//f/7//r/+f/4//j/+P/4//j/+f/4//n/+v/5//n/+f/5//f/9//3//f/9//4//j/
+P/6//r/+v/6//j/+P/4//j/+f/5//n/+//9//z//P/8//3//f/+//7/AQABAAEAAAD+
//7//v/+//7//v//////AAAAAP///////////v/+//7//v/+//7////9//v//f/8//z/
/P/8//z//P/8//z//P/6//v/+//7//3//f/9//3/+//7//z//P//////AAAAAAAA////
////AAADAAUABQAGAAcABwAHAAcABwAFAAQABgAGAAYABgAGAAUABAABAP3//f/8//v/
+v/6//n/+f/4//f/9v/1//f/9v/2//X/8//z//P/8//x//D/8P/x//P/8//z//L/8P/w
//D/8P/y//L/8v/y//T/9P/x/+//7v/p/+H/2//X/9z/4f/k/+//AAAWADQAWACFALMA
4gAIASQBNAE3AScB+wDBAJgAfABQACEABAD2/+7/7v/x//P/8//0//L/8v/w//L/8v/y
//L/8//0//T/8//y//L/8P/w//D/8f/x//H/8v/y/+//7//v/+//8f/x//L/8v/0//T/
9f/1//P/8//z//P/9P/0//X/9f/z//P/8//y//T/9v/2//b/9v/4//j/9//2//b/9v/1
//b/9//3//j/9v/2//j/+P/3//f/9//6//v//P/8//3//f/+//7//f8BAAQABQAFAAYA
BwAHAAkADAAMAA8AEgAUABUAFgAXABgAGQAZABkAGQAZABkAGQAaABkAGQAZABcAFwAX
ABcAGQAYABcAFgATABAAEAAOAAwACgAJAAcABQADAAEA///8//r/+P/4//f/9f/y//D/
7P/s/+z/7P/r/+v/6//r/+r/6f/p/+n/6f/p/+n/6f/p/+n/6f/p/+b/5v/m/+b/6P/o
/+j/6P/m/+T/5P/k/+P/4//j/+P/5f/l/+X/5f/j/+T/5P/k/+b/5v/m/+b/5v/m/+b/
5v/l/+X/5f/n/+n/6P/o/+j/5//n/+j/6P/q/+v/7P/s/+r/6v/q/+r/6P/o/+n/6f/q
/+r/6f/p/+f/5//m/+b/6P/o/+j/6P/n/+f/5//n/+f/5v/m/+f/5//m/+X/5f/k/+T/
4//j/+b/5v/k/+T/5P/k/+T/5P/i/+L/4v/i/+T/5f/l/+X/4//j/+P/4//l/+X/5v/m
/+f/5//o/+j/6P/n/+f/5//q/+3/7//v/+7/7//v/+//8P/x//D/8P/v/+7/7f/s/+7/
7f/s/+n/5f/l/+T/4//i/+L/4f/h/+H/4f/h/+H/4P/e/93/2//Z/9n/2f/Z/9v/2v/a
/9v/2f/Z/9n/2P/Y/9j/2P/Y/9j/2P/Y/9j/2P/a/9f/1//S/8n/v/+//8P/yv/P/9z/
8/8OADAAWgCGALcA4QAGASIBMgEuAQ8B0wCdAH0AWAAmAPr/5f/e/9z/4P/i/+P/3//d
/9z/2v/a/9r/3v/e/9z/3P/d/97/3P/b/9r/2v/b/9z/3f/f/9z/2//b/9r/2v/b/9z/
3f/d/93/3v/e/9z/3P/d/93/3f/d/93/3f/c/9z/3f/d/9//3//f/97/4P/i/+L/4v/g
/+L/4v/h/+H/4v/j/+P/4v/j/+P/5P/m/+b/6P/o/+n/6f/p/+z/6//s/+z/7f/u//D/
8f/x//H/9P/1//X/+v/7//v//f8AAAAAAwAGAAYABwAIAAkACgALAAsACwANAA0ADQAN
AAwACwALAAsACwALAAsACwALAAoACQAIAAcABAAEAAIA/v/8//v/+f/5//f/9f/z//L/
8P/u/+7/7f/r/+j/5v/k/+T/5P/k/+P/4//j/+P/4v/h/+H/4f/h/+H/4f/h/+H/4f/h
/+H/4P/g/+D/4P/e/97/3v/e/+D/3v/e/97/3//f/9//3//f/9//3//f/+H/4v/i/+L/
4f/g/9//3v/g/+D/4P/g/+H/4f/h/+P/4//i/+L/4v/j/+P/5P/k/+X/5f/l/+T/5P/k
/+T/5P/k/+T/5f/l/+b/5v/l/+X/5f/l/+T/5P/k/+T/5P/k/+P/4//j/+P/5f/k/+T/
5f/k/+L/4P/f/+H/4v/i/+P/4v/i/+L/4P/g/+D/4P/g/+L/4v/i/+L/4f/h/+D/3//h
/+H/4f/h/+L/4//l/+b/5f/l/+b/5v/n/+f/6P/p/+j/6//t/+3/8P/x//H/8f/x//H/
7//u/+z/7P/s/+z/7v/t/+z/6f/n/+f/5v/l/+T/5P/j/+P/4P/f/97/3f/f/97/3v/d
/9v/2//b/9v/2//a/9r/2//d/93/3f/c/9r/2v/a/9r/2v/a/9r/2v/c/9r/1//V/9D/
x/+//73/xf/M/9P/3v/v/wYAJABOAHoAqwDbAAIBHgEuATIBHQHjAKUAgwBkADQABgDv
/+T/3v/e/+D/3//f/9//3v/g/+L/4v/g/97/3P/c/93/3v/g/9//3v/e/9z/3P/c/93/
3//f/+D/4P/f/9//3//f/93/3f/e/97/4P/g/+H/4f/h/+H/4f/h/+L/4v/j/+P/4//j
/+P/4v/g/+L/4v/i/+T/5v/m/+X/5f/m/+f/5//m/+f/5//o/+n/6v/t/+7/7f/t/+3/
8P/v//D/8P/x//L/9P/1//X/9//6//v/+//+//////8BAAQABAAHAAoACgALAAwADQAO
AA8ADwAPABEAEQARABEAEgARABEAEQAPAA8ADwAPAA8ADgANAAwADQAKAAoACAAIAAYA
BQADAAEA///9//v/+f/2//P/8v/y//H/7//u/+7/7v/u/+7/7P/r/+r/6f/o/+f/5//n
/+n/6f/p/+n/6v/r/+z/7f/r/+r/6f/o/+j/6P/o/+j/6f/o/+n/6v/q/+n/6P/n/+n/
6f/p/+n/6//s/+z/7P/s/+z/7P/s/+7/7v/u/+7/7f/t/+3/7//x//D/8P/w/+//7//w
//D/8f/x//H/8P/w//D/8P/w//D/8P/x//H/9P/0//P/8//y//H/7//u/+//8P/x//L/
8f/x//H/8f/v/+7/7v/v//D/8P/w//H/8P/w/+//7//u/+7/7v/t/+//7//x//L/8P/w
//D/8P/w//L/8v/y//L/8P/x//H/8f/x//H/8f/x//P/8//0//T/8//z//T/9P/1//X/
9v/3//j/+//9//3/AAABAAEAAQADAAMAAQAAAAAAAAAAAAAAAAD///7/+//3//f/9v/1
//b/9v/1//X/9P/z//L/8f/x//D/8P/v//H/8f/x//H/8f/w//D/8f/x//H/8f/w/+7/
7v/u/+7/7v/u/+7/7v/y//D/8f/v/+r/4//b/9X/1//c/+H/6v/5/w4AJgBGAG4AmwDL
APYAGAEsATYBMQEPAdEAnQB+AFwAKgADAPT/7v/o/+r/7f/t/+v/7P/u//D/8P/y//b/
9P/0//X/9v/0//P/8v/y//T/9P/0//X/8//z//T/9P/1//X/9f/1//X/9f/2//b/9v/2
//f/9//1//X/9f/1//b/9v/3//f/+f/5//n/+P/4//r/+v/6//z//v/+//3/+//8//3/
/f/8//3//f/+/wAAAAACAAIAAwADAAMABgAHAAgACAAJAAoADAANAA0ADQAQABEAEQAV
ABcAGAAbABwAHAAfACIAIgAjACQAJQAmACcAJwAnACcAJwAnACcAKAAnACcAJwAmACUA
JAAjACMAIgAhACAAIAAeAB8AHgAcABoAGQAXABcAFQATABEADwAMAAkACAAJAAcABAAC
AAAAAAAAAAAA///////////+//3//f/9//3//f/9//3//f/9//3//f/8//z//P/8//z/
/P/8//z//P/6//r/+v/7//v/+//7//3//f/9//3/+//8//z//P/+//7//v/+/wAAAAAA
AAAA/v/9//z//f/+//7///8AAAIAAwAFAAYABQAFAAUABAAGAAYABgAGAAQABAAFAAUA
BgAGAAUABQAFAAUABAAEAAQABAAEAAQAAwADAAMAAwADAAIAAgADAAUABAADAAMABAAE
AAMAAwAEAAIAAgACAAIAAgACAAIAAgACAAIAAgACAAMAAwADAAMAAwADAAMAAwADAAQA
BAAFAAUABgAGAAcABwAIAAkADAAPABEAEQAQABEAEQARABMAEwARABAAEAAQABAAEAAO
AA0ADAAJAAkACQAIAAcABAAEAAMAAwAEAAMAAgABAAEAAAAAAP////////////8BAAAA
AAABAAAA///+//z//v/+//7//v/+//7//v/+//7//P/7//n/9P/v/+n/5f/p/+7/8//8
/wsAIAA8AGAAigC3AOMACAEmATYBOAErAf8AxwCdAH4AVgAoAAkA/P/2//T/9v/3//f/
9//4//j/+P/6//7/AAAAAAAAAQACAAAA///+//7//v/+//7/////////AAAAAP//////
////AQABAAIAAgAAAAAAAQABAAEAAQABAAEAAgACAAMAAwABAAEAAQAAAAIABAAEAAQA
BgAIAAgABwAHAAgACQAJAAoACwALAAwACgAKAAwADAALAAsACwAOAA8AEAAQABEAEgAU
ABUAFQAXABoAGwAbAB4AHwAfACEAJAAkACcAKgAoACkAKgArACwALQAtAC0ALwAvAC8A
LwAuAC0ALQAtACsAKwArACsAKwAqACkAKAAlACIAIgAgACAAHgAdABsAGQAXABUAEwAS
ABAADgAOAA0ACwAIAAYABAAEAAQABAADAAMAAwADAAAA////////AQABAAEAAQD/////
//////z//P/8//z//f/+////AAAAAP7//v/+/////////////f/9//3//f/9//7//v/+
/wAAAAAAAAAA/v/+//7//v////////8BAAEAAAAAAAAAAwADAAQABAAFAAUABQAEAAIA
AgACAAIAAgACAAMAAwAEAAQAAwADAAMAAwACAAIAAgACAAIAAgD//////////wEAAAAA
AAEA///+//3//f/+//z/+//+//7//v/+//7//P/8//z//P/+//////////3//f/9//3/
/////wAAAAD/////AAAAAP////8AAAEABAAHAAkACQAIAAkACQAJAAkACQAHAAYACAAI
AAgACAAGAAUABAABAP/////+//3//P/8//v/+//6//n/+P/3//X/9P/0//P/8f/x//H/
8f/y//L/8//1//P/8//z//L/8v/y//L/8v/y//L/8v/y//L/8v/x/+3/6P/j/9v/2f/b
/+D/5f/u/wEAGAA0AFoAhgC1AOMACgEmATYBOgErAf0AwQCZAHoAUAAeAAEA9P/u/+7/
8v/z//P/8//y//L/8v/y//T/8v/y//L/8//0//L/8f/w//D/8P/w//D/8f/z//P/9P/0
//H/8f/x//H/8f/x//L/8v/y//L/8//z//H/8f/x//H/9P/0//X/9f/z//P/8//y//T/
9v/2//b/9f/2//X/8//z//T/9f/1//b/9//3//j/+P/4//r/+v/7//v/+//+//3//v/+
/////v8AAAEAAQADAAYABwAHAAgACQAJAAsADgAOABEAFAASABMAFAAVABYAFwAXABcA
GAAZABoAGwAZABcAFgAVABUAFQAVABUAEwASABEAEAAPAAwADAAKAAkACAAIAAcABAAB
AP7/+//6//j/9v/2//X/8//w/+7/6v/q/+r/6v/p/+n/6f/p/+j/5//n/+f/5f/l/+X/
5f/l/+X/5f/l/+T/5P/k/+T/5P/k/+T/5P/k/+L/4v/i/+P/4//j/+P/4//j/+P/4//h
/+L/4v/i/+T/5P/k/+T/5v/m/+b/5v/n/+f/5//p/+n/6P/o/+j/6P/n/+f/5v/p/+n/
6f/o/+b/5v/m/+b/5v/m/+f/5//o/+j/5//n/+X/5f/k/+T/5v/m/+b/5v/j/+P/4//j
/+X/5P/k/+X/5f/k/+P/4//i/+T/4//i/+T/5P/k/+T/4//i/+H/4P/i/+P/4//j/+P/
4//j/+P/4//j/+T/5P/n/+f/6P/o/+f/5//o/+n/7P/v//H/8f/w//H/8f/x//H/8f/v
/+7/7v/u/+7/7v/t/+v/6f/l/+b/5//n/+f/5f/k/+L/4f/i/+H/4P/f/93/3P/c/9v/
2//b/9v/2//d/9z/3P/d/9v/2//b/9r/2v/a/9r/2v/a/9r/2v/a/9r/3P/Z/9f/0P/J
/8H/v//D/8j/0f/e/+//CAAqAFQAggC1AN8AAgEeASwBLAETAd0AowCBAGAALgAAAOv/
4v/e/+D/4v/f/9//4f/g/+D/4P/e/9z/3P/c/9z/3f/e/97/3f/c/9z/3P/c/9z/3f/d
/93/3v/e/93/3f/d/93/3//f/+D/4P/f/97/3v/d/93/3f/d/93/3v/e/9//3//h/+H/
4f/g/+L/5P/k/+T/4//k/+P/4f/h/+L/4//j/+T/5f/l/+b/5P/k/+b/5v/m/+f/6P/s
/+v/7P/s/+3/7v/w//H/8f/z//b/9//3//r/+//7//3/AAAAAAMABgAGAAcACAAJAAoA
CwALAAsADQANAA0ADQALAAkACAAHAAkACQAJAAkACQAIAAcABgAFAAIAAgAAAP7//P/7
//n/9//1//P/8f/w/+7/7P/s/+v/6f/m/+T/5P/k/+T/5P/j/+P/4//j/+D/3//f/9//
3//f/9//3//f/9//3//f/97/3v/e/97/3v/e/97/3v/e/9z/3P/c/9//3//f/9//3//f
/9//3//d/97/3v/e/+D/4P/g/+D/4P/g/+D/4P/h/+H/4f/j/+P/4v/i/+L/4v/h/+H/
4P/i/+P/5P/k/+L/4v/i/+L/4v/i/+P/4//i/+L/4f/h/+H/4f/g/+D/4v/i/+L/4v/h
/+H/4f/h/+H/4P/g/+H/3//e/93/3f/e/97/3f/d/+D/4P/g/9//3f/f/+D/4P/g/+D/
4P/g/+D/4P/g/9//3//e/93/3v/f/+D/4f/h/+H/4v/i/+P/4//k/+T/5f/l/+b/5//o
/+v/7f/t//D/8f/x//H/7//v/+3/7P/s/+z/7P/s/+z/6//q/+f/5//n/+b/5f/k/+T/
4//j/+D/3//e/93/3//e/97/3f/d/93/3f/d/9//3v/e/9//3v/d/9z/2v/b/9z/3f/e
/97/3v/e/97/4v/g/9v/1f/Q/8f/wf/D/8n/zv/X/+b/+/8SADQAXACMAL0A6QAMASQB
MAEqAQsBzwCZAHkAVAAkAAAA7f/i/97/4v/k/+P/4//j/+D/4P/i/+T/5P/k/+L/4v/j
/+T/5f/l/+X/5v/k/+T/5P/l/+X/5f/m/+b/5v/n/+j/6f/p/+n/6v/q/+j/6P/p/+n/
6//r/+v/6//q/+r/6//r/+3/7f/t/+z/7v/w//D/8P/u//D/8P/v/+//8P/x//H/8v/z
//P/9P/0//T/9v/2//f/9//3//r/+//8//z//f/8//7//////wEABAAFAAUACQALAAwA
DwARABAAEgAUABYAFwAYABkAGAAZABkAGQAaABsAHAAdABoAGQAZABkAGAAXABYAFQAX
ABYAFQAUABMAEAAQAA4ADgAMAAsACQAHAAUAAwABAAAA/v/8//z//f/7//j/9v/0//T/
9P/0//H/8f/x//H/8v/x//H/8f/v/+//7//v//H/8f/x//H/8P/w//D/8P/w//D/8P/w
//L/8P/w//D/8P/v/+7/7f/u/+//8P/x/+//8P/w//D/8v/y//L/8v/0//T/9P/0//T/
8//y//P/9P/0//X/9v/1//X/9v/2//f/9//3//b/9v/2//b/9v/0//T/9f/1//j/+P/3
//f/9//3//b/9v/2//b/9v/2//X/9f/1//X/9//2//b/9//5//j/9//3//j/9P/y//L/
8v/y//L/9f/2//f/+P/2//f/9//3//f/9//3//f/+f/5//r/+v/7//v//P/8//3//f/+
/////v8BAAMAAwAFAAcACAAJAAcABwAFAAQAAgACAAIAAgAEAAMAAgD///3//f/8//v/
/P/8//v/+//6//n/+P/3//n/+P/4//f/9//3//f/9//1//T/9P/1//P/8//z//L/9P/0
//T/9P/0//T/9P/0//b/9P/z//P/7P/l/9//3f/h/+j/7//4/wcAHAA2AFgAgACvAN0A
BAEgATIBNAEjAfcAuQCNAHIATAAeAAEA+P/0//L/8P/v//H/8//y//L/9P/0//j/+v/4
//j/+f/6//z/+//6//r//P/8//z//f/7//v//P/8//z//f/+/////f/9//7//v/+//7/
/////////////////v/+//////8CAAMABAAEAAIABAAEAAQABgAIAAgABwAFAAYABwAH
AAYABwAHAAgACQAKAA0ADgANAA0ADQAQABEAEgASABMAFAAWABcAFwAZABwAHQAdACIA
IwAjACUAKAAoACsALgAuAC8AMAAxADAAMQAxADEALwAvAC8ALwAwAC8ALwAvAC0ALQAt
AC0AKwAqACkAKAApACYAJgAkACIAIAAfAB0AGwAZABcAFQASABAADgAOAA4ADQALAAoA
CAAIAAgACAAFAAUABQAFAAUABQAGAAcABAADAAIAAQADAAMAAwADAAAAAAAAAAAAAgAC
AAIAAgACAAAAAAAAAP//////////AQABAAEAAQABAAIAAgACAAIAAgACAAIABAAEAAQA
BAAEAAMAAgADAAQABAAFAAYABwAHAAgACAAHAAcABwAGAAcACAAJAAoACQAIAAgABwAI
AAgABwAHAAkACQAIAAgABgAGAAYABgAFAAUABQAFAAUABAAEAAUABwAGAAUABQAGAAQA
AwADAAIAAgACAAIAAgAEAAQABAAEAAIAAwADAAMAAwADAAMAAwADAAMABAAEAAMAAwAE
AAQABwAHAAgACQAKAA0ADwAPABAAEQARABEADwAPAA0ADAAOAA4ADgAOAA4ADQAMAAkA
BwAHAAYABQAEAAQAAwADAAIAAQAAAP///f/8//z/+//7//v/+//7//3//P/8//3//f/9
//3//P/6//r/+v/6//r/+v/6//r/+v/6//v/+f/0/+//6f/j/+X/6v/x//j/AwAWAC4A
UAB2AKUA0wD8ABwBMAE4ATUBFQHdAKkAiABqAD4AFQACAPr/9v/2//f/+f/5//j/+v/6
//z//P/6//r/+v/7//z//v/9//z//P/8//z//P/9//v/+//8//z//f/9//3//f/7//v/
/P/8//7//v///////f/9//3//f/+//7//////wEAAQABAAAA//8AAP///v8AAAIAAgAB
AP//AAABAAEAAAABAAEAAgAEAAQABgAGAAUABQAFAAgACQAKAAoACwAKAAwADQANAA8A
EgATABMAGAAZABkAGwAcABwAHwAiACQAJQAmACcAJgAnACcAJwAnACcAJwAnACYAJQAl
ACUAJQAlACUAJQAjACIAIQAgAB8AHAAcABoAGAAWABUAEwARAA8ADQALAAoACAAGAAYA
BwAFAAIAAAD+//7//v/+//v/+//7//v/+v/5//n/+f/3//f/9//3//f/9//3//f/9P/0
//T/9P/0//T/9P/0//T/8v/y//L/8//z//P/8//1//X/9f/1//P/9P/0//T/9v/2//b/
9v/2//b/9v/2//X/9f/1//f/+f/4//j/+P/5//n/+v/6//n/+f/5//j/+P/4//j/+P/4
//j/+f/5//r/+v/5//n/9//3//b/9v/2//b/9v/2//f/9//3//f/9f/0//T/9f/3//b/
9f/1//T/9P/z//P/9P/0//T/8//z//T/8v/y//L/8v/y//L/8v/y//T/9f/1//X/9P/z
//L/8f/y//P/9f/2//X/9f/2//b/9//3//j/+f/6//3///////7///////////////3/
/P/+//7//v/+//7//f/8//n/9//3//b/9f/y//L/8f/x//L/8f/w/+//7f/s/+z/6//r
/+v/6//r/+n/6P/o/+n/6//r/+v/6v/s/+z/7P/s/+v/6v/p/+j/6P/o/+v/6//o/+H/
1//P/83/0v/X/+D/6//+/xYANABYAIUAswDgAAgBJgE6AT0BKQH5ALsAlAB2AEgAGQD8
//D/7P/s/+3/7f/p/+r/7P/u//D/8P/u/+3/7P/s/+z/7P/r/+r/6v/q/+r/6v/r/+v/
6//s/+z/6//r/+v/6//t/+3/7v/u/+z/7P/t/+3/7f/t/+3/7f/s/+z/7f/t/+//7//v
/+7/7v/w//D/8P/u//D/8P/v//H/8v/z//P/8//z//L/8v/y//L/9P/0//X/9f/1//j/
9//4//j/+f/6//z//f/9//7/AAAAAP//BAAFAAUABwAMAAwADwASABEAEQARABEAFQAX
ABgAGQAXABcAFwAXABgAFwAXABcAFQAVABUAFQAVABQAEwASABIAEAARABAADgAMAAsA
CQAHAAUAAwABAAAA/v/8//z/+f/3//T/8v/x//L/8//0//L/8f/w/+//7v/t/+3/7f/r
/+v/6//r/+n/6f/p/+n/6f/q/+v/7P/q/+r/6v/q/+z/6v/q/+r/6//r/+v/6//r/+v/
6//r/+v/7P/s/+z/7v/u/+7/7v/u/+7/7v/u/+3/7f/t/+//7//u/+7/7v/v/+//8P/w
//H/8f/x//D/8v/y//L/8v/y//L/8//z//P/8v/w/+//8f/x//D/8P/w//D/8P/w//H/
8f/x//H/7//u/+7/7//v/+7/7f/t/+7/7v/t/+3/7P/s/+z/6//t/+3/7f/u/+7/7//t
/+z/6v/s/+z/7P/s/+r/6v/q/+r/6v/r/+v/6//s/+3/7v/v/+//7//w//D/8f/x//L/
8v/z//P/9P/1//T/9//5//n//P/9//3//f/7//v/+f/4//j/+P/4//j/+P/3//b/8//v
/+//7v/t/+3/7v/u/+//7P/r/+r/6f/p/+j/6P/n/+n/6f/p/+n/5//m/+b/5//p/+n/
6f/o/+b/5v/m/+b/5v/m/+b/5v/q/+r/5f/h/9r/0f/L/8v/0f/Y/9//8P8DABwAPgBm
AJQAxQDzABgBMgFAATwBGwHfAKkAiQBoADYACgD3//L/7v/s/+7/7//v/+//7v/w//D/
7v/u/+7/7P/s/+3/7v/w/+//7v/u//D/8P/w//H/8f/x//L/8v/z//P/8//z//L/8f/x
//D/8v/y//P/8//z//P/8//z//T/9P/1//X/9//3//f/9v/0//b/9v/2//b/+P/4//f/
+f/6//v/+//6//v/+//8//z//P/+//7/////////AgAFAAYABgAHAAYACAAJAAkACQAM
AA0ADQARABMAFAAXABgAGAAbAB4AHwAhACMAJQAkACUAJQAlACYAJwAoACkAKAAnACcA
JwAnACcAJwAnACcAJgAlACQAIwAgACAAHgAcABoAGQAXABcAFQATABEADwAMAAkACAAI
AAcABQAEAAIAAgACAAIAAQABAAEAAQAAAP///////wEAAQABAAEAAQABAAEAAQAAAAAA
AAAAAAAAAAAAAAAAAgAAAAAAAAABAAEAAQABAAIAAwAEAAUABAAEAAMAAgAEAAQABAAE
AAUABgAHAAgACAAHAAYABwAJAAgACAAIAAcABwAIAAgABwAHAAcABgAJAAoACwAMAAoA
CgALAAsADAAMAAsACwALAAsACgAKAAoACgAKAAoACwALAAsACwAJAAgACAAJAAoACgAK
AAsACgAKAAkABwAGAAgACAAIAAgACgAKAAoACgAKAAsACwALAA0ADQANAA0ACwALAAwA
DAANAA0ADgAOAA8ADwAQABEAEwAXABoAGwAbABsAGgAZABsAGwAZABgAGgAaABoAGgAY
ABcAFgATABIAEwATABMAEgASABEAEQAQAA8ADgANAA0ADAAMAAsADQANAA0ADQALAAoA
CgALAA0ADQANAAwADgAOAA4ADgAOAA4ADgAOABIAEgARABEADAADAP3/9//3//7/BQAM
ABsALgBGAGYAjgC9AO0AGAE4AUoBUAFHAScB6wC5AJoAdgBIACcAFgAOAAwADAAPAA8A
DwAQABIAEgASABIAFAAUABQAFQAWABgAFwAWABYAFgAWABYAFwAYABkAGwAcAB0AHQAd
AB0AGwAbABwAHAAcABwAHQAdABsAGwAbABsAHgAeAB8AHwAhACEAIQAgAB4AIAAgACAA
IgAkACQAIwAjACQAJQAlACYAJwAnACgAKAAoACoAKgArACsAKwAuADAAMgAzADUANQA2
ADYANQA3ADoAOwA7AEEAQwBEAEcASQBIAEoATABNAE8AUQBTAFMAUwBSAFEAUQBRAFEA
UQBQAA==
         </WaveFormData>
      </LeadData>
      <LeadData>
         <LeadByteCountTotal>10000</LeadByteCountTotal>
         <LeadTimeOffset>0</LeadTimeOffset>
         <LeadSampleCountTotal>5000</LeadSampleCountTotal>
         <LeadAmplitudeUnitsPerBit>4.88</LeadAmplitudeUnitsPerBit>
         <LeadAmplitudeUnits>��V</LeadAmplitudeUnits>
         <LeadHighLimit>2147483647</LeadHighLimit>
         <LeadLowLimit>268435456</LeadLowLimit>
         <LeadID>V6</LeadID>
         <LeadOffsetFirstSample>0</LeadOffsetFirstSample>
         <FirstSampleBaseline>0</FirstSampleBaseline>
         <LeadSampleSize>2</LeadSampleSize>
         <LeadOff>FALSE</LeadOff>
         <BaselineSway>FALSE</BaselineSway>
         <ExcessiveACNoise>FALSE</ExcessiveACNoise>
         <MuscleNoise>FALSE</MuscleNoise>
         <LeadDataCRC32>3250804069</LeadDataCRC32>
         <WaveFormData>
5v/m/+b/5v/k/+T/5P/k/+b/5v/m/+b/5//o/+n/6v/q/+r/6v/q/+z/7P/s/+z/7P/s
/+z/7P/q/+r/6v/q/+v/7P/t/+7/7v/u/+7/7v/s/+z/7P/s/+r/6v/q/+r/7P/s/+z/
7P/q/+r/6v/q/+z/7P/s/+z/6//q/+n/6P/o/+j/6P/o/+r/6v/q/+r/6P/p/+n/6v/q
/+r/7P/s/+z/7P/s/+z/7//v//H/9P/2//b/9//4//f/9v/1//T/9f/1//b/9//3//f/
9v/1//X/8v/y//H/8P/v/+7/7f/r/+r/6f/o/+j/5//m/+b/5v/l/+X/5f/m/+b/5v/m
/+j/6P/o/+j/5f/k/+L/4f/h/+L/4v/i/+T/5P/k/+P/5P/j/+D/3f/X/87/zv/S/9f/
3P/o//f/DAAnAEcAagCPAK8AyQDbAOcA5ADJAJ4AegBjAEoAJgAHAPb/7v/r/+v/7f/s
/+3/6//q/+n/6P/n/+f/6f/p/+n/6f/p/+n/6f/q/+z/6v/q/+r/6P/p/+r/6v/q/+r/
6v/q/+z/7P/s/+z/6v/q/+v/6//t/+3/7f/t/+7/7f/u//D/7v/u/+//7//t/+7/8P/w
//D/8P/w//D/8//0//X/9v/2//b/+P/5//f/9//3//j/+v/6//z//f/9//7//v/+/wAA
AAAAAAAAAgADAAQABgAIAAoADAANABAAEQARABIAEQATABUAFgAYABgAGQAZABcAFwAY
ABkAFwAXABcAGAAaABgAGAAYABgAGAAWABYAFAATABIAEgARAA8ADQANAAoACQAGAAQA
AwAEAAMAAgAAAP///v/9//z/+//6//n/+f/5//r/+//6//j/9//3//n/+f/3//f/+f/5
//n/+f/3//f/9//3//f/9//3//f/+f/5//n/+P/4//n/+f/5//f/+P/4//j/+P/5//n/
+P/6//v/+//7//j/+P/5//n/+v/6//r/+//7//v//P/9/////v/9//3///8AAAEAAQAA
AP///////wAAAAAAAP//AAAAAP///////////////wEAAQABAAEA/////////v/+//7/
/v/+//7/AAAAAAAAAAD+//7//v/+/wAAAAAAAAEA//8AAAAAAAAEAAQABAAEAAIAAgAD
AAMABQAIAAoACgALAAwADAAMAAwADAAMAAsACwALAAsACwAMAAsACQAGAAYABQAEAAMA
AAD//////v////7//v/9//7//v/+//3//P/7//n/+P/4//j/+P/4//j/+P/4//j/9//3
//f/+P/6//r/+v/6//r/+//4//X/9v/x/+v/5P/g/+L/5//q//L/AQASACkARwBqAJEA
uQDZAPMAAwEIAf0A3ACsAI0AeABYADEAGgAMAAMAAQAFAAYAAwADAAIA///8//v/+//7
//v/+//7//v/+//7//z/+v/4//j/+P/6//v//P/8//v/+v/5//j/+v/6//r/+v/8//z/
/f/9//v/+//7//v//f/7//v//P/6//r/+//7//v//P/+//7//v/+//7//v/+//7//v/+
//7//v8AAAEA////////AAAAAAAAAgADAAQABAADAAIAAwAEAAUABgAIAAkACgAMAA0A
DgAPAA8AEgATABMAFAAVABcAGQAaABoAGgAbABsAHQAdAB4AHwAeAB0AHAAcAB4AHAAc
ABwAHgAeABwAHAAbABkAFwAWABcAFQATABMAEQAPAAsACAAGAAYABAACAAIAAQAAAP//
/v/9//z/+//5//n/+v/7//n/+P/4//n/+//7//n/+f/5//n/+f/5//f/9//3//f/9//3
//f/9//1//X/9f/0//T/9f/1//X/9f/2//b/9v/0//X/9f/0//b/9//3//f/9v/2//f/
9//2//b/9v/3//n/+f/6//v/+v/4//b/9f/2//j/+v/7//n/+f/6//v/+//6//n/9//3
//j/+P/5//f/9//3//f/+f/5//n/+f/4//f/9v/2//j/9v/1//X/9P/0//b/9v/0//P/
9P/z//X/9v/1//T/9P/0//T/9P/y//L/8v/y//T/9P/0//T/8v/y//L/8//1//b/9v/2
//j/+P/4//j/9v/2//f/9//5//z//v/+////AAAAAAAAAAAAAAAA///9//3//f/9//7/
/f/7//j/9v/1//T/8//y//H/8f/w//D/8P/x//H/7v/u/+7/7f/r/+v/6v/q/+r/6v/q
/+r/6v/q/+r/6v/n/+f/5//o/+b/5v/m/+b/6P/p/+j/5//i/9n/0f/Q/9T/2P/d/+b/
+P8NACoASwBxAJgAvQDdAPcABwEJAfAAwQCWAHwAYQA4ABQAAwD6//b/9//5//f/9P/x
/+//7v/r/+z/7f/t/+v/6//r/+v/6f/p/+n/6v/r/+r/6//s/+n/6f/p/+j/6v/q/+r/
6v/q/+r/6v/q/+j/6P/p/+n/6//r/+v/6//p/+f/5//o/+r/6v/r/+v/6//s/+7/7v/s
/+z/7P/s/+7/7v/u/+7/7P/s/+7/7//x//H/8f/y//D/8P/y//P/8//0//T/9P/2//b/
9v/2//j/+f/6//z//P/+/wAAAQAEAAUABQAGAAUABwAJAAoACgAKAAsACwANAA0ADgAP
AA8ADwAPABAADgAMAAwADAAMAAwACgAKAAoACQAIAAgABgADAAAA//8AAP///P/6//r/
+v/4//b/9P/z//L/8f/v/+//7//v/+7/7f/t/+3/7f/s/+z/7f/t/+3/6//r/+3/7f/t
/+3/7f/t/+3/7f/s/+v/6v/p/+v/6//r/+r/6v/r/+v/6//p/+r/6v/q/+z/7f/t/+z/
6v/r/+v/6//s/+z/7f/t/+z/7P/s/+3/7f/t/+7/7//v/+7/7f/t/+3/7v/v/+//7f/t
/+7/7//u/+7/7v/t/+7/7v/t/+3/7f/t/+3/7f/t/+3/7f/t/+v/6//r/+z/7v/s/+v/
6//o/+j/6v/q/+v/6//t/+3/6//q/+v/6v/o/+j/6P/o/+r/6v/q/+r/6P/o/+j/6P/o
/+j/6P/p/+v/7P/s/+z/7P/s/+z/7P/u/+7/7//v/+//8v/0//T/9//4//j/+P/2//b/
9v/1//P/8//z//P/9P/z//H/7v/u/+3/7P/r/+z/6//r/+r/5//m/+b/5f/m/+b/5v/l
/+P/4//i/+L/4v/i/+L/4v/i/+L/4v/i/9//3//f/+D/4P/g/+D/4P/i/+H/3v/b/9b/
z//H/8b/zP/S/9X/3v/s//3/FgA5AF8AhgCvANEA6QD7AAMB9gDHAJIAegBjADwAFgAB
APb/7v/v/+//7f/s/+v/6//q/+v/6v/l/+P/4f/h/+H/4f/i/+P/5P/m/+X/4v/h/+D/
4v/j/+T/5P/i/+L/4v/i/+L/4v/i/+L/5P/k/+X/5f/j/+P/4//j/+X/4//j/+T/5P/k
/+X/5f/j/+T/5v/m/+j/6P/o/+j/5v/m/+b/5v/m/+b/6P/p/+v/6//r/+z/6v/q/+z/
7f/t/+7/7v/u//D/8P/w//D/9P/1//b/+P/4//r//P/9//7//////wAAAQADAAUABgAG
AAYABwAHAAcABwAIAAkABwAHAAcACAAIAAYABgAGAAYABgAEAAQABAADAAIAAgADAAEA
//////z/+//4//b/8v/y//D/7v/u/+3/7P/r/+3/7f/t/+3/6P/n/+f/5//l/+T/5P/l
/+b/5//m/+f/6P/p/+r/6//q/+n/6P/n/+f/5//n/+f/5//n/+f/5v/k/+X/5f/l/+X/
5v/m/+b/5v/n/+f/5v/o/+n/6f/p/+j/6P/p/+n/5v/m/+b/5//p/+n/6v/r/+v/6v/p
/+n/6//s/+3/7f/s/+v/6//r/+v/6v/p/+f/6f/q/+r/6//q/+n/6P/n/+n/6f/p/+n/
5//n/+f/6P/o/+b/5f/l/+b/5v/o/+j/5f/l/+f/5//n/+b/5f/k/+T/4//l/+f/5v/m
/+b/5v/m/+b/5v/m/+b/5P/k/+T/5P/k/+T/5P/l/+f/6P/o/+j/6P/o/+j/6P/o/+j/
6f/p/+n/7P/u/+7/8f/y//L/8v/0//T/9P/z//H/8f/x//H/8v/x/+//7P/q/+n/6P/n
/+j/5//n/+b/5f/k/+T/4//g/+D/4P/f/+H/4f/g/+D/4P/g/+D/4P/e/97/3v/e/9v/
2//b/9z/3v/e/97/3v/g/9//3v/d/9j/0f/J/8T/xv/K/8//1v/g/+//AgAdAD8AZACL
AK8AzQDfAOsA7ADRAJ4AdABfAEgAIAD///D/6P/h/+H/4//i/9//3f/e/9//3v/f/+H/
4f/h/+H/4f/g/9//3v/e/+D/3v/e/97/3P/d/97/3v/e/97/3v/e/97/3v/e/97/3v/e
/9//3//d/93/3f/d/9//3f/d/97/4P/g/+H/4f/f/+D/4v/i/+T/5P/k/+T/5P/k/+T/
5P/i/+L/5P/l/+f/5//n/+j/5v/m/+j/6f/p/+r/6v/q/+z/7P/s/+z/7v/v//D/8v/0
//b/+P/5//r/+//7//z//f///wEAAgAEAAQABQAFAAMAAwAEAAUAAwADAAMABAACAAAA
AAAAAAIAAgAAAAAA/v/9//z//P/9//v/+f/5//j/9//0//L/7v/u/+z/6v/q/+n/6P/n
/+X/5f/l/+X/5P/j/+P/4//j/+L/4v/j/+H/4f/f/9//4f/h/+H/4f/j/+P/4//j/+H/
4f/h/+H/3//f/9//3v/e/9//3//f/+H/4v/i/+L/4P/h/+H/4P/e/9//3//f/9//4P/i
/+P/4f/g/9//3//g/+H/4//l/+f/5v/l/+X/4//k/+X/5f/l/+X/5v/n/+f/5v/l/+P/
5P/k/+P/4//j/+P/4//j/+P/4//j/+P/4f/h/+H/4v/j/+L/4v/j/+L/4v/k/+T/4f/h
/+P/4//j/+L/3//g/+D/4P/g/+D/4P/g/+D/4P/g/+D/4P/g/+D/4P/g/+H/4f/i/+L/
4v/k/+T/5P/k/+b/5v/n/+f/6f/s/+7/7v/t/+7/7v/u/+7/7v/u/+3/7//v/+//7//u
/+3/6//o/+j/5//m/+X/4v/h/+H/4P/h/+D/4P/f/97/3v/e/93/3f/d/9z/3P/g/+T/
6P/s//D/9P/4//z//f/9//3//v8AAAAAAAAAAAAA///+//3/+P/z/+3/6v/s//D/9f/8
/wgAGQAuAE0AbwCUALcA1wDvAAEBBwH+AN0ArgCOAHkAWgA2AB0AEAAKAAUABQAFAAQA
AwADAAIAAQACAAUABwAHAAcABwAHAAYABQAEAAQABgAEAAQABAAEAAUABgAGAAUABAAD
AAIAAwAEAAUABgAEAAQABQAFAAUABQAFAAUABwAFAAUABgAGAAYABwAHAAUABgAIAAgA
CgAKAAoACgAMAAwADAAMAAwADAAOAA8ADwAPAA8AEAAOAA4AEAARABEAEgASABIAFAAU
ABQAFAAYABkAGgAcABwAHgAgACEAIgAjACMAJAAlACcAKQAqACoAKgArACsAKwArACwA
LQArACsAKwAsACwAKgAqACoAKgAqACgAKAAoACcAJgAmACQAIQAeAB0AHAAbABgAFgAV
ABYAFQAUABQAEwASABEAEAAPAA4ADQAMAAsACwALAAsACgAKAAsACwALAAkACQAJAAkA
CQAJAAcABwAHAAcACAAJAAoACwAKAAkACAAGAAgACQAJAAkABwAIAAgACAAIAAkACQAI
AAoACwALAAsACAAIAAkACQAKAAoACgALAAsACwAMAA0ADQAMAAsACwANAA4ADwAPAA4A
DQANAA0ADAAMAAwACwAMAAwACwALAA0ADQANAA0ACwALAAsACwAJAAkACQAKAAsACgAK
AAsACQAIAAkACAAJAAkACQAKAAoACgAKAAoACAAIAAgACAAKAAoACgAKAAgACAAIAAkA
CQAKAAoACgAMAAwADAAMAAwADAANAA0AEQAUABYAFgAVABYAFgAWABYAFgAWABUAFQAV
ABUAFQAUABMAEQAOAA4ADQAMAAsADAALAAsACgAHAAYABgAFAAQABAAEAAMAAQABAAAA
AAABAAIAAwAEAAMAAgABAAAA////////AAACAAIAAgACAAAA///+//3/+P/1/+3/6P/q
//D/8//6/wgAGwAyAFEAdQCaAL8A4QD7AA0BFQEMAeUAtACUAIEAYAA2AB0AEAAMAAkA
CQALAAoACQAHAAYAAwACAAMAAwADAAMAAwADAAIAAQAAAAAAAgAAAAAAAAACAAMABAAE
AAIAAgACAAIAAgACAAIAAgAAAAAAAQABAAEAAQABAAEAAgABAAIABAADAAIAAgABAAEA
AgAEAAQAAgACAAIAAgAEAAQABAAEAAYABgAIAAkABwAHAAcACAAIAAgACgALAAsADAAM
AAwADgAOAA4ADgAQABEAEgAUABUAFgAXABcAGgAbABsAHAAbAB0AHwAgACAAIAAhACEA
IwAjACQAJQAkACMAIgAiACQAIgAiACIAIAAgAB4AHgAcABsAGgAaABsAGQAXABcAFQAT
AA8ADAALAAwACwAKAAgABwAGAAUABAADAAIAAQD/////AAABAP///v/+//////////3/
/f/9//3//f/9/////////////f/9//3//f/7//v/+//6//v//f/+/////f/+//7//v/8
//3//f/8//z//f/9//3//v/+//////8AAAAAAAABAAAA///////////+//3//f///wAA
AQABAAAA////////AAAAAAAA//8AAAAA//////3//f/9//3////////////9//3//f/+
//7//P/7//v//P/8//7//v/9//3//f/+//z//P/8//z/+v/6//r/+v/6//r/+v/6//r/
+v/6//v/+//8//z//P/+//7//v/+//7//v//////AQAEAAYABgAFAAYABgAGAAgACAAI
AAcABQAFAAUABQACAAEA///8//3//f/9//3/+v/5//n/+P/3//b/9v/1//T/9P/0//P/
8f/x//D/8P/y//L/8v/y//D/8P/w//D/8f/x//H/8v/w//D/8P/w//D/8f/w/+v/5v/h
/9n/1P/Y/9z/4f/s//r/DwAqAE0AdQCeAMEA4QD5AAkBDQH8ANEAogCGAG0ARgAgAA0A
AgD+/////f/7//r/+//5//j/9//0//H/8f/x//H/8f/x//H/8f/x//L/8v/w//D/8P/w
//H/8v/y//D/8P/w//D/8P/w//D/8P/w//D/8f/x/+//7//v/+//8f/v/+//8P/w//D/
8f/x//P/9P/2//b/9f/0//P/8v/0//T/9P/0//L/8v/0//X/8//z//P/9P/2//b/+P/5
//n/+v/6//r//P/8//z//P/+////AAACAAMABAAFAAUACAAJAAkACgALAA0ADwAQABIA
EgATABMAEwATABQAFQATABEADwAOAA8ADgAPABAAEAAQAA4ADgAOAA0ADAAMAAkABwAF
AAUABAADAAAA/v/+//7//P/6//j/9//2//X/8//z//P/8//y//H/8f/x/+//7v/u/+//
8f/x/+//7//x//H/8f/x//H/8f/x//H/8f/x//H/8f/w/+//7v/s/+3/7//w//H/8P/w
/+//7v/u/+//7//u/+7/7//v/+//7v/u/+//7//w//D/8P/x//H/8f/y//P/8v/w/+7/
7f/v//D/8f/x/+//7//w//H/8P/w//D/7//w//D/7//v/+//7//v/+//7//v/+//7//t
/+3/7f/u//D/7v/t/+3/6//q/+v/6v/p/+n/6//r/+3/7P/r/+r/6v/r/+7/7v/u/+7/
7v/s/+z/7P/s/+r/6v/q/+r/7P/s/+z/7f/t/+7/7v/u//D/8P/w//D/8P/w//H/8f/z
//b/+P/4//v//P/8//z/+//6//n/9//5//n/+f/5//j/9//1//L/8v/x//D/7//u/+3/
7f/s/+n/6P/o/+f/5v/m/+b/5f/n/+f/5v/m/+b/5v/m/+b/5P/k/+T/5P/j/+P/4//k
/+b/5v/m/+b/6P/n/+L/3f/Y/9H/yf/K/9D/1P/Z/+b/9v8JACQARwBtAJYAuwDbAPEA
/wD/AOYAtwCMAHQAVwAwABIAAQD0/+7/8f/x/+//7v/v/+v/6P/p/+r/6f/p/+f/5//n
/+f/6f/p/+n/6v/o/+b/5v/m/+j/6f/q/+r/6v/q/+r/6v/o/+j/6P/o/+j/6P/p/+n/
6f/p/+n/6f/p/+f/5//o/+j/6P/p/+n/6//s/+7/7v/s/+z/7P/s/+z/7P/s/+z/7v/u
//D/8f/v/+//7//w//L/8v/0//X/9f/2//b/9v/2//b/9v/2//j/+f/6//z/AAACAAQA
BQAEAAUABQAGAAkACwANAA4ADQAMAAwACwANAA0ADgAPAA0ADQANAA4ADQAKAAkACAAJ
AAoACQAKAAkABwAFAAQABQADAAEAAQAAAP///P/6//b/9v/0//L/8f/x//H/8f/v/+//
7//v/+7/7f/t/+3/7f/s/+z/7f/s/+v/6P/n/+n/6f/p/+n/6f/p/+n/6f/r/+v/6//r
/+n/6f/p/+j/5v/n/+f/5//p/+r/6v/q/+n/6f/o/+b/6P/p/+n/6f/o/+j/6f/p/+j/
6P/o/+n/6//r/+z/7f/t/+z/6//r/+n/6v/r/+v/6//r/+z/7f/s/+z/7P/r/+v/7P/s
/+3/7f/t/+3/7f/r/+v/6//r/+n/6f/p/+r/7P/q/+n/6f/q/+r/7P/s/+v/6f/k/+b/
5v/m/+b/5//o/+n/6v/q/+r/6v/q/+j/6P/o/+n/6f/q/+r/6v/u/+7/7v/u/+7/7v/v
/+//7//y//T/9P/3//j/+P/4//b/9v/2//X/8//z//P/8//0//P/8f/u/+7/7f/s/+v/
7P/r/+v/6v/n/+b/5v/l/+b/5v/m/+X/5f/l/+T/5P/i/+L/4v/i/+D/4P/g/+D/4f/h
/+H/4v/i/+L/4v/i/+L/4f/i/9//2v/T/83/yv/O/9T/2//g/+z/+/8QAC0ATwByAJkA
uwDTAOMA6QDeALsAiABoAFUANgASAPv/8P/q/+f/5//l/+b/5f/j/+T/4//i/+X/6f/o
/+f/5v/l/+f/5//n/+j/6P/m/+b/5v/k/+X/5v/m/+f/6P/p/+r/6P/o/+j/6P/o/+j/
6f/p/+n/6f/p/+n/6f/n/+f/6P/q/+r/6//r/+n/6v/s/+z/7v/u/+7/7v/u/+7/7v/u
/+7/7v/w//H/8//z//P/9P/0//T/9v/3//n/+v/6//r//P/8//z//P///wEAAwAGAAgA
CgAMAA0ADwARABIAFAAWABkAHAAeABwAHAAdAB0AGwAbABwAHQAdAB0AHQAeAB4AHAAc
ABwAHAAcABoAGgAaABkAGAAYABUAEwARABEAEAAPAAwACgAIAAgABgAEAAUABQAFAAUA
BAADAAIAAQAAAP///////wAAAAABAAMAAgABAP7//f////////////3//f/9//3/////
///////////////+//z//f/9//3//f/+//7//v/+///////+/wAAAQABAAEAAgACAAMA
AwAAAAAAAAABAAMAAwAEAAUABwAGAAUABQAFAAYABwAHAAcABwAIAAkACQAIAAcABQAF
AAYABgAHAAcABwAHAAcABwAHAAcABwAHAAcABwAIAAgABgAFAAUABgAGAAgACAAHAAUA
AwAFAAQABAAEAAQABAAGAAYABgAGAAYABgAGAAYABgAGAAYABwAFAAYABgAGAAgACAAI
AAgACQAKAAwADQAPABIAFAAUABMAFAAUABQAFAAUABQAEwATABMAEwATABIAEQAPAAwA
DgANAAwACwAKAAkACQAIAAcABgAGAAUABAAEAAQAAwADAAMAAgACAAIAAgACAAIAAgAC
AAIAAgABAAEAAQACAAIAAgACAAIAAgABAAAA///8//f/8//u/+z/8P/1//r/BAATACgA
QQBhAIYArwDRAOsA/wAJAQoB8wDEAJoAgwBuAEoAKQAYAA4ACQAHAAkACgAHAAcACAAH
AAYABwAFAAUABQAFAAUABQAFAAUABgAGAAQABAAEAAQABQAGAAYABgAGAAYABgAEAAQA
BAAEAAYABgAHAAcABwAHAAcABwAIAAcACAAKAAoACgALAAsACgAKAAsACgAMAAwADAAM
AAoACgAKAAoADAAMAA4ADwAPAA8ADwAQABAAEAASABMAEwAUABQAFAAWABYAFgAWABgA
GQAaABwAHAAeACAAIQAkACUAJQAmACkAKwAtAC4ALAAsAC0ALQArACsALAAtAC8ALwAv
ADAAMAAuAC4ALgAuAC4ALAAsACoAKQAoACgAJwAlACMAIwAgAB8AHAAaABoAGgAYABYA
FQAVABUAFQAUABMAEgARABAADwAPAA8ADwAOAA4ADwANAA0ACwALAA0ADQANAA0ACwAL
AAsACwANAA0ADQANAAsACwALAAoADAANAA0ADQANAA4ADgAOAA0ADQAMAAoADAANAA0A
DQAMAAwADQANAA4ADgAOAA8ADwAPABAAEQARABAADwAPAA8AEAARABEADwAPABAAEQAQ
ABAAEAAPAA8AEAAQABEADwAPAA8ADwAPAA8ADwAPAA8ADwAPABAAEAAOAA0ADQAOAA4A
EAAQAA0ADQAPAA8ADwAOAA0ADAAOAAwADAAMAAwADAAKAAoACgAKAAsADAANAA4ADAAM
AAwADQAPABAAEAAQABAAEAAQABAAEgASABMAEwATABYAGAAYABcAGAAYABgAGgAaABoA
GQAZABkAGQAZABoAGQAXABQAEgARABAADwAOAA0ADQAMAA0ADAAMAAsACAAIAAgABwAH
AAcABgAGAAYABgAGAAYABgAGAAYABgAHAAcABwAIAAcABgAFAAQABgAFAAYABwACAPv/
8//s/+r/7v/z//r/AgARACQAPQBbAH4ApQDNAO8ACwEfASYBFwHwAL4AnwCIAGQAPQAm
ABoAFQATABMAEgAPAA0ADgAPABAADwANAAwACwAKAAkABwAHAAcACAAKAAgACAAIAAYA
BwAIAAgACAAIAAgACAAKAAoACgAKAAoACgALAAsACQAJAAkACQAJAAcABwAIAAoACgAL
AAsACQAKAAwADAAMAAwADAAMAAwADAAMAAwADAAMAA4ADwAPAA8ADwAQABAAEAASABMA
FAAUABMAEgATABQAFQAWABgAGQAaABwAHAAeACAAIQAkACUAJQAmACUAJwApACoAKwAs
AC4ALwAtAC0ALgAvAC8ALwAvADAAMAAuAC4ALgAuAC4ALAAsACwAKwAqACoAKQAnACUA
JQAkACMAIAAeABwAHAAaABgAFgAVABQAEwATABMAEwATABAADwAPAA8ADwAOAA4ADwAN
AA0ACwALAAsACwALAAsADQANAA0ADQANAA0ADQANAA0ADQANAAwADAANAA0ADQANAA4A
DgAOAA4ADwAPAA4ADgAPAA8ADwAOAA4ADwAPAA4ADgAOAA8ADwAPABAAEQARABAADwAP
AA8AEAARABEAEQARABIAEwAUABQAFAATABIAEgARABEAEQARABEAEQARABEAEQARABEA
EQARABIAEAAOAA0ADQAOAA4AEAAQAA8ADwARABEADwAOAA0ADAAOAA8ADwAPABAAEAAP
AA4ADAAOAA4ADgAOAAwADAAMAAwADgAOAA4ADgAQABAAEAARABEAEgASABIAFAAUABQA
FAAUABQAFQAVABcAGgAcABwAHQAeAB4AHgAeAB4AHgAdAB0AHQAdAB0AHAAbABkAFgAU
ABMAEgARABEAEQASABIADwAOAA4ADQAMAAwADAALAA0ADQAMAAwACgAKAAoACgAMAAwA
DAAMAAsACwALAAwACgAKAAoACgAOAAsACAADAP7/9//x//D/9v/6/wEADAAcADEATABt
AJUAvgDlAAMBHQErAS0BFAHjALgAogCHAFwAOgAnACAAGgAZABkAGQAYABcAFQAWABUA
EgAPABEADwAPAA8ADwARABEAEQASABIAEAAQABAAEAARABIAEgAUABQAFAAUABIAEgAS
ABIAFAAUABUAFQATABMAEwATABUAEwATABQAFgAWABcAFwAWABYAFwAWABgAGAAYABgA
GgAaABoAGgAaABoAHAAdABsAGwAbABwAHgAeACAAIQAjACQAJAAkACQAJAAkACQAJgAn
ACgAKgAsAC4AMAAxADIAMwAzADQANgA5ADwAPgA8ADwAPQA9AD0APQA+AD8APQA9AD0A
PgA/AD4APwBAAD4APgA8ADwAOgA5ADgAOAA3ADUAMwAzADQAMwAwAC4AKgAqACgAJgAl
ACUAJQAlACMAIwAjACMAIgAhACEAIQAhACAAIAAhACEAIQAfAB8AIQAhACEAIQAhACEA
IQAhACEAIQAhACEAHwAfAB8AHgAfACEAIgAjACUAJgAmACYAJQAlACQAIgAiACMAIwAj
ACMAJAAmACcAJgAmACYAJwAlACUAJgAnACcAJgAlACUAJwAoACkAKQArACsALAAtAC0A
LAArACkAKQAqACoAKwArACsAKwArACsAKwArACsAKwArACsALAAqACgAJwAnACcAKAAr
ACwAKQApACkAKQAmACcAKAApACoAKgAqACoAKgAqACoAKgAqACwALAAsAC0ALQAuAC4A
LgAuAC4ALgAuADAAMAAxADEANQA4ADoAOgA6ADoAOQA4ADoAOgA6ADkAOwA7ADsAOwA6
ADkANwA0ADYANQA0ADMAMgAxADEAMAAvAC4ALgAtAC4ALgAuAC0ALQAtACwALAArACoA
KQAoACoAKgAqACoAKgArACwALgAsACwALAAsAC4ALQAuAC0AKAAjABsAFgAWABoAHwAm
ADIAQQBUAG8AjwC2AN0AAQEdAS8BNwE0ARsB6gDEAK0AkgBwAFEAQgA6ADUANQA3ADgA
NwA1ADYANQA0ADMAMwA1ADUANQA1ADUANQA1ADYANgA0ADQANAA1ADcAOQA6ADoAOgA6
ADoAOgA6ADoAOgA8ADwAPQA9ADwAOwA6ADkAPAA7ADwAPgA+AD4APwA/AD0APgBAAEAA
QQBCAEMARABGAEYARgBGAEgASABKAEsASQBJAEkASgBMAEwATgBPAFMAVABUAFQAVABU
AFQAVABYAFkAWgBcAF4AYABiAGMAZABlAGUAZgBpAGsAbQBuAGwAbABtAG0AbQBtAG4A
bwBvAA==
         </WaveFormData>
      </LeadData>
   </Waveform>
</RestingECG>
