# Supplementary material for: Detection of Left Atrial Enlargement Using a Convolutional Neural Network-Enabled Electrocardiogram
Source: Front Cardiovasc Med. 2020 Dec 17;7:609976. doi: 10.3389/fcvm.2020.609976 (PMC7773668; doi:10.3389/fcvm.2020.609976)
Supplement: Supplementary file 4 [file Data_Sheet_4.ZIP › normal3/1802031888_1305_0000000I.XML]

<?xml version="1.0" encoding="Windows-1252"?>
<!DOCTYPE RestingECG SYSTEM "restecg.dtd">
<RestingECG>
   <PatientDemographics>
      <PatientID>1802031888</PatientID>
      <PatientAge>65</PatientAge>
      <AgeUnits>Years</AgeUnits>
      <Gender>Male</Gender>
      <PatientLastName>lushiliang</PatientLastName>
   </PatientDemographics>
   <TestDemographics>
      <DataType>Resting</DataType>
      <Site>1</Site>
      <AcquisitionDevice>MAC55</AcquisitionDevice>
      <Status>Unconfirmed</Status>
      <Priority>Normal</Priority>
      <AcquisitionTime>10:15:00</AcquisitionTime>
      <AcquisitionDate>08-05-2016</AcquisitionDate>
      <CartNumber>1</CartNumber>
      <AcquisitionSoftwareVersion>009C</AcquisitionSoftwareVersion>
      <XMLSourceVersion>MAC5000 v1.0</XMLSourceVersion>
   </TestDemographics>
   <RestingECGMeasurements>
      <VentricularRate>72</VentricularRate>
      <AtrialRate>72</AtrialRate>
      <PRInterval>184</PRInterval>
      <QRSDuration>126</QRSDuration>
      <QTInterval>398</QTInterval>
      <QTCorrected>435</QTCorrected>
      <PAxis>23</PAxis>
      <RAxis>-57</RAxis>
      <TAxis>-8</TAxis>
      <QRSCount>12</QRSCount>
      <QOnset>209</QOnset>
      <QOffset>272</QOffset>
      <POnset>117</POnset>
      <POffset>175</POffset>
      <TOffset>408</TOffset>
      <ECGSampleBase>500</ECGSampleBase>
      <ECGSampleExponent>0</ECGSampleExponent>
   </RestingECGMeasurements>
   <Diagnosis>
      <Modality>Resting</Modality>
         <StatementCount>6</StatementCount>
         <LabelText>12SL Õï¶Ï³ÂÊö</LabelText>
      <DiagnosisStatement>
         <StmtFlag>ENDSLINE</StmtFlag>
         <StmtText>ñ¼ÐÔÐÄÂÉ</StmtText>
      </DiagnosisStatement>
      <DiagnosisStatement>
         <StmtFlag>ENDSLINE</StmtFlag>
         <StmtText>ÓÒÊøÖ§´«µ¼×èÖÍ</StmtText>
      </DiagnosisStatement>
      <DiagnosisStatement>
         <StmtFlag>ENDSLINE</StmtFlag>
         <StmtText>×óÇ°·ÖÖ§´«µ¼×èÖÍ</StmtText>
      </DiagnosisStatement>
      <DiagnosisStatement>
         <StmtFlag>ENDSLINE</StmtFlag>
         <StmtText>*** Ë«·ÖÖ§´«µ¼×èÖÍ ***</StmtText>
      </DiagnosisStatement>
      <DiagnosisStatement>
         <StmtFlag>ENDSLINE</StmtFlag>
         <StmtText>µçÑ¹·ûºÏ×óÐÄÊÒ·Ê´óµÄ×îµÍ±ê×¼£¬²»³ýÍâÊÇÕý³£±äÒì</StmtText>
      </DiagnosisStatement>
      <DiagnosisStatement>
         <StmtFlag>ENDSLINE</StmtFlag>
         <StmtText>Òì³£ ECG</StmtText>
      </DiagnosisStatement>
   </Diagnosis>
   <Waveform>
      <WaveformType>Rhythm</WaveformType>
      <WaveformStartTime>0</WaveformStartTime>
      <NumberofLeads>8</NumberofLeads>
      <SampleType>CONTINUOUS_SAMPLES</SampleType>
      <SampleBase>500</SampleBase>
      <SampleExponent>0</SampleExponent>
      <HighPassFilter>16</HighPassFilter>
      <LowPassFilter>150</LowPassFilter>
      <ACFilter>NONE</ACFilter>
      <LeadData>
         <LeadByteCountTotal>10000</LeadByteCountTotal>
         <LeadTimeOffset>0</LeadTimeOffset>
         <LeadSampleCountTotal>5000</LeadSampleCountTotal>
         <LeadAmplitudeUnitsPerBit>4.88</LeadAmplitudeUnitsPerBit>
         <LeadAmplitudeUnits>¦ÌV</LeadAmplitudeUnits>
         <LeadHighLimit>2147483647</LeadHighLimit>
         <LeadLowLimit>268435456</LeadLowLimit>
         <LeadID>I</LeadID>
         <LeadOffsetFirstSample>0</LeadOffsetFirstSample>
         <FirstSampleBaseline>0</FirstSampleBaseline>
         <LeadSampleSize>2</LeadSampleSize>
         <LeadOff>FALSE</LeadOff>
         <BaselineSway>FALSE</BaselineSway>
         <ExcessiveACNoise>FALSE</ExcessiveACNoise>
         <MuscleNoise>FALSE</MuscleNoise>
         <LeadDataCRC32>259654890</LeadDataCRC32>
         <WaveFormData>
/P/8//z//P/6//r/+v/6//j/+P/4//j/9v/2//b/9v/2//b/9v/2//T/9P/0//T/9P/0
//T/9P/2//b/9v/2//T/9P/0//T/9f/2//f/+P/4//j/+P/4//r/+v/6//r/+v/6//r/
+v/6//r/+v/6//r/+v/6//r/+v/6//r/+v/6//r/+v/6//j/+P/4//j/+P/4//j/+P/4
//j/+P/4//b/9v/2//b/9v/2//b/9v/2//b/9v/2//T/9P/0//T/9v/2//b/9v/0//T/
9P/0//T/9P/0//T/9P/0//T/9P/0//T/9P/0//T/9P/0//T/8v/y//L/8v/y//L/8v/y
//L/8v/y//L/8P/w//D/8P/y//L/8v/y//L/8v/y//L/8//0//X/9v/4//j/+P/4//n/
+v/7//z//P/8//z//P/6//r/+v/6//7/AQADAAMAAgAGAAYABwAHAAcABwAHAAUABQAF
AAUABQAFAAUABAADAAIAAAD///z/+//4//T/8f/x/+//7//w//D/8P/w/+7/7v/u/+7/
7v/u/+3/7f/t/+3/7P/s/+z/7P/s/+z/7v/u/+3/7f/t/+3/7f/u/+z/7P/s/+z/7P/s
/+z/7P/q/+r/6v/n/+b/5v/n/+j/7f/6/wwAHAAwAEgAYwB8AJUArwDBAMUAuwCjAH4A
SwAZAPf/4v/P/7//tf+p/57/l/+V/5X/lv+Z/5z/ov+q/7D/uP/E/8z/1P/a/9//4v/l
/+T/5P/n/+b/5//p/+v/7P/s/+z/7f/t/+v/6//r/+3/7f/t/+7/7P/s/+v/6//t/+7/
7v/v/+//7v/u/+7/7P/t/+3/7f/v//D/8P/w/+7/7v/u/+//7//v//D/8P/w//H/8f/x
//L/8v/y//L/8//0//T/9v/3//f/9v/2//n/+v/7//v/+//8//z//P/9//7///8AAAIA
BAAFAAYABAAFAAYABwAKAAsADAAMAA0ADQANAA4ADAANAA0ADQAPAA8AEAAQAA4ADgAO
AA0ADwAPAA8ADwAPAA8ADgAOAA4ADgAOAA4ADAALAAsACwAJAAgACAAHAAgABwAGAAYA
AwABAAAAAAD///3//P/7//3//P/7//r/+P/3//X/9f/1//T/9P/z//P/8//z//L/8v/y
//L/8v/z//P/8//z//H/8v/y//L/9P/0//T/9P/0//T/9f/1//X/9f/1//b/9v/2//b/
9v/3//f/9//3//f/9//3//f/+P/4//j/+P/4//j/+P/3//n/+f/5//n/9//3//f/9//3
//b/9v/2//j/+P/4//j/9//3//f/9//3//f/9//1//P/9P/0//T/9f/1//X/9f/1//X/
9f/1//P/8v/y//L/8v/y//L/8v/x//H/8f/y//L/8v/y//L/9P/z//P/8//z//P/8//z
//P/8//z//P/8//z//P/8//z//P/8//z//X/9f/1//X/8//z//P/9P/0//T/9f/1//P/
8//0//X/9//5//n/+f/5//r/+v/6//r//P/8//z//P/8//7//v8AAAMABQAFAAYACgAI
AAkACQAJAAkACQAHAAcACQAJAAkACQAHAAYABQAEAAIAAQD+//3/+v/2//P/8//x//H/
8v/y//T/9P/0//T/9P/0//T/9P/x//H/8f/x//L/8v/y//L/8v/y//L/8v/x//H/8f/x
//P/9P/0//T/8v/y//L/8v/y//L/8v/w/+7/6//q/+z/7//0////DgAcACwAQgBYAHEA
igChALUAvQC5AKcAiQBeAC8ADwD5/+T/0//H/7v/r/+o/6X/pf+l/6b/q/+0/7j/vP/E
/87/1P/a/+D/5v/p/+z/7f/u/+7/7//w//P/8//1//T/9P/0//X/9f/z//P/8//z//P/
8//0//T/9P/z//P/8//0//T/9f/1//T/9P/0//T/9f/1//X/8//0//T/9P/2//b/9v/3
//f/9//4//j/+P/5//n/+f/8//z//P/8//3//v/+/wAAAQABAAAAAAD//wAAAQABAAMA
BAAEAAQABwAIAAkACgAJAAoACgAKAAwADQAOAA8ADgAPABAAEAARABEAEQASABIAEwAT
ABMAEwATABQAFAAUABQAFAATABMAEwATABMAEwATABIAEgASABIAEgASABIAEQARABEA
EQAQABAADwAOAA0ADAAMAAsACQAIAAgABwAFAAQAAwAFAAQAAwACAAIAAQD////////+
//7//f/9//3//f/8//z//P/8//z//f/9//3//f/9//7//v/+/wAAAAAAAAAA/v/+////
//8BAAEAAQACAAIAAgACAAIAAwADAAMAAwADAAMAAwADAAQABAAEAAQABAAEAAQAAwAD
AAMAAwADAAUABQAFAAUAAwACAAIAAgACAAIAAgACAAEAAQABAAEAAQABAAEA/////wAA
AAAAAP//////////AQABAAEAAQD///7//v/+//7//v/+//7/////////AAD+//7//v/+
/wAA/////////////////////////////////////////////////////////////wEA
AQABAAIAAgACAAMAAwADAAMABAAFAAMABQAFAAUABwAIAAoACgAIAAgACAAIAAgACgAK
AAwADwARABEAEgAWABQAFQAVABUAFwAXABUAFQATABMAEwATABMAEgARABAADgANAAoA
CQAGAAIA//////7///8BAAIAAAAAAAAAAAACAAIAAgACAAEAAQABAAEAAAAAAAAAAAAA
AAAAAAAAAP////////////8AAAAAAAAAAAAAAAAAAAAA/v/+//7//P/5//j//P///wYA
EQAgAC4APgBUAGwAhQCeALEAwQDFAL0AqQCHAFwAMwAXAAEA7v/f/9H/w/+5/7T/s/+z
/7P/tP+5/77/wv/I/9L/2v/i/+r/7v/w//P/9v/3//b/+P/5//r//f/9//3//v/+//7/
///////////9//3//f/9//7/AAAAAP/////9//7//v///////v/+//7//v//////////
/wAAAAAAAAAAAAAAAAEAAQABAAIAAgAAAAEAAQABAAQABAAEAAQABQAGAAYACAAHAAcA
BgAGAAkACgALAAsACwAMAAwADAANAA4ADwAQABAAEgATABQAFAAVABYAFwAWABcAGAAY
ABsAGwAbABwAGgAbABsAGwAdAB0AHgAeABwAHAAcABsAGwAbABsAGwAbABsAGgAaABoA
GgAaABoAGAAXABcAFwAXABYAFgAVABQAEwASABIAEQAPAA4ADgANAAsACgAJAAkACAAH
AAYABAADAAEAAQADAAIAAgABAP////////7/AAAAAAAAAAD///////////3//v/+//7/
AAAAAAAAAAAAAAAAAQABAAMAAwADAAQABAAEAAQABAAFAAUABQAFAAUABQAFAAUABgAG
AAYABgAGAAYABgAFAAUABQAFAAUAAwADAAMAAwAFAAQABAAEAAQABAAEAAQAAwADAAMA
AwADAAMAAwABAAEAAgACAAIAAwADAAMAAwACAAEAAAD//wEAAAAAAAAAAAAAAAAAAAD/
//////8AAAAAAAAAAAAAAAD/////////////////////////////////////////////
//////3//f/9//3/////////AAACAAIAAwADAAMAAwAEAAUABwAHAAkACQAIAAYABgAG
AAYACAAIAAoADQANAA0ADgASABIAEwATABMAEwATABEAEQATABMAEwATABMAEgARABAA
DgANAAoACQAGAAIA//////3//f/+//7//v/+//7//v/+//7//v/+//3//f/9//3//P/8
//z//P/8//z//P/8//v/+//7//v/+//8//z//P/6//r/+v/6//r//P/8//z//P/5//b/
9P/1//j///8MABoALAA+AFYAbQCIAKMAuQDNANMAzQC3AJYAZQAzABEA+v/j/9P/yf+9
/7D/q/+n/6X/pv+p/6z/sv+4/77/yP/S/9z/5P/o/+v/7v/x//T/9v/1//b/9//5//n/
+v/6//r/+//9//v/+//7//n/+f/5//r//P/8//v/+//7//z//P/9//3//P/8//z//P/9
//3//f/9//7//v/+//7//v/+/////////wAAAAAAAAEAAQABAAIAAgACAAIAAwAEAAQA
BgAFAAUABAAEAAcACAAJAAkACQAKAAoACgANAA4ADwAQABAAEgATABQAFAAVABYAFwAY
ABkAGgAaABsAGwAbABwAHAAdAB0AHQAdAB0AHgAeABwAHAAcABsAHQAdAB0AHQAdAB0A
HAAcABwAHAAcABwAGwAZABgAFwAXABYAFgAVABYAFQAUABQAEQAPAA4ADgANAAsACgAJ
AAkACAAHAAYABgAFAAMAAwADAAIAAgABAP////////7//v/+//7//v/7//v/+//7//v/
/P/8//z//P/8//z//P/8//z//f/9//3//f/9//7//v/+//7//v///////////wEAAQAB
AAEAAAAAAAAAAAAAAAAAAAD///////////////////////////7//v/+//7//v/+//7/
///////////9//3//f/7//3//v/+//7//f/9//3//f/7//v/+//7//3//P/8//z/+v/6
//r/+v/5//n/+f/6//z//P/8//z/+v/5//n/+f/7//v/+//7//v/+//7//v/+f/5//n/
+f/7//v/+//7//n/+f/5//n/+f/5//n/+v/6//r/+//7//3//f/+//////8BAAEAAQD/
/wAAAgACAAIABAAEAAQABAACAAIABAAHAAkACQAKAA4AEAARABEAEQARABEADwAPAA8A
DwAPAA8ADwAOAA0ADAAKAAkABgAFAAIA/v/7//v/9//3//j/+P/6//r/+v/6//j/+P/4
//j/+f/5//n/+f/4//j/+P/4//j/+P/4//j/9//3//f/9//1//b/9v/2//b/9v/2//b/
+v/4//T/9P/0//H/7v/u//H/9P/7/wYAFgAkADgATgBpAIIAnwC3AMkA0wDJALMAkABd
ACkABQDy/9//zf/B/7f/qP+f/5//of+g/6H/pv+s/7L/uP/C/8z/1P/c/+L/5f/q/+v/
7v/u/+3/7v/v/+//8f/0//b/9v/1//X/9//1//X/9f/1//X/9v/2//b/9f/1//P/9P/0
//X/9//2//b/9v/2//f/9//3//f/+P/4//j/+P/4//j/+f/3//f/+P/4//r/+//7//v/
/P/8//z//P/7//z//P/+///////+//7/AQACAAMAAwAFAAYABgAGAAUABgAHAAgACAAK
AAsADAAOAA8AEAARABIAEwAUABQAFQAVABUAFgAWABcAFwAXABcAFwAYABgAGAAYABgA
FwAXABcAFwAXABcAFwAWABYAFAAUABQAFAAUABMAEwATABMAEgASABEAEAAPAA4ADgAL
AAkACAAIAAcABQAEAAMAAwACAAEAAAAAAP///f/9//v/+v/6//n/+//7//v/+v/4//j/
+P/4//n/+f/5//n/9//4//j/+P/6//r/+v/6//r/+v/7//v/+f/5//n/+v/8//z//P/8
//3//f/9//3//f/9//3//f/+//7//v/+//7//v/+//3//f/9//3//f/9//3//f/9//v/
+v/6//r//P/8//z//P/7//v/+//7//n/+f/5//f/9//4//j/+P/3//f/9//3//f/9//3
//f/9//2//b/9v/4//j/+P/4//X/9f/1//b/9P/0//T/9P/0//P/8//z//P/8//z//P/
8//z//P/8//z//P/8//z//P/8//z//P/8//z//P/8//z//P/8//0//T/9P/1//X/9f/1
//b/9//5//v/+//7//3//P/8//z/+v/6//r/+v/8//z//v8BAAMAAwAEAAgACAAJAAkA
CQAJAAkABwAHAAcABwAHAAcABQAEAAMAAgACAAEA/v/9//j/9P/x//H/7//v//D/8P/u
/+7/7v/u//D/8P/w//D/7//v/+//7//u/+7/7v/u/+z/7P/s/+z/7f/t/+3/7f/t/+7/
7v/u/+7/7v/u/+7/7P/s/+z/6v/q/+f/5P/m/+n/7P/z/wAADgAeADQATABlAH4AlQCt
AL8AwQC1AJsAdABDABUA+f/k/9H/w/+3/6v/oP+b/5f/mf+a/5v/oP+m/67/tv/A/8r/
0P/W/9r/3//i/+P/5P/k/+X/5v/p/+n/6//q/+z/7P/r/+v/7f/t/+3/6//r/+v/7P/s
/+z/6//r/+v/7P/s/+3/6//q/+r/6v/s/+3/7f/t/+3/7v/u/+7/7v/u/+7/7//v/+//
8P/w/+7/7//v/+//8P/w//D/8P/x//L/8v/0//X/9f/0//T/9//4//n/+f/5//r/+v/6
//v//P/9//7//P/+////AAAAAAEAAgADAAQABQAGAAYABwAHAAcACAAKAAsACwALAAsA
CwAMAAwACgAKAAoACQAJAAkACQAJAAcABwAGAAYACAAIAAgACAAIAAcABwAHAAUABAAE
AAMABAADAAIAAgABAP///v/+//3/+//6//n/+f/4//f/9v/0//P/8f/x//P/8v/y//H/
8f/x//H/8P/w//D/8P/w//H/8f/x//H/7//w//D/8P/y//L/8v/y//T/9P/1//X/9f/1
//X/9v/0//T/9P/0//X/9f/1//X/9f/1//X/9f/2//b/9v/2//b/9v/2//X/8//z//P/
8//1//X/9f/1//X/9P/0//T/8v/y//L/8v/z//P/8//z//H/8f/x/+//8f/y//L/8v/x
//H/8f/x/+//7//v/+//7//u/+7/7v/w//D/8P/w/+3/7f/t/+7/8P/w//D/8P/w/+//
7//v/+//7//v/+//7f/t/+3/7f/v/+//7//v/+//7//v/+//7//v/+//7//v/+//7//w
//L/8v/z//P/8f/x//L/8//x//P/8//z//X/9v/4//j/+P/4//j/+P/4//b/9v/4//v/
/////wAABAACAAMAAwADAAMAAwABAAEAAwADAAMAAwABAAAA///+//z/+//4//f/9P/w
/+3/7f/t/+3/7v/u//D/8P/w//D/7v/u/+7/7v/v/+//7//v/+7/7v/u/+7/7P/s/+z/
7P/t/+3/7f/t/+v/7P/s/+z/7v/u/+7/7v/u/+7/7v/s/+r/5//m/+j/7f/y//n/CAAW
ACQAOABMAGUAfgCXAKsAtQCzAKMAiQBiADUAEwD9/+b/1f/H/7v/r/+o/6X/o/+j/6T/
qf+w/7b/vP/C/8r/0P/Y/97/4v/l/+b/6f/q/+r/6//q/+v/7//x//D/8v/0//P/8//1
//X/9f/1//X/9f/2//b/9v/1//X/9f/2//b/9//5//j/+P/4//r/+//7//v/+//8//z/
/P/8//z//P/9//3//f/+//7//v////////8AAAAAAAAAAAEAAgACAAQABQAFAAQABAAF
AAYABwAHAAkACgAKAAoACwAMAA0ADgAOABAAEQASABQAFQAWABcAFgAXABgAGAAZABkA
GQAaABoAGwAbABsAGwAbABwAHAAcABwAHAAbABsAGwAbABsAGwAbABoAGgAaABoAGgAa
ABoAGQAZABkAGQAYABgAFwAUABMAEgASABMAEQAQABAADwANAAwACwAJAAgABwAGAAgA
BwAFAAUAAwACAAIAAQADAAMAAwACAAIAAgACAAIAAQABAAEAAQABAAIAAgACAAIAAgAC
AAIABAAEAAUABQAFAAUABQAGAAYABgAGAAYABwAHAAcABwAHAAcABwAHAAgACAAIAAgA
BgAGAAYABQAFAAUABQAFAAMAAwADAAMAAwACAAIAAgACAAIAAgACAP//////////AQAB
AAEA/////wAAAAAAAP3//f/9//3//f/9//3//f////7//v/+//z//P/8//z//f/9//3/
/v/8//z//P/8//7//f/9//3/+//7//v/+//9//3//f/9//v/+//7//v/+//7//v/+//7
//v/+//7//v/+//7//z//P/8//3//f/7//v//P/9//3/////////AQAAAAAA/v/+//7/
/v8AAAAAAgAFAAcABwAIAAwACgALAAsACwALAAsACQAJAAkACQAJAAkACQAIAAcABgAE
AAMAAAD///r/9v/z//P/8//z//T/9P/0//T/9P/0//T/9P/0//T/8//z//P/8//y//L/
8v/y//D/8P/w//D/7//v/+//7//v//D/8P/w//L/8v/y//L/8P/w//D/8P/u/+v/6v/q
/+3/8v/5/wgAFgAmADwAUgBrAIYAnQCxALsAuQCrAJEAaAA7ABcA/f/o/9X/yf+7/63/
pP+j/6P/of+i/6X/qv+u/7b/vv/G/9D/1v/c/+D/5f/m/+f/6v/q/+v/7P/t/+//7//w
//D/8P/v/+//8f/x//H/8f/x//H/8v/w//D/7//v/+//8P/w//H/8f/w//D/8P/y//P/
8//z//P/9P/0//T/9P/0//T/9f/1//X/9v/2//b/9//3//f/+v/6//r/+v/5//r/+v/8
//3//f/8//z///8AAAEAAQABAAIAAgACAAUABgAHAAgACAAKAAsADAAMAA0ADgAPABAA
EQASABIAEwATABMAFAAUABUAFQAVABUAFQAWABYAFgAWABYAFQAXABcAFwAXABUAFQAU
ABQAFAAUABQAFAAUABMAEwATABMAEgASABEAEAAPAA4ADgANAAsACgAKAAkABwAGAAUA
BQAEAAMAAgAAAP///f/9/////v/+//3//f/9//3//P/8//z//P/8//v/+//7//v/+//8
//z//P/8//z//P/8//z//P/9//3/////////AAAAAAAAAAAAAAEAAQABAAEAAQABAAEA
AQACAAIAAgACAAIAAgACAAEAAQABAAEAAQABAAEAAQABAAEAAAAAAAAAAAAAAAAAAAD/
//////////////////3//f/+//7//v/9//3//f/9//3//f/9//3//f/8//z//P/8//z/
/P/8//v/+//7//z//P/8//z//P/8//v/+//7//v/+//7//v/+//7//v/+//7//v/+//7
//v/+//7//v/+//7//v/+//7//v/+//8//z//P/9//3/+//7//z//f/9/////////wEA
AgACAAIAAgADAAUABgAEAAIAAgACAAIABAAEAAYACQALAAsADAAQAA4ADwAPAA8AEQAR
AA8ADwAPAA8ADwAPAA0ADAALAAoACgAJAAYABQAAAPz/+f/5//f/9//4//j/+P/4//j/
+P/2//b/9v/2//f/9//3//f/9v/2//b/9v/2//b/9v/2//X/9f/1//X/9f/2//b/9v/2
//b/9v/2//b/9P/2//b/9P/x/+7/8P/x//b///8OABwALgBEAF4AdwCQAKkAvwDNAMsA
uQCdAHIAPQAVAPv/5v/T/8f/vf+v/6T/of+f/6H/pP+l/6r/sv+4/8D/yv/U/9z/4P/k
/+n/7P/t/+7/7v/v//D/8f/z//P/9P/0//L/8//1//X/9f/1//X/9f/1//b/9P/0//P/
8//z//T/9P/1//X/9P/0//T/9P/1//X/9f/1//b/9v/2//b/9v/2//f/9//3//j/+P/4
//n/+f/5//r/+v/6//r/+//8//z//v///////v/+/wEAAgADAAMAAwAEAAQABAAFAAYA
BwAIAAgACgALAAwADAANAA4ADwAQABEAEgASABUAFQAVABYAFgAXABcAFwAXABcAGAAY
ABYAFgAWABUAFwAXABcAFwAXABcAFgAWABYAFgAWABYAFgAVABUAFQATABIAEgARABAA
DwAOAA4ADQALAAoACgALAAkACAAHAAcABgAFAAQAAgABAP////8BAAAAAAD/////////
//7//P/8//z//P/9//3//f/9//v//P/8//z//v/+//7//v/+//7//////////////wAA
AAAAAAAAAAABAAEAAQABAAMAAwADAAMAAgACAAIAAgACAAIAAgABAAMAAwADAAMAAQAB
AAEAAQABAAAAAAAAAAAAAAAAAAAA//////////8BAAEAAQD///3//v/+//7//f/9//3/
/f////////////3//P/8//z//v/+//7//v/7//v/+//8//z//P/8//z//P/7//v/+//7
//v/+//7//v/+//7//v/+f/5//n/+f/7//v/+//7//v/+//7//v/+//7//v//P/8//z/
/f/9//3//f/+////AQADAAMAAwAFAAQABAACAAIAAgACAAIAAgACAAQABwAJAAkACgAO
ABAAEQARABEAEQARAA8ADwAPAA8ADwAPAA8ADgANAAwACAAHAAQAAwACAP7/+//7//j/
9//3//b/+P/4//j/+P/4//j/+P/4//f/9//3//f/9v/2//b/9v/0//T/9P/0//X/9f/1
//X/8//0//T/9P/y//L/8v/y//T/9v/2//T/8v/v/+z/7P/t//L/+f8GABYAJgA6AFQA
bwCIAKEAuQDJAM8AwwCpAIAASwAbAP3/6P/V/8f/vf+x/6b/n/+d/5v/nP+f/6T/qv+y
/7r/wv/O/9b/3P/e/+P/6P/r/+z/7v/v/+7/7//x//H/8v/y//T/9f/z//X/9f/1//T/
8//y//L/9P/0//P/8//z//T/9P/1//X/9P/0//T/9P/1//X/9f/1//b/9v/2//b/9v/2
//f/9//3//j/+P/4//n/+f/5//r/+v/6//r/+f/6//r//P/9//3//P/8////AAABAAEA
AQACAAIAAgAFAAYABwAIAAYACAAJAAoACgALAAwADQAOAA8AEAAQABMAEwATABQAFAAV
ABUAFQATABMAFAAUABQAFAAUABMAEwATABMAEwATABMAEgASABIAEgASABIAEAAPAA8A
DwAPAA4ADgANAAoACQAIAAgABwAFAAQABAADAAEAAAD///3//P/7//r/+v/5//f/9//5
//j/+P/3//X/9f/1//T/9v/2//b/9v/z//P/8//z//X/9v/2//b/9v/2//b/9v/2//b/
9//3//f/9//3//j/9v/2//b/9v/5//n/+f/5//n/+f/5//n/+P/4//j/+P/4//j/+P/3
//f/9//3//f/9//3//f/9//3//b/9v/2//T/9P/0//T/9f/1//X/9f/z//P/8//x//H/
8v/y//L/8f/x//H/8f/v/+//7//v//H/8P/w//D/7v/u/+7/7v/u/+//8P/y//H/8P/v
/+7/7v/t/+3/7f/t/+3/7f/t/+3/7f/t/+3/7f/t/+3/7f/t/+3/7f/t/+v/6//r/+v/
7f/t/+3/7v/u/+7/7//v//H/8f/y//P/8//1//X/9f/1//T/9P/0//T/9P/2//b/+P/7
//v/+//8/wAAAAABAAEAAQABAAEA///////////////////+//3//P/6//n/9v/1//L/
7v/r/+v/5//n/+j/6P/o/+j/6P/o/+j/6P/o/+j/5//n/+f/5//o/+j/6P/o/+f/5v/l
/+T/5P/l/+b/5//l/+b/5v/m/+b/5v/m/+b/5v/m/+j/5P/i/9//3v/e/+H/5v/t//r/
CgAaAC4ARgBhAHoAkQCpALkAuwCtAJMAagA3AA0A8f/e/8v/vf+z/6P/mv+V/5X/lf+U
/5n/nv+k/6r/sv+8/8L/yv/Q/9b/2f/e/9//4v/i/+H/4P/j/+X/5f/m/+b/6P/n/+n/
5//n/+f/5//n/+f/6P/q/+r/6f/p/+n/6v/q/+v/6f/o/+j/6P/o/+n/6f/p/+n/6v/q
/+r/7P/s/+z/7f/r/+v/7P/s/+7/7//v/+//7v/u/+7/7v/v//D/8P/y//P/8//y//L/
8//0//X/9f/3//j/+P/4//n/+v/7//z//P/+////AAACAAMABAAFAAQABQAGAAYACQAJ
AAkACgAIAAkACQAJAAkACQAKAAoACgAKAAoACQAJAAkACQAJAAsACwAKAAoACgAKAAoA
CgAIAAcABwAHAAcABgAGAAUAAgABAAAAAAABAP///v/+//3/+//6//n/9//2//X/9P/2
//X/8//z//P/8v/y//H/8f/x//H/8P/u/+7/7v/u/+//7//v/+//7//w//D/8P/w//D/
8P/w//L/8v/z//P/8//z//P/9P/0//T/9P/0//X/9f/1//X/8//z//P/8//0//T/9P/0
//b/9v/2//X/9f/1//X/9f/1//X/9f/1//P/8v/y//L/9P/0//T/9P/1//X/9f/1//X/
9f/1//P/9f/2//b/9v/z//P/8//z//X/9f/1//X/9f/0//T/9P/0//T/9P/0//P/8//z
//T/8v/y//L/8v/0//P/8//z//P/8//z//P/8//z//P/8//z//P/8//z//P/8//z//P/
9f/1//X/9f/1//X/9f/2//b/9v/3//f/+f/5//r/+//7//v//P/8//z//P/8//7//v8A
AAMABwAHAAgADAAOAA8ADwAPAA0ADQALAAsADQANAA0ADQANAAwACwAKAAYABQACAAEA
AAD8//n/+f/3//f/+P/4//r/+v/6//r/+v/6//r/+v/5//n/+f/5//r/+v/6//r/+P/4
//j/+P/5//n/+f/5//n/+v/6//r/+P/4//j/+P/6//j/+P/2//T/8//w//L/9//+/wcA
FAAiADQASABeAHUAjgCnALsAwwC7AKsAjwBmADkAGQADAO7/2//R/8X/uf+y/6//rf+t
/7D/tf+8/8D/xv/O/9j/4P/k/+j/7P/v//T/9//4//b/9f/4//f/9//5//r//P/8//3/
///9//v/+//7//v/+//8//z//P/7//v/+//8//z//f/9//z//P/8//z//f/9//3//f/+
//7//v8AAAAAAAABAP////8AAAAAAAABAAEAAQAEAAQABAAEAAMABAAEAAYABwAHAAYA
BgAHAAgACQAJAAsADAAMAAwADQAOAA8AEAAOABAAEQASABQAFQAWABcAFgAXABgAGAAZ
ABkAGQAaABwAHQAdAB0AHQAdAB4AHgAcABwAHAAbABsAGwAbABsAGQAZABgAGAAaABoA
GgAaABgAFwAXABcAFwAWABYAFQASABEAEAAQAA8ADQAMAAwACwAJAAgABwAHAAYABQAE
AAYABQADAAMAAQAAAAAA///////////+//7//v/+//7//f/9//3//f/9//7//v/+//7/
/v/8/w==
         </WaveFormData>
      </LeadData>
      <LeadData>
         <LeadByteCountTotal>10000</LeadByteCountTotal>
         <LeadTimeOffset>0</LeadTimeOffset>
         <LeadSampleCountTotal>5000</LeadSampleCountTotal>
         <LeadAmplitudeUnitsPerBit>4.88</LeadAmplitudeUnitsPerBit>
         <LeadAmplitudeUnits>¦ÌV</LeadAmplitudeUnits>
         <LeadHighLimit>2147483647</LeadHighLimit>
         <LeadLowLimit>268435456</LeadLowLimit>
         <LeadID>II</LeadID>
         <LeadOffsetFirstSample>0</LeadOffsetFirstSample>
         <FirstSampleBaseline>0</FirstSampleBaseline>
         <LeadSampleSize>2</LeadSampleSize>
         <LeadOff>FALSE</LeadOff>
         <BaselineSway>FALSE</BaselineSway>
         <ExcessiveACNoise>FALSE</ExcessiveACNoise>
         <MuscleNoise>FALSE</MuscleNoise>
         <LeadDataCRC32>1582814285</LeadDataCRC32>
         <WaveFormData>
AAAAAAAAAAAAAAAAAAAAAAAAAAAAAAAA///+//3//P/9//7///8AAP7//v/+//7//P/8
//z//P///wAAAQACAAEAAAD///7/AQACAAMABAACAAIAAgACAAIAAgACAAIAAwAEAAUA
BgAFAAQAAwACAAMABAAFAAYABAAEAAQABAAEAAQABAAEAAYABgAGAAYABQAEAAMAAgAD
AAQABQAGAAQABAAEAAQABAAEAAQABAAGAAYABgAGAAUABAADAAIAAwAEAAUABgAFAAQA
AwACAAIAAgACAAIABAAEAAQABAADAAIAAQAAAAIAAgACAAIAAAAAAAAAAAD+//7//v/+
/wAAAAAAAAAA///+//3//P/9//7///8AAAIAAgACAAIAAwAEAAUABgAJAAoACwAMAAwA
DAAMAAwADgAOAA4ADgANAAwACgAJAAsADAAOABAAEgAQAA4ACwAIAAgACQAJAAkABgAG
AAYAAwADAAMAAQD///7//v/+/wAA/v/9//z/+f/4//j/9//5//n/+f/5//f/9//3//f/
9f/1//X/9f/2//f/+P/5//j/9//2//X/+P/4//n/+f/3//b/9v/2//j/+P/5//n/+f/5
//n/+f/1//j//v8GAA8AFwAdACIAKAArAC0ALQArACgALQAzADUALgAVAOT/q/9//2z/
Zv9d/1P/U/9d/2v/c/93/3f/df93/33/hf+U/6T/rv+2/7z/xf/O/9T/2//h/+j/7f/w
//D/7v/u/+3/8P/x//T/9P/0//T/9f/1//P/8//z//X/9v/2//X/8v/y//L/8v/z//P/
8//z//b/9v/1//T/8f/w//D/7//x//L/8//0//T/8//z//P/8//0//T/9P/0//P/8v/y
//D/8f/y//L/9P/1//f/+f/4//f/9v/1//T/9v/0//T/9v/3//j/+f/3//f/+P/6//v/
+//8//z/+//6//r/+f/6//v//f/+////AQD//////v/9//7///8BAAEAAQAAAAEAAAD/
////AAABAAEAAQADAAMAAwAEAAEAAAAAAAAAAQACAAIAAgABAAAA///+//v/+//8//z/
/f/8//z//P/6//n/+P/4//j/+P/4//j/+P/3//b/9f/3//f/9//4//j/+P/4//f/9P/z
//P/9P/2//f/+f/6//f/9v/2//X/9f/3//j/+f/4//j/+P/4//f/9//5//n/+v/8//3/
/v/9//v/+v/6//j/+P/4//n/+v/7//z//f/7//v/+//7//3//f/9//3//P/5//j/9//6
//r/+v/6//v//P/8//3//P/6//n/+f/7//v/+//6//j/+P/4//f/+P/6//v//f/9//z/
+//6//n/+P/3//f/+f/6//r/+v/6//j/+P/4//j/+f/5//n/+f/5//f/9//1//b/9v/2
//n/+f/5//n/9//1//X/9v/4//j/+P/4//r/+//7//r/+P/4//v//f/7//3//f/9//v/
+//8////AQADAAUABgAIAAgABgAGAAIAAgACAAIAAgACAAIAAwAGAAgACQAKAAkABgAG
AAUABgAIAAcABQABAPz//v/+//3//f////3/+//6//r/+v/6//j/9//2//X/9P/z//H/
8P/v//H/8f/x//H/8v/z//T/9f/z//H/7//t/+//7//v/+//7//v//D/8P/z//P/8//y
//T/9P/0//T/8v/x//D/7//x//X/9//8/wIACgAPABEAFQAcACIAJQAjACEAHwAgACcA
KwAnABQA6/+2/4n/df9s/2L/Vf9T/13/a/95/33/f/99/3n/d/97/4f/lv+m/7D/uv/E
/8//0v/U/9f/3f/g/+X/6P/s/+z/7v/v//D/8f/w//D/8P/y//P/9f/1//P/8//x//L/
8v/x//P/9P/1//b/9v/1//T/8//0//T/8//y//T/9P/1//X/8//y//H/8P/z//P/9P/1
//T/9P/z//L/8//z//P/9P/2//f/+P/4//X/9f/2//f/+f/5//n/+f/5//r/9//2//n/
+f/5//n//P/9////AgABAP///v/8//3//v8AAAEAAAD//////v8BAAMAAQABAAMAAwAF
AAcABAADAAIAAAACAAIAAgADAAMAAwACAAEAAgADAAQABgAGAAYABwAIAAcABgAEAAIA
BAAEAAQABAABAAEAAgACAAQAAgABAAAAAQABAAEAAgABAAAA///+//3//f/9//3//f/9
//3//v/+//7//v/9//3//f/+/wAAAAD//////v8AAAAAAQABAAAAAQABAAEAAAAAAAAA
AAABAAEAAwADAAIAAgABAAAAAwADAAQABgAFAAQAAwADAAMAAwADAAMABQAFAAUABQAE
AAMAAgABAAIAAQACAAMAAgACAAIAAgACAAIAAQABAAMAAgACAAMAAQABAAEAAAABAAIA
AwADAAIAAgABAAEAAgACAAIAAgAEAAQABAAFAAQABAADAAIAAwACAAMABAADAAMAAgAB
AAMAAwABAAEAAwAEAAQABAACAAEAAAD//wIAAQACAAQAAgACAAIAAgACAAMAAwACAAQA
BAAHAAkABwAJAAkACQAMAA0ADwATABEAEQARABAADgAQABIAEgASABIAEgASABIAEwAT
ABUAFgAaABwAHAAaABcAEwARABAAEgATABIAEAAOAA4ADQANAAsACQAHAAYABwAIAAkA
CAAFAAQAAwACAAMAAwAEAAUAAwADAAMAAwADAAMAAwADAAQABQAGAAcABAADAAIAAQAC
AAMABQAGAAUABQAFAAQABAAEAAQABAAHAAcABwAHAAUAAwAHAAwAFgAeACMAJwArADIA
OAA5ADcANQA3AEAASQBPAEUAJADz/7z/lf+D/37/dP9r/23/ef+D/4n/i/+J/4f/h/+N
/5f/pf+w/7r/wP/I/9T/3f/k/+r/8f/1//j/+//6//j/+v/8//3/AAABAAIABAACAAIA
AQABAAMAAwAFAAUABgAGAAUAAgACAAIAAgAFAAUABQAFAAUABAACAAAAAAAAAAEAAQAC
AAIAAgACAAAA////////AwAEAAQABAADAAEA///+/wAAAQACAAIAAwADAAQABQAEAAMA
AgABAAMABgAFAAYABQAFAAUABQADAAMABAAGAAkACQAKAAoACQAIAAgABwAIAAkACwAM
AAsADQALAAsACwALAA0ADwARABEAEQAQAA0ADAALAAsADgAPAA8ADwAPAA8ADwAQAA8A
DgAOAA4AEAAQAA8ADgAMAAwADAAMAAwADQAPABAADgAMAAsACgAJAAkACQAKAAoACgAK
AAoABwAFAAMAAQACAAMABAAGAAQABAAEAAMABAADAAMABAAFAAUABgAGAAMAAgACAAEA
AgAFAAcACQAJAAgABwAGAAUABQAHAAcABwAIAAgACAAGAAUABQAGAAcACAAJAAsACwAL
AAsACwAJAAkACQAJAAsACwALAAsACQAHAAcABwAKAAoACgAKAAgACAAHAAcABwAGAAYA
BwAJAAkACQAIAAYABgAGAAUABwAIAAgACQAHAAYABQAEAAQABAAEAAUABwAIAAgACAAF
AAIAAQAAAAEAAwAEAAUAAwADAAEAAQABAAIAAgACAAQABQAGAAcABQADAAMABAAGAAYA
BgAGAAQABQAFAAQABgAGAAkACwANAA8ADwAPAA0ADQAOABEAEgATABQAFAAUABEAEAAP
AA4ADwAPABEAEgASABQAFAASABAADQAMAAwADgAPAA4ADAALAAoACAAHAAkABwAFAAQA
AgACAAIAAAD///7//f/8//3//f/+/////P/7//r/+f/6//v//P/9//3//f/9//3/+//7
//v/+//8//3///8AAP7//f/8//r/+//8//3//v////////////v/+////wIACgASABsA
HQAdACQALgA1ADkAOwA9ADoAPQBDAEMAOgAfAPL/uf+R/4D/eP9t/2H/Xf9l/2//ef9/
/4H/gf+B/4H/i/+a/6j/sv+6/8T/0f/c/+T/5//r/+7/7//w//T/9v/2//n//v////7/
/P/6//r/+//9//3/////////AAAAAP///v/+//7//v///////////////v/8//r/+//8
//7////+//7//v/+//7//f/9//3///8AAAAAAAD+//3//P/8//7///8AAAAA/////wAA
AQAAAP///v/9////AgABAAIAAQABAAEAAQADAAMABAAGAAcABwAIAAgABgAGAAcABwAI
AAkACwAMAAwADQAKAAkACwALAA0ADwANAA0ADQAMAAsACgAJAAkADAANAA0ADQALAAsA
CwAMAA4ADgAPABAAEAAQAA8ADgAOAA4ADgAOAA8ADwAQABAADwAMAAoACAAHAAcABwAI
AAgACAAIAAgABAADAAIAAQACAAMABAAGAAMAAgABAP///////wAAAgABAAEAAgACAAEA
AAAAAP//AAADAAUABwAFAAQAAwACAAIAAwAGAAcABwAIAAgACAAGAAUABQAGAAcACAAJ
AAsACAAHAAYABQAGAAcACAAJAAcABwAHAAcABwAFAAUABQAIAAgACAAIAAYABgAFAAUA
BwAGAAYABwAHAAcABwAGAAQABAAEAAMABQAGAAYABwAFAAQAAwACAAQABAAEAAUAAwAE
AAQABAACAAAAAAAAAAEAAwAEAAUAAwADAAEAAQACAAQABQAGAAUABQAFAAUABQADAAMA
BAAGAAYABgAGAAUABQAEAAIABAAEAAcACQAHAAkACQAJAAsACwAMAA8AEgATABQAFAAQ
ABAAEAAQABIAFAAUABQAFAASABEAEgASABIAFAAUABIAEQAPAA8AEAAPAA8ADQAKAAwA
DAALAAsACQAHAAUABAACAAIAAgAAAAIAAgACAAIA///9//z/+//8//3//v////3//f/9
//3//f/9//3//f////////////7//f/9//z//////////v/8//z//P/8////////////
AwABAAEAAAAGAAwAEwAZACEAKAAyADkAOwA5ADUANAA1AD0AQQA8ACUA+v+//5H/fP9y
/2X/W/9b/2P/b/95/3//f/99/33/f/+H/5j/qv+2/77/xv/R/9j/3P/h/+f/7P/v//T/
9v/0//T/8//0//X/9v/6//7//v/9//3//f/7//n/+//8//z/+//8//z//P/8//z/+//6
//n/+//8//z//P/6//r/+//7//r/+v/6//r/+//7//z//f/8//z/+//6//3//f/9//7/
/P/9//7//v/9//3//v///wEAAQABAAEAAQACAP///v8AAAEAAgADAAEAAQACAAQAAwAD
AAQABAAGAAYABwAHAAcABwAIAAgACwANAAsACwAKAAkACgALAAsACwALAAoADAAMAAwA
DQALAAsACgAJAAwADQAOABAADwAOAA4ADgAOAA4ADQAMAA0ADgAPABAADgANAA0ADAAO
AAwACwAKAAcABwAHAAgABgAGAAYABgAFAAUABQAFAAQAAwACAAIAAwAEAAUABQACAAEA
AQACAAEAAQACAAIAAgACAAMAAwACAAMAAwADAAYABgAGAAYABAADAAQAAwAFAAYABgAG
AAcABwAIAAoABwAGAAUABQAHAAcABwAHAAUABQAFAAUABQAFAAUABQAHAAUABQAFAAUA
BAADAAIAAwAEAAQABQADAAIAAgADAAEAAQABAAAAAQACAAMAAwABAAIAAgADAAMAAgAB
AAAA/v/+//7//////wAAAAAAAAEAAAABAAIA//////7//f///////f/9//3//v/+//7/
//////////////3//f/+//3//P/7//r/+//9//7//v/8//z///8BAAEAAwADAAMABAAF
AAcACwALAAsACwAKAAwADgAOAA4ACwAKAAkACAAJAAkACwAMABAAEgASABAADAAJAAgA
CAAJAAkABwAEAAIAAgABAAEAAgABAAAAAAAAAAAAAAD+//v/+v/5//j/+f/5//r/+//5
//n/+f/5//f/9//3//f/+f/5//n/+f/3//f/9//3//j/+f/7//z/+v/5//j/9v/4//j/
+P/4//r/+//8//3//f/7//3/AgAGAA4AFQAZABsAIgAmACsALQAvAC8AMAA3ADsAOwAs
AA0A2P+h/3//dP9u/2P/W/9d/2n/df9//4P/g/+D/4P/hf+P/5z/pv+w/7j/wP/N/9j/
4P/l/+n/7v/x//D/8P/w//L/8//2//f/+P/4//j/+P/5//n/+//9/////v/+//3/+//4
//j/+P/4//v/+//7//v//P/8//v/+v/6//r/+//7//r/+v/6//r/+v/5//n/+f/8//7/
//8AAP///f/7//r/+v/7//z//P/7//v//P/9//3//f/9//3///8CAAEAAgABAP///f/7
//3//f/+/wAAAwADAAQABAACAAIAAwADAAMAAwAEAAQAAwAFAAMAAwAGAAcACgANAA0A
DQANAAwACgAIAAYABQAIAAkACQAJAAkACQAJAAoACgAKAAsADAAKAAoACQAIAAYABgAG
AAYABgAHAAkACgAIAAYABQAEAAUABQAFAAYABgAGAAYABgAEAAMAAgABAAMAAwADAAQA
AwACAAEA//8BAAEAAgAEAAUABQAGAAYABQAEAAQAAwADAAUABgAHAAcABgAFAAQABAAF
AAgACQAJAAoACgAKAAkABwAGAAYABwAIAAkACwAKAAkACAAHAAkACQAJAAkABwAHAAcA
BwAHAAUABQAFAAcACAAJAAoACQAIAAYABQAHAAYABgAHAAcABwAHAAYABgAGAAYABQAH
AAgACAAJAAYABAACAAAAAQACAAMABQAFAAYABgAGAAQAAgACAAIAAwAFAAYABwAFAAUA
AwADAAMABAAEAAQABQAFAAUABQAFAAMAAwAEAAYABgAGAAYABQAFAAQAAgAEAAQABwAJ
AAsADQANAA0ACwALAAwADwASABMAFAAUABIAEgAQABAAEAARABIAEwAUABEAEQATABQA
FgAYABgAFgAXABUAFQAWABQAEwAQAAwADAAMAAsACwALAAkABwAGAAYABgAGAAQABAAE
AAQABAADAAEAAAD//wIAAwAEAAUABQAFAAUABQAFAAUABQAFAAcABwAHAAcABgAFAAUA
BAAGAAcACAAIAAYABgAGAAYABwAHAAcABwALAAsACwAOABIAGAAbAB8AKQAyADgAOwA7
ADkANQA4AD8ASQBJADYADwDa/6v/j/+E/3z/b/9r/3f/hf+R/5X/lf+R/43/i/+R/5//
sP++/8j/0v/c/+X/6P/q/+//9f/6////AAACAAQABAADAAIABQAIAAoADAAOAA8ADQAP
AA8ADwAPABAAEAAPAA8AEAARABIAEQARABEAEQAUABQAEwASABAAEAARABEAEgASABIA
EgATABMAFAAVABQAFAATABIAEwATABMAFAAUABUAFgAWABUAFQAWABcAGQAZABkAGQAZ
ABoAFwAWABgAGQAaABsAGQAZABoAHAAbABsAHAAcAB0AHgAgACEAIAAfAB8AHgAhACMA
IQAhAB8AHwAhACMAIwAjACMAIgAiACIAIgAjACMAIwAiACEAIwAjACMAJAAiACIAIwAk
ACQAJAAjACIAJAAkACQAJAAiACEAIQAgACMAIgAiACIAHwAfAB8AIAAfAB4AHQAcAB0A
HQAdAB0AHAAbABoAGgAcABwAHAAbABoAGQAZABoAGQAZABoAGgAcABwAHQAdABwAHQAd
AB0AHgAeAB4AHgAdAB0AHwAfAB0AHgAeAB4AHwAfACAAIgAhACAAHwAfACEAIQAhACEA
HwAfAB8AHwAdAB0AHQAdAB4AHQAeAB8AHwAeAB0AHAAdAB4AHgAfAB0AHAAcAB0AGwAb
ABsAGgAcABwAHAAbABoAGgAZABkAGgAaABoAGgAaABoAGgAbABoAGgAZABgAGQAYABkA
GgAZABkAGAAXABgAGQAYABkAFwAYABgAGAAXABcAFwAXABgAFwAYABoAFwAWABUAFAAV
ABcAGAAYABgAGAAbAB0AGwAdAB0AHQAeAB8AIQAlACMAIwAjACIAIgAkACQAIgAiACIA
IgAfAB8AIQAiACUAKAApACgAJQAhAB8AHgAfAB8AHQAaABgAGAAXABcAFwAVABMAEgAU
ABQAFAASABAADgAMAAoADAALAAsACwAJAAkACQAJAAcABwAHAAcACAAJAAoACwAKAAkA
CAAHAAcABwAIAAgACQAJAAkACAAGAAYABgAGAAgACQAKAAsABwAHAAsADAASABwAIwAn
AC0ANAA6AD0APwA9AD0AQABJAFEATwA8ABMA3P+p/4v/gv98/3H/a/9v/3v/h/+L/4v/
if+J/4v/kf+d/6z/uP/A/8b/0P/b/+L/6P/x//X/+P/9//7//P/8//7/AQACAAUABgAG
AAYABAADAAMAAwAFAAcABwAIAAgABwAFAAQAAwACAAUABQAFAAUABAAEAAMAAgABAAAA
AAD//wEAAgADAAQAAwABAAAA//8BAAIAAgACAAQAAwACAAIAAAABAAIAAgACAAMABQAH
AAYABQAEAAMABgAIAAYABgAHAAcABwAHAAUABQAGAAgACwALAAwADAALAAoACgAJAAoA
CwANAA4ADwARAA8ADwANAA0ADwARABMAEwATABIAEQAQAA8ADwAQABEAEQARABEAEQAR
ABIAEQAQABAAEAATABQAFAAUABIAEgASABIAEQARABIAEgASABAADwAOAA0ADQANAA4A
DgAOAA4ADgAKAAkACAAHAAkACQAJAAoACgAKAAoACQAIAAcABwAIAAsACwAMAAwACQAI
AAgABwAJAAsADAANAAwADAAMAAwACwALAA0ADQAPABAAEAAQAA8ADQAMAAwADQAOAA8A
EQARABEAEQARAA8ADwAPAA8AEAARABIAEwASAA8ADgANAA4ADgAOAA4ADgAOAA0ADQAL
AAoACgALAAwADQAOAA4ADQAMAAsACQALAAwADAANAA0ADAALAAoACAAIAAgACQAKAAwA
DQAOAA0ACgAJAAgACAAJAAkACQALAAsACQAJAAcACAAIAAgACwALAAsACwAKAAcABgAG
AAcACAAJAAoACAAJAAkACAAHAAYACAAJAAkACwALAAsACQAJAAoADQAPABEAEwAUABYA
FgAUABQAEgASABQAFgAWABQAFAAUABQAEgARABIAEgAVABgAGQAYABYAEwASABIAEwAT
ABEADgAQABAADwAPAA4ACwAIAAYABwAIAAkACAAHAAYABQAEAAQAAwADAAMAAwADAAMA
AwABAAEAAQABAAIAAwAEAAUAAwADAAMAAwAFAAUABgAGAAcABwAHAAYABgAGAAYABgAJ
AAkACQAJAAkABwAHAAwAEgAcACMAKQAvADgAQABDAEUAQQA/AEAASQBPAEsAPgAZAOD/
qf+L/4D/eP9t/2n/bf93/4H/h/+H/4X/hf+H/4//n/+u/7z/xv/K/9T/3//m/+z/8f/3
//z/AQACAAAA/v/+/wEABAAFAAYACAAGAAYABQAFAAMABQAHAAkACgAKAAkABgAGAAYA
BgAFAAUABQAFAAgACAAHAAYABQAEAAQAAwADAAQABQAGAAQAAwADAAMAAwAEAAQABAAF
AAUABQAGAAUABQAFAAQABAAFAAcACQAIAAcABgAFAAgACgAIAAgACwALAAsACwAKAAkA
CQAKAA0ADQAOAA4ADAAMAA0ADQAPAA8AEAAQABMAFQATABMAEgARABIAEwAVABUAFQAU
ABMAEgARABEAEgATABMAEwATABMAEwAUABMAEgASABIAEwAUABQAFAAUABQAFAAUABMA
EwAUABQAFgAUABMAEgAPAA8ADwAQABIAEgASABIADwANAAsACQALAAsACwAMAA4ADgAO
AA0ACgAJAAkACgANAA0ADgAOAAsACgAKAAkACwANAA4ADwAOAA4ADgAOAAsACwANAA0A
DwAQABAAEAAOAA0ADQAOABAAEAAQABEAEwATABMAEwASABEAEAAPABAAEQASABMAEQAP
AA8ADwAQABAAEAAQABIAEgARABEAEAAOAA0ADQAOAA8AEAAQAA4ADgAOAA0ADQAOAA4A
DwAPAA4ADQAMAAoACgAKAAsADQAOAA4ADgAMAAoACgAKAAoACwALAAsADQANAAsACwAK
AAoACQAIAAoACwAMAA0ACwAJAAkACgAKAAoACgAKAAwADQANAAwACwAKAAwADQAOABEA
EgATABEAEQASABUAFgAXABgAGAAaABoAGAAYABYAFgAWABYAFwAXABkAGgAZABoAGQAW
ABYAEwASABIAEwATABEADgANAAwACgAJAAwACwAKAAoACQAIAAcABAAFAAQAAwACAAIA
AQABAAEAAAD///7//f8AAAEAAgADAAIAAQAAAP//AQABAAEAAQABAAEAAgACAAAA///+
//z///8AAAEAAgACAAEAAAD/////AQAFAAgADgAUABsAHQAfACYALgA3ADsAPQA7ADgA
OwA/AD8AMgAVAOb/sf+J/3r/cv9j/1n/Wf9j/2//e/+B/4H/gf+B/4P/i/+a/6r/tP++
/8j/1f/e/+T/5f/n/+r/7//y//T/+P/6//v//P/7//r/+v/6//z//f///wEAAQABAP7/
/v/9//v/+//8//3//v////////////7//v/9//z//v/+///////8//z//P/8//z/+//7
//v//f/+//7//v/9//v/+f/4//v//f///wAA/v/9//3//f/9//3//f/9//7/AAD+//7/
/v/9//z/+//+////AQAEAAMAAQAAAP7///8AAAIAAwAFAAUABgAGAAUABwAFAAUABwAH
AAkACwAKAAkACAAGAAYABgAGAAcACAAJAAkACQAIAAcABgAGAAgACAAJAAoACQAIAAYA
BAAGAAYABgAGAAUABQAGAAYABAACAAEAAAAAAAEAAgAEAAEAAAD///7//P/7//r/+f/7
//v/+//8//v/+v/5//f/+f/5//r//P/6//n/+f/4//j/+P/5//n/+f/7//z//f/7//r/
+f/4//j/+f/8//3/+v/6//n/+P/5//n/+v/8//z//P/8//3//P/7//r/+f/6//v//P/9
//z/+//6//n/+v/5//r/+//6//r/+v/6//f/9v/0//P/9v/2//f/+f/4//f/9v/0//T/
9P/0//P/8//0//T/9f/z//L/8f/w//H/8v/z//X/9P/0//P/8v/z//L/8//0//T/9f/1
//X/8v/x/+7/7f/u//D/8f/y//D/7//u/+3/7v/t/+7/8P/u/+7/7v/u/+z/7f/t/+z/
7//w//T/9//0//X/9P/z//T/9f/3//v//P/9//7//v/6//r/+v/6//r/+v/3//f/+f/6
//z//v/+//z/+//5//n/+v/4//f/9P/w//L/8v/x//H/8//x/+//7v/t/+z/6//o/+n/
6P/n/+b/5P/j/+P/4//j/+P/4//j/+X/5f/l/+X/5P/j/+L/4f/i/+P/5P/l/+P/4//k
/+T/4//j/+P/4v/i/+L/4v/i/+H/4f/h/+H/5f/n/+n/7P/w//b/+//9/wEACgASABkA
GwAZABUAFAAZAB8AHwASAPP/wv+N/2f/Wv9S/0X/P/9F/1P/Y/9t/2//b/9r/2f/af9z
/4T/kv+c/6T/sP+9/8L/xP/J/8//1P/X/9z/3v/e/97/3f/c/9//3v/g/+L/5P/l/+n/
6f/n/+X/4//k/+T/4//j/+T/5f/m/+X/5f/l/+X/6P/o/+f/5v/k/+T/5f/l/+L/4v/i
/+L/5f/l/+b/5//o/+j/5//m/+j/5//m/+b/5P/l/+b/5v/l/+X/5v/n/+r/6//s/+3/
7P/s/+j/5v/q/+v/7P/t/+//7//w//L/8P/v/+//7v/v//D/8v/z//H/8f/y//L/9f/3
//X/9f/1//X/9//5//j/9//2//T/9f/2//f/+f/4//n/+f/5//n/+f/5//r/+P/4//n/
+v/5//j/9v/0//b/+P/6//z/+f/5//r/+v/4//b/9f/0//T/9f/2//j/9//2//X/9P/z
//P/8//z//D/7//u/+7/7//w//H/8f/z//P/9P/2//T/8//z//L/8v/y//P/8//x//P/
9P/1//j/+P/4//j/+f/5//v/+//4//j/9//2//f/9//4//r/+P/4//j/+f/6//v//P/9
//v/+//7//v/+v/5//j/9//5//n/+//9//3//P/7//r/+//8//z//f/9//z//P/9//3/
/f/9//z//v8AAAIAAwAAAAAA/////wEAAAD///7/AAAAAAAAAQABAAIAAgACAAMAAgAD
AAQAAQABAAAA//8AAAEAAAABAAIABAAFAAYABQAFAAUABQAHAAUABQAGAAUABAADAAIA
BgAJAAsADAAOAA4AEQATABIAEwASABEAFAAVABcAGwAWABMAFAAVABYAFwAYABkAGwAf
ACIAIwAkACMAIAAfAB0AHQAeAB8AHwAdABoAHAAcABsAGwAdABsAGQAYABUAFAATABAA
EgASABIAEgAQAA8ADwAPAA8ADwAPAA8AEgATABQAFQAUABMAEgARABIAEwAUABUAFQAV
ABYAFgAXABcAFwAWABcAGAAZABoAGAAXABYAFQAbAB0AHwAkACwAMgAzADUAPQBGAEwA
TwBPAE0ASwBOAFUAWQBVAEIAGQDk/7n/p/+g/5L/hf+F/4//mf+l/63/rf+r/6n/p/+t
/7n/yv/Y/+L/7P/4/wMABgAIAAsADwAUABkAHgAgACAAIAAhACIAHwAgACQAJAAmACsA
LQAtACsAKwAqACoAKQAnACkAKgArACwAKwArACsAKwAsACwAKwAqACsALAAuAC8ALAAs
ACwALAAvAC8AMAAxADIAMgAxADAAMgAxADAAMAAxADMANQA2ADMAMwA0ADUANgA3ADgA
OQA4ADoAOAA4ADsAOwA7ADsAPAA9AD8AQgBCAEEAQQBAAEMARABGAEcARwBHAEgASABJ
AEsASQBJAEsASwBNAE8ATQBNAE0ATABNAE4ATwBRAFAAUQBRAFEATwBPAE8AUABRAFIA
VABWAFQAVABTAFIAUwBUAFUAVgBVAFUAVgBWAFYAVABTAFIAUgBTAFQAVgBTAFIAUQBQ
AFEAUQBRAFEAUQBRAFEAUgBQAFAAUABPAFEAUQBSAFQAUgBRAFEAUABRAFIAVABVAFcA
VwBWAA==
         </WaveFormData>
      </LeadData>
      <LeadData>
         <LeadByteCountTotal>10000</LeadByteCountTotal>
         <LeadTimeOffset>0</LeadTimeOffset>
         <LeadSampleCountTotal>5000</LeadSampleCountTotal>
         <LeadAmplitudeUnitsPerBit>4.88</LeadAmplitudeUnitsPerBit>
         <LeadAmplitudeUnits>¦ÌV</LeadAmplitudeUnits>
         <LeadHighLimit>2147483647</LeadHighLimit>
         <LeadLowLimit>268435456</LeadLowLimit>
         <LeadID>V1</LeadID>
         <LeadOffsetFirstSample>0</LeadOffsetFirstSample>
         <FirstSampleBaseline>0</FirstSampleBaseline>
         <LeadSampleSize>2</LeadSampleSize>
         <LeadOff>FALSE</LeadOff>
         <BaselineSway>FALSE</BaselineSway>
         <ExcessiveACNoise>FALSE</ExcessiveACNoise>
         <MuscleNoise>FALSE</MuscleNoise>
         <LeadDataCRC32>3775350816</LeadDataCRC32>
         <WaveFormData>
/P/8//z//P///wAAAQACAAIAAgACAAIABAAEAAQABAAEAAQABAAEAAYABgAGAAYABgAG
AAYABgAEAAQABAAEAAYABgAGAAYABgAGAAYABgAEAAQABAAEAAQABAAEAAQAAwACAAEA
AAACAAIAAgACAAAAAAAAAAAAAgACAAIAAgACAAIAAgACAAAAAAAAAAAAAAAAAAAAAAAA
AAAAAAAAAAAAAAAAAAAAAgACAAIAAgACAAIAAgACAAIAAgACAAIABAAEAAQABAADAAIA
AQAAAAIAAgACAAIAAAAAAAAAAAACAAIAAgACAAIAAgACAAIABAAEAAQABAACAAIAAgAC
AAIAAgACAAIAAgACAAIAAgACAAIAAgACAAQABAAEAAQABgAGAAYABgAGAAYABgAGAAgA
CAAIAAgABgAGAAYABgAIAAgABgAFAAYAAwD///7/+f/2//P/8v/0//X/9v/3//f/9//3
//b/+P/3//f/9//2//f/9//3//r/+//+//7/AQACAAIAAgAAAAAAAAAAAAIAAgACAAIA
AwADAAMAAwADAAMAAwADAAQABAAEAAQABAAEAAUABQAEAAQABAAEAAYABgAFAAUABQAF
AAUABQAHAAcABwAJAAsADwAQAA4AEAAPAA4ACgAFAPj/7P/g/9b/0v/U/+L//f8VACIA
LAA4ADcAKgAeABIACgAKAAoACAAKAA4AEwAYABwAIAAkACsALQAtACoAJwAhAB4AHAAc
ABsAGgAZABoAGQAWABUAFgATABIAEQASABIAEAAPAA0ADQAMAAwACgAKAAkACQAJAAoA
CwALAAoACQAJAAgACgAKAAoACgAIAAcABwAHAAYABgAGAAYACAAIAAgACAAGAAYABgAF
AAMABQAFAAUABgAEAAQABAAEAAMAAwADAAMAAwACAAAAAAAAAAAA//////7//f/9//7/
/f/9//3//P/6//j/9//2//X/9f/1//P/8v/x//H/8//z//P/8//z//P/8//z//H/8P/w
//D/8v/y//L/8v/w//D/8f/x//P/9P/0//T/9v/3//f/9//4//j/+P/4//r/+//9////
/v///wAAAQADAAQABQAGAAUABQAFAAcACAAIAAgACQAJAAoACgAKAAoACgALAAsADAAM
AA0ADQALAAsACwALAAkACQAJAAkACQAJAAkACQALAAoACgAKAAoACgAKAAoACAAHAAYA
BgAIAAgACQAJAAkACAAIAAcABwAHAAcABwAFAAUABQAFAAcABwAGAAYABgAGAAYABwAH
AAcABgAGAAYABgAGAAYABQAFAAYABgAGAAYABQAFAAUABgAGAAYABAAEAAQAAwAFAAUA
BgAGAAYABgAGAAcABQAFAAUABAAEAAMAAwAEAAcABwAHAAcABQAFAAQABAAEAAQABAAE
AAQABQAFAAUABQAFAAUABAAGAAYABgAGAAQABAAEAAQABgAGAAcABwAGAAYABgAGAAkA
CQAJAAkACQAJAAkACQAGAAYABwAHAAoACgAKAAoACgAKAAcABQADAP///f/8//r/+P/2
//b/9v/3//r/+//7//v/+f/4//j/9//3//f/+P/5//v/+//+////AgACAAMABAACAAIA
AgACAAQABAAEAAQAAwACAAIAAQADAAMAAwADAAUABQAGAAYABgAGAAYABgAFAAUABAAE
AAQABAAEAAQABQAFAAUABQADAAEAAQABAAEABQAJAAsADgASABAACwAKAAYA+//s/+D/
1v/Q/9L/3P/y/wkAEwAaACIAJAAfABYADgAGAAQABgAEAAYACgAQABUAGgAcACIAKAAp
ACUAIwAiAB8AGwAaABoAGAAVABQAEwASABMAEgARABIAEQAOAAsADAAMAAoACQAJAAkA
CAAIAAcABgAEAAMAAgACAAIAAQADAAMABAAEAAIAAgACAAIAAgABAAEAAQAAAAAAAAAA
AAAAAAAAAAAAAAAAAAAA///7//3//f/9//z/+v/6//r//P/7//v/+//7//v/+v/4//r/
+v/6//n/9//2//X/9f/0//P/8//z//H/8P/v/+//8P/v/+//7//v/+7/7f/t/+z/6//q
/+n/6v/r/+z/7f/r/+r/6v/q/+r/6v/q/+r/6v/q/+v/6//t/+7/7v/u/+7/7//v/+//
7//w//H/8v/1//X/9v/3//j/+f/6//v/+f/6//v//P/9//3//f///wAAAAAAAAEAAQAC
AAIAAgAEAAQABQAFAAIAAgADAAMAAwADAAMAAwADAAMAAwADAAMAAwADAAMAAwACAAIA
AgAAAAAAAAAAAAIAAQAAAAAAAAAAAAEAAQABAAAAAAD//wEAAQABAAEA//////////8B
AAEAAAAAAP7//v/+//////////7//v8AAAAAAAAAAAAA//////7/AAAAAP///////wAA
AAAAAAAAAAAAAP///////wAAAAD+//7//v////////////7//v/9//3//v/9//3//f/9
//7//////wAAAAAAAAAAAAD//////v/9//3//f/9//z//v/+//7//v/+//7//v/+//z/
/P/9//3/AAAAAAAAAAABAAEAAQABAAEAAQABAAEAAgACAAMAAQAAAAAAAAAAAAAA/v/9
//z/+f/1//T/8v/w//D/8P/w//H/8v/z//P/8//x//D/8P/v/+//7//w//H/8f/x//T/
9f/2//b/9//4//j/+P/4//j/+P/4//j/+P/4//j/+f/5//n/+f/5//n/+f/5//r/+v/4
//j/+P/4//n/+f/4//j/+v/6//r/+v/3//f/9//3//f/9//5//v//f8BAAMABQAEAAQA
AgD///z/+P/t/+D/0v/I/8T/yP/a//T/BwAPABYAHgAcABMACAD+//j/+P/6//r//P8C
AAgACwAMABAAGAAeAB8AHQAbABgAEwAPAA4ADgAMAA0ADAALAAoACQAIAAUABAADAAQA
AwACAAIAAgABAP/////+//7//P/8//v/+//8//z//P/7//n/+f/6//r/+v/6//r/+v/4
//f/9//3//j/+P/4//j/+P/4//j/+P/3//b/9f/z//L/9f/2//f/9v/0//T/9P/0//P/
8//z//X/9f/0//L/8P/w//D/7//v/+7/7f/t/+r/6f/p/+n/6f/o/+f/5//o/+f/5//n
/+X/5P/j/+P/5f/l/+X/5f/k/+P/4v/h/+P/4v/i/+L/4v/i/+L/4v/i/+L/4//j/+P/
5P/k/+T/5P/l/+X/5f/n/+j/6f/q/+3/7f/u/+//8P/x//L/8//1//b/9//4//f/9//3
//n/+v/6//r/+//9//7//v/+//z//P/9//3//P/8//3//f/9//3//f/9//3//f/9//3/
///////////9//z//P/8//z//P/8//z//P/7//r/+v/6//r/+//7//v/+v/6//n/+f/5
//n/+f/5//n/+f/5//f/9//2//b/+P/4//j/+f/5//n/+P/4//j/+P/4//j/+f/5//r/
+v/6//r/+f/5//n/+v/6//r/+v/6//r/+f/5//n/+v/6//z//P/8//3/+//7//v/+v/8
//v/+//8//v/+//7//v/+//7//r/+v/8//z//P/8//z//f/9//3//f/9//3//P/8//z/
/P/8//z//P/8//z//v/+//////8AAAAAAAAAAP//////////AQABAAEAAQAAAAAAAAAA
AAAA/v/9//z/+f/1//T/8v/w/+7/7v/u/+//8P/x//H/8f/x//D/8P/v//H/8f/y//P/
8v/x//P/8//4//j/+f/6//r/+v/6//r/+v/6//r/+v/8//z//f/9//v/+//7//v//f/9
//7//v/8//z//P/8///////+//7//v/+//7//v/7//v/+//7//3/////////AQD//wEA
AwAGAAgADAAJAAQAAgD///L/5v/a/9D/yP/K/9r/9f8NABgAHgAoACcAHgAWAAwAAgAA
AAAA/P8AAAQACwAQABYAGAAeACMAIwAhACAAHQAXABQAFAAUABMAFAATABIAEQAOAAsA
DAALAAoACQAIAAgACAAFAAMAAwACAAIAAgACAAEAAQAAAAAAAAD///////8AAAAAAAAA
AAAAAAAAAP///////wAAAAAAAAAA/v/+//7//v/+//7//v/9//3//////////P/6//r/
+v/6//n/+f/5//n/+f/4//b/9v/2//b/9f/3//b/9f/1//L/8f/x//H/8//y//H/8f/u
/+3/7f/t/+3/7P/r/+v/6//r/+v/6//r/+v/6//r/+v/6v/q/+r/6P/o/+j/6P/o/+j/
6f/p/+v/7P/s/+z/6v/r/+v/6//v//D/8f/y//H/8f/y//P/9P/1//b/9//3//j/+f/6
//n/+f/5//v//P/8//z//f/9//7//v/+//7//v//////AAAAAAEAAQD//////////wEA
AQABAAEA//////////////7//v/+/wAAAAAAAAAAAAD///7//v/8//z//f/9//3//P/8
//v/+//7//v/+//7//v/+//7//v/+//6//r//P/8//z//f/8//v/+f/4//r/+v/6//r/
+f/5//r/+v/6//r/+f/5//n/+v/6//r/+v/6//r/+f/5//n/+v/6//r/+v/6//v/+f/5
//n/+P/6//n/+f/6//v/+//7//v/+f/5//j/+P/6//r/+v/6//j/+f/5//n/+//7//v/
+v/6//r/+v/6//r/+v/6//r/+v/6//v/+//+//7//v/+/////////////f/9//3//f/+
//7//f/9//7//v/+//7//v/8//v/+v/3//P/8v/w/+7/6v/q/+r/6//u/+//7//v/+3/
7P/s/+v/6//r/+z/7f/v/+//8v/z//b/9v/3//j/+v/6//r/+v/4//j/+P/4//j/+P/5
//n/+f/5//n/+f/3//f/+P/4//n/+v/7//z/+//7//r/+v/6//r/+v/6//v/+//7//v/
+//7//n/9//5//3///8DAAQABgAGAAUAAAD8//v/7v/g/9b/zP/E/8b/1P/r/wcAFAAc
ACoAKwAeABIACAAAAP7//v/8//7/BAAJAA4AFAAUABgAHQAfAB0AHAAZABUAEAAQABAA
DQAOAA0ADgALAAoACQAIAAcABgAFAAQABAAEAAUAAwADAAIAAgABAAAA/v/9//7//v/+
//3//f/9//7//v/+//7//v/+//7//f/9//3//P/8//z//P/8//z//P/8//z//P/8//v/
+f/7//v/+//8//r/+v/6//j/9//3//f/9//3//b/9P/0//T/9P/z//P/8v/x//H/8P/v
/+//7//t/+z/6//r/+z/6//r/+v/5//m/+X/5f/l/+X/5f/l/+X/5f/l/+X/5f/k/+T/
5P/m/+b/5v/m/+b/5v/n/+f/5f/m/+b/5v/o/+n/6f/p/+n/6v/r/+z/7f/t/+7/7//w
//H/8v/z//P/9P/1//b/+f/5//n/+//8//z//P/9//3//v/+//7//v/+///////+//7/
///////////////////////////9//3//f/9//3//P/8//z//P/8//z//P/+//3//P/8
//z//P/9//3/+//6//r/+f/7//v/+//7//n/+f/5//n/+//7//r/+v/4//j/+P/5//v/
+//6//r/+v/6//r/+v/7//v//P/8//z//P/7//v/+//8//z//P/6//r/+v/5//v/+//8
//z/+v/6//r/+//9//3//f/8//r/+f/5//r//f/9//3//f/7//v/+v/6//z//P/8//z/
+v/7//v/+//7//v/+//6//r/+v/6//r/+v/6//r/+v/6//r/+//7//7//v/+//7//f/9
//3//f/9//3//f/9/wAAAAD//wAAAAAAAAAAAAD+//3//P/5//X/9P/y//D/8P/w//D/
8f/x//H/8P/v/+//7v/u/+3/7//v//D/8f/v/+//8v/z//f/+P/6//z/+v/6//r/+v/4
//j/+P/4//n/+v/8//3/+//7//v/+//9//3//v/+//z//P/8//z//f/9//z//P/8//z/
/P/8//v/+//7//v/+f/5//n/+//9////AwAFAAYACAAKAAkABAACAPv/7P/e/9L/yv/G
/8z/3v/5/w0AFgAgACgAIwAaAA4ABAAAAAAAAAD+/wAABgALABIAFgAaAB4AIwAlACEA
HgAbABUAFAAUABQAEwASABEAEAAPAAwACwAMAAsACgAJAAoACgAIAAcABQAFAAQABAAE
AAQAAwADAAIAAgACAAEAAQABAAIAAgACAAIAAgACAAIAAQABAAEAAAAAAAAAAAD+//7/
/v/+/wAAAAAAAP///f/////////+//z//P/8//z/+//7//v/+//7//r/+P/6//r/+v/5
//f/9v/1//X/9P/z//P/8//z//L/8f/x//D/7//v/+//7//u/+3/7f/r/+v/6//r/+v/
6//r/+v/7v/u/+//8P/u/+7/7v/u/+3/7P/s/+v/6//s/+z/7P/u/+//7//v//H/8v/z
//T/8//z//T/9f/2//f/+P/5//r//P/+/wAAAQABAAEAAwACAAIAAgADAAMABAAEAAQA
BAAEAAUABQAEAAQABQAFAAUABQAFAAUABQAFAAUABQAFAAUABQAFAAUABAAEAAQAAgAC
AAIAAgAEAAMAAgACAAQABAAFAAUAAwACAAIAAQADAAMAAwADAAUABQAFAAUABAADAAEA
AAACAAIAAgADAAMAAwACAAIABAAEAAQABAADAAMABAAEAAQABAADAAMAAwAEAAQABAAE
AAQABAADAAUABQAGAAYABAAEAAQABQAFAAUABQAEAAYABQAFAAYABQAFAAUABQAFAAUA
BAAEAAYABgAGAAYABAAFAAUABQAHAAcABwAGAAQABAAEAAQABAAEAAQABAAEAAQABQAF
AAYABgAGAAYACQAJAAkACQAJAAkACQAJAAgACAAJAAkACgAKAAoACgAKAAgABwAGAAMA
AQAAAP7//P/4//j/+P/5//z//f/9//3//f/8//z/+//5//n/+v/7//z//f8BAAMABAAE
AAUABgAEAAQABAAEAAQABAAEAAQABAAEAAUABQAFAAUABQAFAAUABQAGAAYABgAGAAYA
BgAHAAcABgAGAAYABgAGAAYABwAHAAcABwAFAAUAAwAFAAcACwARABMAFAAUABIADQAK
AAgA///y/+b/3P/U/9L/2v/w/wcAEwAaACIAJgAjABoADgAGAAQACAAIAAgADAASABkA
HAAeACIAKAApACcAJwAmACMAIQAeABwAGgAbABoAGQAYABcAGAAXABYAFQAUABMAEgAS
ABIAEQARABEAEAAQAA8ADgAMAAsACwAMAA0ADQALAAsADAAMAAwADAAMAAwADAALAAsA
CwAKAAoACgAKAAwADAAMAAwACgAKAAoACQAHAAkACQAJAAgABgAGAAYABgAFAAUABQAH
AAcABgAEAAIAAgACAAEAAQAAAP/////+//3//f/9/////v/9//3//P/7//v/+//3//b/
9f/1//X/9f/1//X/9f/1//X/9f/1//T/9P/0//b/9v/2//b/9v/2//f/9//3//j/+P/4
//j/+f/5//n/+//8//3//v8BAAEAAgADAAIAAwAEAAUABQAGAAcACAAJAAkACQALAAwA
DAAMAA0ADwAQABAAEAAOAA4ADwAPAA4ADgAPAA8AEQARABEAEQAPAA8ADwAPAA8ADwAP
AA8ADwAOAA4ADgAOAA4ADgAOAA4ADQAMAAwADAAMAA0ADQANAAwADAALAAsACwALAAsA
CwALAAsACwALAAsACgAKAAgACAAIAAkACwALAAoACgAKAAoACgAKAAkACQAKAAoACgAK
AAkACQAJAAoACgAKAAoACgAKAAkACQAJAAoACgAKAAoACgALAAsACwALAAoACgAJAAkA
CgALAAsACwALAAsACwAKAAoACgAKAAoACgAKAAsACwALAAsACwALAAoADAAMAAwADAAK
AAoACgAKAAwADAANAA0ADgAOAA4ADgAPAA8ADwAPAA8ADwAPAA8AEAAOAA4ADgAOAA4A
DgAOAA0ADAAJAAUABAACAAAA/v/+//7///8CAAMAAwADAAEAAAAAAP///////wAAAQAB
AAEABAAFAAgACAAJAAoACgAKAAoACgAKAAoACgAKAAwADAANAA0ACwALAAsACwANAA0A
DgAOAAwADAAMAAwADQANAAwADAAOAA4ADgAOAA0ADQANAA0ADQANAA8ADwAPABEAFQAX
ABgAGAAYABUAFAAQAAkA/P/w/+T/3P/a/+L/+v8TACMAKgAyADYAMQAmABwAEgAQABAA
DgAOABIAGAAdACAAJAAqADIANQAzADMAMAAtACkAJAAkACQAIwAiACMAIAAfAB4AHQAc
AB0AHAAbABoAGgAaABkAFQAVABQAFAAUABQAEwATABIAEgASABEAEQARABIAEgASABIA
EgASABIAEQARABEAEAAQABAAEAASABIAEgASABAAEAAQAA8ADQAPAA8ADwAOAAwADAAM
AA4ADQANAA0ADQANAAwACgAKAAoACgAJAAkACAAHAAcABAADAAMAAwADAAIAAQABAAAA
///////////+//3//f/9//3//f/9//v/+//7//v/+//6//r/+v/8//z//P/8//z//P/9
//3//f/+//7//v/+////////////AAABAAIABQAFAAYABwAGAAcACAAJAAsADAANAA4A
DwAPAA8AEQAQABAAEAARABMAFAAUABQAEgASABMAEwAUABQAFQAVABUAFQAVABUAEwAT
ABMAEwATABMAEwATABMAEgASABIAFAAUABQAFAASABEAEAAQABIAEgATABMAEwASABIA
EQARABEAEQARABEAEQARABEADwAPAA4ADgAQABAAEAARABEAEQAQABAAEAAQABAAEAAP
AA8AEAAQAA4ADgANAA0ADgAQABEAEgAQABAAEAAPAA8ADwAQABAAEAAQABAAEQARABEA
EQAQABAADwAPABAADwAPAA8ADwAPAA8ADgAOABAAEAAQABAADgAPAA8ADwARABEAEQAQ
ABAAEAAQABAAEAAQABAAEAAQABAAEQARABAAEAAQABAAEwATABMAEwATABMAEwATABAA
EAARABEAEgASABIAFAAUABIAEgASABIAEAAPAA4ACwAHAAYABAACAP7//v/+////AgAD
AAMAAwABAAAAAAD//wEAAQACAAMAAQABAAQABQAGAAYABwAIAAoACgAKAAoACAAIAAgA
CAAKAAoACwALAAkACQAJAAkACQAJAAoACgAMAAwADAAMAAwACwAJAAgACgAKAAoACgAJ
AAkACQAJAAkABwAJAAkACQALAA8AEQASABQAFAARAA4ACAABAPb/6P/e/9b/1P/c//L/
DQAdACYAMgA4AC8AIgAYAA4ACgAKAAgACAAMABAAFwAcACAAIgAqAC0ALQArACoAJQAf
AB4AHgAcABsAGgAbABoAGQAYABcAFAATABIAEQAQABAADgAPAAsACwAKAAoACAAIAAcA
BwAIAAgACAAHAAcABwAIAAgABgAGAAYABgAGAAUABQAFAAYABgAGAAYABgAGAAYABgAE
AAQABAADAAMABQAFAAUABAACAAIAAgACAAEAAQABAAEAAQAAAP7//P/8//z/+//9//z/
+//7//r/+f/5//n/+f/4//f/9//0//P/8//z//H/8P/v/+//7//v/+//7//t/+3/7f/t
/+//7v/u/+7/8P/w//D/8P/u/+7/7//v//H/8v/y//L/8P/x//H/8f/x//L/8//0//f/
9//4//n/+P/5//r/+//7//z//f/+/////////wEAAgACAAIAAwADAAQABAAEAAQABAAF
AAUABAAEAAUABQAFAAUABQAFAAMAAwADAAMABQAFAAUABQAFAAQABAAEAAQABAAEAAQA
BAADAAIAAgAAAAAAAQABAAMAAgACAAEA/////////////////////wEAAQAAAAAA/v/+
//7//////////v/+//7//v/+//7//f/9//7//v/+//7//f/9//3//v/+//7/AAAAAAAA
///9//3//v/+//7//v/+/////////////v/+//3//f/+//////////////////7//v/+
//7//v/+//7//////////////////v/+//7//v/+//z//P/8//z//v/+///////+//7/
/v/+////////////AQABAAEAAQAAAAAA///+/wAAAAAAAAAA/v/9//z/+f/1//T/8v/w
/+z/7P/s/+3/8P/x//H/8f/x//D/8P/v/+3/7f/u/+//8f/x//T/9f/4//j/+f/6//r/
+v/6//r/+v/6//r/+v/6//r/+//7//n/+f/5//n/+//7//z//P/6//r/+v/6//v/+//6
//r/+P/4//j/+P/5//n/+f/5//n/+//5//n/9//5//3/AQAEAAYABgADAAAA/P/1/+r/
3v/S/8z/xv/I/9j/9f8LABQAHgAoACUAGgAQAAYA/v/+//z/+P/6/wAABQAOABIAFgAa
AB8AHwAbABgAFwATABIAEgASAA8ADgANAAwACQAIAAcABgAHAAgABQAEAAIAAAD///3/
/f/8//z//P/8//v/+//6//r/+v/5//v/+//8//z/+//6//n/+P/6//n/+f/5//r/+v/6
//r/+P/4//j/+P/6//r/+v/5//X/9//3//f/9v/0//T/9P/0//P/8//z//P/8//y//D/
8v/y//L/8f/v/+7/7f/t/+z/6//r/+v/6//q/+n/6f/o/+f/5//n/+f/5v/l/+X/4//j
/+P/4//j/+P/4//j/+X/5P/k/+T/4v/i/+L/4v/i/+L/4//j/+X/5v/m/+b/5P/l/+X/
5f/p/+r/6//s/+z/6//r/+v/7v/v//D/8f/v//D/8f/y//X/9f/1//f/+P/4//j/+f/3
//j/+P/4//r/+v/7//v/+v/6//v/+//5//n/+f/5//n/+f/5//n/+f/5//n/+f/5//j/
+P/4//j/+P/4//j/+P/3//b/9v/2//b/9//3//X/9P/0//P/9f/1//X/9f/1//X/9f/1
//X/9f/0//T/9P/0//T/9f/z//P/8v/y//T/9P/0//T/9P/z//P/8v/0//T/8//z//P/
9P/0//T/9P/0//T/8//z//P/9P/0//L/8v/y//P/9f/1//X/9P/0//P/8//0//P/8//z
//P/9P/1//X/9v/0//T/9P/0//T/9f/1//X/8//z//P/8v/0//T/9P/0//T/9P/0//T/
9P/0//X/9f/2//b/9v/2//f/9//3//f/9f/1//X/9f/4//j/+v/6//r/+v/2//X/9P/x
/+3/7P/q/+j/5P/k/+T/5f/o/+n/6f/p/+f/5v/m/+X/4//j/+T/5f/m/+f/6//t/+7/
7v/v//D/8P/w//D/8P/w//D/8P/w//D/8P/x//H/8//z//P/8//x//H/8v/y//L/8v/y
//L/8//z//L/8v/y//L/8v/y//P/8//z//P/8//x//H/8f/z//X/+f/7//7/AAAAAPv/
+P/0/+v/4P/U/8j/wP+8/8L/1P/v/wEACgAWACAAGwAQAAQA+P/y//L/8v/y//b//P8D
AAoADgAOABQAGQAXABMAEAAPAAsACAAIAAgABwAGAAUABAADAAIAAwAAAP///v/9//r/
+v/6//n/+f/5//j/+P/4//j/9//3//b/9v/2//X/9f/1//b/9v/0//T/9P/0//b/9f/1
//X/9P/0//T/9P/y//L/8v/y//T/9P/0//P/7//x//H/8f/x//D/8f/y//D/7//v/+//
7//v/+7/7P/s/+z/7P/r/+v/6v/p/+n/6v/p/+n/6f/n/+b/5f/l/+T/4//j/+P/4f/g
/9//3//f/9//3//f/9//3//f/9//3//e/97/3v/e/97/3v/e/97/3v/f/9//3//g/+D/
4P/g/+H/4f/h/+P/5P/l/+b/6f/p/+r/6//q/+v/7P/t/+v/7P/t/+7/8f/x//H/8//0
//T/9P/1//X/9v/2//b/9v/2//f/9//2//b/9//3//n/+f/5//n/9//3//f/9//3//f/
9//3//f/9v/2//b/9v/2//b/9v/4//f/9v/2//T/9P/1//X/9f/0//T/8//z//P/8//z
//X/9f/1//X/9//3//b/9v/2//b/9v/3//f/9//2//b/9v/2//b/9v/1//X/9v/2//j/
+P/3//f/9//4//j/+P/4//j/+P/3//n/+f/6//r/+P/4//j/+f/7//v/+//6//r/+f/5
//r/+//7//v/+//7//v/+v/6//z//P/8//z//P/9//3//f/7//v/+//6//r/+v/6//r/
+//8//3//v8AAAAAAQABAAIAAgACAAIAAQABAAEAAQADAAMAAgACAAIAAgACAP7//f/8
//n/9v/2//X/9P/0//T/9P/1//T/9f/1//X/9f/0//T/8//z//P/9P/1//b/9//7//3/
/v/+////AAAAAAAAAAAAAAAAAAAAAAAAAAAAAAEAAQADAAMAAwADAAMAAwAEAAQAAgAC
AAIAAgADAAMAAgACAAQABAAEAAQABQAFAAUABQAFAAUABQAHAAkACwAPABEAEgAUABIA
DwAMAAgA/f/w/+b/3P/U/9b/4P/4/w0AGQAeACYAKAAhABoAEAAIAAgACgAIAAoAEAAW
AB0AIAAiACYALAAvAC0AKQAoACUAIwAiACAAHgAfAB4AHQAcABkAGAAZABoAGQAYABcA
FgAUABIAEQARABEAEAAQABAAEAAPAA8AEAAQABAADwAPAA8AEAAQAA4ADgAOAA4AEAAP
AA8ADwAQABAAEAAQAA4ADgAOAA4ADgAOAA4ADQAJAAsACwALAAsACgALAAwADAALAAsA
CwAJAAkACAAGAAcACAAJAAkABwAGAAUABQAEAAMAAwADAAMAAgABAAEAAAD////////+
//7//v////7//f/8//v//f/9//3//f/9//z//P/8//r/+v/6//r/+//8//7////9//7/
/v/+////AQACAAMAAwAEAAUABgAJAAkACgALAA4ADwAQABEAEQASABMAFAAXABcAFwAZ
ABgAGAAYABkAGQAaABoAGgAcABwAHQAdABwAHAAdAB0AHQAdAB0AHQAdAB0AHQAdABsA
HQAdAA==
         </WaveFormData>
      </LeadData>
      <LeadData>
         <LeadByteCountTotal>10000</LeadByteCountTotal>
         <LeadTimeOffset>0</LeadTimeOffset>
         <LeadSampleCountTotal>5000</LeadSampleCountTotal>
         <LeadAmplitudeUnitsPerBit>4.88</LeadAmplitudeUnitsPerBit>
         <LeadAmplitudeUnits>¦ÌV</LeadAmplitudeUnits>
         <LeadHighLimit>2147483647</LeadHighLimit>
         <LeadLowLimit>268435456</LeadLowLimit>
         <LeadID>V2</LeadID>
         <LeadOffsetFirstSample>0</LeadOffsetFirstSample>
         <FirstSampleBaseline>0</FirstSampleBaseline>
         <LeadSampleSize>2</LeadSampleSize>
         <LeadOff>FALSE</LeadOff>
         <BaselineSway>FALSE</BaselineSway>
         <ExcessiveACNoise>FALSE</ExcessiveACNoise>
         <MuscleNoise>FALSE</MuscleNoise>
         <LeadDataCRC32>417585612</LeadDataCRC32>
         <WaveFormData>
DAAMAAwADAAMAAwADAAMAAsACgAJAAgACAAIAAgACAAGAAYABgAGAAYABgAGAAYABgAG
AAYABgAGAAYABgAGAAYABgAGAAYACAAIAAgACAAGAAYABgAGAAYABgAGAAYABAAEAAQA
BAAGAAYABgAGAAQABAAEAAQABAAEAAQABAACAAIAAgACAAAAAAAAAAAA/v/+//7//v/8
//z//P/8//r/+v/6//r/+v/6//r/+v/5//j/9//2//j/+P/4//j/9v/2//b/9v/0//T/
9P/0//b/9v/2//b/9P/0//T/9P/0//T/9P/0//T/9P/0//T/9P/0//T/9P/0//T/9P/0
//L/8v/y//L/8v/y//L/8v/y//L/8v/y//T/9P/0//T/9v/2//b/9v/4//j/+P/4//v/
/P/9//7//v/+//7//v/+//7//v/+/wMAAwACAAAA///9//z/+//9//7//v/9//j/9f/0
//P/8f/x//D/7//t/+3/7f/r/+3/7f/t/+3/7f/t/+3/7P/r/+r/6v/q/+r/6//r/+z/
7P/s/+z/7P/q/+v/6//r/+3/7f/t/+3/7f/t/+3/7f/t/+3/7f/t/+//7//u/+7/7f/t
/+3/7P/s/+7/7P/u//H/+v8DABAAJAA7AFUAbwCAAIIAfwCHAJUAqQDCAOEAAgECAcwA
dQAsAPT/tf9x/zz/H/8S/wX///4J/xr/Mv9K/2L/d/+R/6//zf/m//v/CAASABkAIAAm
ACgAKAAmACYAJAAjACAAHwAbABkAFwAWABUAEgAOAAoACAAFAAIAAAD+//z/+//8//v/
+v/5//f/+P/4//j/+v/6//r/+v/4//n/+f/5//r/+v/6//r//P/8//3//f/8//z//P/8
//7//v///////f/+////AAAAAAAAAAABAAIAAgADAAQAAwADAAMABAAFAAYABwAKAAkA
CgAKAAsADAAMAA0ADQAQABAAEQARABEAEgASABIAFAAUABQAFAASABIAEgASABIAEgAR
ABEAEQARABEAEAAOAA4ADgAOABAAEAAQABEAEwATABMAFAASABIAFAAUABYAFgAXABcA
FQAVABUAFQAVABQAFAAUABMAEgASABIAEgAQABAAEAAQABAAEAAPAA8ADwAOAA4ADgAO
AA4ADgAMAAwADAAMAAwADAAMAAwADgANAA0ADQAOAA4ADgAOAA4ADgAPAA8ADwAPAA8A
DwAPAA8ADwAPAA8ADwAOAA4ADgAMAAwADQANAAwADAALAAoACgAJAAkACwALAAoACgAI
AAgABwAGAAYABgAFAAQABAAEAAQAAwADAAMAAgACAAIAAAAAAAEAAQAAAAAAAAAAAP//
/////////v/+//7//v/9//3//f/9//3//f/9//z//P/8//z/+v/6//n/+f/7//v/+//7
//v/+//7//v/+f/4//j/+P/6//r/+v/6//j/+P/4//n/+//7//v//P/8//3//f/9//3/
/v///wAA/v//////AgACAAIABAAEAAYABgAGAAYABgAGAAQABAAHAAcABgAEAAQAAwAD
AAMAAwAEAAQAAwD+//v//P/7//n/+f/2//X/8//z//T/8//2//f/9f/1//X/9f/z//L/
8f/w//H/8v/z//X/9P/0//P/8v/z//T/9f/3//X/9f/1//X/9f/1//X/9f/1//X/9f/1
//X/9f/1//X/9P/0//X/9f/1//L/8v/y//L/9v///wgAFwAqAD4AVQBtAH0AfgB6AIEA
jwCjALsA2gD5AP4A1gCKAEUAEADY/5n/Yf9A/zP/KP8j/yn/Pf9U/2j/fP+Q/6f/wf/Z
/+3/AgARABwAIgArADAAMAAuAC4ALgAsACoAKQAoACcAJQAjAB8AGgAXABQAEgAQAA4A
CwAIAAUAAgD///3//P/7//r/+f/5//r/+v/6//j/+P/4//j/+P/5//n/+f/2//b/9v/2
//j/+P/5//n/+v/6//r/+v/4//j/+f/5//v//P/9//7//P/8//z//f/+//7///8AAAEA
AQABAAIAAgACAAIABAAFAAYABgAHAAYABgAHAAcACAAIAAkACQAJAAoACgAKAAoACgAK
AAoACgAKAAoACgAJAAgABgAFAAUABQAFAAQABgAGAAYABgAGAAYABgAHAAgACQAKAAwA
CgAKAAwADAAOAA4ADwAPAA8ADwAPAA8ADwAOAA4ADgAPAA4ADgAOAA4ADAAMAAwADAAM
AAwACwALAAsACgAKAAoACgAKAAoADAAMAAwADAAMAAwADAAMAA4ADQANAA0ADgAOAA4A
DgAOAA4ADwAPAA0ADQANAA0ADwAPAA8ADwAPAA8ADgAOAA4ADAAMAA0ACwAKAAoACQAJ
AAoACgALAAkACQAIAAgACAAIAAcABgAIAAgABwAGAAQABAAEAAMAAwADAAIAAgACAAAA
AAABAAEAAAAAAAAAAAD///////////7//v/+//7//f/9//3//f/9//3//f/8//z//P/8
//z//P/7//v/+//7//v/+//7//v/+//7//n/+P/4//j/+v/6//r/+v/6//r/+v/7//n/
+f/5//r//P/9//3//f/9//7///8AAP7//////wIABAAEAAQABAACAAIAAgACAAIABAAE
AAcABwAEAAIAAgABAAMAAwADAAQAAgABAPz/+f/4//f/9f/1//T/8//x//H/8f/v//H/
8f/v/+//7//v//H/8P/v/+7/7P/s/+z/7f/v//D/8P/w//D/8P/w//H/7//v/+//7//v
/+//7//v/+3/7f/t/+3/7//v/+//7//s/+z/7f/t/+3/7v/u/+7/8P/2////CgAVACgA
QABZAG8AewB4AHgAgQCPAKMAvwDkAP8A9gC8AHAAMQD+/8L/gf9R/zb/K/8i/x//Lf8/
/1L/Zv94/4r/o/+9/9f/7f8AAA0AFAAaACEAJgAoACgAKAAoACQAIgAhAB4AGwAZABcA
FQASABEADgAKAAQAAgD///z/+v/4//b/9f/0//P/8v/x/+//8P/w//D/8v/y//L/8v/w
//H/8f/x//D/8P/w//D/8P/w//H/8f/w//D/8P/w//D/8P/x//H/8f/y//P/9P/0//T/
9P/1//b/9v/3//j/9//3//f/+P/5//r/+//+//3//v/+////AAAAAAEAAQACAAIAAwAD
AAEAAgACAAIABAAEAAQABAACAAIAAgACAAIAAgABAAEA/////////v/+//7//v/+/wAA
AAAAAAEA////////AAABAAIABQAGAAYABgAHAAcABQAFAAUABQAFAAQABAAEAAMAAgAC
AAIABAACAAIAAgAAAAAAAAD////////+//7/AAAAAAAAAAD+//7//v/+/wAAAAAAAAAA
AAD////////+//7//v/+/wAAAAABAAEA//////////8BAAEAAQABAAEAAQAAAAAA/v/8
//z//f////7//v/9//z//P/7//v/+//7//r/+v/4//j/9//2//b/9v/1//T/9v/2//b/
9f/z//P/8v/y//T/8v/y//P/8f/w//D/8P/w/+//7//v/+//7v/u/+7/7v/t/+3/7f/t
/+3/7f/t/+z/7P/s/+z/7P/s/+v/6//t/+3/7f/t/+v/6//r/+v/7f/s/+z/7P/q/+r/
6v/q/+r/6v/q/+v/7f/t/+3/7v/u/+//7//v//H/8v/z//T/9v/3//f/+P/2//j/+P/4
//j/+P/4//v/+//6//j/+P/3//f/9//3//j/+P/3//L/7//u/+3/6//r/+r/6f/n/+f/
5f/j/+X/5f/m/+f/6P/p/+f/5v/l/+T/4v/i/+L/4//l/+b/5v/m/+b/5v/m/+f/5//n
/+f/5//l/+X/5f/l/+X/5f/l/+X/5//n/+f/5//k/+T/5f/l/+f/6P/o/+j/5v/k/+f/
8P/7/woAHgA3AE8AaQB6AH4AfwCFAJUAqQDCAOcADAEOAdYAdwAkAOj/r/9t/zb/Gf8K
//v+9/4D/xb/Lv9I/17/c/+N/63/yf/i//X/BAAMABMAGgAgACIAIgAgABwAGgAZABgA
FQATABEADwAOAAsACAAEAAAA/v/7//j/+P/2//T/8//w/+//7v/t/+//8P/w//D/8P/w
//D/8P/w//H/8f/x//L/8v/y//L/8P/w//H/8f/y//L/8v/y//T/9P/1//X/8//0//X/
9v/4//j/+P/5//j/+P/5//r/+//7//v//P/+//7//v8AAAEAAgACAAMABgAGAAcABwAI
AAgACQAJAAkACgAKAAoADAAMAAwADAAMAAwADAAMAA4ADgANAA0ACwALAAsACgAKAAoA
CgAKAAoACgAKAAsACwALAAsADAAMAAwADgAOAA0ADAAMAAsACwALAAsACwALAAoACgAK
AAcABgAGAAYABgAEAAQABAADAAIAAQD//wEAAQAAAAAAAAAAAAAAAAD+//7//v/+//7/
/v/+//7//v/9//3//f/+//7//v/+//7//v///////f/9//3//f////////////3//f/8
//z//v/8//z//f/9//z//P/7//r/+v/5//n/+//7//r/+v/4//j/9//2//j/+P/3//b/
9P/0//T/8//1//X/9P/0//T/8v/y//P/8f/w//D/8P/w/+//7//v//H/8P/w//D/7//t
/+z/6//t/+3/7f/t/+z/7P/s/+z/7P/s/+v/6//r/+v/6//r/+v/6//r/+v/6//q/+r/
6v/q/+r/6v/q/+z/7P/s/+3/6//r/+v/7P/s/+3/7f/t/+//8P/x//L/8v/z//P/9v/2
//b/+P/4//j/9v/2//b/9v/2//b/+f/5//r/+P/4//f/9f/1//X/9v/4//f/8v/v/+z/
6//p/+n/6P/n/+X/5f/n/+X/5//n/+X/5f/l/+X/5f/k/+P/4v/i/+L/4v/j/+P/5P/k
/+T/5v/m/+b/5//m/+X/5P/j/+X/5f/l/+X/5f/l/+X/5f/l/+X/5f/l/+T/5P/l/+X/
5f/k/+T/5P/k/+T/6f/w//n/BAAYAC8ARwBhAHQAeAB5AH8AjQCfALYA2QD6AAABzAB1
ACgA7v+v/23/Nv8X/wj/+/7z/vv+EP8k/z7/Vv9r/4P/of+//9r/7//+/wgADwAWABwA
HAAaABoAGgAYABcAFAATABEADwALAAgABwAEAAIAAAD+//v/+P/0//L/8P/v//D/7//u
/+3/7f/u/+7/7v/u/+7/7v/u/+7/7//v/+//7v/u/+7/7v/w//D/8f/x//D/8P/w//D/
8v/y//P/8//z//T/9f/2//T/9P/0//X/9v/2//f/+P/5//n/+f/6//z//P/8//7//f/+
//7///8AAAAAAQABAAQABAAFAAUAAwAEAAQABAAGAAYABgAGAAgACAAIAAgABwAGAAQA
AwAFAAUABQAEAAQABAAEAAQABAAEAAQABQAFAAUABQAGAAQABAAGAAYACAAIAAkACQAJ
AAkACQAJAAkACAAIAAgABwAGAAYABgAEAAIAAgACAAIAAgACAAEAAQABAAAAAAAAAAAA
AAAAAAAAAAAAAAAAAAAAAAAAAAAAAP////////7//v/+//7//v/+//////8BAAEAAQAB
AP//////////AQABAAAAAAAAAP7//v///////v/+//3//v/+//3//f/7//v/+v/6//z/
/P/7//r/+P/4//f/9v/4//j/+P/3//f/9//2//b/9f/y//H/8f/z//L/8v/y//L/8f/x
//H/8f/w//D/8P/y//H/8f/x/+//7//v/+//8P/w//D/8P/w//D/7//v/+//7//v/+//
7//v/+//7//v/+7/7v/u//D/8P/w//D/7//u/+3/7f/v/+//7//w//L/8//z//P/8f/y
//P/9P/2//f/9//6//z//P/8//z//P/8//z//P/6//r//f/9//7//P/8//v/+//7//v/
/P/8//v/9v/z//D/7//t/+3/7v/t/+v/6//p/+f/6f/p/+r/6//s/+3/6//q/+n/6P/o
/+j/6P/p/+v/7P/s/+z/6v/q/+r/6//r/+v/6//r/+v/6//r/+v/7f/t/+3/7f/t/+3/
7f/t/+v/6v/q/+n/6//s/+z/7P/s/+7/8f/6/wMAFAAqAEEAWQBvAHoAeAB3AIEAkwCn
AMIA5QAAAfQAsgBfAB4A5v+n/2f/Ov8j/xb/C/8J/xf/Kv9C/1j/cP+H/6H/vf/X/+z/
/f8MABIAGwAkACgAKAAoACgAJgAkACEAIAAdAB0AGQAXABQAFQASAA4ACgAIAAUAAgAC
AAAA/v/9//r/+f/4//f/9//4//j/+P/4//j/+P/4//b/9//3//f/+P/4//j/+P/4//j/
+f/5//r/+v/6//r//P/8//3//f/8//z//P/8//7//v/+////AAAAAAEAAgADAAMAAwAE
AAQABAAEAAYABQAGAAYABwAKAAoACwALAAwADAANAA0ADQAOAA4ADgAOAA4ADgAOAA4A
DgAOAA4ADgAOAA0ADQANAA0ADQAMAAoACgAKAAoADAAMAAwADQANAA0ADQAOABAAEAAS
ABIAEgASABMAEwAVABUAFQAVABUAFAAUABQAEQAQABAAEAASABAAEAAQAA4ADgAOAA0A
DwAPAA4ADgAOAA4ADgAOAA4ADgAOAA4ADgAOAA4ADgAOAA0ADQANABAAEAAQABAAEAAQ
ABEAEQAPAA8ADwAPABEAEQARABEAEQARABAAEAAQAA4ADgAPAA8ADgAOAA0ADAAMAAsA
CwALAAsACgAKAAoACgAJAAgACAAIAAcABgAGAAYABgAFAAMAAwACAAIABAACAAIAAwAD
AAIAAgACAAIAAQABAAEAAQAAAAAAAAAAAP///////wEAAQABAAEA/v/+//7//v/+//7/
/f/9/////////////f/9//3//f////7//v/+//7//v/+//7//v/+//7////9//3//f/+
/wAAAQABAAEAAQACAAMABAACAAMAAwAGAAYACAAKAAoACgAKAAoACgAKAAoACgANAA0A
DAAKAAoACQAJAAkACQAKAAwACwAGAAMAAgABAP/////+//3/+//7//3/+//9//3/+//7
//v/+//7//r/+f/4//j/+P/4//n/+f/6//r/+v/6//r/+v/7//v/+//7//v/+//7//v/
+//7//v/+//7//n/+f/5//n/+v/6//v/+//7//r/+P/6//z/AAAJABIAHQAwAEQAWQBx
AIEAhACCAIUAkwClALsA2AD5AAgB5gCeAFUAIADq/6v/cf9M/z3/NP8t/zP/R/9e/3L/
hP+Y/63/xf/d//P/CAAZACQALAAzADgAOgA6ADgAOAA2ADQANQA0ADEALwAtACkAJgAj
ACAAHgAaABgAFQASAA4ADAAKAAkACgAJAAgABwAFAAYABgAGAAQABAAEAAQABAAFAAUA
BQAEAAQABAAEAAYABgAHAAcABgAGAAYABgAIAAgACQAJAAcACAAJAAoACgAKAAoACwAM
AAwADQAOAA0ADQANAA4AEAAQABAAEgATABQAFAAVABQAFAAVABUAGAAYABkAGQAXABgA
GAAYABYAFgAWABYAGAAYABgAGAAWABYAFQAVABUAFQAVABQAFAAUABQAFAAUABQAFAAV
ABUAFQAVABYAFgAWABgAGAAZABoAHAAdABsAGwAbABsAGwAaABoAGgAbABoAGgAaABoA
GAAYABgAGAAYABgAFwAXABcAFgAWABYAFgAWABYAGAAYABgAGAAWABYAFgAWABcAFwAY
ABkAGAAYABgAGAAYABgAGQAZABkAGQAZABkAGQAZABkAGQAZABkAGAAYABgAFgAWABcA
FQAUABQAEwAUABQAEwATABEAEQAQABAAEAAQAA8ADgAOAA4ADQAMAAwADAAMAAsACwAL
AAoACgAKAAgACAAJAAkACAAIAAgACAAHAAcABwAFAAQABAAEAAYABQAFAAUAAwADAAMA
AwAEAAQABAAEAAIAAgABAAEAAQABAAEAAQADAAMAAwADAAEAAAAAAAAAAAAAAAAAAAAA
AAAAAAABAAEAAQABAAIABAAFAAUABQADAAQABQAGAAYABwAHAAoADAAMAAoACgAKAAoA
CgAMAAwADwAPAAwACgAKAAkACQAJAAkACgAKAAkABAABAAIAAQD//////v/9//v/+//7
//n/+//7//v/+//7//v/+f/4//f/9v/2//b/9v/3//n/+v/6//r/+P/4//j/+f/5//n/
+f/5//n/+f/5//n/+f/5//n/+f/5//n/+f/5//j/+P/5//n/+f/4//j/+P/4//r/AQAK
ABUAJgA+AFUAbwCDAIoAiACNAJkAqwDBAOIACQEcAfwArABbACAA5v+l/2f/QP8v/yL/
Gf8f/zH/RP9a/3L/hP+b/7X/0f/r/wIAEQAcACIAKwAwADIAMgA0ADIAMAAwAC0ALAAp
ACcAJQAhACAAHwAcABoAFAASAA8ADAAKAAgABgAFAAQAAwACAAEA//8AAAAAAAACAAIA
AgACAAAAAQABAAEAAgACAAIAAgACAAIAAwADAAIAAgACAAIABAAEAAUABQADAAQABQAG
AAgACAAIAAkACgAKAAsADAALAAsACwAMAA4ADgAOABAADwAQABAAEQAUABQAFQAVABYA
FgAXABcAFwAYABgAGAAaABoAGgAaABgAGAAYABgAGAAYABcAFwAXABcAFwAWABYAFgAW
ABYAFgAWABYAFwAVABUAFQAWABgAGAAaABoAGgAaABsAGwAZABkAGQAZABsAGgAaABoA
FwAWABYAFgAWABQAFAAUABQAFAAUABMAEQARABAAEAASABIAEgASABAAEAAQABAAEAAQ
ABAAEAASABEAEQARABAAEAAQABAAEgASABMAEwARABEAEQARABMAEwATABMAEQARABAA
EAAQAA4ADgAPABEAEAAQAA8ADAAMAAsACwALAAsACgAKAAwADAALAAoACAAIAAcABgAG
AAYABgAFAAUABQAEAAQABgAEAAQABQADAAIAAgACAAIAAQABAAEAAQAAAAAAAAAAAP//
/////////////////v/+//7//v/+//7//f/9/////////////f/9//3//f/9//z//P/8
//z//P/8//z//P/8//z//f/9//3//f/+//z//f/9//3//f/+////AAD+//////8CAAIA
AgAEAAQACAAJAAkACQAIAAYABgAGAAYABgAGAAkACQAKAAgACAAHAAUABQAFAAYABgAF
AAAA/f/6//n/9//3//j/9//1//X/8//x//P/8//1//X/9f/1//X/9P/z//L/8P/w//D/
8f/z//T/9P/0//L/8v/y//P/8f/x//H/8f/z//P/8//z//H/8f/x//H/8//z//P/8//y
//L/8//z//H/8v/y//L/8v/y//n/AgANAB4ANgBNAGcAfQCGAIYAiQCXAKcAuwDaAAEB
FgH2AKQATQAMANL/kf9V/yz/Gf8M///+A/8V/yr/Qv9a/3D/h/+j/8H/3//2/wcAEgAY
ACEAKAAqACgAJgAmACYAJAAjACIAHwAbABkAFwAUABEAEAAOAAoACAAFAAIAAAD+//z/
+//8//v/+v/5//j/+P/3//b/9v/2//b/9v/4//n/+f/5//j/+P/4//j/+v/6//v/+//6
//r/+v/6//z//P/9//3/+//8//3//v/+//7//v///wAAAAABAAIAAQABAAEAAgADAAQA
BQAIAAcACAAIAAkACgAKAAsACwAOAA4ADwAPAA8AEAAQABAAEgASABIAEgAQABAAEAAQ
ABAAEAAPAA8ADwAPAA8ADgAOAA4ADgAOABAAEAAQABEAEAAPAA4ADgAOAA4AEAAQABIA
EgATABMAEQARABEAEQARABAAEAAQAA0ADAAMAAwADAAKAAoACgAIAAgACAAHAAcABwAG
AAYABgAGAAYABgAGAAYABgAGAAYABgAGAAYACAAHAAcABwAGAAYABgAGAAYABgAHAAcA
BQAFAAUABQAFAAUABQAFAAUABQAEAAQABAACAAIAAwADAAIAAgABAAIAAgABAAEA////
//7//v/+//7//f/8//z//P/7//r/+v/6//r/+f/5//n/+P/4//j/9v/2//f/9//2//b/
9v/2//X/9f/1//P/8v/y//L/8v/x//H/8f/x//H/8f/x//L/8v/y//L/8P/w/+//7//x
//H/8f/x/+//7//v/+//8f/w//D/8P/w//D/8P/w/+7/7v/u/+//7//v/+//8P/y//P/
8//z//P/9P/1//b/+P/5//n//P/6//r//P/8//z//P/8//z/+v/6//3//f/9//z//f/9
//v/+//7//z//P/7//b/8//y//H/7//v/+z/6//p/+n/6f/n/+n/6f/r/+v/6//r/+n/
6P/n/+b/6P/o/+j/6f/p/+r/6v/q/+j/6P/o/+n/6f/p/+n/6f/n/+f/5//n/+n/6f/p
/+n/6f/p/+n/6f/o/+j/6f/p/+n/6v/q/+b/5v/m/+v/9P///w4AIgA7AFMAawB4AHgA
eQCDAJUAqQDEAOUAAgH6ALgAXwAaAOL/o/9j/zT/Gf8K//n+8/7//hT/Lv9G/2D/d/+P
/63/y//i//X/BAAMABUAHAAgACAAIAAeAB4AGgAZABgAGQAVABMAEQAOAAsACAAEAAIA
AAD9//r/+P/2//T/8//y//H/8P/v//H/8v/y//L/8P/w//D/8P/u/+//7//v//D/8P/w
//D/8P/w//H/8f/0//T/9P/0//L/8v/z//P/9f/2//f/+P/4//j/+P/5//j/+P/5//r/
/f/9//3//v/+//7//v8AAP//AAAAAAEABAAEAAUABQAEAAQABQAFAAcACAAIAAgACAAI
AAgACAAIAAgACAAIAAgACAAHAAcABQAFAAUABAAGAAYABgAGAAQABAAEAAUABQAFAAUA
BgAGAAYACAAIAAgACAAJAAkACQAJAAkACQAJAAgACAAIAAUABAAEAAQABgAEAAQABAAD
AAIAAQD//wEAAQAAAAAA/v/+//7//v8AAAAAAAAAAAAAAAAAAAAAAAD///////8AAAAA
AAAAAAAAAAABAAEAAQABAAEAAQABAAEAAQABAAEAAQAAAAAAAgAAAAAAAQD///7//v/9
//z//P/7//v/+//7//r/+v/4//j/9//2//j/+P/3//b/9P/0//T/8//z//P/8v/y//T/
8v/y//P/8f/w//D/8P/y//H/8f/x/+//7v/u/+7/7v/t/+3/7f/v/+//7//v/+7/7v/u
/+7/7v/u/+3/7f/r/+v/6//r/+v/6//r/+v/7f/s/+z/7P/q/+r/6v/q/+v/7P/t/+//
7f/t/+3/7v/u/+//7//v//H/8v/z//T/9P/1//X/+P/6//r/+v/6//r/+v/4//j/+//7
//z/+v/6//n/9//3//f/+P/6//n/9P/x/+7/7f/r/+v/6P/n/+X/5f/n/+X/5//n/+f/
5//n/+f/5//m/+X/5P/k/+T/5P/l/+X/5v/m/+b/6P/o/+j/6f/n/+f/5//n/+f/5//n
/+f/6f/p/+n/6f/n/+f/5//n/+j/6P/p/+n/5//m/+b/5v/m/+r/8f/4/wMAEgAmAD0A
VwBrAHQAcgBzAH8AkQCjAL4A3wD4AOgApgBXABoA5P+j/2P/Nv8d/xL/B/8H/xX/LP9C
/1r/bv+D/53/uf/T/+j/+/8IABAAGQAgACIAIgAiACIAIAAeAB0AHAAbABcAFQATABAA
CwAKAAgABAACAP///P/6//j/9v/1//L/8f/w/+//8f/y//L/8v/w//D/8P/w//L/8//z
//P/8P/w//D/8P/w//D/8f/x//L/8v/y//L/8v/y//P/8//1//b/9//4//b/9v/2//f/
+v/6//v//P/7//v/+//8//z//P/8//7/AQACAAIAAwACAAIAAwADAAQABAAFAAUABwAI
AAgACAAGAAYABgAGAAgACAAIAAgABgAGAAUABQAHAAcABwAGAAQABAAEAAQABgAGAAYA
BwAHAAcABwAIAAgACAAKAAoADAAMAA0ADQANAA0ADQANAAsACgAKAAoACQAIAAgACAAK
AAgACAAIAAYABgAGAAUABQAFAAQABAAEAAQABAAEAAYABgAGAAYABgAGAAYABgAGAAUA
BQAFAAgACAAIAAgACAAIAAkACQALAAsACwALAAkACQAJAAkACwALAAoACgAKAAgACAAJ
AAkACAAIAAcACAAIAAcABwAFAAUABAAEAAYABgAFAAQABAAEAAMAAgACAAIAAgABAAEA
AQAAAAAAAAD+//7///8BAAAAAAAAAAAA/////////f/8//z//P/+//3//f/9//3//f/9
//3//v/+//7//v/8//z/+//7//v/+//7//v//f/9//3//f/9//z//P/8//z//P/8//z/
/v/+//7///8BAAEAAQACAAQABQAFAAUABQAGAAcACAAKAAkACgAMAAwADAAMAAoACgAN
AA0ADgAMAAwACwANAA0ADQAOAAwACwAGAAMABAADAAEAAQAAAP///f/9/////f//////
//////////////7//f/8//7//v/+//////8AAAAAAAAAAAAAAAABAAEAAQABAAEAAQAB
AAEAAQADAAMAAwADAAMAAwADAAMABAAEAAUABQADAAQAAgACAAIACAARABoAKQA+AFIA
aQCBAI8AjgCMAJMAoQC1AM0A7gAPARQB6gCaAFMAHgDo/6n/c/9U/0f/Pv83/0H/Vf9q
/4D/lP+o/7//2f/x/wcAGgApADIAOgBDAEgARgBGAEQARABEAEIAQQBAAD8APQA5ADUA
MgAvACoAKAAmACQAIQAeABwAGgAYABcAFAATABIAEQARABIAEgASABIAEgASABIAEgAT
ABMAEwAUABQAFAAUABQAFAAVABUAFgAWABYAFgAWABYAFwAXABcAGAAZABoAGgAaABoA
GwAcABwAHQAeACEAIQAhACIAIgAiACIAJAAlACYAJgAnACYAJgAnACcAKgAqACsAKwAt
AC4ALgAuACwALAAsACwALAAsACwALAAsACwAKwArACsAKwArACoALAAsACwALAAqACoA
KgArACwALQAuADAAMAAwADIAMgAyADIAMwAzADUANQA1ADUAMwAyADIAMgAyADIAMwA0
ADQAMgAyADIAMgAyADIAMQAxADEAMAAwAC4ALgAuAC4ALwAwADEAMgAyADIAMgAyADIA
MQAzAA==
         </WaveFormData>
      </LeadData>
      <LeadData>
         <LeadByteCountTotal>10000</LeadByteCountTotal>
         <LeadTimeOffset>0</LeadTimeOffset>
         <LeadSampleCountTotal>5000</LeadSampleCountTotal>
         <LeadAmplitudeUnitsPerBit>4.88</LeadAmplitudeUnitsPerBit>
         <LeadAmplitudeUnits>¦ÌV</LeadAmplitudeUnits>
         <LeadHighLimit>2147483647</LeadHighLimit>
         <LeadLowLimit>268435456</LeadLowLimit>
         <LeadID>V3</LeadID>
         <LeadOffsetFirstSample>0</LeadOffsetFirstSample>
         <FirstSampleBaseline>0</FirstSampleBaseline>
         <LeadSampleSize>2</LeadSampleSize>
         <LeadOff>FALSE</LeadOff>
         <BaselineSway>FALSE</BaselineSway>
         <ExcessiveACNoise>FALSE</ExcessiveACNoise>
         <MuscleNoise>FALSE</MuscleNoise>
         <LeadDataCRC32>822248421</LeadDataCRC32>
         <WaveFormData>
GgAaABoAGgAYABgAGAAYABcAFgAVABQAEwASABEAEAAOAA4ADgAOAA4ADgAOAA4ADgAO
AA4ADgAOAA4ADgAOABAAEAAQABAAEQASABMAFAASABIAEgASABQAFAAUABQAFAAUABQA
FAAWABYAFgAWABYAFgAWABYAFgAWABYAFgAWABYAFgAWABQAFAAUABQAEgASABIAEgAQ
ABAAEAAQAA8ADgANAAwADAAMAAwADAAMAAwADAAMAAwADAAMAAwADAAMAAwADAAKAAoA
CgAKAAoACgAKAAoACgAKAAoACgAKAAoACgAKAAgACAAIAAgACAAIAAgACAAIAAgACAAI
AAYABgAGAAYACAAIAAgACAAIAAgACAAIAAoACgAKAAoACwAMAA0ADgAQABAAEAAQABEA
EgATABQAFAAUABQAFAAUABQAFAAVABgAGgAaABoAGAAWABYAFgAWABYAFgAVABAADQAM
AAsACQAJAAgABwAGAAUABAAEAAMAAwADAAMAAwADAAIAAAAAAAAAAAAAAP7//v//////
AQABAAEAAQD//wAAAAD/////AAAAAAAAAAAAAAAAAAACAAIAAgACAAIAAgACAAIAAgAC
AAIAAgACAAIABAAIAA4AFwAjADYATwBuAJEAsgDJANIA3ADqAP4ACwEVARwBIgEKAcQA
XAACAL3/eP8q//X+5P7i/tn+0f7a/ur+A/8g/zv/Uv9r/4f/pf+9/87/3v/p//P//P8D
AAcACwAMAA4AEQARABQAEwATABEAEwAUABYAFAAUABIAEAAPAA8ADwAOAA4ADQAOAA8A
EAASABQAFAAUABQAFQAVABUAFgAVABUAFQAVABcAGAAYABgAGgAaABsAHAAbABwAHAAb
AB0AHQAeAB8AHgAeAB4AIAAgACAAIgAjACQAJQAlACUAJAAlACYAJwAqACsALQAtAC8A
MAAxADIAMwA0ADUANwA4ADkAOwA8ADwAPgA/AD8AQQBBAEIAQgBAAEEAQQBBAEAAPwA/
AD4AQABAAEAAQAA9AD0APQA8AD4APgA+AD4APgA+AD4APgA+AD4APQA9AD0APQA9AD0A
OQA4ADcANgA1ADQANAAzADIAMAAvAC4ALQArACoAKQAoACgAJwAnACYAJQAlACQAIwAj
ACMAIwAjACMAIwAjACQAJAAkACQAJgAmACYAJgAmACYAJgAmACQAJQAnACcAKgAqACoA
KgAoACgAKAApACoAKgAqACoAKgApACkAKQApACkAKAAoACgAKAAnACYAKAAoACgAJwAl
ACUAJQAjACQAJAAkACQAIwAjACMAIgAiACIAIAAfAB0AHwAfAB8AHQAdAB0AHQAcABsA
GgAaABwAHQAdAB0AGwAaABoAGgAZABgAGAAYABcAFwAXABcAFwAWABUAFQAVABYAFgAW
ABYAFgAVABUAFQAVABUAFQAUABQAFAATABMAEwASABIAFQAVABYAGAAWABYAFwAYABgA
GAAaABsAGwAaABoAGwAdAB0AHAAcAB0AIAAeAB4AHgAeAB4AHwAgACIAIgAiACIAIAAg
ACAAIAAgACAAHwAaABcAFgAVABMAEwAQAA8ADgANAA0ADgAQABEADwAPAA8ADwANAAoA
BwAGAAcACAAJAAoACQAJAAkACQALAAsACwAMAAoACQAJAAoACgAKAAoACgAKAAoACgAK
AAoACgAKAAoACgAKAAoACgAKAAgABgAGAAoAEAAYACMANwBUAG8AkACxAMgA0QDaAOwA
BAEYAScBMwE8AS4B8gCSADAA6P+h/0z/CP/x/u7+6P7f/uf++P4S/yv/RP9Z/3D/if+j
/7f/yf/a/+b/7//5/wIAAwAFAAkACgAMAA0ADwAQABEAEwARABEAEAAOAAwADAAOAAwA
CwALAAkACAAIAAcABwAHAAcACAAIAAgACAAIAAkACQAJAAoACQAJAAkACQAHAAgACAAI
AAgACAAJAAoADQAOAA4ADQALAAsADAANAA4ADgAOABAAEAAQABIAEwASABMAEwATABYA
FwAYABkAGAAZABsAGwAdAB4AHwAgACEAIgAjACUAJgAnACkAKgAqACwALQAtAC0ALQAu
AC4ALgAvAC8ALwAsACsAKwAqACgAKAAoACgAJwAnACcAJgAmACYAJgAmACgAKAAoACgA
JgAmACUAJQAlACUAJQAlACUAJAAjACIAHwAeAB4AHQAcABoAGQAYABcAFQAUABMAEgAS
ABEAEQAQAA8ADwAOAA0ADQANAA0ADwAPAA8ADwAOAA4ADgAOABAAEAAQABAAEgASABIA
EgAQABEAEwATABQAFAAUABQAFAAUABQAFQAWABYAFgAWABYAFQAVABUAEwATABIAEgAU
ABQAEwASABAAEAAQAA8AEQARABEADwAOAA4ADgAOAAsACwALAAoADAAMAAoACQAIAAkA
CAAHAAUABQAFAAUABgAFAAQABAADAAMAAgABAAMAAgACAAIAAQAAAAAAAAD/////////
/////v/9//3//f/+//7//v8AAAAA//////7//f/8//v//P/8//z/+//9//3//P/8//z/
+//7//z//v/+////AAD///7//////wAAAAABAAMAAwADAAQAAgAAAAIAAgACAAIABAAF
AAYACAAGAAYABgAEAAQABAAEAAQAAgABAPz/+f/2//X/8//z//T/8//y//H/7v/u/+//
7//u/+3/7P/r/+z/6v/o/+j/5v/m/+b/5v/p/+n/6f/p/+f/5//n/+j/6P/n/+f/6P/m
/+b/5v/m/+b/5v/m/+b/5P/k/+T/5P/i/+L/4v/i/+L/5P/k/+b/6P/u//j/BQAZADQA
VQB6AJsArACzAL4A0gDoAPoADQEdASQBCAG6AFAA9v+w/2P/Dv/W/sf+xv6+/rv+xf7a
/vD+Cf8e/zX/TP9n/3//l/+p/7b/wP/J/9H/2v/d/9//4f/k/+b/5f/l/+T/5f/l/+X/
5f/m/+b/5v/k/+T/4v/h/+H/4f/g/+D/3//d/93/3f/e/9z/3P/c/9z/3//f/9//4P/f
/9//3//f/9//4P/g/+D/3v/e/9//4P/f/+D/4P/f/+H/4f/i/+P/4v/i/+L/5P/k/+T/
5v/n/+b/5//n/+f/6P/p/+r/6//u/+//8f/x//H/8v/z//T/9//4//n/+//6//v//f/+
//z//v//////AQABAAIAAgAAAAEAAQABAAIAAQABAAAA/v/+//7//v/9//3//f/8//7/
/v/+//7//P/8//z//P/+//7//f/9//3//f/9//3/+//6//n/+P/5//j/+P/3//T/8v/x
//D/8P/v/+//7//s/+z/6//r/+r/6f/p/+j/6f/p/+n/6f/n/+f/5//n/+j/6P/o/+j/
6P/o/+j/6P/o/+j/6P/o/+r/6//t/+3/7P/s/+z/7P/u/+7/7v/v/+7/7v/u/+7/7P/r
/+v/6//s/+3/7f/u/+z/7P/r/+r/7P/s/+z/6//p/+n/6f/n/+b/5v/m/+b/5//n/+f/
5v/k/+T/4v/h/+H/4//j/+P/4//j/+P/4//i/+H/4P/g/+D/4f/h/+H/4f/g/+D/4P/h
/+D/4P/g/9//3//f/9//3//e/93/3f/e/+D/4f/i/+D/4P/f/9//3//f/9//3//g/+D/
4P/f/+H/4f/g/+D/4//j/+T/5v/k/+T/5f/m/+j/6P/q/+v/7P/s/+3/7f/s/+7/7v/u
/+7/8P/x//L/9P/0//T/9P/y//L/8v/y//L/8v/x/+z/6f/o/+f/5f/l/+T/4//i/+H/
3v/e/9//3//h/+H/4f/h/+D/3v/c/9z/3P/c/9z/3P/f/9//3//f/93/3f/d/97/3v/d
/93/3v/e/97/3v/e/+D/4P/g/+D/4P/g/+D/4P/g/+D/4P/g/+D/4v/i/+L/4v/k/+j/
7//9/xIALwBOAG8AkgCrALYAwgDUAOoA+QAFARQBHgEIAb4ATgDo/5//Wv8M/9H+wP68
/rH+rf62/sj+4/7+/hn/MP9J/2f/g/+b/67/uv/F/9H/2v/h/+X/5//o/+j/6f/r/+z/
7f/v/+//7//u/+7/7v/s/+z/6v/p/+n/6//q/+r/6f/p/+n/6f/q/+r/6v/q/+r/7f/t
/+3/7v/t/+3/7f/t/+//8P/w//D/8P/w//H/8v/x//L/8v/x//L/8//1//f/9v/2//b/
+P/4//j/+v/7//r/+//7//v//v///wAAAQACAAMABQAFAAcACAAJAAoADQAOAA8AEQAS
ABMAFQAWABYAGAAZABkAGwAbABwAHAAcAB0AHQAdAB0AHQAeAB4AHQAcABsAGgAbABsA
GwAaABoAGgAaABoAGAAYABgAGAAaABoAGQAZABgAFwAWABUAFQAUABMAEgAPAA4ADgAN
AAoACAAHAAYABwAFAAQAAwAAAAAA//////7//f/9//z/+//7//v/+//5//n/+f/5//r/
+v/6//r/+v/6//r/+v/8//z//P/8//z//f///////v/+//7//v8AAAAAAAABAAAAAAAA
AAAAAgABAAEAAQADAAMAAgACAAAAAAD///7/AAAAAAAA///9//3//f/7//v//P/9//7/
+//7//v/+v/8//z/+v/5//n/+//7//v/+f/5//n/+f/6//n/+P/4//j/+f/5//n/9//2
//b/9v/3//b/9v/2//X/9f/1//X/9//2//X/9f/1//b/9v/2//b/9v/1//X/9//3//f/
9//3//b/9f/z//T/9f/1//b/9f/1//b/+P/4//j/+f/6//r/+v/8//3//v/+////AQAB
AAMAAgAEAAQAAgACAAIAAgAEAAUABgAIAAgACAAIAAYABAAEAAQABAAGAAUAAAD9//z/
+//5//n/9v/1//T/8//0//T/9f/1//P/8//z//P/8//y//H/8v/w//D/8P/w//P/8//z
//P/8//z//P/9P/y//H/8f/y//T/9P/0//T/9P/0//T/9P/0//T/9P/0//T/9P/0//T/
9P/0//T/9P/2//r//v8HABEAIgA9AFwAfQCgALkAxADOAOAA8gABAQsBFAEaAQgBxgBc
APz/tf9w/yT/6f7W/tT+yf7B/sj+2v7z/g7/Kf9A/1f/c/+R/6n/vv/M/9f/4f/q//H/
8//3//r//P/9////AAABAAEA//////7//v8AAAAAAAD+//3//f/7//r/+v/5//v/+//7
//z//P/8//z//P/9//3//f/+//////////////8AAAAAAAACAAIAAwAEAAMABAAEAAMA
AwADAAQABQAGAAYABgAIAAYABgAIAAkACgALAAsACwAKAAsADAANABAAEQATABMAFQAW
ABcAGAAZABoAGwAdAB4AHwAhACIAIAAiACMAIwAlACUAJgAmACYAJwAnACcAJgAlACUA
JAAmACYAJgAmACMAIwAjACIAIgAiACIAIgAiACIAIgAiACAAIAAfAB8AIQAhACEAIQAf
AB4AHQAcABsAGgAaABkAGAAWABUAFAATABEAEAAPAA4ADgANAA0ADAALAAsACgAJAAkA
CQAJAAkACQAJAAkACAAIAAgACAAKAAoACgAKAAoACgAKAAoACgALAA0ADQAOAA4ADgAO
AA4ADgAOAA8AEAAQABAAEAAQAA8ADwAPAA8ADwAOAA4ADgAOAA0ADAAMAAwADAALAAsA
CwALAAkACgAKAAoACgALAAsACwAKAAoACgAIAAcABgAHAAYABQAFAAUABQAFAAYABQAE
AAQABAAFAAUABQAFAAQABAAEAAMAAgACAAIAAwADAAMAAwADAAIAAQABAAEAAgACAAIA
BAAEAAMAAwABAAEAAQABAAIAAgACAAEAAQABAAAAAAADAAMABAAGAAYABgAHAAgABgAG
AAgACQAMAAwADQAPAA8AEQAQABAAEAAQABAAEAASABMAFAAWABYAFgAWABQAFgAWABYA
FgAUABMADgALAAgABwAFAAUABgAFAAQAAwAAAAAAAQABAAMAAwADAAMAAgAAAP7//v/+
//7//v/+/wEAAQABAAEA////////AAACAAEAAQACAAAAAAAAAAAAAgACAAIAAgACAAIA
AgACAAAAAAAAAAAAAAACAAIABAAEAAgADgAXACUAPABXAHYAlwC2AMcA0ADYAOoAAAEP
ARkBJgEoAQgBuABQAPj/tf9q/x7/8f7m/uT+2f7X/uD+9v4P/yr/Q/9c/3X/j/+p/7//
0P/e/+n/8//8/wEABQAHAAoADAANAA0ADgAPAA8ADwAPABAAEAAQAA4ADgAMAAsACwAN
AAwADAALAAsACwALAAwADAAMAAwADAAPAA8ADwAQABAADwAOAA0ADwAQABAAEAAQABAA
EQASABEAEgASABEAEwATABQAFQAUABQAFAAWABYAFgAYABkAGgAbABsAGwAcAB0AHgAf
ACAAIQAjACMAIwAkACUAJgAoACoALAAvAC4ALwAxADIAMgA0ADUANQA1ADUANgA2ADYA
NwA3ADcAOAA3ADcANgA1ADQAMwAyADEAMQAxADAAMgAyADIAMgAyADIAMgAyADQANAAz
ADMAMQAxADEAMQAxADAALwAuAC0ALAAsACsAKgAoACcAJgAlACMAIgAhACAAIAAfAB8A
IAAfAB8AHgAfAB8AHwAfAB0AHQAdAB0AHgAeAB4AHgAeAB4AHgAeACAAIAAgACAAIAAh
ACMAIwAiACIAIgAiACQAJAAkACUAJQAkACMAIgAkACMAIwAjACMAIwAiACIAIAAgAB8A
HgAgACAAIAAfAB0AHQAdABsAHAAcABwAHAAbABsAGwAaABgAGAAWABUAFwAZABkAGQAY
ABcAFgAVABYAFQAUABQAEgATABMAEwATABIAEgASABMAEgASABIAEQARABEAEQARABAA
DwAPAA8AEAAQABAADgAOAA0ADQAPAA8ADwAPABAAEAAQAA8ADwAPAA4ADgAPAA8AEAAS
ABIAEgATABQAFAAUABYAFwAWABYAFwAZABkAGQAaABwAHAAcABwAHAAcABoAGwAcAB4A
IAAgACAAHgAcABwAHAAcAB0AHQAZABcAFgAVABMAEwAQAA8ADgANAA4ADgAPAA8ADgAN
AAwACwAKAAgABgAGAAYABgAGAAYABwAHAAcABwAHAAcABwAIAAgABwAHAAgACAAIAAgA
CAAIAAgACAAIAAgACAAIAAgACgAKAAoACgAKAAoACAAKAAwAEgAaACUANwBSAG8AjgCv
AMgA0wDaAOoAAgEWAScBNQFCAToBCAGqAEYA+v+1/2D/Ev/x/uz+6P7h/uf++P4S/y3/
RP9Z/3D/if+h/7f/y//c/+r/8//9/wQACQALAA0ADgAQABEAFQAWABcAFwAXABUAFAAU
ABQAFAAUABIAEQARAA8ADgAOAA0ADwAPAA8AEAAQABAAEAAQAA8ADwAPABAAEQARABEA
EQAPABAAEAAQABIAEgATABQAEwAUABQAEwAVABUAFgAXABgAGAAYABoAGAAYABoAGwAc
AB0AHQAdACAAIQAiACMAIgAjACUAJQAnACgAKQAqACsALAAtAC8AMgAzADUANgA0ADYA
NwA3ADcANwA4ADgAOAA5ADkAOQA2ADUANQA0ADQANAA0ADQAMQAxADEAMAAwADAAMAAw
ADIAMgAyADIAMAAwAC8ALwAxADEAMQAxAC8ALgAtACwAKwAqACoAKQAoACYAJQAkACMA
IQAgAB8AHgAeAB0AHQAcABsAGwAaABkAGQAZABkAGwAbABsAGwAbABoAGQAYABoAGgAa
ABoAHAAcABwAHAAaABsAHQAdAB4AHgAeAB4AHAAcABwAHQAeAB4AHgAeAB4AHQAdAB0A
GwAbABoAGgAaABoAGQAYABYAFgAWABUAFwAXABcAFQASABIAEgASAA8ADwAPAA4AEAAQ
AA4ADQALAA0ADQANAAsACwALAAsACgAJAAgACAAIAAkACQAJAAkACAAIAAgABwAGAAYA
BgAHAAcABwAHAAcABgAFAAUAAwAEAAQABAAEAAQAAwADAAEAAQABAAEAAgACAAIAAQAD
AAMAAgACAAEAAQACAAQABAAEAAUABgAEAAQABgAHAAgACAAJAAsACwAJAAoACgAKAAoA
CgAMAA0ADgAQAA4ADgAOAAwADAAMAAwADAAOAA0ACAAFAAIAAQD/////AAD///7//f/6
//r/+//7//n/+f/5//n/+P/2//T/9P/0//T/9P/0//X/9f/1//X/9f/1//X/9v/2//X/
9f/2//b/9v/2//b/9v/2//b/9v/2//b/9v/2//T/9P/0//T/9P/0//b/9v/4//z/AgAL
ABsANABRAHQAmQC2AMMAzADcAPIABgEXAScBNgEwAf4AnAAwAOD/mf9I//z+2/7W/tD+
x/7J/tr+8P4L/yT/O/9S/2v/h/+f/7X/xv/S/9v/5f/s//H/9f/3//r//P/9//3//v//
/////////wAAAAAAAP7//P/6//n/+f/7//r/+v/5//n/+f/5//r/+v/6//r/+v/7//v/
+//8//v/+//7//v/+//8//z//P/+//7///8AAAAAAAD///3//////wAAAQAAAAAAAAAC
AAIAAgAEAAUABgAHAAcABwAGAAcACAAJAAwADQAPAA8ADwAQABEAEgAVABYAFwAZABoA
GwAdAB4AHgAgACEAIQAjACMAJAAkACIAIwAjACMAIgAhACEAIAAgACAAIAAgAB0AHQAd
ABwAHgAeAB4AHgAcABwAHAAcABwAHAAbABsAGQAZABkAGQAXABYAFQAUABUAFAAUABMA
EAAOAA0ADAANAAsACgAJAAgACAAHAAcABAADAAMAAgACAAMABAAFAAMAAwADAAMAAgAC
AAIAAgAEAAQABAAEAAQABAAEAAQABgAHAAkACQAJAAgABwAGAAgACAAIAAkACAAIAAgA
CAAIAAcABwAHAAcABwAGAAYABgAGAAUABAAEAAQABAADAAMAAwADAAEAAAAAAAAAAAAB
AAEAAQAAAP7//v/8//v/+//9//3//f/7//v/+//7//z/+//6//r/+v/7//v/+//5//j/
+P/4//n/+P/4//j/+f/5//n/+f/5//j/9//3//f/+P/4//j/+P/4//f/9//3//f/9//3
//j/+P/4//f/+f/5//j/+P/5//n/+v/8//v/+v/6//r//P/8//7////+//7///8BAAEA
AQAAAAAABQAGAAYABgAGAAQABAAEAAQABgAHAAgACgAKAAoACgAIAAYABgAGAAYABgAF
AAAA/f/8//v/+f/5//j/9//2//X/8v/y//P/8//z//P/8//z//T/8v/w//D/8P/w//D/
8P/x//H/8f/x/+//7//v//D/8P/v/+//8P/w//D/8P/w//D/8P/w//D/8v/y//L/8v/y
//L/8v/y//D/8P/y//T/9P/4//7/CQAXADAATQBuAJEArgC9AMgA1gDqAPwABwERARwB
GAHmAIYAGgDI/4X/Ov/0/tP+zv7I/rv+vf7O/uL+//4a/zH/Sv9l/4P/nf+z/8T/0P/Z
/+P/6v/v//H/8//2//j/+f/7//z/+//7//v/+//6//r/+v/6//j/9v/1//X/9//2//b/
9f/3//f/9//4//b/9v/2//b/9//3//f/+P/5//n/+f/5//n/+v/6//r//P/8//3//v/+
//7//f/7//z//f///wEAAQAAAP//AAAAAAAAAgADAAYABwAHAAcABgAHAAgACQAMAA0A
DwAPAA8AEAARABIAEwAUABUAFwAYABkAGwAcABoAHAAdAB0AHgAfACEAIgAgACEAIQAh
ACAAHwAfAB4AIAAgACAAIAAdAB0AHQAcAB4AHgAeAB4AHAAcABwAHAAcABwAGwAbABsA
GwAbABsAGQAYABcAFgAVABQAFAATABAADgANAAwADQALAAoACQAIAAgABwAHAAQAAwAD
AAIAAgADAAQABQAFAAUABQAFAAYABgAGAAYABgAGAAYABgAGAAYABgAGAAgACQALAAsA
CgAKAAoACgAKAAoACgALAAwADAAMAAwADAALAAsACwALAAsACgAKAAoACgAJAAgACAAI
AAgABwAHAAcABwAFAAIAAgACAAIAAwADAAMAAgACAAIAAAD/////AQABAAEAAQABAAEA
AQAAAP///v/+//7////////////+//7//v/9//z//P/8//3//f/9//3//f/8//v/+//7
//z//P/8//z//P/7//v/+//7//v/+//8//z//P/7//v/+//6//r/+//7//z//v/+//7/
//8AAAAAAAACAAMABAAEAAUABwAHAAcABgAGAAgACAAIAAgACAAJAAoADAANAA4ADwAO
AAwADAAMAAwADgANAAgABQAFAAUABAAFAAIAAQAAAP//AAAAAAEAAQABAAEAAQABAAAA
/v/8//z//P/8//z//P/9//3//f/9//3//f/9//7//v/9//3//v/8//z//P/8//3//v//
/wAA/v/+//7//v8AAAAAAAAAAAAAAgAAAAAAAAACAAgAEwAhADQATwBuAJEAsADDAMwA
1gDqAP4ADQEVAR4BIAEAAbAARADs/6v/Zv8c/+/+5P7e/tH+y/7S/ub+A/8g/zv/Uv9r
/4f/of+5/8r/2P/j/+//+P///wMAAwAGAAYABwAJAAoADQANAA8ADQAMAAwACgAKAAoA
CAAHAAcACQAIAAgABwAFAAUABQAGAAgACAAIAAgABwAHAAcACAALAAsACwALAAsADAAM
AAwACgAKAAsADAAPABAAEAAPAA8ADwAQABEAEAAQABAAEgASABIAFAAVABUAFQAUABMA
FgAXABgAGQAaABsAHQAdAB8AIAAhACIAIwAkACUAJwAmACcAKQAqACwALgAvAC8ALQAt
AC4ALgAuAC8ALwAvADAALwAvAC4ALAAsACwALAAtAC0ALQAsACoAKgAqACoAKgAqACoA
KgAsACwAKwArACoAKQAoACcAJwAmACUAJAAjACIAIgAhACAAHgAdABwAGwAZABgAFwAU
ABQAEwATABQAEwATABIAEQARABEAEQATABMAEwATABQAFAAUABQAFAAUABQAFAAWABYA
FgAWABYAFwAZABkAGgAaABoAGgAaABoAGgAbABoAGgAaABoAHAAbABsAGwAZABkAGAAY
ABgAGAAXABYAFwAYABkAGQAXABcAFwAVABYAFgAWABYAEwATABMAEgAUABQAEgARABEA
EwATABMAEQARABEAEQASABEAEAAQAA4ADwAPAA8ADwAOAA4ADgAPAA4ADgAOAA0ADQAN
AA0ADwAOAA0ADQALAAwADAAMAA4ADgANAA0ADQANAA0ADQAMAAwADAALAAwADQANAA4A
DQANAA4AEAASABIAEwAUABQAFAAWABcAGAAYABkAGwAdABwAHAAcABwAHAAaABsAHAAe
ACAAIAAgAB4AHgAeAB4AHgAgAB8AGgAXABQAEwARABEADgANAAwACwAMAAwADQANAAsA
CwALAAsACgAIAAYABgAIAAgACAAIAAkACQAJAAkACwALAAsADAAKAAkACQAKAAoACgAK
AAoADAAMAAwADAAKAAoACgAKAAoACgAKAAoADAAKAAoACgAMABIAGAAhADEASABjAIIA
owDAAM8A1gDiAPgADAEZASEBLgEuAQoBuABUAAAAvf9y/yb/9/7u/ur+3/7f/uz+Av8d
/zj/T/9k/33/mf+z/8f/2v/o//P//f8GAAsADwARABIAFAAVABcAGAAZABsAGQAZABgA
GAAYABgAGAAWABUAFQAVABQAFAATABMAEwATABQAFgAWABYAFgAVABUAFQAWABcAFwAX
ABcAFQAWABYAFgAYABgAGQAaABkAGgAaABkAGQAZABoAGwAcABwAHAAeAB4AHgAgACEA
JAAlACUAJQAmACcAKAApACgAKQArACsALwAwADEAMgAzADQANQA3ADgAOQA7ADwAPAA+
AD8APwBBAEEAQgBCAEIAQwBDAEMAQgBBAEEAQAA+AD4APgA+AD0APQA9ADwAPAA8ADwA
PAA8ADwAPAA8ADwAPAA7ADsAPQA9AD0APQA9ADwAOwA6ADcANgA2ADUANAAyADEAMAAv
AC0ALAArACwALAArACsAKgApACkAKAAnACcAJwAnACkAKQApACkAKgAqACoAKgAqACoA
KgAqACwALAAsACwALAAtAC8ALwAyADIAMgAyADAAMAAwADEAMgAyADIAMgA0ADMAMwAz
ADMAMwAyADIANAA0ADMAMgAyADIAMgAxADEAMQAxAC8AMAAwADAAMAAvAC8ALwAuAC4A
LgAsACsAKwAtAC0ALQAtAC0ALQAtACwAKwAqACoAKAApACkAKQArACoAKgAqACsAKgAq
ACoAKwArACsAKwArACoAKQApACcAKAAoACgAKQAqACoAKwArACsAKwArACoAKgAqACkA
KgArACsALAAvAC8AMAAyADIAMgAzADQANgA2ADgAOQA4ADgAOAA5ADoAOwA8ADwAPQA+
AEAAQgBCAEIAQABAAEAAQABAAEAAPwA6ADcAOAA3ADUANQA0ADMAMgAxADIAMgAzADMA
MQAxADEAMQAyADAALgAuADAAMAAwADAAMQAxADEAMQAzADMAMwA0ADQAMwAzADQAMgAy
ADIAMgAzADQANQA2ADQANAA0ADQANgA2ADYANgA2ADgANgA2ADgAQABIAFUAawCGAKUA
yADpAAABCQEQASIBOgFQAV8BbQF4AWwBLgHIAGYAHADV/4D/Ov8h/yD/Gv8V/xv/Lv9G
/2P/fP+T/6r/w//b//H/BQAUACAAKwA3AD4AQQBDAEUARgBIAEsATQBOAE8ATwBPAE0A
TgBMAEwATABOAEwASwBLAEsASgBKAEkASQBJAEkASgBKAEoASgBKAEsASwBLAEwATwBP
AE8ATwBNAE4ATgBOAFAAUABRAFIAUwBUAFQAUwBTAFMAVABVAFgAWABYAFoAWgBaAFwA
XQBeAF8AXwBfAGIAYwBkAGUAZgBnAGkAaQBtAG4AbwBwAHMAdAB1AHcAeAB5AHsAfAB9
AIAAggCDAIEAgQCCAIIAggCDAIMAgwCCAIEAgQCAAIAAgACAAIAAgQCBAIEAgACAAIAA
gACAAIIAggCCAIIAggCCAIEAgQCBAIEAgQCBAIEAgAB/AH4AewB6AHoAeQB4AHYAdQB0
AHUAcwByAHEAbgBuAG0AbQBuAG0AbQBsAGsAawBrAGsAbQBtAG0AbQBuAG4AbgBuAG4A
cABwAA==
         </WaveFormData>
      </LeadData>
      <LeadData>
         <LeadByteCountTotal>10000</LeadByteCountTotal>
         <LeadTimeOffset>0</LeadTimeOffset>
         <LeadSampleCountTotal>5000</LeadSampleCountTotal>
         <LeadAmplitudeUnitsPerBit>4.88</LeadAmplitudeUnitsPerBit>
         <LeadAmplitudeUnits>¦ÌV</LeadAmplitudeUnits>
         <LeadHighLimit>2147483647</LeadHighLimit>
         <LeadLowLimit>268435456</LeadLowLimit>
         <LeadID>V4</LeadID>
         <LeadOffsetFirstSample>0</LeadOffsetFirstSample>
         <FirstSampleBaseline>0</FirstSampleBaseline>
         <LeadSampleSize>2</LeadSampleSize>
         <LeadOff>FALSE</LeadOff>
         <BaselineSway>FALSE</BaselineSway>
         <ExcessiveACNoise>FALSE</ExcessiveACNoise>
         <MuscleNoise>FALSE</MuscleNoise>
         <LeadDataCRC32>1489520224</LeadDataCRC32>
         <WaveFormData>
FAAUABQAFAASABIAEgASAA8ADgANAAwACgAKAAoACgAKAAoACgAKAAgACAAIAAgACgAK
AAoACgAKAAoACgAKAAwADAAMAAwADQAOAA8AEAAQABAAEAAQABIAEgASABIAEgASABIA
EgAUABQAFAAUABQAFAAUABQAFAAUABQAFAASABIAEgASABAAEAAQABAAEAAQABAAEAAO
AA4ADgAOAAwADAAMAAwADAAMAAwADAAKAAoACgAKAAoACgAKAAoACgAKAAoACgAIAAgA
CAAIAAoACgAKAAoACAAIAAgACAAIAAgACAAIAAgACAAIAAgACAAIAAgACAAIAAgACAAI
AAYABgAGAAYACAAIAAgACAAIAAgACAAIAAgACAAIAAgACQAKAAsADAANAA4ADwAQABIA
EgASABIAEgASABIAEgASABIAEgAUABcAGgAbABsAGAAYABYAFgAYABkAGQAYABIADgAN
AA0ADAALAAoACQAIAAcABgAGAAYABgAFAAUABwAHAAcABQAEAAMAAwADAAEAAQABAAIA
AgACAAIAAgACAAIAAgACAAIAAgACAAIAAgACAAIAAgACAAIAAgACAAIAAwADAAMAAQAB
AAEAAQADAAQACAAPABgAIQAuAEEAWAByAI8AqgC/AM4A4wD6AAsBCgH3AM0AlgBYABMA
zf+P/2P/Pv8Y/wP/B/8N/wT//f7+/gb/F/8x/0j/XP9u/4X/m/+v/7z/x//S/9r/4v/p
/+z/7//x//b/+f/6//r//P/8//3//P/+/wAAAQABAAAAAAAAAAAAAAABAAEAAQADAAMA
AwADAAEAAQABAAEAAgACAAIAAwADAAMAAwADAAMAAwADAAMAAwADAAMABAACAAIAAgAC
AAQABAAFAAUABQAGAAYABgAEAAUABQAGAAYABwAHAAcABwAIAAgACAAKAAsACwALAA4A
DwAQABEAEAARABIAEgAUABUAFgAXABYAFwAYABgAGQAZABsAGwAbABsAGwAbABkAGAAY
ABYAGAAZABkAGQAXABcAFwAXABgAGAAYABgAGAAZABkAGQAaABoAGgAaABoAGwAbABsA
GAAXABYAFgATABIAEgARABAADwAOAA0ADAALAAoACQAKAAoACQAIAAYABQAFAAUABgAG
AAYABgAIAAgACAAIAAYABwAHAAcABwAHAAgACQAJAAoACgAKAAkACgAKAAoADQANAA0A
DgAMAA0ADQANAA4ADgAOAA4ADgAOAA8ADwAPAA8ADgAOAA4ADgAOAA0ADQANAA0ADQAM
AAwADAALAAoACgAKAAoACgAKAAoACAAIAAgACAAIAAYABgAFAAUABQAFAAUABQAEAAQA
BAADAAMAAwADAAMAAwADAAMAAgAAAAAAAAAAAAIAAgACAAIAAAD///////8BAAEAAQAB
AP////////7//v/+//7//v///////v/+//7//v/+////////////AAD+/wAAAQACAAQA
BAAEAAYABwAIAAgACAAGAAcABwAIAAgACgAKAAoACgAKAAoADAANABAAEQARABAAEAAO
AA4ADgAPAA0ADAAIAAQABQAFAAQAAwAAAP///v/9//7//v/+//7//f/9//3//f/8//n/
9//1//b/9//4//n/+P/4//f/9v/3//j/+f/6//j/+P/4//j/+P/4//j/+P/6//r/+v/6
//j/+P/4//n/+//7//v/+//7//n/+f/8/wIACQASAB0AMgBLAGYAggCfALYAyQDiAP8A
GgElARgB9wDFAIoARgD//7f/f/9R/x7/+v71/v/++f7y/vH+/P4M/yX/O/9O/2D/dP+H
/5f/p/+0/7//yP/S/9r/3f/g/+H/5f/m/+n/6v/s/+7/8P/z//L/8P/w/+//8f/y//L/
8v/y//L/8//z//P/8f/x//H/8f/x//H/8f/x//L/8v/y//P/8//z//P/8//x//H/8f/x
//H/8f/x//L/9P/0//T/9P/y//L/8//z//P/9P/0//T/9P/1//X/9v/4//n/+f/5//v/
/P/8//z//P/9//3//f8AAAEAAgADAAQABQAGAAYABgAHAAgACQAKAAsADAAMAAsACwAN
AA0ADwAPAA8ADwANAAwADAAKAAgACQAJAAkACQAJAAkACQAIAAgACAAIAAoACwALAAsA
CgAKAAoACgAIAAkACQAJAAoACQAIAAgABQAEAAQAAwACAAEAAAD///7//f/8//v/+v/6
//n/+P/4//f/9//3//b/9v/2//b/9v/2//b/9v/2//f/9//3//f/9//4//n/+f/6//r/
+v/5//r/+v/6//3//f/9//7//v/////////+//7//v/+/wAAAAABAAEA//////7//v8A
AAAAAAD//////////////P/8//z/+//8//z//P/8//r/+v/6//j/+P/4//j/+P/4//j/
9//3//f/9//3//f/9v/2//b/9f/z//P/8//z//P/8//z//L/9P/0//T/9P/y//L/8v/y
//T/8//z//P/8f/x//H/8f/z//P/8//y//L/8v/y//L/8//z//L/8v/y//L/8v/z//H/
8f/x//L/9P/2//f/+P/4//j/+P/6//n/+v/6//r//P/9//3//P/8//z//P/8//z//f8A
AAIABgAFAAUABAAEAAQABAAEAAUAAwACAP7/+v/3//f/9v/1//b/9f/0//P/8v/y//L/
8v/v/+//7//v//H/7//u/+3/7f/t/+3/7f/t/+7/7v/u/+7/7v/u/+7/7v/u/+7/7v/u
/+7/7v/u/+z/7P/s/+z/7v/u/+7/7//t/+3/7f/t/+//7//z//b//P8DAA4AHQAwAEkA
aACKAKkAvgDTAO4ADwEmASsBGAHzAMEAggA4AOn/pf9v/z3/CP/q/u3+8/7v/ur+7f74
/gz/If81/0j/Wv9w/4X/l/+l/7D/uf/C/8z/0P/V/9j/2//f/+D/4f/k/+b/5v/o/+f/
6P/q/+r/7f/r/+r/6v/q/+r/6v/r/+v/6//t/+3/7f/t/+v/6//r/+v/7v/u/+7/7//u
/+3/7P/r/+3/7f/t/+3/7f/t/+3/7v/s/+z/7P/s/+7/7v/v/+//7f/u/+7/7v/w//H/
8f/y//L/8//z//P/8//0//T/9P/4//n/+f/5//r/+//8//3//v///wAAAAACAAMABAAF
AAQABQAGAAYABwAHAAkACQAHAAcABwAHAAcABgAGAAQABAAFAAUABQADAAMAAwADAAQA
BAAEAAQABAAFAAUABQAIAAgACAAIAAgACQAJAAkACAAHAAYABgAHAAYABgAFAAIAAQAA
AP//AAD///7//f/8//z/+//6//r/+f/5//n/+P/4//j/+P/4//j/+P/4//b/9//3//f/
+f/5//r/+//5//r/+v/6//v//P/8//z/+//7//v//P/+/////////wAAAAAAAAAA/v/+
//////8AAAEAAQACAAAAAAAAAP////////////8AAAAAAAD///z//P/8//z//v/+//7/
/P/8//z//P/8//z//P/7//v/+//7//v/+//4//j/+P/3//n/+f/5//n/+f/5//n/+P/4
//j/+P/4//j/+P/4//j/+P/3//f/9//5//n/+f/5//f/9//3//b/9v/2//b/9v/5//n/
+P/4//j/+P/4//n/+//7//v//P/6//z//f/+/wAAAAAAAAIAAwAEAAQAAgACAAQABAAE
AAQABAAGAAcACgAJAAkACAAIAAgACAAIAAkACQAIAAQAAAD//////v/9//7//f/8//v/
+P/4//j/+P/5//n/+f/5//f/9f/0//P/8//z//P/8//z//T/9P/0//T/9P/0//T/9P/0
//T/9P/0//T/9P/0//T/9P/0//T/9v/2//b/9//1//X/9f/1//X/9//3//r//P8BAAoA
EwAgADMATABoAIcAogC5AMoA4QD8AA8BFAEBAd0AqgBsACcA2f+T/2H/OP8Q//X+9/77
/vT+7f7w/vj+C/8l/z7/Uv9k/3v/k/+l/7L/vf/G/87/1v/d/+L/5f/n/+r/7f/u//D/
8P/y//P/9P/0//T/9f/1//T/9P/0//T/9P/1//X/9f/1//X/9f/1//f/9//3//f/+P/4
//j/+f/3//f/9//3//n/+f/5//n/+f/5//n/+v/6//r/+v/6//z//P/9//3/+//8//z/
/P/+//////8AAP7/////////AQACAAIAAgAEAAUABQAFAAYABwAIAAkACgALAAwADAAO
AA8AEAARABIAEwAUABQAFQAVABcAFwAXABcAFwAXABkAGAAYABYAFAAVABUAFQATABMA
EwATABQAFAAUABQAFAAVABUAFQAWABYAFgAWABQAFQAVABUAFAATABIAEgARABAAEAAP
AAwACwAKAAkACAAHAAYABQACAAIAAQAAAAAA/////////v/+//7//v/8//z//P/8//7/
/////////////wAAAQABAAIAAgACAAMABAAEAAQABQAFAAUABgAGAAcABwAHAAgACAAI
AAgACgAKAAsACwALAAsACgAKAAoACgAKAAkACwALAAsACwAIAAgACAAHAAgACAAIAAgA
BgAGAAYABAAEAAQABAAEAAQABAADAAMAAQABAAEAAQACAAIAAgABAAMAAwADAAMAAQAB
AAEAAAACAAIAAgACAAAAAAAAAAAAAAD///////8BAAEAAQABAP////////7/AAAAAAAA
AAD//////v/+/wAAAAAAAAEAAQABAAEAAgAAAAIAAwAEAAYABgAGAAgACQAKAAoACgAK
AA0ADQAOAA4ADgAOAA4ADgAMAA4ADwASABMAEwASABIADgAOAA4ADwARABAADAAIAAcA
BwAGAAUABAADAAIAAQAAAAAAAAAAAP/////////////9//z/+//7//v/+//7//v//P/8
//z//v/+//7//v/8//z//P/8//7//v/+//7//v/+//7//v/+//7//v///wEAAQABAAEA
////////AAAGAAsAEgAdACoAOwBSAGwAhwCmALsAzADhAPoADQEQAf0A1QCiAGQAIQDX
/5f/Z/9C/xr/Af8D/wn/AP/5/vr+Av8T/yv/RP9Y/2r/f/+V/6n/uP/D/87/2P/g/+P/
5v/r/+3/8P/z//b/+P/6//r/+//6//z//P/9//3//v/+//7//v/8//3//f/9////////
////AQABAAEAAQAAAAAAAAABAAEAAQABAAEAAQABAAEAAQADAAMAAwAEAAQABAAEAAQA
AgACAAMAAwAFAAYABgAGAAQABQAFAAYABgAHAAcABwAJAAoACgAKAAwADQANAA0ADgAP
ABAAEQAQABEAEgASABQAFQAWABcAFgAXABgAGAAXABcAGQAZABsAGwAbABsAGQAYABgA
FgAYABkAGQAZABcAFwAXABcAFgAWABYAFgAYABkAGQAZABgAGAAYABgAGAAZABkAGQAY
ABcAFgAWABUAFAAUABMAEgARABAADwAOAA0ADAALAAoACgAJAAgACAAHAAcABwAGAAYA
BgAGAAYABgAGAAYABgAHAAcABwAHAAcACAAJAAkACgAKAAoACQAKAAoACgALAAsACwAM
AAwADQANAA0ADgAOAA4ADgAOAA4ADwAPAA0ADQAMAAwADgAOAA4ADQALAAsACwALAAoA
CgAKAAkACgAKAAoACgAIAAgACAAGAAgACAAIAAgABgAGAAUABQAFAAUABQAFAAQABAAE
AAMAAwADAAMAAwAFAAUABQAEAAIAAgACAAIAAgACAAIAAgACAAEAAQABAAEAAQABAAEA
AwADAAMAAgAAAAAAAAAAAAEAAQAAAAAAAAAAAAAAAQABAAEAAQACAAIABAAFAAYABAAE
AAQABgAJAAoACgAKAAwADQALAAwADAAMAAwADAAMAA4ADwASABMAEwASABIAEgASABIA
EwARABAADAAIAAUABQAEAAMAAgABAAAA///+//7//v/+/////////////f/7//r/+f/5
//n/+f/5//v//P/8//z/+v/6//r/+v/6//r/+v/6//r/+v/6//r/+v/6//r/+v/8//z/
/P/9//v/+//7//v/+//7//3/AAAEAAkAEgAbACoAPwBYAHQAkQCqAL0A0ADlAP4ADQEM
AfMAyQCSAFQADwDH/4n/W/8y/wr/+f7//gP//P73/vj+BP8Z/y//Rv9a/27/g/+Z/6n/
tv/B/8r/1P/c/+H/5P/n/+v/7v/v//L/8v/0//b/9//4//j/+P/5//n/+v/6//r/+v/6
//v/+//7//n/+f/5//n/+f/5//n/+f/8//z//P/9//v/+//7//v/+//7//v/+//7//v/
+//8//z//P/8//z//P/8//3//f/7//z//P/8//7//////wAAAAABAAEAAQABAAIAAgAC
AAQABQAFAAUABgAHAAgACQAKAAsADAAMAA4ADwAQABEAEAARABIAEgATABMAFQAVABMA
EwATABMAEwASABIAEAAQABEAEQARABAADwAOAA0ADgAOAA4ADgAQABEAEQARABIAEgAS
ABIAEAARABEAEQASABEAEAAQAA8ADgAOAA0ACgAJAAgABwAIAAcABgAFAAYABgAFAAQA
BAADAAMAAwACAAIAAgACAAAAAAAAAAAAAgADAAMAAwADAAMABAAFAAUABgAGAAYABwAI
AAgACAAHAAcABwAIAAgACQAJAAkACgAKAAoACgAKAAoACwALAAsACwAKAAoACAAIAAgA
BwAHAAcABwAHAAgACAAIAAcABgAGAAYABgAGAAYABgAEAAIAAgACAAIAAgACAAEAAQAB
AAEAAQABAAAAAAAAAP/////////////9//3//f/8//7//v/+//7//v/+//7//v/+//3/
/f/9//3//f/9//3/+//7//v/+v/8//z//P/8//v/+//6//r/+v/6//r/+//9//3//f/+
//z//v///wAAAgACAAIABAADAAQABAAEAAQABwAHAAgACAAIAAgACAAIAAYACAAJAAwA
DwAPAA4ADgAOAA4ADgAPAA8ADgAKAAYABQAFAAQAAwAAAP///v/9//7//v/+//7/+//7
//v/+//5//f/9v/1//f/9//3//f/9f/2//b/9v/2//b/9v/2//b/9v/2//b/9v/2//b/
9v/2//b/9v/2//T/9P/0//X/9//3//f/9//5//f/9//6/wAABwAQAB8AMgBJAGQAggCf
ALgAywDiAAEBHgEvASgBCwHdAKYAZAAZAM//k/9j/yz//P7v/vf+9f7s/u3+9v4K/yH/
Nf9K/1z/cP+D/5X/pf+y/73/yP/S/9j/2//e/+P/5f/m/+n/7P/u//D/8v/x//D/8v/y
//P/8//0//T/9P/0//L/8//z//P/9f/1//X/9f/1//X/9f/1//b/9v/2//f/9//3//f/
9//1//X/9f/1//f/9//3//j/+P/4//j/+P/4//j/+f/5//v//P/8//z//P/9//3//v/+
/////////wEAAgACAAIABAAFAAUABQAIAAkACgALAAwADQAOAA4AEAARABIAEwAUABUA
FgAWABMAEwAVABUAFwAXABcAFwAXABYAFgAUABIAEwATABMAEQARABEAEQAQABAAEAAQ
ABEAEwAUABUAFAAUABQAFAAUABUAFQAVABQAEwASABIAEQAQABAADwAOAA0ADAALAAoA
CQAIAAcACAAIAAcABgAGAAUABQAFAAIAAgACAAIABAAEAAQABAACAAMAAwADAAUABQAG
AAcABQAGAAYABgAHAAgACAAIAAkACQAJAAoADAANAA0ADQAOAA4ADgAOAA4ADgAPAA8A
DQANAAwADAAOAA4ADgANAAsACwALAAsACgAKAAoACQAIAAgACAAIAAgACAAIAAYACAAI
AAgACAAGAAYABQAFAAUABQAFAAUABgAGAAYABQAFAAUABQAFAAUABQAFAAQAAgACAAIA
AgAEAAQABAAEAAQAAwADAAMAAQABAAEAAQADAAMAAwACAAIAAgACAAIAAwADAAIAAgAC
AAIAAgADAAMAAwADAAQABAAGAAcACAAGAAYABgAIAAkACgAKAAoADAALAAwADAAMAAwA
DAAOABAAEQAUABUAFQAUABQAEgASABIAEwATABIADgAKAAkACQAIAAcABgAFAAQAAwAC
AAIAAgACAAEAAQABAAEAAQD///7//f/9//3//f/9//3//v/+//7//v/+//7//v/+//7/
/v/+//7//v/+//7//v/+//7//v/+//7//v////3//f/9//3//f/9////BAAIAA0AFgAh
ADAARwBiAIAAoQC8AM8A5gAFASABLQEmAQkB3QCmAGQAFwDJ/43/Xf8q/wD/+f4B/wH/
+P73/v7+DP8h/zn/Tv9g/3T/i/+f/6//vP/H/9D/2P/g/+X/6P/t/+//8v/1//b/+P/6
//r/+//8//z//v///////v/+//7//v/+/////////wEAAQABAAEAAQABAAEAAQACAAIA
AgADAAMAAwADAAMAAwADAAMAAwADAAMAAwAEAAIAAgACAAIABAAEAAUABQAFAAYABgAG
AAQABQAFAAYACAAJAAkACQAJAAoACgAKAAwADQANAA0ADgAPABAAEQAUABUAFgAWABgA
GQAaABsAGgAbABwAHAAdAB0AHwAfAB0AHQAdAB0AHQAcABwAGgAaABsAGwAbABkAGQAZ
ABkAGgAaABoAGgAaABsAGwAbABwAHAAcABwAHAAdAB0AHQAaABkAGAAYABkAGAAYABcA
FgAVABQAEwASABEAEAAPAA4ADgANAAwACgAJAAkACQAKAAoACgAKAAoACgAKAAoACgAL
AAsACwALAAsADAANAAsADAAMAAwADQAOAA4ADgAPAA8ADwAQABAAEQARABEAEgASABIA
EgASABIAEwATABMAEwASABIAEgASABIAEQARABEAEQARABIAEgASABEAEAAQABAAEAAQ
ABAAEAAOAAwADAAMAAwADAAMAAsACwANAA0ADQANAAwADAAMAAsACwALAAsACwALAAsA
CwAKAAoACgAKAAoACgAKAAoACgAKAAkACQAJAAkACQAJAAkACQAJAAkACAAIAAgACAAI
AAkACQAIAAgACAAIAAgACQAJAAkACQAKAAkACgAKAAoACgAKAAoADAANAA4ADgAOABAA
EQARABIAFAAUABUAFQAUABIAEgASABIAFAAWABcAGgAZABkAGAAYABYAFgAWABcAFwAW
ABIADgANAA0ADAALAAoACQAIAAcABgAGAAYABgAFAAUABQAFAAUAAwACAAEAAQABAAEA
AQABAAIAAgACAAAAAAAAAAAAAAAAAAAAAAACAAIAAgACAAAAAAAAAAAAAgACAAIAAwAB
AAEAAQABAAEAAQADAAYACgARABoAJQA2AEsAZACCAJ8AuADJAN4A9wAOARkBDgHvAMMA
iABGAP3/tf97/1P/Kv8G///+B/8F//r++f7+/g7/I/87/1L/ZP96/4//pf+1/8L/y//U
/97/5P/p/+r/7f/v//L/9//4//r/+v/8//v//P/+//7//f////7//v/+//7//v//////
////////////////////////AAAAAAAAAQABAAEAAQABAAEAAQABAAEAAwADAAMABAAC
AAIAAgACAAIAAgADAAMAAwAEAAQABAAEAAUABQAGAAYABwAHAAcABwAIAAgACAAKAAsA
CwALAAwADQAOAA8AEAARABIAEgAUABUAFgAXABYAFwAYABgAGQAZABsAGwAZABkAGQAZ
ABkAGAAYABYAGAAZABkAGQAYABcAFgAVABUAFgAXABgAGAAZABkAGQAYABgAGAAYABgA
GQAZABkAGAAXABYAFgAVABQAFAATABIAEQAQAA8ADAALAAoACQAKAAoACQAIAAYABQAF
AAUABgAGAAYABgAEAAQABAAEAAQABQAFAAUABwAHAAgACQAHAAgACAAIAAsADAAMAAwA
CwALAAsADAAMAA0ADQANAA4ADgAOAA4ADgAOAA8ADwAPAA8ADgAOAA4ADgAOAA0ADQAN
AA0ADQAMAAwADAALAAoACgAKAAoACgAKAAoACAAIAAgACAAIAAYABgAFAAUABwAHAAcA
BwAEAAQABAADAAUABQAFAAUABQAFAAUABAAEAAQABAAEAAQABAAEAAQABAADAAMAAwAD
AAMAAwADAAMAAwADAAIAAgACAAIAAgADAAMAAgACAAIAAgACAAMAAwADAAMABAAEAAYA
BwAIAAgACAAIAAoADQAOAA4ADgAOAA8ADQAOAA4ADgAOAA4ADAAOAA8AEgAVABUAFAAU
ABIAEgASABMAEwASAA4ACgAJAAkACAAHAAYABQAEAAMAAgACAAIAAgADAAMAAwADAAEA
///+//3//f/9//3//f/9//7//v/+//z//P/8//z//v/+//7//v/+//7//v/+/wAAAAAA
AAAA/v/+//7//////////////wEAAQABAAIABgALABIAHQAsAD8AWAByAI8AqAC5AMwA
4QD6AAsBCAHvAMUAjgBMAAUAv/+D/1f/Mv8O/wH/Bf8J//7+9/74/gL/F/8x/0r/Xv9w
/4f/m/+t/7j/w//O/9j/4P/n/+r/7f/v//D/8f/0//b/+P/6//3//v/+//7//f/9//z/
/P/8//z//v/////////9//3//f/9////////////AAAAAAAAAQABAAEAAQABAAMAAwAD
AAMAAQABAAEAAgACAAIAAgACAAIAAgADAAMAAQACAAIAAgAEAAUABQAGAAQABQAFAAUA
BwAIAAgACAAKAAsACwALAAoACwAMAA0ADgAPABAAEAAQABEAEgATABQAFQAWABYAFQAV
ABcAFwAXABcAFwAXABkAGAAYABYAFQAVABQAEwATABMAEwATABQAFAAUABQAFAAVABUA
FQAWABYAFgAWABUAFQAUABMAFAATABIAEgAPAA4ADgANAAoACQAIAAcACAAHAAYABQAE
AAQAAwACAAQAAwADAAMAAgACAAIAAgAAAAAAAAAAAAIAAwADAAMAAQABAAIAAwADAAQA
BAAEAAUABgAGAAYABwAHAAcACAAIAAkACQAJAAgACAAIAAgACgAKAAsACwAJAAkACAAI
AAYABgAGAAUABwAHAAcABwAGAAYABgAFAAQABAAEAAQAAgACAAIAAAACAAIAAgACAAIA
AgABAAEA///////////+//7//v/9//3//f/9//3//f/9//3//P/+//7//v/+//z//P/8
//z//P/7//v/+//7//v/+//7//v/+//7//r/+v/6//r/+v/5//n/+P/4//r/+v/6//v/
+//7//v//P/8//7///8AAAIAAgACAAQABQAGAAYABgAGAAYABgAGAAYABgAEAAYABwAK
AA0ADQAMAAwACgAKAAoACwALAAoABgACAAEAAQAAAP///P/7//r/+f/4//j/+P/4//f/
9//3//f/9//1//T/8//1//X/9f/1//P/9P/0//T/9P/0//T/9P/0//T/9P/0//T/9P/0
//T/9v/2//b/9v/0//T/9P/1//X/9f/1//X/9//1//X/+P/8/wMADgAZACgAPQBWAHAA
iwCkALcAygDjAP4ADQEIAe0AwQCKAEoABwC//4H/V/8u/wT/8/75/vv+8v7t/vL+AP8T
/y3/RP9W/2j/ff+R/6H/rv+7/8T/0P/W/9v/3v/h/+P/5P/n/+r/7v/w//D/8f/y//D/
8P/x//H/9P/0//T/9P/y//P/8//z//P/8//z//P/8//z//P/8//0//T/9P/1//X/9f/1
//X/9f/1//X/9f/z//P/8//0//b/9v/2//b/9P/0//X/9f/3//j/+P/4//j/+f/5//r/
+v/7//v/+////wAAAAAAAAAAAQABAAEAAgADAAQABQAGAAcACAAIAAgACQAKAAsADAAN
AA4ADgANAA0ADwAPAA8ADwAPAA8ADwAOAA4ADAAOAA8ADwAPAA0ADQANAA0ADAAMAAwA
DAAOAA8ADwAPAA4ADgAOAA4ADAANAA0ADQAOAA0ADAAMAAkACAAIAAcABgAFAAQAAwAC
AAEAAAD///7//v/9//z//P/7//v/+//4//j/+P/4//r/+v/6//r/+v/7//v/+//7//v/
/P/9//3//v/+//7//f/+//7//v8BAAEAAQACAAIAAwADAAMABAAEAAQABAAEAAQABQAF
AAMAAwACAAIABAAEAAQAAwADAAMAAwADAAIAAgACAAEAAQACAAMABAACAAIAAgAAAAAA
AAAAAAAAAAAAAP///////////////wAAAAAAAP///f/9//3//f/9//3//f/8//z//P/8
//z//P/8//z//P/8//v/+//7//v/+//7//v//f/9//3//P/8//z//P/8//3//f/8//z/
/f/+////AQABAAEAAQACAAIABAAFAAYABgAGAAYACAAHAAgACAAJAAoACwAMAAwADgAP
ABIAEwATABIAEgASABIAEgATABEAEAAMAAgACQAJAAgABwAEAAMAAgABAAIAAgACAAIA
AQABAAEAAQD///3//P/7//z//f/+/////f/+//7//v/+//7//v/+/wAAAAAAAAAAAAAA
AAAAAAACAAIAAgACAAAAAAAAAAEAAQABAAEAAQADAAUAAwAGAAwAEwAeAC0AQABZAHQA
lACzAMoA3wD2ABcBMgE/ATIBEQHfAKgAZAAVAMv/k/9h/yr/AP/7/gP///74/vv+BP8Y
/zH/R/9a/27/gv+X/6n/t//E/8//2P/i/+r/7f/w//H/9f/2//n//P8AAAIABAAFAAQA
BAAEAAMAAwAEAAQABAAEAAYABwAHAAcABQAFAAUABQAHAAcABwAHAAgACAAIAAkACwAL
AAsACwALAAsACwALAAsACwALAAwADAAMAAwADAAMAAwADQANAA0ADgAOAA4AEAARABEA
EgAUABUAFQAVABkAGgAaABoAGgAbABsAGwAeAB8AIAAhACQAJQAmACYAKAApACoAKwAu
AC8AMAAwAC8ALwAxADEAMwAzADMAMwAzADIAMgAwAC4ALwAvAC8AMQAxADEAMQAwADAA
MAAwADIAMwAzADMAMgAyADIAMgAwADEAMQAxADIAMQAwADAALQAsACwAKwAqACkAKAAn
ACgAJwAmACUAIgAiACEAIAAgAB8AHwAfAB4AHgAeAB4AIAAgACAAIAAgACEAIQAhAB8A
IQAgAA==
         </WaveFormData>
      </LeadData>
      <LeadData>
         <LeadByteCountTotal>10000</LeadByteCountTotal>
         <LeadTimeOffset>0</LeadTimeOffset>
         <LeadSampleCountTotal>5000</LeadSampleCountTotal>
         <LeadAmplitudeUnitsPerBit>4.88</LeadAmplitudeUnitsPerBit>
         <LeadAmplitudeUnits>¦ÌV</LeadAmplitudeUnits>
         <LeadHighLimit>2147483647</LeadHighLimit>
         <LeadLowLimit>268435456</LeadLowLimit>
         <LeadID>V5</LeadID>
         <LeadOffsetFirstSample>0</LeadOffsetFirstSample>
         <FirstSampleBaseline>0</FirstSampleBaseline>
         <LeadSampleSize>2</LeadSampleSize>
         <LeadOff>FALSE</LeadOff>
         <BaselineSway>FALSE</BaselineSway>
         <ExcessiveACNoise>FALSE</ExcessiveACNoise>
         <MuscleNoise>FALSE</MuscleNoise>
         <LeadDataCRC32>3282749851</LeadDataCRC32>
         <WaveFormData>
FAAUABQAFAASABIAEgASABAAEAAQABAADgAOAA4ADgAOAA4ADgAOAA4ADgAOAA4AEAAQ
ABAAEAAQABAAEAAQABIAEgASABIAFAAUABQAFAAWABYAFgAWABcAGAAZABoAGgAaABoA
GgAcABwAHAAcABwAHAAcABwAHAAcABwAHAAcABwAHAAcABoAGgAaABoAGgAaABoAGgAa
ABoAGgAaABgAGAAYABgAGAAYABgAGAAWABYAFgAWABgAGAAYABgAFgAWABYAFgAWABYA
FgAWABgAGAAYABgAFgAWABYAFgAWABYAFgAWABYAFgAWABYAFgAWABYAFgAYABgAGAAY
ABYAFgAWABYAFgAWABYAFgAYABgAGAAYABoAGgAaABoAHAAcABwAHAAeAB4AHgAeACAA
IAAgACAAIAAgACAAIAAgACAAIAAgACUAKAAoACgAJgAmACYAJgAnACcAJwAnACMAIAAg
AB8AHgAeAB4AHQAcABsAGgAZABkAGAAXABcAGQAZABgAFwAWABYAFgAVABMAFAAUABQA
FAAUABQAFAAUABMAEwATABUAFQAVABUAFQAUABQAFQAVABUAFQAVABQAFAAUABQAEwAT
ABMAEwAVABkAHQAjACcALAA0AD0ASwBcAHAAfgCMAKAAuQDPAN4A3QDCAIgAOADo/6//
hP9g/0r/Qv9E/0j/VP9b/17/YP9k/2r/dP+D/5P/of+u/7r/yP/V/97/5P/t//P/9//9
/wAAAgADAAYACAAKAAsADAAMAAsADAAOAA4AEAAPAA8AEAARABEAEQARABEAEQATABMA
EwATABIAEgARABAAEgATABMAEwATABMAEwATABEAEQARABEAEwATABQAFAASABIAEQAR
ABQAFAAVABUAFQAVABUAFgAUABQAFAAVABYAFgAWABcAGAAYABkAGQAZABoAGgAbABsA
HAAcABwAGwAbAB0AHQAdAB8AHwAfAB8AHwAfAB8AIAAhACEAIQAhACEAIQAhACAAIAAg
ACAAIAAgACAAIAAeAB4AHgAeACAAIQAhACEAIQAiACIAIgAiACIAIgAiACIAIgAiACEA
HwAfAB4AHgAfAB4AHQAdABoAGQAYABgAFwAWABYAFQAUABQAFAATABMAEgASABIAFAAU
ABQAFAAUABQAFAAUABIAEgATABMAFAAUABUAFgAWABYAFwAXABcAGAAYABkAGQAZABoA
GgAZABkAGgAaAB0AHQAdAB0AHAAcABwAHAAcABwAHQAdAB0AHAAcABwAHAAcABwAHAAc
ABsAGwAaABgAGAAYABgAGAAYABgAFwAXABcAFwAXABYAFgAWABYAFAATABMAEwATABIA
EgASABQAFAAUABQAEgASABIAEgARABEAEQARABEAEQARABEAEQARABEAEQARABEAEQAQ
AA4ADgAOAA4ADgAOAA4ADgAOAA4ADgAOAA4ADgAOAA4AEAAQABEAEgAQABAAEQASABAA
EQARABIAEgATABMAEwARABEAEgASABQAFAAUABQAFAAUABYAFgAZABwAHAAcABwAHAAb
ABoAGAAXABcAFwAVABIAFAATABIAEgAQAA8ADgANAA4ADQANAAwACwALAAsACwAIAAcA
BgAGAAgABwAHAAgABwAGAAUABAAGAAYABgAFAAUABQAFAAUAAwADAAMAAgACAAMAAwAD
AAMAAwAEAAQABgAGAAUABQAFAAMABQAHAAsADwAVABoAJgA1AEUAWABoAHgAjgCsAM0A
5wDwAN8ArABgABAA0P+d/3L/Uv9G/0L/Qv9I/07/T/9Q/1L/WP9i/3D/f/+N/5f/ov+u
/7j/w//M/9T/2//j/+f/6f/q/+z/7f/w//L/9P/3//j/+P/5//j/+P/2//b/+f/5//r/
+//7//n/+f/5//n/+//7//v/+//7//z//P/8//v/+//6//n/+f/5//n/+f/5//n/+f/5
//v/+//8//z//P/8//v/+//6//r/+//7//v/+//7//z//P/8//z//f/+//7//v///wAA
AAABAAEA//8AAAAAAQABAAIAAgACAAMAAwAFAAUABQAHAAcABwAJAAkACQAJAAkACQAI
AAcACQAJAAkACQAKAAoACgAKAAgACAAIAAgABgAGAAYABgAEAAUABQAFAAYACAAJAAoA
CAAIAAgACAAIAAgACAAHAAcABwAGAAYAAwACAAEAAQAAAP///v/+//3//P/8//v/+v/6
//r/+f/5//j/+P/4//b/9v/2//b/9v/2//b/9v/2//b/9//3//j/+P/5//r/+v/6//v/
+//7//z//P/9//3//f/+//7//f/9//7//v///////////wIAAgACAAIAAAAAAAEAAQAB
AAAAAAAAAP7//v/+//7//v/9//3//P/+//7//v/+//3//P/7//n/+f/5//n/+f/4//j/
+P/4//j/9//3//f/9//2//b/9v/0//T/9P/0//b/9v/2//b/8//z//P/8//z//P/8//z
//P/8//z//P/8//z//P/8v/0//T/9P/0//L/8v/y//L/8P/w//D/8P/y//L/8v/y//H/
8P/w//D/8v/y//P/9P/0//X/9f/2//b/9//3//f/+f/5//j/+P/2//b/9v/2//b/9//4
//z/AAD+//7//v/+//7//v/9//3//f/9//v/+P/2//X/9P/0//b/9f/0//P/8P/v/+//
7v/r/+v/6//r/+r/6f/o/+j/6P/n/+f/6P/q/+r/6v/q/+j/6P/o/+f/6f/p/+n/6f/n
/+f/5//m/+T/5f/l/+X/5//n/+j/6P/m/+b/5f/l/+X/5//n/+v/7//z//n/AAAKABkA
LwBEAFYAaACCAKIAwwDXANgAuwCCADYA7P+u/33/Uv82/yr/Jv8m/y7/MP8z/zT/Nv8+
/0j/VP9h/23/ef+I/5b/ov+p/7L/uP+9/8P/x//L/8z/zv/R/9T/1P/W/9f/2P/Y/9n/
2v/c/9z/3v/b/9n/2v/b/9v/3f/d/93/3f/d/93/3f/d/9v/3P/c/9z/3v/f/9//3//d
/93/3f/d/93/3f/d/93/3f/d/97/3v/c/9z/2//b/93/3v/g/+H/4f/h/+H/4v/i/+L/
4v/j/+T/5P/k/+X/5P/k/+X/5f/m/+j/6f/r/+n/6v/q/+r/6//r/+3/7f/t/+//7//v
/+//7//v/+//8v/z//P/8//z//P/8//z//T/9P/0//T/8v/y//L/8v/0//T/9P/0//T/
9f/1//X/9f/2//b/9v/4//j/+P/4//j/+P/4//f/9//3//b/9v/3//b/9f/1//L/8f/w
//D/8f/w//D/7//u/+7/7v/t/+3/7P/s/+z/7P/s/+z/7P/s/+z/7P/s/+z/7P/t/+3/
7v/u/+//8P/w//D/8f/x//P/9P/0//X/8//z//T/9P/3//f/+P/4//f/9//3//f/+P/4
//j/+P/6//r/+//7//n/+P/4//j/+v/6//r/+v/8//v/+//6//r/+v/6//r/+v/6//r/
+f/3//f/9//3//j/+P/4//j/+P/3//f/9//3//b/9v/2//j/+P/4//j/9v/2//b/9v/2
//f/+P/5//f/9//3//f/9//3//f/9//3//f/9//2//b/9v/2//b/+P/4//j/+P/4//j/
+P/4//j/+P/4//j/+v/6//v//P/8//z//f/+/wAAAQABAAIAAgADAAEAAwACAAIAAgAC
AAIAAgACAAUACAAIAAgACAAIAAoACgAJAAkABwAHAAUAAgAEAAMAAgACAAQAAwACAAEA
/v/9//3//P/9//3//f/9//z/+//6//r/+P/3//f/+P/6//r/+v/6//j/+P/4//f/+f/5
//n/+f/5//n/+f/4//j/+f/5//n/+f/5//r/+v/6//r/+f/5//v/+//7//3///8FAAsA
EAAYACMAMwBEAFYAZgB0AIgAoQC7AM4AzwC4AIIANADm/6n/fP9U/zr/MP8w/zT/PP9B
/0L/RP9I/07/Wv9r/3v/if+W/6L/sP+7/8T/yv/T/9v/3//j/+b/6v/r/+z/7v/w//H/
8v/0//X/9v/4//j/+P/3//X/9v/3//f/+f/5//n/+f/3//f/9//3//f/+P/4//j/+P/5
//n/+f/5//n/+f/5//n/+f/5//n/+f/5//r/+v/6//r/+f/5//z//P/9//3/+//7//v/
/P/+//7//v///wAAAAAAAAEAAAAAAAEAAQADAAQABAAFAAUABgAGAAYACQAJAAsACwAJ
AAsACwALAA0ADQANAA0ADgAPAA8ADwAPAA8ADwAPABAAEAAQABAADgAOAA4ADgAOAA4A
DgAOAA4ADwAPAA8ADQAOAA4ADgAQABAAEAAQABAAEAAQAA8ADwAPAA4ADgANAAwACwAL
AAgABwAGAAYABwAGAAYABQADAAIAAQD//wEAAAAAAAAAAAAAAAAAAAAAAAAAAAAAAAAA
AAABAAEAAgACAAMABAAEAAQABQAFAAUABgAGAAcABwAHAAgACAALAAsADAAMAAsACwAL
AAsADAAMAAwADAAOAA4ADwAPAA8ADgAOAA4AEAAQABAAEAAOAA0ADQAMAA4ADgAOAA4A
DgAOAA4ADQANAA0ADQANAAwADAAMAAwADAALAAsACwANAAwADAAMAAwADAAMAAwACgAK
AAoACgALAAsACwALAAkACQAJAAkACwALAAsACwALAAsACwAKAAgACAAIAAgACgAKAAoA
CgAKAAoACgAKAAoACgAKAAoACgAKAAsADAAMAAwADQAOAA4ADwAPABAAEAARABEAEQAT
ABMAFAAUABQAEgASABIAEgASABIAFQAYABoAGgAaABoAGAAYABcAFwAZABkAFwAUABQA
EwASABIAEgARABAADwAOAA0ADQAMAAsACwALAAsADAALAAoACgAIAAcABwAIAAgACAAI
AAgACgAKAAoACQAJAAkACQAJAAkACQAJAAgACAAJAAkACQAJAAkACgAKAAwADAALAAsA
CwALAAsADQARABUAGwAiACoANQBDAFIAYgB0AIIAlACtAMcA2ADZAMIAigA6AOr/r/+E
/2D/Rv88/zr/Pv9I/0//UP9U/1j/YP9q/3n/if+X/6L/rv+8/8n/0v/a/+H/5//t//H/
9P/2//f/+v/+//7/AQACAAIAAwAEAAQABAAEAAUABQAGAAcABwAFAAUABQAFAAcABwAH
AAcABwAIAAgACAAIAAkACQAJAAkACQAJAAkACQAJAAkACQALAAsADAAMAAwADAALAAsA
DAAMAA0ADQAPAA8ADwAQAA4ADgAOAA8AEgASABIAEwASABIAEwATABUAFgAWABcAFwAY
ABgAGAAXABcAGQAZABkAGwAbABsAGwAbABsAGwAcAB0AHQAdAB8AHwAfAB8AHAAcABwA
HAAcABwAHAAcABwAHAAcABwAHAAdAB0AHQAfACAAIAAgAB4AHgAeAB4AIAAgACAAHwAd
AB0AHAAcABsAGgAZABkAGgAZABgAGAAVABQAFAATABIAEgASABEAEwASABIAEgAQABAA
EAAQABIAEgASABIAEAAQABEAEQASABIAEwAUABIAEgATABMAFQAWABYAFwAXABcAGAAY
ABcAFwAYABgAGwAbABsAGwAaABoAGgAaABoAGgAbABsAHQAcABwAHAAaABoAGgAaABoA
GQAZABgAGAAYABgAGAAYABgAGAAXABcAFwAXABcAFgAWABYAFgAWABUAFQAVABUAFAAU
ABQAFAAUABQAFAAWABYAFgAWABMAEwATABMAEwATABMAEwATABMAEwATABMAEwATABIA
EgASABIAEgAQABAAEAAQABEAEgATABQAEgASABIAEgASABIAEwAUABYAFgAXABgAFgAX
ABcAGAAYABkAGQAZABsAGwAaABoAGgAaABoAGgAaABoAHQAgACAAIAAgACAAIAAgAB8A
HwAfAB8AHQAaABoAGQAYABgAGAAXABYAFQASABEAEQAQABEAEQARABEADgANAAwADAAM
AAsACwAMAAwADAAMAAwACgAKAAoACQALAAsACwALAAkACQAJAAgACgALAAsACwALAAsA
DAAMAAoACgAJAAkACQAJAAsADQATABcAGwAgACoANwBFAFgAagB4AIgAnAC3ANEA4ADd
ALwAfAAqAN7/p/98/1b/Qv8+/0D/Rv9O/1P/VP9W/1r/YP9s/33/i/+Z/6b/sv/A/8n/
1P/a/9//5f/r//H/9P/2//f/+v/8//7///8AAAIAAwAEAAQABAAEAAMAAQACAAMAAwAF
AAUABQAFAAcABwAHAAcABQAGAAYABgAIAAkACQAJAAcABwAHAAcACQAJAAkACQAHAAcA
CAAIAAgACAAHAAcACgAKAAsACwAJAAkACQAKAAoACgAKAAsACgAKAAoACwAOAA4ADwAP
AA8AEAAQABEADwAQABAAEAARABEAEwATABMAFQAVABUAFQAVABUAFQAUABUAFQAVABUA
FQAVABUAFQAWABcAGAAWABYAFgAWABQAFAAUABQAFAAVABUAFQAVABYAFgAWABgAGAAY
ABgAGAAYABgAFwAVABUAFAAUABMAEgARABEAEAAPAA4ADgAPAA4ADgANAAwADAAMAAsA
CwAKAAoACgAKAAoACgAKAAoACgAKAAoACgAKAAsACwAMAAwADQAOAA4ADgAPAA8ADwAQ
ABAAEQAPAA8AEAAQABEAEQASABIAEwATABMAEwAUABQAFAAUABQAFAAVABUAEwASABIA
EgASABIAEgASABIAEQARABAAEAAQABAAEAAQABAAEAAPAA0ADQANAA0ADgAOAA4ADgAO
AA0ADQANAA0ADAAMAAwADAAMAAwADAAKAAoACgAKAAkACQAJAAkACQAJAAkACQAJAAkA
CQAJAAkACQAJAAgACAAIAAgACAAIAAgACAAIAAgACAAIAAgACAAIAAgACAAIAAgACQAK
AAoACgALAAwADAANAA0ADgAMAA0ADQANAA8ADwAQABAAEAAQABAAEAAQABAAEAATABYA
GAAYABgAGAAWABYAFQAVABcAFwAVABIAEgARABAAEAAOAA0ADAALAAwACwALAAoACAAH
AAYABQAEAAMAAgACAAQAAwADAAQAAgACAAIAAgACAAIAAgABAAEAAQABAAEAAQABAAEA
AAAAAAEAAQABAAEAAQACAAIAAgACAAEAAQABAAEAAQADAAcADQATABoAJgAxAEEAVABm
AHgAjgCqAM0A6wD6AO0AwgB8AC4A6v+z/4T/YP9O/0T/Qv9G/0r/S/9M/07/VP9e/2z/
e/+H/5P/nv+q/7j/wf/K/9L/2//h/+X/5//o/+r/7f/u//D/8v/1//b/9v/1//b/9v/4
//j/+f/5//r/+//7//n/+f/5//n/+//7//v/+//7//z//P/8//z//f/9//3/////////
///9//3//f/9//////8AAAAAAAAAAP/////+//7//////wEAAQABAAIAAAAAAAAAAQAE
AAQABAAFAAQABAAFAAUABQAGAAYABwAHAAgACAAIAAkACQALAAsACwANAA0ADQAPAA8A
DwAPABAAEQARABEAEQARABEAEQAQABAAEAAQAA4ADgAOAA4ADgAOAA4ADgAQABEAEQAR
ABEAEgASABIAEgASABIAEgASABIAEgARAA8ADwAOAA4ADQAMAAsACwAKAAkACAAIAAUA
BAAEAAMABAAEAAQAAwABAAAAAAAAAAAAAAAAAAAAAgACAAIAAgAAAAAAAQABAAIAAgAD
AAQAAgACAAMAAwADAAQABAAFAAcABwAIAAgABwAHAAgACAALAAsACwALAAoACgAKAAoA
CgAKAAsACwALAAoACgAKAAgACAAIAAgACgAJAAkACAAGAAYABgAGAAQABAAEAAMABQAF
AAUABQACAAIAAgACAAQAAwADAAMAAwACAAIAAgAAAAAAAAAAAAAAAAAAAAAA////////
/////////////////////////f/9//3//P/+//7//v/+//7//v/+//7//v/+//7//v/+
//7//v/+//7//v///wAAAAAAAAEAAgAAAAEAAQACAAIAAwADAAMABQADAAIAAgACAAIA
AgAEAAQABwAKAAoACgAKAAoACgAKAAkACQALAAsACQAGAAQAAwACAAIABAADAAIAAQD+
//3//f/8//v/+//7//v/+v/5//j/+P/2//X/9f/2//j/+P/4//j/9v/2//b/9f/1//X/
9f/1//f/9//3//b/9P/1//X/9f/1//X/9v/2//b/9v/1//X/9f/3//n/+//9/wMACQAO
ABYAIQAxAEYAWABqAH4AmAC3ANEA2gDRAKgAYgASAM7/m/9w/0z/Ov8y/zL/OP9A/0H/
Qv9E/0r/Uv9g/2//ff+J/5T/ov+u/7v/wv/K/8//1f/Z/93/4v/k/+f/6P/q/+r/6//s
/+7/7//w//D/8v/y//H/8f/y//P/8//z//P/8//z//P/8//z//P/8//0//T/9P/0//X/
9f/1//X/9f/1//X/9//3//f/9//3//f/+P/4//b/9v/1//X/+P/4//n/+f/5//n/+f/6
//r/+v/6//v//v/+//7////+//7//////wEAAgACAAMAAQACAAIAAgAFAAUABwAHAAcA
CQAJAAkACQAJAAkACQAKAAsACwALAAkACQAJAAkACgAKAAoACgAKAAoACgAKAAgACAAI
AAgACgALAAsACwALAAwADAAMAA4ADgAOAA4ADgAOAA4ADQALAAsACgAKAAsACgAJAAkA
BgAFAAQABAAFAAQABAADAAIAAgACAAEA///+//7//v8AAAAAAAAAAP7//v/+//7/AAAA
AAEAAQAAAAAAAQACAAIAAgADAAMABQAGAAYABwAFAAUABgAGAAcABwAIAAgACQAJAAkA
CQAKAAoACgAKAAwADAANAA0ADQAMAAwADAAMAAwADAAMAA4ADQANAAwACgAKAAoACgAK
AAoACgAJAAkACQAJAAkACAAIAAgACAAIAAcABwAHAAcABgAGAAYACAAIAAgACAAGAAYA
BgAGAAcABwAHAAcABwAHAAcABwAHAAcABwAHAAcABwAHAAYABgAGAAYABgAGAAYABgAG
AAYABgAGAAYABgAGAAYABgAGAAYABwAIAAYABgAHAAgACAAJAAkACgAKAAsACwALAA0A
DQAOAA4AEAAQABAADwAQAA4ADgAOAA4ADgAOABEAFAAUABQAFAAUABQAFAATABMAEwAT
ABEADgAOAA0ADAAMAAwACwAKAAkACAAHAAcABgAFAAUABQAFAAQAAwACAAIAAgABAAEA
AgACAAIAAgACAAIAAgACAAEAAQABAAEAAQADAAMAAwACAAAAAQABAAEAAQABAAIAAgAC
AAIAAQABAAEAAQADAAcACwAPABUAHAAkADEAQQBSAGQAdACEAJoAtQDLANQAxwCeAFgA
BgDC/5H/aP9G/zj/NP80/zz/RP9J/0r/TP9S/1z/av95/4n/lf+i/67/vP/H/87/1v/d
/+P/5//r/+z/8P/x//T/9v/2//n/+P/4//n/+v/6//r//P/9//v//P/9//3//f/9//3/
/f/9//3//f/9//v//P/8//z//v///////////////////////////////////wAAAAAA
AAAA/////wIAAgADAAMAAQABAAEAAgACAAIAAgADAAYABgAGAAcABgAGAAcABwAJAAoA
CgALAAsADAAMAAwADQANAA8ADwAPABEAEQARAA8ADwAPAA8AEgATABMAEwARABEAEQAR
ABIAEgASABIAEgASABIAEgAQABAAEAAQABIAEwATABMAEQASABIAEgAUABQAFAAUABQA
FAAUABMAEQARABAAEAARABAADwAPAA4ADQAMAAwACwAKAAoACQAIAAgACAAHAAUABAAE
AAQABgAGAAYABgAEAAQABAAEAAYABgAHAAcABgAGAAcACAAIAAgACQAJAAsADAAMAA0A
CwALAAwADAANAA0ADgAOABEAEQARABEAEAAQABAAEAASABIAEwATABEAEAAQABAAEAAQ
ABAAEAASABEAEQAQAA4ADgAOAA4AEAAQABAADwANAA0ADQANAA4ADgAOAA4ADgANAA0A
DQANAAwADAAMAAwADAAMAAwADAAMAAwADAALAAsACwALAA0ADQANAA0ACwALAAsACwAN
AA0ADQAMAAwADAAMAAwADAAMAAwADAAMAAwADAAMAAwADAAMAAwADAAMAA0ADgAOAA4A
DwAQABAAEQARABIAEwAVABYAFwAVABUAFgAWABYAFgAWABYAFAAUABcAGgAcABwAHAAc
ABwAHAAbABsAGwAbABkAFgAYABcAFgAWABQAEwASABEAEAAPAA8ADgAPAA8ADwAPAA4A
DQAMAAwADAALAAsADAAKAAoACgAKAAoACgAKAAkACwALAAsACwAJAAkACQAIAAoACwAL
AAsACQAJAAoACgAKAAoACQAJAA0ADQANAA0AEQAVABsAIgAsADcARQBWAGgAdgCEAJYA
rwDJANgA0wC0AHgAJADW/5//dP9S/z7/Ov86/0L/TP9R/1T/Vv9Y/2D/bv9//4//nf+o
/7T/wv/L/9T/3P/j/+v/8f/1//j/+P/7//z//v8AAAEABAAGAAcACAAGAAYABgAFAAUA
BgAHAAcABwAHAAcABwAHAAcABwAHAAkACgAKAAoACAAJAAkACQALAAsACwALAAsACwAL
AAsACQAJAAoACgAMAAwACwALAAwADAANAA0ADQANAA0ADgAQABAAEAARABEAEAAPAA8A
EgASABMAEwATABQAFAAVABUAFgAWABYAFwAXABkAGQAXABkAGQAZABsAGwAbABsAGgAb
ABsAGwAbABsAGwAbABwAHAAcABwAGwAaABkAGAAaABoAGgAaABoAGwAbABsAGwAcABwA
HAAcABwAHAAcABoAGgAaABkAGwAbABoAGgAXABYAFQAVABQAEwASABIAEQAQABAADwAM
AAwADAALAA0ADAAMAAwADAAMAAwADAAMAAwADAAMAA4ADgAPAA8ADgAOAA8AEAAQABAA
EQARAA8AEAAQABEAEwATABQAFAAVABUAFgAWABUAFQAVABUAFgAWABYAFgAWABYAFwAX
ABcAFgAWABYAFgAWABYAFgAUABMAEwASABQAFAAUABQAFAAUABQAEwATABMAEwATABIA
EgASABIAEAAPAA8ADwARABAAEAAQAA4ADgAOAA4ADgAOAA4ADgAPAA8ADwAPAA0ADQAN
AA0ADQANAA0ADQANAA0ADQAMAAwADAAMAAwADAAMAAwADAAMAAwADAAMAA4ADgAOAA4A
DAAMAA0ADgAQABAAEQASABQAFQAVABYAFAAVABUAFQAVABQAFgAWABYAFgAUABQAFwAa
ABwAHAAcABwAGgAaABkAGQAbABsAGQAWABYAFQAUABQAEgARABAADwAOAA0ADQAMAA0A
DQANAA0ADAALAAoACgAKAAkACQAKAAkACAAHAAYABwAIAAkACQAHAAcABwAHAAcABwAH
AAYACAAJAAkACQAHAAcACAAIAAoACgAJAAkACQAHAAcACQANABMAGQAgACoANwBFAFYA
aAB2AIYAngC7ANcA5ADdALoAeAAiANj/o/96/1b/RP9A/0D/Rv9O/1H/Uv9U/1j/Yv9u
/3//j/+b/6T/sP+8/8f/0P/Y/9//5f/t/+//8v/0//X/9v/4//z////+/wAA//8AAAAA
AAAAAAEAAwAEAAUABQADAAMAAwADAAMAAwADAAMAAwAEAAQABAAEAAUABQAFAAUABQAF
AAUABQAFAAUABQAFAAUABgAGAAYABgAFAAUABgAGAAcABwAHAAcABwAIAAgACAAIAAkA
CgAKAAoACwAOAA4ADwAPAA0ADgAOAA8ADwAQABAAEAAPAA8AEQARABMAFQAVABUAFQAV
ABUAFQAUABUAFQAVABcAFwAXABcAFgAWABYAFgAWABYAFgAWABQAFAAUABQAFAAVABUA
FQAXABgAGAAYABYAFgAWABYAFgAWABYAFQAVABUAFAAUABEAEAAPAA8AEAAPAA4ADgAN
AAwADAALAAoACgAKAAkACQAIAAgACAAGAAYABgAGAAgACAAIAAgACAAIAAkACQAKAAoA
CwAMAAoACgALAAsACwAMAAwADQANAA0ADgAOAA8ADwAQABAAEwATABMAEwAUABQAFAAU
ABIAEgATABMAFQAUABQAFAASABIAEgASABIAEQARABAAEgASABIAEgASABIAEgARABEA
EQARABEAEAAQABAAEAAQAA8ADwAPABAAEAARABIAEQAQAA8ADgAOAA4ADgAOAA8ADwAP
AA8AEQARABEAEQAPAA8ADwAPAA0ADQANAAwADQAOAA8AEAAOAA4ADgAOABAAEAAQABAA
EAAQABAAEAASABIAEwAUABYAFgAXABgAGAAZABkAGgAaABkAGAAYABgAGAAYABgAGAAb
AB4AIQAiACMAJAAkACQAIwAjACEAIQAfABwAHgAdABwAHAAaABkAGAAXABcAFwAYABgA
FQAVABUAFQASABEAEAAQABIAEQARABIAFAAUABQAFAAUABQAFAATABMAEwATABMAEwAT
ABMAEgAUABUAFQAVABMAEwAUABQAFgAWABUAFQAXABcAFwAZAB0AIwApADIAPABLAF0A
cACCAJIAqgDKAO0ACQESAf8AzACCADIA8v+9/47/bv9i/1z/Wv9g/2T/Y/9k/2j/bP94
/4j/l/+l/6//vP/I/9T/3f/m/+7/9f/9/wEABQAGAAgACQAMAA4AEAATABQAFgAVABYA
FgAWABYAFQAXABgAGQAZABsAGwAbABsAGwAbABsAGwAbABwAHAAcABoAGwAbABsAHAAd
AB4AHwAdAB0AHQAdAB0AHQAeAB4AIAAgAB8AHwAeAB4AHwAfACEAIQAhACIAIgAiACIA
IwAkACQAJAAlACgAKAApACkAJwAoACgAKQArACwALAAsAC8ALwAxADEAMQAzADMAMwA1
ADUANQA1ADYANwA3ADcAOQA5ADkAOQA4ADgAOAA4ADYANgA2ADYAOAA4ADgAOAA4ADkA
OQA5ADoAPAA9AD4APAA8ADwAPAA8ADwAPAA7ADsAOwA6ADoANwA2ADUANQA2ADUANAA0
ADEAMAAwAC8ALgAuAC4ALQAtACwALAAsACoAKgAqACoALAAsACwALAAsACwALQAtACwA
LgAvAA==
         </WaveFormData>
      </LeadData>
      <LeadData>
         <LeadByteCountTotal>10000</LeadByteCountTotal>
         <LeadTimeOffset>0</LeadTimeOffset>
         <LeadSampleCountTotal>5000</LeadSampleCountTotal>
         <LeadAmplitudeUnitsPerBit>4.88</LeadAmplitudeUnitsPerBit>
         <LeadAmplitudeUnits>¦ÌV</LeadAmplitudeUnits>
         <LeadHighLimit>2147483647</LeadHighLimit>
         <LeadLowLimit>268435456</LeadLowLimit>
         <LeadID>V6</LeadID>
         <LeadOffsetFirstSample>0</LeadOffsetFirstSample>
         <FirstSampleBaseline>0</FirstSampleBaseline>
         <LeadSampleSize>2</LeadSampleSize>
         <LeadOff>FALSE</LeadOff>
         <BaselineSway>FALSE</BaselineSway>
         <ExcessiveACNoise>FALSE</ExcessiveACNoise>
         <MuscleNoise>FALSE</MuscleNoise>
         <LeadDataCRC32>2757245975</LeadDataCRC32>
         <WaveFormData>
HgAeAB4AHgAeAB4AHgAeAB0AHAAbABoAGgAaABoAGgAYABgAGAAYABoAGgAaABoAGgAa
ABoAGgAaABoAGgAaABsAHAAdAB4AIAAgACAAIAAgACAAIAAgACEAIgAjACQAIgAiACIA
IgAjACQAJQAmACYAJgAmACYAJgAmACYAJgAmACYAJgAmACYAJgAmACYAJgAmACYAJgAk
ACQAJAAkACQAJAAkACQAJAAkACQAJAAiACIAIgAiACQAJAAkACQAIgAiACIAIgAiACIA
IgAiACIAIgAiACIAIgAiACIAIgAiACIAIgAiACIAIgAiACIAIgAiACIAIgAiACIAIgAi
ACIAIgAiACIAIgAiACIAIgAiACIAIgAiACQAJAAkACQAJgAmACYAJgAoACgAKAAoACkA
KgArACwAKgAqACoAKgAoACgAKAApAC4AMAAwADAALQAtAC0ALQAvAC8ALwAvACsAKQAp
ACkAJwAnACcAJgAnACcAJgAlACUAJAAjACMAIwAjACEAIAAgACAAHwAfAB8AHwAfAB8A
HwAgACAAHwAdAB0AHQAdAB0AHQAdAB0AHQAdABwAHAAfAB8AHwAfAB0AHQAdAB0AHQAd
AB0AHQAeACIAJQArAC8AMwA2ADwARgBQAFkAYQBnAHIAgACQAJoAlgB9AE4ADQDT/7D/
mf+C/3H/b/91/3//iP+O/4//kf+V/5r/oP+r/7f/wv/L/9T/4f/r//H/9//8/wIABQAH
AAoADAAPABAAEwATABUAFAAWABQAFQAXABkAGAAXABcAFwAXABcAGQAZABkAGQAZABkA
GQAZABcAFwAXABcAGQAZABkAGgAYABgAGAAYABgAGAAYABkAGgAaABoAGgAZABkAGQAa
ABoAGgAbABwAGgAaABoAGgAcABwAHQAeAB4AHgAfAB8AHgAdABwAHAAcAB0AHgAeAB4A
HwAgACAAIAAgACEAIQAiACMAIwAjACEAIQAiACIAJAAlACUAJQAlACUAJQAlACMAIwAj
ACMAIwAjACMAIgAiACIAIwAjACUAJQAmACYAJAAkACQAJAAlACUAJAAkACQAJAAkACIA
IAAfAB8AHgAdAB0AHQAdABsAGgAaABkAGQAZABgAGAAYABYAFgAWABYAFQAVABUAFwAX
ABcAFwAXABcAFwAXABUAFQAWABYAFgAXABcAFwAYABgAGAAZABkAGgAaABoAGwAbABsA
GwAbABwAHAAdAB0AHgAeAB4AHAAcABwAHQAdAB0AHQAdABsAGwAbABsAGwAbABsAGgAa
ABoAGgAZABcAFwAXABcAGAAYABgAGAAYABgAFwAXABcAFwAXABcAFAAUABQAFAASABEA
EQARABMAEwATABMAEwATABIAEgAQABAAEAAQABIAEgASABIAEAAQAA8ADwAPAA8ADwAP
AA0ADQANAA0ADAAMAA0ADQANAA0ADQANAA0ADQANAA0ADwAPAA8AEAAOAA4ADwAPAA8A
DwAPAA8AEAAQABEAEQAPAA8ADwAPAA8AEgASABIAEgASABAAEQAUABYAGAAYABcAFwAW
ABUAFAATABMAEwARAA8AEQARAA8ADwAOAAwACgAJAAoACQAJAAgABQAFAAUABQADAAIA
AgACAAMAAwADAAMAAgABAAAAAAAAAP///////wEAAQABAAEAAAD///7//f/8//z//f/9
//v/+//7//v//f/9//3//f/9//v//P/+/wEABwAJAA0AFAAeACgAMAA5AD8ATQBgAHYA
iACMAHoATwASANf/sf+W/33/av9j/2X/a/9x/3T/cv9z/3P/d/9+/4b/kf+d/6T/q/+0
/7v/xf/N/9P/2P/e/+H/4//k/+T/5f/o/+n/6//t/+7/8P/w/+//7f/r/+z/7f/v/+//
7//v/+3/7f/t/+3/7//v/+//7//v/+//7//v/+7/7f/s/+z/7P/s/+z/7P/s/+z/7P/t
/+7/7v/u/+7/7//v/+//8P/u/+7/7//w//D/8P/w//D/8P/w//H/8v/w//D/8f/x//P/
8//z//T/8f/x//H/8P/y//P/9P/0//b/9v/3//f/+P/5//n/+f/5//n/+v/6//j/+f/5
//n/+f/5//n/+f/3//f/9//3//f/9//3//b/9v/2//f/9//1//X/9v/2//j/+P/4//j/
9//3//b/9v/0//T/9P/y//L/8f/x//D/7f/t/+3/7f/t/+z/7P/r/+n/6f/o/+j/6P/m
/+b/5v/m/+X/5f/l/+T/4//i/+H/4f/h/+H/4f/h/+H/4v/i/+L/4//j/+P/5P/k/+T/
5f/j/+T/5P/k/+X/5f/l/+X/4//k/+T/5f/l/+b/5v/m/+b/5v/m/+f/5f/l/+X/5f/j
/+P/4//j/+P/4//j/+L/4v/i/+L/4f/h/+H/4f/h/+D/4P/g/+D/4P/g/9//3//d/93/
3f/d/9z/3P/c/9z/2v/Z/9n/2f/Z/9n/2f/Z/9n/2f/Y/9j/2P/Y/9j/2P/Y/9j/2P/Y
/9b/1v/V/9X/1f/V/9X/1f/X/9f/1//X/9T/1P/V/9X/1f/V/9X/1f/V/9X/1f/V/9X/
1f/V/9b/1v/W/9f/1//X/9f/1//X/9r/2v/b/9v/2//b/9v/2//a/9r/2v/a/9r/2//d
/+H/5P/i/+L/4f/h/+P/4//j/+P/4f/h/9//3f/d/93/2//b/93/3P/b/9v/2P/X/9f/
1v/V/9X/1f/V/9H/0P/Q/9D/0f/R/9H/0f/T/9P/0//U/9L/0f/R/9H/0//T/9P/0//R
/9H/0f/R/9D/0P/R/9H/0//T/9P/0//T/9P/0//T/9P/0//W/9r/3f/h/+X/6f/w//j/
BgASABsAJQAzAEoAXgBsAGoAUAAfAOT/r/+N/3T/Wf9I/0H/Q/9J/0//UP9S/1H/U/9X
/1z/aP9x/3v/hP+N/5j/of+p/6//s/+4/7z/v//D/8b/yP/J/8r/zf/N/83/zv/Q/9L/
0//T/9P/0v/T/9H/0f/R/9H/0//T/9P/0//T/9P/0//T/9P/0//T/9P/1f/V/9X/1v/U
/9T/1P/U/9X/1v/X/9n/2P/Y/9j/2P/Z/9n/2f/a/9z/3P/d/97/3P/c/9z/3P/d/97/
4P/i/+D/4P/h/+H/4//j/+P/5P/m/+f/6P/o/+j/6f/q/+r/7P/s/+3/7f/u/+//7//v
//H/8f/y//L/9P/1//X/9f/1//X/9f/1//X/9f/1//X/9f/1//X/9P/2//b/9//3//n/
+f/6//r/+v/6//r/+v/7//v/+v/6//r/+v/6//j/+v/5//n/+P/5//n/+f/5//f/9v/2
//X/9f/1//T/9P/0//L/8v/y//L/8f/x//H/8//z//P/8//x//H/8f/x//P/8//0//T/
9P/1//X/9f/2//b/9v/3//n/+v/6//r/+f/5//n/+f/6//z//f////3//v/+//7/AAAA
AAAAAQADAAMAAwADAAEAAQABAAEAAwADAAMAAgACAAIAAgABAAEAAQABAAEAAgACAAIA
AgAAAAAA/////wEAAQABAAEAAAAAAAAAAAAAAP///////wEAAQABAAEA//////7//v8A
AAAAAAAAAP7//v/+//7/AAAAAP///////////////////////////v/+////////////
////////////////AAABAAIABAACAAIAAwADAAcABwAHAAcACgAIAAkACQAIAAgACAAI
AAgACAAJAAwADgAOAA4ADQANAA8ADwAPAA8ADwAPAA0ACwALAAsACQAJAAsACgAJAAkA
CAAHAAcABgAFAAUABQAFAAMAAgACAAIAAQABAAEAAQABAAEAAQACAAIAAQABAAEAAwAD
AAMAAwABAAEAAQABAAIAAgADAAMAAwADAAMAAwABAAEAAQABAAMABQAGAAYACQANABMA
FQAaACQALgA4AEMASQBPAFoAagB8AIgAhgBxAEQAAwDH/6T/i/90/2H/Xf9j/2v/cv92
/3f/ef97/37/iP+V/6H/rP+1/77/yf/T/9n/3f/k/+j/7f/v//T/9v/3//j/+f/7//v/
/P8AAAAAAQABAAEAAgABAAEAAQABAAEAAwADAAMAAwABAAEAAQABAAMAAwADAAMAAwAD
AAMABAACAAIAAgACAAQABAAEAAUABAAEAAQABAAEAAUABgAIAAYABgAHAAgABgAGAAYA
BgAHAAgACgAMAAoACgALAAsADQANAA0ADgAMAA0ADgAOAA4ADwAQABAAEgASABMAEwAS
ABMAEwATABUAFQAWABYAFgAXABcAFwAVABUAFQAVABcAFwAXABcAFQAVABUAFAAUABQA
FQAVABcAFwAYABgAFgAWABYAFgAZABkAGAAYABYAFgAWABQAFgAVABUAFAATABMAEwAT
ABEAEAAQAA8ADwAPAA4ADgAMAAoACgAKAAoACQAJAAkACwALAAsACwAJAAkACQAJAAsA
CwAMAAwACgALAAsACwAMAAwADAANAA8AEAAQABAAEQARABEAEQATABQAFAAVABMAFAAU
ABQAFgAWABYAFwAXABcAFwAXABcAFwAXABcAGQAZABkAGAAYABgAGAAXABcAFwAXABcA
FgAWABYAFgAWABYAFQAVABcAFwAXABcAFgAWABYAFgAWABUAFQAVABUAFQAVABUAFQAV
ABQAFAAWABYAFgAWABQAFAAUABQAFAAUABMAEwAVABUAFQAVABMAEwATABMAFAAUABUA
FQAVABUAFQAVABUAFQAVABUAFQAVABUAFgAWABYAFwAXABsAGwAbABsAGgAaABsAGwAd
AB0AHwAfACAAHgAeAB4AHgAdAB0AHwAgACIAIgAhACEAIQAhACEAIQAjACMAIQAfAB0A
HQAbABsAGwAaABkAGQAaABkAGQAYABUAFQAVABUAFQAUABQAFAATABMAEwATABMAEwAT
ABQAFgAVABUAFQATABMAEwATABUAFQAVABUAFAAUABUAFQAVABUAFQAVABcAFwAXABcA
FwAXABgAGgAdACMAJwAtADAANgA+AEgAUwBbAGEAbAB6AI4AmACWAIEAUgAPANX/sP+Z
/4L/cf9r/2//df9+/4T/h/+J/43/kv+a/6X/sf+8/8X/zP/X/+P/6f/v//T/+v///wEA
AgACAAUACAALAAsADQAOAA4ADgAPAA8ADwASABMAEwATABMAEwARABEAEQARABMAEwAT
ABMAEwATABMAEwATABMAEwAUABQAFAAUABQAFAAUABQAFQAWABYAFgAWABUAFQAVABYA
FgAWABcAGAAaABoAGgAaABgAGAAZABoAHAAcAB0AHQAbABsAGwAcABwAHQAeAB4AIAAh
ACIAIgAgACAAIQAhACQAJQAlACUAIwAjACQAJAAkACUAJQAlACcAJwAnACcAJQAlACUA
JQAnACcAJwAmACYAJgAnACcAJQAlACYAJgAmACYAJgAmACcAJwAmACYAJgAmACYAJAAk
ACMAIwAiACEAIQAhACEAHwAeAB4AHQAbABsAGgAaABwAGgAaABoAGgAZABkAGQAZABkA
GQAZABkAGQAZABkAFwAXABgAGAAaABsAGwAbABoAGgAaABsAGwAcABwAHAAdAB0AHQAd
AB0AHgAeAB8AIQAiACIAIgAgACAAIAAhACEAIQAhACEAIQAhACEAIQAhACEAIQAgACIA
IgAiACEAHwAfAB8AHwAeAB4AHgAeACAAIAAfAB8AHQAdAB0AHQAeAB4AHgAeABwAGwAb
ABsAGwAbABsAGwAdAB0AHAAcABoAGgAaABoAGgAaABoAGgAaABoAGQAZABkAGQAZABkA
GQAZABkAGQAWABYAFwAXABkAGQAZABkAFwAXABcAFwAZABkAGQAaABwAHAAdAB0AHgAd
ABwAGwAeAB4AHwAfAB8AHwAfACAAIAAgACAAIAAeAB8AIgAkACQAJAAjACMAJQAlACUA
JQAjACMAIQAfAB8AHwAdAB0AHQAcABsAGwAYABcAFwAWABcAFwAXABcAEwASABIAEgAP
AA8ADwAPAA8ADwAPABAAEAAPAA8ADwARABEAEQARAA8ADwAPAA8ADgAOAA8ADwAPAA8A
DwAPAA0ADQANAA0ADQANAA4AEAAVABkAHQAhACYAMAA6AEQATQBTAFkAZAB2AIYAkACM
AHEAPAD7/8f/qP+P/3j/a/9p/3H/ef+A/4L/g/+D/4X/iv+S/5//rf+4/7//yP/R/9v/
4f/l/+r/8P/1//n/+v/8////AAABAAMAAwAEAAYABgAHAAcABwAGAAcABwAHAAcABwAJ
AAkACQAJAAcABwAHAAcABwAHAAcABwAJAAkACQAKAAgACAAIAAgACgAKAAoACwALAAoA
CQAIAAcABwAHAAgACgAKAAsADAAKAAoACgAKAAoACgALAAwACgAKAAsACwANAA0ADQAO
AA4ADwAQABAADgAPABAAEAAQABAAEQARABIAEwATABMAEwATABQAFAASABMAEwATABEA
EQARABEAEgATABQAFQATABMAEwASABIAEgATABMAEQARABIAEgASABIAEgASABUAFQAU
ABQAEwASABEADgAQAA8ADwAOAA0ADQANAA0ACQAIAAgABwAJAAkACAAIAAgABgAGAAYA
BgAFAAUABQAFAAUABQAFAAMAAwADAAMABQAFAAYABgAGAAcABwAHAAgACAAIAAkABwAI
AAgACAAHAAcABwAHAAkACgAKAAsACwAMAAwADAAKAAoACgALAAsACwALAAsACwALAAsA
CwAJAAkACQAIAAgACAAIAAcABwAHAAcABwAFAAQAAwACAAAAAAD////////////////+
//7//v/+//7//f/9//3//f/9//3//f/7//v/+v/6//z//P/8//z/+v/6//r/+v/6//r/
+f/5//n/+f/5//n/9//3//f/9//3//j/+v/7//r/+f/4//f/+f/5//n/+f/5//n/+f/6
//j/+P/5//n/+//7//v/+//6//r/+//7//3//f//////AAD+//7//v/+//z//f8AAAIA
AwAEAAQABQADAAMAAwADAAMAAwABAP//AQABAP/////9//z/+//7//r/+f/5//j/9f/1
//X/9f/1//T/9P/0//H/8f/x//H/7//v/+//8P/y//H/8f/x/+//7//v/+//8f/x//H/
8f/u/+7/7//v/+3/7f/t/+3/7//v/+//7//v/+//8P/y//X/+/8BAAMACgAQABoAJAAt
ADcAQwBUAGwAggCKAH4AWQAeAOP/uf+c/4H/aP9d/13/Yf9n/2r/aP9n/2n/a/9y/3z/
h/+P/5j/n/+q/7X/u//B/8f/zv/S/9X/1//Y/9r/2//e/9//4f/j/+L/4v/k/+P/4//l
/+b/5//n/+f/5//n/+X/5f/l/+X/5f/l/+X/5f/n/+f/5//n/+f/5//n/+j/6P/o/+j/
6P/o/+j/6P/p/+j/6P/o/+j/5//n/+f/6P/o/+j/6f/q/+r/6v/q/+r/6P/o/+n/6v/s
/+z/7f/t/+//7//v//D/7v/v//D/8P/w//H/8v/y//L/8v/z//P/9P/1//X/9f/1//X/
9v/2//b/9//3//f/+f/5//n/+f/3//f/9//3//n/+f/5//j/+P/4//n/+f/5//n/+v/6
//r/+v/6//r/+f/5//j/+P/6//r/+v/4//j/9//3//b/8//z//P/8//z//L/8v/x//H/
8f/w//D/8P/u/+7/7v/u/+3/7f/t/+3/7f/t/+3/7f/t/+3/7f/t/+3/7v/u/+7/7//v
/+//8P/w//D/8f/x//L/8v/y//P/8//z//P/8//0//T/9f/3//j/+P/4//b/9v/2//f/
9f/1//X/9f/3//f/9//3//X/9f/1//T/9v/2//b/9f/1//X/9f/1//L/8v/y//L/9P/0
//P/8//z//P/8//z//T/9P/0//T/9P/z//P/8//x//H/8f/x//P/8//y//L/8v/y//L/
8v/0//T/9P/0//L/8v/x//H/8f/x//H/8f/x//H/8f/x//D/8P/x//H/8f/x//H/8f/x
//H/8f/x//H/8f/x//L/9P/0//X/9f/1//X/9f/1//j/+P/5//n/+f/3//j/9v/2//b/
9v/4//n//P/+//7//v/9//3//f/9//3//f///////f/7//v/+//5//n/+f/4//f/9//2
//X/9f/0//P/8//z//P/8f/w//D/8P/v/+//7//v//H/8f/x//L/8P/v/+//7//v/+//
7//v/+//7//v/+//7v/u/+//7//v/+//7//v/+//7//v/+//7//x//L/9v/5//3/AQAF
AAgAEAAaACYAMQA5AEMAVABoAHgAfgB0AFEAGADZ/6//kv97/2L/V/9X/13/Zf9q/2z/
a/9t/2//dP9+/4n/lf+g/6n/sv+7/8X/y//P/9T/2v/d/+H/5P/m/+f/6v/r/+v/6//s
/+z/7v/v/+//8f/y//H/8f/x//H/8f/x//H/8f/x//P/8//z//P/8f/x//H/8f/z//P/
8//0//T/9P/0//T/9v/2//b/9//2//b/9v/2//X/9f/1//b/+P/4//n/+v/4//j/+P/4
//r/+v/7//z//P/8//3//f/9//3//f/+/wAAAQACAAIAAgADAAQABAAEAAQABQAFAAYA
BwAHAAcABwAHAAgACAAKAAsACwALAAkACQAJAAkACwALAAsACwALAAsACwAKAAoACgAL
AAsACwALAAwADAAMAAwADAAMAA0ADQAMAAwADgAOAA4ADAAMAAsACwAKAAsACwALAAsA
BwAGAAYABQAHAAcABgAGAAYABAAEAAQABAADAAMAAwAFAAUABQAFAAMAAwADAAMABQAF
AAYABgAGAAcABwAHAAgACAAIAAkACwAMAAwADAALAAsACwALAA0ADgAOAA8ADwAQABAA
EAAQABAAEAARABMAEwATABMAEQARABEAEQATABMAEwASABIAEgASABEAEQARABEAEQAS
ABIAEgASABAAEAAPAA8AEQARABEAEQAQABAAEAAQABAADwAPAA8ADwAPAA8ADwAPAA8A
DgAOABAAEAAQABAADgAOAA4ADgAQABAADwAPABEAEQARABEADwAPAA8ADwAOAA4ADwAP
AA8ADwAPAA8ADQANAA0ADQAPAA8ADwAQAA4ADgAPAA8AEwATABMAEwAUABQAFQAVABUA
FQAVABUAGQAYABgAGQAYABYAFgAWABYAFgAXABoAHAAeAB4AHQAdABsAGwAbABsAGwAb
ABkAFwAXABcAFQAVABcAFgAVABUAEgARABEAEAAPAA8ADwAPAA8ADgAOAA4ACwALAAsA
CwALAAsACwAMAAwACwALAAsACwALAAsACwALAAsACwALAAoACgALAAsACwALAAsACwAL
AAsACwALAAsACwAMABAAEwAZAB0AIQAmAC4AOABCAE0AUwBZAGgAegCKAIwAgABbACIA
4f+z/5r/g/9s/2P/Zf9p/3H/ev98/3//gf+F/4r/lv+h/63/tv+//8r/1f/d/+P/6f/u
//L/9f/3//r/+v/9//7/AQABAAMABAAEAAQABQAHAAcACAAHAAcABwAHAAcABwAHAAcA
BwAHAAcABwAHAAUABQAFAAUABwAHAAcACAAGAAYABgAGAAgACAAIAAkACgAKAAoACgAJ
AAkACQAKAAoACgALAAwACgAKAAoACgAMAAwADQAOAA4ADgAPAA8ADwAPAA8AEAAQABEA
EgASABIAEwAUABQAFAAUABUAFQAWABcAFwAXABUAFQAWABYAGAAZABkAGQAXABcAFwAX
ABkAGQAZABkAGQAZABkAGAAWABYAFwAXABkAGQAaABoAGgAaABoAGgAZABkAGAAYABoA
GgAaABgAFgAVABUAFAAVABUAFQAVABMAEgASABEAEQARABAAEAASABAAEAAQAA4ADQAN
AA0ADwAPAA8ADwANAA0ADQANAA8ADwAQABAAEAARABEAEQAQABAAEAARABMAFAAUABQA
EwATABMAEwAVABYAFgAXABcAGAAYABgAGAAYABgAGQAZABkAGQAZABkAGQAZABkAGQAZ
ABkAGAAYABgAGAAXABcAFwAXABcAFgAWABYAFgAWABYAFQAVABUAFQAVABUAFgAWABYA
FgAUABMAEwATABUAFQAVABUAFQAVABQAFAAUABQAFAAUABQAFAAUABQAFAAUABMAEwAV
ABUAFQAVABUAFQAVABUAFAAUABUAFQAVABUAFQAVABMAEwATABMAFQAVABUAFgAWABYA
FwAXABkAGQAZABkAHAAcAB0AHQAdABsAGwAcABwAHAAcABwAGgAbAB4AIAAhACIAIgAj
ACEAIQAhACEAIQAhAB8AHQAfAB8AHQAdABsAGgAZABkAGgAZABkAGAAXABcAFwAXABUA
FAAUABQAFQAVABUAFQATABMAEwAUABQAEwATABMAEwATABMAEwARABEAEQARABIAEgAT
ABMAEwATABMAEwAVABUAFQAVABcAFwAWABYAGQAdACMAKQAuADYAQABKAFMAVwBdAGgA
eACKAJIAjgB1AEAA+//D/6L/i/92/2n/af9v/3f/gP+E/4X/h/+J/5D/mP+n/7X/vv/H
/9D/2f/j/+f/7f/0//r//f8BAAQABAAFAAYABwAJAA0ADgAQABAAEQARABEAEAAPABEA
EQARABEAEQARABEAEQARABEAEQARABEAEQARABEAEQARABEAEgASABIAEgASABQAFAAU
ABUAFAAUABQAFAAVABUAFQAWABQAFAAVABYAFgAWABYAFgAYABgAGQAaABkAGAAYABcA
GAAZABoAHAAaABsAHAAcABwAHQAeAB4AHgAeAB8AHwAeAB8AHwAfACEAIQAiACIAIAAh
ACEAIQAhACEAIQAhACMAIwAjACMAIQAhACEAIAAiACIAIwAjACEAIQAiACIAIgAiACIA
IgAjACMAIgAiACAAIAAgAB4AIAAfAB8AHgAbABsAGwAbABkAGAAYABcAFwAXABYAFgAW
ABQAFAAUABYAFQAVABUAEwATABMAEwATABMAEwATABMAEwAUABQAFAAVABUAFQAWABYA
FgAXABUAFgAWABYAGQAZABkAGQAZABoAGgAbABkAGgAaABoAHAAcABwAHQAbABsAGwAb
ABkAGQAZABkAGwAbABsAGgAYABgAGAAXABkAGQAZABkAFgAWABYAFgAYABgAFwAXABcA
FwAXABcAFgAWABYAFgAWABUAFQAVABMAEwATABMAFQAVABQAFAAUABQAFAAUABIAEgAS
ABIAFAAUABMAEwATABMAEwATABEAEQARABEAEgASABMAEwARABEAEQARABMAEwATABMA
EQARABEAEgAUABQAFQAVABkAGQAZABkAGQAYABgAFwAZABgAGAAYABgAGAAWABcAGgAc
AB4AHgAdAB0AGwAbABsAGwAdAB0AGwAZABkAGQAXABcAFgAUABIAEQASABEAEQAQAA8A
DwAPAA8ADQAMAAwADAALAAsACwALAAkACQAJAAoADAALAAsACwAJAAkACQAJAAkACQAJ
AAkACAAIAAkACQAJAAkACQAJAAsACwALAAsACQAJAAgACgAPABUAGQAdACQALAA0AD4A
RQBLAFMAYgB0AIYAkACIAGsANADx/7//oP+J/3T/Z/9p/2//df98/37/ff9//4P/iv+S
/5//q/+0/7v/wv/L/9P/2//h/+b/7P/x//P/9P/2//f/+v/7//3///8AAAAAAAABAAEA
AQACAAMAAwADAAMAAwADAAMAAwADAAMAAwADAAMAAwADAAMAAwABAAEAAQACAAQABAAE
AAQAAgACAAIAAwAEAAQABAAEAAMAAwADAAQABAAEAAUABgAGAAYABgAGAAQABAAFAAYA
BgAGAAcABwAJAAkACQAKAAgACQAKAAoACgALAAwADAAMAAwADQANAA4ADwAPAA8ADwAP
ABAAEAAOAA8ADwAPABEAEQARABEAEQARABEAEQARABEAEQAQABAAEAARABEADwAPABAA
EAASABIAEgASABIAEQAPAA4ADgAOAA4ADAAMAAsACwAKAAkACQAJAAkABwAGAAYABQAF
AAUABAAEAAYABAAEAAQABAADAAMAAwABAAEAAQABAAMAAwADAAMAAwADAAQABAACAAMA
AwADAAQABAAEAAUAAwAEAAQABAAHAAcABwAHAAcACAAIAAkACQAKAAoACgAKAAoACgAL
AAkACQAJAAkACwALAAsACwAJAAkACQAIAAgACAAIAAcABwAHAAcABwAHAAgACQAKAAoA
CgAJAAkABwAHAAcABwAIAAgACAAIAAoACQAJAAkABwAHAAcABwAHAAcABgAGAAYABgAG
AAYABgAGAAYABgAGAAYABQAFAAMAAwADAAMABQAFAAUABQAEAAQABQAFAAUABQAFAAUA
BQAFAAUABQAFAAUABQAGAAcACAAKAAsADQANAA0ADQAOAA4ADgAOAA4ADgAOAAwADQAQ
ABIAEwAUABQAFQAVABUAFQAVABMAEwARAA8AEQARAA8ADwAPAA4ADQANAA4ADQANAAwA
CQAJAAkACQAFAAQABAAEAAQABQAGAAcABwAHAAcACAAIAAcABwAHAAcABwAHAAcABQAF
AAUABQAGAAYABwAHAAUABQAFAAUABwAHAAcABwAJAAkACAAKAA8AEwAZAB0AJAAsADgA
QgBJAFEAXwB0AIwAngCkAJIAZQAqAPH/y/+w/5X/gP95/3n/f/+D/4T/hP+D/4X/h/+O
/5r/pf+v/7j/wf/K/9P/2//h/+f/7P/y//X/9//4//r/+//+////AQADAAQABgAGAAcA
BwAFAAYABwAHAAcABwAHAAcABwAHAAcABwAHAAcABwAJAAkACQAJAAcABwAHAAgACgAK
AAoACgAMAAwADAANAA0ADAALAAoACgALAAwADgAOAA4ADwAQABAAEAAQABAAEAAQABEA
EgASABIAEwATABUAFQAVABYAFAAVABYAFgAYABkAGgAaABwAHAAdAB0AHgAfAB8AHwAh
ACEAIgAiACIAIwAjACMAJQAlACUAJQAlACUAJQAlACUAJQAlACQAJgAmACcAJwAnACcA
KAAoACoAKgAqACoAKQApACgAKAAoACgAKAAmACgAJwAnACYAIwAjACMAIwAjACIAIgAh
AB8AHwAeAB4AHgAcABwAHAAeAB0AHQAdABsAGwAbABsAHQAdAB0AHQAdAB0AHgAeABwA
HwAhAA==
         </WaveFormData>
      </LeadData>
   </Waveform>
</RestingECG>
