# Supplementary material for: Detection of Left Atrial Enlargement Using a Convolutional Neural Network-Enabled Electrocardiogram
Source: Front Cardiovasc Med. 2020 Dec 17;7:609976. doi: 10.3389/fcvm.2020.609976 (PMC7773668; doi:10.3389/fcvm.2020.609976)
Supplement: Supplementary file 4 [file Data_Sheet_4.ZIP › normal3/1802031891_1304_0000000H.XML]

<?xml version="1.0" encoding="Windows-1252"?>
<!DOCTYPE RestingECG SYSTEM "restecg.dtd">
<RestingECG>
   <PatientDemographics>
      <PatientID>1802031891</PatientID>
      <PatientAge>65</PatientAge>
      <AgeUnits>Years</AgeUnits>
      <Gender>Male</Gender>
      <PatientLastName>luzhenhong</PatientLastName>
   </PatientDemographics>
   <TestDemographics>
      <DataType>Resting</DataType>
      <Site>1</Site>
      <AcquisitionDevice>MAC55</AcquisitionDevice>
      <Status>Unconfirmed</Status>
      <Priority>Normal</Priority>
      <AcquisitionTime>10:10:58</AcquisitionTime>
      <AcquisitionDate>08-05-2016</AcquisitionDate>
      <CartNumber>1</CartNumber>
      <AcquisitionSoftwareVersion>009C</AcquisitionSoftwareVersion>
      <XMLSourceVersion>MAC5000 v1.0</XMLSourceVersion>
   </TestDemographics>
   <RestingECGMeasurements>
      <VentricularRate>95</VentricularRate>
      <AtrialRate>95</AtrialRate>
      <PRInterval>196</PRInterval>
      <QRSDuration>86</QRSDuration>
      <QTInterval>370</QTInterval>
      <QTCorrected>464</QTCorrected>
      <PAxis>47</PAxis>
      <RAxis>11</RAxis>
      <TAxis>38</TAxis>
      <QRSCount>16</QRSCount>
      <QOnset>215</QOnset>
      <QOffset>258</QOffset>
      <POnset>117</POnset>
      <POffset>176</POffset>
      <TOffset>400</TOffset>
      <ECGSampleBase>500</ECGSampleBase>
      <ECGSampleExponent>0</ECGSampleExponent>
   </RestingECGMeasurements>
   <Diagnosis>
      <Modality>Resting</Modality>
         <StatementCount>2</StatementCount>
         <LabelText>12SL ��ϳ���</LabelText>
      <DiagnosisStatement>
         <StmtFlag>ENDSLINE</StmtFlag>
         <StmtText>�������</StmtText>
      </DiagnosisStatement>
      <DiagnosisStatement>
         <StmtFlag>ENDSLINE</StmtFlag>
         <StmtText>���� ECG</StmtText>
      </DiagnosisStatement>
   </Diagnosis>
   <Waveform>
      <WaveformType>Rhythm</WaveformType>
      <WaveformStartTime>0</WaveformStartTime>
      <NumberofLeads>8</NumberofLeads>
      <SampleType>CONTINUOUS_SAMPLES</SampleType>
      <SampleBase>500</SampleBase>
      <SampleExponent>0</SampleExponent>
      <HighPassFilter>16</HighPassFilter>
      <LowPassFilter>150</LowPassFilter>
      <ACFilter>NONE</ACFilter>
      <LeadData>
         <LeadByteCountTotal>10000</LeadByteCountTotal>
         <LeadTimeOffset>0</LeadTimeOffset>
         <LeadSampleCountTotal>5000</LeadSampleCountTotal>
         <LeadAmplitudeUnitsPerBit>4.88</LeadAmplitudeUnitsPerBit>
         <LeadAmplitudeUnits>��V</LeadAmplitudeUnits>
         <LeadHighLimit>2147483647</LeadHighLimit>
         <LeadLowLimit>268435456</LeadLowLimit>
         <LeadID>I</LeadID>
         <LeadOffsetFirstSample>0</LeadOffsetFirstSample>
         <FirstSampleBaseline>0</FirstSampleBaseline>
         <LeadSampleSize>2</LeadSampleSize>
         <LeadOff>FALSE</LeadOff>
         <BaselineSway>FALSE</BaselineSway>
         <ExcessiveACNoise>FALSE</ExcessiveACNoise>
         <MuscleNoise>FALSE</MuscleNoise>
         <LeadDataCRC32>3500142651</LeadDataCRC32>
         <WaveFormData>
+P/4//j/+P/2//b/9v/2//n/+v/7//z/+//6//n/+P/7//z//f/+//7//v/+//7//v/+
//////8CAAUABgAIAAkACAAHAAYACgALAAsACwALAAwADQANAAsACwALAAsACwAIAAYA
BAABAP///P/5//v/+f/5//j/9v/2//b/9//1//X/9f/1//b/9v/3//j/9//1//T/9P/2
//b/9v/2//b/9v/1//X/8//z//P/8//0//X/9v/3//T/8//y//H/9f/3//j/+P/1//X/
9P/z//b/+/8GABQAIgAyAD4ATgBaAGMAZwBkAF0AVQBMAD0AJgAOAPf/5//f/97/2f/Y
/9z/4f/j/+f/6//u/+7/7//x//T/9P/2//X/8//x/+//7//w//D/8f/z//T/9f/z//P/
8//z//T/9P/0//T/9//3//f/9//2//X/9P/z//T/9v/3//j/9//2//X/9P/0//T/9f/1
//f/9//4//j/9//2//X/9P/1//f/+P/5//n/+P/3//b/9//4//n/+v/8//z//P/9//3/
/P/8//v//v///wIAAwAAAAEAAAABAAMABAAEAAQABwAIAAgACQAIAAcABwAGAAcACAAJ
AAsACgAJAAcABgAIAAgACAAIAAgACAAHAAcABQADAAMAAwACAAMAAwADAAIAAQD+//z/
/f/8//z//P/7//v/+//6//j/9v/1//P/9v/3//f/+P/3//b/9f/0//X/9P/0//T/9v/2
//b/9v/1//T/8//x//T/9f/2//f/9v/1//T/8//z//P/8//y//T/9f/1//b/9f/0//P/
8v/z//T/9f/3//X/9P/0//X/9f/1//X/9v/4//j/+P/4//j/9//2//b/+f/6//z//v/8
//z/+v/8//z//P/8//3//v///wEAAAABAAIAAQAFAAgACQAKAAgACgALAAsACwALAAwA
DQAPAA8ADwAPAAwACgAFAAEA///+//7//f/5//n/9//3//b/9P/0//T/9//3//f/9//2
//X/8//y//P/9P/0//X/9v/2//b/9v/0//T/9P/z//T/9f/2//f/9v/1//T/8//1//X/
9f/1//X/9f/1//b/8v/z//X/9v/5//7/BwASAB4ALAA6AEoAWgBqAHMAcwBqAF8AUQBC
AC0AFgACAPH/5//l/+D/1//W/9j/2//j/+v/8f/2//j/9//1//L/8v/y//H/8//1//f/
9//4//j/9f/1//T/8//0//X/9v/3//b/9v/2//b/9f/1//X/9f/2//f/+P/5//j/+P/3
//b/+P/4//j/+P/4//j/+f/5//f/9//4//j/+f/6//v//P/7//v/+v/5//z//P/8//z/
/P/8//z//P/8//z//P/9/wAAAAABAAEA/////wEAAQADAAUABQAHAAcACAAIAAgABwAI
AAgACQALAAsADAAMAAsACgAJAAkACgALAAsADAAMAAwADAAMAAsACgAIAAcACAAHAAgA
CQAGAAUAAwABAAMAAwABAAAA///+//7//v/7//v/+//6//r/+v/7//v/+v/5//f/9v/4
//j/+P/4//f/9v/2//b/9v/2//b/9v/3//j/+f/5//b/9f/0//P/9P/1//b/9//3//f/
9//2//T/9f/1//b/+P/4//j/+P/2//b/9v/3//n/+P/4//n/+f/5//n/+v/4//j/+P/4
//r/+//8//7//f/8//z//P/+/wAAAQACAAMABAADAAIAAQABAAMABQAHAAcACgAMAAwA
DAALAAwADAALAA4ADwARABMAEgARABAADwARABAADAAJAAQAAgABAP//+//7//n/+f/5
//j/+f/6//r/+f/4//f/+f/5//j/+P/4//j/9//3//b/9v/2//b/9//4//n/+f/4//f/
9v/1//f/9//3//f/9//3//f/9//1//X/9f/2//r/+//7//r/+f/6////CgAYACgAOABK
AFoAagBzAHMAbABjAFkAUABDACoAEgD9/+v/4f/c/9f/1v/a/9//5//t//H/8v/y//H/
8f/0//b/+P/5//n/9//2//X/9f/0//b/9//3//f/9//3//f/9//2//b/9v/2//j/+f/6
//v/+v/5//j/9//4//r/+//8//z//P/8//z/+v/6//v/+//9//3//v/+//3//P/7//r/
/P/9//3//f/+//7//v/+//z//P/8//z///8AAAEAAwADAAIAAgABAAIAAwAGAAcABQAH
AAcACQAHAAgACAAIAAoADAANAA8ADgANAA0ADAAOAA4ADgAPAA8ADwAOAA4ADAAMAAwA
DAANAA4ADgAPAA4ACwAKAAkACQAJAAgABwAHAAcABQAEAAIAAAD///7//v///wAAAAD+
//z/+//5//r/+//7//z/+v/6//r/+v/3//b/9v/2//f/+P/5//r/+f/4//f/9f/2//f/
+P/5//f/9//3//f/9f/1//X/9P/1//f/+P/6//n/+P/3//b/9//4//n/+//7//r/+v/7
//r/+f/4//j/+f/6//v//P/8//v/+v/6//z//P/9//7/AAAAAP3//f/+/wAAAAAAAAAA
AgACAAIAAwACAAMABAADAAcACgALAAwACwAMAAwACwANAA0ADgAPABAAEQASABMAEgAQ
AAsABwAGAAQAAwABAP7//f/6//n/+v/4//j/+P/6//v//P/9//r/+f/3//b/+f/6//r/
+//7//r/+f/4//j/+P/4//f/+f/5//n/+f/4//f/9v/1//b/9//4//n/9//3//f/+P/2
//f/+f/6//3//v8BAAoAFAAiADAAQABUAGQAcQB1AHAAZwBbAE4APwAqABQAAQDx/+X/
4P/Z/9T/1P/Z/9//5//x//b/+P/3//X/9P/y//L/9f/1//f/9//3//j/+P/3//f/9v/1
//b/9//4//n/+P/4//j/+P/5//n/+f/5//v/+//7//v/+v/6//n/+P/5//r/+//8//r/
+v/7//v/+//7//z//P/+//7//v/+//3//f/8//v//f/+////AAD+//7//v/+/wAAAAAA
AAEABAAEAAUABQAEAAMABAADAAQABwAIAAsACQAKAAoACgALAAwADAANAA8ADwAQABAA
DwAOAA0ADQAOAA8ADwAQAA4ADgAOAA4ADgAOAA0ADQANAAsACwALAAcABwAGAAUABwAH
AAUABAABAAAAAAAAAP////////7////+//7//f/8//v/+f/4//n/+v/7//z/+f/4//j/
+P/4//j/+P/4//r/+v/6//n/+P/3//b/9f/2//f/+P/5//f/9//3//b/9v/3//f/+P/6
//r/+v/6//n/+P/3//f/+P/4//n/+//5//n/+f/6//r/+v/6//r//f/9//3//v/9//z/
/P/8//7/AAADAAIAAQAAAP///v/+//7//v///wEAAwAFAAUABAAGAAYABgAHAAoADAAN
AAsACwAMAA0ADQANAA0ADQAPAA4ACgAHAAMAAAD+//v/+v/7//r/+//4//b/9v/2//f/
9//3//f/+P/5//n/+v/5//j/9v/1//j/+P/4//j/9//2//X/8//1//X/9f/1//f/9//3
//f/9v/1//T/8//0//X/9v/4//j/9//1//T/9f/4////CgAYACQAMAA8AEoAWgBjAGcA
ZgBfAFUASgA7ACIACgD3/+f/4f/e/9v/2v/Y/9v/3//n/+v/7v/y//X/9//4//j/+P/1
//P/8//1//X/9v/2//j/+f/5//n/+P/3//b/9f/3//j/+f/6//r/+f/4//f/+f/5//n/
+f/7//z//P/8//v/+v/5//j/+f/6//z//f/7//v//P/8//z//P/8//z//v//////////
//7//f/8//3//v///wAAAAAAAAAAAQACAAIAAwADAAQABQAIAAkACAAJAAgACQAKAAwA
DQAOAA4ADgANAA0ADQANAA4ADgAQABAAEAARABAADwANAAwADQAOAA8AEAAPAA4ADAAL
AA0ACwALAAsACwALAAoACQAIAAcABAACAAQABAAFAAYAAgABAAAA/v/9//z//P/7//z/
/f/9//7//f/8//v/+v/6//r/+//8//r/+v/6//r/+P/4//j/9//4//n/+v/7//r/+f/4
//f/+f/5//n/+P/2//f/9//4//b/9v/2//b/9//4//n/+//6//j/9//3//j/+f/6//z/
+v/6//r/+v/7//v/+//8//7//v///wAA/v/+/wAAAAAAAAAAAgACAAIAAwAAAAEAAgAB
AAUACAAJAAoACQAKAAoACQAJAAkACgALAAwADQAOAA8ADgAMAAcAAwADAAIAAgABAP3/
/f/7//v/+P/2//b/9v/5//n/+f/5//j/9//1//T/9f/2//b/9//2//b/9v/2//T/9P/0
//P/9P/1//b/9//2//X/9P/z//T/9f/2//f/9f/1//X/9v/y//P/9f/2//n/+v/9/wIA
CgAWACIAMABAAFAAXQBnAGYAXQBRAEYAOQAqABYAAwDz/+f/4P/b/9T/0v/V/9n/4f/p
//D/9P/z//H/8P/u/+7/7//x//H/8//z//T/9P/x//H/8P/v//D/8f/y//P/8v/y//L/
8v/z//P/8//z//X/9f/1//X/9P/0//P/8v/z//T/9f/2//T/9P/1//X/9f/1//b/9v/4
//j/+P/4//f/9//2//X/+P/4//j/+P/4//j/+P/4//j/+P/4//n//P/8//3//f/8//v/
/P/7//z///8AAAMAAQACAAIAAgADAAQABAAFAAYABwAJAAoABwAGAAUABQAGAAcABwAI
AAgACAAIAAgABgAGAAUABQAGAAUABgAHAAQAAwABAP//AAABAAAAAAD9//z//P/8//n/
+f/5//j/+P/4//n/+f/2//X/8//y//P/9P/1//b/9f/0//T/9P/y//L/8v/y//P/9P/1
//X/8v/x//D/7//y//P/9P/1//P/8//z//L/8P/x//H/8v/z//T/9f/2//X/9P/z//P/
9P/0//X/9//2//X/9P/0//T/9P/0//T/9//3//f/+P/3//b/9v/2//j//P/9//7//f/8
//v/+v/6//r/+v/7//z///8CAAMAAwAEAAMAAgADAAYACAAJAAcABwAIAAkABwAHAAcA
BwAJAAgABAABAP3/+v/4//X/9P/1//T/9f/0//L/8v/y//H/8f/x//H/8v/z//P/9P/z
//L/8P/v//L/8v/y//L/8v/y//L/8f/v/+//7//v//H/8f/x//H/8P/v/+7/7f/u/+//
8P/y//L/7//v/+7/7//y//v/CAAWACIAMAA8AEoAWABhAGUAYABZAFEARgA1ABwABADv
/+H/3f/a/9X/0v/W/9n/3f/j/+f/6v/s/+3/7//y//L/8v/v/+3/7f/t/+3/7v/u/+//
8f/y//P/8P/v/+7/7f/v//D/8f/y//H/8f/x//H/7//v/+//7//x//L/8v/y//D/8P/w
//D/8f/y//T/9f/z//P/9P/0//L/8v/y//L/9P/1//X/9f/1//T/8//y//P/9P/1//b/
9v/2//b/9//4//j/+f/5//v/+//9//3//P/9//z//f/+/wAAAQACAAEAAgACAAMAAwAD
AAQABAAGAAYABgAHAAYABQADAAIAAwAEAAUABgAEAAQAAwADAAEA/////////v//////
///+//3/+v/4//j/+P/5//r/9//3//f/9v/1//T/9P/z//X/9f/0//T/8//y//H/8P/w
//D/8f/y//L/8v/y//L/8P/w//D/7//w//H/8v/z//D/7//u/+3/7v/v//D/8P/w//H/
8f/y//D/8P/w//D/8f/y//P/9f/0//L/8f/x//L/8//0//b/9P/0//T/9P/1//X/9f/2
//j/+P/5//r/9v/2//X/9v/5//r/+//8//r/+v/6//v/+//9//////8BAAQABQAGAAUA
BgAGAAUABgAHAAkACwALAAsACwALAAoACAADAP///f/8//z/+//4//f/9P/z//P/8v/z
//T/9P/z//L/8f/x//H/8P/w//H/8v/y//P/8f/w/+//7v/v//D/8f/x/+//7//v/+//
7//v/+//7//w//H/8v/z//D/7//u/+7/8P/x//P/9P/z//T/9/8AAAwAGgAsADwATgBe
AGkAbQBoAF8AUwBIADsAJgAQAP3/6//f/9r/1f/O/9D/1f/d/+X/6//w//D/7f/r/+z/
7v/w//H/8f/z//H/8f/y//L/8f/x//D/7//y//P/9P/1//X/9P/z//L/9f/1//X/9f/1
//X/9f/1//P/9P/0//T/9v/2//b/9v/1//T/9P/z//X/9f/2//b/9v/2//b/9v/0//X/
9f/1//f/+P/5//r/+P/4//j/+P/8//z//P/9//z//P/9//3//f/9//////8BAAMAAwAF
AAQABAADAAIABAAGAAcACQAHAAcACAAIAAgACAAIAAkACwALAAoACgAJAAgABwAGAAcA
CAAIAAkACQAHAAcABwADAAMAAgABAAIAAwACAAIAAAD+//3//P/9//3//f/8//n/+P/4
//f/9f/1//T/9P/1//b/9//4//b/9P/z//L/8//0//X/9v/0//T/9P/z//H/8f/x//H/
8v/z//T/9f/0//P/8v/w//H/8//0//b/9P/0//T/9P/0//T/9P/1//f/9v/2//f/9v/1
//T/9P/1//b/9//4//f/9//3//j/9v/2//f/+P/8//z//f/7//r/+v/6//r/+v/9//7/
//8BAAAAAQACAAEAAwAGAAcACAAIAAoACwALAAoACQAJAAkADAANAA4ADwAMAAoABQAB
AAAA/v/9//v/+f/5//f/9//0//L/8v/y//T/9f/2//f/9v/1//P/8v/0//T/8//z//T/
9P/0//T/8v/y//L/8f/y//P/9P/1//T/8//y//H/8//z//P/8//1//X/9f/2//L/8f/x
//T/9//6/wEADAAYACQAMgBAAFIAYgBtAHEAbgBlAFUASAA1AB4ACAD1/+f/4f/g/9n/
1P/U/9f/2//j/+3/8v/0//X/9f/y//D/8P/v//H/8//1//X/9v/2//X/9f/0//P/8//z
//P/8//2//b/9v/2//b/9f/0//P/9v/3//j/+f/4//j/9//2//b/9v/2//b/9//4//r/
+//6//n/+f/4//n/+v/7//z/+v/7//v/+//8//z//P/8//3//v///wAAAQAAAP////8C
AAIAAwADAAEAAQADAAMAAwAFAAUABwAJAAoACgAKAAkACgAKAAsADQANAA4ADgAMAAwA
DAANAA0ADQAMAAwADgAOAA4ADgANAAwACgAJAAoACQAKAAsABwAHAAYABQAFAAUAAwAC
AAMAAgACAAIA/v/9//z/+v/8//z//f/9//z/+//5//j/+P/4//j/+P/4//j/+f/6//f/
9v/1//T/9f/2//f/9//1//X/9f/1//X/9f/1//X/9//3//f/9v/1//X/9P/0//X/9v/3
//j/9//2//X/9f/2//b/9//5//n/+f/5//r/+f/4//f/9v/4//n/+v/8//r/+v/7//z/
+v/8////AQACAAAAAAAAAAAA/v/+//7///8AAAMABgAHAAcACAAHAAYABwAKAAwADQAL
AAsADAANAA0ADQANAA0ADwAOAAoABwADAAAA/v/7//v/+//5//n/+P/2//b/9v/1//X/
9f/1//b/9//3//j/9//2//T/8//2//b/9v/2//b/9v/2//X/8//z//P/8//0//X/9v/3
//b/9f/0//P/9f/1//X/9v/4//f/9f/0//P/9P/7/wgAFAAiADAAPgBMAFgAYwBpAGgA
YQBXAE4AQQAoAA4A+f/n/93/3P/Z/9b/2P/b/93/4//p/+7/8P/z//X/9v/4//b/9f/z
//P/8f/x//L/8v/z//X/9v/3//b/9f/0//P/9f/2//f/+P/3//f/9//3//f/9//3//f/
+P/6//v//P/7//r/+f/4//r/+v/7//v/+f/5//r/+v/6//r/+v/6//v//f/+/////f/8
//v/+v/9//7///8AAAAAAAAAAAEAAQAAAAAA//8CAAMABgAHAAYABwAGAAcACQAKAAoA
CgALAAwADAANAAsACwAMAAwADgAOAA4ADwANAA0ADAAMAA0ADgAPABAADgAOAA0ADQAL
AAkACQAJAAoACwALAAsACAAHAAQAAgACAAIAAwAEAAEAAQABAAAA/f/8//z/+//8//3/
/f/+//3//P/7//r/+v/6//v//P/7//r/+f/4//j/+P/4//f/+P/5//r/+//6//n/+P/3
//n/+f/5//j/9v/3//f/+P/2//b/9v/2//f/+P/5//v/+v/4//f/9//4//n/+v/8//z/
/P/8//z//P/7//r/+v/7//z//v8AAP7//P/9////AAABAAIAAwAEAAMAAgABAAEAAQAD
AAUABQAHAAoACwAMAAsADAAMAAsADQANAA4ADwANAA0ADQANAA0ADAAIAAUAAwACAAIA
AQD8//v/+P/3//n/+P/5//r/+v/5//j/9//5//n/+P/4//r/+v/5//n/9//2//X/9P/1
//b/9//3//X/9f/1//X/9f/1//X/9f/3//f/9//3//b/9f/0//T/9v/5//v//P/5//j/
/f8GABIAHgAsADwATABaAGMAZQBgAFcATwBGADcAJAAQAP3/7f/j/9z/1//U/9b/2//h
/+n/8f/0//L/8f/v//D/8v/0//f/9//3//b/9f/1//T/9P/1//X/9f/3//f/9//3//f/
9v/1//T/9v/3//j/+f/4//f/9v/1//f/+P/4//j/+P/4//j/+P/2//b/9//3//n/+f/6
//r/+P/4//j/+P/6//v/+//7//z//P/8//z/+//6//n/+P/9//7///8BAAEAAAAAAP//
AQABAAMAAwADAAUABQAHAAYABgAFAAQACAAKAAsADQAMAAsACwAKAAwADAAMAA0ADwAP
AA4ADgANAAwACwAKAAsADAAMAA0ACwAJAAkACQAHAAcABgAFAAcABwAFAAQAAgAAAP//
/v/+////AAAAAP7//P/7//n/+//7//r/+v/8//z//P/8//r/+P/3//b/+f/6//v//P/5
//j/9//1//f/9//3//f/+f/5//n/+f/4//f/9v/0//X/9//4//r/+f/4//f/9v/2//b/
9v/3//n/+P/4//n/+P/3//b/9v/3//j/+f/6//n/+f/5//r/+v/6//v//P/+/wAAAAD/
//7//f/8//3//v///wEAAQADAAUABQAEAAYABgAGAAgACgALAAsACgAJAAkACQAKAAsA
DAANAAsACgAGAAMAAAD+//3/+//6//v/+v/7//n/9v/1//T/9//3//f/9//3//f/9v/2
//T/9P/z//P/9f/2//f/+P/1//T/8//x//L/8//0//X/9f/1//X/9f/0//P/8v/x//L/
8//0//b/9P/x//H/8v/z//j/AQAKABYAIAAsADgARgBUAF8AYwBiAFkATwBEADMAHAAG
APP/5f/h/+D/2//Y/9j/2//f/+P/6//u//D/8f/z//T/8v/w/+//7f/t/+7/7//x//L/
8P/x//H/8f/x//H/8f/x//T/9P/0//T/9P/z//L/8f/z//P/8//z//P/9P/0//T/8v/y
//L/8v/0//T/9f/1//T/8//z//L/8//0//X/9v/0//X/9f/1//T/9P/0//T/9f/2//f/
+P/5//j/9//3//r/+v/7//v/+//7//3//f/7//3//f///wAAAgADAAQABAAEAAMAAwAE
AAUABwAIAAgACAAIAAkACAAHAAUABAAHAAgACQAKAAcABgAEAAMABQADAAMAAwABAAEA
AAD///3//f/7//r/+v/6//v//P/4//f/9v/0//T/9P/1//X/9f/1//T/9P/y//L/8v/y
//T/9P/1//b/8//y//H/8P/x//L/8//z//P/8//z//P/8f/x//H/8f/y//P/9P/0//H/
8f/w//D/8v/y//L/8v/y//L/8v/z//H/8P/w//H/8v/z//T/9v/1//T/8//y//X/9f/1
//b/9v/2//f/+P/2//b/9//5//r//P/8//z//P/7//r/+f/5//r//f8AAAEAAgAEAAQA
BAACAAQABQAFAAcABwAIAAkACAAHAAYABQAHAAYAAgD///z/+v/5//f/9f/1//P/8//z
//L/8//0//L/8f/w/+//8P/x//H/8v/w//D/7//v//D/8P/w//D/8v/y//L/8f/v/+//
7//v//H/8f/x//H/7//v/+//7//x//H/8f/y//b/9f/z//D/7//0//3/CAAYACgAOABG
AFQAXgBjAGMAXgBTAEkAPgAtABYAAADt/+H/3f/Y/9P/1P/Y/9//4//p/+3/7P/q/+v/
7f/w//D/8v/z//H/7//t/+3/7v/u/+//8f/y//P/8f/x//H/8f/y//L/8v/y//P/8//z
//P/8f/x//H/8f/y//T/9f/2//X/9P/z//L/8v/y//P/8//1//X/9v/2//T/9P/0//T/
9f/3//j/+f/5//j/9//2//j/+P/4//j//P/8//z//f/9//z//P/7//7///8CAAMAAgAD
AAIAAwADAAQABAAEAAcACAAIAAkACAAHAAcABgAHAAgACQALAAkACQAIAAgACAAIAAgA
CAAKAAoACQAJAAgABQAEAAMAAgADAAMAAwABAAEA///+//v/+v/6//r/+//7//v/+v/4
//b/9f/z//T/9f/1//b/9f/0//P/8v/z//L/8v/y//T/9P/0//T/8//y//H/7//y//P/
9P/1//T/8//y//H/8f/x//H/8P/x//P/9P/2//P/8v/x//D/8f/y//P/9f/z//L/8v/z
//X/9f/1//b/9v/2//b/9v/1//X/9f/2//f/+P/6//z//P/8//n/+P/5//r/+//8//3/
/v///wEA/v///wAA//8DAAYABwAIAAYACAAJAAkACQAJAAoACwANAA0ADQANAAwACgAF
AAEA///+//7//f/6//n/9v/1//b/9P/0//T/9//3//f/9//2//X/8//y//P/9P/0//X/
9P/0//T/9P/0//T/9P/z//T/9f/2//f/9v/1//T/8//0//X/9v/3//b/9f/0//T/8v/z
//X/9v/5//r///8IABIAIAAuAD4AUABiAG0AcQBsAGMAVQBIADkAJAAOAPv/7f/l/+D/
2f/S/9T/1//d/+f/7//0//T/8//z//D/8P/w//H/8//1//X/9f/2//b/8//z//L/8f/y
//P/9P/1//T/9P/0//T/9f/1//X/9f/2//f/+P/5//b/9v/1//T/9f/2//f/+P/2//b/
9//3//f/9//4//j/+f/6//v//P/7//v/+v/5//v//P/9//7//P/8//z//P/+//7//v//
/wIAAgADAAMAAgABAAIAAQACAAUABgAJAAcACAAIAAgACQAKAAoACwANAA0ADgAOAA0A
DAALAAsADAANAA0ADgAMAAwADAAMAAwADAALAAsADQALAAsACwAIAAcABQADAAQABQAE
AAQAAQAAAAAAAAD9//3//f/8//z//P/9//3/+v/5//f/9v/3//j/+f/6//n/+P/4//j/
9v/2//b/9v/4//j/+P/3//b/9f/0//P/9v/3//j/+f/4//f/9v/0//T/9f/1//b/9//4
//n/+v/5//j/9//3//j/+P/5//v/+v/5//j/+P/6//r/+v/6//3//f/9//7//f/8//z/
/P/9//7/AAABAAMAAgAAAAAAAAAAAAEAAgADAAUAAwAFAAcABwAIAAoACgAKAAwADgAP
AA8ADgANAA0ADQAQABEAEgATABIAEAALAAcABAACAAEA/////////f/9//v/+P/3//b/
+P/5//r/+//6//n/9//2//j/+P/3//f/+v/6//r/+v/3//b/9f/z//b/9//4//n/+P/3
//b/9f/3//f/9//3//n/+f/5//r/9v/1//X/9v/5//7/AwAOABoAJAAyAEAAUABiAHEA
dQByAGsAXQBQAEEAKAAQAP3/7f/l/+T/3//Y/9j/2//f/+X/7//0//b/9//3//j/9v/2
//P/8//1//f/9//4//j/9v/3//f/9//3//f/9//3//r/+v/6//r/+v/5//j/9//6//v/
/P/9//z//P/7//r/+v/6//r/+v/7//z//v////7//f/9//z//v/+//7//v/+////////
//7//v/+//7///8AAAEAAgABAAAA/////wEAAgAEAAUAAwADAAUABQAFAAcABwAJAAoA
DAANAA4ADgAOAA0ADQAOAA8AEQASABAAEAAQABEAEQARABAAEAARABIAEwAUABEAEAAO
AA0ADgANAA4ADwALAAsACgAJAAkACQAHAAYABwAGAAYABgACAAEAAAD+/wAAAAABAAEA
AAD///3//P/8//z//P/8//3//P/8//z/+//6//n/+P/5//r/+//7//n/+f/5//n/+f/5
//n/+f/7//v/+//6//n/+f/4//j/+f/6//v//P/6//r/+v/7//v/+v/6//v//f/9//3/
/v/9//z/+//6//z//f/+/wAA/v/+////AAD+/wIAAwAFAAYABgAGAAYABgAEAAQABAAF
AAYACQAMAA0ADAAOAA4ADgAQABIAEwATABMAEwAUABUAFAATABIAEQATABIADgALAAYA
BAADAAEAAQABAP////8AAP7//v/+//7//f/8//v//P/9//3//v/9//z/+v/5//z//P/8
//z//v/+//7//f/8//v/+v/5//z//f/+/////P/7//r/+f/6//v//P/+/wAA///9//z/
/f8CAAsAGgAoADgASABYAGYAcgB1AHUAbgBjAFkATAA3ACAACAD1/+f/4//e/9v/3P/i
/+f/7f/z//X/9v/4//n/+//8//7/AAD9//3/+//5//n/+v/6//v//f/+/////f/9//3/
/f8AAAAAAAAAAAEAAQABAAEA//////////8AAAIAAwAEAAMAAgABAAAAAgACAAMAAwAD
AAMABAAEAAIAAgACAAIAAwAFAAYABwAHAAYABQAEAAUABgAHAAgACgAKAAoACwALAAoA
CgAJAAwADQAQABEAEAARABAAEQATABQAFAAUABUAFgAWABcAFQAVABYAFgAXABgAGQAb
ABoAGQAXABYAFwAYABkAGgAaABoAGQAZABgAFQAUABMAEgATABMAEwAQAA8ADAAKAAsA
DAAOAA==
         </WaveFormData>
      </LeadData>
      <LeadData>
         <LeadByteCountTotal>10000</LeadByteCountTotal>
         <LeadTimeOffset>0</LeadTimeOffset>
         <LeadSampleCountTotal>5000</LeadSampleCountTotal>
         <LeadAmplitudeUnitsPerBit>4.88</LeadAmplitudeUnitsPerBit>
         <LeadAmplitudeUnits>��V</LeadAmplitudeUnits>
         <LeadHighLimit>2147483647</LeadHighLimit>
         <LeadLowLimit>268435456</LeadLowLimit>
         <LeadID>II</LeadID>
         <LeadOffsetFirstSample>0</LeadOffsetFirstSample>
         <FirstSampleBaseline>0</FirstSampleBaseline>
         <LeadSampleSize>2</LeadSampleSize>
         <LeadOff>FALSE</LeadOff>
         <BaselineSway>FALSE</BaselineSway>
         <ExcessiveACNoise>FALSE</ExcessiveACNoise>
         <MuscleNoise>FALSE</MuscleNoise>
         <LeadDataCRC32>2760532202</LeadDataCRC32>
         <WaveFormData>
AgACAAIAAgAEAAQABAAEAAcACAAJAAoACgAKAAoACgAMAA4AEAASABIAEgASABIADwAP
ABEAFAAWABkAHAAdABwAGgAZABoAGwAcABoAGwAaABsAGwAaABgAGAAXABUAFQATABEA
DwAKAAUAAQD9//v/+//7//z/+v/5//j/+P/4//j/+P/4//n/+f/4//j/9//2//X/9P/1
//b/9//4//X/9f/1//X/9f/1//X/9f/3//f/9//3//b/9f/0//P/9//5//v/+v/8//v/
/f///wIAAgACAAAABAAIAA4AFQAeACgAMwBCAE4ATgA7AB8ACQD+//j/7f/h/+D/5f/u
//b//f8BAAAAAAACAAAA/v/9//3//P/8//v/+f/5//f/9//3//f/+P/5//r//P/7//r/
+f/4//r/+v/6//r//P/8//z//P/8//3/+v/5//r//f/+//7//f/8//v/+v/8//z//f/9
//3//f/9//7//P/8//z//f/+////AQACAAAA//////7/AAAAAAAAAQABAAIAAgACAAEA
AgACAAIAAwAEAAcACAAHAAcABgAFAAYABwAJAAwACgALAAsACwAJAAoACgAKAAwADQAO
ABAADwANAAwACwAMAA0ADgAPAA4ADgANAAwACgAKAAoACQAKAAoACgALAAgABwAGAAUA
BQAGAAUABAAEAAQAAwADAAMAAgABAP//AQABAAIAAwACAAEA///+/wAAAAD//////v/+
//7////9//3//f/9//7//v///////v/+//3//P/+//3//f/+//7//v/+//7//f/8//z/
+//9//7///8BAP7//f/8//z//v/+//3//f8AAAEAAQABAAAAAgACAAIABwAJAAoADAAM
AAoACAAKAAoACgAKAAwACwALAA0ADgAPABEAEwAVABUAFAAUABUAFAATAA8AEQASABMA
EwAUABQAFAATABAADQAKAAcABwAFAAEA/v/7//j/9//2//b/9v/1//T/9v/2//b/9v/1
//P/8v/w//P/9P/1//b/9f/0//P/8v/y//H/8f/x//L/8//0//X/9P/z//L/8f/y//P/
9P/1//P/8//z//P/8v/2//v/AQAFAAYAAgD8//r//P8AAAgAEwAgACwAOQBGAEoAPAAh
AAkA/f/6//T/6f/h/+L/6f/u//L/+f/9/wAABAAEAAIA/v/7//f/9v/2//f/+f/7//v/
+//7//v/+P/3//b/9v/3//j/+f/6//j/+P/4//j/+P/4//j/+P/5//v/+f/5//j/+f/4
//b/+f/6//v//P/6//r/+//7//n/+f/5//r/+//8//3////8//v/+//6//z//f///wAA
/v/+//7//////wAAAAAAAAMABAAEAAQAAwACAAMAAgADAAUABgAHAAUABQAGAAgABgAH
AAcABwAIAAoACwAMAAwACwAKAAoADAALAAsACwAJAAkACQAJAAgACAAHAAYABwAIAAkA
CQAGAAQAAgABAAIAAwAEAAUAAgACAAAA/v8AAAAA/////wAAAAAAAP///P/7//v/+//8
//3//f/+//z//P/7//v/+v/6//r/+//9//3//f/9//z/+v/5//f/+P/6//v//P/6//n/
+f/6//r/+v/6//r//P/8//3//f/6//r/+v/7//3//f/9//7//v/+//3//f/+////////
/wEABAAFAAYABwAHAAYABgAIAAoADAAMAAwADAAJAAcABgAHAAsADQAQABMAEgARAA8A
DgAOAA4ADgALAAwADgAQABEADwAOAA0ACwAKAAkACAAHAAUAAwD///z/9//0//P/8v/z
//T/9P/0//P/8v/x//D/8v/x//H/8P/w//D/8P/w//D/8P/w//D/8v/x//H/8f/w/+//
7v/t/+7/7//w//H/7//v/+//7//v/+//7//v//L/9P/3//n/+//8//r/+P/2//j//v8E
AAsAEgAcACcANABAAEQAMwAbAAcAAAD4/+v/3//a/9//6P/u//X/+//+//z//P/8//j/
9f/1//b/9v/3//f/9f/0//P/8v/x//P/8//z//T/8v/y//L/8v/y//L/8v/y//P/9P/1
//b/9v/3//T/8//0//f/+P/4//j/+P/4//j/+P/4//n/+f/7//v/+//8//v/+v/5//n/
+v/7//3//v/7//v//P/8//z//P/8//3//f/+//7//v/+//7//f/8//3//v8BAAIAAgAD
AAMAAwADAAMABAAGAAYABwAHAAcABgAGAAUABAAHAAcABwAIAAYABQAFAAUABQAFAAUA
BQAFAAYABgAGAAUABAADAAEAAgACAAIAAwD///////////7//v/8//r/+//8//z//f/7
//r/+f/3//n/+f/6//v/+f/5//j/+P/4//j/9//3//j/+P/4//n/+P/3//b/9f/3//b/
9v/1//X/9v/2//b/9P/z//P/9P/1//b/9//4//X/9P/0//P/9f/2//f/+f/4//f/9v/2
//j/+P/3//f/+v/7//v/+//6//r/+P/2//n/+//8//7/AgAAAAAAAQAAAAIAAgACAAIA
AgABAAEAAwAFAAUABgAHAAoACwALAAwACwAKAAkABQAGAAgACgALAAoACgAKAAkABQAD
AAEA//8AAP///P/6//b/8v/w/+7/7v/u/+3/7P/u/+7/7v/u/+z/6//r/+r/6//s/+3/
7v/s/+z/7P/s/+7/7f/t/+3/6//r/+v/6//p/+n/6f/p/+r/6//s/+3/6//r/+v/6//s
/+7/8f/3//v//P/6//b/8v/u//L/+P8DAAwAGgAnADQAPgBCADUAGwAFAP7/+v/x/+P/
2v/b/+D/5P/p//H/9v/6//7//v/4//P/7//u/+7/7//x//H/7//v/+//7//t/+3/7f/u
/+//8P/x//L/8f/w/+//7v/w//D/8P/w//H/8//x//H/8P/x//D/7v/v//D/8f/y//H/
8P/w/+//8f/x//H/8v/0//T/9P/1//T/8//z//L/8v/z//X/9v/0//T/9P/1//X/9v/2
//b/+f/6//r/+v/4//j/+v/6//v//f/+/////v/9//3//v/+/////////wEAAgACAAIA
AQABAAEAAgADAAMABAAFAAMAAQD///3//v/+//3//P/9//7///////7//P/6//n/+v/7
//z//f/7//r/9//0//X/9v/2//f/+P/4//j/9//0//P/8//z//T/9f/1//b/9f/0//L/
8f/x//L/8//1//P/8//z//P/8f/w//D/7//w//L/8//0//T/8//z//T/9P/0//T/9P/0
//T/9f/1//L/8v/y//P/9P/1//b/+P/3//b/9P/z//b/9//3//f/+P/6//r/+v/7//v/
+v/6/wAABAAGAAYAAwACAAEAAAAAAP////8BAAYABwAJAAsACQAJAAgACAALAAwADQAL
AAsADAANAA0ACgAKAAoACQAJAAcABQADAAAA/f/4//T/8v/w//D/8P/v/+7/7P/q/+v/
7P/t/+7/7v/t/+3/7P/p/+j/5//m/+f/6P/p/+r/6v/p/+n/6f/p/+n/6f/p/+n/6f/p
/+n/5//n/+f/5//o/+n/6v/r/+z/7P/r/+//8//2//b/9P/y//L/9v/8/wMADgAaACsA
OgBGAEgANwAXAP//9v/y/+n/3//c/+H/5v/q/+//8//0//T/9v/4//j/9f/1//L/8P/t
/+v/6//t/+3/7f/t/+3/7f/t/+7/7P/s/+z/7P/t/+7/7//w/+//7v/t/+z/7//x/+//
7//x//P/8//y//H/8P/v/+7/7//w//L/8//x//H/8f/y//L/8v/y//P/8//z//T/9P/x
//H/8v/y//P/9P/1//f/9f/2//b/9v/3//j/+P/4//r/+v/8//z/+//7//r/+f/7//3/
AAAEAAIAAQD///3///8AAAAAAAABAAEAAQACAAAA////////AAABAAIAAwAAAAAA///+
//7//v/+//3////+//3//f/5//n/+f/5//v//P/7//r/+P/4//f/9//4//j/+P/3//f/
9//4//n/+P/3//X/9P/2//b/9f/1//L/8v/y//P/8//z//P/8//1//T/9P/z//L/8v/x
//D/8//z//T/9v/1//T/8//y//T/9P/1//X/9v/2//b/9//2//X/9P/0//f/+P/4//n/
+f/5//j/9//6//z//P/8/wAAAQABAAIAAAAAAAIAAgACAAIABAADAAMABQAHAAcACAAJ
AAwADQANAA4ADgAOAA4ACwALAAwADQANAA4ADgAOAA0ACgAHAAQAAQACAAEA/v/8//b/
8v/w/+7/7v/u/+3/7P/s/+z/7P/s/+r/6f/p/+j/6v/q/+r/6v/o/+j/6P/o/+j/5//n
/+f/6f/p/+n/6f/o/+f/5v/l/+b/5//o/+n/6P/n/+b/5f/m/+j/6//v//X/+P/4//T/
8P/s//D/+P8BAAwAGAAlADAAPABCADkAHwADAPj/9v/v/+P/2P/X/9r/3v/l/+3/9P/0
//b/+P/2/+//6//q/+j/6f/r/+3/7f/t/+3/7f/q/+n/6P/o/+n/6v/r/+z/6v/q/+r/
6v/q/+r/6v/q/+3/7//t/+3/7P/t/+z/6v/t/+7/7//w/+//7v/u/+3/7f/t/+3/7v/w
//D/8P/x//D/7//v/+7/8P/x//P/9P/z//L/8f/x//P/9P/0//T/9f/2//b/9v/0//T/
9v/2//f/+f/6//v/+v/5//n/+v/6//v/+//7//3//v/+//7//v/9//z//P//////AAAB
AAAA///+//3//v/+//3//P/8//z//P/7//n/+P/3//f/9v/3//j/+f/2//b/9P/y//T/
9P/z//P/9P/0//T/8//w/+//7//v//D/8f/x//L/8P/w/+//7//w//D/8P/x//H/8f/x
//H/8P/u/+3/6//s/+7/7//w/+7/7f/t/+7/7v/u/+7/7v/w//D/8f/x/+//7v/t/+3/
7v/v//D/8v/w//D/7//v/+7/7//v/+//8f/0//X/9v/2//f/9//4//z//v8AAAAA///+
//3//P/8//v/+//9/wIAAwAFAAcABgAFAAMAAgAFAAYABwAFAAMABAAFAAUABAAEAAQA
AwADAAEA///9//r/9//y/+7/7P/q/+r/6v/p/+j/5v/k/+b/5v/m/+b/6P/n/+f/5v/l
/+T/4//i/+T/5P/k/+T/4v/h/+H/4f/j/+P/4//j/+P/4//j/+P/4v/h/+D/3//i/+P/
5P/l/+b/5v/n/+v/7f/w//L/8P/u//D/9P/6/wEACgAWACUANAA+ADoAJQAHAPP/7P/k
/9n/0f/Q/9f/3v/k/+n/7f/s/+z/7v/u/+7/7f/r/+r/6v/n/+X/5f/n/+f/5//n/+n/
6f/p/+r/6f/o/+f/5v/n/+j/6f/q/+j/6P/o/+j/6f/r/+n/6f/r/+3/7f/s/+r/6v/q
/+r/6//s/+7/7//u/+3/7P/s/+7/7v/u/+//8f/x//L/8v/w/+//7//u//H/8v/z//X/
9P/0//P/8v/z//T/9P/0//b/9v/4//j/9v/3//f/9//4//n/+//+//3//f/8//v//f/+
//7//v////////8AAP7//f/9//3//v///wAAAQD+//7//f/8//z//P/8//v//P/8//z/
/f/6//n/+P/3//f/+P/3//b/9P/0//P/8//0//T/9P/z//T/8//z//P/8f/x//D/8P/x
//L/8v/z//D/8P/w//H/7//v/+//7//x//D/8P/v/+7/7v/t/+z/7f/t/+7/8P/u/+7/
7v/u/+7/7v/v/+//8P/w//D/8f/w/+//7v/u//H/8v/y//P/8//z//L/8f/y//T/9P/0
//f/+f/6//z//P/6//z//P/9//7///8AAP7//f/9////AgADAAUABwAJAAkACAAIAAkA
CAAHAAMABAAGAAgACQAGAAYABgAFAAUAAwABAP/////9//n/9v/y/+7/7P/q/+v/7P/s
/+z/6v/q/+r/6v/q/+n/6f/o/+r/6v/q/+r/6f/o/+f/5v/n/+f/6P/p/+f/5//n/+f/
5//n/+f/5//p/+n/6f/p/+j/5//m/+X/6v/s/+//8//3//j/+P/y//D/8v/6/wQADwAa
ACQAMQA+AEgATABBACcAEwAKAAYA/f/t/+b/6f/w//j///8HAAoADAAOAAwABgADAAMA
AgAEAAUABQAHAAYABQAEAAMABQAFAAUABgAIAAgACAAIAAcABgAFAAQABwAIAAkACgAL
AA0ACwALAAsADQANAAwADQAOAA8AEAAPAA4ADgANAA4ADwAQABIAEAAQABAAEQARABEA
EgASABMAEwAUABQAEgASABIAEwAVABYAFgAWABYAFgAVABQAFAAUABYAFgAXABkAGgAb
ABoAGQAZABoAGwAdAB4AHwAeAB4AHQAcAB0AHQAdAB4AIAAfAB8AHwAeAB0AHAAbABsA
HAAcABwAGgAaABoAGQAZABgAFwAXABYAFwAYABkAFgAWABQAEgATABQAFAAVABUAFAAT
ABEAEAAPAA8ADwAQABEAEQASAA8ADgAMAAsACwAMAA0ADwANAA0ADQANAA8ADgAOAA0A
DwAQABAAEAAPAA0ADAAMAA0ADgAPABAADgAOAA8ADwAQABAAEAARABMAEwATABQAEwAS
ABAADwARABMAFAAVABQAFgAWABYAGAAZABkAGgAgACIAIgAhACAAIAAgACAAIAAhACEA
IgAlACcAJwAoACkAKwArACoAKgAsACwALAApACgAKAAoACcAJwAoACkAKQAmACMAIAAd
AB0AGwAXABQADwAMAAsACgAIAAgABwAGAAkACgALAAwACgAJAAkACAAKAAoACgAKAAoA
CgAKAAoACAAHAAcABwAJAAkACQAJAAgABwAGAAUABwAHAAcABwAHAAcABwAHAAQABgAJ
AA0AEwAWABQAEAAMAAwADgAUAB0AKAA0AEEAUABaAFgARQApABUADgAKAAEA9f/y//X/
+v/8/wMACQAMAA4AEgASABAADQAHAAQABAAFAAUABwAJAAkACQAJAAYABQAEAAQABgAG
AAYABgAIAAgACAAIAAgACAAIAAgACwANAAsACwAKAAsACgAIAAoACgAKAAoACgAKAAsA
CwAKAAkACAAIAAsADAANAA8ADgANAA0ADAANAA0ADgAOAA4ADgAOAA8ADQAOAA4ADgAR
ABIAEgASAA8ADgAPAA4AEAARABEAEQATABMAFAAWABQAFQAVABUAFgAYABkAGgAYABcA
FgAWABcAFwAYABkAFwAXABcAFwAUABQAEwASABUAFgAXABcAFgAUABIAEQAQABEAEgAT
ABMAFAATABIAEAAQAA8ADwARABIAEwATABEADwAOAA0ADQANAAwADAAOAA4ADQANAAsA
CgAJAAkACwALAAsACwAJAAgACAAHAAcACAAIAAgABgAFAAUABgAEAAQABAAEAAYABgAH
AAcABQAEAAMAAwAFAAUABQAGAAgACAAHAAcABwAHAAYABQAHAAoACwAMAAsACwAKAAoA
DAAQABIAEwAWABUAFAATABIAEgARABEAEwAWABcAGQAbABkAGQAYABgAHQAeAB8AHQAc
ABwAHAAbABwAHAAcABsAGgAZABgAFwATABEADQAKAAgABgAGAAYABQAEAAIAAAAAAAAA
AAAAAAIAAQABAAAA/v/+//7//v8AAAAAAAAAAP3/+//6//n/+f/5//n/+f/6//v//P/9
//z/+//6//n/+//7//v/+//+//7///8DAAUACAAMAAoABgAGAAgADAAPABgAJAAzAEQA
UgBYAE0AMQAXAAwACAD9//H/7P/x//j//v8BAAUABgAGAAgACgAIAAcABwAGAAQAAwAB
AP////////////8BAAEAAQACAAEAAAD///7/AAAAAAAAAAAAAAAAAAAAAP//AQD/////
AQADAAMAAgABAAAA///+////AAACAAMAAwADAAMABAACAAIAAgADAAUABQAGAAYAAgAB
AAEAAAACAAIAAgADAAMABAAEAAQABQAGAAYABgAHAAgACwAMAAsACwAKAAkACgALAA0A
EAAPAA8ADgANAA0ADgAOAA4ADwAPAA8AEAAOAA0ADQANABAAEQASABMAEQAQAA4ADAAK
AAoACgAJAAsACgAJAAkABwAHAAcABwAHAAgABwAGAAQABAADAAMAAgACAAIAAQABAAEA
AgADAAIAAQD///7///8AAAAAAQD+//7//v////3//f/9//3//v/+///////+//7//f/8
//7//f/9//7//P/8//z//P/6//r/+//7//3//v///wEA///9//v/+v/9//7//v////7/
////////AAACAAIAAgAHAAkACgAMAAgACAAKAAsADAAPABAAEQASABAADwAPABEAFgAX
ABkAGwAdAB0AHAAcAB0AHAAbABcAGAAaABwAHQAaABoAGgAZABcAFQATABEADwANAAkA
BgABAP7//f/8//7//v/9//z/+//6//n/+P/6//n/+f/4//r/+v/6//r/+P/4//j/+P/5
//n/+v/7//r/+f/4//f/+f/5//n/+f/5//n/+f/5//f/9//3//f//v8AAAEAAwAFAAQA
AgAAAP7/AAAIAA4AFwAiAC4AOQBGAFAAUgBDACUADQAIAAQA9//r/+b/6f/u//b//f8F
AAYABgAIAAQAAAD7//v/+v/8//3////9//v/+//7//v//f/9//3//v/+//7//v/+//z/
/P/8//z///8AAAEAAgAAAAEA/v/9////AQABAAAAAAAAAAAAAAD+//7//////wAAAQAC
AAQAAwACAAEAAQADAAMABAAEAAUABQAGAAYABQAEAAMAAwAEAAYABwAIAAgACAAHAAYA
CQAKAA0ADgAMAA0ADQANAAoACQAJAAoADQAPABAAEQAOAA4ADQAMAA8ADwAPABAAEAAP
AA8ADwANAA0ADQANAA0ADgAOAA4ACwAKAAkABwAJAAgABwAHAAUABQAFAAUAAwACAP//
/P/9//7//v////3//P/7//n/+//7//z//f///////v/+//3//P/6//n/+f/6//v//f/6
//n/+P/3//n/+P/4//f/+f/6//r/+v/5//f/9v/2//f/+P/5//r/+P/4//n/+f/4//j/
+P/5//n/+f/5//r/+P/4//f/9//5//v//P/9//z//v/+//7/AQADAAQABgAMAAwACgAI
AAgACAAIAAkACQAKAA0AEgATABUAFwAVABUAFAAUABcAGAAZABcAFQAWABcAFwAWABYA
FgAVABEADwANAAsACQAHAAMAAAD///z/+//6//j/+P/3//b/9//4//n/+v/4//f/9//2
//T/9P/0//T/9v/2//b/9v/z//H/8P/v//D/8f/y//P/8f/x//H/8f/x//H/8f/x//P/
8//z//P/9P/0//X/+f/9/wAAAAD+//r//P8AAAYADwAcACoAOQBIAFAATAAzABEA/f/4
//T/6//h/+D/5f/q/+7/8//5//j//P8AAAAA/P/7//n/9v/0//P/8//z//X/9f/1//X/
8//z//P/9P/0//T/9P/0//X/9v/3//j/9//2//X/9P/2//n/+P/5//j/+f/4//b/9v/2
//b/9v/3//j/+v/7//r/+f/4//j/+//8//3////+//3//f/8//n/+f/6//r/+//8//3/
///+//7//f/8//7/AAABAAIAAAAAAAIAAgACAAMAAwADAAQABQAHAAoACQAJAAgABwAJ
AAoACgAKAAkACQAJAAoADAALAAsACwANAA0ADQANAAkACAAGAAQABQAGAAcABwAHAAYA
BQAFAAEAAQABAAEAAQACAAEAAAD///7//P/7//3//v///////v/9//3//f/7//v/+v/6
//v//P/8//3/+//6//n/+f/7//v/+//7//v/+v/6//n/9//4//j/+P/6//n/+f/6//n/
+P/3//b/9//4//r/+//4//j/+P/5//f/9//3//j/+f/6//r/+//7//v/+v/5//v//v//
/wAAAgADAAMABAAEAAQABgAJAAoACgAKAAoACgAJAAcABgAHAA0ADwASABUAFAATABEA
EAAUABQAFAARABMAFAAVABUAEwASABEADwAOAA0ADAALAAgABQAAAPz/+//4//f/9v/4
//j/9//2//X/9P/z//L/8//z//T/9P/y//L/8v/y//L/8v/y//L/8v/x//H/8f/v/+//
7//v//D/8f/y//P/8P/v/+7/7f/v/+//7//v//T/9v/3//n/+//6//r/+P/6/wAABgAM
ABUAHgAqADUAQgBKAD4AJQALAP//+P/s/9//2f/c/+P/6v/y//n/+//6//r/+v/2//T/
8//z//T/9P/z//P/8f/v/+//7//v//D/8f/y//T/8//y//H/8P/y//L/8v/y//L/8v/y
//L/8f/z//H/8f/y//X/9v/2//b/9v/2//b/9v/2//f/9//3//f/9//4//b/9v/2//f/
+P/5//v//P/6//n/+f/4//r/+v/6//v/+//8//z//P/8//z/+//6//3//v8BAAIAAAAB
AAEAAQADAAMABAAGAAYABwAHAAcABQAGAAYABgAJAAkACQAKAAkABwAGAAUABwAHAAcA
BwAIAAgABwAGAAUABAADAAEAAgACAAIAAwD///////////7//v/8//r/+//8//z//f/7
//r/+f/3//n/+f/6//v/+P/3//X/9P/0//T/8//z//T/9P/0//X/9P/z//L/8f/y//L/
8//z//L/8v/x//D/8v/x//H/8v/y//L/8v/y//D/8P/x//H/8v/0//b/+f/4//f/9v/2
//j/+P/3//f/+v/7//v/+//6//z//P/8////AQACAAQABAAEAAIAAgADAAQABQAGAAgA
BwAHAAkACwALAAwADQAOAA8ADwAQABEAEAAPAAsADQAOAA8ADwAOAA4ADgANAAkABwAF
AAMAAgABAP7//P/4//T/8v/w//L/8v/x//D/8v/y//L/8v/x/+//7v/s/+//8P/x//L/
8f/w/+//7v/u/+3/7f/t/+7/7//w//H/8P/v/+7/7f/u/+//8P/x//D/7//u/+3/7v/y
//X/+f///wAA/v/4//T/9P/6/wIACwAWACIALQA6AEQAQgAxABUAAwD8//j/7f/h/9z/
3//k/+j/7//3//r//v8AAP7/+v/1//P/8P/w//H/8//1//P/8//z//P/8f/x//H/8v/0
//T/9P/0//L/8v/y//L/8v/y//L/8v/1//f/9f/1//T/9f/0//L/9f/2//f/+P/3//b/
9v/1//f/9//3//j/+P/4//j/+f/3//f/+P/4//j/+f/7//z/+//6//n/+f/7//z//P/8
////AAAAAAAA///+/////v8BAAMABAAFAAMAAwAEAAYABgAHAAcABwAHAAgACAAIAAgA
BwAGAAYABwAHAAgACQAIAAcABgAFAAQABAADAAIABAAEAAQAAwACAAAA/v/9//z//f/+
/////P/8//r/+P/6//r/+f/5//r/+v/6//n/9v/1//X/9f/2//f/9//4//f/9v/0//P/
9P/0//T/9f/1//X/9f/1//P/8v/y//H/9P/2//f/+P/3//X/9P/0//T/9P/0//T/9v/2
//f/9//0//T/9P/1//b/9//4//r/+P/4//f/9//4//n/+f/5//r//P/8//z//f/9//z/
/P///wIAAwAFAAMAAgACAAIAAgACAAQAAwADAAUABwAHAAgACQALAAsACgAKAA4ADgAO
AAsACgAKAAoACQAJAAoACwALAAcABQADAAEA///9//n/9v/1//L/8f/w/+7/7v/t/+z/
7f/u/+//8P/v/+3/7P/q/+z/7P/s/+z/7v/u/+7/7v/t/+v/6v/p/+r/6//s/+3/7P/r
/+r/6f/r/+v/6//r/+3/7f/t/+3/6v/s/+3/8//5//z//P/4//T/8v/0//j/AQAOABoA
JwA0AEAAQgAzABcA///4//b/7f/h/9r/3f/i/+b/6//x//T/+P/8//z/+v/3//P/8P/u
/+//7//x//P/8//z//P/8v/x//D/8P/w//D/8P/w//L/8v/y//L/8v/y//L/8v/0//f/
9v/3//b/9//2//T/9v/2//b/9v/4//j/+f/5//j/9//2//b/9//4//n/+//6//n/+f/4
//n/+f/6//r//P/8//z//f/8//z/+//6//z//v///wAA/v/+/wAAAAACAAMAAwADAAUA
BQAGAAgABwAHAAYABQAGAAgACQAKAAoACQAIAAgACgAJAAkACQAKAAsADAANAAoACgAJ
AAgACQAKAAsACwAJAAYAAwABAP///////////v/+//z/+v/4//j/9//3//r/+v/6//n/
9v/1//X/9f/1//X/9P/0//b/9v/1//X/8//y//H/8f/y//P/9P/1//T/8v/x/+//7//w
//D/8P/y//H/8f/y/+//7v/t/+z/7f/u//D/8f/v/+7/7f/t/+3/7f/t/+7/8P/w/+//
7//v/+//7v/t/+//8v/z//T/9P/1//X/9v/6//z//v///wAA/v/+//7//v/8//v/+//9
/wMABQAIAAsACAAHAAUABAAHAAgACQAHAAcACAAJAAkABgAGAAYABQAEAAMAAgABAP7/
+//2//L/8f/u/+3/7P/q/+r/6f/o/+j/6P/o/+j/6f/p/+r/6v/n/+b/5f/k/+b/5v/m
/+b/5P/j/+P/4//j/+P/4//j/+T/5f/m/+f/5f/l/+X/5f/n/+f/5//n/+r/6v/r/+3/
8f/y//D/7v/w//T/+P/+/wUAEAAcACkAOABCADoAIQAJAPv/9P/o/9v/0f/U/93/4v/o
/+//8f/w//D/8P/w/+z/6//r/+z/7P/p/+f/5f/l/+X/5f/l/+b/5//o/+r/6f/o/+f/
5v/n/+j/6f/q/+r/6v/q/+r/6f/r/+n/6f/r/+3/7f/s/+n/6P/n/+b/5//o/+r/6//r
/+v/6//s/+r/6v/q/+v/7P/t/+//8P/u/+3/7f/s/+3/7v/v//H/7//w//D/8P/v//D/
8P/w//H/8v/1//b/9f/1//T/8//0//X/9//6//r/+//7//v/+f/6//r/+v/8//3//v8A
AP///f/8//v//f/9//3//f/8//z/+//6//j/+P/4//f/+P/4//j/+f/0//P/8v/x//D/
8v/y/w==
         </WaveFormData>
      </LeadData>
      <LeadData>
         <LeadByteCountTotal>10000</LeadByteCountTotal>
         <LeadTimeOffset>0</LeadTimeOffset>
         <LeadSampleCountTotal>5000</LeadSampleCountTotal>
         <LeadAmplitudeUnitsPerBit>4.88</LeadAmplitudeUnitsPerBit>
         <LeadAmplitudeUnits>��V</LeadAmplitudeUnits>
         <LeadHighLimit>2147483647</LeadHighLimit>
         <LeadLowLimit>268435456</LeadLowLimit>
         <LeadID>V1</LeadID>
         <LeadOffsetFirstSample>0</LeadOffsetFirstSample>
         <FirstSampleBaseline>0</FirstSampleBaseline>
         <LeadSampleSize>2</LeadSampleSize>
         <LeadOff>FALSE</LeadOff>
         <BaselineSway>FALSE</BaselineSway>
         <ExcessiveACNoise>FALSE</ExcessiveACNoise>
         <MuscleNoise>FALSE</MuscleNoise>
         <LeadDataCRC32>1203081696</LeadDataCRC32>
         <WaveFormData>
/v/+//7//v8AAAAAAAAAAAAAAAAAAAAAAwAEAAUABgAGAAYABgAGAAQABAAEAAUABwAI
AAkACQAGAAUAAgAAAPz/+f/0//L/8P/u/+7/7v/u/+3/7f/t/+//8v/y//P/8v/1//b/
9v/3//j/+f/6//f/9//3//f/9//3//f/9//5//n/+f/5//f/9//3//f/9//4//j/+P/4
//j/+P/4//f/9//3//f/+f/5//n/+f/3//f/9//3//n/+f/6//r/+//5//n/+f/5//r/
/v8CAAUABwAFAP7/9//v/+X/0v+0/5T/ef9k/1P/Q/88/z//R/9H/0f/Uv9a/1v/ZP93
/4r/o/++/8//3P/p//P/+P/8////////////AQAEAAUABgAHAAcABwAHAAcABwAHAAcA
CAAIAAgACAAIAAgACAAIAAgACAAKAAoACgAKAAgACAAHAAcABwAHAAgACAAKAAoACQAJ
AAkACQAIAAgACwALAAsACwAJAAkACAAIAAgACQAJAAkACwALAAsACwAIAAgACAAIAAoA
CgALAAsACAAIAAcABwAIAAgACAAIAAgABgAFAAUABAADAAIAAgADAAMAAgABAP/////+
//3//v/9//3//f/8//v/+//8//r/+f/5//n/+//7//z//P/7//v/+//7//v/+//8//3/
/f/+////AAD+//7//v/+/wAAAAABAAEA//8AAAAAAAABAAEAAQABAAIAAgACAAIAAgAC
AAIAAgAEAAQABQAFAAMAAwAEAAQABAAEAAQABAAFAAUABgAGAAYABgAGAAYABwAJAAoA
CwAJAAkACQAJAAkACQAJAAkACwALAAsACwAIAAgACAAJAAoACwANAA4ADgAPABAAEAAP
ABEAEgASABIAEgASABMAFAAUABQAEwASABEADgAKAAYAAwD+//z//P/6//r//P/8//v/
+//7//v//v/+/wEAAgAFAAYABgAGAAYABgAEAAMAAwADAAUABQAFAAUAAwADAAMAAwAF
AAUABQAFAAMAAwAEAAQABgAGAAYABgAGAAcABwAHAAUABQAFAAUABwAHAAcABwAHAAcA
BwAIAAgABwAHAAcACQALAAwADgAQABEAEQANAAgAAQD7/+3/0v+y/5T/e/9m/1X/S/9M
/1P/Vf9T/1n/ZP9k/2n/eP+N/6b/wf/Y/+f/8v/9/wEABAAIAAsADwARABEAEQASABEA
EgATABMAFQAVABUAFQAVABUAFgAWABQAFAAUABQAFgAWABYAFgAUABQAFAAUABYAFgAV
ABUAFQAVABYAFgAWABYAFQAVABcAFwAWABYAFgAVABQAEwAVABUAFAAUABQAFQAVABUA
FQAVABUAFQAWABYAFgAWABQAFAAVABUAFgAWABUAFQAUABQAFAAUABQAEgARABEAEgAR
ABAAEAANAA0ADAALAAsACwAKAAkACgAJAAkACQAGAAUABQAGAAgABwAHAAcABQAFAAYA
BgAJAAkACQAJAAkACQAKAAsACgAKAAoACgAMAAwADAAMAAwADAANAA0ADQAOAA4ADgAN
AA0ADQANAAwADAAMAAwADgAOAA4ADgAMAAwADQANAA8ADwAQABAAEAAQABAAEAAPAA8A
EAAQABIAEgASABIAEAARABEAEQARABEAEQARABMAEwATABMAEQARABEAEQARABIAEwAV
ABUAFQAWABYAGgAbABwAHAAbABwAGwAaABkAGAAaABwAHQAeABsAGgAZABYAFAAQAA0A
CAAIAAgABgAGAAQABAADAAMABQAFAAgACAAJAAoADQAOAA4ADgAOAA4ADgANAA0ADQAL
AAsACwALAA0ADQANAA0ADQANAA0ADQALAAsADAAMAA4ADgAOAA4ADAANAA0ADQAPAA8A
DwAPAA8ADwAPAA8ADQANAA0ADgAQAA8ADwAPAA0ADQAOABIAFgAZABsAGQAUAA0ABQD7
/+j/yv+q/5H/fP9r/1v/Uv9T/1f/V/9Z/2L/bP9v/3j/if+e/7f/0P/j/+7/+/8FAAwA
EAATABMAEwATABUAFgAXABgAGQAZABkAGQAZABkAGQAZABoAGgAaABoAGgAaABgAGAAY
ABgAGAAYABgAGAAYABgAFwAXABcAFwAYABgAGgAaABkAGQAXABcAFgAWABcAFwAXABcA
FwAXABYAFgAWABcAFwAXABkAGQAZABkAGAAYABgAGAAYABgAGQAZABgAGAAXABcAFAAU
ABQAFAAVABQAFAAVABIAEQAQABAAEQARABAADwANAA0ADAALAAoACQAJAAkACgAJAAkA
CgAJAAcABgAFAAcABwAIAAgACQAJAAkACQAJAAkACgALAA0ADgAPABAADgAOAA4ADgAQ
ABAAEQARAA8AEAAQABAADwAPAA8ADwASABIAEgASABAAEAAQABAAEgASABMAEwATABMA
FAAUABIAEgASABIAFQAVABYAFgAWABYAFgAWABYAFwAXABcAFQAVABUAFQAVABUAFQAV
ABUAFQAVABUAFAAUABQAFQAVABUAFgAWABgAGQAaABoAGQAbAB0AHQAeABwAHAAcABwA
HQAeAB4AHgAfAB4AHQAaABgAFAARAAwACgAKAAgACAAIAAgABwAHAAYABQAHAAYACAAK
AA4AEAAOAA4ADgAOAA4ADQANAA0ADwAPAA8ADwAOAA0ADAALAA0ADQANAA0ADQANAA4A
DgAMAAwADAAMAAwADQANAA0ADQANAA0ADQAOAA8AEAARAA8ADwAPABAADgANAA0ADQAP
AA8AEAASABQAFQAXABcAFgARAAsAAwD0/9b/tv+b/4T/cf9h/1j/Wf9f/2H/X/9k/3D/
df96/4X/mv+z/8z/4f/s//X///8GAAwADwATABUAFQAXABYAFQAWABcAFwAZABkAGQAZ
ABkAGQAaABoAGgAaABoAGgAaABoAGgAaABgAGAAYABgAGgAaABkAGQAZABkAGgAaABgA
GAAXABcAFwAXABYAFgAVABUAFQAVABcAFwAWABYAFAAVABUAFQAXABcAFwAXABQAFAAU
ABQAEgASABMAEwAUABQAEwATABAAEAAQABAAEAAOAA0ADQANAA0ADQAOAAwACwAJAAcA
CQAJAAgABwAEAAMAAwADAAQAAwADAAQABAADAAMAAwABAAEAAgACAAUABQAFAAUABQAF
AAYABwAHAAgACQAKAAoACgAKAAoACAAIAAkACQAKAAwADQAOAA0ADQANAA0ADgAOAA4A
DgAQABAAEAAQAA4ADgAPAA8AEAARABMAFAASABIAEgASABEAEQASABIAEgASABIAEgAS
ABMAEwATABUAFQAVABUAEwATABMAEwATABMAEwATABQAFAAUABUAFQAVABYAFgAYABkA
GgAaABsAHQAbABoAHAAcABwAHAAfACAAIAAgAB0AHAAbABgAFwAUABIADgAKAAoACAAI
AAYABgAFAAUABwAHAAoACgAJAAoADQAOAA8AEAARABIAEAAPAA8ADwAPAA8ADwAPAA8A
DwAPAA8ADQANAA0ADQAPAA8AEAAQAA4ADgAOAA4ADgAPAA8ADwAPAA8ADwAPAA8ADwAP
AA8ADwAPAA8AEAAQAA8ADwAPAA0ADwASABYAGgAbABsAGQAUAA8ABwD//+7/0v+0/5f/
gP9v/2H/Vv9Z/2P/Zf9l/3D/ev99/4D/i/+g/7f/0P/j//D/+f8DAAoADAAPABEAEwAV
ABcAGAAZABoAGwAbABsAGwAbABsAGwAbABwAHAAcABwAHAAcABwAHAAcABwAHgAeAB4A
HgAdABwAGgAZABsAGwAcABwAGgAaABkAGQAZABkAGAAYABcAFwAXABcAFwAXABYAFgAW
ABcAFwAXABUAFQAVABUAFAAUABQAFAAUABQAFQAVABIAEgARABEAEgASABIAEgAQAA4A
DQANAAwACwAKAAoACwALAAoACQAIAAcABQADAAQAAwADAAMAAAD/////AAAAAP//////
/wEAAQACAAIAAgABAAAA//8AAAEAAwAFAAMABAAFAAYABgAGAAYABgAIAAgACQAJAAgA
CAAHAAYABwAHAAcABwAIAAgACAAIAAoACgAKAAoACgAKAAsACwAJAAkACgAKAAwADAAM
AAwACwALAAwADAAKAAoACgAKAAwADQANAA0ADAALAAoACQALAAsACwALAAkACQAJAAkA
CgAKAAoACwALAAsADAAMAAwADQAOAA4AEQASABIAEgASABIAEQASABIAEgASABIAEgAQ
ABAADAAJAAQAAQAAAP3//P/8//z/+//7//r/+f/7//r/+//8////AAACAAIAAgACAAIA
AQABAAEAAwADAAMAAwABAAEAAQABAAMAAwADAAMAAgABAAEAAAAAAAAAAAAAAAIAAwAD
AAMAAQABAAEAAQABAAEAAQABAAEAAQABAAIAAAD///////8DAAMABAAGAAgABwAJAAkA
CAADAP3/9//q/9L/rv+P/3b/Y/9T/0r/Sf9P/1X/U/9W/2L/Z/9o/3X/hv+f/7j/zf/a
/+X/7//4//z/AQAFAAcACQAJAAoACgAKAAoACQAKAAsADAANAA0ADQAOAA4ADgAOAA4A
DgAOAA4ADgAOAAwADAAMAAwADQAOAA4ADwANAA0ADgAOAAwADAALAAsADQANAAwADAAL
AAsACwALAAwADQANAA4ADAANAA0ADQANAA0ADQANAA4ADgAOAA4ADQAMAAwACwAMAAwA
CwALAAoACgAKAAoACAAGAAUABQAGAAUABAAEAAEAAQAAAP//AQABAAAA///8//v/+//7
//r/+f/5//r/+v/5//n/+f/3//f/+P/4//v/+//7//v/+//7//z//f/7//z//f/+/wAA
AAAAAAAA///+//7//f///wAAAAAAAP//////////AAAAAAAAAAACAAIAAgACAAAAAAAB
AAEAAwADAAQABAACAAIAAgACAAMAAwAEAAQABgAGAAYABgAFAAUABAADAAUABQAFAAUA
BQAFAAUABQADAAMAAwADAAQABAAEAAUAAwADAAQABAAIAAkACgAKAA0ADQANAAoACgAK
AAoACgANAA4ADgAOAAsACgAJAAYABgACAP//+v/4//j/9v/2//b/9v/1//X/9//3//r/
+v/5//r//f/+/wAAAAAAAAAA/v/9//3//f/9//3//f/9/////////////f/9//3//f//
////AAAAAAAAAAAAAAAA/v////////8BAAEAAQABAP//////////AQABAAEAAgACAAEA
AQABAAEAAQAEAAYACgANAA0ACQAEAP3/9//r/9b/uP+Y/3//av9Z/0n/RP9J/03/Tf9P
/1z/Yv9j/2z/ff+U/63/xv/X/+T/8f/5//z/AAABAAMABQAHAAcACgALAAwADQANAAsA
CwALAAsADQANAA4ADgAMAAwADAAMAAwADAAMAAwADgAOAA4ADgAMAAwACwALAAsACwAM
AAwACgAKAAkACQALAAsACgAKAAsACwALAAsACwALAAoACgAMAA0ADQANAAsACwALAAsA
CgAKAAoACgAKAAoACwALAAgACAAHAAcACAAIAAgACAAIAAYABQAFAAQAAwACAAIAAQAB
AAAA///9//3//P/7//v/+//8//3/+v/5//n/+v/6//n/+f/5//n/+f/6//r/+//7//v/
+//9//3//v////3//v///wAAAAAAAAAAAAACAAIAAwADAAIAAgABAAAAAAABAAIAAwAC
AAIAAgACAAIAAgACAAIABAAEAAUABQADAAMABAAEAAYABgAGAAYABwAHAAgACAAIAAgA
CAAIAAgACQAJAAkACQAJAAkACQALAAsACwALAAkACQAJAAkACgAKAAoACwALAAsADAAM
AAwADQAOAA4AEQARABMAFAATABIAEQAQABMAFAAUABQAEwASABEADgAKAAYAAwD+//7/
/v/8//z//P/8//v/+//5//n//P/8////AAADAAQABAAEAAQABAAGAAUABQAFAAMAAwAD
AAMAAwADAAMAAwAFAAUABQAFAAMAAwAEAAQABgAGAAYABgAEAAUABQAFAAUABQAFAAUA
BwAHAAcABwAFAAUABQAGAAcABwAIAAkACQAHAAgADAAOABEAEQARAA4ABwD///X/5P/G
/6b/i/90/2H/U/9K/0v/T/9P/03/Vv9g/2P/av95/47/p//A/9X/4P/t//f//v8CAAcA
CQALAAsACwAKAAsADAANAA0ADwAPAA8ADwANAA0ADgAOABAAEAAQABAADgAOAA4ADgAO
AA4ADgAOABAAEAAPAA8ADgANAA0ADAAOAA4ADQANAA0ADQAMAAwACwALAAsACwANAA0A
DAAMAAoACwALAAsADQANAA0ADQAMAAwADAAMAAwADAANAA0ADgAOAA0ADQALAAoACQAI
AAoACAAHAAcABgAFAAQABAADAAMAAgABAAEAAQAAAP///v/9//3//f/+//3//f/+//7/
/f/9//3//f/9//7//v////////////////8AAAEAAQACAAMABAAEAAQABAAEAAQABAAF
AAUABQAGAAYABgAFAAUABQAFAAgACAAIAAgACAAIAAgACAAGAAYABwAHAAkACQAKAAoA
CAAIAAgACAALAAsADAAMAAwADAAMAAwACgALAAsACwALAAsACwALAAkACQAJAAkACwAL
AAsACwAMAAwADAANAAsACwAMAAwADgAPABAAEAARABEAEQAPABAAEgASABIAEgATABQA
FAAUABEAEAAPAAwADAAIAAUAAAD9//z/+f/4//n/+v/6//v/+f/5//z//P/9//7/AQAC
AAQABAAEAAQAAgABAAEAAQADAAMAAwADAAEAAQABAAEAAwADAAMAAwADAAMABAAEAAIA
AgACAAIABAAFAAUABQADAAMAAwADAAMAAwADAAMABQAFAAUABgAEAAMAAwADAAUABwAK
AAwADgANAA0ADQAGAAEA/f/z/+D/wv+k/4f/cv9h/1P/TP9P/1X/Vf9V/2D/aP9n/27/
gf+W/6//yv/d/+r/8//7/wAABAAJAAsADQAPAA8AEAAQABAAEAAPABEAEQARABEAEwAT
ABQAFAASABIAEgASABIAEgASABIAEAAQABAAEAASABIAEQARABEAEQASABIAEgASABEA
EQATABMAEgASABEAEQARABEAEwATABIAEgASABMAEwATABEAEQARABEAEgASABIAEgAS
ABIAEwATABQAFAATABMAEgASABIAEgAQAA4ADQANAA4ADQAMAAwACwALAAoACQAJAAkA
CAAHAAYABQAFAAUAAgABAAEAAgAEAAMAAwADAAEAAQACAAIABQAFAAUABQAFAAUABgAH
AAYABgAGAAYABgAGAAYABgAGAAYABwAHAAcACAAIAAgACQAJAAkACQAJAAgABwAGAAgA
CAAIAAgACAAIAAkACQAJAAkACgAKAAwADAAMAAwACwALAAwADAAOAA4ADgAOAA4ADwAP
AA8ADwAPAA8ADwAPAA8ADwAPAA0ADQANAA0ADQAOAA8AEQAQAA8ADwAOABAAEQASABIA
FwAXABcAFQAUABQAFAAUABQAFgAYABkAGgAXABYAFQASABEADgAMAAgABAAEAAIAAgAC
AAIAAQABAP////8CAAIAAQACAAUABgAIAAgACAAIAAgABwAHAAcABQAFAAUABQAHAAcA
BwAHAAUABQAFAAUABwAHAAgACAAIAAgACAAIAAgACQAJAAkACQAJAAkACQAHAAcABwAH
AAkACQAJAAoACgAJAAkACQAHAAkACgAOABAAEwATABMAEAAJAAMA+//u/9T/sv+V/37/
a/9b/1L/Uf9Z/13/Xf9k/3D/c/92/4H/lP+p/8L/1//k/+//+/8CAAQABwAJAAsADQAP
ABAAEQASABMAEwARABEAEQARABMAEwAUABQAFAAUABQAFAASABIAEgASABQAFAAUABQA
FAAUABMAEwATABMAFAAUABQAFAATABMAEwATABIAEgATABMAEwATABEAEQAQABAAEQAT
ABQAFQATABMAEwATABIAEgASABIAFAAUABUAFQASABIAEQARABIAEgASABIAEgAQAA8A
DwAMAAsACgAKAAsACwAKAAkABgAFAAMAAQACAAEAAQABAP7//f/9//7//P/7//v/+//9
//3//v/+//3//f/9//3//v///wEAAwACAAIAAgACAAAAAAAAAAAAAgACAAMAAwACAAIA
AQAAAAEAAQABAAEAAgACAAIAAgAAAAAAAAAAAAAAAAABAAEA/////wAAAAACAAIAAgAC
AAMAAwAEAAQAAgACAAIAAgAEAAUABQAFAAQAAwACAAEAAwADAAMAAwABAAEAAQABAP7/
/v/+////AQABAAIAAgADAAMAAwACAAMABwAJAAcABgAEAAQABAAEAAcACAAIAAgABwAG
AAUAAgAAAPz/+f/0//L/8v/w//D/8P/w/+//7//t/+3/8P/w//P/9P/3//j/+P/4//j/
+P/4//f/9//3//f/9//3//f/9f/1//X/9f/3//f/9//3//X/9f/2//b/9v/2//b/9v/0
//X/9f/1//X/9f/1//X/9//3//f/9//1//X/9f/2//j/9//3//f/9//3//b/+P/+////
AQABAP7/9f/v/+f/0v+0/5T/ef9i/1H/Q/8+/0H/Sf9H/0n/VP9e/2H/Zv9z/4b/n/+4
/8n/1P/f/+v/8v/4//v//f////3//f8AAP//AAABAAEAAwADAAMAAwADAAMABAAEAAQA
BAAEAAQABAAEAAQABAAEAAQABAAEAAYABgAFAAUAAwADAAQABAAGAAYABQAFAAMAAwAC
AAIAAwADAAMAAwAFAAUABAAEAAIAAwADAAMAAwADAAMAAwACAAIAAgACAAIAAgADAAMA
AgACAAEAAQAAAAAAAAAAAAIAAAD//////P/7//r/+v/7//v/+v/5//f/9//2//X/9P/z
//P/8//0//P/8//0//L/8f/x//H/8f/x//L/8v/1//X/9f/1//P/8//0//X/9f/2//f/
+P/4//j/+P/4//j/+P/5//n/+f/6//r/+v/3//f/9//3//r/+v/6//r/+v/6//r/+v/6
//r/+//7//3//f/+//7//f/8//v/+v/9//3//v/+//z//P/8//z//P/9//3//f//////
//////7//f/8//v//f/9//3//f/8//z//P/9//3//f/+//7/AgADAAQABAADAAMAAgAE
AAQABAAEAAUABgAGAAYABQAEAAMAAAAAAPz/+f/0//H/8P/t/+z/7v/u/+3/7f/t/+3/
8P/w//H/8v/1//b/9v/2//b/9v/0//P/8//z//P/8//z//P/8//z//P/8//z//P/8//z
//X/9f/2//b/9P/0//T/9P/2//f/9//3//f/9//3//f/9f/1//X/9f/2//f/+P/6//j/
9//3//f/9//5//z/AAACAAUABwADAPz/9f/v/+X/zv+u/47/c/9c/03/P/86/0H/Sf9J
/0v/Vv9c/13/Zv91/4z/qf/A/9H/3v/r//P/9v/6//3///8BAAMAAwAEAAUABgAHAAcA
BwAHAAcABwAJAAkACgAKAAkACAAHAAYACAAIAAgACAAKAAoACgAKAAgACAAHAAcACQAJ
AAoACgAIAAgABwAHAAcABwAGAAYABwAHAAcABwAHAAcABgAGAAgACQAJAAkABwAHAAcA
BwAHAAgACQAKAAgACAAJAAkACAAIAAcABwAIAAgACAAIAAYABAADAAMABAADAAIAAgAB
AAEAAAD///3//f/8//v//P/7//v/+//4//f/9//4//j/9//3//f/9//3//j/+P/3//f/
9//3//n/+f/6//v/+f/6//v//P/8//z//P/8//z//P/9//3/+//8//z//P/8//3//v//
/////v/9//z//v/+//7//v/+//7///////////8AAAAAAgACAAIAAgABAAEAAgACAAQA
BAAEAAQABAAFAAUABQAFAAUABQAFAAUABQAFAAUABQAFAAUABQAGAAYABgAHAAUABQAG
AAYABgAHAAgACAANAA0ADQANAAwACgAKAAoACgANAA4ADgAOAAsACgAJAAYAAgD+//v/
9v/2//b/9P/0//T/9P/z//P/9f/1//j/+P/5//r//f/+//z//P/8//z//v/9//3//f/8
//v/+v/5//r/+//8//3/+//7//v/+//7//v//P/8//z//P/8//z//P/9//3//f/9//3/
/f/9//3//f/9//3//f/9//3//v/+//3//f/9//3//f8AAAQACAAHAAkABwD+//f/7//f
/8L/oP+G/2//Wv9L/0H/QP9F/0f/R/9P/1j/XP9h/3D/g/+a/7X/yv/Z/+b/8f/5//7/
AAADAAMABQAFAAUABgAHAAgACQAJAAkACQAJAAkACQAJAAoACgAKAAoACgAKAAoACgAK
AAoADAAMAAwADAAKAAoACQAJAAkACQAKAAoADAAMAAsACwAJAAkACAAIAAsACwALAAsA
CwALAAoACgAKAAsACwALAA0ADQANAA0ACgAKAAoACgAMAAwADQANAAoACgAJAAkACAAI
AAgACAAKAAgABwAHAAQAAwACAAIAAwADAAIAAQABAAEAAAD///7//f/9//3//v/9//3/
/v/8//v/+//7//3//f/+//7//f/9//3//f//////AAABAP//AAABAAIAAgACAAIAAgAE
AAQABQAFAAMABAAEAAQABQAFAAUABQAGAAYABgAGAAQABAAEAAQABgAGAAcABwAHAAcA
CAAIAAgACAAIAAgACQAJAAoACgAIAAgACAAIAAoACwALAAsACQAJAAkACQAJAAkACQAJ
AAsACwALAAsACAAIAAgACQALAAsADAAMAAwADQAOAA4ADwAPAA8AEAAOAA4ADgAOAA0A
DgAOAA4ADwAOAA0ACgAGAAIA///6//j/+P/2//b/+P/4//f/9//2//X/9//2//n/+v/9
//7//v/+//7//v/+//3//f/9//3//f/9//3//f/9//3//f/9//3//f/9//3//f/+//7/
/P/8//z//P/+//////////3//f/9//3///////////////////8AAAAA////////AwAD
AAQABgAIAAkACQAJAAYA///5//H/3P++/57/f/9q/1n/S/9G/0n/Tf9N/03/Vv9e/1//
aP97/5D/q//G/9X/4v/t//f//P8AAAMABwAJAAkACwAKAAkACgALAAsADAANAA4ADwAN
AA0ADgAOAA4ADgAOAA4AEAAQABAAEAAOAA4ADgAOABAAEAAPAA8ADQANAA4ADgAOAA4A
DQANAA0ADQAMAAwACwALAAsACwANAA0ADAAMAAoACwALAAsACwALAAsACwAMAAwADAAM
AAoACgALAAsADAAMAAsACwAIAAgACAAIAAgABgAFAAUABgAFAAQABAABAAEAAAD/////
///+//3//P/7//v/+//6//n/+f/6//z/+//7//v/+f/5//r/+v/9//3//f/9//3//f/+
//////8AAAEAAgACAAIAAgACAAAAAAABAAEAAwAEAAQABAADAAMAAwADAAIAAgACAAIA
BAAEAAQABAAEAAQABQAFAAYABwAJAAoACAAIAAgACAAJAAkACgAKAAwADAAMAAwACwAL
AAoACQAKAAsADAANAAsACwALAAsACwALAAsACwAMAAwADAANAAsACwAMAAwADgAPABAA
EAATABMAEwATABQAFAAUABQAFAAUABUAFgAWABYAFQAUABMAEAAQAAwACQAEAAEAAAD9
//z//f/+//7////9//3/AAAAAAEAAgAFAAYACAAIAAgACAAGAAUABQAFAAcABwAHAAcA
BwAHAAcABwAHAAcABwAHAAkACQAKAAoACQAIAAcABgAHAAkACgALAAkACQAJAAkACQAJ
AAkACQALAAsACwAMAAoACQAJAAkACwALAA4AEAAUABUAFQATABAACwAFAP3/7P/O/67/
k/98/2f/V/9O/1H/Wf9Z/1n/Yv9q/2v/cP+B/5b/r//M/9//7P/5/wMACAAKAA0AEQAT
ABUAFQAWABUAFgAXABcAFwAXABcAFwAZABkAGgAaABgAGAAYABgAGgAaABoAGgAYABgA
GAAYABgAGAAXABcAGQAZABoAGgAZABgAFgAVABYAFwAXABgAGQAZABkAGQAZABkAGAAY
ABgAGQAZABkAFwAXABcAFwAXABgAGQAaABgAGAAZABkAGAAYABcAFwAYABgAGAAYABYA
FAATABMAFAATABIAEgARABEAEAAPAA8ADwAOAA0ADgANAA0ADQALAAkACAAIAAoACQAJ
AAkACAAHAAcABgAJAAkACQAJAAoACwANAA8ADgAOAA4ADgAQABAAEAAQABAAEAARABEA
EQASABIAEgATABMAEwATABIAEgASABIAFAAUABQAFAASABIAEwATABMAEwAUABQAFgAW
ABYAFgAVABUAFgAWABgAGAAYABgAGAAZABkAGQAZABkAGQAZABsAGwAbABsAGQAZABkA
GQAaABoAGgAbABkAGQAaABoAHAAdAB4AHgAhACMAIQAhACAAHgAeAB4AHgAhACIAIgAi
AB8AHgAdABoAGAAUABEADAAKAAoACAAIAAgACAAHAAcACQAJAAwADAANAA4AEQASABIA
EgASABIAEgARABEAEQARABEAEQARABMAEwATABMAEQARABEAEQATABMAFAAUABQAFAAU
ABQAEgATABMAEwAVABUAFQAVABMAEwATABMAEwATABMAFAAWABUAFQAVABMAFQAYABoA
HgAfAB8AHQAWAA8ABQD3/97/vP+i/4v/eP9n/1v/WP9f/2H/Yf9p/3T/eP97/4j/m/+y
/8v/4P/v//7/CQARABQAFgAZABkAGwAbABsAHgAfACAAIQAhAB8AHwAfAB8AHwAfACAA
IAAgACAAIAAgACAAIAAgACAAIgAiACIAIgAgACAAHwAfACEAIQAiACIAIgAiACEAIQAf
AB8AHgAeACEAIQAhACEAHwAfAB4AHgAgACEAIQAhACEAIQAhACEAHgAeAB4AHgAeAB4A
HwAfAB4AHgAdAB0AHgAeAB4AHgAcABoAGQAZABYAFQAUABQAFQAVABQAEwARABEAEAAP
ABAADwAPAA8ADgANAA0ADgAMAAsACwALAA0ADQAOAA4ADQANAA0ADQAPAA8AEAARABMA
FAATAA==
         </WaveFormData>
      </LeadData>
      <LeadData>
         <LeadByteCountTotal>10000</LeadByteCountTotal>
         <LeadTimeOffset>0</LeadTimeOffset>
         <LeadSampleCountTotal>5000</LeadSampleCountTotal>
         <LeadAmplitudeUnitsPerBit>4.88</LeadAmplitudeUnitsPerBit>
         <LeadAmplitudeUnits>��V</LeadAmplitudeUnits>
         <LeadHighLimit>2147483647</LeadHighLimit>
         <LeadLowLimit>268435456</LeadLowLimit>
         <LeadID>V2</LeadID>
         <LeadOffsetFirstSample>0</LeadOffsetFirstSample>
         <FirstSampleBaseline>0</FirstSampleBaseline>
         <LeadSampleSize>2</LeadSampleSize>
         <LeadOff>FALSE</LeadOff>
         <BaselineSway>FALSE</BaselineSway>
         <ExcessiveACNoise>FALSE</ExcessiveACNoise>
         <MuscleNoise>FALSE</MuscleNoise>
         <LeadDataCRC32>2099102813</LeadDataCRC32>
         <WaveFormData>
CAAIAAgACAAJAAoACwAMAA4ADgAOAA4AEQASABMAFAAWABYAFgAWABgAGAAYABgAGQAa
ABsAHAAbABsAGgAYABcAFAAQAA4ACwALAAsACwAJAAgACAAHAAkACQAKAAoACQAJAAkA
BwAGAAQAAgD///v/+//7//v/+P/4//j/+P/6//r/+v/6//j/9//3//f/9//3//f/9//3
//f/9//3//X/9f/1//X/9//3//f/9//1//X/9f/1//X/9f/2//b/9v/2//T/9P/2//j/
/v8GABIAIQA1AEgAXAByAIAAfgBdACwA9f+//43/XP84/xn/7f63/oz+h/6g/r7+3P77
/if/Wv+G/6j/wf/V/+H/5//s//D/8v/0//X/9//5//z//v///wAA//8AAAEAAgADAAQA
BAAEAAYABwAHAAcABgAGAAYABwAJAAkACQAKAAgACAAJAAkACQAKAAoACgANAA0ADQAN
AAwADQANAA4AEAARABEAEgARABIAEwAUABUAFQAWABcAGQAaABwAHgAeAB4AHwAfACEA
IwAlACgAKAApACsALQAsAC0ALgAvADIANAA0ADQAMgAzADMAMwA0ADQAMwAxAC8ALgAu
ACwAKwAqACkAJwAmACUAJAAjACAAHQAdABoAGwAYABcAFgASABEADwAPAAsACQAIAAYA
BAAEAAMAAgABAP///P/6//v/+v/5//n/9v/1//X/9P/1//X/9P/0//P/8//z//P/8f/w
//D/7//x//H/8v/y//L/8f/w/+//7//v//D/8P/x//H/8v/y//H/8f/y//L/9f/1//b/
9v/1//X/9v/2//b/9//3//f/9//3//f/9//4//j/+P/5//v/+//8//z/+v/8//3//v//
////AAAAAAAAAAAAAAIAAgACAAIAAgADAAMAAgD+//3/+v/2//T/8//z//P/8//z//L/
8v/x//H/8f/y//L/8//z//P/7//u/+z/6v/n/+P/4//j/+X/5P/k/+T/5P/k/+T/5P/m
/+b/5f/l/+X/5f/l/+X/4//j/+P/4//l/+X/5f/l/+P/4//j/+P/4//j/+P/4//j/+P/
4//k/+L/4v/i/+L/5v/o/+z/9P/8/woAHQAzAEoAZAB6AIYAcABBAAYAzf+X/2P/OP8a
//f+v/6H/mz+e/6c/rr+2P4B/zP/Zv+Q/6z/wf/N/9P/2f/e/+L/5v/q/+v/7f/v/+7/
8P/x//L/9f/2//f/+P/5//r/+v/6//j/+f/5//n//P/8//z//f/9//3//f/+/wAAAAAB
AAEAAwAEAAQABAAFAAUABQAFAAYABwAHAAgABgAHAAcACAALAAwADQAOAA8ADwAQABEA
DwAQABIAFAAXABgAGgAbABwAHQAeACAAIgAjACUAJwAoACkAKgArACsALAArACoALAAt
AC0ALQAqACoAKQAnACkAKAAoACYAJQAkACMAIQAeAB0AHAAbABoAFwAXABQAEwAQAA8A
DgAOAA0ACwALAAkABwAGAAQAAAAAAP///v8AAP///f/8//n/+P/3//f/+P/3//f/9v/1
//X/9P/0//T/8//y//H/8//y//L/8f/x//H/8v/y//P/8//z//P/9f/1//b/9v/3//f/
+P/4//n/+f/6//r/+f/5//r/+v/9//3//v/+/wAAAQABAAEA//////////8BAAIAAwAF
AAMAAwAEAAQABQAIAAoADAANAA4ADAAMAAwADAANAA4ADwAQABAAEQARABAADAALAAgA
BAAEAAMAAwADAAIAAQD///7//v///wAAAgACAAMAAwADAP///v/8//r/+f/1//X/9f/0
//L/8f/w//D/8P/w//D/8v/y//H/8f/v/+//7//v//H/8f/x//H/7//v/+//7//x//H/
8f/x//H/8f/x//H/7//v/+//8P/y//L/8v/y//L/8v/0//r/BAAOAB8ANQBOAGQAfACO
AI4AbwA6AP//x/+R/17/Ov8X/+n+rf5+/nn+lP64/tb+9/4j/1b/hP+o/7//0//f/+f/
7P/y//T/9v/3//n/+//+/wAAAQACAAMABAAFAAYABQAGAAYABgAHAAkACgALAAoACgAK
AAsACwALAAsADAAOAA4ADwAPAA0ADgAOAA4AEQARABEAEQAQABEAEQASABMAFQAWABgA
FwAYABkAGgAZABkAGgAbAB0AHgAgACIAIQAiACQAJQAoACkAKgAsAC4ALwAxADMAMgAz
ADQANQA4ADoAOgA6ADgAOQA5ADkAOAA4ADcANQA1ADQANAAyADEAMAAvAC0ALgAtACwA
KwAoACUAJQAiACMAIAAfAB4AHAAbABkAGQAXABUAFAASABAAEAAPAA4ADAALAAkACAAH
AAYABQAFAAQAAwADAAIAAQABAAAAAAABAAEAAQABAP///v/+//3//////wAAAAABAAEA
AQABAAEAAQACAAIABQAFAAYABgAHAAcACAAIAAkACQAKAAoACwALAAwADAAKAAsACwAL
AA0ADQANAA0ADAAMAAwADQAPAA8AEAAQABAAEgATABQAEQARABMAFQAWABYAFgAWABYA
FgAWABYAFgAWABcAFwAWABYAFQASAA4ACgAJAAkACQAJAAkACAAIAAcABwAHAAgACgAL
AAsACwAJAAgABgAEAAEA/f/9//3//f/8//z//P/8//z//P/8//7//v/9//3/+//7//v/
+//6//n/+P/3//n/+f/5//n/9//3//f/9//4//n/+v/7//n/+f/5//r/+v/6//r/+v/+
//7/AAAEAAwAFAAjADkAUgBqAIIAlgCeAIUAUAATANf/of9u/0b/K/8F/8/+mv6H/pr+
vP7Y/vf+H/9S/4T/qP/D/9X/4//r//L/+P/+/wAAAwAFAAUABgAIAAkACgANAA4ADwAQ
AA8AEAAQABAAEAARABEAEQAUABQAFAAVABQAEwASABIAFAAUABUAFQAVABYAFgAWABcA
FwAXABcAGAAZABkAGgAYABkAGQAaAB0AHgAfACAAHwAfACAAIQAhACIAJAAmACcAKAAq
ACsAKgArACwALgAyADMANQA3ADYANwA4ADkAOgA8ADwAPAA8AD0APQA9ADwAPAA7ADkA
OQA4ADgANgA1ADQAMwAxADAALwAuAC0ALAApACkAJgAlACIAIQAgACAAHwAdAB0AGwAZ
ABgAFgAUABQAEwASABIAEQAPAA4ADAAKAAgABwAIAAcABwAGAAcABwAGAAYABQAFAAUA
BQAHAAYABgAFAAMAAwAEAAQABwAHAAcABwAHAAcACAAIAAkACQAKAAoADQANAA4ADgAN
AA0ADgAOABEAEQASABIAEAARABEAEQATABMAEwATABYAFgAWABcAFQAVABYAFgAWABgA
GQAaABsAGwAbABoAHAAcABwAHAAdAB4AHwAgAB4AHwAfAB4AHgAdABoAFgASABEAEQAR
ABEAEQAQABAAEQARABEAEgASABMAEwATABMAEgAQAA4ACQAFAAUABQADAAIAAgACAAIA
AgACAAIAAAAAAP////8BAAEAAQABAAEAAQABAAEA//////////////////////3//f/9
//3/////////AAAAAAAAAAAAAAAAAAAEAAoAEgAeAC0APwBUAGoAfgCQAJIAdQBEAAsA
0f+Z/2b/Qv8n/wH/z/6k/pv+sv7Q/ur+B/8t/1z/iv+u/8f/2f/n/+//9P/2//r//P//
/wEABQAGAAgACQAKAAkACgALAAwADQAOAA4ADgAOAA8ADwAPAA4ADgAOAA8AEQARABEA
EgAQABAAEQARABEAEgASABIAEwATABMAEwAUABUAFQAWABgAGQAZABoAGgAaABoAGgAd
AB0AHgAfAB8AIAAiACQAIwAkACYAJwAoACkAKgAsACwALQAvADEAMgAzADQANQA2ADgA
OAA4ADYANwA3ADcAOAA4ADcANQAzADIAMgAwADEAMAAvAC0AKgApACgAJwAoACUAJQAi
ACMAIAAfAB4AGwAZABYAFQAVABMAEgAQAA4ADgANAAwACgAJAAcABgAHAAYABQAFAAIA
AQABAAAAAQABAAAAAAD//////////////v/+//3//////wAAAAD//////////wEAAQAC
AAIAAQABAAIAAgADAAMABAAEAAUABQAGAAYABgAFAAUABAAEAAUABQAFAAUABQAFAAUA
BAAEAAQABQAHAAcACAAIAAYACAAJAAoADQAOAA4ADgAOAA4ADgAOAA4ADgAQABEAEQAQ
ABAADwAMAAgABAADAAMAAwAFAAUABAAEAAMAAwADAAQABgAHAAcABwAFAAQAAgAAAP//
+//7//v/+//6//r/+v/4//j/+P/4//r/+v/5//n/9//3//f/9//1//X/9f/1//f/9//3
//f/9//3//f/9//3//f/9//3//f/9//3//j/9v/2//b/9v/4//j/+v/+/wQADAAXACkA
PgBUAGoAfgCIAHkAUAAZAOH/q/94/1D/Nf8Z/+f+sv6V/pz+uv7W/vP+E/9C/3L/mv+1
/8v/2//l/+r/8P/2//r//f/9/////v8AAAEAAgAFAAYABwAIAAcACAAIAAgACAAJAAkA
CQAMAAwADAANAAwACwAKAAoADAAMAA0ADQANAA4ADgAOAA8ADwAPAA8AEAARABEAEgAR
ABEAEAAQABMAFAAVABYAFQAVABYAFwAXABgAGgAcAB0AHgAgACEAIgAjACQAJgAoACkA
KwAtAC4ALwAwADEAMgA0ADQANAA0ADUANQA1ADQANAAzADEAMQAwADAALgAtACwAKwAp
ACYAJQAkACMAJAAhACEAHgAbABgAFwAWABQAEwARABEADwANAAwACgAGAAYABQAEAAQA
AwABAAAA/f/8//v/+//8//v/+//6//n/+f/4//j/9//3//f/9//3//b/9v/1//P/8//0
//T/9//3//f/9//3//f/+P/4//f/9//4//j/+//7//z//P/7//v//P/8//////8AAAAA
/v///////////////////wIAAgACAAMAAQABAAIAAgACAAQABQAGAAcABwAFAAQABgAG
AAYABgAIAAgACAAIAAgACQAJAAgABgAFAAIA/v/8//v/+//7//n/+f/4//j/+f/5//n/
+v/6//v/+//7//n/+P/2//T/8f/t/+3/7f/r/+r/6v/q/+z/7P/s/+z/6v/q/+n/6f/r
/+v/6//r/+n/6f/p/+n/5//n/+f/5//p/+n/6f/p/+f/5//n/+f/6f/p/+n/6v/o/+j/
6P/o/+b/6P/s//L//P8IABkALQBCAFoAbgB+AHYAUwAeAOX/r/99/0z/Kv8L/9v+pf5+
/n3+mv66/tT+9f4h/1b/gv+g/7n/y//V/9v/3v/k/+b/6P/r/+3/7//y//T/9f/2//b/
9v/2//b/9//4//j/+P/6//v/+//7//v/+v/5//n/+//7//v//P/6//r/+//7//v//P/8
//z/+//7//v/+//6//v/+//8//7//////wAAAAAAAAAAAAADAAMABAAFAAUABgAIAAoA
CQAKAAwADQAPABEAEwAWABYAFwAZABsAHAAdAB4AHwAgACIAIgAiACAAIQAhACEAIQAi
ACIAIQAgAB4AHQAaABsAGgAZABcAFgAVABQAEwAQAA0ADQAKAAsACAAHAAYAAgABAP//
//////3//P/6//j/+P/3//b/9P/z//H/8P/x//D/7//v/+z/6//r/+r/6//r/+r/6v/r
/+v/6//r/+n/6P/o/+f/6P/p/+v/7P/s/+v/6v/p/+r/6//t/+7/7f/t/+7/7v/v/+//
8P/w//P/8//0//T/9f/1//b/9v/4//n/+f/5//n/+f/5//n/+v/6//r/+//9//3//v/+
//3//v/+//7///8BAAMABAACAAIAAgACAAMABAAFAAYABgAHAAcABgAEAAMAAAD8//z/
+//7//v/+f/5//j/+P/3//f/9//4//r/+//7//v/9//2//T/8v/x/+3/7f/t/+v/6v/q
/+r/6v/q/+r/6v/s/+z/6//r/+v/6//r/+v/7f/t/+3/7f/t/+3/7f/t/+v/6//r/+v/
7f/t/+3/7f/r/+v/6//s/+7/7v/u/+7/8P/w//D/9v/8/wYAFQArAEIAWgByAIQAhgBt
ADoA///H/5P/YP84/xv/8f63/oT+c/6G/qj+xv7n/g//Qv90/5j/sf/F/9P/2f/g/+b/
6v/u//H/8f/x//L/9P/1//b/+f/6//v//P/8//z/+//6//z//f/9//3//v/+//7/////
//////8AAAIAAgADAAMAAQACAAIAAgAFAAUABQAFAAYABwAHAAgACAAJAAkACgALAAwA
DQAOAA8ADwAQABEAEwAUABYAGAAXABgAGgAbABwAHQAeACAAJAAlACcAKQAoACkAKgAr
AC4AMAAwADAAMgAzADMAMwAwADAALwAtAC8ALgAuACwAKQAoACcAJQAmACUAJAAjACAA
HQAdABoAGQAWABUAFAAUABMAEQARAA0ACwAKAAgACAAIAAcABgAEAAMAAQAAAP///v/9
//3//v/9//3//P/6//n/9//2//n/+f/5//n/+f/4//j/9//1//X/9v/2//n/+f/5//n/
+f/5//r/+v/9//3//v/+//3//f/+//7//////wAAAAABAAEAAgACAAIAAwADAAMABQAF
AAUABQAEAAQABAAFAAMAAwAEAAQABAAGAAcACAAHAAcABwAHAAYABwAIAAkACgAKAAoA
CgAKAAoACwALAAoACAAHAAQAAAD8//v/+//7//3//f/8//z/+f/5//n/+v/8//3//f/9
//v/+v/4//b/8f/t/+3/7f/v/+7/7v/u/+z/7P/s/+z/7P/s/+v/6//r/+v/6//r/+n/
6f/p/+n/6//r/+v/6//r/+v/6//r/+v/6//r/+v/6//r/+v/7P/q/+r/6v/q/+z/7v/y
//j/AAAIABkALwBGAFwAdACGAIYAZQAuAPH/tf9//07/LP8P/+P+qf58/nX+jv6w/s7+
7/4b/07/gP+i/73/zf/Z/93/4v/o/+z/7v/z//X/9f/0//b/9//4//n/+v/7//z///8A
AAAAAAD+/////////wIAAgACAAMAAQABAAEAAgACAAIAAwADAAUABgAGAAYABQAFAAUA
BQAGAAcABwAIAAgACQAJAAoACQAKAAsADAAPAA8AEAARABEAEgAUABYAFwAYABoAGwAc
AB0AHgAgACIAIwAlACcAKgArACwALQAsAC4ALgAuAC4ALwAvAC8ALgAuAC0AKwArACoA
KgAoACcAJgAlACMAIAAfAB4AHQAeABsAGwAYABUAEgARABAADgANAAsACwAJAAcABgAE
AAAAAAD///7//v/9//v/+v/5//j/9//3//b/9f/1//T/9f/1//T/9P/z//P/8//z//X/
9P/0//P/9f/1//b/9v/3//f/9//3//n/+f/6//r/+f/5//r/+v/9//3//v/+//////8A
AAAAAQABAAIAAgAEAAUABQAFAAQAAwACAAEABAAEAAQABQADAAMABAAEAAQABgAHAAgA
CwALAAsACwAKAAoACgAKAAoADQAOAA8AEAAOAA8ADwAOAA4ADQAKAAYABAADAAMAAwAB
AAEAAAAAAAEAAQABAAIAAAABAAEAAQABAAAA/v/8//n/9f/1//X/8//y//L/8v/y//L/
8v/y//D/8P/v/+//7//v/+//7//v/+//7//v/+//7//v/+//7//v/+//7//t/+3/7f/t
/+//7//v//D/8P/w//D/8P/u//D/8v/2//7/CAAVACkAQABYAG4AggCKAHMAQAAFAMn/
k/9e/zT/Gf/3/sH+kP5//pL+sP7M/un+Df88/2z/kv+t/8H/0f/Z/9z/4P/k/+b/6f/r
/+//8P/y//P/9P/1//b/9//4//n/+v/6//r//P/9//3//f/+//7//v///wEAAQABAAIA
AgACAAMAAwADAAQABAAEAAcABwAHAAcABgAHAAcACAAKAAsACwAMAAwADAAMAAwADgAP
ABEAEwATABQAFgAYABcAGAAaABsAHgAfACAAIgAiACMAJQAnACoAKwAsAC0ALgAwADAA
MAAuAC8ALwAvADAAMAAvAC0AKwAqACoAKAAnACYAJQAjACIAIQAgAB8AHAAZABkAFgAW
ABQAFAAUABAADwANAA0ADQALAAoACAAEAAQAAwACAAEA///8//r/+f/4//f/9//0//P/
8//y//P/8//y//L/8f/x//H/8f/x//D/8P/v//H/8f/y//L/8f/x//H/8f/y//P/9f/2
//n/+f/6//r/+f/5//r/+v/9//3//v/+//7//f/9//z//P/9//3//f////////////7/
/v/+////AQABAAIAAgABAAIAAgACAAMABQAFAAcABgAGAAYABgAGAAgACAAIAAgACAAJ
AAkACAAGAAUAAgD+//z/+//7//v/+//7//r/+v/7//v/+//8//7/////////+//6//j/
9v/1//H/8f/x//H/8P/w//D/8P/w//D/8P/y//L/8f/x/+//7//v/+//7//v/+//7//t
/+3/7f/t/+//7//v/+//7//v/+//7//t/+3/7f/u//D/8P/w//D/8P/y//T/+v8CAAwA
GwAxAEYAWgBuAIAAgABhADAA+f/D/4//Xv88/yX/+/7F/pr+kf6o/sj+4P7//iX/VP+C
/6L/uf/L/9n/4f/o/+z/8P/y//P/8//1//b/+P/5//r/+//8//3//v/+//7//f/8//3/
//8AAAEAAAAAAAAAAQABAAEAAQACAAIAAgADAAMAAwAEAAQABAAHAAcABwAHAAYABwAH
AAgACAAJAAkACgALAAwADQAOAA0ADQAOAA8AEAASABUAGAAZABoAHAAdAB4AHwAgACIA
JAAlACcAKQAqACsALAAtAC4AMAAwADAAMAAxADEAMQAwADAALwAtAC8ALgAuACwAKQAo
ACcAJQAmACUAJAAjACIAHwAfABwAGwAYABcAFgAUABMAEQARAA4ACwAJAAYABgAGAAUA
BAACAAEA///+//3//P/7//v//P/7//v/+v/3//f/9v/2//f/9//3//f/9//2//b/9f/1
//X/9v/2//f/9//3//f/9f/1//b/9v/5//n/+v/6//n/+f/6//r/+f/5//r/+v/9//3/
/v/+//z//f/9//3////////////+//7//v////////8AAAAAAgAEAAUABgAFAAUABAAG
AAYABgAGAAgACAAIAAgACAAJAAkACAAIAAcABAAAAPz/+//7//v/+//7//r/+v/7//v/
+//8//z//f/9//3//f/8//r/+P/z/+//7//v/+//7v/u/+7/7v/u/+7/7v/u/+7/7f/t
/+//7//v/+//7f/t/+3/7f/v/+//7//v//H/8f/x//H/7//v/+//7//x//H/8f/y//D/
8P/w//D/8P/0//j//v8IABIAIQA1AEgAXgByAIIAfABZACgA8f+9/4v/XP88/yH/9/7B
/pr+m/60/tD+6P4H/zH/ZP+Q/7D/x//Z/+P/5//q//D/9P/2//f/+//9//7/AAABAAIA
AQACAAMABAAFAAYABgAGAAYABwAHAAcACQAKAAsADQANAA0ADQAOAA4ADgAPAA8AEQAS
ABIAEgARABEAEQARABQAFQAVABYAFgAXABcAGAAZABoAGwAcAB8AHwAgACEAHwAgACIA
JAAlACYAKAApACwALQAuADAAMAAxADMANQA4ADkAOgA7ADwAPgA+AD4APgA/AD8APwBA
AEAAPwA9ADsAOgA6ADgAOQA4ADcANQAyADEAMAAvADAALQAtACoAKQAmACUAJAAgAB8A
HQAdAB0AGwAaABgAFAAUABMAEgAQAA8ADQAMAAsACgAJAAkACAAHAAcABgAHAAcABgAG
AAYABQAEAAMABQAEAAQAAwADAAMABAAEAAMAAwADAAMABAAFAAcACAAHAAcACAAIAAsA
CwAMAAwADQANAA4ADgAPAA8AEAAQABIAEwATABMAEQARABEAEQASABIAEgATABMAEwAU
ABQAEgAUABUAFgAZABsAGwAZABoAGAAYABgAGAAZABoAGwAcABoAGwAbABoAFgAVABIA
DgANAA0ADgAPAA4ADQALAAoACgALAAwADgAMAA0ADQANAAkACAAGAAQAAwD////////9
//z//P/8//7//v/+//7//v/+//3//f/9//3//f/9//3//f/9//3//f/9//3//f//////
//////3//f/9//3//f/9//3//v8AAAAAAAAAAP7/AAAEAAwAFgAkADcATwBkAHoAjACS
AH4AUwAeAOn/t/+F/1r/PP8V/9/+q/6U/qP+wv7e/vr+H/9R/4L/qP/E/9n/5//v//X/
+v/8//7/AAABAAEAAwAGAAgACQAKAAkACgALAAwADQAOAA4ADgAQABEAEQARABEAEAAP
AA8AEQARABEAEgAQABAAEQARABEAEgASABIAEwATABMAEwASABMAEwAUABUAFwAYABoA
GgAaABoAGgAbABsAHAAdAB8AIAAiACQAIwAkACYAJwAqACsALAAuADAAMQAzADUANAA1
ADYANwA4ADoAOgA6ADgAOQA5ADkAOAA4ADcANQA1ADQANAAyADEAMAAvAC0ALAArACoA
KQAmACMAIwAgACEAHgAdABwAGgAZABcAFwATABEAEAAOAAwADAALAAoACAAHAAUABAAF
AAQAAwADAAIAAQABAAAA//////7//v////////////3//P/8//v//f/9//7//v/9//3/
/f/9//////8AAAAAAQABAAIAAgABAAEAAgACAAUABQAGAAYABQAFAAYABgAGAAcABwAH
AAkACQAJAAkACAAIAAgACQALAAsADAAMAAoADAANAA4ADwAPABEAEgASABIAEgASABIA
EgASABIAFAAVABUAFAAQAA8ADAAIAAgABwAHAAcABwAHAAYABgAFAAUABQAGAAgACQAJ
AAkABQAEAAIAAAD9//n/+f/5//n/+P/4//j/9v/2//b/9v/4//j/9//3//f/9//3//f/
9//3//f/9//3//f/9//3//X/9f/1//X/9//3//f/9//3//f/9//4//j/+P/4//j//P/8
//7/BAAMABQAJQA7AFIAagCCAJQAkgBzADwAAQDJ/5f/aP9C/yf/+/7B/pL+h/6g/sD+
3P7//iv/Xv+O/7D/yf/b/+X/7f/y//j//P8AAAEAAwAFAAQABgAHAAgACwAMAA0ADgAP
ABAAEAAQABAAEQARABEAEgASABIAEwARABEAEQASABQAFAAVABUAFQAWABYAFgAXABcA
FwAXABgAGQAZABoAGAAZABkAGgAdAB4AHwAgACEAIQAiACMAJQAmACgAKgArACwALgAv
AC4ALwAwADIANgA3ADkAOwA6ADsAPAA9AD4AQABAAEAAQgBDAEMAQwBAAEAAPwA9AD8A
PgA+ADwAOwA6ADkANwA2ADUANAAzADQAMQAxAC4ALQAqACkAKAAmACUAIwAjACEAHwAe
ABwAGgAaABkAGAAYABcAFQAUABEAEAAPAA8AEAAPAA8ADgANAA0ADAAMAAsACwALAAsA
DQAMAAwACwAJAAkACgAKAAsACwALAAsACwALAAwADAANAA0ADgAOAA8ADwAQABAADwAP
ABAAEAATABMAFAAUABQAFQAVABUAFQAVABUAFQAWABYAFgAXABUAFQAWABYAFgAYABkA
GgAbABsAGwAbAB0AHAAdAB4AHwAgACAAIAAgACAAIAAhACEAIAAfAB8AHQAaABYAFQAV
ABUAFQAVABQAFAATABMAEwAUABQAFQAVABUAFQAUABIAEAALAAcABwAHAAkACAAIAAgA
BgAGAAYABgAGAAYABQAFAAcABwAHAAcABQAFAAUABQAHAAcABwAHAAcABwAHAAcABwAH
AAcABwAJAAkACQAKAAgACAAIAAgACgAMABAAFAAcACYANQBJAF4AdgCOAKQAqACLAFoA
HwDj/63/ev9S/zX/D//V/qT+k/6o/sj+5P4F/y3/Yv+U/7r/0//n//P/+f/+/wIACAAK
AA0AEQATABIAFAAVABYAFwAYABkAGgAdAB4AHgAeABwAHQAdAB0AIAAgACAAIQAhACEA
IQAiACIAIgAjACMAJQAmACYAJgAlACUAJQAlACgAKQApACoAKgArACsALAAtAC4ALwAw
ADMAMwA0ADUAMwA0ADYAOAA7ADwAPgA/AD4APwBAAEIARABFAEcASQBMAE0ATgBPAE4A
UABQAFAAUgBTAFMAUwBSAFIAUQBPAE8ATgBOAEwASwBKAEkARwBEAEMAQgBBAEIAPwA/
ADwAOQA2ADUANAAyADEALwAvAC4ALQAtACwAKQAoACYAJAAkACMAIQAgAB8AHgAdAB0A
HAAbABsAGgAbABsAGgAaABoAGQAYABcAGAAYABkAGQAXABcAGAAYABkAGQAZABkAGwAb
ABwAHAAbABsAHAAcAB8AHwAgACAAHwAfACAAIAAhACEAIgAiACQAJQAlACUAJQAlACUA
JQAoACgAKAApACsAKwAsACwAKgAsAC0ALgAxADEAMQAxADAAMgAyADIAMgA0ADQANAA0
ADMAMwAyADAALgAtACoAJgAmACUAJQAlACMAIwAiACIAIwAjACMAJAAjACMAIgAhAB8A
HgAcABoAGQAVABUAFQATABIAEgASABQAFAAUABQAEgASABEAEQATABMAEwATABMAEwAT
ABMAEQARABEAEQASABMAFAAVABMAEwATABMAEwATABMAFAAWABYAFgAWABQAFgAcACQA
LAA8AFEAZwB+AJQAqACwAJwAbwA0APv/w/+P/2L/RP8f/+v+tf6c/qv+zP7q/gj/L/9f
/5D/uv/W/+3//f8HAAsAEgAWABYAGAAbABsAHwAgACIAIwAkACUAJgAnACgAKQAqACoA
KgAsAC0ALQAtADAAMAAwADEAMwAzADMANAA0ADQANQA1ADcAOAA4ADgAOwA7ADsAOwA6
ADsAOwA8AD4APwA/AEAAPwBAAEEAQgBFAEUARgBHAEkASgBMAE4ATQBOAFAAUQBUAFUA
VgBYAFgAWQBbAF0AYABhAGIAYwBmAGgAaABoAGYAZwBnAGcAaABoAGcAZQBjAGIAYgBg
AGEAYABfAF0AXABbAFoAWQBWAFMAUwBQAFAATgBOAE4ASwBJAEYARQBFAEMAQgBAAEIA
QAA/AA==
         </WaveFormData>
      </LeadData>
      <LeadData>
         <LeadByteCountTotal>10000</LeadByteCountTotal>
         <LeadTimeOffset>0</LeadTimeOffset>
         <LeadSampleCountTotal>5000</LeadSampleCountTotal>
         <LeadAmplitudeUnitsPerBit>4.88</LeadAmplitudeUnitsPerBit>
         <LeadAmplitudeUnits>��V</LeadAmplitudeUnits>
         <LeadHighLimit>2147483647</LeadHighLimit>
         <LeadLowLimit>268435456</LeadLowLimit>
         <LeadID>V3</LeadID>
         <LeadOffsetFirstSample>0</LeadOffsetFirstSample>
         <FirstSampleBaseline>0</FirstSampleBaseline>
         <LeadSampleSize>2</LeadSampleSize>
         <LeadOff>FALSE</LeadOff>
         <BaselineSway>FALSE</BaselineSway>
         <ExcessiveACNoise>FALSE</ExcessiveACNoise>
         <MuscleNoise>FALSE</MuscleNoise>
         <LeadDataCRC32>941533661</LeadDataCRC32>
         <WaveFormData>
BgAGAAYABgAHAAgACQAKAAwADAAMAAwADwAQABEAEgAUABQAFAAUABQAFAAUABUAFgAX
ABgAGgAaABsAGwAbABsAGQAWABUAEwASABEAEAAOAA4ADQANAA4AEAARABEAEAAPAA4A
CwALAAcABQABAP3/+//5//n/+P/4//j/+P/6//r/+f/5//b/9v/2//b/+P/4//j/+P/2
//b/9f/1//X/9f/1//X/9//3//f/9//1//X/9f/2//j/+f/5//n/+f/5//n/+P/5////
BwATACQAPABbAH8ArADcAAYBHgERAeAAmgBQAAoAyf+X/23/Nv/q/qn+kv6q/sr+5v4I
/zX/aP+W/7b/zv/g/+r/7f/x//P/9P/1//f/+f/8//3//////wEAAAAAAAEAAQACAAMA
BAAEAAQABQAFAAUABQAFAAYABgAKAAoACwALAAkACAAIAAkACQAKAAwADAAOAA4ADgAO
AA0ADQANAA8AEQATABMAEwARABMAEwAUABcAFwAYABoAGwAcABwAHQAcAB0AHgAgACMA
JAAlACcAKAApACoALAAuAC8AMQAyADIAMwAzADMAMQAyADIAMgAzADQANAA0ADEAMAAw
AC8ALgAtACsAKwAqACgAJwAmACQAIwAjACIAIQAgAB8AHQAcABsAGQAYABcAFQAVABQA
EwASABAADgALAAoACQAIAAkACAAIAAcABgAFAAQAAwADAAIAAgACAAIAAgABAAEA/v/+
//7//v/+////AQACAAAA///+//3//////wAAAAACAAMAAwADAAMAAwACAAEAAwAEAAUA
BwAGAAYABgAGAAoACgALAAsADAAMAAwADAAMAA0ADQANAA8AEAASABUAFAAUABQAFAAU
ABYAGAAYABgAGAAYABcAFwAXABcAGQAaABwAHQAcABsAGAAUABMAEwASABEAEgASABIA
EQAPAA8AEAAQABEAEQARABEADQALAAcABQABAP///f/7//z//P/9//7//P/8//z/+//9
//z//P/8//r/+v/6//r/+v/6//r/+f/7//v/+//7//r/+f/4//f/+P/5//r/+//8//z/
/f/9//v/+//7//v/AAADAAkAEwAfADIATgBvAJkAygD4ABoBGgH1ALIAZAAcAN7/qf+B
/1X/Fv/O/qP+qP7G/uL+AP8q/13/jv+0/8z/3v/q/+7/8f/1//n//P///wEAAQACAAEA
AwADAAUACAAIAAkACQAIAAkACgAKAAoACwALAAsADAANAA8AEAARABAAEAAPABAAEAAR
ABMAEQASABQAFAAUABQAFAAUABcAFwAXABkAGAAZABgAFwAYABsAHAAeAB0AHQAeACAA
IQAiACIAIwAmACcAKAAqACoAKgAqACsALQAvADEANAA1ADUANgA2ADYANwA3ADcAOQA6
ADoAOgA5ADgANgA0ADQANAA1ADUAMgAxAC8ALwAuACwAKwAqACoAKQApACgAJgAkACIA
HwAhACEAIAAgAB0AGwAbABoAGQAYABYAFAAUABQAFAAUABIAEAAPAA0ADQANAA0ADQAN
AAwADAAMAAoACgAJAAkACgAKAAoACgAHAAcACAAIAAkACQAJAAkACQAJAAoACgAKAAsA
CwALAA4ADwAPAA8ADgAOAA4ADwARABIAEwAUABQAFAAVABUAFAAUABQAFAAVABcAGAAZ
ABgAGAAZABsAHQAeAB8AIAAiACAAHgAeAB4AHgAhACEAIQAhACIAIgAjACMAIQAhAB8A
HAAdAB0AHAAbABgAGAAYABcAGQAZABoAGgAZABkAGQAZABcAFQARAA8ADQALAAkABwAG
AAQAAwACAAMABAAFAAUAAwACAAIAAgACAAIAAgACAAQABAAEAAMAAQABAAEAAQADAAMA
AwADAAEAAQABAAEAAgACAAMAAwAFAAUABQAFAAQABwAJABEAHwAuAEYAZQCJALAA3gAI
AR4BDwHeAJYATAAIAMv/m/9z/z7/+v67/qj+vv7c/vj+Gv9F/3b/ov/A/9j/6P/y//f/
+////wAAAQABAAMABAAHAAkACQALAAoACgALAAsACgALAAwADAANAA8AEAARAA8ADwAQ
ABAAEgASABMAEwATABIAEgATABEAEgAUABQAFgAWABYAFgAVABUAFQAXABkAGwAbABsA
GwAdAB0AHgAdAB0AHgAgACEAIgAiACMAIgAjACQAJgApACoAKwAtAC4ALwAwADIAMgAz
ADUANgA4ADkAOQA5ADcAOAA4ADgAOAA4ADcANgA1ADQANAAzADAALwAtAC0ALgAsACsA
KgAoACcAJwAmACcAJgAlACMAIgAhAB8AHgAbABkAGQAYABgAGAAXABYAEwASABEAEAAQ
ABAAEQARABAADwAOAA0ADQAMAAwADAAMAAwACwALAAkACAAHAAYABgAHAAkACgAJAAkA
CQAJAAkACQAKAAoADAANAA0ADQAMAA0ADQANABAAEAAQABEAEAAQABAAEAAQABAAEQAR
ABQAFAAUABQAEgATABMAEwAWABYAFwAZABcAGAAZABoAGAAYABsAHQAeABwAHAAcABwA
HQAdAB0AHQAgACAAIQAhAB8AHwAdABoAGQAZABgAFwAWABYAFgAVABUAFQAWABYAFgAX
ABgAGQAVABMADwANAAkABwAFAAMABQAEAAQABAADAAIAAQD//wAAAAABAAIAAQAAAP//
/v/+//7//v/9/////////////f/9//3//f/+////AAABAAEAAAAAAP////////////8E
AAUABwANABcAJAA4AFcAeQCkANYAAgEeARsB8gCsAF4AGADZ/6f/gf9S/xD/y/6m/rD+
zv7q/gj/M/9k/5T/tv/M/9z/6P/v//P/9//8////AQABAAAAAQADAAMABQAIAAgACQAJ
AAgACQAKAAoACgALAAsACwANAA0ADgAOAA8ADgAOAA0AEAAQABEAEwASABIAEwASABIA
EgASABIAFQAVABUAFwAWABcAFgAVABcAGQAZABoAGQAZABoAHAAdAB4AHgAfACAAIQAi
ACQAJAAkACQAJQAnACkAKwAuAC8ALwAwADAAMgAzADMAMwA1ADYANgA2ADUANAAyADAA
MQAwADAALwAsACsAKQApACoAKAAnACYAJgAlACUAJAAiACAAHgAbABsAGwAaABoAGQAX
ABcAFgAVABQAEgAQABAAEAAQABAADgAMAAsACQAJAAkACQAJAAcABgAGAAYABgAGAAUA
BQAEAAQABAAEAAEAAQACAAIAAgADAAQABQADAAMABAAEAAQABQAFAAUACAAJAAkACQAI
AAgACAAJAAwADAAMAAwADAAMAA0ADQAOAA4ADgAOAA4ADwAPAA8ADgAOAA8AEQATABQA
FQAWABYAFgAVABQAFgAWABYAFgAZABkAGQAZABgAGAAZABkAGwAbABkAFgATABMAEgAR
ABAAEAAQAA8AEQARABIAEgAPAA8ADwAPAA4ADQAKAAkABAABAP7/+//7//r/+v/6//z/
/P/8//v/+v/4//f/9v/3//j/+f/6//n/+P/3//X/9f/1//X/9f/3//f/9//3//X/9f/1
//X/+P/4//n/+f/3//f/9//3//b/+/8BAAkAFQAkADoAVwB7AKYA1AACARwBFQHoAKQA
WAAOAM3/m/91/0L//P65/p7+sv7Q/uj+Bv8v/2D/kP+y/8z/3P/m/+v/7f/v//L/9f/5
//v//P/9//////8BAAAAAAABAAEABAAFAAYABgAGAAcABwAHAAcABwAIAAgACgAKAAsA
CwAJAAgACAAJAAsADAAOAA4ADAAMAAwADAANAA0ADQAPABEAEwATABMAEgATABIAEgAV
ABUAFgAYABkAGgAaABsAHAAdAB4AIAAhACIAIwAlACYAJwAoACoALgAvADEAMgAyADMA
MwAzADMANAA0ADQANgA2ADUANAAxADAAMAAvADAALwAtAC0AKgAoACcAJgAkACMAIwAi
ACEAIAAfAB0AGgAZABcAFgAXABUAFQAUABEAEAAOAAwACwAKAAkACAAJAAgACAAHAAQA
AwACAAEAAwACAAIAAgAAAAAA//////7//v/+//7//////wAAAAD9//3//f/9//7///8B
AAIAAAABAAEAAQACAAMAAwADAAYABgAGAAcABwAGAAUABAAIAAgACQAJAAgACAAIAAgA
CAAJAAkACQAMAAwADQAPAA0ADgAPABAAEgASABIAEgASABIAEgARABAADwARABIAFAAV
ABMAEwARAA4ADQANAAwACwAMAAwADAALAAoACQAJAAgACAAJAAoACwAJAAcAAwABAP3/
+//5//f/9//2//b/9v/1//T/8//x//L/8v/z//T/8v/y//L/8v/y//L/8v/x//P/8//z
//P/8f/x//H/8f/z//P/8//z//P/8v/y//H/8//z//P/8//2//f/+f///wcAFAAmAEEA
ZQCOAL4A7gASARkB/ADCAHYALgDr/7H/if9g/x7/z/6Y/pj+tP7S/vD+F/9G/3j/nv+6
/8z/2v/h/+X/6//w//P/9f/3//b/9f/3//f/+f/8//z//f/9//7///8AAAAAAAABAAEA
AQADAAMABAAEAAUABAAEAAMABAAEAAUABwAGAAYABwAGAAgACAAIAAgACwALAAsADQAM
AA0ADAALAAwADwAQABIAEQARABIAFAATABQAFAAVABgAGQAaABwAGwAcAB0AHwAiACMA
JAAmACYAJwApACoALAAtAC0ALQAvADAAMAAwAC4ALgAtACwALAAsAC0ALQAqACkAJwAn
ACQAIgAhACAAIAAfAB8AHgAcABoAGAAVABUAFQAUABQAEQAPAA8ADgANAAwACgAIAAkA
CAAHAAYABAACAAEA//////////////3//P/8//z//P/8//v/+//6//r/+v/6//f/9//4
//j/+f/5//n/+f/3//f/+P/4//j/+f/5//n/+//9//7///////7//f/9////AAABAAIA
AgACAAMAAwACAAIAAgACAAMABQAGAAcABwAGAAYABwAIAAoADAAOAA4ADgANAAwADgAO
AA4ADgARABEAEQARABEAEAAQAA8AEQARAA8ADAAJAAkACAAHAAgACAAIAAcABwAHAAgA
CAAFAAUABQAFAAUAAwD///3/9//1//P/8f/x//D/8P/w//L/8v/y//H/7//u/+7/7v/v
//D/8f/y//D/8P/w/+//7//v/+//7//x//H/8f/x//D/7//u/+3/7//w//L/8//x//H/
8f/x//L/9f/7/wUAEQAiADwAWwB/AK4A3AAEARYBBQHOAIQAPAD4/7v/i/9j/yj/4P6l
/pj+sP7O/uj+DP85/2r/lv+2/8z/3P/k/+X/6f/r/+7/7//x//P/9v/3//n/+f/7//r/
+v/7//v//v///wAAAAD+/////////wEAAQACAAIABAAEAAUABQADAAIAAgADAAUABgAI
AAgACAAIAAgACAAJAAkACQALAA0ADwAPAA8ADgAPAA4ADgAQABEAEwAWABUAFgAWABcA
GAAZABoAHAAfACAAIQAjACIAIwAkACYAKAApACsALAAsAC0ALQAtAC0ALgAuAC4AMAAw
AC8ALgArACoAKgApACoAKQAnACcAJAAiACEAIAAeAB0AHQAcAB0AHAAbABkAFgAVABMA
EgATABEAEQAQAA0ADAAKAAgABwAGAAUABAAEAAQABQAFAAIAAQAAAP//AQAAAAAAAAD+
//7//f/9//z//P/8//z/+//7//z//P/5//n/+f/5//r/+//9//7//v/////////+////
/////wEAAgADAAUABAAEAAQABAAIAAgACQAJAAgACAAIAAgACAAJAAkACQAMAAwADQAP
AA0ADgAPABAAEgAUABUAFAASABIAEgASABMAEwATABMAFgAWABcAFwAWABUAEgAOAA4A
DwAPAA8ADAAMAAwACwALAAsADAAMAA0ADQANAA0ACQAHAAMAAQD///3/+//5//n/+P/4
//j/9v/2//b/9f/2//b/9//4//f/9v/1//T/9v/2//b/9f/1//X/9f/1//P/8//z//P/
9f/1//X/9f/0//T/9f/1//f/9//3//f/+v/7//3/AwALABoAMgBPAHMAnADIAPQADAEH
AdoAlgBMAAoAzf+Z/3H/QP/6/rf+lv6k/sT+3v4A/yv/Wv+I/6z/wv/S/97/4//p/+3/
8P/x//P/8//0//X/9//3//n//P/8//3//f/9//3//f/8//3///8AAAEA/////wAAAAAA
AAAAAQABAAIAAgADAAUABAAEAAUABAAFAAYABwAIAAcABwAHAAkABwAJAAkACQAKAA0A
DgAQABAADwAPABAAEwAUABQAFQAWABcAGAAaABkAGgAbAB0AIAAhACIAJAAlACUAJgAm
ACoAKwArACsAKwAsACwALAAqACoAKQAoACgAKAApACkAJwAlACIAIQAhACAAIAAgAB4A
HQAdABwAGQAYABcAFQAWABUAEwASAA8ADQANAAwADAAMAAsACgAHAAYABQAEAAMAAgAC
AAEAAQABAAEAAQAAAP7//f/8//7//v/9//3//P/8//z//P/5//n/+v/6//v/+//7//v/
+f/5//r/+v/8//3//f/9//7/////////AAAAAAAAAQAEAAQABAAEAAUABAAEAAMABQAG
AAcACAAGAAcABwAHAAgACAAJAAsACwAMAA0ADgAMAAwADQANAA4AEAAQABAAEAAPAA8A
DwAPABAAEAARABEAEQARAA8ADAALAAsACgAJAAoACgAKAAkACAAHAAcABgAHAAcABwAH
AAUAAwD///3/9//1//P/8f/y//L/8//0//P/8v/x/+//8P/w//H/8v/y//L/8v/y//H/
8P/v/+3/8P/x//L/8//x//H/8f/x//H/8f/x//H/8v/y//P/8//x//H/8f/x//b/+f/9
/wUADwAeADQAUwB3AKIA0gD6ABIBAQHMAIQAOAD0/7n/i/9n/zT/8P6z/pz+sP7M/ub+
Cv83/2j/lv+4/8z/3P/k/+f/6f/t//D/9f/3//n/+P/3//n/+f/7//7//v//////AAAB
AAIAAgAAAAEAAQABAAIAAwAFAAYABwAGAAYABQAGAAYABwAJAAcACAAKAAoACAAIAAgA
CAAKAAsADAAPAA0ADwAPAA8ADwARABEAEgATABMAFAAWABUAFgAWABcAGQAbAB0AIAAg
ACAAIAAhACMAJQAnACoAKgArAC0ALgAuAC8ALwAvADAAMgAzADQAMwAyADAALgAvAC4A
LgAtACwAKwApACkAJgAkACMAIgAhACEAIgAiAB8AHgAdABsAHAAbABkAGAAXABUAFQAU
ABEAEAAOAAwADAAMAAwADAALAAoACgAJAAgABwAGAAUABQAEAAQABAACAAIAAQABAAEA
AgADAAQAAgABAAEAAAABAAEAAQABAAIAAwAFAAYABQAFAAQAAwAGAAcABwAHAAgACAAI
AAkACgAKAAoACgAKAAoACwALAAoACgAKAAoACwANAA4ADwAPAA4ADgAPAA8AEAARABIA
FAAUABUAEwASABIAEgASABIAFQAVABUAFQAUABQAFQAVABYAFwAWABQAEQARABAADwAO
AA4ADgANAA0ADQAOAA4ACwALAAsACwALAAkABQADAP3/+//5//f/9//2//b/9v/4//j/
+P/3//X/9P/0//T/9v/2//b/9v/2//b/9v/1//X/9f/1//X/9//3//f/9//2//X/9P/z
//X/9v/4//n/+f/5//n/+f/4//n///8HABEAIAA2AFEAdQCeAM4A/AAcARsB9ACwAGIA
GgDX/6H/ff9Q/wz/x/6k/rD+zP7m/gL/Kf9Y/4j/rP/G/9j/5P/r/+3/7f/w//P/9f/3
//r/+//9//3////+//7//////wIAAwAEAAQABAAFAAUABQAFAAUABgAGAAgACAAJAAkA
CQAIAAgACQAJAAoADAAMAAwADAAMAAwACwALAAsADQAPABEAEQARAA8AEQARABIAFAAV
ABcAGgAZABoAGgAbABwAHQAeACAAIwAkACUAJwAmACcAKAAqAC4ALwAxADIAMgAzADMA
MwA1ADYANgA2ADYANgA1ADQAMQAwADAALwAwAC8ALQAtACwAKgApACgAJAAjACMAIgAj
ACIAIQAfAB0AGwAYABYAFgAVABYAFgATABIAEAAOAA0ADAALAAoACwAKAAoACQAGAAUA
BAADAAMAAgACAAIAAAAAAP/////+//7//v/+//////8AAAAA/f/9//3//f/+////AQAC
AAIAAwADAAMAAgADAAMAAwAFAAYABwAJAAkACAAHAAYACgAKAAsACwAKAAoACgAKAAgA
CQAJAAkADAAMAA0ADwAOAA4ADgAOABAAEgATABMAEgAQABAAEAAQABEAEQARABEAEgAS
ABMAEwARABEADwAMAA0ADQAMAAsACgAKAAoACQAHAAcACAAIAAgACQAKAAsABwAFAAEA
///7//n/9//1//P/8v/y//L/8v/y//L/8f/x//D/8P/w/+7/7v/u/+7/8P/w//D/7//t
/+3/7f/t/+//7//v/+//7//v/+//7//u/+7/7//v//H/8f/x//H/8v/z//f//f8LABwA
NABVAHsApgDWAAABGAEPAeIAngBUAA4Azf+b/3X/Pv/w/qv+kP6m/sb+4P4A/yv/Wv+I
/6r/wP/S/9z/4//p/+3/7v/v/+//8f/y//P/9f/1//f/+P/4//n/+f/4//n/+v/6//z/
/f/9//3//f/9//7//v/+//7//////wEAAAAAAAEA//8AAAIAAgAEAAQABAAEAAMAAwAD
AAUABQAHAAcABwAJAAsACwAMAAsACwAMAA4AEQASABIAEwAUABUAFgAYABkAGgAbAB0A
IAAhACIAJAAkACUAJwAoACwALQAtAC0ALQAuAC4ALgAuAC4ALQAsAC0ALAAsACsAKQAn
ACQAIwAjACIAIgAiAB4AHQAdABwAGwAaABkAFwAWABUAEwASAA8ADQANAAwADQAMAAoA
CAAFAAQAAwACAAEAAAAAAP//AAD///7//f/7//r/+v/6//z//P/7//v/+P/4//j/+P/3
//f/+P/4//n/+f/5//n/9//3//j/+P/6//v/+//7//r/+//7//v/+v/6//r/+//+//7/
/v/+//7//v//////AAAAAAAAAAAAAAEAAQABAAIAAgADAAUABwAIAAkACgAKAAgACAAK
AAoACgAKAAsACwALAAsADAAMAA0ADQANAA0ACwAIAAYABQADAAEAAQACAAMAAwADAAMA
BAAEAAMAAwADAAMAAwABAP3/+//0//H/7v/r/+3/7P/s/+z/6v/q/+r/6f/p/+j/6P/o
/+r/6v/q/+r/6P/o/+j/5//p/+n/6f/p/+f/5//n/+f/5f/l/+X/5f/n/+j/6v/r/+r/
6f/o/+f/6v/v//X///8LABwANABTAHkAqgDcAAQBGAEJAdYAjgBCAPz/vf+N/2X/Kv/c
/pv+jP6m/sT+3P7+/i3/YP+O/67/xP/U/9z/3f/f/+H/5P/n/+v/7f/u/+3/7//v//H/
8v/y//P/8//2//f/+P/4//b/9//3//f/+f/5//r/+v/6//r/+//7//v/+v/6//v//f/+
/wAAAAD+//7//v/+/wEAAQABAAMAAwAFAAUABQAFAAcABwAIAAsACwAMAA4ADQAOAA4A
DwASABMAFAAWABcAGAAZABsAHAAdAB4AIAAjACUAKAAqACsAKwAqACkAKgAsAC0ALgAu
AC4ALQAsACkAKAAoACcAKAAnACUAJQAiACAAHwAeAB4AHQAdABwAGgAYABYAEwAQAA8A
DQAMAA0ACwALAAoACAAGAAMAAAABAAAA///+//3//P/8//v/+P/3//b/9f/3//b/9v/2
//X/9P/y//H/8v/y//L/8v/x//H/8v/y//H/8f/x//H/8//z//T/9P/y//P/8//z//b/
9//3//f/9v/2//b/9//4//j/+P/4//v//P/+///////+//3//P/+/////////wAAAAAB
AAMAAQACAAMABAAIAAoACQAJAAYABgAGAAYABgAIAAkACgALAAoACgALAAsACQAJAAcA
BAADAAMAAgABAP7//v/+//3//v///wEAAgD///////////v/+f/1//P/8f/v/+3/6//p
/+j/6P/o/+r/6v/q/+n/5//m/+b/5v/m/+b/5v/m/+j/6P/o/+f/5f/l/+X/5f/n/+f/
5//n/+X/5f/l/+X/5v/m/+f/5//p/+n/6f/p/+j/6//z//3/CwAgAEAAYwCNALwA6AAK
AQwB6QCsAGQAHgDc/6P/d/9H/wL/tv6L/pT+tP7S/u7+Fv9H/3b/nP+2/8r/1v/c/+H/
5f/n/+b/6f/p/+n/7P/v//H/8f/z//L/8v/z//P/9P/1//b/9v/4//n/+f/5//f/9//4
//j/+v/6//v/+//7//r/+v/7//n/+v/8//z//v/+//7//v/9//3//f///wEAAwADAAMA
AQADAAMABAAHAAcACAAKAA0ADgAOAA8ADgAPABAAEgAVABYAFwAZABgAGQAaABwAHgAf
ACEAIgAkACUAJQAlACMAJAAkACQAJgAmACUAJAAjACIAIgAhACAAHwAdAB0AHgAcABsA
GgAXABUAFAASABMAEgARAA8ADAALAAkACAAJAAcABwAGAAUABAACAAAA/f/8//v/+v/7
//r/+v/5//j/9//2//X/9f/0//T/9P/0//T/8//z//D/8P/w//D/8P/x//P/9P/x//H/
8f/x//H/8f/y//L/9P/1//X/9f/1//X/9P/z//X/9v/3//n/+P/4//j/+P/4//j/+f/5
//z//P/8//z/+//7//r/+f/7//z//v8BAP//AAABAAIAAgAEAAcACAAGAAYABgAGAAUA
BQAFAAUABwAIAAoACwAKAAkABgACAAMAAwACAAEAAgACAAIAAQAAAP/////+//7///8A
AAEA/f/7//f/9f/x/+//7f/r/+3/7P/s/+z/6//q/+n/5//o/+j/6f/q/+j/6P/o/+j/
6P/o/+j/5//p/+n/6f/p/+j/5//m/+X/5v/n/+j/6f/o/+j/6f/p/+n/6f/p/+n/7v/x
//P/+f8DABIAKgBJAG8AnADMAPQACgH9AMoAggA4APb/u/+J/2P/MP/q/qf+jv6g/r7+
2v7+/iv/XP+K/6z/wP/O/9b/2//f/+X/6v/r/+3/7f/u/+3/7//v//H/8//0//b/9//2
//f/+P/4//j/+f/5//n/+//7//z//P/9//z//P/7//7//v///wEAAAAAAAEAAAACAAIA
AgACAAMAAwADAAUAAwAFAAUABQAGAAkACgAMAAwACwALAAwADwAQABAAEQAUABUAFgAY
ABgAGAAYABkAGwAdAB8AIgAjACMAJAAkACYAJwAnACcAKQAqACoAKgAoACgAJwAmACYA
JgAnACcAJAAjACEAIQAiACAAHwAeABwAGwAbABoAGAAWABQAEQARABEAEAAQAA0ACwAL
AAoACQAIAAYABAAEAAQABAAEAAIAAAD///3//f/9//3//f/7//r/+v/6//r/+v/5//n/
+v/6//r/+v/4//f/9//2//b/9//4//n/+P/3//f/9v/2//f/9//3//r/+//7//v/+v/6
//r/+//+//7//v/+//7//v//////AgACAAIAAgAEAAUABQAFAAUABAAEAAUABwAIAAkA
CgAKAAoACwALAAkACgALAAwADQAOAA0ADQANAA0ADgAOAA8ADwARABEADwAMAAoACQAH
AAUABQAGAAcABwAFAAUABgAGAAUABQAFAAUABQADAP///f/4//X/8v/v//D/8P/x//L/
8P/w//D/7//v/+7/7v/u//D/8P/w//D/7//u/+3/6//s/+3/7v/v/+3/7f/t/+3/7f/t
/+3/7f/w//D/8f/x/+//7//v/+//8v/1//v/AwALABgALgBJAGkAlADEAPAACgEDAdYA
kABEAAAAw/+R/2n/Pv/8/rn+mP6m/sL+3P78/if/WP+K/6z/xP/U/97/4f/j/+f/7P/v
//H/8//0//P/9f/1//f/+P/4//n/+f/8//3//v/+//3//f/8//v//P/9////AAAAAAAA
AQABAAMAAgACAAMAAwAEAAYABgAEAAQABAAEAAcABwAHAAkABwAJAAkACQAJAAsACwAM
AA8ADwAQABIAEgASABEAEQATABUAFwAaABkAGgAbAB0AHgAfACAAIgAkACUAJwAoACkA
KQAoACcAKAAqACsALAAqACoAKQAoACcAJgAmACUAJgAlACMAIwAgAB4AHQAcABwAGwAb
ABoAFwAWABUAEwAUABMAEQAQABEADwAPAA4ACwAKAAgABgAGAAYABgAGAAMAAgACAAEA
AAD///7//f////7//v/+//z//P/7//v//P/8//z//P/5//n/+v/6//n/+f/5//n/+//7
//z//P/7//v/+v/5//z//f/9//3//P/8//z//f8AAAAAAAAAAAQABAAFAAUABQAEAAMA
AgADAAUABgAHAAYABgAHAAkACQAKAAsADAAOABAADwANAAwADgAOAA4ADgARABEAEQAR
ABAAEAARABEAEQARAA8ADAALAAsACgAJAAYABgAGAAUABwAHAAgACAAFAAUABQAFAAMA
AQD9//v/9//1//P/8f/x//D/8P/w//L/8v/y//H/8f/w//D/8P/y//L/8v/y//D/8P/w
/+//7f/t/+3/7f/u/+//8P/x//D/7//u/+3/8P/w//H/8f/x//H/8f/x//L/9f/9/wkA
FwAqAEYAZQCNALoA5AACAQQB4QCiAFgAEADQ/5n/cf9H/wr/xP6b/qD+vv7a/vb+HP9L
/3z/ov++/9L/3v/m/+n/6//t/+7/7//x//P/9v/3//n/+f/7//r/+v/7//v//P/9//7/
/v/+//////////////8AAAAABAAEAAUABQADAAIAAgADAAMABAAGAAYABgAGAAYABgAF
AAUABQAHAAgACwAMAA0ADAANAAwADAAPAA8AEAASABEAEgASABMAFAAVABYAGAAbABwA
HQAfAB4AHwAgACIAJgAnACkAKgAqACsAKwArACkAKgAqACoALAAsACsAKgAnACYAJgAl
ACYAJQAjACMAIgAgAB8AHgAcABsAGwAaABkAGAAXABUAEgARAA8ADgAPAA0ADQAMAA0A
CgAIAA==
         </WaveFormData>
      </LeadData>
      <LeadData>
         <LeadByteCountTotal>10000</LeadByteCountTotal>
         <LeadTimeOffset>0</LeadTimeOffset>
         <LeadSampleCountTotal>5000</LeadSampleCountTotal>
         <LeadAmplitudeUnitsPerBit>4.88</LeadAmplitudeUnitsPerBit>
         <LeadAmplitudeUnits>��V</LeadAmplitudeUnits>
         <LeadHighLimit>2147483647</LeadHighLimit>
         <LeadLowLimit>268435456</LeadLowLimit>
         <LeadID>V4</LeadID>
         <LeadOffsetFirstSample>0</LeadOffsetFirstSample>
         <FirstSampleBaseline>0</FirstSampleBaseline>
         <LeadSampleSize>2</LeadSampleSize>
         <LeadOff>FALSE</LeadOff>
         <BaselineSway>FALSE</BaselineSway>
         <ExcessiveACNoise>FALSE</ExcessiveACNoise>
         <MuscleNoise>FALSE</MuscleNoise>
         <LeadDataCRC32>782218270</LeadDataCRC32>
         <WaveFormData>
9v/2//b/9v/3//j/+f/6//z//P/8//z//v8AAAIABAAGAAYABgAGAAgACAAIAAgACQAK
AAsADQANAA4ADgANAA4ADAAMAAwACgAKAAgABwAHAAcABwAHAAkACgAKAAoACAAHAAUA
BAADAAAA/f/4//P/8f/w//D/8P/w//D/8P/v/+//7//t/+v/7P/s/+z/7v/t/+3/7f/t
/+z/7P/s/+r/6v/q/+r/7f/t/+3/7P/q/+r/6v/r/+3/7v/u/+7/7v/u/+//7v/v//b/
/f8LACEAPwBjAI4AxQAAATUBWwFhATQB3gB9ACoA4P+f/23/Pv8M/97+zP7b/u/+BP8i
/0n/c/+a/7T/yf/X/97/4P/h/+P/5f/n/+b/6P/r/+3/7//w//D/7//v/+//8P/w//L/
8//z//P/8//z//P/8v/y//L/8//0//b/9//5//f/9//3//f/+P/4//n/+f/5//r/+v/6
//r/+v/6//z//v/+///////9//3//v///wAAAQACAAMABgAGAAcABwAGAAYABwAIAAsA
DAANAA4ADQAOAA8ADwAQABEAEgAUABUAFgAWABYAFQAVABYAFgAYABgAGAAYABYAFQAV
ABMAFQAUABMAEwATABIAEgASABAAEAAQAA4AEAAPAA8ADgAMAAwACgAJAAkACQAJAAcA
BwAHAAYABQABAAAA/////wEAAAD///7//P/8//v/+v/8//v/+//6//z//P/8//v/+f/4
//j/9//4//j/+P/4//b/9//3//b/9v/2//f/+P/4//j/+P/4//j/+P/4//j/+//8//3/
/f/7//v/+//7//z//f/+////AQABAAEAAQABAAEAAQABAAUABgAIAAgACAAIAAkACgAL
AAsADgAOAA4ADgAOAAwADAAMAAwADgAQABMAFQAUABIADwAOAAwADAAMAAoACgALAAwA
DQALAAsADAAMAA4ADgANAAsACgAHAAQAAQD8//n/9//2//j/+P/4//j/9v/1//X/9f/1
//X/9v/2//T/9P/z//P/8//z//L/8v/z//T/9f/2//X/9f/0//P/8//0//X/9v/1//X/
9v/2//b/9v/2//f//P8BAAgAEQAfADUAUQBzAKAA1QAIAS8BPwEjAd4AhAA1APT/uP+F
/1n/Mv8M/+7+7P77/g3/JP9I/3H/m/+8/9D/3//n/+j/6v/r/+//8f/z//b/9v/3//X/
9//4//j/+v/7//z//v/9//7//v/9////////////AgACAAIAAwACAAIAAQABAAIAAwAE
AAUABAAEAAUABQADAAQABAAEAAUABgAHAAoACAAIAAkACQALAAsADAANAAwADQAOAA8A
DgAOAA8ADwASABIAEwAUABMAFAAVABYAGQAaABsAGwAcAB0AHgAgACAAIAAfAB4AIQAh
ACIAIgAgACAAIAAgACAAHwAfAB0AHwAeAB0AHQAbABoAGgAaABkAGgAbABoAGQAXABYA
FAAWABYAFAATABMAEwATABEADwAPAA4ADQAMAAwADAANAAwACgAIAAYABwAIAAgACAAI
AAcABwAGAAQABAAEAAMABQAEAAQAAwACAAIAAgACAAIAAwADAAIAAgACAAMABAACAAIA
AgACAAMABAAFAAYABgAGAAYABQAGAAcACAAJAAgACQAKAAsACQAJAAkACQAKAAsADAAN
AA0ADgAQABAAEgASABMAFAAXABYAFAAUABQAFAAVABYAFwAYABkAGgAcAB0AGwAaABgA
GAAaABoAGgAYABUAFQAVABUAFwAXABgAGAAYABgAFwAVABIADwAMAAkABQADAAIAAgAB
AAAA///+//7//f/9//3//f/9//7//v/8//z/+//7//z//f/9//7//P/8//z//P/8//3/
/f/9//z//P/8//z//f/9//7//v8AAAAAAAABAAIAAwAGAA8AHQAvAEcAZwCMALcA6AAV
ATMBMwEIAboAZwAiAOT/q/95/1D/KP8E//T+/f4P/yT/QP9h/4n/rv/K/9v/5//u//L/
9f/3//n/+f/4//r/+//9////AAAAAAEAAQABAAIAAAACAAMAAwAEAAUABgAHAAcABgAF
AAUABwAIAAgACQAJAAkACQAJAAgACAAJAAkACwAMAAwADAAKAAoACgAMAA4ADgAPAA8A
DwAPABAAEQARABEAEQARABMAFAAWABcAFwAWABYAFgAZABoAGwAcAB0AHgAfAB8AHwAf
AB8AIAAjACQAJAAkACQAIwAjACIAJAAkACQAJAAkACMAIwAhAB8AHgAdAB0AHwAeAB4A
HgAaABoAGgAYABoAGQAZABgAGgAaABgAFwAVABUAFQATABIAEwATABMADwAOAA0ADQAP
AA4ADQAMAAwADAALAAoACAAHAAcABgAIAAgACAAHAAUABAAEAAMAAwAEAAUABgAEAAUA
BQAEAAIAAgADAAQABQAGAAcACAAGAAYABgAGAAcACAAJAAkACQAJAAkACQAIAAkACgAL
AAsACwALAAsACQAJAAkACQANAA4AEAAQABAAEAARABIAEQARABMAFQAWABYAFgAWABYA
FAAUABQAFAAXABgAGgAbABkAGAAWABYAFAAUABQAEgATABMAEwATABEAEQASABIAEwAU
ABQAEwAQAA0ACgAHAAQAAQD///7//v/+//7//v/9//v/+v/5//j/+f/7//z/+v/6//n/
+f/5//n/+P/4//j/+P/4//j/9//3//b/9f/3//j/+f/6//n/+f/6//r/+v/6//r/+//+
////BAAJABMAIwA7AFkAfgCrAOAAEQE3AUEBIAHWAH8AMgDy/7f/hf9a/zL/DP/w/vH+
Af8U/y7/T/95/6D/vv/R/93/5v/q/+3/7//x//X/9v/4//f/9//5//r/+v/9//3//f/+
//z//v////////////////8CAAIAAgADAAIAAgABAAEAAwADAAMAAwAEAAQABQAFAAMA
BAAEAAQABgAGAAYACAAHAAYABgAFAAYABwAJAAsACQAJAAkACQAKAAoACwALAA4ADgAP
ABAAEAAQABAAEAASABQAFgAXABYAFwAYABoAGQAaABoAGgAbABsAHAAcABsAGgAZABgA
GQAZABoAGQAXABYAFQAVABUAFAAUABQAFAAUABQAEgARAA8ADgAMAA0ADgANAA0ACwAL
AAsACQAIAAkACQAJAAkACAAHAAcABQAEAAMAAgACAAIAAQAAAAAA//////7//v/+//7/
/f/9//z//P/7//r/+v/6//r//P/9//3//P/6//r/+//8//r/+v/6//r/+//8//3//v/+
//7//v/9/////////////v///wAAAQABAAEAAQABAAMAAwADAAMABAAEAAUABAAFAAYA
CAAKAAsACwALAAoACgAKAAoACgAMAAwADAAMAAsADAAOAA8AEQAQAA4ADgAMAAwADAAK
AAsACwALAAsACwALAAwADAAMAAwACwAJAAoABwAEAAEA+v/3//X/9P/y//L/8v/y//T/
8//z//P/7//v//D/8P/y//L/8f/x//H/8f/w//D/7v/u/+7/7v/w//H/8f/x/+7/7v/u
/+7/7//v//D/8P/u/+7/7v/v//D/8//4/wMADwAhAD0AXQCGALsA9gArAVcBXwE4AeoA
iwA2AOz/q/93/0r/HP/w/tz+5f73/gr/JP9F/2//mP+2/8v/2f/g/+L/4//l/+X/5//q
/+z/7f/v//H/8v/y//L/8f/w//D/8v/0//X/9f/1//X/9f/1//b/9v/2//f/+f/6//r/
+//5//n/+f/5//z//P/9//3/+//8//z//P/6//r/+v/8//7//v///////f/9//7///8C
AAMABAAFAAQABAAFAAUABgAGAAcACAAJAAoACwAMAAsADAANAA0ADwARABMAFgAVABYA
FgAWABcAFwAYABgAGgAaABoAGgAZABcAFgATABUAFAATABMAEQAQABAAEAAOAA4ADgAM
AAwACwALAAoACAAIAAYABQAHAAcABwAFAAEAAQAAAP///f/8//v/+//9//z/+//6//j/
+P/3//b/+P/3//f/9v/2//b/9v/1//P/8v/y//H/8v/y//L/8v/w//H/8f/w//L/8v/z
//T/8v/y//L/8v/0//T/9P/0//X/9v/3//f/9f/1//X/9f/4//n/+v/7//r/+f/4//f/
+P/5//r/+//9//7/AAAAAP7//v///wAAAwAEAAQABAAEAAQAAgACAAIAAgAFAAYACAAJ
AAsACgAIAAgABgAGAAYABAAEAAUABgAHAAYABQAFAAQABgAGAAUAAwAEAAEA/v/7//T/
8f/v/+7/7v/u/+7/7v/t/+v/6v/p/+j/6f/r/+z/6//q/+j/5//p/+n/6P/o/+r/6v/q
/+r/6f/p/+j/5//o/+j/6P/o/+f/5//o/+j/6P/o/+j/6f/s/+//8v/3////DwAnAEcA
cAClAOAAGwFNAWcBWgEaAb0AXgAOAMf/jf9e/yz/+P7S/s3+3f7y/gj/K/9V/37/ov+5
/8f/0v/W/9n/3f/h/+X/5v/m/+f/5f/n/+j/6P/q/+v/7P/u/+z/7v/v/+//7//v/+//
7//x//L/8//1//T/9P/z//P/9P/1//b/9//3//b/9v/1//X/9v/2//b/+P/4//j/+v/4
//j/+f/5//v/+//8//3//P/9//7///8AAAAAAQABAAQABAAFAAYABgAGAAYABgAJAAoA
CwALAAwADQAOABAAEQASABIAEgAVABUAFgAWABQAFAAUABQAFgAVABUAEwARABAADwAP
AA0ADAAMAAwADAAMAAwACgAIAAcABwAGAAgACAAGAAUAAwADAAMAAQD//////v/9//z/
/P/8//3//P/6//j/9v/4//j/9//2//T/8//z//L/8P/w//D/7//x//D/8P/v/+z/7P/s
/+z/7v/v/+//7v/s/+z/7f/u/+7/7v/u/+7/7//w//H/8v/y//L/8v/x//P/8//z//P/
8v/z//T/9f/1//X/9f/1//b/9//4//n/+f/6//z//P/+//7///8AAAMAAwABAAAAAAAA
AAAAAAABAAIAAwAEAAMABAAGAAcACQAIAAYABgAEAAQABAACAAEAAQABAAEAAwADAAQA
BAADAAIAAAD9//7/+//4//X/8P/t/+v/6v/o/+j/6P/o/+r/6f/p/+n/5f/l/+b/5v/o
/+j/5//n/+X/5f/k/+T/5P/k/+T/5P/m/+f/5//n/+T/5P/k/+T/5//n/+j/6P/m/+b/
5v/n/+j/6//w//v/CwAfADsAXwCKAL0A9AAnAUcBQQEMAbYAXwAUAM7/kf9f/zT/CP/i
/tb+4f71/gj/Jv9L/3X/mv+0/8f/0//a/9r/2//d/9//3//g/+L/5f/n/+n/6v/q/+r/
6f/o/+j/6v/s/+3/7f/t/+3/7f/t/+7/7v/u/+//7//w//D/8f/x//H/8f/x//T/9P/1
//X/8//0//T/9P/0//T/9P/2//j/+P/5//n/9//3//j/+f/6//v//P/9//7//v//////
AAAAAAEAAgAFAAYABwAIAAgACAAIAAcACgALAAwADgANAA4ADgAOAA8ADwAQABAAEgAS
ABIAEgARAA8ADgALAAwADAAMAA0ADAAKAAkACAAGAAYABgAEAAYABQAFAAQAAgACAAAA
//8BAAEAAQD///3//f/8//v/+f/4//f/9//5//j/9//2//T/9P/z//L/9P/z//P/8v/w
//D/8P/v/+//7v/u/+3/7v/u/+7/7v/s/+3/7f/s/+7/7v/v//D/7v/u/+7/7v/u/+7/
7v/u//H/8v/z//P/8f/x//H/8f/y//P/9P/1//X/9f/1//X/9//3//f/9//5//r//P/8
//r/+v/7//z///8BAAMAAgAAAAAAAAAAAAAAAAAAAAAAAwAEAAYABwAFAAQAAgACAAQA
BAAEAAIAAQABAAEAAQD/////AAAAAAIAAgABAP///P/5//b/8//v/+3/7P/s/+r/6v/q
/+r/6v/p/+n/6f/p/+n/6v/q/+n/6P/m/+X/5//n/+b/5v/m/+b/5v/m/+b/5//n/+f/
5//o/+n/6v/q/+n/6f/o/+r/6v/q/+v/7P/t//L/9/8BABEAKwBLAHIAnQDOAP0AHwEn
AQQBugBlABwA3v+h/2//Qv8a//L+2v7d/u/+Av8c/z//Z/+O/6r/vf/J/9L/1v/Z/93/
4f/h/+L/4P/h/+P/5f/m/+b/6f/p/+n/6v/p/+r/6v/p/+v/6//r/+v/7P/s/+z/7f/r
/+z/7P/t/+//7//v/+//7//u/+7/7f/u//D/8f/y//L/8v/y//T/8v/y//P/8//1//X/
9v/3//f/9//3//f/+v/6//v/+//8//z//f/+////AAABAAIABQAGAAcABwAGAAcACAAK
AAsADAAMAAwADQANAA4ADgAMAAwADAAMAA4ADQANAAsACQAIAAcABwAJAAgACAAIAAYA
BgAGAAQAAgABAAEAAAABAAIAAQABAP////////3//f/9//z/+//7//r/+f/5//n/+P/3
//b/+P/4//f/9v/1//P/8v/w//H/8v/z//P/8f/w//D/7//u/+7/7v/u/+7/7//v/+7/
7P/s/+3/7v/w//D/8P/w//D/8P/w//D/7//w//H/8f/y//P/9P/1//T/9f/2//f/+f/5
//n/+f/5//n/+f/5//r/+v/7//r/+//8//7/AAD///3//f////7///8AAAEAAgAAAAAA
AAAAAAEAAgAEAAUABQAEAAIAAgAAAAAAAAD+/////////////f/9//7//v/+//7//f/7
//z/+f/2//P/7v/r/+n/6P/q/+r/6v/q/+n/5//m/+X/5f/l/+b/5v/m/+b/5f/l/+X/
5f/k/+T/5v/m/+b/5v/k/+X/5f/l/+T/5P/k/+T/5f/l/+b/5v/m/+b/5v/n/+z/7//0
//v/BwAZADEATwB0AKMA1gAFASUBIwH0AKQATwAKAMz/k/9l/z7/GP/0/uL+6f73/gr/
Jv9L/3X/nP+4/8n/1f/a/9r/2//f/+H/5f/m/+r/6//q/+v/6//q/+3/7f/t/+7/7v/w
//H/8f/v/+//7//v//H/8v/z//X/9P/0//P/8//1//X/9f/1//j/+P/5//n/9//4//j/
+P/5//r/+//+//z//P/9//3//////wAAAQAAAAEAAgADAAIAAgADAAMABQAGAAgACgAJ
AAoACwAMAA8AEAARABEAFAAVABYAGAAYABgAFwAWABgAGQAbABwAGgAaABoAGgAaABkA
GQAXABkAGAAXABcAFgAUABMAEgARABIAEwASABAADwAPAA4AEAAQAA4ADQANAA0ADQAL
AAcABwAGAAUABAAEAAQABQADAAIAAQAAAAIAAgABAAAAAgABAAEAAAD///7//f/7//z/
/P/9//3//P/8//z//P/8//3//f/8//7//v///wAA///+//3//P///wAAAQACAAEAAgAD
AAMAAwADAAMAAwAEAAUABgAHAAUABQAFAAUACAAJAAoACwAMAAwADQAMAA4ADgAPABAA
EwARABEAEQAQABAAEAAQABAAEQASABMAFAATABQAFgAXABkAGAAWABYAFAAUABQAEgAR
ABEAEQARABMAEwAUABQAEgASABEADwAQAA0ACgAHAAIA///9//z/+v/6//r/+v/8//v/
+//7//j/9//3//b/+P/4//f/9//5//n/+P/4//f/9v/1//T/9v/3//f/9//0//T/9P/0
//f/9//4//j/+P/4//j/+f/4//v/AAAJABUAJQA9AF8AhACzAOgAHQFHAVcBOAHwAJUA
QgD8/7v/if9c/zL/CP/w/vH+A/8S/yr/S/9x/5r/uv/P/93/5v/q/+v/7f/t/+//8v/0
//X/9//5//r/+v/5//n/+f/6//r//P/9//3//f/9//3//f/8//z//P/9////AAAAAAEA
//////////8CAAIAAwADAAEAAgACAAIAAgACAAIABAAGAAYABwAHAAcABwAIAAkACgAL
AAwADQAOAA4ADwAPABAAEAARABIAEwAUABUAFgAVABYAFwAXABkAGwAdACAAIQAiACIA
IgAjACMAJAAkACQAJAAkACQAJAAjACMAIQAhACAAHwAfAB8AHgAeAB4AGgAaABoAGAAb
ABsAHAAcABsAGgAXABUAFwAXABcAFQARABEAEAAPAA0ADAALAAsADQAMAAsACgAIAAgA
BwAGAAYABQAFAAQAAgACAAIAAQABAAAAAAD//wAAAAAAAAAA//////7//P/9//7/AAAC
AAIAAgACAAIAAAAAAAAAAAACAAQABgAHAAUABQAFAAUABgAHAAgACQAJAAkACQAJAAkA
CQAJAAkACwAMAA4ADgAMAAwADQAOAA8AEwATABUAFAATABIAEQAQABAAEAAQABAAEwAU
ABYAFwAVABQAEgASABMAFAAVABQAEQARABEAEQARABEAEgASABQAFAATABEADwALAAcA
AwAAAP3/+//6//j/+P/4//j/+P/3//f/9//3//f/+P/4//b/9v/1//X/9//3//b/9v/0
//T/9P/0//T/9f/1//X/9v/2//b/9v/1//X/9v/2//j/+P/4//n/+v/9/wIACQAXACsA
SQBvAJ4A0wAOAUUBbwF3AU4B/gCfAEgA/P+7/4f/VP8g//D+2v7l/vv+DP8o/03/df+c
/7r/z//d/+b/6v/t//H/8//z//L/9P/1//X/9//4//j/+f/5//n/+v/5//r/+v/5//r/
+//8//3//P/8//z//f/9//7//v///wEAAQABAAEAAQAAAAAA//8BAAIAAgACAAIAAgAC
AAQABAAEAAUABQAHAAcACAAJAAgACQAKAAsADgAOAA8ADwAOAA4ADwAQABEAEgATABQA
FwAYABkAGQAaABsAHAAeACEAIgAiACIAIwAjACQAJAAkACQAJAAkACQAIwAjACEAIQAg
AB8AHwAhACAAIAAgAB0AHAAbABgAGgAZABkAGAAWABYAFAATABEAEQARAA8ADgAPAA8A
DwALAAoACQAJAAkACAAHAAYABgAGAAUABAACAAEAAQAAAAEAAgADAAMAAQAAAAAA///+
//7//v/+//7///////7//P/8//3//v/+//7//v/+//7//v/+//7///8AAAEAAQADAAMA
AwADAAMAAwADAAMAAwADAAMAAwAFAAUABQAFAAcACAAKAAoADAAMAA0ADgANAA0ADAAN
AA4ADwAQABAAEAAQABAADwAQABIAEwATABIAEAAQAA4ADgAOAAwADAANAA4ADwANAA0A
DgAOAA4ADgANAAsACgAHAAQAAQD7//f/9P/y//L/8v/y//L/8v/x//H/8f/v/+//8P/w
//L/8v/x//H/7//v/+7/7v/w//D/8P/w/+7/7//v/+//7v/u/+7/7v/x//H/8v/y//H/
8P/v/+//8v/3//z/BwAVACsASQBvAJ4A2QAYAVEBdwF5AUgB7gCNADYA6P+n/3P/Qv8O
/+T+1P7j/vf+Cv8m/0//ff+i/77/0f/d/+L/5P/l/+f/6f/r/+7/7v/x//H/8//0//T/
8//z//P/9P/2//j/+f/5//j/9//2//X/+P/4//j/+f/7//z//P/9//v/+//7//v//v/+
///////+//7//f/8//7//v/+/wAAAgACAAMAAwADAAMABAAFAAYABwAIAAkACAAIAAkA
CQALAAwADgAQABEAEgATABQAEwAUABUAFQAXABkAGwAeAB4AHgAdABwAHgAfACEAIgAi
ACIAIgAiACEAHwAeABsAHQAcABsAGwAZABgAGAAYABgAGAAYABYAFAATABMAEgAQABAA
DgANAA8ADwAPAA0ACgAJAAcABQAEAAQABAAFAAMAAgABAAAA/v/+//3//P/+//3//f/8
//r/+v/6//n/+f/4//j/9//4//j/+P/4//f/9//2//T/9v/2//f/+P/2//b/9v/2//j/
+P/4//j/+f/6//v/+//7//v/+//7//7///8AAAEAAAD///7//f/+////AAABAAEAAgAE
AAQABAAEAAUABgAJAAsACwALAAgACAAIAAgACAAJAAoACwAMAAsADAAOAA8ADwAOAAwA
DAAMAAwADAAKAAcABwAHAAcACQAJAAoACgAIAAgABwAFAAIA///8//n/9v/z//H/8P/u
/+7/7v/u//D/7//v/+//6//r/+z/7P/s/+z/6//r/+3/7f/s/+z/6v/q/+r/6v/q/+v/
6//r/+r/6v/q/+r/6//r/+z/7P/u/+7/7v/v/+7/8f/4/wUAFwAvAFEAeQCsAOMAGAFF
AVkBQQH8AKAATQACAL7/g/9T/yT/+P7Y/tr+7f4B/xj/Ov9j/4v/qv/A/9H/2//g/+L/
5f/n/+f/5//o/+r/6//t/+//8P/w/+//7//v//D/8P/y//P/8//0//X/9v/3//b/9v/2
//f/9//4//j/+f/5//n/+f/5//j/+P/5//n/+//8//z//P/6//r/+v/8//7//v//////
/f/9//7///8AAAEAAgADAAYABgAHAAcABgAGAAcACAALAAwADQAOAA8AEAARABEAEgAT
ABQAFgAXABgAGAAYABcAFwAYABgAGgAaABoAGgAYABcAFwAVABcAFgAVABUAFwAWABYA
FgASABIAEgAQABIAEQARABAADgAOAAwACwAJAAkACQAHAAcABwAGAAUAAwACAAEAAQAD
AAIAAQAAAP7//v/9//z//v/9//3//P/8//z//P/7//v/+v/6//n/+v/6//r/+v/4//n/
+f/4//j/+P/5//r/+v/6//r/+v/6//r/+v/6//v//P/9//3//f/9//3//f/8//3//v//
/wEAAQABAAEA//////////8DAAQABgAGAAgACAAJAAoACQALAAsADgAOAA4ADgAOAAwA
DAAMAAwADgAQABMAFQAUABIADwAOAA4ADgAOAAwADAANAA4ADwAOAA0ADQAMAA4ADgAN
AAsACAAFAAIA///8//n/9//2//j/+P/4//j/9v/1//X/9f/0//X/9//4//f/9v/0//P/
8//z//L/8v/0//T/9P/0//P/8//y//H/8//0//X/9v/1//X/9v/2//b/9v/2//f//P//
/wIACQAVACcAPwBhAIoAuwDwAB8BQQFBARQBxABvACYA5v+r/3n/UP8m/wD/7P7z/gX/
GP80/1n/hf+q/8b/2f/j/+j/6v/v//P/9f/3//j/+P/5//f/+f/6//r//f/9//3//v/8
//7//////wEAAQABAAEAAgACAAIAAwABAAIAAgADAAQABQAGAAcABgAGAAcABwAHAAgA
CAAIAAoACgAKAAwACgAKAAsACwAMAA0ADwARABEAEQARABEAEgASABMAEwAVABYAGAAa
ABkAGgAbABwAHwAgACEAIQAiACMAJAAmACcAKAAoACgAKwArACwALAAqACoAKgAqACwA
KwArACkAJwAmACUAJQAlACQAJAAkACQAJAAkACIAIAAfAB8AHgAgACAAHgAdABsAGwAb
ABkAGQAZABgAFwAXABYAFQAVABMAEgARABAAEgASABEAEAAQAA8ADwAOAA4ADgAOAA0A
DwAOAA4ADQALAAoACQAIAAoACwALAAoACAAIAAkACgAKAAoACgAKAAwADAAMAAwACwAM
AA0ADQAPAA8ADwAPAA4ADwAQABEAEwATABMAEwAVABUAFQAVABYAFgAXABYAFwAYABoA
HAAdAB0AHwAfAB8AIAAiACIAIgAiACIAIgAiACIAIwAkACYAJwApACgAJgAmACUAJAAj
ACAAIAAhACIAIwAhACEAIgAiACQAJAAjACEAIgAfABwAGQAUABEADwAOABAAEAAQABAA
DgANAA0ADQANAA0ADgAOAA4ADgANAA0ADAALAAkACAAJAAoACwAMAAwADQANAA0ADAAM
AAwADAAPAA8AEAAQAA4ADgAOAA8AEgAVABoAIwAtAD0AUwBxAJQAvwDyACMBRwFNASgB
3gCJAEAAAgDH/5X/bP9I/yL/DP8P/x3/Lv9I/2v/lf+8/9r/7//7/wIABAAFAAcACQAN
AA4AEgATABEAEwAUABQAFQAVABUAFgAYABoAGwAbABkAGQAZABkAHAAcABwAHQAbABwA
HAAdAB0AHQAdAB0AIAAgACEAIQAfACAAIAAgACEAIgAjACYAJAAkACUAJQAlACUAJgAn
ACoAKwAsAC0ALQAsACwAKwAtAC4AMAAyADEAMgAzADQANQA2ADcANwA5ADsAPQBAAEAA
QAA/AD4AQQBBAEIAQgBAAEAAQABAAEIAQQBBAD8AQQBAAD8APwA+ADwAOwA6ADoAOgA6
ADgANgA1ADUANAA2ADYANAAzADUANQA1ADMAMQAxADAALwAuAC4ALgAvAC8ALgAtACwA
LAAsACsAKgAsACsAKwAqACgAKAAoACcAKQAoACgAJwAmACYAJgAmACYAJwAnACYAJgAm
ACcAKAAmACYAJgAmACcAKAApACoAKQAqACsAKwAtAC0ALQAtAC4ALwAwADEALwAvAC8A
LwAwADEAMgAzADMANAA2ADYANgA2ADcAOAA7AD0APQA9ADoAPAA8ADwAPAA9AD4APwBA
AEAAQABBAEEAQQBAAD4APgA+AD4APgA8ADsAOwA7ADsAPQA9AD4APgA8ADwAOwA5ADoA
NwA0ADEALQArACoAKgAoACgAKAAoACoAKQApACkAJQAlACYAJgAnACgAKAApACkAKQAo
ACgAJgAmACYAJgAnACkAKgArACkAKAAnACYAKQApACoAKgAsACwALAAtAC4AMQA4AEUA
VQBtAIkAqQDSAAEBMAFVAWUBTwEOAbwAbwAuAPL/vf+R/2r/Rv8q/yj/Of9J/2D/gP+n
/83/7v8EABMAHQAiACQAJwApACkAKQAqACwALwAxADMANAA0ADMAMwAzADQANAA2ADcA
NwA3ADcANwA3ADYANgA2ADcAOAA6ADsAPQA7ADsAOwA7AD4APgA/AD8APwBAAEAAQABA
AEAAQABCAEQARABFAEUARQBFAEYARwBGAEcASABJAEwATABNAE0ATABMAE0ATgBQAFIA
VABWAFUAVgBXAFcAWQBbAF0AYABfAGAAYABgAF8AXwBgAGAAYQBiAGMAZABjAGEAYABd
AF4AXgBeAF8AXQBcAFwAXABaAFoAWgBYAFoAWQBZAFgAVgBWAFQAUwBVAFUAVQBTAFMA
UQBQAA==
         </WaveFormData>
      </LeadData>
      <LeadData>
         <LeadByteCountTotal>10000</LeadByteCountTotal>
         <LeadTimeOffset>0</LeadTimeOffset>
         <LeadSampleCountTotal>5000</LeadSampleCountTotal>
         <LeadAmplitudeUnitsPerBit>4.88</LeadAmplitudeUnitsPerBit>
         <LeadAmplitudeUnits>��V</LeadAmplitudeUnits>
         <LeadHighLimit>2147483647</LeadHighLimit>
         <LeadLowLimit>268435456</LeadLowLimit>
         <LeadID>V5</LeadID>
         <LeadOffsetFirstSample>0</LeadOffsetFirstSample>
         <FirstSampleBaseline>0</FirstSampleBaseline>
         <LeadSampleSize>2</LeadSampleSize>
         <LeadOff>FALSE</LeadOff>
         <BaselineSway>FALSE</BaselineSway>
         <ExcessiveACNoise>FALSE</ExcessiveACNoise>
         <MuscleNoise>FALSE</MuscleNoise>
         <LeadDataCRC32>2967183042</LeadDataCRC32>
         <WaveFormData>
9v/2//b/9v/3//j/+f/6//r/+v/6//r//f/+////AAACAAIAAgACAAQABAAEAAQABQAF
AAYACQAIAAkACgALAAwADAALAAsACwAMAAwADAAMAA4ADgAOAA8AEQASABMAEQAPAAwA
CQAJAAUAAwD///z/+v/5//j/+P/4//j/+P/6//n/+f/5//j/9//2//X/9//3//b/9v/0
//T/9P/z//P/8//z//T/9v/1//X/9f/z//P/8//0//b/9v/2//b/9v/2//b/9P/2//j/
/f8EABAAIAA2AE8AbwCNAKwAyQDeAOAAzgCtAI0AagBBABYA8//d/8f/q/+Z/5b/mP+f
/63/vv/N/93/6f/u//L/8f/x//P/8f/x//D/8v/z//T/9f/1//X/8//z//P/8//1//b/
9//3//f/9//3//j/9v/2//b/9v/4//n/+f/5//f/9//3//f/9//3//j/+f/7//v/+//7
//n/+f/5//n/+//8//z//f/7//v/+//7//7//v8AAAAA/v/+///////9//7//v///wAA
AgAEAAUABgAFAAUABQAGAAcACAAJAAwADQAOAA4ADQAOAA8AEQAUABQAFAAUABMAEwAT
ABQAEgATABMAEwAVABUAFQAVABMAEwASABIAEgASABIAEwAQAA8ADQANAAwADAALAAoA
CAAHAAcABwAFAAQAAwAAAAAAAAAAAAEA/v/9//3//P/8//z/+//7//z//P/8//v/+f/5
//n/+f/7//r/+v/5//f/9//3//f/9//3//f/9//5//n/+f/5//j/9//2//X/9//4//j/
+P/2//b/9v/2//n/+f/5//r/+v/6//r/+v/5//n/+v/7//z//f///wAA//8AAAEAAgAC
AAIABAAGAAYABgAGAAQABAADAAMABwAIAAkACgAJAAoACgAJAAkACQAKAAoACwAMAA8A
EAAOAA4ADwAPAA8ADgANAAsABwAFAAEA///9//r/+P/3//j/+P/4//j/9v/2//X/9f/3
//f/9//3//f/9//3//b/9P/0//T/9P/0//X/9v/3//f/9v/0//P/9f/1//X/9f/2//b/
9v/2//T/9P/0//T/+v/8//7/AwAKABgAKAA8AFcAdwCVALIAxwDOAMAAoACBAGEAPgAX
APL/3f/N/7P/m/+R/5L/mv+n/7v/zP/d/+f/7//y//L/8f/x//P/9f/1//b/9v/3//f/
9//2//X/9//3//f/9//3//j/+f/5//f/9//3//j/+f/6//v//P/6//v/+//7//3//f/9
//3/+//7//z//f/9//3//f/9//7///8AAAEAAAAAAP////8BAAEAAQABAAIAAgAEAAQA
AgACAAMAAwAFAAYABgAHAAUABgAHAAcACwALAAwADQAOAA8AEAARABAAEQASABIAFQAW
ABcAGQAZABgAFwAWABkAGQAZABoAGAAZABkAGQAZABkAGQAZABsAGwAaABoAFwAWABUA
FQAVABUAFAAVABIAEgARABAADgANAA0ADQAOAA4ADgAMAAoACAAGAAUABQAFAAYABgAG
AAYABQAFAAQABAAEAAMAAwADAAMAAwABAAAAAAD//wEAAQABAAEAAQABAAEAAQABAAEA
AQABAAMAAwADAAMAAgACAAEAAAABAAIAAwAEAAUABQAFAAYABAAEAAQABAAHAAcACAAJ
AAcABwAIAAgACgAMAA4AEAAQABAADgAOAA4ADgAQABAADwAPABEAEgATABQAFQAWABYA
FQAXABcAGAAYABcAFgAXABYAGAAYABkAGQAZABgAFwAVABMAEQANAAsACQAGAAQAAwAA
AAAAAAAAAAIAAgABAAEA///////////////////+/wAAAAAAAAAA/f/9//3//f/+//7/
/f/9//3//f/9//3//v/+//7//v8AAAAAAAAAAAAAAAACAAUADgAYACgAPABRAGsAhwCk
ALsAzgDMALgAmQB7AFwANQAKAOn/2f/H/63/nf+c/6L/qf+3/8j/1//l/+//9v/4//n/
+//7//v/+//6//r/+//8//3//f/9//3//f/9//3/+//8//3//f/+////AAACAAEAAAD/
//7/AAABAAEAAQABAAEAAQABAAEAAQACAAMAAwADAAMAAwABAAEAAQABAAMABAAEAAUA
BQAFAAUABQAEAAQABgAGAAgACAAJAAkABwAIAAgACQALAAwADQANAA8ADwAQABEAEQAR
ABEAEQATABUAFwAYABgAGAAYABkAGgAaABoAGgAbABsAGwAcABoAGwAbABsAHQAdAB0A
HQAbABsAGgAaABsAGgAZABkAGAAXABUAFQAUABQAEwASABEAEQASABMADwAOAA0ACgAL
AAoACQAJAAoACQAJAAgABgAGAAUABQAGAAYABgAFAAQAAwACAAEAAgACAAMAAwADAAMA
AwADAAEAAQABAAEAAwADAAMAAwACAAEAAAD//wEAAgACAAIAAgACAAIAAgABAAEAAQAC
AAIAAgACAAIAAwADAAQABQAHAAcACAAIAAcACAAJAAoACAAIAAkADQAOAA4ADgAOAA4A
DAAMAAsACwAPABAAEQASABMAFAAUABMAEwATABQAFAAUABQAFgAWABUAFAAUABMAFAAU
ABQAEwARAA8ACwAJAAMAAAD+//3//v/+//7//v/8//z/+//7//3//f/9//3/+//7//v/
+v/4//j/+P/4//n/+f/5//n/+P/4//f/9//4//n/+v/7//v/+v/5//j/+P/4//j/+P/6
//z//v///wQADAAaADAARwBhAIEAoAC7AM4A1ADCAKMAhQBmAEEAGADx/9v/yf+v/5f/
kv+W/5//rf++/8//3f/n/+z/8P/x//H/8//z//X/9v/2//X/9P/1//X/9f/2//f/+P/5
//f/+P/5//n/9//3//f/+P/6//r/+v/6//j/+f/5//n/+v/7//z//f/7//v//P/9//3/
/f/9//3////////////+//7//f/9/////////////v/+/wAAAAAAAAAAAQABAAMABAAE
AAUAAwAEAAUABQAJAAkACgALAAsACwALAAsADAANAA4ADgAPABAAEQATABMAEgARABAA
EwATABMAFAAUABUAFQAVABcAFwAXABcAFwAXABYAFgATABIAEQARABEAEQAQABEADgAO
AA0ADAAKAAkACQAJAAYABgAGAAQABQAEAAMAAwACAAEAAQAAAAAAAAD//////v/+//7/
/f/9//3//f/9//v/+v/6//n/+//7//v/+//5//n/+f/5//f/9//3//f/+P/5//r/+//7
//z//P/8//z//P/8//z/+//7//v//P/+//7//v/+//////8AAAEAAQABAAIAAgADAAQA
BQAGAAYABgAFAAQABgAGAAYABgAIAAgABwAHAAcACAAJAAoADQAOAA4ADQAPAA8AEAAQ
AA4ADgAQABAAEgASABMAEwASABAADgALAAoACQAGAAUAAAD8//n/9//2//b/9v/2//j/
+P/3//f/9f/1//X/9f/3//f/9//2//T/9P/0//T/8//z//P/8//2//b/9f/1//P/8//z
//P/9P/0//T/9P/0//T/9P/0//T/9v/4//3/BAAQACAAMgBJAGcAhwCmAMMA2ADeANAA
sQCPAGoAQwAaAPP/2//H/6v/lf+O/5D/mf+l/7T/x//X/+X/7P/u/+//7f/t/+3/7//w
//L/8//y//P/8//z//H/8f/x//H/8v/0//b/9//1//X/9f/2//T/9P/0//T/9v/3//f/
9//2//X/9P/z//b/9//5//v/+v/5//j/9//1//X/9f/1//f/+P/4//n/+f/5//n/+f/6
//r//P/8//z//P/9//3//f/+//7////9//7///////////8AAAEABQAHAAkACwALAAsA
CwAKAA0ADgAPABEAEgASABIAEgASABEAEAAQABEAEwAUABUAEwATABMAEwARABEAEAAQ
ABEAEAAPAA8ADgANAAsACwAKAAoACQAIAAQAAwADAAMAAAAAAAAA/v////7//f/9//r/
+f/5//j/+v/6//n/+f/4//j/+P/3//X/9f/1//X/9//2//b/9f/z//P/8//z//X/9f/1
//X/9P/z//L/8f/z//P/8//z//X/9v/2//b/9P/0//T/9P/3//f/9//4//b/9v/2//b/
9//3//j/+f/7//v//P/8//v//P/9//7/AAACAAIAAgACAAIAAQAAAP7//f8BAAIAAwAE
AAUABgAGAAUAAwADAAQABAAFAAYACQAKAAgACAAJAAkACwAKAAkABwAFAAMA///9//n/
9v/0//P/8v/y//L/8v/x//D/7v/t/+//7//v/+//7f/t/+3/7P/s/+z/7P/s/+z/7f/u
/+//7v/u/+3/7f/t/+3/7f/t/+7/7v/u/+7/7v/u/+7/7v/y//L/9P/1//j/AAAMACAA
OQBXAHcAmAC1ANAA3ADYAL0AmwB6AFcALgAHAOf/0f+1/5n/iv+K/5H/nf+s/73/zf/Z
/+L/5v/n/+f/6f/r/+3/7v/u/+3/7f/t/+z/6//s/+3/7v/v/+3/7v/v/+//7//v/+//
8P/y//L/8v/y//H/8f/w/+//8P/x//L/8//x//H/8v/z//P/8//z//P/9P/1//b/9//2
//b/9f/1//f/9//3//f/9v/2//j/+P/4//j/+f/5//v//P/8//3/+//8//3//f//////
AAABAAIAAwAEAAUABgAHAAgACAALAAwADQAPAA8ADgANAAwADgAPABAAEgAQABEAEQAR
ABEAEQARABEAEwATABIAEgAPAA4ADQANAA0ADQAMAA0ACwAKAAgABgAEAAMAAwADAAIA
AgACAAAA/f/8//v/+//8//v/+//6//r/+v/5//n/+P/4//j/9//3//f/9//3//X/9P/0
//P/9f/1//X/9f/z//P/8//z//P/8//z//P/9f/1//X/9f/z//T/9P/0//b/9v/2//b/
9f/1//X/9v/4//j/+P/4//v/+//8//3//P/7//v/+v/9//7///8AAAAAAAABAAAAAAAA
AAAAAAACAAIAAQABAAEAAgADAAQABgAIAAkACQAJAAkACgAKAAgACAAKAAoACwAMAA4A
DwAOAAwACgAHAAUAAwD///3/+f/2//T/8//y//L/8v/y//T/9P/z//P/8v/x//D/7//w
//H/8v/y//D/8P/w//D/7//v/+//7//w//D/7//v/+//7//v/+//8v/y//L/8v/y//L/
8v/y//L/9P/2//v/BAAQACAANABLAGkAhwCmAMEA1ADSALwAnQB7AFgAMQAGAOf/1f+/
/6X/lf+S/5b/nf+r/7z/zf/d/+f/7P/u/+3/7f/t/+v/6//s/+7/7//w//H/8f/x/+//
7//v/+//8f/y//P/8//z//P/8//0//T/9P/0//T/9v/3//f/9//2//X/9P/z//X/9f/2
//f/9f/1//X/9f/1//X/9f/1//f/+P/4//n/9//3//f/9//6//r//P/8//z//P/9//3/
/f/+//7///8BAAIAAwADAAQAAwADAAMABgAHAAgACQAIAAkACgAKAAsADAANAA8AEgAS
ABIAEgARABEAEQASABQAFQAVABUAEwATABMAEwATABMAEgASABMAEgARABEADgANAAsA
CwAMAAwACwAKAAYABQAFAAUABAAEAAQAAgADAAIAAQABAP7//f/9//z//v/+//3//f/6
//r/+v/5//f/9//3//f/+f/4//j/9//1//X/9f/1//f/9//3//f/9f/1//X/9f/1//X/
9f/1//f/+P/4//j/9v/2//b/9v/5//n/+f/6//r/+v/6//r/+f/5//r/+//8//3///8A
AAAAAAAAAAAAAgAEAAUABAACAAIAAgACAAQABAADAAMABwAIAAkACgAKAAoACQAHAAgA
CQALAAwACgAKAAwADAAMAAwADQANAA8ADgANAAsACAAFAAAA/f/6//j/9//3//T/9P/0
//T/9P/0//P/8//1//X/9f/1//P/8//z//L/9P/0//T/9P/z//P/8//z//L/8v/x//H/
8//z//P/8//y//L/8v/y//P/9P/1//b/9v/2//b/9//+/wgAGAAsAEEAXQB5AJQArwDA
AMQAsgCVAHcAWgA1AAwA5f/R/73/o/+P/4r/jv+X/6X/tP/F/9P/3f/k/+j/6f/p/+v/
7f/r/+r/6P/p/+r/6//r/+v/7f/t/+3/7f/r/+z/7f/t/+//7//v//D/7v/u/+7/7v/u
/+//7//v//H/8f/x//H/8P/v/+//7//x//H/8f/x//H/8f/x//H/8f/y//L/8//1//X/
9f/1//X/9P/1//T/9v/2//f/9//3//j/+P/5//n/+v/7//v//////wAAAQABAAEAAQAB
AAMABQAHAAgABwAIAAkACwAMAAwADAAMAA8ADwAPABAADwAPAA4ADQAPAA8ADwAPAA8A
DwAOAA4ACwAKAAkACQAJAAkACAAJAAYABgAFAAQABAADAAMAAwAAAAAAAAD+/////v/9
//3//v/9//3//P/7//r/+P/3//f/+P/5//n/+P/3//b/9f/1//T/9P/z//X/9f/1//X/
9P/z//L/8f/y//P/9P/1//P/8//z//P/8//0//T/9P/2//b/9v/2//X/9f/1//b/+P/4
//j/+P/5//n/+v/7//v/+//8//z//f/+////AAD+//z//f/9/wAAAgACAAIAAgAAAAAA
/////wMABAAFAAYABQAGAAYABQAFAAUABgAGAAgACAAKAAoACAAIAAkACQAJAAgABwAF
AAMAAQD9//v/9f/y//D/7//v//D/8f/y//D/8P/v/+//8f/x//H/8f/v/+//7//u/+z/
7P/s/+z/7P/t/+7/7//u/+7/7f/t/+//7//v/+//8P/w//D/8P/w//D/8P/w//L/9P/4
//v/AAAKABoALABDAF8AfQCcALUAxADEAKwAjQBtAE4AKQAAAOH/0f+9/6H/j/+M/5L/
m/+p/7z/z//d/+f/7P/s/+n/6f/p/+v/7f/w//L/8f/x//H/8P/v//H/8f/x//H/8f/y
//P/8//x//H/8f/y//T/9P/0//T/8v/z//P/8//z//P/8//z//X/9f/2//f/9f/1//X/
9f/2//f/+P/5//f/+P/4//n/+//7//v/+//6//r//P/8//r/+v/7//v//f/+//7////9
//7//////wMAAwAEAAUACAAJAAoACwAKAAsADAAMAA8AEAARABMAEwASABEAEAATABMA
EwAUABIAEwATABMAEQARABEAEQATABMAEgASABEAEAAPAA8ADgANAAsACwAIAAgABwAG
AAQAAwADAAMAAgACAAIAAAD9//z/+//7//r/+f/5//j/+v/6//n/+f/4//j/+P/3//j/
+f/6//v/+v/4//f/9f/1//X/9f/1//f/9//3//f/9v/1//T/8//0//X/9v/3//f/+P/4
//j/+P/4//j/+P/5//n/+f/6//r/+v/6//r//f/9//7////9//3//v/+////AAABAAIA
BAAEAAEAAQAAAAAAAAAAAAAAAgAEAAUABwAHAAgACQAKAAsADAAMAAsACwALAAwADAAL
AAoACwAKAAsADAAOAA8ADgAMAAoABwAHAAUAAQD///n/9v/0//P/8v/y//L/8v/0//T/
8//z//D/7//u/+3/7v/v//D/8P/y//L/8v/y//H/8f/x//H/9P/0//P/8//y//H/8P/v
//H/8v/z//T/8v/y//L/8v/w//L/9P/5/wAACgAYACoAQQBdAH0AnAC5ANAA2ADIAKsA
iwBoAEEAFgDz/9v/x/+t/5X/jP+O/5X/of+w/8P/1f/h/+r/7P/t/+3/6//p/+v/7P/s
/+3/7v/v/+//7//t/+3/7f/t/+//8P/x//H/8f/x//H/8v/w//D/8P/w//L/8//z//P/
8f/x//H/8f/y//P/9f/3//b/9f/0//P/8//z//P/8//1//b/9v/3//X/9f/1//X/9//4
//v//P/8//z//f/9//v//P/8//3//f/+////////////AAABAAQABQAGAAcACgALAAwA
DAALAAwADQAPABIAEgASABIAEgARABAAEAASABMAEwATABEAEQARABEADwAPAA4ADgAP
ABAAEQATABEADwAMAAsADAAMAAsACgAHAAUABAADAAAAAAAAAP7/AAAAAAAAAQD///3/
/P/6//j/+P/3//f/9P/0//T/8//z//P/8//z//X/9P/0//P/8f/x//H/8f/z//P/8//z
//X/9f/1//X/8//z//P/8//1//b/9v/2//X/9P/z//L/9P/1//b/+P/4//j/+P/4//f/
9//4//n/+//7//z//P/8//z//P/8//7/AAADAAMAAgABAAAA///+//7//v/9//3///8A
AAEAAgADAAQABAADAAQABQAHAAgABwAGAAcABgAGAAYABwAHAAgACAAIAAcABAABAPz/
+f/1//L/8P/v/+z/7P/s/+z/7P/s/+v/6//s/+3/7v/v/+7/7f/s/+r/6v/q/+r/6v/p
/+n/6f/p/+r/6v/p/+n/6//r/+v/6//r/+r/6f/o/+r/6v/q/+r/7P/u//D/8//6/wQA
FgAsAEcAZQCFAKYAwQDUANgAygCrAIsAaABBABYA8f/X/7//of+L/4b/iP+P/53/rP+/
/8//2//k/+b/6f/p/+v/6f/p/+j/6P/n/+j/6f/p/+n/6f/p/+n/6f/n/+j/6f/p/+v/
6//r/+z/6v/q/+r/6v/q/+v/6//r/+z/7f/u/+//7v/t/+3/7f/v/+//7//v/+//7//v
/+//7//w//D/8f/z//P/8//z//L/8v/0//T/9P/0//X/9f/z//T/9P/1//f/+P/5//n/
+//7//z//f/+////AAABAAIAAwAEAAQAAwAEAAUABwAIAAgACAAIAAsACwALAAwADgAP
AA8ADwARABEAEQARABAADwANAAwADQAMAAsACwAKAAkABwAHAAQABAADAAIAAQABAAIA
AwABAAAA///8//3//P/7//v/+v/5//n/+P/2//b/9f/1//X/9v/3//f/9v/1//T/8//z
//L/8v/x//L/8//0//X/8//z//P/8//z//P/8//z//H/8f/x//H/8f/y//L/8v/0//T/
9P/0//T/8//y//L/8//0//X/9v/1//X/9v/3//f/9//4//j/+//8//3//v/+//7//v8A
AAAAAAAAAAAAAAD///////8AAAEAAgAFAAYABgAFAAMAAwAEAAQABQAGAAkACgAMAAwA
DQANAAwACgAIAAUABQADAP///f/2//L/7//t/+7/7v/u/+7/8P/w/+//7//v/+//7//v
/+//7//v/+7/7f/s/+v/6v/q/+v/7P/t/+z/7P/r/+v/6//r/+v/6//u/+7/7v/u/+3/
7P/r/+r/7P/w//T/+f8AAAwAHAAwAEsAaQCLAK4AywDeAOAAygCrAIcAZAA9ABQA9f/f
/8X/p/+V/47/jv+X/6X/uP/L/9v/4//q/+r/6f/n/+X/5f/n/+r/6v/r/+z/7f/t/+3/
7f/t/+3/7f/v//D/8f/x/+7/7f/s/+z/7v/u/+7/7v/u/+//7//v/+//7//v/+//8f/x
//L/8//x//H/8f/x//P/8//z//P/8//0//T/9f/z//P/8//z//X/9v/5//r/+f/4//j/
9//5//r/+v/7//v//P/9//3//f/9//7///8CAAMABAAFAAQABQAGAAYACAAKAAwADwAQ
ABAAEAAQAA8ADwAPABAAEAARABEAEQARABEAEQARABMAEwASABIAEQAQAA8ADwANAAsA
CAAHAAcACAAIAAgABAADAAMAAwACAAIAAgAAAP///v/9//3/+v/5//n/+P/4//j/9//3
//T/9P/0//P/9f/1//X/9f/1//T/9P/z//P/8//z//P/9f/1//X/9f/z//P/8//z//X/
9f/1//X/8//0//T/9P/0//T/9P/0//b/9//4//r/+f/4//f/9v/3//f/+P/5//n/+f/6
//r/+f/6//v//P8AAAIAAwABAP7//v/+//7//v///wAAAAABAAEAAgADAAQABQAGAAYA
BQAHAAcACAAIAAYABgAIAAgACgAKAAsACwAJAAgABwAFAAEA///7//n/9//0//L/8f/u
/+7/7v/u//D/8P/v/+//7f/t/+3/7f/t/+3/7f/s/+7/7v/u/+7/6//r/+v/6//u/+7/
7f/t/+v/6//r/+v/7v/u/+7/7v/w//D/8P/w/+7/7v/y//n/AgAQACQAPABXAHMAkwCu
AMcA0gDKAK4AjwBxAEwAIQD4/9//y/+x/5n/kf+S/5b/of+v/8D/z//b/+X/6v/q/+v/
6//r/+v/6//q/+z/6//u/+//7//v/+3/7f/t/+3/7f/u/+//7//x//H/8f/y//H/8P/v
/+7/8P/x//H/8f/x//H/8f/x//H/8f/y//P/8//z//P/8//x//H/8f/x//L/9P/1//f/
9f/1//X/9f/2//b/+P/4//r/+v/7//v/+f/6//r/+//9//7///////////8AAAEAAgAD
AAQABQAIAAkACgAKAAkACgALAA0AEAAQABAAEAAPAA8ADwAQABIAEwATABMAEwATABMA
EwARABEAEAAQABEAEAAPAA8ADgANAAsACwAIAAgABwAGAAYABQAFAAUAAwACAAEA/v//
//7//f/9//z/+//7//r/+v/6//n/+f/6//r/+v/5//f/9//3//f/+f/4//j/9//1//X/
9f/1//X/9f/1//X/9//3//f/9//1//X/9f/1//f/+P/4//j/9v/2//b/9v/3//f/9//4
//j/+P/4//j/+P/3//f/9//4//n/+//8//v//P/9//7//v/+////AgACAAIAAgACAAAA
AAD/////AwAEAAUABgAFAAYABgAFAAcABwAIAAgACgAKAAwADAALAAoACgAJAAoACgAK
AAkABgADAP7/+//5//b/9P/z//T/9P/0//T/8v/y//H/8f/z//P/8//z//L/8f/w/+7/
8P/w//D/8P/x//H/8f/x//D/8P/v/+//8f/x//H/8f/w//D/8P/w//L/8v/y//L/9P/2
//j/+/8AAAoAGAAuAEUAYwCBAJ4AuQDIAMgAtACVAHkAWgAzAAoA6f/V/8H/pf+R/4z/
kP+Z/6f/uv/J/9f/4f/m/+j/6f/p/+v/7f/t/+7/7v/t/+3/7f/s/+v/7P/t/+7/7//t
/+7/7//v/+//7//v//D/8v/y//L/8v/x//H/8P/v//D/8f/y//P/8f/x//L/8//z//P/
8//z//X/9f/1//X/8//0//T/9f/3//f/9//3//b/9v/4//j/+v/6//v/+//7//z//P/9
//v//P/9//3/AAABAAMABQAEAAUABgAHAAgACQAKAAoADQAOAA8AEQAQABAAEAAQABIA
EwAUABYAFQAVABQAEwATABMAEwATABUAFQAUABQAEQAQAA8ADwAPAA8ADgAPAAwADAAL
AAoACAAHAAcABwAGAAYABgAEAAIAAAD+//3//f/9//7//v/8//z/+//7//r/+v/6//n/
+//7//v/+//5//j/+P/3//n/+f/5//n/+P/3//b/9f/1//X/9f/1//f/9//3//f/9f/2
//b/9v/3//j/+f/6//r/+f/4//j/+v/6//r/+v/7//v//P/9//v/+//8//z///8AAAEA
AgACAAIAAwADAAMABAAGAAYABgAGAAQABAADAAMABwAIAAkACgALAAwADAALAAkACQAK
AAoADAAMAA4ADgAOAA4ADwAPAA8ADgANAAsACwAJAAUAAwD9//r/+P/3//j/+P/4//j/
9v/2//X/9f/1//X/9f/1//f/9//3//b/9f/0//P/8v/y//P/9P/1//T/9P/z//P/8//z
//P/8//2//b/9v/2//T/9P/0//T/+P/6//z/AQAGAA4AGgAsAEEAXQB7AJoAtQDIAMoA
tgCZAHkAWgA1AAwA6//Z/8n/r/+Z/5L/lP+d/6v/vv/P/9//6f/w//L/8f/v/+//8f/z
//T/9v/1//X/9f/0//P/9f/1//X/9f/3//j/+f/5//j/9//2//b/9//4//n/+v/4//n/
+f/5//n/+f/5//n/+//7//z//f/7//v/+//7//z//f/+/////f/+//7/////////////
/wIAAgAEAAQAAwACAAIAAQACAAQABQAHAAUABgAHAAcACQAJAAoACwAOAA8AEAARABAA
EQASABIAFQAWABcAGQAYABgAGAAYABsAGwAbABwAHAAdAB0AHQAbABsAGwAbAB0AHQAc
ABwAGwAaABkAGQAaABkAFwAXABYAFgAVABQAEAAPAA8ADwAQABAAEAAOAA0ADAALAAsA
CgAJAAkACAAKAAoACQAJAAYABgAGAAUABwAHAAcABwAFAAQABAADAAMAAwADAAMABQAF
AAUABQAEAAMAAgABAAIAAwAEAAUAAwAEAAQABAAGAAYABgAGAAkACQAJAAoACQAIAAcA
BgAJAAkACgALAAsACwAMAAwACwAMAA0ADgASABQAEwARABAAEgASABIAEgAUABQAEwAT
ABMAFAAVABYAGQAaABoAGQAZABkAGgAaABgAGAAaABoAHAAcAB0AHQAcABoAGAAVABMA
EQANAAsACQAGAAQAAwACAAIAAgACAAQABAADAAMAAQABAAEAAQACAAMABAAEAAQABAAE
AAQAAQABAAEAAQADAAQABAAFAAMAAwADAAMAAgACAAIAAgAEAAQABAAEAAQABgAKAA8A
GgAoADoATABlAIMAnwC6AM8A2ADOALIAkwBzAFAAJQD+/+f/1//B/6v/of+k/6z/t//F
/9b/5f/x//n/AAAAAAEAAQABAAEAAQACAAIAAwAEAAUABQAFAAMAAwADAAMABQAGAAcA
BwAHAAcABwAIAAYABgAGAAYACAAJAAkACQAJAAkACQAJAAsACwAMAA0ADQANAA0ADQAL
AAsACwALAA0ADgAOAA8ADQANAA0ADQAOAA4AEAAQAA4ADgAPAA8AEQASABIAEwAUABYA
GAAZABoAGQAZABkAHAAdAB4AHwAgACEAIgAiACMAJAAlACcAKgAqACoAKgAqACkAKAAo
ACkAKwAsAC0ALQAtAC0ALQAsACsAKQAoACkAKAAnACcAJAAjACEAIQAiACIAIQAgACIA
HwAbAA==
         </WaveFormData>
      </LeadData>
      <LeadData>
         <LeadByteCountTotal>10000</LeadByteCountTotal>
         <LeadTimeOffset>0</LeadTimeOffset>
         <LeadSampleCountTotal>5000</LeadSampleCountTotal>
         <LeadAmplitudeUnitsPerBit>4.88</LeadAmplitudeUnitsPerBit>
         <LeadAmplitudeUnits>��V</LeadAmplitudeUnits>
         <LeadHighLimit>2147483647</LeadHighLimit>
         <LeadLowLimit>268435456</LeadLowLimit>
         <LeadID>V6</LeadID>
         <LeadOffsetFirstSample>0</LeadOffsetFirstSample>
         <FirstSampleBaseline>0</FirstSampleBaseline>
         <LeadSampleSize>2</LeadSampleSize>
         <LeadOff>FALSE</LeadOff>
         <BaselineSway>FALSE</BaselineSway>
         <ExcessiveACNoise>FALSE</ExcessiveACNoise>
         <MuscleNoise>FALSE</MuscleNoise>
         <LeadDataCRC32>653989781</LeadDataCRC32>
         <WaveFormData>
+P/4//j/+P/6//r/+v/6//r/+v/6//r//f/+////AAAAAAAAAAAAAAIAAgACAAIABAAE
AAQABAAGAAcACAAKAAoACgAKAAoACwALAAsADAAOABAAEAAQABIAFAAUABQAEQAOAAwA
CQAJAAcAAwAAAPz/+v/4//j/+P/4//n/+f/6//r/+f/4//f/9//2//T/9//4//n/+v/3
//f/9//3//b/9v/2//b/9v/2//X/9f/z//P/8//0//X/9f/2//f/9//3//b/9P/2//f/
+/8AAAgADwAaACkAOwBPAGYAfACPAJ0AmwCRAIUAcwBaAD0AIwAVAAYA7//b/9H/zf/O
/9H/2v/g/+n/8v/2//f/9//2//T/9P/y//L/9P/2//X/9f/1//X/8//z//T/9P/2//b/
9v/3//n/+P/4//j/9v/2//b/9//6//r/+v/6//j/+P/4//j/+P/5//n/+f/7//v/+//7
//n/+v/6//r//f/9//3//f/7//v/+//7//7///8AAAAA/v/+//3//f/8//3//v/+////
AAACAAQAAwADAAQAAwAHAAcABwAJAAoACgALAAsACgALAAwADQAOAA8AEQASABAAEAAR
ABEAEgASABMAEwATABMAEwATABEAEQARABAAEAARABEAEgAQAA8ADAALAA0ADQAKAAoA
CQAIAAcABgAFAAUAAwADAAUABQAEAAMAAgAAAP7//f///////////wAAAAAAAAAA/f/9
//z//P/8//3//v////3//P/7//r//P/7//v/+//7//v/+//7//n/+f/5//n/+v/7//z/
/v/9//z/+//6//z//P/8//3//f/9//3//f/9//7//v/+/wAAAQADAAQABAAFAAQAAwAD
AAUABgAGAAYABgAGAAQABAAEAAQABQAIAAoADAANAAwACwAKAAwADQANAA0AEAAQABIA
EgARABAAEQAQABEAEAAPAA8ADAAJAAYAAQAAAP7//P/6//z//P/8//3/+//6//r/+f/5
//r//P/9//r/+v/6//r/+v/5//n/+f/5//r/+v/6//n/+P/3//X/9v/3//j/+f/4//j/
9//3//n/+f/5//r//P/+//////8EAAoAFQAgADEARwBdAHAAggCNAI0AhQB7AG8AWwBA
ACcAFwALAPb/3f/P/8v/zf/S/9v/5P/s//P/+P/4//f/9f/4//j/+v/6//r/+P/4//f/
9//3//f/+f/5//r/+v/4//j/+P/5//v/+v/6//r//P/8//z//f/8//z//P/8//7//v/+
//7//v///////////////////wEAAgACAAIAAgABAAAA//8BAAEAAQABAAAAAQACAAIA
BAAEAAMAAwAEAAUABgAGAAQABAAFAAYACAAJAAsACwALAAsACwANAA4ADgAPAA8AEgAT
ABQAFQATABMAFAAUABUAFgAYABkAGQAYABgAFwAXABcAFwAXABkAGQAZABgAFgAVABMA
EgASABMAEgATABEAEQAOAA4ADQAMAAsACgALAAsACQAJAAcABwAGAAUABwAGAAUABQAD
AAMAAwADAAQABAAEAAQABQAFAAQABAACAAEAAAD//wIAAgACAAIAAAD/////////////
/////wEAAQABAAEAAAD///7//v///wAAAQACAAAAAAAAAAEAAQABAAEAAQACAAQABQAG
AAYABQAFAAQABgAJAAoACwANAAoACAAIAAgACAAJAAoACwAMAAoADAANAA4AEAAQABAA
EAASABMAEwATABMAEgATABIAFAAUABYAFgAWABQAEgARAA8ADQALAAcABgAEAAIAAAD+
//7//v///wEAAAAAAP///P/8//3//f/8//z//P/8//7//f/9//3//P/8//v/+v/7//z/
/f/9//v/+//7//v//P/8//v/+//9//3//f/+//z//v///wEABgAMABUAIAAtADsATQBg
AHQAhwCPAI0AhQB5AGkAUgAzABsADwACAOv/2f/R/9H/0v/X/97/5P/t//b/+v/7//v/
/P/6//r/+P/4//b/+v/9//3//f/9//z/+//7//r//P/8//z//f////7//v/+//3//P/7
//v//v/+//7//v/8//z//P/8//z//f/9//3////////////+//7//f/8//7///8AAAEA
//////////8AAAEAAgACAAQABAADAAMAAgADAAQABAAFAAYACAAKAAgACQALAAsADAAL
AAoACwANAA4AEAARABEAEQARABEAEgATABUAFgAWABYAFwAXABYAFgAXABcAFwAXABcA
FwAWABUAFAASABIAEwATABQAEQARAA8ADwAPAA8ADAAMAAwADAAMAAwACQAJAAcABwAJ
AAkACAAHAAcABgAFAAUAAwADAAMAAwAEAAQABAAEAAEAAQAAAAAAAAABAAIAAwACAAIA
AgACAAAA////////AAABAAIAAwACAAEAAAD//wAAAQACAAQAAgACAAIAAgAAAAAAAAAB
AAMAAwADAAMAAQACAAIAAgAFAAUABgAGAAUABwAHAAcABQAHAAgACgAKAAoACgAKAAoA
CAAIAAgACAAKAAwADQAOAA4ADgAOAA4ADwARABIAEwASABIAFAAUABIAEgAUABQAFQAU
ABMAEwAQAA0ACgAFAAQAAgAAAP7//v/+//7////+//z/+//5//n/+v/8//3/+//6//n/
+P/6//n/+f/5//n/+v/6//r/+P/4//j/9//4//n/+v/7//r/+v/5//n/+f/5//n/+v/8
//z//f/9/wAABAANABoAJwA5AE0AYAB0AIUAjwCPAIcAfwBxAF4AQQAjABMABgDt/9f/
zf/L/87/1f/a/+L/6//w//T/9f/3//b/9v/4//j/+P/4//j/9//3//f/9//5//n/+v/6
//j/+P/4//n/+f/4//j/+P/4//j/+P/5//j/+P/4//j/+f/6//v//P/6//v/+//7//v/
+//7//v//f/+//7//v/+//3//P/7//3//f/9//3//f/9//3//P/+//7//f/9//7///8A
AAAAAAAAAAEAAgAEAAUABwAHAAgABwAGAAcACgAKAAsACwAKAAsADAANAA0ADQAOAA4A
EAAQABEAEQARABAAEAAPABAAEQASABMAEwATABMAEgAPAA8ADgAOAA8ADwANAA0ADAAL
AAcABgAHAAYABQAEAAUABQADAAMAAwADAAIAAQADAAIAAQABAAAA///+//3//v/+//7/
/v/9//3//P/8//v/+//7//v//P/8//z//P/6//n/+f/5//n/+f/5//n/+f/5//n/+f/7
//v/+//8//z//P/8//z/+//6//n/+f/6//v//P/9////AAAAAAAA/////wAAAAABAAMA
AwADAAMAAwACAAIABAAEAAQABAAEAAQABAAEAAQABgAHAAgADAAMAAwADAAMAA0ADQAN
AA4ADgAQABAAEAAQABIAEgAQAA4ADAALAAsACQAHAAMA///8//n/9v/4//j/+P/5//f/
9v/2//X/9P/0//X/9f/1//b/9//4//b/9f/1//X/8//0//T/9P/2//b/9v/1//T/8//y
//H/9P/0//P/8//z//P/8//0//T/9v/5//v/AAAGAA0AGAAlADUASwBgAHYAiwCXAJkA
jwCDAHMAXAA/ACUAFwAGAO3/1f/J/8X/xP/H/87/2P/j/+7/8v/z//H/8P/u/+7/8P/y
//T/9P/z//P/8//z//L/8f/x//D/8f/y//P/9f/1//T/9P/0//L/8v/y//P/9P/0//T/
9P/y//L/8v/y//P/9f/2//f/9f/1//X/9f/z//T/9P/0//f/9//3//f/9f/1//X/9f/4
//n/+v/6//j/+P/3//f/+v/7//z//P/8//z//f/+//3//f/+//3/AAABAAIABQAEAAQA
BQAFAAgACQAKAAsACwALAAwADAALAAoACgAJAAsADAAOAA8ADQANAA0ADQANAA0ADQAM
AA0ADQAMAAwACgAJAAYABQAFAAUAAgACAP///v/9//z//f/9//v/+//9//3//P/7//n/
+P/3//f/+f/5//n/+f/3//b/9f/0//X/9f/0//T/9f/1//X/9f/1//T/8//y//P/8//0
//X/9P/z//L/8f/z//P/8//z//X/9f/1//b/9f/0//P/8v/z//T/9f/3//b/9f/0//P/
9f/2//b/9v/3//f/+P/4//f/+f/5//n//f/+//7//v/+//7//f/8//v/+v/7//7/AAAC
AAIAAgACAAIAAgADAAMAAwAGAAYACAAIAAYABgAIAAgACgAIAAYABQABAP///f/5//j/
9v/0//L/8v/y//L/8//y//D/7//t/+3/7v/w//H/7//u/+3/7P/u/+3/7f/t/+//8P/w
//D/7//u/+3/6//t/+3/7f/t/+z/7P/r/+v/7P/t/+7/8P/y//L/8//x//L/+P8BAAwA
GwArAD8AVABqAH8AjQCTAI8AhwB5AGYATQAxABsADAD3/9v/yf/F/8T/x//O/9T/3f/k
/+r/6//t/+z/7v/u//D/8P/u/+7/7f/t/+3/7f/v/+//8P/w/+7/7v/u/+//8f/w//D/
8P/w//D/8P/x//H/8P/v/+7/7//w//H/8v/w//H/8f/x//H/8f/x//H/8//0//T/9P/0
//P/8v/x//L/8//0//X/9P/1//b/9v/2//b/9f/1//j/+f/6//r/+P/4//n/+v/8//3/
/////////////wEAAgACAAMAAwAGAAcACAAJAAcABwAIAAgACgAKAAsACwAKAAoACwAL
AAsACwALAAsACwALAAsACgAHAAcABgAGAAYABwAGAAcABQAFAAIAAgABAAAA///+////
///9//3//P/7//n/9//4//j/+P/5//f/9//3//f/9v/2//b/9v/3//f/9v/2//P/8//z
//P/9v/2//b/9v/1//P/8v/x//P/8//z//P/9f/1//X/9f/z//P/8//0//b/9v/2//b/
9f/0//P/8//1//X/9f/1//b/+P/5//r/+v/5//n/+P/6//3//v///////f/8//z//f/+
////AAAAAAAAAAAAAP7/AAABAAIABgAGAAYABgAEAAUABQAFAAgACAAKAAoADAAMAA4A
DgANAAoABwAFAAUAAwABAP3/+P/2//T/8v/y//L/8v/z//X/9P/0//P/8f/w//D/7//v
//D/8f/y//D/7//v/+//7//w//D/8P/y//L/8v/x/+//7//v/+//8v/y//H/8f/v/+//
7//w//D/8v/1//n//v8EAAsAFgAjADUASwBgAHYAiQCRAI0AgwB3AGUATAAvABsADwAA
AOf/0//L/8n/yP/N/9T/3P/l/+7/8v/z//H/8P/u/+7/7v/w//D/8v/x//H/8f/x/+//
7//w//D/8v/y//L/8//x//D/8P/w//L/8v/y//P/9P/0//T/9P/y//L/8v/y//T/9f/1
//X/8//z//P/8//1//b/9v/2//f/9//3//f/9f/1//X/9f/4//n/+v/6//r/+v/5//n/
+v/7//z//P/+//7///8AAP////8AAP//AwADAAMABQAEAAQABQAFAAgACQAKAAsACwAL
AAwADAAKAAoACwALAA0ADgAQABEADwAPAA8ADwANAA0ADQAMAA0ADQAMAAwACQAJAAcA
BwAIAAkABwAIAAUABAADAAIAAwADAAEAAQABAAEAAAD///3//P/7//v//f/9//3//f/6
//r/+v/6//v/+//6//r/+f/5//n/+f/5//j/9//2//f/9//4//n/9//3//f/9//3//f/
9//3//n/+f/5//r/+P/4//j/+P/6//r/+v/7//n/+f/5//n/+f/6//r/+v/9//3//v/+
//7////+//3/AQADAAQABAADAAIAAQAAAAIAAgACAAIABAAGAAcACAAJAAgABwAGAAcA
CQAKAAsACwAKAAsACgAMAAwADgAOABAADgAMAAsABwAFAAMA///+//z/+v/4//b/9v/2
//f/9//2//b/9f/2//b/9//3//T/9P/0//T/9f/1//b/9//2//b/9f/0//T/9P/0//P/
9f/1//X/9f/1//T/8v/x//T/9f/2//j/+P/2//f/9//6/wIACwAYACMAMwBDAFYAaAB7
AIUAhQB9AHUAZwBSADMAGQAJAPz/5f/R/8f/xf/I/83/0v/Y/9//5v/s/+//7//w//D/
8P/w/+7/7P/s/+3/7f/t/+3/7//v//D/8P/u/+7/7v/v//D/8P/x//L/8f/w/+//7//u
/+7/7v/u//D/8P/w//D/7v/v/+//7//w//H/8v/z//H/8v/y//L/8//z//P/8//1//X/
9f/1//X/9f/1//T/9f/2//b/9//2//f/+P/4//j/+P/5//r//P/9//////8AAP///v//
/wEAAgAEAAUABAAFAAYABwAJAAkACgAKAAwADAANAA0ADQAMAAwACwAMAA0ADgAPAA0A
DQANAAwACwALAAoACgAJAAkABwAHAAUABQACAAIAAwACAAEAAAD//////f/9//3//f/8
//v//f/8//v/+//6//n/+P/3//f/+P/5//r/9//3//b/9v/1//X/9f/1//b/9v/2//b/
9P/z//P/8//0//X/9v/3//b/9f/0//P/8//z//P/9P/2//b/9v/2//T/9P/0//X/9v/3
//j/+f/3//j/+P/4//n/+f/6//r/+//9//3//f/7//v/+v/8//7/AAAAAAAAAAD///7/
/f/8//3/AAACAAQABAAEAAQABAAEAAUABQAFAAgACAAKAAoACQAIAAkACAAKAAgABgAF
AAMAAQD///v/9v/0//L/8P/x//L/8//1//T/8v/x/+//7//w//L/8//w//D/8P/w/+7/
7f/t/+3/7v/w//H/8v/x//D/7//t/+//7//v/+//8P/w/+//7//v/+//7//w//T/9v/3
//n/+v8AAAkAFAAhADMARwBeAHAAgQCHAIMAeQBvAGEASgAtABcACwD8/+P/zf/F/8X/
yP/P/9j/4P/p/+7/8v/x/+//7v/w//D/8v/y//L/8v/y//H/8P/v//D/8f/z//T/8v/y
//L/8//x//D/8P/w//H/8v/z//X/8//y//H/8P/x//L/8//0//T/9f/1//X/9f/1//X/
9f/3//j/+P/4//j/9//2//X/9v/3//j/+f/4//n/+v/6//j/+P/3//f/+f/7//3//v/9
//z//P/8//3///8CAAMAAwADAAMABQAGAAYABwAHAAoACwAMAA0ACwALAAwADAAOAA4A
DwAPAA4ADgAPAA8ADwAPAA8ADwARABEAEQAQAA4ADQALAAoACwALAAkACQAIAAcAAwAC
AAEAAAD///7//v////7////+//3/+//5//v/+v/5//n/+f/5//n/+f/4//j/+P/4//j/
+f/5//r/+P/3//b/9f/4//j/+P/4//j/9//3//f/9f/1//X/9f/2//f/+P/5//n/+f/5
//r/+v/6//r/+v/6//r/+v/7//v/+//7//v//P/+////AAD+//3//f/8//3/////////
AwABAAAAAAD+/wAAAAAAAAAAAwAEAAUABgAEAAYABwAIAAwADAAMAAwACgALAAsACwAK
AAoADAAMAAwADAAOAA4ADAAKAAgABwAHAAUAAwD///r/+P/2//T/9P/0//T/9f/3//b/
9v/1//H/8P/w/+//8f/y//P/9P/0//P/8//z//P/9P/0//T/9P/0//T/8//x//H/8f/x
//P/9P/0//X/8//z//P/9P/y//T/9//7//7/BAALABQAIQAxAEUAXAByAIcAkwCVAIsA
fwBxAFoAPwAlABUACADx/9f/yf/F/8T/x//O/9j/4//u//L/9f/z//L/8P/u//D/8P/w
//L/8//z//P/8//y//H/8f/w//L/8v/y//P/8//y//L/8v/y//L/8v/z//T/9P/0//T/
8v/y//L/8v/z//X/9v/3//b/9f/0//P/8f/y//L/8v/0//X/9v/3//X/9f/1//X/9//5
//v//P/8//z/+//7//v/+//7//r//P/8//3//v/8//3//////wMAAwADAAUABgAGAAcA
BwAIAAkACgALAA0ADQAOAA4ADQAMAAwACwAOAA4ADwAPAA0ADQANAA0ADQANAA0ADAAM
AA0ADQAOAAwACwAIAAcACQAJAAYABgADAAIAAQAAAP/////9//3//v/////////+//z/
+v/5//n/+f/5//n/9//2//X/9P/1//X/9P/0//T/9f/2//f/9//2//X/9P/1//X/9v/3
//f/9//3//f/9f/1//X/9f/3//f/9//4//f/9v/1//T/9//4//n/+//5//n/+f/5//n/
+v/6//r/+//7//z//P/8//3//P/7//3///8CAAIAAAD+//7//v/+//z//P/8//z//P/+
////AAACAAIAAgACAAUABwAIAAkABwAGAAcABgAGAAYACAAIAAoACAAGAAUAAQD///3/
+f/4//b/9P/y//H/8P/v/+//8f/w//D/7//u/+7/7//v/+z/7P/s/+z/7v/t/+3/7f/r
/+z/7P/s/+7/7v/u/+3/7f/t/+3/7f/t/+z/6v/p/+r/6//s/+7/7P/u/+//8f/2//z/
BwAUACMANQBJAF4AcgCFAJEAkwCLAH8AcQBaAD0AIQARAAAA5f/P/8P/v//A/8P/yv/S
/9v/5v/s/+//7//w//D/7v/s/+z/6v/q/+v/6//r/+v/6//r/+z/7P/q/+r/6v/r/+3/
7P/s/+z/6v/q/+r/6//s/+z/7P/s/+7/7v/u/+7/6//r/+r/6f/s/+3/7v/v/+7/7v/t
/+z/7//v/+//7//x//H/8f/x//H/8f/x//D/8f/y//L/8//y//P/9P/0//T/9P/1//b/
9P/1//f/9//5//n/+f/7//7//v///////v///wAAAQADAAMABAAEAAYABgAHAAcACAAI
AAkACQAKAAsADAANAAwACwAKAAgABwAHAAYABgAFAAUAAwADAAMAAwAAAAAAAAAAAAAA
AAD+//3/+v/5//n/+f/4//f/+f/4//f/9//1//X/9f/1//X/9v/3//j/9v/1//P/8v/z
//P/8//z//L/8v/y//L/8v/x//H/8f/z//P/8//z//H/8f/x//H/8f/x//H/8v/0//T/
9P/0//P/8v/x//H/8v/z//T/9f/z//T/9P/0//P/8//0//T/9//5//n/+f/3//f/+P/5
//r/+//8//r/+v/6//r/+v/8//3//v8AAAAAAAAAAP7/////////AQACAAUABgAGAAYA
CAAIAAYABAACAAEA///9//v/9//z//D/7f/q/+z/7P/s/+3/7f/s/+z/6//s/+z/7f/t
/+z/7P/s/+z/6v/p/+n/6f/r/+z/7P/s/+v/6v/p/+f/6f/p/+n/6f/s/+z/6//r/+r/
6f/o/+j/6v/s/+//8//2//7/BwAQAB8ANQBLAGIAegCNAJcAkwCHAHsAaQBSADcAIQAV
AAIA5f/R/8f/wf/A/8X/zv/Y/+P/6v/u/+3/6//o/+b/5v/o/+r/7P/s/+v/6//r/+v/
6//r/+z/7P/s/+z/7P/t/+v/6v/q/+r/6//s/+3/7//v/+7/7f/s/+z/7P/s/+z/7f/v
//D/8f/w/+//7v/t/+//8P/w//D/8f/x//H/8f/x//H/8f/x//L/8//0//T/8v/y//H/
8f/z//X/9//4//b/9v/3//j/+P/5//v/+//9//3//f///wAAAAABAAEABAAFAAYABwAH
AAcACAAIAAgACAAJAAkACgAKAAsACwAJAAkACQAJAAsACwALAAoACQAJAAgACAAFAAUA
AwADAAUABQACAAIA///+//3//P/8//3//P/9//z/+//5//f/9//2//X/9f/3//f/9//3
//X/9P/z//L/8v/z//P/9P/z//P/8//z//L/8v/y//L/9P/z//P/8//x//H/8f/x//L/
8//0//X/9P/z//L/8v/y//L/8v/y//T/9P/0//X/8//z//P/8//1//b/9v/2//X/9f/2
//b/9//5//n/+f/9//3//v/8//r/+v/6//r/+v/7//z//f/+//z//v///wAAAgACAAIA
AgAEAAUABQAFAAUABAAFAAQABgAGAAgACAAGAAQAAgABAP///f/7//f/9v/0//L/8P/u
/+7/7v/v//H/8P/w/+//7P/s/+3/7f/u/+7/7v/u/+7/7f/t/+3/6//s/+z/7P/u/+7/
7v/t/+v/6//r/+v/7f/u/+7/7//v/+//7//w/+7/7v/v//X/+v8EAA8AHAArADsAUQBm
AHoAiwCPAIkAfwBxAF0AQAAjABEABQDy/9n/zf/J/8f/yP/N/9T/3P/l/+z/8P/x/+//
8P/u/+z/7P/s/+7/8P/x//H/8f/x//D/7//v/+7/7v/u/+7/7//v/+7/7v/u/+7/7v/u
/+//8v/y//L/8v/w//D/8P/w//D/8f/x//H/8//z//P/8//x//L/8v/y//X/9f/1//X/
8//z//P/8//0//X/9v/2//j/+P/3//f/9v/3//j/+P/5//r//P/+//3//f/+//3/AQAB
AAEAAwAEAAQABQAFAAQABQAGAAcACQAJAAoACgAKAAoACwALAA4ADgAPAA8ADwAPAA8A
DwAOAA0ADAAKAAoACwALAAwACQAJAAcABwAHAAcABAAEAAMAAgABAAAA/f/9//v/+//9
//3//P/7//n/+P/3//f/+P/5//r/+//6//r/+v/6//n/+f/4//j/+f/5//n/+f/5//j/
9//2//j/9//3//f/9//3//f/9//1//X/9f/1//b/9//4//r/9//2//X/9P/2//b/9v/3
//f/9//3//f/9f/2//b/9v/4//n/+//8//z//f/8//v//f/9//7/AAD+//7//v/+//7/
/v/+//7///8CAAQABgAHAAYABQAEAAYABwAHAAcACAAIAAoACgAIAAgACgAKAAwACgAI
AAcAAwABAP//+//6//j/9v/0//b/9v/2//f/9v/0//P/8f/x//L/9P/1//L/8v/y//L/
9P/z//P/8//z//T/9P/0//L/8v/y//H/8//z//P/8//y//L/8f/x//P/8//z//T/9v/2
//f/9//6/wAACwAWACUAOQBLAF4AcgCDAIsAhwCBAHcAaQBUADUAHQAPAAAA5//R/8n/
yf/M/9H/2P/g/+f/7v/y//H/8f/y//T/9v/2//b/9P/y//P/8//z//P/9P/1//f/+P/3
//b/9f/1//f/9v/2//b/+P/4//j/+f/5//j/9//2//j/+P/4//j/9v/3//f/9//5//n/
+f/5//n/+v/6//r/+f/5//n/+f/6//v//P/9//3//f/9//z//f/+//7///8AAAEAAgAC
AAAAAAABAAIAAwAFAAgACQAKAAkACAAJAAwADAANAA0AEAARABIAEwARABEAEgASABMA
FAAWABcAFgAWABcAFwAXABcAFwAXABcAFwAXABYAFQAVABQAFAAVABUAEwATABIAEQAN
AAwADQAMAAsACgAJAAkABwAHAAUABQAEAAMABAAEAAQABQAEAAMAAgABAAIAAgACAAIA
AwADAAIAAgD//////////wIAAgACAAIAAQD///7//f///////////////////////f/9
//3//v8AAAAAAAAAAP7//v/+////AQABAAEAAQABAAIAAgACAAIAAQABAAAAAgAFAAYA
BwAFAAUABgAGAAgACgAMAAwADAAMAAsACgAJAAgACQAMAA4AEAASABIAEgASABAAEQAR
ABEAFAAUABYAFgAVABQAFQAUABYAFAASABEAEQAPAA0ACQAEAAIAAAD+////AAABAAMA
AgAAAP///f/+//7///////7//v/+//7//P/7//v/+//9//7//v/+//z//P/8//v//f/9
//3//f/+//7//f/9//v/+//7//z/AAACAAMABQAIAAwAEwAcACkAOwBPAGQAeACJAJMA
kQCJAH0AcQBcAD8AJwAbAA4A9f/d/9H/z//S/9n/4P/q//P/+v/8//3//f/8//z//P/+
/wAAAAAAAP7//f/8//v//f/9//7//v8AAAAAAAABAP///v/+//7///8AAAEAAwABAAAA
///+////AAABAAIAAgADAAMAAwABAAEAAQABAAIABAAFAAYABgAFAAQAAwAFAAUABQAF
AAYABwAIAAgABgAGAAUABQAHAAkACwAMAAoACgALAAwADAANAA8ADwARABEAEQATABIA
EgATABMAFQAXABkAGwAZABkAGgAaABwAHAAdAB0AHgAeAB8AHwAdAB0AHQAdAB8AHwAf
AB4AGwAbABoAGgAbABsAGQAZABsAGwAYABgAFQAUABMAEgASABMAEgATABIAEQAPAA0A
DwAOAA0ADQANAA0ADQANAAoACgAKAAoADAANAA0ADgALAAsACwALAAwADAAMAAwADAAL
AAsACwAJAAkACQAJAAoACwAMAA0ADAALAAoACgAMAAwADAAMAA4ADgAOAA8ADgANAAwA
CwAMAA4ADwAQAA8ADwAQABAAEQATABMAEwAVABUAFAAUABIAFAAUABQAFAAWABYAFgAW
ABQAFgAXABgAGwAcAB0AHgAcAB0AHQAdABwAHAAeAB4AIAAgACIAIgAhAB4AGwAZABkA
FwAVABEADgAMAAoACAAIAAgACAAJAAsACgAKAAkABgAGAAcABwAHAAgACQAKAAgABwAH
AAcABQAGAAYABgAHAAgACQAJAAcABwAHAAcACgAKAAkACQAHAAcABwAIAAgACAALABEA
FgAeACkAMgA/AFEAZQB6AI4AnQChAJkAjQCBAG0AUAAzACMAFwAEAO3/4f/d/93/4P/l
/+z/9v///wYACgALAAkACAAIAAgABgAIAAgACgALAAsACwALAAoACQAJAAgACgAKAAoA
CwALAAoACgAKAAgACAAIAAkACgAKAAoACgAKAAoACgAKAAsADQAOAA8ADwAPAA8ADwAN
AA4ADgAOABEAEQARABEADwAPAA8ADwAQABEAEgASABAAEAAPAA8AEgATABQAFAAVABYA
GAAaABkAGQAaABkAHQAdAB0AHwAgACAAIQAhACIAIwAkACUAJgAnACkAKgApACgAKAAn
ACkAKgAsAC0AKwArACsAKwApACkAKQAoACkAKQAoACgAJgAlACIAIQAiACMAIQAiACMA
IAAdAA==
         </WaveFormData>
      </LeadData>
   </Waveform>
</RestingECG>
