# Supplementary material for: Detection of Left Atrial Enlargement Using a Convolutional Neural Network-Enabled Electrocardiogram
Source: Front Cardiovasc Med. 2020 Dec 17;7:609976. doi: 10.3389/fcvm.2020.609976 (PMC7773668; doi:10.3389/fcvm.2020.609976)
Supplement: Supplementary file 4 [file Data_Sheet_4.ZIP › normal3/1802031892_1308_0000000N.XML]

<?xml version="1.0" encoding="Windows-1252"?>
<!DOCTYPE RestingECG SYSTEM "restecg.dtd">
<RestingECG>
   <PatientDemographics>
      <PatientID>1802031892</PatientID>
      <PatientAge>74</PatientAge>
      <AgeUnits>Years</AgeUnits>
      <Gender>Female</Gender>
      <PatientLastName>lihengying</PatientLastName>
   </PatientDemographics>
   <TestDemographics>
      <DataType>Resting</DataType>
      <Site>1</Site>
      <AcquisitionDevice>MAC55</AcquisitionDevice>
      <Status>Unconfirmed</Status>
      <Priority>Normal</Priority>
      <AcquisitionTime>10:24:56</AcquisitionTime>
      <AcquisitionDate>08-05-2016</AcquisitionDate>
      <CartNumber>1</CartNumber>
      <AcquisitionSoftwareVersion>009C</AcquisitionSoftwareVersion>
      <XMLSourceVersion>MAC5000 v1.0</XMLSourceVersion>
   </TestDemographics>
   <RestingECGMeasurements>
      <VentricularRate>91</VentricularRate>
      <AtrialRate>91</AtrialRate>
      <PRInterval>156</PRInterval>
      <QRSDuration>68</QRSDuration>
      <QTInterval>386</QTInterval>
      <QTCorrected>474</QTCorrected>
      <PAxis>50</PAxis>
      <RAxis>42</RAxis>
      <TAxis>80</TAxis>
      <QRSCount>15</QRSCount>
      <QOnset>228</QOnset>
      <QOffset>262</QOffset>
      <POnset>150</POnset>
      <POffset>220</POffset>
      <TOffset>421</TOffset>
      <ECGSampleBase>500</ECGSampleBase>
      <ECGSampleExponent>0</ECGSampleExponent>
   </RestingECGMeasurements>
   <Diagnosis>
      <Modality>Resting</Modality>
         <StatementCount>2</StatementCount>
         <LabelText>12SL ��ϳ���</LabelText>
      <DiagnosisStatement>
         <StmtFlag>ENDSLINE</StmtFlag>
         <StmtText>�������</StmtText>
      </DiagnosisStatement>
      <DiagnosisStatement>
         <StmtFlag>ENDSLINE</StmtFlag>
         <StmtText>���� ECG</StmtText>
      </DiagnosisStatement>
   </Diagnosis>
   <Waveform>
      <WaveformType>Rhythm</WaveformType>
      <WaveformStartTime>0</WaveformStartTime>
      <NumberofLeads>8</NumberofLeads>
      <SampleType>CONTINUOUS_SAMPLES</SampleType>
      <SampleBase>500</SampleBase>
      <SampleExponent>0</SampleExponent>
      <HighPassFilter>16</HighPassFilter>
      <LowPassFilter>150</LowPassFilter>
      <ACFilter>NONE</ACFilter>
      <LeadData>
         <LeadByteCountTotal>10000</LeadByteCountTotal>
         <LeadTimeOffset>0</LeadTimeOffset>
         <LeadSampleCountTotal>5000</LeadSampleCountTotal>
         <LeadAmplitudeUnitsPerBit>4.88</LeadAmplitudeUnitsPerBit>
         <LeadAmplitudeUnits>��V</LeadAmplitudeUnits>
         <LeadHighLimit>2147483647</LeadHighLimit>
         <LeadLowLimit>268435456</LeadLowLimit>
         <LeadID>I</LeadID>
         <LeadOffsetFirstSample>0</LeadOffsetFirstSample>
         <FirstSampleBaseline>0</FirstSampleBaseline>
         <LeadSampleSize>2</LeadSampleSize>
         <LeadOff>FALSE</LeadOff>
         <BaselineSway>FALSE</BaselineSway>
         <ExcessiveACNoise>FALSE</ExcessiveACNoise>
         <MuscleNoise>FALSE</MuscleNoise>
         <LeadDataCRC32>322016780</LeadDataCRC32>
         <WaveFormData>
/P/8//z//P/8//z//P/8//7//v/+//7/+//6//n/+P/5//r/+//8//v/+v/5//j/+v/6
//r/+v/6//r/+v/6//z//P/8//z/+v/6//r/+v/6//r/+v/6//r/+v/6//r//P/8//z/
/P/8//z//P/8//r/+v/6//r/+v/6//r/+v/8//z//P/8//z//P/8//z/+v/6//r/+v/8
//z//P/8//z/+//7//v/+f/5//n/+f/5//n/+f/5//n/+f/5//r//P/9//3//f/+//7/
/P/8//z//f/9//7//v/+//7///////3//f/8//z//f/9//3//f/9//3//P/9//z/+//6
//n/+f/6//v/+f/5//n/+f/5//z//f/9//3//v////////////////8BAAEAAQACAAAA
AQABAP///v/9//r/9//0//T/9f/1//f/9//4//n/+f/6//r/+v/5//r///8CAAkAFwAl
ADMASABfAHQAggCQAJUAjAB8AGcAQQATAPf/9//4//X/+f/+//7//P/6//n/9//2//f/
9f/1//X/9P/0//T/9P/z//D/8P/x//H/8//z//P/8v/y//L/8v/y//L/8//z//L/8v/z
//P/8//1//T/9P/0//T/9f/1//X/9P/z//L/8f/z//P/8//y//D/8P/w//D/8v/y//L/
8v/y//L/8v/y//P/8//y//L/8v/y//L/8v/y//P/8//0//T/9P/0//T/9P/0//T/9P/0
//X/9f/1//X/9f/2//b/9//3//j/+P/6//r/+v/6//v/+//7//z/+//7//r/+v/8//3/
/f/+//7//////wAAAAAAAAAAAAAEAAUABgAGAAYABwAHAAgACAAIAAgACAAIAAgABwAH
AAgABwAGAAUABAAEAAMAAwABAP/////+/////v/+//3//f/9//3//f/8//v/+v/4//r/
+v/6//r/+v/6//r/+v/4//j/+P/5//n/+P/4//j/+v/7//v/+//6//r/+//7//v/+//7
//r/+v/6//r/+//9//3//f/9//v/+//7//v/+f/6//r/+v/6//r/+v/5//n/+f/5//n/
+f/5//n/+v/6//j/+P/5//n/+f/6//r//P/6//j/+v/4//j/+P/4//r/+f/5//n/+f/5
//n/+f/5//n/+f/5//f/9//3//j/+P/5//n/+f/8//z/+v/6//r/+//7//z//v/+//7/
//8AAP3//P/6//z//f/9//3/+//7//v/+v/7//r/+f/4//X/9f/2//f/+f/5//n/+f/5
//z//f/9//3//v/////////////////9//3//f/+/wAAAQABAP///P/7//j/9f/0//T/
9f/1//P/8//0//X/9f/2//r/+v/5//z///8CAAkAFQAhAC8AQgBVAGgAegCMAJEAjAB+
AGkATQAlAAkAAQD6//P/9f/4//j/+v/6//n/9//2//f/9f/1//X/9P/0//T/9P/z//D/
8P/x//H/8v/z//T/9P/0//T/9P/0//T/9f/1//T/9P/1//X/9f/z//L/8v/y//T/9f/1
//X/8//z//P/8//1//X/9f/0//L/8v/y//L/9P/0//T/9P/0//T/9P/0//X/9f/0//T/
9v/2//b/9v/0//X/9f/2//b/9v/2//b/+P/4//j/+P/6//v/+//7//v/+//8//z//P/7
//v/+v/8//z//P/8//3//f/9//7//P/9//3//v/+//////8AAAIAAwADAAQABgAGAAYA
BgAIAAkACgAKAAgACQAJAAoACwAMAA0ADgAMAAwACwALAAgABwAGAAUABgAGAAUABQAD
AAEAAQAAAP///v/+//3//f/9//3//f/7//v/+//6//v//P/9//7//P/8//z//P/6//r/
+v/7//z//P/9//7//P/9//3//f/8//z//f/9//////////7//v/+//7/////////////
//3//f/9//3///8AAAAAAAD+//7//v/9//3//f/9//3/////////AAAAAP7//v////3/
/f/+//7//v/+//7//v/+//7//v/8//v/+//7//3//f/9//3/+//7//v/+//9//3//f/+
//7/////////AAAAAP7//v/+//////8AAP7//v/+////AQD//////v/+////////////
//////7////+//3//P/7//v//P/9//v/+//7//v/+//+//////8BAAIAAwADAAEAAQAB
AAEAAQABAAEAAgACAAMAAwABAP7//f/6//f/+P/4//n/+f/3//f/+P/5//n/+v/6//r/
/f8AAAMACgAXACEALwA/AFIAZwB4AIYAjgCNAIIAcABRACsADQAFAAMA/v/9/////v/+
//z//P/7//n/+v/5//f/9//3//b/9v/2//b/9f/2//b/9//3//X/9f/1//T/9v/2//b/
9v/0//X/9f/0//T/9f/1//X/9//2//b/9v/0//X/9f/1//f/9//3//f/9f/1//X/9P/0
//T/9P/0//b/9v/2//b/9P/0//T/9P/1//X/9P/0//X/9v/3//j/9v/3//f/+P/4//j/
+P/4//b/9v/2//b/9v/3//f/9//5//n/+v/6//n/+f/6//r/+v/6//r/+v/7//v/+//8
//z//f/9//7/AAABAAEAAgABAAEAAAAAAAQABAAEAAQABgAHAAgACAAIAAkACQAKAAwA
DAAMAAwACgAKAAkACQAIAAcABgAFAAQABAADAAMABQADAAMAAgABAAAAAAD///3//f/9
//3//f/9//3//P/8//z//P/8//z//P/8//z//P/8//z//f/9//z//P/8//z//f/9//3/
/P/8//3//f/////////+//z//P/8//3//f/9//3//f////////////3//v/+//7//v/+
//7//f/9//3//f/9//v/+//7//z//v/8//r//P/8//z//P/8//z/+//7//v/+//7//v/
+//7//v/+//7//v/+//7//z//P/9//3//f/+//7//P/8//z//f/9//7/AAAAAAAAAQAD
AAEAAQAAAP7/////////AQABAAEAAAD9//z/+//6//v/+//8//3//f/9//3//f/8//7/
/v/9////AAABAAEAAQABAAEAAQABAAEAAQACAAQABQAFAAMAAAD///z/+f/4//j/+f/5
//f/9//4//n/+//+//z/+v/9//7/AQAEAAsAFwAhAC0AQgBXAGwAfgCMAJUAjgCAAGsA
SwAjAAUA//8AAP3///8CAP7//v8AAP3/9//6//v/+f/5//n/+P/2//b/9v/1//b/9v/3
//f/9f/1//X/9P/1//b/9//4//f/9//2//T/9P/1//X/9f/2//b/9//4//b/9//3//f/
9//3//f/9//1//X/9f/0//b/9v/2//b/9v/2//b/9v/2//b/9v/2//X/9f/0//T/9P/0
//T/9P/0//X/9f/2//b/9v/2//b/+P/4//j/+P/2//f/9//3//f/9//4//j/+f/5//r/
+v/8//z//P/8//v/+//7//z//v//////AAD+//////8AAAIAAwADAAQABQAEAAMAAgAG
AAcACAAIAAoACwALAAwADAAMAAwADAAMAAwACwALAAoACQAIAAcABgAGAAUABQAFAAMA
AwACAAEAAAAAAP//AQABAAEAAQD////////+//7//v/+//7//v/+//7//v/8//z//P/9
/////v/+//7//v/////////9//z//P/7//z//f/+//7//P/8//z//f/7//v/+//7//3/
/f/9//3/+//8//z//P/8//z//P/7//v/+//9//3//P/6//r/+v/6//z/+//7//v/+f/5
//n/+f/7//v/+//7//v/+//7//z//f///wAAAQABAAAA/f/8//r/+//7//z//f/+////
AQADAAEAAQAAAP7//////////////////v/9//z/+//6//n/+f/6//v/+f/5//n/+f/7
//7/////////AAABAAEAAQABAAEAAQABAAEAAQACAAIAAwADAAEAAAD///z/+f/3//b/
9v/1//X/9f/2//f/+f/8//r/+P/3//j/+/8CAAcAEQAhAC8APgBRAGYAfACMAJMAkgCE
AHEAVQArAAUA9//6//f/9//8//7//v/8//v/+f/4//f/9//3//f/9v/4//j/+P/3//X/
9P/0//P/8//z//P/8v/y//L/8v/y//L/8//z//L/9P/1//X/9f/z//L/8v/y//T/9f/1
//X/8//z//P/8//1//X/9f/0//T/9P/0//T/9P/0//T/9P/0//T/9P/0//P/8//y//L/
8v/y//L/8v/0//X/9f/2//T/9P/0//T/9v/2//b/9v/2//f/9//3//n/+f/6//r/+P/3
//f/9v/3//j/+f/6//v/+//7//z//P/9//3//v/+//////8AAAAAAQABAAIAAgACAAIA
AgAGAAcACAAIAAYABwAHAAgACAAIAAgACAAJAAoACgALAAgABwAGAAUABgAGAAUABQAD
AAEAAQAAAP3//P/8//v//f/9//3//f/7//v/+//6//v//P/9//7//P/8//z//P/6//r/
+v/7//v/+v/6//r/+P/5//n/+f/6//r/+//7//n/+f/5//j/+v/6//r/+//7//v/+//7
//v/+//7//v/+//8//z//P/7//r/+f/3//j/+f/6//v//f/7//n/+v/4//j/+P/4//r/
+f/5//n/+//7//v/+//5//n/+f/5//n/+f/5//r/+P/5//n/+f/8//z/+v/6//r/+//7
//z//P/8//z//f/9//v/+//6//z//f/9//3//////////v/7//r/+f/4//f/9//4//n/
+f/5//n/+f/7//7///////3//v////////////////////////8AAAEAAwAEAAMA/v/9
//r/9//2//b/9//3//f/9//4//n/+f/6//z//P/9/wIABQAKABcAIwAvAD8AUgBnAHoA
hgCOAI0AggBwAFMAKwALAAMAAwD+//v/+//6//z//P/8//v/+//6//f/+f/5//n/+P/3
//b/9f/z//P/9P/2//f/9//3//f/9v/4//j/+P/4//b/9//3//b/9P/1//X/9f/3//b/
9v/2//T/9f/1//X/9//3//f/9//3//f/9//2//b/9v/2//b/+P/4//j/+P/2//b/9v/2
//n/+f/4//j/+P/4//j/+P/4//n/+f/6//r/+v/6//r/+v/6//r/+v/8//3//f/9//v/
+//8//z//f/9//7//v8AAAAAAAAAAAEAAQABAAIAAgADAAMABAAEAAUABQAGAAQABQAF
AAYACAAIAAgACAAKAAsADAAMAA4ADwAPABAADgAOAA4ADgANAAwACgAJAAoACQAIAAcA
BAAEAAMAAwADAAEAAQAAAP///v/+//3//f/9//3//f/9//3//f/8//r/+v/6//r/+v/6
//r/+v/8//z//P/9//v/+v/6//r//P/9//3//f/8//z//f/9//3//f/9//z//P/8//z/
/f////////////7//f/8//v//f/8//z//v/+//7//v/+//7//v/9//3//f/9//3//f/9
//v/+//7//v//f/9//3//v/+//////////7//v/8//z//P/9//3//v/+//7//v///wEA
//////7/AAABAAEAAQD////////+/////v/9//z/+v/5//n/+f/7//v/+//7//3/AAAB
AAEA//8AAAEAAQABAAEAAQABAAMAAwADAAQAAgADAAMAAQD+//3/+v/3//b/9v/3//f/
9//3//j/+f/3//r//P/8//v//P///wYADQAZACMAMwBEAFkAagB6AIYAjwCIAHgAYQA7
ABUAAwD///z/+//9//7//v/+//7/+f/3//j/9f/1//X/9f/0//b/9v/2//X/8v/y//P/
8//z//P/8//y//L/8v/y//L/8v/z//P/8v/y//P/8//z//P/8v/y//L/8v/z//P/8//x
//H/8f/x//P/8//z//L/8v/y//L/8v/y//L/8v/y//L/8v/y//L/8f/x//D/8P/y//L/
8v/y//D/8f/x//L/8P/w//D/8P/x//L/8//0//L/8//z//P/9f/1//b/9v/1//X/9v/2
//b/9v/2//b/+f/5//n/+v/4//n/+f/6//z//f/9//7//v//////AAAAAAAAAAAAAAIA
AwAEAAQABAAFAAUABgAIAAgACAAIAAgACAAHAAcABAADAAIAAQAAAAAA/////////f/9
//z/+//6//r/+f/7//v/+//7//n/+f/5//j/+v/6//r/+v/4//j/+P/4//j/+P/4//n/
+//6//r/+v/5//n/+P/3//b/9v/3//f/+f/5//n/+v/4//j/+P/4//j/9//3//f/9//3
//f/9//3//f/9//3//n/+f/5//r/+v/7//v/+//8//z/+v/6//j/+f/5//r//P/8//z/
/f/9//v/+//6//z//f/9//3/+//7//v/+v/5//j/9//2//X/9f/2//f/9//3//f/9//5
//z//f/9//v//P/9//3//f/9//3//f////////8AAP/////+//v/+P/3//T/8f/w//D/
8f/x//P/8//0//X/+f/2//b/+P/3//r/+//+/wkAFwAjADEASABdAHAAgACIAIkAgABu
AFEAJwABAPX/9f/y//P/+//8//j/+P/4//X/9f/0//H/8f/x//H/8P/y//L/8v/x/+7/
7v/v/+//7//v/+//7v/w//D/8P/w//D/8f/x//D/8P/x//H/8f/v/+7/7v/u/+7/7//v
/+//8f/x//H/8f/v/+//7//u//D/8P/w//D/8P/w//D/8P/y//L/8v/y//L/8f/v/+7/
7v/u/+7/7v/u/+//7//w//D/8P/w//D/8P/w//D/8P/w//H/8f/x//H/8f/y//L/9f/1
//b/9v/2//b/9v/2//f/9//3//j/+P/5//n/+v/6//v/+//8//z//f/9//7/AAAAAAAA
AAACAAMABAAEAAIAAwADAAQABAAEAAQABAAEAAQAAwADAAIAAQAAAP///v/+//3//f/9
//v/+//6//n/+P/4//f/9//3//f/9//1//X/9f/0//b/9v/2//b/9v/2//b/9v/2//b/
9v/3//n/+P/4//j/+P/5//n/+f/2//b/9//3//n/+f/5//j/9v/2//j/+P/4//j/9v/1
//X/9f/3//f/9//3//n/+f/5//n/9//3//f/+P/4//n/+f/5//r/+v/4//j/+P/5//n/
+v/6//r/+v/7//3/+//7//r/+v/7//v/+//7//v/+//6//n/+P/3//b/8//z//T/9f/1
//X/9f/1//f/+v/7//v/+//8//3//f/7//v/+//7//3//f/9//7//P/9//3/+//6//n/
9v/z//D/8P/x//H/8f/x//L/8//3//j/+P/4//f/9v/3//r/AQANABkAKQA8AE0AYgB4
AIYAiwCKAHwAZQBHAB8A+//z//T/8//1//j/+P/2//T/9f/1//T/8//x//H/8f/w//D/
8P/w/+//7v/u/+//7//v/+//7//u//D/8P/w//D/7v/v/+//7v/w//H/8f/x/+//7v/u
/+7/7v/v/+//7//x//H/8f/x/+//7//v/+7/8P/w//D/8P/w//D/8P/w/+7/7v/u/+7/
7//v/+7/7v/w//D/8P/w//D/8f/x//L/8v/y//L/8v/w//D/8P/w//D/8f/x//H/8f/x
//L/8v/1//X/9v/2//T/9P/0//T/9f/1//X/9v/3//n/+v/8//r/+//7//z//v//////
AAAAAAAAAAAAAAQABQAGAAYABgAHAAcACAAHAAYABQAEAAYABgAFAAUABAADAAIAAQAA
AAAA//////3/+//7//r/+//6//r/+f/3//f/9//3//f/9//3//b/9//4//n/+v/5//j/
9//2//b/9v/2//f/9//2//b/9v/2//f/9//3//b/9v/3//f/9f/1//X/9P/0//T/9P/1
//b/9//4//b/9f/1//X/9v/3//j/+f/5//n/+f/5//f/9//3//j/+v/7//v/+//6//r/
+P/4//r/+//7//z//P/8//z//f/+//v/+v/4//n/+//8//3/+//7//v/+v/5//j/9//2
//f/9//4//n/9//3//f/9//5//z//f/9//v//P/9//3//f/9//3//f/9//3//f/+//z/
/f/9//v/+f/5//f/9f/z//L/8v/x//L/8//1//f/+//6//j/9v/3//z//f8CAA0AGwAn
ADUASABfAHAAfACIAI0AhAByAF0AOQARAP//+//2//X/+f/8//z//P/8//n/9//2//X/
8//z//P/8v/0//T/9P/z//L/8v/z//P/9f/1//X/9P/y//L/8v/y//L/8//z//L/9P/1
//X/9f/1//T/9P/0//T/9f/1//X/9f/1//X/9f/1//X/9f/0//L/8v/y//L/8//0//X/
9v/0//T/9P/0//X/9f/0//T/9P/0//T/9P/2//f/9//4//b/9v/2//b/+P/4//j/+P/3
//f/9v/1//f/9//4//j/+f/5//r/+v/6//r/+v/6//3//f/9//7//v//////AAD+////
//8AAAIAAwADAAQABAAEAAQABAAGAAcACAAIAAgACQAJAAoACAAIAAgACAAGAAYABQAF
AAYABQAEAAMAAAAAAP////////3//f/8//v/+v/6//n/+//7//v/+//5//n/+f/4//r/
+v/6//r/+v/6//r/+v/6//r/+v/7//v/+v/6//r/+P/5//n/+f/6//r/+//7//n/+f/5
//j/+v/6//r/+//7//v/+//7//v/+v/6//r/+v/6//r/+f/5//n/+//7//v/+//7//v/
+//7//v/+//7//z/+v/7//v/+//8//z/+v/6//j/+f/5//r/+v/6//r/+/////3//f/8
//r/+//7//v/+//7//v/+v/7//r/+f/4//f/9//4//n/+f/5//n/+f/5//z//f/9//v/
/P/9//3//f/9//3//f/9//3//f/+//7///////3/+v/5//b/8//y//L/8//z//P/8//0
//X/+//6//j/+v/3//b//f8GAA8AGQAnADsATgBfAHIAggCMAIkAgABuAE0AIwAHAAEA
///4//n//f/8//z//P/6//n/9f/y//X/9f/1//X/9P/y//L/8v/x//D/8P/x//H/8//z
//P/8v/w//D/8P/w//D/8f/x//D/8v/z//P/8//x//D/8P/w//L/8//z//P/8//z//P/
8//x//H/8f/w//L/8v/y//L/8P/w//D/8P/w//D/8P/w//P/8//y//L/8P/w//D/8P/u
/+//7//w//H/8v/z//T/8v/y//L/8v/y//P/8//z//P/8//0//T/9f/1//b/9v/0//T/
9P/0//X/9f/1//b/+P/5//n/+v/4//n/+f/6//z//f/9//7/AAAAAAAAAAAEAAUABgAG
AAYABwAHAAgABwAGAAUABAAGAAYABQAFAAIAAQAAAP//AAAAAP////8BAP/////+//z/
+v/5//f/+P/5//r/+//5//n/+f/4//r/+v/6//r/+P/4//j/+P/6//r/+v/7//n/+P/4
//j/+P/5//n/+f/4//j/+f/5//v/+//7//r/+v/6//r/+//5//n/+f/5//v/+v/4//j/
+P/4//n/+f/6//v/+f/5//n/+f/5//n/+f/5//v/+//7//z/+v/7//v/+//8//z/+v/6
//r/+//7//z/+v/6//r/+//+//3//v/+//z//f/9//3//f/9//3//P/7//r/+f/4//f/
9//4//n/+f/5//n/+f/5//z//f/9//v//P/9//3///////////////////8AAAEAAwAE
AAMA/f/7//f/8//y//L/8//z//T/9f/3//n/9//6//r/+v/5//z/AQAGAA8AGQAlADUA
SgBdAHAAggCOAI8AhAB0AFkALwAHAPv//f/6//n//f/+//z//P/8//n/+f/4//P/9P/1
//b/9v/0//T/9P/z//T/9P/1//X/9f/1//X/9P/y//L/8v/y//P/9f/2//b/9f/1//T/
8//1//T/9P/0//L/8//z//P/8//z//P/8//z//P/8//y//L/8v/y//L/8v/y//L/8v/y
//L/8v/y//P/8//y//L/8v/y//L/8v/y//P/8//0//b/9v/2//b/9P/0//T/9P/0//X/
9f/1//P/8//0//T/9f/1//b/9v/4//j/+P/4//n/+f/5//r/+P/5//n/+v/8//3//f/+
//7//////wAAAAAAAAAAAAACAAMABAAEAAYABwAHAAgACAAIAAgACAAGAAYABQAFAAYA
BQAEAAMAAAAAAP////8BAP/////+//v/+v/6//n/+//7//v/+//7//v/+//6//j/+P/4
//j/+v/6//r/+v/6//r/+v/7//n/+P/4//j/+P/5//n/+f/4//j/+f/5//n/+f/5//j/
+P/4//j/+f/7//v/+//7//v/+//7//v/+f/6//r/+v/6//r/+v/5//n/+//8//r/+v/6
//r//P/7//v/+//5//n/+f/5//f/9//3//f/9//3//f/+P/6//v/+//7//z//P/6//r/
+v/7//v//P/8//z//P/9//3/+//7//r/+v/7//v/+//9//3//f/8//n/+P/3//b/9f/1
//b/9//3//f/9//3//f/+v/7//v//f/+//////////////////3//f/9//7/AAABAAEA
///8//v/+P/1//L/8v/z//P/8f/x//L/8//1//b/9P/2//f/9v/3//r/AQANABkAKQA6
AE8AZAB2AIYAjQCKAIAAbQBRACUAAQD3//r/8//z//j/+P/4//b/9//1//T/8//z//P/
8//y//L/8v/y//H/7v/u/+//7//v/+//7//u//D/8P/w//D/7v/v/+//7v/w//H/8f/x
/+//7v/u/+7/8P/x//H/8f/v/+//7//v//H/8f/x//D/7v/u/+7/7v/w//D/8P/w//D/
8P/w//D/8f/x//D/8P/u/+7/7v/u//D/8f/x//L/8P/w//D/8P/w//D/8P/w//D/8f/x
//H/8f/x//L/8v/1//X/9v/2//T/9P/0//T/9f/1//X/9v/4//n/+f/6//r/+//7//z/
+//7//r/+v///wAAAQACAAQABQAGAAYABgAHAAcACAAIAAgACAAIAAYABgAFAAUABgAF
AAQAAwAAAAAA/////////f/9//z/+//6//r/+f/3//f/9//3//n/+f/5//j/+P/4//j/
+P/2//b/9v/2//T/9P/0//X/9//2//b/9v/4//n/+f/5//f/9v/2//X/9//3//f/9v/2
//b/9v/3//X/9f/1//X/9v/3//j/+f/4//j/9//2//b/9v/2//X/9//3//f/9//3//f/
9//4//b/9P/0//X/8//z//T/9P/2//j/+P/4//j/+P/3//X/9P/z//X/9f/1//X/8//z
//P/8//1//X/9f/2//T/9f/1//X/9v/2//T/9P/0//X/9f/2//j/+P/4//n/+//5//n/
+P/6//v/+//7//n/+f/5//j/+f/4//f/9v/1//X/9v/3//X/9f/1//X/9//6//v/+//5
//r/+//7//v/+//7//v//f/9//3//v/+///////9//z/+//4//X/8//y//L/8f/y//P/
9f/3//X/9v/4//j/9f/4////BgAPABsAJQAvAEAAVQBoAHwAigCPAIgAeABhAD0AFwAB
APv/+P/3//n/+P/4//j/+v/7//v/+P/1//X/9f/1//T/9P/0//T/8//y//L/8//z//H/
8f/x//D/8P/w//D/8P/y//P/8//y//L/8//z//P/8f/w//D/8P/y//P/8//z//H/8f/x
//H/8//z//P/8v/0//T/9P/0//L/8v/y//L/8v/y//L/8v/1//X/9P/0//L/8v/y//L/
9P/1//X/9v/2//b/9v/2//T/9P/0//T/9P/1//X/9f/3//f/+P/4//f/9//4//j/+f/6
//v//P/7//v/+//8//r/+//7//z//v//////AAD+//////8AAAIAAgACAAIABgAHAAgA
CAAGAAcABwAIAAgACAAIAAgABgAGAAUABQAGAAUABAADAAAAAAD//////f/7//v/+v/6
//r/+//7//n/+f/5//n/+f/5//n/+P/4//j/+P/4//b/9v/2//b/9v/2//b/9//3//b/
9v/2//b/9//3//f/+P/4//n/+f/3//f/9//2//f/+P/5//v/+f/5//n/+f/3//f/9//3
//n/+v/6//r/+P/4//j/9//5//n/+f/5//n/+f/5//r/+P/2//b/9//3//f/+P/4//j/
+P/4//f/9//3//b/9v/0//b/9v/2//b/9v/0//T/9f/z//L/9P/0//T/9P/0//P/8//z
//P/8//z//P/8//z//P/8//1//X/9f/2//T/9f/1//X/9v/2//T/9P/2//f/9//4//f/
9v/1//X/+f/3//f/9v/2//f/9//3//n/+f/5//j/9//2//X/9P/x//H/8v/z//X/9f/1
//X/8//2//f/9//3//j/+f/5//f/9//3//f/+f/5//n/+v/6//v/+//5//j/9//0//H/
7v/u/+//7//x//H/8v/z/+3/8P/y//L/8f/0//X//P8HABUAIwAvAEAAUwBmAHgAhACH
AH4AbgBXADEACwD9//v/+P/3//v/+P/y//b/+P/1//H/7v/t/+//7//v/+7/7P/s/+z/
6//s/+z/7f/t/+v/6//r/+r/6//s/+3/7v/u/+//7//u/+7/7//v/+//7f/s/+z/7P/s
/+3/7f/t/+3/7f/t/+3/7f/t/+3/7P/u/+7/7v/u/+7/7v/u/+7/7v/u/+7/7v/t/+3/
7P/s/+z/7P/s/+z/7P/t/+3/7v/u/+7/7v/u/+z/7P/s/+z/7v/v/+//7//v/+//8P/w
//H/8f/y//L/8v/y//L/8v/z//P/8//0//T/9f/1//b/9P/1//X/9v/2//f/9//4//r/
+v/6//r//P/9//7//v///wEAAgAEAAQABAAEAAQAAwACAAAA//////////////z//P/7
//v/+//5//n/+P/3//b/9v/1//f/9//3//f/9//3//f/9v/0//T/9P/0//T/9P/0//T/
9v/2/w==
         </WaveFormData>
      </LeadData>
      <LeadData>
         <LeadByteCountTotal>10000</LeadByteCountTotal>
         <LeadTimeOffset>0</LeadTimeOffset>
         <LeadSampleCountTotal>5000</LeadSampleCountTotal>
         <LeadAmplitudeUnitsPerBit>4.88</LeadAmplitudeUnitsPerBit>
         <LeadAmplitudeUnits>��V</LeadAmplitudeUnits>
         <LeadHighLimit>2147483647</LeadHighLimit>
         <LeadLowLimit>268435456</LeadLowLimit>
         <LeadID>II</LeadID>
         <LeadOffsetFirstSample>0</LeadOffsetFirstSample>
         <FirstSampleBaseline>0</FirstSampleBaseline>
         <LeadSampleSize>2</LeadSampleSize>
         <LeadOff>FALSE</LeadOff>
         <BaselineSway>FALSE</BaselineSway>
         <ExcessiveACNoise>FALSE</ExcessiveACNoise>
         <MuscleNoise>FALSE</MuscleNoise>
         <LeadDataCRC32>790835206</LeadDataCRC32>
         <WaveFormData>
/v/+//7//v/+//7//v/+//7//v/+//7//P/8//z//P/+//7//v/+//3//P/7//r//P/8
//z//P/6//r/+v/6//j/+P/4//j/+v/6//r/+v/4//j/+P/4//j/+P/4//j/+P/4//j/
+P/2//b/9v/2//j/+P/4//j/+P/4//j/+P/4//j/+P/4//j/+P/4//j/9v/2//b/9v/4
//j/+P/4//j/+P/5//n/+P/4//n/+f/6//r/+v/6//r/+//8//3/AQACAAUABQAEAAQA
BAAEAAUABgAGAAYACAAKAAsADAAKAAoABwAFAAMAAQAAAP////////////8BAAAA/f/7
//j/9//2//b/9P/0//P/8//2//f/+P/3//P/8v/y//L/9P/0//X/9v/3//j/+P/5//b/
8//v/+n/5//n/+n/7P/t/+7/8P/x/+7/7f/s/+v/6f/r/+3/7//t/+z/6//r//P/+P/9
/wMADQAXACEALQA7AEsAXABzAIMAhQBzAFgASQBAACoAEgAMAAYA/v/+/wYABgD///n/
9v/0//H/8P/u/+3/7P/s//D/8v/0//b/9f/1//X/9f/x/+3/6f/l/+j/6f/q/+v/7//x
//P/9f/z//H/7f/r/+r/6//r/+r/7f/y//X/+P/3//b/9P/y/+//7P/p/+f/6v/r/+z/
7f/v//H/8//1//L/7v/r/+n/7P/t/+7/7//y//T/9v/3//T/8f/u/+v/7f/u//D/8v/1
//j/+v/7//f/9v/1//X/8//y//L/8//1//j/+f/6//3//v///wIAAQD///3/+v/9//7/
AAABAAMABQAGAAkABwAGAAYABQAHAAgACQAKAAwADAALAAsACQAHAAYABgAEAAIAAQD/
//////////7////+//3//f/7//v/+v/5//b/9f/0//T/9v/2//b/9//2//X/8//y//L/
8//0//X/9P/z//P/8v/z//L/8f/y//P/8//0//X/9f/1//X/9f/y//L/8v/z//P/8//z
//L/9P/0//P/8//z//P/8//1//T/8v/x//D/8P/x//L/8v/w//P/8//0//L/8v/x//H/
9P/0//X/9f/0//T/8//y//H/8P/w//D/8v/y//D/7v/u/+7/7v/u//D/8P/x//H/8P/w
//H/8f/x//L/8//0//L/8f/w/+//8v/0//j/+f/7//z//f/+//3//v/+//7//v8AAAEA
AgAEAAQAAQD///7//f/9//3/+v/5//j/9//3//b/8//x//D/8f/y//T/9P/0//P/8//x
//H/8f/v/+3/7P/s/+z/7f/u//D/8v/y//L/8f/x/+7/7f/r/+f/5f/l/+f/6v/o/+j/
6f/p/+f/5//n/+f/5//r/+//8f/x/+z/4//f/+P/7P/z////DwAdACcANwBJAFUAYABz
AIcAjwCJAHYAZwBgAEwALAAYABAABgACAAQABgABAPv/+P/2//P/8v/z//P/8//0//H/
8P/v/+7/6//r/+v/6//u/+//8P/x//P/8//z//P/8P/v/+7/7f/t/+3/6//r/+3/7//w
//D/7v/w//D/8P/w//D/7//u/+7/7v/u/+//8f/x//H/8f/v/+//7//v/+3/7P/s/+3/
7v/v//D/8f/x//L/8//z//H/8f/x//H/8f/y//T/9v/2//j/+f/5//X/9P/z//P/9v/2
//f/+f/6//z//P/8//7//v/+/wAAAAABAAIAAgACAAIAAwADAAYABwAHAAkACgAKAAsA
CwANAA4ADwAQAA4ADgANAA0ADwANAAwADAANAAwADAALAAkABwAFAAIAAgACAAIAAwAB
AAEAAAD///7//f/8//z//v/+//7////+//3/+//6//v/+//7//v/+f/5//r/+v/8//r/
+P/4//n/+f/6//v/+//7//v/+//8//z//P/9//3//f/9//z//P/8//v/+//9//3//f//
//z/+v/5//j/+v/7//z//P/6//3//f/+//3//P/6//n/+//8//7////+//7//f/8//r/
+v/7//z//P/8//z/+v/6//r/+v/6//r/+//7//r/+v/7//v/+v/6//r/+v/+////AAAB
AAMABAAHAAcACAAIAAgACAALAAwADAAMAAwADgAPABAAEgASAA8ADQALAAkACAAHAAgA
BwAGAAUABwAGAAMAAQD9//3//f/+/wAAAAD//////////////f/8//z//f/+/wAAAAAB
AAIAAAAAAP/////+//3/+//3//P/8//1//j/+v/6//v/+//7//v/+//7//n/+f/7//3/
+//4//X/+f8BAAgADwAdACsAOQBHAFcAZQBzAIQAlQCbAJEAewBqAGUAVAA2ACQAHAAS
AAwADgAOAAgABwAFAAMAAgAAAAAAAAD///7//v/8//z//P/8//v/+//7//v/+//7//v/
+//7//v/+//7//v/+//7//v//P/9//z//f/9//3//P/6//z//v/+//7//P/8//v/+v/6
//r/+v/7//3//f/9//3/+//7//v/+//7//r/+v/7//v/+//7//v/+f/6//v/+//9//3/
/f/9//z//P/9//7//v8AAAEAAQAAAAAAAAABAAIAAgADAAUABgAIAAgACAAGAAYABgAI
AAoACwAMAAwADgAOAA8ADwAOAA8ADwARABQAFAAVABUAEwAUABUAFgAWABYAFQAVABUA
EwASABIAEQAQABAADwAOAA0ADAAKAAcABgAFAAUABQAFAAQAAwACAAEAAAAAAP7//v/+
////AQABAAAAAAD9//3//f/9//////8AAAAAAAD+//z//P/8//v/+//7//3//f/9//3/
/P/8//z//f/9//3//f/8//z//P/7//v/+//7//v//f/9//z//P/8//v/+//7//r/+P/7
//v//P/6//r/+f/5//j/+P/5//n//f/8//r//P/6//r/+v/6//r/+v/7//v/+v/6//v/
+//6//r/+v/6//z//f/+//////8AAAMAAwAGAAYABgAGAAcACAAIAAgABgAIAAkACgAL
AAwACgAJAAYABQAFAAUABgAFAAQAAwABAAAA/f/7//n/+f/5//r//P/8//v/+//6//n/
+P/1//b/9v/3//j/+P/4//n/+v/4//j/9//3//j/9//1//H/6//r/+3/8P/w//D/8f/x
/+//7//v/+//7//x/+//8f/x//D/6//n/+v/9P/7/wEADwAdACcANQBFAFEAXABvAIMA
hQB9AGgAWQBSAEAAJAAUAAoAAAD+/wAAAgD9//v/+f/4//b/9v/0//P/8v/y//L/8v/y
//L/7//v/+//7//x//H/8f/x//H/8f/x//H/8P/v/+7/7f/w//H/8P/x//H/8f/w/+7/
7v/w//D/8P/w//D/7//u/+z/7P/s/+3/7f/t/+3/7f/t/+3/7f/t/+//7v/u/+//7//v
/+//7//u/+7/7v/t/+7/7//w//H/8P/w//H/8v/w//L/8//z//T/9P/0//X/9P/0//X/
9//6//z//P/8//r/+v/6//z/AAABAAIAAgACAAIAAwADAAQABQAFAAcACgAKAAsACwAJ
AAoACwAMAAwADAALAAsADQALAAoACgAHAAYABgAFAAYABQAEAAIA///+//3//f/9//3/
/P/7//r/+f/4//j/+v/6//r/+//7//v/+v/6//f/9//3//f/+f/5//r/+v/6//j/9v/2
//j/9//3//f/9//3//f/9//0//T/9P/1//b/9//4//j/+P/4//f/9//2//X/9P/1//b/
9v/3//j/9f/1//X/9P/y//X/9f/2//b/9v/3//X/8v/w//D/8P/w//L/8v/z//P/9f/2
//j/+f/3//b/9f/0//P/8//z//P/+f/8/wEAAwADAAIAAQAAAAAAAAD///7/AQAGAAoA
DgALAAoABgADAAAA/f/7//n/+v/7//z//f8AAAAA/v/9//j/9f/y//D/8P/w/+//7//y
//X/+P/5//f/9v/2//b/9P/y//H/8P/0//b/9//5//j/9//1//H/6//p/+n/6v/t/+7/
8P/x//L/8//0//X/8f/t/+v/6f/p/+j/6f/r/+//+P8BAAkAEwAZAB8AKQAzADsASABb
AHUAgwCFAHQAZQBaAEYAJgASAAgA/v/2//r//v////3////+//z//P/4//X/8v/w/+7/
7v/u/+7/8P/z//b/+f/3//X/8//x/+//7f/r/+n/7P/v//L/9f/z//P/8f/x/+//7//u
/+z/7v/y//T/9v/2//b/9f/0//b/9v/2//f/9f/z//H/7//y//P/9P/1//f/9v/2//f/
9f/1//X/9f/3//j/+f/5//f/9//3//f/8//y//L/8v/1//j/+v/7//3//v///wEA/v/8
//v/+//+/wAAAAAAAAMABAAFAAgACgALAAwADAAKAAoACwALAA4ADwAPABEAFAAUABUA
FQATABQAFQAWABUAFAASABEAEgARABEAEgASABIAEwATABAADwAOAAwACgAIAAYABQAG
AAcABwAHAAQAAwACAAIAAwAEAAUABwAGAAUAAwACAAEAAQABAAEAAwADAAQABAAEAAIA
AAAAAAIAAQABAAEAAwADAAMAAwACAAIAAgADAAIAAQAAAP7///8AAAAAAQABAAEAAQAD
AAMAAgACAAIAAwADAAMAAgABAAMAAgACAP///v/8//v/AAACAAEAAgAAAAAAAAAAAP7/
/v//////AAAAAAEAAQD+//7//v/+/wEAAwAFAAcACQAKAA0ADQAKAAgABgAEAAgACgAL
AAwADAAOAA8AEAAQABAADQALAAwACwALAAsADAALAAoACQAIAAYAAgD///v/+//7//z/
/f/+//7////9//3//f/7//r/+v/7//z//P/8//3//v/+//7//f/9//3//f/8//n/9f/1
//f/+v/4//j/+f/5//f/9//3//f/9//3//f/9f/1//T/8f/z//v/AgALABcAJQAzAEMA
UwBjAHMAhgCXAJsAkwCBAHQAcQBiAEQAMAAoAB4AEgAOAAoACAADAP//AgACAAEAAgAA
AP///v/+//3//P/7//r/+//7//v/+//5//n/+f/5//v/+//7//v/+//7//v/+//9//3/
+//7//v/+//6//j/+P/6//r/+v/8//z/+//6//r/+v/6//v/+//7//v/+//7//v/+//7
//v/+v/6//v/+f/5//n/+f/7//z//f/9//3//f/9//3//P/8//3//v/+/wAAAQABAAEA
AgADAAUABAAEAAUABwAIAAoACgAKAAoACgAKAAwADgAPABAAEAASABIAEwATABIAEwAT
ABUAGAAYABkAGQAXABgAGQAaABwAHAAbABsAHQAbABoAGgAYABYAFQATABQAEwASABAA
DwAOAA0ADQAPAA8ADgANAAwACwAKAAoACAAIAAgACQAJAAkACAAIAAcABwAHAAcACQAJ
AAoACgAMAAoACAAIAAgABwAHAAcACQAJAAkACQAIAAgACAAJAAcABwAHAAYABgAGAAUA
BQAHAAcABwAJAAcABgAGAAYABQAFAAMABAAGAAQABAAEAAQABgAGAAcABwAEAAQABQAF
AAYABgAGAAYABgAHAAgACQALAAwADwAPABAAEAAQABAAEQASABIAEgASABQAFQAWABYA
FgATABEAEgARABEAEQAOAA0ADAALAAkACAAFAAMAAQABAAEAAgAEAAQAAwADAAUABQAF
AAMAAAAAAAEAAgADAAQABgAIAAYABgAFAAUAAgABAP//+//5//n/+//+//z//P/9//3/
/f/9//3//f/9//////////v/9v/1//f//f8GAAsAFwAlADMAPQBHAFUAYwB4AJEAnwCd
AI0AdgBpAGAARgAsACAAGAAQABIAEgAOAAkABQADAAIAAAAAAAAA///+//7//v/+//7/
/v////////////3//f/9//3/+//7//v/+//9//3//f/9//3//f/7//v//v///////v/8
//7//v/+//z//P/7//r//P/8//z//f/7//v/+//7//v/+//7//v/+//6//r/+//5//n/
+f/5//v//P/9//3//P/7//r/+f/7//z//v8AAP//AAAAAP//AAAAAAAAAQACAAIAAwAF
AAQABgAGAAYACAAIAAgACgAMAA0ADgAOAA4ADgAPAA8AEgATABMAFQAVABQAFAATABUA
FgAXABgAFgAWABUAFQAVABMAEgASABEAEAAQAA8ADgANAAwACgAJAAgABwAHAAUABQAE
AAMAAgABAAAAAAACAAIAAgADAAIAAQD///7/////////////////AAAAAAIAAAD+//7/
AAD////////+//3//P/7//v//P/9/////f/9//3//P/8//z//P/8//r/+v/7//v/+v/6
//v/+//8//z//P/8//7///8AAAEAAwAEAAcABwAIAAgACAAIAAgACAAHAAYABgAIAAkA
CgAIAAgABQADAAIAAQABAAEAAgABAAAA///+//z/+P/1//X/9f/1//b/9v/2//X/9f/z
//P/8//x//H/8v/0//b/9v/2//f/+P/2//b/9f/1//T/8//x/+3/6//r/+3/8P/u/+7/
7//v/+3/7f/t/+3/7//v/+//8f/t/+j/5f/n/+3/9P/5/wUAEwAfACsAOQBFAFEAZgB7
AIcAgwBzAF4AVQBKAC4AGAAOAAQA/v/+/wAA/v/5//X/9f/0//L/8v/x//H/8f/y//D/
8P/w//D/7//v/+//7//v/+//7//v/+//7//v/+//7//v/+//7//t/+3/6//r/+7/7//v
/+7/7v/w//D/8P/v/+7/7P/q/+z/7P/s/+3/7//v/+//7//t/+3/7f/t/+//7v/u/+//
7f/t/+3/7f/t/+7/7//v/+//7//v/+//7v/u/+//8P/w//L/8//z//L/8v/y//P/9v/2
//f/+f/4//r/+v/6//z//P/8//7/AAABAAIAAgACAAIAAwADAAYABwAHAAkACAAIAAkA
CQAJAAoACwAMAAoACgAJAAkABwAFAAQABAAFAAQABAADAAIAAQAAAP7//f/8//v/+//7
//v/+v/5//j/9//2//b/9//4//n/+//5//n/+P/4//f/9//3//f/+f/5//r/+v/6//j/
9v/2//b/9f/1//X/9f/1//X/9f/2//b/9v/3//f/9//3//b/9P/y//T/9P/0//T/9f/2
//j/+f/1//T/9P/z//P/9P/1//b/+f/7//3////+//7/AAD///7//v/+//7/AQAEAAYA
CAAIAAoACwAMAAgABgABAP3//f/9//7///8BAAEAAQABAP7/+v/0/+//7v/v//D/8v/2
//j/+f/7//n/9//1//H/7v/u/+//8P/1//j//P8AAP///v/8//v/9f/x/+z/5f/j/+X/
6f/u//L/9P/3//n/9v/z//D/7f/r/+3/7//1//v/+v/1//H/8f/y//X/+/8HABMAHQAt
AD0ASwBaAG8AgwCLAIEAagBVAEwAOgAgABIAEAAMAAoADgASAAkA///8//r/9//2//L/
8f/w//D/8v/0//b/+P/2//X/9P/z//P/8//z//P/9P/1//b/9//1//X/9f/1//P/8f/t
/+v/7v/x//P/9P/2//j/+P/4//b/9P/x/+7/8f/y//P/9f/1//X/9f/1//L/8f/w/+//
8P/w//H/8//1//X/9f/1//T/9P/0//P/8f/x//H/8f/y//T/9//6//f/+P/4//f/9f/0
//P/8//2//j/+/////3//v/9//z//P/8//z//v8BAAMABQAGAAQABAAFAAUACAAJAAkA
CwALAAoACgAJAAsADAANAA4ADgAOAA0ADQAPAA0ADAAMAAkACAAIAAcABAADAAIAAAD/
//7//f/9//7//////////v/9//z//P/7//r/+f/5//v/+//6//r//P/9//7////9//3/
/v/+//3/+v/3//b/+P/3//f/9//4//n/+v/7//z//P/8//3/+//7//v/+v/0//T/9v/3
//j/+f/6//j/+P/5//n/9v/2//f/9//3//j/+f/6//v/+//7//v///8AAAMAAwAHAAgA
CQAKAAoACgAJAAgABgAIAAkACgAJAAgABAABAAEAAQACAAMAAQD///3/+//7//r/9//1
//X/9//5//z/+v/4//X/8//z//P/8//x//D/8P/x//L/9P/0//X/9v/2//b/9f/1//L/
8f/v/+v/6P/p/+z/8P/v/+7/7v/t/+7/7//w//H/8f/x//H/7//r/+j/5f/l/+n/8v/9
/wkAGQAnADUARQBRAF8AcACHAJcAlwCJAHYAbwBmAEYALgAiABgADgAKAAgABAABAP3/
+//6//j/+P/4//f/9v/2//b/9v/2//b/8//z//P/8//1//X/9f/1//X/9f/1//X/9f/1
//X/9f/1//X/8//z//X/9//4//j/9//4//f/9v/0//T/8//y//X/9v/3//n/+P/3//b/
9f/z//P/8//z//X/9P/0//X/8//z//P/8//0//b/+P/5//n/+f/5//n/+P/4//n/+v/6
//z//f/9//z//P/8//3///8AAAIABQADAAQAAwACAAQABAAEAAYACAAJAAoACgAKAAoA
CwALAAwADQANAA8ADgAOAA8ADwAPABAAEQASABIAEgARABEADwANAAwADAAMAAwADQAN
AAsACQAHAAQABQAEAAMAAwADAAMAAgABAAAA///+//7/AAAAAAAAAQD//////v/+////
/////////////wAAAAAAAP7//P/8//7///8BAAMAAgABAAAA//8AAAAAAAABAP//////
//7//v/+//3//f////////8BAP///v/+//7//v/+/wAAAAABAAEA/v/+///////+//7/
/v/+/wIAAwAEAAUABwAIAAsACwAOAA4ADgAOAA4ADgANAAwADAAOAA8AEAASABIADwAN
AAsACQAIAAcACAAHAAYABQAFAAQAAQD///3//f/9//7//P/8//v/+//9//3//f/7//z/
/P/9//7//v/+////AAD+//7//f/9//z/+//5//X/8v/z//b/+v/4//j/+f/5//j/9//2
//X/+f/3//f/9//1//D/7f/x//f/AAAJABkAKQA3AEUAVQBhAG8AggCXAJsAkwCBAHAA
aQBWADYAJAAcABIADAAQAA4ACgAHAAcABgAEAAEAAAAAAP///v/+//7//v/+//7//P/7
//r/+f/6//v//P/9//z/+//6//n/+f/5//n/+f/7//v/+f/5//j/+f/5//j/+P/6//r/
+v/4//j/9//2//j/+P/4//n/+f/5//n/+f/3//f/9//3//n/+P/4//n/9//3//f/9//3
//j/+f/5//v/+//7//v/+v/6//v//P/8//7///////7//v/+////AAAAAAEAAwAEAAYA
BgAGAAQABAAEAAYACAAJAAoACgAKAAoACwALAAwADQANAA8AEAAQABEAEQAPABAAEQAS
ABQAFAATABMAEgAPAA0ADAANAAwADAALAAwACwAKAAgABQAEAAMAAwABAAEAAAD//wAA
///+//7/AAAAAAAAAQD//////v/+//z/+//6//n/+v/7//3//v/+//z/+v/6//z/+//7
//v//f/9//3//f/6//r/+v/7//v/+//7//r//P/8//v/+//5//n/+f/7//v/+v/6//r/
+v/6//j/+P/5//n/+P/4//n/+f/2//b/9v/2//n/+//9//////8AAAMAAwAEAAQABAAE
AAUABgAGAAYABgAIAAkACgAMAAwACQAHAAUAAwACAAEAAAD///7//f/9//z/+f/3//P/
8//z//T/9v/2//X/9f/z//P/8//x//L/8v/z//T/9v/2//f/+P/3//b/9P/z//T/8//x
/+3/6//r/+3/8P/u/+7/7//v/+//7//v/+//7//v/+//7f/p/+j/6f/p/+3/9P/5/wMA
DwAdACsAOQBHAFcAaAB7AIcAgwBxAF4AVwBOADIAGgAQAAQA/P/8//7//P/7//n/9//2
//T/9P/y//H/8P/w//D/8P/w//D/7f/t/+3/7f/t/+3/7f/t/+7/7//w//H/8P/v/+7/
7f/u/+//7v/v/+7/7//v/+7/7v/w//D/8P/u/+7/7f/s/+7/7v/u/+//7//v/+//7//v
/+//7//v/+//7v/u/+//7//v/+//7//t/+7/7//v//H/8f/x//H/8P/w//H/8v/w//L/
8//z//T/9P/0//X/9v/2//f/+f/6//z//P/8//z//P/8//7//////////v///wAAAgAD
AAIAAwADAAUACAAIAAkACQAHAAgACQAKAAgACAAHAAcACQAHAAYABgADAAIAAgABAAIA
AQAAAP7//f/8//v/+//5//n/+P/3//b/9f/0//T/9v/2//b/9//1//X/9P/0//X/9f/1
//X/9f/1//b/9v/4//b/9P/0//b/9f/1//X/9//3//f/9//0//T/9P/1//X/9f/1//T/
9v/2//X/9f/z//P/8//1//f/9v/2//b/9f/1//X/9P/y//X/9f/2//b/9v/4//f/9v/1
//T/9P/0//X/9f/y//L/8//z//T/9P/0//T/9P/1//b/9//7//z//////wEAAgADAAQA
AwAEAAQABAACAAQABQAGAAgACAAFAAMAAQD///7//f/+//3//P/7//3//v/9//3/+P/3
//b/9v/1//T/8v/x//L/8//0//P/8//0//b/+P/1//L/8P/u//D/8P/v/+//8v/z//P/
8f/p/+f/5//o/+b/5v/n/+f/6v/t//D/8//x/+3/6f/p/+n/5v/j/+P/5//y//3/AwAN
ABkAJQAvADsAQQBIAFsAcQB/AH0AagBbAFYARgAmABIACAD8//j//P/8//n/9//4//j/
9//4//X/8//x//D/8P/w//D/8P/y//P/9P/1//P/8f/v/+3/6//r/+v/6//u/+//8P/x
//H/8f/v/+//7//v/+7/7P/u//D/8P/w//L/8v/x//D/7f/s/+v/6//t/+3/7f/t/+7/
7//w//H/8P/u/+3/7f/t/+3/7f/t/+//8P/x//H/8f/x//H/8f/u/+7/7//w/+//8P/w
/+//8f/y//P/9f/4//j/+f/7//r//P/8//z/+v/4//b/9v/7//3///8AAAIAAgADAAMA
AwADAAIAAwAFAAYACAAJAAoADAAOABAADAAKAAcABQAHAAUABAAEAAQABAAFAAUAAwAB
AP///P/7//r/+f/5//z//f/9//3/+//5//f/9v/1//T/8//z//X/9//4//r/+f/5//n/
+f/1//P/8v/w//L/8v/y//T/9f/1//b/9//1//X/9f/1//T/9P/0//X/8//z//P/8v/z
//T/9P/1//T/8//y//P/9f/0//T/9P/z//P/8//y//L/9f/1//b/9v/2//X/9f/z//L/
8v/x//H/8v/y//L/8v/y//P/9P/0//T/8v/y//L/8v/x//D/8P/v//D/8v/1//f/8//y
//H/8P/y//P/9P/1//r//P8AAAEAAQAAAP///v/9//7//v/+/wAAAgADAAQABgAGAAMA
AQACAAEAAQABAP///f/7//n/9//2//P/8f/x//P/9f/4//f/9v/0//P/9f/1//X/8//v
/+7/7v/u//D/8v/1//j/9f/0//L/8f/w/+//7f/p/+f/5//p/+z/7v/u/+//7//v/+//
7//v/+n/6f/r/+//6//o/+f/6f/v//j///8HABMAHwAtAD0ATwBfAHAAhQCTAJEAhQBy
AGUAYABIACoAGgASAAwACgAMAAoA///1//X/9P/y//L/8f/x//H/8v/y//L/8v/y//P/
8//z//P/8f/x//H/8f/z//P/8//z//L/8f/w/+//8v/z//L/8//z//P/8v/w/+7/8P/w
//D/8f/y//L/8v/y//L/8v/z//P/8//z//P/8//z//P/8//1//T/9P/1//X/9f/1//X/
9//4//n/+f/3//f/9//3//j/+P/5//r/+f/6//r/+f/6//z//v8BAAEAAAAAAAEAAgAE
AAQABAAGAAYABgAIAAgACQAKAAoACwAMAA4ADwAPAA8ADgAPAA4ADgAPAA8AEAASABQA
FgAUABQAEwATABUAEwASABIAEQAQABAADwAQAA8ADgAMAA0ADAALAAsACgAJAAcABQAG
AAUABAAEAAQABAAEAAUAAwADAAIAAgADAAMAAwADAAMAAwAEAAQABQAEAAMABAAGAAUA
BQAFAAQAAwACAAEAAQACAAMABQADAAMAAwACAAMABAAEAAUAAwADAAMABQADAAIAAgAC
AAIAAwAEAAQAAwAFAAQABAAEAAQAAwADAAYABgAHAAcABgAGAAUABAAGAAYABwAIAAcA
BgAFAAQABgAGAAYABgAGAAcABwAHAAkABwAEAAIABgAFAAQABAAEAAQABAAGAAYABwAH
AAYABgAHAAcABQAEAAMAAgAFAAcACQALAAsADAAPAA8AEAAQABAAEAARABIAEgASABIA
FAAVABYAFwAYABYAFQASABEAEQARABIAEQAQAA8ADwAOAAsACQAFAAUABQAGAAYABgAF
AAUAAwADAAMAAQACAAIAAwAEAAQABAAFAAYABgAGAAUABQAHAAcABgADAP7//f/+/wAA
AAAAAAEAAQABAAEAAQABAP//AQADAAEA///8//n/+/8FAA4AEwAdACsAOQBHAFUAYwBv
AIAAlQCfAJkAhwB0AG0AZABIAC4AJAAcABIAEgAUABIADQALAAkACAAGAAYABgAFAAQA
BAAEAAQABAAEAAEAAQABAAEAAgADAAQABQADAAMAAwADAAEAAQABAAEAAgADAAIAAwAC
AAMAAwACAAIABAAEAAQABAAEAAMAAgACAAIAAgADAAMAAwADAAMABQAFAAUABQADAAIA
AgADAAUABQAFAAUAAwAEAAUABQAHAAcABwAHAAYABgAHAAgABgAIAAkACQAKAAoACgAL
AAoACgALAA0AEAASABIAEgAQABAAEAASABUAFwAZABoAGAAYABkAGQAaABsAGwAdAB4A
HgAfAB8AHwAgACEAIgAkACQAIwAjACEAHwAeAB4AHQAcABwAGwAcABsAGgAYABcAFgAV
ABUAFQAVABQAEwASABEAEAAQAA4ADgAOAA8ADwAPAA4ADgANAA0ADQANAAsACwAMAAwA
DAAOAA==
         </WaveFormData>
      </LeadData>
      <LeadData>
         <LeadByteCountTotal>10000</LeadByteCountTotal>
         <LeadTimeOffset>0</LeadTimeOffset>
         <LeadSampleCountTotal>5000</LeadSampleCountTotal>
         <LeadAmplitudeUnitsPerBit>4.88</LeadAmplitudeUnitsPerBit>
         <LeadAmplitudeUnits>��V</LeadAmplitudeUnits>
         <LeadHighLimit>2147483647</LeadHighLimit>
         <LeadLowLimit>268435456</LeadLowLimit>
         <LeadID>V1</LeadID>
         <LeadOffsetFirstSample>0</LeadOffsetFirstSample>
         <FirstSampleBaseline>0</FirstSampleBaseline>
         <LeadSampleSize>2</LeadSampleSize>
         <LeadOff>FALSE</LeadOff>
         <BaselineSway>FALSE</BaselineSway>
         <ExcessiveACNoise>FALSE</ExcessiveACNoise>
         <MuscleNoise>FALSE</MuscleNoise>
         <LeadDataCRC32>1630478112</LeadDataCRC32>
         <WaveFormData>
BgAGAAYABgAEAAQABAAEAAYABgAGAAYABAAEAAQABAAEAAQABAAEAAQABAAEAAQABAAE
AAQABAAFAAYABwAIAAcABgAFAAQABQAGAAcACAAKAAoACgAKAAkACAAHAAYABwAIAAkA
CgAJAAgABwAGAAcACAAJAAoACAAIAAgACAAGAAYABgAGAAcACAAJAAoACQAIAAcABgAG
AAYABgAGAAQABQAFAAUAAwADAAMAAgACAAMABQAGAAUABQAFAAQACAAIAAoACwAMAA4A
EAATABMAFAAUABQAFgAWABYAFQASABEADgAKAAcABAAAAP7//f/8//z//P/6//n/+P/2
//j/+f/6//v/+//6//j/9P/1//X/9P/z//P/9f/3//j/+f/6//r/+v/5//r/+v/7//j/
9//1//P/9P/4//z/AAD+//7///////z/+//7//v///8BAAMABAAHAAoACgAOAA4ACgAK
ABAAFQAXABsAHwAeABUABgDp/87/xP/C/7P/l/+G/4j/j/+e/7n/0//k/+//+P/7//3/
//8AAAAA//8AAAEAAwAFAAQABAAEAAQABAACAAIAAwADAAUABgAGAAQAAgACAAIAAwAE
AAUACAAGAAUABAADAAYABwAIAAoACgAMAAwADAALAAoACQAIAAgACQALAAwADAAMAAsA
CgAMAAoACgAKAAoADAAMAAwADAAMAAsACwALAAsACwALAAoACQAIAAcACAAIAAkACgAI
AAgACQAJAAkACAAHAAYABwAIAAoACwAKAAkACAAGAAcABgAFAAUAAwADAAMAAwABAAEA
AAD//wAA/////////v/9//r/+P/4//j/+P/5//r/+v/6//v/+v/5//j/9//5//r//P/9
//3//v/+//7/AAAAAAEAAQABAAMAAwADAAAAAAAAAAAA//8AAAIAAwACAAIAAgABAAEA
AQABAAEAAwAEAAcABwAEAAMAAgD//wAAAgAEAAcABQAEAAIAAQACAAMABAAGAAQABAAE
AAQABAAEAAQABAAGAAcABwAIAAYABQAFAAUABgAFAAgACQAIAAgABwAGAAQABAAEAAQA
BgAGAAYABwAEAAUABAACAAMABAAFAAUABgAGAAQABAAEAAQABAAEAAQABQAFAAUABAAD
AAIAAAAAAAEAAwAEAAIAAwAEAAQABgAGAAgACQAKAAwADgARABEAEgASABIAFAAUABQA
EwAUABMAEAAMAAcABAAAAP7//f/8//z//P/6//n/+P/2//f/9//3//f/+v/6//n/9v/0
//P/8f/v//D/8//2//j/+P/4//f/9v/2//b/9f/1//X/9f/0//P/8f/0//f/+v/8//z/
/f/9//v/+f/4//f/+f/7////AgAFAAgADAAOAAoABAAEAAgADQATABsAHwAcAA0A/P/l
/8r/vP/A/7v/o/+K/37/gf+M/6H/u//S/+f/8v/5//v//f/+//7//f//////AAABAAQA
BAAEAAQAAgAAAAAAAQADAAUABgAGAAUAAgABAAAAAQACAAMABgAFAAUABQAFAAMAAwAD
AAQABQAIAAkACgAJAAgABwAGAAYABwAJAAoACQAKAAoACgAIAAYABgAGAAcACgALAAwA
CwAKAAgABwAIAAkACgALAAkACQAJAAkABwAGAAYABgAIAAgACQAJAAkACAAHAAYACAAI
AAkACQAHAAcABwAGAAUABAADAAMABQAFAAUABQABAAEAAAD///////8AAAEAAAD///z/
+v/5//j/9//3//j/+P/4//n/9//3//f/9//6//r/+//7//3//v/+//7//P/8//3//f//
/wEAAQABAP7//v/+//7//f/+/wAAAQACAAIAAgABAAAA///+//3//f/+/wEAAQD/////
///9//3//v///wEAAgACAAEAAQD///////8AAAIAAgACAAIAAAAAAAAAAAD+//////8A
AAIAAQABAAEA///9//////8BAAIAAgACAAAAAAAAAAAAAAAAAAAAAQD//wEAAQAAAP7/
/v/+//3/AAAAAAIAAQAAAP///v/+/////////wEAAQABAAAA/f/9//7//v/+////AAAA
AAAAAAACAAMABAAGAAgACwANAA4ADgAOAAwADAAMAAsACwALAAkABgABAP7/+v/4//X/
9P/0//T/9P/1//b/9v/0//P/8v/x//T/9P/z//D/7f/t/+z/6//p/+v/7f/u//L/9P/1
//b/8//y//D/7//w//H/8f/x/+//8v/1//j/+P/4//n/+f/6//n/+f/5//f/9//7/wAA
BQAKAA4ADgAKAAgADAASABkAHQAhABsADAD3/9j/t/+o/6b/nv+H/3P/cP92/4f/ov+9
/8//4P/r//L/+f/9//3//v/+//3/+//7//z//f8AAAAAAAAAAAAA/v/+/////f///wAA
AAABAAAAAQACAAAAAAAAAAIABQAFAAUABQAFAAUABQAGAAQABgAGAAYACAAIAAgACAAF
AAUABgAGAAkACgAKAAoACgAIAAgACAAGAAgACAAIAAgACAAHAAcABQAFAAUABQAGAAcA
CAAJAAcABgAGAAYABgAGAAcABwAJAAgABwAGAAUABAAEAAMABAAFAAYABgAFAAQAAwAD
AAMAAwADAAMAAwADAAIAAQD+//3//f/9///////9//z/+//6//n/+f/4//j/+P/5//r/
+//8//3//f/8//z/+////wAAAAAAAAAAAAABAAEAAQADAAMAAwADAAQABQAGAAIAAgAD
AAMABgAGAAYABQADAAMAAwADAAMABAAHAAcABwAHAAcABQADAAQABQAHAAgACAAHAAcA
BwAHAAcACAAIAAgACAAIAAoACgAKAAoACQAJAAgACAAKAAkACQAJAAkABwAJAAkABwAI
AAgACAAKAAoACgAKAAkACAAHAAcABwAJAAsADAAJAAgABwAGAAYABwAHAAcABwAHAAcA
BgADAAMABAAEAAYABwAIAAgACAAIAAoACwAKAAwADgARABIAFAAVABYAFQAUABMAEQAT
ABMAEQAOAAcABAAAAP7//f/8//z//P/7//v/+//6//f/9//3//f/+v/6//n/9v/1//X/
9P/z//H/8//1//b/+P/6//v//P/5//j/9v/1//f/9//2//X/8//2//n//P/+//7/////
/wAA/////////f/9////AgAHAAoADgASABIADgAMABAAFQAbAB8AJQAiABcAAgDf/8L/
tv+y/6X/jf9+/4L/if+a/7f/z//e/+3/+P/9////AwAEAAQAAwACAAEAAQABAAQABAAE
AAQABAACAAIAAwABAAMABAAEAAUABAAFAAYABAAEAAQABgAJAAkACQAJAAkACQAJAAoA
CgAMAAwADAAOAA4ADgAOAAsACwAMAAwADQAOAA4ADgAOAAwADAAMAAwADgAOAA4ADwAQ
ABAAEQAQAA8ADgANAA4ADwAQABEADwAOAA4ADgAOAA4ADwAPABEAEAAPAA4ADAAMAA0A
DQAPAA8ADwAOAA0ADAALAAsACwALAAsACwALAAsACgAJAAYABQAFAAUABwAHAAUABAAD
AAIAAQABAAEAAAD/////AAABAAIAAwADAAIAAgABAAUABgAGAAYABAAEAAUABQADAAUA
BQAFAAUABgAHAAgABAAEAAUABQAGAAYABgAFAAUABQAFAAUAAwAEAAcABwAHAAcABwAF
AAQABAAEAAUACAAIAAcABwAHAAcABwAIAAgACAAIAAgACgAKAAoACgAJAAkACAAIAAkA
CQAKAAsACQAHAAkACQAJAAoACgAKAA4ADgAMAAwACgAKAAoACgAKAAwADQANAA0ADAAL
AAoACAAJAAkACgAKAAgACQAKAAoACgAKAAwADQAPABIAFQAZABcAGAAYABgAGgAaABoA
GQAYABcAFAAQAAkABgACAAAAAQAAAAAAAAD8//v/+v/4//j/+f/6//v//P/8//v/+P/1
//X/9P/z//X/9//5//r/+f/6//r/+v/5//r/+v/7//r/+f/3//X/8//2//n//P/9//7/
AAABAP///f/8//v//f///wEABAAJAAwADgAOAAwACgAKAAoADwAXAB0AIQAgABkADAD1
/9j/xv/G/8H/qf+S/4j/if+U/63/x//c/+3/+v8BAAUABQAGAAYABQAHAAcACAAJAAoA
CgAKAAoACAAGAAYABwAHAAkACgAKAAgABgAGAAYACAAIAAgACgAJAAkACQAJAAkACQAJ
AAoACgAMAAwADAAKAAoACgAKAAkACQAKAAoACwAMAAwADAAMAAoACgAKAAsADgAPABAA
DwAOAAwACwANAA0ADQANAAsACwALAAsACwAKAAoACgAMAAwADQANAAoACAAGAAQABwAI
AAoACwAJAAkACQAIAAUABAADAAMAAwADAAMAAwD//////v/9//3//f/+/////f/9//v/
+v/5//j/9//3//j/+P/4//n/9//3//f/9//6//r/+//7//3//v/+//7//v/+////////
/wEAAQABAP7//v/+//7//f/+/wAAAQAAAAAAAAD/////////////AQACAAUABQABAAEA
AQD//wEAAgADAAUABQAEAAIAAQD///////8AAAEAAgADAAQAAgACAAIAAgAEAAUABQAG
AAQAAwADAAMAAwABAAMAAwAFAAYABgAGAAUABAADAAIAAgAEAAgACAAHAAYABQAEAAIA
AwADAAMABQAFAAUABAABAAEAAgACAAIAAwAEAAQACAAIAAoACwALAAwADQAPABAAEgAT
ABQAEwASABEADwAOAA0ACgAGAAMAAAD8//r/+P/2//X/9P/0//X/9v/2//P/8//z//P/
9P/0//P/8P/x//H/8P/v/+3/7//x//L/9P/2//f/+P/1//T/8v/x//H/8f/w/+//8P/0
//j//P/5//j/+P/3//f/9//4//n/9//3//n//v8DAAYACgAKAAgABgAIAA4AEQAVABsA
HQAOAPn/4v/H/7b/tP+w/5n/gf94/3z/h/+e/7f/zf/e/+v/9P/3//v///8AAAAA///+
//3//f/9//7//v/+//7/AAD+//7////9////AAAAAAEAAAABAAIAAQAAAP//AAABAAEA
AQABAAIAAwAEAAYABQAGAAUABAAHAAgACQAKAAcABwAIAAgABwAIAAgACAAKAAgACAAI
AAcACAAHAAYABgAGAAUABQADAAMAAwADAAMAAwADAAMABQAEAAQABAADAAIAAgABAAIA
AgACAAIAAAAAAAEAAQABAAEAAQAAAAEAAAD//////P/7//r/+f/6//v/+//7//n/9//2
//X/9f/1//P/8v/z//L/8f/x/+//7v/t/+3/8P/x//L/8//y//L/8//z//P/9P/0//T/
9v/2//f/9//2//f/9v/1//f/+P/5//r/9v/2//f/9//4//j/+P/3//n/+f/5//n/9//4
//v/+//7//v/+//5//f/+P/5//v//P/8//v/+//7//v/+//8//r/+v/6//r//f/+////
AAD9//3//P/8//7//f/9//3///////3/+//6//z//P/8//z//P/9//3//f/7//v/+//6
//r/+//9//7//P/9//7//v8AAAAAAgADAAYACAAKAA0ADQAOAA4ADgAQABAAEAAPAA0A
CwAHAAIA/f/6//b/9P/1//T/9P/0//H/8f/x//D/8P/x//L/8//z//L/8P/s/+3/7f/s
/+v/6//t/+//8P/v//D/8P/w/+//8P/w//H/8P/v/+3/6//t//D/8//2//b/9v/3//f/
9P/z//P/8//1//f/+f/8////AgAEAAYABAAEAAgADgAXAB0AHwAdABAA/f/i/8P/rP+q
/6j/lf95/2z/cP95/5D/rf/J/9z/6//y//f/+//8//z/+//5//r/+//9/////v/+//7/
/v/+//z//P/9////AQACAAIAAAD+//7//v///wAAAQAEAAQAAwACAAEAAwADAAMABAAG
AAgACAAIAAcABgAFAAQABAAFAAcACAAIAAgABwAGAAgABgAGAAYABgAIAAgACAAGAAYA
BQAFAAYABwAIAAkABwAHAAcABwAHAAYABgAGAAgACAAJAAkABwAGAAUABAAGAAYABwAH
AAcABwAHAAYABQAEAAMAAwAFAAUABQAFAAIAAQD///3//f/9//7////+//3/+v/4//n/
+P/3//f/+v/6//r/+//5//n/+f/5//v//P/+//////8AAAAAAAAAAAAAAQABAAEAAwAD
AAMAAAAAAAAAAAD//wAAAgADAAMAAgABAP///////////////wAAAwADAP////////3/
/v8AAAIABQAFAAQAAgABAAMAAwADAAQABgAGAAQABAACAAIAAgACAAQABQAFAAUAAwAD
AAMAAgADAAMABAAEAAUABwAJAAoACgAKAAwADQAQABIAFAAXABUAFgAWABYAFgAWABYA
FQARAA8ACwAGAAEA/v/6//j/+P/4//n/+v/3//f/9//2//f/9//3//f/9v/2//X/8v/z
//P/8v/x//L/9f/4//r/+P/4//f/9v/0//T/8//z//X/9f/0//P/8//2//n//P/8//z/
/f/9//r/+f/5//n/+f/7////AgAFAAgADAAMAAgABgAKABAAFwAdACMAIwAaAAkA7P/L
/7b/sv+s/5f/g/+A/4b/j/+m/8H/1f/k//H/+v///wEAAgACAAEA////////AAABAAQA
BAAEAAQAAgAAAAAAAQADAAUABgAGAAQAAgACAAIABAAEAAQABgAJAAkACQAJAAcABwAH
AAgACAAKAAoACgAIAAgACAAIAAkACQAKAAoACwAMAAwADAAKAAgACAAIAAoADAAMAAwA
DAAMAAsACwALAAsACwALAA0ADQANAA0ADAAKAAkACAAKAAoACwALAAsACgAJAAgACAAI
AAkACQAJAAkACQAIAAUABAADAAMABAAFAAYABwADAAMAAgABAAAA//////////////3/
/P/5//j/9//3//n/+v/7//3//f/9//3//f/+//7//////wMABAAEAAQAAwACAAIAAQAD
AAUABQAFAAQABAAEAAQAAAAAAAEAAQAEAAQABAADAAIAAQAAAP//AQACAAUABQADAAMA
AwABAAEAAgADAAUABgAGAAUABQAFAAUABQAGAAgACAAIAAgACAAIAAYABgAGAAYACAAJ
AAkACQAHAAcABwAGAAcABwAIAAgACgALAAwADAAMAAwADgAPABEAFAAXABsAGgAaABkA
GAAYABgAGAAXABYAFQASAA4ACAAEAP///P/9//z//P/8//v/+//7//r/+v/7//z//f/8
//z/+//4//X/9f/0//P/9P/3//r//P/7//z//P/8//j/+P/3//f/+f/5//j/9//3//r/
/f8AAP7//v///////P/7//v/+//7//v//f8CAAUACAAMAAwACAAEAAQACAAPABUAGwAh
ACIAFwAGAO3/0P/A/8D/uf+j/4z/iv+P/5r/r//H/9z/6//2////AQABAAIAAgABAAEA
AQACAAMABgAGAAYABgAEAAIAAgADAAUABwAIAAgABgAEAAQABAAEAAQABAAGAAcABwAH
AAcABQAFAAUABgAIAAoACgAKAAgACAAIAAgACQAJAAoACgAJAAoACgAKAAoACAAIAAgA
CQAMAA0ADgAMAAwACwALAAsACwALAAsADAANAA4ADwAOAAwACwAKAAwADAANAA0ADwAO
AA0ADAAKAAoACwALAAsACwALAAoABwAGAAUABQAHAAcABwAHAAUABQAEAAMAAAD/////
//8BAAEA///+//z/+v/4//f/+//8//3////9//3//f/9//z//P/9//3/AAACAAMABAAC
AAIAAwADAAUABwAHAAcABAAEAAQABAAEAAQABQAFAAYABgAGAAUAAwADAAMAAwAFAAYA
CQAJAAUABQAFAAMAAwAEAAUABwAIAAgABwAHAAcABwAHAAgACAAIAAgACAAIAAgACAAI
AAgACAAIAAoACwALAAsACgAJAAgABgAHAAcACAAIAAoACwAMAAwADgAOABAAEQAUABYA
GAAbABgAGAAXABYAFwAYABkAGQAVABMADwAKAAUAAgD+//z//P/8//3//v/8//v/+v/4
//j/+f/6//v/+//6//j/9P/1//X/9P/z//X/9//5//r/+v/6//n/+P/4//j/9//3//f/
9//2//X/9f/4//v//v/8//z//f/9//r/+f/5//n/9//9/wEABAAHAAwADgAMAAYABAAI
ABAAFQAXABsAHwASAPv/5v/N/7r/tv+2/6f/jf98/3b/f/+U/6//xf/Y/+v/9P/5//3/
/f/+//7//f8BAAMABgAJAAgACAAIAAgABwAEAAMAAwAEAAcACQAKAAkABgAFAAQABgAG
AAYACAAJAAkACQAJAAcABwAHAAgACgAMAAwADAAJAAgABwAGAAgACQALAAwACwAMAAwA
DAAKAAgACAAIAAkADAANAA4ADQAMAAoACQALAAsACwALAA0ADQANAA0ADAAKAAkACAAJ
AAoADAANAAwACgAIAAYABgAGAAcABwAHAAcABwAGAAUABAADAAMAAwADAAMAAwD/////
/v/9//7//f/9//3/+//7//n/+P/3//b/9f/1//f/+P/5//v/+f/5//n/+f/8//z//f/9
//7//v/9//z/+//6//r/+f/5//v/+//7//r/+v/6//r/+v/6//v/+//+//7//v/9//v/
+//7//v//f/+/wEAAQD////////9//3//v///wEAAAAAAP////////////8AAAEAAgAD
AAQAAgACAAIAAgACAAMAAwAEAAYABgADAAIAAQAAAAIAAwADAAMAAwADAAMAAgABAAEA
AgACAAQABQAGAAYACAAIAAoACwAOABAAEgAVABMAFAAUABQAEgASABIAEQAQAA8ADAAI
AAIA/v/5//b/9//2//b/9v/1//X/9f/0//H/8f/x//H/9P/0//P/8P/t/+3/7P/r/+z/
7//y//T/8//0//T/9P/y//L/8f/x//H/8f/w/+//8f/0//f/+v/5//j/+P/3//j/9//3
//f/9f/1//n//v8FAAoADAAKAAYABgAKABIAGwAfACMAHQAKAPH/0v+z/6b/pv+c/4P/
b/9u/3b/hf+g/7v/z//e/+v/9P/5/////v/+//3/+//7//v//P/9////AAABAAIAAQD+
//3//f///wEAAgACAAQAAgACAAIAAAAAAAAAAgAEAAUABgAHAAYABQAEAAQABgAIAAgA
CAAIAAgACAAIAAUABQAGAAYACQAKAAoACgAKAAgACAAIAAgACgAKAAoADAAMAAsACwAJ
AAkACQAJAAoACwAMAA0ADAAKAAkACAAKAAoACwALAAkACAAHAAYABAAEAAUABQAGAAcA
CAAIAAUABAADAAMAAwADAAMAAwABAAEAAAD///7//f/9//3///////3//P/5//j/9//3
//r/+v/6//v//f/9//3//f/8//z//f/9/wAAAgADAAQAAwACAAIAAQADAAUABQAFAAYA
BgAGAAYAAwACAAIAAQADAAQABQAFAAQAAwACAAEAAQACAAUABQAFAAUABQADAAEAAgAD
AAUACAAIAAcABwAFAAUABQAGAAgACAAIAAgACAAIAAgACAAGAAcABwAIAAgACgAIAAgA
CAAIAAcABwAGAAUABgAHAAgACAAFAAUABgAGAAgACQAKAAoADAAMAA4ADwAOABAAEgAV
ABcAGAAYABgAFwAWABUAEwAUABMAEAAMAAUAAgD+//z/+f/4//j/+P/6//v//P/8//n/
+f/5//n/+v/6//n/9v/3//f/9v/1//X/9//5//r//f/+//7//v/7//r/+P/3//f/9//2
//X/9v/6//7/AgABAAAAAAD//wAA///////////9////AgAHAAwAEAAQAA4ADgAOABIA
FwAfACUAJwAeAA8A8v/P/7r/sv+q/5P/f/9+/4j/k/+s/8n/2f/m//H/+v///wUABQAG
AAYABQADAAMABAAFAAYABgAGAAYACAAGAAYABwAGAAcABwAGAAcABgAHAAgABgAGAAYA
CAAJAAkACQAJAAkACQAJAAoACQAKAAkACAAJAAoACwAMAAkACQAKAAoACwAMAAwADAAO
AAwADAAMAAoADAAMAAwADgAOAA0ADQALAAsACwALAA0ADQANAA0ACwAKAAoACgAKAAoA
CwALAAwADAAMAAwACgAKAAsACwALAAsACwAKAAkACAAHAAcABQAFAAUABQAEAAUABQAF
AAMAAQAAAP//AQABAP///v////7//f/9//z//P/8//3////////////+//7//////wEA
AgACAAIABAAEAAUABQAEAAUABAADAAQABAAEAAQAAgACAAMAAwAEAAQABAADAAMAAwAD
AAMAAgACAAQAAwACAAMABAADAAEAAgADAAUABgAGAAUABQAFAAUABQAGAAYABgAGAAYA
CAAIAAgACAAHAAcABgAGAAgABwAHAAcABwAFAAcABwAFAAYABgAGAAgACgAKAAcABgAF
AAQABAAFAAUABQAFAAUABQAEAAEAAQACAAIABAAFAAYABgAIAAgACgALAAwADgAQABMA
FQAWABYAFgAUABQAFAATABQAEwAQAAwABQACAP7//P/7//r/+v/6//n/+f/5//j/9f/1
//X/9f/4//j/9//0//X/9f/0//P/8f/z//X/9v/5//r/+v/6//b/9v/1//X/9f/1//T/
8//x//T/9//6//z//P/9//3//v/9//3//f/5//n/+/8AAAUACAAMAA4ADgAMAAoACgAN
ABMAGQAfACIAGwAMAPH/0v/A/7z/tf+f/4z/iP+N/5b/q//F/9j/5//y//n/AQADAAQA
BAADAAIAAQABAAEAAwAEAAUABgAFAAIAAQABAAEAAwAEAAQABgAEAAQABAACAAIAAgAE
AAcABwAHAAcABwAHAAcACAAGAAgACAAIAAoACgAKAAoABwAHAAgACAAKAAwADQAOAA0A
CgAJAAgACAAKAAoACgAKAAoACQAJAAkACQAJAAkACgALAAwADQALAAoACgAKAAoACgAL
AAsADQAMAAsACgAJAAgACAAHAAkACQAJAAgABwAGAAUABQAHAAcABwAHAAMAAwACAAEA
AAD//////////////f/8//n/+P/3//f/+P/4//j/+f/7//v/+//7//r/+v/7//v///8A
AAAAAAAAAAAAAQABAAEAAwADAAMABAAEAAQABAAAAAAAAQABAAMABAAFAAUABAADAAIA
AQABAAIABQAFAAQABQAGAAUABAAEAAQABQAGAAYABQAFAAUABQAFAAYABgAGAAYABgAI
AAgACAAIAAYABwAHAAgACgAJAAkACQAJAAcACQAJAAkACgAKAAoACgAKAAoACgAJAAgA
BwAHAAkACwALAAoACAAIAAgABwAGAAYACAAIAAgACAAGAAcABwAHAAcABwAHAAYAAwAD
AAQABAAEAAUABgAGAAgACAAKAAsACgAMAA4AEQARABIAEgASABMAFAAVABUAEwARAA0A
CAAGAAQAAQAAAPz/+v/5//j/9//3//f/9v/4//n/+v/7//r/+P/1//D/8f/z//T/9f/y
//P/9P/0//X/9v/2//b/9f/2//b/9//0//P/8f/v//L/9v/6//7//f/8//z/+//8//v/
+//7/////////wIABQAIAAwAEAAMAAgADAASABkAGwAbAB0AGgALAPj/3//I/77/wP+1
/5f/gP98/4X/lv+x/8f/2P/p//b/+////wIABAAFAAUABgAHAAkACwALAAoACQAIAAsA
CgALAA0ACgALAAsACgAKAAgACAAIAAkACgALAA4ADgANAAwACwANAA0ADQAOAA0ADgAN
AAwADAAMAAwADAAMAA0ADwAQABAAEAAPAA4AEAAOAA4ADgAMAA4ADgAOAA4ADgANAA0A
DQANAA0ADQAMAAsACgAJAAwADAANAA4ADQAMAAwACwANAAwACwAKAAoACgALAAsACgAJ
AAgABgAIAAgACAAJAAgABwAGAAUABQAFAAQAAwACAAEAAQABAP7//f/6//j/+f/6//v/
/f/7//r/+f/5//v/+//7//v//v/+//////8AAAAA///+/wAAAAABAAEA/v////7//f/8
//z//P/8//z//P/9//3//P/8//z/+//8//3//v////7//v8AAP///////////f///wAA
AQADAAMAAgAAAP//AQADAAUACAAGAAYABgAGAAYABgAGAAYABgAHAAcACAAHAAUABAAD
AAQAAwAGAAcABgAGAAUABAACAAIAAgACAAQABAAEAAUAAgADAAIAAAABAAIAAwADAAAA
AAAAAAIABAAEAAMAAQACAAIAAwADAAEAAQAAAAAAAwAEAAQAAgACAAIAAgAAAAEAAQAB
AAMAAwADAAIA/////wAAAAACAAMABAAEAAQABAAGAAcACAAKAAwADwAQABIAEwAUABIA
EgASABEAEwATABEADgAJAAYAAgAAAP7//P/7//r/+//7//v/+v/3//f/9//3//j/+P/3
//T/8//z//L/8f/v//H/8//0//f/+P/4//j/9v/2//X/9f/1//X/9P/z//H/9P/3//r/
/P/8//3//f/9//3//v////3//f8BAAYACQAOABQAFgASABAAEgAYAB8AIwApACcAGAAF
AOz/y/+2/7D/rP+X/3//eP98/4f/ov+//9P/4v/v//j///8FAAUABgAGAAUAAwADAAQA
BQAIAAgACAAIAAgABgAGAAcABQAHAAgACAAJAAgACQAKAAkACAAHAAgACwALAAsACwAN
AA0ADQAOAAwADgAOAA4ADwAQABEAEgAPAA8AEAAQABEAEgASABIAEgAQABAAEAAQABIA
EgASABQAFAATABMAEQARABEAEQATABMAEwATABMAEgASABIAEAAQABEAEQASABIAEgAS
ABEAEAAQAA8AEQARABEAEAAPAA4ADQANAAsACwALAAsACgALAAsACwAIAAcABwAHAAkA
CQAHAAYABQAEAAMAAwACAAIAAgADAAUABQAFAAUABAAEAAUABQAJAAoACgAKAAoACgAL
AAsACQALAAsACwALAAwADQAOAAoACgALAAsADgAOAA4ADQANAA0ADQANAAwADAAOAA0A
DwAPAA==
         </WaveFormData>
      </LeadData>
      <LeadData>
         <LeadByteCountTotal>10000</LeadByteCountTotal>
         <LeadTimeOffset>0</LeadTimeOffset>
         <LeadSampleCountTotal>5000</LeadSampleCountTotal>
         <LeadAmplitudeUnitsPerBit>4.88</LeadAmplitudeUnitsPerBit>
         <LeadAmplitudeUnits>��V</LeadAmplitudeUnits>
         <LeadHighLimit>2147483647</LeadHighLimit>
         <LeadLowLimit>268435456</LeadLowLimit>
         <LeadID>V2</LeadID>
         <LeadOffsetFirstSample>0</LeadOffsetFirstSample>
         <FirstSampleBaseline>0</FirstSampleBaseline>
         <LeadSampleSize>2</LeadSampleSize>
         <LeadOff>FALSE</LeadOff>
         <BaselineSway>FALSE</BaselineSway>
         <ExcessiveACNoise>FALSE</ExcessiveACNoise>
         <MuscleNoise>FALSE</MuscleNoise>
         <LeadDataCRC32>1716485428</LeadDataCRC32>
         <WaveFormData>
/v/+//7//v/9//z/+//6//z//P/8//z/+//6//n/+P/6//r/+v/6//r/+v/6//r/+P/4
//j/+P/6//z//v8AAP///v/9//z///8AAAEAAgAEAAQABAAEAAIAAgACAAIABQAGAAcA
CAAFAAQAAwACAAMABAAFAAYABgAGAAYABgADAAIAAQAAAAEAAgADAAQAAgAAAP7//P/+
//7//v/+/////v/9//3/+//5//n/9//6//v//P/9//z//P/6//j/+f/6//v//f///wEA
AQADAAMAAgACAAEABAAFAAkACgAIAAcABgABAAIA//////3//f/9//z/+//2//P/8f/v
/+7/7//w//H/8P/v/+3/6//s/+z/7P/s/+7/8P/y//T/8v/y//H/7//w//D/8f/x/+7/
7f/r/+n/6v/r/+7/8P/w//D/8f/z//H/8v/y//T/+////wEABgALABEAHAAtAD4AUgBw
AJcAwgDlAPgA+ADhALMAbQAWAML/dP8v//v+7P73/hH/Nf9j/43/rf/G/9r/5P/n/+v/
7//v/+7/7v/x//L/9P/3//X/9f/0//P/9f/1//X/9f/4//r/+v/7//r/+P/3//T/9//6
//z//f/9//z/+v/3//r/+//8//3//P/8//7//v/8//z/+//7//7/AAABAAUABAACAAAA
/f//////AAABAAEAAgAEAAQAAQABAAEAAQADAAMAAwAGAAYABgAFAAIAAwAEAAUABgAH
AAgACgAKAAgABwAFAAQABgAIAAsADgAMAAoACAAEAAYABwAIAAgABgAGAAcABwADAAIA
AAD//wEAAgADAAQAAwABAP///f/9//7///8AAAEAAgAEAAYABAADAAMAAgAEAAcACgAO
AA0ACgAJAAUABgAHAAcACQAHAAcABwAHAAQAAgABAP7/AAABAAMABQACAAEA///8//z/
/P/9/////f/+/wAAAAD9//z/+//6//3///8DAAQAAgABAAAA//8BAAIABAAFAAUABgAH
AAgABgAFAAQABAAIAAoACwAPAA0ADAAKAAcACQAJAAoADQANAA0ADQAMAAkABwAHAAcA
CQALAA0AEAAOAA0ACwAJAAgACAAJAAsADAAKAAgABgAEAAQABAAEAAgACAAIAAkABgAD
AAIA//8AAAEAAgADAAQABgAGAAYABAAEAAQABQAGAAkACgANAA0ADAAMAAsADAANABEA
EgAUABMAEgANAAsABwAGAAMABgAHAAcABwACAP///f/7//v/+//7//v/+f/5//j/9//0
//T/9P/0//X/+P/7//7//f/8//r/9//4//j/+f/5//n/+f/4//f/9f/1//f/+P/5//r/
/P////7//v/9//7/AQAFAAkADgAXACEALAA5AEwAXgB4AJ0AyADxAAwBFAEJAeEAoQBS
APz/sP9n/y//Ev8T/yP/N/9b/4X/qf/E/9z/7P/z//n/+f/5//j/+P/5//r//P////7/
//////////////////8CAAQABAAFAAQAAgABAP7///8CAAQABQAGAAYABQADAAMAAwAD
AAMABQAGAAkACgAIAAgABwAHAAkACgAKAA0ADAAMAAwACwAIAAcABwAHAAoADAAPABAA
DgANAAwACwAMAA0ADgASABIAEgARAA4ADgAOAA4ADgAQABIAFQAWABQAEwARABAAEQAS
ABQAFgAYABgAGAAWABMAEwATABIAEwAUABYAFwATABIAEAAPAA8AEAARABIAEgARABAA
DwAMAAwADAAMAA8AEAASABQAEwARABAADgAPABEAEwAWABYAFAAUABEAEAAPAA0ADQAO
AA8AEAARAA0ACgAIAAQABAAFAAcACQAHAAcABgAEAAEAAAAAAAEAAwAEAAYABgADAAIA
AQAAAAIAAwAGAAYABwAHAAcABwAGAAYABwAHAAkACgALAAwADAALAAoACgANAA4ADgAR
ABIAEgARAA8ADgANAA0ADwAQABEAEgASABAADQAMAAsADQANAA0ADgAMAA0ADQANAAkA
CAAIAAkADAAMAAoACQAIAAcABgAFAAQAAwADAAQAAwAEAAMAAgABAAAA//8AAAIAAgAC
AAAAAAAAAAEAAQADAAMABQAIAAgACQAJAAgABwAJAAgACQAJAAkABQACAP/////9//3/
/f/8//v/+f/3//b/9f/y//H/8P/v//H/8f/w/+//7P/s/+z/7P/q/+z/7v/w//H/8v/y
//H/8P/u/+3/6//s/+3/7f/t/+v/6//t/+7/7P/s/+3/7//w//L/8//2//X/9f/7/wIA
DQAdAC4AQwBWAG4AkAC5AN4A9QD+APYA1wCZAEUA7P+Y/0b/Cf/z/vr+Ef8t/1X/gf+f
/7X/xv/U/9z/5f/p/+v/6//q/+r/6f/o/+j/6f/s/+3/7f/t/+3/7f/t/+3/7f/u/+3/
7f/u/+7/7//u/+3/7v/u/+3/8P/y//P/8//z//P/8//z//L/8v/0//T/9f/2//b/9//2
//b/9f/3//r/+v/6//n/+P/3//f/9//3//j/+v/6//v/+//7//v/+f/5//n//P///wAA
AAD+//7//v/+//7//f/+/wAAAAAAAAEAAQACAAEAAAAAAAAABAAEAAQAAgABAAEAAQAA
AP7//v//////AAAAAP/////9//z/+//6//v/+//7//v/+v/6//r/+v/8//z//f/+////
//8AAAAA/v///wAAAgAGAAQABAABAAIAAQD//////f/9//3//f/9//z//P/6//b/9f/1
//X/9v/3//f/9v/1//T/9P/1//P/9P/2//b/9v/2//b/9v/1//X/9//2//j/+f/6//v/
+v/6//v/+//7//z//f/+/////////wAAAAAAAP//AQAEAAQAAwABAAAA/////wEAAQAB
AAEAAAACAAEAAgADAAAA///+//7/AAABAAMABAABAAAA///+/////v/9//3////9//3/
+//6//n/+P/3//r//P/8//z//P/8//z//f/7//3//f///wEAAgAEAAUABAADAAUABAAH
AAcABwADAAAA/f/9//v/+//7//r/+f/3//X/9P/z/+7/7f/s/+v/7P/t/+3/7f/r/+r/
6f/o/+j/6v/s/+7/8f/y//L/8f/w/+7/7f/r/+3/7f/s/+v/6f/p/+v/7P/s/+z/7f/v
//H/8v/y//T/8//z//f//P8DAA0AGgArADwAUABqAI8AuADdAPIA+ADtAMcAgwAoAMz/
fP8r//P+4P7v/g//Nf9f/4n/p/+8/9D/3P/l/+3/8P/x//H/8v/v/+7/7v/v//L/8//z
//P/8//z//P/8//y//T/9P/1//b/9v/3//b/9f/2//b/9f/4//r/+//7//n/+f/5//n/
+v/6//z//P/9//7//v////7//v/9////AgACAAIAAQACAAEAAQABAAIAAgADAAIAAgAD
AAQABQAEAAMAAgAEAAcACAAIAAYABgAGAAYABgAFAAYACAAIAAoACwALAAwACwAKAAoA
CgAOAA4ADgAMAAsACwALAAoACgAKAAsACwAKAAoACQAJAAcABgAFAAQABwAHAAcABwAE
AAQABAAEAAYABgAHAAgACwALAAwADAAJAAkACQAKAA0ADAANAAsACgAJAAcABwAGAAUA
BAADAAQAAgABAP7//P/7//v/+//9//3//P/6//n/+P/4//n/9//4//r/+v/8//z//P/8
//v/+//9//z//f/9//3//f/+//7//////wAAAAAAAAAAAwADAAMABAACAAIAAQADAAYA
BgAFAAMABAADAAMABQAFAAUABQAEAAkABwAHAAUAAgACAAIAAgACAAQABAAEAAUABAAB
AAAA/f/+////AAABAAAAAgACAAIAAQAAAP////8CAAUABgAJAAcABgAGAAUABgAHAAsA
DAAOAA0ADAAHAAQAAQABAP//AAABAAEAAQD7//f/9P/x//H/8f/x//H/8f/x//D/7//t
/+z/6//q/+v/7v/x//T/8v/y//H/7//x//D/8P/v/+3/7f/s/+v/6f/p/+v/7P/t/+7/
8P/z//D/8P/v//D/8//3//3/AgAFAAsAFAAhADAAQgBaAHsApgDTAPAA+gDvAM8AkQBA
AOj/mP9N/w3/7v7x/gf/Jf9N/3n/nf+4/9D/4v/p/+3/7//v/+7/7v/v//D/8v/1//b/
9//3//f/9P/z//L/8f/1//j/+f/7//r/+P/3//T/9v/4//n/+f/5//r/+v/5//n/+f/5
//n//P/8//7//v/7//r/+P/3//j/+v/7/////v/+//7//f/8//v/+//7////AAACAAIA
AAD///7//f////////8CAAMABAAEAAIAAgACAAIAAgAFAAYACAAIAAUABQAEAAQABwAI
AAoADAAMAAwADAAKAAcABwAHAAYABwAIAAoACwAHAAYABAADAAQABAAEAAQAAwADAAMA
AwAAAAAAAAAAAAUABgAIAAoABwAFAAQAAgADAAUABwAKAAoACAAIAAUABAADAAEAAQAD
AAMAAwADAAAA/v/9//r/+v/7//3////+//3/+//4//f/9v/2//f/+f/6//z//P/5//j/
9//2//f/+f/9//7//v/9//z/+//8//z//f/9/wEAAgADAAQAAwABAP///v8AAAIAAwAH
AAYABgAFAAMAAgABAAEAAwAGAAcACAAIAAUAAwADAAMAAwAFAAUABgAEAAQABAAEAAQA
AgAAAP//AgABAAIAAQAAAP///v/9////AgADAAQABAAEAAQABQAEAAUABAAFAAkACgAM
AA0ACgAJAAsACgAMAAsACgAFAAYAAwADAAEA/v/9//v/+f/5//f/9v/1//H/8f/x//H/
8f/x//D/7//w//D/8P/w/+3/7v/v//D/8v/0//X/9f/0//L/8f/v/+//7//u/+3/7v/v
//L/9P/y//D/7//v//H/9P/2//r/+f/5//3/BAANABkALABDAFgAbgCQALcA4AD7AAgB
AAHhAKcAWwAEALL/Yv8h/wH/Av8V/y//U/+B/6P/uf/O/97/5P/p//H/9f/1//T/9P/x
//D/8P/x//T/9f/1//X/9f/1//X/9f/1//b/9f/1//j/+P/5//j/9//4//j/9//5//r/
+v/5//v/+//7//v/+v/6//z//P///wAAAAABAP7//v/9////AAAAAAAA////////AAAB
AAEAAAAAAP7/AAABAAIAAwABAAEAAQAEAAMABAAEAAIAAwAEAAUABgAGAAYABwAGAAgA
CQAJAAoACQAIAAgACAAKAAoACgAIAAgACQAKAAoACQAIAAgABwAIAAgABwAHAAUABAAD
AAIAAwADAAMAAwAEAAQABAAEAAUABAAEAAQABQAFAAYABgAFAAUABQAGAAgABgAGAAMA
BAADAAEAAQD+//3//P/7//3//P/8//r/+P/3//f/9//1//X/9P/y//P/8v/y//P/8v/y
//P/8v/0//T/9P/0//P/8//1//T/9//3//f/9//4//j/+f/5//j/+P/4//j/+v/7//z/
/v/8//z/+//9/wAAAAD///3/AgABAP///f/8//7//v/+//7/AAAAAAAAAQD+//v/+v/3
//r/+//8//3/+//8//v/+v/8//z//P/9//3//////wEAAQAAAAAA//8AAAEABQAGAAUA
AwABAPv/+v/3//f/9f/2//f/9//3//H/7f/q/+f/6P/p/+r/6//q/+n/5//l/+T/5P/k
/+T/5v/o/+r/7P/p/+j/5v/j/+b/5v/n/+f/5v/l/+P/4f/j/+P/5f/m/+b/5v/n/+n/
5v/m/+X/5v/r/+//9f/6//3/BQASACMANgBKAGwAlwDEAOUA9ADyAN0ArwBjAAwAuv9q
/x//8f7q/vv+Ff83/2H/h/+n/8D/0v/a/+H/4//j/+P/4v/i/+P/5P/m/+n/6f/p/+j/
5//p/+n/6f/p/+z/7v/u/+//7v/s/+v/6P/r/+7/8P/x//D/8P/v/+3/7//v/+//7//x
//L/9f/2//X/9P/y//H/8v/0//X/+f/5//j/9//1//b/9f/1//X/+f/6//z//P/4//f/
9v/1//j/+f/6//7//v/+//3/+v/8//z//P/8//3//v8AAAAA/f/9//z//P/9//7/AAAC
AAIAAgACAAAA/////////v8AAAAAAQABAP7//P/5//f/9//4//n/+v/6//n/+P/3//j/
+P/4//j/+f/6//z//v/8//v/+//6//3///8BAAQAAwAAAP//+//8//v/+f/5//n/+f/5
//n/9//0//L/7v/w//H/8//1//L/8f/v/+z/7P/s/+3/7//x//L/9P/0//H/8P/v/+7/
8P/x//T/9P/0//P/8v/x//H/8v/0//X/+f/6//n/+P/3//b/9f/0//f/+P/5//v/+//5
//n/9//5//n/+f/5//z//v/+//7//v/+//7///8AAAMABAAHAAcABgAGAAUABwAHAAoA
CgAJAAcABQD///3/+f/4//X/9//3//b/9f/w/+3/6//p/+n/6f/p/+n/6f/p/+j/5//k
/+T/5P/k/+X/6P/r/+7/7f/s/+r/5//n/+b/5v/l/+f/5//m/+X/4//j/+X/5v/o/+j/
6f/r/+n/6v/q/+z/7f/v//P/+v8BAAsAGAAnADYASgBqAJUAwgDlAPIA7gDRAJcAQwDm
/5D/Pv/9/t3+4P77/h3/Rf9v/5H/q//C/9T/3v/l/+n/6v/p/+f/5v/m/+b/5//p/+r/
6//r/+v/6f/p/+n/6f/s/+7/7v/v/+//7v/u/+z/7P/u/+//7//z//T/9P/z//D/7//u
/+3/7//w//P/9P/y//L/8f/x//H/8v/y//X/9//4//n/+f/2//X/9f/1//n/+v/8//z/
+f/5//n/+f/5//n/+f/8////AAAAAP7//f/8//v/+v/8//7/AQACAP/////+//7/AAAA
AAEAAgACAAIAAgAAAP3//f/9//z//f/+/wAAAQD9//z/+v/5//j/+P/4//j/+f/5//n/
+f/4//j/+P/4//3//v8AAAIAAAD//////v8AAAEAAgAEAAQAAgACAP///P/7//n/+f/6
//v//P/9//r/+P/3//T/8//z//T/9f/1//X/9P/y/+//7v/u/+//8P/y//X/9v/z//L/
8f/w//D/8f/0//T/9//3//f/9//1//T/9P/z//f/+P/5//r/+v/4//b/9v/2//b/+v/6
//r/+//5//f/9//1//f/9//3//f/+v/8//z//P/6//r/+v/7//7/AQACAAUABQAEAAQA
AwADAAMABgAGAAgABwAGAAEA///7//r/9//3//f/9v/1//D/7f/r/+n/5//n/+f/5//n
/+f/5v/l/+L/4v/i/+L/4//m/+n/7P/r/+r/6P/l/+X/5P/k/+P/5f/l/+T/4//h/+H/
4//k/+T/5P/l/+f/5f/m/+b/6P/p/+3/8f/2//v/AQAKABUAIgA0AE4AbwCaAMUA4gDq
AN8AuQB5ACYAzv+A/zf//f7k/un+A/8j/0v/df+T/6z/wv/S/9v/4f/l/+X/5P/k/+b/
5v/n/+n/6v/r/+v/6//p/+n/6f/p/+v/7v/v//H/8P/u/+3/6v/q/+z/7f/t//H/8v/y
//H/8P/v/+7/7f/v//D/8//0//L/8v/x//H/8f/y//L/9f/4//j/+P/3//T/8//z//P/
9//4//r/+v/4//f/9v/1//f/9//3//r//f/+//7//P/7//r/+f/4//r//P///wAA/f/9
//z//P/+//7///8AAAIAAgACAAAA/v/9//z/+v/7//z//v////v/+v/4//f/9v/2//b/
9v/4//n/+v/7//f/9v/1//T/+P/6//3/AAD+//3//f/8//z//f/+/wAABAACAAIA///8
//v/+f/5//v/+//7//v/+v/4//f/9P/z//P/9P/1//f/9//2//T/8v/w/+//7//w//L/
9f/2//X/9P/z//L/8v/z//b/9v/5//n/+f/5//b/9v/3//f/+//8//3//v/+//3//P/6
//r/+v/6//3//v///wEAAAD9//z/+f/8//3//v///wIABAAEAAQABAAEAAQABQAHAAkA
CQALAAkACAAIAAcACQAJAAwADAALAAkABwABAP7/+//7//n//P/9//3//f/3//P/8P/t
/+z/7f/u/+//7f/t/+z/6//q/+r/6v/q/+v/7v/x//T/8f/w/+7/6//s/+z/7f/t/+v/
6//q/+n/6v/r/+7/8P/y//L/8//1//L/8v/x//L/8//5/wEACAANABUAIAAxAEQAWgB6
AKUA0AD1AAgBBgHtALkAbwAcAMj/ev81/wf//v4L/x//P/9n/4//q//G/9r/6P/v//H/
8f/v/+z/6v/t/+7/8P/z//L/8//z//P/8//z//P/8//1//j/+f/7//r/+P/3//T/9f/4
//r/+//6//r/+f/3//f/9//3//f/+//8////AAD9//z/+v/5//r//P/9/wEAAAAAAAAA
///+//3//f/9/wEAAgAEAAQAAgABAAAA//8BAAEAAQAEAAMABAAEAAIAAAAAAAAAAAAE
AAYACQAKAAgABwAFAAQABQAGAAgACgALAAoACQAGAAUABQAFAAQABgAGAAcABwADAAIA
AAD/////AAABAAIAAQABAAEAAQAAAAAAAAAAAAUABgAIAAoACQAHAAYABAAGAAcACAAK
AAoACAAIAAUABAADAAEAAQACAAMABAAFAAEA/v/8//j/+P/5//v//f/7//v/+v/4//f/
9v/2//f/+P/6//3//v/8//r/+P/2//f/+f/9//7//f/9//3//f/8//z//f/9/wEAAgAD
AAQAAwABAP///v8BAAIAAgAFAAYABAADAAIAAQAAAAIAAgACAAMABQADAAMAAQAAAP//
/v/9/wAAAgACAAIAAAAAAAAAAQADAAUABQAHAAYABgAHAAcABgAFAAcABgAIAAcABgAB
AP//+//6//f/+f/5//j/9//0//H/7//t/+n/6f/p/+n/6//r/+r/6f/m/+b/5v/m/+j/
6v/s/+7/8P/w/+//7f/s/+r/6f/n/+j/6f/p/+n/5//n/+n/6v/q/+r/6//t/+//8P/w
//L/8f/z//f//v8JABUAJAA1AEYAXgCAAK0A1ADvAPgA8gDVAJcAQwDo/5T/RP8D/+3+
9v4N/yv/U/97/5v/sf/G/9T/3v/l/+v/7P/r/+n/6P/m/+b/5//p/+z/7f/t/+3/7P/r
/+r/6f/s/+7/7v/v//H/8P/w/+7/7P/u/+//7//0//b/9//3//b/9f/0//P/9v/2//j/
+P/4//j/9//3//X/9v/2//n/+//8//3//f/6//n/+f/5//v//P/+//7////////////+
//3//P/+/wEAAgACAAAAAwAEAAUABgAHAAgACgAKAAcABwAGAAYABQAEAAQABAAHAAgA
CQAIAAYABQAEAAIAAgACAAMAAwABAAAA/v/9//r/+v/6//r//P/9//7////9//z/+//6
//7/AAADAAYACAAHAAcABgAEAAUABgAIAAwACgAKAAcABAADAAEAAQABAAEAAQABAAAA
/v/9//r/9//3//j/+f/6//v/+//6//n/+P/4//n/+//8//7//v/9//z/+//6//j/+f/8
//z/AAABAAIAAwABAAAAAAD//wEAAgADAAQABQAFAAUABgAEAAQAAwAFAAgACAAGAAYA
BgAGAAcABgAFAAUABgAFAAYABQAEAAMAAgABAAQABgAGAAYACAAIAAgACQAGAAcABgAH
AAsADAAOAA8ADAALAA0ADAAOAA0ADAAHAAYAAwADAAEAAAD///3/+//5//f/9v/1//H/
8f/x//H/8f/x//D/7//w//D/8P/w/+7/8P/y//T/9f/2//b/9f/0//L/8f/v/+//7//u
/+3/7v/v//L/9P/z//L/8v/z//b/+P/5//z/+//7//3/AgAJABUAJAA1AEoAYAB8AKUA
zgDvAP4A+gDjALEAXwACAKr/Vv8N/+X+6v4F/yv/Vf+B/6X/u//O/97/5v/t//X/+f/5
//j/+P/3//b/9v/3//j/+f/5//n/+f/5//n/+f/5//r/+f/5//z//P/9//z/+//8//z/
+//9//7//v/9///////////////+/////v8BAAIAAgADAAIAAgABAAMABgAGAAYABQAF
AAUABgAHAAYABgAHAAYACAAJAAoACwAKAAkACAAKAAsADAAMAAoADAAMAAwADAAMAAwA
DQAMAA4ADwAPABAADwAOAA4ADgAQABAAEAAOAA0ADQANAAwACwAKAAoACQAKAAoACQAJ
AAUABAADAAIABAAFAAYABwAIAAgACAAIAAoACgALAAwADwAPABAAEAAPAA8ADwAQABQA
EgASAA8AEAAPAA0ADQAKAAkACAAHAAcABgAGAAQAAQABAAIAAwADAAMAAgAAAAAAAAAB
AAMAAAAAAAEAAAACAAIAAgACAAEAAQADAAIABQAFAAUABQAGAAYABwAHAAgACAAIAAgA
CQAJAAkACgAKAAoACQALAA4ADgANAAsADAALAAsADQALAAsACwAKAA0ADQAMAAkACAAH
AAYABgAGAAYABwAJAAcABwAFAAQAAwACAAEABAAGAAYABgAEAAQABAAFAAUABwAHAAkA
DQAOABAAEQAQAA8AEQAQABEAEQARAA0ACwAHAAYAAwABAAEAAAD///7/+//5//f/9P/z
//L/8f/0//X/9f/1//P/8v/x//D/8P/y//T/9v/3//j/+P/3//T/8v/x/+//8f/x//D/
7//t/+3/7//w//L/8v/z//X/9//4//j/+v/3//n/+/8AAAcAEQAcACkAOgBIAFwAfQCm
AM8A8AD8APUA1QCZAEQA6v+Y/0v/Df/u/vP+C/8t/1X/f/+f/7r/0P/g/+n/8f/0//X/
9f/2//X/9P/0//X/+P/5//n/+f/3//f/9//3//j/+v/6//v//P/8//3//P/7//z//P/7
////AAAAAP///f/9//3//f/+//7/AAAAAAEAAgACAAMAAgACAAEAAwAGAAYABgAFAAQA
AwADAAMAAwAEAAYABgAGAAcACAAJAAgABwAGAAgACwAMAAwACgAKAAoACgAKAAsADAAO
AA4ADwAPAA4ADgALAAoACgAKAA0ADgAPAA4ADQANAA0ADAAKAAoACwALAAoACgAJAAkA
BwAGAAUABAAGAAcACAAJAAYABgAGAAYACQAKAAwADgARABEAEgASABEAEQARABIAFwAW
ABcAFQAUABMAEQARAA8ADwAPAA8AEQAQABAADgAKAAkACQAJAAoACwALAAoACQAIAAgA
CQAHAAgACgAKAAoACgAKAAoACQAJAAsACgAMAA0ADgAPAA0ADAAMAAsADQAOAA8AEAAS
ABEAEAAQAA8AEAAQABMAFQAWABYAFQAUABMAEwAVABQAFQAWABYAFwAVABUAFQAUABMA
EgASABQAFQAVABUAEgAQAA8ADwAOABAAEgASABIAEgARABAADwAPAA0ACwALAAkADAAN
AA4ADwAOAA4ADAAKAA0ADgAPABEAEAARABAAEQAUABQAFQAVABcAFwAaABoAGQAXABUA
DwAQAA8AEQARABAADwANAAsACgAHAAUAAwADAAMAAwADAAAA///9//v//f/+////AAD9
//7///8AAAIAAgABAP//AAAAAAEAAQD///3/+v/3//v//f8BAAQAAgAAAP////8BAAIA
AgAEAAsADQARABQAGQAhADAAQwBWAG4AjgCzANwA/wAUARYBBwHbAJkASAD0/6T/W/8l
/xD/Gf8r/0f/c/+d/7v/0v/m//D/8//3//z//f/9//7/AQACAAQABwAGAAUAAwABAAMA
BQAHAAkACQAKAAkACQAJAAgACAAGAAcACgAMAA0ACwAKAAgABQAJAAsADQAPAA8ADgAP
AA4ADgAOAA0ADQAPABAAEAATABIAEAAOAAsADQANAA4ADwAOAA4ADwAOAA8ADwAPAA8A
EQARABEAFAASABIAEQAOABEAEgATABQAFAAUABUAFAAVABUAFAAUABYAFgAXABgAFwAW
ABUAEgAUABUAFgAWABUAFAAUABMAEQAQAA4ADQAOAA4ADgAOAAwACwAKAAkACwAMAA0A
DgAOAA4ADwAQABIAEQARABAAEgATABQAFgAXABQAEwAPABAAEQARABMAEAAPAA4ADQAO
AAwACwAIAAcABwAIAAkABgAFAAMAAAABAAIABAAHAAQABAAFAAQABQAEAAMAAgADAAUA
CQAKAAoACQAIAAcACAAKAA0ADwAQABAAEAAQABIAEQAQABAAEwAUABQAFwAWABQAEQAN
AA4ADwARABUAFAATABIAEAARAA8ADwAPABEAEQARABIAEAAPAA0ACwAKAAoACwANAAsA
CgAJAAgACQAIAAcABgAHAAcACAAIAAYABwAEAAAABQAIAAgABwAGAAUABAADAAIAAQAB
AAIAAQACAAEA/v/9//z/+//+/wAAAAAAAAIAAgACAAMAAQADAAMABQAHAAgACgALAAgA
BwAJAAgACwALAAsABwAHAAUABgAFAAQAAwABAP///v/9//3//f/5//f/9f/z//T/9f/1
//X/9P/0//T/9P/z//T/9f/2//f/+P/4//f/9f/0//T/8//1//X/9P/z//H/8f/z//T/
9P/0//X/9//4//r/+//+//////8BAAgAEQAfADAAQwBWAG4AjgCzANwA+QAGAQQB7wC9
AG8AGADC/3D/J/8B/wL/F/8z/1X/g/+n/7//0v/g/+r/8f/5//v/+//6//r/+f/4//j/
+f/7//3//v////////////////8AAP////8CAAIAAwACAAEAAgACAAEABQAGAAYABQAH
AAcABwAHAAUABAAFAAQABgAIAAkACwAIAAgABwAJAAwADAAMAAsACgAJAAkACQAIAAgA
CQAIAAoACwAMAA0ACgAJAAgACgANAA4ADgAMAA4ADgAOAA4ADgAOAA8ADgAQABEAEQAS
AA8ADgAOAA4AEgASABIAEAARABEAEQAQAA8ADgAOAA0ADAAMAAsACwAJAAgABwAGAAcA
BwAHAAcABgAGAAYABgAIAAgACQAKAA0ADQAOAA4ADgAPABAAEgAWABQAFAARABEAEQAQ
ABEAEAAPAA4ADQAPAA4ADgAMAAoACQAJAAkACwALAAoACAAJAAgACAAJAAgACAAJAAgA
CwAMAA==
         </WaveFormData>
      </LeadData>
      <LeadData>
         <LeadByteCountTotal>10000</LeadByteCountTotal>
         <LeadTimeOffset>0</LeadTimeOffset>
         <LeadSampleCountTotal>5000</LeadSampleCountTotal>
         <LeadAmplitudeUnitsPerBit>4.88</LeadAmplitudeUnitsPerBit>
         <LeadAmplitudeUnits>��V</LeadAmplitudeUnits>
         <LeadHighLimit>2147483647</LeadHighLimit>
         <LeadLowLimit>268435456</LeadLowLimit>
         <LeadID>V3</LeadID>
         <LeadOffsetFirstSample>0</LeadOffsetFirstSample>
         <FirstSampleBaseline>0</FirstSampleBaseline>
         <LeadSampleSize>2</LeadSampleSize>
         <LeadOff>FALSE</LeadOff>
         <BaselineSway>FALSE</BaselineSway>
         <ExcessiveACNoise>FALSE</ExcessiveACNoise>
         <MuscleNoise>FALSE</MuscleNoise>
         <LeadDataCRC32>3059578882</LeadDataCRC32>
         <WaveFormData>
/P/8//z//P/8//z//P/8//v/+v/5//j/+P/4//j/+P/4//j/+P/4//j/+P/4//j/+v/6
//r/+v/6//r/+v/6//z//P/8//z//v/+//7//v/+//7//v/+/wAAAAAAAAAAAAAAAAAA
AAAAAAAAAAAAAAAAAAAAAAAAAAAAAAAAAAAAAAAAAAAAAP7//v/+//7//P/8//z//P/6
//r/+v/6//j/+P/4//j/+f/5//j/+P/2//b/9v/2//b/9//3//f/+f/5//n/+v/8//3/
/f/9/wEAAQABAAIAAAACAAIAAgADAAMAAwACAP///v/+//3//v/9//z/+f/1//P/8v/w
/+7/7P/s/+z/7f/t/+3/7f/s/+z/6//q/+z/7P/s/+7/8P/y//P/9P/z//D/7v/t/+v/
6v/q/+j/6v/r/+//8f/t/+3/7f/t/+//7//w//L/9f/3//v///8DAAoAFgAnAD0AVQBx
AJcAwQDqAAkBHAEWAe8ArgBiABsA1f+Q/17/Tf9U/2D/cv+O/6n/vf/O/9v/4f/k/+f/
6v/q/+r/6v/s/+3/7f/t//D/8P/v/+//7v/u/+3/7f/t/+7/7v/u/+//8f/y//P/8v/x
//D/7//u/+7/7v/u/+//8f/y//T/9P/0//T/9P/y//L/8v/z//P/8//0//T/9v/2//b/
9v/0//T/9f/2//T/9P/0//T/9//4//r/+//5//j/9v/0//T/9f/3//j/+f/7//z//f/9
//z/+//6//v/+//6//r/+v/6//r/+//7//v/+//7//z//P/7//v/+P/3//b/9f/2//b/
9//5//j/9v/1//T/9v/2//b/9//3//f/+f/6//v//P/+/////f/+//////8BAAIAAgAD
AAUABQAGAAYABQAFAAMAAwACAAEAAAAAAAEAAQAAAP///v/9//3//f////7//v/9//r/
+v/8//z/+v/5//n/+f/7//v/+//7//7//v/+///////////////9//7///8AAAIAAgAC
AAIAAwADAAMAAwAEAAQABAAEAAQABQAFAAQABgAHAAcABwAHAAcABwAHAAQAAwACAAEA
AwADAAMAAwAFAAUABQAEAAIAAgACAAIAAwABAP7//v8AAAAAAAAAAAAAAAAAAAAA/f/9
//z//P/+//7//v/+//7/////////AQABAAEAAgACAAMAAwADAAYABwAIAAoACAAKAAoA
CgAMAAsACgAIAAcABgAGAAUABgAFAAQAAQAAAP/////+//3/+v/5//j/+v/5//j/9//1
//b/9v/2//j/+P/4//r/+//8//z//P/+//z/+//7//n/+P/4//b/9P/1//n/+//3//f/
9//3//v/+//8//7/BQAJAAUABQANABYAHgAxAE0AZwCFAKsA1QD+ACMBPAFCASMB5gCg
AFcADwDI/4z/bf9u/3b/fP+Q/63/w//U/+X/7//0//f/+f/6//v//P/+//////////3/
/P/6//n/+v/8//3////9//7//v/+//7/////////AQABAAEAAQAAAAAAAAAAAAEAAwAE
AAYABQAEAAMAAgADAAQABQAHAAUABQAGAAYABgAGAAYABgAEAAQABQAGAAYABgAGAAYA
CAAIAAkACQALAAwADAAMAAoACQAJAAgACgALAAsACwAMAAwADAAMAAsACwAKAAoACwAM
AA0ADwANAA0ADQANABAAEAAPAA8AEAAPAA4ADQANAAwADAANAA0ADAAMAAwACgAKAAoA
CwALAAsADQAOAA4ADgAPAA8AEAASABQAFQAVABYAFgAXABUAFQAWABYAFQAVABMAEwAS
ABEAEAAQAA8ADwAOAA0ACgAJAAkACQALAAoACgAJAAYABgAIAAgACAAHAAcABwAJAAkA
CQAJAAgACAAIAAkACwALAAsACwALAAwADQAOAAwADAAMAAwADwAPAA8ADwAQABAAEAAQ
ABAAEQARABAAEgATABMAEwAQAA8ADgANAA0ADQANAA0ADQANAA0ADQANAA0ADQAMAAoA
CgAKAAoACQAHAAgABgAGAAYABgAGAAYABgAGAAMAAwACAAIAAgACAAIAAgAAAAEAAQAB
AAMAAwADAAQABAAFAAUABQAHAAcABwAIAAgACgAKAAoADAALAAoACAAGAAQAAwABAAEA
AQABAP///f/7//r/+P/4//b/9v/2//b/9f/0//P/8f/y//L/8v/y//L/8v/0//X/9v/2
//b/9v/0//P/8//x//D/8P/u/+7/7//z//X/8//z//P/8//1//X/9v/4//v///8DAAcA
DQAYACoAQQBdAH0AoQDNAPkAHAEzATgBIgHrAJ4AUgAHALn/fP9g/2P/bP90/4r/pv+7
/83/3P/n/+v/7v/x//D/8P/w//D/8P/x//H/8f/w//D/7//v/+//8P/w//H/8f/y//L/
8v/y//P/8//z//P/8//z//P/9P/0//T/9P/0//X/9f/2//j/+P/4//j/9v/2//b/9//3
//f/+P/4//j/+P/4//j/+P/4//n/+v/6//r/+v/6//j/+P/5//n/+f/6//r/+v/7//v/
/P/8//z//f/9//3//v/+//7//v/9//3//P/8//7//v/+///////////////+//7//f/9
//3//f/9//3//f/8//z//f/9//z//P/8//r/+v/6//v/+f/5//v//P/9//7/AAABAAEA
AgADAAMABQAGAAYABwAHAAcACAAIAAcABwAFAAUABgAFAAQABAABAAEAAAD///7//f/9
//3//f/8//z/+//6//r//P/8//7//f/9//3//f/9//3//f/8//z//P/9//3//f/9//3/
//8AAAEAAgACAAIAAgACAAMAAwADAAMABAAEAAQABAAEAAUABQAEAAQABQAFAAUABQAF
AAUABQADAAMAAwADAAMAAwADAAMAAwABAAEAAgAAAAAAAAAAAAAAAAAAAAAA//////7/
/v/8//z//P/8//z//f/9//3/////////AAAAAAEAAQABAAMAAwADAAQABAAGAAYABgAI
AAcABgAEAAMAAgACAAEAAgABAAAA/f/7//n/+P/2//X/8v/x//D/8v/x//D/7//v//D/
8P/w//L/8v/y//T/8//0//T/9P/2//T/8//z//H/8P/w/+7/7P/t//H/8//z//P/8//z
//P/8//0//b/+f/7////AQAFAAoAFAAlAD0AVwB3AJ0AyQD0ABUBKAEsAQ8B0gCGADkA
7/+i/2b/T/9W/2T/dP+O/6n/v//Q/+H/6f/u//H/8v/y//L/8v/y//P/8//z//L/8v/x
//H/8f/y//L/8//z//T/9P/0//T/9f/1//X/9f/1//X/9f/2//b/9v/2//b/9//3//j/
+v/6//r/+v/6//r/+v/7//v/+//8//z/+v/6//r/+v/6//r/+//8//7//v/+//7//P/8
//3//f/9//7//v/+//////8AAAAA/v////////8AAAAAAAAAAAEAAQAAAAAAAgACAAIA
AwADAAMAAwADAAIAAgABAAEAAQABAAEAAQABAAAAAAABAAEAAAAAAAAA/v/+//7/////
////AQACAAEAAgAEAAUABQAGAAcABwAHAAgACAAJAAkACQAKAAoABwAHAAUABQAGAAUA
BAAEAAEAAQAAAP///v/9//3//f/9//z//P/7//r/+v/8//z//P/7//v/+//7//v/+//7
//z//P/8//3/+//7//v/+//9//7///8AAP7//v/+//7///////////8AAAAAAAAAAAAA
AQABAAAAAAABAAEAAQADAAMAAwADAAMAAwABAAEAAgAAAAAAAAAAAAAAAAAAAAAA/f/9
//z//P/+//7//v/+////AQACAAMAAwABAP///v/+/////////wMAAwADAAQABAAGAAYA
BgAEAAMAAgAAAAEAAAAAAP//AAD///7/+//4//X/8//w/+7/7P/s/+z/7f/t/+3/7f/t
/+7/7v/u/+3/7P/r/+z/7v/w//H/8v/y//D/7//v/+z/6v/p/+b/5v/n/+v/7f/u/+//
8P/x//D/7//v//D/8//1//n/+////wQADgAbAC8ASQBhAH8AqwDWAPsAEgEcAQcB0gCM
AEMA//+4/3T/Uf9S/1z/aP+C/5//tf/G/9n/5//s/+v/7v/u/+7/7v/s/+3/7f/t/+//
8P/w//H/7//w//D/8f/v//D/8P/w//D/8f/x//H/8v/z//T/9f/1//T/8//y//P/9f/2
//j/9v/2//b/9v/1//T/8//z//X/9f/2//b/9v/2//b/9v/3//j/+v/8//v/+v/5//j/
+P/4//n/+f/7//z//P/8//r/+f/5//j/+f/7//z//f/+//7//v/+//7//f/7//r//f/+
////AQABAAEAAQABAAAAAAD/////AAD///7//f/9//z//P/9//3//P/8//z//P/8//z/
/f/9//3///8AAP//AAACAAMAAwAEAAUABQAHAAgACAAJAAcABwAIAAgABwAHAAUABQAE
AAMAAgACAAMAAwACAAEAAAD////////9//z//P/7//r/+v/8//z//v/9//3//f/9//3/
/f/9//7//v/+/////v/9//z/+//9//7///8AAAAAAAAAAAAAAwADAAMAAwAEAAQABAAE
AAIAAwADAAIABAAFAAUABQADAAMAAwADAAUABQAFAAUABwAFAAUABgAEAAQABAAEAAIA
AgACAAIAAQABAAAAAAAAAAAAAAAAAAEAAwAEAAUABgAFAAQABAAGAAcABwAHAAkACQAJ
AAoACgAMAAwADAAOAA0ADAAKAAkACAAIAAcABAADAAIA///9//v/+v/4//r/+P/4//j/
9v/1//T/8//0//b/9//4//b/9v/2//j/+f/6//r/+v/8//r/+f/5//X/9P/0//L/9P/1
//n/+//5//n/+f/5//3//f/+/wAAAQABAAUADQATABoAKgBFAGMAfwClANMAAQEmAUEB
SAEwAfcAsABiABcAzf+O/27/cf94/3z/jP+o/73/y//g/+//8//4/////v/8//r/+P/4
//n/+f/5//z//P/7//v/+f/6//r/+//7//z//P/8//r/+//7//v//f/9//3//f/8//z/
/P/8//z//f/9//7/AAAAAAAAAAACAAIAAgADAAEAAQACAAIAAgACAAIAAgACAAIAAwAE
AAQABAAEAAQAAgACAAMAAwAFAAYABgAGAAUABQAGAAYABgAHAAcABwAIAAgACAAIAAcA
BwAGAAYACAAIAAgACQAJAAkACQAJAAoACgAJAAkACgAJAAgABwAFAAQABAAFAAUABAAE
AAQABAAEAAQABQAFAAUABwAIAAcACAAKAAsACQAKAAsACwALAAwADAANAAsACwAMAAwA
CQAJAAcABwAIAAcABgAGAAMAAwACAAEAAAD////////9//z//P/7//j/+P/6//r//P/7
//v/+//5//n/+f/5//r/+v/6//v//f/9//3//f/7//z//f/+////AAABAAIAAQABAAEA
AQACAAIAAgACAAIAAwADAAIAAgADAAMABQAEAAQABAAEAAQAAwACAAEAAAABAAEAAAAA
AP7//v/+//7//v////////8BAAEAAQACAAAAAQABAAEAAwADAAMABAAEAAYABgAGAAYA
BQAEAAIA///+//7//f/8//v/+v/3//f/9f/0//L/8P/u/+7/7v/u/+3/7P/r/+v/7P/s
/+z/6v/q/+r/7P/t/+7/7v/u/+7/7P/r/+v/6//q/+r/6P/o/+n/7f/v/+v/6//r/+v/
7//v//D/8v/z//X/9//5//3/BAASACUAQQBbAHsApQDVAP4AGwEsASoBBQHCAHQAJwDZ
/4z/XP9R/1z/aP96/5T/q/+//9D/3f/h/+b/6f/q/+r/6v/q/+j/6f/p/+n/6v/q/+n/
6f/r/+z/7P/t/+v/7P/s/+z/7P/t/+3/7f/t/+3/7f/t/+7/7v/u/+7/7v/v/+//8P/w
//D/8P/w//D/8P/w//H/8f/x//L/8v/y//L/8v/y//L/8v/z//T/9P/0//T/9P/y//L/
8//z//P/9P/0//T/9f/1//b/9v/2//f/9//3//b/9v/2//b/9//3//b/9v/4//j/+P/5
//n/+f/5//n/+v/6//n/+f/4//f/9v/1//X/9P/0//X/8//y//L/8v/0//T/9P/1//X/
9f/3//j/9//4//r/+//7//z//f/9//3//v/+/////////wAAAAD//////f/9//z/+//6
//r/+f/5//j/9//2//X/9f/1//X/9P/0//P/8v/y//T/9P/0//P/8//z//X/9f/1//X/
9P/0//T/9f/1//X/9f/1//X/9v/3//j/+P/4//j/+P/4//j/+P/4//r/+v/6//r/+f/5
//j/+P/6//r/+v/6//r/+//7//v//v///wAAAgAAAAEAAQABAAMAAwADAAQABAAGAAYA
BgAFAAMAAQD+//3//P/8//v/+P/3//b/8//x/+//7v/s/+z/6v/q/+r/6v/p/+j/5//n
/+j/6P/o/+r/6v/q/+z/7P/s/+v/6v/q/+j/5//n/+X/5P/k/+L/5P/l/+n/6//n/+f/
5//n/+v/6//s/+7/8f/x//P/9f/3//7/DAAhADcAUwB1AJ8AzwD0ABEBHAEQAd8AmgBM
AP//sf9s/0b/Rf9U/2T/ev+W/6v/vf/O/9v/3//i/+X/5v/m/+b/5v/o/+n/6f/p/+n/
6P/m/+X/5//o/+j/6f/n/+j/6P/o/+j/6f/p/+n/6//r/+v/6//s/+z/7P/s/+z/7f/t
/+7/7P/s/+z/7P/s/+z/7P/t/+3/7f/u/+7/8P/w//D/8P/w//D/8f/y//D/8P/w//D/
8P/w//H/8f/x//L/8v/y//H/8f/y//L/8v/z//P/8//0//T/9P/0//P/8//y//L/9P/0
//T/9f/z//P/8//z//b/9v/1//X/9P/z//L/8f/x//D/8P/x//H/8P/w//D/7v/u/+7/
7//x//H/8//0//X/9v/4//n/+f/6//v/+//7//z//P/9//z/+//7//r/+f/5//f/9//2
//X/9P/0//X/9f/0//P/8v/x//H/8f/v/+7/7v/t/+7/7v/w//D/8P/v/+//7//v/+//
7//v//D/8P/w//H/8f/x//H/8f/x//L/8//0//L/8v/y//L/8//y//T/9P/0//T/8v/y
//L/8v/x//H/8P/w//H/8v/z//T/9P/1//X/9f/3//f/9//4//r/+//7//v//f/9//3/
/v/8//7//v/+//z/+//6//j/+P/4//n/+f/1//P/8f/t/+v/6f/o/+b/6P/m/+b/5v/j
/+H/3//d/9//4P/g/+D/4f/i/+P/5v/l/+b/5v/m/+X/4v/g/9//3//e/97/3P/d/9//
5P/n/+L/4f/g/9//4f/h/+L/5P/n/+v/7//1//X/9P/6/wcAGwAzAE8AcwCdAMgA7QAE
AQoB7wC4AHIAKQDj/57/YP9D/0b/Uv9i/4D/n/+x/77/y//T/9b/2//d/97/3//g/+L/
4//j/+P/4v/i/+H/4f/j/+T/5P/l/+X/5v/m/+b/5v/n/+f/5//m/+X/5P/j/+b/5v/m
/+b/6P/p/+n/6v/p/+j/5//m/+f/6P/p/+v/6f/p/+r/6v/q/+r/6v/q/+z/7P/t/+7/
8P/w//D/8P/u/+7/7//v/+//8P/w//D/8v/z//X/9v/z//P/8v/x//L/8v/y//L/9P/1
//X/9v/0//T/9P/1//X/9f/1//X/+P/4//f/9//0//P/8v/x//H/8P/w//H/8f/w//D/
8P/y//L/8v/z//P/8//1//b/9//4//r/+//9//7/////////AAAAAAEAAAD//////v/+
/////v////7//f/8//z//f/9//z/+//4//f/9//3//f/9v/2//X/9v/2//j/+P/3//X/
9P/z//X/9f/1//X/+P/4//j/+f/3//f/9//3//n/+v/7//z/+v/6//r/+v/9////AAD+
//7//v/+//7//v/+//7//f/9//z//P/9//7///8AAAAAAQABAAEABgAHAAgACgAHAAcA
BgAFAAcABwAHAAgACgAMAAwADAALAAkABwAEAAUABAAEAAMABAADAAIA///6//f/9f/y
//P/8v/z//T/8v/x//D/7//w//L/8//0//L/8v/y//T/9//4//j/+P/2//T/8//z/+//
7v/u/+z/7f/v//T/9//1//X/9f/1//n/+f/6//z/+//9/wMACQALAA4AHAAzAE0AaQCN
ALkA5QAOAS8BPgE0AQkBxAB4AC0A4f+a/2z/Y/9o/3D/gP+c/7P/x//Y/+f/8//6//f/
9v/0//L/8P/x//P/9P/1//b/9v/1//X/9f/2//b/9//5//r/+v/6//j/+f/5//n/+f/5
//n/+f/6//r/+v/6//z//f/9//7//v/+//7//v/8//z//P/9//////8AAAAA/v/+//7/
/v/+//7///8AAAAAAAAAAAAAAAAAAAEAAQD//wAAAAAAAAEAAQACAAIAAgADAAMAAwAE
AAQABAAEAAUABQAEAAQABAAEAAQABQAFAAUABQAFAAYABgAFAAUABAADAAIAAQABAAAA
AAABAAEAAAAAAAAAAAAAAAAAAQABAAEAAwAEAAUABgAIAAkACwAMAA0ADQALAAwADAAN
AAsACwAMAAwACwALAAkACQAIAAcABgAGAAUABQAEAAMAAgABAAEAAQABAAAAAAD///7/
/v8AAAAA/v/9//3//f///////////wAAAAAAAAEA//////////8BAAIAAwAEAAQABAAE
AAQAAwADAAMAAwAEAAQABAAEAAQABAAGAAYABgAGAAQABAAEAAQAAwADAAIAAgACAAIA
AgACAAAAAQABAAEABQAFAAUABgAEAAUABQAFAAUABQAFAAYABgAIAAgACAAGAAUABAAC
AP///v/+//3//P/7//r/9//1//P/8v/w//L/8P/w//D/7//t/+v/6f/r/+z/7P/s/+z/
7P/s/+7/7//w//D/8P/u/+z/6//r/+n/6P/o/+b/5v/n/+v/7f/r/+v/6//r/+3/7f/u
//D/9f/3//n/+/8BAAoAGAAvAEkAZwCPAL0A6QAMASUBMAEcAecAnABOAAEAs/9w/1T/
Vf9g/27/hP+c/7P/xf/U/93/4f/m/+n/6f/o/+f/5v/m/+f/5//n/+b/5v/l/+X/5//o
/+j/6f/p/+r/6v/q/+j/6f/p/+n/6//r/+v/6//s/+z/7P/s/+z/7f/t/+7/7v/u/+7/
7v/u/+7/7v/v/+//7//w//D/8P/w//D/8P/w//D/8f/y//L/8v/y//L/8P/w//H/8f/x
//L/8v/y//H/8f/y//L/9P/1//X/9f/0//T/9P/0//X/9f/0//T/9P/0//T/9f/1//X/
9f/1//T/9P/z//P/8v/x//D/7//v/+7/7v/v/+//7v/u/+7/7v/u/+7/7//x//H/8//0
//X/9v/4//n/+//8//3//f///wAAAAABAP////8AAAAA//////3//f/8//v/+v/6//n/
+f/4//f/+P/3//f/9//3//b/9v/1//T/9P/2//b/+P/3//f/9//3//f/9//3//j/+P/4
//n/+f/5//n/+f/5//r/+//8//z//P/8//z/+//7//v/+//+//7//v/+//z//P/+//7/
/v/+//7//v/+//7//f/9//z//P/8//z//P/8//z//f/9//3/////////AAAAAAEAAQAB
AAEAAQABAAIAAgAEAAQABAAEAAMAAgAAAP3//P/8//v/+v/5//j/9f/z//H/8P/u/+7/
7P/s/+z/7P/r/+r/6f/p/+r/6v/q/+v/7P/t//D/7//w//D/8P/u/+z/6//r/+n/6P/o
/+b/6P/p/+3/7//t/+3/7f/t/+//7//w//L/9f/3//v//f8BAAoAFAAlAD8AWwB7AKcA
1QD+ABsBKAEcAfEAqABYAA0Av/94/07/Tf9a/2z/gP+c/7H/wf/S/+H/5//s/+//7//u
/+3/7P/s/+3/7f/t/+7/7v/t/+3/7f/u/+7/7//v//D/8P/w/+7/7//v/+//8f/x//H/
8f/y//L/8v/y//L/8//z//T/9P/0//T/9P/0//T/9P/1//X/9f/2//b/9v/2//b/9v/2
//b/9//4//j/+P/4//j/9v/2//f/9//5//r/+v/6//n/+f/6//r/+P/5//n/+f/8//z/
/P/8//v/+//6//r/+v/6//r/+//7//v/+//7//r/+v/5//n/+v/5//j/9//3//b/9v/3
//X/9P/0//T/9v/2//b/9//3//f/+f/6//v//P/+//////8AAAEAAQACAAQABQAHAAUA
BQAGAAYAAwADAAEAAQACAAEAAAAAAP3//f/8//v//P/7//v/+//7//r/+v/5//j/+P/6
//r/+v/5//n/+f/5//n/+f/5//r/+v/6//v/+//7//v/+//5//r/+//8//7//v/+//7/
/f/9//3//f8AAAAAAAAAAAAAAQABAAAA/v////////////////////////8AAP7//v/+
//7//P/8//z//P/7//v/+v/6//z//P/8//z/+v/7//v/+/////////8AAP7/////////
AQABAAEAAgAEAAYABgAGAAQAAwACAAAA///+//7//f/8//v/+v/3//P/8f/w/+7/7v/s
/+z/7P/u/+3/7P/r/+3/7v/u/+7/7f/s/+v/7P/v//D/8P/w//H/8P/w//H/7v/s/+v/
6P/m/+f/6//t/+z/7f/u/+//7//v//D/8v/z//X/9//5//3/AgAKABsAMwBJAGEAgwCv
ANoA/QAUARwBBwHSAIwARQABALr/dP9R/1D/Wv9m/4D/nf+x/8T/1//j/+j/6//s/+z/
7P/s/+7/7//v/+//8P/w/+//7//t/+7/7v/v/+//8P/w//D/8v/z//P/8//z//P/8//z
//L/8v/y//L/9P/1//X/9v/2//b/9v/2//b/9v/2//f/9f/1//b/9v/4//j/+P/4//b/
9v/3//j/+P/4//j/+P/6//r/+//7//v//P/8//z/+//7//z//P/6//v/+//7//7//v/+
//7//f/9//z//P/+//7//v////3//f/9//3/AAAAAP////8AAP///v/9//z/+v/5//n/
+v/6//v//P/+//7//v////7//f/+//7/AQACAAQABQAHAAgACQAJAAkACgAKAAsACwAL
AAwADAANAA0ACwALAAwACwAKAAoACQAJAAgABwAGAAUABQAFAAcABgAGAAUAAgACAAQA
BAAEAAMAAwADAAUABQAFAAUABAAEAAQABQAHAAcABwAHAAUABgAHAAgACwAMAA0ADgAO
AA0ADAALAA4ADgAOAA4AEAARABEAEAAOAA8ADwAPABAAEQASABMAEAAPAA4ADQANAA0A
DQANAA8ADwAPAA4ADAAMAAwADAALAAwACgAKAAoACgAMAAwADAAMAAkACQAIAAgACgAK
AAoACgAKAAsACwALAA0ADQANAA4ADgAPAA8ADwARABEAEQASABQAFgAWABYAGAAXABYA
FAAVABQAFAATABAADwAOAAsACQAHAAYABAAEAAIAAgACAAQAAwACAAEAAQACAAIAAgAC
AAIAAgAEAAUABgAGAAYACAAGAAUABQABAAAAAAD+/wEAAwAIAAsABgAFAAQAAwAHAAcA
CAAKAA0AEQAVABsAHwAmADgASwBfAHsAnwDJAPcAIAE/AVQBUgEtAeoAoABTAAkAwv+M
/3n/fv+I/5L/qv/D/9X/5v/3////AAAFAAcACAAJAAoACAAJAAkACQAKAAoACQAJAAsA
DAAMAA0ADwAQABAAEAAPAA8ADgANAA8ADwAPAA8AEgASABIAEgAQABEAEQASABIAEgAS
ABIAEgASABIAEwATABMAFAAUABYAFgAWABYAFAAUABUAFgAWABYAFgAWABYAFgAXABcA
FQAWABYAFgAXABcAGAAYABgAGQAZABkAGAAYABgAGAAbABsAGgAaABgAGAAYABkAGwAb
ABsAGwAaABoAGQAZABoAGQAYABcAFwAWABYAFwAVABQAFAAUABQAFAAUABUAFQAVABcA
GAAXABgAGgAbABsAHAAdAB0AHwAgACAAIQAhACEAIgAiACEAIQAfAB8AHgAdABwAHAAb
ABsAGgAZABcAFQAUABMAFQAUABQAEwAQABAAEgASABQAEwATABMAEQARABEAEQASABIA
EgATABUAFQAVABUAFwAYABkAGgAaABoAGgAaABsAGwAbABsAGgAaABoAGgAaABsAGwAa
ABoAGwAbABsAGQAZABkAGQAXABcAFwAXABUAFQAVABUAFQAVABUAFAASABIAEgASABMA
EwASABEAEAAQABAAEQAQAA8ADgALAAwACwAMAA0ADQAMAAwACgAKAAoACgAKAAoACgAK
AAkACQAIAAgACAAIAAgACAAIAAkACQAJAAsACwALAAwADgAPAA8ADwAPAA8ADwAQABIA
FAAUABQAFgAVABQAEgAPAA4ADgANAA4ADQAMAAkACQAHAAYABAADAAAA///+/wAA///+
//3//f/+//7//v/+//7//v8AAAAAAAD///7////+//7///////7//v/8//n/+f/8//3/
/P/9//7/////////AAACAAUACQALAA8AFQAeACwAQQBdAHsAnQDJAPUAGgE3AUQBOgEL
AcYAegAtAN//mv9w/2v/dv9+/47/qv/D/9P/5P/v//X/+v/9//z//P/8//z//P/9//3/
/f/+//7//f/9//3//v/+////AQACAAIAAgAAAAEAAQABAAEAAQABAAEABAAEAAQABAAE
AAUABQAGAAYABgAGAAYABgAGAAYABwAHAAcACAAIAAgACAAIAAgABgAGAAcACAAKAAoA
CgAKAAgACAAJAAkACQAKAAoACgALAAsADAAMAAoACwALAAsADgAOAA4ADgANAA0ADAAM
AA4ADgAOAA8ADQANAA0ADQAOAA4ADQANAA4ADQAMAAsACQAIAAgACQAJAAgACAAIAAgA
CAAIAAkABwAHAAkACgANAA4AEAARABEAEgATABMAFAAWABcAGQAZABkAGgAaABkAGQAX
ABcAGAAXABYAFgATABMAEgARABIAEQARABEAEQAQABAADwAOAA4AEAAQABAADwAPAA8A
EQAPAA==
         </WaveFormData>
      </LeadData>
      <LeadData>
         <LeadByteCountTotal>10000</LeadByteCountTotal>
         <LeadTimeOffset>0</LeadTimeOffset>
         <LeadSampleCountTotal>5000</LeadSampleCountTotal>
         <LeadAmplitudeUnitsPerBit>4.88</LeadAmplitudeUnitsPerBit>
         <LeadAmplitudeUnits>��V</LeadAmplitudeUnits>
         <LeadHighLimit>2147483647</LeadHighLimit>
         <LeadLowLimit>268435456</LeadLowLimit>
         <LeadID>V4</LeadID>
         <LeadOffsetFirstSample>0</LeadOffsetFirstSample>
         <FirstSampleBaseline>0</FirstSampleBaseline>
         <LeadSampleSize>2</LeadSampleSize>
         <LeadOff>FALSE</LeadOff>
         <BaselineSway>FALSE</BaselineSway>
         <ExcessiveACNoise>FALSE</ExcessiveACNoise>
         <MuscleNoise>FALSE</MuscleNoise>
         <LeadDataCRC32>2517654163</LeadDataCRC32>
         <WaveFormData>
BAAEAAQABAAEAAQABAAEAAMAAgABAAAAAAAAAAAAAAAAAAAAAAAAAAAAAAAAAAAAAgAC
AAIAAgACAAIAAgACAAIAAgACAAIABAAEAAQABAAEAAQABAAEAAQABAAEAAQABAAEAAQA
BAAEAAQABAAEAAQABAAEAAQABAAEAAQABAACAAIAAgACAAAAAAAAAAAAAgACAAIAAgAA
AAAAAAAAAP7//v/+//3//v/+////AAD+//7//f/9//7//v///wAAAQACAAIAAgADAAMA
AwADAAYABgAHAAcABQAHAAgACAAJAAkACgAJAAYABQAFAAUABQAFAAYABQACAAEA///9
//z/+//5//f/+P/4//n/+v/5//j/9//2//X/9f/1//f/+v/7//z//f/8//v/+v/3//b/
9P/y//H/8//1//f/+f/3//f/9v/2//X/9f/2//f/+f/7////AwAEAAgADQAbACwAPgBU
AG4AjwCsAMgA3wDmANEArACFAF4AMgD//9L/wf/B/7z/uv/G/9T/2//l//D/8//y//L/
9P/0//T/9P/0//T/9P/0//b/+P/6//z/+P/2//P/8f/v/+//8P/w//P/9f/2//f/9f/1
//X/9v/z//L/8f/w//H/8//0//b/9//4//n/+v/5//j/9v/1//T/9P/z//L/9f/2//j/
+f/3//f/9v/2//X/9P/0//P/9//5//v//v/8//r/+P/2//P/8//0//T/9//5//z//v/8
//z//P/8//n/+P/4//f/9v/3//f/9//7//z//f//////AAAAAAAA///9//v/+f/7//3/
//8BAAAA//////7//v/+/wAAAAABAAIAAwADAAUABgAHAAgABwAFAAQAAgAEAAUABQAG
AAgACAAHAAYABwAHAAYABgADAAMAAgABAAIAAQABAAEA/v/9//3//f////7//f/9//v/
+//7//v/+v/5//j/9//4//n/+v/7//z//f/+//7//v/////////9//z/+//7//3//P/8
//z//v/+//7//v/+///////+/wAAAAAAAAAA/v/+//7//v///wAAAQADAAEA///9//v/
+//6//r/+v/7//3//v////7/+//6//r//P/6//j/9v/3//j/+f/6//r/+v/6//n/9//2
//b/9v/2//b/9f/1//b/9v/3//j/+//8//z//P/7//v/+//7////AAACAAMAAgADAAMA
AgAEAAMAAwABAP7//f/9//3//P/7//v/+f/4//n/+f/5//j/9//1//P/9P/0//X/9v/y
//D/7v/s/+z/7f/u//H/8//z//P/8//1//X/9f/z//L/8P/u/+3/7//x//P/9f/z//H/
7v/s//D/8f/z//X/+/////3/+f/8//7/AwAPACYAQABWAHQAlwC2ANAA6QD4AOsAygCn
AH4AUgAhAPD/1f/R/87/xP/E/9L/2//f/+r/8f/w//D/8//0//X/9v/4//j/+P/4//T/
8v/w/+7/8f/y//L/8//z//P/9P/0//L/8//z//P/9f/1//X/9v/2//b/9v/2//j/+f/5
//r/+f/4//f/9v/4//j/9//3//n/+v/6//r/+v/6//v/+//4//f/9f/0//b/9v/3//f/
+f/5//n/+v/7//z//f/+//z/+//7//r//f/9//7//v/8//z//P/8//7//v//////AgAD
AAMAAwADAAIAAQABAAEAAgACAAIABQAFAAUABQAFAAUABQAFAAcABwAIAAgABgAGAAgA
CAAJAAoACwALAAoACgAKAAoADQANAA4ADgAPAA8ADgAOABAAEAAPAA4ACwALAAoACgAJ
AAkACAAHAAgABwAHAAcABAADAAMAAwADAAIAAQABAAEAAQABAAEA//////////8BAAEA
AQABAP////////7/AAABAAEAAQACAAIAAgADAAMAAgACAAIABAAEAAQABAACAAMAAwAC
AAIAAgACAAIABQAGAAcACAAEAAIAAAD/////////////AQAAAAAAAAD+//////////3/
+//7//z//P/6//r/+v/6//r/+v/6//r/+v/5//v/+v/6//r/+f/4//b/9f/2//b/9//4
//n/+v/6//r//f/9//3//f/8//z//f/9//3///8AAAAAAgABAAEA///9//v/+v/5//r/
+f/5//f/9v/1//P/8f/v/+//7v/t/+3/7P/s/+z/7P/s/+z/7P/r/+v/6//t/+3/7f/t
/+3/7f/t/+3/6//r/+r/6f/p/+j/6f/q/+v/7f/t/+z/7P/t/+3/7v/v//H/8//1//f/
+v8AAAsAHwA2AE4AagCMAK0AzADkAPMA7ADPAKYAfQBOABgA5f/M/8n/w/+6/77/yv/S
/9n/4//q/+3/7v/u/+7/7v/u/+7/7P/s/+z/7P/q/+r/6v/q/+v/7P/s/+3/7f/t/+7/
7v/t/+3/7P/r/+3/7f/t/+7/8P/w//D/8P/u/+//7//w//D/8P/w//D/8P/w/+//7//x
//L/8v/y//L/8v/z//P/8f/x//D/8P/y//L/8//z//H/8f/x//L/8v/y//L/8v/z//P/
9P/0//P/8//0//T/9v/2//b/9v/2//b/9//3//j/+f/5//n//P/8//z//f/7//z//P/8
//////////////////////8BAAEAAgACAAAAAAACAAIAAQACAAMAAwAFAAYABwAIAAcA
BwAIAAgACwALAAoACgAKAAoACQAIAAcABwAGAAYABQAFAAQAAwACAAEAAQABAAAA////
///////+//3//f/9//3//f/9///////////////////////////////+//7/////////
AAAAAAAAAQADAAIAAgACAAIAAgACAAIAAgADAAMAAgAEAAQABAAEAAIAAgACAAIABAAE
AAQABQAEAAMAAgABAAMAAgACAAIAAgABAAEAAgABAAAA///+/wAAAAAAAP/////+//7/
/v/+//7//f/9//7//v///wAAAQACAAIAAgADAAMAAwADAAQABAAFAAUABQAHAAgACAAK
AAkACQAHAAQAAwADAAMABAADAAMAAQD+//3/+//5//f/9//2//X/9//2//b/9v/0//T/
9P/0//X/9f/1//f/+f/5//n/+f/5//n/+f/3//j/9v/0//P/8v/z//T/9f/3//f/9v/2
//f/9//4//n/+//9////AQACAAQACQATACYAPABWAHIAkwC0ANAA5wDyAOcAxACdAHYA
RgARAOD/yf/H/8b/wv/G/9L/2//l//D/9//4//j/+P/4//j/+P/4//j/+P/4//j/+P/4
//j/+P/4//f/9//5//n/+v/6//j/+f/5//n/+f/5//n/+v/6//r/+v/6//r/+//7//z/
/P/8//z//P/8//z/+//7//v//P/8//z//P/8//3//f/9//3//P/8//7//v///////f/9
//3//v8AAAAAAAAAAP////8AAAAAAQABAAIAAgACAAIAAgACAAIAAgADAAMABAAFAAUA
BQAIAAgACAAJAAcACAAIAAgACwALAAsACwAJAAkACQAJAAkACQAKAAoADAAMAA4ADgAO
AA4ADgANABAAEAAQABAAEQARABIAEgATABMAEgASABIAEgARABAADwAPAA4ADgANAA0A
DAALAAgABwAHAAcACAAHAAcABwAFAAQAAwADAAMAAwADAAMAAwADAAMAAwADAAMAAwAD
AAUABQAFAAQAAgADAAMAAwAGAAYABgAHAAcABgAGAAYABgAGAAYABgAGAAcABwAGAAQA
BAAEAAQABAAEAAQABAAGAAYABgAHAAcABwAFAAMABAACAAIAAgACAAQABAAEAAMAAwAC
AAIAAgABAAAA/v/9/wAAAgAFAAgABwAGAAQAAgACAAEAAAD//wEAAgAEAAUABwAJAAoA
CgAJAAcABgADAAIAAQABAAEAAgADAAUABQD///3/+v/3//T/8//x/+//8f/y//T/9v/4
//j/+P/4//P/8f/v/+//8v/z//T/9f/4//n/+v/5//b/8v/u/+v/6f/r/+3/7//x//P/
9P/2//T/8//z//P/8//3//f/+f/8/wAABwARACIAOgBMAGAAfQCcALYAzQDcANcAugCZ
AHYATgAdAOr/y//D/8D/uP+8/8r/0//b/+r/9f/4//j/+P/4//j/+P/1//T/8//y//T/
9P/0//T/9v/2//X/9f/0//P/8//y//L/8//z//P/9v/3//j/+v/3//b/9f/0//b/9//3
//j/+P/4//j/+P/1//T/8v/x//L/9P/1//b/9P/0//X/9f/2//f/9//4//b/9v/3//f/
9f/1//X/9v/3//j/+f/6//b/9f/1//T/9//3//j/+P/5//r/+//8//v/+v/6//n/+v/7
//v/+//+//7//v//////AAAAAAAAAAD///7//f////////////////8AAAAAAAAAAAIA
AgAFAAYABwAHAAcABgAFAAQABwAHAAgACAALAAsACgAKAAgACAAHAAYAAwADAAIAAgAD
AAMAAgABAP7//f/9//3//v/9//3//f/8//r/+P/3//n/+f/5//n/+//7//v/+//7//v/
+//7//3//f/9//z/+//7//r/+f/8//z//P/9//3//P/8//z//v/+//7//v8AAAEAAQAA
AP3//P/7//r/+//8//3//v/9//z/+//7//3//f/9//3/AQD+//7//v/8//z//P/8//z/
/P/8//v/+//6//r/+v/6//r/+f/5//z//v8BAAQAAwACAAAA/v/9//3//f/9////AAAC
AAMAAwAFAAYABgAIAAcABwAFAAYABQAFAAUAAQD///7/+//4//f/9f/z//b/9//3//f/
9v/0//P/8v/0//T/9P/0//P/8//z//X/9f/1//X/9f/3//f/9//1//T/8v/w/+//8P/z
//b/+f/3//f/9v/2//n/+f/6//v//f/7//v/AQAGAAgAEQAnAEAAVgB0AJgAuwDaAPgA
BQH+AOEAugCPAGAALAD5/+D/3//b/87/zP/W/9z/3//r//j/+f/6/wAA///+//3//P/7
//r/+f/4//j/+P/4//j/9v/2//X/9f/3//f/+P/4//b/9//3//f/+f/5//n/+v/6//r/
+v/6//r/+//7//z//v/+//7//v/+//7//f/9//v//P/8//z//v/+///////9//3//P/8
//z//P/9//3/+//7//v//P/+//7//v/+//3//f/+//7//////wAAAAACAAIAAgACAAAA
AAABAAEAAgADAAMAAwAEAAQABAAFAAUABgAGAAYABwAHAAcABwAGAAUABAADAAUABQAG
AAYACAAIAAoACgAJAAoACwALAAwADAAMAAwADQANAA4ADgANAA0ADAAMAAoACgAJAAgA
BwAHAAYABgAFAAUABAADAAAA/////////v/9//3//f/7//r/+f/5//n/+f/5//n/+f/5
//n/+f/5//n/+f/5//n/+f/5//j/+P/5//n/+f/4//j/+P/5//v/+v/6//r/+v/6//r/
+v/5//n/+P/2//j/+P/4//j/+P/2//j/+v/6//j/+P/4//j/9v/2//b/9f/1//T/9P/0
//T/9P/z//P/9P/0//X/9v/3//j/+P/4//n/+f/5//n/+v/6//v/+//5//v//P/8//z/
+//7//n/+P/3//f/9//0//P/8//x//D/7//t/+v/6f/p/+j/5//n/+b/5v/m/+j/6P/o
/+j/5f/l/+X/5//p/+n/6f/p/+f/5//n/+X/5v/k/+L/4f/h/+P/5f/n/+X/5f/k/+T/
5//n/+j/6f/r/+v/6//r/+z/8P/5/wcAHgAyAEwAbACPALAAzADfAOgA2QC2AI0AYgAs
APP/yP+7/73/tv+0/7z/xv/N/9n/4v/j/+T/5v/m/+b/5v/m/+T/5P/k/+T/5P/k/+T/
5P/m/+b/5f/l/+X/5f/m/+b/5v/n/+f/5//n/+f/5//o/+j/6P/o/+j/6v/r/+v/7P/q
/+r/6v/q/+z/7P/r/+v/6f/q/+r/6v/q/+r/6//r/+v/6//q/+r/6v/q/+v/6//r/+v/
6//s/+z/7P/s/+z/6//r/+z/7P/t/+3/7v/u/+7/7v/u/+7/7v/u/+//7//w//H/8f/x
//L/8v/y//P/8//0//T/9P/z//P/8//z//X/9f/1//X/9f/1//b/9v/2//b/+P/4//n/
+v/7//v//P/8//z//P/9//3//v/+///////+//7//v/+//3//P/7//v/+v/6//f/9//2
//X/9v/1//X/9f/0//P/8//z//P/8v/x//H/8//z//P/8//z//P/8//z//P/8//z//P/
8//z//P/8v/y//P/8//z//T/9P/0//X/8//0//T/9P/0//T/9P/0//T/9P/0//P/9f/0
//T/9P/0//T/8//z//b/9v/3//j/+//8//z//P/9//3//f/9//7//v////////8BAAIA
AgABAP///v/7//r/+f/5//n/9v/1//X/8//y//H/7//t/+3/7f/s/+v/6f/o/+j/6P/q
/+r/6v/q/+v/6//r/+3/7v/t/+z/6//r/+v/6//p/+r/6P/m/+X/5f/n/+n/6//p/+n/
6P/o/+v/6//s/+3/8f/z//P/8f/y//T//f8NACIANgBOAHAAkwCwAMoA3QDcAMMAngB3
AEoAFgDh/8D/uf+7/7j/uv/E/8r/0//f/+j/6f/q/+z/7P/s/+z/7P/s/+z/7P/s/+r/
6v/q/+r/7P/s/+v/6//p/+n/6v/q/+z/7f/t/+3/7f/t/+3/7v/u/+7/7v/u/+7/7//v
//D/7v/u/+7/7v/w//D/7//v/+3/7v/u/+7/7v/u/+//7//v/+//7v/u/+7/7v/v/+//
7//v/+//8P/w//D/8P/w/+//7//w//D/8f/x//L/8v/y//L/8v/y//L/8v/z//P/9P/1
//X/9f/2//b/9v/3//n/+v/6//r/+f/5//n/+f/5//n/+f/5//v/+//8//z/+v/6//z/
/P///wAAAQABAAIAAgACAAIAAwADAAQABAADAAMAAgACAAAAAAD///7//f/9//z//P/7
//v/+v/5//r/+f/5//n/+P/3//f/9//1//T/8//z//X/9f/1//X/9f/1//X/9f/1//X/
9f/1//f/9//3//b/9v/3//f/9//4//j/+P/5//j/9v/1//T/9v/2//j/+P/4//j/9v/2
//b/9f/1//T/9P/0//X/9v/2//f/+P/4//n/+v/5//r/+v/6//3//f/9//3/AAAAAAEA
AQAAAAEAAQAAAP7//f/9//v/+//7//z//f/7//n/+P/1//D/7//t/+v/7v/v/+//7//u
/+z/6//q/+n/6P/n/+b/5v/n/+j/6//u/+//8P/x/+3/6//p/+X/5P/i/+D/3//j/+f/
6//v/+3/6//o/+b/5v/l/+X/5f/p/+3/8f/3//j/9P/1//3/CgAeADQATABrAJAArgDF
ANQAyQCsAIcAXgA0AAMA0v+3/7X/tv+y/7z/zv/X/93/4v/l/+L/4P/h/+L/4//k/+X/
5v/n/+j/6P/o/+j/6P/o/+j/5//n/+j/6f/r/+z/7f/v//D/8f/t/+v/6f/o/+b/5v/m
/+b/6f/r/+z/7v/r/+r/6f/o/+n/6v/q/+v/6//s/+z/7P/s/+z/7f/t/+v/6//q/+r/
6//s/+7/7//s/+v/6v/q/+r/6v/q/+r/6//t//D/8v/w/+//7//u/+3/7P/r/+r/7f/u
//D/8f/w//H/8f/x//D/8P/w//H/8//0//T/9P/1//X/9f/1//P/8//z//P/9f/1//b/
9v/2//b/+P/4//f/+P/5//n//P/8//z//P//////AAAAAP/////+//7//P/8//v/+v/7
//v/+v/6//n/+f/4//f/9//3//j/+f/3//X/9P/z//H/8P/v/+//8P/x//L/8//x//H/
8f/x/+//7//v/+//8f/x//H/8P/u/+//7//v//P/9P/1//f/9f/0//T/9P/y//j/+v/5
//j/9//2//T/9P/0//P/8//y//L/8v/y//L/8f/x//T/9P/1//b/+f/8//7/AAAAAP//
/v/9//z/+v/5//f/+P/7//3//v/8//v/+//5//n/+f/6//v//P/7//v/+f/y/+//6//n
/+r/6//r/+v/6f/o/+j/6P/p/+r/6//s/+r/6f/o/+n/7P/t/+7/7//u/+3/7P/p/+r/
6P/m/+X/5f/n/+n/6//t/+3/7P/s/+//7//w//H/6f/r//P/9//4//j///8PACYAPABY
AHoAmwC8ANwA7wDyAN0AugCRAGYANAD7/9j/0f/N/8L/vv/G/87/1f/d/+b/8f/2//T/
8P/u/+z/6v/r/+z/7f/u/+7/7v/u/+7/7P/s/+v/6//s/+3/7//w/+7/7//v/+//7f/t
/+3/7v/w//D/8P/w//L/8//z//T/8v/y//L/8v/y//L/8f/x//P/9P/0//T/8//y//L/
8f/x//H/8P/w//L/8v/z//P/9f/1//X/9v/0//T/9P/0//X/9f/2//b/9//3//j/+P/4
//j/+P/4//j/+P/5//n/+v/7//v/+//8//z//P/9//3//v/+//7//f/9//3//f/9//3/
/f/9//3//f/+//7//v/+/wAAAAADAAQABQAFAAYABgAGAAYACQAJAAoACgAKAAkABwAG
AAYABgAFAAQAAwADAAIAAgAAAP///f/7//z/+//7//v/+v/5//n/+f/5//j/9//3//f/
9//3//f/9f/1//X/9f/3//f/9//3//n/+f/5//j/9//3//b/9f/4//j/+P/5//n/+P/4
//j/9v/2//b/9v/0//X/9f/0//T/9P/2//b/9v/2//T/9P/0//P/8//y//L/8v/y//L/
8f/x//L/8v/z//T/9//4//j/+P/3//f/9//3//b/9v/3//f/9//5//r/+v/4//f/9//1
//T/8//z//P/8P/v/+//7f/s/+v/6f/n/+f/5//m/+X/4//i/+L/4v/k/+T/5P/k/+H/
4f/h/+P/5f/l/+X/5f/l/+X/5f/j/+L/4P/e/93/3f/f/+H/4//h/+H/4P/g/+P/4//k
/+X/5//p/+n/6f/s//L/+f8LACQAOgBWAHoAnQC6ANIA5QDgAMUAngB1AEYAEADb/77/
uf+3/7D/tP++/8b/zf/X/97/3//i/+T/4//i/+H/4P/g/+D/4P/g/97/3v/e/97/4P/g
/9//3//h/+H/4v/i/+L/4//j/+P/4//j/+P/5P/k/+T/5P/k/+T/5f/l/+b/5v/m/+b/
5v/m/+b/5f/l/+X/5v/m/+b/5v/m/+f/5//n/+f/5v/m/+b/5v/n/+f/5//n/+f/6P/o
/+j/6P/o/+f/5//o/+j/6f/p/+r/6v/s/+z/7P/s/+z/7P/t/+3/7P/t/+3/7f/u/+7/
7v/v/+3/7v/u/+7/7//v/+//7//v/+//7//v/+//7//w//D/8v/y//T/9P/1//b/9//3
//j/+P/4//j/+//7//z//P/9//3//P/8//z//P/7//r/+f/5//j/+P/3//f/9v/1//T/
8//z//P/9P/z//P/8//z//L/8f/x//H/8f/x//H/8f/x//H/8f/x//H/8f/x//P/8//z
//L/8v/z//P/8//0//T/9P/1//X/9P/0//T/9P/0//T/9P/0//X/9f/0//T/9P/2//b/
9v/2//b/9v/2//X/9f/0//T/9P/2//b/9f/1//b/9v/3//j/9//4//j/+P/7//v/+//7
//r/+v/7//v//f///wAAAAD+//3//f/7//j/9//3//f/9v/1//X/8//y//H/7//t/+3/
7f/s/+v/6//q/+r/6v/o/+j/6P/o/+r/6//s/+//7//v/+//7//t/+3/7f/r/+z/6v/o
/+f/5f/n/+n/6//t/+3/7P/s/+//7//w//H/8//z//X/9//4//z/AwAPACQAOgBUAHIA
lwC4ANQA5QDmAM8AqgCBAFYAIgDr/8b/v//D/77/vv/G/87/1//h/+z/7//y//T/8//y
//H/8P/w//D/8P/w//D/8P/w//D/8P/w/+//7//x//H/8v/y//D/8f/x//H/8//z//P/
9P/0//T/9P/0//L/8//z//T/9v/2//b/9v/0//T/8//z//X/9v/2//b/9P/0//X/9f/3
//f/9v/2//b/9v/3//f/9f/1//X/9v/4//j/+P/4//f/9//4//j/+f/5//r/+v/8//z/
/P/8//z//P/9//3//P/9//3//f/+//7//v////3//v/+//7/AQABAAEAAQD/////////
//////8AAAAAAgACAAQABAAFAAYABwAHAAoACgAKAAoACQAJAAoACgANAA0ADAAMAAwA
DAALAAoABwAHAAYABgAFAAUABAADAAIAAQABAAEAAgABAAEAAQABAAAA////////////
///////////////9//3//f/9//////////7/AAABAAEAAQAAAAAAAAABAAMAAgACAAIA
AAAAAAAAAAACAAMAAwACAAQABAAEAAQAAgACAAIAAgACAAIAAgADAAMAAwACAAIAAgAC
AAIAAgACAAIAAQD///7//v/+/wAAAAD//////v/+////AAADAAQABAAEAAUABQAFAAUA
BgAGAAcABwAJAAsADAAMAAoACQAJAAcABAADAAMAAwACAAEAAQD///z/+//5//f/9f/1
//T/8//1//T/9P/0//X/9v/3//j/9P/z//L/8//1//X/9f/1//j/+f/6//n/9//0//H/
7//s/+3/7v/v//L/8//z//T/9//3//j/+f/3//f/9//5//r//P8DAA0AIgA2AEoAYgCB
AKAAugDTAN4A1wC6AJcAdABQACEA7P/L/8X/vv+2/7z/yP/P/9n/6P/z//T/9P/2//b/
9v/2//T/9P/0//T/9f/2//f/+P/3//b/9P/z//H/8f/y//L/9P/1//X/9f/3//f/9//4
//b/9v/2//b/9v/3//f/+P/6//r/+v/6//j/+P/3//f/9f/2//b/9v/4//j/+f/5//n/
+f/4//j/+P/4//n/+f/5//n/+f/6//r/+v/6//r/+//7//z//P/7//v//P/8//r/+v/6
//r//P/8//3//f8AAAEAAQABAAEAAAD///////8AAAAAAAADAAMAAwADAAIAAQAAAP//
AQABAAIAAgACAAIABAAEAAUABgAHAAcACAAIAAgACAAKAAsADQAOAA0ADQAMAAwACgAK
AAkACAAIAAkACQAKAAoACwALAAsACQAHAAYABQAEAAMAAwADAAQABAAEAAUABAADAAIA
AQABAAEAAQABAAIAAwAEAAUAAwADAAMAAgAEAAUABQAFAAQABAAEAAUACAAIAAkACgAI
AAYABAACAAMABQAGAAYACAAIAAgACAAGAAYABgAGAAkACgALAA0ACwAJAAcABQADAAIA
AgACAAQABQAFAAUABQADAAMABAAEAAQAAwACAAEAAAABAAIAAwADAAMAAgACAAIAAgAC
AAEAAQACAAIAAwAEAAMABAAEAAQABgAHAAgACQAJAAgACAAHAAgACwANAA4ADgANAA0A
CwAMAAsACwALAAoACQAJAAcAAgABAP///f/+/////////////v/+//7//v/+//7//v/7
//v/+//9/wAAAQACAAMAAwADAAMAAQD9//r/9//1//f/+////wMAAgABAP///v//////
AAABAAEABQAJAA0ADgASAB0ALQA8AFQAcACQALMA1ADwAAUBDAH9ANgAsQCIAFgAIwD4
/+P/4//c/9b/3v/o/+3/9f/+/////v8AAAIABAAGAAgABwAGAAUABAAFAAYABwAIAAYA
BgAFAAUABgAHAAkACgAHAAcABgAFAAcABwAHAAgACwAMAA0ADgALAAsACgAKAAoACgAK
AAoADAAMAAsACwALAAwADAAMAA4ADgAPAA8ADwAPAA4ADgAOAA4ADwAPAA8ADwAPABAA
DgAOAA4ADgAPAA8AEAAQABEAEQASABIAEgASABIAEgAUABQAFQAVABUAFQAUABMAFgAW
ABYAFwAVABYAFgAWABUAFQAVABUAFQAVABUAFQAVABUAFgAWABYAFgAYABgAGwAcAB0A
HQAcABwAHAAcAB0AHQAeAB4AHwAfAB4AHgAgACAAHwAeAB0AHQAcABwAGQAZABgAFwAY
ABcAFwAXABUAEwASABEAEQAQAA8ADwAPAA8ADwAPABEAEQARABEADwAPAA8ADwAPAA8A
DwAOAA4ADwAPAA8AEgASABIAEwAVABQAFAAUABQAFAAUABQAEgATABMAEgASABIAEgAS
ABAAEAAQABAADgAOAA4ADwAPAA8ADwAPAA0ADAAMAAwADAANAA0ADQALAAkACQAKAAwA
DAAKAAoACAAIAAkACwAKAAkACAAGAAUABQAFAAUABwAHAAYABAAEAAQABAAEAAQABAAD
AAUABAAEAAQABAAEAAMAAwAEAAQABQAGAAUABgAGAAYACQAJAAkACQAKAAoACwALAA0A
DwAQABAAEAAPAA8ADQAMAAsACwALAAoACQAJAAcABgAFAAMAAQD//////v/9//3//P/8
//z//P/8//z//P/9//3//f///wAA///+//3//v///wAA//8AAP7//P/7//j/+f/6//v/
/P/9//3//v//////AAABAAMABQAHAAkACgAQABcAKQBAAFgAcgCSALUA1ADsAAEBBAHr
AMYAnQByADwABwDk/9v/2//Q/8z/2P/g/+f/8//8////AAACAAAAAAAAAAAAAAAAAAAA
AAAAAAAAAAAAAAAAAAD/////AQABAAIAAgAAAAEAAQABAAMAAwADAAQABAAEAAQABAAE
AAUABQAGAAYABgAGAAYABgAGAAUABQAHAAgACAAIAAgACAAJAAkABwAHAAYABgAIAAgA
CQAJAAcABwAHAAgACAAIAAgACAAJAAkACgAKAAkACQAKAAoADAAMAAwADAAMAAwADQAN
AAwADQANAA0ADgAOAA4ADwARABIAEgASABEAEQARABEADwAPAA8ADwARABEAEgASABIA
EgAUABQAEwAUABUAFQAYABgAGAAYABkAGQAaABoAHQAdABwAHAAeAB4AHQAcABsAGwAa
ABoAGwAbABoAGQAWABUAFQAVABYAFQAVABUAFQAUABMAEwATABMAEwATABMAEwATABMA
EwATAA==
         </WaveFormData>
      </LeadData>
      <LeadData>
         <LeadByteCountTotal>10000</LeadByteCountTotal>
         <LeadTimeOffset>0</LeadTimeOffset>
         <LeadSampleCountTotal>5000</LeadSampleCountTotal>
         <LeadAmplitudeUnitsPerBit>4.88</LeadAmplitudeUnitsPerBit>
         <LeadAmplitudeUnits>��V</LeadAmplitudeUnits>
         <LeadHighLimit>2147483647</LeadHighLimit>
         <LeadLowLimit>268435456</LeadLowLimit>
         <LeadID>V5</LeadID>
         <LeadOffsetFirstSample>0</LeadOffsetFirstSample>
         <FirstSampleBaseline>0</FirstSampleBaseline>
         <LeadSampleSize>2</LeadSampleSize>
         <LeadOff>FALSE</LeadOff>
         <BaselineSway>FALSE</BaselineSway>
         <ExcessiveACNoise>FALSE</ExcessiveACNoise>
         <MuscleNoise>FALSE</MuscleNoise>
         <LeadDataCRC32>2804847197</LeadDataCRC32>
         <WaveFormData>
/P/8//z//P/8//z//P/8//v/+v/5//j/+v/6//r/+v/6//r/+v/6//j/+P/4//j/+v/6
//r/+v/4//j/+P/4//j/+P/4//j/+v/6//r/+v/6//r/+v/6//r/+v/6//r/+P/4//j/
+P/4//j/+P/4//j/+P/4//j/9v/2//b/9v/2//b/9v/2//T/9P/0//T/9P/0//T/9P/y
//L/8v/y//L/8v/y//H/8//z//P/8//z//L/8v/y//H/8v/z//P/9f/1//b/9v/3//f/
9//4//v/+//7//v/+f/6//v/+//8//3//v/9//v/+//7//v/+f/3//b/9f/z//P/8v/x
/+//7//u/+7/8P/w//D/8P/u/+7/7v/u//D/8f/x//H/9P/0//T/9f/0//P/8f/v/+//
7//v/+//6//r/+3/7f/s/+v/6v/p/+r/7P/u//D/8f/y//L/8f/w/+7/7//5/wkAGwAu
AEcAYwCCAJsAtADBAL0AsACgAIsAagBDACAAEAANAAMA+f/3//X/8f/x//T/9P/z//H/
8f/x//H/8v/w//D/7v/t/+v/6v/p/+n/6//r/+z/7P/v/+//8P/x/+//7//v/+//7v/t
/+3/7f/u/+7/7v/v/+//7//v/+//7v/t/+z/7f/t/+3/7f/t/+7/8P/x//L/8f/w/+//
7v/u/+7/7f/t/+7/7//w//D/8f/x//H/8f/w//D/8P/v/+//8P/x//L/8v/z//T/9P/z
//P/8//y//X/9f/0//T/9f/3//n//P/7//v/+v/6//r/+v/8//3//v/+//3//f///wAA
AAACAAEAAAAAAAAAAgAFAAYABwAIAAkACQAJAAoACgAMAAwADAAMAAsACwALAAsACwAJ
AAoACQAIAAYABQAEAAMAAgD///7//v/+/////f/8//z/+v/6//r/+f/7//v/+//7//n/
+f/5//n/9//3//b/9v/3//f/9//4//j/+P/4//n/+f/4//j/+f/5//n/+f/5//f/9//3
//f/9v/2//b/9v/4//j/+P/4//v/+//6//n/9//3//f/9//1//X/9f/1//X/9f/0//T/
9v/2//X/9f/3//f/9//3//f/9v/2//b/9P/0//T/9P/2//b/9v/2//T/9P/0//P/8//z
//P/8//z//L/8v/y//X/9v/3//f/+f/5//r/+v/8//3//v8AAAMAAwADAAMABQAGAAcA
BwAGAAUABAABAAMAAwADAAMABQADAAIAAQAAAAEAAQABAP3//f/8//z/+//6//n/+P/5
//r/+//8//z//f/9//3//P/8//z//f///////v/9//z/+//6//n/9//3//n/+f/5//n/
+f/5//v//P/9//7///8AAPz/+//8//7///8FABUAKwA+AFUAcwCQAK0AygDfAOcA4ADY
AMUAqACBAFoAQgA7ADEAHQATABEADQALAAoACAAFAAUABAADAAIAAgAAAAAA/v/9////
/v/9//3//v///wEAAgABAP///v/9//3//f/9//3//f/9//7////+//7//v///wEAAQAB
AAEA////////AQADAAMAAwADAAEAAgACAAIAAAAAAAAAAAACAAIAAQABAAQABQAGAAYA
AwADAAMAAwAFAAYABwAHAAYABgAGAAYABgAHAAgACAAGAAcACAAIAAkACQAIAAgACQAL
AA0AEAARABEAEAAQABAAEAASABMAFAAUABMAEwATABQAFAAWABgAGAAZABoAGQAbABsA
GwAeAB8AHwAfAB4AHgAgACAAIgAiACEAIQAhACEAIQAfABwAGwAaABgAFwAWABUAFAAT
ABIAEgASABEADwAOAA4ADAAMAAwACwALAAsACwALAAsACwALAAsACQAJAAgACAAKAAkA
CAAIAAgACAAIAAkABwAGAAYABwAJAAkACQAJAAcABwAHAAcACAAIAAgACAAGAAYABgAG
AAcABwAGAAUABwAHAAcABwAFAAUABQAFAAUABQAEAAQABAAEAAMAAwADAAMAAwADAAEA
AAAAAAAAAAAAAAAA/v/+//7//v/+//7//v/9//v/+//7//v/+//6//r/+v/5//r/+//7
//v/+//8//z//f/9//3//v/9//3//f/9//3//v//////AQABAAEA///9//3//f/9//3/
+//6//n/9//3//b/9f/z//P/8v/y//D/8P/w//D/8P/w//D/8P/w//H/8f/x//T/9P/0
//X/8//z//L/8f/y//H/8P/v/+v/6//t/+3/7f/t/+3/7f/t/+7/7//w//H/8P/w//H/
8P/w//X/AwAXACkAQABbAHkAlACtAMQAzwDNAMIAtACXAG4ARwAwACgAGwAJAAEA/f/5
//f/+f/6//b/9f/z//L/8f/w//D/8P/w/+7/7f/t/+z/6//r/+3/7f/u/+7/7v/t/+3/
7f/r/+v/6//r/+v/6//s/+3/7P/s/+z/7f/t/+3/7f/t/+3/7f/t/+//7f/t/+3/7f/r
/+z/7P/s/+7/7v/u/+7/7v/u/+3/7f/u/+//8P/w/+//7//v/+//7//w//H/8f/y//L/
8v/y//L/8//0//T/8v/z//T/9P/1//X/9P/0//b/9//4//r/+f/5//j/+P/6//r//P/9
/wAAAAD///////8AAAAAAgAEAAQABQAGAAUABwAHAAcACgALAAsACwAMAAwADgAOAA4A
DgANAA0ADQANAA0ACwAKAAkACAAGAAUABAADAAIAAwACAAIAAgABAP///v/+//7//v/+
//3/+//7//v/+//5//n/+f/5//v/+//6//r//P/7//r/+v/6//r/+v/7//v/+v/6//v/
+//7//v/+//9//3//f/9//z//P/8//z//P/8//z//P/7//v/+v/5//v/+//7//v/+//7
//v/+//7//v/+v/6//r/+v/5//n/+f/5//n/+P/2//b/9v/2//j/+P/4//f/9//3//f/
9//3//b/9v/2//f/+P/5//n/+f/5//r/+v/7//v/+//8//3//f/9//3//f/+//////8B
AAEAAQD///3//f/9//3////9//z/+//3//f/9v/1//P/8//y//L/8v/y//L/8v/y//L/
8v/y//T/9f/1//X/9v/2//b/9//3//f/9v/1//b/9f/0//P/7//v//H/8f/z//P/8//z
//H/8v/z//T/9f/2//j/9//2//T/9f/5/wcAGwAwAEcAYQB+AJsAtADJAM8AyAC+AKsA
jABjADwAJgAfABMABwABAP//+//3//b/+P/1//X/8v/x//D/8P/w//D/7v/t/+3/7P/r
/+v/6//r/+z/7P/r/+v/7P/t/+v/6//r/+v/6//r/+z/7f/s/+z/7P/t/+v/6//r/+v/
7f/t/+3/7//t/+3/7f/t/+3/7v/u/+7/7v/u/+7/7v/u/+7/7f/t/+7/7//w//D/7//v
/+//7//v//D/8f/x//D/8P/w//D/8P/x//L/8v/y//P/9P/0//X/9f/0//T/9P/1//b/
+P/5//n/+P/4//r/+v/8//3/AAAAAP/////9//7//v8AAAIAAgADAAQAAwAFAAUABQAI
AAkACQAJAAoACgAMAAwADAAMAAsACwAJAAkACQAHAAYABQAEAAIAAwACAAEAAAD9//z/
/P/8//n/9//2//b/9v/2//b/9f/1//X/9f/1//X/9f/1//X/9f/1//T/9P/2//X/9P/0
//T/9P/0//X/9f/0//T/9f/1//X/9f/1//X/9f/1//X/8v/y//L/8v/0//T/9P/0//P/
8//y//H/8//z//P/8//z//P/8//z//P/8f/w//D/8P/y//L/8v/y//L/8v/y//H/7//v
/+//7//x//D/8P/w/+//8P/x//H/7//v//D/8P/z//P/8//0//X/9f/1//X/8//0//X/
9f/3//f/9//1//f/9//3//f/9v/z//H/7//r/+v/6v/p/+r/6//r/+z/6v/q/+r/6v/o
/+j/6P/o/+j/6f/p/+n/6//s/+3/7//s/+v/6f/n/+j/5//m/+X/5P/l/+j/6f/n/+f/
5//n/+X/5v/n/+j/6//u/+7/7f/s/+r/6f/t//n/CwAeADEASwBqAIcApAC7AMMAvgCy
AJ8AhABZAC4AFAANAAcA+f/1//f/9f/z//T/9P/v/+3/7v/t/+z/7P/u/+7/7P/r/+3/
7P/r/+v/6P/n/+f/5v/p/+n/6v/r/+3/7f/t/+3/6v/p/+n/6f/q/+r/6v/r/+z/7f/u
/+//7P/r/+r/6//p/+n/6f/p/+n/6v/q/+r/7P/s/+z/7P/s/+z/6//r/+v/6//r/+r/
6//r/+v/6//r/+z/7f/t/+7/7v/u/+7/8P/x//L/8v/x//H/8f/w//H/8f/w//D/8f/z
//X/+P/4//f/9f/0//b/9v/4//n/+v/6//n/+f/6//z//f8AAAAAAAABAAIAAAABAAAA
//8DAAUABgAHAAgACAAKAAoACAAIAAcABwAFAAUABQADAAIAAQAAAP7////+//3//P/5
//j/+P/4//n/9//2//b/9P/0//T/8//x//H/8f/x//H/8f/x//H/8f/x//D/8P/y//H/
8P/w//L/8v/y//P/8f/w//D/8f/z//P/8//z//P/8//z//P/8v/y//L/8v/w//D/8P/w
//H/8f/w/+//8P/x//L/8//y//H/8P/v//H/8f/w//D/8v/y/+//7v/u/+7/7v/u//D/
8P/w/+//7f/t/+3/7f/v/+7/7v/u/+//8P/x//H/8f/x//L/8v/0//X/9v/4//j/9//2
//X/9//4//n/+f/5//n/+f/3//X/9f/1//X/9//1//T/8//x//H/8P/v/+v/6//q/+r/
7P/s/+z/7P/u/+7/7v/u/+z/7f/t/+3/8P/w//D/8f/x//H/8P/v//D/7//u/+3/6v/p
/+r/6f/r/+v/6//r/+3/7v/v//D/8f/w/+7/7f/u/+7/8////xMAJwA+AF0AfQCcALsA
1ADdANkA0ADAAKUAfABTADwANgApABMABQD///v/+f/7//7//v/7//n/9f/z//H/8P/y
//L/8P/v//H/8P/v/+//7f/t/+7/7v/v/+//8P/x//D/7//u/+3/7f/t/+7/7//w//D/
8P/x//H/8f/x//H/8//z//P/9f/z//P/8//z//L/8v/x//D/8v/y//L/8v/y//L/8f/x
//D/8f/y//L/8f/x//H/8f/x//L/8//z//L/8v/y//L/8v/z//T/9P/0//X/9v/2//f/
9//2//b/+P/5//r//P/9//3//P/8//z//P/+////AAAAAP///////wAAAAACAAQABAAF
AAYABQAHAAcABwAIAAkACQAJAAoACgAMAAwACgAKAAkACQAHAAcABwAFAAIAAQAAAP7/
+//6//n/+P/3//b/9v/2//P/8f/w//D/8P/w//D/7//t/+3/7f/t/+v/6//r/+v/6//r
/+r/6v/q/+n/6P/o/+j/6P/o/+n/6f/o/+j/6f/n/+f/5//n/+n/6f/p/+n/6P/o/+j/
6P/m/+b/5v/m/+f/5//m/+X/5//l/+X/5//o/+b/5v/m/+b/5P/k/+T/4//j/+P/4//j
/+H/4P/g/+D/4f/i/+P/4//l/+X/5v/m/+b/5f/k/+T/5f/l/+X/5f/l/+b/5//n/+X/
5f/l/+P/4//j/+P/4//j/+H/4P/f/93/3f/c/9v/2//b/9r/2v/Y/9j/2P/Y/9j/2P/Y
/9j/1v/X/9f/1//a/9r/2v/b/9n/2f/Y/9f/2P/X/9b/1f/T/9P/1f/V/9P/0//T/9P/
1f/W/9f/2P/X/9j/2P/X/9T/1P/X/9//8f8DABQALQBLAGgAgwCeALEAtwCwAKQAjwBs
AD8AHAAOAAcA+f/t/+v/6f/l/+f/6P/m/+P/4//k/+P/4v/i/+H/4P/d/9v/3f/c/9v/
2//d/93/3v/e/93/3f/e/9//3//f/9//3//g/9//3//f/97/3v/e/9//4f/h/+H/4f/k
/+f/6v/v//X/+f/9/wEA//8AAAAAAAAAAAAAAAAAAAIAAgABAAEAAAABAAIAAgABAAEA
AQABAAMABAAFAAUABAAEAAQABAAEAAUABgAGAAQABQAGAAYABwAHAAYABgAGAAcACAAK
AAsACwAKAAoADAAMAA4ADwAOAA4ADQANAA8AEAAQABIAEAAQABEAEgATABUAFQAVABgA
GQAZABkAGAAYABoAGgAaABoAGQAZABcAFwAXABUAFgAVABQAEgATABIAEQAQAA0ADAAM
AAwACwAJAAgACAAIAAgACAAHAAUABQAFAAUABQAFAAUABQAFAAUABAAEAAYABQAEAAQA
BAAEAAQABQADAAIAAgADAAUABQAFAAUAAwADAAMAAgAEAAQABAAEAAQABAAEAAMAAQAB
AAEAAQADAAIAAgACAAEAAgADAAMABQAFAAYABgAFAAUABQAGAAcABwAHAAcACQAKAAsA
CwAKAAkACAAFAAUABQAFAAUABQADAAIAAQD9//3//P/7//v/+//6//r/+v/6//r/+v/6
//r/+v/6//r/+//7//v//P/8//z//f/9//3//P/7//j/9//2//X/9f/1//f/9//1//X/
9f/1//X/9v/3//j/+f/6//r/9//0//T/9/8DABMAJQA4AFMAcwCOAKkAwADNAM0AwgC0
AJsAdABJACwAIgAbAA0ABQADAP3/+////wAAAAD9//3//P/7//r/+v/6//r/+P/3//f/
9v/1//X/9f/1//b/9v/2//X/9f/1//X/9f/1//X/9v/1//X/9f/2//b/9v/3//f/9//3
//f/9f/1//X/9//1//X/9f/1//X/9v/2//b/9v/2//b/9v/2//b/9f/1//T/9f/2//b/
9//3//f/9//3//j/+f/5//j/+P/4//j/+P/5//r/+v/6//v//P/8//3//f/8//z//P/9
//7/AAABAAEAAAAAAAIAAgAEAAUABgAGAAUABQAFAAYABgAIAAgACAAJAAoACwANAA0A
DQAOAA8ADwAPABAAEAASABIAEAAQAA8ADwAPAA8ADwANAAoACQAIAAYABQAEAAMAAgAB
AAAAAAAAAAEA///+//7//v/+//7//f/7//v/+//7//v/+//7//v/+//7//r/+v/6//n/
+P/4//r/+v/6//v/+f/4//j/+f/5//n/+f/5//f/9//3//f/+P/4//j/+P/4//j/+P/4
//j/9//3//f/9//3//X/9P/0//T/8//0//X/9f/2//f/+f/6//v/+//7//z/+//7//v/
+//7//z//f/9//3//f/9//v/+//7//v/+//6//f/9f/z//L/8//z//P/8f/x//D/8P/t
/+z/6//q/+v/7P/t/+7/7v/v/+//7//t/+z/6//r/+r/6f/n/+X/5v/l/+T/4//f/9//
4f/h/97/3f/c/9v/3v/g/+L/5P/p/+r/6P/n/+T/4P/f/+P/8f8DABYALwBJAGYAgQCW
AKkArwCoAJwAjQBwAEkAJAAOAAkAAQD1/+//7f/n/+P/5v/o/+f/5f/l/+X/5f/m/+j/
6P/m/+X/5P/i/+D/3//h/+H/4v/i/+P/4//k/+X/4v/h/+D/3//f/9//4P/h/+T/5P/k
/+X/4//j/+P/4//i/+H/4P/h/+P/4//j/+P/4v/i/+H/4P/g/+D/4P/g/+L/4v/h/+H/
4P/h/+L/4v/h/+H/4f/h/+P/5P/l/+X/5v/m/+b/5v/l/+X/5f/k/+b/5//o/+j/6f/p
/+j/6P/n/+f/5//o/+v/6//q/+r/7v/u//D/8f/w//D/7//v/+//8P/w//L/8//0//b/
+P/5//v/+//7//r/+//7//v//P/8//7//v/8//z/+//7//3//f/9//v/+v/5//j/9v/3
//b/9f/0//H/8P/w//D/8f/v/+7/7v/s/+z/7P/r/+n/6f/p/+n/6f/p/+n/6f/n/+f/
5v/m/+n/6f/p/+r/6P/o/+j/6f/p/+j/6P/p/+n/6f/p/+n/6f/p/+n/6f/o/+j/5v/o
/+j/6P/o/+j/6P/o/+f/5//n/+f/5//o/+j/6f/q/+z/7v/w//H/8//z//T/9P/z//H/
7//u//H/8f/x//H/8v/0//b/9//1//X/9f/z//H/8f/x//H/8//x//D/7//v/+//7v/t
/+n/6f/o/+j/6P/o/+j/6P/r/+z/7f/u/+3/7f/s/+v/7P/s/+z/7f/v/+//7v/t/+r/
6f/o/+f/6P/p/+z/7f/s/+v/6v/p/+v/7P/t/+7/7f/u/+7/7//s/+r/6//3/wsAHwA0
AE8AbQCKAKcAwgDTANcA0ADEAK8AigBfAD4AMgApABUABwADAP//+//7//r/+v/5//f/
9P/z//L/8v/y//L/8P/v/+//7v/t/+3/7//v//D/8P/v/+//8P/x/+//7//v/+//7//v
//D/8f/x//D/7//v/+//7//v/+//8f/x//H/8//x//H/8f/x/+//8P/w//D/8P/w//D/
8P/x//L/8v/z//L/8//0//T/8//z//P/8//x//L/8//z//T/9P/0//T/9P/1//b/9v/2
//f/+P/4//n/+f/4//j/+v/7//z//v8BAAEAAAAAAAIAAgAEAAUABgAGAAUABQAFAAYA
BgAIAAoACgALAAwACwANAA0ADQAPABEAEgATABQAFAAWABYAFgAWABUAFQAUABMAEgAP
AA4ADQAMAAoACQAIAAcABgADAAIAAgACAAMAAQAAAAAAAAAAAAAA//8AAAEAAgADAAMA
AwADAAMAAwADAAIAAgAEAAMAAgACAAQABAAEAAUAAwACAAIAAwADAAMAAwADAAEAAQAB
AAEAAgACAAIAAgAAAAAAAAAAAAEAAAAAAAAAAAAAAAAAAAAAAP///f/9//3//f////7/
/v/+//3//v//////AQABAAIAAgABAAEAAQACAAIAAQAAAP//AQACAAMAAwACAAEAAAD9
//3//f/9//3////9//z/+//3//f/9v/1//X/9f/0//T/8v/y//L/8v/y//L/8v/y//L/
8//z//P/9P/0//T/9f/z//P/8v/x//D/7//u/+3/7f/t/+//7//t/+3/7f/t/+3/7v/v
//D/8f/w//D/7//u/+7/8f/9/w8AIwA6AFUAcwCMAKcAwADNAMsAxAC0AJkAcgBJADAA
KAAbAAsAAQD///n/+f/5//j/9v/1//X/8v/x//D/8P/w//D/7v/t/+//7v/t/+3/6//r
/+z/7P/r/+v/7P/t/+v/6//r/+v/7P/r/+v/6//u/+7/7v/v/+3/7f/t/+3/7f/t/+3/
7//t/+3/7f/t/+z/7P/r/+r/6v/q/+r/6v/q/+r/6f/p/+j/6f/q/+r/6f/p/+n/6f/r
/+z/7f/t/+r/6v/q/+r/7P/t/+7/7v/u/+//8P/w/+//7//u/+7/7v/v//D/8v/z//P/
8v/y//T/9P/2//f/+P/4//f/9//3//j/+P/6//r/+v/7//z//f////////8CAAMAAwAD
AAQABAAGAAYABgAGAAUABQADAAMAAwABAAIAAQAAAP7//f/8//v/+v/5//j/+P/4//f/
9f/0//T/9v/2//b/9f/z//P/8//z//P/8//z//P/8//z//L/8v/0//P/8v/y//T/9P/0
//X/9f/0//T/9f/z//P/8//z//P/8//z//P/9P/0//T/9P/0//T/9P/0//P/8v/y//L/
8v/y//L/8v/y//H/8f/x//H/8f/z//L/8v/y//P/9P/1//X/9f/1//b/9v/3//f/9//4
//f/9//3//f/9//4//n/+f/5//n/+f/3//f/9//3//f/9f/z//L/8f/v/+//7v/t/+z/
7f/t/+7/7P/s/+z/7P/s/+z/7P/s/+7/7//v/+//8P/w//D/8f/v/+//7v/t/+z/6//q
/+n/5//n/+n/6f/r/+v/6//r/+v/7P/t/+7/7//w//D/7//u/+z/7//3/wcAGwAuAEcA
ZQCEAJ8AtgDDAMUAvACuAJUAbgBFACgAHAAXAAcA/f/5//X/8f/1//j/+P/3//X/9P/z
//L/8v/w//D/7v/t/+//7v/t/+3/7f/t/+7/7v/t/+3/7v/v/+3/7f/t/+3/7v/t/+3/
7f/u/+7/7v/v/+//7//v/+//7//v/+//8f/v/+//7//v/+//8P/w//D/8P/w//D/8P/w
//D/7//v/+7/7//w//D/8f/x//H/8f/x//L/8//z//L/8v/y//L/8v/z//T/9P/0//X/
9v/2//f/9//2//b/9v/3//j/+v/7//v/+v/6//r/+v/8//3/AAAAAP///////wAAAAAC
AAIAAgADAAQABwAJAAkACQAKAAsACwALAAwADAAOAA4ADAAMAAsACwALAAsACwAJAAgA
BwAGAAQAAwACAAEAAAD///7//v/+//v/+f/4//j/+v/6//r/+f/5//n/+f/5//n/+f/5
//n/+f/5//j/+P/4//f/9v/2//b/9v/2//f/+f/4//j/+f/3//f/9//3//f/9//3//f/
9v/2//b/9v/2//b/9v/2//f/9//2//X/8//z//P/8//1//X/9f/1//X/9f/0//L/8v/y
//L/9P/0//T/8//x//H/8f/x//P/8v/y//L/8f/y//P/8//1//X/9v/2//X/9f/1//b/
9//3//f/9//3//j/+f/5//f/9//3//X/9//3//f/9//3//X/9P/z//D/7//t/+v/6v/r
/+v/7P/u/+7/7v/u/+3/7P/r/+r/6v/r/+v/6//u/+7/7v/v/+//7//u/+3/6v/p/+j/
5//n/+f/6f/p/+r/6//s/+3/6v/q/+r/6v/r/+z/7v/v/+7/7v/t//H//f8PACAAMwBN
AGwAhwCiALkAwQC6ALAAnwCGAF0AMAAUAAsAAwD3//P/9f/z//P/+P/4//X/8f/w/+//
7v/u//D/8P/u/+3/7f/s/+v/6//p/+n/6v/q/+v/6//s/+3/7//v/+//7//s/+v/6//r
/+r/6v/q/+v/7P/t/+7/7//t/+3/7f/v/+3/7f/t/+3/7//w//D/8P/u/+7/7v/u/+7/
7v/t/+3/7v/v//D/8P/v/+//7//v/+//8P/x//H/8P/w//D/8P/w//H/8v/y//T/9f/2
//b/9f/1//T/9P/y//P/9P/2//n/+f/4//j/+//8////AQABAAAA/v/9//z//P/7//z/
/f/+/wAAAgAFAAcABwAHAAYABwAHAAcACgAKAAwADAAOAA4ADQANAAwACwAKAAcABwAH
AAcABgAFAAQAAwACAP///v/+//7//v/9//3//v/8//z//P/7//n/+f/5//n/+//7//v/
+//7//v/+v/6//r/+f/4//j/+v/6//r/+//7//r/+v/7//v/+//7//v/+//7//v/+//6
//r/+v/6//r/+v/6//r/+//7//r/+f/7//v/+//7//v/+//7//v/+f/5//j/+P/4//j/
9//3//f/9//3//f/+P/4//n/+v/8//z//P/8//z//P/8//z//P/7//r/+f/4//f/+P/4
//n/+v/8//7/AAABAP7//f/9//z/////////AAADAAMAAwADAAEAAgADAAMABQAFAAUA
AwAFAAUABQAFAAUAAwACAAEA//////7//f/5//n/+P/4//r/+v/6//r//P/8//z//P/7
//v/+v/5//z//P/8//3///////7//f/+//3//P/7//n/+f/7//v/+v/5//j/9//5//r/
+//8////AAAAAP///v/+/wEACQAZAC0ARABhAH0AmAC3ANQA5wDrAOQA2gDHAKQAewBW
AEYAPwAvAB0AEwANAAkACQAMAAwACwAJAAYABQAEAAQABAAEAAIAAQABAAAA////////
//8AAAAA/////wAAAQABAAEAAQABAAIAAQABAAEAAgACAAIAAwAFAAUABQAFAAUABQAF
AAcABQAFAAUABQADAAQABAAEAAUABgAHAAgADAAQABMAFwAWABcAGAAYABcAFwAXABcA
FwAYABkAGQAaABoAGgAaABoAGwAcABwAGgAbABwAHAAfAB8AHgAeABwAHQAeACAAIwAj
ACIAIgAiACIAJAAlACQAJAAjACMAJQAmACYAKAAmACYAJwAoACkAKwArACsALgAvAC8A
LwAwADAAMgAyADIAMgAxADEALwAvAC8ALQAsACsAKgAoACcAJgAlACQAIQAgACAAIAAf
AB0AHAAcABoAGgAaABkAFwAXABcAFwAXABcAFwAXABcAFwAWABYAFgAVABQAFAASABIA
EgATABUAFAAUABUAEwATABMAEwAVABUAFQAVABQAFAAUABQAEgASABIAEgARABEAEAAP
ABEAEQARABEAEQARABEAEQAQAA8ADQAMAA4ADgANAA0ADQANAA0ADQALAAoACgAKAAoA
CgAKAAoACAAIAAgACAAIAAgACAAIAAgACAAIAAkABgAGAAYABAAEAAQABAAGAAYABgAF
AAMAAwADAAMAAwACAAIAAgADAAQABQAFAAMAAwAEAAQABwAHAAcACAAHAAcABwAHAAcA
CAAJAAkACwALAAsACQALAAsACwALAAsACQAIAAcABwAHAAYABQABAAEAAAAAAAAAAAAA
AAAAAAAAAAAAAAAAAAEAAQABAAIAAgACAAMABQAFAAQAAwACAAEAAAD///z/+//8//v/
/P/9//7////9//7///8AAAEAAgACAAEAAAAAAAMADQAfADMARgBhAH8AmgC1AM4A3QDd
ANYAygCxAIwAYwBEADoAMwAfABEADQALAAcACQAKAAgABwAFAAIAAQAAAAAAAAAAAP7/
/f////7//f/9//v/+//8//z//f/9//7////9//3//f/9//7//f/9//3//v/+//7/////
/////////wQABwAKAA8AEQATABUAFwAVABYAFgAWABYAFgAWABYAFgAWABUAFQAYABkA
GgAaABcAFwAXABcAFwAYABkAGQAaABoAGgAaABgAGQAaABoAHAAdAB4AHgAdAB0AHAAc
ABwAHQAeACAAIQAhACAAIAAiACIAJAAlACYAJgAlACUAJQAmACYAKAAoACgAKQAqACsA
LQAtAC0ALgAvAC8ALwAxADIANQA2ADQANAAzADMANQA1ADUAMwA0ADMAMgAwAC8ALgAt
ACwALQAsACwALAAqACcAJQAkACYAJgAmACUAJQAlACUAJQAjACMAIwAjACUAJQAkACQA
JAAjAA==
         </WaveFormData>
      </LeadData>
      <LeadData>
         <LeadByteCountTotal>10000</LeadByteCountTotal>
         <LeadTimeOffset>0</LeadTimeOffset>
         <LeadSampleCountTotal>5000</LeadSampleCountTotal>
         <LeadAmplitudeUnitsPerBit>4.88</LeadAmplitudeUnitsPerBit>
         <LeadAmplitudeUnits>��V</LeadAmplitudeUnits>
         <LeadHighLimit>2147483647</LeadHighLimit>
         <LeadLowLimit>268435456</LeadLowLimit>
         <LeadID>V6</LeadID>
         <LeadOffsetFirstSample>0</LeadOffsetFirstSample>
         <FirstSampleBaseline>0</FirstSampleBaseline>
         <LeadSampleSize>2</LeadSampleSize>
         <LeadOff>FALSE</LeadOff>
         <BaselineSway>FALSE</BaselineSway>
         <ExcessiveACNoise>FALSE</ExcessiveACNoise>
         <MuscleNoise>FALSE</MuscleNoise>
         <LeadDataCRC32>2412802777</LeadDataCRC32>
         <WaveFormData>
CgAKAAoACgAIAAgACAAIAAcABgAFAAQABgAGAAYABgAGAAYABgAGAAYABgAGAAYABgAG
AAYABgAEAAQABAAEAAQABAAEAAQABgAGAAYABgAFAAQAAwACAAQABAAEAAQAAgACAAIA
AgACAAIAAgACAAIAAgACAAIAAgACAAIAAgACAAIAAgACAAAAAAAAAAAAAAAAAAAAAAAA
AAAAAAAAAP//////////AAAAAAAAAAAAAAAAAAAAAP7//v///wAAAgACAAIAAwABAAIA
AgACAAQABQAFAAUAAwAFAAUABQAGAAcABwAIAAgABwAHAAcABQAEAAQAAgABAAEAAAD/
/wEAAAAAAAAAAAD////////+//7//////wEAAQABAAEAAgADAAMAAwACAAEAAAD9//7/
//////7/+v/6//r/+v/5//j/9//2//r/+//9//7///8BAP//+//4//X/9f/4/wMADwAc
AC4AQgBVAGoAfACIAIoAiwCQAI0AggBtAFkATgBJADoAKQAhABgADgAIAAcABQABAP//
AAAAAAEAAgD///7//f/8//j/9f/z//D/9P/3//n/+//8//7///8AAP7//f/8//v/+v/5
//j/9//4//r/+//8//z//P/8//z/+P/2//T/8v/1//b/9//4//v/+//8//3/+v/5//j/
+P/5//n/+P/4//r/+//7//r/+P/5//r/+v/2//X/9f/0//j/+v/8//7//f/9//3//f/6
//r/+P/2//n/+//9////AAACAAMABAACAAIAAgABAAAAAgACAAMABAAFAAYACAAJAAgA
CAAHAAgABwAIAAcACgAMAA0ADwANAA8ADwAPAA0ADQANAA0ADQANAA0ADQANAA0ADgAN
AA4ADQAMAAsACQAHAAUAAwABAP///f/7//v//P/+/////f/8//z/+//6//v//P/9//r/
+v/5//j/9v/1//X/9f/3//f/9//4//b/9v/2//b/9//3//f/9//5//r/+//7//n/+P/3
//X/9f/1//X/9f/3//f/9//3//f/9//3//f/9//3//f/9//0//P/8f/w//L/8f/x//H/
8f/x//H/8f/z//P/8v/y//P/8//z//T/8v/x//D/8P/y//L/8v/y//H/8f/x//H/7v/u
/+7/7v/u/+7/7v/u/+//8P/y//T/8v/y//L/8//y//L/8f/w//H/8//0//X/9f/3//f/
9//2//X/8//y//T/8//z//P/9f/0//T/8v/y//P/8//z//L/8P/v/+7/7f/r/+r/6f/t
/+7/8P/x//H/8f/x//H/7//v/+7/7f/u/+//8P/v/+//7//u/+z/6P/o/+j/6P/q/+r/
6v/q/+3/7f/u/+7/7//v/+v/5//q/+3/6//s//f/BQASACAANABLAGAAdgCIAJIAmQCe
AJ8AlgCBAGcAVgBTAEgAMwAjABwAEgAKAAUA///5//f/9f/0//T/9P/w/+7/7P/q/+z/
7f/v//D/8f/z//T/9f/z//L/8P/u/+3/7f/t/+3/7v/v//D/8f/v//D/8P/w/+7/7v/u
/+7/7v/u/+7/7v/x//L/8//0//L/8f/x//H/7//v/+//8P/v/+//7v/u//H/8//0//T/
8f/x//H/8P/w//H/8//0//T/9P/0//T/8//z//P/8//y//T/9P/0//X/9f/1//X/9//4
//j/+P/7//z//f/9//z//v/+////////////AAAAAAAAAQABAAMAAwAFAAUABQAGAAYA
BwAHAAkACQAJAAcABwAHAAcACAAJAAoACwAKAAkACQAHAAYABQAEAAMAAgABAAAA///+
//3//P/7//j/+P/5//n/+f/4//j/9//3//f/9//3//X/9v/2//b/9P/z//P/8//1//X/
9f/2//T/9P/0//T/9f/1//X/9f/1//b/9//3//T/9P/0//P/9f/1//X/9f/1//X/9f/1
//X/9f/1//X/9f/1//X/9f/z//P/8v/y//T/8//z//P/8f/x//H/8f/x//H/8P/w//H/
8f/x//L/8P/v//D/7v/u/+7/7v/v/+//7//v/+7/7v/u/+7/7v/u/+7/7v/s/+z/7f/u
//D/8P/w//H/8f/y//L/8v/y//P/8//z//P/9f/1//X/9f/1//T/9P/0//P/8//z//P/
8v/y//D/8f/x//D/7//t/+z/7P/s/+z/6//r/+v/7P/s/+3/7f/t/+3/7f/t//D/8f/x
//H/7//v/+//7f/v/+//7v/s/+j/6P/o/+j/6v/q/+r/6v/p/+n/6v/q/+v/6//r/+v/
6P/n/+f/8P/9/wsAGAAsAEAAUwBmAHoAhgCOAJUAmACPAHoAYQBRAEoAOwAmABcADwAG
AAAAAAD7//f/9f/z//H/8P/w//D/8f/w/+//7v/s/+v/6//q/+z/7f/t/+3/6//s/+z/
7P/r/+v/6//r/+3/7f/t/+3/7f/u/+7/7v/s/+z/7P/s/+7/7v/u/+7/7P/s/+z/7P/u
/+3/7f/t/+3/7f/t/+7/7//v/+7/7v/w//H/8f/w/+7/7//w//D/8f/x//L/8v/y//L/
8v/y//P/8//z//P/9P/2//b/9v/1//X/9f/1//b/+P/5//r/+//8//3//f/8//7//v//
/wAAAQACAAQABAAEAAUABQAHAAcACQAJAAkACgAKAAsACwANAA0ADQAPAA8ADwAPAA0A
DQANAA0ADgANAA0ACwAKAAkACAAHAAYABQAEAAMABAADAAIAAQD+//7//////wEAAAAA
AP///f/9//3//f/9//7//v/+//7//f/9//3//f/9//3//v/+//7//v/+//3//f/9//3/
/f/+//////8AAAAAAAD///3//f/9//3////////////9//3//f/9////////////////
//7//v/+//3//f/9//3//f/9//3////9//z//v/8//z//P/8//3//f/9//3//P/8//z/
/P/8//z//P/8//z//P/9//7//v/+//7///8BAAIAAgACAAAAAQABAAEAAQADAAMAAwAF
AAUABAAEAAQAAwADAAMAAwACAAIAAAD//////v/9//3//P/8//z//P/7//v/+//8//z/
/f/9//3//f/9//3//v////////8BAAEAAQD////////+//z/+P/4//j/+P/6//r/+v/6
//n/+f/6//r//f/9//3//f/6//f/9f/2////DQAaACgAPABPAGIAdgCGAJIAlwCgAKEA
lgCBAGcAWABPAEIALwAjABwAEgAOAA8ADwAJAAcAAwACAAIAAgABAAAA///+/wAA////
//7//P/9//3//f/9//7//v/+//3//f/9//3//f/9//3//f/9//7//v/+//7//v/+//7/
/v/+//7//v/+//7//v/+//7//f/9//3//f/9//3//v/9//3//P/8//3///8AAAAA/v//
/wAAAAABAAEAAgACAAIAAgACAAIAAwADAAMAAwAEAAYABgAGAAcABwAHAAcACQAKAAoA
CgALAAwADQANAAwADgAOAA8AEQARABEAEgASABIAEwATABMAEwAVABUAFwAYABgAGQAZ
ABsAGwAbAB0AHQAdAB0AGwAbABsAGwAaABkAGQAXABYAFQAUABMAEgARABAADwAQAA8A
DgANAAoACgALAAsACwAKAAoACQAJAAkACQAJAAcACAAIAAgACgAJAAkACQAHAAcABwAI
AAgACAAIAAgABwAHAAcABwAFAAYABwAHAAgACAAIAAcABQAFAAUABQAHAAcABwAHAAUA
BQAFAAUABwAHAAcABwAFAAUABAAEAAQAAwADAAMABAAGAAYABgAGAAMAAwADAAMAAgAC
AAIAAgADAAQABQAGAAMAAgACAAIAAQAAAP////8BAAQABgAIAAgACQAJAAkABgAHAAYA
BQAGAAcABwAIAAoACQAJAAkABQACAAAA/P/9//3//P/7////AAACAAQAAwABAAAA///9
//z//P/7//3//f/9//3/AAABAAEAAQD9//v/+f/1//f/+f/6//r/+//8//3//v/7//r/
+f/4//f/9//4//j//f/9//3//f/6//f/8//w//f/AwAOABoALgBHAF4AcgCGAJIAmQCc
AJsAjgB3AF0ATgBHAD4ALwAnACIAGAASAA8ACwABAPv/+//6//r/+v/7//z//f/+//7/
/f/9//z/+P/3//X/8//2//j/+f/6//v/+//7//v/+f/3//X/8//1//b/9v/2//f/+P/5
//r/9//2//X/9P/2//b/9v/2//b/9f/1//X/9//3//f/+P/3//f/9v/2//T/9f/1//T/
9P/1//b/9v/z//P/9P/0//X/9v/3//j/+v/7//z//f/6//r/+P/2//f/9//3//f/+v/8
//3//v/+//7//v/9//7/AAAAAAEA////////AAADAAQABgAHAAgABwAIAAcABgAGAAUA
BQAIAAsADAANAA8ADwAPAA8ADgANAAwACwAIAAcABwAFAAYABQAEAAMAAgABAAAA///7
//n/9//1//f/+P/6//v/+f/4//j/9//1//X/9f/1//X/9v/2//b/+P/3//f/9//3//f/
9//4//j/+P/4//j/9P/z//L/8f/0//b/+P/5//j/+P/4//f/+f/5//n/+f/2//X/9P/z
//P/8//z//P/9P/1//b/9//2//X/8//y//P/8//0//X/9f/z//H/8P/w//D/8P/w//H/
8//1//f/9P/0//T/9P/y//L/8v/y//H/8P/w//D/8f/y//P/9f/4//r/+//8//n/+f/4
//f/9//5//n/+f/5//n/+P/4//b/9f/1//X/9//2//b/9P/1//X/9P/z//L/8P/v/+7/
8f/x//L/8//y//L/8//z//H/8f/x//H/9P/1//X/9f/z//P/8//x//H/8f/w/+7/7P/s
/+z/7P/u/+7/7v/u//H/8f/y//L/8f/x//H/7f/s/+v/6f/u//v/BwAWACwARgBdAHQA
hgCSAJoAnwCkAJ0AiABvAF8AWgBLADIAHwATAAoABAACAAMAAQD7//f/9P/y//H/8P/w
//D/8P/w//D/7//v/+7/7P/t/+3/7f/t/+7/7v/u/+v/6//r/+v/7f/t/+3/7f/t/+7/
7v/u/+7/7v/u/+7/8P/w//D/8P/w//D/8P/w//D/7//v/+//7//v/+//8P/v/+//7v/u
//D/8f/x//D/7v/v//D/8P/w//H/8//0//L/8v/y//L/8//z//P/8//2//j/+P/4//f/
9//3//f/+P/6//v//P/7//z//f/9//3//v/9//3//v///wAAAgAEAAQABQAFAAcABwAJ
AAkACQAKAAoACwALAA0ADQANAA8ADwAPAA8ADgANAAwACwAKAAkACQAHAAYABQAEAAMA
AAD///7//f/+//3//P/7//j/+P/5//n/+f/4//j/9//3//f/9//3//X/9v/2//b/+P/3
//f/9//1//X/9f/2//j/+P/4//j/9//3//f/9//1//b/9//3//f/+P/5//n/9//3//f/
9//1//X/9f/1//f/9//3//f/9//3//f/9//4//j/+P/4//j/9f/1//X/9f/2//b/9v/2
//T/9P/0//T/9v/2//f/+P/4//j/+P/5//j/+P/3//b/+P/5//n/+f/5//v/+//7//v/
+//6//r/+v/5//n/+f/5//j/+P/2//f/9//2//X/8//y//L/8v/y//H/8f/x//T/9P/1
//X/9P/z//L/8f/0//X/9f/1//X/9f/1//P/8//z//L/8P/w//D/8P/w/+7/7v/u/+7/
8f/x//L/8v/v/+//7//v/+z/6//r//D/+/8HABIAIgA2AEsAXgByAIQAkgCbAKAAnQCO
AHMAXQBQAEkANgAlABkAEAAIAAYAAwD///3/+//5//j/+P/4//X/9P/z//L/9P/z//P/
8v/w//H/8f/x//H/8v/y//L/8//z//P/8//z//P/8//z//H/8v/y//L/9P/0//T/9P/y
//L/8v/y//T/9P/0//T/9P/z//P/8//z//P/8//0//P/8//y//L/8v/z//P/8v/0//X/
9v/2//X/9f/2//b/9v/2//b/9v/3//f/9//3//b/+P/4//j/+f/5//n/+f/5//r/+v/6
//3//v///////v8AAAAAAQABAAEAAQACAAYABgAHAAcABwAHAAkACQAJAAoACgALAA0A
DwAPAA8ADQANAA0ADQANAA0ADQANAAwACwALAAkACgAJAAgABwAGAAUABAADAAAA///+
//3//v/+///////9//z//P/7//v/+//7//v/+//8//z//P/8//v/+//7//3//f/9//7/
/P/8//z//P/7//v/+//7//v//P/9//3/+v/6//r/+v/6//r/+v/6//n/+f/5//n/+v/6
//r/+v/6//r/+v/6//r/+v/7//z//v/+//7////9//7//v/+//7/////////AQADAAMA
AwACAAEA///+//7//f/9//3//f/8//z/+v/5//n/+P/3//f/9v/2//b/9v/1//X/9f/4
//j/+f/5//n/+f/5//n/+v/7//v/+//5//n/+f/3//f/9//2//T/9P/0//T/9P/0//T/
9P/0//P/8//0//T/9//3//X/8//w/+3/7f/0////CwAYACoAPgBTAGQAdgCEAI4AlwCa
AJMAggBpAFMATABBADAAIQAXAA4ACAAIAAUAAQD///3/+//6//r/+v/7//r/+f/4//j/
9//3//b/9v/3//f/9//2//b/9f/0//X/9f/1//X/9f/1//X/9f/1//b/9v/2//b/9v/2
//b/9P/0//T/9P/0//T/9P/0//T/8//z//P/9f/1//X/9v/1//X/9P/0//T/9f/1//T/
9P/1//b/9v/1//X/9v/2//T/9P/0//T/9//3//f/9//2//j/+P/4//n/+f/5//n/+//8
//z//P/9//7//////wAAAgACAAMAAwADAAMABAAGAAYABwAHAAcABwAJAAkACQAKAAoA
CwANAA8ADwAPAA8ADwAPAA8ADQANAA0ADQAMAAsACwAJAAYABQAEAAMAAgABAAAA///+
//3//P/7//z//P/9//3/+//6//r/+f/3//f/9//3//n/+v/6//r/+P/3//f/9//3//f/
9//4//r/+v/6//r/9//3//f/9//1//b/9//3//b/9v/2//X/9//2//b/9v/2//b/9f/1
//X/9f/2//b/9v/2//T/9P/0//T/8//y//L/8v/0//b/+P/7//n/+v/6//r/9//3//b/
9f/3//n/+f/5//r/+//7//z/+//5//j/9//0//L/8f/u/+//8f/y//P/8f/w//D/8P/t
/+v/6v/p/+3/7v/w//H/8f/x//H/8f/w/+//7f/r/+7/7//w/+//8P/x//H/8P/r/+r/
6f/o/+f/5v/l/+T/5//p/+z/7v/x//H/7f/r/+b/4f/h/+L/6//5/wgAFgAqAD0ATgBa
AGgAdAB5AH4AgwB8AGsAVQBGAD8ANAAjABUACgD8//T/9f/z//H/7//w//D/8f/y//H/
8P/v/+7/6//p/+j/5v/n/+n/6v/r/+v/7P/s/+z/6f/n/+X/4//m/+f/6P/p/+r/7P/t
/+7/6//q/+n/6P/m/+b/5v/m/+f/6P/p/+r/6P/n/+f/5//l/+X/5f/m/+n/6f/o/+j/
5v/n/+f/5v/m/+f/6P/o/+n/6f/q/+r/6v/q/+r/6v/q/+n/6P/n/+r/7P/s/+z/6//r
/+v/6//q/+r/6f/o/+r/7P/u/+//8P/y//L/8//z//P/8//0//P/8v/y//H/9P/1//j/
+f/6//z//f////z//f/8//v//f/9//3//f/7//n/9//1//b/9//5//n/9v/1//T/8//z
//P/8//z//H/7//t/+v/7P/s/+3/7f/r/+r/6v/p/+f/5//n/+f/5//o/+j/6P/n/+X/
5P/j/+b/5//o/+r/6v/q/+r/6v/p/+n/6f/p/+j/6P/o/+f/5v/m/+b/5f/l/+X/5v/o
/+j/6P/o/+X/5f/l/+X/5P/k/+T/5P/i/+L/4v/i/+T/5v/p/+z/7P/s/+z/7f/q/+j/
5f/i/+X/5//o/+n/6v/t/+7/7//u/+3/6//q/+j/5//n/+f/6f/o/+j/5v/n/+f/5v/l
/+P/4P/e/9z/3v/f/+H/4//m/+b/5//n/+X/4//h/9//4v/j/+P/4//l/+X/5f/j/+L/
4f/f/9z/3f/e/9//4P/e/97/3v/e/9//3//g/+D/4//h/+H/3//c/9f/1f/c/+n/9/8E
ABYAKgA/AFQAagB+AIoAlQCaAJUAggBnAFMASAA/ACoAGQANAAQA+v/0//H/7//r/+f/
5//m/+b/5v/l/+T/4//i/+D/3//f/97/4P/h/+H/4f/h/+L/4v/i/+H/4f/h/+H/4f/h
/+H/4f/g/+D/3//e/97/3v/e/97/4f/i/+P/5P/i/+L/4v/i/+D/3//f/9//4f/h/+H/
4v/l/+X/5P/k/+L/4//j/+L/5P/l/+b/5v/j/+P/5P/k/+b/5v/m/+b/5f/l/+X/5f/o
/+r/6v/q/+v/6//r/+v/6f/q/+r/6v/r/+z/7f/t//D/8v/y//P/8f/x//H/8v/0//T/
9f/1//f/9//5//n/+//8//z//f/9//////////3//f/9//3////////////8//v/+//5
//j/9//2//X/9v/1//T/8//y//H/8P/v/+7/7v/v/+//7f/s/+z/6//p/+n/6f/p/+v/
7P/s/+z/7P/r/+v/6//t/+3/7f/u/+z/7P/s/+z/6f/p/+n/6f/p/+r/6//r/+r/6v/q
/+n/6//r/+v/6//p/+n/6f/p/+n/6v/q/+r/6v/q/+n/6f/p/+n/6P/o/+j/6P/o/+j/
6P/o/+j/6P/p/+r/7P/s/+z/7f/r/+z/7P/s/+r/6//r/+v/6//t/+3/7f/r/+v/6v/q
/+z/6//r/+v/6//q/+r/6P/n/+f/5v/l/+X/5P/k/+T/5P/j/+P/4//k/+T/5f/l/+X/
5f/l/+X/5v/n/+f/5//n/+f/5//l/+X/5f/k/+L/4v/i/+L/4v/i/+L/4v/i/+H/4f/i
/+L/4//j/+P/4f/g/93/3f/k//H//f8MACAANABHAFoAcAB+AIYAjwCUAIsAdgBbAEkA
RAA1ACAAEwAJAAAA/P/6//f/8//v/+//6//q/+r/6v/p/+j/5//m/+b/5f/l/+T/5v/n
/+f/5//n/+j/6P/o/+f/5//n/+f/5//n/+f/5//n/+j/6P/o/+j/6P/o/+j/6P/o/+j/
6P/o/+j/6P/o/+r/6f/p/+n/6f/p/+n/6v/r/+v/6v/q/+r/6//r/+r/6v/r/+z/7P/t
/+3/7v/u/+z/7P/s/+z/7//v/+//7//w//L/8v/y//H/8f/x//H/8f/y//L/8v/1//b/
9//3//j/+v/6//v/+//7//v//P/8//z//f/9//////8BAAEAAwAEAAQABQAFAAcABwAH
AAkACQAJAAkABwAHAAcABwAGAAUABQADAAQAAwACAAEAAAD///7//f/+//3//P/7//r/
+v/7//v//f/8//z/+//7//v/+//7//n/+v/6//r/+v/5//n/+f/5//n/+f/6//r/+v/6
//r/+//7//v/+//5//r/+//7//r/+v/6//n/+//7//v/+//7//v/+//7//n/+v/6//r/
+v/6//v/+//7//v/+v/6//r/+v/8//z//P/8//z//P/9//7//v/+//7////9//7//v/+
//7///////////8BAAEAAQABAAEAAAAAAAAA///////////+//7//P/7//v/+v/5//v/
+v/6//r/+P/3//f/9//4//j/+f/5//v/+//7//v//P/9//3//f/9//3//f/7//n/+f/4
//b/9v/2//b/9v/4//j/+P/4//f/9//4//j/+f/7//v/+f/2//X/8//2/wEADQAaACoA
PgBTAGgAegCKAJIAmwCgAJsAigBxAFsAUgBJADYAJwAdABIADAAKAAsACQAHAAUAAQAA
AAAAAAD///7//f/8//7//f/9//z//P/9//3//f/9//7//v/+//3//f/9//3//f/9//3/
/f/9//7//v/+//z//P/8//z//v/+//7//v/8//z//P/8//3//f/+/////f/9//3//v/9
//3//P/8//7///////7//P/9//7//v//////AAAAAAAAAAAAAAAAAQABAAEAAQAEAAYA
BgAGAAUABQAFAAUABwAIAAgACAAJAAoACwALAAoADAAMAA0ADwAPAA8AEAAQABAAEQAR
ABEAEQATABMAFAAWABcAGQAZABsAGwAbABsAGwAbABsAGgAZABgAFwAYABcAFwAVABQA
EwASABEAEAAPAA4ADQAOAA0ADAALAAgACAAJAAkACwAKAAoACQAHAAcABwAHAAcACAAI
AAgACAAHAAcABwAHAAcABwAIAAYABgAGAAYABwAHAAcABwAFAAYABwAHAAYABgAGAAUA
BQAFAAUABQAHAAcABwAHAAUABQAFAAUAAwADAAMAAwAFAAUABAAEAAQAAwAEAAQABAAE
AAQABQAFAAUABQAEAAQABAAEAAQABAAEAAQAAgACAAMABAAGAAYABgAHAAcACAAIAAgA
BgAHAAcABwAHAAkACQAJAAkACQAIAAgACgAJAAkACQAHAAYABgAEAAIAAQD///3//v/+
////AAACAAEAAQABAAAA/v/9//v//P/9//7///8BAAMABAAFAAQAAwACAP///f/9//z/
+v/7//z//f/+//7//v/+//7//f/7//r/+P/9//////8BAAAA/f/5//j//f8HABIAHgAw
AEUAWgBwAIIAkACVAJoAnQCWAH8AYQBMAEMAOAAnAB8AHAAWABIAEwAPAAkAAwD///7/
/v/+/wAAAAAAAAAA///9//z/+v/4//n/+f/5//r//P/9//7//f/9//3//f/6//n/+P/3
//n/+v/6//r/+//8//3//v/9//z/+//6//j/+P/4//j/+f/5//r/+//6//n/+P/4//f/
9//2//b/+f/7//z//P/7//v/+//6//v/+//8//z/+v/6//r/+v/7//v/+//7//7/AAAA
AAAAAAD///7//f/7//z//P/8//7/AAACAAMABgAIAAgACQAIAAcABgAGAAYABAADAAEA
BAAFAAgACQAKAAwADQAPAA0ADQALAAkACwANAA8AEQAPAA8ADwAPAA4ADQANAAsACwAL
AAsACwAHAAUAAwABAAAA///+//3//v8AAAMABQACAAAA///9//v/+//7//v//f/+//7/
/v8AAP////////7//f/8//z//P/8//z//P/9//3//f/9//v//P/9//3//v/+//7//f/8
//v/+v/5//v/+//7//v/+//7//v/+//7//v/+//7//v/+//6//r/+f/3//b/9f/2//f/
+P/5//n/+f/4//j/9v/1//T/9P/4//j/+v/6//r/+v/4//f/9v/1//H/8P/v/+7/8P/y
//T/9v/3//j/+v/8//j/9v/0//P/9v/4//n/+v/8//3//f/9//z//f/8//v/+//7//r/
+v/7//v//P/9//3//P/8//r/+f/5//j/9//0//L/8f/w//H/8f/y//P/9v/2//f/9//2
//X/9P/z//b/9//3//f/+f/5//n/9//5//n/+P/2//L/8v/y//L/8f/w/+//7v/w//H/
8//0//f/+f/3//X/8P/t/+3/8P/7/wkAGgAsAD4AUwBqAIIAlACcAKEAqACnAJgAgwBr
AGAAWwBKADMAIwAWAAwACAAHAAcABQABAP3//P/8//z/+//6//n/+P/4//f/9//2//b/
9//3//f/9f/2//b/9v/2//f/+P/5//f/9//3//f/9//4//j/+P/5//r/+//8//r/+v/6
//r/+v/6//r/+v/4//f/9//3//j/+f/6//z/+//7//r/+v/6//v/+//6//r/+//8//z/
+//7//z//P/+//7//v/+/////////////v8AAAAAAAABAAEAAQABAAEAAgACAAIABAAG
AAgACQAHAAgABwAHAAkACQAJAAoACgAKAAsACwALAAsADQANABAAEgATABUAEwAVABUA
FQAVABUAFQAVABcAFwAXABcAFAATABMAEQASABEAEAAPAAwACwAKAAkACgAJAAgABwAG
AAYABwAHAAUABAAEAAMAAwADAAMAAwABAAIAAgACAAIAAQABAAEAAQABAAEAAgAAAAAA
AAAAAAEAAQABAAEAAQACAAMAAwACAAIAAgABAAEAAQABAAEA///////////9//3//f/9
////////////AQABAAAAAAD+//3//f/9//3//f/9//3///////7//v/9//3//f/+//3/
/f/9//z//v/9//z//P/8//v/+//7//3//v/+//3//f/8//r/+v/6//r/+v/7//v/+//7
//r/+v/6//r/+P/4//j/+P/4//j/+f/6//r/+v/6//v//P/+////AAD+////////////
AQABAAEAAwADAAIAAgAAAP///////wEAAAAAAP7//f/9//z/+//7//r/+v/6//z/+//7
//v/+v/6//v/+//7//v/+//7//r/+//7//v//P/9//7//f///////v/8//n/+P/3//b/
+P/4//j/+P/5//n/+v/6//n/+//7//n/+P/3//f/+v8HABUAIgAyAEYAWwBwAIIAkgCa
AKMAqACjAJAAeQBlAFwAUwA8ACkAIQAYABIAEAANAAkABwAHAAQAAgABAAAAAQAAAP//
/v/+//3//f/8//z//f/9//3//f/+//7//v/9//3//f/9/////////////f/+//7//v/+
//7//v/+/wAAAAAAAAAA/v/+//7//v8AAP///////wEAAQABAAIAAQABAAAAAAACAAMA
AwACAAAAAQACAAIAAQABAAIAAgAEAAQABAAEAAUABQAFAAUABgAIAAgACAAJAAkACQAJ
AAkACgAKAAoACwAMAA0ADQAOABAAEAARABMAEwATABQAFQAUABQAEwAVABUAFwAXABcA
GAAYABkAGQAbABsAGwAcAB0AHgAfAB0AHQAdAB0AHgAdAB0AGwAcABsAGgAZABoAGQAY
ABcAFgAVABQAEwAQABAAEQARABEAEAAQAA8ADwAPAA8ADwAPABAAEAAQABAADwAPAA8A
DwANAA==
         </WaveFormData>
      </LeadData>
   </Waveform>
</RestingECG>
