# Supplementary material for: Detection of Left Atrial Enlargement Using a Convolutional Neural Network-Enabled Electrocardiogram
Source: Front Cardiovasc Med. 2020 Dec 17;7:609976. doi: 10.3389/fcvm.2020.609976 (PMC7773668; doi:10.3389/fcvm.2020.609976)
Supplement: Supplementary file 4 [file Data_Sheet_4.ZIP › normal3/1802031893_1307_0000000K.XML]

<?xml version="1.0" encoding="Windows-1252"?>
<!DOCTYPE RestingECG SYSTEM "restecg.dtd">
<RestingECG>
   <PatientDemographics>
      <PatientID>1802031893</PatientID>
      <PatientAge>81</PatientAge>
      <AgeUnits>Years</AgeUnits>
      <Gender>Female</Gender>
      <PatientLastName>chenwumei</PatientLastName>
   </PatientDemographics>
   <TestDemographics>
      <DataType>Resting</DataType>
      <Site>1</Site>
      <AcquisitionDevice>MAC55</AcquisitionDevice>
      <Status>Unconfirmed</Status>
      <Priority>Normal</Priority>
      <AcquisitionTime>10:20:27</AcquisitionTime>
      <AcquisitionDate>08-05-2016</AcquisitionDate>
      <CartNumber>1</CartNumber>
      <AcquisitionSoftwareVersion>009C</AcquisitionSoftwareVersion>
      <XMLSourceVersion>MAC5000 v1.0</XMLSourceVersion>
   </TestDemographics>
   <RestingECGMeasurements>
      <VentricularRate>73</VentricularRate>
      <AtrialRate>73</AtrialRate>
      <PRInterval>162</PRInterval>
      <QRSDuration>92</QRSDuration>
      <QTInterval>374</QTInterval>
      <QTCorrected>412</QTCorrected>
      <PAxis>39</PAxis>
      <RAxis>57</RAxis>
      <TAxis>67</TAxis>
      <QRSCount>12</QRSCount>
      <QOnset>219</QOnset>
      <QOffset>265</QOffset>
      <POnset>138</POnset>
      <POffset>188</POffset>
      <TOffset>406</TOffset>
      <ECGSampleBase>500</ECGSampleBase>
      <ECGSampleExponent>0</ECGSampleExponent>
   </RestingECGMeasurements>
   <Diagnosis>
      <Modality>Resting</Modality>
         <StatementCount>3</StatementCount>
         <LabelText>12SL Õï¶Ï³ÂÊö</LabelText>
      <DiagnosisStatement>
         <StmtFlag>ENDSLINE</StmtFlag>
         <StmtText>ñ¼ÐÔÐÄÂÉ</StmtText>
      </DiagnosisStatement>
      <DiagnosisStatement>
         <StmtFlag>ENDSLINE</StmtFlag>
         <StmtText>µçÑ¹·ûºÏ×óÐÄÊÒ·Ê´óµÄ×îµÍ±ê×¼£¬²»³ýÍâÊÇÕý³£±äÒì</StmtText>
      </DiagnosisStatement>
      <DiagnosisStatement>
         <StmtFlag>ENDSLINE</StmtFlag>
         <StmtText>ÁÙ½ç ECG</StmtText>
      </DiagnosisStatement>
   </Diagnosis>
   <Waveform>
      <WaveformType>Rhythm</WaveformType>
      <WaveformStartTime>0</WaveformStartTime>
      <NumberofLeads>8</NumberofLeads>
      <SampleType>CONTINUOUS_SAMPLES</SampleType>
      <SampleBase>500</SampleBase>
      <SampleExponent>0</SampleExponent>
      <HighPassFilter>16</HighPassFilter>
      <LowPassFilter>150</LowPassFilter>
      <ACFilter>NONE</ACFilter>
      <LeadData>
         <LeadByteCountTotal>10000</LeadByteCountTotal>
         <LeadTimeOffset>0</LeadTimeOffset>
         <LeadSampleCountTotal>5000</LeadSampleCountTotal>
         <LeadAmplitudeUnitsPerBit>4.88</LeadAmplitudeUnitsPerBit>
         <LeadAmplitudeUnits>¦ÌV</LeadAmplitudeUnits>
         <LeadHighLimit>2147483647</LeadHighLimit>
         <LeadLowLimit>268435456</LeadLowLimit>
         <LeadID>I</LeadID>
         <LeadOffsetFirstSample>0</LeadOffsetFirstSample>
         <FirstSampleBaseline>0</FirstSampleBaseline>
         <LeadSampleSize>2</LeadSampleSize>
         <LeadOff>FALSE</LeadOff>
         <BaselineSway>FALSE</BaselineSway>
         <ExcessiveACNoise>FALSE</ExcessiveACNoise>
         <MuscleNoise>FALSE</MuscleNoise>
         <LeadDataCRC32>3800979407</LeadDataCRC32>
         <WaveFormData>
AAAAAAAAAAAGAAwAEgAYACsAPABNAF4AbQB8AIsAmgCLAH4AcQBkAFEAQAAvAB4AFAAK
AAAA9v/1//T/8//y//P/9P/1//b/9v/2//b/9v/3//j/+f/6//n/+P/3//b/9P/0//T/
9P/3//j/+f/6//r/+v/6//r/+v/6//r/+v/6//r/+v/6//z//P/8//z/+//6//n/+P/5
//r/+//8//r/+v/6//r/+v/6//r/+v/8//z//P/8//7//v/+//7//v/+//7//v8AAAAA
AAAAAP7//v/+//7///8AAAEAAgAFAAYABwAIAAoACgAKAAoACwAMAA0ADgAOAA4ADgAO
AA8AEAARABIAEwAUABUAFgAUABQAFAAUABYAFgAWABYAFQAUABMAEgASABIAEgASABEA
EAAPAA4ACwAKAAkACAAGAAQAAgAAAP///v/9//z//P/8//z//P/8//z//P/8//v/+v/5
//j/+P/4//j/+P/2//b/9v/2//b/9v/2//b/+P/4//j/+P/3//b/9f/0//b/9v/2//b/
9f/0//P/8v/0//T/9P/0//T/9P/0//T/9P/0//T/9P/2//b/9v/2//X/9P/z//L/8//0
//X/9v/4//j/+P/4//f/9v/1//T/9v/2//b/9v/2//b/9v/2//b/9v/2//b/9P/0//T/
9P/1//b/9//4//r/+v/6//r/9//2//X/9P/0//T/9P/0//X/9v/3//j/+P/4//j/+P/2
//b/9v/2//b/9v/2//b/9P/0//T/9P/2//b/9v/2//b/9v/2//b/9v/2//b/9v/2//b/
9v/2//b/9v/2//b/9v/2//b/9v/0//T/9P/0//b/9v/2//b/9P/1//f/+f/5//n/+P/2
//j/+v/7//v//v8AAAMABAADAAMAAgAAAAAAAAAAAP//AQABAAQABAAGAAYABgAGAAMA
AAD+//z//f/8//v/9//1//L/8f/x//P/8//0//T/8v/x//H/8v/0//P/8//0//P/8v/x
//D/8//z//H/8f/0//T/9P/0//L/8f/x//H/8f/y//L/8f/x//X/9v/4//z//v/5//X/
+/8EAAgADwAcACoAOgBOAGMAdQCJAJgAmwCVAH4AXgBJADcAIgARAAwABgD7//H/7v/s
/+7/7//z//P/8v/0//b/+P/6//r/9v/w//D/8P/w//H/8f/y//P/9P/0//L/9P/y//L/
9P/0//X/9f/1//X/9v/2//b/9v/2//b/9//3//f/9//2//b/9//3//X/9f/1//b/+P/4
//j/+P/4//n/+f/3//r/+v/4//j/9v/2//f/+f/7//v//P/8//r/+v/6//z/+v/6//r/
/P/7//z//v8AAP7/AAABAAEAAwAEAAQABQAFAAUABwAGAAcACQAKAA4ADwAPAA8AEAAQ
AA8ADgAOABEAEwAWABgAFwAVABQAEgATABUAFgAWABMAEgASABEADQALAAkACQAKAAoA
CAAHAAcABwAEAAMA/v/+//7//v////3/+//7//r/+P/3//b/9//2//n/+v/4//f/9//2
//j/+P/4//f/9f/1//T/9P/x//H/8P/v/+//8P/y//P/8//z//T/9P/1//X/9P/0//f/
9//2//b/9P/z//H/8P/y//L/8v/y//T/9P/1//X/8f/w/+//7v/x//L/9P/2//X/9P/x
//D/8f/x//L/8v/1//X/9f/1//X/9f/1//X/9//2//b/9//3//X/8//1//f/9//3//f/
9v/1//X/9P/1//X/9f/1//X/9v/2//X/8v/y//L/8f/z//P/9P/0//P/8//y//H/8//0
//T/9f/1//X/8//z//L/8v/y//L/9P/z//P/8v/0//X/9f/1//L/8v/x/+//8v/y//P/
9f/0//T/8//y//P/8v/y//T/+P/2//T/8f/y//T/9P/0//T/8v/y//L/8v/y//P/9f/3
//j/+f/5//j/9v/4//n/+f/7//7/AgAEAAEAAQAAAP7//v/+//7//f/9//3/AAAAAAEA
AgADAAQAAgAAAP///v/8//r/+P/z//L/8P/w//H/8//z//T/9P/z//H/8P/w//D/7//v
//D/8v/y//L/8v/x//H/7//v//L/8v/y//L/8v/x//H/8f/v//D/8P/v//H/8f/y//T/
9v/4//f/+f/9/wIABgARACIAMgBCAFQAZwB7AJMAqACxAKkAigBmAE8APQAoABkAEgAK
AAEA8//q/+r/7v/v//H/9f/2//T/7v/u//L/8v/y//L/8P/x//L/9P/1//T/8//y//D/
8P/y//D/8P/w//D/8f/x//H/8f/y//L/9f/2//f/+P/4//f/9v/1//L/8v/z//P/9P/1
//b/+P/3//b/9f/0//f/+f/6//n/+//6//f/9v/4//j/+f/7//r/+f/5//j/+P/4//j/
+v/8//z//P/+//v/+v/6//r/+//+/wAAAQADAAQABAAFAAQABQAIAAgACgALAAsADgAO
AA0ADAAMAA4ADwAQABIAEQARABIAEgAVABUAFgAWABgAGQAZABgAFgAUABMAEQAPAA0A
CwALAAsACgAHAAUABAADAP///f/9//7///8AAP7/+//4//f/+f/4//j/+P/2//T/9v/2
//X/9f/2//b/9v/2//b/9f/1//X/9P/0//T/9f/1//X/9P/0//X/9f/1//X/9v/2//T/
8//x//D/8f/x//D/8P/x//H/8P/w//D/8P/w//D/8P/w//H/8f/y//L/8v/y//T/9P/1
//b/+P/4//b/9v/2//X/9f/0//P/8//z//P/9P/1//b/9//1//T/9P/1//b/8//w//H/
8v/z//T/9f/z//P/9P/0//T/9f/2//f/9f/2//b/9f/0//T/9P/z//P/8//0//T/9f/1
//T/8//1//b/9v/3//n/+f/3//f/9f/0//P/8v/z//P/9P/0//T/9f/1//X/8//0//T/
8//1//T/9P/1//X/9v/2//b/8//0//b/9v/2//b/9P/0//T/9P/0//X/9//5//v/+//6
//j/9v/4//n/+f/8//7/AQACAAIAAwADAAIAAgACAAIAAQD/////AgACAAMABAAFAAYA
BAACAAEAAAD///7//f/5//f/9P/z//P/8//z//T/9P/0//P/8//0//L/8f/x//L/9P/0
//T/9P/z//P/8f/x//L/8v/y//L/8//z//T/9f/0//T/8//x/+//8//0//T/+P/8//v/
9//7/wIACAARABoAIgA0AEwAYQBzAIUAmgCnAKcAkgB2AF0ARwAuABsAEgAKAP//9//y
//L/8v/x//P/9f/2//b/9v/2//T/8v/0//T/8v/0//T/9f/1//b/9//4//j/9f/2//P/
8v/y//L/8//z//T/9f/3//j/9f/0//P/8v/0//X/9v/3//b/9v/3//f/9f/1//X/9v/4
//j/+P/4//j/+f/5//f//P/8//r/+v/4//j/+f/7//v/+//8//z//f/+////AgABAAAA
//8AAPz//P/9//7///8CAAQABQADAAQABAAFAAYABwAKAAoACQAJAAgACgANAA0ADQAO
ABAAEQASABQAEwATABQAFAAVABUAFgAWABQAFQAVABQAFgAWABcAFwAUABEADgANAA8A
DgALAAkABgAFAAEA///9//7///8AAP///f/7//v/+//6//r/+v/4//b/+P/4//j/+f/7
//z/+f/4//f/9f/3//f/9v/2//b/9//3//f/9P/0//X/9f/1//X/9v/2//f/9//2//b/
9f/1//T/9P/1//X/9P/0//T/9P/0//T/9v/2//f/9//0//T/9P/0//T/9P/1//b/+P/4
//b/9v/3//f/+P/4//f/9//3//f/+f/5//n/+f/3//b/9v/3//n/9//1//f/+f/5//n/
+f/5//n/+v/6//f/9//3//f/9f/2//b/9f/3//j/+f/5//f/9//4//j/9//3//b/9f/1
//b/9v/3//n/+f/3//f/9v/2//b/9v/2//X/9f/0//X/9//4//n/+P/4//f/9f/1//j/
+P/2//T/9P/0//T/9P/0//T/9P/2//f/+f/7//j/9//1//L/9f/4//r/+//8//7/AQAC
AAIAAwADAAIABAAEAAQAAwAAAP//AQAAAAMABAAFAAYABgAEAAMAAgABAAAA///7//f/
9P/z//P/8f/x//L/8v/0//P/8//0//T/8//z//T/9P/0//T/9P/1//X/8//z//L/8v/y
//L/9P/z//P/8//1//b/9v/1//P/8//0//r//v8AAAEAAQD9/wAABgARABYAIgA4AEoA
WwBtAH8AlACjAKEAjgBqAFEAQwAwABkAEAAOAAEA9//y/+7/7v/z//f/9//0//L/9v/2
//b/9v/4//j/+P/1//T/9P/z//T/9f/2//b/9v/4//b/9v/4//j/+f/5//n/+f/6//r/
+f/4//f/9v/4//n/+v/7//z//P/9//3/+v/5//j/+P/6//r/+v/6//r/+//7//n//v/+
//z//P/6//r/+//9//3//f/+//7//v/+//7/AAAAAAAAAAACAAIAAgADAAQAAwAEAAQA
AwAFAAYABgAHAAgACQAMAAwADAANAA0AEAARABEAEQASABMAEwATABQAFQAVABYAFgAX
ABcAGAAYABgAGQAZABgAFQAUABQAEwATABEADwAPAA0ADAAJAAcACgALAAkACQAFAAQA
AwACAAMAAQD////////+//7//v/6//j/+v/6//v/+//8//z//P/8//z/+//6//n/9//2
//f/+f/6//v/+P/4//n/+f/3//f/+P/4//n/+f/4//j/+f/5//j/+P/3//f/9v/2//b/
9v/2//b/+P/4//n/+f/4//j/+P/4//b/9v/3//j/+v/6//j/+P/3//f/+P/4//v/+//7
//v/+f/5//n/+f/3//b/9v/3//v/+f/3//n/9//3//f/9//6//v//f/+//r/+f/4//f/
+v/8//3//f/6//r/+v/5//j/9//3//b/+v/7//v/+//6//r/+f/5//v/+//5//n//P/8
//z//P/7//n/+P/2//j/+f/5//n/+f/6//r/+f/3//b/9v/3//f/+P/4//j/9//2//b/
+P/6//j//P8AAP7//P/6//j/+P/4//j/+P/6//v//f/////////+//z//f8AAAIAAwAA
AAAAAQAAAAMABQAGAAYABgAGAAYABQADAAMABgAGAAQABAAEAAQAAgAAAP///v/8//r/
+P/z//T/8v/y//P/8f/x//L/8v/z//P/9P/2//T/8//z//T/9P/0//T/9P/3//f/9f/1
//X/9P/z//L/8//z//T/9f/3//j/+P/3//X/9f/2//r//v/+//n/9//9/wYADgAXACQA
MgBGAFwAbwCDAJcApgCtAKUAigBwAF0ARQAoABUAEgAMAP//8//y//T/9v/z//X/9//2
//b/+v/6//j/+P/2//D/8v/z//T/9v/3//f/9//3//b/9v/4//b/9v/2//b/9//3//X/
9f/2//b/+P/4//j/+P/7//v/+//7//n/+P/4//f/+f/5//n/+v/6//r/+v/6//j/+f/5
//f/+//8//v//P/9//7/AAADAAIAAQABAAAA/v/+//7/AAAAAAAAAAACAAEAAgAEAAYA
BQAGAAYABQAFAAYABgAHAAoACwAOAA4ADQANAAwADgAQABEAEgAUABcAFwAXABgAGQAZ
ABoAGgAZABkAGgAaABcAFwAWABQAFQAWABgAGQAWABMAEAAPABEAEAANAAsACQAJAAYA
BQACAAIAAgACAAEA///9//3//f/8//z//P/8//r//P/8//n/+f/6//r/+P/4//j/9//5
//n/+P/4//b/9//3//f/9P/0//X/9f/2//f/+f/6//n/+f/4//j/9//3//b/9v/3//f/
9v/2//T/9P/0//T/9f/2//j/+f/1//T/8//y//T/9P/1//b/9v/2//T/9P/3//f/+P/4
//n/+f/5//n/+f/5//n/+f/7//r/+v/7//v/+f/3//n/+f/5//n/+f/5//n/+v/6//f/
9//3//f/+P/6//v/+//4//j/+P/3//b/9f/1//T/9v/3//f/9//3//j/+P/5//f/9//1
//X/+P/4//j/+P/3//X/9P/y//P/9f/2//f/9f/2//b/9f/1//T/9P/1//f/+P/4//j/
9f/0//T/9v/3//j/+f/5//b/9f/0//P/9//2//b/+v/4//j/+P/4//f/9v/1//T/9P/1
//f/+f/3//f/9v/0//b/+P/5//n/+v/8////AAACAAMAAwACAAIAAgACAAEAAQABAAQA
BAACAAIAAgACAAQAAgABAAAA/v/8//r/9f/1//L/8f/x//H/8f/y//L/9P/z//P/9P/0
//P/8//0//L/8v/y//L/8//z//H/8f/z//T/9f/2//T/8//z//P/8f/y//L/8f/x//P/
+P/4//r/+v/5//f/+f8CAAwAFQAgADIASgBiAHEAfwCTAKAAowCZAIAAYABNADkAJAAX
ABAABAD3//H/8P/u//D/8//1//X/+P/4//b/9P/2//b/9v/2//b/9f/0//T/8//1//X/
9f/0//T/9v/0//T/9v/2//f/9//3//f/+P/4//b/9v/2//b/9f/1//X/9f/1//b/+P/5
//f/9//3//j/+v/6//r/+v/5//n/+P/1//r/+v/4//j/9v/2//f/+f/7//v//P/8//z/
/P/8//7//P/8//z//v/8//z//f/+////AgAEAAUABAAEAAMAAwAHAAkADQAOAA0ADQAM
AA4ADwAPAA8AEAAPAA8ADwAQAA8ADwAQABAAFAAVABcAGAAXABcAFgAUABMAEgASABEA
DwANAAsACwAJAAgABQADAAQABQADAAMA/v/+//7//v/9//v/+f/5//n/+P/4//j/9//2
//n/+v/4//f/9//2//b/9v/2//X/8//z//L/8v/z//X/9v/3//T/9P/1//X/9f/1//b/
9v/1//X/9P/0//X/9f/0//T/8//z//L/8v/y//L/8v/y//T/9P/1//X/9P/0//T/9P/0
//T/9f/2//b/9v/0//T/9f/1//b/9v/5//n/+f/5//b/9f/0//P/9P/0//X/9//3//X/
8//1//f/9//3//f/9v/1//X/9P/1//X/9f/1//f/+P/4//f/9P/0//T/8//z//P/9P/0
//f/9//2//X/8//0//T/9f/1//X/8//z//T/9P/0//T/9f/1//b/9v/z//P/8v/x//P/
9P/0//P/9f/0//T/9f/1//b/9v/2/+//7v/y//P/9P/1//b/9f/0//P/8v/y//P/9f/3
//f/9//2//T/9v/4//n/+f/6//z///8AAAAAAQABAAAAAgACAAIAAQAAAP//AQAAAAIA
AgACAAIAAgAAAP///v/9//z/+//3//P/8P/v/+//8f/x//L/8v/w/+//7//w//H/8f/y
//T/8//y//H/8P/x//H/7//v//D/8P/w//D/8P/v/+//7//v//D/8P/v//H/8//0//T/
9v/0//P/+f8BAAYABAALABgAJgA6AFIAaQB7AIkAlgCdAJMAcgBQAEMAMwAaAA0AEAAI
APX/6f/o/+T/5v/r/+//8//0//T/9P/y//L/9P/0//L/9P/0//T/9f/1//T/8//y//D/
8v/0//L/8v/y//L/8//z//X/9f/2//b/9P/0//T/9P/1//X/9f/1//b/9v/3//f/9//3
//f/+P/3//b/9f/0//f/+f/6//n//P/8//r/+v/4//j/+f/7//n/+f/6//r//P/8//z/
/v///wAAAQAEAP///v/+//7///8CAAQABQADAAQABAAFAAUABQAHAAYACQALAAwAEAAP
AA8ADwAQABEAEQARABIAEwATABQAFAATABMAFAAUABYAFwAXABYAEwASABIAEQASABEA
EAARABAADgAKAAcABQAFAAIAAQAAAAAAAAAAAP///f/7//v//f/8//z//P/3//T/9f/0
//T/9f/3//j/+v/6//r/+f/3//f/9v/2//b/9//3//f/9f/2//j/+f/2//X/9f/0//X/
9f/0//T/8//z//L/8v/0//X/9f/2//T/9P/0//T/8v/y//P/8//1//b/9//4//b/9P/z
//L/8//0//P/9P/z//P/9P/0//f/9//3//f/9f/1//X/9f/1//T/9P/1//j/9//2//n/
+P/3//b/9f/1//X/9v/2//X/9f/1//X/9f/2//b/9f/3//j/+f/5//j/9//3//b/9f/1
//T/8//1//b/9v/3//b/9f/y//H/8P/w//D/8P/x//H/8v/y//L/8//z//P/8//0//T/
8//x//D/8P/x//P/9P/0//T/8//y//L/9P/0//L/8v/y//L/8v/y//L/8v/y//L/8//1
//f/+f/5//j/9v/1//b/9v/1//j/+v/9//7//P/9//3//P/+//7//v/9//////8CAAIA
///+//3//P/9//z//P/8//n/+P/3//P/8//w/+//7//v/+//8P/w//H/8f/y//T/8f/v
/+7/7v/s/+z/7P/s/+//7//t/+3/7//w//H/8v/x/+//7v/t/+3/7v/u/+3/8f/1//L/
8P/y//T/9//7////AAAIABUAHgAqAEAAVABpAIMAlwCkAKkAnQB6AFwASwA1AB4AEwAU
AAoA+f/t/+z/6P/m/+v/8f/z//T/8P/y//L/8P/w//D/8P/w//L/8v/z//P/8v/x//D/
7v/u//D/7v/u//H/8v/0//X/8v/x//H/8P/y//L/8v/y//H/8f/x//H/8f/y//T/9f/0
//P/8v/y//P/9P/1//b/9P/1//X/8//2//b/9P/0//T/9P/1//f/+P/5//v//P/6//j/
9v/2//f/+P/5//z//P/8//3//v/8//7/////////AAAAAAEABAAFAAgACAAKAAsACwAO
AA4ADQAMAAwADwAPAA8AEAARABEAEgASABEAEQASABIAEwAVABYAFgATABIAEgARAA0A
CwAJAAkACwAKAAcABQAHAAcABAADAP7//v/+//7/+//5//f/9//3//b/9v/2//T/8v/0
//T/8//z//T/9P/0//T/9P/z//P/8//y//L/8v/z//P/8//w//D/8f/x//H/8f/y//L/
8f/x//D/8P/w/+//7f/s/+7/7//v//D/8v/y//L/8v/x//D/8P/v/+7/7v/u/+7/7P/s
/+3/7v/w//D/7v/u//L/8//1//b/8//x/+//7f/v//H/8//1//P/8P/u/+3/8P/v/+7/
8f/v/+//7//v//H/8f/y//L/8//z//P/8//y//L/8f/v//D/8P/w/+//8f/x//L/8v/y
//H/7//t/+7/8P/x//P/8v/x/+7/7f/v//D/8f/y//H/7//u/+z/6v/r/+v/6//u//D/
8f/x/+//7v/u/+//8P/y//P/9P/x//D/8P/y//H/8P/v/+3/7//v/+//7//t/+z/7P/u
/+7/7v/u/+7/8P/w//D/8P/v/+//8P/x//T/9f/1//T/8v/y//H/7//z//b/+v/8//7/
//////7//f/8//v/+f/5//n//P/8//r/+v/6//r//P/6//n/+P/3//b/9f/x//H/7v/t
/+3/7f/t/+7/7v/r/+n/6P/o/+n/6f/q/+z/7P/s/+z/7P/t/+3/6//r/+3/7v/v//D/
7f/r/+r/6f/p/+r/6v/p/+n/6//u/+7/8P/y//X/+f/5//r/AgALABQAJAA4AE4AWwBp
AIEAmAClAKMAjABqAFEAQQAqABUAEAAOAAEA8f/s/+j/6v/z//X/8//0//L/8P/y//T/
9P/0//L/8P/y//L/8//z//H/8f/x//D/8v/0//L/8v/0//T/9f/1//L/8f/x//D/8f/y
//P/9P/z//P/8//z//P/9P/2//f/9f/1//X/9v/1//T/8//y//P/9f/2//X/9v/2//T/
9P/1//b/+P/7//v/+//8//z/+//6//n/+v/8//z//P/+//z//P/9//7//P/+//////8A
AAIAAwAFAAQABQAIAAgACAAJAAkADAAPAA8ADwAQABAADwAOAA4AEQARABIAEgARABEA
EgASABMAFQAWABYAFAASABEADwAOAA0ADAANAA0ADAAJAAcABgAFAAEA///9//7///8A
AAEA///9//3//P/6//n/+P/3//b/+f/6//j/9//3//b/9v/2//b/9f/1//X/9P/0//X/
9//4//n/9P/0//X/9f/3//f/+P/4//f/9//2//b/9v/1//P/8v/1//X/9P/0//X/9v/3
//j/9f/0//T/8//y//L/8v/y//T/9P/1//b/9P/0//L/8v/1//X/9v/2//n/+f/5//n/
+f/5//n/+f/5//j/+P/5//n/9//1//f/+f/5//n/+f/3//f/+P/4//n/+f/5//n/9//4
//j/9//2//b/9v/1//T/8//z//L/9//5//r/+//5//j/9v/1//X/9f/z//P/9f/2//f/
+P/4//f/9//2//b/9//3//f/9f/2//b/9f/1//T/9P/1//X/9v/2//b/9//2//b/+P/2
//b/9v/1//X/9f/z//H/9v/4//j/+P/4//X/9P/z//L/9P/1//f/+f/3//f/9v/0//X/
+P/6//v/+//8//7//v8AAAEAAQAAAAAAAAAAAP///////wIAAgAEAAQABAAEAAYABAAD
AAIAAQAAAP//+//5//b/9f/1//L/8f/x//D/8v/z//X/+P/3//X/9P/0//X/9v/3//j/
+P/3//T/8//y//L/8v/y//P/8//0//X/9//4//j/9//v/+//9P/+/wAAAAD9//3///8C
AAoAFQAcACgAPgBWAGkAeQCJAJwAowCVAHwAYABLADkAIAAVABIACAD7//H/7P/w//b/
9//z//H/9v/6//j/+P/+//7/+P/2//r/+P/4//n/+f/7//v/+//6//r//P/6//r/+P/4
//n/+f/7//v//P/8//r/+v/6//r//f/9//3//f/8//z//f/9//z/+//6//r//P/+/wAA
AgD//////v/7//z//P/6//r//f/+/wAAAwABAAEAAgACAAIAAgACAAQAAgACAAIABAAE
AAQABQAGAAUABgAGAAUACAAKAAsADQAMAAsADAAKAAwADQANABAAEwATABMAFAAVABUA
FQAWABUAFQAWABYAGAAZABsAHAAaABsAGwAaABsAGgAaABkAFQATABEAEQAQAA4ACgAH
AAgACQAHAAcABAAEAAQABAAFAAMAAQABAAEAAAAAAAAA/P/6//z//P/9//3//v/+//z/
/P/8//v//f/9//z//P/7//v/+v/5//f/+P/6//v/+f/5//r/+v/4//f/9f/0//b/9//3
//j/9//3//b/9v/0//T/9P/0//X/9v/4//n/+v/6//r/+v/8//z//f/+//3//P/5//j/
+//7//z//P/7//v/+//7//z//f/+/////f/8//z//f////3/+//9//3//f/9//3//f/9
//7//v/7//v/+//7//3//v/+//3//P/8//z/+//7//v//P/8///////+//3/+//8//z/
/f///////f/9//z//P/8//z//v/9//3//P/8//3//f/9//3//v/+//3//P/6//n/+f/7
//7/AgABAAAA///+//3//P/7//r/+v/7//3///8BAAEAAAD+//7/AAABAAEAAgAEAAcA
CAAKAAsACwAKAAcABgAFAAMABAAFAAkACgAKAAoACgAKAAoACAAHAAYABwAGAAUAAQD+
//r/+P/3//j/+f/7//z/+v/5//n/+v/8//v/+//8//z//P/8//z/+//7//n/+f/6//r/
+v/6//z/+//7//v/+//8//z/+//9//3//P8AAAQABgADAP//AwAMABQAHQAqADoAUABm
AHcAiwChALIAtQChAIIAZgBTAD0AJgAdABoAEgADAPf/+P/8//T/8f/5//3/AAAEAAAA
+P/2/wAAAAD6//7//P/8//3//f/////////+//z//v/8//z//P/8//3//f/7//v//P/8
//3//v///wAAAgADAAQABQACAAAA///9//7///8AAAIAAAAAAAAAAAABAAMABAADAAYA
BgAEAAQAAgACAAMABQAHAAcACAAIAAgACAAIAAoABwAGAAUABgAFAAYACAAKAAwADgAP
AA8ADwAQABAAEQAUABUAGAAYABgAGQAZABwAHQAdAB0AHgAdAB0AHQAeACEAIQAiACIA
IwAjACQAJAAiACMAIwAiACEAIAAgAB8AHQAbABkAGQAZABgAFQATABEAEQAOAA0ACgAK
AAoACgALAAkABwAHAAcABgAGAAYABAACAAQABAABAAEAAgACAAQABAAEAAMABQAFAAQA
BAACAAMAAwADAP7//v///////////wAAAAD//////v/+/wAAAQABAAIAAQABAAAAAAAC
AAIAAgACAAAAAAABAAEA/v/+//7//v8AAAAAAQACAAMABAADAAQAAwADAAQABAADAAMA
AwADAAEAAQABAAEAAgACAAMABQAGAAMAAAABAAIAAwAEAAUABQAFAAYABgADAAMAAwAD
AAUABgAGAAUAAwACAAEA//8CAAMABQAGAAQAAwABAP//AQACAAIAAwAFAAUAAwADAAIA
AgACAAIAAgABAAEAAAACAAMAAwADAAEAAgACAAEAAQAAAAAAAQABAAIAAgACAAEAAAAA
AAIAAgACAAAAAgACAAIAAgAEAAQABAAEAAIAAwAFAAcACQAJAAgABgAEAAYABwAHAAgA
CgANAA4ADQANAAwACgAMAAwADAALAA0ADQAQABAAEgASABIAEgAQAA4ADQAMAAsACgAJ
AAUAAQD+//3//f/+////AQACAAAA/////wAAAAD/////AAAAAAAAAAAAAAMAAwABAAEA
AAAAAAAAAAACAAEAAQABAAEAAgACAAEAAwAFAAIABAAKAAwABQADAAkAEgAWAB0ALAA8
AE4AZgB9AI8AoQC0AL0AtwCYAHgAYwBPADQAJQAkAB4ADwADAP7//v8AAAMA/////wAA
AAAEAAgACAAAAP7/BAAGAAQABAAFAAUAAwADAAMAAgACAAQAAgACAAQABAAFAAUAAwAD
AAQABAAGAAYABgAGAAUABQAFAAUABAAEAAUABQAFAAUABQAGAAYABgAGAAYABgAHAAcA
BQAKAA==
         </WaveFormData>
      </LeadData>
      <LeadData>
         <LeadByteCountTotal>10000</LeadByteCountTotal>
         <LeadTimeOffset>0</LeadTimeOffset>
         <LeadSampleCountTotal>5000</LeadSampleCountTotal>
         <LeadAmplitudeUnitsPerBit>4.88</LeadAmplitudeUnitsPerBit>
         <LeadAmplitudeUnits>¦ÌV</LeadAmplitudeUnits>
         <LeadHighLimit>2147483647</LeadHighLimit>
         <LeadLowLimit>268435456</LeadLowLimit>
         <LeadID>II</LeadID>
         <LeadOffsetFirstSample>0</LeadOffsetFirstSample>
         <FirstSampleBaseline>0</FirstSampleBaseline>
         <LeadSampleSize>2</LeadSampleSize>
         <LeadOff>FALSE</LeadOff>
         <BaselineSway>FALSE</BaselineSway>
         <ExcessiveACNoise>FALSE</ExcessiveACNoise>
         <MuscleNoise>FALSE</MuscleNoise>
         <LeadDataCRC32>2485544933</LeadDataCRC32>
         <WaveFormData>
7P/s/+z/7P/6/wgAFgAkAD4AWAByAIwApAC8ANQA7ADuAO4A7gDuANYAwACqAJQAfABk
AEwANAArACQAHQAWAA8ACgAFAAAA/P/4//T/8P/u/+7/7v/u/+3/7P/r/+r/7P/s/+z/
7P/s/+z/7P/s/+v/6v/p/+j/6f/q/+v/7P/q/+r/6v/q/+v/7P/t/+7/7v/u/+7/7v/s
/+z/7P/s/+//8P/x//L/8P/w//D/8P/x//L/8//0//X/9v/3//j/+P/4//j/+P/6//z/
/v8AAAAAAAAAAAAAAwAGAAkADAAQABIAFAAWABgAGgAcAB4AIQAkACcAKgAtAC4ALwAw
ADUAOAA7AD4AQQBCAEMARABCAEIAQgBCAEQARABEAEQAQAA+ADwAOgA3ADQAMQAuACkA
JgAjACAAGgAWABIADgAMAAoACAAGAAMAAAD9//r/+f/4//f/9v/1//T/8//y//H/8P/v
/+7/8P/w//D/8P/t/+z/6//q/+z/7P/s/+z/7P/s/+z/7P/r/+r/6f/o/+n/6v/r/+z/
6v/q/+r/6v/s/+z/7P/s/+z/7P/s/+z/6v/q/+r/6v/r/+z/7f/u/+z/7P/s/+z/7v/u
/+7/7v/s/+z/7P/s/+7/7v/u/+7/8P/w//D/8P/v/+7/7f/s/+7/7v/u/+7/7v/u/+7/
7v/s/+z/7P/s/+7/7v/u/+7/7f/s/+v/6v/s/+z/7P/s/+r/6v/q/+r/6P/o/+j/6P/q
/+r/6v/q/+n/6P/n/+b/6P/o/+j/6P/o/+j/6P/o/+b/5v/m/+b/5//o/+n/6v/o/+j/
6P/o/+j/6P/o/+j/6P/o/+j/6P/o/+j/6P/o/+v/7P/u//L/8v/0//T/9P/2//b/9v/2
//f/+P/4//j/9v/1//X/9f/2//X/9f/1//H/7//t/+3/7//v/+//7//u/+7/7//v/+z/
7P/s/+7/8P/w/+3/6//o/+P/3v/d/93/3v/e/93/3f/e/97/3f/d/93/3v/e/+H/4f/h
/+H/4f/h/+H/4f/h/+H/4f/h/+L/4v/i/+L/4P/g/+D/4P/i/+L/4//h/+D/4P/g/+H/
6f/6/w4AIAA0AEgAYAB8AJ4AvwDaAOoA8QD6AP8A9gDkAM8AtgCVAHUAVgA/ADMALQAj
ABwAFgARAAgAAgD9//r/9v/1//P/8P/s/+r/6v/q/+r/6v/s/+z/6v/q/+j/6P/o/+j/
6v/r/+z/7P/p/+n/6f/p/+v/6//s/+3/7f/t/+3/7f/s/+v/6v/p/+r/7P/u/+//7v/u
/+7/7v/u/+7/7//v//H/8//0//X/9f/0//T/8//3//j/+f/5//r//P/8//z//v8AAAIA
AwAGAAkACgALAA0ADgANAA8AEwAWABkAHAAbAB4AIQAjACgALAAtADAAMgA1ADcAOQA5
ADsAOwA9AEIARABEAEQAQwBDAEMAQwBCAEEAQAA/AD4APAA4ADMALgAqACUAIgAgABwA
GQAVABIADgAKAAcAAwABAP7/+//6//j/9//1//H/7//v/+3/7v/v/+//8P/t/+3/7f/t
/+v/6//s/+z/7P/r/+r/6v/o/+j/6f/p/+n/6v/s/+3/6v/q/+r/6v/q/+r/6v/q/+z/
7P/s/+z/6//q/+n/6f/r/+v/6//s/+r/6v/q/+n/6//r/+z/7P/s/+z/6//r/+r/6v/q
/+r/7P/s/+3/7f/t/+3/7f/s/+r/6//r/+v/7f/t/+3/7f/r/+r/6v/q/+z/7P/s/+z/
6v/q/+r/6v/q/+r/6//r/+v/6//q/+n/5//n/+f/5//p/+r/6v/q/+f/5//n/+b/5v/m
/+b/5v/n/+f/5v/m/+T/5P/j/+P/5v/m/+b/5v/m/+b/5f/l/+T/5P/k/+X/5f/l/+X/
5f/j/+P/4//i/+P/5f/m/+j/5//l/+P/4//k/+b/5v/m/+b/5//o/+r/7v/y//T/9P/0
//T/9P/0//T/8//0//T/9P/0//P/8//z//H/7//u/+3/6//p/+f/5//p/+n/6f/p/+b/
5v/n/+f/6P/o/+j/6v/q/+r/5//l/+P/3//b/9v/2//c/9z/2//Z/9r/2v/Z/9r/2//d
/97/3f/d/93/3f/b/9v/2//b/93/3f/d/93/3v/e/97/3v/e/97/3v/e/+D/3v/d/93/
3P/e/97/4//v//7/DAAeADAARABcAHwAoADBANwA6ADvAPgA+QDuANwAyQCsAIkAaQBQ
AD0AMQAnAB8AGgAUAA0ACAACAPv/9v/y/+//7f/s/+r/6v/s/+z/7P/s/+n/6P/l/+T/
5f/m/+f/6P/o/+n/6v/q/+j/5//m/+X/5v/n/+n/6//p/+n/6f/p/+v/6//r/+v/7f/u
/+//7//v/+7/7f/s/+3/7v/w//H/8f/x//D/7//y//L/8//z//X/9v/3//f/9v/4//j/
+P/8//7/AAABAAAAAwAEAAUACAAKAAoADQAPABIAFQAYABcAGgAdAB8AIwAoACoALgAu
ADEAMwA1ADcAOQA5ADsAPgBAAEAAQAA/AD8APwA/AEAAPwA+AD0AOQA2ADEAKwAqACYA
IQAeABwAGAAVABEADQAIAAMA//8AAP///f/7//j/9v/1//P/8//x//H/7//x//H/8P/w
/+7/7f/s/+v/6v/r/+3/7v/t/+v/6f/o/+r/6v/r/+v/6v/q/+v/6//o/+j/6P/o/+n/
6v/r/+z/6v/q/+r/6v/q/+r/6v/r/+3/7f/t/+7/7f/s/+v/6f/q/+v/7f/u/+7/7v/t
/+3/7v/u/+7/7v/s/+z/7f/t/+v/6//r/+r/6//t/+7/7//u/+3/7P/r/+3/7P/s/+z/
7v/u/+7/7v/t/+z/6//q/+v/7P/u/+//7v/t/+v/6f/r/+v/6//r/+v/7P/s/+z/6f/p
/+n/6P/q/+r/6v/q/+n/6f/o/+j/6P/o/+f/5//q/+r/6v/q/+j/6P/n/+f/6P/o/+j/
6f/n/+f/5//n/+n/6f/p/+j/6P/o/+j/6P/o/+j/6f/q/+z/8P/0//b/9v/2//X/9P/z
//L/9v/4//n/+v/4//f/9//3//T/8//z//P/8f/v/+3/7f/t/+3/7f/t/+7/7v/v/+//
7P/s/+z/7v/u/+7/6//p/+n/5f/h/+H/3//g/+D/3//h/+L/4v/h/9//3//g/+D/4f/h
/+H/4f/h/+H/4f/h/9//3//f/9//4f/i/+P/5P/j/+L/4f/g/+L/4v/h/+P/5v/k/+L/
4f/l//L/BAAWACgAPABWAHQAkgCzANAA4gDpAPIA+wD8APIA3wDIAKkAhQBiAEcAOQAz
AC0AJgAeABUADAAEAP3/+P/2//X/8//y//D/7v/t/+z/6//q/+z/7P/q/+r/6v/q/+r/
6v/o/+n/6v/q/+r/6//s/+3/7P/r/+v/6//s/+3/7v/v/+7/7f/s/+v/6//s/+3/7f/w
//D/8P/w/+7/7v/v/+//8v/z//P/8//y//L/8//z//X/9v/3//f/+f/8//3//v/9//7/
/////wEABQAHAAkADAAOAA4AEQARABQAFwAaAB0AIAAjACUAJwAqACoALAAxADUAOAA7
ADsAPQA9AD8AQABCAEIAQgBEAEUARgBHAEUAQwBBAD8APQA8ADkANQAyAC4AKQAmACAA
HAAZABUAFAAQAAwACQAFAAMAAAD9//7//P/7//n/9f/z//P/8f/v/+//7v/u/+//7//v
/+//6//r/+z/7P/u/+3/7P/s/+v/6v/q/+n/6v/q/+v/6//s/+z/7P/s/+r/6v/q/+r/
6v/q/+r/6v/s/+z/7P/t/+3/7f/t/+7/7v/u/+7/7f/r/+v/7P/s/+3/7v/u/+//7//u
/+3/7P/s/+z/7f/t/+7/7//w//D/7//v/+7/7f/v/+//7//v/+//7v/u/+7/7P/s/+z/
7P/t/+7/7//w/+3/7P/s/+v/6//r/+r/6f/r/+v/6//r/+v/7P/s/+z/7f/t/+3/7P/r
/+r/6f/o/+r/6//r/+z/6v/q/+n/6f/o/+j/6P/o/+n/6v/q/+v/6P/o/+j/6f/n/+n/
6//q/+j/6P/o/+j/6f/q/+z/8P/z//b/9//4//f/9v/1//T/9v/4//n/+v/4//f/9//3
//T/8//z//P/8v/x//D/8f/w/+//7v/t/+7/7v/v/+//7v/u/+7/8P/u/+7/6//p/+j/
5f/i/+P/4v/i/+H/3//f/+D/4P/f/9//3//g/+D/4f/h/+H/4f/j/+P/4//j/+L/4f/g
/9//4v/i/+L/4v/k/+T/5P/k/+L/4v/j/+P/5P/m/+b/4//n//D/AgAWACoAPgBWAHIA
kgC1ANIA5gDtAPYA/QD8APAA3QDGAKUAgwBiAEUANwAxACsAJAAcABUADAAEAPv/+P/0
//H/8//0//L/8P/t/+z/6//q/+z/7P/q/+r/7P/s/+z/7P/p/+n/6f/o/+j/6f/q/+v/
6f/p/+r/6//t/+3/7f/t/+3/7f/t/+3/6//s/+3/7f/v//D/8f/y//H/8P/w/+//8v/z
//P/8//0//T/9f/1//X/9v/3//f/+f/8//3//v/+/wAAAgADAAQABwAIAAkADgAQABAA
EwAUABYAGAAaABwAIAAkACcAKQAsACwALgAyADUANwA5AD0APwA/AEEAQwBEAEMAQgBG
AEcASABJAEcARQBDAEEAQAA+ADoANQAyAC4AKQAmACAAHAAZABUAFQASAA8ADQAIAAUA
AQD9//7//P/7//n/+f/3//f/9f/z//P/8v/y//P/8//z//P/7//v//D/8P/w/+//7v/u
/+7/7v/v/+//7P/s/+3/7f/t/+7/7//w/+//7v/t/+z/7f/u/+//8P/w//D/8P/x//D/
7//u/+7/7//w//H/8f/w/+//7//u/+//8P/w//H/8v/y//L/8v/x//D/8P/v//D/8f/y
//L/8f/x//D/7//x//H/8f/x//H/8P/w//D/7v/u/+7/7v/v//D/8f/y/+//7v/u/+3/
7v/v/+//7//v/+//7//v/+3/7v/u/+7/7v/v//D/8P/v/+7/7f/s/+3/7f/s/+z/7v/u
/+3/7f/s/+z/7P/s/+7/7v/t/+3/6v/q/+r/6//r/+v/6//r/+v/6//r/+r/6P/p/+n/
6v/r/+3/7//u//D/8P/w//D/8v/0//f//P/9//7//f/8//3//v///wAAAAAAAP///v/6
//n/+f/5//j/9//3//f/9v/1//T/9f/0//P/8v/x//L/8v/z//P/8P/w//D/8v/u/+z/
5//j/+L/3//c/93/3//g/+D/3//g/+L/4//j/+H/4f/i/+L/4//j/+P/4//j/+P/4//j
/+L/4f/g/9//4f/i/+P/5P/i/+L/4v/i/+L/4v/j/+X/5v/k/+L/5f/v//7/EAAiADYA
TABoAIYApgDHAN4A6gDvAPoA/wD2AOYA0QCwAI8AbwBQAD0AMwArACUAIgAcABMACAAA
APv/+P/2//P/8f/y//D/7v/t/+z/6//q/+v/7P/r/+z/6v/q/+r/6v/q/+v/7P/s/+3/
7f/t/+3/7P/r/+v/6//t/+3/7f/t/+3/7f/t/+3/7f/u/+//7//y//L/8v/y//D/8P/x
//H/8//1//b/9//2//b/9//3//n/+v/7//v//v8AAAAAAAD//wAAAQABAAMABwAJAAsA
DgAQABAAEwATABYAGQAcAB8AIgAlACcAKQAsACwALgAyADUANwA5ADsAPQA9AD8AQgBE
AEQARABFAEUARQBFAEMAQQA/AD0AOwA6ADcAMwAuACoAJQAiACAAHAAZABUAEgAOAAoA
BwADAAEA/v/7//z/+v/5//f/9f/z//P/8f/x//H/8P/w/+//7//v/+//6//r/+z/7P/u
/+3/7P/s/+r/6v/r/+v/7P/s/+3/7f/u/+7/7v/u/+z/7P/s/+z/7v/u/+7/7v/s/+z/
7P/t/+3/7f/t/+7/8P/w//D/7//u/+3/7f/s/+3/7v/u/+//7v/u/+7/7v/u/+7/7//v
//H/8f/x//D/7v/v/+//7//x//H/8f/x/+//7v/u/+7/8P/w//D/8P/w//D/8P/w/+z/
7P/t/+3/7//v/+7/7f/r/+v/6//r/+n/6v/q/+r/6v/r/+z/7P/q/+r/6v/q/+3/7f/s
/+z/7P/s/+v/6//q/+r/6v/q/+r/6v/p/+n/5v/m/+b/5//o/+n/6v/r/+n/6f/p/+j/
5v/n/+f/6P/r/+v/6//r/+j/6P/o/+n/6v/r/+r/6v/o/+j/6P/o/+v/7P/u//L/9v/4
//j/+P/3//b/9f/0//b/+P/5//r/+P/3//f/9//2//X/9f/1//X/8//x//H/8P/v/+7/
7f/u/+7/7//v/+z/7P/s/+7/7v/u/+v/6f/p/+X/4f/h/9//4P/g/9//4v/k/+X/5f/k
/+P/4//i/+H/4f/h/+H/4//j/+P/4//h/+H/4f/h/+T/5P/k/+T/5P/k/+T/5P/k/+T/
4//j/+T/5v/m/+n/8f8AABQAKAA6AFAAbACOALAAzQDgAOgA7QD2APsA8gDiAM0AsACP
AG0ATgA9ADUALwAnACIAHAARAAYAAAD7//b/9P/1//P/8v/y//D/7//u/+3/7P/t/+7/
7f/u/+3/7P/r/+r/6v/r/+z/7P/s/+3/7v/v/+7/7f/t/+3/7//v/+//7//x//H/8f/x
//D/8P/w/+//8v/y//L/8v/y//L/8//z//b/9//3//f/9v/2//f/9//3//j/+f/5//z/
/v/+//7//v8AAAIAAwAEAAcACAAJAA4AEAAQABMAEwAWABkAHAAeACIAJgApACsALgAu
ADAAMwA3ADoAPQA+AD8APgA/AEAAQgBCAEIARABFAEYARwBEAEMAQgBBAD4APAA4ADMA
MgAuACkAJgAhABwAGAATABIADgAKAAcAAwABAP7/+//8//r/+f/3//P/8f/x/+//8f/x
//D/8P/x//H/8f/x/+7/7f/t/+z/7v/t/+z/7P/q/+r/6//r/+z/7P/t/+3/7v/u/+7/
7v/s/+z/7P/s/+7/7v/u/+7/7P/s/+z/7f/t/+3/7f/u//D/8P/w/+//7v/t/+3/7P/t
/+7/7v/v/+7/7v/u/+7/7v/u/+//7//x//H/8f/w/+//7//u/+3/7//v/+//7//t/+z/
7P/s/+z/7P/s/+z/7P/s/+z/7P/q/+r/6//r/+3/7f/s/+v/6f/p/+n/6f/p/+r/6v/q
/+v/6//r/+r/5//m/+X/5P/m/+f/5//o/+j/6P/n/+f/5v/m/+b/5v/o/+j/5//n/+T/
5P/k/+X/5//n/+f/5//n/+f/5//m/+T/5f/o/+j/6P/o/+j/5//o/+r/7v/y//T/9P/0
//L/8v/y//L/9f/2//b/9v/2//X/9f/1//P/8f/w/+//7//t/+v/6//t/+3/7f/t/+v/
6v/q/+n/6f/q/+v/7v/s/+z/6f/n/+X/4f/d/93/3f/e/97/3f/b/9z/3P/b/9z/3f/f
/+D/4P/f/97/3f/d/93/3f/d/93/3f/d/93/3v/e/97/3v/g/+D/4P/g/97/3v/d/9v/
3P/e/97/4//t//z/DAAeADIARgBgAIIAqADJAOIA7gDzAPYA9wDuAOAAywCwAJMAcwBS
ADkALQAnAB0AGAAUAA0ABgAAAPv/9P/u/+3/6//o/+r/7P/q/+r/6v/q/+f/5v/j/+L/
5f/m/+f/6P/n/+f/5//m/+f/5//n/+f/5//n/+j/6f/n/+f/5//n/+j/6f/q/+v/6f/q
/+v/6//q/+r/6v/q/+v/7P/u/+//7//v/+7/7f/v//D/8v/z//T/9P/0//P/9v/4//j/
+P/7//7/AQADAAMABQAFAAUACQAMAA0AEQARABQAFwAaABsAHgAhACMAKAAsAC0AMAAw
ADMANQA3ADsAPQA9AD8AQABCAEIAQgBFAEUARQBFAEYARQBEAEMAPwA8ADcAMQAwACwA
JwAkACAAHAAZABUAEAAMAAgABQADAAEA/v/7//n/9v/0//H/8P/v//D/7//t/+3/7P/s
/+v/6//r/+v/6//r/+z/7P/q/+n/6P/o/+n/6v/s/+3/6//q/+r/6f/o/+j/6P/o/+j/
6P/o/+j/5//m/+X/5P/l/+b/5//p/+n/6f/p/+r/6P/o/+j/5//o/+n/6//s/+v/6v/o
/+f/6v/q/+r/6v/q/+r/6//r/+r/6f/o/+b/5//p/+r/6//q/+n/6P/n/+j/6P/p/+r/
6P/o/+j/6P/o/+j/6P/o/+j/6P/p/+n/5//n/+b/5f/m/+f/6P/p/+j/6P/n/+b/5f/l
/+X/5P/m/+b/5v/m/+b/5f/j/+L/4//k/+T/5f/k/+T/5P/k/+T/5P/j/+P/5P/k/+T/
5f/i/+H/4P/f/+L/4//k/+T/4v/j/+P/5P/j/+L/5P/k/+T/5P/l/+b/6P/s/+z/7v/u
/+7/8P/w//D/8P/v//D/8P/w/+//7//w//H/7//t/+z/6//p/+f/5f/l/+b/5//o/+n/
5//m/+b/5f/l/+b/5//q/+j/6P/l/+P/3//b/9f/1//Y/9r/2//b/9r/2v/Z/9f/2P/Z
/9v/3P/b/9v/2//b/9v/2//b/9v/3P/d/97/3//f/97/3f/c/97/3v/e/97/4P/c/9v/
2//a/9r/3P/h/+3//P8OACAAMABEAGAAgACiAMUA3gDmAOsA9gD1AOgA2ADDAKYAhQBl
AEoAOQAvACcAHQAUABAACwAGAP7/+f/0//D/6//p/+j/6P/o/+j/6P/o/+j/5v/m/+T/
5P/k/+T/5P/k/+b/5//o/+j/5f/l/+X/5f/n/+f/6P/p/+j/5//m/+X/5//n/+f/5//n
/+j/6f/p/+r/6v/q/+r/7P/s/+3/7f/t/+3/7P/r/+7/7v/v/+//8//0//X/9f/1//b/
9f/0//j/+v/8//3//v8BAAIAAwAGAAgACAALAA0AEAATABYAFwAaAB0AHwAkACgAKQAs
ACsALQAuAC8ANAA3ADgAOwA8AD4APgA+AD0APQA9AD0APQA9AD0APQA3ADQALwApACcA
JAAgAB4AHAAYABUAEQAMAAgABAABAAEA///8//n/9v/0//P/8f/x/+//7//t/+3/7f/s
/+z/6v/p/+j/5//m/+f/6f/q/+j/5//m/+b/6P/o/+n/6f/o/+j/6f/p/+b/5v/m/+b/
5//o/+n/6v/n/+b/5f/k/+b/5v/m/+f/5//n/+f/6P/m/+b/5v/l/+b/5//p/+r/6f/o
/+b/5f/m/+b/5v/m/+j/6P/p/+n/6f/p/+n/6P/q/+v/6//r/+r/6f/o/+f/6f/o/+j/
6P/o/+j/6P/o/+b/5v/m/+b/5f/m/+j/6f/o/+f/5f/j/+X/5f/l/+X/5f/m/+b/5v/j
/+P/4//i/+T/5P/k/+T/4//j/+L/4v/k/+T/4//j/+L/4v/i/+L/4P/g/9//3//h/+L/
4//l/+T/4//i/+H/4//j/+P/4v/k/+X/5f/m/+T/4//i/+H/4f/i/+P/5f/i/9//4P/i
/+L/4v/i/+L/5f/m/+j/7P/s/+7/7v/u/+//8P/x//L/8f/y//L/8v/y//H/8f/x/+7/
7f/t/+3/7f/r/+n/6f/p/+n/6f/p/+f/5v/m/+X/5P/k/+T/5v/n/+j/5v/l/+P/3//b
/9v/2//c/9z/2//Y/9j/1//V/9j/2f/b/9z/2//b/9v/2//Z/9n/2f/Z/9v/2//b/9v/
2v/a/9r/2v/b/9z/3f/e/97/3P/b/9v/2v/a/9r/3//n//b/BgAWACYAOABQAHAAkACz
ANIA5ADpAPIA+QDyAOQA0wC+AJ8AfQBcAEUANQArACMAGgAWABMADgAEAPv/+P/0//H/
7//s/+r/6v/s/+z/7P/s/+v/6v/n/+b/6P/o/+j/6P/o/+n/6v/q/+j/5//m/+X/5v/n
/+n/6//p/+n/6f/p/+v/6//r/+v/7f/u/+//7//v/+7/7f/s/+7/7v/v/+//7v/v/+//
7//y//L/8//z//f/+P/5//n/+f/6//n/+P/8//7/AAABAAAAAwAEAAUACAAKAAoADQAR
ABQAFwAaABoAHAAeAB8AIwAoACoALgAvADEAMgAzADcAOQA5ADsAPgBAAEAAQABBAEEA
QQBBAEEAQQBBAEEAPAA6ADYAMQAwACwAJwAkACIAHgAbABcAEwAOAAkABQAFAAMAAAD9
//r/+P/3//X/9f/z//P/8f/x//H/8P/w/+7/7f/s/+v/7P/t/+//8P/v/+3/6//q/+z/
7P/t/+3/6v/q/+v/6//o/+j/6P/o/+n/6v/r/+z/6v/q/+r/6v/r/+z/7f/v/+//7//v
//D/7f/s/+v/6f/q/+v/7f/u/+z/7P/r/+v/7v/u/+7/7v/w//D/8f/x//D/7//u/+z/
7f/v//D/8f/x//H/8f/x/+//7v/u/+7/8P/w//D/8P/u/+7/7v/u/+7/7v/v/+//7f/t
/+z/6//r/+v/6//r/+v/7P/s/+z/6f/p/+n/6P/p/+r/6//s/+v/6//q/+r/6v/q/+n/
6f/q/+r/6v/q/+r/6v/p/+n/6P/o/+j/6f/n/+f/5//n/+f/5//n/+b/6P/p/+n/6v/q
/+n/6P/n/+n/6P/n/+X/5v/o/+j/6P/o/+f/6P/q/+7/8f/0//X/9v/0//T/9P/0//b/
+P/5//r/9//1//T/8//z//P/9P/1//H/7//t/+3/7//v/+//7//u/+7/7//v/+7/7v/u
//D/8v/y/+//7f/p/+X/4f/h/+D/4P/f/93/3v/g/+H/4f/f/9//4P/g/+H/4f/h/+H/
4//j/+P/4//h/+H/4f/h/+P/5P/l/+b/5f/k/+P/4v/i/+T/5//n/+j/5v/i/+P/6//6
/w4AIgA0AEoAZACGAKgAxwDiAO4A8wD8AP8A+gDqANcAugCbAHkAVgA/ADcAMwArACIA
GAAPAAgAAgD9//r/+P/5//f/9v/y//L/8f/w/+//7v/w//D/7v/u/+z/7P/s/+z/6v/r
/+z/7P/u/+//8P/x//D/7//v/+//8f/x//H/8f/x//H/8f/x/+//8P/x//H/9P/0//T/
9P/y//L/8//z//X/9//4//n/+v/6//v/+//7//z//f/9/wAAAgACAAIAAwAEAAUABQAH
AAsADQAPABAAEgASABUAFwAaAB0AIAAjACYAKQArAC0AMAAwADIANQA5ADwAPwBBAEMA
QwBFAEYASABIAEgASwBLAEsASwBIAEcARgBFAEMAQgA/ADsANgAyAC0AKgAmACIAHwAb
ABgAFAAQAA0ACQAHAAQAAQACAAAA///9//r/9//2//P/9f/1//T/9P/z//P/8//z/+//
7//w//D/8f/x//H/8v/w//D/8f/x//D/8P/x//H/8P/w//D/8P/u/+7/7v/u/+7/7v/u
/+7/7v/u/+7/7//v/+//7//w//L/8v/y//H/7//v//D/8P/x//L/8v/z//P/8v/x//D/
8f/y//T/9f/1//X/9f/0//L/8//z//P/9P/1//b/9//1//T/9P/0//T/9P/0//T/9P/0
//T/9P/w//D/8f/x//L/8//z//P/8f/x//H/8f/v//D/8P/w//H/8f/x//D/7v/u/+7/
7v/x//H/8P/w//D/8P/v/+//8P/w//D/8P/u/+7/7f/t/+z/7P/s/+3/7//v/+//7//v
/+//7v/u/+7/7v/u//H/9P/4//7//f/+//3//P/+//7//v/+//3//v/+//7//v/9//3/
/f/8//v/+//7//f/9f/z//P/9f/1//X/9f/0//T/9f/1//T/9P/0//b/9v/2//P/8f/u
/+n/5P/j/+T/5v/n/+f/5//o/+j/5//n/+f/6P/o/+v/6//r/+v/6v/p/+j/5//o/+n/
6v/r/+r/6v/q/+r/6P/o/+j/6P/s/+r/6f/p/+r/6v/q/+3/+/8KABwALgBAAFgAcgCU
ALQA0wDqAPQA/QAGAQMB9ADgAMkAqgCJAGkAUgBDADsAMwAtACQAHAAXABAACgAFAAAA
/v/7//v/9v/0//T/9P/0//T/9P/0//T/8v/y//H/8P/v/+7/7//x//P/9P/x//H/8f/x
//P/8//0//X/9f/1//X/9f/z//P/8//z//b/+P/6//v/+//6//n/+P/6//r/+//7//z/
/f/9//3//P/8//3//f8AAAIABAAFAAQABgAGAAYACAAKAAwADQAQABMAFAAVABYAGAAY
ABsAHwAiACUAKAAnACoALQAvADQAOAA5ADwAPgBBAEMARQBGAEcARgBHAEsATgBPAFAA
UABPAE4ATQBOAE0ATABLAEYARABAADsANgAyAC0AKgAoACQAIQAdABoAFgASAA8ADQAL
AAgABQAGAAQAAwABAP3/+//7//n/+v/7//v//P/6//n/+P/3//f/9//4//j/+P/3//b/
9v/1//T/9P/z//X/9v/4//n/9//2//X/9P/2//b/9v/2//b/9v/2//b/9P/0//T/9f/2
//f/+P/6//n/+P/3//X/9//3//j/+P/4//j/9//3//j/+P/4//j/+v/6//v/+//5//n/
+f/4//j/+f/5//n/+//7//v/+//6//j/9//2//f/+P/5//r/+f/4//f/9v/1//b/+P/5
//n/+f/4//f/9f/1//X/9f/3//j/+P/4//X/9f/1//T/9v/2//b/9v/3//f/9v/2//b/
9v/1//X/9v/2//b/9v/0//T/8//z//T/9P/0//X/8//z//P/8//z//P/8//y//T/9f/1
//b/8//x//D/8f/y//P/9P/2//j/+/8AAAAAAgACAAIAAgACAAIAAgADAAQABAAEAAIA
AQABAAEAAgABAAEAAQD+//v/+P/3//n/+f/5//n/+P/4//n/+f/4//j/+P/6//z//P/5
//f/9P/v/+r/6f/q/+z/7f/t/+v/7P/s/+v/6//r/+z/7P/v/+//7//v/+3/7f/t/+3/
7f/t/+3/7f/w//D/8P/w//D/8P/w//D/8P/w//H/7//u/+z/7P/v//n/CgAcAC4APgBQ
AGwAjACsAM0A6AD2AP8ABgELAQIB8gDdAMAAnwB9AGIAUQBFADsANQAuACYAHwAaABIA
CwAGAAQAAQD9//z/+v/4//r/+v/6//r/+v/6//j/+P/2//b/9v/2//f/+f/7//z/+v/5
//j/9//3//f/+P/5//v/+//7//v/+f/5//n/+f/7//z//f/9//3//P/7//r/+//8//7/
//8EAA==
         </WaveFormData>
      </LeadData>
      <LeadData>
         <LeadByteCountTotal>10000</LeadByteCountTotal>
         <LeadTimeOffset>0</LeadTimeOffset>
         <LeadSampleCountTotal>5000</LeadSampleCountTotal>
         <LeadAmplitudeUnitsPerBit>4.88</LeadAmplitudeUnitsPerBit>
         <LeadAmplitudeUnits>¦ÌV</LeadAmplitudeUnits>
         <LeadHighLimit>2147483647</LeadHighLimit>
         <LeadLowLimit>268435456</LeadLowLimit>
         <LeadID>V1</LeadID>
         <LeadOffsetFirstSample>0</LeadOffsetFirstSample>
         <FirstSampleBaseline>0</FirstSampleBaseline>
         <LeadSampleSize>2</LeadSampleSize>
         <LeadOff>FALSE</LeadOff>
         <BaselineSway>FALSE</BaselineSway>
         <ExcessiveACNoise>FALSE</ExcessiveACNoise>
         <MuscleNoise>FALSE</MuscleNoise>
         <LeadDataCRC32>910409855</LeadDataCRC32>
         <WaveFormData>
NgA2ADYANgAeAAgA8v/c/7L/iP9e/zT/Cv/g/rb+jP6M/oz+jP6M/rD+0v70/hb/Of9a
/3v/nP+t/7z/y//a/+X/7v/3/wAABAAGAAgACgAOABAAEgAUABQAFAAUABQAFwAYABkA
GgAcABwAHAAcABoAGgAaABoAGwAcAB0AHgAdABwAGwAaABwAHAAcABwAHQAeAB8AIAAf
AB4AHQAcAB8AIAAhACIAIQAgAB8AHgAgACAAIAAgACIAIgAiACIAIAAgACAAIAAjACQA
JQAmACQAJAAkACQAJgAmACYAJgAmACYAJgAmACQAJAAkACQAJgAmACYAJgAkACIAIAAe
AB4AHgAeAB4AGwAaABkAGAAVABQAEwASABAAEAAQABAADQAMAAsACgAKAAoACgAKAAsA
DAANAA4ADAAMAAwADAAPABAAEQASABAAEAAQABAAEAAQABAAEAASABIAEgASABEAEAAP
AA4ADwAQABEAEgARABAADwAOABAAEAAQABAAEgASABIAEgAQABAAEAAQABEAEgATABQA
EQAQAA8ADgAQABAAEAAQABIAEgASABIAEAAQABAAEAASABIAEgASABAAEAAQABAAEAAQ
ABAAEAAQABAAEAAQAA4ADgAOAA4AEAAQABAAEAAPAA4ADQAMAA4ADgAOAA4AEAAQABAA
EAANAAwACwAKAAsADAANAA4ADAAMAAwADAAOAA4ADgAOAA4ADgAOAA4ADQAMAAsACgAL
AAwADQAOAA0ADAALAAoADAAMAAwADAAOAA4ADgAOAA0ADAALAAoADAAMAAwADAAKAAoA
CgAKAAwADAAMAAwADAAMAAwADAAKAAoACgAKAAwADwATABYAFwAYABgAGQAbABsAGwAf
ACEAIQAdABoAEwALAAQAAAACAAIAAgADAAEA///+//7/AgADAAQABAABAP///v/9//v/
/P/9/wAABAAEAAUABwAFAAUAAwADAAQABAAEAAUABQAFAAYABgAEAAQABQAFAAcACAAK
AAsACAAIAAgACAAJAAkACQAKAAoACgAKAAoABwAHAAgACQAOABAAEwAVABkAIQAwADYA
MQAiAAsA6f/E/5z/a/86/w//3/6r/oL+b/5i/mj+g/6f/rn+2/4D/yv/Vv99/5r/r/+8
/8X/0P/c/+f/8//7/wEABgAHAAgACgALAAwACwANAA8ADwATABQAFAAUABMAEgASABEA
EwAUABYAFwAVABUAFQAVABUAFgAWABcAFwAXABYAFgAVABUAFQAWABgAGAAaABgAGAAX
ABcAFgAWABcAFwAYABsAGwAbABoAGAAYABcAFwAaABwAHQAdABsAGwAbABkAGwAdAB8A
HwAjACMAIgAiACEAIAAeAB0AIQAiACIAIgAhACAAHgAdABsAGwAbABsAHAAcABkAGAAU
ABQAEwASABIAEQAQABAADwANAAoACAAFAAQABAAFAAYABwAFAAYABAAEAAUABQAGAAcA
CAAIAAcABwAIAAgACAAIAAkACwANAAwADAAMAAsACgAIAAcACgALAAwADAAKAAkACAAG
AAYABwAHAAkACwALAAoACQAIAAgACAAKAA0ADgAOAA0ACQAJAAkACQAJAAoACwALAA0A
DQANAAwACgAKAAoACwALAA0ADQAMAAwADAALAAoACgAMAA0ADQANAA0ADAALAAkACQAJ
AAkACwAMAAwADAAMAAwACwAJAAkACQALAAwADAAMAAwADAAKAAoACQAJAAsACwALAA0A
CgAJAAgACAAIAAgACgALAAsACgAJAAkABwAGAAYABgAJAAoACwALAAoACQAJAAkACQAJ
AAoACwAMAAwACgAKAAgABgAGAAYACQAKAAwADQAMAAoABwAGAAcABwAJAAsADAAMAAwA
CgAIAAYABgAHAAkACgALAAwACwAJAAcABwAIAAoACgAKAAoADQAPABIAFAAXABgAGAAZ
ABsAGwAbAB8AHgAdABgAFAAQAAkAAwAAAAAAAAAAAAEA///9//z//P///wEAAwAEAAIA
///9//v//f/+////AgAEAAQABQAHAAcABwAFAAUABgAGAAYABwAFAAUABgAGAAgACAAJ
AAkACgAKAAsACwAKAAoACgAKAA0ADQANAA4ADQAMAAsACgALAAsADAANABIAEgATABcA
GwAnADQAPAA1ACAAAQDZ/7L/hP9V/yr/A//R/pv+dv5h/lr+aP6J/qP+v/7n/g//O/9k
/4X/ov+z/77/yf/U/+L/7//5/wEABwAIAAkACgAMAAsADgARABMAFQAVABYAFgAVABQA
FgAWABcAFwAaABoAGwAbABoAGQAYABcAGQAaABoAGwAZABkAGAAYABgAGQAaABwAHAAc
AB4AHAAcABsAGwAaABwAHQAdAB4AHgAdABwAGgAcABwAGwAbAB4AIAAhACEAHwAfAB8A
HQAfACEAIwAjACMAIwAiACIAJAAkACMAIwAlACYAJgAmACQAIgAfAB0AHgAfACAAIQAe
AB4AGwAaABgAGAAXABYAGAAXABYAFgASAA8ACwAIAAgACAAJAAsACgAJAAUABAAGAAYA
BwAHAAoACwAMAAwACQAJAAoACgAMAAwADQAPAA4ADAALAAoADAAMAAsACwAMAA0ADgAO
AA0ACwAJAAYACQALAAwADwAOAA0ACwAJAAoACgAKAAwADQAOAA4ADQAJAAkACQAJAAoA
DAAOAA8ADgANAAwACgAMAAwADAANAA8AEQARABAADwAOAAwACgAMAA4ADwAPAA0ADQAM
AAsADQANAA0ADQANAA4ADgAOAA4ADgANAAsADQANAA8AEAAPAA4ADQAMAAsADAAMAA0A
DwAPAA8AEQAMAAsACgAKAAwADAAOAA8ADgAMAAoACQAKAAoACwAMAA0ADgAPAA8ADAAL
AAsACwAMAA0ADwARAA8ADgALAAoACwAKAAsADAAOAA4ADwAPAA8ADgAMAAwADAANABAA
EwARABAADwAMAA0ADAANAA8AEgAQAA4ADgAOAA4ADwARABQAFgAaABwAHQAfAB4AHQAc
AB8AJAAlACIAIAAYABEACwAIAAUABAADAAMABAADAAMABAAFAAUABQAEAAQAAwADAAMA
AQACAAMABgAGAAYABwAJAAoACwAKAAsACwAKAAkACQAKAAsADQAOAA4ADgAPAA8ADgAO
AA8ADwAPABAAEQASABIAEQAQABAAEgASABIAEgARABEAEgATABAAFAAZAB8AJQAtADgA
QgA/ADAAGwD7/9r/tv+L/1j/K////sv+mP55/mr+av5//p3+uf7Z/v/+Jf9Q/3f/lv+v
/8L/z//c/+T/7//3////AwAKABEAFgAYABkAGAAYABkAGgAZABsAHAAcABwAHQAeACAA
IQAgACAAIQAhACMAIwAjACMAIgAiACEAIQAjACMAIgAiACMAIwAjACQAJQAkACUAIgAj
ACMAJAAkACMAIwAiACIAJQAlACUAJAAmACYAJQAlACQAJgAnACcAKAApACoAKQAmACcA
KAAnACoAKwArACwALAAsACsAKwAsACwAKwAqACoAKgApACkAKAAnACYAJQAlACYAJAAk
ACIAIgAhACAAHgAdABwAHAAaABkAFwAWABQAEgARABEAEQARAA4ADgAQABAAEQARABEA
EQARABAAEgATABUAFgAVABQAFAAVABcAFgAWABYAFgAWABUAFQAUABUAFgAWABcAFwAX
ABYAFQAVABQAFQAXABcAFgAVABQAFAAUABYAFQAWABYAFQAWABcAGAAZABYAFgAWABUA
FwAXABcAFgAWABYAFgAXABYAFwAWABQAFgAWABUAFAASABQAFQAVABYAFwAXABcAFQAV
ABUAFQATABQAFAAUABUAFgAWABUAFAATABQAFAAVABYAFwAYABQAFAATABMAFAATABIA
EwATABMAEwAUABMAEgATABMAFQAUABMAEwAVABQAFAAUABQAFAAUABMAFQAVABYAFwAU
ABMAEwATABYAFgAUABQAFgAUABQAFAAUABQAFQAVABcAFgAUABQAEQARABMAFQASABQA
FgAWABQAFAAUABQAEwAVABgAGgAgACIAIwAlACQAIwAiACUAKAApACYAJAAeABcAEQAO
AAwACgAIAAcABwAHAAgACgALAAsACwAKAAoACQAJAAkABwAIAAkADAAMAAwADQAPABAA
EQAQABEADwAOAA0ADQAOAA8AEQASABIAEgATABMAEgASABMAEwAUABQAFAAUABMAEwAT
ABQAFgAWABYAFgATABMAFAAVABAAEgAXABkAHwApADQAPgA7AC4AFwD3/9b/tP+H/1j/
K//9/sf+lP5z/mT+Yv55/pn+tf7T/vn+Hf9G/23/jP+l/7j/x//S/9z/5//v//X/+/8A
AAMACAAMAA0ADgAOAA8AEAAPABEAEgASABIAFAAUABUAFQAVABQAFAATABUAFQAVABUA
FAAUABMAEwAVABUAFAAUABUAFQAVABYAFQAUABUAEgAVABUAFgAWABUAFQAUABQAFQAV
ABUAFAAXABgAGAAZABcAGAAYABcAGAAZABoAGQAYABkAGgAZABsAGwAaABoAGwAcABwA
HQAcABwAGwAaABwAHAAbABsAGgAZABgAFwAWABYAEwASABEAEgASABIADwANAAsACgAK
AAkABwAGAAQAAgABAAEAAQABAP7//v8AAAAAAQABAP////////7/AAABAAMABAADAAIA
AgADAAUABAAEAAQABgAGAAUABQAFAAUABQAEAAYABQAEAAIAAAABAAEAAwAFAAUABAAD
AAIAAgACAAQABAAEAAMAAQACAAMABAAFAAQABAAEAAMABQAFAAUABAAEAAQABAAFAAQA
BQAEAAIABQAGAAYABgAFAAYABgAFAAUABQAEAAMABQAFAAUABQADAAQABAAEAAcACAAI
AAcABgAFAAYABgAGAAYABgAGAAYABgAFAAUABAADAAIAAwADAAMAAwAEAAMAAgADAAMA
BQAEAAMAAwAFAAQABAAEAAQABAAEAAMAAwADAAQABQAEAAMAAwADAAQABAACAAIAAwAC
AAMABAADAAIAAgABAAQABAADAAQAAgABAAIAAwAEAAQABAACAAQAAgACAAMAAgACAAIA
AgAFAAcABwAGAAgACAAIAAgACgANABEAFAAVABYAFgAXABIADwAMAA0ACwAJAAMA/v/7
//f/9P/0//T/9P/0//X/9f/1//b/+P/3//f/9//2//j/9//3//f/+f/6//v//v8AAAAA
AQADAAEAAQD//////v/+//7///8AAAEAAwAEAAMAAgACAAEABAAEAAUABQAGAAYABgAG
AAYABQAEAAQABQAGAAcACAAGAAUABQAFAAYACgAPABMAGQAlADIANAApABQA9//T/67/
hv9X/yr///7L/pP+bv5b/lT+ZP6D/p/+vf7j/gv/Mf9Y/33/mv+v/7z/yf/U/9z/5f/t
//X/+f/+/wMABgAKAA0ACgAKAAsADAALAA8AEAAQABAAEAAQABEAEQAQABAAEQARABIA
EwAUABUAEgASABEAEQATABMAEgASABMAEwATABQAFAAUABYAFAAWABUAFQAUABIAEwAT
ABQAFwAXABcAFgAWABYAFQAVABQAFgAXABcAGAAZABoAGQAXABkAGwAbAB8AHwAeAB4A
HgAeAB0AHQAdAB4AHgAeAB8AHgAcABsAGQAZABkAGQAaABoAFwAWABQAFAATABIAEQAP
AA0ADAAKAAkABwAGAAMAAgACAAMAAwADAAAAAAAAAAAAAQABAAAAAQACAAIAAgADAAUA
BgAFAAQABAAFAAYABgAHAAgABgAGAAUABQAEAAUABgAGAAcABwAHAAYABQAFAAQABQAH
AAcABgAFAAQABAAEAAYABQAGAAYABQAEAAUABgAHAAQABAAEAAMABAAFAAYABgAEAAQA
BAAFAAUABwAHAAYACAAIAAcABgAEAAYABwAHAAkACQAIAAcABQAFAAUABQAFAAYABgAG
AAcACAAIAAcABgAFAAYABgAIAAgACAAIAAYABgAFAAUABQAFAAUABwAHAAcABwAIAAcA
BgAHAAcABwAGAAUABQAFAAQABAAEAAMABAAFAAUABQAFAAYABwAEAAMAAwADAAUABgAF
AAYABgAEAAQABAAEAAQABQAFAAYABgAFAAYABAADAAQABQAIAAgACAAGAAQAAgACAAMA
BAAEAAQABAAFAAUABQAFAAQABQAFAAYABwAIAAkABgAEAAQABAAEAAcACQAMAA4AEwAU
ABQAFQATABMAEwAXABoAGwAYABYADwAHAAAA/P/7//r/+f/5//r/+f/5//r/+//7//v/
+v/6//n/+f/5//f/+P/5//z//v/+////AQACAAMAAgADAAMAAgABAAEAAwADAAQABAAE
AAQABQAFAAQABAAFAAUABQAGAAcACAAGAAUABAAEAAUABgAHAAgABQAFAAYABwAIAAoA
DwAVAB0AKwA2ADgAKwAYAPn/1/+0/4r/Wf8u/wP/0/6d/nj+Y/5c/mz+i/6p/sX+6/4T
/zv/Yv+F/57/sf/A/8v/1v/i/+v/8f/1//v/AgAHAAoADAANAAwADAANAA4ADQAQABIA
EwAUABQAFAAVABUAFQAUABQAEwAUABUAFgAXABYAFgAVABUAFgAXABcAGAAXABcAFwAY
ABkAGAAZABYAFwAXABgAGAAWABcAFwAYABsAGwAbABoAHAAcABsAGwAbABwAHAAbAB4A
HwAgAB8AHgAfACAAHwAhACEAIAAgACIAIgAhACEAIgAiACEAIAAhACAAHgAdABsAGwAb
ABsAHAAcABkAGAAYABgAFwAWABQAEwASABIAEQAPAAwACgAHAAYABgAHAAcABwAEAAQA
BgAGAAcABwAHAAcABwAGAAgACQALAAwACwAKAAoACwANAAwADAAMAAwADAALAAsACwAL
AAsACgANAA0ADQAMAAsACwAKAAsADQANAAwACwAKAAoACgAMAAwADAALAAkACgALAAwA
DQAMAAwADAALAA0ADQANAAwADAAMAAwADQALAA0ADQAMAA0ADgAOAA4ACwAMAAwACwAN
AA0ADAALAA0ADQANAA0ADAAMAAsACgALAAwADAALAAkACQALAAwADAAMAAwADAALAAwA
DAANAAwACwAKAAsACwALAAsADAALAAoACwALAA0ADAALAAsACwAKAAoACgAJAAoACwAL
AAsACwAMAA0ADAALAAsACwAOAA4ADAAMAA4ADAAMAAwACwAKAAoACQALAAwADAAOAAoA
CQAKAAsADgAOAA4ADAAMAAoACgALAAoACgAMAAwADAAMAAwADQAPABIAFAAZABoAGgAb
ABsAGwAbAB8AHwAfABsAGAATAA0ACAAGAAQAAgAAAP///v/9//3//v8BAAMABQAGAAQA
AQD///3//v8AAAIABgAHAAYABgAHAAkACQAHAAcACAAIAAgACQAHAAcACAAIAAkACgAM
AA0ADQAMAAwACwAMAAwADAAMAA0ADQANAA4ADQAMAAsACgAKAAsADQAPABAAEAARABMA
GwAnADgAPAAzACAABwDj/77/lv9n/zj/Df/h/q/+iP5x/mT+av6H/qX+wf7n/g//Of9g
/4X/nv+v/77/yf/W/+L/7//5////AQAEAAcACAAKAA0AEAARABMAFQAVABYAFgAVABQA
FQAWABgAGQAZABgAGAAXABUAFQAVABUAFwAYABgAGQAXABcAFgAWABgAGQAaABwAGwAa
ABsAGAAaABkAGQAYABoAGwAbABwAGgAZABgAFgAYABoAGwAdAB0AHgAeAB0AGwAbABsA
GQAaAB0AIAAhACAAHwAdABwAHQAeAB4AHwAgACAAHwAeAB0AHAAaABkAGgAbABwAHQAb
ABoAFgAUABMAFAAUABQAEwARAA8ADgANAAsACAAGAAcABgAGAAcABAADAP///v8AAAAA
AQABAAAAAQACAAIAAwADAAQABAAGAAYABwAJAAgABgAFAAQABQAGAAYABwAGAAcACAAI
AAgABwAGAAQABQAHAAgACwAIAAcABQADAAUABgAHAAoACAAIAAcABQAFAAUABQAFAAcA
CAAJAAkACAAHAAYABAAFAAYABwAJAAcACQAJAAgABgAGAAUABAAGAAgACQAJAAcABwAG
AAUABgAHAAgACQAHAAgACAAIAAYABgAFAAMABgAHAAoADAAJAAgABwAGAAUABgAGAAcA
BwAHAAcACQAGAAUABAAEAAUABgAJAAsACgAIAAYABQAHAAYABgAGAAYABgAGAAUABAAD
AAMAAwAFAAUABgAHAAcABgADAAIABQAEAAUABgAHAAYABgAFAAcABgAEAAQABQAFAAcA
CQAHAAYABQACAAUABAAFAAcABgAGAAYABgADAAYACAAIAAgACAAJAAsADgAQABEAEgAS
ABMAFAAVABYAGwAcABsAFgASAAwABQD///z/+//6//n/+f/2//X/9f/2//n/+//9//7/
/P/5//f/9f/2//j/+v/+//7//v///wEAAQABAP////8BAAIAAwAFAAMAAQAAAP7/AQAC
AAQABQAGAAYABwAHAAQABAAEAAQABwAHAAcACAAHAAYABQAEAAQABQAHAAkACgAKAA8A
EwAZACUAMgA2AC0AGAD3/9H/rP9+/03/Iv/3/sX+k/5w/l3+WP5o/oX+of7B/un+E/87
/2T/hf+e/6//vP/F/9L/3v/r//X/+////wIAAwACAAYABwAKAA0ADwARABEAEgASABEA
EAASABIAEwATABIAEgATABMAEwATABMAEwAUABYAFwAZABYAFQATABIAEgATABQAFgAY
ABgAGgAYABcAFQAUABIAFQAXABgAGgAaABkAGAAWABcAGAAYABkAGAAaABsAGwAbABsA
GwAZABoAHQAgACEAIAAfAB0AHAAdAB4AHgAfAB8AIAAgACAAHwAeABwAGwAdAB0AHQAd
ABsAGgAWABQAEwAUABQAFAAUABMAEgASAA0ACwAIAAYABwAGAAYABwAGAAUAAQAAAAEA
AgAEAAUABAAFAAYABgADAAMABAAEAAUABgAIAAsACgAIAAcABgAIAAgABwAHAAgACQAK
AAoACAAHAAYABAAFAAcACAALAAoACQAHAAUABgAGAAYACAAJAAoACgAJAAUABQAFAAUA
CAAKAAwADQAMAAsACgAIAAoACgAKAAsACQALAAsACgAKAAoACQAIAAoADAANAA0ACwAL
AAoACQALAAsACwALAAkACgAKAAoACgAKAAkABwAJAAkACwAMAAoACgAKAAoACQAKAAoA
CwALAAsACwANAAgABwAGAAYABwAIAAsADQAMAAoACAAHAAgACAAJAAoACQAKAAsACwAI
AAcABwAHAAkACQAKAAsACgAKAAgACAAKAAgACAAIAAoACgALAAsACwAKAAgACAAJAAkA
CwANAAsACgAJAAYABwAGAAcACQAKAAoACgAKAAoACQAIAAcACQALAAwADgALAAgABwAI
AAoACgAKAAoACQALAA4AEAATABQAFAAVABYAFwAYAB0AHwAfABsAGAAUAA0ABwAEAAEA
AAD//////P/7//v//P///wEAAwAEAAEA///+//3//f/+////AgAEAAQABQAHAAcABwAF
AAUACAAIAAgACQAHAAcACAAIAAoACgALAAsACgAKAAsACwAKAAoACgAKAA0ADQANAA4A
DAAMAAwADAANAA0ADgAPABIAEgATABcAGwAjADAAOAA5AC4AFQDz/87/pv91/0j/Hf/z
/sH+kv53/mj+aP59/pv+tf7X/gP/K/9W/33/mv+r/7r/xf/Q/97/7f/3////BQAIAAkA
CgAKAAsADgARABMAFQAVABUAFgAWABYAGAAYABkAGQAaABoAGwAbABkAGQAZABkAGwAc
ABwAHQAbABsAGgAaABkAGQAZABoAHAAcAB4AHAAcABsAGwAaABwAHQAdAB4AHQAdAB0A
HAAeAB4AHQAdAB4AIAAhACEAIAAfAB4AGwAcAB8AIgAjACMAIwAiACIAJAAkACMAIwAj
ACQAJAAkACEAIAAeAB0AHgAfACAAIQAeAB4AGwAaABoAGgAZABgAGgAZABgAGAATABEA
DgAMAA0ADAAMAA0ADAALAAcABgAGAAYABwAHAAgACQAKAAoACQAJAAoACgAMAAwADQAP
AA0ADAAMAAwADAAMAAsACwAOAA8AEAAQAA4ADQAMAAoADQAPABAAEwAQAA8ADQALAAoA
CgAKAAwADwAQABAADwALAAsACwALAAwADgAQABEAEAAPAA4ADAAOAA4ADgAPAA8AEQAR
ABAADgAOAA0ADAANABAAEgATABIAEQAPAA0ADwAPAA8ADwAPABAAEAAQAA8ADgAMAAkA
CgALAA4AEAAPAA4ADQAMAAsADAAMAA0ADwAPAA8AEQAMAAsACgAKAAsADAAPABEADgAM
AAoACQALAAoACgAKAA0ADgAPAA8ADQALAAoACQAMAA0ADwARABEAEAANAAwADAAKAAoA
CgAOAA4ADwAPAA0ADAAKAAoACgALAA4AEQAPAA4ADQAKAAwACgAKAAsADgAOAA4ADgAO
AA0ADAALAA8AEQASABIADgAMAAwADAAMAA8AEQAUABYAGQAaABoAGwAbABsAGwAfACIA
IwAgAB4AFgAPAAkABgAHAAYABQAFAAQAAwADAAQABAAFAAYABgAGAAUABQAFAAIAAgAC
AAQACAAIAAkACwALAAsACQAJAAoACgAKAAsADQANAA4ADgAMAAwADQANAA4ADgAPAA8A
EAAQABAAEAAPAA8ADwAQABIAEgASABIAEAAPAA8ADwASABYAGQAbACEAKwA2ADwANwAm
AA0A7f/K/6T/df9G/xn/6f63/o7+d/5s/nL+jf6r/sX+6f4N/zX/XP+D/6L/t//G/8//
2v/m//H/9//9/wUADAANABAAFAAVABIAEQATABUAFQAZABoAGgAaABgAGAAZABkAGgAa
ABsAGwAcAB0AHgAfABwAHAAbABsAHAAdAB0AHgAbABsAGwAcAB4AHgAgAB4AIAAfAB8A
HgAdAB0AHAAcAB4AHwAgACAAIAAgAB8AHwAeACAAIQAhACMAIwAjACEAHwAhACMAIwAn
ACcAJgAmACQAJAAjACMAJAAkACMAIgAkACQAIwAjACAAHwAeAB0AHQAeABwAHAAaABoA
GQAYABYAFQAUABQAEgARAA8ADgAMAAoACQAJAAsACwAIAAgACAAIAAkACQAIAAkACgAK
AAoACwANAA4ADAAMAA0ADwARABAAEAAQAA4ADgANAA0ADgAPABAAEAASABEAEAAOAA0A
DQAMAA0ADgAPAA8ADwAMAAwADAAOAA8AEAAQAA8ADwAPAA8ADwANAA4ADwAPAA8ADwAP
AA4ADgAOAA4ADwAPABEAEQAQABIAEgARABAADwAQABAADwARABEAEAAPAA8ADwAPAA8A
DwAQABAAEAASABIAEQAPAA4ADQAOAA4ADwAQABEAEgAOAA4ADQANAA0ADQANAA8ADQAN
AA0ADgANAAwADQANAA4ADgAOAA8ADQAMAAwADAALAAwADQANAA0ADQAOAA8ADgANAA0A
DQAQABAADgAOAA4ADAAMAAwADAAMAA0ADQAPAA4ADAAMAAkACQALAA0AEAAQABAADgAO
AAwACAAJAAoACwAMAA8AEwAYABwAHAAcABsAGwAdAB0AHQAhACEAIQAdABoAEwALAAQA
AAACAAIAAgADAAAA/////wAABAAFAAYABgADAAEAAAD//wEAAgADAAYACgAKAAsADQAM
AAsACAAHAAoACgAKAAsACwALAAwADAAKAAoACwALAA4ADgAPAA8ADQAMAAsACgAMAA0A
DgAQABAAEAAQABAADQANAA4ADwAUABYAGQAdACUAMQA6ADwALwAYAPf/1f+u/37/Tf8g
//P+v/6N/nD+Y/5k/nr+lf6x/s/+9/4f/0n/cP+T/6z/vf/G/9H/3v/o//P/+/8BAAkA
EAARABAADgAPABAAEwAVABcAFwAZABoAGgAaABkAGAAYABcAGwAcAB4AHwAdAB0AHQAd
ABsAHAAcAB0AHQAdABwAHAAbABsAGwAcACAAIAAiACAAHgAdAB0AHAAeAB8AHwAgACEA
IQAhACAAIAAgAB8AHwAiACQAJQAlACQAIwAiAB8AIAAjACYAJwApACkAKAAoACcAJgAk
ACMAJwAoACgAKAAlACQAIgAhACMAIwAjACMAIgAiAB8AHgAaABoAGQAYABoAGQAYABgA
EwARAA4ADAANAAwADAANAA0ADQAKAAoACgAKAAsACwAOAA8AEAAQAA4ADQANAAwADQAO
ABAAEwATABIAEgASABAAEAAPAA8AEgATABQAFAASABEAEAAOAA4ADwAPABEAEQARABAA
DwAMAAwADAAOABAAEgATABMADwAPAA8ADwAPABAAEQARABMAEwATABIAEQAQAA8ADwAR
ABMAEwASABAAEAAPAA4AEAASABMAEwAVABUAFAATABIAEQAQAA8AEAASABMAFAASABIA
EQAPAA8ADwARABIAEgASABIAEgAOAA4ADQANABEAEQARABMAEAAPAA4ADgAOAA4AEAAR
ABEAEAAPAA8ADQAMAAwADAAPABAAEQARAA4ADQANAA0ADwAPABAAEQASABIAEAAQABAA
DgAOAA4AEAAQABEAEQAPAA4ADAAMAAwADQAQABMAEgASABIAEAAQAA4ADgAPABEAEgAT
ABQAEwAPAA4AEAAQABAAEAASABUAGQAcAB4AHgAdAB0AHgAfACAAJQAnACcAIwAgABkA
EQAKAAYACAAIAAgACQAFAAMAAgACAAYABwAIAAgABwAFAAQAAwADAAQABQAIAAwADAAN
AA8ADQANAAsACwANAA4ADwARABAADwAPAA4ADgAOAA8ADwARABIAFAAVABMAEgARABAA
EwATABMAFAASABIAEgASABMAEwAUABUAFgAaAB0AHwAjAC0AOgBCADsAKgARAO//yP+c
/2n/Ov8P/9/+rf6I/nH+Zv5y/o3+qf7F/uv+E/89/2j/j/+q/73/yP/R/9r/6P/1////
BwANABAAEQAUABYAFQAWABkAGwAdAB0AHwAgACAAIAAeAB4AHwAfACEAIgAkACUAJAAj
ACIAIQAhACIAIgAjACMAIwAiACIAIwAjACMAJAAmACYAKAAmACQAIwAjACIAJAAlACUA
JgAnAA==
         </WaveFormData>
      </LeadData>
      <LeadData>
         <LeadByteCountTotal>10000</LeadByteCountTotal>
         <LeadTimeOffset>0</LeadTimeOffset>
         <LeadSampleCountTotal>5000</LeadSampleCountTotal>
         <LeadAmplitudeUnitsPerBit>4.88</LeadAmplitudeUnitsPerBit>
         <LeadAmplitudeUnits>¦ÌV</LeadAmplitudeUnits>
         <LeadHighLimit>2147483647</LeadHighLimit>
         <LeadLowLimit>268435456</LeadLowLimit>
         <LeadID>V2</LeadID>
         <LeadOffsetFirstSample>0</LeadOffsetFirstSample>
         <FirstSampleBaseline>0</FirstSampleBaseline>
         <LeadSampleSize>2</LeadSampleSize>
         <LeadOff>FALSE</LeadOff>
         <BaselineSway>FALSE</BaselineSway>
         <ExcessiveACNoise>FALSE</ExcessiveACNoise>
         <MuscleNoise>FALSE</MuscleNoise>
         <LeadDataCRC32>3726259449</LeadDataCRC32>
         <WaveFormData>
SgBKAEoASgA8AC4AIAASAP//7P/Z/8b/tf+k/5P/gv9V/yj/+/7O/sb+wP66/rT+3f4G
/y//WP9t/4L/l/+s/73/zP/b/+r/7f/w//P/9v/8/wAABAAIAAgACAAIAAgACgAMAA4A
EAARABIAEwAUABEAEAAPAA4AEwAWABkAHAAaABgAFgAUABYAGAAaABwAHwAgACEAIgAf
AB4AHQAcACEAJAAnACoAKQAoACcAJgAqACwALgAwADIANAA2ADgANgA2ADYANgA8AEAA
RABIAEoASgBKAEoATQBQAFMAVgBaAFwAXgBgAGIAYgBiAGIAZgBqAG4AcgBwAG4AbABq
AGwAbABsAGwAawBqAGkAaABiAF4AWgBWAFUAVABTAFIATABGAEAAOgA2ADQAMgAwACwA
KgAoACYAHwAaABUAEAARABIAEwAUABAADAAIAAQAAgACAAIAAgAAAAAAAAAAAP3/+v/3
//T/+P/6//z//v/7//j/9f/y//P/9P/1//b/+P/4//j/+P/2//T/8v/w//T/9v/4//r/
+P/2//T/8v/z//T/9f/2//j/+P/4//j/9f/0//P/8v/2//j/+v/8//n/+P/3//b/9//4
//n/+v/8//z//P/8//n/+P/3//b/+v/8//7/AAD8//r/+P/2//f/+P/5//r//P/8//z/
/P/4//b/9P/y//b/+P/6//z/+v/4//b/9P/1//b/9//4//j/+P/4//j/9v/0//L/8P/0
//b/+P/6//b/9P/y//D/8f/y//P/9P/2//b/9v/2//T/8v/w/+7/8v/0//b/+P/0//L/
8P/u/+//8P/x//L/9P/0//T/9P/x//D/7//u//P/9v/4//v/+//4//f/9//6//3/AAAB
AAMAAwACAAAA+P/2//X/8v/0//b/9v/2//H/7P/p/+f/7f/v//H/8f/w/+7/7f/q/+j/
5//o/+v/8P/y//T/9v/z/+v/5v/h/+P/5v/o/+j/6//r/+3/6//m/+f/5//p/+v/7f/x
//P/7f/s/+r/6f/t/+//7//v//L/8v/x//H/7P/r/+v/6v/0//r/BQASAB8AKwA1ADoA
OgAyACkAHQAMAPL/1//A/63/l/+F/3z/df9T/xP/0/6m/ob+b/6A/sD+Bf81/1j/cv+B
/43/nf+t/7//0P/f/+z/8f/1//f/9v/1//T/+f/6//3/AAADAAgACQAJAAcABQAEAAQA
BgAMAA4AEgARAA8ADQAMAAwADQAOABAAEwAWABcAGAAUABIAEgASABQAGQAbACAAHwAe
AB0AHAAdAB4AHwAiACUAKAApACoAKAAnACgAKAAqAC8AMwA4ADcAOAA6ADkAPAA/AEAA
QwBIAEwATwBSAFEAUQBRAFIAVgBaAF8AZABkAGQAZABnAGUAZwBnAGgAbABuAG8AbwBr
AGkAZgBiAGIAYgBiAGAAXQBWAFEATABJAEYAQQA+AD0AOwA4ADYALgApACUAHwAeAB4A
HgAeABgAFQAPAAwACQAIAAQAAwADAAQAAgADAPz/+f/3//T/9f/3//n/+//5//j/9f/y
//L/8f/x//L/8//2//X/9v/x//D/7//t/+//8v/1//f/9P/y//H/7//t/+3/7f/t//H/
8//0//X/8f/v/+7/7P/v//H/9P/5//T/8v/w/+//8v/y//P/8//1//b/9//4//b/9P/y
//D/8v/1//j//P/5//j/9v/1//T/9P/1//b/+P/5//r/+f/3//T/8v/w//L/9f/3//v/
+P/2//L/8f/z//P/8//0//X/+P/2//f/9P/y//D/7f/x//T/9v/4//b/9f/z//L/8P/w
//D/8P/0//f/9f/2//L/7//t/+v/7//x//T/9//1//P/7v/s/+7/7v/u/+//8f/y//P/
8//v/+3/7P/s/+7/8v/0//f/8//v/+z/6v/q/+z/7v/w//L/9//4//j/+f/6//j/+P/5
//v///8DAAUABAABAP3/+P/3//j/+v/6//f/9v/z//D/7P/o/+b/5f/r/+//8//1//D/
7P/p/+T/5f/n/+v/8f/y//L/8v/y//D/6f/l/+H/4//o/+z/7v/r/+n/6f/l/+X/6f/s
//H/7//v//H/8f/s/+z/6//r//D/8//0//X/8v/w/+3/6//r/+3/8P/y//r//P8DABAA
HwAtADsARABCADIAHwANAPT/1P+9/7L/q/+f/5P/jP99/1H/Ef/R/qr+jP55/pb+3P4b
/0H/YP90/4H/jf+f/7X/yf/c/+n/8P/z//P/8f/w//P/+v8AAAIABgAKAAgACgAIAAUA
BgAHAAkADAANABIAEwAWABIADwAMAAoAEAATABYAGgAYABgAFgAUABMAFAAXABoAHAAf
AB8AIgAgAB4AHAAaAB4AIgAmACwALAAsACoAKAAqACsALgAwADMANwA6AD4AOgA6ADsA
OQBAAEUASABNAE4AUABRAFIAUwBVAFcAWgBfAGIAZgBqAGgAZgBkAGUAaABtAHAAdABz
AHIAcABtAG0AbQBsAGoAaABoAGgAZgBgAFgAUgBMAE0ATABJAEgARAA/ADkANAAxAC0A
KgAlACMAIgAhACAAGQAVAA4ACgALAAwACgALAAgABgABAP///P/7//v/+v/6//v//P/9
//r/+P/0//D/8//1//j//P/6//r/9v/0//T/9P/0//P/9P/2//j/+f/1//L/8P/t//D/
8//2//n/9v/1//P/8f/w//H/8//0//b/9//5//3/9//0//H/7//z//b/+v/9//r/+P/2
//T/9f/2//f/+P/5//v//f8AAPz/+v/3//X/+P/6//3/AAD9//v/+f/1//j/+P/5//r/
/P/9//3////9//r/9f/z//f/+f/7//7/+v/6//X/8//z//T/9f/1//b/+P/5//r/9//1
//L/8P/0//b/+P/6//f/9//y//D/8f/x//L/8//0//X/9//5//f/9f/w/+7/8f/0//f/
+//4//b/9P/x//H/8f/y//T//P/8//j/9v/0//L/9f/2//b/9//+//7/AAADAP//////
//3/AgAFAAcACAAAAP7//f/6//b/9v/0//L/8v/w//D/8f/y//H/8P/t/+//8P/y//L/
7//t/+3/7//y//L/8v/y//X/8f/w/+//7P/s/+v/6P/t/+//8//z/+7/7//v//H/7//v
//H/8f/w//L/8//1//T/8//w/+3/8v/0//X/9//0//P/8//y/+7/9P///xIAJQA1AEEA
RgBEADoAKwAdABQABADr/9b/xf+v/5f/gv91/1//Mf/x/sD+oP6D/n7+rP7v/iP/SP9o
/4H/lf+n/7X/wf/O/9n/4P/r//X//f8AAAMABAAEAAIAAgACAAMACAAJAAkACgALAA0A
EAAOABAADgAOABEAEwAVABgAFwAVABMAEgAVABgAGQAaABoAGgAcAB4AGwAdABwAHgAg
ACIAJAAmACMAIgAhACIAJgAqACwALgAsAC0AMAAyADEAMwA0ADYAOAA8AEEAQwBCAEMA
QgBDAEkATgBSAFYAVQBXAFkAXABdAF4AYABiAGYAaABqAG8AawBrAGkAaABsAG4AbwBv
AG0AbQBsAGoAZgBkAGIAXgBgAFwAWgBYAFEATABFAEAAPwA9ADoAOAAzAC8ALAAnACMA
IAAdABoAGwAbABgAGAARAA4ACAAFAAcACAAGAAcAAAD//////v/8//v/+v/5//z//v/+
//7/+v/3//X/9P/1//j/9//4//b/9v/2//X/9P/0//T/8//3//j/+v/7//j/9f/y/+//
8v/1//f/+f/1//X/9v/2//T/8//z//X/9//4//n/+//6//j/9//1//n/+v/7//z/+v/6
//r/+v/5//n/+f/6//z//v///wEA/P/6//n/+P/8//3//v/9//v/+v/6//r/9//3//b/
9//7//z/+//9//n/9//1//T/9v/6//n/+//4//j/+P/3//b/9v/1//T/9//5//r//P/4
//b/9P/y//b/+f/3//j/9v/1//X/9f/0//P/8//z//X/9//2//j/9P/y//D/7//y//b/
+v/8//n/+P/3//b/9v/2//X/9f/7//z///8DAP////////3/AQADAAQABAD///7//v/8
//j/9v/y/+7/7v/u//D/8//0//P/8v/v//D/8P/x//D/7v/t/+7/8f/z//L/8f/w//L/
7//v/+//7P/s/+v/6P/s/+3/8P/v/+3/7//w//P/8P/v//D/7//w//L/8//1//T/8//w
/+3/8P/y//P/9f/x//H/8v/y/+z/8P/5/wgAHQAxAD8ARABCADgAJwAZAA4AAADp/9b/
w/+r/4//fP9v/1X/Jf/p/rz+nv6D/n7+pv7n/h3/Qv9i/33/j/+j/7P/wf/O/9n/4P/n
/+//9//8/wEAAgACAAAAAAAAAAEABgAHAAcACgALAA0AEAAMAA4ADAAMABAAEQASABQA
FAATABIAEgAUABYAFgAWABcAGAAbAB4AGgAbABkAGgAeACAAIgAkACMAIgAhACIAJgAo
ACgAKAArAC0AMQA0ADAAMQAxADIANgA6AD8AQQBBAEMAQwBFAEkATABOAFAAVABXAFoA
XgBcAFwAXQBeAGQAZgBoAG0AawBrAGkAaABrAGwAbABrAGwAbQBtAGwAZQBiAF8AWgBd
AFoAWQBYAFEATABFAEAAQAA9ADkANgAyAC8ALQApACIAHgAaABYAFwAXABQAFAAOAAwA
BwAFAAQABAABAAEA/////wAAAAD7//n/9//1//j/+v/6//r/9v/z//H/8P/x//T/8//0
//P/9P/1//X/8f/w/+//7f/w//L/9f/3//X/8//x/+//8f/z//T/9f/0//X/9//4//X/
8//y//P/9P/2//j/+//4//b/9f/z//X/9v/3//j/+v/6//r/+v/4//f/9v/2//f/+v/8
////+v/4//f/9v/4//n/+v/5//r/+v/7//z/+P/3//X/9f/5//r/+f/7//j/9//2//b/
+P/6//f/9//3//j/+f/5//X/9P/y//D/8v/1//f/+v/4//b/9P/y//X/9//0//T/9f/1
//b/9//z//H/8P/v//L/9f/1//j/9P/y//D/7//x//L/8//z//X/9f/2//j/9f/0//H/
7//3//v//P/6//f/9v/1//T/+v/8//3///8CAAAAAAABAP////////3//f/9//z/+v/z
//L/8v/w/+//8P/v/+7/7//u/+//8f/w/+//7v/r/+7/7v/v/+7/7f/t/+//8//z//L/
8f/w//D/6//p/+f/5f/o/+r/6v/v//H/9f/1//H/8f/w//H/8f/x//P/8//z//T/9P/1
//P/8//x/+//9P/2//f/+f/1//P/8v/w//L/+v8JABwALwA9AEUARAA6ACoAGQANAP7/
5v/T/8T/s/+d/4n/gP9z/0//Ff/b/rb+mP6B/pb+1P4P/zf/Wv94/43/n/+v/7v/x//U
/93/5P/v//n//f8CAAUAAgAEAAIAAgACAAYADAAOAA8ADgANAA0ADgANABAADwAQABQA
FQAWABgAFwAVABMAEgAUABgAGgAcABoAGgAcAB4AHQAfAB4AIAAjACQAJQAmACUAJAAj
ACQAKQAsAC0ALgAsAC0AMAAyADAAMwA1ADgAOgA+AEMARQBEAEUARABFAEsAUABUAFgA
WABZAFoAXABcAF4AYQBkAGgAagBsAHEAbwBvAG0AbABvAHIAdAB1AHIAcQBvAGwAaABm
AGQAYABgAFwAWgBYAFMATgBHAEIAQQA/ADwAOgAzAC8ALAAnACIAIAAeABwAHAAbABcA
FgAPAAwABgADAAYACAAHAAkAAQD///7//P/5//n/+f/5//r//P/8//z/+v/3//X/9P/3
//r/+f/6//b/9v/2//X/8//0//X/9f/4//j/+f/5//X/8//x/+//9P/3//n/+//4//f/
9//2//X/9f/2//n/+f/6//v//f/6//j/9//1//r//P/+/wAA/f/8//v/+v/4//n/+v/8
//3//v/+////+v/4//f/9v/5//v//f/9//z/+v/5//j/9v/3//f/+f/7//z/+//9//v/
+f/3//b/+f/8//r/+//5//j/9//1//X/9v/2//b/+P/5//n/+v/4//b/9P/y//X/+f/4
//r/9//1//T/8//z//P/9P/1//j/+f/3//j/9P/y//D/7//0//b/+P/5//X/8//y//L/
8P/y//L/8//2//f/9//4//T/9P/z//L/9f/4//v/+v/4//b/9P/y//f/+P/4//n//v/+
/wAAAwD////////9/wIABQAHAAgAAQD+//z/+P/0//T/8v/w/+//7v/v//H/8v/x//D/
7f/v//D/8v/y/+7/7f/u//H/8v/y//L/8v/z/+//7v/t/+n/6v/q/+j/7f/v//P/8//w
//H/8f/z//H/8f/z//P/8v/0//X/9//0//P/8P/t//L/9P/1//f/9P/z//P/8v/w//j/
BwAcADEAQwBLAEoAQAAuAB0AEQAEAO7/2f/M/7v/o/+L/3z/Z/87//3+yf6q/o7+f/6i
/uL+Gf8//17/eP+N/6H/tf/D/8//2P/f/+b/7//3//3/AgAHAAYABgAEAAQABAAGAAwA
DgAPAA8ADwAQABIAEAASABAAEAAUABUAFgAYABYAFQAUABQAFwAaABsAHAAcABwAHgAg
ABwAHQAbABwAIAAiACQAJgAlACQAIwAkACkALAAtAC4ALgAvADIANAAxADMANAA2ADoA
PgBDAEUARABFAEQARQBKAE4AUQBUAFYAWQBcAGAAYABgAGEAYgBnAGgAaQBtAGsAawBp
AGgAagBsAG0AbQBtAG0AbABqAGQAYgBgAFwAXABYAFYAVABPAEoAQwA+AD0AOwA4ADYA
MgAvAC0AKQAkACAAHAAYABkAGQAWABYAEQAOAAgABQAHAAgABgAHAAIAAQABAAAA/P/7
//r/+f/8//7//v/+//z/+f/3//b/9//6//n/+v/4//j/+P/3//T/9P/0//P/9//4//r/
+//3//X/8//x//P/9f/2//f/9v/3//n/+v/5//f/9v/3//n/+v/7//3/+v/4//f/9f/5
//r/+//8//7//v/+//7//P/7//r/+v/6//z//f////v/+v/6//r//P/9//7//f////7/
/v/+//z/+//5//n//f/+//3////7//n/9//2//n//P/6//v/+v/6//r/+f/4//j/9//2
//f/+f/6//z/+f/2//P/8P/0//f/9f/2//j/9//3//f/9f/z//L/8f/0//f/9//6//b/
9P/y//H/9f/2//f/9//2//X/9f/2/+7/8P/y//X/9v/3//j/+P/4//f/9//9//z//f//
/wEAAwAFAAUABQADAAAA/P/6//z///8AAPr/+P/0//D/7//s/+v/6//y//X/+P/5//T/
8P/t/+j/6v/t//L/+f/4//b/9P/y//L/7f/r/+n/6//u//D/8P/v/+3/7f/p/+r/7//z
//n/9v/z//L/7//t/+7/7v/v//L/9f/2//f/9P/y/+//7f/w//P/9//6//r/+P///w4A
IQAzAEMASgBIADwAKwAZAAQA7P/V/8T/tf+j/5H/hP9v/z//+/6//pz+hP55/pj+3P4Z
/z//Wv9u/33/kf+l/73/0f/i/+v/7v/v//H/8f/0//n/AAAFAAYACQAMAAkACgAHAAMA
BgAJAA0AEgAPABIAEQASABEADwANAAwAEgAVABgAHAAZABgAFQASABQAFgAaAB4AGwAd
ABwAHgAcABwAHAAcAB8AIgAlACoAKQAoACUAIgAlACkALwA0ADMANQA2ADgANwA4ADoA
OQBAAEUASABNAE4ATgBNAEwATwBTAFcAXABcAF4AYQBkAGUAZABjAGUAZwBrAG0AcABt
AGwAagBnAGcAaQBqAGoAZQBkAGMAYABdAFYAUQBMAE0ATABJAEgAQwA9ADYAMAAvAC0A
LAApACUAIgAfABwAFwAVABAADgANAA4ADAANAAkABgAAAP3//P/9////AAD9//3//f/9
//v/+v/3//T/9v/3//n//P/5//j/8//w//H/9P/3//n/9v/2//b/9f/z//L/8v/x//P/
9f/3//n/9//1//L/7//x//P/9v/4//j/9//3//n/9f/0//P/8//2//j/+//9//r/+P/2
//T/9v/4//r//P/7//v/+//8//f/9v/0//P/9f/4//z/AAD8//n/9v/x//T/9v/5//z/
+//7//r/+//6//j/9P/z//f/+f/7//7/+//6//T/8f/y//T/9v/3//X/9v/2//b/9P/z
//H/8P/y//T/9v/4//X/9f/w/+7/8v/z//X/9//2//X/9f/1//T/8//v/+7/8P/y//T/
9//1//L/7//r/+3/7//y//b/9f/2//X/9f/t//D/8v/0//b/+P/6//r/+f/5//z/+v/6
//v//f8BAAUABwAFAAMAAAD8//v//P/+//7/+v/4//T/8P/t/+r/6f/p/+7/8f/0//X/
8P/s/+n/5P/n/+n/7f/z//P/8v/x//D/7f/n/+T/4f/k/+r/7//y/+7/6//q/+X/5v/r
/+//9f/y//H/8v/x/+z/7P/r/+v/8P/z//T/9f/y//D/7f/r/+z/7//z//b/+v/6/wMA
EgAjADMAQQBEAEAAMgAdAAkA8P/U/73/tP+p/5v/k/+K/3f/R/8D/8n+ov6G/nv+ov7m
/iH/R/9i/3b/g/+R/6P/uf/P/+D/6//w//P/8f/x//L/9f/8/wIABAAIAAwACgAMAAoA
BwAIAAkACwAOAA4AEgASABQAEQAPAA0ADAASABUAGAAcABgAGAAWABQAFQAWABkAHAAe
ACEAIQAkACAAHgAcABoAHgAiACYALAAsACwAKgAoACkAKwAvADIANAA3ADkAPAA5ADoA
PAA7AEIARwBKAE8AUABQAE8ATgBRAFUAWQBeAGAAYgBlAGgAZwBmAGUAZwBrAG8AcQB0
AHEAcABuAGsAbABtAG0AbABrAGoAaQBmAGIAWgBUAE4ATwBOAEsASgBEAD8AOQA0ADIA
LwAtACkAJgAkACIAIAAbABcAEAAMAAwADgANAA8ACwAIAAIA///9//3//v/+////////
/////P/6//b/8v/1//f/+v/+//v/+v/1//L/8//0//X/9f/3//j/+f/5//f/9P/y/+//
8v/1//j/+//4//f/9f/z//L/8//1//b/9//3//j/+//2//T/8v/x//X/+P/8/////f/6
//f/9P/2//j/+v/8//r/+//8//7/+//6//j/9//6//z///8CAP///f/7//f/+v/6//v/
/P/8//3//f////3/+v/1//P/9v/5//z/AAD8//z/9//1//X/9v/3//f/9//4//j/+P/0
//P/8f/w//T/9v/4//r/9//3//L/8P/z//P/9P/1//f/9//4//n/9//1//D/7v/y//T/
9v/5//b/9P/y/+//8f/x//L/9P/0//b/9v/3//X/8//w/+7/8P/0//f/+v/z/+7/7f/s
/+7/8P/y//T/9//4//j/+f/6//j/+P/5//3/AQAFAAcABwAFAAIA/v/8//z//f/8//r/
+v/4//b/8P/s/+r/6f/w//P/9v/3//P/8P/u/+r/6v/r/+7/8//2//b/9v/2//P/7f/q
/+f/6v/u//H/8v/v/+3/7f/p/+n/7f/w//X/8//z//X/9f/x//D/7v/t//H/9f/3//n/
+P/2//P/8f/y//P/9f/2//7//v8DAA4AHQAtADsARgBKAEIAMQAdAAwA8P/T/8L/uf+t
/5//kP+D/2X/J//j/rL+lP57/oj+xv4L/zv/Wv9w/3//i/+b/7P/y//c/+v/9P/3//f/
9//2//f//P8EAAYACgAOAAsADgANAAsADAANAA8AEgASABYAFgAYABUAEwARABAAFgAZ
ABwAIAAeAB4AHAAaABoAGgAcAB4AHwAjACQAKAAmACQAIgAgACUAKAArADAAMAAwAC4A
LAAuAC8AMgA0ADUAOQA8AEAAPAA8AD0AOwBBAEcASwBRAFMAVABUAFQAVwBZAFsAXgBh
AGQAaABsAGoAaABmAGcAawBvAHEAdAByAHIAcQBvAG8AbwBuAGwAbABsAGwAagBkAFwA
VgBQAFEAUABNAEwARwBDAD4AOgA3ADMAMAArACsAKgApACgAIQAdABYAEgATABQAEgAT
ABAADgAJAAcABAADAAMAAgAEAAUABgAHAAIAAAD8//j//P/9////AgAAAAAA/P/6//j/
+P/4//f/+v/8//7////7//j/9v/z//b/+f/8/////v/9//v/+f/5//n/+v/6//z//f//
/wMA///8//n/9//8//7/AQADAAEAAAD///7/AAAAAAAAAAABAAMABQAIAAIAAAD9//v/
/v8AAAMABgAFAAMAAQD9/////v/+//7///8BAAIABQADAAAA+//5//3///8BAAQAAgAC
AP3/+//8//z//P/7//7/AAABAAIA/v/7//f/9P/5//z///8CAP/////6//j/+P/3//f/
9//6//v//f////3/+//2//T/+P/6//z////+//z/+v/3//j/9//3//j/+f/8//3////8
//n/9f/y//r//v///wAA/v/6//j/9v/0//n//P/+/wEABgAEAAQABQACAAMABAADAAkA
CwAMAAwABQACAAAA/P/7//z/+//6//n/9v/1//X/9v/3//j/9//6//r/+//6//X/8//z
//X/+f/6//v//P/8//f/9f/z//D/8v/z//L/9v/3//r/+f/0//X/9f/3//n/+f/7//v/
+f/6//r/+//7//v/+f/3//r//P/9////+//5//j/9v/6/wQAEQAgADMAQQBHAEgARAA4
ACsAIwAWAAIA6//U/73/o/+N/37/b/9L/w//1f6u/pL+ff6O/sr+Cf83/1z/eP+L/5f/
p/+3/8X/0v/b/+T/7//1//f//P/7//j/+//6//v//P/+/wQABgAHAAUAAwACAAIAAgAG
AAYACAAKAAsADAAOAA0ACwAJAAgADAAQABIAFAAQABAAEgAUABIAFQAVABgAGwAcAB0A
HgAbABoAGQAaAB4AIgAkACYAIwAjACUAJgAkACcAKQAsAC4AMgA3ADkAOQA5ADcANwA/
AEQASABMAEoASwBMAE4ATgBQAFMAVgBaAFwAXgBjAF8AXwBdAFwAYQBkAGYAZwBkAGMA
YQBeAFsAWgBZAFYAVwBSAE8ATABFAEAAOQA0ADYANQAzADIALAAnACMAHQAaABgAFgAU
ABQAEwAPAA4ACQAGAAAA/f/+/wAA//8BAPn/9//2//T/8//z//P/8//1//b/9f/0//L/
7//t/+z/7v/y//L/9P/v/+7/7f/r/+3/7v/v/+//8P/w//H/8f/v/+3/6//p/+7/8f/z
//X/8P/v/+//7v/x//H/8v/1//b/9v/2//f/9f/y//D/7f/y//T/9v/4//X/9P/z//L/
9P/1//b/+P/5//r/+v/7//b/9P/z//L/9//5//v/+//5//b/9P/y//L/8//z//X/+P/4
//b/9//z//H/7//u//L/9v/1//f/9f/0//P/8f/x//L/8v/y//T/9f/1//b/8v/w/+7/
7P/v//P/8v/0//H/7//u/+3/7f/t/+7/7//y//P/8f/y/+7/7P/q/+n/7v/w//L/8//y
/+3/6P/q/+r/6v/q//D/9P/3//v/+v/2//T/8//1//n//f///wAA///9//r/9P/y//H/
7v/v//D/7//u/+r/5v/k/+P/6P/r/+7/7//s/+r/6f/m/+P/4//l/+n/7//w//H/8v/v
/+f/4v/d/9//5P/o/+r/6v/p/+r/5//j/+X/5v/p/+z/7f/w//H/7P/q/+f/5f/q/+3/
7v/v/+7/7v/t/+3/6v/p/+n/6P/0//7/CQAWACUALwA3ADgAMgAiABMABQDu/9D/t/+q
/5v/if99/3r/Z/83//X+vf6a/nr+c/6g/ub+Hf9H/2b/ev+H/5X/pf+1/8f/1P/h/+z/
9f/3//X/8v/x//L/+P/6//7/AgACAAYABgAFAAIAAQABAAIABgAMAA4AEgAQAA0ACgAI
AAwADQAOABAAEgAUABQAFAARABAAEQASABQAGQAbACAAHgAcABoAGAAcAB4AIAAkACgA
KgAqACoAKAAnACgAKAArADEANgA8ADoAOgA7ADkAPQBBAEMARwBNAFAAUgBUAFMAUwBT
AFQAWgBeAGMAaABoAGYAZABlAGYAaQBqAGwAbwBwAHAAbwBrAGkAZgBiAGMAZABlAGQA
XgBWAFAASgBIAEYAQgBAAD4AOwA3ADQALAAnACMAHQAeAB4AHgAeABcAEwAMAAgABgAG
AAMAAwAEAAQAAQABAPn/9//2//T/9//5//v//f/6//j/9P/w//L/8f/x//L/9P/2//T/
9P/w/+7/7P/p/+z/8P/0//f/8//w/+7/6//s/+3/7v/v//L/8//z//P/7//t/+z/6v/v
//H/9P/5//X/8v/v/+3/8f/y//T/9f/4//j/+P/4//T/8v/w/+7/8P/z//b/+v/1//T/
8v/x//P/9P/2//j/+f/5//n/9//0//L/8f/w//L/9f/3//v/+f/2//H/7//w//H/8v/0
//b/+P/1//X/8f/w/+//7f/v//L/9P/2//P/8f/u/+z/7f/u/+//8P/z//X/8v/y/+//
7f/s/+v/7f/v//L/9f/z//H/7P/q/+3/7v/v//H/8v/y//L/8f/t/+v/6v/q/+7/8v/0
//f/8f/r/+j/6f/q/+v/7P/x//T/9v/5//n/9v/1//X/9//7////AQABAAEAAAD+//j/
9v/1//L/8v/0//T/9P/t/+j/5f/j/+j/6//u/+//7v/s/+v/6P/l/+X/5//r//H/8v/z
//T/8P/p/+X/4f/k/+j/6//s/+r/6f/q/+f/5f/n/+j/6//u/+//8v/z/+z/6v/n/+X/
6v/t/+7/7//u/+7/7f/t/+v/6//s/+z/9P/8/wcAEgAdACkANQA8ADoAMAAjABUA/v/g
/8P/sv+l/5X/h/+A/3X/T/8R/9H+pv6E/m/+iP7O/g//O/9e/3T/gf+N/5v/rf/B/9L/
4f/q//H/8//z//L/7//w//j/+v/+/wIABAAIAAgABwAFAAMAAgACAAYADAAOABIADgAL
AAgABgAJAAsADQAQABIAFAAUABQAEQAQABEAEgAUABkAGwAgAB4AHAAaABgAGgAcAB4A
IgAqAA==
         </WaveFormData>
      </LeadData>
      <LeadData>
         <LeadByteCountTotal>10000</LeadByteCountTotal>
         <LeadTimeOffset>0</LeadTimeOffset>
         <LeadSampleCountTotal>5000</LeadSampleCountTotal>
         <LeadAmplitudeUnitsPerBit>4.88</LeadAmplitudeUnitsPerBit>
         <LeadAmplitudeUnits>¦ÌV</LeadAmplitudeUnits>
         <LeadHighLimit>2147483647</LeadHighLimit>
         <LeadLowLimit>268435456</LeadLowLimit>
         <LeadID>V3</LeadID>
         <LeadOffsetFirstSample>0</LeadOffsetFirstSample>
         <FirstSampleBaseline>0</FirstSampleBaseline>
         <LeadSampleSize>2</LeadSampleSize>
         <LeadOff>FALSE</LeadOff>
         <BaselineSway>FALSE</BaselineSway>
         <ExcessiveACNoise>FALSE</ExcessiveACNoise>
         <MuscleNoise>FALSE</MuscleNoise>
         <LeadDataCRC32>1072147087</LeadDataCRC32>
         <WaveFormData>
OgA6ADoAOgBMAF4AcACCAJsAtADNAOYA8AD4AAABCAHDAH4AOQD0/73/hv9P/xj/Nf9Q
/2v/hv+V/6L/r/+8/8b/0P/a/+T/6P/q/+z/7v/x//L/8//0//b/9v/2//b/+P/6//z/
/v/8//z//P/8//7//v/+//7///8AAAEAAgAAAAAAAAAAAAEAAgADAAQABQAGAAcACAAI
AAgACAAIAAsADAANAA4ADgAOAA4ADgAQABIAFAAWABcAGAAZABoAHAAcABwAHAAgACIA
JAAmACkAKgArACwAMAAyADQANgA5ADoAOwA8AEAAQgBEAEYASgBMAE4AUABRAFIAUwBU
AFUAVgBXAFgAVwBWAFUAVABTAFIAUQBQAE8ATgBNAEwASQBGAEMAQAA8ADoAOAA2ADEA
LgArACgAJAAgABwAGAAUABIAEAAOAAsACAAFAAIAAQAAAP///v/8//r/+P/2//X/9P/z
//L/9P/0//T/9P/z//L/8f/w//D/8P/w//D/8P/w//D/8P/v/+7/7f/s/+7/7v/u/+7/
7f/s/+v/6v/s/+z/7P/s/+z/7P/s/+z/7P/s/+z/7P/t/+7/7//w/+7/7v/u/+7/7//w
//H/8v/y//L/8v/y//L/8v/y//L/9P/0//T/9P/y//L/8v/y//T/9P/0//T/8v/y//L/
8v/w//D/8P/w//L/8v/y//L/8P/w//D/8P/y//L/8v/y//H/8P/v/+7/7P/s/+z/7P/u
/+7/7v/u/+3/7P/r/+r/6//s/+3/7v/t/+z/6//q/+r/6v/q/+r/7P/s/+z/7P/r/+r/
6f/o/+n/6v/r/+z/6v/q/+r/6v/q/+r/6v/q/+3/7f/u//H/8f/x//L/8//1//X/9f/2
//X/9//1//T/8//y//L/8P/v/+7/7//t/+n/5//n/+j/6//s/+z/7P/q/+r/6v/p/+f/
5//n/+n/7P/s/+3/7f/n/+P/3//e/+D/4f/i/+P/4f/i/+L/4v/i/+L/4//j/+T/5f/m
/+f/5f/l/+X/5f/n/+f/5//n/+j/6f/p/+n/6P/n/+b/5v/q/+z/8f/7/wcAFQAjAC4A
PQBRAGYAfQCQAKMAuADZAPwAFQEfAR0BBwHWAHcACQCq/1H/AP/o/hn/Tf9p/4D/kv+b
/6T/sv/B/83/2f/h/+f/6f/q/+v/6//u/+//8P/x//P/9P/1//X/9v/3//X/9v/2//f/
+v/7//v/+//5//r/+//7//3//v/+//7//////wAAAAD+////AQABAAQABQAGAAYABAAE
AAUABwAHAAgACQAKAA0ADgAOAA8ADwAPABAAEQAVABYAFwAZABoAGgAcAB0AIAAjACUA
JwAqACwALgAvADAAMQA0ADYAOgA8AD8AQQBDAEUARwBJAEsATABPAFAAUQBSAFMAUwBU
AFQAVABUAFQAUwBSAFEATQBLAEoASABIAEYARABCAEAAPAA5ADcAMwAwACwAKQAlACIA
HwAcABcAEgAPAA0ADAAJAAYAAwD///3//P/6//f/9v/0//P/8//y//H/8P/v/+//7v/u
/+7/7f/t/+3/7//v/+7/7v/s/+r/6v/q/+z/7f/t/+v/6f/p/+j/6P/o/+j/6P/o/+j/
6P/p/+n/5//n/+j/6f/p/+n/6f/p/+f/5//n/+j/6v/r/+v/6//p/+r/6v/q/+z/7P/t
/+3/7//v/+//8P/v/+//7v/t/+//7//v/+//7f/u/+7/7v/u/+7/7v/u//D/7//v/+//
7//u/+7/7v/u/+7/7v/u/+3/7f/s/+z/6v/q/+r/6v/s/+z/7P/s/+r/6v/r/+v/6//r
/+v/6//r/+v/6//q/+r/6v/p/+n/6//s/+z/7P/r/+r/6P/n/+j/6P/p/+r/6f/p/+n/
6P/n/+f/6P/o/+r/6v/r/+v/5//m/+b/5//o/+r/6v/q/+r/6//r/+z/7//z//P/9P/1
//X/9f/1//b/9f/3//X/9P/1//T/9P/y/+7/7P/s/+n/5f/j/+P/5P/m/+j/6f/q/+n/
6P/n/+X/5//n/+f/6f/q/+r/6//r/+f/4//f/97/3v/f/+D/4f/h/+L/4v/i/+T/5P/l
/+X/5f/l/+X/5f/l/+X/5f/l/+X/5f/l/+X/5P/l/+X/5f/m/+f/6P/q/+r/7P/x//3/
CwAXACUAMgBBAE8AYAB1AIYAkwCsANMA+gATAR0BFQH7AMIAZwABAKj/T/8G//z+L/9d
/3P/iP+Y/6P/rP+4/8X/0f/b/+P/6f/p/+r/6//r/+7/8f/y//P/9f/2//b/9f/1//X/
9//4//j/+f/6//v/+//7//n/+v/7//v//f/+//7//v//////AAAAAAAAAQADAAMABAAF
AAYABgAGAAYABwAJAAsADAANAA4ADQAOAA4ADwARABEAEgATABcAGAAZABsAHAAcAB4A
HwAiACUAJwApACoALAAuAC8AMgAzADYAOAA6ADwAPwBBAEEAQwBFAEcASgBMAFAAUgBR
AFIAUwBTAFQAVABUAFQAVABTAFIAUQBPAE0ATABKAEgARgBEAEIAPgA6ADcANQAzADAA
LAApACMAIAAdABoAGQAUABEADwAMAAkABgADAP///f/8//r/+f/4//b/9f/1//T/8//y
/+//7//u/+7/8P/v/+//7//t/+3/7P/s/+7/7P/s/+z/7P/t/+3/6//p/+n/6P/o/+n/
6v/r/+z/6f/o/+j/5//m/+f/6f/r/+v/6//r/+v/6f/p/+n/6v/s/+3/7f/t/+z/7P/r
/+r/7P/s/+3/7f/v/+//7//w/+//7//u/+3/7v/v//D/8f/w//D/7//u//D/8P/w//D/
8P/v/+//7//x//D/8P/w/+7/7v/u/+7/7f/t/+z/7P/u/+7/7v/u/+7/7v/u/+7/7P/s
/+3/7f/t/+3/7f/t/+z/6//q/+j/6f/q/+r/6//p/+r/6v/q/+r/6v/p/+n/6//q/+r/
6v/p/+n/6f/o/+n/6f/q/+r/6v/q/+j/6P/o/+j/6//r/+z/7//x//H/8v/z//P/8//z
//T/9v/5//j/+P/1//T/9P/y//D/7v/u/+v/5//l/+X/5v/n/+j/6P/o/+r/6v/q/+n/
5//n/+f/6f/q/+r/6//r/+j/5f/i/+L/4f/h/+H/4f/j/+T/5P/k/+T/5P/l/+X/5//n
/+f/5//n/+f/5//n/+X/5f/l/+X/6P/p/+n/6f/n/+f/5//o/+j/6v/t//n/BwAVAB8A
LAA5AEkAWgBzAIoAnQCwAM0A7gANARsBFwEFAeIAmQAxAM7/ef8e/+7+B/8//2P/ev+O
/53/pv+y/73/yf/V/93/4//n/+z/7//v//D/8f/x//H/8v/y//X/9f/2//f/+f/6//r/
+//6//v/+//7//3//v///////f/+//7//v8BAAEAAgACAAAAAQADAAMABgAHAAgACAAI
AAgACQALAAoACgAKAAoADAAOAA8AEQARABEAEgATABcAGAAZABsAHgAeACAAIQAgACMA
JQAnACwALgAwADEAMgAzADYAOAA8AD4AQQBDAEUARwBJAEsASwBMAE8AUABTAFQAVQBV
AFYAVgBWAFYAVABTAFIAUQBRAE8ATgBMAEgARgBEAEIAQgA+ADsAOQAzADAALAApACUA
IgAfABwAGgAWABQAEwAPAAsABwADAAIAAQABAAAA+//6//j/9//3//b/9f/0//P/8//y
//L/8P/v/+//7//v/+//7v/u/+7/7P/s/+z/7P/t/+3/6//t/+3/7P/s/+v/6v/p/+j/
6v/q/+v/6//p/+n/6v/r/+v/6//r/+v/6//r/+v/7P/s/+3/7f/t/+//8P/w//D/8P/w
//H/8f/x//H/8f/y//L/8//z//P/8f/x//H/8f/y//T/9f/2//X/9P/z//L/8v/x//H/
8f/z//L/8v/y//D/8P/w//D/8f/x//D/8P/u/+7/7v/u/+7/7v/u/+7/7v/u/+//7//t
/+3/7f/t/+3/7f/t/+z/7P/s/+v/6//r/+z/7P/s/+z/7P/r/+v/6f/o/+j/6P/r/+v/
7f/s/+r/6v/q/+r/6//r/+z/7//z//P/9P/1//P/8//z//T/9//5//f/9v/1//T/9P/y
//D/7v/u/+v/6f/n/+f/6P/p/+r/6v/q/+z/7P/s/+v/6v/p/+j/6f/s/+z/7f/t/+v/
5//j/+L/4f/h/+H/4f/j/+T/5P/k/+T/5P/l/+X/5f/l/+X/5f/n/+f/5//n/+f/5//n
/+f/6P/p/+n/6f/n/+f/5//o/+b/6P/t//X/AwATAB8AKgA1AEUAWgBvAIgAnQCwAM0A
8AALARsBGwELAegAnwA3ANL/ef8g/+b+/f41/13/dP+K/5n/pP+w/7v/yf/V/9//4//n
/+r/7f/v/+7/7//u/+//8f/y//X/9f/2//f/9//4//j/+f/4//n/+f/5//r//P/+////
/v/+//3//P//////AAAAAP7///8BAAEAAgADAAQABAAFAAYACAALAAoACgAKAAoADQAO
AA4ADwATABMAFAAVABYAFgAWABcAGwAcAB8AIQAhACMAJAAlACoALAAuAC8AMgAzADYA
OAA4ADoAPQA/AEIARQBIAEsATABMAE4ATgBRAFIAUwBTAFQAVABUAFQAUgBRAFAATwBQ
AE8ATwBOAEsASABFAEIAQgA+ADsAOQA1ADIALgArACUAIgAfABwAGwAWABMAEQAMAAkA
BgADAAEA///+//z/+f/4//b/9f/1//T/8//y//H/8f/w//D/7v/t/+3/7f/u/+//7//w
/+7/7P/s/+z/6v/r/+v/6f/q/+v/6//s/+v/6v/p/+j/6f/q/+z/7f/r/+v/7P/t/+v/
6//r/+v/7f/t/+3/7v/t/+3/7P/r/+z/7v/v//D/7v/u/+//7//v/+//7//w//L/8//z
//P/8f/x//H/8f/z//T/9P/0//L/8v/y//L/8P/v/+//7//w//D/8f/y//D/8P/w//D/
8f/x//D/8P/w//D/8P/w/+7/7v/u/+7/7f/u//D/8f/w/+//7v/t/+//7//v/+7/7v/u
/+3/7f/r/+z/7P/s/+7/7v/t/+3/6//q/+r/6v/s/+3/7v/u/+3/7f/u/+7/7f/s/+z/
6//t/+7/7v/u//D/8P/w//D/8v/z//X/+f/6//n/+f/5//f/9//3//j/+P/5//b/9P/x
//D/8P/u/+3/7P/t/+v/6v/p/+r/7P/s/+z/6//q/+z/7P/s/+v/7P/t/+7/8f/w/+7/
7f/r/+f/4//f/97/3//h/+P/5f/n/+j/6P/o/+j/6P/p/+n/6//r/+v/6//p/+n/6f/p
/+n/6f/p/+n/6v/r/+v/6//p/+n/6f/q/+z/8P/3/wEADwAdACkANABBAFEAZgB9AI4A
oQC4ANsAAAEXAR8BFwH/AMgAbQAFAKr/U/8I//7+Mf9d/3X/jP+c/6f/sv++/8n/0//d
/+P/6f/t//D/8f/z//T/8//0//X/9//4//v/+//8//3//P/8//v/+//+////////////
AAABAAEA//8AAAAAAAADAAMABAAEAAQABQAHAAcACAAJAAoACgAKAAoACwANAAsADAAN
AA4AEQASABIAEwATABMAFAAVABkAGgAbAB0AIgAiACQAJQAlACcAKAApAC4AMAAyADMA
NgA3ADoAPAA+AEAAQwBFAEcASQBLAE0ATwBQAFMAVABVAFYAVwBXAFgAWABYAFgAWABX
AFYAVQBTAFEAUABOAEwASgBIAEYARABAAD0AOwA3ADQAMAAtACcAJAAhAB4AHQAYABUA
EwAOAAsACAAFAAUAAwACAAAA+//6//j/9//3//b/9f/0//X/9f/0//T/8v/x//H/8f/z
//P/8v/y//D/7v/u/+7/8P/x//H/7//v/+//7v/u/+z/7P/s/+z/7v/u/+//7//r/+v/
7P/t/+3/7f/t/+3/7f/t/+3/7v/u/+//7//v//H/8v/y//L/8P/w//H/8f/z//P/8//0
//L/8//z//P/8f/x//H/8f/z//T/9P/0//L/8v/y//L/9P/z//P/8//z//L/8v/y//L/
8v/y//L/8f/x//D/8P/w//D/8P/w//D/8P/w//D/7v/u/+//7//t/+3/7f/t/+//7//v
/+7/7P/s/+v/6//t/+7/7v/u/+z/7P/r/+v/6//q/+r/6v/s/+3/7v/u/+z/6//r/+r/
7P/s/+3/7f/t/+z/7P/t/+3/7v/t/+7/7v/t/+7/7P/q/+r/6v/q/+z/7f/v//P/9f/1
//b/9//1//X/9f/2//j/+//6//r/+P/2//X/8v/w/+7/7v/r/+v/6f/p/+r/6f/q/+r/
6v/s/+z/7P/r/+r/6f/o/+n/6//s/+7/7//r/+f/4//i/+D/4f/i/+P/5f/m/+b/5v/n
/+b/5v/l/+b/5//o/+n/6f/p/+n/6f/n/+f/5//n/+r/6//r/+v/6f/p/+n/6v/q/+7/
9f8BABEAHwArADgARwBXAGwAgwCYAKsAxADnAAgBGwEbAQ0B7wCwAE0A6/+S/zn/+P4A
/zX/X/93/4z/nP+l/7L/vv/J/9P/3f/h/+f/7f/w//H/8//0//P/8v/z//X/9v/4//n/
+//9//v//P/8//3//P/9//3//f///wAAAQABAP//AAAAAAAAAwADAAQABAACAAMABQAF
AAYABwAIAAgACgAKAAsADQAMAAwADAAMAA4AEAARABMAEwATABQAFQAZABoAGwAdACAA
IAAiACMAIgAlACcAKQAuADAAMgAzADQANQA4ADoAPAA+AEEAQwBFAEcASQBLAEsATABP
AFAAUwBUAFUAVQBUAFQAVABUAFQAUwBSAFEATwBNAEwASgBIAEYARABCAEAAPAA5ADcA
MwAwACwAKQAlACIAHwAcABsAFgATABEADAAJAAYAAwADAAEAAAD+//v/+v/4//f/9//2
//X/9P/1//X/9P/0//P/8f/w/+//8f/x//D/8P/u/+z/7P/s/+z/7f/t/+v/7f/t/+z/
7P/q/+r/6v/q/+z/7P/t/+3/6//r/+z/7f/t/+3/7f/t/+//7//v//D/7//v/+7/7f/v
//D/8P/w//D/8P/x//H/8f/x//H/8v/y//P/8//z//P/8//z//P/8//0//T/9P/0//T/
9P/0//T/8//z//P/9f/0//T/9P/z//L/8f/w//H/8f/w//D/8P/w//D/8P/u/+7/7v/u
/+3/7v/w//H/7v/t/+z/6//s/+3/7v/u/+7/7v/t/+3/7P/s/+v/6v/r/+z/7P/t/+v/
6v/q/+r/7f/t/+3/7P/p/+n/6v/q/+r/7P/s/+z/7P/s/+z/6//r/+z/7//z//P/9P/1
//P/8//z//T/9//5//f/9v/3//b/9v/0//H/7v/t/+n/6f/n/+f/6P/r/+z/7P/s/+r/
6v/q/+n/6//r/+v/7f/s/+z/7f/t/+v/5//j/+L/4P/h/+L/4//j/+T/5P/k/+b/5v/n
/+f/5f/l/+X/5f/n/+f/5//n/+n/6f/p/+n/6f/p/+j/5//p/+n/6f/q/+r/6v/x//3/
DQAbACkANgBDAFUAagCBAJYAqQDAAOMABAEdASEBGQH7AMAAXQDx/5j/Qf/2/vD+I/9T
/23/gv+S/5//qv+4/8X/0//f/+P/5f/p/+z/6//t//D/8//y//P/9f/2//X/9f/2//f/
+f/6//r/+//6//v/+//7//v//P/9//3///8AAAAAAAAAAP/////+////AQAEAAUABQAF
AAUABAAGAAYABwAJAAsADAANAA4ADgAOAA0ADQAQABEAEwAVABcAGAAZABsAHAAcAB4A
HwAiACUAJwApACoALAAuAC8ANAA1ADgAOgA6ADwAPwBBAEMARQBHAEkATQBOAFEAUgBR
AFIAUwBTAFYAVgBWAFYAVABTAFIAUQBRAE8ATgBMAEoASABGAEQAQQA8ADgANQAzADAA
LAApACMAIAAdABoAGQAUABEADwAMAAkABgADAP///f/8//r/+f/4//b/9f/1//T/8//y
//H/8f/w//D/8P/v/+//7//t/+3/7P/s/+3/7P/t/+7/7f/t/+z/6f/r/+v/6v/q/+r/
6v/q/+r/6f/o/+j/5//m/+f/6f/r/+n/6f/p/+n/6//r/+v/7P/q/+v/6//r/+v/7P/s
/+z/7v/u/+//7//t/+3/7f/u/+7/7//v/+//8f/x//H/8f/w//D/7//u/+//8P/x//L/
8P/v/+//7//v/+7/7v/u//D/8P/w//D/7//v/+7/7v/u/+7/7v/u/+z/7P/s/+z/7P/s
/+3/7f/r/+v/6//r/+v/6//r/+r/7P/s/+v/6//q/+r/6f/o/+r/6v/p/+n/6f/o/+j/
6P/n/+f/5//m/+b/5//p/+r/6P/o/+n/6f/n/+r/7P/s/+z/7P/r/+v/7P/v//P/8//0
//X/9f/1//X/9v/3//n/9//2//f/9v/2//T/8f/u/+3/6f/n/+X/5f/m/+n/6v/q/+r/
6P/o/+j/5//p/+n/6f/r/+r/6v/r/+v/5//j/9//3v/f/+H/4//l/+L/4v/h/+D/5f/m
/+j/6f/n/+f/5//n/+X/5f/l/+X/5//n/+f/5//m/+f/5//n/+j/6f/q/+z/7P/s//X/
AQANABsAJwAyAD8AUQBkAHcAiACZALQA2wD+ABUBHwEVAfcAuABZAPH/mP9B/wD/BP83
/2H/d/+M/5z/pf+w/7z/yf/V/9//5f/n/+n/6v/r/+3/7v/x//L/8//1//b/9f/1//b/
9//5//r/+v/7//r/+//7//v/+//8//3//f///wAAAAAAAP////8AAAAAAgADAAUABQAE
AAUABgAGAAYABgAHAAkACwAMAA0ADgANAA4ADgAPABMAEwAUABUAFwAYABkAGwAgACAA
IgAjACQAJwApACsALQAuAC8ALwAzADUAOQA8ADwAPgBBAEMARQBHAEkASwBNAE4AUQBS
AFEAUgBTAFMAVQBWAFcAWABWAFUAVABTAFEATwBOAEwASgBIAEYARABAADwAOQA3ADUA
MgAuACsAJwAkACEAHgAZABQAEQAPAA4ACwAIAAUAAQD///7//P/7//r/+P/3//f/9v/1
//T/8f/x//D/8P/x//H/8v/z//L/8f/v/+7/8P/u/+7/7v/u/+//7//t/+3/7f/s/+z/
7v/u/+7/7v/s/+z/7f/t/+3/7f/u/+//7v/t/+z/6//t/+3/7f/u//D/8f/x//H/8P/w
/+//7v/w//D/8f/x/+//7//v//D/8P/x//H/8f/z//P/8//z//H/8v/y//L/9P/0//T/
9P/y//H/8f/x//H/8P/w//D/8v/y//L/8v/v/+//7v/u//D/8P/w//D/7v/u/+7/7v/s
/+z/7f/t/+//7//v/+//7f/t/+3/7P/s/+z/6//r/+v/7P/s/+z/7P/s/+v/6//t/+z/
7P/s/+v/6//r/+r/6//r/+z/7P/q/+r/6//r/+n/6P/o/+n/6v/s/+z/7v/q/+n/6v/s
/+z/7P/s/+z/6//r/+z/7//z//P/9P/1//f/9//3//j/+f/7//n/+P/3//b/9v/0//L/
8P/w/+3/6//p/+n/6v/p/+r/6v/q/+r/6v/q/+n/6//r/+v/7f/s/+z/7f/t/+r/5//k
/+T/4v/j/+T/5f/j/+T/5P/k/+j/6P/p/+n/5//n/+f/5//n/+f/5//n/+n/6f/p/+n/
6P/p/+n/6f/r/+v/6//s/+7/7P/x//v/CQAXACMALgA9AE8AXgBzAIgAmQCsAMsA8gAT
AR8BGQEDAdgAhwAhAML/bf8W//j+Hf9R/2//gv+U/6H/qP+0/8X/0//d/+X/6//r/+7/
7//v//L/8//2//f/+f/6//n/+f/6//v//f/+//7//////////v/9////AAABAAEAAwAE
AAQABAAEAAMAAwACAAQABQAHAAcACAAJAAoACgAKAAoACwANAA8AEAARABIAEgASABEA
EQAUABUAFwAZABkAGgAbAB0AHgAeACAAIQAjACcAKgAtAC8AMAAxADEANgA3ADoAPAA+
AEAAQwBFAEUARwBJAEsATwBQAFMAVABVAFYAVwBXAFoAWgBaAFoAWgBZAFgAVwBUAFEA
TwBMAEwASgBIAEYARABAAD0AOwA5ADYAMgAvACsAKAAlACIAHwAaABcAFQAUABEADgAL
AAgABQADAAAA///+//z/+//7//r/+f/4//f/9//2//b/9v/1//X/9f/z//P/8v/y//L/
8P/w//D/8P/x//H/7//v/+//7v/u//D/8P/w//D/7v/u/+//7//v/+//8P/x/+//7//v
/+//7//v/+//8P/y//P/8//z//H/8v/y//L/9P/0//X/9f/3//f/9//4//f/9//2//X/
9//3//f/9//2//b/9f/0//b/9v/2//b/+P/3//f/9//1//T/9P/0//b/9v/2//b/8//z
//L/8v/y//L/8v/y//T/9P/0//T/8f/w//D/7//y//P/9P/1//T/8//y//D/7v/u/+3/
7f/v//D/8P/w//D/8P/v/+//8f/w//D/8P/v/+//7//u/+3/7f/u/+7/7v/u/+//7//t
/+z/7P/t//D/8P/u//D/7v/s/+z/7P/s/+7/7//x//X/9f/1//b/9//5//n/+f/6//3/
///9//z/+f/4//j/9v/2//T/9P/x/+//7f/t/+7/7//w//D/8P/w//D/8P/v/+3/7f/t
/+//8v/y//P/8//v/+v/5//m/+b/5//o/+n/6f/q/+r/6v/q/+r/6//r/+v/6//r/+v/
6//r/+v/6//t/+3/7f/t/+7/7//v/+//7f/t/+3/7v/w//b/+/8DABEAHwApADQARQBX
AG4AhQCaAK0AxgDlAAYBGwEjARsBAQHKAG0AAQCk/0//AP/w/iH/U/9x/4j/mv+l/67/
uv/H/9X/3//n/+3/8f/y//P/9//2//X/9P/1//f/+P/7//v//P/9//v//P/8//3/AAAB
AAEAAQADAAQABQAFAAQABAADAAIABAAFAAcACAAGAAcACQAJAAoACwAMAAwADAAMAA0A
DwANAA4ADwAQABIAFAAVABcAFwAXABgAGQAbABwAHQAfACQAJAAmACcAJgApACsALQAw
ADIANAA1ADgAOQA8AD4APgBAAEMARQBIAEsATgBRAFIAUgBUAFQAVgBYAFoAWwBaAFoA
WgBaAFwAWwBaAFkAVwBVAFQAUgBOAEwASgBIAEcARABCAEEAOwA4ADQAMQAvACwAKQAm
ACMAHgAbABkAFgATABAADQALAAkACAAGAAEAAAD+//3////+//3//P/5//n/+P/4//b/
9f/1//X/9//3//b/9v/2//T/9P/0//T/9f/1//P/9f/1//T/9P/y//L/8v/y//L/8v/z
//P/8f/x//L/8//1//X/9f/1//X/9f/1//b/9P/1//X/9f/1//b/9v/2//b/9v/3//f/
+P/5//r//P/8//3//f/9//z/+//6//n/+v/8//3//v/9//z/+//6//v/+//8//3/+//6
//r/+v/6//r/+v/6//v/+//6//r/+v/6//r/+v/6//r/+v/6//j/+P/5//n/9//3//f/
9//3//f/9//2//b/9v/1//X/9//4//j/+P/2//b/9f/1//X/9P/0//T/9v/3//j/+P/1
//X/8v/z//T/9f/2//r/+//9/wEAAgABAAEAAQADAAMAAwAEAAMABQADAAIAAQAAAAAA
/v/8//r/+v/3//X/8//z//T/9//4//j/+P/2//b/9v/1//f/9//3//n/+v/6//v/+//1
//H/7f/s/+7/7//w//H/7//w//D/8P/y//L/8//z//X/9f/1//X/8//z//P/8//0//X/
9v/3//b/9//3//f/9f/1//X/9v/4//7/BQARAB8ALQA5AEQAUwBjAHgAjQCcAK0AygDv
ABABJQEnARsB+QC0AE8A6f+S/zv/BP8Y/0//c/+J/6D/rv+1/8L/zv/b/+X/7//z//n/
//8AAP3//f/+////AQADAAYACAAIAAcABwAHAAkACgAKAAsADgAPAA8ADwANAA4ADwAP
ABEAEgASABIAEQARABIAEgASABMAFQAVABgAGQAaABoAGAAYABkAGwAdAB4AHwAgACEA
IgAiACMAJQAlACYAJwAqACwALgAxADMAMgAzADMANgA5ADsAPQBAAEIARABFAEYARwBK
AEwATwBSAFYAWQBZAFsAXQBfAGMAZABnAGgAZwBoAGkAaQBqAGoAagBqAGwAawBqAGkA
ZQBjAGIAYABgAF4AXABaAFYAUgBPAE0ASQBGAEIAPwA7ADgANQAyAC0AKAAlACMAIgAf
ABwAGQAVABMAEgAQAA8ADgAMAAsADQAMAAsACgAHAAcABgAGAAYABQAFAAUABwAHAAYA
BgAEAAIAAgACAAMABQAGAAUAAwADAAIAAgAEAAQABAAEAAIAAgADAAMAAQABAAIAAwAF
AAUABQAFAAMAAwADAAQABgAHAAcABwAHAAgACAAIAAYABgAHAAcACQAJAAkACgAIAAkA
CQAJAAsACwALAAsACQAKAAoACgAKAAoACgAKAAwACwALAAsACwAKAAoACgAMAAwADAAM
AAkACQAIAAgACAAIAAgACAAKAAoACgAKAAYABgAHAAcACQAJAAkACQAHAAcABwAGAAgA
CAAHAAcABwAIAAgACAAGAAYABQAFAAYABgAHAAgABwAHAAcABgAFAAUABgAGAAcACAAK
AAsABwAGAAYACAAIAAgACAALAAsADAAPABEAEQASABMAFQAVABUAFgAVABcAFQAUABMA
EgASABAAEAAOAA4ACwAHAAUABQAGAAcACAAIAAgACAAIAAgABwAHAAcABwAJAAwADAAN
AA0ACQAFAAEAAAAAAAEAAgADAAMABAAEAAQABgAGAAcABwAJAAkACQAJAAcABwAHAAcA
CQAJAAkACQAIAAkACQAJAAsACwALAAwADAAOABUAHwArADcARQBUAGEAcwCGAJsArgC7
ANIA9wAYATEBPQEzARsB5gCLACUAyv91/yr/Hv9P/33/l/+s/77/x//O/9r/6f/3/wMA
CQANAA8AEAARABMAEgAVABgAGQAbABwAGwAbABwAHQAdAB4AHgAfACIAIwAjACMAIgAi
ACIAIQAjACQAJAAkACcAJwAoACgAKAApACsAKwAsAC0ALgAuAC4ALgAvADEAMQAyADMA
NAA3AA==
         </WaveFormData>
      </LeadData>
      <LeadData>
         <LeadByteCountTotal>10000</LeadByteCountTotal>
         <LeadTimeOffset>0</LeadTimeOffset>
         <LeadSampleCountTotal>5000</LeadSampleCountTotal>
         <LeadAmplitudeUnitsPerBit>4.88</LeadAmplitudeUnitsPerBit>
         <LeadAmplitudeUnits>¦ÌV</LeadAmplitudeUnits>
         <LeadHighLimit>2147483647</LeadHighLimit>
         <LeadLowLimit>268435456</LeadLowLimit>
         <LeadID>V4</LeadID>
         <LeadOffsetFirstSample>0</LeadOffsetFirstSample>
         <FirstSampleBaseline>0</FirstSampleBaseline>
         <LeadSampleSize>2</LeadSampleSize>
         <LeadOff>FALSE</LeadOff>
         <BaselineSway>FALSE</BaselineSway>
         <ExcessiveACNoise>FALSE</ExcessiveACNoise>
         <MuscleNoise>FALSE</MuscleNoise>
         <LeadDataCRC32>3114970206</LeadDataCRC32>
         <WaveFormData>
HAAcABwAHAA5AFQAbwCKALcA4gANATgBUQFoAX8BlgFZARwB3wCiAGEAIADf/57/pf+s
/7P/uv/C/8j/zv/U/9r/3v/i/+b/6f/q/+v/7P/s/+z/7P/s/+3/7v/v//D/8f/y//P/
9P/y//L/8v/y//P/9P/1//b/9v/2//b/9v/2//b/9v/2//j/+P/4//j/+v/6//r/+v/7
//z//f/+////AAABAAIAAAAAAAAAAAADAAQABQAGAAgACAAIAAgACgAKAAoACgANAA4A
DwAQABIAFAAWABgAGgAcAB4AIAAjACQAJQAmACkALAAvADIANgA4ADoAPAA+AEAAQgBE
AEcASABJAEoASgBKAEoASgBLAEwATQBOAEwATABMAEwASgBIAEYARABBAD4AOwA4ADQA
MAAsACgAJAAgABwAGAATABAADQAKAAcABAABAP7//f/8//v/+v/2//T/8v/w/+7/7v/u
/+7/7P/s/+z/7P/q/+r/6v/q/+r/6v/q/+r/6f/o/+f/5v/m/+b/5v/m/+b/5v/m/+b/
5P/k/+T/5P/k/+T/5P/k/+L/4v/i/+L/4//k/+X/5v/m/+b/5v/m/+b/5v/m/+b/6P/o
/+j/6P/o/+j/6P/o/+n/6v/r/+z/7P/s/+z/7P/q/+r/6v/q/+z/7P/s/+z/6v/q/+r/
6v/o/+j/6P/o/+j/6P/o/+j/6P/o/+j/6P/q/+r/6v/q/+n/6P/n/+b/5v/m/+b/5v/k
/+T/5P/k/+L/4v/i/+L/5P/k/+T/5P/i/+L/4v/i/+T/5P/k/+T/4v/i/+L/4v/i/+L/
4v/i/+T/5P/k/+T/4v/i/+L/4v/i/+L/4v/i/+P/5P/l/+b/6f/p/+r/6v/s/+z/7f/t
/+v/6//s/+z/7P/s/+v/6f/q/+n/5//m/+P/4f/h/+L/5f/l/+X/5f/j/+P/4//j/+P/
4//j/+X/5f/l/+X/5P/g/93/2v/Y/9j/2f/Z/9r/2P/Y/9n/2f/a/9z/3P/b/93/3v/e
/97/3f/d/93/3f/e/97/3v/e/93/3v/e/97/4P/g/+H/4f/h/9//4v/n/+//9v8AAAkA
GQAyAFUAeQCaAL8A7QAjAVoBiQGmAawBnAFsARkBtQBUAPj/n/93/4j/nv+l/6z/tf+5
/7z/xf/N/9T/3f/h/+L/4v/j/+D/4v/l/+f/6P/p/+n/6f/p/+n/6f/r/+v/6//s/+z/
7f/t/+7/7v/s/+z/7P/t//D/8P/w//D/8P/x//H/8f/w//H/8v/y//T/9v/2//b/9v/3
//f/+f/5//n/+f/7//v/+//8//3/AAAAAAAAAgACAAMAAwAEAAUABwAIAAkADAAOABEA
EgARABQAFQAXABkAGwAdAB8AIgAkACcAKQAuADAAMgA1ADcAOgA8AD4APwBBAEMAQwBH
AEoASwBLAEoASwBLAEsASwBKAEoASQBJAEgARgBFAEQAQQA+ADsANwAzADAALAAnACMA
HwAbABUAEQANAAsACgAGAAIAAAD9//z/+f/3//X/8//z//L/8f/w/+//7v/t/+3/7P/s
/+z/6//r/+v/6f/p/+n/6f/q/+n/6f/q/+j/6P/m/+b/5v/l/+X/5f/m/+b/5f/l/+X/
5P/k/+T/5v/m/+f/5//l/+X/5f/l/+X/5f/l/+X/6P/o/+j/6P/o/+f/5v/l/+b/6P/p
/+v/6v/q/+n/6f/q/+r/6v/q/+z/7f/t/+3/6//r/+v/6//r/+v/6//r/+3/7f/t/+3/
6//q/+r/6//t/+z/7P/s/+n/6P/o/+n/6f/p/+n/6f/p/+j/6P/o/+j/5//n/+f/6f/p
/+n/6f/n/+b/5f/l/+j/6P/o/+j/6P/n/+f/5//l/+P/5f/l/+f/5//n/+f/5P/k/+T/
5P/k/+T/5f/l/+f/5//o/+j/5f/l/+X/5//o/+j/6P/o/+j/5//o/+n/6v/u/+//8f/y
//D/8P/x//H/8f/x//L/8v/y//L/8f/v/+7/7f/r/+r/5//l/+X/5v/p/+n/6f/p/+f/
5//n/+f/5//n/+f/6f/p/+n/6f/o/+b/4//g/97/3f/d/9z/3P/d/97/4P/h/+D/4v/i
/+H/4f/i/+L/4v/i/+P/5P/l/+T/5P/k/+T/4//k/+T/5P/m/+b/5//n/+f/5//q//H/
+/8CAAoAFQAlADwAWwB9AJwAvwDtACUBXAGHAZ4BnAGGAVQBBwGrAFQA/P+t/4//oP+w
/7X/vP/F/8n/zP/R/9n/4P/l/+n/6v/s/+v/7P/s/+3/7//u/+//7//v/+3/7f/t/+//
8P/x//P/9P/z//P/9P/0//T/9P/0//X/9v/2//b/9v/2//f/9//3//j/+f/6//r/+v/8
//z//P/+//////8BAAEAAQABAAMAAQABAAIAAwAGAAYABgAIAAgACQAJAAoADQAPABAA
EQASABQAFwAYABkAHAAdAB8AIQAjACUAJwAoACoALQAvADQANgA4ADsAPQBAAEIARABH
AEkASwBLAE0AUABRAFEAUABRAFEAUQBRAFAAUABPAE8ATgBMAEsASABFAEIAPwA9ADkA
NgAyACsAJwAjAB8AHQAZABUAEwAOAAoABgAEAAEAAAD9//v/+//5//n/+P/1//T/8//y
//P/8//y//L/8v/x//H/8f/w/+//7v/t/+3/7f/u//D/7v/u/+z/7P/s/+v/6//r/+7/
7v/t/+3/6//q/+r/6v/q/+r/6//r/+v/6//r/+v/6f/p/+n/6f/q/+r/6v/q/+v/6//r
/+v/6//s/+z/7f/u/+7/7f/t/+7/7v/u/+7/7v/v/+//7//t/+3/7f/t/+7/7//w//H/
7//v/+//7//w//D/8f/z//L/8P/v/+7/6//q/+r/6//s/+3/7v/v/+3/7P/s/+z/7v/t
/+3/7f/r/+v/6//r/+v/6v/p/+n/7P/s/+z/7P/r/+n/6P/n/+j/5//q/+v/6f/p/+n/
6f/o/+j/6P/o/+r/6v/r/+v/6//o/+j/6P/o/+j/6f/q/+v/7P/v/+//8P/w//D/8P/x
//H/8v/z//X/9v/0//T/8//x//D/7//t/+z/6f/n/+f/6P/p/+n/6f/p/+v/6//r/+v/
6v/p/+j/6f/r/+v/6//q/+j/5f/i/+D/3v/f/9//4P/g/+D/4f/h/+D/4v/i/+H/4//k
/+T/5P/j/+P/4//j/+T/5P/k/+T/4//k/+T/5P/k/+T/5f/l/+f/5//o/+3/9f/8/wIA
CQAXADAATQBvAJIAtwDfAA8BRgF3AZgBogGWAXYBNwHbAHwAJADJ/4v/iP+i/63/sv+7
/8H/xP/J/8//1P/d/+P/5v/o/+n/6v/q/+n/6f/q/+v/6//r/+v/6//r/+3/7f/t/+7/
7v/v/+//8P/w//D/8P/w//H/8v/y//L/8v/0//X/9f/1//T/9f/2//b/+P/6//r/+v/5
//n/+P/5//n/+f/5//v//P/9////AQABAAAA//8AAAQABQAFAAYABwAJAAoACwAKAAwA
DwAQABMAFgAXABkAGQAbAB0AHwAkACYAKQArACwALgAwADMANQA4ADoAPABBAEMARQBF
AEYASABIAEcASgBLAEsASwBJAEgASABHAEkASABGAEUAQgA/ADwAOQA3ADMAMAAsACUA
IQAdABkAFwATAA8ADQAKAAYAAgAAAP///v/7//n/9v/z//L/8P/x//D/7//u/+3/7f/s
/+z/6v/p/+n/6f/p/+n/6f/p/+b/5f/l/+b/6P/o/+b/5v/o/+f/5//n/+f/5v/k/+P/
5P/k/+X/5v/l/+T/5P/j/+X/5f/l/+X/4//j/+P/4//m/+b/5v/m/+n/6f/p/+n/5//o
/+j/6f/s/+z/6//r/+r/6v/q/+r/6v/r/+v/6//t/+3/7f/t/+z/6//q/+n/6f/p/+n/
6f/p/+j/6P/p/+n/6P/o/+j/6f/o/+j/6f/o/+f/5v/l/+f/5v/m/+b/5P/j/+P/4//j
/+P/4//j/+X/5P/j/+P/4v/i/+L/4v/k/+P/4//j/+H/3//h/+H/4f/h/+H/4f/k/+T/
5P/i/+L/4v/i/+L/4//k/+X/5v/p/+n/6v/q/+z/7P/t/+3/7f/t/+7/7v/s/+z/6//p
/+r/6f/n/+b/4//h/+H/4v/l/+X/5f/l/+f/5//n/+f/5v/l/+T/5f/n/+f/5//m/+L/
3//c/9r/2P/Z/9n/2v/c/9z/3f/d/9z/3v/e/93/3//g/+D/4P/f/9//3//f/+D/4P/g
/+D/4//k/+T/5P/j/+L/4v/h/+H/4//k/+f/7//4//7/BQATACoARwBrAJIAtwDdABEB
SAF5AZ4BrAGkAYQBQwHlAIIAJADF/4P/fP+W/6X/rP+1/7//wP/F/8v/0v/b/+H/4v/k
/+f/6P/o/+f/5//o/+n/6f/p/+n/6f/p/+v/6//r/+z/7P/v/+//8P/w//D/8P/w//H/
8P/w//D/8P/y//P/8//z//L/8//0//T/9v/4//j/+P/6//v/+//9//z/+//6//v//f/9
//7///8CAAIAAgAEAAUABQAEAAQABgAJAAsADQAMAA4AEQASABUAGAAZABsAGwAdAB8A
IQAkACYAKQArADAAMgA0ADcANwA6ADwAPgBBAEMARQBFAEcASgBLAEsATABNAE0ATQBO
AE4ATwBPAE0ATABKAEkASABFAEIAPwA8ADcAMwAuACsAJwAjAB8AGwAXABMAEQAMAAgA
BAACAAEAAAD9//v/9//1//X/9P/1//T/8//y/+//7//u/+7/7P/r/+v/6//t/+3/7f/t
/+r/6f/p/+r/7P/s/+r/6v/s/+v/6//r/+r/6v/p/+n/6//q/+r/6v/o/+j/6f/p/+n/
6f/p/+n/6//r/+v/6//q/+r/6v/q/+3/7f/t/+3/6//s/+z/7f/u/+7/7f/t//D/8P/w
//D/7v/v/+//7//w//H/8v/z//H/8f/x//H/8f/x//H/8f/x//D/8P/x//H/8P/w//D/
8f/w//D/8f/v/+//7//v//H/8P/w//D/7v/t/+3/7f/t/+3/7f/t/+//7v/t/+3/7P/s
/+z/7P/u/+3/7f/t/+3/6//t/+3/6//r/+v/6//r/+z/7f/u/+z/7P/t/+3/7f/t/+7/
7v/v/+//7f/s/+3/7v/v//D/8//0//X/9v/4//f/9//2//f/+P/6//v/+P/3//f/9v/2
//b/9f/z//T/8//x//D/8P/v//D/8v/x//H/8f/x//H/8f/x//H/8//z//P/9f/z//H/
7//s/+j/5f/i/+D/4//l/+b/6P/o/+j/6f/p/+r/7P/s/+v/6//s/+z/7P/r/+v/6//r
/+z/7P/s/+z/7f/u/+7/7v/s/+z/7f/t/+//8f/0//n/AQAIAA4AFwAlAD4AXwCDAKQA
xwD1ACkBXgGJAaABogGMAVwBDQGtAFQA/P+t/5H/ov+y/7n/wP/H/8v/0P/X/9v/4P/n
/+v/7P/w/+//7v/w//H/7//y//P/8//z//X/9f/1//f/9f/1//b/9v/5//n/+v/6//j/
+P/4//n/+v/6//r/+v/6//v/+//7//z//f/+//7/AAACAAIAAgAAAAEAAQADAAMAAwAD
AAUABwAHAAgACQAIAAgACAAKAA4ADwAPABAAEQATABQAFQAUABYAGQAaAB0AIAAhACMA
JQAnACkAKwAuADAAMwA1ADYAOAA6AD0AQQBEAEYASABLAE0ATwBPAFEAVABVAFUAVgBX
AFcAVwBXAFYAVgBVAFUAVABSAFEATgBLAEgARQBBAD0AOgA2ADEALQApACUAIQAdABkA
FwAUABAADAAKAAgACAAGAAUAAgD///7//P/7//r/+f/4//f/9//2//b/9v/1//X/9f/1
//X/9f/1//T/8//z//T/9P/0//L/8v/y//H/8f/x//D/8P/v/+//7//u/+7/7v/s/+z/
7f/t/+//7//v/+//7f/t/+3/7f/v//D/8f/y//H/8f/x//H/7//w//D/8f/0//T/8//z
//T/9P/0//T/8v/z//P/8//1//X/9f/1//P/8//z//P/8//z//P/8//x//D/8P/x//P/
8v/y//L/8f/w//D/8f/v/+//7//v//H/8P/w//D/8P/v/+//7//v/+//7//v/+//7v/t
/+3/7P/s/+z/7P/u/+3/7f/t/+v/6f/r/+v/6//r/+v/6//r/+z/7f/u/+3/7P/s/+v/
7f/t/+7/7v/r/+v/6//r/+r/6v/q/+3/7f/t/+v/6v/q/+r/6v/q/+z/7v/w//L/8//z
//T/9P/2//b/9//3//f/9//4//j/9//2//T/8f/y//H/7//u/+3/6//r/+z/6//r/+v/
6//s/+3/7v/v/+7/7f/s/+3/7v/v//D/8P/r/+f/4//g/+D/4f/h/+L/5P/k/+X/5f/k
/+b/5v/l/+f/6P/o/+j/5f/l/+X/5f/m/+b/5v/m/+f/6P/o/+j/6P/o/+n/6f/r/+v/
7v/z//v/BAAMABkALQBIAGkAiwCuANMAAQE3AWwBkwGkAZwBggFMAfcAmQBAAOT/m/+L
/6D/sP+1/77/w//H/8z/0//Z/97/4//n/+r/7v/v/+7/7v/v/+3/7v/v/+//7//w//H/
8v/1//T/8//z//L/9f/1//b/9v/2//b/9v/3//b/9v/2//b/+P/5//n/+f/4//n/+v/6
//z//v/+//7//P/9//3////9//3//f///wAAAQADAAUABQAEAAMABAAIAAkACQAKAAsA
DQAOAA8AEAASABUAFgAXABoAGwAdAB0AHwAhACMAJwAqAC4AMQAzADQANQA3ADkAPAA+
AEAAQwBFAEcARwBIAEoASgBJAEsATQBOAE8ATgBMAEsASQBJAEgARgBFAEQAQQA+ADsA
NwAzADAALAAnACMAHwAbABkAFQARAA8ADAAIAAQAAgD///7/+//5//X/8//z//L/8//y
//H/8P/v/+//7v/u/+z/6//r/+v/7f/t/+3/7f/r/+n/6P/o/+b/5v/k/+T/5v/l/+X/
5f/m/+b/5f/l/+f/5v/m/+b/5P/k/+X/5f/n/+f/5//n/+n/6f/p/+n/6P/o/+j/6P/r
/+v/6//r/+n/6v/q/+v/7P/s/+v/6//q/+r/6v/q/+z/7f/t/+3/6//r/+v/6//t/+3/
7f/t/+v/6//r/+v/7f/s/+z/7f/r/+r/6v/q/+n/6P/o/+n/5//n/+f/5//p/+j/6P/o
/+j/5//n/+f/5f/l/+X/5f/n/+b/5f/l/+T/5P/k/+T/5P/j/+P/4//j/+H/4//j/+H/
4f/h/+H/4v/i/+L/4v/g/+D/4f/h/+P/4//k/+L/4v/i/+L/4//k/+X/5v/r/+v/7P/s
/+v/6v/q/+n/6v/r/+3/7v/s/+z/6//p/+j/5//l/+T/4//h/+H/4v/j/+P/4//j/+P/
4//j/+P/5f/l/+X/5//l/+X/5f/k/+D/3f/a/9j/1v/X/9f/2P/Z/9r/3P/d/9z/3v/e
/93/3f/e/97/3v/d/93/3f/d/97/3v/e/97/3f/e/97/3v/e/97/3//f/9//3//i/+v/
9f/+/wQADQAbADYAWQB/AKQAywD9ADMBaAGRAaoBqAGQAVwBBQGjAEQA5v+T/3X/iP+c
/6X/rP+1/7v/wP/H/8//1v/b/9//4P/g/+P/5P/k/+X/5//n/+f/5v/l/+f/5//n/+n/
6v/r/+3/7v/u/+3/7f/s/+7/7v/u/+//7v/u/+7/7v/u/+//7//v//D/8f/y//L/8f/y
//H/8P/x//P/9P/3//f/9//3//n/9//3//j/+f/7//z//f8AAAAAAQABAAIAAwAFAAYA
BwAIAAoADQAOABEAFAAVABcAGQAbAB0AHwAgACIAJQAnACwALgAwADMANQA4ADoAPAA9
AD8AQQBBAEUASABJAEkASABJAEkASQBLAEoASgBJAEcARgBEAEMAQAA9ADoANwAzAC8A
LAAoACMAHwAbABcAFAARAA4ADQAJAAQA///8//v/+v/3//X/8f/v/+//7v/t/+z/6//q
/+v/7f/u//D/8P/v/+//7//v/+//7//v//D/7//v//D/7//u/+v/6v/s/+v/6//r/+r/
6v/p/+n/6f/o/+j/6P/q/+r/6//r/+n/6f/p/+n/6//r/+v/6//r/+r/6f/o/+r/6//s
/+3/6//s/+z/7f/u/+7/7f/t/+7/7v/u/+7/7v/v/+//7//v/+//7//v/+//7//v/+//
7//v/+//7//v/+7/7v/v/+//7v/u/+7/7//u/+7/7//t/+3/7f/t/+v/6v/q/+r/7P/r
/+v/6//p/+n/6f/p/+r/6v/q/+v/7P/s/+z/7P/r/+n/6P/n/+r/6f/s/+3/6v/p/+j/
5//o/+j/6P/o/+j/6P/p/+n/6f/p/+r/6v/r/+z/7P/s/+z/7P/t/+7/7//w//P/8//0
//T/8v/y//P/8//1//X/9v/2//j/+P/3//X/8//x/+7/7P/t/+v/6//s/+v/6//r/+v/
7f/t/+3/7f/r/+v/6//t/+3/7f/t/+z/6P/l/+L/4P/h/+P/5P/m/+X/5P/k/+P/5v/o
/+j/5//n/+j/6P/o/+n/6f/p/+n/6P/o/+j/6P/p/+r/6v/q/+z/7P/t/+3/6//p/+7/
9////wYADgAXACkARABjAIMApgDLAPsAMwFmAY8BogGeAYQBUAH9AJ8ASADw/6f/k/+m
/7T/uf/A/8n/zf/S/9n/3//k/+n/7f/u/+7/7//w//D/8f/z//L/8//z//P/9f/1//X/
9//3//f/+P/4//j/9//3//b/+P/4//j/+f/6//r/+v/6//r/+//7//v//P/9//7//v/8
//7//v/+//7//////wEAAwADAAMABQAFAAUABgAHAAoACgAKAAwADQANAAwADAAQABMA
FQAXABYAGAAbABwAHQAgACEAIwAlACcAKQArACwALgAxADMAOAA6ADwAPwBBAEQARgBI
AEkASwBNAE0AUQBUAFUAVQBWAFcAVwBXAFgAWABZAFkAVwBWAFQAUwBOAEsASABFAEMA
PwA8ADgAMwAvACsAJwAhAB0AGQAXABYAEgAOAAwABwAGAAMAAQABAP/////+//v/+v/5
//j/+f/5//j/+P/4//f/9//3//b/9f/0//P/9P/z//P/9P/0//T/8v/y//T/8//z//P/
8v/y//H/8f/z//L/8v/y//L/8v/z//P/8v/x//D/7//w//H/8v/z//T/9P/0//T/8//z
//P/8//1//b/9v/3//b/9v/1//X/+P/4//j/+P/4//n/+f/5//n/+f/5//n/+f/5//n/
+f/4//f/9v/1//X/9P/0//X/9//2//b/9v/1//T/9P/1//X/9f/1//X/8//y//L/8v/0
//P/8//z//P/8//z//P/8//y//H/8f/y//L/8v/y//D/7//v/+//8f/v//H/8f/v/+//
7//v//D/8P/w//D/7v/u/+//7//t/+3/7v/u/+//7//v/+//7v/u/+7/8f/v/+3/7//w
//D/8P/w//D/7//w//H/8v/3//f/+P/4//j/+P/5//n/+//7//z//P/8//z/+//5//b/
9f/z//L/8//x//H/8v/x//H/8f/x//H/8f/x//H/8f/x//H/8//z//P/8//y/+//7f/r
/+r/6f/p/+j/6P/o/+j/6f/p/+z/7v/u/+3/7P/s/+v/6v/q/+v/7P/t/+z/7P/s/+z/
7f/u/+7/7v/u/+7/7//v/+//7f/u//X///8GAAwAFQAjADwAVwB3AJoAuwDlABcBUgGD
AaABpAGSAW4BKQHRAHgAHgDH/5f/nP+w/7n/vv/H/83/0P/X/+H/6P/t/+//8v/y//P/
9P/0//X/9//2//f/9//3//f/9//3//n/+//7//z//P/8//v/+//6//v//P/9////AAAA
AAAAAAD+/////////wAAAQACAAIAAgAEAAQABAAEAAUABQAHAAcABwAHAAkABwAHAAgA
CQANAA4ADwASABMAEwASABIAEwAVABYAFwAaABwAHwAgAB8AIgAjACUAKQArAC0ALwAw
ADIANQA3ADoAPAA+AEEAQwBGAEgASgBNAE8AUQBRAFUAWABZAFkAWABZAFkAWQBZAFgA
WABXAFcAVgBUAFMAUgBPAEwASQBHAEMAQAA8ADcAMwAvACsAKQAlACEAHwAaABYAEgAQ
AA0ADAAJAAcABwAFAAUABAABAAAA///+///////+//7//v/9//3//f/7//v/+//7//r/
+f/5//r/+P/4//b/9v/2//X/9f/1//j/+P/3//f/9f/0//T/9P/2//b/9//3//X/9f/1
//X/9//3//f/9//6//r/+v/6//r/+f/4//f/+f/6//r/+//8//z/+//7//r/+v/6//r/
/P/9//3//f/7//v/+//7//3//f/9//3//P/7//r/+f/7//r/+v/7//v/+v/6//r/+f/4
//j/+f/5//n/+f/5//f/9v/2//b/9v/1//X/9f/3//f/9//3//f/9v/1//X/9P/0//T/
9P/0//P/8//z//X/8//1//X/8//z//P/8//y//L/8v/y//L/8v/z//P/8f/x//L/8v/x
//H/8f/x//T/8v/y//P/8v/y//L/8v/y//X/9v/3//j/+f/5//r/+v/8//z//f/9//v/
+//8//z//P/8//v/+f/6//n/9//2//P/8f/x//L/9P/1//b/9//1//X/9f/1//X/9f/1
//f/9//3//f/9v/y/+//7P/q/+r/6//r/+z/7P/s/+3/7f/u//D/8P/v/+//8P/w//D/
7//v/+//7//w//D/8P/w//P/9P/0//T/8v/y//P/8//3//n/+v/9/wcADgASAB0ALwBK
AG0AkQC0ANsACwE/AXQBoQG6AbwBpAF0ASMBvQBeAAIAr/+L/5z/sv+7/8T/zf/P/9L/
2f/h/+r/8f/1//r//P/5//r//P/7//n//P/9//3//f/9//3//f////3//f/+//7/AQAB
AAIAAgACAAIAAgADAAQABAAEAAQABAAFAAUABQAEAAUABgAGAAgACgAKAAoACAAJAAkA
CwALAAsACwANAA4ADwARABMAEwASABEAEgAWABcAFwAYABkAGwAcAB0AHgAgACMAJAAl
ACgAKQArAC0ALwAxADMANgA4ADsAPQBCAEQARgBJAEkATABOAFAAVQBXAFkAWQBZAFwA
XQBdAF4AXwBfAF8AXwBeAF4AXQBdAFwAWgBZAFgAVQBSAE8ASwBHAEQAQAA8ADkANgAz
AC0AKQAlACMAIgAeABoAGAAVABQAEQAPAAwACQAIAAYABwAGAAUABAABAAEAAAAAAAAA
////////AQABAAEAAQAAAP////8AAAIAAgAAAAAA/v/9//3//f/+//7//f/9/////v/+
//7//P/8//3//f/+////AAABAP///////////v/+//7//v8BAAEAAQABAAEAAgACAAMA
BQAGAAYABwAGAAYABgAGAAYABwAHAAcACQAJAAkACQAHAAcABwAHAAkACQAJAAkABwAG
AAYABwAJAAgACAAIAAcABgAGAAcABwAHAAcABwAJAAgACAAIAAgABwAHAAcABwAHAAcA
BwAHAAYABQAFAAQABAAEAAQABgAFAAUABQAFAAMABQAFAAUABQAFAAUABgAGAAYABgAE
AAQAAgADAAQABQAGAAgACgAMAA4ADwAPABAAEAASABIAEwATABEAEQASABIAEgASABEA
DwAMAAsACQAIAAgABwAIAAoACwALAAsACwALAAsACwALAA0ADQANAA8ADQANAA0ADAAI
AAUAAgAAAAIAAwADAAQABAAEAAUABQAGAAgACAAHAAcACAAIAAgABwAHAAcABwAKAAoA
CgAKAAkACgAKAAoACgAKAAsACwALAA0AEAAXAB8AJgAuADsATwBqAIsArQDMAPMAIwFb
AZABtQHEAboBnAFiAQkBqwBUAPz/vf+1/8z/1v/b/+T/6//t//T/+/8DAAgADQANAA4A
EgATABAAEAATABMAFgAXABcAFwAVABUAFQAXABcAFwAYABgAGwAbABwAHAAcABwAHAAd
AB4AHgAeAB4AHAAdAB0AHQAgACEAIgAiACIAJAAkACQAJAAlACUAJwAnACcAJwApACkA
KQAqACsALgAuAC4AMAAyADMAMwA0ADUANwA4ADkAPAA+AEEAQgBDAEYARwBJAEsATQBP
AFEAVgBYAFsAXQBeAGAAYgBlAGkAbABuAHAAcQBzAHUAdQB3AHoAewB7AH4AfwB/AH8A
fwB+AH4AfQB9AHwAegB5AHQAcQBuAGsAaQBlAGIAXgBZAFUAUQBNAEkARQBBAD8APgA6
ADYANAAxADAALQArACkAJwAnACYAJwAmACUAJAAjACMAIgAiACIAIQAhACEAHwAfAB8A
HwAgAB8AHwAgACIAIgAgACAAHgAdAB0AHQAgACAAHwAfAB8AHgAeAB4AHgAeAB8AHwAf
AB8AHwAfAB8AHwAfAB8AIQAiACMAJAAjACMAIwAjACUAJgAmACcAKAAoACcAJwAoACgA
KAAoACoAKwArACsAKQApACkAKQArACsAKwArACkAKQApACkAKwAqACoAKwAtACwALAAs
ACkAKAAoACkAKwArACsAKwArACoAKgAqACoAKQApACkAKwArACsAKwApACgAJwAnACoA
KgAqACoAKgApACkAKQApACcAKQApACsAKwArACsAKgAqACoAKgAqACoAKwArACsAKwAs
ACwAKwApACoALAAsACwALAAtAC4ALwAwADUANQA2ADYANgA2ADcANwA5ADkAOgA6ADgA
OAA3ADUANgA1ADMAMgAvAC0ALQAuAC8ALwAvAC8AMQAxADEAMQAxADEAMQAzADUANQA1
ADQAMAAtACoAKAAoACkAKQAqACoAKgArACsALgAwADAALwAtAC4ALgAuAC8ALwAvAC8A
MAAwADAAMAAxADIAMgAyADQANAA1ADUAMwAzADYAPQBDAEoAVABfAG8AiACpAMsA6gAL
ATkBbwGkAc0B5gHmAdABogFXAfsApABMAP//3//s//7/BQAMABMAFwAaAB8AKQAyADcA
OwA6ADoAOwA8AD4APQA/AEIAQwBDAEMAQQBBAEEAQwBFAEUARgBGAEkASQBKAEoASQBI
AEcARwBJAEoASwBMAEoASwBLAEsATQBPAFEAUgBQAFIAUgBSAFIAUwBTAFUAVwBXAFcA
WQBbAA==
         </WaveFormData>
      </LeadData>
      <LeadData>
         <LeadByteCountTotal>10000</LeadByteCountTotal>
         <LeadTimeOffset>0</LeadTimeOffset>
         <LeadSampleCountTotal>5000</LeadSampleCountTotal>
         <LeadAmplitudeUnitsPerBit>4.88</LeadAmplitudeUnitsPerBit>
         <LeadAmplitudeUnits>¦ÌV</LeadAmplitudeUnits>
         <LeadHighLimit>2147483647</LeadHighLimit>
         <LeadLowLimit>268435456</LeadLowLimit>
         <LeadID>V5</LeadID>
         <LeadOffsetFirstSample>0</LeadOffsetFirstSample>
         <FirstSampleBaseline>0</FirstSampleBaseline>
         <LeadSampleSize>2</LeadSampleSize>
         <LeadOff>FALSE</LeadOff>
         <BaselineSway>FALSE</BaselineSway>
         <ExcessiveACNoise>FALSE</ExcessiveACNoise>
         <MuscleNoise>FALSE</MuscleNoise>
         <LeadDataCRC32>3900812462</LeadDataCRC32>
         <WaveFormData>
AgACAAIAAgAXACoAPQBQAHUAmgC/AOQABAEiAUABXgFJATYBIwEQAeIAtgCKAF4ASwA4
ACUAEgALAAQA/f/2//P/8P/t/+r/6f/o/+f/5v/j/+L/4f/g/97/3v/e/97/3//g/+H/
4v/f/97/3f/c/93/3v/f/+D/4v/i/+L/4v/g/+D/4P/g/+D/4P/g/+D/4v/i/+L/4v/k
/+T/5P/k/+T/5P/k/+T/4//i/+H/4P/i/+T/5v/o/+j/6P/o/+j/6v/q/+r/6v/r/+z/
7f/u//H/8v/z//T/9v/4//r//P/9//7///8AAAMABgAJAAwAEAASABQAFgAaABwAHgAg
ACIAJAAmACgAKgAqACoAKgAuADAAMgA0ADYANgA2ADYAMgAwAC4ALAAoACYAJAAiABwA
GAAUABAACgAGAAIA/v/5//b/8//w/+z/6v/o/+b/5f/k/+P/4v/f/97/3f/c/9r/2v/a
/9r/2P/Y/9j/2P/Y/9j/2P/Y/9b/1v/W/9b/1P/U/9T/1P/U/9T/1P/U/9b/1v/W/9b/
1P/U/9T/1P/S/9L/0v/S/9D/0P/Q/9D/0f/S/9P/1P/U/9T/1P/U/9L/0v/S/9L/0//U
/9X/1v/U/9T/1P/U/9b/1v/W/9b/1v/W/9b/1v/U/9T/1P/U/9b/1v/W/9b/1v/W/9b/
1v/V/9T/0//S/9T/1P/U/9T/0//S/9H/0P/R/9L/0//U/9L/0v/S/9L/0P/Q/9D/0P/Q
/9D/0P/Q/87/zv/O/87/0P/Q/9D/0P/O/87/zv/O/9D/0P/Q/9D/zv/O/87/zv/M/8z/
zP/M/87/zv/O/87/zP/M/8z/zP/O/87/zv/O/87/zv/P/9H/0//T/9P/0//W/9b/1v/W
/9T/1P/U/9T/1//X/9f/1//X/9X/1P/T/9L/0v/S/9P/0//T/9P/0//T/9P/1P/U/9T/
1P/U/9T/1v/T/9P/0v/P/8v/yP/H/8f/yP/I/8j/yP/J/8n/yf/H/8f/yP/I/8r/yv/K
/8r/yv/K/8r/yv/M/8z/zP/N/8v/y//L/8v/zf/N/83/zf/P/8//zf/O/9H/0f/S/9X/
3P/v/wkAIwA9AF0AhwC2AOIADAEvAUUBTgFEASQB+ADFAJAAWwAzAB4ACwD2/+f/4v/d
/9r/2P/Y/9n/2v/a/9r/2P/X/9T/1f/X/9f/1f/V/9X/1P/U/9P/0//T/9P/1P/U/9X/
2P/Y/9j/2P/Y/9j/2P/Y/9r/2v/a/9v/2//a/9n/2P/W/9f/1//X/9j/2//c/93/2//b
/9v/3f/b/9v/3P/d/9//4P/g/+D/4P/h/+H/4f/j/+T/5v/n/+b/5//n/+f/6v/r/+3/
7//w//L/9P/1//n/+//9//7/AAACAAUACAALAAwADwASABYAGQAaAB0AHwAhACMAJQAp
ACwALwAxADEAMwAzADUANgA2ADUANAA2ADYANAAzADIALwArACcAJQAhAB0AGQAUABAA
DQAJAAMA///8//n/9v/z//D/7f/p/+j/5//l/+X/4//h/+D/4P/i/+D/3v/d/93/3P/c
/97/3v/e/97/3P/b/9v/2//d/9z/3P/c/93/3f/d/97/3P/b/9v/2//b/9v/2//b/9r/
2v/a/9n/2f/a/9r/2//c/9z/2//b/9n/2P/Y/9n/2v/c/9z/3P/Z/9n/2f/a/9z/3f/e
/9//6P/u//P/+f/7//v//P/8//7//v/+/////f/9//3//f/9//3//f/9/////v/+//7/
/P/7//v/+//9//3//f/9//z//P/8//z/+//7//r/+v/7//v/+//7//n/+P/4//j/+v/6
//n/+f/3//f/9//3//n/+f/3//f/+P/4//j/+P/2//b/9v/2//b/9//4//r/+P/4//f/
9//3//b/9v/3//f/+P/4//j/9P/0//T/9P/2//b/9v/2//b/+P/4//n/+//9//3//f/9
//z//P/8//z//v/+//7//v8BAAEAAQABAAAA/f/7//n/+v/6//r/+//7//v/+//7//n/
+f/6//r/+v/6//r/+v/+//v/+//6//n/9f/y//H/7//w//D/8P/u/+//7//v//H/8f/y
//L/8P/w//D/8P/x//L/8//0//L/8v/y//P/8f/x//H/8f/y//P/9P/1//X/8//z//b/
+f/5//r///8KABsAMQBLAGMAgwCtANwACgEyAU8BYQFmAVoBQAEYAe0AugCFAF8ASAA1
ACIAFQAOAAsABgAEAAQAAwAAAAAAAAD+//3//P/7//v//f/7//v/+//6//j/9//3//f/
+f/6//r/+//8//z//P/8//z//P/8//z//P/8//z//f/8//z//P/8//7//////////f//
//////8BAAEAAQADAAEAAQACAAMAAQACAAIAAgAEAAUABQAFAAUABgAIAAkACgALAAsA
CwAOAA8AEQATABIAFAAWABcAGQAbAB0AHgAiACQAJwAqAC0ALgAxADQANgA5ADoAPQBB
AEMARQBHAEkATABPAFEAUQBTAFMAVQBVAFYAVgBWAFgAWABWAFUAUgBPAEsARwBFAEEA
PQA5ADIALgArACcAJQAhAB4AGwAWABMAEAANAAkACAAHAAUABQADAAEAAAAAAAIAAAD+
//3//f/8//z//P/8//z//P/6//n/+f/5//v/+v/6//r/+f/5//n/+v/6//n/+f/5//n/
+f/5//n/9v/2//b/9f/1//b/9v/3//j/+P/3//f/9//2//b/9//3//j/9//2//f/9//3
//j/+f/5//n/+f/6//r/+f/5//v/+//8//z/+v/6//r/+//5//n/+f/5//r/+//8//3/
+//6//r/+v/6//n/+f/5//n/+f/5//n/9//2//X/9P/2//f/9//4//b/9f/0//P/9P/0
//X/9v/2//b/9f/1//P/8//z//P/9P/1//T/9f/0//T/9P/0//T/9P/0//T/8//z//P/
9P/y//L/8f/x//L/8v/z//X/8//y//L/8v/y//L/9P/0//X/9//7//v/+//7//r/+v/6
//r/+P/4//j/+P/5//n/+f/5//v/+f/4//f/9P/0//T/9f/1//X/9f/1//X/9f/2//b/
9v/2//b/9v/6//f/9//2//H/7f/q/+n/6//s/+z/7P/s/+3/7f/t/+z/6//r/+r/7P/s
/+z/7P/s/+z/7P/s/+z/7P/s/+3/7f/t/+3/7f/r/+v/6//r/+v/6//r/+7/8f/z//L/
8//8/wkAHwA5AFMAcQCXAMIA7gAaAT0BVQFgAWABTgEqAf0AzACXAGUASAA3AB4ABQD4
//P/8P/s/+j/5f/m/+b/5P/i/+P/4v/h/9//3//d/93/3f/c/9z/2//b/9v/2//c/9z/
3f/c/9z/3P/c/97/3v/e/97/3P/c/9z/3f/e/97/3v/e/9z/3f/d/93/3//h/+H/4f/g
/9//3v/f/93/3f/e/9//4P/i/+P/5P/i/+P/4//j/+f/6P/q/+v/7P/t/+3/7f/t/+3/
7v/v//L/9P/2//f/9//5//v//P///wIABgAKAAwADAAOABAAEgAVABYAGQAeACEAJAAn
ACYAKAAqACsAKwAtAC0ALwAwADAALwAuAC8AMAAvAC8ALgArACcAIwAhAB0AGQAVABAA
DAAJAAUAAwD///z/+f/1//H/7f/p/+n/6P/n/+X/4f/f/93/3P/e/+D/3v/c/9n/2f/Y
/9j/1//W/9X/1P/V/9X/1v/X/9X/1P/U/9T/1f/V/9X/1v/W/9X/1f/V/9P/0//T/9P/
0//U/9X/1f/S/9L/0f/R/9L/0v/R/9H/0//S/9L/0//S/9T/1P/U/9X/1f/V/9b/1//X
/9f/1//Z/9r/2v/b/9j/1//X/9b/1P/U/9T/1f/W/9f/2P/Z/9j/1//W/9X/1f/U/9T/
1P/U/9P/0//T/9P/0//T/9P/1P/U/9T/1P/R/9H/0P/Q/9H/0f/R/9H/0f/Q/9D/0P/Q
/9D/z//P/9H/0f/R/9H/z//P/83/zf/Q/9D/0P/Q/87/zv/O/87/zf/N/83/zv/O/87/
z//O/87/zv/O/87/0P/Q/9H/0//V/9X/1f/V/9b/1v/W/9b/2P/Y/9j/2P/Y/9f/1v/V
/9b/1f/V/9X/1P/U/9T/1f/T/9P/0//T/9X/1f/W/9b/1P/U/9T/1P/W/9P/0//S/8//
y//I/8f/x//I/8j/yP/I/8n/yf/J/8n/yf/K/8r/yv/K/8r/yv/K/8r/yv/K/8r/yv/K
/8v/zf/N/83/zf/N/83/zf/N/8v/y//L/87/0f/V/9L/0f/Y/+X/+/8XADUAUQB1AKAA
0AD6AB0BNwFGAUQBMgEOAd0ArABzAD8AIgARAP7/6//k/+P/4P/c/9r/2//a/9j/2v/Y
/9n/2P/X/9X/1f/T/9P/0//S/9T/0//T/9P/0//U/9T/1f/W/9b/1v/W/9b/1v/W/9b/
1v/W/9b/1//a/9r/2v/a/9j/2f/Z/9n/2//d/93/3f/d/93/3f/f/9v/2//c/93/3//g
/+D/4P/g/+H/4f/h/+L/4v/j/+P/5f/n/+j/6f/q/+v/7f/v//D/8v/0//X/9f/3//n/
+v/+/wAAAwAGAAkACgANABAAEgAVABYAGQAdAB8AIQAjACUAKAArAC0ALwAxADEAMwA3
ADgAOAA4ADYANgA0ADMAMwAxAC4AKwAlACEAHQAZABYAEgAPAAsABQABAP7/+//2//P/
8P/t/+v/6v/p/+f/5f/j/+H/4P/g/+L/4P/e/9//3//e/97/3P/c/9z/3P/d/93/3v/f
/+T/6P/t//L/9P/1//b/+P/4//f/9//3//X/9f/1//X/9//4//n/+f/2//b/9f/1//b/
9v/1//X/9//2//b/9//2//j/+P/4//n/+f/5//r/+f/5//n/+f/7//z//P/9//3//f/+
//7//P/8//z//f////////////3//f/9//3//f/8//z//P/8//v/+//7//v/+//7//v/
/P/8//z//P/5//n/+P/4//v/+//7//v/+//6//r/+v/4//j/9//3//j/+f/6//v/+f/5
//f/9//6//r/+v/6//j/+P/4//j/9f/1//X/9v/3//j/+P/5//n/+P/4//n/9//4//j/
+P/4//j/+P/4//r/+v/6//r//P/8//3//////////////wIAAgACAAIAAAAAAAAAAAD/
/////////wEA///+//3//v/+//7///////////////3//f/+//7//v/+//7//v/9//n/
+P/2//X/8f/u/+3/8P/y//P/9P/0//X/9f/1//X/9f/2//b/9v/2//b/9v/0//T/9P/0
//b/9v/2//f/+f/5//n/+f/4//f/9v/1//f/9//5//r/+//7//z/AQAMAB0ANwBRAGsA
iwC1AOIADgE2AVUBZwFuAWQBRgEcAe0AugCFAGEATAA5ACQAFwASAA8ADAAKAAgABQAG
AAQABAAEAAMAAAABAAEA///9//3//f/8//3//f/+/////f/+//7///8AAAAAAAAAAAAA
AAAAAAAA/v/+//7///8AAAAAAAAAAAIAAwADAAMAAQADAAMAAwADAAMAAwAFAAUABQAG
AAcABwAIAAgACAAGAAcABwAHAAkACgAMAA0ADgAPAA8ADwAQABEAEwAVABgAGgAcAB0A
HQAfACEAIgAkACYAKQAsAC8AMAAzADYAOgA9AD4AQQBDAEUARwBJAEsATgBRAFMAVQBX
AFcAWQBZAFoAWgBaAFwAXABaAFkAVgBTAE8ASwBHAEMAPwA7ADgANAAxAC0AJwAjACAA
HQAaABcAFAARABEAEAAPAA0ACQAHAAUABAAGAAgABgAEAAEAAQAAAAAAAAAAAAAAAAAC
AAEAAQABAP///v/+//7/AQABAAEAAgAAAP///////////////////v/+//7//f/8//z/
+//7//7//v/9//3/+//6//r/+//+/wAAAAAAAAEAAQABAAIAAgABAAAA//8BAAIAAgAD
AAEAAQACAAIAAAAAAAAAAQABAAEAAQABAAMAAwADAAMABQAEAAQABAADAAEAAAD//wEA
AQABAAEAAAAAAAAAAAD//////v/+/wEAAQABAAEA///+//7//v/+//7//f/9////////
/////f/9//v/+//+//7//v/+//z//P/8//z/+//7//v//P/+//7//f/9//z/+v/5//n/
+//8//z//P/6//r/+v/6//j/+f/5//r/+f/5//n/+P/2//b/9v/2//n/+v/8////AQAB
AAEAAQACAAIAAgACAAAAAAAAAAAA//////////8AAP////////3//P/7//v/+//7//v/
+//8//3///8AAP7//v/+//7/AgD//////v/5//X/8v/x//D/8P/v/+7/8P/x//H/8f/x
//H/8v/y//T/9P/0//T/8v/y//L/8v/w//D/8P/x//P/8//z//P/8f/x//H/8f/x//H/
8f/0//f/9//4//3/CAAbADMATwBrAI0AuQDoABIBOAFVAWMBZgFaAToBEAHhAKoAdwBT
AEAAKwAYAA0ACAAFAAIAAAD+//v/+v/6//z//P/7//r/+f/3//X/8//z//P/8v/1//X/
9v/3//b/9v/1//X/9v/2//b/9v/2//b/9v/2//T/9P/0//X/9//4//n/+v/3//X/8v/v
/+z/7f/s/+v/6f/p/+n/6//o/+f/5//n/+n/6v/q/+r/6v/r/+v/6//t/+7/8P/x//D/
8f/x//H/8v/z//X/9//4//r//P/9//3///8BAAIABQAIAAwAEAASABIAFAAWABoAHQAe
ACEAJQAnACkAKwAsAC4AMAAxADIANQA2ADkAOgA6ADkAOAA4ADgANgA1ADQAMQAtACkA
JQAhAB0AGQAUABAADQAJAAcAAwAAAP3/+P/1//L/7//t/+z/6//p/+X/4//h/+D/4P/i
/+D/3v/f/9//3v/e/93/3P/b/9r/2//b/9z/3f/a/9j/1//W/9X/1f/V/9b/2P/X/9f/
1//X/9f/1//X/9b/1v/W/9X/1f/W/9b/1//a/9r/2f/Z/9n/2P/Y/9n/1//Y/9f/1v/W
/9f/2P/a/9n/2f/Z/9n/2f/a/9r/2//Z/9n/2v/a/9r/2v/a/9v/2//b/9v/2//b/9v/
2//b/9v/2v/a/9r/2v/Z/9n/2f/X/9f/1//X/9b/1v/W/9b/1f/V/9T/1P/T/9P/0//T
/9P/0v/S/9L/0v/S/9H/0f/T/9P/0//T/9L/0f/O/83/0P/Q/9D/0P/Q/9D/0P/Q/83/
zf/N/87/zv/O/83/zf/L/8r/yv/L/83/zv/Q/87/zv/O/87/zv/O/8//0f/U/9X/1v/X
/9b/1P/S/9D/0//U/9X/1v/X/9f/1//X/9X/0//S/9H/0v/S/9L/0//R/9H/0f/R/9H/
0f/S/9L/1P/U/9T/1P/U/9H/0f/Q/83/yf/G/8X/xf/G/8b/xv/I/8n/yf/J/8n/yf/K
/8r/yP/I/8j/yP/K/8r/yv/K/8j/yP/I/8n/yf/J/8n/yf/L/8v/y//L/8v/yf/J/87/
0f/T/9T/1f/c/+//CQAlAEEAYwCNALwA6AAQAS8BQQFEATYBGAHsALsAhgBRACsAFgAD
AO7/4f/e/93/3P/c/9r/2f/Y/9b/1P/S/9P/1P/T/9P/0//T/9P/0//S/9L/0f/R/9H/
0v/U/9X/1//V/9T/0//S/9P/1P/V/9b/1v/W/9b/1//W/9b/1v/W/9j/2f/Z/9n/2P/Z
/9j/1//Y/9n/2v/d/9v/2//c/93/2//c/9z/3P/d/9//4P/h/+H/4v/k/+X/6P/p/+n/
6f/o/+n/6//t//D/8v/0//X/9//5//v//P/8//7/AQAEAAkACgANABAAFAAXABgAGwAd
AB8AIQAjACUAKAArAC0AKwAtAC0ALwAyADQANQA2ADQANAAyADEALgArACcAIwAgAB0A
GgAXABEADAAIAAMAAAD9//v/+f/2//P/8P/t/+n/6P/n/+X/5f/j/+H/4P/e/+D/3v/c
/93/3f/c/9z/3P/c/9z/3P/c/9v/2//b/93/3P/c/9z/3P/b/9r/2v/c/9v/2//b/9r/
2f/Y/9f/2P/Y/9j/1//X/9j/2P/Z/9j/2P/X/9f/2P/Y/9n/2//b/9z/2//a/9v/2//b
/9z/3f/d/93/3f/k/+j/6//v//L/8//1//b/+P/4//j/+f/5//n/+f/5//f/9//3//f/
9//2//b/9v/4//f/9//3//n/+f/5//n/9v/2//b/9v/1//X/9P/0//P/8//z//P/9P/0
//X/9v/1//T/8v/x//H/8f/x//H/8v/z//L/8//z//L/8f/w//H/8v/z//T/8f/x//H/
8v/y//L/8f/x//H/8P/w//H/8f/y//L/8v/0//T/9P/0//T/9P/0//T/9f/3//v/+//7
//v/+//6//n/+P/6//r/+v/6//z//f/+/////v/7//n/9//4//j/+P/5//f/9//3//f/
9//3//j/+P/4//j/+P/4//r/9//3//b/8//v/+z/6//t/+7/7v/u/+3/7f/s/+v/7f/v
//L/9P/y//L/8v/y//L/8v/y//L/8v/y//L/8//z//P/8//z//X/9f/1//X/8//x//P/
9v/5//n/+v/7/wgAHQAzAEsAZQCJALUA4gAOATYBVQFjAWQBWAE8ARIB4wCwAH0AWQBE
AC8AHAARAA4ACwAIAAgABgAFAAIAAAD+//7//f/8//v/+//9//v/+//7//r//P/7//v/
+//9//7//v////3//P/7//r/+//8//3//v/8//z//P/9//z//P/8//z//v/////////9
/////////////////wEAAAABAAMABQADAAQABAAEAAUABwAIAAkACgAKAAsACwAOAA8A
DwAPABAAEQATABUAFAAWABgAGQAdAB8AIQAiACIAJAAnACoALwAwADMANgA4ADsAPAA/
AEEAQwBFAEcASQBMAE8AUQBRAFMAUwBVAFcAWABYAFgAWABYAFYAVQBSAE8ASwBHAEUA
QQA9ADkANAAwAC0AKQAjAB8AHAAZABgAFQASAA8ACwAKAAkABwAHAAUAAwACAAAAAgAA
AP7///////7//v/+//7//v/+//z/+//7//v/+//6//r/+v/7//v/+//8//z/+//7//v/
+//7//v/+//6//r/+v/5//n/+v/6//v/+f/4//b/9f/2//b/9//5//j/+v/6//r/9//3
//f/+P/6//v//P/9//z//P/7//v//f/9//7//v/8//z//P/9//3//f/9//3//f/9//3/
/f/7//r/+v/6//z/+//7//v/+//7//v/+//6//r/+v/6//r/+//7//z//P/7//r/+f/7
//r/+v/6//r/+v/5//n/9//3//f/9//5//n/9//3//b/9v/2//b/9v/2//b/9v/3//f/
9//4//b/9v/1//X/9f/0//T/9f/z//T/9P/0//T/9P/0//T/9P/1//X/9v/1//P/9f/4
//b/9v/2//b/9//2//b/9//6//v//P/9//z//P/8//z//v/+//7//v//////////////
/f/8//v/+v/6//r/+//5//n/+f/5//n/+f/6//r//P/8//z//P/+//v/+//6//f/8//w
/+//7f/u/+7/7v/u/+//7//v//H/8f/y//L/8P/w//D/8P/y//L/8v/y//L/8v/y//P/
8f/x//H/8f/x//H/8f/x//H/7//v//L/9f/3//b/9//+/w8AJQA7AFUAcwCZAMoA+AAk
AUcBXQFkAWABSgEmAfkAyACTAGcATAA3ACAADwAIAAUAAAD+/wAAAQD+//z/+v/6//f/
9P/z//P/9f/z//P/8//y//L/8f/x//H/8//0//T/9f/1//T/8//y//P/9P/1//b/9P/0
//T/9f/1//T/8//y//P/9f/2//f/9//5//n/+f/7//v/+//9//r/+f/5//n/9v/0//H/
7v/w//H/8f/x//L/8v/z//P/8//z//L/8f/0//X/9//5//j/+v/8//3/AAADAAYACAAH
AAgACgAMABEAEgAVABgAHAAfACAAIwAlACcAKQArAC8AMgA1ADcANQA3ADcAOQA5ADoA
OgA6ADoAOgA4ADcAOAA1ADEALQAqACcAJAAhABoAFgATAA8ACwAHAAQAAQD8//n/9v/z
//D/7v/s/+n/6P/n/+b/5v/k/+b/5P/i/+P/4//i/+L/4P/g/+D/4P/f/93/3P/b/93/
3P/c/9z/3f/d/93/3v/d/9v/2v/Z/9r/2//c/93/2v/a/9r/2f/Z/9r/2v/b/9r/2v/Z
/9n/2//a/9r/2//c/97/3v/e/93/3f/d/97/3f/d/93/3f/e/97/3f/d/93/3f/e/97/
3P/c/9z/3f/b/9v/2//b/93/3f/d/93/3f/c/9z/3P/c/9v/2//b/9n/2f/Z/9n/2v/a
/9r/2v/Z/9n/2P/Y/9f/1//X/9f/1f/U/9T/1P/X/9j/2P/Z/9f/1//X/9f/1f/V/9P/
0//U/9T/1P/U/9T/1P/U/9T/1f/V/9X/1v/V/9T/0v/R/9P/0v/S/9P/0f/S/9L/0v/R
/9D/z//O/9L/0f/R/9L/0v/Q/9D/0P/Q/9P/1P/W/9n/2P/X/9b/1f/X/9j/2f/a/9j/
2P/Y/9j/1//X/9f/1//Z/9f/1v/V/9L/0v/S/9P/1P/V/9b/1//X/9f/2P/Y/9b/1v/W
/9b/2v/X/9f/1v/T/8//zP/L/8n/yv/K/8r/yv/L/8v/y//L/8v/zP/M/8z/zP/M/8z/
yv/K/8r/yv/L/8z/zf/P/8//z//P/8//zf/N/83/zf/R/9P/0f/S/9P/0//S/9X/3v/z
/w0AJwBDAGMAjQC6AOYAEAExAUUBSgE+ASAB8gDDAJAAWQAvABoABwD0/+n/5v/h/9z/
2v/a/9v/2v/a/9r/2v/X/9b/1//V/9P/1f/V/9X/1P/U/9P/0//T/9H/0v/S/9P/1f/W
/9f/2P/Y/9j/2P/Y/9j/2P/Y/9n/2v/a/9r/2v/Y/9n/2f/Z/9v/3f/d/93/3f/d/93/
3//d/93/3v/f/+H/4v/i/+L/4v/j/+P/4//j/+T/5v/n/+j/6f/p/+n/7P/t/+//8f/y
//T/9v/3//f/+f/7//z/AAACAAUACAALAAwADwASABQAFwAYABsAHwAhACMAJQAnACoA
LQAvADEAMwAzADUANwA4ADgAOAA4ADgANgA1ADYAMwAvACsAJwAjAB8AGwAYABQAEQAN
AAgAAwD///v/+v/3//T/8f/v/+7/7f/r/+f/5f/j/+L/5P/m/+T/4v/f/9//3v/e/97/
3v/e/97/3v/d/93/3f/d/9z/3P/c/9//3//f/+D/3v/d/93/3f/d/93/3f/d/9z/3P/c
/9v/3P/c/9v/2//d/97/3v/f/93/3P/c/93/3P/e/97/3v/f/9//3//g/+H/4f/h/+H/
4//k/+T/5f/j/+P/5P/k/+L/4v/i/+P/5P/l/+b/5//m/+X/5P/j/+X/5P/k/+T/5P/j
/+P/4//j/+P/4//j/+T/5P/k/+T/4f/h/+D/4P/i/+P/5P/l/+P/4v/i/+L/4P/g/9//
3//h/+H/4f/h/+H/4f/f/9//4f/i/+P/5P/i/+L/4v/i/9//3//f/+D/4v/i/+H/4f/f
/97/3v/f/+D/4f/i/+b/5v/n/+n/6f/p/+n/6f/q/+r/6v/q/+r/6v/q/+r/6//r/+v/
6//p/+f/5v/l/+b/5v/m/+f/5//n/+f/5//p/+n/6v/q/+r/6v/q/+r/7P/p/+n/6P/j
/9//3P/b/93/3v/e/97/3v/f/9//3//h/+H/4v/i/+D/4P/g/+D/3v/e/97/3v/f/+D/
4f/j/+P/4//j/+P/4f/h/+H/4f/f/9//4f/i/+X/5//q/+///P8RACkAQwBdAH8ArQDg
ABYBQgFbAWkBagFaATgBDAHdAKgAeQBbAEgAMwAgABkAFAAPAA4ADgAMAAsACgAIAAYA
CAAHAAQAAQADAAMABQAFAAUABAACAAEAAQABAAEAAgACAAMABgAGAAYABgAEAAQABAAE
AAYABgAGAAcABwAGAAUABAAFAAcACAAJAAkACwALAAsACQAJAAkACwALAAsADAANAAsA
DAAMAAwADgAPAA8ADwARABIAFAAVABYAFwAXABcAGgAbAB0AHwAfACAAIQAhACMAJQAn
ACgAKwAuADIANgA3ADgAOwA+AEIARQBGAEkASwBNAE8AUQBTAFYAWQBbAFwAXwBgAGMA
YwBkAGQAZABkAGQAYgBhAF8AWwBWAFEATwBLAEcAQwA+ADoANwAzAC0AKQAmACMAIQAf
AB0AGwAXABYAFQATABEADwANAAwACgAMAAoACAAJAAkACAAIAAgACAAIAAgACAAHAAcA
BwAHAAYABgAGAAcABwAHAAgACAAHAAcABwAHAAcABwAHAAQABAAEAAMABAAEAAMAAwAG
AAYABQAFAAUABAAEAAUABgAIAAgACAAHAAcABwAIAAcABwAHAAcABwAIAAgACQAJAAkA
CgAKAAwADAAMAA0ADAALAAoACQAJAAkACQAJAAsACgAKAAoACgAJAAkACQALAAsACwAL
AAgACAAIAAgACQAJAAgACAAJAAkACQAJAAcABgAGAAYACAAIAAcABwAFAAUABQAFAAcA
BwAFAAUABAAEAAQABAAEAAQABAAEAAQABQAGAAgABgAGAAUABQAHAAYABgAHAAcACAAI
AAgABgAEAAQABgAGAAYABgAIAAgACQALAA0ADQANAA0ADgAOAA4ADgAQABAAEAAQABEA
EQARABEADwANAAwACwAIAAgACAAJAAkACQAJAAkACQAJAAoACgAKAAoACgAKAAwACQAJ
AAgABwADAAAA/////wAAAAAAAAAAAQABAAEAAwADAAQABAACAAIAAgACAAAAAAAAAAAA
AAAAAAAAAQABAAEAAQABAAMAAwADAAMAAQABAAMABAADAAMABgALABYAJwBBAFkAcQCP
ALcA5gASAToBWwFvAXIBaAFQASgB+wDKAJcAbwBYAEUAMgAjABwAFwASAA4ADgAPABAA
DgAMAAgABwAIAAkABwAHAAUABQAFAAQABAADAAMAAwADAAQABAAFAAYABgAGAAYABAAE
AAQABAAEAAQABAAFAAUABAADAAIABAAFAAUABQAHAAkACQAJAAcABwAHAAkACQAJAAoA
CwAHAA==
         </WaveFormData>
      </LeadData>
      <LeadData>
         <LeadByteCountTotal>10000</LeadByteCountTotal>
         <LeadTimeOffset>0</LeadTimeOffset>
         <LeadSampleCountTotal>5000</LeadSampleCountTotal>
         <LeadAmplitudeUnitsPerBit>4.88</LeadAmplitudeUnitsPerBit>
         <LeadAmplitudeUnits>¦ÌV</LeadAmplitudeUnits>
         <LeadHighLimit>2147483647</LeadHighLimit>
         <LeadLowLimit>268435456</LeadLowLimit>
         <LeadID>V6</LeadID>
         <LeadOffsetFirstSample>0</LeadOffsetFirstSample>
         <FirstSampleBaseline>0</FirstSampleBaseline>
         <LeadSampleSize>2</LeadSampleSize>
         <LeadOff>FALSE</LeadOff>
         <BaselineSway>FALSE</BaselineSway>
         <ExcessiveACNoise>FALSE</ExcessiveACNoise>
         <MuscleNoise>FALSE</MuscleNoise>
         <LeadDataCRC32>362521366</LeadDataCRC32>
         <WaveFormData>
6P/o/+j/6P/4/wYAFAAiAEAAXAB4AJQAsgDOAOoABgEFAQQBAwECAeQAxgCoAIoAcQBY
AD8AJgAdABYADwAIAAMA/v/5//T/8//y//H/8P/t/+z/6//q/+r/6v/q/+r/7P/s/+z/
7P/p/+j/5//m/+n/6v/r/+z/6v/q/+r/6v/p/+j/5//m/+j/6P/o/+j/6v/q/+r/6v/r
/+z/7f/u/+z/7P/s/+z/6v/q/+r/6v/r/+z/7f/u/+//8P/x//L/8P/w//D/8P/x//L/
8//0//X/9v/3//j/+v/8//7/AAAAAAAAAAAAAAMABgAJAAwAEAASABQAFgAaABwAHgAg
ACIAJAAmACgAKgAqACoAKgAtADAAMwA2ADgAOAA4ADgANAAyADAALgAqACgAJgAkACAA
HAAYABQADwAMAAkABgABAP7/+//4//X/9P/z//L/8f/w/+//7v/r/+r/6f/o/+b/5v/m
/+b/5P/k/+T/5P/k/+T/5P/k/+T/5P/k/+T/4//i/+H/4P/i/+L/4v/i/+T/5P/k/+T/
5P/k/+T/5P/i/+L/4v/i/+D/4P/g/+D/4f/i/+P/5P/k/+T/5P/k/+T/5P/k/+T/5v/m
/+b/5v/l/+T/4//i/+T/5P/k/+T/5P/k/+T/5P/j/+L/4f/g/+L/4v/i/+L/4v/i/+L/
4v/i/+L/4v/i/+L/4v/i/+L/4P/g/+D/4P/j/+T/5f/m/+X/5P/j/+L/4v/i/+L/4v/g
/+D/4P/g/97/3v/e/97/3//g/+H/4v/g/+D/4P/g/+H/4v/j/+T/4//i/+H/4P/g/+D/
4P/g/+D/4P/g/+D/3v/e/97/3v/g/+D/4P/g/+L/4v/j/+T/5f/l/+b/5v/n/+j/6f/q
/+r/6f/p/+r/6//s/+z/7P/s/+r/6f/o/+j/6P/o/+n/6f/p/+n/6f/p/+r/6v/q/+3/
7f/t/+3/6//q/+j/5//k/+H/3//e/93/3f/e/97/3v/e/9//3//f/9//3//f/+H/4f/h
/+H/4f/h/+H/4v/k/+T/5P/k/+L/4//j/+P/5f/l/+X/5v/m/+X/4f/h/+D/4P/g/+H/
6f/2/wkAHAAvAEgAaACNALAA1QD1AAsBGgEeARgBCQHyANMAsACOAHIAUwA3ACUAGgAR
AAsACAAFAAEA/v/8//j/9P/y/+7/7//y//D/7v/u/+7/7v/t/+3/7P/s/+z/7f/t/+3/
7f/u/+//7//t/+3/7v/u/+//8P/x//L/8f/w/+//7//t/+3/7//v//H/8f/y//L/8v/y
//L/8v/0//T/9f/1//X/9v/3//f/9//3//f/9//4//n/+f/6//r/+v/6//v//f///wEA
AgADAAQABQAGAAgACQAMAA4ADQAQABIAFAAXABkAGwAdACIAJAAnACkALAAuADAAMgA1
ADcAOQA6ADoAPQA9AD8AQABAAD8APgBBAEEAPwA+AD0AOgA2ADMAMQAsACkAJQAhAB4A
GgAXABEADQALAAgACAAFAAMAAgD+//z/+v/5//n/+P/3//b/9P/0//P/8v/y//L/8f/w
//H/8v/z//T/8v/y//L/8v/y//H/8f/x/+//7//v/+//7f/u/+7/7v/w/+//7//u/+7/
7v/u/+//7//v/+//7//t/+3/7v/u/+z/7P/r/+v/7//v/+//8P/w/+//7v/q/+v/7f/u
//H/8f/w//D/8P/u/+7/7//w//L/8f/x//H/7//v/+//7v/u/+7/7v/u//D/8P/w//D/
7v/t/+3/7f/v/+//7//v/+7/7v/u/+7/7v/v/+//7v/u/+//7//u/+z/6v/q/+r/7P/t
/+3/7v/t/+z/6//p/+v/6//r/+z/7f/t/+3/7f/s/+v/6//s/+7/7v/t/+3/7P/r/+v/
6//s/+3/7f/t/+3/7v/u/+3/7P/s/+z/7P/u/+7/7v/u/+7/8P/w//H/8v/z//P/9P/0
//L/8v/y//L/8//z//T/9v/3//j/+P/4//b/9P/z//L/8v/y//L/8//z//P/8//z//H/
8v/y//L/8//z//P/8//1//T/8v/x//D/7f/r/+r/6f/p/+r/6v/o/+j/6f/p/+v/6//r
/+v/6//r/+v/6//t/+3/7f/u/+3/7P/r/+r/7P/t/+3/7f/v/+//7//w/+7/6//r/+3/
7P/s/+z/7//3/wQAFQAmADkAUAByAJcAvgDfAPsADQEYASABIAETAf4A4QC+AJgAegBb
AD8ALwAmAB8AGQAUAA8ACQAEAAIAAAD+//z/+v/5//j/+P/0//T/9P/0//L/8//z//T/
9P/1//X/9f/0//T/9P/z//P/8//0//T/9P/0//T/9P/2//b/9v/3//f/9//5//n/9v/1
//X/9P/1//b/9//4//j/+P/5//n/9//4//n/+f/7//v/+//7//7//////wAAAgACAAIA
AwADAAUABwAIAAkACgALAAwADAANABAAEgATABYAGAAaAB8AIQAjACUAJgAoACsALQAw
ADIANAA2ADkAOwA9AD4APgBBAEEAQwBFAEYARgBGAEcARwBFAEQAQwBAADwAOQA3ADIA
LwArACUAIgAeABsAGQAVABMAEAAOAAsACQAIAAQAAgAAAP/////+//3//P/8//z/+//6
//z//P/7//r/+v/6//r/+v/4//j/+P/4//j/9//3//f/9//3//f/9//3//j/+P/4//j/
9//3//b/9P/0//T/9f/3//f/9//3//X/9f/2//b/9v/2//X/9f/3//f/9//4//f/9//3
//T/9f/3//j/+//5//j/+P/4//r/+v/7//z/+v/5//n/+f/5//n/+f/4//n/+v/7//z/
+v/6//r/+v/6//n/+f/5//f/9//3//f/9f/0//P/8v/z//X/9v/2//X/9f/0//L/8//y
//P/9P/z//P/8v/y//T/9P/0//P/8//z//P/9P/0//P/8v/x//L/8f/x//L/8v/y//H/
8f/w/+//7//v//D/8f/x//H/7//u//D/8P/w//D/8v/y//P/9P/3//f/+P/4//r/+v/6
//r/+P/3//f/+P/5//r/+v/6//z/+v/5//j/9v/2//b/9//1//X/9f/1//X/9v/2//b/
9f/1//X/9f/3//b/9P/z/+7/6//p/+j/6v/r/+3/7v/s/+z/7f/t/+z/6//q/+n/6//r
/+v/6//p/+n/6f/q/+r/6v/q/+r/7P/t/+3/7f/r/+v/6//s/+z/6f/p/+3/7v/u/+z/
7f/x//z/CwAeADMASABiAIUAqADLAOsABQEUASABJAEbAQgB7QDMAKgAiABrAE0ANQAq
ACEAGwAUAAsABQACAAAA/v/8//z/+v/3//T/8v/y//L/8v/y//D/8f/x//L/7//v/+7/
7f/t/+7/7//v//D/8f/z//T/8v/y//L/8v/y//L/8v/z//L/8f/y//H/8v/z//X/9v/1
//T/8//y//T/9P/1//X/9f/2//f/9//3//f/9//3//r/+//7//z//P/8//z//f/7//3/
//8AAAEAAgADAAQABAAFAAgACgAMABAAEwAWABcAGQAbAB0AHgAgACMAJQAqACwALgAw
ADEAMwA1ADYANgA5ADkAOwA7ADwAPAA8AD0APQA7ADoAOwA4ADQAMQAxACwAKQAlACEA
HgAaABcAEwAPAA0ACgAHAAMAAAD+//z/+v/4//f/9f/0//P/8v/0//T/8//y//H/8P/u
/+z/6v/q/+r/6v/r/+z/7f/u/+z/6//r/+v/6//r/+v/6//r/+z/7P/s/+z/6//r/+r/
7P/s/+z/7f/s/+v/6v/p/+n/6f/q/+r/6P/o/+f/5//q/+v/7P/u/+//7//v/+z/6v/r
/+v/7f/v/+7/7v/u/+3/7P/s/+z/7P/r/+v/6//s/+3/7v/u/+z/7P/s/+z/7P/s/+z/
7P/s/+v/6//r/+3/7f/t/+3/7P/s/+z/7P/q/+v/6//q/+r/6//r/+r/6v/o/+j/6P/n
/+f/5v/m/+j/6P/o/+f/5//n/+f/6P/p/+n/6f/p/+r/6f/p/+r/6//q/+j/5//o/+n/
5//m/+b/5v/m/+b/6v/q/+v/7P/t/+3/7v/u//D/8P/w//D/8v/x//H/8v/x//L/8v/y
//T/8v/x//D/8P/w//D/8f/x//H/8f/x//P/9P/0//T/9P/z//L/8f/x//D/7v/t/+r/
5//l/+T/4//j/+T/5P/k/+T/5f/l/+P/4//j/+P/5P/l/+b/5//l/+X/5f/m/+j/6P/o
/+j/6v/r/+v/6//p/+n/6f/q/+j/6f/p/+n/7P/s/+j/5//r//b/BwAaADEARgBeAIEA
pgDJAOkAAwEWAR4BIAEZAQYB6QDGAKIAgABjAEcALwAkAB0AFwAQAAsABQACAP7//v/8
//r/+v/5//T/8v/y//L/8v/y//L/8//z//T/8//z//L/8f/x//L/8//z//P/8//0//T/
9P/0//T/9P/2//b/9v/3//b/9f/2//X/9v/3//n/+v/6//r/+v/6//j/+P/5//n/+//8
//3//f/9//3//f/9//z//f/9//7/AQACAAMABQADAAUABwAIAAkACgALAAwADAANABAA
EgAVABgAGgAcAB8AIQAjACUAJgAoACsALQAwADIANAA2ADkAOwA9AD4AQABDAEMARQBJ
AEoASgBKAEsASwBJAEgASQBGAEIAPwA8ADYAMgAtACoAKAAlACMAHgAZABYAEgAQAA0A
CwAKAAgABgAEAAMAAQAAAP///v/+//7//f/8//z//P/7//r/+v/6//r/+v/8//z//P/8
//r/+f/5//n/+//7//v/+//7//z//P/8//r/+f/5//j/+f/6//v//f/7//v/+//7//v/
+//8//z//P/8//v/+//7//v/+//8//////////z//P/9//3///8BAAAAAAAAAAAAAAAB
AAIAAAD///////8AAAEAAgACAAAAAAAAAAAAAAAAAAAAAAAAAP///////wEAAQABAAEA
AAAAAAAAAAD//////v/8//7///////7/AAD+//7//v/9//3//P/8//7//v/+//3//f/9
//3//v////////////7//f/9//7////+//z/+//9//3//v////7///////////8AAAAA
//8AAAAAAAD+/wAAAAAAAAAABAAEAAUABgAIAAcABwAGAAcACAAJAAoACAAHAAcACAAH
AAgACAAIAAoACAAHAAYACAAIAAgACQALAAsACwALAAkACgAKAAoACQAJAAkACQAGAAQA
AQD///3/+//6//r//P/9////AAAAAAAAAQABAAEAAQABAAEAAQABAAEAAQD///////8A
AAIAAgACAAIAAgADAAMAAwABAAEAAQACAAQAAwADAAMAAgACAAIABQALABoALwBCAFMA
bACKAK8A1AD3ABUBKQE2ATwBOAEnARIB8wDQALAAkgBzAFkARwA8ADUALwAqACUAHQAa
ABgAGAAWABQAEgARABAADgAMAAwADAAMAAwADQANAA4ADQANAAwACwALAAwADQANAAsA
CwAMAAwADAAMAAwADAAOAA4ADgAPAA8ADwARABEAEQARABIAEgAQABAAEAAQABEAEgAU
ABUAEwAUABUAFQAVABUAFQAVABgAGQAZABoAHAAcABwAHQAdAB8AIQAiACMAJAAlACYA
JgAnACoALAAvADIANAA2ADcAOQA7AD0AQgBEAEcASQBMAE4AUABSAFMAVQBXAFgAWQBd
AF4AYQBhAGIAYgBiAGUAZQBjAGIAXwBcAFgAVQBRAEwASQBFAEEAPgA6ADcANAAxADAA
LgAsACkAJwAmACYAJAAiACEAHQAcABsAGgAaABoAGQAYABYAFgAVABQAFgAWABYAFgAW
ABYAFgAWABYAFQAVABUAFwAXABcAFwAXABgAGAAYABgAFwAXABYAFAAUABQAFQASABEA
EAAPABEAEQASABIAEQAQAA4ADQARABEAEQASABEAEQARAA4ACgAJAAcABwD8//D/5f/a
/9D/yP/B/7r/tv+x/63/qf+m/6X/pP+i/6L/ov+i/6L/ov+i/6L/ov+f/53/nP+b/5v/
m/+b/5v/mf+Y/5f/lv+U/5X/lf+U/5T/lf+V/5T/kv+Q/5D/kP+R/5H/kP+Q/5D/kP+Q
/4//jf+N/43/jv+P/4//j/+P/4z/i/+L/4z/jv+O/43/jf+O/43/jf+N/4v/i/+K/4n/
if+K/4r/if+G/4b/hv+G/4b/hv+F/4T/hP+F/4P/gv+A/4D/gP+A/4T/hP+F/4b/iP+H
/4f/hv+G/4b/hv+G/4T/g/+D/4T/g/+E/4T/hP+G/4T/g/+C/3//fv99/33/ff99/33/
ff99/37/fv9+/37/ff98/3v/fP98/3v/e/93/3P/cP9u/2v/a/9s/2z/bP9s/23/bf9r
/2v/a/9r/2v/a/9r/2v/av9p/2j/aP9o/2j/aP9o/2j/af9p/2n/Z/9n/2f/aP9o/2n/
Z/9n/2j/Zv9m/2n/cf98/4//ov+1/9D/8v8VADoAXQB3AIkAlgCcAJYAhwBuAE8AKAAG
AOj/y/+z/6P/mP+P/4v/hv99/3f/dP9y/3D/cP9w/2z/af9o/2j/ZP9k/2T/ZP92/4f/
l/+o/7f/x//W/+X/6v/u//L/9f/4//n/+//8//7//v/+//7/AAACAAQABwAFAAUABwAH
AAgACQALAAwADAAMAAwADAAKAAoACwALAA0ADgAPAA8ADwAPAA8ADwARABMAFAAWABcA
FgAVABUAFwAZABsAHAAfACAAIQAiACIAIwAmACgAKwAuADAAMgAyADMANAA1ADgAOgA9
AD8ARABGAEgASgBLAE0ATwBQAFEAVQBWAFkAWgBaAFkAWABbAFsAWQBYAFcAVABQAE0A
SgBEAEAAOwA5ADYAMgAvACsAJwAlACIAIgAfAB0AHAAaABgAFgAVABIAEAAOAAwADgAO
AA0ADAAKAAoACQAIAAoACgAKAAoADAAMAAwADAAJAAcABgAFAAcABwAHAAcABwAIAAgA
CAAGAAUABQAEAAYABgAGAAcACQAJAAkACQAJAAkACgAKAAgACAAHAAcABwAHAAcACAAL
AAsACwAIAAgACQAJAAsACQAIAAgACAAGAAYABwAIAAgABwAHAAcABwAHAAcABgAIAAgA
CAAIAAoACgAKAAoACgAJAAkACQAJAAkACQAJAAgACAAIAAgABwAHAAYABAAEAAUABQAE
AAYABAAEAAQABQAFAAQABAAEAAQABAADAAEAAQABAAIAAQABAAEAAQACAAEAAQACAAMA
AgAAAP//AAD//////////////v/9////AAACAAEAAAD///7/AgACAAMABAAHAAcACAAI
AAcABgAFAAQABwAHAAgACgAJAAoACgAKAAoACAAHAAYABgAGAAYABwAGAAUABAADAAQA
BgAHAAgACwALAAsACwAKAAgABQADAAIA///9//z/+//7//z//P/+//7/////////////
//////////////////////8AAP7//v/+//7/AAABAAEAAQADAAMAAwAEAAAA/////wEA
AgACAAIAAQAFABIAJwA8AE8AagCMAK8A0gD1AA8BIwEsATIBLgEhAQoB6QDGAKQAhABl
AEsAOQAwAC0AJwAiAB0AFwAUABIAEAAOAA4ACgAJAAoACgAGAAYABgAGAAYABwAHAAgA
CgALAAsACwAIAAgACAAHAAkACQAKAAoACAAIAAgACAAKAAoACgALAA0ADQAPAA8ADgAN
AA0ADAAOAA4ADgAOAAwADAANAA0ADQAOAA8ADwATABMAEwATABQAFQAVABYAFgAWABYA
FwAXABkAGwAcAB8AIAAhACIAJAAlACgAKgApACwALgAwADUANwA5ADsAPgBAAEMARQBG
AEgASgBMAE8AUQBTAFQAUgBVAFUAVwBbAFwAXABcAF0AXQBbAFoAVwBUAFAATQBNAEgA
RQBBADsAOAA0ADEALwArACkAJgAiAB8AHQAcABoAGAAWABUAFQAUABMAEgASABIAEQAQ
ABIAEgARABAADwAOAA0ADAAMAAwADAAMAA4ADQANAA0ACwALAAsACwAMAA4ADwAQAA4A
DQANAAwADgAOAA4ADwANAA0ADQANAAsACwAMAAwADgAOAA0ADQANAA0ADQAOABEAEQAR
AA4ADAANAA0ADwANAAwADAAMAA4ADgAPABAAEgARABEAEQARABEAEQAQABAAEAAQABAA
DgAOAA4ADgAQAA8ADwAPABEAEQARABEAEAAQABAAEAAOAA8ADwAOAA4ADwAPAA4ADwAO
AA8AEAAOAA0ACwAKAAwADAAMAAsADQANAA0ADgAOAA0ADAALAAwADQAPABIAEQAQAA4A
DQAOAA0ADQANAA0ADQAMAAsADQAOAA4ADQAQABIAEAAQABAAEAAQABAAEQASABcAFwAY
ABgAFgAWABYAFgAYABcAFwAYABkAGgAaABoAGAAWABUAFAAWABYAFgAXABYAFQAUABMA
FAAWABcAGAAXABcAFwAXABcAFgAUABMAEAANAAsACgAKAAsADQAOAA0ADAAMAAsADgAP
ABAAEQARABEAEQARABEAEQARABIAEAAQABAAEAAQABEAEQARABMAEwATABQAEgAPAA8A
EwAWABYAEgARABkAKAA5AEwAWQBYAFoAdQCaALUAywDbAOIA5gDkANMAuACZAHYAVAA0
ABUA/f/t/+T/3//b/9b/0f/L/8b/wv++/7z/uv+6/7v/uv+6/7b/tv+2/7b/tv+3/7f/
uP+4/7n/uf+5/7f/tv+1/7P/tv+3/7n/uv+4/7j/uP+4/7j/uP+4/7n/uf+5/7v/u/+5
/7n/uv+6/7z/vP+8/7z/vv++/7//v/+//8D/wf/B/8X/xf/F/8X/xf/F/8T/xP/H/8j/
yf/L/8n/y//N/87/0P/S/9T/1v/a/9v/3v/g/9//4v/k/+b/6//t/+//8f/2//j/+//9
/wAAAgAEAAYACQALAA0ADgAQABMAEwAVABcAGAAYABgAFwAXABUAFAATABAADAAJAAkA
BAABAP3/+f/2//L/7//t/+n/5//k/+L/3//d/9z/2v/Y/9b/1f/V/9T/0//S/9L/0v/R
/9D/0P/Q/8//zv/Q/9D/0P/Q/87/zv/O/87/0P/P/8//z//R/9H/0f/R/9H/0v/S/9L/
0v/R/9H/0P/S/9L/0v/T/9P/0//T/9P/0P/P/8//zv/R/9L/0v/T/9P/0//T/9T/0//T
/9P/0P/T/9X/1v/Z/9b/1P/T/9L/0//U/9b/2P/W/9X/1f/V/9f/1//X/9b/1v/W/9b/
1v/W/9b/1v/W/9T/0//T/9P/1f/V/9X/1f/W/9b/1v/W/9j/2f/Z/9j/1//X/9b/1P/V
/9T/1f/W/9X/1f/U/9T/1v/W/9b/1f/V/9X/1f/W/9b/1f/U/9P/0//T/9T/1v/W/9b/
1f/V/9T/0//T/9P/0v/T/9P/0//T/9T/1P/T/9T/1P/U/9T/1f/W/9b/1v/U/9X/1//Y
/9b/1v/W/9b/1//W/9b/1v/b/9v/3P/c/9z/3P/c/9z/3P/b/9v/3P/f/+D/4P/g/97/
3P/b/9r/2v/a/9r/2//Z/9n/2f/Z/9v/3P/c/9z/3f/d/93/3f/f/97/3P/b/9j/1f/T
/9L/z//P/9D/0P/Q/9D/0f/R/9P/0//T/9P/0v/R/9D/z//R/9H/0f/S/9D/0P/Q/9D/
zv/P/8//z//N/83/zf/O/87/y//L/8//zv/O/8z/y//P/9r/6//8/w8AJABCAGUAjACx
ANEA5wDyAPwA/ADzAOAAxwCkAIAAYAA/AB8ACQD8//f/8f/q/+f/4f/c/9j/1P/S/9D/
zv/L/8r/yv/H/8b/xf/E/8H/wf/A/8D/wP/B/8H/wf++/77/vv+9/7//v//A/8D/vf+8
/7v/uv+5/7j/t/+3/7n/uf+7/7v/uf+5/7r/uv+6/7r/uv+6/7r/uv+7/7v/uv+6/7r/
uf+9/73/vf+9/7z/vf+9/77/vv++/77/v//B/8P/xf/G/8X/xv/H/8j/y//N/9H/1P/U
/9b/1//Y/9v/3f/f/+H/5P/m/+n/6//u//D/8v/0//f/+f/7//z/+v/9//3///8BAAIA
AgACAAIAAQD+//z//f/6//b/8//z/+7/6//n/+L/3v/Z/9X/0//P/83/yv/G/8P/wf/A
/7z/uv+4/7f/tf+0/7P/sv+w/7D/r/+u/67/rv+t/6z/qv+q/6r/qv+n/6b/pf+k/6b/
pf+l/6X/o/+j/6P/o/+h/6L/ov+i/6T/o/+j/6L/oP+g/6D/of+j/6P/o/+j/6r/sf+5
/8D/zv/c/+n/9//+/wEABAAIAAoACwAMAAoADQAPABAAEwATABIAEgASABQAFAAVABYA
FgAVABUAFQATABMAEwASABMAFAAVABYAFgAWABYAFgAWABUAFQAVABUAFQAVABUAEgAS
ABIAEgASABMAEwASABIAEwATABIAEgAQABAAEAAUABUAFQAWABYAFgAWABUAEgARABAA
EAAPAA8ADwAPABAADwAPABAAEgASABEAEQAQAA8ADwAPABAAEQARABEADwAQABAADwAO
AA4ADgAOAA8ADgAOAA4ADgAQABAAEAAQABQAFAAVABYAFgAVABUAFAAWABYAFgAWABYA
FQAVABYAFgAWABUAFAAWABQAEwASABIAEgASABMAFQAVABUAFQATABQAFAAUABUAFQAV
ABUAFwAWABQAEwAPAAsACAAGAAcABwAIAAgACAAIAAkACQAJAAkACQAJAAkACQAJAAkA
BwAHAAcACAAJAAoACwAMAAoACwALAAsACQAJAAkACgAOAA8ACwAJAAoACAAGAAcADwAe
ADEAQgBXAHAAkACzANgA+wAbAS8BOgFAATwBLQEWAfcA1ACyAJIAcwBZAEkAQAA3AC8A
KAAlACEAHgAcABwAGgAYABYAFwAUABAAEAAQABAAEAAOAA8ADwAQAA8ADwAOAA0ADQAO
AA8ADwAPAA8AEAAQABIAEgASABIAEgASABIAEwARABEAEwATABUAFQAWABYAFgAWABYA
FgAWABYAFwAXABcAGAAZABkAGwAbABsAGwAaABsAGwAcABwAHAAcAB0AHQAfACEAIgAl
ACYAJwAoACoAKwAuADAALwAyADQANgA7AD0APwBBAEIARABHAEkATgBQAFIAVABVAFcA
WQBaAFsAXwBgAGMAYwBkAGQAZABnAGcAZQBkAGMAYABcAFkAVwBSAE8ASwBHAEQAQAA9
ADcAMwAxAC4ALgArACkAKAAmACQAIgAhAB4AHAAaABgAGQAaABoAGgAYABgAFwAWABgA
GAAYABgAFgAWABYAFgAUABMAEwATABQAFQAWABcAFwAYABgAGAAYABcAFwAWABYAFgAW
ABcAFQAVABUAFQAWABcAGQAaABgAGAAXABcAGQAZABkAGgAZABkAGQAWABgAGQAZABsA
HQAcABwAHAAcABwAHQAeAB4AHQAdAB0AHwAfAB8AHgAcABwAHAAcAB4AHgAeAB4AHgAd
AB0AHQAdAB0AHQAdABwAHAAcABwAHAAdAB0AHAAeAB8AHwAeACAAHgAeAB4AHQAdABwA
HAAcABwAHAAbABsAGwAbABwAHwAfAB8AHwAcABsAGwAcABwAHAAbABsAHQAdAB4AHwAc
ABsAGgAbABwAHQAeACAAIAAhACIAIwAjACQAJAAmACYAJgAmACgAJwAnACgAJwAoACgA
KAAnACQAIgAgACEAIgAjACUAIwAjACMAIwAlACYAJgAmACcAJwAnACcAJgAkACEAHwAe
ABsAGQAYAAsAAQD4/+7/4//a/9L/yf/I/8f/xv/F/8T/w//C/8H/wf/B/8H/wv/C/8L/
wv/C/8L/w//D/8P/wf/B/8H/wv/A/7//v/+//8D/wP/C/8n/0f/g//P/BgAXADIAVgB7
AKAAwwDdAO0A9gD6APIA4QDGAKkAhgBmAEYAKQARAAMA+v/z/+//7P/n/+H/3P/Y/9b/
1v/U/9L/0f/Q/9D/0P/Q/9D/0P/P/8//zv/O/8z/zf/N/83/z//Q/9H/0f/R/9H/0v/S
/9L/0v/S/9L/0P/Q/9D/0f/S/9P/1v/X/9X/1f/W/9b/1v/W/9b/1v/Y/9j/2f/Z/9n/
2v/b/9v/3//f/9//3//g/+H/4f/i/+b/5v/m/+f/5//p/+v/7P/t/+7/7//w//L/8//2
//j/+v/+/wEABAAFAAcACQALABAAEgAVABcAGAAaABwAHgAjACUAJwAoACkALQAuADEA
MQAyADIAMgAzADMAMQAwAC4AKgAlACEAIAAcABoAFwAVABIADgALAAUAAQD///z//P/5
//f/9v/0//L/8P/v/+//7v/t/+z/6v/q/+n/6P/q/+r/6f/o/+r/6v/q/+r/6P/o/+j/
6P/q/+n/6f/p/+v/6//r/+v/6//s/+z/7P/u/+3/7f/s/+r/6v/q/+v/6//r/+v/6//r
/+v/7P/s/+z/7P/r/+v/7//v/+//8P/v/+//7//s/+7/7//v//H/8f/w//D/8P/w//D/
8f/y//P/8//0//X/8//z//P/8v/0//T/9P/0//T/9P/0//T/9P/z//P/8//1//X/9f/1
//L/8v/y//L/8v/z//P/8v/0//X/9f/0//T/8v/y//L/8//z//L/8v/y//L/8v/x//L/
8//0//b/9v/1//T/8//0//P/8//0//b/9v/1//X/9v/1//X/9f/2//f/9//3//f/+P/4
//f/9v/0//T/9v/2//b/9v/4//j/+f/6//////8AAAAAAAAAAAAAAAACAAEAAQACAAMA
BAAEAAQAAwAAAP7//P/8//z//P/9//////////////8AAAAAAAABAAEAAQABAAEAAAD+
//3//P/5//f/9v/2//f/+f/6//j/+P/5//n/+f/5//n/+f/3//f/9//3//n/+f/5//r/
+P/4//j/+P/4//n/+f/5//r/+//8//7//P/5//v/+//4//b/+v/9/wUAEAAjADYARwBe
AH4ApQDIAOsACwEfASgBMAEuASMBDAHxAM4ArACMAHEAVwBDADgALwAnACAAGwAZABQA
EgAMAAgACAAIAAcABgAGAAQABAAEAAQAAwADAAIAAgACAAMAAwADAAQABAAEAAMAAQAB
AAIAAgAEAAQABAAEAAMAAgABAAEAAwADAAUABQAFAAUABgAGAAYABgAGAAYABgAGAAcA
BwAHAA==
         </WaveFormData>
      </LeadData>
   </Waveform>
</RestingECG>
