# Supplementary material for: Detection of Left Atrial Enlargement Using a Convolutional Neural Network-Enabled Electrocardiogram
Source: Front Cardiovasc Med. 2020 Dec 17;7:609976. doi: 10.3389/fcvm.2020.609976 (PMC7773668; doi:10.3389/fcvm.2020.609976)
Supplement: Supplementary file 4 [file Data_Sheet_4.ZIP › normal3/1802031895_1311_0000000Q.XML]

<?xml version="1.0" encoding="Windows-1252"?>
<!DOCTYPE RestingECG SYSTEM "restecg.dtd">
<RestingECG>
   <PatientDemographics>
      <PatientID>1802031895</PatientID>
      <PatientAge>67</PatientAge>
      <AgeUnits>Years</AgeUnits>
      <Gender>Female</Gender>
      <PatientLastName>lizhili</PatientLastName>
   </PatientDemographics>
   <TestDemographics>
      <DataType>Resting</DataType>
      <Site>1</Site>
      <AcquisitionDevice>MAC55</AcquisitionDevice>
      <Status>Unconfirmed</Status>
      <Priority>Normal</Priority>
      <AcquisitionTime>10:35:57</AcquisitionTime>
      <AcquisitionDate>08-05-2016</AcquisitionDate>
      <CartNumber>1</CartNumber>
      <AcquisitionSoftwareVersion>009C</AcquisitionSoftwareVersion>
      <XMLSourceVersion>MAC5000 v1.0</XMLSourceVersion>
   </TestDemographics>
   <RestingECGMeasurements>
      <VentricularRate>72</VentricularRate>
      <AtrialRate>72</AtrialRate>
      <PRInterval>164</PRInterval>
      <QRSDuration>74</QRSDuration>
      <QTInterval>370</QTInterval>
      <QTCorrected>405</QTCorrected>
      <PAxis>52</PAxis>
      <RAxis>37</RAxis>
      <TAxis>44</TAxis>
      <QRSCount>12</QRSCount>
      <QOnset>224</QOnset>
      <QOffset>261</QOffset>
      <POnset>142</POnset>
      <POffset>194</POffset>
      <TOffset>409</TOffset>
      <ECGSampleBase>500</ECGSampleBase>
      <ECGSampleExponent>0</ECGSampleExponent>
   </RestingECGMeasurements>
   <Diagnosis>
      <Modality>Resting</Modality>
         <StatementCount>3</StatementCount>
         <LabelText>12SL ��ϳ���</LabelText>
      <DiagnosisStatement>
         <StmtFlag>ENDSLINE</StmtFlag>
         <StmtText>�������</StmtText>
      </DiagnosisStatement>
      <DiagnosisStatement>
         <StmtFlag>ENDSLINE</StmtFlag>
         <StmtText>�������� T ���쳣</StmtText>
      </DiagnosisStatement>
      <DiagnosisStatement>
         <StmtFlag>ENDSLINE</StmtFlag>
         <StmtText>�쳣 ECG</StmtText>
      </DiagnosisStatement>
   </Diagnosis>
   <Waveform>
      <WaveformType>Rhythm</WaveformType>
      <WaveformStartTime>0</WaveformStartTime>
      <NumberofLeads>8</NumberofLeads>
      <SampleType>CONTINUOUS_SAMPLES</SampleType>
      <SampleBase>500</SampleBase>
      <SampleExponent>0</SampleExponent>
      <HighPassFilter>16</HighPassFilter>
      <LowPassFilter>150</LowPassFilter>
      <ACFilter>NONE</ACFilter>
      <LeadData>
         <LeadByteCountTotal>10000</LeadByteCountTotal>
         <LeadTimeOffset>0</LeadTimeOffset>
         <LeadSampleCountTotal>5000</LeadSampleCountTotal>
         <LeadAmplitudeUnitsPerBit>4.88</LeadAmplitudeUnitsPerBit>
         <LeadAmplitudeUnits>��V</LeadAmplitudeUnits>
         <LeadHighLimit>2147483647</LeadHighLimit>
         <LeadLowLimit>268435456</LeadLowLimit>
         <LeadID>I</LeadID>
         <LeadOffsetFirstSample>0</LeadOffsetFirstSample>
         <FirstSampleBaseline>0</FirstSampleBaseline>
         <LeadSampleSize>2</LeadSampleSize>
         <LeadOff>FALSE</LeadOff>
         <BaselineSway>FALSE</BaselineSway>
         <ExcessiveACNoise>FALSE</ExcessiveACNoise>
         <MuscleNoise>FALSE</MuscleNoise>
         <LeadDataCRC32>898942049</LeadDataCRC32>
         <WaveFormData>
AAAAAAAAAAD+//7//v/+/wAAAAAAAAAA/v/+//7//v8AAAAAAAAAAP7//v/+//7//v/+
//7//v/+//7//v/+//z//P/8//z/+v/6//r/+v/4//j/+P/4//j/+P/4//j/+P/4//j/
+P/4//j/+P/4//b/9v/2//b/9v/2//b/9v/0//T/9P/0//b/9v/2//b/9v/2//b/9v/0
//T/9P/0//X/9v/3//j/9v/2//b/9v/4//j/+P/4//r/+v/6//r/+v/6//r/+v/8//z/
/P/8//r/+v/6//r//P/8//z//P/8//z//P/8//r/+v/6//r//P/8//z//P/6//r/+v/6
//r/+v/6//r//P/8//z//P/7//r/+f/4//r/+v/6//r/+P/4//j/+P/6//r/+v/6//r/
+v/6//r/+v/6//r/+v/4//j/+P/4//r/+v/6//r/+v/6//r/+v/4//j/+P/4//r/+v/6
//r/+f/4//f/9v/4//j/+P/4//j/+P/4//j/9v/2//b/9v/0//T/9P/0//X/9v/3//j/
9v/2//b/9v/5//n/+P/4//n/+f/6//r/+v/6//r/+v/8//z//P/8//v/+//7//3//v//
/wAAAQABAAMAAwAEAAUABQAFAAYABAAEAAQABAAFAAYABwAJAAgACAAHAAUAAwADAAEA
AAD9//n/9//2//j/+f/5//n/+f/4//f/9v/2//b/9v/2//b/9v/2//b/9v/2//b/9v/2
//X/9f/1//T/9P/0//P/8//1//X/9P/2//T/9P/3//j//v8GABAAHwAzAEcAWwBzAIgA
lACbAJwAkACBAHUAawBZAEMALQAZAA4ABQABAAAAAQD+//v/+f/8//3/+f/3//f/9v/2
//b/9P/0//T/9f/1//X/9P/0//T/9P/0//T/9P/0//T/9P/1//X/9f/2//X/9f/z//P/
9f/1//X/9f/1//X/9f/1//X/9P/0//T/9P/0//X/9f/0//T/9P/0//T/9P/1//X/9//3
//f/9//1//X/9f/1//b/9v/3//f/9f/3//f/9//3//f/9//3//n/+f/6//r/+P/4//j/
+f/8//3//f/9//3//f/9//7//f/9//3//f///wAAAAABAAEAAgACAAAAAAABAAMAAwAC
AAIAAQABAAEAAQABAAEAAwACAAIAAgD///7//f/8//3//f/+///////9//z//P/8//z/
/P/8//z//P/6//r/+P/4//j/+P/6//n/+f/5//f/9f/3//f/+P/2//j/+P/1//X/9f/1
//f/9//3//f/9//3//f/+P/4//j/9//2//b/9v/3//f/9//3//f/+P/4//j/+P/4//r/
+//7//v/+v/6//r/+v/6//r/+v/6//v/+//7//v/+//7//z//P/9//3//v/+//z//f/9
//3//f/9//3//P/+//7//v/+//7//v/+//3/+//7//v/+//7//v/+//7//v/+//7//r/
+v/6//r/+v/6//r/+v/5//v/+//7//v/+f/5//j/+P/4//j/+P/4//r/+P/4//j/+v/6
//r/+v/6//r/+v/6//r/+v/6//r/+v/6//j/+P/3//f/9//3//n/+f/5//n/+f/5//j/
+v/6//r/+v/6//r/+//7//r/+v/7//v/+v/6//r/+v/8//z//P/8//r/+v/7//v/+//9
//7///8CAAMAAwAFAAUABgAHAAcABwAIAAgACAAIAAgACAAIAAYABwAIAAgABwAFAAUA
BQADAAIA///7//v/+v/6//v/+f/5//n/+P/5//j/+P/4//b/9v/2//b/9v/2//b/9v/4
//j/+P/3//X/9f/2//b/9v/1//X/9f/1//L/9P/2//j/+f/8/wIACgAWACsAPwBPAGMA
dQCEAJAAkwCQAIgAeQBtAGMAUQA7ACMAEwAKAAUAAwAEAAEA/v//////+v/3//f/9//3
//b/9v/2//b/9v/2//f/9f/1//T/9P/2//b/9v/2//T/9P/0//T/9f/1//X/9v/3//f/
9f/1//f/9//3//f/9//3//f/9//1//T/9P/0//b/9v/3//f/+P/4//j/+P/2//b/9//3
//f/9//3//f/9//3//f/9//3//j/+v/7//r/+//6//n/+f/5//n/+f/6//v//f/+//z/
/P/8//3//P/9//3//f/9//3//f/+////////////AQACAAIAAwADAAQABAACAAIAAwAF
AAUABAAEAAMAAwABAAEAAQABAAMAAgACAAIAAgACAAIAAgAAAP///////wEA///+//7/
/P/8//z//P/8//z/+v/6//r/+v/6//r/+v/5//n/+f/5//f/+f/5//r/+P/6//r/+f/5
//n/+f/5//n/+f/5//n/+f/5//r/+v/6//n/+P/4//j/+f/5//n/+f/5//r//P/8//z/
/P/6//v/+//7//z//P/8//z//v/+//7//v/9//3//f/9//////8AAAAA/////wAAAAD+
/////////wEAAQABAAAA/v/+//7//v/+//7//v/9///////////////////////9//3/
/f/8//7//v/+//7//v/+//7//f/9//3//f/9//3//f/8//z//P/8//z//P/+//z//P/8
//z//P/8//z//P/8//z//P/8//z//P/8//7//v/8//z//f/9//3//f/7//v/+//7//3/
/f/9//3//f/9//3//f/+//z//P/8//z//v/+///////+//7//////wAAAAAAAAAAAAAA
AAAAAAACAAIAAwADAAMABQAGAAcABwAHAAYABwAJAAoACwALAA0ADgAOAA4ADgAOAA4A
DgAMAA0ADgAOAA0ACwALAAsACwAKAAcAAwABAAAAAAABAAEAAQABAAAA///+//7//v/+
//7//v/+//z//P/8//z//P/8//z/+//9//3//v/+//7//f/9//3//f/+//r/+v8AAAMA
BAAGAAoAFgAnADkATQBlAH8AkACcAKcArACgAIsAgQB7AGkATwA3ACcAGAANAAcACAAJ
AAQAAQAFAAQAAQD////////+//7//v/6//r/+v/7//v/+//6//r/+v/6//r/+v/6//r/
+v/6//f/9//3//j/+f/5//f/9//5//n/+f/5//n/+f/5//n/+//6//r/+v/4//j/+f/5
//r/+v/6//r/+P/4//n/+f/3//f/9//3//n/+f/5//n/+P/4//n/+f/3//n/+f/5//v/
+//7//v/+f/5//r/+v/8//z//P/9//z//f/9//3/+//7//v//P///////////wEAAgAC
AAMAAwAEAAQAAgAAAAEAAwADAAQABAADAAMAAQABAAEAAQABAAAAAAAAAAIAAgACAAIA
AAD///////8BAP///v/+//7//v/+//7//P/8//r/+v/6//r/+v/6//r/+f/5//n/+f/3
//n/+f/4//b/+P/4//f/9//3//f/+f/5//n/+f/3//f/9//4//r/+v/5//j/+P/4//n/
+f/3//f/9//4//r/+v/6//r/+v/7//v/+//6//r/+v/6//r/+v/6//r/+//7//v/+//7
//v//P/8//n/+f/6//r//P/9//3//f/7//v/+//6//v//P/9//7//v/+//7//f/9//3/
/f/9//z/+//6//n/+v/7//z//P/8//z//P/8//r/+v/6//n/+f/5//n/+f/7//v/+v/6
//j/+P/4//j//P/6//r/+v/6//r/+v/6//j/+P/4//j/+v/6//r/+v/6//r/+P/4//n/
+f/5//n/+//7//v/+//5//n/+f/5//n/+f/5//n//P/8//r/+v/6//r/+v/6//r/+v/7
//v/+v/6//v/+//8//z//P/8//z//P/8//z//v/+///////+/////////wAAAQABAAMA
BQAGAAcABwAJAAoACgAKAAgACAAIAAgACAAJAAoACgAHAAUABQAFAAUABAABAP3/+//6
//r/+//7//v/+//6//v/+v/6//r/+P/4//j/+P/4//j/+P/4//j/+P/4//f/9//3//j/
+P/4//f/9//3//X/9P/0//b/9v/3//z/AgAMABYAIwA3AEsAZwB9AIYAkgCbAJYAiAB5
AGsAXQBPAD0AJwAXAAwABwAFAAIAAQAAAP///f/6//n/+//7//r/+P/3//b/9f/2//f/
+f/4//f/9f/0//b/9v/2//b/9v/2//b/9v/1//X/9f/2//n/+f/3//f/9f/1//X/9f/3
//f/9//3//n/+P/4//j/9v/2//f/9//2//b/9v/2//b/9v/3//f/+f/5//n/+f/5//n/
+f/5//j/+P/5//n/9//5//n/+f/7//v/+//7//n/+f/6//r/+v/6//r/+//8//3//f/9
//3//f/9//7/AAABAAIAAwABAAIAAgADAAMABAAEAAIAAgADAAUABQAEAAQAAwADAAMA
AwADAAMAAwACAAIAAgACAAIAAgACAAIAAQABAAEAAQD///7//v8AAAAAAAAAAP///v/7
//r/+v/6//r/+v/8//v/+//7//v/+f/7//v/+v/4//r/+v/3//f/9//3//f/9//3//f/
9//3//f/+P/4//j/9//2//j/+P/5//n/+f/5//n/+v/6//r/+v/6//r/+//7//v/+v/6
//r/+v/7//z//f/+/////////////////wAAAAD/////AAAAAAAAAQABAAEAAAD///7/
/P/8//z//P/8//7//v/+//3//f/9//3//f/9//3//f/9//////////7//P/8//z//P/8
//z//P/7//v/+//7//v//f/9//z//P/8//z//P/8//7//P/8//z/+v/6//r/+v/6//r/
+v/6//r/+v/6//r//P/8//r/+v/7//v/+//7//v/+//7//v/+//6//r/+v/6//r/+v/6
//v/+//6//r/+//7//z//P/8//z/+v/6//r/+v/8//z//f/9//3///8AAAEAAAABAAEA
AwADAAQABQAFAAcACAAIAAgACAAIAAgACAAGAAcACAAIAAkABwAHAAcABwAGAAMA///7
//r/+v/7//3//f/9//z/+//6//r/+v/4//j/+P/4//j/+P/4//j/+v/6//r/+f/3//f/
+P/4//j/9//3//f/+f/6//j/9v/4//v//P8AAAYAEAAdAC0AQQBTAGUAcgB+AIkAiAB8
AG8AYQBVAEkAOwApABsAEAAFAAEAAgABAP7/+//7//z/+//7//v/+f/4//j/+P/2//b/
9v/3//n/+f/4//j/+P/4//j/+P/4//j/+P/4//n/+f/5//r/+//7//n/+f/5//n/+f/5
//n/+f/5//n/+f/4//j/+P/6//r/+//7//j/+P/4//j/+v/6//v/+//5//n/+f/5//f/
9//3//f/+P/4//n/+f/5//v/+//7//3//f/9//3/+//7//z//P/8//z//P/9//7/////
////////////AAADAAMAAwADAAMABAAEAAUABQAGAAYABAAEAAUABwAHAAUABAACAAEA
AgADAAQABQAEAAIAAQAAAAEAAgADAAQABAADAAMAAwADAAEAAAAAAAAAAAAAAAAAAAAA
AP7//v/8//z//P/8//7//f/9//3//P/5//r/+f/6//j/+v/6//n/+f/5//n/+f/5//n/
+f/5//n/+f/6//r/+v/5//j/+P/4//n/+f/5//n/+f/6//r/+v/6//r/+v/7//v/+//6
//r/+v/6//v//P/9//7//f/9//3//f//////AAAAAP3//f/+//7//P/9//3//f/+////
AAAAAAAAAAAAAAAAAgACAAIAAQAAAP///v/9//3//f/9//3//////////v/8//z//P/8
//7//v/+//3//f/9//3//f/7//v/+v/6//z//P/8//z//v/8//z//P/6//r/+v/6//z/
/P/8//z//P/8//z//P/8//z/+v/6//v/+//7//v//f/9//3//f/7//v/+//7//v/+v/8
//z//P/8//z//P/9//3//P/8//3//f/8//z//P/8//7//v/+//7//v/+///////9////
AAABAAIAAwADAAUABQAGAAcABwAJAAoACgAKAAgACAAIAAgACAAJAAoACgALAAkACQAJ
AAcABgADAP///f/8//z//f/9//3//f/8//v/+v/6//r/+P/4//j/+P/4//j/+P/4//r/
+v/6//n/9//3//j/+P/6//n/+f/5//n/9v/2//j/+v/7//z/AgAKABIAIwA3AEsAXwBz
AIIAjgCVAJQAiAB/AHUAZwBZAEEAKwAdABAABwAFAAQA//8AAAEA///+/////f/5//f/
9v/2//b/9//4//n/+//6//n/9//2//b/9v/2//b/+P/4//j/+P/3//f/9//4//f/9//1
//X/9//3//f/9//3//f/9//3//n/+P/4//j/9v/2//f/9//2//b/9v/2//T/9P/1//X/
9//3//f/9//3//f/9//3//b/9v/3//f/9//5//n/+f/5//n/+f/5//n/+f/6//r/+v/6
//r/+//8//3//f/9//3//f/9//7/AQABAAEAAQABAAIAAgADAAEAAgACAAAAAAABAAMA
AwACAAIAAQABAAEAAQABAAEAAQAAAAAAAAACAAIAAgACAAAA////////AQD///7//v/8
//z//P/8//z//P/6//r//P/8//z//P/6//n/+f/5//n/9//5//n/+v/4//r/+v/3//f/
9//3//f/9//3//f/9//3//f/+P/4//j/9//2//b/9v/3//f/9//3//f/+P/4//j/+P/4
//b/9//3//f/+v/6//r/+v/6//r/+v/6//v/+//7//v/+//7//z//P/7//v//P/8//z/
/f/9//3/+//7//v/+v/6//r/+v/6//z//P/8//v/+f/5//n/+f/6//v//P/9//z/+//6
//j/+v/6//r/+v/8//z//P/7//n/+f/5//n/+//7//r/+v/4//j/+P/4//r/+P/4//j/
+P/4//j/+P/4//j/+P/4//r/+v/6//r/+v/6//j/+P/3//f/9//3//n/+f/5//n/9//3
//f/9//3//f/9//3//j/+P/4//j/+P/2//j/+P/4//j/+P/4//n/+f/4//j/+f/5//r/
+v/6//r/+v/6//r/+v/8//z//f/9//v//f/+////AgADAAMABQAFAAYABwAHAAUABgAG
AAYACAAIAAgACAAGAAcACAAIAAcABQAFAAUABQAEAAEA/f/7//r/+v/7//v/+//7//r/
9//2//b/9v/2//b/9v/2//b/9v/2//b/9v/2//b/9f/3//f/+P/4//b/9f/1//X/9f/y
//L/8v/2//n/+v8CAAwAEgAfADUASQBdAHUAjACWAJsAngCUAIMAeQBtAFkAQQAtAB8A
EAAFAAEAAAD//wAA///7//z/+//3//P/9P/0//X/9v/0//T/9P/1//X/9f/0//T/9P/0
//T/9P/0//T/9P/0//P/8//z//T/9//3//X/9f/z//P/8//z//X/9f/1//X/9f/0//T/
9P/0//T/9f/1//b/9v/2//b/9P/0//X/9f/1//X/9f/1//X/9f/1//X/9P/0//X/9f/3
//n/+f/5//f/9//3//f/9//3//j/+P/4//j/+P/5//r/+//7//v/+//7//v//P/9//3/
/f/9//3//v/+//////8AAAAA/v/8//3//////wAAAAD////////////////9//z//P/8
//7//v/+//7//v/9//3//f/9//v/+v/6//r/+v/6//r/+v/6//j/+P/4//j/+P/4//j/
9//3//f/+f/3//n/+f/2//T/9v/2//f/9//3//f/9//3//f/9//1//X/9f/2//j/+P/3
//b/9P/0//X/9f/1//X/9f/2//j/+P/4//j/9v/3//f/9//6//r/+v/6//j/+P/4//j/
+//7//v/+//5//n/+v/6//n/+f/6//r//P/9//3//f/7//v/+//6//z//P/8//z//P/8
//z/+//7//v/+//7//n/+f/5//n/+//7//v/+v/6//r/+v/6//r/+v/6//n/+f/5//n/
+f/5//n/+P/4//j/+P/4//j/+v/4//j/+P/2//b/9v/2//b/9v/2//b/9//4//n/+v/4
//j/9v/2//f/9//3//f/+f/5//n/+f/4//f/9v/1//b/9//4//n/+f/4//f/9v/4//j/
+P/4//j/+v/6//j/9v/2//b/9v/4//j/+f/5//j/+P/5//n/+P/4//j/+P/6//r/+v/6
//r/+v/7//v/+//9//7///8AAAEAAQADAAMABAAFAAUABwAIAAgACAAIAAgACAAIAAgA
CQAKAAoACQAHAAcABwADAAIA///7//v/+v/6//v/+f/5//n/+P/4//j/+f/6//n/+P/3
//b/9v/2//b/9v/4//j/+P/3//X/9f/2//b/9v/1//X/9f/3//j/9P/0//j/9//4//7/
BgAOAB0AMQBHAF0AcQCCAJAAnQCeAJQAgwB3AGsAWQBDAC8AIQASAAkABQAGAAMA/v/7
//v//P/9//v//f/8//r/+f/4//b/9v/2//f/9//3//b/9v/2//b/9v/2//b/9v/2//b/
9//3//f/+P/3//f/9f/1//X/9f/1//X/9//3//f/9//5//j/+P/4//b/9v/3//f/+P/4
//j/+P/4//j/+f/5//f/9//3//f/+f/5//n/+f/4//j/+f/5//n/+//7//v//f/9//3/
/f/8//v/+//6//v//P/9/////v////////8BAAEAAQACAAEAAQABAAEAAQACAAIAAwAF
AAYABgAEAAQABQAHAAcABgAGAAUABQAFAAUABQAFAAMAAgACAAIABAAEAAQABAACAAEA
AQABAAMAAQAAAAAAAAAAAAAAAAD+//7//P/8//7//v/+//7//P/7//v/+//7//n/+//7
//z/+v/8//z/+v/5//j/9//4//n/+v/7//r/+f/4//j/+v/6//n/+P/2//b/9//3//X/
9f/1//b/+P/4//j/+P/4//n/+f/5//z//P/8//z/+v/6//r/+v/5//n/+f/5//n/+f/6
//r/+f/5//r/+v/8//3//f/9//v/+//7//r/+v/6//r/+v/6//r/+v/5//n/+f/5//n/
+f/5//n/+f/3//f/9//2//j/+P/4//j/9v/2//b/9f/3//f/9//3//X/9f/0//T/9v/2
//b/9v/3//T/8//y//P/9P/1//b/9P/0//T/9P/0//T/9P/0//b/9v/0//T/9P/z//L/
8f/z//P/8//z//P/8//z//P/9f/1//H/9P/0//T/9P/0//L/8v/z//P/9P/0//X/9f/2
//b/9v/2//b/9v/2//b/9P/0//X/9f/3//n/+v/7//r/+//7//3//f/+//////8BAAIA
AgACAAIAAgACAAIAAAABAAIAAgABAP////////3//P/5//X/9f/0//T/9f/3//f/9//2
//P/8v/y//L/8P/w//D/8P/y//L/8v/y//L/8v/y//H/8//z//T/9P/y//H/8f/x/+//
8P/w//D/8P/z//b//P8EABAAIwA1AEcAXQBvAHoAhgCLAIIAdABrAGEAUwBBAC0AGwAN
AAAA+//9//z/9//0//f/9//2//P/8//1//X/9P/0//T/8P/w//D/8f/v/+//7v/u//D/
8P/w//D/8P/w//D/8P/v/+//7//w//H/8f/v/+//7f/t/+3/7f/x//H/8f/x/+//7v/u
/+7/8P/w//H/8f/w//D/8P/w//D/8P/x//H/8f/x//H/8f/v/+//7//v//D/8P/x//H/
8f/z//P/8//z//P/8//z//X/9f/2//b/9P/0//T/9f/2//f/9//3//f/9//3//j/+f/5
//n/+f/7//z//P/9//v//P/8//r//P/9///////+//7//f/9//3//f/9//3/+//6//r/
+v/4//j/+P/4//r/+f/5//n/+f/3//b/9v/2//b/9v/2//j/+P/2//b/9P/0//T/9P/0
//P/8//z//P/8f/z//P/8P/u//D/8P/x//H/8f/x/+//7//v/+//7//v/+//8P/w//D/
7//u//D/8P/x//H/8f/x//H/8v/y//L/8v/y//L/8//z//P/9P/0//T/9P/0//T/9P/0
//X/9f/1//X/9//3//j/+P/1//X/9v/2//b/9//3//f/9f/1//X/9P/0//T/9P/0//T/
9P/0//P/9f/1//X/9f/1//X/9f/1//X/9f/1//T/8//y//H/8P/x//L/8//z//P/8//z
//P/8//z//L/8v/w//D/8P/w//T/8v/y//L/8v/y//L/8v/w//D/8P/w//D/8P/w//D/
7v/u/+z/7P/u/+//8P/x/+//7//v/+//7//v/+//7//x//H/8f/x//L/8v/y//L/8v/u
//D/8P/w//D/8P/w//H/8f/w//D/8f/x//T/9P/0//T/9P/0//T/9P/y//L/8//z//P/
9f/2//f/+v/7//v//f/8//z//P/7//z//v///wAA/v/+//7//v/+////AAAAAP///f/9
//3/+//6//f/8//x//D/8P/x//P/8//z//L/7//u/+7/7v/w//D/8P/w/+//7v/t/+z/
7v/u/+7/7f/t/+3/7v/u/+7/7f/t/+3/7f/s/+z/7P/w//H/9P/4/wIADgAfADMARwBb
AG8AgACOAJcAlACEAHUAbQBjAE0ANQAfAA8ABAD9//f/9v/1//T/8//z//T/8f/v/+//
8f/w//D/8P/t/+z/6//r/+v/6//q/+r/7P/s/+z/7P/s/+z/7P/s/+3/7f/t/+7/7f/t
/+v/6//p/+n/6f/p/+3/7f/t/+3/6//q/+r/6v/q/+r/6//r/+z/7P/s/+z/6v/q/+v/
6//t/+3/7f/t/+v/6//r/+v/7P/s/+3/7f/r/+3/7f/t/+//7//v/+//7//v//D/8P/w
//D/8P/x//L/8//z//P/8//z//P/9P/z//P/8//z//P/9P/0//X/9//4//j/9v/0//X/
9//3//b/9v/1//X/9//3//f/9//3//b/9v/2//T/9P/0//T/9v/1//X/9f/1//P/8v/y
//D/8P/w//D/8v/y//D/8P/w//D/8P/w/+7/7f/t/+3/7//t/+//7//u/+z/7v/u/+3/
7f/t/+3/7f/t/+3/7f/v/+//7//w/+7/7v/t/+z/7P/s/+3/7f/v/+//7//w/+7/7v/u
/+7/7v/v/+//7//y//L/8v/y//L/8v/y//L/8//z//P/8//y//H/8f/w//H/8f/y//L/
8P/x//H/8f/z//P/8//y//L/8v/y//L/8P/w//D/7//x//H/8f/x//P/8//z//P/8f/x
//H/8P/w//D/8P/w/+7/7v/u/+3/7//v/+//7//t/+3/7P/s/+7/7v/u/+7/8P/u/+7/
7v/s/+z/7P/s/+3/7v/v//D/8P/w//D/8P/v/+7/6//q/+3/7f/t/+3/6//r/+v/6//r
/+v/6//r/+3/7f/t/+3/7v/u/+7/7v/u/+7/7v/u/+z/7P/t/+3/7P/s/+3/7f/u/+7/
7v/u//D/8P/w//D/8P/w//H/8f/v//H/8v/z//T/9f/1//f/9//4//n/+f/5//r/+v/6
//r/+v/6//r/+v/7//z//P/9//v/+//7//f/9v/z/+//6//q/+r/6//t/+3/7f/s/+v/
6v/q/+r/6v/q/+r/6v/q/+r/6v/q/+r/6v/q/+n/6f/p/+r/6v/q/+n/6f/p/+n/6v/q
/+j/6P/n/+r/8P/6/wYAGQAvAEEAVwBrAHgAggCNAIwAegBtAGcAVwBDAC8AHQALAP7/
9//z//L/8f/w/+//7f/s/+v/6//t/+3/7P/s/+z/6P/o/+j/6f/p/+n/6P/o/+r/6v/q
/+r/6f/o/+f/5v/n/+f/5//o/+n/6f/n/+f/5f/l/+X/5f/p/+n/6f/p/+n/6P/o/+j/
6P/o/+n/6f/m/+b/5v/m/+j/6P/p/+n/6f/p/+n/6f/n/+f/5//n/+b/5v/n/+f/5//p
/+n/6f/p/+n/6f/p/+v/6//s/+z/7P/s/+z/7f/u/+//7//v/+3/7f/t/+7/7//v/+//
7//v//D/8P/x//H/8v/y//D/8P/x//P/8//y//L/8f/x/+//7//v/+//8f/w//D/8P/w
//D/8P/w/+7/7f/t/+3/7f/r/+r/6v/q/+r/6v/q/+r/6v/o/+j/6P/o/+j/6P/o/+f/
5//n/+f/5f/n/+f/5v/k/+b/5v/l/+X/5f/l/+P/4//j/+P/5f/l/+X/5v/m/+b/5f/k
/+T/5P/l/+X/5f/l/+X/5v/m/+b/5v/m/+b/5//n/+f/5v/m/+b/5v/o/+j/6P/o/+n/
6f/p/+n/6f/p/+r/6v/p/+n/6v/q/+j/6f/p/+n/6f/p/+n/6P/m/+b/5v/m/+j/6P/o
/+f/5//n/+f/5//n/+f/5//n/+f/5//n/+b/5P/k/+T/5P/k/+T/5P/j/+X/5f/l/+X/
5f/l/+T/5P/i/+L/4v/i/+T/4v/i/+L/4v/i/+L/4v/i/+L/4v/i/+L/4v/i/+L/4P/g
/97/3v/g/+H/4v/j/+L/4f/g/9//5f/e/+D/4P/g/+D/4v/i/+P/4//g/+D/4f/h/+T/
5P/k/+T/4//i/+H/4P/i/+L/4//j/+P/5f/m/+f/5v/n/+f/6f/r/+z/7f/t/+v/7P/s
/+z/6v/q/+r/6v/s/+3/7v/u/+3/6//r/+v/6f/o/+X/4f/f/97/3v/f/9//3//f/97/
2//a/9r/2v/c/9z/3P/c/9z/3P/c/9z/2v/a/9r/2f/b/9v/3P/c/9r/2f/Z/9n/1//Y
/9r/2v/a/93/4P/m/+7//P8NAB8AMwBHAFkAZgByAHUAbABgAFUASwA9ACkAFQADAPP/
5v/j/+X/4v/d/97/3//d/9r/2f/Z/9n/2f/Y/9j/2P/W/9b/1v/X/9f/1//W/9b/1P/U
/9T/1P/U/9T/1P/U/9P/0//T/9T/0//T/9H/0f/T/9P/0//T/9P/0//T/9P/1f/U/9T/
1P/S/9L/0//T/9L/0v/S/9L/0P/Q/9H/0f/R/9H/0f/R/9P/0//T/9P/0v/S/9P/0//R
/9P/0//T/9H/0f/R/9H/0v/T/9X/1v/U/9T/1P/V/9T/1f/V/9X/1v/X/9j/2v/Z/9f/
2f/Z/w==
         </WaveFormData>
      </LeadData>
      <LeadData>
         <LeadByteCountTotal>10000</LeadByteCountTotal>
         <LeadTimeOffset>0</LeadTimeOffset>
         <LeadSampleCountTotal>5000</LeadSampleCountTotal>
         <LeadAmplitudeUnitsPerBit>4.88</LeadAmplitudeUnitsPerBit>
         <LeadAmplitudeUnits>��V</LeadAmplitudeUnits>
         <LeadHighLimit>2147483647</LeadHighLimit>
         <LeadLowLimit>268435456</LeadLowLimit>
         <LeadID>II</LeadID>
         <LeadOffsetFirstSample>0</LeadOffsetFirstSample>
         <FirstSampleBaseline>0</FirstSampleBaseline>
         <LeadSampleSize>2</LeadSampleSize>
         <LeadOff>FALSE</LeadOff>
         <BaselineSway>FALSE</BaselineSway>
         <ExcessiveACNoise>FALSE</ExcessiveACNoise>
         <MuscleNoise>FALSE</MuscleNoise>
         <LeadDataCRC32>66269594</LeadDataCRC32>
         <WaveFormData>
/P/8//z//P/6//r/+v/6//v//P/9//7//v/+//7//v/+//7//v/+//7//v/+//7//v/+
//7//v8AAAAAAAAAAP7//v/+//7//P/8//z//P/8//z//P/8//r/+v/6//r/+P/4//j/
+P/4//j/+P/4//f/9v/1//T/9v/2//b/9v/0//T/9P/0//b/9v/2//b/9v/2//b/9v/0
//T/9P/0//X/9v/3//j/9v/2//b/9v/4//j/+P/4//r/+v/6//r/+P/4//j/+P/5//r/
+//8//r/+v/6//r/+v/6//r/+v/6//r/+v/6//j/+P/4//j/+f/6//v//P/6//r/+v/6
//j/+P/4//j/+P/4//j/+P/2//b/9v/2//j/+P/4//j/9v/2//b/9v/4//j/+P/4//j/
+P/4//j/9v/2//b/9v/2//b/9v/2//T/9P/0//T/9v/2//b/9v/2//b/9v/2//T/9P/0
//T/9P/0//T/9P/0//T/9P/0//T/9P/0//T/9P/0//T/9P/y//L/8v/y//P/9P/1//b/
9f/0//P/8v/z//T/9v/5//n/+//9//3/+//7//v/+//8//7///8BAP7//v/9//z/AQAD
AAcACwAKAAwADAAMAAgABwAGAAUABQADAAIAAgACAAAA/v/8//3//P/8//3/+//7//n/
9//2//X/9P/z//T/9f/3//j/9//2//T/8//0//T/9f/0//P/8v/x//D/8P/x//H/8f/y
//P/8//0//H/8f/w/+7/7f/w//L/8f/x//H/8f/z//X/9f/6/wIADwAiADYATABjAHMA
fQCEAIkAiACFAH0AeAB2AGoAVwBGADwAMgAoACIAGAAPAAgABAABAP//+v/3//f/9v/2
//X/8//x//D/7//x//H/7//v//L/8//z//P/8P/w/+//7//x//D/8P/y//L/8v/y//L/
8v/y//L/8v/0//T/9P/1//T/8//y//D/8f/y//P/9P/z//L/8//w//L/8v/y//L/9P/1
//X/9f/y//L/8v/y//P/9P/2//f/9f/2//b/9v/2//b/9v/2//b/9v/2//f/9v/1//L/
8//2//j/+v/7//n/+f/5//n//P/8//z//f/8//3//f/9//z//P/8//z//P/8//3/AAAA
AAAAAQABAP7//v/+//7/AQABAAEAAQD+//3//P/7//7///8BAAIAAAAAAP///v/9//3/
/f/9//3//f/9//3/+f/5//n/+f/5//r/+//8//j/+P/5//n/9//3//f/9//6//r/+v/6
//j/+P/4//j/+f/5//r/+v/4//j/+P/4//j/+P/4//n/+v/7//z//f/7//r/+f/4//r/
+//8//3//f/9//z/+//9//3//v/+/wEAAQABAAEAAAD///7//f/9//7///8BAAAA///+
//v/+//8//z//f////7//v/+//7//f/9//3//f/+//7//f/9//3//f/9//3//f/8//z/
/v/+//z//P/9//z/+//5//r/+//8//3/+//7//r/+v/6//r/+v/6//z//f/9//3//P/6
//j/9//4//n/+v/7//r/+v/6//r/+P/4//f/9//3//f/9//3//f/9//3//f/+f/5//r/
+P/4//j/+P/4//j/+P/4//v//f/9////AAD///7//f/+////AAACAAAAAQABAAIAAgAC
AAQABQAKAA0ADgAQABAAEAAOAA0ACgAJAAkABwAGAAYABgAEAAIAAAD///7//v//////
///7//n/+P/3//j/9//3//f/9v/2//b/9v/1//X/9f/0//b/9P/0//T/9P/0//T/9f/3
//f/9//3//T/9P/0//X/8//y//H/8P/0//P/8//1//f/9//3//f//P8GABkALgBCAFoA
aQB1AH8AhgCJAIwAhwB9AHwAegBoAFEARAA6ADAAKAAiABgAEQAMAAYAAQD7//r/+f/7
//r/+v/5//b/9f/1//X/9P/z//D/7//x//P/9P/1//L/8v/x//H/8//y//L/9P/y//L/
8v/y//T/9P/0//T/9v/2//b/9//0//P/8v/w//P/9P/1//b/9P/0//b/9P/0//T/9P/0
//T/9f/1//X/8v/y//L/8v/z//T/9v/3//X/9v/2//b/9v/2//b/9v/4//j/+P/5//j/
9//0//X/9v/4//r/+//5//n/+f/5//r/+v/6//v//P/9//3//f/+//7//v/+//7//v//
/wIA/v/+///////+//7//v/+/wEAAQABAAEA////////////////AAAAAAAAAAD///7/
+//7//v/+//9//3//f/9//n/+f/5//n/+f/6//v//P/5//j/+P/3//f/9//3//f/+P/4
//j/+P/2//b/9v/2//b/9//5//r/+P/4//j/+P/4//j/+P/5//v/+//7//v/+v/6//r/
+v/9//3//f/9//3//f/8//v//f/9//7//v////////////3//f/9//3//v/+//7/////
///////9//v//P/8//3////+//7//v/8//v/+//7//3//v/+//3//f/9//3//f/7//v/
+v/6//z//P/6//r/+v/6//r/+f/7//v/+//7//v/+//6//r/+P/4//j/+P/6//v/+//7
//n/+P/3//f/+f/5//n/+f/4//j/+P/4//r/+v/5//n/+//7//v/+//6//n/+P/3//j/
+f/6//v/+v/6//j/+P/4//j/+P/4//j/+v/6//r/+v/5//v/+//9/wEAAQABAAEAAQAB
AAEAAgAEAAUABQAGAAYABgAIAAkACgANAA4AEAARABIAEQARAA8ADQAMAAkACAAIAAgA
BgAGAAQAAwACAAAAAQABAAEAAQD///7//f/6//n/+f/5//z//P/8//z/+//7//v/+v/6
//j/+P/4//j/+P/4//n/9//3//f/9//3//j/+f/7//3//P/7//r/9v/3//X/9f/5//3/
//8BAAAACAAXACgAOgBSAGsAfQCJAJIAlwCQAIkAgwCCAHwAcgBjAFQASAA8ADAAKgAk
ABcAEAAOAAsABwAEAAMAAAD+//3/+//8//v/+//7//n/+f/3//f/9v/3//f/9//3//j/
+P/5//j/9v/1//b/+P/4//j/+P/4//j/+P/4//b/9v/2//f/+f/5//n/+P/3//b/9f/0
//X/9v/5//j/9v/2//b/9v/0//X/9f/1//f/+P/5//r/+f/4//j/9//3//j/+P/4//j/
+P/4//j/9v/2//b/9//5//n/9//5//f/+P/5//n/+f/5//n/+f/6//r/+v/7//r/+//7
//v//v/+//7//v/+//7///8CAAAAAAABAAEAAAAAAAAAAAD//////////wAAAQACAAMA
AgABAAEAAAACAAIAAQAAAP3//f/9//3/+//7//v/+//6//v//P/9//v/+v/5//j/9//4
//r/+//3//f/9//3//b/9v/2//b/9//4//n/+v/3//f/+P/4//r/+v/6//r/+v/6//r/
+//6//n/+P/3//r/+v/6//r/+f/5//n/+f/7//v/+v/5//v/+//8//z//P/7//r/+f/6
//v//P/9//r/+v/6//v//P/9//7//f/7//z//P/9//3//P/8//z//P/7//v/+//7//z/
/P/7//r/+f/4//f/+P/5//n/+v/4//j/9v/2//r/+v/6//n/9//3//f/9//5//n/+P/4
//j/+P/4//j/+P/5//n/+f/7//r/+f/5//f/9//3//f/+v/6//r/+v/4//j/9//3//f/
9//3//f/+f/5//n/+f/4//f/9v/1//j/+P/4//j//P/6//b/9v/4//j/+P/4//r/+v/6
//r/+f/7//v//f///////////////////wAAAAABAAEAAgAEAAQABgAHAAgACwAMAA4A
DgAOAAwACwAMAAsACwAJAAYABgAGAAQAAgAAAP///v/8//3//f/9//3/+//6//n/+v/5
//n/+f/5//j/9//2//b/9//4//j/9v/0//T/9P/0//T/9P/1//P/8//z//P/8v/y//L/
8//0//T/9P/0//L/7//v/+//8//3//v/+//+/wQAEQAiADgAVgBrAHMAfQCKAI8AigCB
AHUAcAByAGoAVwBGAD4ANgAqACAAFgAPAAoABgABAAEA/v/7//n/+P/4//f/9//3//j/
+f/4//f/9P/z//b/9//3//f/9v/2//X/9f/1//T/9P/2//b/9v/2//b/9P/0//T/9P/0
//T/9P/1//b/9//4//j/9v/2//b/9v/0//T/9v/0//b/9v/2//b/9v/3//f/9//4//j/
+P/4//b/9v/3//f/9//4//j/+P/6//r/+v/6//j/+P/4//n/+//7//n/+//5//r/+//7
//v/+//7//v//v/+//7//////////v/9/wAAAAAAAAAA/v/+////AgACAAIAAwADAAAA
AAAAAAAAAQABAAEAAQADAAMAAwADAAEAAQACAAIAAAAAAP///v/+////AAABAAAA///+
//3//f/9//3//f/8//z//P/8//r/+v/7//v/+//7//v/+//7//r/+f/4//n/+v/7//z/
+f/5//r/+v/6//r/+v/6//v//P/9/////v/9//z/+//+//7//v/+//3//f/9//3/////
//7//f//////AAAAAAEAAQABAAEAAQABAAEAAQD+//7//v///wAAAQACAAEAAQACAAIA
AwACAAAA///+//////8AAAEA//8AAAAA///9//3//f/9//7//////wAA///+//v/+v/9
//7///////3//f/9//3/+//7//r/+v/7//z//f/+//z//f/9//3////+//3//f/8//v/
+v/5//z//P/8//z//P/8//v/+//7//v/+//7//3//f/9//3/+//8//r/+v/6//r/+//8
//3//v/9//////8BAAUABQAFAAUABQAFAAUABgAFAAUABAAEAAUABgAJAAsADAAPABAA
EgAUABQAEgARABIAEQARAA8ADAAMAAwACgAIAAYABQAEAAQABQAFAAUAAwABAAAA//8A
AP///////////v/9//z//P/9//7//v/8//r/+v/6//j/+P/4//n/+v/7//z//f/6//r/
+v/7//v/+v/5//j/+v/7//n/9f/3//v//f/9/wAABgARACIAOABQAGcAdQCBAIwAkwCQ
AIsAgQB4AHYAcgBjAFAARAA6AC4AJgAcAA8ACAAGAAMAAQACAAEAAAD+//3/+//6//n/
+f/5//v/+//5//n/+f/5//j/9//4//j/9//3//n/+P/4//r/+P/4//j/+P/5//r/+//8
//v/+v/5//n/+f/5//n/+P/4//j/+P/4//j/+P/6//j/+f/6//v//P/7//v/+v/5//r/
+v/6//r/+v/6//v/+//5//r/+v/6//z//P/8//z/+v/6//r/+//9//3/+//9//3//v//
/////f/9//3//f///wAAAQADAAMAAwACAAEAAgACAAIAAgAAAAAAAQAEAAIAAgADAAMA
AwAEAAUABgAEAAMAAgABAAIAAwAEAAUABQAFAAYABgAEAAQAAwACAAEAAQABAAEA////
//////////////////7//v/+//7/+v/6//v/+//7//v/+//7//r/+v/6//r//P/8//z/
/P/7//v//P/8//r/+v/6//r//P/8//z//f/8//v/+v/5//v//P/9//7///////////8A
AP///f/7//7///8BAAIAAgABAAAA//8BAAEAAQABAAIAAgACAAMAAgABAAAA/f/+/wAA
AQADAAIAAAD///7//////wAAAQAAAAAA///9//3//f/9//3//v//////AAD///7/+//6
//7//v/+//3//f/9//3//f/7//v/+v/6//z//P/8//z/+v/7//v/+//9//z/+//7//v/
+//7//v/+v/6//r/+v/8//z/+//7//r/+f/4//f/+f/5//n/+f/5//n/+f/5//r/+P/4
//j/+P/4//n/+v/7//z/+//9//3///8BAAEAAQABAAEAAQABAAIAAAABAAEAAgACAAIA
BAAFAAgACwAMAA4AEAAQAA4ADQAKAAkACQAHAAgACAAIAAYABAACAAEAAAD+////////
//3/+//6//n/+v/5//n/+f/4//j/+P/4//f/9//3//b/9P/y//L/8v/0//T/9P/1//P/
8//z//P/8v/y//L/8//1//T/8//y//L/8f/v//H/9f/5//3//f/8/wQAEwAmADwAVgBp
AHkAgwCMAI8AjACJAH8AeAB4AGwAVwBKAD4AMgAqACIAFAANAAwABgD//////P/1//X/
9P/0//P/8//z//T/9f/0//P/8P/v//D/8f/x//H/8v/y//H/8f/v/+7/7v/w//D/8P/w
//D/7v/u/+7/7v/w//D/8P/x//P/8//z//L/8f/w/+//7v/w//D/8v/w/+7/7v/u/+7/
8P/x//H/8f/w//D/8P/w/+7/7v/v/+//8f/y//L/8v/w//D/8P/w//D/8P/w//H/8//z
//H/8//y//L/8v/x//P/8//z//P/9P/0//T/9f/2//f/9//3//r/+v/6//r/+P/4//n/
/P/6//r/+//7//z//P/8//z/+//7//v/+//9//3//f/9//v/+//8//z//P/8//v/+v/5
//n/+f/5//f/9//3//f/9v/3//j/+f/3//b/9f/0//T/9P/1//X/8//z//P/8//y//L/
8v/y//L/8v/y//L/7//v//D/8P/x//L/8//0//L/8v/y//P/8//z//P/8//2//b/9v/2
//T/8//y//H/9P/1//X/9f/1//X/9v/2//X/9f/1//X/9//3//f/9//0//T/9P/1//b/
9//4//f/9v/2//X/9f/3//b/9v/2//j/9//3//f/9v/2//X/8//0//X/9v/3//b/9f/z
//L/8//0//P/9P/2//b/9v/1//P/8//z//P/9f/1//T/9P/y//L/8v/y//D/8f/x//H/
8//y//H/8f/v/+//7//v//H/8v/z//T/8v/y//H/8f/x//H/8f/x//P/8//z//P/8v/x
//D/7//y//L/8v/y//D/8P/u//D/7v/w//L/8v/y//L/9P/0//T/9P/1//f/9//5//v/
+//7//v/+f/5//n/+v/8//3//f/+//7//v8AAAEABAAHAAgACgAKAAoACAAHAAQAAwAD
AAEAAgACAAIAAAD8//r/+f/4//r/+//7//v/+f/3//b/9f/0//P/8//z//b/9v/2//b/
9f/1//X/9P/y//D/8P/w//L/8v/y//P/8v/x//D/7//v//D/8f/z//P/8v/x//D/7v/t
/+//7//z//n/+f/5//7/AgAPACQAOgBOAGUAewCDAIgAjQCKAIEAewB4AHQAaABZAEoA
PgAyACYAHgAWAA8ADAAIAAEA/f/4//X/9f/0//T/8//0//P/8//z//H/8f/v/+//8P/x
//H/8f/x//L/8v/z//H/8P/w//L/9P/0//T/9P/z//L/8f/w//H/8v/z//X/8//z//P/
8v/w//D/8P/w//L/8v/0//L/8P/w//D/8P/y//P/8//z//T/9P/0//T/8v/y//P/8//1
//b/9v/2//T/9P/0//T/9P/0//T/9f/3//f/9f/3//X/9v/3//f/+f/5//n/+f/4//j/
+P/5//z//f/9//3//P/8//z//P/6//r/+//+//3//v8AAAEA/v/+//7//v//////////
/wEAAQABAAEA/////wAAAAAAAAAA///+//3//f/9//3//f/9//3//f/7//v/+//7//r/
+v/6//r/+f/6//z//f/6//n/+P/3//j/+P/4//j/+v/6//r/+v/4//f/9//2//n/+v/7
//z/+//6//n/+f/5//n/+f/5//z//P/8//z//P/7//r/+f/8//3//f/9//z/+//7//r/
/P/9//7////9//3//f/9//z//P/8//3//v///wAA///+//7//f/9/////v/+//7//v/9
//3//f/8//z/+//5//v/+//7//v//f/9//z//P/8//z/+v/6//z//P/8//v/+//7//v/
+//7//v/+v/6//r/+v/6//r/+P/5//n/+f/7//r/+f/5//f/9//3//f/+v/6//r/+v/4
//j/9//3//n/+f/5//n/+//7//v/+//6//n/+P/3//n/+v/7//z/+//6//f/+P/4//n/
+v/6//n/+//5//j/+P/4//j/+P/6//r/+v/6//v//f/9////AQABAAEAAQADAAMAAwAE
AAQABQAFAAYABgAGAAgACQAKAA0ADgAQABIAEgAQAA8ADgANAA0ACwAKAAoACgAIAAgA
BgAFAAQAAgADAAMAAwD///3//P/7//v/+//8//3//f/8//v/+v/6//v//P/8//v/+P/3
//b/+P/4//j/+f/7//v/+//7//j/+P/4//n/+//6//n/+P/6//n/9f/1//n/+//9//3/
AAAGABUAJgA6AFAAZwB3AIMAkACXAJIAiwCDAHwAeABwAGMAVgBKAD4ANAAqAB4AEwAM
AAoACQAJAAgABQAEAAIAAQD///z/+//7//v//f/9//v/+//6//v/+//7//v//P/8//3/
+//6//r//P/6//r/+v/6//z//P/8//z/+v/6//r/+//8//3//v/+//z//P/8//z//P/8
//7//P/+//7//v/+//z//f/9//3//v/+//7//v/8//z//f/9//3//v/+//7//v/+//7/
/v/8//z//P/9/wAAAQAAAAMAAgACAAIAAQADAAMAAwADAAYABgAGAAcABQAFAAQAAwAG
AAYABgAGAAYABgAHAAoABgAGAAcABwAIAAgACAAIAAcABwAHAAcACQAJAAkACQAHAAcA
CAAIAAgACAAHAAYABgAHAAgACQAIAAcABgAFAAUABQAFAAUAAgACAAIAAgACAAIAAwAD
AAIAAwAEAAUABAACAAAA/v///wAAAQACAP////8AAAAA/v/+//7//v8AAAAAAAABAAAA
///+//3/AAAAAAAAAAABAAEAAQABAAUABQAEAAMAAwADAAQABAAEAAMAAgABAAMAAwAD
AAMAAAAAAAAAAQABAAEAAQD//wEAAgACAAMAAQAAAAAAAAAAAP///////wEAAgACAAEA
/////////////////v/+//7//v/8//z//v/+//7//f/7//v/+//7//v/+//6//r/+//8
//3//v/7//v/+v/5//z//P/8//3/+//7//v/+//8//z//P/8//7//v/9//3//P/7//r/
+f/7//v/+//7//v/+//7//v//P/8//r//v/+//7//v/+//z//P/8//z//f//////AQAD
AAMAAwADAAMAAwADAAQABAAFAAUABgAGAAYACAAJAAwADwAQABIAEgASABAADwAMAAsA
CwAJAAoACgAKAAgABAACAAEAAAAAAAEAAQABAP///f/8//v/+v/5//n/+f/8//z//P/8
//n/+f/5//j/+P/2//b/9v/2//b/9v/3//f/9//3//f/9//4//n/+//6//j/9v/0//L/
9f/1//f/+f/7//n/+f/+/woAHQAwAEYAYABxAHsAiQCSAI8AigCFAIEAfAB2AGoAVwBG
ADoALgAoACAAFAALAAoACAADAP///P/9//v/+v/6//n/9v/1//X/9f/z//P/8f/x//T/
9f/1//X/9P/0//P/8//z//L/8v/0//T/9P/0//T/8v/y//L/8v/z//T/9f/3//T/8//y
//D/8f/y//P/9P/0//T/9v/0//L/8v/y//L/9P/1//X/9f/y//L/8v/y//L/8v/z//P/
9f/2//b/9v/1//T/8//y//P/9P/1//f/9f/1//P/9f/1//b/9//3//n/+f/5//n/+P/4
//j/+f/8//3//f/9//z//P/8//z//v/+////AgD+//7///////7//v/+//7/AQABAAEA
AQD///////////////8AAAAAAAAAAP///v///////////wEAAQABAAEA/v/9//z/+//4
//j/+P/4//j/+P/5//n/9//3//f/9//4//j/+P/4//b/9v/2//b/9//3//j/+P/4//j/
+P/4//j/+P/4//n/+f/5//n/+f/4//j/+P/4//v/+//7//v//f/9//z/+//5//n/+v/6
//3//f/9//3//f/9//3//f/8//z//P/9//3//f/9//v/+f/6//r/+//9//z//P/8//r/
+f/5//n/+//8//z/+//7//v/+//7//n/+f/4//j/+P/4//b/9v/6//r/+v/5//n/+f/5
//n/+f/5//j/+P/3//b/9f/0//X/9//4//n/9//2//X/9f/1//X/9f/1//b/9v/2//b/
8//y//D/7//x//P/9f/3//b/9f/0//P/8//z//P/8//2//b/9v/2//T/9P/y//T/9v/0
//b/9v/2//b/9P/0//T/9P/3//n/+f/7//v/+//7//v//f/9//3//v/+//////8AAP7/
/v8AAAEABgAJAAoADAALAAoABwAFAAUABQAGAAUABAAEAAQAAgD+//z/+//6//v//f/+
/////P/5//f/9f/0//P/8//z//b/9v/2//b/9P/z//L/8P/x//D/8f/y//H/8P/v/+//
7//v/+//7//w//D/8P/x//H/8P/v/+7/8v/x//H/8f/z//X/8//1//r/CAAXACgAPgBU
AGcAdQCBAIoAiwCIAIMAfQB4AHIAYgBPAEIAOgAwACQAHAAUAA0ACAAEAAEA+//2//X/
9f/0//T/8//y//H/8f/x//H/8f/v/+//8P/x//H/8f/w//D/7//v//H/8P/w//L/8P/w
//D/8P/u/+7/7v/u//D/8P/w//H/7//v/+//7v/w//D/8P/w//D/8P/y//D/8P/w//D/
8P/w//H/8f/x/+7/7v/u/+7/7v/u/+//7//v//D/8P/w//D/8P/w//D/8v/y//L/8//z
//P/8f/z//P/9P/1//X/9f/1//X/9f/0//T/9P/1//j/+f/5//n/+f/4//f/9v/3//j/
+v/+//r/+v/7//v/+v/6//r/+v/9//3//f/9//z/+//6//n//P/9////AAD///7//P/6
//v/+//7//v//f/9//3//f/7//v/+//7//j/+P/4//j/+P/4//n/+f/1//X/9f/1//j/
+P/4//j/9//2//X/9P/0//X/9//4//b/9v/2//b/9v/2//b/9//5//n/+f/5//j/+P/4
//j/+//7//v/+//9//3//P/7//v/+//8//z//f/9//3//f/7//v/+//7//v//P/9////
/v/9//z/+f/7//z//P/9/////v/+//7//f/7//r/+f/7//z//P/7//3//f/9//3//f/9
//z//P/8//z/+v/6//v/+v/5//f/+P/5//r/+//5//n/+P/4//j/+P/4//j/+f/7//z/
/f/8//r/+P/3//j/+f/6//v/+v/6//r/+v/4//j/9//3//n/+f/5//n/+f/5//n/+f/5
//n/+f/5//r/+v/6//r/+P/4//j/+v/6//r/+v/6//r/+v/6//r//f//////AQACAAEA
AAD//wEAAQABAAIABAAFAAUABgAEAAQABgAHAAoADQAOABAAEAAQAA4ADQAMAAsACwAJ
AAgACAAIAAYAAgAAAP///v///wEAAgADAAAA/f/7//n/+P/3//f/9//6//r/+v/6//f/
9//3//b/+P/2//b/9v/2//b/9v/3//f/9//3//f/9//4//n/+//5//j/9//2//b/9//3
//X/9//3//f/9//6/wQAFwAqAEAAWgBtAHUAfQCKAI8AhgCDAIEAfgB4AG4AXQBMAD4A
NAAsACIAFgATABAACgAFAAMAAAD9//3//P/8//v//P/7//v/+//7//v/+f/5//r/+//7
//v/+f/4//b/9f/3//b/9v/4//r/+v/6//r/+P/4//j/+P/5//r/+//9//v/+//7//r/
+v/6//r/+v/6//r//P/6//r/+v/6//r//P/9//3//f/8//z//P/8//z//P/9//3//f/+
//7//v/8//z//P/8//3//v///wEA//////3////9//7//////wEAAQABAAEAAgACAAIA
AwAEAAUABQAFAAQABAAEAAQABAAEAAUACAAIAAgACQAJAAcABgAFAAQABgAHAAgACQAH
AAcABwAHAAUABQAGAAYACAAIAAcABgAHAAcABwAHAAcABwAHAAcABQAFAAUABQACAAIA
AgACAAEAAgAEAAUAAgABAAAA//8CAAIAAgACAAIAAgACAAIAAwADAAQABAAEAAQABAAE
AAIAAgACAAMABAAFAAYABwAGAAYABgAGAAUABQAFAAUACAAJAAkACQAIAAcABwAGAAkA
CQAJAAkABwAHAAcABwAIAAgACAAJAAkACQAJAAcABQAGAAYABwAJAAgACAAIAAoACQAJ
AAkABwAIAAgABwAJAAkACQAJAAgABwAFAAQABQAGAAUABgAGAAYABgAFAAUABQAFAAUA
BgAHAAcACAAHAAYABQAEAAYABwAHAAcABQAEAAMAAwAFAAUABQAFAAYABgAGAAYABQAE
AAIAAQACAAMABAAFAAMAAwADAAMABQAEAAYABgAGAAYABgAGAAYABgAHAAkACQALAA8A
DwAPAA8ADgANAAwADAANAA8AEAASABIAEgAUABUAFgAZABoAHAAcABwAGgAZABYAFQAV
ABMAEwAUABUAFAASABAADwAOAAwADQANAA0ADQALAAoACQAGAAUABQAFAAgACAAIAAgA
BwAHAAcABgAFAAIAAQAAAAEAAgADAAUABAADAAIAAQACAAIAAgADAAMAAgABAAAA/P/7
////AQADAAUABQAHAAoAFAAlADoAUgBoAHsAhwCTAJgAmQCWAI0AhwCGAIAAcgBfAFIA
RgA8ADYAKgAgABsAGAAUABEADQAKAAcABQAEAAQAAwAEAAMAAwADAAMAAwABAAEAAAAB
AAEAAQAAAAAA/////////v/+/wAAAgACAAIAAgAAAAAAAAAAAAAAAAAAAAEAAwADAAMA
AgAAAAAAAAAAAAIAAgAEAAIAAgACAAIAAgACAAMAAwADAAQABAAEAAQAAwACAAIAAQAD
AAQABAAEAAIAAgACAAIABAAEAAQABQAFAAUAAwAFAAMABAAFAAUABgAHAAgACQAIAAgA
BgAFAA==
         </WaveFormData>
      </LeadData>
      <LeadData>
         <LeadByteCountTotal>10000</LeadByteCountTotal>
         <LeadTimeOffset>0</LeadTimeOffset>
         <LeadSampleCountTotal>5000</LeadSampleCountTotal>
         <LeadAmplitudeUnitsPerBit>4.88</LeadAmplitudeUnitsPerBit>
         <LeadAmplitudeUnits>��V</LeadAmplitudeUnits>
         <LeadHighLimit>2147483647</LeadHighLimit>
         <LeadLowLimit>268435456</LeadLowLimit>
         <LeadID>V1</LeadID>
         <LeadOffsetFirstSample>0</LeadOffsetFirstSample>
         <FirstSampleBaseline>0</FirstSampleBaseline>
         <LeadSampleSize>2</LeadSampleSize>
         <LeadOff>FALSE</LeadOff>
         <BaselineSway>FALSE</BaselineSway>
         <ExcessiveACNoise>FALSE</ExcessiveACNoise>
         <MuscleNoise>FALSE</MuscleNoise>
         <LeadDataCRC32>3164852876</LeadDataCRC32>
         <WaveFormData>
+v/6//r/+v/4//j/+P/4//j/+P/4//j/9v/2//b/9v/2//b/9v/2//T/9P/0//T/8v/y
//L/8v/z//T/9f/2//b/9v/2//b/+P/4//j/+P/6//r/+v/6//z//P/8//z//P/8//z/
/P/8//z//P/8//z//P/8//z//P/8//z//P/8//z//P/8//z//P/8//z//P/8//z//P/8
//z//P/8//z//P/8//z//P/8//z//P/+//7//v/+//z//P/8//z//v/+//7//v/+//7/
/v/+//7//v/+//7//P/8//z//P/+//7//v/+//z//P/8//z//P/8//z//P/8//z//P/8
//z//P/8//z//P/8//z//P/8//z//P/8//z//P/8//z//P/8//z//P/8//z//P/8//r/
+v/6//r/+v/6//r/+v/6//r/+v/6//r/+v/6//r/+v/6//r/+v/4//j/+P/4//r/+v/6
//r/+v/6//r/+v/6//r/+v/6//r/+v/6//r/+v/6//r/+v/6//r/+v/6//r/+v/6//r/
+v/6//r/+//7//v//P/9//7//v//////AAAAAAEAAQACAAIAAgACAAIAAgACAAEAAAD/
//3//P/6//r/+f/3//f/9v/1//T/8v/y//L/8v/z//P/8//z//L/8v/y//L/8v/y//L/
8v/0//X/+P/4//j/+P/4//j/+P/5//n/+f/7//v/+//7//n/+f/5//n/+f/5//n/+f/8
//z//P/8//r/+v/6//r//f/8//3//v8BAAIABQAKAAwADQAQABQADAD5/9//xv+r/5X/
gP9o/1X/TP9M/1T/YP91/4z/nP+q/7v/x//Q/9f/3v/m/+z/8P/0//j/+//8//7//v//
////AAABAAEAAQADAAQABAAEAAQABQAFAAUABQAGAAYABgAGAAYABgAGAAcABwAHAAgA
CAAIAAgACAAGAAYABgAGAAYABgAFAAUABgAGAAYABgAGAAYABgAFAAUABQAFAAUABQAF
AAUABAAGAAUABQAGAAYABgAFAAUAAwADAAMAAgADAAMAAwADAAMAAwADAAMAAgACAAIA
AQABAAEAAQAAAAAA/v/+//3//////////f/9//3//f/7//v/+v/6//r/+v/6//r/+v/6
//r/+f/5//n/+f/5//n/+v/6//r/+v/4//j/+P/4//v//P/8//z//////wAAAAACAAIA
AgADAAMABAAEAAUABQAFAAYABgAGAAYABwAHAAcABwAHAAgACAAIAAgACAAGAAYABgAG
AAYABgAGAAUABwAHAAcABwAHAAgACAAIAAgACAAIAAgACAAIAAgACAAIAAgACAAIAAgA
CAAIAAgACAAIAAkACQAKAAoACgAKAAgACAAJAAkACQAJAAkACQAIAAgACAAIAAgACAAI
AAgACgAKAAoACgAKAAoACgAKAAoACgAKAAoACQAJAAkACQAJAAkACQAJAAkACQAJAAkA
CQAJAAkACQAJAAkACAAIAAgACAAIAAgACAAIAAgACAAIAAgACAAIAAgACAAIAAgACAAI
AAgACAAIAAgACAAIAAgACAAIAAgACAAIAAgACAAIAAgACAAIAAoACgAKAAoACgAKAAoA
CAAIAAgACAAIAAkACQAJAAoACwAMAAwACwALAAwADAAPAA8AEAAQAA4ADgAOAA4ADgAN
AAwACwAJAAgABgAGAAUAAwABAAAA///+//7//v/+//7////////////+//7//v/+//7/
/v/+//7/AAABAAIAAgACAAIAAgACAAIAAwAFAAUABQAFAAMAAwADAAMAAwADAAMAAwAF
AAUABgAGAAQABAAEAAQABAAEAAUABgAHAAgACQAKAA8AEgASABUAGgAcABIA+//h/8b/
q/+V/4L/av9Z/1b/XP9k/3T/if+c/6r/tv/F/9H/3P/j/+r/8P/0//j//P/+/wEABAAE
AAQABQAFAAYABwAHAAcABwAIAAgACAAKAAsACwALAAsADAAMAAwACgAKAAoACgALAAsA
CwAMAAwADAAMAAwADAAMAAwADAAKAAoACQAJAAkACgALAAwACgAKAAoACQAJAAkACQAJ
AAkACQAJAAgABgAFAAUABgAGAAYABQAFAAUABQAFAAQAAwADAAMAAwADAAMAAwADAAIA
AgACAAEA/////////v8AAP7//v/9//3//f/9//v/+f/5//n/9//3//b/9v/2//b/9v/2
//b/9v/2//X/9f/1//X/9f/1//b/9v/2//b/9v/2//b/9v/3//j/+P/4//n/+f/6//r/
/P/8//z//f/9//7//v////3//f/+//7/AAAAAAEAAQD///////8AAAIAAgACAAIAAAAA
AAAAAAAAAAAAAAD///////////////8AAAAAAAAAAAAAAAAAAAAAAAAAAAAAAAAAAAAA
AAACAAIAAgACAAIAAgADAAMAAgACAAIAAgACAAIAAwADAAEAAQABAAEAAgACAAIAAgAC
AAIAAgACAAIAAgACAAIAAgACAAIAAgACAAIAAgACAAEAAQABAAEAAQABAAEAAQABAAEA
AQABAAEAAQABAAEAAQABAAAAAAACAAIAAgACAAAAAAAAAAAAAAAAAAAAAAAAAAAAAAAA
AAIAAgACAAIAAAAAAAAAAAAAAAAAAAAAAAIAAgACAAIAAgACAAIAAgACAAIAAgACAAIA
AgACAAIAAgACAAAAAAAAAAIAAgACAAIABAAFAAUABQAEAAUABgAGAAcABwAIAAgACQAJ
AAoACgAIAAgACAAIAAgABwAGAAUAAwACAAAAAAABAP///f/8//n/+P/4//j/+v/6//v/
+//5//n/+P/4//j/+P/4//j/+P/4//r/+/8AAAAAAAAAAAAAAAAAAAEA//////////8B
AAEAAQABAAEAAQABAAEAAQABAAIAAgACAAIAAgACAAAAAAABAAIAAwAEAAUABgALAA4A
EAATABgAGAASAP3/4f/E/6n/k/+A/2r/Vf9M/0z/Vv9o/33/kP+i/7D/vf/L/9T/3f/k
/+j/7v/0//r//P/9/wAAAAAAAAEAAQAEAAUABQAFAAMABAAEAAQABgAHAAcABwAHAAgA
CAAIAAgACAAIAAgACQAJAAkACgAIAAgACAAIAAgACAAIAAgACAAIAAcABwAGAAYABgAG
AAgACAAIAAcABQAFAAUABQAFAAUABQAEAAQAAwADAAQABAAEAAMAAwADAAMAAwACAAEA
AQABAAEAAQABAAEAAQAAAAAAAAD///////////7//v/8//z/+//7//v/+//5//n/+f/5
//f/+f/4//j/+P/2//b/9v/2//b/9v/1//X/9f/1//X/9f/2//b/9v/2//b/9v/2//b/
+f/6//r/+v/5//n/+v/6//z//P/8//3//f/+//7/////////AAAAAP7//v//////////
////AAD+//7//v/+/wAAAAAAAAAAAAAAAAAA///9//3//f/9//3//v/+//7//v/+//7/
/v8AAAAAAAAAAP7//v/+//7/AAAAAAAAAAD+//7///////7//v/+//7//v/+//////8B
AAEAAQABAP7//v/+//7//v/+//7//v/+//7//v/+//7//v/+//7//P/8//z//P/9//3/
/f/9//3//f/9//3/+//7//v/+//7//v/+//7//v/+//6//r/+v/6//r/+v/6//r/+v/6
//r/+v/6//r/+v/6//r/+v/6//r/+v/6//j/+P/4//j/+v/6//r/+v/6//r/+v/6//r/
+v/6//r/+v/6//r/+v/6//r/+v/6//r/+v/6//r/+v/6//r/+v/6//r/+v/6//r/+//7
//v//P/9//7//v8BAAEAAgACAAEAAQACAAIAAgACAAIAAgACAAEAAAD///3//P/6//r/
+//5//f/9v/z//L/8v/y//T/9P/1//X/9f/1//T/9P/0//T/9P/0//T/9P/2//f/+v/6
//r/+v/6//r/+v/7//3//f/9//3/+//7//v/+//7//v/+//7//v/+//8//z//v/+//7/
/v/+//7///8AAP//AAADAAQACQAMAA4AEQAUABYADAD5/+H/yv+v/5f/gP9q/1n/UP9S
/1r/av9//5T/pP+w/7//y//U/9v/4v/o/+7/8v/2//r/+//8//7//v//////AAABAAEA
AQABAAIAAgACAAIAAwADAAMAAwAEAAQABAACAAIAAgACAAMAAwADAAQABgAGAAYABgAG
AAYABgAGAAQABAADAAMAAgACAAIAAgAEAAQABAADAAMAAwADAAMAAQABAAEAAAACAAEA
AQACAAIAAgABAAEAAQABAAEAAAD9//3//f/9//3//f/9//3//v/+//7//f/7//v/+//6
//z/+v/6//n/+f/5//n/9//3//f/9//1//X/9P/0//T/8v/y//L/8v/0//T/8//z//P/
8//z//P/9P/0//T/9P/0//T/9P/0//X/9v/2//b/9//3//j/+P/6//r/+v/7//v//P/8
//3//v///wEAAgACAAIAAwADAAMAAwADAAQAAgACAAIAAgAEAAQABAAEAAIAAgACAAEA
AQABAAEAAQADAAQABAAEAAQABAAEAAQABAAEAAQABAAEAAQABAAEAAIAAgACAAIABAAE
AAUABQAEAAQABAAEAAQABAAFAAUABQAFAAUABQAGAAYABgAGAAYABgAGAAYABAAEAAQA
BAAGAAYABgAGAAgACAAIAAgABQAFAAUABQAHAAcABwAHAAUABQAFAAUABwAHAAcABwAH
AAcABgAGAAQABAAEAAQABgAGAAYABgAGAAYABgAGAAYABgAGAAYABgAGAAYABgAGAAYA
BgAGAAYABgAGAAYABgAGAAYABgAGAAYABgAGAAYABgAGAAYACAAIAAYABgAGAAYABgAH
AAcABwAGAAcACAAIAAwADQAPABAADwAPABAAEAAOAA4ADgAOABAADwAOAA0ACQAIAAYA
BgAHAAUAAwACAP///v/+//7//v/+//////8BAAEAAAAAAAAAAAAAAAAA/v/+/wAAAQAE
AAQABAAEAAQABAAEAAUABQAFAAUABQAFAAUABQAFAAUABQAFAAUABwAHAAgACAAGAAYA
BgAGAAYABgAHAAgACwAOAA0ADAAPABQAFAAVABoAIAAcAAsA9//e/8X/rf+Y/4L/bf9g
/17/ZP9u/4H/mP+q/7b/w//R/9z/4//q//L/+P/8/wAABgAHAAgACgAKAAsACwAMAA0A
DQANAA0ADgAOAA4ADgAPAA8ADwAPABAAEAAQABAAEAAQABAAEQARABEAEgASABIAEgAS
ABIAEgASABIAFAAUABMAEwASABIAEgASABIAEgASABEAEQARABEAEQARABEAEQAQABIA
EQARABIAEAAQAA8ADwAPAA8ADwAOAA8ADwAPAA8ADQANAA0ADQAMAAwADAALAAsACwAL
AAoACgAIAAgABwAHAAcABwAFAAUABQAFAAMABQAEAAQABAACAAIAAgACAAQABAADAAMA
AwADAAMAAwAEAAQABAAEAAQABAAEAAQABQAGAAYABgAJAAkACgAKAAwADAAMAA0ADwAQ
ABAAEQAPAA8AEAAQABAAEAARABEAEwATABMAFAAUABQAFAAUABQAFAAUABQAFAAUABQA
EwATABMAEwATABMAFAAUABQAFAAUABQAFAAUABQAFAAUABYAFgAWABYAFAAUABQAFAAS
ABIAEwATABQAFAAUABQAEgASABMAEwATABMAEwATABQAFAAUABQAFAAUABQAFAAUABQA
FAAUABIAEgASABIAEgASABIAEgARABEAEQARABMAEwATABMAEQARABEAEQATABMAEwAT
ABEAEQAQABAAEgASABIAEgAQABAAEAAQABAAEAAQABAAEAAQABAAEAASABIAEgASABAA
EAAQABAAEgASABIAEgASABIAEgASABIAEgASABIAEgASABIAEgAQABAAEAAQABQAEgAU
ABQAFAAUABIAEwATABMAEgATABQAFAAXABcAGAAYABkAGQAaABoAGgAaABoAGgAaABkA
GAAXABUAFAASABIADwANAAsACgALAAoACgAKAAgACAAJAAkACQAJAAgACAAIAAgACAAI
AAgACAAKAAsAEAAQABAAEAAQABAAEAARAA8ADwAPAA8ADwAPAA8ADwAPAA8ADwAPAA8A
DwAQABAAEAAQABAAEAAQABAAEQASABEAEgATABYAGQAeACIAIwAmACgAHAAFAOn/zv+1
/5//iv90/2H/Wv9e/2j/eP+N/6D/sP++/8v/2f/i/+n/8P/4//7/BAAGAAoACwAMAA4A
DgAPAA8AEAARABEAEQATABQAFAAUABIAEwATABMAEwAUABQAFAAUABQAFAAUABcAFwAX
ABgAFgAWABYAFgAWABYAFgAWABYAFgAVABUAEgASABIAEgAUABQAFAATABEAEQARABEA
EQARABEAEAAQAA8ADwAQABAAEAAPAA8ADwAPAA8ADgANAA0ADQANAA0ADQANAA0ADAAM
AAwACwALAAsACwAKAAwACgAKAAkABwAHAAcABQAFAAUABQADAAMAAgACAAIAAgACAAIA
AgACAAIAAQABAAEAAQABAAEAAAAAAAAAAAAAAAAAAAAAAAEAAgACAAIAAwADAAQABAAE
AAQABAAFAAUABgAGAAcABwAHAAgACAAIAAgACQAJAAcABwAHAAgACAAIAAgACAAKAAoA
CgAKAAgACAAIAAcACQAJAAkACQAHAAgACAAIAAgACAAIAAgACAAIAAgACAAIAAgACAAI
AAgACAAIAAgACgAKAAsACwAIAAgACAAIAAgACAAJAAkACQAJAAkACQAIAAgACAAIAAgA
CAAIAAgACAAIAAgACAAIAAgACAAIAAYABgAGAAYABQAFAAUABQAHAAcABwAHAAUABQAF
AAUABQAFAAUABQAFAAUABAAEAAQABAAEAAQABAAEAAQABAAEAAQABAAEAAQABAAEAAQA
BAAEAAQABAACAAIAAgACAAQABAAEAAQAAgACAAIAAgAEAAQABAAEAAIAAgACAAIAAgAC
AAIAAgACAAIAAgACAAAAAAAAAAAAAQACAAIAAgACAAIAAgADAAMAAwAEAAUABgAGAAcA
BwAIAAgABwAHAAgACAAKAAoACgAKAAoACQAIAAcABQAEAAIAAgD///3/+//6//v/+v/6
//r/+v/6//v/+//5//n/+P/4//r/+v/6//r/+v/6//z//f/+//7//v/+//7//v/+////
/////////////////////////////////////wAAAAAAAAAAAAAAAP7//v///wAAAwAE
AAcACAALABAAEAATABgAGAAKAPP/2f+8/6H/jf96/2T/Uf9M/1D/WP9q/3//kv+k/7L/
v//L/9T/2//i/+r/7v/0//j/+v/9//7/AgACAAMAAwAEAAUABQAFAAUABgAGAAYABgAH
AAcABwAHAAgACAAIAAgACAAIAAgACQAJAAkACgAKAAoACgAKAAgACAAIAAgACAAIAAcA
BwAIAAgACAAIAAgACAAIAAcABwAHAAcABwAHAAcABwAGAAYABQAFAAYABAAEAAMAAwAF
AAUABQAEAAEAAQABAAEAAwADAAMAAwAAAAAAAAD///////////7/AAD+//7//f/7//v/
+//5//j/+f/6//n/+f/4//j/+P/2//b/9v/2//b/9v/1//X/9f/1//X/9f/2//b/9v/2
//b/9v/2//b/9//4//j/+P/5//n/+v/6//z//P/8//3/+//8//z//f/9//3//v/+//7/
/v//////////////AAD+//7//v/+//7//v/+//7//v/+//7//f/9//3//f/9//3//v/+
//7//v/+//7//v/+//7//v/+//7//v/+//7//v/+//7//v/+//7//////wAAAAAAAAAA
AAAAAAEAAQD///////////7//v/+//7/AAAAAAAAAAD+//7//v/+//7//v/+//7//v/+
//7//v///////////////////////f/9//3//f/9//3//f/9//3//f/8//z//P/8//z/
/P/8//z//P/8//7//v/+//7//v/+//7//v/8//z//P/8//z//P/8//z//v/+//7//v/8
//z//P/8//z//P/8//z//P/8//z//P/8//z//P/8//z//P/8//z//P/8//z//P/7//v/
+//8//z//P/6//r/+v/6//r/+v/6//v/+//7//7///8AAAAAAQABAAIAAgADAAMABAAE
AAQABAAEAAQABgAFAAQAAwD///7//P/8//v/+f/3//b/9f/0//T/9P/0//T/9f/1//X/
9f/0//T/9P/0//T/9P/0//T/9v/3//r/+v/6//r/+v/6//r/+//7//v/+//7//v/+//7
//v/+//7//v/+//7//v//P/8//z//P/8//z//P/8//3//v///wAAAQAAAAUACAAKAAsA
EAAUABAA///n/8z/sf+Z/4b/bv9Z/0z/TP9U/2D/c/+K/5z/qv+3/8P/zv/X/+D/5v/s
//L/9v/4//n//P/8//z//f/9/wAAAQABAAEAAQACAAIAAgACAAMAAwADAAMABAAEAAQA
BAAEAAQABAAFAAUABQAGAAYABgAGAAYABAAEAAQABAAGAAYABQAFAAQABAAEAAQABAAE
AAQAAwABAAEAAQABAAEAAQABAAAAAgABAAEAAgAAAAAA//////////////7//f/9//3/
/f/9//3//f/9//z//P/8//v/+f/5//n/+P/6//j/+P/3//f/9//3//X/9f/1//X/8//z
//L/8v/y//L/8v/y//L/8v/y//H/8f/x//H/8f/x//D/8P/w//D/8P/w//D/8P/x//L/
8v/y//P/8//0//T/9v/2//b/9//5//r/+v/7//v/+//8//z//P/8//3//f/9//3//f/+
//z//P/8//z//v/+//7//v/+//7//v/9//3//f/9//3///8AAAAAAAAAAAAAAAAAAP7/
/v/+//7//v/+//7//v/+//7//v/+//7//v//////AAAAAAAAAAD+//7/////////////
////AAAAAAAAAAD+//7//v/+//7//v/+//7//v/+//7//v/+//7//v/+//3//f/9//3/
/f/9//3//f/9//3//f/9//3//f/9//3//f/9//z//P/8//z//P/8//7//v/+//7//v/+
//7//v/8//z//P/8//7//v/+//7//P/8//z//P/8//z//P/8//z//P/8//z//v/+//7/
/v/8//z//P/8//z//P/8//z//v/+//7//v/8//z//P/8//z//f/9//3//v///wAAAAAD
AAMABAAEAAUABQAGAAYABgAGAAYABgAEAAMAAgABAAEAAAD+//7//f/7//n/+P/3//b/
9v/2//b/9v/3//f/9f/1//T/9P/2//b/9v/2//b/9v/4//n//P/8//z//P/8//z//P/9
//3//f/9//3//f/9//3//f/9//3//f/9//3//f/+//7/AAAAAAAAAAD+//7///8AAAMA
BAAFAAgACwAOABAAEQAWABYADAD1/9v/wv+p/5P/fv9o/1n/Vv9a/2b/dv+J/5z/qv+2
/8P/z//Y/+H/6P/s//L/9v/6//z//f8AAAIAAgADAAMABgAHAAcABwAHAAgACAAIAAgA
CQAJAAkACQAKAAoACgAKAAoACgAKAAsACwALAAwADAAMAAwADAAKAAoACgAKAAoACgAJ
AAkACgAKAAoACgAKAAoACgAJAAkACQAJAAkACQAJAAkACAAKAAkACQAKAAgACAAHAAcA
BwAHAAcABgAHAAcABwAHAAcABwAHAAcABAAEAAQAAwADAAMAAwACAAIAAAAAAP//////
/////f/9//3//f/7//v/+v/6//r/+v/6//r/+v/6//r/+f/5//n/+f/5//n/+v/6//r/
+v/6//r/+v/6//3//v/+//7//////wAAAAAAAAAAAAABAAMABAAEAAUABQAFAAYABgAG
AAYABwAHAAcABwAHAAgACAAIAAgACAAKAAoACgAKAAgACAAIAAcABwAHAAcABwAHAAgA
CAAIAAoACgAKAAoACAAIAAgACAAIAAgACAAIAAoACgAKAAoACAAIAAkACQAIAAgACAAI
AAoACgALAAsACgAJAAgABwAIAAgACAAIAAgACAAIAAgACAAIAAgACAAGAAYABgAGAAYA
BgAGAAYABwAHAAcABwAFAAUABQAFAAUABQAFAAUABQAFAAUABQAFAAUABAAEAAQABAAE
AAQABgAGAAYABgAGAAYABgAGAAYABgAGAAYABgAGAAYABgAGAAYABgAGAAYABgAGAAYA
BgAGAAYABgAIAAgACAAIAAYABgAGAAYABgAGAAYABgAGAAYABgAGAAYABgAGAAYABwAG
AAYABgAGAAYABgAHAAcABwAKAAsADAAMAAsACwAMAAwADQANAA4ADgAQABAAEAAQABAA
DwAOAA0ACQAIAAYABgAFAAMAAQAAAAEAAAAAAAAAAAAAAAEAAQD//////v/+/wAAAAAA
AAAAAAAAAAIAAwAEAAQABAAEAAYABgAGAAcABQAFAAUABQAHAAcABwAHAAUABQAFAAUA
BwAHAAgACAAIAAgACAAIAAgACAAJAAoADwAOAA0AEAAVABgAGgAfACQAIgASAPv/3//E
/6n/lf+A/2r/W/9Y/1z/aP94/43/oP+w/77/zf/b/+D/5//u//b/+v8AAAQABgAHAAoA
DAAMAA0ADQAOAA8ADwAPABEAEgASABIAEgATABMAEwARABIAEgASABIAEgASABIAEwAT
ABMAFAAUABQAFAAUABIAEgASABIAFAAUABMAEwASABIAEgASABIAEgASABEAEQARABEA
EQARABEAEQAQAA4ADQANAA4AEAAQAA8ADwAPAA8ADwAOAA0ADQANAA0ACwALAAsACwAK
AAoACgAJAAkACQAJAAgACAAGAAYABQAHAAcABwAFAAUABQAFAAMAAwACAAIAAgAAAAAA
AAAAAAIAAgABAAEAAQABAAEAAQAAAAAAAAAAAAAAAAAAAAAAAQACAAIAAgADAAMABAAE
AAYABgAGAAcABQAGAAYABwAHAAcACAAIAAgACAAJAAkACQAJAAkACgAKAAoACgAKAAoA
CgAKAAoACAAIAAgABwAJAAkACQAJAAcACAAIAAgACAAIAAgACAAIAAgACAAIAAgACAAI
AAgACAAIAAgACAAIAAgACQAJAAgACAAIAAgABgAGAAcABwAJAAkACQAJAAgACAAIAAgA
CAAIAAgACAAIAAgACAAIAAgACAAIAAgABgAGAAYABgAFAAUABQAFAAUABQAFAAUABQAF
AAUABQAFAAUABQAFAAcABwAGAAYABgAGAAYABgAEAAQABAAEAAYABgAGAAYABgAGAAYA
BgAEAAQABAAEAAYABgAGAAYABAAEAAQABAAGAAYABgAGAAYABgAGAAYABgAGAAYABgAI
AAgACAAIAAYABgAGAAYABgAIAAgACAAGAAYABgAGAAYABwAHAAcACAAJAAoACgANAA0A
DgAOAA8ADwAQABAAEAAQABAAEAAQAA8ADgANAAsACgAIAAgACQAHAAUABAADAAIAAgAC
AAAAAAABAAEAAQABAAAAAAAAAAAAAAAAAAIAAgAEAAUACAAIAAgACAAIAAgACAAJAAsA
CwALAAsACQAJAAkACQAJAAkACQAJAAkACQAKAAoACgAKAAoACgAKAAoACwAMAA0ADgAP
ABAAEwAYABoAHQAiACIAGgAHAO3/1v+7/6P/jv94/2X/XP9e/2j/dv+N/6L/sv+8/8v/
2//k/+n/8P/4//7/AgAEAAYACQAKAA4ADgAPAA8AEAARABEAEQARABIAEgASABIAEwAT
ABMAEwAUABQAFAAUABQAFAAUABUAFQAVABYAFgAWABYAFgAWABYAFgAWABYAFgAVABUA
FAAUABQAFAAWABYAFgAVABUAFQAVABUAFQAVABUAFAAUABMAEwAUABQAFAATABMAEwAT
ABMAEgARABEAEQARABEAEQARABEAEAAQABAADwARABEAEQAQABAADgAOAA0ACwALAAsA
CQAIAAkACgAJAAkACAAIAAgACgAKAAoACgAKAAoACQAJAAcABwAHAAcACAAIAAgACAAK
AAoACgAKAAsADAAMAAwADQANAA4ADgAQABAAEAARABMAFAAUABUAFQAVABYAFgAWABYA
FwAXABcAFwAXABgAGAAYABgAGAAYABgAGAAYABgAGAAYABcAFwAXABcAFwAXABgAGAAY
ABgAGAAYABgAGgAaABoAGgAaABoAGgAaABoAGgAaABoAGgAaABsAGwAaABoAGgAaABoA
GgAbABsAGQAZABkAGQAaABoAGgAaABgAGAAYABgAGgAaABoAGgAaABoAGgAaABoAGgAa
ABoAGQAZABkAGQAZABkAGQAZABkAGQAZABkAGQAZABkAGQAZABkAGAAYABYAFgAWABYA
GAAYABgAGAAWABYAFgAWABYAFgAWABYAFgAWABYAFgAYABgAGAAYABYAFgAWABYAFgAW
ABYAFgAYABgAGAAYABYAFgAWABYAFgAYABYAFgAWABYAFgAXABcAFwAYABkAGgAaABsA
GwAcABwAHQAdAB4AHgAeAB4AHgAeABwAGwAaABkAFwAWABQAFAATABEADwAOAA0ADAAM
AAwADAAMAA0ADQANAA0ADAAMAAwADAAMAAwADgAOABAAEQATABIAEQAQABIAEgASABMA
FQAVABUAFQATABMAEwATABMAEwATABMAEQARABIAEgAUABQAFAAUABYAFgAXABgAGQAa
ABsAHgAhACQAJAAnACwAKgAeAAkA7//U/73/p/+O/3r/a/9o/27/ev+K/5//sP++/8z/
2f/l/+z/8//8/wIACAAOABAAEgATABYAFgAWABcAFwAaABsAGwAbABsAHAAcABwAHAAd
AB0AHQAdAB4AHgAeAB4AHgAeAB4AHwAfAB8AIAAgACAAIAAgAB4AHgAeAB4AIAAgAB8A
HwAcABwAHAAcABwAHAAcABsAGwAbABsAGwAbABsAGwAaABoAGQAZABoAGgAaABkAGQAZ
ABkAGQAYABkAGQAZABkAGQAZABkAGQAWABYAFgAVABUAFQAVABQAFgAUABQAEwARABMA
EQAPAA==
         </WaveFormData>
      </LeadData>
      <LeadData>
         <LeadByteCountTotal>10000</LeadByteCountTotal>
         <LeadTimeOffset>0</LeadTimeOffset>
         <LeadSampleCountTotal>5000</LeadSampleCountTotal>
         <LeadAmplitudeUnitsPerBit>4.88</LeadAmplitudeUnitsPerBit>
         <LeadAmplitudeUnits>��V</LeadAmplitudeUnits>
         <LeadHighLimit>2147483647</LeadHighLimit>
         <LeadLowLimit>268435456</LeadLowLimit>
         <LeadID>V2</LeadID>
         <LeadOffsetFirstSample>0</LeadOffsetFirstSample>
         <FirstSampleBaseline>0</FirstSampleBaseline>
         <LeadSampleSize>2</LeadSampleSize>
         <LeadOff>FALSE</LeadOff>
         <BaselineSway>FALSE</BaselineSway>
         <ExcessiveACNoise>FALSE</ExcessiveACNoise>
         <MuscleNoise>FALSE</MuscleNoise>
         <LeadDataCRC32>190572393</LeadDataCRC32>
         <WaveFormData>
+v/6//r/+v/6//r/+v/6//r/+v/6//r/+f/4//f/9v/2//b/9v/2//T/9P/0//T/8//y
//H/8P/y//L/8v/y//D/8P/w//D/8v/y//L/8v/y//L/8v/y//L/8v/y//L/8v/y//L/
8v/w//D/8P/w//D/8P/w//D/8P/w//D/8P/u/+7/7v/u//D/8P/w//D/8P/w//D/8P/w
//D/8P/w//D/8P/w//D/8v/y//L/8v/0//T/9P/0//b/9v/2//b/9v/2//b/9v/4//j/
+P/4//j/+P/4//j/+P/4//j/+P/4//j/+P/4//r/+v/6//r/+P/4//j/+P/4//j/+P/4
//j/+P/4//j/9v/2//b/9v/2//b/9v/2//T/9P/0//T/8v/y//L/8v/0//T/9P/0//L/
8v/y//L/8v/y//L/8v/w//D/8P/w//D/8P/w//D/8P/w//D/8P/w//D/8P/w//D/8P/w
//D/8v/y//L/8v/y//L/8v/y//D/8P/w//D/8P/w//D/8P/w//D/8P/w//L/8v/y//L/
8P/w//D/8P/z//P/8//1//b/9v/2//b/9v/3//j/+P/4//j/+P/4//j/+P/5//n/+//8
//z//P/6//r/+v/6//r/+f/4//f/9v/2//b/9v/3//f/9//3//X/9P/z//P/8f/w/+//
7//x//L/8v/y//P/9P/0//T/9P/0//T/9P/1//X/9P/z//P/9P/0//P/8//0//T/9P/0
//T/9P/0//T/9P/1//X/9//5//j/9//7//7/BAARAB0AMABLAGoAgQCSAJ4ArAC8AM0A
1gDNALAAiQBkAEsAOwAuABkA9//a/8//zf/P/9v/5P/m/+v/8P/y//T/9v/4//f/9//3
//f/+f/5//n/+f/6//r/+//7//v//P/8//z//P/8//z//P/8//z//P/8//z//P/8//z/
/v/+//3//f/9//3//f/9//3//f/+//7////////////+//7//v/+//7//v/+//7//v/+
//7//v/+//7//v/+/wAAAAAAAAAA/v/+//////8BAAEAAQACAAIAAgACAAMAAwADAAMA
AwAEAAUABQAFAAUABQAGAAYACAAJAAkACQAHAAcABwAHAAcABwAHAAcACAAIAAgACAAG
AAYABgAFAAQABAADAAMAAwADAAIAAQABAAAAAAABAAEAAQABAAEAAgACAAIAAgACAAMA
AwADAAMABAAEAAQABAAEAAQABAAEAAMAAwADAAMAAwADAAMAAwADAAMAAwACAAIAAgAC
AAIAAgACAAIAAQABAAEAAgACAAIAAgACAAIAAgACAAMAAwADAAQABAAEAAUABQAFAAUA
BgAGAAcABwAIAAgACAAKAAsACwALAAkACgAKAAoACwALAAsACwALAAsACwALAAkACQAJ
AAkACwALAAsACwALAAsACwAKAAoACgAKAAoACQAJAAkACQAIAAgACAAHAAcABwAHAAYA
BgAFAAUABQAFAAUABQAFAAcABgAGAAYABAADAAMAAwADAAMAAgACAAIAAgACAAIAAgAC
AAIAAgADAAMAAwADAAEAAQABAAEAAwADAAMAAwABAAEAAQABAAEAAQAAAAAAAgACAAIA
AAAAAAAAAAACAAIAAwADAAMABQAGAAYABAAEAAQABQAIAAgACAAIAAgACAAIAAgACQAJ
AAkACgAKAAoACgAKAAoACgAIAAcABAADAAIAAgAEAAQABQAFAAMAAwABAAAAAQABAAEA
AAD///////8AAAAAAAABAAIAAAAAAAAAAAAAAAAA/////wAA/////wAA/v/9//3//v8A
AAAAAAAAAP7//v/+//7/AQABAAEAAQACAAMABQAKABQAHwAtAEQAYwCAAJUAogCwAL4A
zgDbAOAA0QCuAIUAZgBRAEUANgAbAPn/4P/X/9X/2//l/+7/8v/1//r//P/8//7/AAD/
/////////wEAAQABAAEAAAAAAAEAAQABAAIAAgACAAIAAgACAAIAAgACAAIAAgACAAIA
AgACAAIAAgABAAEAAQABAAEAAQABAAEAAgACAAEAAQABAAEAAgACAAIAAgACAAIAAgAC
AAIAAgACAAIAAAAAAAAAAAACAAIAAgACAAIAAgADAAMAAwADAAMABAAEAAQABAAFAAUA
BQAFAAUABgAHAAcABwAHAAcACAAIAAgACQAJAAkACQAJAAkACQAHAAcABwAHAAgACAAI
AAgABgAGAAYABQAEAAQAAwADAAEAAQAAAP//AQAAAAAAAQABAAEAAQABAAIAAgACAAIA
BAAFAAUABQADAAQABAAEAAQABAAEAAQABAADAAMAAwADAAMAAwADAAMAAwADAAMAAgAC
AAIAAgAAAAAAAAAAAAEAAQABAAIAAAAAAAAAAAACAAIAAgADAAMAAwAEAAQAAgADAAMA
AwAFAAYABgAHAAUABgAGAAYABgAHAAcABwAHAAgACAAIAAkACQAJAAkACQAJAAkACQAJ
AAkACQAJAAkACQAJAAkACQAJAAkACAAIAAgACAAIAAcABwAHAAcABgAGAAYABQAFAAUA
BQAEAAQAAwADAAMAAQABAAEAAQADAAIAAgACAAAA//////////////7//v/+//7//v/+
//7//v/+//7//f/9//3//f/9//3//f/9//3//f/9//3/+//7//v/+//9//3//P/8//z/
/P/8//z//P/8//r/+v/8//z//P/8//z//P/8//3//f/7//3//v/+//7//v/+////AAAA
AAAAAAAAAAAAAAAAAAEAAQABAAIAAgACAAIAAgACAAIAAAD///7//f/8//z//P/8//3/
/f/7//v/+f/4//f/9//3//b/9//3//f/+P/2//b/9//4//j/+P/4//j/+P/4//f/9//4
//f/9//4//b/9f/1//b/9v/2//b/9v/4//j/+P/4//f/9//3//f/+P/5//v//v8IABEA
HwAyAEsAZgB9AIoAlACiALYAyQDUAM8AuACRAGwAUwBDADIAGwD7/9z/zf/J/8v/1f/g
/+T/5//s//D/8v/y//T/8//z//P/8//z//P/8//z//L/8v/z//P/8//0//T/9P/2//b/
9v/2//T/9P/0//T/9P/0//T/9P/0//T/8//z//P/8//z//P/8//z//T/9P/z//P/8//z
//T/9P/0//T/8v/y//L/8v/y//L/8v/y//L/8v/y//L/8v/y//L/8v/y//L/8//z//P/
8//z//T/9P/0//T/9f/1//X/9f/1//b/9//3//f/+f/5//r/+v/4//n/+f/5//n/+f/5
//n/+f/5//n/+f/4//j/+P/4//b/9v/2//X/9P/0//P/8//z//P/8v/x//P/8v/y//P/
8//z//P/8//0//T/9P/0//T/9f/1//X/9f/2//b/9v/0//T/9P/0//L/8f/x//H/8//z
//P/8//x//H/8f/x//L/8v/y//L/8v/y//L/8v/x//H/8f/y//L/8v/y//L/9P/0//T/
9f/z//P/9P/0//T/9f/1//X/9f/2//b/9//3//j/+P/4//r/+//7//v/+//8//z//P/9
//3//f/9//v/+//7//v/+//7//v/+//7//v/+//7//3//f/9//z//P/8//z//P/7//v/
+//7//r/+v/6//n/9//3//f/9v/4//f/9//3//f/9//3//f/9//2//b/9v/2//X/9f/1
//X/9f/0//T/9P/0//T/9P/0//T/9P/0//P/8//z//P/8//z//P/8//z//P/8//z//P/
8//z//P/9f/1//T/9P/0//T/9P/0//T/9P/0//T/9P/2//T/9P/0//T/9P/0//T/9P/1
//X/9f/3//j/+P/6//r/+v/7//z//P/8//z//P/8//z//P////////8AAP7//v/+//7/
AAAAAP7//f/6//n/+P/4//r/+v/7//v/+f/5//f/9v/1//X/9f/0//X/9f/1//b/9v/2
//f/+P/2//b/9v/2//j/+P/3//f/9v/1//X/9v/2//X/9f/2//b/9v/2//b/+P/4//j/
+P/5//n/+f/5//r/+//9/wIACgATACMAOABVAHIAiwCcAKgAuADIANMA1gDHAKQAdwBW
AEMANwAsABUA8f/W/8//z//R/9v/5P/q/+//8v/2//j/+P/4//f/9//3//f/+f/5//n/
+f/6//r/+//7//v//P/8//z//P/8//z//P/6//r/+v/6//z//P/8//z/+v/6//n/+f/7
//v/+//7//v/+//8//z/+//7//v/+//8//z//P/8//z//P/8//z//P/8//z//P/8//z/
/P/8//z//P/8//z//P/8//3//f/7//v/+//8//7//v/+//////////////8AAAEAAQAB
AAEAAQACAAIAAgADAAMAAwADAAMAAwADAAMAAwADAAMAAgACAAIAAgACAAIAAgABAP7/
/v/9//3//f/9//z/+//7//r/+v/7//v/+//7//v//P/8//z//P/+//////////3//v/+
//7//v/+//7//v8AAP///////////////////f/9//3//f/+//7//v/+//7//v/+//7/
/f/9//3//v/+//7//v/+//7//v/+/////////wAAAAACAAMAAwADAAEAAgACAAMAAwAE
AAQABAAGAAcABwAHAAUABgAGAAYABwAHAAcABwAJAAkACQAJAAkACQAJAAkACQAJAAkA
CQAHAAcABwAGAAgACAAIAAgABQAFAAUABQAFAAYABwAHAAUABQAFAAQABAADAAMAAwAD
AAMAAwADAAEAAAAAAAAAAgABAAEAAQABAAEAAAAAAAAAAAAAAAAAAAAAAAAAAAD/////
///////////////////////////////////////////+//7/AAAAAP7//v/+//7/AAAA
AAEAAQD//wEAAgACAAQABAAEAAUABAAEAAQABAAGAAYABgAGAAcABwAHAAgABwAGAAUA
BAAGAAYABAADAAIAAQAAAAAAAAAAAAEAAQADAAMAAQAAAP////////7/+//7//v//P/+
//7///8AAAAAAAAAAAAA/v/+//3//f/8//v/+//8//z/+//7//z//P/8//z//P/8//z/
/P/8//3//f/9//3//v///wEABAAKABUAIwAyAE0AbACHAJgApACuALwAywDUANEAtACH
AFwAPwAxACgAHwAFAOj/2f/T/9H/2f/k/+z/8f/0//j/+v/8//z//f/9//3//f/9//3/
/f/9//7//v////////8AAAAAAAAAAAAAAAAAAAAAAAAAAAAAAAAAAAAAAAAAAAAA////
/////////////////wAAAAD//////////wAAAAAAAAAAAAAAAAAAAAAAAAAAAAAAAAIA
AgACAAIAAAAAAAAAAAACAAIAAwADAAMAAwADAAQABAAEAAQABQAFAAUABQAFAAYABwAH
AAcABwAHAAgACAAIAAkACQAJAAsACwALAAsACQAJAAkACQAKAAoACgAKAAgACAAIAAcA
BAAEAAMAAwADAAMAAgABAAEAAAAAAAEAAQABAAEAAQAAAAAAAAAAAAAAAQABAAEAAQAC
AAIAAgACAAIAAgACAAIAAQABAAEAAQABAAEAAQABAAEAAQABAAAAAAAAAAAAAAAAAAAA
AAD///////8AAP7//v/+//7//v/+//7/////////AAAAAAAAAQABAAEA//8AAAAAAQAB
AAIAAgACAAIAAwADAAMAAQACAAIAAgADAAMAAwADAAMAAwADAAMABQAFAAUABQADAAMA
AwADAAMAAwADAAIAAgACAAIAAgABAAEAAQABAAAAAAAAAP///f/9//3//P/8//v/+//7
//v/+//7//v/+//6//r/+v/4//f/9//3//f/9//2//b/9v/2//b/9v/2//b/9v/2//X/
9f/1//X/9f/1//X/9f/1//X/9f/1//X/9f/1//X/9f/1//T/9P/0//T/9P/0//T/9P/y
//L/8v/y//L/8v/z//P/8//1//b/9v/2//b/9v/3//j/+P/4//j/+v/6//r/+v/5//n/
+f/6//r/+v/6//r/+v/6//j/9//4//f/9v/2//b/9v/3//f/9//3//X/9P/1//X/9f/0
//P/8//z//T/8v/y//P/9P/0//T/9P/0//T/9P/z//P/8v/x//H/8v/y//H/8f/y//L/
8v/y//L/8v/y//L/8v/z//P/8//z//b/9//5//7/CAATACEANABRAGwAgwCSAJwAqgC+
AM0A1gDNALAAiQBoAFMAQwA2AB0A+f/e/9H/zf/P/9n/4P/m/+v/8P/y//T/9P/0//X/
9f/1//X/9f/1//X/9f/2//b/9//3//f/+P/4//j/+P/4//j/+P/4//j/+P/4//j/+P/4
//j/+P/4//f/9//5//n/+f/5//n/+f/6//r/+f/5//n/+f/4//j/+P/4//j/+P/4//j/
+v/6//r/+v/4//j/+P/4//r/+v/6//r/+v/6//v/+//7//v/+//8//z//P/8//3//f/9
//3//f/+//////////////8AAAAAAAABAAEAAQADAAMAAwADAAEAAQABAAEAAgACAAIA
AgAAAAAAAAD///7//v/9//3//f/9//z/+//7//r/+v/7//v/+//7//v//P/8//z//P/8
//3//f/9//3//v/+//7//v/+//7//v/8//v/+//7//n/+f/5//n/+//7//v/+//6//r/
+v/6//r/+v/6//r/+f/5//n/+v/6//r/+v/6//r/+v/6//v/+//7//z//P/8//3//f/9
//3//v/+//////8AAAAAAAAAAAEAAQABAAEAAgACAAIAAwADAAMAAwADAAMAAwADAAUA
BQAFAAUAAwADAAMAAwADAAMAAwACAAIAAgACAAIAAQABAAEAAQACAAIAAgABAP//////
//7/AAD////////9//3//f/9/////v/+//7//v/9//3//f/9//3//P/8//z//P/8//z/
/P/8//z//P/7//v/+//7//3//f/9//3/+//7//v/+//7//v/+//7//3//f/8//z//P/8
//z//P/8//z//P/8//r/+v/6//v//f/8//z//P/8//z//P/8//3//f/9////AAAAAAAA
AAAAAAEAAgACAAIAAgAEAAQABAAEAAMAAwADAAQABAAEAAQABAAEAAQAAgABAAAA///+
//7//v/+///////9//3/+//6//v/+//7//r/+f/5//n/+v/6//r/+//8//z//P/8//z/
/P/8//v/+//6//n/+f/6//r/+f/5//r/+v/6//r/+v/6//r/+v/6//v/+//7//v//P/9
////BAAOABkAJwA8AFcAcACDAJIAngCsAMIA1QDcANMAugCTAG4AVwBJADgAHwD//+T/
1f/T/9X/3//o/+z/8f/2//j/+P/6//r/+//7//v/+//7//v/+//7//z//P/9//3//f/+
//7//v/+//7//v/+//7//v/+//7//v/+//7//v/+//7//f/9/////////////////wAA
AAD///////////7//v/+//7//v/+//7//v/+//7//v/+//z//P/8//z//v/+//7//v/+
//7///////3//f/9//7//v/+//7//////////////wAAAQABAAEAAQABAAIAAgACAAMA
AwADAAMAAwADAAMAAQABAAEAAQAAAAAAAAAAAAAAAAAAAP///P/8//v/+//7//v/+v/5
//n/+P/4//n/+//7//v/+//6//r/+v/6//r/+//7//v/+//8//z//P/8//z//P/8//z/
+//7//v/+//7//v/+//5//n/+f/5//j/+P/4//j/+P/4//j/+P/3//f/9//4//j/+P/4
//j/+P/4//j/+f/5//n/+v/6//r/+//7//v/+f/6//r/+//9//7//v/+//z//f/9//3/
//8AAAAAAAD/////////////////////AQABAAEAAQD///////////////////7//v/+
//7//v/9//3//f/9//z//P/8//v/+//7//v/+v/6//n/+f/5//n/+f/5//n/+f/4//j/
+P/4//f/9//3//f/9//2//b/9v/2//b/9v/2//b/9v/2//X/9f/1//X/9f/1//X/9f/z
//P/8//z//X/9f/1//X/8//z//L/8v/y//L/8v/y//T/9P/0//T/8v/y//L/8//z//P/
9P/0//T/9P/y//L/8v/y//L/8v/0//T/9f/1//P/9f/2//b/+P/4//j/+f/4//j/+P/4
//r/+v/6//r/+//7//v//P/6//r/+v/6//z//P/6//n/9v/1//T/9P/0//T/9f/1//X/
9f/z//L/8f/x//H/8P/v/+//7//w//L/8v/z//T/9P/0//T/9P/0//T/8//z//L/8f/x
//L/8v/x//H/8v/y//L/8v/y//L/8v/y//L/8//z//P/8//2//f/9//6/wQADQAZACwA
RQBkAH0AkACeAKwAugDLANQAzwC0AIsAYgBJADsALgAbAP3/3v/P/8v/zf/V/+D/5P/p
//D/8v/0//b/9v/1//X/9f/1//X/9f/1//X/+P/4//n/+f/3//j/+P/4//r/+v/6//r/
+v/6//r/+v/6//r/+v/6//r/+v/5//n/+f/5//n/+f/5//n/+v/6//n/+f/5//n//P/8
//z//P/8//z//P/8//z//P/8//z//P/8//z//P/8//z//P/8//7//v//////////////
AAAAAAAAAAABAAEAAQABAAEAAAABAAEAAQADAAMABAAEAAQABQAFAAUABQAFAAUABQAF
AAUABQAFAAQABAAEAAQABAAEAAQAAwAAAAAA///////////+//3////+//7////9//3/
/f/9//7//v/+//7//v///////////wAAAAAAAAIAAgACAAIAAAD///////8BAAEAAQAB
AP//////////AAAAAAAAAAAAAAAAAAAAAP///////wAAAAAAAAAAAAACAAIAAgADAAEA
AQACAAIABAAFAAUABQAFAAYABgAHAAcACAAIAAgACAAJAAkACQAJAAoACgAKAA0ADQAN
AA0ACwALAAsACwANAA0ADQANAAsACwALAAsACwALAAsACgAKAAoACgAKAAkACQAJAAkA
CAAIAAgABwAHAAcABwAGAAYABQAFAAUABwAHAAcABwAFAAQABAAEAAYABQAFAAUABwAH
AAYABgAEAAQABAAEAAQABAAEAAQAAQABAAEAAQADAAMAAwADAAMAAwADAAMAAwADAAMA
AwADAAMAAgACAAAAAAAAAAAAAgACAAIAAgAAAAAAAAAAAAIAAgADAAMAAwAFAAYABgAG
AAYABgAHAAgACAAIAAgACAAIAAgACAAJAAkACQAKAAoACgAKAAoACgAKAAgABwAGAAUA
BAAEAAQABAAFAAUAAwADAAEAAAABAAEAAQAAAP///////wAAAAAAAAEAAgACAAIAAgAC
AAAAAAD/////AAD/////AAD+//3//f/+//7//v/+//7//v/+//7//v/9//3//f/9//7/
AQADAAoAFAAfAC8ARgBjAIIAlwCkALAAvgDMANcA2gDHAKAAdQBYAEkAPQAwABUA9f/c
/9X/0f/X/+X/7P/w//X/+P/6//r//P/+//3//f/9//3////////////+//7//////wEA
AgACAAIAAAAAAAAAAAAAAAAAAAAAAAAAAAAAAAAAAAAAAP////8BAAEAAQABAP////8A
AAAAAQABAAEAAQAAAAAAAAAAAAAAAAAAAAAAAAAAAAAAAAAAAAAAAAAAAAAAAAAAAAAA
AgACAAMAAwABAAEAAQACAAIAAgACAAMAAwADAAMAAwAEAAUABQAFAAUABQAGAAYABgAH
AAcABwAHAAcABwAHAAUABQAFAAUABgAGAAYABgACAAIAAgABAAAAAAD///////////7/
/f/7//r/+v/7//3//f/9//3//P/8//z//P/8//3//f/9////AAAAAAAA/v/+//7//v8A
AP/////////////////////////////+//7//v/+//z//P/8//z//f/9//3//v/+//7/
/v/+//7//v/+/////////wAAAAAAAAEAAQABAAMABAAEAAUABQAGAAYABgAGAAcABwAH
AAcACAAIAAgACQAJAAkACQALAAsACwALAAkACQAJAAkACQAJAAkACQAJAAkACQAIAAgA
CAAIAAgABwAHAAcABwAGAAYABgAFAAUABQAFAAQABAADAAMAAwADAAMAAwADAAMAAgAC
AAIAAgABAAEAAQABAAEAAAAAAAAAAAAAAAAAAAAAAAAAAAD/////////////////////
///////////////////////////+//7//v/+//7//v/+//7//v/+//7//v/+///////+
//7//v/+//7//v/+/////////wEAAgACAAQABAAEAAUABAAEAAQABAAGAAYABgAGAAUA
BQAFAAYABgAGAAYABgAGAAYABAADAAQAAwACAAIAAAAAAAEAAQABAAEA///+////////
//7/+//7//v//P/8//z//f/+//7//v/+//7//v/+//3//f/+//3//f/+//z/+//7//z/
/v/+//7//v/+//7//v/+//3//f/9//3/AgABAAEACAAUAB8ALQBEAGEAfACNAJgApACy
AMgA2QDeANMAtACPAHAAWwBLADgAGwD5/+D/2f/X/9n/4//s//D/9f/6//z//P/8//7/
//////////////////////7//v////////8AAAAAAAAAAAAAAAAAAAAAAAAAAAAAAAAA
AAAAAAAAAAAA//////3//f/9//3//f/9//7//v////////////7//v/+//7//P/8//z/
/P/8//z//P/8//z//P/8//z//P/8//z//P/8//z//f/9//v/+//7//z//P/8//z//f/9
//3//f/9//7//////////////wAAAAAAAAEAAQABAAEAAQABAAEAAQABAAEAAQAAAAAA
AAAAAP7//v/+//3//v/+//3//f/9//3//P/7//n/+P/4//n/+//7//v/+//8//z//P/8
//z//f/9//3//f/+//7//v/+//7//v/+//7//f/9//3//f/9//3//f/9//3//f/9//z/
/P/8//z//P/8//z//P/9//3//f/+//z//P/8//z//v/+//7/////////AAAAAAAAAQAB
AAEAAQACAAIAAwADAAQABAAEAAYABwAHAAcABQAGAAYABgAHAAcABwAHAAkACQAJAAkA
BwAHAAcABwAHAAcABwAHAAcABwAHAAYABgAGAAYABgAFAAUABQAFAAIAAgACAAEAAwAD
AAMAAgACAAEAAQABAAEAAQABAAEAAQAAAAAAAAAAAP/////////////+//7//v/+//7/
/v/+//7//v/+/////////////f/9//3//f////////////3//f/9//3//f/9//z//P/9
//7///8AAP7//v/+//7//v8AAAAAAAAAAAAAAAAAAP7//v//////AQADAAQABAAEAAQA
BAAFAAYABgAGAAYACAAIAAgACAAHAAcABwAIAAgACAAIAAgACAAIAAYABQAGAAUABAAE
AAIAAgADAAMABQAFAAMAAgADAAMAAwACAAEAAQABAAIAAgACAAMABAAEAAQABAAEAAQA
BAADAAMAAgABAAEAAgACAAEAAQACAAIAAgACAAIAAgACAAIAAgADAAMAAwADAAQABQAH
AAwAFAAfAC0AQgBfAH4AlQCkALIAwADQAN0A4gDXALQAiQBmAFUARwA4ACEA///i/9n/
2//f/+n/8v/4//3/AAACAAIABAAEAAUABQAFAAUABQAFAAUABQAGAAYABwAHAAcACAAI
AAgACAAIAAgACAAIAAgACAAIAAgACAAIAAgACAAIAAcABwAJAAkACQAJAAkACQAKAAoA
CQAJAAkACQAKAAoACgAKAAoACgAKAAoADAAMAAwADAAKAAoACgAKAAwADAAMAAwADAAM
AA0ADQANAA0ADQAOAA4ADgAOAA8ADwAPAA8ADwAQABEAEQARABEAEQASABIAFAAVABUA
FQAVABUAFQAVABUAFQAVABUAFAAUABQAFAASABIAEgARABAAEAAPAA8ADwAPAA4ADQAN
AAwADAANAA0ADQANAA0ADgAOAA4ADgAOAA8ADwAPABEAEgASABIAEgASABIAEgASABEA
EQARABEAEQARABEAEQARABEAEQAQABAAEAAQABAAEAAQABAAEQARABEAEgAQABAAEAAQ
ABAAEAAQABEAEwATABQAFAAUABUAFQAVABUAFgAWABcAFwAYABgAGAAWABcAFwAXABkA
GgAaABoAGwAbABsAGwAbABsAGwAbABkAGQAZABkAGQAZABkAGQAZABkAGQAYABgAGAAY
ABgAFwAXABcAFwAWABYAFgAVABMAEwATABIAFAATABMAEwARABEAEQARABEAEAAQABAA
EAAPAA8ADwAPAA8ADgAOAA4ADgAOAA4ADgAOAA4ADgANAA0ADQANAAsACwALAAsADQAN
AA0ADQANAA0ADQANAA0ADQAMAAwADAAMAAwADAAMAAwADAAMAA0ADQANAA8AEAAQABAA
EAAQABEAEgASABIAEgASABIAEgASABMAEwATABQAFAAUABQAFAASABIAEAAPAA4ADQAM
AAwADgAOAA8ADwANAA0ACwAKAAkACQAJAAgABwAHAAcACAAIAAgACQAKAAoACgAKAAoA
CgAKAAkACQAIAAcABwAIAAgABwAHAAgACAAIAAgACAAIAAgACAAIAAcABwAHAAcACAAJ
AA0AFAAcACkANwBSAG8AigCdAKwAuADIANoA5wDmANEArACDAGYAVwBLADoAHQD7/+T/
3f/b/+H/6//y//b/+/8CAAQAAgAEAAQABQAFAAUABQAFAAUABQAFAAYABgAHAAcABwAI
AAgACAAGAAYABgAGAAYABgAGAAYABgAGAAYABgAGAAYABQAFAAcABwAHAAcABQAFAAYA
BgAFAAUABQAFAAYABgAGAAYABgAGAAYABgAGAAYABgAGAAYABgAGAAYABgAGAAYABgAG
AAYABwAHAAUABQAFAAYACAAIAAgACQAJAAkACQAJAAgACQAJAAkACwALAAwADAAMAA0A
DQALAA==
         </WaveFormData>
      </LeadData>
      <LeadData>
         <LeadByteCountTotal>10000</LeadByteCountTotal>
         <LeadTimeOffset>0</LeadTimeOffset>
         <LeadSampleCountTotal>5000</LeadSampleCountTotal>
         <LeadAmplitudeUnitsPerBit>4.88</LeadAmplitudeUnitsPerBit>
         <LeadAmplitudeUnits>��V</LeadAmplitudeUnits>
         <LeadHighLimit>2147483647</LeadHighLimit>
         <LeadLowLimit>268435456</LeadLowLimit>
         <LeadID>V3</LeadID>
         <LeadOffsetFirstSample>0</LeadOffsetFirstSample>
         <FirstSampleBaseline>0</FirstSampleBaseline>
         <LeadSampleSize>2</LeadSampleSize>
         <LeadOff>FALSE</LeadOff>
         <BaselineSway>FALSE</BaselineSway>
         <ExcessiveACNoise>FALSE</ExcessiveACNoise>
         <MuscleNoise>FALSE</MuscleNoise>
         <LeadDataCRC32>2972170612</LeadDataCRC32>
         <WaveFormData>
9P/0//T/9P/0//T/9P/0//T/9P/0//T/9P/0//T/9P/0//T/9P/0//L/8v/y//L/8P/w
//D/8P/y//L/8v/y//L/8v/y//L/9P/0//T/9P/0//T/9P/0//T/9P/0//T/9P/0//T/
9P/0//T/9P/0//T/9P/0//T/9P/0//T/9P/y//L/8v/y//T/9P/0//T/8v/y//L/8v/y
//L/8v/y//T/9P/0//T/9P/0//T/9P/1//b/9//4//j/+P/4//j/+v/6//r/+v/7//z/
/f/+//7//v/+//7//v/+//7//v8AAAAAAAAAAAAAAAAAAAAAAAAAAAAAAAD+//7//v/+
//7//v/+//7//P/8//z//P/8//z//P/8//r/+v/6//r/+P/4//j/+P/4//j/+P/4//b/
9v/2//b/9v/2//b/9v/4//j/+P/4//b/9v/2//b/9v/2//b/9v/0//T/9P/0//b/9v/2
//b/9P/0//T/9P/0//T/9P/0//b/9v/2//b/9P/0//T/9P/0//T/9P/0//T/9P/0//T/
9v/2//b/9f/3//j/+P/6//n/+f/5//n//P/8//3//f/9//7//v/+//7//v/+//7/AAAB
AAEAAQABAAIAAgACAAIAAQAAAP///P/8//z//f////7//f/8//v/+v/6//r/9//3//X/
9f/2//b/9v/3//n/+f/5//n/9//3//f/9//3//f/9v/0//T/9f/1//X/9//3//f/9//3
//f/9//3//j/+P/4//j/+v/6//r/+f/9/wAABwARAB8AMwBOAG0AjgCuAMsA7AAOASwB
PAE3ARwB8gDKAKoAjQB2AFYAKgAEAPH/6P/k/+r/8P/w//L/9//4//j/+P/4//b/9v/2
//b/9f/1//X/9f/2//f/+P/5//f/9//3//j/+P/4//f/9//3//f/9//3//b/9v/2//b/
+P/4//f/9//5//n/+f/5//n/+f/5//n/+f/5//n/+f/3//f/9//3//f/+f/5//n/+f/5
//j/+P/4//j/+P/4//j/+P/4//j/9v/3//f/9//5//n/+f/5//n/+v/6//r/+P/4//j/
+f/7//v//f/9//3//f/9//7/AAAAAAEAAQD/////////////AAAAAAAAAQABAAEAAQD+
//7//v/+/////f/9//3//P/8//z//P/6//r/+v/6//v/+//7//v//P/8//z//P/8//3/
/f/+//7//v/+//7//v/////////+//7//v/+//7//v///////f/9//3//f/9//3//f/9
//3//f/8//v/+//7//z//P/8//z//f/9//////8AAAAA////////AAABAAEAAQACAAIA
AgADAAMAAQACAAIAAgAFAAYABgAGAAYABgAHAAcACAAIAAgACAAIAAgACAAJAAcABwAG
AAYACAAIAAgACAAIAAgACAAHAAcABwAHAAcABgAGAAUABQAFAAUABQAFAAUABAADAAMA
AwADAAMAAwADAAMAAgABAAEAAQABAAEAAQAAAP////8AAAAAAAD/////////////////
//7//v8AAAAA//////7//v/+//7//v/+//3//P/+//7//v////7//v/+//3//v/+//7/
/v/+//7//v/+//3//f/+//7/AAABAAEAAQABAAIAAgADAAMAAwAEAAQABAAEAAQABAAE
AAYABwAHAAcABwAIAAYABgAEAAMABAADAAIAAgAAAAEAAQAAAAEAAAD///7//P/8//v/
+//5//n/+v/6//z//f/9//3/+//7//v/+//7//v/+//7//r/+P/4//n/+f/5//n/+f/5
//n/+f/5//n/+f/6//r/+v/6//r/+v/8//3///8EAA0AGQApAD8AXgB/AKAAvgDfAAIB
IgE6AUYBOwEYAeoAxgCmAI0AdABQACAA/v/v/+j/5v/u//L/9P/0//f/+P/4//j/+v/4
//j/+P/4//f/9//3//f/9//3//f/9//3//f/9//4//j/+P/3//f/9//3//f/9//4//j/
+P/4//j/+P/3//f/9//3//f/9//3//f/9//3//n/+f/5//n/9//3//f/9//3//n/+f/5
//f/9//2//b/9v/2//b/9v/4//j/+P/4//b/9//3//f/+f/5//n/+f/5//r/+v/6//j/
+P/4//n/+//7//3//f/7//v/+//8//7//v///////f/9//3//f/9//7//v/+////////
/////P/8//z//P/9//v/+//7//r/+v/6//r/+v/6//r/+v/7//v/+//7//z//P/8//z/
/P/9//3//v/+//7//v/+//z//f/9//3//v/+//7//v/8//z//f/9//v/+//7//v/+//7
//v/+//7//v/+v/5//n/+f/6//r/+v/6//v/+//7//v//P/8//v/+//7//z//f/9//3/
/v8AAAAAAQABAP//AAAAAAAAAQACAAIAAgACAAIAAwADAAQABAAEAAQABAAEAAQABQAD
AAMAAgACAAQABAAEAAQABAAEAAQAAwADAAMAAwADAAIAAgABAAEA//////////8BAAAA
//////3//f/9//3//f/9//z/+//9//3//f/9//v/+v/5//n/+v/6//r/+f/7//v/+//7
//v/+//6//r/+v/6//n/+f/4//j/+P/4//r/+v/5//j/+P/4//j/+f/6//r/+v/5//r/
+v/6//r/+P/3//f/+P/6//j/+P/4//j/+v/5//n/+v/4//r/+//7//v/+//8//z//f/9
//3//v/+//7//v/+//7//v8AAAEAAQABAAEAAgACAAIAAAD///z/+//6//r//P/9//3/
/P/7//r/+f/4//j/+P/3//f/9f/1//b/9v/0//X/9f/1//f/9//3//f/9f/1//X/9f/2
//T/9P/1//P/8//z//P/9f/1//X/9f/1//X/9v/2//T/9P/0//T/9v/1//f//P8DAA0A
HQAvAEgAZwCEAKIAvwDeAAQBIgE0ATMBHAH0AMwArACTAHgAVAAqAAIA7f/k/+D/5v/s
/+z/7v/z//T/8v/y//L/8P/w//D/8P/v/+//7//v/+//7//v/+//7//v/+//8P/w//D/
7//v/+//7//v/+//8P/w//D/8P/w//D/7//v//H/8f/x//H/8f/x//H/8f/x//H/8f/x
//H/8f/x//H/7f/v/+//7//v/+//7v/u/+7/7v/u/+7/7v/u/+7/7v/u/+//7//v/+//
7//v/+//7//w//D/8P/y//L/8v/z//H/8f/z//P/9f/1//X/9v/0//T/9f/1//f/9//3
//f/9//4//j/+P/3//f/9//3//b/9v/2//b/9f/z//P/8//0//T/9P/0//T/9P/0//T/
9f/1//X/9f/2//b/9v/2//b/9//3//j/+P/4//j/+P/2//f/9//3//b/9v/2//b/9v/2
//f/9//1//X/9f/1//f/9//3//f/9//3//b/9f/1//X/9v/2//T/9P/1//X/9//3//j/
+P/3//f/9//4//n/+f/5//r/+v/6//v/+//5//r/+v/6//v//P/8//z//P/8//3//f/+
//7//v/+//7//v/+//////////7//v/+//7//v/+/wAAAAAAAP///f/9//3//f/+//7/
/f/9//v/+//7//v//f/8//v/+//7//v/+//7//v/+//6//n/+f/5//n/+f/5//j/9//3
//j/+P/4//f/9//3//f/9//3//f/9v/2//b/9v/1//X/9v/2//b/9v/2//b/9f/0//T/
9P/0//X/9v/2//b/9f/y//L/8v/y//T/9f/1//T/9P/z//P/8v/0//T/9P/0//T/8//z
//T/9P/2//f/9//5//n/+v/6//n/+f/5//r/+v/6//r/+v/8//z//v////3//f/9//7/
AAAAAP7//f/6//n/+P/4//r/+//7//r/9//2//X/9P/0//T/8//z//P/8//0//T/8v/z
//P/8//z//P/8//z//X/9f/1//X/8v/w//D/8f/x//H/8f/x//H/8f/x//H/8//z//T/
9P/y//L/8v/y//L/8//3//r/AQANAB0AMwBQAHEAkgCyANMA+AAYAS4BNgEtAQoB3AC0
AJgAgQBqAEgAGgD2/+X/3v/c/+L/6P/q/+7/7//w//L/8v/w/+7/7v/u/+7/7v/v//D/
8f/v/+//7//v/+//7//v//D/8P/w/+//7//v/+//7//v//L/8v/y//L/8P/w/+//7//x
//H/8f/x//H/8f/x//H/7//v/+//7//v/+//7//v/+3/7//v/+//7//v/+7/7v/u/+7/
7v/u/+7/7v/u/+7/7v/v/+//7//v/+//7//v/+//8P/w//D/8P/w//D/8f/x//H/8//z
//P/8//z//T/9P/0//X/9f/1//X/9f/1//X/9v/2//b/9f/1//X/9f/2//b/9v/2//P/
8f/x//H/8P/w//D/8P/w//D/8P/w//H/8f/x//H/8v/y//L/8v/0//X/9f/2//T/9P/0
//T/9P/1//X/9f/2//b/9v/2//b/9v/3//f/9f/1//X/9f/1//X/9f/1//P/8//y//H/
8f/x//L/8v/y//L/8//z//P/8//0//T/9f/1//X/9v/3//f/9//4//j/+P/5//n/+f/6
//r/+v/7//z//P/8//z//P/9//3//v/+//7//v/+//7//v/////////+//7//v/+//7/
/v/8//z//P/7//3//f/9//3/+v/6//n/+f/7//v/+//7//n/+P/3//f/9//3//f/9//3
//f/9v/1//X/9f/1//X/9f/0//P/8//0//T/9P/z//P/8//z//P/8//z//L/8v/y//L/
8f/x//L/8v/y//L/8v/y//H/8P/w//D/8P/x//D/8P/w/+//8P/y//D/8P/w//D/8v/x
//H/8v/w//L/8//z//X/9f/2//b/9f/1//X/9v/2//b/9v/2//b/9v/4//n/9//3//f/
+P/6//r/+P/3//b/9f/0//T/9P/1//X/9P/1//T/8//y//L/8v/x//H/7f/t/+7/7v/u
/+//7//v/+//7//v/+//7//v/+//7//s/+r/6v/r/+v/6//r/+v/7f/t/+3/7f/r/+v/
7P/s/+z/7P/s/+z/7v/v/+//8v/7/wcAEwAnAEIAZQCGAKYAxwDoAAwBLgFEAUUBLAH4
AMQAnAB7AGYAUAAqAAIA6f/c/9T/1v/e/+L/5P/n/+r/7P/s/+z/6v/q/+r/6v/p/+n/
6f/p/+n/6f/p/+n/6f/p/+n/6v/q/+r/6f/p/+f/5//n/+f/6v/q/+r/6v/q/+r/6f/p
/+n/6f/p/+n/6f/p/+n/6f/n/+f/5//n/+n/6f/p/+n/5//p/+n/6f/p/+n/6P/o/+j/
6P/o/+j/6P/o/+j/6P/o/+n/6f/p/+v/6//r/+v/6f/q/+r/6v/q/+r/6v/r/+3/7f/v
/+//7f/t/+3/7v/u/+7/7//v/+//7//v/+//8f/y//L/8v/v/+//7//v//D/8P/w//D/
7//t/+3/7f/q/+r/6v/q/+r/6v/q/+r/6//r/+v/6//q/+r/6v/q/+r/6//r/+z/7P/s
/+z/7P/s/+3/7f/t/+r/6v/q/+r/6P/o/+n/6f/p/+n/6f/p/+n/6f/p/+n/6f/p/+j/
5//n/+f/6P/o/+b/5v/n/+f/5//n/+j/6P/p/+n/6f/q/+n/6f/p/+r/6v/q/+v/6//r
/+z/7P/s/+3/7v/u/+7/7v/u/+//7//w//D/8P/w//D/8P/w//H/8f/x//D/8P/w//D/
8P/w//D/8P/w/+//7//v/+//7//s/+z/6//r/+3/7f/t/+3/6//q/+n/6f/n/+f/5//n
/+f/5//m/+X/5f/l/+X/5f/j/+L/4f/h/+L/4v/i/+H/4f/h/+H/4f/h/+H/4P/g/97/
3v/d/93/3v/e/97/3v/e/97/3f/c/9z/3P/c/93/3P/c/9z/2//c/9z/3P/c/9z/3P/a
/9r/2v/a/9r/2f/Z/9r/2v/c/93/3f/d/93/3v/e/9//3//f/+D/4P/g/+D/4P/e/97/
4P/h/+H/4f/h/+L/4v/i/+D/3//e/93/3P/c/9z/3f/d/9z/2//a/9n/2P/Y/9j/1//X
/9P/0//U/9T/1P/V/9X/1f/V/9X/1f/V/9X/1f/V/9X/1P/S/9L/0//R/9H/0f/R/9H/
0f/R/9H/1P/X/9v/3v/y/wYAGgAuACgAIwAlACoAMQA7AEsAXwB6AJsAugDYAPkAGgFA
AVoBaAFjAUYBHAH0ANQAuQCgAHoATAAkAA8ABAAEAAoADgAOABIAFQAUABQAFAAUABQA
FAAUABQAEwATABMAEwATABMAEwATABMAEwATABQAEgASABEAEQARABEAEQARABAAEAAQ
ABAAEgASABEAEQARABEAEQARABEAEQARABEADwAPAA8ADwAPAA8ADwAPAA0ADwAPAA8A
DwAPAA4ADgAMAAwADAAMAA4ADgAOAA4ADgAPAA8ADwAPAA8ADwAPAA8AEAAQABAADgAO
AA4ADwAPAA8AEQARABEAEQARABIAEAAQABEAEQASABMAFAAVABMAFAAUABQAEwATABMA
EwASABIAEgASABEADwAPAA8AEAAQABAAEAAOAA4ADgAOAA8ADwAPAA8AEgASABIAEgAQ
ABEAEQASABIAEgASABIAEAARABEAEQAQABAAEAAQAA4ADgAPAA8ADwAPAA8ADwANAA0A
DQANAA0ADQAMAAsADQANAA4ADgAMAAwADQANAAsACwAMAAwADQANAA0ADgANAA0ADQAO
AA4ADgAPAA8AEQASABIAEgARABIAEgASABIAEgATABMAEgASABIAEgASABIAEgATABMA
EwASABIAEgASABIAEgASABIAEgARAA8ADwAPAA8AEAAQAA8ADwAPAA8ADwAPAA0ADAAL
AAsACwALAAsACwALAAsACgAJAAkACQAJAAkACQAIAAcABwAGAAYABgAFAAcABwAHAAcA
BwAHAAYABgAGAAYABQAFAAYABgAGAAYABAAEAAMAAgAEAAQABAAFAAQABAAEAAMABAAE
AAQABAACAAMAAwACAAIAAwADAAMAAwAEAAIAAgACAAIABAADAAMABAACAAQABQAFAAUA
BQAGAAYABwAHAAcACAAIAAgACAAIAAgACAAKAAsACwALAAsADAAKAAoACAAHAAgABwAG
AAYABgAHAAcABgAFAAQAAwACAAIAAgABAAEA/////wAAAAAAAAEAAQABAAEAAQABAAEA
AQABAAEAAQACAAAAAAABAP//////////////////////////AAAAAP7//v/+//7/AAAB
AAMACAAPABsAKQA9AFoAdwCUALQA0QDyABYBNAFCATsBIgH4ANIAsgCXAHwAWAAsAAgA
9f/u/+z/8v/2//j/+v/9//7//P/8//z//P/8//z//P/7//v/+//7//v/+//7//v/+//7
//v//P/8//z/+//7//v/+//7//v//P/8//z//P/6//r/+f/5//v/+//7//v/+f/5//n/
+f/5//n/+f/5//n/+f/5//n/9//5//n/+f/5//n/+P/4//j/+P/4//j/+P/4//j/+P/4
//n/+f/5//n/+f/5//n/+f/6//r/+v/6//r/+v/7//v/+//9//3//f/9//3//v/8//z/
/f/9/////////////f/+//7//v/9//3//f/9//7//v/+//7//f/7//v/+//6//r/+v/6
//r/+v/6//r/+//7//v/+//8//z//P/8//z//f/9//7//v/+//7//v/+//////////7/
/v/+//7//P/8//3//f/7//v/+//7//3//f/9//3//f/9//z/+//7//v//P/8//z//P/9
//3/+//7//z//P/7//v/+//8//3//f/9//7//v/+/////////wAAAAAAAAEAAgACAAIA
BAAEAAUABQAEAAQABAAEAAQABAAEAAUABwAHAAYABgAGAAYABgAGAAYABgAGAAUABQAF
AAUABQAEAAQAAwADAAEAAQABAAEAAwACAAEAAQABAAEAAQABAP/////+//3/////////
//////7//f/9//z//P/8//v//f/9//3//f/9//3//P/8//7//v/9//3//P/8//z//P/8
//z/+//6//z//P/8//3//P/8//z/+//6//r/+v/6//z//f/9//z/+v/7//v/+//7//z/
/f/+//v/+//6//r/+v/6//r/+v/8//v/+//8//z//v//////AQABAAIAAgABAAEAAQAC
AAQABAAEAAQABgAGAAgACQAJAAkACQAKAAoACgAIAAcABAADAAIAAgACAAMAAwACAAMA
AgABAAAAAAAAAP/////9//3//v/+//7///////////////////////////////7//P/8
//3//f/9//3//f/9//3//f/9//3//f/+//7//v/+//7//v/+//////8EAA0AFwAjADUA
UABvAJAAsADPAPAAEgEwAUABPwEmAfoA0ACwAJUAgABiADgADgD3/+z/6P/s//T/9v/4
//3//v/+//7//v/8//z//P/8//v/+//7//v//f/9//3//f/7//v/+//8//7//v/9//3/
+//7//v/+//8//z//P/8//z//P/7//v/+//7//v/+//7//v/+//7//v/+//7//v/+//7
//v/+//5//v/+//7//v/+//6//r/+v/6//r/+v/6//r/+v/6//r/+//7//v/+//7//v/
+//7//z//P/8//z//P/8//3//f/9//////////////8AAAAAAAABAAEAAQABAAEAAQAB
AAIAAgACAAEAAQABAAEAAAAAAAAAAAD///3//f/9//z//P/8//z//P/8//z//P/7//v/
+//7//7//v/+//7//v//////AAAAAAAAAAAAAAAAAQABAAEAAAAAAAAAAAAAAAAAAQAB
AP////////////////////8BAAEAAAD///3//f/+//7//v/+////////////AAAAAP//
/////wAAAQABAAEAAgACAAIAAwADAAMABAAEAAQABQAGAAYABgAGAAYABwAHAAgACAAI
AAgABgAGAAYABwAJAAkACAAIAAgACAAIAAgABgAGAAYABQAHAAcABwAHAAYABgAFAAUA
BQAFAAUABQADAAIAAQABAAEAAQABAAEAAQABAAAA///9//3//f/9/////v/9//3//v/+
//7//f/7//v/+//7//3//f/8//z//P/8//v/+//6//r/+v/6//z//P/7//r/+v/6//r/
+//8//z//P/7//j/+P/4//j/+P/5//n/+v/4//j/+P/4//r/+f/5//r/+v/8//3//f/9
//3//v/+/////////wAAAAAAAAAAAAD+//7/AAABAAMAAwADAAQABAAEAAIAAQD+//3/
/P/8//7///////7//f/8//v/+v/8//z/+//7//f/9//4//j/+v/7//v/+//7//v/+//7
//v/+//7//v/+v/4//j/+f/3//f/9//3//n/+f/5//n/9//3//j/+P/4//j/+P/4//r/
+////wQADQAZACkAQwBiAIcAqADIAOcACgEqAUABSAE5ARAB4AC6AJ4AhwBuAEoAHAD6
/+n/4P/k/+z/7v/w//T/9//2//j/+P/4//b/9v/2//b/9f/1//X/9f/1//X/9f/1//f/
9//3//j/9v/2//X/9f/1//X/9f/1//b/9v/2//b/9v/2//X/9f/1//X/9f/1//X/9f/1
//X/9f/1//X/9f/1//X/9f/1//P/9f/1//X/9f/1//T/9P/0//T/9P/0//T/9P/0//T/
8v/z//P/8//z//P/8//z//X/9v/2//b/9v/2//b/9//3//f/+f/5//f/9//3//j/+P/4
//n/+f/7//v/+//7//n/+v/6//r/+//7//v/+//4//j/+P/4//n/9//3//f/9P/0//T/
9P/y//L/8v/y//X/9f/1//X/9P/0//T/9P/2//f/9//4//j/+P/4//j/+P/5//n/+f/6
//r/+v/6//j/+P/5//n/+f/5//n/+f/3//f/9//3//f/9//2//X/9f/1//b/9v/2//b/
9//3//f/9//4//j/+f/5//n/+v/5//n/+f/6//z//P/9//3//f/+//7//v///wAAAAAA
AAAAAAABAAEAAAAAAAAAAAACAAIAAgADAAMAAwACAAIAAgACAAIAAgAAAAAAAAD/////
////////AAAAAP/////9//3//f/9//3//P/7//v/+//7//v/+//7//v/+v/5//n/+f/5
//n/+f/4//f/9//4//j/+P/3//f/9//3//f/9//3//b/9v/4//j/9//3//b/9v/2//b/
9v/2//X/9P/2//b/9v/3//b/9v/2//X/9v/2//b/9v/0//X/9f/0//T/9f/1//X/9f/0
//T/9P/0//T/9v/1//X/9v/2//j/+f/5//f/9//4//j/+//7//v//P/6//r/+v/6//r/
+v/8//3//f/9//3//v/+//7//P/7//z/+//6//r/+P/5//n/+P/3//b/9f/0//b/9v/1
//X/8f/x//L/8v/0//X/9f/1//X/9f/1//X/8//z//P/8//0//L/8v/z//H/8f/x//H/
8f/x//H/8f/x//H/8v/y//L/8v/y//L/9v/1//X//P8FABEAHwA3AFYAdQCSAKwAywDu
ABABLAE2AS0BEAHmAMIAogCHAGwARgAYAPj/6//k/+L/6P/s/+7/8P/z//T/8v/w//L/
8v/y//L/8v/v/+//7//v//H/8f/x//H/8f/x//H/8v/y//L/8f/x//H/8f/x//H/8P/w
//D/8P/y//L/8f/x/+//7//v/+//8f/x//H/8f/x//H/8f/x/+//7//v/+//7//x//H/
8f/x//H/8P/w//D/8P/w//D/8P/w//D/8P/w//H/8f/x//H/8f/x//H/7//w//D/8P/y
//L/8v/z//P/8//1//X/9f/1//X/9v/2//b/9//3//f/9//3//f/9//4//j/+P/3//f/
9//3//b/9v/2//b/9//1//X/9f/y//L/8v/y//L/8v/y//L/8//z//P/8//0//T/9P/0
//T/9f/1//b/9v/2//b/9v/2//f/9//3//b/9v/2//b/9v/2//f/9//3//f/9//3//f/
9//3//f/9//3//b/9f/1//X/9v/2//b/9v/3//f/9f/1//b/9v/3//f/9//4//n/+f/5
//r/+v/6//v/+//7//z//P/8//3//v/+//7//v/+//////8AAAAAAAAAAAIAAgACAAMA
AQABAAAAAAAAAAAAAAAAAAAAAAAAAP////////////8AAAAA//////3//f/9//3////+
//3//f/7//v/+//7//v/+//6//n/+//7//v/+//5//j/9//3//r/+v/6//n/+f/5//n/
+f/5//n/+P/4//r/+v/5//n/+P/4//j/+P/6//r/+f/4//j/+P/4//n/+P/4//j/9//3
//j/+f/6//j/+f/5//j/+v/7//v/+v/6//r/+v/6//j/9//3//j/+P/6//v/+//9//3/
/v/+/////////wAAAAAAAAAAAAAAAAAAAgADAAMAAwADAAQABAAEAAIAAQACAAEAAAAA
AP7///////7////+//3//P/8//z/+//7//f/9//4//j/+v/7//v/+//7//v/+//7//v/
+//7//v/+v/4//j/+f/5//n/+f/5//n/+f/5//n/+f/5//r/+v/6//r/+v/6//z//f/9
/wIACwAVACMAOQBYAHsAmgC6ANkA+gAcATQBPgE1ARQB6ADAAKQAjQB0AFAAIgD+/+//
6P/o/+7/9P/2//r/+//6//z/+v/8//r/+v/6//r/+//7//v/+//5//n/+f/5//v/+//7
//z//P/8//v/+//7//v/+//7//r/+v/6//r//P/8//v/+//7//v/+//7//v/+//7//v/
+//7//v/+//7//v/+//7//n/+//7//v//f/9//z//P/6//r/+v/6//z//P/8//z//P/9
//3//f/9//3//f/9////AAAAAAAA/v/+//7/////////AQABAAEAAQABAAIABAAEAAUA
BQAFAAUABQAFAAMABAAEAAQABQAFAAUABQAEAAQABAAEAAMAAQABAAEAAAAAAAAAAAD+
//7//v/+////////////AgACAAIAAgACAAMAAwAEAAYABgAGAAYABgAHAAcABwAGAAYA
BgAGAAQABAAFAAUABQAFAAUABQAFAAUABQAFAAUABQAEAAMAAwADAAQABAAEAAQABQAF
AAUABQAGAAYABwAHAAcACAAHAAcABwAIAAgACAAJAAkACwAMAAwADAALAAwADAAMAA4A
DgAPAA8AEAAQABAAEAAQABAAEAARABEAEQAQABAADgAOAA4ADgAQABAAEAAPAA8ADwAP
AA8AEAAQAA8ADwANAA0ADQANAA0ADAALAAsACwALAAsACwAJAAkACAAHAAkACQAJAAkA
CQAIAAcABwAIAAgACAAHAAcABwAHAAcABQAFAAQABAAGAAYABQAFAAQABAAEAAQABAAE
AAMAAgAEAAQABAAFAAQABAAEAAMABAAEAAIAAgACAAIABAADAAMABAAEAAYABwAHAAcA
BwAIAAgACQAJAAkACgAKAAoACgAKAAoACgAMAA0ADQANAA0ADgAMAAwACgAJAAgABwAG
AAYACAAJAAkACAAHAAYABQAEAAQABAADAAMAAQABAAIAAgAAAAEAAQABAAMAAwADAAMA
AQABAAEAAQAAAP7//v////////////////////////8BAAEAAgACAAAAAAAAAAAAAAAB
AAUADAAVACEAMQBLAGwAjQCuAM4A7QASATIBSAFOAT0BFgHmAMIAqACRAHgATgAgAAAA
8//s/+z/9P/4//r//P///wAA/v/+//7//v/+//7//v/9//3//f/9//3//f/9//3//f/9
//3//v/+//7//f/9/////////////v/+//7//v/+//7//f/9/////////////f/9//3/
/f/9//3//f/9//3//f/9//3/+//9//3//f/9//3//P/8//z//P/8//z//P/8//z//P/8
//3//f/9//3//f/9//3//f/+//7//v/+//7//v////////8BAAEAAQABAAEAAgACAAIA
AwADAA==
         </WaveFormData>
      </LeadData>
      <LeadData>
         <LeadByteCountTotal>10000</LeadByteCountTotal>
         <LeadTimeOffset>0</LeadTimeOffset>
         <LeadSampleCountTotal>5000</LeadSampleCountTotal>
         <LeadAmplitudeUnitsPerBit>4.88</LeadAmplitudeUnitsPerBit>
         <LeadAmplitudeUnits>��V</LeadAmplitudeUnits>
         <LeadHighLimit>2147483647</LeadHighLimit>
         <LeadLowLimit>268435456</LeadLowLimit>
         <LeadID>V4</LeadID>
         <LeadOffsetFirstSample>0</LeadOffsetFirstSample>
         <FirstSampleBaseline>0</FirstSampleBaseline>
         <LeadSampleSize>2</LeadSampleSize>
         <LeadOff>FALSE</LeadOff>
         <BaselineSway>FALSE</BaselineSway>
         <ExcessiveACNoise>FALSE</ExcessiveACNoise>
         <MuscleNoise>FALSE</MuscleNoise>
         <LeadDataCRC32>1245467993</LeadDataCRC32>
         <WaveFormData>
8v/y//L/8v/0//T/9P/0//b/9v/2//b/9P/0//T/9P/2//b/9v/2//T/9P/0//T/9P/0
//T/9P/2//b/9v/2//b/9v/2//b/+P/4//j/+P/6//r/+v/6//j/+P/4//j/+P/4//j/
+P/4//j/+P/4//j/+P/4//j/+P/4//j/+P/4//j/+P/4//j/+P/4//j/+P/4//j/+P/4
//j/+P/4//r/+v/6//r/+v/6//r/+v/7//z//f/+//7//v/+//7//v/+//7//v8AAAAA
AAAAAAIAAgACAAIAAgACAAIAAgACAAIAAgACAAQABAAEAAQABAAEAAQABAACAAIAAgAC
AAIAAgACAAIAAAAAAAAAAAAAAAAAAAAAAP7//v/+//7//P/8//z//P/8//z//P/8//z/
/P/8//z//P/8//z//P/8//z//P/8//r/+v/6//r//P/8//z//P/6//r/+v/6//z//P/8
//z/+v/6//r/+v/6//r/+v/6//r/+v/6//r/+P/4//j/+P/6//r/+v/6//r/+v/6//r/
+v/6//r/+v/8//3//v/+/////v/9//3//////////////wAAAAAAAAAAAQABAAEAAgAD
AAQABQAGAAYABgAGAAQAAwADAAIA//////////8BAP/////+//3//P/8//z/+v/4//f/
9v/4//n/+f/6//j/+P/4//j/9//3//f/9//5//n/+P/3//X/9f/1//X/9//3//f/9//4
//j/+P/4//j/+P/4//j/+P/5//n/+f/7//z/AAAKABYAJQA6AFQAdQCXALoA3wAGASMB
MAEuARgB+ADUALUAmgCDAGcAQAAfAA0AAgD8//3//f/6//j/+v/5//n/+P/4//X/9f/1
//X/8//y//L/8//1//T/9P/0//L/8//z//P/8//z//P/8//z//P/8//z//H/8f/x//H/
8v/y//L/8v/w//D/8P/w/+//7//v/+//7//v/+//7v/s/+z/7f/t/+//7//v/+//7f/t
/+3/7f/t/+3/7f/t/+3/7f/t/+3/7f/t/+3/7f/t/+3/7f/t/+7/7v/u/+7/7P/s/+z/
7P/v/+//8f/x//H/8f/x//H/9P/0//T/9f/1//X/9P/y//L/8//z//P/8//z//T/9P/x
//H/8f/x//D/8P/w//D/8P/w//D/8P/w//D/8P/w//H/8v/y//L/8v/y//L/8v/z//T/
9P/z//P/9P/0//X/9f/0//T/9P/y//L/8v/y//L/8f/x//H/8f/x//H/8f/x//H/8f/x
/+//7//v/+//8f/w//D/8P/v/+//7//v//H/8f/y//L/8P/w//D/8P/x//H/8f/x//L/
8v/z//P/8f/y//L/8v/z//X/9v/4//b/9v/3//f/9//3//j/+P/4//j/+P/4//j/+P/4
//j/+P/4//j/+P/4//f/9//3//f/9//3//b/9v/2//X/9f/1//X/9f/0//T/9P/z//P/
8//y//L/8v/w//D/8P/w//H/8f/x//D/8P/w//D/8P/w//D/8P/v/+//7//v/+//7//u
/+7/7v/w//D/8P/w/+7/7f/t/+3/7f/t/+3/7f/t/+3/7f/t/+3/7f/t/+3/7v/u/+7/
7P/s/+z/7P/u/+7/7v/v/+7/7v/w//D/8P/x//H/8f/z//P/8//0//L/8v/y//P/9f/1
//b/9//4//n/+v/6//r/+v/4//f/9f/0//P/8//1//X/9f/z//P/8v/x//D/8P/w//D/
7v/t/+z/7P/t/+3/7v/u/+7/7v/u/+3/7f/t/+3/7f/t/+z/6//r/+v/6//r/+v/6//r
/+v/7P/s/+z/7P/s/+z/7P/s/+z/6//r/+3/7//y//j/AgAQACMAPABYAHsAnQDCAOsA
DgEnATIBKgEOAegAxgCnAI4AdwBVACwADwD///T/8P/z//H/7v/u/+7/7//t/+7/7v/t
/+3/7f/t/+n/6P/o/+n/6//q/+r/6v/q/+v/6//r/+n/6f/p/+n/6f/p/+n/6f/p/+n/
6f/p/+r/6v/q/+r/6v/q/+r/6v/p/+n/6f/p/+n/6f/p/+j/6P/o/+n/6f/r/+v/6//r
/+n/6f/p/+n/6f/p/+n/6f/r/+v/6//r/+n/6f/p/+n/6//r/+v/6//s/+z/7P/s/+z/
7P/s/+z/7//v//H/8f/v/+//7//v//L/8v/y//P/8v/z//P/8v/y//P/8//z//P/8//0
//T/8//z//P/8//y//L/8v/y//L/8v/y//L/9P/0//T/9P/1//b/9v/2//b/9v/2//b/
+f/6//r/+f/5//r/+v/7//v/+v/6//r/+v/6//r/+v/6//n/+f/5//n/+f/5//n/+f/5
//n/+f/3//f/9//3//n/+P/4//j/+f/5//n/+f/5//n/+v/6//r/+v/6//r//f/9//3/
/f/+//7/////////AAAAAAAAAAABAAEAAgACAAIAAwADAAMAAwAEAAQABAAEAAQABAAE
AAQABAAEAAQABAAEAAQABAADAAMAAwADAAMAAwACAAIAAgABAAEAAwADAAMAAgACAAIA
AQABAAEAAAAAAAAAAAAAAAAAAAABAAEAAQAAAAAAAAAAAAAAAAAAAAAA////////////
/////v/+//7//v/+//7//v/+//3//f/9/////////////f/9//3//f/9//3//f/9//7/
/v/+//7//v/+//7//v/+//7//v/+//7/AAAAAAAAAQAAAAAAAgACAAIAAwADAAMAAwAD
AAMABAAEAAQABAAFAAUABQAGAAcACgALAAwADAAMAAwACgAJAAcABgAFAAUABwAHAAcA
BQAFAAQAAwACAAIAAgACAAAA///+//7////9//7//v/+/wAAAAD////////////////+
//3//f/9//3//f/9//3//f/9//7//v8AAAAAAAAAAP7//v/+//3//f/9////AgAIABAA
HAArAD4AWAB3AJcAuADfAAQBIwEyATIBIgECAd4AwQCoAI8AcQBKACkAFQAIAAIAAwAF
AAIAAAACAAEA//8AAP7/+//7//v/+//7//r/+v/7//v/+v/6//r/+v/7//v/+//7//v/
+//7//v/+//7//v/+//7//v/+//6//r/+v/6//r/+v/6//r/+//7//v/+//5//n/+f/4
//r/+v/7//v/+f/5//n/+f/5//n/+f/5//v/+//7//v/+f/5//n/+f/5//n/+f/5//n/
+f/5//n/+v/6//r/+v/8//z//P/8//v/+//9//3//f/9//3//f/+//7//v///wAAAQAB
AAAA/v//////////////AAAAAAEAAQABAAEA/v/+//7//v8AAAAAAAAAAAAAAAAAAAAA
//8AAAAAAAACAAIAAgACAAMABAAEAAMAAwAEAAQABQAFAAQABAAEAAIAAgACAAIAAgAB
AAEAAQADAAMAAwADAAMAAwADAAMAAwADAAMAAwADAAIAAgACAAMAAwADAAMAAwADAAQA
BAAEAAQABAAEAAUABQAFAAUABgAGAAcABwAHAAgACAAIAAgACQAJAAoACAAIAAkACQAL
AAsADAAMAAoACgAKAAoADAAMAAwADAAKAAoACgAKAAwACwALAAsACwALAAsACgAMAAwA
CwALAAsACwALAAoACAAIAAcABwAHAAYABgAGAAgACAAIAAgABQAFAAUABAAEAAQABAAE
AAQABAAEAAMAAwADAAMAAwADAAIAAgACAAIAAgACAAIAAgABAAEAAQABAAEAAQABAAEA
AQABAAEAAQABAAEAAQAAAAAAAAAAAAAAAAAAAAAAAAAAAP7//v8AAAAAAAAAAAAAAAAA
AAEAAAAAAAIAAgAEAAUABQAFAAcABwAHAAgABgAGAAYABwAHAAcACAAJAAoACwAMAAwA
DgAOAAwACwAKAAgABgAFAAcABwAHAAUAAwACAAEAAAACAAIAAgAAAP3//P/8//3//f/+
//7//v8AAAAA/////wEAAQABAAEA/v/9//3//f/9//3//f/9//v/+//8//z//v/+//7/
/v/+//7//v/9//v/+//9/wIACAAQAB4ALwBGAGQAgwCpAM4A9wAcATEBOgE0ARgB8gDO
ALEAmgCHAGkAPgAfAA8ABAD+//////8AAAAAAAD9//3//P/8//n/+f/5//n/+P/4//n/
+//6//j/9//2//b/9//3//f/+f/5//n/+f/3//f/9//3//f/9//3//f/9v/2//b/9v/2
//b/9v/2//f/9//3//f/9f/1//X/9P/2//b/9//3//X/9f/1//X/9f/1//X/9f/z//P/
8//z//X/9f/1//X/9f/1//X/9f/1//X/9f/1//b/9v/2//b/9v/2//b/9v/1//X/9//3
//f/9//3//f/+P/4//j/+f/4//n/+f/4//r/+//7//v/+f/5//r/+v/7//v/+//7//n/
+P/3//b/9v/2//b/9v/4//j/+P/4//f/+P/4//j/+v/6//r/+v/7//z//P/7//n/+v/6
//v/+//6//r/+v/7//z//f/+/wAA/////////f/9//3//f/9//3//f/9//v/+//7//v/
+//6//r/+v/7//v/+//7//v/+//8//z//v/+//7//v///////////wAAAAABAAEA//8A
AAAAAAACAAMAAwAEAAIAAgADAAMAAwADAAQABAAEAAQABAAEAAQABAAEAAQABAAEAAQA
BAADAAEAAAD//wAAAQACAAIAAQAAAP7//f/////////+//z//P/7//v/+//6//r/+v/8
//z//P/8//r/+f/4//b/+P/4//j/+P/4//j/+P/3//X/9f/1//X/9//2//b/9v/0//T/
9P/0//b/9f/1//X/8//z//P/8//z//P/8//z//P/8//z//P/9P/0//L/8v/y//L/9P/0
//T/9f/0//T/9v/2//T/9f/1//X/9f/1//X/9v/2//b/9v/3//X/9f/2//f/9v/3//j/
+P/5//r/+f/5//n/+P/3//f/9//3//f/9f/1//T/8//y//L/8v/y//D/7f/s/+z/7f/v
//D/8P/w//D/8P/v/+//7f/t/+3/7f/q/+n/6f/p/+v/6//r/+v/6//r/+z/7P/s/+z/
7P/s/+z/7P/s/+v/6f/p/+v/7v/0//7/CgAbADIAUABvAJMAvADlABIBNwFMAVABPAEQ
AeAAtQCUAHsAZQBCABsABQD2/+z/6f/r/+r/6v/u/+//7//u/+7/6//r/+v/6//r/+r/
6v/r/+n/6P/o/+j/6P/p/+n/6f/r/+v/6//r/+r/6f/o/+f/6f/p/+n/6f/q/+r/6v/q
/+j/6P/o/+j/6f/p/+n/6f/n/+f/5//m/+j/6P/p/+n/6f/p/+n/6f/r/+v/6//r/+n/
6f/p/+n/6f/p/+n/6f/r/+v/6//r/+v/6//r/+v/6v/q/+r/6v/s/+z/7P/s/+3/7f/v
/+//7//v/+//7//w//D/8P/x//H/8f/w/+7/7//x//L/8//y//H/8f/w//D/8f/y//P/
8P/w//D/8P/w//D/8P/w//D/8P/w//D/7//w//D/8P/w//D/8P/w//H/8v/y//H/8f/y
//L/8//z//L/8v/y//D/8P/w//D/8v/x//H/8f/v/+//7//v/+//7//v/+//8f/x//H/
8f/v/+7/7v/u/+//7//v/+//7//v//D/8P/y//L/8v/y//P/8//z//P/8v/y//P/8//1
//b/9v/2//b/9//3//j/+P/4//n/+f/5//n/+v/6//r/+v/6//r/+v/6//r/+v/6//r/
+v/6//r/+f/5//n/+f/5//n/+P/2//b/9f/1//f/9//3//b/9P/0//P/8//z//L/8v/y
//L/8v/y//L/8f/x//H/8P/u/+7/7v/u/+7/7v/u/+3/7//v/+//7//v/+7/7v/u/+z/
7P/s/+z/7v/t/+3/7f/t/+3/7f/t/+v/6//r/+v/7f/t/+3/7f/s/+z/7P/s/+z/7P/s
/+z/7P/s/+z/7P/s/+3/8P/w//L/8v/y//P/8//z//P/8//z//T/9P/0//T/9f/z//P/
9P/1//b/9//4//j/+v/6//j/9//3//b/9f/1//f/9//3//X/8//y//H/8P/y//L/8v/w
/+3/7P/s/+3/7f/u/+7/7v/u/+7/7f/t/+3/7f/t/+3/7P/r/+v/6//r/+v/6//r/+v/
6//s/+z/7P/s/+z/7P/s/+z/7P/r/+v/6//t//D/+P8CAA4AHwA0AFIAcwCVALwA4wAM
AScBNgE0ARwB+ADWALUAmgCDAGMAOgAXAAUA+P/y//P/8//w//D/8P/x//H/8P/u/+3/
7f/t/+3/6//q/+r/6//r/+r/6v/q/+r/6//r/+v/6//r/+v/6//r/+v/6//r/+v/6//r
/+v/6v/q/+r/6v/q/+r/6v/q/+v/6//r/+v/6f/p/+n/6P/o/+j/6f/p/+n/6f/p/+n/
6f/p/+n/6f/p/+n/6f/p/+n/6f/p/+n/6//r/+v/6//r/+v/6//r/+z/7P/s/+z/7P/s
/+z/7P/r/+v/7f/t/+//7//v/+//8P/w//D/8f/y//P/8//y//L/8//z//P/8//z//T/
9P/z//P/8//z//T/9P/0//T/9P/0//T/9P/0//T/9P/0//X/9v/2//b/+P/4//j/+P/4
//j/9//1//f/+P/4//n/+f/4//j/+P/4//j/+P/4//j/9//3//f/9//3//f/9//3//f/
9//3//f/9//3//f/9//2//b/9v/3//f/9//3//f/9//4//j/+P/4//j/+P/5//n/+f/5
//r/+v/7//v/+//8//z//P/8//3//f/+//7//v///////f/9//7//v/+//7//v/+/wAA
AAAAAAAA/v/+//7//v8AAP////////3//f/9//z//P/8//v/+//9//3//f/8//r/+v/5
//n/+//6//r/+v/4//j/+P/4//n/+f/5//j/+P/4//j/+P/2//b/9v/1//f/9//3//f/
9//2//b/9v/2//b/9v/2//b/9f/1//X/9f/1//X/9f/1//X/9f/1//X/9f/1//X/9P/0
//T/9P/y//L/8v/y//L/8v/y//P/8//0//L/8v/y//L/8v/y//L/8//0//T/9v/2//b/
9//3//f/9//3//f/+P/4//j/+P/5//n/+f/6//v//P/9//7//v/+//7//P/7//v/+v/5
//n/+f/5//n/9//1//T/8//y//T/9P/0//L/7//u/+7/7//x//L/8v/y//L/8v/x//H/
8f/x//H/8f/y//H/8f/x/+//7//v/+//7//v//D/8P/y//L/8v/y//D/8P/w/+//8f/x
//H/9P/8/wYAEAAhADgAUgBvAJEAtADbAAABHQEqASYBEAHwAM4AsQCYAH8AXwA4ABcA
BQD8//b/9//3//b/9v/2//X/8//y//D/7//v/+//7//v/+7/7v/v/+3/7P/s/+z/7v/v
/+//7//v/+//7//v/+//7//v/+//7//v/+//7//u/+7/7v/u/+7/7v/u/+7/7//v/+//
7//t/+3/7f/s/+7/7v/v/+//7f/t/+3/7f/v/+//7//v/+//7//v/+//7//v/+//7//v
/+//7//v/+//7//v/+//8P/w//D/8P/w//D/8P/w//H/8f/z//P/8//z//P/8//0//T/
9P/1//b/9//3//b/9P/1//X/9f/1//X/9v/2//f/9//3//f/9v/2//b/9v/2//b/9v/2
//b/9v/2//b/9//4//j/+P/6//r/+v/6//v//P/8//v/+//8//z//f/7//r/+v/6//z/
/P/8//z//P/7//v/+//7//v/+//7//v/+//7//v/+//7//v/+//7//r/+v/6//v/+//7
//v/+//7//z//P/+//7//v/+//3//f/9//3//v/+//////8BAAIAAgACAAAAAQABAAIA
BAAEAAUABQADAAMABAAEAAQABAAEAAQABgAGAAYABgAEAAQABAAEAAYABQAFAAUAAwAD
AAMAAgACAAIAAQABAAMAAwADAAIAAgACAAEAAQABAAAAAAAAAP7//v/+//7/////////
/v/+//7//v/+//z//P/8//v//f/9//3//f/7//r/+v/6//z//P/8//z//P/7//v/+//5
//n/+f/5//v/+//7//v/+//7//v/+//4//j/+P/4//r/+v/6//r/+v/6//r/+//5//n/
+v/6//j/+P/4//j/+P/4//j/+P/4//j/+P/5//r/+v/8//z//P/9//3//f/7//v/+//8
//7//v/+/////////wAAAQAAAAEAAgACAAQABAACAAEA///+//3//f/9//3//f/7//v/
+v/5//j/+P/4//j/9v/1//T/9P/1//X/9v/2//b/9v/2//X/9f/3//f/9//3//T/8//z
//P/9f/1//X/9f/z//P/9P/0//T/9P/0//T/9P/0//T/8//x//H/8//2//7/BgAQAB8A
NABOAGsAjQC0ANkAAAEdASwBLgEaAfYA0gCzAJoAhwBrAEYAIQALAP7/9v/1//f/9v/2
//j/9//1//T/9P/x//H/8f/x//H/8P/w//H/8f/w//D/8P/u/+//7//v//H/8f/x//H/
8P/v/+7/7f/v/+//7//v/+7/7v/u/+7/7v/u/+7/7v/t/+3/7f/t/+3/7f/t/+z/7P/s
/+3/7f/t/+3/7f/t/+v/6//r/+v/7f/t/+3/7f/r/+v/6//r/+z/7f/u/+//7f/t/+3/
7f/s/+z/7P/s/+7/7v/u/+7/7f/t/+//7//v/+//7//v//D/8P/w//H/8P/x//H/8P/w
//H/8f/x//P/8//0//T/8f/x//H/8f/w//D/8P/w/+7/7v/u/+7/7v/u/+7/7v/t/+7/
7v/u/+//8P/x//L/8f/y//L/8f/x//L/8v/z//X/9P/0//T/8v/y//L/8v/0//P/8//z
//H/8f/x//H/8f/x//H/8f/x//H/8f/x/+//7v/u/+7/8f/x//H/8f/x//H/8v/y//L/
8v/y//L/8//z//P/8//0//T/9f/1//X/9v/2//b/9v/3//f/+P/4//j/+f/5//n/+f/6
//r/+P/4//j/+P/6//r/+v/6//r/+v/6//r/+P/3//f/9//3//f/9//2//b/9v/1//X/
9f/1//X/9P/0//T/8//z//P/8v/y//L/8v/y//L/8v/v/+//7//u/+//8P/x//L/8P/w
//D/7//t/+3/7f/t/+//7v/u/+7/7v/u/+7/7v/s/+v/6//r/+3/7f/t/+3/6//r/+v/
6//r/+v/6//r/+r/6v/q/+r/6v/q/+z/7P/q/+r/6v/q/+r/6v/q/+v/7P/s/+7/7v/u
/+//7//v//H/8f/x//L/8P/w//D/8f/v/+//8P/x//T/9f/2//b/+P/4//b/9f/z//L/
8f/x//H/8f/x/+//7//u/+3/7P/s/+z/7P/q/+n/6P/o/+n/6//s/+z/7P/s/+z/6//r
/+v/6//r/+v/6P/n/+f/5//n/+f/5//n/+n/6f/q/+r/6v/q/+r/6v/q/+r/6v/p/+n/
5//r//D/9v8AABAAIwA+AF4AgQClAM4A9wAaAS8BOgEwAQwB5ADAAKMAjABzAFEAKgAL
APv/7v/s/+//7f/s/+z/7P/r/+v/7P/s/+v/6//r/+v/6f/o/+j/6f/p/+j/6P/o/+j/
6f/p/+n/6f/p/+n/6f/p/+n/6f/p/+n/6f/p/+n/6P/o/+j/6P/o/+j/6P/o/+f/5//n
/+f/6f/p/+n/6P/o/+j/6f/p/+f/5//n/+f/6f/p/+n/6f/p/+n/6f/p/+v/6//r/+v/
6f/p/+n/6f/p/+n/6f/p/+r/6v/q/+r/6v/q/+r/6v/r/+v/7f/t/+3/7f/t/+3/7v/u
/+7/7//w//H/8f/w//D/8f/x//H/8f/x//L/8v/v/+//7//v//D/8P/w//D/7v/u/+7/
7v/s/+z/7P/s/+//8P/w//D/8v/y//L/8v/z//T/9P/z//P/9P/0//X/8//y//L/8v/y
//L/8v/y//L/8f/x//H/8//z//P/8//z//P/8//z//P/8//z//P/8//y//L/8v/z//P/
8//z//X/9f/2//b/9v/2//b/9v/1//X/9f/1//j/+P/5//n/+f/6//r/+v/6//v/+//8
//z//P/9//3//f/9//7//v/+//7//v/+//7//v/+//7//v/+//7//v/+//3//f/9//v/
+//7//r//P/8//v/+//5//n/+f/4//r/+v/5//n/+f/4//j/+P/6//r/+v/6//n/+f/5
//j/9v/2//b/9v/2//b/9v/1//f/9//3//f/9f/0//T/9P/2//b/9v/2//b/9f/1//X/
8//z//P/8//1//X/9f/1//P/8//z//P/9P/0//T/9P/0//T/9P/0//L/8v/y//P/8//0
//T/9P/0//T/9P/0//T/9f/2//b/+P/4//b/9//3//f/+f/5//n/+v/6//r/+v/7//v/
+//8//3//v///wAAAAAAAAAA/v/9//3//P/7//v/+f/5//n/9//5//j/9//2//b/9v/2
//T/8//y//L/8//z//T/9P/0//T/9P/z//P/8//z//P/8//y//H/8f/x//H/8f/x//H/
8f/x//L/8v/y//L/8v/y//L/8v/y//H/8//z//P/9v/+/wgAFAAnAEAAXAB5AJkAvADj
AAgBIQEsASYBDgHsAMwArwCUAHsAWQAwABMABQD8//b/9//3//b/9v/2//X/9f/0//T/
8//z//P/8//v/+7/7v/v/+//7v/u/+7/7v/v/+//7//t/+3/7f/t/+//7//v/+//7//v
/+//7//u/+7/7v/u/+7/7v/u/+7/7f/t/+3/7f/t/+3/7f/s/+z/7P/t/+3/7f/t/+3/
7f/t/+3/7f/t/+3/7f/t/+3/6//r/+v/6//r/+v/6//r/+3/7f/t/+3/7P/s/+z/7P/u
/+7/7v/u/+//7//x//H/8f/x//H/8f/y//L/8v/z//T/9f/1//T/8v/z//P/8//z//P/
9P/0//P/8//z//P/8v/y//L/8v/y//L/8v/y//L/8v/y//L/9f/2//b/9v/0//T/9P/0
//f/+P/4//f/9//4//j/+f/5//j/+P/4//j/+P/4//j/+P/3//f/9//3//f/9//3//f/
9//3//f/9//3//f/9//5//j/+P/4//f/9//3//f/9//3//j/+P/4//j/+P/4//v/+//7
//v//P/8//3//f/7//z//P/8//7//////wAA/v/+////////////AAAAAAAAAAAAAAAA
AAAAAAAAAAAAAAAAAAAAAAAA/////////////////v/+//7//f/9//3//f/9//z//P/8
//v/+//7//r/+v/6//r/+v/6//r/+//7//v/+v/4//j/+P/4//r/+v/6//n/9//3//f/
9//3//b/9v/2//j/+P/4//j/9//1//T/8//1//X/9f/1//X/9f/1//X/8//z//P/8//z
//T/9f/2//T/9P/0//T/9v/2//b/9v/2//b/9v/2//T/9P/0//X/9v/2//j/+P/4//n/
+f/5//v/+//7//z/+v/6//r/+//7//v//P/9//7///8AAAAAAAAAAP7//f/9//z/+//7
//v/+//7//n/+f/4//f/9v/2//b/9v/0//P/8v/y//P/8//0//T/9P/y//L/8f/x//P/
8//z//P/8v/x//H/8f/x//H/8f/x//H/8f/y//L/8v/y//L/8v/w//D/8P/v//H/8f/x
//T/+v8CAA4AHwA4AFYAdwCZAMAA5wAKASEBLAEkAQwB5gDEAKkAkgB5AFsAMgARAAEA
+P/0//X/8//0//T/9P/z//P/8v/w/+//7//v/+//7//u/+7/7//t/+z/7P/s/+z/7f/t
/+3/6//r/+v/6//s/+3/7v/v/+3/7f/t/+3/7P/s/+z/7P/s/+z/7P/s/+v/6//r/+v/
6//r/+v/6v/q/+r/6//r/+v/6//r/+v/7f/t/+3/7f/s/+v/6v/p/+v/6//r/+v/6//r
/+v/6//r/+v/6//r/+7/7v/u/+7/7P/s/+z/7P/r/+v/7f/t/+3/7f/t/+3/8P/w//D/
8f/w//H/8f/w//D/8f/x//H/8f/x//L/8v/x//H/8f/x//D/8P/w//D/7v/u/+7/7v/u
/+7/7v/u/+3/7v/u/+7/8P/w//D/8P/x//L/8v/x//H/8v/y//P/8//y//L/8v/y//L/
8v/y//L/8f/x//H/7//v/+//7//x//H/8f/x//H/8f/x//H/7//u/+7/7v/x//H/8f/x
//H/8f/y//L/9P/0//T/9P/z//P/8//z//T/9P/1//X/9//4//j/+P/2//f/9//4//j/
+P/5//n/+f/5//r/+v/6//r/+v/6//r/+v/6//r/+v/6//r/+v/6//n/+f/5//n/+f/5
//j/+P/4//f/9//3//f/9//2//b/9v/1//X/9f/0//T/9P/y//L/8v/y//P/8//z//L/
8v/y//L/8v/w//D/8P/v//H/8f/x//H/8f/w//D/8P/w//D/8P/w//D/7//v/+//8f/x
//H/8f/x//H/8f/x//H/8f/x//H/8v/y//D/8P/w//D/7v/u/+7/7//y//L/9P/0//T/
9f/1//X/9f/1//X/9v/2//b/9v/3//f/9//4//n/+v/7//z//P/8//z/+v/5//n/+P/3
//f/9//3//f/9f/1//T/8//y//L/8v/y//D/7//u/+7/7//t/+7/7v/u/+7/7v/t/+3/
7f/t/+3/7f/s/+v/6//r/+v/6//r/+v/6//r/+z/7P/q/+r/6v/q/+r/6v/q/+n/6f/p
/+v/8v/6/wQAEAAlAD4AXAB/AKMAygDzABYBLQEyASYBBgHeAL4AoQCKAHEATQAkAAkA
+//w/+z/7f/t/+r/6v/s/+3/6//o/+j/5//n/+f/5//n/+b/5v/n/+f/5v/m/+b/5P/l
/+X/5f/l/+X/5f/l/+X/5f/l/+X/5f/l/+X/5f/m/+b/5v/m/+T/5P/k/+T/4//j/+P/
4//j/+P/4//i/+T/5P/l/+X/4//j/+P/4//j/+P/4//j/+P/4//j/+P/5f/l/+X/5f/l
/+X/5f/l/+P/4//j/+P/5v/m/+b/5v/m/+b/5v/m/+f/5//p/+n/6f/p/+n/6f/q/+r/
6v/p/w==
         </WaveFormData>
      </LeadData>
      <LeadData>
         <LeadByteCountTotal>10000</LeadByteCountTotal>
         <LeadTimeOffset>0</LeadTimeOffset>
         <LeadSampleCountTotal>5000</LeadSampleCountTotal>
         <LeadAmplitudeUnitsPerBit>4.88</LeadAmplitudeUnitsPerBit>
         <LeadAmplitudeUnits>��V</LeadAmplitudeUnits>
         <LeadHighLimit>2147483647</LeadHighLimit>
         <LeadLowLimit>268435456</LeadLowLimit>
         <LeadID>V5</LeadID>
         <LeadOffsetFirstSample>0</LeadOffsetFirstSample>
         <FirstSampleBaseline>0</FirstSampleBaseline>
         <LeadSampleSize>2</LeadSampleSize>
         <LeadOff>FALSE</LeadOff>
         <BaselineSway>FALSE</BaselineSway>
         <ExcessiveACNoise>FALSE</ExcessiveACNoise>
         <MuscleNoise>FALSE</MuscleNoise>
         <LeadDataCRC32>26084357</LeadDataCRC32>
         <WaveFormData>
9v/2//b/9v/4//j/+P/4//r/+v/6//r/+v/6//r/+v/8//z//P/8//r/+v/6//r/+v/6
//r/+v/8//z//P/8//r/+v/6//r/+v/6//r/+v/6//r/+v/6//j/+P/4//j/9v/2//b/
9v/0//T/9P/0//b/9v/2//b/9P/0//T/9P/0//T/9P/0//T/9P/0//T/9P/0//T/9P/2
//b/9v/2//b/9v/2//b/9v/2//b/9v/4//j/+P/4//j/+P/4//j/+v/6//r/+v/6//r/
+v/6//z//P/8//z//P/8//z//P/8//z//P/8//7//v/+//7//P/8//z//P/6//r/+v/6
//r/+v/6//r/+v/6//r/+v/6//r/+v/6//j/+P/4//j/9v/2//b/9v/2//b/9v/2//b/
9v/2//b/9v/2//b/9v/2//b/9v/2//b/9v/2//b/9v/2//b/9v/0//T/9P/0//b/9v/2
//b/9v/2//b/9v/2//b/9v/2//b/9v/2//b/9P/0//T/9P/0//T/9P/0//T/9P/0//T/
9v/2//b/9v/2//f/9//4//b/9v/3//f/+f/6//r/+//7//v/+//7//v/+//7//v//f/+
////AAD//wAAAAAAAAAAAAD//////v/9//3//f////7//f/9//r/+v/7//v/+v/5//f/
9//2//X/9f/1//X/9f/1//X/9f/0//T/9P/2//b/9f/0//T/9P/0//T/9P/0//T/9P/y
//L/8v/y//T/9P/0//T/9P/0//P/8f/z//P/8//5//7/BQARACMAOwBVAHUAmAC6ANMA
4wDsAOoA3wDLALYApACTAHkAWgA9ACsAHgAUAA8ACgAFAAAA///+//v/+f/5//b/9f/1
//T/8v/x//H/8f/z//P/8v/y//L/8v/y//L/8v/y//L/8f/x//H/8f/x//D/8P/w//D/
8f/x//H/8f/x//H/8P/w//L/8v/z//P/8f/x//H/8f/w//D/8P/w//D/8P/w//D/8P/w
//D/8P/w//D/7//v/+//8P/w//D/8P/w//D/8P/w//D/8f/x//H/8f/x//L/8v/y//L/
8//1//X/9f/2//T/9f/1//X/9//3//j/+P/4//j/+f/5//r/+v/6//v//f/9//7//v/8
//z//P/8/////////////f/9//3//f/9//3//f/9//3//v/+//3//f/9//3//P/8//z/
/P/7//v/+//6//r/+f/4//j/+P/4//j/+P/4//b/9v/2//b/9//3//f/9//3//f/9v/2
//b/9v/2//b/9v/2//b/9v/2//b/9v/2//j/+P/5//n/9//3//f/+P/4//j/+P/5//n/
+f/5//n/+v/6//r/+v/9//3//f/9//3//f/9//7//P/8//3//f/9//3//f/9//3//f/9
//3////////////9//3//f/8//7//v/+//3/+//7//v/+//7//v/+//7//r/+v/6//n/
+f/5//n/+f/5//n/+f/5//j/+P/4//j/+P/4//f/9//5//n/+f/5//f/9//3//f/9//3
//f/9v/4//j/+P/4//b/9v/2//b/+P/4//f/9//2//b/9v/2//b/9v/2//X/9//5//j/
9v/2//b/9v/2//b/9v/3//f/+P/4//j/+f/5//n/+v/8//3//f/9//v/+//7//v/+//7
//3//v///wAAAQACAAIAAgACAAIAAQABAAAA///////////+//3//f/8//z//f/9//z/
+//5//n/+P/3//f/9//3//f/9f/1//X/9P/2//b/9v/2//X/9P/0//T/8v/y//L/8v/0
//T/9P/0//L/8v/y//L/8v/y//L/8v/z//H/8//z//f/+/8AAAsAGQArAEUAYwCDAKYA
xgDbAOkA8ADoANsAxQCwAJ4AjQBxAE4ANQAlABgAEAANAAgAAwAAAP3/+v/5//f/9//2
//X/9f/0//L/8f/x//H/8//z//L/8v/w//D/8P/w//D/8P/w/+//8f/x//H/8f/w//D/
8P/w//H/8f/x//H/8f/x//D/8P/w//D/8f/x//H/8f/x//H/8P/w//D/8P/w//D/8P/w
//D/8P/w//D/8P/w/+//7//v//D/8P/w//D/8P/w//D/8P/w//H/8f/x//H/8f/y//L/
8v/y//P/9f/1//X/9v/0//X/9f/1//f/9//4//j/+P/4//n/+f/6//r/+v/7//v/+//8
//z//P/8//z//P/9//3//f/9//3//f/9//3//f/9//3//f/9//7//v/9//3//f/9//z/
/P/8//z/+//5//n/+P/4//n/+P/4//j/+P/4//j/+P/2//b/9v/2//f/9//3//f/9//3
//b/9v/2//b/9v/2//T/9P/0//T/9P/0//T/9P/2//b/9//3//X/9f/1//b/+P/4//j/
+f/5//n/+f/5//r/+v/6//r/+//7//v/+//7//v/+//8//z//P/9//3//f/9//3//f/9
//3//f/9//3//f/9//3//f/9//3//P/8//z//P/7//v/+//7//v/+//7//v/+//6//r/
+v/5//n/+f/5//n/+f/5//n/+f/4//j/+P/4//j/+P/3//f/+f/5//n/+f/3//f/9//3
//f/9//3//b/9v/2//b/9v/2//b/9v/2//j/+P/3//f/9v/2//b/9v/4//j/+P/3//f/
9//3//f/9//1//X/9//4//b/9v/2//b/+P/4//j/+f/5//r/+v/6//v/+//7//z/+v/7
//v/+//9//3//f/9//v/+//9//7///8AAAEAAgACAAIAAgACAAEAAQAAAP//AQABAAEA
AAD9//3//P/8//3//f/8//v/+//7//r/+f/3//f/9//3//n/+f/5//j/9v/2//b/9v/3
//b/9v/2//T/9P/0//T/9P/0//T/9P/2//b/9v/2//b/9v/2//b/9f/1//X/9f/5//3/
AgAJABMAIwA5AFUAcwCWALgA0wDhAOwA7ADhAM8AvACsAJkAfwBgAEEALQAeABYAEwAQ
AAkABAADAAAA/f/7//n/9v/1//X/9P/0//P/8//z//H/8f/w//D/8v/y//L/8v/y//L/
8v/x//H/8f/x//H/8v/y//L/8v/x//H/8f/x//H/8f/w//D/8P/w//H/8f/x//H/8f/x
//D/8P/w//D/8P/w//D/8P/w//D/8P/w//D/8P/v/+//7//w//D/8P/y//L/8v/y//D/
8P/x//H/8f/x//H/8v/y//L/8v/z//P/8//z//T/9P/1//X/9f/1//X/9v/2//j/+P/5
//n/+P/4//j/+f/7//v//P/8//z//P/8//z/+//7//v/+//9//3//f/9//3//f/9//3/
/f/+//7//f/9//3//f/8//z//P/8//v/+//7//r/+v/5//j/+P/4//j/+P/4//j/9v/2
//b/9v/3//f/9//3//f/9//2//b/9v/2//b/9v/2//b/9v/2//b/9v/2//b/9v/2//f/
9//3//f/9//4//b/9v/2//f/+f/5//n/+f/4//j/+P/4//n/+f/5//n/+//7//v//P/8
//z//f/9//v/+//7//v/+//7//v/+//7//v/+//7//3//f/9//z//P/8//z/+//7//v/
+//7//v/+//7//v/+v/6//r/+f/5//n/+f/5//n/+f/5//n/+P/4//j/+P/4//j/9//3
//f/9//3//f/9//3//f/9//3//f/9//2//b/9v/2//b/9v/2//b/9v/2//b/9f/1//b/
9v/2//b/9v/2//b/9f/1//X/9f/1//f/9//3//f/9//1//X/9v/4//j/+P/4//b/9v/2
//f/+f/6//r/+v/7//v/+//8//r/+//7//v/+//7//v/+//9//3///8AAP//AAABAAIA
AgACAAIAAgABAAEAAAD//wEAAQABAAAA/f/9//z//P/9//3//P/7//n/+f/4//f/9//3
//f/9//5//n/+f/4//j/+P/4//j/9f/0//T/9P/2//b/9v/2//T/9P/0//T/9v/2//b/
9v/2//b/9v/2//X/8//1//X/9//7/wIACwAZACsAQwBhAIUAqgDKAN0A6wD0AO4A2wDH
ALIAogCRAHcAVAA3ACUAGgASAA0ACAADAAIAAQD+//3/+//3//b/9f/1//T/9v/1//X/
9f/0//P/8f/w//L/8v/y//L/8v/y//L/8f/x//H/8f/x//T/9P/0//T/8f/x//H/8f/z
//P/8v/y//L/8v/z//P/8f/x//H/8f/y//L/8v/y//D/8P/w//D/8P/w//D/8P/w//D/
7//v/+//8P/w//D/8v/y//L/8v/w//D/8f/x//P/8//z//T/9P/0//T/9f/z//P/8//0
//b/9//3//f/9//3//j/+P/6//r/+//7//z//P/8//3/+//7//z//P/+//7//v/+//7/
/f/8//v//f/9//3//f/9//3//f/9//v//P/8//v//P/9//7//v/8//z//P/7//n/+f/4
//j/+f/4//j/+P/4//j/+P/4//j/+P/4//j/9//3//f/9//3//f/9v/2//b/9v/2//b/
9v/2//b/9v/4//j/+P/4//b/9v/3//f/+f/5//n/+v/6//r/+v/7//v/+//7//v//P/8
//z//P/9//3//f/9//3//f/9//7//v/+/////////////////wEAAQABAAEA////////
///9//3//f/8//7//v/+//3//f/9//3//f/9//3//f/9//z//P/8//v/+//7//v/+//7
//v/+//7//r/+v/6//r/+v/6//n/+f/3//f/9//3//n/+f/5//n/+f/5//n/+P/4//j/
+P/4//j/+P/4//j/+P/4//f/9//4//j/+P/4//j/+P/4//f/+f/4//j/+P/4//j/+v/6
//r/+//5//r/+v/6//3//f/9//7//f/9//z/+//9//3//f/9//3//f///wAA//8AAAEA
AgAEAAQABAAEAAMAAwACAAEAAwADAAMAAgABAAEAAAAAAAEAAQAAAP///f/9//z/+//5
//n/+f/5//v/+//7//r/+v/6//r/+v/3//b/9v/2//b/9v/2//b/9v/2//b/9v/4//j/
+P/4//b/9v/2//b/9f/1//P/9f/5//3/AgAJABcAJwA9AFkAewCgAMQA4QD1AAAB/gDt
ANUAvACmAJMAfwBiAEMAKwAcABIADQAIAAMAAgABAAAA///9//v/+P/3//f/9v/2//X/
9f/1//X/9f/0//T/9v/2//b/9v/2//b/9v/1//P/8//z//P/9P/0//T/9P/z//P/8//z
//P/8//y//L/9P/0//X/9f/0//P/8v/x//L/8v/y//L/9P/0//T/9P/y//L/8v/y//T/
9P/z//P/8f/y//L/8v/0//T/9P/0//L/8v/z//P/8f/x//H/8v/0//T/9P/1//X/9f/1
//b/+P/5//n/+f/5//n/+v/6//r/+v/7//v//P/8//z//f/7//v//P/8//7//v/+//7/
//////////////////////////////////8AAAAA///9//3//f/8//z//P/8//v/+//7
//r/+v/5//j/+P/4//j/+P/4//j/9v/2//b/9v/3//f/9//3//f/9//2//b/9v/2//b/
9v/0//T/9P/0//b/9v/2//b/9P/0//X/9f/1//X/9f/2//j/+P/4//n/9//3//f/9//6
//r/+v/6//v/+//7//v/+//7//v//P/+//7///////3//f/9//3//f/9//3//f/9//3/
/f/9//3//f/9//z//v/+//7//f/7//v/+//7//v/+//7//v/+v/6//r/+f/5//n/+f/5
//n/+f/5//n/+P/4//j/+P/4//j/9//3//f/9//3//f/9//3//f/9//3//f/9//2//b/
9v/2//b/9v/2//b/9v/2//b/9f/1//T/9P/0//T/9v/2//b/9f/1//X/9f/1//f/9v/2
//b/9v/2//b/9v/2//f/9//4//j/+P/5//n/+f/6//r/+//7//v/+//7//v/+//7//v/
/f/+//3//v///wAAAAAAAAAAAAABAAEAAAD///////////7//f/9//z//P///////v/9
//n/+f/4//f/9//3//f/9//3//f/9//2//b/9v/2//b/9f/0//T/9P/y//L/8v/y//T/
9P/0//T/9P/0//T/9P/0//T/9P/0//P/8//z//P/9//7/wAABwATACcAPwBbAHsAngDA
ANcA5wDwAO4A3wDPALoApgCVAHsAWgA9ACkAGgASAA8ACgAFAAIA///8//v/+f/1//b/
9f/1//T/9P/z//P/8//x//H/8P/w//L/8v/y//L/8v/y//L/8f/x//H/8f/x//L/8v/y
//L/8f/x//H/8f/z//P/8v/y//D/8P/x//H/7//v/+//7//w//D/8P/w//D/8P/w//D/
8v/y//L/8v/w//D/7//v/+//8P/w//D/8v/y//L/8v/w//D/8f/x//H/8f/x//L/8v/y
//L/8//z//P/8//0//T/9f/1//X/9//3//j/+P/6//r/+//7//r/+v/6//v/+//7//z/
/P/+//7//v/+//3//f/9//3/////////////////////////AAAAAP///////////v/+
//7//v/9//3//f/8//z/+//6//r/+v/4//j/+P/4//j/+P/4//j/+f/5//n/+f/5//n/
+P/4//b/9v/2//b/9v/2//b/9v/4//j/+P/4//b/9v/3//f/9//3//f/+P/4//j/+P/5
//n/+f/5//n/+v/6//r/+v/7//v/+//7//3//f/9//7//P/8//3//f/9//3//f/9////
/////////f/9//3//f/9//3//f/8//z//P/8//v/+//7//v/+//7//v/+//7//r/+v/6
//n/+//7//v/+//5//n/+f/5//r/+v/6//r/+P/4//f/9//3//f/9//3//n/+f/5//n/
9//3//f/9v/2//b/9v/2//j/+P/4//j/9v/2//X/9f/2//b/9v/2//b/9v/2//X/9f/1
//X/9f/1//X/9f/1//X/9f/1//b/9v/4//b/9v/2//b/9v/2//b/9//3//j/+P/4//n/
+f/5//r/+P/5//n/+f/5//n/+f/5//n/+f/7//z//f/+////AAAAAAAAAAAAAP/////+
//3//f/9//3//P/7//v/+v/6//v/+//6//n/9f/1//T/8//z//P/8//z//X/9f/1//T/
9P/0//T/9P/z//L/8v/y//L/8v/y//L/8v/y//L/8v/y//L/8v/y//L/8v/y//L/8f/x
//H/8f/1//n//v8FABMAIwA5AFUAdwCYALgA0QDhAOgA5gDZAMUAsgCiAI8AdQBWADkA
JwAaABIADQAKAAUAAAD9//r/+f/3//P/9P/z//P/8v/y//H/8f/x//H/8f/w//D/8P/w
//D/8P/u/+7/7v/t/+3/7f/t/+3/7v/u/+7/7v/t/+3/7f/t/+//7//u/+7/7v/u/+//
7//v/+//7//v/+z/7P/s/+z/7P/s/+z/7P/s/+z/7P/s/+z/7P/r/+v/6//s/+z/7P/s
/+z/7P/s/+z/7P/t/+3/7f/t/+3/7v/s/+z/7P/t/+//7//v//D/8P/x//H/8f/x//H/
8v/y//T/9P/1//X/9P/0//T/9f/3//f/+P/4//j/+P/4//j/9//3//f/9//5//n/+f/5
//f/9//3//f/9//4//j/9//5//n/+f/4//b/9v/2//X/9//3//b/9v/1//T/9P/0//L/
8v/y//L/8v/y//L/8v/x//H/8f/x//P/8//y//L/8v/y//L/8v/y//L/8v/y//L/8v/y
//L/8P/w//H/8f/z//P/8//0//L/8v/y//P/9f/1//X/9f/2//b/9v/2//X/9f/1//X/
9//3//f/+P/2//b/9//3//f/9//3//f/+f/5//n/+f/5//n/+f/5//n/+f/5//j/+P/4
//j/9//3//f/9//3//X/9f/1//X/9v/2//b/9f/1//X/9f/1//P/8//z//P/9P/0//T/
9P/0//T/8//z//H/8f/x//H/8//z//P/8//x//H/8f/w//L/8v/y//L/8P/w//D/8P/w
//D/7//v//D/8P/w//D/8P/w//D/7//v/+//7//v//H/8f/x//H/8f/x//H/8v/y//L/
8v/y//D/7//v/+7/8P/w//D/8P/w//D/8P/x//P/9P/0//T/8//z//P/9P/y//P/8//z
//X/9f/1//X/9f/1//f/+P/5//r/+//8//z//P/8//z/+//7//r/+f/5//n/+f/4//f/
9//2//b/9//3//b/9f/z//P/8v/x//H/8f/x//H/8f/x//H/8P/y//L/8v/y//H/8P/w
//D/8P/w//D/8P/w//D/8P/w//D/8P/w//D/8P/w//D/8P/t/+3/7f/v//P/9//6/wEA
DQAdADEATwBvAJIAsgDNAN8A6gDoANsAxwC0AKQAkQB7AF4APwApABoAEAALAAYAAQD+
//v/+v/5//f/9f/y//H/8f/w//D/7//v/+//7//v/+7/7v/u/+7/7v/u/+7/7v/u/+3/
7f/t/+3/7f/u/+7/7v/u/+3/7f/t/+3/7f/t/+z/7P/s/+z/7f/t/+3/7f/t/+3/7P/s
/+z/7P/s/+z/7P/s/+z/7P/s/+z/7P/s/+v/6//r/+z/7P/s/+7/7v/u/+7/7P/s/+3/
7f/v/+//7//w/+7/7v/u/+//8f/x//H/8v/y//P/8//z//P/8//0//T/9P/0//X/9f/2
//b/9v/3//n/+f/6//r/+v/6//r/+v/5//n/+f/5//n/+f/5//n/+f/5//n/+f/3//j/
+P/3//n/+f/5//j/+P/4//j/9//3//f/9v/2//f/9v/2//b/9P/0//T/9P/0//T/9P/0
//P/8//z//P/8//z//L/8v/y//L/8v/y//D/8P/w//D/8v/y//L/8v/y//L/8//z//H/
8f/x//L/9P/0//T/9f/1//X/9f/1//b/9v/2//b/9//3//f/9//5//n/+f/6//r/+v/7
//v/+f/5//n/+f/5//n/+f/5//n/+f/5//n/9//3//f/9v/2//b/9v/1//X/9f/1//X/
9//3//f/9//0//T/9P/z//P/8//z//P/8//z//P/8//y//L/8v/y//T/9P/z//P/8//z
//P/8//x//H/8f/x//H/8f/x//D/8P/w//D/8P/w//D/8P/w//L/8v/x//H/8P/w//D/
8P/w//D/8P/v/+//7//v/+//8f/x//H/8v/w//D/8P/w//D/8P/w//H/8f/y//L/8v/z
//P/8//0//T/9f/1//X/9f/1//X/9f/1//X/9//4//n/+v/7//z/+v/6//r/+v/5//n/
+P/3//n/+f/5//j/+f/5//j/+P/3//f/9v/1//P/8//y//H/8f/x//H/8f/x//H/8f/w
//D/8P/w//D/7//u/+7/7v/u/+7/7v/u/+7/7v/u/+7/7v/u/+7/7v/u/+7/7v/u/+3/
6//r/+//8f/1//z/BwAVACsARwBlAIcAqgDIANsA6wDwAOYA0QC9AKoAlgCDAGcARgAt
AB0AEAAKAAcAAgD7//r/9//0//P/8//x//D/7//v/+7/7v/t/+3/7f/t/+3/7P/s/+z/
7P/s/+z/7P/s/+z/6//t/+3/7f/t/+z/7P/s/+z/6//r/+v/6//r/+v/6v/q/+r/6v/r
/+v/6//r/+v/6//s/+z/7P/s/+z/7P/s/+z/7P/s/+z/7P/s/+z/6//r/+v/7P/s/+z/
7P/s/+z/7P/s/+z/7f/t/+3/7f/t/+7/7v/u/+7/7//x//H/8f/y//D/8f/x//H/8//z
//T/9P/2//b/9//3//b/9v/2//f/+f/5//r/+v/4//j/+P/4//n/+f/5//n/9//3//f/
9//3//f/9//3//n/+v/6//n/9//3//f/9v/4//j/+P/3//f/9//2//b/9f/0//T/9P/y
//L/8v/y//L/8v/y//L/8f/x//H/8f/x//H/8P/w//D/8P/w//D/8v/y//L/8v/w//D/
8P/w//L/8v/z//P/8//z//P/9P/0//T/9P/1//X/9f/1//X/9v/2//b/9v/3//f/9//3
//f/9//3//j/+P/4//n/+f/5//n/+f/5//n/+f/5//n/+f/5//n/+f/3//f/9//2//j/
+P/4//f/9//3//f/9//1//X/9f/1//b/9v/2//X/9f/1//X/9f/1//X/9f/1//T/9P/0
//T/8v/y//H/8f/z//P/8//z//P/8//z//P/8f/x//H/8P/y//L/8v/y//L/8v/y//L/
8v/y//H/8f/y//L/8v/y//L/8v/y//H/8f/x//H/8f/x//H/8f/x//H/8f/x//L/8v/y
//L/8v/y//L/8v/y//L/8//z//T/9P/0//X/9f/1//b/9v/3//f/9//3//f/9//3//f/
9//5//r/+//8//3//v/8//z//P/8//v/+//6//n/+f/5//n/+P/5//n/+P/4//n/+f/4
//f/8//z//L/8f/z//P/8//z//H/8f/x//D/8P/w//D/8P/x//D/8P/w/+7/7v/u/+7/
8P/w//D/8P/u/+7/7v/u/+7/7v/u/+7/7//v/+3/7//z//f//P8FABUAJwA/AFkAeQCc
ALoA0QDfAOgA5ADXAMMArgCcAIkAbQBMADEAIwAWABAACwAGAP///P/7//r/9//z//P/
8v/x//H/8P/u/+3/7f/t/+3/7f/s/+z/7P/s/+z/7P/s/+z/7P/r/+3/7f/t/+3/7P/s
/+z/7P/r/+v/6//r/+v/6//q/+r/6v/q/+v/6//t/+3/7f/t/+z/7P/s/+z/7P/s/+z/
7P/s/+z/7P/s/+z/7P/r/+v/6//s/+z/7P/s/+z/7P/s/+z/7P/t/+3/6//r/+v/7P/u
/+7/7v/v/+//7//v//D/7v/v/+//7//x//H/8v/y//T/9P/1//X/9P/0//T/9f/3//f/
+P/4//b/9v/2//b/9//3//f/9//3//f/9//3//f/9//3//f/+f/6//r/+f/3//f/9//2
//j/+P/4//f/9//3//b/9v/1//T/9P/0//T/9P/0//T/8v/y//L/8v/z//P/8//z//P/
8//y//L/8v/y//L/8v/0//T/9P/0//L/8v/y//L/9P/0//X/9f/1//X/9f/2//T/9P/0
//X/9//3//f/9//2//b/9v/2//f/9//3//f/9//3//f/+P/4//j/+f/5//n/+f/5//n/
+f/5//n/+f/5//n/+f/5//n/+f/5//j/+P/4//j/9//3//f/9//3//f/9//3//f/+P/4
//j/9//1//X/9f/1//X/9f/1//X/9P/0//T/9P/0//T/8//z//P/8//z//P/8//z//P/
8//x//H/8f/w//H/8v/z//T/8v/y//L/8v/0//T/8//z//L/8v/y//L/8v/y//L/8f/x
//H/8f/x//H/8f/x//H/8f/x//P/8v/y//L/8v/y//L/8v/y//P/8//0//T/9P/1//X/
9f/2//b/9//3//f/9//3//f/9//3//f/+f/6//v//P/9//7//P/8//z//P/9//3//P/7
//v/+//7//r/+f/5//j/+P/5//n/+P/3//X/9f/0//P/8//z//P/8//z//P/8//y//L/
8v/y//L/8//y//L/8v/w//D/8P/w//D/8P/w//D/8P/w//D/8P/w//D/8P/w//H/7//v
/+//8f/1//r/AwARACUAPwBbAH0AoADAANUA4wDqAOQA1QDBAK4AngCLAG8AUAAzACMA
FgAQAAsABgABAAAA/f/4//f/9f/z//T/8//z//L/8v/x//H/8f/v/+//7v/u/+7/7v/u
/+7/7v/u/+7/7f/v/+//7//v/+7/7v/u/+7/7//v/+//7//v/+//7v/u/+7/7v/v/+//
7//v/+//7//u/+7/7v/u/+7/7v/u/+7/7v/u/+7/7v/u/+7/7f/t/+//8P/w//D/7v/u
/+7/7v/u/+7/7//v//H/8f/x//L/8P/w//D/8f/x//H/8f/y//L/8//z//P/9f/1//b/
9v/4//j/+f/5//j/+P/4//n/+f/5//r/+v/6//r/+v/6//n/+f/5//n/+f/5//n/+f/5
//n/+f/5//n/+v/6//n/+//7//v/+v/6//r/+v/5//n/+f/4//j/9//2//b/9v/0//T/
9P/0//T/9P/0//T/8//z//P/8//z//P/8v/y//L/8v/y//L/9P/0//T/9P/0//T/9P/0
//T/9P/1//X/9f/1//X/9v/0//T/9P/1//X/9f/1//X/+P/4//j/+P/5//n/+f/5//n/
+f/5//r/+P/4//n/+f/7//v/+//7//v/+//7//v/+f/5//n/+f/5//n/+f/4//j/+P/4
//f/9//3//f/9//1//X/9f/1//b/9v/2//X/9f/1//X/9f/z//P/8//z//T/9P/0//T/
9P/0//P/8//z//P/8//z//P/8//z//P/8f/x//H/8P/y//L/8v/y//D/8P/w//D/8v/y
//H/8f/y//L/8v/y//L/8v/y//H/8f/y//D/8P/w//D/8P/w//D/8f/x//L/8v/y//P/
8//z//T/8v/z//P/8//1//X/9f/1//P/8//1//b/+f/6//v//P/6//r/+v/6//n/+f/4
//f/+f/5//n/+P/1//X/9P/0//f/9//2//X/8f/x//D/7//t/+3/7f/t/+//7//v/+7/
7v/u/+7/7v/t/+z/7P/s/+r/6v/q/+r/7P/s/+z/7P/s/+z/7P/s/+r/6v/q/+r/6f/p
/+v/7f/x//P/+P8DABMAJwBBAGEAgwCmAMIA1wDjAOgA3gDLALcApACUAH8AYQBAACcA
FwAMAAYAAQD8//f/9P/z//D/7//t/+v/7P/r/+v/6v/o/+f/5//n/+n/6f/o/+j/5v/m
/+b/5v/m/+b/5v/l/+f/5//n/+f/5v/m/+b/5v/l/+X/5f/l/+X/5f/k/+T/5P/k/+X/
5f/j/+P/4//j/+T/5P/k/+T/5P/k/+T/5P/k/+T/5P/k/+T/5P/j/+P/4//k/+T/5P/k
/+T/5P/k/+L/4v/j/+P/5f/l/+X/5v/m/+b/5v/n/+f/5//n/+j/6P/p/+n/6f/p/+v/
7P/q/w==
         </WaveFormData>
      </LeadData>
      <LeadData>
         <LeadByteCountTotal>10000</LeadByteCountTotal>
         <LeadTimeOffset>0</LeadTimeOffset>
         <LeadSampleCountTotal>5000</LeadSampleCountTotal>
         <LeadAmplitudeUnitsPerBit>4.88</LeadAmplitudeUnitsPerBit>
         <LeadAmplitudeUnits>��V</LeadAmplitudeUnits>
         <LeadHighLimit>2147483647</LeadHighLimit>
         <LeadLowLimit>268435456</LeadLowLimit>
         <LeadID>V6</LeadID>
         <LeadOffsetFirstSample>0</LeadOffsetFirstSample>
         <FirstSampleBaseline>0</FirstSampleBaseline>
         <LeadSampleSize>2</LeadSampleSize>
         <LeadOff>FALSE</LeadOff>
         <BaselineSway>FALSE</BaselineSway>
         <ExcessiveACNoise>FALSE</ExcessiveACNoise>
         <MuscleNoise>FALSE</MuscleNoise>
         <LeadDataCRC32>3403966549</LeadDataCRC32>
         <WaveFormData>
AgACAAIAAgAEAAQABAAEAAYABgAGAAYACAAIAAgACAAIAAgACAAIAAgACAAIAAgACAAI
AAgACAAKAAoACgAKAAgACAAIAAgACAAIAAgACAAGAAYABgAGAAQABAAEAAQABAAEAAQA
BAACAAIAAgACAAIAAgACAAIAAgACAAIAAgACAAIAAgACAAIAAgACAAIAAgACAAIAAgAC
AAIAAgACAAIAAgACAAIAAgACAAIAAgAEAAQABAAEAAQABAAEAAQABgAGAAYABgAGAAYA
BgAGAAgACAAIAAgACAAIAAgACAAIAAgACAAIAAoACgAKAAoACAAIAAgACAAIAAgACAAI
AAYABgAGAAYABgAGAAYABgAGAAYABgAGAAQABAAEAAQABAAEAAQABAAEAAQABAAEAAIA
AgACAAIAAgACAAIAAgACAAIAAgACAAIAAgACAAIABAAEAAQABAACAAIAAgACAAIAAgAC
AAIAAgACAAIAAgACAAIAAgACAAIAAgACAAIAAAAAAAAAAAAAAAAAAAAAAAAAAAAAAAAA
AAAAAAAAAQADAAMAAwADAAIAAgACAAIABAAEAAQABAADAAMAAwADAAMABAAEAAQACAAI
AAkACwAKAAoACwALAAsACwAKAAoACAAIAAgABwAJAAgABwAHAAcABgAGAAcABQADAAIA
AQAAAP///v/+//7//v/+//7//v/+//7//v/+//7//v/8//z//P/8//v/+//7//v/+//8
//z//P/8//z//P/8//z//P/9//v/+v/6//r/+f/8/wEABQAOABoAKwBAAFoAdwCTAKcA
tgC+AMIAvACwAKIAlQCGAHUAWgBDADUAJwAeABkAFAALAAYABQACAP///v/8//n/9//3
//f/9//2//b/9f/3//f/9v/2//T/9P/0//T/9P/0//T/8//z//P/8//z//P/8//z//P/
8//z//P/8//z//P/8//z//P/8//z//P/8v/y//L/8v/y//P/8//y//L/8v/y//L/8f/x
//H/8f/x//D/8P/w//D/8P/x//H/7//v/+//7//x//H/8f/x//L/8v/y//L/8P/x//H/
8f/z//P/9P/0//P/8//z//P/9v/3//f/9//1//f/9//3//n/+f/5//r/+v/6//r/+//5
//n/+f/5//n/+f/5//r/+P/4//j/+P/4//j/+P/4//j/+P/4//f/9//3//f/9v/4//j/
+P/2//T/9P/0//T/8v/y//L/8v/y//L/8v/x//H/8f/x//H/8f/x//H/8f/u/+7/7v/u
/+7/7v/u/+7/7v/u/+7/7v/u/+7/7v/u//D/8P/w//D/8P/w//D/8f/x//H/8v/y//L/
8//z//P/8//z//P/8//0//T/9P/0//T/9P/1//X/8//z//P/8//1//X/9f/1//P/8//z
//P/9f/1//X/9f/z//P/8v/y//T/9P/0//T/8//z//P/8//z//L/8v/y//L/8v/y//L/
7//v/+//7//x//H/8f/w//D/8P/x//H/7v/u/+7/7v/u/+7/7f/t/+7/7v/t/+3/7//v
/+//7//v/+//7//v/+3/7f/t/+3/7//v/+7/7v/s/+z/7P/s/+7/7v/u/+7/8P/u/+7/
7v/u/+7/7v/u/+//7//v/+//7//w//D/8P/w//D/8P/y//L/8//z//H/8f/x//L/8v/y
//T/9P/3//n/+v/6//n/+f/5//n/+P/4//j/+P/4//f/9//2//f/9//3//b/9P/1//X/
8//0//P/8v/x//D/8P/w//D/7v/u/+7/7v/w//D/8P/w//D/7v/u/+7/7v/t/+3/7f/v
/+//8P/w/+7/7v/u/+7/8P/w//D/7//v/+7/7v/u/+//8v/3////BgAUACcAQgBcAHsA
kwCjALIAuAC4ALIApACUAIkAegBjAEoANQAnABsAFAAPAAgAAwD+//v/+v/3//b/9v/1
//P/8//z//P/8v/y//H/8f/x//D/8P/w//D/8P/w/+7/7v/u/+3/7v/v//D/8f/x//H/
8f/x//H/8f/x//H/8f/x//H/8f/x//H/8f/x//L/8v/y//L/8P/x//H/8P/y//L/8v/y
//H/8f/x//H/8//y//L/8v/y//L/8//z//P/8//z//P/9f/1//X/9f/0//T/9P/0//b/
9//3//f/+f/5//r/+v/5//n/+f/5//z//f/9//3/+//9//3//f////////8AAAIAAgAC
AAMAAwADAAMAAwADAAMAAwAEAAIAAgACAAIABAAEAAQABAAEAAQABAADAAMAAwADAAIA
BAAEAAQAAgAAAAAAAAAAAAAAAAAAAAAAAAAAAAAA/////////////////////////v/+
//7//v/+//7//v/+//7//v/+//7//v/+//7//v8AAAAAAAAAAAAAAAAAAAEAAQABAAIA
AgACAAMAAwADAAMAAwADAAMABgAGAAYABgAEAAQABQAFAAcABwAHAAcABwAHAAcABwAH
AAcABwAHAAcABwAHAAcABwAHAAYABgAIAAgACAAIAAcABwAHAAcABwAGAAYABgAGAAYA
BgAGAAUABQAFAAUABwAHAAcABgAGAAYABwAHAAQABAAEAAQABgAGAAUABQAEAAQAAwAD
AAUABQAFAAUABQAFAAUABQAFAAUABQAFAAUABQAEAAQABAAEAAQABAAGAAYABgAGAAYA
BgAGAAYABgAGAAYABgAGAAYABgAGAAYABgAHAAcABwAHAAcACAAIAAgACAAIAAgACgAK
AAsACwALAAsACwAMAAwADAAOAA4ADwARABIAEgATABMAEwATABIAEgASABIAEgARABEA
EAAPAA8ADwAOAA4ADwAPAA0ADgANAAwACwAKAAoACgAKAAoACgAKAAoACgAKAAoACgAK
AAgACAAIAAgABwAHAAcABwAHAAgACAAKAAoACgAKAAoACgAKAAkACQAIAAgACAAJAAwA
DwATABwAJgA5AE4AZgCDAKEAtQDCAMwA0ADMAMAAtACpAJwAhwBuAFcARQA3AC4AKwAm
AB8AGgAZABQAEQAOAAwACwAJAAkACQAIAAYABQADAP3/+f/0//D/8v/0//b/+P/6//r/
+v/5//n/+f/5//n/+//7//v/+//7//v/+//7//v/+//7//v/+//7//v/+//6//r/+v/6
//z//f/9//z/+v/6//r/+v/7//v/+//7//3//P/8//z/+v/6//v/+//9//3//f/9//3/
/f/9//3//P/8//z//P/8//3//f/9//3//f/+//7///////////8AAAEAAQABAAMABQAF
AAUABQAFAAUABgAGAAYABgAHAAcABwAHAAcABQAFAAUABgAIAAgACAAIAAgACAAIAAgA
BgAGAAYABQAHAAcABwAGAAYABgAGAAQABAAEAAQABAACAAIAAgACAAAAAAAAAP//AQAB
AAEAAQABAAEAAQABAAAAAAAAAAAA/v/+//7//v/+//7//v/+//7//v/+//7//v/+//7/
/v/+//7//v////3//f/+//7/AAABAAEAAQD//////////wAAAAAAAAAAAAAAAAEAAQAB
AAEAAQABAP///////////////////////////////wAAAQABAAIAAAAAAAAAAAD/////
/////////v/+//7//v/+//7//v/9//3//f/9//v/+//7//r/+v/6//v/+//6//r/+v/6
//r/+v/5//n/+v/6//n/+f/5//n/+f/5//n/+f/5//n/+f/5//n/+f/5//n/+P/4//j/
+P/4//j/+P/4//j/+P/4//j/+P/4//j/+P/4//j/+P/4//b/+P/4//j/+P/4//b/9//3
//f/+f/5//r/+v/6//r/+v/6//r/+v/7//v/+//7//v//P/8//z//v/+////AQACAAIA
AwADAAMAAwAAAAAAAAAAAAIAAQABAAAA/f/9//3//P/+///////9//z/+//6//n/9v/2
//b/9v/2//b/9v/2//b/9v/2//b/9v/0//T/9P/0//P/8//z//P/8//0//T/9P/0//T/
9P/0//T/9P/z//H/8P/y//L/8//2//v/AQAKABYAKQBCAF4AfQCXAKcAsgC8ALwAsACk
AJYAiwB+AGsATgA3ACcAGwASAA0ABgADAAAA///6//n/9v/0//P/8f/x//H/8//y//L/
8f/v/+//7v/u//D/8P/w//D/8P/w//D/7//v/+//7//v/+//7//v/+//7f/t/+3/7f/v
/+//7//v/+3/7f/t/+3/7v/u/+7/7v/u/+//7//u/+z/7P/s/+z/6//r/+v/6//t/+z/
7P/s/+r/6v/r/+v/7f/t/+3/7f/t/+3/7f/t/+z/7P/s/+z/7P/t/+3/7f/t/+3/7v/u
/+//7//v/+//8P/x//H/8f/x//P/8//z//P/8//z//T/9P/0//T/9f/3//f/9//3//b/
9f/0//T/9P/0//T/9P/0//T/9P/0//T/9P/0//P/9f/1//X/9P/y//L/8v/w//D/8P/w
//D/7P/s/+z/7P/u/+7/7v/t/+3/7f/t/+3/7f/t/+3/7f/s/+z/7P/s/+r/6v/q/+r/
7P/s/+z/7P/s/+z/7P/s/+r/6v/q/+r/7P/s/+z/7f/t/+3/7v/u/+7/7//v/+//7f/t
/+3/7f/u/+7/7v/u//D/8P/x//H/8f/x//H/8f/x//H/8f/x//H/8f/x//H/8f/x//H/
8f/v/+//7v/u/+7/7v/u/+7/7f/t/+3/7f/v/+7/7v/u/+z/7P/s/+z/7f/t/+3/7f/t
/+3/7f/s/+z/7P/t/+3/7P/s/+z/7P/q/+r/6f/p/+r/6v/p/+n/6//r/+v/6//r/+v/
6//r/+3/7f/t/+3/6//r/+r/6v/q/+r/6v/q/+r/6v/q/+r/6v/s/+r/6v/q/+r/7P/t
/+3/7f/r/+v/7P/s/+7/7v/u/+7/7f/s/+z/6//s/+3/7v/w//D/8P/y//L/8v/z//P/
8v/1//X/9f/1//T/9P/0//T/9v/1//X/9P/z//P/8//y//L/8//z//H/8P/v/+7/7f/q
/+r/6v/q/+z/7P/s/+z/7P/s/+z/7P/r/+j/5//m/+j/5//n/+f/5//n/+j/6P/m/+b/
5v/m/+b/5v/m/+X/5f/m/+T/5v/n/+r/7//z//z/BgAVACwARgBlAIMAmwCqALYAuACw
AKAAjgB/AHIAYQBKADEAHwARAAYAAQD8//f/9v/x//D/7//s/+r/5//l/+X/5f/n/+b/
5v/l/+f/5//m/+b/5v/m/+b/5v/m/+b/5v/l/+P/4//j/+P/5f/l/+X/5f/l/+X/5f/l
/+X/5f/l/+X/4//j/+P/4//i/+L/4v/i/+T/5f/l/+T/5P/k/+T/5P/l/+X/5f/l/+P/
4v/i/+L/4v/i/+P/4//l/+X/5f/l/+X/5f/l/+X/5v/m/+b/5v/m/+f/5//n/+n/6f/q
/+r/6//r/+v/6//s/+3/7f/t/+3/7//v/+//8f/x//H/8v/w//D/8P/x//P/8//z//P/
8//z//P/9P/y//L/8v/y//T/9P/0//T/9P/0//T/8//z//P/8//y//L/8v/y//D/8P/w
//D/8P/u/+7/7v/u/+7/7v/u/+3/7f/t/+3/7f/t/+3/7f/t/+7/7v/u/+7/7v/u/+7/
7v/u/+7/7v/u//D/8P/w//D/7v/u/+7/7v/u/+7/7v/v//H/8f/y//L/8P/x//H/8f/y
//P/9P/1//b/9v/2//b/9v/2//f/9//5//n/+f/5//f/9//3//f/+f/5//n/+f/5//n/
+f/5//n/+f/4//j/+v/6//r/+v/3//f/9//3//n/+P/4//j/+P/4//j/+P/1//X/9f/1
//f/9//3//b/+P/4//n/+f/4//j/+P/4//j/+P/3//f/+P/4//f/9//5//n/+f/5//f/
9//3//f/+f/5//n/+f/5//n/+P/4//j/+P/4//j/+v/6//r/+v/4//j/+P/4//z/+v/6
//r/+v/6//j/+f/5//n/+f/5//r/+v/8//z//P/8//z//P/9//3//f/9//3//v/+//7/
AAAAAAEAAwAEAAQAAwADAAMAAwAEAAQABAAEAAYABQAFAAQAAwADAAMAAgAEAAUABQAD
AAIAAQAAAP///P/8//z//P/+//7//v/+//z//P/8//z//P/6//r/+v/6//n/+f/5//n/
+f/6//r//P/8//z//P/6//r/+v/5//n/+P/4//j/+//+/wEABQAOABoALQBGAGAAfQCX
AKsAuADCAMQAvACyAKYAlwCKAHcAXABFADMAJQAeABkAFAANAAoABwAEAAMAAAD8//3/
+//7//v/+//6//r/+f/5//n/+P/4//r/+v/6//r/+v/6//r/+f/5//n/+f/5//v/+//7
//v/+f/5//n/+f/7//v/+//7//v/+//7//v/+v/6//r/+v/4//n/+f/4//r/+v/6//r/
+//7//v/+//7//r/+v/6//r/+v/7//v/+//7//v/+//5//n/+f/5//z//P/8//z//P/9
//3//f/9//3//v/+/////////////v////////8AAAMABAAFAAMAAwADAAQABgAGAAYA
BwAHAAcABwAHAAcABwAHAAgACAAIAAgACAAIAAgACAAIAAgACAAIAAcABwAHAAcABgAG
AAYABgAEAAQABAAEAAQAAgACAAIAAgACAAIAAgABAAEAAQABAAEAAQABAAEAAQAAAAAA
AAAAAAAAAAAAAAAAAgACAAIAAgACAAIAAgACAAAAAAAAAAAAAgACAAIAAwABAAEAAgAC
AAIAAwADAAMAAwADAAMAAwAEAAQABAAEAAYABgAHAAcABwAHAAcABwAHAAcABwAHAAcA
BwAHAAcABwAHAAcABwAHAAcABgAGAAQABAAEAAQABQAFAAUABQAFAAQABAAEAAIAAgAC
AAIAAwADAAMAAwADAAMAAwACAAIAAgADAAMAAgACAAIAAgACAAIAAQABAAIAAgABAAEA
AQABAAEAAQABAAEAAQABAAEAAQABAAEAAQABAAAAAAACAAIAAgACAAAAAAAAAAAAAAAA
AAAAAAAAAAAAAAAAAAAAAAAAAAAAAQACAAIAAgACAAIAAAABAAEAAQADAAMABAAEAAIA
AgACAAIABAAEAAUABQADAAMAAwAEAAQABAAGAAYACQALAAwADAALAAsACwALAAwADAAM
AAwACgAJAAkACAAHAAcABwAGAAgACQAJAAcABAADAAIAAQAAAAAAAAAAAAAAAAAAAAAA
AAAAAAAAAAAAAP7//v/+//7//f/9//3//f/9//7//v/+//7//v/+//7//v/+//3//f/+
//7//v///wIABQALABQAIAAvAEgAYgB/AJkArQC6AMIAxgC+ALIApgCZAIoAdwBeAEcA
NQArACQAHwAYABMADgALAAgABQACAAAAAQD////////9//z//P/7//v/+//6//r/+v/6
//r/+v/6//r/+v/5//n/+f/5//n/+//7//v/+//5//n/+f/5//v/+//7//v/+//7//v/
+//8//z//P/8//r/+//7//r/+v/6//r/+v/7//v/+//7//v/+v/6//r/+v/6//v/+//7
//v/+//7//v/+//7//v//P/8//z//P/6//v/+//7//3//f/+//7///////////8AAAEA
AQABAAEAAwADAAMAAwADAAMABAAEAAQABAAFAAUABQAFAAUABQAFAAUABgAGAAYABgAG
AAYABgAGAAYABgAGAAYABQAFAAUABQAEAAQABAAEAAIAAgACAAIAAgAAAAAAAAAAAAAA
AAAAAP////////////////////////7//v/+//7/AAAAAAAAAAD+//7//v/+//7//v/+
//7//v/+//7//v/+//7//v////////8AAAAAAAABAAEAAQABAAEAAQABAAAAAAAAAAAA
AgACAAMAAwABAAEAAQABAAMAAwADAAMAAwADAAMAAwADAAMAAwADAAMAAwACAAIAAgAC
AAIAAgABAAEAAQABAAEAAAAAAAAAAAAAAAAAAAD///////////////////7//v/+////
///+//7//v/+//7//v/9//3//v/+//3//f/7//v/+//7//v/+//7//v/+//7//v/+//7
//v/+v/6//r/+v/6//r/+v/6//r/+v/6//r/+v/6//r/+v/6//r/+v/6//r/+v/5//n/
+f/4//n/9//4//j/+v/6//r/+v/4//n/+f/5//n/+f/6//r/+v/6//r/+v/6//r/+//7
//3//f/9//7//f/8//3//P/9////AAAAAAMAAwADAAMAAAAAAAAAAAAAAP/////+//3/
/f/9//z/+v/7//v/+f/6//n/+P/3//T/9P/0//T/9P/0//T/9P/2//b/9v/2//T/8v/y
//L/9P/z//P/8//x//H/8v/y//L/8v/y//L/8v/y//L/8f/x//D/8P/y//X/9v/3//v/
BAAOAB8ANABQAG0AhwCdAKwAtgC6ALQApgCaAI0AgABvAFoAQQAtAB8AFgARAAoAAwAA
AP3/+v/5//b/9P/z//H/8f/x//H/8P/w/+//7//v/+7/7v/s/+z/7P/s/+z/7P/s/+v/
6//r/+v/6//t/+3/7f/t/+v/6//r/+v/6f/p/+n/6f/r/+v/6//r/+r/6v/q/+r/6P/p
/+n/6P/o/+j/6P/o/+n/6f/p/+n/6f/o/+j/6P/m/+b/5//n/+n/6f/p/+n/6f/p/+n/
6f/q/+r/6v/q/+r/6//r/+v/6//r/+z/7P/t/+3/7f/t/+z/7f/t/+3/7f/v/+//7//v
/+//7//w//L/8v/y//P/8//z//P/8//x//H/8f/y//L/8v/y//L/8v/y//L/8v/w//D/
8P/v//H/8f/x//D/8P/w//D/7v/u/+7/7v/u/+z/7P/s/+z/6v/q/+r/6f/p/+n/6f/p
/+n/6f/p/+n/6P/o/+j/6P/o/+j/6P/o/+j/6P/o/+j/6P/o/+j/6P/o/+j/6P/o/+b/
5v/m/+f/6f/p/+r/6v/o/+n/6f/p/+v/6//r/+v/6v/q/+r/6v/q/+r/6//r/+n/6f/p
/+n/6f/p/+n/6f/r/+v/6//r/+n/6f/p/+n/6f/p/+j/6P/m/+b/5v/m/+X/5f/l/+X/
5//m/+b/5v/k/+T/5P/k/+P/4//j/+P/4//j/+P/4v/i/+L/4//j/+T/5P/k/+T/4v/i
/+H/4f/g/+D/3//f/+H/4f/h/+H/3//f/9//3//h/+H/4f/h/+H/4f/g/+D/4P/g/+D/
4P/g/+D/4P/g/97/3v/e/97/4P/g/+D/4P/e/97/3v/e/97/3//f/9//3//f/+D/4P/i
/+L/4v/i/+L/4v/j/+P/4f/h/+H/4v/k/+T/5v/m/+f/6f/q/+r/6f/p/+n/6f/o/+j/
6P/o/+j/5//n/+b/5//n/+f/5v/m/+f/5//l/+L/4f/g/9//4P/g/+D/4P/g/+D/4P/g
/+D/4P/g/+D/3v/c/9z/3P/e/93/3f/d/9//3//g/+D/3v/e/97/3v/e/97/3v/d/93/
2v/c/97/3//i/+f/7f/4/wYAHQA2AFIAbwCHAJcApACsAKgAnACQAIIAdQBkAE8AOAAh
ABMABwACAP3/9v/x/+7/6//o/+f/5P/k/+X/4//j/+P/4f/g/+D/3//h/+H/4P/g/+D/
4P/g/+D/4P/g/+D/3//h/+H/4f/h/+H/4f/h/+H/3//f/9//3//f/9//3//f/9//3//f
/9//4P/g/+D/4P/g/+H/4f/g/+L/4v/i/+L/4//j/+P/4//j/+L/4v/i/+L/4v/j/+P/
4//j/+P/4//l/+X/5f/l/+b/5v/m/+b/5v/n/+f/5//n/+f/6P/o/+n/6f/p/+n/6v/r
/+v/6//t/+//7//v/+//7//v//D/8v/y//L/8//z//P/8//z//P/8//z//T/8v/y//L/
8v/y//L/8v/y//T/9P/0//P/8//z//P/8v/y//L/8v/w//D/8P/w//D/7v/u/+7/7v/u
/+7/7v/t/+3/7f/t/+3/7f/t/+3/7f/s/+z/7P/s/+z/7P/s/+z/7P/s/+z/7P/s/+z/
7P/s/+7/7v/u/+7/7v/u/+7/7//v/+//8P/w//L/8//z//P/8f/x//H/8f/y//L/8v/y
//T/9P/1//X/8//z//P/8//1//X/9f/1//X/9f/1//X/9f/1//X/9f/1//X/9P/0//T/
9P/0//T/8//z//P/8//z//L/8v/y//L/8v/y//L/8f/x//H/8f/z//P/8//y//L/8v/z
//P/8v/y//L/8v/y//L/8f/x//L/8v/x//H/8f/x//H/8f/x//H/8f/x//H/8f/x//H/
8f/x//D/8P/y//L/8v/y//D/8P/w//D/8P/w//D/8P/w//D/8P/w//L/8v/y//L/8f/w
//L/8v/y//L/8v/z//P/8//z//P/9P/0//T/9P/0//T/9P/0//X/9f/1//X/9f/2//b/
9v/4//j/+f/7//z//P/9//3//f/9//7//v/+//7//P/7//v/+v/5//n/+f/4//r/+//7
//n/9v/1//T/8//0//T/9P/0//T/9P/0//T/9P/0//T/9P/0//L/8v/y//L/8f/x//H/
8f/x//L/8v/y//L/8v/y//L/8v/y//H/8//y//D/8P/z//b/+/8BAAwAGAArAEAAWgB5
AJEAowCwALgAuACyAKYAmgCNAHwAZQBMADkAKQAfABYAEwAMAAcAAgD///7/+//4//j/
9//1//X/9f/z//L/8v/x//H/8f/w//D/8P/w//D/8P/w//D/8P/v//H/8f/x//H/8f/x
//H/8f/x//H/8f/x//H/8f/x//H/8f/x//H/8f/y//L/8v/y//D/8f/x//D/8P/w//D/
8P/x//H/8f/x//P/8v/y//L/8v/y//P/8//x//H/8f/x//P/8//z//P/8v/y//L/8v/y
//P/8//z//X/9f/2//b/9//3//f/9//4//n/+f/5//n/+//7//v//f/9//3//v/+//7/
/v//////////////////////AAAAAAAAAAAAAAAAAAAAAAAAAAAAAAAA///////////+
/wAAAAAAAP7//v/+//7//v/8//z//P/8//r/+v/6//n/+//7//v/+//7//v/+//7//r/
+v/6//r/+v/6//r/+v/6//r/+v/6//r/+v/6//r/+v/6//r/+v/6//r/+v/7//v/+//8
//z//P/9//3//f/7//v/+//7//z//P/8//z/+v/6//v/+//7//v/+//7//3//f/9//3/
+//7//v/+//7//v/+//7//v/+//6//r/+P/4//j/+P/5//n/+f/5//f/9v/2//b/+P/4
//j/+P/1//X/9f/1//X/9f/1//T/9v/2//f/9//0//T/9P/0//b/9v/1//X/9v/2//X/
9f/z//P/8//z//X/9f/1//X/8//z//P/8//z//P/8v/y//D/8P/w//D/8P/w//D/8P/w
//D/8P/w/+7/7v/u/+7/8P/w//L/8v/w//D/8P/w/+7/7//v/+//7//v//D/8P/w//D/
8P/w//D/8P/x//H/8f/x//H/8v/y//L/9P/0//X/9//4//j/9//3//f/9//2//b/9v/2
//b/9f/1//T/8//z//P/8v/y//P/8//x/+7/7f/s/+v/7P/s/+z/7P/q/+r/6v/q/+r/
6v/q/+r/7P/q/+r/6v/o/+f/5//n/+f/5//o/+j/5v/m/+b/5v/o/+j/6P/n/+f/5v/k
/+T/5//o/+3/8//8/woAHQA2AFAAbQCHAJcApACuAK4ApACWAIoAfwBwAFsAQgArABsA
EQAKAAMA/P/3//b/8f/s/+n/6P/o/+f/5f/l/+X/4//i/+L/4f/h/+H/4P/g/+D/4P/g
/+D/4P/g/+D/3//h/+H/4f/h/9//3//f/9//3f/d/93/3f/d/93/3f/d/93/3f/d/93/
3v/e/97/3v/c/93/3f/c/9r/2v/a/9r/3f/d/93/3f/b/9r/2v/a/9r/2v/b/9v/2f/Z
/9n/2f/b/9v/2//b/97/3v/e/97/3f/d/9z/2//d/93/3v/e/9//3//f/9//3v/f/9//
3//f/+H/4f/h/+H/4f/h/+L/4v/i/+L/4//j/+P/4//j/+H/4f/h/+L/4v/i/+L/4v/i
/+L/4v/i/+L/4v/i/+H/4f/h/+H/4P/g/+D/4P/e/97/3v/e/97/3P/c/9z/3P/a/9r/
2v/Z/9n/2f/Z/9n/2f/Z/9n/2f/Y/9j/2P/Y/9j/2P/Y/9j/2v/a/9r/2v/Y/9j/2P/Y
/9j/2P/Y/9j/2P/Y/9j/2f/X/9f/2P/Y/9j/2f/Z/9n/2//b/9v/2//a/9r/2v/a/9r/
2v/b/9v/2//b/9v/2//b/9v/2//b/9n/2f/Z/9n/2f/Z/9n/2f/Z/9n/2P/Y/9b/1v/W
/9b/1f/V/9X/1f/V/9T/1P/U/9T/1P/U/9T/0//T/9P/0//R/9H/0f/Q/9L/0v/T/9P/
0P/Q/9D/0P/S/9L/0f/R/9L/0v/R/9H/z//P/8//z//P/8//z//P/83/zf/N/83/z//P
/87/zv/O/87/zv/O/87/zv/O/87/zv/O/87/zv/O/87/zP/N/83/zf/P/8//0P/Q/9D/
0P/Q/9D/zv/O/8//z//R/9H/0f/S/9D/0P/S/9L/0//V/9b/1v/X/9f/1//X/9b/1v/W
/9b/1v/V/9X/1P/T/9P/0//S/9L/0//T/9H/0P/P/87/zf/M/8z/zP/M/8z/zP/M/8z/
yv/K/8r/yv/K/8j/yP/I/8r/yf/J/8n/yf/J/8r/yv/I/8j/yP/I/8r/yv/K/8n/x//I
/8j/yP/L/87/0f/X/+L/8P8HACAAPABZAHEAgQCOAJQAkACGAHgAbABfAE4ANwAeAAkA
+//x/+r/5f/e/9n/1P/R/9D/zf/M/8z/y//J/8n/yf/J/8j/yP/H/8f/x//G/8b/xv/G
/8b/xv/G/8b/xv/F/8X/xf/F/8X/xf/F/8X/xf/F/8X/xf/F/8X/xf/F/8X/w//D/8P/
w//E/8T/xP/E/8T/xf/F/8T/xP/E/8T/xP/F/8X/xf/F/8X/xP/E/8T/xP/E/8X/xf/F
/8X/xf/F/8X/xf/F/8X/xv/G/8b/xv/G/8f/x//H/8f/x//I/8j/yf/J/8n/yf/K/8v/
zf/L/w==
         </WaveFormData>
      </LeadData>
   </Waveform>
</RestingECG>
