# Supplementary material for: Detection of Left Atrial Enlargement Using a Convolutional Neural Network-Enabled Electrocardiogram
Source: Front Cardiovasc Med. 2020 Dec 17;7:609976. doi: 10.3389/fcvm.2020.609976 (PMC7773668; doi:10.3389/fcvm.2020.609976)
Supplement: Supplementary file 4 [file Data_Sheet_4.ZIP › normal3/1802031899_1314_0000000T.XML]

<?xml version="1.0" encoding="Windows-1252"?>
<!DOCTYPE RestingECG SYSTEM "restecg.dtd">
<RestingECG>
   <PatientDemographics>
      <PatientID>1802031899</PatientID>
      <PatientAge>75</PatientAge>
      <AgeUnits>Years</AgeUnits>
      <Gender>Female</Gender>
      <PatientLastName>ouliang</PatientLastName>
   </PatientDemographics>
   <TestDemographics>
      <DataType>Resting</DataType>
      <Site>1</Site>
      <AcquisitionDevice>MAC55</AcquisitionDevice>
      <Status>Unconfirmed</Status>
      <Priority>Normal</Priority>
      <AcquisitionTime>10:44:16</AcquisitionTime>
      <AcquisitionDate>08-05-2016</AcquisitionDate>
      <CartNumber>1</CartNumber>
      <AcquisitionSoftwareVersion>009C</AcquisitionSoftwareVersion>
      <XMLSourceVersion>MAC5000 v1.0</XMLSourceVersion>
   </TestDemographics>
   <RestingECGMeasurements>
      <VentricularRate>64</VentricularRate>
      <AtrialRate>64</AtrialRate>
      <PRInterval>142</PRInterval>
      <QRSDuration>76</QRSDuration>
      <QTInterval>414</QTInterval>
      <QTCorrected>427</QTCorrected>
      <PAxis>37</PAxis>
      <RAxis>-4</RAxis>
      <TAxis>92</TAxis>
      <QRSCount>10</QRSCount>
      <QOnset>228</QOnset>
      <QOffset>266</QOffset>
      <POnset>157</POnset>
      <POffset>209</POffset>
      <TOffset>435</TOffset>
      <ECGSampleBase>500</ECGSampleBase>
      <ECGSampleExponent>0</ECGSampleExponent>
   </RestingECGMeasurements>
   <Diagnosis>
      <Modality>Resting</Modality>
         <StatementCount>3</StatementCount>
         <LabelText>12SL ��ϳ���</LabelText>
      <DiagnosisStatement>
         <StmtFlag>ENDSLINE</StmtFlag>
         <StmtText>�������</StmtText>
      </DiagnosisStatement>
      <DiagnosisStatement>
         <StmtFlag>ENDSLINE</StmtFlag>
         <StmtText>T ���쳣���ɿ���Ϊǰ���ļ�ȱѪ</StmtText>
      </DiagnosisStatement>
      <DiagnosisStatement>
         <StmtFlag>ENDSLINE</StmtFlag>
         <StmtText>�쳣 ECG</StmtText>
      </DiagnosisStatement>
   </Diagnosis>
   <Waveform>
      <WaveformType>Rhythm</WaveformType>
      <WaveformStartTime>0</WaveformStartTime>
      <NumberofLeads>8</NumberofLeads>
      <SampleType>CONTINUOUS_SAMPLES</SampleType>
      <SampleBase>500</SampleBase>
      <SampleExponent>0</SampleExponent>
      <HighPassFilter>16</HighPassFilter>
      <LowPassFilter>150</LowPassFilter>
      <ACFilter>NONE</ACFilter>
      <LeadData>
         <LeadByteCountTotal>10000</LeadByteCountTotal>
         <LeadTimeOffset>0</LeadTimeOffset>
         <LeadSampleCountTotal>5000</LeadSampleCountTotal>
         <LeadAmplitudeUnitsPerBit>4.88</LeadAmplitudeUnitsPerBit>
         <LeadAmplitudeUnits>��V</LeadAmplitudeUnits>
         <LeadHighLimit>2147483647</LeadHighLimit>
         <LeadLowLimit>268435456</LeadLowLimit>
         <LeadID>I</LeadID>
         <LeadOffsetFirstSample>0</LeadOffsetFirstSample>
         <FirstSampleBaseline>0</FirstSampleBaseline>
         <LeadSampleSize>2</LeadSampleSize>
         <LeadOff>FALSE</LeadOff>
         <BaselineSway>FALSE</BaselineSway>
         <ExcessiveACNoise>FALSE</ExcessiveACNoise>
         <MuscleNoise>FALSE</MuscleNoise>
         <LeadDataCRC32>1289563184</LeadDataCRC32>
         <WaveFormData>
9v/2//b/9v/4//j/+P/4//b/9v/2//b/9P/0//T/9P/2//b/9v/2//b/9v/2//b/9v/2
//b/9v/4//j/+P/4//r/+v/6//r/+v/6//r/+v/4//j/+P/4//n/+v/7//z//P/8//z/
/P/6//r/+v/6//z//P/8//z/+v/6//r/+v/8//z//P/8//r/+v/6//r/+v/6//r/+v/8
//z//P/8//v/+v/5//j/+P/4//j/+P/4//j/+P/4//b/9v/2//b/+P/4//j/+P/4//j/
+P/4//j/+P/4//j/+P/4//j/+P/2//b/9v/2//j/+P/4//j/9v/2//b/9v/4//j/+P/4
//b/9v/2//b/9v/2//b/9v/2//b/9v/2//j/+P/4//j/9v/2//b/9v/2//b/9v/2//T/
9P/0//T/9f/2//f/+P/3//b/9f/0//b/9f/1//X/9f/2//b/9f/1//X/9f/1//f/9//3
//f/9v/2//X/9P/2//f/9//4//j/+f/7//v/+//7//v/+//8//z//P/8//r/+f/5//v/
/v/+//7//v/8//z//P/8//z//f/9//3////////////9//3//f/9//3//v/+//z/+v/4
//X/8//w//D/8P/u//L/8v/y//L/8P/w//D/8P/x//L/8//0//P/8v/y//H/8v/0//X/
8//w/+//7//v//D/9f/8/wYAFwAvAEYAWwB0AJYAtAC9ALMAoQCOAHUAWwBDACkAGQAX
ABgAEQANAAsACQAFAAAA/v/4//X/9P/0//P/8v/x//H/8f/x//H/8f/v/+7/7v/t/+//
7//v/+//7//v/+//7//v/+7/7v/v/+//7//v//D/7v/u/+3/7P/u/+//7//v/+//7v/u
/+7/7v/v/+//7//v//D/8P/w//D/8P/w/+//7//v/+//7//v/+//7//v/+//7//v/+//
7//v/+//7//v/+//7v/u/+//7//v/+//7//v/+//7//w//D/7//u/+z/7f/t/+3/7//v
/+//7//x//H/8f/x/+//7//v/+//7//v/+//7//x//H/8P/w/+//7//v/+//7v/u/+7/
7v/u/+7/7v/u/+7/7v/u/+7/7v/u/+7/7v/u/+7/7v/u//H/8f/x//H/8f/0//T/9P/2
//b/+P/4//b/9//3//j/+P/4//n/+v/8//v/+//7//r/+v/6//r/+v/6//n/+f/6//r/
+v/7//n/9//5//n/+f/5//n/+f/5//n/+f/4//b/9//3//b/9//4//j/+f/4//j/9//3
//j/+P/3//f/+P/4//j/9//4//j/+f/5//b/9v/3//f/+f/5//n/+v/6//n/+f/5//n/
+f/5//r/+v/6//r/+v/5//n/+f/5//r/+v/6//r/+v/6//v/+//5//n/+f/6//r/+f/5
//n/+f/5//n/+f/5//n/+f/5//v/+v/6//r/+v/7//v/+v/4//n/+f/5//v/+v/6//v/
+f/5//n/+f/6//r/+v/6//r/+v/6//r/+f/5//n/+f/5//n/+f/6//r/+v/6//v/+f/4
//f/9//5//r/+v/6//r/+f/5//n/+P/4//n/+f/3//f/9//3//n/+f/5//n/+f/5//r/
+v/4//j/9v/2//j/+f/5//n/9//4//j/+P/5//r/+P/4//j/+P/4//j/+P/4//r/+v/6
//r/+f/5//n/+f/4//j/9//3//n/+f/5//n/+f/5//n/+f/6//r/+v/6//v/+//8//z/
/f////////////////8AAAAAAAAAAAAA/////wEAAgAEAAQABAAEAAIAAgACAAIABQAF
AAUABQADAAMAAwADAAUABQAFAAUABAAEAAIAAAAAAP3/+//6//r/+v/4//r/+P/4//j/
+P/6//r/+v/6//j/+P/4//j/+v/7//v/+v/8//n/9//2//P/8//3//z///8KABoAKwBD
AFwAcwCOALIAzADPAL0ApQCQAHcAXQBBAC0AJQAlACQAHwAZABEACwAJAAgABAAAAP3/
+v/6//n/+P/3//f/9f/1//X/9f/3//b/9v/1//X/9f/1//X/9f/1//X/9f/3//b/9v/3
//b/9f/0//T/9v/2//X/9P/y//P/8//z//X/9P/0//T/9v/3//f/9//2//b/9f/0//b/
9v/2//X/9f/1//X/9f/z//P/8//z//X/9f/1//X/8//z//P/8//0//X/9f/2//X/9f/1
//X/8//z//P/8//0//T/8//y//L/8//z//P/9f/1//X/9f/1//X/9f/1//X/9f/1//X/
9f/1//X/9f/z//P/8v/y//X/9f/1//X/8//y//H/8P/x//L/8//0//L/8v/y//L/8v/y
//L/8v/w//D/8P/w//L/8//0//X/9P/2//X/9P/2//b/+P/4//r/+//7//z//P/8//3/
/v/+//3//f/9//7//v/+//7//v/+//3//f/8//z//P/9//3/+//9//3/+//7//v/+//9
//3//f/8//z//f/9//z/+v/6//n/+f/8//z/+//7//r/+v/5//n//P/8//z/+//6//r/
+//7//n/+P/4//f/+P/5//r//P/6//n/+f/5//n/+f/5//r/+v/6//r/+v/7//v/+//7
//r/+v/6//r//P/8//3//f/7//v/+//8//z/+//7//v/+//7//v/+//9//3//f/9//z/
+v/5//j/+f/7//z//P/8//3//f/9//v/+v/6//v//f/9//3//f/6//r/+v/6//z//P/8
//z/+//7//v/+//5//n/+f/6//z//P/8//3/+//6//n/+f/5//r/+v/6//z/+//7//v/
+v/6//v/+//9//3//f/9//v/+//7//v/+f/5//r/+v/6//r/+P/4//j/+f/5//n/+//8
//z//P/7//j/+P/4//j/+P/5//n/+v/7//n/+v/6//n/+f/5//n/+f/5//n/+f/5//f/
+P/4//j/+f/7//z//v/8//3/////////////////AAAAAAAAAAAAAP////8BAAQABAAE
AAQAAgACAAIAAgACAAMAAwADAAMAAwADAAMAAwADAAMAAwADAAQABAACAAAA/v/7//n/
+P/4//j/9v/6//r/+v/6//j/+P/4//j/+f/6//v//P/7//r/+v/5//z//P/5//f/+v/5
//f/9f/4//3/AgAMABsALwBEAFkAcgCOALAAxQDDALMAnACBAGUARQAlABUAFQAWABMA
EwATABEADwAKAAIA/v/9//z//P/7//r/+f/5//n/+f/5//n/9//2//b/9f/3//f/9//3
//X/9f/1//X/9v/2//f/+f/4//f/9v/2//b/9v/1//T/9f/3//j/+f/3//b/9v/2//b/
9//3//f/9//4//j/+P/4//j/+P/3//f/9//3//f/9//3//f/9//3//f/9//3//f/9//3
//f/9//3//b/9v/3//f/9//3//f/9//3//f/+P/4//f/9v/4//n/+f/5//f/9//3//f/
+f/5//n/+f/3//f/9//3//n/+f/5//n/9//3//b/9v/5//n/+f/5//j/+P/4//j/+v/6
//r/+v/6//r/+v/6//j/+P/4//j/+f/6//v//P/8//v/+v/5//n//P/8//z//v/+/wAA
AAD+//////8AAAAAAAABAAIABAADAAMAAwABAAAA///+/wAAAAD//////v/+//7/////
//3///////3//f/9//3/+//7//v/+v/8//3//f/8//r/+v/5//n/+v/6//n/+f/6//r/
+f/5//z//P/8//v/+v/6//v/+//4//j/+f/5//r/+//8//7//P/7//v/+//9//3//f/+
//7//v/+//7//f/9//3//f/+//7//v/+//7//v///////f/9//3//v//////AAABAAAA
///+//3///////////////7//v/+//z//f/9//z//v/////////9//z//P/9//3//f/9
//3//v/+//7//v/8//z//P/8//3//f/9//3/+//7//v//P/+//7//v///////v/9//3/
+//8//z//P/+//3//f/9//z//P/9//3/+//7//v/+//9//3//f/9//v/+//8//z//v/+
//z//P/8//3//f/9//v//P/8//z/AQAAAP7//v/+//7//P/8//z//P/+//7//v/9//3/
/f/9//7//v/9//3//f/9//3//f/9//3//f/9//7//v/+//7////9//7//v///wMAAwAD
AAMAAQABAAIAAgACAAIAAgABAAEAAwAEAAQABAAEAAQABAAGAAYABgAHAAUABQAFAAUA
BQAFAAUABQAFAAUABQAGAAQAAgAAAP7//f/7//r/+v/6//j/+v/6//r/+v/6//r/+v/6
//r/+v/6//r/+v/6//v/+//6//r/+//7//r/9//3//X/+P8BAAoAFAAjADkAUABlAIAA
ogDAAMkAvwCpAJAAeQBfAEMAKwAhACEAHgAZABkAFQARAAsABgAEAAAA///+//z/+//6
//n/+f/5//n/+f/5//v/+v/6//n/+P/3//b/9f/3//f/9//3//f/9v/2//f/9//3//f/
+P/6//r/+f/4//b/9//3//f/9//2//b/9v/4//n/+f/5//f/+P/4//j/+P/4//j/9//3
//f/9//3//f/9//3//f/9//3//f/9//5//n/+f/5//n/+f/4//j/9//3//f/9//5//n/
+f/5//j/+P/3//b/9v/3//f/9//5//n/+f/5//f/9//3//f/9//3//f/9//3//f/9//3
//f/9//2//b/+f/5//n/+f/2//b/9v/2//b/9v/2//b/9v/2//b/9v/2//b/9v/2//b/
9v/2//b/9//3//f/9//5//z//P/8//r/+v/8//z//v//////AAAAAAAAAQACAAAA////
////AgACAAIAAgACAAIAAQABAAAAAAAAAAEAAQD//wEAAQD///////////////////7/
/v///////v/+//7//f/9/wAAAAD//////v/+//3//f/+//7//v/9//z//P/9//3//P/8
//3//f/9//3//f/+//z/+//7//v//f/9//3//v/8//z//P/8/////////////v/+//7/
/v/8//z//f/9/////////wAAAAD////////////////////////////////+//7//v/+
///////+//z//f/9//3////+//7////9//3//f/9//z//P/8//z//P/8//z//P/9//3/
/f/9//3//f/9//7//v/+//7////9//z/+//7//3//v/+//7//P/7//v/+//8//z//f/9
//3//f/9//3/+//7//v/+//9//3//v/+//7//v/8//z//P/9//3//f/9//7//v/+//v/
/P/8//z//P/8//7//v/+//7//P/8//v/+//7//v//P/8//v/+//7//v/+//7//v/+//9
//3//v/+//z//P/9//3/AAAAAAEAAwABAAEAAQABAAMABAAEAAQAAgACAAEAAQADAAQA
BAAEAAYABgAGAAYABAAEAAUABQAFAAUABQAFAAUABQAFAAUABQAFAAYABgAGAAQAAgD/
//v/+v/6//r/+P/6//r/+v/6//r/+v/6//r/+v/6//r//P/8//z//f/7//r/+v/5//n/
+P/5//n/9//4////BAAMAB0ALwBEAF8AfgCcALoAzQDNALkAoACJAHMAWQA9ACsAJwAm
AB8AGQAVABMADwAKAAYAAgD///z//P/7//r/+f/5//n/+f/5//n/+f/4//j/9//3//f/
9//3//f/9//3//f/9//2//b/9//3//f/9//4//b/9v/1//T/9v/3//f/9//3//b/9v/2
//T/9f/1//X/9f/2//b/9v/2//b/9v/1//X/9f/1//X/9//3//f/9//1//X/9f/1//f/
9//3//f/9f/1//T/9P/1//X/9f/1//X/9f/1//X/9v/2//X/9P/0//X/9f/1//X/9f/1
//X/9f/1//X/9f/3//f/9//3//b/9f/0//P/9f/1//T/9P/z//P/8//z//L/8v/y//L/
9P/0//T/9P/y//L/8v/y//L/8v/y//L/8v/y//L/8v/1//X/9f/1//T/9v/1//T/9v/2
//j/+P/4//n/+f/6//r/+v/7//z//v/9//3//f/+//7//v/+//7//v/9//3/+v/6//r/
+//7//n/+//7//v/+//7//v/+//7//v/+v/4//n/+f/4//r/+v/5//n/+P/4//f/9//6
//r/+f/5//r/+v/6//n/9v/2//f/9//3//j/+v/7//n/+f/5//r/+P/3//f/9//5//n/
+f/6//j/+P/4//j/+//7//v/+//6//r/+v/6//z//P/9//3//P/7//r/+v/4//f/9//3
//j/+f/6//v/+f/5//n/+f/7//r/+v/6//z//f/9//z/+//7//r/+f/5//j/+P/5//n/
+f/5//n/+v/6//r/+v/8//z//P/8//n/+f/5//n/+f/5//n/+v/4//j/+P/5//v/+v/5
//n/+f/6//r/+v/6//n/+f/5//j/+P/5//n/+f/5//n/+f/5//n/+f/5//n/+f/6//r/
+P/4//b/9v/4//n/+f/5//f/+P/4//j/9//4//r/+v/6//r/+P/4//j/+P/4//j/9//3
//n/+f/6//r/9//3//f/9//5//n/+f/5//n/+f/6//r/+v/6//v/+//8//z//f////3/
/f/9//3///8AAAAAAAD///7//P/7////AAAAAAAAAAAAAAAAAAAAAAAAAQABAAMAAwAD
AAMAAQABAAEAAQADAAMABAAEAAIAAAD+//v/9//2//b/9v/2//j/+P/4//j/+P/4//j/
+P/4//j/+P/6//r/+v/7//f/9v/2//n/+//4//X/9f/1//j///8GABQAJQA9AFQAawCE
AKYAwADJAL0AowCIAHEAUwAxABcADwATABQAEwAVABEADQAJAAYAAgD8//n/+P/4//n/
+P/3//f/9//3//f/9//1//T/9P/z//X/9f/1//X/9f/1//X/9f/3//b/9v/3//X/9f/1
//b/9v/2//X/9P/2//f/9//3//f/9v/2//b/9P/1//X/9f/1//b/9v/2//T/9P/0//P/
9P/1//b/9//1//X/9f/1//f/9//3//f/9//3//f/9//1//X/9P/0//f/9//3//f/9f/1
//X/9f/4//j/9//2//b/9//3//f/9//3//f/9//3//f/9//3//f/9//3//f/9//3//f/
9//3//f/9v/2//f/9//3//f/+P/4//j/+P/4//j/+P/4//b/9v/2//b/+P/4//j/+P/4
//j/+P/4//n/+f/5//n/9//6//r/+v/6//r//P/8//3///8AAAIAAQAAAAAAAAAAAP//
//////7//v/+//7//v/+//3//f/8//z//P/9//v/+f/7//v/+f/5//n/+f/5//n/+f/4
//j/+f/5//j/+v/6//n/+f/6//r/+f/5//j/+P/3//f/+P/4//j/9//4//j/+f/5//j/
+P/5//n/+f/5//n/+v/6//n/+f/5//v/+//7//z//P/8//z//P/7//v/+//7//z//P/8
//z//P/8//3//f/9//3//f/+//7//f/9//3////////////+//3//P/7//3//P/8//z/
+v/7//v/+v/8//3//f/9//3//P/8//3//P/7//r/+f/5//r/+//8//z//P/8//z/+//7
//v/+//7//v/+//8//r/+v/6//v//f/8//v/+//5//r/+v/6//z/+//7//v/+v/6//v/
+//5//n/+f/5//r/+//8//3//P/7//v/+v/8//z/+v/6//r/+//7//v/+f/6//r/+v/7
//j/+v/6//r/+v/6//r/+v/6//r/+v/6//r/+v/5//n/+f/7//z//P/7//v/+//7//v/
+f/5//n/+f/7//z//P/8//z//f/9//7//v///wEAAQABAAEAAQABAAIAAgACAAIAAgAB
AAEAAwAEAAQABAAEAAQABAAEAAQAAgADAAMAAwADAAMAAwADAAMAAwADAAMAAwAEAAQA
AgAAAP7/+//5//r/+v/6//j/+P/4//j/+P/6//r/+v/6//j/+P/4//j/+P/4//n/+f/6
//r/+//7//j/9f/z//X/+v8BAAgAFAAnAD0AVABtAIoArADGAMsAuwCjAIwAdQBXADsA
JwAhACEAHgAZABUAEwAPAAkABAACAAAA/f/6//z/+//6//n/+f/3//f/9//3//f/9v/2
//X/9f/1//X/9f/2//f/+P/5//j/9v/1//X/9f/1//X/9v/4//j/9//2//T/9f/1//X/
9f/0//T/9P/2//f/9//3//X/9v/2//b/9v/2//b/9f/1//X/9f/1//X/9f/1//X/9f/1
//X/9f/1//X/9f/1//f/9//2//b/9f/1//X/9f/1//X/9f/1//b/9v/1//T/9P/1//X/
9f/3//f/9//3//f/9//3//f/9f/1//X/9f/1//X/9f/1//f/9//2//b/9//3//f/9//2
//b/9v/2//b/9v/2//b/9P/0//T/9P/2//b/9v/2//T/9P/0//T/9f/1//X/9f/3//r/
+v/6//j/+P/6//r//P/9//3//v/+//7///8AAAAA////////AAAAAAAAAAD+//7//f/9
//7//v/+///////9///////7//v/+//7//3//f/9//z//P/9//3//P/8//z/+//7//z/
/P/7//v//P/8//v/+//8//z//P/7//r/+v/7//v/+v/6//v/+//7//v/+//8//z/+//7
//v/+//7//v//P/8//z//P/8//3//f/9//3//P/8//z//P/8//z//f/9//3//f/9//7/
/v/9//3//f/9//3//f/9/////////////f/8//z//P/8//3//f/8//z//f/9//3//f/8
//z//f////////////3//P/7//r/+//8//3//v/8//v/+v/5//v/+//7//z//P/8//z/
/f/9//z/+//7//v//P/8//z//P/7//v/+//6//r/+//7//n/+f/5//n/+//7//v/+//7
//v//P/8//r/+v/4//j/+v/7//v/+//7//z//P/8//n/+v/6//r/+v/6//r/+v/6//r/
+P/4//j/9//5//n/+f/6//r/+f/5//n/+//7//v/+//6//n/+P/4//r/+v/6//v//f/+
//7///////////////////8AAAAAAgACAAIAAQD//wEAAgACAAIAAgACAAIAAgACAAIA
AwADAAMAAwADAAMAAwADAAMAAwADAAMABAAEAAIAAAD+//v/+f/4//j/+P/2//j/+P/4
//j/+P/4//b/9v/2//b/9//4//n/+v/5//n/+P/4//f/9f/0//X/9//1//r/AQAIABQA
JwBBAFgAcQCQALQAzADNAL0ApQCOAHcAXQBDAC8AJQAjAB4AFwARAA8ADwANAAgABAD+
//v/+v/4//f/9v/1//X/9//3//f/9//1//T/9P/z//X/9f/1//X/8//z//P/8//z//L/
8v/z//T/9f/2//j/9//2//T/8v/0//X/9f/1//X/9P/0//T/8v/z//P/8//1//b/9v/2
//T/9P/0//P/9P/1//b/9//2//X/9P/z//X/9f/1//X/9f/1//X/9f/0//P/8f/w//L/
8//0//X/8//z//P/8//0//T/8//y//T/9f/1//X/9P/z//L/8f/y//P/9P/1//X/9f/1
//X/8//z//P/8//x//H/8P/w//P/8//z//P/8P/w//D/8P/w//D/8P/w//D/8P/w//D/
8P/w//D/8P/w//D/8P/w//P/8//z//P/8f/0//T/9P/0//T/9v/2//j/+f/5//r/+f/4
//j/+P/5//n/+v/7//r/+v/6//r//P/8//v/+//6//r/+v/7//n/9//5//n/+f/5//n/
+f/5//n/+f/4//j/+f/5//j/+v/6//n/+f/4//j/9//3//j/+P/3//f/+P/4//j/9//0
//T/9f/1//b/9v/3//f/9f/1//X/9v/4//f/9//3//X/9f/1//b/+P/4//j/+P/3//f/
9//3//j/+P/4//j/+P/4//n/+f/5//n/+f/6//r/+f/5//n/+f/5//n/+f/5//n/+f/5
//f/9v/2//b/9v/3//f/9v/2//f/9//3//j/+P/5//v/+f/5//n/+f/4//j/+P/4//b/
9v/2//b/9f/1//X/9f/3//f/9//4//f/9v/1//X/9//2//X/9f/1//b/9v/2//T/8//z
//P/8//0//b/9//1//X/9f/1//f/9//3//f/9f/1//b/9v/2//b/9P/0//b/9//3//f/
9f/2//b/9v/3//b/9v/2//b/9v/0//P/8//z//X/9v/2//X/9f/1//X/9f/1//X/9f/1
//f/+P/4//j/9v/3//f/+P/2//f/+f/5//v/+//7//v/+v/6//r/+v/8//v/+//9//7/
/v/+//7//v/+//7//v/+//////////3//f/9//3//v///wAAAQAAAAAA///8//z/+v/3
//X/9v/2//b/9P/0//T/9P/0//b/9v/2//b/9P/0//T/9P/0//T/9f/1//b/9v/3//X/
9P/z//P/8//0//3/CAAWACUAOQBQAGcAggCkAL4AxQC1AJ8AiABrAEkAKQAVAA8AEwAU
AA8ADwANAAkABQACAP7//P/5//b/+P/3//b/9f/1//P/8//z//P/9f/0//T/8//z//P/
8//z//H/8f/x//H/8//y//L/8//x//H/8f/y//T/9P/z//L/8v/z//P/8//1//T/9P/0
//L/8//z//P/8//0//T/9P/0//T/9P/z//H/8f/x//H/8v/z//T/9f/z//P/8//z//H/
8f/x//H/8//z//L/8v/x//H/8f/x//L/8//0//X/9f/0//L/8P/y//P/8//z//X/9f/1
//X/8//z//P/8//z//P/8//z//P/8//z//P/8//z//L/8v/z//P/8//z//L/8v/y//L/
9P/0//T/9P/0//T/9P/0//T/9P/0//T/9v/2//b/9v/1//X/9f/1//P/9v/2//b/+P/4
//r/+v/4//n/+f/6//r/+v/7//z/+v/5//n/+f/8//z//P/8//v/+v/4//f/+P/4//j/
+f/5//f/+f/5//X/9f/1//X/9//3//f/9v/1//X/9P/y//T/9P/z//P/9P/0//P/8//2
//b/9f/1//b/9v/2//X/8v/y//P/8//y//L/8//z//X/9f/1//b/9P/z//P/8//1//X/
9f/2//b/9v/2//b/9//3//f/9//2//b/9v/2//b/9v/3//f/+f/5//n/+v/4//f/9//3
//f/9//3//f/9//3//f/9//3//b/9v/2//b/9//3//b/9f/1//T/8//0//T/9f/3//X/
9f/1//X/9P/0//T/9P/2//b/9v/2//P/8//z//P/9f/1//X/9v/0//T/9P/1//X/9P/z
//P/8//0//T/9P/y//H/8f/x//L/8v/z//P/8//z//P/8//x//H/8f/x//L/8//1//b/
9f/0//H/8P/y//P/8//z//P/9P/0//T/9f/0//L/8v/y//L/8v/y//L/8v/0//T/9P/z
//P/8//z//T/9P/z//P/8//x//H/8f/x//H/8f/x//L/8v/y//L/8//1//b/9v/3//f/
9//3//f/+f/5//r/+v/4//j/+P/3//X/9//4//j/+f/6//v//P/6//r/+v/7//v/+//7
//v//f/9//3//f/7//v/+//8//7//P/6//j/8//x//D/8P/w/+7/8P/w//D/8P/w//D/
8v/y//L/8v/w//D/8P/w//H/8f/w//D/7//x//D/7f/t/+3/8v/5//7/BgAVACsAQgBZ
AHIAlgC0AL8AtwClAI4AeQBjAEcAKwAbABkAGAARAA0ACQAJAAUAAAD8//j/8//y//L/
8f/w/+//7//x//H/8f/x//D/7v/t/+v/7P/t/+7/7//t/+3/7f/t/+3/7P/s/+3/7//v
/+//8P/u/+7/7f/s/+7/7//v/+//7//u/+7/7v/s/+3/7f/t/+//8P/w//D/7v/u/+7/
7f/v/+//7//v/+3/7f/t/+3/7//v/+//7//v/+//7//v/+3/7f/s/+z/7//v/+//7//t
/+3/7f/t/+7/7v/t/+z/7v/v/+//7//t/+3/7f/t/+3/7f/t/+3/6//r/+v/6//s/+3/
7v/v/+//7//u/+7/7f/t/+3/7f/u/+7/7v/u/+7/7v/u/+7/7f/s/+v/6v/r/+z/7f/u
/+z/7P/s/+z/7f/t/+3/7f/r/+7/7v/u//D/8P/y//L/8v/z//P/9P/y//L/8//0//b/
9f/1//X/9v/2//b/9v/4//j/9//3//T/9P/0//X/9//1//f/9//1//X/9f/1//P/8//z
//L/9P/1//X/9P/y//L/8f/x//L/8v/x//H/8v/y//H/8f/y//L/8v/x//D/8P/x//H/
8P/w//H/8f/x//H/8f/y//L/8f/x//H/7//v/+//8P/y//L/8v/y//P/8//z//P/8P/w
//D/8P/y//L/8//z//P/8//z//T/8v/x//H/8f/z//P/8//z//P/8//z//P/8//y//L/
8v/w//H/8f/w/+7/7//v/+//8f/w//D/8f/x//H/8f/x//L/8v/y//L/8f/w/+//7v/u
/+//8P/x//H/8f/x//L/7//u/+3/7f/u/+7/7v/v/+3/7v/u/+7/8P/v/+//7//u/+7/
7//v/+3/7f/t/+3/7//v/+//7//t/+3/7v/u//D/8P/u/+7/7P/t/+3/7f/r/+z/7P/s
/+//8P/u/+7/7v/u/+z/7P/s/+z/7f/u/+//8P/v/+7/7f/s/+z/7P/s/+z/7P/s/+z/
7P/s/+z/7P/s/+7/7v/u/+7/8P/w//D/8P/y//L/8v/y//L/8v/y//L/8v/y//L/8v/y
//L/8v/y//T/9P/0//T/9P/0//T/9P/2//b/9v/2//T/9P/0//T/9P/0//T/9P/0//T/
9P/0//L/8P/u/+z/6v/q/+r/6v/o/+j/6P/o/+r/6v/q/+r/6P/o/+j/6P/q/+r/6v/q
/+r/6v/q/+r/5//m/+X/5P/u//b//v8GAB0AMgBHAFwAcwCIAJ0AsgCeAIwAegBoAFYA
RAAyAA==
         </WaveFormData>
      </LeadData>
      <LeadData>
         <LeadByteCountTotal>10000</LeadByteCountTotal>
         <LeadTimeOffset>0</LeadTimeOffset>
         <LeadSampleCountTotal>5000</LeadSampleCountTotal>
         <LeadAmplitudeUnitsPerBit>4.88</LeadAmplitudeUnitsPerBit>
         <LeadAmplitudeUnits>��V</LeadAmplitudeUnits>
         <LeadHighLimit>2147483647</LeadHighLimit>
         <LeadLowLimit>268435456</LeadLowLimit>
         <LeadID>II</LeadID>
         <LeadOffsetFirstSample>0</LeadOffsetFirstSample>
         <FirstSampleBaseline>0</FirstSampleBaseline>
         <LeadSampleSize>2</LeadSampleSize>
         <LeadOff>FALSE</LeadOff>
         <BaselineSway>FALSE</BaselineSway>
         <ExcessiveACNoise>FALSE</ExcessiveACNoise>
         <MuscleNoise>FALSE</MuscleNoise>
         <LeadDataCRC32>2692673719</LeadDataCRC32>
         <WaveFormData>
/v/+//7//v8AAAAAAAAAAP7//v/+//7//v/+//7//v///wAAAQACAAAAAAAAAAAAAgAC
AAIAAgACAAIAAgACAAQABAAEAAQABgAGAAYABgAFAAQAAwACAAMABAAFAAYABAAEAAQA
BAAGAAYABgAGAAgACAAIAAgABgAGAAYABgAGAAYABgAGAAYABgAGAAYABgAGAAYABgAI
AAgACAAIAAUABAADAAIABAAEAAQABAACAAIAAgACAAIAAgACAAIABAAEAAQABAADAAIA
AQAAAAEAAgADAAQAAwACAAEAAAAAAAAAAAAAAAIAAgACAAIAAAAAAAAAAAABAAIAAwAE
AAMAAgABAAAAAAAAAAAAAAAAAAAAAAAAAP7//v/+//7///8AAAEAAgAAAAAAAAAAAP7/
/v/+//7/AAAAAAAAAAD///7//f/8//3//v///wAA/v/+//7//f/9//3//f/+/wAAAAAA
AAAA/v/+//////8DAAUABgAHAAUABQAHAAkACwAKAAoACwALAAsACwALAAoACQAIAAgA
CQAKAAsACgAIAAgACAAIAAoACAAHAAcABwAFAAMAAgAAAAEAAgACAAQABQAGAAYABgAE
AAIAAQD9//v/+v/6//3//f/9//3/+//7//v/+//9//7//v/+//z//f/9//z//P/9//7/
/P/7////BAAJAAsACQAFAAUABgAOABcAHQAmADQAQABFAEwAUwBXAFcATgBDADYALAAo
ACkALQAlAB0AFQALAAEA/////////f8AAAIAAgABAP///f/+//7//f/7//r/+v/6//z/
/P/8//z/+//7//r/+v/8//z//P/8//r/+v/6//v/+//7//r/+f/7//z//P/8//v/+//6
//j/+v/6//r/+v/7//v//P/8//r/+v/6//n/+f/6//r/+v/6//r/+f/5//v/+//7//v/
+f/5//n/+f/3//f/9//2//j/+P/4//n/+f/5//n/+f/5//n/+f/5//f/9//4//j/+P/4
//j/+P/6//r//P/8//v/+//6//n/+//7//r/+v/6//z//P/8//z//P/8//z//P/9//7/
AAAAAP7//P/6//z//f/+/wAA//8AAAAAAQD//////////wAAAQADAAQAAwADAAMAAwAF
AAUABQAFAAUABQAEAAIAAwADAAIAAgACAAMAAwADAAEA/////////v/9//3//f/+//7/
/v/9//3//P/8//v/+//7//v/+//7//r/+f/5//z//P/7//v/+v/6//v/+//4//f/9v/2
//n/+f/5//r/+f/5//n/+f/4//n/+v/8//v/+//6//n/+//6//r/+//8//z//P/+//z/
/P/8//v//f/9//7//v/+//7//v/+//7//v/+//7//v/+//7///////7//v/9////////
/////v/+//3//P/6//v/+//6//z//P/8//z//P/8//v/+f/5//r/+v/7//n/+f/4//j/
+P/4//j/+P/4//j/+P/4//j/9v/1//X/9//4//j/+f/3//f/9//3//n/+P/3//f/9v/2
//b/9v/2//b/9v/2//f/9//3//f/9f/1//X/9f/0//T/9P/1//f/9//3//f/9//3//X/
9f/1//b/9v/2//b/9v/2//b/9f/0//T/9f/1//b/9v/2//b/9v/0//T/9P/0//b/9v/2
//b/9P/0//T/9P/2//b/9f/1//X/9f/2//b/9P/0//T/9P/1//f/+P/7//v//P/9//3/
//8BAAMAAwACAAIAAwADAAEAAQABAAEAAwADAAQABAACAAIAAAAAAAIAAgACAAIA/v/9
//3//f/7//n/+P/4//v//P/8//7//f/+//7//P/8//r/+f/3//X/9P/0//X/8//z//P/
8//1//X/9f/1//T/9P/0//T/9f/1//T/9P/1//L/8v/1//f/+v8DAAUAAQABAAEABAAK
ABEAFQAiADAAOgBDAE4AUQBPAEcAPAAvACQAHgAkACsAJwAXAAkAAQD5//X/9f/1//X/
9//4//j/+P/3//X/9f/2//b/9f/1//T/9P/0//L/8v/y//L/9f/1//T/9P/0//T/9P/0
//P/8v/x//H/8v/z//P/8//z//T/9P/0//T/9f/1//T/9P/0//T/9P/z//P/9P/0//b/
9v/2//X/9P/0//P/8v/0//T/8//z//X/9f/1//X/8//z//P/8//z//P/8//y//D/8P/w
//H/8//z//P/8//z//P/8//z//L/8f/x//D/8//0//X/9v/0//T/9v/2//b/9//3//f/
9//3//b/9v/0//b/9v/2//j/+P/4//j/9f/1//X/9v/6//r/+v/6//n/+f/5//r/+f/6
//r/+//9//3//f/9//v/+//8//z//f/9//3//f////////////7///////7///////7/
/v/+//////////3/+//7//v//P/7//v/+//6//r/+v/5//r/+v/7//v/+P/3//b/9f/4
//j/+P/5//j/+P/3//f/9//2//b/9f/1//X/9f/2//X/9f/1//b/9//3//f/9//1//X/
9f/2//T/9f/1//X/9v/2//f/+f/4//j/+P/6//z//P/8//v/+f/5//r/+v/4//j/+P/4
//j/+P/4//j/+P/4//j/+f/7//r/+v/5//n/+f/5//n/+P/4//f/9v/3//n/+v/6//n/
+P/3//b/9//4//j/9//3//j/+P/5//j/9//1//T/9f/2//f/+P/3//b/9f/0//b/9P/z
//P/8//0//T/9f/z//P/8//z//T/9P/0//X/9f/0//P/8v/z//T/9f/2//P/8//z//P/
8f/x//H/8f/z//T/9f/3//T/8//y//H/8//z//H/8f/z//T/9P/0//P/8v/x//D/8P/w
//H/8//z//D/8v/y//L/8v/0//T/9P/0//P/8v/x/+//8P/x//L/9P/y//L/8v/y//D/
8P/x//H/9P/3//n/+//5//n/+//9/////v/+/////f/9//3//f////////8AAAIAAgAC
AAAA/v/+//7//v/+//z/+//7//v/+f/3//b/+P/5//r/+v/+////AAAAAP3/+v/3//X/
9f/z//L/8v/z//P/8//z//P/8//z//P/9f/2//b/9v/0//X/9f/0//b/9//0//L/8f/1
//r//f////3/+//7//7/AgAJAA8AFAAeACwANQA6AD8AQwBFAEIAOQAqACAAGgAdACUA
JQAbABEABwD///n/9//5//n/+P/6//r/+f/3//f/+P/4//f/9//2//b/9v/2//b/9v/2
//X/9f/0//T/9//4//n/+v/3//b/9f/1//f/9//2//X/9//4//j/+P/3//f/9v/0//X/
9v/3//j/9f/1//b/9v/4//j/+P/3//X/9v/2//b/9P/0//P/8//0//X/9v/3//X/9f/1
//X/9//3//f/9v/2//b/9v/3//X/9f/1//X/9v/3//j/+f/5//n/+v/6//r/+v/6//r/
+v/6//z//P/8//3//f/9//7//////wAAAAACAAIAAgAEAAQABAAEAAUABQAFAAYABgAG
AAYABgAHAAcABwAIAAcACAAIAAkACgALAAwADQALAAsADAAMAAsACwALAAsADQANAA0A
DQANAA0ADAAKAAsACwAKAAoACgALAAsACwAIAAUABAADAAUABQAGAAcABwAGAAUAAwAD
AAIAAgABAAEAAQABAAEAAQAAAP////8CAAIAAQABAAEAAAAAAP//AAD///7//v//////
//8AAAEAAQABAAEAAQABAAEAAgABAAEAAAD//wAAAAABAAMAAgACAAIABAAEAAQABAAD
AAUABQAGAAYABQAEAAMAAgADAAQABQAGAAYABgAGAAcABQAEAAQAAwAEAAUABgAHAAcA
BgAEAAIAAgADAAMAAgAEAAQABAAEAAIAAgABAP//AQACAAIAAwABAAEAAAAAAAAAAAAA
AAAAAAAAAAAAAAAAAP7//f/9//3//v/+/////f/9//3//f////7//f/9//7//v/+//7/
/P/8//z//P/8//3//v////7//f/8//v//P/8//z//f////////////3//f/7//v//f/+
//7//v/8//z//P/8//3//P/8//3/AQAAAP///v/9//z//P/8//z//P/+//7//v/+//z/
/P/8//z//v/9//3//f/9//7//v/+//z//P/8//z//f/9////AQACAAMAAwADAAcACQAJ
AAgABgAHAAcABwAHAAcABwAHAAcACAAIAAgABwAEAAMAAgADAAQABQAEAAMAAwADAAEA
///+//7///8AAAAAAgADAAMAAgD///z/+//7//r/+f/2//b/9//3//n/+f/5//n/+f/5
//n/+v/4//j/+P/5//v/+v/6//n/+P/4//n//f8AAAUABwAJAAcAAwAGAAwAEwAXACAA
MgA+AEcATgBTAFMATwBGADkALgAmACYAKwAtACMAFQALAAEA+//5//v///////7//P/8
//v/+f/5//r/+v/5//v/+v/6//r/+f/4//f/9v/4//n/+f/6//j/+P/4//j/+P/4//j/
+f/5//n/+P/3//X/9v/2//b/9v/3//f/9v/4//j/+P/4//X/9f/2//b/+P/4//j/9//1
//b/9v/2//b/9v/1//X/9f/1//X/9f/3//f/9//3//f/9//3//b/9P/0//T/9f/2//f/
+P/5//f/9//3//f/9//3//j/+P/6//r/+v/6//j/+P/6//r/+v/7//v/+//5//n/+P/4
//j/+v/6//r//P/8//z//P/7//v/+//8//7//v/+//7//f/9//3//v/9//7//v//////
/////////////wAAAAABAAEAAQABAP//////////AgADAAMAAgABAAEAAAAAAP7/////
////AQD////////+//3//f/9//3//P/7//n/+v/6//v/+//5//n/+f/5//n/+P/3//f/
+P/4//f/9//2//b/9//3//f/9//3//j/9//3//f/+P/5//n/+f/5//n/+f/5//r/+v/7
//v/+//7//r/+v/7//r/+v/6//z//v/+//7//f/7//v//P/8//7//v/+//7//v/+//7/
/v/8//z//P/9/////v/+//3//f/9//3//f/+//7//f/8//z//f/9//z/+v/6//r/+v/7
//z//P/7//r/+v/5//n/+f/5//j/+P/6//r/+v/6//n/+P/3//b/9//2//b/9//1//b/
9v/3//f/9//3//f/+f/4//f/9//2//b/9v/2//j/+P/4//j/9f/1//X/9f/1//X/9f/1
//b/9v/2//f/9f/1//X/9f/3//f/9f/1//X/9v/2//b/9v/2//b/9v/3//b/9v/3//X/
9P/2//b/9v/2//b/9v/2//b/9P/0//T/9P/2//b/9v/2//P/8//z//P/9v/2//b/9v/2
//b/9v/3//f/+f/7//z//f/9//3///8BAAEAAAAAAAIAAwAEAAUABAADAAIAAQACAAIA
AgACAAAAAAAAAAAAAAAAAP7//f///////f/7//r/+v/7//z/+v/8//3//v8BAAAA///+
//r/9//0//L/8v/z//P/8//1//X/9f/1//P/8//0//T/9P/0//X/9f/2//b/8//y//T/
8//1//r///8DAAMA///9//7/AgAJABMAHAAmADAAOwBEAEkATQBNAEgAOwAwACYAIgAl
ACkAIQAVAA0ABQD7//X/9//3//f/+P/2//b/9f/z//T/9v/3//f/9f/0//T/9P/0//T/
9P/0//P/8//y//L/8v/y//L/8v/0//T/9P/1//P/8//y//H/8v/0//X/9v/0//X/9f/0
//L/8v/y//L/8//z//T/9P/y//L/8v/x//L/9P/1//b/9P/0//P/8//x//H/8f/x//P/
8//z//P/8f/x//H/8P/y//L/8v/z//P/8//z//P/8//z//P/8//1//X/9v/2//X/9P/z
//L/8//0//f/+P/2//f/9//3//X/9f/0//T/9f/4//n/+v/4//j/+P/4//f/9//3//j/
+v/6//r/+v/5//n/+f/6//3//v/+/////f/9//3//f//////AAAAAP//////////////
//////8CAAMAAwACAP/////+//7/AAABAAEAAQABAP////////z/+//7//v//v/+//7/
/f/7//r/+v/5//v/+//7//v//f/8//v/+//7//r/+P/3//r/+v/7//v/+v/5//j/+P/5
//n/+f/6//3//f/9//3/+v/5//j/+P/5//v//P/9//3//P/8//3//P/8//z//v8AAAAA
AAD///7//f/9//z//v/+//7//v/+//7//v/+/wAAAAAAAAEAAQAAAAAA///+//3//P/7
//3//v/+//7//P/9//3//P/8//z//P/8//7//v/9//v/+f/6//r/+//9//3//P/8//z/
/P/8//z//P/8//z//P/9//z//P/9//z//P/7//v/+//7//v/+//5//j/9//3//r/+v/6
//r/+v/6//r/+v/5//n/+f/5//r/+//8//3/+v/6//r/+//5//n/+f/5//r/+//6//v/
+v/6//n/+P/4//j/+P/4//n/+P/4//n/9//6//z//P/8//z/+v/6//r/+v/6//r/+v/6
//z//P/8//z/+v/5//j/9//5//r/+//8//z//P/8//3//f///wEAAgADAAMAAwAFAAUA
BQAEAAQABwAHAAcABwAFAAUABQAFAAYABgAGAAYABgAGAAYABgAEAAQAAgABAAEAAQD/
//3//P/8//3//v8AAAIAAwAEAAQAAgAAAP7/+//5//f/9v/4//n/+f/5//f/9//3//f/
+f/5//r/+v/6//r/+//7//j/+P/3//j/+v/5//v//v8DAAUAAwD/////AgAKABEAFQAg
AC4ANgA7AD4APwBBAEMAPgA3ACoAHgAcACUAKwAlABsAEwALAAUAAwD///3/+//+/wAA
AAD///3///8AAAAA//////7//v/+//7//v/+//7//f/9//z//P/+//7//v/+//7//v/+
/////f/9//z/+//8//7///8AAP7///////7//v/+//7//v//////AAAAAP7//v/+//3/
/f/+//7//v/+//7//f/9//3//f/9//3//f/9//3//f/7//v/+//6//v//P/9/////f/9
//3//f////////////////8AAAAAAAAAAAAAAAAAAAAAAgACAAAAAQABAAEAAwADAAIA
AgAEAAYABgAGAAQABAAEAAQABAAFAAYACAAIAAgACAAIAAkACQAJAAoACQAKAAoACwAL
AAsACwALAA0ADQAOAA4ADQANAA0ADQANAA0ADQANAAwADQANAAwACwALAAoACgAKAAsA
CwALAAkABwAHAAcACAAHAAcABwAIAAgACAAHAAUABAAEAAMABQAFAAUABQADAAIAAQAB
AAQABAADAAMABAAEAAUABQACAAEAAAAAAAMAAwADAAQABAADAAIAAQACAAMABAAGAAYA
BwAHAAcABQAEAAQABQAGAAYABgAIAAYABgAGAAUABwAHAAgACAAIAAgACAAIAAgACAAI
AAgACAAIAAgACQAHAAYABgAFAAYABwAIAAkACAAIAAcABgAEAAUABQAEAAYABgAGAAYA
BgAGAAUAAwAFAAYABgAHAAUABQAEAAQAAgACAAIAAgADAAQABQAGAAQAAgABAAEAAQAC
AAIAAwADAAMAAwADAAEAAAD/////AAAAAAAAAAD+//7//v/+////////////////////
///8//z//P/9//7///8AAAEA//////3//f/9//7//v/+//7//v/+//7////+//7/////
/wAAAAAAAAAAAAD+//7//v/+/wAAAAAAAAAA/v/+//7//v8AAAAAAAD//////////wAA
/v/+//7//v///wAAAgADAAMABQAGAAcABwAHAAkACwAJAAgACAAJAAkACQAJAAkACQAJ
AAkACgAIAAgACAAGAAgACAAIAAgABgAEAAMAAwADAAEA///+/wAAAQACAAIABAAFAAYA
BgAEAAIAAAD///3/+//6//r/+f/5//n/+f/7//v/+//7//n/+v/6//r//P/9//3//P/+
//v//P/6//v/+//+/wcADQAJAAUAAwAGABAAFQAbACYAOABCAEkAUABTAFMAUQBGADkA
LgAoACgALwAvACEAFQANAAMA+f/5//3//////wAA/v/+//3/+//7//z//P/7//v/+v/6
//r/+v/6//r/+v/8//3//f/+//z//P/8//z//P/8//z//f///////v/9//v//P/8//z/
/f///wAAAAD+//7//v/+//3//f/+//7/AAAAAAAA///9//7//v/+/wAAAAD//////f/9
//3//f/9//3//f/9//////////7//P/8//z//f////////////3//f/9//3//f/9//7/
/v/+//7//v/+//z//P/+//7/AAABAAEAAQABAAEAAAAAAAAAAgACAAIABAAEAAQABAAD
AAMAAwAEAAYABgAGAAYABQAFAAUABgAFAAYABgAHAAcABwAHAAcABwAHAAgACAALAAsA
CwALAAkACQAJAAkADAANAA0ADAALAAsACgAKAAgACQAJAAkACQAHAAcABwAGAAUABQAF
AAYABgAGAAUABQAEAAQAAwABAAEAAQABAAIAAgACAAMAAgACAAEAAQACAAIAAwADAAQA
AwACAAIAAQABAAEAAgAFAAUABQAFAAMAAwADAAQABAAFAAUABQAFAAQABAAFAAQABAAE
AAYACAAIAAgABwAHAAcACAAIAAgACAAIAAgACAAIAAgACAAGAAYABgAHAAkACAAIAAcA
BwAHAAcABwAKAAoACQAIAAgACQAJAAgABwAGAAUABAAFAAYABgAFAAUABgAGAAcABwAH
AAYABgAGAAYABgAGAAQABAAEAAQABQAEAAQABQAEAAQAAwADAAUABQAFAAUABwAGAAUA
BQAEAAQABAAEAAYABgAGAAYAAwADAAMAAwADAAMAAwADAAQABAAEAAUAAwADAAMAAwAE
AAUABAAFAAQABAADAAIAAgACAAIAAgACAAIAAwAFAAEAAgACAAIAAgACAAIAAgACAAIA
AAAAAAAAAAACAAIAAgACAAIAAQABAAEAAQACAAIAAgACAAIAAgACAAEAAQADAAUACAAJ
AAkACQAJAAsACwAKAAwADQANAA0ADQANAA0ADQANAA4ADgAOAA4ADAAMAAwACgAKAAoA
CAAHAAcABwAFAAUABAAEAAUABAAEAAYABwAKAAoACAAGAAIAAQD///3//v/+////////
//////////7//f/8//z///8AAAEAAwAAAP7//f/7//z//P///wUACgANAA8ACwAHAAUA
CgAUABsAIQAsADwARABJAFAAVQBVAE8ARgA7ADQALAAoAC0ALwAhABcAEQAJAP//////
/////f/+/wAAAAD///3//v8AAAEAAQD///7//v/+/wAAAAAAAAAAAAD///3//P/+//7/
/v/+////AAABAAMAAAD///3/+//7//z//P/8//z//f/9//z//P/8//z//P/9//3//v/+
//3//P/7//n/+v/8//3//v/8//z/+//7//3//f/9//3//f/9//3//f/7//v/+//6//z/
/P/8//3/+//7//v/+//7//v/+//7//3//f/+//7//f/8//v/+v/7//z///8AAAAAAQAB
AAEA//////7//v8AAAIAAgACAAAAAAAAAAAAAQABAAEAAgACAAIAAgACAAMAAwADAAQA
BQAGAAYABwAFAAUABQAFAAcABwAIAAgABwAHAAcABwAJAAkACQAJAAgACQAJAAgABQAF
AAQABAAFAAcACAAJAAkABwAHAAcABgAFAAUABQAGAAYABgAFAAMAAgACAAEAAwADAAMA
AwADAAIAAQABAAAAAAD/////AQACAAQABQADAAEA///+/wEAAQABAAIAAwADAAMAAwD/
//////8AAAIAAwADAAMAAQAAAAAAAQACAAIAAgAEAAQABAAEAAMABQAFAAYABgAEAAQA
BAAEAAQABAAEAAQABQAGAAcACQAHAAYABgAFAAUABQAFAAUABgAGAAUABAACAAMAAwAC
AAQABAAEAAQAAgACAAEA//8BAAIAAgADAAUABQAEAAQAAwACAAEAAAACAAIAAgACAAIA
AAD//////f/+//7///8BAAEAAQABAP///v/9//3/AAAAAAAAAAAAAAAAAAAAAP3//f/9
//3////////////+//7//v///wEAAQABAAEA//////3//f/9//7//v/+/wAAAAAAAAAA
/f/8//z//f/9//7//P/8//z//P/8//z//P/8//3//v///////f/9//3//v/8//z//P/8
//3//v8AAAEAAgADAAMAAwADAAMABQAHAAkACAAIAAkABwAHAAcABwAJAAkACQAKAAoA
CgAKAAgACgAKAAoACgAIAAYABQAFAAMAAQD///7///8BAAMABAAEAAUABgAGAAQAAgAA
AP///f/7//r/+v/7//v/+//7//v/+//7//v/+//8//z//P/+///////+//7//f/8//r/
+//9/wQACQALAAkABwAHAAgADAARABcAJAAyADwAPwBGAEkASwBJAEIAOQAsACQAJAAp
ACsAIwAZABEACQADAAEAAwABAAEABAACAAIAAQD///3//v/+//3////+//7//v/8//z/
/P/8///////+//7//P/8//z//P/8//z//P/9///////+//3/+//8//z//P/+///////+
//3//P/7//r/+v/7//3//v/8//z//P/7//n/+v/6//r/+//8//z//f/8//v/+v/5//v/
+//7//v//f/9//3//P/6//r/+v/7//v/+//7//v/+f/5//n/+f/5//n/+v/6//r/+v/6
//r/+v/6//z//P/8//3//f/9//3//f/8//z//P/+//7//v/+//7//v/+/////////wAA
AgACAAIAAgABAAEAAQACAAMABAAEAAUABwAHAAcABwAGAAUABQAEAAUABQAFAAUABwAH
AAcABwAIAAkACQAIAAkACQAIAAgABwAHAAYABQAHAAUABQAFAAMAAQAAAP//AAAAAAAA
//8BAAAAAAD///3//f/9//3//v/+//7///////7//P/7//z//P/9//3//v/9//z//P/9
//3//f/+////////////+//7//v//P/8//3//f/9/////v/+/////v/+//7/AAACAAIA
AgABAAEAAQACAAIAAgACAAIAAgACAAIAAgACAAIAAgACAAMAAwACAAIAAQABAAEAAQAB
AAIAAgABAAAAAAABAAEAAAD+//7//v/+/wAAAAD///3/+//8//z//f/7//v/+v/6//z/
/P/8//z/+v/6//r/+v/9//z//P/9//z//P/7//v/+//7//v/+//7//r/+f/5//r/+v/6
//r//P/8//z//P/6//n/+P/3//n/+f/5//n/+P/4//j/+f/3//f/9//3//j/+f/4//n/
9//4//j/+P/6//r/+v/6//n/+P/4//n/9//4//j/+P/4//j/+P/4//j/+P/4//j/+P/4
//r/+v/6//r/+P/3//f/9//3//j/+P/4//j/+P/4//j/+f/5//v//f/+/////////wEA
AwADAAIABAAFAAUABQAFAAUABQAFAAQABAADAAIABAACAAIAAgAAAAAAAAD+////////
//3//f/8//z//f/9//z//f/9/wEAAgABAAAA/f/7//j/9f/0//T/9f/1//f/9//3//f/
9f/1//X/9v/4//j/+P/5//j/9v/1//P/8v/y//X/9//8/wEABQAHAAEA/f8AAAoAEQAX
ACAAMAA6AEEASABNAFMAUwBOAEEANAAoACQAJwArACMAFQANAAcA/f/5//n/+f/5//r/
+v/6//n/9//5//r/+v/5//f/9v/2//b/+P/4//j/+P/4//f/9f/0//b/9v/2//b/+P/4
//j/+f/3//f/9v/1//f/+P/4//j/9v/3//f/9v/4//j/+P/4//f/9//4//j/9v/2//b/
9f/3//j/+P/4//b/9v/1//X/9//3//f/9//3//f/9//3//X/9f/1//T/9v/2//b/9//1
//X/9f/1//f/9//3//f/9//3//j/+P/2//b/9v/2//b/9v/4//j/+P/5//n/+f/7//v/
+v/6//j/+v/6//r/+v/6//r/+v/7//v/+//8//z//P/8//z//f/9//3//v///wAAAAAB
AAAA///+//3//v///wEAAgABAAEAAQABAAIAAwAEAAUABQAFAAQAAgD//////v/+////
AQACAAMAAgD///7//f/9//3//v////7//v/+//3//f/8//z/+//7//v/+//7//v/+v/5
//n//P/8//v/+//6//r/+//7//r/+f/4//j/+//7//v//P/7//v/+//7//v/+//7//z/
+v/7//v/+//7//r/+v/7//7//v/+/wAA/v/+//7//f//////AAAAAAAAAAAAAAAA/v/+
//7//v/+//7//v///////v/+//3//f/9//3//f/+//7//f/8//z//f/9//z//P/8//z/
/P/8//z/+//5//n/+v/6//v/+//7//r/+v/6//r/+v/6//r/+v/6//r/+P/2//X/9f/3
//j/+P/5//n/+f/5//n/9//2//X/9f/3//j/+f/6//n/+P/3//b/9//3//f/9//3//f/
9//3//T/9P/0//X/9f/1//X/9f/1//X/8//z//X/9v/2//b/9P/0//T/9P/z//L/8v/z
//X/9v/2//b/9v/2//X/9P/z//L/8//0//X/9v/1//T/8//y//T/9P/0//T/9P/0//T/
9P/0//T/9P/0//b/9v/2//b/+f/6//v//P/+//7//v/+/wAAAAAAAAAAAAAAAAAAAAD+
//7//v/+/wAAAAAAAAAA/v/+//7//v/8//z//P/8//n/+P/3//b/9//4//n/+v/6//r/
+v/6//f/9v/1//T/9P/0//T/9P/y//L/8v/y//L/8v/y//L/8v/y//L/8v/y//L/8v/y
//L/8v/y//L/9P/2//j/+v/9//7///8AAAQACAAMABAAHAAmADAAOgA+AEAAQgBEADsA
NAAtAA==
         </WaveFormData>
      </LeadData>
      <LeadData>
         <LeadByteCountTotal>10000</LeadByteCountTotal>
         <LeadTimeOffset>0</LeadTimeOffset>
         <LeadSampleCountTotal>5000</LeadSampleCountTotal>
         <LeadAmplitudeUnitsPerBit>4.88</LeadAmplitudeUnitsPerBit>
         <LeadAmplitudeUnits>��V</LeadAmplitudeUnits>
         <LeadHighLimit>2147483647</LeadHighLimit>
         <LeadLowLimit>268435456</LeadLowLimit>
         <LeadID>V1</LeadID>
         <LeadOffsetFirstSample>0</LeadOffsetFirstSample>
         <FirstSampleBaseline>0</FirstSampleBaseline>
         <LeadSampleSize>2</LeadSampleSize>
         <LeadOff>FALSE</LeadOff>
         <BaselineSway>FALSE</BaselineSway>
         <ExcessiveACNoise>FALSE</ExcessiveACNoise>
         <MuscleNoise>FALSE</MuscleNoise>
         <LeadDataCRC32>4069707268</LeadDataCRC32>
         <WaveFormData>
BAAEAAQABAAEAAQABAAEAAQABAAEAAQABAAEAAQABAAEAAQABAAEAAQABAAEAAQABgAG
AAYABgAFAAQAAwACAAIAAgACAAIAAgACAAIAAgACAAIAAgACAAQABAAEAAQAAgACAAIA
AgACAAIAAgACAAIAAgACAAIAAAAAAAAAAAACAAIAAgACAAAAAAAAAAAAAAAAAAAAAAAC
AAIAAgACAAIAAgACAAIAAAAAAAAAAAAAAAAAAAAAAAIAAgACAAIAAgACAAIAAgACAAIA
AgACAAIAAgACAAIAAgACAAIAAgAAAAAAAAAAAAIAAgACAAIAAAAAAAAAAAACAAIAAgAC
AAAAAAAAAAAAAgACAAIAAgACAAIAAgACAAIAAgACAAIAAgACAAIAAgAAAAAAAAAAAAIA
AgACAAIAAgACAAIAAgACAAIAAgACAAIAAgACAAIAAwADAAIAAgACAAIAAgACAAMAAwAD
AAMAAwADAAMAAwAGAAgACgALAAwADAAOAA8ADwAQABEAEQASABAAEAAPAAwACgAHAAQA
AwABAAAA///9//7//v/+//7//f/9//3///////////8AAAAAAQABAP///////wEAAwAD
AAQABAACAAIAAgACAAIAAgACAAIAAgACAAEAAQACAAIAAgACAAQABAAEAAQABQAFAAUA
BQAIAA0ADgAOABAAEQASABUAGAAbABsAGwAUAP7/2f/A/7T/pf+O/3L/Xf9W/1j/XP9n
/33/lv+r/7z/zP/b/+b/8v/4//z//v///wIAAgADAAUABgAGAAYABwAFAAUABQAFAAgA
CAAJAAkABwAHAAcABwAHAAgACAAIAAkACgALAAwACgAKAAoACgAKAAoACwALAAsACwAL
AAsACwALAAsACwALAAsACwALAAsACgAKAAoACgAKAAoACwALAAsACgAKAAoACgAJAAkA
CwALAAwADAALAAsACwAKAAwADAANAA0ADAAMAAwADAAMAAwADAAMAAoACgAKAAsADQAN
AA0ADAAOAA4ADgAOAAwADAAMAAwADAAMAAwADAAKAAoACgAKAAkACgALAAwADAALAAsA
DAAKAAoACQAIAAcACAAJAAkABwAHAAYABgAGAAYABQAEAAQABAADAAEAAQABAAEAAQAB
AAEAAAAAAAEAAQABAAEAAAAAAAAAAAADAAMAAwAFAAQABAAFAAYABgAGAAcACAAIAAgA
CAAIAAYABwAIAAgACAAIAAgACAAIAAgACAAHAAkACQAJAAgACAAJAAkACgAIAAgACAAI
AAoACgAIAAgACQAJAAkACQAJAAkACQAKAAoACgAKAAkACQAJAAkACQALAAsACwAMAAsA
CwAKAAoACgAKAAoACgAKAAoACgAKAAwADAAMAAwACwAKAAoADAALAAsACgAKAAsACwAL
AAsACwAMAAwADAAKAAoACgAKAAsACgAKAAsACQAJAAkACQALAAsACwAMAAoACQAJAAkA
CgAKAAgACAAKAAoACgAKAAgACAAIAAgACQAKAAsADAAKAAoACgAKAAoACgALAAsACgAK
AAsACwAKAAoACgAJAAsACwAMAAwACgAKAAoACgAKAAoACgAKAAoACgAKAAoACQAJAAoA
CgAKAAoACwALAAgACAAIAAgACQAJAAkACQAKAAwACgAKAAoACgAKAAoACgAKAAoACgAK
AAoACgAKAAoACwAJAAgACAAIAAoACgAKAAsACQAJAAkACQAJAAkACQAKAAwADgAPABIA
EwAWABgAGQAZABkAGAAWABYAFgAVABIAEgAPAAwACwAHAAYABQAFAAYABgAGAAYABQAF
AAUABQAHAAcABwAIAAYABwAHAAcABQAFAAcABwAJAAoACgAKAAoACgAKAAoACgAKAAoA
CgAKAAkACQAKAAoACgAKAAoACAAIAAgACQALAAsADwASABMAFAAWABYAFQAYABsAGgAb
AB0AGwAOAO7/y/+8/7L/nf+C/2b/U/9K/0T/Tv9l/3//lv+p/7j/yP/V/+D/5v/q/+7/
8v/z//L/8v/z//X/9P/0//T/9f/3//f/9//3//j/+P/5//n/+f/5//n/+f/3//j/+P/4
//r/+v/6//r/+v/6//r/+v/6//r/+//7//v/+//7//v/+//7//v/+//5//n/+f/5//r/
+v/7//z//P/8//z//f/9//3//P/8//z//P/7//v/+//7//z//P/9//3//f/8//z//P/9
//3//v/+//7//v8AAAAAAAAAAP///v/9//3//////////v/9//z/+//6//v//P/9//7/
AAAAAAAAAAD+//7//v/+//7//v/+//7//v/9//3//v/+//7//f/8//z//P/8//v/+//7
//r/+v/8//z/+//6//j/+P/3//X/8//z//P/8//1//X/9P/0//P/8//z//P/9P/0//T/
9P/1//X/9f/3//b/9v/3//j/+P/4//n/+v/6//r/+v/6//r/+//8//z/+v/6//r/+v/6
//r/+v/5//v/+//7//r//P/9//3//v/+//7//v/+//7//v/8//z//f/9//3//f//////
//8AAP7//v/+//3///////////////////8AAAEAAQAAAAAAAgACAAIAAgAAAAAAAAAA
AAIAAgACAAIA///+//7/AAADAAMAAgACAAEAAQABAAEAAQACAAIAAgAAAAAAAAAAAAAA
AAABAAMAAQABAAEAAQABAAEAAQACAAAA////////AgACAAAAAAAAAAAAAAAAAAIAAgAC
AAIAAgACAAIAAgAAAAAAAAAAAAAAAAABAAEAAgACAAMAAwACAAIAAgABAAEAAQACAAIA
AgACAAIAAgACAAIAAgACAAIAAgACAAIAAwADAAQABAACAAIAAwADAAIAAgACAAIAAQAB
AAEAAQACAAAAAgACAAIAAgAEAAQABAAEAAMAAwACAAIABAAEAAQABAAHAAcABwAHAAYA
BQAEAAMABAAGAAgACQAMAAwADgAPABEAEgATABMAEAAOAA4ADQAKAAgABQACAAMAAQAA
AP////8AAAAAAAACAAEAAQABAP//////////AAAAAAEAAQADAAMAAwAFAAQAAwADAAIA
BAAEAAQABAAEAAQABAAEAAQABAADAAMABAAEAAQABAAEAAQABAAEAAMABQADAAMABgAL
ABAAEAAQAA8AEAARABIAFQAXABkAFAAKAPH/0P+8/7X/qv+W/3//bP9q/2z/b/93/4z/
o/+0/8T/0//g/+z/9P/6//z///8AAAAAAQADAAQABAAEAAUABwAHAAcABwAGAAYABwAH
AAUABQAFAAUACAAKAAsADAALAAoACQAIAAoACgAKAAoACAAIAAkACQAJAAkACQAJAAkA
CQAJAAkABwAHAAcABwAJAAgACAAIAAgACAAIAAkACQAJAAgACAAIAAgABwAHAAUABQAG
AAYABwAHAAcABgAGAAYABwAHAAgACAAIAAgABgAGAAYABgAGAAYABgAHAAcABwAHAAYA
BAAEAAQABAAEAAQABAAEAAQABAAEAAQABAAEAAQABAACAAIAAgACAAAA/////wAAAAAA
AP///v/8//z//P/7//n/+f/4//j/+v/6//n/+P/4//j/9//1//X/9f/1//X/9f/1//T/
9P/1//X/9f/1//b/9v/2//b/9//3//f/+f/4//j/+f/6//v//P/+/wAA/v/+//7//v8A
AAEAAgACAAAAAAAAAAAAAgACAAIAAQADAAMAAwACAAAAAQABAAIAAgACAAIAAgACAAIA
AAAAAAEAAQABAAEAAQABAAEAAgACAAIAAgABAAEAAQABAAEAAQABAAEAAgADAAMAAgAC
AAIAAgACAAIAAgACAAIAAgACAAIAAgACAAMAAgACAAQABAADAAEAAAAAAAEAAgADAAEA
AgACAAIAAgACAAIAAgADAAIAAgADAAEAAQABAAEAAQABAAEAAgACAAEAAQABAAQABAAC
AAIAAgACAAIAAgACAAIAAgACAAQABAAEAAQAAgACAAIAAgACAAIAAwADAAAAAAABAAEA
/v/+//7//f/+////AQACAAAAAAAAAAAAAAAAAAAAAAAAAAAAAAAAAP////8AAAAAAAAA
AAEAAQD+//7//v/+////////////AgAAAP7//v/+//7/AAAAAAAAAAAAAAAAAAAAAP7/
/v//////AAAAAAAAAAD+//7//////wEAAQABAAEA/////wAAAgAEAAUACAAIAAoACwAL
AAwADQANAAwACgAMAAsACAAGAAMAAAD///3/+v/5//n/+v/6//r/+v/5//n/+f/5//n/
+//7//z//P/9//3//f/9//v//f/9//3/AAAAAAAAAAD+//7//v/+//7//v/+//7/////
/wAAAAD+//7//v/+/wAAAAABAAEAAQADAAYACQAMAAoACgANABAAEQASABUAFQAVAA4A
9v/T/7z/sP+f/4b/aP9V/1D/UP9W/2f/gf+Y/6v/vP/K/9n/5v/w//T/+v/8//3//v/+
////AQACAAIAAgADAAMAAwADAAMAAgACAAMAAwAFAAUABQAFAAUABgAGAAYABgAGAAYA
BgAGAAYABgAGAAQABAAFAAUABQAFAAUABQAHAAcABwAHAAUABQAFAAUABQAEAAQABAAE
AAQABAAFAAUABQAEAAQABAAEAAMAAwADAAMABAAEAAUABQAFAAQAAgACAAMAAwADAAQA
BQAGAAQABAAEAAQABAAEAAQABQAFAAUABQAEAAQABAAEAAQABgAGAAYABgAGAAYABgAG
AAQABAAEAAQAAwAEAAUABgAEAAMAAwAEAAQABAADAAIAAgACAAIAAQABAAEAAAAAAAIA
AgABAAAA/v/+//3/+//7//v/+//7//v/+//6//r//f/9//3//f/8//z//P/8//3//f/9
/////v/+////AAAAAAAAAQACAAIAAgACAAIAAAABAAIAAgACAAIAAgACAAIAAgACAAEA
AQABAAEAAAAAAAEAAQACAAQABAAEAAQABAAEAAIAAgADAAMAAwADAAMAAwADAAQABAAE
AAQAAwADAAMAAwADAAMAAwADAAQABQAFAAQABAAEAAQABAAEAAQABAAEAAQABAAEAAQA
BAADAAIAAgAEAAUABQAEAAQAAwADAAMAAwADAAQABAAEAAIAAgACAAIAAwACAAIAAwAF
AAUABQAFAAQAAwACAAIAAgABAAEAAQAEAAQAAgACAAQABAAEAAQABAAEAAQABAACAAIA
AgACAAIAAgACAAIAAgACAAMAAwACAAIAAwADAAIAAgACAAEAAQABAAIAAgAAAAAAAAAA
AAAAAAAAAAAAAAAAAAAAAAABAAEAAgACAAAAAAABAAEAAAAAAAAAAAABAAEAAQABAAAA
AAAAAAAAAAAAAAIAAgACAAIAAAAAAAAAAAACAAMAAwACAAAAAAAAAAAAAAABAAEAAQAB
AAEAAQABAAEAAgAEAAYACQAMAAwADgAOAA0ADQANAA4ADgANAA4ADQAKAAgABQACAAEA
///+//z/+//7//r/+v/6//n/+f/5//n/+f/5//v//P/8//3/+//7//v/+/////////8A
AAAAAAAAAAAA/v/+//7//v/+//7//v/9//3//v/+//7//v/+//7//v8AAAEAAQD//wEA
BAAHAAgACgAMAA0ADgARABIAFQAXABcAFAAAAN3/wv+y/6X/kv94/1v/Tv9O/1T/X/9z
/4z/of+0/8T/1f/i/+z/8v/2//r//f/+//7///8BAAIAAgACAAMAAQABAAEAAQAEAAQA
BQAFAAUABQAFAAUABQAGAAYABgAEAAQABAAEAAQABAAEAAQABgAGAAcABwAFAAUABQAF
AAMAAwADAAMABQAFAAUABQADAAIAAgACAAQABAAEAAUABwAHAAYABgAEAAQAAwADAAUA
BQAGAAYABwAHAAcABgAGAAYABwAHAAYABgAGAAYABgAGAAYABgAGAAYABgAHAAUABQAF
AAQABAAEAAQABAAEAAQABAAEAAYABgAGAAYABgAGAAYABgAEAAQABAAEAAQAAwADAAQA
BAAEAAMAAgAAAAAAAAD//wEAAQAAAAAAAAAAAP///v/+//7//f/7//3//f/9//3/+//7
//r/+v/7//v/+//7//z//P/8//z/+//7//v//f/+//7///8AAP7//v///wAAAAAAAAAA
AAD+////AAAAAAIAAgACAAIAAgACAAIAAQABAAEAAQAAAAAAAQABAAIAAAAAAAAAAAAA
AAAA/v/+/wAAAQACAAMAAQABAAEAAgACAAIAAgABAAMAAwADAAMAAQABAAEAAgADAAMA
AgACAAQABAAEAAQAAgACAAIAAgACAAIAAgACAAEAAAAAAAIAAwADAAIAAgABAAEAAQAB
AAMABAAEAAQAAgACAAIAAgABAAAAAAABAAEAAQABAAEAAQABAAEAAgAEAAMAAwADAAIA
AgAAAAAAAAAAAAAAAAAAAAAAAAAAAAAAAAAAAAAA/v/+//7//v8AAAAAAQABAAIAAgAD
AAMAAAAAAAAA///9//3//v/+//7//v/+//7//v/+//7//v8AAAAAAAAAAAEAAQACAAIA
AQAAAAAA/////wAAAQACAP//////////AAAAAAIAAgACAAIAAAAAAAAAAAAAAAAAAAAA
AAAAAQABAAAAAAAAAAAAAAAAAAEAAQABAAEAAQABAAEAAwAEAAYACAAJAAwADAAOAA0A
DQAOAA8ADwAOAAwADAAJAAYABAABAAAA///9//z/+//7//z//P/8//z/+//7//v/+//7
//v//f/+//7///8BAAEAAQABAAEAAQABAAIAAgACAAIAAgACAAIAAgACAAIAAgACAAEA
AQACAAIAAgACAAIAAgACAAIAAwAFAAcACQAKAAsACgAIAAoACQAMAA8AEgAVABUAEwAK
APj/2//C/7b/rf+g/4r/df9w/3D/bP9x/4H/mP+r/7r/yv/Z/+j/8v/2//j//P/9//7/
/v///wEABAAEAAQABQADAAMAAwADAAYABgAHAAcABwAHAAcABwAHAAgACAAIAAYABgAG
AAYABgAGAAYABgAIAAgACQAJAAcABwAHAAcACQAJAAkACQAJAAkACQAJAAkACAAIAAgA
CAAIAAgACQAHAAcABgAGAAgACAAHAAcABwAHAAgACAAHAAcABwAGAAgACAAJAAkABgAG
AAYABgAGAAYABgAGAAYABgAGAAcABwAHAAcABgAIAAgACAAIAAYABgAGAAYABgAGAAYA
BgAGAAYABgAGAAQABAAEAAQABAADAAMABAACAAIAAQAAAAAAAAAAAP///f/9//z//P/+
//7//f/8//r/+v/5//f/9//3//f/9//5//n/+P/4//n/+f/5//n/+v/6//r/+v/7//v/
+//9//7//v///wAAAAAAAAEAAgACAAIAAgACAAQABQAGAAYABAAEAAQABAAEAAQABAAD
AAMAAwADAAIABAAFAAUABgAEAAQABAAEAAQABAACAAIAAwADAAMAAwAFAAUABQAGAAQA
BAAEAAMAAQABAAEAAQADAAMAAwAEAAMAAwACAAIAAgACAAIAAgACAAIAAgACAAIAAgAC
AAIAAwACAAIABAAEAAMAAQAAAAEAAQABAAEAAwAEAAQABAADAAIAAQAAAAAAAAABAAMA
AQABAAEAAQADAAMAAwAEAAQAAwADAAMAAgACAAAAAAACAAIAAgACAAIAAgACAAIAAgAC
AAIAAgACAAIAAgACAAIAAgADAAMAAgACAAMAAwACAAIAAgABAAMAAwAEAAQAAgACAAIA
AgACAAIAAgACAAQABAAEAAQAAgABAAEAAAACAAIAAwADAAIAAgACAAIA//////////8C
AAQAAgACAAIAAgACAAIAAgACAAIAAgACAAIAAAAAAAAAAAABAAEAAAAAAAIAAgACAAIA
AQABAAEAAQADAAMAAwADAAQABgAIAAkADAAMAA4ADwANAA4ADwAPAA4ADAAMAAsACgAI
AAUAAgD///3//P/7//v//P/8//z//P/7//v/+//7//v/+//7//7//v///////f/9//3/
//8BAAEAAgACAAAAAAAAAAAAAAAAAAAAAAACAAIAAQABAAAAAAAAAAAAAAAAAAAAAAAB
AAMAAwADAAYABwAIAAwAEAARABAADwAUABcAFwAVAAoA8P/P/7z/sP+f/4b/bP9X/1T/
Vv9c/2v/hf+c/6//wP/Q/93/6P/w//j//P/8//3//v/+////AQAAAAAAAAABAAIAAwAE
AAUABAAEAAUABQAFAAUABQAFAAMABAAEAAQABAAEAAQABAAGAAYABgAGAAUABAAEAAMA
BQAFAAUABQAFAAUABQAFAAMAAwADAAMABQAEAAQABAACAAIAAgADAAUABQAEAAQABAAE
AAMAAwADAAMABAAEAAUABQAFAAQABAAEAAUABQAGAAYABgAGAAQABAAEAAQABAAEAAQA
BQAFAAUABQAEAAQABAAEAAQABAAEAAQABAAEAAQABAAEAAIAAgACAAIAAQACAAMABAAC
AAEAAQACAAIAAgABAAAAAAAAAAAA///9//3//P/8//z//P/7//r/+v/6//n/9//5//n/
+f/5//f/9//2//b/9f/1//X/9f/4//j/+P/4//f/9//3//n/+v/6//v//P/8//z//f/+
//7//v/+//7//P/9//7//v/+//7//v/+//7//v/+//3//f/9//3//P/8//3//f/+//7/
/v/+//7//v/+//z//P/9//3//f/9//v/+//7//z//f/+///////9//3//f/9//3//f/9
//7///////7//v/+//7//v/+/wAAAAAAAAAAAAAAAAAAAAABAAAAAAACAAEAAQAAAAAA
/////////////wAAAAAAAAAAAAAAAAAA///+//7//////////////////////wAAAAD/
//////8AAAAA/v/+//7//v/+//7//v/+//7//v/+//7//v/+/wAAAAAAAAAA/v/+////
///8//z//f/9//7//v/+//3//f/9//7//v/+//7//v/+//7//v/+//7//v/+//7//v//
////AAAAAAAAAAABAAEA/v/+//7//v////////////z//P/+//7//v/+//7//v/+//7/
/v/+//7//v/8//z//f/9//7//v/+//7//v/+///////9//3//f/9//3//f/+/wAABAAF
AAgACAAKAAsACwAMAA0ADQAMAAoACAAHAAQAAgD///z/+//5//r/+f/5//r/+P/4//j/
9//5//n/+f/5//n/+f/6//r/+f/5//n/+f/5//v/+//7//z//P/8//z//v/+//7//v/8
//z//P/8//v/+//8//z//v/+//7//v/8//z//f/9//3/AQAGAAsADAAKAAwACwAMAA0A
EAATABEADwAEAOj/x/+0/6r/m/+C/2T/U/9S/1T/Wv9r/4P/nP+v/77/zv/f/+r/8P/2
//r/+v/7//7//v///wEAAAAAAAAAAQABAAEAAQABAAIAAgADAAMAAwADAAMAAwADAAQA
BAAEAAYABgAGAAYABgAGAAYABgAGAAYABwAHAAUABQAFAAUABQAFAAUABQAFAAUABQAF
AAUABAAEAAQABQAGAAcACQAIAAcABQAEAAYABgAFAAUABwAHAAgACAAIAAcABgAEAAQA
BAAFAAUABQAGAAcACAAIAAgACAAIAAcABgAFAAUABQAFAAUABAAHAAgACQAKAAkACAAH
AAYABgAGAAYABgAIAAgACAAIAAgACAAIAAgABgAFAAUABgAGAAYABQAEAAQABAAEAAMA
BQAFAAQABAADAAIAAAD+/wAAAAD///3/+//7//v/+//9//3//P/8/////////////v/+
//7//v////////8BAAAAAAABAAIAAQAAAAAAAAABAAIAAwAEAAIAAwAEAAQAAgACAAIA
AgACAAIAAgABAAMAAwADAAIAAAABAAEAAgACAAIAAgACAAMABAADAAQAAwADAAMAAwAD
AAMAAwAEAAQABAAEAAMAAwADAAMAAwADAAMAAwAEAAUABQAEAAQABAAEAAQABAAGAAYA
BgAGAAQABAAEAAQABQAEAAQABgAFAAUABAAEAAUABQAFAAUABQAGAAYABgAEAAQABAAE
AAQABAAFAAcABgAFAAQAAwADAAMAAwAEAAQAAwADAAMABgAGAAQABAAEAAQABAAEAAQA
BAAEAAQABAAEAAQABAAEAAQABAAEAAQABAAFAAUABAAEAAUABQACAAIAAgABAAMAAwAE
AAQABgAGAAYABgAEAAQABAAEAAQABAAEAAQAAwADAAQABAACAAIAAwADAAQABAAEAAQA
BQAFAAUABQAEAAYABgAGAAYABgAEAAQABAAEAAcABwAGAAYABAAEAAQABAAFAAUABQAF
AAYABwAIAAkACAAKAAwADQAQABAAEgATABMAFAAVABUAFAASABIAEQAOAAwACQAGAAQA
AQD///3//v8AAAEAAgAAAP///////wEAAQABAAEAAgACAAMAAwABAAEAAQADAAUABQAG
AAYABAAEAAQABAAEAAQABAAEAAYABgAFAAUABAAEAAQABAAGAAYABgAGAAcABwAHAAkA
DAANAA4AEAASABEAEgAVABYAFwAXABUADgD6/93/xv+8/7P/ov+K/3f/cP9y/3L/ef+J
/57/sf/A/9D/4f/s//b//P8AAAIAAwAEAAQABQAHAAgACAAIAAkACwALAAsACwAKAAoA
CwALAA0ADQANAA0ADQAOAA4ADgAOAA4ADgAOAA4ADgAOAA4ADAAMAA0ADQANAA0ADQAN
AAsACwALAAsADQANAA0ADQANAAwADAAMAAwADAAMAA0ADwAPAA4ADgAMAAwACwALAAsA
CwAMAAwADQANAA0ADAAMAAwADQANAAwADAAMAAwACgAKAAoACgAMAAwADAANAA0ADQAN
AAwADAAMAAwADAAMAAwADAAMAAoACgAKAAoACgAKAAoACgAIAAgACAAIAAoACQAJAAoA
CAAIAAcABgAEAAQABAADAAMAAwACAAIAAgACAAEAAAAAAAAA///9//3//f/9//3//f/9
//z//P/9//3//f/9//7//v/+//7/AQABAAEAAwAEAAQABQAGAAQABAAFAAYACAAIAAgA
CAAIAAkACgAKAAoACgAKAAoADAAMAAwACwALAAsACwAKAAoACwALAAwADAAMAAwADAAM
AAwACgAKAAsACwALAAsACwALAAsADAAMAAwADAALAAsACwALAAsACwALAAsADAALAAsA
CgAKAAoACgAKAAoADAAMAAwADAAKAAoACgAKAAsACgAKAAwACwALAAoACgAJAAkACQAJ
AAkACgAKAAoACgAKAAoACgALAAoACgALAAsACwALAAsACQAJAAkACgAKAAkACQAJAAwA
DAAKAAoADAAMAAwADAAMAAwADAAMAAwADAAMAAwADAAMAAwADAALAAoACgAJAAoACgAL
AAsACgAKAAoACQAJAAkACgAKAAwADAAMAAwADAAMAAwADAAMAAwADAAMAA0ADQAOAA4A
DAAMAA0ADQAOAA4ADgAOAA0ADQANAA0ADAAMAAwADAAMAAwADgAOAA4ADgAMAAwADAAM
AA4ADgAPAA8ADgAOAA4ADgAOAA4ADwAPAA8ADwAPAA8ADQANAA4AEAASABMAFgAWABoA
GwAbABwAHQAdABwAGgAaABkAFgAUABEADgANAAsACgAJAAkACgAKAAoACgAJAAkACQAJ
AAkACQAJAAoACgALAAsACwALAAsADQANAA0ADAAMAAwADAAOAA4ADgAOAA4ADgAOAA4A
DQANAA4ADgAQABAAEAAQAA4ADgAPAA8ADwARABQAGQAaABoAHAAbAB4AIQAkACcAJwAl
ACAACgDl/8r/wP+x/5r/fv9p/2D/Xv9i/2//h/+g/7X/yP/Y/+n/9v/+/wQACAAKAAsA
DAAMAA0ADwAQABAAEAARABEAEQARABEAFAAUABUAFQATABMAEwATABMAFAAUABQAFAAU
ABQAFAAUABQAFAAUABQAFAAVABUAFQAVABUAFQAXABcAFwAXABUAFQAVABUAFwAWABYA
FgAUABQAFAAVABUAFQAUABQAFgAWABUAFQAXABcAGAAYABcAFwAXABYAFAAUABUAFQAU
ABQAFAAUABUAFgAXABgAFgAWABYAFwAXABcAFwAWABgAGAAYABgAGAAYABgAGAAYABgA
GAAYABYAFgAWABYAFgAWABYAFgAWABUAFQAWABYAFgAVABQAEgASABIAEQASABMAEwAU
ABIAEgARABAAEAAQAA8ADQALAAsACwALAA0ADQAMAAwACwALAAsACwAMAAwADAAMAA0A
DQANAA8ADwAOAA4ADgAPABAAEgAUABIAEgASABIAEAARABIAEgASABIAEgASABIAEgAS
ABEAEwATABMAEgASABMAEwAUABIAEgASABIAEgASABAAEAASABMAFAAVABMAEwATABQA
FAAUABQAEwAVABUAFQAVABUAFQAVABYAFQAVABQAFAAVABYAFwAYABYAFgAWABYAFAAU
ABQAFAAUABQAFQAYABcAFwAWABYAFQAVABUAFQAVABYAFgAWABgAGAAYABgAFwAWABYA
FwAVABUAFQAVABcAFwAXABgAGAAXABcAFwAYABgAFgAWABYAFgAWABYAFgAWABYAFgAW
ABYAFgAWABYAFgAWABYAFgAWABcAFwAYABgAGQAZABcAFgAVABMAFQAVABYAFgAWABYA
FgAWABYAFgAWABYAGAAYABgAGAAVABUAFgAWABgAGAAZABkAGAAYABgAGAAXABcAFwAX
ABgAGAAYABgAGAAYABoAGgAaABoAGgAaABoAGgAYABgAGAAYABgAGAAYABgAGgAaABoA
GgAaABoAGgAaABwAHAAcABwAHQAeAB8AIAAjACQAJQAmACYAJgAmACYAJQAkACMAIgAf
AB4AHQAcABkAGAAXABYAFgAWABYAFgAWABYAFgAWABQAFAAUABQAFQAWABcAGAAYABgA
GAAYABoAGgAaABoAGgAaABoAGgAaABoAGgAaABwAHAAcABwAHAAcABwAHAAcABwAHAAc
AB4AHgAeAB4AIgAkACYAKAArACwALQAuAC0ALAArACoAFgAEAPL/4P/O/7z/qv+Y/43/
hP97/w==
         </WaveFormData>
      </LeadData>
      <LeadData>
         <LeadByteCountTotal>10000</LeadByteCountTotal>
         <LeadTimeOffset>0</LeadTimeOffset>
         <LeadSampleCountTotal>5000</LeadSampleCountTotal>
         <LeadAmplitudeUnitsPerBit>4.88</LeadAmplitudeUnitsPerBit>
         <LeadAmplitudeUnits>��V</LeadAmplitudeUnits>
         <LeadHighLimit>2147483647</LeadHighLimit>
         <LeadLowLimit>268435456</LeadLowLimit>
         <LeadID>V2</LeadID>
         <LeadOffsetFirstSample>0</LeadOffsetFirstSample>
         <FirstSampleBaseline>0</FirstSampleBaseline>
         <LeadSampleSize>2</LeadSampleSize>
         <LeadOff>FALSE</LeadOff>
         <BaselineSway>FALSE</BaselineSway>
         <ExcessiveACNoise>FALSE</ExcessiveACNoise>
         <MuscleNoise>FALSE</MuscleNoise>
         <LeadDataCRC32>1849787942</LeadDataCRC32>
         <WaveFormData>
8v/y//L/8v/y//L/8v/y//D/8P/w//D/8P/w//D/8P/w//D/8P/w//D/8P/w//D/8v/y
//L/8v/0//T/9P/0//X/9v/3//j/+v/6//r/+v/6//r/+v/6//v//P/9//7//P/8//z/
/P/8//z//P/8//z//P/8//z//P/8//z//P/8//z//P/8//v/+v/5//j/+P/4//j/+P/4
//j/+P/4//b/9v/2//b/9P/0//T/9P/y//L/8v/y//L/8v/y//L/8v/y//L/8v/w//D/
8P/w//D/8P/w//D/7v/u/+7/7v/u/+7/7v/u//D/8P/w//D/7v/u/+7/7v/u/+7/7v/u
/+z/7P/s/+z/7v/u/+7/7v/s/+z/7P/s/+z/7P/s/+z/7P/s/+z/7P/q/+r/6v/q/+z/
7P/s/+z/7P/s/+z/7P/s/+z/7P/s/+z/7P/s/+3/6//r/+v/6v/s/+z/7f/t/+v/7P/s
/+z/6//r/+v/6//v//H/8//0//X/9v/2//f/+P/5//n/+v/8//z//P/6//n/9v/1//T/
8//x//H/8f/v/+7/7v/t/+3/7f/s/+z/7P/s/+z/7P/s/+3/7v/u//D/8v/y//L/8f/w
/+//7v/t/+v/6//r/+v/6//s/+z/7P/s/+3/7f/t/+3/7v/u/+//7//v/+//7//v//H/
8//1//r///8GABYAMABOAHEAngDSAAYBMQFhAY0BlgFsARMBmgAbAKH/Mf/f/sT+1f4C
/zL/Wv94/5P/q/+9/83/1v/d/+L/5v/n/+r/6//s/+3/7v/u/+7/7v/w//D/8P/x//L/
8v/z//P/9P/0//P/8//1//X/9v/3//X/9f/1//X/9f/1//b/9v/2//b/9v/2//b/9//3
//b/9v/3//j/+P/4//j/9//3//j/+P/4//f/+f/6//r/+//5//n/+f/5//v/+//8//z/
+v/7//v/+//7//v/+//8//z//P/9//3//f/9//3//f/+//7//v//////AAAAAAEAAQAB
AAEAAgAFAAUABQAFAAMABAAEAAUACAAIAAgABwAFAAUABgAGAAcABwAHAAcABQAEAAMA
AwADAAIAAAAAAAEAAAD///7//f/7//r/+f/2//P/8//y//D/7v/u/+z/6//q/+n/6f/p
/+n/6P/o/+j/6P/o/+n/6v/r/+v/6//r/+z/7f/u/+//7//v//D/8f/x//H/8v/y//L/
8v/y//D/8P/w//H/8//z//L/8v/w//D/8P/w//D/7//v/+//8P/w//D/8P/v/+7/7f/s
/+3/7f/t/+3/7f/u/+7/7v/v/+//8P/w//D/8f/x//H/8f/y//L/8v/0//b/9v/2//X/
9v/3//f/+P/4//j/+v/6//r/+v/7//v/+//7//v/+v/6//r/+v/6//r/+v/7//3//P/8
//z/+f/5//n/+f/5//n/+f/5//j/+P/4//j/+P/3//b/9v/4//j/+P/4//b/9f/1//X/
9P/0//T/9P/2//b/9v/1//P/8//y//L/9P/0//T/9P/y//L/8v/y//T/8//z//P/8//z
//P/8//x//H/8f/x//L/8v/y//L/8P/x//H/8f/x//D/8P/w//L/8v/y//L/8P/w//D/
8f/z//P/8//0//L/8P/w//H/8f/x//H/8f/w//D/8P/w//D/8P/w//D/8P/w//D/8P/w
//D/8v/y//P/8//x//H/8P/w//D/8f/x//H/8v/y//L/8f/z//P/8//1//X/9//4//v/
/v/+////AAD/////AAAAAAIAAgAAAP///P/7//r/+f/1//X/9f/1//b/9v/1//X/9f/0
//T/9P/0//T/9P/0//X/9v/2//b/9v/2//b/9f/2//X/9P/z//H/8f/x//H/8f/y//L/
8v/y//P/8//z//P/9P/0//X/8//z//P/8//z//f/+f/9/wIACQAUACgARABmAI0AvgD0
ACIBTwGDAaEBjgFKAdsAXADd/2P/Af/N/sr+7/4k/1D/cv+O/6f/vf/L/9n/4v/n/+r/
7v/v/+//7//v/+//8v/y//L/8v/0//T/9P/1//T/9P/1//X/9v/2//X/9f/1//X/9v/3
//f/9//3//f/9//3//j/+P/2//b/9v/2//j/+f/5//j/+P/5//r/+v/6//r/+f/5//r/
+v/6//n/+//8//z//f/9//3//f/9//z/+//7//r//P/9//3//f////////8AAP///v/+
//3//v///wAAAQACAAIAAgADAAEAAgACAAMAAwADAAMABAAFAAUABQAFAAcACAAIAAkA
CgAKAAoACQAJAAkACgAKAAcABwAHAAcACQAIAAcABwAFAAQAAgACAAMAAgABAAAA/f/7
//r/+f/6//f/9//2//L/8P/w/+7/7f/s/+v/6//r/+v/6v/q/+z/7P/s/+3/7v/v/+//
7//v//D/8f/y//H/8f/x//L/8//z//P/9P/0//T/9P/0//b/9v/2//f/9v/1//P/8v/y
//L/8v/y//T/8//z//P/8f/w/+//7v/v//D/8f/y/+//7//v/+//8f/y//L/8v/v/+//
8P/w/+7/7//v/+//8f/y//L/8v/y//T/9P/0//X/9v/3//f/+P/4//j/+v/6//r/+v/7
//v/+//7//v//P/8//z//P/8//z//P/9//3//P/8//z/+//7//v/+//7//v/+//7//z/
/P/8//z/+v/5//j/+P/2//b/9v/2//j/9//3//f/9v/2//b/9v/2//b/9v/1//X/9f/0
//T/9P/0//T/9P/0//T/9P/0//T/8//z//P/8//z//P/8//z//P/8//z//T/9P/0//T/
9P/1//X/9f/1//T/9P/0//T/9P/0//T/9P/0//T/9f/1//X/9f/2//T/8v/y//P/8//z
//P/8//y//L/9P/0//T/9P/0//T/9P/1//P/8//z//L/9P/0//X/9f/z//T/9P/0//P/
8//z//P/9f/3//n/+v/9//7//v///wIAAwADAAQAAgACAAIAAAD///z/+//6//v/+f/5
//n/+P/2//X/8//1//X/9P/0//L/8v/y//L/9P/1//b/9v/4//r/+v/6//f/9v/1//T/
8//x//H/8f/x//H/8v/y//L/8v/z//P/8//z//T/9P/1//X/9f/1//X/9f/1//f/+f/+
/wUACgAUACgARABjAIwAwAD2ACUBTwGBAaIBkAFDAdIAVwDf/2v/Cf/S/s3+8v4i/07/
eP+l/8X/1//n//b//f8CAAYACQAKAAsADAANAA4ADgAOAA4ADgAOAA4ADwAOAA4ADwAP
AA4ADgANAA0ADgAPABEAEwASABEAEAAPAA8ADwAQABAADgAOAA4ADgAQABEAEQAQAA4A
DwAQABAADgAOAA0ADQAQABAAEAAPAA8AEAAQABEAEQARABEAEQARABEAEgASABAAEQAR
ABEAEQARABEAEgASABIAEwATABMAEwATABMAFAAUABQAFQAVABYAFgAXABcAFwAXABgA
GQAZABkAGQAZABoAGgAbABwAHAAcABsAHQAdAB4AHgAbABsAGwAbABsAGgAZABkAGwAa
ABgAGAAXABYAFQAUABEADwAOAA0ADgALAAsACgAGAAQABAACAAMAAgABAAEA//////7/
/v/8//z//P/9//7///////////8AAAEAAgADAAMAAwAEAAUABQAFAAYABAAEAAQABAAE
AAQABAAFAAMAAwACAAIAAgACAAIAAgACAAEAAQABAAAAAAAAAAAAAAAAAAAAAAD/////
////////AAAAAAAA/////wAAAAAAAAEAAQABAAMABAAEAAQABAAGAAYABgAFAAYABwAH
AAoACgAKAAwACgAKAAoACwANAA0ADQANAA4ADgAOAA4ADgAOAA4ADwANAAwADAAMAA0A
DQANAA0ACwALAAsACwAKAAoACgAKAAoACQAIAAgACAAIAAgACAAGAAUABQAFAAUABgAH
AAgABgAGAAYABQAFAAUABAAEAAYABgAGAAYABAAEAAQABAAEAAMAAwADAAMAAwADAAMA
AQABAAEAAQACAAIAAgACAAAAAQABAAEAAQAAAAAAAAACAAIAAgACAAAAAAAAAAEA////
////AAAAAP7//v//////////////AAAAAAAAAAAAAAAA/v/+//7//v8AAAAAAAAAAP7/
////////AQAAAAAAAAD///////8AAAAAAAD//////////wEAAwADAAQABwAIAAoACwAM
AA0ADQAOAA4ADgAOAAwACwAIAAcABgAFAAMAAQABAAEAAAAAAP////////z//P/8//z/
/v/+//7///8AAAAAAAACAAIAAgABAAAA///+//3/+//5//n/+f/5//z//P/8//z//f/9
//3//f/+//7///////////////////8DAAcADAARABgAKgBGAGQAhwC0AOgAGgFFAXcB
oQGmAXIBEQGWABkAn/8v/+f+0P7n/hj/SP9w/4z/o/+5/8//3f/o/+3/8v/2//n/+P/5
//r/+//8//z//P/8//z//P/8//3//v/+//////8AAAAA/////wEAAQACAAMAAgABAAAA
////////AAAAAAAAAAAAAAAAAgADAAMAAgAAAAEAAgACAAIAAgABAAEABAAEAAQAAwAB
AAIAAgADAAMAAwADAAMAAwADAAQABAAGAAcABwAHAAcABwAHAAgABgAGAAcABwAJAAkA
CQAJAAgACAAIAAkACQAKAAoACwANAA0ADQAOAA8ADwAPAA8AEQASABIAEwAUABQAFAAT
ABMAEwAUABQAEwATABMAEwARABAADwAPABEAEAAOAA4ADQAMAAsACgAJAAcABgAFAAYA
AwADAAIA/v/8//z/+v/5//j/9//3//f/9//2//b/9v/2//b/9//2//f/9//3//n/+v/7
//z/+//7//v//P/9//3//f/+//7//v/+//7//v/+//7////9//3//P/8//z//P/8//z/
/P/7//v/+//6//r/+v/6//r/+v/6//r/+f/5//n/+f/3//j/+P/4//f/9//4//j/+v/7
//v/+//5//r/+v/6//r//P/8//z/+//8//3//f/+//7//v8AAAAAAAAAAAEAAQABAAEA
AQACAAIAAgACAAIAAgACAAMAAQAAAAAAAAD//////////////////////v/+//7//v8A
AP///v/+//z//P/8//z//P/7//v/+//8//z//P/8//z//P/8//v/+//7//r/+v/4//j/
+P/4//r/+v/6//r/+v/5//n/+f/5//n/+f/5//n/+f/5//n/+P/4//j/+P/4//n/+f/5
//n/+P/4//j/+P/4//j/+P/4//j/+P/5//f/9//3//j/+P/2//b/9//3//f/9//3//j/
9v/4//j/+P/4//j/+P/4//j/+P/4//j/+P/3//f/9//3//b/9v/2//f/9//3//j/+P/2
//X/9f/1//f/+f/7//3//P///wAAAAABAAIAAwADAAYABgAGAAYABAADAAAA///+//3/
+//7//n/+f/4//j/9//3//f/9v/0//T/9P/0//b/9v/3//j/9//2//f/9v/3//f/9//3
//b/9f/z//P/8f/x//H/8v/y//L/8v/z//P/8//z//T/9v/3//f/9//1//X/9f/1//n/
/f8AAAUADAAaADAATgBxAJoAzAAAAS0BXQGNAaQBiAE3AcIAQwDD/0v/8f7K/tP+/v4w
/1r/ev+T/6v/v//R/9z/5f/q/+z/7//w//H/8v/z//T/9P/0//T/9P/0//T/9f/2//b/
9//3//j/+P/3//f/9//3//j/+f/5//n/+f/5//n/+f/6//r/+v/6//r/+v/6//v/+//6
//r/+//8//z//P/8//v/+//8//z//P/7//v//P/8//3//f/9//3//f/9//3//v/+//7/
////////////////AAAAAAAAAQABAAEAAQABAAEAAgACAAIAAwADAAQABAAFAAUABQAF
AAYABwAHAAcABwAHAAgACAAJAAoACgAKAAkACQAJAAoACgAHAAcABwAHAAcABgAFAAUA
BwAGAAQABAABAAAA///+/////f/8//v/+P/1//X/9P/y//D/8P/u/+//7v/t/+3/7f/t
/+z/7P/s/+z/7P/t/+7/7//v/+//7//w//H/8v/1//X/9f/2//f/9//3//j/+P/4//j/
+P/4//j/+P/5//n/+f/4//j/+P/4//j/+P/2//X/9f/1//b/9v/2//b/9v/2//b/9v/1
//X/9f/1//X/9v/2//b/9//3//j/+P/2//f/9//3//f/+P/4//j/+P/6//r/+v/7//z/
/f/9//7//v/+/wAAAAAAAAAAAQADAAMAAwADAAQABAAEAAQABAAEAAQABQADAAIAAgAC
AAIAAwAEAAUABQAFAAUABQAEAAQABAAEAAQAAwACAAIAAAAAAAAAAAAAAP///////wAA
AAAAAAAA/v/+//7//f///////v/+/wAAAAAAAAAA/v/+//7//v/+//3//f/9////////
/////f/9//3//f/+//7//v/+//7////////////+//7//v8AAAAAAAAAAP7//v/+////
////////AAACAAAAAAABAP//////////AAAAAAAAAAAAAAAAAAAAAAAAAAD+//7//v/+
/wEAAQABAAEA/v/+//7/////////AAAAAAAA////////AQADAAUABwAGAAkACgAKAA0A
DgAPAA8ADwAOAA0ADAAKAAkABgAFAAYABQADAAMAAwADAAIAAgABAAEAAQAAAAAAAAAA
AAAAAAAAAAEAAgAEAAQABgAGAAQAAwACAAEAAAD///3//f////////8AAP7//v/+////
////////AAACAAMAAwADAAEAAwADAAUABwANABAAEwAcADAASABkAIsAugDuACIBTQF9
AakBrAF0AQ0BkgAbAKf/O//x/tj+7f4c/0r/cv+S/6n/vf/P/93/6v/x//T/9v/5//r/
+//8//3//v/+//7//v8AAAAAAAABAAIAAgADAAMAAgACAAEAAQADAAMABAAFAAMAAwAD
AAMAAQABAAIAAgAEAAQABAAEAAQABQAFAAQABAAFAAYABgAGAAYABQAFAAYABgAGAAUA
BwAIAAgACQAHAAcABwAHAAkACQAKAAoACAAJAAkACQAJAAkACQAKAAoACgALAAsACwAL
AAsACwAOAA4ADgAPAA0ADgAOAA8AEQARABEAEgATABMAEwATABEAEgASABMAFAAUABQA
EwAVABUAFgAWABMAEwATABMAFQAUABMAEwATABIAEAAQAA8ADgANAAwACwAJAAgABwAG
AAMAAwACAAAA/v/+//z/+//6//n/+f/7//v/+v/6//j/+P/4//n/+P/5//n/+f/7//z/
/f/+/////////wAAAQABAAEAAgAAAAAAAAAAAAAAAAAAAAEAAQABAAAAAAD+//7//v/+
//7//f/9//3//P/8//z//P/8//z//P/8//3//f/9//3//f/+//7//v/9//3//v/+//7/
////////AQACAAIAAgAEAAYABgAGAAUABgAHAAcACAAIAAgACgAKAAoACgALAAsACwAL
AAsADAAMAAwADAAKAAoACgALAAsACgAKAAoACQAJAAkACQAHAAcABwAHAAYABgAGAAYA
CAAHAAYABgAGAAYABgAGAAUAAwACAAEAAgACAAIAAgAAAAAAAAD////////+//7//v/+
//7//v/8//z//P/8//z/+//7//v/+//7//v/+//6//n/+P/3//b/9v/2//b/9P/1//X/
9f/1//T/9P/0//T/9P/0//T/8v/y//L/8//z//P/8//0//L/8P/w//H/7//v/+//7//w
//L/8P/w//D/8P/u/+7/7v/u/+7/7v/u/+7/7v/u/+7/7//v/+//7//u/+7/7v/v/+//
7f/u/+7/7v/v/+//7//v/+//8f/z//T/+f/6//r/+//6//v/+//8//r/+v/6//j/+f/2
//X/9P/z//H/8f/x//H/8P/w/+//7//v/+7/7v/u/+7/7v/u//D/8f/y//L/8v/0//T/
9P/z//L/8f/w/+3/6//r/+v/6//r/+z/7P/u/+7/7//v//H/8f/y//L/8//z//P/8//z
//P/8//3//v/AAADABAAJAA+AFwAgwC2AOoAGgFDAXUBnwGYAVwB9QB4APn/f/8V/9X+
yP7n/hj/SP9s/4j/n/+3/8n/1f/e/+X/7P/u/+//7v/v//D/8f/y//L/8v/y//T/9P/0
//X/9v/2//f/9//4//j/9//3//f/9//4//n/9//3//f/9//3//f/+P/4//j/+P/4//j/
+P/5//n/+P/4//n/+v/6//j/+P/3//f/+v/6//r/+f/7//z//P/9//3//f/9//3/+//7
//z//P/8//3//f/9//3//f/9//7//P/8//3//f/+////AAABAAAAAAAAAAEAAQACAAIA
AwADAAMAAwAEAAMAAwADAAMABQAGAAYABwAGAAYABgAFAAcABwAIAAgABQAFAAUABQAF
AAQAAwADAAMAAgAAAAAA///+//3//P/5//f/9v/1//T/8f/x//D/7v/s/+z/6v/r/+r/
6f/p/+f/5//m/+b/5v/m/+b/5//o/+n/6f/p/+n/6v/r/+z/7//v/+//8P/x//H/8f/y
//L/8v/y//L/8P/w//D/8f/v/+//7v/u/+7/7v/u/+7/7v/t/+3/7f/u/+7/7v/u/+7/
7v/u/+7/7f/t/+3/7f/t/+7/7v/u/+3/7f/u/+7/7v/v/+//7//v//D/8P/w//D/8v/y
//L/8//0//X/9f/2//b/9v/4//j/+P/4//n/+f/5//n/+f/6//r/+v/6//z//P/8//3/
+//6//r/+v/7//v/+//7//v/+//7//v/+P/4//j/+P/4//f/9v/2//b/9v/2//b/9v/1
//X/9f/0//T/9P/0//T/9P/0//P/8//z//L/8v/y//L/8v/y//L/8v/y//L/8v/x//H/
8f/x//H/8f/x//P/8//z//P/8P/w//D/8P/w//H/8f/x//H/8P/w//D/8P/w//D/8P/y
//L/8v/z//H/8f/x//L/8v/w//D/8f/z//P/8//z//D/8v/y//L/8v/y//L/8v/y//L/
8v/y//L/8v/y//P/8//z//X/9P/0//T/9f/1//X/9v/2//b/9f/1//X/9f/3//n/+//8
////AAAAAAEAAgADAAUABgAGAAYABAACAAEA/v/9//z/+//5//n/+f/5//j/+P/3//f/
9//0//T/9P/0//b/9v/2//f/9v/2//b/+P/6//r/+f/4//f/9v/1//P/8f/x//H/8f/w
//D/8P/w//H/8f/x//H/9P/0//X/9f/z//P/8//z//P/9//9/wQABwASACgAQgBiAIkA
vADwACABSwF7AaEBlAFOAeMAZgDn/2v/Bf/N/sj+6/4e/0r/cP+M/6P/uf/L/9f/3v/j
/+j/6v/r/+z/7f/u/+//8P/w//D/8P/y//L/8v/z//T/9P/1//X/9v/2//X/9f/3//f/
+P/5//n/+f/5//n/9//3//j/+P/6//r/+v/6//r/+//7//r/+v/7//z//P/8//z/+//7
//z//P/8//v//f/+//7////9//3//f/9//3//f/+//7/AAABAAEAAQABAAEAAQACAAAA
AAABAAEAAwADAAMAAwAEAAQABAAFAAMABAAEAAUABQAFAAUABgAJAAkACQAJAAcACAAI
AAkACAAIAAgABwAJAAkACgAKAAcABwAHAAcACQAIAAcABwAHAAYABAAEAAMAAgABAAAA
///9//z/+//6//f/9//2//T/8v/y//D/7//u/+3/7f/t/+3/7P/s/+7/7v/u/+//7v/v
/+//7//w//L/9P/2//X/9f/1//b/9//3//f/+P/6//r/+v/6//j/+P/4//n/+//7//r/
+v/6//r/+v/6//r/+f/5//n/+P/4//j/+P/4//j/+P/4//f/9//3//f/9//4//j/+P/5
//n/+v/6//z//f/9//3//f/+//7//v/8//7//v/+////AAABAAEAAgACAAIABAAEAAQA
BAAFAAUABQAFAAUACAAIAAgACAAGAAYABgAHAAcABgAGAAYABQAFAAUABQADAAMAAwAD
AAQABAAEAAQAAgABAAAAAAAAAAAAAAAAAAAA////////AAAAAAAAAAACAAIAAgABAP//
///+//7//v/+//7//v/+//7//v/+//7//f/9//3//f/9//3//f/7//v/+//7//z//P/8
//z//P/9//3//f/9//z//P/8//z//P/8//z/+v/6//r/+//7//v/+//8//7//P/8//3/
+//7//v/+//+//7//P/8//z//P/6//r/+v/7//v/+//7//r//P/8//3//f/7//z//P/8
//3//f/9//3///8BAAMABAAJAAoACgALAAwADQANAA4ADAAMAAwACgALAAgABwAGAAMA
AQABAAEAAgACAAMAAwADAAMAAgACAAQABAAEAAQABAAFAAYABgAGAAgACAAIAAcABgAF
AAQAAwABAAEAAQABAAEAAgACAAQABAAFAAUAAwADAAQABAAHAAcABwAHAAcACQAJAAsA
DQASABcAIgA2AE4AbgCVAMQA+AAqAVcBhwGxAbABdAELAZAAFwCj/zn/8/7g/vv+LP9W
/3r/mv+z/8X/1f/l//D/9//6//7/AQACAAMABAAFAAYABgAGAAYABgAGAAYABwAGAAYA
BwAHAAoACgAJAAkACQAJAAoACwAJAAkACQAJAAsACwAMAAwACgAKAAoACgAKAAsACwAK
AAoACwAMAAwADAAMAAsACwAOAA4ADgANAAsADAAMAA0ADwAPAA8ADwANAA0ADgAOAA4A
DwAPAA8ADwAPAA8AEAAQABAAEQARABEAEQARABEAEgASABIAEwAVABYAFgAXABcAFwAX
ABgAFwAXABcAFwAZABoAGgAbABoAGgAaABkAGwAbABwAHAAbABsAGwAbABsAGgAZABkA
GQAYABYAFgAVABQAEwASABEADwAOAA0ADAAJAAkACAAEAAIAAgAAAAEAAAD/////////
//7//v/+//7//v////7//////////f/+////AAADAAMAAwAEAAUABQAFAAYABgAGAAYA
BgAEAAQABAAFAAMAAwACAAIABAAEAAQABAACAAEAAQABAAIAAgACAAIAAAAAAAAAAAAB
AAEAAQABAAEAAgACAAIAAQABAAIAAgACAAMAAwADAAUABgAGAAYABgAIAAgACAAJAAoA
CwALAAoACgAKAAwADgAOAA4ADwAPAA8ADwAPABAAEAAQABAAEAAQABAAEQARABAAEAAQ
AA0ADQANAA0ADQANAA0ADQAMAAwADAAMAAwACwAKAAoACgAKAAoACgAIAAcABwAHAAgA
CAAIAAgACAAIAAgABwAHAAcABgAGAAYABgAGAAYACAAIAAgACAAGAAUABQAFAAUABQAF
AAUABQAFAAUABQAGAAYABgAGAAYABwAHAAcABQAEAAQABAAEAAQABAAEAAYABgAGAAcA
BgAFAAQABAAGAAQABAAFAAUABQAFAAUABAAEAAQABAAEAAQABAAEAAQABAAEAAQABAAE
AAQABQAFAAUAAwACAAIAAgAFAAUABQAGAAYABgAFAAUAAwADAAUABwALAAwADwAQABAA
EQASABMAEwAUABQAFAAWABQAEwAQAA0ADAALAAkACQAJAAkACAAIAAcABwAHAAYABgAG
AAYABgAGAAYABwAIAAgACAAKAAwADAALAAoABwAGAAUAAwADAAMAAwADAAQABAAEAAQA
BQAFAAUABQAGAAYABwAHAAcABwAHAAcACQALAA8AEgAXAB4AMABIAGQAiwC2AOoAHAFJ
AXkBpQGwAYoBNwHAAEEAxf9T//3+3P7p/hT/Rv9y/5D/p/+//9X/4//u//f/+v/8////
AAABAAIAAwAEAAQABAAEAAYABgAGAAcACAAIAAkACQAIAAgABwAHAAkACQAKAAsACwAL
AAsACwAJAAkACgAKAAwADAAMAAwADAANAA0ADAAMAA0ADgAOAA4ADgANAA0ADgAOAA4A
DQANAA4ADgAPAA0ADQANAA0ADwAPABAAEAAQABEAEQARABEAEQARABIAEAAQABEAEQAR
ABEAEQARABQAFAAUABUAFQAWABYAFwAXABcAFwAYABkAGQAZABkAGQAaABoAGwAaABoA
GgAZABkAGQAaABoAGwAbABsAGwAbABoAGQAZABcAFgAUABQAEwASABEAEAARAA8ADgAN
AAoABwAHAAYABAACAAIAAAD///7//f/9//3//f/8//z//P/8//z//f/+////////////
AAABAAIAAwADAAMABAAHAAcABwAIAAgACAAIAAgACAAIAAgACQAJAAkACAAIAAgACAAI
AAgACAAHAAcABwAGAAYABgAGAAYABgAGAAYABQAFAAUABQAFAAYABgAGAAUABQAGAAYA
BAAFAAUABQAHAAgACAAIAAYACAAIAAgACQAKAAsACwAMAAwADAAOAA4ADgAOAA8ADwAP
AA8ADwAQABAAEAAQABAAEAAQABEAEQAQABAAEAAPAA8ADwAPABEAEQARABEADgAOAA4A
DgAQAA8ADgAOAA4ADgAOAA4ADgANAA0ADQAMAAwADAAMAAwADAAMAAsADQANAAwADAAK
AAoACgAKAAoACgAKAAoACgAJAAkACQALAAsACwALAAkACQAJAAkACQAKAAsADAAKAAsA
CwALAAsACgAKAAoACgAKAAoACgAKAAoACgALAAsACwALAAwADAAKAAoACwANAA0ADQAN
AAwADAAMAAwADAAMAAwADAAMAAwADgAOAA4ADgAMAAwADAAMAA4ADgAOAA4ADgAOAA4A
DgAMAAwADAAMAA4ADgAOAA4AEQASABMAFAAVABYAFwAYABsAHAAdAB4AHQAcABsAGgAX
ABYAFQAUABMAEgARABAAEgASABIAEgAQABAAEAAQABAAEAAQABAAEQASABMAFAAWABYA
FgAWABUAFAATABIAEAAQABAAEAASABIAEgASABQAFAAUABQAFAAUABQAFAAWABYAFgAW
ABcAGAAZABoAIQAoAC8ANgBSAG4AigCmANUABAEzAWIBZAFmAWgBagH9AJIAJwC8/4n/
Vv8j/w==
         </WaveFormData>
      </LeadData>
      <LeadData>
         <LeadByteCountTotal>10000</LeadByteCountTotal>
         <LeadTimeOffset>0</LeadTimeOffset>
         <LeadSampleCountTotal>5000</LeadSampleCountTotal>
         <LeadAmplitudeUnitsPerBit>4.88</LeadAmplitudeUnitsPerBit>
         <LeadAmplitudeUnits>��V</LeadAmplitudeUnits>
         <LeadHighLimit>2147483647</LeadHighLimit>
         <LeadLowLimit>268435456</LeadLowLimit>
         <LeadID>V3</LeadID>
         <LeadOffsetFirstSample>0</LeadOffsetFirstSample>
         <FirstSampleBaseline>0</FirstSampleBaseline>
         <LeadSampleSize>2</LeadSampleSize>
         <LeadOff>FALSE</LeadOff>
         <BaselineSway>FALSE</BaselineSway>
         <ExcessiveACNoise>FALSE</ExcessiveACNoise>
         <MuscleNoise>FALSE</MuscleNoise>
         <LeadDataCRC32>1807812907</LeadDataCRC32>
         <WaveFormData>
9v/2//b/9v/0//T/9P/0//L/8v/y//L/9P/0//T/9P/0//T/9P/0//T/9P/0//T/9v/2
//b/9v/4//j/+P/4//n/+v/7//z//v/+//7//v8AAAAAAAAAAAIAAgACAAIAAgACAAIA
AgACAAIAAgACAAIAAgACAAIAAgACAAIAAgAEAAQABAAEAAMAAgABAAAAAAAAAAAAAAAA
AAAAAAAAAP7//v/+//7//P/8//z//P/8//z//P/8//z//P/8//z/+v/6//r/+v/6//r/
+v/6//r/+v/6//r/+P/4//j/+P/4//j/+P/4//j/+P/4//j/+P/4//j/+P/4//j/+P/4
//b/9v/2//b/+P/4//j/+P/4//j/+P/4//j/+P/4//j/9v/2//b/9v/2//b/9v/2//j/
+P/4//j/9v/2//b/9v/4//j/+P/4//b/9v/2//b/9//3//b/9v/4//j/+P/4//j/+P/4
//j/9v/2//b/9v/6//z///////7/AAABAAIABQAFAAYABgAGAAYABQAFAAQAAwABAAAA
AAD///7//f/7//v/+//6//r/+f/5//n/+f/5//n/+f/5//r/+//7//7/AAAAAAAA/v/8
//v/+v/5//f/9v/2//b/9v/3//f/9//4//j/+P/4//j/+f/7//v/+//7//v/+v/6//r/
+//7/wAABQAPACQAPwBdAIMAtgD3ADoBdwG7AQQCKwINAqoBIAGRAAkAkP87/xv/I/9G
/2//j/+o/7z/yv/T/9n/4f/n/+r/7P/w//P/8//z//T/8//z//P/9P/2//b/9v/2//b/
9//4//j/9v/3//f/9//5//n/+f/5//n/+f/5//n/+f/5//n/+v/4//j/+P/4//r/+v/7
//v/+v/6//r/+v/6//r/+v/6//r/+v/6//r/+v/6//v/+//5//j/+P/4//r/+v/6//r/
+v/6//r/+v/6//r/+v/6//r/+v/6//r/+v/6//v/+//7//v/+//7//v//P/8//z//P/8
//z/+//9//7//v/+//z//P/8//z//v/+//3/+//5//n/+f/3//j/9//3//f/9f/0//P/
8v/v/+7/7f/s/+v/6v/p/+j/5//l/+T/4v/h/+D/3//e/97/3v/d/93/2//b/9z/3P/a
/9z/3v/f/+D/4f/k/+b/6P/q/+v/7P/s/+//8f/z//X/9//4//n/+v/8//z//f/8//z/
/P/8//z//P/9//3//f/9//3//P/8//z//P/7//v/+//7//v//f/8//v/+//5//n/+f/5
//n/+f/5//n/+f/5//n/+f/7//v/+//8//r/+v/7//v/+//8//z//P///wAAAAAAAAAA
AAAAAAEAAQACAAIAAwADAAMABAAFAAUABQAGAAYABgAGAAYABgAEAAQABAAFAAcABwAG
AAYABQAFAAUABQAFAAQABAAEAAQABAAEAAQABAADAAMAAgACAAIAAgACAAIAAQABAAEA
AQAAAAAAAAAAAAAAAAAAAAAAAAD////////////////9//3//P/8//7//v/+//7//v/+
//7//f/9//3//f/9//3//f/9//3//P/8//z//P/+//3//f/9//3//f/9//3/+//7//r/
+v/8//3//f/9//v/+v/6//r//P/8//z//P/8//z//P/8//z//P/8//z//P/8//z//P/8
//z//P/8//z//f/9//z//P/8//z//P/8//z//P/8//z//P/8//z//P/+/wAAAwADAAQA
BgAHAAgACQAJAAoACgAKAAoACQAJAAgABwAFAAQABAADAAIAAQABAAMAAwACAAIA////
//////////////////7//////wAAAgACAAIAAAAAAP///v/9//n/+P/4//j/+v/7//v/
+//8//z//P/8//z//f///////////////v/8//7///8BAAYADwAfADQAUQBzAJ0A0gAV
AVQBjwHXARICEwLRAVoBzgBFAMH/Xv8r/yP/Pf9m/4n/pf+6/8r/1v/f/+X/6//v//L/
9v/2//b/9f/0//T/9v/3//j/+v/6//r/+v/6//j/+f/6//r/+v/7//v/+//7//v/+//7
//v/+//7//v//f/9//3//v/8//z//P/8//z//P/9//3//P/8//z//P/8//z//P/8//z/
/P/8//z//P/8//3//f/9//z//P/8//z//P/8//z//P/8//z//P/8//z//P/8//z//P/8
//z//P/8//3//f/9//3//f/9//3//v/+//7//v/+//7//f/7//z//P/8//z//P/8//z/
/v/+//3/+//7//v/+//5//b/9f/1//X/9f/0//P/8v/x//D/7//u/+v/6v/p/+j/5//l
/+T/4v/j/+L/4f/g/97/3v/d/93/2f/Z/9r/2v/c/97/4P/h/+L/4//m/+j/6v/s/+3/
7v/u//H/8//1//X/9//4//n/+v/8//z//f/+//7//v/+/wAAAAABAAEAAQABAAEAAAAA
AAAAAAD///3//f/9//3/+//6//n/+f/6//v//P/9//3//f/9//3//f/9//3//f/7//v/
+//8//z//P/9//3//f/+//7//v///wAAAAAAAAIAAgACAAMAAwAEAAQABQAHAAcACAAJ
AAcABwAIAAgACAAIAAgACAAIAAgACAAJAAkACQAIAAgABwAHAAcABwAHAAYABgAGAAgA
CAAIAAgACAAHAAcABgAEAAQABAAEAAQAAwADAAMAAwACAAIAAgACAAIAAgACAAIAAgAB
AAEAAQABAAEAAQABAAEAAAAAAAAAAAAAAAAAAAAAAAAA//8BAAEAAQABAP//////////
AAAAAAAAAAAAAP//////////////////AQABAAAAAAD+/////////////v/+//7//v/+
//7//v/+//7/AAAAAAAAAAD+//7//v/+///////+//7//v/+//7//v/+//7//v/+//7/
/v/+//7/AAACAAUABQAGAAgACQAKAAsACwAMAAwADAAMAAsACwAKAAkABwAGAAgABwAG
AAUAAwADAAMAAgACAAEAAQABAAEAAQABAAEAAQACAAMAAwAGAAgACAAIAAQAAgABAAAA
///9//z//P/8//z//f/9//3//v/+//7//v/+////AQABAAEAAQABAAIAAgAAAAEAAQAG
AAsAFQAkADsAWQB7AKgA5QAoAWcBpwH2ATUCMQLcAVgBywBDAML/Xf8j/xf/NP9h/4X/
pP+6/8j/0//d/+X/6f/w//T/9P/3//f/9//4//n/+f/5//r/+v/6//r/+v/6//v//P/8
//r/+//7//v//f/9//3//f/7//v/+//7//3//f/9//7//P/8//z//P/8//z//f/9//z/
/P/8//z/+v/6//r/+v/7//z//f/+//z//P/9//3//f/8//z//P/8//z//P/8//z//P/8
//z//P/8//z//P/8//z//P/8//z//P/9//3//f/9//3//f/7//z//P/8//7//v/+//3/
/f/+//7//v/8//z//P/8//z//P/7//n/+//7//v/+f/4//f/9//3//X/9P/z//L/8//y
//H/8P/u/+z/6v/o/+f/5f/k/+L/4//i/+H/4P/c/9z/2//b/9v/2//c/9z/2//c/93/
3f/e/9//4v/k/+b/6P/p/+r/6v/t/+//8f/x//P/9P/1//b/+P/4//n/+P/4//j/+P/6
//r/+//7//n/+f/5//j/+P/4//j/9//3//f/9//3//f/9v/1//X/9f/1//X/9f/1//X/
9f/1//X/9f/1//X/9f/1//X/9v/4//j/+f/5//n/+v/6//r/+//8//z//P/+//7//v//
////AAAAAAEAAQABAAIAAwADAAMABAAEAAQABAAEAAQAAgACAAIAAwADAAMAAgACAAMA
AwADAAMAAQAAAAAAAAAAAAAAAAAAAAAA//////7//v/+//7//v/8//v/+//7//z//P/9
//7//P/8//z//P/6//r/+f/5//v/+//7//v/+//7//r/+v/6//r/+v/6//r/+v/6//n/
+f/5//n/+f/5//n/+f/5//n/+P/3//b/+P/3//f/9//5//n/+f/5//f/9//2//b/9v/3
//f/9//3//b/9v/2//j/+P/4//j/+P/4//b/9v/2//b/+P/4//j/+P/2//b/9v/2//j/
+P/5//n/+P/4//j/+P/2//b/9v/2//j/+P/4//j/+P/4//r//P//////AAACAAMABAAF
AAUABgAGAAYABgAFAAUABAADAAEAAAAAAP///v/9//3//f////7//v/9//z/+//6//n/
+//7//v//P/9//3//v8AAAAAAAD+//z/+//6//n/9//2//b/9v/2//f/9//3//j/+P/4
//j/+P/5//v/+//7//v/+//6//r/+P/7//3/AAAHABMAJgBDAGUAiwC8AP0APgF7AcEB
CAInAv0BlAEIAX0A9f9+/zP/Gf8n/07/d/+V/6r/vP/K/9X/3f/j/+n/7v/w//L/8//z
//P/9P/z//P/8//0//T/9P/0//T/9P/1//b/9v/2//f/9//3//f/9//3//f/9//3//f/
9//3//f/9//4//j/+P/4//j/+P/4//n/+f/4//j/+P/4//r/+v/6//r/+v/6//r/+v/4
//j/+f/5//v/+v/6//r/+v/6//r/+v/6//r/+v/6//j/+P/4//j/+P/4//j/+P/6//r/
+//7//n/+f/5//n/+f/6//r/+v/6//r/+v/5//n/+v/6//r/+v/6//r/+v/6//r/+f/3
//f/9//3//X/9v/1//X/9f/x//D/7//u/+3/7P/r/+r/6f/o/+f/5v/n/+X/5P/i/9//
3v/d/9z/2v/a/9n/2f/Z/9n/2v/a/9j/2v/c/93/4P/h/+T/5v/m/+j/6f/q/+v/7//y
//X/9f/3//j/+f/6//z//P/9//7//v/+//7//v/+///////////////+//7//v/+//3/
+//7//v/+//9//z/+//7//v/+//7//v/+f/5//n/+f/5//n/+f/5//n/+f/5//r//P/8
//3//f/7//z//P/8//3//v/+//7/AAAAAAAAAQABAAIAAgADAAEAAQACAAMAAwADAAQA
BAAEAAQABAAEAAQABAAEAAUABQAFAAQABAAFAAUABQAFAAUABAAEAAQABAAEAAQABAAE
AAMAAwACAAIAAgACAAIAAgABAAEAAQADAAIAAgACAAAAAAAAAAAAAAAAAP//////////
///////////+//7//v/+//7//v/+//7//v/9/////////////f/9//3//f/+//7//v/+
//7//f/9//3//f/9//3//f/9//3//P/8//z//f/9//3//f/8//z//P/8//z//P/8//z/
/P/8//z//P/8//z//P/8//z//P/8//z//P/6//v/+//6//r/+v/6//r//P/8//z//P/6
//r/+v/6//r//P/+/wEAAQACAAQABQAEAAUABQAGAAgACAAIAAcABwAGAAUAAwAEAAQA
AwACAP///////////v/+//3//f/9//3//f/9//3//f/+/////f/+/wAAAAABAAAA////
//z/+//5//j/+P/4//j/+f/3//f/+P/4//r/+v/6//v/+//7//v/+//5//r/+v/8//3/
//8CAAUADwAgADcAVwB7AKQA3wAeAVkBmQHgARECBQK0ATYBrQAlAKT/S/8j/yX/RP9r
/43/pv+4/8j/0//b/+P/6f/s/+7/8P/z//P/8//0//P/8//z//T/9P/0//T/9P/2//f/
+P/4//b/9//3//f/+f/5//n/+f/5//n/+f/5//n/+f/5//r/+P/4//j/+P/4//j/+f/5
//r/+v/6//r/+v/6//r/+v/4//j/+P/4//r/+v/7//v/+//6//r/+v/4//j/+P/4//r/
+v/6//r/+P/4//j/+P/4//j/+P/4//j/+P/5//n/+f/5//n/+f/5//r/+v/6//j/+P/4
//f/+f/6//r/+v/4//j/+P/4//j/+P/3//X/9f/1//X/8//y//H/8f/x/+//7v/t/+z/
7f/s/+v/6v/o/+b/5P/i/+P/4f/g/97/3f/c/9v/2v/Y/9j/1//X/9P/0//U/9T/1v/Y
/9r/2//a/9v/3v/g/+T/5v/n/+j/6P/r/+3/7//v//H/8v/z//b/+P/4//n/+v/6//r/
+v/6//r/+//7//v/+//7//r/+v/6//r/+f/5//n/+f/5//n/+P/3//f/+f/5//n/+f/3
//f/9//3//f/9//3//f/+f/5//n/+v/4//j/+f/5//f/+P/4//j/+//8//z//P/8//z/
/P/9////AAAAAAEA/////wAAAQABAAEAAgACAAQABAAEAAQAAgACAAIAAwABAAEAAAAA
AAAAAQACAAMAAwACAAIAAgACAAIAAgACAAIAAQABAAAA/v/+//7//v8AAP//////////
/v/+//7//v/+//7//v/+//7//f/9/////////////f/9//z//P/8//z//P/8//7//v/+
//3/+//7//v/+//9//3//f/9//z//P/8//z/+v/5//n/+f/7//v/+//7//v/+//6//r/
+v/7//v/+//9//z//P/8//z//P/8//z//P/8//z//P/8//z//P/8//z//P/8//z//P/8
//z//f/9//z/+v/6//r/+v/8//z//P/8//z//P/8//z//v8AAAIABQAEAAQABQAFAAcA
CQAKAAwACgAKAAoACQAHAAYABQADAAMABAAEAAQAAQABAAEAAQACAAIAAQABAP//////
/////////wAAAQACAAQABwAIAAcABAABAP//AAD///3//P/8//z//P/9//3//f/+//7/
/P/8//z//f///////////wEAAgACAAIAAwAHAAoADwAdADIATQBtAJUAzAALAUwBiwHT
ARwCNQL/AYgB+gBxAO//fv81/xf/Jf9M/3f/mf+y/8b/0v/Z/9//6f/v//D/8v/2//f/
9//3//j/9//3//f/+P/6//r/+v/6//r/+//8//z//P/9//3//f/9//3//f/9//v/+//7
//v/+//7//v//P/8//z//P/8//z//P/9//3//P/8//z//P/8//z//P/8//z//P/8//z/
/P/8//3//f/7//r/+v/6//z//P/8//z//P/8//z//P/8//z//P/8//z//P/8//z//P/8
//3//f////////////3//v/+//7//v/+//7//f/9//7//v/+//z//P/8//z//P/8//v/
+f/7//v/+//5//j/9//3//f/9f/0//P/8v/v/+7/7f/s/+3/7P/r/+r/5//l/+T/4v/j
/+L/4f/g/9z/3P/b/9v/2f/Z/9r/2v/a/9z/3v/f/+D/4f/k/+b/5v/o/+n/6v/q/+3/
7//x//H/8//0//X/9v/4//j/+f/4//j/+P/4//j/+P/5//n/+f/5//n/+P/4//j/+P/3
//X/9f/1//X/9f/0//P/8//1//X/9f/1//X/9f/1//X/9f/1//X/9f/1//X/9f/2//b/
9v/3//f/9//4//j/+P/7//z//P/8//7//v/+//////8AAAAAAQABAAEAAgADAAMAAwAE
AAQABAAEAAQABAACAAIAAgADAAUABQAEAAQAAwADAAMAAwADAAIAAgACAAIAAgACAAIA
AgABAAEAAAAAAAAAAAAAAAAA///////////+//7//v/+//7//v/+//z//P/7//v//f/9
//3//f/7//v/+v/6//r/+v/6//r/+v/6//r/+f/5//n/+f/5//v/+//7//v/+v/6//r/
+v/6//n/+f/5//n/+f/5//n/+f/5//j/+P/6//v/+//7//n/+P/4//j/+P/4//j/+P/4
//r/+P/4//j/+P/6//r/+v/6//j/+P/4//j/+P/4//j/+P/5//n/+P/4//j/+P/4//j/
+P/4//j/+P/6//r/+v/6//r//P//////AAACAAMABAAFAAUABgAGAAYABgAFAAUABAAD
AAEAAAAAAP///v/9//3//f/9//z//P/7//v/+//7//v/+//7//v//P/9//3//v8AAAAA
AAD+//z/+//6//f/9f/0//T/9v/2//f/9//3//j/+P/4//j/+P/5//v/+//7//v/+//6
//r/+v/7//3/AAAHABcALgBJAGkAkwDKAA0BTAGHAdEBGAIpAu8BfAHuAGMA3f9s/yv/
F/8t/1T/e/+Z/67/vv/M/9X/3f/l/+n/7v/w//D/7//v/+//8P/x//H/8f/y//L/8v/y
//L/9P/1//b/9v/2//f/9//3//X/9f/1//X/9f/1//X/9f/3//f/9//4//b/9v/2//b/
9v/2//f/9//2//b/9v/2//b/9v/2//b/+P/4//j/+P/2//b/9//3//f/9v/2//b/9v/2
//b/9v/2//b/9v/2//b/9v/2//b/9v/2//b/9v/4//j/+f/5//f/9//3//f/9//4//j/
+P/4//j/+P/3//f/+P/4//j/+P/4//j/+P/4//j/9//1//f/9//3//X/9P/z//P/8//v
/+7/7f/s/+v/6v/p/+j/5//m/+X/5P/h/9//3v/c/93/3P/b/9r/2P/Y/9f/1//X/9f/
2P/Y/9b/2P/a/9v/2v/b/97/4P/k/+b/5//o/+j/6//t/+//8f/z//T/9f/2//j/+P/5
//r/+v/6//r/+v/6//v/+//5//n/+f/4//r/+v/6//n/+f/5//n/+f/5//j/9//3//f/
9//3//f/9//3//f/9//3//f/9//3//X/9f/1//b/+P/4//n/+f/3//j/+P/4//n/+v/6
//r//P/8//z//f/9//7//v////////8AAAEAAQABAAIAAgACAAIAAgACAAIAAgACAAMA
AwADAAIAAgABAAEAAQABAAEAAAAAAAAAAAAAAAAAAAAAAP/////+//7//v/+//7/AAD/
///////9//z//P/8//z//P/8//z//P/8//v/+//7//v/+//7//3//f/8//z/+v/6//r/
+v/6//r/+v/5//n/+f/5//n/+f/5//n/+f/6//r/+v/6//r/+f/5//n/+f/5//n/+f/5
//n/+P/4//r/+//7//v/+f/4//j/+P/4//j/+P/4//j/+P/6//r/+v/6//j/+P/4//j/
+P/4//j/+P/4//j/+f/5//j/+P/4//j/+v/6//r/+v/4//j/+P/4//j/+P/6//z/////
/wAAAgABAAIAAwADAAUABgAHAAgABQAFAAQAAwABAAAAAAD///7//f/9//3//f/8//z/
+//7//v/+//7//n/+f/5//r/+//7//z//v8AAAAA/v/8//v/+v/5//f/9v/2//b/9v/3
//f/9//4//j/+P/4//j/+f/7//v/+//7//v/+v/6//r/+////wQACwAbADIATQBtAJcA
zgAPAUoBhQHNAQwCEwLRAV4B1ABJAMX/Xv8n/x//N/9c/4P/o/+4/8b/1P/d/+H/5f/r
/+7/8P/w//P/8//z//T/8//z//P/9P/2//b/9v/2//b/9//4//j/+P/5//n/+f/5//n/
+f/5//n/+f/5//n/+f/5//n/+v/6//r/+v/6//j/+P/5//n/+f/6//v//P/6//r/+v/6
//z//P/8//z/+v/6//v/+//7//r/+v/6//r/+v/6//r//P/8//z//P/8//z//P/8//r/
+v/6//r//P/8//3//f/9//3//f/9//v//P/8//z//P/8//z/+//9//7//v/+//z//P/8
//z//P/8//v/+f/5//n/+f/3//b/9f/1//X/9f/0//P/8v/v/+7/7f/s/+v/6v/p/+j/
5//l/+T/4v/h/+D/3//e/9z/3P/b/9v/2f/Z/9r/2v/a/9z/3v/f/+D/4f/k/+b/5v/o
/+n/6v/r/+//8v/1//P/9f/2//f/+v/8//z//f/+//7//v/+//z//P/9//3/////////
/v/+//7//v/9//3//f/9//3//f/8//v/+//7//v/+//7//n/+f/5//n/+f/5//n/+f/5
//n/+f/6//z//P/9//3//f/+//7//v/9//7//v/+/wAAAAAAAAEAAQACAAIAAwAFAAUA
BgAHAAUABQAGAAYABgAGAAYABgAGAAYABgAHAAcABwAGAAYABwAHAAcABwAFAAQABAAE
AAYABgAGAAYABAADAAMAAgAEAAQABAAEAAIAAQABAAEAAwACAAIAAgAEAAQABAAEAAMA
AgAAAP////////////8BAAEAAAAAAAAAAAAAAAAAAAAAAAAA///9//3//f/9////////
////AAAAAAAAAAAAAP////////////////////////7//v/8//3//f/9//7//v///wAA
/v/+//7//v8CAAIAAQAAAP///v/+//7//v/+///////+//7/AAAAAAAAAAD+//7//v/+
/wAAAAAAAAAAAAACAAUABQAIAAoACwAMAA0ADQAOAA4ADAAMAAsACwAKAAkABwAGAAYA
BQAEAAMABQAFAAUABAAEAAMAAwADAAMAAwADAAMAAQACAAMAAwAEAAYABgAGAAQAAgAB
AAAA/f/7//r/+v/7//z//v////3//v/+//7//v/+////AQABAAEAAQABAAIAAgACAAEA
AwAGAA8AHwA0AE8AbwCbANIAEQFUAZMB3QEkAjkC+wGAAfIAaQDn/3j/Mf8Z/y3/Vv97
/5n/tP/G/9L/2f/h/+n/7//y//T/+P/3//f/9//4//n/+f/5//r//P/8//z//P/8//3/
/v/+//7////////////////////9//3//f/9//3//f/9//7//v/+//7//v/+//7/////
//7//v/+//7/AAAAAAAAAAAAAAAAAAAAAP7//v//////AQAAAAAAAAD+//7//v/+//7/
/v/+//7//v/+//7//v8AAAAAAAAAAAAAAAABAAEAAQABAAEAAQABAAIAAgACAAIAAgAC
AAEAAQACAAIAAgACAAIAAgACAAIAAgABAP//AQABAAEA///+//3//f/9//v/+v/5//j/
9//2//X/9P/z//L/8f/w/+//7f/s/+r/6//q/+n/6P/k/+T/4//j/+H/4f/i/+L/4v/k
/+b/5//m/+f/6v/s/+z/7v/v//D/8v/1//f/+f/5//v//P/9//7/AAAAAAEAAgACAAIA
AgAAAAAAAQABAAEAAQABAAAAAAAAAAAA///9//3//f/9/////v/9//3/+//7//v/+//9
//3//f/9////////////////////AAAAAAAAAQABAAEAAgACAAIAAwAEAAQABAAGAAYA
BgAHAAUABgAGAAcACQAJAAoACwALAAsADAAMAAwADAAMAAwADAAMAAwADQANAA0ADAAM
AAkACQAJAAkACQAIAAgACAAKAAoACgAKAAgABwAHAAYACAAIAAgACAAIAAcABwAHAAcA
BgAGAAYABAAEAAQABAAEAAQAAwADAAMAAwADAAMABQAFAAQABAACAAIAAgACAAIAAgAC
AAEAAQABAAEAAQABAAEAAQABAAQABAAEAAQAAgABAAEAAQABAAEAAQABAAEAAQAAAAAA
AAABAAEAAQABAAAAAAAAAAIAAgACAAIAAAAAAAAAAAAAAAAAAgACAAIAAgAAAAAAAAAA
AAAAAAABAAEAAAAAAAAAAAACAAIAAgACAAIAAgACAAIAAgACAAQABgAHAAcACAAKAA0A
DgAPAA8AEAAQABAAEAARABEAEAAPAAsACgAKAAkACAAHAAcABwAHAAYABgAFAAcABwAH
AAcABQAFAAUABgAHAAcACAAKAAwADAAKAAgABQAEAAMAAQACAAIAAgACAAEAAQABAAIA
AgACAAIAAgADAAUABQAFAAUABQAEAAQABgAHAAkADAARABsAMABJAGcAjwC+APsAPgF7
Ab0BBgIvAhcCvgE4AasAIwCk/03/J/8t/07/ef+b/7L/xP/U/9//5//t//X/+P/6//z/
/f/9//3//v////////8AAAAAAAAAAAAAAgADAAQABAACAAMAAwADAAUABQAFAAUABQAF
AAUABQAFAAUABQAGAAYABgAGAAYABgAGAAcABwAIAAgACAAIAAYABgAGAAYABgAGAAYA
BgAGAAYABwAHAAcABgAGAAYACAAIAAgACAAGAAYABgAGAAgACAAIAAgACAAIAAgACAAG
AAYABwAHAAkACQAJAAkACQAKAAoACgAIAAgACAAHAAkACgAKAAoACAAIAAgACAAKAAoA
CQAHAAUABQAFAAMABAADAAMAAwABAAAA///+//v/+v/5//j/9//2//X/9P/1//P/8v/w
/+//7v/t/+z/6P/o/+f/5//l/+X/5v/m/+b/6P/q/+v/6v/r/+7/8P/0//b/9//4//r/
/f///wEAAQADAAQABQAIAAoACgALAAoACgAKAAoACwAMAA4ADwANAA0ADQAMAAwADAAM
AAsADQANAA0ADQALAAoACQAJAAsACwALAAsACwALAAsACwALAAsACwALAAsACwALAAwA
DAAMAA0ADQANAA4ADgAOAA0ADgAOAA4AEAAQABAAEQARABIAEgATABMAEwAUABUAFQAV
ABYAFgAWABYAFgAWABYAFgAWABcAFwAXABYAFgAVABUAFQAVABYAFgAXABgAFwAWABUA
FAAWABUAFQAUABQAFAAUABQAFAATABMAEwATABIAEgASABQAFAAUABQAEgASABEAEQAR
ABEAEQARABEAEQAQABAAEAAQABAAEAAQABAAEAAPAA8ADwAPAA8AEQARABEAEQASABIA
EgASABIAEQARABEAEQARABEAEQARABEAEAAQABAAEQARABEAEQAQABAAEAASABIAEgAS
ABIAEgASABIAEgASABIAEgASABIAEgASABIAEgAQABAAEAAQABIAEgASABIAEgASABIA
EgASABIAEgASABQAFAAUABQAFQAWABcAGAAbABwAHQAeAB8AIAAhACIAIAAgACAAIAAf
AB4AHQAcABsAGgAZABgAGAAYABgAGAAYABgAGAAYABYAFgAWABYAFwAYABkAGgAaABoA
GgAaABgAGAAYABgAFQAUABMAEgATABQAFQAWABgAGAAYABgAGAAYABgAGAAaABoAGgAa
ABwAHAAcABwAJQAsADMAOgBYAHYAlACyAO0AJgFfAZgBrAG+AdAB4gFtAfoAhwAUAN//
qv91/w==
         </WaveFormData>
      </LeadData>
      <LeadData>
         <LeadByteCountTotal>10000</LeadByteCountTotal>
         <LeadTimeOffset>0</LeadTimeOffset>
         <LeadSampleCountTotal>5000</LeadSampleCountTotal>
         <LeadAmplitudeUnitsPerBit>4.88</LeadAmplitudeUnitsPerBit>
         <LeadAmplitudeUnits>��V</LeadAmplitudeUnits>
         <LeadHighLimit>2147483647</LeadHighLimit>
         <LeadLowLimit>268435456</LeadLowLimit>
         <LeadID>V4</LeadID>
         <LeadOffsetFirstSample>0</LeadOffsetFirstSample>
         <FirstSampleBaseline>0</FirstSampleBaseline>
         <LeadSampleSize>2</LeadSampleSize>
         <LeadOff>FALSE</LeadOff>
         <BaselineSway>FALSE</BaselineSway>
         <ExcessiveACNoise>FALSE</ExcessiveACNoise>
         <MuscleNoise>FALSE</MuscleNoise>
         <LeadDataCRC32>3528776293</LeadDataCRC32>
         <WaveFormData>
9v/2//b/9v/2//b/9v/2//T/9P/0//T/9P/0//T/9P/2//b/9v/2//b/9v/2//b/+P/4
//j/+P/4//j/+P/4//n/+v/7//z//v/+//7//v/+//7//v/+////AAABAAIAAAAAAAAA
AAACAAIAAgACAAAAAAAAAAAAAAAAAAAAAAACAAIAAgACAAAAAAAAAAAAAAAAAAAAAAD+
//7//v/+//7//v/+//7//P/8//z//P/8//z//P/8//z//P/8//z/+v/6//r/+v/4//j/
+P/4//r/+v/6//r/+P/4//j/+P/4//j/+P/4//j/+P/4//j/9v/2//b/9v/2//b/9v/2
//b/9v/2//b/9v/2//b/9v/2//b/9v/2//b/9v/2//b/9v/2//b/9v/0//T/9P/0//b/
9v/2//b/9v/2//b/9v/2//b/9v/2//b/9v/1//X/9f/1//X/9f/3//f/+P/4//b/9v/2
//X/9f/1//X/9f/5//v//P/+//3//v///wAAAQABAAEAAgACAAMAAwACAAAA////////
AQAAAP///v/7//v/+//7//v/+//6//r/+v/6//r/+v/6//v/+//8////AQABAAAA///+
//z/+//4//f/9//3//f/9//3//f/9//4//j/+P/2//j/+P/4//r/+v/6//r/+v/7//v/
+f/3//r/AQAMAB4AMwBJAGgAlADKAAYBOwF2AbwB6QHcAZgBLwHCAFcA9P+q/4X/g/+W
/6//xf/T/93/4v/k/+T/5//s/+//8f/z//X/9f/1//X/9f/1//X/9f/1//b/9v/2//b/
9v/3//f/9//3//j/+P/6//r/+v/6//r/+v/6//r/+v/6//r/+v/4//j/+P/4//j/+P/5
//n/+f/5//n/+f/5//n/+P/4//n/+f/5//n/+f/5//n/+f/5//n/+P/4//r/+v/6//r/
+v/6//r/+v/6//r/+v/6//r/+v/5//n/+f/5//n/+v/6//r/+//7//r/+f/5//n/+f/5
//n/+f/7//v/+//6//n/+f/5//n/+v/6//n/+f/3//f/9v/1//T/9P/z//L/7//u/+3/
7P/r/+r/6f/o/+r/6f/o/+f/5//m/+b/5f/i/+L/4//j/+H/4f/h/+H/3//f/9//4P/k
/+X/5v/o/+r/6v/t/+//8v/0//X/9v/2//n/+//9//7///8AAAEAAQACAAMABAAGAAYA
BgAGAAUABQAFAAUAAwADAAMAAwADAAMAAwADAAMAAwACAAIABAAEAAMAAwACAAIAAgAD
AAEAAQAAAAAAAQABAAEAAgACAAIAAgADAAEAAgACAAIABAAEAAQABAAFAAcACAAIAAcA
BwAHAAgACAAHAAcACAAJAAoACwALAAsACwALAAsACQAKAAsACwAKAAoACwALAAsACwAL
AAsACwAJAAkACgAKAAgACAAIAAkACQAKAAoACQAIAAgACAAHAAcABwAHAAUABQAFAAUA
BwAHAAYABgAGAAYABgAFAAMAAwADAAMABQAEAAQABAADAAMAAgACAAQABAADAAMAAwAD
AAMAAwADAAMAAwACAAIABAAEAAQAAgACAAIAAgACAAEAAQACAAMAAwAEAAUAAwADAAMA
AwADAAMABAAEAAIAAQABAAEAAwADAAMAAwADAAQAAgACAAIAAgACAAIAAgACAAIAAgAC
AAIABAADAAMAAwADAAMAAwADAAMABAAEAAQAAgACAAEAAQADAAMAAwAFAAcACAAKAAsA
DAANAA4ADwANAA0ADgAOAA8ADwAOAAwACwALAAsACwAMAAsACgAJAAsACwALAAsACQAI
AAgACAAGAAYABgAGAAcABwAIAAkACwALAAoACQAIAAYABQACAAEAAQABAAEAAQABAAEA
AQAEAAQABAAEAAYABgAGAAYABgAGAAYABgAFAAUABQADAAgAEQAgADAARQBhAIIArgDo
ABwBTwGQAcoB1wGsAVoB9QCIACMA0P+g/4//m/+0/8v/3f/n/+3/8v/y//T/+f/8////
AQABAAAA///+//3//v///wAAAQD//wAAAAAAAAAAAAABAAEAAQABAAIAAgAAAAAAAAAA
AAAAAAAAAAAAAgACAAIAAgAAAAAAAAAAAAAAAAABAAEAAQABAAEAAQABAAEAAAAAAAEA
AQABAAEAAQABAAEAAQABAAEAAAAAAAAAAAAAAAAAAAAAAAAAAAAAAAAAAAAAAAAAAAD/
////////////AAAAAAAAAQABAAIAAQABAAEA///////////9//3//f/8//v/+//7//v/
+//8//z//f/8//v/+f/3//b/9v/1//T/8//y//H/8P/v/+7/7f/s/+z/6//q/+n/5//m
/+b/5f/i/+L/4//j/+P/4//j/+P/4//j/+P/5P/m/+f/6P/q/+z/7P/v//H/9P/2//f/
+P/4//v//f////7///8AAAEAAQACAAMABAAFAAYABwAIAAUABQAFAAUABwAHAAcABwAH
AAcABwAHAAUABQAEAAQAAgACAAEAAQACAAIAAgADAAUABQAEAAQAAwADAAMABAACAAIA
AgADAAMABAAEAAQABAAEAAQABAAFAAcACAAIAAkACQAJAAoACgAJAAkACgALAAwADQAN
AAsACwALAAsACQAKAAsACwAMAAwADQANAAsACwALAAsACwAJAAkACgAKAAgACAAIAAkA
CQAKAAoACwAKAAoACgAHAAcABwAHAAcABwAHAAcABQAFAAQABAAEAAQABAADAAUABQAF
AAUABQAEAAQABAAFAAUABAAEAAQABAADAAMAAQABAAEAAQADAAMAAwACAAAAAgACAAIA
AgACAAIAAgAEAAMAAwAEAAIAAQABAAEAAQABAAEAAQABAAEAAgACAAIAAQABAAEA////
/////////wAAAAAAAAAAAAAAAAAA/////////////////////wAAAAD+//7//v/9//3/
/f/9//3///8BAAIABAAFAAYABwAIAAkACQAJAAoACAAJAAkACAAGAAUABQAFAAcABgAF
AAQAAQABAAEAAQABAAEAAAAAAP7//v/+//7/AAABAAEAAgADAAUABQAEAAMAAgAAAP//
/P/7//v/+//5//n/+f/5//n/+v/6//r/+v/8//z//P/8//z//P/8//7//f/9//v/+//8
/wMADAAaAC0ARQBgAIQAuAD0AC0BZgGuAfEB+AG+AVkB6gB9ABQAvv+H/3X/hP+h/7v/
z//d/+T/5v/o/+n/7P/v//P/9f/1//X/9f/1//X/9f/1//X/9f/2//b/9v/2//b/9//3
//f/9//4//j/+P/4//j/+P/2//b/9v/2//j/+P/4//j/9v/2//b/9v/2//b/9//3//f/
9//3//f/9f/1//T/9P/3//f/9//3//f/9//3//f/+f/5//j/+P/2//b/9v/2//T/9P/0
//T/9v/2//b/9v/2//b/9f/1//X/9f/1//b/9v/2//f/9//0//P/8//z//X/9f/1//X/
9f/1//X/9P/z//P/8//z//D/8P/v/+//8f/x//D/7//s/+z/6//q/+n/6P/n/+b/5//m
/+X/5P/i/+H/4P/f/9//3v/e/93/3P/c/93/3f/Z/9n/2f/Z/9n/2f/Z/9r/3P/d/97/
4P/g/+D/4//l/+j/6v/r/+z/7P/v//H/8//y//P/9P/1//f/+P/5//r/+P/4//j/+P/5
//n/+f/5//f/9//3//f/9f/1//X/9f/1//X/9P/0//T/9P/z//P/8v/y//L/8//z//P/
8v/y//X/9f/1//b/9P/0//T/9f/1//b/9v/2//j/+P/4//j/9//5//r/+v/7//v/+//8
//7//f/9//7//f/+////////////////////AAABAAEAAAAAAAEAAQD//////////wEA
/////wAAAgAAAAAAAAAAAP/////+//3//P/8//z//f/9//3//f/7//v/+//7//3//f/8
//z/+v/6//r/+f/5//n/+f/5//v/+v/6//r/+f/5//j/+P/6//r/+f/5//n/+f/5//n/
9//3//f/9v/2//j/+P/4//b/9v/2//b/+P/3//f/+P/4//f/9//3//f/9//3//f/9f/1
//b/9v/2//X/9f/1//X/9f/1//X/9//2//b/9v/2//b/9v/2//b/9v/0//T/9P/0//X/
9f/1//X/9f/1//X/9f/0//T/9P/0//b/9f/1//X/9f/1//f/+f/6//z//f/+////AAAB
AAEAAQACAAIAAwADAAIAAAD///////////7////+//3//f/7//v/+//7//r/+v/6//r/
+v/6//r/+//7//z//f///////v/9//z/+v/5//b/9f/z//P/8//z//T/9f/2//j/9v/2
//b/+P/6//r/+v/6//r/+v/6//n/9//5//n//P8BAAwAHgAzAE0AbACWAM4ACAE7AXgB
vAHhAcwBggEdAbAARQDm/6T/hf+F/5r/s//J/9X/2//g/+T/5v/p/+7/8f/z//P/8//z
//P/8//z//P/8//z//P/9P/0//T/9P/0//X/9f/3//f/+P/4//b/9v/2//b/9v/2//b/
9v/2//b/9v/2//j/+P/4//j/+P/4//n/+f/5//n/+f/5//v/+//6//r/+f/5//n/+f/3
//f/9//3//n/+f/4//j/+P/4//j/+P/4//j/+P/4//b/9v/2//b/9v/2//X/9f/2//f/
+P/6//j/+P/5//n/+P/3//f/9//3//f/9//3//f/9//3//b/9//3//f/9//2//b/9f/1
//X/9f/0//P/8v/y//H/8P/t/+z/6//q/+n/6P/n/+b/5v/l/+T/4//i/+L/4//j/+D/
4P/h/+H/4f/h/+H/4f/j/+P/4//k/+T/5f/m/+j/7P/s/+//8f/y//T/9f/2//j/+//9
////AAABAAIAAwADAAQABQAGAAYABgAGAAYABwAHAAcABwAHAAcABwAHAAcABwAHAAcA
BQAFAAQABAAEAAQAAwADAAQABAAEAAUABQAFAAQABAADAAMAAwAEAAQABAAEAAUABQAG
AAYABgAGAAYABgAGAAcACQAKAAoACwALAAsADAAMAAsACwAMAAsADAANAA0ADQANAA0A
DQANAA4ADwAPAA4ADgAPAA8ADQANAA0ADQAPAA0ADQAOAAwACgAKAAoACwALAAwADAAN
AAwADAAMAAsACwALAAsACwALAAsACwANAA0ADAAMAAoACgAKAAkACQAJAAkACQAJAAgA
CAAIAAsACwAKAAoACAAIAAcABwAJAAkACQAJAAkACQAJAAgACAAKAAoACgAKAAoACgAK
AAoACQAJAAoACgAJAAkACQAJAAkACQAJAAcABwAIAAgACAAHAAcABwAHAAcABwAHAAkA
CAAIAAgACAAIAAgACAAIAAgACAAIAAgABwAHAAcABwAHAAcABwAHAAgACAAIAAgACAAH
AAcABwAHAAkACwANAA4ADgAPABAAEQASABMAEwATABQAFAAVABUAFAASABEAEQARABEA
EAAPAA4ADQANAA0ADQANAA0ADAAMAAwADAAMAAwADAANAA0ADAANAA8ADwAPAA8ADwAO
AAsACAAHAAcABwAHAAcABwAHAAcACAAIAAgACAAKAAoACgAKAAoACgAKAAoACQAJAAsA
CwAMABEAGgAoADkAUQBsAJAAvgD2ACcBXgGcAc0B0AGcAUUB4AB3ABIAxv+d/5X/pv+/
/9X/4f/p//D/9P/0//f/+v/9////AQADAAMAAwADAAMAAwADAAMAAgACAAEAAAABAAIA
BAAFAAMAAwAEAAQABAAEAAQABAAEAAQABAAEAAQABAAEAAQABgAGAAYABgAFAAQABAAD
AAUABQAFAAUABQAFAAQABAADAAMAAwADAAUABQAFAAUABQAFAAQABAAEAAQABAAEAAIA
AgACAAIAAgACAAIAAgACAAIAAQABAAEAAQABAAIAAgACAAMAAwACAAEAAQABAP//////
////AQABAAEAAAD///////////7//v/9//3/+//7//r/+f/2//b/9f/0//X/9P/z//L/
8f/w/+//7v/u/+3/7P/r/+n/6P/o/+f/5P/k/+X/5f/j/+P/4//j/+P/4//j/+T/5v/n
/+j/6v/s/+z/7//x//L/9P/1//b/9v/5//v//f/+////AAABAAMABAAFAAYABgAGAAYA
BgAFAAUABQAFAAcABwAHAAcABQAFAAUABQAFAAUABAAEAAQABAADAAMAAwAEAAUABwAF
AAUABAAEAAMAAwADAAQABAAEAAQABQADAAQABAAEAAQABAAEAAQABQAHAAgACAAHAAcA
BwAIAAoACQAJAAoACQAKAAsACwAJAAkACQAJAAkACgALAAsACAAIAAkACQAJAAkACQAJ
AAoACQAKAAwADAAKAAoACgAJAAkACgAKAAkACAAIAAgABwAHAAcABwAFAAUABQAFAAUA
BQAEAAQABgAGAAYABQAFAAUABQAFAAcABgAGAAYABgAFAAMAAgAEAAQAAwADAAMAAwAD
AAMAAQABAAEAAAACAAQABAAEAAIAAgACAAIAAgABAAEAAgAEAAMAAwADAAIAAQAAAP//
/////wAAAAACAAEAAQABAAEAAQABAAEAAQAAAAAAAAAAAAAAAAAAAAAAAAACAAIAAgAB
AAEAAQABAAEA////////AAAAAAAAAAAAAP//////////AQADAAUABgAHAAcABwAHAAkA
CwAMAA0ADAAMAA0ADQAKAAgABwAHAAkACQAIAAcABAADAAMAAwAFAAUABQAEAAQABAAE
AAQABAAEAAUABQAGAAcACQAJAAcABQADAAAAAQD+//3//f////////////3//f/+//7/
/v/+/wAAAAAAAAAAAAAAAAIAAAD///////8BAAYACwAWACgAPQBZAHoApgDgABgBTwGQ
AdYB9wHUAXwBDwGiADcA2v+a/3f/ef+W/7X/y//b/+f/6v/o/+r/7f/y//H/8//3//f/
9//3//f/9f/1//X/9f/1//b/9v/2//j/+P/5//n/9//3//j/+P/4//j/+P/4//j/+P/4
//j/+P/4//j/+P/4//j/+P/4//r/+v/7//v/+//7//v/+//5//n/+P/4//n/+f/5//n/
+//7//v/+//5//n/+P/4//r/+v/6//r/+f/4//f/9v/2//b/9v/2//b/9v/1//X/9//3
//f/+P/2//b/9//3//j/9//3//f/9//3//f/9//3//f/9//2//X/9f/1//X/8v/y//H/
8f/z//P/8v/x/+7/7v/t/+z/7f/s/+v/6v/n/+b/5f/k/+T/4//i/+H/4f/g/+D/3//e
/97/3//f/9v/2//b/9v/2//b/9v/3P/e/9//4P/i/+b/5v/p/+v/6v/s/+3/7v/u//H/
8//1//b/9//4//n/+//8//3//v/8//z//P/8//3//f/9//3//f/9//3//f/7//v/+//7
//v/+//6//r/+P/4//f/9//3//j/+f/7//v/+//6//r/+//7//v//P/6//r/+v/7//v/
/P/8//z//v/+//7//v///wEAAgACAAEAAQABAAIABAADAAMABAADAAQABQAFAAUABQAF
AAUABQAGAAcABwAGAAYABwAHAAcABwAHAAcABwAFAAUABgAGAAQABAAEAAUABQAGAAYA
BQAEAAQABAADAAMAAwADAAEAAQABAAEAAQABAAAAAAAAAAAAAAD/////////////AQAA
AAAAAAD//////v/+/wAAAAD////////////////////////+//z//v/+//7//v/+//7/
/v/+//3//f/+//7//f/9//3//f/9//3//f//////AAAAAP7//f/9//3/+//7//v/+//9
//7//P/8//z//P/8//z//P/8//z//P/8//z//P/8//v/+//9//3//f/9//v/+//8//z/
/P/8//z/+//9//3//f/9//3///8AAAIAAwAEAAUABgAHAAcABwAIAAgACQAJAAgABgAF
AAUABQADAAIAAQAAAAEAAQABAAEA//////7//v/+//7//v/+/wAAAQABAAIAAwAFAAUA
BAADAAIAAAD///z/+//7//v/+//7//v/+//7//z//P/8//z//v/+//7/AAAAAAAAAAAA
AP///f//////AgAJABYAKgA/AFcAeACmAOIAGAFNAZAB0gHvAcwBeAEPAaIANwDa/6D/
if+P/6b/v//R/93/5f/q/+r/7P/x//T/9//5//n/+v/5//j/9//5//n/+f/5//f/+P/4
//j/+v/6//v/+//7//v//P/8//z//P/8//z/+v/6//r/+v/8//z//P/8//r/+v/6//r/
/P/8//3//f/7//v/+//7//3//f/8//z/+//7//v/+//9//3//f/9//3//f/8//z/+v/6
//r/+v/6//r/+v/6//r/+v/6//r//P/8//v/+//9//3//f/+//3//P/8//v/+//7//z/
/f/7//v/+//7//v/+//7//r/+//7//v/+//6//r/+f/5//n/+f/4//f/9P/0//P/8v/z
//L/8f/w/+3/7P/r/+r/6v/p/+j/5//l/+T/5P/j/+L/4v/j/+P/4f/h/+H/4f/h/+H/
4f/i/+L/4//k/+b/6v/q/+3/7//y//T/9f/2//b/+f/7//3//v///wAAAQABAAIAAwAE
AAYABgAGAAYABwAHAAcABwAFAAUABQAFAAUABQAFAAUABQAFAAQABAAEAAQAAwADAAIA
AgACAAMABQAFAAQABAADAAMAAwAEAAIAAgACAAMABQAGAAYABgAGAAYABgAGAAUABwAI
AAgACQAJAAkACgAKAAkACQAKAAkACgALAAsACwALAAsACwALAAwADQANAAwADAANAA0A
CwALAAsACwALAAkACQAKAAwACgAKAAoACQAJAAoACgALAAoACgAKAAkACQAJAAkACwAL
AAsACwAKAAkABwAGAAgACAAIAAcABwAHAAcABwAHAAYABgAGAAcABwAGAAYABgAGAAUA
BQAFAAUABQAFAAcABwAHAAYABAAGAAYABgAGAAYABgAGAAYABQAFAAYABgAFAAUABQAF
AAUABQAFAAUABQAGAAYABgAFAAUABQAFAAUABQAFAAMABAAEAAQABAAEAAQABAAEAAQA
BgAGAAYABgAFAAUABQAFAAMAAwADAAMABAAEAAQABAAGAAUABQAFAAMAAwAFAAcACAAK
AAsADAALAAwADQANAA8AEAAQABEADwAOAAwACwALAAsACwAKAAkACAAHAAcACQAJAAkA
CQAIAAgACAAIAAYABgAGAAcABwAIAAkACwALAAoACQAIAAgABwAEAAMAAwADAAMAAwAD
AAMAAwAEAAQABAAEAAYABgAGAAYABgAEAAQABAADAAMAAwAFAAoADwAeADAARQBfAIIA
rgDmABgBSQGIAcQB1QGuAV4B+QCQACUA0P+e/43/l/+u/8f/3f/n/+3/8v/0//T/9f/4
//v/+//9/////////////f/9//3//f/9//7//v/+/wAAAAABAAEAAQABAAIAAgACAAIA
AgACAAIAAgACAAIAAAAAAAAAAAAAAAAAAAAAAAIAAgADAAMAAwADAAMAAwABAAEAAAAA
AAMAAwADAAMAAwADAAMAAwABAAEAAAAAAAAAAAAAAAAAAAAAAAAAAAAAAAAAAAAAAAAA
AAD/////AQABAAEAAgACAAIAAwADAAAA//////////////////8BAAEAAQAAAP3//f/9
//3//P/8//v/+//7//v/+v/5//j/+P/3//b/9f/0//P/8v/x//D/7//u/+z/6//q/+n/
6f/o/+j/5//k/+T/5f/l/+P/4//j/+P/4//j/+P/5P/k/+X/5v/o/+z/7P/v//H/8v/0
//X/9v/3//v//v8BAAAAAQACAAMAAwAEAAUABgAGAAYABgAGAAUABQAFAAUABQAFAAUA
BQAFAAUABQAFAAUABQAEAAQABAAEAAMAAwACAAIAAgADAAMAAwACAAIAAwADAAMABAAE
AAQABAAFAAUABgAGAAYACAAIAAgACAAHAAkACgAKAAkACQAJAAoADAALAAsADAALAAwA
DQANAAsACwALAAsACwAMAA0ADQAKAAoACwALAAsACwALAAsADQALAAsADAAMAAoACgAK
AAsACwAMAAwACQAIAAgACAAJAAkACQAJAAcABwAHAAcACQAJAAgACAAIAAgACAAHAAUA
BQAFAAUABwAGAAYABgAFAAUABAAEAAYABgAFAAUABQAFAAUABQADAAMAAwACAAQABgAG
AAYABgAGAAYABgAGAAUABQAGAAYABQAFAAUAAwADAAMAAwAFAAUABgAGAAYABQAFAAUA
BQAFAAUABQAJAAgABwAGAAUABAACAAIAAQABAAIAAwAEAAUABQAFAAYABgAEAAQABAAD
AAMAAwADAAMABwAJAAoADAANAA4ADwAQABEAEQARABIAEAARABEAEAAOAA0ADQANAA0A
DAALAAoACwALAAsACwALAAsACgAKAAoACgAKAAoACgALAAsADAALAA0ADQAMAAsACgAI
AAcAAgABAAEAAQACAAMABAAFAAUABgAGAAYABAAGAAYABgAIAAgACAAIAAgABwAFAAUA
BQAIABEAHgAwAEcAYwCEALQA7AAmAV0BogHoAQMC3AGAAREBpgA7AN7/oP+D/4n/pv+/
/9P/4//t//D/8P/w//X/+v/9//3//////////////wEAAQABAAEA//8AAAAAAAAAAAAA
AQABAAEAAQACAAIAAgACAAIAAgAAAAAAAAAAAAAAAAAAAAAAAgACAAIAAgAAAAAAAQAB
AAMAAwADAAMAAwADAAIAAgADAAMAAwADAAEAAQABAAEAAwADAAIAAgAAAAAAAAAAAAIA
AgACAAIAAAAAAAAAAAACAAIAAQABAAEAAQABAAIAAAAAAAEAAQACAAEAAQABAAMAAwAD
AAMAAQABAAEAAAABAAEAAQABAAAAAAD///////////7//f/8//z/+//6//n/+P/3//b/
9f/0//P/8v/y//H/8P/v/+3/7P/s/+v/6v/q/+v/6//p/+n/6f/p/+n/6f/p/+r/7P/t
/+7/8P/y//L/9f/3//b/+P/5//r/+v/9////AQAEAAUABgAHAAUABgAHAAgACgAKAAoA
CgAJAAkACQAJAAcABwAHAAcACQAJAAkACQAHAAcABgAGAAYABgAFAAUABAAEAAQABQAH
AAcABgAGAAcABwAHAAgACAAIAAgACQAJAAoACgAKAAoACgAKAAoACwANAA4ADgAPAA8A
DwAQABAADwAPABAAEQASABMAEwATABMAEwATABMAFAAVABUAFAAUABUAFQAVABUAFQAV
ABUAEwATABQAFAASABIAEgATABMAFAAUABMAEgASABIAEQARABEAEQARABEAEQARABEA
EQAQABAAEAAQABAADwAPAA8ADwAPAA8ADgAOAA4AEQARABAAEAAOAA4ADQANAA0ADQAN
AA0ADQANAA0ADAAMAA4ADgAOABAAEAAQABAADgANAA0ADgAOAA0ADQANAA8ADwAPAA8A
DQANAA4ADgAOAA0ADQANAA0ADQANAA0ADQAOABAAEAAQABAAEAAQABAAEAAQABAAEAAQ
AA8ADwAPAA8ADwAPAA8ADwASABIAEgASABIAEQARABEAEQARABMAFQAWABgAGQAaABsA
HAAdAB0AHwAgACAAIQAfAB4AHAAbABsAGwAbABoAGwAaABkAGQAZABkAGQAZABgAGAAY
ABgAFgAWABYAFwAZABoAGwAdAB0AHAAbABoAGAAXABQAEwATABMAEwATABMAEwATABQA
FAAUABQAFgAYABgAGAAYABgAGAAYABcAGQAXABcAGgAfACoAOgBNAGcAhgCsAOIAGgFP
AYoBzgH7AfYBuAFXAe4AgQAcANL/q/+j/7b/z//l//P/+f8AAAYABgAJAAwAEQARABEA
EwATABMAEwAVABUAFQAVABUAFgAWABYAGAAYABkAGQAXABcAGAAYABgAGAAYABgAGAAY
ABgAGAAaABoAGgAaABoAGgAaABoAGgAaABsAGwAbABsAGwAbABsAGwAaABoAHQAdAB0A
HQAbABsAGwAbAB0AHQAcABwAHAAcABwAHAAcABwAHAAcABwAHAAcABwAHgAeAB0AHQAb
ABsAGwAcAB4AHgAfAB8AHgAdAB0AHQAdAB0AHQAdAB0AHQAdABwAHQAdAB0AHQAeAB4A
HQAdABsAGwAaABkAGAAYABcAFgAXABYAFQAUABMAEgARABAAEAAPAA4ADQANAAwADAAL
AAoACgALAAsABwAHAAcABwAHAAcABwAIAAoACwAMAA4AEAAQABMAFQAXABoAHAAeACAA
IwAlACcAJgAnACgAKQAqACwALgAwADIAMgAyADIAMwAzADMAMwA1ADUANQA1ADMAMwAz
ADMANQA1ADQANAA0ADQAMwAzADIAMgAyADMANQA1ADQANAA1ADUANQA2ADYANgA2ADcA
NQA2ADYANgA4ADgAOAA4ADcAOQA6ADoAOwA7ADsAPAA+AD0APQA+AD4APgA+AD0APwA/
AD8APwA/AEAAQQBBAEAAQABBAEEAQwBDAEMAQwBBAD8APwBAAEEAQABBAEIAQQBBAEIA
QgBBAEAAQABAAEEAQQBBAEEAPwA/AD8APwBBAEEAQABAAEAAQABAAD8APwA/AD8APwA/
AD4APgA+AD8APwA+AD4APgA+AD0APQA/AD8APwA/AD0APQA9ADwAPgBAAEAAQABAAEAA
QABAAEAAPwA/AEAAQAA/AD8APwA/AD8APwA/AD8APwBAAEAAQgBBAEEAQQBBAEEAQQBB
AEMAQgBCAEIAQgBCAEAAQABAAEAAQgBCAEIAQgBCAEIAQgBCAEIAQgBCAEIAQwBEAEUA
RgBEAEQARABEAEYARgBGAEYASABIAEgASABLAEwATQBOAE8AUABRAFIAUgBSAFIAUgBR
AFAATwBOAEwATABMAEwATABMAEwATABMAEwATABMAEwATABMAEwATgBOAE4ATgBPAFAA
UQBSAFEAUABPAE4ASwBKAEkASABKAEoASgBKAEsATABNAE4ATABMAEwATABNAE4ATwBQ
AFAAUABQAFAAWABeAGQAagCCAJoAsgDKAP0ALgFfAZABqAHAAdgB8AGYAUIB7ACWAGkA
PAAPAA==
         </WaveFormData>
      </LeadData>
      <LeadData>
         <LeadByteCountTotal>10000</LeadByteCountTotal>
         <LeadTimeOffset>0</LeadTimeOffset>
         <LeadSampleCountTotal>5000</LeadSampleCountTotal>
         <LeadAmplitudeUnitsPerBit>4.88</LeadAmplitudeUnitsPerBit>
         <LeadAmplitudeUnits>��V</LeadAmplitudeUnits>
         <LeadHighLimit>2147483647</LeadHighLimit>
         <LeadLowLimit>268435456</LeadLowLimit>
         <LeadID>V5</LeadID>
         <LeadOffsetFirstSample>0</LeadOffsetFirstSample>
         <FirstSampleBaseline>0</FirstSampleBaseline>
         <LeadSampleSize>2</LeadSampleSize>
         <LeadOff>FALSE</LeadOff>
         <BaselineSway>FALSE</BaselineSway>
         <ExcessiveACNoise>FALSE</ExcessiveACNoise>
         <MuscleNoise>FALSE</MuscleNoise>
         <LeadDataCRC32>676461859</LeadDataCRC32>
         <WaveFormData>
+v/6//r/+v/6//r/+v/6//j/+P/4//j/+P/4//j/+P/6//r/+v/6//r/+v/6//r//P/8
//z//P/8//z//P/8//7//v/+//7//v/+//7//v8AAAAAAAAAAAIAAgACAAIAAAAAAAAA
AAACAAIAAgACAAAAAAAAAAAAAgACAAIAAgAAAAAAAAAAAAAAAAAAAAAAAAAAAAAAAAAA
AAAAAAAAAAAAAAAAAAAA/v/+//7//v/8//z//P/8//z//P/8//z//v/+//7//v/8//z/
/P/8//z//P/8//z//P/8//z//P/8//z//P/8//z//P/8//z//P/8//z//P/8//z//P/8
//r/+v/6//r/+v/6//r/+v/8//z//P/8//z//P/8//z/+//6//n/+P/5//r/+//8//7/
/v/+//7//P/8//z//P/+//7//v/+//z//f/9//3/+//7//r/+v/7//z//f////3//f/9
//z//P/8//z//f8AAAAAAQABAP//AAABAAIAAgADAAMABAAEAAMAAwADAAUABAAEAAUA
BQAFAAYABgACAAIAAgACAAQAAwACAAIAAgACAAAAAAD//wAAAAACAAQABQAGAAYABAAD
AAEA///9//z//P/8//z//P/8//z/+v/6//r/+v/8//z//P/9//3//f/9//3///////3/
/P/4//n//P8CAAoAEAAYACcAOwBXAHYAjwCvANUA9AD8APIA1wC1AI8AZwBEACgAGQAT
ABQAGAAVABAACgAEAP7//P/+//7//v/+///////9//3//P/8//v/+//7//v/+v/6//z/
/P/8//z/+//7//v//P/+//7//v/8//z//P/8//z/+v/7//v/+//7//r/+v/6//r/+v/6
//v/+//7//v/+//9//v/+//7//z//v/8//v/+f/6//v/+//5//n/+P/4//r/+//8//3/
/f/8//z//P/7//v/+v/6//r/+v/5//n/+v/7//v/+//7//v/+//6//r/+v/7//v/+v/6
//n/+f/7//v/+//7//n/+f/6//r/+//7//v/+v/6//r/+f/5//n/+f/5//n/9//3//X/
9f/3//f/9//2//f/9//3//f/9v/2//b/9f/1//X/9v/2//T/9P/0//T/9v/2//f/+P/5
//v/+//8//3//v//////AgADAAQABQAFAAUABgAFAAUABQAFAAUABwAHAAcABwAFAAYA
BgAGAAUABQAFAAQABgAGAAUABQAEAAQABAAEAAUABQAFAAQABAAEAAUABQADAAMAAwAD
AAIAAgAAAAAAAgADAAQABAAEAAQABAAFAAQABAAEAAQABQAFAAUABQAFAAUABQAFAAUA
BgAHAAcABwAHAAYABgAHAAcABwAHAAcABwAIAAgABwAIAAgABwAHAAcABwAGAAgACAAI
AAgACAAIAAcABwAGAAcABwAHAAkABwAGAAYABgAGAAUABQAFAAUABgAHAAUAAwACAAIA
BAAEAAQABAAFAAUABQAFAAMAAwACAAIAAwADAAIAAQACAAEAAQABAAEAAgACAAIAAQAB
AAEAAQADAAMAAwADAAIAAQABAAEA//8AAAAA//8BAAEAAQACAAIAAgACAAIAAgABAAAA
AAD//wAAAAAAAP///f/9//3///8AAAEAAQAAAAAAAAAAAAAAAAAAAAAAAAAAAAAAAAAA
AAAAAQABAAEAAQD///7//v/+/wAAAAABAAEAAQABAAAAAAD+//7///8CAAIAAwADAAMA
BgAHAAgACAAHAAcACAAIAAcABwAHAAcABgAGAAcABwAFAAYABgAEAAYABgAGAAYAAwAC
AAIAAgACAAAAAAABAAQABAAGAAYABQAGAAYABAADAAEA///9//z//P/8//z//P/8//z/
/P/8//z//P/8//r/+v/7//v/+//7//v/+//7//n/9v/2//n//v8GAA4AFAAeAC0AQwBh
AHoAkwC3ANsA7ADoANQAswCPAGkARwAqABYADwATABYAFgARAAwACAAAAPr//P/6//r/
/P/8//r/+f/2//X/9f/2//b/9//3//f/9v/2//b/9v/2//b/9v/1//T/9P/2//b/9v/0
//T/9P/0//T/9P/1//X/9f/1//T/9P/0//T/9P/0//X/9P/z//L/8f/x/+//7//v//L/
9P/y//H/8f/y//P/8//z//P/8v/y//D/7//u/+3/7//w//L/9P/z//P/8v/y//D/8P/v
/+//7f/t/+z/6//s/+3/7v/u//D/8P/x//H/7v/u/+3/7f/r/+v/6//r/+v/6//s/+z/
7P/t/+7/7v/s/+z/6//r/+v/6//r/+v/6//r/+n/6f/n/+f/5//m/+f/5//n/+f/5//m
/+X/4//l/+X/5v/m/+j/6P/o/+j/6P/o/+n/6v/r/+3/7f/u/+//8P/x//H/8v/z//T/
9f/0//X/9//3//n/+f/5//n/+f/5//n/+f/5//r/+v/6//j/9//2//T/9//4//j/+f/5
//j/9//2//b/9//4//j/9v/2//f/9//2//X/9P/z//P/9P/z//T/9P/1//b/9v/0//T/
9P/1//b/9v/2//b/+f/5//n/+f/5//n/+f/5//j/+P/4//f/+P/5//n/+v/9//3//f/9
//z/+//7//r/+f/6//r/+f/8//3//v/+//z//P/8//z/+v/6//n/+f/5//n/+P/3//r/
+f/5//r//P/8//v/+//5//n/+v/7//v/+f/4//j/9v/2//b/9v/3//f/9//3//f/9//2
//b/9v/1//P/8f/z//P/9P/1//X/9v/2//b/9f/1//X/9f/1//X/9f/1//b/9f/1//X/
9//4//j/9//3//f/9//4//f/9v/1//T/9f/1//X/9v/1//b/9v/2//f/9f/1//X/8//0
//X/9f/y//T/9v/2//b/9v/2//f/9//3//X/9f/0//T/9P/0//T/9f/1//X/9f/0//T/
9P/0//X/+P/4//n/+f/7//z//f/+//7//////wAAAAD////////9//z//P/9//3//f/+
//7//P/8//z//P/8//v/+v/6//r/+v/4//j/+//8//z//v/+////AAAAAPz/+//5//f/
9f/0//T/9P/y//L/8v/y//T/9P/0//T/9v/2//b/9//1//X/9f/1//f/9f/z//L/8v/z
//b//P8EAAwAEgAbACsARQBkAH8AnQDFAO4A/gD2AN8AvwCZAHEASAAmAA0ABwAKABAA
EQAQAAoAAgD6//b/9P/2//b/+P/3//f/9f/1//T/9P/z//P/8f/x//D/8P/y//L/8v/y
//H/8f/x//L/8v/y//L/8P/w//D/8P/w//L/8//z//P/8//y//L/8v/0//T/9P/1//X/
9f/1//X/9P/x//D/7//y//T/8v/x//H/8v/z//P/9f/1//T/9P/z//P/8//z//P/8v/y
//L/9f/1//T/9P/0//T/8//z//T/9f/1//X/9f/1//X/9P/y//L/8//z//T/9P/z//P/
8//z//P/8//x//H/8v/y//H/8f/x//D/8v/y//H/8f/v/+//7//v/+//7//t/+3/7//v
/+//7v/t/+3/7f/t/+z/7P/s/+v/6//r/+z/7P/u/+7/7v/u/+7/7v/v//D/7//x//H/
8v/z//T/9f/1//j/+f/6//v/+v/7//3//f/7//v/+//7//3//f/9//3//f/+//7//v/9
//3//f/8//r/+v/5//n//P/8//z//P/5//n/+f/4//j/+P/5//n/+f/5//n/+f/4//j/
9v/2//j/+f/6//r/+P/4//j/+f/8//z//P/8//3//f/9//3//f/9//3//f/9//7/////
/wAAAQABAAIAAQABAAEAAQD/////AAAAAAEAAgACAAEAAQABAAEAAAAAAAAAAAAAAAIA
AgABAAEAAAABAAEAAQD///3//P/8//7//v/9//3//////wAAAQD///3//P/8//7//v/+
//7//f/9//3//f/9//3//P/8//3//f/8//v//P/7//v/+//7//z//P/8//v/+//7//v/
/f/9//3//f/8//v/+//7//n/+v/6//n/+//7//v//P/8//z//P/8//z/+//6//r/+f/6
//r/+v/7//n/+f/5//n/+v/7//v/+v/6//z//P/8//z//P/8//z//P/6//r/+v/7//v/
+//7//v//P/8//z//P/7//v/+v/5//v/+v/6//r/+v/7//7//v////////8AAAEAAgAC
AAMAAwAEAAQAAwADAAMAAwACAAEAAQAAAP//AQACAAEAAgAEAAQABAADAAAAAAAAAAAA
/v/+////AAAAAAIAAgADAAQABAACAAEA///9//v/+v/4//j/+P/4//n/+v/7//z/+//6
//n/+P/6//v/+//7//v/+//7//v/9//2//j/+f/8/wIACAAQABgAJQA7AFcAdACLAKsA
0wDwAPQA5ADJAKcAgwBdADwAIgAVABMAFgAYABMADAAGAAIA/P/6//r/+v/6//z/+//7
//n/+f/6//r/+f/5//n/+f/4//j/9v/2//b/9v/3//f/9//4//j/+P/4//b/9v/2//b/
9v/4//n/+f/5//f/9v/2//b/9v/2//b/9//3//f/9//3//j/9//4//n/+P/6//j/9//3
//j/+f/5//f/9//2//b/9//3//f/9//5//j/+P/4//n/+f/4//j/+P/4//f/9//4//n/
+f/5//f/9//3//b/9v/2//f/9//2//b/9f/1//f/9//3//f/9//3//j/+P/3//f/9//2
//b/9v/1//X/9f/1//X/9f/1//X/8//z//P/8//z//L/7//v/+//7//w//D/8P/v//H/
8f/y//L/8v/y//L/8v/z//T/9v/4//j/+f/4//j/+//8//3//f/+////AAABAAAAAQAD
AAMABQAFAAUABQAFAAUABQAFAAUABgAGAAYABQAFAAUABAAGAAYABQAFAAQABAAEAAQA
AwADAAMAAgACAAIAAwADAAMAAwADAAMABAAEAAIAAgACAAMABAAEAAIAAgACAAMABgAG
AAYABgAFAAUABQAFAAUABQAFAAUABQAGAAcABwAHAAcABgAGAAcABwAHAAcABwAHAAgA
CAAJAAoACgAJAAcABwAHAAYACAAIAAgACAAKAAoACQAJAAkACQAIAAcACQAHAAYABgAI
AAgABwAHAAYABQAFAAUABwAFAAQABAAGAAYABgAGAAUABQAFAAUABQAFAAQABAADAAMA
AgABAAMAAwAEAAUABAAEAAMAAgADAAMAAwADAAMAAwADAAMABAADAAMAAwADAAQABAAD
AAMAAwADAAQAAgACAAIAAgADAAMAAwAEAAQABAADAAIAAwABAAEAAQABAAIAAwADAAIA
BAACAAIAAgACAAQABAAEAAQAAgACAAMAAwABAAEAAQAAAAEAAgADAAQAAwADAAMAAwAC
AAIAAgACAAMABgAGAAcACQAJAAoACwAKAAoACwALAAoACgAJAAkACQAJAAgACAALAAsA
CwAMAAoACAAIAAgACAAIAAcABgAEAAQABAACAAMABQAHAAgACQAIAAgACAAKAAgABwAF
AAUAAwACAAIAAAAAAAAAAAD+//7//v/+////AAABAAIAAQABAAEAAQD//wEA//8BAAIA
AgABAAIABgAMABIAGAAjADMATQBoAIEAmwC/AOAA7gDkAM8AsQCNAGkARgAsABsAFwAY
ABoAFwAQAAwACAACAP7//v/+//7/AAABAAEA//////7//v/9//3//P/7//n/+P/6//r/
+v/6//v/+//7//z//P/8//z/+v/8//z//P/8//r/+//7//v/+f/4//j/+P/4//j/+P/5
//n/+f/5//n/+//5//n/+f/4//r/+P/3//f/+P/5//n/9//3//b/9v/3//f/9//3//f/
9v/2//b/9//3//b/9v/4//j/9//3//X/9f/0//P/9f/1//X/9P/2//b/9//3//T/9P/z
//P/9f/1//X/9f/z//P/9P/0//X/9f/1//T/8//y//D/7//x//H/8f/x//D/7//s/+v/
7f/t/+3/7P/r/+v/6//r/+z/7P/s/+v/6f/p/+r/6v/s/+z/7P/s/+r/6v/r/+z/6//t
/+3/7v/x//L/8//z//b/9//4//n/+v/7//3//f/7//v/+//7//3//f/9//3//P/8//v/
+v/7//v/+//6//z//P/7//v/+v/6//r/+v/7//v/+//6//n/+P/4//f/+P/5//r/+//6
//r/+P/4//j/+f/6//r/+P/4//j/+f/4//j/+P/4//n/+f/5//n/+f/5//n/+f/5//r/
+//7//z//f/9//7//f/9//3//f/7//v//P/8//v//P/8//v/+//7//v/+v/4//j/+P/4
//n/+v/6//v//P/9//3//f/9//v/+v/6//z//P/7//v/+v/5//n/+f/7//n/+P/4//j/
+P/4//j/9//3//f/9//3//f/9v/2//j/+f/5//n/+v/5//n/+f/4//j/9//2//n/+f/5
//n/+P/3//b/9f/3//f/+P/5//f/+P/4//f/9f/1//X/9v/2//b/9v/2//P/8f/v/+7/
8f/0//b/+P/4//f/+P/5//b/9v/2//X/9v/2//b/9v/2//b/9P/0//T/9P/2//b/9//3
//n/+f/5//j/9v/2//b/9v/3//f/9//3//b/9v/2//b/+P/8//3////+//3//f/9////
AAACAAMAAgACAAEAAQABAAEAAAAAAAIAAwAEAAYAAwAAAP///v8AAAAA///+/wAAAAAA
AP7//v///wAAAAAEAAQABQAGAAQAAAD9//n/+v/5//n/+v/8//z//P/8//r/+v/6//r/
+P/4//j/+P/5//n/+f/5//v/+//7//n/+P/4//n//P8CAAoAEgAaACcAPwBdAHoAlQC5
AOMAAAH+AOoAywCnAIEAWQA0ABYACQALABIAFgAVABIACgACAP7//v/+//7//P/+//3/
/f/7//v/9//2//T/8//v/+3/6v/o/+r/6v/q/+r/6f/p/+n/6v/q/+r/6v/o/+r/6v/q
/+r/6v/r/+v/6//r/+r/6v/q/+v/7P/t/+//7f/t/+3/7f/r/+n/6f/p/+z/7v/s/+v/
6//s/+3/7f/r/+v/6v/q/+z/7f/u/+//7f/s/+z/7P/r/+v/6v/q/+r/6v/p/+n/7P/t
/+3/7f/t/+3/7f/s/+v/6v/q/+n/6//s/+z/7f/t/+3/7f/t/+v/6//s/+z/6//r/+v/
6v/s/+z/6//r/+v/6//r/+v/6//r/+n/6f/p/+n/6f/o/+f/5//n/+f/5v/m/+b/5f/m
/+f/6f/q/+r/6v/q/+r/6v/q/+v/7P/t/+//7//w//H/8v/z//P/9P/1//b/9//2//f/
+f/5//n/+f/5//n/+f/5//n/+f/3//j/+P/4//n/+f/5//j/+P/4//f/9//2//b/9v/2
//f/9//3//b/9P/0//X/9f/3//f/9//3//f/+P/3//j/9v/3//j/+P/4//j/+P/5//n/
+P/3//b/+f/5//n/+f/7//v/+//7//n/+v/7//v//f/9//z//P/9//3//f/9//3//f/+
//7///8AAAAA///9//3//f/8//7//v/+//7/AAAAAP///////////v/9/////f/8//z/
/v/+//3//f/9//3//v////3/+//6//r/+v/6//r/+v/7//v/+//7//3//f/8//z//f/9
//z/+//6//n/+f/5//n/+v/6//r/+//7//v/+//7//v/+//7//r/+f/5//n/+f/6//r/
+f/5//n/+f/6//r/+v/6//r//P/7//r/+v/7//z//P/8//v/+f/5//n/+f/6//v/+//6
//r/+v/6//r/+v/6//r/+v/6//r/+v/6//r/+P/5//n/+f/7//v/+v/6//j/+P/4//n/
+f/5//n/+P/4//j/+P/5//z//P/9//3///8AAAEAAgACAAMAAwAEAAQAAwADAAMAAwAC
AAIAAwABAAEAAgACAAIAAgACAAIAAgABAAAAAAAAAAAA/v/+////AAAAAAIAAgADAAQA
BAACAAEA///9//v/+v/6//r//P/8//z//P/6//r/+v/6//z//P/8//3/+//7//v/+//7
//v/+//8//r/+f/+/wYADgAUABoAJwA/AF8AfACVALkA4QD6APoA5gDHAKMAfQBXADYA
HgATABMAFgAYABEADAAIAAIA/P/8//z//v/+//z//f/9//v/+//6//r/+f/5//f/9//2
//b/9//4//n/+v/5//n/+f/6//j/+P/4//b/+P/4//j/+P/4//n/+f/5//f/9v/2//b/
+P/4//j/+f/3//f/9//3//n/9//3//f/9v/4//b/9f/1//b/9//3//f/9//2//b/9//3
//f/9//5//j/+P/4//f/9//2//b/9v/2//X/9f/2//f/9//3//f/9//3//b/9v/2//f/
9//2//b/9f/1//X/9f/1//X/9f/1//b/9v/1//X/9f/0//b/9v/1//X/8//z//P/8//z
//P/8f/x//H/8f/x//D/7//v/+//7//w//D/8P/v/+//7//w//D/8P/w//D/8P/y//L/
8//0//P/9f/1//b/9//4//n/+f/8//3//v////7///8BAAEAAQABAAEAAQABAAEAAQAB
AAEAAgACAAIAAQABAAEAAAAAAAAA/////wAAAAAAAAAAAQABAAEAAAD+//7/////////
////////AAAAAP7//v/+////AAAAAP7//v/+////AAAAAAAAAAABAAEAAQABAAEAAQAB
AAEAAQACAAMAAwADAAMAAgACAAMAAwADAAMAAwADAAQABAAFAAYABgAFAAYABwAIAAgA
BwAGAAUABAAEAAQAAwADAAQABQAFAAUABQADAAIAAgACAAIAAQABAAEAAQACAAMABQAD
AAIAAgACAAIAAgACAAEAAQABAAEAAQABAAAAAAABAAEAAAD//wAA/////////f/+//7/
/v///////////////////////v/9//3//f/9//7//v/9//3//f/9//7//v/+//7//v/+
//3//P/8//3//v/+//7//f/7//v/+//7//z//f/9//z//P/8//z//P/8//r/+v/6//r/
/P/8//z//f/7//v/+//7//z//P/8//z//P/9//3//f/9//z//P/8//v/+//9//z/////
////AAD//wAAAAABAAMABAAEAAMAAQABAAEAAAACAAMAAwADAAIAAgAAAAAAAAAAAAAA
///+//7//v/+//z//P/9//7//v8AAAAAAQACAAIAAAD///3/+//5//j/+P/4//j/+P/2
//b/9v/2//T/9P/0//T/9f/3//j/+f/4//f/9v/1//P/8v/0//f/+v8AAAgADgAWACUA
PQBZAHIAiwCtANMA5gDkANAAtQCPAGcAQQAkABAABwAHAAwAEAANAAgABAD+//b/8v/y
//L/9P/0//X/9f/z//P/8P/w/+//7//v/+//7v/u//D/8P/w//D/8//z//P/9P/y//L/
8v/w//D/8P/w//D/7v/v/+//7//x//D/8P/w/+7/7v/u/+//7//v/+//7//x/+//7//v
//D/8v/w/+//7//w//H/8f/v/+//7v/u/+//7//v/+//7f/s/+z/7P/t/+3/7P/s/+7/
7v/t/+3/7P/t/+3/7f/v/+//7//u/+3/7P/s/+v/6//s/+z/7f/t/+3/7f/t/+z/6//r
/+r/6//r/+v/6v/o/+j/5//n/+n/6f/p/+n/6f/p/+f/5//l/+X/5f/k/+X/5f/l/+X/
5P/k/+T/4//j/+P/5P/k/+L/4v/i/+L/5P/k/+X/5v/n/+n/6f/q/+3/7v/v/+//8P/x
//L/8//0//X/9//3//X/9f/1//X/8//z//P/8//1//b/9v/2//X/9f/1//T/8v/y//H/
8f/z//T/9f/2//X/9f/1//T/8//y//L/8f/y//P/9P/1//T/9P/y//L/8P/x//L/8v/y
//L/8v/z//b/9v/2//b/9f/1//X/9f/z//P/8//z//X/9v/3//f/+f/5//j/+P/5//n/
+f/5//f/9//4//j/9//4//j/9//4//n/+v/6//r/+v/6//r/+v/6//n/+f/5//n/+P/3
//n/9//2//b/+P/4//f/9//3//f/+P/5//n/9//2//b/9//4//n/+v/6//n/+P/3//b/
9f/z//L/9P/1//X/9f/1//X/9v/3//b/9v/1//T/9f/1//X/9f/z//P/8//z//X/9f/2
//f/9f/2//b/9f/1//X/9f/2//j/+P/4//j/9//1//P/8v/0//b/9//4//f/9f/1//X/
8//0//X/9f/6//r/+f/4//f/9v/0//X/9f/1//X/9f/0//T/9P/0//T/9f/3//f/9//2
//b/9v/2//f/+v/6//v/+//9//7///8AAAAAAQABAAIAAgABAAEAAQABAAAAAAABAAAA
//////7//f/+////AAAAAP///v/+//7//v/8//z//f/+//7/AAD+////AAAAAAAA///9
//v/9//2//b/9v/4//j/+P/4//j/+P/4//j/+P/4//j/+f/7//v/+//7//n/+f/3//b/
9v/3//z/BAAKABAAGgArAEEAXwB8AJkAuwDlAAAB/gDoAMkApQB9AFUAMAAUAAsADwAU
ABQAEwAOAAgAAAD8//r//P/6//r//P/9//3/+//7//j/+P/3//f/9//3//b/9v/4//j/
+P/4//n/+f/5//r/+v/6//r/+P/4//j/+P/4//j/+f/5//n/+f/4//j/+P/4//j/+P/5
//n/+f/5//n/+//5//n/+f/4//r/+P/3//f/+P/5//n/+f/5//j/+P/5//n/+f/5//v/
+v/6//r/+f/5//j/+P/6//r/+f/5//j/+f/5//n/+f/5//n/+P/6//r/+//7//z//P/7
//v/+f/5//n/+f/5//n/+v/6//n/+f/5//j/+v/6//n/+f/5//n/+f/5//n/+f/3//f/
9//3//f/9v/3//f/9//3//b/9v/2//X/9f/1//b/9v/4//j/+P/4//j/+P/5//r/+f/7
//v//P///wAAAQABAAAAAQACAAMABAAFAAcABwAJAAkACQAJAAcABwAHAAcABQAGAAYA
BgAFAAUABQAEAAQABAADAAMABAAEAAQABAADAAMAAwACAAQABAAFAAUABAADAAIAAQAB
AAIAAQACAAIAAwAEAAQABAAEAAQABQAEAAQABAAEAAUABQAFAAUABwAHAAcABwAHAAgA
CQAJAAkACQAIAAgACQAJAAkACQAJAAkACgAKAAsADAAMAAsACwALAAsACgAKAAoACgAK
AAoACgAJAAkACAAJAAkACQALAAkACAAIAAoACgAJAAkABwAHAAgACQAJAAcABgAGAAYA
BgAGAAYABQAFAAUABQAHAAcABgAGAAUABQAEAAMAAwADAAQABQADAAQABAAEAAMAAwAD
AAMAAwADAAMAAwAEAAMAAwADAAUABgAGAAUAAwADAAMABAADAAIAAQAAAAMAAwADAAQA
BAAEAAMAAgADAAEAAQABAAEAAgADAAMABAAEAAQABAAEAAQAAgACAAIAAgACAAIAAgAD
AAMAAwADAAMAAgACAAIAAgAEAAUABQAFAAMAAgACAAIAAgADAAYABgAHAAcABwAIAAkA
CgAKAAsACwAMAAwACwALAAsACwAKAAoACwALAAsADAAMAAoACgAKAAoACgAJAAoACgAK
AAoABgAGAAcACAAIAAoACgALAAwADAAKAAkABwAFAAMAAgAEAAQABAAEAAIAAgACAAIA
BAAEAAQABAAEAAUABQAFAAUABQAFAAUABQAEAAIAAQAGAAoAEgAYACAAKwA/AFsAdgCR
AK8A0wDyAP4A9ADbALsAmQBxAEwAMAAfABkAHAAgAB0AFgASAAwABgACAAQABAACAAQA
AwADAAEAAQACAAIAAQABAAEAAQAAAAAAAgACAAIAAgABAAEAAQACAAIAAgACAAAAAAAA
AAAAAAAAAAEAAQABAAEAAAAAAAAAAAAAAAAAAQADAAMAAwADAAEA////////AAACAAAA
//8BAAIAAwADAAEAAQAAAAAAAQABAAEAAQD///7//v/+/wEAAQAAAAAAAAAAAP/////+
//////////////////7//v/+//////8AAAAA/////////////////////wAAAAD/////
///+//z//P/7//v/+//7//v/+//9//3/+//7//n/+f/5//j/9//3//f/9//6//r/+v/5
//f/9//4//j/+P/4//j/+P/4//j/+f/6//v//f/9//7///8AAAEAAQACAAMABAAFAAYA
BwAJAAkACwALAAsACwANAA0ADQANAAsADAAMAAwACwALAAsACgAMAAwACwALAAoACgAK
AAoACwALAAsACgAIAAgACQAJAAkACQAJAAkACgAKAAgACAAIAAkACgAKAAoACgAKAAsA
CgAKAAoACgALAAsACwALAAsACwALAAsACwAMAA0ADQAPAA8ADgAOAA4ADQAMAAsADQAN
AA4ADgANAA4ADgANAA0ADQANAAwADgAOAA4ADgAMAAwACwALAA4ADwAPAA8ADQALAAoA
CgAMAAwACwALAAsACwAMAA0ACwAJAAgACAAIAAgACAAIAAsACwALAAsACQAJAAgACAAJ
AAkACAAHAAYABQAFAAUABwAIAAgACAAHAAcABwAHAAcABwAHAAcACAAHAAcABwAHAAgA
CAAHAAcABwAHAAgABgAGAAYABgAGAAUABAAEAAUABgAGAAYABQADAAMAAwAFAAYABwAH
AAgACAAGAAYABgAGAAQABAAEAAQABAAEAAQABAAEAAQABAAEAAYABgAGAAYABgAGAAYA
BgAEAAQABAAEAAQABAAEAAQABQAGAAcACAAJAAoACwAMAA4ADgAOAA4ADAAMAAwADAAK
AAoACgAKAAgACAAIAAgACAAIAAgACAAKAAoACgAKAAgACAAIAAgACgAKAAoACgAKAAoA
CgAKAAkACAAHAAYAAwACAAEAAAACAAIAAgACAAMABAAFAAYABQAEAAMAAgADAAQABQAG
AAUABAADAAIABwAKAA0AEAAZACIAKwA0AE0AZgB/AJgArQDCANcA7ADRALYAmwCAAGkA
VAA/AA==
         </WaveFormData>
      </LeadData>
      <LeadData>
         <LeadByteCountTotal>10000</LeadByteCountTotal>
         <LeadTimeOffset>0</LeadTimeOffset>
         <LeadSampleCountTotal>5000</LeadSampleCountTotal>
         <LeadAmplitudeUnitsPerBit>4.88</LeadAmplitudeUnitsPerBit>
         <LeadAmplitudeUnits>��V</LeadAmplitudeUnits>
         <LeadHighLimit>2147483647</LeadHighLimit>
         <LeadLowLimit>268435456</LeadLowLimit>
         <LeadID>V6</LeadID>
         <LeadOffsetFirstSample>0</LeadOffsetFirstSample>
         <FirstSampleBaseline>0</FirstSampleBaseline>
         <LeadSampleSize>2</LeadSampleSize>
         <LeadOff>FALSE</LeadOff>
         <BaselineSway>FALSE</BaselineSway>
         <ExcessiveACNoise>FALSE</ExcessiveACNoise>
         <MuscleNoise>FALSE</MuscleNoise>
         <LeadDataCRC32>4093075726</LeadDataCRC32>
         <WaveFormData>
+P/4//j/+P/6//r/+v/6//j/+P/4//j/+P/4//j/+P/6//r/+v/6//j/+P/4//j/+//8
//3//v/9//z/+//6//z//P/8//z//P/8//z//P/+//7//v/+/wAAAAAAAAAA/v/+//7/
/v///wAAAQACAAAAAAAAAAAAAAAAAAAAAAAAAAAAAAAAAP7//v/+//7/AAAAAAAAAAAA
AAAAAAAAAP7//v/+//7//v/+//7//v/8//z//P/8//z//P/8//z//v/+//7//v/8//z/
/P/8//z//P/8//z//P/8//z//P/8//z//P/8//z//P/8//z//P/8//z//P/8//z//P/8
//z//P/8//z/+v/6//r/+v/8//z//P/8//z//P/8//z/+v/6//r/+v/8//z//P/8//7/
/v/+//7//P/8//z//P/8//z//P/8//z//P/8//z/+v/6//r/+v/6//v//f////3//f/8
//z/+//7//z//P8AAAEAAgACAAAAAQABAAMAAwADAAMABAAEAAQABAAEAAMAAwADAAQA
BgAHAAcABQADAAMAAwADAAMAAgACAAIABAADAAIAAgAAAAEAAQACAAUABgAGAAUABAAC
AAEAAAD+//3//P/8//3//f/9//z/+v/7//v/+//7//v/+//7//3//f/9//3///////7/
+//5//n/+//+/wQACQAOABgAJAA3AE0AXQB1AJMAqgC0ALEApgCUAIAAaABQADsALQAl
ACUAJQAgABgAEwAKAAMAAAAAAP7//v/+/wAAAAD///7//f/8//z//P/+//z/+//7//z/
/P/8//z/+//7//v/+//9//3//f/9//7//v/+//7//P/8//z//P/8//z//P/8//z//P/9
//3//f/9//3//f/8//z//P/8//z//P/8//z//P/8//z/+//7//v/+//7//3//v/+//7/
/P/8//z//P/8//z//P/8//z//P/7//v/+//7//v//P/9//3//f/8//z//P/8//z/+v/6
//z//P/+//z//P/8//z//f/9//z//v/+//7//v/9//3//P/6//z//P/8//z/+f/5//r/
+v/6//n/+f/5//v/+//7//v//f/8//z//P/7//z//f/9//3//f/9//3//f/+////AAAA
AAIAAgACAAQABAAEAAQABQAHAAgACgALAAoACQAIAAoACgAKAAoADAAMAAwADAALAAoA
CgAKAAkACQAJAAoADAALAAoACAAKAAoACgAKAAoACgAKAAkACgAKAAoADAAKAAkACAAI
AAcABwAGAAUABgAGAAcACQALAAsACwALAAkACQAJAAkACQAKAAsACwALAAwADAALAAkA
CgALAAsADQANAA0ADQANAAwADAAMAA4ADgAOAA4ADgAOAA4ADQAMAAsACwALAAwADQAO
AA4ADAANAA0ADQAOAA0ADQANAAsACwAMAAwADAALAAsACwALAAoACgALAAsACwAKAAoA
CgAKAAoACwALAAoACgALAAkACQAIAAgACgAKAAoACQAJAAgACAAIAAgACAAIAAgACAAI
AAgACAAIAAgACAAHAAcABwAIAAkACAAHAAYABQAGAAYABgAHAAgACAAJAAoABwAHAAcA
BgAGAAcACAAIAAcABgAGAAYABgAHAAcACAAIAAgACAAIAAgACAAGAAYABgAGAAYABgAG
AAYACAAIAAgACAAGAAYABgAFAAUABgAHAAcABQAEAAQAAwAFAAYABgAIAAkACgAKAAoA
DQANAA8ADwAPAA8AEAAQAA4ADgAOAA0ADwAPABAAEAAPAA8ADQANAA8ADwAPAA8ADQAM
AAsACgALAAoACgAKAAsACwAMAA0ADgAOAA0ADAAKAAkACAAGAAMAAgACAAMABQAFAAQA
BAAFAAUABQAFAAMAAwADAAMAAwADAAMAAwADAAIAAQD/////BQAMABAAEwAaACIAMgBF
AFcAaQCDAJ8AsACyAKkAmACGAHAAWgBEADUALQAtAC8AKwAkAB4AFwAOAAcACAAGAAQA
BgAGAAUABAACAAAAAAAAAAEAAgACAAAA/////wAAAAAAAAAA//////////8BAAEAAQAB
AAAAAAAAAAAAAAAAAAAAAAAAAAAAAAAAAAAAAAABAAEA///////////8//z//P/8//3/
/v///wAAAAAAAAAA///9//3//f/9//z//P/7//r/+//8//3//v8AAAAAAAAAAP///v/8
//v/+f/5//n/+v/8//3//v/+//7//v/+//7//f/8//3//P/8//r/+v/6//r/+//7//r/
+//8//3//v/9//3//P/6//r/+v/6//r/+f/5//r/+v/4//f/9//3//n/+f/5//n/9//2
//b/9v/3//j/+f/5//n/+f/5//n/+f/6//v//P/8//7//v/+/wAAAAAAAAAAAAABAAEA
AgACAAIAAgACAAMABAAFAAYABAAEAAQABAAEAAQABQAGAAUAAwABAAAAAwADAAMAAgAA
AAAAAAAAAAEAAgADAAMAAgACAAIABAACAAEAAAAAAAMAAwACAAEAAQAAAAAAAQD/////
/////wEAAQABAAEAAQACAAMAAwABAAIAAgABAP//AAABAAEAAwADAAMAAwAEAAQABQAG
AAUABAADAAIAAQACAAMAAwADAAMABAAFAAMAAwADAAIAAAABAAEAAQAAAP///////wEA
AQACAAIAAgABAAEAAQADAAIAAgADAAEAAQAAAAAA///+//3//f////7//v/////////+
//7//P/8//z/+//9//z//P/8//7//v/+//7//v/+//7//v/+//7//v/9//v/+//8//3/
///////////+//7//v////7//P/7//r/+v/7//z//P/8//3//v/+/////v/+//7/+v/5
//f/9v/s/+7/7v/u/+7/7v/w//D/8P/w/+7/7v/u/+7/7f/t/+7/7//v/+//7v/u/+3/
7f/u/+7/8P/x//L/8v/y//P/8//1//f/9//3//j/+P/4//j/+P/1//X/9f/2//b/9//3
//X/9f/1//X/9f/1//T/9P/0//L/8f/w//D/8v/z//P/9P/1//b/9v/1//T/8v/x//D/
7v/t/+z/7P/t/+3/7f/s/+z/7f/t/+3/7f/t/+3/7f/t/+3/7f/t/+//7//s/+v/6f/r
/+3/9P/6//3/AAAGAA4AIQA3AEkAXwB9AJwArACrAKAAjgB6AGQASgAvAB0AFwAXABkA
GAASAAsAAgD7//T/8v/y//L/8v/y//L/8f/w//H/8P/w//D/8P/u/+3/7f/w//D/8P/w
/+//7//v/+//7f/t/+3/7f/s/+z/7P/s/+7/7v/u/+7/7v/u/+7/7v/w//D/8f/x/+//
7//v/+//7P/s/+z/7P/u/+7/7v/u/+7/7v/u/+3/7f/t/+3/7f/t/+7/7v/u/+7/7v/u
/+7/8P/w//D/8P/w//D/7//v/+//7//v//D/7//v/+//7v/u/+7/7v/u/+7/7v/w//D/
8v/w//D/8P/w//H/8f/w/+7/7v/u/+7/7v/v/+//7v/u/+7/7v/u/+3/7f/u/+7/8P/v
/+//7//v/+//7//v/+//7v/u/+7/7//w//H/8f/x//H/8f/x//P/9P/1//b/9P/2//b/
9v/4//j/+P/4//j/+f/5//r//P/8//z//P/6//r/+v/6//z//P/8//z/+//6//r/+v/7
//v/+//8//r/+f/4//b/9//4//n/+v/4//j/+P/3//j/+P/4//r/+f/5//n/+v/6//n/
9//1//b/9v/3//n/+f/5//n/+f/7//v/+//7//v//P/9//3/+//8//z/+//7//z//f/9
////////////AQAAAAAAAAD+//7//v/+//3//v//////AAD////////////////+//7/
////////AAD////////+//3//f/8//7//f/9//3////+//7////9//3//P/8//7//v/+
/////f/8//z//f/9//3//P/8//z//P/8//v//f/8//z//P/8//z//P/8//z//P/8//z/
/v/+//7//f/7//v//P/9//v/+//7//v//P/8//z//f/9//z//P/8//3//f/9//z/+//7
//v/+v/5//j/+P/4//r/+//7//z/+v/8//r/+v/6//r//P/8//z//P/6//r/+v/6//z/
/P/8//z//P/8//v/+//6//v/+//7//z//P/7//v//P/8//7///8AAAAAAAABAAEAAwAD
AAMAAwAEAAQABAAEAAQAAwADAAEAAgACAAMABQADAAMAAwAFAAUABQAEAAIAAgACAAEA
AgACAAIAAwABAAIAAwAEAAYABQAEAAIA///+//z/+//6//r/+//7//z//P/9/////v/9
//z/+//9//3//f/9//3//f/9//3/+v/7//v/+////wIABgALABAAFgAkADsATwBfAHUA
kwCqALAAqwCeAIwAeABkAE4AOQAtACkAKwAnACAAFgAPAAoAAwAAAAAAAAAAAAAAAAAA
AP///v////7//v/+//7//P/7//v/+v/6//r/+v/9//3//f/9//v/+//7//v/+v/6//r/
+v/8//z//P/8//r/+v/6//r//P/8//3//f/9//3//f/9//z//P/8//z//P/8//z//P/8
//z//P/7//v/+//7//v/+//8//z//P/8//z//P/8//z//P/8//z//P/8//v/+//9//3/
/f/+//7//f/8//r//P/8//z//P/6//r//P/8//z/+v/6//r//P/9//3//P/8//z//P/8
//z//f/9//z/+v/6//r/+v/5//n/+v/6//r/+f/5//n/9//3//f/9//5//j/+P/4//n/
+v/7//v/+//7//v/+//7//z//f/+//7/AAAAAAAABAAEAAQABAACAAMAAwAEAAYABgAG
AAYABgAGAAYABgAGAAYABgAGAAcABgAGAAYABQAFAAUABgAIAAcABgAEAAYABgAGAAYA
BAAEAAQAAwAAAAAAAAACAAUABQAFAAYABQAFAAQAAwAFAAQABAAFAAMAAwADAAMABQAF
AAUABQADAAQABQAFAAUABgAGAAUAAwAEAAUABQAFAAUABQAFAAcABgAGAAYABAAEAAQA
BAAFAAYABwAHAAYABQAFAAUABQAFAAUABAAEAAUABQAFAAQAAwADAAMAAwADAAQABAAG
AAUABQAFAAMAAgACAAMABQAFAAQABAAEAAQABAAFAAMAAgACAAMAAwADAAIAAgACAAIA
AgABAAMAAgACAAIAAgACAAIAAgACAAIAAgACAAQABAAEAAMAAQABAAIAAwABAAEAAQAB
AAAAAAAAAAEAAQAAAAAAAAAAAAEAAgACAAAAAQACAAIAAQAAAAAAAAAAAAEAAQACAAIA
AgACAAIAAgACAAIAAgACAAIAAgACAAIAAgAAAAAAAAAAAAIAAQABAAIAAQABAAEAAAAA
AP////8AAAAAAgADAAQABgAGAAcABwAHAAcABwAHAAgACAAIAAgACAAHAAcABwAIAAgA
CQAJAAcABwAHAAcABwAHAAYABgAGAAYABQAEAAYABgAHAAcABwAHAAcABgAGAAYABQAF
AAQAAgABAAAA/v/////////+//7//////wEAAQABAAEAAQABAAEAAQD///////8AAP//
///9//3/AgAIAAkADAASAB4ALwBDAFUAZwCDAJwAqACpAJwAjAB8AGgAUgA/ADEAKQAn
ACcAIgAaABMADgAFAAAAAAAAAP7/AAAAAAAA///+//3//P/8//z//P/6//n/+f/6//r/
+v/6//v/+//7//v/+//7//v/+//6//r/+v/6//r/+v/6//r/+P/4//j/+P/4//j/+f/5
//n/+f/5//n/+v/6//r/+v/6//r/+v/6//j/+P/4//f/+f/5//n/+f/3//j/+P/4//j/
+P/4//j/9v/2//b/9v/3//j/+P/5//j/9//2//b/9//3//f/9v/3//j/+f/6//f/9v/3
//b/+P/2//b/9v/0//X/9f/0//f/+P/5//r/9//3//b/9P/2//b/9v/2//P/8//0//T/
9P/z//P/8//z//P/8//z//X/9P/0//T/8//0//X/9f/3//f/9//3//X/9v/3//j/9v/4
//j/+P/6//r/+v/6//v//f/+/wAAAAAAAAAAAAAAAAAAAAAAAAIAAgACAAIA///+//7/
/v/9//3//f/+/wAA///+//z//P/8//z//P/+//7//v/9//v/+v/5//r//f/9//3//v/9
//3//P/7//v/+v/6//v/+//7//v/+//7//v/+//7//v//P/9//3/+//8//z/+//7//z/
/f/9//7///8AAAEAAQAAAAAAAAD///7//f/8//3//v///////v/9//3//f/7//v/+//6
//z//f/9//3//f/9//7////9//3//v/+//7//f/9//3/+//6//r/+//7//v/+v/6//r/
+v/6//v/+//6//r/+//5//n/+P/4//n/+v/7//v/+//6//r/+v/4//j/+P/4//r/+v/6
//r/+f/4//f/9f/2//f/+f/7//n/+f/5//n/9v/2//b/9//5//j/+P/4//b/9f/0//L/
9f/3//n/+v/6//r/+//8//n/+f/4//j/9v/2//b/9v/2//b/9P/0//T/9P/2//b/9v/2
//j/+P/4//j/9v/1//X/9v/3//f/9//2//T/8//z//T/9//6//z//v/9//z//P/7//3/
/f/9//3//f/8//v/+v/8//v/+//7//3//v8AAAEA/v/9//z/+//7//v/+v/6//z//P/7
//r/+v/6//v/+//8//3//v/+//r/+P/1//P/9f/0//T/9P/0//X/9f/1//T/9P/1//X/
8//z//P/8//1//X/9f/1//X/9//3//b/8//z//P/9f/6//7/AwAIABAAIAAzAEkAWwBz
AJUArACuAKcAmACEAG4AWAA+ACUAFwAXAB0AHQAYABIACQAAAPv/+v/6//j/+P/4//b/
9v/1//T/8//y//L/8v/0//L/8f/x//D/8P/w//D/8f/x//H/8f/v/+//7//v//D/8P/w
//D/8P/w//D/8P/w//D/8P/w//L/8v/z//P/8//z//P/8//w//D/8P/w//L/8v/y//L/
8v/y//L/8f/v/+//7//v//H/8v/y//L/8P/w//D/8P/w//D/8P/w//D/8P/v/+//8f/x
//H/8v/z//P/8//y//D/8P/w//D/8v/y//T/9P/y//D/8P/w//L/8//z//L/8P/w//D/
8P/y//P/8//y//L/8v/y//L/8f/x//L/8v/y//H/8f/x//H/8f/x//H/8f/w//D/8P/x
//L/8//z//P/8//z//P/8//0//X/9v/2//j/+P/4//r/+v/6//r/+v/7//v//P/+//7/
/v/+//7//v/+//7//v/+//7//v/9//z//P/8//3//f/9//7//P/7//r/+P/4//j/+P/4
//r/+v/6//n/+P/4//j/+v/7//v/+//8//3//f/8//v/+//6//r/+//7//v/+//7//v/
+//7//v/+//8//3//f///wAAAAD/////AAABAAEAAQABAAEAAQABAAAAAAAAAAIAAgAC
AAIAAQACAAMAAwACAAEAAQABAAMAAwADAAIAAgADAAMAAwACAAEAAQABAAEAAQACAAIA
AAD///////8AAAAAAQADAAEAAQAAAAAA/v/+//7///////7//v/////////+//7//v/+
//7//f////7//v/+//7//v/+//7/AAAAAAAAAAAAAAAAAAD///3//f/+/////f/9//3/
/f/+//7//v////3//P/8//z//P/9//7//v/+////AAAAAP///v/+//7//P/9//3//v/+
//7//v/+//7//v/+//7//v/+//7//v/+//7//v/+//7//v/+//7//v/+//3//f/+////
//////7//v/9//3//v/+/wAAAQACAAIABAAFAAUABwAFAAUABQAGAAYABgAGAAYABwAH
AAcACAAGAAcABwAFAAcABwAHAAcABQAEAAQABAAGAAUABAAEAAIAAwADAAQABQAGAAYA
BQAEAAIAAQAAAP7//f/8//z//f/9//3//P/+//////////3//f/9//3//f/9//3//f/9
//3//v/9//3/+////wYACgANABAAGAAoAD0AUwBlAH8AnwCyALYArQCeAIwAdgBeAEgA
NQArACkAKQAlAB4AGAARAAoAAwACAAIAAgACAAAAAgACAAEAAAD9//z//P/8//z/+v/5
//n//P/8//z//P/9//3//f/9//v/+//7//v/+v/6//r/+v/6//r/+v/6//j/+P/4//j/
+v/6//v/+//7//v/+//7//r/+v/6//r/+P/4//j/+P/6//r/+v/5//n/+f/5//n/+f/6
//r/+v/6//r/+v/6//j/+P/4//j/+P/4//f/9//3//f/9//4//n/+f/5//j/+P/4//j/
+P/2//b/+P/4//j/9v/2//b/9v/3//f/9v/2//b/9v/2//j/+f/5//j/9v/2//b/9v/1
//X/9v/2//b/9f/1//X/9f/1//X/9f/1//T/9P/0//P/9P/1//X/8//z//P/8//1//b/
9//4//j/+v/6//r//P/8//z//P/+//////8AAAIAAgACAAIAAgACAAIAAgAAAAAAAAAA
AAAAAAABAAIAAgABAAAAAAAAAP///v/8//3//v///wAAAAAAAAAA///8//z//P/+//3/
/f/9//7///////7//f////7//v////3//f/9//3//////////////wAAAQABAP//AAAA
AP////8AAAEAAQABAAEAAQABAAMAAgACAAIAAAAAAAAAAAABAAIAAwADAAQAAwADAAMA
AQABAAEAAAAAAAEAAQABAAIAAQABAAEAAQABAAIAAgAAAP///////wEAAAAAAAEAAwAD
AAIAAgAAAAAAAAABAP///v/+////AQABAAAAAAD+//7//v/9/////v/+//7//P/8//z/
/P/9//7///8AAP7//v/+//3/+//7//z//f/9//3//f/9//z//P/8//3//f/8//z//P/9
//3//f/8//r/+//8//z/+//6//r/+v/6//v/+//8//r//P/8//z//P/8//r/+v/6//r/
+v/6//r/+v/6//r/+v/6//z//P/7//v/+v/7//v/+//6//r/+f/5//j/+P/6//v//v/+
//7////9/////////wEAAgACAAIAAAAAAP////8BAAIAAgADAAMAAQABAAEAAQABAAEA
AAD+//7//v/9//r/+v/6//v//f/+////AAACAAEAAAD+//v/+v/4//f/9v/2//f/9//3
//b/9v/3//X/9f/1//X/9v/3//j/+f/3//f/9//3//b/9f/z//X/+f/+/wQABwAKABQA
JAA5AEkAWQBzAJEAogCkAJ0AjgB6AGIATAA4ACkAHwAdAB8AHwAYABAACwAEAPv/9P/0
//b/9v/4//j/+P/3//b/8//y//L/8v/0//L/8f/x//L/8v/y//L/8//z//P/8//z//P/
8//z//D/8P/w//D/8v/y//L/8v/0//T/9P/0//P/8v/y//H/8//z//P/8//y//L/8v/y
//T/9P/0//T/9P/0//T/8//y//H/8P/v//H/8v/y//L/8P/w//D/8P/w//D/8P/w//D/
8P/v/+//8f/x//H/8v/z//P/8//y//D/8P/w//D/8v/y//T/9P/0//L/8v/y/+//7//u
/+z/7f/u/+//8P/u/+//7//u//D/8P/w//D/7//v//D/8P/u/+3/7f/t/+3/7f/t/+3/
7f/s/+z/7P/r/+z/7f/t/+//7//v/+//7f/u/+//8P/w//L/8v/y//b/9v/2//b/9v/3
//f/+P/6//r/+v/6//r/+v/6//r/+P/4//j/+P/4//j/+f/6//r/+f/4//j/9v/1//T/
8v/0//b/+P/6//j/+P/4//f/9P/0//T/9v/3//f/9//4//f/9//2//X/9f/0//T/9f/1
//X/9f/1//b/9//4//n/9//4//n/+f/4//j/9//1//f/+P/5//n/+f/5//n/+f/7//r/
+v/6//j/+P/4//j/9//4//n/+f/6//n/+f/5//n/+f/5//j/9v/3//f/9//4//f/9//3
//X/9f/2//b/9v/1//X/9f/1//T/9P/1//f/9//2//b/9v/2//b/9//3//b/9v/3//T/
8//x//D/8f/y//P/8//0//T/9f/2//X/9P/z//L/9P/0//T/9P/z//L/8f/v//L/8//1
//f/9v/1//T/8//y//L/8v/z//X/9P/0//T/8v/x//D/7v/v//H/8//0//X/9P/0//T/
8//z//L/8v/2//j/9//2//X/9P/y//L/8v/y//L/8v/y//L/8f/x//L/8//z//P/8v/y
//P/8//0//T/9P/1//b/9v/2//f/9//5//v/+//7//z//P/8//z//P/7//v/+//8//v/
+//6//f/+P/5//r/+//7//r/+v/6//j/9//2//b/+P/5//n/+v/5//r/+v/5//j/9v/1
//T/8P/v/+7/7v/x//H/8f/w//D/8f/x//H/7//v/+//7//x//H/8f/x//P/8//w/+3/
7f/v//P/+P/8////BgAOAB4AMwBHAFsAcwCVAKoArgClAJYAggBqAFIAOgAlABsAGwAd
ABsAFgAQAAUA/P/3//b/9v/0//T/9P/2//b/9f/0//H/8P/w//D/8v/w/+//7//u/+7/
7v/u/+//7//v/+//7//v/+//7//u/+7/7v/u/+7/7v/u/+7/8P/w//D/8P/u/+7/7//v
/+//7//v/+//8P/w//D/8P/u/+7/7v/u//D/8P/w/+//8f/x//H/8f/x//L/8v/y//L/
8v/y//L/8P/w//D/8P/y//L/8f/x//H/8f/x//L/8f/x//H/8P/y//L/8v/y//L/8v/0
//T/9P/y//L/8v/y//P/8//y//L/8v/y//L/8v/z//P/8v/y//L/8v/y//P/8//0//T/
9P/z//P/8//z//P/8//z//H/8P/w//D/8f/y//P/8//1//X/9f/1//X/9v/3//j/9v/4
//j/+P/6//r/+v/6//z//f/9//7//v/+//7//v8AAAAAAAAAAP7//v/+//7//f/8//z/
/P/7//v/+//8//z/+//6//j/+v/6//r/+v/6//r/+v/5//r/+v/6//z//P/7//r/+v/7
//v/+v/5//v/+v/6//v/+//7//v/+//9//3//f/9//v//P/9//3///8AAAAA///+//7/
/v/9///////////////+//7//v8AAAAAAAAAAP//AAABAAEAAgABAAEAAQD////////+
//7/////////AAD/////////////AAAAAAIAAQABAAEA///+//7//////////v/+//z/
/P/8//3////+//7///8BAAEAAAAAAAEAAgADAAMABQAEAAQABAAEAAQABAAEAAQABAAE
AAQABAAEAAQAAwABAAEAAgADAAQABQAGAAcABAAEAAQABQADAAIAAgACAAIAAwAEAAQA
BAAFAAYABgAFAAQABAAEAAQABQAFAAYABgAGAAYABgAGAAYABAAEAAQABAAEAAQABAAE
AAQABAAEAAQABAAEAAMAAwAGAAcABwAHAAYABgAFAAUABAAEAAYABwAKAAoACgALAAsA
DQANAA0ADQAOAA4ADgAOAA4ADQANAA0ADgAOAA8ADwANAA0ADQANAA0ADQAMAAwADAAM
AAsACgAKAAoACwAJAAoACwAMAA0ADQANAAwACQAIAAYABQAGAAYABwAHAAcABgAGAAcA
BQAFAAUABQAHAAcABwAHAAcABwAHAAcACAAHAAUABQAHAAwAEAAVABgAIAAsAD8AUwBl
AHkAlQCwALoAuQCwAJ4AigB0AF4ASQA5ADEAMQAxACwAIgAbABYADQAKAAoACAAIAAoA
CgAKAAkACAAHAAYABgAGAAgABgAFAAUABgAGAAYABgAFAAUABQAFAAUABQAFAAUABAAE
AAQABAAEAAQABAAEAAQABAAEAAQABAAEAAUABQAHAAcABwAHAAQABAAEAAQABAAEAAQA
BAAGAAYABgAFAAMAAwADAAMABQAGAAYABgAFAAQAAwACAAQABAAEAAQABgAGAAUABQAD
AAMAAwAEAAUABQAFAAQABAAEAAQABAACAAIABAAEAAYABAAEAAQABAAFAAUABAAEAAQA
BAAEAAIAAwADAAIAAgACAAIAAgABAAEAAgACAAIAAQABAAEAAQABAAEAAQADAAIAAgAC
AAEAAgADAAMAAwADAAMAAwADAAQABQAGAAYACAAIAAgACgAKAAoACgAKAAsACwAMAA4A
DgAOAA4ADgAOAA4ADgAPABAAEQASAA8ADgAOAA4ADQANAA0ADgAQAA8ADgAMAA4ADgAO
AA4ADgAOAA4ADQAKAAoACgAMAAsACwALAAwADwAPAA4ADQANAAwADAANAA0ADQANAA0A
DQANAA0ADQANAA4ADwAPAA0ADgAOAA0ADQAOAA8ADwARABEAEQARAA8ADgAOAA4AEAAQ
ABAAEAAPABAAEQARABIAEQARABEAEQARABEAEAAOAA8ADwAPAA8ADwAQABEAEAAPAA8A
DgAOAA0ADQANAA8ADgAOAA8ADgANAAsACgAMAAwADAANAA8ADgAOAA8ADQANAAwADAAM
AAwADAALAAkACAAIAAgACgAKAAoACgAKAAoACgAKAAoACgAKAAkACQAJAAoACwALAAsA
CwALAAoACgAKAAsACwAKAAoACgAJAAkACQAIAAgACQAKAAoACQAIAAgACAAIAAkACQAK
AAoACgAIAAgACAAIAAYABgAGAAYACAAIAAgACAAIAAgACAAIAAoACgAKAAoACgAKAAoA
CgAIAAgACAAIAAgACAAIAAgACQAKAAsADAANAA4ADwAQABAAEAAQABAAEAAQABAAEAAO
AA4ADgAOAAwADAAMAAwADgAOAA4ADgAQABAAEAAQAA4ADgAOAA4ADgAOAA4ADgAQABAA
EAAQAA8ADgANAAwACgAIAAYABAAGAAYABgAGAAcACAAJAAoACQAIAAcABgAHAAgACQAK
AAkACAAHAAYACgAMAA4AEAAXABwAIQAmADkASgBbAGwAfQCOAJ8AsAChAJQAhwB6AGsA
XgBRAA==
         </WaveFormData>
      </LeadData>
   </Waveform>
</RestingECG>
