# Supplementary material for: Detection of Left Atrial Enlargement Using a Convolutional Neural Network-Enabled Electrocardiogram
Source: Front Cardiovasc Med. 2020 Dec 17;7:609976. doi: 10.3389/fcvm.2020.609976 (PMC7773668; doi:10.3389/fcvm.2020.609976)
Supplement: Supplementary file 4 [file Data_Sheet_4.ZIP › normal3/1802031904_1320_0000000Z.XML]

<?xml version="1.0" encoding="Windows-1252"?>
<!DOCTYPE RestingECG SYSTEM "restecg.dtd">
<RestingECG>
   <PatientDemographics>
      <PatientID>1802031904</PatientID>
      <PatientAge>72</PatientAge>
      <AgeUnits>Years</AgeUnits>
      <Gender>Male</Gender>
      <PatientLastName>liangyequan</PatientLastName>
   </PatientDemographics>
   <TestDemographics>
      <DataType>Resting</DataType>
      <Site>1</Site>
      <AcquisitionDevice>MAC55</AcquisitionDevice>
      <Status>Unconfirmed</Status>
      <Priority>Normal</Priority>
      <AcquisitionTime>11:01:23</AcquisitionTime>
      <AcquisitionDate>08-05-2016</AcquisitionDate>
      <CartNumber>1</CartNumber>
      <AcquisitionSoftwareVersion>009C</AcquisitionSoftwareVersion>
      <XMLSourceVersion>MAC5000 v1.0</XMLSourceVersion>
   </TestDemographics>
   <RestingECGMeasurements>
      <VentricularRate>78</VentricularRate>
      <AtrialRate>78</AtrialRate>
      <PRInterval>184</PRInterval>
      <QRSDuration>82</QRSDuration>
      <QTInterval>376</QTInterval>
      <QTCorrected>428</QTCorrected>
      <PAxis>48</PAxis>
      <RAxis>50</RAxis>
      <TAxis>54</TAxis>
      <QRSCount>12</QRSCount>
      <QOnset>218</QOnset>
      <QOffset>259</QOffset>
      <POnset>126</POnset>
      <POffset>162</POffset>
      <TOffset>406</TOffset>
      <ECGSampleBase>500</ECGSampleBase>
      <ECGSampleExponent>0</ECGSampleExponent>
   </RestingECGMeasurements>
   <Diagnosis>
      <Modality>Resting</Modality>
         <StatementCount>2</StatementCount>
         <LabelText>12SL ��ϳ���</LabelText>
      <DiagnosisStatement>
         <StmtFlag>ENDSLINE</StmtFlag>
         <StmtText>�������</StmtText>
      </DiagnosisStatement>
      <DiagnosisStatement>
         <StmtFlag>ENDSLINE</StmtFlag>
         <StmtText>���� ECG</StmtText>
      </DiagnosisStatement>
   </Diagnosis>
   <Waveform>
      <WaveformType>Rhythm</WaveformType>
      <WaveformStartTime>0</WaveformStartTime>
      <NumberofLeads>8</NumberofLeads>
      <SampleType>CONTINUOUS_SAMPLES</SampleType>
      <SampleBase>500</SampleBase>
      <SampleExponent>0</SampleExponent>
      <HighPassFilter>16</HighPassFilter>
      <LowPassFilter>150</LowPassFilter>
      <ACFilter>NONE</ACFilter>
      <LeadData>
         <LeadByteCountTotal>10000</LeadByteCountTotal>
         <LeadTimeOffset>0</LeadTimeOffset>
         <LeadSampleCountTotal>5000</LeadSampleCountTotal>
         <LeadAmplitudeUnitsPerBit>4.88</LeadAmplitudeUnitsPerBit>
         <LeadAmplitudeUnits>��V</LeadAmplitudeUnits>
         <LeadHighLimit>2147483647</LeadHighLimit>
         <LeadLowLimit>268435456</LeadLowLimit>
         <LeadID>I</LeadID>
         <LeadOffsetFirstSample>0</LeadOffsetFirstSample>
         <FirstSampleBaseline>0</FirstSampleBaseline>
         <LeadSampleSize>2</LeadSampleSize>
         <LeadOff>FALSE</LeadOff>
         <BaselineSway>FALSE</BaselineSway>
         <ExcessiveACNoise>FALSE</ExcessiveACNoise>
         <MuscleNoise>FALSE</MuscleNoise>
         <LeadDataCRC32>385090376</LeadDataCRC32>
         <WaveFormData>
+P/4//j/+P/5//r/+//8//z//P/8//z/+v/6//r/+v/6//r/+v/6//z//P/8//z//P/8
//z//P/9//7///8AAAAAAAAAAAAAAQACAAMABAAEAAQABAAEAAYABgAGAAYABwAIAAkA
CgAJAAgABwAGAAkADAAPABIAEgASABIAEgATABQAFQAWABYAFgAWABYAFgAWABYAFgAX
ABgAGQAaABgAGAAYABgAFQAUABMAEgAQABAAEAAQAA4ADAAKAAgABwAGAAUABAABAAAA
///+//v/+v/5//j/+v/6//r/+v/4//j/+P/4//r/+v/6//r/+f/4//f/9v/2//b/9v/2
//j/+P/4//j/9v/2//b/9v/3//j/+f/6//n/+P/3//b/9v/2//b/9v/2//b/9v/2//b/
9v/2//b/+P/4//j/+P/2//b/9v/2//j/+P/4//j/9v/2//b/9v/2//b/9v/2//j/+P/4
//j/+P/4//j/+P/3//b/9f/0//b/9v/2//b/9v/2//b/9v/4//j/+P/4//b/9v/2//b/
9v/2//b/9v/4//j/+P/4//f/9v/1//T/9P/0//T/9P/2//b/9v/2//b/9v/2//b/9P/0
//T/9P/1//b/9//4//n/+v/7//z/+f/4//f/9v/5//r/+//8//3//f///wAAAgACAAQA
BQAJAAoADAAMAAgABQADAAEAAgABAAAA///8//j/9f/0//P/8//y//H/8//z//P/8//0
//T/9v/0//T/9P/0//T/8//y//D/7//x//L/8//0//L/8v/y//L/8v/w//D/8f/0//T/
9P/0//L/8v/y//L/8f/x//L/9P/0//P/8//y//L/9f/z//P/8f/v//H/9f/4//r/+v/8
/wMACwAPABMAHQAsAD4AUABoAIEAkQCYAJgAkQCFAHMAUAAcAO7/2P/R/8z/yf/L/8//
0//V/9j/3v/h/+X/6v/t//H/8P/w//L/8v/x//H/8f/y//L/8//z//b/9v/2//j/9//2
//X/9P/2//f/9//3//b/9//5//r/+v/5//j/9//5//r/+v/6//b/+P/4//j/+P/4//j/
+P/5//r/+v/6//r/+//7//v/+P/4//v/+//8//v/+//7//z//f/9//7/////////////
/wAAAAACAAIAAgACAAIABAAFAAUABQAGAAcACAAIAAkACgAKAAoACgALAAwADQAQABIA
EgASABIAEgAUABQAFQAWABYAFgAXABcAFwAXABcAFgAWABYAGAAZABkAGAAVABMAEgAR
ABAADgAOAAwACwAJAAgABQADAAMAAwADAP///v/9//v/+v/6//r/+f/5//n/+P/3//f/
+P/4//f/9//3//f/9v/4//j/+f/6//n/9//0//P/9f/2//n/+v/3//f/9//3//n/9//3
//f/9//3//f/9//1//X/9f/0//b/9//3//b/9v/2//b/9//3//f/9//3//f/9//3//f/
9f/1//b/9v/3//f/9//3//f/9//2//b/9v/2//b/9v/0//T/9P/1//X/9P/0//T/9P/0
//T/9f/1//X/9P/z//L/8//1//f/9//2//T/8//z//L/8v/y//P/9f/2//f/9f/1//X/
9f/z//P/8v/y//P/9P/0//T/8f/x//H/8//z//P/9v/4//f/9v/1//X/9//2//b/+v/5
//r/+P/4//j/+P/7//v//f/+/wAAAAACAAMABAAEAAUABAAEAAMAAwADAAEA///9//v/
+P/0//H/8P/y//P/8//z//L/8f/w/+//8P/w//L/8P/w//D/8P/w/+7/7v/t/+3/7//w
//H/8v/x//D/7//u//D/7v/u/+//8P/w//D/8P/v/+7/7f/s/+z/7f/v//L/8v/x//H/
8P/w//P/8f/x/+//7//x/+//7v/u//L/9v/5////BQAJABMAIgA2AEwAYgB7AI0AmACa
AJMAiQB5AFwAKADy/9T/zf/K/8f/wf/B/8f/y//O/9j/4f/j/+T/6f/r/+z/8P/y//D/
7//v/+//8v/y//P/8//z//L/8f/y//T/9P/0//T/9P/1//X/9f/1//X/9v/2//n/+f/5
//n/9v/2//X/9P/1//j/+f/6//j/+P/4//j/+//8//z//P/8//3//f/9//v/+v/8//v/
/P/7//v/+//6//v/+//8////////////AQACAAIABAACAAIAAgACAAYABwAHAAcABgAH
AAgACAALAAwADAAMAA4ADwAQABEAEAASABIAEgAUABQAFgAWABUAFgAWABYAFwAXABcA
FwAZABgAGAAYABYAFwAXABYAFQATABIAEQAOAAwADAAKAAsACQAIAAUABQAFAAUABQAC
AAAA/v/7//j/+P/4//f/+P/5//n/+f/5//r/+v/5//f/9//3//b/9v/2//f/+P/4//f/
9f/1//b/9v/4//j/9//3//f/9//5//f/9//3//n/+f/5//n/+P/3//b/9P/1//f/+P/4
//j/+P/4//n/+f/5//n/+f/3//f/9//3//j/+f/7//z/+//7//v/+//5//n/+P/4//n/
+v/7//z/+v/6//r/+//7//r/+v/6//r/+v/6//v/+v/5//f/9f/0//X/9//5//j/+P/3
//f/+f/4//j/+P/4//n/+f/5//j/9//2//X/9//3//b/9v/3//j/+P/4//n/+f/5//v/
+v/5//v//P/8//z//P/6//r/+v/6//7///8CAAQAAQAAAAEAAQAGAAgACwAMAAoABwAF
AAMAAwABAP///f/6//b/8//y//T/9f/1//X/8//z//P/8//0//T/9v/0//T/9P/0//T/
8//y//D/7//x//L/8//0//L/8v/y//L/8v/w//D/8f/0//T/9P/0//T/9P/0//T/8//z
//T/9v/2//X/9f/0//T/9//1//X/9f/3//X/8//2//r/+v/8/wUADQARABkAKQA4AEYA
WABuAIMAjQCSAIoAewBpAE0AGgDo/87/yP/H/8j/xf/D/8f/zf/V/9z/4P/h/+X/7v/x
//H/8v/0//T/9P/z//P/8//1//b/+P/5//n/+P/3//j/+P/4//j/+P/6//v/+//7//j/
9//3//b/9//3//f/9//4//r/+//8//r//P/8//z//P/8//z//P/7//z//P/8//7/////
/////f/8//7//f/9//3//v///wIAAwADAAQAAwADAAMAAwABAAIAAgAEAAQABAAEAAQA
CAAJAAkACQAKAAsADAAMAAsADAAMAAwADgAPABAAEQASABQAFAAUABIAEgAUABQAFwAY
ABgAGAAYABcAFgAVABgAGAAZABoAGQAZABgAFgAVABMAEgARAA4ADAAMAAoACQAHAAYA
AwABAAEAAQABAAEAAAD///3/+f/4//f/9f/2//f/9//3//X/9v/2//X/9f/1//X/9P/0
//T/9f/2//j/9//1//X/9P/0//b/9v/3//f/9//3//f/9f/1//X/9f/1//X/9f/2//f/
+P/4//f/9//2//T/9v/2//b/9//3//f/9//3//T/8//y//H/8//1//j/+v/5//n/+f/5
//f/9//2//b/9P/0//T/9P/0//T/9P/1//b/9v/3//j/9v/2//b/9//1//X/9P/z//H/
8f/y//P/9P/0//P/8//1//T/9P/0//L/8//z//P/8//z//P/8//z//P/8v/y//P/9P/0
//T/9f/1//X/9//2//X/9//4//r/+P/4//j/+v/6//r/+v/7//v//f/+/wAAAAACAAMA
AwAEAAYABgADAAEAAAD//////f/7//n/9v/y/+//7v/w//H/8f/x//H/8f/x//H/7//u
/+//7P/u/+7/7v/u/+//8P/w//H/8P/w//D/8P/w//D/8P/w/+7/7P/s/+3/7//w//H/
8v/w//D/8P/w/+3/7f/u//D/8v/x//H/8P/w//P/8f/x//P/8//z//X/9v/0//T/+P8B
AAkADwAXACUANgBCAFYAcACBAI0AlACSAIcAewBhADIA/P/a/9D/y//I/8f/yf/N/9H/
1f/Y/9z/3//j/+r/6//t/+7/8P/w//D/7//v/+//8f/y//T/9f/0//L/8P/w//L/8v/y
//L/9P/1//X/9f/0//X/9//4//b/9f/0//P/9f/2//b/9v/0//b/9v/2//b/9v/2//b/
9f/2//b/9v/4//n/+f/5//j/+P/7//v/+v/5//n/+f/6//v/+//8//v/+//7//v//P/+
////AgAAAAAAAAAAAAAAAQABAAEAAgADAAQABAAHAAgACAAIAAoACwAMAA0ADgAQABAA
EAAQABAAEgASABMAFAAUABQAFQAVABUAFQAVABQAFAAUABYAFwAXABYAEwARABAADwAM
AAoACgAIAAUAAwACAP/////////////8//r/+P/1//f/+P/5//n/9//3//b/9f/3//j/
+P/3//X/9f/1//T/9P/0//X/9v/0//P/8f/x//P/9P/3//j/9v/1//T/8//0//P/9P/1
//X/9f/1//X/9f/1//X/9P/2//f/9//2//X/9P/z//P/9f/1//X/9f/z//P/8//z//X/
9f/2//b/8//z//P/8//1//X/9P/0//T/9P/0//T/8v/y//L/8//z//L/8v/y//L/8v/y
//P/8f/x//D/7//u/+//8f/z//L/8v/x//H/8v/y//P/9P/y//P/8//z//H/8f/x//H/
8//z//L/8v/y//L/8f/w/+3/7f/t/+//8f/x//T/9v/4//T/9P/1//b/9v/2//b/9v/3
//f/+f/6//v//P///wEAAQACAAQABAAFAAMAAgABAP///f/7//n/9v/y/+//7v/w//H/
8f/x//D/7//u/+3/6v/q/+z/6v/t/+7/7//w/+7/7v/t/+3/7P/s/+z/7P/t/+7/7//w
/+7/7P/s/+3/7v/u/+7/7v/w//D/8P/w/+//7//w//L/8P/v/+//7v/s/+//7f/t/+//
7//x//H/8v/w//D/9v/7/wMADQAXAB0AKgA+AFIAaAB7AIkAlACUAIsAgQBxAEYADADg
/9D/y//G/8P/w//H/83/0f/W/9r/4f/n/+r/7f/v/+7/7v/u/+z/6//r/+v/7f/u//D/
8f/w//D/8P/y//L/8v/y//L/8v/z//P/8//y//P/9f/2//X/9f/1//X/8//0//T/9P/0
//b/9v/2//j/+P/4//j/+P/4//f/9v/4//n/+f/5//f/9v/4//f/+P/3//f/9//6//v/
+//8//v/+//7//v/+//8//z//v/+//7//v/+/wEAAwAEAAUABgAHAAgACAAIAAgABwAG
AAoACwAMAA0ADgAQABAAEAAQABAAEgASABUAFgAWABYAFgAVABQAEwAUABQAFQAWABQA
FQAVABQAEQAPAA4ADQALAAoACwAKAAcABQAEAAEA///////////9//z/+//5//b/9v/2
//X/9//3//b/9f/1//b/9v/1//P/8//z//L/9P/0//X/9v/2//X/8//z//L/8v/0//T/
9f/1//X/9f/3//X/9f/1//b/9f/0//P/8//z//P/8v/z//X/9v/2//X/9P/z//P/9f/1
//X/9f/z//P/8//z//X/9f/2//b/8//z//P/8//x//H/8P/w//H/8v/z//T/8v/y//L/
8//z//L/8v/y//L/8v/y//P/9f/1//T/8//v/+//8P/x//L/8v/x//H/8f/w//D/8P/y
//P/8//z//b/9//4//n/9//3//b/9v/1//b/9v/2//X/9f/1//f/+f/5//z//v/6//r/
/P/8//z//P//////AQACAAIAAgAEAAUABgAGAAcABgAHAAUABAADAAEA///9//v/+v/2
//P/8v/y//P/8//z//P/8//z//P/9P/0//b/9P/y//L/8v/y//D/8P/v/+//8P/w//D/
8P/w//D/8P/w//L/8P/w//H/8P/w//D/8P/y//L/8v/y//H/8f/y//T/9f/1//b/9v/z
//X/8v/x//H/8f/z//f/9v/2//r/BAALAA0ADwAXACcAOABKAF4AdACHAJMAkgCKAIMA
cwBPABoA6P/Q/8r/xf/C/8H/wf/H/83/0f/a/+L/5f/p/+z/7f/v//L/9P/2//P/8f/w
/+//8v/y//P/8//0//T/9P/2//T/9P/0//T/8v/z//P/8//z//P/9P/0//f/9//3//f/
9//4//j/+P/4//r/+v/6//j/+P/4//j/+f/6//r/+v/8//3//f/9//z//P//////+//5
//j/9//5//v//P/+//3//f/9//3///8AAAAAAgAEAAQABAAEAAQABQAFAAUACAAJAAoA
CgAKAAoACQAIAAwADQAOAA8AEgAUABQAFAATABIAEwASABMAFAAUABQAFQAVABUAFQAV
ABQAFAAUABQAFQAVABQAFQATABIAEQANAAoACQAGAAcABQAEAAEA///////////9//z/
+//5//j/+P/4//f/+f/5//j/9//1//b/9v/1//X/9f/1//T/9v/2//f/+P/6//n/9//3
//f/9v/3//b/+P/5//r/+//4//X/9P/z//X/9f/1//X/9//3//f/9v/0//X/9f/0//X/
9v/3//n/+f/5//n/+f/3//f/9//3//f/9//4//j/9//3//f/9//5//n/+P/4//b/9v/2
//b/9P/0//T/9f/3//b/9v/2//b/9v/2//f/9f/1//T/8//0//X/9//5//n/+P/2//X/
9f/0//T/9P/0//X/9f/1//X/9f/1//X/9//3//b/9v/3//j/+P/4//3//P/8//z//P/8
//z/+//8//z//f/+/wEAAwADAAQABgAGAAQAAQD///3//f/9//3//f/7//b/8v/w//H/
8//0//X/9P/z//L/8f/x//L/9f/0//L/8v/y//L/8v/y//H/8f/0//T/9P/0//P/8v/x
//D/8f/w//H/8//y//L/8v/y//L/8v/y//L/8f/x//L/9P/y//H/8f/w//H/9f/0//X/
9f/1//X/8//0//j/+v/+////AQAJABMAHQAqADoATgBkAHkAhwCMAIwAgQBzAF8APAAI
AOD/0P/L/8j/yf/H/8f/y//T/9r/3v/h/+X/6v/v//H/8P/u//D/8f/x//L/8//0//T/
9f/1//b/9v/2//j/+P/4//j/+P/2//f/9//3//f/9//4//j/9//3//f/9//5//r/+v/6
//f/+P/3//b/+f/6//v//P/7//z//P/8//v/+//6//n/+v/6//3//f/8//v/+//7//z/
/f/9//7/AAABAAIAAwACAAIAAQACAAIAAgACAAIABgAHAAcABwAHAAcABwAGAAkACgAK
AAoACgALAAwADQAQABIAEgASABIAEgAUABQAFwAYABgAGAAZABkAGQAZABcAFgAWABYA
FgAXABcAFgAUABEADwANAAsACgALAAoACwAJAAgABQABAAEAAQABAP///v/9//v//P/8
//z/+//5//n/+P/3//n/+v/6//n/9v/1//T/8v/z//T/9v/4//b/9f/z//P/8v/y//T/
9P/2//f/+P/5//f/9f/1//X/9//3//f/9//1//X/9f/0//b/9//3//b/9v/2//b/9//1
//X/9f/1//X/9f/1//X/9//3//j/+P/1//X/9f/1//f/9//2//b/9P/0//T/9P/2//b/
9v/3//f/9v/2//b/9v/2//b/9//3//f/9v/1//P/8//0//X/8//y//D/7//y//L/8//0
//T/9f/1//X/9f/1//X/9f/1//X/9P/0//X/9v/2//b/8//z//P/9f/1//b/+P/4//j/
+P/7//v//f/+//3//P/9//3/AgAEAAcACAAFAAMAAgABAAEA///9//v/+v/2//P/8v/x
//H/8P/v//H/8f/x//H/8P/w//L/8P/w//D/8P/w//L/8v/x//H/8f/w/+//7v/w//D/
8P/w/+7/7P/s/+3/8P/w//D/8P/w//D/8P/w/+7/7f/t/+7/8f/x//L/8v/x//P/8P/v
//X/8//v//H/9P/0//T/9v/9/wEABQANABkAJAAwAEQAXgB1AIUAjgCWAJMAiQB7AF4A
KgD2/9j/z//M/8f/x//J/83/0//Y/9z/3//h/+b/5//r//D/9P/0//P/8f/w/+//7v/u
/+//7//y//L/8v/0//T/9P/0//T/9P/1//X/9f/x//H/8v/y//X/9f/1//X/9//4//j/
+P/1//b/9f/0//T/9P/0//T/9v/4//n/+v/4//n/+f/5//j/+P/7//v/+v/5//n/+f/8
//3//f/+//7//f/8//v/+//8//z//v/8//z//P/8/wAAAQABAAEABAAFAAYABgAFAAYA
BgAGAAgACQAKAAsADAAOAA4ADgAQABAAEgASABMAFAAUABQAEwATABMAEwARABAAEAAQ
ABMAFQAWABYAEwARABAADwAMAAoACgAIAAUAAwACAP///P/7//r/+f/5//r/+//7//j/
+P/4//f/9f/1//T/8//1//b/9v/1//X/9f/1//T/8v/y//P/9P/1//X/9P/1//T/9P/2
//b/9P/z//L/8f/z//H/8f/x//T/9f/2//f/9//3//f/9v/0//X/9f/0//L/8v/y//P/
8//z//P/8//1//X/9f/1//T/8//z//L/8v/z//T/9f/0//P/8f/w//L/8v/y//L/9P/0
//T/9f/z//L/8v/y//T/9P/0//X/9f/1//T/8//x//H/8v/z//L/8v/x//H/8f/w//D/
8P/y//P/8//z//H/8f/x//H/8f/x//D/8P/y//T/9f/2//L/8f/w//H/9f/1//L/+P/4
//j/+P/4//f/9//5//r/+//8////AQABAAIABAAEAAQAAwADAAMA///9//v/+f/6//b/
8//y/+//7//u/+3/8P/x//L/8//w//D/8v/w/+7/7v/u/+7/7v/u/+3/7f/w//D/8P/w
//D/8P/w//D/8P/u/+7/7//u/+7/7v/u//H/8v/z//T/8v/x//H/8v/w/+//7//u/+3/
7//s/+v/8//z//P/7//u//L/9v/4//v/AQAJAA8AFwAmADgARgBeAH0AjwCYAJ4AlQCH
AHsAXgAqAPb/3P/V/87/w/+//8P/x//P/9j/3v/f/+P/6P/p/+v/8P/0//L/8f/v/+7/
7f/w//D/8f/x//L/8v/y//T/9P/0//T/9P/0//X/9f/1//P/8//0//T/9//3//f/9//2
//b/9f/0//P/9v/3//j/9v/2//b/9v/5//r/+v/6//r/+//7//v/+P/4//v/+//7//v/
/P/9//v/+//6//r//f///wEAAwD///7//P/8//3//v///wAAAAABAAEAAQACAAMABAAE
AAcACAAIAAgACwANAA8AEQAQABIAEgASABIAEgAUABQAFAAUABMAEgAVABUAFQAVABUA
FAAUABQAEgATABMAEgASABEAEQARAA4ADAAMAAoABwAFAAQAAQABAAEAAQABAP3//P/7
//n/+f/6//v/+//5//n/+P/3//b/9v/1//P/9P/1//b/9v/1//T/9P/0//X/9f/0//X/
9f/0//X/9P/0//X/9v/3//b/8//y//H/9P/1//b/9//5//n/+f/4//f/9//2//T/9P/0
//T/9f/3//f/9//3//X/9f/1//X/9//3//j/+P/1//X/9f/1//f/9//2//b/9P/0//T/
9P/2//b/9v/3//f/9v/2//b/9P/0//T/9f/1//X/9P/z//H/8f/y//P/9v/2//X/9f/3
//b/9v/2//X/9f/0//P/8//z//P/8//0//X/9f/2//X/9v/2//b/9//9/wEAAQD+//v/
+v/5//j/+v/7//7/AAD+//7/AAABAAQABgAJAAoACAAFAAMAAQD///3/+//5//j/9P/x
//D/8v/z//P/8//y//H/8P/v/+//8P/z//L/8P/w//D/8P/u/+7/7f/t/+7/7v/u/+7/
8f/y//P/9P/0//L/8v/z//P/8v/x//D/7v/u/+7/7v/w//H/8//2//T/8//z//L/8P/z
//H/8f/x//H/8f/x//L/9v/8/wAAAwAJAA0AFQAhADIAQgBUAGgAfQCLAI4AiAB5AGsA
TQAYAOj/0v/K/8X/xP/F/8X/yf/P/9H/1v/g/+X/5//q/+3/7//y//D/7v/w/+//7//v
//L/8v/z//P/9P/0//T/9v/0//T/9P/0//L/8//z//P/8//z//T/9P/3//f/9//3//X/
9v/2//b/9v/4//j/+P/2//b/9v/2//n/+v/6//r/+v/7//v/+//4//j/+//7//z/+//7
//v/+//7//r/+v/9//3//f/9////AAAAAAIAAAAAAAAAAAACAAMAAwADAAQABQAGAAYA
CAAKAAsADAANAA0ADQANAA0ADgANAAwADwAQABMAFAATABQAFAAUABcAFwAXABcAFQAU
ABQAFAAUABUAFQAUABEADwAOAA0ACgAIAAgABgAGAAUABQADAP7//f/8//v/+v/6//r/
+f/4//j/+P/3//X/9f/0//P/9P/2//f/9//3//f/9//2//X/9P/0//T/8v/x/+//7//x
//L/9f/2//f/9//3//f/9f/z//P/8//3//f/9//3//f/9//3//b/9v/3//f/9v/2//b/
9v/3//b/9f/0//P/9f/1//X/9f/2//f/+f/6//j/9//2//X/9v/3//f/+P/3//b/9f/0
//b/9v/2//f/9f/0//T/9P/y//L/8v/z//T/9f/1//X/8f/x//L/8//y//L/8f/x//P/
8v/y//L/8v/z//P/8//1//X/9f/1//P/8//y//L/9f/2//b/9v/z//P/9//6//r/+v/6
//r/+//7//3//v/+//7/AAABAAIAAgADAAIAAgABAAEAAQD+//v/+P/1//X/8v/w//D/
8P/x//H/8f/x//H/8f/x/+7/7v/w/+7/7P/s/+z/7P/t/+7/7v/v//D/8P/w//D/7//u
/+3/7P/v/+7/7//x//H/8P/v/+7/7//w//H/8v/z//P/9P/2//X/8//y//D/8P/z//H/
8f/z//H/7//x//D/9P/4//7/AQADAAsAFQAhAC4APgBUAG4AgQCJAIwAiAB/AHMAWQAs
APj/2P/O/8v/yP/F/8f/zf/T/9f/3P/g/9//3//o/+//7//w//L/8P/u/+3/7f/t/+7/
7v/v/+//8f/y//P/9v/0//T/9P/0//L/8//z//P/8//z//T/9P/z//P/8//z//T/9v/3
//j/9f/2//X/9P/1//b/9//4//j/+P/3//b/9v/3//f/9//5//r//v////7//f/9//3/
/f/9//z//P/9//3//f/9//3//v/+/wAAAgACAAIAAgACAAMAAwADAAQABQAGAAYACAAK
AAsADAANAA0ADQANABAAEgASABIAEgASABQAFAATABQAFAAUABUAFQAVABUAFQAUABQA
FAAWABcAFwAWABUAEwASABEADgAMAAwACgAIAAUAAwD//wAAAQACAAMAAQAAAP///f/8
//z//P/7//n/+f/4//f/9//4//j/9//3//f/9//2//b/9v/3//j/9v/1//P/8//2//b/
+P/4//f/9//3//f/9v/z//L/8f/0//X/9v/3//X/9f/1//T/9f/3//j/+P/4//j/+P/5
//j/9//2//X/9//3//f/9//3//f/+P/4//X/9f/1//X/9//3//b/9v/0//T/9P/0//b/
9v/2//f/9v/0//P/8v/0//T/9P/1//X/9f/0//P/8//z//T/9f/0//T/8//z//X/9P/0
//T/8//z//L/8f/y//P/9P/1//P/8//y//L/8f/y//L/8v/z//P/8//1//P/9v/3//j/
+f/6//n/+f/7//z//P/8//7///8DAAQABgAGAAUAAwACAAEA///9//v/+f/4//T/8f/w
//D/8f/x//H/7//v/+//7//u/+7/8P/u//D/8P/w//D/8P/w/+//7//u/+7/7v/u/+7/
7v/u/+7/7v/s/+z/7f/s/+z/7P/s/+//8P/x//L/8P/v/+//8P/u/+3/7f/s/+z/7//t
/+3/6f/t//H/8f/w//D/9P/6////AwAJAA0AFwAmADYASgBgAHcAhwCSAJYAkQCFAHEA
SAASAOj/1v/R/8r/xf/F/8v/z//T/9T/2v/f/93/4P/n/+v/7P/s/+7/7//v//D/8f/v
/+7/7v/t/+z/7P/s/+7/7//w//H/8v/0//X/9f/1//H/8f/y//L/8//z//P/8//z//T/
9P/0//H/8v/x//D/8f/y//P/9P/z//T/9P/0//T/9f/1//X/9P/0//f/9//2//X/9f/1
//T/9f/1//b/+P/5//r/+//5//r/+v/8//v/+v/5//j/+v/7//v/+//+/wEABAAGAAYA
BgAFAAQABAAFAAYABwAKAAwADAAMAAsACgALAAoADAAOAA8AEAAPAA8ADwAPABEAEAAQ
ABAAEAARABEAEAAPAA0ADAALAAoACAAIAAYABAABAP//+//8//3//v////z/+v/4//X/
9v/2//b/9f/z//P/8v/x//H/8v/y//H/8v/z//T/9P/x//D/8P/w//L/8f/v/+//8f/y
//X/9v/y//H/8P/v//D/7//w//H/8f/x//H/8f/x//H/8f/w//L/8//z//L/8P/w//D/
8f/x//H/8f/x//P/8//z//P/8f/x//L/8v/x//H/8f/x//H/8f/w//D/7v/u/+7/7v/v
//D/8f/z//H/8P/w//D/8v/y//L/8//x//H/8P/v/+3/7f/u/+//8v/y//H/8f/w/+7/
7f/s/+//8f/y//P/8P/v/+7/7f/t/+3/7P/s/+7/8P/x//L/7//v/+//8f/y//P/9//6
//f/9v/1//X/9v/2//f//P/+////AAADAAEAAgACAAEA///+//3//P/5//n/+P/1//L/
8P/v/+v/6//r/+z/7P/t/+3/7f/t/+7/7f/t/+3/6//r/+v/6//p/+n/6P/n/+f/6P/p
/+r/6v/r/+z/7P/s/+z/7P/q/+r/6v/q/+v/7P/t/+7/7P/s/+z/7P/q/+r/6v/q/+z/
7P/s/+z/7v/u/+7/7v/v//D/8f/y//j//v8EAAoAGwAqADkASABZAGoAewCMAIEAdgBr
AGAAPQAcAPv/2v/S/8z/xv/A/8P/xv/J/8z/0f/W/9v/4P/j/+b/6f/s/+z/7P/s/+z/
6v/q/w==
         </WaveFormData>
      </LeadData>
      <LeadData>
         <LeadByteCountTotal>10000</LeadByteCountTotal>
         <LeadTimeOffset>0</LeadTimeOffset>
         <LeadSampleCountTotal>5000</LeadSampleCountTotal>
         <LeadAmplitudeUnitsPerBit>4.88</LeadAmplitudeUnitsPerBit>
         <LeadAmplitudeUnits>��V</LeadAmplitudeUnits>
         <LeadHighLimit>2147483647</LeadHighLimit>
         <LeadLowLimit>268435456</LeadLowLimit>
         <LeadID>II</LeadID>
         <LeadOffsetFirstSample>0</LeadOffsetFirstSample>
         <FirstSampleBaseline>0</FirstSampleBaseline>
         <LeadSampleSize>2</LeadSampleSize>
         <LeadOff>FALSE</LeadOff>
         <BaselineSway>FALSE</BaselineSway>
         <ExcessiveACNoise>FALSE</ExcessiveACNoise>
         <MuscleNoise>FALSE</MuscleNoise>
         <LeadDataCRC32>4262741803</LeadDataCRC32>
         <WaveFormData>
7v/u/+7/7v/w//D/8P/w//D/8P/w//D/7v/u/+7/7v/v//D/8f/y//L/8v/y//L/8//0
//X/9v/2//b/9v/2//j/+P/4//j/+f/6//v//P/8//z//P/8////AAABAAIABQAGAAcA
CAAKAAoACgAKAA4AEAASABQAFQAWABcAGAAcAB4AIAAiACMAJAAlACYAJwAoACkAKgAt
AC4ALwAwAC8ALgAtACwAKgAqACoAKgAoACYAJAAiAB8AHAAZABYAEwASABEAEAALAAgA
BQACAAEAAAD///7/+//6//n/+P/3//b/9f/0//b/9v/2//b/8//y//H/8P/x//L/8//0
//T/9P/0//T/8v/y//L/8v/z//T/9f/2//T/9P/0//T/9v/2//b/9v/2//b/9v/2//T/
9P/0//T/9v/2//b/9v/1//T/8//y//T/9P/0//T/9P/0//T/9P/y//L/8v/y//T/9P/0
//T/8//y//H/8P/y//L/8v/y//D/8P/w//D/7v/u/+7/7v/w//D/8P/w/+7/7v/u/+7/
8P/w//D/8P/w//D/8P/w/+7/7v/u/+7/8P/w//D/8P/v/+7/7f/s/+3/7v/v//D/7//u
/+3/7P/s/+z/7P/s/+3/7v/v//D/8f/y//P/9P/3//j/+f/6//v/+//8//7/AQAGAAkA
CQAHAAUABAAHAAYABQAEAAEAAAD+//n/9P/w//D/8P/w/+z/6//r/+r/6//s/+3/6//q
/+f/5v/m/+j/6P/o/+j/6P/o/+b/5v/k/+T/5f/l/+b/6P/p/+n/5//n/+f/5//o/+j/
6P/p/+n/6f/p/+j/5v/m/+j/6f/r/+v/6//r/+v/6//r/+v/6//t/+3/7f/r/+3/6//m
/+H/3f/f/+X/7f/0/wIAGAA0AFYAeACTAKkAswCqAJEAdwBlAEsALwAdABMACgAEAAQA
BAAIAAsACwALAAcA///6//f/9//3//f/9f/z/+//7v/t/+7/7//x//P/8v/y//L/7//t
/+z/6//t/+//8P/w//D/8P/v/+//7f/t/+3/7f/w//H/8f/x/+//7v/u/+7/8P/x//H/
8v/w//D/8P/w//D/8v/z//P/9f/1//X/9f/z//P/8//z//b/+P/5//n/+f/3//f/+P/5
//r//P/9/wAAAQABAAEAAAABAAIABAAHAAkACwAMAAwADQAPABEAEQAUABQAFwAbAB0A
HwAfAB8AIQAkACUAKAAqACsALAArAC0ALgAuAC4ALwAwADEAMwAzADEAMQAtACsAKQAo
ACcAJAAgAB8AGwAXABQAEQAPAA8ADAAJAAcABQAEAAEAAAD9//v/+//8//v/+//6//f/
9//2//X/9P/0//X/9f/1//X/9f/1//P/8v/w/+//8P/y//P/9P/y//P/8//y//T/9P/1
//X/9f/2//b/9P/y//P/8//z//X/9v/2//b/9P/0//P/8//z//P/9P/0//X/9f/1//X/
8//y//L/8v/0//T/9f/1//T/8//w/+//8f/x//L/8v/z//P/8//z//D/8P/w//D/8f/y
//P/9P/y//L/8v/y//L/8v/x//H/8v/y//L/8v/v/+//7//v//D/8f/y//P/8P/w//D/
8P/u/+//8P/w//L/8v/y//H/7//v//D/8v/x//L/9P/0//L/8v/x//H/8f/x//P/9v/8
//7//P/8//z//P/9//3//v8AAAQACgAOAA8ACgAHAAUABwAJAAkACQAHAAIAAAD7//b/
8P/w//D/8P/v/+//8P/w/+3/7P/r/+f/6P/n/+j/6v/o/+j/6P/o/+j/6P/m/+b/5//o
/+r/6//o/+j/5//l/+j/6f/q/+v/6//q/+n/6f/p/+n/6f/o/+r/6v/s/+3/6v/p/+j/
5//q/+v/7P/t/+3/6f/p/+n/5//n/+f/5v/j/93/2//f/+f/7P/2/wgAJgBIAGoAiQCf
AKsAqACTAHcAZQBXAD8AKwAjABYACAAAAAAAAAABAAcADQALAAMA/P/z/+//7f/t/+3/
7f/r/+z/6//s/+3/7//u/+z/6//q/+v/6//s/+3/6//r/+r/6P/p/+r/6v/r/+3/7f/t
/+3/7f/t/+z/6//s/+z/7f/u/+v/6//q/+r/6//s/+3/7v/u//D/8f/x/+//7//v/+//
8P/x//L/8//y//L/8f/v//L/8f/y//T/9//4//r/+//7//v/+v/5//3///8BAAQABAAF
AAYABgAHAAkADAAPABAAEgARABMAEwAVABcAFwAYABsAHwAhACEAIgAiACIAJQAnACgA
KAAoACkAKgArACkAKQAnACcAJgAlACQAJAAhAB4AGgAZABYAEwARAA8ACwALAAgABQAC
AP///f/5//n/9//2//f/9P/z//P/8v/z//P/8v/x/+7/7v/v/+//7//v/+//7//w//D/
7//v/+//8P/w//D/8P/x//H/8P/v/+7/7v/t/+3/7v/u/+z/7v/x//P/9f/y//L/8f/w
//D/8P/v/+//8f/x//L/8v/v/+//7//v//L/8v/z//T/8//y//L/8f/z//P/8f/x//P/
8//0//T/8f/x//H/8f/x//L/8//0//P/8v/x//D/8v/y//L/8v/y//L/8f/x//H/8P/v
/+7/7v/v//D/8f/w/+//7v/t/+//8P/x//L/8P/x//L/8v/x//D/7//t/+//7//w//L/
8f/y//T/9P/1//j//P/+//7//v/+//////8AAAIABQAKAA0ADQAIAAUAAwAFAAUABQAF
AAMA/v/8//f/8v/w//D/8P/w//D/7//v/+7/7P/s/+z/6f/q/+n/6v/s/+r/6v/q/+r/
6P/o/+b/5v/p/+r/7P/t/+v/7P/s/+v/6//r/+v/6//u/+7/7v/v/+7/7f/s/+r/7f/u
//H/8//w/+//7v/t/+3/7f/t/+3/8//x/+//7f/r/+n/5//k/+H/4f/l/+3/9f/+/woA
JABGAGwAjACnALcAvQCyAJkAfwBpAFEARQA/AC0AGgAQAAoABAAEAAcACQAHAAkABwAE
AP//+//3//X/9v/1//L/8v/z//T/9f/3//T/8v/x//D/8f/x//L/8//y//P/8//y//D/
8P/v/+//8P/x//L/8//y//P/8//z//X/9P/0//T/9P/1//X/9v/0//T/9P/0//f/+v/8
//3/+v/5//j/9//5//n/+f/5//z//v//////AAD9//z//P///wAAAgADAAIAAwADAAMA
BgAHAAgACgALAA0ADwAQAA4ADwARABMAFwAaABoAHQAeAB8AIAAfACEAIwAmACcAKAAq
ACsALAArAC0ALgAuADAAMQAyADMAMgAxAC4ALQAsACsAKgAqACcAJAAgAB8AHQAZABYA
EwARABEADgALAAcABQAEAAEAAgD///3//f/8//v/+//6//f/9//2//X/9v/2//f/9//0
//P/8v/x//P/9P/0//X/8//0//T/9P/z//P/8v/w//L/9P/3//n/+P/4//f/9P/2//f/
9//3//X/9v/2//b/9v/2//X/9f/2//f/+f/6//b/9f/0//P/9P/0//X/9v/0//T/9f/1
//X/9f/z//P/9f/1//b/9v/0//P/8v/x//L/8v/y//L/8v/y//L/8v/w//D/8P/w//H/
8v/y//P/8//y//H/8P/w//H/8v/z//H/8f/x//H/8P/w//D/8P/y//P/9P/0//H/8P/v
/+3/7//v//D/8v/w//L/9f/2//f/+P/4//r/+//8//3//v/9//3//v8AAAQACgAOAA8A
CwAHAAQABQADAAMAAwABAAAA/v/5//T/8P/w//D/8P/w/+//7//u/+z/7P/s/+n/5//l
/+X/5v/n/+j/6f/q/+j/6P/m/+b/6P/o/+n/6f/n/+j/6P/n/+X/5f/l/+X/6f/q/+v/
7f/s/+v/6v/o/+r/6v/s/+3/7f/t/+3/7f/r/+v/6//r/+3/7f/t/+3/6//n/+P/4P/f
/9//4//p//H/+v8KACIARABoAIgAowCzALUAogCFAG8AWQA9ACcAGwARAAgABAACAAIA
BAAFAAcABwADAP3/+v/5//f/9//3//X/8//v/+7/7//w//H/8//y//D/7//u/+7/7f/t
/+3/8P/x//H/8P/v/+7/7P/r/+7/7//w//H/8P/x//H/8f/z//L/8v/y//L/8//z//T/
8v/y//L/8v/0//b/9//3//f/9//3//f/9//3//f/9//2//j/+f/5//n/9//3//j/+v/8
////AQAAAAEAAQABAAIAAwAEAAYACQALAA0ADgAOAA8AEQATABUAGAAYABsAGwAdAB8A
HwAfACEAJAAlACgAKgArACwALAAtAC0ALAAtAC8AMQAzADMAMwAxADEALQArACkAKAAl
ACIAHgAdABkAFQASAA8ADwAPAAwACQAFAAMAAgD///7/+//5//n/+f/5//r/+v/4//f/
9f/z//X/9v/4//n/9v/1//T/8//y//L/8f/x//T/9v/3//j/9f/1//T/8v/z//T/9v/3
//f/+P/4//b/9v/3//f/9//3//j/+P/4//b/9v/1//X/9//3//j/+P/1//X/9f/1//X/
9P/0//T/9f/2//j/+f/2//X/8v/x//T/9f/3//j/9P/z//L/8f/y//L/8v/y//T/9P/0
//T/8//y//H/8P/x//L/8v/z//L/8v/y//L/8f/x//H/8f/z//P/8//z//H/8P/v/+7/
8P/x//L/8v/w//D/8P/v/+3/7f/u//D/8P/y//X/9v/1//T/9v/3//r//f/+////AAD/
////AAACAAcADAAPAA8ACgAHAAUABwAHAAcABwAFAAQAAgD9//j/9P/0//T/9P/y//H/
8f/w//D/8P/w/+3/6//p/+n/6v/s/+z/7P/s/+v/6v/n/+b/6P/o/+n/6f/p/+r/6v/p
/+f/5//n/+f/6f/q/+v/7f/s/+v/6v/o/+r/6v/s/+3/7f/t/+3/7f/r/+v/6//r/+//
7//v/+//7f/r/+f/5v/j/+H/4//p//H/+P8EABwAOgBaAHoAmQCvALMAqACLAHEAXQBD
ACkAHwAVAAoABAAEAAQABgALAAsACwAJAAMA+v/5//v/+f/3//X/8//v/+7/7//w//H/
8//y//D/7//u//D/7//v/+//8P/x//H/8P/u/+7/7f/t/+7/7//w//H/8P/x//H/8f/x
//D/8P/w//L/8//z//T/8//y//H/8P/x//T/9v/3//X/9f/1//X/8//z//P/8//1//j/
+v/7//z/+f/4//j/+v/8////AQAAAAEAAQABAAQABQAGAAgACwANAA8AEAANAA0ADgAP
ABIAFgAXABsAHAAdAB4AHQAfACEAJAAlACYAKAApACoAKgArACsAKgArAC0ALwAxAC8A
LwAtAC0AKQAnACUAJAAjACAAHAAbABUAEQAOAAsACwALAAgABQADAAEAAAD9//z/+f/3
//f/9v/1//X/9P/1//X/9P/z//L/8v/z//P/8v/x//D/7//w//D/7//v/+3/7v/u/+7/
7v/v/+//7v/w//D/8f/x//D/8P/v/+z/7P/t/+3/7f/w//L/8//0//P/8v/w/+//8P/x
//P/9P/y//H/8P/v/+//7v/u/+7/8P/w//H/8f/w/+//7P/r/+z/7f/v//D/7//v/+//
7//u/+7/7v/u/+7/7v/u/+7/7f/s/+v/6v/r/+z/7P/t/+7/7v/u/+7/6//r/+v/6//u
/+//8P/x/+//7v/t/+z/7v/v//D/8P/x//L/8//z//H/7//u/+7/7//y//b/+P/5//r/
/P/8//z//P8AAAEAAwAGAAgADAAOAA0ACgAHAAUABwAFAAUABQADAP7//P/3//L/8P/y
//T/9v/x/+//7v/s/+z/7P/s/+n/6//p/+n/6v/s/+z/7P/s/+r/6v/o/+j/5v/m/+f/
5//o/+r/6//r/+n/6f/p/+n/6v/q/+r/6//t/+3/7f/s/+v/6v/r/+v/7v/v//D/8f/w
/+//7v/t/+//7f/t/+//7//t/+3/6P/j/9//4f/r//P//v8SADAAUgByAJAApwC1ALkA
qgCRAHkAZwBTAEUANQAjABYAEgAOAAgACAALAA0ACwAHAAEA/P/7//v//f/9//v/+f/1
//T/8P/w//D/8f/z//L/8v/y//D/7//v/+//8f/z//T/9P/0//T/8//z//D/7f/q/+f/
5v/n/+f/5//p/+j/6P/o/+b/5//n/+j/5f/k/+P/4v/k/+b/5//n/+r/6//s/+3/6v/p
/+j/5//m/+j/6f/p/+v/6f/p/+r/7f/u//D/8f/0//X/9f/1//T/9f/2//j/+//9////
AAACAAMABQAHAAcACgAKAA0ADwARABMAEwAUABcAGwAdACAAJAAnACoALQAvADAAMAAw
ADEAMgAzADQANQA0ADUAMgAvACwAKgAnACQAIAAfABwAGQAXABUAEQARAA4ACwAKAAkA
CQAHAAQAAQD//////P/7//v/+v/5//n/+P/3//b/9v/3//f/+P/5//r/+//5//j/9v/1
//b/+P/5//r/+P/5//n/+P/2//b/9//3//j/+v/7//r/+f/5//j/9//3//j/+P/4//j/
+P/3//f/9//3//j/+P/6//v//P/9//z/+v/5//j/+v/6//v/+//7//v/+f/5//j/9//3
//b/9v/3//j/+f/2//b/9v/2//b/9v/2//b/9P/0//T/9P/y//L/8f/x//P/9P/1//b/
8//z//P/8//1//X/9f/1//L/8v/y//L/8P/x//L/8v/0//b/+P/5//3//v8AAAAAAAAA
AAMAAwAEAAYACQAOABEAEQAMAAkABwAJAAsACwALAAkABAACAP3/+P/1//b/9//4//T/
8//z//L/8v/y//L/7//v/+3/7f/u/+z/7P/s/+z/7f/u/+3/7v/t/+z/7P/r/+v/7P/s
/+v/7f/t/+3/7f/s/+z/7P/t/+//7//v/+7/7P/s/+7/7//v/+//7//v//H/8f/x//H/
7f/v/+//7//v//H/7//s/+X/3f/f/+X/7f/2/wYAHAA+AGIAhACfAK8AuQC2AJ8AhwBz
AFkAQQAzACUAFAAIAAQAAgAEAAkADQANAAsABwACAP3/+f/5//n/+P/3//T/9P/w//D/
8P/x//P/8v/y//L/9P/z//P/8//z//P/8v/w//H/8v/y//P/8P/v/+7/7f/v//H/8v/z
//P/8v/y//L/8P/x//H/8v/0//T/9P/0//P/9P/0//P/9P/1//b/9//1//X/9f/1//b/
+P/5//n//f/7//v//P/8//z//f/9////AQACAAMAAgADAAQABgAHAAkACwAMAA4ADwAR
ABMAFAAWABUAFwAbAB0AHwAfACEAIwAmACcAKAAqACsALAAtAC8AMAAwAC8ALwAvAC8A
MAAxADAAMQAvAC0AKwAqACcAJAAgAB8AHAAZABcAFQAQAA8ACwAHAAYABQAFAAMAAgD/
//3//f/6//n/+f/4//n/+f/4//f/9f/0//T/8//1//X/9f/1//T/9P/z//P/8//0//T/
9P/2//f/9//2//X/9P/0//P/9P/2//f/9v/0//X/9f/1//X/9v/2//b/+P/4//f/9//2
//X/9f/0//X/9f/1//X/9f/0//T/9P/y//L/8//z//X/9f/z//P/8v/x//H/8P/y//P/
9P/1//L/8v/y//L/8P/w//D/8P/y//L/8v/y//D/8P/v/+//8P/w//D/8P/v/+//7//v
/+//7//v/+//7//w//H/8v/v/+//7//u//D/8P/w/+//8f/x//L/9P/0//b/+f/6//v/
/P/9//3//v8AAAUACgANAA0ADAAJAAcACQAIAAcABgADAAEAAAD8//j/8//y//H/8P/w
/+//7//u/+7/7v/u/+v/6f/n/+f/6P/q/+r/6v/q/+r/6v/o/+j/5v/m/+f/5//p/+r/
6v/p/+j/5//m/+X/6P/o/+j/6f/p/+n/6f/o/+j/6P/q/+v/7f/t/+3/7f/s/+v/6v/p
/+v/7f/t/+3/7f/r/+n/6P/l/9//3f/l/+//9v/+/xAALgBOAHAAkQCrALUAsgCbAH8A
awBRADEAGwAVAAwABAACAAQABgAJAAsACwAJAAUA/v/5//n/+f/3//T/8//w//D/7v/u
/+7/7//v/+7/7v/u/+7/7f/t/+3/7v/v/+//7v/s/+z/6//r/+z/7f/u/+//8P/x//H/
8f/v/+7/7v/u//D/8f/x//L/8P/w//D/8P/w//L/8//z//X/9f/1//X/8//z//P/8//0
//b/9//3//f/9f/1//b/+f/6//z//f8AAAEAAQABAAAAAQACAAQABQAHAAkACgAKAAsA
DQAPABEAFAAUABcAGQAbAB0AHQAdAB8AIgAjACUAKAAqACwAKgArACsAKgArAC0ALwAx
ADEAMQAvAC8AKwApACcAJgAnACQAIAAfABkAFQASAA8ADQANAAoABwAHAAUABAABAP//
+//4//f/+P/3//f/9v/z//P/8v/x//L/8v/z//P/8f/x//H/8f/w//D/7//v//D/8v/z
//T/8f/x//D/7v/w//D/8f/x//P/9P/0//L/8P/x//H/8f/z//T/9P/0//L/8v/x//H/
8//z//T/9P/z//P/8//z//H/8P/w//D/8v/y//P/8//x//H/7//v//D/8f/z//T/8f/x
//H/8f/u/+7/7v/u/+//8P/x//L/8f/w/+//7v/u/+7/7f/t//D/8P/w//D/7f/t/+3/
7f/u/+//8P/x/+7/7v/u/+7/7v/v//D/8P/w//D/8P/v/+//7//w//L/+P/6//n//P/7
//r/+f/4//v/+//8//7/AgAIAAwADQAIAAUAAwAFAAgACQAKAAkABQACAPz/9v/y//L/
8v/y//L/8f/x//D/7//u/+3/6f/q/+n/6v/s/+v/6v/p/+j/6f/q/+n/6v/q/+r/6//r
/+n/6v/q/+n/6v/r/+z/7f/s/+z/7P/t/+//7//v/+7/7v/u//D/8f/w/+//7v/t/+7/
7//w//H/7f/r/+v/6//p/+v/7f/q/+f/4//l/+f/6//y/wAAFgAyAFYAeACVAKsAtQCu
AJUAewBrAFcAOQAnAB0AEgAGAAQABgAIAA8AFQAVAA8ACQACAPn/9f/3//n/+P/3//T/
9P/y//L/8v/z//X/9P/0//T/9v/1//X/9f/1//X/9P/y//T/9P/z//P/8//z//P/8//0
//X/9f/1//X/9P/0//T/8//z//L/8v/1//b/9//4//f/+P/4//f/9//3//f/9//5//n/
+f/5//n/+v/6//n//////wEABAADAAIAAgABAAAAAQABAAEAAwAFAAcACgAIAAkACgAK
AA0ADwASABUAFwAaABoAHQAdAB8AIQAhACIAJQApACsAKQAqACoAKgAuADEAMwA0ADMA
MwAzADMAMQAxAC8ALwAvAC8ALwAwAC0AKAAiAB8AHAAZABcAFQARABEADgALAAcABQAE
AAEAAgABAAEAAwABAP///v/8//3//f/8//v/+P/4//n/+f/3//f/9//3//f/+P/4//n/
+P/4//f/9v/3//n/+v/6//j/+P/5//n/+f/6//r/+P/5//v//P/9//r/+v/5//j/+f/6
//r/+//5//n/+v/6//f/9//3//f/+P/4//n/+v/4//j/+f/5//v/+//5//n/9//3//j/
+P/2//X/9P/z//X/9v/3//j/9f/0//P/8v/z//T/9f/2//b/9v/1//X/9P/0//T/9P/1
//X/9f/1//T/8//y//H/8v/y//L/8v/y//P/9P/0//T/9P/0//P/+//9//7//v/+//z/
/P/8//z/AAABAAMABgAIAAwADgANAAoABwAFAAcACAAJAAoACQADAAAA+v/0//P/9P/1
//b/8//x//D/7v/u/+7/7v/r/+3/6//r/+z/6v/q/+r/6v/t/+7/7f/u/+z/6v/p/+f/
6f/q/+r/6f/s/+3/7v/v/+//7v/t/+3/7f/t/+3/7P/q/+r/7P/t/+7/7//w//H/8f/x
//H/8f/v/+3/6f/p/+v/7f/r/+r/5//j/+P/6f/x//z/DgAsAFAAdACUAKkAtQC3AKoA
kwB/AGsAVwBLAD0AJwAWABAADAAIAAgACQANAA8ACwADAPz/+f/3//f/+//6//n/9v/2
//P/8v/x//H/8//y//L/8v/y//H/8f/x//D/8f/x//D/8f/y//L/8//y//H/8P/v//L/
8//z//P/8//y//L/8v/w//H/8f/y//P/9P/1//b/9P/2//f/9//3//f/9//3//n/+f/5
//n/+f/6//r/+f/+//3//v8AAAAAAAABAAEAAgADAAMAAwAGAAcACAAKAAkACwANAA4A
EQATABYAGQAaABwAGwAdAB8AIQAjACMAIwAlACgAKQApACoAKgAqAC0ALwAwADAALgAv
ADAAMQAzADMAMQAxADEALwAtACwAKgAmACEAHwAcABkAFwAVABIAEQANAAkACQAHAAYA
AwADAAEAAAABAP3/+//6//j/+P/5//n/+f/3//b/9v/1//f/9//3//f/9v/2//X/9f/z
//T/9P/0//X/9//4//j/9//2//b/9f/3//j/+P/2//j/+f/5//n/9//4//j/+P/5//r/
+v/7//j/9//3//b/9v/3//j/+f/5//j/+P/4//f/9v/2//X/9v/3//b/9//1//X/9v/2
//f/9//3//f/9v/2//b/9v/1//T/8//y//P/9P/1//b/9f/0//L/8f/0//T/9P/0//H/
8f/x//H/8//z//P/8//z//T/9f/2//P/8//z//L/9f/2//f/9//5//v//v/+//7//v/+
//7/AAABAAMABgAJAA4AEQARAA4ACwAJAAsACwALAAsACQAFAAIA/P/2//T/9v/4//r/
9//1//T/8v/y//L/8v/v/+//7f/t/+7/7P/s/+z/7P/u/+7/7P/s/+z/7P/t/+3/7f/u
/+7/7f/v/+//7//v/+7/7v/u/+//8f/x//H/8P/u/+7/8P/x//H/8f/x//H/8f/x//H/
8f/v/+//7//v//H/8//x/+z/5f/h/+X/6//z//7/DgAqAE4AdACUAKkAtwC7AKgAjwB7
AGcASQA1ACkAGQAKAAYACAAIAAoADwARAA8ABwABAP7/+//7//v/+//6//n/9v/2//L/
8v/y//P/9P/0//X/9v/0//P/8//z//T/9f/1//T/9v/2//X/9f/0//P/8v/x//X/9//4
//n/+P/2//X/9P/2//f/9//4//r/+v/6//r/9//4//j/9//6//v//P/9//z/+//6//n/
/P/+//////8DAAEAAQACAAAAAAABAAEAAwAFAAYABwAHAAcABwAIAAsADQAPABAAEQAT
ABYAGQAaABwAGwAdACEAIwAlACUAIwAlACgAKQAqACwALQAuAC8AMQAyADIAMAAxADIA
MwA1ADUAMwAzAC8ALQArACoAKwAoACQAIwAfABsAGAAVABIAEQANAAkACgAJAAkABwAF
AAEA/v/9//z/+//7//r/+v/7//v/+//5//j/+P/3//j/+f/6//v/+P/4//f/9//3//j/
+P/4//r/+//7//r/+P/4//n/+f/7//z//P/6//n/+f/4//f/+f/6//r/+v/8//z/+//7
//r/+f/5//j/+P/5//r/+//6//j/9//2//b/9v/3//f/+P/5//j/+f/4//f/9//2//b/
9//4//n/9//2//X/9P/0//T/9P/0//T/9P/0//T/8v/y//H/8f/z//T/9f/2//P/8//z
//P/8//z//P/8//0//T/9P/0//P/8//z//L/8v/y//L/8f/z//P/9P/2//j//P///wAA
AQACAAEAAQACAAQABwAMAA8ADwAOAAsACQALAAoACQAIAAUAAwACAP7/+v/0//T/9P/0
//L/8f/x//D/8v/y//L/7//t/+v/6//s/+7/7v/u/+7/7P/s/+r/6v/q/+r/6//r/+v/
7P/s/+v/6f/p/+n/6f/s/+z/7P/t/+v/6//r/+r/7P/s/+7/7//v/+//7//v/+3/7f/t
/+3/7f/v//H/7f/r/+3/6//m/+P/4f/h/+f/8f/4/wYAGgA2AFoAfgCbAK0AtwCsAJEA
dwBlAEkAKQAbABUADAAEAAQABgAIAA0ADQANAAkAAQD8//3//f/7//n/9v/1//L/8v/y
//L/8v/z//H/8P/w//D/8P/v/+//7//y//P/8//y//D/8P/v/+//8f/x//H/8f/w//H/
8f/x//H/8P/w//D/8v/z//P/9P/y//L/8v/y//T/9v/3//f/9f/1//X/9f/1//X/9f/1
//j/+v/7//v//f/7//v//P/9//7/AAABAAEAAQAAAP//AgADAAQABgAJAAsADQAOAAwA
DQAPABEAEwAWABYAGQAbAB0AHwAfAB0AHwAiACMAJQAoACoALAAsAC0ALQAsAC4ALwAw
ADEAMwAzADEAMQAtACsAKQAoACkAJgAiACEAHQAZABYAEwATABMAEAANAAkABwAGAAMA
AAD9//v/+//9//3//v/+//z/+//5//f/+P/4//n/+f/5//n/+f/5//b/9v/1//X/9//4
//j/+P/2//f/9//2//j/+P/5//n/9//4//j/9v/2//f/9//3//n/+v/6//r/+f/4//b/
9f/2//f/+f/6//n/+f/5//n/9//2//b/9v/4//j/+f/5//f/9//1//X/9//3//j/+P/1
//X/9f/1//T/9P/0//T/9f/2//f/+P/2//b/9v/2//j/+P/3//f/+P/4//j/+P/1//X/
9f/1//b/9//4//n/9//2//X/9P/2//f/+P/4//b/9v/2//X/9v/3//n//P///wIABgAI
AAUABAACAAEABgAHAAoADgAQABEAEwATABAADgAMAAsACwAKAAkACAADAP///P/4//b/
+P/4//r/+P/4//f/9f/y//H/8P/u/+//8P/w//H/8P/w/+//7v/w//D/8P/w//D/8P/w
//D/8P/u//D/8v/y//L/8v/w//D/8P/w//L/8v/y//L/8v/y//L/8v/w//D/8P/w//H/
8v/z//T/9P/0//T/9P/z//L/8f/w/+7/7v/u/+7/+/8GABEAHAA8AFoAeACWAJcAmACZ
AJoAhABwAFwASAA7ADAAJQAaABYAFAASABAAEAAQABAAEAALAAgABQACAAAAAAAAAAAA
///+/w==
         </WaveFormData>
      </LeadData>
      <LeadData>
         <LeadByteCountTotal>10000</LeadByteCountTotal>
         <LeadTimeOffset>0</LeadTimeOffset>
         <LeadSampleCountTotal>5000</LeadSampleCountTotal>
         <LeadAmplitudeUnitsPerBit>4.88</LeadAmplitudeUnitsPerBit>
         <LeadAmplitudeUnits>��V</LeadAmplitudeUnits>
         <LeadHighLimit>2147483647</LeadHighLimit>
         <LeadLowLimit>268435456</LeadLowLimit>
         <LeadID>V1</LeadID>
         <LeadOffsetFirstSample>0</LeadOffsetFirstSample>
         <FirstSampleBaseline>0</FirstSampleBaseline>
         <LeadSampleSize>2</LeadSampleSize>
         <LeadOff>FALSE</LeadOff>
         <BaselineSway>FALSE</BaselineSway>
         <ExcessiveACNoise>FALSE</ExcessiveACNoise>
         <MuscleNoise>FALSE</MuscleNoise>
         <LeadDataCRC32>1184017390</LeadDataCRC32>
         <WaveFormData>
EAAQABAAEAAQABAAEAAQABIAEgASABIAEQAQAA8ADgAPABAAEQASABEAEAAPAA4ADgAO
AA4ADgAQABAAEAAQAA4ADgAOAA4ADwAQABEAEgARABAADwAOABAAEAAQABAAEAAQABAA
EAAOAA4ADgAOABAAEAAQABAADwAOAA0ADAAMAAwADAAMAA4ADgAOAA4ADQAMAAsACgAK
AAoACgAKAAkACAAHAAYACAAIAAgACAAIAAgACAAIAAcABgAFAAQABgAGAAYABgAFAAQA
AwACAAIAAgACAAIAAgACAAIAAgAAAAAAAAAAAAIAAgACAAIAAQAAAP///v8AAAAAAAAA
AAIAAgACAAIA///+//3//P/9//7///8AAP7//v/+//7//v/+//7//v/+//7//v/+//3/
/P/7//r/+//8//3//v/9//z/+//6//z//P/8//z//v/+//7//v/7//r/+f/4//n/+v/7
//z/+v/6//r/+v/6//r/+v/6//z//P/8//z/+v/6//r/+v/7//z//f/+//3//P/7//r/
/P/8//z//P/8//z//P/8//r/+v/6//r/+//8//3//v/9//z/+//6//r/+v/6//r/+v/6
//r/+v/5//j/9//2//j/+P/4//j/+v/6//r/+v/6//r/+v/6//r/+f/5//r/9//2//T/
8v/w/+3/7P/t/+3/7v/v/+//7f/t/+3/7P/u/+7/8f/z//L/7//u/+3/8P/x//L/8v/v
/+7/7f/s/+z/7P/s/+z/7f/u/+//8P/t/+z/6//q/+z/7f/u/+//7v/t/+z/6//r/+z/
7P/s/+//8f/0//f/9f/1//X/9f/3//n/+//9//v/+//7//v/+//+/wAAAAABAAEAAQAB
AAEAAAACAAoAFAAdAB8AEwDy/83/sf+W/33/cv9y/3T/dP97/4H/e/90/3b/fP+I/5n/
qf+6/8n/1v/e/+f/7f/0//j/+f/7//3///////7//v/+//7///8BAAEAAQAAAAAA/v/9
/////v/+//7//v/////////+//7/+//6//r/+v/9//7//v/+//z//P/8//z//f/+//7/
///9//7///////z/+//7//3/AQABAAEA/v/+//7//v/9////AQADAAMAAwABAAAAAAD/
/////v/9//7/AAABAAIA//////////8CAAIAAgACAAQABAAEAAQAAwADAAMAAwAFAAUA
BgAGAAQAAgABAAAAAgACAAIAAwADAAMAAQABAP//////////AQABAAAAAAD9//z/+//6
//z//f/+//7//f/8//v/+v/8//r/+P/4//v/+//7//r/9//3//b/9v/4//n/+v/6//n/
+P/2//X/8v/y//P/9f/1//b/9v/1//L/8f/w//H/7//v//D/8P/w//D/8P/v/+//8P/x
//H/9P/1//b/9//1//T/9P/0//X/9v/3//n/+f/5//f/9//2//b/9//4//r/+//7//z/
+//7//v/+//9//3//f/+//z//P/8//z//P/8//z/+//9//7///8AAP3//P/8//v//f/+
//////8BAP7//P/8//z//P/8//3//////////f/5//n/+f/6//3//f/9//3//f/9//z/
/P/6//r/+f/5//r/+v/6//r/9//3//j/+v/6//r/+v/6//z//P/8//z//P/8//z//P8A
AAIABAAEAAQABAACAAEAAQACAAQABAADAAIA/P/3//T/8//z//T/9f/1//X/9f/1//T/
9v/2//n/+//8//v//P/9//7//f/8//r//P/8//z//P/8//z//P/8//v/+v/5//j/+//8
//3//v/9//v/+f/3//j/+f/6//v/+f/6//r/+v/5//f/9v/1//b/9//4//n/+P/3//b/
9f/2//f/+P/5//v/+v/4//b/9//3//n//f////7/+v/4//r///////n/5v/H/6n/jv93
/2b/YP9g/2T/bf97/3v/cv9w/3T/eP9//43/nP+p/7r/yP/R/9v/4v/m/+X/5f/l/+n/
6f/o/+j/6P/o/+n/6//v//H/8v/0//b/+f///wIAAgACAAIAAwAGAAcABwAIAAgACAAJ
AAoACAAIAAcABgAHAAgACQAKAAwADAALAAsACQAKAAsACwAKAAkACQALAAwACwAKAAYA
CAAKAAwADQALAA0ADwAPABAADwAPABAAEAARABEAEQARABIAEgASABIAEwAUABUAFQAU
ABMAEgATABQAFQAWABoAGwAcAB0AGgAZABkAGAAaABoAGwAcABsAGgAZABkAGgAbABoA
GwAdAB0AHQAdAB0AHQAcABwAHQAeAB8AIAAeAB0AHAAaABwAHAAcABwAHgAcABoAGgAY
ABcAFgAUABUAFwAYABoAGQAZABkAGAAXABYAFAATABUAFgAYABsAGwAaABgAFQAWABcA
GAAbABoAGQAZABgAGAAYABgAFwAZABoAGwAbABoAGQAYABcAGgAaABsAHAAcABwAHAAd
AB8AHwAdAB0AHAAcAB0AHgAcABsAGQAYABoAGwAcAB0AGwAbABsAHAAeAB4AHgAeAB4A
HgAeAB0AHAAcABwAHAAbABwAHgAfAB4AHgAeAB0AIQAeABwAHAAfACAAIQAjACAAHwAe
ABsAHAAdAB4AIAAgAB8AHgAdAB4AHwAfACAAIQAiACIAIwAjACIAIQAgACAAIQAjACYA
JAAkACQAJAAkACgALAAuAC4ALgAuACsAKQAoACgAKgAqACkAKAAkAB8AHAAbABwAHgAg
ACEAIQAhACEAIAAeAB4AIQAjACUAIwAjACMAJAAjACIAIAAeAB4AHgAeACAAIgAkACYA
JQAkACMAIgAkACYAKAAqACsAKwArACsAKwArACsAKwArACwALAAsACsAKQAoACcAJwAn
ACcAJwAmACUAJAAjACIAIQAgAB8AIQAgACAAIAAhACEAHwAfAB8AIgAoACwALgAxADUA
KwASAPP/2//K/7//uP++/87/3v/n/+P/0f/C/8L/xP/E/8n/0//i/+//+v8EAA0AFQAa
AB4AIQAfAB8AHwAfAB4AHgAfACAAIgAlACYAJQAjACIAIQAhACQAJAAkACQAJAAlACQA
IwAhACAAIgAiACMAJAAiACIAIQAgACIAIgAiACIAJQAmACYAJwAmACYAJgAlACcAJwAo
ACsAKgApACgAJAAkACQAJAAjACMAJQAnACcAJgAjACEAIAAiACMAIwAjACIAIgAhACAA
HwAfAB8AHwAgACAAIAAgAB8AHgAdABwAGwAbABsAGwAZABkAGgAaABcAFgAWABYAGAAY
ABgAGQAXABcAFQAVABcAFwAXABcAFgAVABMAEgATABQAFQAWABcAFwAXABYAFgAWABYA
FgAZABgAFwAYABYAFQAUABIAEgATABMAFAASABMAFAAUABMAEgAQAA8AEQASABQAFwAX
ABYAFAARABEAEQARABMAEQARABIAEgARABAADwANAA4AEAASABMAEgARABAADwAPAA4A
DgAOAAwADAAMAA0ACwALAAkACQALAAwADgAQABAADwANAAwADAANAA4ADwAPAA8ADwAQ
AA8ADgANAAwADQAOAA8ADwAOAA4ADgAOAAwADAANAA0ACwAMAA0ADQAOAAoABwAGAAcA
CAAJAAsACgAJAAgABQAEAAUABgAIAAcABwAHAAcABQAFAAQABAAHAAgACAAJAAkACAAH
AAYABQAFAAYACAAKAAoACgAKAAgABgAIAAwADgAOAA4ADgAKAAkACQAKAAgACAAHAAYA
BQABAP///////wAAAQABAAMAAwADAAIAAAAAAAMABQADAAEAAQABAAMAAwADAAIAAAAA
AAAAAAABAAIAAwAEAAMAAgABAAAAAAAAAAAAAAABAAEAAQABAAAA///+//3//v8AAAEA
AgAAAP//////////////////AQABAAEAAQD+//3//P/7//3/AAACAAIAAQABAAEAAQAB
AAQACAAOABQAGQATAP3/2P+5/6H/jP97/3r/fP98/4D/i/+J/33/ev+A/4j/lP+j/7H/
wP/N/9j/4v/r//P/+P/8/////////wAA///9//z///8AAAIABQAHAAcABgAGAAQAAwAF
AAQABQAGAAcACQAJAAcABAACAAQABAAFAAYABQAGAAYABgAEAAQABAAEAAUABgAGAAcA
BAAEAAQAAwAEAAMAAwAFAAUABQAFAAIAAgACAAIAAQABAAMABQAFAAMAAQAAAAAAAAAB
AAEAAQABAAIAAgACAP//////////AgACAAIAAgABAAAA///+/wEAAQABAAEAAQABAAIA
AgD///7//v/+/wAAAAAAAAEAAAD///z/+//9//3//f/9//v/+//6//r/+v/6//r/+v/8
//3//v/+//z//P/8//z//v/8//r/+v/5//n/+f/4//f/9//2//b/+P/5//r/+v/3//b/
9P/z//X/9v/4//v/+v/6//n/9//1//X/9f/3//f/9//4//j/9//2//X/8//0//b/+P/5
//n/+f/5//n/+P/2//X/9P/1//b/9//5//j/9//0//P/9f/2//j/+v/5//n/+P/4//X/
9f/1//X/+P/5//r//P/6//j/9v/0//X/9v/3//f/9v/2//b/9v/y//L/8//z//X/9v/3
//f/9//0//L/8v/z//T/9f/3//n/+f/5//f/9f/1//X/9v/3//f/9//3//X/9f/0//T/
9//4//j/+f/6//r/+v/6//j/9//3//j/+P/4//j/+P/0//T/9P/0//b/+f/6//v//P/4
//f/9//4//b/9v/1//T/8//v/+3/7f/t/+7/7//v//H/8f/x//D/8P/w//P/9f/z//H/
8f/x//b/9//4//j/9v/2//b/9v/2//b/9v/2//T/9P/0//T/9P/0//T/9P/3//f/9//3
//b/9f/0//P/9P/2//f/+P/3//X/9P/z//P/8//z//P/8//z//P/8//w/+//7v/t/+//
8P/y//T/9f/z//P/9f/1//T/9v/8/wYADQAJAPX/1P+z/5n/fv9t/2j/aP9m/2b/b/9z
/23/bP9w/3b/gv+T/6H/sP+//8r/1P/d/+X/7P/y//P/9f/z//P/8//y//L/8//0//b/
+f/6//n/9//2//P/8//2//b/+P/4//j/+f/5//f/9P/y//T/9P/1//b/9f/2//b/9v/0
//T/9P/0//b/9v/1//X/9P/0//T/8//z//P/9P/3//f/9//3//T/9v/2//b/9f/1//f/
+f/5//j/9f/z//L/8P/x//H/8f/w//D/7//u/+3/7f/t/+3/7//w//H/8v/x//D/7//u
/+//7//v/+//7f/t/+7/7v/t/+z/7P/s/+z/7P/s/+3/7P/r/+j/5//p/+n/6f/p/+f/
5//m/+b/4v/i/+L/4v/j/+P/4//i/9//3v/d/9z/3//e/93/3v/d/93/3f/c/9v/2//a
/9r/2//d/9//4P/d/9z/2v/Z/9v/3P/e/+H/4v/i/+H/3//d/93/3f/f/9//3//g/+D/
3f/c/9v/2f/b/9z/3f/d/93/3f/d/93/2//a/9r/2v/b/9z/3f/f/9z/2//Y/9f/2f/a
/9z/3v/d/93/3P/c/9r/2f/Y/9f/2P/Z/9r/3P/c/9z/3P/c/97/3v/e/93/3v/e/97/
3v/c/9z/3f/d/9//4P/h/+H/4P/c/9n/2P/b/9z/3f/f/+H/4f/h/9//3f/d/93/3v/h
/+H/4f/h/+D/3//d/9z/3//g/+D/4f/i/+L/4v/i/+H/4f/i/+T/5v/m/+b/5v/m/+b/
5P/k/+T/5P/l/+X/5v/o/+f/5v/k/+L/4P/d/9z/3f/f/+D/4f/h/97/3f/c/9r/3P/e
/+P/5//m/+P/4v/h/+X/5f/l/+T/5P/k/+T/5P/n/+j/6f/q/+7/8P/y//T/8f/w/+//
7v/w//H/8v/z//P/8//z//P/8//0//T/9P/3//f/+P/5//j/9//2//X/9v/3//j/+f/6
//v//P/9//3//P/+/wIABQAHAAcABwAFAAYACAAMABIAFwAZAAsA7v/P/7f/ov+T/47/
mP+s/7z/xf+//6v/ov+g/6L/qP+x/73/zv/d/+j/8v/7////AgAGAAcACQANABAAEQAR
ABIAEAAQABEAEwAXABcAFgAWABMAEwAWABYAFgAWABYAFwAZABkAGAAYABcAFgAWABYA
GgAcAB0AHgAcABwAHAAcAB4AHgAdAB0AHgAgACIAIwAgAB8AHwAhACMAIwAjACAAIwAk
ACUAJQAjACUAJwAnACkAJwAmACYAJQAlACQAIwAlACYAJgAmACMAIwAjACMAIgAiACIA
IgAkACQAJAAkACQAIwAiACEAJAAlACcAKAAnACYAJgAmACUAJAAjACMAJQAlACMAIwAi
ACEAIAAfACAAIQAhACIAIgAiACIAIgAkACUAJgAmACQAJAAkACQAJAAiACAAIAAiACMA
JAAkACEAIQAgACAAIAAhACIAIgAiACIAIQAhACAAIAAhACMAIwAkACQAIwAfAB8AHwAh
AB8AHwAgACAAIgAiACIAIQAfACAAIQAhACMAIwAjACMAIwAiACIAIgAkACQAJAAlACUA
JQAjACMAIQAgACAAIAAiACMAIwAkACIAIQAgAB8AHwAfAB8AIAAiACIAIgAiACAAIAAg
AB8AHwAgACEAIgAeAB4AHwAfAB8AIAAhACEAJgAkACMAJAAiACIAIgAjACQAJQAmACUA
IwAjACMAJAAnACcAJwAnACkAKQAoACgAJwAmACQAIwAmACYAJgAmACcAJgAlACQAIwAi
ACIAIwAlACgAJgAmACUAJAAhAB0AGwAbAB4AIAAiACMAIQAfAB0AGgAdAB4AIgAlACMA
IQAhACEAIwAjACMAIgAjACQAJQAmACQAJAAkACQAJgAmACYAJgAkACQAJAAkACUAJQAl
ACUAJQAlACUAJQAkACQAIwAiACUAJQAmACcAJQAlACUAJQAnACcAJwAnACkAKQApACkA
JQAkACQAJgApACsALQAtACsAKgAqACwAMAA3AD8AOQAiAAEA5f/O/7f/qv+q/7T/wP/L
/9H/xf+4/7T/tP+2/7//zf/e/+///v8IABEAFwAaAB4AIwAnACcAKgArACsALAArACoA
KgArAC0ALQAsACwAKwArAC4ALgAtACwAKwArAC8ALwAuAC4ALAAqACkAKAArACwALAAs
AC4ALgAuAC4ALQAsACoAKQAqACwALgAvACwAKwArAC0ALQAtAC0AKgAsACwALAArACoA
KwAsACsALQArACoAKgApACkAKAAnACkAKgAqACoAKQApACkAKQAoACgAKAAoACgAKAAo
ACgAKQApACkAKQArACsALAAsACkAKAAoACgAKAAoACgAKQAqACsAKgArACoAKQAoACcA
KAApACkAKgApACoAKwAsACoAKQAoACYAJwAoACkAKgAoACYAJAAkACUAJQAlACQAIwAj
ACIAIgAhACEAIQAgACAAIAAfAB8AHgAeAB8AIQAiACIAIQAfAB0AHQAdAB8AHgAdAB0A
HAAeAB4AHgAdABwAHAAcABsAHQAdAB0AHQAdABwAHAAcABoAGgAaABsAGwAbABkAGQAW
ABYAFwAYABkAGQAYABgAFwAXABcAFwAVABUAFQAWABkAGgAbABwAGQAYABcAFQAWABYA
FgAWABYAFgAXABcAFgAWABYAFQAYABYAFQAWABQAFAAUABUAFwAXABcAFQAVABUAFQAW
ABQAEwASABEAEgATABMAFAATABIAEAAPABAAEAAQABAADwAPABAAEgASABIAEwAUABUA
FgAUABMAEwAUABQAFAATABIAEAANAAwADQAMAAwADAALAAsACwALAAoACgAKAA0ADwAN
AAsACwALAA4ADwAQABAADwAOAA0ADAAOAA4ADgAOAA4ADgAOAA4ADAAMAAwADAAOAA8A
EAARABAADwAOAA0ADwAQABAAEAASABEAEQARAA8ADwAPAA8AEQARABEAEQAPAA8ADwAP
AA0ADgASABIAEQARABEAEQARABIAFAAaACYALQAvACMABgDf/8H/qP+N/4D/fv9+/3z/
g/+L/4f/gP+C/4j/lP+p/7v/yv/Z/+b/7v/3////BgAKAA0ADwARABEAEQAQABAAEAAQ
ABEAEwAVABUAFAAUABEAEQAUABQAFAAUABQAFQAVABUAFAAUABUAFAAUABQAFQAWABYA
FgAUABQAFAAUABYAFgAVABUAFQAWABcAFwAWABUAFQAXABcAFwAXABQAFAAUABQAEwAT
ABUAFwAXABUAEwASABIAEgATABMAEwAVABYAFgAWABMAEwATABMAFgAWABYAFgAWABYA
FgAWABUAFQAVABUAFgAXABkAGgAXABYAFgAWABgAGAAYABkAFwAXABUAFQAVABUAFQAV
ABMAEwASABIADwAOAA0ADAAMAA0ADgAOAAwADAAMAAwADgAMAAoACgALAAsACwAKAAgA
BwAFAAQABQAHAAkACgAHAAYABAADAAQABAAFAAcACAAIAAcABQABAAEAAQADAAMAAwAE
AAQABgAGAAYABQAEAAQABAADAAUABQAFAAUAAgAAAP///v/+//7//v////3//f/7//v/
+v/6//v//P/7//v/+v/6//n/+f/5//n/+//7//v//P/6//r/+v/6//r/+v/6//n/+f/6
//v//P/5//j/+P/3//j/+v/8//3////8//r/+v/8//z//P/9//3//f/9//v/+f/5//n/
+v/9//3//f/9//z/+//5//j/+v/6//n/+f/6//r/+v/6//f/9//4//r//P8AAAAAAgAA
AAAAAAAAAAAA/////wAAAgACAAEAAAD7//X/8f/v//L/9P/2//f/9v/1//T/8v/y//L/
9f/3//r/+f/6//v/+v/5//j/9v/3//j/+f/6//j/+P/4//j/+P/4//j/+P/5//r/+//8
//v/+f/3//X/+P/5//r/+//5//r/+v/6//j/9//3//f/+P/5//r/+//6//n/+P/3//j/
+f/6//v/+f/2//b/+v///wEAAQABAAMABAAEAAgADgATABcADwDy/8//s/+W/3v/bv9s
/2j/Zv9v/3n/ef92/3r/gv+K/5f/pf+0/8P/1P/g/+v/8//6//r/+f/5//v//v//////
AAACAAIAAwAFAAYABQADAAIABAAFAAkACgAJAAgABwAHAAkACQAIAAgACQAIAAgACAAH
AAgACAAIAAkACgALAAwADAAMAAsACwALAAwADQANAA4ADQANAA8ADgANAAwACAAKAAwA
DgAPAAwADQAOAA0ACwAJAAgACAAJAAsADAANAAwADAALAAoACwANAA8AEQARABAADwAO
ABAAEAAQABAADwAPAA8ADwAPAA8AEAAQABIAEgATABQAEgASABIAEwATABMAEQARABMA
EwATABMAEQARABAAEAAPABAAEQASAA8ADwAPAA4AEAAQABAAEAASABAADgAOAA0ADQAN
AAwADQANAAwADAAMAA0ADgAOABAAEAAPAA8ADgAOAA8AEQARABAADgALAAoACwAMAA8A
DgANAA0ADAAOAA4ADgANAA0ADgAPAA8ADgANAAwACwAOAA4ADwAQAA4ADgAOAA8AEQAR
AA8ADwAOAA4ADwAQAA4ADQALAAoACwALAAsACwALAAsACwAMAAwADAAMAAwADgAOAA4A
DQAKAAoACgAKAAkACgAMAA0ACgAKAAoACQAMAAoACQAKAAoACgAKAAsACwALAAsACQAK
AAsADAAOAAwACwAKAAkADAANAA0ADgAOAA4ADQANAA4ADgAOAA4AEQARABAAEAAQABAA
EAAQABAAEQARABIAFAATABIAEAAOAAsABwAFAAUABwAKAA0ADwANAAsACQAGAAcACAAM
AA8ADQALAAsACwAMAAsACgAIAAYABgAGAAYAAwACAAEAAAADAAQABQAGAAQABAAEAAQA
AwADAAMAAwAFAAUABQAFAAUABgAGAAYACQAJAAoACwAJAAkACQAJAAkACQAJAAkACgAL
AAwADQAJAAgACgAMAA8ADwAPABEAEQASABIAFAAcACEAIQAXAP7/3//D/67/n/+a/6D/
sP/A/83/y/+9/7D/qv+m/6j/r/+//9D/3//s//T/+/8DAAYACAALAA8AEQAUABUAFQAW
ABQAFAAVABcAFwAXABYAFgAVABUAGAAYABYAFgAWABcAGwAbABoAGgAXABYAFgAWABcA
GAAYABgAFwAWABUAFAAWABYAFQAVABYAGAAaABsAGAAXABcAGQAaABkAGAAUABYAFgAW
ABUAFAAVABYAFQAWABUAFQAWABUAFQAUABMAEwAUABQAFAAVABUAFQAVABUAFAATABIA
FAAUABQAFAAVABUAFQAVABUAFQAWABYAFQAUABQAFAASABIAEgATABQAFQAUABUAFAAT
ABIAEQATABMAEgASABEAEgATABQAFAAVABYAFgAYABgAGAAYABoAGAAWABYAFwAXABcA
FgATABMAEgASABIAEwAUABQAFQAUABIAEQAOAA4ADwARABIAEgARAA8ADwAPAA8AEQAO
AA0ADQAMAA0ADgAPAA8ADgAOAA4ADQANAA0ADQANAA0ADAAMAAwACQAIAAcABwAIAAkA
CAAJAAYABgAHAAgACwALAAoACgAJAAkACQAJAAgABwAGAAYABgAGAAYABgAGAAYABgAF
AAQABAAEAAQABQAGAAgACQAIAAgACAAHAAsACAAGAAYABgAGAAYABwAHAAcABwAFAAMA
AwADAAQAAwADAAMAAwAFAAUABAAEAAMAAgAAAP//AgACAAIAAgAFAAUABAACAAAAAAAA
AAAA/////wAAAgD///7//P/6//j/9f/0//X/9f/2//f/9//2//X/9P/y//P/9P/4//v/
+P/1//T/8//1//X/9f/0//b/9v/2//b/9v/2//b/9v/2//b/9v/2//T/9P/0//T/9f/1
//X/9f/1//X/9f/1//T/9P/z//L/9P/z//P/8//y//H/8P/v/+//7//v/+//8f/x//H/
8f/v/+7/7v/w//P/9//3//X/9f/2//b/+v8CAAsABwDx/87/sf+Z/4D/b/9m/2j/cP96
/4X/g/93/3L/dP92/4D/j/+h/7L/wf/O/9b/3//j/+b/6P/p/+v/7f/x//H/8P/w//D/
8P/x//P/9f/1//T/9P/x//H/9P/0//L/8v/y//P/9f/1//T/9P/x//D/8P/w//H/8v/y
//L/8v/y//L/8v/y//L/8f/x//P/9P/1//X/8//x//D/8f/1//X/9f/y//L/8v/y//H/
7//x//P/8//0//P/8//0//P/8//y//H/8//0//T/9P/x//H/8f/x//L/8v/y//L/9P/0
//T/9P/y//H/8P/v//L/8//1//b/9f/0//T/9P/0//T/9P/1//X/9f/z//P/8f/x//H/
8f/z//P/8v/y//D/8P/w//D/7//v/+//7v/v//D/8f/y//H/7v/r/+r/7f/t/+3/7P/r
/+v/6v/q/+j/6f/q/+r/6v/q/+n/6f/m/+b/5//p/+v/7P/s/+v/6f/p/+n/6//q/+n/
6f/o/+n/6v/r/+v/6v/q/+r/6f/r/+v/6//r/+v/6v/q/+r/6P/o/+j/6f/r/+v/6f/p
/+b/5v/n/+j/6v/r/+v/7P/q/+n/6P/n/+f/5//n/+j/6f/q/+v/7P/r/+r/6f/n/+f/
6P/p/+r/6v/q/+v/6//p/+r/6//r/+//7P/q/+r/6P/o/+j/6f/r/+v/6//p/+n/6f/p
/+r/6f/p/+n/6f/q/+v/6//s/+v/6v/o/+f/6v/q/+r/6v/n/+f/6P/q/+z/7v/v//D/
8f/y/+7/7f/t/+7/7v/u/+3/7P/r/+f/5f/l/+L/4v/i/+H/5P/l/+b/5v/m/+b/6f/r
/+v/6f/p/+n/7P/t/+7/7v/s/+z/7P/s/+7/7v/u/+7/7P/s/+z/7P/s/+z/7P/s/+3/
7f/t/+3/7f/t/+3/7f/v//D/8P/w/+//7f/s/+v/7f/t/+3/7f/v/+//7//v/+7/7f/s
/+v/6//s/+7/7v/v/+//7//t/+3/7P/w//b/AgALAAsA+f/W/7H/k/94/2P/Wv9c/1z/
Wv9h/2X/Yf9c/2L/av92/4f/l/+o/7n/xP/K/9X/3//k/+r/7f/t/+3/7v/t/+v/6v/s
/+z/7f/v//P/8//y//L/8P/v//H/8P/y//L/8v/z//T/8//x//D/8P/w//H/8v/1//b/
9v/2//T/9P/0//T/9v/2//X/9f/z//T/9f/1//b/9f/1//f/+//7//v/+P/2//b/9v/1
//f/+f/7//v/+f/3//b/9v/4//n/+f/5//v//P/8//z/+f/5//n/+f/7//z//f/+//z/
/P/8//z/////////////////AAAAAP7//P/7//r/+//8//3////9//3/+//7//n/+f/5
//n/+//7//r/+v/3//b/9f/0//P/8//z//L/8f/w/+//7v/v/+7/7f/u/+//7//v/+7/
6//r/+r/6v/s/+3/7v/u/+3/7P/q/+n/6v/q/+v/7f/v//D/8P/v/+3/7f/t/+//8f/x
//L/8v/w//D/8P/v//H/8v/z//P/9f/1//X/9f/0//L/8f/w//H/8v/z//X/9f/1//P/
8//0//T/9f/2//f/9//2//b/8//z//P/8//0//X/9v/4//X/9P/z//L/8v/y//L/8f/u
/+7/7v/u/+r/6v/r/+v/7f/u/+//7//v/+z/6v/q/+r/6v/q/+v/6//r/+v/6f/n/+f/
5//o/+v/6//r/+v/6f/p/+j/6P/p/+r/6v/r/+v/6v/p/+j/5//n/+j/6v/t/+7/7//w
/+//7v/t/+z/7P/s/+z/7P/q/+j/5v/j/+D/3//f/+D/4v/k/+X/5//m/+T/4f/f/+P/
5v/n/+f/5//p/+r/7P/r/+n/5v/l/+b/6P/q/+v/6v/p/+j/5v/m/+b/6f/r/+z/6//q
/+n/5f/k/+T/5//o/+n/6v/s/+z/7P/s/+z/7P/s/+z/7P/s/+z/7P/r/+r/6f/o/+n/
6v/r/+z/7P/s/+z/7P/q/+r/6v/q/+3/8P/z//b/8//w/+3/6v/R/7j/n/+G/33/dP9r
/2L/Zv9o/2r/bP9v/3L/df94/4T/kP+c/6j/s/++/8n/1P/Y/9r/3P/e/+D/4P/g/+D/
4//k/w==
         </WaveFormData>
      </LeadData>
      <LeadData>
         <LeadByteCountTotal>10000</LeadByteCountTotal>
         <LeadTimeOffset>0</LeadTimeOffset>
         <LeadSampleCountTotal>5000</LeadSampleCountTotal>
         <LeadAmplitudeUnitsPerBit>4.88</LeadAmplitudeUnitsPerBit>
         <LeadAmplitudeUnits>��V</LeadAmplitudeUnits>
         <LeadHighLimit>2147483647</LeadHighLimit>
         <LeadLowLimit>268435456</LeadLowLimit>
         <LeadID>V2</LeadID>
         <LeadOffsetFirstSample>0</LeadOffsetFirstSample>
         <FirstSampleBaseline>0</FirstSampleBaseline>
         <LeadSampleSize>2</LeadSampleSize>
         <LeadOff>FALSE</LeadOff>
         <BaselineSway>FALSE</BaselineSway>
         <ExcessiveACNoise>FALSE</ExcessiveACNoise>
         <MuscleNoise>FALSE</MuscleNoise>
         <LeadDataCRC32>970560850</LeadDataCRC32>
         <WaveFormData>
4P/g/+D/4P/i/+L/4v/i/+P/5P/l/+b/5v/m/+b/5v/p/+r/6//s/+z/7P/s/+z/7f/u
/+//8P/z//T/9f/2//j/+P/4//j/+v/8//7/AAACAAIAAgACAAYACAAKAAwAEAASABQA
FgAZABoAGwAcACAAIgAkACYAKAAqACwALgAxADIAMwA0ADUANgA3ADgAOAA4ADgAOAA4
ADgAOAA4ADYANAAyADAALQAqACcAJAAgABwAGAAUABAADAAIAAQAAAD+//z/+v/1//L/
7//s/+n/6P/n/+b/4//i/+H/4P/d/9z/2//a/9r/2v/a/9r/2f/Y/9f/1v/W/9b/1v/W
/9T/1P/U/9T/0v/S/9L/0v/U/9T/1P/U/9L/0v/S/9L/0v/S/9L/0v/T/9T/1f/W/9X/
1P/T/9L/0//U/9X/1v/U/9T/1P/U/9L/0v/S/9L/1P/U/9T/1P/T/9L/0f/Q/9L/0v/S
/9L/0v/S/9L/0v/U/9T/1P/U/9T/1P/U/9T/0v/S/9L/0v/S/9L/0v/S/9D/0P/Q/9D/
0P/Q/9D/0P/O/87/zv/O/8z/zP/M/8z/zf/O/8//0P/P/87/zf/M/8z/zP/M/8z/zP/M
/8z/zP/M/8z/zP/M/83/zv/P/9D/0P/Q/9D/0P/R/9L/0//U/9f/1//Y/9v/2v/Z/9n/
2f/a/9v/2//c/9z/2f/Y/9X/0//Q/83/yv/K/8r/yv/J/8b/w//D/8X/x//H/8b/xf/D
/8H/wP+//7//v/+//7//wf/B/8H/wP++/73/vP+8/7//wf/C/8L/wP/A/7//v/+//7//
v/+//8H/wf/A/8D/v/++/77/vf+//7//v/+//77/vv+9/73/u/++/8H/xP/G/8r/z//Z
/+X/8v///xYANQBcAHsAgwB2AGUASQAcAOP/rv+D/1v/K//1/sj+sf6r/rP+yP7i/gL/
IP89/1r/cP+D/5P/of+s/7L/tf+3/73/v//A/8D/wf/B/8P/xf/H/8n/y//N/87/zf/N
/8z/y//O/9D/0v/S/9L/0v/S/9L/0v/S/9T/1P/X/9f/1//W/9b/1v/W/9f/1//a/9v/
2//c/9z/3P/c/9r/2//b/9z/3//f/9//3v/d/97/3v/d/97/3//g/+P/5P/k/+f/6f/p
/+n/6//s//D/8v/z//P/8v/z//f/+P/6//3/AQADAAQABgAIAAoACwAMAA0ADgASABUA
FwAYABgAGgAbABsAGgAdAB4AHgAeAB8AHwAfAB0AGgAZABkAGgAYABMADgAKAAUAAAD7
//f/8v/v/+v/6P/j/97/2v/V/9L/0P/O/83/y//G/8L/wP++/7z/u/+9/7z/vP+7/7f/
t/+2/7T/s/+z/7P/tP+0/7P/sv+y/7H/r/+u/63/r/+x/7H/r/+v/6//r/+v/63/rP+q
/6j/qv+r/6v/q/+s/6v/qf+p/6n/qv+s/67/rf+s/6n/p/+m/6b/p/+p/6r/qv+q/6r/
qP+l/6P/o/+n/6f/p/+o/6j/qP+n/6b/p/+n/6n/qf+p/6r/q/+q/6r/qP+p/6v/q/+t
/63/rf+r/6n/qP+l/6j/qP+p/6v/rv+u/67/rv+t/6z/q/+p/6v/q/+q/6r/q/+q/6v/
qv+q/6r/q/+s/6//r/+u/63/q/+s/67/rv+w/7D/sP+x/7L/sv+x/7H/r/+w/7T/uP+4
/7r/uv+6/7r/uv+8/7v/u/+9/77/v//B/8P/wf/B/8D/wP/F/8P/w//B/8D/vv+8/7r/
uP+4/7j/t/+6/7n/u/+//7//v/++/73/vv+//8H/w//F/8X/xf/F/8f/x//H/8b/x//J
/8v/zv/N/83/zP/K/8z/zv/P/9H/0v/T/9T/1f/Y/9n/2f/a/93/3v/g/+H/4f/h/+H/
4f/j/+T/5P/l/+X/5P/l/+b/5v/q//H/+/8HABYAJQA0AEsAbACPAKUApACXAH8AWAAh
AOb/s/+L/13/K/8E/+n+2/7j/vD+AP8W/zT/U/9u/47/p/+7/8v/2v/i/+n/7f/v//L/
9P/1//f/+//9////AQAAAAEAAgACAAQABQAFAAUABgAIAAoACgAMAAwADAAMAA4ADgAQ
ABAAEAAPAA4ADAAOABAAEgAVABMAFgAXABcAGgAaABoAGgAdAB8AIAAiACEAIQAhACAA
IwAmACgAKQApACkAKQArACwALAAvADEANAA1ADgAOgA5ADoAOgA5ADsAPQBCAEQAQgBF
AEkASwBOAFAAUgBUAFkAXABfAGIAZQBnAGgAaABsAG4AbwBvAG4AcQByAHIAdAB1AHUA
dQB2AHQAdAB1AHIAcABrAGYAZgBjAGAAXQBZAFQAUQBNAEoARQBAADwAOQA2ADQAMgAu
ACsAJQAgACAAIAAgACEAIAAeAB0AGwAZABkAGAAWABUAFQAVABYAFAATABIAEgATABMA
FAAVABYAFwAWABMAFAAVABYAFwAYABoAGwAcABsAGwAaABkAGwAdAB4AIQAfACAAIgAk
ACYAJgAkACMAIwAkACYAKQApACgAJwAmACkAJwAmACcAJwAnACcAKAAoACgAJwAmACYA
JwAqACsAKQAoACcAJAAjACIAJAAnACYAJwAmACUAJgAlACUAIwAkACQAJQAnACcAJgAl
ACQAJgAmACYAJQAjACMAIgAiACUAJAAlACQAJQAmACgAKgAqACkAJwAlACYAKAArACwA
LAAsACwALQAuADAAMgAzADQANQA2ADYANQA1ADcAOAA5ADsAPQA7ADsAOgA6ADwAOQA4
ADUANAAyADAALgAsACwALAArACwAKwAtADEAMAAvAC0AKwAsACsAKwArAC0ALQAtAC0A
KwArACsAKgApACkAKQAqACoAKwArACoAKgAqACkAKQAqACsALAAtACwAKwApACgAKgAs
AC8AMQAvAC8ALwAvADAAMAAvAC8ANQA2ADcAOAA6ADwAQwBPAF8AbgB9AJAArQDWAP0A
DQH8AOEAvwCOAFUAIgD5/9P/of9z/07/Nf8z/0P/TP9U/2b/hv+n/8T/3P/x/wMAEwAe
ACQAKQAtAC8AMQAyADIAMwA2ADkAPAA/AD0APQA9ADwAPAA9AD0APQA+AEAAQgBCAEIA
QgBCAEIAQwBEAEcASABJAEkASQBIAEoASgBKAEsASwBOAE8ATwBPAE4ATQBMAE8AUQBS
AFQAUQBPAE0ASgBKAEwATQBNAE4ATwBQAFMAUQBQAFIAUwBUAFUAWABaAF4AYABhAGEA
ZABlAGkAagBqAG0AcQBzAHUAdgB3AHgAegB8AH4AgAB+AH8AfwB+AH4AgACBAIEAggCF
AIYAhgCGAIUAgwCBAH8AfAB7AHsAegB4AHMAbgBsAGkAZgBjAF8AWgBXAFMAUABLAEYA
QgBAAD4APQA8ADoANwAxACwALQAsACsAKwApACgAKAAnACMAIwAiACAAIAAhACIAJAAj
ACEAHwAeACAAHwAfAB8AHwAhACEAHwAdAB0AHQAdAB8AIgAkACYAJgAlACMAIQAhACEA
IAAhACMAJAAmACgAJwAmACMAIQAhACIAJAAnACYAJAAiACAAIAAdABsAGwAdAB0AHQAe
AB4AHgAdABwAHQAdAB8AHwAbABoAGQAWABYAFAAVABcAFwAZABkAGQAVABMAEgAPABAA
EAARABMAEgAQAA4ADAAMAAwADAALAAwADQANAA4ADgAMAAwACgALAAwADgAQABIAEQAP
AA0ADwAQABIAEgAUABQAFAAVABIAEAARABQAFgAWABYAFgAYABcAFwAZABsAGwAcAB0A
HQAdABwAHAAbABcAFQARABEADgALAAgABwAGAAUAAwAEAAEAAQADAAMAAwACAAEAAAD/
//////8AAAEAAgADAAIAAQAAAP7/////////AAD+///////+//z//P/7//v//P/9//7/
/////////v/+//7//v//////AQABAAEAAQABAAAA/v/9/wEAAgADAAYACAAOABUAHwAv
AD4ATQBkAIUArADDAMEAsACZAHMAQAAJANz/tf+H/0//Hf/8/uv+8f7//hT/LP9M/2z/
h/+i/7j/y//b/+n/9P/8////AQABAP//AAAAAAEAAwAFAAcACQAKAAsADAAMAAoACwAL
AAsADgAQABIAEgARABAADwAOAA8AEAATABQAFAATABIAEAASABIAEgATABUAGAAZABkA
GQAYABcAFgAZABsAHAAeAB0AHQAdABwAHAAeAB8AHwAiACMAJAAnACgAKAArAC0ALgAv
ADIANAA2ADgAOQA5ADwAPQBBAEIAQwBHAEwATwBPAFAAUQBSAFUAWABbAF4AYQBjAGQA
ZABkAGYAZwBnAGoAbQBuAG4AbwBvAG4AbQBvAGwAawBrAGkAZgBgAFoAVwBTAE8ASwBJ
AEQAQQA9ADgAMwAuACoAKQAmACQAIgAhAB8AGgAWABYAFAASABEAEwASABIAEQANAA0A
DAAKAAoACwAMAA4ADAALAAoACgAMAAsACwALAA8AEQARAA8ACwALAAsACwALAAwADAAM
AA0ADQAMAAsACgAJAAcABwAHAAgACgAMAAsACgAHAAUABQAGAAgACwAJAAgABwAGAAgA
BQADAAMABwAHAAcACAAGAAYABQAEAAUABQAHAAcABgAGAAYABAADAAAAAAABAAMABQAF
AAUAAwABAAAA/f/+//7///8BAAEAAAD///7//P/8//z/+//5//n/+P/4//b/9P/0//L/
8//y//L/8v/1//X/9P/z//H/8v/0//T/9P/0//T/9f/0//T/8//z//T/9f/2//f/+P/2
//X/9f/3//X/9f/2//f/9//3//b/9v/2//P/8v/v/+v/6P/l/+L/4f/g/9//3f/a/9f/
1//Z/9v/2//a/9n/1v/V/9X/1f/V/9X/1f/V/9T/0//S/9D/0f/R/9H/0v/U/9X/1f/U
/9b/1v/V/9X/2P/Z/9r/2//Z/9n/2P/Y/9j/2P/Z/9n/2//b/9v/2//Z/9j/1v/V/9X/
1v/V/9r/3v/g/+f/8f///w4AHQAyAFUAeACPAI8AhABzAFEAIgDr/7j/j/9j/y3/9/7O
/rf+t/7F/t7+/P4e/zj/Vf9y/4r/nf+t/73/yv/Q/9H/1f/Z/9f/2P/Y/9n/3f/f/+H/
4//i/+P/5P/k/+T/5f/l/+X/5//q/+3/7v/t/+z/6//q/+z/7P/u/+7/7f/t/+3/7P/u
/+7/7v/v//H/9P/1//X/9f/0//P/8v/1//f/+P/6//3//f/9//z/+v/8//3//f/9//3/
/f////3//P/+////AAABAAQABgAGAAgACQAJAAwADQARABIAFAAZAB8AIwAlACYAJwAo
ACwALgAwADIANQA3ADgAOAA8AD4APwA/AEIARQBGAEYARQBFAEQAQwBEAEIAQgBDAEAA
PgA5ADQAMwAvACsAJwAlACAAHQAZABQADwAKAAYAAwAAAP7//P/6//f/8f/s/+r/6P/m
/+X/5//m/+b/5f/i/+H/3//c/93/3f/d/97/3v/d/9z/3P/c/9v/2//b/93/3//f/93/
2//b/9v/2//d/97/3v/e/9//3//e/93/3P/b/9n/2f/a/9z/3//i/+H/4P/d/9v/2//c
/97/4f/g/+D/4P/g/+H/3//e/9//4v/j/+T/5v/m/+b/5f/k/+X/5f/n/+f/5v/m/+b/
5P/k/+L/4//l/+j/6//s/+3/7P/r/+v/6f/s/+z/7f/v//H/8v/z//T/9v/2//b/9f/4
//n/+f/6//r/+P/4//b/+P/4//n/+v/7//v/+v/5//v//P/+//7/AAAAAAAAAQAAAAAA
/v/+//7//v8BAAEAAgAFAAMAAwAEAAUABQAFAAQABAAIAAUABAABAP3/+v/3//T/9//4
//n/+f/4//X/9f/3//j/+f/5//n/9//1//T/8//x//H/8f/x//H/8f/x//D/7//v/+//
8P/y//P/8//y//D/8P/v/+//7f/t/+3/7f/v/+//7v/u/+v/6v/q/+n/6v/r/+z/7f/u
/+7/7f/t/+3/7P/v//T/+v8CAAsAFwAjADAAPwBUAHcApADJANEAvgChAHcAQAAHANb/
sf+N/1v/L/8O//n+9/4B/wz/GP8y/1T/df+U/67/wf/P/9v/5P/s//P/9//7//z//v//
/wEAAAABAAIAAwAGAAcACAAIAAkACwAMAA0ADAAOABAAEAARABIAEwAUABYAFgAYABgA
GwAdAB8AIAAiACIAIgAjACMAJgAnACcAKwAsAC0ALgAuAC8ALwAwADEAMQAxADAAMQA0
ADYANwA5ADkAOQA7AD4APgBBAEMAQwBDAEUARgBJAEwATgBPAE4ATwBTAFQAVABXAFsA
XQBeAGAAYgBkAGQAZgBoAGoAbQBvAHAAcABwAHIAcwBzAHIAdQB2AHYAegB7AHsAewB7
AHgAdwB3AHgAdgBxAGwAaABjAF4AWQBXAFIATwBLAEgAQwA+ADoANQAyADAALgAtACsA
JgAiACIAIAAeAB0AHQAcABwAGwAbABsAGgAYABcAFwAXABgAGgAZABgAGAAXABUAFAAT
ABQAFQAUABEAEAARABIAEwAVABYAFgAWABkAGQAYABcAGQAZABgAGQAXABgAGgAcABoA
GgAYABcAFAAUABUAFwAWABYAFgAWABYAEwARABEAEQARABEAEgASABIAEQAQAA8ADwAR
ABEAEgASABIAEAAOAAwADQAPAA4ADwAOAA0ADQANAA4ADQALAAoACgALAA4ADgAOAA4A
DQAMAAsACQALAAsACgAKAAwACgAKAAgACQAIAAgACAAOAA8ADwAPABMAEgAUABQAFAAU
ABUAFQAWABkAFwAXABgAGQAXABcAFgAWABkAFwAXABUAEQAOAAsACAAJAAoACwALAAkA
BQAEAAUABgAHAAcABwAIAAcABwAHAAUABQAFAAUABwAHAAcABgADAAMAAwAEAAQABQAF
AAQABAAEAAMAAwACAAEAAAD//wAAAQABAAIAAgACAAMAAwACAAEAAAD//wEAAgACAAMA
AwAEAAcACAAMABIAFwAjADEAPgBJAFoAcQCYAMMA1wDSAL0AnQBsADUAAADV/6//g/9R
/yb/Cf/9/gX/EP8a/y7/Tv91/5b/sv/F/9f/5f/w//b/+/8BAAMABAAGAAcACQAKAAsA
DAANAA8AEQATABQAEgATABMAEwARABIAEwASABMAFAAVABYAFQAUABUAFAAVABUAFQAU
ABUAFgAXABkAGAAaABoAGQAbABwAHQAeAB4AHwAfACAAIwAjACMAIgAkACYAJwAnACcA
JwAnACkAKwAsADAAMwAzADMANQA2ADgAOgA7ADsAPQA/AEQARgBEAEcASwBNAFIAVABW
AFgAWABaAFwAXgBfAGEAYgBiAGQAZgBnAGcAaABrAGwAbABwAHEAcQBxAHAAbABqAGkA
aABmAGEAXABbAFcAUwBPAEwARgBCAD0AOQA1ADEALgAqACYAIwAgACEAHwAaABYAFgAU
ABIAEQAPAA4ADgANAA0ADQAMAAoACQAJAAkACgAKAAkACAAIAAgABwAHAAcACAAJAAgA
BQAEAAUABgAHAAYABgAFAAQABwAHAAYABQAGAAUAAwADAAIAAgADAAQABgAGAAQAAwAA
AAAAAQADAAQABAAEAAQABgADAAEAAQABAAEAAQACAAQABAADAAIA///9//3/+//8//z/
/P/6//j/9v/3//n/+P/5//j/9//3//f/+P/3//X/9P/0//X/9v/2//b/9v/2//b/9v/1
//P/8//y//L/9f/0//X/9P/z//L/8v/y//P/8//y//H/8//0//b/9v/0//T/9f/2//f/
+P/4//f/9//5//v/+//8//3//f/9//z//P/+//v/+v/3//f/9P/x/+7/7v/u/+7/7f/q
/+f/5//p/+v/6//q/+n/5//l/+T/4//k/+X/5v/n/+X/5f/l/+T/4f/h/+H/4v/k/+X/
5f/k/+L/4v/h/+H/4f/h/+H/4f/j/+P/4v/i/+H/4P/g/9//4f/h/+H/4f/g/+D/3//f
/9//4v/l/+b/6v/s//H/+/8FABQAJQA4AFMAeACZAKcAoACPAHcAUAAdAOj/vf+X/2X/
Lf/6/tn+y/7T/ub+AP8g/0D/Xf94/5L/pf+3/8X/0v/c/9//4//l/+X/5v/m/+f/6f/r
/+3/7//w//H/8v/y//H/8f/w/+//8v/0//b/9v/0//T/9P/0//T/9P/2//b/9f/1//X/
9P/y//L/8v/z//P/9v/3//f/9//2//X/9P/z//X/9v/4//f/9//3//b/9P/2//f/9//6
//v//P////7//v8BAAMAAgADAAYACAAMAA4ADwAPABAAEQAVABYAGAAbAB8AIQAiACQA
JgAoACwALgAwADIANAA3ADkAOgA6ADwAPQA9AD8AQwBFAEYARwBHAEYARQBHAEQAQwBD
AEIAQAA7ADYAMwAvACsAJwAlACAAHQAZABQADwAKAAYAAwAAAP7//P/5//f/8v/u/+3/
7P/r/+v/7f/s/+z/6//p/+n/6P/m/+X/5f/l/+b/6P/n/+b/5v/k/+P/4//j/+f/6f/p
/+f/5//n/+f/5//n/+j/6P/o/+n/6f/o/+f/5P/j/+H/4f/i/+T/5//q/+j/6P/m/+X/
5P/k/+X/5//q/+r/6v/q/+j/5f/j/+P/5//n/+f/6P/m/+b/5f/k/+P/4//l/+X/5P/k
/+T/4v/f/9z/3P/d/+H/4//j/+P/4P/f/9//3f/d/9z/3P/d/97/3v/e/97/3f/c/9v/
2f/a/9v/2//c/9z/2v/a/9j/1//W/9b/1v/Z/9n/2P/X/9n/2v/c/9z/3P/c/9z/3P/c
/9z/3P/c/93/3f/e/+H/4f/h/+L/4//g/9//3f/c/+H/3//f/93/2P/U/9D/zP/L/8r/
yf/H/8j/x//J/83/yv/J/8f/xf/G/8X/xf/F/8f/x//H/8f/x//H/8f/xv/H/8f/x//I
/8X/xf/E/8L/w//E/8T/xf/F/8X/xf/F/8P/w//C/8L/w//E/8b/x//G/8X/xP/D/8f/
yP/I/8n/yf/I/8n/yv/M/9D/1//h//H/AAAPACIAPQBeAH8AjwCKAHsAYQA4AAEAyv+d
/3P/Qf8N/+D+xf6//sv+3P7y/hD/MP9L/2j/gv+Z/6v/uf/E/8r/yf/L/8//0v/U/9X/
1//b/93/3//h/+D/4f/i/+L/5P/l/+X/5f/j/+T/5f/k/+T/5P/k/+T/5P/k/+b/5v/p
/+n/6f/o/+n/6v/r/+3/7f/w//H/8f/0//T/9P/0//X/9//4//r/+f/5//n/+P/6//7/
AQADAAEAAQABAAMABAAEAAcACQALAA0AEQAUABYAGAAZABkAGwAdACIAJAAiACUAKQAr
AC8AMgA1ADgAOQA6ADsAPABAAEMARQBGAE8AWABgAGcAawBvAHEAcgB4AH0AgQCFAIsA
jACPAJMAkwCSAI4AigCJAIcAhQCDAIEAfAB5AHUAcgBtAGgAZABjAGAAXgBcAF0AWwBW
AFIAUgBSAFIAUwBTAFIAUgBRAFIAUwBTAFIAVABVAFYAWABWAFUAVABUAFYAVQBVAFUA
VgBXAFYAUwBSAFMAVABVAFUAVgBWAFYAVgBVAFMAUQBTAFMAUgBTAFIAUgBTAFQAUgBS
AFAATwBQAFAAUQBTAFEAUABPAE4ATgBLAEkASQBJAEkASQBKAEwATABLAEoASQBJAEsA
SwBIAEYARABAAEAAQABDAEcARgBFAEIAPwA+AD0APQA7ADkAOAA4ADkANwA2ADUANAA2
ADYANgA1ADMAMwAyADIAMgAwADAALgAuAC4ALwAwADIAMQAvAC0AMwA0ADQANAA0ADIA
MgAyADIANQA1ADYAOQA3ADcAOAA5ADcANwA2ADYAOAA1ADQAMQAuACoAJgAiACMAJAAl
ACUAIgAfAB8AIQAeAB0AGwAZABsAGwAcAB0AGwAbABsAGwAdAB0AHQAcABkAGQAZABoA
GAAZABkAGAAaABoAGQAZABcAFwAXABcAGQAZABgAGAAXABYAFgAVABMAEwATABMAFAAU
ABMAEwATABIAEQASABoAJAArADUAQwBQAF0AcACRAL4A4QDvAOIAyQCjAGoALwD8/9P/
rf9//1H/MP8d/x3/J/8w/zj/UP9w/5P/sv/M/+H/8//9/wIACAAPABMAFwAYABoAGwAd
AB0AHQAdAB0AHAAdAB4AHgAeAB8AHwAfAB8AIAAhACAAIgAiACIAIgAfAB4AHwAeACEA
IQAhACAAIgAiACIAIwAiACQAJAAjACUAJgAnACgAJgAnACcAKAApACkAKQAoACkALAAu
AC8AMQAxADEAMwA2ADYAOQA7ADwAPQBAAEIARABGAEcARwBJAEsAUABSAE8AUQBUAFUA
WgBcAF4AYABgAGIAZABmAGgAawBtAG4AcAByAHMAcwBxAHMAcwByAHQAdQB1AHUAcwBw
AG8AbwBuAGwAZwBiAGEAXQBZAFUAUwBOAEsARwBDAD8AOwA4ADcANAAyADAAMQAvACoA
JgAmACQAIgAhACAAHgAdABsAGwAbABoAGAAVABUAFQAWABYAFQAUABQAFAATABMAEwAU
ABUAFAARABIAEwAUABUAFAAUABMAEgASABEADwANAA4ADwAPABEAEAAQABEAEgASABIA
EAAPAA4ADgAPABEAEQAQAA8ADgAQAA0ACwALAAwACwAKAAoACgAKAAkACAAGAAUABgAF
AAYABgAGAAQABAACAAMABQAEAAUABAADAAQAAwADAAEAAAD+//3//f8AAAAAAAAAAAIA
AgACAAEA//////7//v/+//z//P/6//n/+P/4//j//P/9//3//f8BAAIAAgACAAEAAAD/
//7//////wAAAwABAAEAAgADAAMAAwACAAIABAABAAAA/f/5//b/8//w//H/8v/z//P/
8P/t/+3/7//v/+//7v/t/+3/7f/u/+//7P/r/+r/6f/r/+v/6//q/+f/5//n/+j/6P/p
/+n/6P/o/+j/5//n/+T/4f/e/9v/2v/Z/9f/1v/T/9L/0v/R/9H/0f/R/9H/0P/Q/8//
z//N/8z/zf/S/9j/3v/l/+///f8KABkAMABTAHoAlQCXAIoAcwBNABoA3/+s/4f/X/8r
//v+2P7F/sf+0f7g/vb+Fv82/1X/cv+I/53/rf+3/7z/xP/L/8//1f/Y/9z/3//j/+f/
6f/r/+3/8P/x//L/8v/0//X/9f/1//b/+P/6//r/+//8//3//v/+//7/AAAAAAIAAwAE
AAQAAgACAAIAAwABAAQABQAFAAcACAAJAAoACAAJAAkACgANAA0ADQAMAAwADgAPAA8A
EAARABIAFQAWABYAGQAbABkAGQAbABwAHgAgACEAIQAfAB0AHgAcABoAGwAdAB0AHwAg
ACEAIgAjACQAJQAmACcAKQAqACoAKgAsAC0ALQAsAC8AMAAwADAAMQAxADEAMAAsACoA
KQAqACgAIwAeABsAFwATAA8ACwAGAAMA///7//f/8//w/+r/5v/j/+D/4f/f/9r/1v/W
/9T/0v/R/8//zv/O/83/zP/N/83/zP/K/8n/yP/I/8v/y//L/8z/zv/N/83/zf/O/8//
zv/L/8r/y//M/83/zf/O/87/zv/S/9X/1//Z/9r/2//b/93/3f/e/+D/4v/i/+L/4P/f
/97/3v/f/+H/4v/i/+L/4v/i/9//3f/d/93/3f/d/97/4P/g/9//3v/b/9v/3f/d/97/
3v/e/9z/3P/a/9v/3f/c/93/3P/b/93/3f/e/93/3P/a/9n/2f/d/97/3//g/+D/4P/g
/9//4f/h/+D/4P/j/+L/4//i/+X/5v/o/+r/7//x//L/8//1//j//P/+//7/AAADAAQA
BQAGAAYABQAFAAcACgALAA0ADwAQABEAEQASABIADwAOAAsACwAKAAkACAAFAAQAAwAB
AAEA//8AAAMABQAFAAQAAwABAP///v/9//3//f/9//3/+//7//v/+v/6//v//P/+//7/
//////7//v/+//3//f/9//3//f/9//v/+//6//r//P/8//3//f/+////AAABAAEAAAD+
//3/AQACAAUACAAKAA4AFQAdACkAOABHAFwAfQCiAL0AxQC8AKsAjQBgACkA9v/P/6n/
df87/wz/8f7t/vn+DP8o/0j/Zv+D/57/sv/F/9f/5f/u//j///8BAAEA//8AAAAAAQAF
AAcACQALAA4ADwAQABAADgAPAA8ADwAQABIAFAAUABQAFAAUABQAFAAUABYAFgAXABcA
FwAWABYAFgAWABcAFwAaABsAGwAcABwAHAAcAB0AHwAgACIAJQAlACUAJAAiACQAJQAl
ACcAKQArAC8ALgAuADEAMwA0ADUAOAA6ADwAPgA/AD8APgA/AEMARABGAEkATQBPAFAA
UgBUAFYAWgBcAF4AYABeAF8AXwBeAF4AXgBdAFsAXgBhAGIAYgBiAGMAYwBjAGYAZABk
AGUAZQBkAGAAXABbAFcAUwBPAE4ASgBIAEUAQAA7ADYAMgAxAC4ALAAqACcAJQAgABwA
GgAYABYAFQAWABYAFwAXABMAEwASABAADwAPAA8AEAASABEAEAAQABEAEQASABMAFwAZ
ABkAFwATABMAEwATABEAEAAOAAwACgAJAAcABQACAAEA//////z//P/9//7//P/6//b/
8//w//D/8f/z//H/8P/v/+7/7v/r/+n/6f/t/+3/7f/u/+3/7P/q/+j/6f/p/+v/6//s
/+z/7P/q/+j/5v/n/+n/6f/r/+v/6//o/+f/5//l/+X/5P/k/+X/5P/k/+T/5P/i/+L/
4v/h/+L/4//j/+T/5f/k/+X/5P/k/+T/5f/m/+n/6f/o/+f/5//o/+r/6v/r/+z/7f/v
//D/8P/v/+//8//2//z/AgAGAAcACAAIAAYABgAHAAkACgAKAAcABQD///z/+//6//n/
+f/6//v//f/9//v/+f/7//n/+v/9/wEAAgADAAQAAgACAAAAAAACAAIABAAFAAQABQAG
AAcABgAHAAgACgAKAAoACgALAAwADQAOAAwADAAMAAwADQAOAA8AEAAOAA4ADgAOABAA
EAAQABAAEwAUABUAFgAbACAAJQAqAD0ATgBfAHAAiACgALgA0AC7AKYAkQB8AEwAHADs
/7z/lf9w/0v/Jv8u/zb/Pv9G/2P/fv+Z/7T/y//g//X/CgATABoAIQAoACoALAAuADAA
MwA0AA==
         </WaveFormData>
      </LeadData>
      <LeadData>
         <LeadByteCountTotal>10000</LeadByteCountTotal>
         <LeadTimeOffset>0</LeadTimeOffset>
         <LeadSampleCountTotal>5000</LeadSampleCountTotal>
         <LeadAmplitudeUnitsPerBit>4.88</LeadAmplitudeUnitsPerBit>
         <LeadAmplitudeUnits>��V</LeadAmplitudeUnits>
         <LeadHighLimit>2147483647</LeadHighLimit>
         <LeadLowLimit>268435456</LeadLowLimit>
         <LeadID>V3</LeadID>
         <LeadOffsetFirstSample>0</LeadOffsetFirstSample>
         <FirstSampleBaseline>0</FirstSampleBaseline>
         <LeadSampleSize>2</LeadSampleSize>
         <LeadOff>FALSE</LeadOff>
         <BaselineSway>FALSE</BaselineSway>
         <ExcessiveACNoise>FALSE</ExcessiveACNoise>
         <MuscleNoise>FALSE</MuscleNoise>
         <LeadDataCRC32>2741399148</LeadDataCRC32>
         <WaveFormData>
EgASABIAEgAUABQAFAAUABUAFgAXABgAFgAWABYAFgAZABoAGwAcABsAGgAZABgAGAAY
ABgAGAAaABoAGgAaABoAGgAaABoAHQAeAB8AIAAhACIAIwAkACcAKAApACoALgAwADIA
NAA1ADYANwA4ADsAPgBBAEQARwBIAEkASgBMAE4AUABSAFUAVgBXAFgAVgBWAFYAVgBZ
AFoAWwBcAFoAWABWAFQAUgBQAE4ATABJAEYAQwBAADoANgAyAC4AKgAoACYAJAAfABwA
GQAWABUAFAATABIAEQAQAA8ADgALAAoACQAIAAgACAAIAAgABwAGAAUABAAEAAQABAAE
AAYABgAGAAYABAAEAAQABAAGAAYABgAGAAQABAAEAAQABAAEAAQABAAGAAYABgAGAAMA
AgABAAAAAQACAAMABAACAAIAAgACAAIAAgACAAIABAAEAAQABAABAAAA///+////AAAB
AAIAAQAAAP///v8AAAAAAAAAAAAAAAAAAAAA/f/8//v/+v/7//z//f/+//3//P/7//r/
+v/6//r/+v/6//r/+v/6//j/+P/4//j/+f/6//v//P/7//r/+f/4//j/+P/4//j/+v/6
//r/+v/5//j/9//2//f/+P/5//r/+v/6//r/+v/8//z//P/8//3//v///wAAAgADAAMA
AgAEAAQABAAEAAAAAAAAAP///P/5//X/8//z//H/8f/w/+3/7P/s/+3/7v/w//H/8P/u
/+v/6v/p/+n/6f/q/+r/7P/r/+v/6//p/+n/6f/p/+z/7v/v//D/7v/t/+3/7f/r/+z/
7P/s/+3/7f/s/+z/6//q/+r/6f/r/+z/7P/s/+r/6v/q/+v/6f/r/+z/7f/x//X/+v8A
AAkAEwAjADcAUQBzAJcAsgDBAMwAyQC0AIoAVwAmAPT/u/+B/03/K/8g/yX/Mf9B/1b/
av+A/5n/r//B/87/1//f/+X/6P/t/+3/7P/s/+z/7v/u/+//7//x//P/9P/1//X/8//y
//L/8v/0//b/9//3//n/+P/3//f/9v/3//j/+P/6//z//P/8//v/+v/6//n/+//+//7/
/v/9//3//f/+//v//P/7//r//v/+//z/+//6//r/+f/7//3//v/+//7//v/+/wAAAgAC
AAQABAADAAcACQAKAA0ADAANABAAEQAVABgAHAAfACIAIwAjACcAJwAoACoALAAxADMA
MwAzADMAMwA2ADgAOwA+AD8APwA9AD4AQABCAEMAQgBAADwAOwA7ADoAOQAzAC8ALAAp
ACYAJQAkACIAHQAYABMADwALAAcABQADAAIA///8//r/9f/1//T/8//1//P/8v/x/+//
7v/u/+//7f/v/+7/7P/t/+3/7P/q/+j/6v/r/+z/6//r/+r/6f/r/+r/6v/q/+v/7P/s
/+v/7f/s/+r/6P/m/+b/5//n/+r/6//r/+r/6P/n/+f/5//l/+f/6P/o/+j/6P/o/+j/
5P/k/+b/6P/o/+j/6P/n/+b/5P/i/+L/4//j/+P/4v/i/+H/4f/j/+H/4P/g/9//4f/h
/+D/3//b/9j/1//X/9f/2P/Y/9j/2v/Z/9n/2P/V/9X/1v/Y/9j/2P/Y/9j/2P/Y/9j/
2f/Y/9r/3P/c/+D/4P/g/97/3f/d/9z/3f/d/+D/4P/f/9//3//e/93/3P/c/9//4f/k
/+b/5P/k/+T/5P/k/+T/5P/k/+n/6//s/+z/6//q/+n/6P/n/+j/6f/p/+T/4f/d/9v/
2f/X/9f/1v/X/9b/1v/X/9T/1P/T/9D/0P/P/9D/0f/Q/8//z//O/83/y//K/8n/zP/N
/87/z//N/8z/yv/I/8n/yf/K/8v/yf/K/8r/yv/L/8v/yv/K/8z/zP/N/83/zP/M/8v/
yv/L/8z/zf/P/9H/z//O/83/z//T/9r/4v/r//f/AwARACcAQwBlAIIAmQCmAKkAnAB4
AEMADgDa/6P/bf9F/yP/EP8R/xf/H/8q/zr/TP9l/3//l/+q/7f/vf+//8L/w//F/8j/
yP/I/8r/zv/P/8//0f/Q/9D/0P/P/8//0P/S/9T/0f/S/9L/0f/S/9L/0v/T/9b/1//Y
/9j/1//Y/9f/1v/Z/9r/3P/d/9z/3v/d/9z/3//f/9//4P/g/+L/4v/i/+H/4P/d/9v/
3f/g/+L/5//o/+j/5//m/+f/6P/r/+7/8f/0//X/9f/0//X/9f/3//v//f8BAAMAAgAC
AAMAAwAGAAcABwALAAwADgARABQAFAAVABQAEwAXABkAHgAiACIAJAAkACMAJAAmACkA
LAAuAC4ALQAqACMAHwAaABUAFAARAA8ADQAOAA0ADAAKAAcABAABAP///v/7//r/+f/1
//H/7f/q/+n/6f/o/+f/4//f/9z/2f/Z/9j/2P/Z/9r/3f/d/9z/3f/d/9z/2v/f/+T/
6P/s/+3/7f/s/+v/7v/u/+//8P/0//b/9//3//n/+P/2//T/+P/6//3///8AAAEAAQAA
AAAAAQADAAUABQAHAAgACAAGAAQAAgAAAAEAAgAFAAgABwAGAAUAAwAFAAQAAwAEAAYA
BwAIAAgABAABAP////8BAAIABAAFAAUABQAEAAMAAwACAAMABQAFAAQAAgAAAAEA///+
//z//v8BAAUACgAIAAgACAAIAAkACgALAA0ADAAOABAAEAAPAA4ADQAKAAwADwARABUA
FgAYABcAFQAVABUAFgAYABgAGAAYABsAHAAdAB4AIwAlACYAJgAiACAAHgAcABoAGgAa
ABkAFgATAA8ADQALAAkACQAIAAcABgAGAAcABQAGAAYABAAGAAUABgAHAAoACwANAA4A
DgANAA0ADQAOAA8AEAARABMAFAAUABQAFAATABMAEwAUABYAFwAYABgAFwAVABQAFQAW
ABgAGQAXABgAGAAYABYAFgAWABcAGwAdABwAHQAfACMAJgAwAD0ATQBdAHEAjQCxANkA
/AALAQ4BBQHmALQAgQBOABoA3/+l/33/Zf9i/2n/b/9z/37/kv+o/8H/1//r//r/BQAL
AA8AEgATABMAFAAUABQAFgAYABkAGQAbABoAGgAaABkAGQAaABwAHgAgACIAIwAjACEA
IAAfAB8AIAAhACIAIgAhACIAIQAgACIAIgAjACMAJQAoACgAKAApACkAKQAqACsALgAv
ADAAMQAwAC0AKwArACwALAAvADEAMgAyADIAMgAyADQANgA7AD4APwA/AEAAQQBBAEMA
RQBHAEsATQBOAFAAUwBVAFYAVwBXAFsAYABiAGUAaABpAGsAawBrAG0AbwB0AHgAegB+
AIAAgQCAAIAAgQCCAIMAggCAAHwAeAB3AHUAcwBvAGsAaABlAGIAXwBcAFgAUQBMAEcA
QwBDAD8APQA7ADcAMwAvACwAKwArACoAKQAnACUAJAAjACAAHgAdAB0AIAAjACMAIgAg
AB8AHQAaABwAHgAfACAAHwAfAB4AHQAdABwAHAAcACAAIgAjACMAIQAgAB4AHAAeAB4A
HwAfAB4AHwAfAB4AHAAbABsAGwAdAB8AIAAgAB0AHAAbABoAGgAaABwAHgAcABwAHAAb
ABoAGAAWABYAGgAbABwAHAAYABUAEwATABQAFAAVABUAFQAVABQAEwARAA4ADQANABEA
EgASABIAEAANAAsACAAIAAkACwAOAAwADAAMAAwACQAIAAcABwAKAAwADgAOAA0ADAAL
AAgACAAJAAkACwALAA4ADgANAAsACwAMAA4ADwAQABEAEgAQABAAEAAQABMAFQAWABYA
FgAWABYAFgASABIAEgARABAADQAJAAcABQADAAMAAgABAAAAAAABAAEAAgACAAAA/f/7
//v/+//9//3//v/+//3/+//6//n/+f/5//n/+f/5//r/+v/6//n/9//2//X/+P/6//v/
/P/7//v/+v/6//z//P/9//3///8AAAAAAAD///7//f/9////AQACAAMABQAJAAwAFgAh
AC8APwBTAHEAlwC5AM4A2wDgANUAtACEAFMAJADq/6v/c/9J/zH/Mv87/0n/W/9u/4L/
mP+v/8X/0//g/+v/9f/5//z//f/9//3//P/7//z//v//////AQABAAIAAwADAAIAAgAD
AAQABgAIAAkACQAIAAYABAADAAUABwAJAAoACQAKAAkACAAIAAgACQAJAAkADAAMAAwA
DAALAAoACgAMAA4ADgAOAA4ADgAMAAsACwAMAAwADwATABQAFAAUABIAEgAUABYAGAAa
ABoAGQAcAB0AHQAfAB4AHwAiACMAJgAoACsALQAsAC0ALQAxADYAOAA7AD4APwBBAEEA
QQBCAEMARwBKAEwAUABSAFMAUgBSAFMAVABUAFQAUwBQAEwASwBJAEcAQwA/ADwAOQA2
ADUANAAyACwAJgAgABsAGQAVABMAEQARAA0ACQAGAAEAAQAAAP//AAD////////6//j/
9//3//j/+//7//r/+P/3//X/8v/w//L/8//0//f/9//2//X/8//y//L/8v/0//b/9//3
//f/9v/0//L/8v/y//P/8//0//X/9f/0//L/8f/x//H/8f/z//T/9P/z//L/8f/w/+z/
7P/u//D/8v/y//L/8f/u/+z/6v/q/+7/7//w//D/8P/t/+v/6//q/+r/6//r/+//7//u
/+3/7f/q/+n/6f/r/+z/7P/s/+z/6//r/+r/5//n/+j/6v/s/+z/7P/s/+r/6P/m/+X/
5v/o/+r/6v/r/+r/6f/m/+T/5f/l/+f/6f/s/+z/6//p/+n/6P/p/+z/7f/u/+//8P/w
//D/8P/w//P/9f/2//b/+P/4//j/+P/0//T/9P/z//H/7//s/+v/6f/n/+f/5v/j/+L/
4v/j/+X/5v/m/+T/4v/f/97/3f/f/9//4P/g/93/2//a/9n/2f/Z/9n/2f/Z/9r/2v/a
/9n/1//W/9X/1//Y/9j/2P/Y/9f/1f/U/9T/1P/V/9X/1//Y/9j/2P/X/9b/1f/V/9f/
2f/a/93/3//h/+T/7P/3/wMAEQAlAEEAYwCBAJYApQCwAKsAkABmADMAAgDM/5H/Wf8r
/w//Cv8T/x//M/9G/1j/bv+F/5f/p/+2/8H/yf/P/9T/1f/V/9T/1P/U/9b/2v/b/9v/
3f/f/+D/4f/h/+D/4P/h/+L/4//m/+j/6f/n/+b/5f/l/+j/6f/q/+r/6v/s/+z/7P/q
/+r/6//r/+3/8P/w//D/7//t/+v/6v/s/+7/7v/u//L/8v/w/+//7//w//D/8//1//b/
9v/2//X/9P/1//b/+f/8//3//f8AAAEAAQADAAQABQAIAAkADAAOABEAEwASABMAEwAX
ABwAHgAhACQAJwApACkAKQApACkALAAuAC0AMAAxADEAMAAwADEAMgAyADIAMQAuACwA
KwApACcAJQAhAB4AGwAXABUAEwAQAAgAAgD8//f/9f/x/+//7f/r/+f/4//g/9v/2//a
/9n/3P/b/9v/2//a/9j/1//X/9b/2f/Z/9j/2v/Z/9f/1P/W/9j/2f/a/9z/3f/d/93/
2//a/9r/2v/a/9z/3f/d/9//3v/c/9r/2P/Y/9n/2f/c/93/3f/c/9r/2f/Z/9n/2//d
/97/3v/f/97/3f/c/9j/2P/a/9z/3v/e/97/3f/c/9r/2P/Y/9n/2f/Z/9j/2P/V/9P/
0//Q/9D/0f/R/9X/1f/U/9P/0f/O/83/zf/N/87/zv/O/8//zf/M/8r/y//L/8z/zv/Q
/9D/0P/Q/83/zP/L/8v/zf/Q/9P/1P/U/9T/1P/S/9L/0//T/9X/1//a/9r/2f/Z/9j/
1v/W/9b/1v/Z/9r/2//c/93/3//g/+D/4v/i/+L/4v/i/+L/4v/h/93/2f/U/9H/0//T
/9X/1v/W/9b/1//Z/9r/3P/d/9z/3f/b/9v/2//Z/9n/2v/a/93/3f/e/9//3//f/9//
3//i/+T/5f/m/+T/4//j/+P/4//k/+T/5P/m/+f/5//o/+X/5P/k/+P/5P/m/+f/6P/o
/+j/6P/p/+f/5//q/+//9f/7/wQADAAZACUANQBLAGkAkQC7ANgA5QDmANMArgB6AEUA
GADm/6v/ef9T/z3/OP89/0H/Sf9Y/2z/hv+h/7n/y//Y/9//5f/r/+7/7f/v//H/8v/z
//b/9v/1//P/8//1//b/9//3//j/+P/5//r/+f/6//r/+f/3//b/9f/1//T/9f/2//b/
+P/8//7/AAD///7//v/9////AgACAAIABQAHAAkADAAMAA4ADgAOABMAFAATABMAFQAY
ABoAHwAhACIAIgAiACQAJgAqAC4ALgAwADAALwAyADUANwA7AD0APwBDAEUAQwBEAEYA
RwBLAE0ATgBTAFMAVABWAFgAXQBfAF8AXwBfAF8AYgBkAGIAZABkAGMAZQBmAGgAagBp
AGgAZgBiAGAAYQBhAGEAWwBXAFQAUQBPAE0ASwBIAEQAQAA8ADkANgAxAC4AKwArACkA
JwAmACMAIwAiACEAIQAfAB4AHQAdABwAHAAdABsAHQAcABoAHQAdABwAGgAYABoAGwAc
ACAAIQAhACEAIgAiACMAJAAlACYAJgAlACgAKAAnACYAKAAoACkAKQAqACsAKwAqACkA
KQAqACsAKgArACsAKgArACwALQAuACwALAAuADAALgAuAC4ALQAvAC4ALQAuAC8ALwAv
AC4ALwAtACwALQAqACoAKwArACwAKwApACcAJwAmACcAKQAoACgAJwAmACcAJwAoACgA
JQAlACYAKAAmACYAJgAmACYAJgAmACcAJwAoACkAKAArACwALQAsADIAMgAxADAALwAu
ADAAMAAwADAAMAAxADEAMAAuAC4ALgAuAC0ALgAvAC8AKgAlAB8AGwAcABsAHAAcABoA
GAAXABcAFQAWABYAFAAVABMAEwATABEAEQASABIAEwATABQAFQAUABMAEgARABEAEgAS
ABIAEgARABEAEQAQABAADwAOABAAEQARABIAEAAQABEAEQARABIAEgASABIAEgASABMA
EQARABIAEwAXAB0AJAAqADMAPwBJAFcAcQCVAMEA5gD9AAoBBwHuAMIAiwBYACYA6/+t
/3n/Vf9G/0f/T/9V/2L/dv+Q/63/x//b/+j/8//7////AgAHAAsADAAMAAwADgANAA0A
DAANAA8AEAARABEAEgASABMAFAARABIAEgARABQAFAAUABUAEwATABMAEgAUABYAFgAW
ABQAFAAVABUAFAAWABUAFAAXABcAFwAYABUAFgAVABQAFwAYABcAFwAYABoAGwAfACAA
IAAfAB4AIQAiACUAKAApACoAKQAnACkAKwAsAC8AMAAxADQANQA1ADYAOAA5AD0APwBA
AEUARwBIAEoATABPAFEAUQBRAFIAUwBXAFoAWABaAFoAWQBbAFwAXgBgAGAAXgBbAFYA
UwBTAFIAUQBQAE0ASwBJAEQAQQA+ADoAOAA0ADAALQAqACUAIgAfAB4AGwAYABYAEQAR
ABAADwANAAsACgAJAAkACAAIAAkACQALAAoACAAJAAkACAAGAAgACgALAAwADAALAAkA
BwAKAAoACwAMAAwADAALAAkACgAKAAkACAAKAAoACwALAAoACQAHAAQABAAFAAcACQAH
AAcABgAEAAYABgAGAAYABgAGAAgACgAHAAYABQADAAQABAAEAAYABQAFAAUABAAFAAMA
AgADAAQABAAFAAUABgAFAAMAAQADAAIAAwAFAAUABAACAAAAAAD//////v//////AAAC
AP///v/9//z//v/+//7////+//7//v/8//7//v/+//z//v//////AQD9//7///8AAAEA
AgAEAAQABAAEAAUABwAIAAgACgAKAAoACgAHAAYABQADAAAA/f/5//f/8//x//H/8P/t
/+z/7P/t/+//8P/w/+7/6//p/+n/6f/q/+v/7f/u/+7/7f/t/+3/6//r/+v/6//t/+7/
7v/u/+z/6//r/+v/6//s/+z/7P/t/+3/7P/s/+r/6v/r/+v/7f/u/+7/7v/r/+r/6f/p
/+f/6f/s/+//7//x//T/+v8DAA8AHQAtAEcAaQCLAKgAvQDKAM0AvgCaAGkAOAAEAMn/
i/9R/yP/Ev8X/yP/Nf9K/2D/dP+N/6P/s//C/8//2f/f/+L/4//l/+T/5P/k/+b/6P/p
/+n/6//r/+z/7f/t/+z/7P/t/+7/8P/y//P/8//z//L/8f/x//L/8//0//T/9v/4//j/
+P/2//b/9//3//n//P/8//z//P/7//r/+v/6//z//P/8////AAD//////f/+//7/AQAD
AAQABAAEAAYABgAIAAoADAAOAA4ADQAPABEAEgAVABQAFQAYABkAGgAcAB8AIQAkACUA
JQApACsALAAuADAANQA3ADcANwA3ADcAOgA8AD8AQgBDAEMAQgBCAEMARABEAEQAQwBA
AD8APwA+AD0AOQA1ADIALwAtACsAKQAmACEAHAAXABMADwALAAkABwAHAAMA///8//j/
9//1//P/9P/z//P/8//w/+7/7f/t/+z/7//v/+7/7//v/+7/7P/r/+z/7P/s/+3/7f/s
/+v/6//q/+r/6v/r/+z/7P/r/+3/7P/q/+j/5f/k/+T/4//k/+X/5f/k/+L/4f/h/+H/
4P/h/+H/4P/h/+D/3//e/9r/2v/c/97/3f/c/9v/2f/W/9T/0v/S/9P/0//T/9L/0f/P
/87/z//N/8z/zP/L/8//z//O/83/zf/K/8n/yf/J/8r/yv/K/8r/yf/J/8j/xv/F/8X/
xv/H/8j/yf/K/8j/xv/E/8P/xP/G/8j/yP/K/8r/yv/I/8j/yf/J/8v/zf/Q/9D/0v/R
/9D/z//O/9D/0P/Q/9D/1P/X/9n/2v/Z/9j/1//W/9f/2P/Z/9n/1P/R/83/y//H/8X/
xf/E/8b/xv/H/8n/xv/G/8X/wv/E/8P/xP/F/8T/w//D/8L/wv/B/8H/wf/C/8P/xP/F
/8L/wv/B/8D/wf/B/8L/w//B/8L/wv/C/8H/wf/A/8D/wf/C/8T/xf/E/8T/w//C/8P/
xP/F/8f/w//B/8D/w//F/8n/zv/W/+H/7//7/wkAHwA9AGEAgACVAKIAowCSAGgANQAC
AM7/lf9f/y//C//+/gX/Ef8f/y7/QP9W/2//h/+b/6j/s/+7/73/vP+7/73/wf/C/8P/
xv/I/8n/yf/L/8n/yv/L/8v/zP/M/83/zv/M/8z/y//J/8r/yv/K/8v/yv/L/8z/zP/O
/9D/0P/Q/9L/1P/X/9n/2P/a/9n/2P/a/9v/3P/e/+H/5P/l/+b/6P/o/+b/5f/p/+z/
7v/z//P/9P/0//T/9//4//v//v///wIAAwADAAIAAwADAAUACQALAA8AEQAOAA4ADwAP
ABMAFQAWABsAHQAeACAAIgAkACUAJAAjACYAKQAvADQANAA2ADYANQA1ADYAOAA6ADoA
OgA5ADYAMgAxAC8ALQArACkAKAAnACMAHwAbABYAEAAMAAgABQADAP///f/7//v/+f/3
//b/9v/5//v//f/9//v/+v/5//n/+P/4//n//P///////v/+//3/+//4//v//v8AAAIA
AgABAP///f8AAAAAAQACAAIABAAFAAUABQAEAAIAAAADAAQABgAHAAUABQAEAAIAAQAB
AAIAAwADAAUABgAGAAcABgAFAAQAAwAEAAcACgAJAAgABwAFAAcABgAFAAYACAAJAAoA
CgAIAAUAAwADAAQABgAJAAsACwAJAAYAAwAEAAQABgAJAAsADAAMAAwADQALAAoACAAJ
AAsADgASABEAEAAPAA4AEAAQABAAEQAPABAAEQAQAA8ADgANAAoAEgATABMAEQASABAA
EAAQABAAEwAUABUAFgAWABcAFwAWABUAFAATABIAEgASABIAEQALAAcAAgD//wIAAwAG
AAgABQAEAAQABQADAAQABAACAAQAAwAEAAUAAwADAAQABAAHAAcACAAJAAcABwAHAAcA
BQAGAAYABgAHAAcACAAJAAcACAAIAAgACwANAA4AEAAOAA4ADwAPABEAEgASABIAEwAU
ABUAFwAVABUAFgAZAB0AJQAsADQAQQBNAFkAbQCLALMA3wAAAREBFAEHAeIArgB1AEIA
DgDV/5//d/9l/2L/Z/9p/23/fP+Q/6z/x//h//X/BAANABEAFQAaAB8AIwAmACYAJgAo
ACkAKQAoACkAKQAqACsAKwApACgAKAAoACcAKAAoACcAKQAoACcAJwAlACUAJQAkACYA
KAAoACgAKAAoACkAKQAoACoAKQAoACsALQAvADIAMAAyADIAMgA1ADYANQA1ADcAOgA8
AEEAQwBEAEQARABGAEgATABQAFEAUgBRAE8AUwBVAFYAWQBcAF8AZABnAGUAZgBoAGkA
bQBvAHAAdQB2AHgAewB+AIEAgwCDAIMAhgCHAIsAjgCNAJAAkQCRAJMAlACWAJgAmACW
AJMAjgCLAIsAigCJAIYAgwCBAH8AfAB5AHYAcgBsAGgAZABhAFwAVwBUAFEAUQBNAEkA
RgBFAEUARABDAEAAPQA7ADkAOQA4ADgAOQA2ADcANQAyADIAMQAvACwALgAwADEAMgAw
AC8ALQArACwALAAtAC4ALQAuAC4ALQAvAC4ALAAqACsALAAuAC8ALwAvAC4ALAAtAC0A
LgAvACwALQAtACwALQAsACsAKgAqACoALAAuAC0ALAArACkAKwAqACkAKgArACsAKwAq
ACsAKQAoACkAKQAqACwALQAtAC0ALAArACsAKgArAC0ALgAuAC0ALAAsACsAKwAqACsA
KwAsAC4ALQAsACsAKgArACoAKQApACgAKAAoACYAKgAqACoAKAAuAC0ALQAsACoAKgAq
ACoALQAuAC8AMAAwADEAMQAwADIAMgAyADIAMAAwADAALwArACcAIgAfACAAHwAgACAA
HQAcABwAHQAdAB4AHgAcAB0AGwAbABsAGAAXABcAFgAZABkAGgAbABgAFwAWABUAFwAY
ABgAGAAYABcAFwAXABUAFgAWABYAGAAZABkAGgAZABgAGAAXABkAGgAaABoAHAAcABwA
HQAZABsAGgAdACMAKQAwADgAQQBNAFkAbQCNALUA2wD0AAUBDAEBAdwAqAB1AEIACgDP
/5X/af9R/07/Vf9d/2v/gP+W/67/yf/h//H//P8DAAkADQAQABMAFwAaABoAGgAcAB0A
HQAcAB0AHwAgACEAIQAgACAAIQAiACAAIgAjACMAJAAkACQAJQAlACUAJQAkACYAKAAo
ACgAJgAmACcAJwAlACgAKAAoACoAKwAsAC4AKgAqACgAJgAmACYAJAAjACEAIgAiACUA
JAAkACMAIgAjACQAJwAqACkAKgApACcAKQArACwALwAwADEANAA1ADUANgA4ADkAPAA9
AD0AQQBDAEQARgBIAE0ATwBPAE8ATwBPAFIAVABTAFYAVwBXAFgAWgBdAGAAXwBeAFwA
WABXAFcAVgBVAFEATQBKAEcARABBAD4AOgA2ADIALgArACYAIQAeABsAHAAZABYAFAAP
AA8ADgANAAsACQAIAAcABwAGAAYABwAGAAcABQACAAMAAwACAAAA/v8AAAEAAgABAAEA
AAD//wAAAAABAAIAAQACAAIAAQACAAIAAQAAAAAAAAABAAEA//////7//P/9//3//v//
//z//f/9//z//v/+//7//v/8//z//v8AAP///v/9//v//P/8//z//v/+//3//P/6//v/
+f/4//n/+P/4//n/+f/4//f/9f/z//X/9P/1//f/9//2//T/8v/z//P/9P/0//H/8f/y
//T/8v/y//L/8v/y//L/8v/z//P/9P/1//T/9v/2//b/9P/0//X/9f/3//f/+P/5//r/
+//8//z//P/8//z///8BAAIAAgADAAQABQAGAAMAAgABAP///f/7//j/9//1//P/8//y
//H/8P/w//H/8f/y//L/8P/t/+v/6//r/+3/7f/u/+7/7P/r/+v/6//r/+v/6//r/+3/
7v/u/+7/7P/r/+v/6//u//D/8f/y//L/8f/v/+7/8P/w//H/8f/y//T/9f/2//P/8v/x
//H/8//1//b/+f/7//3/AgAGAA8AHQArAD8AWwB9AJ0AuADLANYA0wC+AJYAYwAyAAAA
xf+H/03/Kf8g/yn/N/9H/17/dP+I/5//s//B/9D/2f/j/+n/7P/v/+//7f/s/+v/7P/w
//H/8f/z//X/9v/3//f/9v/2//f/+P/5//z//v////3//P/7//v//v///wAAAAAAAAIA
AgACAAAAAAABAAEAAwAGAAYABgAFAAUABQAGAAgACgAKAAoADQAOAA0ADQANAA4ADgAR
ABUAFgAWABYAFAAUABYAGAAZABwAHQAdACAAIQAhACMAJAAlACgAKQAsAC4AMQAzADQA
NQA1ADkAPgBAAEMARgBJAEsASwBLAE0ATQBQAFIAVQBYAFkAWQBXAFgAWgBcAF4AXgBd
AFoAVwBXAFYAVQBTAE8ATABJAEcARQBDAEAAOQA0AC8AKwApACUAIwAhACAAHQAaABgA
EwATABIAEQASABEAEQARAA4ADAALAAsACgANAA0ADAANAA0ADAAKAAgACgALAAwADQAN
AAwACwALAAoACgAKAAoADAANAA0ADgAOAA0ADAAMAAwADQANAA4ADwAPAA4ADAALAAsA
CwALAA0ADgAOAA8ADgANAAwACAAIAAoADAAOAA4ADgANAA4ADAAKAAoADAANAA4ADgAP
AA0ADAANAAsACgAKAAkADAANAA0ADQAMAAoACgALAAsADAAMAAwADQALAAoACAAHAAcA
CAAKAAoACgAKAAoACAAGAAQAAwACAAQABgAGAAcABgAFAAIABAAFAAUABwAJAAwADAAL
AAsACwAKAAkACwAMABAAEwAWABYAFgAWABQAFAAUABYAFAAWABUAFAAQAAoAAwD//wAA
AQACAAQAAgACAAEAAQD///7//P/6//3//v/+//7//P/7//r/+v/+////AAABAAIAAwAE
AAUABQAEAAYABgAGAAYABgAFAAQAAwACAAAAAAAAAAAAAwAEAAUABgAEAAQABAAEAAUA
BgAHAAgACgAKAAoACgAOABIAFgAaACoAOgBKAFoAeQCWALMA0ADSANQA1gDYAKsAfgBR
ACQA9//M/6H/dv94/3r/fP9+/5H/pP+3/8r/3//y/wUAGAAeACIAJgAqAC0ALgAvADAA
MwA0AA==
         </WaveFormData>
      </LeadData>
      <LeadData>
         <LeadByteCountTotal>10000</LeadByteCountTotal>
         <LeadTimeOffset>0</LeadTimeOffset>
         <LeadSampleCountTotal>5000</LeadSampleCountTotal>
         <LeadAmplitudeUnitsPerBit>4.88</LeadAmplitudeUnitsPerBit>
         <LeadAmplitudeUnits>��V</LeadAmplitudeUnits>
         <LeadHighLimit>2147483647</LeadHighLimit>
         <LeadLowLimit>268435456</LeadLowLimit>
         <LeadID>V4</LeadID>
         <LeadOffsetFirstSample>0</LeadOffsetFirstSample>
         <FirstSampleBaseline>0</FirstSampleBaseline>
         <LeadSampleSize>2</LeadSampleSize>
         <LeadOff>FALSE</LeadOff>
         <BaselineSway>FALSE</BaselineSway>
         <ExcessiveACNoise>FALSE</ExcessiveACNoise>
         <MuscleNoise>FALSE</MuscleNoise>
         <LeadDataCRC32>62416090</LeadDataCRC32>
         <WaveFormData>
6P/o/+j/6P/p/+r/6//s/+7/7v/u/+7/7P/s/+z/7P/u//D/8v/0//L/8v/y//L/8//0
//X/9v/4//j/+P/4//j/+P/4//j/+f/6//v//P/+//7//v/+/wEAAgADAAQABgAIAAoA
DAANAA4ADwAQABQAFgAYABoAHQAeAB8AIAAkACYAKAAqACsALAAtAC4AMAAwADAAMAAy
ADQANgA4ADcANgA1ADQAMwAyADEAMAAsACoAKAAmACIAHgAaABYAFAASABAADgALAAgA
BQACAAEAAAD///7/+//6//n/+P/1//T/8//y//T/9P/0//T/8//y//H/8P/x//L/8//0
//L/8v/y//L/8v/y//L/8v/y//L/8v/y//D/8P/w//D/8v/y//L/8v/y//L/8v/y//D/
8P/w//D/8v/y//L/8v/w//D/8P/w//L/8v/y//L/9P/0//T/9P/z//L/8f/w//L/8v/y
//L/8P/w//D/8P/y//L/8v/y//L/8v/y//L/8f/w/+//7v/v//D/8f/y//D/8P/w//D/
8P/w//D/8P/u/+7/7v/u/+z/7P/s/+z/7//w//H/8v/v/+7/7f/s/+7/7v/u/+7/8P/w
//D/8P/v/+7/7f/s/+7/7v/u/+7/7//w//H/8v/z//T/9f/2//j/+P/5//v//f/+////
//8BAAAAAAAAAAAA/v/+//z/+//4//X/8//v/+//7//v/+z/6v/q/+v/7P/t/+7/7f/q
/+j/6P/p/+v/7f/u/+//8f/x//D/8P/v/+7/7f/s/+//7//w//D/7f/s/+z/7P/u/+//
7//v/+//7//v/+//7v/t/+3/7v/w//H/8f/w/+7/7f/t/+3/7//w//D/8v/z//b/9//3
//z/BAAQACAANgBTAHQAlgC3ANYA5wDnANAApwB5AEUADQDX/6P/gv92/3b/d/+A/4r/
lf+l/7n/yP/T/9v/4f/o/+v/7f/w//L/8v/x/+//7v/w//H/8v/z//T/9f/1//X/9P/z
//L/8f/z//X/9f/1//T/9P/1//X/9f/1//b/9v/4//n/+f/5//f/9//3//f/+f/6//z/
/P/8//z//P/8//r/+//7//3/AAABAAEAAAD+//////8AAAMABAAFAAYABgAGAAYABwAG
AAgACQAKAA0ADgAQABEAEgASABIAEgAVABgAGwAeAB4AIAAgACMAIwAlACcAKAAsAC4A
MAAyADIAMwA1ADYAOQA7AD4AQAA+AD4APQA9AD8APgA9AD0APgA9ADsAOwA5ADYAMgAv
AC8ALQAsACoAJAAgABwAGAAVABIAEAAOAA4ADAAKAAcAAwABAP////////////////3/
/P/7//v/+P/4//j/+f/6//r/+v/6//j/+P/5//n/+f/6//r/+f/5//n/+v/6//n/+f/6
//v/+//7//v/+//6//r/+v/7//v/+//8//3//f/7//v/+//5//n/+f/7//v/+v/5//n/
9//3//f/+P/6//v/+//7//j/9//1//X/9v/3//f/9//5//j/+P/4//f/9f/0//P/9P/1
//b/+P/2//b/9v/1//X/9f/1//X/9v/3//j/+P/1//X/9f/0//b/9//5//n/9//1//T/
9P/2//f/9//4//n/+f/4//j/9v/2//b/9v/4//n/+v/7//n/+P/3//f/+P/5//v//P/+
/wIAAAAAAAAAAAD+//7///8BAAUACAALAA0ACwAKAAoACgALAAoACwAKAAUAAgD///3/
+v/5//j/9//3//b/9//5//j/9//2//P/8//y//P/9f/1//X/9P/z//H/8f/w//D/8f/y
//P/9P/0//P/8//y//T/9P/1//b/9f/1//T/8//z//P/8//z//X/9f/2//j/9//3//b/
9P/3//f/+P/5//v/+P/2//b/+f/8/wEABwAKABAAGgAkADYATQBqAIoArwDOAOUA6wDY
ALMAhwBTAB8A7//F/6T/kP+O/43/jP+Q/5f/of+x/8b/1//l/+3/8v/z//P/9P/2//n/
+f/4//j/+P/5//r/+//5//n/+P/3//j/+f/6//v/+f/7//v/+//8//z//f/9//////8A
AAAA//////7//f/+////AAABAP7//v////7///8AAAEAAgACAAMAAwAFAAUABQAEAAIA
BQAHAAgACgAKAAoACgAKAAsADAANAA8AEAASABMAFAAUABQAFQAVABgAGgAcAB4AHQAe
AB8AIAAkACYAJgApAC0ALwAxADIAMwA0ADUANgA4ADkAOwA8ADsAPQBAAEIARABEAEMA
QwBGAEYARgBHAEYAQwA/AD0APQA8ADoAOQA1ADEALgAqACgAJAAgABwAGQAWABQAEgAO
AAoABgABAAEAAQABAAMA///9//v/+f/4//j/+P/5//j/+P/4//n/9//2//X/9P/2//b/
9//3//b/9v/1//P/8//z//T/9P/1//X/9v/3//T/8//y//H/8//0//X/9//2//X/9f/1
//f/9f/1//X/9f/1//X/9//2//T/8v/x//L/8//0//b/9f/1//T/8//z//P/8v/z//T/
9f/1//X/8//y//L/8v/z//P/9P/1//T/8//y//L/8//0//X/9f/1//X/9f/1//T/8//y
//D/8P/x//L/8v/w//H/8//z//T/8//z//T/9P/1//X/9v/0//P/8f/w//H/8v/z//T/
8//z//P/8//1//b/+v/8//z//P/8//r/+v/7//3/AAACAAQABQACAP7/+//4//j/9v/2
//T/8//w/+3/6//n/+f/5//n/+f/5v/n/+n/6P/n/+b/4//g/97/3v/f/+L/4//j/+P/
4f/h/+D/4P/h/+L/4//k/+T/4//j/+L/4//i/+L/4v/k/+X/5f/l/+P/4//j/+P/5f/l
/+b/6P/n/+f/5v/k/+T/4//j/+P/6f/q/+r/6v/r/+z/7//1//7/CgAYACwARABjAIgA
tADXAPIA/QDxAMwAnwBvADUA+f+//5X/gv9+/4D/ff98/37/hf+P/6P/tv/F/9P/3f/i
/+X/5//m/+j/6f/p/+j/6P/p/+v/7f/v/+3/7f/s/+v/7v/v//D/8f/x//P/8//z//L/
8v/z//P/9f/1//b/9v/0//X/9f/1//f/9//3//f/9//4//r/+v/4//j/+P/4//v//f/+
/wEAAQABAAAA/v8AAAEAAQACAAEAAgADAAQABAAEAAQABQAHAAoADAAOAA4ADgAPAA8A
EQASABMAFAAYABoAHAAeAB4AIAAgACMAJwApACsALAAtAC4ALwAwADEAMwA2ADgAOQA7
AD4AQABAAEAAPwA/AEIAQgBCAEMAQQA/ADwAOwA8ADoANwA1ADIALwAtACoAJAAgABwA
GAAYABYAFQAUABEADgALAAcABwAFAAMAAwABAAEAAQABAP7//P/6//n/+f/6//v//f/7
//r/+f/4//r/+v/7//v/+//8//z/+//6//n/+f/4//n/+//+/wEAAAD///7//f/+//7/
/v////////8AAAEA///9//3//f/+////AAADAAEAAAD/////////////AAABAAEAAAD/
/wAA///9//3///8BAAIAAwAAAP7//f/8//3//f/+////////////AAD///7//f/7//7/
//8AAAEAAAD///7//P/8//3//v/+//7///8BAAEA///9//z//P/+//////8AAP7//f/7
//r//P/8//z//P/+////AAABAP3//v///wIABAAEAAQABAAEAAQABQAHAAoADAAOAA8A
DwAOAA4ADgAMAAoACgAIAAYABAACAAEA/v/9//z/+//8//r/+v/7//v/+//7//n/+P/2
//b/9//6//v/+//7//r/+f/3//b/9//4//n/+v/7//v//P/8//n/+P/4//j/+v/7//v/
+//5//n/+f/5//n/+f/6//z//P/9//3//P/7//n/+P/3//n/+v/4//j/+f/8//3/AwAK
ABQAIAAyAEwAawCQALIA0wDsAPcA6QDIAJ0AaQAvAPP/u/+P/3r/eP96/33/hP+M/5f/
pf+3/8b/0//d/+X/6v/t/+//8P/u/+7/7f/r/+r/7f/v//H/8//0//X/9f/1//X/9f/1
//X/9f/3//f/9//3//b/9v/1//j/+f/7//z/+v/7//v/+//9//3//f/9//3//v8AAAAA
/v/+//7//v///wEAAgAFAAQABQAFAAQABgAHAAcACAAJAAoACwAMAAwADAAMAA0ADgAQ
ABEAEgAUABQAFQAVABkAGgAbABwAHwAiACUAKAApACoAKQArAC8AMQAzADQANAA2ADgA
OgA6ADsAPQA+AEAAQwBHAEoASABIAEcARwBMAEwATABNAEsASQBGAEUARABCAD8APQA8
ADkANwA0AC4AKgAmACIAIAAeAB0AHAAYABYAFAARAA8ADQALAAsACwALAAsACwAIAAYA
BAADAAMABAAFAAcABQAEAAMAAgACAAIAAwADAAUABgAGAAUABAADAAMAAgADAAMABAAF
AAMAAwADAAMAAgACAAIAAwAFAAUABgAHAAUAAwADAAMABQAFAAUABwAHAAYABQAFAAMA
AwADAAQACAAJAAkACQAGAAUAAwADAAUABwAIAAkABwAGAAYABgAGAAUABQAFAAYABwAI
AAoACQAIAAcABQAHAAcABwAHAAUABQAFAAQABQAFAAUABAAEAAUABwAHAAYAAwABAAAA
AgADAAMABAAEAAMAAQAAAP///v/9//z/+v/7//z//f/1//T/8//z//b/9//4//n/+v/4
//b/9f/1//f/+P/5//n/9v/0//P/8v/w/+7/7v/s/+v/6P/l/+P/4P/f/97/3f/c/9r/
2v/b/9v/2//b/9n/1//U/9P/0//W/9f/1//X/9b/1f/T/9L/1P/U/9T/1P/V/9X/1v/W
/9P/0v/S/9L/0//V/9b/1//W/9X/1P/T/9X/1f/W/9j/2P/Z/9n/2P/W/9X/1f/V/9n/
2v/a/9z/3f/c/9//4//q//T//v8QACYAQwBiAIIAoQDAANEAzQCwAIcAVwAhAOf/s/+F
/2j/Yv9k/2f/bv94/4H/jf+f/7D/vf/H/8//1P/X/9n/2v/a/9n/2f/Y/9j/2//d/9//
4f/g/+H/4f/h/9//3//f/9//4f/j/+P/4//h/+D/4P/f/+D/4f/j/+T/4v/j/+P/4//j
/+P/4//j/+X/5v/o/+j/5v/m/+b/5v/o/+n/6f/r/+z/7f/t/+z/7P/t/+3/7v/w//L/
9P/2//X/9P/z//P/9v/4//n/+v/8//z//f/9/wEAAgADAAQACAAKAAwADgAPABAADwAR
ABUAFwAZABoAHAAeACAAIgAiACMAJQAmACcAKQAsAC4ALAAsACsAKwAsACwALAAtACsA
KQAmACUAJAAiAB8AHQAcABkAFwAUAA4ACgAGAAIAAQD+//z/+v/3//T/8f/t/+v/6f/n
/+f/5f/l/+X/5f/j/+L/4f/h/+L/4v/i/+P/4f/g/9//3v/e/97/3//f/+H/4v/i/+H/
3//f/+D/4P/h/+H/4v/j/+H/4f/h/+H/3v/e/97/3//g/+H/4//l/+P/4f/h/+H/4//j
/+P/5f/k/+L/4P/f/9//3//f/+D/4v/j/+P/4//i/+H/3//f/+D/4f/h/+H/3//e/97/
3v/d/9v/2v/Z/9r/2//c/97/3f/c/9v/2f/b/9v/2//b/9v/2//b/9r/2f/Z/9n/2P/a
/9v/3f/d/9z/2f/X/9b/1//Z/9r/3P/b/9v/2v/a/9r/2v/a/9r/2//d/9//4f/h/+D/
4P/g/+D/4P/i/+T/5//r/+v/7P/t/+3/7v/u/+//8P/u/+z/7P/q/+b/4v/e/9v/2//d
/9//4f/e/9z/3P/d/93/3f/d/9v/3P/a/9r/2//b/9v/2v/Z/9v/2//a/9r/2f/Y/9f/
1v/V/9X/1v/W/9P/0v/S/9L/1P/V/9X/1f/V/9X/1f/V/9T/0//T/9T/1P/V/9X/1P/W
/9X/1f/V/9X/0v/U/9b/2f/e/+P/5f/s//b/BAAYADIAVQCAAKYAxwDeAOEAzQCmAHsA
SwAVAN3/q/+F/3L/bP9o/2X/Zv9q/3P/hf+b/6z/u//B/8f/yv/N/9H/1P/W/9n/2f/Y
/9j/1//X/9f/1//Z/9v/3P/d/93/3f/d/93/3//h/+H/4f/k/+T/5f/l/+P/4//k/+T/
5v/p/+v/7f/r/+v/6//r/+3/7v/w//D/8v/y//L/8v/x//H/8P/x//L/8//z//L/8//1
//b/+P/3//j/+f/6//r/+v/6//v/+v/8//3//v8BAAIABAAFAAUABgAHAAgACgAMAA4A
EAATABYAFwAbABwAHQAeAB4AIQAkACcAKgAqACsALQAuAC4ALwAxADIAMgAyADEAMQAy
ADIAMgAzADUAMwAwAC8AKwAoACQAIQAgAB0AGwAYABYAEgAOAAoABQACAAAA/v/+//z/
+v/3//P/8f/v/+//7f/t/+3/7f/r/+r/6f/p/+j/6P/o/+n/6//q/+n/6P/n/+b/5v/l
/+X/5v/m/+X/5f/l/+b/5v/j/+P/5P/l/+f/5//n/+f/5v/m/+b/5//l/+X/5v/n/+f/
5f/l/+X/4//j/+P/5f/o/+j/6P/p/+X/5f/l/+b/5//n/+b/5f/l/+X/5P/l/+T/5f/l
/+X/5//m/+b/5v/k/+P/4//j/+P/4//j/+T/5P/k/+T/4//i/+H/4P/f/+D/4f/i/+L/
4P/f/97/3P/c/93/3//f/+H/3//e/97/3f/d/9z/3P/g/+H/4f/i/+b/5P/k/+T/5P/k
/+f/6P/q/+3/7//w//H/8f/x//D/8P/w//L/8P/w/+7/6v/m/+L/3//g/+H/4v/j/+D/
3v/e/9//4f/h/+H/3//e/9z/3P/d/9v/2//a/9n/2v/b/9v/3P/a/9r/2v/a/93/3f/e
/97/3f/c/9z/3P/a/9v/2//b/9z/3f/e/9//3f/d/97/4P/e/9//3//e/9//3//g/+H/
3f/e/+D/4P/l/+r/7f/x//T//P8IABYAKgBLAHQAngDHAOoA/QD5ANwArwB/AEkACwDN
/5f/dP9o/2b/Y/9i/2j/cf+B/5X/rP+7/8X/zf/Q/9P/1//a/9z/3f/d/9z/3P/a/9v/
3P/d/+D/4f/h/+H/4f/h/+H/4f/f/+H/4f/h/+P/5P/m/+f/5v/l/+X/5P/l/+f/6P/p
/+n/6f/p/+n/5//o/+r/6v/r/+z/7f/u/+3/7f/s/+3/8P/x//H/8P/w//H/8f/y//H/
8v/z//T/9f/2//f/+f/5//r/+v/6//z//P/9//3///8AAAEAAgAEAAYACAAKAA0AEAAR
ABUAFQAXABkAGgAdACAAIwAmACQAJQAnACgAKQArAC4AMAAxADIAMgAzADUANAAzADMA
NAAzADEAMQAuACwAKQAnACIAHwAdABoAFwAUABEADgAKAAYAAwAAAAAA/v/8//n/9//1
//P/8//v/+//7//v/+//7v/t/+3/6//q/+n/6f/q/+r/6v/q/+z/7P/t/+3/7f/u/+7/
7f/u/+//8f/y/+//7//w//H/9P/1//b/9//4//j/+P/5//f/9//4//n/+//5//n/+f/3
//f/9//5//r/+v/6//v/+//7//v//P/7//v/+v/5//r/+//7//3//f/9//z/+//8//z/
/f/+//z/+//7//v/+//7//v//P/9//7///////7//f/8//v//P/9//7//v/+////AAAA
AP7///8BAAEABAADAAMABAADAAMAAgACAAMAAwACAAIAAwAEAAUABgAEAAYABwAIAAkA
CgAKAAoACwANABAAEgAUABUAFwAWABYAFgAUABIAEgAQAA4ADAAKAAkABgAFAAQAAwAC
AAAAAAABAAMAAwADAAEA///8//v/+//9////AAABAP/////+//7//v/+//7//v8BAAEA
AgACAAAA/v/9//z//v////////////////////////8AAAIABAAFAAUABAADAAEAAAD/
/wEABAAGAAYABQAGAAkADQASABoAJAAyAEoAZQCEAKYAyQDqAAMBCwH6ANUApQBxADcA
/f/B/5T/hP+E/4f/jv+Y/6P/r//B/9L/3//r//P/+v/9////AAAAAP/////+//7/AAAB
AAIAAwAEAAUABQAFAAMAAwADAAMABQAHAAcABwAGAAYABwAHAAcABwAIAAgACgALAAsA
CwAJAAkACQAJAAoADAAPABAADQAMAAsACgALAA0ADgARABIAEwATABIAEgATABMAFAAV
ABYAFwAYABYAFgAWABcAGAAaABsAHAAeAB4AHwAfACAAIAAgACAAJAAmACgAKgAqACwA
LAAvADEAMwA1ADYAOgA8AD4AQABAAEEAQwBEAEUARwBKAEwATABMAEsASwBQAFAAUABR
AFEATwBMAEsASABGAEMAQQBAAD0AOwA4ADIALgAqACYAJQAiACAAHgAaABgAFgATAA8A
DQALAAsACwALAAsACwAHAAYABQAFAAQABAAEAAUABQAEAAMAAgAAAAAAAQABAAMABAAE
AAMAAwADAAQABAADAAMABAAFAAUABQAFAAUAAgACAAIAAwAFAAUABgAHAAUAAwADAAMA
AwADAAMABQAFAAQAAwADAAMAAwADAAQABAAFAAUABQAEAAMAAQABAAQABQAFAAUAAwAC
AAIAAgAAAP///////wAAAQACAAQAAwACAAEA//8AAAEAAgADAAMAAwADAAIA////////
/v8AAAEAAwADAAEA///+//7/AAABAAEAAgABAAEAAAAAAAAAAAAAAAAABAAHAAgACgAJ
AAgABwAGAAcACAAKAA0AEAASABQAFQATABIAEgASABUAFAAVABQAEQAOAAsACQAFAAUA
BQAFAAUABAAFAAcABgAFAAQAAQADAAIAAwAFAAQABQAFAAUABQAFAAQABAAFAAYABwAI
AAYABQAFAAQABgAGAAcACAAGAAcABwAHAAcABwAHAAcACAAJAAsADgANAA0ADAAKAAwA
DQAPABEADQAMAAwADAANABAAFQAZACAAJgAyAD4AUABpAIgArgDRAPAABQEHAfIAyQCZ
AGMALQD5/8n/pP+W/5b/l/+a/6D/q/+5/8v/3P/t//f//f8CAAMAAQAAAAIABAAFAAUA
BgAGAAcACAAJAAgACQAJAAkACwALAAsACwAKAAsACgAJAAwADAANAA0ACwALAAwADAAM
AA0ADQANAA8ADwAPAA8ADgAOAA8ADgAQABAAEAAQABAAEQARABMAEwATABIAEAASABMA
EwAUABQAFAAUABQAFgAWABYAFwAWABgAGQAaABoAGgAbABsAHwAgACEAIgAhACIAIwAk
ACgAKgAqAC0ALQAvADEAMgA0ADYAOAA6ADsAPQBAAEIAQgBDAEUARgBHAEgASABJAEwA
TABMAE0ATQBLAEgARwBHAEYARABDAD4AOQA1ADAALQAqACcAJAAhAB4AHAAaABYAFAAS
AA8ADwANAAsACwAIAAcABgAFAAMAAgABAAEAAAAAAAAAAQD///7//f/8//3//v8AAAEA
AAAAAP///f//////AAAAAP////8AAAEAAAD///7//f/9//7///8BAAAA///////////9
//3//f////////8BAP///v/9//3//P/9//7/AAD//////v/9//3//f/8//3//v//////
///+//z/+//6//3//f/+/////P/7//r/+v/7//z//f/9//3//f/9//3/+//7//v/+v/6
//v//P/8//n/+f/6//n/+//5//j/+P/3//f/9v/2//X/9f/0//T/+v/6//j/+P/2//T/
9P/0//T/9f/2//j/+//7//z//f/9//v/+v/6//r/+//6//v/+v/0//D/7P/p/+n/6//t
/+//6//o/+f/5//n/+f/5//l/+b/5P/k/+X/5f/l/+T/4//k/+X/5f/m/+X/5P/j/+L/
4//j/+T/5P/k/+T/5f/m/+P/4//i/+H/4v/j/+T/5f/j/+P/5P/m/+b/5//n/+b/6P/n
/+f/5//l/+b/5P/m/+v/8P/z//n/AAAKABYAKABEAGkAkAC6AN8A+gADAfEAygCZAGUA
LQDz/7n/kf+A/3z/eP91/3T/dv9//5H/pf+6/8n/0//X/9r/3f/h/+L/5v/p/+n/6P/o
/+f/5//n/+f/6P/p/+n/6f/n/+f/5//n/+n/6//r/+v/7v/u/+//7//u/+3/7f/s/+7/
7//v/+//7f/t/+3/7f/s/+z/7f/s/+3/7v/v//D/7//v/+7/7//w//H/8f/w//L/8//z
//T/9P/0//T/9P/3//j/+f/7//n/+v/6//r//P/8//3//f8BAAIAAwAEAAUABgAHAAgA
DAAOAA4AEQATABUAFwAYABsAHgAhACQAJgAnACkAKgAqACsALQAuAC8AMAAwADEAMwAy
ADEAMQAyADEALwAvAC4ALAApACcAIgAfAB0AGgAXABQAEQAOAAkABgAEAAIAAgAAAP7/
+//7//n/9//3//T/8//y//H/8P/w//D/8f/v/+7/7f/t/+//7v/t/+z/7v/u/+//7//u
/+7/7f/r/+3/7f/u/+7/7f/t/+7/7//x//H/8f/x//D/8P/w//H/7//v//D/8f/y//H/
8v/z//H/8f/x//P/9P/0//T/9f/z//P/8//0//T/9f/1//X/9f/1//T/9f/0//X/9f/1
//f/9v/2//b/9//3//j/+f/3//f/9//4//r/+v/6//n/9//3//f/9//3//f/9//2//f/
9//3//b/9P/1//f/9//5//f/9v/2//T/9f/1//b/+P/5//n/+v/+//7//v/+//z//P/8
//z//f/+/wAAAwAFAAYABwAHAAkACAAIAAgACAAGAAYABAD///z/+f/3//b/9//4//n/
9v/0//T/9f/3//f/9//1//X/9P/1//f/9//3//b/9f/2//f/9//4//f/9v/1//T/9v/3
//n/+v/5//j/+P/4//b/9//3//f/+f/5//n/+f/4//f/9//4//n/+//8//z//P/7//v/
+//5//r/+v/8////BgAJAA0AFAAcACYAOgBUAHcAngDEAOkABgERAQEB2gCtAHcAPQAD
AMv/m/+E/4D/fv99/4T/jv+b/63/wf/U/+H/5//r/+7/7//z//b/+P/5//n/+P/4//b/
9//4//n/+//9//7////9//3//f/9////AQABAAEABAAEAAUABQAEAAMAAwACAAMABQAG
AAcABQAFAAUABQAHAAgACgAKAAwADAAMAAwACgALAAsADQAQABEAEQAQAA4ADwAPABAA
EQASABMAFAAXABgAGQAbABsAHAAcABwAHwAgACIAIwAkACQAJAAkACgAKgAsAC4AMgA0
ADQANwA4ADkAOgA6AD4AQABCAEQARABFAEcASABJAEsATgBQAFEAUgBSAFMAVQBUAFMA
UwBVAFMAUABPAEwASgBHAEUAQgA/AD0AOgA2ADIALgAqACUAIgAgAB4AHgAcABoAFwAV
ABMAEQARAA0ADQANAA0ACwAKAAkACQAHAAYABQAFAAgACAAIAAgABgAGAAcABwAHAAgA
CAAHAAgACQALAAwACQAJAAoACwANAA0ADQANAAoACgAKAAsACQAJAAoACwANAAsACwAL
AAoACQAIAAkACwAKAAkACQAHAAcABwAIAAgACQAJAAkACQAJAAgACQAJAAkACAAHAAkA
CAAIAAgABgAFAAUABQAFAAUABQAGAAYABgAGAAUABAADAAIAAQAEAAUABgAGAAUABQAF
AAQAAgADAAUABQAFAAMAAgACAAAAAQABAAIABQAFAAQABAAEAAQABAAEAAYACAAKAAoA
CgAKAAgACAAJAAsADAAOABAAEQATABIAEgASABAADgAOAAwADAAKAAgABwAEAAMAAgAB
AAAA/v/+/////////////f/8//r/+v/7//z//f/9//3/+//7//r/+v/8//z//P/8////
//8AAAAA/f/8//z//P/9////AAABAAAA///+//3//v///wEABAAGAAcABwAGAAQAAwAD
AAMABQAIAAgACAALAAwADwARABYAHgAqADwAVABxAJAAsgDVAPQABwEFAe4AxwCXAGEA
KQDt/7X/jv+G/4r/jf+U/57/qf+7/8v/2P/l/+//9//+/wMABQAEAAQABAADAAEAAAAB
AAMABQAHAAgACQAJAAkABwAHAAcABwAJAAsACwALAAsACgAKAAkACwALAAwADAAMAA0A
DQANAAsACwALAAsADQAOABAAEAAOAA4ADgAOABAAEQARABMAEgATABMAEgASABMAEwAU
ABcAGAAZABoAGQAYABcAFwAaABwAHQAeACAAIAAhACEAIQAiACMAJAAmACgAKgAsAC0A
LgAtAC8AMgA1ADgAOgA8AD4AQABCAEIAQwBFAEYASQBLAE4AUABOAE4ATQBNAFAAUABQ
AFEAUwBRAE4ATQBKAEgARQBDAEIAPwA9ADoANAAwACwAKAAlACIAIAAeABoAGAAWABMA
EQAPAA0ADQAMAA0ADgAPAAsACgAJAAkABgAGAAYABwAJAAgABwAGAAQABAAFAAUABwAI
AAgABwAGAAUABQAEAAMAAwAEAAUABQAFAAUABQACAAIAAgADAAUABQAGAAcABgADAAIA
AQADAAMAAwAFAAMAAgABAAEA////////AAACAAMAAwADAAAA///9//3/AAABAAEAAQD/
//7//v/+//z/+//7//v//P/9//7/AAD+//7//v/9//3//f/9//3//f/9//3//P/5//n/
+f/4//r/+//9//3/+//5//j/+P/5//v//P/+//7//f/7//r/+//8//3//v8AAAEAAgAD
AAMAAgABAAEABQAHAAoADAAMAAwADAAMAAoACgAJAAkACQAHAAkACQACAP7/+P/0//f/
9v/3//j/+f/4//b/9P/x//D/7//v//L/8//z//P/8v/x/+//7v/v//D/8f/z//H/8v/z
//T/7v/u//D/8P/w//D/8P/u/+7/7v/u//D/8P/w//D/8f/y//P/9P/z//L/8f/w//P/
9P/1//b/9v/2//b/9v/4//r//P/+/woAFAAeACgAQgBcAHYAkACkALYAyADaALUAkABr
AEYAGwDw/8X/mv+V/5D/i/+G/4//mP+h/6r/uP/G/9T/4v/k/+b/6P/q/+z/7P/s/+z/
7f/u/w==
         </WaveFormData>
      </LeadData>
      <LeadData>
         <LeadByteCountTotal>10000</LeadByteCountTotal>
         <LeadTimeOffset>0</LeadTimeOffset>
         <LeadSampleCountTotal>5000</LeadSampleCountTotal>
         <LeadAmplitudeUnitsPerBit>4.88</LeadAmplitudeUnitsPerBit>
         <LeadAmplitudeUnits>��V</LeadAmplitudeUnits>
         <LeadHighLimit>2147483647</LeadHighLimit>
         <LeadLowLimit>268435456</LeadLowLimit>
         <LeadID>V5</LeadID>
         <LeadOffsetFirstSample>0</LeadOffsetFirstSample>
         <FirstSampleBaseline>0</FirstSampleBaseline>
         <LeadSampleSize>2</LeadSampleSize>
         <LeadOff>FALSE</LeadOff>
         <BaselineSway>FALSE</BaselineSway>
         <ExcessiveACNoise>FALSE</ExcessiveACNoise>
         <MuscleNoise>FALSE</MuscleNoise>
         <LeadDataCRC32>1869425713</LeadDataCRC32>
         <WaveFormData>
AAAAAAAAAAACAAIAAgACAAQABAAEAAQAAgACAAIAAgAEAAQABAAEAAQABAAEAAQABgAG
AAYABgAGAAYABgAGAAgACAAIAAgACgAKAAoACgAKAAoACgAKAAsADAANAA4AEAASABQA
FgAYABoAHAAeAB8AIAAhACIAIwAkACUAJgApACoAKwAsAC0ALgAvADAALgAuAC4ALgAw
ADIANAA2ADQANAA0ADQAMgAyADIAMgAuACwAKgAoACQAIgAgAB4AGgAYABYAFAARAA4A
CwAIAAcABgAFAAQAAQAAAP///v/8//z//P/8//z//P/8//z/+//6//n/+P/6//r/+v/6
//j/+P/4//j/9v/2//b/9v/2//b/9v/2//j/+P/4//j/+P/4//j/+P/4//j/+P/4//b/
9v/2//b/9v/2//b/9v/0//T/9P/0//b/9v/2//b/9P/0//T/9P/z//L/8f/w/+7/7v/u
/+7/7P/s/+z/7P/t/+7/7//w//L/8v/y//L/8P/w//D/8P/w//D/8P/w/+7/7v/u/+7/
8P/w//D/8P/v/+7/7f/s/+z/7P/s/+z/7v/u/+7/7v/t/+z/6//q/+r/6v/q/+r/7P/s
/+z/7P/q/+r/6v/q/+r/6v/q/+r/6//s/+3/7v/w//D/8P/w//P/9P/1//X/+P/7//v/
/v/+//3//f/9//3//f/8//v/+P/3//X/8v/x/+//7//u/+7/7v/t/+3/7f/r/+v/6v/n
/+b/5f/l/+f/5v/m/+b/6P/n/+f/5//l/+X/5f/l/+f/5//n/+f/5f/l/+T/5P/k/+T/
5P/k/+b/5//n/+f/5f/m/+b/5v/n/+f/5//o/+b/5v/m/+b/5v/n/+f/5//n/+j/6f/p
/+n/6v/x//7/DgAgADoAWgCEALEA1ADqAOsA2wDAAJYAZQAvAPj/1v/O/8n/wv/A/8L/
xP/J/9L/2f/f/+P/5f/m/+j/6P/p/+n/5//n/+f/5v/o/+j/6P/o/+n/6f/p/+n/5//n
/+f/5//q/+r/6v/r/+v/6//r/+v/6f/q/+r/6v/s/+3/7f/t/+z/6//q/+n/6v/q/+v/
6//p/+r/6//r/+n/6f/p/+v/6//r/+v/6//r/+z/7f/t//D/8P/x//H/8f/w/+//7//v
//H/8v/y//T/9f/1//X/9f/2//f/+P/7//z///8AAAAAAQACAAQABgAFAAUABwAJAAsA
DAAOAA4AEAARABIAFAAVABYAFwAWABcAGAAYABsAGwAbABoAHAAcABsAGwAZABcAFQAT
ABIAEAAOAA4ACwAIAAUAAgABAP7/+v/3//f/9v/1//T/8v/x//D/7//v/+7/7v/u/+//
7v/s/+v/6f/r/+v/6v/o/+j/6v/q/+j/6P/o/+j/6P/o/+b/5v/o/+j/6P/o/+j/6P/o
/+n/6v/p/+b/5P/m/+X/5f/l/+b/5//o/+j/5//m/+X/5P/j/+P/4//j/+L/4v/i/+L/
5P/j/+L/4v/j/+P/4//k/+L/4P/f/9//3//f/9//3//f/9//3//f/9//3f/b/9v/2//b
/9z/3f/b/9v/2//b/9v/2//Z/9v/2f/Z/9n/2v/Z/9n/2P/W/9j/2P/Y/9r/2f/Y/9b/
1f/X/9b/1v/W/9b/1v/U/9L/0f/Q/9D/z//Q/9D/0P/R/8//0P/Q/9L/0v/R/9H/0v/T
/9b/1P/U/9T/1P/T/9T/1f/V/9j/2//b/97/3P/b/9v/2//Z/9n/2P/X/9T/0//R/87/
zP/J/8j/xv/E/8T/w//D/8P/wf/B/8D/wv/C/8L/w//C/8D/v/++/7z/u/+7/7v/vf+9
/73/vf+7/7v/u/+7/73/vf+8/7z/vP+8/7z/vP+8/73/vf+9/73/vv++/77/vf+9/73/
vv/A/8D/wP/A/8D/vf+9/7v/u/++/8H/w//D/8T/yf/U/+D/8P8GACQATAB5AJ4AuAC/
ALUAngB4AEkAGwDu/8j/uP+1/6z/pv+i/6L/pf+s/7f/v//F/8n/zP/M/8z/y//L/83/
zf/N/8z/zP/M/8z/zP/L/8v/y//L/8z/zf/O/8//0P/Q/9D/0f/S/9P/1P/V/9X/1v/W
/9b/1P/V/9X/1f/X/9f/1//X/9j/2P/Z/9n/2f/a/9v/2//Z/9n/2f/b/9r/2f/Y/9f/
2v/c/97/3//g/+D/4f/h/+L/4v/i/+P/5f/n/+j/6P/q/+v/6//r/+z/7v/w//L/8v/y
//T/9P/2//f/+P/6//3//f/+/wEAAQADAAQABgAHAAoADAAOABAAEQASABMAFAAVABYA
FgAYABkAGgAaABoAGgAZABkAGQAXABUAEwARAA4ACwAKAAkABgADAAAA///8//j/9f/y
//D/7v/s/+v/6//r/+v/5v/k/+P/4v/j/+L/4P/f/9//4f/h/+D/3//e/9//3v/f/+D/
4f/i/+L/4v/g/+D/4v/i/+L/4v/i/+L/4v/j/+T/4//g/97/4P/h/+P/5f/l/+X/5f/k
/+b/5v/m/+b/5//n/+f/5//m/+b/5v/m/+f/5//n/+j/6f/p/+n/6v/r/+r/6v/r/+3/
7f/t/+3/6//r/+v/6//s/+v/6v/r/+v/6//s/+3/6//r/+v/6//p/+n/5//p/+n/6f/p
/+r/7P/t/+3/7P/q/+r/6v/s/+z/7P/r/+v/7f/s/+z/7P/r/+z/6//q/+r/6v/r/+v/
7P/s/+z/7f/v//D/9P/2//b/9v/2//f/+P/5//n//P//////AgD+//3//f/9//3//f/8
//v/9v/1//P/8P/v/+3/7f/s/+3/7v/u/+//7//t/+3/7P/q/+r/6v/r/+v/6v/q/+r/
7P/r/+v/6//t/+3/7f/t/+3/7f/t/+3/7//v/+7/7v/u/+7/7v/u/+z/7f/t/+3/7//w
//D/8P/x//H/8f/y//L/8v/y//L/9P/1//P/8//x//L/8//z//X/+v8FABQAKABAAGIA
jAC6AOcABgEQAQMB6wDGAJIAUwAVAOz/3v/e/9n/0P/K/8j/yP/N/9b/4f/p/+//8//2
//b/9v/1//X/9f/1//X/9P/2//b/9v/2//f/9//3//f/+P/5//r/+//7//r/+f/5//v/
+//7//v//f/+//7//v/8//3//f/9//3//f/9//3//v/+///////9//7//////wEAAQAB
AAMAAQABAAEAAQABAAIAAwADAAIAAgADAAMABAAEAAQABQAHAAkACgAKAAwADQANAA0A
DwAQABEAEgARABIAFQAWABgAGQAaABwAHQAdAB4AIQAjACUAJgAoACgAKgArACwALgAv
ADAAMQAwADEAMgAyADMAMwAzADIANAA0ADMAMwAzADEALwAtACkAJgAjACIAHwAcABkA
FgAWABQAEQAPAAwACgAIAAYABwAHAAcABwAEAAIAAQAAAAEAAAD+//3///8BAAEAAAD/
//7////+//z//P/8//z//v/+//z//P/6//r/+v/6//v//P/9////AQABAP///v8AAP//
/////wAAAQACAAIAAAAAAAAAAAAAAAEAAgADAAIAAgACAAIAAwADAAMABAAFAAUABQAG
AAYABAADAAMABAAFAAYABwAGAAUABAADAAQAAwACAAMABAADAAMAAwACAAEAAAD//wAA
AQAAAAMAAgABAAAAAAAAAAEAAQAAAP7//v/+/wAA/v/+//3//f////7//v/+//3//v/9
//z//P/8//3//f8AAAAAAAABAP//AAACAAQABAAEAAQABAADAAQABQAFAAgACwALAA4A
CgAJAAkACQAJAAkACAAHAAQAAwABAP7/+//5//n/+P/4//j/9//3//f/9f/1//T/8v/y
//L/8//1//T/9P/0//H/7//u/+3/7f/t/+3/7f/r/+v/6//r/+v/6//q/+r/7P/s/+z/
7P/q/+v/6//r/+v/7P/s/+z/6//r/+v/7P/q/+r/6v/q/+r/6//r/+v/6//q/+v/7f/v
//T//f8KABwANABUAHwAqADTAPAA/ADzANsAtgCEAEsAEQDk/9L/zv/J/8L/wP/A/8L/
x//Q/9n/4f/j/+X/6P/o/+r/6f/n/+X/5f/l/+T/5v/m/+b/5v/l/+X/5f/l/+X/5f/l
/+X/5v/m/+b/5//l/+X/5f/l/+f/6P/o/+j/5v/n/+f/5//p/+n/6f/p/+z/7P/t/+3/
6//s/+3/7f/t/+3/7f/v/+//7//v/+//7//w//H/8f/y//L/8//z//L/8v/y//P/8f/z
//T/9P/2//f/9//3//n/+v/7//z///8AAAMABAAFAAUABQAGAAsACwAMAA8AEQATABQA
FgAWABgAGQAaABwAHQAeAB8AIgAjACQAJAAnACcAJwAmACYAJgAlACUAIwAhAB8AHQAb
ABgAFQAUABMAEAANAAoACQAGAAIA///+//z/+v/4//b/9f/0//P/8v/y//P/9P/z//L/
8P/v//H/8//z//L/8f/w//H/8P/u/+7/7v/u/+7/7v/s/+z/7P/s/+z/7P/u/+7/7v/v
/+7/7f/q/+j/6v/p/+n/6f/p/+n/6f/o/+j/6P/o/+j/6f/p/+n/6f/o/+j/6P/o/+j/
5//m/+b/5//n/+f/6P/m/+T/4//j/+X/5f/l/+X/5P/j/+L/4f/j/+H/3//f/9//3//g
/+H/3//f/9//3//e/9//3v/h/9//3//f/+D/4P/h/+H/4P/g/+D/4P/i/+H/4P/e/93/
3v/e/9//4P/g/+L/4v/i/+H/4P/g/9//4P/g/+D/4f/f/+D/4P/i/+L/5P/k/+T/5P/j
/+T/5f/l/+b/6f/p/+z/6v/p/+n/6f/p/+n/6P/n/+b/5f/j/+D/3//d/93/3P/a/9r/
2f/Z/9v/2f/Z/9j/1v/W/9b/1//V/9T/1P/U/9T/0//T/9P/1f/V/9X/1f/V/9X/1f/V
/9T/0//R/9D/0v/S/9L/0v/R/9H/0P/P/9H/0v/S/9L/0f/R/9H/0v/R/9D/z//O/9D/
z//P/8//z//O/8//z//P/9L/2f/m//j/DAAmAEYAcgCfAMAA1ADRAL0AnABwAD0ACQDW
/7z/tv+v/6j/qP+o/6r/r/+4/7//xf/L/83/zP/O/9D/z//P/83/zf/N/8z/zf/O/8//
0P/R/9H/0f/R/8//z//P/8//0v/S/9L/0//R/9H/0f/R/9H/0v/S/9L/0v/T/9P/0//R
/9H/0f/R/9L/0v/T/9P/0f/S/9P/0//T/9P/0//V/9f/1//X/9f/1f/W/9f/1//W/9b/
1//X/9b/1v/W/9f/2f/b/9z/3P/e/9//3//f/9//4P/h/+L/5f/m/+n/6v/r/+v/6//s
//H/8f/y//X/9//5//r//P/8//7///8AAAIAAwAEAAUABwAJAAsADAAPAA8ADwAOAA4A
DgANAA0ACwAJAAcABQAFAAIA///+//n/9v/z//D/7//s/+j/5f/k/+L/4P/e/9r/2f/Y
/9f/1v/W/9f/2P/Z/9j/1v/V/9f/2f/Z/9j/1v/W/9j/2P/Y/9j/2P/Y/9n/2v/Z/9r/
2v/a/9r/2v/a/9r/2v/b/9//3//d/9z/3P/b/9v/2//a/9v/3P/c/9r/2v/a/9r/2v/b
/9z/3f/c/9z/3P/c/97/3f/c/9z/3//f/9//4P/e/9z/2//b/9z/3f/e/9//4f/h/+H/
4f/h/9//3f/d/97/3//h/+P/4v/h/+D/3//e/9//3v/h/+H/4f/h/+L/4f/h/+D/3v/e
/97/3v/g/97/3v/d/93/3f/c/9z/3P/b/9z/2//a/9v/3P/e/9//4f/i/+P/5f/l/+T/
4v/i/+L/4v/k/+b/6P/p/+7/8f/x//T/8//z//T/9f/0//P/8f/v/+r/6f/n/+T/5P/j
/+T/5P/m/+b/5f/l/+f/5f/l/+T/5v/m/+b/5//l/+T/5P/k/+b/5f/l/+X/5f/l/+X/
5f/n/+f/5//n/+T/4//h/+D/4P/g/+D/4P/h/+P/5P/l/+X/5v/m/+b/6f/p/+n/6v/o
/+j/6P/o/+j/5f/n/+f/5//q/+3/7f/v//L//f8MACAAPABgAIoAugDjAPwA/gDzANcA
sgCCAEcADQDm/9r/1P/J/8D/vv+6/7r/w//O/9n/4f/l/+X/5v/o/+j/6f/r/+v/6//r
/+r/6v/q/+r/6v/t/+3/7f/t/+//7//v/+//8P/w//D/8f/z//P/8//z//X/9v/2//b/
9//5//r/+//7//v/+//7//7//v//////AQACAAMAAwABAAEAAQADAAMAAwADAAMABgAI
AAoACwAOAA4ADwAPAA4ADgAOAA8ADwARABIAEgAWABcAFwAXABcAGAAZABoAGwAcAB8A
IAAiACMAJAAmACgAJwAnACkAKQArACwALgAwADIAMwA0ADQANQA2ADcANgA3ADgAOAA6
ADsAPAA8ADwAPAA7ADsAOAA1ADIALwAtACoAJwAmACEAHgAbABgAEgAOAAkABQABAP7/
+//4//b/9f/0//P/8//y//L/8v/v/+7/7P/r/+3/7//v/+7/7v/u//D/8P/u/+7/7v/u
/+7/7v/s/+z/7P/s/+z/7P/u/+7/7v/v/+//7//t/+z/7P/r/+v/6//u/+//8P/w//D/
8P/w//D/7//v/+//7//w//D/8P/w//D/7//u/+7/7//v/+//8P/u/+z/6//r/+3/7f/t
/+3/6//r/+v/6//r/+n/5//n/+b/5f/l/+X/5//n/+f/5//j/+P/4f/j/+H/4f/h/+L/
4P/h/+H/4P/h/+L/4//m/+b/5v/l/+X/5f/k/+T/5P/n/+r/6//s//D/7v/s/+z/7P/s
/+//8P/x//H/8v/1//X/+P/0//P/8//z//P/8//y//H/8P/v/+3/6v/s/+v/7P/s/+v/
6v/o/+f/6P/n/+j/6P/o/+j/6P/p/+j/5v/l/+T/5v/l/+X/5f/j/+P/4//j/+X/5f/l
/+X/5f/l/+T/5P/k/+T/5P/k/+T/5f/l/+X/4//k/+T/5P/j/+P/4//k/+b/5v/m/+b/
5P/l/+X/5f/n/+r/6f/p/+n/7P/z//7/DgAmAEQAagCaAMsA9AAGAQcB9QDWAKgAbQAt
APT/1P/M/8f/vv+4/7b/tv+7/8b/0//Z/9//4//k/+T/5v/n/+n/5v/l/+T/4v/i/+L/
4v/i/+P/4//j/+P/5f/l/+X/5f/k/+T/5P/l/+f/5//n/+f/5v/m/+X/5P/m/+f/5//n
/+n/6f/p/+n/7P/s/+3/7f/u//D/8v/z//P/8//z//X/9//3//f/9//3//j/+f/5//j/
+P/5//n/+v/6//r/+//5//v//P/8//7///////////8AAAEAAgAFAAYACQAKAAoACwAM
AA4AEQARABIAFQAZABsAHAAeAB4AIAAhACIAJAAlACYAJwAoACkAKgAqACkAKQApACgA
KgAqACkAKQApACcAJQAjAB8AHAAZABgAFQASAA8ADAAJAAYAAgD///7//P/6//j/9v/1
//T/8//z//L/8v/y//H/8P/u/+3/7f/v/+//7v/u/+7/8P/w//D/8P/w//D/8P/w/+7/
7v/w//D/8P/w/+7/7v/u/+//8f/x/+//7v/v/+//8P/x//H/8f/x//D/8P/w//D/8P/v
/+//7//v//L/8v/y//L/8P/v/+7/7v/u/+3/7P/s/+z/6v/p/+n/6f/p/+n/6f/n/+f/
5//n/+n/5//l/+X/5v/l/+X/5f/l/+X/5f/l/+P/4//h/+P/5f/l/+X/5v/m/+f/5//m
/+T/5P/k/+b/5v/m/+X/5f/l/+T/5P/k/+X/5v/l/+T/5P/k/+X/5f/k/+b/6P/o/+j/
6P/n/+j/6f/p/+7/8f/x//T/8v/x//H/8f/x//H/8P/v/+7/7f/r/+j/5//l/+X/5P/k
/+T/4//j/+P/4f/h/+D/3//e/93/3f/e/97/3//g/97/3f/d/93/3//f/9//3//f/9//
3//f/9//3//e/97/4P/g/+D/4P/g/+H/4f/h/+H/4v/i/+L/4//j/+P/5P/i/+L/4v/i
/+T/5f/l/+X/4//k/+X/5//p/+r/7//6/woAHAA0AFYAgACrANYA8gD7AO0A0gCsAH0A
RwAKANz/zv/L/8T/vv/A/8L/xf/M/9f/3f/h/+X/5v/o/+j/5//n/+X/5f/l/+T/5P/k
/+T/5P/k/+P/4v/h/+H/4f/h/+H/4v/i/+L/4//j/+P/4//j/+X/5v/m/+b/5P/l/+X/
5f/l/+X/5f/l/+j/6P/p/+n/6P/o/+j/5//n/+f/5//p/+f/5//n/+f/5f/m/+f/5//m
/+b/5//n/+j/6P/o/+n/6f/r/+z/7P/u/+//7//v//H/8v/z//T/9f/2//n/+v/+////
AAACAAMAAwAEAAcACQALAAwADgAQABIAEwAUABYAFwAYABkAGgAbABwAHAAdAB0AHQAc
ABoAGgAZABkAFwAVABMAEQAPAAwACQAIAAMAAAD9//r/+P/2//P/8f/w/+7/7P/q/+j/
5//m/+X/5f/k/+T/5P/h/+D/3v/d/93/3//f/97/3P/c/97/3v/d/9z/2//a/9r/2v/Y
/9j/2P/Y/9j/2P/Y/9j/2P/Z/9r/2f/W/9T/1v/V/9X/1f/Y/9n/2v/a/9n/2P/X/9b/
1//X/9f/1//W/9b/1v/W/9j/1//W/9b/1//X/9f/2P/a/9j/1//X/9f/1//X/9f/1f/V
/9X/1f/V/9P/0f/R/9H/0f/S/9P/0f/R/9H/0f/Q/9H/0P/T/9H/0f/R/9L/0P/R/9H/
0P/R/9L/0//W/9P/0v/Q/8//0P/Q/9H/0v/T/9T/0//S/9T/1P/V/9X/1v/Y/9j/2P/Y
/9j/2P/Y/9n/2v/b/9v/3v/h/+H/5P/i/+H/4f/h/+P/4//i/+H/3P/b/9n/1v/U/9H/
0P/O/9D/0P/P/8//zf/L/8v/yv/M/8z/zP/N/8v/yv/K/8r/yv/J/8n/yf/L/8v/y//L
/8n/yf/J/8n/yv/L/8v/zP/M/8z/zP/M/8r/y//L/8v/zP/O/8//0P/P/8//z//Q/9D/
0P/Q/9D/zv/N/83/z//P/9D/0f/T/9P/1v/d/+b/8v8CABwAPgBmAJEAuADOANMAxQCs
AIIAUwAjAPD/yP+8/7v/tP+u/7D/sv+3/8D/y//R/9X/1f/W/9b/1P/T/9P/1f/V/9X/
1P/V/9b/1//Y/9n/2f/Z/9n/2//b/9v/2//b/9r/2f/Z/9v/2//b/9v/2f/a/9r/2v/b
/93/3v/f/93/3f/d/93/3v/e/9//3//h/+L/4//j/+X/5f/l/+f/6f/p/+n/6f/q/+z/
7v/v//L/8v/z//P/9P/0//T/9f/3//n/+v/6//z//f/9//3//v8AAAIABAAEAAQABgAG
AAkACwANABAAEQARABIAFQAVABcAGAAaABsAHgAgACIAJAAlACYAJwAoACkAKgAqAC0A
LQAtACwALAAsACsAKwArACkAJwAlACIAHgAaABgAFgAUABIAEAAOAAwACQAHAAcABgAF
AAQAAgABAAAA///7//r/+v/6//v/+v/4//f/9//5//n/+P/4//j/+v/6//r/+v/6//r/
+v/6//j/+P/2//b/9v/2//j/+P/4//n/+f/5//f/9v/5//n/+v/7//r/+f/4//b/9P/0
//T/9P/0//X/9v/3//f/9v/1//T/8v/x//D/8P/v/+//7//w//H/8P/w//H/8f/x//H/
8f/v/+//7//v//L/8f/w//H/8P/v/+//7//x//H/8f/x/+//7//t/+//7//v/+//8P/w
//H/8f/w/+//7v/t/+7/8P/w/+//7//u/+z/6//q/+n/6v/p/+j/7P/s/+v/6f/q/+r/
6v/q/+r/7P/u//D/8f/y//X/9f/4//T/8//z//P/9f/1//T/8//t/+v/6P/k/+b/5f/m
/+b/5f/k/+L/4f/i/+H/4v/i/+T/5P/k/+X/5//m/+b/5v/m/+X/5f/l/+P/4//j/+P/
4//j/+P/4//l/+X/5P/k/+P/4v/h/+D/4f/j/+T/5f/n/+j/6P/o/+v/6//r/+z/6v/q
/+r/6v/q/+v/6//t/+//8v/z//P/9//8/wUAFAAoAEQAZgCQAMIA7wAKARIBBQHrAMIA
jABPABEA6P/c/9r/0f/G/8L/wP/C/8n/1P/f/+f/6f/r/+z/7v/w//P/8f/x//H/8f/w
//L/8v/y//L/9f/1//X/9f/z//P/8//z//X/9v/3//n/+f/5//n/+f/4//j/9//2//j/
+f/5//n/+P/3//b/9f/2//b/9//3//j/+v/8//3//f/9//3///////////////3//v//
////AAAAAAEAAQAEAAQABAAFAAQABQAFAAQABgAHAAcABwAIAAoADAAOAA4ADgAQABAA
EgATABQAFgAbABsAHAAfACEAIwAkACYAJgAoACkAKgAqACsALAAtAC4ALwAwADAAMQAx
ADEAMAAyADIAMQAxADEALwAtACsAJwAkACEAIAAdABoAFwAUABEADgAKAAcABgAEAAIA
AAD+//3//P/7//n/+P/4//j/+f/4//b/9f/z//X/9f/0//T/9P/2//b/9P/0//T/9P/0
//T/8v/y//T/9P/0//T/8v/y//L/8//1//X/8//y//T/8//z//P/8v/z//T/9P/y//L/
8v/y//P/8//z//P/8v/y//L/8v/y//H/8P/w//H/8f/x//L/8//y//L/8//x//H/8f/x
/+//7//v/+//8f/v/+3/7f/t/+3/7v/v/+//7//v/+//7f/t/+v/7f/t/+3/7f/u/+z/
7f/t/+z/7P/s/+z/7v/w//D/7//v/+//7v/u/+7/7v/w//D/8P/y//L/8//y//L/8v/y
//L/9f/2//f/9//5//v/+v/8//v/+//8//3/+//7//r/+f/2//X/8//w//H/7//v/+7/
7P/s/+v/6//r/+n/6f/o/+j/6P/o/+n/5//m/+b/5v/o/+f/5//n/+b/5f/k/+P/5f/l
/+X/5f/j/+P/4v/i/+T/5P/k/+T/4v/j/+P/4//j/+T/5P/k/+f/5//n/+j/6P/o/+j/
6P/m/+f/5//l/+f/6v/r/+v/7f/y//n/CAAcADYAVgB+AK4A2wD4AAIB9wDdALgAhgBN
ABEA4v/Q/8z/w/+6/7r/uv++/8f/0P/X/9//4//j/+T/5P/m/+X/5//l/+X/5f/k/+T/
5P/k/+T/5f/l/+X/5f/l/+X/5f/l/+b/5v/m/+f/5//n/+f/5//m/+b/5f/k/+b/5//n
/+f/5//n/+f/5//m/+b/5//n/+n/6v/r/+v/6v/p/+j/6f/q/+v/7P/t/+v/7P/t/+3/
8P/w//H/8f/0//T/9P/1//T/9f/1//T/+P/5//n/+f/5//r/+//8//3//v8BAAIABAAF
AAYACAALAAsADAAPABEAEwAUABYAFAAWABcAGAAcAB0AHgAfACAAIQAiACIAIQAhACEA
IAAiACIAIQAhACAAHQAaABcAFwAUABEAEAANAAoABwAEAAEA/v/6//f/9//2//X/9P/y
//H/8P/v/+//7v/u/+7/7//u/+z/6//q/+v/6v/o/+j/6P/q/+r/6f/o/+f/5v/o/+j/
5v/m/+j/6P/o/+j/6P/o/+j/6f/p/+n/5//m/+j/5//n/+f/5v/n/+j/6P/m/+b/5v/m
/+P/4//j/+P/5v/m/+b/5v/k/+P/4v/i/+H/4f/h/+L/4//i/+L/4//h/+H/4f/h/+H/
4f/h/+H/4//h/9//3//f/9//4P/h/+P/4//j/+P/3//f/93/3//h/+H/4f/i/+D/4f/h
/+D/4v/i/+L/5P/i/+L/4f/h/+P/4v/i/+L/4//k/+P/4v/i/+L/4//j/+T/5P/k/+T/
5P/k/+P/5P/l/+X/6v/t/+3/8P/u/+3/7f/t/+3/7f/s/+v/6v/p/+f/5P/j/+H/4f/g
/97/3v/d/93/3//d/93/3P/a/9r/2v/b/93/3P/c/9z/3P/b/9v/2//d/93/3f/d/9//
3//f/9//3f/d/9z/3P/e/97/3v/e/93/3f/c/9v/3P/e/9//4P/h/+H/4f/i/+L/4v/i
/+L/5P/j/+P/4//j/+T/5f/l/+X/6v/v//r/DAAgADoAXACIALMA2gDwAPEA3wDCAJoA
aQAxAPb/0v/K/8f/wP++/8D/wv/H/9L/2f/f/+X/5//o/+r/7v/t/+v/6v/p/+j/5v/n
/+j/6f/q/+n/6f/p/+n/6f/p/+n/6f/q/+r/6v/r/+n/6f/p/+n/6f/q/+r/6v/o/+n/
6f/p/+n/6f/p/+n/6v/q/+v/6//p/+r/6//r/+v/6//r/+3/7f/t/+3/7f/r/+z/7f/t
/+7/7v/v/+//8P/w//D/8f/z//X/9v/2//r/+//7//v/+f/6//v//P/9//7/AQACAAIA
AwAEAAYACQAJAAoADQAPABEAEgAUABQAFgAXABgAGgAbABwAHQAcAB0AHgAeACEAIQAh
ACAAIAAgAB8AHwAfAB0AGwAZABgAFgAUABQADwAMAAkABgADAAAA/P/5//b/9P/y//D/
7v/t/+z/6//q/+r/6//s/+r/6P/l/+P/4f/j/+P/4v/i/+L/5P/k/+L/4v/i/+L/5P/k
/+L/4v/i/+L/4v/i/+D/4P/g/+H/4f/h/9//3v/g/9//3//f/97/3//g/+D/3v/e/97/
3v/f/9//3//f/+D/4P/g/+D/3v/d/9z/3P/f/9//3//g/9//3P/a/9n/2v/b/9z/3f/d
/93/3f/d/93/2//Z/9n/2//b/9z/3f/b/9v/2//b/9v/2//Z/9v/2v/Z/9j/2P/W/9f/
1//W/9b/1v/W/9j/2P/Y/9f/1//X/9b/1v/W/9f/2P/X/9b/2P/Y/9n/2f/c/9z/3P/d
/93/3v/e/+D/4//j/+T/5v/p/+n/6f/p/+j/5//n/+f/5v/m/+b/5P/f/93/2v/V/9b/
1//Y/9r/2P/X/9b/1f/T/9L/0f/R/9T/1P/U/9T/1P/T/9P/0//U/9T/1P/U/9L/0//U
/9X/0v/R/9L/0v/S/9L/0v/U/9T/1P/U/9b/1v/W/9b/2P/Y/9j/2P/Y/9j/2P/Y/9n/
2v/b/9z/3P/c/9z/3P/c/9z/3P/c/+P/6v/x//j/EQAoAD8AVgB3AJYAtQDUAMAArgCc
AIoAXwA2AA0A5P/Z/9D/x/++/7//wP/B/8L/yf/Q/9f/3v/e/97/3v/e/9//4P/h/+L/
5P/k/w==
         </WaveFormData>
      </LeadData>
      <LeadData>
         <LeadByteCountTotal>10000</LeadByteCountTotal>
         <LeadTimeOffset>0</LeadTimeOffset>
         <LeadSampleCountTotal>5000</LeadSampleCountTotal>
         <LeadAmplitudeUnitsPerBit>4.88</LeadAmplitudeUnitsPerBit>
         <LeadAmplitudeUnits>��V</LeadAmplitudeUnits>
         <LeadHighLimit>2147483647</LeadHighLimit>
         <LeadLowLimit>268435456</LeadLowLimit>
         <LeadID>V6</LeadID>
         <LeadOffsetFirstSample>0</LeadOffsetFirstSample>
         <FirstSampleBaseline>0</FirstSampleBaseline>
         <LeadSampleSize>2</LeadSampleSize>
         <LeadOff>FALSE</LeadOff>
         <BaselineSway>FALSE</BaselineSway>
         <ExcessiveACNoise>FALSE</ExcessiveACNoise>
         <MuscleNoise>FALSE</MuscleNoise>
         <LeadDataCRC32>2415235128</LeadDataCRC32>
         <WaveFormData>
3v/e/97/3v/e/97/3v/e/97/3v/e/97/3P/c/9z/3P/e/97/3v/e/97/3v/e/97/4P/g
/+D/4P/g/+D/4P/g/+L/4v/i/+L/4v/i/+L/4v/k/+T/5P/k/+X/5v/n/+j/6v/q/+r/
6v/r/+z/7f/u/+//8P/x//L/8//0//X/9v/5//r/+//8//7//v/+//7///8AAAEAAgAD
AAQABQAGAAQABAAEAAQABAAEAAQABAABAAAA///+//z/+v/4//b/9P/y//D/7v/s/+r/
6P/m/+P/4v/h/+D/3f/c/9v/2v/X/9b/1f/U/9P/0v/R/9D/0P/Q/9D/0P/S/9L/0v/S
/9T/1P/U/9T/1v/W/9b/1v/U/9T/1P/U/9b/1v/W/9b/1v/W/9b/1v/Y/9j/2P/Y/9r/
2v/a/9r/3P/c/9z/3P/c/9z/3P/c/93/3v/f/+D/3v/e/97/3v/d/9z/2//a/9r/2v/a
/9r/2f/Y/9f/1v/Y/9j/2P/Y/9f/1v/V/9T/1P/U/9T/1P/U/9T/1P/U/9T/1P/U/9T/
1f/W/9f/2P/Y/9j/2P/Y/9r/2v/a/9r/2//c/93/3v/g/+D/4P/g/+L/4v/i/+L/4v/i
/+L/4v/g/+D/4P/g/97/3v/e/97/4P/i/+T/5v/n/+j/6f/q/+j/6P/p/+v/7v/w//L/
8v/z//L/8v/z//P/8//z//H/8P/t/+r/6f/k/+T/5P/k/+X/5f/k/+T/5P/k/+L/4f/g
/97/3f/c/9z/2//b/9z/2v/a/9r/2v/Y/9j/2P/Y/9n/2//c/93/3P/c/9v/2//d/93/
3f/d/9//3v/e/97/3f/d/9z/2//b/9z/3P/c/9v/2//b/9v/3f/f/93/2//b/9v/2v/X
/9X/1v/c/+T/7//7/wsAJQBIAHIAkwCuALsAuACnAIoAZgA/ABQA9v/s/+T/2P/R/9D/
zv/Q/9P/1//c/9z/3P/c/9z/3P/e/9//3//e/93/3f/f/9//3//f/9//3//f/9//3//f
/9//4P/i/+L/4//j/+H/4v/i/+H/4P/g/+D/4f/h/+D/4P/g/+D/4P/h/+H/4v/k/+X/
5f/j/+T/5P/k/+X/5//p/+z/8P/y//T/9//4//n/+v/7//z///8AAAIAAgACAAIAAgAG
AAYABgAGAAUABgAHAAgACQAJAAgABwAIAAkACgANAA4ADgAOABAAEQATABQAFQAWABgA
GQAbABwAHQAeAB4AHwAgACEAIgAiACIAIwAjACYAJgAmACYAJgAmACYAJQAiACEAHwAe
ABwAGQAXABUAEwAPAAsABgAEAAIAAAD+//3/+v/5//n/9v/1//T/8//y//H/8P/w/+//
7v/u/+7/7v/t/+3/7f/v/+//7//u/+//8P/x//L/9P/z//P/8//1//X/9f/1//T/9f/1
//X/9f/1//X/9f/1//X/9f/1//X/9v/3//j/+P/4//j/9//3//f/+P/5//f/9//2//X/
9//3//f/+P/2//b/9v/2//T/8v/x//H/8//z//P/8//y//L/8//z//H/8P/v/+//8f/y
//L/8v/y//H/8f/w//L/8v/z//T/8v/y//L/8v/z//P/9f/z//X/9v/4//n/9//3//f/
9//4//r/+//8//3//v///wAA//8AAAAAAAACAAIAAgACAAUABQAFAAYABgAGAAcACQAK
AAwADgAOAA4ADgAOAA4ADwARABIAFAAWABYAFQAUABQAFQATABMAEwARABAADQAKAAkA
BAAEAAQABAADAAMAAgACAAIAAgAAAP//AAAAAAEAAgAAAP////8AAP7//v/+//7///8A
AAEAAgACAAMAAwADAAQABAADAAMAAQABAAEAAQABAAAAAAAAAP/////+//3//P/8//v/
+v/8//3//v///////f///////////wAA///9//z//P8AAAkAEwAdADEAUgB6AJ0AugDL
AMwAwwCqAIgAZQA+ABwADAAEAPj/7f/o/+T/5P/n/+3/8v/2//j/+P/4//b/9v/3//f/
9v/1//X/8//z//P/8//1//X/9f/1//P/8//z//T/9v/2//f/9//5//r/+v/5//r/+v/6
//v//f/8//z//P/+//7///////3//v/+//3//f/+//7//v/8//v/+v/6//z//P/8//3/
/////////////wEAAQACAAQABAAEAAQABgAGAAYABgAJAAoACwAMABAAEQARABEAEQAR
ABEAEwAWABYAFgAYABoAGwAbABsAGgAcAB0AHwAiACMAJAAkACMAJAAlACYAKgAqACsA
KwAtAC4ALwAwADEAMgAzADMANAAzADEAMAAuACsAKQAnACcAJQAjACAAHgAcABoAGAAX
ABQAEwATABEAEQARABEADQALAAkACAAJAAgACAAIAAkACQAKAAsACwALAAsACgAMAAwA
DAAMAAwACwALAAsADQANAA0ADQAOAA8ADwAPAA4ADQAMAAsADAANAA4ADwANAAwACwAK
AAsADAANAA0ADAALAAsACwAKAAkABwAFAAYABwAIAAoACAAIAAgACAAJAAgACAAJAAsA
CwALAAsACgAKAAsACwALAAoACQAJAAcACAAIAAgABgAFAAUABAAEAAQABQAGAAYABgAG
AAYABQAFAAcABQACAAIAAwADAAMAAwADAAMABQAGAAYABgAEAAQABAAEAAQABAADAAIA
AgACAAIAAgAFAAMAAgACAAIAAgACAAIAAgADAAUABgAIAAoACgALAAoACgALAAsACwAL
AAkACAAFAAIAAQAAAAAAAAAAAAEAAQAAAAAA///+//v/+f/5//j/+P/4//j/9//3//j/
+v/6//r/+v/6//r/+v/6//r/+//7//v//P/8//v/+//5//n/+f/5//n/+P/4//j/+f/7
//z//f///wAAAAAAAP//////////AQABAP////////3/+v/5//v//v8EAA4AGwApAEEA
YwCMALIAzwDeAOEA2gDDAJ4AbgA/ABoADgAKAAAA9P/t/+j/5v/m/+v/8f/2//r//P/8
//z//P/6//n/+f/4//f/9//5//n/+f/5//j/9//2//X/9v/3//j/+v/4//j/+f/5//v/
/P/8//v/+//8//3////+//z/+//6//r/+v/7//v/+v/6//n/9//1//b/9v/2//b/9//4
//r/+f/4//f/9//1//X/9f/1//T/9f/0//T/8v/y//L/8v/2//b/9v/2//X/9v/3//j/
+v/7//v/+//7//v/+//9//7//v/+/wAAAgADAAMAAwACAAQABQAHAAoADQAQABIAFQAY
ABsAHgAiACIAIwAjACQAJAAkACQAJAAkACQAIwAiACEAHwAeABwAGQAXABUAFAARAA4A
CgAKAAgABgAEAAEA/v/9//3//f/9//3//f/7//n/9//2//f/9v/2//b/9//3//j/+f/3
//f/9//2//f/+P/5//r/+//7//z//f/9//3//f/9/wAAAQABAAEAAQABAAEAAQABAAEA
AQABAAAAAAAAAAAAAAAAAAAA////////AAABAAEAAQAAAP//////////AAD///7//f/8
//z/+v/5//n/+//7//v/+//5//j/+P/3//j/+P/4//n/+P/4//f/9v/4//f/9//2//f/
+P/6//z/+//6//n/+P/4//n//P/7//r/+v/7//v//f/9//3//f/9//7//v/+//z//P/8
//z//f/+//7//v8AAAAAAAAAAAEA//8BAAIAAgACAAIAAgACAAIAAwAFAAQABgAIAAgA
BwAGAAYABwAHAAcABwAFAAYAAwAAAP//+v/6//r/+v/3//f/9v/2//j/+P/2//X/9v/2
//f/+P/6//n/+f/6//n/+P/3//b/9v/2//b/9v/0//X/9f/1//T/9P/z//P/8//z//P/
8//x//D/8P/w/+7/7//v/+//7f/u/+7/7v/u/+3/7P/r/+3/7f/t/+v/6//r/+r/6f/p
/+r/8P/4/wEAEQApAEkAcgCaALkAygDNAMQArQCKAGAANQAOAP7/+P/u/+T/3//c/9z/
3v/j/+f/6v/q/+r/7P/s/+z/6v/p/+n/6P/n/+f/5f/l/+X/5f/n/+f/5//n/+X/5f/l
/+b/5P/k/+X/5f/j/+T/5P/j/+P/5P/l/+f/5f/k/+T/5P/m/+b/5//n/+X/5v/m/+X/
5//o/+j/6P/n/+f/5//o/+r/6v/q/+v/6f/p/+n/6f/n/+n/6f/q/+r/6v/q/+r/6v/q
/+r/6v/r/+z/7f/u/+7/7//v/+//8P/x//L/9f/4//j/+P/6//3///8AAAEAAgAEAAUA
BwAIAAkACgAKAAsADAANAA4ADwAOAA4ADQAOAA4ADgAOAAwADAAMAAsACgAJAAcABgAE
AAEA///9//3/+//5//b/9P/y//D/7v/r/+j/5//n/+b/5f/k/+P/5P/j/+L/4v/j/+L/
4v/i/+f/6f/s/+//8f/x//H/8P/w//D/8P/w/+7/7f/t/+3/7f/t/+3/7f/s/+3/7f/t
/+3/7f/t/+3/7f/t/+3/7f/s/+z/7P/s/+z/7P/s/+v/6//r/+z/7f/t/+3/7P/r/+3/
7f/t/+7/8P/w//D/8P/u/+z/6//r/+3/7f/t/+3/7P/s/+3/7f/u/+7/7v/v/+//8P/w
//D/8P/v/+//7v/s/+z/7f/u/+z/7P/s/+z/6//r/+3/6//q/+r/6//r/+n/6f/p/+n/
6//s/+z/7P/s/+z/7P/s/+v/7P/s/+z/7v/u/+7/7v/t/+//7//w//L/9P/0//T/9P/0
//T/9f/3//j/+v/8//z/+//6//r/+//5//n/+f/3//j/9f/y//H/7v/u/+7/7v/r/+v/
6v/q/+z/7P/q/+n/6//q/+r/6v/o/+f/5//o/+b/5v/m/+b/6P/o/+j/6P/m/+f/5//n
/+j/6P/n/+f/6f/p/+n/6f/n/+b/5v/m/+b/5//n/+f/5//o/+j/6P/o/+f/5v/l/+X/
5f/l/+f/5//p/+r/6f/n/+j/7P/2/wMAEQAjAD0AZgCQALEAyADTAM4AvQCcAHgAUQAq
ABIACgAEAPj/8//y/+7/8P/3//v//v8AAAAA/v8AAAIAAgABAAMAAgABAAEAAwADAAMA
AwAFAAUABQAFAAUABQAFAAYACAAIAAkACQAHAAgACAAHAAYABgAGAAcABwAGAAYABgAG
AAYABwAHAAUABgAGAAUABwAIAAgACAAJAAkACQAKAAwADAAMAA0ACwALAAsACwAKAAsA
CgAKAAkACAAHAAYACAAIAAgACAAHAAgACQAKAAoACwALAAsADAANAA4AEQAUABQAFAAW
ABsAHQAeAB8AIAAiACMAJQAkACUAJgAmACUAJgAnACgAKgAqACsAKwAsACwALAAsACsA
KgApACcAJgAlACMAIgAgAB0AGwAZABcAFQATABAADgAMAAoACAAGAAIAAAD///r/+f/4
//f/+P/3//b/9v/z//L/8v/y//D/7//v/+//7//v/+//7v/w//D/8P/w//H/8f/y//P/
8v/x//D/7//w//H/8f/x/+//7//v/+//7f/t/+3/7f/q/+r/6v/q/+j/5v/k/+H/3//f
/+D/4f/f/9//3v/d/97/3//g/+L/5P/k/+T/5P/i/+D/3//f/+H/4f/h/+H/3v/e/9//
3//f/97/3f/d/9//4P/g/+D/4P/f/9//3v/g/+L/5f/o/+j/6P/o/+j/5//n/+n/5//o
/+j/6f/p/+n/6f/p/+n/5//o/+j/6P/o/+j/6P/o/+v/7P/s/+z/7P/s/+z/7P/v/+7/
7P/s/+z/7P/t/+7/8P/z//T/9v/4//j/+v/6//v//f/6//n/+P/1//T/8f/u/+3/7P/s
/+z/7P/t/+3/7P/s/+7/7v/s/+v/7f/s/+z/7P/u/+3/7f/u/+//8P/x//L/9P/0//T/
9P/2//f/9//3//b/9v/1//X/9f/1//X/9f/3//j/+v/8//r/+//7//v/+f/6//r/+v/7
//v/+//7//3/+//7//v/+//7//z/+//5//r/AgAOABsALQBHAG0AlgC8ANcA4gDlANwA
xQCgAHYASQAoABoAFAAGAPr/9f/y//D/8v/5////BAAIAAgACAAIAAgACAAHAAkACAAH
AAcACQAJAAkACQAKAAsADAANAAkABwAFAAQAAgACAAMAAwAFAAYABgAFAAcACAAJAAsA
DQAMAAwADAALAAoACgAJAAkACgAKAAkACgAMAA0ADgALAAsACwAMAA4ADgAOAA8AEgAT
ABQAFQAXABkAGQAaABgAGAAYABgAGAAYABgAGAAaABwAHgAgACAAIQAhACEAJAAlACYA
KQAsACwALAAuAC8AMQAyADMAMgA0ADUANwA2ADcAOAA4ADkAOgA7ADwAPQA8ADwAOwA+
AD4APgA+ADsAOgA5ADcAMwAxAC4ALAAoACUAIwAhAB8AHQAbABgAFgAUABIAEAARAA4A
DQANAAoACQAIAAcACAAHAAYABgAEAAIAAQAAAP7//f/9//3/+//7//v/+v/4//j/+P/4
//f/9f/0//P/8v/x//D/7//y//P/8//z//X/9f/1//X/9f/1//X/9f/1//b/9//4//b/
9v/2//X/8//z//T/9f/3//f/9v/1//X/9f/1//b/9v/2//b/9v/z//D/7v/t/+3/7f/t
/+3/7P/s/+3/7f/t/+z/6//r/+v/7P/s/+z/7v/t/+3/7P/s/+z/7f/u/+3/7P/r/+r/
5//n/+n/5//p/+r/7P/t/+z/6//q/+n/5//o/+j/6P/q/+r/6v/q/+3/7v/u/+7/7v/u
/+//8P/y//X/9v/4//r/+v/5//j/+P/5//v/+//7//n/9v/z//D/7//u/+7/7v/u/+v/
6//q/+r/7P/s/+r/6f/p/+j/6P/o/+r/6f/p/+r/6v/q/+r/6v/q/+r/6v/q/+v/7f/u
/+//7v/u/+3/7f/t/+3/7f/t/+//7v/u/+7/7P/t/+3/7f/t/+7/7v/u/+//7//v/+//
7//t/+3/7f/t/+//7v/t/+v/7P/w//b/AQAPACMAPwBmAJAAtQDMANcA1ADDAKYAegBJ
ABoAAAD6//L/5P/b/9b/1P/W/9v/4f/k/+b/6P/o/+j/6v/q/+n/6f/o/+f/5//m/+X/
5P/j/+X/5f/l/+X/5f/l/+X/5v/k/+T/5f/l/+X/5v/m/+X/5P/k/+T/5f/l/+T/5P/k
/+L/4v/j/+P/5f/m/+b/5f/m/+j/6f/q/+z/7f/u//D/8P/w//D/8f/v/+//7//v/+3/
7//v//D/7v/u/+7/7v/y//L/8v/y//X/9v/3//j/+f/5//j/9//5//v//f8BAAUABgAH
AAoADQAPABAAEQASABQAFQAXABgAGQAaABoAHQAeAB8AIAAgACAAIQAhACAAIAAgACAA
IgAiACIAIQAiACEAHwAeABwAGQAXABUAEwARAA8ADAAIAAYABAACAAMAAAD/////+v/5
//j/9//3//f/9//4//X/9P/0//T/9v/1//X/9f/1//X/9f/0//T/9P/0//T/9v/1//X/
9f/z//P/8//z//P/8//y//H/8//z//P/8//x//H/8f/x//D/8P/w//D/8P/w//D/7//v
/+//8P/x//H/8f/w/+//7f/t/+3/7v/s/+z/7P/s/+7/7P/r/+v/6f/p/+n/6f/p/+r/
7P/t//D/8P/w//H/8//0//T/9P/2//X/9f/0//T/9P/1//b/9v/2//b/9v/3//f/+f/3
//b/9v/3//f/+f/5//n/+f/3//j/+P/4//r/+v/6//r/+//8//z//P/8//7//v/+//7/
/v/+//7///8BAAQABgAIAAgABQAEAAQABQAFAAUABQADAAAA/f/6//n/+P/4//j/+P/5
//n/+P/4//b/9v/0//P/8f/w//D/8P/y//H/8f/y//D/8P/w//D/8P/w//D/8P/y//P/
8//z//T/9P/z//P/9f/1//X/9f/3//b/9v/2//b/9//3//f/9f/2//b/9v/3//f/9//3
//f/9//5//n/9//1//j/9//3//b/+P/+/wkAFQAjADsAXgCGAK8AzgDdANwA0QC2AJQA
bQBAABwADAAGAPr/8f/w//D/8P/z//n//P8AAAIAAgACAAAAAAD//////v/9//3/////
///////9//3//f/9//3//f/9//7//P/8//3//f/9//7//v/9//7//v/+/////v/8//v/
+v/6//r/+//7//3//v/+//3/+//8//z//P/7//v/+//8//z//P/8//3/+//7//v/+//7
//3//f/+/wAAAAAAAAAAAgACAAIAAgADAAQABQAGAAgACQAJAAkACAAHAAYABwAKAAoA
CgAMAA0ADwAQABEAEAASABMAFQAWABcAGAAYABsAHAAdAB4AHgAeAB8AHwAhACIAIwAk
ACMAIgAhAB8AIAAfAB0AHAAbABkAGAAXABYAEwAQAAwADAAKAAgABgAFAAIAAQABAP7/
/f/8//v//P/7//r/+v/3//b/9v/2//j/9//3//f/9f/1//X/9P/0//T/9P/0//T/8//z
//P/9P/1//b/9//2//f/9//3//f/9//3//f/9//3//f/9//4//j/+P/4//j/+P/4//f/
+P/5//v//f/7//v/+v/5//r/+//8//7//v/+//7//v////7//v///wEAAQABAAEA/v/+
//////8AAAAAAAABAAMABAAEAAQABAADAAMAAgADAAQABgAIAAcABgAFAAQAAwADAAUA
AwAEAAQABQAFAAMAAwADAAMAAwAEAAQABAACAAIAAgACAAUABgAGAAYACgAMAA4AEAAQ
ABAAEAAQABAAEAARABMAFAAWABgAGAAXABYAFgAXABcAFwAXABUAFgATABAADwAKAAoA
CgAKAAsACwAKAAoACAAIAAYABQAGAAYABwAIAAYABQAFAAYABAAEAAQABAAGAAYABgAG
AAQABQAFAAUABAAEAAMAAwAFAAUABQAFAAcABgAGAAYACAAJAAkACQAJAAoACgAKAAsA
CwALAAsACQAJAAsACwANAA8ADgAPAA0ADgASABgAHwArADsAVQB2AJ4AwQDaAOcA5gDZ
AL4AnAB7AFQAMgAkAB4AFAALAAgABgAEAAkADwASABIAEAAQAA4ADAAKAAsADAAMAAwA
DQANAA0ADQANAAsACwALAAsADQANAA0ADgANAAwADAALAAkACgAKAAkABgAGAAYABwAJ
AAgACAAIAAYABgAHAAcABQAGAAYABQAFAAYABgAGAAcABwAHAAgACAAIAAgACQAJAAkA
CQAJAAcACQAJAAoACQAIAAcABgAKAAoACgAKAA0ADgAPABAAEAARABEAEQARABEAEQAT
ABgAGAAYABoAHQAfACAAIQAgACIAIwAlACQAJQAmACYAKQAqACsALAAuAC4ALwAvADAA
MAAwADAAMAAwADAALwAsACsAKQAoACUAIQAeABsAHgAdABwAGgAZABgAFwAWABUAEgAR
ABEADAALAAoACQAKAAkACAAIAAcABgAGAAYACAAHAAcABwAHAAcABwAGAAcACAAJAAoA
CgAJAAkACQAIAAcABgAFAAYABwAHAAcACQAJAAkACQAJAAkACQAJAAYABgAGAAYACAAI
AAgABwAJAAkACgALAA0ADQAMAAsADQANAA0ADgAMAAwADAAMAA8ADgAOAA8AEQARABEA
EQAQABAAEQARABQAFAAUABUAEwAUABQAFAAUABMAEwASABAAEAARABIAEgASABIAEgAR
ABEAEwARAA4ADgAPAA8ADwAPAA8ADwAMAAwACwAKAAsADAANAA4AEQAQAA4ADgAOAA4A
DgAOAA4AEAAQABEAEwAUABYAGAAYABkAGAAYABkAGQAZABkAFwAYABUAEgARAA8AEAAR
ABIADgANAAsACgAKAAoACAAHAAgACAAJAAoACgAJAAkACgAIAAgACAAIAAgACAAIAAgA
CAAJAAkACQAIAAgABwAHAAYABQAEAAMABAAEAAUABgAEAAUABQAFAAcACAAIAAgABwAH
AAcABwAHAAkACwANAA8ADwAMAAsADQAQABYAIgAtAD8AVQB1AKAAzADpAPoA+wDwANUA
rACAAFEAMAAkAB4AEAACAPv/9v/2//j///8FAAoADAAMAAoACgAMAA4ADQANAAwACwAL
AAsACwALAAsACwALAAsACwALAAsACwAMAA0ADgAQABEAEAAQAA8ADQAOAA4ADgAPABEA
EAAQABAADwAOAA4ADQANAA4ADgANAA0ADgAOAA4ADQANAA0ADgAOAA4ADgAPAA8ADwAP
AA8ADwARABEAEgASABIAEgASABQAFAAUABQAFQAWABcAGAAaABsAGwAbABsAGwAbAB0A
IAAgACAAIgAlACcAKAApACoALAAtAC8AMAAxADIAMgAzADQANQA2ADgAOAA5ADkAOAA4
ADgAOAA2ADYANgA1ADIAMQAvAC4ALAApACcAJQAkACEAHgAaABoAGAAWABQAFQASABEA
EQAOAA0ADAALAAoACQAIAAgABQAEAAQABAAEAAMAAwADAAMAAwADAAIAAgACAAIAAgAE
AAMAAwADAAEAAQABAAEAAAABAAEAAQADAAMAAwADAAEAAQABAAEAAAAAAAAAAAAAAAAA
AAD///3//f/+//////////7//f/7//v/+//8//z//P/8//z//P/6//n/+f/7//v/+//7
//r/+v/7//v//P/8//z//f/9//7//v/+//7//f/9//z//P/8//3//v/8//z//P/8//v/
+//9//v/+v/6//v/+//5//n/+f/5//f/+P/4//j/+f/6//v//P////7//v/8//z//P/8
//z//P/8//3///8BAAQABwAIAAkACAAIAAkABwAHAAcABQAGAAMAAAD///z//P/8//z/
+f/5//j/+P/4//j/9v/1//f/9v/2//b/9v/1//X/9v/4//j/+P/4//b/9v/2//b/9v/3
//f/9//4//j/9//3//f/9//3//f/9//2//b/9v/0//X/9f/1//b/+P/5//r/+f/5//n/
+f/7//v/+//5//v/+//8//v/+f/8/wIADAAZACkAPwBfAIoAsgDTAOQA5wDcAMMAoAB2
AEsAJAAUAA4AAgD2//P/8v/y//T/+f///wIABAACAAQABAAEAAQABQAFAAQAAwADAAMA
AwADAAMAAwADAAMAAwABAAEAAQACAAIAAgADAAMAAQACAAIAAQAAAAAAAAABAAEAAAAA
AAAAAAAAAAEAAQD//wAAAAD///3//v/+//7/+//7//v//P/+//7//v////3//f/9//3/
//8BAAEAAgACAAIAAgACAAQABAAEAAQABQAGAAcACAAJAAkACAAHAAoACwAMAA8AEAAQ
ABAAEgATABUAFgAXABoAHAAdAB8AIAAhACIAIgAjACQAJQAmACYAJgAnACcAKgAqACoA
KgAsACwALAArACgAJwAlACQAJAAhAB8AHQAbABkAFwAUABIAEAAOAAwADQAKAAkACQAE
AAMAAgABAAIAAQAAAAAA///+//7//v/8//v/+//7//3//f/9//z/+v/6//r/+v/6//n/
+f/5//v/+//7//v//P/9//3//f/8//v/+v/5//n/+f/5//n/+P/4//j/+P/6//r/+v/5
//j/9//3//f/+f/5//j/9//3//f/9//4//j/+P/4//j/+v/4//f/9//3//f/9//3//b/
9v/3//f/9v/2//b/9//1//b/9v/2//b/9f/1//T/8v/y//P/9P/0//T/9P/0//P/8//1
//P/8v/y//P/8//x//H/8f/x//H/8v/y//L/8v/y//L/8v/z//T/9P/0//b/+P/4//j/
+P/4//r/+v/7//3/AAACAAQABAADAAIAAgADAAMAAwADAAEAAAD9//r/+f/2//b/9v/2
//T/8//x//D/8P/w/+7/7f/r/+r/6v/q/+z/6//r/+z/6v/q/+r/6v/q/+r/6v/q/+r/
6//r/+v/7v/u/+3/7f/t/+3/7f/t/+v/6v/q/+r/6//t/+7/7//v//D/8P/w//H/8f/x
//H/8//z//H/8f/x//H/8P/v/+3/8P/0//z/BwATACUAPwBkAIwAsQDKANUA0gDBAKYA
hABbAC4ADgAEAP7/8v/r/+j/6P/q/+3/8f/0//b/9v/0//b/9v/2//P/8f/w/+//7//x
//H/8f/x//H/8f/x//H/8f/x//H/8v/y//L/8//z//H/8v/y//H/8v/y//L/8//1//T/
9P/0//b/9v/3//f/9//4//j/9//3//j/+P/4//n/+f/5//r/+v/6//r/+//7//v/+//7
//3//////wAA/v/+//7//v8CAAIAAgACAAMABAAFAAYACAAJAAkACQAJAAkACQALAAwA
DAAMAA4AEQATABQAFQAWABgAGQAbABwAHQAeAB4AIQAiACMAJAAkACQAJQAlACcAKAAp
ACoAKgAqACoAKQAqACkAJwAmACQAIQAfAB0AHQAbABkAFgAVABQAEwASABMAEAAPAA8A
DgANAAwACwAMAAsACgAKAAMA/v/6//b/8//x//D/7//v/+//7//u/+z/7P/s/+z/7P/r
/+v/6//r/+v/6//r/+r/6//r/+v/6//r/+v/6//t/+3/7f/t/+z/7P/s/+z/7v/u/+7/
7f/v/+//8P/x//H/8f/w/+//7//v/+//8P/y//L/8v/y//T/8v/x//H/8v/z//T/9f/0
//T/9f/1//T/9P/0//X/9f/2//b/9v/2//X/9f/0//b/9v/3//j/9v/2//b/9v/3//f/
+f/3//j/+P/5//n/+//7//v/+//7//z//P/8//z//P/8//z///8AAAAAAAACAAIAAgAC
AAMAAwADAAQABgAGAAcACQAKAAoACwAMAAsADQAOAA8ADQANAAsACgAGAAMAAAD//wAA
///+//3//f/9//z//P/8//z/+//6//r/+//7//v/+f/4//j/+P/5//r//P/9//3//f/9
//3/+//6//r/+//8//3//v/8//z//P/8//7//v/+//7//v/+//7//v8AAAAAAAAAAAAA
AAAAAAAAAAAAAAAAAAD+//7//v/+/wMABgAJAAwAHAAsADwATABsAIoAqADGAMAAugC0
AK4AjQBuAE8AMAAlABoADwAEAAIAAAD+//z/AQAEAAcACgAIAAgACAAIAAgACAAIAAgA
BgAGAA==
         </WaveFormData>
      </LeadData>
   </Waveform>
</RestingECG>
