# Supplementary material for: Detection of Left Atrial Enlargement Using a Convolutional Neural Network-Enabled Electrocardiogram
Source: Front Cardiovasc Med. 2020 Dec 17;7:609976. doi: 10.3389/fcvm.2020.609976 (PMC7773668; doi:10.3389/fcvm.2020.609976)
Supplement: Supplementary file 4 [file Data_Sheet_4.ZIP › normal3/1802031912_1330_00000019.XML]

<?xml version="1.0" encoding="Windows-1252"?>
<!DOCTYPE RestingECG SYSTEM "restecg.dtd">
<RestingECG>
   <PatientDemographics>
      <PatientID>1802031912</PatientID>
      <PatientAge>67</PatientAge>
      <AgeUnits>Years</AgeUnits>
      <Gender>Female</Gender>
      <PatientLastName>guominshu</PatientLastName>
   </PatientDemographics>
   <TestDemographics>
      <DataType>Resting</DataType>
      <Site>1</Site>
      <AcquisitionDevice>MAC55</AcquisitionDevice>
      <Status>Unconfirmed</Status>
      <Priority>Normal</Priority>
      <AcquisitionTime>11:31:31</AcquisitionTime>
      <AcquisitionDate>08-05-2016</AcquisitionDate>
      <CartNumber>1</CartNumber>
      <AcquisitionSoftwareVersion>009C</AcquisitionSoftwareVersion>
      <XMLSourceVersion>MAC5000 v1.0</XMLSourceVersion>
   </TestDemographics>
   <RestingECGMeasurements>
      <VentricularRate>60</VentricularRate>
      <AtrialRate>60</AtrialRate>
      <PRInterval>174</PRInterval>
      <QRSDuration>96</QRSDuration>
      <QTInterval>452</QTInterval>
      <QTCorrected>452</QTCorrected>
      <PAxis>39</PAxis>
      <RAxis>-43</RAxis>
      <TAxis>25</TAxis>
      <QRSCount>10</QRSCount>
      <QOnset>211</QOnset>
      <QOffset>259</QOffset>
      <POnset>124</POnset>
      <POffset>182</POffset>
      <TOffset>437</TOffset>
      <ECGSampleBase>500</ECGSampleBase>
      <ECGSampleExponent>0</ECGSampleExponent>
   </RestingECGMeasurements>
   <Diagnosis>
      <Modality>Resting</Modality>
         <StatementCount>3</StatementCount>
         <LabelText>12SL ��ϳ���</LabelText>
      <DiagnosisStatement>
         <StmtFlag>ENDSLINE</StmtFlag>
         <StmtText>�������</StmtText>
      </DiagnosisStatement>
      <DiagnosisStatement>
         <StmtFlag>ENDSLINE</StmtFlag>
         <StmtText>������ƫ</StmtText>
      </DiagnosisStatement>
      <DiagnosisStatement>
         <StmtFlag>ENDSLINE</StmtFlag>
         <StmtText>�쳣 ECG</StmtText>
      </DiagnosisStatement>
   </Diagnosis>
   <Waveform>
      <WaveformType>Rhythm</WaveformType>
      <WaveformStartTime>0</WaveformStartTime>
      <NumberofLeads>8</NumberofLeads>
      <SampleType>CONTINUOUS_SAMPLES</SampleType>
      <SampleBase>500</SampleBase>
      <SampleExponent>0</SampleExponent>
      <HighPassFilter>16</HighPassFilter>
      <LowPassFilter>150</LowPassFilter>
      <ACFilter>NONE</ACFilter>
      <LeadData>
         <LeadByteCountTotal>10000</LeadByteCountTotal>
         <LeadTimeOffset>0</LeadTimeOffset>
         <LeadSampleCountTotal>5000</LeadSampleCountTotal>
         <LeadAmplitudeUnitsPerBit>4.88</LeadAmplitudeUnitsPerBit>
         <LeadAmplitudeUnits>��V</LeadAmplitudeUnits>
         <LeadHighLimit>2147483647</LeadHighLimit>
         <LeadLowLimit>268435456</LeadLowLimit>
         <LeadID>I</LeadID>
         <LeadOffsetFirstSample>0</LeadOffsetFirstSample>
         <FirstSampleBaseline>0</FirstSampleBaseline>
         <LeadSampleSize>2</LeadSampleSize>
         <LeadOff>FALSE</LeadOff>
         <BaselineSway>FALSE</BaselineSway>
         <ExcessiveACNoise>FALSE</ExcessiveACNoise>
         <MuscleNoise>FALSE</MuscleNoise>
         <LeadDataCRC32>841061714</LeadDataCRC32>
         <WaveFormData>
8P/w//D/8P/y//L/8//z//H/8P/w//D/8P/w//D/8P/y//L/8v/w/+7/7f/s/+r/7P/t
//H/9v///wgAFwAnADgARwBWAF8AXwBXAEcAOAAmABIA/P/v/+r/5//m/+b/6v/r/+v/
7P/t/+3/7f/u/+//8f/y//L/8v/y//P/9f/1//b/+P/4//b/9v/2//b/9v/2//b/9v/2
//f/9//2//b/9v/2//b/+P/5//n/+f/3//f/9//3//f/9//3//f/+P/4//j/+P/4//j/
+P/4//j/+P/5//n/+f/5//n/+f/5//n/+f/5//z//P/8//z/+v/6//r/+//9//3//v/+
//z//P/9//3//f/9//7///8BAAAAAAAAAAAA///+////AQACAAMABAADAAMAAwAEAAQA
BgAHAAgACAAIAAkACQALAAsADAANAA4ADwAQABEAEQASABMAFAAVABcAGAAaABsAHAAe
AB4AHgAfACAAIAAiACQAJgAoACYAJwAnACgAKAApACkAKQAqACoAKgArACkAKAAoACYA
JwAmACYAJQAiACEAHwAdABoAGAAWABUAEwAQAA8ADgAMAAoABwAFAAUABAACAAEA/v/+
//z/+//8//v/+v/6//r/+v/6//r/+P/3//b/9f/2//b/9v/2//T/9P/1//X/9//3//f/
+P/4//j/+f/5//n/+f/5//n/+v/6//r/+v/7//v/+//7//v/+//7//v//f/9//3//f/8
//z//P/8//7//v/+//7//P/9//3//f/+//7//v/+//7//v/+//3//f/9//3//f//////
/////////v/9//r//P/8//z//P/8//z//P/8//r/+v/5//n//P/8//v/+//7//v/+//7
//r/+v/7//v/+//7//r/+v/6//r/+v/6//z//P/8//z/+v/6//r/+v/5//n/+f/5//n/
+v/6//r/+P/4//j/9//5//n/+v/6//j/+P/3//f/9//3//f/9//3//f/+P/4//f/9//3
//b/+P/5//n/+f/6//r/+v/5//n/+f/5//n/+f/5//n/+f/3//f/9//3//n/+f/6//r/
+P/4//j/+P/4//j/+P/4//j/+P/4//j/+P/2//b/9v/2//j/+P/4//j/9//2//X/9P/1
//b/9//4//r/+v/6//r/+v/6//r/+//8//3///8AAP7//v///wAAAAAAAAAAAQABAAEA
AwADAAMAAwAEAAQABgAGAAUABAAEAAIAAgABAP3/+//6//r/+P/3//b/9f/z//P/8//z
//P/8//z//P/8f/x//H/8f/x//L/8//0//L/8v/z//P/8//y//L/8v/0//T/9P/0//T/
9P/y//L/8v/z//D/7v/s/+3/7//y//n/BAATACUAOgBJAFYAYQBhAFkATwA+ADAAHgAI
APf/7v/p/+j/5v/o/+3/7f/w//P/8//v//D/8f/x//L/8v/0//b/9//3//f/9v/2//b/
9v/2//b/9v/3//j/+f/6//n/+f/4//b/+P/4//j/+P/4//n/+f/5//f/9//3//f/+P/5
//r/+//7//r/+f/4//r/+v/6//r/+v/6//v/+//5//n/+f/5//v/+//7//v/+v/6//r/
+v/7//z//f////3//f/+//7//v/+////////////AAABAP///v/+//7/AQABAAEAAwAE
AAQABAAEAAMAAwADAAQABgAIAAkACgAIAAgACQAJAA0ADQAOAA8AEAARABIAEwARABIA
EwAUABcAGQAaABwAGwAcAB4AHgAiACMAJAAkACUAJgAnACgAKAApACkAKgAsAC0ALQAt
AC0ALAArACsALQAsACwAKgAqACgAJwAlACIAIQAfAB0AGwAaABkAGQAWABIAEAAOAA4A
DAAJAAcABQAEAAIAAQAAAAAA/v/9//z/+//6//r/9v/2//b/9v/3//f/9//3//b/9v/2
//b/9P/0//X/9f/3//f/9//4//f/9v/2//X/9//3//f/9//4//j/+P/4//n/+f/5//n/
+//7//v/+//5//n/+f/5//z//P/8//z//P/8//z//P/6//v/+//7//z//P/8//z/+v/6
//r/+f/7//v/+//7//v/+//7//v/+v/6//r/+P/5//r/+//8//v/+v/5//j/+P/4//f/
9//4//j/9//3//f/9//3//f/+P/4//n/+f/3//f/9v/2//j/+P/4//j/+P/4//j/+P/2
//b/9v/2//f/9//3//f/9f/2//b/9v/4//j/+P/3//X/9f/2//b/9v/2//X/9f/3//f/
9//3//X/9f/2//b/9//3//f/9v/0//X/9f/1//b/9v/2//X/9//3//f/9//1//X/9f/1
//f/9//3//f/9//3//b/9v/2//b/9v/2//b/9v/2//b/9v/0//T/9P/0//X/9v/3//j/
9v/2//b/9v/2//b/9v/2//j/+P/4//j/+v/6//r/+v/8//z//P/8//z//P/8//3/AAAA
AAAAAQACAAIAAgACAAEAAQABAAMABAAFAAYACAAGAAYABgAFAAcABQADAAMAAwABAP//
/v/8//n/9//1//b/9f/2//f/9f/1//X/9f/z//P/8//z//X/9P/0//T/9P/0//T/9f/1
//X/9P/0//L/8v/y//L/9P/0//T/9P/2//T/8f/u/+z/7P/t//P/+v8FABQAJQA3AEgA
VQBgAGUAYwBbAE0APAAqABIA/P/v/+r/5//m/+r/7v/x/+//8v/z//H/7//w//P/9f/2
//j/9v/2//X/8//z//T/9P/2//f/+P/5//r/+f/4//f/9v/4//n/+f/4//j/+P/4//j/
9v/3//f/9//5//n/+f/5//f/9//3//f/+P/4//j/+P/4//j/+P/4//j/+P/5//n/+f/5
//n/+f/3//f/9//3//r/+v/6//r/+v/6//r/+//5//n/+v/6//z//P/9//3/+//7//z/
/f////7//v/+/////////wEAAgACAAIAAgAFAAUABQAGAAUABgAGAAYACAAIAAkACQAL
AAsADAANAAwADQAOAA8AEAASABQAFgAVABcAGAAaAB0AHgAgACAAIgAjACQAJAAjACQA
JQAmACcAKQAqACwAKwArACoAKQAsACwALAAtAC0ALAAsACoAKgAoACcAJQAkACMAIQAf
ABoAGAAWABUAFQASABEAEAAMAAoABwAFAAMAAgAAAP//AAAAAP7//f/6//n/+P/4//j/
+P/4//j/9//3//f/9//0//T/9P/0//b/9v/3//f/9f/1//X/9v/4//j/+f/5//f/9//3
//f/+P/4//j/+P/7//v/+//7//r/+f/4//f/+P/5//r/+//6//r/+v/6//r/+v/6//r/
/P/9//3//f/6//r/+v/6//z//P/8//v/+//7//v/+//5//n/+f/5//z//P/8//r/+v/6
//r/+v/6//r/+v/6//r/+v/5//n/+v/6//n/+f/7//v/+//7//n/+P/4//f/+f/5//j/
+P/4//j/+P/4//b/9v/2//b/+P/4//j/+P/1//X/9f/1//f/+P/4//j/9v/2//b/9f/1
//X/9v/2//j/+P/3//f/9f/1//X/9f/1//X/9v/2//X/9f/1//T/9P/1//X/9f/4//j/
+P/3//X/9f/1//X/9//3//f/9//3//f/9//3//f/9//4//b/+P/4//j/+P/4//b/9v/2
//b/+P/4//j/+P/4//j/+P/4//r/+v/6//r//P/8//z//P/7//z//f///wIAAgACAAMA
AgACAAIAAgADAAMAAwAFAAcABwAHAAgABgAGAAYABQAGAAUABAAFAAEA///9//z/+f/3
//b/9f/3//X/9f/1//X/9f/1//X/9//3//f/9//1//T/9P/0//T/9P/0//X/9f/1//T/
9P/y//L/8v/y//T/9P/0//T/9P/y/+//7v/s/+z/7f/v//T/+/8EABMAJQA4AEcAWABl
AGcAYQBVAEYANAAgAAgA9f/s/+n/5v/m/+j/6f/p/+j/6//t/+v/7P/x//P/9P/y//L/
8v/z//H/8f/0//j/+P/2//b/9v/2//b/9v/2//b/+P/5//n/+P/2//b/9v/2//j/+f/5
//n/9//3//f/9//3//f/9//3//r/+v/6//r/+f/4//f/9v/4//j/+f/5//n/+f/5//n/
+f/5//n/+f/8//z//P/8//v/+v/5//n/+//7//z//P/8//z//f/9//v/+//8//3////+
//7//v/9//3//f///wIAAgACAAIAAwADAAMABAACAAQABQAGAAgACAAJAAkACQAJAAoA
CwAOAA8AEAARABEAEgATABQAFQAXABgAGgAbABwAHgAeACAAIQAiACIAJQAmACcAKAAo
ACkAKQAqACgAKQApACkALAAsACwALQArACoAKgAoACgAJgAlACMAIgAhAB8AHQAaABgA
FgAVABUAEgARABAADQAKAAYAAwACAAIAAQABAP7//v/8//v/+v/5//j/+P/4//j/+P/4
//X/9f/1//X/9v/2//b/9v/2//b/9//3//f/9//3//j/+P/4//n/+f/3//f/9//3//r/
+v/6//r/+f/5//n/+f/5//n/+f/5//v/+//7//v/+v/6//r/+v/8//z//P/8//z//f/9
//3//P/8//z//P/+//7//v/9//v/+//7//v//f/9//3//f/8//z//P/6//r/+v/6//r/
/P/8//z//P/6//r/+f/5//z//P/7//v/+f/5//n/+f/4//j/+f/5//v/+//6//r/+P/4
//j/+P/6//r/+v/6//j/+P/4//j/9//3//f/9//3//j/+P/4//b/9v/2//X/9//3//j/
+P/2//b/9f/1//X/9f/1//X/9//3//j/+P/1//X/9f/0//X/9//4//n/+P/4//j/9//1
//X/9f/1//f/9//3//f/9f/1//X/9f/3//f/+P/6//r/+v/6//r/+v/6//r//f/+////
AQABAAAA//////7//v/+//7/AAABAAIABQADAAMAAwAEAAUABgAHAAcACAAFAAIAAQD9
//v/+f/4//j/9//3//f/9f/z//P/8//1//X/9f/1//P/8//z//P/9f/0//T/9P/0//T/
9P/1//P/8//y//L/9P/0//T/9P/y//L/8v/y//L/8v/v/+7/8P/w/+//8f/4/wEADAAd
ADEAQgBPAFwAYQBdAFMAQwAyACQAEAD6/+//6v/n/+T/5P/m/+f/6f/s/+3/7f/t/+7/
7//v//L/8v/y//T/9f/1//f/9v/2//b/9P/0//T/9P/2//b/9v/2//b/9//3//b/+P/4
//j/+P/2//f/9//3//f/9//3//f/+f/5//n/+f/5//j/9//2//j/+P/4//j/+P/4//n/
+f/3//f/9//3//j/+f/6//v/+v/6//r/+v/8//z//P/9//3//f/+//7//P/8//3//f//
////AAABAP///v/+//7/AQABAAEAAwAEAAQABAAEAAMAAwADAAQABgAIAAkACgAIAAgA
CQAJAAsACwAMAA0ADgAPABAAEQARABIAEwAUABcAGQAaABwAGwAcAB4AHgAgACEAIgAi
ACMAJAAlACYAJgAnACcAKAAqACsAKwArACsAKgApACkAKQAoACgAJgAoACYAJQAjACAA
HwAdABsAGgAYABYAFQAQAAwACgAIAAgABgADAAEAAAAAAP/////8//z/+v/5//r/+f/4
//j/9P/0//T/9P/1//X/9f/1//b/9v/2//b/9P/0//X/9f/3//f/9//4//b/9v/3//f/
+f/5//n/+f/6//r/+v/6//n/+f/5//n/+//7//v/+//7//v/+//7//r/+v/6//r/+v/6
//r/+v/4//n/+f/5//r/+v/6//r/+P/4//j/9//5//n/+f/5//f/9//3//f/+P/4//j/
9v/4//j/+P/4//b/9v/2//b/9v/2//X/9f/2//b/9f/1//X/9f/1//X/9v/2//f/9//1
//X/9P/0//b/9v/2//b/9P/0//T/9P/0//T/9P/0//X/9f/1//X/9P/0//P/8v/z//T/
9f/1//P/8//0//T/9P/0//P/8//1//X/9f/1//P/8//0//T/9f/1//X/9P/0//X/9f/1
//T/9P/0//P/8//z//P/8//z//P/8//z//P/8//z//P/9f/1//T/9P/y//T/9P/0//T/
9P/0//T/9P/y//L/8v/y//T/9P/0//T/9P/0//T/9P/0//T/9P/0//T/9P/0//T/8v/y
//L/8v/0//T/9P/0//L/8v/y//L/9P/0//T/9P/1//b/9//4//j/+P/4//j/+v/6//r/
+v/6//v//P/9//3//v/+//7/AQACAAIAAgAAAAEAAQABAAUABQAFAAUABAAEAAQABAAC
AAAA/P/4//f/9f/z//H/8v/y//H/8f/z//P/8f/x//H/8f/x//H/8f/x//H/8f/z//P/
8v/y//D/8P/w//D/8f/x//H/8P/w//D/8P/w//D/8P/w//D/8v/y//D/7f/q/+j/6P/p
/+3/9P///woAGwAtADwASwBYAF8AXQBVAEcANgAmABAA+v/t/+j/5f/m/+j/7P/t/+3/
7v/t/+v/6//s/+//7//w//D/8P/w/+//8f/x//L/8v/0//T/9P/0//T/8v/y//L/8v/0
//X/9f/0//T/9P/0//T/9P/1//X/9f/3//f/9//3//X/9f/1//X/9v/2//b/9v/0//T/
9P/0//b/9v/3//f/9//3//f/9//3//f/9//3//r/+v/6//r/+v/6//r/+//9//3//v/+
//7//v///////v/9//3//f/+//7///8AAP///////wEAAgACAAIAAgAFAAUABQAGAAQA
BgAHAAgACgAKAAsACwAMAAsACwALAA4ADwAQABEAEQASABMAFAATABUAFgAYABsAHAAe
AB4AHgAfACAAIAAhACIAIwAkACYAJwAnACgAJgAnACcAJwAoACgAKAApACkAKAAoACYA
JgAkACMAIQAgAB8AHQAbABgAFgAUABMAEwAQAA8ADgALAAgABAABAAEAAAD+//3//P/8
//r/+f/2//X/9P/0//P/9P/1//b/9P/z//L/8f/w//D/8P/w//L/8v/z//P/8f/x//H/
8v/0//T/9f/1//P/8//z//P/9P/0//T/9P/3//f/9//3//X/9f/1//X/9//3//f/9//3
//b/9f/0//b/9v/2//b/9v/3//f/9//0//T/9P/0//T/9P/0//P/8//z//P/8//z//P/
8//z//T/9P/0//L/8v/y//L/8v/0//T/9P/0//T/9P/z//P/8v/y//H/8f/y//P/9P/1
//P/8v/y//H/8//z//L/8v/y//L/8v/y//L/8v/y//L/8v/y//L/8v/x//H/8f/x//P/
9P/0//T/9P/0//T/8//z//P/9P/0//b/9v/1//X/8//z//P/8//z//P/9P/0//P/8//z
//L/8v/z//P/8//0//T/9P/z//P/8//z//P/9f/1//X/9f/z//P/8//z//H/8//0//T/
9v/0//T/9P/0//L/8v/y//L/8//0//X/9v/1//T/8//y//T/9P/0//T/9P/0//T/9P/y
//L/8v/y//P/9P/1//b/9P/0//T/9P/2//b/9v/2//b/9v/2//b/9v/2//b/9v/3//j/
+f/6//r/+v/6//r//P/8//z//P/8//z//P/8//3//v///wEAAwAEAAUABwAHAAYABQAE
AAcABwAHAAkACQAJAAkACgAJAAgABwAFAAQAAQD+//3/+v/3//T/8v/z//P/9P/1//X/
8//z//P/8//z//P/8//1//X/9f/1//P/8v/y//L/9P/0//T/9f/1//X/9P/0//L/8v/y
//L/9P/0//T/9P/y//D/7f/s/+r/7P/t//P/+v8HABQAIwA3AEYAVQBiAGcAYwBXAEcA
NgAiAAwA+P/t/+r/6f/q/+r/7v/t/+v/7v/v/+3/7//y//P/9f/0//L/9P/y//H/8//1
//j/+P/4//b/9v/2//b/9v/2//b/9v/2//f/9//2//b/9v/2//b/+P/5//n/+f/3//f/
9//3//f/9//3//f/+P/4//j/+P/2//b/9v/2//f/+P/6//v/+f/5//n/+f/5//n/+f/5
//r/+v/6//r/+v/6//r/+//9//3//v/+//z//P/9//3//f/9//7///8BAAAAAAAAAP//
/////wEABAAEAAQABAAFAAUABQAGAAQABgAHAAgACgAKAAsACwALAAsADAANABAAEQAS
ABMAEwAUABUAFgAXABkAGgAcAB8AIAAiACIAIgAjACQAJAAnACgAKQAqACoAKwArACwA
KgArACsAKwAuAC4ALgAvAC0ALAAsACoALAAqACkAJwAkACMAIQAfAB4AHAAaABkAFwAU
ABMAEgAPAAwACAAFAAQABAADAAMAAQAAAP3/+//8//v/+v/6//r/+v/6//r/9//3//f/
9//4//j/+P/4//b/9v/3//f/9//3//f/+P/4//j/+f/5//f/9//3//f/+f/6//v//P/7
//v/+//7//v/+//7//v//f/9//3//f/9//z/+//6//v//P/9//7//P/9//3//f/8//z/
/P/8//z//P/8//v/+//7//v/+//7//v/+//7//r/+v/6//j/+v/6//r/+v/6//r/+v/6
//j/+P/3//f/+v/6//n/+f/5//n/+f/5//j/+P/5//n/+f/5//j/+P/2//b/9v/2//f/
+P/5//r/+P/4//j/+P/3//f/9//3//f/+P/4//j/9v/2//b/9f/3//f/+P/4//j/+P/3
//f/9f/1//X/9f/3//f/+P/4//X/9f/1//T/9v/3//f/9//2//b/9v/1//X/9f/1//X/
9//3//f/9//1//X/9f/1//X/9//4//j/+P/2//b/9v/2//b/9v/2//b/9v/2//b/9v/0
//T/9P/0//b/9v/2//b/9P/0//T/9P/2//b/9v/2//b/9v/2//b/9P/0//T/9P/2//b/
9v/2//T/9P/0//T/9v/2//b/9v/2//b/9v/2//T/9P/0//T/9f/2//f/+P/4//j/+P/4
//n/+v/7//z//P/8//z//P/8//z//f/+/wEAAwAEAAQAAgADAAQABAAGAAYABwAHAAUA
BwAHAAcABQAGAAYABgAGAAUABAABAP3/+//4//X/9P/0//X/9f/1//X/9f/z//P/8//z
//P/8//z//P/8//z//P/8//y//L/8v/y//L/8v/z//P/8//y//L/8v/y//T/9P/0//T/
9P/y//D/8P/v/+7/7v/u/+//8//4/wMAEAAfADMARgBVAGIAZwBjAFkARwA2ACQADgD6
//H/7P/n/+b/5v/o/+n/6f/s/+3/7f/v//D/8//z//L/8v/y//L/8//1//f/+P/4//b/
9v/2//b/9v/3//j/+f/6//j/+f/5//j/+P/4//j/+P/4//n/+f/5//n/+f/5//n/+//7
//v/+//6//r/+v/6//r/+v/6//r//P/8//3//f/8//v/+v/5//r/+//8//3//P/8//z/
/P/8//z//P/9//////8AAAAA///+//7//f/9//3//v///////v/+//7/AAABAAIABQAI
AAgACAAIAAcABwAHAAgACgAMAA0ADgAMAAwADQANAA8ADwAQABEAFAAVABYAFwAVABYA
FwAYABsAHQAeACAAHwAgACIAIgAiACMAJAAkACYAKAAqACwAKgArACsALAAsAC0ALQAt
AC4ALgAuAC8ALQAsACwAKgAsACoAKQAnACYAJQAjACEAHwAeAB0AHQAaABYAFAASABAA
DgALAAkACQAIAAYABQADAAIA///9//7//f/8//z/+v/6//r/+v/3//f/9//3//f/+P/5
//r/+f/4//j/9//5//n/+f/6//r/+v/7//v/+//7//v/+//+//7//v/+//7//f/8//v/
/f/9//3//f/9//3//f/9//7//v/+//7/AAAAAAAAAAD//////v/9//3//v///wAA/v/+
//7//f/9//3//f/9///////////////+//3/+v/7//z//f/+//7//v/+//7//P/8//v/
+//+//7//f/9//v/+//7//v//P/8//3//f/7//v/+v/6//z//P/8//z//P/8//z//P/6
//r/+v/6//v/+//7//v/+f/6//r/+v/6//r/+v/5//v/+//8//z/+//6//j/9//4//n/
+v/7//n/+f/6//r/+f/5//n/+P/4//n/+f/5//j/+P/4//f/+P/5//r/+//5//n/+f/5
//n/+f/5//n/+//7//r/+v/6//j/+P/4//j/+v/6//r/+v/4//j/+P/4//r/+v/6//r/
+v/6//r/+v/4//j/+P/4//n/+v/7//z/+v/6//r/+v/7//z//f/+//7//v/+//7//P/8
//3//v8BAAMABAAEAAQABQAGAAYACAAIAAkACQAIAAkACAAHAAcACAAIAAgABgAFAAQA
AQD8//v/+f/3//b/9v/3//f/9//3//f/9f/1//X/9f/1//f/9//3//f/9v/1//T/8v/0
//T/9P/0//L/8//z//P/8v/y//L/8v/0//T/9P/0//T/8v/w//D/8f/w/+7/7v/v//H/
8v/5/wIADwAfADQARQBSAF0AXwBbAFEAQgAyACAACgD5/+7/6f/m/+b/5v/n/+n/6v/t
/+//7//u//H/8//y//L/8v/0//X/9f/3//j/+v/6//n/+P/3//b/+P/4//j/+P/4//n/
+f/4//j/+P/4//j/+P/5//n/+f/3//f/9//3//n/+f/5//n/+P/4//j/+P/4//j/+P/4
//r/+v/7//v/+f/5//n/+f/7//v/+//7//z//P/8//z//P/8//z//f/9//3//v/+//z/
/P/9//3//////wAAAQD///7//v/+/////////wEAAgACAAIAAgABAAEAAQACAAQABgAH
AAgABgAGAAcABwAJAAkACgALAAwADQAOAA8ADwAQABEAEgATABUAFgAYABcAGAAaABoA
HAAdAB4AHgAhACIAIwAkACIAIwAjACQAJgAnACcAJwAmACYAJgAnACcAJgAmACQAJwAm
ACYAJQAiACEAHwAdABwAGgAYABcAEwAQAA8ADgAKAAgABQADAAIAAgABAAEA///+//v/
+f/6//n/+P/4//b/9v/2//b/9f/1//X/9f/2//b/9v/2//T/9P/1//X/9//3//f/+P/2
//b/9//3//f/9//3//f/+P/4//j/+P/3//f/9//3//n/+f/5//n/+f/5//n/+f/6//r/
+v/6//z//P/8//z/+//7//r/+f/6//r/+v/6//j/+P/4//f/9//3//f/9//5//n/+f/5
//j/+P/4//b/+P/4//j/+P/2//b/9v/2//b/9v/1//X/+P/4//f/9//1//X/9f/1//T/
9P/1//X/9f/1//T/9P/0//T/9P/0//b/9v/2//b/9f/0//P/8v/z//P/8//z//H/8v/y
//L/8v/y//L/8f/z//P/9P/0//L/8v/x//H/8//z//P/8//x//H/8v/y//P/8//z//L/
8v/z//P/8//y//L/8v/x//P/8//z//P/8f/x//H/8f/x//H/8f/x//P/8//y//L/8P/w
//D/8P/w//L/8v/y//L/8v/y//L/8v/0//T/9P/0//b/9v/2//b/9v/2//b/9v/2//b/
9//4//f/+f/6//r//f///wEAAgACAAIAAwADAAIAAwACAAEAAwAEAAQABAABAP///f/5
//j/9//1//P/8v/y//P/8//x//H/8f/v//H/8f/x//H/8f/x//H/8f/x//H/8f/w//L/
8v/y//L/8f/x//D/7//v//D/8f/y//H/8P/v/+7/8P/w//L/8P/v/+z/6v/o/+n/6//w
//n/BgATACUANgBFAFAAWQBZAFMASQA6ACoAGAACAPH/6P/l/+L/4v/m/+n/6//u/+//
7f/p/+r/7f/t/+7/8P/y//T/8//z//H/8v/0//T/9P/0//T/9P/0//T/9P/0//L/8//z
//L/9P/0//T/9P/y//P/8//z//X/9f/1//X/9f/1//X/9f/0//T/9P/0//b/9v/2//b/
9P/0//X/9f/3//f/9//3//f/9//3//f/9v/2//b/9v/4//j/+P/5//j/9//3//b/9//4
//r/+//5//n/+v/7//v/+v/6//r//f/9//3///////7//f/8//7///8AAAIAAQACAAIA
AgAEAAQABQAFAAkACQAKAAsACwALAAsACwAMAA4AEAASABMAFQAWABgAGQAaABwAHAAe
AB8AIAAgAB8AIAAhACIAJAAlACUAJgAmACcAJwAnACYAJgAmACcAKQAoACgAJgAkACIA
IQAfACAAHwAdABsAGAAWABQAEwAPAAwACwAKAAoACAAFAAMAAAD+//v/+f/6//r/+P/3
//b/9f/0//T/8P/w//D/8P/x//H/8f/x/+7/7v/u/+7/8P/w//H/8f/v/+//7//w//D/
8P/x//H/8//z//P/8//y//L/8v/y//P/8//z//P/8//z//P/8//z//P/8//z//b/9v/2
//b/9P/0//T/9P/0//X/9f/1//T/9P/0//T/9P/0//T/8//0//X/9v/3//b/9f/0//P/
9P/0//T/8v/y//L/8v/y//L/8v/y//L/9P/0//P/8//y//L/8f/x//P/8//z//P/8P/w
//H/8f/x//H/8P/w//L/8v/y//L/8P/w//D/8P/y//L/8v/y//H/8f/x//H/7//w//D/
8P/y//L/8v/x//D/7//v/+7/7//w//D/8f/x//H/8f/x/+//7//w//D/8f/x//H/8P/v
/+//7v/t//D/8P/w/+//7//v/+//7//x//H/8f/x//H/8f/x//H/7//v//D/8P/w//L/
8v/y//L/8f/w/+//7v/w//D/8P/w//D/8P/w//D/8P/w//D/8P/x//L/8//0//P/8v/x
//D/8v/y//L/8v/1//b/9//4//n/+v/7//z//v/+//7//v/8//z//P/8//7//v/+//7/
/f/8//v/+v/3//T/8f/u/+z/7P/s/+z/6//q/+n/6P/q/+r/6v/q/+r/6v/q/+r/6f/o
/+f/5v/n/+j/6f/q/+n/6P/n/+b/6P/o/+j/6P/o/+j/6P/o/+j/6P/o/+j/5//m/+X/
5P/j/w==
         </WaveFormData>
      </LeadData>
      <LeadData>
         <LeadByteCountTotal>10000</LeadByteCountTotal>
         <LeadTimeOffset>0</LeadTimeOffset>
         <LeadSampleCountTotal>5000</LeadSampleCountTotal>
         <LeadAmplitudeUnitsPerBit>4.88</LeadAmplitudeUnitsPerBit>
         <LeadAmplitudeUnits>��V</LeadAmplitudeUnits>
         <LeadHighLimit>2147483647</LeadHighLimit>
         <LeadLowLimit>268435456</LeadLowLimit>
         <LeadID>II</LeadID>
         <LeadOffsetFirstSample>0</LeadOffsetFirstSample>
         <FirstSampleBaseline>0</FirstSampleBaseline>
         <LeadSampleSize>2</LeadSampleSize>
         <LeadOff>FALSE</LeadOff>
         <BaselineSway>FALSE</BaselineSway>
         <ExcessiveACNoise>FALSE</ExcessiveACNoise>
         <MuscleNoise>FALSE</MuscleNoise>
         <LeadDataCRC32>1648779490</LeadDataCRC32>
         <WaveFormData>
8P/v/+//8v/0//b/+P/6//b/9f/0//T/8v/0//X/9f/7//v/+//3//P/8//1//3/CAAU
AB8AKAA3AEQASQBFAD8AQABJAFMAVQBRAEYALwANAOT/wP+o/5X/h/97/3f/d/98/4L/
h/+V/6b/tv/D/8r/z//U/9f/3P/h/+T/6//z//n//f////7/+//6//n/+f/9//////8B
AAIABgAEAAIAAAD+//3/AQACAAMABAACAAAAAAAAAP7/AAAAAAAAAwADAAQAAwAAAP7/
/v/9/wAAAQACAAMAAQD///7//f/9//3//P/7//7/AAABAAAAAQD7//v/+v/8//7///8B
AAAA///+//3//P/9//3//P///wAAAQACAAEA///+//z/AAACAAYACAAGAAUABgAFAAUA
BQAHAAcACwAMAA4AEAAMAAoACgAIAAwADgARABIAEQARABEAEgARABMAFQAXABwAHgAf
ACAAHgAdAB4AHwAkACcAKgArACkAJwAnACcAJgAmACkAKwAuACwALAAtACcAJQAkACMA
JgAnACYAJgAiAB8AHgAdABoAGQAYABYAFAAVABIADwAKAAYABAADAAUABwAGAAcABgAD
AAEA///+//7//v/+//////8AAP7/+v/5//j/9//8//7///8AAP3//P/7//r/+f/5//v/
+v/+/wAAAQAAAPz/+//6//r///8AAAIAAwABAP////////7///8CAAIABgAHAAgABgAE
AAIAAAAAAAQABQAHAAsACAAGAAIAAQADAAQABAAEAAYABwAIAAgAAwACAAEAAQADAAUA
BwAMAAsABwAEAAIAAgADAAQABAAJAAgACQAKAAYAAwABAP//AwAEAAcACAAGAAYAAwAB
AAEAAgADAAMABQAHAAgACQAFAAMAAQAAAAQABQAHAAgABwAGAAMAAQD/////AQABAAIA
AwAEAAQAAgAAAP3/+//9////AQAEAAMAAQAAAP7//v8AAAAAAAABAAQABQAGAAIAAAAA
APv///8BAAMABgAFAAIAAQABAAEAAQD///3/AwAEAAQABAABAP7//f/+/wIABgAJAAkA
CAAGAAQAAgAAAAMABAAFAAYABgAGAAYABgADAAIAAQAAAAIABAAGAAgABgAEAAIAAAAB
AAIAAwAEAAcACAAJAAoACgALAAsACwAOABIAFgAYABUAEgAOAAsADgAPABEAEgASABEA
EQAQAAoABwAFAAIAAwAEAAYABwADAAEA/v/5//r//P///wEAAwACAAIAAgD///7//v/9
////AwAFAAcABQAEAAMAAQADAAMABAAIAAgACAAIAAgABAADAAIAAgAFAAgACgALAAUA
AQD9//3///8FAAsAEwAYAB4AIwAoAC8APgBPAFUAVQBWAFsAXwBdAFcATAA9ACUABADi
/8b/rf+T/4H/df9z/3j/hP+P/5//tP/E/8v/zv/R/9b/2//k/+//+P/9/wMAAwABAP//
AQD///////8DAAkADQAPAAwACgALAAYABwAIAAkACwAOAA4ADgAOAA0ACgAJAAgACgAO
ABAAEgAQAA0ACwAHAAkACgANAA8ADwAPAA8ADwANAAsACgAJAA4ADwAPAA8ADQAMAAoA
BgAMAAkADAAOABAAEAAPAA8ADgANAAwACwAOABEAEwAUABEAEAAPAA4AEAARABMAFAAW
ABYAGAAYABcAFQAVABMAFwAZAB0AHwAeABwAGwAaABsAHAAfACAAIQAiACQAJAAiACEA
IAAgACMAJwArAC8ALwAuACwAKgAtAC8AMwA3ADcAOQA7ADsAOAA1ADQAMwA2ADgAPQBB
AD4AOAA0ADEAMAAxADMANQA2ADUAMgAwACsAJwAlACMAIwAlACcAKAAhAB8AGQATABMA
EgATABUAEwATABAADwANAAkABgADAAQABgAIAAoABgADAAEA/P/+////AAABAAEAAgAC
AAIA///+//3//P/+/wEABgAIAAUABAACAP7/AQADAAUACAAKAAoACwALAAoABwAGAAUA
CAALABAAEgAPAA0ACwAGAAkACgALAA4ADgANAA0ADwAKAAgABAADAAcACgAMAA4ACwAJ
AAcABAAFAAYABwAJAAkACQAJAAwACQAFAAIAAAADAAcACwAOAA0ACAAFAAIAAgADAAUA
BwAGAAYACAAIAAUABAAAAP3/AQAEAAcACQAHAAUAAgD//wEAAQABAAIAAwADAAQABAAB
AAAA/f/7////AQAFAAcAAwABAP///P/+/wAAAQADAAMAAwADAAQAAQD///7//P///wIA
AwAEAAAAAAD+//z//f/+/wEA//8BAAEAAQACAP///P/7//v///8BAAEAAQAAAP7/+//4
//v/+v/7//7/BAACAP3/+f/2//f/+P/5//r//f/+////AAD+//z/+v/4//r//P/+/wAA
///+//3//P/6//r/+v/6//3//v///wAA///+//3//P8AAAQACQANAAsADAAOABAADwAO
AA0ACwAPABAAEQATAA4ADAAJAAcACAAHAAcACAADAAEA///+//z/+//6//j/9//4//r/
/f/7//n/9v/0//f/9//3//j/9f/1//f/9//2//b/9f/0//f/+P/5//v/+//4//X/8v/1
//b/+P/6//f/9v/3//f/9v/1//T/9f/9//////8BAAMACAAOABkAJgA3AEoAUQBLAEUA
RABHAEsASwBJAEAAKwAJAOD/vP+g/4f/c/9p/2v/df9+/4b/j/+d/6z/tv+9/8b/zf/W
/+H/6v/r/+z/7f/t/+3/8f/3//v/+//9////+//9//3/+//9//7/AgAAAAIAAgACAAMA
AgAAAP7//P/+//7/AAACAAAAAAD+//z//////wAA//8AAAAAAgADAAEA///9//v//v//
/wEAAwABAP///P/5//z//v////7/AQD9////AAD9//z/+v/5//3///8BAAMAAAD///3/
+v/7//z//f/+//////8AAAAA/f/8//3//P///wEABQAHAAMAAQABAP//AQACAAQABgAH
AAgACwAMAA0ADAAMAAoADwARABMAFgAVABUAFQAVABkAGgAaABoAHAAdACAAIwAhACEA
IQAfACQAJQAoACsAKAAmACcAJwAoACYAJgAnACUAJQAmACcAJQAjAB8AHAAbABsAHQAf
ABoAFwAUABAADgAPAAwACQAKAAgACAAJAAcABQAAAP3//////wAAAQD8//r/+P/2//f/
9//4//b/9//3//f/9//1//T/8v/w//H/9P/3//r/+P/3//j/9v/5//r/+v/4//j/+f/6
//z//P/6//n/9//8//3/AAADAAAA//8AAP7/AAABAAIAAAADAAQABQAIAAYAAwABAAEA
AgAEAAQABwAGAAYABQAEAAcABwAHAAYABQAGAAcACQAHAAUAAwAEAAYABQAFAAYAAwAD
AAMAAgAGAAQABAAEAAMAAwAEAAUABAACAAIAAAACAAQAAwADAAEAAAD///3/AAABAAEA
AQABAAEAAQACAAEA///+//z//v8AAAAAAQD///3//f/7//z//f/+//7//P/8//v/+//4
//f/9v/2//r/+//9//7/+v/6//j/9v/3//r/+//8//z//P/+//v/+P/3//b/9v/7//z/
//8DAAIA///6//X/+f/6//r/+v/7//r/+//+//T/8v/1//n//P/8//z//P/8//r/+P/2
//T/9v/4//r//P/7//r/+f/4//r/+v/6//r//v8CAAcACwAIAAgACQAKAA0ADgAPAA8A
DwAOAA0ADQAOAA4ADQANAA8ADQAMAAwABgADAAAA/v8AAAEAAgACAP7//P/7//v/+//7
//r/+v/9//3//f/+//n/9//3//X/9//6//z//v/7//r/+f/5//n/+P/3//b/+P/4//n/
+v/4//b/9v/1//b/9//4//v//f/5//X/9f/7/wIADgAbACYAMQA+AEcARwA9ADoAPwBJ
AE0ATQBGADUAGQDy/8z/sP+d/4v/gf95/3f/fP+E/4f/j/+g/7D/vf/G/9H/1v/Z/9z/
4f/k/+X/6//z//n//f/9//v/+//7//n/+//7//n//P/+/wMAAgAAAP7//P/7//7//v/+
//7/AAD+//7//v/7//z/+//6//z//f///////P/6//r/+f/6//v//P/9//3//f/+////
/v/9//v/+f/9/wAAAgACAAIA+//6//j/+f/6//r/+//8//3//v////7//f/7//j/+v/8
//7/AAD+//3//f/8//3//v8BAAIAAwADAAUABQACAAEAAgABAAYACAALAA4ADAAKAAoA
CAANAA4AEAAQABIAEwAUABYAFAAVABYAFwAdACAAIgAkACMAIQAhACEAJQAnACkAKQAq
ACkAKgArACgAJgAnACcAKQAoACkAKwAnACUAJAAjACcAJwAlACQAIQAfAB8AHwAbABkA
FwAUABUAFwAVABMADwAKAAcABQAFAAUAAgABAAMAAQAAAP//+//6//n/+P/6//v//f/8
//n/9//1//P/9f/2//b/9v/3//j/+f/6//j/9//4//b/+v/+/wEAAgD///3/+//6/wAA
AAABAAEAAgABAAIAAwACAAEAAgAAAAMABQAHAAYAAwACAAEAAgAFAAUABgAJAAkACAAF
AAUABAAEAAMAAgAGAAcACAAIAAMAAgABAAEAAQABAAEABAAFAAMAAgACAP////////7/
AwACAAMABAD///3//P/7//3//v8BAAIAAgACAP///f/6//r/+v/5//7/AQADAAUAAQD/
//3//P/9//3//v/+//7//v/8//v/+P/3//j/9//5//v//f/+//3//P/6//n/+//7//v/
/P/8//v/+//6//f/+P/3//b/+P/8//7/AAD+//z//P/3//j/+f/6//z//P/6//r/+//8
//v/+P/1//z//v///wAA/P/4//b/9v/2//r//v8BAAIAAwAEAAQABAAFAAUACAAMABEA
FgASABAADgALAAsACgAJAAkACgAMAA0ADwAKAAUAAQD+//7///8AAAIA///9//v/+P/3
//b/9v/3//j/+f/5//r/9v/z//D/7v/x//P/9//5//f/9v/0//L/8f/w/+//7//z//T/
9f/2//T/8P/t/+r/7P/u//L/9f/y//H/8P/x/+3/7//z//v/AwAKABIAFQAaACcANAA9
AD8AOwA+AEMARQA/ADUAJAANAO//zv+0/57/jf97/2v/Y/9l/27/dP9//5P/pv+y/7n/
vP+9/8D/xf/M/9X/3v/n/+3/7f/r/+n/6f/n/+f/5//r//H/9f/3//T/8v/z/+7/8f/y
//P/9f/3//j/+f/6//f/9P/z//L/9f/4//n/+v/4//X/8//v//H/8v/1//f/9//3//f/
9//z//H/8P/v//P/9f/2//f/9P/0//P/8P/0//H/9P/2//b/9v/1//X/8v/x//D/7//y
//X/9//4//b/9P/y//D/8//z//T/9P/2//b/+P/4//f/9f/1//P/9//5//3////+//z/
+//6//v//P///wAABQAGAAgACAAIAAcABgAGAAkADQARABUAEwASABAADgASABMAFgAZ
ABkAGwAdAB0AHAAZABgAFwAaABwAIQAlACMAHgAbABkAGQAZABoAGwAcABsAGAAWABAA
DQAMAAsACwANAA8AEAAJAAcAAQD7//3//P/9/////f/9//r/+f/1//H/7v/r/+7/8P/y
//T/8P/t/+v/5v/o/+n/6v/r/+3/7v/u/+7/6//q/+n/6P/r/+3/8f/y//D/8P/v/+z/
7f/v//H/9P/2//b/9//3//b/8//y//H/9v/5//7/AAD9//v/+f/0//f/+P/5//z//f/9
//7/AQD+//z/+P/3//n//P/+/wAA///9//v/+P/3//j/+f/7//n/+f/5//z/+//3//T/
8v/2//n//P/+//3/+P/1//L/8//z//T/9f/2//b/+P/4//X/9P/w/+3/8f/0//f/+f/3
//X/8v/v//H/8f/x//L/8//z//T/9P/x//D/7f/r//D/8//4//v/9//1//P/8P/y//T/
9f/3//n/+f/5//r/9//1//T/8v/2//r//P/+//r/+v/4//b/+f/6//3/+//9//3//f/+
//v/+P/3//f//P/9//z/+//8//r/9//0//f/9v/3//r//v/8//n/9f/y//T/9P/0//T/
9//4//n/+v/2//T/8v/w//L/9P/2//j/9//2//X/9P/y//L/8v/y//P/9P/1//b/9P/y
//D/7v/x//L/8//0//L/8v/y//L/8v/y//L/8v/1//j/+//+//3//P/7//r///8CAAUA
CQAIAAcABwAIAAgACAAIAAgACgALAAsACwAHAAQAAgD//wEAAgABAAEAAAD+//3//P/7
//n/+P/3//j/9//4//r/+P/1//L/7v/w//L/8//0//P/8f/w//H/8P/v/+//7v/y//P/
9P/1//L/8v/v/+z/8P/y//L/8//w//D/8P/y//L/8f/w/+//+f/5//n/+f/3//v/AAAK
ABUAIgAxAEIASQBFAD0AOgA/AEcASQBHAEAALQALAOD/uv+c/4P/c/9r/2v/cf98/4L/
h/+T/6L/rP+1/8D/yf/S/9v/4P/h/+L/4//l/+n/7f/z//b/9f/2//f/9f/3//f/9f/4
//r////+//3//P/7//v/+v/6//r/+v/8//z//v8AAP3//P/5//b/+P/5//v/+//4//j/
+v/7//n/+f/5//n/+v/7//3////+//v/9//z//f/+v/8//z//v/5//r/+v/4//j/9//3
//v//f///wEA/v/9//v/+P/8//7/AAACAAIAAQABAAAA/v/+/wAAAAAEAAUACAAJAAUA
AwADAAEABAAGAAkADAAMAAwADgAOAA8AEAASABIAFQAXABkAHAAbABsAGwAbACAAIgAj
ACQAJAAjACQAJQAmACcAKAAnACsAKwAtAC8ALAAqACsAKwAuACwALAAtACgAJwAnACcA
JwAlACEAHgAdAB0AHwAhABsAGQAXABQAEwAVABMAEQANAAoACQAJAAYABQABAP//AAD/
///////7//r/+f/4//v/+//8//r/9//3//f/9//4//j/9//2//f/+v/9/wAA/P/7//z/
+v/+/wAAAQAAAP3//f/9//7////+//7//f8BAAEAAwAFAAEA//////z/AAABAAIAAAD+
//7//v8AAP7//f/9//////8AAP//AQD///7//P/6//z//f/+//7/+v/6//r/+//7//v/
+//+/wIAAQABAAIAAAD///7//P8BAAAAAQACAP7//f/9//3/+//6//v/+v/+/wAA////
//3//P/7//n/+//9//7////8//v/+v/6//r/+f/5//j//P/+//7////9//v/+//5//z/
/f/+//7//v/+//3//f/7//v/+//8//7///8BAAIA/v/+//z/+v/6//7/AAACAAEAAAAB
AP3/+//7//v//P/+//7/AAADAAMAAQD9//n//v8AAAEAAgACAAAAAAACAPr/+v/9/wEA
BAAEAAQABAAEAAIAAAD+//z/AAACAAQABgACAAAA/v/8//7//v/+//7/AAAAAAAAAAD+
//z/+v/4//z//v8AAAIA/v/8//r/+P/5//r/+//8//7//v/+//7//P/6//j/9v/6//z/
/v8AAAAAAAAAAAAAAwAEAAUABgAHAAgACgALAAgACAAJAAoADgAQABIAEwAPAAwACQAH
AAQABAADAAMABAABAP///v/7//n/9//2//f/+f/7//z/9v/0//P/8//1//X/9P/0//X/
9f/1//b/8v/x//L/8f/1//j/+v/8//n/9v/z//H/9v/2//b/9v/5//j/+P/4//b/9P/0
//P/9v/3//j/+//3//P/8//1//3/CAAUAB0AKAA3AEIAQQA7ADcAPABFAE0ATwBJADoA
HQD1/8r/qv+S/4H/df9t/23/df96/3z/hf+X/6j/tv/B/8z/0//W/9v/3v/f/+L/5//t
//P/9//5//r/9//2//X/9P/3//j/9//6//z/AQAAAP///v/9//3/AAACAAQABgAEAAIA
AgACAAAAAgACAAIABQAFAAYABQABAAAAAQABAAQABQAGAAcABAADAAMAAwACAAEA///9
////AgAEAAQAAwD9//3//P/+/wAAAQADAAEAAQABAAEAAQABAAAA/v8AAAIABAAGAAUA
AwACAAAAAwAEAAcACAAHAAcACQAJAAgABwAIAAcACgAMAA8AEgAQAA4ADgAMABIAFAAX
ABgAGQAZABkAGgAaABsAHAAdACIAJAAlACYAJQAjACMAIwAoACsALgAvAC8ALQAtAC0A
KwAqACwALQAvAC4ALwAxACsAKQAoACcAKQApACcAJgAkACEAIAAfABoAGQAYABYAFQAX
ABUAEwAPAAoABwAFAAYABwAFAAUABAABAP///f/7//r/+f/4//v/+//8//r/9v/1//T/
8//2//j/+f/6//j/+P/4//j/9f/1//f/9v/5//r/+v/4//T/8//y//L/+f/6//z//f/9
//v/+//7//v/+//9//z/AQADAAUABAACAAAA/v/+/wAAAQADAAcABAACAP7//f/8//z/
+//6//7///8AAAAA/P/6//j/9//5//n/+f/8//r/9//1//T/8//z//P/8v/1//T/9f/2
//L/7//t/+v/7//w//P/9P/y//L/7//t/+v/7P/t/+3/8f/z//T/9f/y/+//7P/q/+3/
7//y//T/8v/y//D/7//t/+3/7//v//H/8//1//b/8v/w/+3/6//t/+//8f/0//L/8f/x
//D/7//w/+//7v/w//T/9v/4//X/8v/x/+v/7//x//P/9v/1//L/8f/x//D/7//s/+n/
7v/w//H/8v/v/+z/6//s/+7/8v/1//f/9v/0//L/8P/u/+7/7v/u/+7/7//w//H/8v/w
/+7/7P/q/+z/7v/w//L/8P/u/+z/6v/r/+z/7f/u//H/8v/z//T/8f/w/+//7v/y//T/
9v/4//X/9P/z//L/8v/y//L/8v/1//b/9//4//b/9P/y//D/9P/2//j/+v/5//j/9//2
//r//P/+/wAAAwAEAAUABgAEAAMAAgACAAgADAAOABAADwANAAwACgAHAAcABgAGAAcA
BwAGAAMA/v/8//n/9//6//z//f////z/+v/2//T/9P/1//X/9f/1//b/9//3//P/8v/w
/+//9P/1//b/+P/3//b/9P/y//L/8//3//j/+P/4//j/9v/0//L/8f/w//T/9//5//v/
+f/1//P/8f/1//v/BQAQABoAIQAmAC8APgBDAD8AOwBEAE8AUwBPAEcANAAZAPX/0v+4
/6b/lf+F/3v/df91/3z/hP+P/6P/uP/G/9H/1v/X/9j/2//g/+f/7v/3////AwADAP//
AAD9//z/+//+/wMABgAHAAcABgAIAAQABAAEAAQABQAHAAgACQAKAAgABAACAAAAAQAE
AAUABgAEAAMAAwABAP7//v8AAAEABAAFAAYABwAEAAEA///9/wIAAwADAAMAAQACAAIA
AAACAP3//v/+/wIABAAFAAcAAwABAP///f8BAAMABAAEAAQABAAEAAQAAgABAAEAAAAC
AAQACAAKAAcABQAFAAMABQAHAAsADQANAAwADAAMAAoACgAMAAwAEgAUABcAGAAWABMA
EAAOABEAFQAZAB0AHQAeAB4AHgAdAB0AHwAhACQAJwAqACsAKQAlACMAIQAlACYAKgAt
ACwAKAAmACUAIgAhACEAIQAkACUAJAAkAB8AGwAZABcAGAAZABoAGgAWABUAEAALAAsA
CAAHAAcACQAJAAYABQACAP3/+f/1//f/+P/5//r/+v/5//n/9v/z//P/8//z//j/+v/7
//z/9//2//X/9P/3//n//f/+//7//v/9//r/+f/5//n/+v8AAAAAAQABAP7/+//6//n/
/f///wMABAAEAAMAAgD+/wAAAAAAAAIABQAFAAYACQAFAAIA/f/7////AgAEAAYABQAD
AAEA/v/9//7///8BAAQABQAGAAoABgABAP3/+v/+/wEABAAGAAYABAAEAAQAAQD///7/
/f8CAAQACAAKAAYABAD///v///8CAAUABwAHAAcABgAFAAQAAwACAAIABgAHAAkACgAI
AAYAAgD//wEAAwAHAAkABwAHAAcABgAFAAQAAgABAAMABQAHAAoABgADAAEA/v///wIA
AwAEAAIABAAEAAQAAQAAAAEA/f///wEAAwAGAAIA/v/8//v/AAABAAAA//8BAAAA/v/8
//v/+P/3//j/AAACAAEA/f/4//b/9v/2//b/+P/6//z//v/7//r/+f/4//j/+P/4//j/
+v/6//r/+v/4//b/9P/y//X/+P/7//7//v/+//7//v///wAAAQACAAYACAAKAAwACgAH
AAQAAgAHAAoACwAMAAsACQAIAAYABwAHAAYABgAGAAcABwAFAAEAAAD+//3///8AAAAA
AQAAAP7/+v/4//j/+f/5//n/+P/4//j/9//1//T/8v/x//b/9//4//r/9//2//T/8v/0
//X/+f/6//r/+v/6//j/9f/0//T/9P/5//v//P/9//v/9f/z//P/9//7/wEACgAUAB0A
IgAnADQAQQBHAEUARABJAE8AUwBPAEQAMQAZAPj/1v++/6v/l/+H/3n/cf90/37/h/+R
/6T/tv/B/8j/y//K/83/1P/b/+T/7f/1//n/+//7//r/9//2//X/+P/9/wAAAQAAAAAA
AwAAAP///v/9//3/AQACAAMABAACAP7//P/6//z/AAACAAQAAQD///7/+//3//b/9//3
//r/+//8//3/+v/3//X/8//3//f/9v/1//f/+P/4//b/+P/z//T/9P/3//j/+P/5//b/
9f/0//P/9//5//r/+v/4//j/+P/4//j/9//3//b/+v/8/wAAAgABAP/////9//7///8C
AAMABAAEAAUABgAEAAQABgAGAAoADAAPABAADgANAAwADAAQABMAFgAZABkAGgAaABoA
GwAbAB0AHwAiACUAKAApACgAJQAkACMAJQAmACoALQArACgAJwAnACQAIwAjACMAJgAn
ACYAJgAgABsAGAAVABYAFwAYABgAEwATAA8ACwAJAAYABQAFAAYABwAFAAUAAgD9//n/
9f/3//j/+f/6//n/9//2//L/8//z//P/8//2//j/+f/6//X/9P/z//L/9P/3//z//v/+
//7//f/6//f/9//3//j///8AAAIAAwABAP3/+//5//3///8DAAQAAwADAAMAAAAAAAAA
AAACAAYABwAJAA0ACAAGAAIAAQAEAAYABwAIAAcABwAHAAYAAwACAAEAAQADAAUABwAM
AAoABQABAP7/AQADAAUABgAGAAQABAAEAAAA////////AwAEAAcACAAGAAQA///7//3/
AAADAAUABQAFAAQAAwAAAP///v/+/wMABQAIAAoABgAEAAAA/f///wEABQAHAAUABQAF
AAQAAwACAAAA//8BAAMABQAIAAYAAwABAP7/AAAEAAYACAAFAAYABQAEAAEAAAABAP3/
AQADAAUACAAGAAIAAAD//wIAAwACAAEAAgACAAEAAAD+//z//P/+/wYACAAHAAUAAgAA
AAAAAAAAAAIABAAGAAgABQAEAAMAAgAFAAgACwAOABAAEgAUABYAEwASABEAEAATABUA
FwAaABoAGgAYABYAFwAXABgAGAAZABkAGAAYABMAEQAOAAkADAAOAA8AEQAOAAwACQAH
AAkACAAFAAQABQAHAAgACQAEAAIAAAD9////AgAEAAcABwAFAAMAAgAEAAQAAwACAAQA
BQAJAAoABwAEAAEA/P///wAAAgAEAAQAAwABAP//+////wMABwAJAAsADwASABYAHQAm
ADUASABXAFsAVwBSAFEAVQBVAFEASgA9ACUABADe/77/o/+N/3//d/95/4b/kv+b/6n/
uP/A/8X/yv/P/9b/4f/u//f/+v/9//3/+//7//3/AwADAAUABwAFAAkACwALAAkACAAK
AAYACAAKAAwADwAMAAoACAAGAAkACAAJAAoACAAKAAoACgAJAAcABgADAAYACAAMAA8A
DQALAAkABwAJAAkACgALAAsACwAKAAkACAAIAAcABAAJAAcACwAOAAoACAAFAAMABQAH
AAkACwALAAsACgAIAAYABgAGAAYACwANABAAEgAQAA4ADgAMABAAEQAUABUAEwATABUA
FQAUABQAFQAWABkAHAAhACQAIgAgAB8AHAAfACEAIwAmACcAKQArAC0ALgAuAC0ALAAx
ADMANwA7ADkAOQA5ADcAOQA5ADsAPQA+AD4AQQBDAEIAPgA8ADsAPAA9AD8AQQA+ADsA
NgAyADIAMQAyADMALwAvAC8ALgAoACcAIgAdAB4AHgAgACMAHgAbABUAEQASABEAEQAR
ABAAEAAQABAADQALAAoABgAJAAsADQAPAA0ADAAKAAgACAAKAAwADgAMAA0AEAAQAA8A
DgAMAAgACwANAA8AEgASABAADwANAA8ADwARABMAEwATABUAFAAUABMAEgAOABEAFAAX
ABwAGgAXABUAFQAVABYAFQAXABYAFgAVABQAFAATABIAEAARABQAFwAbABgAFQASABIA
FQATABIAEgAQABEAEgASABEADgANAAwADgAPABEAEwARAA4ADQAKAAwADgANAA0ADQAO
AA8ADwAOAA0ACwAJAAwADQAOABAADQALAAoACAALAAwACwALAAsACwANAA0ACwAJAAcA
BAAIAAoACwANAAkABwAFAAQABgAHAAkACgAIAAoACgAKAAYABgAEAAIABgAIAAwACwAH
AAUAAwACAAQABAAGAAkACQAJAAcABQAFAAQAAgAAAAMABAAHAAwABgACAAEAAwAGAAkA
CgALAAwACgAIAAYABAACAAIAAgACAAUABgAHAAgABgAGAAYABgAMABAAFAAYABcAFgAV
ABQAFAAUABQAFAAXABgAGQAaABgAFgAUABIAEwAUABUAFgASABAADgAMAAoACgAKAAoA
DAAMAAwADAAIAAYABAACAAUABgAHAAgABAACAAAA/v/+//7//v/+/wAAAAAAAAAA/P/6
//j/9v/6//z//v8AAP3//P/7//r/+v/6//r/+v/9//7///8AAPz/+v/4//b/+//+/wEA
BAAHAA==
         </WaveFormData>
      </LeadData>
      <LeadData>
         <LeadByteCountTotal>10000</LeadByteCountTotal>
         <LeadTimeOffset>0</LeadTimeOffset>
         <LeadSampleCountTotal>5000</LeadSampleCountTotal>
         <LeadAmplitudeUnitsPerBit>4.88</LeadAmplitudeUnitsPerBit>
         <LeadAmplitudeUnits>��V</LeadAmplitudeUnits>
         <LeadHighLimit>2147483647</LeadHighLimit>
         <LeadLowLimit>268435456</LeadLowLimit>
         <LeadID>V1</LeadID>
         <LeadOffsetFirstSample>0</LeadOffsetFirstSample>
         <FirstSampleBaseline>0</FirstSampleBaseline>
         <LeadSampleSize>2</LeadSampleSize>
         <LeadOff>FALSE</LeadOff>
         <BaselineSway>FALSE</BaselineSway>
         <ExcessiveACNoise>FALSE</ExcessiveACNoise>
         <MuscleNoise>FALSE</MuscleNoise>
         <LeadDataCRC32>2880563376</LeadDataCRC32>
         <WaveFormData>
/f/9//3//v/+//////////z/+//7//z//v/+//////8DAAEA///9//7/AgAGAAsAEAAS
ABIACgD///H/4//S/8f/vv+2/7H/s/+6/8b/0f/V/+H/8v/4//T/9v/+/wAA9//s/+v/
6f/n/+j/7v/u/+7/8v/3//b/9P/1//v//v8DAAUABQAFAAUABAABAAAAAgACAAMABAAE
AAQABAADAAEAAQABAAEAAwAEAAYABwAEAAQABAADAAUABgAGAAYABwAHAAcABwAFAAQA
BAAEAAYABgAGAAYABgAGAAUABQAFAAYABgAGAAYABgAFAAUAAwADAAMAAwAFAAUABQAF
AAMAAgACAAIAAQABAAAAAAADAAMAAgABAP7//v/+//7/AAAAAP/////+//3/+v/5//v/
+//7//v/+//7//n/+P/4//f/9//3//n/+f/5//n/9f/z//L/8v/0//T/8//z//D/8P/v
/+3/6//r/+v/6//r/+z/7f/t/+v/6f/o/+f/6f/p/+n/6v/q/+r/6f/p/+b/5v/o/+n/
7P/t/+7/7v/u/+//8P/w//T/9v/3//j/+f/6//r/+//6//v//f/9/wEAAQACAAIAAQAB
AAIAAgADAAQABQAFAAYABwAHAAcABAAEAAQABAAHAAcABwAHAAUABQAGAAYABgAGAAcA
BwAHAAYABgAGAAMAAwADAAMABQAGAAcABwAGAAUABAAEAAUABQAGAAYABQAEAAQABAAC
AAEAAQABAAQABQAFAAQAAQABAAEAAQACAAIAAgADAAUABQAEAAQAAgABAAAAAAACAAQA
BQAEAAEAAQABAAEAAgADAAMAAwAFAAQABAAEAAIAAgACAAIABQAFAAUABAACAAIAAgAC
AAQABAAEAAQABAAEAAQABAADAAIAAAD//wEAAwAEAAQAAgACAAIAAgACAAIAAgADAAMA
AwADAAIAAAAAAAAAAAACAAMAAwAEAAMAAgABAAAAAgACAAMAAwADAAIAAgACAAAAAAAA
AAEAAgACAAMABAADAAIAAQAAAAAAAAAAAAEAAwACAAAAAgAAAP////8AAAIAAgADAAIA
AAD+//7//v/+/wAAAAAAAAAAAAAAAAAAAAAAAAAAAAAAAAIAAgACAAIAAQAAAP///v8A
AAAAAAAAAAEAAgADAAUABwAIAAkACgAOAA8ADgAOAA8ADAAJAAcACAAIAAgACQADAP//
/P/5//b/9f/z//L/9P/1//b/9v/3//b/9f/0//f/+f/7//7//v/+//7//v/9//3//f/9
//3//f/+//7//P/7//v/+//9//3//f/+//3//f/8//v//P/7//v//P/8//z//f/9//v/
+//7//v//v8CAAgACwAOAA4ADAAIAP//9f/n/9r/zf/C/7r/s/+x/7b/wP/L/9P/3//w
//j/9v/0//j/+P/x/+j/5//p/+f/5v/q/+r/6P/q/+//8v/0//n///8AAAMAAwADAAEA
AgACAAAAAAABAAIABAAGAAUABAADAAEAAgADAAQABQAEAAQABQAFAAQABAAEAAMABQAG
AAYABgAGAAUABAADAAUABAAEAAQAAgACAAIAAgACAAIAAQABAAMABAAEAAQAAgACAAEA
AQADAAMAAwADAAEAAQABAAEA///+//7//v8BAAEAAAAAAP/////+//3//f/+////AAD/
//7//P/7//v/+//5//n/+//7//v/+//5//n/9//2//f/9//4//n/+P/3//b/9f/1//P/
8v/y//L/8v/x//H/7//u/+z/6f/o/+n/6v/r/+j/6P/o/+f/6P/n/+f/5//p/+n/6f/q
/+f/5v/k/+P/5f/m/+n/6//r/+v/6//q/+z/7f/u/+7/8v/0//X/9v/1//b/9v/3//r/
+//9//3//v/9//3//P/9//3//v/+/wEAAgADAAMAAwADAAIAAQABAAIAAwAEAAUABQAF
AAUAAwADAAQABAAEAAQABQAFAAMAAgACAAIAAwADAAMAAwACAAIAAgABAAIAAQAAAAAA
AQABAAIAAgD///7//v/+//////8AAAEAAAABAAEAAAABAAEAAQABAAIAAgACAAMAAgAB
AP///v/+////AAACAAIAAgABAP7///////////8AAAEAAQABAP///v/+//7///8AAAEA
AgABAAEAAQAAAAAAAAAAAAAAAQACAAMABAADAAIAAQAAAAEAAgACAAMAAwADAAIAAAAA
AAAAAAAAAAEAAgADAAUABAADAAIAAAACAAIAAgACAAEAAQAAAAAAAAAAAAAAAAACAAIA
AwADAAIAAAD///7///8AAAEAAwABAAAAAAAAAAAAAAAAAAAAAgACAAIAAwABAAAA/v8A
AAIAAQABAAIABAACAAEAAAAAAAIAAgACAAIAAgACAAIAAgAAAAAAAAAAAAIAAgACAAIA
AAAAAAAAAAAAAAAAAAAAAAAAAAAAAAAAAgACAAIAAgAGAAgACQAKAAoACwALAAkACwAL
AAkABwAIAAgABwAGAAMA/f/5//b/9f/z//P/8v/x//D/8P/w//D/8//0//X/9v/4//n/
+v/8//z//P/8//7//f/9//3/+//7//v//P/+//7//f/9//3//f/9//3//f/8//z/+//+
//7//v///////v/9//3//f/9//3//f8BAAIABgAIAAsADgAQAA4ACAD///P/4//S/8X/
vP+0/7P/uf/E/87/1f/b/+n/9P/y//D/8v/4//b/6//m/+f/4//h/+T/5v/m/+r/8v/1
//b/+P/7//3//v//////AQABAAQABAACAAIAAAAAAAEAAgAEAAQABAADAAMAAwADAAMA
AgACAAMAAwAEAAQABAADAAEAAgACAAIABQAFAAUABQADAAIAAgACAAIAAgACAAIABAAE
AAMAAwACAAIAAQAAAAEAAgACAAMAAwADAAMAAwABAAEAAQABAAAAAAABAAIAAgABAP//
/v8AAAEAAQABAAAAAAAAAAAA/v/+//3//f/+/////v////7//f/8//v//P/9//z//P/6
//n/+f/5//f/9//3//f/9v/1//X/9v/1//T/8v/x//L/8v/x/+//7f/t/+3/7f/q/+r/
6v/p/+n/6f/q/+v/6v/p/+j/6P/p/+r/6v/r/+r/6v/s/+3/7f/t/+3/7P/t/+//8f/y
//P/9P/0//T/9v/4//n/+//6//v//f/9//3//f/+//7/AAABAAMABAAEAAQABAADAAQA
BQAFAAUABAAEAAQABAAFAAUABQAFAAUABQAGAAYABAAEAAUABQAHAAYABgAGAAcABwAH
AAcABgAGAAYABQAFAAUABQAGAAYABQAFAAQAAwACAAIAAgAAAP///////wAAAQABAAAA
AAABAAIAAwABAAAA/////wAAAQABAAIA////////AAD//wAAAAD+//7///8AAAEAAQAB
AAAA//8BAAAAAAAAAAAAAAAAAAAA/////////v///wAAAQACAAEAAAD///7/AAAAAAAA
AAAAAAAA//////7///////7///8AAAEAAgABAAAA/////wAAAQACAAIAAgACAAIAAgAB
AAEAAAAAAAIAAgACAAIAAQAAAAAA//8AAAAAAQACAAIAAgACAAMAAQAAAAAAAAABAAIA
AwAEAAMAAgABAAEAAgACAAEABAACAAEAAQACAAAAAgADAAQABgAEAAQABAAEAAIAAgAC
AAIABAAEAAQABAADAAIAAQAAAAMABAAFAAYACQAKAAoACgAMAA0ADQALAA4ADwAOAA0A
DgAOAA0ADAAKAAUAAgAAAPz/+f/4//b/8//y//L/8v/y//X/9v/3//b/+P/5//r//f/+
////AAACAAEAAQABAP///////wAAAQACAAIAAwACAAEAAAD//wIAAgADAAMAAwACAAEA
AQAAAAAAAAABAAMAAwADAAMAAQACAAYACAANABAAFAAWABQACwD///H/3v/R/8b/vv+3
/7f/vP/G/9P/2f/h//L//P/6//j//v8EAAMA+v/z//H/7//u//L/+P/2//T/+f/8//z/
/f///wQABQAHAAsACwAKAAoACAAIAAgACAAJAAoADAAMAAwACwAJAAkACQAJAAwADAAN
AA0ADAAMAAwACwAJAAoACgAKAA0ADQANAA0ADAAKAAkACAAJAAoACwAMAAwADAALAAsA
CgAKAAkACAAKAAoACQAJAAkACQAJAAkACQAJAAkACQAHAAYABgAGAAUABQAEAAQABwAH
AAYABQADAAIAAQAAAAMABAAEAAUAAwADAAEAAQAAAP///v/9//7////+//7//f/7//r/
+f/7//v/+//7//n/9//2//b/9P/0//P/8//z//T/9P/z/+//7//v/+//7v/u/+7/7f/q
/+n/6f/p/+n/6f/p/+r/7P/s/+v/6//o/+j/6v/r/+7/7//w//D/8P/x//L/8v/y//T/
9f/2//j/+v/7//3//P/9//////8BAAEAAgACAAEAAQACAAIABQAGAAcABwAKAAsACwAL
AAgACAAIAAgACgALAAwADQAJAAkACgAKAAgACAAJAAkACwAKAAoACgAHAAcABwAHAAgA
CAAIAAcACAAHAAYABgAGAAUABQAEAAQABAAFAAYABAADAAMAAwAGAAcABwAGAAUABQAF
AAUABQAEAAMAAwAEAAUABQAGAAMAAwADAAQABwAIAAgABgAFAAUABQAFAAQABQAFAAUA
BwAGAAYABgAEAAQABAAEAAUABQAFAAQABgAGAAYABgAEAAQABAAEAAYABgAGAAYABQAE
AAIAAQADAAUABgAGAAYABgAGAAYABAAEAAQABQAHAAcABwAGAAMAAgABAAAABAAFAAUA
BgAGAAYABgAGAAQABAAFAAUABgAGAAcACAAHAAYABQAFAAcABgAGAAYACAAIAAgACAAH
AAYABQAFAAgACAAHAAoABwAFAAQABAAEAAYABgAIAAgACAAIAAkACgAKAAoADQAPABAA
DwAPAA8ADQALAA0ADgAOAA4ACgAFAAIAAAD9//n/9//0//b/9v/3//j/9f/3//f/9//5
//z//v8AAAIAAgACAAIAAAD///////8AAAEAAgAEAAIAAgABAAEAAQABAAEAAQAEAAQA
BQAFAAUABAADAAMABgAGAAYABwAGAAUABAADAAMABgAKABAAFQAYABgAFAAMAAEA9f/n
/9r/z//I/77/uf+7/8L/0P/b/+X/9/8EAAQA/v8AAAgACAD///r/+f/7//n//P/+//r/
9v/4//3//v8AAAUACQAMAA0ADQANAA0ADgAOAAwADAAOAA4ADwAQAA4ADgAOAA0ADwAP
AA8ADwAOAA4ADwAPAA4ADgAOAA0ADwAQABAAEAAQAA8ADgANAA4ADgAPABAADgAOAA4A
DgAMAAwACwALAA0ADgAOAA4ADAAMAAsACwANAA0ADQANAAsACwALAAsACQAIAAgACAAK
AAsACwAMAAwACwAJAAcABwAIAAkACgAIAAgABwAHAAcABwAFAAUABwAHAAcABwAGAAUA
AgAAAAIAAQABAAEA///////////9//v/+v/6//z//P/7//v/9//2//T/8f/y//P/9P/1
//L/8v/y//H/8P/v/+//7//x//H/8f/y/+//7v/s/+v/7f/u//H/8//y//P/9P/0//T/
9f/2//b/+f/8//7/AAAAAAAA/////wIAAwAFAAUABwAHAAgACAAJAAkACgAKAAsADAAN
AA0ADQANAAwACwANAA4ADwAQABAADwAOAA0ACwALAAwADAAOAA4ADwAPAA4ADAALAAoA
CgALAAwADQANAAwACwAJAAoACQAIAAgACQAJAAoACgAHAAYABgAGAAcABwAIAAkACQAJ
AAgABgAHAAcABwAHAAgACAAIAAkACAAHAAUABAAGAAcACAAKAAkACgAKAAgABwAHAAcA
BwAKAAsACwALAAoACAAHAAYACAAIAAgACAAHAAcABwAGAAgACAAIAAgACgAKAAoACgAI
AAgACAAIAAoACgAJAAkACgALAAsACgAIAAgACAAIAAoACgAKAAsACAAHAAYABAAHAAgA
CQAKAAoACQAHAAYABgAGAAYABgAIAAgACQAJAAcABgAGAAYABgAGAAYABwAHAAYABgAG
AAQABAAEAAQABgAGAAYABwAFAAQAAgAEAAYABQAFAAYACAAIAAcABAAEAAYABgAGAAYA
BgAGAAYABgAGAAYABgAGAAgACAAIAAgABgAGAAYABgAIAAgACAAIAAgACAAIAAgACAAI
AAgACAAKAAoACgAKAAgACAAIAAgACgAKAAoACgAMAAwADAAMAA4ADgAOAA4AEQATABUA
FgAUABQAFQAVABEAEAAPAAwACAAFAAMAAAD8//v/9//1//X/9f/0//X/9P/0//T/9f/3
//j//P/+/wEAAgAEAAUABAAEAAIAAAADAAQABAAFAAMAAwADAAMABAAEAAQAAwAFAAUA
BQAFAAMABAAEAAUABgAHAAcABwAGAAYABQAEAAMAAwADAAMABwAHAAgACgAMABEAFAAU
ABQADgAFAPf/5//W/8v/wv+6/7f/u//G/9L/2f/d/+v/9v/4//b//P8CAAIA+f/y//H/
7f/r/+z/8P/w//L//P8BAP7//v8DAAUABgAJAAsADQAPAA4ADgAMAAwACwAKAAoACgAL
AAwADQANAAsACwALAAsACgAKAAsACwALAAwADQANAAwADAALAAoADAANAA4ADwAPAA4A
DgAOAA4ADgAOAA4AEAAQAA8ADwAOAA4ADQAMAA0ADgAOAA8ADQANAA0ADQANAA0ADQAN
AAwADAANAA4ADgANAAsACgAMAA0ADQANAAoACgAKAAoADAAMAAsACwALAAsACQAJAAcA
BwAHAAcACQAJAAcABgAFAAMAAgABAAEAAQABAAEAAQD///7//v/9//z/+v/5//r/+v/5
//f/9//3//f/9//2//b/9v/1//b/9f/1//X/8v/x//D/8P/x//L/8v/z//D/8P/y//P/
8v/z//T/9P/1//f/+f/6//n/+v/6//r//P/+////AQAAAAEAAwADAAUABQAGAAYACQAJ
AAoACgAKAAoACgAJAAwADQANAA0ACgAKAAoACgALAAsACwALAAsACwAMAAwACwAKAAoA
CQAKAAoACwAMAAoACQAIAAcACAAIAAgABwAIAAcABgAGAAYABQAFAAQABgAGAAcACAAG
AAUABQAFAAYABwAHAAYABwAHAAcABwAHAAYABQAFAAYABwAHAAgABQAFAAUABgAHAAgA
CAAGAAcABwAHAAcABwAHAAYABQAGAAYABwAIAAYABgAGAAYABwAHAAcABgAIAAgACAAI
AAYABgAGAAYABwAIAAkACgAIAAgABwAHAAYABwAHAAYACAAIAAgACAAGAAYABgAHAAgA
CQAKAAoACAAIAAgACAAJAAkACAAIAAoACgAKAAoACAAIAAkACQALAAoACgAKAAkACAAH
AAcACQAIAAgACAAKAAoACgAKAAkACAAHAAcACAAIAAcACgAJAAcABgAGAAYABgAHAAgA
CAAHAAYABQAEAAQABAAEAAQABQAGAAcACAAHAAYABQAEAAYABgAGAAYABgAGAAYABgAE
AAQABAAEAAYABgAGAAYABAAEAAQABAAGAAYABgAGAAYABgAGAAYABAAEAAQABAAFAAYA
BwAIAAgACAAIAAgACgAMAA4AEAARABIAEgASABAAEQARAA8ADAALAAgABQAAAP7/+//4
//r/9//2//b/9//1//X/9P/0//T/9f/2//n//f///wEAAQACAAIAAgACAAIAAgACAAIA
AQABAAEA////////AAABAAIAAgADAAIAAQAAAP//AAAAAAEAAQABAAAA/////wAAAAAA
AAEAAgADAAQABQAFAAYACgAOABMAGAAYABYADgABAPP/4//U/8f/wP+8/73/w//M/9T/
1//f/+//+P/4//j//v8CAPz/8f/s/+v/5//n/+z/7v/w//T//P/9//z//v8BAAMABgAJ
AAsACwALAAsACgAHAAYACAAIAAkACgAKAAoACgAJAAcABwAHAAcACAAIAAkACQAIAAgA
CAAHAAcACAAIAAgACQAJAAkACQAHAAYABgAGAAgACAAIAAgABgAGAAUABQAFAAYABgAG
AAgACAAHAAcABQAFAAUABQAHAAcABwAHAAUABAAEAAQABQAFAAQABAAFAAUABAADAAAA
AAAAAAAAAgACAAEAAQD//////f/9//3//f/9//3///////3//P/7//n/+P/3//n/+f/5
//n/9//1//T/9P/y//L/8f/x//L/8v/x/+//7f/t/+3/7f/t/+7/7//v/+z/6//r/+v/
6//r/+v/7P/s/+z/6//r/+j/6P/q/+v/7f/v//H/8v/w//H/8v/y//T/9v/3//j/+v/8
//3/////////AAD//wMAAwAEAAQAAwADAAQABAAFAAYABwAHAAoACwALAAsACQAIAAcA
BgAIAAkACgALAAcABwAIAAgACgAKAAsACwANAAwADAAMAAkACQAJAAkACgAKAAoACQAI
AAcABgAGAAcABwAIAAgACQAIAAgACAAHAAUABAADAAUABwAIAAgABQAFAAUABQAGAAYA
BgAHAAcABwAGAAYAAwADAAMABAAGAAgACQAIAAcABwAHAAcABgAHAAcABwAIAAgACQAK
AAgACAAIAAgACwALAAsACgAIAAgACAAIAAgACAAIAAgACgAKAAoACgAIAAgABwAHAAoA
CwALAAoACAAIAAgACAAIAAgACAAJAAsACwALAAoACQAIAAcABgAJAAkACAAIAAgACAAI
AAgACAAIAAkACQAJAAgACAAIAAYABgAGAAcACAAIAAkACgAJAAgABwAGAAgACAAIAAkA
CwAKAAgACgAJAAcABgAGAAgACgALAAoACgAJAAgABwAGAAcACAAJAAoACAAIAAgACAAI
AAgACAAIAAoACgAKAAoACQAIAAcABgAHAAgACQAKAAgACAAIAAgABgAGAAYABgAIAAgA
CAAIAAcABgAFAAQABgAGAAYABgAGAAYABgAGAAQABAAEAAQABQAGAAcACAAGAAYABgAG
AAkACgALAAwADQAOABAAEgAQABAAEAARABEADwAOAA0ABwADAAAA/v/8//r/+f/1//X/
9P/z//H/8//y//L/8v/z//T/9P/3//r/+//8//7///8AAAIAAgABAAAA///9//3//f/9
//3///8AAAAAAAD9//3//f/9//7///8BAAIAAQABAAEAAAD/////AAAAAAAAAQABAAEA
////////BAAIAA4AEwAWABYAEAAIAP3/7//f/9D/x/++/7b/tf+3/8D/yv/R/9v/6//2
//j/9v/6//7//P/z/+7/7//v/+3/8v/y//D/7v/0//n/+P/4//3/AQAEAAcACQAJAAcA
BwAGAAMAAgADAAQABgAIAAYABgAGAAUABwAHAAcABwAIAAgACQAJAAcABgAFAAMABgAI
AAkACgAKAAkACAAHAAcABgAGAAYABwAIAAkACgAJAAgABgAFAAYACAAJAAoACAAIAAcA
BwAHAAcABwAHAAcABwAHAAcABQAEAAQABAAHAAcABgAGAAUABQAEAAMAAgACAAIAAgAC
AAIAAQABAAEAAQD/////AQABAAEAAQAAAP///P/6//z/+//7//v/+//7//v/+//5//f/
9v/2//j/+P/3//f/9P/0//P/8f/x//H/8f/x//D/8P/w/+//7P/r/+v/6//s/+3/7v/w
/+//7v/s/+v/6v/q/+z/7f/w//H/8v/y//D/8f/y//L/9v/4//n/+v/5//r/+v/7//7/
//8BAAEAAwADAAQABAAFAAUABgAGAAgACgAMAA0ACwALAAoACQAKAAoACgAKAAkACQAJ
AAkABwAHAAgACAAIAAgACQAJAAkACAAIAAgABQAFAAUABQAIAAgACAAHAAQAAwACAAIA
BAAFAAcACAAFAAQABAAEAAQAAwADAAMABgAHAAcABgADAAMAAwADAAQABAAEAAUABwAH
AAYABgADAAMAAwAEAAcACAAIAAYAAwADAAMAAwAEAAUABQAFAAUABAAEAAQABgAGAAYA
BgAFAAUABQAEAAMAAgABAAAAAQACAAMABAACAAIAAgACAAIAAgABAAEAAgADAAMAAgAA
AAAAAAAAAAEAAgADAAUAAwADAAMAAgAEAAQABAAEAAMAAwACAAIAAgACAAIAAgADAAQA
BgAHAAYABAADAAIAAwAEAAUABwAFAAQABAAEAAQABAAEAAQABAAEAAQABQADAAIAAAAC
AAMAAwAEAAYACAAGAAcABgAGAAQABAAEAAQABQAGAAcACAAHAAYABQAEAAQABAAEAAQA
BQAGAAcACAAHAAYABQAEAAUABgAHAAgACgAKAAoACgAMAA4AEAASABQAFAAVABYAFAAU
ABQAFQASAA8ADQALAAYAAQD9//r/+v/4//f/8//z//T/9f/1//X/9P/0//T/9v/4//n/
/f/8//3//v8AAAEAAgAEAAQABgAGAAYABQAEAAMAAgABAAIABAAFAAYABAADAAIAAQAB
AAEAAgACAAUABQAFAAQAAQABAAIAAgAFAAcACAAJAAUAAwADAAQACAAOABMAFgAaABgA
FAALAAEA8//k/9f/zv/G/73/uf+6/8L/z//b/+X/9P8CAAIA/v8CAAgABwD8//f/+f/7
//r//v8AAPz/+v/9/wAAAAABAAcADAAPAA8ADQANAA4ADgAMAAwADQAOABAAEgARABAA
DwANAA8ADwAPAA8AEAAQABEAEQAOAA4ADgANAA8AEAAQABAADwAPAA8ADwAQABAAEQAS
ABAAEAAQABAAEAAQAA8ADwARABIAEgASABAAEAAPAA8AEQARABEAEQARABEAEQARAA0A
DAAMAAwADgAPAA8AEAAPAA8ADgANAA4ADgAOAA4ADgAOAA0ADQALAAsACQAJAAsACwAL
AAsACQAJAAcABgAGAAUABQAFAAUABQAFAAUAAwABAAAAAAAAAAAA//////3//P/6//f/
9//3//f/9//2//b/9v/1//L/8f/x//H/8f/x//H/8v/w//D/7//v//D/8P/y//P/9P/1
//b/9v/1//X/9f/0//n//P/+/wAAAAAAAP////8CAAMABQAFAAcABwAIAAgACQAJAAoA
CgANAA4ADwAPAA8ADwAOAA0ADAAMAAwADAAOAA8AEAARAA4ADQANAAwADgAOAA8ADwAO
AAwACwAKAAsACwALAAsADAAMAAwACwAIAAcABgAGAAgACQALAAwACgAIAAcABgAIAAcA
BwAHAAgACQAJAAgABQAFAAUABQAHAAgACQALAAkACQAIAAgABwAHAAcACAAJAAoACgAI
AAcABwAHAAcACgALAAsACwAJAAgACAAIAAgACAAIAAgACQAJAAkACAAGAAYABgAGAAcA
CAAJAAoACAAIAAgACAAIAAgABwAHAAgACQAJAAgACAAIAAgACAAKAAoACgALAAkACQAJ
AAgACAAIAAgACAALAAsACgAKAAkACAAHAAYACAAIAAkACQAJAAgACAAIAAgACAAIAAkA
CwAKAAoACgAJAAgABwAGAAcACAAJAAsACgAIAAUABgAIAAcABwAIAA4ADAALAAoABgAI
AAgACAAIAAkACgALAAwADAAMAAwADAAPABAAEQASABMAFAAVABYAGAAYABkAGgAcABwA
HAAdABgAEwAPAAsABwADAAAA/v/+//z/+//3//f/+P/5//n/+v/6//v//P/9//7//v8B
AAMABQAHAAoACgAKAAsACgAIAAgACAAHAAkACQAJAAkABwAIAAgACAAJAAkACQAJAAkA
CQAKAAoACQAJAAkACAAKAAsADQAOAAsACwAKAAkACQAJAA0AEAAUABYAGQAaABoAHAAY
ABEABQD5/+j/2f/Q/8b/u/+7/8T/0P/d/+X/8f8AAAQAAAD+/wQACgAHAAAA///9//n/
+P/6//r/+v/+/wUACAAIAAsADwAQAA8ADwARABMAFAAUABIAEgARABAAEAAQABAAEAAQ
AA8AEQARABEAEQARABAAEAAPAA8AEAARABEAEAAQAA8ADgAPAA8ADwAPAA8ADgAOAA4A
DQAMAAsACgAMAAwACwALAAkACgAKAAoACgAKAAkACQAJAAkACQAJAAYABQAEAAMAAwAE
AAYACAAGAAUAAwACAAMAAwACAAEAAQACAAMABAABAAAA/v/9/wAAAQAAAAEAAAD///7/
/f/7//v/+f/4//n/+f/6//v/+P/3//b/9f/2//X/9f/2//X/9P/y//H/8v/y//H/7//t
/+3/7f/t/+v/6v/p/+f/6f/p/+r/6//q/+n/6P/o/+j/6P/n/+f/5//o/+v/7f/s/+v/
6v/o/+n/6//t/+7/7//w//D/8P/v//D/8P/x//T/9f/3//f/+P/3//f/9v/5//n/+v/6
//r/+v/6//n/+v/7//v/+//7//z//f/+//z/+//6//n/+v/7//3//v/8//z//f/9//v/
+v/6//r/+//7//v/+//6//r/+v/5//v/+//7//z//P/7//v/+v/5//j/+P/4//j/9//3
//f/9//3//b/9P/0//X/9v/3//b/9v/2//f/9f/1//T/9P/0//X/9v/4//j/+P/3//T/
9v/3//j/+f/5//n/+P/3//f/9v/2//b/9//4//n/+v/4//f/9v/0//b/9v/2//b/9P/0
//T/9P/2//b/9v/2//j/+P/3//f/9//3//b/9P/1//b/9//4//b/9v/2//f/9//3//f/
9v/3//j/+f/6//r/+f/3//b/9//4//n/+v/4//j/+f/5//n/+P/4//j/+v/6//r/+//5
//j/+P/4//n/+v/7//z/+//6//n/+f/5//j/9v/4//r/+f/5//r/9v/2//X/9v/4//r/
+v/6//r/+f/4//f/9v/3//j/+f/6//z//P/8//z//P/8//z//P/+/wAAAgAEAAYABgAG
AAYACAAIAAgACAAEAAIAAAD+//r/9v/y/+7/7f/s/+v/6v/o/+j/6P/o/+j/6P/o/+j/
6v/q/+r/6v/t/+7/7//w//H/8v/z//T/8//y//H/8P/x//L/8//0//T/9P/0//T/9P/0
//T/9P/2//b/9v/2//T/9P/0//T/9P/0//T/9P/0//T/9P/0//T/9P/0//T/9v/4//r/
/P/+/w==
         </WaveFormData>
      </LeadData>
      <LeadData>
         <LeadByteCountTotal>10000</LeadByteCountTotal>
         <LeadTimeOffset>0</LeadTimeOffset>
         <LeadSampleCountTotal>5000</LeadSampleCountTotal>
         <LeadAmplitudeUnitsPerBit>4.88</LeadAmplitudeUnitsPerBit>
         <LeadAmplitudeUnits>��V</LeadAmplitudeUnits>
         <LeadHighLimit>2147483647</LeadHighLimit>
         <LeadLowLimit>268435456</LeadLowLimit>
         <LeadID>V2</LeadID>
         <LeadOffsetFirstSample>0</LeadOffsetFirstSample>
         <FirstSampleBaseline>0</FirstSampleBaseline>
         <LeadSampleSize>2</LeadSampleSize>
         <LeadOff>FALSE</LeadOff>
         <BaselineSway>FALSE</BaselineSway>
         <ExcessiveACNoise>FALSE</ExcessiveACNoise>
         <MuscleNoise>FALSE</MuscleNoise>
         <LeadDataCRC32>3035220807</LeadDataCRC32>
         <WaveFormData>
7v/u/+//7//v/+//8P/w/+7/7v/u/+3/7v/w//H/8v/y//L/8P/v//H/9v/8/wcAEgAg
ACgAKgArAC0AMAA4AEEARQA7ACAA9//L/6L/gf9k/0j/M/8m/yH/Iv8s/zf/Pv9H/1T/
YP9s/4D/kf+f/63/u//K/9H/2f/k/+3/9P/6//3////9//3//f/+/wAA//8AAAAAAQAB
AAEAAQAAAAAAAQACAAMABQAFAAUABQAEAAMAAgABAAMABAAGAAcABwAHAAcABwAFAAUA
BgAGAAkACQAJAAkACQAJAAkACgAKAAwADQANAAsACwALAAsACQAKAAwADQAOAA8AEAAR
AA8AEAAQABAAEgATABMAFAAVABUAFgAWABUAFQAXABgAGwAcAB0AHgAdAB0AHQAdACAA
IwAkACUAKQAqACsALAAuAC8AMwA1ADgAOgA8AD4APwBBAEIAQwBHAEsATQBQAFQAVQBX
AFkAWgBcAF8AYABkAGYAZwBpAGgAaABpAGkAbABvAG8AbwBvAG8AbwBvAG8AbgBtAGwA
agBqAGcAZQBeAFgAUwBOAEsASABFAEIAPAA3ADIALAAoACQAIQAdABkAFgAUAA8ACQAH
AAUABAADAAIAAQD///7//f/8//v/+v/6//r/+//5//n/+f/6//r/+v/6//r//P/8//z/
/f/9//3//f/9//v/+//8//z//f/+////AAD+//7//v/+//7//////////f/9//z//P/+
//7//v///wEAAQACAAIA//////7//v/+//7//v/+/wAA//////3/+//8//z//P/8//z/
/P/6//j/+P/4//f/+f/5//n/+f/5//n/+f/4//b/9v/2//b/9v/2//b/9f/1//X/9f/1
//b/9v/2//X/9P/0//T/9P/z//D/7//w//P/9P/1//b/9P/0//T/9P/0//T/9f/1//X/
9f/1//X/9f/0//T/9P/1//X/9P/0//P/8v/x//D/8v/y//L/8v/y//L/8v/y//L/8v/y
//L/8v/y//L/8v/w//D/8P/v//H/8v/y//L/8v/y//L/8v/w//D/8P/w//D/8P/w//L/
8v/x//D/7//u//D/8P/w//D/8P/w//D/8P/w//D/8P/w//D/8P/w//D/7v/u/+7/7v/u
/+7/7v/u//H/8v/z//X/9v/2//f/+f/8//z/+//7//z//P/8//r/+v/5//j/+f/3//f/
9f/0//T/8//x//D/7f/t/+3/7f/s/+3/7P/q/+v/7f/u//D/7v/s/+z/7P/r/+v/6//r
/+n/6f/p/+n/5//n/+f/5v/n/+j/6v/r/+r/6f/p/+j/6v/q/+r/6f/p/+r/6v/q/+T/
5P/o/+v/7//y//b//f8IABQAGgAeACMAJwAsADQAOwA/ADkAIgD5/83/ov99/17/Qv8v
/yD/Ef8O/xb/Jf8w/zn/Rv9Q/1z/cP+D/5H/n/+x/8L/y//V/97/6f/u//D/8//1//X/
9f/1//b/+P/5//r/+v/7//n/+f/5//j/+v/7//z//f/7//v/+//7//3//f/9//3//v/+
///////9//3//f/9//7///8BAAIAAgABAAAA//////////8AAAIABAAFAAUABAADAAIA
AQACAAQABwAJAAcABwAHAAcACQAKAAoACgAMAA0ADQAOAA4ADQANAAwADgAPABIAFAAU
ABQAFAAUABYAFwAYABkAGgAdAB4AHwAhACIAIwAkACgAKQAtAC8ALgAwADIANAA4ADsA
PQA/AEEARQBHAEoATABNAE8AUQBUAFYAWQBaAFoAXABdAF8AYABiAGUAZwBoAGsAawBr
AGsAawBrAGsAbQBsAGsAagBmAGYAYwBhAF8AWgBWAFIATgBKAEYAQgA7ADUALwAoACYA
IgAfABsAFQASABAACwAHAAUAAwACAAEAAAD///3/+//5//f/9f/1//b/9//5//j/9//2
//b/9v/2//b/9v/4//j/+P/5//f/9//3//f/+f/5//r/+v/4//j/+P/4//r/+v/6//r/
+v/7//v/+//5//n/+P/4//r/+v/6//v/+v/5//n/+P/4//n/+f/6//r/+v/6//r/+v/5
//n/9//5//r/+v/6//j/+P/4//b/9v/2//b/9f/3//f/9//3//b/9f/0//L/9P/0//T/
9P/0//T/9P/z//P/8//z//P/9P/0//T/8//w//D/8P/w//H/8P/x//T/8v/y//L/8v/w
//D/8P/w//L/8v/z//P/8f/x//H/8f/z//L/8v/y//H/8f/w//D/8P/w//D/8P/y//L/
8v/y//H/8P/v/+7/8P/w//D/8P/w//D/8P/w//D/8P/w/+//8f/y//L/8v/w//D/8P/w
//D/8P/w//D/8v/w/+7/7v/u//D/8P/w//D/8P/w//D/8P/v/+7/7f/s/+3/7v/v//D/
7v/u/+7/7v/w//D/8P/w/+7/7v/u/+7/7//w//H/8v/0//b/9//5//r/+v/5//f/+f/6
//r/+v/7//v/+v/5//j/9//2//P/8//y//L/8f/v/+3/7P/r/+n/6f/r/+v/6v/q/+v/
6//s/+z/6v/q/+z/6//r/+v/6v/p/+j/5//o/+n/6v/r/+r/6v/q/+v/6f/p/+n/6v/s
/+z/7P/s/+n/6f/q/+r/6v/q/+r/6v/v//H/9P/6/wMAEAAaACAAIgAnACsAMgA2ADkA
NQAnAAgA4f+5/5b/df9U/zr/Jf8Q/wn/Dv8c/yn/Mv89/0j/Uv9i/3T/hf+X/6v/vf/K
/9H/2f/i/+X/6P/s/+3/7//z//X/9f/2//j/+P/4//f/9//4//n/+v/6//j/+f/6//v/
+//7//v/+//8//3//v///////v/+//3/////////////////AAAAAAEAAQABAAEAAwAD
AAMABAADAAQABAADAAQABQAGAAcABQAGAAgACQAJAAkACQAJAAsADAAMAAwACwALAAoA
CgAOAA8AEQASABMAEwAVABYAFQAWABcAGAAZABsAHQAfAB4AIQAiACMAJwAoACkAKgAq
ACsALwAxADIANAA2ADgAOgA9AD8AQQBBAEUARwBKAE4ATwBRAFMAVABWAFkAWgBcAF4A
XwBhAGMAZABmAGcAZwBpAGgAZwBoAGkAagBrAGkAaABnAGYAYgBiAF8AXQBaAFYAUwBQ
AEsARgBBADwAOAAzAC4AKAAiAB4AGwAXABMAEAAOAAkABgAFAAQABAAAAP7//P/5//r/
+f/4//f/+P/4//j/+f/3//f/9//4//r/+v/6//r/+P/4//j/+f/7//v/+//7//v/+//8
//z/+v/6//r/+v/8//z//P/8//n/+f/4//f/+v/7//v//P/6//r/+v/7//n/+f/6//r/
+//7//r/+v/5//j/9//2//f/9//4//f/9v/2//X/9P/2//b/9v/0//T/9P/0//P/8f/x
//H/8f/y//P/9P/0//P/8v/x//D/8v/y//L/8f/z//P/8//z//P/8v/x/+//8P/w//D/
8P/w/+7/7v/w//D/8P/w//D/8P/w//D/8P/u/+7/7//v//H/8f/x//H/8f/w//D/8P/x
//H/8P/w//L/8v/y//L/8P/w//D/8P/y//L/8v/y//L/8v/y//L/8P/w//D/8P/y//L/
8v/x/+//8P/w//D/8v/y//L/8v/y//L/8v/y//D/8P/y//T/9P/y//L/8v/y//D/8P/w
//D/8v/y//L/8v/x//D/7//u//D/8v/0//b/+f/6//r/+//7//z//P/7//z//v///wAA
AAD///3/+//5//n/+f/3//j/9v/1//P/8P/v/+//7//v/+//8f/x/+//7v/u/+3/7//w
/+//8P/w/+//7//v/+3/7f/t/+3/7//v/+//7//s/+z/7P/t/+3/7f/t/+7/7v/u/+7/
7v/t/+3/7v/u//D/8P/w//D/7//x//T/+P8BAA4AGgAkACgAKQArAC4ANAA7AEEAPQAq
AAcA2/+2/5X/ev9g/0P/MP8h/xz/Iv8t/zb/O/9G/1L/Xv9u/4H/k/+f/63/vv/L/9X/
3P/l/+z/8v/3//v/+//6//n/+f/6//v//P/8//3//v///wAAAAD+////AAABAAIAAwAE
AAUAAwADAAMAAwACAAIAAwADAAUABQAFAAUAAwADAAQABAAHAAcABwAHAAUABQAFAAYA
BAAGAAcABwAIAAkACgALAAkACgAMAA0ADQANAA0ADQANAA4ADgAOAA4ADwAPABAAEgAT
ABUAFgAVABUAFwAYABsAHAAdAB4AHQAdAB0AHQAeACEAIgAjACcAKAApACoAKwArAC4A
LwAxADQANwA6ADoAPQA/AEEAQQBFAEcASgBOAE8AUQBTAFQAVgBZAFoAXABeAF8AYQBj
AGQAZgBnAGgAawBrAGsAawBrAGsAawBpAGgAZwBmAGYAZgBjAGEAXQBYAFQAUABMAEgA
RABAADwANwAyACwAJgAiAB8AGwAZABYAFAAPAAkABwAFAAQAAwACAAEA//8AAP///v/9
//r/+v/6//v//f/9//3//v/8//z//P/8//z//P/8//3////////////9//3//v/+//7/
/v/+//7//v/+//7//v/+/////////wEAAQAAAAAA/v/+//7///8BAAEAAgACAAEAAQAA
AAAA/v/+//7//v8AAP/////9//z//P/7//r/+//8//3//P/6//r/+v/5//n/+f/5//n/
+//7//v/+v/4//j/+P/4//r/+v/6//n/+f/5//n/+f/4//j/+P/3//b/9v/2//b/9v/0
//T/9v/4//j/+P/4//b/9v/2//b/9P/0//X/9f/3//f/9//3//X/9P/0//T/9v/3//f/
+P/2//b/9v/2//T/9P/0//T/9v/2//b/9v/0//T/9P/0//b/9v/2//b/9v/2//b/9f/z
//T/9P/0//b/9v/2//b/9P/0//T/9P/0//b/9v/4//j/+P/4//v//P/8//3///8AAAAA
///9//7//v/+///////+//3//f/9//3/+//6//j/9//1//T/8//z//P/8v/x//L/8f/x
//L/9P/1//b/9v/0//T/8v/x//H/8f/y//P/9P/1//P/8//z//P/8P/w//D/8f/z//P/
8//0//L/8v/y//L/8v/z//X/9v/1//T/8//y//X/9//8/wQADwAaACQAKgAsAC8AMQA4
AEIASQBJADkAFgDp/8H/ov+H/2z/Vv9B/y7/J/8o/zL/O/9C/1H/YP9q/3r/jP+d/6f/
sf+//87/2//j/+7/9f/6//7//////////////wAAAgAFAAYABgAHAAUABQAFAAQABgAH
AAgACQAHAAcABwAHAAcABwAHAAcACgAKAAsACwAJAAkACQAJAAkACQAKAAoACwALAAsA
CwALAAsACwAMAA4AEAARABEADwAPAA8ADwAPABAAEgATABEAEQARABEAEwAUABQAFAAW
ABcAFwAYABgAFwAXABYAGgAbAB4AIAAgACAAIAAgACIAIwAkACUAKAArACwALQAuAC4A
LgAuADEAMwA4ADsAOgA8AD4AQABAAEMARQBHAEoATwBSAFYAVwBXAFgAWQBdAGAAZABm
AGYAaABpAGsAawBsAG4AbwBwAHMAcwBzAHEAcQBxAHEAcwByAHEAcABrAGoAZgBjAF8A
WgBWAFIATgBKAEYAQgA6ADUAMAAqACcAJAAiAB8AGwAYABYAEQAPAA0ACwAKAAkACAAH
AAUAAgABAAAA//8AAAAAAAABAAEAAQABAAIAAAAAAAAAAAACAAIAAgADAAEAAQABAAEA
AwADAAQABAACAAIAAgACAAIAAgACAAIAAgADAAMAAwADAAMAAgACAAIAAgACAAMAAQAB
AAIAAgADAAMAAgACAAIAAgACAAIAAAD//////f/+/wAAAQACAAAAAAAAAP7//v/+//7/
/f////////////3//f/9//z//v/+//7//v/9//z/+//5//r/+//8//3//v/+//7//f/8
//z//P/8//7//P/8//7//P/8//z//P/6//r/+v/6//r/+v/7//v/+v/5//j/9//5//j/
+P/4//f/9//2//b/+P/4//j/+P/4//j/+P/4//b/9v/2//b/9v/2//b/9v/2//b/9v/2
//T/9P/0//P/9f/2//b/9v/0//T/9P/0//T/9P/0//T/+P/2//T/9P/0//b/9v/2//b/
+P/4//j/+P/2//b/9v/2//j/+P/4//j/9v/2//b/9v/4//j/+P/4//b/9v/2//b/9P/0
//T/9P/3//j/+f/6//n/+P/3//b/+P/4//j/+P/6//r/+v/6//z//P/8//z//f///wEA
AgACAAMAAwACAAMAAwAEAAQAAwAAAP7/+//3//f/9//3//b/9v/1//X/8v/w/+7/7f/u
/+//8P/z//X/9P/0//X/8v/y//H/7v/x//L/8v/z//H/8f/x//H/8//z//P/8//z//L/
8v/y//D/7//u/+3/7//w//H/8v/w/+//7//w//L/8v/y//L/9P/1//X/+P/8/wcAEgAe
ACQAKAArAC0AMAA4AD8AQQAzABQA6f+9/5T/cf9O/zb/Jf8Y/w3/FP8m/zP/Ov9D/1L/
XP9o/3r/i/+b/6//w//Q/9f/3//m/+v/8P/2//n/+//7//v/+//8//7//v/+//3//f/+
////AAAAAAAAAQACAAMAAQABAAEAAQADAAMAAwADAAIAAgADAAMABAAFAAYABwAGAAUA
BQAEAAUABQAFAAUABgAHAAgACgAJAAoACgAJAAsACwALAAsACQAKAAwADQAPAA8ADwAP
ABEAEgASABIAEgATABMAFAAVABUAFgAWABcAFwAZABoAGwAcAB0AHgAgACEAIgAjACIA
JQAmACcAKwAsAC0ALgAuAC8AMwA1ADgAOgA8AD4APgBBAEMARQBGAEkASgBMAFEAUwBW
AFkAWgBcAF8AYABiAGQAZQBnAGkAagBsAG0AbQBvAG4AbQBuAG8AcABxAG8AbgBtAGwA
agBqAGcAZQBfAFoAVgBSAE4ASgBGAEIAPQA5ADUAMAArACYAIgAdABkAFgAUAA8ACwAJ
AAcABgACAAAA/v/7//v/+//7//v/+P/4//j/+f/5//n/+f/6//n/+P/3//b/+P/4//j/
+f/7//v/+//7//n/+f/6//r//P/8//z//P/8//z//P/8//z//f/9//3//v//////AAD/
//7//f/9//3//f/+//7///////7//v/8//z//P/8//7//f/9//v/+f/6//r/+v/6//r/
+v/4//j/+P/4//f/9v/1//T/8//0//X/9v/2//T/9P/0//T/9v/2//b/9f/z//P/8//z
//L/8v/y//H/8//0//X/9v/0//L/8v/0//T/9P/0//T/9P/0//T/9P/z//L/8v/x//P/
8//z//P/8f/w//D/8P/z//P/8v/y//L/8v/y//L/8v/y//L/8v/0//T/9P/0//L/8v/y
//L/8v/y//L/8v/w//D/8P/v/+//8P/w//D/8v/y//L/8v/x//D/7//u/+z/7v/y//L/
8v/w//D/8P/w//D/8P/w//D/8P/w//D/8P/u/+7/7v/u//D/8P/w//D/7v/u/+7/7v/u
/+7/7v/u/+7/7v/u/+7/7v/u/+7/7v/v//D/8f/y//D/8P/w//D/8P/w//D/8P/x//L/
8//0//b/9v/2//b/9//4//n/+v/5//r/+v/7//3//v/+//3//f/+//7//v/8//v/+f/3
//n/+f/5//f/9P/y//H/7//u/+3/7f/t/+7/7//y//P/8P/w//H/8f/w//D/7v/u/+7/
7f/t/+3/6//r/+v/6//s/+3/7v/v/+z/7P/s/+3/7f/t/+3/7v/s/+z/7P/s/+v/6//s
/+z/7v/u/+7/7v/v//H/9v/+/wkAGAAiACYAKAAtADEANAA4ADsANwApAAoA3/+z/47/
a/9I/zb/I/8S/wv/FP8m/zH/OP9D/0z/WP9o/3z/j/+j/7f/xf/Q/9f/3//m/+3/8v/4
//n/+//5//f/9//4//r//f/+//7////////////+//z//f/+///////////////9//3/
/f/9/wAAAAABAAEAAQABAAEAAQD/////AAAAAAMAAwADAAMAAwADAAMABAAEAAYABwAH
AAkACQAJAAkABwAIAAoACwANAA0ADQANAAsADAAMAAwAEAARABEAEgATABMAFAAUABQA
EwAUABQAGAAaABwAHgAdAB0AHQAdACAAIwAkACUAKQAqACsALAAtAC0AMAAxADQANgA4
ADoAOgA9AD8AQQBDAEcASQBMAFAAUQBTAFUAVwBYAFoAWgBdAGAAYgBlAGMAZABmAGcA
aABrAGsAawBrAGsAawBrAGsAagBpAGgAaABoAGUAYwBfAFoAVgBSAEwASABEAEAAOgA1
ADAAKgAoACQAIQAdABkAFgAUAA8ACgAHAAQAAgAAAAAAAAD///7//f/8//v/+P/4//j/
+f/7//v/+//8//r/+v/6//r//P/8//z//f/9//3//f/9//v/+//8//z//f/+////AAD+
//7//v/+//7///////////////7//v/8//z//P/9//////8AAAAA/f/9//z//P/+//7/
/v/+//z/+//7//n/+f/6//r/+v/7//z//f/8//r/+v/6//n/+//7//v/+//7//v/+//6
//j/+P/4//j/+v/6//r/+f/3//f/9//3//j/+P/4//f/9v/2//b/9v/2//T/9P/2//b/
9v/2//b/9v/2//b/9v/0//T/9f/1//f/9//3//f/9f/0//T/9P/1//X/9P/0//L/8v/y
//L/8v/y//L/8v/0//T/9P/0//L/8v/y//L/9P/0//T/9P/y//L/8v/x//P/9P/0//T/
9P/0//T/9P/z//L/8f/w//T/9P/2//b/9P/z//L/8f/w//H/8v/z//T/8v/y//L/8v/y
//L/8v/y//P/9P/1//b/8//y//H/8P/y//L/8v/y//D/8P/w//D/8P/w//D/8P/y//L/
8v/y/+//7v/t/+z/7//w//H/8v/w//D/8P/w/+7/7v/u/+7/7//w//H/8v/y//L/8v/y
//X/9v/3//j/+P/4//n/+v/6//v//f/+/wAA/////wAA///+//v/+f/1//P/8//z//X/
8//y//D/7//t/+z/6//r/+v/6//r/+//7//u/+7/7//v//D/8P/s/+z/7P/r/+v/6//r
/+v/7f/t/+3/7f/r/+v/6v/q/+z/7f/t/+3/7f/u/+7/7v/s/+z/6//r/+7/7v/u/+7/
7P/s/+3/8f/4/wAACwAYACAAJAAmACcAKQAuADYAPQA9ACsADADj/7v/lv91/1b/QP8x
/yD/E/8Y/yT/L/82/0H/TP9Y/2b/eP+J/5f/p/+5/8T/zf/V/+L/6f/w//T/9//3//f/
9//3//j/+v/7//z//P/9//v/+//7//r/+//9////AQABAAEAAQABAP//////////AgAC
AAMAAwABAAEAAQABAAMAAwAEAAQABQAFAAUABQADAAMAAwAEAAYACAAJAAkACAAHAAYA
BQAGAAgACwANAAsACwALAAsACwAMAAwADAAOAA8ADwAQABEAEQASABIAEwATABUAFgAX
ABgAGQAaABgAGQAaABsAHgAhACIAIwAlACYAJwAoACgAKQAtAC8AMgA0ADYAOAA4ADsA
PQA/AEMARwBJAEwATgBPAFEAUwBWAFgAWwBcAF4AYABhAGMAYQBiAGQAZQBoAGsAawBr
AGkAaQBpAGkAaQBoAGcAZgBmAGYAYwBhAF0AWABUAFAATwBMAEkARgA/ADkAMwAsACoA
JgAjAB8AGwAYABYAEQALAAkABwAGAAUABAADAAEA///9//v/+f/4//j/+P/5//r/+//8
//7//P/8//z//P/+//7//v////3//f/9//3//f/9//7//v8AAAAAAAAAAP7//v/+//7/
AAABAAEAAQD//////v/+//7//v/+////AQABAAIAAgAAAP///f/8//7//v/+//7//v/9
//3/+//7//z//P/8//z//P/8//r/+P/4//j/9//3//f/9//3//X/9f/1//T/9v/2//b/
9v/2//b/9v/1//P/8//z//P/9v/2//b/9f/y//L/8v/y//T/8v/y//T/8v/y//L/8v/w
//D/8P/w//D/8P/x//H/7//v/+//7//x//D/8P/w//H/8f/w//D/8P/w//D/8P/x//L/
8//0//P/8v/x//D/8v/y//L/8v/y//L/8v/y//D/8P/w/+//8P/y//P/9P/y//L/8v/y
//T/9P/0//T/9v/0//T/8v/y//L/8v/y//L/8//0//X/9v/1//T/8//y//L/8v/y//L/
8v/y//L/8v/y//L/8v/y//P/9P/1//b/9v/2//b/9v/5//r/+//8//z//P/9//7//P/9
////AAACAAEAAQACAAEAAAD9//v/+v/5//r/+//6//f/9f/y//H/7//u/+3/7//v/+//
7//z//P/8v/y//P/8//0//T/8P/w//D/7//v/+//7//v//H/8f/x//H/8P/v/+3/7P/u
/+//7//v/+//8P/w//D/7v/u/+3/7f/w//D/8P/w/+7/7v/t/+//9P/6/wEADAAYACIA
JAAnACsALAAyADkAQQA/ACwACQDh/7b/k/94/2D/Sf84/yn/Iv8m/zH/Ov9B/0z/XP9q
/3j/i/+Z/6X/sf++/83/1//e/+n/9P/6//v/+//9//v/+//8//7/AAACAAMABQADAAMA
AwACAAIAAwAEAAUABQAFAAUABQAFAAUABQAFAAgACAAJAAkABwAHAAcABwAJAAkACgAK
AAkACQAJAAkACwALAAsADAAOABAAEQARAA8ADwAPAA8ADwAQABIAEwATABMAEwATABEA
EgASABIAFgAXABcAGAAXABcAGAAYABkAGQAbABwAHwAgACEAIgAgACEAIgAjACYAKQAq
ACsAKwAsAC0ALgAwADEANQA3ADoAPAA+AEAAQABDAEUARwBLAE8AUQBUAFUAVQBWAFcA
XABeAGEAYgBmAGgAaQBrAGkAagBsAG0AcABzAHMAcwBxAHEAcQBxAHMAcgBxAHAAcABw
AG0AawBlAGAAXABYAFYAUgBOAEoAQgA9ADgAMgAwACwAKQAlACEAHgAcABcAEgAPAAwA
CgAIAAgACAAHAAQAAwACAAEAAAAAAAAAAQABAAEAAQACAAEAAAD///7/AAAAAAAAAQAB
AAEAAQABAAEAAQACAAIAAgACAAIAAgACAAIAAgACAAQABQAFAAUABQAFAAQABAAEAAQA
BAAFAAUABQAGAAYAAwADAAIAAgACAAIAAgACAAQAAwADAAEAAQACAAIAAgACAAIAAgAA
AP7//v/+//3////////////9//3//f/8//7//v/+//7//v/+//7//f/8//v/+v/5//v/
/P/9//3/+v/6//r/+v/6//j/+P/6//r/+v/6//r/9v/2//b/9v/4//j/+f/5//f/9//3
//f/+f/4//j/+P/3//f/9v/2//b/9v/2//b/+P/4//j/+P/2//b/9v/2//j/+P/4//j/
+P/4//j/+P/2//b/9v/1//f/+P/4//j/9v/2//b/9v/2//b/9v/2//j/9P/0//b/9P/0
//T/9P/0//b/9v/2//b/9v/2//b/9v/3//j/+f/6//z//P/8//z//P/8//3//v8AAAEA
AwAEAAMAAQAAAAAAAgACAAAA///8//n/+P/3//f/9f/0//L/8v/x//H/8f/w/+//7v/t
//L/8//z//T/8//z//T/9P/w//D/8P/v//H/8f/x//H/7//v/+//7//v/+//7v/u//D/
8f/x//H/7//w//D/8P/x//L/8v/z//P/8v/x//D/8v/y//X/9//6//7/BQAQABwAJAAo
ACsALwAyADoAQQBFADsAIAD5/8//pv+D/2b/Tv87/y7/If8e/yj/N/9C/03/Wv9k/27/
fv+P/53/rf+9/8z/2f/h/+r/8f/2//r//f/9////AQABAAIABAAEAAQAAwADAAUABQAF
AAQAAgADAAQABQAFAAUABQAFAAYABwAIAAkACAAIAAkACQAJAAkACQAJAAsACwAMAAwA
DAALAAoACQAKAAsADAAOAA0ADgAOAA0ADQANAA0ADQANAA4AEAARAA8ADwAPAA8AEgAU
ABUAFgAXABcAFgAWABkAGQAaABoAGwAbAB0AHgAeAB4AHgAeAB8AIQAjACUAJAAnACgA
KQApACoAKwAsAC8AMQA2ADkAOAA6ADwAPgBBAEUASABLAEsATwBRAFQAVwBZAFwAXwBg
AGIAZQBmAGgAagBrAG0AbwBwAHIAcwByAHUAdQB1AHUAdQB1AHUAdwB2AHUAdABwAHAA
bQBrAGkAZABgAFwAVwBSAE0ASABEAD8AOgA0AC4AKgAnACMAHQAaABgAEwARAA8ADQAM
AAYABAACAP/////////////+//7//v////7//f/8//z//v/+//7//v/+//7//v//////
////////AAABAAMABAACAAIAAgACAAIAAgACAAIAAgADAAMAAwAFAAUABAAEAAQABAAE
AAUABAADAAMAAgACAAMAAwAEAAQABAAEAAQABAADAAMAAQABAAIAAgACAAAAAAAAAP7/
//8AAAEAAQD//////////wEAAQABAAAAAAAAAAAAAAD+//7//v/9/////////////v/+
//7//f/+//7//v/+/wAA/v/+/wAA///+//3//P/9//7///8AAP///v/+//3/////////
//8BAAAAAAAAAAAA///9//z//f/+////AAD+//7//v/+//7//v/+//7/AAAAAAAAAAD+
//7//v/+////AAABAAEAAAAAAP///v/+//7//v/+/wAAAAAAAAAA/v/+//7//v/+/wAA
AAAAAAAA/v/+//7//v8AAAAAAAAAAAIAAgACAAIABAAEAAQABAAFAAYABwAIAAgACAAI
AAgACQAKAAsADAAOAA4ADgAOAAwADAAMAAwACwAKAAkACAAFAAQAAwACAAEAAAD///7/
/f/8//v/+v/7//z//f/+//z//P/8//z//P/8//z//P/+//7//v/+//7//v/+//7//P/8
//z//P/+//7//v/+//z//P/8//z//f/+////AAD+//7//v/+//7//v/+//7/AQAEAAcA
CgAQAA==
         </WaveFormData>
      </LeadData>
      <LeadData>
         <LeadByteCountTotal>10000</LeadByteCountTotal>
         <LeadTimeOffset>0</LeadTimeOffset>
         <LeadSampleCountTotal>5000</LeadSampleCountTotal>
         <LeadAmplitudeUnitsPerBit>4.88</LeadAmplitudeUnitsPerBit>
         <LeadAmplitudeUnits>��V</LeadAmplitudeUnits>
         <LeadHighLimit>2147483647</LeadHighLimit>
         <LeadLowLimit>268435456</LeadLowLimit>
         <LeadID>V3</LeadID>
         <LeadOffsetFirstSample>0</LeadOffsetFirstSample>
         <FirstSampleBaseline>0</FirstSampleBaseline>
         <LeadSampleSize>2</LeadSampleSize>
         <LeadOff>FALSE</LeadOff>
         <BaselineSway>FALSE</BaselineSway>
         <ExcessiveACNoise>FALSE</ExcessiveACNoise>
         <MuscleNoise>FALSE</MuscleNoise>
         <LeadDataCRC32>1770874773</LeadDataCRC32>
         <WaveFormData>
x//H/8f/x//J/8r/y//M/8r/yf/I/8f/yP/K/8v/zf/N/8z/yv/K/8v/zP/T/93/6//5
/wUAEAAjADUARwBbAGwAegCFAIYAdgBdADkACwDW/5b/Uv8S/+j+2P7b/ub+7/7//hD/
H/8y/0f/W/9u/3r/hv+S/5z/pf+u/7f/v//H/83/0P/R/9H/0v/T/9X/1//Z/9v/3P/c
/9z/3P/c/9z/3P/d/97/4P/h/+H/4f/f/9//3//f/+D/4f/j/+T/4//j/+T/5P/j/+P/
4//k/+b/5//n/+j/5v/m/+X/5f/n/+j/6f/r/+n/6f/q/+r/6v/q/+v/6//t/+7/7v/u
/+z/7f/v/+3/7v/v//L/9P/z//P/8//z//P/8//z//T/9//4//n/+f/4//n/+v/7//z/
/v8AAAMAAwAEAAQABgAHAAcACgAMAA4ADwAUABcAFwAYABkAGgAfACEAIwAnACkAKgAt
AC8AMQAxADUANgA4ADsAPwBBAEEAQQBBAEEAQgBDAEQARwBGAEYARgBFAEUARQBFAEIA
QwBBAD8APQA4ADYAMgAuAC0AKgAmACQAHQAaABYAEQAOAAoABwAEAAMAAAD+//r/9//0
//H/7v/u/+3/7P/p/+n/5//l/+X/5P/j/+L/4P/h/+L/4//i/+D/4P/h/+L/5P/j/+P/
5f/j/+P/4//h/+P/4//j/+T/5f/n/+j/6f/o/+b/5f/l/+f/5//o/+j/6P/o/+n/6f/p
/+n/6v/q/+3/7f/t/+3/6//r/+r/6v/t/+3/7f/t/+z/7P/r/+v/6//r/+v/7P/v/+//
7f/t/+v/6v/q/+r/6v/r/+v/6v/p/+n/6v/q/+f/5//n/+f/6f/p/+j/6P/n/+f/5//m
/+j/6P/p/+r/6v/o/+f/5//l/+X/5v/m/+n/6f/p/+j/5f/l/+X/5f/l/+b/6P/p/+j/
6P/o/+j/6P/o/+j/6P/q/+r/6v/q/+n/6P/n/+b/6P/o/+j/5v/k/+X/5//n/+j/5//n
/+f/6f/o/+j/6f/p/+j/5v/l/+f/6P/o/+f/5//n/+n/6f/n/+b/5v/n/+v/7P/q/+j/
5v/k/+T/5P/k/+X/5v/n/+j/5v/m/+b/5v/o/+j/6P/o/+r/6v/q/+r/6f/o/+f/5v/n
/+j/6f/q/+z/7P/s/+3/7v/v//D/8v/0//X/9v/2//T/9P/1//X/9//2//f/9//0//T/
8//y//H/8f/w//H/8P/w/+7/7v/s/+v/6v/o/+n/6v/s/+3/6//q/+n/6P/o/+f/5//n
/+j/6P/o/+j/5//m/+X/4//m/+f/6P/p/+n/6P/n/+b/5//n/+f/5//p/+r/6v/r/+f/
5v/o/+r/6//u//H/9/8BAA8AGQAkADcATQBjAHUAiACWAJ8AogCWAIEAYwA7AAoAzv+M
/0j/Dv/2/vX+/v4J/xv/Lv89/0r/X/9z/4L/kv+e/6r/tv/D/87/1f/d/+H/5f/m/+f/
6//s/+3/7//x//P/9f/2//T/9P/0//T/9f/2//j/+v/5//n/+P/3//n/+f/5//n/+//7
//z//P/8//v/+//6//r/+//8//7//f/9//z//P/+//7//f/9/wAAAAAAAAEAAAD/////
/v///wAAAgADAAEAAgACAAIAAgADAAUAAwADAAMABQAGAAYABQAEAAMABgAHAAgACgAK
AAoACgAJAAoACwAMAA0ADgAQABIAFQAUABQAEwAUABgAGQAdACAAHwAfACMAJQAmACgA
KgAsAC8AMQAzADcAOAA4ADoAOwA+AD8ARABGAEUARwBKAEsATgBPAFAAUQBSAFMAVABX
AFcAVgBVAFMAVABVAFYAVABTAFEATwBNAEwASgBGAEIAPwA8ADgANgAvACwAKAAjACEA
HgAcABoAFgASAA8ACgAIAAYABAACAAAA///+//v/+f/3//X/9f/2//f/+P/4//f/9v/1
//L/9P/0//X/9v/2//X/9f/3//X/9f/1//P/9v/3//j/+v/5//n/+P/3//n/+P/4//n/
+//7//z//P/7//r/+v/5//r/+//9//7//f/9//3//f///////v/+/////////////P/8
//v/+//9//3//f/+//7//f/6//n/+//6//r/+v/6//v/+//6//f/9//4//j/+P/5//r/
+//5//n/+P/4//n/+f/5//j/+P/4//n/+v/4//b/9f/1//b/9//5//r/+v/5//j/9v/3
//f/9//3//j/+P/5//n/9v/2//b/9v/4//j/+P/4//b/9v/2//b/+P/4//j/+P/4//j/
+P/2//X/9f/2//X/9f/1//b/9//3//b/9v/3//j/+P/3//f/+f/6//r/+f/1//X/9//3
//n/+P/4//n/+f/2//T/9v/2//j/+P/4//j/+P/4//j/+P/2//b/9v/2//j/+P/4//j/
9v/2//b/9v/4//j/+P/4//j/+P/4//j/+v/6//r/+v/+////AAABAAEAAgACAAIAAwAE
AAUABwAFAAQAAgACAAMAAgACAAEAAgAAAP///f/8//r/+f/2//b/9//3//f/9v/2//b/
9//3//f/9v/1//X/9v/2//f/9P/0//P/8v/0//T/9P/0//X/9f/1//X/8//0//T/9P/1
//X/9v/3//b/9f/1//T/9//3//b/9v/6//n/+P/9/wcAFwAlADEAQABVAGkAeQCFAJAA
nACjAKAAkAB7AFkAJwDu/6z/ZP8m/wj/BP8N/xj/J/81/0L/T/9g/3X/if+c/6r/uP/C
/8z/1f/c/+H/5//t/+//8v/3//n/+v/7//3//P/9//7//v///wAAAQACAAAAAAABAAIA
AAABAAEAAQACAAMABAAFAAQAAwADAAIABAAFAAcACAAFAAUABQAGAAQABQAFAAYABwAI
AAgACQAJAAgABwAHAAgACQALAAwACgAKAAsACwALAAwADAAMAAwADQAPAA0ADAALAAwA
DAAQABEAEgATABQAEwASABIAEwAUABUAFQAYABkAGgAbABkAGgAbAB0AIQAiACIAJAAj
ACMAJgAoACkAKQAtAC8AMgA0ADYAOAA5ADkAOQA7AEEAQgBFAEcASQBJAE0ATgBPAFEA
VABVAFYAVwBYAFkAVwBXAFcAWQBbAFwAXQBdAFsAWwBbAFgAVwBVAFMAUQBQAE4ASgBG
AEEAPgA6ADgANAAyAC8AKwAnACIAHgAaABcAFAASAA4ADgAMAAoACAAEAAMAAgD//wAA
///+/////v/9//z/+v/6//r/+v/4//r/+v/7//z/+//5//j/+f/8//3//v/9//3//f/9
//7//P/9//3//f/+//7///8BAP7//f/9//z//f/+/wAAAQD/////AAAAAAEAAQABAAEA
AQABAAAAAAD//////////wAAAAD//////v/9//z//P///////f/9/////v/+//7//f/9
//z/+v/6//v//f/+//z/+//6//n/+//7//r/+v/9//3//f/8//v/+v/6//r/+//6//r/
+//6//n/+f/4//v/+//7//r/+//7//v/+//4//j/+f/5//r/+v/6//r/+v/6//r/+v/4
//j/+P/4//n/+v/7//z/+//6//n/9v/3//n//P/9//r/+f/5//n/+f/4//j/+f/6//r/
+f/5//j/+P/3//X/9v/3//r/+//5//j/+P/5//f/+P/6//z//P/6//r/+v/6//n/+P/3
//b/9//4//n/+v/5//j/9//2//n/+v/7//z////////////+/wAAAQACAAMABAAFAAcA
BQAEAAIAAgADAAIAAgABAAIAAAD///3//P/6//n/9v/2//f/9//3//X/9P/z//P/9v/3
//f/9//0//T/8//z//H/8v/y//L/9P/0//T/9P/x//H/8f/x//P/9P/0//T/9P/z//P/
8//y//H/8f/w//L/8//z//T/8v/z//T/9//9/wsAHQApADQAQQBVAGcAdQCEAJAAmwCg
AJoAhwBpAD8AEgDY/5L/Tv8c/wL/A/8K/xH/Hf8u/z//TP9h/3X/iP+Y/6T/rv+6/8X/
zP/X/9//5//t//D/8//0//T/9P/1//f/+f/7//z//P/8//z//P/6//r/+//8////AQAC
AAMAAgABAAAA////////AAAAAAMAAwAEAAQAAQABAAEAAgAEAAUABQAGAAQABAADAAMA
BAAEAAQABQAFAAUABgAGAAYABgAHAAcABwAIAAgACAAIAAkACwAJAAcABwAJAAoADQAN
AA0ADQANAA0ADQAOABAAEgAUABUAFQAVABUAFQAVABYAFwAZAB0AHgAeACAAIAAfACEA
IgAmACcALAAvAC0ALgAvADAANAA1ADYAOQA/AEAAQwBFAEUARQBJAEoATQBPAFIAUwBS
AFMAVABVAFcAVwBXAFkAWgBaAFoAWQBYAFcAVgBSAFIAUQBQAE8ASgBIAEQAQAA9ADoA
NgA0AC8ALAAoACMAIAAcABkAFgAVABIAEAAMAAgABgAEAAIAAAD///7/+//9//v/+f/5
//j/9//2//T/9f/2//f/9v/0//T/9f/2//b/9f/1//f/+f/5//n/9//2//X/9P/0//X/
9//4//n/+f/4//j/+f/3//f/+P/4//r/+v/7//v/+f/5//r/+v/9//3//f/9//3//f/8
//z//f/9//3//f/+//7//f/9//z/+//6//r//P/9//z//f/8//r/+f/4//j/+f/5//j/
+P/5//v//P/6//n/+P/3//n/+f/4//j/9//3//f/9v/2//b/9//4//r/+P/3//f/9v/1
//X/9P/3//f/9//2//P/8//z//P/9P/0//X/9f/2//b/9v/2//X/9P/z//L/8//0//X/
9v/0//T/9P/0//b/9v/2//T/8v/z//X/9f/0//P/8//z//X/9P/0//X/9P/0//P/8//x
//L/8v/x//D/8f/0//X/9P/y//H/8f/z//T/9P/2//b/9v/2//n/+f/5//n//P/+////
AAD///7//f/9//7//v/9//7//v/+///////8//r/+f/3//n/+P/4//b/8//z//L/8f/z
//T/9f/3//X/9f/0//P/8v/y//H/8f/z//T/9P/0//P/8v/x//D/8P/x//L/8//x//L/
8v/y//L/8f/x//H/8v/z//X/9v/0//P/8f/w//T/9//6////CwAXACMALQA6AE8AYwB1
AIcAlACgAKcAoACOAHMATQAjAPD/rv9o/yr/BP/6/v/+CP8V/yv/QP9N/17/c/+D/5D/
nP+o/7T/wv/P/9j/4f/p/+3/7//w//H/9f/2//f/+f/5//v//f/+//z//P/8//z//f/+
/wAAAgABAAEAAAD/////////////AQABAAIAAgABAAEAAgACAAIAAwAEAAYABQAFAAQA
BAAEAAQAAwADAAUABgAHAAkACAAHAAcABgAHAAgACgALAAkACgAKAAoACgALAA0ACwAN
AA0ADwAQABAADwAOAA0AEAARABIAFAATABQAFQAVABgAGQAaABsAHQAeAB8AIQAgACAA
HwAgACQAJQApACwAKwArAC8AMQAyADQANgA4ADwAPQA+AEEARABEAEYARwBMAE0AUgBU
AFQAVQBXAFcAWABZAFoAWwBdAF0AXQBfAF0AXABbAFkAWwBbAFsAWABVAFMAUQBPAEoA
SABEAEAAPQA6ADYANAAuACoAJQAfAB8AHAAaABgAEwAQAA4ACgAKAAgABgAEAAIAAQAA
AP3//f/7//n/+f/6//v//P/8//v/+v/5//b/+P/4//n/+v/8//v/+//9//z/+//6//f/
+//7//v//P/6//v/+//7//3//P/8//3//f/9//7//v/8//z//f/9//////8AAAAAAAD/
//7//f///////v/+/wEAAQABAAEA/v/+//3//f/+////AAACAAIAAQD+//3//f/8//z/
/P/+///////+//v/+//8//z//f/9//3//f/7//v/+v/6//v/+//7//r//P/8//3//v/8
//r/+f/5//r/+//9//7//f/9//3//P/7//v/+//7//r/+v/7//v/+f/4//f/9v/3//j/
+f/6//j/+P/4//j/+P/4//j/+P/6//r/+v/4//f/9//4//f/+P/3//f/9//1//T/9P/1
//b/9v/1//X/9//4//j/9//z//P/9f/1//f/9v/2//f/9//2//T/9P/0//X/9v/3//j/
+P/4//j/+P/3//b/9f/0//X/9v/3//j/9v/2//b/9v/4//j/+P/4//b/9v/2//b/9v/2
//b/9v/3//j/+f/6//n/+P/3//b/+P/4//j/+P/6//r/+v/6//v//P/9//7///8BAAIA
AwACAAIAAwADAAYABgAGAAYABQAFAAQAAgAAAP///v/+/////v/8//v/+P/3//X/9P/0
//T/9f/1//f/9v/2//b/9P/z//L/8P/x//L/9P/1//T/8//z//L/9P/0//T/9P/0//P/
8//z//H/8f/y//L/8//0//T/9f/z//P/8//0//T/9f/1//T/9v/2//X/9P/3/wEAEQAf
ACkAOgBPAGEAcQCDAJIAngCpAKgAmAB/AF0AKwDw/6z/Zv8m/wD//P4F/xD/Hf8v/z7/
R/9Y/23/f/+S/6T/tP++/8b/z//W/93/4//p/+//9P/3//j/+P/4//n/+P/5//r/+v/7
//z//f/+//z//P/9//7//v////////8BAAEAAQABAP////8AAAAAAwADAAQABAABAAEA
AQACAAQABQAFAAYABgAGAAUABQAGAAYABgAHAAkACQAKAAoACQAIAAgABwAIAAoACwAM
AAoACwANAAsACwALAA0ADgARABEAEQARABIAEQAQABAAEwAUABUAFQAWABcAGAAZABcA
GAAZABsAHgAgACEAJAAkACMAJQAmACkAKQAtAC8AMAAyADQANgA2ADcAOAA7AEEAQgBF
AEcASABHAEoASgBNAE8AUgBTAFQAVQBWAFcAVQBVAFUAVwBZAFoAWwBbAFoAWQBYAFQA
VABTAFIAUQBOAEwASABEAD8APAA4ADYAMgAwAC0AKQAlACAAHAAYABcAFAASAA4ACgAI
AAYABAAAAP///v/7//z/+//6//v/+v/5//j/9v/4//j/+P/2//b/9v/3//j/9v/1//X/
9//5//n/+f/3//j/9//2//b/+P/5//n/+f/5//j/+P/5//n/+f/6//r/+//8//7////9
//3//v/+////////////AQABAAAAAAAAAP///v/9//3//v/+/////f/9//3//v//////
/f/9//3//P/8//z/+//7//r/+P/4//n/+//8//r/+f/4//f/+f/5//j/+P/5//n/+f/4
//b/9v/3//j/+f/4//j/+f/4//f/9//2//n/+f/5//j/9//3//f/9//2//b/9//3//f/
+P/5//r/+f/4//f/9v/4//j/+P/4//j/+P/4//j/9v/2//b/9P/2//f/+f/5//b/9f/1
//X/9//2//b/9//2//b/9f/1//P/9P/0//P/8v/z//b/9//2//T/8//z//P/9P/2//j/
+P/3//b/9f/0//T/9P/0//T/9v/2//b/9v/0//T/9P/0//X/9v/3//j/9v/2//b/9v/0
//T/9P/0//b/9v/2//b/9P/0//T/9P/2//b/9v/2//T/9P/0//T/9v/2//b/9v/4//j/
+P/4//j/+P/4//j/+v/8//7/AAD//////////wAAAgADAAQABgAGAAYABwAGAAQAAQAA
AAEAAAAAAP///P/6//n/9//3//b/9v/0//X/9//4//n/9//2//X/9f/3//f/9v/1//T/
9P/z//P/8//0//T/9P/2//b/9v/2//T/8//y//H/8//0//T/9P/y//H/8f/x//P/8//0
//T/9f/1//T/9P/0//X/+P///wsAGwApADMAQgBXAGkAdwCHAJQAogCpAKIAkAB1AE8A
GQDe/57/Wv8e/wb/Bv8P/xj/Jf81/0L/T/9i/3n/jf+g/67/uv/C/8r/1f/a/+P/6//v
//P/9v/3//j/+P/4//n/+f/7//3//v8AAAAAAAAAAP///v/+//7/AAABAAEAAQAAAP//
/v/9//7///8BAAIAAQABAAIAAgD///////8AAAEAAwAEAAYABQAEAAIAAQAEAAQABAAF
AAUABQAGAAYABAAEAAUABQAGAAgACQAKAAkACQAKAAcACQAJAAsADAALAAsACwALAAsA
CwALAAwADgAQABIAEwATABMAEwATABUAFgAXABkAGQAaABoAHAAdAB0AIAAiACUAJQAp
ACsAKgAsAC4AMAAyADMANAA3ADsAPAA/AEEAQgBBAEQARABIAEsATwBRAE8ATwBPAE8A
UABRAFIAVQBUAFQAVABTAFEAUQBRAE4AUABPAE4ATQBIAEYAQgA+AD0AOgA2ADQAMQAu
ACoAJQAgABwAGQAWABQAEgARAA4ACQAGAAMAAAD////////9/////f/7//v/+P/3//b/
9P/3//j/+f/4//f/9v/2//b/9//3//j/+//7//v/+//5//n/+f/5//r/+//9//7////+
//z/+//7//3//f/+//7//v/+///////+//3//f/8//7///8AAAEA//////7//v8BAAEA
AQABAAIAAgABAAEA////////AAADAAMAAQABAP///v/+//7/AAABAAEAAAD/////AAAA
AP3//f/9//3///////7//v/+//3//P/6//z//P/9//7/AAD+//3//f/7//v//P/8////
//////7/+//7//v/+//6//r/+//7//z//P/8//z/+//6//n/+P/5//r/+//8//v/+v/5
//j/+f/6//v/+v/6//v//f/9//r/+f/5//n/+//6//r/+//6//r/+f/5//v//P/8//v/
+f/5//v/+//5//j/+P/5//v//P/8//z/+v/4//j/+P/4//n/+v/7//z/+//6//n/+P/6
//r/+v/6//z//P/8//z/+//6//n/+P/5//r/+//8//v/+v/5//j/+P/4//j/+P/6//r/
+v/6//n/+P/3//b/9//4//n/+v/5//j/9//2//b/9v/2//b/9//4//n/+v/4//j/+P/4
//v//P/9//7/AAAAAAEAAQABAAEAAgAEAAUABgAGAAYABQAFAAQAAgACAAIAAQAAAP7/
/f/8//r/+//5//n/+P/2//T/9P/1//f/9//2//b/+P/5//n/+f/3//X/8//y//P/8//z
//T/9v/2//b/9v/1//T/8v/x//L/8//0//b/9v/2//b/9f/0//P/8v/x//T/9P/1//X/
8v/w//D/8//4/wEADQAZACUALQA8AE0AXwBvAH8AjgCaAJ8AmgCIAGsARQAXAOD/oP9g
/yb/BP/+/gX/DP8b/y3/PP9J/1r/cf+D/5L/oP+s/7b/vv/J/9T/4f/n/+3/7//w//H/
8f/y//P/9f/1//f/+f/6//j/+P/4//j/+v/6//v//P/8//3//f/9//v/+//7//v//v//
/wEAAgACAAEAAQAAAAEAAQABAAIABAAFAAUABgADAAIAAAD//wMABAAFAAcABAADAAMA
AgAFAAYACAAJAAcACAAIAAgABgAHAAkABwAIAAkADAAOAA4ADQAMAAsADQANAA0ADgAP
ABAAEQARABAAEQASABMAFAAWABgAGwAcABwAGwAcAB4AHwAjACYAJwAnACsALQAsAC4A
MAAyADUANwA5AD0APgA+AEAAQQBFAEUASQBKAEsATQBQAFEAUQBRAFEAUQBUAFUAVgBZ
AFkAWABXAFUAVwBXAFcAVABTAFEATwBNAEoASABEAEAAQAA+ADsAOgAzAC4AKAAhACEA
HgAcABoAFwAUABIADgAKAAgABgAEAAQAAwACAP///v/7//j/9//5//n/+f/4//r/+v/6
//j/9v/2//f/+P/6//n/+f/7//r/+f/4//X/+f/5//n/+v/8//3//f/9//z/+v/5//n/
+v/7//3//v/8//z//f/9//////8AAAAA///////////+//3/+//6//z//f/+/////v/+
//3//f/7//v/+//8//3//f/7//v/+f/4//j/+P/6//v/+//6//n/+f/6//r/9//3//f/
9//3//f/9v/2//X/9f/1//T/9v/2//f/+P/2//T/8//z//P/8//0//T/9f/1//X/9P/z
//P/8//z//P/9P/2//f/9f/0//P/8v/z//T/9f/2//T/9P/0//T/8v/y//L/8v/1//b/
9//2//X/9f/2//X/9v/1//X/9f/1//T/9P/1//X/9P/y//H/9P/2//f/9//1//X/9//3
//n/+P/4//n/+f/4//j/9v/2//T/9P/0//T/9f/2//f/+P/3//b/9f/0//X/9v/3//j/
9v/2//b/9v/0//T/9P/0//X/9v/3//j/+P/4//j/+P/6//z//v8AAP7//v//////////
/wAAAgAFAAYABgAGAAQABQAFAAQABAAEAAMAAgD///3/+//4//n/9//3//b/9//2//f/
+f/5//n/+P/4//j/+f/5//n/9v/1//T/9P/x//H/8f/y//P/9P/1//b/9f/0//L/8f/z
//P/8//0//T/9P/0//P/8f/x//H/8f/0//T/9f/1//L/8P/u//H/9v/7/wMADQAZACMA
LgA9AFMAZwB3AIgAlgChAKYAngCLAGsAQwAWAOD/nP9a/yL/Av/7/gT/Cf8X/yr/P/9Q
/2P/d/+I/5T/oP+s/7j/wf/O/9v/5//t/+//8P/z//X/9v/3//n/+v/9/wAAAgABAAAA
///+/wAAAAABAAIAAAABAAEAAQABAAEAAQABAAQABQAHAAgACAAHAAcABgAGAAcACAAK
AAgACQAJAAoACgAKAAkACQALAAwADQAPAA4ADQANAAwADgAOAA8ADwAPABAAEAAQAA4A
DwARAA8AEgATABYAGAAYABcAFgAVABcAFwAXABgAGQAaABsAGwAaABsAHAAdACAAIgAk
ACcAJgAmACUAJgAoACkALQAwADEAMQA1ADcANgA4ADoAPAA/AEEAQwBHAEoASgBMAE0A
UQBRAFUAVgBXAFkAXABdAFwAXQBeAF8AYgBjAGQAZwBlAGQAYwBhAGMAYwBjAGAAYABf
AF4AXQBYAFYAUgBOAEwASgBHAEYAPgA6ADUALwAuACoAJwAkACEAHgAcABgAEwAQAA0A
CgALAAsACwAJAAgABQACAAEA/////////v8AAAAAAAD+//z//P/9//7//////wAAAwAC
AAEAAAD9//3//f/9//7/AAABAAEAAQABAAAAAAABAAMAAwAEAAQAAgACAAMAAwAFAAUA
BgAGAAcABwAHAAcABQAFAAQABAAGAAcACAAJAAYABgAFAAUABwAHAAcACAAJAAkABwAH
AAUABAAEAAQABgAHAAcABgADAAMABAAEAAUABQAFAAUABwAHAAYABgAEAAMAAgAAAAEA
AgAEAAYABAACAAEAAQABAAEAAgACAAEAAQABAAAA/////////////wAAAgADAAAAAAAA
AAAAAAAAAAAAAAACAAIAAgACAAEAAAD///7///8AAAEAAAD/////AAD//wAA////////
AQAAAAAAAQABAAAA/v/9////AAAAAP///f/9//////8BAAAAAAABAAMAAAAAAP7//v/8
//z//P/8//3//v///wAA/v/+//7//v8BAAIAAwAEAAYABgAGAAYABgAGAAcABwAJAAkA
CgAMAAwADAALAAoACwANAA4ADgALAAoACAAGAAQAAwACAAAAAgABAAIAAgABAP7//f/9
/wAAAQABAAIAAQABAAAA///8//v/+v/6//v/+//7//z/+v/6//r/+v/8//z/+//7//v/
+//7//z//P/8//z/+//8//3//v////3//P/8//v//v/+/wAAAQACAAMACQAVACUAMQA+
AFEAZwB5AIsAmgCmALEAsgCoAJMAcwBJABQA1v+Q/0r/Fv8A/wX/EP8f/zH/RP9R/17/
cf+D/5T/pv+y/77/yv/X/+D/6f/v//X/+f/8/wEABQAGAAcACQAIAAkACgAKAAoACgAK
AAoADAAMAA0ADgANAA0ADAALAA4ADwAQABEADwAPABAAEAARABEAEgASABMAEwATABQA
EwATABIAEgATABQAFAAVABQAFAAUABUAFQAVABYAFgAYABgAGQAZABgAGAAXABYAGQAb
AB4AHQAcABsAHAAcAB8AHwAfAB8AIwAjACMAJAAkACQAJAAjACUAJwApACsAKQAqACsA
LQAvADAAMAAyADUANQA4ADoAOgA5ADwAPQBBAEQARwBKAEwATQBOAFEAVwBYAFsAXQBf
AF8AYwBkAGMAZQBoAGkAbQBvAHEAcwBxAHEAcQBzAHYAdgB2AHUAdQB1AHUAcgBvAG0A
awBpAGcAZgBjAGAAWgBWAFEATgBJAEYAQgA9ADoANgAzADAAKwAoACYAIgAiACAAHgAc
ABcAFQATAA8AEAAPAA4ADwANAA0ADQAMAAsACgAJAAYACQAKAAwADgANAAsACgALAA0A
DQANAAsADQANAA0ADgAMAA0ADQANAA4ADgAPABEADwAPABAAEAAQABAAEQARABMAEwAU
ABQAFAATABIAEQAUABUAFQAWABUAFQAVABUAFgAWABUAFQAVABUAFQAWABYAFQASABEA
FAAUABUAFgAVABUAFAASABMAEwAUABQAFQAVABUAFQAUABMAEQAQABIAEwAUABQAEgAS
ABMAFAAWABQAEwATABUAFQAWABYAFgAVABQAEgASABMAFAAVABIAEgATABMAEwAUABUA
FgAWABYAFgAWABQAFAAUABQAFgAWABYAFgAUABQAFAASABQAFQAXABcAGAAXABcAFwAV
ABQAFAAVABcAGAAYABkAGAAYABcAFQAUABUAGAAZABsAGgAaABsAFwAWABYAGAAaABoA
GgAaABoAGAAYABgAGAAaABoAGgAaABwAHAAcABwAHgAeAB4AHgAhACIAIwAkACIAIgAi
ACIAIwAkACUAJgAoACgAKAAoACoAKgAqACoAKAAoACgAKAAmACQAIgAgACAAIAAgACAA
HQAcABsAGgAdAB4AHwAgAB4AHgAeAB4AHQAcABsAGgAcABwAHAAcABwAHAAcABwAHAAc
ABwAHAAeAB4AHgAeAB0AHAAbABoAGwAcAB0AHgAeAB4AHgAeAB4AHgAeAB4AIAAiACQA
JgAqAA==
         </WaveFormData>
      </LeadData>
      <LeadData>
         <LeadByteCountTotal>10000</LeadByteCountTotal>
         <LeadTimeOffset>0</LeadTimeOffset>
         <LeadSampleCountTotal>5000</LeadSampleCountTotal>
         <LeadAmplitudeUnitsPerBit>4.88</LeadAmplitudeUnitsPerBit>
         <LeadAmplitudeUnits>��V</LeadAmplitudeUnits>
         <LeadHighLimit>2147483647</LeadHighLimit>
         <LeadLowLimit>268435456</LeadLowLimit>
         <LeadID>V4</LeadID>
         <LeadOffsetFirstSample>0</LeadOffsetFirstSample>
         <FirstSampleBaseline>0</FirstSampleBaseline>
         <LeadSampleSize>2</LeadSampleSize>
         <LeadOff>FALSE</LeadOff>
         <BaselineSway>FALSE</BaselineSway>
         <ExcessiveACNoise>FALSE</ExcessiveACNoise>
         <MuscleNoise>FALSE</MuscleNoise>
         <LeadDataCRC32>4238646631</LeadDataCRC32>
         <WaveFormData>
9P/0//T/9P/3//j/+P/5//f/9v/1//X/9v/2//f/9//9//v/+//4//b/8//3//3/CAAW
ACEAMQBHAGEAegCSAKoAvgDZAOwA8wDqAM0AnwBlACIA1/+P/17/R/9B/z//Q/9N/1n/
ZP9z/4T/mP+m/7L/u//C/8n/zv/U/93/5P/r//L/9P/y//H/8f/x//P/9v/4//r/+v/8
//z/+//7//v/+//7//v////////////9//3//f/9/wAAAAAAAAAAAgACAAIAAgABAP//
/v/9//7/AAADAAQAAgABAAEAAAACAAIAAgADAAMABAAEAAQAAgACAAMAAwAFAAUABgAG
AAQABAADAAMABQAGAAYABwAJAAkACAAIAAcABgAFAAUACAAJAAsADQAMAAsACwAKAAsA
DAAPABIAEgATABMAEwAVABYAFgAYABsAHgAhACMAIQAhACIAJQAnACkALAAwADQANgA2
ADcANwA5ADwAPwBCAEYASgBLAEkASQBKAEoASwBMAE4ATwBRAFEAUABOAE0ASwBKAEkA
SQBJAEoARwBBAD8APAA6ADcANAAyAC8ALQArACYAIgAeABkAFwATABEAEgAPAA0ACQAH
AAMAAQD//////v/+//7//P/6//n/9f/1//X/9f/3//j/+f/5//f/9//3//f/9//4//j/
+f/7//n/+f/4//b/9v/3//j/+//7//3//f/7//r/+v/6//z//v/+////AQABAAEAAQD+
//7//v8AAAMABQAGAAcABQAEAAIAAQACAAMAAwAEAAUABQAFAAYABQAEAAMAAwADAAMA
AwADAP/////+//7//v8AAAAAAAACAAIAAgAAAP3//f/9//7//v///////v/8//z/+v/6
//3//f/9//7/AAAAAP7//f/8//v/+//6//3///8AAAAA///8//z//P/6//v//P/9////
///9//v/+v/6//v/+v/8//3//f/+//v/+v/6//r//P/8//z//P/+//7//P/8//r/+v/7
//v//v/+//7//v/8//r/+v/6//r/+v/8//z//P/8//v/+//5//j/+P/5//3////9//z/
/P/5//j/9//2//f/+P/5//r/+P/4//j/+P/4//j/+P/4//n/+v/7//z/+f/4//f/9v/3
//j/+f/6//z//P/8//z//v/+//7///8BAAQABgAIAAcABQAEAAMABQAGAAcACAAGAAUA
BAADAAMAAQAAAP7//////wAAAQD///3/+v/3//r//P/9//7//P/8//r/+v/3//f/9v/2
//j/+P/5//n/+P/3//X/9P/2//b/9v/2//b/9v/1//X/9f/0//P/8//1//b/+P/5//X/
8//z//T/9v/3//v///8GAA4AFQAhADkAVQByAI4ApgC8ANEA5ADpAOIAzwClAHEANgDv
/6P/aP9H/zv/Of89/0n/Wf9k/3H/hv+Y/6T/rv+1/7z/w//O/9j/4f/m/+v/7P/s/+z/
7//v/+//8f/z//b/+f/6//n/+P/2//X/+P/5//r/+//8//v/+v/5//f/9//3//f/+f/6
//v//P/7//r/+f/4//n/+f/6//v/+f/6//z//P/6//n/+f/4//v//P/9/////P/8//v/
+v/7//z//v////3//f/+//7//P/8//v/+//8//7///8BAAAA///9//z///8AAAEAAwAD
AAMABAAFAAMAAwAEAAQABwAIAAsADgAOAA0ACwAJAA4AEAARABQAFAAWABgAGQAbABsA
HAAfACEAIwAmACoAKwAsACsAKwAwADMANwA7ADoAPAA+AD0APgA/AEEAQgBHAEgASgBL
AEgARwBFAEIARQBFAEYARwBEAEMAQwA/AD0AOwA4ADYANwA0ADIALwAoACUAHwAaABgA
FQAVABMADgAOAAoABwAEAAMAAAD///7//////wAA+//4//X/8//y//P/9P/1//X/9P/z
//H/8f/x//H/8f/y//T/9f/3//f/8//x/+7/8f/y//T/9v/2//X/9v/1//X/9P/0//T/
9f/4//n/+//6//n/+P/3//f/+P/5//z//P/9//3//f/8//z/+//7//3///8AAAIAAQD/
//3//P/9//7///8BAP///////////f/9//z//P/+/wAAAAAAAP3//P/7//j/+v/7//z/
/v/8//3//f/8//z//P/6//r//f/9//3//v/9//z/+f/3//j/+f/7//z//f/9//z/+v/7
//j/+P/4//n/+//9/////P/7//j/9f/2//j/+//8//v/+//6//r/+f/4//j/+P/8//z/
/P/8//v/+v/3//b/9//4//r/+//6//r/+v/6//r/+P/4//j/+f/6//3//v/7//r/+P/3
//r/+v/7//3////9//v/+P/4//r/+v/6//r//P/8//z//P/7//r/+f/4//n/+v/7//z/
+//6//n/+P/4//j/+P/4//r/+v/6//r/+v/6//r/+v/8//7/AAACAAIAAgADAAMABAAE
AAMAAwAEAAQABQAGAAUABAACAAAAAgADAAIAAgD///7//P/7//n/+f/5//j/+f/5//r/
+v/5//j/9//0//f/9//4//j/9//2//X/9f/1//X/9f/0//b/9v/2//b/8//0//P/8f/z
//X/9v/3//b/9v/1//X/9f/1//X/9f/4//j/9//5//3/CAASACEANQBRAG8AiACYAKgA
uADLANQA1QDIAKcAcwA5APb/q/9r/0j/O/85/z//S/9X/2H/bP97/4z/mv+m/7L/vf/G
/8//2P/c/93/4v/n/+j/7P/w//L/8//0//f/9f/2//f/9v/6//r/+f/5//n/+f/5//n/
+f/5//n/+f/8//3//v////3//P/7//r//v/+//7//v/+//3//f/9//v//P/+//7/////
/wAAAAD///7//f/9////AAAAAAAA/v/+///////9//3//v/+////AAAAAAEAAAAAAP//
//8DAAMAAgACAAIAAgACAAMABAADAAMAAwAFAAcACgAMAAkACAAJAAoADgAPAA8ADwAR
ABIAEgAUABQAFgAYABkAHAAdAB8AIwAjACMAJAAmACwALgAuAC8AMQAzADYAOQA4ADoA
PAA7AD4APwBBAEIAQgBCAEMAQwBFAEUARABCAEAAPwA/AD8APAA7ADsANwA2ADUAMwAy
AC8AKgAmACEAIAAfABsAGAATAA8ADgALAAcABgABAP3//f/9//v/+//2//X/8//y//P/
8v/x//H/7//v/+//7//v/+7/7f/r/+7/7//w//H/7v/u/+3/7f/w/+//8P/w//L/8v/z
//T/8v/x//L/8f/y//L/8//0//H/8v/x//H/9f/1//X/9f/2//b/9v/4//f/9//2//X/
9//4//j/+f/3//f/9v/2//j/9//2//b/9P/0//T/9f/1//X/9f/1//T/9f/1//b/9P/0
//L/8P/z//T/9f/0//P/8//z//T/8//z//L/8P/y//T/9P/2//X/8//x//D/8f/y//H/
8f/x//H/8v/y//L/8//z//L/8//y//T/9v/z//P/8//z//X/9f/z//H/8f/y//T/9P/z
//P/8v/y//P/9P/2//j/+P/2//T/8v/1//b/9f/2//b/9v/3//f/9//2//X/9P/3//b/
9//4//X/9P/1//T/9v/2//X/9f/3//b/9v/3//P/9f/1//j/+v/4//j/+P/4//X/9P/z
//L/9f/2//f/+P/3//b/9f/0//X/9v/3//j/+//8//3//v/+//7//////wMABAAEAAUA
AwACAAIAAgAAAAAA///+/wAAAQAAAAAA+//6//j/9//5//n/+f/4//b/9f/1//T/9f/2
//f/9v/4//f/9//2//T/9P/0//X/9//3//f/9v/0//T/9P/0//b/+P/4//f/+f/5//j/
9//1//T/8v/x//T/9f/2//f/9P/0//P/8//3/wAADgAdACkAPQBXAHAAhgCYAKoAvwDW
AN0A1gDBAJsAZwAqAOP/nf9o/03/Rf9D/0P/S/9X/2D/a/9+/5D/oP+u/7f/wP/H/8r/
0P/X/97/5f/s//D/8v/x//H/8f/z//L/9P/2//b/+//8//z//f/8//v/+v/5//3//f/9
//3/+//7//v/+//6//r/+v/6////AAABAAIA///9//z/+//8//7/AQACAAIAAQABAAAA
/v/+//7///8AAAIAAwAEAAIAAgADAAMAAwADAAQABAAGAAYABQAFAAQABAADAAMABwAH
AAYABgAEAAQABAAFAAoACwANAA8ADgANAA0ADAAKAAoADAAOABEAEwAUABUAFgAWABUA
FgAZABwAHwAhACEAIQAiACUAJAAlACcAKgAxADQANQA3ADgAOQA7AD0APQBAAEMAQwBE
AEUARwBIAEgASABJAEkATABNAE0ATABKAEcARQBDAEUARQBGAEMAQQA/ADwAOgA3ADIA
LgApACgAJwAjACAAGwAXABYAEwAQABAADAAJAAgABwAEAAMAAAD///3//P/8//r/+P/3
//P/8//z//P/9P/0//T/8//1//X/9f/1//T/9P/z//P/+P/3//j/+P/1//T/9P/0//b/
9//6//v/+//6//r/+v/5//r/+f/5//z//f/+/////f/8//v//P/+/////////wAAAAD/
//////////7//v8AAP///v/+//z//P/8//3////////////9//3//P/8//n/+v/5//j/
+//8//3//P/5//n/+f/6//z//f/9//z//P/8//r/+v/5//n/+f/6//v//P/7//v/+v/5
//n/+P/4//n/+f/4//n/9v/2//b/9P/1//b/9//6//v/+v/5//b/9v/3//b/+P/5//n/
+v/5//j/+P/4//j/+P/4//j/+v/6//j/+P/3//b/9v/1//f/+P/5//r//P/6//r/+v/3
//b/9//2//n/+v/6//v/+v/4//f/9//3//n/+v/8//z//P/8//r/+v/6//r///8CAAYA
CQAGAAQAAQD//wAAAAABAAIABQAGAAYABgACAAEA/v/8//3//v/+/////f/7//n/9v/2
//f/+f/6//z//P/8//r/+P/3//f/9v/3//j/+f/7//r/+f/4//b/+P/4//j/+P/4//r/
+v/5//f/9//2//X/+P/6//v//f/8//v/+v/5//j/+v/7/wEABwASABoAJQA1AE8AbQCI
AJ4AsgDIAN0A6ADnANoAuQCJAFMAEgDH/4P/WP9F/0H/P/9H/1f/Z/9y/4P/mP+k/67/
tv+7/8L/y//W/97/5//u//P/9P/0//L/9P/1//b/+f/7//7/AQACAAIAAAD9//v//v//
/wAAAQABAAEAAQABAAEAAQABAAEAAwAEAAUABgAFAAQAAwACAAMAAwAEAAUAAwAEAAYA
BgAEAAMAAwACAAQABgAIAAsACQAIAAYABAAFAAYACAAJAAcABwAIAAgABgAGAAUABQAI
AAoACwANAA0ACwAIAAYACQAKAAsADQANAA0ADgAPAA0ADQAOAA4AEAASABYAGgAaABkA
FwAVABoAHAAdACAAHwAiACUAJwAnACcAKAArAC8AMQA0ADgAOQA6ADkAOQA+AEEARQBJ
AEcASgBNAE0ATQBNAE4ATgBRAFIAVABVAFIAUQBPAEwATQBNAE4ATwBMAEsASwBHAEEA
PwA8ADoAOQA2ADQAMQAqACcAIQAcABoAFwAXABUAEgASAA4ACwAIAAcABAADAAMAAwAC
AAIA///8//n/9//4//n/+v/7//r/+v/6//n/9//3//f/9//4//r/+//9//z/+f/4//b/
+f/6//z//v/9//3///////3//P/8//z//f8AAAEAAwAEAAMAAgABAAEAAgADAAYABQAF
AAQAAwACAAIAAQABAAMABQAGAAgABQADAAEAAAABAAIAAwAFAAMAAwADAAMA//////7/
/v///wIAAwAEAAMAAgABAP7/AAABAAIABAADAAMAAgAAAAAAAAD+//7/AgADAAQABgAD
AAIA///9//7///8BAAIAAgADAAMAAgABAP7//v/+/wAAAQACAAMAAAD///z/+f/6//z/
//8AAP/////+//7//f/8//z//P8AAAAAAAAAAP3//P/5//j/+f/6//z//f/9//z/+//6
//r/+P/4//j/+f/6//3//v/9//z/+v/5//v/+v/6//v////9//v/+P/4//n/+v/7//z/
/v/+//7//v/7//r/+f/4//v//P/9//7//f/8//v/+v/6//r/+v/6//v//P/9//7/+//6
//n/+P/7//z//f/+//3//P/7//r//P/8//z//P/9//7///8AAAAAAAAAAAAAAwAEAAUA
BgAFAAUABQAGAAkACgAKAAkACwALAAoACgAHAAYABQADAAMAAwAEAAMAAQD+//3/+//7
//v/+//7//v/+//8//7//P/6//j/9v/3//j/+P/5//b/9v/2//b/9//3//f/9//4//j/
+P/4//f/9v/3//b/9v/3//j/+P/1//X/9v/2//f/9//3//f/+//6//r/9//3//v/BgAS
AB8AMwBPAGsAhACYAKoAvgDVAOYA6QDgAMMAkQBTAAwAv/97/1D/P/89/0H/S/9Z/2P/
av93/4j/mP+m/7T/v//G/83/1v/a/93/4v/p/+z/8P/0//X/9f/1//f/9v/2//b/9P/3
//j/+P/5//n/+f/5//n/+f/5//n/+f/6//v//P/9//3//P/7//r//f/+////AAD+//3/
/f/9//3//v8AAAAAAgABAAEAAAD+//7//v///wAAAgADAAQAAwACAAIAAQABAAEAAgAC
AAQABAADAAMAAgACAAEAAQAEAAUABQAGAAQABAAEAAUABQAFAAYABwAIAAkACwAMAAoA
CgAMAA4AEQATABQAFQAWABYAFQAWABUAGAAbAB0AHwAfACAAIwAiACMAJQAoAC4AMAAw
ADEAMQAzADYAOQA5ADwAPwA/AEEAQQBCAEIAQgBCAEMAQwBEAEUARQBEAEIAQQBBAEEA
QAA/AD8AOwA4ADcANQA0ADEALAAoACMAIgAhAB0AGgAVABEAEAANAAwADAAIAAUABAAD
AAAA///6//n/9//2//f/9v/1//X/8f/x//H/8f/x//D/7//t/+7/7//w//H/7v/u/+3/
7f/y//H/8v/y//D/8P/x//L/8f/x//P/8//0//T/9f/2//X/9v/1//X/+P/5//r/+//4
//j/+P/6//r/+//7//v/+//8//z//f/7//v/+v/6//3//f/9//7//f/8//v/+//5//n/
+f/5//j/+f/5//r/+P/4//b/9P/3//j/+f/4//f/9//3//j/9v/3//f/9v/3//j/9//4
//j/9//2//b/9//4//f/9//1//X/9v/2//b/9//3//b/+P/2//f/+P/1//X/9f/1//j/
+f/4//f/9v/2//f/9v/1//X/9P/0//b/9v/3//j/+P/2//T/8v/1//b/9f/2//T/9P/1
//X/9P/0//T/9P/1//T/9f/2//P/8v/z//L/8//0//T/9f/z//L/8v/z//H/8//1//b/
9v/0//T/9P/0//P/8v/x//D/8//0//X/9v/z//L/8f/w//H/8v/z//T/8v/y//L/8v/x
//D/7//u//H/8v/z//T/8//y//H/8P/y//L/8v/y//L/8v/y//L/8P/w//D/8P/z//T/
9f/2//T/9P/0//T/9//4//n/+v/8//z//P/8//z//P/9//3/AQACAAIAAwAAAP7//f/8
//7//v/9//z/+//7//n/+P/0//T/8//z//T/9f/2//b/9P/z//P/8v/0//T/9P/y//L/
8f/x//D/7v/u/+7/7//w//H/8v/y//H/8P/v/+7/8P/y//L/8f/x//H/8P/v/+3/7v/u
/+//8P/x//L/8//y//D/8f/1//3/CgAWACUAOQBTAG0AggCUAKYAvADRANoA2QDGAJ0A
ZwArAOb/n/9l/0j/Pf89/0H/S/9V/13/aP97/47/nv+u/7j/v//G/83/0v/W/93/5P/p
/+z/8P/y//L/8f/w//H/8P/y//T/9P/2//b/9f/1//T/8//y//H/9P/1//b/9//2//X/
9P/z//b/9v/2//b/+P/4//j/+P/2//X/9f/1//b/+P/7//z/+//5//j/9v/4//j/+P/5
//v//P/8//z/+//6//r/+f/6//v//f/+//z//P/7//v/+//8//z//f8BAAEAAAAAAP//
/v/9//3/AAABAAMABQAEAAMAAwACAAQABAAGAAgADAANAA0ADQAOAA4ADQAOABAAFAAY
ABsAGgAZABkAGwAcAB0AHwAiACgAKgAqACsALAAtAC8AMQAyADYAOgA7ADkAOQA6ADoA
OwA8AD4APwBBAEEAQAA+AD0AOwA6ADkAOQA5ADoANwAzADEALgAsACsAKAAmACMAIAAf
ABsAGAATAA8ADgALAAkACgAHAAUAAQD///v/+f/5//n/+P/4//f/9v/1//X/8P/v/+7/
7f/v//D/8f/x/+//7//v/+//8f/y//L/8//3//X/9f/0//H/8P/w//D/9P/1//j/+f/4
//b/9f/0//T/9v/2//f/+//7//v/+//5//j/9//4//n/+//8//3//P/8//v/+//8//3/
/f/+/wAA///+//7//f/8//v/+//8//3//v////3//f/8//z//P/+//7//v8AAAAAAAD+
//v/+//7//z//v///////v/8//z/+v/6//v/+//7//z//f/+//3//f/8//v/+//6//z/
/f/9//z/+//4//j/+P/2//f/+P/5//r/+//6//n/+P/4//n/+P/7//v/+v/6//f/9v/2
//b/9v/2//b/9v/3//j/9//4//f/9v/2//X/9//4//n/+v/4//b/9v/2//b/9v/4//j/
+v/6//n/+f/4//b/9f/1//n/+//9//7//P/5//j/9//2//n/+v/7//z/+//6//n/+P/4
//j/+P/4//v//P/9//7/+//6//n/+P/5//r/+//8//r/+v/6//r/+f/4//f/9v/5//r/
+//8//n/+P/3//b/9//4//n/+v/4//j/+P/4//b/9v/2//b/9//4//n/+v/4//j/+P/4
//r//P/+/wAAAgACAAIAAgAAAAAAAQACAAYABwAIAAgABQAFAAUABAAEAAQABAAEAAMA
AgABAAEA/f/8//r/+v/7//v/+//7//v/+v/5//n/+v/6//r/+v/6//j/+P/3//X/9P/0
//T/9f/3//j/+f/4//b/9f/0//X/9v/3//r/+v/5//n/+f/2//X/9f/2//j/+f/5//n/
9//1//b/9v/7/wEACwAUAB4AKQA7AFMAbQCCAJYAqgDCANcA4ADdAMoApQB1ADsA+v+1
/3n/VP9H/0H/Qf9J/1f/Yf9s/3//kv+i/67/uP+//8b/y//U/97/5//u//H/9P/0//T/
8//z//P/9f/4//r//P/8//7//v/9//3//f/9//3//f////////////3//f/9//3/AQAC
AAMABAADAAIAAQAAAAEAAQACAAMABAAGAAkACgAIAAUAAwAAAAMABAAFAAcABAAEAAMA
AgAFAAYACAAJAAkACQAKAAoACQAIAAYABQAGAAgACQALAAsACwAKAAoACgAKAAoACwAN
AA0ADgAPAA0ADQAOAA4AEQASABUAGAAXABcAFgAVABcAGAAYABoAHQAgACMAJQAjACMA
JAAnACkAKwAuADIAMwA0ADMAMwA3ADkAPAA/AEEARABHAEcARQBFAEYARgBLAEwATgBP
AE0ATQBMAEoATABLAEsASwBIAEcARwBDAD8APQA6ADgAOQA4ADgANwAwAC0AJwAiACEA
HQAcABkAGAAYABQAEQANAAsABwAFAAYABwAHAAgABQACAP///f/7//v/+//7//7//v/+
//3//P/7//r/+f/6//z//f///////f/9//z//v/+////AAADAAMABQAFAAIAAAD///7/
//8CAAMABQAFAAUABQAFAAYABgAGAAgACgALAAsACwAHAAYABAADAAcACQAKAAwACgAJ
AAgACAAHAAYABQAFAAYABwAIAAkABAADAAEAAAABAAQABQAGAAYABgAGAAQAAQABAAEA
AgACAAMAAwACAAAAAAD+//7/AAABAAIABAACAAIAAAD///3//f/+//7/AAABAAEAAAD9
//r/+v/6//v//f///wEA//////3/+//9//7/AAAAAAEAAQAAAAAA/f/8//z//P///wAA
AQACAAAAAAD+//7/AAAAAAEAAQACAAIAAgACAP///P/7//r//f/+/wEAAgACAAIAAQAB
AAMAAgACAAMABwAFAAUAAgAAAP7//v/+//7/AAACAAQABgADAAIAAQAAAAEAAgADAAQA
AgACAAIAAgABAAAA///+/wAAAgAEAAYABAAEAAQABAAGAAgACgAMAAwADAAMAAwACgAK
AAsADAAOAA8AEAAQAA8ADwAPAA4ADgAOAA4ADgAMAAoACAAHAAUABAACAAIAAgADAAQA
BQAFAAQAAwADAAMAAgABAAAAAQAAAAEAAQAAAP7//f/8//3///8AAAEA/v/8//v/+v/7
//z//f8AAAAA/////////P/7//v//P/+//////////3/+f/4//r//f8BAAUADAAWAB8A
KwA9AFkAcgCKAKAAtgDNAOYA8QDuANsAtwCJAE4ABwC9/37/V/9L/0X/Rf9L/1n/Zv9z
/4b/mv+m/7L/u//A/8X/zP/U/+H/7P/z//b/9v/0//X/9f/1//f/+f/8////AAABAAAA
/v/9//7///8AAAEAAwADAAMAAwACAAEAAAD//wEAAgADAAQABQAEAAMAAgADAAMABAAF
AAMABAAGAAYABAADAAMAAgAFAAYABwAJAAYABgAFAAQABgAGAAcABwAJAAkACgAKAAcA
BgAEAAMABgAIAAkACwAMAAsACQAIAAoACgAKAAsADQANAA4ADwANAA0ADgAOABEAEgAV
ABgAGAAXABUAEwAWABgAGQAcAB0AIAAjACUAJAAjACMAJQApACsALgAyADMANAAzADMA
NQA3ADoAPQA+AEIARgBHAEUARQBGAEYASwBMAE4ATwBNAE0ATABKAEoASQBJAEkASQBJ
AEoARwBCAD8AOwA4ADgANgA1ADMALAApACMAHgAdABkAGAAVABAAEAAMAAkAAwABAP3/
+//8//3//f/+//v/+P/1//P/8f/x//H/8f/0//T/9P/z//L/8f/w/+//8P/y//P/9f/3
//X/9f/0//L/8v/z//T/9//3//n/+f/3//b/9v/2//f/+v/7//3//v/9//z/+//8//z/
/P/+/wAAAQABAAEA///+//z/+//9////AAACAAAA///+//7//v/+//7///8AAAEAAgAD
AAAA///9//z//f8AAAEAAgAAAAAAAAD+//3//f/9//7///8BAAIAAgD///7/+//6//z/
/f/+/wAAAAAAAP7//f/7//v//P/8//7///////7//f/6//r/+v/8//3//v/////////9
//v/+//8//7//v8BAAEAAAAAAP7//P/7//r//v/+//7//v/8//z/+v/6//r/+v/7//v/
/v/+//7//v/8//r/+v/6//v//P///wAA///+//z/+//9//z//P/9/wEA///9//z/+v/4
//j/+P/4//v//P/9//7//P/8//z//P/9//7///8AAAEAAgADAAQABAAEAAQABAAGAAYA
BwAIAAkACQAJAAgACAAJAAoACgAIAAgACAAIAAYABAACAAEAAQACAAIABAACAAEAAAD/
/wAAAAAAAAEAAgACAAIAAgD///z/+//5//r/+v/7//z/+//7//r/+f/7//r/+v/6//z/
/P/8//7//P/7//v/+//9//3//v8AAP3//f/8//v//f/9//7/AgADAAEAAwAKABQAHwAx
AEsAaQCEAJ4AsgDEANsA7gD3APQA4QC5AIUARAD3/6n/av9J/0H/Q/9J/1n/af9y/3//
jv+c/6j/tP+//8j/0f/a/+T/6//w//P/9v/4//z//v///wAAAwACAAQABgAGAAgACAAH
AAcACAAJAAoACwALAAkABwAFAAcACQALAA0ADAAMAAwADAAMAAwADAAMAA0ADQAOAA8A
DAAMAA0ADAAPAA8AEAAQAA4ADgAOAA8ADQAOAA4ADgAPABAAEgATABAADwAPAA4AEAAS
ABMAFQATABQAFAAVABUAFQAUABQAFwAYABkAGwAaABkAGQAZABwAHQAfACAAHgAeACAA
IgAiACMAIwAjACYAKAApACwAKgAsAC4ALwAyADMANQA5ADwAPQA/AEIARgBIAEgASQBM
AE8AUwBXAFUAVgBXAFUAWQBbAF4AYABiAGIAYwBjAGMAYwBiAGAAYQBhAGIAYwBgAF0A
WwBVAFMAUwBSAFIATwBKAEYAQQA9ADsANgAyADAALQAtACsAJgAkAB4AGQAYABkAGAAZ
ABQAEwARABAADgAMAAoACQAKAAsADAANAAwACgAIAAUABgAHAAgACQAIAAgABwAHAAkA
BwAHAAYACQAKAAwADgANAAsACwAJAAsADAAOABAADwAQAA8ADwARABEAEQARABMAFAAV
ABgAFgAVABMAEQASABQAFQAXABYAFwAXABgAGAAXABYAFgAXABgAGQAbABgAFwAWABUA
FgAXABcAGAAXABgAFwAWABgAGAAYABYAFgAXABgAGgAYABcAFQASABUAFgAVABYAFQAV
ABUAFgAWABYAFAATABYAFwAZABoAGQAZABgAFgAYABYAFwAYABYAFwAYABkAGQAZABcA
FQAWABgAGwAcABsAGQAWABQAFQAWABgAGgAbABoAGQAYABgAGAAWABYAGQAaABwAHQAb
ABoAGQAYABsAGgAbABwAGgAaABwAHAAaABoAGQAZABwAHAAdAB8AGwAZABcAFAAUABUA
FgAXABgAFQAUABMAEgATABQAFQAWABgAGAAYABgAFgAWABYAFgAaABwAHgAgAB8AHgAd
ABwAHgAeAB4AHgAfACAAIQAiACIAIgAiACIAJAAkACQAJAAiACAAHgAcABwAHAAcABwA
GwAaABkAGAAYABgAGAAYABoAGgAaABoAFwAWABUAFAAWABYAFgAWABgAGAAYABgAFwAW
ABUAFAAVABYAFwAYABcAFgAVABQAFQAWABcAGAAYABgAGAAYABYAFgAWABYAGQAaABsA
HAAfAA==
         </WaveFormData>
      </LeadData>
      <LeadData>
         <LeadByteCountTotal>10000</LeadByteCountTotal>
         <LeadTimeOffset>0</LeadTimeOffset>
         <LeadSampleCountTotal>5000</LeadSampleCountTotal>
         <LeadAmplitudeUnitsPerBit>4.88</LeadAmplitudeUnitsPerBit>
         <LeadAmplitudeUnits>��V</LeadAmplitudeUnits>
         <LeadHighLimit>2147483647</LeadHighLimit>
         <LeadLowLimit>268435456</LeadLowLimit>
         <LeadID>V5</LeadID>
         <LeadOffsetFirstSample>0</LeadOffsetFirstSample>
         <FirstSampleBaseline>0</FirstSampleBaseline>
         <LeadSampleSize>2</LeadSampleSize>
         <LeadOff>FALSE</LeadOff>
         <BaselineSway>FALSE</BaselineSway>
         <ExcessiveACNoise>FALSE</ExcessiveACNoise>
         <MuscleNoise>FALSE</MuscleNoise>
         <LeadDataCRC32>4162536723</LeadDataCRC32>
         <WaveFormData>
9v/2//b/9v/4//f/9//3//f/9v/1//T/9v/2//b/9v/2//b/9v/2//T/9v/3//r//v8E
AA4AHQA0AFAAaQCCAJEAnwC0AMMAwwC5AKIAewBKABAA1v+p/4j/eP9v/23/cf98/4T/
jf+Z/6j/s/+9/8T/x//N/9P/2v/f/+T/6//u//D/8f/w//P/8//2//b/+f/6//r/+v/5
//n/+v/6//3//f/9//3//P/8//z//f/9//3//f/9//3//f/9//3/+//7//v/+//9//3/
/v/+//3//f/9//3//f/9//3//v8AAAAAAAAAAP///v/9//3//////////v/+//7//v//
//3//v//////AQAAAAAAAQABAAAA/////wEAAgACAAIAAwADAAMABAAEAAQABgAHAAkA
CQAKAAoACAAKAAsADQAQABEAEgATABMAFAAVABcAFwAYABsAHQAgACIAIwAmACUAJwAp
ACwALgAwADIANAA3ADcAOAA6ADsAPAA9AD0APgA/AD8APwA9AD4APgA+AD8APgA9ADsA
OwA6ADgANgAzADIAMAAtAC0AKgAnACUAHwAcABoAGAAXABUAEQAQAAoACQAHAAUAAgAA
AP7//f/9//3/+v/6//f/9v/1//T/9v/1//X/9f/1//X/9f/1//X/9f/1//X/9//3//f/
+P/2//b/9v/2//f/9//4//j/+v/7//v/+//7//v/+//8//7//////wAA///+//3//P/+
//////8AAAAAAQABAAEAAQABAAEAAQD//wAAAAAAAAEAAAAAAAAAAAABAAEAAQABAAAA
AAAAAP3//f/9//3////////////9//3/+//7//7//v/+//3/+//7//v/+//6//r/+v/6
//z//P/8//z/+v/5//n/+f/5//n/+f/5//n/+f/5//n/+f/5//n/+f/5//n/+f/5//n/
+f/4//j/+P/5//n/+f/5//n/+P/4//j/+P/4//j/+v/6//r/+v/5//j/9//2//j/+P/4
//j/+P/4//j/+P/4//j/+P/4//j/+P/4//j/+P/4//j/+P/4//j/+P/4//j/9v/0//L/
8P/w//D/8P/w//D/8P/w//D/7v/u/+7/7v/w//D/8P/w/+7/7v/u/+7/7v/u/+7/7v/w
//D/8P/w//L/8v/y//L/8//0//b/9//3//n/+f/6//j/+P/4//j/+v/6//r/+v/5//j/
9//3//j/+P/3//b/9P/z//L/8f/v/+//7v/u//D/8P/w/+//7P/r/+v/6//s/+z/7P/s
/+v/6v/p/+f/5//o/+j/6P/o/+j/6P/o/+b/5f/l/+X/6P/o/+j/6P/m/+b/5v/m/+T/
5v/o/+j/6P/o/+f/6P/s//L/+v8HAB4AOgBXAG4AfQCLAJwArwC3ALEAoACBAFQAHgDi
/63/hv9u/2P/Yf9l/27/eP99/4f/lv+j/63/tv+9/8P/yf/Q/9X/2v/f/+L/5P/l/+j/
6f/p/+z/7P/t/+7/7v/u/+//7//w//D/8//z//P/8//w//D/8P/x//H/8f/x//H/8f/x
//H/8f/v/+//7//v//H/8f/y//L/7//v/+//7//v/+//7//w/+7/7v/u/+7/7v/u/+7/
7//v/+//7//u/+z/7P/s/+3/7v/w//L/8//z//L/8v/z//T/9P/0//X/9f/2//b/9v/3
//f/9//4//r/+v/8//3//f/9//7//v/+/wAAAQADAAQABQAGAAcABwAIAAkACwANAA4A
EQATABUAFgAWABgAGwAdAB8AIgAiACQAJgAoACkAKQAqACwALwAwADEAMQAyADMAMwAz
ADMANAA0ADQANAA0ADQAMwAxADAALgAsACsAKgAoACUAIwAgAB0AGwAZABYAFAASABEA
DwALAAoABAADAAEA//8AAP7//P/7//n/+f/2//b/9f/0//P/8v/0//P/8//z//L/8f/w
/+//8f/x//H/8f/v/+//7//w//D/8P/w//D/8f/x//L/8v/y//P/8//z//X/9f/1//b/
9P/1//X/9v/4//j/+P/4//j/+f/5//r/+v/7//v/+//9//3//f/9//v//P/8//z//f/8
//z//P/+//////////3//P/8//z/+//7//v/+//7//v/+//7//v/+//5//n/+v/6//r/
+f/3//f/9//3//f/+P/5//r/+P/4//j/+P/4//f/9//3//n/+f/5//n/9//3//f/9//5
//n/+f/5//f/9//3//f/+f/5//j/+P/4//n/+f/5//f/9//2//b/9//4//n/+v/4//j/
+P/4//j/+P/4//j/+v/6//r/+v/4//j/+P/4//j/+P/4//j/+P/4//j/+P/4//j/+P/4
//j/+P/4//j/+P/2//b/+P/4//j/+P/4//j/9v/2//b/9v/4//j/+P/4//j/+P/4//j/
9v/2//b/9v/2//b/9v/2//b/9v/2//b/9//4//n/+v/7//z//f////3//f//////AAAA
AAAAAAAAAAAAAAAAAAEAAQABAAEA///+//7//f/8//z/+//6//n/+f/5//j/9v/2//b/
9v/2//b/9v/3//X/9P/0//T/8v/y//L/8v/z//P/9P/0//L/8v/y//L/9P/0//P/8//z
//T/9P/0//L/8v/y//L/9P/0//T/9P/y//D/8P/x//b//v8GABAAIQA6AFYAawB8AIkA
mQCsALcAswClAIgAWwAoAO7/uP+P/3b/av9l/2f/bf92/3z/h/+X/6b/sf+7/8L/x//N
/9H/1v/b/+D/5f/q/+z/7//u/+//7//y//L/8//0//T/9P/1//X/9v/2//b/9f/0//P/
8//0//X/9//1//X/9f/1//X/9f/1//X/9//3//f/9//1//X/9v/2//f/9//3//f/9//3
//f/+P/2//b/9v/2//j/+P/4//n/9//3//f/9v/4//j/+P/5//f/+P/5//n/+f/4//j/
+f/8//z//P/9//z//P/7//r//P/9//7/AAABAAAAAQABAAEAAQACAAIAAgAEAAUABwAG
AAcACAAJAAoADAAOABEAEgASABQAFQAXABgAGAAaAB0AHwAhACQAJQAmACcAKAAqACsA
LQAwADAAMAAwAC8AMgAzADMAMwAzADQANAA0ADEAMAAvAC0ALgAuAC0ALAAqACgAJQAh
ACEAHgAbABkAFgAUABMAEgAOAAsABgAEAAIAAQD///3//P/6//j/9//3//f/9P/0//X/
9P/z//L/8P/v/+//7//x//H/8f/x/+//7//v/+//8f/x//H/8v/y//L/8v/y//H/8f/y
//L/9P/1//X/9f/z//P/8//0//T/9f/1//b/+P/4//j/+P/2//f/9//4//j/+f/5//n/
+f/5//n/+f/3//j/+P/4//n/+P/4//j/9v/3//f/9//4//j/+f/6//f/9//3//f/9//3
//f/9//5//n/9//3//b/9v/2//X/9v/3//j/+f/2//b/9v/2//b/9v/2//b/+P/3//f/
9//1//X/9f/1//f/9//3//f/9//3//f/9//3//f/9//3//f/9//2//b/9P/1//X/9f/2
//f/9//4//b/9v/2//b/9v/2//b/9v/2//b/9v/2//b/9v/2//b/+P/4//j/+P/2//b/
9v/2//b/9v/2//b/+P/4//j/+P/2//b/9v/2//r/+v/4//j/+P/2//b/9v/2//j/+P/4
//j/9v/2//b/9v/0//T/9P/0//f/+P/5//r//P/8//z//f//////AQABAAAAAAAAAAAA
AAAAAAAAAAACAAEAAAD//////v/+//3//P/8//v/+v/5//n/+f/4//b/9v/2//b/9v/2
//b/9//1//T/9P/0//b/9v/2//b/8//z//T/9P/0//T/9P/0//b/9v/1//X/9f/2//b/
9v/2//b/9v/2//T/9P/0//T/8v/0//T/9f/2//z/BAAMABcAKgBEAF8AdgCFAJUApgC3
AL0AtQCgAH8AVAAeAOL/sf+O/3r/cf9r/2v/dP9+/4X/kf+i/6//t//A/8X/yf/P/9b/
2//i/+f/7P/w//H/8P/x//H/9P/0//b/+P/5//r/+//7//z//P/9//3//f/9//7//v/+
/////f/9//3//f////////////3//f/9//3//f/9//7//v////////////3//f/9//7/
/v/+//7//v/+//7//v////////////7//v/+//7//////wAAAQABAAMAAgACAAMAAgAC
AAIAAwADAAQABAAEAAcABwAHAAgACQAIAAkACQALAAsADAAMAAwADgAPABEAEgATABQA
FQAXABgAGQAbABwAHAAeAB8AIwAkACQAJgAnACkAKwAuAC4AMAAyADQANwA3ADgAOgA5
ADoAOwA7AD4APwA/AD8APwBAAEAAQAA/AD4APQA7ADsAOgA4ADYANQA0ADIALwAtACoA
JwAlACMAIAAeABwAGQAXABMAEgAQAA8ADQALAAgABgAEAAMAAQABAP7//v/9//z/+//6
//r/+f/5//n/+//7//v/+//5//n/+f/5//n/+f/5//r/+v/6//r/+v/7//v//P/8//7/
/////////v/9//z//P/+//////8AAP7//v/+//7//v//////AAAAAAEAAQABAAEAAQAB
AAEAAQACAAIAAgD///7//v/+//7////////////+//7//v/9//3//f/9//3//f/9//3/
/f/9//v/+//8//z//P/7//n/+f/5//n/+P/4//j/+P/6//r/+v/6//r/+f/5//n/9//3
//f/9//5//n/+f/5//j/9//2//X/9v/3//j/+f/3//f/9v/2//b/9//3//f/+f/5//j/
+P/2//b/9v/2//j/+P/4//j/9v/2//b/9v/2//b/9v/2//j/+P/4//j/9v/2//b/9v/0
//T/9P/0//T/9P/0//T/9P/0//T/9P/2//b/9P/0//T/9P/0//X/9v/3//n/+//7//3/
/f/8//z//P/8//7//v/+//7//v/9//z/+//9//z//P/7//j/+P/3//b/8//z//P/8v/z
//T/9f/2//P/8v/x//H/8//y//L/8v/w//D/8P/w/+//7//w//D/8v/y//L/8v/w//D/
7//v//H/8v/y//L/8v/y//L/8v/w//D/8P/w//L/8v/y//P/9P/6/wIADAAdADYAVABt
AH4AiwCbAK4AuQC3AKkAjABjADAA9v++/5X/eP9q/2f/Zf9t/3r/gv+H/5f/qP+v/7f/
vv/D/8n/z//Y/93/4v/l/+j/6v/t/+7/8f/x//T/9P/1//b/9v/2//X/9f/2//b/9//3
//f/9//2//b/9v/3//f/9//3//f/9f/1//X/9f/3//f/9//3//n/+f/6//r/+P/3//b/
9f/3//f/9//4//j/+P/4//j/+P/4//j/+f/7//v/+//6//j/+P/4//n/+//8//3//f/7
//r/+v/7//z//P/8//3///8AAAAAAAABAAEAAQACAAIAAgAEAAUABQAFAAYABgAGAAgA
CQALAAwADQAOAA8AEQASABMAFQAXABgAGwAdAB8AIAAgACIAIwAlACcAKgAsAC4AMAAy
ADEAMQAyADQANwA4ADkAOQA4ADkAOQA5ADkAOgA6ADoAOQA4ADcANQAzADIAMAAuAC0A
LAAqACcAIwAgAB0AGwAXABQAEgAQAA0ACwAHAAYAAAD///3/+//8//r/+P/3//X/9f/y
//L/8f/w/+//7v/w/+//7//v/+3/7f/t/+3/7//v/+//7//v/+//7//w//D/8P/w//D/
8//z//T/9P/y//P/8//z//X/9f/1//b/9P/1//X/9v/2//b/9v/2//j/+f/5//r/+v/7
//v/+//+////AAABAAEAAgACAAIAAwACAAIAAgACAAMAAwADAAUABAAEAAQABQAFAAUA
BQADAAMAAwADAAMAAwABAAEABAAEAAQAAwACAAEAAAD/////AAABAAIAAAAAAAAAAAAC
AAEAAQABAAEAAQABAAEA//////////8AAAEAAgADAAIAAQAAAP//AQABAAAAAAD+////
///////////+//7/AAAAAAAAAAD+//7//v/+//7//v/+//7//P/8//z//P/8//z//P/8
//7//v/+//7//P/8//z//P/+//7//v/+//7//v/+//7//v/8//7//v/+/wAAAAAAAAAA
/v/+//7//v8AAAAAAAAAAAAAAAAAAAAAAAAAAAAAAAAAAAAAAAAAAAAAAAAAAAAAAAAA
AAAAAAAAAAAAAAAAAP7//v/+//7///8AAAEAAgACAAIAAgACAAMABAAFAAYACAAIAAgA
CAAHAAcABwAJAAsADAAMAAwACgAKAAoACgAKAAoACQAIAAcABwAGAAYAAwACAAIAAQAC
AAEAAQABAAAAAAAAAAAAAAD///7//f///////v/+//z//P/8//z//f/9//7/AAD///7/
/f/8//7//v/+//3/+//7//z//P/8//z//P/8//z//P/8//z//P/6//r/+v/7//7/BAAO
ABYAJQA+AFwAcwCEAJUApwC6AMcAyQC7AKAAdwBEAAwA1P+n/4z/fP93/3X/e/+E/4r/
k/+h/7D/u//F/87/0//X/93/4v/n/+z/8f/2//j/+f/8//z/+//9//z//f/+//7//v//
////AAAAAP////////////8AAAEAAwABAAEAAQABAAMAAwADAAMAAwADAAMAAwABAAEA
AgACAAMAAwADAAMAAQABAAEAAgAEAAQABAAEAAQABAAEAAUAAwADAAMAAgADAAQABQAH
AAYABgAGAAUABwAGAAYABwAIAAgACAAJAAcACAAIAAgACwALAAsADAANAAwADQANAA8A
DwAQABAAEgAUABUAFwAXABcAFwAXABgAGgAcAB8AIAAgACIAIwAlACYAJgAoACkAKwAt
ADAAMQAyADMANAA3ADcAOAA6ADkAOgA7ADsAPgA/AD8APwA/AEAAQABAAD8APgA9ADsA
PQA8ADoAOAA2ADQAMQAtACwAKgAoACcAJQAiACAAHgAZABcAEwASAA8ADwAOAA0ACgAI
AAYABQAFAAUAAgACAAEAAAD///7//v/9//3//f/9//3//f/9//v/+//7//v/+//7//v/
/P/8//z//P/8//3//f/+//7//v////////////////8AAAAAAQABAAIAAgACAAIAAgAC
AAMAAwAEAAYABwAHAAcACAAHAAYABQAFAAYABgAGAAcABgAGAAYABAAFAAUABQAFAAQA
BAAEAAEAAQABAAEAAQABAAEAAQADAAMAAQABAAAAAAAAAP//AQABAAEAAQAAAAAAAAAA
AAAAAAAAAAAAAAD//////////////////wEAAQABAAEA////////////////////////
///+//7//v////////8BAAEAAAAAAP7//v/+//7//v/+//7//v/+//7//v/+//7//v/+
//7//v/+//7//v/8//z//P/8//z//P/8//z//P/8//z//P/6//r/+v/6//7//v/+//7/
/v/8//z//P/8//7//v/+//7//P/8//z//P/8//z//P/8//7//v/+//7//P/8//z//P/+
//7//v/+//z//P/8//z//v/+//7//v/+//7//v/+//7//v/+//7/AAAAAAAAAAAAAAAA
AAAAAAEAAgADAAQABgAGAAYABgAEAAQABAAFAAYABwAKAAsADAAMAAwADAAKAAoACgAK
AAoACQAIAAcABwAGAAYABQAEAAQAAwACAAEAAQABAAAA/v/+//7//v////7//f/9//3/
/P/8//z//v/+//7//v/7//v//P/8//z//P/8//z//P/8//v/+//7//z//P/8//7//v/+
//7//P/8//z//P/8//z//v8BAAYADAAUAB4ALwBIAGYAfQCMAJkArQC+AMUAwQCvAI4A
YwAuAPT/wv+b/4T/eP91/3X/e/+G/47/l/+n/7j/wf/L/9D/1f/b/+H/5v/r//D/9f/4
//r/+//6//v/+//+//7/AQACAAIAAgACAAEAAQAAAAEAAQABAAEAAAAAAAAAAQD/////
/////wEAAQABAAEA/v/9//z/+//6//n/+f/4//X/9f/1//X/8//z//P/9P/0//T/9P/0
//L/8v/y//P/8//z//P/8v/0//T/9P/1//P/9P/1//X/9//2//b/9//2//b/9v/3//f/
+P/4//j/+f/5//n/+v/7//r/+//7//3//f/+//7//P/+////AQAAAAEAAgADAAUABgAH
AAkACgAKAAwADQARABIAEgAUABUAFwAZABwAHAAeACAAIgAjACMAJAAmACcAKAApACkA
LAAtAC0ALQArACwALAAsAC0ALAArACkAKQAoACYAJAAjACIAIAAdAB0AGgAXABUAEwAQ
AA4ADAAJAAcAAwACAAAA///9//v/+P/2//T/8//y//P/8f/y/+//7v/t/+z/7P/r/+v/
6//t/+3/7f/t/+v/6//r/+v/7P/t/+7/8P/u/+7/7v/u/+//7//w//D/7v/v/+//7//v
/+//7//w//L/8//z//T/8v/y//L/8v/0//X/9f/2//T/9f/1//X/9f/1//X/9f/1//b/
9v/2//b/9v/3//j/+v/7//v/+//7//r/+v/6//n/+f/5//n/+v/7//z//f/8//v/+P/3
//r/+v/6//n/+f/5//n/+f/4//j/+P/4//r/+v/6//r/+P/3//f/9//3//f/9//3//n/
+f/5//n/9//3//f/9//3//f/9//3//X/9f/0//T/9P/1//X/9f/3//f/9v/2//T/9P/0
//T/9v/2//b/9v/0//T/9P/0//T/9P/0//T/9P/0//T/9P/y//L/8v/y//P/9P/1//b/
9P/0//T/9P/2//b/9v/2//j/9v/2//T/9P/2//b/9v/2//b/9v/2//b/9P/0//T/9P/1
//b/9//4//b/9v/2//b/9v/2//b/9v/2//b/9v/2//T/9P/0//T/9P/0//T/9P/y//L/
8v/y//L/8v/y//L/9P/0//T/9P/z//L/8f/w//L/8v/y//L/8v/y//L/8v/0//T/9P/0
//X/9v/3//j/+P/4//j/+P/6//v/+//7//3//f/+//7//v/+//7//v/8//z//P/7//j/
9//3//b/+P/3//b/9v/z//L/8f/x//P/8v/y//L/8v/y//H/8P/t/+3/7f/s/+3/7v/v
//D/7v/u/+3/7f/s/+z/7P/s/+z/7P/s/+z/6//r/+v/7P/u/+7/7v/u/+z/7P/s/+z/
7v/s/+z/7v/w//H/9P/4/wAADAAdADgAVABrAHoAiQCZAKoAswCtAJ0AfgBVACAA6P+2
/4//dP9o/2H/Yf9p/3T/ev+F/5P/ov+r/7H/uP+//8X/zf/U/9v/4v/l/+b/5P/l/+j/
6//r/+7/7v/v//D/8P/w//P/8//0//T/9f/1//X/9f/0//T/9P/1//f/9//3//f/9//3
//f/9//3//f/9//3//n/+f/6//r/9//3//f/9//3//f/9//4//j/+P/4//j/+P/4//j/
+f/6//v//P/8//r/+v/6//v/+//8//3//f////7//v////7//v/+//////8AAAAAAAD/
//////8AAAQABAAGAAcABwAHAAgACAAGAAgACQALAA4ADwAQABEAEQASABMAFQAVABYA
GQAbAB0AHgAeACAAHwAhACMAJgAqACwALgAwAC8ALwAwADIANQA2ADcANwA4ADkAOQA5
ADcAOAA4ADgAOQA4ADcANQAzADIAMAAuAC8ALgAsACkAKQAmACMAIQAdABoAGAAWABMA
EQANAAwACAAHAAUAAwACAAAA/v/9//v/+//4//j/9//2//X/9P/0//P/8//z//P/8//z
//P/9f/1//X/9f/1//X/9f/2//T/9P/0//T/9v/3//n/+v/4//n/+f/5//v/+//7//z/
/P/9//3//v/+//7//v/+/wAAAQABAAIAAAABAAEAAQABAAEAAQABAAEAAgACAAIAAQAA
AAAAAAD+/////////////v/+//7//f/9//3//f/9//3//f/9//3//f/7//v//P/8//z/
+//5//n/+f/5//r/+v/6//r/+P/4//j/+P/4//f/9//3//f/9//3//f/9f/1//X/9f/3
//f/9//3//X/9f/1//X/9f/1//T/9P/2//f/9//3//X/9f/0//T/9v/2//b/9v/4//j/
+P/4//b/9v/2//b/+P/4//j/+P/2//b/9v/2//T/9P/0//T/9v/2//b/9v/2//b/9v/2
//j/+P/4//j/+P/2//b/9v/2//b/9v/2//b/+P/4//j/+P/4//j/+P/4//r/+v/6//r/
+f/4//f/9v/4//j/+P/4//r/+v/6//r//P/8//z//P/9//7///8AAP7//v/+//7/AAAB
AAEAAQABAAEAAgACAAMABAAFAAYABgAGAAYABQADAAEAAAD+/////////wAA/f/8//v/
+//7//r/+v/6//r/+v/5//j/9//3//f/9v/2//b/9v/2//b/9v/1//X/9P/0//T/9P/2
//b/9v/2//P/8//z//T/9P/0//T/9P/y//L/8v/y//L/8v/y//T/9v/3//b/+v/+/wgA
EwAmAEAAWwB0AIMAkQCiALcAvwC9AKwAjQBiACwA8v+9/5j/fv9z/23/bf90/4D/h/+P
/5z/qf+z/7r/wf/H/8//1v/d/+L/5f/o/+r/6//s//H/8f/0//T/9//4//j/+P/3//f/
+P/4//v/+//7//v/+P/4//j/+f/5//n/+f/5//v/+//7//v/+f/5//n/+f/7//v//P/8
//v/+//7//v//f/9//3//v/+//7//v/+//z//P/8//3//////////v/+//7//v//////
AAABAAEAAwACAAIAAwAEAAQABAAFAAcACAAIAAgABwAHAAcACAAIAAgACgALAA0ADQAO
AA4ADgAQABEAEwAUABUAFgAXABcAGAAZABsAGwAcAB8AIQAjACQAJAAmACcAKQArAC4A
MAAyADQANgA1ADUANgA4ADoAPAA+AD8APgA/AD8APwA/AEAAQABAAEAAQABAAD8APwA+
ADwAOgA5ADgANgAzADMAMAAtACsAJQAiACAAHgAdABsAFwAWABAADwANAAsACAAGAAQA
AwADAAMAAAAAAP///v/9//z//P/7//v/+//5//n/+f/5//v/+//7//v/+//7//v//P/+
//7//v/+/wEAAQACAAIAAQABAAAA//8BAAEAAQACAAIAAwADAAQABAAEAAQABAAEAAUA
BQAGAAYABwAHAAcABwAHAAcABwAHAAgACAAIAAcABgAGAAYABgAHAAcABwAFAAQABAAE
AAMAAwADAAMAAwADAAMAAwADAAMAAQABAAQABAAEAAMAAwADAAMAAwACAAIAAgACAAAA
AAAAAAAAAAD///////8BAAEAAQABAAAA///+//3//f/9//3//f/9//3//f/9//3//f/8
//z//v/////////9//3//P/8//7//v/+//7//v/+//7//v/8//z//P/8//7//v/+//7/
/v/+//7//v/+//7//v/+//7//v/+//7//v/+//7//v8AAAAAAAAAAAAA/v/+//z//P/+
//7//v/+//7//v/+//7//v/+//7//v///wAAAQACAAIAAgACAAIABQAGAAcACAAHAAcA
BgAFAAcABwAIAAgACQAKAAsADAAJAAgABwAFAAUABQAGAAYABAADAAIAAgADAAIAAQAB
AAMAAgACAAIAAQAAAP7//P/9//3//f/8//r/+v/6//r//P/8//v/+//8//z//P/8//v/
+v/5//j/+P/5//r//P/6//r/+v/6//r/+v/6//r//v/8//z//P/6//f/+v/+/wYAEAAh
ADYAUgBtAIIAkQChALQAxwDNAMcAtACNAFwAJADq/7n/lP9+/3X/c/93/4D/iP+N/5n/
pv+z/73/yP/P/9P/1//e/+P/6P/t//L/9v/3//r//P/7//3//P/9//7//v/+/wEAAQAC
AAIAAQABAAEAAQAAAAAAAAABAAMAAwADAAMAAQABAAEAAQADAAMAAwADAAEAAQACAAIA
AwADAAMAAwABAAEAAQACAAIAAgACAAIABAAEAAQABQADAAMAAwACAAQABAAEAAUABQAG
AAcABwAFAAQABAAFAAgACAAIAAkABwAIAAgACAAJAAkACQAKAAwADAAOAA8ADQANAA4A
DgAQABIAEwAVABUAFQAVABUAFgAYABoAHQAfACAAIwAlACUAJgAmACgAKgAtADAANAA1
ADYANwA4ADsAOwA8AD4APwBAAEEAQQBCAEMAQwBDAEUARgBGAEYAQwBCAEEAPwBBAEAA
PgA8ADsAOgA4ADUAMQAuACsAKQAnACQAIgAgABsAGQAVABQAEAAPAA0ACwAKAAgABgAF
AAEAAQD+//7////+//3//P/6//n/+f/5//n/+f/5//n/+f/5//n/+f/3//f/9//4//j/
+P/4//j/+f/5//r/+v/6//v/+//7//n/+f/5//r/+v/7//v//P/8//z//P/8//z//f/9
//7//v////////8BAAEAAQABAAEAAgACAAIAAwACAAIAAgAAAAEAAQABAAEAAAAAAAAA
AQABAAEAAQD//////////wEAAQD//////v/+//7//f/9//3//f/9//7//v/+//7//P/8
//z//P/9//3//v////3//f/9//3//f/9//3//f////////////3//f/9//3//f/9//z/
/P/8//3//f/9//3//f/8//z//P/8//z//P/6//r/+v/6//v//P/9//7//P/8//z//P/8
//z//P/8//7//v/+//7//P/8//z//P/+//7//v/+//z//P/8//z//P/+//7//v/+//7/
/v/+//7//P/8//z//P/+//7//v/+//7//v/+//7///8AAAEAAgADAAQABQAGAAYABgAG
AAYABgAGAAYABgAIAAgACAAIAAkACgALAAwACwAKAAkACAAGAAYABgAGAAgACAAIAAgA
BQAEAAMAAgAEAAQABAAEAAMAAgABAAAA/v/+//7//v/+//7//v/+//z//P/8//z//v/+
//7//v/+//7//v/+//z//P/8//z//v/+//7//v/8//z//P/8//7//v/+//7//P/8//z/
/P///w==
         </WaveFormData>
      </LeadData>
      <LeadData>
         <LeadByteCountTotal>10000</LeadByteCountTotal>
         <LeadTimeOffset>0</LeadTimeOffset>
         <LeadSampleCountTotal>5000</LeadSampleCountTotal>
         <LeadAmplitudeUnitsPerBit>4.88</LeadAmplitudeUnitsPerBit>
         <LeadAmplitudeUnits>��V</LeadAmplitudeUnits>
         <LeadHighLimit>2147483647</LeadHighLimit>
         <LeadLowLimit>268435456</LeadLowLimit>
         <LeadID>V6</LeadID>
         <LeadOffsetFirstSample>0</LeadOffsetFirstSample>
         <FirstSampleBaseline>0</FirstSampleBaseline>
         <LeadSampleSize>2</LeadSampleSize>
         <LeadOff>FALSE</LeadOff>
         <BaselineSway>FALSE</BaselineSway>
         <ExcessiveACNoise>FALSE</ExcessiveACNoise>
         <MuscleNoise>FALSE</MuscleNoise>
         <LeadDataCRC32>960165902</LeadDataCRC32>
         <WaveFormData>
/f/9//3//P/7//v/+//7//z//P/8//z//P/8//z//P/8//z//P/7//z//P/+//7/AQAG
AA0AGQAuAEcAXwBxAHwAhgCVAKEAoQCXAIQAaABBABEA5P/C/6v/m/+S/4//kf+c/6P/
qP+z/8D/yP/P/9T/1//a/+D/5f/p/+7/9P/3//n/+P/3//r/+//8//7////////////+
//7//f/9///////////////+//7//v/+////AAAAAAAA/////////f/+//7//v8AAAAA
AAD//////v/+//7//v////////8BAAAAAAAAAAAAAAD///7/AAAAAAAAAAAAAAAAAAAA
AP7/////////AQABAAEAAQAAAAAAAQABAAIAAwADAAMABQAFAAUABwAGAAYABwAGAAYA
BwAJAAsACQAKAAsADQAQABEAEgASABEAEgASABQAFAAVABcAGAAaABwAHQAgACIAIwAk
ACYAKAAqACoALAAtAC4ALwAwAC8AMQAyADIANAAzADMANAAyADIAMwAzADMAMwAzADAA
LgAtACwAKwAqACkAJwAmACQAIAAfAB4AGwAZABYAEwASABAADgAMAAkABwAGAAQAAgAA
AP7//P/9//z/+//5//j/+P/4//f/+P/4//j/+P/3//b/9f/0//b/9v/3//f/9//3//f/
9//3//f/9//4//r/+//7//r/+v/7//v/+//7//z//f/9/////////////v/9//3//f8A
AAAAAAAAAAAAAAAAAAAA//8AAAAAAAAAAAAAAAAAAP7//v/+//3///8AAAAAAAD+//7/
/f/9//v//P/8//3////+//z//P/6//v/+//7//3//f/9//z/+//7//v/+v/4//r/+v/6
//z/+//6//n/9//3//j/+P/5//n/+f/5//n/+f/5//n/9//3//n/+f/6//n/+f/5//f/
9//3//j/+v/6//r/+f/3//f/9//3//f/9//3//j/+P/4//j/+P/1//T/8//z//T/9f/2
//f/9//3//b/9v/0//T/9f/2//b/9v/2//b/9P/0//L/9P/1//b/9//4//n/9//2//X/
9P/2//b/9v/2//T/9P/0//T/9P/0//T/9P/2//b/9v/2//T/9P/0//T/9v/2//b/9v/0
//T/9P/0//b/9v/2//b/9//5//v//P/8//3//v/+//7//v/+////AQABAAEAAQD/////
/v/9//3//v/+//7//P/7//r/+P/4//n/+f/3//f/9//3//f/9f/z//P/8//z//P/8//z
//L/8f/u/+3/7v/u/+7/7v/v/+//7//u/+3/7f/t/+3/8P/w//D/8P/u/+7/7v/u/+7/
8P/y//P/9P/y//D/8P/z//j///8LABwANQBPAGEAagB0AIMAkQCVAJMAhgBuAEsAHwDs
/8L/pf+R/4b/gf+F/47/lf+Y/6H/rv+4/7//yP/N/9D/1P/b/9//4v/m/+n/6f/s/+//
8P/x//L/9P/z//P/8//z//X/9v/2//f/9f/1//X/9f/3//b/9v/2//b/9//4//j/9v/1
//X/9f/1//b/9v/2//b/9v/2//X/8//y//L/8v/y//P/8//z//P/8v/y//L/8//0//T/
9P/0//T/9P/0//T/9P/0//T/9v/3//f/9//1//X/9f/1//b/9v/3//f/9v/3//f/9//3
//f/9//5//v//P/+//7//f/9//7///8BAAIAAwAFAAQABQAGAAYABwAIAAgACgAOAA8A
EQASABEAEgASABQAGAAZABoAHAAdAB4AHQAeAB8AIAAhACIAJQAnACgAKAAoACcAJwAo
ACgAKAApACkAKQApACkAJgAkACMAIgAhACIAIQAfAB4AGAAUABMAEgAQAA8ADQALAAoA
CAAGAAQA///9//z/+v/7//r/+f/4//X/9P/z//H/8v/y//L/8f/w//D/8P/w/+7/7v/u
/+7/8P/w//H/8f/v/+//7//v//H/8f/x//L/8P/x//H/8P/w//H/8f/x//P/9P/1//X/
8//z//P/8//1//X/9v/3//j/+P/4//j/9v/2//b/9v/5//r/+v/6//j/+P/4//j/+v/6
//r/+f/5//r/+v/6//r/+v/5//n/+f/6//r/+//5//j/9v/2//j/+f/5//n/9//3//f/
9v/1//X/9f/0//b/+P/4//j/9v/1//T/8//z//P/9P/0//X/9f/1//X/8//z//P/8//1
//X/9//3//T/8//z//P/9f/1//X/9v/0//T/9P/z//P/8//z//P/9f/1//X/9v/0//T/
9P/0//T/9P/0//X/8//z//P/8//z//P/8v/y//T/9P/1//b/9P/0//T/9P/0//T/8v/0
//T/9P/0//T/8//z//L/8//0//T/9P/0//T/8v/y//L/8v/0//T/9P/0//T/9P/0//T/
8v/y//L/8v/y//L/8v/y//D/8P/w//D/8//0//X/9v/4//j/+f/6//r/+v/7//z//P/8
//z//P/7//v/+//7//z//f/+//7/+//6//r/+f/4//j/9//2//b/9v/3//f/9P/z//L/
8f/y//P/8v/z//H/8f/x//H/7//v/+//7f/v//D/8P/w/+//7//u/+3/7f/t/+7/7//v
//D/8P/w/+7/7v/u/+7/8P/w//D/8P/v/+z/7P/u//L/9//+/wUAEQAqAEMAVQBhAGwA
egCLAJMAjwCFAG4ATAAfAO//xP+m/4//hf+A/3//g/+K/4//mP+n/7T/vP/D/8j/zf/Q
/9T/2f/b/+D/5P/p/+v/7P/r/+r/6//s/+7/7//v/+//7//v//D/8P/x//H/8f/x//H/
8//y//L/8v/w//H/8v/y//T/8//z//P/8//0//T/9P/y//L/8v/x//P/8v/y//L/8v/z
//P/8//z//L/8v/y//P/9P/0//T/8v/y//L/8v/0//T/9P/0//P/8//y//H/8//z//P/
8//0//T/9f/1//T/9f/1//X/9//3//f/+f/4//j/+f/4//j/+f/7//3/+//8//3////+
////AAAAAAIABAAFAAgACQAJAAoACgAMAA4ADwASABQAFQAWABgAGAAaABoAHAAfACAA
IQAiACIAIwAjACIAIwAjACQAJgAmACYAJwAnACYAJQAkACAAIQAhACEAIQAdABsAGAAW
ABMAEAAQABAADAALAAkABwAEAAIAAAD+//3/+//6//j/9f/0//P/8v/z//L/8f/v//D/
8P/w/+//7P/s/+z/7P/u/+7/7v/u/+z/7P/t/+3/7//v/+//7//v/+//7//w/+7/7//v
/+7/8P/x//H/8f/v//D/8f/x//H/8f/x//H/8f/x//L/8//z//L/8f/w//P/9P/1//b/
9v/2//X/9P/0//T/9P/0//T/9P/0//P/8//0//T/9P/2//b/9f/1//P/9P/0//X/9//2
//T/9P/0//X/9f/1//P/8//z//L/8v/z//T/9P/z//T/8//y//T/8//y//H/8//z//T/
9P/y//H/8P/v/+//8f/z//X/9P/z//T/8//z//P/9P/1//P/8//z//T/9P/0//T/8//1
//X/9f/1//P/8//z//T/9v/2//b/9v/0//T/9P/1//X/9f/1//X/9//3//b/9v/1//T/
9P/0//b/9v/2//b/+P/4//b/+P/2//b/9v/2//n/+f/4//n/+P/4//j/+P/4//r/+v/6
//r/+P/4//j/+P/2//b/9v/2//f/+P/5//r/+v/6//v//P/+//7///8AAAAAAAAAAAAA
AQABAAEAAQADAAMAAwACAAEAAAAAAP//AAAAAP///v/6//r/+//7//f/9//3//f/+P/5
//j/+f/4//f/9v/1//j/+f/6//n/+P/4//f/9v/2//f/9//3//j/9//3//f/9f/2//b/
9v/2//b/9v/2//b/9v/2//b/9f/2//j/+P/4//v/AAAJABEAIAA5AFMAZwB0AHwAiQCX
AJ0AlQCEAGoARwAbAOr/wv+n/5f/jv+J/4f/kP+Z/57/p/+0/8D/x//O/9H/0v/Y/+H/
5f/o/+7/8f/z//T/8//2//f/+P/6//3//f/9//3//f/+//7//////////////wEAAAAA
AAAAAAABAAIAAgACAAEAAQABAP//AAAAAAAAAgACAAIAAQACAAIAAwAEAAIAAwADAAMA
AwACAAIAAgACAAIAAQAAAAAAAAAAAAAAAgACAAIAAgACAAMAAwADAAQABQAGAAcABwAG
AAYABQAGAAcABwAHAAcABwAHAAkABwAIAAoACgAKAAsADQAPAA4ADgAOAA8AEgATABQA
FAAXABgAGAAaABoAGwAdAB4AIQAiACIAJAAkACUAJgAoACoALAAsAC4ALwAwADEAMgAx
ADMANAA0ADUANQA2ADgANgA2ADcANwA5ADkAOQA2ADMAMQAvAC0ALAArACkAKAAnACQA
JAAkACEAHwAcABkAFgAUABIAEAAPAA0ADAAKAAcABgAFAAQAAwACAAEA///+//7//v/9
//7//v/+//7//P/8//z//P/8//z//f/9/////////////f/9//3//v/+///////+/wAA
AQABAAEAAQACAAMAAwAFAAUABQAFAAMAAwAEAAUABAAEAAQABAAGAAYABgAGAAUABgAG
AAYACAAIAAgACAAGAAYABgAFAAcACAAIAAgABgAGAAUABQADAAQABAAFAAcABgAEAAQA
AgADAAMAAwADAAMAAwACAAMAAwADAAIAAAACAAIAAgAEAAMAAgABAAEAAQACAAIAAgAB
AAAA///+////AAABAP////8BAAEAAQABAAIAAwACAAEAAAAAAAAAAAAAAP//AQABAAEA
AQD///////8AAAIAAgACAAIA/v/+//7//////////////wEAAQAAAAAA/v/+////AAAA
AAAAAAAAAP7//v/8//7/AAAAAAAAAAABAAEAAAD+//7//v/+/wAAAgAFAAgACAAIAAkA
CgAJAAgABwAGAAgACQAKAAsACQAJAAkACAAIAAgACQAJAAYABgAFAAQAAgACAAMAAwAD
AAMAAwADAAMAAwABAAEAAQABAAEAAQABAAEAAQD/////AAAAAAAAAgADAAMAAwAAAP//
////////AAAAAAAAAAAAAAAAAAAAAAAAAAAAAAMAAgAAAAAAAAADAAwAFQAjADoAVQBr
AHcAfgCKAJkAowCfAJUAfgBgADcABQDY/7z/p/+Z/5L/kf+Z/6T/q/+u/7n/xv/M/9P/
2P/d/+D/5v/t//H/9P/4//n/+//+////AAABAAIABAAFAAUABQAFAAUABgAGAAcABwAH
AAcABwAFAAQABAAEAAYABwAIAAgABwAFAAQAAwAFAAYABgAGAAYABgAGAAUABQAEAAQA
BAAGAAcABwAHAAUABAAEAAQABQAGAAYABgAGAAYABgAGAAQABAAEAAQABgAHAAcABwAH
AAcABwAHAAgACAAJAAkADAANAA0ADQALAAsACwANAA0ADgAQABAADwAPABAAEQARABIA
EwAVABYAFwAYABgAFwAYABgAGgAdAB8AIgAkACMAJAAkACYAKgArACwALgAwADIAMgA0
ADMANAA1ADYANwA5ADoAOgA6ADkAOQA6ADoAOgA7ADsAOQA5ADkANgA0ADMAMgAxADAA
LwAtACwAJgAiACEAIAAcABsAGQAXABQAEgAQAA4ACwAJAAgABgAFAAQAAwACAP///v/9
//v/+//8//3//f/+//7//v/+//z//P/8//z//v/+///////9//3//f/9//3//f/9//7/
AAABAAEAAAAAAAEAAQABAAEAAgADAAMAAwADAAMAAwADAAMABAAFAAYABgAGAAYABAAE
AAQABAAFAAYABgAGAAQABAAEAAQABAAEAAQAAwAFAAYABgAGAAQABAADAAMABQAGAAYA
BwAGAAQAAQAAAAAAAQABAAEAAwADAAMAAgABAAEAAQAAAP7/AAAAAAAAAAD///7//f//
////AAAAAP////////////////////8BAAEAAwADAAEA///+//3//f/9//3//v/+//7/
/v/9//v/+//7//v//f/9//3//v/8//z//P/8//z//P/8//3/+//7//v/+//7//v/+v/6
//r/+v/7//z/+f/4//f/9v/3//j/9//6//z//P/8//z/+//7//r/+//8//7//v/+//7/
/f/8//v/+v/8//z//P/8//z//P/8//z//P/8//z//P/+//7//v/+//z//P/8//z//v/+
//7//v/+//7//v/+//z//P/8//z//f/+////AAAAAAAAAAAAAAEAAgADAAQABAAEAAQA
BQAEAAQABAAFAAgACAAIAAgABgAHAAcABwAHAAcABwAHAAYABQAEAAQAAwACAAIAAQAA
AP7//v////3/+//7//v/+//7//v/+f/5//n/+f/5//n/+f/5//n/+P/5//v//P/5//j/
+P/3//n/+P/3//f/9//3//j/+P/2//b/9v/2//j/+P/4//j/9v/1//T/9P/2//j//f8E
AAsAGQAuAEcAWwBpAHYAggCTAJ0AnQCTAH4AXgA1AAUA2v+4/6H/k/+M/4n/j/+Y/5v/
ov+v/7r/xP/N/9L/1f/W/9r/4f/l/+r/7v/x//P/9P/1//X/9f/1//b/+f/5//n/+f/5
//r/+v/7//v/+//7//v//f/8//z//P/6//v//P/8//z/+//7//v/+//8//z//P/6//r/
+v/5//r/+v/7//z/+//7//r/+f/6//r/+//8//z//P/7//r//P/8//z//P/+//7//v/+
//z//f/9//3////////////+//7///////7/////////AAABAAIABQACAAIAAwACAAIA
AwAFAAcABQAGAAcACQAIAAkACgAKAA0ADgAOABAAEAARABMAFAAXABgAGAAaABwAHQAe
ACAAIAAiACIAJAAnACgAKQAqACoAKwArACoAKwArACwALgAsACwALQAtACsAKwArACgA
JwAnACcAJwAlACMAIAAeABsAGAAYABgAFAATABEADwAKAAgABgAEAAQAAwADAAIAAAD+
//z/+v/5//j/9//1//T/9P/0//P/8v/y//L/8v/y//L/8v/y//D/8P/x//H/8f/x//H/
8f/x//H/8f/y//L/8//z//L/9P/1//X/9f/z//T/9f/1//f/9//3//f/9//3//j/+f/4
//j/+P/4//r/+v/6//r/+v/6//n/+P/6//r/+v/6//r/+v/6//n/9//4//j/+P/6//r/
+f/5//b/9v/1//X/9//2//T/9P/0//X/9f/1//X/9f/1//T/9P/1//b/9v/1//b/9f/0
//X/9f/1//X/9f/1//b/9v/1//X/9f/1//T/9f/2//f/9v/1//b/9f/2//X/9f/1//X/
9f/1//b/9P/0//T/8//1//X/9f/1//P/8//z//T/9P/0//T/9P/y//L/8v/z//P/8//z
//P/9f/1//T/9P/z//L/8v/y//L/8v/y//L/8P/w/+7/8P/u/+7/7v/u//H/8//0//P/
8P/w//D/8P/w//L/8v/y//L/8P/w//D/8P/y//L/8v/y//L/8v/y//L/8P/w//D/8P/y
//L/8v/y//L/8v/y//L/8v/y//L/8v/0//T/9P/0//L/8v/y//L/9P/0//T/9P/0//T/
9P/0//X/9v/3//j/+v/6//r/+v/4//j/+f/6//z//P/9//7//v/+//7//v//////////
//3//f/9//z/+//6//r/+f/6//r/+f/4//T/9P/1//X/8//z//P/8//z//P/8f/x/+//
7//v/+//8P/x//L/8f/v//D/8P/w//D/8f/x//H/8v/x//H/8f/w//D/7//u/+//8P/x
//L/8P/w//D/8P/v/+7/8P/0//b/+/8CAAkAFQAuAEkAWwBpAHQAhACRAJcAkwCFAGwA
SgAfAO//yP+o/5P/h/+C/4H/if+Q/5f/oP+v/7z/wv/J/8z/z//U/9r/4f/j/+j/7v/v
/+3/7v/v/+7/7//w//L/9f/1//X/9f/0//T/8//z//P/8//z//P/8//y//L/8v/w//H/
8v/y//T/8//z//P/8f/y//L/8v/0//T/9P/z//P/8v/y//L/8P/x//H/8f/z//L/8v/y
//H/8v/y//L/9P/0//T/9P/0//T/9P/0//T/9f/1//X/9//3//f/9//2//b/9//3//j/
+f/5//n/+f/5//n/+//5//r//P/8//3//f/+/////f/+////AQACAAMABAAEAAUABgAG
AAgACAAJAAsADAAPABAAEAASABIAEwAUABYAGgAcABwAHgAfACAAIQAiACEAIwAkACQA
JgAlACUAJgAkACQAJQAlACUAJQAlACIAIgAhACAAHwAcABsAGQAYABUAEgASABIADwAN
AAoABwAGAAQAAgAAAP///f/8//r/9//2//X/9P/0//T/9P/z//D/8P/w/+//8P/w//D/
8P/u/+7/7v/u/+7/7v/v/+//8P/x//L/8//y//H/8P/w//L/8//z//L/8v/z//P/8//x
//L/8//z//T/9f/2//f/9v/1//X/9f/4//j/+P/4//j/+P/4//j/9//4//j/+P/5//r/
+//8//r/+v/6//n/+//8//z//P/8//z/+//7//n/+v/6//v//P/8//v//P/6//v/+//7
//v/+//7//r/+//7//v/+v/4//r/+v/6//v/+//7//v/+v/5//n/+P/5//n/+f/5//n/
+f/5//n/9//3//n/+f/4//f/9//3//f/9//3//j/9v/2//b/9f/1//X/9f/1//f/9//3
//j/+P/4//j/+P/0//T/9P/1//f/9//3//f/9f/1//T/9P/2//b/9//4//j/+P/4//j/
9v/2//T/9v/4//j/+P/4//f/9//2//X/9v/2//b/9v/2//b/9v/2//b/9v/2//b/9v/3
//j/+f/6//n/+P/3//b/+P/4//j/+P/4//j/+P/4//b/9v/2//b/+P/4//j/+P/2//b/
9v/2//T/9P/0//T/9v/2//b/9v/2//b/9v/2//b/9v/2//b/9v/2//b/9v/4//j/+P/4
//n/+v/7//z//P/8//z//P///wAAAAAAAAEAAgACAAIAAgACAAMAAwABAAEAAQABAAEA
AAD///7//v/9//z//P/7//r/+P/4//v/+//5//n/9//3//f/9//1//X/9f/1//f/9//3
//f/9f/z//P/9P/2//b/9v/3//X/9f/0//P/8//z//P/9P/2//b/9v/2//T/9P/0//T/
9P/y//H/9P/0//b/+P/5/wAACQAZADIATQBfAGsAdACAAI0AkwCRAIUAbgBOACEA8f/I
/6z/l/+J/4T/g/+L/5L/mf+g/6//uv++/8H/xv/N/9L/2P/f/+X/6P/s/+v/6f/s/+//
8v/z//T/9v/1//X/9f/1//P/9P/0//X/9f/1//X/9f/3//b/9v/2//j/+f/6//r/+v/5
//n/+f/3//j/+P/4//r/+v/6//n/+f/4//j/+P/4//n/+f/5//v/+v/6//r/+//8//z/
/P/8//z//P/8//r/+v/6//r/+//9//7////9//3//f/9//7//v//////AAABAAEAAQAB
AAEAAQADAAMABAAGAAYABQAFAAYABwAFAAYABwAJAAwADQAOAA4ADQAOAA4AEAAUABUA
FwAYABsAHAAcAB4AHwAfAB8AIAAkACYAJgAoACkAKgArACwALwAxADIAMgAwAC8ALwAw
AC4ALgAvAC8AMQAxADEALgAqACkAKAAnACgAJwAlACQAIQAeAB4AHgAbABkAFgATABIA
EAAOAAwACwAJAAgABgAFAAQAAwACAP///v/9//v/+v/6//r/+f/6//r/+v/6//r/+v/6
//r//P/8//3//f/8//v/+v/5//v/+//7//z//v///////v/+////////////AAABAAEA
AQABAAEAAQABAAEAAgADAAQABAAEAAQABAAEAAQABAAFAAYABgAGAAYABgAGAAYABgAG
AAYABQADAAQABAAEAAMAAgAAAP////8AAAAAAQABAAAA/v/+//z//f/9//3/////////
/v/7//v/+//6//z//v/+//7//v/9//z/+//7//v//P/8//v/+//7//v/+f/5//n/+f/7
//v//f/9//r/+f/5//n/+f/5//n/+v/8//z//P/7//v/+//7//v/+//7//v//P/8//z/
/P/8//z//P/8//3//f/9//3//f/7//v/+v/6//z//P/9//7//P/8//z//P/8//z/+v/8
//7//v/+//7////9//7//f/8//7//v/+//7//v/+//7//v/+//7//v/+//7//v/+//7/
/P/8//z//P/9//7///8AAAAAAAAAAAAAAAAAAAAAAAADAAQABQAGAAQABAAEAAQABQAG
AAYABgAFAAYABgAGAAcACAAKAAsACwALAAsACwAKAAgABgAEAAYABQAEAAQAAwACAAAA
AAADAAMAAQABAAAA///+//3/+//7//v/+//7//v/+//7//v/+f/5//r/+v/6//r/+//7
//v/+v/5//n/+f/5//r/+v/6//r/+v/4//j/+P/4//j/+P/5//j/+P/6//r/+/8AAAcA
EQAiADcATwBjAHIAegCHAJUAmwCXAIwAdgBVACkA+v/S/7P/nf+S/4//j/+W/53/pP+p
/7L/vv/H/87/0//W/9z/4//n/+j/7P/v//H/8v/1//f/+f/7//7//f/9//3//f/9//7/
/v///wEAAQABAAEA///+//7//v8AAAEAAgACAAIAAQABAAEA//8AAAAAAAADAAQABQAF
AAUABAAEAAQABAAFAAUABQAHAAYABgAGAAUABgAGAAYACAAIAAgACAAGAAYABgAGAAgA
CQAJAAkACwALAAsACwAMAAwADQANABAAEQARABEADgANAAwADQAPABAAEgASABMAEwAU
ABUAFQAWABcAGQAaABsAHAAcABsAHAAcAB4AIgAjACUAJgAnACgAKAAqACoAKwAsAC4A
MAAyADIANAAzADQANQA2ADgAOwA9AD4APgA9AD0APgA+AD4APwA/AEAAQQBCAEAAPAA7
ADoAOQA4ADcANQA0ADIALgAtACwAKAAnACUAIwAgAB4AHAAaABcAFQAUABIADwAOAA0A
DAALAAoACQAHAAgACAAIAAcACAAIAAgACAAHAAYABQAEAAYABgAHAAcABQAFAAUABQAH
AAcABwAIAAoACwALAAoACAAJAAkACQAJAAoACwALAAsACwALAAsADQANAA4ADwAQABAA
EAAQABIAEgASABIAEQASABIAEgASABIAEgASABEAEAAPAA0ADQAOAA4ADgANAAwACgAJ
AAkACgAKAAsACQAIAAYABgAIAAkACQAJAAsACwALAAoACQAJAAkACAAIAAoACgAKAAgA
BwAGAAUABwAHAAgACAAIAAcABgAFAAMAAwADAAMABQAFAAcABwAEAAMAAwADAAMAAwAD
AAQABgAGAAYABQADAAMAAwADAAMAAwADAAQAAgACAAIAAgACAAIAAgADAAUABQAFAAUA
AwADAAIAAgACAAIAAwAEAAIAAgACAAIAAgACAAAAAgAEAAQABAAEAAEA//8AAAEAAAAC
AAIAAgACAAIAAgACAAIAAgACAAIAAgADAAQABQAGAAYABgAGAAYABwAIAAkACgAKAAoA
CQAIAAkACgAKAAoACwAMAA4ADwAMAAsACgAJAAoACgAKAAoACgAJAAgACAAHAAYABAAE
AAUABQADAAMAAQABAAEAAQABAAEAAQABAAAA///+//3////9//3//v/+//7//v////7/
/f/7//n/+v/7//z//v/8//z//P/8//z//P/8//z//v/8//n/+P/4//j/+v///wYADwAb
AC4ARQBdAG0AeACCAJEAoQClAKEAkAByAE0AHQDs/8j/rf+d/5T/j/+R/5r/n/+k/63/
uv/C/8v/0v/X/9r/3v/j/+f/7P/u//P/9//6//3/+//7//v//P/9//3//f/9////AAAA
AAEA//////////8BAAAAAAAAAAAAAQACAAIAAgABAAEAAQADAAQABAAEAAMAAgABAP//
AQAAAAAAAAAAAAEAAQABAAEAAAAAAAAAAwAEAAQABAADAAIAAQAAAAIAAgACAAIAAgAD
AAMAAwADAAMAAwADAAYABgAHAAcABwAHAAYABQAHAAcABwAJAAkACgAMAAwACwALAAwA
DQANAA4ADwARABAAEQASABIAFQAWABYAGAAaABsAHQAeAB8AIAAgACIAJQAnACkALAAt
AC4ALQAuADEAMgAzADQAMwA1ADYANgA2ADUANQA2ADgAOAA5ADkANwA3ADcANAA0ADMA
MgAxAC4ALQArACoAKAAkACMAIgAeAB0AGwAZABUAEgAPAAwACwAJAAgABgAFAAQAAwAC
AP///v/9//v/+v/6//r/+f/4//j/+P/4//j/+P/4//j/9v/2//f/9//3//f/9//3//f/
9//3//j/+P/5//n/+P/5//v//P/9//z//P/8//v/+//7//v/+//8//3///8BAAEAAAD/
//7/AAAAAAAAAAD//wAAAAAAAAAAAAAAAAAAAgACAAIAAQD//wAAAAAAAAAAAAD/////
//8AAAAAAQABAAAA/v/+/wAAAQABAAEAAAD///7//P/8//3//v/+//z//v/+//7//v/9
//z/+//9//3//v/+//7//f/8//v//P/9//7////9//3///////z/+//7//v//P/9//7/
AAD///7//f/7//3//f/9//3/////////AAD///7//f/8//3//v///wEAAAD///7//f//
/////v/+//7//v///wAA/v/+//7//v8AAAAA/v8AAP///v/9//z//f/9//7////+//3/
/P/7//r//P/8//z//P/+//7//v/+//z//P/8//z//f/+////AAACAAIAAgACAAQABAAE
AAQABgAGAAYABgAGAAYABgAGAAkACgALAAwACwAKAAkACAAGAAYABgAGAAYABgAGAAYA
BQAEAAMAAgACAAIAAgACAP///v/9//z/+v/6//r/+v/8//z//P/8//r/+v/6//r//P/8
//z//P/6//r/+v/6//r/+v/6//r//P/8//z//P/7//r/+f/4//r/+v/6//r/+v/6//r/
+v/8/w==
         </WaveFormData>
      </LeadData>
   </Waveform>
</RestingECG>
