# Supplementary material for: Detection of Left Atrial Enlargement Using a Convolutional Neural Network-Enabled Electrocardiogram
Source: Front Cardiovasc Med. 2020 Dec 17;7:609976. doi: 10.3389/fcvm.2020.609976 (PMC7773668; doi:10.3389/fcvm.2020.609976)
Supplement: Supplementary file 4 [file Data_Sheet_4.ZIP › normal3/1802031919_1335_00000001.XML]

<?xml version="1.0" encoding="Windows-1252"?>
<!DOCTYPE RestingECG SYSTEM "restecg.dtd">
<RestingECG>
   <PatientDemographics>
      <PatientID>1802031919</PatientID>
      <PatientAge>67</PatientAge>
      <AgeUnits>Years</AgeUnits>
      <Gender>Male</Gender>
      <PatientLastName>linzhuoxi</PatientLastName>
   </PatientDemographics>
   <TestDemographics>
      <DataType>Resting</DataType>
      <Site>1</Site>
      <AcquisitionDevice>MAC55</AcquisitionDevice>
      <Status>Unconfirmed</Status>
      <Priority>Normal</Priority>
      <AcquisitionTime>08:39:25</AcquisitionTime>
      <AcquisitionDate>08-06-2016</AcquisitionDate>
      <CartNumber>1</CartNumber>
      <AcquisitionSoftwareVersion>009C</AcquisitionSoftwareVersion>
      <XMLSourceVersion>MAC5000 v1.0</XMLSourceVersion>
   </TestDemographics>
   <RestingECGMeasurements>
      <VentricularRate>65</VentricularRate>
      <AtrialRate>65</AtrialRate>
      <PRInterval>122</PRInterval>
      <QRSDuration>94</QRSDuration>
      <QTInterval>402</QTInterval>
      <QTCorrected>418</QTCorrected>
      <PAxis>68</PAxis>
      <RAxis>38</RAxis>
      <TAxis>27</TAxis>
      <QRSCount>11</QRSCount>
      <QOnset>226</QOnset>
      <QOffset>273</QOffset>
      <POnset>165</POnset>
      <POffset>215</POffset>
      <TOffset>427</TOffset>
      <ECGSampleBase>500</ECGSampleBase>
      <ECGSampleExponent>0</ECGSampleExponent>
   </RestingECGMeasurements>
   <Diagnosis>
      <Modality>Resting</Modality>
         <StatementCount>2</StatementCount>
         <LabelText>12SL ��ϳ���</LabelText>
      <DiagnosisStatement>
         <StmtFlag>ENDSLINE</StmtFlag>
         <StmtText>�������</StmtText>
      </DiagnosisStatement>
      <DiagnosisStatement>
         <StmtFlag>ENDSLINE</StmtFlag>
         <StmtText>���� ECG</StmtText>
      </DiagnosisStatement>
   </Diagnosis>
   <Waveform>
      <WaveformType>Rhythm</WaveformType>
      <WaveformStartTime>0</WaveformStartTime>
      <NumberofLeads>8</NumberofLeads>
      <SampleType>CONTINUOUS_SAMPLES</SampleType>
      <SampleBase>500</SampleBase>
      <SampleExponent>0</SampleExponent>
      <HighPassFilter>16</HighPassFilter>
      <LowPassFilter>150</LowPassFilter>
      <ACFilter>NONE</ACFilter>
      <LeadData>
         <LeadByteCountTotal>10000</LeadByteCountTotal>
         <LeadTimeOffset>0</LeadTimeOffset>
         <LeadSampleCountTotal>5000</LeadSampleCountTotal>
         <LeadAmplitudeUnitsPerBit>4.88</LeadAmplitudeUnitsPerBit>
         <LeadAmplitudeUnits>��V</LeadAmplitudeUnits>
         <LeadHighLimit>2147483647</LeadHighLimit>
         <LeadLowLimit>268435456</LeadLowLimit>
         <LeadID>I</LeadID>
         <LeadOffsetFirstSample>0</LeadOffsetFirstSample>
         <FirstSampleBaseline>0</FirstSampleBaseline>
         <LeadSampleSize>2</LeadSampleSize>
         <LeadOff>FALSE</LeadOff>
         <BaselineSway>FALSE</BaselineSway>
         <ExcessiveACNoise>FALSE</ExcessiveACNoise>
         <MuscleNoise>FALSE</MuscleNoise>
         <LeadDataCRC32>4179886602</LeadDataCRC32>
         <WaveFormData>
/P/8//z//P/7//r/+f/4//r/+v/6//r/+v/6//r/+v/8//z//P/8//z//P/8//z//P/8
//z//P/8//z//P/8//r/+v/6//r/+v/6//r/+v/8//z//P/8//v/+v/5//j/+v/6//r/
+v/4//j/+P/4//r/+v/6//r/+v/6//r/+v/4//j/+P/4//j/+P/4//j/+P/4//j/+P/6
//r/+v/6//j/+P/4//j/+P/4//j/+P/6//r/+v/6//j/+P/4//j/+P/4//j/+P/4//j/
+P/4//j/+P/4//j/+P/4//j/+P/6//r/+v/6//r/+v/6//r/+P/4//j/+P/4//j/+P/4
//j/+P/4//j/+P/4//j/+P/4//j/+P/4//j/+P/4//j/+P/4//j/+P/2//b/9v/2//j/
+P/4//n/9//3//f/9//3//b/9v/2//j/+P/4//j/9v/2//f/9//3//b/9v/2//f/+P/6
//v/+f/5//n/+v/6//r/+v/7//n/+f/5//n//P/8//3//v/+//7/////////AQACAAMA
BAAFAAYABgAGAAYABgAGAAQAAwABAAAAAQABAAEAAAD9//z/+//7//n/+P/4//j/+P/3
//f/+P/4//j/+P/4//b/9f/1//X/9f/0//H/8v/w//D/8//3//v/BQAVACQANgBMAGIA
dwCFAI8AkQCGAG4AVQA8ACQAFAAQAAsABwAJAAsACQAEAAEAAQD+//r//P/4//b/9v/6
//r/+P/5//f/9//3//f/+P/4//f/9//3//f/9//3//f/+P/4//j/+P/4//j/+P/4//j/
+P/4//f/+P/3//T/9f/3//j/+f/3//j/+P/4//r/+v/6//r/+v/7//v//P/6//n/+f/5
//z//P/8//3//f/9//3//f/8//z//f/9/wAAAAAAAAEAAQABAAIAAgAAAAAAAQABAAMA
BAAFAAcABwAHAAcABwAJAAkACwAMAA0ADgAPABAAEQASABIAEwAVABUAFQAXABoAGwAc
AB0AHQAeAB4AHgAdAB0AHgAeAB4AHwAfAB8AHwAfAB8AHwAeABwAGwAaABgAFwAWABUA
EgAQAA4ADgAMAAkACAAIAAUAAwADAAEAAwACAAAA///+//7//v/8//z//P/8//z/+v/5
//j/9v/3//j/+f/6//f/9//3//j/+P/4//f/9//5//n/+f/5//j/+P/4//j/+f/5//n/
+f/5//n/+f/5//n/+f/5//n/+f/6//r/+v/5//n/+f/5//n/+f/5//n/9//3//f/+P/6
//r/+v/6//z//P/8//z/+v/6//r/+v/6//r/+v/6//r/+v/6//r/+v/6//r/+//7//r/
+v/8//j/+P/4//j/+v/6//r/+v/4//j/+P/3//n/+f/5//n/+f/6//r/+v/8//r/+v/6
//j/+f/5//n/+f/5//j/+P/5//n/+P/4//j/+P/4//n/+f/5//j/+P/7//v/+v/6//j/
+P/5//n/+P/4//j/+P/5//v//P/9//z/+//6//j/+v/6//r/+//7//v/+//7//n/+f/6
//r/+v/5//n/+v/4//j/+P/5//v/+//7//r/+v/6//r/+v/6//r/+v/6//j/+P/4//f/
9v/+/wIAAAD+//z/+v/6//r/+v/6//r/+v/7//v/+//7//v/+//6//r/+v/6//r/+v/6
//r/+v/7//v/+//8//z//P/8//r/+//7//v/+//7//z//P/8//z//f/9//3//f/9//7/
/v///wAAAAACAAMAAwADAAMABAAFAAYABwAIAAgACAAIAAgACAAGAAMAAQAAAP//////
//7//f/8//v/+//5//r/+v/6//r/+f/5//r/+v/4//j/+P/4//f/+f/7//v/+P/3//T/
8v/0//X/+f8BAAsAFwAoAD4AUgBoAH0AiQCPAI8AgABoAE8ANAAaAA4ACgAFAAUABwAH
AAUAAgABAAEA/v/6//r/+v/4//r/+v/8//r/+f/3//f/+f/5//r/+v/5//n/+f/5//n/
+f/5//r/+v/6//r/+v/6//r/+v/6//r/+v/6//z//P/6//j/+f/5//n/+v/8//3//v/8
//z//P/8//z//f/9//7//v/9//3//f/+//7//v///wEAAQABAAEAAAAAAAEAAQACAAIA
AgADAAUABQAGAAYABAAEAAUABQAIAAgACAAJAAsACwALAAsADwAPABEAEgARABIAEwAU
ABUAFgAWABcAGQAZABkAGwAcAB0AHgAfAB8AIAAgACAAIQAhACIAIgAgACEAIQAhACEA
IQAhACEAIAAeAB0AHAAcABsAGgAZABYAFAASABIADgALAAoACgALAAkACQAHAAUABAAC
AAEAAgACAAIAAAD+//7//v/+//3//f/9//z//v/+//7//v/9//3//f/+//z//P/7//v/
/P/9//7////8//z//P/8//3//f/9//3/+//7//v/+//7//v/+//7//3//v/+//7/+//7
//v/+//9//3//f/9//3//f/9//7//P/8//z//P/6//r/+v/6//v//P/9//7//P/8//z/
/P/+//7//v/+//z//P/8//3//f/8//z//v/8//z//P/8//z//P/8//z/+v/6//r/+f/7
//v/+//7//v//P/8//z//P/6//r/+v/6//v/+//7//v/+//6//r/+//7//r/+v/6//r/
+v/7//n/+f/4//j/+//7//r/+v/4//j/+f/5//r/+v/6//r/+v/7//v/+//5//n/+f/4
//r/+v/6//v/+//7//v/+//5//n/+v/6//r/+f/5//r/+v/6//r/+//7//v/+//6//r/
+v/6//r/+v/6//r/+v/6//r/+v/5//r/+v/6//z//P/8//z/+v/6//r/+v/5//n/+f/5
//v/+//6//r/+f/4//f/9v/3//j/+f/7//n/+f/4//j/+v/6//r/+//7//v/+//7//r/
+v/6//r//f/9//3//f/9//7//v////7//v/+////AQABAAMABAADAAQABQAGAAYABgAG
AAYABgAEAAMAAQD+//3//f/9//7//f/8//v/+f/3//b/9v/3//j/+P/5//j/+P/4//j/
9v/2//X/9f/3//f/+P/1//L/8P/w//H/9f/9/wcAEQAeADQASABcAG8AewCBAIUAfABm
AEsANgAgABAACAABAP//AwAFAAMAAAD9//3/AAD8//j/+P/4//j/+P/4//j/9//3//X/
9f/1//j/+P/3//f/9f/1//X/9f/3//j/+P/4//j/+P/4//j/+P/4//j/+P/4//r/+v/4
//j/+f/5//n/+f/6//r/+v/6//r/+v/6//r/+//7//z//P/7//v/+//8//z//P/9//3/
/f/9//3//v/+///////+//7//v///wEAAQACAAIAAAAAAAEAAQACAAIAAgADAAYABwAI
AAkACQAJAAsADAANAA4ADwAQABEAEgASABMAFQAVABUAFwAWABcAGAAZABsAHAAcABwA
GwAbABwAHAAeAB8AHwAfAB0AHQAdAB0AHgAcABsAGgAWABUAFAATABIAEAAOAA4ADAAJ
AAgACAAFAAMAAwABAAIAAgABAAEA///+//3/+v/8//z//P/8//v/+//7//r/+P/4//j/
+P/5//n/+f/6//j/+P/3//f/9//3//f/9//4//j/+P/4//j/9//2//X/9v/3//j/+f/5
//n/+f/5//n/+v/6//r/9//3//f/9//5//n/+f/5//n/+f/5//r/+P/4//j/+P/6//r/
+v/6//j/+P/4//j/+v/6//r/+v/6//r/+v/6//r/+v/6//v/+//6//r//P/6//r/+v/6
//r/+v/6//r//P/8//z/+//5//n/+f/5//n/+v/6//r/+v/4//j/+P/6//v/+//7//n/
+f/4//j/+f/5//j/+P/4//j/+P/5//n/+f/4//j/+f/5//j/+P/4//j/+f/5//j/+P/4
//j/+P/5//n/+f/3//f/9//2//j/+P/4//n/+f/5//n/+f/3//f/+P/4//j/9//3//j/
+P/4//j/+f/5//n/+f/4//j/+P/4//j/9v/2//b/9v/4//j/+P/3//b/+P/2//b/9v/2
//b/+P/4//j/+P/2//f/9//3//f/9//3//b/9v/2//b/9v/2//b/9v/2//f/9//3//b/
+P/4//j/+P/5//n/+f/5//n/+v/6//r/+v/7//v/+//7//v//P/8//3//v/+//7/////
////AQAAAAEAAgADAAYABgAGAAYABgAGAAQAAwABAAAA/////////v/9//z/+//7//n/
+P/4//j/+P/3//f/+P/4//j/9v/2//b/9f/5//n/+f/6//f/9P/y//L/7//z//n/AQAL
ABwAMABEAFYAawB9AIcAjQCKAHoAYwBMADIAHgAUAAsABQAJAAsACQAGAAMAAQD+//7/
/P/6//j/+P/6//r/+P/3//f/9f/1//f/+P/4//f/9//1//X/9f/1//f/+P/4//j/+P/4
//j/+P/4//j/+P/4//j/+v/6//j/+P/5//n/+f/3//j/+P/4//r/+v/6//r/+v/7//v/
/P/6//n/+f/5//r/+v/6//v//f/9//3//f/8//z//f/9//7//v/+////AQABAAIAAgAC
AAIAAwADAAIAAgACAAMABwAHAAcABwAHAAcACQAKAAkACgALAAwADwAQABAAEQATABMA
EwAVABgAGQAaABsAGQAaABoAGgAbABsAHAAcABwAHQAdAB0AHQAdAB0AHQAcABoAGQAY
ABgAFwAWABUAEAAOAAwADAAMAAkACAAIAAcABQAFAAMAAwACAAAA///+//7//v/8//r/
+v/6//r/+//7//v/+v/4//j/+P/4//f/9//3//j/+P/4//f/9//5//n/+f/5//b/9v/2
//b/+f/5//n/+f/5//n/+f/5//n/+f/5//n/+f/6//r/+v/3//f/9//3//f/9//3//f/
+f/5//n/+v/4//j/+P/4//j/+P/4//j/+v/6//r/+v/6//r/+v/6//r/+v/6//r/+v/6
//r/+//5//j/+P/6//r/+v/6//r/+v/6//r/+v/6//r/+v/5//n/+f/5//n/+f/6//r/
+v/6//j/+P/4//r/+//7//v/+//7//r/+v/5//n/+P/4//r/+v/6//v/+//7//r/+v/5
//n/+P/4//j/+P/5//n/+v/6//r/+v/4//n/+f/5//n/+f/5//j/+P/4//j/+f/5//n/
+f/5//f/9//4//j/+P/3//f/+P/4//j/+P/5//f/9//3//b/9//4//n/+v/4//j/+P/4
//r/+v/6//n/+P/6//r/+P/4//j/+P/2//b/9v/2//j/+f/6//v/+f/5//j/+P/6//r/
+v/6//j/+P/4//n/+f/5//j/+P/4//j/+P/5//n/+f/5//n//P/8//z//P/7//v/+//7
//3//v/+/////v/+//7/////////AQACAAUABgAHAAgABgAGAAYABgAIAAYABQADAAIA
AQABAAEAAAD///7//f/9//v/+v/6//j/+P/3//f/+v/6//r/+v/4//j/9//3//X/9//4
//f/9P/w//D/8//3//v/AwARACQAOABMAGIAdwCFAI0AkQCKAHQAWwBCACoAGgASAAsA
CQAJAAkACwAIAAMABQAEAPz/+P/8//r/+P/6//z//P/5//v/+//3//f/+v/6//n/+f/5
//n/+f/5//f/+P/4//j/+v/6//r/+v/6//r/+v/6//r//P/8//r/+v/7//v/+//7//z/
/P/8//z//P/8//z//P/9//3//v/+//3//f/9//7//v/+//////////////8CAAIAAwAD
AAIAAgACAAMAAwADAAQABAAFAAYACAAJAAgACAAIAAkACwALAAsACwANAA0ADwAQABAA
EAAQABAAEwAUABQAFQAZABkAGQAbABoAGwAcAB0AHQAeAB4AHgAfAB8AIAAgACAAIQAh
ACEAIwAjACMAIwAgAB4AHQAcABgAFwAWABUAFAASABAAEAAQAA0ADAAMAAoABwAGAAMA
BQAEAAIAAQD+//7//v/8//z//P/8//z/+//7//v/+v/6//r/+v/6//n/+f/5//r/+v/6
//n/+f/5//n/+f/5//r/+v/6//r/+f/5//n/+f/5//n/+f/5//n/+f/5//n/+f/6//r/
+v/5//n/+f/5//v/+//7//v/+f/5//n/+v/6//r/+v/6//r/+v/6//r/+v/6//r/+v/6
//r/+v/6//r/+v/6//r/+v/6//r/+//9//z//P/+//z//P/8//z/+v/6//r/+v/6//r/
+v/5//n/+f/5//n/+f/6//r/+v/8//r/+v/6//r/+//7//v/+//7//r/+v/5//n/+P/4
//r/+v/6//v/+//7//r/+v/5//n/+P/4//r/+v/7//v/+v/6//r/+v/4//n/+f/5//v/
+//7//r/+P/4//j/+f/5//n/+f/5//n/+f/6//r/+P/3//f/+P/6//r/+v/7//n/+f/5
//j/+v/6//r/+v/6//r/+v/6//r/+v/6//r/+v/6//r/+//7//n/+f/5//n/+v/6//r/
+v/6//r/+v/6//n/+f/4//f/9//4//n/+v/6//v/+//7//v/+//8//z//P/8//3//f/9
//3//f/+//7///8AAAAA/v////////8BAAIAAwAEAAUABgAGAAYABgAGAAYABAAFAAMA
AgABAAEAAQAAAP///v/9//3/+//6//r/+v/6//n/+f/6//r/+P/4//j/+P/5//v/+f/1
//b/9f/0//T/9P/z//f/+/8DAA0AHAAuAEAAUgBpAH0AgwCHAIIAbgBXADwAJAAQAAoA
BQABAAEAAQD//wAA/f/7//r//P/8//j/+P/4//b/+P/4//n/9//3//n/9//4//j/9//3
//f/9//3//f/9f/2//b/9v/3//j/+f/6//r/+v/6//r/+P/6//r/+P/6//v/+//7//v/
/P/8//z//P/8//z//P/8//3//f/+//7//f/9//3//P/8//z//f/9//3//f/9/wAAAAAB
AAEAAAAAAAAAAQABAAEAAgACAAQABAAFAAUABAAEAAQABQAJAAkACQAJAAsACwANAA4A
DQAOAA8AEAATABQAFAAVABUAFQAVABcAGgAbABwAHQAbABwAHAAcAB0AHQAeAB4AHAAd
AB0AHQAdAB0AHQAdABwAGgAZABgAFgAVABQAEwASABAADgAOAAwACQAIAAgABwAFAAUA
AwADAAIAAAD///7//v/+//z//P/8//z//P/7//v/+//6//r/+v/6//r/+f/5//n/+v/6
//r/+f/5//n/+f/5//n/+v/6//r/+v/5//n/+f/5//n/+f/5//n/+f/5//n/+f/3//j/
+P/4//j/+f/6//v/+f/5//n/+f/5//n/+f/6//r/+v/6//r/+P/4//j/+P/5//r/+//8
//r/+v/6//r/+P/4//j/+P/6//r/+v/7//v/+v/6//z/+v/6//r/+v/6//r/+v/6//r/
+v/6//n/9//3//f/9//5//r/+v/6//z/+v/6//r/+P/5//n/+f/5//n/+P/4//n/+f/4
//j/+P/4//j/+f/5//n/+P/4//n/+f/4//j/+P/4//n/+f/2//b/9v/2//j/+f/5//n/
9//3//f/9v/4//j/+P/5//n/+f/5//n/+f/5//r/+v/5//f/9v/2//b/9v/2//f/+f/5
//n/+P/4//j/+P/4//j/+P/4//j/+P/4//j/9v/2//f/9//5//n/+f/5//j/+P/4//j/
+v/6//r/+v/4//n/+f/5//r/+v/6//r/+P/5//n/+f/5//n/+v/6//r/+v/7//v/+f/5
//n/+v/8//3//v/+/wAAAQABAAEAAQACAAMABAAFAAYABgAGAAQABAAEAAIAAgABAAEA
AQD//////v/9//7//f/9//v/+P/4//j/+P/3//f/+P/4//r/+v/6//r/+f/5//n/+f/2
//f/9P/y//D/8f/z//v/CQATAB4ANABIAFoAbQB/AIUAhwCCAG4AVwA8ACIAEgAOAAkA
AwADAAUACQAEAAEAAQAAAPz//P/8//r/+v/4//j/+v/7//n/+f/7//v/+//6//j/9//5
//n/+f/5//n/+v/6//r/+v/6//r/+v/6//r/+v/6//j/+v/6//j/+P/5//n/+f/6//z/
/f/+//z//P/8//z//P/9//3//v/+//3//f/9//7//v/+//////////////8AAAAAAQAB
AAAAAAAAAAEAAQABAAIAAgAEAAQABQAFAAYABgAGAAcABwAHAAcABwALAAsADQAOAA0A
DgAPABAAEQASABIAEwAXABcAFwAZABgAGQAaABsAHQAeAB4AHgAdAB0AHgAeACAAIQAh
ACEAHwAfAB8AHwAeABwAGwAaABoAGQAYABcAEgAQAA4ADgAOAAsACgAKAAkABwAHAAUA
BAACAP///f///wAAAQAAAP7//v/+//7//f/9//3//P/8//z//P/8//n/+f/5//r//P/8
//v/+//7//v/+//7//r/+v/6//r/+//7//v/+//5//n/+f/5//v/+//7//v/+//8//z/
/P/5//n/+f/5//v/+//7//v/+f/5//n/+v/6//r/+v/6//z//P/8//z/+//6//n/+P/6
//r/+v/6//r/+v/6//r/+v/6//r/+//7//r/+v/8//r/+v/6//r/+v/6//r/+v/6//r/
+v/5//v/+//7//v/+f/6//r/+v/6//j/+P/4//r/+//7//v/+v/5//f/9v/5//n/+P/4
//j/+P/4//n/+f/5//j/+P/5//n/+P/4//b/9v/3//f/+P/4//j/+P/2//f/9//3//f/
9//3//b/9v/2//b/9//3//f/9//3//f/9//4//j/+P/3//f/+P/2//b/9v/3//f/9//3
//b/9P/0//T/9P/4//j/+P/4//j/+P/4//j/9v/2//f/9//3//f/9//3//b/9v/2//b/
9v/2//b/9v/0//X/9f/1//b/9v/2//b/9P/1//X/9f/z//P/9P/0//f/+P/6//v/+f/5
//n/+v/4//n/+v/6//r/+//7//v//f/+////AAABAAIAAgACAAIAAgACAAAA///9//z/
+//7//v/+v/5//j/9//3//X/9P/0//T/9P/1//X/9v/2//T/9P/0//T/8//z//P/9f/y
/+//7v/s/+r/6//x//f/AQAPAB4AMgBIAF4AcQB/AIcAiQCAAGwAUwA4ACAAEgAOAAkA
AwADAAcABwACAP///f/8//r/+P/2//b/9v/0//b/9P/z//P/8//1//X/9f/0//L/8f/x
//H/8f/x//P/9P/0//T/8v/y//L/8v/0//T/9P/0//L/9P/0//L/9P/1//X/9f/z//T/
9P/0//b/9v/2//b/9P/1//X/9v/2//X/9f/1//b/9v/2//f/9//3//f/9//4//j/+f/5
//r/+v/6//v/+f/5//r/+v/7//z//v////7//v/+////AQABAAEAAQAFAAUABwAIAAcA
CAAJAAoACwAMAAwADQAPAA8ADwARABIAEwAUABUAFwAYABgAGAAbABsAHAAcABoAGwAb
ABsAGwAbABsAGwAaABgAFwAWABQAEwASABEADgAMAAoACgAGAAMAAgACAAMAAQABAP//
/f/8//r/+f/4//j/+P/2//b/9v/2//b/9f/1//X/9P/0//T/9P/0//P/8//z//T/9P/0
//P/8//z//P/8//z//L/8v/y//L/8//z//P/8//x//H/8f/x//P/8//z//P/8f/y//L/
8v/z//P/8//z//P/8//z//P/8//z//P/9P/0//T/9P/0//T/9P/0//T/8v/y//L/8v/y
//L/8v/y//T/9P/0//T/9P/0//T/9f/1//T/9P/2//T/9P/0//T/9P/0//T/9P/0//T/
9P/z//P/8//z//P/8//0//T/9P/0//L/8v/y//L/8//z//P/8//z//L/8v/x//H/8P/w
//D/8P/w//H/8f/x//D/8P/x//H/8P/w//D/8P/x//H/8v/y//L/8v/w//H/8f/x/+//
7//v/+7/8P/w//D/8f/x//H/8f/x/+//7//w//D/8P/v/+//8P/w//D/8P/x//H/8f/x
//D/8P/w//D/8P/w//D/8P/w/+7/7v/y//H/7v/u/+7/7v/u/+7/7v/v/+//7//v/+//
7//u/+7/7v/u/+7/7v/u/+7/8P/x//H/8f/u/+7/7v/u/+7/7//v/+//7//v//D/8P/w
//D/8f/x/+//7//v//D/8f/z//X/9v/0//X/9f/1//f/+P/5//r/+//8//z//P/+//7/
/v/8//n/9//2//X/9f/1//T/8//0//P/8//x/+//7v/t/+z/6//r/+z/7P/u/+7/7v/u
/+n/7f/x/+3/6v/r/+r/6P/m/+f/6f/v//n/BwAaACwAPgBUAGkAdwB9AIEAeABiAEcA
LgAWAAQA/P/5//n/+//3//X/+P/1//P/8v/w/+7/7v/s/+z/7v/u/+z/7f/v/+3/6//t
/+z/7P/r/+v/6//r/+v/6//t/+7/7v/u/+z/7P/s/+z/7P/s/+z/7P/u//D/8P/u/+7/
7//v/+//7//w//D/8P/w//D/8P/w//D/8f/x//L/8v/x//H/8f/y//L/8v/z//H/8f/x
//H/9P/0//X/9f/2//b/9v/3//f/9//4//j/+P/4//n/+f/6//r/+v/7//3//f/9//3/
AQABAAMABAADAAQABQAGAAcACAAIAAkACwALAAsADQAQABEAEgATABMAFAAUABQAFQAV
ABYAFgAWABcAFwAXABUAFQAVABUAFAASABEAEAAOAA0ADAALAAgABgAEAAQAAgD///7/
/v/7//n/+f/3//n/+P/2//X/9P/0//T/8v/y//L/8v/y//H/8f/x//D/8P/w//D/8P/v
/+//7//w//L/8v/x//H/7//v/+//7//s/+z/7P/s//D/8f/y//P/8v/x//D/7//v/+//
7//v/+//8P/w//D/8f/x//H/8f/v/+//7//v//D/8f/y//T/8//y//H/8P/w//D/8P/w
//D/8P/w//D/8P/w//D/8P/y//L/8v/y//T/9P/0//X/8v/w/+//8P/v//D/8f/y//D/
8P/w//D/8v/y//L/8f/v/+//7//v/+3/7v/u/+7/7//u/+//8P/u/+//7//v/+//7//u
/+7/7//v/+7/7v/w//D/8P/x/+//7//u/+7/7//v/+7/7v/u/+7/7//v/+7/7v/u/+7/
7P/t/+3/7f/v/+//7//u//D/8P/w//H/7//v/+//7//t/+3/7v/u//D/7//v//D/7v/u
/+7/7//v/+//7//u/+7/7v/u/+7/7v/u/+7/7v/u/+//7//x//H/8f/x/+7/7v/u/+7/
7P/s/+z/7P/u/+//7//v/+7/7v/u/+7/7v/v/+//7//v/+//8P/w//D/8P/x//H/8//z
//P/9P/0//X/9v/2//T/9f/1//X/9f/2//f/+P/7//z//P/8//z//P/8//r/+f/3//b/
9f/1//X/9P/z//T/8//z//H/8P/w//D/8P/t/+3/7v/u/+7/7v/u/+7/8//x/+//7//u
/+3/7P/q/+j/5//r/+//9//9/wgAGgAuAEIAVQBrAHkAfQB8AHAAWQBAACYAEgAEAP3/
+f/7//v/+f/4//f/9f/0//b/8v/w/+7/7v/u/+7/7v/v/+3/7f/v//H/8P/w/+//7//v
/+//7//v/+3/7v/u/+7/7P/s/+z/7P/t/+7/7//w//D/8v/y//D/7v/v/+//7//v//D/
8P/w//L/8v/y//L/8P/x//H/8v/y//H/8f/x//D/8P/w//H/8v/z//T/9f/0//T/9f/1
//b/9v/2//f/9//3//j/+P/4//j/+f/5//z//P/8//3//f/9//3//f//////AQACAAEA
AgADAAQABwAIAAgACQAJAAkACQALAA0ADwARABMAEQASABIAEgATABMAFAAUABQAFQAV
ABUAFQAVABUAFQAUABIAEQAQAA4ADQAMAAsACAAGAAQABAACAP///v/+//3/+//7//n/
+f/4//b/9f/y//L/8v/w//L/8v/y//L/7//v/+//7v/w//D/8P/w/+//7//v//D/8P/w
/+//7//v/+//7//v//D/8P/w//D/8P/v/+7/7f/t/+3/7f/t/+3/7f/t/+3/7//w//D/
8P/v/+//7//v/+//7//v/+//7f/t/+3/7v/u/+7/7v/u//D/8P/w//D/8P/w//D/8P/w
//D/8P/w//L/8v/y//L/8P/w//D/8f/x//D/8P/y//D/8P/w//D/8v/y//L/8v/w//D/
8P/v/+//7//v/+//7//w//D/8P/y//D/8P/w/+7/7//v/+//7//v/+7/7v/v/+//7v/u
//D/8P/w//H/7//v/+7/7v/v/+//7v/u/+7/7v/v/+//8P/w//D/8P/w//H/8f/x/+//
7//v/+7/7v/u/+7/7//v/+//7//v/+3/7f/u/+7/7v/t/+3/7v/u/+7/7v/v/+//7//v
/+7/7v/u/+7/7v/u/+7/7v/u//D/8v/v/+7/7f/s/+3/7v/w//H/7//v/+//7//u/+7/
7v/u/+7/7v/u/+7/7v/v/+//7//u/+7/7v/u/+7/7//v/+//7//v//D/8P/w//D/8f/x
//H/8f/x//L/8v/z//T/9P/2//f/9//3//f/+P/5//r/+//8//z//P/8//z//P/6//n/
9//2//X/9f/1//T/8//w/+//7//t/+7/7v/u/+7/7f/t/+7/7v/u/+7/7v/u/+3/7f/t
/+3/7P/r/+j/5v/m/+f/7f/1////CwAcADQATgBgAG8AewCFAIcAeABeAEcAMAAaAA4A
CAADAAEAAQD///3/+v/3//v/+v/0//D/8P/w//D/8P/w//D/7f/t/+3/7//v/+7/7v/t
/+3/7//v/+//7//v//D/8P/w/+7/7v/u/+7/8P/w//D/8P/u//D/8P/u/+7/7//v/+//
7//w//D/8P/u/+7/7v/u/+//8f/y//T/8v/x//H/8f/y//L/8v/z//H/8f/x//H/9P/0
//X/9f/2//b/9v/3//f/9//4//j/+v/6//v/+//6//r/+v/7//3//f/9//3//////wEA
AgAFAA==
         </WaveFormData>
      </LeadData>
      <LeadData>
         <LeadByteCountTotal>10000</LeadByteCountTotal>
         <LeadTimeOffset>0</LeadTimeOffset>
         <LeadSampleCountTotal>5000</LeadSampleCountTotal>
         <LeadAmplitudeUnitsPerBit>4.88</LeadAmplitudeUnitsPerBit>
         <LeadAmplitudeUnits>��V</LeadAmplitudeUnits>
         <LeadHighLimit>2147483647</LeadHighLimit>
         <LeadLowLimit>268435456</LeadLowLimit>
         <LeadID>II</LeadID>
         <LeadOffsetFirstSample>0</LeadOffsetFirstSample>
         <FirstSampleBaseline>0</FirstSampleBaseline>
         <LeadSampleSize>2</LeadSampleSize>
         <LeadOff>FALSE</LeadOff>
         <BaselineSway>FALSE</BaselineSway>
         <ExcessiveACNoise>FALSE</ExcessiveACNoise>
         <MuscleNoise>FALSE</MuscleNoise>
         <LeadDataCRC32>2932821277</LeadDataCRC32>
         <WaveFormData>
AgACAAIAAgABAAAA///+/wEAAgADAAQAAwACAAEAAAACAAIAAgACAAIAAgACAAIAAAAA
AAAAAAABAAIAAwAEAAMAAgABAAAAAAAAAAAAAAACAAIAAgACAAEAAAD///7///8AAAEA
AgD///7//f/8////AAABAAIAAAAAAAAAAAD+//7//v/+////AAABAAIAAQAAAP///v8A
AAAAAAAAAP7//v/+//7//P/8//z//P/9//7///8AAP7//v/+//7//v/+//7//v/+//7/
/v/+//z//P/8//z//v/+//7//v/8//z//P/8//z//P/8//z//P/8//z//P/6//r/+v/6
//z//P/8//z/+//6//n/+P/6//r/+v/6//r/+v/6//r/+P/4//j/+P/6//r/+v/6//r/
+f/5//n/+v/6//r/+f/7//v/+//8//v/+v/5//j/+f/6//v/+//5//n/+f/6//r/+v/7
//v///8AAAEAAwADAAMABAAFAAYABgAHAAkACAAKAA0ADgAOAA4ADgAPABIAEgATABMA
EQASABMAEwAVABMAEgARAA4ADgANAAoACwAKAAcABAADAAIAAAD+//v/+P/2//T/9v/2
//f/+f/4//f/9P/z//X/9f/3//f/9//1//H/8P/s/+z/9P///wQADwAgADIARABZAGgA
eQCKAJoAnwCTAHMAWABLADwAJwAbABgAEgALAAoADAAPAA0ACQAGAAQAAgABAAAAAAD+
//3/9v/z//P/8P/w//L/9P/z//P/8v/x//D/7//u//H/8f/x//H/8f/x//H/8f/u/+7/
7v/u//D/8f/x//H/7//v/+//7//v/+//7//v//D/8v/z//T/8//y//H/8f/y//L/8//0
//P/8//z//P/8//0//X/9f/1//X/9v/2//X/9f/2//f/+P/5//v//P/6//r/+f/4//r/
+//9/wAA///////////+//////8CAAMABAAGAAkACQAIAAkACQAKAAwADgAPABAAEgAS
ABQAEgAUABQAFAAVABkAGwAcABsAGwAbABoAGgAaABsAGwAbABoAGQAYABcAFwAVABUA
FQAUABMAEgAOAA0ACQAIAAkACAAGAAUABQAEAAIAAAD+//7//f/7//z//P/9//3/+f/5
//n/+f/7//r/+v/6//r/+v/6//r/+P/4//f/9//2//f/+f/6//n/9//2//X/+P/4//j/
+P/4//j/+P/4//b/9f/1//X/9//4//n/+v/5//f/9v/1//f/9//3//f/+P/4//j/+P/2
//b/9v/2//f/+P/5//r/+f/4//f/9v/3//j/+f/6//j/+P/4//j/9v/2//b/9v/4//j/
+P/5//f/9v/2//b/+P/4//j/+P/4//j/+P/2//P/8v/x//H/9P/1//b/9//1//X/9f/1
//f/9//3//f/9v/2//f/9//0//T/9P/0//b/9v/3//f/9P/0//T/9P/0//P/8//z//P/
8//z//P/8f/x//H/8v/0//P/8//0//L/8f/w//D/8P/w//H/8f/x//H/8f/x//H/8f/x
//H/8f/y//P/9P/0//P/8v/x//P/8//z//P/8//z//P/8//z//P/8//z//P/9f/z//L/
8v/2//T/9P/0//T/9P/0//T/9P/0//H/8f/x//L/8//0//T/9f/1//X/9v/2//b/9v/2
//b/+P/4//f/9//2//X/9f/0//X/9//4//v//P/9////AAAAAAEAAgABAAEAAgAEAAYA
BwAJAAkACAAKAAoACwAOAAwADQANAA0ADAANAA0ADQANAAwACwAKAAkABwADAAEAAgD/
//z/+f/4//b/9P/y//L/8f/w/+//7v/u/+//7//t/+v/6//r/+3/7//1//P/8f/v/+r/
5P/m/+7/9f/8/wUAFgAoAD4ATwBeAG8AggCSAJcAhQBjAEoAOwAsABcADQAIAAQAAQAA
AAIAAwADAAEA/v/6//r/+//4//j/+P/1//D/6//p/+j/6v/s/+7/7f/t/+z/6v/q/+r/
6v/r/+v/6//r/+v/6//r/+v/6v/q/+r/6v/s/+3/7f/t/+v/6//r/+v/6//r/+v/6//r
/+z/7P/s/+z/7P/s/+3/7v/u/+//8P/u/+3/7P/r/+3/7v/v/+//7//v//D/8P/u/+3/
7f/t//D/8f/z//T/9P/0//P/8v/1//X/9v/4//n/+f/5//n/+v/7//v//v8AAAAAAQAD
AAMAAgADAAMABAAGAAgACQAKAAwADAAOAAwADgAOAA4ADwATABUAFgAVABUAFQAUABYA
FgAXABcAFwAWABUAFAASABEADgANAA4ADgAOAA4ACgAJAAUABAAFAAQAAgABAAEAAAD+
//z/+v/6//n/9//3//j/+v/7//f/9//3//f/+f/4//j/+P/4//j/+P/4//b/9v/1//X/
9P/1//f/+P/3//X/9P/z//b/9v/2//b/9v/2//b/9v/0//P/8//z//b/9v/2//b/9P/z
//P/8//z//P/8//z//T/9P/0//T/8v/y//L/8v/0//T/9P/0//T/9P/0//T/9P/0//T/
9P/0//T/9P/0//P/8v/x//D/8f/y//P/9f/0//L/8f/w//D/8P/w//D/8v/y//L/8P/u
/+7/7v/v//D/8f/y//P/8v/x//D/7//x//H/8f/x//D/8P/x//H/7v/u/+7/7v/w//D/
8f/x/+//7v/t/+z/7v/t/+3/7f/v/+//7//v/+3/7f/t/+7/7//v//D/8v/w/+//7v/u
//D/8P/x//H/8f/x//H/8f/v/+//7//v/+//8P/x//L/8v/x//D/7//v/+//7//v//D/
8f/y//P/8v/x//D/7//w//P/8v/y//D/7v/s/+7/7v/u/+7/7//w//D/8f/w//D/7//u
/+7/7//w//H/8P/w//D/8P/u/+7/7v/u/+7/7//w//H/8f/w/+//7//w//P/9f/3//j/
+P/4//n/+//7//r/+v/8//7/AQAFAAUABAADAAIABgAKAAsADQAMAAsACwALAAsACwAJ
AAgACAAIAAkACQADAAEA///7//n/9//3//b/8//w/+3/6//s/+v/6v/q/+3/7f/t/+v/
6f/p/+n/6//r/+3/7f/r/+j/4v/i/+j/7//0////DgAiADgATQBcAGsAfACKAJMAiQBr
AFAAQQAyAB0ADQAGAAAA+//6//z///8DAAEA/v/8//j/9//2//T/8v/x//D/7//t/+r/
6P/o/+r/6f/p/+j/6P/o/+j/6P/n/+f/5//n/+j/6f/q/+v/6f/o/+f/5v/n/+n/6v/r
/+v/6//r/+v/6f/p/+n/6f/r/+z/7P/s/+r/6v/q/+v/7f/s/+z/7P/v/+//7//v/+7/
7v/u/+3/7//v//D/8P/u/+3/7f/t/+7/7//x//L/8f/y//L/8v/x//H/8v/0//f/9//3
//f/9v/3//f/+v/8//z//f///wAAAAACAAMAAwAEAAUABQAIAAoACgAMAAwADgAOAA4A
EAATABQAFAAWABcAGAAYABYAFgAXABcAGQAYABcAFgATABMAEQARAA8ADgANAAwACwAL
AAgACAAGAAQAAQD//wIAAgABAAAA///+//z/+f/6//r/+//7//n/+f/5//n/9//2//b/
9v/3//j/+f/6//n/+P/2//X/9f/1//b/9v/4//f/9//3//f/9v/1//T/9//4//n/+v/5
//f/9v/1//b/9v/2//b/+P/3//f/9//1//X/9f/1//b/9v/2//b/9P/0//T/9P/2//b/
9v/2//b/9v/2//b/9P/0//T/9P/1//b/9//4//f/9v/1//T/9v/2//b/9//3//b/9v/2
//X/9P/z//L/9f/2//f/9v/0//T/9P/1//X/9f/1//X/9f/1//X/9f/z//P/8//z//P/
9P/2//f/9P/0//T/9P/2//b/9//3//b/9v/2//b/9P/z//P/8//0//X/9v/3//X/9f/1
//b/9v/1//X/9v/4//f/9v/2//T/9P/1//X/9//3//f/9//1//X/9f/1//T/9P/0//T/
9//3//f/9//2//X/9P/z//T/9f/2//f/9v/1//T/8//1//f/9f/0//j/+P/4//X/9P/z
//L/9f/2//f/9//1//X/9v/2//T/8//z//P/9f/2//b/9v/1//T/8//y//X/9f/2//f/
9v/2//X/9P/1//X/9//4//v//f/+//////8BAAEAAAABAAMABQAIAAkACgAKAAoACAAJ
AAwADAAOAA8AEAASABEAEQARAA8AEAAPAA4ADgANAAoACQAIAAQAAAD8//r/+v/4//b/
9P/z//L/8f/w//L/8//z//P/7//v/+//7//v//H/8f/x//H/8v/s/+j/7P/x//j///8O
ACAANgBNAGAAbQB8AIwAlwCVAH8AYgBRAEYAMwAhABYAEAAJAAQABAAHAAsACwAIAAYA
AAD7//z/+v/2//X/9P/z//H/7v/u/+7/7P/r/+v/6v/r/+z/7f/u/+7/7f/s/+v/7P/t
/+7/7//s/+z/7P/s/+z/7f/t/+3/7v/v//D/8f/w/+//7v/t/+//8P/w//D/8P/w//D/
8f/v/+7/7v/u//D/8f/y//P/8v/y//L/8f/z//P/9P/0//P/8//0//X/8//z//T/9P/3
//j/+P/4//f/9//4//r//P/9//7////+//////8CAAAAAAABAAMABQAGAAkACwAJAAoA
CwALABAAEgASABQAEgAUABQAFAAUABcAGAAYABkAGwAdAB4AHQAcABwAGwAdABwAGwAa
ABkAGQAXABcAEwASABEAEAAQABEADwAQAA4ADAAJAAcACQAIAAYABAACAAIAAQD///7/
/v/////////////////+//z/+//6//v//P/9//7//P/8//v/+//5//n/+v/6//z/+//7
//v/+v/6//r/+v/8//z//P/8//z/+//7//v/+v/6//r/+v/9//3//v////7//f/8//v/
/v/+//7//v/8//z//P/8//r/+v/6//r//f/+////AAD///7//f/8//7//v/+//7//P/8
//z//P/8//z//P/9/////v/+//7//f/8//v/+v/7//z//f/8//z//P/8//3//P/7//r/
+f/6//v//P/9//z/+//6//n/+v/6//v/+//6//r/+v/6//r/+v/7//v//P/8//z//P/7
//n/+P/3//j/+f/6//v/+f/5//n/+v/4//f/9//4//r/+f/4//j/9v/2//f/9//5//n/
+f/5//n/+f/5//n/9v/2//b/9v/5//n/+f/5//j/9//2//X/9v/3//j/+f/5//n/+f/5
//f/+f/3//b/+v/8//z/+//6//n/+P/4//j/9//3//j/+v/7//z/+f/5//n/+f/8//z/
/P/8//v/+v/5//j/+P/5//r/+//8//z//P/9//z//f/9//3/AgAEAAYACQAJAAcABAAC
AAYACAALAA8AEAAQABAAEAAQABIAEQARABQAFQAXABkAGAAXABQAEgATABIAEgARAA4A
DQAMAAkABQABAP///P/7//r/+f/5//f/9f/z//L/9P/1//b/9f/1//X/9f/3//X/8//z
//P/8v/w//D/9P/7/wAACQAUACgAQABVAGgAeQCIAJQAmwCRAHMAVgBJAD4ALQAhABgA
EAAFAAIABgALAAsACwAMAAoABAABAP7/+v/4//f/9v/1//f/9v/0//T/8//x//D/7v/x
//L/8//0//T/8//y//H/8f/x//H/8f/y//L/8v/y//D/8f/x//H/8f/x//H/8f/v/+//
7//v//D/8v/z//T/9P/0//T/9f/0//L/8f/w//L/8//0//X/9f/2//f/9//1//X/9v/2
//b/9//5//v/+v/5//n/+P/6//z//f/+//3//f/+/wAAAQABAAEAAQAEAAUABQAIAAcA
BgAGAAcACQAKAA0ADwAPABAAEQARABMAFAATABQAFQAYABkAGgAZABsAGwAaABwAHQAe
AB4AHAAcAB0AHQAbABoAGQAYABgAGQAYABkAFgAUABIAEAAOAA8ADQAOAAsACgAIAAcA
BQAEAAIAAAACAAIAAQD///z//P/9//3//P/9//7///////7//v/+//z//P/8//z//P/8
//v/+//3//f/+P/4//n/+f/6//v//P/8//z//P/6//r/+v/6//r/+f/5//n/+P/4//j/
+P/7//v//P/9//v/+//7//v/+v/6//r/+v/7//z//f/+//3//P/7//r//P/8//z//P/8
//z//P/8//r/+v/6//r//P/8//z//P/8//z//P/9/////v/+//7//v/+//7//v/8//z/
/P/6//v//P/9/////v/9//z/+//9//3//f/9//v/+//7//v/+v/6//v/+//7//z//f/+
//3//P/8//v/+//8//3//v/9//v/+v/5//n/+f/5//n/+v/7//z//v/9//v/+v/6//z/
+//6//r/+P/4//n/+f/5//n/+f/5//v/+//7//v/+f/4//f/9v/4//n/+v/7//n/+f/5
//n/+f/5//n/+f/9/////f/5//j/9v/2//b/9v/4//n/+v/8//v/+v/4//f/+f/5//r/
+v/8//z//P/8//v/+v/4//f/+v/7//3//v/7//v/+v/7//z//f///wAAAgAFAAgACQAH
AAYABgAGAAoADQAOAA4ADAAMAA0AEAASABMAEwATABYAFwAXABcAEwASABEAEAARABEA
DwAPAA0ACQAFAAEA/v/8//r/+P/3//f/9//3//X/9P/0//P/9v/1//b/9//3//X/9f/z
//P/9f/0//L/8v/0//n/AAAFAA4AIAA2AEsAWgBrAIAAkACZAJcAfQBcAEkAPgAtAB0A
FgAQAAkAAgAAAAMABwAHAAoACgAGAAMAAAD8//j/9//2//f/9//2//T/8v/y//H/8f/w
//L/8v/y//L/8f/x//H/8f/x//H/8f/x//H/8v/z//T/8f/x//D/7//w//H/8v/z//H/
8f/x//H/8f/y//L/8v/z//T/9f/3//T/8v/x//D/8v/z//T/9f/1//b/9//3//X/9f/2
//b/9//3//j/+f/3//f/+P/4//r//P/9//7//////wAAAgACAAEAAAD//wMABQAGAAoA
CQAIAAgACQALAAwADwARABAAEAAQAA8AFAAWABYAGAAYABoAGgAaABkAGwAbABoAGwAd
AB8AIAAeAB4AHwAfAB8AHgAdABwAHAAdABwAHQAaABgAFgAUABMAEwAQABAAEQAQAA4A
DQAMAAoABwAEAAYABgAFAAMAAgACAAMAAwADAAMAAwADAAEAAAAAAAAA/v/+//7//v8B
AAIAAgADAAAA//////7/AAD///////8AAAAAAAAAAP7//v/+//7//////wAAAQD///7/
/f/8//3//f/+///////////////+//7//v/+/wAAAAAAAAAA///+//3//P///wAAAQAC
AAAAAAAAAAAA/v/+//7//v8AAAAAAAAAAP///v/9//3//v/+////AAAAAAAAAAAAAP7/
/v/+//z//f/+////AQD//////////wAAAQACAAMAAQABAAEAAQD+//7//////wAAAAAA
AAAA/v/+//////8AAAAAAAAAAAAA/////////f/9//3//f/9//3//f/+//z/+//7//z/
/f/9//3//v/8//z//f/9//3//f/9//3////////////8//z//P/8////////////////
///////9//3//f/9//////8AAP7//v/+//7//f/9//3//v8AAAAA//////7//f/9//z/
/f/+////AAD///7//P/7//3//f/+//7//v//////AQACAAMABQAGAAkACwANAA0ACwAK
AAoACgAOABEAEgASABQAFAAVABgAFgAXABcAFwAaABsAGwAbABgAFgAUABIAFAATABAA
DwAQAA0ACgAHAAQAAgAAAP7//v/9//z/+//4//j/+f/5//v/+f/5//n/+//5//n/+f/3
//X/9P/y//L/+P///wgADwAaACwAQgBVAGoAfQCSAKAAqQChAIEAYABRAEQAMQAjAB4A
GAARAAwAEAARAA8ADwAQAA4ADAANAAoABgACAP3/+v/5//n/+v/6//r/+P/3//f/9v/2
//b/9v/2//n/+f/5//n/+P/3//b/9f/2//b/9v/2//b/9//3//f/9v/1//T/8//1//f/
+f/7//j/+P/3//b/+P/4//j/+f/5//j/+P/4//f/9//3//f/+f/6//v/+//5//n/+v/6
//r/+//9/////v/9//3//P///wAAAAAAAAMAAwAEAAYABgAFAAQAAwAHAAkACgAOAAwA
DAANAA8ADgAOABAAEQAUABYAGAAZABkAGgAZABoAHQAgACEAIgAiACUAJgAmACQAJQAm
ACYAJwAoACoAKwAoACYAJAAiACQAJQAkACUAIQAgAB8AHgAbABsAGAAYABkAGAAWABUA
EgAQAA0ACgALAAwADAALAAoACgALAAsACQAJAAkACQAJAAgACAAIAAYABgAGAAYABwAI
AAgACQAHAAcACAAIAAcABQAEAAMABgAGAAYABgAEAAQABAAEAAUABQAGAAcABgAGAAYA
BgAEAAMAAwADAAQABQAGAAcABgAGAAYABgAIAAgACAAIAAgACAAIAAgABgAGAAYABgAH
AAgACQAKAAkACAAHAAYABwAIAAkACgAKAAoACgALAAsACgAKAAoADAAMAAwADAALAAoA
CQAGAAcACAAJAAsACQAJAAkACQAHAAcABwAHAAgACQAKAAsABwAGAAYABQAFAAYABwAI
AAYABgAHAAcABgAGAAYABgAIAAcABwAHAAYABQAEAAMABAAFAAYACAAGAAUABQAGAAQA
AwACAAIAAwAEAAYABwAGAAUABAADAAQABQAGAAcABgAGAAYABgAGAAUABAADAAQABQAG
AAcABgAFAAQAAwAHAAcABwAKAAkACAAHAAYABQAFAAUABgAIAAgABwAHAAYABQAFAAQA
BgAGAAYABgAGAAYABQAFAAMAAwAEAAQABgAHAAcACQAJAAkACgAKAA4AEQAUABUAEgAS
ABMAFAAWABkAGgAaABwAHAAdACAAHgAfAB8AHwAiACMAIwAjAB8AHgAdABwAGgAZABYA
FQAVABMAEQAPAAsACAAFAAIAAQABAAEAAQAAAAAAAQABAP///f/9//3/AQABAAEA///9
//v/+P/2//j//v8HABAAFwAkADYATABfAHIAhQCYAKYArQChAIEAYgBTAEYANQApACQA
HAAVABIAFgAXABUAEwASABIADgAPAA4ACgAGAAMA/v/7//v//v/8//7//P/7//v/+v/4
//j/+P/4//v/+//7//v/+f/5//n/+f/6//r/+v/6//r/+//7//v/+f/5//n/+f/7//v/
+//7//n/+v/6//r/+v/6//r/+//9//z//P/8//z/+//6//n/+v/8//7////+//3//f/8
//3//f/+/////////wAAAAD//wAAAAAAAAIAAwAFAAgABgAFAAQAAwAFAAcACAAMAAwA
DAANAA8ADwAOAA8ADwASABQAFgAXABkAGgAZABoAGgAcABwAHAAdACEAIwAkACMAIwAj
ACIAJAAkACUAJQAjACIAIQAgAB8AHwAdAB0AGwAaABkAGAATABMAEAAQABEAEAAOAA0A
CwAKAAgABgAGAAYABQADAAMABAAGAAcABAADAAIAAQACAAIAAwAEAAMAAgABAAAAAAAA
AP//////////AAAAAP7//f/9//3/AAAAAAAAAAD+//7//v/+/wAA/////////v/+//7/
/v/8//v/+//7//z//f/+///////+//3//P/+//7//v/+//7//v/+//7//f/8//v/+v/8
//z//P/8//z//P/8//z//P/8//z//P/+//7//v////3//P/8//z//v/+//7//v/9//z/
+//4//r/+v/6//v//f/9//3//f/8//v/+v/5//r/+//8//3/+v/6//v/+//6//r/+v/6
//r/+v/7//v/+P/4//j/+P/6//n/+f/5//f/9//3//f/+f/5//n/+v/6//n/+f/6//n/
9//1//T/9f/2//j/+f/3//f/9//3//f/9//3//f/9v/2//b/9v/1//X/9f/1//b/9//4
//n/9v/1//T/8//1//X/9f/1//n/+f/3//b/9P/y//L/8v/y//T/9f/2//j/9//2//T/
8//1//X/9v/2//T/9P/0//T/9v/2//X/9f/3//f/+P/4//X/9f/0//X/9//5//z//v/9
////AQABAP7//v///wAABQAJAAsADAAJAAgACAAKAAsADQAOAA8ADgAPAA8ADwALAAoA
CQAIAAoACQAGAAUAAgD///z/+f/6//j/9v/0//L/8f/w/+//7P/s/+3/7f/u/+3/7v/v
/+3/7f/t/+3/7f/v/+z/6P/m/+z/8//2////DgAiADgATQBeAG0AfgCKAJEAhQBnAEoA
PQAyAB8AEQAKAAQA/f/4//r///8BAAEAAgD+//r/+f/2//L/8P/x//D/7//v/+7/6v/o
/+j/5//n/+b/6f/q/+v/7P/q/+n/6P/n/+n/6f/p/+n/6P/o/+j/6P/m/+f/5//n/+n/
6f/p/+n/5//n/+f/5//n/+j/6P/o/+r/6v/q/+v/6v/o/+f/5v/p/+n/6f/p/+f/6P/p
/+n/6f/p/+r/6v/r/+v/7P/t/+v/6//s/+z/7v/w//H/8v/y//H/8f/y//P/8//z//P/
9f/3//j//P/7//r/+v/7////AAADAAUABAAEAAQAAwAIAAoACgAMAA4AEAAQABAADgAR
ABIAEgAUABUAFgAWABQAFAAVABUAFQAUABMAEgATABMAEQARAA4ADAAKAAgABgAHAAUA
BgAEAAIA///9//7//v/9//z//P/8//v/+f/3//b/9v/1//T/9f/2//f/9f/0//T/9P/0
//T/9P/0//T/9P/z//P/7//v//D/8P/y//H/8f/x//L/8v/y//L/9P/0//T/9P/y//H/
8f/x//D/8P/w//D/8v/x//H/8f/v/+//7//v//L/8v/y//L/8v/y//L/8v/w//D/8P/w
//H/8v/z//T/8v/y//L/8v/w//D/8P/w//L/8v/y//L/8f/w/+//7//w//D/8f/y//H/
8P/v/+7/7//w//H/8P/y//L/8v/z//L/8f/w/+//8f/x//H/8f/w/+//7v/t/+7/7v/v
/+//8P/w//D/8P/v/+7/7v/t/+3/7v/v//D/7//t/+z/6//s/+3/7v/v/+//7//v//D/
7f/r/+r/6v/r/+v/6//s/+z/7P/t/+3/6//r/+v/6//t/+3/7f/t/+r/6v/q/+r/7f/t
/+3/7f/r/+v/6//r/+n/6//u/+7/7v/u/+7/7P/r/+r/6v/s/+z/6//r/+v/6//s/+z/
6//q/+n/6P/p/+r/6v/r/+n/6f/q/+r/7P/t/+3/7//u/+//8f/y//H/8//1//X/9//4
//r//P/9///////+/wAAAAABAAQABAAFAAUABQAGAAcABwAHAAcABgAFAAQAAgABAP7/
/f/+//v/+P/1//L/8P/u/+z/6P/n/+b/5f/m/+b/5//n/+X/4//j/+P/5//n/+f/5//n
/+P/4v/g/9z/2v/j/+z/9f/+/woAHAAxAEQAVQBmAHoAiQCRAIMAYgBFADgAJwAPAAIA
AgD9//b/9P/3//n/9//2//T/9P/x//L/8v/u/+v/6P/j/9//3v/g/+T/5P/j/+P/4v/g
/+D/4P/g/+H/4f/h/+H/4f/h/+H/4f/e/97/3v/e/9//4f/i/+P/4v/h/+D/3//h/+H/
4f/h/+P/5P/k/+T/4f/g/9//3//g/+D/4f/i/+H/4f/h/+H/4//k/+X/5f/l/+X/5v/m
/+P/4//k/+X/5v/n/+n/6v/q/+r/6f/o/+v/6//s/+7/7//v/+//7//u/+//7//y//P/
9P/2//n/+P/4//r/+//7//z//f/9/wIABAAEAAYABAAGAAYABgAHAAsADQAOAA0ADQAN
AAwADQAOABAAEQARABAADwAOAAwACwAIAAcABgAGAAYABgABAAEA/v/+//3//P/6//n/
+f/4//b/9P/z//L/8P/t/+//8P/y//P/7v/t/+z/6//t/+z/7P/s/+z/7P/s/+z/6//q
/+j/5//o/+n/6//s/+r/6f/p/+n/6v/q/+r/6v/q/+r/6v/q/+j/5//n/+f/6f/q/+v/
7P/r/+n/6P/n/+n/6f/p/+n/7P/s/+z/7P/q/+r/6v/q/+v/7P/t/+7/7f/s/+v/6v/q
/+r/6v/q/+z/7P/s/+z/6v/q/+r/6v/s/+z/7P/t/+z/6v/p/+j/6v/q/+r/6v/s/+z/
7P/q/+j/6P/o/+n/6//r/+v/6//p/+n/6f/p/+n/6f/p/+n/6v/q/+v/6//o/+j/6P/o
/+n/6v/s/+3/6//q/+n/6P/q/+n/6f/p/+v/6//r/+v/6v/p/+j/6P/q/+n/6f/q/+j/
5//m/+b/6P/o/+n/6f/p/+n/6f/p/+j/5//m/+X/5f/m/+f/6P/n/+f/5//n/+f/5//n
/+f/5//n/+f/5//l/+X/5f/l/+n/6P/m/+b/5v/m/+P/4//j/+T/5f/m/+b/5//l/+X/
5v/m/+b/5v/m/+b/6P/o/+f/5//m/+X/5f/k/+X/5//o/+v/6v/r/+3/7v/v//H/8//z
//T/9P/1//b/9//5//n/+P/6//r/+//+//z//f/9//3/AAABAAEAAQD///7//f/8//r/
+f/2//X/9v/z//D/7f/r/+j/5f/i/+H/4f/h/+H/4v/i/+P/4//h/9//3//f/+H/4f/j
/+P/4f/d/9j/1v/a/+L/7f/0////DgAgADYASQBaAG0AfgCMAI8AewBZAEIANQAkABEA
CQAEAP7/9//2//j/+f/5//n/9v/w/+7/8f/w/+z/6v/l/+D/3f/d/97/4P/g/+D/3//f
/97/3P/c/9z/3P/f/9//3//f/93/3f/d/93/3v/e/97/3v/g/+H/4f/h/97/3f/c/9v/
3P/d/97/3//e/97/3f/c/97/3v/e/9//4f/g/+D/4P/g/9//3v/d/97/4P/i/+P/4//j
/+T/5P/h/+H/4v/j/+X/5f/m/+b/5f/m/+b/5v/p/+n/6v/s/+v/6//r/+v/7P/t/+3/
8P/0/w==
         </WaveFormData>
      </LeadData>
      <LeadData>
         <LeadByteCountTotal>10000</LeadByteCountTotal>
         <LeadTimeOffset>0</LeadTimeOffset>
         <LeadSampleCountTotal>5000</LeadSampleCountTotal>
         <LeadAmplitudeUnitsPerBit>4.88</LeadAmplitudeUnitsPerBit>
         <LeadAmplitudeUnits>��V</LeadAmplitudeUnits>
         <LeadHighLimit>2147483647</LeadHighLimit>
         <LeadLowLimit>268435456</LeadLowLimit>
         <LeadID>V1</LeadID>
         <LeadOffsetFirstSample>0</LeadOffsetFirstSample>
         <FirstSampleBaseline>0</FirstSampleBaseline>
         <LeadSampleSize>2</LeadSampleSize>
         <LeadOff>FALSE</LeadOff>
         <BaselineSway>FALSE</BaselineSway>
         <ExcessiveACNoise>FALSE</ExcessiveACNoise>
         <MuscleNoise>FALSE</MuscleNoise>
         <LeadDataCRC32>2068455400</LeadDataCRC32>
         <WaveFormData>
BgAGAAYABgAIAAgACAAIAAgACAAIAAgACAAIAAgACAAGAAYABgAGAAYABgAGAAYACAAI
AAgACAAGAAYABgAGAAgACAAIAAgABgAGAAYABgAGAAYABgAGAAYABgAGAAYABgAGAAYA
BgAGAAYABgAGAAYABgAGAAYABgAGAAYABgAGAAYABgAGAAQABAAEAAQABAAEAAQABAAC
AAIAAgACAAIAAgACAAIABAAEAAQABAACAAIAAgACAAQABAAEAAQABAAEAAQABAAEAAQA
BAAEAAQABAAEAAQAAgACAAIAAgAEAAQABAAEAAQABAAEAAQABAAEAAQABAAEAAQABAAE
AAQABAAEAAQABAAEAAQABAAEAAQABAAEAAQABAAEAAQABAAEAAQABAACAAIAAgACAAQA
BAAEAAQAAgACAAIAAgACAAIAAgACAAQABAAEAAQAAgACAAIAAQADAAMAAwADAAEAAQAB
AAIABAAGAAcACAAJAAkACQAJAAoACgAMAAwADAAMAA0ADQANAA0ACwAIAAYAAwACAAIA
///9//z//P/8//v/+//8/wAAAQACAAMAAQABAAEAAQABAAEAAQABAAEAAQABAAEAAQAB
AAEAAQADAAMAAwADAAIAAgACAAIAAwAFAAkAEAAZAB8AHgAfACEAHwAVAAUA7P/O/7L/
jv9q/0//Pv84/0D/QP81/yn/IP8g/y3/Qf9O/1//d/+P/6D/sf/B/83/2P/h/+n/8f/6
/wAAAgAFAAgACwAKAAsADAANAA4AEAARABIAEwAUABQAFAAUABQAFQAVABUAFQAWABYA
FgAWABcAFwAXABcAGAAZABkAGQAXABcAFwAXABkAGQAZABoAGgAaABsAGwAZABkAGQAZ
ABkAGgAaABsAGwAbABsAGwAcABwAHQAdAB0AHgAgACAAHgAeAB4AHwAgACAAIQAkACUA
JQAlACYAKAAoACgAKgArACsAKwArACsAKwAqACoAKgArACsAKwArACsAKwArACsAKwAq
ACoAKgAqACgAJwAlACQAIwAiACMAIgAgAB0AHAAbABoAGAAXABUAEwARAA4ADgANAAsA
CgAJAAgABgAHAAcABwAFAAUABQAFAAUAAwADAAMAAwAFAAUABQAFAAMAAwADAAMABAAE
AAQABAAEAAQABAAEAAQABAADAAIABAAFAAYABgAFAAUABAADAAUABQAFAAUAAwADAAQA
BAAEAAQABAAEAAQABAAFAAYABQAEAAMAAgADAAMABAAEAAQABAAEAAQABAAEAAQABAAE
AAQABAAEAAQABAAEAAQABgAGAAYABQADAAMAAwACAAQABAAEAAQABgAFAAUABgAGAAUA
AwABAAAAAQACAAQAAwADAAIAAQACAAIAAQABAAMAAwAEAAQAAgACAAIAAwADAAIAAgAC
AAAAAAAAAAAAAgACAAIAAgABAAAAAAAAAP//////////AQABAAEAAQD//wAAAAAAAAAA
AAAAAAAAAQABAAEAAgACAAEAAQABAAEAAQACAAIAAQABAAEAAgACAAIAAQABAAEAAQAB
AAEAAAAAAP////8BAAIAAgACAAAAAAAAAAAA////////AAAAAAAAAAD////////9////
//8AAAAAAAAAAAAAAAAAAAAAAAAAAAAAAAAAAAAAAAAAAAAAAAAAAAAAAAAAAAIAAgAC
AAIAAAAAAP////8BAAEAAQABAAEAAQACAAIABAAFAAYABwAHAAcABwAIAAYACAAIAAgA
CAAJAAkACQAIAAUAAQD+//3//P/8//n/9//2//b/9v/1//X/9v/4//n/+v/7//v/+//7
//v/+//7//v/+//7//n/+f/5//n/+f/5//n/+f/7//v/+//8//z//P/8//3//f8BAAgA
EQAVABgAGQAbABkAEQABAOj/yv+w/5D/bv9X/0j/RP9M/0z/Rf85/zD/Lv83/0X/UP9f
/3X/jf+e/63/vf/L/9b/3f/l/+3/9P/8/wAAAQAEAAcABgAHAAYABwAIAAoACwAMAA0A
DgAOAA4ADgAOAA8ADwAPAA8AEAAQABAAEAAPAA8ADwAPABIAEwATABMAEwATABMAEwAT
ABMAEwAUABQAFAAVABUAEwATABMAEwAVABYAFgAXABUAFQAVABUAFgAWABcAFwAZABoA
HAAcABwAHAAcAB0AHgAeAB8AIgAjACMAIwAkACQAJAAkACYAKQApACkAKQAoACkAKQAq
ACoAKwArACsAKwArACsAKwArACsAKgAqACoAKgAoACcAJwAmACUAJAAlACQAIgAfABwA
GwAaABgAFwAVABMAEQAQABAADwANAA4ADQAMAAoACwALAAsACQAHAAcABwAHAAcABwAH
AAcABwAHAAcABwAHAAcABwAHAAgACAAIAAgABgAGAAYABgAGAAYABQAEAAQABQAGAAYA
BgAHAAcABwAJAAkACQAJAAcABwAIAAgACAAIAAgACAAIAAgACQAKAAgACAAIAAgABwAH
AAgACAAKAAoACgAKAAoACgAKAAoACgAKAAoACgAIAAgACAAIAAoACgAKAAkACwALAAsA
CgAKAAoACgAKAAoACQAJAAoACQAJAAgABwAGAAcACAAKAAgACQAJAAkACAAIAAcABwAH
AAcACAAIAAYABgAGAAcACQAIAAgACAAIAAgACAAIAAgACAAIAAgACQAIAAgACAAHAAcA
BwAHAAkACQAJAAkABwAIAAgACAAIAAgACAAIAAcABwAHAAgABgAFAAUABQAFAAUABgAG
AAUABQAFAAYABgAGAAUABQAHAAcABwAHAAYABgAFAAUABwAIAAgACAAIAAgACAAIAAcA
BwAHAAgACAAIAAgABwAHAAcABQAHAAcACAAIAAgACAAIAAgABgAGAAYABgAIAAgACAAI
AAYABgAGAAYACAAIAAgACAAIAAgACAAIAAcABwAHAAcABwAHAAcABwAGAAYACAAJAAwA
DQANAA0ADQAOAA4AEAAQABAAEAARABEAEQARAA8ACgAIAAUABAAGAAMAAQAAAAIAAgAB
AAEAAQACAAIAAgAFAAUABQAFAAUABQAFAAUABQAFAAUABQAFAAUABQAFAAMAAwADAAMA
BQAGAAYABgAGAAcABwALABIAGQAhACQAJQAlACMAHQAPAPb/1v+6/5r/eP9f/07/Rv9O
/1L/Sf8//zj/Nv89/03/Wv9r/3//k/+m/7f/xf/T/97/5//v//f//v8CAAYACwAMAA8A
EAATABIAEwAUABYAFQAWABcAGAAYABgAGAAYABkAGQAZABkAGgAaABoAGgAdAB0AHQAd
ABwAHQAdAB0AHQAdAB0AHQAdAB0AHQAeAB4AHgAfAB8AHwAfAB8AHwAdAB4AHgAfACEA
IQAhACEAIAAgACEAIQAjACQAJgAmACYAJgAmACcAKAAoACkALAArACsAKwAsACwALAAs
AC4AMQAxADEAMQAwADEAMQAyADIAMwAzADMANQA1ADUANQAzADMAMgAyADQANAAyADEA
MQAwAC8ALgArACoAKAAlACYAJQAkACIAHwAdABsAGQAYABgAFwAVABQAEwASABAADwAP
AA8ADQANAA0ADQANAA0ADQANAA0ADQANAA0ADQALAAsACwALAAwADAAMAAwADAAMAAwA
DAAKAAoACQAIAAoACwAMAAwADAANAA0ADQANAA0ADQANAA0ADQAOAA4ADgAOAA4ADgAO
AA4ADwAQABAAEAAQABAADwAPABAAEAAQABAAEAAQABAAEAAQABAAEAAQABAAEAAQABAA
EAAQABAAEAAQAA8AEQARABEAEAAQABAAEAAQABIAEQARABIAEQARABAADwAPAA8ADwAQ
AA4ADwAPAA8AEAAQAA8ADwAPAA8AEAAQAA4ADgAOAA8ADQAMAAwADAAOAA4ADgAOAA4A
DgAOAA4ADwAOAA4ADgANAA0ADQANAA0ADQANAA0ADQAOAA4ADgAMAAwADAAMAA0ADQAN
AA4ADgANAA0ADQALAAsADAAMAA0ADQANAA4ADAAMAAsACwANAA0ADQANAAwADAALAAsA
CwAMAAwADAAOAA4ADgAOAA0ADQANAA4ADgAOAA4ADQAPAA8ADQAPAA0ADgAOAA4ADgAO
AA4ADAAMAAwADAAKAAoACgAKAAgACAAIAAgACAAIAAgACAAIAAgACAAIAAgABwAHAAcA
BwAHAAcABwAHAAgACAAKAAsADAANAA0ADwAPABAAEAAQABAAEAAQABMAEwATABMAEQAO
AAwACQAIAAgABQADAAIAAgACAAEA//8AAAIAAwAEAAUABQAFAAUABQAFAAUAAwADAAMA
AwAEAAUABgAHAAUABQAFAAUABwAHAAgACAAIAAgABwAHAAkADgAVAB8AJAAjACUAJwAh
ABUA/v/i/8T/pP+A/2H/TP8+/zz/RP9B/zX/Kv8k/yv/O/9M/1v/b/+H/5r/rf+9/83/
2P/l/+//9//8/wIACAALAA4AEQASABMAFAAVABYAGAAYABgAGAAYABkAGgAbABwAHQAd
AB0AHQAeAB4AHgAeAB8AHwAfAB8AHgAfAB8AHwAhACEAIQAhACEAIQAhACIAIgAiACMA
IwAjACMAIwAjACMAJAAkACUAJQAlACUAJQAmACYAJwAnACkAKgAsACwALAAsACwALQAs
ACwALQAwADEAMQAxADIANAA0ADQANgA3ADcANwA3ADoAOwA7ADwAOgA7ADsAOwA7ADsA
OwA7ADsAOwA6ADoAOgA6ADgANwA3ADYANQA0ADMAMgAwAC0ALAArACoAKAAlACMAIQAf
AB4AHgAdABsAGgAZABgAFgAXABcAFwAVABUAFQAVABUAFAATABIAEQATABMAEwATABMA
EwATABMAEgASABIAEgAUABQAFAAUABQAFAATABIAEgATABQAFAASABMAEwATABMAEwAT
ABMAFQAVABYAFgAUABQAFAAUABQAFAAVABYAFAAUABQAFAAVABUAFgAWABYAFgAWABYA
FgAWABYAFgAWABYAFgAWABYAFgAWABYAEwASABEADwALAAcAAwD+//v/+v/5//j/9v/1
//X/9v/2//X/8//x/+//7//v//D/7v/v/+//7//u/+7/7f/t/+3/7f/u/+7/7v/u/+7/
7//t/+z/7P/s/+z/7P/s/+z/7P/s/+z/7P/t/+z/7P/s/+v/6//r/+v/6//r/+v/6//p
/+r/6v/q/+r/6v/q/+r/6f/p/+n/6v/q/+n/6f/p/+f/5//o/+j/6f/p/+n/6v/o/+j/
5//n/+n/6f/p/+n/6v/q/+n/6f/n/+j/6P/o/+j/6P/o/+j/5//n/+f/6P/o/+j/6P/n
/+f/5//l/+f/5//m/+b/6P/o/+j/6P/o/+j/6P/o/+b/5v/m/+b/6P/o/+j/6P/m/+b/
5v/m/+j/6P/o/+j/5//n/+f/5//l/+X/5f/l/+j/6P/q/+v/6v/r/+v/6//t/+7/7v/w
//D/8P/w//H/8f/x//H/7//s/+r/5//m/+T/4f/f/97/4P/g/9//3//e/+D/4f/i/+P/
4//j/+P/4//j/+P/4//j/+P/4//j/+X/5f/l/+X/5f/l/+X/5f/l/+b/5v/m/+b/5//n
/+v/8P/5////AgADAAMAAwD9/+//1v+6/57/fv9a/z//LP8k/yj/LP8j/xP/Cv8E/w3/
Hf8u/z//U/9r/37/j/+d/63/uP/D/83/1f/c/+D/5P/n/+b/5//q/+3/7P/t/+7/8P/v
//D/8f/y//T/9P/0//T/9//3//f/9//2//b/9v/2//n/+f/5//n/+P/5//n/+f/5//n/
+f/5//f/9//3//j/+v/6//v/+//9//3//f/9//z//P/7//v/+//7//v/+//8//z//f/9
//3//v8AAAAAAAAAAAAAAQACAAIAAwAGAAUABQAFAAYACAAIAAgACgALAAsACwALAA4A
DwAPABAADgAPAA8ADwAPAA8ADwAPAA8ADwAOAA4ADgAOAAwACwANAAwACwAKAAkACAAG
AAMAAgABAAAA/v/9//v/+f/3//X/9P/y/+//8P/v/+7/7P/r/+v/6//p/+n/6f/p/+n/
5//n/+f/5//p/+n/6f/p/+n/6f/p/+n/5v/m/+b/5v/m/+b/5v/m/+j/6P/n/+b/6P/p
/+r/6v/q/+v/6//r/+n/6f/p/+n/6f/p/+r/6v/s/+z/7P/s/+z/7P/t/+7/7v/u/+7/
7v/r/+v/7P/s/+z/7P/s/+z/7P/s/+z/7P/s/+z/7P/s/+z/7P/s/+z/6v/q/+r/6f/r
/+v/6//q/+r/6v/q/+r/6v/p/+n/6v/r/+v/6v/p/+f/5//n/+j/6P/p/+n/6f/o/+j/
5//n/+f/5//o/+j/6P/o/+j/6f/n/+b/5v/m/+b/5v/m/+b/5v/m/+b/5v/l/+T/5P/k
/+b/5//o/+n/6P/n/+b/5f/n/+j/6P/o/+b/5v/m/+b/5f/l/+X/5v/m/+X/5f/l/+X/
5f/m/+b/5f/l/+X/5v/o/+j/5//n/+r/6//s/+3/8v/0//X/9//3//j/+P/4//j/+P/4
//j/+//7//v//P/6//r//P/9//z//P/8//z//P/8//z//P/8//7//v/+//7//v/+//7/
/v/+//7//v/+//7//v/9//3//f/9//3//f/9//3//v/+/wAAAQACAAMAAQABAAEAAgAC
AAQABAAEAAYABwAHAAcACQAHAAQAAgD9//z//P/5//f/9v/2//b/8//z//T/9v/3//j/
+f/5//r/+//8//3//f/9//3//f/7//v/+//7//3//f/9//3/+//7//v//P/8//z//v//
//////8EAAsAEQAWABcAGQAbABcADQD6/97/wv+m/4T/af9Y/0z/TP9U/1H/R/88/zT/
Mf89/0z/Wf9p/33/kP+h/7H/v//K/9X/3//n/+7/8v/0//X/+P/5//r//f/8//3//v8A
AAEAAgADAAQABgAGAAYABgAJAAkACQAJAAkACAAHAAYABwAHAAcABwAGAAcABwAHAAkA
CQAJAAkACQAJAAkACgAIAAgACQAJAAsACwALAAsACQAKAAoACwALAAsACwALAAoACgAL
AAsACwAMAA4ADgAQABAAEAARABAAEAARABQAFwAXABcAGAAYABgAGAAaABsAGwAbABsA
HAAdAB0AHgAeAB8AHwAfAB8AHwAfAB8AHQAdABwAHAAeAB4AHAAbABwAHAAcABwAGwAa
ABgAFQAWABUAFAASABMAEQAPAA0ADAAMAAsACQAKAAkACAAGAAMAAwADAAEA////////
//8BAAEAAQABAAEAAQABAAEAAwADAAMAAwACAAIAAgACAAAAAAAAAAAAAgACAAEAAAAA
AAEAAgACAAIAAwADAAMAAwADAAMAAwADAAMABAAEAAIAAgACAAIAAAAAAAEAAgACAAIA
AgACAAEAAQACAAIAAgACAAIAAgAAAAAAAAAAAAAAAAAAAAAAAgACAAIAAgAAAAAAAAD/
//////////7//v/+//7//v/+//3//f/+///////+//3/+//7//v//P/6//v/+//7//z/
/P/7//v/+f/5//r/+v/6//r/+v/7//n/+P/4//j/+P/4//j/+P/4//j/+P/4//n/+P/4
//j/+f/5//n/+f/5//n/+f/5//f/+P/4//j/+v/6//r/+v/5//n/+f/6//r/+f/5//n/
+f/5//r/+v/3//f/9//4//j/+P/3//f/9f/1//X/9f/4//j/9//3//X/9v/2//b/9v/2
//b/9v/1//X/9f/2//b/9v/2//T/9P/0//T/8v/y//L/8v/0//T/9P/0//T/9P/0//T/
8v/y//L/8v/0//T/8//z//P/8//z//P/8//z//T/9P/0//X/9v/3//f/9//3//j/+P/6
//r/+v/4//n/+f/5//n/9//0//L/7f/s/+z/6f/n/+b/5v/m/+b/5//p/+z/7P/s/+z/
6//p/+n/6f/p/+v/6//r/+v/6//r/+v/6//t/+3/7f/t/+3/7f/t/+7/7v/u/+7/7//v
//P/+v8BAAcACgALAAsACQAFAPf/4P/A/6T/gP9a/z//Lv8k/yj/MP8p/x//GP8S/xv/
K/88/0v/Yf93/4r/mf+n/7X/wP/J/9P/3f/m/+z/8P/z//T/9f/2//f/+P/5//r//P/9
//7///8AAAAAAAAAAAAAAwADAAMAAwACAAIAAgACAAUABQAFAAUABAAFAAUABQAFAAUA
BQAFAAgACQAKAAwADQAOABAAEQATABMAEwATABMAFAAUABUAFQAVABUAFQAYABgAGQAZ
ABcAGAAaABoAGgAaABoAGwAaABoAGwAeAB0AHQAdAB4AHwAgACEAJAAjACMAIwAjACQA
JQAlACYAJgAnACcAJwAnACcAJwAnACcAJwAmACYAJgAmACQAIwAjACIAIQAgAB8AHgAc
ABkAFgAVABQAEgATABEADwANAAoACgAJAAcABgAFAAQAAgADAAMAAwABAP//////////
/////////////////////////////////v/+//7//v/8//z//P/8//7//v/9//z/+v/7
//z//P/+/////////////////////f/9//7//v8AAAAAAAAAAP7//v///wAA/v/+//7/
/v//////AAAAAP7//v/+//7/AAAAAAAAAAAAAAAAAAAAAAAAAAAAAAAA/v/+//7//f//
///////+/wAAAAAAAAAA/v/9//3//v///////v/9//3//f/9//7//P/9//3//f/+//7/
/f/9//v/+//8//z//P/8//z//f////7//v/+//z//P/8//z//v/+//7//v/9//z//P/8
//v/+//7//v/+//7//v/+//5//r/+v/6//z//P/8//z/+//7//v//P/+//3//f/9//3/
/f/+//7//f/9//3//v8AAAAA////////////////AAAAAP///////wAAAAAAAP7//v/+
//7/////////AAAAAP7//P/8//7//v/+//7//v/+//7//v/+//7//v/+/wAAAAAAAAAA
/v/+//7//v8AAAAA/////wEAAQABAAEA/////wAAAAACAAMABAAFAAUABQAFAAYABgAI
AAgACAAIAAkACQAJAAkABwAEAAIA///+//7/+//5//j/+P/4//f/9//4//r/+//8//3/
/f/9//3//f/9/////////////f/9//3//f///////////wEAAQABAAIAAgACAAIAAQAD
AAkADgAVABsAHgAfACEAHwAZAAsA8v/U/7j/lv9w/1X/RP8+/0L/RP89/y//Jv8i/yv/
Pf9M/13/df+N/6D/sf/B/8//2v/j/+3/9f/8/wIACAALAAwADQAOAA8AEAARABIAFAAT
ABQAFQAWABYAFgAWABYAGAAZABoAGwAcABwAHAAcABsAGwAbABsAHgAfAB8AHwAdAB0A
HQAdAB8AHwAfACAAIAAgACEAIQAhACEAIQAhACEAIgAiACMAIwAjACMAIwAmACYAJwAn
ACcAKAAqACoAKgAqACoAKwAsACwALQAwAC8ALwAvADAAMQAyADMANgA1ADUANQA1ADYA
NwA3ADgAOAA5ADkAOQA5ADkAOQA5ADkAOQA4ADgANgA2ADQAMwA1ADQAMwAyADEAMAAu
ACsAKgApACgAJgAlACMAIQAfAB4AHgAdABsAHAAbABoAGAAZABkAGQAXABUAFQAVABUA
FQAVABUAFQAVABUAFQAVABUAFQAVABUAFgAWABYAFgAUABQAFAAUABYAFgAVABQAFAAV
ABYAFgAUABUAFQAVABcAFwAXABcAFQAVABYAFgAYABgAGAAYABgAGAAZABoAGAAYABgA
GAAZABkAGgAaABgAGAAYABgAGgAaABoAGgAaABoAGgAaABgAGAAYABgAGgAaABoAGQAZ
ABkAGQAYABoAGgAaABoAGAAXABcAGAAZABkAGAAXABcAFwAXABgAFgAXABcAFwAWABYA
FQAVABUAFQAWABYAFAAUABQAFQAVABQAFAAUABQAFAAUABQAFAAUABQAFAAUABQAFQAW
ABcAFwAXABcAFwAXABcAFwAVABYAFgAWABYAFgAWABYAFwAXABcAGAAYABcAFwAXABcA
FwAYABgAFwAXABcAGAAYABgAFwAXABkAGQAZABkAGAAYABcAFwAXABgAGAAYABYAFgAW
ABYAFgAVABQAFAAPAAwACQAFAAMAAQABAAEAAgAAAAAAAAAAAAAAAAAAAAAA/v/+//7/
/v/+//7//v/+//7//v/+//7//v/+//3//f/9//3//f/9//3//f/+//7//v///wAAAQAD
AAMAAwAEAAQABgAGAAYABgAHAAcABwAHAAUAAgAAAP3//P/8//n/9//2//b/9v/1//X/
9v/4//f/+P/5//n/+v/7//z//f/7//v/+//7//3//f/9//3/+//7//v/+//9//3//f/+
/wAA/v/+//////8DAAgADwAVABgAGwAdAB0AFQAJAPD/1P+8/57/fP9j/1L/Sv9O/1T/
S/8//zb/MP81/0X/VP9h/3P/if+c/6v/u//J/9T/3//n/+//9v/6//7/AQACAAMABgAH
AAoACwAMAA4ADgAOAA4ADgAQABAAEAAQABEAEQARABEAEgASABIAEgAVABUAFQAVABQA
FQAVABUAFQAVABUAFQAVABUAFQAWABYAFgAXABcAFwAXABcAFwAXABgAGAAZABkAGQAZ
ABkAGAAYABkAGQAZABoAHAAcABwAHAAcAB0AHgAeAB8AIgAjACMAIwAkACQAJAAkACYA
JQAlACUAJQAmACcAJwAoACYAJwAnACcAJwAnACcAJwAnACcAJgAmACQAJAAiACEAIQAg
AB8AHgAdABwAGgAXABYAFQAUABIAEQAPAA0ACwAIAAgABwAFAAUABQAFAAQAAQABAAEA
//8BAAEAAQABAAEAAQABAAEA//////////8BAAEAAQABAAAAAAAAAAAAAAAAAAAAAAAC
AAIAAQAAAAAAAQACAAIAAgADAAMAAwADAAMAAwADAAMAAwAEAAQAAgACAAIAAgAEAAQA
BQAGAAYABgAGAAYAAwADAAQABAAEAAQABAAEAAQABAAEAAQABAAEAAQABAAGAAYABgAG
AAQABAAEAAMABQAFAAUABAAEAAQABAAEAAQAAwADAAQABQAFAAQAAwABAAEAAQACAAQA
BQAFAAUAAgACAAEAAQADAAMABAAEAAIAAgACAAMAAwACAAIAAgACAAIAAgACAAIAAgAC
AAIAAQAAAAAAAAADAAMAAwADAAEAAQABAAEAAwAEAAQABAACAAIAAgACAAEAAQABAAIA
BAADAAMAAwADAAMABAAEAAEAAQABAAIAAgACAAEAAQABAAEAAQABAAIAAgABAAEAAQAC
AAIAAgACAAIAAgACAAUABwAGAAYABgAGAAYABgAGAAYABgAEAAQABAAEAAYABgAGAAYA
BAAEAAQABAAEAAQAAwADAAMAAwADAAMAAwADAAQABAAGAAcACAAJAAsACwALAAwADAAO
AA4ADgAOAA8ADwAPAA8ADQAKAAgABwAGAAYAAwABAAAAAAAAAP////8AAAIAAwAEAAUA
BQAFAAUABQAFAAUABQAFAAUAAwADAAMAAwADAAMAAwADAAEAAQABAAIAAgACAAQAAwAF
AAUACAAPABcAHAAdAB0AHwAfABkACgDw/9L/tv+U/2//WP9K/0b/TP9R/0n/QP84/zf/
P/9M/1f/Z/99/5L/o/+z/8H/zv/Z/+H/6f/y//r//v8DAAQABwAIAAkADAANAA4AEAAR
ABIAEwAUABYAFgAWABYAFQAVABUAFQAUABQAFAAUABUAFQAVABUAFgAXABcAFwAXABcA
FwAXABcAFwAXABgAGAAYABkAGQAXABcAFwAXABkAGgAaABsAGwAbABsAGwAcABwAHQAd
AB0AHgAgACAAHgAeAB4AHwAiACIAIwAmACUAJQAlACYAJgAmACYAKAArACsAKwArACoA
KwArACwALAAtAC0ALQAtAC0ALQAtAC8ALwAuAC4ALgAuACwAKwArACoAKQAoACkAKAAm
ACMAIAAfAB4AHAAbABkAFwAVABQAFAATABEADgANAAwACgALAAsACwAJAAcABwAHAAcA
BwAHAAcABwAHAAcABwAHAAcABwAHAAcACAAIAAgACAAGAAYABgAGAAgACAAHAAYABgAH
AAgACAAGAAcABwAHAAkACQAJAAkACQAJAAoACgAKAAoACgAKAAsADAAOABAADgAOAA4A
DgAPAA8AEAAQAA4ADgAOAA4ADgAOAA4ADgAQABAAEAAQAA4ADgAOAA4AEAAQABAADwAP
AA8ADwAOAA4ADgAOAA4AEAAPAA8AEAAPAA8ADgANAAwADQAOABAADgAPAA8ADwAQABAA
DwAPAA8ADwAQABAADwAOAA0ADQAPAA4ADgAOAAwADAAMAAwADgAOAA4ADgANAAwADAAM
AAsACwALAAsACwALAAsACwALAAwADAAMAAwADAAMAAwADQANAA0ADgAMAAsACwALAAsA
CwAMAAwADQANAA0ADgAMAAwACwALAAsACwALAAsACgAKAAkACQALAAwADAAMAAwADAAM
AAwADQANAA0ADgAOAA4ADgANAA0ADAAMAAwADAAMAAwADAAMAAwADAAMAAwADAAMAAwA
DAAMAAwADAAMAAwADAAMAAsACwANAA0ADQANAA0ADQAOAA4AEAARABIAEwATABMAEwAU
ABIAFAAUABQAFgAXABcAFwAWABMADwAMAAsACgAKAAcABQAEAAQABAAFAAUABgAIAAkA
CgALAAsACwALAAsACwALAAsACwALAAkACQAJAAkABwAHAAcABwAHAAcABwAIAAgACAAI
AAkACwAPABgAHwAlACYAJwApACUAGwAJAOz/zv+u/4r/Zv9P/0D/Pv9E/0L/N/8r/yT/
Jv83/0n/WP9r/4H/l/+q/7v/zf/b/+b/7//3////BgAMAA4ADwASABMAEgATABQAFQAW
ABgAGQAaABsAHAAcABwAHAAcAB8AHwAfAB8AIAAgACAAIAAhACEAIQAhACIAIwAjACMA
IwAjACMAIwAjACMAIwAkACYAJgAnACcAJQAlACUAJQAnACgAKAApACcAJwAnACcAKAAo
ACkAKQApACoALAAsAC4ALgAuAC8ALgAuAC8AMgAxADEAMQAyADMANAA1ADgANwA3ADcA
NwA4AA==
         </WaveFormData>
      </LeadData>
      <LeadData>
         <LeadByteCountTotal>10000</LeadByteCountTotal>
         <LeadTimeOffset>0</LeadTimeOffset>
         <LeadSampleCountTotal>5000</LeadSampleCountTotal>
         <LeadAmplitudeUnitsPerBit>4.88</LeadAmplitudeUnitsPerBit>
         <LeadAmplitudeUnits>��V</LeadAmplitudeUnits>
         <LeadHighLimit>2147483647</LeadHighLimit>
         <LeadLowLimit>268435456</LeadLowLimit>
         <LeadID>V2</LeadID>
         <LeadOffsetFirstSample>0</LeadOffsetFirstSample>
         <FirstSampleBaseline>0</FirstSampleBaseline>
         <LeadSampleSize>2</LeadSampleSize>
         <LeadOff>FALSE</LeadOff>
         <BaselineSway>FALSE</BaselineSway>
         <ExcessiveACNoise>FALSE</ExcessiveACNoise>
         <MuscleNoise>FALSE</MuscleNoise>
         <LeadDataCRC32>118447378</LeadDataCRC32>
         <WaveFormData>
FAAUABQAFAAUABQAFAAUABUAFgAXABgAFgAWABYAFgAXABgAGQAaABoAGgAaABoAGgAa
ABoAGgAaABoAGgAaABkAGAAXABYAFgAWABYAFgAUABQAFAAUABIAEgASABIAEAAQABAA
EAAPAA4ADQAMAA4ADgAOAA4ADQAMAAsACgAIAAgACAAIAAgACAAIAAgABgAGAAYABgAE
AAQABAAEAAIAAgACAAIAAAAAAAAAAAACAAIAAgACAAAAAAAAAAAAAAAAAAAAAAACAAIA
AgACAAIAAgACAAIABAAEAAQABAACAAIAAgACAAQABAAEAAQABAAEAAQABAACAAIAAgAC
AAQABAAEAAQAAwACAAEAAAACAAIAAgACAAIAAgACAAIAAgACAAIAAgAEAAQABAAEAAIA
AgACAAIAAgACAAIAAgACAAIAAAACAAAAAAAAAAAAAQACAAMABAADAAMAAgAAAAIAAgAC
AAIAAwAEAAYABwAIAAgACAAIAAwADAANAA0ADQANAA8ADwARABEAEQAPAA4ADgAOAA4A
DQAMAAwADAAMAAsACgAKAAoACwALAAwADAALAAsACwALAAkABgAEAAEAAQAAAAAAAgAC
AAIAAgAAAAAAAQACAAYABgAGAAcACAAJAAoAEAAYACQANQBUAH4ApwDDANQA4wDsAPUA
/QDxANkAtAB1AB4Asv84/8j+gf59/q3+6f4Q/y7/T/9u/4P/l/+r/7z/yf/a/+f/8//+
/wUACQAKAAwADgASABYAGQAcAB4AHwAgACEAIgAkACYAJgAnACcAJQAmACgAKAAnACgA
JwAnACgAKQArACwAKQApACsAKwArACsALAAtAC8ALwAvADAALwAxADEAMgA0ADYAOAA6
ADkAOwA8ADwAPgBBAEIARgBGAEcASABLAEsATQBPAFAAVABWAFkAWwBcAF8AYQBkAGkA
bQBwAHMAdAB3AHsAfwCDAIcAiQCMAJMAmACcAKAApACnAKgAqwCxALUAuQC9AL8AwQDC
AMQAxQDFAMcAyADKAMoAyADHAMIAwAC9ALoAtwCzALAArACnAKEAmgCSAIsAgwB7AHMA
bABlAF8AWQBRAEoAQwA7ADUAMQAtACsAJQAiAB4AGgAXABMAEAAPABAADwANAAsACQAI
AAgABwAHAAUABQAFAAQAAwADAAQAAgACAAIAAgACAAIAAgADAAMAAwACAAEAAQABAAEA
AQABAAEAAQADAAMAAgABAP///////wAAAQABAAAA/////////////////////wAAAQAB
AAEAAQAAAAEAAQABAAIAAwADAAIAAgADAAQABAADAAIAAgACAAIAAQABAAEAAQACAAEA
AQABAAAA///+//z//v/+//3//f/6//r/+//7//j/9v/2//b/+P/4//j/+P/1//P/8v/x
//H/8f/x//H/8f/x//H/8f/w/+//7//v//H/8f/x//H/8P/w//D/8P/w//D/8P/w//D/
8P/w/+//7//v//D/8P/x//H/8f/x/+//7//v/+//8f/x//H/8f/w//D/8f/x/+7/7v/u
/+//8v/y//L/8v/w//D/7//u//D/8P/w//D/7v/u/+7/7v/u/+7/7v/u/+//7//v/+//
7//u/+z/7v/u/+7/7v/u/+7/7v/u/+z/7P/s/+z/7P/s/+z/7P/q/+j/6v/q/+r/6v/q
/+r/7P/s/+z/7P/r/+v/6v/q/+v/7P/t/+//7v/w//H/8v/0//T/9P/2//b/9//3//n/
9//5//n/+f/7//v/+f/4//j/+P/4//f/9v/2//b/9v/3//b/9v/2//f/9//4//j/9//3
//f/9//1//L/8P/v/+//7v/u/+7/8P/w//D/8P/v/+//7//w//L/9P/1//b/9f/4//7/
BgAUACkASAByAJsAuQDIAM0AygDRANUAwQCjAHwAPQDm/3b/Av+e/mf+bf6h/tf++v4a
/zv/Wv9t/4H/lf+o/7X/wv/P/9v/5P/r/+//8P/y//T/9v/4//j/+v/7//v//v///wAA
AgABAAAAAAD///3//v8AAAAA/f/+//3//f/9//3//v/+//v/+//9//3/+v/5//n/+f/3
//f/9//4//j/+f/4//j/+f/6//v//P/7//3//v/+/wEAAwADAAYABgAHAAgACwALAA0A
DwAQABQAFgAZABsAHAAfACEAJAAnACsALgAxADQANwA7AD8AQwBHAEkATABRAFYAWgBe
AGIAZQBmAGkAbQBxAHUAeQB8AH0AfQB+AH0AfQB/AIAAgQCAAH0AewB4AHYAcwBwAGwA
ZwBjAF4AWABTAE0ARgA/ADcALwAnAB8AGQAUAA8ABwAAAPn/8f/r/+f/4//h/9v/2P/U
/9D/zv/L/8n/yf/I/8f/xf/D/8H/wP/A/7//v/+9/73/vf++/73/vf++/7//wP/B/8L/
w//E/8X/x//H/8f/xv/F/8b/x//I/8n/yf/J/8n/y//K/8r/yv/J/8r/y//N/8//zv/O
/87/z//R/9H/0f/R/9H/0f/S/9P/0//T/9P/0v/T/9P/0//U/9X/1f/U/9T/1f/W/9b/
1f/W/9b/1v/W/9X/1f/V/9X/1v/V/9X/1f/T/9P/0//S/9T/1P/T/9P/0v/S/9P/0//U
/9L/0v/S/9T/1P/U/9T/0v/R/9H/0f/T/9P/0//T/9P/0//T/9P/1P/T/9P/0//U/9X/
1v/X/9b/1v/W/9b/2P/Y/9j/2P/Y/9j/2P/X/9f/1//Y/9j/2f/Z/9n/2f/Z/9n/2f/Z
/9v/2//b/9v/3P/c/93/3f/c/9z/3P/d/+D/4P/g/+D/3v/e/93/3P/d/97/3//g/+D/
4P/g/+D/4P/g/+D/4P/h/+H/4f/h/+H/4P/g/+L/4v/i/+L/4v/i/+L/4v/g/+D/4P/g
/+H/4v/j/+L/5v/m/+b/5v/o/+j/6P/o/+j/6P/p/+n/5v/m/+b/5v/n/+n/6//u/+//
8P/w//D/8P/y//L/8//1//f/9//5//f/9//3//f/9f/0//T/9P/y//H/8P/w//L/8v/x
//D/8P/w//H/8f/w//D/7//v//H/8f/v/+z/6v/p/+n/6P/q/+r/6v/q/+r/6v/q/+v/
6v/s/+z/7P/v//D/8f/0//r/AAAMAB0AOABeAIsAqwC6AL0AugC7AMEAsQCTAHIAOwDs
/4j/FP+u/m3+Zf6P/sf+8v4S/zX/Uv9r/3//kf+i/7H/wP/N/9v/5P/t//P/9v/4//r/
/P/+/wEABAAGAAcACAAJAAoADAAMAAwADQANAA8AEAASABIAEAASABIAEwAUABUAFwAY
ABYAFwAaABsAGwAbABwAHQAfAB8AHwAgAB8AIQAhACIAJQAmACcAKAAoACsALQAuAC8A
MQAxADQANgA3ADgAOwA9AD8AQQBCAEUASABMAE8AUgBVAFcAWgBbAF8AYgBlAGoAbQBx
AHUAdwB7AH0AgACFAIoAjgCSAJgAmwCcAJ8AoQClAKkArQCvALEAsgC0ALUAtQC3ALgA
twC2ALMAsQCtAKoApgCiAJ4AmQCVAJAAjACHAIEAegBxAGkAYQBZAFEASwBGAEEAOgA0
AC4AJwAiAB0AGAAVABMAEAAMAAgABwADAAAA///+//3/+//5//n/+P/4//f/9//1//X/
9f/2//X/9f/2//j/+P/4//j/+//8//3///8AAAEAAQABAP//////////AAABAAIABQAE
AAQABAADAAQABQAHAAkACAAIAAgACQAJAAkACQAJAAoACwANAA8ADQANAA0ADAANAA0A
DQAOAA8ADwAOAA4ADQAOAA4ADQANAA4ADwAQAA0ADQANAA0ADgANAA0ADQALAAsACwAK
AAoACgAJAAkACAAIAAkACQAGAAQABAAEAAQABAAEAAQABAADAAMAAwABAAEAAQABAAEA
AQABAAEA/v/9//3//f/9//3//f/9//r/+v/6//r/+v/6//r/+v/6//r/+v/5//f/9//4
//j/+P/5//r/+//5//n/+f/5//n/+f/5//n/+v/6//v/+//5//j/9//3//j/+P/4//j/
+P/4//f/9v/2//b/9v/2//j/+P/4//j/9v/2//b/9v/3//f/9//3//n/+P/4//f/9v/1
//T/9f/2//f/+P/2//b/9v/2//b/9v/2//b/9P/2//b/9v/0//T/9P/0//b/9v/2//f/
9//2//b/9v/2//b/9//4//r/+//8//z//P/8//7//v//////AQABAAMAAwADAAMAAwAB
AAAAAAACAAIAAQAAAP///v/9//v//P/8//z//f/7//z//P/7//v/+//7//n/9v/0//P/
8//w//D/8P/w//L/8v/y//L/8v/y//P/8v/w//P/9P/1//j//v8CAAwAGQAuAFAAfQCl
ALwAywDWANsA5QDhAMsAsACBADYA0v9e/+b+h/5d/nf+r/7i/gT/Jf9E/1//df+L/57/
q/+4/8f/0//g/+n/8f/2//j/+v/8//z//f8AAAIAAwAGAAcACAAKAAwADAANAA0ADwAQ
ABIAEgASABQAFAAVABYAFwAZABoAGgAbAB4AHwAfAB8AIAAhACIAIwAkACYAJQAnACcA
KAArACwALQAuAC4AMQAzADQANQA3ADcAOgA+AD8AQABDAEUARwBJAEoATABOAFEAUwBW
AFkAWwBeAF8AYwBmAGkAbgBxAHUAeQB7AH8AgQCEAIcAjACQAJQAmgCdAJ4AoQCjAKcA
qwCvALUAtwC4ALoAuwC7AL0AvgC+AL4AvAC7ALkAuAC2ALQArgCpAKUAoACeAJkAkwCM
AIUAfQB1AG0AZABdAFcAUQBKAEQAPgA3AC0AJwAhAB0AGAAUAA8ACgAHAAMAAAD///3/
+//4//X/8//y//L/8f/v/+3/7f/t/+7/7f/t/+7/7P/s/+z/7P/s/+z/7P/t/+z/7f/t
/+3/6//r/+v/6//t/+3/7f/v/+7/7v/u/+3/7f/t/+7/7//w//D/8P/x//H/8f/x//H/
8//z//T/9f/1//X/9f/0//b/9f/0//T/+P/5//n/+v/7//z//P/7//v//P/9//7//P/7
//r/+f/6//n/+f/5//f/9//3//b/9P/0//P/8//z//T/9v/3//T/8v/y//L/8P/w//D/
8P/y//H/8f/x//D/7//u/+3/7f/t/+3/7f/q/+n/6f/p/+n/6f/p/+n/6P/o/+j/6P/m
/+b/5v/m/+j/6P/o/+f/5f/l/+b/5v/l/+X/5f/l/+X/5f/l/+X/5f/l/+X/5f/m/+b/
5//n/+b/5v/m/+f/5v/m/+b/5v/m/+b/5f/k/+T/5P/k/+T/5v/m/+b/5v/k/+T/5P/k
/+P/4//j/+P/5f/k/+L/4v/i/+L/4v/i/+L/4v/i/+L/4v/i/+L/4P/g/+D/3v/i/+L/
4v/i/+D/4P/g/+D/4P/g/+H/4f/g/+D/4P/g/97/3//g/+L/4//k/+T/5P/i/+T/5P/l
/+X/5//n/+n/6f/p/+n/6f/l/+T/5P/k/+b/5f/k/+T/5P/k/+P/4v/i/+L/4//j/+L/
4v/h/+H/4f/h/9//3P/c/9v/2//a/9n/2P/X/9b/2P/Y/9j/2f/a/9z/3P/c/93/3P/f
/+T/6v/y//z/DQAkAEwAdwCZALAAwQDIANEA2wDPALUAjgBRAPz/lP8c/6r+Xf5N/nX+
rf7Y/vj+F/84/1P/Z/99/5L/nf+o/7f/xf/M/9X/2//g/+T/5v/o/+r/7P/u/+//7//w
//H/8v/0//b/9v/3//f/+f/6//z//P/+/wAAAAABAAAAAQADAAQABQAHAAsADQANAA0A
DgAPABEAEQARABIAFQAXABcAGAAZABoAGwAcAB4AIQAjACQAIwAlACUAKAAsAC0ALgAx
ADMANQA3ADgAOAA6AD0APwBEAEcASQBMAE4AUQBTAFUAWABbAF8AYwBpAG0AbwByAHYA
egB9AIAAhgCJAIoAjQCPAJMAlwCbAJ8AoQCiAKQApwCnAKkAqgCrAKoApwClAKMAogCg
AJ4AnACXAJMAjgCKAIUAfwB4AHMAawBjAFsAVABNAEcAQQA8ADYAMAApACQAHwAaABcA
EQAOAAoABgAFAAEA/v/9//v/+f/2//P/8//y//L/8f/v/+3/7f/t/+z/6//r/+z/7P/s
/+z/7P/q/+r/6v/r/+z/7f/t/+3/7P/r/+r/6f/p/+n/6f/r/+r/6v/q/+n/6f/p/+r/
6//s/+z/7P/t/+v/6//r/+v/6//r/+z/7f/t/+3/7f/s/+z/6//q/+r/6//r/+r/6v/q
/+r/6f/n/+b/5v/m/+b/5f/l/+X/5f/i/+H/4f/h/+P/4//j/+L/4P/g/9//3//c/9z/
3f/d/97/3P/c/9z/3P/c/9z/3P/e/93/3f/d/9z/2//a/9n/2f/Z/9n/2f/a/9n/2f/Z
/9n/2f/Z/9n/2P/Y/9j/2P/Y/9j/2P/Y/9j/2P/Y/9f/1//X/9j/2P/X/9f/1//X/9n/
2f/Z/9n/1//X/9f/1//W/9b/1//X/9b/1v/W/9f/1v/W/9b/1v/Y/9j/1//W/9b/1v/W
/9b/1P/U/9T/1P/W/9b/1v/W/9b/1v/W/9b/1v/W/9b/1v/W/9T/1P/U/9T/1v/U/9b/
1v/U/9T/1P/U/9L/0v/S/9L/1f/V/9T/1P/S/9L/0v/T/9b/2P/Z/9r/3P/c/9z/3v/d
/93/3P/d/97/4f/i/+P/4f/h/9//3v/e/97/3v/d/97/3v/e/97/2//a/9r/2v/b/9v/
3P/c/9v/2//b/9v/2//Y/9b/1f/T/9L/0v/S/9L/0v/S/9L/1P/V/9b/2P/Y/9j/2f/a
/93/4P/k/+z/+P8HABwAPABpAI8AqgCzAK4AqQCrAKEAgwBeAC0A5P+G/xj/rP5h/kf+
Y/6Z/sj+6P4F/yj/Rf9b/2//hv+V/6D/r/+7/8b/0f/Z/+D/5v/o/+j/6v/s/+7/7//v
//D/8f/y//T/8v/y//P/8//1//b/+P/4//j/+v/6//v/+v/7//3//v8AAAEABAAFAAMA
AwAEAAUABQAFAAUABgAHAAkACQAKAAkACgALAAwADQARABQAFgAWABcAFgAYABoAGwAc
AB8AHwAhACMAJAAmACgAKwAtADAAMwA1ADgAOwA/AEIARQBIAEsATwBTAFcAWwBdAGAA
ZABoAGsAbgB0AHcAeAB7AH0AgQCFAIkAiwCNAI4AkACTAJMAlQCWAJUAlACRAI8AjQCM
AIoAiACEAH8AewB2AHAAawBlAF4AWQBRAEkAQQA6ADMALQAnACIAHAAWAA8ACgAFAAAA
/f/5//b/8v/u/+z/6f/n/+f/5P/j/+H/3//h/+D/4P/f/9//3f/d/93/3P/b/9v/3P/c
/9z/3P/c/9z/3P/c/93/3v/f/9//3//f/9//3//f/9//3//f/+H/4v/i/+L/4f/h/+H/
4v/j/+T/5P/k/+X/5f/l/+X/5f/l/+X/5v/n/+f/5//n/+b/5v/l/+T/5P/n/+f/5v/m
/+X/5v/m/+X/5P/k/+T/5P/l/+X/5f/l/+L/4f/h/+H/4//j/+P/4v/g/+D/3//f/97/
3v/f/9//4P/e/97/3v/c/9z/3P/c/97/3f/d/93/2//b/9v/2//b/9v/2//b/9z/2//b
/9v/2f/Z/9n/2f/a/9r/2v/a/9j/2P/Y/9j/2P/Y/9j/1//X/9f/2P/Y/9f/1//X/9f/
2f/Z/9n/2f/X/9f/1//X/9b/1v/X/9f/2P/Y/9j/2f/Y/9j/2P/Y/9j/2P/X/9b/1v/W
/9b/1v/Y/9j/2P/Y/9r/2v/a/9j/2P/Y/9j/2P/Y/9j/2P/Y/9j/2P/Y/9b/1P/W/9b/
2P/Y/9j/2P/Y/9j/2P/Y/9f/1//W/9b/2P/Y/9j/2f/Y/9r/2//c/97/3v/e/+D/3v/f
/9//4f/h/+P/4//j/+X/5f/j/+L/4P/g/+D/3//e/97/3v/e/93/3P/c/9z/3//f/+D/
4P/d/93/3f/d/93/2v/Y/9f/1//W/9b/1v/U/9T/1P/U/9T/1f/W/9j/3P/c/9v/2v/b
/97/5P/u//r/CQAiAEgAcQCRAKYArQCsALEAtQCpAI8AbgA1AOT/gP8O/6L+X/5R/nf+
r/7c/vr+G/84/1H/Zf97/47/m/+o/7f/w//M/9X/2f/g/+T/5v/o/+z/7v/w//H/8f/y
//P/9P/2//f/+P/6//v/+f/6//z//P/9/wAAAQADAAQABQAHAAgABgAHAAoACwAMAA0A
DwARAA8ADwAPABAAEwAVABUAFgAZABoAGwAcABoAHQAfACAAIwAlACUAKAAoACkAKgAt
ADEAMwA1ADYAOAA6AD0APwBCAEUARwBKAE8AUwBWAFkAWgBdAGEAZQBrAG8AcQB0AHcA
fACAAIQAiACLAIwAjwCVAJkAnQChAKIAowCjAKQApgCnAKoArACtAKwAqQCnAKYApACh
AJ4AmgCVAJEAjACHAIEAegByAG0AZQBdAFUATABFAD8AOQAyACwAJgAfABkAFQARAA8A
CgAGAAEA/P/6//f/9f/1//L/8f/v/+3/7f/s/+z/6//r/+n/6f/p/+b/5f/l/+b/6P/o
/+j/6P/m/+b/5v/n/+b/5//n/+f/5//n/+f/5//n/+f/5//p/+r/6v/q/+n/6f/p/+r/
6//s/+z/7P/t/+//7//v/+//7f/t/+7/7//w//H/8v/y//L/8f/w//D/8f/x//D/8P/z
//T/9P/z//L/8v/y//L/8f/x//H/8f/w/+//7//v/+//7//v/+7/7v/u/+3/7f/q/+r/
6//r/+z/6v/q/+r/6P/o/+j/6P/q/+n/6f/p/+n/6f/p/+n/5//n/+f/5//o/+f/5//n
/+f/5//n/+f/5v/m/+b/5v/o/+j/6P/o/+b/5v/m/+X/5f/l/+b/5v/j/+P/4//j/+P/
4//j/+P/5f/l/+X/5f/i/+L/4//j/+T/5P/k/+X/5P/k/+T/5P/k/+T/4//i/+T/5P/k
/+T/4v/i/+L/4v/m/+T/5P/m/+X/5P/j/+L/5P/k/+T/5P/k/+T/5P/k/+L/4P/i/+L/
5P/k/+T/5P/i/+L/4v/i/+P/4//i/+L/5P/k/+T/5f/l/+b/5v/m/+f/6P/p/+z/6v/r
/+v/7f/t/+//7//v/+//7//t/+z/6//q/+n/5//n/+j/6f/q/+f/5v/m/+b/6f/p/+r/
6v/p/+n/6f/p/+f/5P/i/+H/4f/g/+D/4P/e/97/3v/e/97/3//g/+L/5P/m/+X/5P/l
/+j/7v/2/wIAEwAuAFgAgQChALgAxwDOANcA4QDVALsAmABZAP7/kv8Y/6b+Xf5V/oP+
vf7o/gb/Jf9E/1v/cf+H/5r/p/+2/8X/0f/a/9//5f/q/+7/8P/y//T/9f/4//r/+//6
//v//P/+/wEAAgAEAAUABQAGAAgACAAKAAwADAANAA4ADwARABIAEgATABYAFwAYABkA
GwAdAB0AHQAdAB4AIQAjACMAJAAlACYAJwAoACgAKwAtAC4AMQAzADMANgA2ADcAOAA7
AD8AQQBDAEQASABKAE0ATwBQAFMAVQBYAF0AYQBkAGcAaQBrAG4AcQB3AHsAfQCAAIUA
igCOAJIAlACXAJgAmwChAKUAqQCtALAAsQCxALIAtQC1ALcAuAC4ALgAtgC1ALQAsgCv
AKwAqgClAKEAnACXAJEAigCCAH0AdQBtAGUAXABVAE8ASQBAADoANAAtACgAIwAeABsA
FgASAA0ACAAGAAMAAQABAP7//f/7//n/9//2//b/9f/2//X/9v/3//T/8//z//T/9v/2
//b/9v/4//j/+P/5//n/+f/4//f/+f/5//n/+f/3//f/9//5//r/+v/6//n/+//7//z/
/f/8//z//P/9//3//f/9//3/+//7//z//f/////////+/wAA///+//7///////7//v/9
//7//v/9//7//v/+//7//f/9//3//f/+//3//f/9//v/+//7//r//P/8//v/+//4//j/
+f/5//r/+P/4//j/9v/2//b/9v/0//P/8//z//T/9f/2//f/9v/1//T/8//0//P/8//z
//X/9f/1//X/8v/y//L/8v/0//T/9P/0//L/8v/y//H/8//z//T/9P/z//P/8//z//P/
8//z//P/9f/1//X/9f/y//L/8//z//T/9P/0//X/9P/0//T/9P/y//L/8f/w//H/8v/z
//T/8v/y//L/8v/0//T/9P/0//X/8//x//P/8v/y//L/8v/y//L/8v/y//L/8P/w//D/
8P/x//D/8//0//P/8v/x//D/8P/w//D/8P/z//P/8v/y//L/8v/y//P/9v/4//n/+v/4
//j/+P/6//r/+//7//3///8BAAEAAQD//////f/8//7//v/+//3/+v/6//r/+v/5//j/
+P/4//n/+f/6//r/+f/5//n/+f/3//T/8v/x//H/8P/w//D/8P/w//D/8P/y//P/9P/2
//T/9P/z//b/+f/+/wQADgAYACkAQgBoAJUAuQDOANkA1gDZAN8AzwCtAIgATQD8/5b/
IP+0/nH+Z/6T/sn+9P4S/zP/VP9t/4P/m/+s/7f/xP/T/9//6v/z//n//v8AAAIAAgAE
AAcACgAMAA0AEAARABIAFAAUABQAFQAVABYAGAAbABwAHAAeAB4AHwAgACEAIwAkACQA
JQAoACkAJwAnACgAKQArACsAKwAsACsALQAtAC4ALwAwADEAMgAyADUANwA4ADcAOQA5
ADwAQABBAEIARQBHAEkASwBMAE4AUABTAFUAWQBdAGAAZABlAGkAbABvAHQAdwB7AH8A
gQCFAIcAigCNAJIAlgCaAKAAowCkAKcAqQCtALEAtQC3ALkAugC8ALsAuwC9AL4AvgC+
ALwAuwC6ALgAtQCyAKwApwCjAJ4AmgCVAI8AiAB/AHcAbwBnAF4AVwBRAEsARgBAADoA
MwAsACcAIgAfABsAGAAUABAADQAJAAYABQAEAAMAAQD//////v/+//3/+//5//n/+f/6
//n/+f/6//r/+v/6//r/+v/6//r/+//8//3//f/9//v/+//7//v//f/9//3////+//7/
/v/9//////8AAAEAAgACAAIAAwABAAEAAQABAAMAAwAEAAUABQAFAAUABAAEAAMAAgAC
AAUABQAEAAQAAwAEAAQAAwACAAIAAgACAAMAAwADAAMAAgABAAEAAQABAAEAAQAAAAAA
AAD//////v/+//////8AAP7//v/+//7//v/+//7//////wAAAQAAAP///v/9//3//f/9
//3//v/9//3//f/7//v/+//7//z//P/8//z/+v/6//r/+v/7//z//f/9//3//f/+//7/
/f/9//3//f////////////7//f/8//v//P/8//3//f/+//7//v///////v/9//z//f/+
//7//v/8//z//P/8//z//v/+//z//P/8//z//P/8//z//P/+//7//v/+//7//P/+//7/
/v/+//7//v/+//7//v/+//3//f/8//z//v/+//7////+/wAAAQACAAIAAgACAAQABgAH
AAcACQAHAAkACQAJAAsACwAJAAgABgAGAAYABQAEAAQABAAEAAMAAgACAAIAAQABAAIA
AgADAAMAAwADAAEA/v/8//v/+f/4//j/+P/6//r/+v/6//n/+f/5//r//P/8//3/AAD/
/wAAAgAIABIAHwAwAEwAdQChAL4AyQDMAMUAxQDHALEAlABxADYA4v96/wj/p/5z/nf+
qf7e/gT/I/9C/1//df+L/6D/s//A/8//3f/q//P/+f/+/wIABAAGAAoACwAOABAAEQAQ
ABEAEgAUABUAFgAYABkAGwAcAB4AHgAeACAAIAAhACIAIwAlACYAJAAlACgAKQArACsA
LAAtAC0ALQAtAC4ALQAvAC8AMAAzADQANQA2ADQANwA5ADoAPQA/AD8AQgBEAEUARgBJ
AEkASwBNAE4AUgBUAFcAWQBaAF0AXwBiAGcAawBuAHEAdAB3AHsAfwCDAIcAiQCMAJEA
lgCaAJ4AogClAKYAqQCtALEAtQC5AL0AvwDAAMIAwwDDAMUAxgDIAMgAxgDFAMQAwgC/
ALwAugC1ALEArACmAKEAmwCUAI0AhQB9AHUAbgBnAGEAWwBSAEwARgA/ADgAMwAuACsA
JQAiAB4AGgAXABMAEAAPAA4ADQALAAkACAAGAAUAAwAFAAMAAwADAAQAAwADAAQAAwAC
AAEAAAACAAIAAgADAAMAAwACAAEAAwADAAMAAwADAAMAAwAFAAQABAAEAAMABAAFAAcA
CQAJAAgABwAHAAkACQAJAAkACQAJAAoACwALAAsACwAKAAsACwALAAwACwALAAoACgAN
AA4ADgANAAwADAAMAAwACwALAAsACwAMAAsACwALAAkACQAJAAgACgAKAAkACQAGAAYA
BwAHAAYABAAEAAQABgAGAAYABgAEAAMAAwADAAUABQAFAAUAAwADAAMAAwAAAP//////
/wEAAQABAAEAAAAAAAAAAAAAAAAAAAAAAAAAAAAAAP///////wAAAAABAAEAAQABAP//
///////////////////+//7///////7//v/+////AAAAAAAAAAAAAAAA///+/wAAAAAA
AAAA/v/+//7//v/+//7//v/+////AAD+//7//v/+//7//v/+//7/AAAAAAAAAAAAAP7/
AAAAAAIAAgACAAIABAAEAAQABAADAAMAAgACAAQABAAEAAUABAAGAAcACAAKAAoACgAM
AAoACwALAA0ACwANAA0ADQAPAA8ADQAMAAoACgAKAAkACgAKAAoACgAJAAgACAAIAAcA
BwAIAAgACQAJAAkACQAFAAIAAAD//wEAAAAAAAAAAAAAAAAAAAAAAAEAAgAEAAYABgAH
AAgACQAKABAAGgAmADsAWgCGAK0AxwDcAOcA7gD5AAEB8QDXAK4AaQAMAJj/HP+y/nn+
gf65/u/+Fv80/1P/bv+F/5v/r//A/8//3P/r//f/AAAFAAcADAAQABIAFgAYABkAHAAe
AB8AHgAfACAAIgAjACQAJgAnACkAKgAsACwAKgAsACwALQAvADEANAA2ADUANQA3ADcA
OAA5ADsAPQA9AD0APQA+AD8AQQBBAEIARQBGAEcASABGAEkASwBMAE8AUQBRAFQAVgBX
AFgAWwBdAF8AYQBiAGUAaABsAG8AcABzAHUAeAB9AIEAhACHAIoAjQCRAJUAmQCdAJ8A
ogCpAA==
         </WaveFormData>
      </LeadData>
      <LeadData>
         <LeadByteCountTotal>10000</LeadByteCountTotal>
         <LeadTimeOffset>0</LeadTimeOffset>
         <LeadSampleCountTotal>5000</LeadSampleCountTotal>
         <LeadAmplitudeUnitsPerBit>4.88</LeadAmplitudeUnitsPerBit>
         <LeadAmplitudeUnits>��V</LeadAmplitudeUnits>
         <LeadHighLimit>2147483647</LeadHighLimit>
         <LeadLowLimit>268435456</LeadLowLimit>
         <LeadID>V3</LeadID>
         <LeadOffsetFirstSample>0</LeadOffsetFirstSample>
         <FirstSampleBaseline>0</FirstSampleBaseline>
         <LeadSampleSize>2</LeadSampleSize>
         <LeadOff>FALSE</LeadOff>
         <BaselineSway>FALSE</BaselineSway>
         <ExcessiveACNoise>FALSE</ExcessiveACNoise>
         <MuscleNoise>FALSE</MuscleNoise>
         <LeadDataCRC32>154185230</LeadDataCRC32>
         <WaveFormData>
6P/o/+j/6P/q/+r/6v/q/+r/6v/q/+r/7P/s/+z/7P/u/+7/7v/u/+7/7v/u/+7/7//w
//H/8v/w//D/8P/w//D/8P/w//D/8P/w//D/8P/u/+7/7v/u/+7/7v/u/+7/7P/s/+z/
7P/s/+z/7P/s/+z/7P/s/+z/6v/q/+r/6v/q/+r/6v/q/+j/6P/o/+j/6v/q/+r/6v/o
/+j/6P/o/+j/6P/o/+j/6v/q/+r/6v/o/+j/6P/o/+j/6P/o/+j/6P/o/+j/6P/o/+j/
6P/o/+j/6P/o/+j/5v/m/+b/5v/m/+b/5v/m/+b/5v/m/+b/5v/m/+b/5v/m/+b/5v/m
/+b/5v/m/+b/5v/m/+b/5v/m/+b/5v/m/+b/5v/m/+b/6P/o/+j/6P/m/+b/5v/m/+b/
5v/m/+b/5v/m/+b/5v/m/+b/5v/m/+b/5v/m/+b/5v/m/+X/5f/m/+b/5v/m/+b/5v/m
/+b/5v/o/+n/6v/r/+z/7P/s/+z/7P/s/+7/7//w//D/8P/x//H/8f/w//D/8P/w//H/
8//y//L/8//x/+//7v/u//H/8f/x//H/7//u/+z/7P/s/+v/6P/m/+b/5P/j/+P/4f/h
/+H/4f/h/+L/5P/l/+f/5//n/+j/6P/p/+j/6v/t//T/BAAhAEgAdgCmAOEAJQFnAaQB
2gHwAekBwAFtAfUAZQDN/0H/5f7Q/vb+IP86/0//Zf94/4j/lP+i/67/tf/A/8j/0P/Y
/97/4f/k/+b/6P/o/+j/6v/r/+3/7f/u//D/8v/z//L/8//0//X/9v/3//f/+P/4//j/
+f/7//z//f/9//3//f////////8AAAIAAgACAAIABAAEAAQABgAHAAgACQAJAAoACgAK
AAsADQAOAA8AEAASABMAFAAXABgAGQAaABwAHgAgACIAIQAjACUAJgAoACoALAAuADEA
NAA1ADgAPAA+AEIARQBIAEsATgBRAFIAVQBYAFsAXQBhAGQAZwBsAG8AcgB1AHYAeAB7
AH4AgACBAIEAgwCFAIYAhgCGAIMAggCCAIEAgQB9AHsAdwByAG8AagBlAGAAWQBVAFAA
SABCADwANgAyACwAKAAjAB4AGAATAA8ACwAIAAQAAgD9//v/+v/3//f/9f/0//P/8//y
//H/8P/u/+3/7f/s/+r/6v/q/+n/6v/q/+r/6v/q/+r/6v/q/+z/6//q/+r/6v/q/+r/
6v/q/+r/6v/q/+v/6//r/+v/6f/p/+r/6v/s/+z/7f/t/+3/7f/u/+7/7P/t/+3/7f/u
/+7/7v/u/+3/7f/t/+3/7f/u/+7/7v/u/+7/7v/u/+3/7f/s/+z/7f/t/+3/7f/t/+3/
7f/s/+z/7P/s/+z/7P/s/+z/7P/r/+v/6//r/+v/6//r/+v/7P/r/+v/6//p/+n/6f/p
/+n/6f/o/+f/5//n/+f/5//p/+n/6P/o/+b/5f/l/+X/5//n/+f/5//l/+X/5f/l/+b/
5v/m/+b/5f/l/+b/5v/m/+b/5v/l/+X/5f/m/+b/5v/m/+b/5v/l/+X/5v/m/+T/5f/l
/+X/5P/k/+P/4//l/+b/5v/m/+b/5v/m/+X/4//j/+P/4//l/+b/5v/m/+T/5P/j/+P/
5f/j/+L/5P/k/+T/5P/k/+T/5P/k/+T/5P/k/+T/4v/i/+L/4v/i/+L/4v/i/+L/4v/i
/+L/4v/h/+H/4v/k/+T/5P/k/+T/5P/k/+T/5v/n/+j/6f/q/+r/6v/q/+r/6v/s/+3/
7v/u/+7/7//t/+3/7P/s/+7/7v/v/+//7P/s/+3/7f/t/+z/7P/t/+3/7f/t/+3/7P/q
/+r/6v/n/+T/4v/g/+D/3//f/9//4f/h/+H/4P/i/+P/4//l/+P/4//m/+b/5f/m/+j/
6//0/wgAJwBOAHwAsADrAC0BZwGkAdQB5AHVAagBUQHTAD0Ao/8f/8/+yv70/h7/NP9H
/1//dP+E/5L/oP+s/7X/vv/I/9D/1v/c/9//4v/k/+b/6P/o/+j/6f/r/+v/7P/u//D/
8f/y//P/9P/1//T/9f/1//b/+P/4//n/+//6//v/+//7//3//////////v8AAAAAAAAA
AAIAAgACAAQABQAGAAcABwAIAAgACAAJAAsADAANAA4AEAARABIAEwAUABUAFgAaABwA
HgAgAB8AIQAjACQAKAAqACwALgAvADIAMwA2ADgAOgA+AEEARgBJAEwATwBQAFMAVgBZ
AF8AYwBmAGkAbABvAHIAdQB4AHoAfQCAAIIAgwCDAIUAgwCEAIQAhACDAIIAggCBAH8A
ewB5AHUAcgBvAGoAZQBeAFcAUwBOAEgAQgA8ADYAMgAsACgAIwAeABgAEwAPAA0ACgAG
AAQAAQD///7/+//5//f/9v/1//X/9P/z//L/8P/v/+//7v/u/+7/7v/t/+7/7v/u/+7/
7P/s/+z/7P/u/+3/7P/s/+7/7v/u/+7/7v/u/+7/7v/v/+//7//v/+3/7f/u/+7/7v/u
/+//7//x//H/8v/y//L/8//z//P/9P/0//T/9P/1//X/9f/1//f/+P/4//j/+P/4//j/
+P/3//f/9v/2//f/9//3//f/9f/1//X/9P/0//T/9P/0//L/8v/y//L/8f/x//H/8f/z
//P/8//z//D/7//v/+//7//v/+//7//v/+//7v/t/+//7//v/+//7//v/+7/7v/u/+3/
7f/t/+3/7f/t/+3/6//r/+v/6//q/+r/6v/q/+n/6f/q/+r/6P/o/+j/5//n/+f/6P/o
/+j/6P/o/+j/5//n/+j/6P/o/+n/6f/p/+j/6P/n/+f/5//o/+j/6P/o/+j/6P/n/+X/
5f/l/+X/5f/m/+b/5v/m/+b/5f/l/+f/5//m/+j/6P/o/+j/5v/m/+b/5v/m/+b/5v/m
/+b/5v/m/+b/5v/m/+b/5v/m/+b/5v/l/+P/5P/k/+T/5v/m/+b/5v/m/+b/6P/p/+z/
7f/u/+7/7v/u/+7/7v/u/+//8P/w//D/8f/x//H/8P/w//D/8P/x//H/8P/w//P/8//x
//D/7v/v/+//7//v/+//7v/s/+r/6v/p/+b/4v/g/97/3f/f/9//3//f/9//3v/e/9//
3//h/+H/4f/k/+T/5f/m/+b/5//u/wAAGwBAAGwAngDVABMBUQGKAcIB3gHXAbgBbwH7
AG0Az/8//9/+yP7o/hb/NP9J/1//cv+C/5D/nv+s/7X/vv/I/9D/1v/c/9//4v/k/+b/
6P/q/+r/6//t/+3/7v/w//L/8//0//X/9v/3//b/9//3//j/+v/6//v//f/+////////
////AQABAAEAAgAEAAQABAAEAAYABgAGAAYABwAIAAkACwAMAAwADAALAA0ADgAPABIA
FAAVABYAFwAYABkAGgAcAB4AIAAiACMAJQAnACgAKgAsAC4AMAAzADYANwA6ADwAPgBC
AEUASABLAE4AUQBUAFcAWgBdAF8AYwBmAGkAbABvAHIAdQB2AHgAewB+AIAAgQCBAIMA
gwCEAIQAhACBAIAAgAB/AH0AeQB3AHMAcABtAGgAYwBeAFcAUwBOAEYAQAA6ADQALgAo
ACQAHwAaABQADwALAAcABAAAAP7/+//5//j/9f/z//H/8P/v/+3/7P/r/+r/6v/p/+n/
6P/m/+b/5v/l/+b/5v/m/+b/5v/m/+b/5v/m/+X/5P/k/+T/5P/k/+T/5P/k/+T/5P/l
/+X/5f/l/+f/5//o/+j/5v/m/+f/5//p/+n/6v/q/+r/6//r/+v/7P/s/+z/7P/t/+3/
7f/t/+3/7v/u/+7/8P/w//D/8P/v/+//7v/u/+//7//v/+//7//v/+//7v/s/+z/7P/s
/+z/7P/s/+z/6//r/+v/6//p/+n/6f/p/+r/6f/p/+n/5//n/+f/5//p/+n/6P/n/+f/
5//n/+f/5//n/+b/5v/m/+X/5f/l/+P/4//j/+P/4//j/+P/4//i/+L/4v/i/+P/4//k
/+T/5P/k/+T/4//h/+H/4v/i/+L/4v/i/+L/4f/h/+L/4v/g/+H/4f/h/+L/4v/h/+H/
4f/i/+L/4v/i/+L/4v/h/9//3//f/9//4f/i/+L/4v/i/+L/4f/h/+H/4f/i/+L/4v/i
/+L/4P/g/+D/4P/i/+L/4v/i/+D/4P/g/+D/4P/g/+D/4P/i/+L/4v/i/+H/4f/i/+L/
4P/g/+D/4P/i/+L/4v/k/+X/5v/n/+j/6v/q/+r/6v/o/+r/6//s/+7/7v/v/+//7f/s
/+z/7P/s/+3/7f/s/+z/7f/t/+v/6v/q/+v/6//r/+v/6//q/+j/6P/o/+f/4v/g/97/
3P/d/93/3f/d/93/3f/c/9z/3f/d/9//3//f/+D/4P/h/+L/4v/h/+j/9P8LACwAVgCI
AL0A+QA9AXwBtgHiAesB2gGjAT0BtwAdAIH/A//I/tb+BP8o/z3/U/9o/3r/iP+W/6T/
rf+2/8D/yv/S/9b/2//e/+D/4v/k/+T/5v/n/+n/6f/q/+z/7v/v//D/8f/y//P/8v/z
//P/9P/2//b/9//5//r/+//7//v/+//9//3//f/+/wAAAAAAAAAAAgACAAIAAgADAAQA
BQAHAAgACAAIAAkACwAMAA0ADgAQABEAEgATABQAFQAWABgAGgAcAB4AHwAhACMAJAAk
ACYAKAAqAC0AMAAxADQANgA4ADwAPwBCAEUASABLAFAAUwBWAFkAWwBfAGIAZQBoAGsA
bgBxAHQAdgB5AHwAfgB/AH8AgQCBAIIAggCCAIEAgACAAH8AfwB7AHkAdQByAG8AagBl
AGAAWQBVAFAASgBEAD4AOAAyACwAKAAjACAAGgAVABEADQAKAAYABAD///3//P/5//f/
9f/0//P/8f/w/+//7v/u/+3/7f/s/+z/7P/s/+v/6v/q/+r/6v/q/+r/6v/q/+j/5//m
/+b/6P/o/+j/6P/m/+b/5v/m/+n/6f/p/+n/5//n/+j/6P/o/+j/6f/p/+n/6f/q/+r/
6v/r/+v/6//s/+z/7P/s/+3/7f/t/+3/7f/u/+7/7v/u/+7/7v/u/+//7//u/+7/7f/t
/+3/7f/t/+3/7f/s/+r/6v/q/+r/6v/q/+r/6v/p/+n/6f/p/+n/6f/p/+n/6v/p/+n/
6f/n/+f/5//n/+f/5//m/+X/5f/l/+X/5f/n/+f/5v/m/+b/5f/l/+X/5f/l/+X/5f/l
/+X/5f/l/+T/5P/k/+T/4f/h/+L/4v/i/+L/4v/h/+H/4f/i/+L/4v/i/+L/4v/h/+H/
4v/i/+L/4//j/+P/4v/i/+H/4f/f/+D/4P/g/+L/4v/i/+H/4f/h/+H/4f/f/+D/4P/g
/+D/4P/f/9//4f/f/+D/4P/g/+D/4P/g/+D/4P/g/97/3v/e/97/4P/g/+D/4P/g/+D/
4P/g/97/3v/e/93/3//g/+D/4P/g/+D/4P/g/+D/4P/i/+P/4v/j/+T/5P/k/+T/5P/k
/+j/6f/q/+r/6P/p/+n/6f/q/+r/6v/q/+n/6f/o/+j/6f/p/+f/5v/m/+f/5//n/+f/
5//m/+T/5P/k/+P/4P/e/9z/2v/Z/9n/2f/Z/9n/2//a/9r/2//b/93/3f/d/97/4P/h
/+L/4v/j/+r/+P8TADgAZgCaANMAFQFXAZIByAHkAeEBvgFxAfsAbQDT/0X/4f7E/uL+
Dv8s/0H/V/9s/3z/jP+a/6T/rf+2/8L/zP/U/9b/2f/c/97/3v/g/+L/5v/n/+n/6f/q
/+z/7v/v//D/8f/y//P/9P/1//X/9v/2//b/9//5//z//f/9//3///8BAAEAAQAAAAIA
AgACAAIABAAEAAQABgAHAAgACQALAAwADAAMAAsADQAOAA8AEAASABMAFAAVABYAFwAY
ABgAGgAcAB4AIQAjACUAJgAmACgAKgAsAC8AMgAzADYAOAA6AD4AQQBCAEUASABLAFAA
UwBWAFkAWwBfAGIAZQBmAGkAbABvAHQAdgB5AHwAfAB9AH0AfwCBAIIAggCCAH8AfgB+
AH0AewB3AHUAcQBwAG0AaABjAF4AVwBTAE4ASgBEAD4AOAAyACwAKAAjACAAGgAVABEA
DQAKAAYABAABAP///v/7//n/9//2//X/8f/w/+//7v/w/+//7//u/+z/7P/s/+v/6v/q
/+r/6v/s/+z/7P/s/+z/6//q/+r/6v/q/+r/6v/s/+z/7P/s/+v/6//r/+v/7f/t/+7/
7v/u/+7/7//v/+3/7f/u/+7/8P/x//H/8f/w//D/8P/w//P/8//z//P/8f/y//L/8v/y
//L/8v/y//P/8//y//L/8f/x//H/8f/z//P/8//y//D/8P/w//D/7v/u/+7/7v/t/+3/
7f/t/+3/7f/t/+3/7v/t/+3/7f/r/+v/6//r/+v/6//q/+n/6f/p/+n/6f/n/+f/5v/m
/+f/5//o/+n/5//n/+f/5//n/+f/5//n/+b/5v/m/+b/4//j/+T/5P/m/+b/5v/l/+X/
5f/m/+b/5v/m/+b/5v/l/+X/5v/m/+T/5f/l/+X/5v/m/+X/5f/l/+b/5v/m/+b/5v/m
/+X/5f/l/+X/5f/j/+T/5P/k/+b/5v/m/+b/5v/m/+b/5v/m/+b/5v/m/+b/5P/k/+T/
5P/k/+T/5P/k/+T/4//j/+T/4v/i/+L/4v/k/+T/5P/k/+T/5f/m/+f/6P/o/+j/6P/o
/+j/6v/r/+z/7P/s/+3/7f/t/+z/7P/s/+z/7f/t/+z/7P/t/+3/6//q/+r/6//q/+n/
6P/n/+n/6P/p/+r/5//k/+L/4P/c/9v/2//b/9v/2//b/9r/2v/b/9v/3f/f/9//4v/i
/+P/5P/k/+P/6v/4/w8AMgBcAI4AxwADAT8BdAGqAdIB0wG6AX0BFwGNAPH/Wf/l/rj+
zv7+/iD/Nf9J/2L/dv+E/5D/nv+p/7L/vv/I/9D/1P/X/9r/3P/e/+D/4v/k/+X/5//n
/+j/6v/s/+3/7P/t/+7/7//y//P/8//0//T/9P/1//f/9v/3//f/9//5//v/+//7//z/
/v/+//7//v8AAAAAAAAAAAEAAgADAAUABgAGAAYABwAJAAoACwAKAAwADQAOAA8AEAAR
ABIAEgAUABYAGAAZABsAHQAeACAAIgAkACYAKQAsAC0AMAAyADQAOAA7ADwAPwBCAEUA
SgBNAFAAUwBVAFkAXABfAGAAYwBmAGkAbABuAHEAdAB2AHcAdwB5AHkAegB6AHoAdwB2
AHYAdQBzAG8AbQBpAGYAYwBeAFkAUgBLAEcAQgA+ADgAMgAsACQAHgAaABUAEgAMAAcA
AwABAP7/+v/4//P/8f/w/+3/7f/r/+r/6f/l/+T/4//i/+L/4f/h/+D/4P/g/+D/3//c
/9z/3P/c/9z/3P/c/9z/3v/d/9z/3P/e/97/3v/e/97/3v/e/97/3f/d/93/3f/e/9//
4f/i/+D/4P/h/+H/4f/h/+L/4v/i/+P/4//j/+L/4v/i/+L/5f/l/+X/5f/j/+T/5P/k
/+T/5P/k/+T/5f/l/+T/5P/j/+P/4//j/+H/4f/h/+D/4P/g/+D/4P/e/97/3v/e/9//
3//f/9//3f/d/93/3f/e/93/3f/d/9v/2//b/9v/2//b/9r/2f/b/9v/2//b/9n/2f/Y
/9j/2v/Z/9n/2f/Z/9n/2f/Z/9f/1//X/9f/1//Y/9n/2v/X/9f/2P/Y/9j/2P/Y/9f/
1//X/9j/2P/Y/9j/2P/Y/9f/1//Y/9j/1v/X/9f/1//X/9j/2P/Z/9j/2P/X/9b/1v/W
/9b/1f/X/9f/1//X/9f/2P/Y/9b/1v/W/9b/2P/Y/9j/2P/Y/9j/2P/Y/9j/2P/Y/9j/
1v/W/9b/1v/Y/9f/1//Y/9b/1v/W/9b/1v/W/9b/1v/Y/9n/2v/b/9r/2v/a/9r/2v/a
/9z/3f/e/97/3v/f/9//3//e/97/3v/e/9//3//c/9z/3f/d/9z/3P/d/9//3f/d/93/
3f/c/9r/2v/a/9n/1v/U/9L/0P/P/8//z//P/8//z//O/87/z//P/9H/0//T/9T/1P/V
/9b/1v/X/9z/7P8HACoAVgCKAMMAAwE/AXoBsAHMAckBrgFpAfsAbwDT/z//1/64/tT+
AP8i/zf/T/9i/3L/gP+O/5r/of+q/7T/vv/G/8z/0f/S/9T/1P/W/9j/2v/b/93/3f/e
/+D/4v/j/+T/5f/m/+f/6P/p/+n/6v/q/+r/6//t/+7/7//v/+//7//x//H/8f/y//T/
9P/0//b/+P/4//j/+P/5//r/+//7//z//P/8////AQACAAMAAgAEAAUABgAJAAoACwAM
AAwADgAQABIAEwAVABcAGAAcAB4AIAAiACMAJgAnACoALgAwADQANwA6AD0AQABDAEYA
SQBMAE8AUwBXAFoAXQBgAGMAZgBpAGwAbgBxAHQAdgB3AHcAeQB5AHoAegB6AHkAeAB4
AHcAdQBxAG8AawBoAGUAYABbAFQATQBJAEQAPAA2ADAAKgAkAB4AGgAVABAACgAFAAEA
/f/6//b/9P/x/+//7v/r/+n/5//m/+X/4//i/+H/4P/g/9//3//e/97/3v/e/93/3P/c
/9z/3P/c/9z/3P/c/97/3f/c/9z/2v/a/9r/2v/c/9z/3P/c/93/3f/d/93/3f/d/97/
3v/e/97/3//f/9//3//g/+D/4v/j/+P/4//i/+L/4v/i/+P/4//j/+P/4//k/+T/5P/k
/+T/5P/k/+X/5f/k/+T/4//j/+P/4//j/+P/4//i/+T/5P/k/+T/4v/i/+L/4v/h/+H/
4f/h/9//3//f/9//3v/d/93/3f/f/9//3//f/93/3f/c/9v/3f/d/93/3f/d/93/3P/c
/97/3f/d/93/2//b/9v/2//b/9v/2//b/9z/3P/c/9z/2//b/9z/3P/a/9r/2v/Z/9n/
2f/a/9r/2v/a/9r/2v/b/9v/3P/c/9r/2//b/9v/2v/a/9n/2f/b/9z/3P/c/9r/2v/a
/9n/2//b/9v/2//d/9z/2v/a/9r/2v/a/9r/2v/a/9r/2v/a/9r/2v/a/9r/2v/a/9r/
2v/a/9r/2v/a/9n/2f/a/9z/3P/c/9z/2v/a/9r/2v/c/93/3v/f/+D/4P/g/+D/4P/g
/+L/4//k/+T/5P/l/+X/5f/k/+T/5P/k/+X/5f/k/+T/5f/l/+P/4v/i/+P/4//j/+P/
4//k/+L/4v/i/+P/4P/e/9z/2P/X/9f/1//X/9f/1//W/9b/1//X/9n/2//b/9z/3P/d
/97/4P/h/+b/9v8RADYAZACYANMAGQFZAZQBygHkAd0BugFrAfMAYwDJ/zv/2f7C/uT+
Dv8q/z//Vf9s/3z/iv+Y/6T/q/+0/77/yP/O/9T/2f/a/9z/3v/e/+D/4v/j/+X/5f/o
/+r/7P/t/+z/7f/u/+//8v/z//P/9P/0//T/9f/3//b/9//3//f/+f/7//v/+//6//z/
/P/8//7/AAAAAAAAAgADAAQABQAFAAYABgAGAAkACwAMAA0ADAAOAA8AEAATABQAFQAW
ABYAGAAaABwAHQAfACEAIgAmACgAKgAsAC0AMAAxADQAOAA6AD4AQQBCAEUASABLAFAA
UwBWAFkAXQBhAGQAZwBqAG0AcABzAHYAeAB7AH4AgACBAIEAgwCDAIQAhACEAIMAggCC
AIEAfwB7AHkAdQByAG8AagBlAF4AVwBTAE4ASABCADwANgAyACwAKAAjABwAFgARAA0A
CwAIAAQAAgD///3//P/5//f/9f/0//P/8//y//H/8P/w/+//7//u/+z/7P/s/+v/6v/q
/+r/6v/q/+r/6v/q/+z/6//q/+r/6P/o/+j/6P/q/+r/6v/q/+v/6//r/+v/6f/p/+r/
6v/s/+z/7f/t/+v/6//s/+z/7v/v/+//7//w//D/8P/w//H/8f/x//H/8f/y//L/8v/w
//D/8P/w//P/8//y//L/8f/x//H/8f/x//H/8f/w//D/8P/w//D/7v/u/+7/7v/v/+//
7//v/+3/7f/t/+3/7P/r/+v/6//r/+v/6//r/+v/6//q/+n/6f/p/+n/6f/p/+n/6P/o
/+j/5//n/+f/5//n/+f/5//l/+X/5f/l/+b/5v/m/+b/4//j/+T/5P/k/+T/5P/j/+P/
4//k/+T/5P/k/+T/5P/j/+P/5P/k/+T/5f/l/+X/5P/k/+P/4//j/+T/5P/k/+L/4v/i
/+H/4//j/+P/4//j/+T/5P/k/+L/4v/h/+H/4v/k/+T/5P/k/+L/4v/i/+L/5P/k/+T/
5P/k/+T/5P/k/+T/5P/k/+T/5v/l/+X/5v/k/+T/5P/k/+T/5P/k/+T/5v/n/+j/6f/q
/+r/6v/q/+r/6v/s/+3/7v/u/+7/7//x//H/8P/w//D/8P/x//H/8v/y//P/8//v/+7/
7v/v/+//7//v/+//8P/u/+7/7v/r/+j/5v/k/+T/4//j/+P/5f/l/+X/5P/k/+X/5f/n
/+f/5//o/+r/7f/s/+7/7//4/wgAIwBIAHgArADlACUBYQGYAdAB6gHjAb4BcwH9AG0A
z/8//9/+yP7q/hj/Nv9L/2H/dv+G/5T/ov+w/7n/wv/O/9b/3P/i/+f/6v/q/+z/7v/u
//L/8//1//X/9v/4//r/+//6//v//P/9//7//////wAAAgACAAMABQAGAAcABwAHAAcA
CQAJAAkACgAMAAwADAAOABAAEAAQABAAEQASABMAFQAWABYAFgAVABcAGAAZABoAHAAd
AB4AHwAgACEAIgAkACYAKAAqAC0ALwAxADIAMgA0ADYAOAA9AEAAQQBEAEYASABMAE8A
UABTAFYAWQBeAGEAZABnAGkAbQBwAHMAdgB5AHwAfwCCAIQAhwCKAIoAiwCLAI0AjwCQ
AJAAkACNAIwAjACLAIsAhwCFAIEAfAB5AHQAbwBoAGEAXQBYAFAASgBEAD4AOAAyAC4A
KQAmACAAGwAXABMAEAAMAAoABgADAAEA/f/8//v/+//7//n/+P/3//b/9P/z//P/8v/y
//L/8v/x//L/8v/y//L/9P/0//T/9P/0//P/8v/y//T/9P/0//T/8v/y//L/8v/1//X/
9f/1//X/9f/2//b/9v/2//f/9//3//f/+P/4//j/+f/5//n/+v/6//r/+v/7//v/+//7
//n/+v/6//r//P/8//z//P/7//v/+v/6//n/+f/5//n/+//7//v/+v/4//j/+P/4//j/
+P/4//j/9f/1//X/9f/1//X/9f/1//T/8//z//P/8//z//P/8//z//P/8v/x//P/8//z
//P/8//z//L/8v/0//P/8//z//P/8//z//P/9f/1//X/9f/0//T/9P/0//H/8f/y//L/
8v/y//L/8f/z//P/9P/0//L/8v/y//L/8//z//T/9P/y//P/8//z//T/9P/z//P/8//0
//T/9P/0//T/9P/z//P/9f/2//X/9P/z//L/9P/0//T/9P/y//L/8v/y//T/9P/0//T/
9P/0//T/9P/0//P/8//0//T/9P/0//T/8v/y//L/8v/0//X/9v/3//j/+P/4//j/+v/6
//z//f/8//z//P/9//3//f/8//z//P/8//3//f/+//7///////3//P/8//3//f/9//3/
/f/8//r/+v/6//n/9v/0//L/8P/v/+//7//t/+3/7f/s/+7/7//v//H/8f/x//L/9P/1
//b/9v/3//j/AgATAC4AVACEALcA8QAxAWwBpAHYAesB4gG9AW0B9QBjAMP/N//g/tj+
AP8q/0X/Wf9w/4T/kv+g/7D/u//C/8z/2P/g/+b/7f/w//L/9P/0//j/+P/5//v/+//8
//7/AAABAAIAAwAEAAUABgAHAAcACAAKAAoACwANAAwADQANAA0ADwARABEAEQAQABIA
EgASABIAFAAUABQAFgAXABgAGQAXABgAGAAYABsAHQAeAB8AHgAgACEAIgAlACYAJwAo
ACoALAAuADAAMQAzADUANgA4ADoAPAA+AD8AQgBDAEYASABKAE4AUQBWAFkAXABfAGIA
ZQBoAGsAbwBzAHYAeQB8AH8AggCFAIgAigCNAJAAlACVAJUAlwCZAJoAmgCaAJkAmACY
AJcAlwCTAJEAjQCKAIcAggB9AHgAcQBtAGgAYQBaAFMATABGAEAAPAA3ADAAKgAlACEA
GwAYABQAEgARAA8ADgALAAcABQAEAAMAAQAAAP///v/+//3//f/8//r/+v/6//n/+v/6
//r/+v/4//j/+P/4//j/9//2//b/+P/4//j/+P/4//j/+P/4//n/+f/5//n/+f/5//r/
+v/6//r/+//7//3//f/+//7//P/9//3//f8AAAAAAAAAAP//////////AQACAAIAAgAC
AAIAAgACAAEAAQAAAAAAAQABAAEAAQD////////+/wAAAAAAAAAAAAAAAAAAAAD/////
/////////////////v/9//3//f/9//3//f/9//3//f/8//v/+//7//v/+//7//v/+v/6
//r/+f/5//n/+f/5//n/+f/5//n/+f/5//j/+P/4//j/9//3//j/+P/4//j/+P/3//f/
9//4//j/+P/4//j/+P/3//f/+P/4//j/+f/5//n/+P/4//f/9//3//j/+P/4//j/+P/4
//f/9//3//f/9//3//j/+P/4//j/+P/4//j/+P/4//j/+P/4//j/+P/4//j/+P/4//j/
+P/4//j/+P/4//j/+P/3//f/+P/4//j/+P/4//j/+P/4//j//P/9//7///8AAAAAAAAA
AP7//v8AAAEABAAEAAQABQADAAMAAgACAAIAAgADAAMAAgACAAMAAwABAAAAAAABAAEA
AQABAAEAAAD+//7//v/9//r/+P/2//b/9f/1//X/8f/v/+3/6v/p/+n/6P/p/+f/5//o
/+r/6//q/+z/7//2/woAKQBQAIAAtADxADcBdwG0AeYB+AHpAbwBYQHjAE8As/8r/93+
2P4C/yr/Qv9V/2v/fv+M/5z/qv+0/73/xv/Q/9j/3v/i/+X/6P/q/+z/7P/s/+7/7//x
//H/8v/0//b/9//4//n/+v/7//z//f/9//7/AAAAAAEAAwAEAAUABQAFAAcACQAJAAkA
CgAMAAwADAAMAA4ADgAOABAAEQASABMAFQAWABYAFgAXABkAGgAbABoAHAAdAB4AHwAg
ACEAIgAmACgAKgAsAC0ALwAxADIANAA2ADgAOgA9AEAAQQBEAEgASgBOAFEAUgBVAFgA
WwBeAA==
         </WaveFormData>
      </LeadData>
      <LeadData>
         <LeadByteCountTotal>10000</LeadByteCountTotal>
         <LeadTimeOffset>0</LeadTimeOffset>
         <LeadSampleCountTotal>5000</LeadSampleCountTotal>
         <LeadAmplitudeUnitsPerBit>4.88</LeadAmplitudeUnitsPerBit>
         <LeadAmplitudeUnits>��V</LeadAmplitudeUnits>
         <LeadHighLimit>2147483647</LeadHighLimit>
         <LeadLowLimit>268435456</LeadLowLimit>
         <LeadID>V4</LeadID>
         <LeadOffsetFirstSample>0</LeadOffsetFirstSample>
         <FirstSampleBaseline>0</FirstSampleBaseline>
         <LeadSampleSize>2</LeadSampleSize>
         <LeadOff>FALSE</LeadOff>
         <BaselineSway>FALSE</BaselineSway>
         <ExcessiveACNoise>FALSE</ExcessiveACNoise>
         <MuscleNoise>FALSE</MuscleNoise>
         <LeadDataCRC32>3324899373</LeadDataCRC32>
         <WaveFormData>
8v/y//L/8v/y//L/8v/y//L/8v/y//L/9P/0//T/9P/2//b/9v/2//b/9v/2//b/+P/4
//j/+P/2//b/9v/2//b/9v/2//b/9v/2//b/9v/0//T/9P/0//T/9P/0//T/8v/y//L/
8v/y//L/8v/y//D/8P/w//D/8P/w//D/8P/y//L/8v/y//L/8v/y//L/9P/0//T/9P/y
//L/8v/y//D/8P/w//D/8v/y//L/8v/w//D/8P/w//L/8v/y//L/8P/w//D/8P/w//D/
8P/w//D/8P/w//D/8P/w//D/8P/y//L/8v/y//D/8P/w//D/8v/y//L/8v/y//L/8v/y
//L/8v/y//L/8P/w//D/8P/y//L/8v/y//L/8v/y//L/8v/y//L/8v/w//D/8P/w//L/
8v/y//L/8v/y//L/8v/y//L/8v/y//L/8v/y//L/8v/y//L/8v/y//L/8v/y//L/8v/y
//L/8v/0//b/9v/3//j/+P/4//j/+P/4//n/+//7//z//f/9//3//f/+//7//v//////
////////AAD+//z//P/8//z//P/8//z//P/6//n/+P/3//b/8//x//H/7//u/+3/7P/s
/+7/7v/r/+v/6//s/+//7//v//H/8P/y//D/7v/u//P/BAAgAEMAaQCZANQAGQFYAZEB
vgHSAcYBkQEvAbYAQwDk/5D/Vv9B/03/Yv9w/3v/iv+c/6b/r/+6/8H/xv/M/9T/2//g
/+b/5v/n/+n/6//q/+v/7f/u/+7/7//w//H/8v/y//L/9P/1//b/9P/0//X/9f/3//j/
+P/5//n/+v/6//r/+P/6//r/+v/7//v//P/8//z//P/8//3/+//9//3//v/8//3//f/9
//3//f//////AQACAAMAAwACAAIABAAFAAYABwAIAAkACQAJAAsADAANAA4ADwAQABIA
EwAVABUAFwAYABoAGwAeACAAIQAkACQAJgAnACkAKwAtAC8AMQAzADUANwA5ADoAPAA+
AEAAQgBCAEIAQgBGAEcARwBGAEYARgBGAEYARQBEAEMAQQA+AD0APAA6ADcANAAxAC8A
LAApACYAIwAeABsAGAAWABMAEQAOAAsACgAIAAYABAACAAEA///+//3//P/6//n/+v/5
//n/+f/5//j/9//3//T/8//z//T/9P/0//T/9P/y//L/8v/x//P/8v/y//L/8v/y//L/
8v/y//L/8v/y//L/8v/y//L/8P/x//H/8f/x//L/8v/x//H/8v/y//L/9P/0//T/9f/1
//X/9f/2//T/9P/1//X/9//3//f/9//1//X/9v/2//T/9P/0//T/9P/1//b/9v/2//b/
9v/2//P/8//0//T/9P/0//P/8//z//P/8//z//L/8v/y//L/8//z//P/8//x//H/8f/w
//D/8P/w//D/8f/x//H/8f/v//D/8P/v/+//7//v/+//8f/w//D/8P/u/+7/7v/u//D/
8P/w//D/8v/x//H/8v/y//L/8v/y//L/8//z//P/9f/0//T/9P/0//T/9P/0//T/9P/0
//X/9P/y//H/8f/y//P/9P/1//X/9f/1//X/8//y//L/8v/0//T/9P/0//L/8v/x//H/
8v/w//D/8v/y//L/8v/y//L/8v/y//L/8v/y//L/8v/y//L/8v/y//L/8v/y//L/8v/y
//L/8P/w//D/8P/x//L/8//0//L/8v/y//L/9P/2//b/9//4//j/+P/4//j/+P/5//v/
/f/+//////8BAAEAAgACAAAAAQABAAEAAQABAAIAAgAAAAAAAAAAAAAAAAAAAAAA/P/7
//r/+f/4//X/8//x//H/8P/v/+7/7v/w//D/7//x//H/8v/z//P/8//1//T/8v/y//D/
8P/5/w4ALABNAHcAqwDoACkBZgGbAcYB1gHCAYcBIwGkAC8Azv+A/0r/P/9P/2L/cP99
/5D/oP+o/7P/vv/F/8z/1P/c/+H/5v/s/+z/7f/v//H/8P/x//H/8v/y//P/9v/3//j/
+P/4//r/+//8//z//P/9//3//f/+//7////9//7//v/+/wAAAgACAAIAAQABAAIAAgAC
AAIAAgADAAMABQAFAAYABgAHAAcABwAHAAcACQAJAAsADAANAA0ADAAMAA4ADwASABMA
FAAVABUAFQAXABgAGQAaABsAHAAcAB0AHwAfAB8AIAAiACMAKAAqACsALgAuADAAMQAz
ADUANwA5ADsAOwA9AD8AQQBEAEYASABKAEoASgBKAEoATABNAE0ATABMAEwATABMAEsA
SgBJAEcARABDAEIAQAA7ADgANQAzADAALQAqACcAJgAjACAAHgAaABcAEwAPABAADgAM
AAoACgAJAAcABgADAAIAAAD///7//f/9//3/+f/4//f/9//4//f/9//4//j/+P/4//j/
+P/4//j/9//3//b/9v/2//j/+P/4//j/9v/2//b/9v/4//j/+P/4//j/+f/5//n/+f/6
//r/+f/3//j/+P/4//j/+P/4//n/+//7//v//P/6//r/+//7//v/+//7//v/+//7//z/
/P/8//z//P/8//v/+//7//r/+v/6//r/+v/5//n/+v/6//r/+v/5//n/+f/5//n/+f/4
//j/+P/4//f/9//3//f/9//3//f/9v/2//b/9v/2//X/9f/1//X/9//4//j/9//3//f/
9//3//f/9v/2//b/9v/2//b/9v/2//b/9v/2//T/8//z//T/8v/y//L/8v/0//X/9f/1
//P/8v/y//L/8v/y//L/8v/0//T/9P/1//P/8v/y//P/8//z//P/8//z//P/8//z//P/
8v/y//L/8v/y//L/8v/w//D/7//v//D/8P/w//L/8v/y//L/8P/w//D/8P/w//D/8P/w
//D/8P/w//D/8P/w//D/8P/w//D/8P/w/+7/7v/u/+7/7v/u/+7/7v/w//D/8v/0//T/
9f/2//b/+P/4//j/+P/5//v/+//8//3//f/9//3//f/8//v/+//7//v/+//7//z//P/6
//r/+v/6//r/+v/6//r/+P/3//T/8//y/+//6//p/+f/5v/m/+b/5//q/+j/5//n/+f/
6v/r/+v/6//t/+7/7v/u/+z/6v/v/wAAHAA9AGMAkwDQABUBWAGTAcYB4gHcAbEBVwHc
AGEA9P+U/1L/N/9B/1r/bP93/4b/lv+i/6v/tP+9/8T/yv/U/9n/3v/i/+T/5f/l/+f/
6P/r/+z/7P/r/+v/7P/t/+7/7v/u//D/8f/y//L/8v/z//P/8//0//T/9f/1//b/9v/2
//b/+P/4//j/+f/5//r/+v/6//r/+v/7//v//f/9//7//v//////////////AQABAAMA
BAAFAAUABAAEAAYABwAIAAkACgALAA0ADQAPABAAEQASABMAFAAWABcAGQAZAB0AHgAg
ACEAIgAkACUAKAAqACwALQAvADMANQA3ADkAOQA7AD0APwBCAEQARgBIAEoASgBKAEoA
SgBLAEsASgBKAEoASgBKAEcARgBFAEMAQAA/AD4APAA3ADQAMQAvACwAKQAmACMAHwAb
ABcAFAATABEADgALAAkABgADAAAAAAD///3//P/7//r/+P/3//b/9f/1//X/8//y//H/
8f/w/+//7//w/+7/7v/u/+7/7v/u/+7/7f/v/+7/7v/u/+7/7v/u/+7/7v/u/+7/7v/u
/+7/7v/u/+7/7//v/+//7//w//D/7//x//L/8v/y//L/8v/y//P/8//z//P/9P/0//T/
9f/1//P/8//z//P/9P/1//f/+P/2//b/9v/2//X/9f/1//T/9P/0//T/9P/z//P/9P/0
//T/9P/z//P/8f/x//H/8f/y//L/8v/y//H/8f/x//H/7//v/+//7v/w//D/8P/w/+//
7//v/+//7f/u/+7/7f/t/+3/7f/t/+3/7P/s/+z/7v/u/+7/7v/s/+z/7P/s/+7/7f/t
/+7/7v/u/+7/7v/s/+3/7f/t/+//7v/u/+7/7v/u/+7/7v/s/+z/7P/t/+3/7P/s/+3/
7f/t/+3/7f/t/+3/7f/t/+3/7P/s/+z/7P/s/+z/7P/s/+z/6//r/+z/7v/w/+7/7v/u
/+7/7P/s/+z/7P/u/+7/7v/u/+z/7P/s/+z/6v/q/+r/6v/s/+z/7P/s/+r/6v/q/+r/
6P/o/+j/6P/p/+r/6//u/+7/7v/v//D/8v/y//L/8v/w//H/8//z//T/9f/1//X/9f/2
//b/9v/3//f/9//3//n/+v/6//j/9v/2//b/9v/4//j/+P/2//X/9P/z//L/7f/r/+n/
5//o/+f/5v/m/+j/6P/n/+f/5f/m/+f/5//n/+n/6v/s/+z/6v/m/+n/9v8MACkATQB5
ALAA8QA2AXMBqgHSAdoBwQF9AQwBjwAeALz/bv9B/z3/UP9k/3H/fv+O/5z/pf+u/7n/
vv/G/87/1f/a/97/4P/h/+P/4f/i/+P/4//k/+T/5f/o/+n/6v/q/+r/7P/t/+7/7v/u
/+//7//v//D/8P/x/+//8P/w//D/8P/y//L/8v/z//P/9P/0//b/9v/2//f/9//5//n/
+v/6//v/+//7//v/+//9//3//f/+//////8AAAAAAgADAAQABQAGAAcABwAHAAkACgAL
AAwADQAOABAAEQATABMAFQAWABgAGQAaABwAHQAgACQAJgAnACkAKQArAC0ALwAxADMA
NQA3ADgAOgA8AD4AQABAAEAAQABCAEMAQwBCAEIAQgBCAEIAPwA+AD0AOwA6ADkAOAA2
ADEALgArACkAJgAjACAAHQAaABcAFAASABEADwAMAAkACAAGAAQAAgAAAP///f/8//v/
+v/4//f/9v/1//X/9f/z//L/8f/x//D/7//v//D/7v/u/+7/7v/u/+7/7v/t/+//7v/u
/+7/7v/u/+7/7v/u/+7/7v/u/+7/7v/u/+7/7v/v/+//7//v//D/8P/v/+//8P/w//D/
8P/w//D/8f/z//P/8//0//T/9P/1//X/8//z//P/8//1//X/9v/2//b/9v/2//b/9f/1
//X/9P/0//T/9P/0//P/8//0//T/9P/0//P/8//x//H/8f/x//D/8P/w//D/7//v/+//
7//v/+//7//u/+7/7v/u/+7/7f/t/+3/7f/t/+7/7v/t/+3/7f/t/+3/7f/s/+z/7P/s
/+z/7P/s/+r/6v/q/+r/6v/p/+n/6v/s/+z/7P/s/+v/6//q/+n/6//q/+r/6v/q/+r/
6v/q/+r/6v/q/+v/7f/s/+z/7f/r/+v/6//r/+3/7f/t/+3/6//q/+r/6v/q/+r/6v/q
/+r/6v/p/+n/6P/q/+z/7P/s/+z/7P/s/+z/7P/s/+z/7P/s/+z/7P/s/+z/7P/s/+z/
7P/s/+z/7P/s/+z/7P/s/+z/7P/s/+z/7P/s/+7/7v/w//L/8P/x//L/8v/w//D/8P/w
//P/9f/1//b/9f/1//X/9f/2//b/9v/3//f/9//3//f/+P/4//b/9v/2//b/9v/2//T/
9P/y//H/8v/x//D/7f/r/+n/5//m/+X/5P/k/+b/6P/n/+f/5//o/+n/6f/p/+v/7v/u
/+z/7P/q/+///v8YADcAXwCPAMgACQFIAX0BqgHEAb4BkQE3AcAASQDk/5T/Vv89/0X/
WP9o/3X/hP+S/6D/qf+0/73/xP/K/9L/2f/e/+D/4v/j/+P/4//m/+n/6f/q/+r/6//u
/+//8P/w//D/8v/z//T/8v/y//P/8//x//L/8v/z//X/9v/2//b/9v/4//j/+P/3//f/
+P/4//j/+P/4//n/+f/7//v//P/+//////////3//f///////f/+//////8CAAIABAAF
AAUABQAFAAUABQAFAAcACAAJAAoACwAMAA4ADwARABEAEQASABQAFQAWABgAGQAcAB4A
IAAhACMAIwAlACcAKQApACsALQAvADAAMgA0ADYAOAA4ADgAOAA8AD0APQA8AD4APgA+
AD4AOwA6ADkANwA2ADUANAAyAC0AKgAnACUAIwAhAB8AHQAaABcAFAASABEADwAMAAkA
CAAGAAQAAgACAAEA///+//3//P/6//n/9v/1//X/9f/0//T/9P/1//L/8f/x//L/8v/y
//L/8v/y//L/8v/x//H/8P/w//D/8P/w//D/8P/w//D/8P/w/+7/7v/u/+7/7v/v/+//
7//v//D/8P/v/+3/7v/u/+7/7//w//H/8//x//H/8f/y//L/8v/z//P/8f/x//H/8f/x
//H/8v/y//D/8P/w//D/7//v/+//7v/w//D/8P/w/+//7//w//D/7v/u/+3/7f/t/+3/
7f/t/+z/7P/s/+z/7f/t/+3/7f/s/+v/6v/o/+j/6P/o/+j/6f/p/+n/6f/n/+j/6P/n
/+n/6f/p/+n/5//m/+b/5v/n/+j/6f/q/+j/6P/o/+j/5v/l/+X/5v/o/+j/6P/o/+r/
6//r/+v/6f/o/+j/6P/o/+j/6P/o/+r/6v/q/+v/6//q/+r/6//t/+3/7f/t/+z/6//q
/+n/6f/o/+j/6P/o/+b/6P/o/+j/6v/q/+r/6v/q/+r/6v/q/+r/6v/q/+r/6P/o/+j/
6P/o/+j/6P/o/+b/5v/m/+b/5v/m/+b/5v/m/+b/5v/m/+j/6v/q/+v/7v/u/+7/7v/u
/+7/7//x//H/8v/z//P/8//z//T/9P/2//f/9//3//f/9//4//j/9v/2//b/9v/1//T/
8//y//P/8//z//P/8f/t/+r/5//j/+L/4f/g/97/4P/g/9//4f/h/+L/4//l/+X/5//o
/+j/6v/m/+L/5f/0/woAKQBRAIEAuAD7ADwBcwGmAcwB0AGxAWcB9ABzAPz/mv9O/yn/
K/9C/1j/Y/9u/4D/kv+b/6b/r/+2/7z/xv/N/9D/1P/W/9n/2//d/9z/3f/h/+L/4v/j
/+b/5//o/+j/5v/o/+n/6v/r/+z/7v/v/+3/7v/u/+//7//w//D/8P/w//L/8v/y//P/
8//0//T/9P/0//T/9f/1//f/9//4//j/+f/5//n/+//7//3//f/7//z//f/9//7//v8A
AAEAAAABAAIAAwAFAAUABwAIAAcACAAJAAoADgAPABEAEQATABQAFgAXABgAGgAbAB4A
IAAiACMAJQAnACkAKwAtAC0ALwAxADMANgA4ADoAPAA+AD4APgA+AEAAQQBBAEAAPgA+
AD4APgA7ADoAOQA3ADQAMwAyADAAKwAoACUAIwAiAB8AHAAZABQAEQAOAAwACQAHAAQA
AQD+//z/+v/4//b/9f/z//L/8//y//D/7//t/+v/6v/p/+n/6P/n/+f/6P/n/+f/6P/n
/+b/5f/k/+T/5P/k/+P/5f/k/+T/5P/k/+T/5P/k/+L/4v/i/+L/4v/i/+L/4v/i/+P/
4//j/+H/4v/i/+H/4//k/+T/5P/m/+b/5v/n/+X/5f/l/+b/5v/m/+f/5//n/+f/5//n
/+n/6f/q/+r/6P/o/+j/6P/n/+f/5//m/+j/6P/o/+j/5f/l/+b/5v/k/+T/4//j/+P/
4//j/+P/4v/i/+L/4v/h/+H/4f/h/+H/4f/h/+D/4P/g/+D/4P/f/9//3//f/9//4P/g
/9//3//f/9//3//f/97/3v/e/97/3v/e/97/3v/e/97/3v/d/9v/2v/a/9v/3P/d/97/
3P/d/93/3f/d/9z/3P/c/9z/3P/c/9z/3P/c/9z/3f/d/9z/3P/d/9v/2//b/9v/2//b
/9v/2//d/9z/3P/c/9z/3v/e/93/3P/b/9r/3P/c/9z/3P/c/9z/3P/c/97/3v/e/97/
3f/c/9v/2v/c/9z/3P/c/9z/3P/c/9z/3P/c/9z/3P/g/+L/4v/j/+L/4v/i/+L/5P/k
/+X/5//l/+b/5//n/+f/5//o/+j/6P/p/+n/6f/n/+f/6P/o/+f/6P/p/+r/6P/o/+j/
6P/k/+P/4v/h/+L/3//d/9v/2f/Y/9f/1v/U/9b/1v/V/9X/1f/W/9f/2f/Z/9v/3P/e
/9z/2v/Y/9n/6v8EACUASwB9ALwAAwFEAYEBtgHWAdIBrwFZAeIAZQD0/5T/Sv8p/y//
RP9Y/2f/dv+G/5D/mf+i/6v/sv+4/8D/x//M/9D/0v/V/9X/1f/U/9f/2f/a/9r/2//e
/9//4P/g/97/4P/h/+L/5P/k/+X/5f/l/+b/5v/n/+f/6P/o/+j/6P/q/+r/6v/t/+3/
7v/u//D/8P/w//H/7//x//H/8v/y//P/8//z//P/8//1//X/9f/2//f/9//4//j/+v/7
//z//f/+/////////wEAAgADAAQABQAGAAgACQALAAsADwAQABIAEwAWABgAGQAcACAA
IgAjACUAKQArAC0ALwAxADMANQA3ADgAOgA8AD4APwBAAEEAQgBCAEMAQwBCAEQARABE
AEQAQwBCAEEAPwA6ADkAOAA2ADEALgArACkAJAAhAB4AGwAYABUAEgAQAAsACQAGAAMA
AAD+//z/+v/4//f/9f/0//P/8v/w/+//7v/t/+3/7f/r/+r/6f/p/+r/6f/p/+r/6P/o
/+j/6P/m/+b/5v/l/+b/5v/n/+j/5v/m/+b/5v/o/+j/6P/o/+r/6v/q/+r/6P/p/+n/
6f/r/+z/7P/r/+v/7P/s/+z/7P/s/+z/7f/t/+3/7f/u/+7/7v/v/+//7f/t/+3/7f/v
/+//8P/w//D/8P/w//D/8f/x//H/8P/w//D/8P/w/+//7//w//D/8P/w/+//7//v/+//
7//v/+7/7v/u/+7/7f/t/+3/7f/t/+3/7f/s/+z/7P/s/+z/6//r/+v/6//r/+z/7P/r
/+v/6//r/+v/6//q/+r/6v/q/+r/6v/q/+z/7P/s/+z/7v/t/+3/7v/s/+z/7P/s/+z/
7f/t/+3/7//u/+7/7v/u/+7/7v/u/+z/7P/s/+3/7//u/+7/7//v/+//7//v/+3/7f/t
/+3/7//u/+7/7v/w//D/7v/u/+7/7v/u/+7/7v/u/+7/7v/s/+z/7P/s/+7/7v/u/+7/
8P/w//D/8P/u/+7/7v/u//D/8P/w//D/8P/w//D/8P/w//L/8v/z//b/9v/2//b/9v/2
//f/+f/5//r/+//7//v/+//8//z//P/9//3//f/9//3//v/+//z//P/8//z//P/8//z/
/P/4//f/9v/1//b/8//x/+//7f/s/+v/6v/q/+z/7P/r/+v/6//s/+3/7f/t/+3/7v/u
/+7/7P/q//H/AAAYADkAZQCXANIAFwFWAY8BvgHWAcwBnQFBAcgATwDq/5b/WP8//0n/
Xv9u/3n/iv+a/6T/r/+4/7//xP/K/9L/2//g/+L/5P/n/+f/6f/q/+n/6//s/+z/7f/w
//H/8v/y//L/9P/1//b/9v/2//f/9//3//j/+P/5//n/+v/6//r//P/+//7//v/9//3/
/v/+//7//v/+////AQADAAMABAACAAMAAwADAAUABQAHAAcABwAIAAkACQAKAAoADAAN
AA4ADwAQABEADwAPABEAEgAVABYAFwAYABgAGQAbABsAGwAcAB4AHwAiACQAJQAoACoA
LAAtAC8AMQAzADUANwA5ADsAPQA/AEIARABGAEgASABIAEgASABMAE0ATQBMAEwATABM
AEwASwBKAEkARwBEAEMAQgBAADsAOAA1ADMAMAAtACoAJwAkACEAHgAcABcAFQASAA8A
DgAMAAoACAAIAAcABQAEAAEAAAD+//3//v/9//3//f/9//z/+//7//j/9//3//j/9v/2
//b/9v/2//b/9v/1//f/9v/2//b/9P/0//T/9P/0//T/9P/0//T/9P/0//T/9P/1//X/
9f/1//b/9v/1//f/+P/4//j/+P/4//j/+f/3//f/9//4//j/+P/5//n/+//7//v/+//5
//n/+v/6//z//P/8//z/+f/5//n/+P/4//j/+P/4//n/+f/6//r/+v/6//n/+f/3//f/
9//3//b/9v/2//b/9f/1//X/9f/3//f/9//2//T/9P/0//T/9f/1//X/9f/z//T/9P/z
//X/9f/1//X/8//y//L/8v/y//L/8v/y//L/8v/y//L/8v/x//H/8v/y//L/8v/y//D/
8f/x//H/8//y//L/8v/w//D/8P/w//H/8v/z//X/9f/0//T/9f/z//P/8//z//X/9f/1
//X/9//2//b/9v/0//T/9P/0//b/9v/1//X/9P/0//T/9P/0//T/9P/0//T/9P/0//T/
9P/0//T/9P/0//L/8v/y//L/9P/0//T/9P/0//T/9P/0//b/9v/2//b/9v/4//j/+f/6
//r/+v/6//r/+v/7//3//f/+////////////AAAAAAEAAwAEAAUAAwADAAQABAAAAAAA
AAAAAAAAAAAAAAAAAAD///7//f/6//f/9f/z//P/8v/x//D/8P/y//L/8f/z//P/9P/1
//X/8//1//j/+v/4//b/9v/7/wwAKABJAG8AoQDcAB0BWgGPAcAB2gHQAaEBRwHOAFEA
6P+S/1b/P/9L/2L/cv9//47/nv+q/7H/vP/F/8r/0v/c/+P/5v/q/+7/8f/x//H/8v/z
//X/9v/2//f/+P/5//r/+v/4//r/+//8//7//v////////8AAAAAAQABAAIAAgACAAIA
BAAEAAQABQAFAAYABgAIAAgACAAJAAkACwALAAwADAANAA0ADQANAA0ADwAPAA8AEAAR
ABEAEAAQABIAEwAWABcAGAAZABkAGQAbABwAHQAeAB8AIAAkACUAJwAnACsALAAuAC8A
MAAyADMANgA4ADoAOwA9AD0APwBBAEMARQBHAEkASwBLAEwATQBOAE0ATABLAEoATgBP
AE8ATgBMAEwATABMAEsASgBJAEcARABDAEIAQAA5ADYAMwAxAC4AKwAoACUAIAAdABoA
GAAVABMAEAANAAwACgAIAAYABAADAAEAAAABAAAA/v/9//r/+f/5//n/9//2//X/9f/0
//P/8//0//T/9P/0//T/9P/0//T/8//1//T/9P/0//L/8v/y//L/8v/y//L/8v/y//L/
8v/y//L/8//z//P/9f/2//b/9f/1//b/9v/2//j/+P/4//n/+f/5//n/+v/6//r/+//7
//n/+f/5//n/+//7//z//P/8//z//P/8//v/+//7//r//P/8//z//P/7//v//P/8//z/
/P/7//v/+//7//v/+//6//r/+v/6//n/+f/5//n/+f/5//n/+P/4//j/+P/4//f/9//3
//f/9//4//j/9//3//f/9//3//f/9v/2//b/9v/2//b/9v/2//b/9v/2//b/9f/1//b/
9v/2//b/9v/2//f/9//3//f/9v/2//b/9P/0//T/9P/0//T/9P/1//X/9P/0//X/9f/1
//X/9f/z//P/8//z//X/9v/2//T/9P/0//T/9P/0//T/9P/0//T/9P/0//b/9v/2//b/
9v/2//b/9v/0//T/9P/0//b/9v/2//b/9P/0//T/9P/2//j/+P/5//r/+v/6//r//P/8
//3////9//7///////////8AAAAAAAABAAEAAQADAAMABAAEAAIAAgACAAIAAAAAAAAA
AAD///////////z/+f/3//X/8//y//H/8P/u//D/8P/v/+//7//w//H/8//z//P/9v/2
//b/9P/y//H/+v8OACcASQBzAKoA5wAsAW0BpgHYAe4B4wGxAVAB1QBWAOj/iv9L/zv/
Tv9k/3H/fv+M/5z/p/+y/73/xv/M/9T/2//i/+b/7P/v/+//7//w//X/9v/2//X/9f/2
//f/+P/4//j/+v/7//z//P/8//3//f///wAAAAABAP//AAAAAAAAAgAEAAQABAAFAAUA
BgAGAAYABgAGAAcACQALAAsADAAKAAsACwALAA0ADQAPAA8ADwAQABEAEQASABIAFAAV
ABQAFQAWABcAFwAXABkAGgAdAB4AHwAgACQAJQAnACcAKQAqACwALQAwADIAMwA2ADgA
OgA7AD0APwBBAEMARQBHAEkASwBNAFAAUgBUAFYAVwBYAFkAWgBcAF0AXQBcAF0AXgBf
AGAAXQBcAFsAWQBYAFcAVgBUAE8ATABJAEcAQwA/ADsANwA0ADEALgAsACgAJQAhAB0A
GgAYABYAFAASABEADwAOAAsACgAIAAcABgAFAAUABQADAAIAAQABAAAA/////wAA/v/+
//7//v/+//7//v/9//3//P/8//z//P/8//z//P/8//z//P/8//z//P/8//z//P/9//3/
/f/9//7//v/9//3//v/+//7//v/+//7///8BAAEAAQACAAAAAAABAAEAAwADAAMAAwAD
AAMABAAEAAIAAgACAAIAAwADAAMAAgACAAIAAgACAAEAAQACAAIABAAEAAMAAwADAAMA
AwADAAIAAgACAAIA//////////8BAAEAAQAAAAAAAAAAAAAA///////////9//7//v/9
//3//f/9//3////+//7//v/+//7//v/+//z//P/8//z//v/9//3//v/+//7//v/+//7/
///////////+//7//v/+//7//v/+//7//v/+/////f/8//z//f//////////////////
///////+//7//v/+//7//v/+//7//v/+//7//v/+/wAAAAAAAAAA/v/+//7//v8AAAAA
AAAAAAAAAAAAAAAA/v/+//7//v8AAAAAAAAAAAAAAAAAAAAAAgAEAAQABQAGAAYABgAG
AAYABgAHAAkACQAKAAsACwALAAsADAAMAAwADQANAA0ADQANAA4ADgAMAAwADAAMAAwA
DAAMAAwACgAJAAgABwAGAAMAAQD//////v/9//z/+v/8//z/+//7//v//P/9/////f/9
//7/AAAAAP7//v8FABoANgBXAIEAtQD0ADkBeAGxAd4B7gHaAZ8BNwG+AEsA6P+Y/2L/
U/9l/3j/hv+R/6D/rv+4/8P/zv/V/9r/4P/o/+3/8v/0//b/+f/7//v//P/9//3//v/+
////AAABAAIAAgACAAQABQAGAAYABgAHAAcABwAIAAgACQAJAAoACgAKAAoADAAMAAwA
DQANAA4ADgAOAA4ADgAPAA8AEQARABIAFAAVABUAFQAVABUAFwAXABcAGAAZABkAGgAa
ABwAHQAeAB8AIAAhACEAIQAjACQAJQAmACcAKAAqACsALQAtADEAMgA0ADUANgA4ADkA
PAA+AA==
         </WaveFormData>
      </LeadData>
      <LeadData>
         <LeadByteCountTotal>10000</LeadByteCountTotal>
         <LeadTimeOffset>0</LeadTimeOffset>
         <LeadSampleCountTotal>5000</LeadSampleCountTotal>
         <LeadAmplitudeUnitsPerBit>4.88</LeadAmplitudeUnitsPerBit>
         <LeadAmplitudeUnits>��V</LeadAmplitudeUnits>
         <LeadHighLimit>2147483647</LeadHighLimit>
         <LeadLowLimit>268435456</LeadLowLimit>
         <LeadID>V5</LeadID>
         <LeadOffsetFirstSample>0</LeadOffsetFirstSample>
         <FirstSampleBaseline>0</FirstSampleBaseline>
         <LeadSampleSize>2</LeadSampleSize>
         <LeadOff>FALSE</LeadOff>
         <BaselineSway>FALSE</BaselineSway>
         <ExcessiveACNoise>FALSE</ExcessiveACNoise>
         <MuscleNoise>FALSE</MuscleNoise>
         <LeadDataCRC32>1279011335</LeadDataCRC32>
         <WaveFormData>
8P/w//D/8P/w//D/8P/w//D/8P/w//D/8v/y//L/8v/y//L/8v/y//L/8v/y//L/8v/y
//L/8v/y//L/8v/y//L/8v/y//L/8v/y//L/8v/y//L/8v/y//L/8v/y//L/8v/y//L/
8v/y//L/8v/y//L/8v/y//L/8v/y//L/8v/y//L/8v/y//L/8v/y//L/8v/y//L/8v/y
//L/8v/y//L/8v/y//L/8v/y//L/8v/y//L/8v/y//L/8v/y//L/8v/y//L/8v/y//L/
8v/y//L/8v/y//L/8v/y//L/8v/0//T/9P/0//L/8v/y//L/8//0//X/9v/2//b/9v/2
//T/9P/0//T/9P/0//T/9P/2//b/9v/2//T/9P/0//T/9P/0//T/9P/0//T/9P/0//b/
9v/2//f/9f/1//T/9P/2//b/9v/2//b/9v/2//b/9v/2//b/9v/2//b/9//3//f/9v/2
//b/9v/3//n/+v/6//r/+v/7//z//P/7//v//f/+//7///////////8AAAEAAgADAAQA
BAAFAAYABgAEAAQABAADAAUABQAFAAMAAwACAAAA/v/+//z/+v/4//f/9v/0//P/8//0
//T/9P/0//P/8//z//T/9P/0//T/9v/1//L/7//t/+3/8P/7/wgAGAAxAE8AeACgAMQA
5AD5AAQB/gDfAKwAgABgAEAAJQARAAUAAQD+//z/+//8//j/9v/2//X/8//z//b/9P/2
//b/9v/0//T/9P/z//P/8v/y//L/8v/z//P/8//z//P/8//z//P/8//0//T/9P/2//b/
9v/2//T/9f/1//X/9f/1//b/9v/2//b/9v/2//b/9v/1//X/9v/2//b/9//3//f/9//4
//j/+P/4//j/+v/6//r/+v/7//v/+//8//z//f/+//7//f/+//7//////wAAAQACAAMA
AwAEAAQABQAGAAcACAAKAAsADAANAA4ADwAQABIAFAAVABYAFwAbABwAHgAfAB4AIAAj
ACQAJQAmACcAKAApACoAKwAsACwALAAsAC0ALQAtAC0ALAAsACoAKQAoACcAJAAiACAA
HAAbABkAFwAVABMAEQAPAA8ADQAMAAoACQAJAAcABQADAAEAAQD//////v/9//3//v/9
//3//v/8//v/+//7//r/+v/6//r/+v/7//v/+//6//r/+v/6//v/+//7//v/+//7//v/
+//5//n/+P/4//n/+f/5//n/9//3//f/9//5//n/+f/6//r/+v/6//n/+f/5//n/+f/5
//r/+v/6//j/+P/4//j/+v/6//r/+v/6//r/+v/6//r/+v/6//r//P/9//3//f/9//z/
/P/8//z//P/8//z/+v/7//v/+v/6//r/+v/6//z//P/8//z/+//6//r/+v/5//n/+f/5
//n/+P/4//j/+P/4//j/+P/5//n/+P/4//f/9v/1//T/9f/2//f/+P/4//f/9//4//b/
9v/2//b/9//2//b/9//3//f/9//3//f/9//2//b/9v/2//f/9//2//b/9v/2//b/9v/1
//P/8v/y//L/8f/x//L/8//1//b/9v/1//X/9P/z//L/8v/z//P/8//0//L/8v/y//P/
8f/v//D/8v/y//L/8v/0//T/9P/0//T/9P/1//X/8//y//L/8v/w//D/8P/w//H/8v/z
//T/8v/y//L/8v/0//X/9f/1//T/9P/0//T/8//1//b/9v/2//b/9//4//r/+f/5//v/
/P/8//3//f//////AAABAAAAAQACAAIAAQACAAIAAgAEAAQAAwADAAMAAwABAAEA/v/8
//r/+v/4//b/9P/z//T/8v/x//H/8v/y//L/8v/z//P/8//0//L/8v/y//D/7//u/+v/
5//p//L//f8IABgAMwBXAH4ApADGAOQA+QAAAfoA1wCgAHAATAAsAA8A/f/1//H/8P/u
/+//8P/w/+7/7v/r/+v/7f/u/+7/8P/w//D/8P/w//D/7f/t/+z/7P/s/+z/7f/t/+3/
7f/t/+3/7f/t/+3/7v/u/+7/8P/w//D/8P/v/+//7v/t/+//7//w//D/8P/w//D/8P/w
//D/7//v//L/8v/y//P/8//z//P/9P/0//T/9P/0//T/9P/0//T/8//z//P/9P/0//X/
9v/2//n/+v/6//v/+//8//3//v/9//3//v/+////AAABAAIABAAFAAYABwAIAAkACgAM
AA4ADwAQABEAEwAUABYAFwAYABoAHQAeAB0AHgAfACAAIQAiACMAJAAmACYAJgAnACcA
JwAnACYAJAAiACEAIAAfABwAGgAYABYAFQATABEAEQAPAA0ACwAJAAcABgAEAAMAAwAB
AP//AQD//////f/7//r/+f/5//r/+f/5//r/+P/3//f/9//2//b/9v/2//j/+f/5//n/
+P/4//j/+P/3//f/9//3//f/9//3//f/9//3//b/9v/5//n/+f/5//n/+f/5//n/9//3
//f/+P/4//j/+P/3//f/9//3//f/+f/6//r/+v/4//j/+P/4//r/+v/6//r/+v/6//r/
+v/6//r/+v/6//r/+//7//v/+f/4//j/+P/4//j/+P/4//j/+f/5//j/+P/4//j/+P/4
//j/+P/4//f/9v/2//b/9//3//f/9//3//b/9v/2//b/9v/2//b/+f/5//j/+P/2//b/
9v/2//j/+P/4//j/9v/1//X/9v/4//j/+P/4//n/+P/4//n/+P/3//b/9f/1//X/9P/0
//T/9P/1//X/9v/2//b/9v/1//b/9v/1//b/9v/2//X/9v/2//b/9//2//b/9f/1//P/
8//z//T/9v/1//T/9P/0//T/9P/1//P/9f/2//T/9P/0//T/8v/y//L/8v/1//X/9f/0
//T/9P/0//T/9P/0//T/9P/2//b/9v/2//X/9P/z//P/8//z//L/8v/0//T/9f/3//j/
+P/4//j/+f/6//r/+f/5//v//P/8//v/+//7//v//v///wAAAQACAAIAAwAEAAIAAgAC
AAIAAQABAAEAAQD//////v/8//j/+P/2//T/8P/v/+7/7P/t/+3/7v/u/+z/7P/r/+v/
7f/u/+7/7v/u/+z/6//q/+f/4//h/+j/8f/8/wwAJQBFAG4AlgC8AOAA+wAGAQQB6wC4
AIIAWgA4ABkAAQD1//H/8P/w/+//7P/s/+r/6P/n/+f/6//s/+z/7P/s/+z/6v/o/+r/
6//r/+z/7P/s/+z/6//r/+v/6//r/+v/6//r/+v/7P/s/+z/7P/s/+z/7P/s/+3/7f/t
/+v/6//s/+z/7v/u/+7/7v/w//D/7//v/+7/7v/u/+//7f/t/+3/7v/u/+7/7v/u//D/
8P/w//D/7//v/+//8P/y//P/9P/0//X/9v/2//f/9f/2//f/+P/7//v//P/8//3//v//
/wAAAAABAAIAAwAEAAUABgAIAAoACwAMAA0AEQASABQAFQAWABgAGwAcAB0AHgAfACAA
IQAiACMAJAAmACYAJgAnACUAJQAlACQAJAAiACEAIAAhAB4AHAAaABgAFwAVABMAEQAP
AA0ACwALAAkACAAGAAMAAwABAP/////9//3/+//7//r/+f/5//r/+f/5//r/+v/5//n/
+f/2//b/9v/2//j/+f/5//n/+P/4//j/+P/3//f/9//3//f/9//3//f/+f/5//j/+P/5
//n/+f/5//n/+f/5//n/+f/5//n/+v/6//r/+v/5//v/+//7//v/+//8//z//P/8//z/
/P/8//z//P/8//z//f/+////AAAAAAAAAAAAAP7//////////f/8//z//P/+//7//v/+
//7///////7//v/+//7//v/+//7//v/+/////v/+//7//f/9//3//f/+//7///8AAAAA
AAAAAAAA//////7//v/+//7//v/+//7//v/+//7/AAD/////AAAAAAAAAAAAAP///v/+
////AQABAAEAAQD//////v/+/wAAAAABAAEA/v/+//7//v///wAAAAD//wAAAAAAAP//
AAAAAAAAAQAAAAAA/////////////wAAAgABAAAAAAAAAAAAAAABAP//AQACAAAAAAAA
AAAAAAAAAAAAAAD+//////////7//v/+//7//v/+//7//v8AAAAAAAAAAAAAAAAAAAAA
/////////v8AAAAAAAABAAEAAgACAAIABAAFAAYABgADAAMABQAGAAQABQAFAAUABQAG
AAcACAALAAwADAANAAwADAAMAAwADAALAAsACwANAAsACwAKAAgABgAGAAQAAgAAAP//
/v/8//v/+//8//r/+v/6//n/+//7//z//P/6//z//P/7//z/+f/z//H/9P/7/wYAFAAp
AEUAaACSALgA2gD5AAoBEAEDAdoApAB8AFwAPQAhABEACQAGAAQAAQAAAAAA/v/+//3/
+//5//z//P/8//z//P/6//r/+v/5//n/9v/2//b/9v/3//f/9//3//f/9//3//f/9//4
//j/+P/4//j/+P/4//j/+f/5//n/9//3//j/+P/4//j/+P/4//j/+P/3//f/+P/4//j/
+f/5//n/+f/6//r/+v/6//r/+v/6//r/+v/9//3//f/+/wAAAQACAAIAAwAEAAQABQAF
AAYABwAIAAkACQAKAAoADQAOAA8AEAAQABEAEgATABQAFQAWABgAGgAbABwAHQAfACAA
IgAjACQAJgApACoAKwAsAC0ALgAvADAAMQAyADIAMgAyADMAMwAzADMAMgAyADAALwAu
AC0AKgAoACYAJAAjACEAHwAbABkAFwAVABUAEwASABAADwAPAA0ACwALAAkACQAHAAcA
BgAFAAUAAgABAAEAAgACAAEAAQABAAAAAAAAAAAA/v/////////+//7//v/+//3//f/9
//3//f/9//3//f/9//3//P/8//3//f/9//3//f/9//3//f/7//v/+//8//z//P/8//v/
/f/9//3//f/9//7//v/+//7//v/+//7//P/8//z//P/8//z//P/8//7//v/+//7//v//
//////////7//v/+//z//P/8//z//P/9//3//P/6//r/+v/6//r/+v/6//r/+v/6//v/
/P/7//v/+//7//v/+v/6//r/+v/6//r/+v/7//v/+v/6//r/+v/6//r/+P/4//j/+P/4
//f/9//4//b/9v/2//b/9f/0//T/9f/3//f/9//3//f/9//2//b/9v/2//f/9//4//j/
+P/4//f/+P/4//f/+P/4//j/9//4//j/+P/5//r/+v/5//n/9//3//f/+P/6//n/+P/4
//b/9v/2//f/9//3//b/9v/2//b/9v/2//b/9v/2//f/9//3//b/+P/4//j/+P/2//b/
9v/2//b/9v/2//b/9v/2//b/9//1//X/9P/0//b/9v/3//n/+v/6//r/+v/5//r/+v/5
//v//f/+//7//f/9//3//f/+////AAABAAAAAAABAAIAAgACAAIAAgABAAEAAQABAAEA
AQAAAP7/+v/6//j/9v/0//P/8v/w/+//7//w//D/8P/w/+//7//v//D/8P/w/+7/8P/x
/+7/6//n/+P/6P/x//z/DAAlAEMAagCQALIA0gDrAPgA9gDdAK4AfABYADwAHwAJAPv/
8//y//D/7f/s/+z/7P/s/+3/6//p/+z/8P/u/+z/6v/o/+b/5v/n/+f/6P/o/+j/6P/p
/+n/6f/p/+n/6f/p/+n/5//o/+j/6P/m/+b/5v/m/+b/5//n/+f/6f/p/+r/6v/o/+j/
6P/o/+f/5v/k/+P/5f/m/+f/6f/q/+v/7P/u/+z/7P/s/+z/6//q/+n/6P/r/+v/6//s
/+r/6//s/+z/7f/u/+7/7//x//L/8//0//X/9f/2//b/9f/2//f/+P/6//v//P/9/wAA
AQACAAQABQAFAAUABQAHAAgACgALAA4AEAATABQAFQAWABcAGAAXABgAGQAaABoAGgAa
ABsAGwAbABsAGgAaABgAFwAWABUAEgAQAA4ADgANAAsACQAJAAcABQADAAMAAQAAAP7/
+//7//n/9//5//f/9//1//X/9P/z//P/8f/v/+7/7v/u/+3/7f/t/+7/7v/u/+7/7P/t
/+3/7f/u/+7/7v/u/+3/7f/t/+3/6//r/+v/6//t/+3/7P/s/+v/6//r/+v/7f/t/+3/
7f/r/+v/6//s/+z/7P/s/+v/7f/t/+3/7f/r/+z/7P/s/+z/7P/s/+z/7P/s/+z/7P/s
/+z/7P/s/+7/7v/u/+7/7f/t/+z/6//s/+z/7f/u/+z/7P/s/+z/7P/t/+3/7P/s/+z/
7P/s/+z/7P/s/+z/7v/u/+//8P/u/+3/7P/r/+3/7P/s/+z/7P/s/+z/7P/t/+3/7P/s
/+7/7v/u/+7/7f/s/+v/6v/s/+3/7//y//H/8P/v/+7/7f/s/+z/7f/v/+//7//v/+//
7//u/+7/7v/u/+//7//w//D/8P/w//D/8P/v/+3/7v/u/+7/7f/u/+7/7v/v/+7/7v/t
/+3/7f/t/+3/7v/s/+n/6v/q/+z/7f/u/+//8P/u/+7/7//v/+//7v/u/+7/7P/s/+z/
7P/s/+z/7P/s/+z/7P/s/+z/7P/t/+3/7f/u/+7/7v/u/+//8f/y//L/9P/0//X/9v/1
//P/8v/z//b/9v/3//f/9f/1//b/9//4//n/+v/6//3//v/+//7//v/+//3//f/8//v/
+P/3//f/9v/1//b/9P/y//D/7//s/+r/6f/p/+n/6P/n/+b/5//n/+f/6P/o/+j/6v/q
/+n/6v/l/9//3f/g/+f/9P8CABkANwBcAIYAqgDMAOsA/gAEAfEAxgCKAFoANAATAPv/
7f/l/+T/5P/h/+L/5P/i/+L/4//j/+P/5P/m/+b/5v/m/+b/6P/o/+f/5//m/+b/5v/m
/+f/5//n/+f/5f/l/+X/5f/n/+j/6P/o/+j/6P/o/+j/6P/p/+n/6f/r/+v/7P/s/+r/
6v/q/+r/6v/q/+n/6f/o/+j/6P/p/+v/6//r/+z/6v/q/+r/6v/q/+r/6v/q/+v/6//r
/+z/6v/r/+z/7P/v//D/8P/x//D/8P/w//D/8//z//T/9P/1//b/9//4//j/+f/6//v/
/v///wAAAgACAAMABAAFAAcACAAKAAsADAAOABEAEgAVABYAFwAYABkAGgAbABwAGgAa
ABoAGwAbABsAGwAaABoAGAAXABYAEwAQAA4ADAALAAsACgAJAAUAAwABAP///f/7//r/
+P/3//f/9f/z//H/7//v/+3/7//u/+3/7f/u/+3/7f/u/+z/6//r/+v/6v/q/+r/6v/o
/+n/6f/p/+r/6v/q/+r/6f/p/+n/6f/p/+n/6f/p/+n/6f/o/+j/6f/p/+n/6f/p/+n/
6f/p/+f/5//n/+j/6P/o/+j/5//o/+n/6v/r/+n/6v/q/+r/6v/q/+r/6v/o/+j/6P/o
/+r/6v/q/+r/7P/s/+z/7P/q/+v/6//r/+v/6v/q/+r/6v/q/+r/6v/o/+n/6f/o/+r/
6v/q/+r/6P/o/+j/6P/p/+j/6P/o/+n/6f/p/+n/6//q/+r/6v/s/+z/7P/s/+v/6//q
/+r/6v/q/+r/6v/q/+r/6v/q/+r/6f/p/+r/7P/s/+z/7P/r/+r/6v/r/+v/6//r/+v/
6//r/+r/6v/q/+r/6//r/+r/6v/q/+r/6f/q/+r/6f/p/+r/6//r/+j/6P/o/+n/6v/q
/+n/6f/r/+v/6//s/+r/6//q/+r/6v/q/+r/7P/s/+3/7f/t/+z/7P/s/+z/7P/s/+z/
7P/s/+z/7P/s/+z/7P/s/+r/6//r/+v/7P/s/+z/7P/t/+//8P/w/+7/7v/v//D/8v/x
//H/8//0//T/9f/1//X/9f/2//f/+P/5//r/+v/9//7//v/+/wAAAAD///////////3/
/f/6//j/9v/2//b/9P/y//H/8P/u/+3/7f/s/+z/7P/s/+3/7f/t/+7/7v/u/+7/8P/v
/+z/6f/l/+H/5v/x//r/CgAjAEUAbgCWALoA3gD5AAgBCAHzAMIAjgBmAEYAJQANAP3/
9f/2//b/9f/2//T/8P/w/+3/6f/p/+z/7v/u/+7/7v/u/+z/6v/p/+v/7P/s/+z/7P/t
/+3/7f/t/+3/7f/t/+3/7//w//D/8P/u/+7/7v/u/+7/7//v/+//7f/t/+7/7v/w//D/
8P/w//L/8v/x//H/8v/y//L/8//x//H/8f/y//T/9P/0//T/9P/0//T/9P/z//P/8//0
//b/9//4//j/9//4//j/+f/7//z//f/+//3//f/+//7/AQACAAMABAAEAAUABgAHAAoA
CwAMAA4AEgATABQAFQAXABgAGgAbABwAHgAhACIAIwAkACUAJgAnACgAKQAqACoAKgAq
ACsAKQApACkAKAAqACgAJwAmACMAIAAeABwAGgAZABcAFQATABEADwANAAsACQAIAAYA
AwADAAEA//////3//f/7//v/+v/5//n/+P/3//f/+P/2//X/9f/1//X/9v/3//j/9v/3
//f/9//2//b/9v/2//f/9//3//f/9f/1//X/9f/1//X/9P/0//f/9//3//f/9f/1//X/
9f/3//f/9//4//b/9v/2//X/9//3//f/9//3//j/+P/4//j/+P/4//j/+P/4//j/+P/6
//r/+v/6//z//P/8//z/+v/7//v/+//7//r/+v/6//r/+v/6//r/+v/7//v/+v/6//r/
+v/6//r/+v/6//r/+//6//r/+v/7//v/+//7//v/+v/6//r//P/8//z//P/7//v/+v/6
//z//P/8//z//v/+//7//v/8//v/+//8//z//P/8//z//f/8//z//f/7//v/+//7//3/
/f/8//z//P/8//3//f/8//z//P/8//v//P/8//v//P/8//z/+//8//z//P/9//z//P/7
//v/+//7//v//P/+/////v/+//z//P/8//z//P/8//3//f/9//z//P/8//z//P/8//z/
/v/+//7//v/+//7//v/+//7//////////v/+//7//v///wEAAgACAAIAAgADAAQABAAD
AAMABQAGAAYABwAHAAcABwAIAAkACgALAAwADAANAA4ADgAOAA4ADgANAA0ADwAPAA0A
DQAMAAoACAAIAAgABgAEAAMAAAD+//3//f/+//7//v/+//3//f/9//7/AAAAAAAAAAD/
//7/+//1//X/+v8DAA4AHgA3AFcAgACoAMwA7AADAQ4BDAHzAMAAjgBuAFAAMQAdAA8A
CQAIAAYABQAGAAQABAACAAEA/f/9/wAAAAAAAAAAAAAAAAAA/v/9//3//P/8//z//P/9
//3//f/9//3//f/9//3//f/+//7//v8AAAAAAAAAAP7/////////AQABAAIAAgAAAAAA
AAAAAAIAAgABAAEAAgACAAIAAwADAAMAAwAEAAQABAAEAAQABAAEAAQABAAHAAcABwAI
AAgACQAKAAoACQAKAAoACwALAAwADQAOAA8ADwAQABAAEwAUABUAFgAWABcAGAAZABwA
HQAeACAAIAAhACIAIwAnACgAKgArACwALgAxADIAMQAyADMANAA1ADYANwA4ADgAOAA4
ADkAOQA5ADkAOAA4ADYANQA0ADMAMAAuACwAKgApACcAJQAjACEAHwAdABsAGQAYABYA
FQAVABMAEQARAA8ADwANAAsACgAJAAkACgAJAAkACgAIAAcABwAHAAYABgAGAAYABAAF
AAUABQAGAAYABgAGAAUABQAFAAUABAADAAIAAQADAAMAAgACAAMAAwADAAMAAgABAAAA
//8BAAEAAQACAAIAAgACAAEAAQABAAEAAQAAAAAA///+/wEAAgADAAQABAAEAAQABAAC
AAIAAgACAAIAAgACAAIAAAABAAEAAQABAAAAAAAAAAIAAgACAAIAAAABAAEAAAACAAIA
AgACAAAAAAAAAAAA///+//7//v///////////////v/+//7//v/+//7//v///////v/+
/wAAAAAAAAAA/v/+//7//v8AAP////8AAAAAAAAAAAAA/f/8//z//f/7//v/+//7//3/
/f/8//z//v/+///////8//z//P/8////AAAAAP///P/8//z/+//4//j/+P/5//z//P/7
//v//f/9//3//v/+//3//P/8//z//P/6//n/+v/6//r/+v/6//r/+v/7//v//f/8//z/
/P/6//r/+v/6//r/+v/6//r/+v/6//r/+v/6//v/+//7//r/+v/6//r/+//9//7//v/+
//7///8AAP7//f/9/////v/+//////8AAAEAAwAFAAYABwAIAAgACQAKAAoACgAJAAgA
BgAFAAUABQADAAMABAACAAAAAAD8//r/+P/3//j/9v/1//X/9P/0//T/9P/1//X/9f/2
//T/8v/y//T/9f/0//H/6//r//L/+/8GABYALQBNAHQAmgC8ANwA9wAEAQIB5wC2AH4A
VgA0ABcAAwD3//P/9P/0//H/8v/y//D/8P/v/+3/7f/w//L/8P/w//L/8P/w//D/7//v
//D/8P/w//D/8f/x//H/8f/x//H/8f/x//P/9P/0//T/8v/y//L/8v/0//X/9f/1//X/
9f/2//b/9P/0//T/9P/2//b/9f/1//b/9v/2//f/9//3//f/+P/4//j/+P/4//j/+P/4
//j/+f/5//n/+v/6//v//P/8//v//P/8//3/+//8//3//v8BAAEAAgACAAEAAgADAAQA
CAAJAAoACwAOAA8AEAASABQAFQAWABcAFwAYABoAGwAeACAAIwAkACMAJAAlACYAJwAo
ACkAKgAqACoAKgArACsAKwArACoALAAqACkAKAAmACIAHwAcABoAGQAXABUAEwARAA8A
DQALAAkACAAGAAcABwAFAAMAAQD//////f/+//7//v////z/+//7//z/+f/3//b/9f/2
//b/9v/2//b/9//3//f/9v/2//b/9v/3//f/9//3//f/9//3//f/9//3//b/9v/3//f/
9//3//n/+f/5//n/+f/5//n/+v/6//r/+v/5//n/+f/5//n/+f/6//r/+v/6//r/+v/6
//r/+v/6//r/+//8//3//v/8//z//P/8//v/+//6//n/+v/6//v//P/6//r/+v/6//r/
+//7//r/+P/4//j/+P/4//j/+P/4//j/+P/5//r/+f/5//n/+f/5//j/+P/4//b/9v/2
//b/+f/5//j/+P/4//j/+P/4//b/9v/2//b/9v/1//X/9v/2//b/9v/2//f/9v/2//f/
9//3//f/9//3//f/9v/2//b/9v/3//f/9v/2//b/9v/1//b/9v/1//b/9v/2//X/9P/0
//T/9f/0//T/8//z//P/8//0//b/9v/2//b/9P/0//X/9f/1//T/9P/0//b/9v/2//b/
9v/2//b/9v/2//b/9v/2//b/9//3//f/9v/2//b/9v/1//f/+P/4//j/+P/5//r/+v/5
//n/+//+//7///////3//f/+////AAABAAIAAgADAAQABAAEAAQABAADAAMABQAFAAMA
AwAEAAIAAAAAAPz/+v/4//f/9v/0//P/8//y//L/8v/y//H/8f/x//L/9P/0//T/9P/1
//T/8//t/+n/6v/x//r/BgAXADMAVgB+AKgAzADvAAYBEAELAewAtgCCAFoANwAZAAcA
+//4//j/9f/0//T/8v/y//H/7//v//D/8v/0//T/9P/0//b/9P/1//X/9P/0//T/9P/z
//P/8//z//X/9f/1//X/8//0//T/9P/2//b/9v/2//T/9f/1//X/9v/3//n/+v/4//j/
+P/4//b/9v/1//X/9//4//n/+//5//n/+f/6//r/+v/6//r//P/8//z//P/9//3//f/+
//7///8AAAAAAQACAAIAAwADAAQABQAGAAcABwAIAAgACwAMAA0ADgASABMAFAAVABYA
FwAYABoAHAAdAB4AHwAhACIAJAAlACYAKAArACwALgAwADIANAAzADQANQA2ADYANgA2
ADcANwA3ADcANgA4ADYANQA0ADMAMAAuACwAKAAnACUAIwAhAB8AHQAbABkAFwAWABQA
EQARAA8ADQAPAA0ADQALAAkACAAHAAcABgAFAAUABgAGAAUABQAFAAQABAAEAAQABAAF
AAUABQAEAAQABAAEAAUABQAFAAUABQAFAAUABQAFAAUABAAEAAUABQAFAAUABQAFAAUA
BQAFAAUABQAGAAYABgAGAAUABwAHAAcABwAHAAgACAAIAAYABgAGAAYACAAIAAgACAAI
AAgACAAIAAYABgAGAAYABgAHAAcABwAFAAQABAAEAAQABAAEAAQABAAFAAUABAAEAAQA
BAAEAAQABAAEAAQABQAEAAQABAADAAMAAwADAAMAAgACAAIAAgACAAIAAgADAAMAAgAC
AAIAAgACAAIAAgACAAIAAgACAAEAAQACAAIAAgACAAIAAwACAAIAAwABAAEAAQABAAEA
AQAAAAAAAAAAAAEAAQAAAAAAAAAAAAEAAgACAAEAAAAAAAAA//8AAAAAAAABAAAAAAD/
////AQABAAEAAgACAAEAAAAAAAIAAAACAAIAAgACAAIAAgADAAMAAwACAAIAAgACAAIA
AgACAAIAAgACAAIAAgACAAIAAgACAAMAAwADAAIAAgACAAIAAwAFAAYABgAGAAYABwAI
AAgABwAHAAkACgAKAAsACwALAAsADAANAA4ADwAQABAAEQASABIAEgASABIAEQARABEA
EQAPAA8ADgAMAAoACgAKAAgABgAFAAIAAAD/////AAAAAAAAAAABAAEAAQACAAIAAgAA
AAIAAQD+//v/9//3/wAACQAWACgAQwBlAI4AtADYAPoADwEUAQwB6QC2AIoAbABMADEA
HQARAA0ADAAKAAcABgAEAAQABAABAP//AQACAAIAAgACAAAAAAAAAAAAAQD///7//v/+
//7//f/9//3//f//////////////AAAAAAAAAAAAAAAAAAAAAAEAAQABAAEAAQACAAIA
AgACAAIAAgACAAIAAQABAAQABAAEAAUABQAFAAUABgAGAAYABgAGAAYABgAGAAYABwAH
AAcACAAIAAkACgAKAAkACgAKAAsACwAMAA0ADgAPAA8AEAAQABEAEgATABQAFgAXABgA
GQAaAA==
         </WaveFormData>
      </LeadData>
      <LeadData>
         <LeadByteCountTotal>10000</LeadByteCountTotal>
         <LeadTimeOffset>0</LeadTimeOffset>
         <LeadSampleCountTotal>5000</LeadSampleCountTotal>
         <LeadAmplitudeUnitsPerBit>4.88</LeadAmplitudeUnitsPerBit>
         <LeadAmplitudeUnits>��V</LeadAmplitudeUnits>
         <LeadHighLimit>2147483647</LeadHighLimit>
         <LeadLowLimit>268435456</LeadLowLimit>
         <LeadID>V6</LeadID>
         <LeadOffsetFirstSample>0</LeadOffsetFirstSample>
         <FirstSampleBaseline>0</FirstSampleBaseline>
         <LeadSampleSize>2</LeadSampleSize>
         <LeadOff>FALSE</LeadOff>
         <BaselineSway>FALSE</BaselineSway>
         <ExcessiveACNoise>FALSE</ExcessiveACNoise>
         <MuscleNoise>FALSE</MuscleNoise>
         <LeadDataCRC32>1135506123</LeadDataCRC32>
         <WaveFormData>
+v/6//r/+v/6//r/+v/6//z//P/8//z//P/8//z//P/8//z//P/8//7//v/+//7//v/+
//7//v/8//z//P/8//z//P/8//z//P/8//z//P/6//r/+v/6//r/+v/6//r/+v/6//r/
+v/6//r/+v/6//r/+v/6//r/+v/6//r/+v/6//r/+v/6//r/+v/6//r/+v/6//r/+v/6
//r/+v/6//r/+v/6//r/+v/6//r/+v/6//r/+v/6//z//P/8//z//P/8//z//P/6//r/
+v/6//z//P/8//z//P/8//z//P/+//7//v/+//3//P/7//r/+//8//3//v8AAAAAAAAA
AP7//v/+//7//v/+//7//v/+//7//v/+//7//v/+//7//v/+//7//v/8//z//P/8//7/
/v/+//7//P/8//z//P/8//z//P/7//v/+//7//v/+//7//v/+//8//z//P/8//z/+//7
//v//f/+//7//v8CAAIAAgACAAAAAAAAAAAAAwADAAUABQADAAMAAwAEAAYABwAIAAgA
CgAMAAwADAAKAAoACgAKAAwADAAMAAsACAAHAAYAAwACAAAA///+/wAA/f/8//v/+f/5
//n/+f/7//v/+//7//n/+f/5//n/+f/7//j/9v/0//H/8//5/wIACwAbADQAUABvAIkA
owC3AMUAxgC5AJ4AhAB1AGQAUgBCADYALwArACYAIgAfABsAFQAUAA4ACgAIAAcAAgAE
AAYAAwAAAAEAAAAAAP///f/8//z//f////7//v/+//z//P/7//v//P/8//z//P/+//7/
/v/+//7//v/+//7//v////////////////////////////////8AAAAAAAAAAAAAAAAA
AP7//v/+//7///////////8CAAIAAwADAAYACAALAA0ADAAMAA0ADgAQABAAEAARABEA
EQARABIAEgASABQAFQAWABcAGAAZABgAGQAaABwAHgAfACEAIgAjACUAJgAnACgAKQAr
ACsALgAvAC8AMgAxADIANAA0ADYANgA2ADYANQA1ADUANgA0ADQAMgAwAC8ALgAuAC4A
KgApACgAJQAjACIAIQAfAB8AHwAeABwAGwAaABcAFwAXABYAFQAUABIAEQAQABAAEQAR
ABEAEQAPAA4ADgAOAA4ADQANAA0ADwAPAA8ADwANAA0ADQANAA0ADQANAA4AEAAQAA8A
DgAOAA4ADgAOAA0ADQANAA0ACwALAAsACwAMAA0ADgAPAA8ADgANAAwADAAMAAwADAAN
AA0ADQANAAoACQAJAAkACgAMAA4AEAAQAA8ADQAMAAoACgAKAAoADAANAA4ADwAOAA4A
DgAOAA4ADgAOAA4ADQANAAwADAAKAAsACwALAAsACwAKAAkACQAJAAkACQAJAAkACQAJ
AAcABgAGAAUABwAHAAcABwAIAAgACAAIAAcABgAFAAQABQAFAAQAAwADAAMAAwADAAMA
AwADAAMAAQAAAAAAAAACAAIAAgACAAAAAAAAAAAAAAAAAAEAAQABAAEAAAAAAP7//v/+
//7//f/6//n/+P/5//v//f/+//3//f/9//3/+//6//r/+//7//v/+//6//j/9//2//b/
9//3//b/9v/2//b/9v/3//j/+f/6//r/+v/6//r/+P/4//j/+P/4//j/9//3//f/9//3
//f/9//3//f/+P/6//r/+v/6//f/9//3//n/+v/6//r//P/8//z//P/8//z//P/8//3/
/f////////8BAAEAAgAEAAUABgAGAAYABwAGAAUABAAGAAYABgAGAAgACAAHAAYAAgAA
APz/+v/6//n/+P/4//f/9v/1//X/9f/1//X/9f/3//f/9//3//P/9f/1//P/8//w/+7/
7P/r/+//9f/8/wUAGQAwAEwAawCDAJsArwC7ALwArQCQAHQAYQBQAD4ALgAiABsAGQAU
ABAADQALAAcABAD+//z/+v/7//j/+P/6//n/+P/3//b/9P/1//P/8v/y//P/9f/0//T/
9P/0//T/8//z//L/8v/y//L/9P/0//T/9P/z//L/8f/w//D/8f/x//H/8f/x//H/8f/x
//H/8f/x//P/9P/0//T/8v/y//L/8v/0//T/9P/0//X/9f/1//X/9P/0//X/9f/2//b/
9//3//j/+P/5//r//P/8//z//f/9//3//f/+//z//P/+////AAABAAIAAwAEAAUABgAI
AAoACwANAA4ADQAPABAAEQAUABUAFwAXABgAGQAZABwAHAAcAB0AHAAeAB4AHgAeAB0A
HQAdAB4AHAAcABoAGAAWABQAEwASAA4ADQAMAAkACAAIAAgABwAFAAUABAACAAEAAAD9
//3////+//3//P/7//n/9//2//f/9//3//f/9//2//b/9v/2//X/9f/1//X/9f/1//X/
9f/1//X/9f/1//X/9f/2//T/9P/z//L/9P/0//T/9P/1//X/9f/1//X/9f/1//X/8//z
//P/8//0//T/9P/0//T/9P/0//T/9//3//f/9//2//X/9f/1//X/9v/3//j/9//3//b/
9v/2//b/9v/2//f/9//3//f/9v/2//b/9v/2//b/9v/2//f/9//2//b/+P/5//n/+f/3
//f/9v/1//P/8//z//P/9f/1//X/9f/1//T/9P/z//X/9f/1//X/9v/2//b/9v/0//T/
9P/0//f/9//2//X/9f/1//X/9f/1//X/9f/1//f/9v/2//b/9f/0//P/8v/y//L/8v/y
//L/8v/z//P/9f/1//T/9P/0//T/9P/0//b/9P/0//T/9P/1//b/9v/z//P/8//z//X/
9P/0//X/8//z//P/8v/0//P/8v/y//P/8//0//T/9P/0//T/8//y//H/8P/y//L/8v/y
//D/8P/w//D/8f/x//H/8f/x//H/8f/x/+//8P/w//D/8v/y//H/8f/v//H/8v/y//L/
9P/0//T/9v/2//b/9v/0//X/9f/3//f/9//3//f/9v/4//n/+v/8//z//v/+//z//P/8
//z/+v/6//r/+v/5//j/9//2//X/9P/y//H/7v/u/+v/6v/r/+v/6//r/+n/6f/p/+n/
6f/p/+n/6f/p/+n/5//m/+T/4P/d/+H/5//s//X/BQAcADgAVwBzAI8ApwC1ALwArwCS
AHQAXwBMADgAJgAaABMAEQAOAAoABQABAP3/+v/2//T/8v/x//D/7v/s/+v/6v/p/+r/
6v/r/+n/6P/o/+n/6f/o/+j/6P/o/+j/5//n/+j/6P/o/+j/6P/o/+j/6P/q/+r/6v/q
/+j/6f/p/+n/6//r/+v/6//r/+v/6//r/+v/7P/s/+z/7P/s/+z/7P/q/+r/6v/q/+v/
6//r/+v/7P/s/+3/7f/w//D/8f/x//L/8v/z//T/9P/0//T/9f/3//f/9//4//r/+v/8
//3//v///wAAAQAAAAEAAgAEAAQABQAHAAgACgANAA8AEQAQABEAEwATABYAFwAXABoA
GQAaABwAHAAcABwAHAAcAB0AHQAdAB4AHAAcABoAGAAXABYAFgAWABQAEwASAA8ACwAK
AAkABwAFAAUABAACAAEAAAD9//3////+//3//P/6//n/+P/4//n/+f/5//n/+f/4//j/
+P/2//X/9f/1//b/9//4//n/9//3//f/9//3//f/9//4//j/+P/3//b/+P/4//j/+P/5
//n/+f/5//n/+f/5//n/+f/5//n/+f/4//j/+P/4//r/+v/6//r//f/9//3//f/6//n/
+f/5//n/+v/7//z//f/9//z//P/8//z//P/8//3//f/9//3//P/8//z//P/8//z//P/8
//z//f/9//7//P/9//3//f/9//3//P/7//v/+//7//v//f/9//3//f////7//v/9//3/
/f/9//3//P/8//z//P/8//z//P/8//3//f/8//v//f/9//3//f/7//v/+//7//3//P/8
//z//P/8//z//P/8//z//P/8//z//P/9//3/+//7//r/+v/8//z//P/8//7//P/8//z/
+v/7//z//P/7//v/+//7//v/+v/6//v/+//7//v/+v/8//v/+v/6//v/+//+//7//v/+
//7//P/8//z//P/8//z//P/8//z//P/8//z//P/7//v/+//7//v/+//7//v/+//8//z/
/P/8//z/+//9//3///8AAAAAAAACAAIABAAEAAQABAACAAIAAwADAAUABQAFAAUABQAG
AAgACQAMAAwADAAOABAAEAAQABAADgAOAA4ADgAQAA8ADgANAAwACQAIAAYAAwACAAIA
//8AAP////////3//f/9//3//f/9//3//f////////////7//P/2//P/9f/5/wAABwAV
ACgAQABfAHsAlwCvAMMAzgDLALYAlgCBAHAAXgBOAEAANwAvACwAJgAjAB8AGQAWABQA
DgAMAAsACgAGAAQAAwACAAEAAgACAP///f/8//z//f/9//z//P/8//z//P/7//v//P/8
//z//P/+//7//v/+//z//P/8//z//P/9//3//f////////////3//f/9//3/+//8//z/
/P/8//z//P/8//z//P/8//z////////////+//7//////wAAAAABAAEAAgACAAMABAAE
AAQABAAFAAcABwAHAAgACAAIAAoACwAMAA0ADgAPABAAEQASABQAFAAVABcAGAAZABsA
HAAdABwAHQAfAB8AIgAjACMAJgAnACgAKgAqACoAKgAqACoALQAtAC0ALgAtACwAKQAm
ACYAJAAjACIAIAAfAB4AGwAZABgAFwAVABMAEwASABAADQAMAAkACQALAAoACQAIAAgA
BwAGAAYAAwADAAMAAwADAAIAAgACAAIAAQABAAEAAQABAAEAAQADAAMAAwADAAEAAQAB
AAIAAgACAAEAAAAAAAAAAAAAAAEAAQABAAEA/////////////////////wAAAAAAAAAA
AAAAAAAAAAABAAEAAQABAAIAAQABAAEA//8AAAEAAgADAAMAAgACAAIAAgACAAIAAQAB
AAEAAQACAAIAAgACAAAAAAAAAAAAAAABAAEAAgABAAEAAAD////////+//3/////////
/////////////wEAAAAAAP////////////8AAAAAAAAAAAAAAAAAAAAAAQABAAAA//8B
AAEAAQABAAAA///+//3////+//7//v8AAAAAAAAAAP7//v/+//7/AAAAAAEAAQD/////
/v/+/wAAAAAAAAAAAAD+//7//v/+////AAAAAP///////////f/8//z//f/////////+
//7//f/8//z///////7//v/+//7//v/+//7//v/+//7//v/+//7/AAAAAAAAAAD/////
////////////////AQACAAIAAgAAAAAA/////wEAAwAEAAQAAgAEAAQABAAEAAQABAAE
AAQABQAFAAcABQAFAAUABQAIAAoACwAMAAoACgAMAAwADgAOAA4ADgAOAA4ADgAOAA0A
DAALAAoABwAGAAQAAwAAAAAA/f/8//3//f/9//3//f/9//3//f/9//3//f/9//3//f/9
//z/+P/0//H/8//5/wAACwAbADAASgBnAIEAmQCxAMEAyADBAKYAiAB1AGYAUgBCADYA
LQApACQAIAAdABcAEwAQAA4ACgAIAAkACgAGAAQAAwAAAP3//P/8//3//f/8//z//f/9
//z//P/8//7//v/9//3//P/8//z//P/6//r/+v/6//r/+v/6//r/+v/7//v/+//5//n/
+f/5//f/9//3//f/9//4//j/+P/5//r/+//8//r/+v/6//r/+P/3//b/9f/3//j/+v/7
//r/+v/7//v/+v/6//v//P/8//z//P/9/////////wAA/v/+/wAAAQAAAAEAAgADAAYA
BwAIAAoACQAJAAoACgALAA0ADgAPABAAEQATABMAFAAVABUAGAAXABgAGgAaABoAGgAa
ABoAGQAZABkAGgAaABoAGAAWABQAEgARABAAEAAPAA4ACwAHAAYABQADAAMAAwACAAAA
/f/8//n/+f/5//j/9//2//b/9f/0//T/8v/x//D/7//v/+7/7v/u/+7/7f/t/+3/7f/t
/+3/7f/v/+//7//v/+//7//v//D/7//u/+z/6v/r/+z/7f/u/+3/7f/t/+3/7f/t/+3/
7f/r/+v/6//r/+z/7P/s/+z/7P/s/+z/7P/r/+v/6//r/+v/6//s/+3/7P/s/+z/7P/r
/+v/6v/q/+r/6v/q/+r/6f/p/+n/6f/s/+z/7P/s/+z/7P/s/+z/6//r/+r/6v/q/+v/
6//r/+v/6//q/+n/6v/r/+z/7f/t/+3/7f/t/+3/7P/s/+v/6//r/+v/6//q/+r/6v/q
/+z/7P/s/+z/7P/r/+n/5//p/+v/7f/v/+3/7f/t/+3/6//q/+r/6v/s/+z/7P/s/+z/
7P/s/+z/7P/s/+3/7f/t/+3/7P/s/+r/6v/q/+r/7f/s/+3/7v/t/+3/7f/s/+v/6//r
/+v/7f/s/+z/7f/p/+n/6f/q/+z/7v/u/+7/7v/s/+z/7P/s/+z/7P/s/+z/7P/s/+v/
6//r/+v/6//r/+3/7f/t/+7/7P/s/+z/7P/t/+3/7f/v//D/8P/w//L/9P/0//T/9P/z
//L/8f/x//L/9f/2//f/9f/1//b/+P/5//r/+v/6//3//v///wAAAAAAAAAAAAD9//z/
+v/4//r/+v/4//j/9v/1//T/9P/v/+7/7f/t/+v/6//r/+v/6//r/+v/6//r/+v/6//t
/+3/7P/m/+D/3//f/+X/7P/1/wMAFgAwAE0AaQCBAJ0AsQC8ALcAngB8AGEATgA6ACYA
GgARAA8ADAAGAAMAAQD9//j/9P/y//D/8f/w//D/8P/v/+7/7f/u/+z/6//r/+r/6v/r
/+v/6v/q/+r/6v/q/+n/6f/q/+r/6v/q/+r/6v/q/+r/6v/q/+r/6v/q/+v/6//r/+v/
6//r/+v/6f/p/+n/6f/p/+r/6v/q/+z/7P/s/+z/7P/s/+z/7P/t/+3/7f/t/+z/7P/t
/+3/7v/u/+//7//y//L/8//0//P/8v/x//H/8//z//P/9P/2//b/+P/5//j/+f/6//v/
/P/9//7/AAAAAAEAAwAEAAUABwAIAAkADAANAA8ADwAOAA8ADwASABUAFgAYABgAFwAW
ABUAFAAXABcAFwAYABcAFgATABAADgAMAAsACgAKAAkACAAFAAMAAgABAP//+//7//r/
+P/3//b/8//z//H/8P/v/+7/7//v/+//8P/v/+//7//v/+//7v/u/+7/7P/r/+v/6//p
/+n/6f/p/+v/6//r/+v/6f/p/+n/6v/q/+r/6f/o/+r/6v/q/+r/6//r/+v/6//r/+v/
6//r/+n/6f/p/+n/6v/q/+r/6v/s/+z/7P/s/+v/6//r/+v/7P/r/+v/6//q/+r/6v/q
/+n/6f/o/+j/6v/q/+r/6v/p/+n/6f/p/+j/6P/o/+j/6P/o/+j/6P/n/+f/5v/m/+b/
5//n/+f/5f/l/+T/4//k/+X/5v/n/+X/5f/l/+X/5f/k/+T/4//k/+X/5v/n/+f/5v/l
/+T/4v/i/+L/4v/h/+H/4P/f/+H/4f/h/+H/4f/h/+H/4f/h/+D/4P/g/+L/4v/i/+L/
4f/g/9//3v/g/+D/4f/h/+H/4f/g/+D/3v/e/97/3v/g/97/3v/e/9z/3f/e/97/3f/d
/93/3f/f/97/3v/f/9v/2//a/9z/3P/c/9z/3P/c/9z/3P/a/9r/2v/a/9r/2v/Z/9n/
2f/Z/9n/2f/b/9v/2//c/9v/2v/Z/9j/1//X/9f/2f/a/9r/2v/c/9r/2v/a/9r/2//c
/93/3//d/9//3//f/9//3//g/+L/4//k/+T/5P/m/+b/5v/m/+j/6P/o/+j/5v/m/+X/
5P/l/+T/4f/g/+D/3//e/97/2f/Y/9f/1//X/9f/1//X/9f/1//X/9f/1f/X/9f/2f/Z
/9b/0v/M/8n/zf/T/9b/4f/z/wwAJgBDAF8AeQCPAKEAqgChAIgAagBVAEQAMAAcAA4A
BwADAAIA/v/7//X/7//s/+b/4v/g/9//4P/g/97/3f/c/9v/2P/Y/9f/2f/Y/9j/2f/Z
/9j/2P/Y/9b/1v/V/9X/2P/Y/9j/2P/Y/9j/2P/Y/9r/2v/a/9r/2P/Z/9n/2f/b/9v/
2//b/9v/2//b/9v/2//c/9z/3P/e/97/3v/e/+D/4P/g/+D/4f/h/+H/4f/i/+L/4//j
/+L/4v/j/+P/5P/k/+X/5v/o/+j/6P/p/+n/6f/p/+r/6v/q/+z/7f/u/+//8P/x//L/
8//0//b/9v/3//n/+v/7//3//v///wAAAQADAAMABgAHAAcACgALAAwADgAOAA4ADgAO
AA4ADwAPAA8AEAAQABAADgAMAAoACAAHAAYABAADAAIA///9//z/+//5//f/9//2//T/
8//y/+//7//v/+7/7f/s/+z/6//q/+r/6f/p/+n/6f/n/+b/5v/m/+f/5//o/+n/6f/p
/+n/6f/p/+n/6f/p/+n/6f/p/+r/6P/o/+f/5v/n/+j/6f/q/+v/6//r/+v/6f/p/+n/
6f/r/+v/6//r/+r/6v/q/+r/7P/s/+z/7P/r/+v/6//r/+z/6//r/+v/6//s/+3/7v/v
/+//7v/u//D/8P/w//D/7f/t/+3/7f/u/+7/7v/u/+7/7v/u/+7/7f/t/+z/7P/u/+//
7//v/+//7//u/+3/7//v/+//7//v/+//7//v/+//7v/u/+3/7v/v//D/8f/w//D/8P/w
//L/8v/y//L/8//z//L/8f/x//H/8f/x//P/8//z//P/8//y//L/8v/0//T/9P/0//T/
9P/0//T/9P/0//X/9f/1//X/9P/0//T/9P/0//T/9v/0//T/9P/2//f/+P/4//f/9//3
//f/9//2//b/9//7//f/9//2//j/+P/4//j/+v/6//r/+v/4//j/+P/4//r/+v/5//n/
+f/5//n/+f/5//n/+f/6//r/+v/6//r/+f/5//n/+//8//z//P/+//7//v/+//7/AAAA
AAAAAQABAAMAAwADAAMAAwAEAAYABwAIAAgACAAKAAoACgAKAAwADAAMAAwADAAMAAsA
CgAJAAgABQAEAAQAAwACAAIA/f/8//v/+//9//3//f/9//3//f/9//3/////////////
//7/+v/0//P/9f/5/wAACQAbADIATgBtAIUAnwC1AMUAygDBAKYAigB5AGoAVgBEADoA
MwAtACgAKAAlAB8AGwAYABIADAAKAAkACAAGAAYABwAGAAMAAgACAAEAAQAAAAAAAQAB
AAAAAAAAAP7//v/9//3/AAAAAAAAAAAAAAAAAAAAAAAAAAAAAAAAAAABAAEAAQD/////
/////wEAAQABAAEAAQACAAIAAgACAAIAAgACAAQABAAEAAQAAwADAAMAAwAGAAYABwAH
AAYABgAHAAcACAAIAAkACgAMAAwADAANAA0ADQANAA4ADgAOABAAEQASABMAFAAVABQA
FQAWABgAGgAbAB0AHgAfACEAIgAjACQAJQAnACcAKAApACkALAArACwALgAuADAAMAAw
ADAAMQAxADEAMgAyADIAMAAuACwAKgApACgAJgAlACQAIQAfAB4AHQAbABcAFwAWABQA
FAAUABIAEwATABIAEQAQAA4ADQAMAAwADQANAA0ADQANAAwADAAMAAwACwALAAsACwAL
AAsACwAJAAkACQAJAAsACwALAAwACwAKAAgABgAHAAgACQAKAAkACQAJAAkABwAHAAcA
BwAJAAkACQAJAAkACAAHAAYACAAIAAgACAAGAAUABAADAAQABQAHAAkACQAKAAsADAAK
AAkABwAGAAgACAAIAAgABQAFAAUABQAGAAYABgAGAAQABAAEAAQAAwADAAIAAgACAAMA
AwADAAMAAwACAAEA//////////8BAAEAAQABAP///v/+//3///////////8AAAAAAAAA
AAAAAAAAAAAAAQABAAAA///9//3//f/9/////////////f/8//z//P/6//r/+v/6//r/
+v/6//r/+v/6//v/+//5//n/+P/4//r/+v/6//r/+P/2//b/9v/1//X/9f/0//P/8//z
//P/9f/0//T/9f/1//X/9f/0//T/8//y//L/8v/y//L/8v/y//D/8P/w//D/8f/y//P/
9P/y//L/8f/x/+//7//v/+//8f/x//H/8v/y//L/8v/y//H/8f/x//P/9P/0//T/9v/2
//b/9v/2//T/9P/0//X/8//1//X/9f/2//f/+f/8//3//v/+//7//v/+//7//v/8//z/
/P/8//z//P/7//r/+//6//f/9v/z//H/7//u/+z/7P/s/+3/7f/t/+3/7f/t/+3/7f/t
/+3/6//p/+n/6f/o/+T/4v/h/+f/6//y//n/CwAgADoAVwBxAIsAoQCzALoArwCSAHIA
WwBIADQAJAAaABUAFQASAA4ACQADAP3/+v/4//T/8v/z//D/8P/u/+3/7P/r/+r/6v/r
/+3/7P/s/+3/6//q/+r/6v/s/+z/6//r/+r/6v/q/+r/6v/q/+r/6v/s/+z/7P/s/+z/
7f/t/+3/7f/t/+3/7f/t/+3/7f/t/+3/7v/u/+7/7v/u/+7/7v/w//D/8P/w//H/8f/x
//H/8v/y//P/8//2//b/9//3//f/9v/2//b/9v/2//b/9//7//v/+//8//r/+v/8//3/
/v///wAAAQACAAMABAAGAAYABwAJAAoACwANAA4ADwAQABEAEwATABIAEwATABYAGQAa
ABwAHAAcABwAHAAcAB0AHQAdAB4AHgAeABwAGgAWABQAEwASABAADwAOAAsACwAKAAkA
BwAFAAUABAACAAEAAAD9//3/+//6//n/+P/5//n/+f/6//f/9//3//f/9//2//b/9v/2
//X/9f/1//f/9//3//f/9f/1//X/9f/1//X/9f/2//b/9v/1//T/9P/0//T/9P/1//X/
9f/1//X/9f/1//X/9//3//f/9//4//j/+P/4//b/9v/2//b/+P/5//r/+//4//f/9//3
//f/+P/5//r/+//7//r/+v/4//j/+P/4//f/9//3//f/+v/6//r/+v/6//r/+v/6//n/
+f/4//j/9v/3//f/9//5//n/+P/3//n/+f/5//n/9//3//f/9//3//b/9v/1//X/9f/1
//X/+P/4//j/+P/4//j/+P/4//j/9//1//P/9P/1//b/9//1//X/9f/1//f/9v/2//b/
9v/2//b/9v/2//b/9v/2//b/9v/3//f/9//3//b/9v/2//b/9v/2//j/9v/2//b/9P/1
//b/9v/1//X/9f/1//X/9P/0//T/9P/0//T/9P/0//T/9P/y//L/8v/y//T/9P/z//P/
8//z//P/8//z//P/8//0//L/8v/y//L/8f/x//H/8//0//T/9P/2//T/9P/0//T/9v/2
//b/9//5//v/+//7//r/+f/5//r/+//8//z//P8AAAAAAAAAAAAAAAAAAAAAAAAAAP//
/v/9//z/+f/4//T/8//y//L/7//u/+3/7f/r/+v/6//r/+3/7f/t/+3/7f/r/+3/7f/t
/+7/6v/m/+H/4f/j/+b/7f/5/wwAJABBAF8AewCVAKsAuAC7AK4AjgBxAFoASAA2ACgA
GwATABAADAAJAAUA///8//j/9P/w/+//7v/u/+z/7f/s/+v/6v/q/+f/5f/k/+T/5f/l
/+T/5P/k/+T/5P/j/+P/5P/k/+T/5P/k/+T/5P/k/+T/5P/k/+T/5v/n/+f/5//n/+f/
5//n/+X/5f/l/+X/5v/o/+n/6v/p/+j/5//m/+f/6P/p/+r/6f/p/+n/6f/q/+r/6//r
/+r/6v/r/+v/7P/s/+3/7v/w//D/8P/x//H/8f/x//L/9P/0//b/9//4//n/+v/7//z/
/f/+/wAAAgADAAUABgAHAAkACgALAAwADQAPAA8AEQATABQAGAAXABgAGgAaABoAGgAa
ABoAGwAbABsAHAAcABwAGgAYABgAFgAVABQAEAAPAA4ACwALAAoACQAHAAMAAwACAAAA
///+//v/+//9//z/+//6//j/9//2//b/9f/1//X/9f/z//L/8v/y//T/8//z//P/8//z
//P/8//z//P/8//z//X/9f/1//b/9P/0//P/8v/y//L/8v/y//P/8//z//P/8//z//P/
8//1//X/9f/1//T/9P/0//T/9P/0//T/9P/1//X/9f/1//T/8//z//P/9f/2//f/+P/3
//f/9v/2//j/+P/4//j/9//3//f/9//2//b/9v/2//j/+P/4//j/9//3//b/9v/0//X/
9f/1//b/9//3//f/9f/1//X/9f/3//f/9//3//f/9v/2//X/9f/1//X/9f/2//b/9v/2
//T/9P/0//T/9f/1//T/8//1//X/9f/1//f/9//3//f/+f/4//j/+P/4//j/+P/4//j/
+P/4//j/9v/2//f/9//5//n/+P/4//j/+P/4//j/+P/2//b/9v/4//n/+v/6//n/+f/5
//n/+f/4//j/+f/5//n/+f/4//j/+P/6//r/+v/6//r/+v/6//r/+v/6//r/+v/8//z/
+//7//n/+f/5//n/+f/5//n/+v/8//z//P/8//n/+f/5//v//v/+//7/AAAAAAAAAAAA
AAAAAAAAAAEAAwAFAAUABQADAAMABAAGAAcACAAIAAgACgAKAAoACgAKAAoACgAKAAgA
CAAHAAYAAwACAP///v/+//3//P/8//f/9v/1//X/9//3//f/9//3//f/9//3//n/9//3
//n/9//2//T/8P/v//H/9//+/wsAHQA2AFIAbwCNAKcAuQDFAMYAtwCaAIIAcwBiAE4A
QAA0AC0AJwAkACAAGwAVABMAEAAMAAYABgAFAAIAAgAAAP///v////z//P/7//v/+v/6
//v/+//6//r/+v/6//r/+f/5//j/+P/4//j/+P/4//j/+P/6//r/+v/6//r/+//7//v/
+//7//v/+//7//v/+//7//v//P/8//z//P/8//z//P/+//7//v/+//3//f/9//3//v/+
//////8CAAIAAwADAAIAAgADAAQABgAGAAYABwAHAAcABwAIAAgACAAKAAsADAANAA4A
DwAQAA==
         </WaveFormData>
      </LeadData>
   </Waveform>
</RestingECG>
