# Supplementary material for: Detection of Left Atrial Enlargement Using a Convolutional Neural Network-Enabled Electrocardiogram
Source: Front Cardiovasc Med. 2020 Dec 17;7:609976. doi: 10.3389/fcvm.2020.609976 (PMC7773668; doi:10.3389/fcvm.2020.609976)
Supplement: Supplementary file 4 [file Data_Sheet_4.ZIP › normal3/1802031920_1342_00000008.XML]

<?xml version="1.0" encoding="Windows-1252"?>
<!DOCTYPE RestingECG SYSTEM "restecg.dtd">
<RestingECG>
   <PatientDemographics>
      <PatientID>1802031920</PatientID>
      <PatientAge>72</PatientAge>
      <AgeUnits>Years</AgeUnits>
      <Gender>Female</Gender>
      <PatientLastName>huanglicong</PatientLastName>
   </PatientDemographics>
   <TestDemographics>
      <DataType>Resting</DataType>
      <Site>1</Site>
      <AcquisitionDevice>MAC55</AcquisitionDevice>
      <Status>Unconfirmed</Status>
      <Priority>Normal</Priority>
      <AcquisitionTime>09:02:01</AcquisitionTime>
      <AcquisitionDate>08-06-2016</AcquisitionDate>
      <CartNumber>1</CartNumber>
      <AcquisitionSoftwareVersion>009C</AcquisitionSoftwareVersion>
      <XMLSourceVersion>MAC5000 v1.0</XMLSourceVersion>
   </TestDemographics>
   <RestingECGMeasurements>
      <VentricularRate>71</VentricularRate>
      <AtrialRate>71</AtrialRate>
      <PRInterval>180</PRInterval>
      <QRSDuration>80</QRSDuration>
      <QTInterval>404</QTInterval>
      <QTCorrected>439</QTCorrected>
      <PAxis>46</PAxis>
      <RAxis>22</RAxis>
      <TAxis>6</TAxis>
      <QRSCount>12</QRSCount>
      <QOnset>227</QOnset>
      <QOffset>267</QOffset>
      <POnset>137</POnset>
      <POffset>193</POffset>
      <TOffset>429</TOffset>
      <ECGSampleBase>500</ECGSampleBase>
      <ECGSampleExponent>0</ECGSampleExponent>
   </RestingECGMeasurements>
   <Diagnosis>
      <Modality>Resting</Modality>
         <StatementCount>2</StatementCount>
         <LabelText>12SL ��ϳ���</LabelText>
      <DiagnosisStatement>
         <StmtFlag>ENDSLINE</StmtFlag>
         <StmtText>�������</StmtText>
      </DiagnosisStatement>
      <DiagnosisStatement>
         <StmtFlag>ENDSLINE</StmtFlag>
         <StmtText>���� ECG</StmtText>
      </DiagnosisStatement>
   </Diagnosis>
   <Waveform>
      <WaveformType>Rhythm</WaveformType>
      <WaveformStartTime>0</WaveformStartTime>
      <NumberofLeads>8</NumberofLeads>
      <SampleType>CONTINUOUS_SAMPLES</SampleType>
      <SampleBase>500</SampleBase>
      <SampleExponent>0</SampleExponent>
      <HighPassFilter>16</HighPassFilter>
      <LowPassFilter>150</LowPassFilter>
      <ACFilter>NONE</ACFilter>
      <LeadData>
         <LeadByteCountTotal>10000</LeadByteCountTotal>
         <LeadTimeOffset>0</LeadTimeOffset>
         <LeadSampleCountTotal>5000</LeadSampleCountTotal>
         <LeadAmplitudeUnitsPerBit>4.88</LeadAmplitudeUnitsPerBit>
         <LeadAmplitudeUnits>��V</LeadAmplitudeUnits>
         <LeadHighLimit>2147483647</LeadHighLimit>
         <LeadLowLimit>268435456</LeadLowLimit>
         <LeadID>I</LeadID>
         <LeadOffsetFirstSample>0</LeadOffsetFirstSample>
         <FirstSampleBaseline>0</FirstSampleBaseline>
         <LeadSampleSize>2</LeadSampleSize>
         <LeadOff>FALSE</LeadOff>
         <BaselineSway>FALSE</BaselineSway>
         <ExcessiveACNoise>FALSE</ExcessiveACNoise>
         <MuscleNoise>FALSE</MuscleNoise>
         <LeadDataCRC32>358895979</LeadDataCRC32>
         <WaveFormData>
EAAQABAAEAASABQAFgAYABoAGgAaABoAHAAcABwAHAAdAB4AHwAgAB4AHgAeAB4AHwAg
ACEAIgAgAB4AHAAaABkAGAAXABYAEwASABEAEAANAAwACwAKAAgACAAIAAgABgAGAAYA
BgAFAAQAAwACAAAAAAAAAAAA///+//3//P/+//7//v/+//3//P/7//r/+P/4//j/+P/5
//r/+//8//v/+v/5//j/+v/6//r/+v/6//r/+v/6//j/+P/4//j/+//8//3//v/8//r/
+P/2//n/+v/7//z/+v/6//r/+v/6//r/+v/6//3//v///wAA/v/8//r/+P/6//z//v8A
AP7//v/+//7//P/8//z//P/9//7///8AAP3//P/7//r//P/8//z//P/8//z//P/8//r/
+v/6//r/+//8//3//v/9//z/+//6//3//v///wAA/v/8//r/+P/5//r/+//8//z//P/8
//z/+f/4//f/9v/5//r/+//9//3//v/9//z//f/9//v/+//+//////8BAP///////wAA
AwAEAAYACAAGAAYABQAFAAMAAwADAAMABQAJAAsADQALAAsACQAHAAgABgAGAAUABAAC
AP7//f/6//f/9//0//X/9f/1//b/9P/z//H/7//w//L/9P/2//X/9P/0//P/8f/x//H/
8f/z//T/8//2//T/8//y//D/8f/y//L/8//z//P/8//z//P/9P/y//D/8P/u/+j/5P/m
/+j/7f/w//r/CAAaAC8ARwBZAGMAawBqAF8AUQA+ACkAGAAGAPD/6v/r/+f/4v/o//D/
8P/t/+//9v/w/+r/7P/w/+//8v/y//P/9v/0//L/8v/u//H/8v/y//L/8v/1//X/9f/z
//L/8f/w//H/8v/z//b/9f/0//T/8//0//T/9P/0//b/9v/3//f/9v/0//P/8//2//f/
+P/5//b/9v/1//X/9v/1//b/9//4//j/+P/6//j/9//1//T/+P/7//7/AAD///3/+//5
//v//P/8//z//v///wAAAAD+//3//f/8////AQADAAcABgAGAAYABgAJAAkACQAKAA4A
DwAQABEAEQASABIAEQASABUAFwAYABgAGQAZABgAGwAbABsAHAAeAB4AHgAfAB4AHQAb
ABkAGgAcAB0AHAAZABgAFgAUABIAEwASABEAEwASABEAEAANAAsABwAFAAUABQAGAAYA
AgABAP///v/+//z//P/9//3//f/+/////f/7//f/9f/3//j/+f/7//r/+f/4//f/9//3
//f/9//3//j/+P/3//X/9P/0//X/9v/3//j/+v/5//j/9//3//n/+P/4//n/+v/7//z/
///8//v/+f/4//r/+//7//v/+f/5//r/+v/8//v/+//7//7//v/9//3//v/9//z/+//+
//7///8AAP3//P/7//r//P/8//z/+//7//z//f/9//r/+f/4//b/+f/6//v//P/5//n/
+P/2//n/+v/7//z//P/8//v/+//5//j/9//2//n/+v/7//z//P/7//r/9//3//f/9//3
//j/+P/3//f/9//3//j/+P/4//f/9//3//r/9v/2//b/9v/2//f/+f/7//7//P/8//v/
+//5//n/+v/7//3///8AAAEA//8AAP///v8CAAQABQAGAAQAAwACAAEAAwADAAQABwAI
AAkACQAJAAkABwAFAAIAAwABAAEAAAD6//n/9//z//T/8v/y//P/8f/y//P/8//w/+//
7v/u//H/8v/z//T/8v/x//D/7//w//H/8f/y//L/9P/1//X/8v/w/+//7v/u/+//8v/z
//L/8f/w/+7/8P/y/+7/6P/m/+j/6P/o/+v/8P/6/wwAIAA5AE8AXwBnAG0AbABbAEMA
LgAhABQA/P/o/+r/8//z/+7/8P/y//D/7//z//T/8v/w/+z/6P/r/+3/7v/w//T/8//y
//P/8P/y//L/8f/w//H/9f/2//f/9P/y//D/7v/x//L/8//2//P/8v/y//H/8v/y//L/
8v/0//T/9f/1//P/8v/y//P/9P/1//b/9//3//j/+P/5//j/9f/0//P/9v/2//b/+P/4
//f/9f/0//X/9//5//r/+v/5//j/9//5//r/+v/6//3///8BAAIA///9//z/+v/+////
AAADAAUABgAHAAgACAAHAAYABgALAA0ADwARAA8AEAAQAA8AEgAVABcAGAAYABkAGQAY
ABsAGwAbABwAHgAeAB4AHwAeAB0AGwAZABsAHAAcABoAGQAYABYAFAASABMAEgARAA8A
DgANAAwACgAJAAYABQAFAAUABgAGAAMAAwACAAIA///8//v/+//7//v//P/9//z/+//4
//f/9//4//n/+//6//n/+P/3//f/9//3//f/+f/6//r/+f/4//b/9f/1//b/9//4//r/
+P/4//j/+f/5//j/+P/5//n/+f/5//v/+v/5//f/9v/3//n/+v/7//n/+f/6//r//P/7
//v/+//+//7//f/9//7//f/8//v//P/8//3//v/9//z/+//6//z//P/8//v//f/+////
///8//v/+v/4//n/+v/7//z/+v/7//v/+v/8//z//P/8//7//v/9//3/+f/4//f/9v/3
//j/+f/6//r/+f/4//X/9//3//f/9//5//r/+v/7//r/+f/5//j/+f/5//r/+//6//v/
+//7//v/+//7//z//f8AAP3//P/7//r/+v/7//z//v///wAAAAABAP7//f/9//3//v8B
AAMABQAEAAYABgAGAAUABgAGAAYACAAJAAoACwAIAAcABwAJAAwADQANAA0ACgAHAAQA
AAD///3//f/8//v/+//6//f/9f/y//H/8f/y//T/9v/3//T/8//y//L/8v/y//L/8v/z
//P/8//z//L/8f/v/+7/7v/y//X/9//2//T/8//y//H/8f/z//P/9P/1//b/9v/y/+z/
5v/k/+T/5v/q//L/+f/+/wYAEgAuAE0AYwBvAHcAcwBiAE8AOwAmABMAAADu/+j/8P/3
//X/8P/w//D/8P/x//H/8v/y/+7/6v/s//P/8//y//L/9P/2//b/+P/2//T/8v/v/+z/
7f/x//L/8//y//L/8v/y//D/8P/w//L/8//0//b/9//1//T/8//y//P/9P/2//f/9P/y
//H/8f/z//P/8//z//X/9v/2//f/9v/z//L/8f/z//T/9f/4//f/9//2//b/9v/3//j/
+P/6//v//P/9//z//P/7//r/+//9////AAABAAEAAgACAAIAAQAAAAEABAAGAAgACgAJ
AAkACQAKAAwADQAOAA8AEAASABMAEwATABUAFgAWABkAGwAcABwAHAAbABoAGgAaABoA
GgAbABsAGwAaABkAFwAYABgAFgAXABgAGAAYABQAEwAQAA0ADQAMAAsACgAIAAcABAAD
AAIAAQABAAAAAQABAAAAAAD9//r/+f/5//n/+f/6//v/+f/5//f/9//0//T/9P/1//j/
+f/6//v/+P/3//b/9f/3//j/+P/3//X/9P/0//X/9f/1//X/9v/4//j/+P/5//j/9v/1
//X/9f/1//X/9//5//n/+P/4//j/+f/5//n/+//7//z//P/6//n/+f/5//r/+v/5//n/
+//7//v/+//5//j/+P/4//n/+v/7//z/+//6//n/9//4//r//P/9//v/+//7//r/+P/4
//j/+P/7//3//v/+//z/+v/4//b/9//4//j/+f/4//j/+P/4//b/9v/2//b/+f/5//n/
9//1//X/9f/1//b/9v/1//X/8//z//T/9P/6//f/9//6//z//P/8//z/+v/5//j/+P/5
//r/+v/7//n/+f/6//v/+v/7//v/+////wIAAwAEAAQABAADAAIAAwADAAMAAwACAAEA
AQADAAIAAwADAAMABQAFAAUABAABAP3/+//4//b/9//3//X/9//0//P/8//y//L/8v/x
//H/8f/x//L/8f/w/+//7v/x//H/8f/x//H/8f/w//D/7P/u/+//7//w//D/8f/y/+7/
7f/u/+3/7v/v//D/8P/0//L/7v/m/+T/4v/i/+b/6//y//r/AAAGABUAMQBJAFcAYwBo
AGMAUwBCAC8AGgAGAO7/4P/l/+3/6P/k/+b/6v/p/+n/6v/s/+7/8P/w//H/8P/u/+3/
7v/s/+z/7v/s/+//8P/w//D/7f/v/+7/7f/v//D/8f/y//D/8P/w//L/8P/w//H/8f/y
//L/8v/y//H/8P/w/+//8v/y//P/9f/0//P/8v/x//P/9P/0//X/9f/z//P/8//z//L/
8f/y//T/9f/1//b/9v/3//j/+P/5//n/+f/5//r//P/9//7//P/7//r/+P/8//3///8A
AP///////wEAAQACAAMABAAGAAcACAAKAAsACwALAAsADQAQABIAEwASABMAEwASABUA
FwAYABgAGQAZABkAGgAZABgAFwAXABgAGQAZABkAFwAYABgAFgAWABYAFQAUABIAEwAS
ABEAEAAOAAwACgAJAAkABwAHAAQAAwADAAIAAQABAAAAAAAAAP7//v////3/+//6//n/
+//7//n/+f/2//b/9v/3//f/9//3//f/9//3//f/9//2//b/9f/z//b/9v/3//n/+P/3
//b/9v/0//T/9P/1//b/9v/3//n/9v/1//T/9f/3//n/+v/8//r/+//7//v/+//7//z/
/P//////AAABAAAA/v/7//n//v///wAAAQAAAP7//f/8//z//P/8//z//f/+///////8
//z//P/7//z//f/+//7//P/8//z//P/6//v/+//6//z//P/8//z/+v/6//n/+f/6//r/
+v/6//j/+P/4//j/+f/5//n/9//6//v//P/9//v/+v/4//f/+P/5//v//P/8//v/+//7
//b/+f/7//3//v/9//z/+//6//z//f/+/wAAAgACAAEAAQD+//3//f/9////AQACAAMA
BQAIAAkACgAJAAoACgAKAAgABwAGAAUAAwADAAQABwAJAAsADAANAAsACQAHAAQAAAD9
//z/+v/7//3//v/9//v/9v/z//H/8v/0//b/9//4//f/9v/2//X/9P/z//L/9P/1//b/
9//2//X/8//y//L/9P/1//X/8//y//L/8v/x//H/8//z//T/9f/2//b/9P/y/+z/6P/m
/+j/6P/s//X/AAAOABwAMABDAFcAZwBxAG8AYABJADcAJgATAPr/7P/u//b/+f/z//D/
9P/2//T/8//x/+7/8P/0//b/+P/7//n/9v/0//T/9P/0//b/9P/y//L/8f/w//L/9f/1
//X/9v/2//b/9v/1//T/8//0//b/9v/3//f/9v/2//b/9v/2//b/9//3//n/+P/4//n/
9v/1//T/8//1//j/+v/9//r/9//2//X/+P/4//j/+v/9//3//P/8//v/+//7//r//f//
/wEAAwAAAAAA///+//7///8AAAAAAgADAAUABgAGAAUABAAFAAgACgAMAA4ADQANAA0A
DgAQABEAEgATABUAGAAaABsAGAAZABkAGAAZABsAHAAcAB4AHwAgACIAIQAgAB8AHwAg
ACEAIQAhAB4AHgAdABoAGwAcABwAHAAbABsAGQAXABUAFAATABIADgANAAoACQAIAAcA
BwAGAAcABwAGAAYAAwAAAP/////+//3//f/9//7////+/////f/8//v/+//+////AAAB
AP7//f/8//v/+v/6//n/9//5//r//P////z/+//6//r/+//8//3////+//z/+//7//v/
+//7//3///////7//v/9//3//P/7//z//f///wAA///9//z/+////wAAAAABAAEAAQAB
AAEAAAD+//3//P///wAAAQACAP///v/9//v//f/+//////8BAAEAAQAAAP3//P/7//r/
+//9//7//v/8//z//P/8//z//P/7//v//P/8//z//P/7//r/+f/4//v//f///////v/9
//z/+//8//z/+//7//z//f///wAA/f/7//r/+f/6//3//v/8//z//P/8//z//f/+/wAA
AQACAAIAAwD+//3//f/9/wAAAwAFAAcACgAMAAwADAAJAAgABgAEAAQABQAGAAcABwAH
AAgACwANAA8AEAARAA4ACwAIAAQAAQD//////v/8//3//f/7//r/9v/0//P/9P/2//j/
+f/2//X/9P/0//P/8v/x//D/8//1//f/+f/2//X/8//y//H/9P/2//f/9f/0//T/9P/z
//P/9f/1//j/+f/6//r/9v/u/+j/5P/k/+b/7P/y//X/+v8GABYAJgA9AFcAbQB7AHsA
agBTAEMAMgAdAAYA8v/q//L/+//7//b/8v/w//L/+f/7//b/9v/4//T/9P/5//b/9P/z
//T/9P/0//b/9P/y//L/8f/w//H/9f/2//f/9v/2//b/9v/1//T/8//0//X/9v/4//n/
9//2//X/9P/0//T/9f/1//b/9v/3//n/+P/3//b/9f/2//j/+f/7//r/9//2//X/+P/4
//j/+v/7//v/+v/6//j/+f/6//r//P/9//7////9//7//v/+//7///8AAAAAAQABAAIA
AgABAAEAAQADAAYACAAKAAwACwALAAsADAAOAA8AEAARABQAFgAXABcAFgAXABcAFgAZ
ABsAHAAcAB0AHQAdAB4AHgAeAB4AHwAhACEAIAAfABwAHAAbABgAGwAcABwAHAAXABcA
FQATABMAEgARABAAEAAPAAwACwAHAAUABAACAAIAAwADAAQAAQD+//3//f/+//3//f/9
//7////+/////f/8//v/+//7//v/+//7//f/9//3//f/+f/6//r/+f/7//r/+v/7//n/
+f/5//r/+//8//3////+//z/+//7//3//f/9////AQABAAAAAAD//////v/9//////8A
AAAA/v/9//3//f/+//7//f/9/wEAAQABAAEA///+//7//v///wAAAQACAAAAAAAAAP//
/v/+//7//f/////////+//z//P/8//z//f///wAAAAD9//z/+//6//v//P/8//3//P/8
//z//P/8//z//P/8//////////3/+//7//v/+//6//r/+f/5//r/+//9//7/+v/7//v/
+//8//z//P/8//z//P/9//7/AAACAAIAAQABAP7//f/9//3//P/9//3//f///wIAAwAE
AAQABAADAAIABAAFAAYABwAGAAUABQAHAAgACQAJAAkACAAHAAYABAABAP/////+//3/
/f/8//n/+f/2//X/9f/z//T/9f/1//b/9f/0//T/8//y//H/8P/y//P/9P/1//f/9//2
//b/8f/y//L/8f/0//T/9f/2//L/8f/y//H/8//z//P/8v/w//T/8P/o/+b/5P/m/+r/
8f/4//7/CAAaADMASwBZAGUAbQBsAF0ASwA6ACUADgD4/+b/6P/z//H/7P/q/+j/6P/r
/+3/8P/y//L/8P/w//H/7//u/+7/8P/w//D/8v/w//H/8v/y//L/8P/z//P/8//0//T/
9P/0//L/8v/y//T/8v/y//P/8//0//T/9P/0//T/9P/1//X/9//2//b/9//2//X/9P/z
//X/9v/2//f/+f/3//f/9//2//b/9v/4//v/+//6//r/+f/5//n/+P/7//v/+//7//v/
/P/8//z//P/9//7//v8AAAEAAwAEAAMAAwADAAUABQAGAAcACAALAAsACwAMAAwADQAO
AA8AEgAUABUAFQAUABUAFQAUABcAGQAaABoAGwAbABsAHAAbABoAGQAZABsAHQAeAB8A
HgAeAB0AGgAYABgAFwAWABQAFQAUABMAEgAQAA4ADAANAA0ACwALAAcABQAEAAIAAwAD
AAIAAgACAAAAAAABAP///f/8//v/+//7//n/+f/2//b/9v/3//f/9//3//f/9v/3//j/
+f/2//b/9f/z//b/9v/3//n/+P/3//b/9v/3//j/+f/7//3//P/8//3/+v/5//j/+f/6
//v/+//8//v/+//6//n/+//7//z//P/+//3//f/9//z//P/7//v//v///wAAAQAAAP7/
/f/8//z//P/8//z//v/+//7//f/8//z//P/7//z//f/+//7//f/8//v/+v/6//v/+//6
//3//v///wAA/f/8//r/+f/7//z//f/+//z//P/8//z/+//7//v/+f/6//v//P/9//v/
+v/4//f/+v/7//3//v/7//n/+P/3//T/9//8//z//P/8//z/+//7//v//P/+//7//f/9
//v/+//8//3/+//9//7///8BAAQABQAGAAQABAADAAIAAgADAAQABQAHAAcACAALAAsA
CwAKAAkACgAJAAgABgACAP///v/8//v/+//6//f/9//0//P/8//y//L/8v/x//P/8//z
//T/8v/y//L/8v/z//P/8//z//X/9f/0//T/8P/y//P/8//1//T/9P/0//L/8f/y//H/
8v/z//T/9P/0//L/7P/o/+T/5P/q/+7/7//4/woAFAAiADsAUwBhAG0AbwBmAFUAQQAs
AB0ACADw/+b/7v/3//f/9v/0//D/8P/x//H/8v/y//D/8v/0//X/9P/y//H/8v/y//L/
9P/y//P/9P/0//T/8v/z//H/7//x//L/8//0//P/8v/x//L/9P/0//X/9f/0//T/9P/0
//L/8v/z//P/9f/0//T/9f/1//X/9f/1//X/9v/2//f/+f/3//f/9//3//b/9f/2//j/
+f/5//r/+P/5//r/+v/7//v/+//7//3//v/+//7//P/9//7//v8CAAMABQAGAAUAAwAB
AAEAAwAEAAUABgAKAAsADAAOAA0ADQANAA0AEQAUABYAFwAVABcAGAAYABsAHQAeAB4A
HwAfAB8AIAAdABwAGwAbAB0AHwAgACEAIAAgAB8AHAAcABwAGwAaABcAFwAVABMAEQAQ
AA8ADgANAA0ACwALAAgABwAHAAYABQAFAAQABAADAAAA//////3/+//6//n//P/9//z/
/f/7//r/+f/5//v/+//7//v/+//7//v/+//4//j/9//1//j/+P/5//v/+v/5//j/+P/4
//j/+P/5//v/+v/6//v/+v/5//j/+f/8//3//f/+//3//f/8//v/+//7//z//P/+//3/
/f/9//z//P/7//v////////////+//z/+//6//v//P/9//7//v/+//7//f/9//7/////
/wEAAQABAAAA///+//3//P/8//3//f/8//7//v/+//7//P/8//v/+//9//7///8AAP3/
/P/7//r//f/9//3/+//9//3//f/9//3//P/6//n//P/9////AAD///3//P/7//r/+//7
//v/AQD6//j/+P/4//j/+//9////AgAAAAAA//////3//f/+////AgAFAAcACQAJAAoA
CQAIAAkACgAKAAoACQAJAAkACQAIAAcABwAJAAwADQANAA0ACQAHAAUAAgABAP/////+
//z//f/9//v/+P/0//L/8f/0//b/+P/5//f/9f/z//L/9P/0//T/9P/3//f/9//3//b/
9f/z//L/8f/0//b/9//2//T/8//y//P/8//1//X/8//z//P/8v/w/+z/6P/q/+r/6P/q
/+7/9f/8/wgAGgAuAEUAXQBxAHkAdwBoAFEAPQAuABsABADu/+7/+P/7//X/9P/0//T/
9v/3//f/9v/4//b/9v/2//H/8f/w//D/8v/y//L/9P/y//D/8P/v/+7/7//z//T/9f/y
//L/8v/y//L/8v/y//T/9v/2//f/9//0//T/9P/0//b/9v/3//f/9f/0//T/9f/1//X/
9f/1//f/+P/4//n/9//1//X/9f/3//j/+f/8//v/+//6//r/+v/7//z//P/9//3//f/9
//r/+v/5//j/+v/9/wAAAgACAAEAAQAAAAEAAQABAAMABQAGAAcACAAHAAcABwAIAAsA
DQAPABEAEgAUABUAFQAVABcAGAAYABkAGwAcABwAGwAbABsAHAAdAB4AHwAhACAAHwAd
ABsAGwAcABwAGgAcABwAGwAaABYAFQASAA8AEQAQAA8ADgAKAAkABgAFAAQAAwADAAIA
AwADAAIAAgAAAPz/+v/5//v/+//8//3/+//7//n/+f/3//b/9f/1//j/+f/6//v/+P/3
//b/9f/2//j/+f/5//b/9P/z//P/9f/1//X/9v/4//j/+P/5//j/9v/1//X/9v/3//j/
+//5//n/+P/4//j/+f/5//n/9//3//j/+P/4//f/9//3//n/+v/6//v//P/7//r/+f/4
//b/9f/0//b/+P/6//z/+//6//n/9//3//j/+f/5//v/+//7//r/+v/6//r/+v/6//v/
+//6//n/+P/3//b/+P/4//f/9//4//j/+P/4//b/9v/2//b/+f/5//n/9//1//X/9f/1
//f/+P/4//n/+f/1//L/8P/x//L/8//0//X/9//5//z/+v/4//X/8//0//X/9//5//f/
+f/6//v/+v/8//z//P8AAAIAAwAEAAAA///+//3/AAABAAMABwAHAAcABgAFAAMAAQD/
//z//v/9//7//v/4//f/9f/x//T/8v/y//P/8v/y//L/8f/w/+//7v/u/+7/7v/u/+7/
7P/r/+r/6f/r/+3/7v/w/+z/7v/v/+//7f/s/+z/7P/s/+3/8P/x/+//7//v/+7/7P/s
/+7/7P/m/+T/5P/o/+n/6v/2/woAHAAxAEkAWwBjAGkAaABbAEsANgAjABIA/v/o/+L/
5//l/+L/5v/s/+7/7f/v//D/7v/s/+j/6P/v/+//7v/u//D/7f/s/+3/6v/r/+z/7P/s
/+z/7//v/+//7f/s/+v/6v/s/+7/8P/0//L/8P/v/+3/7v/w//L/9P/y//L/8//z//L/
8P/v/+//8P/x//L/8//x//L/8v/z//X/8//z//P/9P/0//T/9v/2//X/8//y//P/9f/3
//j/9//3//f/9//6//z//f/+//z/+//6//j/+f/5//r/+v/+////AAADAAIAAgACAAIA
BQAFAAUABgAIAAkACgALAAwADgAPAA8AEQATABQAFAAUABUAFQAUABcAFwAXABgAGgAa
ABoAGwAaABkAFwAVABYAGAAZABgAFwAWABQAEgARABEADwANAA8ADgANAAwACQAHAAMA
AQABAAEAAgACAP7//f/7//r/+v/4//j/+f/4//f/9//3//X/9f/z//P/9P/0//T/9f/z
//P/8//z//T/9f/2//f/9f/2//b/9f/0//L/8f/x//L/8//0//b/9f/0//P/8//0//T/
9f/3//f/9//3//n/+P/3//X/9P/1//f/+P/5//f/9//4//j/+v/5//n/+f/6//r/+f/5
//j/9//2//X/9//4//r//P/5//j/9//2//j/+P/4//f/+P/6//z//f/6//n/+P/2//j/
+v/8//7//P/7//n/9v/5//r/+//8//z//P/7//v/+P/4//j/+P/6//r/+v/6//n/+f/5
//f/+f/5//n/+f/8//z/+//7//j/9//3//b/9//3//j/+f/8//r/9//2//X/9P/3//n/
+//+//z//P/7//v/+//7//z//f/7//3//v//////AAD///7/AQAEAAYACAAFAAUABQAF
AAQAAwADAAUACQALAAwADQAKAAcABAAAAAIAAQACAAIA/v/9//v/9//5//b/9f/1//P/
9P/1//X/9P/z//L/8v/z//T/9f/2//T/8//y//H/8f/x//D/8P/v//L/9P/1//T/8v/x
//D/8v/z//b/9//0//P/8v/w//T/8v/u/+7/8P/u/+r/6v/r/+z/7v/8/xAAIQA1AE0A
XwBnAGoAZQBZAEgAOQAqABgA/v/s/+f/7f/u/+j/6v/w//X/9f/0//T/8v/u/+7/8//z
//L/8v/0//P/8v/z//D/8v/y//H/8P/y//X/9f/1//P/8v/x//D/8f/y//P/9v/0//T/
9f/1//T/9P/0//T/9f/2//j/+f/2//T/8//z//b/9//4//n/+P/4//f/9//5//f/9//3
//r/+v/6//z/+v/5//f/9v/5//v//f/+//7//f/8//v//f/+//7//v/+////AAAAAP//
//8AAAAAAwADAAMABQAFAAYABwAIAAkACQAJAAoADgAPABAAEQAQABIAEwATABYAGQAb
ABwAHQAfACAAIAAfAB8AHwAgACEAIgAjACUAIgAhAB8AHQAgACIAIwAiACEAIAAeABwA
GQAZABcAFQAYABgAGAAYABMAEQANAAsACwALAAwADAAKAAkABwAGAAUAAgABAAEAAwAD
AAQABQADAAEA/f/7//3//v///wEAAAD///7//f/5//n/+f/5//z//v///////v/8//v/
+//9//3//f/+//z//P/8//3/+//6//r/+//+////AAADAAEA///8//r//f///wAAAQAD
AAMABAAEAAEA///+//3/AQACAAIAAwACAAEAAAD//wIAAgADAAQAAgACAAIAAgAAAAAA
AAD//wAAAgAEAAUAAgABAAAA/v///wAAAQACAAAAAQABAAAA/v/+//7//v///wAAAAAB
AP7//v/+//7/AAAAAAAAAAD////////9//3//f/9//3/AQACAAIAAwABAP///v/8//7/
/f/9//3//v/////////9//3//f/+/wMAAAD+//7//v/+/wAAAQACAAQABAAEAAMAAwD/
////AAABAAUACQAMAA8ADgAOAAwACgAJAAoACgAKAAoACwAMAA0ACwALAAwADwAOAA8A
DwAPAA0ACwAJAAYABAABAAAA/v/8//3//f/7//n/9v/1//X/9v/4//r/+//4//f/9v/2
//T/9P/0//T/9v/3//j/+f/2//X/8//y//H/9P/2//f/9//2//b/9v/z//P/9f/1//f/
9//3//b/9P/y/+z/5v/m/+z/8v/4//v/AgAOAB4ANgBLAF0AbwB5AHUAZgBTAEEAKgAV
AP7/7v/w//j/+f/1//L/9v/4//b/8//1//b/9v/2//j/+P/1//T/8v/x//L/9P/2//r/
+v/4//b/8//w//H/9f/2//f/9//4//n/+v/4//b/9P/0//f/+P/6//v/+f/4//f/9v/4
//j/+f/5//v/+v/6//v/+v/5//j/9//4//r/+//9//3/+//7//v/+v/6//r//P8BAAMA
AAD6/w==
         </WaveFormData>
      </LeadData>
      <LeadData>
         <LeadByteCountTotal>10000</LeadByteCountTotal>
         <LeadTimeOffset>0</LeadTimeOffset>
         <LeadSampleCountTotal>5000</LeadSampleCountTotal>
         <LeadAmplitudeUnitsPerBit>4.88</LeadAmplitudeUnitsPerBit>
         <LeadAmplitudeUnits>��V</LeadAmplitudeUnits>
         <LeadHighLimit>2147483647</LeadHighLimit>
         <LeadLowLimit>268435456</LeadLowLimit>
         <LeadID>II</LeadID>
         <LeadOffsetFirstSample>0</LeadOffsetFirstSample>
         <FirstSampleBaseline>0</FirstSampleBaseline>
         <LeadSampleSize>2</LeadSampleSize>
         <LeadOff>FALSE</LeadOff>
         <BaselineSway>FALSE</BaselineSway>
         <ExcessiveACNoise>FALSE</ExcessiveACNoise>
         <MuscleNoise>FALSE</MuscleNoise>
         <LeadDataCRC32>22774347</LeadDataCRC32>
         <WaveFormData>
BAAEAAQABAAFAAYABwAIAAYABgAGAAYACQAKAAsADAAMAAwADAAMAAwADAAMAAwADwAQ
ABEAEgAOAAwACgAIAAsADAANAA4ACwAKAAkACAAKAAoACgAKAAoACgAKAAoABwAGAAUA
BAAFAAYABwAIAAUABAADAAIAAgACAAIAAgAEAAQABAAEAAEAAAD///7/AAAAAAAAAAD+
//7//v/+//3//P/7//r//f/+////AAD+//7//v/+////AAABAAIABAAEAAQABAADAAIA
AQAAAAEAAgADAAQAAQAAAP///v8BAAIAAwAEAAYABgAGAAYAAwACAAEAAAADAAQABQAG
AAMAAgABAAAAAQACAAMABAACAAIAAgACAAEAAAD///7///8AAAEAAgD///7//f/8//7/
/v/+//7//P/8//z//P/7//r/+f/4//z//v8AAAIA/v/8//r/+P/5//r/+//8//r/+v/6
//r/+f/4//f/9v/3//j//P8AAAAAAQADAAIABwAJAAsADgALAA0ADQANAAsACwALAAsA
CwANAA8AFAARAA4ACgAHAAgABwAHAAgABwAIAAcABQAEAAQAAgAAAAIAAwADAAQAAQD/
//z/+f/5//f/9v/2//H/8P/u/+3/7v/u/+7/7P/u//D/8//1//P/8f/v/+3/7v/u/+//
8P/u/+7/7v/u/+//7v/r/+n/6v/r/+z/7v/u/+3/6//q/+z/7f/x/+//7v/r/+f/4//l
/+n/7v/3/wIACQASAB8ANABJAFgAYQBbAEMAJAASAA0ABgD4//D/6P/g/9//6P/0//3/
///5//v////6//L/8//4//b/9f/y//H/7//q/+n/6f/o/+n/6v/s/+//7v/t/+z/6v/r
/+v/6//r/+3/7f/u/+//7v/t/+z/6v/r/+z/7v/v/+3/7P/t/+z/7v/s/+z/7P/v//D/
8f/z//H/8P/v/+3/8P/w//H/8//y//H/8P/v/+//7v/u/+7/8P/y//T/9f/y//H/7//u
//H/8v/1//b/9P/1//X/9f/1//T/9P/1//j/+P/4//n/+f/4//f/9v/3//n/+v/7//z/
+v/4//b/9//4//j/+f/7//3//f/9//3//f/8//v//v///wEAAgABAAEAAAAAAAAAAAD/
////AQACAAQABQACAAEAAAD9/wAAAQACAAQAAwADAAIAAQABAAAAAAAAAAMAAwADAAMA
AgAAAP7//f//////AAABAP7//f/8//r/+f/4//j/9//5//r/+v/6//j/+P/2//X/9v/4
//r/+//6//n/+P/3//j/+P/4//j/+P/4//r/+v/2//X/9P/z//b/9//4//r/+f/4//f/
9//5//n/+P/4//n/+f/5//n/+P/4//f/9f/4//f/+v/8//v/+v/5//j/+P/5//r/+//8
//7///8AAPz/+//6//n//P/9//7////8//v/+v/5//r/+v/6//r//P/8//z//P/7//r/
+f/4//j/+f/7//3//P/7//r/+f/6//n/+f/5//r/+//8//7/+//7//r/+P/4//n/+v/7
//v/+v/5//f/9//4//n/+//7//v/+//7//j/9v/3//j/+f/6//3/AAABAAMABQAEAAQA
AwAGAAgACQANAA0ADQAMAAsADQANAAsACwANABAAEAAOAAkABwAFAAMAAwAEAAUACAAF
AAMAAQAAAAEAAAAAAAEA/v/+//3//f/7//n/9v/z//X/9v/1//b/8v/x//H/8P/x//D/
8f/y//X/9f/1//X/9P/z//L/8P/z//T/9f/2//X/9P/1//T/8v/x//H/8f/z//T/9f/1
//L/8v/y/+//9f/3//T/8f/v/+//8//3//r/AwAOABcAIgAzAEYAWQBoAG0AXQA5AB4A
EgANAAYA+P/o/+D/4P/j/+z/+v8DAAMABQAFAAEA/P/6//X/8v/4//j/9v/2//X/8f/x
//L/8v/y//L/8//1//X/9f/1//T/8//z//P/8//0//X/9//5//b/9f/0//L/8//0//b/
9//3//b/9//2//T/8v/y//L/8//0//X/9//1//T/8//x//P/8v/y//P/8f/x//H/8f/x
//D/8P/w//L/9P/2//f/9v/1//P/8v/z//T/9//4//b/9//3//f/9v/0//P/8//1//b/
9//5//n/+P/3//b/+f/7//z//f////7//f/8//z//P/7//v//v8BAAIAAwABAAEAAAD/
/wIAAwAFAAYABAAFAAUABgAGAAYABQAFAAgACAAJAAkABgAFAAQAAQADAAUABwAKAAcA
BwAGAAUABQAEAAQABAAHAAcABwAHAAQAAgAAAP///////wAAAQD////////+//v/+v/6
//n/+//8//z//P/7//r/9//1//b/+P/6//v/+v/5//j/9//2//b/9v/2//n/+v/9//7/
/P/7//r/+f/6//v//P/+//3//P/7//v//f/9//z//P/+////AAABAAAAAAD///3//v/9
/wAAAgABAAAA///+//3//f/9//3/AAACAAMABAABAP///f/7//7///8AAAEA////////
///+//7//v/+/wAAAAAAAAAA/f/8//v/+v/8//3///8BAAAA///+//3//P/7//v/+//8
//3//v8AAP7//f/7//j/+v/7//z//f/+//7//v/9//r/+v/6//v//P/9//7////+//z/
+v/3//r//P8AAAEA//8AAP3//P/7//r/AAAEAAYACQAKAAoACwALAAsADAAMAA8AEgAT
ABMAEwARAA8ACwAJAAoADgAPAA4ACQAHAAUAAwACAAIAAgAEAAUABQAFAAYAAQD+//z/
+//7//z//P/9//r/+f/3//X/9P/0//L/8v/y//P/9f/2//X/8v/x//D/8//z//P/8//z
//P/8//y//D/8P/w//D/8f/y//X/9v/z//H/8P/v//H/8v/z//P/8P/w//D/7f/v/+3/
7P/v//P/9f/3//v/AAAFAAgAEQAkAD0AVABjAGgAWQA1ABUACgAIAAEA+v/0/+b/3P/e
/+f/8P/4//v//f8BAAEA/f/8//b/7f/u//b/9v/0//T/8//x//H/8v/y//D/7v/t/+3/
8P/x//L/8v/v/+//7//v//H/8f/y//P/8v/x//D/7v/u/+7/7//v//H/8v/1//b/8//w
/+//7v/v//D/8f/z//L/8v/y//H/7//u/+7/7//x//H/8f/x/+//7v/u/+7/8f/y//P/
8//z//P/8v/y//H/8P/x//D/8f/z//T/9f/z//L/8v/z//T/9P/0//X/9v/2//b/9v/1
//X/9P/z//f/+P/5//r/+P/4//f/9//7//3//f/9/wAAAQABAAEA/v/9//3//P/9////
AAACAAEAAAD+//3/AAAAAAEAAQACAAMABAADAAIAAQAAAAAAAgADAAMAAwAAAP7//f/8
//7///8AAAEAAwACAAEAAQD+//3//f/9//7///8AAAAA/f/8//z/+//5//r/+v/6//v/
/P/7//v/+f/6//v/+//9//3//f/9//n/+P/3//b/9//4//v//P/5//n/+f/5//n/+f/5
//r//P/8//z//f/8//v/+f/4//v/+//7//v/+//8//z/+//7//n/+//8//z//P/8//z/
+f/5//n/+f/6//z//f/+//3//f/9//3/+v/5//j/9//7//3///8BAP///v/9//z//f/+
////AAD+//7//v/+//n/9//2//X/+v/7//z//f/7//n/+P/3//j/+f/6//z/+v/7//v/
+v/3//f/9//3//r/+v/6//n/9v/0//L/8f/7//v/+/8AAP///v/9//z/+//8//v/+/8C
AAQABwAJAAYABgAFAAcACgALAAsACwANAA0ACwALAAkADAAMAAoACQAJAAkACQAGAAQA
AgACAAIAAQAAAAAA///+//7////7//r/+P/3//n/+f/4//f/9P/0//L/8v/z//P/9P/0
//T/8v/y//L/8f/x//H/8f/y//P/9P/0//P/8v/x//D/8P/w//L/8v/x//H/8v/z//L/
8v/y//H/8f/y//P/8f/x/+//7v/r/+v/7f/x//P/+P///wYACQAKABUALABDAFgAaQBr
AFcANAAaABMADgAEAPj/8P/q/+v/8P/0//f/+////wMABQAGAAIAAQD+//j/9f/y//H/
7//u/+//8f/y//P/8v/y//P/9P/z//L/8P/w//H/8v/z//D/7//v/+//8P/x//L/8v/w
//D/8f/x//D/8P/y//L/8//y//P/9P/x//D/7//v//H/8v/z//P/8f/w//D/8f/x//H/
8f/x//L/8v/z//T/9P/0//T/8//0//X/9f/2//T/9P/2//b/9P/1//X/9f/2//b/9//5
//n/+P/3//f/+v/6//r/+v/4//n/+f/5//r/+v/6//r/+//8//z//f/+/////v/9////
AQACAAMAAgABAAEAAAACAAMAAwAEAAUABgAGAAcABwAGAAYABQAGAAcACAAHAAUABQAF
AAYABgAHAAcABwAGAAYABwAIAAcABQADAAEABAAEAAQABQACAAEAAQABAP////////7/
/v/+///////8//z/+//6//3//v/9//3/+//8//3//f/7//v/+//7//3//v///wAA/v/8
//z/+v/8//3//v////3//f/9//7//P/8//z//f/+//////8AAAAA///+//3//v8AAAEA
AQAAAP3//v/+//z//P/8//z//P/9//7////8//z/+//6//r/+//8//3/+//7//v/+//5
//n/+f/5//n/+v/7//z/+//6//n/+P/5//r/+//8//r/+f/5//n/+f/5//n/+f/6//n/
+f/5//f/9//3//j/+f/7//z//P/5//n/+f/5//j/+P/4//f/+P/4//j/+f/3//f/9//3
//j//P/+//3/+v/4//j/+P/4//z/AAACAAUACAAIAAkACQAHAAgACAALAA0ADwAQABEA
EAAPAAwACwAMABAAEQAQAAsABwADAP///v/+//7/AAABAAEAAQACAP7//P/7//v/+v/6
//n/+f/6//n/9//1//L/8v/w//D/8P/x//P/9P/y//D/8P/w//P/8//z//P/8//z//P/
8v/x//D/7//u/+//8P/z//T/8f/v/+7/7f/v//D/8f/x//L/8v/y/+//7f/t/+r/6//x
//X/8//1//z/AwAKABUAJAA5AFIAaQBuAF8AOwAXAAwABAD5//D/6P/g/9z/3P/h/+z/
9v/5//v/+//5//P/8v/0//H/9P/2//X/8v/x/+//8P/x//P/9P/y//D/7//v//L/8//0
//T/8v/x//D/7//t/+3/7v/v//D/8f/y//L/7v/u/+//7//x//L/9f/2//X/8v/x//D/
8P/w//D/8f/z//T/9f/1//L/8P/v/+//8v/z//T/9f/z//L/8v/y//H/8v/z//P/9v/3
//f/+P/3//b/9//2//j/+f/5//n/+f/4//j/+f/4//j/+P/5//v//P/9//7//f/9//z/
+/8AAAAAAAAAAAIAAgABAAEAAQADAAMAAwAEAAUABQAFAAUABQAGAAYACAAJAAkACgAK
AAoACQAJAAkACAAIAAcACQAJAAkABwAFAAUABQAGAAgACQAJAAkABgAEAAMAAgAEAAUA
BgAHAAcABgAFAAUAAwABAAAA//8AAAEAAgACAP///v/+//3//f/+//7//v///wAA////
//7//v/+//3//f/9//3//f/6//r/+v/6//r/+v/8//z//P/9//7////+//3//P/8//7/
/v/+/////f/9//z//P/9//3//f/9////AAAAAP///P/5//r/+v/8//7/AAACAAAA///+
//3/+//8//z//P/8//3//v////z/+//6//n/+//7//v/+//6//r/+v/6//r/+v/6//r/
/P/8//z//P/4//f/9//3//v/+//7//v/+P/3//f/9//3//f/9//4//n/+//8//z/+v/5
//j/9//5//r/+//7//r/+v/6//v/+f/5//n/+f/8//7//v/9//z/+//6////AgADAAUA
CgAKAAsACwAKAAoACQALAA0ADwAQABEADwAPAA0ADQALAA4ADgAMAAcABQADAAEAAgAC
AAIABAAFAAUABQAGAAMAAAD+//3//f/+//7////+//3/+//5//f/9v/z//L/8v/z//X/
9v/1//L/8f/w//H/8f/x//H/8v/z//T/9P/x//D/7//u/+//8P/z//T/8f/v/+7/7f/v
//D/8f/x//L/8v/y/+//7//r/+j/6f/r//H/9//7//z///8GABEAGgAvAEoAXwBqAGUA
QQAXAAYABAD9//T/7v/k/9r/2v/h/+r/8P/x//X///8DAP3/+v/4//H/7P/w//D/7v/u
/+3/7v/v//H/8v/u/+z/6//r/+7/7//w//D/7v/t/+z/6//t/+3/7v/v//H/8f/x//D/
7f/s/+z/6//s/+z/7v/u/+7/7P/s/+z/7v/u/+7/7//y//L/8v/x//D/7v/t/+3/7v/v
//D/8f/v/+7/7v/u/+//8P/x//H/8//z//L/8v/w//D/8v/y//T/9f/1//X/9P/y//H/
8f/0//T/9P/1//b/9v/2//b/9P/1//X/9f/7//z//f/+//3//P/6//n/+//9//3//f8A
AAEAAQABAAAA//////7///8BAAIABAAEAAQAAwADAAIAAgADAAMABAAFAAYABQAEAAMA
AgACAAQABQAFAAUABQAEAAQABAAEAAMAAgABAAIAAgACAAMA///9//z/+//8//3//v/+
//3//P/8//v/+f/6//r/+v/8//z/+v/5//j/+P/4//f/+v/7//z//f/7//r/+f/4//n/
+v/9//7////////////9//v/+f/4//r//P/+/wEA//////7//v//////////////AAAA
AP///f/7//3//v8AAAAAAAAAAP3//f/9//3//f/+//7//v/+////AAABAAAA///+//3/
/f/9//3//f/6//r/+v/6//z//P/8//z//P/8//z//P/5//f/9v/1//r/+//8//3/+v/5
//n/+f/5//n/+f/6//z//f/9//z/+P/3//b/9f/3//j/+f/5//j/+P/4//n/9f/5//v/
+//+//v/+v/5//j/+//+////AQAFAAYACAAJAAYABgAFAAcACQALAAwADQANAA0ACwAL
AAkADAAMAAoACwALAAsACwAIAAYABAAEAAYABQAEAAQAAAD+//3//f/6//r/+f/5//v/
+//6//n/9//2//P/8v/x//H/8v/y//T/8v/y//L/8f/v/+3/6//v//H/8//0//P/8v/x
//D/8P/w//L/8v/w/+//7//v/+3/7v/v/+//8P/w//D/7f/p/+v/6v/l/+P/5//r/+//
9P/7/wIACQASACMAOABNAGAAZwBZADUAFgAMAAcAAAD2/+7/7P/q/+3/8v/0//X/+f/9
////AQAAAP7/+//2//T/8//w/+//7f/s/+3/7//w/+3/7P/s/+3/7f/t/+3/7P/s/+3/
7v/v/+z/6//r/+v/7P/t/+7/7v/u/+7/7//v//L/8v/0//T/9P/y//L/8v/x//D/7//v
//L/8v/y//H/7//u/+7/7//x//H/8f/x//T/9P/1//b/9P/0//T/8//2//f/9//4//X/
9P/1//T/9f/3//j/+f/6//r/+//9//v/+v/5//n/+//8//3//v/9//3//P/7/wAAAAAA
AAAAAgACAAEAAQAAAAEAAAD//wMABQAGAAcABgAFAAUABAAEAAUABQAGAAgACAAHAAcA
BwAGAAYABQAIAAkACgAJAAcABwAHAAgABgAHAAcABwAIAAgACQAKAAgABwAGAAUABwAG
AAUABQACAAEAAQABAAEAAQABAAAAAAAAAAEAAQAAAAAA///+////AAD//////f/+////
/////////////wAAAAAAAAAA///+/////v8BAAMABQAHAAYABQAEAAQAAgACAAIAAwAG
AAcABwAIAAYABQAEAAMABgAIAAkACQAHAAUABwAIAAYABgAGAAYACAAJAAoACwAJAAgA
BgAEAAQABQAGAAcABgAFAAQAAwAFAAUABQAFAAYABgAGAAYAAwACAAEAAAABAAIAAwAE
AAQAAwADAAMAAwADAAMAAwAEAAMAAwADAAIAAQAAAAAAAQADAAQABAACAAEAAAD//wIA
AgACAAEAAQACAAMABQADAAEA///9/wAABAAGAAQABAAEAAQABQAIAAkACwARABIAFAAV
ABIAEgARABMAFQAXABgAGQAZABkAFwAXABYAGAAXABQAEgARABAADwANAAwACwAMAA4A
DQAMAAwACgAIAAcABwAEAAQAAwADAAUABQAEAAMA///+//v/+v/7//v//P/8//z/+v/6
//r/+f/5//n/+f/7//v/+//6//j/+P/4//j/+v/6//z//P/8//v/+//7//n/+P/3//X/
9f/2//f/9f/1//H/8P/x/+//8//7/wEAAgAHABIAFwAgADUATgBlAHQAcQBTAC8AGAAO
AAUA+v/y/+r/4v/i/+v/9v/6//n//f8BAP//AQAAAP7/+//6//b/9f/y//H/7//v//H/
9P/2//P/8v/y//P/9P/z//L/8P/w//H/8v/z//L/8f/x//H/9P/1//b/9v/y//L/8//z
//P/8v/z//L/8//y//P/9P/z//L/8f/x//T/9P/0//P/8//y//L/8//x//H/8f/x//T/
9P/1//b/9P/0//T/8//2//f/9//4//f/9v/3//b/9v/3//f/9//6//r/+//9//r/+P/2
//X/+f/6//v//P/8//3//f/9//7//v/+//7/AQACAAIAAwACAAMAAgABAAMABQAGAAcA
BQAFAAYABgAEAAUABQAGAAcACAAIAAkACQAIAAgABwAKAAsADAALAAoACQAIAAgACAAJ
AAkACQAIAAgACQAKAAgABwAGAAUACAAIAAgACQAHAAUABAADAAMAAwADAAIAAwACAAIA
AQD+//7//f/8////AAD//////f/+///////9//3//f/9//3//v///wAA/f/8//3//P/9
////AQADAAAA///+//7/AAAAAAAAAQAEAAUABQAGAAQAAwACAAEAAgAEAAUABQAEAAEA
AgACAAIAAgACAAIAAgADAAQABQADAAIAAAD+/wAAAQACAAMAAwADAAMAAwADAAMAAwAD
AAQABAAEAAQAAQAAAP///v8BAAIAAwAEAAEA///+//3/AQABAAEAAQABAAEAAgADAAAA
///+//7///8BAAIAAgD//////////wIAAgACAAEAAgACAAIAAwACAAEAAAD//wIAAgAC
AAEAAwD8//z//P/8//z/AwAIAAsADwAPAA4ADgANAA4AEAARABUAFgAXABcAFwAUABMA
EAAPABIAFgAXABYAEAANAAoABwAIAAgACAAKAAoACQAIAAgABgAEAAMAAwAEAAQAAwAD
AAAA///9//v//P/8//r/+v/7//v//P/8//v/+P/3//b/+v/7//z//f/7//v/+//6//r/
+v/6//r/+P/4//r/+v/4//f/9//3//j/+v/8//3/+f/4//f/8//1//P/9P/5//n/9//3
//3/BAAJABAAHQAuAEEAWABtAHYAZwBDAB0AEAAOAAcA/P/w/+j/5P/g/+P/8v/8/wEA
AwAFAAMA///8//r/9//2//T/9//2//f/9//0//P/8//y//P/8v/y//P/9v/3//j/+P/2
//X/9P/z//X/9f/2//f/9f/1//X/9P/w//D/8f/x//P/9P/3//j/9v/0//T/9P/2//b/
9v/3//f/9v/1//P/9f/0//T/9f/2//f/+P/5//j/9v/1//T/9//4//n/+f/3//f/9v/2
//X/9P/1//T/9//5//r/+//6//j/9//3//r/+v/6//v//P/8//z//P/7//v/+v/5//3/
/v///wAA/v/+//3//f8AAAMABAAFAAQABQAFAAUABAADAAMAAgAFAAcACAAKAAgABgAD
AAEAAwAEAAYABwAHAAcABwAFAAMAAwADAAQABQAHAAgACQAGAAQAAwACAAQABQAGAAcA
BgAEAAIAAQD+//3//f/9/wAAAQACAAIA/v/8//v/+f/7//z//P/8//3//v/9//3//P/8
//z/+//+////AAABAP3//P/7//r/+//8////AAD9//3//f/9//3//f/9//7///8AAAEA
AwABAAEAAAAAAAMAAwADAAMAAgACAAEA//8AAP//AgAEAAYABgAGAAYAAwABAP///f8A
AAIAAwAEAAEAAQABAAEAAQABAAEAAQABAAEAAQABAP7//v/+//7/AAAAAAAAAAAAAAAA
AAAAAPz/+//7//v////////////9//v/+v/5//z//f/+/wAA/f/9//z/+v/3//f/9//3
//v//P/9//3/+v/2//b/9v/5//r/+//8//3/AAABAAMABQAEAAQAAwAGAAgACQANAA0A
DQAMAAsADAANAAwADQAPABIAEgAQAAsACQAHAAUABQAGAAcACgAIAAUAAgAAAP///v/+
//////8AAAAAAQD9//v/+P/1//X/9v/1//b/8v/x//H/8P/z//L/8//0//T/8//y//H/
8P/v/+7/7P/u//D/8v/0//L/8P/w/+7/7v/v//H/8//x//L/8//z//D/8P/w/+3/7//z
//T/7//p/+f/6f/v//T/9/8CAA8AGAAlADoATwBcAGEAVwA7ABwAEAALAAYA/P/w/+b/
4v/l/+7/+P///wMABwAFAAEA/v/6//f/9v/4//b/9P/0//P/7//t/+z/6v/s/+z/7f/v
//D/7//u/+z/7f/t/+3/7f/v/+//8P/x/+3/6//p/+b/6f/s//D/8//w/+7/7v/s/+7/
7P/s/+z/7f/u/+//8f/x//D/7//t/+7/7v/v//H/7//v/+//7//w//D/8f/y//P/9P/1
//X/9P/z//H/8P/y//T/+P/6//b/9f/z//H/8v/y//P/9f/2//b/9v/3//f/9v/1//T/
9//5//r/+//7//r/+f/4//n/+v/6//v//f///////////////v/9/wAAAQADAAQAAgAD
AAMABAAEAAQAAwADAAYABgAHAAcABAADAAIA//8BAAMABQAIAAUABQAEAAMAAwACAAIA
AgAFAAUABQAFAAQAAgAAAP//AQABAAIAAwABAP///f/6//z//P/9//3/+//8//z//P/7
//r/9//1//f/+v/9/////v/9//z/+//6//r/+v/6//v//P///wAA/f/7//n/9//5//v/
/f8AAP///v/9//3/+//7//r/+v/9//3//f/9//r/+v/5//f/+v/5//z//v/9//z/+//6
//n/+f/5//n/+v/8//3//v/6//n/+P/3//r/+//8//3//P/7//r/+f/6//r/+v/6//v/
/P/9//7/+v/4//b/9P/1//f/+v/9//v/+f/3//X/9f/1//b/9//3//f/9//4//f/9//2
//T/9v/3//j/+f/4//j/+P/3//b/9v/2//f/+f/5//n/+f/0//b/9v/2//b/9v/7//7/
//8BAAMAAgACAAEABAAGAAcACwALAAsACgAJAAoACwAKAAsACwAOAA4ADAAHAAUAAwAB
AAIAAgACAAQAAwABAP///v/+//z/+//7//z//P/7//v/+f/3//T/8f/z//T/8//0//D/
7//v/+7/8P/u/+7/7v/v/+//7//v/+z/6//q/+j/6//s/+3/7v/t/+z/7f/s/+z/6//r
/+v/7f/u/+//7//t/+z/6//n//H/7//u/+3/6f/p/+f/6f/w//P/+P8FABIAGQAkADcA
TgBdAGUAVwA2ABoADwAMAPz/7P/k/9z/1f/Y/+L/7f/3//3//f/7//b/8P/t//D/8v/w
/+7/7v/t/+n/5//m/+T/5f/m/+j/6//s/+v/6v/o/+f/5//n/+f/6P/p/+v/7f/r/+n/
5//k/+X/5v/o/+n/6P/o/+r/6v/p/+b/5f/k/+b/6P/q/+3/6//q/+n/5//q/+r/6//t
/+v/6//r/+v/6v/o/+f/5v/q/+z/7v/v/+7/7f/r/+r/7f/u//H/8v/v/+//7v/t/+3/
7P/s/+3/7//w//H/8//x//D/7//u//H/8//0//X/9v/2//b/9v/2//b/9f/1//n/+//7
//v/+//7//r/+f/6//v//f/+//z//f/9//7//P/8//v/+//9//7/AAABAP7//f/8//n/
+v/7//z//v/+//////////z/+v/5//j/+v/7//z//f/8//r/+P/3//f/9//4//n/9//3
//f/9v/1//T/9P/z//T/9v/3//j/9f/0//H/7//w//L/9P/1//P/8//z//P/8P/w//D/
8P/x//L/9f/2//L/8f/w/+//8f/x//H/8v/y//L/8v/z//H/8f/w//D/9P/1//b/9//2
//b/9f/z//X/8//1//b/9P/0//T/9P/z//P/8//z//T/9v/3//j/9v/1//T/8//1//X/
9f/1//P/8//z//P/8v/y//L/8v/0//T/9P/0//H/8P/v/+7/7//v//D/8f/x//H/8f/x
//D/7//v/+//8f/x//H/8v/v/+//7v/s/+z/7f/u/+//7v/u/+7/7f/q/+r/6v/r/+3/
7f/t/+3/7f/s/+v/6f/p/+r/7f/t/+//7P/q/+r/6v/q//D/9P/2//n/+//6//r/+f/5
//r/+v/9////AQACAAMA///9//n/9//5//z//P/6//X/8//x/+//8P/w//D/8v/z//P/
8//0/+//7P/q/+n/6v/q/+n/6f/o/+f/5f/j/+L/4v/g/+D/4f/j/+b/6P/l/+L/4f/g
/+P/4//j/+P/4//j/+P/4v/g/+D/4P/g/+L/4v/k/+T/4f/f/97/3f/f/+D/4f/h/+D/
4P/g/93/3f/f/9z/2//f/+X/6//v//D/8//8/wcAGAAvAEIAVQBeAE0AKQAJAPr/9P/r
/+L/2v/S/8z/zP/T/9z/5v/t/+//7//t/+n/6P/m/+X/4P/e/+D/3v/e/93/3v/f/+H/
4v/e/9z/2//b/+D/4f/i/+L/4f/h/+H/4f/f/9//4P/h/+P/4//j/+L/3//e/97/3f/f
/+D/4//k/+P/4P/f/97/3v/e/97/3//g/+D/4P/f/93/3P/c/93/3v/f/+D/4f/f/+D/
3v/c/w==
         </WaveFormData>
      </LeadData>
      <LeadData>
         <LeadByteCountTotal>10000</LeadByteCountTotal>
         <LeadTimeOffset>0</LeadTimeOffset>
         <LeadSampleCountTotal>5000</LeadSampleCountTotal>
         <LeadAmplitudeUnitsPerBit>4.88</LeadAmplitudeUnitsPerBit>
         <LeadAmplitudeUnits>��V</LeadAmplitudeUnits>
         <LeadHighLimit>2147483647</LeadHighLimit>
         <LeadLowLimit>268435456</LeadLowLimit>
         <LeadID>V1</LeadID>
         <LeadOffsetFirstSample>0</LeadOffsetFirstSample>
         <FirstSampleBaseline>0</FirstSampleBaseline>
         <LeadSampleSize>2</LeadSampleSize>
         <LeadOff>FALSE</LeadOff>
         <BaselineSway>FALSE</BaselineSway>
         <ExcessiveACNoise>FALSE</ExcessiveACNoise>
         <MuscleNoise>FALSE</MuscleNoise>
         <LeadDataCRC32>3908597062</LeadDataCRC32>
         <WaveFormData>
4P/g/+D/4P/f/97/3f/c/9n/2P/X/9b/1//Y/9n/2v/Z/9j/1//W/9f/2P/Z/9r/2v/a
/9r/2v/a/9r/2v/a/9z/3v/g/+L/4v/i/+L/4v/k/+b/6P/q/+3/7v/v//D/8P/w//D/
8P/y//T/9v/4//f/9v/1//T/9f/2//f/+P/2//b/9v/2//b/9v/2//b/+f/6//v//P/7
//r/+f/4//v//P/9//7//v/+//7//v/8//z//P/8//3//v///wAA/v/+//7//v/+//7/
/v/+//z//P/8//z//v/+//7//v8AAAAAAAAAAP3//P/7//r/+//8//3//v/8//z//P/8
//r/+v/6//r/+//8//3//v/9//z/+//6//v//P/9//7//v/+//7//v/+//7//v/+////
AAABAAIAAAAAAAAAAAABAAIAAwAEAAYABgAGAAYABQAEAAMAAgADAAQABQAGAAQABAAE
AAQABgAGAAYABgAGAAYACAAJAAcABwAHAAcACgALAAwADQALAAsACwAHAAcABQAFAAQA
AQAAAAAAAgACAP/////+//7//P/9//7/+//7//r/+P/6//v/+//9//7///8CAAIAAAAA
AAAAAAADAAUABwAJAAgACAAHAAYABwAHAAcACAAJAAkACgAKAAkACQAHAAcACAAJAAwA
DQAMAAoACAAFAAYABwAGAAcABwAGAAYABQAGAAYABgAEAAgACQAMAA0ADwAVABsAIQAh
ACIAIgAnACkAIwAeABkAEAAKAA0AFgAhAC8ANQAsABEA9P/i/97/1v/J/8T/yv/O/9L/
1f/b/+P/6//v//X/+////wIABQAGAAUABAAHAAgACQAKAAgACQAKAAsACwALAAoACQAL
AAsADAAOAA4ADQAOAA0ADwAMAAsACgAKAAoACwAMAAwACwAJAAcACQAJAAoADAAKAAoA
CgAJAAcABwAHAAYABwAIAAoACwAIAAYABAADAAYABgAHAAgABwAGAAYABQAFAAQABAAD
AAMAAwACAAIAAgABAP7//P/8//3//f/+//3/+//5//j/9//2//X/9P/2//X/9P/0//P/
8P/u/+z/7P/r/+z/7P/o/+f/5v/k/+P/4//j/+L/5P/k/+L/4v/h/+D/3v/c/9//4P/h
/+L/4v/h/+H/4P/i/+L/4//k/+b/5//o/+n/6v/q/+v/6//t/+//8v/1//X/9f/3//j/
+//7//v//P/8//7///8AAP///v/9//z//v///wEAAwABAAEAAQACAAQABAAEAAQABgAG
AAcACAAFAAQAAwACAAMABAAFAAYABgAGAAcABwAJAAkACAAIAAgACAAIAAoACAAHAAUA
BAAHAAgACQALAAoACgAJAAYABgAGAAYABgAIAAgACQAJAAYAAwACAAIAAwACAAMABQAE
AAQAAwACAAMAAgACAAEAAQADAAMAAwACAAEAAAD//wAAAAABAAMAAgABAAEAAAABAAEA
AQABAAMABAAEAAQABAADAAIAAAABAAIAAwAEAAMAAwADAAQABAAEAAQAAgACAAMAAwAD
AAIAAgACAAIAAgADAAQABgADAAIAAQAAAAAAAgAEAAQABAAEAAUABQAEAAMABQAFAAUA
BQAGAAcACAAJAAgAAwAAAP3////+//3//P/7//z/+//3//n/+P/1//L/8v/y//L/8//x
//D/8P/x//P/9f/4//n/+//6//n/+P/6//r/+v/7//7//////wAA///+//3/+//9//7/
AAABAAAA/v/9//v/+v/7//r/+//9//3//v/+//3/+//6//n/+v/7//3//v/8//v/+//6
//v/+v/7//3/AAADAAcADQAPABMAEwASABQAGQAZABcAFgARAAoACAANABQAGwAlACUA
CgDj/8r/wv+6/6z/o/+i/6r/tP+8/8P/y//T/9n/3f/l/+v/7//y//P/9P/z//L/8v/y
//L/8v/0//X/9v/3//X/9f/0//P/9f/1//b/+P/3//f/+f/5//n/9v/1//T/9f/2//j/
+v/4//f/9f/z//X/9f/2//j/+P/4//j/9//1//X/9f/0//b/9v/3//f/9v/0//L/8f/z
//L/8v/y//D/8P/x//H/7f/s/+z/6//s/+3/7f/u/+z/6//o/+b/5v/n/+f/6P/o/+f/
5v/m/+P/4v/h/+D/4//j/+P/5P/h/97/3P/a/9r/2f/a/9r/1//X/9f/1v/T/9P/0//S
/9T/1P/S/9L/0f/Q/87/zP/N/87/z//Q/8//z//Q/9D/zv/O/8//0P/T/9X/1//Z/9r/
2v/b/9v/3v/f/+H/4//j/+P/5f/m/+f/5//n/+j/6v/s/+3/7v/t/+z/6//q/+3/7f/u
/+//7//v/+//8P/u/+7/7v/u/+//8P/y//T/8//y//H/8P/z//T/9f/2//T/9P/1//X/
8//z//L/8v/0//T/9P/2//P/8f/u/+z/7f/u/+//8f/v//D/8P/u/+7/7v/u/+7/8P/w
//H/8f/u/+v/6v/q/+v/6v/r/+3/6//s/+z/7P/r/+r/6v/p/+v/7f/t/+3/7P/r/+r/
6f/q/+r/6//t/+v/6//s/+z/6//r/+v/6//t/+7/7v/u/+z/6//q/+j/6//s/+3/7v/t
/+3/7f/u/+z/7P/s/+r/7f/v//D/8f/v/+7/7f/s/+3/7f/t/+7/7v/u/+7/7v/s/+z/
7P/s/+7/7//w//D/7P/s/+z/7P/s/+z/7//x//L/8//x//H/8f/x//P/8//z//P/8f/t
/+v/6f/p/+j/5//m/+f/6v/r/+n/5v/k/+D/3P/e/97/3v/f/+H/4P/g/+H/4f/j/+b/
5//q/+r/6v/q/+j/6P/o/+n/7P/t/+3/7v/s/+z/7P/r/+j/6P/p/+n/7P/s/+3/7f/r
/+v/6f/p/+z/7f/v//D/7//t/+z/6//p/+n/6v/q/+3/7f/u/+7/7P/q/+r/6//w//f/
//8HAAsACQAFAAYABgAFAAUABwAGAP//+v/8/wEACAARABMA///c/8X/vv+4/6r/mP+V
/5r/ov+s/7b/v//J/83/0f/X/9n/2f/d/+T/6P/q/+r/6v/o/+j/6P/o/+n/6//t/+//
7v/v/+//7//s/+v/6//s/+7/7//y//P/8f/u/+3/7P/t/+7/8P/y//L/8f/v/+3/6v/p
/+n/6v/s/+7/8P/x/+3/7f/t/+z/7P/s/+3/7f/t/+z/6//r/+n/6P/o/+j/6v/q/+v/
6//n/+b/5v/l/+f/5//m/+b/5//n/+X/5P/j/+P/4v/i/+P/4//j/+T/4v/g/97/3P/e
/93/3P/c/97/3P/b/9r/1//V/9X/1P/U/9X/1v/W/9H/0f/R/9D/0P/Q/87/zv/P/9D/
0P/Q/87/zv/O/87/0f/R/9L/0v/Q/9D/0f/S/9b/1//Y/9n/3P/e/+H/4//h/+H/4v/j
/+b/5//q/+z/6//r/+v/7P/s/+7/7//w//L/8v/y//L/8f/x//L/8//1//X/9f/2//T/
9P/0//T/9v/2//f/+P/4//j/+P/4//j/+P/4//j/+v/6//v/+//5//n/+P/4//r/+v/6
//z//v/9//v/+v/4//j/+P/5//r//P/9//z/+v/6//r/+v/8//z//f/9/////f/9//7/
/P/6//r/+//9//7//v/+//v/+v/6//n/+//9//3//f/9//3//f/9//v/+v/6//v//v//
/wEAAgABAAEAAQABAAEAAgACAAIABQAFAAUABAACAAIAAgACAAUABQAFAAYABAAEAAQA
AgAEAAUABQAFAAYABgAGAAYABAADAAIAAgAIAAgABgAIAAYABgAGAAYACAAJAAkACQAK
AAsADAANAAsACwALAAsADQALAAsACwAKAAgABgAEAAQABgAGAAMABAAEAAIAAAD9//z/
+//7//z//P/9//////8BAAQABQAIAAgACAAIAAkACgALAA0ACwALAAoACgANAA4ADwAP
AAwADAANAA0ADgAOAA8ADwAOAA8ADgAPABAADwAPAA4ADwAPABAAEQANAA0ADgAOAA8A
DwAQABAAEgAQABAAEQAOAA8AEwAdACUAKwAvAC4AKgArACsAJwAkACUAIgAaABcAHAAj
AC0ANQA0ACMACgD4//D/6P/Z/87/zv/S/9T/1//h/+v/9f/7////AQAFAAYACAAKAAoA
CgAMAA4AEAASABAAEQASABMAFAAVABUAFQAWABUAFQAWABUAFQAXABcAGgAYABgAGAAW
ABYAFwAYABkAGQAYABcAGAAXABcAGAAWABYAFgAVABQAFQAWABYAFQAUABQAEwAVABQA
EwATABEAEAAQABAADwAOAA4ADQANAAwADAALAAkACQAIAAgACgALAAoACgAHAAcABgAG
AAQAAwACAAIAAgACAAIAAgABAP///f/8//7//P/7//r/9//1//X/9P/1//X/9f/0//T/
9f/2//b/9P/0//L/8v/1//b/9v/2//X/9P/z//L/8f/x//L/8v/y//L/8//0//P/8//z
//P/9//4//r/+//7//v//P/9//////8BAAIABAAFAAYACAAGAAgACQAKAAsADAANAA4A
DwAPABAAEQAPAA8ADwAQABMAFAAVABYAFQAUABQAFAAVABYAFwAYABYAFgAWABYAFQAU
ABQAEwAVABUAFAAUABMAEgARABIAEwATABIAEgAQABAAEAARABAAEAAPAAwADwAQABEA
EgAQAA4ADQALAAwACwAMAA4ADAAKAAoACwAJAAoACgAKAAoACgALAAsACgALAAoACQAL
AAsACwALAAsACgAKAAsACgAJAAkACAAIAAkACgALAAoACgAJAAgACwALAAsACgAKAAoA
CgAKAAkACQAJAAoADAAMAAwACgAHAAcABgAFAAcACAAJAAoACQAJAAkACgAKAAoACgAK
AA4AEAAOAAwACgAKAAoACgAKAA0ADwAQABEADwAPAA8ADwAPAA8ADwAPAA8ACwAJAAcA
BQAEAAMAAgADAAYABwAFAAIAAAD8//j/+v/6//r/+//9//z//P/9//v//f8AAAEABgAG
AAYABgAEAAQABAAFAAQABQAFAAYABgAGAAYABQACAAIAAwADAAYABgAHAAcABQAFAAMA
AwADAAMABAAEAAQAAwADAAMAAQABAAIAAgADAAMABAAEAAIAAAAAAAEABAALABMAGwAh
ACEAHQAaABwAGwAbAB8AIAAZABYAHAAfACIAKQApAA0A5v/P/8r/xP+2/6j/of+k/67/
uv/E/8//2f/f/+P/5//p/+3/8f/0//j/+v/6//r/+v/6//r/+v/8//3//v///wAAAQAB
AAEA/v/9//3//v8BAAEAAwADAAEA/v/9//z//P/8//3//v8BAAEAAAD///z/+//7//z/
/f/+///////9//3//f/8//r/+v/7//v//P/8//z//f/8//r/+f/4//j/+P/5//n/9f/0
//T/8//x//H/8P/w//H/8f/v/+7/6//r/+r/6v/s/+v/6v/q/+n/6P/n/+b/5P/j/+L/
4v/k/+L/4f/g/93/2//b/9r/2//b/9v/2v/X/9f/1//W/9T/1P/S/9L/1P/U/9P/0v/Q
/9D/0P/Q/9L/0//V/9b/1P/U/9X/1v/W/9f/2P/Z/9z/3v/h/+P/4f/h/+L/4//m/+f/
6v/s/+z/6//q/+r/6v/s/+3/7v/v//D/8f/y//L/8f/x//H/8//z//P/9P/y//L/8v/y
//L/8v/z//T/9v/2//b/9v/0//T/9P/0//b/9v/3//f/9f/1//T/9P/y//L/8v/0//b/
9f/z//L/8f/w/+//7//x//L/8v/w//D/8P/w//D/7v/u/+//7//w/+//8P/y//D/7v/u
/+//8f/y//L/8v/x//D/8P/v/+3/7//v/+//8f/x//H/8f/v/+7/7v/v//H/8f/y//L/
7//v/+//7//v//D/8P/w//P/8//z//L/8f/w/+//7v/w//H/8v/0//P/8v/x/+7/7v/v
/+//7//w//D/8P/w/+3/7f/t/+7/8P/w//D/8P/w//D/7v/u/+7/7v/u//P/9f/2//f/
9v/1//T/8//z//P/8//z//P/7//t/+v/6//q/+n/6P/p/+z/7f/r/+j/5v/i/97/3//g
/+H/4//h/+D/4P/h/+P/5f/o/+n/7v/u/+7/7v/t/+z/6//r/+7/7//v//D/8P/w//D/
7//s/+z/7f/t//D/8P/x//H/7f/t/+v/6//v/+//8P/w//D/7//v/+//7f/t/+7/7v/x
//H/8v/y//D/7v/u/+//8P/3////BwALAAsACQAIAAoACQAJAA0ADgAHAAQABAAHAA4A
FQAVAAUA5P/H/7z/tv+s/5z/k/+U/5z/qP+w/7v/x//P/9X/2f/d/9//4f/k/+j/6v/q
/+r/6v/q/+r/6v/q/+v/7P/t/+7/7//v/+//7P/r/+v/7P/v/+//8f/x//H/7v/t/+z/
7P/s/+3/7v/v/+//7v/t/+z/6//r/+z/7f/u/+//7//t/+3/7f/s/+z/7P/t/+3/7v/u
/+7/7//u/+z/6//q/+z/7P/t/+3/6//q/+r/6f/n/+f/5v/m/+j/6f/o/+j/5f/l/+T/
5P/l/+X/5f/m/+X/5P/j/+L/4P/f/97/3v/g/97/3f/c/9n/1//X/9b/1v/X/9j/2P/T
/9P/0//S/9L/0v/Q/9D/0f/S/9L/0v/R/9D/z//O/8//z//Q/9D/0P/Q/9H/0v/U/9X/
1v/X/9v/3P/e/9//3v/f/+H/4//m/+f/6v/s/+v/6//r/+z/6v/s/+3/7v/v//D/8f/y
//L/8f/x//H/8//z//P/9P/0//T/9P/0//T/9P/1//b/9//4//n/+v/5//j/9//2//n/
+v/8//3/+//7//r/+v/6//r/+v/8//7//f/7//r/+P/4//j/+f/8//7////+//z//P/8
//z//P/8//3//f////3//f/+//7//P/8//3//f/+//7//v/9//z//P/7//v//f/9//3/
///////////+//z/+//7//7///8BAAIA///////////9//7//v/+/wAAAQACAAIAAQAA
AP///v8BAAEAAQACAAQABAAEAAIAAAABAAEAAQAEAAQABAAEAAEAAQABAAIAAgACAAQA
BgAIAAUABAADAAIABgAHAAcABwAIAAkACgALAAkACQAJAAkADAAJAAgABwAFAAQAAwAC
AAIABAAEAAEAAwACAP///P/6//r/+v/7//z//P/9/////f///wIAAwAIAAgACAAIAAoA
CgAKAAsACwALAAoACgAMAAwADAALAAgACAAJAAkACwAMAA4ADwANAA0ACwALAAwACwAL
AAoADQANAA4ADwAMAAsACwAKAA0ADQAOAA4ADwAOAA8AEQAUABcAHwAnAC0AMwA1ADQA
MgAzAC8AKwAsACcAIAAcACEAKAAzADsAPwAyABkAAgD4//T/6v/d/9j/2v/c/97/5f/x
//n/AQAHAAsADQANAA4AEAASABIAEgAVABYAFwAYABcAFwAXABcAGgAbABsAGwAYABcA
FwAYABcAFwAZABkAHAAaABoAGgAZABgAGAAYABsAGwAaABkAGgAZABkAGgAaABoAGgAZ
ABkAGQAZABgAFwAWABYAFQAWABYAFgAXABYAFAATABIAEAAQABEAEQAQABAAEQARABAA
DwANAAwADgAPAA4ADgAMAAsACQAIAAYABQAEAAQABQAEAAMAAgABAP///f/8//3//P/8
//z/+//5//n/+P/1//X/9f/0//P/8//z//L/8f/w/+3/7P/t/+7/7v/u/+7/7v/u/+7/
7f/t/+7/7v/v//D/8v/0//X/9f/1//X/+v/8////AQACAAMABQAHAAcABwAJAAoADAAN
AA4AEAAPABAAEAAQABMAFAAVABYAFgAVABUAFQAUABMAEgASABMAFAAVABYAFQAUABQA
FAAVABYAFwAYABYAFgAWABYAFAAUABUAFQAXABcAFgAWABMAEgARABIAEwATABIAEgAU
ABQAFAAVABMAFAAUABIAEwAUABUAFgATABIAEgARABMAEQARABIAEAAOAA4ADwANAA4A
DgAOABAAEAARABEAEAARABAADwAQABEAEgATABIAEAAPAA8ADwAPABAAEAARABEAEQAR
ABAAEAAPAA4AEQARABEAEAAOAA4ADgAOAA8ADwAPABAAEgASABIAEAAOAA8ADwAPABIA
EgASABIAEAAPAA4ADgAOAA4ADgAOABAAEgAQABAAEAAQABAAFAAVABUAFQAXABcAFwAX
ABUAFQAVABUAFwATABEADwAOAAwACgAIAAgACgAKAAcACQAIAAUAAgABAAAA/////wAA
AAABAAMAAQADAAYABwAKAAoACgAKAAwADAAMAA0ADQANAAwADAAPABAAEQARAA4ADgAP
AA8AEAAQABEAEQARABEADwAPABAADwAPAA4ADwAPABAAEQAPAA8AEAAQAA8ADwAQABAA
EAAOAA4ADwAOABEAGQAhACUAKQApACgAJgAnACUAJQAkACEAHAAcACMAJgAtADEAIwAC
AOP/2P/U/8z/vP+z/7T/vP/A/8j/1f/f/+n/8f/3//v//f/9//7/AgAEAAQABAAHAAgA
CQAKAAkACQAJAAkACgALAAsACwAKAAkACQAKAAkACQALAAsADAAKAAoACgAJAAgACAAI
AAsACwAKAAkABwAFAAQABAAFAAYABwAHAAUABQAFAAQAAgACAAMAAwAFAAQAAwADAAEA
AAAAAAAAAAAAAAEAAQABAAAAAAD///7//f/7//r//P/9//z//P/5//n/+P/4//b/9f/0
//T/9f/0//P/8v/x/+//7f/s/+3/7P/s/+z/6v/n/+b/5P/h/+H/4f/g/97/3//g/+D/
3f/c/9n/2P/a/9r/2f/Y/9j/2P/Y/9j/1//X/9j/2P/Z/9r/3P/e/9//3//f/9//5P/m
/+n/6//r/+v/7P/t/+//7//x//L/9f/1//X/9v/z//T/9P/0//X/9v/3//j/9//3//j/
+f/5//n/+f/6//z//P/8//z/+//6//r/+v/8//z//P/8//r/+v/6//r/+v/6//v/+//9
//3//P/8//v/+v/5//r/+//7//r/+v/4//j/+P/5//f/+P/4//b/9//4//n/+v/5//j/
+P/3//j/9//4//r/+P/2//b/9//1//b/9v/2//b/9v/3//f/9v/3//b/9f/3//f/9//3
//X/9P/0//X/9f/1//b/9v/2//f/+P/5//b/9v/1//T/9//3//f/9v/2//b/9v/2//X/
9f/1//b/+P/4//j/9v/0//X/9f/1//j/+P/4//j/9f/1//X/9v/2//b/9v/2//j/+P/4
//j/9v/0//b/9v/2//b/+f/7//z//f/8//v/+v/5//r/+//8//3//P/3//T/8f/x//D/
7//u//D/8v/y/+//7v/s/+j/5P/l/+b/5//p/+f/5v/m/+f/6f/r/+7/7//y//L/8v/y
//D/8P/w//H/9P/1//X/9v/0//T/9P/z//P/9P/2//f/9v/2//f/9//0//P/8P/v//L/
8//1//b/9f/z//L/8f/x//H/8v/y//X/9f/2//b/9f/y//H/8f/2//v/AwALAA0ADQAJ
AAoADgANAA0AEQASAAsABAAIAA0AEAAZABsABwDi/8f/vv+2/6r/mv+R/5T/oP+s/7b/
w//N/9P/1//b/9//4//n/+j/7v/w//D/8P/v/+7/7f/s/+7/7//w//H/8P/x//H/8f/w
/+//7//w//P/8//1//X/9P/w/+7/7P/t/+7/8P/y//P/8//y//H/8P/v/+//8P/x//L/
8//z//D/7//u/+z/7f/u//D/8f/v/+7/7f/t/+v/6v/q/+r/7f/u//D/8f/u/+z/6//p
/+v/6//q/+r/6//r/+n/6P/n/+f/5v/m/+j/5//m/+b/5P/i/+D/3v/f/9//3//g/+D/
3v/d/9z/2f/X/9f/1v/X/9f/1//W/9H/0f/R/9D/0P/Q/87/zv/Q/9D/z//O/87/zv/O
/87/0f/R/9L/0v/Q/9D/0f/S/9f/2f/b/93/3f/e/+D/4f/h/+H/4v/j/+f/5//p/+r/
6f/p/+n/6v/q/+z/7f/u/+z/7P/s/+z/6//r/+z/7f/u/+//8P/y//D/8P/w//D/8v/y
//P/9P/0//T/9P/0//P/8v/x//D/8//0//b/9//2//X/8//y//T/9P/0//b/9P/z//H/
8P/w//D/8P/x//L/9P/1//T/8//y//H/8P/y//L/8//z//P/8f/x//L/8v/w//D/8f/y
//T/9f/2//T/8v/x/+//8f/z//P/8//z//P/8//z//P/8v/y//P/9P/1//f/+P/2//X/
9P/z//X/9v/2//b/+f/5//n/+P/2//b/9v/2//n/+f/5//r/+P/4//j/9v/3//n/+v/7
//z//P/8//z/+//7//v//P/9//7///8AAAEAAQAAAP//AgADAAQABQAFAAUABQAFAAMA
///9//v//P/8//z//P/6//r/+P/z//b/9v/0//L/8v/y//L/8//x//D/8P/x//T/9//7
//3////+//3//P/9//7///8BAAIAAwADAAQAAwACAAEA//8BAAIABAAFAAUABAAEAAMA
AwAFAAUABwAHAAcACAAIAAoACQAJAAkACQALAA4AEAAOAA0ADQAMAA0ADAANAA8AFAAX
ABsAHwAlACkAKwAsAC4ALwAtACcAJgAhABgAEgAVABwAKQA1ADsAMAAXAPz/8P/q/97/
0f/Q/9T/2P/Y/93/4//p//H/9////wUACQAMAA0ADgANAAwADgAOAA4ADgAQABEAEgAT
ABMAEwASABEAEwATABQAFgAUABMAFAATABUAEgARABAAEwAUABYAGAAWABUAEwARABMA
EwAUABYAFgAWABYAFQAVABUAFQAUABYAFgAXABcAFgAUABIAEQASABIAEwAUABMAEgAS
ABEAEQAQABAADwAQABEAEQASABIAEQAOAAwADgAPAA8AEAAPAA0ACwAKAAkACAAHAAYA
CAAHAAYABgAFAAIAAAD+//7//f/+//7//P/7//r/+P/3//f/9//2//X/9P/x//D/7//u
/+z/6v/t/+7/7//w//D/7//v/+7/8P/w//H/8v/1//f/+f/7//z//P/9//3/AQADAAYA
CQALAAsADQAOABAAEQASABQAFgAYABkAGgAZABgAFwAWABoAGwAdAB8AHgAdABwAHAAc
ABwAHAAcABwAHAAdAB4AGwAaABkAGAAZABoAGwAcABoAGgAbABsAGwAbABoAGgAcABwA
HAAeABwAGwAZABgAGgAaABoAGwAZABoAGgAYABoAGgAaABoAHAAcAB0AHQAcABkAGAAY
ABkAGAAZABsAGgAaABkAGAAZABgAGAAXABcAGQAZABkAGAAXABYAFQAXABYAFgAXABUA
FQAWABYAFwAXABcAFwAZABoAGgAaABoAGQAYABYAFwAYABkAGgAZABkAGQAaABoAGgAa
ABgAGgAbABsAGwAbABoAGQAYABoAGwAcAB4AHAAcABwAHAAYABoAHAAcABwAHAAdAB0A
HAAbAB4AHwAgACEAIgAjACQAJQAjAB8AHQAbAB0AHAAbABoAFwAYABcAEwAVABQAEQAO
AA4ADgAOAA8ADgAMAAsACwAMAA8AEwAVABUAFAATABIAFAAUABQAFQAWABcAFwAYABcA
FgAVABMAFQAWABgAGQAXABYAFgAVABUAFQATABMAFwAXABgAGAAVABMAEgARABAAEQAT
ABQAEwATABQAFAASABAAEAARABYAFwAXABsAHwAlACcAKAAqAC0ALwAtACoAKQAkABoA
FwAeACUALwA5ADoAJwAEAOz/4v/c/9P/xv/E/8r/0P/X/9v/4//r//H/9//9/wUACgAN
AA4ADQAMAAwADAAMAAwADQAPABEAEwASABEADwANAA8ADwAQABIAEQARABMAEwATABAA
DwAOAA8AEAASABQAEwARAA4ACwALAAsADAAOAA0ADgAPAA8ACwALAAsACgALAAwADgAP
AAwACgAIAAcACQAIAAgACAAGAAYABwAHAAUABAAEAAMABAAFAAUABgAEAAMAAAD+//7/
/////wAAAAD///7//v/8//r/+P/2//n/+f/5//r/+f/2//T/8v/x/+//7//u/+v/6//r
/+r/5//n/+f/5v/n/+j/5//o/+f/5v/k/+L/4v/i/+L/4v/h/+H/4v/i/+D/4P/h/+L/
5v/n/+j/6f/o/+j/6f/p/+v/7f/w//P/8//z//X/9v/1//X/9f/2//f/+v/8//7//f/8
//v/+v/9//3//v////3//f/9//7//f/8//v/+v/9//7/AAACAP///v/9//z//f/+////
AAAAAAAAAQABAAEAAQAAAAAAAQACAAMABgADAAEA/v/8//3//v///wEAAQACAAIAAAD+
//7//v/+/wAAAAABAAEAAAD9//z//P/9//z//f////3//v/+//7/+//6//r/+f/6//3/
/v////7//f/8//v//f/8//z//f/7//v//P/8//n/+f/5//n/+v/8//3//v/+//3//P/6
//v//P/9//7/////////AAD+//7//v/8//3///8AAAEAAQAAAP///v/+////AAACAAIA
AgACAAIAAQAAAP///v8AAAEAAgACAP7//v8AAAAAAAAAAAMABQAGAAcABgAFAAQAAwAF
AAUABQAFAAUAAQD///3//f/8//v/+v/6//z//P/5//b/9P/w/+z/7v/w//L/9f/3//b/
9v/3//b/9//5//n//P/8//z//P/6//r/+v/7//z//f/9//7//v/+//7//f/6//r/+//7
//7//v//////+//7//n/+f/7//v//P/8//z/+//7//v/+f/5//r/+v/7//v//P/8//r/
+P/4//n/+v8BAAsAEQAVABUAEwASABIAEQARABcAFgAPAAwADgARABQAGwAbAAEA3v/J
/8b/vv+y/6D/mf+g/6r/tP/A/8v/1f/d/9//4//n/+v/6//u//T/9v/2//b/9P/0//T/
9P/0//X/9v/3//b/9//3//f/9P/z//P/9P/3//f/+f/5//n/9v/1//T/9P/0//X/9v/3
//f/9v/1//T/8//z//T/9f/2//f/9//z//P/8//y//L/8v/z//P/9P/0//T/9f/v//D/
8P/u/w==
         </WaveFormData>
      </LeadData>
      <LeadData>
         <LeadByteCountTotal>10000</LeadByteCountTotal>
         <LeadTimeOffset>0</LeadTimeOffset>
         <LeadSampleCountTotal>5000</LeadSampleCountTotal>
         <LeadAmplitudeUnitsPerBit>4.88</LeadAmplitudeUnitsPerBit>
         <LeadAmplitudeUnits>��V</LeadAmplitudeUnits>
         <LeadHighLimit>2147483647</LeadHighLimit>
         <LeadLowLimit>268435456</LeadLowLimit>
         <LeadID>V2</LeadID>
         <LeadOffsetFirstSample>0</LeadOffsetFirstSample>
         <FirstSampleBaseline>0</FirstSampleBaseline>
         <LeadSampleSize>2</LeadSampleSize>
         <LeadOff>FALSE</LeadOff>
         <BaselineSway>FALSE</BaselineSway>
         <ExcessiveACNoise>FALSE</ExcessiveACNoise>
         <MuscleNoise>FALSE</MuscleNoise>
         <LeadDataCRC32>1967332777</LeadDataCRC32>
         <WaveFormData>
CAAIAAgACAAHAAYABQAEAAQABAAEAAQAAgACAAIAAgABAAAA///+/wAAAAAAAAAA///+
//3//P/8//z//P/8//3//v///wAA/v/+//7//v8AAAIABAAGAAYABgAGAAYABgAGAAYA
BgAIAAgACAAIAAcABgAFAAQABQAGAAcACAAHAAYABQAEAAQABAAEAAQABAAEAAQABAAC
AAIAAgACAAMABAAFAAYABAAEAAQABAAGAAYABgAGAAgACAAIAAgACAAIAAgACAAKAAoA
CgAKAAgACAAIAAgACgAKAAoACgAMAAwADAAMAAoACgAKAAoADAAMAAwADAAKAAoACgAK
AAoACgAKAAoADAAMAAwADAAKAAoACgAKAAwADAAMAAwACwAKAAkACAAKAAoACgAKAAoA
CgAKAAoACAAIAAgACAAJAAoACwAMAAoACgAKAAoACgAKAAoACgAKAAoACgAKAAgACAAI
AAgACQAKAAsADAAKAAoACgAMAAwADQANAA0ADwAPABAAEAAPAA0ADAALAAwADQAQABIA
EgASABEAEQASABEADwANAAsACgAJAAkABwAIAAkACQAKAAoACwALAAoACgAKAAkACgAH
AAcABwAIAAgABwAGAAUAAwACAAAAAgACAAIAAgABAAEAAQABAAMAAQABAAEAAQACAAIA
AgAAAAAA/////wAAAQACAAMAAAAAAP///v/+////AAABAP////8BAAIABAALABUAHQAj
ACkANABCAFMAZgB+AJoAsADAAM4A0QDGAKgAdQApAM3/e/87/wr/7/7s/vj+E/84/1z/
dv+N/6n/wv/O/9j/4v/o/+r/7f/w//L/8//4//n/+//9//z//f/+/////////wAAAAAC
AAIAAwAFAAMAAwADAAMABQAEAAQABgAFAAQAAwACAAQABAAEAAQAAwADAAMABAACAAMA
AwACAAQAAwADAAQAAgADAAMAAwADAAMAAgACAAUABQAFAAUAAwADAAQABAAGAAYABgAF
AAMAAwAEAAQABAAEAAQABAAGAAYABwAHAAYABQAFAAQABgAFAAUABQAGAAYABQAFAAQA
BAADAAMAAwADAAIAAgD+//3/+//4//n/+P/3//f/9v/1//P/8f/w/+//7f/r/+3/7f/t
/+7/7P/r/+j/5//o/+j/6f/r/+n/6v/t/+7/8P/x//H/8f/z//X/9//6//v/+v/5//j/
+f/7//3/AAD+//7//////wEAAQABAP//AQACAAIAAgABAAAA///9//7///8AAAEA//8A
AAAAAAAAAAAA///9/wAAAgADAAUAAwADAAQABAAFAAYACAAKAAgACAAKAAoACgAKAAoA
CgAMAAwADQANAA0ADAALAAoACwANAA4ADwAPAA4ADQAMAAwACwALAAsADAAMAAwADAAK
AAoACgAKAAwACgAKAAsACQAJAAoACgAKAAoACgAKAAsACwAMAAwACwAKAAgABwAKAAoA
CgAKAAgACAAIAAcACAAIAAgACAAIAAgACQAJAAcABwAHAAcACQAHAAcACAAGAAYABgAG
AAYABgAGAAUABwAIAAgACAAHAAUABAAEAAgACAAIAAgACAAIAAYACAAIAAkACgALAAwA
DQANAAwACwAJAAsACwALAAsADQAOAA8AEAAOAA8ADwANAAsACQAIAAgABgAFAAQABAAF
AAUABAAEAAYABwAJAAoACAAHAAYAAwAEAAUABQAGAAMAAgACAAEA///+//7//v8AAAAA
AQABAP////////3/////////AAD+//7//v/+//3//f/9//3/////////AAD///7//P/7
//z//f/8//////8CAAgADQAVABsAIwApADYASgBdAHQAkgCsAL4AzgDWANMAwACWAFcA
9/+R/0P/Cf/i/tf+4v74/h3/Rv9q/4b/of+5/8j/0v/c/+T/6v/u//L/9P/1//X/+P/5
//v//f/8//3//v////////8AAAAAAgACAAMABQAEAAMAAgABAAMAAgACAAQABAAEAAQA
BAACAAIAAgACAAIAAwAEAAYABQAFAAQAAgADAAMABAAGAAQABQAFAAUABQAFAAQABAAH
AAcABwAHAAUABQAGAAYABwAIAAkACQAJAAkACgAKAAgACAAIAAgACAAIAAkACQALAAsA
DAAMAAwACwALAAsADAAMAAsACwAIAAgABwAHAAkACQAIAAgABQAFAAQAAgACAAIAAgAD
AAEAAQAAAP///P/7//n/9//4//n/+v/8//z/+//4//f/+f/4//j/+f/5//r//f/+//z/
/f/9//3///8BAAMABgAHAAYABQAEAAQABQAGAAgABgAGAAcABwAHAAcABwAFAAUABgAG
AAYABAAEAAQAAwAFAAUABQAFAAUABgAGAAYABgAGAAUAAwAHAAgACAAJAAgABwAHAAYA
CAAIAAkACgAIAAgACgAKAAoACgAKAAoADAAMAA0ADQAMAAwADAAMAAwADQANAA0ADgAO
AA4ADgAOAA0ADQANABAAEAAQABAADgAOAA4ADgAQAA4ADgAPAA8ADwAQABAADAAMAAwA
DAANAA0ADgAOAA0ADAAKAAkADAAMAAwADAAMAAwADAALAAoACgAKAAoADAAMAA0ADQAM
AAsACgAJAAoACQAKAAwADAAMAAwADAAMAAwADAALAA0ADgAOAA4ADQALAAoACgAMAAwA
DAAMAAwADQANAA0ACwAMAAwADAAMAAwADgAQABAAEQARABEAEQARABQAFAAUABMAEQAR
ABEAEQAVABYAFwAYABgAGQAZABcAFAARAA8ADgALAAsACwAMAA0ADQAMAAwADQANAA4A
DgAOAA0ADAAJAAcABwAGAAYABwAGAAYABQAFAAQABAAEAAYABgAHAAcABQAFAAUAAwAB
AAEAAQACAAMABAAFAAYAAwADAAMAAwADAAMAAwAEAAYABgAFAAUABQAFAAMABQALAA4A
FgAfACUAJwArADkATABeAHcAlgCyAMYA1ADeANwAywCmAGwAEwCv/13/If/z/t7+4f74
/hz/Rf9q/4r/pv+9/8v/1P/e/+b/7P/y//r//f8AAAIAAwACAAEAAQABAAUABwAJAAsA
CQAJAAoACgAIAAgACQALAAsACwALAAsACQAIAAgACgAMAAwADAAMAAoACgAKAAoACwAL
AAsADAAMAA0ADQAMAAoACQAJAAoADAANAA0ADQALAAsACgAKAAsACwALAAsADQANAA4A
DgANAAwACwAJAAoACwANAA4ADAAMAAwADAAOAA4ADwAPAA8ADwAQABAADgANAA0ADQAQ
ABAADwAPAA4ADgANAA0ACwALAAoACgAJAAkACAAGAAUABAADAAMAAwADAAIAAQAAAP//
/f/7//v/+//7//z//f/9//v/+//7//r/+v/7//v//P///wAAAAABAAEAAQAEAAUABgAI
AAgACAAIAAgABwAHAAcACAAKAAoACwALAAoACQAIAAUABQAGAAYABgAIAAgACAAHAAcA
BwAHAAcABwAIAAgACAAIAAgABwAFAAUABgAGAAcACQAJAAoACgAIAAgACQAKAAwADAAO
AA4ADAAMAAwADAAOAA4ADwAPABAAEAAQABAADgAPAA8ADwARABIAEwAUABMAEQAQAA8A
DgAOAA4ADgAQABAAEAAQAA4ADAAMAA0ADQANAA4ADgAMAAwADAAMAAsACwAMAAwADgAO
AA0ADQAMAAwADAAMAA4ADgAOAA0ACgAKAAoACgAKAAoACwALAA0ADQANAA0ADAAJAAgA
CAAJAAoACwAMAAsACgAJAAcABwAIAAgACAAOAAsABwAKAAgACAAIAAgACQAMAA0ADwAP
AA8ADwAPABAAEAAQAA8ADwAPAA8ADwAPABAAEQASABQAFQAVABMAEQAPAA4ADgAKAAkA
CAAIAAsACwAKAAoACwALAAwADAAOAA0ADAAJAAcABwAGAAYABQAEAAQAAwADAAIAAgAC
AAAAAAABAAEAAgADAAQAAwABAAEAAQACAAAAAAAAAAAAAAABAAIAAwACAAEAAAAAAAAA
AAD///////////3////9/wAABAANABcAHQAhACUALAA6AEsAWgBwAJAArAC6AMQAzQDI
ALIAiwBRAP3/p/9j/yr///7s/vD+Bf8o/0r/av+H/6P/uv/K/9T/2v/i/+j/7//y//T/
9f/3//f/+P/5//z//f/+////AQABAAIAAgAAAAAAAQADAAMAAwADAAMAAwACAAIABAAE
AAQABAAEAAQABAAEAAQAAwADAAMABAAEAAUABQAEAAQAAwADAAQAAgADAAMAAwAEAAUA
BQAGAAYABQAEAAMABQAFAAYABgAGAAYABgAFAAMAAwAEAAQABQAGAAcACAAHAAYABgAF
AAcABwAIAAgACAAHAAcABwAGAAYABQAFAAYABgAFAAUABAADAAEAAAD//////v/8//v/
+v/5//n/9v/1//P/8f/y//H/7//t/+z/6//q/+r/6//r/+n/6f/p/+j/6P/p/+f/6P/r
/+z/7f/v//D/8f/w//H/8v/0//f/+P/5//r/+v/7//z//v/8//z//f/9//7///8AAP//
/f/+//7//v8AAAAAAAD//////////////f/+//7//v///wAAAAD/////AAAAAAEAAQAB
AAIAAgAEAAQABQAGAAQABAAGAAYABwAIAAkACgAIAAgACQAJAAoACgAKAAoACgALAAsA
CwAKAAoACgAKAAsACwAMAA0ADQAMAAsACgAMAAwADAAMAAwACgAKAAsACQAJAAoACgAJ
AAoACwAMAAkACQAKAAoADAAMAAsACwAMAAwADAAMAAoACgAKAAkACQAKAAsADAALAAoA
CgAJAAsACwALAAsACwAJAAkACgAIAAgACAAIAAoACgAKAAkABwAIAAgACAAKAAkACQAK
AAoACgAIAAYABgAIAAgACAAIAAkADAANAA8ADQANAA0ADQAOAA4ADgANAA0ADQANAA0A
DwAQABEAEgAUABUAFQATAA8ACwAIAAYABwAHAAcACAAJAAkACAAIAAkACQAKAAoACgAJ
AAgABQAFAAUABAAEAAMAAgACAAEAAQAAAAAAAAAAAAAAAQABAAEAAQABAP///f/9//3/
/v/+//7//v/+/////////////f/9//3//v8AAAAA//////3//f/7//3/AwAIABAAFwAf
ACMAJwAvAEIAWgBzAJIAsgDEANAA2ADSAMEAnABgAAMAmf9J/w//4/7U/tn+7v4Q/z3/
ZP+C/6D/uf/F/87/1v/e/+b/7v/0//j/+v/7//v//P/7//v/+//+////AAABAP////8A
AAAA/v/+////AQADAAMAAwADAAEAAAAAAAIABAAEAAQABAAGAAYABgAGAAMAAwADAAQA
BgAHAAcABgAEAAMAAwAEAAQABQAFAAUABwAHAAYABgAFAAUABQAFAAcABwAIAAgABgAG
AAYABQAHAAcACAAIAAYABgAGAAYABgAGAAcABwAJAAkACgAKAAgABwAHAAcACgAKAAkA
CQAIAAgABwAHAAcABwAGAAYABwAHAAYABAABAAAA/////wEAAQAAAP///v/9//v/+f/5
//n/+f/6//v/+//5//n/9//2//b/9//5//r//f/+//z//f/9//3//v///wAAAgAGAAYA
BgAGAAQAAwACAAIABAAEAAUABQADAAMAAwABAAEAAgACAAIABAAEAAQAAwACAAEAAAD/
/wEAAgACAAIAAAAAAP///f///wAAAAABAAMAAwAEAAQAAgACAAMABAAEAAQABgAGAAYA
BgAGAAYABgAGAAcABwAKAAoACgAKAAgACQAJAAkACgAKAAoACgAMAAsACwALAAoACgAK
AAoADAAMAAwADAAKAAgACAAJAAkACQAKAAoACAAIAAgACAAJAAkACgAKAAoACgAJAAkA
CQAIAAcABgAIAAgACAAHAAgACAAIAAgABgAGAAcABwAJAAkACQAJAAcABQAFAAYACAAI
AAgACAAGAAYABgAFAAMABAAEAAQABgAFAAUABgAEAAQABAAGAAYABgAGAAgACgAKAAsA
CwALAAsACwAMAAwADAALAA0ADQANAA0ADQAOAA8AEAASABMAEwARAA0ACQAGAAQABAAF
AAYACAAIAAcABQAEAAcABwAIAAgACgAJAAgABQADAAMAAgACAAMAAgACAAEAAAD+//3/
/P/+//7///////////////3//f/9//3//v/+//7//v/+//3//f/9//3//f/9//3//v/+
//7//f/9//v/+//5//v/AQAGAAwAFQAZAB8AIwAtAEAAUgBpAIgAqADAAM4A2ADaAM8A
sAB6ACkAwf9n/yX/8f7S/tH+4v4E/y//WP96/5j/s//F/87/1v/e/+b/7P/y//X/+P/6
//v//P/7//v/+//8//3//v///wEAAQACAAIAAgACAAMABQAFAAUABQAFAAMAAgACAAQA
BgAGAAYABgAGAAYABgAGAAMAAwADAAQABQAHAAgACAAGAAUABQAGAAYABwAHAAcABwAH
AAYABgAHAAcABwAHAAgACQALAAwACwAKAAkABwAJAAkACgAKAAoACgAKAAoACAAIAAkA
CQALAAsADAAMAAoACQAJAAkADAAMAAsACwAKAAoACQAJAAcABwAGAAYABwAHAAYABAAD
AAIAAQABAAEAAQAAAP//AAD///3/+//7//v/+//8//v/+//5//n/+f/4//j/+f/6//z/
AAACAAAAAQABAAEAAAABAAIABAAGAAYABgAGAAMAAwADAAQABgAGAAcABwAFAAUABQAD
AAMABAAEAAQABgAGAAYABQADAAMAAwADAAMABAAEAAQABAAEAAMAAQABAAIAAgADAAQA
BQAHAAgABwAGAAYABgAIAAgACgAKAAgACAAIAAgACAAIAAkACQAMAAwADAAMAAoACwAL
AAsADgAOAA4ADgAMAAsACwALAAwADAAMAAwADgAOAA4ADgAMAAoACgALAA0ADQAOAA4A
DAAMAAwADAAJAAkACgAKAAsADAAMAA0ADQAMAAsACgAKAAoACgAJAAkACgALAAwACwAK
AAoACQALAAsACwALAAkABwAHAAgACgAKAAoACgAIAAgACAAHAAcACAAIAAgACAAJAAkA
CAAIAAYABgAGAAYABwAKAAsADQALAAsACwALAAwADAAMAAsADQANAA0ADQAOAA4ADgAO
AA8AEQASABEADgALAAkACAAFAAUABQAGAAkACQAIAAgABwAHAAgACAAJAAkACQAHAAcA
BwAGAAYABQAEAAQAAwADAAIAAgACAAAAAAABAAEAAwADAAMAAQD///////8AAAAAAAAA
AAAAAQABAAEAAQAAAP///v/+////AAAAAAEA//////3//////wQACgATABsAHwAlACsA
OABGAFcAbgCMAKYAuADEAM4AzQC+AJgAYQAXAL//df83/wj/8f7w/v7+G/9A/2D/gP+d
/7X/yP/S/9z/5P/m/+j/7v/y//X/9//7//v//P/9//z//f/+////AQABAAIAAgAAAAAA
AQADAAUABQAFAAUABQAEAAQABgAEAAQABAAEAAYABgAGAAYAAwADAAMABAAEAAUABQAE
AAQAAwADAAQAAgADAAMAAwAFAAUABAAEAAMAAwADAAMABQAFAAYABgAEAAQABAADAAMA
AwAEAAQABgAGAAYABgAFAAQABAADAAQABQAHAAgABgAFAAUABQAEAAQAAwADAAQABAAD
AAMAAgABAP///v/9//3//P/6//n/+P/3//f/9v/1//P/8f/y//H/7//t/+z/6//q/+r/
6//r/+n/6f/p/+j/6P/p/+f/6P/r/+z/7//x//L/8//y//P/9P/2//r/+v/6//r/+v/7
//z//v8AAAAAAQABAAMAAwADAAEAAAAAAP///v8AAAAAAAD//////////////f/+//7/
/v///wAAAAD/////AAAAAAEAAQABAAIAAgACAAIAAwAEAAIAAgAEAAQABgAGAAYABgAG
AAYABwAHAAoACgAKAAoACAAJAAkACQAIAAgACAAIAAoACQAJAAkACAAIAAgACAAIAAgA
CAAIAAoACAAIAAkABwAHAAgACAAHAAgACQAKAAcABwAIAAgACgAKAAkACQAIAAgACAAI
AAgACAAIAAcACAAIAAgACAAHAAYABgAFAAcABwAHAAcABwAFAAUABgAEAAQABAAEAAUA
BgAHAAcABgAGAAUABAAGAAUABQAGAAYABgAGAAQABAAEAAQABQAIAAkACwAJAAkACQAJ
AAoACgAKAAkACwALAAsACwALAAwADQAOABAAEQARAA8ACwAHAAQAAgADAAMAAwAEAAcA
BwAGAAYABQAFAAYABgAIAAcABgADAAEAAQAAAAAA///+//7//f////7//v/+//3//P/8
//v//P/9//7//f/7//v/+//8//z//P/8//z//f/9//3//f/8//v/+v/6//v//P/8//3/
+//7//n/+//9/wAACgATABsAHwAlAC0AOgBMAGMAgACgALoAyADSANYAyQCqAHYAKwDH
/23/Lf/7/uD+2f7m/gL/K/9Q/3D/kP+r/7//zP/W/9z/4v/o/+z/8f/0//b/9//5//n/
+v/7//r/+//8//3//////wAAAAD+//7///8BAAMAAwADAAMAAQAAAAAAAgAAAAAAAAAA
AAEAAgADAAQAAQABAAEAAgAEAAUABQAEAAIAAQABAAIABAAFAAUABQAHAAcABgAGAAUA
BQAFAAUABwAHAAgACAAGAAYABgAFAAUABQAGAAYABwAIAAkACgAIAAgACQAJAAkACQAK
AAoACgAJAAkACQAIAAgABwAHAAcACAAIAAkABwAHAAYABgAFAAUABAACAAEAAAD/////
/f/9//z/+//8//v/+f/3//X/9f/1//b/9//3//X/9f/3//b/9v/3//X/9v/5//r/+//9
//7///////////8AAAQABAAEAAQAAwADAAMABAACAAIAAwADAAUABQAFAAMAAgACAAEA
AAACAAIAAgABAAEAAQABAAEA//8AAAAAAAABAAIAAgABAAIAAgABAAEAAwADAAQABAAE
AAQABQAGAAQABAAGAAYACAAIAAgACAAGAAYABwAHAAoACgAKAAoACgALAAsACwAKAAoA
CgAKAAsACwAMAA0ADQAMAAsACgAMAAwADAAMAA4ADAAMAA0ACwALAAwADAAMAAwADAAM
AAkACQAKAAoADAAMAAsACwAKAAoACgAKAAoACgAKAAkACQAKAAsADAAJAAgACAAHAAkA
CQAJAAkACQAHAAcACAAGAAYABgAGAAcACAAJAAkACAAIAAcABgAHAAcACAAKAAkACAAH
AAYABgAGAAcACAAJAAoADAAOAA4ADwANAA0ADQANABAAEAAQAA8ADwAPAA8ADwATABQA
FQAWABQAFQAVABMADgALAAkACAAJAAkACQAKAAoACQAHAAYACgALAA0ADgAMAAsACgAH
AAcABwAGAAYABQAEAAQAAwABAAAAAAAAAAEAAgAEAAUAAwADAAMAAQD///////8AAAIA
AgACAAIA//////////8BAAEAAQACAAAAAAD/////AQABAP//AQAFAAgADgAXAB0AIQAn
ADUASgBeAHMAkgCyAMQA0ADaANwAzQCqAHAAGQCv/1f/F//n/tD+1f7q/gr/N/9g/4T/
oP+3/8X/0P/a/+L/7P/w//T/+f/8//7////+//3//f/9////AQADAAUAAwADAAQABAAE
AAQABQAHAAcABwAHAAcABQAEAAQABgAIAAgACAAIAAgACAAIAAgACQAJAAkACgAIAAkA
CQAIAAgABwAHAAgACgALAAsACwAJAAkACAAIAAsACwALAAsADQANAA4ADgAMAAwADAAL
AA0ADQAOAA4ADAAMAAwADAAOAA4ADwAPAA8ADwAQABAADgANAA0ADQAPABAAEAARABAA
EAAPAA8ADwAPAA4ADgANAA0ADAAKAAsACgAJAAkACQAJAAgABwAEAAMAAQD//wEAAQAB
AAIAAwADAAEAAQABAAAAAAABAAEAAgAFAAYABAAFAAUABQAGAAcACAAKAAoACgAKAAoA
CQAJAAkACgAMAAwADQANAAsACwALAAkACQAKAAoACgAKAAoACgAJAAcABwAHAAcACQAK
AAoACgAJAAgABgADAAUABgAGAAcACQAJAAoACgAJAAgACAAIAAkACgANAA4ADAAMAAwA
DAAMAAwADQANAA4ADgAOAA4ADAANAA0ADQAPABAAEQASABIAEQARABEAEAAQABAAEAAS
ABIAEgASABAADgAOAA8AEQARABIAEgAOAA4ADgAOAA8ADwAQABAAEAAQAA8ADwAOAA4A
DgAOAA4ADgAOAA0ADAAMAAwADAAOAA4ADwAPAA0ADQANAA0ADQALAAsADAAOAA4ADgAO
AA4ADgAOAA0ACwAOAA4ADgAOAA4ADgAOAAwADgAOAA8AEgATABQAFQAVABQAEwARABMA
EwATABMAFQAWABcAGAAWABcAFwAVABMAEQAQABAADgANAAwADAAPAA8ADgAOAA8ADwAQ
ABAADgANAAwACQAMAA0ADQAOAAwACgAJAAcABwAGAAYABgAGAAYABwAHAAUABQAFAAMA
BQAFAAUABgAEAAQABAAEAAUABQAFAAUABQAFAAUABgAFAAQAAgABAAIAAwACAAUABwAK
AA4AFQAdACMAKwAzAD4ATABbAG4AiACkALgAxgDUANcAygCqAHMAIwDJ/3v/P/8O//X+
8v4E/x//Qv9i/4D/m/+z/8b/1v/i/+j/7v/y//b/+P/5//n//P/9////AQACAAMABAAF
AAcABwAIAAgACgAKAAsADQAMAAsACgAJAAsACgAKAAwACgAKAAoACgAKAAoACgAKAAsA
CwALAAwADAANAA0ADAAMAAsACwAMAAoACwALAAsACwALAAoACgANAA0ADQANAAsACwAM
AAwADgAOAA4ADQALAAsADAAMAAwADAAMAAwADgAOAA8ADwAOAA0ADQAMAA0ADQAOAA8A
DgAOAA0ADQAMAAwACwALAAsACwAKAAoACAAHAAUAAgADAAIAAQABAP7//f/7//n/+v/5
//f/9f/3//f/9//4//f/9f/x/+//8P/w//H/8//z//T/9//4//j/+f/5//n/+//9////
AgAEAAQABAAEAAQABQAGAAgACAAIAAkACQAJAAkACQAHAAgACgALAAwACwAKAAkABwAJ
AAkACQAJAAkACgAKAAoACgAKAAkABwALAAwADAANAAwACwALAAoADAAMAA0ADgAOAA4A
EAAQABAAEAAQABAAEgASABMAEwASABIAEgASABMAFQAWABcAFgAWABYAFgAWABUAFQAV
ABYAFgAWABYAFAAUABQAFAAVABQAFQAXABUAFQAWABYAFAAUABQAFAATABMAFAAUABIA
EgARABEAEgASABIAEgAUABQAFAATABIAEgASABIAFAAUABUAFQAUABMAEgARABIAEQAS
ABQAEgASABIAEgASABIAEgARABMAFAAUABQAEgARABEAEgASABQAFAAUABQAFAATABQA
EwATABYAFwAYABkAGAAYABgAFwAXABcAFwAXABsAHAAdAB4AHQAdABwAGQAYABcAFwAY
ABQAEwASABIAEwATABIAEgAVABUAFgAWABQAEwASAA8AEQARABAAEAANAAwADAALAAsA
CgAKAAoACwAMAA4ADwAOAA0ADAAJAAsACwALAAwADAAMAAwADAALAAsACwALAA0ADQAN
AA4ADAAMAAsACwANAA0ACwANAA8ADgAQABUAHQAlAC0AMQA6AEYAVQBoAIAAnAC2AMgA
1gDjAOAAzgCrAG0AEwCz/2n/Lv8F//T+9v4J/yj/UP9y/5H/rf/G/9b/4v/s//T/+v//
/wIABAAFAAkACQAKAAsADgAPABAAEQAPAA8AEAAQABEAEgAUABcAFQAVABUAFQAXABYA
FgAYABYAFgAWABYAFgAWABYAFgAWABcAGAAaABkAGQAYABYAGAAXABcAGAAYABkAGQAZ
ABkAGQAYABgAGwAbABsAGwAaABkAGQAYABoAGgAaABkAGQAZABoAGgAaABoAGgAaABsA
HAAeAB8AHgAdAB0AHAAcABsAGwAbAB4AHgAdAB0AHAAcABsAGwAdAB0AHAAcABoAGQAX
ABQAFQAUABMAEwATABMAEgARABAADwANAAsADQANAA0ADgAOAA0ACgAJAAkACAAIAAkA
CQAKAA0ADgAOAA8ADwAPABEAEwAVABgAGAAYABgAGAAYABkAGgAcAB4AHgAfAB8AHQAd
AB0AGwAcAB4AHwAgAB8AHgAdABsAHQAdAB0AHQAfACAAIAAgAB4AHgAdABsAHwAgACAA
IQAgAB8AHwAeACAAIAAhACIAIgAiACQAJAAkACQAJAAkACYAJgAnACcAJgAmACYAJgAo
ACkAKQApACoAKgAqACoAKAAnACcAJwApACoAKwAsACsAKgApACgAKgAoACgAKQApACkA
KgAqACYAJgAmACYAJgAnACkAKgAoACgAJwAnACoAKgAqACoAKAAoACgAJwAoACgAKAAo
ACgAKAApACkAJwAnACcAJwApACcAJwAoACgAKAAoACgAKAAoACgAJwApACoAKgAqACgA
JwAnACgAKAAoACgAKAAoACkAKQApACcAJgAnACgAKQAqACsALgAvADEAMAAvAC4ALQAx
ADIAMwAzADUANQA1ADUANQA2ADcAOAA2ADcANwA1ADAALQArACoAKwAtAC8AMgAyADEA
LwAuAC8ALwAwADAALQArACkAJQAlACUAJAAkACQAJAAlACUAJQAkACQAJAAiACIAIwAj
ACUAJQAlACMAIwAjACMAJAAmACYAJgAmACMAIwAjACMAJQAlACUAJgAmACYAJQAlACUA
JQAjACUAJwAuADYAPQBDAEkATwBZAGwAggCbALoA2ADqAPYA/gD8AOcAwACGACkAwf9x
/zX/C//6/v/+Ev84/2P/iv+s/8r/4f/v//j/AAAIABAAFgAYAB0AIAAiACMAIwAjACQA
JQAoACkAKgArACkAKQAqACoAKgAqACsALQAvAC8ALwAvAC0ALAAsAC4AMAAwADAAMAAu
AC4ALgAuAC8ALwAvADAAMgAzADMAMgAwAC8ALwAwADIAMwAzADMAMwAzADIAMgAvADMA
NQA1AA==
         </WaveFormData>
      </LeadData>
      <LeadData>
         <LeadByteCountTotal>10000</LeadByteCountTotal>
         <LeadTimeOffset>0</LeadTimeOffset>
         <LeadSampleCountTotal>5000</LeadSampleCountTotal>
         <LeadAmplitudeUnitsPerBit>4.88</LeadAmplitudeUnitsPerBit>
         <LeadAmplitudeUnits>��V</LeadAmplitudeUnits>
         <LeadHighLimit>2147483647</LeadHighLimit>
         <LeadLowLimit>268435456</LeadLowLimit>
         <LeadID>V3</LeadID>
         <LeadOffsetFirstSample>0</LeadOffsetFirstSample>
         <FirstSampleBaseline>0</FirstSampleBaseline>
         <LeadSampleSize>2</LeadSampleSize>
         <LeadOff>FALSE</LeadOff>
         <BaselineSway>FALSE</BaselineSway>
         <ExcessiveACNoise>FALSE</ExcessiveACNoise>
         <MuscleNoise>FALSE</MuscleNoise>
         <LeadDataCRC32>3356276729</LeadDataCRC32>
         <WaveFormData>
CgAKAAoACgAJAAgABwAGAAYABgAGAAYABAAEAAQABAABAAAA///+//7//v/+//7//f/8
//v/+v/6//r/+v/6//v//P/9//7//P/8//z//P///wAAAQACAAIAAgACAAIAAgACAAIA
AgAEAAQABAAEAAMAAgABAAAAAgACAAIAAgABAAAA///+//z//P/8//z//P/8//z//P/8
//z//P/8//3//v///wAA/v/+//7//v///wAAAQACAAQABAAEAAQABAAEAAQABAAGAAYA
BgAGAAQABAAEAAQABQAGAAcACAAKAAoACgAKAAgACAAIAAgACgAKAAoACgAJAAgABwAG
AAYABgAGAAYACAAIAAgACAAIAAgACAAIAAgACAAIAAgABwAGAAUABAAGAAYABgAGAAYA
BgAGAAYABAAEAAQABAAGAAYABgAGAAQABAAEAAQABAAEAAQABAACAAIAAgACAAAAAAAA
AAAAAQACAAMABAACAAIAAwAFAAUABgAGAAYACAAIAAgACQAHAAcABwAHAAgACgANAA8A
DQAMAA0ADQAPAA4ADQAMAAkABgAFAAUABQAFAAQAAwAEAAUABgAIAAgACAAIAAYABAAC
AAIAAgAEAAIAAQABAP7//P/6//j/+f/5//v/+//5//n/+f/5//v/+f/5//n/+f/5//r/
+v/4//j/9//3//n/+f/5//n/+P/4//f/9v/2//f/+P/5//n/9//6//r/+P/7////BwAO
ABsAKQA8AFIAagCFAKcAzADvAA0BHwEVAegAnwBIAOv/lf9L/xL/9P71/gT/If9D/2T/
ff+U/63/xP/O/9b/4P/l/+b/6P/q/+3/7v/x//P/9f/2//b/9v/2//f/+f/4//j/+P/6
//r//P/8//z/+//6//n/+f/6//v//f/8//v/+//6//z//P/8//z//P/8//z//f/7//v/
+//7//3//f/9//3/+//8//z//P/8//z/+//7//3//v///wAA//////7//f/+////AQAC
AAAAAQACAAIAAgADAAMAAgAEAAUABgAHAAYABQAFAAUABwAGAAYABwAFAAYABgAGAAYA
BgAGAAYABwAHAAcABwAFAAQAAgAAAAEAAQAAAP///v/9//z/+f/4//f/9v/0//b/9v/1
//X/9P/y//D/7//w//D/8f/z//H/8v/0//T/9P/0//T/9P/3//f/+f/7//v/+//6//r/
+//8//3//v/8//z//f/9/////v/+//z//P/9//3//P/7//r/+f/3//r/+f/6//z/+v/7
//v/+//9//z//P/8//7//////wAA////////AAACAAIAAwAEAAMAAwADAAQABgAGAAcA
BwAJAAkACQAKAAoACgAJAAgACQALAAwADQALAAsADAAMAAwADAALAAsADAAMAAwADAAM
AAsACgAHAAgACAAJAAsACgAJAAgABwAGAAYABgAGAAUABgAHAAgABwAHAAYABAAGAAYA
BQAFAAMAAwADAAMAAwADAAMAAgAEAAQABAAEAAMAAgABAAAAAwADAAMABAABAAAAAAD/
/wEAAQABAAAAAAACAAIAAgABAAAAAAD//wMAAgAEAAQABAAEAAQABQAEAAQABQAGAAkA
CgAIAAkACQAJAAkACQAJAAoADAANAA4ADgAOAA8ADwAMAAoACAAIAAYABAADAAMAAwAF
AAUABQAFAAcACAAIAAgABgAEAAIAAAABAAIAAwACAP/////9//z/+f/4//f/9//5//n/
+f/5//f/9//3//X/9//3//f/9//2//b/9v/2//f/9//3//f/9//3//f/+P/2//b/9f/1
//f/9//3//f/+P/4//r//f///wUAEAAdAC0ARABcAHYAlQC3ANoA/QAVAR8BCQHMAHkA
GACz/2H/H//y/uT+8/4K/yv/Uf9y/4v/pP+5/8b/0P/Y/+D/5f/q/+v/7P/u/+7/7//x
//P/9P/z//T/9f/3//f/9v/2//b/+P/4//r/+v/5//n/+f/5//r/+v/6//v/+//7//z/
/P/6//r/+v/6//v//P/9/////v/9//z/+//9//3//f/9//3//v/+//7//P/8//v/+//9
//7///8AAP7/////////AQABAAIAAgACAAMABAAEAAIAAwADAAIABAAFAAYABwAFAAUA
BgAHAAgACAAJAAsACQAKAAoACgAIAAgACAAIAAgACQAKAAsACAAIAAcABgAHAAcABgAF
AAMAAwADAAEA/v/9//z/+v/7//z//P/9//z/+v/4//f/+f/4//j/+f/5//r//P/8//z/
/P/8//z//////wEAAwAEAAMAAQAAAAEAAgADAAQAAgACAAMAAwADAAIAAgAAAAIAAwAD
AAIAAAAAAAAA//8BAP////8AAAAAAQABAAEAAQAAAAAAAAACAAMAAwAEAAQAAwACAAIA
BAAEAAUABgAHAAcABwAIAAcABgAGAAUABgAHAAgACgAJAAoACgAKAAoACwALAAsADQAN
AA4ADgAMAAwACwALAA4ADgAOAA4ADQANAA0ACwALAAoACgALAAsACwALAAsACAAIAAgA
CAAHAAgACQAKAAkACQAIAAYABwAIAAgACQAHAAcABwAHAAUABQAFAAQABQAGAAcACAAH
AAYABQAEAAUABQAFAAYABgAGAAcABwAFAAUABQAEAAQABgAGAAYABQAEAAQAAwAFAAUA
BAAEAAUABgAGAAYABAAEAAYABgAGAAYABwAJAAkACgAKAAoADAAMAA4ADwAPAA8ADQAN
AA0ADgASABMAFAAUABQAFQAVABIADwAMAAsACAAHAAcACAAJAAcABwAHAAcABwAIAAgA
CAAKAAgABgAEAAIAAgACAAAAAQABAP///v/9//z/+//7//3//f/9//3//f/9//3/+//5
//n/+f/5//v//P/9//7/+//7//v/+//7//v/+//8//z//P/7//v/+//7//v/+//+/wAA
AgAHAA0AEQAaACsAQQBaAHYAlgC5AN0A/AAVAR0BCwHRAIIAKQDK/3f/Nf8F//D+9v4N
/y7/Uf91/5D/q/++/8n/0P/a/+D/5P/r//L/9f/2//j/+P/3//f/9//2//j/+v/8////
/f/8//z//P/8//z//v/+/////////////P/8//z//f//////AAAAAP7//v/+//7//v/+
//7///8BAAEAAQABAP//////////AQACAAIAAgACAAIAAQABAAIAAgACAAIABAAFAAUA
BQAEAAMAAwACAAMABQAHAAgABgAHAAcABgAIAAkACgALAAkACQAKAAsACQAIAAgACQAL
AAwADAAMAAoACgAKAAoACQAJAAkACQAKAAoACQAIAAcABwAGAAUABQAFAAUAAwAAAP//
/v/8//7//v/9//3//f/8//v/+//5//j/+P/5//v//P/+//7//v/+//7//v8BAAEAAwAF
AAUABQAEAAQABAAEAAQABAAGAAYABwAHAAYABAADAAAAAAABAAEAAAACAAIAAgABAP//
/f/9//7/AAABAAEAAQD///7//v/+//7//////wAAAwADAAMABAACAAIAAwAEAAYABwAI
AAoACQAIAAgABwAJAAkACQAKAAsADAAMAAwACwALAAoACQAMAA0ADwAQAA8ADgAMAAsA
CgAKAAoACgANAA0ADQALAAkACAAIAAkACwALAAsACwAIAAgACAAIAAgACAAIAAgACAAJ
AAkACAAGAAYABQAFAAcABwAHAAcABgAFAAQAAgAEAAQABAAEAAYABgAGAAYABQADAAEA
AAABAAIABAAFAAQAAwACAAAAAAACAAIAAgAIAAQAAwAEAAIAAgACAAIABQAHAAcACAAI
AAgACgAKAAgACQAJAAkACwALAAsADAANAA0ADQAMAA8AEQASABAADwAMAAsACAAEAAMA
AwADAAQABQAGAAcABQAGAAYABgAHAAYABQAEAAIAAgACAAAA/f/9//v/+v/7//r/+f/5
//r/+f/4//f/+v/7//z/+//5//n/+f/5//n/+P/3//b/9v/3//j/+f/4//f/9v/2//j/
+P/3//f/9f/1//X/9f/0//b/+P/9/wMABwAKABEAHQAwAEQAWgB1AJkAvgDfAP0AFQEX
AfwAwwB2AB0Axf93/zD//v7t/vj+D/8v/1D/b/+M/6X/uv/I/9D/1v/b/+L/6P/q/+3/
7v/w//H/8v/y//H/8v/z//X/9v/2//f/+P/2//b/+P/4//n/+f/5//n/+v/6//r/+//5
//n/+v/6//z//P/8//z/+v/6//r/+//9//3//f/9//v/+//7//v/+//8//z//P/9//7/
/v///////v/9//z//v//////////////AAAAAP7///8AAAAAAQADAAQABAABAAEAAQAB
AAMAAwAEAAUABwAGAAYABwAFAAYABgAGAAgACAAIAAgABQAFAAUABQAEAAQAAwACAAEA
AQAAAP///v/9//z/+f/6//n/+P/2//X/9P/y//H/8//y//H/8f/x//D/8P/x//D/8P/x
//D/8f/y//P/9P/z//P/9f/3//v/+//6//r//P/8//z//P/8//z//f/9/////v/+//z/
+//7//r/+P/6//r/+v/5//v/+f/5//r/+f/5//j/9//6//r/+//8//r/+//7//z//f/9
//3//v/+//7///8AAAEAAQABAAIABAAEAAUABQADAAMAAwAEAAcACAAIAAgACAAJAAkA
CQAHAAcACAAIAAoACgAJAAkACQAIAAcABgAIAAkACgAJAAkACAAIAAkABwAHAAcABwAH
AAgACQAKAAYABgAGAAYABgAHAAcABgAGAAYABQAFAAMAAwADAAMABAAFAAYABgAFAAQA
AwACAAMABAAFAAYABgAFAAQABAACAAIAAwADAAUABQAFAAQAAAACAAIAAgACAAIAAwAD
AAUAAwACAAAAAAACAAIAAgACAAQABwAIAAoACQAIAAkACAAKAAsACwALAAsACwALAAwA
DgAPABAAEAASABMAEwAQAAwACAAGAAIAAgADAAUABwAFAAUABQAFAAUABgAGAAYACAAG
AAQAAgAAAAAAAAD+//3//f/7//r/+//6//n/+f/7//v/+//7//v/+//7//n/9//3//f/
9//6//r/+v/6//f/9//3//f/9//3//f/+P/4//j/9//3//X/9f/1//X/+P/8/wAABQAJ
ABEAGAAnAD0AVgByAJQAuQDdAPwAFQEfAQ0B1wCIACkAwv9t/yn/9/7i/uz+Af8i/0v/
b/+O/6f/vP/F/8z/1P/c/+L/6f/w//H/8v/0//T/8v/z//T/9P/3//j/+f/7//n/+P/4
//j/+P/4//r/+v/7//v/+//7//r/+v/6//v//f/9//7//v/8//z//P/8//z//P/8//3/
///////////9//3//f/9////AAAAAAAAAAAAAP/////+//7//v/+////AQACAAMAAgAB
AAEAAAACAAMABAAEAAIAAwADAAIAAgADAAQABQAHAAcACAAJAAcABgAGAAcACQAKAAoA
CgAKAAoACgAKAAkACQAJAAkACgAKAAkACAAFAAUABAADAAMAAwADAAEAAgABAAAA/v/+
//7//f/9//3//P/7//v/+f/4//j/+f/7//z//v/+//7//v/+//7//f/9////AQAFAAUA
BAAEAAMAAgABAAAAAgACAAMAAwABAAAAAAD+//7///////7/AAAAAAAA///9//v/+//8
//z//f/9//3/+//6//r/+v/6//v/+//8//7///8AAAIAAQAAAAAAAAADAAMAAwAEAAIA
AgADAAMAAwADAAMABAAHAAgACAAIAAYABwAHAAcACQAJAAoACgAKAAoACQAJAAoACgAK
AAoADQANAA0ACwAJAAgACAAJAAkACQAJAAkACAAIAAgACAAGAAYABgAGAAgACQAJAAgA
BwAGAAQAAwAFAAUABQAFAAUABQAFAAQAAgACAAIAAgADAAQABQAGAAQAAwACAAIABAAE
AAUABQADAAMAAwACAAAAAgACAAIAAgACAAMAAwABAAEAAgAEAAQABAAEAAcACQAJAAoA
CAAIAAoACgAKAAsACwALAAsACwALAAwADgAPABAAEAASABMAEwAQAAwACAAGAAIABAAF
AAcACQAIAAcABgAFAAcACAAIAAgACAAGAAQAAgAAAAAAAAD+///////9//z/+f/4//f/
9//5//n/+f/5//n/+f/5//f/9//3//f/9//6//r/+v/6//f/9//3//f/+f/5//n/+v/6
//r/+f/5//j/9//2//X//P/+/wIAAwAHAA0AFgAjADcAUABqAIoArQDPAPIADQEdARcB
5wCaAEMA5P+L/0P/Cf/s/ur+//4c/0P/a/+G/6H/uv/J/9D/2P/e/+T/6f/w//P/9P/2
//b/9f/1//X/9P/3//j/+f/7//n/+P/4//j/+P/4//r/+v/9//3//f/9//r/+v/6//v/
/f/9//7//v/8//z//P/8//z//P/8//3////////////9//3//f/9////AAAAAAAA/v/+
//3//f/+//7//v/+////AQACAAMAAgABAAEAAAACAAMABAAEAAQABQAFAAQAAgADAAQA
BQAHAAcACAAJAAcABgAGAAcACQAKAAoACgAKAAoACgAKAAkACQAJAAkACAAIAAcABgAF
AAUABAADAAUABQAFAAMAAgABAAAA/v/+//7//f/9//3//P/7//v/+//6//r/+//9//7/
AAAAAP7//v/+//7//f/9////AQADAAMAAgACAAAAAAAAAAAAAgACAAMAAwADAAIAAgAA
AAAAAQABAAAAAAAAAAAA///9//v/+//8//z//f/9//3//f/8//z//P/8//3//f/+/wIA
AwAEAAYABQAEAAQABAAHAAcABwAIAAYABgAHAAcABQAFAAUABgAIAAoACwAMAAsACwAK
AAkACwALAAwADAAMAAwACwALAAwADAAMAAwADQANAA0ACwAJAAgACAAJAAsACwALAAsA
CgAKAAoACgAGAAYABgAGAAcACQAKAAoACAAIAAcABwAHAAcABwAHAAcABwAHAAYABAAE
AAQABAAGAAYABgAGAAQAAwACAAIABAAEAAUABQADAAMAAwACAAIABAAEAAQABgAGAAUA
AwAEAAIAAgACAAIABQAHAAcACAAIAAgACgAKAAoACwALAAsACwALAAsADAAMAA0ADgAO
ABIAEwATABAADQAKAAkABgAFAAUABgAHAAkACQAJAAkABwAIAAgACAAKAAgABgAEAAQA
BAAEAAIA//////3//P/9//z/+//7//r/+f/4//f/+P/5//r/+f/3//f/9//3//j/+P/4
//j/+f/5//n/+f/4//f/9v/2//f/+P/4//n/9//3//f/9//2//r//v8DAAcACwAQABsA
LQBCAFgAdACVALcA3AD7ABMBHQELAdIAhwA2AN3/i/9D/wz/9v75/gz/J/9J/2r/h/+i
/7n/yP/S/9r/4P/h/+b/7P/u//H/8v/0//X/9v/2//X/9v/3//n/+//6//r/+v/4//j/
+v/6//v/+//7//v//P/8//z//f/7//v//P/8//7//v/+//7//P/8//z//f/9//3//f/9
//3//f/9//3/+//8//z//P/9//7//v////7//v/+//7//v//////////////AAAAAP7/
//8AAAAAAQADAAQABAADAAMAAwADAAUABQAGAAcABwAGAAYABwAFAAYABgAGAAgACAAI
AAgABgAFAAQAAwAEAAQAAwACAAEAAQAAAP///v/9//z/+f/5//n/+f/4//f/9v/0//P/
9f/0//P/8//z//L/8v/z//L/8v/z//L/8//0//X/9v/1//X/9//5//v/+//6//r//P/8
//z//P/8//z//f/9/////v/+//z/+v/7//v/+v/8//z//P/7//v/+f/5//r/+P/5//n/
+f/7//r/+v/6//r/+//7//z//f/9//3//v/+//7///8AAP///////wAAAgACAAMAAwAD
AAMAAwAEAAUABgAGAAYACAAJAAkACQAHAAcACAAIAAgACAAHAAcABgAGAAYABgAJAAkA
CQAHAAcABgAGAAcABQAFAAUABQAFAAYABwAIAAUABAADAAIAAwAFAAYABgAEAAQAAwAD
AAMAAwADAAMAAwADAAMAAgAAAAAAAAAAAAIAAgACAAIABAADAAIAAgABAAAAAAD//wAA
AQACAAIA/v8AAAAAAAAAAAAAAQABAAEAAQAAAAAAAAAAAAAAAwAFAAUABgAEAAQABgAG
AAYABwAHAAcACQAJAAkACgAKAAsADAAMAA4ADwAPAAwABwAEAAMAAAABAAEAAgADAAUA
BQAFAAUAAwAEAAQABAAGAAQAAgAAAP7//v/+//z/+//7//n/+P/5//j/9//3//j/9//2
//X/9v/3//j/9//1//X/9f/1//b/9v/2//b/9//3//f/9//1//X/9f/2//j/+P/3//f/
9v/1//T/8//0//b//P8BAAUACwAWACMAMwBKAGYAhACpAM0A7gANAR8BGwHxAKoAUQDw
/5P/R/8N/+z+6P73/hT/Of9d/3z/mf+y/8P/zv/U/9r/3v/j/+j/6v/s/+//8P/y//P/
9P/0//P/9P/1//f/+f/4//j/+P/2//b/+P/4//v/+//7//v/+v/6//r/+//5//n/+v/6
//z//P/8//z/+v/6//r/+//9//3//f/9//v/+//7//v//f/+//7//v8AAAAA//////7/
/v/+//7/AAABAAEAAQD/////AAAAAP7///8AAAAAAQADAAQABAACAAMABAAFAAcABwAI
AAkABwAGAAYABwAHAAgACAAIAAkACgALAAwACgAJAAgABwAHAAgACAAIAAUABQAEAAMA
AQABAAEA//8AAP///v/8//r/+v/5//n/+//6//n/+f/5//j/+P/5//f/+P/6//r/+//8
//3//v/+//3//v///wEAAQAAAAAAAAAAAAAAAAD+//7//////wAAAAABAAAA//////7/
/P/+//7//v/9//3/+//7//z/+v/7//v/+//8//z//f/+//3//f/8//z/////////AAD+
//7///8AAAEAAQABAAIABAAEAAUABQADAAMAAwAEAAUABgAGAAYABgAHAAcABwAFAAUA
BgAGAAcACAAIAAkACAAIAAgACAAJAAkACQAHAAkACAAIAAkABwAHAAcABwAIAAgACAAI
AAYABgAGAAYACAAJAAkACAAGAAYABQAFAAUABQAFAAUABwAHAAcABgAFAAQAAwACAAQA
BAAEAAQABgAFAAQABAACAAIAAwADAAUABQAFAAQAAAACAAIAAgAEAAQABQAFAAMAAwAC
AAIAAwACAAMABAAFAAYABwAJAAkACgAKAAoADAAMAAwADQANAA0ACwALAAsADAAPABEA
EwAUABQAFQAVABIADgAKAAgABAAGAAcACQALAAoACQAIAAcACAAKAAsADAALAAgABQAC
AAIAAgACAAAAAQABAP///v/9//z/+//7//3//f/9//3/+//7//v/+f/5//n/+f/5//v/
/P/9//7//P/7//r/+f/7//v/+//8//r/+v/5//n/+f/5//n/+f8AAAAAAgAFAAkADQAY
ACkAQQBYAHIAlAC3ANkA9gATASEBFQHhAJIAOQDU/3v/Nf///uj+7v4F/yT/Tf9z/5D/
qf+8/8n/0v/Y/+L/6v/t//D/8v/0//f/+P/3//f/9//2//j/+v/8/////f/8//z//P/6
//r//P/8/////////////P/8//z//f//////AAAAAP7//v/+//7/AAAAAAAAAQD/////
////////////////AQACAAIAAgAAAAAA/////wIAAgACAAIABAAFAAUABQADAAMABAAE
AAYABwAIAAgABwAHAAYABAAGAAcACAAJAAkACQAKAAsACwAKAAoACwANAA4ADgAOAAwA
DAAMAAwADQANAA0ADQAMAAwACwAKAAkACQAIAAcACQAJAAkABwAGAAUABAACAAIAAgAB
AAEAAwACAAEAAQD///7//v///wEAAgAEAAQAAgACAAIAAgADAAMABQAHAAkACQAIAAgA
BgAGAAYABgAIAAgACQAJAAgABgAFAAIAAgADAAMAAgACAAIAAgABAAEA/////wAAAgAD
AAMAAwACAAAA///+//7//////wAAAQABAAEAAgAAAAAAAQACAAUABQAFAAYABAAEAAUA
BQAFAAUABQAGAAcACAAIAAgABgAHAAcABwAJAAkACgAKAAoACgAJAAkACAAIAAgACAAK
AAsADAALAAoACAAHAAcACAAJAAoACwAJAAgABwAGAAUABgAHAAgACAAJAAkACAAGAAYA
BQAFAAcABwAHAAcABgAFAAQAAgAEAAQABAAEAAQABAAEAAQABAADAAIAAgAEAAQABQAF
AAMAAwADAAIAAgAEAAQABAAEAAQABAAEAAMABQAFAAYABwAIAAsADAAKAAsACwALAA0A
DQANAA4AEAARABIAEgASABMAEwAQAA4ADAAMAAoACAAHAAcABwAJAAkACQAJAAkACgAK
AAoACgAIAAYABAAGAAYABgAEAAIAAQD+//z//P/8//z//f/9//3//f/9//v/+//7//n/
+//7//v/+//7//r/+f/4//j/+f/6//v/+//7//v//P/7//r/+P/3//j/+f/6//v//P/8
//7/AQAFAAkAFAAhAC8ARABYAHAAjwCxANQA9wATAR8BEQHeAJEAOgDf/4//Sf8S//j+
+/4Q/yv/Sf9o/4P/nv+z/8T/0v/c/+T/5//o/+z/7v/x//L/9P/1//b/9v/3//j/+f/7
//3//P/8//z//v/+/wAAAAAAAP///v/9//3//v///wEA/////wAAAAD+//7//v/+/wAA
AAAAAAEAAQABAAEAAQABAAEAAQABAP//AAAAAAAAAAAAAP////8CAAIAAgACAAAAAQAB
AAEAAwADAAQABAACAAMABAAEAAQABQAFAAQABgAHAAgACQAIAAcABwAHAAgACAAJAAsA
CwAMAAwADAAKAAoACgAKAAsACwALAAsACAAIAAcABgAHAAcABgAFAAQAAwACAP///v/9
//z/+v/8//z/+//7//r/+P/2//X/9//2//b/9//1//b/+P/4//r/+v/6//r//f/9////
AQACAAEA///+/wEAAgADAAQAAgACAAMAAwADAAIAAgAAAAEAAwAEAAQAAwACAAEA//8B
AP////8AAAAAAQABAAEA///+//7//v///wEAAgAEAAMAAwADAAQABgAGAAcACAAJAAkA
CQAKAAoACgALAAsADQANAA0ADgAOAA4ADQAMAA0ADwAQABEADwAPABAAEAAQABAADwAP
ABIAEgASABIAEgARABAADQAOAA4ADwARAA8ADwAPAA8ADgAOAA4ADgAOAA4ADgAOAA0A
DQAMAAoADAAMAAsACwALAAsACwALAAsACwALAAoACwAMAA0ADgANAAwACwAKAAsACwAL
AAwACwAKAAoACQAJAAkACQAIAAcACgALAAwACwAKAAoACQAJAAoACgAKAAoACgAKAAsA
CgAKAA0ADgARABIAEgATABMAEwARABEAEQASABYAFwAYABgAGQAZABgAFAATABIAEwAS
AA4ADQANAA0ADwAPAA8ADwARABIAEgASABAADgAMAAoACwAMAA0ADAAKAAkABgAEAAMA
AgABAAEABQAFAAUABQAEAAMAAgD//wIAAwAEAAUABAAEAAQABAADAAMAAwADAAMAAwAD
AAQAAgACAAEAAQADAAMAAwADAAYABAAEAAUABwANABQAHQArADwATgBmAIEAnwDCAOUA
CQEjAS0BHAHlAJQANQDX/4P/Pv8M//n+AP8V/zP/WP95/5b/rf/E/9T/3P/m//H/9P/2
//j/+//8//3///8BAAIAAwAEAAUABwAFAAQABAAEAAUABgAJAAoACQAJAAkACQAKAAoA
CgALAAsACwAMAAwADAAMAAwADAAOAA4ADgAPAA4ADQAMAAsADQANAA0ADQAPABAAEAAQ
AA4ADgANAA0AEAAQABAAEAAPAA8ADgANAA4ADwARABIAEgATABQAFAASABMAEwASABMA
FQAXABkAGAAXABcAFwAZABgAGAAZABkAGgAaABoAGgAaABoAGgAbABsAGwAbABgAGAAX
ABYAFwAXABYAFQAVABUAFQATABIAEQAQAA4AEAAQAA8ADwAOAAwACgAJAAsACgAKAAsA
CwAMAA4ADgAOAA4ADgAOABEAEQATABUAFAATABEAEAATABQAFQAWABYAFgAXABcAFwAW
ABYAFAAVABcAGAAYABcAFgAVABMAFQATABMAFAAWABcAFwAXABYAFAATABIAEwAVABYA
GAAWABUAFAAUABUAFgAYABoAGwAbABsAHAAaABoAGwAbABwAHQAeACAAIAAgAB8AHgAg
ACEAIQAhACMAIwAkACQAIwAiACAAHwAhACIAIwAkACMAIwAjACEAIwAiACIAIwAjACMA
IwAjACAAIAAgACAAHwAgACEAIgAhACEAIAAeAB8AIAAgACEAHwAfAB8AHwAfAB8AHwAe
ACAAIAAgACAAHwAeAB0AHAAdAB0AHQAeAB4AHgAfAB8AHQAdAB0AHAAbAB4AHwAgAB8A
HgAeAB0AHwAfAB4AHgAfACAAIAAgAB4AHAAfACAAIQAiACMAJQAlACYAJAAkACYAJgAn
ACkAKgArAC0ALQAtAC4ALgAvADAAMAAwADEAMQAuACkAJgAlACIAIwAlACgAKwAqACkA
KAAnACUAJgAmACYAJAAiACAAHgAdABwAGwAYABoAGwAaABoAGwAaABkAGQAZABkAGQAZ
ABkAGQAZABcAFwAXABcAFwAaABoAGgAaABkAGQAZABkAGQAZABkAGgAaABoAGQAZABcA
FwAXABcAGgAeACAAIwApADEAPABLAGEAegCWALYA2wD9ABoBMwE/ASsB8wCkAEcA5P+P
/03/G/8I/xD/Jf9G/2//lf+0/83/4v/r//L/+P8CAAoADQAQABQAFgAZABoAGQAZABkA
GAAbABwAHQAfAB0AHAAcABwAHgAeACAAIAAhACEAIQAhACAAIAAgACEAIwAjACQAJAAi
ACIAIgAiACIAIgAiACMAJQAlACUAJQAjACMAIwAjACUAJgAmACYAJgAmACUAJQAiACQA
KAAoAA==
         </WaveFormData>
      </LeadData>
      <LeadData>
         <LeadByteCountTotal>10000</LeadByteCountTotal>
         <LeadTimeOffset>0</LeadTimeOffset>
         <LeadSampleCountTotal>5000</LeadSampleCountTotal>
         <LeadAmplitudeUnitsPerBit>4.88</LeadAmplitudeUnitsPerBit>
         <LeadAmplitudeUnits>��V</LeadAmplitudeUnits>
         <LeadHighLimit>2147483647</LeadHighLimit>
         <LeadLowLimit>268435456</LeadLowLimit>
         <LeadID>V4</LeadID>
         <LeadOffsetFirstSample>0</LeadOffsetFirstSample>
         <FirstSampleBaseline>0</FirstSampleBaseline>
         <LeadSampleSize>2</LeadSampleSize>
         <LeadOff>FALSE</LeadOff>
         <BaselineSway>FALSE</BaselineSway>
         <ExcessiveACNoise>FALSE</ExcessiveACNoise>
         <MuscleNoise>FALSE</MuscleNoise>
         <LeadDataCRC32>2444631989</LeadDataCRC32>
         <WaveFormData>
BgAGAAYABgAFAAQAAwACAAIAAgACAAIAAAAAAAAAAAD9//z/+//6//z//P/8//z/+v/6
//r/+v/6//r/+v/6//z//P/8//z//v/+//7//v8AAAIABAAGAAUABAADAAIABAAEAAQA
BAAEAAQABAAEAAIAAgACAAIAAwAEAAUABgADAAIAAQAAAAIAAgACAAIAAAAAAAAAAAD/
//7//f/8////AAABAAIAAAAAAAAAAAABAAIAAwAEAAQABAAEAAQABgAGAAYABgAEAAQA
BAAEAAIAAgACAAIABAAEAAQABAAFAAYABwAIAAYABgAGAAYACAAIAAgACAAFAAQAAwAC
AAIAAgACAAIABAAEAAQABAACAAIAAgACAAQABAAEAAQAAgACAAIAAgAAAAAAAAAAAAAA
AAAAAAAA/v/+//7//v///wAAAQACAAAAAAAAAAAA/v/+//7//v/+//7//v/+//z//P/8
//z//v/+//7//v/8//z//v/+//////8AAAIAAwAEAAQABAACAAMAAwADAAUABgAJAAoA
CgALAAsACgAKAAkABgAEAAQAAgACAAMAAAD///7//f///wAAAgAEAAMAAgAAAP7//f/8
//r/+v/7//r/+//7//j/9//z//L/9P/1//X/9f/0//P/8v/x//H/7//v/+//8v/y//L/
8//x//D/7//v//H/8f/x//H/8f/w/+7/7f/w//H/8f/y//L/8P/v/+//7f/r/+z/8f/8
/wgAFAAkADgATwBnAIYArgDZAPoADgH8AL0AaQAnAO//t/+F/2L/UP9O/1j/aP97/47/
n/+v/8H/z//X/9v/4P/j/+P/5f/l/+X/5v/p/+v/7f/u/+3/7P/s/+v/6v/q/+v/7P/t
/+7/7//w//D/7//u/+3/7v/v/+//8P/x//D/7//u//D/8P/w//D/8v/y//L/8v/x//H/
8P/v//H/8f/w//D/8f/x//H/8f/v/+//7//v//D/8f/y//L/8P/w//D/8P/y//L/8//z
//H/8f/x//L/9P/0//T/9P/2//f/9//4//j/9//1//T/9//3//f/9//2//b/9//3//f/
9v/2//b/9//4//j/+f/3//b/9P/z//T/9P/z//L/8P/v/+7/7v/u/+3/7P/s/+z/7P/r
/+v/6//q/+r/6v/r/+z/7v/w/+7/7//w//H/8f/x//L/8//1//b/+P/5//j/+f/5//n/
+//8//z//P/8//z//f/9//v/+v/6//n/+//8//z/+v/4//j/+P/4//j/+f/6//v/+v/6
//r/+v/6//r/+v/6//v//P/+/////v/+//7//v8AAAAAAgAEAAIAAgACAAIAAgACAAMA
AwAFAAYABwAHAAUABQAFAAUACAAJAAkACgAKAAkACAAGAAYABwAIAAkACgAKAAoACQAI
AAYABgAGAAUABgAIAAoACQAIAAcABQAFAAUABQAFAAYABwAHAAcABAACAAEAAQADAAQA
BgAGAAQAAwABAAEAAwADAAMABAADAAMAAwACAAEAAQABAAEAAwAEAAQABAABAAAA////
/wEAAQACAAIAAgACAAIAAgACAAAA/////wIABAAEAAQABAAEAAQABAAFAAUACAAKAAsA
DAAKAAoACgALAA0ADQAOAA4AEAAQABEAEwASABIAEQAPAAwACgALAAoACQAJAAgABwAJ
AAkACAAIAAkACgAKAAoABwAGAAUABAAFAAYABwAGAAQAAwABAAEA/P/8//z//f//////
//////7//f/8//n/+v/7//3//v/9//3//P/6//v/+//7//v/+//7//z//P/7//v/+//7
//z//P/8//z/+//7//v/+f/6////CAAWACQAOABMAGMAewCcAMYA7QAMARQB8gCjAFEA
DwDV/5//df9a/1D/VP9i/3b/j/+k/7f/x//V/93/4//p/+7/7//z//P/8//z//T/9f/3
//n/+v/6//r/+//7//r/+v/7//z//P/8//z//P/9//3//f/9///////+//7//v/+//7/
/v/+//7//v/+////AAABAAIAAQABAAAA//8BAAEAAAAAAAEAAQABAAEAAQABAAEAAQAD
AAMAAwACAAIAAgACAAIABAAEAAUABQADAAMAAwAEAAQABAAEAAQABgAHAAcACAAHAAcA
BgAGAAkACQAJAAkACgAKAAsACwAJAAgACAAIAAoACgAJAAkABgAGAAUABQAGAAYABQAE
AAYABQAEAAQAAwABAP///v///wAAAAABAP///v/+//7//v/+////AAACAAMABAAFAAUA
BQAGAAcACQAKAAwADQANAA0ADAALAA0ADgAOAA4ADgAOAA8ADwANAAwADAALAAwADgAP
AA4ADAAMAAwADAANAA0ADQANAAwADAAMAAwADAAMAAwADAANAA4AEAARABEAEAAPAA4A
EAAQABIAFAASABIAEgASABAAEAARABEAEgAUABYAFwAXABcAFwAXABgAGQAZABoAGQAZ
ABkAGAAXABcAFwAXABcAGAAZABkAGgAYABgAGAAWABYAFwAYABgAGAAYABcAFQAVABUA
FQAWABcAFwAXABQAEgARABEAEwAUABYAFgAYABcAFQAVABQAEwASABIAFQAVABUAFAAT
ABMAEwATABMAFAAUABQAFQAUABMAEwATABMAFAAUABYAFgAWABYAFAASABEAEQASABMA
FAAVABMAEwATABMAEgAUABQAFAAUABQAGAAYABkAGQAaABwAHQAeACAAIAAgACEAIAAf
AB8AHgAiACIAIwAlACQAJAAjACEAGwAYABgAFgAYABkAGQAZABkAGQAYABgAFwAYABgA
GAAVABQAEwASABAAEAAQAA4AEAAPAA0ADQAIAAgACAAJAAsACwALAAsACwALAAsACQAH
AAcACAAIAAoACwALAAoACQAJAAkACQAJAAkACgAKAAcABwAHAAcABgAGAAYABgALAAkA
CQALAA4AEwAeACwAPgBSAGgAgwCjAMoA7AAHAQ4B8ACmAFcAGwDl/7P/i/9v/2D/Xv9q
/3z/lv+t/8D/0f/f/+X/6f/r//H/9P/5//3/////////AAD+////AAAAAAEAAgAEAAUA
BQAEAAQABAAEAAQABAAEAAMAAwADAAMAAQABAAAAAAAEAAQABAAEAAIAAgACAAIAAgAC
AAIAAgACAAMAAwADAAMAAwACAAIAAQABAAEAAQD//////////wEAAQABAAAAAgACAAIA
AgABAAAAAAD//wAAAQACAAQAAgACAAIAAgACAAMAAwAEAAUABQAEAAQAAwADAAMAAwAG
AAYABwAHAAUABAAEAAQAAgACAAEAAQACAAIAAQABAP7//v/9//z//v/9//z//P/6//n/
+P/4//j/+P/3//f/9//2//b/9v/2//b/9//4//r/+//8//3/+//7//z//f/9//7/AAAB
AAIAAwADAAMAAQACAAIAAgADAAQABgAHAAYABAADAAEA//8AAAAA/v8AAAAAAAAAAP3/
/f/9//3///8AAAEAAgD///7//f/8//7//v//////AAAAAAAAAAD+//7/AAACAAQABAAE
AAQABAAEAAUABQAEAAQABAADAAUABQAFAAUABQAFAAQABAAGAAcACAAIAAUABQAFAAUA
BgAGAAYABQAFAAQABQAGAAEAAAAAAAAAAgACAAIAAQABAAEAAQABAAEAAQAAAP//AQAA
AAAAAQD+//7////+///////+/////v/9//z//P/////////+//3//f/9//3//P/8//v/
+v/8//z//P/9//z/+//7//r/+//6//n/+P/+//7//f/+//3//P/7//r//P/8//3//f8A
AAIAAwAEAAMAAgABAAEAAwADAAQABAAFAAQABAAFAAcACAAIAAcABQACAAIAAAD9//3/
/P/7//3//f/8//z/+//8//z//P/9//z/+//6//b/9v/2//T/8v/x/+//7//t/+7/7//x
/+7/7f/s/+v/7v/v//D/7//t/+3/7v/u/+3/7f/s/+r/6v/r/+z/7f/s/+v/6//q/+r/
6//s/+3/6//q/+n/6P/n/+n/6//r/+z/7f/y//z/CAAWACoAPwBXAHQAnADFAOgABAEG
Ad0AkQBHAAsA0/+f/3D/Tv9C/0r/WP9r/37/j/+l/7n/x//P/9P/1P/Z/93/4P/h/+L/
5P/k/+X/5v/m/+b/5v/n/+f/6v/q/+v/7P/q/+r/6v/q/+3/7f/t/+3/6//r/+r/6v/s
/+z/7P/s/+3/7v/v//D/7//u/+3/7P/s/+3/7f/t/+3/7f/s/+z/7f/t/+3/7f/u/+//
8P/x//D/7//u/+z/7f/u/+//8P/w//D/8f/x/+//7//v//D/8f/y//P/9P/y//P/8//0
//f/9//2//b/9//3//f/9//2//b/9//3//n/+P/4//j/9v/2//X/9f/2//b/9f/1//T/
9P/z//L/8P/v/+7/7v/w/+//7v/u/+3/7P/q/+n/6//q/+r/6v/q/+r/6//s/+r/6//s
/+3/7v/v//H/8//y//L/8//z//X/9//4//n/+f/6//r/+v/4//j/+f/5//r/+v/7//v/
+f/6//r/+P/4//j/+P/4//n/+f/5//n/+P/4//j/+P/5//r/+//8//r/+v/7//v//P/8
//z//P/8//z//v8AAAAAAAAAAAAAAQACAAQABQADAAQABQAFAAcABwAHAAcABgAHAAcA
CAAHAAcABwAGAAYABwAIAAkACAAIAAgABwAJAAgACQAKAAgACAAJAAoACAAIAAgABwAJ
AAkACQAJAAkACQAIAAcABwAGAAYABwAFAAYACAAIAAgABwAFAAUABgAHAAgACgAIAAcA
BgAEAAQABQAGAAcABQAGAAYABgAFAAQAAwADAAQABQAHAAgABwAGAAUABAAHAAYABgAH
AAgABwAGAAUABAAGAAYABgAGAAsADAAOAA8ADwAQABAAEAASABIAEgATABMAEwAUABQA
FAAUABUAFwAaABoAGQAXABIADgANAAoADAANAA0ADQANAA0ADAAMAA0ADgAOAA4ADwAO
AA0ADAAIAAgACAAGAAYABQADAAMAAgACAAIAAwADAAMAAwADAAMAAwADAAEA/////wAA
AAACAAMAAwACAAEAAQABAAEA/////wAAAAABAAEAAQABAP7//v/+//7/AQABAAMABQAI
AA8AGAAkADYATABmAIEAowDKAPAADwEaAf4AtgBlACEA5f+v/4H/Yf9S/1T/Xv9y/47/
qf+8/8//3f/h/+P/6f/v//L/+f/9//3//f/9//7//P/9//7//v8AAAAAAQABAAAAAAAB
AAIAAAAAAAAAAAADAAMAAwADAAEAAQAAAAAABAAEAAQABAAEAAQABAAEAAQABAAEAAQA
BgAHAAcABwAFAAUABAAEAAcABwAHAAcABwAHAAcABwAFAAUABQAEAAUABgAHAAgABgAG
AAcABwAJAAkACQAKAAgACAAIAAgACAAJAAkACgANAA0ADAAMAAsACwALAAsADAAMAA0A
DQANAAwADAAMAAwADAALAAsADAAMAAsACwAIAAgABwAGAAgABwAGAAYABgAFAAQABAAE
AAQAAwADAAUABAAEAAQAAwACAAIAAgAEAAUABgAHAAcABwAIAAkABwAIAAoACwAOAA8A
DwAPAA4ADgANAAwADQAOABAAEQAPAA4ADgANAA0ADgAOAAwADgAOAA4ADgAMAAsACgAJ
AAwADAAMAAwACgAKAAoACgAKAAoACwALAA4ADgAOAA4ADAAMAA4AEAASABIAEgASABIA
EgATABMAEQASABMAEwAUABUAFgAXABcAFwAWABYAFwAXABcAFgAXABcAFwAXABgAGAAY
ABcAFwAWABcAGAAWABYAFwAYABYAFgAWABUAFQAVABUAFQAUABUAFQAVABUAFAAUABUA
FAAUABUAFAAWABUAEwATABMAEwATABQAFAATABIAEAASABMAFAAVABQAFAATABIAEgAS
ABIAEwARABEAEgASABMAEgARABAAEwASABIAEwASABMAEgAUABQAFAAUABgAGAAZABkA
GAAaABsAHAAcABwAHAAdAB0AHQAeAB4AIAAgACEAIwAkACQAIwAhABwAGAAXABQAFwAZ
ABoAGwAZABkAGAAYABkAGgAaABoAGwAaABkAGAAVABQAEwAQABEAEQAQABEADQAMAAsA
CwANAA0ADQANAA0ADQANAAsACQAJAAoACgAMAA0ADQAMAAkACQAJAAkACQAJAAoACgAL
AAsACwALAAgACAAIAAgACwANAA0ADQAOABUAHgAoADoATgBiAH0AmQC+AOQAAwEUAQYB
yABxAC0A+f/D/5X/c/9e/1r/ZP90/4z/p/+8/8//4f/r/+3/8f/1//j/+////wEAAQAB
AAIAAAABAAIAAgACAAIAAwADAAIAAgADAAQAAgACAAIAAgAFAAUABQAFAAMAAwACAAIA
BAAEAAQABAAEAAQABAAEAAIAAgACAAIABAAFAAUABQADAAMAAgACAAMAAwADAAMAAQAB
AAEAAQABAAEAAQAAAAIAAgACAAIAAgACAAMAAwADAAMAAwAEAAIAAgACAAIAAAABAAEA
AgAFAAUABAAEAAQAAwACAAEAAwAEAAYABwAFAAQABAAEAAIAAgABAAEAAQACAAIAAwAB
AAAA/v/8//3//f/9//7//P/7//r/+v/4//j/9//3//n/+P/4//j/9//2//b/9v/4//n/
+v/7//v/+//8//3//f/+/wAAAQAAAAEAAQABAAEAAgACAAIAAAAAAAEAAQADAAIAAgAB
AP//AAAAAP7//v/+//7//v/7//v/+//7//7//v/+//7//f/8//v/+v/8//z//f/9////
AAABAAIA///+////AAACAAIAAgACAAAAAAABAAEAAQACAAMAAwAFAAUABQAFAAUABQAE
AAQABQAFAAUABAAFAAUABQAFAAYABgAGAAUABwAGAAcACAAFAAQABAAEAAQABAAEAAMA
AQABAAEAAQAAAAEAAQABAAEAAAAAAAEA/v/+/////v8AAP///f/9//3//f/9//7//f/9
//3//P/8//3//v////7//v/9//z//f/8//v/+//5//n/+v/6//r/+v/6//r//v/+//3/
+//8//v/+v/5//j/+//8//7////+/wAAAQACAAIAAgACAAMAAwADAAQABAAEAAQABQAH
AAkACgAKAAkAAwAAAAAA/v8AAAEAAQABAAEAAQAAAAAA//8AAAAAAAD///7//f/8//z/
/P/8//r/+P/3//X/9f/y//L/8v/z//D/7//u/+3/8P/x//L/8f/v/+//8P/w//D/8f/x
//D/8P/x//L/8//w/+//7//u/+7/7//w//H/7v/u/+7/7v/t/+3/7//v//D/8//6/wYA
FgAoAD4AVwBzAJYAwADlAAIBDAHsAKEAUQAZAOX/sf+B/17/TP9O/1j/aP97/47/o/+3
/8f/0f/Z/93/4P/h/+P/5//n/+f/6P/q/+v/7P/s/+r/6v/r/+v/7v/u/+//8P/v/+7/
7f/s/+3/7f/t/+3/7//v/+7/7v/u/+7/7v/u//D/8P/w//D/7v/u/+7/7v/s/+3/7f/t
/+//7//u/+7/7f/t/+3/7f/u/+//8P/x/+//7//v/+7/8P/w//D/8P/u/+7/7//v/+//
7//v//D/8f/y//P/9P/z//P/8v/y//X/9f/0//T/9f/1//X/9f/0//T/9f/1//f/9v/2
//b/9f/0//L/8f/x//L/8v/z//L/8v/x//D/7//t/+v/6v/r/+v/6//s/+v/6v/o/+f/
6f/o/+j/6P/o/+j/6f/q/+j/6f/q/+v/7P/t/+//8f/w//D/8f/x//T/9f/1//X/9//4
//j/+P/3//b/9v/1//j/+P/5//n/+P/4//f/9P/2//b/9v/2//X/9f/1//X/9P/0//T/
9P/2//b/9v/2//T/9P/1//X/+P/4//j/+P/2//b/+P/6//j/+P/4//j/+f/6//z//f/7
//z//f/9////////////AAABAAEAAgACAAEAAAD+//7///8AAAEAAgACAAIAAQACAAAA
AAAAAP7//v///wAA/v/+//7//f/+////AAABAP/////+//3////+//7////+//7////+
//7//f/7//v//P/9//7/AAD+//3//P/6//z//f/+/////f/+//7//v/9//z/+//7//3/
/f/+//7////+//3//P/9//z//P/9//7//f/8//z//P/8//z/AQACAAQABQAFAAYABgAG
AAYABgAGAAcACQAJAAoACgALAAoACgALAA0ADgAOAA0ABwAEAAQAAgAEAAUABQAFAAcA
BwAGAAYABgAGAAUABAAEAAQABAAEAAAAAAAAAP7//v/9//v/+//5//r/+//9//z/+//6
//n/+v/7//z/+//5//n/+v/6//r/+//7//r/+//7//v/+//5//n/+v/6//v/+//7//v/
+P/4//j/+P/5//n/+//7//7/BQAQABwAKgA8AFYAbwCNALYA3gABARgBDgHUAH8ANwD7
/8P/kf9r/1T/TP9U/2T/ev+T/6j/vf/P/93/4f/l/+n/7P/v//P/9//3//f/+P/4//n/
+v/6//j/+P/5//n//P/8//3//v/9//z/+//6//z//f/+//////////7//v/+//7//v/+
/wAAAAAAAAAA/v/+//7//v///wEAAgADAAIAAQD///7/AQABAAEAAQABAAEAAQABAAEA
AQABAAAAAgACAAIAAgAAAAAAAQABAAEAAQABAAIAAwAEAAUABgAEAAUABQAGAAcABwAG
AAYABwAHAAcABwAGAAYABwAHAAgACAAJAAoACAAIAAcABwAIAAgABwAHAAYABgAFAAQA
BAADAAIAAgAEAAMAAgACAAEAAAD+//3////+//7//v/+//7///8AAAAAAQACAAMABQAF
AAYABwAGAAYABwAHAAoACwALAAsACQAKAAoACgAKAAoACwALAAwADAANAA0ADAAMAAsA
CAAKAAoACgAKAAkACQAJAAkACAAIAAgACAAJAAoACwAMAAsACgAKAAkACwAMAA0ADgAM
AAwADgAQAA4ADgAOAA4AEAAQABEAEQAQABAAEAAPABAAEQASABMAFAAVABUAFgAVABUA
FQAUABQAFQAWABcAFgAWABYAFQAVABQAFQAWABQAFAAVABYAFgAWABYAFQAXABcAFwAX
ABUAFQAUABMAFQAUABQAFQAUABQAFQAUABQAEwARABEAEgATABQAFgAUABMAEgAQABAA
EQASABMAEQASABIAEgATABIAEQARABMAEwAUABQAEwASABEAEAATABIAEgATABMAEwAT
ABMAEQASABMAFAAVABYAGAAYABkAGQAYABoAGwAcAB0AHgAfACEAHwAfACAAIAAiACIA
IwAlACYAJgAlACMAHQAaABoAGAAZABsAHAAdABwAGwAZABgAGwAcABwAHAAbABoAGQAY
ABYAFgAWABQAFAATABEAEQAOAA4ADgAPABEAEQARABEADwAPAA8ADQANAA0ADgAOABAA
EQARABAADQANAA0ADQAPAA8AEAAQAA0ADQANAA0ADAAMAAwADAARAA8ADQAPAA4AEwAe
AC4AQgBWAGwAhwCnAMoA7gANARwBBgHAAG0ALQD1/73/j/9v/2D/YP9q/3z/mP+z/8j/
1//j/+n/7f/z//v/AAADAAcABwAHAAcACAAHAAcABwAGAAgACAAJAAkACQAIAAgACAAK
AAoACgAKAAsACwALAAsACQAJAAgACAAMAAwADAAMAAoACgAKAAoADAAMAAwADAAKAAsA
CwALAAsACwAKAAoACwALAAsACwAKAAkACAAHAAkACQAJAAgACgAKAAoACgAKAAoACwAL
AAsACwALAAwACgAKAAoACgAKAAsACwAMAA0ADQAMAAwADQANAA0ADQAMAAwADQANAA0A
DAAMAAwADAAMAAsACwAMAAwACwALAAgACAAHAAYACAAHAAYABgAGAAUABAAEAAQABAAD
AAMAAwACAAIAAgAAAAAAAQACAAQABQAGAAcABwAHAAgACQAHAAgACgALAAwADQANAA0A
DAAMAAsACgANAA4AEAARAA4ADAALAAkACQAKAAoACAAIAAgACAAIAAcABwAHAAcACgAK
AAoACgAJAAgABwAGAAYABgAHAAcACgAKAAoACgAHAAYABwAIAAkACgALAAwACwAKAAoA
CQAJAAoACwALAA0ADQANAA0ADQANAAwADAAPAA8ADwAOAAsACwALAAsACwAMAA0ADQAN
AAwADQAOAAsACgAKAAoADQAOAA8ADwAMAAsACgAJAAoACwALAAsADAAKAAkACQAIAAgA
CQAIAAoACQAHAAcABQAFAAUABgAHAAcABwAGAAcABwAHAAcABgAGAAUABAAGAAYABgAH
AAUABQAGAAYABAAIAAYABAAFAAYABwAIAAgACAAJAAkADAAOAA8AEAAPAA4ADQANAA0A
DQAOAA4AEgASABMAFQAWABYAFQATABEADgAOAAwACwALAAoACQAJAAkACAAIAAsADAAM
AAwACwAKAAkACAAGAAYABgAEAAMAAQD+//3/+//8//3///////////////7//f/8//n/
+//7//z//P/7//v/+v/4//j/+f/6//v//f/9//7//v/6//n/+P/3//n/+v/7//z//f/7
//v/9//4//v/BgASACAAMgBGAFsAdQCYAMAA5QAEARAB9gCvAF8AIQDt/7n/i/9q/1r/
WP9k/3T/hf+W/6n/vf/N/9n/4//p/+z/6//r/+//7//v//D/8v/z//T/9P/0//T/9f/1
//b/9v/3//j/+P/4//j/+P/3//f/9//3//n/+f/4//j/+v/6//r/+v/6//r/+v/6//r/
+v/6//r/+P/5//n/+f/5//n/+P/4//v/+//7//v/+f/5//n/+f/5//n/+f/4//j/+P/4
//j/+v/6//v/+//7//v/+//8//z//P/8//z//v//////AAAAAP///f/8//7///8AAAEA
AgACAAMAAwACAAAA///+////AAAAAAEA/v/+//3//f/+//7//f/8//r/+f/4//j/+P/3
//b/9v/2//b/9f/1//T/8v/x//D/8f/y//T/9v/0//X/9v/3//n/+f/6//v/+//8//7/
//8AAAEAAQABAAMABAAEAAQAAgACAAMAAwADAAIAAgABAAIABAAFAAQAAwACAAEAAAAB
AAEAAQABAAAAAAAAAAAAAAAAAAAAAAACAAIAAwADAAIAAgACAAIAAwAEAAcACgAJAAgA
BwAGAAgACAAJAAkACwAMAA0ADQALAAsACwALAA4ADwAPABAADwAPAA8ADgAPAA8ADwAP
ABEAEgATABMAEQAOAA0ADAALAAwADgAQAA4ADgAOAA0ADQANAA0ADQAQABEAEQARABAA
DgANAA0ADQAOABAAEAASABEADwAPAA8ADwAPABAAEwATABMAEgAPAA8ADwAPABAAEgAT
ABQAEQAQAA8ADwAPAA8AEAAQABIAEgASABIAEgAQAA8ADwAQABIAEgASABIAEgASABIA
EwATABUAGAAaABwAHAAcABwAHQAbABsAHAAcAB8AIAAiACUAJAAkACMAIQAgAB4AHwAe
ABsAGwAaABkAGgAbABsAHAAdAB4AHgAeABsAGgAZABgAGAAYABgAFgAUABMAEQARAA4A
DgAOAA8AEQARABEAEQAPAA8ADwANAA4ADwARABIAEAARABEAEAARABEAEQARABEAEQAS
ABIADwAPAA8ADwAPABAAEQASABUAEwARAA8ADgARABgAIAAuAD4ATgBjAHsAkgC0AN8A
CAEoATQBFwHNAHsAOQABAMf/lv94/2r/av94/4v/oP+3/8v/2//r//X/+/8CAAcACQAN
AA0ADQAOABAAEQASABIAFAAUABUAFQAVABQAFAAUABUAFgAXABgAFwAXABcAFwAZABkA
GAAYABwAHAAcABwAGwAaABkAGAAZABoAGwAcABoAGwAbABsAHQAdABwAHAAdAB0AHQAd
ABsAGwAbABsAHAAdAB4AHgAcABwAHAAcAB0AHgAgACEAIQAhACEAIgAgACAAIAAgACEA
IwAkACYAJgAlACMAIgAlACUAJQAlACgAKAApACkAKQAoACgAKAAoACgAJwAnACQAJAAj
ACMAIwAkACQAJAAmACUAJAAkACIAIQAgACAAIgAiACEAIQAfAB4AHgAeAB4AHgAfACAA
IAAhACIAIwAjACMAJAAlACYAKAArAC0ALQAtACwAKwAsAC4ALwAwADAAMAAxADEALwAu
AC4ALQAwADIAMwAyADAAMAAwADAALwAvAC8ALwAyADIAMgAyADAAMAAwADAAMQAyADQA
NQA1ADQAMwAyADQANAA2ADgAOAA4ADgAOAA2ADYANwA3ADgAOgA8AD0AOwA7ADsAOwA8
AD0APQA+AD8APwA/AD4APQA9AD0APQA/AEAAQQBBAEIAQABAAEAAQABAAEEAQgBCAEIA
QgBBAEAAPwA+AD0AQABBAEEAQQBAAD4APQA9AD8AQABCAEIAQgBBAD8APwA/AD8APwBA
AEEAQQBBAEAAPwA/AD8APwA/AEAAQABAAEAAQABAAEEAPwA/AEAAQABCAEIAQgBCAEIA
QAA/AD8AQABBAEIAQwBDAEMAQwBDAEAAQABDAEQARQBGAEoASgBLAEsASgBMAE0ATgBP
AFAAUQBTAFMAUwBUAFQAVABUAFUAVwBYAFgAVwBVAE8ATABMAEoATQBPAFAAUQBPAE8A
TgBOAE0ATgBOAE4ATABKAEgARgBEAEQARABCAEMAQwBCAEMAQgBCAEIAQwBDAEMAQwBD
AEUARQBFAEMAQwBDAEQARABGAEcARwBGAEMAQwBDAEMARQBFAEYARgBFAEUARQBFAEQA
RABEAEQARQBHAEcARwBKAFMAXgBsAH4AkgCqAMUA5QAMAS4BTQFYAToB8gChAGEAKQDz
/8n/q/+c/5z/qP+6/9b/8f8GABcAJQArAC8AMwA5AD4AQQBDAEcARwBHAEgARgBHAEgA
SABIAEgASQBJAEoASgBLAEwATABMAEwATABPAE8ATwBPAE0ATQBMAEwATwBQAFEAUgBQ
AFAAUABQAFIAUgBSAFIAUgBTAFMAUwBRAFEAUABQAFIAUwBUAFUAVQBVAFUAVQBRAFUA
VwBWAA==
         </WaveFormData>
      </LeadData>
      <LeadData>
         <LeadByteCountTotal>10000</LeadByteCountTotal>
         <LeadTimeOffset>0</LeadTimeOffset>
         <LeadSampleCountTotal>5000</LeadSampleCountTotal>
         <LeadAmplitudeUnitsPerBit>4.88</LeadAmplitudeUnitsPerBit>
         <LeadAmplitudeUnits>��V</LeadAmplitudeUnits>
         <LeadHighLimit>2147483647</LeadHighLimit>
         <LeadLowLimit>268435456</LeadLowLimit>
         <LeadID>V5</LeadID>
         <LeadOffsetFirstSample>0</LeadOffsetFirstSample>
         <FirstSampleBaseline>0</FirstSampleBaseline>
         <LeadSampleSize>2</LeadSampleSize>
         <LeadOff>FALSE</LeadOff>
         <BaselineSway>FALSE</BaselineSway>
         <ExcessiveACNoise>FALSE</ExcessiveACNoise>
         <MuscleNoise>FALSE</MuscleNoise>
         <LeadDataCRC32>3980378258</LeadDataCRC32>
         <WaveFormData>
CgAKAAoACgAJAAgABwAGAAcACAAJAAoACgAKAAoACgAIAAgACAAIAAkACgALAAwACgAK
AAoACgAIAAgACAAIAAgACAAIAAgABgAGAAYABgAHAAgACQAKAAkACAAHAAYABgAGAAYA
BgAEAAQABAAEAAMAAgABAAAAAQACAAMABAADAAIAAQAAAAIAAgACAAIAAAAAAAAAAAD+
//7//v/+////AAABAAIAAgACAAIAAgAEAAQABAAEAAIAAgACAAIAAgACAAIAAgAEAAQA
BAAEAAIAAgACAAIAAwAEAAUABgAIAAgACAAIAAYABgAGAAYACAAIAAgACAAHAAYABQAE
AAQABAAEAAQABAAEAAQABAAEAAQABAAEAAYABgAGAAYABQAEAAMAAgAEAAQABAAEAAQA
BAAEAAQAAgACAAIAAgAEAAQABAAEAAQABAAEAAQAAgACAAIAAgACAAIAAgACAAAAAAAA
AAAAAgACAAIAAgAAAAAAAQADAAUABgAGAAYACAAIAAgACAAGAAcACAAIAAkACwANAA4A
DwAPAA8ADgAPAA0ADQAMAAoACgAKAAsACwAKAAkACAAJAAkACgALAAkACAAHAAUABAAE
AAIAAgAEAAIAAQABAP3//f/7//r/+v/6//v/+//5//j/+P/5//v/+v/5//n/+//7//z/
/P/7//r/+f/4//n/+f/6//v/+v/5//j/9//4//j/+f/6//z/+v/6//f/8//t/+v/6//x
//z/BgAQACAANQBMAG0AnADKAO8A/gDrAK0AZQA3AB4AAgDl/9D/xf/F/8j/z//X/97/
4v/m/+7/8//2//b/9//5//j/+P/3//b/9f/4//n/+f/6//n/+P/4//f/+P/4//n/+f/5
//n/+f/5//f/9//3//f/+P/5//r/+//5//n/+v/7//n/+f/5//n/+f/6//v//P/7//v/
+//6//r/+//8//3/+//7//z//P/8//z//f/9///////+//7//P/9//3//f////////8A
AP7//v///wAAAgACAAMAAwADAAQABAAFAAQABAAEAAQABwAHAAcACQAKAAsACwALAAoA
CgAMAAwADgAOAA8ADwANAA4ADgAOABAAEAARABEADwAPABAAEAAQAA8ADwAQABIAEgAR
ABEAEAAOAA0ADAANAA0ADgAPAA0ADQANAA0ADQANAAwADAAMAAwADAAMAAoACgAJAAkA
CQAKAAsACwAIAAgACAAIAAUABAADAAMABAAEAAQAAwABAAIAAgACAAMAAgABAAEA//8A
AAAAAAAAAAAAAAAAAAEAAwAEAAUABAAEAAMAAgADAAQABQAHAAUABQAGAAYABgAGAAYA
BgAJAAkACQAJAAkACAAHAAcACQAJAAkACQAJAAoACgAKAAoACgAKAAoACQAJAAkACQAI
AAgACAAIAAoACgAJAAkACQAIAAgACAAGAAYABwAHAAcACAAJAAoACQAIAAcABQAGAAcA
CAAJAAgABwAGAAUABQAFAAMAAwAEAAQABAAEAAQABAAEAAQABgAFAAUABQADAAIAAgAD
AAMAAwADAAIABAAEAAQABAADAAIAAgACAAQABAAEAAQABAAEAAMABQAFAAYABwAIAAsA
DAAKAAoACgALAAwADAAMAA0AEAAQABIAEwATABIAEQANAA0ADAALAAwACwALAAsACgAK
AAoACgAJAAoACwAMAAwACQAHAAYABgAGAAYABgAEAAEAAQD//////f/8//z//P/9//3/
/f/8//r/+//7//r/+//7//v/+//6//r/+v/6//r/+v/6//n/+//7//v/+//5//n/+f/4
//n/+v/7//z/+v/5//X/7//t/+//9f/+/wgAFgAoADsAUgB1AKAAygDpAPIAzwCHAEcA
IQAGAOz/0//C/7v/v//E/83/2f/g/+T/6v/u//H/8v/0//X/9//4//f/9//3//f/+f/5
//j/+P/4//j/+f/5//j/+P/5//n/+f/5//n/+f/3//f/9//3//n/+f/5//n/+f/5//r/
+//6//n/+P/3//f/+P/5//r/+f/5//n/+P/5//n/+f/5//n/+f/6//r/+P/4//n/+f/6
//v/+//8//r/+//7//v//f/9//3//v/+//7///8AAP7//v////////8AAAAAAQAAAAAA
AAAAAAMAAwADAAUABgAHAAcABwAGAAYACAAIAAkACgAMAA0ADAAMAAsACgAMAAwADQAN
AA0ADQAOAA4ADAALAAsADAAOAA4ADQANAAsACgAKAAoACgAJAAkACQAJAAkACQAJAAkA
CQAIAAgACgAKAAoACgAJAAgABgAFAAUABgAHAAcABAAEAAQABAADAAIAAQABAAEAAgAD
AAMAAQACAAIAAgADAAIAAQABAAEAAgACAAIAAAAAAAAAAAACAAMAAwADAAIAAgABAAAA
AgACAAIAAwADAAMABAAEAAIAAgACAAIABQAFAAUABQAEAAQABAAFAAUABQAFAAUABQAG
AAYABgAEAAQABAAEAAQABQAGAAcABgAGAAYABgAGAAYABQAFAAcABgAGAAYABQAEAAQA
AwADAAQABQAGAAUABAADAAEAAwADAAMAAwADAAMAAwADAAEAAQD/////AQACAAMABAAD
AAIAAQAAAAIAAQABAAEAAwACAAIAAwABAAEAAQAAAAIAAgACAAIAAAAAAAEAAgACAAEA
AAAAAAIAAgACAAMAAAAAAAIAAgACAAIABQAHAAcACAAIAAgACgAKAAwADAAMAA0ADQAM
AAsACwAOAA4AEAARABIAEgASAA8ADAAKAAgACAAKAAsADAAMAAoACgAKAAkACQAJAAkA
CAAHAAUABAAEAAIAAgACAAAAAQABAP/////7//r/+v/6//3//f/9//z/+v/7//v/+v/5
//n/+f/5//z//P/8//z/+v/6//r/+f/7//v/+//7//v/+//7//r/+P/4//j/+P/8//n/
8//x//H/9f/7/wYAFAAkADgAUQB0AJ0AxADgAOUAxgCBAD8AHwAJAO7/2P/H/77/vf/B
/8r/1//h/+j/7v/y//L/8f/w//L/8f/1//r/+//7//v/+//5//n/+P/4//n/+v/8//3/
/f/8//z/+//7//v/+//7//v/+//7//v/+f/5//n/+f/7//v//P/9//z/+//6//n/+v/6
//r/+v/6//v//P/8//v/+//7//v/+//7//z//P/7//r/+v/5//v/+//6//r/+//9//7/
///9//3//f/+/wAAAAABAAIAAAAAAAEAAQABAAIAAgADAAYABgAGAAYABQAFAAUABwAI
AAkACQAJAAgACAAKAAoADAAMAA0ADQANAA4ADgAOAAwADAANAA0ADQANAA4ADgAOAA0A
DQAOAAwADAALAAsADQAMAAwADAAKAAkACQAJAAkACQAJAAkACQAJAAgACAAKAAoACgAK
AAoACgAJAAkABgAGAAYABQAFAAYABwAIAAUABAADAAMAAgACAAIAAQABAAIAAgACAAEA
AAD/////AQACAAIAAgAAAAAAAAAAAAAAAQABAAEAAQACAAIAAgAAAAAAAAABAAMAAwAE
AAQABAAEAAQABAAFAAUABQAFAAYABgAGAAcABQAFAAUABQAHAAgACAAIAAYABgAGAAYA
BwAHAAcABwAKAAoACgAKAAcABgAEAAMABgAGAAcACAAFAAQABAADAAQABAAEAAQABgAG
AAYABQADAAMAAwADAAMAAwADAAMAAQABAP////8AAAAAAAAAAAQABAAEAAQAAwABAAAA
//8AAAAAAQADAAIAAQAAAP7/AAAAAAAAAAAGAAYAAwAEAAMAAgABAAAAAwAFAAUABgAE
AAQABgAGAAYABgAGAAcACgAKAAoACwAKAAoADAANAA8AEAARAA8AEAAOAAwADAAJAAkA
CQAIAAoACgAKAAkACQAJAAkACAAIAAcABwAIAAQABAAEAAIAAAD///z/+//6//r/+//8
//r/+f/4//b/+f/7//z//P/5//n/+f/5//j/+P/4//j/+v/6//r/+f/3//f/9//3//n/
+f/5//j/9//2//X/9P/0//X/8//x/+3/6//r//L/+v8EABIAJwA8AF0AiAC2AN8A+gD5
AM0AhQBLAC4AFgD5/9z/w/+9/8L/x//P/9b/3P/k/+z/8f/y//D/7//v//D/8//z//P/
8//1//X/9P/0//T/9P/1//X/9v/2//f/9//1//X/9f/1//f/9//3//f/9//3//f/9//1
//X/9v/3//n/+f/5//n/+P/4//j/+P/4//n/+v/6//n/+f/5//n/+f/5//r/+v/8//z/
/f/9//v/+//6//r//P/9//3//f/9//3//f/+//z//P/9//7///8AAAIAAwACAAIAAQAB
AAQABAAEAAQABwAHAAcACQAIAAkACQAJAAwADAAOAA4ADAAMAA0ADQAPABAAEAAQABAA
EAARABEADwAPABAAEAASABEAEQASABEAEAAOAA0ADgAOAA8AEAAQAA8ADwAPAA4ADQAM
AAsADAANAA0ADgANAAwACwAKAAwADAALAAsACgAKAAoACQAIAAgACAAIAAkACAAHAAcA
BAAEAAQAAwADAAQABAAEAAMAAgABAAEAAQACAAIAAgAEAAQABAAEAAIAAwADAAMAAwAE
AAQABAAEAAQABAAFAAUABQAGAAYACAAIAAgACAAIAAcABgAFAAgACAAIAAkACQAJAAkA
CQAHAAgACAAIAAkACgALAAwACQAJAAkACQAMAAwADAAMAAoACgAJAAkACQAIAAgACAAK
AAoACwALAAkACAAHAAYABwAIAAkACQAHAAcABwAHAAUABQAFAAUABgAHAAYABwAEAAQA
BAAEAAgACAAIAAgABgAFAAUABQADAAIAAgADAAUABQAFAAQAAgACAAIAAgAEAAQABQAG
AAYABQAEAAQAAgAEAAQABAAEAAYACQAKAAwACgAKAAwADAANAA4ADwARABAAEAAQABEA
EgASABQAFQAWABYAFgATABEADgALAAoADAANAA4ADgAMAAwADAALAA0ADQANAAwADQAL
AAoACgAHAAYABQACAAEAAQD////////+//7//v/9//3//f/8//7///////7/+//7//v/
+//+//7//v/+//z//P/8//v/+//7//v/+//7//v/+//6//j/+P/4//j/+P/3//P/7//x
//f/+/8CAA4AIgA4AFMAdACdAMYA5gDvANQAkQBPACcADQDy/9j/w/+2/7n/vf/G/9P/
3//m/+z/8P/u/+3/7v/u//H/9//6//n/+f/5//n/+P/3//X/9P/1//b/+P/5//j/+P/5
//n/9//3//f/9//5//n/+f/5//f/9//3//f/+f/5//r/+//5//n/+f/5//j/+P/4//j/
+P/5//r/+v/3//f/9//3//j/+f/7//z/+v/6//v/+//5//n/+P/4//n/+//8//3//P/7
//r/+v/8//z//f/+//7//v///////f/+//7///8CAAIAAgACAAEAAQABAAMABgAHAAcA
BwAIAAgACgAKAAgACAAJAAkACwAMAAwADAAKAAoACwALAA0ADQAOAA4ADAALAAsADAAM
AAwACwALAA0ADAAMAAwACwAJAAgABwAJAAkACQAJAAkACQAIAAgABgAGAAYABgAHAAgA
CAAJAAcABgAFAAMAAwAEAAUABgAFAAQAAwADAAAAAAAAAP//AQACAAIAAgD///7//f/9
////AAAAAAAA/v/+//7//v/+/////////wEAAgACAAIAAQAAAP////8AAAEAAwAEAAIA
AgACAAIAAQABAAEAAQAEAAQABAAFAAMAAwADAAMABQAGAAYABgAGAAYABgAGAAUABQAF
AAUABgAGAAYABgAEAAQAAwADAAQABAAFAAYABQAEAAQAAwAEAAQABAAEAAYABgAGAAUA
BAADAAIAAQADAAMAAwADAAMAAwABAAEAAAAAAAAAAAAEAAQABAAEAAMAAQAAAP//AAAA
AAEAAwABAAEAAQAAAAAAAAAAAAAAAgACAAMABAAAAAEAAAACAAIAAgACAAUABwAHAAgA
BgAGAAgACAAKAAoACgALAAoACgAKAAsADAAMAA4ADwAQABAAEAANAAoACAAGAAYABwAJ
AAsADAALAAoACQAHAAkACQAJAAgABwAFAAQABAABAAAA///8//3//f/7//v/+f/4//j/
+P/5//n/+f/4//j/+f/5//j/9//3//f/9//6//r/+v/6//j/+P/4//f/9//3//f/9//5
//n/+f/4//b/9v/2//b/+P/3//P/7//t//H/9/8CAAwAHAAwAEkAZACJALQA1ADjANYA
mQBNACEACwDy/9j/xf+4/7P/t//A/83/2//i/+j/8P/y/+//7v/w/+//8f/2//f/9//3
//f/9f/1//T/9P/0//T/9f/1//b/9v/3//f/9f/1//X/9f/3//f/9//3//X/9f/1//X/
9//3//j/+f/3//f/9//3//j/+P/4//j/+v/7//z//P/5//n/+f/5//n/+f/6//r/+P/4
//n/+f/3//f/9v/2//f/+f/6//v/+f/5//n/+v/8//z//f/+//z//P/9//3/+//8//z/
/f///wAAAQACAAEAAQABAAMABgAHAAcABwAHAAYABwAGAAYABgAHAAcACAAKAAsADAAL
AAoACgAJAAsACwAMAAwADAALAAsADAAKAAoACQAJAAsACgAKAAoACAAHAAcABwAJAAkA
CQAJAAkACQAIAAgACAAIAAgACAAKAAoACQAJAAcABgAFAAMABAAEAAQABAADAAIAAQAB
AAIAAgACAAEAAwAEAAQABAABAAAA//////3//v/+//7/AAAAAAAAAAAAAAEAAQABAAMA
BAAEAAQAAwACAAEAAQADAAMABAAEAAQABAAEAAQABQAFAAUABQAGAAYABgAHAAUABQAF
AAUABwAIAAgACAAGAAYABgAGAAcABwAHAAcACAAIAAgACAAHAAYABAADAAUABAAEAAQA
BAAEAAUABQAEAAQABAAEAAYABgAGAAUABAADAAIAAQADAAMAAwADAAEAAQD//////v/+
//7//v8CAAIAAgACAAAA////////AAAAAAEAAwABAAEAAQAAAP7//v/+//7/AgACAAMA
AgAAAP7//v/+//7/AQADAAMABAACAAIABAAEAAYABgAGAAcACAAIAAgACQAIAAgACgAL
AA0ADgAPAA0ACgAIAAYABgAGAAcACAAIAAoACgAKAAkACAAHAAYABAAEAAMAAwAEAAAA
AAAAAP7/+//7//n/+f/4//j/+f/6//r/+f/4//b/+P/5//n/+P/1//X/9f/1//b/9v/2
//b/+P/4//j/9//3//f/9//3//n/+f/5//j/9v/2//b/9v/y//P/8f/t/+v/6//v//b/
AAAMACAAOQBWAHsAqgDUAPMA+gDZAJEAUQAvABgA/P/f/8j/v//B/8T/yf/R/9r/4v/q
//D/8f/y//L/8f/v//D/8v/z//T/9f/1//X/9P/0//L/8v/z//P/9v/2//f/9//1//X/
9f/1//f/9//3//f/9//3//f/9//1//X/9v/3//n/+f/5//n/9v/2//b/9v/4//n/+v/6
//n/+f/5//n/+f/5//r/+v/6//r/+//7//n/+f/4//j/+v/7//v/+//7//v/+//8//r/
+v/7//z//f/+/wAAAQAAAAAA/////wEAAgADAAQAAwADAAMABQAEAAUABQAFAAcACAAL
AAwACwAKAAoACQAKAAwADQAOAA4ADgAPAA8ADQANAA4ADgAQAA8ADwAQAA4ADgANAA0A
DwAOAA4ADgAOAA0ADQANAAsACwALAAsADQANAAwADAAKAAoACgAKAAoACgAJAAkACAAI
AAgABwAEAAQABAAEAAQABAAEAAUAAwACAAEA/////wAAAAAAAAEAAAD//////f/+//7/
/v/+//7//v/+//z//f/9//3///8AAAAAAAD+//7//v////////8AAAAAAgACAAIAAgAB
AAEAAQABAAQABAAEAAUABQAFAAUABQADAAQABAAEAAYABgAGAAYABQAFAAUABQAGAAYA
BgAGAAYABgAFAAUABQAEAAQABAAGAAYABwAHAAUABAADAAIAAwAEAAUABQADAAMAAwAD
AAMAAwADAAMABQAFAAMAAwAAAAAAAAAAAAQABAAEAAQABAADAAMAAwABAAAAAAABAAMA
AwADAAIAAQAAAP///v8AAAAAAQACAAQAAQAAAAAAAAAAAAAAAgAFAAYACAAGAAYACAAI
AAgACAAIAAkADAAMAAwADQAMAAwADgAPABIAEgASAA8ADQAKAAcABgAIAAkACgAKAAwA
DAAMAAsACgAJAAgABgAGAAUABQAGAAIAAgACAAAA//////3//f/9//z//P/8//z/+//6
//j/+f/7//z//P/6//n/+P/3//j/+P/4//j/+v/6//r/+f/3//f/9//3//n/+f/5//j/
9v/2//b/9v/2//X/8f/v/+3/8f/5/wIACgAWAC4ARwBkAI8AvADgAPUA6gCzAGkANwAb
AAIA5v/P/77/uf+9/8T/zf/X/+D/6P/w//T/8//y//L/8f/z//T/9//3//f/9//3//f/
9v/2//b/9v/3//f/+P/4//n/+f/3//f/9//3//j/+f/6//v/+f/5//n/+f/3//f/+P/5
//v/+//7//v/+P/4//j/+P/5//v//f/+//v/+//7//v//f/9//7//v/+//7///////7/
/f/7//r/+//9//7///////////8AAP7//v///wAAAgACAAMAAwADAAQABAAFAAYABgAG
AAYABwAHAAcACQAIAAkACQAJAAsADAAPABAADwAOAA4ADQAOABAAEQASABAAEAARABEA
DwAPABAAEAASABEAEQASABAAEAAPAA8AEQAQABAAEAAQAA8ADwAPAA0ADQANAA0ADwAP
AA4ADgANAAwACwAKAAwADAALAAsACAAIAAgABwAGAAYABgAGAAYABgAGAAcABQAEAAMA
AQADAAQABAAEAAMAAgABAAEAAQACAAIAAgAEAAQABAAEAAMAAwACAAEAAwAEAAQABAAE
AAQABAAFAAUABQAGAAYABgAGAAYABgAGAAUABAADAAYABgAGAAcABwAHAAcABwAHAAgA
CAAIAAoACgAKAAoABwAHAAcABwAKAAoACgAKAAgACAAHAAcABwAGAAYABgAIAAgACQAJ
AAYABgAGAAYACAAIAAgABwAHAAcABwAHAAUABQAFAAUABwAHAAUABQAEAAQABAAEAAYA
BgAGAAYABgAFAAUABQADAAIAAgADAAUABQAFAAQAAgACAAIAAgAEAAQABQAGAAQAAwAC
AAIAAgACAAMABAAFAAYABwAJAAkACgAKAAoADAAMAA4ADgAOAA8ADgAOAA4ADwASABIA
FAAVABQAFAAUABEADgAMAAoACgAMAA0ADgAOAAwADAAMAAsADQANAA0ADAAJAAcABgAG
AAQABAAEAAIAAwADAAEAAQD9//z//P/8//7///8AAAAA//////7//P/7//v/+//7//7/
/v/+//7//P/8//z/+//8//3//v////7//f/8//r/+v/6//r/+v/+//v/9f/z//H/8//9
/wgAFgAmADoAUQBwAJUAvgDeAOsA1gCVAE0AJwAPAPT/2P/F/7r/u//B/8j/1f/j/+z/
8P/0//T/8//0//b/+f/7//z//f/9//3//f/8//v/+f/4//v//P/+///////+//7//f//
/////////////////////f/9//3//f//////AAABAP//////////AAAAAAAAAAD+////
AAAAAP//////////AQABAAIAAgAAAAAAAQABAAMAAwACAAIAAgADAAMAAwABAAEAAQAC
AAQABAAFAAYABAAEAAUABQAHAAgACAAJAAgACAAIAAgACQAJAAkACwAOAA8ADwAPAA4A
DgAQABAAEAAQABEAEQATABQAFAAUABIAEgATABMAFQAVABYAFgAUABMAEwAUABYAFgAV
ABUAFQAUABQAFAASABEAEQARABMAEwATABMAEQARABAAEAASABIAEgASABQAFAATABMA
EAAQABAADwAQABAAEAAQAA8ADgANAA0ADAAMAAwACwAJAAoACgAKAAkACAAHAAcACAAK
AAsADAALAAoACQAIAAYABwAHAAcACQAKAAoACgAIAAgACAAJAAoACwANAA4ADAAMAAwA
DAALAAsACwALAAwADAAMAA0ACwALAAsACwAMAA4ADwAQAA4ADgAOAA4ADQANAA0ADQAQ
ABAAEAAQAA8ADgAMAAsADgAOAA8AEAANAAwADAALAAwADAAMAAwADgAOAA4ADQALAAsA
CwALAA0ADQANAA0ADAALAAgABwAHAAgACQAKAAwADAAMAAwACgAJAAkACQAKAAoACwAN
AAsACwALAAoACgAKAAwADgAMAAwADAAMAAsADQANAA4AEAAQABIAEgASABIAEgATABQA
FAAUABUAGAAYABoAGwAaABoAGgAXABgAFgAUABQAEwATABMAEgATABQAFQAVABUAFQAV
ABQAEQAPAA4ADgAOAA4ADgAMAAkACQAHAAcABwAGAAYABgAFAAUABQAEAAIAAwADAAIA
AgADAAQABQADAAIAAQAAAAIAAgACAAEAAgADAAQABQACAAEAAAD+/wEAAgADAAQABAAB
AP//+f/1//X/+/8GABAAHAAqAD8AWAB7AKgA2AD5AAQB6QCnAGEAOQAgAAYA6//W/83/
z//S/9n/3//k/+r/8P/2//v//v8AAP///f/+////////////AQABAAAAAAAAAAAAAQAB
AAAAAAABAAEAAwADAAMAAwABAAEAAQABAAMAAwADAAMAAQABAAIAAwABAAEAAQABAAEA
AgADAAQAAgADAAQABAAFAAUABQAFAAUABQAGAAYABAAEAAUABQAHAAcABgAGAAQABQAF
AAUABgAHAAgACgAIAAgACQAKAAoACgALAAsADQAOAA4ADwAPAA4ADQAMABAAEQASABUA
FAAVABUAFQAWABYAGAAYABoAGgAbABsAGQAaABoAGgAcABwAHQAdABsAGwAcABwAHAAb
ABsAHAAeAB4AHQAdABsAGgAaABoAHAAbABsAGwAbABsAGwAbABsAGwAaABoAGgAaABoA
GgAYABgAFwAXABgAGAAYABcAFAAUABQAFAATABIAEQARABEAEgATABMAEgASABEAEAAP
AA4ADQANAA0ADgAOAA4ADgAOAA4ADgAOAA8ADwAPAA8AEAAQABAAEQASABMAFQAUABMA
EwASABQAFAAUABQAFwAXABcAFwAXABYAFQAVABYAFwAYABkAFwAYABgAGAAYABgAGAAY
ABgAGQAaABsAGwAaABkAGAAZABoAGgAbABsAGgAaABoAGQAYABgAFwAXABgAGQAaABgA
GAAYABcAGQAZABkAGQAZABkAGQAZABcAFwAVABUAFQAWABcAGAAZABgAFwAWABcAFwAY
ABkAFwAWABYAFwAVABUAFQAUABUAFgAXABgAFwAWABYAFgAWABgAGAAYABgAGAAYABkA
GAAYABsAHAAfACAAIAAgACAAIQAhACAAHwAfACEAIgAlACcAJwAmACUAIQAjACIAIQAi
ACAAIQAiACIAJAAkACQAIwAlACUAJQAkACIAHwAdABwAGwAcAB0AHAAaABkAFgAVABUA
FAAUABQAFwAXABcAFgAVABUAFAASABQAFQAWABcAFgAWABYAFgAUABQAFAATABQAFQAW
ABcAFgAVABQAEgAUABQAFAAUABYAFQATAA0ACQAHAAkAEAAcACYAMABDAFgAcQCUAMIA
8QAQARsB/QC1AHMATAAyABUA+P/l/9v/3v/l/+v/9P/+/wIACAANABAAEgAVABcAFgAX
ABcAFwAXABcAFwAWABYAGAAYABkAGQAZABgAGAAXABgAGQAaABsAGQAZABkAGQAbABsA
GwAbABsAGwAcAB0AGwAbABsAGwAbABwAHQAeABwAHQAeAB4AHwAfAB8AHwAfAB8AIAAg
AB4AHgAfAB8AIQAhACAAIAAeAB8AHwAfACAAIQAiACQAJAAkACUAJgAkACQAJQAlACYA
KAApACsAKgAqACoAKgArACsAKwAtADAAMQAxADEAMAAwADIAMgA0ADQANQA1ADQANAAz
ADIANAA0ADUANQA3ADcAOAA4ADYANQA1ADYAOAA4ADcANwA1ADQANAA0ADYANQA1ADUA
NQA1ADUANQAzADMAMgAyADMANAA1ADYANAA0ADMAMwA0ADQANAAzADIAMgAyADIAMQAw
AC8ALwAvADAAMQAxADAAMAAvAC4ALwAuAC0ALQAvADAAMAAwAC4ALgAuAC4ALgAvAC8A
LwAtAC4ALgAuADAAMAAwADEAMwAzADQANAAyADIAMgAyADUANQA1ADUANgA2ADYANwA3
ADcANwA3ADcAOAA4ADgANgA2ADYANgA4ADkAOgA7ADsAOgA5ADgAOgA6ADkAOQA7ADoA
OgA6ADkAOAA4ADcANwA4ADkAOgA5ADgANwA1ADYANwA4ADkANwA3ADcANwA5ADkANwA3
ADcAOAA5ADoAOQA4ADcANgA3ADcAOAA5ADsAOgA6ADsAOgA5ADgANgA3ADgAOQA6ADgA
OAA5ADoAOgA5ADgAOAA6ADoAOgA7ADgAOAA5ADoAOwA8AD8AQQBBAEIAQABAAEIAQgBF
AEYARwBJAEoASgBKAEsASgBKAEwATQBOAE4ATgBLAEkARgBDAEIARQBHAEkASgBIAEgA
SABHAEUARQBFAEQAQwBBAEAAQAA8ADwAPAA6ADoAOwA6ADsAOwA6ADoAOgA7ADsAOwA6
ADoAOwA7ADoAOQA5ADkAOQA8ADwAPAA8ADoAOgA6ADkAOwA7ADsAOwA9AD0APQA8ADoA
OgA6ADoAOgA5ADUAMwAxADcAPwBIAFQAZgB8AJUAtgDfAAYBJgExARQBzwCNAGcATwA2
ABwABwD8//3/AwAMABkAJQAuADYAOAA4ADcAOAA6ADsAPwBAAEEAQQBBAEEAQQBBAEAA
QABCAEIAQwBDAEIAQgBDAEMAQwBDAEMAQwBEAEUARgBHAEUARQBFAEUARwBHAEgASQBH
AEcARwBHAEgASABIAEgASABJAEoASgBJAEkASQBJAEsASwBMAEwATABMAE0ATQBJAE0A
UABQAA==
         </WaveFormData>
      </LeadData>
      <LeadData>
         <LeadByteCountTotal>10000</LeadByteCountTotal>
         <LeadTimeOffset>0</LeadTimeOffset>
         <LeadSampleCountTotal>5000</LeadSampleCountTotal>
         <LeadAmplitudeUnitsPerBit>4.88</LeadAmplitudeUnitsPerBit>
         <LeadAmplitudeUnits>��V</LeadAmplitudeUnits>
         <LeadHighLimit>2147483647</LeadHighLimit>
         <LeadLowLimit>268435456</LeadLowLimit>
         <LeadID>V6</LeadID>
         <LeadOffsetFirstSample>0</LeadOffsetFirstSample>
         <FirstSampleBaseline>0</FirstSampleBaseline>
         <LeadSampleSize>2</LeadSampleSize>
         <LeadOff>FALSE</LeadOff>
         <BaselineSway>FALSE</BaselineSway>
         <ExcessiveACNoise>FALSE</ExcessiveACNoise>
         <MuscleNoise>FALSE</MuscleNoise>
         <LeadDataCRC32>3453441363</LeadDataCRC32>
         <WaveFormData>
DAAMAAwADAAMAAwADAAMAA8AEAARABIAEgASABIAEgARABAADwAOAA8AEAARABIAEgAS
ABIAEgATABQAFQAWABgAGAAYABgAFgAWABYAFgAXABgAGQAaABkAGAAXABYAFQAUABMA
EgARABAADwAOAA0ADAALAAoADAAMAAwADAAJAAgABwAGAAYABgAGAAYABAAEAAQABAAE
AAQABAAEAAgACgAMAA4ADwAQABEAEgAQABAAEAAQAA4ADgAOAA4ADgAOAA4ADgAOAA4A
DgAOAA0ADAALAAoADAAMAAwADAAMAAwADAAMAAoACgAKAAoADAAMAAwADAALAAoACQAI
AAYABgAGAAYABAAEAAQABAAGAAYABgAGAAgACAAIAAgABwAGAAUABAAHAAgACQAKAAwA
DAAMAAwADAAMAAwADAANAA4ADwAQAA8ADgANAAwACgAKAAoACgAJAAgABwAGAAUABAAD
AAIAAgACAAIAAgD///7//v/+//7//v///////v/////////+//7/AAAAAAMAAwAFAAYA
BgAFAAQAAwAEAAQAAwADAAIAAgACAAMAAQACAAIAAgABAAEAAgADAAEA///+//3//v/9
//v/+//9//3/+//6//f/9f/y//H/8//z//P/8//y//H/8P/v//H/8P/v/+//7//v/+//
7//v/+7/6//q/+7/7//w//H/7v/t/+z/6//t/+3/7P/s/+7/7P/r/+f/4v/e/9r/2v/e
/+T/7P/0/wAAEAAlAEIAagCUALIAxAC1AIMATAAtAB4ADwD6/+f/3//f/93/3v/j/+X/
5f/j/+f/6//p/+f/5//n/+f/5f/l/+P/4//m/+X/5v/n/+T/5f/l/+T/5v/m/+X/5f/m
/+b/5v/n/+X/5f/l/+b/6f/q/+r/6//t/+3/7v/u/+7/8P/y//L/8v/1//f/9//2//b/
9f/0//L/8P/v/+//7f/u/+7/7f/s/+r/6f/m/+b/5//n/+f/5v/o/+j/6P/o/+j/6P/o
/+j/6f/p/+n/6f/p/+n/6f/q/+r/6//r/+n/6f/o/+j/6//s/+//8f/x//L/9P/0//X/
9v/5//v/AQAEAAcACQAKAAsADAANAA8AEAASABMAEgASABIAEgASABIAEwATABQAFAAU
ABMAEgAQAA8ADQAOAA4ADgAOAA0ADAAMAAwACwAKAAkACQAJAAkACAAHAAUABAADAAMA
AwAEAAQABQAEAAMAAwADAAIAAQABAAEAAQACAAQABQADAAMAAwACAAUABgAHAAcABgAG
AAYABQAEAAQABAADAAMABAAFAAUAAgACAAIAAgAEAAIABAAFAAMAAwADAAMAAwADAAQA
BAAGAAYABgAGAAQABAAEAAQACAAJAAoACwAKAAoACgALAA0ADQANAA0ACgAKAAkACAAG
AAUABAACAAMABAAFAAcABQAFAAUABQAGAAYABwAHAAkACQAHAAcABgAGAAUABQAHAAUA
BQAFAAQABAADAAMAAwABAAEAAQABAAEAAQABAP//////////AgABAAIABAACAAMAAwAD
AAIAAgACAAIAAgADAAMABAADAAIAAQAAAAYABgAGAAYABgAGAAUABgAGAAYACAAJAAsA
DQALAAsADAAMAA4ADgAPAA8ADwAQABEAEQAPAA8ADwAOAA4ADQAMAAwACQAJAAgACAAK
AAoACAAHAAkACQAJAAcABAADAAIAAQAAAAEAAgADAAEAAAAAAP///f/9//3//f8AAAEA
AgADAAEAAQABAAAAAQADAAUABwAGAAUABQAEAAAAAAABAAEA///////////8//v/+v/5
//n/+v/7//z/+f/3//L/7P/o/+r/7v/2//7/CAAWACQAOQBWAHwAogC8AMQAqwBzAEIA
KQAaAAUA9P/n/+H/4//n/+z/8f/1//P/9f/3//X/8//1//X/8//1//P/8//x//H/8v/x
//L/8//x//P/9P/0//P/8v/w/+//7//w//H/8//y//H/8P/w//L/8v/x//H/8//z//T/
9P/0//b/+P/4//j//f8BAAMAAgACAAEAAAAAAAAAAQADAAMABAAEAAMAAQAAAAAA/v8A
AAEAAQABAP//AAD///7///8AAAEAAgACAAMAAwADAAMAAwADAAMABQAGAAgACQAHAAcA
BgAGAAoACgAMAA0ADgAOAA8ADgAOAA4AEAARABMAFAAVABUAFQAVABUAFQAVABYAGAAZ
ABgAGAAYABgAFgAWABcAFwAYABoAHAAdABsAGgAaABkAGgAaABoAGgAZABgAGAAYABUA
FAATABMAFQAVABQAEwATABIAEQARABIAEgARABEADwANAAwACwAKAAkACQAJAAkACgAM
AA0ACQAJAAkACAAKAAoACgAJAAcACAAJAAkABgAGAAYABQAHAAgACQAJAAYABgAGAAYA
CAAGAAgACQAHAAcABwAHAAUABQAGAAYACAAIAAgACAAGAAYABgAGAAkACQAJAAkACgAK
AAoACwALAAsACwALAA0ADgAOAA4ADQANAA0ADAAMAAwADAANAAsACwALAAsACAAIAAkA
CQALAAsACQAJAAcABgAEAAMABAADAAQABQAGAAYABQAFAAMAAQABAAEAAgADAAQABQAE
AAMAAgABAAMAAQABAAIAAgADAAMAAwAAAAAAAAAAAAAAAQABAAIAAQAAAP///v8AAAAA
AAAAAAAAAAABAAEA/v/+/wAAAAAAAAAAAwAEAAQABAAFAAUABgAHAAcABwAIAAgACQAI
AAgABwALAAwADQANAA0ADQANAAwACgAJAAgACAAKAAsACwAMAAoACgAIAAcACQAJAAkA
BwAGAAUABAADAAMAAwADAAMAAgACAAMAAwADAAMAAwADAAUABQAFAAUABQAFAAUABAAF
AAUABQAFAAgACQALAAwACgAKAAsACwANAA0ADQANAA0ADQANAA0ADAAMAAwADAAPAAsA
BgAEAAAAAgAIABAAGgAoADgATABpAI4ArgDGAMwAsgB3AEUAMAAlABQABQD2/+3/6f/r
/+//9v/5//v//f/9//n/9//5//n/+f/7/////f/9//v/+//5//X/8//x//L/9f/3//j/
+v/6//n/+f/2//b/9v/3//f/9//3//j/9v/2//X/9f/3//f/+P/4//X/9v/3//b/8f/z
//T/8//z//T/9P/0//H/8P/w//H/8//0//T/8//x//D/8P/u//H/8//0//X/+P/8//7/
AAAAAAAAAAAAAAIAAwADAAMAAwADAAMAAwAFAAYACAAJAAkACQAIAAgABwAGAAcABwAL
AAwADgAOAA0ADAANAA0AEAASABQAFQAWABcAGAAZABgAGAAZABkAGwAcAB0AHgAfACAA
IgAjACQAJAAkACMAJQAkACQAIwAgACAAIAAgAB8AHgAeAB4AHAAaABgAFwAaABsAGwAb
AB0AHAAbABsAGAAYABcAFwAXABcAGAAZABYAFQAVABUAEwASABIAEQANAA0ADQAMAAkA
CAAHAAUABgAIAAoACwAKAAoACgAJAAsADAANAA0ADAAMAAwADAAKAAgACgALAA0ADQAN
AA0ADQANAA4ADgAMAAwADAAMAAwADAAMAAwACwAJAAcABQAGAAYABgAHAAQAAwACAAEA
//8AAAAAAAABAAEAAQAAAP7//v/+///////////////9//z//P/7//3//f/7//v//f/+
//7///////3//f/9//7//v/9//3//P/5//j/9//3//f/9//3//n/+f/5//n/9//z//H/
8P/z//X/9v/3//X/9P/z//L/8v/z//P/9P/4//b/9P/2//T/9P/0//T/9//4//j/+P/5
//n/+v/7//z//f///wAABAAEAAUABQAFAAYABwAHAAkACwANAA4ADAALAAoACgAIAAcA
BQAEAAcACAAHAAcACAAJAAoACQAIAAcABgAFAAAA///+//3/+f/4//j/9//1//X/9f/1
//T/8//y//H/8v/z//T/9P/x//H/8f/x/+//7//w//D/8P/w//H/8f/w/+//7v/t/+//
7//v/+//7P/s/+z/7P/r/+v/6v/m/+L/4P/e/+L/6P/w//r/CgAfADwAYgCKAKwAxADF
AKMAbABDADIAJQASAPv/5//h/+P/5P/n/+n/6//v//H/8f/v/+v/6f/n/+f/6P/p/+j/
6f/r/+n/6f/p/+f/6f/q/+r/6//s/+z/7f/q/+r/6v/r/+v/6//r/+z/7P/s/+v/6//t
/+3/7v/u//D/8v/0//T/8f/z//T/8//1//j/+v/8//7//v///wEAAwAEAAQAAwAEAAQA
BQAEAAEAAQAAAP////8AAP///v/9//z/+//6//n/+f/4//f/9f/1//X/9f/0//L/8f/v
/+//7//u/+7/8f/y//X/9//3//j/+v/6//3//v8BAAMABQAGAAcABwALAA0ADwARABEA
EgAUABUAFQAUABMAEgASABIAEwATABEAEAAPAA0ADwAOAA4ADQAKAAoACgAKAAcABgAG
AAYABgAGAAYABwAFAAUABAADAAUABAADAAMAAgACAAEAAQD+//3//f/9//3//f/+////
+//6//r/+f/5//n/+f/4//j/+P/4//f/9f/2//f/9//4//j/+P/3//b/9v/2//X/9v/2
//b/9v/2//T/9v/3//X/9f/1//X/9v/3//n/+v/6//r/+v/6//3//v///wAA////////
///+//7//v///wEAAQABAAEA//8AAAAAAAADAAMAAwACAAIAAgACAAMAAQABAAEAAQAA
AAAAAQABAAAA///8//v//P/8//v/+//9//v/+//7//r/+v/5//n/+v/5//r/+//5//n/
+f/5//r/+//8//3/+//5//n/+v/4//n/+f/5//n/+v/7//z/+//7//r/+v/8//z//P/8
//z//P/6//j/9v/4//j/+P/4//r//P/9//7//f/9//7///8BAAEAAgACAAMAAgACAAEA
AQACAAMAAwAFAAUABQAEAAAA///+//7/AAABAAEAAgACAAIAAAD//wEAAQABAP//AAD/
//7//f/7//v/+//7//r/+v/7//v/9//3//f/9//1//X/9f/1//f/9//3//b/9//3//f/
9//3//f/+P/4//T/9P/1//X/9f/1//X/9f/1//X/9f/1//L/8v/y//L/8//x/+7/6v/q
/+7/8P/0//7/DgAgADYAUwB4AJoAtgDCAK4AeQBHAC4AHwAMAPn/6P/d/93/4f/l/+7/
9f/5//v/+//3//P/8f/z//X/9//7//n/+f/3//f/9f/z//P/8//z//X/9v/2//T/9P/z
//P/8v/y//L/8//z//P/8//0//L/8v/x//H/8//z//T/9P/y//T/9v/2//X/+f/8//3/
//8CAAQABgAFAAQABAAFAAUABgAGAAUABQAEAAQAAgACAAMAAwADAAIABAAEAAQAAwAC
AAEAAAACAAMAAwADAAMAAwADAAMAAgACAAMAAwAFAAUABAAEAAUABAAFAAUABwAIAAoA
CgAIAAgACgALAAwADAAMAAsADAANAA4ADwAMAAwADQANAA8AEAARABIAEQAQABAADwAO
AA4ADgANAA8ADgAOAA0ACgAKAAoACgALAAoACgAKAAkACAAHAAcABQAFAAQAAwAGAAYA
BgAHAAQABAADAAMAAwADAAQABQAEAAMAAwADAAAAAAABAAEAAQABAAEAAAD+//7//v/9
////AAABAAEA/v/+//7//f/7//z//f/9//7//v/+//7//f/6//v/+//8//3//v////3/
/f/+//7//P/8//z//P/9//7///8AAAAA///+//3///8AAAEAAwAFAAUABQAFAAYACAAJ
AAoADAANAA4ADgAOAA4ADgAPABIAEwAUABUAEwASABIAEQARABEADwAPABAAEAAPAA8A
DQALAAsACwAMAAwACwALAA0ACwALAAsACQAJAAkACQALAAsACwALAAoABwAGAAYACAAJ
AAkACQAGAAYABgAGAAQABQAFAAYACAAIAAgACAAGAAYABgAIAAgACAAIAAsADAAMAAwA
CwALAAwADQAPAA8AEAAQABAAEAARABEAEQASABMAEwAVABUAFQAUABEADwANAAwADgAP
AA8AEAAOAA4ADAALAA0ADQANAAsADAALAAoACQAGAAUABAADAAEAAAAAAP///f/9//3/
/f/9//3//f/9//3//f/9//z/+f/5//n/+f/5//n/+v/6//b/9v/3//f/9//3//f/9//4
//n/+v/7//r/+v/6//r//f/7//j/8v/w//L/+P8AAAoAFgAoADwAUwB2AJoAtgDEALoA
iQBNAC4AIwAUAAEA8v/n/+P/5f/p//L/+//9////AwABAP3/+f/3//X/9//7//n/+f/3
//f/9//1//X/9f/z//X/9v/2//T/9P/z//P/8P/w//D/8f/0//X/9v/4//b/9v/1//X/
+//9/wAAAgACAAQABgAGAAEAAwAEAAMAAQACAAIAAgAAAP7//f/9//3//v/+//3//f/8
//z/+v/6//v/+//7//3/AAABAAIAAgACAAIAAgAFAAcACAAJAAkACQAJAAkACgAKAAsA
CwAMAA0ADQAOAA4ADgAQABEAFQAWABgAGAAYABgAGgAbAB8AIAAhACEAIgAjACQAJQAh
ACAAIAAfACAAIAAgACAAHQAcABwAGwAYABgAGAAXABkAGAAYABcAGAAYABgAGAAbABwA
HgAgAB0AHAAbABsAHQAdABwAGwAdABwAGwAbABkAGAAWABUAFgAVABUAFQAUABMAEwAT
ABEAEAAQAA8ADwAPAA8ADgANAAwACwAJAAcACAAJAAkACQAKAAsACwAJAAoACwALAAsA
DAANAA4ADAAKAAwADQALAAsACwALAAkACQAKAAoACgAKAAoACgAMAAwADAAMAAwACwAK
AAkACgAKAAoACwAJAAcABQADAAQABgAHAAgABwAHAAcABgAFAAQAAwADAAYABwAIAAkA
CgAKAAsACwAKAAkABgAFAAQABAADAAMAAQD///////////7//P/7//v/+f/5//n/9//3
//f/9//5//n/+f/5//f/9f/1//b/+P/5//n/+f/2//b/9v/2//T/9f/1//b/9v/4//j/
9v/2//T/9P/0//T/9//4//j/+P/3//f/+P/5//v/+//8//z/AAAAAAEAAQACAAIAAgAB
AAIAAwAEAAQAAAD///7//v8AAAEAAQACAAIAAgAAAP///f/9//3/+//7//v/+//7//j/
9//2//X/8//y//L/8f/v/+//7//v/+7/7f/s/+v/7P/t/+7/7v/s/+v/6v/p/+n/6f/q
/+r/6v/q/+v/6//p/+n/6f/p/+r/6//s/+3/7P/s/+z/7P/r/+n/5v/i/97/3P/e/+T/
7P/0/wQAGAAxAFAAegCgALoAwgCpAHMAQgAtACAADwD4/+X/3f/b/9v/2v/d/+P/5//r
/+3/6//p/+f/5f/l/+X/5//n/+X/5f/l/+P/4//j/+H/4//k/+T/5v/m/+X/5f/k/+T/
5P/l/+f/5//n/+j/6v/q/+n/6f/t/+3/7v/u/+//8v/1//b/8//1//b/9f/2//j/+f/6
//f/9v/2//f/9P/0//P/8f/v/+7/7v/s/+v/6//q/+n/6P/q/+r/6v/o/+j/6P/o/+j/
6f/p/+n/6v/r/+z/7f/r/+r/6v/p/+z/7f/t/+7/7//u/+//7//w//D/8f/w//P/9P/3
//n/+f/6//v/+//9////AQADAAQABgAJAAsADgAOAA4ADgAQABAAEQARAA4ADgAOAA0A
DwAOAA4ADQAKAAoACgAKAAgABgAFAAQABQAEAAMAAwACAAEA///9//3//P/7//v/+v/6
//n/+f/6//n/+f/5//r/+f/5//n/9v/2//f/9//4//n/+v/6//z//P/8//v/+v/6//r/
+f/6//r/+v/5//j/+P/4//f/9v/2//b/9v/2//T/9v/3//X/9f/1//X/9v/3//n/+v/4
//j/+P/4//n/+v/7//z//f/9//3//f/+//7//v////////////////8AAAAAAAADAAMA
AwACAAQABAAEAAUABQAFAAUABQAFAAYACAAJAAcABwAFAAUABwAIAAgACQAJAAcABwAH
AAYABgAFAAUABgAFAAYABwAFAAUABQAFAAYABwAIAAkABwAFAAUABgAEAAUABQAFAAYA
BgAGAAYABAAFAAUABgAGAAYABgAGAAgABgAGAAYABgAGAAYACAAKAAsADAALAAsADAAN
AAsACwAMAAwAEAAQABEAEQAVABYAFwAXABgAGQAaABoAFAARAA4ADAAKAAsACwAMAAoA
CgAIAAcABAADAAIA///+//3//P/7//f/9//3//f/9//2//b/9f/2//f/+P/5//r/+//8
//3/AAABAAIAAgD///////////3//f/+//7//P/8//3//f/6//n/+P/3//f/9//3//f/
9f/0//P/8v/z//H/7v/q/+j/6v/w//j//P8GABoAMABJAG4AlAC2AMoAxACZAGEAPAAt
AB4ACQD4/+3/6f/p/+3/8v/1//n/+////////f/7//f/9f/1//f/+f/5//f/9//3//X/
9f/1//P/9f/2//b/9v/2//X/9f/z//L/8f/x//P/8//z//T/8v/y//H/8f/x//H/8v/y
//T/+P/8//7/+v/9//////8CAAQABQAGAAYABgAHAAkACwAMAAwACwAMAAwADQAMAAoA
CwALAAsADAAOAA4ADgANAAwACwAKAAgACQAJAAkACwALAAsACwALAAoACgAJAAkACQAI
AAgACAAIAAoACwAKAAoACwAKAAsADAAPABEAEQAQAA8ADQAQABEAEgATABIAEgATABMA
FAAUABQAFAAVABYAGAAZABYAFgAWABUAFwAWABYAFQAUABQAFAAUABEAEAAQABAAEQAQ
AA8ADwAMAAsACQAHAAgACAAIAAkABwAGAAQAAwACAAEAAQABAAIAAQABAAEA///+//7/
/f/+////AAAAAAAAAAAAAP///f/+/////////wAAAQABAAAAAAAAAP//AAAAAAAAAAAA
AP7/AAABAP//////////AQABAAIAAgABAAAA///+////AAABAAIAAQABAAEAAQACAAIA
AgADAAMAAwADAAMAAwAEAAQABAAHAAcABwAGAAYABgAGAAcABwAHAAcABwAHAAgACgAL
AAkACQAHAAcACAAIAAcABwAHAAUABQAFAAYABgAFAAUABgAFAAYABwAFAAUABQAFAAUA
BQAFAAUABQADAAMABAADAAMAAgABAAEAAgADAAQABQAHAAgACgALAAwADQAOAA4ADgAO
AA4ADgAOAA8AEAARABIAFQAWABYAFgAVABUAFgAXABcAFwAYABgAGQAYABgAFwAZABoA
GwAbABsAGwAbABoAFwAVABMAEgAUABUAFQAWABQAFAASABEAEgATABQAEwAQAA8ADgAN
AAsACwALAAsACQAIAAgABwADAAMAAwADAAUABQAFAAUABAADAAIAAAABAAEAAQABAAEA
AQACAAIAAAAAAAEAAQADAAMAAwADAAIAAQAAAP///P/8//z//P/9//X/7v/q/+j/6P/s
//b/AgAQACAANgBPAHAAlACyAMAAsAB/AEkAMAAlABIA///w/+f/5f/p/+3/9v/9/wMA
BQADAAEA/f/9//3///8BAAEA//////3//f/7//n/+f/5//n/+//8//z//P/8//v/+//8
//z//P/9//3//f/9//7//f/8//r/+f/7//v//P/8//n/+v/7//r/9//5//r/+f/3//j/
+P/4//X/9P/0//X/9f/2//b/9f/1//T/9P/y//P/9f/2//f/+//+////AAABAAIAAwAE
AAYABwAHAAcABwAHAAcABwAKAAoACwALAAkACQAIAAgACAAIAAoACwAOABAAEwAUABIA
EgAUABUAFwAYABkAGQAYABkAGgAbABoAGgAbABsAHgAeAB4AHgAcABwAHQAdABwAHAAc
ABsAHQAcABwAGwAaABoAGgAaABsAGgAaABoAGQAYABcAFwAZABkAGAAXABcAFgAVABUA
EgASABEAEQASABEAEQARAA4ADQANAA0ACgAKAAsACwALAAsACwAKAAkACAAHAAUABgAI
AAoACwAIAAgACAAHAAUABgAHAAcACQAKAAsADAAKAAgACgALAAwADQAOAA8ADQANAA4A
DgAOAA4ADgAOAAwADAAMAAwADAALAAoACQAMAAwADAANAAoACQAIAAcABwAIAAgACAAJ
AAkACQAIAAcABgAFAAUABwAHAAcABwADAAIAAgABAAIAAwACAAMABwAIAAgACQAJAAcA
BwAHAAoACgAJAAkABwAFAAUABQAHAAcABwAHAAcABwAHAAcABQADAAMABAAGAAcABwAH
AAgACAAIAAgACAALAAsADAAKAAoACgAKAAkACgAKAAoADAANAA8AEQAPAA8AEAAQABIA
EgATABMAEwAUABUAFQAUABMAEgAQAA4ADQAMAAwACwALAAoACgALAAwACwALAAkACQAJ
AAcABQADAAEA//////////////z/+v/5//f/9P/z//L/8f/x//H/8f/x/+//7//v/+7/
7f/t/+3/7f/s/+v/6//q/+z/7v/x//P/9P/1//b/9//0//P/8v/x//H/8v/z//T/9f/z
//D/6v/k/+T/6v/w//j//v8KABoALwBOAHgAogC+AMwAtwCDAE4AMwAmABMA/v/t/+X/
5//p/+r/7f/v/+//8f/z//X/9//3//X/8//z//P/8//x//H/8//x//H/8f/t/+//8P/w
/+7/7v/t/+3/7v/u/+7/7//s/+v/6v/q/+z/7P/r/+v/6//r/+z/7P/r/+z/7f/s/+r/
7f/v/+//7f/u/+7/7v/v//D/8v/1//P/9P/0//P/8f/w//D/7v/v//H/8v/z//H/8v/x
//D/8v/y//L/8v/w//H/8f/x//P/8//z//P/9v/2//f/9//1//X/9P/0//f/+P/7//3/
AgAEAAcACAAKAAoADAANAA8AEAARABEAEgATABQAFQAWABgAGwAdAB0AHAAbABoAGAAY
ABkAGQAaABoAGgAZABgAFgAVABMAEwAUABUAFgAUABIAEQAQAA8ADgANAA0ADQANAAwA
CwAJAAgABwAHAAgACAAHAAcABQADAAIAAQAAAP//////////AAACAAMA/v/9//z/+v/8
//z//P/7//v//P/9//3/+v/6//r/+f/5//r/+//7//j/+P/4//j/+//6//3////+//3/
/P/7//3//f/+//7//v/+//7//v/8//z//P/8//7///8AAAEAAgACAAIAAwAFAAUABQAF
AAcACAAIAAgACAAHAAYABAAFAAYABwAJAAcABwAHAAcABAAEAAUABQAHAAcABQAFAAUA
BAACAAEAAwABAAEAAQACAAIAAQABAAEA////////AQABAAEAAQD//////////wEAAQAD
AAYABAAFAAUABQAEAAQABAAEAAYABwAHAAgABwAGAAUABAAGAAYABgAGAAYABgAFAAYA
BgAGAAoACwANAA8ADwAPABAAEAARABAAEAAPABIAFAAWABcAFQAVABUAFAAVABUAFQAW
ABUAFQAUABQAFgAWABQAEwAVABUAFQATABAADwAOAA0ADQANAA0ADQAKAAgABwAFAAUA
BQAFAAUABgAHAAgACQAIAAcABgAEAAUABwAJAAsACQAJAAoACgAIAAgACQAJAAkACQAJ
AAkABwAHAAcABwAHAAgACQAKABEAEQAQAAoABAAAAAIABgAOABYAHgAsAD8AUgBwAJoA
wgDgAOkA0QCcAGkAUABBACwAFQAFAP////8CAAMABwALAA0ADwAPAA8ADwAPAA8AEQAP
AA8ADQANAA8ADQANAA0ACwANAA4ADgAMAAwACwALAA0ADgAPABEAEAAPAA4ADgAPABAA
EAARABQAFQAXABgAGAAaABwAHAAdACEAJAAlACEAIAAeABwAGwAaABoAGwAaABoAGQAX
ABkAGAAYABYAFwAZABoAGwAaABoAGAAWABgAGAAYABgAGgAbABsAGwAZABkAGQAZABwA
HAAdAB0AGwAbABoAGgAcABwAHgAfAB8AIAAiACIAIAAgACIAIwAnACgAKQApACgAKQAq
ACsALAAuADEAMwA1ADYANwA4ADgAOAA5ADkAOgA6ADoAOQA2ADQAMwAxAC4ALgAuAC4A
KwAqACoAKgAnACYAJQAlACcAJwAmACUAJAAiACAAHwAgACAAHwAfAB4AHQAdAB0AGgAZ
ABkAGQAaABoAGwAbABcAFwAXABYAGAAYABgAFwAYABoAHAAdABwAHAAcABsAHgAgACIA
IwAhACAAHwAeACAAHgAgACEAIQAhACEAIQAfAB8AIAAgACIAIgAiACIAIgAiACIAIgAj
ACMAIwAjACYAJgAmACcAJQAlACUAJQAoACwALwAyADUANQA1ADQANAA0ADQANQAzADMA
MwAzADAAMAAxADEAMwAzADEAMQAxADAALgAtAC8ALQAtAC0ALgAuAC0ALQAtACsAKwAr
ACsAKwArACsAKgApACgAJwAoACcAKAAqACgAKQApACkAKAAoACgAKAAqACsAKwAsACoA
KgAqACoAKgAqACoAKgAqACoAKwArACgAKAApACoAKwAsAC0ALgAuAC4ALQAtAC4ALwAw
ADEAMwA0ADQANAA1ADUANwA4ADkAOQA7ADsAOwA6ADgANwA2ADYANwA5ADoAPAA6ADoA
OAA3ADcANwA3ADUANAAzADIAMQAtAC0ALQAtACwALAAtAC0AKQApACkAKQApACkAKQAp
ACsAKwArACoAJwAnACcAJwApACkAKgAqACYAJgAnACcAJwAnACcAJwAnACcAJwAnACQA
JAAkACQAJQAjACAAHAAaAB4AJAAsADQAQgBUAGoAhwCsAM4A6ADyANoApQBzAFoATQA8
ACkAFgANAA0ADwATABwAIQAlACkAKQAlACEAHwAfACEAIwAjACUAJQAjACMAJQAjACMA
IwAhACMAJAAkACIAIgAhACEAIAAgACAAIQAiACMAJAAmACUAJAAiACEAIwAjACQAJAAi
ACQAJgAmACIAJQAnACcAJwAoACgAKAAnACYAJgAnACcAKAAoACcAKQAoACgAJgAmACcA
KQArAA==
         </WaveFormData>
      </LeadData>
   </Waveform>
</RestingECG>
