# Supplementary material for: Detection of Left Atrial Enlargement Using a Convolutional Neural Network-Enabled Electrocardiogram
Source: Front Cardiovasc Med. 2020 Dec 17;7:609976. doi: 10.3389/fcvm.2020.609976 (PMC7773668; doi:10.3389/fcvm.2020.609976)
Supplement: Supplementary file 4 [file Data_Sheet_4.ZIP › normal3/1802031926_1347_0000000D.XML]

<?xml version="1.0" encoding="Windows-1252"?>
<!DOCTYPE RestingECG SYSTEM "restecg.dtd">
<RestingECG>
   <PatientDemographics>
      <PatientID>1802031926</PatientID>
      <PatientAge>76</PatientAge>
      <AgeUnits>Years</AgeUnits>
      <Gender>Female</Gender>
      <PatientLastName>zhongcuiling</PatientLastName>
   </PatientDemographics>
   <TestDemographics>
      <DataType>Resting</DataType>
      <Site>1</Site>
      <AcquisitionDevice>MAC55</AcquisitionDevice>
      <Status>Unconfirmed</Status>
      <Priority>Normal</Priority>
      <AcquisitionTime>09:21:20</AcquisitionTime>
      <AcquisitionDate>08-06-2016</AcquisitionDate>
      <CartNumber>1</CartNumber>
      <AcquisitionSoftwareVersion>009C</AcquisitionSoftwareVersion>
      <XMLSourceVersion>MAC5000 v1.0</XMLSourceVersion>
   </TestDemographics>
   <RestingECGMeasurements>
      <VentricularRate>79</VentricularRate>
      <AtrialRate>79</AtrialRate>
      <PRInterval>192</PRInterval>
      <QRSDuration>90</QRSDuration>
      <QTInterval>370</QTInterval>
      <QTCorrected>424</QTCorrected>
      <PAxis>48</PAxis>
      <RAxis>21</RAxis>
      <TAxis>31</TAxis>
      <QRSCount>13</QRSCount>
      <QOnset>225</QOnset>
      <QOffset>270</QOffset>
      <POnset>129</POnset>
      <POffset>190</POffset>
      <TOffset>410</TOffset>
      <ECGSampleBase>500</ECGSampleBase>
      <ECGSampleExponent>0</ECGSampleExponent>
   </RestingECGMeasurements>
   <Diagnosis>
      <Modality>Resting</Modality>
         <StatementCount>2</StatementCount>
         <LabelText>12SL ��ϳ���</LabelText>
      <DiagnosisStatement>
         <StmtFlag>ENDSLINE</StmtFlag>
         <StmtText>�������</StmtText>
      </DiagnosisStatement>
      <DiagnosisStatement>
         <StmtFlag>ENDSLINE</StmtFlag>
         <StmtText>���� ECG</StmtText>
      </DiagnosisStatement>
   </Diagnosis>
   <Waveform>
      <WaveformType>Rhythm</WaveformType>
      <WaveformStartTime>0</WaveformStartTime>
      <NumberofLeads>8</NumberofLeads>
      <SampleType>CONTINUOUS_SAMPLES</SampleType>
      <SampleBase>500</SampleBase>
      <SampleExponent>0</SampleExponent>
      <HighPassFilter>16</HighPassFilter>
      <LowPassFilter>150</LowPassFilter>
      <ACFilter>NONE</ACFilter>
      <LeadData>
         <LeadByteCountTotal>10000</LeadByteCountTotal>
         <LeadTimeOffset>0</LeadTimeOffset>
         <LeadSampleCountTotal>5000</LeadSampleCountTotal>
         <LeadAmplitudeUnitsPerBit>4.88</LeadAmplitudeUnitsPerBit>
         <LeadAmplitudeUnits>��V</LeadAmplitudeUnits>
         <LeadHighLimit>2147483647</LeadHighLimit>
         <LeadLowLimit>268435456</LeadLowLimit>
         <LeadID>I</LeadID>
         <LeadOffsetFirstSample>0</LeadOffsetFirstSample>
         <FirstSampleBaseline>0</FirstSampleBaseline>
         <LeadSampleSize>2</LeadSampleSize>
         <LeadOff>FALSE</LeadOff>
         <BaselineSway>FALSE</BaselineSway>
         <ExcessiveACNoise>FALSE</ExcessiveACNoise>
         <MuscleNoise>FALSE</MuscleNoise>
         <LeadDataCRC32>2756218529</LeadDataCRC32>
         <WaveFormData>
9v/2//b/9v/2//b/9v/2//j/+P/4//j/+P/4//j/+P/4//j/+P/4//j/+P/4//j/+P/4
//j/+P/4//j/+P/4//j/+P/4//j/+P/4//j/+P/4//j/+P/4//n/+v/7//z//P/8//3/
/f///wAAAAACAAAAAAAAAAAA/////////v8AAAIABQAHAAUABQAFAAUABgAGAAYABgAE
AAUABgAGAAYABQAFAAQAAgABAAAA/v/+//3/+//6//j/9//3//f/9//3//X/9P/0//T/
9f/1//T/9P/0//T/9P/0//T/9P/z//P/8//y//L/8v/y//L/8//z//P/8//z//P/8//y
//L/8v/y//L/9P/0//T/9P/0//P/8P/v/+//8v/5/wQADQAbADQAUgBwAJAArADCANEA
2QDPALkAnwB/AFgALwARAPn/6//l/+H/4f/n/+3/7P/u//P/9v/4//j/9P/y//X/+f/3
//f/9v/1//X/9f/1//X/9v/1//T/8//1//X/9f/2//b/9v/2//b/9P/0//T/9f/1//b/
9//3//b/9v/2//f/9//3//f/9//5//r/+v/6//n/+f/6//r/+v/6//r/+//9//3//v/+
/////////wAAAAABAAEAAQAAAAEAAgADAAYABgAGAAcABQAFAAcACAAKAAsADAANABAA
EQAUABQAFAAVABYAGAAcAB8AIAAjACIAJQAlACcAJgAnACgAKQAqACsALAAtACoAKQAo
ACcAKAAnACcAJwAkACMAIQAfABsAGQAVABIADwANAAoACQAHAAMAAQAAAP///f/7//r/
+v/4//j/9//2//X/9P/z//X/9f/1//X/9f/0//T/9P/0//P/8//0//L/8v/x//H/8//z
//P/8//x/+//8f/x//D/8P/w//D/8v/y//H/8f/v/+//7//v//H/8f/x//H/8P/w//D/
8f/x//H/8P/w/+7/7v/u/+7/8P/w//D/8P/w//H/8f/x/+//7//w//D/8v/y//L/8v/0
//T/9f/1//P/8//0//T/9v/2//X/9f/3//j/+P/5//f/9v/2//b/9v/2//b/9//1//X/
9f/1//X/9v/2//T/9v/2//f/9//3//b/+P/4//j/+P/5//n/+f/6//r//P/8//z//P/8
//v/+//7//r/+v/8////AQABAAEAAQABAAAAAAAAAAAAAAABAAQABAAEAAMAAgAAAP3/
+//7//r/+//7//f/9v/2//X/9//3//f/9//1//T/9P/0//P/8//y//L/9P/0//T/9P/y
//L/8f/x//H/8P/w//D/8P/w//H/8f/v/+//7//v//H/8P/w//D/8P/w//D/8P/w/+7/
7v/v/+7/7//x//j/AwAOABsAMQBOAGwAigCkALgAyADNAMUAswCdAIMAXQA6AB8ABwDx
/+P/3//f/+X/6f/t//D/8P/x//b/+P/0//D/8v/1//f/9//3//b/8//z//P/8//z//f/
9//3//f/9f/1//X/9v/2//b/9v/2//b/9v/2//f/+f/6//v/+//6//r/+v/7//n/+f/5
//n/+f/6//r/+v/7//v//P/8//z//P/8//3//////wAAAAD///////8AAAIAAwADAAMA
BAAFAAYABwAGAAYABgAHAAkACQALAAwADgAPABAAEQASABMAFgAWABoAGwAcAB4AIAAh
ACAAIQAkACcAJwApACoAKwAsAC0ALQAtAC0ALQAtAC0ALQAtACsAKQAoACcAJAAjACEA
HwAfAB0AGQAWABMAEQAOAA0ACwAHAAUABAABAP///f/8/////v///////P/7//r/+f/5
//n/+f/5//v/+v/6//r/+P/3//f/+P/6//r/+f/5//f/9//3//f/9//1//f/9//2//b/
9v/2//b/9v/1//X/9//3//f/9//1//X/9f/1//L/8v/y//P/9f/1//T/9P/2//b/9v/2
//T/9P/0//T/9v/3//f/9//1//X/9v/2//j/+P/4//j/9v/2//f/9//3//f/+P/4//b/
9v/1//X/9f/2//b/9//5//j/+P/4//f/9v/1//X/9v/3//j/+f/5//r/+v/4//r/+v/8
//z//P/8//z/+//7//v//P/+/wAAAAAAAAAAAAD//////f/8//z//v8DAAUABQAFAAMA
AwACAAIABAAEAAQABQAGAAYABgAFAAMAAgAAAP//AAD+//7//f/5//j/+P/3//f/9//3
//f/9f/0//T/9P/3//f/9v/2//b/9v/2//b/9P/0//P/8//1//T/9P/0//T/9P/1//X/
8//z//P/8//z//L/8v/y//L/8v/y//L/9P/2//T/8f/y//H/7//y//3/CgAVACUAPgBc
AHgAkACmALgAwwDHAMEArwCXAHsAWAA1ABcAAQDx/+f/4f/l/+3/7//w//T/9//0//T/
9v/4//b/9f/5//n/9f/2//X/9f/1//X/9f/1//X/9f/1//X/9f/1//b/9v/2//b/9v/2
//b/9v/3//X/9v/3//f/9//4//n/+//5//n/+f/5//n/+v/6//r/+//7//z//P/8//z/
/P/9//3//f/+//7/////////AAAAAAEAAQABAAAAAQACAAMABgAGAAYABwAHAAcACQAK
AAoACwAMAA0AEAARABQAFAAUABUAFgAYABsAHQAdAB8AIgAlACUAJwAmACcAKAApACkA
KQApACkAKwArACsAKwApACcAJgAlACQAIwAhAB8AGwAZABUAEgAPAA0ACgAJAAgABQAE
AAQAAQD///3//P/8//r/+v/5//j/9//2//X/9f/1//X/9f/3//b/9v/2//b/9f/1//b/
9P/0//P/8//z//P/8//z//X/8//1//X/9P/0//T/9P/y//L/8f/x//P/8//z//P/8f/x
//H/8f/w//D/8P/x//P/8//y//L/8v/y//L/8v/w//D/8P/w/+7/7//v/+//8f/x//L/
8v/0//T/9P/0//H/8P/w/+//8P/x//P/9P/0//T/8//z//H/8v/y//P/9f/0//T/9P/0
//T/9P/1//X/9f/1//X/9f/2//b/9P/2//b/9//3//X/9f/2//b/9P/0//T/9v/0//j/
+P/4//j/+P/5//n/+f/6//j/+v/6//r//P/8//v/+//5//j/+P/6//3/////////////
//7//v/+//7//v///wAAAAAAAP//AQAAAP7//f/6//j/+P/3//f/9v/2//X/8//z//P/
8//z//L/8v/y//H/8f/w//D/8P/w//D/8P/w//D/7//v/+//7v/u/+7/7P/s/+3/7f/v
/+//7//v/+//7v/u/+7/8P/w//D/8P/y//D/7v/t/+7/7f/p/+r/8/8AAA0AGwAyAFIA
cgCOAKgAwgDTANkA0QC9AKcAhQBaADMAGQABAO3/4//h/+P/6//v//D/8v/z//b/9v/0
//L/9P/3//f/+f/5//b/8//z//P/8//z//X/9f/1//X/9f/1//X/9v/4//j/+P/4//f/
9v/1//X/9//4//n/+f/6//r/+v/7//v/+//7//v/+//8//z//P/8//v/+//6//z//P/8
//3//////wAAAAD///////8AAAIAAwADAAMAAgADAAQABQAGAAYABgAHAAkACQALAAwA
DAANAA4ADwASABMAFgAWABgAGQAaABwAHQAfAB8AIQAjACcAKAArACoAKwAsAC0ALQAt
AC0ALQAvAC8ALwAvAC0AKwAqACkAKAAnACUAIwAfAB0AGQAWABEADwAMAAsACwAHAAUA
BAABAP///f/8//z/+v/6//n/+P/3//b/9f/1//X/9f/1//X/9P/0//T/8v/x//H/8v/0
//T/8//z//L/8f/w/+//8P/v//L/8//w//D/8P/w//D/8P/v/+//7//v/+//7//v/+//
7//v/+7/7v/u/+//7f/t/+z/7P/u/+7/7v/u/+7/7v/u/+7/7v/v/+//7//x//H/8v/y
//H/8P/v/+7/7v/u/+//7//x//H/8v/y//D/8P/v/+//8P/y//P/9f/z//L/8v/y//L/
8v/y//P/8f/x//H/8f/z//T/9P/y//T/9P/1//X/9P/z//P/8v/y//L/8v/0//T/9P/y
//L/8v/y//P/8//z//T/9v/4//j/+P/2//b/9f/1//f/9v/2//j/+f/7//v/+//9//3/
/P/8//z//P/8//3//v/+//7//f/9//z/+v/5//r/+P/4//f/9f/0//T/8//x//H/8f/x
/+//7v/u/+7/7//v/+7/7v/u/+7/7v/u/+7/7v/t/+3/7f/s/+z/7P/u/+7/7//v/+3/
7f/t/+3/7f/s/+z/7P/s/+z/7P/s/+z/7P/u/+//7P/p/+n/7P/1//7/DQAfADIATABq
AIgApAC6AM0A1QDLALMAmwB9AFYALwATAPn/5f/d/9v/3f/j/+X/6P/q/+//8P/w//L/
8v/y/+//7//v//H/8v/x//H/8f/x//H/8f/x//H/8f/z//P/8//0//T/9P/0//T/9P/0
//T/9f/z//T/9f/1//T/9P/0//X/9//3//f/9//3//j/+P/4//n/+f/6//r/+P/4//j/
+f/5//n/+v/6//3//f/9//7/AAABAAEAAQAAAAEAAgADAAIAAgACAAMABQAFAAcACAAK
AAsADAANAAwADQAQABAAFAAVABYAGAAdAB8AHwAhACAAIwAjACUAJgAnACgAKQArACsA
KwArAC0ALQAtAC0ALAApACcAJQAiACEAHwAdABsAGQAVABIAEQAPAAwACwAJAAUAAwAC
AP///f/7//r/+P/2//b/9f/2//X/9P/z//P/8//z//P/8f/w//D/8P/y//H/8f/y//L/
8v/x//H/7//v/+//7//v/+3/7//v//D/8P/w//D/8P/w/+//7//u/+3/7P/r/+3/7f/t
/+3/7v/u/+7/7//t/+3/7P/s/+z/7P/s/+z/7v/u/+7/7v/u/+//7//v/+//7//w//D/
7v/u/+7/7v/v//D/8v/z//H/8f/y//L/9P/0//P/8//x//L/8v/z//H/8P/w//D/8v/y
//L/8//z//P/8//z//P/9P/0//L/8v/y//P/8//1//X/9v/0//T/9f/2//f/+P/3//f/
9//4//b/+P/4//j/+//8//z//f/6//j/9//4//3//////////f/9//z//P/+//7//v//
/wIAAgACAAEAAAD+//v/+f/4//b/9v/1//T/9P/1//X/9P/z//L/8f/x//D/8P/w//P/
8//y//L/8f/w/+//7v/v//D/8P/x/+//7v/u/+7/8P/w//H/8f/v/+//7//v//H/8P/w
//D/7v/u/+7/7v/w/+7/7v/v//D/7f/t//T///8KABcALQBKAGYAgACWAK4AwADFAMcA
vQCpAJMAcwBMACsAEQD9/+//5f/h/+X/7//x//D/8v/1//L/8P/0//T/8v/z//f/9//x
//L/8//x//H/8f/x//X/9f/1//X/8//z//P/9P/0//T/9P/0//b/9v/2//f/9f/2//f/
9//2//b/9v/3//f/9//3//f/9//4//j/+P/7//v//P/8//r/+v/6//v//f/9//7//v/8
//v/+v/6//z//f/9//3//v///wAAAQACAAIAAgADAAUABQAHAAgACgALAAwADQAMAA0A
EAAQABQAFQAWABgAGQAbABsAHQAeACEAIQAjACQAJQAmACcAKQApACkAKQAnACcAJwAn
ACUAIwAiACEAHwAfAB4AHQAZABcAEwAQAA8ADQAKAAkABQABAP///v/9//v/+f/4//r/
+P/4//f/9P/z//L/8f/z//P/8//z//X/9P/0//T/8//x//D/8P/y//L/8f/x//H/8f/x
//H/8f/v//H/8f/u/+7/7v/u//D/8P/v/+//8f/x//H/8f/v/+//7//v/+7/7v/u/+//
7//v/+7/7v/s/+z/7P/s/+7/7v/u/+7/7v/v/+//7//v/+//8P/w//D/8P/w//D/7v/u
/+//7//x//H/8v/y//D/8P/v/+//7//w//D/8f/x//D/8P/w//D/8P/w//H/8//z//P/
8//x//L/8v/w//L/8v/z//P/9f/1//b/9v/1//T/8//0//r/+P/y//L/9P/0//T/9P/0
//b/9//4//r/+P/6//r/+v/8//z/+//7//n/+P/4//r//f///////////////v/+//7/
/v/+/////v/+//7//f////7//P/7//r/+P/4//f/9f/0//T/8//z//P/8//z/+//7v/u
/+7/8P/x//H/8v/x//D/7//u//D/8P/v/+//8f/w//D/8P/v/+7/7v/t/+3/7f/t/+3/
7f/s/+z/7P/u/+7/7v/u//D/7v/u/+3/7v/p/+n/7P/z//z/BwAXACwARgBkAIIAoAC6
AMsA1wDVAMUAqwCPAG4ARQAjAAsA9//n/+P/4//n/+//7v/s/+//9P/0//T/9v/0//X/
8//z//P/8v/x//H/8f/x//H/8f/x//H/8f/z//P/8//0//T/9P/0//T/9P/0//T/9f/1
//b/9//3//T/9P/0//X/9f/1//X/9f/3//j/+P/4//f/9//4//j/+v/6//r/+//5//n/
+v/6//3//f/9//7//P/9//3//f/8//3//v///wIAAgACAAMAAQABAAMABAAGAAcACAAJ
AAwADQAQABAAEgATABQAFgAZABsAGwAdAB4AIQAhACMAJAAlACYAJwApACkAKQApACkA
KQApACkAKQAnACYAJQAkACMAIQAfAB0AGwAXABQAEQAPAAwACwAHAAMAAQAAAAEA///9
//z/+//4//f/9f/2//X/9P/z//H/8f/x//H/8f/w//D/8P/y//H/8f/y//H/8P/u/+3/
7v/v//D/8f/w/+3/7v/t/+7/7v/u/+7/8P/w/+//7//u/+3/7P/r/+3/7f/t/+3/7P/s
/+z/7f/r/+v/6v/q/+z/7P/s/+z/7P/s/+z/7P/u/+//7//v/+3/7f/u/+7/7v/u/+7/
7v/w//D/8f/x//D/7//v/+7/8P/w/+//7//v//D/8P/x/+//7v/u/+7/7//w//H/8//y
//H/8P/v//H/8v/y//D/7v/u/+//7//v/+//8P/w//L/8v/y//T/8v/y//L/8v/w//L/
8v/y//L/9f/1//X/9v/2//j/+P/4//j/+P/3//f/9f/0//T/9v/5//v/+//7//v/+//6
//r/+v/6//r/+//+//7//v/9//3//P/6//n/+v/4//j/9//0//L/8f/v/+3/7f/t/+3/
7P/s/+3/7v/t/+3/7P/s/+z/7P/s/+z/7P/s/+v/6//t/+z/7P/s/+z/7P/t/+3/6//r
/+v/6//r/+r/6v/q/+z/7P/s/+z/6P/q/+z/6//s/+v/6f/o/+3/9v8FABEAJgBAAF4A
fACaALIAxQDPAMsAtwCfAIMAXgA3ABcA+//p/9v/1//b/+P/5//o/+j/6//s/+7/7v/u
//D/8//z//P/8//w/+//7//v/+//7//x//H/8f/x//H/8f/x//L/9P/0//T/9P/y//L/
8v/z//X/9v/3//f/9v/2//b/9//1//X/9f/1//f/+P/4//j/+//7//z//P/6//r/+v/7
//3//f/+//7//f/9//3//v/+/////////wAAAQACAAMABAAEAAQABQAHAAcACQAKAAwA
DQAOAA8ADgAPABIAEgAWABcAGAAaABwAHQAcAB0AHwAjACQAJwAoACkAKgArACkAKQAp
ACkAKwArACsAKwArACkAKAAnACQAIwAhAB8AHQAbABcAFAARAA8ADAALAAsABwAFAAQA
AQD///3//P/+//z//P/7//j/9//2//X/9f/1//X/9f/z//L/8v/y//L/8f/x//L/8v/y
//H/8f/x//H/8f/x//H/7//x//H/7v/u/+7/7v/u/+7/7f/t/+//7//v/+//7f/t/+3/
7f/u/+7/7v/v/+//7//u/+7/7v/u/+7/7v/w//D/8P/w//D/8f/x//H/8//z//T/9P/z
//L/8f/w//L/8v/z//P/8//z//T/9P/y//L/8f/x/+//8P/w//H/8f/w//D/8P/y//L/
8v/z//H/8f/x//H/8//0//T/8v/y//L/8//z//P/8//y//L/9P/0//T/9P/1//X/9f/2
//b/+P/4//j/+P/4//f/9//3//b/9v/4//n/+//7//v//f/9//z//P/8//z//P/9//z/
/P/8//v//P/8//v/+//5//b/9f/z//P/8v/y//H/8f/x//H/8f/x//D/8P/w/+//7//u
/+7/7v/u/+7/7v/u/+7/7f/t/+3/7P/s/+z/7v/u/+//7//t/+3/7f/t/+//7v/u/+7/
8P/w//D/8P/u/+7/7P/r/+r/6//t//L/+/8IABkAKwBAAFwAegCWAK4AwADJAMkAuwCn
AI0AawBIACkADwD3/+n/4//h/+H/6f/r/+r/7v/z//T/8v/y//T/9P/z//H/8f/z//T/
9f/0//P/8v/x//P/8//z//P/8//z//P/9P/0//T/9P/0//b/9v/2//f/9f/2//f/9//2
//b/9v/3//f/9//3//f/9//4//j/+P/7//v//P/8//r/+v/6//v/+//7//z//P/9//3/
/f/+//7/////////AAABAAIAAwAEAAQABAAFAAUABQAHAAgACgALAAwADQAMAA0AEAAQ
ABQAFQAWABgAGQAbABsAHQAgACMAIwAlACQAJQAmACcAKQApACkAKQAnACcAJwAnACkA
JwAmACUAIAAfAB0AGwAbABkAFQASAA0ACwAIAAcABQABAP///v////3/+//6//j/9v/2
//X/9f/1//X/9f/0//P/8v/x//P/8v/y//L/8P/v/+//8P/w//D/7//v//D/8f/y//P/
8v/v//D/7//w//D/8P/w//D/8P/v/+//7f/t/+3/7f/u/+//8P/x/+7/7v/u/+//7//v
/+7/7v/u/+7/7v/u/+7/7v/u/+7/8P/x//H/8f/v/+//8P/w//D/8P/w//D/8P/w//H/
8f/x//H/8v/y//L/8v/x//H/8//0//T/9f/1//T/9P/0//T/9P/0//X/9f/1//X/9f/1
//b/9v/0//P/8v/y//H/8v/z//X/9v/2//b/8v/y//b/9v/2//b/9v/3//f/9//4//j/
+v/6//r//P/8//v/+//5//j/+P/6//v//f/9//3//v//////AAD+//7//v///wAAAAAA
AP//AAAAAP/////9//r/+f/3//f/9v/2//X/8//z//P/8//x//D/8P/w//H/8f/w//D/
7v/u/+7/7v/u/+7/7f/t/+3/7P/s/+z/7v/u/+//7//t/+3/7f/t/+7/7v/v//D/7v/u
/+7/7v/u/+7/8P/t/+r/6//t//D/+f8GABMAIwA6AFYAcgCQAKoAvADHAM0AwwCvAJcA
eQBSAC8AEwD7/+v/4f/b/93/5//r/+7/8P/z//L/9P/0//L/8v/z//H/8f/z//T/8f/v
/+//7//v//P/8//z//P/8f/x//H/8v/y//L/8v/y//T/9P/0//X/8//0//X/9f/0//T/
9P/1//f/9//3//f/9//4//j/+P/3//f/+P/4//j/+P/4//n/9//3//j/+P/5//n/+f/6
//r/+//7//v//P/9//7///8AAAAAAAABAAEAAQADAAQABAAFAAYABwAKAAsADgAOABAA
EQASABQAFwAZABkAGwAcAB8AHwAhACIAIwAkACUAJQAlACUAJQAlACUAJQAlACcAJQAk
ACMAIAAfAB0AGwAXABUAEQAOAA0ACwAIAAcABQABAP///v/9//v/+f/4//b/9P/0//P/
9P/z//L/8f/w/+//7v/t/+3/7P/s/+z/7f/t/+7/8P/v/+7/7P/r/+v/6//r/+v/6//p
/+v/6//s/+z/7P/s/+z/7P/r/+v/6f/p/+n/6f/r/+v/6//r/+j/6P/o/+n/6//r/+r/
6v/q/+r/6v/q/+r/6v/q/+r/6P/p/+n/6f/r/+v/7P/s/+z/7P/s/+z/6v/q/+v/6//r
/+v/7P/s/+z/7P/r/+v/6//s/+z/7f/v/+7/7v/u/+z/7P/s/+3/7f/t/+3/7f/v//D/
8P/u/+7/7v/v/+//7v/t/+3/7P/u/+7/7v/w/+7/7P/u/+7/7v/u//H/8f/x//L/8v/0
//T/9P/0//T/8//z//P/8v/y//T/9//5//n/+f/5//n/+P/4//j/+P/4//n/+v/6//r/
+f/3//b/9P/z//T/8v/y//H/7f/s/+z/6//t/+3/7f/t/+v/6v/q/+r/6f/p/+j/6P/q
/+r/6v/q/+j/6P/n/+f/5f/k/+T/5P/m/+b/5//n/+X/5f/l/+X/5//m/+b/5v/m/+b/
5v/m/+b/5v/k/+X/5v/j/+P/5P/p//T/AwARACQARABiAIAAngC4AMsA0QDJALcAmwB5
AFIAKwALAPH/2//T/9P/1f/Z/+H/4v/k/+f/6v/q/+r/7P/o/+f/6f/r/+n/6P/n/+f/
5//n/+f/5//n/+f/5//p/+n/6f/q/+r/6v/q/+r/6P/o/+j/6f/p/+r/6//r/+z/7P/s
/+3/7//v/+//7//u/+7/7f/s/+7/7//x//L/8P/w//D/8f/z//P/9P/0//X/9f/1//b/
9v/3//f/9//4//n/+v/7//7//v/+/////f/9////AAACAAMABAAFAAgACQAMAAwADgAP
ABAAEgAVABcAFwAZABgAGwAbAB0AHgAfACAAIQAhACEAIQAhACMAIwAjACMAIQAfAB4A
HQAaABkAFwAVABEADwALAAgABwAFAAIAAQD///v/+f/4//X/8//x//D/8P/u/+7/7f/u
/+3/7P/r/+v/6//r/+v/6f/o/+j/6P/o/+f/5//o/+j/6P/n/+f/5f/l/+X/5f/n/+X/
5//n/+T/5P/k/+T/5v/m/+X/5f/j/+P/4//j/+H/4f/h/+H/4f/i/+P/5f/l/+X/5P/k
/+b/5v/m/+b/5v/m/+b/5v/k/+X/5f/l/+b/5//p/+r/6v/q/+r/6v/q/+r/6//r/+v/
6//s/+z/6v/q/+n/6f/p/+r/6v/r/+3/7P/s/+z/7P/s/+z/7f/r/+v/6//r/+3/7v/u
/+z/6v/q/+v/6//r/+3/7v/u/+7/7v/u/+7/7//v/+//8P/w//L/8v/y//P/9P/0//X/
8//y//L/9P/1//f/9//3//n/+f/4//j/+v/6//r/+//6//r/+v/5//n/+P/2//X/9P/y
//L/8f/v/+7/7v/t/+3/7f/t/+3/7f/s/+z/7P/r/+v/6v/q/+r/6v/q/+r/6v/q/+n/
6f/r/+r/6v/q/+r/6v/r/+v/6//r/+v/6//p/+j/6P/o/+r/6v/q/+r/7P/q/+j/5//k
/+f/6f/s//X/AgAPACEAOgBYAHgAlgCuAMIAzwDRAMEAqwCPAGsAQAAfAAUA8f/h/9n/
1//f/+f/5f/m/+z/7//w/+7/7P/s/+7/7//t/+//7//w/+//7//v/+//7//x//H/8f/x
//H/8f/x//L/9P/0//T/9P/0//T/9P/1//X/9v/3//f/9v/2//b/9//3//f/9//3//f/
+P/4//j/+f/5//r/+v/6//r/+v/7//v/+//8//z/////////AAD+/////////wIAAwAE
AAUACAAIAAgACQAHAAcACQAKAA4ADwAQABEAEgATABYAFgAYABkAGgAcAB8AIQAhACMA
JAAnACcAKQAqACsALAAtACsAKwArACsAKwArACsAKwAtACsAKgApACQAIwAhAB8AHwAd
ABkAFgATABEADgANAAsABwAFAAQAAwABAP///v/+//z//P/7//n/9//1//P/9P/1//b/
9//1//T/9P/0//b/9f/1//b/9f/0//L/8f/y//P/9P/1//P/8f/z//P/8v/y//L/8v/0
//T/8//z//P/8//z//P/8//z//P/8//w//D/8P/x//P/8//y//L/9P/0//T/9P/0//T/
9P/0//L/8//z//P/9f/1//b/9v/2//b/9v/2//b/9v/3//f/9//3//j/+P/6//r/+f/5
//f/+P/4//n/+//6//r/+v/6//r/+v/7//v/+//7//v/+f/6//r/+P/6//r/+//7//v/
+//8//z//P/+//7//v/+/////////wAAAAACAAIAAgABAAAA/v/9//7//v///wIABQAH
AAcABwAHAAcABgAGAAQABAAEAAUABgAGAAYABQAFAAQAAgABAP7//P/8//v/+//6//r/
+f/5//n/+f/5//f/9v/2//b/9//3//b/9v/2//b/9v/2//T/9P/z//P/9f/0//T/9P/0
//T/9f/1//P/8//z//P/9f/0//T/9P/0//T/9P/0//T/9v/2//P/8v/z//P/+P8FABIA
IwA7AFYAcgCQAKwAwgDQANUA0QDBAK0AkwBtAEYAJwAPAPv/7f/n/+f/7f/z//X/9v/6
//v/+P/6//z/+v/6//n/+f/7//v//P/9//z/+//6//n/+//7//v/+//7//v/+//8//r/
+v/6//r//P/8//z//f/9//7///////7//v/+/////f/9//3//f///wAAAAAAAP////8A
AAAAAQACAAMABQADAAMABAAEAAUABQAFAAYABgAHAAcABwAGAAcACAAJAAoACgAKAAsA
DQANAA8AEAAQABEAEgATABQAFQAYABgAGAAZABoAHAAfACEAIQAjACYAKQApACsALAAt
AC4ALwAtAC0ALQAtAC0ALQAtAC0ALQArACoAKQAmACUAIwAhAB8AHQAZABYAEwARAA4A
DQALAAcABQAEAAMAAQD///7//v/8//z/+//6//n/+P/3//f/9//3//f/9//2//b/9v/2
//X/9f/2//b/9v/1//X/9//3//f/9//3//X/9//3//T/9P/0//T/9v/2//X/9f/z//P/
8//z//P/8//z//P/9P/0//T/9f/z//P/8v/y//L/8v/y//L/8v/y//L/8v/w//H/8f/x
//H/8f/y//L/9P/0//T/9P/0//T/9f/1//X/9f/2//b/9P/0//P/8//z//T/9P/1//X/
9P/0//T/9P/0//T/9f/z//P/8//z//P/9P/0//L/9P/0//X/9f/1//X/9v/2//T/9P/0
//b/9v/2//b/9v/2//f/9//3//j/+v/7//3//f/+//7//v/9//7//v/8//v/+v/6//v/
/v8AAA==
         </WaveFormData>
      </LeadData>
      <LeadData>
         <LeadByteCountTotal>10000</LeadByteCountTotal>
         <LeadTimeOffset>0</LeadTimeOffset>
         <LeadSampleCountTotal>5000</LeadSampleCountTotal>
         <LeadAmplitudeUnitsPerBit>4.88</LeadAmplitudeUnitsPerBit>
         <LeadAmplitudeUnits>��V</LeadAmplitudeUnits>
         <LeadHighLimit>2147483647</LeadHighLimit>
         <LeadLowLimit>268435456</LeadLowLimit>
         <LeadID>II</LeadID>
         <LeadOffsetFirstSample>0</LeadOffsetFirstSample>
         <FirstSampleBaseline>0</FirstSampleBaseline>
         <LeadSampleSize>2</LeadSampleSize>
         <LeadOff>FALSE</LeadOff>
         <BaselineSway>FALSE</BaselineSway>
         <ExcessiveACNoise>FALSE</ExcessiveACNoise>
         <MuscleNoise>FALSE</MuscleNoise>
         <LeadDataCRC32>1024638609</LeadDataCRC32>
         <WaveFormData>
7v/u/+7/7v/u/+7/7v/u/+//8P/x//L/9P/0//T/9P/y//L/8v/y//L/8v/y//L/8v/y
//L/8v/0//T/9P/0//b/9v/2//b/9v/2//b/9v/3//j/+f/6//z//v8AAAIABAAEAAQA
BAAFAAUABgAHAAgABwAGAAYACAAGAAYABwAKAAwADgARABIAEwARABEADwAOAA4ADgAQ
AA4ADQAMAAgABgAFAAUABQAEAAMAAwAFAAQAAwACAAQAAgABAAEAAAD///7//f//////
/////////////////v/9//z/+//8//z//P/9//3//f/8//z//v/+//7///////7//v/+
//z//P/9//3//f/9//3//f/+//7/AQAAAAIACAALAA0ACwASAB8AMwBIAFwAcgCFAJQA
mACOAHwAagBaAE4APwAzACgAHgAdACIAJQAhABsAFQARAA4ADAAMAAwACAACAAMABQAD
AAEAAgACAAMAAgACAAIAAQAAAP3//P///////////////////////f/9//7//v/+//7/
/v///wEAAQABAAEAAQABAAEAAQACAAIAAgACAAEAAQABAAIABAAEAAQABAADAAMAAwAD
AAQABAAEAAQABQAGAAYABwAFAAUABgAHAAgACQAMAA0ACwAMAA4ADwAOAA8AEAAQABMA
FgAXABgAGgAcAB8AHwAiACIAJAAmACYAKAAoACkAKQApACoAKwAtAC8AMAAxADEAMAAw
AC8ALwAvAC8ALgAvAC0AKwApACcAJQAiACAAHQAaABgAFgARABAADAAKAAwACwALAAoA
CQAHAAUAAgACAAIAAgACAAIAAgACAAAAAgACAAIAAQADAAMAAwADAAEAAQABAAAAAQAC
AAMABQADAAMAAwADAAAAAAAAAP//AQABAAIAAgD///7//v/+/wEAAQABAAEA////////
//8BAAEAAQABAAEAAQABAAIAAAAAAAAAAAAAAAEAAQABAP////8AAAAA/v/+//7//v8A
AAAAAAABAP//////////AQAAAAAAAQABAAEAAQABAP//////////AQAAAAAAAQD/////
/////wEAAQABAAAAAAABAAEAAgAEAAYABwAIAAkACgAKAAoACQAJAAgACQALAAsADQAO
AA4ADAAMAA0ADwAQABMAFQAVABUAEAAPAA0ADAAOAA4ADgAMAAsACgAIAAYAAwADAAMA
AgADAAMAAwACAP///v/+//z/+//7//r/+f/6//n/+f/5//f/9//3//f/+f/5//n/+f/3
//f/9v/2//X/9f/0//P/8v/y//L/8v/v/+//7v/s/+7/7v/u/+7/7//v/+//7//r/+v/
8P/y//P/9P/4//r//f8BAAcAFAApAEEAVgBqAH4AjwCYAJAAfgBqAFgASgA+ADEAIQAS
ABAAFwAaABkAFwATAA8ACwAGAAIAAgAAAPz//P///wEA//////7//P/5//j/+P/4//n/
+v/5//r/+f/5//n/+f/5//n/+f/5//n/+f/6//r/+P/4//j/+f/5//n/+f/5//n/+f/5
//n//P/8//z//P/9//3//f/+//z//P/8//z////////////+//7//v/+//3//v/+////
AQABAAIAAwABAAEAAwADAAQABgAJAAsACgALAAwADAANABAAEQASABYAGAAbABsAHQAc
AB0AHgAhACQAJQAnACcAJwAoACkAKgArACsAKwAsACwALQAtACsAKwArACoAKwApACcA
JQAjACEAHgAcABcAFAASABAADgAOAAsACgAHAAUABAACAAQAAwACAAAA///+//3//P/6
//r/+v/4//r/+v/6//n/+f/5//n/+f/7//v/+//6//r/+v/6//v/+f/5//n/+f/5//r/
+//7//n/+f/6//r//P/8//3//v/+//3//P/7//n/+f/5//n/+//7//v/+//7//v/+//8
//7//v/+//7/AAABAAEAAQABAAEAAgACAAQABAAEAAQAAwACAAEAAQACAAMABAAFAAMA
AgACAAMABQAFAAUABQAHAAcABwAHAAcABgAGAAcABwAHAAcABwAIAAkACgAKAA4ADwAS
ABQAFAAUABQAEgASABEAEQAQABEAEwATABUAFgAWABQAEwATABQAFAAXABkAGQAZABMA
EQAOAAwADAAMAAwACgAJAAgABgAEAAIAAQAAAP7//////////v/7//r/+v/4//f/9//2
//X/9P/z//P/8//z//P/8//z//X/9f/1//X/8//z//L/8v/0//X/9f/1//b/9v/2//b/
+P/5//n/+P/5//r/+//8//z/+//6//n//f///wAAAgAFAAYABAAEAAcACQAPABgAJwA9
AFQAZgB2AIkAmgCaAIwAeABmAFYARgA3ACcAGgASABUAGgAbABsAFwARAAsABgAAAPz/
+v/6//z//f///////f/6//j/9//2//b/9v/4//j/9v/2//X/9f/1//X/9//3//f/9//3
//f/+P/4//j/+P/4//n/+f/5//n/+f/3//f/9//3//r/+v/6//r/+//7//v//P/6//r/
+v/6//3//f/9//3//v/+//7//v///wAAAAABAAEAAQACAAMAAwADAAUABQAHAAgACgAL
AAoACwAMAAwADwASABMAFAAWABgAGwAbABwAHAAeACAAIgAmACgAKwArACsALAAtAC4A
LwAvAC8AMgAyADMAMwAxADEAMQAwADEALwAtACsAJwAlACIAIAAdABoAGAAWABMAEgAO
AAwACgAHAAUAAgAEAAMAAgAAAP3//P/7//r/+v/6//r/+P/4//j/+P/3//X/9f/1//X/
9//3//f/9v/0//T/9P/1//f/9//3//f/+P/4//j/9//2//X/9f/0//X/9P/0//T/8//z
//P/8//1//X/9f/1//X/9f/1//X/9//3//f/+P/2//b/9v/2//b/9//3//f/+f/5//r/
+v/6//r/+v/6//r/+v/6//v//f/9//3//f/7//r/+v/7//v/+//7//v/+//7//v/+//7
//r/+v/7//3//f/9//3/+//7//v/+v/6//v/+//8//r/+//7//v/+f/6//r/+////wIA
AgACAAIAAgAAAAAA/////wIAAwAFAAUAAwAEAAQAAgAAAAEAAwAEAAYACQAKAAsABwAF
AAIAAAAAAAAAAAD+//3//P/6//j/9//3//f/9v/z//P/8//y/+//7v/u/+z/7f/t/+z/
6//q/+n/6f/p/+v/6//r/+v/7f/t/+3/7f/u/+//7//w//L/8//z//P/8f/w/+//7v/x
//P/9P/0//T/9P/0//T/9f/1//X/9f/5//v//P/6//3//v/6//z///8DAAUADgAbAC8A
RABUAGQAdwCIAIwAhAB0AGIATgBAADUAJwAaAA4ADwAWAB0AHQAVAA8ACwAIAAQABAAE
AAIAAAABAAMAAwABAAAA/P/9//z//P/8//7//v/8//z//P/7//r/+f/7//v/+//7//n/
+f/6//r//P/8//z//f/7//v/+//7//3//f/9//3/AAAAAAAAAAD///////8AAAAAAAAA
AAAAAwADAAMAAwAEAAQABAAEAAcACAAIAAkACAAHAAcABwAJAAkACwALAA0ADgAQABEA
EQARABEAEAATABYAFwAYABgAGgAdAB0AHgAeACAAIgAjACYAJwApACkAKQAqACsALQAv
ADAAMQAxADAAMAAvADAAMQAyADIAMQAvAC0AKwAoACUAIQAeABwAGgAZABgAEwASAA4A
DAAJAAcABgAEAAYABQAEAAIAAQAAAP///v/+//7//v/8//r/+v/6//n/+//7//v/+//7
//v/+//6//j/+P/4//n/+f/5//n/+f/6//r/+v/5//f/9//4//j/+f/4//j/+P/3//f/
9//3//X/9f/1//X/8//z//P/8//x//H/8f/y//T/9P/0//T/8v/z//P/8//1//X/9v/2
//T/9P/0//T/9P/0//T/9f/1//X/9f/1//f/9v/2//f/+f/5//n/+f/3//f/9//3//n/
+P/4//n/9//3//f/9//3//f/9//2//j/+f/5//r/+f/5//j/9//5//r/+v/7//3//v/+
//7//v/+/wAAAAD/////AAABAAMAAwACAAIAAQD+////AQAEAAYACQALAAsACwAGAAUA
AwACAAQABAAEAAIA///+//z/+v/6//v//P/8//r/+f/4//b/9f/0//T/8v/z//P/8v/x
/+7/7f/t/+3/7//v/+//7//v/+//7//v/+3/7f/s/+z/7P/t/+3/7f/s/+z/7P/s/+7/
7//v/+7/7P/s/+z/7P/v/+//7//v/+//8f/y//T/9f/0//T/+P/9////AwAMABUAJwA+
AFQAaAB9AJAAmACOAHoAZgBUAEYAOQArAB4AEAARABgAGwAZABUADwALAAgABgAEAAQA
AgAAAAEA///9//v//P/+//v/+v/6//r/+v/6//j/+P/5//n/+f/5//n/+f/5//n/+f/5
//r/+v/6//r/+v/7//v/+//7//v//f/9//3//f/8//z//P/8//3//f/9//7//v/+//7/
/v/+//3//P/7//7//v/+//7///8AAAAAAQD/////AAABAAEAAQADAAMAAQACAAQABQAG
AAcACAAIAAkADAANAA4ADgAQABMAEwAXABgAGwAeAB4AIAAgACEAJQAlACYAJwAqACsA
KwArACwALAAtAC0AKwArACsAKgApACcAJQAjACMAIQAeABwAGQAWABQAEgAPAA4ACgAI
AAkABwAGAAQAAwABAP///P/7//r/+f/4//r/+v/6//j/9v/2//b/9f/2//f/+P/5//j/
9//2//T/9v/2//b/9//3//f/9//3//b/9v/2//X/9f/1//b/9v/1//T/9P/0//X/9f/1
//X/9//3//f/9//1//X/9f/1//f/9//3//j/9v/2//b/9v/2//f/9//3//f/9//4//j/
9v/2//b/9v/3//j/+f/7//r/+f/4//f/+P/4//n/+//5//n/+f/5//n/+f/5//n/+//6
//r/+//5//n/+f/5//f/9//3//b/+P/5//n/+v/6//v//f/9/wAAAQACAAMABAACAAIA
AQABAAIAAwAFAAUABQAGAAYABAAEAAUABwAIAAkACwALAAsABwAFAAIAAAABAAIAAwAC
AAEAAAD+//z/+f/5//n/+P/5//n/+f/4//f/9v/2//T/8//z//L/8f/u/+3/7f/t/+3/
7f/t/+3/7//v/+//7//t/+3/7P/s/+z/7f/t/+3/7v/u/+7/7v/s/+3/7f/s/+7/7v/u
/+7/7v/t/+z/6//p/+3/8v/y//P/9P/0//b/+f/7/wUAFAAnAD8AUgBgAHIAhwCQAIwA
egBoAFoASAA2ACkAGwAOAAwAEQAWABcAFwATAA0AAwD+//r/+v/6//z/+v/9/wEA/f/7
//r/+v/5//j/+P/4//j/+P/2//b/9//3//f/9//3//f/9//3//f/9//4//j/9v/2//b/
9//5//n/+f/5//f/9//3//f/+v/6//r/+v/7//v/+//8//r/+v/6//r//f/9//3//f/9
//z/+//6//3//v/+/////////wAAAQABAAEAAwADAAMABAAGAAcACAAJAAoACgALAA4A
DwAQABIAFAAXABcAGgAaABwAHgAhACQAJQAnACcAJwAoACkALAAtAC0ALQAsACwALQAt
ACsAKwArACoAKwApACcAJQAiAB8AGwAYABYAFAATABIADQAMAAgABgAFAAMAAgAAAAAA
///+//z/+f/4//f/9v/4//j/+P/2//j/+P/4//f/9v/1//T/8//1//X/9f/0//T/9P/0
//X/9f/1//X/9f/2//b/9v/1//P/8//0//T/9P/0//X/9v/2//X/9P/z//T/9f/2//f/
9f/1//X/9f/z//P/8//0//b/9v/2//b/9P/1//X/9f/1//X/9v/2//b/9v/2//b/9P/0
//T/9f/3//f/9//3//b/9P/z//P/9f/1//X/9f/3//f/9//3//X/9P/0//X/9//3//f/
9//1//X/9f/0//T/9f/1//b/9P/1//X/9f/z//T/9P/1//n/+v/1//j//P/6//r/+v/6
//3//v/+/////v///wEAAQABAAIAAgAAAP7///8BAAIAAwAFAAUABQADAAMAAgACAAAA
AAAAAP7////+//z/+v/5//n/+f/4//b/9f/0//L/8v/y//P/8v/v/+//7v/t/+z/6//r
/+v/7f/t/+3/7f/r/+v/6//r/+3/7f/s/+z/6v/r/+v/6//o/+j/6P/o/+r/6//r/+r/
6P/o/+j/6P/p/+n/6f/p/+n/6f/m/+j/6//s/+7/9P/3//f/+f/8/wcAFwAsAEIAVgBp
AHoAhAB+AGoAVgBEADYAJwAdABQABgABAAgADwARAA0ACQADAPz/+v/6//j/9v/y//P/
8//z//H/8v/0//P/8v/y//L/8P/w/+7/7v/x//H/8f/x//H/8f/x//H/7//v//D/8P/y
//L/8v/z//H/8f/x//H/8//z//P/8//y//L/8v/y//H/8f/x//L/9P/0//T/9P/0//P/
8v/x//P/9P/1//b/9f/2//b/9//1//X/9v/3//j/+f/8//3/+//8//7///8CAAMABAAE
AAUACAAJAAoADAAOABEAEQAUABQAFgAYABkAHAAdAB8AIQAhACIAIwAiACMAIwAjACYA
JgAnACcAKQApACkAKAApACcAJQAjACIAIQAfAB4AGQAWABQAEgARABAADAAKAAkABwAG
AAQAAwABAP///P/7//r/+f/4//b/9v/2//T/9v/2//b/9f/3//f/9//3//b/9f/0//L/
9P/0//T/9f/z//P/8//z//T/9P/0//P/8//z//T/9P/x//D/8P/w//P/8//z//P/8f/x
//H/8f/x//H/8f/x//P/8//z//T/8//y//H/8P/x//P/9P/1//P/8//0//T/8v/y//L/
8v/0//T/9P/1//P/8//z//P/9P/0//X/9//1//X/9f/1//X/9f/1//X/9f/0//T/9f/1
//X/9f/1//f/9//3//b/9P/1//X/9v/0//X/9f/1//X/9v/2//f/9f/2//n/+v/4//n/
+v/7//z//P/8//v/+//9////AgADAAEAAgACAAAA/v///wEAAgAEAAcACAAJAAYABQAD
AAIAAgACAAIAAAD9//z/+v/4//f/9//3//b/9//3//f/9v/z//L/8v/w/+//7//u/+3/
7P/r/+v/6//p/+n/6f/p/+v/6//r/+v/6//r/+r/6v/s/+3/7f/t/+z/7P/s/+z/6v/r
/+v/6v/s/+z/7P/s/+z/6//q/+n/5//p/+7/8P/x//D/8P/y//X/9f/5/wAACQAXADAA
RABWAGsAfgCKAIYAeABoAFYASAA7AC8AIAASAAsADgAVABcAEwANAAUAAAD+//z/+v/6
//j/+f/5//n/9//4//T/8//y//L/8v/0//T/8v/y//H/8f/x//H/8//z//P/8//z//P/
9P/0//b/9v/2//f/9f/1//X/9f/1//X/9f/1//j/+P/4//j/+f/5//n/+v/6//r/+v/6
//z//f/+/////v/+//7//v8BAAIAAgADAAMAAwAEAAUAAwADAAUABQAFAAYACAAJAAgA
CQAKAAoACQAMAA0ADgAQABIAFQAVABYAFgAYABoAHQAgACEAIwAlACUAJgAnACoAKwAr
ACsAKwAqACoAKQApACkAKQAoACgAJwAmACUAIQAfABwAGgAZABYAFAASAA0ADAAIAAYA
BQADAAIAAAAAAP///v/8//n/+P/3//b/+P/4//j/9v/0//T/9P/z//H/8f/x//H/8f/x
//H/8P/u/+7/7v/v/+//7//v/+//7v/u/+7/7f/r/+v/7P/s/+3/7P/s/+z/6//r/+v/
6//r/+v/6//r/+v/6//r/+v/7f/t/+3/7v/x//L/8//0//L/8//z//P/9P/1//f/+P/2
//b/9v/2//j/+P/4//n/+f/5//n/+f/3//b/9v/3//X/9f/1//X/9f/1//X/9f/1//T/
9P/1//X/9f/1//X/9f/1//X/9P/2//f/9//4//j/9//5//r//P/8//z//P/8//z/+//7
//r/+//9//3///8AAAAA/v8AAAEAAwAEAAQABQAEAAMAAgABAP///v/8//z//P/6//n/
+P/2//T/9f/1//X/9P/x//H/8f/w//H/8P/w/+7/6//r/+r/6f/q/+n/6f/p/+f/5//n
/+f/6f/p/+n/6f/r/+v/6v/q/+n/6f/o/+f/5//o/+n/6v/o/+n/6f/o/+j/6P/o/+j/
6//r/+v/6//p/+n/7P/s/+3/8v/0//T/+f/9/wEACgAZAC0ARgBYAGoAfQCKAIYAdABi
AFAAQAAyACUAFQAKAAYADQAQABEADQAHAAEA+//4//j/9v/0//L/8v/z//H/8f/z//L/
8v/v/+7/7v/u//D/8P/u/+7/7//v/+//7//t/+3/7f/t/+//7//w//D/7//u/+3/7f/t
/+3/7f/t/+//7//v/+//7v/u/+7/7v/x//H/8f/y//D/8P/w//D/8f/x//H/8f/0//T/
9P/0//X/9v/2//f/+f/5//r/+//5//n/+//7//v//P/+////AgADAAQABAADAAYABwAI
AAwADgARABEAEgASABQAFgAZABwAHQAfACEAIQAiACMAJAAlACUAJQAmACYAJwAnACcA
JwAnACYAIwAhAB8AHQAdABsAGAAWABEADgAMAAoABwAGAAIAAAD///3//P/6//j/9//2
//T/9P/0//T/9P/z//L/8f/u/+//8P/x//H/7//v/+//7//t/+3/7f/s/+3/7v/v//H/
8P/v/+7/7f/u/+7/7v/t/+3/7f/u/+7/7f/s/+z/7P/v/+//7//v/+3/7f/t/+3/7//v
/+//7//v/+//7//w/+//7v/t/+z/7v/v/+//7//t/+3/7v/u//D/8P/w//D/7v/u/+7/
7//v/+//7//v//D/8P/x//P/8v/x//D/7//v/+//7//v/+//7v/u/+//8f/x//H/8f/z
//P/8//y//H/8f/w//D/8v/z//P/8//1//T/9P/z//b/9//4//n/+v/8//z/+//7//v/
+//8//v//f/+//7//P/6//v//f/+//3//////////f/9//z//P/7//r/+f/2//f/9v/0
//L/8//z//P/8v/v/+//7//u/+//7v/u/+z/6f/p/+j/5//o/+f/5//n/+X/5f/l/+X/
4//j/+P/4//l/+X/5P/k/+L/4//j/+P/4//k/+X/5v/l/+X/5P/i/+T/5P/k/+T/5f/l
/+X/5f/j/+P/5P/m/+n/7P/s/+7/8//z//P/+v8LACMAOABKAFwAbQB8AIAAdABeAEwA
PgAwACUAFwAIAAIABQAKAAsADQAJAAMA///6//b/9v/0//L/8P/x//P/8//z//L/8P/t
/+z/7P/s/+z/7P/q/+r/6//r/+v/6//p/+n/6f/p/+r/6//t/+7/7v/u/+7/7//t/+3/
7f/t/+//7//v/+//7v/u/+7/7v/x//H/8f/y//L/8v/y//L/8//z//P/8//2//b/9v/2
//X/9v/2//f/+f/5//r/+//9//3//////wEAAgAEAAUACAAJAAoACgANABAAEQASABQA
FgAZABkAHAAcAB4AIAAhACQAJQAnACkAKQAqACsAKgArACsAKwAuAC4ALwAvAC4ALQAs
ACoAKwApACcAJQAhAB8AHAAaABcAFAASABAADwAOAAoACAAFAAMAAgAAAP7//f/8//r/
+//6//n/+P/3//b/9f/y//P/9P/1//X/9f/1//X/9f/1//X/9f/0//L/8v/y//P/8f/x
//H/8f/y//L/8v/x//H/8f/y//L/8f/w//D/8P/v/+//7//v/+3/7f/t/+3/7//v/+//
7//t/+3/7f/u/+7/7v/u/+7/7v/v/+//7//x//H/8v/y//T/9P/0//T/8v/y//L/8//y
//H/8P/v//H/8P/w//H/8P/v/+7/7f/u/+//8P/x//D/7v/t/+3/7f/t/+3/7f/v/+//
7//u/+7/7//v//D/8P/x//H/8f/x//L/8v/z//P/9P/1//b/9//4//j/+P/3//f/+v/7
//3//f/7//z//P/6//z//f///wAAAwAFAAUABQAAAP///f/8//z//P/8//r/+f/4//b/
9P/x//H/8f/w//H/8f/x//D/7f/s/+z/6v/r/+v/6v/p/+b/5f/l/+X/4//j/+P/4//l
/+X/5f/l/+P/4//i/+L/4v/j/+P/4//i/+L/4v/i/+D/4f/h/+D/4P/g/+D/4P/f/9//
3//f/+H/4f/i/+b/6//q/+j/6v/r/+v/7f/2/wUAFQAmADgATABfAG4AdABuAGIAUAA8
ADIAKQAdAA4A/v/7/wIABwAHAAMA///5//T/8P/u//D/8P/s/+n/6//t/+3/6v/q/+n/
6P/o/+j/6v/q/+j/6P/n/+f/5//n/+n/6f/p/+n/6f/p/+r/6v/o/+j/6P/p/+v/6//r
/+v/6//r/+v/6//s/+z/7P/s/+//7//v//D/7//u/+3/7P/v/+//7//v//D/8P/w//D/
8f/y//L/8//z//P/9P/1//X/9f/3//f/9f/2//j/+f/6//v//P/8//3/AAABAAIABAAG
AAkACQAOAA4AEAASABMAFgAXABkAGQAZABoAGwAaABsAGwAbAB4AHgAfAB8AHQAdAB0A
HAAbABkAFwAVABUAEwAQAA4ADQAKAAgABgADAAIA/v/8//n/9//2//T/9v/1//T/8v/x
//D/7//u/+7/7v/u/+z/7v/u/+7/7f/r/+v/6//r/+3/7f/t/+z/6//q/+n/6f/r/+v/
6//r/+r/6v/q/+n/5//n/+j/6P/p/+j/6P/o/+f/5//n/+f/6f/p/+n/6f/r/+v/6//r
/+r/6f/o/+j/6v/q/+r/6v/o/+n/6f/p/+n/6f/q/+r/7P/s/+z/7P/q/+r/6v/r/+3/
7f/t/+3/7f/s/+z/7f/t/+3/7f/t/+v/6//r/+v/6//q/+r/6//r/+v/6//r/+n/6f/p
/+j/6f/r/+z/7v/s/+//7//w//L/8v/y//L/9P/0//P/8//0//X/9//3//n/+v/6//j/
+v/7//3//v/9//////////7//f/7//r/+v/6//r/+P/3//b/9P/y//H/8f/x//D/7f/t
/+3/7P/t/+z/7P/q/+n/6f/o/+f/5v/l/+X/5f/n/+f/5//n/+X/5f/l/+X/5//n/+b/
5v/k/+X/5f/l/+T/5P/k/+T/5P/l/+X/5P/k/+T/5P/k/+X/5f/l/+X/5f/l/+T/5P/l
/+r/7P/s/+//8f/1/wAADwAhADQASgBeAHEAgAB+AHAAXgBMADwAMAAjABcACgAEAAcA
DgAPAAsAAwD9//3/+v/4//b/9P/0//T/8f/x//H/8//0//T/8//y//L/8v/w//D/7v/u
//D/8f/y//P/8f/x//H/8f/x//H/8v/y//T/9P/0//X/8//z//P/8//0//X/9v/3//f/
9v/1//T/9f/1//X/9v/4//j/+P/4//n/+f/5//n/+v/6//r/+v/5//r/+v/7//z//f//
/wEAAQABAAMAAwABAAIABAAFAAgACQAKAAoACwAOAA8AEAASABQAFwAXABoAGgAcAB4A
HwAiACMAJQAoACkAKwAtACsAKwAqACkAKwAsAC4ALwAtAC0ALQAsACsAKQAnACUAJQAj
ACAAHgAbABgAFgAUABMAEgAOAAwACwAJAAgABgAEAAMAAgAAAAEAAAD///7//P/8//z/
+v/6//r/+v/5//v/+//7//v/+v/5//j/9v/3//j/+f/7//r/+f/4//f/9//4//n/+f/5
//n/+v/6//n/+P/4//j/+//7//v/+//5//n/+f/5//n/+f/5//n/+//7//v//P/6//r/
+v/6//z//f/9//3//f/9//7//v8AAAAAAAAAAP7//v/+//////////////8BAAAAAAAB
AP////////////////////8BAAAAAAABAP///////////////////v8AAAEAAQACAAQA
AwAFAAkACgAIAAgACAAIAAYABgAFAAUACAAJAAsACwAJAAoACgAIAAkACwAOABAAEAAR
ABAADwAKAAkABwAGAAgACAAIAAYAAwACAAAA/v8AAAEAAgACAP////////7//f/8//z/
+v/5//n/+P/3//b/9f/1//X/9//3//f/9//3//f/9//3//X/9f/0//T/9v/3//f/9//2
//b/9v/2//b/9//3//b/+P/4//j/+P/4//f/9v/1//f/+f/4//r//f/+//7/AAADAAcA
DwAcAC8AQwBUAGYAegCLAJIAigB4AGYAVgBEADQAJwAbABAADgAVABwAHwAbABUADQAJ
AAYAAgACAAQABAAEAAUABQADAP///P/8//3//P/8//z//P/8//r/+v/5//n/+f/5//v/
+//7//v/+//7//z//P/8//z//P/9//v/+//7//v/+f/5//n/+f/6//r/+v/6//n/+f/5
//r/+//8//3//v////////////7//v/+//7/AAACAAMABQAEAAMAAwADAAQABQAIAAkA
BwAIAAoACwAKAAsADAAMAA8AEgATABQAFAAWABkAGQAeAB4AIAAiACMAJgAnACkAKwAr
ACwALQAuAC8ALwAvAC4ALgAvAC8AMQAxADEAMAAtACsAKQAnACMAIQAeABwAGwAYABYA
FAAPAA4ACgAIAAkABwAGAAQAAgABAAAA/v////7//f/8//7//v/+//z/+v/6//r/+f/7
//v/+//7//v/+//7//r/+v/6//r/+//7//v/+//7//r/+v/6//n/+//7//z//P/5//j/
+P/4//n/+f/5//n/+//7//v/+//5//n/+f/5//v/+//7//z/+v/6//r/+v/6//v/+//7
//v/+//8//z/+v/6//r/+v/6//r/+v/7//v/+//7//v/+f/4//j/+f/6//v//P/9//v/
+//7//v//f/8//z//f/7//v/+//7//3//f/9//z//P/9//3//v/8//3//f/9//3//v/+
////AQACAAMABAAFAAUABgAGAAYABwAHAAcABgAHAAcACAAKAAoACgAKAAgACAAIAAgA
CwANAA==
         </WaveFormData>
      </LeadData>
      <LeadData>
         <LeadByteCountTotal>10000</LeadByteCountTotal>
         <LeadTimeOffset>0</LeadTimeOffset>
         <LeadSampleCountTotal>5000</LeadSampleCountTotal>
         <LeadAmplitudeUnitsPerBit>4.88</LeadAmplitudeUnitsPerBit>
         <LeadAmplitudeUnits>��V</LeadAmplitudeUnits>
         <LeadHighLimit>2147483647</LeadHighLimit>
         <LeadLowLimit>268435456</LeadLowLimit>
         <LeadID>V1</LeadID>
         <LeadOffsetFirstSample>0</LeadOffsetFirstSample>
         <FirstSampleBaseline>0</FirstSampleBaseline>
         <LeadSampleSize>2</LeadSampleSize>
         <LeadOff>FALSE</LeadOff>
         <BaselineSway>FALSE</BaselineSway>
         <ExcessiveACNoise>FALSE</ExcessiveACNoise>
         <MuscleNoise>FALSE</MuscleNoise>
         <LeadDataCRC32>2385325579</LeadDataCRC32>
         <WaveFormData>
EgASABIAEgAQABAAEAAQAA4ADgAOAA4ADgAOAA4ADgAMAAwADAAMAA4ADgAOAA4ADAAM
AAwADAAKAAoACgAKAAoACgAKAAoACAAIAAgACAALAAwADQAOAA4ADgAOAA4ADgAOAA4A
DgANAA4AEAASABAAEAARABEAEgASABMAEwASABAADgAMAAoACQAIAAcABwAGAAUABQAB
AP///f/8///////////////+//3//f8AAAAAAQABAAEAAQABAAEAAAD+//3//P/+//7/
/v/+//7//v/+//7/AQABAAEAAQABAAEAAgACAAEAAAD///3///8AAAAAAAAAAAAAAAAA
AAAAAAAAAAAAAAAAAAAAAAD///7/AAADAAUABgABAPr/8f/o/93/zv+8/6r/nf+X/47/
jP+Q/5L/lP+Z/6f/sP+r/6T/n/+h/6f/sf+3/7z/xv/S/9r/3//l/+v/8f/x//P/+P/5
//v/AAACAAIAAwAEAAQAAwADAAIAAQACAAMABAAFAAQAAwADAAIABAAEAAQABAADAAMA
AwADAAIAAgACAAIAAwAEAAUABAAFAAQAAwACAAIAAgACAAEAAwADAAMAAwABAAEAAQAB
AAIAAwAEAAUABAADAAIAAQABAAIAAgABAAMAAwADAAMAAgABAAAA/f/+/wAAAQACAAAA
///9//v//f/8//z/+//7//r/+f/4//b/9f/0//T/9P/1//X/9v/1//T/8//x//P/8//z
//P/9f/1//X/9f/z//T/9f/3//j/+v/7//7//P/+//////8BAAMAAwADAAQABAAEAAUA
AwADAAMAAgADAAUABgAHAAYABQAEAAMAAwADAAIAAgAFAAUABQAFAAQAAwACAAEAAQAC
AAQABQADAAMAAwADAAMAAwADAAQABAAEAAQABAACAAIAAwADAAUABQAFAAUAAwADAAMA
AwAFAAUABQAFAAUABQAFAAUABAAEAAMAAgACAAMABAAFAAMAAwADAAMAAwADAAMAAwAE
AAQABAAEAAIAAgACAAEAAwADAAMAAwABAAAAAAACAAIAAAAAAAAAAQABAAEAAQD/////
/////wAAAQACAAMAAwADAAMABAAEAAYABwAIAAkACgAJAAgABQAEAAcACAAIAAgACQAJ
AAgACAAHAAcABwAGAAcABgADAAEA/f/7//v/+v/7//v/+v/5//b/9v/3//f/9//3//j/
+P/5//v//f/+//3//f/9//3/+//7//v/+v/8//z//P/8//r/+v/6//r/+//8//7////9
//3//f/9//7//v/+//7/AAD/////AAD+//7//v/+////AAABAAIAAAAAAAAAAAAAAAAA
AwAGAAgACQAHAAAA+f/0/+//5v/X/8b/tP+o/53/l/+S/5L/kv+S/5j/o/+n/6D/l/+W
/5n/pf+v/7n/w//M/9T/3P/g/+H/5f/r//H/9f/5//z///8BAAIAAgADAAMAAwACAAMA
BQAGAAcABgAFAAQAAwAFAAUABgAGAAgACAAIAAgABQAFAAUABQAIAAgACAAIAAYABgAG
AAQABgAGAAYABgAIAAgACAAHAAUABQAFAAUABgAHAAgACQAIAAcABgAFAAcABwAHAAcA
BwAIAAgABwAGAAUABAADAAQABQAGAAUABAAEAAMAAgADAAMAAgABAAMAAgACAAEAAAD+
//z/+v/7//v/+//8//r/+f/3//b/+P/4//j/9//5//n/+f/5//j/9//2//X/9v/4//r/
/f/8//z/+//8//7/AAABAAEAAQADAAMAAwACAAIAAgADAAUABQAFAAQAAgADAAMAAwAD
AAMAAwADAAUABQAEAAQAAwADAAMAAwAFAAUABQAFAAIAAgADAAMAAwADAAMAAwAFAAUA
BQAGAAUABAADAAIAAwAEAAYABwAFAAUABQAFAAcABwAHAAcABwAHAAcABwAFAAUABQAF
AAcACAAIAAgABQAFAAUABQAFAAUABQAFAAUABQAFAAUAAgACAAIAAgADAAQABQAFAAQA
AwACAAEAAQAAAAAAAgACAAAAAAAAAP//////////AQABAAEAAQD//////////wEAAwAG
AAgACAAIAAgABgAGAAQABAAHAAgACAAIAAkACQAIAAgABwAHAAcABgAHAAYAAwABAP3/
+//7//r/+v/7//v/+//4//j/+f/5//v/+//8//z//v///wAAAAAAAP///v/9//7///8A
AAAA/v/+//7//v/+//7//v/+/wAAAAABAAEA//////////8AAAAAAAAAAAAA/////wAA
/v/+//7//v8AAAAAAAAAAP3//P/7//r//P/+/wEAAgACAAMAAwAAAPv/9v/z/+z/4//S
/8D/sv+p/6P/oP+Y/47/iv+M/5H/kf+M/4f/iP+R/5//q/+1/7//yP/S/9j/3P/j/+f/
6f/v//f/+//+////AQACAAIABAAFAAYABgAIAAkACQAJAAcABwAHAAcACQAJAAoACgAI
AAgACAAIAAcABwAHAAcACgAKAAoACgAJAAgABwAEAAcACAAJAAoACAAIAAgABwAHAAcA
BwAHAAgACQAKAAsACgAJAAgABwAIAAkACgALAAkACgAKAAkACQAJAAkACQALAAsACwAJ
AAgACAAHAAYABgAHAAcABwAFAAQABAADAAMAAgABAAAAAgABAAAAAAD9//3//P/8//z/
/P/8//v/+//7//v/+//5//n/+f/5//v//P/9/////f/+//7/AAACAAQABQAFAAMABQAF
AAUABgAGAAYABwAJAAkACQAIAAYABwAHAAcACQAJAAkACQAHAAcABgAGAAcABwAHAAcA
CQAJAAkACQAGAAYABwAHAAkACQAJAAkACQAJAAkACgAKAAoACgAKAAwADAANAA0ADAAL
AAoACQAKAAsADAANAA0ADQANAA0ACwALAAsACwANAA4ADgAOAAsACwALAAsADAANAA4A
DwAOAA0ADAALAAwADAAMAAwADgAOAA4ADQALAAsACwALAA0ADAAMAA4ADAAKAAoACgAJ
AAkACQAJAAoACwAMAA0ADAALAAoACQALAAsACwAMAAoACwALAAsADAAMAA0ADQARABIA
EgASABIAEgASABIAEAAQABMAFAAUABQAFAATABEAEAAUABUAFgAWABMAEgAPAA0ACwAJ
AAkACAAIAAkACQAJAAcABgAGAAUABwAHAAgACAAIAAkACgAKAAkACQAJAAkACwALAAsA
CgAIAAgACAAIAAoACgAKAAoACQAIAAgABwAJAAkACQAJAAoACgAKAAoACQAHAAYABgAI
AAgACAAIAAYABgAGAAYABgAGAAYABgAGAAgACQAIAAgACQAJAAoABQAAAPn/9P/p/9r/
xv+0/6f/nf+W/5T/mP+Y/5b/m/+l/6r/of+a/5v/o/+v/7n/v//G/87/1v/e/+P/6f/z
//n/+////wAAAQABAAQABgAKAAsADAAMAAoACwALAAsACwALAAsACwALAAsADAAMAAoA
CgAKAAoADAANAA4ADwAPAA4ADQAMAAwADAAMAAoADgAOAA4ADgANAAwACwAJAAoACwAM
AA0ACwALAAsACwAJAAkACQAJAAsACwALAAsACAAIAAcABQAGAAcACAAJAAkACQAJAAcA
BQAGAAYABgAHAAcABgAFAAMAAgACAAEAAgACAAIAAgAAAP///v/+//3//f/8//z//P/8
//z/+//6//n/+P/3//n/+f/5//n/+f/6//v//f/9//7//v8AAAEABAAGAAcABgAHAAYA
BQAHAAgACQALAAoACQAIAAYABgAHAAcABwAJAAkACQAJAAcABwAGAAYACQAJAAkACQAH
AAcABwAHAAYABgAHAAcACQAJAAkACQAHAAcABwAIAAgACAAIAAgACAAIAAkACQAJAAkA
CQAJAAoACwAMAA0ACwALAAsACwANAA0ADQANAAsADAAMAAwACwALAAsACwANAA0ADQAN
AAsACwALAAsACwAMAA0ADgAMAAwADAALAAkACQAJAAkACwAKAAoADAAKAAgACAAIAAsA
CwALAAsACQAJAAkACQAJAAkACQAJAAsACwALAAwACQAJAAgABwAJAAoADAANAA8ADgAO
AA4ADgAOABAAEAAOAA4ADwAQABAAEAAPAA8ADgAOABAAEQASABIADwAOAAsACQAJAAcA
BwAGAAMAAwACAAEA/v/+//////8BAAEAAgACAAAAAQACAAIABQAFAAUABQADAAMAAwAC
AAIAAgACAAIABAAEAAQABAADAAIAAgABAAIAAwAEAAUABAAEAAQABAAEAAMAAwAEAAYA
BgAGAAYABQAEAAMAAgADAAQABQAGAAQABAAFAAQABAAHAAsACgAHAAAA+f/u/+P/1P/C
/7D/o/+b/5b/kv+U/5b/lv+b/6f/sv+t/6b/o/+l/63/t/+9/8T/zP/S/9r/4//p/+3/
8f/1//f/+v/7////AgAEAAQABQAGAAYABAAFAAUABQAGAAcACAAJAAcABwAIAAgABgAG
AAYABgAGAAcACAAJAAkACAAHAAYACAAIAAgABgAGAAYABgAGAAYABgAGAAUABwAHAAcA
BwAFAAUABQAFAAYABwAIAAkABwAHAAcABwAFAAYABgAFAAYABwAIAAkACAAHAAYAAwAE
AAYABwAIAAcABwAGAAUABQAEAAQAAwADAAIAAQAAAP7//f/8//z//f/9//z//P/6//r/
+v/5//n/+f/5//n/+//7//v/+//5//r/+//9////AAAAAAIAAgAEAAUABQADAAUABQAF
AAcACAAJAAsACgAJAAgABgAHAAkACgALAAkACQAJAAkABwAHAAYABgAJAAkACQAJAAcA
BwAHAAcABwAIAAoACwAJAAkACQAJAAcABwAHAAgACgAKAAoACgAIAAgACQAJAAsACwAL
AAsACwALAAsACwAJAAkACQAJAAoACwAMAA0ADAAMAAsACgALAAsACwALAAkACQAJAAkA
CQAJAAkACQAKAAoACgAKAAkACAAHAAUABgAHAAgACQAHAAYABgAIAAgABgAGAAYACQAJ
AAkACQAHAAcABwAHAAkACQAJAAkABwAHAAcACAAIAAsACwAPABIAEAAQABAAEAAPAA4A
CwAKAAwADgAPABAADgANAAsACgAMAA0ADgAOAAwACgAGAAMAAwABAAEAAAABAAEAAAD/
//z//P/9//3//f/9//7//v8AAAEAAgACAAEAAQABAAEAAwADAAMAAgAAAAAAAAAAAAIA
AgACAAIABAAEAAUABQAEAAMAAgABAAMABAAFAAYABAADAAMABAAEAAQABAAEAAQABAAE
AAQAAgACAAIAAgAGAAYABwAIAAgACQAHAAQA///8//f/7v/h/9D/vv+w/6f/o/+e/5b/
iv+K/4z/jf+J/4b/hf+K/5X/o/+v/7n/wf/K/9T/2P/c/+P/6f/v//X/+//9/wAAAQAB
AAIAAgAGAAcACAAIAAgACQAJAAkABwAHAAcABwAIAAkACwAMAAsACgAJAAgACQAJAAkA
CQAKAAoACgAKAAgACAAIAAYACgAKAAoACgAIAAgACAAHAAkACQAJAAkACQAJAAkACQAH
AAcABwAHAAgACQAKAAsACQAKAAoACQALAAsACwALAAsACwALAAkABwAIAAgACAAIAAkA
CQAJAAcABgAGAAUABwAGAAUABAAEAAMAAgACAP/////+//7/AAAAAAAA///+//3//P/7
//3//f/9//3///8AAAEAAwACAAIAAQACAAQABgAHAAcABQAHAAcABwAIAAgACAAJAAkA
CQAJAAgABgAHAAcABwAIAAkACgALAAoACQAHAAYACQAJAAkACQAJAAkACQAJAAYABgAH
AAcACQAJAAkACQAHAAcABwAIAAgACAAIAAgACAAIAAkACQAHAAcABwAHAAkACQAJAAkA
CAAHAAYABQAGAAcACAAJAAkACgAKAAoACAAHAAYABQAIAAkACgALAAoACQAIAAcACAAI
AAgACAAIAAgACAAHAAUABQAFAAUABgAGAAcACgAJAAYABQAEAAUABQAFAAUABwAHAAcA
BwAGAAUABAADAAQABQAGAAgABQAFAAQAAwAEAAQABQAFAAcACgAIAAgACAAKAAoACgAK
AAsADAALAAwACwAMAAwADAAPAA8ADgAOAA0ADQANAAwACwAKAAcABQAFAAMAAwACAAAA
///9//v//P/8//3//f/7//v//P/8//z//f/+//7/AAABAAIAAwACAAEAAAD+/wAAAAAA
AAAAAAAAAAAAAAD+//7//////wEAAQABAAEAAAAAAAAAAAACAAEAAQACAAIAAgACAAIA
AgACAAIAAgAEAAQABAAEAAQAAgABAAQABgAJAAsACgAHAAAA+f/w/+X/2P/I/7j/rf+j
/5r/lP+S/47/iv+N/5f/nv+X/5L/k/+Z/6P/rf+1/77/yP/U/9z/4//n/+v/7//z//f/
+v///wEABAAEAAQABQAGAAYABgAHAAcABwAJAAkACQAJAAgABwAHAAYACAAIAAgACAAH
AAcABwAHAAYABgAGAAYABwAIAAkACAAJAAgABwAGAAgACAAIAAcABwAHAAcABwAHAAcA
BwAHAAkACQAJAAkACAAHAAYABQAHAAgACAAHAAUABQAFAAUABQAFAAUAAwAFAAYABgAG
AAQAAwABAP//AAAAAAEAAQD///7//f/8//r/+f/4//j/+P/5//n/+v/5//j/9//1//f/
9//3//f/9//3//f/9//1//b/9//5//n/+v/6//z/+//8//z/+//8////AAABAAAAAAAA
AAEAAQABAAEAAAABAAMABAAFAAMAAwADAAMABQAFAAQABAAFAAUABQAFAAMAAwADAAMA
BAAEAAUABQADAAMAAwADAAQABQAGAAgABwAGAAUABAAGAAYABwAHAAkACQAJAAkACAAH
AAYABQAHAAcABwAHAAcABwAHAAcABwAIAAgACAAJAAkACQAJAAgABwAGAAUABwAHAAcA
BwAGAAYABgAGAAYABgAGAAUABwAHAAcABwAFAAQABAAGAAgABgAGAAYABgAFAAQAAwAE
AAUABgAHAAUABQAFAAUAAwADAAMABAAGAAcABwAHAAcABgAGAAUABQAGAAgACgAOAA4A
DgAOAA4ADgAOAAwADAANAA4ADgAOAA0ADQAMAAwADgAPABAAEAARABAADQALAAgABQAE
AAIABAAFAAUABQABAAAAAAD///////8AAAAAAgADAAQABAAFAAUABQAFAAcABwAHAAYA
BQAEAAMAAgAEAAQABAAEAAQABAAFAAUAAwADAAMAAwAGAAYABgAGAAQAAwADAAQABgAG
AAYABgAGAAYABgAGAAQABAAEAAQABgAGAAcACAAIAAkACQAIAAcAAgD7//T/7f/c/8z/
uP+n/5v/lP+Q/5T/mv+e/5//qf+2/7f/rv+n/6f/rf+3/7//xv/O/9T/2v/h/+f/7f/z
//n//f8AAAEAAQACAAQABgAHAAgACAAKAAsACwALAAoACQAIAAcACAAJAAsADAALAAoA
CQAIAAgACQAKAAsACgAKAAoACgAIAAgACAAGAAoACgAKAAoACQAIAAcABQAHAAcABwAH
AAcABwAHAAcABQAFAAUABQAHAAcABwAHAAUABgAGAAUABQAFAAUABQAFAAUABQADAAMA
BAAEAAQABQAFAAQAAwABAAAAAAD//wEAAAD///7//v/9//z//P/5//n/+P/4//r/+v/6
//n/9//3//f/9//5//n/+f/5//v//P/9/////v/+//3//v///wIABAAFAAMABQAFAAUA
CAAIAAgACQALAAsACwAKAAgACQAJAAkACwALAAsACwAKAAkABwAGAAkACQAJAAkACQAJ
AAkACQAIAAgACQAJAAsACwALAAsACQAJAAkACgAMAAwADAAMAAwADAANAA0ACwALAAsA
CwAMAA0ADgAPAA4ADQAMAAsACwALAAsACwAJAAoACgAKAAcABwAHAAcACQAJAAkACQAI
AAcABgAFAAYABgAGAAYABgAGAAYABQAFAAUABQAFAAcABgAGAAgABgAEAAQABAAFAAUA
BQAFAAUABQAFAAUABQAFAAUABQAHAAcABwAIAAoACQAJAAoACwAMAA0ADgAOAA4ADAAM
AAsADAAMAAwADwAPAA4ADgANAA0ADQAMAAkACAAFAAMAAwABAAEAAAD9//3//P/7//z/
/P/9//3/+//7//z//P/+////AAAAAAMAAwADAAMAAgABAAAA/v8AAAAAAAAAAAAAAAAA
AAAAAAAAAAEAAQADAAMAAwADAAMAAgABAAAAAgABAAEAAgAAAAAAAAAAAAIAAgACAAIA
AgACAAIAAgAAAAAAAwAEAAgACwALAAgAAwD8//P/6v/d/87/vv+0/6v/of+a/5b/jv+K
/47/l/+Z/5L/j/+S/5f/o/+t/7f/wf/K/9T/3P/g/+X/6f/v//P/9//5//7/AwAFAAYA
BgAHAAcABwAGAAgACQAJAAkACwALAAsACwAJAAkACgAKAAwADAAMAAwACQAJAAkACQAK
AAoACgAKAAwADAAMAAoACgAKAAoACgALAAwADQANAAwACwAKAAkACwALAAsACwALAAsA
CwALAAkACQAJAAkACgAMAA0ADQAMAAsACgAJAAsACwALAAkACQAKAAoACgAHAAcABgAF
AAYABgAHAAcABgAEAAIAAAACAAEAAAAAAP/////+//7//P/8//z/+//9//3//f/9//v/
+//7//v//f/+////AQD//wAAAAACAAIABAAFAAUABwAJAAkACQAJAAgABwAHAAkACQAJ
AAgACAAJAAkACQAHAAcABwAHAAkACQAIAAgACAAHAAYABQAHAAcABwAHAAgACAAJAAkA
BwAHAAcABwAJAAkACQAKAAgACAAIAAgACAAIAAkACQAJAAkACQAJAAcABwAHAAcACAAJ
AAoACwAKAAkACAAHAAkACgAKAAoACwALAAsACwAKAAkACAAHAAgACQAKAAsACAAIAAgA
CAAKAAoACgAJAAkACQAJAAkABwAGAAYACAAKAAgACAAIAAcABwAHAAcACQAJAAkACQAJ
AAkACQAJAAgABwAGAAYACAAJAAkACQAKAAgACQAJAAoACwAMAA0ADgAOAA4ADAAMAA0A
DgAOAA4ADwAPAA4ADgAPAA8ADwAOAA8ADgALAAkABQADAAMAAgABAAEAAAD//wAAAAAB
AAEAAAD//////v///wEAAwAEAAMAAwADAAMAAwADAAMAAgAEAAQABAAEAAIAAgACAAIA
BAAEAAUABQAFAAUABQAFAAQABAAEAAQABQAFAAYACAAHAAYABQAEAAYABgAGAAYABgAG
AAYABgAEAAQABwAKAAwADwANAAoABQD+//X/7v/n/9j/xv+2/63/pf+e/5r/lP+Q/5D/
l/+b/5j/lf+U/5n/o/+t/7f/wf/K/9T/3P/i/+f/6f/t//H/9//7/wAAAwAFAAYABgAI
AAkACgAKAAwADQANAA0ACwALAAsACwAJAAkACgAKAAwADAAMAAwACQAJAAkACQAMAAwA
DAAMAAoACgAKAAgACAAIAAgACAAJAAoACwALAAoACQAIAAcACAAJAAoACwAJAAkACQAJ
AAkACQAJAAkACQAKAAoACQAIAAcABgAFAAYABwAIAAcABQAGAAYABgAFAAUABAADAAUA
BAAEAAMAAQAAAP///v8AAP///v/+//v/+//6//r/+v/6//r/+f/7//v/+//7//n/+f/5
//n/+v/8//7/AQD//wAAAAACAAAAAgADAAMABQAHAAcABwAGAAYABgAHAAkACQAJAAgA
BgAHAAcABwAHAAcABwAHAAcABwAGAAYABQAFAAUABQAHAAcABwAHAAYABgAHAAcABwAH
AAcABwAJAAkACQAKAAgACAAIAAgACgAKAAsACwALAAsACwALAAsACwALAAsADQANAA0A
DQALAAsACwALAA0ADgAOAA4ACwALAAsACwAJAAkACQAJAAsACwALAAsACgAKAAoACgAM
AAwADAALAAsACwALAAsACQAIAAgACgAMAAoACgAKAAkACQAJAAkACwALAAsACwAJAAkA
CQAJAAcABwAHAAgACgALAAsACwALAAoACgAJAA0ADgAQABAAEAAQAA4ADgAMAAwADwAQ
ABAAEAAPAA8ADgAOABEAEQARABAAEQAQAA0ACwAHAAUABQAEAAMAAwACAAEA/v/+////
////////AAAAAAIAAwAEAAQAAwADAAMAAwAFAAUABQAEAAIAAgACAAIAAgACAAIAAgAE
AAQABQAFAAMAAwADAAMABQAGAAcACAAGAAUABQAGAAYABgAGAAYACAAIAAgACAAHAAYA
BQAEAAYABgAJAAoADAANAAsACAAFAAAA+f/y/+3/3v/K/7T/pf+b/5L/jv+S/5r/nv+f
/6v/tv+z/6j/pf+l/63/uf/D/8j/0P/W/9z/4f/n/+3/8//5////AAADAAMABAAEAAQA
BQAGAAYACAAJAAkACQAHAAcABwAHAAkACQAKAAoACgAKAAoACgAJAAkACQAJAAwADAAM
AAwACgAKAAoACAAMAAwADAAMAAoACgAKAAkACQAJAAkACQALAAsACwALAAkACQAJAAkA
CwALAAsACwAJAAoACgAJAAkACQAJAAkACwALAAsACQAIAAgABwAGAAYABwAHAAcABwAG
AAYABQADAAIAAQAAAAIAAQAAAAAA/f/9//z//P/+//7//v/9//v/+//7//v//f/9//3/
/f///wAAAQADAAEAAgACAAQABgAIAAkACQAJAAsACwALAAoACgAKAAsADQANAA0ADAAK
AAsACwALAA0ADQANAA0ADQANAAwADAALAAsACwALAA0ADQANAA0ADAAMAA0ADQAPAA8A
DwAPAA0ADQANAA4ADgAOAA4ADgAOAA4ADwAPAA0ADQANAA0ADgAPABAAEQAQAA8ADgAN
AA8ADwAPAA8ADwAQABAAEAANAA0ADQANAA4ADwAQABEAEAAPAA4ADQAOAA4ADgAOABAA
EAAQAA8ADQANAA0ADQAPAA4ADgAQABAADgAOAA4ADwAPAA8ADwARABEAEQARABAADwAO
AA0ADgAPABAAEgASABMAEwASABMAFAAVABYAGAAYABYAFgAWABYAFQAUABYAFwAXABgA
FwAXABcAFgATABIADwANAA0ACwALAAoABwAHAAYABQAGAAYABwAHAAcABwAIAAgACAAJ
AAoACgALAAsACwALAAkACQAJAAgACgAKAAoACgAKAAoACgAKAAgACAAJAAkACwALAAsA
CwAKAAoACgAKAAwACwALAAwACgAKAAoACgAKAAoACgAKAAsADAANAA4ADAAKAAsADAAS
ABUAFQASAA0ABAD9//T/5//W/8b/uP+t/6X/nv+c/6D/oP+i/6v/t/+4/6//rP+t/7P/
u//D/8n/0v/a/+L/7P/x//P/9//9////AQAEAAcACwAOAA4ADgAPABAAEAAOAA8ADwAP
ABAAEQASABMAEAAPAA8ADgAPABAAEQASAA8ADwAPAA8AEAAQABAAEAASABIAEgAQABAA
EAAQABAAEgASABIAEQAPAA8ADwAPAA8ADwAPAA8AEQARABEAEQAPAA8ADwAPABEAEgAS
ABEAEQARABEAEQARABEAEQAPABEAEgASABIAEAAPAA0ACwAMAAwADQANAAsACgAJAAgA
CAAHAAYABgAHAAcABgAGAAUABAADAAEAAwADAAMAAwADAAMAAwADAAMABAAFAAcACQAK
AAoADAALAAwADAALAA0ADwAPAA8AEAAQABAAEQAPAA8ADwAOAA8AEQASABMAEgARABAA
DwAQABEAEQASABEAEQARABEAEwATABMAEwASABIAEwATABEAEQARABEAEgATABQAFgAV
ABQAEwASABIAEgATABMAFQAVABUAFQATABMAEwATABQAFQAWABcAFQAVABUAFQAVABYA
FgAWABcAFwAXABcAFQAVABUAFQAXABcAFwAXABQAFAAUABQAFAAUABQAEwAVABUAFQAV
ABUAFAAUABYAGAAWABYAFgAVABUAFQAVABMAEwATABMAFAAVABYAFwAVABUAFQAWABoA
HQAdAB0AHgAeAB4AHgAeAB4AHgAcABwAHQAeAB4AHgAdAB0AHAAcAB4AHwAgACAAHAAa
ABYAEwATABEAEQAQABEAEQAQAA8ADgAOAA8ADwARABEAEgASABAAEQASABIAEwATABMA
EwATABMAEwASABAAEAAQABAAEQASABMAFAASABIAEwATABUAFQAVABUAFgAWABYAFgAU
ABMAEwAUABYAFgAWABYAFAAUABQAFAAWABYAFgAWABoAGAAXABgAGgAbABsAGAATAA4A
CQD+/+//3P/M/77/t/+1/7L/rP+m/6T/pv+r/6f/ov+j/6j/s/+//8n/0//X/97/6P/u
//T/+/8BAAcACwAPABEAEgATABUAGAAaABwAHQAeAB4AHQAdABwAGwAdAB0AHQAdAB8A
HwAgACAAHwAeAB0AHAAeAB8AIAAhACEAIAAfAB4AIAAgACAAHgAgACAAIAAgACAAIAAg
AB8AIQAhACEAIQAfAB8AHwAfAB8AHwAfAB8AIQAhACEAIQAfACAAIAAfACEAIQAhACEA
HwAfAB8AHQAfACAAIAAgACEAIQAgAB8AHgAcABsAGQAaABoAGgAaABkAFwAVABQAFQAV
ABQAFAAUABQAFAATABEAEQARABEAEwATABMAEwATABQAFQAXABkAGgAaABwAGgAcAB0A
HQAbAB0AHQAdACAAIAAgACEAHwAfAB8AHgAeAB8AHwAfAB8AHwAfAB8AHwAfAB4AHgAh
ACEAIQAhACAAHwAeAB0AHgAeAB8AHwAfAB8AHwAfAB8AHwAfACAAIgAiACIAIgAgACAA
IQAhACEAIQAhACEAIwAjACMAIwAhACEAIQAhACIAIwAkACUAJAAkACMAIgAjACMAIwAj
ACMAIwAjACMAIQAhACEAIQAhACIAIwAkACIAIgAiACEAIwAjACMAIwAjACIAIgAkACIA
IAAgACAAIwAjACMAIwAiACEAIAAfACEAIQAhACEAIQAhACEAIgAhACEAIAAfACIAIgAj
ACMAIwAkACQAJAAmACcAKQAqACgAKAApACkAKAAoACgAJgAoACkAKgArACoAKQAoACgA
JwAmAA==
         </WaveFormData>
      </LeadData>
      <LeadData>
         <LeadByteCountTotal>10000</LeadByteCountTotal>
         <LeadTimeOffset>0</LeadTimeOffset>
         <LeadSampleCountTotal>5000</LeadSampleCountTotal>
         <LeadAmplitudeUnitsPerBit>4.88</LeadAmplitudeUnitsPerBit>
         <LeadAmplitudeUnits>��V</LeadAmplitudeUnits>
         <LeadHighLimit>2147483647</LeadHighLimit>
         <LeadLowLimit>268435456</LeadLowLimit>
         <LeadID>V2</LeadID>
         <LeadOffsetFirstSample>0</LeadOffsetFirstSample>
         <FirstSampleBaseline>0</FirstSampleBaseline>
         <LeadSampleSize>2</LeadSampleSize>
         <LeadOff>FALSE</LeadOff>
         <BaselineSway>FALSE</BaselineSway>
         <ExcessiveACNoise>FALSE</ExcessiveACNoise>
         <MuscleNoise>FALSE</MuscleNoise>
         <LeadDataCRC32>1103158373</LeadDataCRC32>
         <WaveFormData>
9v/2//b/9v/0//T/9P/0//T/9P/0//T/9P/0//T/9P/0//T/9P/0//X/9v/3//j/9//2
//X/9P/0//T/9P/0//L/8v/y//L/8v/y//L/8v/z//T/9f/2//b/9v/2//b/+P/4//n/
+f/7//v//P/+//z//f/9//3//f/9//3//v/9//3//f/8//z/+v/6//r/9//1//X/9P/y
//L/8f/w//H/8P/v/+//7P/r/+r/6f/r/+v/6//s/+z/6v/p/+j/5//k/+L/4f/h/+H/
4v/k/+L/4v/i/+L/4v/i/+L/4v/i/+L/4v/i/+D/4P/g/+D/4f/i/+P/5P/j/+L/4f/g
/+L/4v/j/+P/4//i/+L/4v/g/97/2//Z/9j/3P/o//v/DgAqAFMAggCqAM4A6QD7AAEB
+QDZAKcAagAiAN3/o/9o/zT/Ef/9/vv+Ff87/1n/cf+J/57/qv+z/73/xv/O/9T/2f/c
/+H/5P/p/+j/7P/t/+3/7v/v/+//8f/z//T/9f/1//P/9P/0//X/9f/2//b/9v/2//f/
9//4//b/9v/3//j/+f/6//v//v/+//3//f/8//7//////wAAAAABAAIABAADAAMABAAF
AAYACAAJAAwADAAMAA4ADQAQABEAEwAUABUAFgAYABsAHAAcAB0AHgAhACQAJwAqACoA
LQAvADMANgA5ADsAPwBDAEUASQBKAEoATQBOAFAAUwBUAFUAVQBTAFQAVABUAFQAUgBR
AFAATwBOAEwASABDAEAAOwA2ADQALwAqACYAIgAdABcAEwARAA0ACgAHAAYAAwAAAP7/
+//5//b/8//y//H/8v/y//D/7v/s/+v/7P/s/+v/6v/q/+r/6//r/+n/6P/o/+j/6P/o
/+j/6P/m/+b/5f/l/+X/5f/l/+X/5//n/+f/5v/k/+X/5f/l/+X/5v/n/+j/5v/l/+X/
5v/m/+b/5f/l/+X/5f/l/+X/5v/m/+b/5v/m/+f/6P/p/+j/6P/n/+b/6P/o/+j/6P/r
/+v/6//r/+r/6v/q/+r/7P/s/+z/7f/s/+v/6v/p/+v/6v/q/+v/6//r/+r/6v/q/+r/
6v/r/+3/7f/t/+z/6v/q/+v/7P/u//L/8v/y//L/8v/y//H/8P/v//L/9P/0//X/9f/1
//P/8//x//L/8v/z//X/9v/2//T/8v/w/+7/6//t/+z/7P/s/+v/6v/p/+j/5f/l/+X/
5f/m/+f/6P/p/+j/6P/n/+T/5f/k/+T/4v/h/+H/4P/f/93/3v/e/97/4P/g/+D/4P/e
/97/3v/e/9//4P/h/+L/4v/i/+L/4v/g/+D/4P/g/+H/4v/j/+T/4//j/+P/4v/i/+L/
4v/i/+H/4f/m//D/AgAZADgAYgCRALoA2gDyAAMBCwEHAesAvQCFAEIA+v+1/3n/RP8e
/wf/A/8V/zv/Xf91/4v/of+s/7D/t//D/87/1P/a/+H/5P/n/+r/6//q/+7/7//v//H/
8//0//f/9v/2//b/9f/1//b/9v/3//f/+P/4//j/+P/5//n/+v/7//z//v8AAP///v/9
//7/AQABAAIAAgACAAMAAwAEAAIAAwAEAAYACAAJAAsADQALAAwADAAOABEAEgAVABUA
FgAXABkAGgAbABwAHgAhACUAJgAoACoAKgAsAC4AMAA0ADcAOQA9AD4AQQBDAEcARwBJ
AE0ATgBRAFUAVwBaAFoAWgBaAFkAWQBaAFoAWgBaAFgAVwBWAFIAUABNAEgARwBEAD8A
OgA1AC8AKQAkACEAHQAYABUAEQANAAoABwAEAAEA/v/8//z/+//5//f/8//x//H/8P/x
//D/7//v//D/8P/v/+7/7f/s/+z/6//s/+z/7f/u/+3/7P/r/+r/7P/s/+v/6//r/+v/
6//r/+n/6f/p/+j/6v/r/+v/6//o/+j/6P/o/+r/6f/p/+r/6v/q/+n/6f/n/+f/5//n
/+r/6v/q/+r/6P/n/+b/5f/l/+b/5v/m/+j/6P/o/+j/6P/n/+b/5f/n/+j/6f/q/+n/
6P/n/+f/5//n/+f/5//p/+j/6P/p/+f/5//m/+b/6P/o/+j/6f/n/+f/5//m/+j/7P/u
//D/8P/w//D/7//v/+//7//y//T/9P/1//X/9f/z//P/8//0//T/9f/4//j/9//0//L/
8P/u/+v/7P/s/+3/7v/t/+z/6//q/+n/6f/p/+n/6//r/+v/6//q/+r/6f/m/+b/5v/n
/+b/5f/l/+T/4//h/+L/4v/i/+T/5P/k/+T/4//i/+H/4P/h/+L/4//k/+L/4v/i/+L/
4P/g/+D/4P/h/+L/4//k/+L/4f/g/97/4P/i/+D/3v/b/9n/3P/m//j/DwAsAFIAhQC0
ANQA7gADARMBFwEHAd0AqQBwACYA1f+R/17/Nv8Z/wn/Df8r/1P/c/+H/5v/qP+y/7n/
wf/M/9T/3P/h/+T/5//o/+n/7P/w//H/8f/0//X/9f/3//X/9v/3//f/+f/6//r/+//5
//r/+v/6//r/+//7//z//v/+////AAD///7//f/+/wAAAQADAAQAAgADAAMABAAEAAUA
BgAIAAsACwAMAA0ACwAMAAwADgAQABIAFgAXABYAFwAZABoAGQAaABwAHwAiACQAJwAq
ACsALAAtAC4AMQA1ADgAPQA8AD8AQQBFAEcASQBNAE4AUgBVAFYAWABXAFgAWQBZAFoA
XABdAF4AXABaAFkAWABTAFIAUABMAEkARgBBADwANgAxACwAKAAlACEAHAAZABMADwAM
AAkABgADAAAA/v/+//3/+//5//b/8//y//D/8P/w//D/8f/u/+7/7f/s/+z/7P/t/+3/
7v/u/+//8P/v/+7/7f/s/+3/7v/u/+//7//v/+//7//v/+//7//u/+7/7//v/+//7P/s
/+z/7P/t/+3/7v/w/+7/7v/t/+3/7f/t/+3/7f/u/+7/7v/u/+z/6//q/+n/6//s/+z/
7P/q/+r/6v/q/+v/6//r/+v/7P/s/+z/7P/q/+r/6v/r/+3/7f/t/+3/6//q/+r/6//t
/+3/7P/s/+3/7v/v//H/8P/v/+7/7P/t/+7/8P/y//H/8f/w/+//7//w//H/8f/3//b/
9P/0//T/9P/1//X/9f/1//j/+v/6//v/+//7//n/+f/7//z//P/9//z//P/7//j/9//2
//X/8//1//T/9P/0//H/8P/v/+7/7//v/+//7//v/+//7//v//H/8v/y//D/7//u/+7/
7P/p/+n/6P/n/+j/6v/r/+z/6//q/+n/6P/o/+j/6P/o/+j/6P/o/+j/5v/m/+b/5v/o
/+j/6P/o/+b/5v/m/+b/5f/l/+X/5P/o/+j/6P/k/+H/3f/c/+L/8P8DABgANgBhAJAA
uADaAPMAAwEJAQUB5wC3AHoALgDh/6H/aP82/xP/A/8F/x//Rf9h/3f/kf+k/67/t//D
/87/1v/c/9//4v/l/+r/6//u//L/8//z//T/9f/1//f/9//4//n/+f/7//z//P/9//v/
/P/8//z//f///wAAAgAAAAAAAQACAAAAAAAAAAIABQAFAAYABgAEAAUABQAGAAgACQAK
AAwADAALAAsACwANAA4ADgAQABEAEgAVABUAFQAVABYAFgAXABgAGgAdAB8AIAAiACQA
JgAoACoALAAwADMANQA5ADgAOwA9AEEARQBHAEsATABOAFEAUgBUAFUAVgBXAFcAWQBa
AFoAWgBZAFYAVABSAFAAUABPAEwASQBGAEEAPAA4ADMALgAqACkAJQAgAB0AGAATAA8A
CwAJAAcABQAEAAEA///8//n/+f/3//f/9v/3//b/9f/1//P/8v/w/+7/7//w//L/8//y
//D/7//u/+7/7v/u/+7/7v/u/+3/7f/t/+3/7f/t/+3/7f/t/+z/6v/r/+v/6//q/+r/
6v/q/+z/6//r/+z/6v/q/+n/6f/q/+v/7P/t/+z/7P/s/+z/7f/t/+3/7f/t/+7/7v/u
/+7/7v/u/+7/8P/x//L/8//y//L/8v/y//D/8P/w//H/8f/x//H/8f/v/+7/7v/v//D/
8f/x//L/8P/w//D/8f/x//H/8f/w//L/8v/z//T/8//z//L/8f/y//T/9v/3//f/9v/2
//b/9v/2//j/+f/6//v/+v/8//z//f/9//3/+//7//3//v/+/////v/+//3/+v/7//r/
+f/3//b/9P/z//L/8//y//H/8P/x//H/8f/x/+//7//v/+//8f/y//L/8P/t/+z/7P/q
/+n/6f/o/+f/6f/q/+r/6v/p/+j/5//m/+f/6P/p/+r/6P/o/+j/6P/o/+j/6P/o/+j/
6P/o/+j/5v/m/+b/5v/o/+n/6v/q/+r/6P/o/+T/4f/h/+T/6v/2/wkAHgA4AF8AjAC0
ANQA7wD/AAcBAQHhAK8AdAAuAOn/rf90/z7/G/8H/wX/G/9B/1//df+L/6D/sP+5/8H/
yv/S/9j/3f/g/+X/6v/t/+7/8v/z//P/8v/z//P/9f/3//j/+f/5//f/+P/4//n/+f/6
//r/+v/7//3//v8AAP///v/+//7/AAAAAAAAAgACAAEAAQAAAAIAAwADAAQABgAHAAgA
CgAKAAkACQAJAAoADAANABAADwAQABMAEwAUABUAFwAYABsAHAAeACEAIQAiACQAJgAq
ACwALgAwADIANQA3ADsAPAA/AEEARQBHAEkATQBOAE4AUQBSAFQAVwBYAFkAWQBXAFgA
WABYAFgAVgBVAFQAUwBSAFAATABHAEQAPwA6ADgAMwAuACoAJQAhABwAGQAVABEADgAL
AAoABwAEAAIA///9//r/9//2//X/9v/2//X/9P/z//P/8P/w/+//7v/w//D/8f/x/+//
7v/u/+7/8P/w//D/8P/u/+7/7f/t/+3/7f/t/+3/7//v/+//7v/t/+3/7P/r/+v/7P/t
/+7/7P/r/+v/7P/s/+z/6//r/+z/7f/u/+//7//u/+3/7P/s/+3/7v/v/+3/7v/u/+7/
7v/u/+7/7v/x//H/8f/x//H/8P/v/+7/7//w//H/8//x//H/8f/x//H/8P/w//H/8//z
//L/8v/x//D/7//v//H/8f/x//D/8P/w//H/8v/y//H/8//1//j/+P/4//j/+P/3//f/
9//3//r//P/8//3//P/7//j/9//4//r/+//9//z//P/7//j/9f/0//P/8f/y//L/8//0
//L/8P/u/+z/7f/t/+3/7f/t/+3/7f/t/+v/7P/s/+r/6v/q/+v/6v/n/+f/5v/l/+X/
5v/m/+b/6P/o/+j/6P/m/+b/5v/m/+f/6P/p/+r/6f/o/+f/5v/o/+j/6P/o/+j/6P/o
/+j/5//n/+f/5v/q/+j/6P/m/+H/3//k//D/BgAfAD4AagCdAMgA5AD6AA0BHQEbAQEB
0QCbAF4ADgC9/3//VP8u/xP/Cf8X/zv/X/97/4//n/+q/7T/vf/H/9L/2P/e/+H/5P/n
/+r/7f/w//T/9f/1//T/9f/1//f/9//4//n/+f/6//z//f////7//v/9//z//v//////
AAAAAAAAAQACAAAAAAAAAAIABQAFAAYABgAFAAUABAAEAAUABwAJAAwACwALAAwADQAN
AA4ADgAQABMAFAAXABcAFgAXABkAGgAdAB4AIAAjACUAJgAoACoAKgAsAC4AMAAzADcA
OgA/AD4AQQBDAEcASwBNAFEAUgBUAFcAWABaAFkAWgBbAFsAXABeAF8AYABeAFwAWwBa
AFcAVgBUAFAATQBKAEUAQAA6ADUAMAAsACkAJQAgAB0AFwATABAADQAMAAkABgAEAAAA
///9//v/+f/3//f/9v/3//b/9f/1//L/8v/x//D/8P/w//H/8f/x//D/8P/w//D/8P/w
//D/8v/y//H/8f/v/+//7//v//H/8f/x//D/8P/x//H/8f/u/+7/7v/u//D/7//v//D/
7//u/+z/6//t/+3/7f/t/+z/7P/s/+z/6//r/+v/6//t/+7/7v/u/+3/7P/r/+r/6//r
/+v/6//s/+z/7P/s/+z/7P/s/+3/7f/t/+3/7f/t/+z/7P/t/+3/7f/s/+z/7v/u/+7/
7//t/+3/7f/s/+3/7v/w//L/7//v/+7/7f/t/+7/7//v//H/8f/x//D/8P/x//L/8//0
//b/9//4//n/+f/6//n/+f/6//v/+v/7//v//P/8//3//v/+//3/+v/5//j/9//1//P/
8v/y//L/8//y//H/8P/u/+3/7P/r/+v/6//r/+v/7f/u/+7/7P/r/+r/6v/o/+n/6f/o
/+f/5f/m/+b/5v/k/+T/5P/k/+b/5v/m/+b/5P/k/+T/5P/l/+b/5//o/+j/6P/o/+j/
5//m/+X/5P/m/+f/6P/o/+j/5v/k/+T/4//h/+T/5v/u//3/EgAoAE0AfgCsANAA7QAB
AQsBBwHtAL8AhgBCAPX/r/92/0L/H/8J/wH/Ef83/13/df+N/6T/sP+3/7//yv/Q/9b/
3f/k/+n/7P/v/+7/8v/z//P/9P/1//X/9//5//r/+//7//n/+v/6//v//f/+//7//v/8
//3//f/+//7//v///wAAAgACAAIABAAEAAMAAwACAAUABwAIAAoACQAJAAkACgALAAsA
DAANAA8AEAAQABIAEgASABQAEwAVABcAGgAcABsAHAAeACEAIQAiACQAJgAqACwALgAw
ADEAMwA0ADcAOQA9AEAARQBFAEcASwBMAE4AUQBSAFQAVwBYAFkAWQBYAFgAVwBWAFkA
WABYAFgAVQBUAFIATgBLAEgAQwA+ADwANwAyAC4AKgAlAB8AGwAYABUAEwARAA0ACQAF
AAIAAAD///3/+//7//n/+f/4//b/9P/y//H/8f/y//L/8v/w//D/8f/x/+//7v/u/+7/
7//w//H/8v/x//D/7v/t/+//7//v/+//7f/t/+3/7P/s/+3/7f/t/+7/7v/u/+7/7f/r
/+r/6v/s/+z/6//r/+v/6//r/+v/6v/q/+r/6v/q/+v/7P/t/+z/7P/r/+r/6//s/+3/
7v/t/+3/7f/t/+7/7v/u/+7/8P/w//D/8f/w/+//7v/t/+7/7v/v//H/7//v/+7/7v/w
//D/8P/x//H/8f/x//D/7//u/+7/7v/w//H/8f/x//D/8P/w/+//8f/x//P/9v/4//b/
9v/2//b/9//3//f/9//6//z//P/9//v/+//5//n/+//8//z//f8AAAAA///8//n/+P/3
//X/9v/2//f/+P/2//T/8v/w/+//7//v/+//8f/x//H/8f/v//D/8P/u/+//7v/u/+z/
6//r/+r/6f/p/+r/6v/q/+j/6P/o/+j/6P/o/+j/6P/q/+r/6v/q/+j/6P/o/+j/6v/q
/+r/6v/s/+z/7P/s/+z/6//q/+j/6v/s/+z/6P/l/+H/4P/k/+7///8UAC4AUwB+AKgA
zADpAPsABwEHAfEAxwCQAEwAAQDD/4r/Tv8f/wn///4R/zn/W/9x/4f/mv+q/7X/v//M
/9T/3P/h/+b/6f/q/+v/7f/y//T/9f/2//f/9//5//f/+P/5//n/+v/8//3////+//7/
/f/8//3///8AAAIAAAAAAAEAAgAAAAAAAAACAAUABQAGAAYABAAFAAUABgAGAAcACAAK
AAsACwAMAA0ACwAMAAwADgAPABAAEwATABQAFQAXABgAGQAaABwAHwAfACAAIgAkACYA
KAAqACwAMAAzADUAOQA4ADsAPQBBAEUARwBLAEwATABPAFAAUgBRAFIAUwBTAFQAVgBX
AFgAVwBUAFIAUABOAE4ATQBKAEkARgBBADwAOAAzAC4AKgApACUAIAAdABcAEwAQAA0A
DAAJAAYABAACAAEA///9//n/9//3//b/9//2//X/9f/y//L/8f/w//D/8P/x//H/8f/w
//D/8P/u/+7/7v/u/+//8P/w//H/8P/v/+7/7f/v/+//7//u/+7/7//v/+//7v/u/+7/
7v/v/+//8P/y//H/8P/u/+3/7//v/+//7//u/+7/7v/u/+3/7f/t/+3/7//w//D/8P/u
/+7/7v/u//H/8f/x//H/8v/y//L/8v/w//D/8P/x//P/8//z//P/8f/w//D/8f/z//P/
8v/y//D/8P/w//H/7//v/+//7v/v//D/8v/0//T/8//z//b/+P/4//j/+P/5//n/+f/5
//j/+v/6//v//P/9//z//f/8//z/+//7//z//P/7//j/9//2//X/8//z//L/8v/y//P/
8v/x//D/7v/t/+z/6//s/+3/7v/v/+3/7v/u/+z/6//q/+r/6P/p/+n/6P/n/+X/5v/m
/+b/5v/m/+b/5v/o/+j/6P/o/+b/5v/m/+b/6P/o/+j/6P/n/+b/5f/k/+b/5v/m/+b/
5//n/+f/5v/k/+T/5P/k/+H/4//m//D/AgAXADIAWgCLALgA2gD0AAcBEQETAfsAzQCV
AFYADADB/4P/Uv8s/xP/Bf8R/zP/Wf91/43/n/+s/7T/vf/J/9D/1v/c/+P/7P/v//D/
8//x//T/9P/z//b/9//3//n/+//8//3//f/7//z//P/9////AAAAAAAA/v//////AAAC
AAIAAwAEAAYABgAGAAgACAAHAAcABgAHAAkACgAMAAoACwAMAA4AEQARABIAEwATABQA
FAAWABUAFgAZABkAHAAdAB8AIAAfACAAIgAlACkAKgAsAC4AMAAyADQANgA2ADkAOwA/
AEEARQBIAE0ATQBPAFMAVABWAFkAWgBcAF0AXgBfAF8AXwBgAGAAYABiAGAAXwBeAFoA
WABVAFAATwBMAEcAQgA+ADkANAAwACwAJwAhAB0AGwAXABQAEQAMAAkABgAEAAIAAQD/
//3/+//5//n/+P/3//b/9f/1//b/9v/1//T/8v/y//P/8//z//L/8v/y//L/8v/y//L/
9P/0//P/8//1//X/9f/1//P/8//z//L/8v/z//P/8//y//L/8v/y//D/7//v//D/8v/y
//H/8f/v/+//7//v//D/8P/w//D/8f/x//H/8f/w//D/7//u/+//8P/x//L/8P/v/+7/
7f/v//D/8f/y//L/8v/y//P/8f/x//H/8f/z//L/8v/z//H/8f/w//D/8v/y//L/8//z
//P/8//y//D/8P/x//L/8v/z//P/8//x//L/8f/z//T/9f/2//f/+P/5//n/+f/5//j/
+v/6//v//P/9//z//f/8//z/+//7//3//v/+//z/+f/4//f/9f/1//T/9P/0//X/9P/z
//L/7//v/+//7//x//H/8f/x/+//8P/w/+7/6//q/+r/6P/o/+n/6f/p/+f/6P/o/+j/
6v/q/+r/6v/o/+j/6P/o/+j/6P/o/+j/6v/q/+r/6v/o/+j/6P/o/+r/6v/q/+r/6f/p
/+n/6P/o/+r/6v/o/+f/5f/o/+z/+v8PACQARgB3AKgAzADmAPsABQEJAfkA0QCbAF4A
GADN/4//XP8y/xf/B/8L/yf/Uf9x/4n/nf+u/7b/u//F/8z/1P/c/+X/6P/r/+7/7//w
//T/9f/1//j/+f/5//v/+f/6//v/+//7//z//P/9////AAAAAAAA//////7//v///wAA
AgAEAAIAAgACAAQAAwADAAQABAAFAAcACAAKAAkACQAJAAoADQANAA4ADwAPABAAEAAS
ABEAEgAVABUAGAAZABsAHAAcABwAHQAfACMAJAAmACgAKAAqACwALgAwADMANQA5ADoA
PQA/AEMAQwBFAEkASgBMAE8AUABSAFMAVABVAFUAVQBWAFYAVgBYAFYAVQBUAE8ATgBM
AEgASABGAEIAPgA4ADMALgAqACUAIQAcABkAFgATABEADwALAAcAAwAAAAAA///9//v/
+f/3//f/9v/1//T/8//z//L/8v/x//D/7v/u/+//7//w//D/8f/y//D/8P/w//D/8v/y
//H/8f/z//P/8//z//L/8f/w/+7/7//x//L/8//y//L/8v/y//L/8f/x//L/9P/0//P/
8//x//H/8f/x//L/8v/y//L/8f/x//H/8f/v//D/8P/w//H/8v/z//T/8//z//P/8//2
//b/9v/2//T/9P/0//X/9f/1//X/9f/3//b/9v/3//X/9f/0//T/9v/2//b/9//1//X/
9f/0//T/9P/1//b/9v/3//f/9//2//b/9v/1//n//P/8//z//P/8//3//f/9//3//v8A
AAAAAQABAAEA////////AAAAAAEABAAEAAMAAAD9//z/+//5//v/+v/6//r/+P/2//T/
8v/x//H/8f/x//H/8f/x//H/8f/y//L/8P/v/+7/7v/s/+v/6//q/+n/6f/q/+r/6v/s
/+z/7P/s/+v/6v/p/+j/6f/q/+v/7P/q/+r/6v/q/+r/6v/q/+r/7P/s/+z/7P/r/+v/
6//q/+z/7P/u/+z/6f/l/+L/5P/s//3/EgAsAFMAgACmAMoA5QD3AP8A+QDdALEAeAAu
AOX/q/9w/zb/Ef///v3+F/9B/2H/d/+P/6T/rv+3/8P/zv/Y/+D/5//q/+3/7v/v//L/
9v/3//f/+v/7//v//f/8//z//P/7//z//v///wEA//8AAAAAAAAAAAEAAQACAAQABAAF
AAYAAwACAAEAAgAEAAUABwAIAAYABwAHAAgACAAJAAoADAANAA0ADgAPAA0ADgAOABAA
EQASABUAFQAWABcAGQAaABsAHAAeACEAJQAmACgAKgArACwALQAuADEANQA4AD0APAA/
AEEARQBHAEkATQBOAFAAUwBUAFYAVgBWAFYAVQBWAFgAWQBaAFoAWABXAFYAUwBSAFAA
TABKAEgARABAADoANQAwACwAKwAnACIAHwAbABcAFAARAA4ACwAIAAYABgAFAAMAAQD9
//v/+//6//n/+P/3//f/9v/2//X/9P/0//T/9f/1//P/8v/y//L/8P/w//D/8P/y//L/
8f/x/+//7//v/+//8f/x//H/8P/w//H/8f/x/+7/7v/u/+7/7//v//D/8v/w//D/7//v
/+//7//v/+//8v/y//L/8v/x//H/8f/x//P/9P/0//T/9P/0//T/9P/1//X/9f/1//b/
9v/2//b/9P/0//T/9f/2//f/+P/5//f/9v/2//f/9//3//b/9v/4//j/+P/5//j/9//2
//T/9f/2//j/+v/6//n/+f/6//z//P/8//z//////////////wAA/////wAAAQAAAAEA
//8AAAAAAQAAAAAA///8//3//P/7//n/9//2//b/9v/3//b/9f/0//H/8f/x//H/8//z
//P/8//z//T/9P/y/+//7v/u/+z/7f/t/+z/6//p/+r/6v/q/+r/6v/q/+r/7P/s/+z/
7P/q/+r/6v/q/+z/7P/s/+z/7P/s/+z/7P/q/+r/6v/q/+3/7f/t/+z/6v/q/+j/5v/n
/+n/7P/y/wAAEQAoAEgAcwCgAMQA5AD5AAUBBwH1AMkAkwBUAAoAyf+R/1r/LP8T/wX/
D/8v/1P/b/+H/5//rv+4/8H/yf/S/9r/3v/j/+r/7//y//X/9f/4//j/9//2//f/9//5
//r//P/+/////v/+//3//f/+/wAAAQACAAAAAQABAAIAAgACAAMABAAFAAYABwAKAAoA
CQAJAAgACQALAAwADgAMAA0ADgAQABEAEQASABMAFQAWABYAGAAYABgAGgAZABsAHQAg
ACIAIwAkACYAKQArACwALgAwADQANgA4ADoAOwA9AD4AQQBDAEcASgBPAE8AUQBVAFYA
WABbAFwAXgBhAGIAYwBjAGIAYgBhAGAAYgBgAF8AXgBZAFgAVgBSAE8ATABHAEIAQAA7
ADYAMgAuACkAIwAfABwAGQAXABUAEgAPAAwACgAGAAUAAwABAAAA//8AAAAA/f/8//v/
+//7//z//P/8//r/+v/7//v/+//6//r/+v/6//r/+v/6//j/+P/3//f/+P/5//r/+//6
//n/+P/2//b/9//3//f/+P/4//j/+P/2//X/9f/2//j/+P/3//f/9//3//f/9//2//b/
9v/2//b/9//4//n/9//4//j/+P/5//r/+//8//v/+//7//v//P/8//z//P/+//7//v//
//3//f/9//3////+//7////9//3//P/8//7//v/+////AQABAAEAAAD///7//v/+/wIA
AwAFAAUABgAEAAQABAAEAAcABwAHAAcACAAKAAoACwALAAsACQAJAAoADAANAA8ADgAM
AAkABAAFAAQAAwABAAMAAgACAAIA///+//3//P/9//3//f/9//v/+//7//v/+//8//z/
+v/5//j/+P/2//X/9f/0//P/9P/2//f/+P/2//b/9v/2//j/+P/4//j/+P/4//j/+P/2
//b/9v/2//f/+P/5//r/+f/4//f/9v/5//n/+f/4//z/+v/4//T/8f/z//r/BgAaADMA
UAB6AKkA0gDuAAYBGQElAR8B/wDLAJMATgD+/7f/f/9S/zL/H/8b/zH/V/93/43/of+z
/8D/yv/V/9//6P/u//L/9f/4//v//v8DAAQACAAJAAkACQAJAAgACQALAAwADQANAA0A
DgAOAA8ADQAOAA4ADgARABMAFAAWABUAFAAUABQAFgAWABYAGAAZABkAGgAaABoAGwAb
ABwAHgAfACAAIgAhACEAIgAjACUAJgAmACgAKQAqAC0ALQAuAC8AMQAyADUANgA4ADsA
PAA8AD0APgBBAEQARwBKAEwATwBRAFUAVABXAFkAXQBhAGMAZwBoAGkAawBrAGwAbgBw
AHIAcwBxAHIAcgByAHAAbgBtAGwAawBqAGgAZABgAFwAVgBQAE0ASQBFAEIAPQA5ADQA
MQAtACkAJgAjACEAHwAdABwAGQAXABQAEQARAA8ADwAOAA0ADAALAAsACAAIAAcABgAH
AAgACgALAAkACAAIAAgACAAIAAgACAAKAAoACQAJAAcABwAHAAcACAAJAAoACgAJAAkA
CAAHAAgACAAIAAgACAAHAAcACAAGAAYABQAFAAYABwAIAAkACQAIAAcABgAHAAcABwAH
AAcACAAIAAgABgAGAAYABgAIAAkACgALAAsACgAJAAgACQAKAAsADQALAAsACwALAAsA
CgAKAAsADQANAAwADAAKAAoACgALAA0ADQANAAwADAAMAA0ADgANAA0ADAALAA0ADgAP
AA8AEAAPAA4ADgAPABEAEgATABMAFAAVABUAFQAWABYAFgAXABgAGAAZABgAGAAYABcA
GQAYAA==
         </WaveFormData>
      </LeadData>
      <LeadData>
         <LeadByteCountTotal>10000</LeadByteCountTotal>
         <LeadTimeOffset>0</LeadTimeOffset>
         <LeadSampleCountTotal>5000</LeadSampleCountTotal>
         <LeadAmplitudeUnitsPerBit>4.88</LeadAmplitudeUnitsPerBit>
         <LeadAmplitudeUnits>��V</LeadAmplitudeUnits>
         <LeadHighLimit>2147483647</LeadHighLimit>
         <LeadLowLimit>268435456</LeadLowLimit>
         <LeadID>V3</LeadID>
         <LeadOffsetFirstSample>0</LeadOffsetFirstSample>
         <FirstSampleBaseline>0</FirstSampleBaseline>
         <LeadSampleSize>2</LeadSampleSize>
         <LeadOff>FALSE</LeadOff>
         <BaselineSway>FALSE</BaselineSway>
         <ExcessiveACNoise>FALSE</ExcessiveACNoise>
         <MuscleNoise>FALSE</MuscleNoise>
         <LeadDataCRC32>3953482275</LeadDataCRC32>
         <WaveFormData>
7v/u/+7/7v/u/+7/7v/u/+7/7v/u/+7/7v/u/+7/7v/u/+7/7v/u//D/8P/w//D/8P/w
//D/8P/w//D/8P/w/+//7v/t/+z/7v/u/+7/7v/w//D/8P/w//L/8v/y//L/9P/0//X/
9f/1//X/9f/3//r/+v/6//r/+P/4//j/+P/3//j/+f/5//n/+f/3//f/9f/0//P/8v/y
//H/8P/v/+3/7P/r/+r/6P/o/+j/6P/o/+j/6P/o/+b/5P/j/+P/5P/j/+L/4f/f/97/
3f/c/97/3v/e/97/4P/g/+D/4P/e/97/3v/e/97/3v/e/97/3v/e/97/3v/e/97/3v/e
/+D/4P/h/+H/4P/f/93/3P/d/9z/2//X/9f/3f/p//n/EAAvAF4AmADSAAYBMwFYAWwB
YQEuAewAqQBeABoA4f+u/3v/WP9D/0H/Uv9s/4D/j/+g/63/tP+6/8H/yP/N/9L/2f/c
/97/4P/k/+T/5f/l/+b/5//o/+j/6P/p/+n/6f/q/+r/6v/r/+v/6//s/+z/7f/t/+3/
7f/u/+7/7v/v/+//7//w//D/8P/v/+//8P/w//P/8//0//T/8v/y//T/9f/3//f/9//5
//r/+//7//z/+//8//3//f8AAAIABAAGAAUABwAIAAkACwANAA4ADwARABQAFgAYABoA
HQAfACEAJgApAC0ALgAwADMANQA3ADsAPgBBAEMAQgBEAEQARABFAEYARgBGAEYARgBG
AEQAQwBBAD8APQA7ADcAMwAvACsAJwAiAB4AGgAXABMADwANAAoABwADAAEA/v/8//n/
+P/2//T/8//x//H/7//v/+z/6//r/+r/6f/o/+j/6P/o/+j/5//n/+f/5//n/+b/5v/m
/+b/5v/k/+T/4//j/+P/4//j/+P/4//i/+L/4v/i/+L/4v/i/+L/4v/h/+H/4f/h/+H/
4f/h/+H/4f/h/+H/4f/h/+H/4//j/+P/4//j/+P/4//j/+P/4//j/+P/5v/m/+b/5v/k
/+X/5f/l/+f/5//o/+j/6P/o/+j/6P/n/+f/5//n/+f/5//n/+f/5//n/+j/6P/o/+j/
6P/o/+r/6v/q/+r/6P/o/+j/6P/t/+7/7v/u/+7/7v/t/+3/7f/t/+//8f/y//L/8P/w
//D/8P/y//L/8//0//X/9f/0//P/7v/t/+z/7P/u/+7/7P/r/+j/5//n/+b/5//m/+b/
5v/m/+b/5v/m/+b/5v/m/+T/4f/h/+D/3//e/93/3P/c/97/3v/e/97/3v/e/97/3v/e
/97/3v/e/+D/4P/g/+D/3v/e/97/3v/g/+D/4P/g/+D/4P/g/+D/3//f/9//3//i/+L/
4f/g/93/3f/j/+//AQAbADoAaQCkAN4AEAE+AWMBgAGEAV0BHAHWAI0AQAD8/8P/kP9l
/1D/Sf9T/2z/hP+U/6H/rv+3/7r/wv/L/9L/1//c/93/4P/g/+L/5P/m/+f/5//o/+n/
6v/q/+r/6//r/+v/7P/u/+7/7//v/+3/7v/u/+//7//v/+//8P/y//L/8//z//H/8v/y
//L/9f/1//b/9v/1//X/9v/2//j/+P/6//v/+//7//v//f/+//////8AAAEAAgADAAMA
BwAIAAkACgALAA0ADgAPABEAEwAUABUAFwAaABwAHgAhACUAKAArACwALwAzADQAOgA9
AD8AQQBDAEYASQBLAEwATgBOAE4ATwBQAFAAUABOAE4ATgBMAEsASQBHAEUAQQA9ADkA
NQAvACsAJgAiAB4AGwAXABMADQAKAAcAAwADAAAA/v/7//r/+P/2//X/8//z//H/8f/w
/+//7//u/+3/7P/s/+z/7P/s/+v/6//r/+v/6//q/+z/7P/s/+z/7P/s/+v/6//p/+n/
6f/p/+n/6P/o/+j/6P/o/+j/6P/o/+j/5//n/+f/5//n/+f/5//n/+f/5//n/+f/5//n
/+X/5f/l/+X/5f/l/+X/5f/n/+f/5//n/+b/5v/m/+b/6P/p/+n/6f/p/+n/6v/q/+j/
6P/o/+j/6f/p/+n/6f/p/+n/6f/p/+n/6f/q/+r/6v/q/+r/6v/o/+j/6P/o/+z/7v/w
//D/8P/w//D/8//z//P/8//z//X/9v/2//T/9P/0//T/9v/2//f/+P/3//f/9v/1//L/
8f/w//D/8v/y//D/7//u/+3/7f/s/+3/7P/s/+z/6v/q/+r/6v/q/+r/6v/o/+n/6f/o
/+f/5P/j/+L/4v/i/+L/4v/i/+L/4v/i/+L/4v/i/+L/4v/k/+T/5P/k/+L/4v/i/+L/
4v/i/+L/4v/g/+D/4P/g/9//3//f/9//4P/e/93/3P/b/9n/2//n//f/DwAsAFMAjADK
AAABLgFZAYABlgGFAU4BCAHDAHYAJgDj/67/g/9i/1P/Uf9i/37/lP+h/67/t/++/8T/
y//S/9n/3P/f/+L/5P/m/+j/6v/r/+v/7P/t/+7/7v/u/+//7//v//D/8v/y//P/8//x
//L/8v/z//P/8//z//T/9P/0//X/9f/1//b/9v/2//f/9//4//j/9//3//j/+P/6//r/
/P/9//3//f/9////AAABAAEAAgAFAAYABwAHAAcACAAJAAoADQAPABAAEQATABUAFgAX
ABkAHAAeACAAIgAlACcAKQAqAC0AMQAyADgAOwA9AD8AQQBEAEcASQBMAE4ATgBOAFEA
UgBSAFIAUABQAFAATgBPAE0ASwBJAEYAQQA8ADcAMwAvACoAJgAgAB0AGQAVAA8ADAAJ
AAUABQACAAAA/f/6//j/9v/1//P/8//x//H/8v/x//H/8P/t/+z/7P/s/+7/7v/t/+3/
7f/t/+3/7P/u/+7/7v/u/+7/7v/t/+3/7f/t/+3/7f/v/+7/7v/u/+z/7P/s/+z/7P/s
/+v/6//t/+3/7f/t/+z/6//q/+n/6//r/+v/6//p/+n/6f/p/+f/5//n/+f/6f/p/+n/
6f/o/+j/6P/o/+j/6f/p/+n/5//n/+j/6P/q/+r/6v/q/+v/6//r/+v/6//r/+v/6//t
/+3/7v/u/+z/7P/s/+z/7P/s/+z/7P/u/+7/7v/u/+7/7f/s/+z/7v/v/+//7//y//L/
9P/0//T/9P/3//f/9//3//X/9//4//j/+v/6//r/+v/6//r/+//8//v/+//6//n/+P/3
//b/9v/0//T/8v/x//L/8f/x//D/7//u/+7/7v/u/+7/7v/u//D/8P/w/+7/6//r/+r/
6f/o/+f/5v/m/+b/5v/m/+b/5P/k/+T/5P/m/+b/5v/m/+T/5P/k/+T/4v/i/+L/4v/i
/+L/4v/i/+D/4P/g/+D/4//j/+P/4//i/+L/4f/g/93/3f/d/+X/8f8BABYANQBmAJ4A
1gAKATUBWAFuAWcBOAH4ALMAZgAeAOP/sv+B/1z/S/9J/1j/cP+E/5X/pv+z/7r/wP/J
/87/0//Y/9v/3v/i/+T/5v/o/+n/6f/q/+n/6v/q/+r/7P/t/+7/8P/v/+7/7v/t/+//
8P/w//H/8//z//P/9P/y//L/8//z//P/9P/0//T/8//z//T/9P/1//X/9v/2//b/9v/4
//n/9//3//f/+f/8//3//f/+//3//v////////8AAAEAAgADAAUABgAHAAsADQAOAA8A
EQAUABYAGAAYABsAHQAfACIAJQApACoALgAxADMANQA3ADoAPQA/AEIARABEAEQAQwBE
AEQARABEAEQARABCAEMAQQA/AD0AOQA1ADEALQArACcAIgAeABoAFwATAA8ADQAKAAcA
AwABAP7//P/5//b/9P/y//H/8f/x/+//7//u/+3/7f/s/+n/6P/o/+j/6v/q/+n/6f/n
/+f/5//m/+j/6P/o/+j/5v/m/+X/5f/n/+f/5//n/+X/5P/k/+T/5P/k/+T/5P/k/+T/
4//j/+H/4f/h/+H/4f/h/+H/4f/j/+P/4//j/+P/4//j/+P/5P/l/+b/5//n/+f/5//n
/+j/6P/o/+j/6v/r/+v/6//p/+n/6v/q/+r/6v/q/+r/6f/p/+n/6f/r/+v/6//r/+v/
6//s/+z/6v/q/+r/6v/q/+r/6v/q/+r/6v/q/+r/6//r/+v/7P/s/+3/7f/t/+z/7v/w
//D/8P/w//H/8f/x//H/8f/z//T/9P/2//b/9v/2//T/9P/1//b/+f/5//j/9//0//P/
8v/y//D/8P/u/+3/7v/t/+3/7P/r/+r/6v/q/+j/6P/o/+j/6v/q/+r/6P/l/+X/5P/j
/+T/4//i/+L/4P/g/+D/4P/g/+D/4P/g/+L/4v/i/+L/4P/g/+D/4P/i/+L/4v/i/+D/
4P/g/+D/4v/i/+L/4v/j/+P/4//j/+L/4v/h/+D/3f/d/9//5f/x/wMAGAA1AGYAoADa
AA4BOQFeAXgBdQFEAf4AuQByACoA8f++/4n/YP9J/0X/Uv9s/4D/j/+g/6//uP+8/8P/
yv/R/9b/2//e/+L/5v/m/+b/5//n/+j/6f/q/+r/6v/r/+v/6//s/+z/7P/t/+3/7//w
//D/8f/x//H/8f/y//D/8P/x//H/8//0//T/9P/z//P/9P/0//f/9//4//j/9v/2//j/
+f/5//n/+f/7//7//////wAA//8AAAEAAQAFAAYABwAIAAkACwAMAA0AEQATABQAFQAX
ABoAHAAeACAAIwAlACcAKgAtADEAMgA2ADkAOwA9AD8AQgBFAEcASABKAEoASgBLAEwA
TABMAE4ATgBOAEwASwBJAEcARQBDAD8AOwA3ADMALwAqACYAIAAdABkAFQARAA4ACwAH
AAUAAgAAAP3//P/6//j/9//3//f/9f/1//L/8f/x//D/8f/w//D/8P/u/+7/7f/t/+3/
7f/t/+z/7P/s/+z/7P/s/+z/6//r/+v/6//r/+v/6//q/+r/6v/q/+r/6v/q/+r/6v/p
/+n/5//n/+f/5//p/+n/6f/p/+n/6f/p/+n/6f/p/+n/6f/r/+v/6//r/+n/6f/p/+n/
7P/s/+z/7P/s/+3/7f/t/+3/7f/u/+7/7v/u/+7/7v/v/+//7//v/+//7//v/+//7//v
//D/8P/u/+7/7v/u/+7/7v/u/+7/7v/u/+7/7v/z//P/8//0//b/9P/0//T/9P/3//f/
9//3//f/+f/6//r/+P/4//j/+P/6//r/+//8//z/+//5//f/9v/1//T/9P/0//T/8v/x
//D/7//v/+7/7f/s/+z/7P/s/+z/7P/s/+7/7v/u/+z/6f/p/+j/5//m/+X/5P/k/+b/
5v/m/+b/5v/m/+b/5v/m/+b/5v/m/+b/5v/m/+b/5v/m/+b/5v/m/+b/5v/m/+T/5P/k
/+T/5//n/+f/5//o/+b/5f/k/+H/4f/n//P/BwAfAD4AawCmAOQAFgFCAW0BjgGYAXkB
OAH0AK8AXAAOANH/pP95/1z/Uf9X/27/hv+a/6n/tP+7/8L/yv/P/9b/2//e/+H/5P/m
/+r/7P/u/+//7//w/+//8P/w//D/8//z//P/9P/0//T/9f/1//X/9v/2//f/9//3//f/
+P/2//b/9//3//n/+v/6//r/+//7//z//P/8//v/+//6//v//P///wEA////////AQAE
AAUABQAGAAcACAAJAAkACwAMAA0ADgARABMAFAAVABUAFwAYABkAHQAgACIAJAAmACkA
KwAtADAAMwA3ADgAPAA/AEEAQwBFAEgASwBNAE4AUABQAFAAUwBUAFQAVABSAFIAUgBQ
AFEATwBNAEsARwBDAD8AOwA3ADMALgAqACQAIQAdABkAFQASAA8ACwALAAgABgADAAAA
/v/8//v/9//3//X/9f/0//P/8//y//P/8v/y//L/8v/y//H/8f/v/+//7//u//D/8P/w
//D/8P/w/+//7//v/+//7//v//H/8P/w//D/7v/u/+7/7v/u/+7/7f/t/+3/7f/t/+3/
6//r/+v/6//r/+v/6//r/+n/6f/p/+n/6//r/+v/6//r/+v/6//r/+v/6v/p/+j/6v/r
/+v/6//r/+v/7P/s/+z/7P/s/+z/7f/t/+3/7f/t/+3/7f/t/+3/7f/u/+7/7v/u/+7/
7v/w//D/8P/w//D/8P/w//D/8P/v/+7/7v/u/+//7//v//D/8f/w//L/8v/z//T/9f/2
//f/9//3//f/9//5//r/+v/6//r/+v/6//r/+v/7//z///////7//f/4//f/9v/2//b/
9v/0//P/9P/z//P/8v/w/+7/7f/s/+z/7P/s/+z/7v/u/+7/7P/r/+v/6v/p/+j/5//m
/+b/5P/k/+T/5P/m/+b/5v/m/+b/5v/m/+b/5v/m/+b/5v/m/+b/5v/m/+b/5v/m/+b/
5v/m/+b/5v/n/+f/5//n/+j/6P/n/+b/5f/l/+P/5//v/wEAFgAvAFYAkADKAPwAJwFO
AWgBbwFMAQ4ByQCCADYA9f/A/4//aP9R/03/WP9w/4j/mf+o/7X/vv/C/8f/zv/V/9z/
4f/k/+b/6P/q/+z/7f/t/+7/7//w//D/8P/x//H/8f/y//L/8v/z//P/8//0//T/9f/z
//P/8//0//b/9v/3//f/9//4//j/+P/5//n/+v/6//v/+//8//z//P/8//7/////////
//8BAAAAAQABAAIABQAGAAcABwAHAAgACQAKAAkACwAMAA0ADwARABIAEwAVABgAGgAc
AB4AIQAjACUAJgApAC0ALgAwADMANQA3ADsAPgBBAEMARABGAEYARgBHAEgASABIAEoA
SgBKAEgARwBFAEMAQQBAAD0AOgA3ADMALwAqACYAIAAdABkAFQATABAADQAJAAUAAgAA
AP3//v/8//r/+f/1//X/8//z//L/8f/x//D/7//u/+7/7v/u/+7/7f/t/+3/7f/t/+z/
7P/s/+z/7P/s/+z/6//r/+n/6f/p/+n/6f/o/+j/6P/q/+r/6v/q/+j/6P/n/+f/5//n
/+f/5//p/+n/6f/p/+j/5//m/+X/5v/n/+j/6f/p/+n/6f/p/+n/6f/p/+n/6v/q/+r/
6v/q/+v/6//r/+3/7f/u/+7/7P/s/+z/7P/t/+3/7f/t/+3/7f/t/+3/6//r/+z/7P/t
/+7/7//w/+7/7v/u/+7/7P/s/+z/7P/t/+3/7f/u/+z/7f/t/+3/8P/x//T/9v/0//L/
8v/y//L/9P/1//b/9//3//n/+v/6//j/+P/4//j/+v/6//v//P/9//3//P/7//r/+f/4
//j/+P/4//b/9f/y//H/8f/w//H/8P/w//D/7v/u/+7/7v/w//D/8P/u/+3/7f/s/+v/
6v/p/+j/6P/o/+j/6P/o/+f/5v/l/+T/5f/m/+f/6P/o/+j/6P/o/+b/5v/m/+b/6P/o
/+j/6P/m/+b/5v/m/+f/5//n/+f/5v/m/+f/5v/j/+H/4f/l//P/AwAWADEAWgCOAMgA
AAExAVoBeAF/AVwBGgHXAIwAQAADAND/m/9u/1P/Sf9S/2r/gP+P/6D/r/+6/8L/yf/Q
/9X/2v/f/+L/5v/o/+r/7P/t/+3/7v/v//D/8P/w//H/8f/x//L/8v/y//P/8//z//T/
9P/1//f/9//3//j/9v/2//f/9//3//j/+P/4//n/+f/6//r/+f/5//r/+v/8//z//v//
//3//f/9////AAABAAEAAgADAAQABQAFAAcACAAJAAoACwANAA4ADwAPABEAEgATABcA
GgAcAB4AHgAhACMAJQAoACsALwAwADQANwA5ADsAOwA+AEEAQwBEAEYARgBGAEkASgBK
AEoASABIAEgARgBHAEUAQwBBAD8AOwA3ADMAMAAtACkAJgAiAB8AGwAXABEADgALAAcA
BwAEAAIA///8//r/+P/3//f/9//1//X/9P/z//P/8v/x//D/8P/w//D/8P/v/+//7f/t
/+3/7P/u/+7/7v/u/+z/7P/r/+v/6//r/+v/6//t/+z/7P/s/+r/6v/q/+r/7P/s/+v/
6//r/+v/6//r/+v/6//r/+v/6//r/+v/6//p/+n/6f/p/+v/6//r/+v/6//r/+v/6//s
/+z/7P/s/+z/7f/t/+3/7f/t/+7/7v/u/+7/7v/u/+//7//v/+//7f/t/+3/7f/v/+//
8P/w/+//7v/t/+z/7v/u/+7/7v/u/+7/7v/u/+//7//x//T/9P/0//T/9P/1//X/9f/1
//X/9//4//j/+P/4//j/+P/4//j/+f/6//v/+//6//n/9P/z//L/8v/0//T/8v/x//D/
7//v/+7/7f/s/+z/7P/u/+7/7v/u/+z/7P/s/+r/6f/p/+j/5//m/+X/5P/k/+T/5P/k
/+T/5P/k/+T/5P/k/+T/5P/k/+T/5P/k/+T/5P/k/+T/5P/k/+T/5P/k/+T/5P/k/+T/
4//j/+P/4//i/+T/5f/k/+H/3//j/+//AQAXADQAXwCYANYACgE4AV0BfgGKAW0BLgHq
AKcAWgAQANH/oP91/1j/Tf9V/2z/hv+W/6f/sv+5/77/xv/N/9T/2f/e/+H/5v/o/+j/
6v/q/+v/6//s/+3/7v/u/+7/7//v/+//8P/y//L/8//z//P/9P/0//X/8//z//P/9P/2
//b/9//3//f/+P/4//j/+f/5//r/+v/7//v//P/8//z//P/+////////////AQAAAAEA
AQACAAQABgAIAAkACQAKAAsADAANAA8AEAARABMAFQAWABcAGQAcAB4AIAAkACcAKQAr
ACwALwAzADQAOAA7AD0APwBDAEYASQBLAEoATABMAEwATgBQAFEAUgBQAFAAUABOAEsA
SQBHAEUARQBBAD0AOQAzAC8AKgAmACIAHwAbABcAEwAQAA0ACQAFAAIAAAD9//7//P/6
//n/9f/1//P/8//0//P/8//y//H/8P/w//D/7v/u/+3/7f/v/+//7//u/+z/7P/s/+z/
7v/u/+3/7f/t/+3/7f/t/+3/7P/s/+z/7v/u/+7/7v/s/+z/6//r/+v/6//r/+v/6//r
/+v/6//p/+n/6f/p/+v/6//r/+v/6//r/+v/6//r/+v/6//r/+r/6v/q/+r/6v/r/+v/
6//t/+3/7v/u/+z/7P/s/+z/7//v/+//7//v/+//7//v/+3/7f/u/+7/7v/u/+7/7v/u
/+7/7v/u/+7/7v/u/+7/7//v/+//8P/w/+//8f/z//L/8//0//X/9v/1//X/9f/1//f/
+f/6//r/+v/6//r/+v/6//r/+//8//3//f/8//v/9v/1//T/9P/2//b/9P/z//L/8f/x
//D/7//u/+7/7v/u/+7/7v/u/+7/7v/u/+z/6//r/+r/6f/o/+f/5v/m/+b/5v/m/+b/
5v/m/+b/5v/m/+b/5v/m/+j/6P/o/+j/5v/m/+b/5v/m/+b/5v/m/+b/5v/m/+b/5//n
/+f/5//o/+j/5//m/+X/4//l/+v/+/8PACYARwB8ALoA7gAaAUMBZgF4AWsBNgHwAK0A
ZAAYAN3/qv99/17/Uf9R/2T/fv+U/6H/sP+5/8D/xP/L/9L/2f/e/+P/5v/m/+j/6v/s
/+3/7f/u/+//8P/w//D/8f/x//H/8v/0//T/9f/1//P/9P/0//X/9f/1//X/9v/2//b/
9//3//f/+P/4//j/+f/5//r/+v/5//n/+v/6//z//P/+////////////AQAAAAEAAQAC
AAMABAAFAAUABwAIAAkACgALAA0ADgAPABEAEwAUABUAFQAYABoAHAAeACEAIwAlACYA
KQAtAC4AMgA1ADcAOQA7AD4AQQBDAEIARABEAEQARgBIAEkASgBIAEgASABGAEUAQwBB
AD8APgA7ADgANQAvACsAJgAiACAAHQAZABUAEQAOAAsABwAFAAIAAAD9//z/+v/4//f/
8//z//H/8f/w/+//7//u/+3/7P/s/+z/6v/q/+n/6f/r/+v/6//q/+r/6v/q/+r/7P/s
/+v/6//r/+v/6//r/+n/6P/o/+j/6P/o/+j/6P/q/+r/6f/p/+n/6f/p/+n/6f/p/+n/
6f/p/+n/6f/p/+n/6f/p/+n/6P/n/+b/5f/n/+f/5//n/+j/6P/o/+j/6v/r/+v/6//r
/+v/7P/s/+r/6v/q/+r/7f/t/+3/7f/r/+v/6//r/+3/7f/u/+7/7P/s/+z/7P/s/+z/
7P/s/+z/7P/s/+z/6//r/+v/7P/q/+v/6//r//D/8P/w//D/8P/w//P/8//z//P/8//1
//b/9v/2//b/9v/2//b/9v/3//j/+f/5//j/9//2//X/9P/0//L/8v/w/+//7P/r/+v/
6v/p/+j/6P/o/+j/6P/o/+j/6v/q/+r/6P/n/+f/5v/l/+L/4f/g/+D/4v/i/+L/4v/g
/+D/4P/g/+L/4v/i/+L/4v/i/+L/4v/g/+D/4P/g/+L/4v/i/+L/4v/i/+L/4v/j/+P/
4//j/+T/4v/h/+D/3//d/9v/4f/r//v/DgApAFIAiAC8AO4AHQFCAVoBVQEqAewAqQBe
ABgA4/+w/33/WP9F/0H/Uv9s/4D/j/+g/63/tv++/8X/zP/T/9j/2//e/+D/4v/k/+b/
5//n/+j/6f/q/+r/6v/r/+v/6//s/+7/7v/v/+//7f/u/+7/7//x//H/8f/y//L/8v/z
//P/8f/y//L/8v/1//X/9v/2//X/9f/2//b/+P/4//r/+//5//n/+f/7//z//f/9//7/
//8AAAEAAQADAAQABQAGAAkACwAMAA0ADQAPABAAEQATABYAGAAaAB4AIQAjACUAJwAp
ACwALAAwADMANQA3ADcAOgA9AD8AQABCAEIAQgBDAEQARABEAEIAQgBCAEAAQQA/AD0A
OwA7ADcAMwAvAC0AKQAkACAAHgAbABcAEwANAAoABwADAAMAAAD+//v/+v/4//b/9f/z
//P/8f/x//D/7//v/+7/7f/s/+z/7P/s/+z/6//r/+n/6f/p/+j/6P/o/+j/6P/o/+j/
5//n/+X/5f/l/+X/5//m/+b/5v/k/+T/5P/k/+T/5P/j/+P/5f/l/+X/5f/j/+P/4//j
/+T/5f/m/+f/5f/l/+X/5f/n/+f/5//n/+n/6f/p/+n/6P/o/+j/6P/q/+v/6//r/+v/
6//s/+z/7P/s/+z/7P/t/+3/7f/t/+v/6//r/+v/7f/t/+7/7v/s/+z/7P/s/+z/7P/s
/+z/7v/u/+7/7v/v/+//7//w//L/8v/y//L/8f/x//H/8f/z//X/9v/2//b/9v/2//b/
9P/0//X/9v/5//n/+P/3//T/8//y//L/8v/y//D/7//u/+3/7f/s/+n/6P/o/+j/6v/q
/+r/6v/o/+j/6P/m/+X/5f/k/+P/5P/j/+L/4v/g/+D/4P/g/+L/4v/i/+L/4P/g/+D/
4P/g/+D/4P/g/+L/4v/i/+L/4P/g/+D/4P/i/+L/4v/i/+H/4f/h/+H/4v/i/9//4P/f
/93/4f/p//f/CQAiAEcAeACyAOgAGAE/AVwBagFTARoB2ACTAEoACADT/57/b/9S/0f/
S/9g/3r/jP+Z/6j/tf+8/8D/x//Q/9X/2P/d/+D/4v/k/+T/5v/n/+f/6P/p/+r/6v/q
/+3/7f/t/+7/7P/s/+3/7f/v//D/8P/x/+//7//v//D/8P/w//H/8f/x//L/8v/y//P/
8//0//T/9//3//j/+P/2//b/+P/5//v/+//7//3//v//////AAABAAIAAwADAAUABgAH
AAgACQALAAwADQARABMAFAAVABUAGAAaABwAIAAjACUAJwAqAC0AMQAyADUANwA4ADkA
PQBAAEMARQBGAEgASABIAEkASgBKAEoASABIAEgARgBFAEMAQQA/AD8AOwA3ADMALQAp
ACQAIAAcABkAFQARAA8ADAAJAAUAAQD+//z/+f/6//j/9v/1//P/8//x//H/8P/v/+//
7v/v/+7/7v/u/+z/7P/r/+v/7f/t/+3/7P/q/+r/6v/q/+r/6v/p/+n/6f/p/+n/6f/p
/+j/6P/o/+j/6P/o/+j/6P/o/+f/5//n/+f/5//n/+n/6f/p/+n/5//n/+f/5//p/+n/
6f/p/+n/6f/p/+n/6f/p/+n/6f/s/+z/7P/s/+z/7f/t/+3/7f/t/+7/7v/u/+7/7v/u
/+//7//v/+//7//v/+//7//t/+3/7v/u/+7/7v/u/+7/7v/u/+7/7v/w//D/8P/w//P/
8//z//T/9v/2//b/9v/2//f/9//3//f/9//5//r/+v/6//r/+v/6//r/+v/7//z/+//7
//r/+f/2//X/9P/0//T/9P/y//H/8P/v/+//7v/t/+z/7P/s/+z/7P/s/+z/7P/s/+z/
6v/n/+f/5v/l/+X/5f/l/+b/5P/k/+T/5P/k/+T/5P/k/+T/5P/k/+T/5P/k/+T/5P/k
/+T/5P/k/+T/5P/k/+T/5P/k/+T/5P/l/+X/5f/l/+b/5P/j/+L/4f/h/+n/9f8HAB8A
PgBrAKQA3gAQAToBYQF8AX4BUwEQAcwAhQA2APT/wf+S/2v/VP9P/1v/dv+M/5z/qf+2
/73/xP/K/9H/2P/b/+D/4//m/+j/6v/s/+7/7//v//D/7//w//D/8P/z//P/8//0//T/
9P/1//X/9f/2//b/9//3//f/9//4//j/+P/5//n/+//8//z//P/7//v//P/8//////8A
AAAAAAAAAAIAAwADAAMAAwAFAAYABwAHAAgABwAIAAkACQANAA4ADwAQABEAEwAUABUA
FQAXABgAGQAcACAAIwAmACYAKQArAC0AMAAzADcAOAA8AD8AQQBDAEMARgBJAEsATgBQ
AFAAUABPAFAAUABQAFAAUABQAE4ATQBLAEkARwBDAD8AOwA3ADUAMQAsACgAIgAfABsA
FwAVABIADwALAAkABgAEAAEA/v/8//r/+f/5//n/9//3//T/8//z//L/8//y//L/8v/y
//L/8f/x//H/8f/x//D/8v/y//L/8v/w//D/7//v//H/8f/x//H/7//u/+7/7v/u/+7/
7v/u//D/8P/v/+//7f/t/+3/7f/v/+//7//v/+//7//v/+//7f/t/+3/7f/v/+//7//v
/+3/7f/t/+3/7v/u/+7/7v/u/+//7//v/+//7//w//D/8v/y//L/8v/x//H/8f/x//H/
8f/x//H/8f/x//L/8v/w//D/8P/w//L/8v/y//L/8P/w//D/8P/x//H/8f/y//L/8//z
//P/8v/z//T/9P/2//f/+P/4//j/+P/5//n/+v/6//v/+//9//3//f/7//3//f/9//3/
/////w==
         </WaveFormData>
      </LeadData>
      <LeadData>
         <LeadByteCountTotal>10000</LeadByteCountTotal>
         <LeadTimeOffset>0</LeadTimeOffset>
         <LeadSampleCountTotal>5000</LeadSampleCountTotal>
         <LeadAmplitudeUnitsPerBit>4.88</LeadAmplitudeUnitsPerBit>
         <LeadAmplitudeUnits>��V</LeadAmplitudeUnits>
         <LeadHighLimit>2147483647</LeadHighLimit>
         <LeadLowLimit>268435456</LeadLowLimit>
         <LeadID>V4</LeadID>
         <LeadOffsetFirstSample>0</LeadOffsetFirstSample>
         <FirstSampleBaseline>0</FirstSampleBaseline>
         <LeadSampleSize>2</LeadSampleSize>
         <LeadOff>FALSE</LeadOff>
         <BaselineSway>FALSE</BaselineSway>
         <ExcessiveACNoise>FALSE</ExcessiveACNoise>
         <MuscleNoise>FALSE</MuscleNoise>
         <LeadDataCRC32>1635163969</LeadDataCRC32>
         <WaveFormData>
BgAGAAYABgAGAAYABgAGAAYABgAGAAYABgAGAAYABgAGAAYABgAGAAYABgAGAAYABgAG
AAYABgAGAAYABgAGAAMAAgABAAAAAQACAAMABAAEAAQABAAEAAYABgAGAAYABgAGAAYA
BwAHAAcACAAKAAwADAAMAAwACgAKAAoACgAKAAsACwALAA0ADAALAAgABgAFAAUABAAE
AAQAAwACAAAA///9//z/+v/6//r/+v/6//v/+//7//n/9v/0//L/8//y//H/8f/v/+//
7v/u/+7/7v/u/+7/7v/u/+7/7v/s/+z/7P/s/+v/6//r/+r/6v/q/+r/6v/q/+r/6v/q
/+z/7P/s/+z/6//q/+n/6P/q/+r/7P/o/+n/7//5/wgAGgA3AGEAlADJAPkAIAFEAVoB
TAEWAdEAkQBUABsA7//I/6X/i/+A/4T/kf+g/6r/s/+8/8T/yf/O/9P/1//Y/9v/4P/j
/+P/5P/n/+f/5//o/+j/6P/p/+n/6f/o/+j/6P/p/+n/6f/q/+v/6f/p/+r/6v/o/+j/
6P/p/+v/7P/s/+z/6v/q/+v/6//p/+n/6v/r/+3/7f/t/+7/7f/s/+z/6//q/+v/7P/s
/+7/7//v/+//7f/w//H/8v/z//T/9P/1//X/9f/3//n/+f/6//v//f/+/wAAAQAEAAYA
CAALAA4ADgARABQAFQAWABgAGwAeACIAJQAnACgAKAAqACoAKwAsAC0ALQAsACwAKwAq
ACoAJgAlACUAJAAiACAAHAAYABQADwALAAgABAABAPz/+P/3//X/8v/w/+3/6//o/+b/
5P/i/+D/3v/c/9v/2f/Y/9b/1v/W/9b/1P/T/9P/1P/T/9L/0f/R/9H/0f/R/9H/0P/P
/8//z//O/87/zv/O/87/zf/N/87/zP/M/83/zf/O/87/zf/M/87/zv/N/83/zf/N/8z/
y//M/8z/zP/N/83/zf/N/83/z//P/8//zv/O/8//z//P/8//0P/Q/9D/0v/S/9L/0v/R
/9L/0v/S/9P/1P/U/9P/0//T/9T/1f/V/9X/1P/T/9X/1f/W/9b/1v/W/9X/0//T/9T/
1P/V/9X/1v/X/9f/1f/W/9f/1//b/9z/3P/c/9z/3P/a/9v/2//b/97/4P/g/+D/3v/e
/97/3v/g/+D/4v/j/+P/4//j/+L/3//c/9v/2//e/97/3P/c/9n/2P/Y/9f/1//W/9b/
1v/W/9b/1v/X/9f/1//W/9T/0//S/9H/0P/N/83/zf/N/87/zv/O/87/zv/O/87/zv/O
/87/zv/O/87/zv/P/8//z//O/87/zv/Q/9D/0P/Q/9D/0P/Q/9D/0P/Q/9D/0P/S/9L/
0P/Q/9D/0P/V/+H/8f8GACQATQCBALoA6QARATYBVAFWASwB6gCnAGUAJADr/8H/mv97
/3H/cv98/4n/mP+e/6f/sP+0/7f/vP/D/8f/yv/N/9D/0f/R/9T/1f/X/9f/2P/Y/9j/
2f/Z/9n/2P/Y/9j/2f/b/9v/3P/d/9v/2//c/9z/3v/e/97/3//f/+D/4P/g/+D/4P/h
/+H/4f/h/+L/4//h/+H/4f/i/+T/5P/l/+X/5v/n/+j/6P/o/+n/6f/p/+n/7P/t/+7/
7//w//D/8f/z//P/9f/3//n/+v/7//3//v8AAAEABAAIAAoADQAQABIAFQAYABkAHgAg
ACMAJgAoACsALQAuADAAMgAyADMAMwA1ADYANgA2ADUANAA0ADAALwAvAC4AKgAoACQA
IAAcABcAEwAQAAwACQAEAAAA/v/7//f/9P/y//H/7//u/+z/6v/o/+b/5v/l/+P/4v/k
/+T/5P/k/+D/3//f/+D/4v/i/+L/4//h/+H/4f/h/+D/3//f/9//4P/g/+D/4P/g/9//
3//g/+D/4P/h/+H/4P/g/9//3v/e/97/3f/d/97/3//f/9//3//e/93/3f/d/93/3f/d
/93/3f/d/9z/3P/d/93/3f/d/97/3v/e/97/3v/e/97/3//g/+D/4P/h/+L/4v/h/9//
3//g/+H/4f/h/+D/3//f/9//4P/g/+H/4v/i/+H/4v/i/+H/4f/f/+D/4f/h/+P/5v/o
/+b/5v/m/+b/6P/p/+n/6f/q/+z/7P/s/+z/7P/s/+z/7v/u//D/8f/v/+//7//u/+3/
6v/p/+n/7P/s/+r/6v/p/+j/6P/n/+b/5v/n/+j/5v/m/+b/5//n/+f/5v/k/+X/5P/j
/+L/4f/h/+H/4f/i/+L/4v/i/+D/4P/g/+D/4P/g/+D/4P/i/+L/4//j/+H/4P/g/+D/
4P/g/+D/4P/g/+D/4P/g/97/3v/e/97/4P/g/+D/4P/e/97/4f/r//n/DAAmAEkAeQCy
AOcAEQE6AWABdgFmAS4B5wCnAGYAJQDv/8b/p/+R/4z/kP+Z/6r/tv+//8T/yv/P/9T/
1//b/+D/4//m/+f/6f/s/+3/7//v//D/8P/w//H/8f/x//L/8v/y//P/9f/1//b/9//1
//X/9v/2//b/9v/2//f/9f/2//b/9v/2//b/9//3//n/+f/6//v/+f/5//n/+v/8//z/
/f/9//z//f/+//7///8BAAIAAwADAAYABwAIAAcACAAIAAkACgALAA4AEQATABQAFQAX
ABoAHAAdACAAIgAkACcAKgAqAC0AMAAxADYAOAA7AD4AQABDAEUARgBKAEwATABNAE8A
UQBSAFIAUgBRAFAAUABQAE8ATwBOAEsASABDAD4APAA3ADMAMAAsACkAJAAgAB4AGwAX
ABQAFAATABEAEAAMAAoACAAGAAYABQADAAIAAgACAAIAAgAAAP////8AAAIAAgACAAMA
AQABAAEAAQABAAEAAgADAAQABAAEAAQAAgABAAEAAgAEAAQABQAFAAQABAADAAIABAAE
AAMAAwAEAAUABQAFAAUABAADAAMABQAFAAUABQAEAAMAAgAAAAIAAwADAAMAAQACAAIA
AgACAAIAAgACAAMABAAEAAQAAwAEAAQAAwAFAAUABgAHAAcABwAGAAUABQAFAAYABgAH
AAgACAAHAAgACAAHAAcABQAGAAcABwAHAAgACQAJAAcABwAIAAgACQAJAAsACwAOAA4A
DgAOAA4ADgAQABEAEQARABAAEgASABIAFAAUABQAFAAWABYAGAAZABcAFwAXABYAFwAU
ABMAEwATABIADwAOAA8ADgAOAA0ACwAKAAoACgAKAAoACgALAA0ADQAMAAoABwAGAAUA
BAAFAAUABQAFAAQABAAEAAQAAwACAAEAAAACAAIAAgACAAEAAAAAAP/////+//7//v/+
//7//v/+//3//P/7//r/+//8//3//v/8//z//P/8//z//P///wcAEQAcAC4ASQBxAKYA
2QAJATABUAFkAVwBLAHpAKcAaAAvAAEA3P+7/5//lv+c/6f/tP++/8f/1P/c/93/4v/n
/+v/7v/x//L/9f/5//z//f/9//3//v/+//z//f/9//3/AAAAAAAAAQD/////AAABAAEA
AQACAAIAAgACAAIAAwABAAIAAgACAAIAAgADAAMAAgABAAEAAQABAAEAAQACAAIAAgAD
AAMAAwADAAMAAgAEAAUABQAFAAMABgAHAAgABwAIAAgACQAJAAkACwANAA0ADgAPABEA
FAAWABcAGgAbABwAHgAgACIAJQAoACkALAAuADEANAA0ADcAOQA6AD4AQABAAEEAQABB
AEEAQABCAEEAQABAAD4APQA9ADwAOQA2ADEALAApACUAIgAgAB0AGQATAA4ADgALAAcA
BAAAAP///f/8//j/9v/0//L/9P/z//H/8P/u/+7/7v/u/+r/6f/p/+r/6v/q/+r/6//q
/+n/6P/n/+j/5//n/+f/5//m/+X/5P/m/+X/5f/m/+P/4v/i/+H/4v/i/+H/4P/g/+D/
3//f/9//3//e/93/3//e/93/3f/d/93/3f/d/93/3f/d/9z/3v/f/9//3//d/97/3v/e
/97/3v/e/97/4f/i/+L/4v/i/+L/4f/f/9//3//g/+H/3//f/97/3f/f/9//4P/g/+D/
4P/f/93/3P/c/9v/2//b/9z/3f/d/9z/3P/c/9v/2//b/9z/3P/b/9v/3f/d/97/3v/g
/+D/4P/g/+D/4f/h/+H/4P/i/+L/4v/k/+T/5P/k/+L/4v/k/+X/5//n/+f/5v/j/+D/
3//f/97/3v/c/9z/3f/c/9z/2//Z/9j/2P/Y/9j/2P/Y/9n/1//X/9b/1P/T/9L/0f/Q
/8//z//P/8//zv/O/87/zv/O/87/zv/O/87/zv/O/87/zv/O/8//z//R/9D/0P/Q/87/
zv/O/87/0P/Q/9D/0P/Q/9D/0P/Q/87/zv/Q/9D/0P/Q/9H/1//j//L/BAAhAEsAgAC1
AOcAEAE0AUwBRgEUAc8AjQBOABEA4f+8/5X/ef9u/27/ef+I/5T/nf+m/7D/tf+6/73/
wf/G/8n/zv/R/9P/1v/V/9X/1f/W/9b/2P/Z/9n/2f/c/9z/3P/d/9v/2//c/93/3f/d
/97/3v/e/97/3v/f/9//4P/g/+D/4v/i/+P/4//h/+H/4v/j/+X/5f/l/+b/5P/k/+X/
5f/o/+n/6v/q/+r/6//r/+v/6//u/+//8P/x//L/8v/z//X/9f/3//n/+//8//3///8C
AAQABQAIAAgACgANABAAFAAXABoAGwAcAB4AIQAkACYAKQArACwALgAwADAAMQAxADMA
NAA0ADUANQA1ADYANAAzADMAMgAuACwAKAAkACIAHQAZABYAEgAPAAoABgAGAAMA///8
//r/+f/3//b/9P/y//D/7v/u/+3/6//q/+j/6P/o/+j/6P/n/+f/6P/m/+b/5v/n/+f/
5//n/+f/5v/l/+X/5f/m/+b/5v/m/+b/5f/l/+b/5P/k/+X/5f/m/+b/5f/k/+b/5v/l
/+X/5f/l/+T/4//k/+T/5P/l/+X/5f/l/+X/5//n/+f/5v/m/+f/5//n/+X/5v/m/+b/
6P/o/+j/6P/p/+r/6v/q/+v/7P/s/+v/6//r/+z/7f/r/+v/6v/p/+r/6//t/+7/7v/u
/+3/6//s/+z/6//r/+v/7P/t/+3/6//s/+3/7f/v/+//7v/w//D/8P/w//D/8P/y//P/
8//z//L/9P/0//T/9P/0//T/9P/2//b/+P/5//f/9//3//b/9//0//P/8//0//T/8v/y
/+//7v/u/+3/7f/s/+z/7P/s/+z/7P/t/+3/7f/s/+r/6f/o/+f/5v/n/+f/5//n/+j/
6P/o/+j/5v/m/+b/5v/o/+j/6P/o/+j/6P/p/+n/6f/o/+j/6P/o/+j/6P/o/+b/5v/m
/+b/6P/o/+j/6P/q/+j/6P/o/+b/5v/t//n/CQAcADYAXQCRAMoA+wAjAUoBbAF2AVYB
FAHRAJEATgAPAOH/vv+h/4//jP+U/6H/sP+8/8X/yP/M/9H/2P/b/+H/5P/l/+j/6//t
/+7/8f/x//H/8v/y//L/8//z//P/9v/2//b/9//1//X/9v/3//f/9//4//j/+v/6//r/
+//5//r/+v/6//r/+v/7//v/+//7//z//f/7//v/+//8//3//v8AAAEAAQABAAEAAAAC
AAMAAwADAAMABgAHAAgACQAKAAoACwANAA0ADwARABEAEgATABUAFwAaABwAIAAiACQA
JwAqACoALQAwADEANgA4ADsAPgBAAEMARQBGAEoATABMAE0ATQBPAFAAUABSAFEAUABQ
AE4ATQBNAEwASABGAEIAPgA7ADcANAAyAC4AKwAmACIAIAAdABkAFgAUABMAEQAQAA4A
DAAKAAgACgAJAAcABgAGAAYABgAGAAQAAwADAAQABAAEAAQABQAFAAUABQAFAAYABQAF
AAUABAAEAAQABAAGAAUABQAGAAYABgAHAAcABgAGAAUABAAGAAYABQAFAAQABQAFAAUA
BQAEAAMAAwAFAAUABQAFAAMAAwADAAIABAAFAAUABQADAAQABAAEAAQABAAEAAQABQAG
AAYABgAHAAgACAAHAAkACQAKAAsACwALAAoACQALAAsADAAMAAsADAAMAAsADAAMAAsA
CwANAA4ADwAPAA0ADgAPAA8ADQANAA4ADgANAA0ADwAPABAAEAAQABAAEgAUABQAFAAU
ABQAFQAVABUAFgAYABgAGAAYABgAGAAYABgAGAAaABsAHQAdAB0AHAAZABYAFQAVABYA
FgAUABQAFQAUABQAEwAPAA4ADgAOAA4ADgAOAA8AEQARABAADgANAAwACwAKAAkACQAJ
AAkACAAIAAgACAAIAAgACAAIAAYABgAGAAYACAAIAAkACQAJAAgACAAIAAgACAAIAAgA
CgAKAAoACgAIAAgACAAIAAoACAAIAAoACgAKAAsADwAXACQANgBLAG8AoADVAAEBKgFM
AWYBagFIAQkByQCKAEsAGQDw/83/s/+m/6b/sf/C/9D/2f/i/+j/7f/w//P/+f8AAAMA
BgAJAAsADAANAA8ADwAQABAAEAARABEAEQAQABAAEAARABMAEwAUABUAEwATABQAFAAU
ABQAFAAVABUAFgAWABYAFAAUABUAFQAVABUAFgAXABcAFwAXABgAGAAYABkAGQAYABkA
GgAaABoAGwAbABsAGwAeAB8AIAAfACAAIAAhACEAIQAjACUAJQAmACcAKQAoACoAKwAu
AC4AMAAzADYANgA5ADwAPQBAAEIARQBIAEoATQBPAFAAUABSAFIAUwBVAFcAWABYAFgA
VwBWAFYAVABTAFMAUgBQAE4ASgBGAEQAPwA7ADgANAAxACwAKAAoACUAIQAeABsAGQAW
ABQAFAASABAADgAMAAsACQAIAAgACAAIAAgABAADAAMABAACAAIAAgADAAMAAwADAAMA
AgABAAEAAQACAAIAAgACAAAA/////wAA/v/+//////8AAAAA///+//7//v/9//3//f/9
//z/+//7//r/+f/5//n/+f/5//n/+f/5//n/+P/2//f/9//3//f/+P/4//j/+P/4//j/
+P/4//j/9//2//f/+P/4//f/9f/1//b/9//1//X/9P/z//P/8//0//T/9P/0//P/8f/y
//L/8f/x//D/8P/w/+//7f/u/+//7//t/+3/7v/u/+7/7f/u/+3/7v/u//D/8v/y//D/
8P/w//D/8P/x//H/8f/w//L/8v/y//D/8P/w//D/8P/w//L/8//z//P/8//y//H/7v/t
/+3/7v/u/+z/7P/q/+j/5//l/+P/4v/i/+L/4f/g/9//3//f/9//3v/c/9v/2v/Z/9j/
1f/V/9X/1f/S/9L/0v/S/9D/0P/Q/9D/0v/S/9L/0v/R/9D/0P/P/8//zv/O/87/zv/O
/87/zv/M/8z/zP/M/8z/zP/M/8z/yv/K/8r/yP/I/8j/yf/P/9n/5v/2/w8AMwBiAJkA
zQD6ACABQAFEARwB2QCVAFIAEwDf/7r/lf9z/2T/ZP9t/3r/hP+N/5b/oP+n/6z/sf+3
/7r/vf/A/8P/xf/I/8n/y//L/8z/zP/K/8v/y//L/87/zv/O/8//z//P/9D/0f/P/8//
0P/Q/9L/0v/S/9P/0f/S/9L/0v/U/9T/1f/V/9X/1f/W/9f/1//X/9f/2P/a/9r/2//b
/9r/2//c/9z/3v/f/9//3//d/+D/4f/i/+P/5P/k/+X/5//n/+n/6//r/+z/7f/v//H/
9P/2//r/+v/8////AgAEAAcACgALAA4AEAATABYAFgAZABsAHAAgACIAIgAjACMAJQAm
ACYAJgAlACQAJAAkACMAIwAiAB4AHAAYABQAEgAPAA0ADAAIAAUAAAD8//z/+f/1//L/
8P/v/+3/7P/o/+b/5P/i/+T/4//h/+D/3v/e/97/3v/e/93/3f/e/97/3v/e/9//3f/d
/93/3f/e/93/3f/d/97/3v/e/97/3v/d/93/3v/e/97/3//f/9z/3P/b/9r/3f/e/97/
3//e/9//3//f/9//3v/d/93/3//f/9//3//f/9//3//e/97/3//f/9//3//g/+D/4P/i
/+L/4v/i/+P/5P/k/+T/5P/k/+P/4f/i/+P/5f/n/+f/5//m/+X/5f/l/+b/5v/n/+j/
6P/n/+T/5P/j/+P/5f/m/+f/5//n/+j/6f/p/+f/6f/s/+7/7v/u/+7/7v/s/+3/7f/t
/+7/8P/w//D/8P/w//D/8P/w//D/8v/z//P/8//z//L/7//s/+v/6//u/+7/7P/s/+v/
6v/q/+n/5//m/+b/5v/n/+j/6f/r/+r/6f/n/+T/5f/k/+P/4v/h/+H/4f/h/+D/4P/g
/+D/4v/i/+L/4v/g/+D/4P/g/+L/4v/j/+P/4f/g/+D/4P/i/+L/4v/i/+L/4v/i/+L/
4P/g/+D/4P/g/+L/5P/i/+L/4P/l/+////8SACwAUQCDALwA7wAXATwBWAFmAUoBCgHH
AIkASgANAN3/tv+X/4f/hP+M/5v/qv+0/7v/wv/G/8n/zv/T/9n/3v/h/+T/5//n/+b/
5//n/+f/6P/o/+r/6//r/+v/6v/q/+r/6//r/+v/7P/t/+3/7f/u/+7/7v/u/+7/7//x
//L/8v/y//L/8v/z//P/8//z//T/9f/1//X/9f/2//b/9v/3//f/+P/5//r/+v/4//n/
+f/5//v//v///wAA//8AAAAAAQABAAEAAwAFAAkACgALAA0ADAAOAA8AEgAUABYAGQAc
AB4AIQAkACUAKgAsAC8AMgAyADUANwA4ADoAPAA8AD0AQQBDAEQARABCAEEAQABAAD4A
PQA9ADwAOgA4ADQAMAAsACcAIwAgACAAHQAYABQAFAARAA0ACgAGAAUAAwACAAAA/v/8
//r/+P/3//X/9P/2//b/9v/2//T/8//z//T/8v/y//L/8//z//P/8//z//L/8f/x//H/
8//0//X/9v/0//P/8//0//T/9P/1//X/9v/2//X/9P/0//T/8//z//T/9f/1//X/9f/0
//P/8//z//P/8//z//X/9f/1//T/8v/z//P/8//z//T/9P/0//T/9P/0//T/8//0//T/
9P/1//b/9v/1//X/9f/2//f/+f/5//j/9//3//f/+P/4//f/+P/4//f/9//4//j/+f/3
//j/+f/5//n/+v/7//v/+f/5//r/+v/7//v//f/9//7//v/+//7//v8AAAEAAQABAAIA
BAAEAAQAAgACAAIAAgAEAAQABgAHAAkACQAJAAgABQACAAEAAQAEAAQAAgACAP///v/+
//3//f/8//z//P/8//z//P/9//v/+//6//j/+P/4//j/+P/1//X/9f/1//T/9P/0//T/
9P/0//T/9P/0//T/9P/0//b/9v/3//f/9f/0//T/9P/2//b/9v/2//b/9v/2//b/9v/2
//b/9v/4//j/+P/4//j/9v/5////DQAeADIATwB9ALYA5wARATYBVgFoAVoBKAHjAKUA
ZgApAPn/1P+z/53/mP+g/6v/vP/G/8//1v/c/9//4v/n/+3/8v/1//r/+//9//z//f/+
////AQACAAIAAwADAAMABAAEAAQABQAFAAUABgAHAAUABQAGAAYABgAGAAYABwAHAAgA
CAAIAAgACAAJAAkACwALAAwADQALAAsACwAMAA4ADgAPAA8AEAARABIAEgAQABEAEQAR
ABEAFAAVABYAFQAWABYAFwAZABkAGwAdAB8AIAAhACMAJAAmACcAKgAsAC4AMQA0ADUA
NwA5ADkAPgBAAEMARgBGAEkASwBMAE4AUABQAFEAUwBVAFYAVgBWAFUAVABUAFIAUQBR
AFAAUABOAEoARgBEAD8AOwA4ADgANQAwACwAKAAlACEAHgAeAB0AGwAaABgAFgAUABIA
EAAPAA0ADAAOAA4ADgAOAAoACQAJAAoACgAKAAoACwALAAsACwALAAoACQAJAAkADAAM
AAwADAAKAAkACQAKAAoACgALAAsADAAMAAsACgAMAAwACwALAAoACwALAAsACwAKAAkA
CQAJAAkACQAJAAkACQAJAAgABgAHAAcABwAHAAgACAAIAAgACAAIAAgACQAKAAoACgAL
AAwADAALAAsACwAMAA0ADQANAAwACwALAAsADAAMAA0ADgAOAA0ADAAMAAsACwAJAAoA
CwALAAkACgALAAsACQAJAAoACgAJAAkACwALABAAEAAQABAAEAAQABAAEQARABEAEAAS
ABIAEgASABIAEgASABQAFAAWABcAFwAXABcAFgAVABIAEQARABAAEAAOAA4ACwAKAAoA
CQAJAAgACAAIAAYABgAGAAcACQAJAAgABgADAAIAAQAAAP///////////v/+//7//v/+
//7//v/+//7//v/+//7//v/+///////9//z//P/8//7//v/+//7//P/8//z//P/+//7/
/v/+//7//P/8//z//P/8//v/AQALABYAJgA/AGMAkgDBAO0AGAE8AVIBTAEgAeEAoQBi
ACsAAQDc/7f/nf+S/5b/o/+w/7r/w//M/9b/2//g/+f/6//u//H/8v/1//f/+P/5//v/
+//8//z//P/9//3//f/8//z//P/9//3//f/+/////f/9//7//v8AAAAAAAABAP//AAAA
AAAAAAAAAAEAAQADAAMABAAFAAMAAwADAAQABAAEAAUABQAEAAUABgAGAAYABwAHAAcA
BwAKAAsADAALAAwADAANAA8ADwARABMAFAAUABQAFQAWABgAGQAcAB4AIAAjACYAJwAp
ACsAKwAuADAAMwA2ADYAOQA7ADwAPgBAAEAAQQBCAEMAQwBCAEIAQQBAAEAAQAA/AD8A
PgA6ADgANAAwAC0AKQAmACQAJAAhABwAGAAUABEADQAKAAgABwAFAAQAAgAAAP7//P/8
//v/+f/4//b/9v/2//b/8v/x//H/8v/y//L/8v/z//L/8f/w/+//8P/v/+//7//v/+7/
7f/s/+r/6f/p/+r/7P/s/+3/7f/q/+r/6f/o/+r/6v/p/+n/6v/r/+v/6//p/+j/5//n
/+j/6f/q/+v/6//r/+v/6v/s/+3/7f/t/+//8P/w//D/7v/u/+7/7v/v//D/8P/w/+//
8P/w/+//8f/x//L/8//z//P/8v/x//H/8f/y//L/8//0//T/8//y//L/8f/x//H/8v/z
//P/9f/2//f/9//1//X/+P/6//r/+v/6//r/+P/5//n/+f/8//7//v/+//7//v/+//7/
/P/8//7///8BAAEAAQAAAP3/+v/5//n//P/8//r/+v/5//j/+P/3//X/9P/0//T/9P/0
//T/9f/z//P/8v/w/+//7v/t/+z/6//r/+v/6//q/+r/6v/q/+z/7P/s/+z/6v/q/+r/
6v/q/+r/6//r/+3/7P/s/+z/6v/q/+r/6v/s/+z/7P/s/+z/7P/s/+z/7P/s/+r/7P/s
/+z/7//3/wMAEgAoAEsAdwCsAN0ACQEuAUoBWAFAAQQBwwCFAEgAEwDp/8L/n/+N/4r/
kv+f/67/tv+//8r/0P/V/9j/2//h/+b/6f/s/+//7//w//H/8f/x//L/8v/0//X/9f/1
//b/9v/2//f/9//3//j/+f/5//n/+v/6//j/+P/4//n/+//8//z//P/8//z//f/9//3/
/f/+////////////AAAAAAAAAQABAAIAAwAEAAQABAAFAAUABQAHAAoACwAMAAsADAAM
AA0ADwAPABEAEwAXABgAGQAbABwAHgAfACIAJAAmACkALAAuADEANAA1ADYAOAA7AD4A
QgBFAEcASABIAEoASgBLAE0ATwBQAFAAUABPAE4ATgBMAEsASwBKAEgARgBCAD4APAA3
ADMAMAAuACsAJgAiACIAHwAbABgAFAATABEAEAAQAA4ADAAKAAoACQAHAAYABgAGAAYA
BgAGAAUABQAGAAQABAAEAAUABwAHAAcABwAEAAMAAwADAAQABAAEAAQABgAFAAUABgAF
AAQABAADAAMABAAEAAQABAAEAAMAAwAEAAUABQAFAAYABgAGAAcABwAHAAcABwAJAAkA
CQAIAAgACQAJAAkACQAKAAoACgAMAAwADAAMAAsADAAMAAwADwAQABAADwAPAA8AEAAR
ABEAEQAQAA8AEQARABIAEgARABIAEgARABEAEgASABMAEQASABMAEwATABQAFQAVABcA
FwAWABYAGAAaABoAGgAaABwAHQAdAB0AHAAeAB4AHgAgACAAIAAgACIAIgAkACUAJAAj
ACIAIAAhAB4AHQAdABwAHAAaABoAGwAaABoAGQAXABYAFgAWABgAGAAYABkAGQAZABgA
FgATABIAEQAQABEAEQARABEAEAAQABAAEAAQABAAEAAQABIAEgASABIAEAAQABEAEQAT
ABIAEgASABQAFAAUABQAEgASABIAEgATABQAFQAWABYAFAAUABQAFAAWAB0AKQA3AEoA
ZgCPAMEA+AAlAU0BcAGMAY4BYgEeAd8AoQBiAC0ABQDk/8n/u/++/8j/1//i/+z/9f/8
/wAABQAKAA0AEwAWABkAHAAfAB8AIAAjACMAIwAkACQAJAAlACUAJQAoACgAKAApACcA
JwAoACkAKQApACoAKgAsACwALAAtACsALAAsACwALgAuAC8ALwAvAC8AMAAxADMAMwAz
ADQANAA0ADUANQA2ADcAOAA4ADoAOwA7ADsAOQA8AD0APgBBAEIAQgBDAEUARQBHAEkA
SwBMAE0ATwBRAFQAVgBaAFsAXABeAGAAYwBnAGsAbQBwAHIAdQB4AHgAewB9AH4AggCE
AIQAhQCFAIcAiACIAIoAiQCIAIgAiACHAIcAhgCCAIAAfAB4AHUAcQBuAGwAaABlAGAA
XABcAFkAVQBSAFAATwBNAEwASgBIAEYARABGAEUAQwBCAEIAQgBCAEIAQgBBAEEAQgBA
AEAAQABBAEEAQQBBAEEAQQBBAEIAQwBCAEIAQgBCAEQAQwBDAEQARABEAEUARQBGAEYA
RQBEAEUARgBGAEcARgBHAEcARwBJAEgARwBHAEcARwBHAEcASQBJAEkASABKAEsASwBL
AEkASgBKAEoASwBMAE0ATgBNAE4ATgBOAE8AUABQAE8AUABRAFMAVQBVAFUAVABTAFUA
VQBWAFYAVQBWAFYAVQBVAFYAVgBXAFcAWABZAFkAWABYAFgAVwBZAFkAWgBaAFsAWwBd
AF0AXgBeAF4AXgBfAGEAYgBlAGMAYwBjAGMAZABlAGgAZwBnAGgAaQBqAGwAawBrAGoA
bgBuAA==
         </WaveFormData>
      </LeadData>
      <LeadData>
         <LeadByteCountTotal>10000</LeadByteCountTotal>
         <LeadTimeOffset>0</LeadTimeOffset>
         <LeadSampleCountTotal>5000</LeadSampleCountTotal>
         <LeadAmplitudeUnitsPerBit>4.88</LeadAmplitudeUnitsPerBit>
         <LeadAmplitudeUnits>��V</LeadAmplitudeUnits>
         <LeadHighLimit>2147483647</LeadHighLimit>
         <LeadLowLimit>268435456</LeadLowLimit>
         <LeadID>V5</LeadID>
         <LeadOffsetFirstSample>0</LeadOffsetFirstSample>
         <FirstSampleBaseline>0</FirstSampleBaseline>
         <LeadSampleSize>2</LeadSampleSize>
         <LeadOff>FALSE</LeadOff>
         <BaselineSway>FALSE</BaselineSway>
         <ExcessiveACNoise>FALSE</ExcessiveACNoise>
         <MuscleNoise>FALSE</MuscleNoise>
         <LeadDataCRC32>2409562552</LeadDataCRC32>
         <WaveFormData>
/P/8//z//P/6//r/+v/6//r/+v/6//r/+v/6//r/+v/6//r/+v/6//z//P/8//z/+v/6
//r/+v/6//r/+v/6//j/+P/4//j/+P/4//j/+P/6//r/+v/6//r/+v/6//r//P/8//z/
/P/8//z//P/9//z//f/9//3////////////9//////8AAAAAAAD+//7/+//6//r/+v/4
//j/9//2//j/9//2//X/9P/z//L/8f/w//D/8P/u/+7/7f/s/+v/6v/o/+f/5f/m/+b/
5v/m/+b/5v/m/+b/5v/m/+b/5v/k/+P/4//k/+L/4v/i/+L/4//j/+P/4//h/+H/4f/h
/+H/4f/h/+L/4v/h/+H/4f/h/+L/4v/h/+H/5//u//b/AwAUADEAVAB6AJ4AvgDYAO0A
7ADSAKoAgwBcADgAFwABAOv/2//X/9r/3f/d/93/2//d/9//4f/g/+L/4//h/+H/4v/h
/+H/4v/k/+T/4//j/+P/4v/h/+H/4f/j/+L/4f/h/+T/5P/k/+T/5P/j/+L/4f/j/+P/
4//j/+P/4v/i/+H/4v/j/+T/5f/k/+P/4//i/+L/4v/i/+L/5f/l/+X/5v/k/+T/5f/l
/+f/5//o/+j/5//n/+b/5v/p/+n/6v/q/+v/7f/t/+7/7//v/+//7//y//X/9//6//r/
/P/+/wAAAgADAAUACAAMAA4AEQATABMAFQAXABkAGQAZABoAGwAZABsAHAAcAB0AHgAf
AB8AHwAdABwAHAAaABYAFAAPAA4ACgAHAAQA/v/8//n/9//2//P/8P/t/+r/6f/n/+X/
4f/g/9//3v/e/93/3P/c/9n/2f/Y/9j/1//X/9X/1f/X/9b/1f/V/9P/0//U/9X/1f/U
/9T/1P/S/9L/0v/S/9P/0//T/9L/1P/U/9T/0//R/9H/0v/S/9T/1P/T/9H/0f/R/9H/
0v/T/9P/0//T/9X/1P/U/9T/1P/V/9X/1f/X/9b/1v/W/9f/1//X/9j/2//b/9r/2v/a
/9r/2//b/9n/2f/a/9r/2//c/93/3v/c/9z/3P/d/97/3v/d/93/3//f/9//3//f/+D/
4P/f/+H/4f/h/+H/4f/h/+L/4v/i/+T/5v/m/+b/5v/m/+b/5v/m/+j/6f/q/+v/6//r
/+v/6//r/+v/6//t/+7/8P/x//L/7//u/+z/6v/r/+z/7f/u/+3/7P/s/+v/6v/p/+n/
6f/r/+v/6v/q/+j/5v/m/+X/5v/l/+X/5P/k/+P/4v/i/+D/4P/g/+D/4v/i/+L/4v/i
/+L/4v/h/+H/4v/i/+L/5P/k/+P/4//j/+P/4//j/+X/5f/l/+X/4//k/+T/4//l/+X/
5//o/+j/5//p/+//9v8EABkANgBbAIQAqADEAN4A9AD7AOoAygCmAH8AWAAwABMA+//l
/93/4f/m/+n/6//r/+n/6f/p/+f/5v/o/+n/6//t/+7/7f/t/+7/7P/s/+v/6//r/+3/
7f/u/+//7//u/+3/7f/w//D/8P/w//H/8f/x//H/7//v/+//7//y//L/8//z//H/8f/x
//H/8//z//T/9P/0//T/9P/0//P/8//z//T/9f/2//j/+f/3//f/+P/4//r/+//7//z/
/f/9//7//v///wEAAQACAAYABwAIAAkABwAJAAoADAAQABIAFAAWABoAGwAdACAAIgAk
ACcAKQAtAC8AMQAzADMAMwA0ADUANgA5ADsAPAA8ADwAPAA7ADkANwA2ADYANQAyADEA
LQApACQAIAAcABgAFgATABEADgALAAgABQACAAEA///9//3//P/7//r/+P/3//b/9v/3
//f/9v/2//f/9//1//X/9f/0//P/8//1//X/9v/3//b/9P/z//L/8v/y//L/8v/z//P/
8//y//D/8P/w/+//8f/x//L/8v/w//D/7//t/+7/7//w//L/8f/x//H/8f/v/+7/7v/u
//D/8f/x//H/8f/w//D/8P/x//H/8f/y//P/8//y//L/8P/w//H/8f/y//P/9f/2//X/
9P/z//L/9P/0//T/9f/0//T/8//z//P/8//z//P/8//0//T/8//z//P/8//z//P/9f/4
//r/+v/6//r/+P/4//j/+P/6//v//P/9//3//f/9//3/+//7//v//f/+/wAAAQACAP//
/v/8//r/+//8//3//v/9//z//P/7//r/+f/5//n/+//7//r/+v/5//b/9f/z//P/8//0
//T/8v/x//D/8P/u/+7/7v/u//D/8P/w//D/7v/u/+7/7f/v//D/8P/w/+7/7v/t/+3/
7f/t/+3/7f/t/+3/7f/t/+z/7P/r/+n/6//t/+3/7v/s/+v/6//x//j/BAAVAC4ATwB4
AJwAugDUAO4AAwECAegAxgCjAIAAVgAxABUA/f/v/+3/8v/1//n/+f/3//X/8//z//L/
8v/1//f/+f/6//n/+f/4//b/9v/1//X/9f/3//f/+P/5//f/9v/1//X/+P/4//j/+P/3
//f/9//3//f/9//3//f/+P/4//n/+f/3//f/9//3//j/+f/7//z/+//6//n/+P/5//n/
+f/6//z//P/9//3/+//7//z//P/9////AAACAAEAAQACAAIAAQADAAMABAAIAAkACgAL
AAkACwAMAA4AEAASABQAFgAYABkAGwAeACAAIgAlACcAKwAtAC8AMQAxADEAMgAzADYA
OQA7ADwAPAA8ADwAOwA9ADsAOgA6ADcANAAzAC8ALAAoACUAIgAeABwAGQAXABQAEQAO
AAsACAAHAAUAAwADAAIAAQAAAP///f/7//r/+//7//r/+v/5//n/9//3//n/+P/3//f/
+f/5//r/+//5//j/+P/4//n/+v/7//z/+//7//v/+v/8//z//P/7//v/+//8//z/+v/6
//n/9//4//n/+v/8//z/+//6//n/+f/4//j/+P/2//f/9//3//X/9P/0//T/9//3//f/
+P/3//f/9v/2//j/+P/5//n/+f/5//r/+v/4//j/+P/4//n/+v/7//3//f/8//r/+f/7
//v/+//7//3//v/+//3/+//7//v/+//9//3//v/+//z//P/9//3//f/+//7//v8DAAIA
AgACAAIAAgACAAIAAgACAAQABQAGAAcABgAFAAQAAwAFAAUABQAHAAcACAAIAAgABgAG
AAUABAAGAAYABgAGAAQAAgABAP//AAD////////9//3//P/8//z/+v/6//n/+v/5//n/
+P/2//X/9P/0//b/9v/2//b/9P/0//T/9P/y//L/8v/x//H/8v/y//L/8P/w/+//7//v
/+//7//v/+3/7f/t/+3/7f/u/+7/7f/v/+//7//w//D/7//v//X//P8CAA8AJAA/AGIA
iACoAMIA3ADvAPAA2gC4AJUAcABKACkADwD5/+f/5f/s//H/8//v/+3/7//v/+3/7v/y
//H/8f/x//D/7//v//D/8v/0//P/8//z//L/8f/x//H/8//y//H/8f/0//T/9P/0//T/
8//y//H/8v/z//T/9f/1//T/9P/z//P/8//z//P/9f/1//b/9v/0//T/9P/0//f/9//3
//j/9//2//b/9f/1//X/9v/2//j/+f/5//r/+v/5//n/+P/7//3//f/+//7///8AAAEA
//8BAAIABAAGAAgACgAMAA4ADwARABQAGAAaAB0AHwAfACEAIwAlACcAJwAoACkAKAAr
AC0ALgAuAC4ALgAtAC8ALQAsACwAKQAmACUAIQAeABoAFwAUABIAEAANAAsABwADAP//
+//5//n/+P/3//P/8v/x//D/7v/t/+z/7P/t/+3/7P/s/+z/6//o/+f/6f/o/+f/5//l
/+X/5v/n/+f/5v/m/+b/5v/m/+b/5v/n/+f/5//m/+b/5v/m/+X/5f/l/+b/5v/k/+T/
4//h/+P/4//j/+T/5P/j/+L/4f/i/+L/4//k/+L/4//j/+P/5f/k/+T/5P/n/+f/5//o
/+j/5//l/+T/5v/m/+f/5//l/+X/5v/m/+b/5v/m/+b/5P/k/+T/5f/k/+T/4//j/+T/
5f/m/+f/5f/m/+b/5f/l/+X/5f/l/+X/5f/m/+b/5f/k/+T/4//l/+b/5v/m/+f/5v/o
/+j/6P/o/+r/6v/q/+r/6v/r/+z/7f/r/+v/6//r/+v/6//r/+3/7f/u/+7/7v/u/+7/
7f/s/+r/6v/q/+r/6f/o/+j/5//o/+f/5//n/+b/5f/j/+L/5P/i/+L/4f/i/+H/4f/g
/97/3f/c/9z/3v/e/97/3v/c/9z/3P/c/97/3v/e/93/3f/e/97/3v/e/97/3f/d/9//
3//f/9//3//f/9//3//f/+D/4P/f/+H/4f/h/97/3v/f/+H/5//u//j/BQAWADMAWAB+
AKIAwgDeAPUA9gDeALgAkwBsAEQAIQAHAO//3f/Z/9z/3//f/9//3//f/9//4//k/+T/
5f/l/+X/5v/n/+f/6v/q/+r/6f/p/+n/5//n/+j/6f/r/+r/6f/p/+r/6v/q/+r/6//r
/+v/6//s/+3/7v/v/+//7v/u/+3/7//v/+//7//t/+3/7v/u//D/8P/w//D/8f/x//H/
8v/y//L/8//z//X/9f/2//b/9v/3//f/+P/5//n/+v/6//3//////wAAAAABAAIAAwAF
AAcACAAKAAwADgAQABIAFAAVABcAGgAcAB4AIQAjACUAJwApACsALQAtAC4ALwAuADEA
MwA0ADQANAA0ADMANAAzADMANAAyAC4ALAAnACYAIgAfABwAFgAUABEADwAMAAkABgAD
AAIAAQD///3/+f/4//f/9v/4//f/9v/2//P/8//y//L/8f/x/+//7//w//D/8P/x/+//
7//w//H/8//y//L/8v/w//D/8P/w//D/7//u/+z/7f/u/+//7//t/+3/7v/u//D/8P/v
/+3/7f/t/+3/7v/v/+//7//v//D/8P/x//L/8P/x//H/8f/z//L/8v/y//H/8f/x//L/
8//z//L/8v/0//T/9f/1//P/8//0//T/9v/2//b/9v/2//b/9v/3//j/+P/3//f/9//3
//f/9//1//b/9v/1//f/9//3//f/9//3//j/+P/4//j/+f/7//7//P/8//z//P/6//r/
+v/6//z//f/+/////v/9//z/+//8//3//v8BAP//AAAAAAAA/v/+//3//P/+//7//v/+
//v/+v/6//n/+P/3//f/9//5//n/+P/4//b/9P/0//P/8//z//T/9P/y//H/8P/w//D/
8P/w//D/8P/w//D/8P/w//D/8P/v//H/8v/y//L/8P/w/+//7//v/+//7//v/+//7//v
/+//7//w//D/7//x//H/8f/y//L/7//x//n/AAAOACEAPABfAIYAqADCAN4A+AAFAfoA
2gC6AJcAbgBGACcADQD5/+3/7//2//n/+f/7//n/9f/x//H/9P/0//f/+f/5//r/+f/3
//j/+P/6//n/+f/5//f/9//4//n/9//2//X/9f/3//j/+f/6//r/+f/4//f/+P/5//r/
+//6//r/+//7//v/+//7//v//f/9//7//v/9//z/+//6//3//f/9//7//v/+////////
////AAAAAAIAAwADAAQAAwADAAQABAAFAAcABwAIAAoACwAMAA0ADQAPABAAEgAWABgA
GgAcABwAHQAfACIAJgAoACsALQAvADEAMwA1ADcANwA4ADkAOgA9AD8AQABAAEAAQAA/
AEEAPwA+AD4AOwA4ADcAMwAuACoAJwAkACIAIAAdABsAFgATABAADQAMAAsACQAHAAcA
BgAFAAQAAwABAP///v///////v/+//3//f/7//v//f/8//v/+//7//v//P/9//v/+v/6
//r//P/8//z//P/7//v/+//6//z//P/8//v/+//7//z//P/6//r/+f/3//j/+f/6//z/
/P/7//r/+f/7//r/+v/6//r/+//7//v/+f/4//j/+P/6//v//P/+//7//f/7//r//P/8
//3//f/9//3//v/+//z//P/8//z//v/+//7////+//7//f/9//3//f/9//3///8AAAAA
/////////////wEAAQACAAIA///+//7//f///wAAAAAAAAEAAQACAAEAAAABAAIAAwAE
AAQABAAEAAQAAgADAAQABQAGAAcACAAJAAcABwAHAAkACQAKAAoACgAKAAoACQAIAAcA
BgAFAAQABAAEAAUABQADAAEAAAD////////+//7////+///////9//v/+v/4//r/+f/4
//j/9v/2//b/9v/2//b/9v/2//j/+P/4//f/9f/2//b/9v/4//j/9//3//f/9//3//f/
9//3//f/9//3//j/+P/3//n/9//1//b/+P/5//n//f8CAAoAEwAiADkAWgCAAKIAvgDW
AO0A9gDoAMYAowCAAFoANwAdAAUA8//r/+7/8//3//n/+f/5//n/+f/4//j/9//3//f/
+P/5//v//P/8//r/+f/5//n/+f/5//r/+//9//z/+//7//r/+v/6//r/+//7//v/+//7
//v/+//7//z//P/9//3////////////9//3//v/+//7//v/+//7/////////AAAAAAAA
AQABAAEAAQACAAIAAAABAAEAAgAFAAUABgAGAAUABwAHAAgACAAJAAoACwANAA8AEAAS
ABMAFAAVABYAGAAZABsAHgAgACIAJQAnACkAKwAtAC8AMQAxADIAMwAzADUANgA2ADgA
OAA4ADcAOQA3ADYANgA1ADIAMQAtACwAKAAlACIAHQAaABYAEwARAA8ADQALAAYABQAD
AAEA///+//3//P/8//v/+v/6//f/9//2//b/9//3//X/9f/1//T/8//z//P/8//0//X/
9f/0//T/9P/y//L/8v/y//P/8//z//L/8v/y//L/8f/x//H/8v/y//L/8v/x/+//7f/t
/+3/7v/v/+//7//v/+3/7P/s/+z/7P/t/+3/7f/v/+7/7v/u/+3/7f/t/+7/8f/x//D/
8P/w//D/8f/x/+//7//w//D/8P/w//D/8P/v/+7/7f/t//D/8P/v/+//7f/t/+3/7f/v
//D/8P/v/+3/7f/t/+3/6//r/+z/7P/u/+7/7//v/+3/7v/u/+7/7f/t/+7/8f/w//D/
8P/w//D/8P/w//D/8P/y//P/9P/1//P/8//z//P/8//z//P/9f/3//j/+P/4//T/9P/z
//L/9P/0//T/9P/x//D/8P/v/+7/7f/t/+3/7f/t/+z/7P/q/+j/6P/n/+j/5//n/+b/
5f/j/+H/4P/g/+D/4P/g/+D/4P/g/+D/3v/e/97/3f/f/+D/4P/g/97/3v/d/93/3//f
/9//3//f/9//3//f/93/3v/e/93/3f/f/9//3v/c/9v/2//f/+j/8P/9/w4AJwBGAG4A
kgCyAMwA6QD0AOQAwACbAHQASgAlAAcA7f/Z/9H/1P/Z/9v/2//Z/9n/2f/b/9z/3P/d
/9//4f/i/+H/4f/g/97/3//f/+D/4f/h/+H/4v/j/+P/4v/h/+H/5P/k/+T/5P/j/+P/
4//j/+T/5f/m/+f/5v/m/+f/5//n/+f/5//n/+j/6f/r/+z/6v/q/+r/6v/r/+v/6//s
/+z/7P/t/+3/7f/t/+7/7v/w//H/8f/y//P/8//0//T/9f/3//f/+P/6//v//P/9//3/
//8AAAIABgAIAAoADAAOAA8AEQAUABgAGgAdAB8AHwAhACMAJQAnACcAKAApACwALwAx
ADIAMQAwAC8ALQAuAC0ALQAuAC0AKgApACUAJAAgAB0AGgAWABQAEQAPAAoABwAEAAEA
AAD///3/+//7//r/+f/4//f/9f/z//L/8v/z//P/9P/0//P/8P/v//D/8P/w//H/7//v
//D/8f/x//D/8P/w//L/8v/y//L/8f/x//H/8P/w//D/8P/v/+//7//w//D/8P/w/+//
7f/w//H/8v/0//T/8//y//H/8//y//L/8v/y//P/8//z//P/8v/y//L/9f/1//X/9v/1
//X/9P/0//b/9v/3//f/9f/1//b/9v/2//b/9v/2//j/+P/4//n/+v/6//n/+f/6//v/
/P/9//v//P/8//v/+f/5//n/+f/7//v//P/8//z//P/7//z//f/+////AAAAAAAAAAAA
AP7///8AAAEAAwADAAMAAwABAAEAAQADAAMABAAEAAQAAgACAAEAAAAAAAAAAAAAAAEA
AAAAAP///P/7//v/+//9//3//P/8//z/+v/6//n/9v/1//X/9P/2//X/9P/0//L/8v/y
//L/9P/0//T/9P/0//T/9P/z//H/8v/y//L/9P/0//P/8//x//H/8f/x//H/8f/x//H/
8//0//T/8//x//H/8//0//T/8//1//v/BAAOAB8ANgBZAIIApgDEAN4A9gADAfoA3AC4
AJMAcABIACkADwD5/+//7//y//f/9//3//n/9//1//X/9v/2//X/9//3//r/+//7//r/
+v/4//f/9//3//n/+f/6//v/+//6//n/+f/4//j/+P/4//v/+//7//v/+f/5//n/+f/6
//r/+//7//3//f/9//3/+//7//z//P/9//7///8AAAAA///+//7/AAAAAAEAAQABAAEA
AgACAAIAAwADAAQABQAFAAYABgAFAAcABwAIAAoACwAMAA0ADwARABIAFAAUABYAGAAa
AB0AHwAiACYAJwAoACoAKwAvADEAMwA1ADcANwA4ADkAOgA9AD8AQABAAEAAQAA/AD0A
OwA6ADoAOwA4ADcAMwAwACwAKQAmACAAHgAbABkAGAAVABIADwAKAAkABwAFAAUABAAD
AAIAAAD///7//v/9//3//P/8///////9//3/+//6//n/+f/7//v//P/9//v/+v/6//r/
+v/6//r/+v/7//v/+//6//r/+v/6//n/+//7//z//P/6//r/+f/3//f/9//3//j/+//7
//v/+//5//j/+P/4//r/+//7//v/+//6//r/+v/5//n/+f/6//3//f/8//z/+v/6//v/
+//9//3//v/+//7//v/+//7//P/8//z//f/+//7//f/9//3//f/9//3///8AAAAA////
//////////3//f/+//7//v/+//////8BAAAAAAAAAAAAAQACAAMABAAEAAQABAAEAAIA
AwAEAAUABwAHAAcABwAFAAUABQAHAAkACgAKAAoACAAIAAcABgAGAAYABgAGAAcABgAG
AAUAAgABAAEAAQADAAMAAgACAAIAAAAAAP///P/7//v/+v/8//v/+v/6//j/+P/4//j/
+P/4//j/+P/4//j/+P/3//f/+P/4//j/+P/4//f/9//3//f/9//3//n/+f/5//n/+f/6
//r/+f/3//f/+f/6//z/+//7////BgAOABkALgBPAHgAnAC4ANQA7AD9APwA5ADAAJ0A
eABUADMAGQABAPP/8f/2//v//f/9//3//f/9//v/+P/6//v/+////wIAAQABAP7//v8A
AP////////////8AAAEAAQAAAP/////+//7//v/+/wEAAQABAAEA//////////8AAAAA
AQABAAEAAQABAAEAAQABAAIAAgAEAAQABAAEAAMAAwADAAQABAAEAAUABQAFAAUABgAG
AAYABwAHAAgACQAJAAoACgAKAAsACgAKAA4ADwAQABEADwARABIAFAAUABYAGAAaAB4A
HwAhACQAJAAmACkAKwAtAC8AMQAzADUANQA2ADcANgA5ADsAPAA+AD4APgA9ADsAOQA4
ADgAOAA2ADYAMwAwACwAKQAmACAAHgAbABkAGAAVABIADwAMAAsACQAHAAcABgAFAAQA
AwABAP///v/9//3//P/8//3//f/7//v/+//6//n/+f/7//v//P/9//z/+v/5//j/+P/4
//j/+P/7//v/+//6//j/+P/4//f/+f/5//r/+v/6//r/+f/3//f/9//3//j/+f/5//n/
+f/5//j/+P/4//r/+//7//v/+f/4//j/+P/3//f/9//4//v/+//6//r/+P/4//n/+f/5
//n/+v/6//r/+v/6//r/+v/6//r/+//8//z/+//7//v/+//7//v/+//8//z/+//5//n/
+f/5//n/+f/6//r/+v/6//v/+//6//r/+f/4//v//v/+//7//v/+//z//P/8//z//v//
/wAAAQD//////////////////wEAAQACAAIAAgAAAAAA///+/wAAAAAAAAAA/v/8//v/
+f/4//f/9//3//n/+f/4//j/9v/0//T/8//0//P/8//y//L/8f/w//D/7v/u/+7/7v/w
//D/8P/w/+7/7v/u/+3/7//w//D/8P/u/+7/7f/t/+//7//v/+//7//v/+//7//t/+7/
7v/t/+//8f/x//L/8v/x/+//8f/2//7/CQAcADcAWAB6AJoAuADSAOcA6gDWALQAkQBs
AEgAJwANAPX/5f/f/+L/6//v/+3/7f/r/+v/6//s/+7/7//x//P/8v/z//P/8v/w//L/
8f/x//H/8f/x//L/8//x//D/7//v//L/8v/y//L/8//z//P/8//z//P/8//z//T/9P/1
//X/8//z//P/8//0//X/9//4//b/9v/2//b/9//3//f/+P/4//j/+f/5//f/9//4//j/
+v/7//v//P/9//3//v/+////AQABAAIABAAFAAYABwAFAAcACAAKAAwADgAQABIAEgAT
ABUAGAAaABwAHwAhACMAJQAnACkAKQApACoAKwAsAC8AMQAyADAAMAAwAC8AMQAvAC4A
LgAvACwAKwAnACQAIAAdABoAFwAWABQAEwAPAAsABwADAAIAAQD///3//f/8//v/+v/5
//f/9f/0//P/8//y//L/8f/x/+//7//x//D/7//v/+//7//w//H/7//u/+7/7v/w//D/
8P/w//D/7//u/+z/7v/u/+7/7f/t/+3/7v/u/+z/7P/r/+n/7P/t/+7/8P/w/+//7v/t
/+//7v/u/+7/8P/x//H/8f/x//D/8P/w//P/8//z//T/8//z//L/8v/0//T/9f/1//X/
9f/2//b/9v/2//b/9v/2//b/9v/3//b/9v/1//X/9f/1//X/9f/3//j/+P/3//X/9f/1
//X/9v/3//n/+v/8//z/+//6//z//P/8//z//v/+//7//v/8//3//v///wEAAQABAAEA
AQABAAEAAwADAAQABAAEAAQABAADAAIAAAAAAAAAAAABAAAAAAD///7//f/9//3//f/9
//z//P/8//r/+v/5//b/9f/1//T/9f/1//X/9v/0//T/9P/0//T/9P/0//T/9v/2//b/
9f/z//T/9P/0//X/9v/2//f/9//3//f/9//1//X/9f/1//b/+P/5//n/9//1//X/9v/4
//n/+f///wYADgAdADQAUwB4AJ4AvgDaAPQAAQH4ANoAtgCRAGwARgApABEA+//t/+3/
8v/1//f/9//3//f/+f/7//r/+v/7//v/+//8//////8AAP7//v/9//3//f/7//v//P/9
//7//v/+/////v/+//7//v8BAAEAAQABAAEAAQABAAEAAAAAAAEAAQACAAMABAAFAAMA
AwAEAAQABgAGAAYABgAFAAUABQAGAAYABgAHAAcACQAJAAoACgAIAAkACQAKAA0ADQAO
AA4ADwARABEAEgAUABUAFgAXABkAGwAcAB4AHwAgACEAIgAlACcAKgAuAC4AMAAzADUA
NwA5ADsAPQBBAEEAQgBDAEMARQBGAEYARgBGAEYARQBFAEMAQgBCAEEAPgA9ADkAOAA0
ADEALgAoACYAIwAhACAAHQAaABcAFAATABEADwANAAwACwAKAAwACwAKAAoABwAHAAYA
BgAHAAcABQAFAAcABgAFAAUABQAFAAYABwAHAAYABgAGAAQABAAEAAQABwAHAAcABgAG
AAYABgAFAAUABQAGAAYACAAIAAcABQAFAAUABQAGAAcABwAHAAcABwAGAAYABgAGAAcA
BwAHAAgACAAJAAoACQAJAAkACgANAA0ADAAMAAoACgALAAsACwALAAwADAAOAA4ADgAO
AA4ADgAOAA8AEgASABEAEQAPAA8ADwAPAA8AEAAQAA8AEQARABEAEQAPAA8AEAAQABIA
FAATABUAFgAUABQAFAAUABUAFgAXABgAGAAZABoAGwAaABkAGAAXABgAGQAaAB0AHAAc
ABsAGgAaABoAGQAYABgAGAAYABgAFwAWABYAFQAUABMAEwATABMAEwASABIAFAASABIA
EQAOAA0ADQAMAAwACwAKAAoADAAMAAwADAAKAAoACgAKAAoACgAKAAkACQAKAAoACgAK
AAoACQAJAAsACwALAAsACwALAAsACwANAA4ADgANAA8ADQANAAwADAALAA8AFwAgACwA
PwBaAH0AogDCAN4A+AAQARkBCAHmAMQAnQB2AFIANQAfAA0ABwANABQAFwAVABEADwAP
AA8ADwASABQAEwAVABcAFgAXABUAFgAWABgAFwAXABcAFgAVABUAFQAWABYAFgAXABoA
GgAaABoAGgAZABgAFwAYABkAGgAbABoAGgAbABsAHQAdAB0AHQAdAB0AHgAeAB4AHgAe
AB4AIQAhACEAIgAgACAAIQAhACMAIwAkACQAJAAlACUAJgAnACcAKAAoACsALQAtAC4A
LwAvAC8ALwAwADMANQA4ADoAPAA+AEAAQgBDAEUASABKAEwATwBRAFEAUwBVAFcAWwBb
AFwAXQBcAF8AYQBiAGIAYgBiAGEAYgBhAGEAYgBgAFwAWgBVAFQAUABNAEoASABGAEMA
QQA8ADkANgAzADEAMQAwAC8AKwAqACkAKAAoACcAJgAmACUAJQAkACQAJQAlACMAIwAl
ACQAIwAjACMAIwAkACUAJQAkACQAJAAkACQAJAAkACUAJQAlACQAJgAmACYAJQAjACMA
JAAkACYAJgAlACMAJQAlACUAJgAlACUAJQAlACYAJgAnACgAJwAnACYAJQAmACYAJwAo
ACkAKQApACoAKQApACgAKAAqACoAKwArACkAKQAqACoALAAsACwALAAuAC4ALgAvAC8A
LgAsACsALAAtAC4ALwAtAC4ALgAtAC8ALwAvAC8ALwAvADAAMAAuAC4ALwAvADEAMgAy
ADIAMQAxADIAMwA1ADUANQA1ADYANgA2ADYANwA4ADgAOAA6ADsAOwA7ADkAOQA7ADsA
OwA9AA==
         </WaveFormData>
      </LeadData>
      <LeadData>
         <LeadByteCountTotal>10000</LeadByteCountTotal>
         <LeadTimeOffset>0</LeadTimeOffset>
         <LeadSampleCountTotal>5000</LeadSampleCountTotal>
         <LeadAmplitudeUnitsPerBit>4.88</LeadAmplitudeUnitsPerBit>
         <LeadAmplitudeUnits>��V</LeadAmplitudeUnits>
         <LeadHighLimit>2147483647</LeadHighLimit>
         <LeadLowLimit>268435456</LeadLowLimit>
         <LeadID>V6</LeadID>
         <LeadOffsetFirstSample>0</LeadOffsetFirstSample>
         <FirstSampleBaseline>0</FirstSampleBaseline>
         <LeadSampleSize>2</LeadSampleSize>
         <LeadOff>FALSE</LeadOff>
         <BaselineSway>FALSE</BaselineSway>
         <ExcessiveACNoise>FALSE</ExcessiveACNoise>
         <MuscleNoise>FALSE</MuscleNoise>
         <LeadDataCRC32>3132293844</LeadDataCRC32>
         <WaveFormData>
/P/8//z//P/8//z//P/8//r/+v/6//r/+P/4//j/+P/6//r/+v/6//r/+v/6//r/+P/4
//j/+P/4//j/+P/4//f/9v/1//T/9P/0//T/9P/0//T/9P/0//T/9P/0//T/9v/2//f/
9//1//X/9f/2//j/+P/5//n/9//3//f/9//2//f/+P/4//r/+v/5//j/9v/1//X/9P/z
//P/8v/x//H/8P/v/+//7v/t/+z/6v/q/+r/6f/p/+X/5P/k/+T/4//i/+H/4P/e/97/
3v/e/97/3v/e/97/4P/g/+D/4P/f/97/3f/c/9z/3P/b/9v/2//b/9v/2//Z/9n/2f/Z
/9v/2//b/9r/2P/Z/9n/2f/Z/9n/2//Z/9n/3f/j/+j/8f8AABUAMgBRAGwAggCZAKsA
qgCZAH8AZABMADAAGAAFAPT/5//j/+b/6P/o/+X/4//i/9//3f/d/9z/3P/a/9r/2v/b
/9r/2f/Z/9b/1v/W/9b/1v/W/9b/1f/V/9X/1v/W/9j/2P/Y/9j/1//X/9f/1//W/9X/
1f/U/9X/1v/X/9j/2P/Y/9n/2f/Y/9j/1//W/9j/2P/Y/9j/1v/X/9f/1//a/9r/2v/a
/9v/2//b/9z/2//c/9v/2v/c/93/3v/g/+D/4P/g/+D/4P/h/+L/4//m/+f/6f/q/+n/
6//t/+7/8v/z//b/+P/4//r//P/+/wEAAQAEAAUABAAFAAYABwAHAAgACgAJAAoACwAM
AAwACQAJAAkACAAFAAQAAQD+//3/+v/3//T/8P/t/+v/6P/m/+T/5P/j/97/3f/b/9r/
2f/Y/9f/1f/U/9P/0v/S/9D/0P/Q/9D/0P/O/87/zv/O/87/zv/O/83/zf/N/8z/zP/M
/8z/zP/L/8z/zP/L/83/zf/N/8z/zP/M/8z/zP/M/8z/zP/M/8z/y//K/8r/y//L/8v/
y//M/83/zf/O/87/zv/O/8//0f/R/9D/0P/Q/9D/0f/R/9P/0//T/9P/1v/W/9b/1v/W
/9b/1v/W/9n/2f/Z/9n/2f/Z/9n/2f/a/9r/2v/a/9z/3P/c/9z/3P/c/9z/3P/e/97/
3v/e/+D/4P/g/+D/4P/h/+H/4f/l/+b/5v/m/+b/5v/n/+f/5//n/+j/6v/r/+z/6//r
/+v/6//t/+3/7v/v//L/8v/y//L/8f/w/+//7//y//L/8f/x/+7/7f/t/+z/7f/t/+3/
7f/t/+z/7P/s/+3/7f/r/+r/7P/s/+v/6v/n/+b/5v/m/+j/6P/o/+j/6P/o/+j/6P/o
/+j/6P/o/+r/6v/q/+r/6//r/+v/6//r/+v/6//r/+v/6//r/+v/7f/s/+z/7f/v/+//
7//x/+//7f/v//P/+/8GABcALABJAGgAgwCaAK4AwwDNAMIAqwCRAHgAWgA+ACgAFQAE
AP//AwAGAAgABgADAP///P/5//f/9//4//r/+v/4//j/9//2//f/9f/2//b/9v/2//b/
9v/2//X/8//z//T/9P/2//b/9v/2//X/9f/1//X/9//3//j/+P/4//j/+P/4//j/+P/5
//n/+f/6//r/+v/6//r/+v/6//r/+//7//v//v/+//7//v/9//3//f/+/wAAAgACAAIA
AQABAAEAAgAFAAYABwAIAAgACQAKAAsADAANAA8AEAATABUAFwAYABoAGwAeACAAJAAm
ACgAKgAtAC0AMAAxADIAMwA0ADUANgA4ADsAOwA5ADkAOQA4ADkAOQA5ADgANQA0ADEA
LgApACYAIwAgAB4AGwAZABYAEwAQAA8ADQAMAAsACQAIAAUABAADAAEAAgABAAAAAAAA
AAAAAAAAAP7//P/8//z//v/+//7//v/////////+//z//P/8//z//f/+//7//f/7//v/
+//6//z//P/8//z//P/8//z//P/8//v/+v/6//v/+//7//v/+f/5//j/+P/5//r/+//9
//v/+//6//r/+v/6//v/+//7//v/+//7//r/+v/6//r//P/8//z//P/9//3//f/9//v/
+//7//v//v/+//7//v/8//z//P/8//7//v/+//7//v/+//7//v/8//z//P/8/wAAAQAC
AAAAAAAAAAAAAwADAAMAAwADAAQABAAEAAMAAwADAAMABQAFAAYABwAIAAgACAAIAAcA
BgAFAAUABgAGAAUABQAEAAMAAwACAAMAAwADAAMAAwACAAIAAgABAAEA///+//7//v/9
//z/+//6//r/+v/6//r/+v/6//r/+v/6//r/+P/4//j/+P/6//r/+v/6//f/9//3//f/
+f/5//n/+f/3//f/9//3//X/9P/0//X/9//3//f/9//1//P/9f/5/wEACAAXACgAQQBg
AH0AkgCqAMEA0wDUAMMAqwCSAHgAWgBCAC0AHAARABEAFAAWABYAEwANAAgABwAFAAUA
BAAEAAYABAAEAAMAAgABAAEAAAAAAAAAAAD+//7//v/9//3//f/+//7/AAAAAAAAAAD/
//////////////8AAAAAAAAAAAAAAAD+//7//////wEAAgACAAIAAAAAAAAAAAACAAMA
AwADAAQABAAEAAQABQAFAAUABgAGAAgACAAIAAkACQAJAAoACwAMAA0ADgAOAA8AEAAR
ABIAEwAVABYAFwAZABsAHAAeAB8AIgAkACYAKAAqACwALwAvADIAMwA2ADcAOAA5ADoA
PAA/AD8APQA9AD0APAA9AD0APQA8ADkAOAA1ADIALwAsACkAJgAkACEAHwAcABkAFgAV
ABMAEgARAA8ADgALAAoACQAHAAYABQAEAAQABAAEAAQABAAEAAIAAgACAAQABAAEAAQA
AwADAAMAAgACAAIAAgACAAMABAAEAAMAAwADAAMAAgAEAAQABAAEAAIAAgACAAIABAAD
AAIAAgADAAMAAwADAAEAAQAAAAAAAgACAAIAAwACAAEA///+//7//v//////////////
///+//7//v/+/wAAAAAAAAAA//////////8BAAEAAQABAAIAAgACAAIAAQAAAP///v8A
AAAAAAAAAAAAAAAAAAAAAAAAAAAAAAAAAAEAAQABAP///////wAAAAAAAAEAAQADAAQA
AgACAAIAAgAFAAUABQAFAAUABgAGAAYABQAFAAUABQAFAAUABgAHAAgACAAIAAgABwAG
AAUABQAEAAQAAwADAAIAAQABAAAA///////////9//z//P/8//3//f/7//r/+P/4//f/
9v/1//T/9P/0//T/9P/0//T/8//y//H/8P/y//L/8v/y//H/8P/v/+7/7f/t/+3/7f/t
/+3/7f/t/+z/6//q/+n/6//q/+r/6//r/+v/6//r/+v/7f/v//H/9f/6/wMAEgAnAEQA
YQB6AJAApQC1ALYAqQCRAHgAXgBEAC4AGwAKAP3/+/8AAAIAAAD7//f/9v/1//P/8f/y
//D/7v/u/+z/6//s/+3/7f/s/+z/7P/s/+r/6v/q/+n/6//r/+z/7P/q/+r/6v/q/+v/
6//r/+v/7f/t/+7/7v/t/+z/6//q/+r/6v/r/+v/6f/q/+r/6v/s/+z/7P/s/+z/7f/t
/+3/7f/s/+v/6v/t/+3/7f/u/+z/7v/u/+7/7f/t/+3/7v/v//D/8f/y//L/8//0//X/
9v/3//n/+v/5//v//f/+/wIAAwAGAAgACgAMAA4AEAASABEAEwATABQAFQAWABcAFgAY
ABsAGwAbABsAGwAaABkAGQAZABgAFQAUABEADgANAAoABwAEAAIA///9//r/9//0//P/
8f/u/+3/6//q/+f/5v/l/+P/5P/j/+L/4v/g/+D/4P/g/97/3P/c/9z/3v/e/97/3v/d
/93/3f/c/97/3v/e/97/3v/e/93/2//d/93/3f/c/9z/3P/c/9z/2//a/9n/2P/a/9n/
2P/Y/9f/1//X/9f/2f/Z/9j/2P/a/9r/2v/b/9n/2f/Y/9j/2P/Y/9n/2f/Z/9n/2f/Z
/9r/2v/a/9r/2v/a/9r/2v/Z/9n/2f/Z/9v/2//b/9v/2//a/9n/2P/Y/9j/2P/Y/9r/
2v/a/9r/2P/Y/9j/2P/Y/9j/2P/Y/9b/1//X/9f/1//X/9f/2P/Y/9j/2f/Z/9f/2P/Z
/9r/2//c/93/3f/d/93/3f/e/97/3v/f/9//3//f/93/3f/e/9//4v/i/+L/4v/h/+D/
3//f/97/3v/d/93/3f/d/97/3v/d/93/3f/d/9v/2v/a/9r/2//b/9n/2P/Y/9j/1//W
/9X/1P/U/9T/1P/U/9T/1P/U/9T/1P/U/9b/1v/W/9b/1v/W/9b/1v/X/9f/1//X/9f/
1//X/9f/2f/Z/9n/2f/b/9r/2v/b/9n/2//b/9v/2//d/93/3//l/+z/9f8EABsAOABX
AHQAjACjALcAugCrAJEAdgBcAEAAJgATAAAA8f/t//D/8P/y//H/7f/q/+n/6f/p/+j/
5v/m/+j/6P/p/+j/6f/p/+b/5v/m/+b/5v/m/+b/5f/n/+f/6P/o/+j/6P/o/+j/6//r
/+v/6//r/+v/7P/s/+z/7P/s/+z/7v/u/+//7//t/+7/7v/u//D/8P/w//D/8P/x//H/
8f/y//L/8v/y//X/9f/1//b/9v/4//j/+P/7//v/+//8//v//P/9//7///8BAAMABQAG
AAcACQAKAAsADQAPABAAFAAVABgAGgAaABwAHgAgACMAIwAmACcAKgArACwALQAsAC4A
MQAxADMAMwAzADIAMwAzADMAMgAvAC4AKwAoACcAJAAhAB4AGgAXABUAEgAPAAwACwAJ
AAYABQADAAIAAQAAAP///f/+//3//P/8//r/+v/6//r//P/6//r/+v/6//r/+v/6//v/
+//7//r//P/8//z//P/8//z/+//5//v/+//7//r/+v/6//r/+v/6//r/+v/6//z/+//6
//r/+v/5//j/9//5//n/+P/4//r/+v/6//v/+//7//r/+v/8//z//f/9//v/+//7//v/
/v/+//7//v/+//7//v/+///////////////////////+//7//v/+/wAAAAAAAAAAAAAA
AAAAAAAAAAAAAAAAAAAAAAAAAAAA/v////////8DAAMAAQAEAAYABQAEAAMAAgAFAAUA
BQAFAAUABgAGAAYABQAFAAUABQAHAAcACAAJAAoACgAKAAoACQAIAAcABwAIAAgABwAH
AAYABQAFAAQAAwADAAMAAwADAAIAAgACAAEAAQD///7//v/+//3//P/7//r/+v/6//r/
+v/6//r/+v/6//r/+v/6//r/+v/6//r/+v/6//r/+f/5//n/+f/7//v/+//7//n/+f/5
//n/+//6//r/+//7//n/+f/5//n/+f/7/wEABwAQAB8AMgBNAGwAhwCcALIAxwDVAM4A
uQChAIoAbABOADoAKQAYABEAEwAWABYAFAATAA8ACgAFAAUABwAGAAYABgAEAAQAAwAC
AAMAAwACAAIAAgACAAAAAAAAAP//AQABAAIAAgAAAAAAAAAAAP//////////AQABAAIA
AgAAAAAAAAAAAAIAAgADAAMAAwAEAAQABAACAAIAAgACAAQABQAFAAUABAAEAAQABAAH
AAcABwAIAAYACAAIAAgACQAJAAkACgANAA4ADwAQAA4ADwAQABEAFAAVABcAGAAZABsA
HQAeACAAIQAkACYAKAAqACwALgAxADEANAA1ADYANwA4ADkAOgA8AD8APwA/AD8APwA+
AD8APwA/AD4AOwA6ADcANAAxAC4AKwAoACYAIwAhAB4AGwAYABcAFQAUABMAEQAQAA0A
DAALAAkACAAHAAYABgAGAAYABgAGAAYABAAEAAQABgAGAAYABgAFAAUABQAEAAYABgAG
AAYABQAGAAYABQAFAAUABQAEAAYABgAGAAYABAAEAAQABAAGAAUABAAEAAUABQAFAAUA
AwADAAIAAgACAAIAAgADAAMAAwACAAIAAgACAAMAAwADAAMAAwADAAIAAgACAAIABAAE
AAQABAADAAMAAwADAAUABQAFAAUABAAEAAQABAAEAAQABAAEAAYABgAGAAYABgAGAAYA
BgAIAAgACAAIAAYABwAHAAcABgAFAAQABAAGAAYABwAHAAUABQAGAAYABgAHAAgACQAK
AAkACQAJAAkACQAKAAoACgALAAsACwALAAkACQAKAAsADgAOAA4ADgANAAwACwALAAwA
DAALAAsADAALAAsACgAIAAcABgAFAAUABAAEAAQABQAFAAMAAgAAAAAA///+//3//P/8
//z/+v/6//r/+v/6//r/+v/6//j/+P/4//j/+v/6//r/+v/5//n/+f/5//n/+f/5//n/
+f/5//n/+f/5//j/+P/5//n/+f/5//n/+//5//n/+////wQADQAYACsARgBjAHwAkACl
ALcAwAC5AKMAigByAFgAQAArABgACwAHAAgADgAOAA0ACwAGAAMAAQD///7//P/8//z/
/P/9//z/+//5//j/+P/4//j/+P/4//j/9//3//f/+P/4//j/+P/4//j/+f/5//n/+f/5
//n/+v/6//j/+P/4//j/+v/6//v/+//5//r/+v/6//r/+v/6//r/+v/7//v/+//8//z/
/P/8//v/+//7//z//v8AAAAAAAABAAEAAQACAAIAAgACAAIAAgADAAQABQAEAAUABwAI
AAkACwANAA4ADgAPABIAFAAUABYAGAAaAB8AHwAiACMAIgAjACQAJQAkACYAKQApACkA
KQApACgAKQApACkAKAAnACYAIwAgAB8AHAAZABYAEgAPAA0ACgAJAAYABQADAP///f/6
//j/+f/4//f/9f/0//P/8v/y//D/8P/w//D/8P/u/+7/7v/u/+7/7v/u/+3/7f/t/+z/
6v/q/+r/6v/r/+z/7P/r/+v/6//r/+r/6P/o/+j/6P/q/+r/6v/q/+r/6f/o/+j/5//n
/+f/5//n/+f/5v/m/+T/5P/k/+X/5//n/+b/5v/k/+T/5f/l/+X/5f/l/+X/5v/m/+b/
5v/k/+T/5P/k/+X/5f/l/+X/4//j/+P/4//k/+T/5P/k/+T/5P/k/+T/4v/i/+L/4v/j
/+T/5f/m/+X/5P/j/+L/4P/h/+H/4f/h/+H/4f/i/+D/4P/h/+H/4//l/+T/5v/m/+T/
5P/k/+T/5f/l/+X/5f/l/+b/5v/m/+f/5//n/+f/5//n/+j/6f/o/+j/6P/o/+n/6P/n
/+f/6P/o/+f/5//m/+X/5f/k/+H/4f/h/+H/3//e/97/3v/d/93/2//a/9r/2v/Z/9j/
1//W/9b/1v/W/9b/1v/W/9T/1P/U/9T/1P/U/9T/1P/S/9L/0v/S/9P/0//T/9P/0//T
/9P/0//T/9P/0//T/9P/0v/S/9P/0//T/9H/0f/R/8//0f/V/9v/4v/p//b/BwAgAEEA
XgB2AI8ApQCwAKcAjwB0AFYAOgAgAAsA+P/n/+H/4v/k/+T/4//f/9z/2//b/9v/2v/a
/9j/2P/W/9X/1v/X/9f/2P/Y/9j/2P/Y/9j/2P/X/9f/1//Y/9j/2P/Y/9j/2P/b/9v/
2//b/93/3f/e/97/3P/c/9z/3P/e/97/3//f/+H/4v/i/+L/4P/g/+D/4P/i/+P/4//j
/+T/5P/k/+T/5//n/+f/6P/o/+r/6v/q/+v/6//r/+z/7//w//H/8v/y//P/9P/1//j/
+f/7//z//f///wEAAgAGAAcACgAMABAAEgAUABYAFwAXABoAGwAeAB8AIAAhACAAIgAl
ACUAJQAlACUAJAAkACUAJgAmACUAJAAhAB4AHAAaABgAFgASAA8ADQAKAAkABgAFAAMA
AgABAP///v/7//r/+f/3//j/9//2//b/9v/2//b/9v/2//T/9P/0//T/9P/0//T/8//z
//P/8v/z//T/9f/2//X/9v/2//X/9f/1//X/9P/2//b/9v/2//b/9v/2//b/9//3//f/
+P/3//f/9//3//f/9//2//b/+P/4//j/+f/3//f/9v/2//j/+P/5//n/+f/5//n/+f/6
//r/+v/6//z//P/8//z/+//7//v/+//9//3//f/9//z//P/8//z//P/8//z//P/+//7/
/v/+//z//P/8//z//P/8//z//P/8//3//f/9//3//////wIAAgACAAIAAgABAAEAAQAB
AAMABAAEAAQABQAFAAUABQADAAMABAAFAAgACAAIAAgABQAEAAMAAwAGAAYABQAFAAQA
AwADAAIAAQABAAEAAQADAAIAAgACAP/////9//z//P/8//v/+v/5//j/+P/4//j/+P/4
//j/+v/6//r/+v/4//j/+P/4//j/+P/4//j/9//3//f/9//3//f/9//3//n/+f/5//n/
9//2//b/9//3//n/+f/7//n/+f/5//3/BQAOABsALABHAGYAgwCaAK4AwQDPAMoAtwCf
AIYAbABQADgAJQAUAAsADQAQABQAEgAPAAsACAADAAEAAQACAAIAAgACAAIAAwACAP//
///8//z//P/8//7//v/+//3/+//7//z//P/+//7//v/+/////////////f/9//7//v8A
AAAAAAAAAAAAAAABAAEAAQACAAIAAgACAAIAAgACAAAAAQABAAEABAAEAAQABAADAAMA
AwAEAAYACAAIAAgACQAJAAkACgAKAAoACgAKAAsADQAPABEAEAARABMAFAAXABkAGwAc
AB4AHwAiACQAJAAmACgAKgAvAC8AMgAzADIAMwA0ADUAOAA6AD0APQA7ADsAOwA6ADkA
OQA5ADgANwA2ADMAMAAtACoAJwAkACQAIQAfABwAGQAWABUAEwAOAA0ACwAKAAsACgAJ
AAcABAADAAIAAgAEAAQABAAEAAQAAgACAAIAAAAAAAAAAAADAAMAAwACAAAAAAAAAAAA
AwAEAAQAAwABAAEAAQAAAAAAAAAAAAAAAgACAAIAAgAAAP///v/+/wEAAQABAAEA////
//7//v8AAAAAAAABAAEAAQAAAAAAAAAAAAEAAQABAAEAAQABAAIAAgACAAIAAgACAAIA
AgADAAMAAwADAAMAAwADAAMABAAEAAQABAAEAAQABAAEAAQABAAEAAQABAAEAAQABAAE
AAQABAAEAAQABQAFAAUAAwADAAMABAAEAAQABQAHAAYACAAIAAgACAAHAAcABwAHAAcA
CAAIAAgACQAJAAkACQAJAAkACgALAA4ADgAOAA4ACwAKAAkACQAMAAwACwALAAoACQAJ
AAgABwAHAAcABwAHAAYABgAGAAUABQADAAIABAAEAAMAAgABAAAAAAAAAP7//v/+//7/
/v/+//7//v/+//7//v/+/wAAAAAAAAAA/f/9//3//f/9//3//f/9//3//f/9//3//f/8
//z//f/9//3//f/////////9/wEABwAOABcAKABBAGAAewCSAKgAuwDLAM4AvwCnAI4A
dABYAEAALQAcABEAEQAWABoAGAAVABEADAAJAAcABwAGAAYACAAIAAgABwAEAAMAAQAB
AAIAAwAEAAIAAgACAAEAAQABAAIAAgACAAIAAgACAAEAAQABAAEAAQABAAIAAgAEAAQA
BAAEAAIAAgADAAMABQAGAAYABgAFAAQAAwACAAQABQAFAAUACAAIAAgACAAIAAcABgAG
AAgACgAKAAoACQAJAAkACgALAAwADQAOAA4ADwAQABEAEAARABMAFAAVABcAGQAaABoA
GwAeACAAJAAmACgAKgArACsALgAvAC4ALwAwADEANAA2ADkAOQA3ADcANwA2ADcANwA3
ADYANwA2ADMAMAArACgAJQAiACEAHwAeABwAFwAUABMAEQAOAA0ACwAKAAkACAAHAAUA
AgABAAAAAAAAAAAAAAAAAAAA/v/+//7//v/+//7//v/////////+//z//P/8//z//f/+
//7//f/9//3//f/8//z//P/8//z//v/+//7//v/8//v/+v/6//v/+//7//v/+//7//r/
+v/6//r/+v/7//v/+//6//r/+P/4//n/+f/5//n/+f/5//j/+P/4//j/+v/6//r/+v/7
//v/+//7//n/+f/5//n/+v/6//r/+v/6//r/+v/6//r/+v/6//r/+v/6//r/+v/5//j/
9//2//j/+f/5//n/9//3//f/+P/2//b/9//3//v/+v/6//r/+v/6//n/+f/5//n/+//8
//z//P/7//v/+//7//v/+//8//3//P/8//z//P/9//z/+//7//z//P/7//v/+P/3//f/
9v/1//X/9f/1//X/9P/0//T/9f/1//P/8v/w//D/7//u/+v/6v/q/+r/7P/s/+z/7P/q
/+r/6v/q/+r/6v/q/+r/6v/q/+r/6v/p/+n/6f/p/+v/6//r/+v/6f/p/+n/6f/p/+j/
6P/p/+v/6//r/+v/6//r/+n/6//v//b//f8MACEAOgBVAG4AhgCdAK8AtACnAI8AdgBa
AEAAKgAXAAYA+f/1//j//v/+//v/9f/0//H/8f/x//L/8P/u/+7/7P/r/+r/6//r/+r/
6v/q/+r/6v/q/+r/6f/p/+n/6v/q/+j/6P/o/+j/6f/p/+n/6f/r/+v/7P/s/+r/6v/q
/+r/6v/q/+v/6//r/+z/7P/s/+z/7P/s/+z/7v/v/+//7//u/+7/7v/u/+//7//v//D/
8P/y//L/8v/x//H/8f/y//X/9v/3//j/+P/5//r/+//6//v//f/+////AQADAAQABAAF
AAgACgAMAA4AEAASABMAEwAWABcAGAAZABoAGwAcAB4AIQAhAB8AHwAfAB4AHwAfAB8A
HgAbABoAFwAUABIAEAAOAAwADAAJAAcABAD///z/+//5//b/9f/z//L/7//u/+3/6//s
/+v/6v/q/+j/6P/o/+j/6P/m/+b/5v/m/+b/5v/m/+X/5f/l/+T/5v/m/+b/5v/l/+b/
5v/l/+X/5f/l/+T/5v/m/+b/5v/l/+T/4//i/+L/4f/g/+D/4//j/+P/4//j/+P/4v/i
/+P/5P/l/+f/5f/l/+T/5P/m/+b/5//n/+n/6f/p/+n/6P/o/+j/6P/p/+r/6//s/+v/
6//r/+v/6//r/+v/6//s/+z/7P/s/+z/7P/s/+z/7v/u/+7/7v/u/+7/7v/u/+7/7v/u
/+7/8P/x//H/8f/x//H/8//0//T/9P/0//T/9f/1//X/9f/3//j/+P/4//n/+f/5//n/
+f/5//r/+//+//7//v/+//3//P/7//v//P/8//v/+//8//v/+//6//f/9//3//f/+f/4
//j/+P/3//f/9f/0//T/9P/z//L/8//y//L/8v/y//L/8v/y//L/8v/y//L/8v/y//L/
8v/y//L/8v/y//P/8//z//P/8//z//P/8//1//X/9f/1//X/9P/0//X/9f/1//X/9f/3
//f/9//7////BgARACQAOwBcAHkAkACmALsAyQDEAK8AmQCAAGQASAAyAB8ADAADAAUA
CgAMAAoACQAFAAIAAQABAP///v/+/wAAAAAAAP///v/9//3/+v/6//r/+v/8//z//P/7
//3//f/+//7//P/8//z//P/9//3//f/9//v/+//8//z//v/+//7//v/+//7///////3/
/v/+//7///8AAAEAAgAAAAEAAQABAAQABAAEAAQABQAFAAUABgAGAAgACAAIAAsACwAL
AAwACwAMAA0ADgAQABEAEgATABIAEwAVABYAFwAZABsAHAAgACEAJAAmACYAKAAqACwA
MQAxADQANQA2ADcAOAA5ADgAOgA9AD0APQA9AD0APAA7ADsAOwA6ADkAOAA1ADIALwAs
ACkAJgAkACEAHwAcABkAFgAVABMAEAAPAA0ADAANAAwACwAJAAgABwAGAAYABgAGAAYA
BgAIAAYABgAGAAQABAAEAAQABwAHAAcABgAEAAQABAAEAAMABAAEAAMABAAFAAYABgAE
AAQABAAEAAQABAAEAAQABgAFAAQABAAFAAUABQAFAAcABwAGAAYABAAEAAQABQAHAAcA
BgAGAAYABgAHAAcABwAHAAcABwAKAAoACgAKAAoACgAKAAoACwALAAsACwALAAsACwAL
AA4ADgAOAA4ADgAOAA4ADgAMAAwADAAMAAwADAAMAAwADAAMAAwADAAMAA0ADQANABEA
EQARABIAEgASABIAEgASABMAEwATABMAEwAUABQAFAAVABUAFQAVABUAFQAWABcAGAAY
ABgAGAAXABYAFQAVABQAFAATABMAFAATABMAEgAPAA8ADwAPAA8ADgAOAA4ADwAPAA0A
DAAKAAoACQAIAAgACAAJAAoACgAKAAoACgAIAAgACAAIAAgACAAIAAgACAAIAAgACAAJ
AAkACQAJAAcABwAHAAcABwAHAAcABwAJAAgACAAJAAkACQAJAAkACQAJAAsAEQAXACAA
LwBCAF0AfACXAKwAwgDXAN8A1AC9AKUAigBuAFYAQgAxACIAHQAfACQAJAAgAB0AGwAY
ABcAFwAXABYAFAAUABQAFAAVABQAEwATABIAEgASABIAEAAQABAADwAQABEAEwAUABIA
EgASABIAEwATABMAEwAVABUAFgAWABQAFAAUABQAFgAWABcAFwAXABgAGAAYABoAGgAa
ABoAGgAbABsAGwAaABoAGgAaABsAGwAbABwAHAAeAB4AHgAhACEAIQAiACMAJAAlACYA
JAAlACYAJwApACsALgAwAC8AMQAzADQANgA3ADoAPAA+AEAAQgBEAEUARQBIAEkASwBN
AE8AUQBRAFIAVABTAFUAVQBVAFQAUwBTAFMAUgBPAE4ASwBIAEYARABCAEAAPAA5ADcA
NAAzADAALwAtACoAKQAnACYAIwAiACEAHwAgAB8AHgAeAB4AHgAeAB4AIAAeAB4AHgAc
ABwAHAAcAB0AHQAdABwAHgAeAB4AHgAeAB4AHQAbABwAHQAeAB4AHgAeAB4AHgAeAB4A
HgAeACAAHwAeAB4AHQAdAB0AHQAfAB8AHgAeAB4AHgAeAB8AHQAdABwAHAAdAB4AIAAh
AB8AHwAfAB8AIAAgACAAIAAgACAAIAAgACEAIQAhACEAIwAjACMAIwAiACIAIgAiACQA
JAAkACQAJAAkACQAJAAkACQAJAAkACQAJAAkACQAIgAjACMAIwAjACMAIwAkACQAJAAl
ACUAJQAlACYAJgApACkAKQAqACgAKAAoACgAKwArACwALAAsAC0ALQAtACwALAAsAC0A
LwAxAA==
         </WaveFormData>
      </LeadData>
   </Waveform>
</RestingECG>
