# Supplementary material for: Detection of Left Atrial Enlargement Using a Convolutional Neural Network-Enabled Electrocardiogram
Source: Front Cardiovasc Med. 2020 Dec 17;7:609976. doi: 10.3389/fcvm.2020.609976 (PMC7773668; doi:10.3389/fcvm.2020.609976)
Supplement: Supplementary file 4 [file Data_Sheet_4.ZIP › normal3/1802031927_1350_0000000G.XML]

<?xml version="1.0" encoding="Windows-1252"?>
<!DOCTYPE RestingECG SYSTEM "restecg.dtd">
<RestingECG>
   <PatientDemographics>
      <PatientID>1802031927</PatientID>
      <PatientAge>70</PatientAge>
      <AgeUnits>Years</AgeUnits>
      <Gender>Male</Gender>
      <PatientLastName>linminxi</PatientLastName>
   </PatientDemographics>
   <TestDemographics>
      <DataType>Resting</DataType>
      <Site>1</Site>
      <AcquisitionDevice>MAC55</AcquisitionDevice>
      <Status>Unconfirmed</Status>
      <Priority>Normal</Priority>
      <AcquisitionTime>09:34:48</AcquisitionTime>
      <AcquisitionDate>08-06-2016</AcquisitionDate>
      <CartNumber>1</CartNumber>
      <AcquisitionSoftwareVersion>009C</AcquisitionSoftwareVersion>
      <XMLSourceVersion>MAC5000 v1.0</XMLSourceVersion>
   </TestDemographics>
   <RestingECGMeasurements>
      <VentricularRate>65</VentricularRate>
      <AtrialRate>65</AtrialRate>
      <PRInterval>168</PRInterval>
      <QRSDuration>74</QRSDuration>
      <QTInterval>398</QTInterval>
      <QTCorrected>413</QTCorrected>
      <PAxis>79</PAxis>
      <RAxis>28</RAxis>
      <TAxis>60</TAxis>
      <QRSCount>10</QRSCount>
      <QOnset>229</QOnset>
      <QOffset>266</QOffset>
      <POnset>145</POnset>
      <POffset>193</POffset>
      <TOffset>428</TOffset>
      <ECGSampleBase>500</ECGSampleBase>
      <ECGSampleExponent>0</ECGSampleExponent>
   </RestingECGMeasurements>
   <Diagnosis>
      <Modality>Resting</Modality>
         <StatementCount>2</StatementCount>
         <LabelText>12SL ��ϳ���</LabelText>
      <DiagnosisStatement>
         <StmtFlag>ENDSLINE</StmtFlag>
         <StmtText>�������</StmtText>
      </DiagnosisStatement>
      <DiagnosisStatement>
         <StmtFlag>ENDSLINE</StmtFlag>
         <StmtText>���� ECG</StmtText>
      </DiagnosisStatement>
   </Diagnosis>
   <Waveform>
      <WaveformType>Rhythm</WaveformType>
      <WaveformStartTime>0</WaveformStartTime>
      <NumberofLeads>8</NumberofLeads>
      <SampleType>CONTINUOUS_SAMPLES</SampleType>
      <SampleBase>500</SampleBase>
      <SampleExponent>0</SampleExponent>
      <HighPassFilter>16</HighPassFilter>
      <LowPassFilter>150</LowPassFilter>
      <ACFilter>NONE</ACFilter>
      <LeadData>
         <LeadByteCountTotal>10000</LeadByteCountTotal>
         <LeadTimeOffset>0</LeadTimeOffset>
         <LeadSampleCountTotal>5000</LeadSampleCountTotal>
         <LeadAmplitudeUnitsPerBit>4.88</LeadAmplitudeUnitsPerBit>
         <LeadAmplitudeUnits>��V</LeadAmplitudeUnits>
         <LeadHighLimit>2147483647</LeadHighLimit>
         <LeadLowLimit>268435456</LeadLowLimit>
         <LeadID>I</LeadID>
         <LeadOffsetFirstSample>0</LeadOffsetFirstSample>
         <FirstSampleBaseline>0</FirstSampleBaseline>
         <LeadSampleSize>2</LeadSampleSize>
         <LeadOff>FALSE</LeadOff>
         <BaselineSway>FALSE</BaselineSway>
         <ExcessiveACNoise>FALSE</ExcessiveACNoise>
         <MuscleNoise>FALSE</MuscleNoise>
         <LeadDataCRC32>43699206</LeadDataCRC32>
         <WaveFormData>
BAAEAAQABAAHAAgACQAKAAYABAACAAAAAgAEAAYACAAGAAYABgAGAAgACgAMAA4ACwAK
AAkACAALAA4AEQAUABAADgAMAAoABwAGAAUABAAGAAYABgAGAAQABAAEAAQAAQAAAP//
/v/+//7//v/+//7//v/+//7//f/8//v/+v/8//z//P/8//z//P/8//z//v/+//7//v/8
//z//P/8//7//v/+//7/+//6//n/+P/4//j/+P/4//r//P/+/wAAAAAAAAAAAAD9//z/
+//6//j/+P/4//j/+//8//3//v8AAAAAAAAAAP3//P/7//r//P/+/wAAAgABAAAA///+
//3//P/7//r//P/8//z//P/+//7//v/+/wAAAAAAAAAA/f/8//v/+v/7//z//f/+/wAA
AAAAAAAA/f/8//v/+v/9//7///8AAAQABgAIAAoABgACAP7/+v/4//b/9P/y//f/+v/9
/wAAAQACAAMABAABAAAA///+//7//v/+//7//f/8//v/+v/7//z//f/+//7//v/+//7/
/v/+//7//v///wAAAQACAP///P/5//b/+P/6//z//v8AAAAAAAAAAP7//P/6//j/+P/4
//j/+P/2//b/9v/2//n/+v/7//z//f/+////AAD///7//f/8//7//f8BAAQAAQD8//z/
+f/2//X/9f/1//n//f8AAAMAAAABAAIA///8//z//P/9////AAABAAAA/P8AAAMABgAG
AAYABgAGAAgABgAFAAMAAwAGAAgACQALAAsACgAIAAUABwADAP//AQD//wEAAQD9//v/
+v/5//v//f///wAA+//7///////5//j/9//3//r/+//9//7/+v/5//j/+v/2//X/9f/3
//T/9P/0//L/9v/4//T/9P/5//b/7f/q/+r/6v/z/wIADgAcACYAMAA+AE4AVwBjAGcA
XwBXAE8ARQA5ACMAEgASABAABAD8//7//v/+/wQABgADAAEAAQD7//j/9f/y//P/9P/2
//f/9//3//r/+P/4//b/9//3//b/9v/4//b/9P/1//j/9v/3//n/9v/1//b/9v/2//f/
9//4//n/+v/5//n/+f/9//3/+//8//z//P/6//b/9P/1//L/7v/s//L/9v/5////AAD9
//3//f/7//f/9v/6//z/+v/5//f/9//5//z////+//n/+f/5//r//P/+/wIABQAEAAAA
//8BAAMAAgABAP3/+//7//z//v///wAAAAABAAQABgAHAAkACwALAAwADgANAA4ADgAO
AAwACgAJAAkADAALAAsADAANAAsACwAOABAAEAAQAA8ADwAPABEACgAHAAQABwADAAQA
BQAJAAoABgAFAAMAAQABAP//////////AgAAAP7//f/8//r/+f/5//n//P/8//r/+f/4
//f/+P/+///////9//7//v8BAP7/+v/2//X/+//+/wAAAAD8//v/+f/8//z//P/8//z/
+v/6//r/+v/7//v//P/8//n/+f/5//n/9//2//X/9P/1//b/+P/7//z//f/8//3//f/9
//7//f////////8BAPz/+//9//n/9v/3//j/+v/9//3/+v/6//r/+v/8//7/AAD9//z/
/P/8//r/+f/5//j/9//2//b/+//+//3//v8BAAIABAABAP3/+v/5//f/+//9////AwD8
//f/9//6//3//v////7/+v/4//j/9//1//f/+P/4//r//P/8//z//f/+/wAAAQADAAEA
AQACAP///f/6//X/+v/8//7/AgAAAP3//P/6//v/+//7//v/+//8//7/+//2//b/9//5
//v/+f/5//r//P/4//j/+f/3//X/+P/4//j/+f/+/wIA8v/4//n/+v/7//z/+////wIA
BAAAAAMAAwACAP///f/7//r//f/9//3//f/9/////f/8//7//v///wAAAQACAAEA/v8C
AAUACAAKAAgACAAIAAwACQAJAAgABAACAAEA/////wIABAAFAAgABwACAP3/+//7//3/
/f/6//v//f///wEA//////7/+//5//3//f/6//f/9v/2//X/9v/4//n/9//2//X/9//0
//H/8f/z//D/8v/0//T/9v/+//z/9P/x//D/7f/w//L/9P///wwAGAAgACYALABAAFgA
YwBlAGcAYwBbAFMASQA3ACMAFAAMAAQA/v8CAAgAAgD6//b//v8HAAMA/f/9//v/9//z
//P/9v/4//n/+f/5//z/+v/6//z//f/9//z/+v/6//b/8v/0//b/8//z//f/9v/3//r/
9//0//L/7//w//H/8v/x//P/9f/7//3/+//8//z//P/7//j/9//5//j/9P/y//j/+P/3
//n/9v/0//X/9v/1//T/9P/5//z//P/7//n/+f/2//b/9v/y//D/8f/y//T/9v/4//z/
///+//r/+f/7/wAAAAAAAP3/+//7//z//v8AAAAA////////AAAAAAEA/////wAAAgAE
AAYABwAIAAkACgAMAA8AEQAPAA4ADgALAAcABQAGAAgABgAEAAEABAAFAAgAAgADAAIA
BwAFAAQABQAJAAoABwAFAAIA///9//v/+//7//v//P/4//T/9f/2//b/9//3//f/+v/6
//f/9//3//f/+f/+//7//f/6//r/+f/7//j/9P/w/+//9f/2//b/9P/z//P/8v/2//b/
9v/2//b/+f/6//v//P/5//n/+v/6//n/+f/5//n/9P/y//D/7v/x//L/9P/3//b/9f/y
//H/8P/x//P/8//3//n/+/////v/+//+//v/+f/5//n/+v/8//3/+//8//r/9v/0//L/
+P/3//j/+v/2//L/7//t//L/9f/4//z//P/8//j/9v/5//r//P/5//n/+P/5//n/+v/7
//z////7//f/+P/8//r/+P/2//L/9P/0//b/9//5//v//P/8//v//P/7//r/9v/2//f/
9//2//P/8v/y//T/9f/1//P/9v/4//r//v/6//X/8v/u/+//8f/z//X/9//4//r/9//2
//b/9//5//z/+//8//7//P/2//T/8//z//H/9P/0//D/7//y//T/9P/0//j/+P/5//j/
+P/4//j/+P/4//j/9f/3//j/+P/2//n/9//2//X/9f/3//j/+f/5//r/+//+/wEA/P/6
//n/+P/7//z//P/8//z/+P/8////AQACAAEAAAAAAAQABAAFAAMAAAAAAP///v///wAA
AAD+//7/AQD+//v/+//5//v/+//4//f/9//3//f/9//3//P/7//u//H/8v/w//H/8v/1
//X/9f/2//j/9f/1//X/+P/2//X/9f/1//D/7v/s/+v/7P/v//D/8v/v/+7/7f/m/+D/
5v/x//r/CAAYACgANABEAFYAZwBtAGsAawBjAE8AQQA1ACUAGAASAAYAAAD+//z/AAAC
AAAAAAD///f/8f/z//P/8f/v//H/8f/y//L/8f/y//b/9f/2//T/9f/1//T/8v/0//L/
8P/u//D/7f/t//H/8P/x//T/9v/2//f/9//3//f/9//1//H/7//x/+//7P/s/+v/6v/t
/+7/8f/3//f/9P/z//r/+P/3//n/9v/1//X/9f/z//H/8P/0//b/+P/5//n/+//7//z/
/f/6//T/8//y//L/9P/0//b/9//1//L/8v/1//z//v8AAP///////wAAAgD///7//P/7
//z//P/7//v//P/9////AgAEAAYABwAIAAgACAAJAAsADgANAA0ADgANAAsACwAOAA8A
DgANAAsACgAJAAoAAgAAAP7/AgD//wAAAQAFAAYABgAFAAMAAQD9//n/9//1//n//v/+
//7///8AAAAAAQD8//v//f/8//f/9f/z//H/9P/6//v/+//7//z//P////7/+v/2//X/
+f/6//r/+P/2//X/8//2//f/+P/5//r/9//2//X/9P/1//X/9v/2//T/8//y//H/8//2
//n//P/6//j/9//3//j/+f/4//n/+P/5//v/+//7//v/+//9//n/+f/8//n/8//x/+//
7v/x//P/8v/0//j/+P/6//z/AAD9//z//P/+//z/+//7//r/+f/4//j/+v/8//r/+v/5
//r//P/5//r/+P/4//f/9f/1//X/9//4//f/+/8CAP7//P/6//b/9v/0//T/8//0//f/
+f/6//z//v/+//7//P/8//3//f/5//X/8//y//X/+f/8//3//v/+//7/AAD///v/+f/2
//X/9f/1//X/9//4//r/9//3//j/+v/9//r/9//2//b//f/8////AwABAP3//v/8//f/
9f/3//j/9//2//n/+P////7//f/8//v/+v/6//f/+f/6//f/9P/2//X/+P/5//v//f/9
//3//P/7//3///8BAP//AAAAAAAAAQD+//z/+v/2//X/+v/+/wIABwAIAAkACgAOAA4A
DwAPAAkACAAGAAMAAgABAP///P///wMAAQD///3/+//9//3/+v/5//n/+f/8//3//v/+
//n/+f/9//3/+v/6//r/+//5//f/9v/0//b/+f/8/wIA/f/7//r/+//4//j/+P/2//r/
+v/8//r/9f/u/+n/5v/m/+r/7//4/woAGgAkAC4APABSAGcAcwBzAG8AaQBbAE8ARQA3
ACYAFgAKAAQAAgAAAAIACAAGAP7/9f/3/wMACwAGAAEA/P/7//3//v/+//3/+//+//z/
/P/5//n/+P/2//j//P/8//z/+//8//j/9//8//r/+v/8//3//v8AAAEA///9//v/9//4
//n//v////7//v/9//z/+v/4//j/+//3//L/7//0//r//f8DAAQAAwADAAMAAQD9//z/
AAACAAAA///9//3//f/+/////P/8//3//v8AAP7//P/8//v////+/wAABQAIAAgACAAF
AAUABQAGAAgABgAGAAUABQAGAAYABQAFAAgACQALAA4ADAAMAAsACgAOABAAEwAXABYA
EwARABAAEAAPABAAFAAVABQAEwARABEAEQATAAwACwAKAA8ADQAJAAkADAAMAAgABwAF
AAMABAAFAAgACwALAAwACAAEAAYABgAFAAUAAQD//wAA/v/9//3//f/9//z/AAD///3/
/P/8//v//f8BAAAA//8BAAMABAAEAAIAAAD///3/AAD///7//f/8/wAAAgAEAAYAAgAB
AAEAAAABAAEAAQABAP///v/9//z//P/8//3///8AAAEAAAABAAEAAQACAAEAAAD///7/
//8AAAMACQAJAAQAAwACAAIAAQD///r/+P/8//z//v8AAAUAAwADAAQABQAEAAQABQAD
AAEA///+/wMABgAFAAYABAAEAAUAAQACAAAAAAD//wEAAQABAAMAAAD9////BAAEAAQA
BAACAAMAAgADAAMAAgADAAMAAgACAAQABAAEAAAAAAABAAEAAQD/////AAABAAMABAAD
AAIAAgACAAQABgAFAAYABgAEAAMAAgABAAEAAgAEAAEA/P/8//3///8CAAEAAgAEAAgA
BAAEAAUABQADAAQABAABAAAA///+//j/+f/5//j/+/8DAAgADAAJAAkACQAKAAgABQAC
AP//AQADAAEAAAABAAIABAAGAAYABgAEAAAABAAHAAoADAAOAA4ADgASAA8ADwAOAAoA
DQANAAwADQAMAAoABwAGAAkABgADAAMAAgAFAAYABAABAAEAAQABAAAA///9//n/+f/9
//3/+v/8//7/AQADAAEAAgACAP///P/5//n/9P/2//f/+v/4//n/+v/5//r/+P/2//z/
+//2//f/9P/s/+r/8f/2//7/EAAiACoANABOAF0AXQBfAGUAXwBRAEsARwA1ACAAGAAU
AAwACAAGAAQA/v/6//z/AQD9//f/9f/4//f/9v/5//z//v//////+//8//j/9v/2//f/
9//2//T/9v/0//L/9v/6//n/+//+//z//P/+//z/+v/5//f/+f/7//3//f/7//v/////
//3//P/6//j/9//0//P/9f/0//L/8v/6//z//f8BAAAA+v/5//j/9f/2//b/+//+//7/
/f/7//v/+f/6//v/+P/4//v//v8CAAEAAAABAAEAAgAAAAEABQAIAAYABAD//wAAAQAD
AAYAAgAAAP3/+/8BAAQABgAJAAsACwAMAA4ADwAQABAAEAAOAA4ADwARABEADwAOAA4A
CgAHAAYACAAQABIAFAAVABMAEwAVAA4ADgAMABAADQAIAAUABQACAAMAAwACAAEAAgAB
AAIAAwADAAYABAACAAMABAAEAAUAAAD9//3/+v/5//n/+f/5//r/AAABAAEA/v/+//3/
//8BAP7/+//7/wIABAAFAAQA/v/7//f/+P/6//r/+v/6//v//P/9//7//v///wEAAgD+
//3//P/7//z//v8AAAIA///+//7//////////f/9//3//f/+//3//f/9//3////+////
AwABAP3//f/9//7/AQABAP7//v8AAAAAAgAEAAQAAQAAAAAA/v/6//f/9f/3//n/+//+
/wEAAgD///7/AAACAAUAAwAAAP7//v/9//v/+//7//3//f/7//7/BAACAAIAAgAAAP3/
+v/5//f/+f/7//z//P/+/wAAAAAAAP3//P/8//v//v/9//7/AAD//////v/7//v//P/9
/wAAAQD//////v/9//3//f/9//3//v8AAP3//P/8//3////9//v/+//8//7/+v/6//v/
+////wgACgAFAAAA+//2//P/9f/2//b/9//9/wAAAgD///3/+//6//7///8AAAEABQAH
AAUABAAAAP7//f/8//r/+v/4//T/+v///wQACAAGAAQAAgAEAAcACwAOAA4ACwAJAAYA
BQAGAAYABQAGAAUAAAD7//n/+f/9/////v/6//n/+P/3//j/+f/5//f/9//7//v/+P/4
//j/+f/5//n/+v/6//f/9P/z//X/8v/z//X/+f/4//j/+P/2//b/+v/4//b/8//w//H/
7v/s/+z/8f/6/wYAFgAoADgARABQAFcAXQBjAGkAZwBXAEMAOQAxACYAGAAMAAYAAgAE
AAoACgACAAAAAQD5//X/+f/3//X/8//1//b/+P/5//n/+f/8//r/+v/9////AAAAAP7/
/v/6//b/8//0//D/7//z//L/8//2//n/+v/8//3/+v/5//j/9f/0//X/+v/7//n/+v/6
//r/+v/4//j/+//2//L/8P/2//j/+f/9//z/+P/3//b/8//0//b//f8CAAAA/f/5//f/
+f/8/////v/9//3//f/+//7//v8AAAEA/v/6//n/+/8BAAIAAwABAP////8AAAIAAgAC
AAEAAQABAAIAAgADAAMAAwAEAAYACQAKAAoACgALAAwADgARABEADwAOAA4ADwAPABEA
FgAWABQAEgAPAA0ADQAPAAgABwAGAAsACQAGAAUABwAGAAgACwANAA8ACgAFAAIA///+
/wAA/f/6//j/+P/3//f/+f/7/wAAAgD/////////////BAAEAAMAAwAEAAQABwAEAAAA
/P/7//7//v/9//r/+P/3//X/+P/6//r/+v/6//j/+P/4//j/+f/5//r/+v/6//v//P/9
////AAABAAIAAAD+//3//f///////f/9/wAAAQADAAMAAQD///3//f/+////AwABAPv/
+//7//z//P/7//f/9v/6//r//P/+/wEA/////wAA/v/8//v/+//5//n/+f/6/wAAAgAA
AAAAAwAEAAYAAwADAAIAAwADAAEAAQABAAMA/f/5//r//v/+//7//v/8//z//P/+////
//8BAAIAAgD///7/+//4//n/+v/8//3/+//5//n/+v///wMABgAHAAUABAADAAQABAAB
AAAA/v/5//f/9f/z//r//v8DAAMA///+//7///8AAP//AAACAAMA/v/9//3/+//5//z/
/P/0//H/8v/y/wAAAgAIAAYABgAGAAYAAAABAAEAAAD//wMABAAEAAAA///+//7//P/7
//r/+f/9/wEAAQACAP///v/+//7/AAAAAP7/+v/+/wEABAAGAAYABgAGAAoACwANAA4A
DAAPAA8ADgAPAAwACgAHAAYABwAEAAEAAQABAAMAAwAAAP3//f/9//3/+//7//r/9//3
//v/+//4//n/+v/8//3/+//8//z/+f/4//f/+f/2//n/+/////7//P/6//b/9P/2//j/
+P/3//T/7f/s//D/8P/1//7/DAAeADIAPABIAFoAYQBlAG0AbwBrAGEAUQBDADkALAAa
ABAADgAKAAgADAAMAAgAAAADAAEA/f/9//3/+//5//v/+f/6//r/+f/3//r/+P/4//r/
+//7//r//P/+//z/+v/8//7/+//7//3/+v/5//r//P/8//3//f/+////AAD///j/9f/2
//P/9f/4//r//P/+//z//P////7//P/8/wQAAQD9//z/9v/3//n/+//7//v//P8CAAYA
AgD///v/+f/6//z//v/8//n/+f/5//r//f/+/wEAAwACAP7//f///wQABAAEAAEAAQAB
AAIABAAHAAgACAAJAAwADgAPABEADgANAA0ADgAQABIAEwAUABMAEgASABMAEgAPAA0A
DAAMAAsADAAQABYAFgAWABUAEwATABUADgAKAAgADAAJAAoACwAPABAADwAPAA4ADQAL
AAkACQAJAAgACgAHAAQABgAGAAUABQACAAEAAwACAPz/+//6//n/+/8AAAAA//8BAAIA
AgAFAAUAAgD/////AgACAAEA/v/9//3//P8AAAAAAAAAAAAAAgAEAAYACAAEAAMAAwAC
AP///////////P/8//z//P/6//r/+//9/wEAAwADAAUABAADAAMAAQD///////8BAAAA
AQAFAAMA////////AAAAAP//+//6////AAADAAYACAAFAAQABAACAAAA/////wEAAQAB
AAIACAAKAAgACAAEAAIAAQD7//v/+v/7//v/AAADAAYACwAHAAMABAAIAAoACgAKAAgA
AwAAAP///f/+/wEAAwAEAAIAAgAAAP7//v/+//////8CAAMABgAKAAoACwALAAkACgAK
AAoADAAJAAUAAwAAAP7//f/8//v/AAACAAUAAwACAAIAAwAFAAMAAQABAAIABgACAAIA
AwAAAP3////+//3///8FAAoABwAGAAkACAAJAAgABgAGAAYABgAFAAQAAwACAAMABAAF
AAYABgAGAAMABQAFAAQAAQADAAQABAAEAAUABAAEAAQAAwABAAEAAwAFAAQABAAFAAYA
CQAKAAoACgAJAAYACwAPABQAFgAWABYAFAAWABQAEwARAA4ADgANAA0ADQANAAwACwAM
ABAADgAIAAcABAAFAAcABAADAAMAAQABAAEAAQADAAEAAgAHAAUAAgACAAIABQAFAAUA
BgAEAP///f/7/////v/+////AgAAAAEAAgD+//7/AAAAAPT/8//2//v/+P/2//j/+//+
/woAHgA0AEgAWABkAGsAbQBtAHMAdwBrAFUASQA5ACoAIgAeABgAEgAKAAQAAgAEAAwA
EQANAAcABwAIAAcABgAJAAQAAgD///v//v8CAAEAAgACAAMAAwACAAEAAgD///z///8E
AAQABwAGAAIAAAAAAAMABAAGAAcABQADAAEA/f/5//n//f/9/wEABAAGAAgACgAIAAgA
CwAGAAIAAAAGAAUABQAIAAYAAQABAAEA/////wAABgAKAAgABwAFAAUACAAKAAwACgAF
AAUABQAGAAYABgAIAAkABwAEAAQABwAOAA4ADgALAA0ADQAOABAADgAOAA0ADQARABQA
FgAZABgAFwAXABgAFgAUABEADgAQABIAFQAZABsAGQAYABgAFQATABMAFgAcABwAHAAb
ABwAHQAgABoAGQAYAB0AGwAXABUAFgAUABAADwANAAsACQAHAAcABwAJAAwACgAIAAoA
CgAJAAkACAAJAA0ADgAHAAUAAwABAAEABgAGAAUABgAIAAkADQAKAAYAAgABAAcACAAI
AAYABwAHAAYACgAIAAgACAAIAAoACgAKAAoABgAFAAUABAAFAAUABQAFAAIAAgACAAIA
BQAGAAgACwAIAAUAAAD9/wEAAwAGAAcACQAJAAkACwAHAAcACgAHAAQABQAGAAgABwAH
AAQABAAEAAQABgAIAAkABQADAAIAAwACAAIAAwAGAAkADAAQABEAEAALAAgACQAKAAwA
CQAKAAgACAAHAAcABwAHAAkABgADAAUACgAHAAYABQACAAIAAgAEAAUAAwAFAAYABgAH
AAoACwAMAAgABgAFAAMABAADAAQABgAJAAsADAALAAoACgAKAAwADAAJAAgABgADAAMA
AwADAAcACAAKAAcAAwACAAIAAwAFAAUABwAKAAoABAACAAEAAgABAAUABgD///3///8A
AA4AFAAUABIAEAAOAAwACAAJAAkACAAFAAcABgAEAAUABQAFAAYABQAFAAUABQAJAAsA
CQAIAAgACAAJAAoACwAMAAsACAAKAAsADAAMAAwADAAMABAAEwAVABYAFAAUABMAEQAR
AA8ADgAMAAwAEQAQAA8AEQALAAsACQAEAAIAAQAAAP////////7/+//+/wMABAACAAEA
AAAAAP//AgAEAAUAAwACAAEAAwAAAAEAAQADAAAA/v/8//j/9v8GAA4ADgAFAAAA///8
//r//P8DAAoAFAAaACIAOgBOAFgAYwBrAGsAZwBlAF0AUQBFADUAIgASAAYABgAOAAwA
CAAIAAwACgAJAAMA/f/9/////////wMABQAGAAYABQACAAIA/f/6//3///8AAAAAAwAG
AAUABAAGAAgABQAFAAQAAAD+//7//v/+///////8//v/+v/3//j/+/8CAAUAAwAEAAQA
BAAEAAIAAgAFAAIA/v/8/wIAAgABAAMAAAD7//v/+//5//v//P8CAAYABwAHAAYABwAH
AAgACQAGAAEAAQABAAIAAgACAAQABQAFAAIAAgAFAAwADAAMAAkABwAHAAgACgANAA4A
DgAPAA8AEAAQABEAEAAPAA8AEAATABQAFAAUABEAEAAQABEAFQATABIAEgATABEAEQAU
ABkAGgAbABsAGQAZABsAFAASABAAFAARAA0ADQAQABAACwAJAAYAAwACAAEAAgADAAgA
DAALAAoACQAIAAYABQAFAAUACAAIAAEA///9//v/+P/8//v/+f/7//7/AAAFAAkACAAH
AAkACwAKAAgABAAEAAMAAQAEAAQABAAEAAQABAAEAAQABAACAAEAAQAAAP3//f/9//3/
/v/+//7//v///wAAAgAFAAMAAwABAAEAAwAFAAgACQAJAAkACQALAAgABwAJAAUAAgAD
AAQABgAFAAUAAgACAAEAAAABAAIABAABAAAAAAD+//r/9//1//j/+//+/wIACQAMAAsA
DAAMAAwADQAJAAgABgAGAAUABAADAAIAAwAAAP3///8EAAgACgAMAAwABgACAAAA/f/9
////AAAAAAEABAAFAAYAAgACAAMAAwABAP3/+//6//v//f/+//3/AQACAAMABgAGAAMA
AgAAAAAAAQACAAMAAwAEAAYAAwAAAAAAAQADAAIA///+//7//v/6//r/+//8//v///8A
AP3//P/6//r/+v/6//j/+//9//7/+v/9//3//P/6//n/+P/4//3///8BAAMAAwAFAAMA
AgAAAAAAAQACAAAA/v/6//T/+////wMABgAGAAYABgAKAAoACwALAAgABQADAAAA////
//7//P/8/wEA/v/7//v/+v/9//7//P/8//3//v////z/+//5//X/9P/3//b/8v/z//T/
9v/3//f/+P/4//X/9v/3//v/+v/4//f/+P/0//L/8v/w//D/6v/y//T/9f/2/+3/4v/m
/+7/8f/4/wYAGAAoADYARABUAGEAZQBnAGUAXQBNAEEAOQAvACYAGAAIAAAA/v/6//L/
+P8CAAIA/f/5//P/9f/3//X/8//1//P/9P/0//P/8//2//T/9P/2//f/9//2//j/+v/4
//b/8v/y/+3/6//x//D/8f/0//b/9v/3//f/9f/1//X/8//v/+//8//z//D/7v/r/+j/
6//s/+//9f/y/+7/7P/y//P/8//2//T/7//v/+//7f/u/+7/8//2//X/8//w/+//8v/0
//b/9P/v/+//7//w//D/8P/y//P/8v/u/+3/7//x/+7/6//l/+r/7//1//z/+f/4//b/
9f/1//b/9v/3//n/+f/6//z/+//8//z//P/6//j/9//3//r/+f/5//r/+//5//n//P8C
AAIAAgABAP////8BAPr/9//0//f/8//z//P/9v/2//L/8f/v/+3/7f/r/+v/6//r/+7/
7P/q/+j/6P/n/+f/4//h/+L/4P/h/+X/6f/t/+n/7P/q/+f/5v/m/+X/5//n/+T/4f/h
/+T/5P/j/+D/4P/f/93/4P/i/+T/5v/o/+T/4v/g/97/3//f/+D/4P/i/+P/5P/l/+L/
4v/i/+L/4f/g/+D/4f/f/93/2f/X/9v/3f/g/+H/4f/h/+H/4//j/+P/5v/j/+H/4f/h
/+L/5f/l/+L/4v/g/97/3v/e/+D/3f/c/9z/3v/c/9v/2//d/9//4f/k/+X/5P/f/9z/
3f/e/+D/3f/d/9z/3f/d/9v/2//b/93/2//Z/9z/4v/g/97/3P/Y/9n/2v/d/9//3P/d
/93/3P/e/+D/4P/g/9z/3P/d/93/3//d/93/3v/b/9v/2v/X/9b/1v/W/9j/2f/X/9f/
1v/X/9n/2//d/9v/2v/a/9X/1P/U/9X/1//Z/9n/2//e/+L/3v/e/9//2v/V/9X/0v/R
/9P/2f/e/9v/2v/d/9z/0f/S/9T/1v/Y/9r/3P/c/9z/3P/Z/9j/1//W/9f/2P/Z/9r/
1//W/9X/1P/S/9L/0v/S/9f/2v/d/+D/3v/e/97/3v/f/+D/4f/i/+L/4v/i/+L/4//k
/+X/5v/m/+b/5v/m/+H/3v/b/9j/2v/c/97/4P/e/97/3v/e/9v/2v/Z/9j/2v/a/9r/
2v/X/9T/0f/O/9D/0v/U/9b/2P/Y/9j/2P/Z/9r/2//c/9j/1v/U/9L/z//O/83/zP/N
/87/z//Q/9D/0P/Q/9D/zP/K/8j/xv/P/9b/3f/k//T/AgAQAB4AKQA0AD8ASgBBADoA
MwAsAA==
         </WaveFormData>
      </LeadData>
      <LeadData>
         <LeadByteCountTotal>10000</LeadByteCountTotal>
         <LeadTimeOffset>0</LeadTimeOffset>
         <LeadSampleCountTotal>5000</LeadSampleCountTotal>
         <LeadAmplitudeUnitsPerBit>4.88</LeadAmplitudeUnitsPerBit>
         <LeadAmplitudeUnits>��V</LeadAmplitudeUnits>
         <LeadHighLimit>2147483647</LeadHighLimit>
         <LeadLowLimit>268435456</LeadLowLimit>
         <LeadID>II</LeadID>
         <LeadOffsetFirstSample>0</LeadOffsetFirstSample>
         <FirstSampleBaseline>0</FirstSampleBaseline>
         <LeadSampleSize>2</LeadSampleSize>
         <LeadOff>FALSE</LeadOff>
         <BaselineSway>FALSE</BaselineSway>
         <ExcessiveACNoise>FALSE</ExcessiveACNoise>
         <MuscleNoise>FALSE</MuscleNoise>
         <LeadDataCRC32>1233807057</LeadDataCRC32>
         <WaveFormData>
CAAIAAgACAAJAAoACwAMAA4ADgAOAA4AEAAQABAAEAASABIAEgASABQAFAAUABQAEgAS
ABIAEgAUABQAFAAUABQAFAAUABQAEQAQAA8ADgANAAwACwAKAAgACAAIAAgABgAEAAIA
AAD+//7//v/+//7//v/+//7//f/8//v/+v/5//j/9//2//j/+P/4//j/9v/2//b/9v/4
//j/+P/4//j/+P/4//j/9v/2//b/9v/0//T/9P/0//T/9P/0//T/9f/2//f/+P/4//j/
+P/4//r/+v/6//r/+v/6//r/+v/4//j/+P/4//r/+v/6//r/+//8//3//v/+//7//v/+
//7//v/+//7//f/8//v/+v/9//7///8AAP7//v/+//7//v/+//7//v/+//7//v/+//z/
/P/8//z//v/+//7//v8AAAAAAAAAAAAAAAAAAAAA/f/8//v/+v/6//r/+v/6//z//P/8
//z//v/+//7//v/8//z//P/8//r/+v/6//r/+f/4//f/9v/3//j/+f/6//r/+v/6//r/
+P/4//j/+P/2//b/9v/2//b/9v/2//b/+P/4//j/+P/4//j/+P/4//j/+P/4//j/9v/2
//b/9v/2//b/9v/2//j/+P/4//j/9v/2//b/9v/3//j/+f/6//z//P/6//r/+f/4//f/
9//3//n//P/9////AAACAAMABwAJAAwADAALAAoADQAMAA4ADwARABEAEQATABMAEwAV
ABUAFAAUABQAFAASABEAFAARAA0ADAALAAYABAACAAIAAAD+//3//v/8//z/+//4//j/
+P/4//j/+P/4//n/9v/2//b/9v/3//f/9//3//T/9P/0//P/9P/0//T/9P/0//T/9P/0
//P/8//y//H/9f/z//P/9f/0//H/6P/j/+f/7f/3/wIADQAZACUALwA+AFEAYwB3AHoA
XwA2ABwADwADAPb/9f/2//j/+/8BAAcACQAJAAkACQACAP7//P/8//z/+//6//n/+f/4
//f/9//5//n/+f/4//f/9v/1//T/8v/y//H/8f/1//b/+f/6//j/+P/3//b/9P/1//X/
9f/2//b/9f/1//T/9P/0//X/9v/3//j/+f/3//f/9//3//b/9v/2//f/9//3//f/9//1
//X/9v/3//j/+f/6//r/+f/3//n/+f/7//3//v/+//7//v/9//3//v///////////wAA
//8AAAIAAgACAAQABQAGAAcACAAJAAkACgALAAwADAALAAsADQAQABMAFAATABMAEgAS
ABMAEwAUABUAFgAWABYAFgAWABYAFAAWABYAFQAVABYAGAAXABcAFgAQABAAEQARABEA
DgANAA0ACwAJAAgABgAGAAYABgAGAAUAAwAAAP3/+v/6//r/+v/6//n/+f/4//n/+f/5
//r//P/8//v/+//5//f/9v/1//b/9v/3//j/+P/3//b/9f/1//X/9f/1//b/9v/2//f/
9f/1//X/9f/3//f/9//4//j/+P/4//j/9v/2//b/9v/4//n/+f/7//n/+P/4//f/+f/5
//r/+v/6//v/+//7//r/+v/5//j/+P/5//r/+//6//n/+P/2//f/+P/6//3/+//7//z/
/P/6//r/+v/6//r/+v/6//v/+v/6//n/+f/4//j/+P/4//n/+v/6//j/+P/4//n/+f/6
//r/+v/7//j/9//1//T/9P/1//b/9//2//b/9//3//b/9v/2//b/9//4//n//P/6//r/
+f/4//X/9P/y//H/9P/0//T/9f/1//T/9P/0//b/9v/3//f/9f/z//P/8//0//T/9f/1
//f/+P/4//X/9P/0//P/8//1//T/9P/0//X/9f/1//X/9f/0//T/9P/0//T/9v/0//T/
9P/0//T/9f/3//n//P/9//7//v//////AQADAAYABgAGAAYACgAKAA0AEAAUABYAGAAa
ABoAGgAbABsAGgAaABgAGgAYABcAFwAQAAoABwADAP///v/9//7//P/6//n/+P/2//b/
9f/0//b/9v/2//X/8v/x//H/8P/y//L/8v/x//P/8//z//L/8P/w/+//7v/u/+7/7v/u
/+z/7P/s/+3/7v/u/+7/7//v/+3/7f/q/+X/4P/h/+X/6//1/wIADwAZACMALwBAAFcA
bQB7AHgAWwAyABoAEwADAPT/8f/0//r/AwAHAAsADQALAAkABQAAAP7/+v/4//j/9//2
//X/8//y//H/8f/0//X/9v/2//T/9P/0//T/9v/2//X/9f/0//T/9v/2//b/9v/1//T/
8//z//L/8f/y//L/8f/x//H/8v/z//X/9//3//f/9//1//X/9f/1//j/+P/4//n/9v/1
//T/8//y//P/9f/3//j/+f/6//r/+f/3//n/+f/7//3//v/+//3//P/6//n//P/9//3/
/f8AAAIAAgAEAAIAAgACAAQABQAGAAcACAAHAAcACAAJAAwADAALAAsADAAOABAAEAAT
ABMAEgASABMAEwAUABUAFAAUABQAFAAUABQAEgAUABYAFQAVABYAEwARABAADgANAA4A
EAARABAADAAKAAkACQAHAAYABAAEAAQABAAEAAIAAQD///3//P/8//z//P/6//n/+f/4
//n/+f/5//r/+v/6//n/+f/2//X/9f/1//j/+P/5//r/+v/5//j/9//1//X/9f/1//X/
9v/3//n/+f/5//n/+f/5//n/+f/6//j/+P/4//j/+v/6//r/+v/8//3//f////3//P/8
//v//P/9////AAD9//3//P/7//3//v/+//7///////////8BAAEAAQAAAP7//v///wEA
AAD//////v/8//z//P/8//3//v///wEAAQAAAP7//f/9//7///8AAP//AAAAAP7/AAAA
AAEAAQAAAAAAAAABAP7//f/7//r//P/9//7////8//z//f/9//7//v/+//7//v/+//7/
AAD9//z/+v/4//n/+v/6//v//P/8//z//f/9//z//P/8//z//P/9//3/+//5//n/+f/5
//r//P/9////AAAAAP3/+v/6//n/+f/5//j/+P/4//n/+f/5//n/+//7//z//P/8//z/
+v/6//r/+v/8//z//P/6//r/+v/6//r/+//9////AgADAAQABAAFAAMABQAHAAoACwAM
AA0AEgAQABMAFQAYABkAGgAdAB4AHQAfAB8AHgAcABoAGgAYABkAGQAVABAADAAJAAQA
AgABAAIAAQAAAP///v/8//z/+f/4//j/+P/4//f/9v/1//X/9P/0//T/9v/1//X/9f/z
//L/8v/y//H/8P/w//D/8v/y//L/8v/y//P/8//y//P/8//z//P/7//s/+v/5v/h/+P/
5//x/wIAEQAfACsANwBKAF8AdQCBAHgAWQAwABwAFQAFAPb/9f/4/wAABwANAA8AEQAR
AA8ADwAIAPz/+P/+/wAA///+//3//f/8//v/+//5//n/+f/4//b/9v/2//b/9v/2//X/
9f/2//b/+P/4//j/+P/3//b/9v/3//f/9//6//r/+f/5//b/9v/2//f/9//3//f/9//1
//X/9f/1//b/9v/2//f/+P/5//r/+//3//f/+P/5//r/+//8//z/+//5//v/+//8////
AQACAAAAAAD/////AgADAAMAAwACAAQABAAGAAYABgAGAAgACwAMAA0ADgAOAA0ADQAN
ABAAEAAPAA8AEgAUABYAFgAXABcAFgAWABkAGQAaABsAHAAcABwAHAAcABwAGgAcABwA
GwAbABwAGgAZABkAGAASABIAEwATABUAEgARABEAEQAPAA4ADAAIAAYABAACAAMAAwAC
AAEAAgACAAIAAgAEAAMAAwACAAAA///+//7/AAAAAP////8AAP////////3//P/8//z/
/////////////////////wAAAAAAAAEAAAD///7//f/7//v/+//8//3//v///wAAAAAA
AAAAAAAAAAEAAQADAAMAAgACAAEAAQABAAIAAgAEAAUABQAFAAMABAAEAAQABAAFAAYA
BwAFAAUABQAEAAEAAAAAAAEABAAFAAcACAAEAAQABAAEAAQABAAEAAUABgAGAAUABQAG
AAYABgAGAAUABgAGAAQABAAEAAUABQAGAAYABgAHAAcABwAGAAYABgAHAAgACQAHAAYA
BgAFAAIAAgACAAIABAAEAAQABgAEAAQAAwACAAUABgAGAAcABgAGAAYABwAGAAQAAwAC
AAMABAAGAAcABQADAAMAAwAEAAQABQAFAAcACAAIAAUABQAGAAYABwAFAAQABAAEAAMA
AwADAAMAAwADAAQABAAEAAgABwAGAAUABAAGAAYABAAEAAYABgAGAAcABwAJAAwADQAO
AA4ADwAPABAAEQATABIAEgASABYAFgAbAB0AIAAhACIAJQAmACcAKQApACgAKAAmACYA
JAAjACMAHwAaABgAEwAOAAwACgAKAAgABgAFAAUABAAFAAUAAwACAAEAAAD9//z/+//7
//v//P/9//7//P/7//r/+f/6//r/+v/5//r/+v/6//r/9//2//X/9P/3//f/9v/1//f/
9//3//f/9v/x//D/7//r/+3/8//+/wsAGQAnADEAQABVAGsAfwCEAHEARgAkABkADwAA
APn/+v/8/wEABwAJAAsADwAVABMADAAEAAQABgADAAEA///9/////v/9//3/+//7//v/
+v/8//z//P/8//z//P/7//v/+//6//v/+v/8//z/+//6//z//f/9//3//v/+//3//f/7
//r/+f/5//f/9//3//f/+v/7//z//f/9//z/+//7//3//f/9//3//f/9//7////9//3/
/f/8//z/+//+/////v///////v8BAAIAAgADAAYABwAHAAcABwAIAAcACAAIAAgACAAK
AAkACgALAAwADgAPABEAEwAWABYAFQAVABMAFAAVABQAFgAXABcAGAAZABkAGgAbAB4A
HgAeAB4AHAAcABoAHAAaABkAGQAaABwAGwAbABoAFgAWABcAFwAZABYAFQAVABEADwAO
AAwACwAKAAkACAAHAAUAAgD///7//v/+//7/AAD//////v/+////AAACAP///v/8//v/
/P/7//v/+//7//r/+v/6//3//f/9//3//f/9//3//f/6//r/+v/7//v/+//7//v/+//7
//v//P/8//z//P/8//3//v///wAA//////7///8BAAAAAAD///////8AAAAAAgADAAMA
AwADAAQABAAEAAMAAwADAAMAAQABAAEAAAAAAAAAAQADAAQABQAHAAgABAAEAAQABAAD
AAIAAQABAAUABgAGAAcABAAEAAQABAAFAAYABgAEAAYABgAHAAcABAAEAAQABQAHAAcA
BgAGAAcABwAHAAcAAwACAAIAAQABAAIAAwAEAAIAAgACAAQABgAGAAUABAACAAIAAQAB
AAEAAAD/////AgACAAMABAAEAAQABQAFAAMAAQABAAEAAgACAAMAAwABAAIAAgD//wIA
BAAFAAcAAQAAAAAAAgAEAAQABAAEAAQAAgACAAIABAAEAAUABwAHAAoACwAMAAoACwAL
AA0AEQAUABQAFAAUABgAGAAbAB8AIgAjACQAJQAmACcAKQArACoAKgAoACoAKAAnACcA
IgAcABkAFQARABAADwAQAAsACAAGAAQAAgACAAEAAAAAAAAAAAD//wAA//////7//P/8
//z/+//7//v/+//6//j/+P/3//b/9P/0//T/9P/2//b/9v/3//f/9v/1//X/9//3//n/
9v/x/+z/6//p/+n/8f/8/wkAEwAhACsAOABNAGMAcQB+AHcAUAAmABMACwD6//H/9P/4
//3/AwAJAAsACwALAAsACAACAAAA/v/+//3//P/7//3//P/7//v/+f/5//n/+P/4//j/
+P/4//f/9v/0//P/9f/2//n/+v/4//j/9//2//j/+f/5//n/+f/4//b/9f/2//b/9v/3
//f/9//3//f/9//3//f/9//6//r/+v/7//n/+f/5//n/9f/1//b/9//2//f/+P/4//f/
9f/3//f/+f/7//z//P/8//z/+//7//r/+//7//v//P/+//7/AAAAAAAAAAACAAUABgAH
AAgABwAHAAgACQAOAA4ADQANAA8AEgAVABYAFgAVABMAEgASABEAEQARABMAFAAVABYA
GAAYABYAGAAYABcAFwAYABcAFQAUABIADwAQABIAEwASAA4ADAALAAsACQAIAAYABwAG
AAUABAAEAAMAAQD//wAAAAAAAAAA/f/7//r/+P/3//f/9//4//r/+v/5//n/+P/3//f/
9//3//b/9v/2//b/9f/0//P/9f/1//X/9f/1//b/9//5//j/9//2//X/9v/3//j/+v/4
//j/+P/4//f/9v/1//T/9f/3//j/+//5//j/+P/3//j/+f/7//z/+//7//r/+f/5//r/
+v/6//v/+//7//v/+f/5//n/+P/6//r/+//9//v/+//8//z/+f/4//f/9v/4//j/+P/5
//j/+P/3//f/9//4//n/+v/5//r/+v/4//b/9v/3//f/9v/2//b/9//3//f/9v/2//f/
9//3//f/9v/2//f/9//4//j/+P/4//f/9v/1//b/9P/0//P/8v/0//T/8//z//T/9P/0
//X/9f/0//T/9P/0//T/9f/1//P/8f/x//H/8//0//b/9//2//b/9f/x/+//8P/w//H/
8//0//T/8v/y//L/8v/y//L/8P/w//D/8P/w//H/8//0//b/9v/2//n/+//8////AQAE
AAQABAACAAYABgAJAAsADgAPABAAEwAUABUAFwAYABgAGQAYABYAFAATABMADQAIAAYA
AwAAAP7//P/8//j/9v/1//T/9P/0//P/8v/w//D/8P/v/+//7//w//D/8P/w//D/7//u
/+3/7P/q/+z/7P/r/+r/6P/o/+j/6P/q/+r/6v/r/+v/6v/p/+n/6f/p/+n/6P/p/+b/
4f/f/+H/5//y////DwAdACkAOABHAFsAdQB+AG8ASAAkABMACQD4/+3/7P/y//f//f8B
AAUABwAFAAUAAgD8//j/9v/2//X/9P/z//P/8v/x//H/7//v/+//7v/v//D/8f/y//D/
8P/v/+//7//u/+//7v/u/+7/7f/s/+7/7//v/+//8P/w/+//7//s/+z/7P/t/+3/7f/t
/+3/7v/v//D/8f/x//D/7//v//D/8f/y//P/7//v//D/8f/y//P/9P/0//X/8//1//X/
9f/3//j/+P/6//r/+f/5//n/+f/4//f/+v/8//z//v/+//7//v8AAAEAAgADAAQABQAF
AAYABwAJAAgABgAFAAgACgAMAAwADQANAAwADAANAA0ADgAPABIAEgASABIAEgASABAA
EgASABEAEQASABAADwAPAA4ACgAKAAsACwANAAoACQAJAAkABwAGAAQAAAD+//z/+v/8
//v/+f/3//b/9v/2//b/9//3//j/+P/0//P/8v/y//T/9P/z//P/8//z//T/9f/0//L/
8f/w//P/8//z//P/8f/x//H/8f/w//D/8P/x//H/8f/x//H/7//v/+//8P/x//L/8//0
//L/8v/y//L/8v/z//P/9f/3//b/9v/1//T/8//z//L/8//1//b/9//5//r/+v/6//f/
9f/z//H/8v/z//T/9P/0//T/9f/3//n/+f/6//r/9v/2//b/9v/0//T/9P/1//f/+P/4
//n/9v/2//b/9v/5//r/+v/4//b/9v/3//f/9v/2//b/9//3//f/9v/2//T/8//y//H/
8//0//b/9//1//T/8//y//L/8v/y//T/9P/0//P/8v/y//L/8f/x//T/9P/0//X/9f/0
//T/9P/z//L/8v/x//P/8f/x//H/8P/w//H/8f/z//T/9P/x//H/8v/y//P/8f/w//D/
8P/v/+//7//v/+//7//w//L/8v/y//L/8v/w//D/8P/w//D/8f/z//X/+P/5//r/+v/7
//v//f///wIAAgACAAAABAAEAAcACQAMAA0ADgATABQAFQAXABcAFgAWABQAFAASABEA
EQALAAYABAABAPz/+v/4//j/9//2//b/9v/y//L/8f/w/+7/7v/u/+3/7v/t/+3/7P/q
/+r/6v/p/+v/6//r/+r/6P/o/+f/5v/n/+j/6f/q/+n/6P/n/+f/5f/k/+P/4//l/+P/
5//o/+P/3v/Z/9n/3f/l//T/BQATABsAIwA0AE0AXQBrAHQAXwA0ABgADwD//+7/6f/s
//T/+f///wMABQAHAAUA/f/4//b/8v/w//L/8f/w/+//7f/s/+v/6//r/+v/6//q/+r/
6v/q/+r/6v/q/+n/6f/q/+r/7P/s/+r/6v/p/+j/6v/r/+v/6//s/+z/6//r/+j/6P/o
/+n/6//r/+v/6//r/+v/6//r/+7/7v/u/+//7v/t/+z/6//r/+v/7P/t/+7/7//w//D/
7f/r/+3/7f/v//H/8v/y//D/8P/v/+//8v/z//P/8//2//j/+P/6//n/+P/3//j/+//8
//3//v//////AAABAAIAAgABAAEAAgAEAAYABgAHAAcABgAGAAcABwAIAAkACAAIAAgA
CAAKAAoACAAKAAwACwALAAwACgAJAAkACAAEAAQABQAFAAMAAAD////////9//z/+v/7
//r/+f/4//f/9f/y/+//7//w//H/8v/w/+//7//u/+v/6//r/+z/7v/u/+3/7f/u/+3/
7f/t/+3/7P/s/+z/7f/t/+3/7f/s/+v/6v/p/+n/6v/r/+3/7f/t/+3/7f/v/+//7//w
/+7/7v/u/+7/7P/s/+z/7P/s/+3/7f/v/+3/7P/s/+v/7P/t/+//8P/w//H/8f/x/+//
8P/w//D/8f/x//H/8f/z//P/8//y//D/8P/x//P/8//z//T/9P/w//D/8P/w//L/8v/y
//P/9P/0//P/8//w//D/8P/w//H/8v/y//D/8v/y//P/8//0//T/9P/1//P/8//y//L/
8P/v/+7/7f/t/+7/8P/x/+7/7v/u/+7/7//w//H/9P/y//L/8f/w//D/8P/v/+//8v/y
//L/8//x//D/8P/w//D/8P/x//H/7//t/+3/7f/u/+7/7//v//H/8v/y/+//7//w//D/
8f/v/+7/7v/u/+3/7f/t/+3/7v/v//H/8v/y//L/8f/w/+//7v/w//D/8P/w//D/8P/w
//D/7v/u/+7/7P/t/+7/7//w/+//8f/z//b/+f/6//r/+//7//3///8CAAAAAAAAAAQA
BgAJAAsADgAPABAAEwAUABMAFQAVABQAFwAWABcAFgATABMADwAKAAgABQAAAP7/+v/6
//j/9v/1//T/8v/y//P/8v/y//L/8v/x//D/7//v/+7/7v/u/+v/6f/o/+f/6P/o/+n/
6v/r/+r/6v/q/+r/6v/q/+r/6v/r/+v/6v/o/+f/5v/l/+X/5v/n/+T/2//d/+P/5//u
////CwAXACcAOgBPAGMAdQB6AGUAPAAaAAsA///w/+n/7P/y//f//f///wEAAwAFAAUA
AgD+//r/9v/4//f/9v/1//T/8v/w/+//7//v/+//7v/u/+7/7v/u/+//8P/w//H/8P/w
//L/8v/0//T/8//y//D/8f/x//H/8P/w/+//7//x//L/8//1//L/8f/w/+//8P/x//L/
8//0//T/9P/1//P/8//z//P/8f/x//L/8//z//P/8//y//T/8//2//f/9//5//r/+v/6
//r/+f/5//r/+//7//v/+//8//v//P///wAAAQAEAAQABAAEAAQABwAHAAgACQAOAA4A
DQANAA0ADgAPAA4ADwAPAA4ADgARABEAEgATABYAFgAWABYAFAAUABIAFAAUABMAEwAU
ABYAFQAVABQAEAAQABEAEQAPAAwACwALAAkABwAGAAQAAwACAAEAAAADAAMAAgABAP//
/v/9//z//P/7//v/+v/3//f/9//4//b/9v/1//X/9//3//j/+f/3//b/9v/2//X/9f/1
//X/9//3//f/9//2//b/9v/3//j/+f/6//v/+P/3//b/9v/4//j/+P/4//n/+v/7//z/
+//7//r/+//7//r/+v/5//r/+//9//7//P/9//3//f/9//7//v/+//3//f/9//3/////
/////v/9//z//P/9//3//f/+//7//f/+////AAAAAAAAAAABAAAAAAD//////v/+//7/
/v8AAAIAAwACAAEAAAAAAP///P/8//z//f/9//3//P/8//z//f/+/////v/+///////+
//7//v/+//z//P/8//7///8AAAAAAAD+//7//f/9//7//v/+////AQAAAAAAAAAAAAAA
AQABAAMAAQABAAEA/v/8//v/+f/6//z//f/7//7/AAABAAMAAAD+//3//P/+////AAAB
AAEA//8AAP///v/9//z//f/8//3//v/+//7///8BAAUACAAJAAoACQAJAAgACQALAA4A
DgAOABEAFgAXABsAGwAeAB8AIAAgACAAIAAhACIAIgAjACIAJAAiACEAIQAgABwAGwAZ
ABEADgALAAoACAAGAAUABAACAAIAAQAAAP7//v/+//3//////wAAAAAAAAAAAAD/////
//////7/AAAAAP///v/7//r/+f/4//r/+v/6//v/+//6//n/+f/3//f/+f/6//f/8P/t
/+v/7//5/wYAFQAfACcANQBCAE8AYwB7AIAAawBEACQAFwALAPz/9//4//z/BQAPABEA
EwATABEADwAMAAYA/v/6//3//f/9//3//v/+//7////9//3//f/8//7//v/+//7//v/+
//3//f8AAAAAAgACAAEAAAD+//z//P/9//3//f/+//7//f/9//7//v/+////AQABAAEA
AQABAAEAAQABAAIAAgACAAMAAwADAAMAAwAAAP///////wIAAwAEAAQABAADAAYABwAH
AAkACgAKAAcABgAEAAMABAAFAAUABQAIAAoACgAMAAwADAAMAA4ADQAOAA8AEAASABMA
FQAXABkAGAAWABUAFgAYABoAGgAdAB0AHAAcAB8AHwAgACEAJAAkACQAJAAiACIAIAAi
ACAAHwAfACAAIAAfAB8AHgAaABoAGwAbAB0AGgAZABkAFQATABIAEAAPAA4ADQAMAAwA
CwAJAAcABgAGAAYABgAHAAcACAAIAAYABQAEAAQABAAEAAMAAwAEAAMAAwADAAMAAgAC
AAIAAwADAAMAAwADAAMAAwADAAEAAAD/////AQABAAEAAQABAAEAAQACAAQABAAEAAQA
AwACAAEAAAABAAMABAAHAAcABgAGAAUABwAHAAgACAAGAAcABwAHAAUABgAGAAYABgAH
AAgACQAIAAcABgAEAAQABAAFAAcACQAJAAoACgAFAAQAAwACAAMABAAFAAcACAAIAAcA
BwAGAAYABgAGAAcACAAIAAYABgAGAAcABwAIAAgACAAJAAkACQAIAAgABgAFAAQAAwAC
AAIAAwADAAQABAAEAAQABAAEAAQABgAEAAQAAwACAAQABAADAAMAAgACAAIAAwABAAAA
AAAAAAEAAgAEAAUAAwABAAEAAQAAAAAAAQABAP//AAAAAP3/+//8//z//f/+//7///8A
AP///v/+//7//v/+/wAA/v/+//7//P/8//3//////wIAAwAEAAcACQAKAA0ADgAQAA8A
DgAQABQAFAAXABcAGgAbABwAHQAeAB8AIQAjACIAIgAgAB4AHAAbABsAFwASABAADQAK
AAgABgAGAAMAAAD+//z//P/8//v/+v/6//r/+v/5//j/9//3//b/9v/2//b/9f/0//P/
8v/w//L/8v/x//D/8P/w//D/8P/w//D/8P/x//H/8P/v/+//7f/v/+//8P/v/+r/5f/l
/+f/7f/6/wcAFQAhAC8AQABTAGkAewCCAGsAPgAeABUACQD6//f/+P/4//3/AwAHAAkA
CwANAA0ACgACAPb/9P/1//X/9f/1//f/9v/1//X/9f/1//X/9P/0//T/9P/0//b/9v/1
//X/9f/0//X/9P/2//b/9f/0//L/8//z//P/9P/0//P/8//0//T/9P/1//T/8//y//H/
8v/z//T/9f/2//b/9v/3//n/+f/5//n/9P/z//P/8//0//X/9v/2//b/9f/4//n/9//5
//r/+v/7//z//P/9//z//f/9//3//f/+//3//v8BAAIAAwAGAAUABgAHAAgABwAHAAgA
CQAMAAwACwALAAoADAAOAA4AEgATABMAFAASABEAEQARABQAFAAUABQAFQAWABUAGAAX
ABUAFAAUABQAEwATABIADgAOAA8ADwAPAAwACwALAAsACQAIAAYABAACAAAA/v/8//v/
+f/3//f/+P/5//r/+v/5//n/+P/5//n/+f/6//j/+P/3//f/+P/3//f/9//1//T/9P/0
//X/9f/1//X/9//3//f/9//0//T/9P/1//f/9//3//f/9//3//f/+P/3//b/9f/0//X/
9v/3//j/9v/3//f/+f/5//j/+P/3//n/+f/6//r/+P/5//n/+f/5//r/+v/6//n/+f/5
//n/+v/7//z//P/7//r/+v/7//v/+//8//z/+v/6//r/+v/8//z//P/9/wAAAAD/////
+//6//n/+P/6//z//f/8//r/+v/7//v/+v/6//r/+//7//v/+v/6//v/+//7//v/+P/4
//n/+f/6//r/+v/6//j/+P/4//r//P/8//v/+v/6//r/+f/5//z//P/8//3/+//6//r/
+v/3//b/9v/1//j/9//4//n/9v/2//f/9//3//j/+P/1//f/+P/4//n/9//2//b/9v/2
//f/+P/5//j/9//3//b/9P/2//n/+v/7//z//P/8//z//P/5//j/9//2//j/+P/4//j/
+//8//3//v8AAAIABAAGAAcACAAJAAoADAAOABAAEgAVABYAFwAYABkAGgAbABwAHQAe
AB8AIAAcABoAGAAWABIAEAAOAAwACQAGAAMAAAD9//z/+//6//j/+P/4//j/9//2//X/
9P/2//b/9v/2//T/9P/0//T/9P/0//T/9P/2//b/9v/2//T/8v/w/+7/7//w//H/8v/y
//L/8v/y//D/8P/w//D/7P/q/+j/5v/u//b//v8GABQAIgAwAD4ATABaAGgAdgBeAEgA
MgAcAA==
         </WaveFormData>
      </LeadData>
      <LeadData>
         <LeadByteCountTotal>10000</LeadByteCountTotal>
         <LeadTimeOffset>0</LeadTimeOffset>
         <LeadSampleCountTotal>5000</LeadSampleCountTotal>
         <LeadAmplitudeUnitsPerBit>4.88</LeadAmplitudeUnitsPerBit>
         <LeadAmplitudeUnits>��V</LeadAmplitudeUnits>
         <LeadHighLimit>2147483647</LeadHighLimit>
         <LeadLowLimit>268435456</LeadLowLimit>
         <LeadID>V1</LeadID>
         <LeadOffsetFirstSample>0</LeadOffsetFirstSample>
         <FirstSampleBaseline>0</FirstSampleBaseline>
         <LeadSampleSize>2</LeadSampleSize>
         <LeadOff>FALSE</LeadOff>
         <BaselineSway>FALSE</BaselineSway>
         <ExcessiveACNoise>FALSE</ExcessiveACNoise>
         <MuscleNoise>FALSE</MuscleNoise>
         <LeadDataCRC32>762324044</LeadDataCRC32>
         <WaveFormData>
RABEAEQARABGAEYARgBGAEgASABIAEgARgBGAEYARgBEAEQARABEAEEAQAA/AD4APQA8
ADsAOgA3ADQAMQAuACsAKgApACgAJgAkACIAIAAbABgAFQASABEAEAAPAA4ADQAMAAsA
CgAJAAgABwAGAAQABAAEAAQABAAEAAQABAAEAAQABAAEAAIAAgACAAIAAAAAAAAAAAAB
AAIAAwAEAAIAAgACAAIAAwAEAAUABgADAAIAAQAAAAAAAAAAAAAAAQACAAMABAACAAIA
AgACAAQABAAEAAQAAgACAAIAAgAAAAAAAAAAAAAAAAAAAAAAAAAAAAAAAAAAAAAAAAAA
AAAAAAAAAAAAAgACAAIAAgACAAIAAgACAAAAAAAAAAAAAgACAAIAAgAAAAAAAAAAAP7/
/v/+//7/AAAAAAAAAAD+//7//v/+//7//v/+//7//v/+//7//v///wAAAQACAAAAAAAA
AAAA/f/8//v/+v/7//z//f/+//7//v/+//7//f/8//v/+v/8//z//P/8//r/+v/6//r/
/P/8//z//P/7//r/+f/4//n/+v/7//z//P/8//z//P/6//r/+v/6//z//P/8//z/+v/6
//r/+v/8//z//P/8//z//P/8//z/+f/4//f/9v/3//j/+f/6//r/+v/6//n/+//7//v/
+//7//z//v/+//3//P/7//r//f///wIABAAEAAMABAAFAAgACAAIAAYAAwD9//v/+v/1
//H/7//v//H/8f/w//H/7//t/+z/7P/q/+r/6//t/+//7//v/+//7//v/+7/7f/v//H/
8f/y//H/8P/v/+//7//v/+//8P/z//T/9f/3//b/9f/0//P/9P/2//f/+P/5//n/+f/5
//n/+f/4//f/9//3//v///8CAAsAGgAmADAAMwAvACsAKAAkAB4AFAD7/9//yf+s/4f/
a/9U/yv/AP/9/hD/IP8x/03/bP+P/6r/vf/M/9n/5f/y//v/AgAIAAoACwAMAA0ADQAP
ABAAEQASABIAEwATABAADwAQABAAEQASABMAFgAZABoAGgAaABgAGAAYABcAFQAVABUA
FgAXABcAFQAVABcAGAAYABgAGQAZABoAGgAcAB0AHQAdAB8AIQAhACAAHwAeAB0AHQAf
AB8AIAAiACMAJAAkACQAJAAkACYAJwAnACcAKQArACwALAAsACwAKwAtAC0AMAAwADIA
MgAxADEAMgA0ADcAOQA5ADsAPQA7ADsAPAA9ADsAOwA6ADoAOwA9AD0APAA6ADgAOAA4
ADwAOQA5ADkANgA0ADIAMQAyADAALQAsACoAKQAnACIAIQAgAB4AHAAaABcAFAATABEA
DAAKAAgACAAHAAYABgAHAAUABQADAP///f/9//3//P/8//z//P/8//z/+//6//z//P/8
//3//f/9//v/+//6//j/9//2//j/+v/7//z/+f/4//f/9//4//n/+v/7//n/+f/6//r/
+f/3//n/+v/8//v/+//8//v/+//5//n/+//7//v//P/7//v/+//6//j/9//2//X/9v/3
//n/+//5//n/+P/3//n/+f/5//r/+//7//v/+//4//j/+P/4//n/+f/5//r/+v/6//n/
+f/5//r/+v/7//3//f/8//z/+f/4//j/+P/4//j/+v/7//3//f/8//v/+P/4//n/+v/7
//3//v////n/+P/3//b/9//5//v//P/9//z//P/6//j/+f/6//z//P/7//v/+v/6//r/
+v/6//r/+v/6//r/+P/4//f/9//4//j/+f/7//3//v/+//3//P/7//v/+//9//7/////
//3//f/9//z//P/8//z//P/+////AAAAAP///P/9//z/AwAAAAAAAAAAAAAA///+//z/
+//9//3//f///wEABAAFAAYABgAGAAYABgAJAAsADAAPAA0ADwARABIAEQAQAA0ACAAA
APz/+f/3//f/9//5//n/+P/2//b/9f/y//D/7//u/+7/7//x//P/8//z//P/8//1//T/
8//z//X/9f/2//b/9f/0//T/8//1//X/9v/2//f/+P/6//v/+f/5//n/+f/6//r/+v/7
//v/+//7//z/+//7//v/+//7//v/AQAGAA8AHgAsADQAOQA7ADcAMAAqACQAFAD1/9f/
v/+c/3H/Uf8w/wX/7P7z/gj/GP81/13/gP+b/7D/wf/U/+P/7f/2/wEACAAMAAwADQAO
AA8ADgAPAA8ADwARABIAFAAVABMAEwAVABYAFwAYABkAHAAcABwAGwAaABwAHAAcABsA
HQAdAB0AHgAdAB0AGwAbAB0AHgAeAB4AHQAdAB4AHgAgACEAIQAhACUAJwAnACYAJQAk
ACMAIwAkACUAJwAqACkAKgAqACoAKgAqACwALQAwADEANAA3ADcANgA1ADQANwA5ADkA
PAA+AEAAQAA/AD4APgA/AEEARQBFAEcASQBFAEUARgBHAEgASQBJAEoASwBNAE0ATABM
AEoASgBKAEsARwBGAEUARABCAEAAPwA/AD4APAA8ADoAOQA3ADIALQAqACYAIgAiAB8A
HAAbABcAEgAQAA4ADAALAAoACgAKAAkACgAJAAcABQAFAAUAAgACAAIAAgAAAAAA///+
/wAAAAAAAAEA//////3//f/9//z//P/8//7/AAABAAIA/v/+//7////9//3//f/9//3/
/f/+//7////9////AAD+//3//f/+//3//f/7//v//f///wEABAAEAAMAAgAAAAEAAQAB
AAEAAQABAAIAAwABAP///P/5//r/+//8//7//f/9//3//f/8//z//P/8//z//f/+/wAA
///+//z/+//8//7///8BAP/////+//7////+//7//v/+//7/AAABAAAA///9//v/+//8
//7/AAD+//////////7//v/+//7//v///wAAAAD9//z//P/6//z//f/+/wAA/v/9//3/
/P/8//z//P/8//3//v///wAA///+//z/+//7//z//v8BAAAAAAD///3//P/7//v/+//9
//7///////3//f/9//z//v/+//7//v/9//3//f/8//z/+v/8//z//f/9//3//P/8//z/
/P/8//z//P/+//7//v/+//v/+//7//v//f///wAAAgACAAIAAgACAAAAAAABAAMABQAJ
AAoADQAOAA4ADQAMAAoABgD///z//P/7//n/+f/5//n/9//0//X/8//x//D/7v/u/+7/
7//x//P/8//z//P/8//z//L/8//z//X/9f/0//T/9P/0//X/9f/1//X/+P/4//j/+P/4
//f/9v/1//f/9//4//j/+P/5//n/+f/5//r/+//7//3//f/9//3//f8EAA8AIAAuADgA
PQA/AD0ANAAqACIADgDv/8//s/+G/1X/M/8S/+/+4P7p/vr+DP8v/1v/fv+b/7D/v//Q
/+H/8f/6////BAAMAAwADQAOAA8ADwARABIAEwAUABQAFQAVABMAEwAVABYAFgAWABYA
GAAbABwAHAAcABoAGgAaABkAGwAbABsAHAAdAB0AGwAbAB8AIAAgACAAIgAjACUAJgAk
ACMAIQAfACEAIwAjACIAIwAkACUAJwAlACUAJgAoACsALAAsACwAKgAqACwALQAvAC8A
MQAzADYANgA2ADYANwA5ADkAPAA+AEAAQAA/ADwAPAA9AD8AQwBDAEUARwBHAEcASABJ
AEsASwBKAEoASQBLAEsASgBIAEYARgBGAEoARwBHAEcARQBCAD8APQA8ADoANwA2ADYA
NQAzAC4ALgAsACkAJgAkACEAHgAdABoAFAARAA4ADQANAA0ADgALAAkACQAHAAMAAQAB
AAEAAAAAAAAAAAACAAIAAQAAAP7//v/+//////////3//f/9//z//P/8//3//v/+//7/
/v/+//7///////////////////8AAAAA///9////AAD+//3//f/+/wAAAQAAAAEAAAD/
//7//v8BAAEAAQAAAP3//f/9//3//f/9//7//////////v/9/////////wAAAwADAAMA
AwABAAAA///+//z/+//6//r//P/8//v/+//5//r/+v/7//z//f/9//7////+//7//v/+
//7/AAABAP/////+//3//P/8//3//v/8//3//f/9//z//P/8//z//P/9//7//v/9//z/
/P/6//j/+f/6//z//v/9//3//P/+//7//v/+//z//P/8//z//P/8//v/+//6//r/+//9
/wEAAgACAAEA/P/7//v/+//7//z//f/9//////////7//f/8//v/+v/9//3//f/8//z/
+v/8//z//////////v/8//z/+v/6//r/+v/8//z//P/7//3//f/9//3//f/+/wAAAAAB
AAIAAwAEAAMAAwAEAAQABwAHAAkACwANAA4ADwAOAAoAAwAAAP7/+//5//n/+//5//f/
9P/z//P/8f/w//D/8v/y//P/9f/0//P/8v/x//L/8//z//P/8//1//X/9v/0//T/9P/1
//X/9f/1//b/9v/2//b/9//4//n/+v/7//j/+P/3//b/9//3//f/9//6//v/+//7//n/
+f/5//v/AAAJABwAMAA2ADkAPQA7ADYAMAAoABwABQDn/83/rv+D/1n/PP8X//L+7f78
/gz/If9F/2j/i/+m/7f/yP/b/+3/+v///wIABgAJAAsADQAPAA8AEQASABMAFAAUABUA
FQAXABcAGQAaABkAGAAXABgAGwAcABwAHAAeAB4AHgAdABsAGwAbABwAHgAfAB4AHwAg
ACAAHwAeAB8AHwAgACAAIQAjACQAJQAlACcAJwAmACQAJAAkACUAIwAjACQAJgApACoA
KgAqACsALAAvADEAMgAxADIAMwAyADIAMgAyADQANwA4ADwAOwA8ADsAOQA7ADwAPgBB
AEIAQQBCAEMAQgBDAEUARwBHAEcARgBGAEQARQBEAEIAQwBCAEMARABEAD8APQA7AD0A
PAA7ADsAOgA4ADUANAAyADEALwAqACkAKAAmACQAIAAdABoAGQAZABQAEgAQAA4ADQAM
AAwACAAFAAQAAQAAAP//AAABAP7//v/+//7/AAAAAP///v/+//7//v////3//f/7//v/
/P/8//3//v/9//z/+v/4//f/+P/5//v//f/9//3//f/7//v//P/8//n/9//5//r/+P/3
//f/+P/7//v/+f/5//n/+f/5//r/+//7//v/+v/7//v/+//7//r/+f/5//n/+//7//r/
+f/4//f/9v/2//f/9//3//f/+P/4//j/+P/1//X/9f/2//b/9v/1//X/8//0//T/9f/3
//f/9v/2//X/9P/0//T/8v/y//T/9f/1//X/9P/z//L/8v/z//T/9P/1//X/9f/0//T/
9P/0//L/8//0//T/8//y//L/8P/w//H/8v/0//L/8f/x//D/8//0//X/9v/0//T/9P/0
//b/9v/1//X/8v/y//P/9f/1//b/9v/1//X/9f/2//f/9//4//n/+f/3//f/9//2//b/
9v/2//b/8//z//P/9v/4//j/+P/4//j/+P/3//f/9v/1//T/9f/2//j/+P/4//r/+v/6
//r//f///wAAAwADAAUABwAIAAoACgAIAAQA+v/2//P/8f/x//H/8//z//P/8v/z//P/
7//s/+r/6P/r/+3/8P/z//L/8f/w/+//7//u/+3/7f/w//H/8//0//P/8v/y//H/8//z
//T/9P/y//L/8//z//P/8//z//P/9v/2//b/9//1//X/9f/2//f/9//3//f/+//7//n/
+v8BAAwAHgAsADEALwAtACoAJgAeABgACwDt/9P/vP+b/3X/Xv89/wz/8/4C/xT/I/8/
/2D/ff+a/7H/wP/R/+P/7v/5/wQACgAKAAsADAANAAwADQANAA0ADwAQABIAEwATABMA
FQAWABQAFAAUABYAFQAWABYAFgAVABQAEwARABQAFQAWABgAGAAXABQAEwAXABgAGAAY
ABcAFwAYABgAGgAbABsAGwAdAB8AHwAeABwAHAAcAB0AHwAfACAAIgAhACAAHgAcABwA
HAAeAB8AIwAjACUAJwAlACQAIwAiACUAJwAnACoAKwAsACsAKQAqACoAKwAtAC8ALwAx
ADMAMwAzADQANQAzADMAMgAyADIAMwAyADAALgAsACwALAAtACkAKAAnACYAJAAiACEA
IgAiACEAIgAeABsAFwAQAA4ADAAJAAYABQADAAEAAQAAAPz/+//6//j/9//2//b/9P/x
//D/7f/t/+v/6//r/+j/6P/o/+j/5v/m/+X/5P/k/+T/5P/l/+P/4//h/+H/4v/i/+P/
5P/j/+T/5P/k/+H/4P/f/9//4v/j/+T/5f/j/+P/5P/k/+P/4f/j/+T/5P/j/+P/5P/l
/+X/4//j/+H/4f/h/+L/5f/l/+X/5P/j/+P/4//j/+X/5f/m/+f/5v/l/+P/4f/j/+P/
4//k/+X/5f/l/+X/5v/m/+b/5v/l/+X/5f/m/+b/5v/l/+X/5//o/+j/6f/n/+f/5v/m
/+X/5P/k/+T/5P/k/+b/5//n/+f/5v/l/+b/5v/n/+j/5f/l/+T/4//h/+L/4//k/+X/
5//p/+r/6f/o/+j/5v/o/+n/6v/s/+v/6f/o/+b/5v/m/+b/5v/o/+j/6P/o/+j/6P/n
/+f/5v/m/+f/6f/q/+r/6f/n/+X/5f/m/+f/6f/q/+v/6//q/+n/6P/m/+j/6P/o/+j/
6f/r/+f/5P/n/+j/6f/q/+r/6v/p/+n/6P/n/+b/5//q/+z/7P/s/+7/7v/u/+7/7f/v
//D/8//1//f/+f/6//r/+v/4//T/7f/q/+j/5//n/+f/6f/p/+X/4v/h/9//3f/c/9z/
3P/a/9v/3f/f/+D/4f/i/+P/4f/g/9//3//h/+H/4v/i/+P/5P/m/+f/5f/l/+b/5v/k
/+T/5f/l/+f/5//n/+f/5v/m/+b/5//p/+n/6f/q/+n/6f/p/+n/6//r/+3/8v/9/woA
GAAkACsALQArACgAIgAYAAwA9//T/7v/ov93/03/MP8L/+b+3f7s/vr+Ef83/2D/gf+a
/63/vv/R/+H/7P/3//7/AgAEAAUABgAHAAUABwAIAAkADAAMAA0ADQANAA0ADwAQABAA
EAAQABIAFQAWABYAFgAUABQAFAATABUAFQAVABYAGQAZABcAFwAWABYAFQAUABcAFwAY
ABgAGgAbABsAGwAdAB8AHwAeACAAIAAgACEAHwAfACAAIgAhACIAIgAiACQAJAAmACcA
JwAnACkAKwAuAC4ALgAuAC4ALwAuADAAMwA2ADcANwA0ADQANQA3AD0APQA/AEEAQQBB
AEIAQwBBAEEAQABAAEMARQBFAEQAQgBAAEAAQABAAD0APQA9AD4APAA6ADkANgA0ADEA
MAAwAC8ALQAoACQAIgAfABwAGAAVABIAEQAQAAwACwAKAAUAAwABAAAA///9//3/+//6
//n/+v/7//z//P/8//z/+v/6//n/+P/3//b/9f/1//X/9f/z//P/8//y//L/8v/x//L/
8v/y//H/8v/z//X/8//z//P/8//z//P/9P/0//X/8//1//b/9v/1//X/9v/3//f/9f/1
//P/8//z//T/9//3//f/9v/1//X/9f/1//L/8f/x//H/8v/z//P/8//z//P/8//0//T/
8//y//H/8f/y//P/9P/x//H/8f/y//T/9P/z//P/8f/y//L/8//z//P/8v/y//H/8P/w
//D/7//u/+//7//x//H/8P/v/+7/7v/v//D/8v/z//P/8//y//L/8v/y//H/8f/x//D/
8v/y//P/8v/y//P/9P/2//T/8//z//L/8v/y//L/8v/v/+7/7f/s/+//8P/w//H/7v/u
/+//8f/z//T/9P/z//D/7//v/+//7//w//H/8f/x//H/8f/w//D/8P/w//D/8f/x//H/
8P/y//D/8v/y/+v/7//u/+7/7v/u/+7/8P/w/+//7//v/+//7//x//P/9v/3//j/+P/4
//j/+P/3//n/+v/9//v//f///wAAAgACAAAA/P/2//T/8//z/+//7//x//H/7f/q/+n/
5//k/+L/4f/g/+P/5f/o/+v/6//r/+v/6//p/+j/5//n/+n/6f/q/+r/6v/q/+v/6//r
/+v/7P/s/+7/7v/v/+//7f/t/+3/7f/v//D/8f/z//D/7//u/+7/8f/x//H/8f/z//H/
8//6/wMAEgAiACwANQA5ADkANAAoABYABADr/8v/r/+K/1v/M/8O/+v+1v7Z/uT+9v4X
/0H/Zv+F/5z/r//A/9P/4f/u//f//v8AAAIAAwAEAAUAAwAFAAYABwAKAAoACwALAAsA
CwANAA4ADgAOAA4AEAAPABAAEAAQABAAEAAQAA8AEQARABEAEgARABEADwAPABQAFgAX
ABgAFwAXABgAGAAWABcAFwAXABkAGwAbABoAHAAcABwAHQAdAB0AHgAgACEAIgAiACIA
IgAiACQAJQAnACcAKQArACwALAAsACwAKwAtAC0AMAA0ADYANgA1ADQANAA1ADcAOwA7
AD0APwA7ADsAPAA9AD0APQA8ADwAPwBBAEEAQAA8ADoAOgA6AD4AOwA7ADsAOgA4ADYA
NQA0ADIALwAuACoAKQAnACIAHgAcABkAFgAUABEADgANAAsABgAEAAIA/v/9//z//P/9
//v/+//5//X/8//z//P/8v/y//L/8v/y//L/8f/w//D/8P/w//H/8f/x/+//7//t/+z/
7P/s/+7/8P/x//L/8P/w//D/8f/w/+//7v/t/+//7//w//D/7f/r/+3/7v/x//H/8v/0
//P/8//x//H/8//z//P/9P/1//X/9f/0//H/8f/x//H/8v/z//X/9//1//X/9P/z//P/
8//z//T/8//z//P/8//0//T/9P/0//H/8f/x//L/9P/0//P/8//x//L/8v/z//X/9f/0
//T/8//y//L/8v/0//T/9v/3//f/9//2//X/8v/y//P/9P/0//X/9f/1//L/8v/y//L/
8v/z//T/9P/1//T/9P/y//T/9f/2//j/+P/3//f/9v/z//L/8f/w//L/8v/y//L/8P/w
/+//7//w//D/8f/z//f/+P/4//f/8v/x//H/8f/x//L/8//z//P/8//z//L/8v/y//L/
8v/1//X/9f/0//H/7v/v/+7/8f/x//H/8P/w//D/7v/u/+7/7v/v//D/8f/y//D/8P/w
//D/7v/u/+7/7v/v/+//7//v/+//8f/y//T/9v/2//b/9v/2//b/9//5//j/+//7//3/
AQACAAIAAgD///r/8v/u/+z/6//p/+n/7P/t/+z/6v/n/+X/4//i/+T/5P/k/+X/5P/l
/+T/4//k/+X/5v/m/+P/4//l/+X/6P/o/+j/6P/r/+v/6//r/+n/6P/n/+b/6f/p/+n/
6f/q/+v/7f/u/+z/7f/t/+3/7f/u/+//7//t/+3/7f/t//X/+v8DAA4AHAAqADMANQA1
ADIAKgAeABAA+f/b/8P/pv93/0v/Jv8B/+D+3f7s/v7+Ff85/2D/gf+c/7H/xv/X/+P/
7v/3//7/AgAEAAUABgAHAAgACwANAA8ADgAOAA8ADwAPAA8AEQASABQAFAAUABYAFAAU
ABMAEgAVABYAFwAXABYAFQAUABQAFwAXABUAFQAZABoAGgAaABgAFwAXABYAFwAZABoA
GwAbAB0AHQAcAB4AHgAeAB8AHwAfACAAIgAhACIAIgAiACQAJAAmACcAKAAnACgAKQAs
ACwALAAsACsALQAtADAAMgA0ADQAMwA1ADYAOAA7AD0AOwA7ADsAOwA7ADwAPQA9AD0A
PAA8AD0APwA/AD4APQA8AD0APgA+ADkANwA1ADcANgA1ADUANAAyAC8ALgAqACkAJwAi
ACAAHgAbABgAFgATABAADwAPAAoACAAGAAYABQAEAAQAAwABAAEA//////3//f/9//n/
+P/3//b/+P/4//f/9v/2//b/9v/3//f/9//1//X/9//2//b/9v/3//j/+P/4//b/9v/2
//f/9//3//f/9//3//f/+P/4//j/9//6//z/+v/5//n/+v/9//3/+//7//3//f/9//7/
/P/7//r/+P/4//n/+v/7//n/+f/6//v/+f/5//j/9//3//f/9//4//f/9//3//f/9//4
//n/+v/3//f/9//4//r/+v/5//n/9//4//j/+f/4//f/9f/0//b/9v/3//j/9//2//f/
9//4//n/+f/5//f/9v/2//b/9v/3//f/9//1//b/9//4//b/9//4//j/+f/4//j/9v/z
//P/8//0//b/9f/1//T/9v/2//b/9v/0//T/9P/0//b/9v/1//X/8v/y//P/9f/3//j/
+P/3//X/9f/2//f/9P/0//T/8//1//X/9f/0//X/9v/3//j/9v/1//T/8v/1//T/9//4
//H/7//w//D/8P/w//D/8f/y//L/8//x//H/8f/z//b/+P/4//j/9v/2//b/9v/5//v/
/P///wEAAwAFAAYABQAEAAEA/P/1//L/8P/v/+3/7f/v/+//7f/q/+n/5//l/+T/5P/k
/+T/5f/n/+n/6f/p/+n/6f/p/+j/5//n/+v/6//s/+z/7v/u/+//7//u/+3/7f/s/+3/
7v/w//H/7//v/+//7//u/+7/7v/v//H/8f/x//L/8//z//P/8//v/+//8f/6/wMADgAc
ACgAKwApACUAJgAiABoAEAD7/93/xf+w/4n/Zf9O/yv//P7v/v7+EP8j/0P/Yv99/5z/
tf/C/9H/3f/q//X//P/+/wAAAQACAAMAAQADAAQABQAHAAgACgALAAkACQALAAwACwAK
AAkACgANAA4ADgAOAAwADAAMAAsADQANAA0ADgAPAA8ADQANAA4ADgANAAwADwAPABAA
EAAQABEAEQARABMAFQAVABQAEgASABIAEwAVABUAFgAYABkAGgAaABoAGQAYABkAGQAd
AB0AHwAhACIAIgAiACIAIQAjACMAJgAmACgAKAAnACgAKAApACsALgAtAC4ALwAvAC8A
MAAxAC8ALwAuAC4ALwAxADEAMAAuACwALAAsADAALQAtAC0ALgAsACoAKQAoACYAIwAi
ACAAHwAdABgAFgAUABEADgANAAsACQAJAAgABAADAAIAAAD///7//v/9//v/+//5//X/
8//z//P/8//0//X/9v/2//b/9f/0//T/9P/0//X/9//3//X/9f/z//L/8v/y//H/8v/y
//L/8v/y//L/8//z//P/8//z//P/8//0//T/8//x//P/9P/0//P/8//0//X/9f/z//P/
9f/1//X/9v/3//f/9//2//X/9f/1//X/8//z//T/9f/1//X/9P/z//X/9f/1//b/+f/5
//n/+f/3//b/9f/0//X/9f/1//b/+P/4//f/9//3//j/+P/5//n/+f/4//j/9v/0//P/
8v/0//T/9v/3//X/9f/0//P/8v/y//P/9P/2//f/9//3//P/8v/x//D/8v/z//T/9P/z
//L/8v/w/+7/7//w//L/8v/x//H/8P/x//L/8//0//L/8v/y//L/8v/y//H/8f/w//D/
8f/z//T/9P/z//H/8P/v/+//7//x//L/8//z//H/8f/x//D/8P/w//D/8P/z//P/8//y
//L/8P/w//D/8P/w//L/8v/x//H/8f/x//H/8//0//b/9v/2//T/9P/0//T/9f/3//j/
+//9////AQACAAAAAAD+//r/8//w/+7/7f/t/+3/7//v/+v/6P/n/+X/5P/k/+X/5v/k
/+X/5//p/+n/6f/p/+n/6f/o/+f/5//p/+n/6v/q/+r/6v/r/+v/6//r/+z/7P/s/+z/
7f/t/+3/7f/t/+3/7f/s/+v/6//s/+3/7v/w/+//7//v/+//8f/x//P/+P8BABAAIgAo
ACkAKQApACYAIgAaAA4A9//Z/8H/pP95/1X/Nv8P/+r+5f72/gb/Hf89/2D/gf+g/7f/
xP/R/+H/7v/3//r//v8CAAMABAAFAAcACQAKAAsADAAMAA0ADQANAA0ADwAQAA4ADgAO
ABAAEwAUABQAFAASABIAEgARABEAEQARABIAFQAVABMAEwATABQAFAAUABcAFwAYABgA
GAAZABkAGQAbAB0AHQAcAB4AHgAeAB8AHQAdAB4AIAAhACIAIgAiACQAJAAmACcAKAAn
ACgAKQArACwALQAuADEAMwAzADYANgA4ADgANwA4ADoAPQBBAEEAPwA/AD8APwA/AEAA
QQBBAEEAQABAAEEAQwBDAEIAQwBCAEMARABEAEEAQQBBAEAAPgA8ADsAPAA6ADcANgAx
AC8ALAAmACYAJAAhAB4AHgAbABgAFwAVABAADgAMAAwACwAKAAoACAAFAAQAAQD///3/
/f/9//z//P/8//z//f/+//7//v/9//z/+//7//v/+//5//n/+//6//r/+v/5//r/+v/6
//j/+P/4//n/+//7//v/+//6//n/+f/4//r/+f/8//7//P/7//v//P/8//v/+P/3//j/
+f/6//z/+//7//v/+v/6//v//P/9//z/+//7//v/+f/5//j/9//3//f/9//4//f/9//3
//f/9//4//n/+v/5//n/+f/6//r/+v/5//n/+f/6//r/+//5//n/+P/4//r/+v/7//z/
+f/4//n/+f/6//v/+//7//j/+P/5//r/+v/7//v/+//5//r/+//8//v/+//7//r/+//6
//r/+P/2//f/+P/6//r/+f/5//j/+v/6//r/+v/6//r/+v/6//3//v/+/////P/8//3/
///9//z/+v/3//j/+f/7//3/+v/6//r/+f/7//v/+//6//j/+P/4//j/+//7//v/+v/6
//j/+v/6//n/+f/5//j//P/+//7//v/+//7//P/8//z//P/6//r/+v/6//r/+v/6//r/
/f/+////AAADAAQABQAGAAQABAAEAAQABgAIAAoADAAKAAgABgAEAAAA/v/8//r//P/8
//z//P/5//b/8//w//P/9P/1//b/9f/0//P/8v/0//T/9P/0//b/9v/2//b/9P/0//T/
9P/2//j/+v/8//r/+v/6//r/+v/6//r/+v/8//z//P/8//z//P/8//z///8AAAEAAgAC
AAIAAgACAAUABgAHAAgAEwAeACkANAA3ADgAOQA6ACoAHAAOAAAA3f+8/5v/ev9Z/zj/
F//2/g==
         </WaveFormData>
      </LeadData>
      <LeadData>
         <LeadByteCountTotal>10000</LeadByteCountTotal>
         <LeadTimeOffset>0</LeadTimeOffset>
         <LeadSampleCountTotal>5000</LeadSampleCountTotal>
         <LeadAmplitudeUnitsPerBit>4.88</LeadAmplitudeUnitsPerBit>
         <LeadAmplitudeUnits>��V</LeadAmplitudeUnits>
         <LeadHighLimit>2147483647</LeadHighLimit>
         <LeadLowLimit>268435456</LeadLowLimit>
         <LeadID>V2</LeadID>
         <LeadOffsetFirstSample>0</LeadOffsetFirstSample>
         <FirstSampleBaseline>0</FirstSampleBaseline>
         <LeadSampleSize>2</LeadSampleSize>
         <LeadOff>FALSE</LeadOff>
         <BaselineSway>FALSE</BaselineSway>
         <ExcessiveACNoise>FALSE</ExcessiveACNoise>
         <MuscleNoise>FALSE</MuscleNoise>
         <LeadDataCRC32>332042547</LeadDataCRC32>
         <WaveFormData>
agBqAGoAagBwAHQAeAB8AIAAhACIAIwAkACSAJQAlgCXAJgAmQCaAJkAmACXAJYAlACU
AJQAlACOAIoAhgCCAHwAeAB0AHAAaABiAFwAVgBMAEQAPAA0AC0AKAAjAB4AGQAUAA8A
CgAFAAIA///8//r/+P/2//T/8//y//H/8P/u/+7/7v/u/+3/7P/r/+r/6f/o/+f/5v/n
/+j/6f/q/+r/6v/q/+r/7P/s/+z/7P/p/+j/5//m/+T/5P/k/+T/5v/m/+b/5v/m/+b/
5v/m/+b/5v/m/+b/6P/o/+j/6P/n/+b/5f/k/+b/5v/m/+b/5P/k/+T/5P/m/+b/5v/m
/+j/6P/o/+j/5v/m/+b/5v/o/+j/6P/o/+b/5v/m/+b/5//o/+n/6v/q/+r/6v/q/+j/
6P/o/+j/6v/q/+r/6v/o/+j/6P/o/+b/5v/m/+b/6P/o/+j/6P/q/+r/6v/q/+j/6P/o
/+j/5//m/+X/5P/m/+b/5v/m/+T/5P/k/+T/4v/i/+L/4v/k/+T/5P/k/+L/4v/i/+L/
4v/i/+L/4v/g/+D/4P/g/+L/4v/i/+L/4v/i/+L/4v/g/+D/4P/g/+L/4v/i/+L/4P/g
/+D/4P/i/+L/4v/i/+L/4v/i/+L/4P/g/+D/4P/i/+L/4v/i/+T/5f/l/+P/5P/k/+T/
5f/k/+X/5v/n/+j/5f/k/+P/5f/m/+j/6v/o/+j/6f/p/+r/6v/r/+z/7P/s/+3/7v/t
/+//7v/x//P/9P/0//H/7//t/+r/6v/n/+f/6P/q/+z/6v/p/+b/5v/l/+P/4//j/+T/
5P/k/+P/4//i/+H/4f/h/+H/4f/i/+P/5P/l/+L/4v/h/+H/4//k/+T/5P/m/+b/5v/m
/+T/5f/l/+b/5v/k/+b/6v/s//P//v8NABsALgA/AE8AaQCOALoA6AAQASQBJwERAdsA
jwAxALb/Tf8P//D+6f76/hL/Of9q/5L/q/+//87/2f/l/+z/8v/2//j/+P/5//n/9//3
//r/+//7//3//f/9//z//P/7//r//P/8//3///8AAAEAAwAEAAEAAQABAAEA//8AAAAA
AQACAAIAAgACAAQABQAFAAcACAAKAAoACgAKAAsADAAMAA8AEgASABIAEQAQABAAEQAR
ABMAFAAVABgAGQAbAB0AHgAfACIAJAAkACYAKAArAC0ALgAwADIANAA3ADkAOwA8AEEA
RQBHAEoATwBTAFYAXABgAGQAaABqAG4AdAB3AHoAfQCAAIIAhwCMAJAAkgCTAJUAlgCZ
AJsAngCeAJ4AnACcAJsAmwCZAJcAlQCTAJAAiwCIAIUAgQB7AHUAbgBnAGAAWgBTAEsA
RAA7ADIALAAmACQAIQAcABgAFAAQAAwACQAFAAMAAQD+//3//P/7//r/+P/1//b/9v/3
//n/+f/3//f/9v/1//T/8v/x//L/8//0//X/9P/z//L/8v/0//T/9P/z//T/9P/0//T/
9P/z//L/8f/z//P/8//z//L/8v/w//D/8v/y//L/8//z//P/8v/y//H/8P/v/+7/8P/w
//D/8P/z//P/8v/y//L/8v/y//L/9P/0//X/9f/z//P/9P/0//P/8//z//P/8//0//T/
9f/1//b/9v/0//X/9//4//n/9v/1//T/9P/0//P/8//0//f/9//3//X/8//z//P/8//0
//X/9v/3//X/9P/z//L/9P/0//T/9P/2//T/9P/1//T/8//w/+//8f/x//H/8f/w/+//
7v/s/+7/7v/u/+7/7f/r/+r/6P/n/+r/6//s/+z/7P/t/+3/6//r/+r/6f/r/+v/6//r
/+z/7P/t/+7/7P/r/+r/6v/r/+z/7f/u/+//7v/t/+z/8P/u/+7/7v/u/+7/7v/t/+r/
6P/p/+r/7P/u/+//8P/x//P/8f/x//H/8P/y//P/9P/0//P/8//y//H/8v/y//L/8P/u
/+//8P/x//f/+P/9//7//v/9//n/9//0//D/7//t/+3/7v/w//D/7v/t/+r/6P/p/+f/
5//n/+b/5v/m/+b/5v/l/+T/4//l/+X/5f/l/+f/5//n/+b/5P/j/+P/4//k/+T/5P/k
/+T/5P/k/+T/5f/l/+b/5v/i/+L/5P/m/+v/9P8BABMAJgA7AE8AbwCaAM4ABgEwAUQB
SQEvAfEAowA9ALj/R/8L/+7+5/7+/iD/S/92/5b/r//F/9T/3f/l/+z/8P/y//L/8v/z
//P/8f/x//T/9f/3//n/+f/5//f/+P/4//j/+f/6//z/////////AAAAAP//////////
//8AAAAAAQAAAAAAAAAAAP7//////wEAAAACAAIAAgAEAAUABgAGAAkADAAMAAwACwAK
AAoACwAMAA8AEQATABMAEwAUABUAFgAXABoAHAAfACIAJQApACoAKgArACwALgAxADMA
NQA4AD0AQQBDAEMARwBKAEwAVABYAFwAYABjAGYAawBtAHMAdwB7AH4AgwCIAIwAjgCP
AJEAkgCVAJYAmACXAJYAlgCWAJUAlQCXAJUAkwCRAI8AiwCJAIcAfgB3AHAAaABjAFwA
VgBPAEUAPgA1ACwAJgAgAB4AGwAWABIADgAKAAgABQABAP//+//4//f/9v/z//L/8P/t
/+//7v/u/+//7f/r/+v/6v/o/+j/5//n/+r/6//s/+3/7P/r/+r/6v/o/+j/6P/n/+j/
6P/o/+j/5//n/+f/5//n/+f/5//n/+b/5v/k/+T/5//o/+n/6//p/+n/6P/o/+j/6P/o
/+j/6P/o/+j/6P/n/+X/4v/g/+L/4v/i/+L/5P/k/+X/5f/j/+P/5P/k/+T/5f/m/+f/
5P/k/+P/4//k/+b/5//m/+T/5f/l/+X/5//n/+f/6P/o/+f/5//o/+j/5//m/+P/5f/l
/+X/5f/n/+f/5//n/+b/5v/m/+b/5v/m/+b/5v/k/+L/4v/j/+X/5f/j/+P/4//j/+P/
4//h/+H/4f/g/+D/4P/g/+D/3v/d/93/3P/c/97/3v/e/9z/3P/d/93/2//b/9r/2f/a
/9v/3P/d/9r/2v/b/9z/3P/b/9r/2v/a/9r/2v/a/9r/2v/a/9r/3P/a/9n/2P/Y/9j/
2P/Y/9j/2P/a/9r/2//b/9n/2P/Y/9j/2//c/93/3v/d/9//3f/d/93/3P/c/93/4P/g
/+D/4f/f/9//3v/e/9z/2v/a/9v/3f/f/+T/5v/p/+r/6v/p/+X/4//h/97/3v/d/93/
3v/g/+D/3v/d/9r/2P/X/9X/1f/V/9b/1v/W/9b/1//X/9f/1//X/9f/2f/Z/9n/2f/X
/9b/1v/V/9X/1f/W/9b/1v/W/9b/1v/Y/9j/2f/Z/9r/2v/a/9r/1v/W/9v/4v/r//3/
FAAvAE0AdQCoAOIAIgFSAWoBcQFXARcByQBZAMj/S/8F/+D+2/7y/hj/Q/9u/5D/p/+5
/8r/1//d/+D/5P/o/+b/5v/n/+f/5//n/+r/6//p/+v/6//r/+v/7P/s/+z/7P/s/+3/
7//x//H/8v/y/+//7//v/+//8f/y//L/8//0//T/9P/0//b/9//3//n//P/+//7//v/8
//v/+v/4//n//P/8//z//f/+/wAAAwABAAMABAAFAAkACQAKAAsACwALAA0ADgASABQA
FgAZABsAHAAeACAAJAAnACkAKwAuADMANwA5ADoAPQA/AEAASABMAFAAVABYAFwAYgBl
AGsAbwBzAHYAeQB+AIIAhACHAIkAigCNAI8AkgCSAJIAkACQAI8AjwCPAI0AiwCJAIgA
gwCAAH0AeQBzAG0AZgBdAFYAUABJAEEAOgAxACgAIwAcABkAFQANAAgAAwD+//r/9//z
//H/7//s/+v/6v/p/+j/5v/j/+P/4v/i/+P/4f/f/9//3v/e/97/3f/d/9//3//f/9//
3f/d/93/3v/e/97/3v/d/9z/3P/c/9z/3f/d/93/3f/c/9v/2v/Z/9v/3P/b/9z/2//a
/9n/2f/b/9v/2v/a/9j/2P/Y/9j/2v/a/9r/2v/Z/9n/2P/Y/9r/2v/a/9r/3f/e/+D/
4f/f/93/3P/a/9j/1//W/9X/1//Y/9j/2f/X/9j/2P/W/9f/2f/a/9v/2f/Z/9n/2v/c
/9v/2//c/9v/2//b/9n/2//b/9v/2//b/9v/2//b/9r/2v/a/9r/2v/a/9r/2v/Y/9b/
1v/X/9X/1f/T/9P/1P/V/9b/1//Z/9n/2f/Y/9b/1v/W/9b/1P/T/9P/0v/Q/9L/0v/S
/9X/1v/Y/9n/1v/V/9P/0f/T/9P/0//T/9T/1P/V/9b/0//R/8//zv/Q/9D/0P/Q/9D/
0P/Q/9D/0//S/9L/0v/Q/9L/0P/Q/9D/0P/S/9P/0//R/9H/0v/T/9X/1f/V/9X/1f/Z
/9f/1//X/9T/1P/V/9b/1v/W/9f/1//Y/9j/2f/a/9b/1v/X/9j/2//f/+D/5f/k/+T/
4//f/9//3f/a/9r/2//b/9z/3v/d/9r/2P/U/9T/0//R/9H/0//U/9T/1P/S/9P/0//T
/9X/1f/V/9X/1f/V/9X/1f/X/9j/2P/Z/9b/1v/V/9T/1P/U/9T/1P/W/9f/1//Y/9b/
1v/U/9T/1v/Z/+T/8f/9/wwAJQA7AFUAgAC0APAAKAFKAVcBUQEnAeEAhwAIAH//If/u
/tn+4v7+/iP/Uv96/5X/rf/A/9H/3f/g/+L/4v/k/+T/5f/l/+X/5f/o/+n/6f/r/+v/
6//s/+7/7//w/+//7v/u/+//8f/x//L/8v/y//P/9P/1//T/9P/z//P/9v/2//b/9v/1
//X/9P/1//b/+P/4//j/+//9////AAABAAQABAAEAAMAAgACAAMAAwAFAAYABwALAAsA
DAANAA8AEQAVABgAGQAaABsAHQAfACAAIgAkACcAKwAuADEAMgA3ADsAPQA/AEMARgBI
AEwAUABUAFgAXgBiAGgAawBxAHUAeQB8AH4AggCFAIYAigCNAI8AkwCTAJQAkgCQAJMA
lACUAJUAlQCTAJEAjwCMAIcAhACBAH0AdwBxAGoAYQBaAFQATQBGAEAAOAAwACsAJAAh
AB0AFAAOAAgAAgAAAP3/+f/3//P/8P/v/+7/7v/u/+3/6//r/+r/6v/r/+n/5//n/+b/
6P/o/+f/5//m/+X/5P/j/+b/5//o/+r/7P/u//D/8f/y//L/8v/y//H/8f/x//H/7//v
/+//7//y//L/8P/w//D/8P/w//H/8f/x//D/8P/w//D/8P/w/+7/7v/u/+7/8f/x//D/
8P/v/+7/7f/s/+7/7v/v/+//7//v//D/8P/v/+//7//v/+//8P/w//H/7//w//D/7v/v
//H/8v/z//H/8f/x//L/8P/v/+//8P/z//P/8//x//H/8f/x//H/8f/x//H/8f/y//L/
8v/y//H/8P/v/+7/7v/s/+z/7f/t/+3/6//r/+3/7f/t/+3/7//v/+//7v/t/+z/6//q
/+z/6//r/+r/5v/o/+j/6P/o/+j/6f/p/+n/6f/o/+f/6f/p/+n/6f/m/+b/5//o/+j/
5//m/+b/5P/k/+T/5v/o/+j/6P/o/+n/6f/n/+b/5f/k/+T/5P/l/+b/5//p/+n/6f/p
/+j/6v/r/+z/7P/s/+3/7f/t/+z/7P/s/+r/5//n/+f/5//r/+z/8f/y//X/9f/y//H/
7f/o/+b/4//m/+j/6//s/+n/5//j/+D/3f/b/9v/2//d/97/3//g/9//3//f/9//4f/h
/+H/4f/f/9//3//e/97/3f/d/93/4P/g/+D/4P/e/97/3v/e/9//3//g/+D/4v/i/+D/
4P/j/+z//f8NABoAKwA9AFEAbgCUAMIA8AAOARsBFwHxAK0AWwDs/3P/Hf/y/t/+5v7+
/h//Sv92/5X/q//C/9H/2//m/+7/8v/x//D/8P/v/+3/7f/w//H/8//1//X/9f/1//b/
9v/2//T/9P/1//f/9//3//j/+P/3//f/9//3//j/+v/7//3//f/8//v/+v/6//v/+//9
//7/AAAAAAAAAgADAAQABAAHAAoACgAKAAkACAAIAAkACwANAA4ADwAPAA8AEAARABIA
EwAWABgAHAAeACAAIwAjACQAJgAoACwALwAxADMANQA5ADwAPQBBAEUASABKAFAAVABY
AFwAYABkAGoAbQBxAHUAeQB8AH8AhACIAIoAiwCNAI4AkQCSAJQAkwCSAJIAkgCRAJEA
kgCRAJAAjwCJAIMAfwB7AHUAbwBpAGIAXABWAFEASwBGAEAAOAAwACkAIgAfABsAFQAQ
AAsABgACAP//+//5//f/9P/z//L/8f/w/+7/6//r/+r/6v/r/+v/6f/p/+j/6P/o/+f/
5//p/+n/6f/p/+b/5f/k/+T/5f/m/+f/5//m/+b/5v/m/+b/5f/k/+P/5f/l/+X/5f/o
/+j/5v/m/+P/4v/h/+H/4//j/+L/4v/i/+L/4v/i/+P/5P/l/+b/5f/l/+T/5P/m/+b/
5v/m/+j/6P/p/+n/5//n/+j/6P/p/+n/6f/p/+n/6v/q/+v/7f/u/+7/7P/q/+v/6//r
/+v/6//r/+z/7v/t/+3/7v/t/+3/7f/r/+3/7f/t/+3/7P/r/+r/6f/o/+j/6P/o/+n/
6v/r/+z/7P/q/+r/6//t/+3/6//r/+r/6f/o/+f/5//n/+f/5v/o/+j/6P/o/+b/5f/l
/+T/4//m/+f/6P/o/+j/6f/p/+f/5//m/+X/5v/n/+j/6f/m/+b/5//o/+j/5//m/+b/
6P/o/+T/4v/l/+b/5//o/+n/6f/n/+b/5f/k/+T/5P/n/+j/6f/r/+v/6//r/+r/6P/p
/+r/6v/s/+3/7f/t/+z/7P/s/+r/6P/p/+r/6//w//L/+P/6//n/9//y/+//7f/q/+r/
6f/p/+r/7P/s/+z/6//o/+b/5f/j/+P/4//k/+T/5P/k/+X/5f/l/+X/5f/l/+X/5f/j
/+P/4//i/+T/4//j/+P/5P/k/+T/5P/k/+T/5P/k/+P/4//k/+T/5P/k/+T/5P/n/+7/
9/8DABQAKwBDAGEAigC8APQALAFQAWEBYQE3Ae8AlwAcAI//Mf8C/+f+7P4M/zH/Xv+E
/5//tf/K/9n/4//q//D/8v/w//D/8f/x/+//7//y//P/8f/z//P/8//1//b/9v/2//b/
9v/3//n/+//7//z//P/7//v/+//7//v//P/8//3/AAAAAAAAAAD//////v////7/AAAA
AAAAAQADAAUABgAFAAgACAAIAAgACAAJAAsACQALAAwADQAPAA8AEAARABQAFQAYABoA
GwAcAB0AHwAjACQAJgAoACkAKwAsAC0AMQA3ADwAPwBAAEMARQBGAE0AUgBXAFwAXgBi
AGgAawBtAHEAdQB4AHwAggCHAIoAiwCNAI4AkQCTAJYAlgCWAJcAmACYAJkAlwCVAJMA
kQCPAIsAiQCHAIEAewB1AG4AZwBgAFoAUwBNAEgAQQA6ADAAKAAkAB8AGwAWABEADAAK
AAcAAwABAAEA/v/9//z/+v/4//X/8f/v/+7/7v/v/+//7f/t/+z/7v/u/+3/7f/t/+3/
7f/t/+//7//v//D/8P/w//D/7//s/+z/7P/s/+//7//v/+//7f/t/+3/7f/u/+7/7P/s
/+r/6v/q/+v/7f/t/+z/7P/s/+z/7P/s/+v/6v/p/+j/6v/r/+v/7P/q/+r/6v/q/+j/
6P/p/+n/6//r/+z/7P/p/+n/6f/p/+v/7P/s/+3/7P/s/+v/6P/o/+n/6f/p/+n/6f/p
/+r/6f/n/+b/5v/p/+n/6f/n/+f/5//n/+f/6P/p/+r/6//q/+r/6v/q/+j/6P/o/+j/
6f/o/+n/6//r/+v/6f/p/+f/5//n/+f/5//n/+f/5v/j/+L/4f/g/+P/4//k/+T/4v/k
/+T/5P/m/+b/5//n/+T/4//h/9//4f/h/+H/4f/g/+D/4f/i/+L/4f/g/+D/4v/i/+L/
4v/i/+L/4v/i/97/3v/c/97/3v/e/97/3//f/93/3P/e/97/3//g/+P/5P/l/+f/4//j
/+P/4v/i/+P/5P/k/+L/4//j/+P/5P/k/+T/4v/j/+X/5//p/+z/7P/w//D/7v/t/+n/
5//j/+D/4P/f/+H/4v/k/+T/4//j/+H/4P/e/9v/2v/Z/9r/2v/a/9r/2//b/9v/2//b
/9v/2//b/9v/2//b/9r/2v/Z/9n/2f/c/9z/3P/c/9n/2P/X/9b/2f/Z/9r/2v/a/9j/
2P/Y/9n/3v/n//H/BgAlAEMAaQCWAMwADAFKAXABgQF9AU8BBwGlABoAhf8l/+7+2f7o
/gr/L/9a/4L/nf+x/8L/z//X/+D/5P/k/+L/4v/j/+P/4f/h/+T/5f/l/+f/5//n/+f/
6P/o/+j/6v/q/+v/7f/r/+v/7P/s/+3/7f/t/+3/7//w//D/8f/x//D/7//u/+//8f/y
//X/9f/2//X/9P/y//P/9P/0//f/+v/6//r/+v/6//v//f/9////AAABAAUABQAGAAcA
BgAHAAoADAAPABIAFQAZABsAHAAeACAAJAAnACkAKwAwADUAOQA7ADwAPwBBAEIASQBO
AFMAWABaAF4AZABnAGsAbwBzAHYAewCAAIQAhgCHAIkAigCNAJAAlACVAJYAmACYAJcA
lwCXAJUAkwCRAJAAiwCIAIUAfwB5AHMAbABlAF4AWABRAEkAQgA5ADAAJwAgAB0AGQAV
ABAACwAGAAIA///7//n/9f/y//H/8P/x//D/7v/r/+v/6v/q/+v/6//p/+n/6P/m/+b/
5f/l/+f/5//n/+f/5f/l/+X/5v/k/+T/5P/j/+T/5P/k/+T/5P/j/+L/4f/i/+P/5P/l
/+b/5v/k/+T/5P/k/+T/5f/j/+P/4v/i/+H/4P/f/97/3//g/+H/4v/h/+H/4P/g/+D/
4P/g/+D/4v/i/+P/4//h/+H/4v/i/9//3//f/9//3//g/+D/4f/f/+D/4P/e/+D/4f/h
/+H/4f/h/+H/4v/k/+P/4//k/+X/5f/l/+P/4f/h/+H/4f/j/+P/4//j/+L/4v/i/+L/
5P/k/+T/5P/k/+L/4v/j/+P/4//h/+H/4//j/+P/4//g/9//3v/c/9z/3P/c/9z/3P/b
/9v/2v/a/9z/3P/c/9//4P/i/+P/4P/f/93/2//b/9v/2//b/9z/3P/d/97/3v/d/9z/
3P/e/97/3v/e/97/3P/a/9j/2//a/9r/2v/a/9z/2//a/9n/2P/Z/9r/2//c/9z/3P/c
/9z/2v/a/9v/2//b/9r/2v/a/9n/2v/b/9z/3//h/9//3//h/+D/4P/h/+H/4P/f/9//
4f/h/+D/4P/e/9z/3P/d/97/3//j/+T/6v/s/+3/7f/p/+f/5f/i/+T/4//j/+T/5f/k
/+H/3//d/9z/3P/b/9n/2f/a/9r/3P/c/93/3f/f/9//3//f/97/3f/c/9v/3f/c/9z/
2//c/93/3//g/+D/4P/g/+D/3v/e/9//3//f/97/3f/c/+L/5P/l/+j/7//9/xQALQBF
AGUAkgDGAAIBQAFoAXkBdwFPAQUBqQAmAJf/Mf/8/uP+6P4G/yn/Vv+C/5//t//K/9X/
3f/k/+r/6v/q/+r/6//r/+3/7f/w//H/8P/x//D/7//x//L/8v/y//T/9P/1//f/9v/1
//X/9P/1//f/+f/7//r/+v/5//n/+v/6//r/+v/9////AAADAAIAAgAAAP7///8BAAMA
BAAFAAgACAAIAAoACgALAA0ADQAPABAAEQATABMAFAAVABYAFwAaABwAHAAeACAAIwAn
ACgAKgAsAC4AMQAzADUAOAA9AEEAQwBHAEsATgBQAFUAWABbAF4AYgBmAGwAbwB1AHkA
fQCAAIUAigCOAJAAlQCXAJgAmwCcAJ4AnQCcAJ0AngCeAJ8AnQCbAJkAlwCUAI8AjACJ
AIUAfwB5AHIAaABgAFkAUQBKAEQAPAA0AC0AJgAjAB8AGQAUAA8ACgAGAAMA///9//r/
9v/0//L/8f/w/+7/6//t/+z/7P/t/+v/6f/p/+j/6v/q/+n/6f/p/+n/6f/p/+f/5//n
/+j/6P/o/+j/5//m/+b/5v/m/+n/6f/p/+n/6P/n/+b/5f/o/+j/5v/m/+b/5v/m/+f/
5v/l/+P/4v/l/+b/5//o/+b/5v/m/+b/5//n/+b/5v/k/+T/5P/k/+T/5P/l/+X/5//n
/+j/6P/n/+f/5//n/+n/6v/q/+v/6v/q/+n/5v/k/+X/5f/l/+j/6f/q/+z/6//p/+j/
6P/q/+v/7P/r/+r/6f/o/+f/6f/p/+n/6f/q/+r/6v/q/+n/6P/n/+b/6P/m/+b/5//l
/+X/4//j/+P/4//j/+P/5f/l/+X/5P/i/+L/4v/i/+T/4//j/+L/4P/i/+L/4v/i/+L/
4//j/+P/4//i/+H/3//f/9//3//e/97/3//g/+L/4f/g/+D/3v/e/97/3v/i/+L/4v/i
/9z/2v/a/9r/2v/a/9r/3P/d/9z/3P/e/97/3//g/+H/4v/j/+X/4//j/+P/4v/i/+P/
5P/k/+T/5f/l/+X/4v/i/+L/4P/g/+H/4v/j/+f/6P/t/+7/7P/r/+f/5f/j/+D/4P/f
/9//4P/i/+L/4P/f/9z/2v/Z/9f/1//X/9j/2P/Y/9j/2f/Z/9n/2f/X/9f/1//X/9n/
2f/Z/9j/2P/X/9f/1//X/9b/1f/U/9X/1v/X/9j/2f/Z/9r/2v/W/9L/1v/a/9//6P/3
/wMAFAAnADkAUwB2AJ4AzgD6ABABGwETAeMAmQBBAMz/V/8L/+L+1f7k/v7+If9Q/3z/
l/+r/77/y//V/+D/5v/k/+T/5P/l/+X/4//j/+b/5//o/+v/7P/t/+3/7v/u/+7/7f/s
/+z/7f/v/+//8P/w/+//7//v/+//7//w//D/8f/0//T/9P/0//L/8//z//X/9P/2//b/
9v/4//n/+v/6//3/AAAAAAAA/v/+////AQADAAUABgAHAAsACwAMAA0ADQANAA8AEAAU
ABYAGAAbAB0AHgAgACIAJgApACsALQAuADMANwA5ADsAPwBCAEQASgBOAFIAVgBaAF4A
ZABnAGkAbQBxAHQAeQB+AIIAhACGAIcAhwCJAI0AkACQAJAAkgCSAJEAkQCPAI0AiwCJ
AIUAfwB7AHcAbwBpAGMAXABXAFAASgBDAD4AOAAwACgAIQAaABcAEwAOAAoABgACAP3/
+f/0//H/8f/u/+3/7P/t/+z/6v/n/+f/5v/m/+f/6f/n/+f/5v/k/+T/4//j/+H/4f/h
/+H/4//j/+P/5P/i/+L/4v/h/+L/4v/i/+L/4f/h/+H/4f/k/+X/5v/n/+r/6v/o/+j/
6P/o/+j/6f/r/+v/6v/q/+r/6v/q/+r/6v/q/+r/6v/p/+n/6P/o/+r/6v/q/+r/6//s
/+7/7//u/+3/7f/s/+z/7f/u/+//7//w//D/8f/x//L/8v/w//L/8//z//P/8P/v/+7/
7v/u/+3/7f/u//H/8f/x/+//7//v/+//7//w//H/8v/z/+//7v/t/+z/7v/u/+7/7v/s
/+r/6v/r/+v/6//p/+n/6//r/+v/6//t/+3/7f/s/+z/7P/s/+z/6v/p/+n/6P/m/+j/
6P/o/+j/6P/p/+n/5//n/+b/5f/n/+f/5//n/+T/5P/l/+b/5v/l/+T/5P/m/+b/5v/m
/+b/5P/m/+b/5v/m/+f/5//l/+T/5P/k/+X/5v/n/+j/6f/r/+n/6f/p/+j/5v/n/+j/
6P/p/+v/7P/t/+r/6v/q/+j/5v/n/+j/6f/v//D/9f/2//T/8//v/+3/7f/q/+r/6f/p
/+r/7P/s/+r/6f/m/+T/4//h/+H/4f/i/+L/4v/i/+P/4//j/+P/4//j/+P/4//j/+P/
4//i/+T/4//j/+P/4//i/+H/4P/h/+L/4//k/+X/5f/m/+b/5v/m/+b/6P/r//j/BQAR
AB4AMwBJAGUAjAC8APAAIAE8AUUBOQEFAbkAXQDg/2X/Gf/0/uX+8v4Q/zf/Yv+M/6n/
vf/M/9v/5//u/+7/7v/w//D/8f/x//P/8//2//f/9f/3//f/9//3//j/+P/4//b/9v/3
//n/+//7//z//P/7//v/+//7//n/+v/6//v//v/+//7//v8AAAEAAQADAAIABAAEAAQA
BAAFAAYABgAFAAgACAAIAAkACgAMAA8ADgAPAA8ADwARABEAEgATABYAFwAaABwAHQAe
AB8AIQAkACYAKQAsACwALwAxADMANgA7AD8AQQBFAEsAUABUAFgAWgBcAF4AYgBmAGwA
bwB1AHkAfQCAAIEAhgCKAIwAkACTAJUAmQCZAJwAnACcAJ4AngCdAJ0AnQCbAJkAlwCS
AI0AigCHAIMAfQB3AHAAaQBiAFwAVQBOAEgAQAA4ADMALAApACUAHQAYABMADgAKAAcA
AwABAP///P/7//r/+v/6//n/9//2//T/8//z//P/8f/x//D/8v/y//H/8f/w/+//7v/t
/+//7//v//D/8P/w//D/7//t/+z/6//q/+z/7f/u/+//7//v/+//7//u/+7/7P/s/+7/
7v/u/+//7//v/+7/7v/v//D/8f/y//H/8P/v/+7/7//v/+7/7v/u/+7/7v/u/+z/7P/t
/+3/7f/t/+7/7v/v/+//7//v/+//8P/w//H/7//w//D/7v/w//H/8f/x//P/8//z//T/
8//x//D/8P/z//P/8//x//H/8f/x//H/7//v/+//7//w//D/8P/w/+7/7v/u/+7/8P/u
/+7/7//t/+3/6//r/+3/7f/t/+3/7f/t/+3/7P/s/+z/7P/s/+3/7f/u/+7/6v/s/+z/
7P/p/+j/6P/n/+j/6f/p/+n/5//n/+f/5//m/+b/5//o/+b/5f/k/+T/5f/m/+f/6P/o
/+j/6P/o/+r/6P/n/+b/6v/s/+r/6v/q/+r/6P/o/+j/6P/o/+j/6P/o/+j/6P/o/+j/
6f/q/+v/7P/t/+7/7//w/+3/7P/r/+r/7P/s/+z/7P/r/+r/6f/o/+v/7P/t/+7/8v/0
//b/+P/2//T/8v/w//D/8P/w//D/7f/s/+v/6v/n/+b/5f/k/+L/4v/i/+L/4P/g/+D/
4P/j/+T/5f/m/+X/5P/j/+L/4v/i/+L/4v/i/+L/4v/i/+L/4v/i/+L/4//k/+X/5v/m
/+b/5v/m/+X/5P/j/+L/6//y//n/AAAcADYAUABqAJ0A0AADATYBPAFAAUQBSAHmAIQA
IgDA/w==
         </WaveFormData>
      </LeadData>
      <LeadData>
         <LeadByteCountTotal>10000</LeadByteCountTotal>
         <LeadTimeOffset>0</LeadTimeOffset>
         <LeadSampleCountTotal>5000</LeadSampleCountTotal>
         <LeadAmplitudeUnitsPerBit>4.88</LeadAmplitudeUnitsPerBit>
         <LeadAmplitudeUnits>��V</LeadAmplitudeUnits>
         <LeadHighLimit>2147483647</LeadHighLimit>
         <LeadLowLimit>268435456</LeadLowLimit>
         <LeadID>V3</LeadID>
         <LeadOffsetFirstSample>0</LeadOffsetFirstSample>
         <FirstSampleBaseline>0</FirstSampleBaseline>
         <LeadSampleSize>2</LeadSampleSize>
         <LeadOff>FALSE</LeadOff>
         <BaselineSway>FALSE</BaselineSway>
         <ExcessiveACNoise>FALSE</ExcessiveACNoise>
         <MuscleNoise>FALSE</MuscleNoise>
         <LeadDataCRC32>3553329433</LeadDataCRC32>
         <WaveFormData>
TABMAEwATABQAFQAWABcAGEAZgBrAHAAdAB2AHgAegB9AH4AfwCAAIAAgACAAIAAgACA
AIAAgAB8AHoAeAB2AHEAbgBrAGgAZABgAFwAWABQAEgAQAA4ADMALgApACQAIAAcABgA
FAAQAAwACAAEAAEAAAD///7/+//6//n/+P/3//b/9f/0//L/8v/y//L/8f/w/+//7v/v
//D/8f/y//L/8v/y//L/9P/0//T/9P/z//L/8f/w/+7/7v/u/+7/7//w//H/8v/w//D/
8P/w//D/8P/w//D/8P/w//D/8P/v/+7/7f/s/+z/7P/s/+z/6v/q/+r/6v/s/+z/7P/s
/+7/7v/u/+7/7f/s/+v/6v/s/+z/7P/s/+r/6v/q/+r/6//s/+3/7v/u/+7/7v/u/+3/
7P/r/+r/6//s/+3/7v/s/+z/7P/s/+r/6v/q/+r/7P/s/+z/7P/u/+7/7v/u/+z/7P/s
/+z/6//q/+n/6P/p/+r/6//s/+z/7P/s/+z/6//q/+n/6P/q/+r/6v/q/+j/6P/o/+j/
6P/o/+j/6P/m/+b/5v/m/+b/5v/m/+b/5v/m/+b/5v/m/+b/5v/m/+b/5v/m/+b/4//i
/+H/4P/e/97/3v/e/+D/4P/g/+D/3f/c/9v/2v/c/9z/3P/c/97/3v/d/93/3//f/97/
3v/c/9//4f/h/9//3//f/9//4P/h/+P/5P/k/+T/5P/k/+b/5v/m/+b/5//o/+r/7f/s
/+z/7v/v//D/8f/w//D/7//q/+j/5//k/+P/4v/h/+T/4//h/+D/4P/f/+H/4f/h/+L/
4v/i/+H/4f/g/+D/3v/e/97/3f/e/9//4P/h/+D/3v/c/9v/3P/d/93/3v/e/+H/4f/g
/9//4f/e/93/2//a/93/3P/Y/9P/zv/O/9n/8/8eAFEAlgDtAFYBzQE1An0CpwKrAogC
QwLTAToBpQASAIL/PP8y/yv/Pf9v/5X/qP+7/8n/0v/a/+D/5P/p/+v/6f/n/+X/5f/k
/+T/5P/m/+j/6P/o/+f/5v/m/+X/5v/n/+j/6v/s/+7/7//w/+7/7f/s/+v/6//t/+v/
6//r/+v/6//s/+r/6v/r/+v/7f/u/+//8P/z//P/9f/1//j/+v/7//v/+v/6//r//P//
/wAAAAACAAQABQAGAAcABwAKAAwADgAQAA8ADwAQABUAFwAXABkAGQAbAB0AHwAjACcA
KwAtADIANgA4ADsAQQBGAEkATgBQAFMAWQBfAGIAYwBnAGoAcAB0AHoAfwCDAIQAhQCG
AIkAigCMAJAAjwCQAJEAkwCSAJIAkQCOAI0AigCKAIgAhAB+AHwAdgBuAGkAYwBdAFMA
SwBDAD0ANQAtACgAJAAgABwAFgATAA4ACQAGAAIA///8//v/+//6//n/9v/1//b/9f/1
//X/9f/1//P/8//w/+7/7f/s/+3/7v/v//D/7v/u/+7/7v/v/+//8P/w/+//7v/u/+7/
7f/r/+r/6f/q/+n/6v/s/+3/7f/r/+v/6//r/+3/6//r/+v/6//p/+f/5//n/+f/6v/r
/+z/7f/u/+//7//w/+7/7f/r/+r/6v/r/+v/6//r/+z/7P/r/+3/7f/t/+7/7P/s/+3/
7f/t/+3/7f/t/+//7//v/+//7v/t/+v/6v/q/+r/6v/r/+3/7v/v//D/7//t/+z/6//u
/+//7//v/+v/6v/o/+f/6P/o/+n/6v/q/+r/6v/q/+n/5v/l/+X/5//n/+f/5v/k/+T/
4//j/+L/4v/i/+P/4f/g/9//3v/g/+H/4f/h/+H/4f/i/+L/3//f/97/3v/g/+D/4f/h
/+D/4P/f/97/3P/c/9z/3P/e/9//4P/h/9//3v/e/93/4f/g/97/3v/e/97/3f/b/9r/
2f/a/9r/2//c/+D/4//k/+X/5f/l/+X/5f/n/+j/6P/q/+n/6P/n/+b/5//o/+n/6v/o
/+n/6//u//D/9P/3//f/+P/3//f/9f/v/+z/6v/p/+n/6f/p/+n/5//k/+L/4P/f/9//
3f/d/97/3v/e/9//3P/a/9n/2P/a/9r/2f/Z/9r/2//c/93/2//Z/9j/1//Z/9j/2P/Y
/9n/2f/Y/9j/3f/b/9v/2//a/9n/2P/Q/8X/vv/A/83/6/8aAFMAnAD7AHAB7QFTApUC
uwK3AoQCMwK9ASABiwD8/3j/PP88/z//Vf9//5//sv/D/9H/2P/c/+L/5v/n/+X/4//h
/9//3//e/97/3v/f/+L/4//k/+P/4v/i/+H/5P/l/+b/6P/p/+r/6v/q/+j/5//m/+X/
5//p/+f/5//l/+X/5f/m/+T/5P/l/+X/5v/m/+b/5v/n/+f/6f/p/+z/7v/v/+//7f/s
/+v/7P/v//D/8P/y//P/8//z//P/8v/0//X/9v/7//v//P/+//7////+////AQADAAUA
BwAMAA8AEgATABUAGAAZABsAIQAmACkALgAvADEANgA7AD8AQQBGAEoATQBQAFUAWQBb
AFwAXQBeAGAAYABhAGQAYgBiAGIAYwBmAGYAZQBiAGIAYABhAGAAWgBUAFIATABHAEMA
PgA5ADEAKwAlACEAHQAXABQAEgAOAAwACAAHAAEA/f/7//j/9//0//P/8//w/+//7P/r
/+z/6//r/+v/6//r/+n/6f/n/+b/5v/m/+j/6v/s/+7/7f/s/+v/6v/p/+n/6v/q/+v/
6v/q/+r/6v/p/+n/6f/r/+n/6f/q/+r/6f/m/+X/6P/p/+z/6//r/+v/6//p/+f/5//n
/+f/6f/p/+n/6f/n/+X/4v/g/+L/4//j/+T/5v/n/+f/5//m/+b/5f/j/+b/5//o/+r/
5//m/+b/5f/m/+f/6P/p/+n/6f/p/+n/5//n/+b/5v/n/+j/6f/r/+v/6v/p/+j/6v/p
/+n/6f/q/+v/6//r/+j/6P/n/+f/6f/o/+j/6P/n/+b/5f/k/+X/5P/l/+f/5//n/+f/
5v/m/+b/5f/l/+b/5v/m/+f/5f/k/+P/4v/j/+X/5v/n/+X/5f/m/+b/4//j/+L/4v/j
/+T/5v/n/+b/5v/l/+T/5P/k/+T/5P/l/+X/5f/l/+T/5P/l/+X/5//m/+X/5f/l/+T/
4v/i/+L/4v/j/+T/5f/l/+X/5f/l/+T/5v/m/+n/6//p/+n/6f/p/+f/5//n/+j/6f/s
/+3/7v/s/+z/7P/s/+z/7P/s/+3/7//y//T/+P/5//n/+f/3//j/9f/w/+7/7P/r/+r/
6f/r/+v/6f/m/+b/5P/h/+H/3f/d/97/3v/c/93/3f/c/9z/3P/c/9z/3P/d/97/3//e
/93/2//Z/9n/2f/Z/9j/2v/a/93/3f/c/9z/3//d/93/3f/c/9v/1v/O/8X/uv+4/8X/
5f8aAFsAqgANAYIB/wFjAqECvwKtAmoCCwKJAfAAZQDc/2b/NP80/z3/V/+D/6P/tP/F
/9P/3P/g/+D/4v/n/+X/4//h/9//4f/g/+D/4P/e/+D/4P/g/+D/4P/h/+H/3//f/9//
4P/i/+T/5f/m/+P/4//j/+P/4//l/+P/4//j/+P/4//k/+T/5P/l/+X/6f/q/+v/7P/r
/+n/6f/n/+b/6P/p/+n/6f/q/+v/7v/u/+7/7f/u//D/8f/y//P/8P/y//P/9P/5//n/
+v/8////AQABAAMABQAHAAkACwAQABMAFgAXABcAGgAbAB0AIgAmACgALAAuADEANwA9
AD8AQQBGAEoATQBQAFUAWQBcAFwAXABcAF0AXgBgAGQAZABkAGQAZQBkAGQAYwBgAGAA
XgBfAF4AXQBYAFcAUgBOAEkAQwA9ADkAMwAtACkAIwAdABoAGAAUABAACgAHAAMA///9
//r/+f/2//X/9f/2//X/8v/x//D/7//v/+//7//v/+3/7f/t/+z/7P/s/+z/7P/s/+z/
7P/s/+z/7P/t/+3/7v/u/+//7v/u/+7/7P/r/+v/6//r/+n/6f/q/+3/7f/r/+v/6P/n
/+j/5f/m/+f/6P/n/+X/5f/l/+X/5//n/+f/5//n/+f/5v/m/+X/5f/k/+T/5//p/+r/
6//o/+j/5//l/+L/4f/g/+D/4v/i/+P/4//j/+P/4//j/+T/5f/m/+f/5f/l/+T/5P/m
/+b/5v/n/+j/6P/o/+j/5v/l/+X/5f/m/+f/5//n/+b/5v/l/+X/5//m/+b/5v/m/+b/
5v/m/+T/4v/i/+P/5P/l/+b/5v/o/+j/5//n/+T/5P/k/+X/5f/k/+P/4v/h/+H/4P/f
/+L/4//l/+b/5P/j/+H/4P/g/+D/4f/h/+H/4v/i/+L/3//e/93/3P/e/9//4P/h/+D/
4P/h/+H/4//i/+H/4f/f/+D/3v/e/97/3v/f/+D/4P/h/+P/4//i/+L/4f/j/+T/4//m
/+f/6P/p/+j/5//n/+b/5//m/+X/5P/n/+j/6f/q/+r/6v/r/+3/8P/y//b/+f/4//f/
9P/y//D/7P/r/+v/7f/t/+3/7f/s/+n/5f/i/+L/3//f/93/3f/e/97/3v/d/93/3P/c
/97/3v/e/93/3P/b/9r/2f/b/9z/3f/f/9v/2f/W/9T/1v/Z/9n/2P/Z/93/3P/d/9n/
2P/X/9b/0v/N/8j/xP/D/9X//v8zAHQAywA4AbUBLwKDArMCwQKaAk8C4wFSAb0AMgCo
/0r/Nv83/zv/Y/+P/6j/uf/L/9j/4v/k/+L/4//l/+P/4f/f/+H/4P/g/+D/3v/g/+D/
4P/i/+L/4//j/+H/4f/h/+L/4f/i/+L/4v/k/+X/5v/n/+T/5f/i/+H/4v/j/+T/5v/j
/+L/4v/h/+T/5P/k/+T/5v/n/+r/6//r/+z/7P/r/+j/6P/o/+r/6//s/+z/7v/w//H/
8v/z//X/+P/6//z//v/9//3//v8BAAMAAwAFAAoADQAQABMAFQAXABkAGQAeACIAJAAn
ACgALAAuADIAOAA7AEEARwBNAE8AVABYAFoAXABgAGMAaQBsAG8AcgBxAHAAcAByAHUA
dgB3AHkAegB6AHkAdgB1AHIAcgBwAG8AagBpAGQAXABXAFEASwBHAEEAOwA3AC4AJwAj
ACAAGQAUAA0ACQAHAAMAAQD+//v/+P/3//f/+P/3//T/8//w/+//7//v/+//7//t/+3/
7//u/+7/7v/r/+r/6f/o/+r/6v/q/+r/7f/t/+7/7v/t/+z/7P/s/+z/6//r/+v/6f/n
/+f/6P/p/+n/5//n/+f/5//p/+f/6f/p/+n/5//n/+f/5//n/+X/5f/l/+X/5//n/+b/
5v/m/+X/4//i/+P/5f/m/+f/5//o/+j/5//m/+X/5P/k/+T/5P/l/+X/5f/l/+X/5f/m
/+f/6P/p/+n/6f/o/+j/6P/o/+j/6f/q/+r/6v/q/+z/6//r/+v/6v/r/+v/6//s/+z/
6//r/+n/6P/o/+j/6P/o/+j/6P/r/+r/6//t/+v/6//r/+r/7P/s/+v/6//o/+j/6P/p
/+n/6P/n/+b/5P/l/+X/5f/j/+P/5P/k/+X/5f/k/+T/5P/k/+X/5f/i/+L/4f/g/+D/
4P/g/+D/3//d/93/4P/h/+L/4//k/+T/4//j/+P/4v/g/9//3v/h/+P/4//j/+P/4//j
/+P/5P/m/+f/6v/q/+r/6v/q/+z/7P/s/+z/6f/p/+r/7P/u//L/9f/1//f/9//4//f/
8P/s/+n/5//o/+n/6v/r/+j/5P/h/97/2f/Z/9f/1//Z/9r/2//d/9v/2v/a/9r/2v/a
/9n/2f/X/9f/1//X/9j/1//X/9f/2P/Y/9n/2v/a/9n/1//W/9v/2f/Z/9n/3P/b/9b/
0P/L/8T/xP/L/9v//P8rAGgAswAQAYUB+wFTAosCqwKeAmsCFwKSAfEAXgDE/07/Lv8r
/y3/T/99/5r/q/+//8z/1P/c/+T/5//m/+P/4P/d/93/3P/c/9z/3v/g/+D/4P/g/+D/
4f/h/9//3//f/+D/4f/i/+L/4v/h/+H/4f/h/+P/5f/j/+P/4v/h/+D/4P/i/+L/4//j
/+b/5v/m/+b/5//n/+n/6f/s/+7/7//v/+3/7P/r/+z/7//w//D/8v/z//P/8//z//P/
9v/4//r//////wAAAgADAAUABQAHAAsADQAPABEAFAAXABoAGwAfACQAJwArADAANAA2
ADoAPwBDAEoAUQBTAFUAWgBeAGIAZgBsAHEAcwB0AHUAdgB3AHgAegB+AH0AfgB/AIEA
hACEAIMAgAB+AHoAeQB2AHIAbABqAGQAXgBZAFMATQBGAD8AOAAzACoAIwAfABwAFAAQ
AAoABwACAP3/+v/2//X/8v/x//H/7f/r/+f/5f/k/+P/4//j/+H/4f/f/9//4f/g/+D/
4P/g/+D/4P/g/93/3P/b/9r/3P/d/9//4P/f/97/3v/e/9z/2//b/9v/3f/b/9v/3P/d
/93/2//b/9r/2f/a/9f/2f/Z/9n/1//X/9f/1//X/9j/2f/a/9v/2v/Z/9f/1v/X/9f/
1v/W/9j/2f/Z/9n/1//Y/9j/1//Y/9n/2v/c/9z/3P/d/93/3//f/9//3//d/93/3f/d
/93/3f/c/9z/3f/e/9//4f/g/+D/4P/g/+L/4f/h/+H/4f/h/+D/3//e/97/3f/d/+D/
4P/h/+L/4f/g/9//3v/f/97/3//h/9//3//f/97/3f/c/9r/2f/b/9z/3f/f/93/3P/b
/9r/3P/d/93/3f/d/93/3v/e/9z/2//Z/9j/2f/a/9z/3f/a/9r/2f/Y/9r/2v/a/9r/
3f/d/9n/1v/Z/9r/2//c/9z/2//b/9v/2f/Y/9j/2P/d/9//3//f/+H/4f/h/+H/4P/g
/9//4P/h/+L/4//k/+L/4v/i/+L/4P/h/+P/5v/p/+7/8v/z//L/7//t/+n/5v/k/+P/
4//h/+H/4f/h/+D/3v/d/9z/2P/X/9T/0//U/9T/1P/V/9f/1v/W/9b/1v/W/9X/1f/T
/9P/0//T/9T/0//T/9P/0f/Q/9D/0P/V/9X/1P/U/9X/0//T/9P/0P/R/9D/zP/F/7r/
tP+1/8f/7v8lAGgAvwAoAaUBHwJ3Aq8CxwKqAmMC/wFyAdEARAC0/0b/KP8v/zf/V/+D
/57/r//B/8z/1P/a/9z/3f/d/9v/2f/X/9X/1P/U/9T/0v/U/9T/1P/W/9b/1//X/9X/
1f/V/9b/2f/a/9r/2v/X/9f/1//X/9X/1//V/9X/1v/X/9j/2v/X/9b/1v/V/9f/2P/Z
/9r/3f/d/9//3//f/+D/4P/f/+D/4P/g/+L/4f/i/+L/5P/l/+X/5f/l/+f/6v/s/+7/
8P/v/+//8P/1//f/9//5//r/+//8//3/AQAFAAkACwANABAAEQATABcAHAAfACQAKAAr
ADEANwA4ADkAPQBAAEUASABNAFEAUwBUAFUAVgBYAFgAWQBcAF8AYABhAGMAYwBiAGAA
XABcAFoAWwBaAFcAUgBRAEwARgBBADsANQAzAC8AKwApAB8AFwASAA4ACgAGAAAA/f/6
//f/9v/0//P/8P/v/+//7v/t/+r/6f/n/+X/5P/j/+T/5f/k/+X/5f/k/+T/5P/k/+T/
5P/k/+f/6P/p/+r/6f/p/+r/6v/p/+j/6P/o/+r/6f/p/+n/5//l/+X/5v/n/+f/5f/l
/+P/4//l/+P/5f/l/+X/4//l/+X/5f/l/+L/4f/g/9//4P/h/+H/4v/j/+P/4v/i/+D/
4f/h/+H/4//k/+T/4//i/+H/4P/g/+H/4v/k/+X/5P/j/+L/4f/j/+P/4//j/+P/4//i
/+L/4f/g/9//3//h/+L/4//k/+L/4f/h/+H/5P/l/+X/5f/m/+b/5f/l/+P/4v/i/+L/
4//k/+X/5v/m/+T/5P/l/+P/4//j/+L/5P/k/+P/4//f/97/3f/d/+D/4P/g/+D/3v/f
/9//3//g/+H/4//k/+L/4f/f/97/3P/c/93/3f/e/97/3f/c/9z/3P/c/9z/3P/d/97/
3//g/+D/4f/h/9v/2v/Y/9r/2v/a/9r/3P/b/9v/2//b/9r/2v/a/97/4f/i/+P/4f/h
/+H/4f/h/+L/4v/k/+L/4v/i/+L/5P/k/+T/5P/m/+f/6f/s/+z/8P/z//P/8f/v/+7/
6//k/+L/4f/h/+P/4//j/+P/4v/g/9//3v/Z/9n/1//X/9j/2P/Y/9n/1//W/9b/1v/W
/9b/1f/V/9f/1//X/9f/1P/T/9P/0//W/9b/1//Y/9j/1//V/9T/2f/X/9f/1//Y/9X/
1P/O/8P/uP+w/7P/y//6/zkAhADdAEoByQE/ApECvwLHApgCRQLRAToBowAYAJD/Ov8w
/zf/Rf9r/5P/qv+7/8n/0v/Y/97/4v/j/+P/4f/f/93/2//a/9r/2v/a/9z/3P/c/9z/
3P/d/93/3f/d/93/3v/f/+D/4P/g/9//3//f/9//4f/j/+H/4f/f/9//3//g/+H/4v/k
/+X/5P/k/+T/5P/k/+P/5P/j/+T/5v/n/+f/6P/o/+j/6v/q/+r/6f/q/+3/7f/t/+3/
7P/u/+//8P/z//P/9P/2//n/+//7//3///8BAAMABQAKAA0AEAARABEAFAAVABcAGwAg
ACMAKAArAC0AMgA3ADoAOwA/AEIARwBKAE8AUwBWAFYAVgBWAFkAWgBcAGAAYQBiAGMA
ZQBmAGYAZQBiAGQAYgBjAGIAYQBcAFsAVgBRAE0ASABDAD8AOQAzAC8AKAAhAB0AGgAX
ABQADwANAAkABQADAAAA/v/8//z//f/8//v/+P/3//b/9f/1//X/9f/1//P/8//x//D/
8P/w//L/8v/y//L/8v/y//L/8v/y//H/8f/w//D/8P/x//L/8f/v/+7/7f/u/+3/7v/w
//H/8f/v/+//7f/t/+//7f/t/+3/7f/r/+n/6f/p/+n/6v/r/+z/7f/t/+3/7P/s/+v/
6//q/+r/7P/t/+3/7f/t/+7/7v/t/+v/6//r/+z/7P/s/+3/7f/s/+v/6v/p/+v/6//r
/+v/6//r/+r/6v/r/+z/7f/v//D/8P/w//D/7//t/+z/6//t/+//8P/x/+7/7v/t/+3/
7v/u/+//8P/u/+7/7v/u/+7/7P/s/+3/7//v/+//7v/r/+r/6P/n/+j/6P/o/+n/6f/o
/+f/5v/m/+f/5//n/+n/6//u//D/7P/r/+n/6P/o/+j/6f/p/+r/6v/p/+j/6P/o/+j/
6P/p/+n/6f/p/+j/5v/l/+P/5v/m/+b/5//p/+j/5//m/+X/5P/l/+b/5//o/+b/5v/m
/+b/5v/m/+b/5f/n/+f/5//m/+b/5v/p/+v/6//r/+v/6//t/+3/7f/u/+3/7v/t/+z/
7f/u/+//8P/u/+7/7v/v//H/9P/2//r//v///wAA///+//v/9v/0//P/8//z//P/8v/x
/+7/6v/q/+j/5f/l/+H/4f/i/+L/5P/l/+X/5P/m/+b/5v/m/+T/4//i/+H/4f/h/+D/
3//h/+H/4f/g/+D/4P/j/+P/4v/i/+X/4//i/+H/3//d/+L/3v/V/8r/wP/F/93/BgA9
AIQA2wBEAcEBOQKTAskC1wKwAl8C7QFYAcMAOgCw/1L/Ov87/0P/Z/+V/7D/w//V/97/
5P/o/+z/6//r/+n/5//l/+f/5v/m/+b/5f/m/+X/5P/m/+b/5//n/+n/6f/p/+r/6P/o
/+f/5v/p/+v/7f/v/+z/7f/q/+n/6f/p/+n/6v/r/+z/7v/v/+7/7P/q/+j/6v/r/+7/
7//u//D/8f/x//H/8v/z//b/9//4//j/+v/5//n/+f/5//v//v8AAAIAAwADAAQABgAJ
AAsACwANAA8AEQATABUAGAAbAB4AHwAiACYAKAArAC4AMgA0ADgAPAA/AEUASwBPAFEA
VgBaAF8AYgBnAGsAcAByAHQAdgB0AHQAdQB4AHsAfAB9AH8AfgB+AH0AegB5AHYAdgB0
AHMAbgBtAGgAYQBbAFQATQBJAEMAPQA5ADMALQAqACgAIgAeABgAFQARAA0ACwAIAAQA
AAD+//3//P/7//j/9//4//f/9//3//b/9f/y//H/8v/y//P/9P/y//L/8v/y//L/8v/y
//L/9f/1//b/9v/z//L/8v/y//P/8//0//X/9P/x//D/8P/x//H/7//v//H/8f/z//H/
7v/t/+z/6f/s/+3/7v/v/+3/7f/t/+3/7//v/+7/7v/t/+3/7P/s/+r/6//r/+v/7f/u
/+7/7f/r/+v/6//s/+3/7v/w//H/7//v/+//7//u/+3/7P/r/+3/7//w//L/8f/w/+//
7//y//L/8v/y//D/7//v/+//8P/x//H/8f/x//L/8v/z//H/8P/w//D/8P/w//D/8P/u
/+z/7P/t/+v/6//r/+r/6//s/+z/7f/q/+r/6v/r/+v/6v/p/+j/6P/p/+n/6f/p/+n/
6v/q/+v/6//q/+r/6f/o/+j/5//m/+b/5f/k/+X/5v/n/+j/5v/l/+T/4//l/+b/6P/p
/+H/3v/e/+D/4P/g/+D/4//j/+T/5f/j/+L/4v/i/+X/5//n/+f/5//n/+f/5//n/+j/
6P/q/+z/7P/s/+z/6v/q/+r/6v/q/+v/7f/w//T/+P/7//v/+f/3//b/8//u/+z/6//r
/+n/6f/p/+n/5//k/+L/4P/f/9//3f/d/9z/3P/c/93/3//e/97/3v/d/9z/2v/Z/9r/
2//c/93/2v/Z/9n/2f/X/9b/1v/W/9r/2//b/9z/3//d/93/3f/a/9f/2P/Y/9H/yv/K
/8//4/8KAD8AgADTADYBrQEfAm0CoQK1ApoCWQL3AWYBzQA6AKD/Qv8y/zH/Of9j/5H/
qv+5/8v/1P/e/+b/6v/n/+f/5f/j/+H/4f/g/+D/4P/g/+L/4v/i/+L/4v/j/+P/4v/h
/+D/4P/j/+T/5P/k/+P/4//j/+P/5f/n/+X/5f/n/+f/5//o/+b/5v/n/+f/5v/m/+b/
5v/p/+n/6//r/+3/8P/y//P/8v/y//L/9P/1//b/9v/4//v/+//7//v/+f/8//7/AAAF
AAUABgAIAAwADwAQABMAFQAXABkAGwAcAB8AIgAjACYAKgAsAC8AMwA4ADsAQABFAEkA
UABXAFkAWwBgAGQAaABsAHIAdwB6AHwAfgCAAIMAhACGAIoAjQCOAI8AkQCRAJAAjgCK
AIcAhACEAIIAfgB4AHYAcABoAGMAXQBXAE8ASQBDAD8ANQAtACgAJAAfABwAFwAVABAA
CwAIAAQA///8//v/+//6//n/9v/1//T/8//z//P/9f/1//P/8//x//D/8P/w//D/8P/w
//D/8v/y//L/8v/y//H/8f/w/+//7v/u/+7/8P/v/+//7//v/+3/7f/u/+//7//t/+3/
6//r/+3/6//t/+3/7f/r/+n/6f/p/+n/6f/p/+n/6f/r/+v/6v/q/+n/6f/o/+j/6v/r
/+v/6//p/+r/6v/p/+v/6//r/+z/7P/s/+3/7f/t/+3/7f/t/+3/7f/t/+3/7P/r/+n/
6P/q/+r/6v/r/+z/7P/s/+z/6v/p/+n/6f/s/+3/7f/t/+v/6v/o/+f/6f/o/+j/6P/n
/+b/5f/k/+L/4P/g/+H/4//j/+P/4v/k/+T/4//j/+D/4P/g/+H/4f/g/9//3v/c/93/
3f/d/93/3f/e/97/3P/b/9n/2P/Y/9j/2f/Z/9j/2P/X/9b/1v/W/9b/1v/X/9f/1//X
/9j/1v/V/9T/0//S/9D/z//P/8//z//O/87/zv/R/9P/0//T/9P/0//T/9P/0//U/9T/
1v/Y/9j/2P/Y/9b/1v/W/9b/1P/V/9f/2v/d/+L/5v/n/+b/4//h/93/2f/Y/9j/2f/b
/9v/2//b/9f/1P/S/9D/zf/N/8v/y//M/8z/zP/N/83/zP/M/8z/zv/O/83/zf/L/8v/
y//L/8z/y//L/8v/yf/I/8j/yP/L/8v/yv/K/8//zf/N/83/zv/N/8r/xv+//7z/uv+7
/8//9v8tAHIAyQA0AbEBJQJ3AqcCtQKSAk0C5QFQAbMAIgCS/zb/Jv8n/zH/Wf+D/5z/
rf+7/8j/0v/Y/9b/1f/V/9P/0f/P/9D/0P/R/9L/0f/S/9H/0P/S/9L/0//T/9H/0f/R
/9L/1f/W/9b/1v/T/9P/0//T/9L/0//Q/8//0P/R/9L/1P/W/9b/1//X/9r/2v/a/9r/
2//b/93/3f/d/97/3v/d/93/3v/f/+L/4f/i/+L/5P/l/+X/5f/l/+b/6v/t//D/8P/v
/+//8P/0//f/+P/7//3///8BAAMABgAJAAwADQATABgAGwAfACAAIgAiACQAKAArADEA
NwA7AD0AQgBGAEgASgBOAFEAVwBaAF0AYABiAGIAYwBmAGUAZgBnAGkAaABoAGcAZABj
AGAAYABeAFsAVgBVAFAATABHAEEAOwA3ADEAKwAnACAAGQAVABIADAAIAAIA///9//n/
9//0//P/8P/v/+//8P/v/+z/6//p/+f/5v/l/+X/5f/j/+P/5f/k/+T/5P/i/+L/4v/i
/+T/5P/k/+T/5f/l/+b/5v/k/+L/4f/g/+P/4//k/+X/5f/j/+P/5P/i/+H/3v/d/9//
3//h/9//3f/d/93/2//c/93/3v/f/97/3f/c/9v/2//b/9r/2v/b/9v/2v/a/9j/2f/Z
/9n/2//c/9z/2//b/9v/2//c/9r/2v/b/9v/3f/d/93/3f/d/93/3f/d/+D/4f/h/+L/
4f/g/9//3//i/+L/4v/i/+L/4f/h/+H/4v/j/+P/4//k/+T/4//j/+H/4P/g/+D/4v/i
/+L/4v/g/97/3v/f/93/3f/d/9z/3v/e/93/3f/e/97/3v/f/+H/4P/f/97/3P/d/93/
3f/a/9n/2f/Y/9n/2//c/97/3f/c/9z/2//a/9r/2f/Y/9j/2P/Y/9j/2P/Z/9r/2//b
/9r/2v/Z/9f/1v/V/9X/2f/c/9z/3P/c/9z/2v/a/9r/2v/a/9r/2v/a/9j/2P/Y/9j/
2f/a/9v/3P/f/+D/4f/i/9//3v/d/9z/3f/e/9//4P/e/97/3v/e/+D/4v/k/+b/6v/s
/+7/8P/s/+r/6P/m/+T/5P/k/+T/4v/g/97/3P/a/9j/1v/U/9b/1v/W/9b/0//S/9H/
0P/R/9L/0//U/9P/0v/R/9D/0P/Q/9D/0P/S/9L/0v/S/9D/0P/Q/9D/0f/S/9P/1P/U
/9T/1P/U/9H/zv/L/8j/xf/C/7//vP/r/xgARQByANkAQAGnAQ4CLgJMAmoCiAIXAqgB
OQHKAA==
         </WaveFormData>
      </LeadData>
      <LeadData>
         <LeadByteCountTotal>10000</LeadByteCountTotal>
         <LeadTimeOffset>0</LeadTimeOffset>
         <LeadSampleCountTotal>5000</LeadSampleCountTotal>
         <LeadAmplitudeUnitsPerBit>4.88</LeadAmplitudeUnitsPerBit>
         <LeadAmplitudeUnits>��V</LeadAmplitudeUnits>
         <LeadHighLimit>2147483647</LeadHighLimit>
         <LeadLowLimit>268435456</LeadLowLimit>
         <LeadID>V4</LeadID>
         <LeadOffsetFirstSample>0</LeadOffsetFirstSample>
         <FirstSampleBaseline>0</FirstSampleBaseline>
         <LeadSampleSize>2</LeadSampleSize>
         <LeadOff>FALSE</LeadOff>
         <BaselineSway>FALSE</BaselineSway>
         <ExcessiveACNoise>FALSE</ExcessiveACNoise>
         <MuscleNoise>FALSE</MuscleNoise>
         <LeadDataCRC32>246329679</LeadDataCRC32>
         <WaveFormData>
EgASABIAEgAVABYAFwAYABwAHgAgACIAJAAkACQAJAAmACYAJgAmACUAJAAjACIAJAAk
ACQAJAAhACAAHwAeAB4AHgAeAB4AHgAeAB4AHgAbABgAFQASABEAEAAPAA4ACwAKAAkA
CAAGAAQAAgAAAP///v/9//z//P/8//z//P/8//z//P/8//v/+v/5//j/9//2//X/9P/3
//j/+f/6//j/+P/4//j/+f/6//v//P/5//j/9//2//T/9P/0//T/9f/2//f/+P/1//T/
8//y//P/9P/1//b/+P/4//j/+P/1//T/8//y//L/8v/y//L/8v/y//L/8v/0//T/9P/0
//X/9v/3//j/9//2//X/9P/2//b/9v/2//X/9P/z//L/9f/2//f/+P/4//j/+P/4//f/
9v/1//T/9f/2//f/+P/2//b/9v/2//b/9v/2//b/+P/4//j/+P/6//r/+v/6//j/+P/4
//j/9//2//X/9P/1//b/9//4//b/9v/2//b/9P/0//T/9P/1//b/9//4//b/9v/2//b/
9v/2//b/9v/1//T/8//y//T/9P/0//T/9P/0//T/9P/0//T/9P/0//b/9v/2//b/8//y
//H/8P/x//L/8//0//T/9P/0//T/8f/w/+//7v/v//D/8f/y//T/8//y//L/9P/0//P/
8//y//T/9//3//b/9f/0//P/9//4//n/+//6//r/+//8//z//P/9//7/AAAAAAIAAwAC
AAEAAgADAAYABwAGAAYABAABAP7//v/8//n/+P/3//j/9//2//X/9f/x//H/7//v//D/
8P/w/+7/7v/t/+3/6//s/+z/7P/u/+7/7v/u/+3/7f/r/+v/7f/t/+3/7P/u//D/8P/w
/+//7//v/+//7f/s/+3/6v/j/9n/z//J/9L/7P8XAEwAjQDcADsBpAEAAkECZAJfAicC
xgE/AbgAUQDy/5r/d/93/3P/fv+c/7L/wP/M/9f/3v/k/+j/6//v//D/8P/x//L/7//t
/+z/6//r/+v/6//r/+n/6P/n/+b/5//o/+n/6//t/+7/7//v/+3/7P/r/+n/6f/p/+n/
6f/p/+n/6f/p/+n/6f/p/+r/7f/t/+3/7P/s/+7/7v/u/+7/7//v/+//7v/u/+//7//x
//L/8v/y//X/9v/2//X/9f/1//f/+f/5//n/+v/7//z//f/+//7//////wAAAAAEAAUA
CAAIAAoADAAOAA4AEQAUABUAFgAYABkAHAAfAB8AHwAgACAAIwAmACkALAAsACwAKwAq
ACsALAAtAC8ALwAwADAAMAAvAC8ALwAuAC8ALQAtAC0AKwAqACkAKQAmACUAJQAkACAA
HgAaABcAFQAUABIAEAASABEADwANAAkABgAFAAUABQACAAIAAgACAAAA///+////////
/wAA/v/9//z//P/5//j/9v/1//j/+f/6//r/+f/4//f/9v/5//n/+f/5//n/+f/5//n/
9v/1//X/9v/4//f/9//3//f/9//3//f/9//5//n/+f/5//n/+f/5//f/9v/1//P/8//0
//T/9P/2//b/9v/0//b/9v/2//f/9v/2//f/9//3//f/9//3//j/+P/4//b/9v/3//n/
+f/7//v/+//7//3//v8AAAAA/f/6//n/+f/5//n/+f/6//z//f/+//7//v/8//7//v8A
AAEAAQABAAAA///9//z////+////AgACAAIAAQAAAP///v/9//z//v/+//7////9//v/
+//7//3//f/7//r/+P/5//n/+f/7//r/+v/7//v//f/9//3/+v/5//n/+v/8//z//P/8
//v/+//7//v/+//7//r/+v/8//3//f/9//z/+//6//n//f/8//z//P/8//z/+v/4//f/
9v/4//f/9//4//z/////////AQABAAEAAgAEAAQABQAGAAUABQAFAAQABAAFAAYABgAG
AAgACQAMAA0AEAATABMAFQATABIAEAAMAAgABwAFAAUABQAFAAUAAwABAP///f/5//n/
9//3//j/+P/4//j/9//1//T/8//0//T/9P/0//X/9v/3//f/9f/z//P/8//1//X/9P/0
//T/9P/0//X/9//3//f/9//0//H/8P/n/9n/z//J/9T/8v8fAFoAmwDsAEsBsAEEAjkC
VAJHAgMClgENAZAANQDg/5b/ff+D/4f/lv+s/8D/zv/a/+X/7P/u//L/9f/1//P/8v/y
//L/7v/t/+3/7f/u/+//8P/x/+7/7v/u/+7/7//w//H/8//y//L/8v/x/+7/7v/u/+3/
7v/v//D/8f/v/+//7//v/+3/7f/t/+7/7f/t/+3/7P/s/+7/7v/u//D/8f/x//H/7//u
/+7/7f/v//D/8P/w//H/8v/y//H/7//v//H/8//0//X/9//5//n/+f/5//j/+f/5//r/
+v/8//3/AAAAAP7/AAACAAIABQAIAAkACgALAAsADQAPAA4ADwARABIAFAAWABgAGgAa
ABoAGQAYABgAGAAYABkAGAAYABcAFgAZABkAGQAYABgAFwAYABkAGAAWABQAEwAUABMA
EwASABAADgAKAAcACAAIAAcABgAIAAcABQADAAEA/v/9//3//f/6//r/+v/4//b/9f/0
//X/9f/1//b/9v/1//T/9P/y//L/8f/x//T/9f/2//b/9f/0//P/8v/z//P/8//z//P/
8//z//P/8v/x//H/8v/y//H/8f/x/+//7//v/+//7//z//X/9//2//X/9P/z//L/8v/y
//H/8v/0//X/9v/0//L/8P/s/+3/7v/v//H/8P/w//H/8f/v/+//7//v//H/8v/z//L/
8f/x//L/8f/y//P/9P/1//T/9P/1//T/9P/y//L/8//1//X/9f/2//b/9f/0//L/9P/y
//T/9P/0//X/9f/1//P/8//y//L/8//y//P/9v/1//T/8v/w//L/8v/y//L/8v/y//L/
8//z//H/8f/x//L/8//y//L/8f/x//D/7//w//D/8f/z//L/8//y//H/8P/v/+//8P/y
//L/8v/y/+//7//v/+//7//v/+7/7v/w//H/8f/x/+//7//v/+//8f/v/+3/7//w//D/
7v/u/+7/7v/w//D/7//u/+7/7v/u/+3/7v/w//P/9//1//X/9f/1//P/9P/0//T/9v/4
//n/+//6//r/+v/7//r/+v/6//z//v8CAAQACAAJAAkACQAHAAYABAABAP7//P/7//n/
+f/7//v/+f/3//P/8f/t/+3/6//r/+z/7P/s/+z/7P/r/+v/6//s/+z/7v/u/+7/7v/t
/+v/6v/n/+n/6f/p/+n/6v/q/+z/7P/s/+3/7f/t/+3/7f/s/+v/5P/b/9H/xf/B/8z/
6v8bAFgAnQDoAD8BmAHeAQsCHAIDArUBQAG7AFIACQC+/4L/cf93/33/jv+o/7z/yv/U
/9//5v/q/+j/6f/v/+3/7P/s/+z/6P/n/+f/5//n/+f/5//n/+b/5v/m/+b/5v/m/+b/
5//p/+r/6//r/+j/6P/o/+f/5//n/+f/5//n/+f/5//n/+n/6f/p/+r/7P/t/+7/7v/r
/+z/6//q/+j/6f/p/+n/6f/q/+z/7f/s/+z/6//q/+z/7v/v/+//7P/r/+z/7f/v/+//
8P/x//L/8//0//T/9f/1//b/9v/6//v//v/+//z//P/8//r//f8AAAEAAgAEAAUACAAL
AAoACwANAA4AEAASABQAFgAUABQAEwASABQAFAAUABUAEwAUABQAFAATABMAEwASABIA
EQASABMAFQAUABMAEwASABEAEQAQAA8ADgALAAkACQAIAAYABAAEAAMAAQD///3/+v/5
//n/+f/2//b/9v/3//b/9v/2//X/9f/1//b/9P/z//L/8v/y//L/8f/x//P/8//z//L/
8v/y//L/8v/z//P/8//z//P/8//z//P/8v/x//H/8v/w/+//7//v//H/8f/x//H/7v/v
/+7/7f/u/+//8P/x/+7/7v/u/+3/7//w//D/8P/w//D/8P/u/+7/7v/u/+//8f/y//T/
9f/y//H/8P/v/+z/7P/s/+r/6//t//D/8f/v/+//7//v/+//8P/y//L/8P/u/+7/7//x
//H/8f/y//H/8f/x//D/8v/w//L/8v/w//H/8f/x//H/8f/w//D/8v/w//D/8v/w//D/
7//u/+z/7P/s/+z/7f/u/+//8f/z//H/8f/x/+//7//t/+z/7P/t/+3/7f/r/+r/6v/r
/+z/7//w//H/7//t/+z/7P/s/+z/7P/s/+3/7f/t/+3/6v/p/+f/5v/n/+n/6v/r/+n/
6f/p/+n/6v/p/+j/6//o/+j/5v/m/+b/5v/n/+f/5//o/+r/6v/p/+n/6P/q/+3/7f/w
//H/8v/z//H/8P/v/+//7v/u/+//8P/x//L/9P/2//b/9v/4//n//P/9/wAAAwABAAEA
///+//3/+//5//r/+//5//n/+f/2//P/8P/t/+3/6f/p/+f/6f/q/+r/6v/o/+j/5//n
/+f/6P/o/+j/6P/o/+j/6P/q/+v/6v/r/+n/5//l/+L/5P/m/+b/5v/p/+n/6f/p/+f/
5v/l/+L/3//X/8//yf/I/9r/AQAyAG8AtgANAWwBxgEFAioCLwL9AZwBGQGWADkA7P+g
/3X/c/91/3z/kv+q/7r/yP/X/+L/6v/o/+X/5f/n/+b/5v/m/+b/5f/l/+X/5f/l/+X/
5f/m/+b/5v/m/+T/5P/k/+X/4//k/+X/5f/l/+b/5//n/+X/5f/l/+X/5//n/+f/5//m
/+X/5P/k/+f/5//n/+b/5//q/+v/7P/q/+v/6//r/+n/6P/o/+f/5//o/+j/6P/r/+z/
7P/r/+3/7f/v//H/8P/v/+//7//w//H/8v/y//T/9f/3//j/+P/5//z//P/+/wAAAgAC
AAMABAADAAIABQAHAAsADwASABMAFQAWABUAFgAXABgAGwAcABwAHAAZABgAFwAXABgA
GgAbABwAHQAdAB0AHAAdABsAGwAbAB0AHAAbABsAGQAXABYAFAAUABQAEgARAA8ADgAM
AAoABwAFAAIA///+//z//P/9//v/+P/4//j/+f/4//j/+P/1//X/9f/2//j/9//2//b/
+P/4//f/9//1//P/8f/u//D/8P/w//D/8//z//P/8//z//P/8//z//L/8f/x//L/8f/v
/+7/7f/t/+3/7f/t/+v/7f/t/+3/7f/t/+3/7f/u/+7/7v/t/+v/7P/s/+z/7P/s/+z/
6v/o/+j/6P/p/+z/7P/t/+3/7f/t/+3/7f/s/+z/7P/q/+r/6//t/+3/7f/t/+3/7f/t
/+7/8P/w//D/7v/u/+//7f/t/+3/7v/w//H/8v/y//D/7v/w//D/7v/v/+//7//x//H/
8P/w/+//7P/r/+z/7P/s/+v/6v/q/+r/6v/q/+r/6v/q/+v/7P/r/+z/7f/t/+3/6//q
/+r/6//r/+v/6f/o/+j/6f/o/+n/6P/n/+n/6f/q/+z/7P/s/+z/7P/r/+v/6//r/+v/
6//q/+r/5v/l/+f/6P/p/+r/6//s/+3/7P/s/+z/6f/n/+b/5v/o/+v/6//r/+n/6f/p
/+r/6//s/+7/8P/y//P/9P/0//b/9//4//j/9f/2//b/+P/3//r//f/9/wEAAQACAAIA
/P/4//f/9f/0//X/9v/3//P/7//r/+f/4//j/+H/4f/l/+b/5//o/+f/5f/k/+P/5f/m
/+f/6P/n/+b/5f/j/+P/4f/h/+H/4v/j/+P/5P/j/+L/4f/h/+L/4//k/+X/5v/j/+D/
2f/R/8X/v//A/87/7/8gAF8ApAD9AGYBzgEdAlICaQJRAggClQEGAYcAJADA/3n/bf9v
/3D/gv+e/7D/vv/N/9b/3v/k/+n/6//q/+j/5//m/+L/4f/h/+H/4//j/+P/4//k/+T/
5P/k/+L/4v/i/+P/4//k/+X/5f/i/+L/4v/h/+L/4//k/+X/5P/j/+L/4f/h/+H/4f/i
/+X/5f/l/+T/5v/o/+j/6P/q/+v/6//r/+n/6P/o/+f/6f/q/+r/6v/r/+z/7P/r/+v/
6//t/+//8P/x//P/9f/1//X/9f/0//b/9//5//r//P/9/wAAAAACAAQABgAGAAkADAAN
AA4AEQATABcAGwAaABsAHQAeACAAIgAkACYAJQAmACYAJgAmACYAJgAnACcAKAAoACgA
KgArACwALAAoACUAJAAjACEAIAAfAB8AIAAfAB8AHgAdABwAGQAXABMAEgAQAA4ADQAL
AAgABQABAP7//f/9//3/+v/6//r/+P/2//X/9P/1//X/9f/2//b/9f/0//T/9P/0//P/
8//1//X/9f/0//P/8v/x//D/8v/z//T/9f/z//P/8//z//L/8f/x//L/9P/z//P/8//1
//X/9f/1//L/8//y//H/8//z//P/8//y//L/8v/x//L/9P/1//b/9f/0//P/8P/y//L/
8v/z//L/8v/z//P/8//z//P/8//z//T/9f/0//T/9f/3//f/+f/5//n/+f/3//j/+v/6
//r/+P/4//n/+f/5//n/+v/7//v/+//6//z/+v/8//z/+//7//r/+f/5//n/+P/4//v/
+v/7//7//P/8//v/+v/8//z//P/8//v/+v/5//n/9//1//X/9f/3//f/9f/0//T/9f/1
//X/9//2//b/9//1//f/9//3//T/8//z//T/9f/2//f/+P/1//X/9f/1//X/9f/0//T/
9v/3//P/8v/1//b/9//4//n/+P/4//j/9//1//T/9P/4//v/+//7//v/+//7//z/+v/6
//v//P/+////AAAAAAIAAwAEAAQAAgAEAAUACAAKAA4AEgATABAADQALAAgABwAEAAQA
AwD//////////////f/7//n/9f/1//P/8//0//T/9P/0//b/9f/1//X/9P/0//T/9P/z
//L/8f/v//H/7//v/+//8f/x//D/8P/y//L/8v/z//L/8f/w/+//7v/v/+7/6f/f/9P/
x//G/9j//f8yAHMAvAATAXIB0AEVAj4CSwIlAsgBSwHEAFkACACy/3v/df99/4L/mP+w
/8D/zv/d/+b/7P/w//P/8//x//D/8P/w/+z/6//r/+v/6f/p/+n/6f/q/+r/6v/q/+r/
6v/q/+v/7f/u/+//7//s/+z/7P/r/+v/6//r/+v/7f/t/+3/7f/s/+v/6v/q/+3/7f/t
/+z/7P/u/+7/7v/u/+//7//v//D/8P/x//H/7//w//D/8P/v//D/8P/v//H/8f/z//X/
9P/z//P/8//2//f/+P/4//j/9//3//b/+f/7////AAD9//7////+/wEABAAFAAYACAAJ
AAwADwAPAA8AEAAQABEAFAAXABoAGgAaABkAGAAaABoAGgAbABsAHAAcABwAHAAbABoA
GAAYABcAGAAZABkAGAAXABcAFgAVABUAFAAUABQAEgARAA4ADAAJAAYABgAFAAMAAQAA
AP7//v///////P/8//z//P/6//n/+P/1//X/9f/2//b/9f/0//T/9v/2//X/9f/1//X/
9f/0//X/9v/3//j/9//3//f/9//1//X/9f/1//b/9f/1//b/9P/z//P/8//1//X/9f/1
//H/8//z//P/9f/1//X/9f/2//b/9v/1//L/8v/x//D/8//0//X/9P/0//T/9P/1//X/
9P/0//P/9f/1//X/9f/y//L/8v/w//H/8//2//f/9v/1//T/8//z//T/9v/2//b/9P/0
//X/9P/z//L/8v/1//X/9f/0//T/8v/0//T/9v/3//f/9//3//f/9v/2//T/8v/y//T/
9f/2//b/9v/2//b/9v/2//T/9P/0//X/9//1//X/9f/y//H/7v/s/+//8f/y//P/8//y
//L/8//1//f/9//3//X/8//y//L/8v/y//L/8v/z//P/8//z//P/8//y//L/8v/z//P/
8//1//X/9f/1/+//7//s/+3/7v/v//D/8f/w//D/8P/w/+//7//w//P/9//4//n/9//3
//f/+P/4//j/+f/6//j/+f/6//r/+v/7//z//P///wIABAAIAAgACgAMAAsACQAHAAYA
BAAAAPz/+//5//j/+f/6//v/+//5//f/9f/v/+//7f/t/+7/7v/u/+7/7v/t/+3/7f/u
/+7/7v/u/+7/7v/u/+3/7f/r/+v/6//u/+//7//w//D/7v/s/+v/7P/t/+7/7//u/+v/
6v/j/9n/zf/D/8b/3P8HAEIAgwDKABkBcAHEAf8BHgIbAuUBfgH5AIAALQDi/5j/df97
/4H/iP+g/7j/yP/U/9//5P/o/+7/7//v/+3/7P/s/+z/6v/p/+n/6f/p/+n/6f/p/+r/
6v/q/+r/6v/q/+r/6//p/+r/6//r/+j/6P/o/+f/6P/p/+r/6//p/+n/6f/p/+v/6//r
/+z/7f/t/+3/7P/r/+z/6//q/+z/7f/t/+3/7P/s/+3/7f/r/+z/7P/s/+//8P/w/+//
7f/t/+//8f/z//P/9P/1//T/9f/2//b/9f/1//b/9v/5//v///8AAP3//v////7/AQAE
AAUABgAHAAcACQALAAoACwANAA4AEAASABQAFgAUABQAEwASABUAFgAXABkAFwAYABgA
GAAZABkAGQAYABgAFwAYABkAFwAWABUAFQAWABUAFQAUABMAEgAPAA0ACwAKAAgABgAI
AAcABQADAAEA/v/9//3//f/6//r/+v/6//j/9//2//X/9f/1//b/9v/1//T/9P/y//L/
8f/x//L/8//0//T/9P/0//T/9P/z//P/8//z//X/9f/1//X/8//x//D/8P/x//H/8v/z
//P/8//z//P/7//x//H/8f/x//H/8f/x/+7/7v/u/+3/7v/w//H/8v/y//L/8v/w//D/
8P/w//H/8v/y//P/8//z//P/8//z//D/8P/w/+7/7v/v//H/8f/v/+//7//v//H/8v/0
//T/9P/y//L/8//1//X/9f/2//f/9//3//b/9f/y//P/8v/z//X/9v/3//b/9f/z//L/
8//y//P/9v/2//b/9f/0//T/9P/0//T/9f/2//f/+f/3//P/8f/v//H/8f/v/+7/7v/v
/+//7//x//D/8P/x//L/9f/2//f/8//x//D/8P/w//D/8P/w//H/8f/x//H/8f/x//D/
8P/w//H/8f/x/+7/7f/s/+v/7v/t/+z/7//u/+7/7P/s/+z/7P/u/+7/7v/u/+z/7P/s
/+z/7P/s/+v/6v/r/+z/7f/t/+v/7P/u//H/8f/x//H/8f/z//T/9P/0//T/9P/z//P/
9f/2//f/+f/5//j/9//4//n//P/9/wAAAwADAAMAAQAAAP7/+//4//r/+f/3//f/9f/1
//P/8f/w/+//7P/t/+r/6f/p/+j/6v/q/+r/6f/p/+n/6v/q/+n/6P/n/+b/6P/n/+f/
5f/n/+f/5//n/+b/5v/o/+j/5v/n/+f/5//m/+X/4//h/+T/4f/Z/8n/v//C/9r/AQA0
AHMAugALAWYBvAH9ASQCJwL3AZQBDwGMADEA6P+c/3P/cf9z/3j/kP+q/77/0P/b/+D/
5P/m/+f/5//n/+b/5v/m/+b/5f/l/+X/4//j/+P/4//i/+L/4v/i/+T/5P/k/+X/5P/k
/+T/4//k/+b/6P/p/+b/5f/k/+P/4//j/+P/4//k/+X/5v/o/+b/5f/k/+L/5P/m/+b/
5v/k/+X/5f/l/+b/5v/n/+f/6f/q/+r/6v/p/+r/6v/p/+n/6f/r/+3/7f/t/+7/7//y
//P/9P/0//T/8//z//L/9v/3//r/+v/6//z//v/+////AAD///7/AgADAAYACQAKAAsA
DQAOABAAEgAUABYAGQAaABoAGgAZABgAFwAXABkAGgAaABoAGwAbABsAGgAZABcAFwAX
ABcAFgAVABUAEwARABAADgAPAA4ACwAJAAgACAAHAAYABAADAAEA///9//r/+f/5//j/
9P/z//L/9P/y//H/8P/x//H/8f/y//D/7//u/+7/7v/u/+3/7f/r/+v/6//q/+z/7P/s
/+z/7v/v//D/8f/w/+//7v/t/+7/7f/t/+7/7P/r/+v/6//r/+v/6//r/+r/7f/u/+//
7f/r/+n/5//p/+r/6//r/+n/6v/q/+r/6v/q/+r/6P/q/+r/6v/r/+v/6v/q/+n/6//r
/+v/6//q/+r/6v/o/+n/6//u/+//7v/t/+z/6//q/+r/6//q/+z/7P/u//H/8P/v/+7/
7v/v/+//7//u/+z/6v/s/+z/7v/v/+//7//x//H/8P/w/+7/7P/s/+7/7v/u/+3/7P/r
/+r/6f/o/+r/6v/q/+v/7f/r/+v/6//r/+v/6f/o/+j/6f/p/+n/5//m/+b/5//n/+n/
6f/p/+n/6f/q/+z/6f/o/+f/5v/n/+f/5//n/+n/6f/o/+j/5//n/+b/5f/n/+f/5//n
/+P/4f/g/+H/4v/j/+T/5v/m/+f/6P/m/+X/5f/m/+r/7f/t/+3/7f/t/+3/7v/s/+z/
7f/u//D/8f/y//L/8v/z//T/9P/0//b/9//6//v//v8BAAEA///9//z/+v/5//b/9v/1
//X/9f/1//X/8//x/+//7f/n/+f/5f/l/+b/5v/m/+b/5//n/+j/6f/o/+j/6P/o/+j/
6P/o/+f/5//l/+X/5f/k/+P/4f/g/+P/5P/l/+f/6f/p/+n/6f/m/+P/4v/f/9X/yf/B
/8T/2P///zQAdQDAABkBggHkASkCWAJjAjkC3gFdAdAAYQACAKL/bf9t/2//eP+Q/6r/
uv/G/9H/2P/g/+b/6f/n/+f/5v/m/+b/4v/h/+H/4f/j/+P/4//j/+T/5P/k/+T/4//i
/+H/4f/j/+T/5f/l/+L/4v/i/+H/4v/j/+T/5f/l/+X/5f/l/+T/4//i/+L/4f/h/+H/
4P/h/+T/5f/m/+f/6f/q/+v/6P/o/+n/6f/p/+r/6v/q/+3/7v/u/+3/7P/r/+z/7f/w
//H/8//1//b/9//4//j/+//7//z//P/9//3////+//7/AAACAAIABQAIAAkACgAPABEA
FQAZABkAGQAaABoAHAAeACAAIgAjACQAJAAkACUAJgAnACkAKgAsAC0ALgAuAC0ALAAq
ACkAJwAnACcAJQAkACMAIwAiACEAIQAgAB0AHAAZABcAFAASAA8ADAAOAA0ACwAJAAYA
AgAAAP///f/6//r/+v/8//r/+f/4//X/9f/1//b/9//3//f/+P/4//j/9//3//X/9f/1
//T/9v/2//b/9v/1//X/9f/1//X/9f/1//X/9v/1//X/9v/2//X/9f/1//X/9f/1//X/
8//1//X/9f/1//X/9f/1//L/8v/y//H/8f/y//L/8v/y//L/8v/w//D/8P/w//H/8//0
//b/9//1//X/9f/1//X/9v/3//b/9v/3//n/+f/5//n/+f/5//n/+v/8//z/+//4//f/
9//3//f/9//4//v/+//7//r/+P/2//j/+P/5//v//P/9//z/+//5//j/+f/4//n//P/6
//r/+f/4//b/9v/2//b/+P/4//j/+f/7//n/+f/5//v/+//5//j/+P/5//n/+f/3//b/
9v/3//X/9//3//f/9v/1//X/9v/4//j/+P/4//f/9//3//f/9//3//b/9v/2//f/9//3
//X/9v/4//j/+P/4//n/+P/4//j/9v/1//X/9v/4//v/+//7//v/+//7//z//P/8//3/
/v8AAAEAAgACAAAAAQACAAIAAAACAAMABgAIAAwAEAARAA8ADQAMAAoACQAGAAYABQAF
AAUABQAFAAEA///9//v/9//3//X/9f/0//T/9P/0//b/9f/1//X/9v/2//b/9v/0//T/
9P/z//X/8//z//P/8f/x//D/8P/z//T/9f/3//f/9//3//f/+P/3//T/7f/j/9f/z//Q
/+T/CwBCAIUA0gAvAZYB9gE5AmACZQIzAtIBTwHGAF8ABgCs/3//f/+B/4j/oP+4/8z/
2P/j/+z/9P/4//X/8//z//L/8v/y//L/8f/x//H/8f/x//H/8f/w//D/8P/w//D/8P/w
//H/8//0//X/9f/y//L/8v/x/+//7//v/+//8f/x//H/8f/z//P/8//0//X/9f/1//T/
9P/2//b/9v/0//X/9f/1//X/9v/4//n/+P/4//f/9v/3//j/+P/3//n/+f/7//3//P/7
//v/+//9////AQACAAMAAwAEAAQABAAFAAgACAALAA4AEQASABIAEgAQAA4AEgATABYA
GQAaABsAHQAeAB4AIAAiACQAJwAoACgAKAAoACgAKAApACkAKgAqACoAKQApACkAKAAn
ACUAJQAlACcAJgAlACUAJAAjACMAIgAhACAAHQAbABsAGgAYABYAFAATABEADwANAAoA
CQAJAAkABgAGAAYABwAGAAYABgAEAAMAAgACAAIAAQAAAAAAAQACAAIAAwACAAEAAAD+
////AAABAAIAAwADAAMAAwAAAP///v/9//////8AAAIAAAD////////+//3//P/7//r/
/f/+/////f/9//3//f/9//7///////7//v/9//z//P/8//z/+v/6//r/+v/7//r/+v/7
//v//f/9//3//f/+//7//v/8//z//f///////f/9//3//f/9//7/AAAAAAEAAAABAAMA
AAD///7//v8BAAEAAQAAAAAA/v8AAAAA/v////////8AAAEAAQACAAAA/v/+/wAAAAAA
AP///v/+//7//v/+//z//P/8//3////9//3//f///////f/8//3///8AAAEA///+//7/
///9//3/+//5//v/+//8//7//P/8//z//P/7//v/+//7//n/+f/4//j/+v/7//v/+//5
//n/+f/5//n/9//1//f/+v/6//r/+v/6//r/+P/4//j/+P/6//r/+v/6//j/+P/4//j/
+f/6//v//P///wAAAQACAAEAAAD///7///8AAAEAAgACAAIAAgACAAUABgAHAAgADAAO
ABAAEgAQAA4ADAAKAAoACgAKAAoABgAEAAIAAAD9//z/+//6//r/+v/6//r/9//2//X/
9P/3//j/+f/6//f/9v/1//T/9P/0//T/9P/0//T/9P/0//L/8v/y//L/9f/2//f/+P/4
//j/+P/4//P/8P/t/+r/5v/i/97/2v8EACwAVAB8AMwAGgFoAbYBxAHQAdwB6AGEASAB
vABYAA==
         </WaveFormData>
      </LeadData>
      <LeadData>
         <LeadByteCountTotal>10000</LeadByteCountTotal>
         <LeadTimeOffset>0</LeadTimeOffset>
         <LeadSampleCountTotal>5000</LeadSampleCountTotal>
         <LeadAmplitudeUnitsPerBit>4.88</LeadAmplitudeUnitsPerBit>
         <LeadAmplitudeUnits>��V</LeadAmplitudeUnits>
         <LeadHighLimit>2147483647</LeadHighLimit>
         <LeadLowLimit>268435456</LeadLowLimit>
         <LeadID>V5</LeadID>
         <LeadOffsetFirstSample>0</LeadOffsetFirstSample>
         <FirstSampleBaseline>0</FirstSampleBaseline>
         <LeadSampleSize>2</LeadSampleSize>
         <LeadOff>FALSE</LeadOff>
         <BaselineSway>FALSE</BaselineSway>
         <ExcessiveACNoise>FALSE</ExcessiveACNoise>
         <MuscleNoise>FALSE</MuscleNoise>
         <LeadDataCRC32>3159053834</LeadDataCRC32>
         <WaveFormData>
CgAKAAoACgALAAwADQAOAA8AEAARABIAEwAUABUAFgAYABgAGAAYABYAFgAWABYAGQAa
ABsAHAAZABgAFwAWABgAGAAYABgAGAAYABgAGAAWABQAEgAQAA8ADgANAAwACwAKAAkA
CAAGAAYABgAGAAUABAADAAIAAgACAAIAAgADAAQABQAGAAQABAAEAAQABAAEAAQABAAG
AAYABgAGAAUABAADAAIABQAGAAcACAAHAAYABQAEAAIAAgACAAIABQAGAAcACAAGAAYA
BgAGAAgACAAIAAgACAAIAAgACAAGAAYABgAGAAgACAAIAAgACAAIAAgACAAKAAoACgAK
AAoACgAKAAoADAAMAAwADAAMAAwADAAMAAsACgAJAAgACwAMAA0ADgAMAAwADAAMAAwA
DAAMAAwADQAOAA8AEAANAAwACwAKAAoACgAKAAoADAAMAAwADAANAA4ADwAQAA4ADgAO
AA4ADQAMAAsACgALAAwADQAOAAwADAAMAAwADAAMAAwADAAOAA4ADgAOAA4ADgAOAA4A
DgAOAA4ADgAMAAwADAAMAA0ADgAPABAAEAAQABAAEAAQABAAEAAQABIAEgASABIAEQAQ
AA8ADgAQABAAEAAQABAAEAAQABAADwAOAA0ADAAPABAAEQASABAAEAAOAA4AEQARAA8A
EQAPABEAEwAUABIAEQARABEAEwAUABYAGAAXABcAFgAVABcAGAAaABsAGgAbABwAHAAb
ABwAGwAdACAAIAAhACIAHgAeAB0AGwAaABkAFgAWABUAFAASABAAEQAPAA8ADwARABEA
EQARABAADwANAAwACwALAAsADAANAA4ADwAOAA0ACwAJAAgACgALAAsADAAMAAwADAAM
AAwADAANAA0ADgAMAAoACAAEAP3/9//y//b/AwAVACcAPQBVAG0AhQCfALYAyQDUANIA
uACNAGoAVQA8ACMAHAAWAAsACgAOAA0ADQAOAA8AEQATABMAEwASABQAEQAQABAAEgAR
AA8ADwARABEAEAAPAAwACwAKAAkACgAMAA0ADgAQABAAEAAQAA4ADgANAAwADAAOAA4A
DQALAAsACgAKAAwADAAKAAwACwAJAAYABAABAAAAAAD/////AQABAAAA/P/7//r/+P/6
//v/+//8//z/+//7//v/+//8//z/+//7//v//v/+//7//f/9//3//f/9//7//////wAA
AQAAAP//AAABAAQABgAGAAkACgAKAAoADAAMAAkACQALAAwADwAQABIAEgAQABAAEAAR
ABIAFAAWABcAFgAWABYAFQAXABgAGAAYABYAFgAXABcAFgAWABYAFgAWABYAFgAVABIA
EQAPAA0ACwAKAAoACwAMAAsACgAIAAUABAAEAAQAAwACAAIAAgAEAAEAAQABAAMAAwAD
AAIAAgACAAIAAgABAAAA///+/wAAAAD//////P/6//r/+//+///////+//7//v/+//7/
/P/8//z//f/+////AAACAAEAAAD///7////+////AAAAAAAAAAAAAP7//f/8//z//P/9
//3//f/8//z//P/8//7//v/+//7/AAAAAAAAAAD9//3//v/+///////+//7//v//////
/v/+////AAAAAAAAAAAAAAAA///+//z/+//9//v/+//8//3//f/9//z/+f/5//n/+f/7
//z//P/8//r/+f/4//f/+P/5//r/+//6//n/+f/5//j/9//2//b/9v/2//b/9v/z//P/
8v/y//T/9P/0//T/9//4//n/+v/+/wUACgAQABEAEwAUABQAEQARABEAEQATABQAFQAW
ABUAFAATABEAEQARABEAEQATABMAFAAUABEAEAAOAA0AEQAQAA4ADgAOAA4ADAAKAAoA
CwANAAsADQANAA0ADwAQABAADwAPAA8AEAAOAA8AEAAQAA8ADwAPAA8AEgAUABUAFgAW
ABYAFQAWABoAGgAdAB0AHgAeAB4AHAAZABcAFAASABEADgAOAA0ADAAKAAgACAAHAAYA
BQAFAAUABQAFAAUABAACAAEA//8BAAEAAgACAAIAAgAAAAAA///+//7////9//z//P/8
//z//P/8//z//P/9//3//v/4//b/9v/y/+n/4f/g/+T/7////xUAKwBDAF8AeQCPAKIA
tQDAALwAnABzAFQAQwAoABMADAAIAAEAAgAAAPv//f8AAAEAAQD///////8AAP7/+//6
//r/+P/3//X/9f/3//f/9v/1//P/8//z//P/9P/2//f/+P/2//b/9v/2//T/9P/z//L/
9P/2//b/9f/z//P/8v/y//T/9P/y//T/9P/z//H/8P/w//D/8f/x//H/8//z//L/8P/v
/+7/7P/u/+//7//w/+7/7f/t/+3/7f/u/+7/7f/u/+//8//0//L/8f/x//H/7//v//D/
8f/w//L/9P/0//L/8v/y//T/9v/2//n/+v/5//j/+f/4//j/+f/8//7///8AAAIAAgAA
AAAAAAABAP//AAABAAEAAQACAAMAAwAFAAYABgAGAAYABgAHAAcABAAEAAQABAADAAQA
BQAFAAIAAQD///3/+//6//r/+//8//v/+v/4//n/+P/4//j/9v/0//P/8v/y/+//7//v
/+//7//v/+7/7P/s/+z/7P/s/+z/7P/s/+//8P/w//H/7v/s/+z/7f/s/+3/7f/s/+7/
7v/u/+7/7v/u/+7/7//v/+//7//w/+7/7v/u/+7/8P/w//L/9P/1//T/8//y//P/8//z
//T/9v/3//f/9//0//L/8P/u/+//8P/x//L/9P/0//T/9P/z//P/9P/0//T/9f/1//b/
9f/1//T/8v/z//X/9//4//f/9v/1//T/9v/2//X/9f/5//f/9//4//j/9//2//T/9f/1
//X/9f/z//T/9P/0//P/8//z//P/8//z//P/8//w/+//7//v//H/8f/x//L/8v/y//L/
8v/x//H/8P/w//L/8v/y//L/8f/w/+//7v/u//H/8v/0//H/8f/w/+7/7f/t/+3/7f/w
//D/8P/w/+7/7v/u/+3/7//v/+//7//t/+3/7v/u//D/8P/v/+//8f/v/+7/7v/t/+z/
7P/s/+z/7P/t/+7/7//u/+z/7f/t/+v/7v/v//L/9f/1//T/8v/x//H/8v/y//P/9v/2
//f/9//1//X/9v/4//n/+v/7//z//P/+/wAAAAADAAMAAgACAAIAAAAAAP//+//6//n/
9v/3//f/9//2//L/8v/v/+7/7f/t/+3/7f/t/+3/7f/s/+z/6//r/+v/7v/u/+7/7v/r
/+r/6P/m/+b/5//n/+b/6P/o/+j/6P/q/+r/6v/r/+v/7P/s/+j/4v/e/9n/z//M/9D/
2//t/wUAHwA1AEsAYwB5AIwAnQCmAKAAgABXAEAAMQAWAP//+P/0//H/8v/0//P/7//w
//H/8f/x/+3/6//w/+7/6//q/+r/6v/p/+f/5//n/+f/5v/l/+X/5f/l/+X/5f/m/+b/
5v/o/+j/6P/o/+b/5v/l/+T/5P/m/+b/5f/l/+X/5P/k/+b/5v/k/+b/6f/p/+j/6P/k
/+L/4f/f/9//4f/h/+D/4f/h/+H/4P/e/9//3//g/+H/4f/i/+P/4P/g/9//3f/e/9//
4//k/+T/4//j/+P/4//j/+T/5f/m/+j/6v/q/+f/5v/l/+b/6v/q/+3/7v/u/+7/8P/w
//H/8f/z//T/8//0//b/9v/0//T/9P/1//b/+P/6//v/+v/6//r/+f/5//r/+v/6//z/
/P/9//3//P/8//z//P/6//r/+v/5//j/9//1//P/8v/w/+//7//s/+v/6v/o/+X/5P/k
/+T/5f/k/+T/5P/m/+P/4//j/+P/4//j/+L/4v/i/+L/4v/h/+D/3//e/9//4P/g/+H/
4P/e/97/3//i/+P/4//i/+D/4P/g/+D/3v/e/97/3//f/9//3//g/+L/4v/i/+L/4P/e
/97/3v/h/+L/4//k/+L/4f/g/+D/4v/j/+P/4//i/+L/4v/i/+L/4v/i/+L/5//o/+n/
6v/n/+f/6P/o/+f/5//m/+b/6P/p/+n/6P/q/+v/7P/s/+7/7v/u/+7/7v/u/+3/7f/x
/+//7//w/+//7//v/+7/7//v/+//7//v//D/8P/w/+//7//v/+//8f/x//H/8f/v/+3/
7P/r/+v/6//r/+z/7v/u/+7/7v/u/+//7//w//D/8P/w//D/7//u/+3/7P/o/+v/7P/u
//D/8f/x//D/7f/t/+3/7f/u/+7/7v/u//D/8P/w/+//7f/t/+3/7f/v/+//8P/w/+7/
7v/t/+3/8v/x//H/8v/v//D/7v/u/+7/7v/x//L/8f/y//H/8f/v//H/7//x//P/9P/3
//f/+P/5//n/+P/4//j/+P/5//n/+f/7//z//v///wAAAQACAAIABgAIAAgACwAKAAgA
BwAGAAUABgAGAAUABgAFAAIAAgD///7//P/6//z/+f/4//f/9//3//f/9//3//f/9v/2
//f/9//3//j/+P/4//j/9v/5//n/+f/6//f/9f/y//D/8f/y//P/9P/1//b/+P/5//b/
9v/2//b/9P/t/+n/5P/i/+f/9/8LACEANwBPAGcAfwCSAKMAsgC4AKQAfQBaAEkANAAX
AAgABgD///r//P/9//3//v8BAAMAAwD///v/+v/9//v/+//8//r/+f/3//f/+f/5//j/
9//6//v//P/9//n/+P/2//T/9v/2//b/9v/3//j/+P/4//b/+P/4//f/+P/5//n/+v/5
//j/9f/2//n/+f/4//j/+P/4//n/+f/5//v/+//6//j/9//2//T/9P/1//X/9v/4//f/
9//3//n/+v/6//n/9//3//r/+v/8//v/+//7//v/+//8//3//f/+/////v/9//7///8C
AAIAAgAFAAYACAAIAAoACgALAAsADQAOAAwADAANAAwADgAQABIAFQASABIAEgARABEA
EgATABMAFQAWABYAFgAYABgAGQAZABgAGAAYABgAFAAUABQAEwAVABUAFAATABAADgAN
AA0ACwAJAAcABAAEAAQABQAGAAMAAgACAAIAAwABAAIAAwACAAEAAAD+//7//v/+//7/
AAAAAAAAAAD///7//P/7//z/+v/6//v//P/9//3//P/9//7///8AAP7//v/+/////f/9
//3//v/8//z//P/8//7//P/8//z/AAAAAAAAAAABAAEAAQACAAEAAQAAAP////8AAAEA
AgABAAAA///+/wEAAgADAAQAAQABAAIAAgABAAEAAAAAAAIAAwADAAIAAQABAAEAAAAD
AAQABQAGAAQABAADAAMAAwABAAEAAgAEAAUABgAGAAUABQAFAAUABQAGAAYABgAFAAUA
BQAFAAMAAwADAAMABAADAAMAAwADAAMAAwAEAAQABAAEAAQABQAFAAQABAACAAIAAgAC
AAIAAgACAAIA//8BAAEAAgAAAAEAAQAAAAEAAQABAAEABAAEAAQABAACAAIAAgABAAEA
AQABAAEA/f/9//7/AAACAAIAAgACAAMAAgADAAUABAABAAIAAQABAAMABAAEAAQABQAG
AAgACQALAA0ADgANAA0ADQANAA8AEgAUABYAFgAWABUAFgAYABgAGwAbAB0AHgAfAB4A
HQAbABgAFgAWABQAFQAVABEADgALAAoABwAGAAUABQAGAAcACAAJAAcABgAGAAUABwAH
AAgACAAGAAYABAAEAAMAAgACAAMABAAEAAUABgAFAAQAAwACAAQABQAFAAYABAAEAAIA
/v/3/+//7P/s//H///8VACsAQQBZAHMAjwCmALsAzADSAMYAnwByAFcAQgAnABQADgAF
AAAA/v////3/AAAFAAcACQAJAAkADAALAAcABQAEAAQAAwABAAEAAwADAAIAAQADAAMA
AwADAAEAAgACAAIAAAAAAAAAAAACAAIAAQAAAAAAAgACAAEA//////7//v8AAAAA/v8A
AAEAAQAAAAAAAAAAAAEAAQADAAUABQAEAAIAAQAAAP7///8BAAIABAACAAEAAQABAP//
AAAAAP//AAABAAUABgAFAAMAAgABAAQABQAHAAkABwAIAAkACAAHAAgACQAMAA4ADgAR
ABIAFAAUABYAFgAVABUAFwAYABkAGgAcABwAGgAaABoAGwAZABoAGwAbABsAHAAdAB0A
IAAiACMAJAAgAB4AHQAbABoAGgAaABoAGQAaABsAGwAZABkAGAAXABUAFAAUABUAEgAR
ABAADgALAAoACgAKAAcABgAGAAYABgADAAMAAwADAAMAAwACAAIAAgACAAIAAgACAAIA
AgACAAIAAQABAAAA/v/+////AgADAAMAAgAAAAAAAAAAAP7//v/+////////////AAAA
AAAAAAAAAP7//P/8//z//v/+//7//v////////8AAAAAAQABAAEA/v/+//7//v8AAAAA
AAAAAAAAAAAAAAAA/f/9//7//v/+//////8AAAAAAQABAAAAAQADAAUABgAFAAQAAwAC
AAIAAgABAAEAAwABAAEAAgABAAEAAQAAAAEAAQABAAEA/v/+//3//P/9//3//f/9////
/////////v/9//3//f////////8AAP3//P/7//r/+//7//r/+v/6//r/+v/6//j/+P/4
//j/+P/7//z//v/9//3//P/6//n/+f/5//n/+//8//3//v/8//z//P/7//v/+//7//v/
/f/7//j/9v/4//r//P/+//7//P/8//3//P/5//r/+f/7//3//v/+/////////wAA/v//
/wAAAAADAAMAAwADAAIABAAFAAYABwAIAAgACgAOAA4AEQARAA0ADAALAAgACgAJAAcA
BgADAAAAAAD//wAA/v/8//z/9//2//X/9f/3//f/9//3//f/9v/2//X/9f/1//b/9v/0
//T/8v/y//P/8v/y//P/8//y//L/8v/y//L/8v/y//H/8f/w//D/8P/w//D/7P/n/9//
2P/W/93/6////xkAMQBHAF8AdwCMAKEAtAC8AKoAhQBgAEsANgAZAAQAAAD9//j/+P/5
//f/+P/7//n/+f/7//v/+v/6//f/9v/2//T/8//x//H/8f/x//D/7//v/+//7//v/+3/
7v/u/+7/7//w//H/8v/w//D/7//u/+7/8P/w/+//8f/x//D/8P/v/+7/6//s/+//7//u
/+7/7//u/+7/7f/t/+//7//u/+3/7f/t/+z/6v/r/+v/7P/s/+v/6//r/+3/7v/u/+3/
6//r/+7/7v/w/+//7//v/+7/7f/t/+3/7//y//X/9v/z//L/8f/y//b/9v/5//r/+v/6
//z//P/7//v//f/+////AAACAAIAAgACAAIAAwADAAQABQAFAAcACAAJAAkACAAIAAcA
BgAHAAgACgALAAgACAAIAAgABgAGAAYABQAHAAcABgAFAAEA/v/8//v//P/7//r/+P/5
//j/+P/4//f/9v/2//b/9v/z//P/8//x//H/8f/w//L/8v/y//L/8P/w//D/8P/w//D/
7//v/+//7v/v//H/8f/x//D/7v/u/+7/7v/u/+7/7v/u/+//7f/t/+3/7v/u/+7/7v/u
/+7/7P/s/+z/7v/u/+7/7v/t/+3/7f/u/+v/6//q/+n/6//s/+3/7v/s/+z/7P/s/+z/
7P/s/+z/7f/t/+7/7v/v/+//7v/u/+7/7//v/+7/7P/t/+7/7v/u/+7/7v/u/+z/7P/r
/+v/6//p/+n/6v/t/+3/7f/s/+v/6//r/+v/7P/u/+//8P/t/+3/7f/t/+v/6//r/+v/
6//r/+z/7f/t/+3/7f/u/+z/7P/s/+z/7P/t/+3/7v/t/+z/6//q/+v/7P/t/+7/6v/t
/+7/8P/y//P/8//y//D/7//u/+3/7v/u/+7/7v/w//D/8P/v/+//7//v/+//8f/x//L/
8v/y//L/8f/x/+3/7f/s/+7/7v/u/+7/7v/s/+z/7f/v/+3/7//v//H/8//0//T/9f/1
//X/9v/0//X/9v/2//f/9//3//f/+P/6//v//P///wAAAAACAAQABAAHAAcABAAEAAQA
AgABAP///P/6//r/+P/5//n/+v/4//b/9v/x//D/7//v/+//7//v/+//7//u/+7/7f/t
/+3/7v/u/+7/7v/s/+z/6//q/+r/6//s/+z/7f/u/+z/6v/o/+b/5//p/+r/7P/s/+j/
6P/m/+H/2f/U/9L/2//r/wEAGwAxAEMAVwBxAIoAnQCqAK4AmABvAFAAPwAoAA0AAAAA
APv/9v/4//n/9//0//X/9//1//X/9//0//T/8f/w//D/7v/t/+v/6//t/+3/7P/r/+v/
6//r/+v/6//s/+z/7P/q/+r/6v/q/+r/6v/p/+j/6v/s/+z/6//p/+n/6P/o/+n/6v/p
/+z/6//r/+r/6v/n/+b/5v/l/+f/6f/p/+j/5//n/+f/5v/m/+f/5//o/+j/5//n/+f/
5//o/+j/5//p/+n/7P/s/+v/6f/o/+f/6f/p/+r/6//s/+7/8P/w/+z/7P/s/+7/8v/y
//X/9v/1//T/9f/0//T/9f/4//r/+//8//7//v/8//z//P/9//7/AAACAAMAAQACAAMA
AwAEAAYABwAIAAYABgAHAAcABgAGAAYABgAGAAYABgAFAAQAAwABAP///P/6//n/+f/6
//n/+P/2//P/8v/y//L/8f/w//D/8P/w/+3/7f/t/+3/7f/t/+z/7v/u/+7/7v/t/+z/
6//q/+v/7P/s/+3/7v/s/+z/7f/t/+3/7P/q/+z/7P/s/+z/6P/o/+j/6f/q/+v/7P/u
/+z/7P/s/+z/7v/s/+z/7P/s/+z/7P/s/+r/6f/o/+j/6f/r/+z/7f/s/+z/7P/s/+r/
6v/q/+r/7P/s/+z/7P/r/+v/7P/s/+v/6//q/+r/6v/r/+v/6v/q/+v/7P/s/+7/7v/u
/+7/7v/u/+3/7f/x/+//7//w//H/8f/x//D/7f/t/+3/7f/v//D/8P/w/+3/7f/t/+3/
7//v/+//7//u/+3/7f/t/+3/7f/t/+7/8P/w//D/8P/s/+v/6f/o/+j/6P/o/+j/6P/o
/+j/6P/m/+n/6v/s/+z/7f/t/+z/6f/p/+n/6f/q/+r/6v/q/+r/6v/q/+n/6//r/+v/
6//r/+v/7P/s/+n/6P/m/+X/6P/n/+f/6P/n/+b/5v/m/+b/5v/n/+j/6f/q/+j/6P/o
/+j/6v/q/+r/6P/o/+n/6f/n/+f/5//p/+v/7v/u/+3/7f/t/+7/7v/v/+7/7v/v/+//
8f/x//L/9P/z//T/9f/2//b/+P/6//r//v//////AAD+//z//P/7//v/+v/5//b/9P/z
//L/8P/w//D/7f/s/+n/6f/p/+n/6f/p/+n/6P/o/+f/5//n/+f/5v/l/+T/4//k/+T/
5P/k/+X/5f/k/+T/5P/k/+T/4v/i/+L/4//i/+L/4f/c/+D/4P/b/9H/yP/I/9P/4f/1
/w0AJQA7AE8AZwCAAJUApACqAJQAaQBIADUAIAAFAPb/8v/r/+T/5v/p/+3/8P/x/+//
7f/v/+3/6v/s/+n/6P/o/+n/6f/o/+n/6P/n/+X/4//j/+P/4//j/+X/5v/m/+b/5P/k
/+T/5P/n/+j/6P/o/+f/6P/n/+X/5//n/+b/5v/o/+j/5v/o/+b/5f/j/+L/4v/i/+P/
4//j/+X/5f/k/+X/5f/l/+T/5P/l/+X/5v/m/+X/5f/l/+X/5v/m/+X/4//j/+b/5v/n
/+f/6P/p/+n/6f/q/+v/7P/u//D/8P/w//D/8P/y//L/8P/x//D/8f/y//X/9v/z//P/
9f/2//n/+v/8//z//f/+////AQD//wAAAQABAAEAAgADAAMAAwAEAAQABAAEAAQABQAF
AAQABAAEAAQAAAAAAAAA/////////v/9//v/+v/6//v//P/7//r/+P/1//T/9P/0//D/
7v/t/+z/7f/r/+z/7f/v/+//7//u/+7/7v/u/+7/7P/s/+z/7P/s/+z/6//r/+v/6v/r
/+3/7P/t/+3/7P/s/+z/7P/s/+z/7P/s/+3/7P/r/+r/6v/t/+7/7//w//H/8P/x//L/
8v/w/+7/7P/t/+3/7f/u/+7/7//v/+//8P/w//D/8P/u/+7/7v/u/+//7v/t/+z/7v/v
//H/8v/v/+//7v/u//L/8//z//L/8P/x//L/8v/x//D/7//u//H/8v/y//P/8//x//H/
8v/0//X/9v/2//L/8f/w/+//8P/y//P/9P/0//X/9v/3//b/9f/0//P/9P/z//P/8//y
//H/8P/w//H/8v/z//T/8//z//L/8v/w//D/8P/w//H/8v/z//T/8f/z//P/9P/2//f/
9//2//j/+f/6//v/+//6//n/+P/6//r/+v/5//v/+//7//v/+f/5//r/+v/9//7//v//
//v/+//6//z//P/8//z//v/8//z//f////3//////wEAAwAEAAQABQAFAAUABgAIAAkA
CgAKAAsACwALAAsACgAMAA0ADgARABIAEgAUABgAGAAbABsAGgAaABoAGAAaABkAFwAW
ABUAEgASABEAEAAOAAwADAAJAAgABwAHAAcABwAHAAcACQAIAAgABwAFAAUABgAGAAgA
CAAGAAYABQAEAAQABQAEAAIAAQAAAAEAAgADAAQABgAHAAcACAACAP7//v/+//n/8f/s
/+r/8/8DABkAMQBJAF8AdwCPAKYAuwDOANIAvACRAGoAUwA8AB8AEgAQAAsABgAIAAcA
BwAIAAkACQANAA8ADQAKAAwACQAIAAgABgAFAAMAAwAEAAUABQAFAAUABQAFAAUABAAE
AAMAAgADAAQABQAGAAQABAADAAIAAwAGAAcABwAJAAkACAAIAAcABgADAAQABQAFAAQA
BAAFAAQABAADAAYACQAKAAoACAAHAAYABAAGAAcABwAIAAoACQAJAAkABgAGAAUAAwAG
AAcACwAMAAoACQAJAAkACwALAAwADQAMAA4AEAAQAA4ADgAOABAAEwAUABgAGgAcABwA
HgAeAB0AHQAfACAAIQAiACQAJAAiACIAIgAjACQAJgAoACkAKQAqACsAKwArACwALAAs
ACoAKgArACsAKAAoACgAKAAoACgAKAAnACUAJQAkACMAIgAgAB8AHwAgAB8AHgAcABoA
GAAXABYAFwAWABYAFgAWABMAEwATABMAEwATABIAFAAUABQAFAASABIAEgASABIAEgAR
ABEAEgAQABAAEQARABEAEAAOABAAEAAQABAADgAOAA4ADwARABEAEQASABAAEAAQABAA
EQAQABEAEgAUABQAFAAUABIAEQAQABAAEAARABEAEQAQABAAEAAQABAAEAAQABAAFAAU
ABQAFAARABEAEgASABIAEwATABQAFgAXABcAFgAUABUAFgAWABYAFgAWABYAEwASABAA
DwASABEAEgAUABMAEwATABIAEwATABMAEwAVABYAFgAWABIAEQAQAA8AEAARABIAEwAS
ABEAEQARABEAEQARABIAFAAUABQAFAATABMAEgASABIAEgASABIAEAAQABAAEAANAA8A
DwAQAA4ADwAPAA4ADQANAA0ADQAOAA4ADgAOAAwADAAMAAsACwALAAsACwANAA0ADgAO
AAoACAAKAAoACgAKAAwACgAKAAsACQAHAAkACQANAA8AEAAQAA0ADQANAA4ADAANAA4A
DgAQABEAEgATABMAFAAUABQAEwAUABQAFgAaABoAHQAdABoAGgAaABgAGAAXABUAFAAT
ABAAEAAPAA4ADAAKAAoABQAEAAMAAwADAAMAAwADAAMAAgACAAEA/////wAAAAAAAAAA
/v/+//3//P/8//3//P/6//n/+P/7//z//f/+//3//f/8//z//v/8//r/+P/x/+v/5v/k
/+f/9/8PACcAPwBXAG8AiQCgALEAwgDEAK4AgwBkAFEANgAZAAwABgD///z//P/9////
AAD9////AwABAPv/+P/5//f/9//4//r/+f/3//f/9f/1//T/8//1//X/9f/1//T/9P/z
//L/8//0//X/9v/0//T/8//y//H/8v/x/+//8f/x//D/8P/w//D/7v/w//P/8//y//L/
8f/w//D/7//t/+//7//u/+//7//v/+7/7f/t/+z/7P/u/+3/7f/t/+3/7v/u/+3/6//r
/+7/7v/v/+//8P/x/+//7//w//H/8v/0//b/9v/3//j/+f/8//z/+v/7//r/+v/6//z/
/P/9//3///8AAP//AAACAAIAAwAEAAUABwAHAAgACQAJAAkACgALAAsACwAMAAwADAAL
AAoACgAJAAgACAAIAAgACAAIAAgABwAFAAUABAADAAIAAAD//////P/7//r/+P/1//T/
9P/0//X/9P/0//T/9f/z//T/9f/y//H/8P/u//D/8P/w//D/8P/w//D/8P/u/+7/7f/t
/+3/7P/t/+//8P/x//H/8P/v/+7/7f/s/+3/7v/v//H/7//v/+//8P/v/+7/7f/s/+7/
7P/s/+z/8P/w//D/8P/x//H/8f/y/+//7//u/+3/7v/u/+7/7v/s/+z/7P/s/+7/7v/u
/+7/7//v//D/8P/x//H/8P/w//L/8//z//L/8f/x//H/8P/y//L/8v/y//P/9P/0//X/
9P/x//D/8P/z//P/8//y//H/8f/x//H/7//w//D/8P/x//H/8f/x//D/7//u/+3/7f/t
/+7/7//u/+3/7P/s/+7/7v/u/+7/7//v/+7/7v/u/+7/7v/u//D/8P/w//D/7f/v/+//
8P/t/+3/7P/q/+r/6//s/+3/7P/s/+z/7P/s/+z/7P/r/+n/6f/p/+n/6v/r/+3/7v/t
/+z/6v/p/+v/6f/o/+j/7f/u/+z/7P/s/+z/7P/s/+z/7P/q/+r/6v/q/+r/6v/q/+r/
6//s/+3/7v/v//D/8f/y/+//7v/t/+z/7//w//H/8v/0//T/9P/0//f/+v/9/wAAAwAE
AAUABgAFAAQAAwACAAMABAAFAAYAAwAAAP3/+v/5//j/9//2//T/9P/0//T/8//y//H/
8P/z//T/9f/2//P/8v/x//D/8v/y//L/8v/x//D/7//u/+7/7v/u/+7/7//w//H/8v/w
//D/8P/w/+7/7P/q/+j/4//g/93/2v/o//b/BAASACoAQgBaAHIAgACMAJgApACLAHQA
XQBGAA==
         </WaveFormData>
      </LeadData>
      <LeadData>
         <LeadByteCountTotal>10000</LeadByteCountTotal>
         <LeadTimeOffset>0</LeadTimeOffset>
         <LeadSampleCountTotal>5000</LeadSampleCountTotal>
         <LeadAmplitudeUnitsPerBit>4.88</LeadAmplitudeUnitsPerBit>
         <LeadAmplitudeUnits>��V</LeadAmplitudeUnits>
         <LeadHighLimit>2147483647</LeadHighLimit>
         <LeadLowLimit>268435456</LeadLowLimit>
         <LeadID>V6</LeadID>
         <LeadOffsetFirstSample>0</LeadOffsetFirstSample>
         <FirstSampleBaseline>0</FirstSampleBaseline>
         <LeadSampleSize>2</LeadSampleSize>
         <LeadOff>FALSE</LeadOff>
         <BaselineSway>FALSE</BaselineSway>
         <ExcessiveACNoise>FALSE</ExcessiveACNoise>
         <MuscleNoise>FALSE</MuscleNoise>
         <LeadDataCRC32>2893118693</LeadDataCRC32>
         <WaveFormData>
DAAMAAwADAAOAA4ADgAOABEAEgATABQAFgAWABYAFgAWABYAFgAWABQAFAAUABQAFwAY
ABkAGgAYABgAGAAYABkAGgAbABwAHAAcABwAHAAYABYAFAASABAAEAAQABAADgAOAA4A
DgANAAwACwAKAAcABgAFAAQABgAGAAYABgAIAAgACAAIAAYABgAGAAYABgAGAAYABgAG
AAYABgAGAAQABAAEAAQABgAIAAoADAAJAAgABwAGAAQABAAEAAQABQAGAAcACAAGAAYA
BgAGAAcACAAJAAoACQAIAAcABgAIAAgACAAIAAgACAAIAAgACAAIAAgACAAKAAoACgAK
AAoACgAKAAoADAAMAAwADAAMAAwADAAMAAsACgAJAAgACwAMAA0ADgAMAAwADAAMAAwA
DAAMAAwADgAOAA4ADgALAAoACQAIAAgACAAIAAgACgAKAAoACgALAAwADQAOAAwADAAM
AAwACwAKAAkACAAKAAoACgAKAAwADAAMAAwACgAKAAoACgAMAAwADAAMAAwADAAMAAwA
DgAOAA4ADgANAAwACwAKAAsADAANAA4ADgAOAA4ADgAMAAwADAAMAA4ADgAOAA4ADAAM
AAwADAANAA4ADwAQABIAEgASABIAEAAQABAAEAARABIAEwAUABMAEgAQAA8AEgATABQA
FgAYABkAGQAZABYAFgAVABQAFwAZABsAHgAcABwAHAAcAB4AHwAhACEAIQAiACEAIAAi
ACEAIQAiACQAJgAoACoAJwAmACEAHwAeAB0AHAAcAB0AHAAbABoAHAAZABcAFwAZABkA
GQAZABgAFwAWABUAFAAUABMAEwAWABYAFQAVABQAEwAQAA8AEwAUABQAFQAVABUAFQAV
ABYAFgAWABYAFgATABIADwALAAYAAgD+/wIACwAXACIAMgBCAFIAYgB2AIgAlwCjAKcA
mAB6AGUAWQBHADgANQAuACIAIAAgAB4AGwAXABUAFgAYABcAFQAUABQAFAAUABQAFAAS
ABAAEAATABMAEwASAA4ADQAMAAsADAAMAA0AEAAQABEAEQAPAA8ADwAOAAwACgANAA0A
DQAMAAoACgAKAAwADQANAA0ADwAPAA4ADQANAA0ADQAMAA4AEAAQAA8ADAALAAoACAAK
AAoACwAMAAsADAAMAAoACwAKAAoADAAMAA8AEAARABMAEwASABEADwAPAA8ADwAQABMA
EwAQABIAEwAUABYAGAAaABwAHQAbABsAHAAcABwAGwAdABwAIAAhACIAIgAkACIAHwAh
ACMAJQAmACcAJQAlACYAJgAoACkAKQApACcAJwAnACcAJwAnACkAKQAnACcAJwAmACQA
IQAgACAAIAAfAB8AHgAfAB8AHgAdABkAGAAYABgAFAAUABQAFQAVABMAEgARABIAEwAV
ABYAFAAUABMAEwASABAADwAOAA8AEQASABMADgANAAwACwAPABAAEQASABEAEQAQABAA
EAAPAA8ADwARABEAEQASABAAEAAQABAAEQARABEAEgASABIAEAAPAA4ADgAPAA8ADwAR
ABEAEQAPAA8ADwAOAA8AEAARABIAFAAUABQAFAASABIAEQARABEAEQASABIAEQARABEA
EQARABEAEgASABUAFQAUABQAEwARABAADwANAA8ADwAQABIAEQARAA8ADgAOAA8ADwAP
ABAAEAAQAA0ADAAMAAsADgAPABEAEgAPAA0ADAAMAAoACgAKAAsADQANAAwADAALAAsA
CgAKAAwACwALAAsACgAJAAgABgAJAAoACwAOAAwADQANAAsACgAKAAoACgAMAA0ADQAM
AAoACgAKAAoACgAKAAoACwANAA0ADQAMAAkACAAHAAYADAAMAAsACgAJAAgABgAFAAUA
BQAFAAUABgAIAAkACQAJAAkACgAKAAoACgALAAwADgAOAA0ADAALAAoADQAPAA8AEAAQ
ABAAEAATABUAFgAYABgAGgAaABoAGgAXABIAEAAOAA8ADgAOAA4ACwAIAAUABAABAP//
//////3//f/9//3/+v/5//j/9v/4//f/9//4//j/9//3//f/9f/z//P/9P/0//P/8//z
//H/8f/x//L/8v/y//L/8v/t/+z/7f/n/+D/2v/Y/9z/5f/x//z/CgAcAC4AQABQAGIA
cQB/AIEAbABQAEEANwAlABQADwAKAAYABAAAAPr/9//5//n/9v/0//X/8//y//H/8P/v
/+7/7v/s/+r/6v/t/+3/7f/s/+r/6f/o/+f/6v/q/+v/7v/s/+3/7f/r/+3/7f/s/+r/
6v/t/+3/7f/q/+j/6P/o/+j/6f/p/+n/6f/p/+j/5//p/+n/6f/o/+r/7P/s/+v/6P/n
/+b/5P/m/+b/5//o/+j/6P/n/+T/4//i/+L/5P/m/+n/6v/r/+n/6f/o/+f/6f/p/+n/
6f/q/+3/7f/q/+v/6//r/+z/7v/w//L/8//x//H/8v/y//X/9f/4//j/+P/5//r/+v/+
//z/+f/7//v//f/+/////f/9//7//v///wEAAgADAAUABQAFAAUAAgABAAIAAQABAAEA
AQAAAPz/+f/4//j/+P/3//f/9v/3//f/9v/1//X/9P/0//T/8f/w/+//7//t/+v/6v/p
/+v/6//s/+z/6v/q/+n/6f/p/+j/6P/o/+n/6//s/+3/6f/p/+n/6f/o/+j/6P/o/+n/
6f/o/+j/6P/n/+f/5//n/+f/5//o/+b/5v/m/+b/5//p/+v/7v/v/+7/6//p/+r/6v/r
/+v/7f/v/+//7//t/+v/6f/m/+f/6P/p/+r/7P/s/+z/7P/s/+z/6//r/+z/7f/v//D/
7v/t/+z/6//s/+3/7//w//D/7//t/+z/7v/t/+3/7f/v//H/8f/y//H/7//u/+v/6//s
/+7/7//t/+7/7v/u/+z/7P/t/+3/7f/t/+7/7v/t/+v/6v/q/+z/7P/s/+3/7v/t/+v/
6v/r/+v/6v/q/+v/6//s/+3/7P/r/+r/6P/p/+r/6//u/+v/6//q/+f/6P/o/+j/6P/q
/+v/6//q/+j/6P/o/+j/6P/o/+j/6f/p/+n/6f/o/+j/6P/o/+j/6v/p/+j/5//n/+j/
6P/o/+j/6P/q/+r/6v/p/+f/5//n/+f/6f/s/+7/7//t/+3/7v/u/+z/7P/t/+7/8v/y
//L/8v/w//D/8f/z//X/9v/4//j/+P/7//v//P/8//z//P/8//7//v/+//r/+P/2//T/
8v/0//T/8v/w//D/8P/t/+v/6f/p/+n/6f/p/+n/6f/p/+n/6P/o/+f/6P/q/+v/6//o
/+f/5v/j/+X/5v/m/+X/5f/l/+X/5f/l/+b/5v/m/+j/6P/n/+b/4//d/9j/0v/O/9L/
2f/n//r/CgAYACgAOABKAFgAZwB1AHUAYgBGADsAMQAfAA4ACQAEAAAAAAD+//r/9//1
//X/9P/w/+3/7f/w/+7/7v/u/+7/7P/q/+j/6P/p/+n/6f/o/+X/5f/l/+X/5f/k/+T/
5v/n/+n/6v/p/+f/5//m/+T/5P/n/+f/5//m/+T/5P/k/+b/5//n/+f/6//r/+r/6f/m
/+X/5P/i/+L/5P/k/+P/5f/l/+X/5P/k/+T/5f/m/+f/6P/o/+b/4//i/+L/5P/m/+n/
6v/r/+n/6f/o/+f/6f/p/+n/6f/s/+//7//s/+n/6f/p/+r/7v/w//L/8//x//H/8v/y
//X/9f/4//j/+P/5//r/+v/8//r/9//5//v//f/+/////f/9//7//v/8//3//f/9////
/////////////wEAAQD////////+//r/9//2//b/9v/1//X/9P/x//H/8P/v/+3/7P/s
/+z/7P/s/+z/7f/t/+v/6v/p/+v/6//s/+z/6v/q/+n/6f/n/+b/5v/m/+j/6f/p/+n/
5//n/+f/5//o/+j/6P/o/+n/6f/o/+j/6P/n/+f/5//l/+X/5f/m/+j/6P/o/+j/5//n
/+f/6P/s/+z/6v/p/+b/5v/n/+f/5//p/+n/6f/p/+n/6f/o/+r/6v/q/+r/7f/u/+//
8P/v/+7/7P/r/+r/6f/p/+j/6f/p/+n/6f/p/+n/6v/q/+v/6//q/+r/6v/p/+n/6f/r
/+3/7f/u/+z/6//r/+n/6v/q/+v/6//p/+r/6v/q/+b/5v/n/+f/6P/p/+v/7P/p/+f/
5v/m/+b/5v/m/+f/6f/p/+j/6P/p/+n/6P/o/+r/6f/p/+n/6f/p/+n/6P/o/+j/6P/q
/+z/7f/t/+v/6P/o/+j/6P/q/+v/6//q/+z/7P/s/+z/6//q/+n/6f/q/+v/7P/s/+r/
6v/q/+r/7f/t/+3/7f/r/+z/6v/q/+r/6v/t/+7/7v/v/+3/7f/t/+7/8P/x//H/8f/y
//T/9f/2//X/9f/1//b/9v/2//b/9v/4//n/+//7//r//P/8//z/AQABAAIABAACAAIA
AgACAAMABAABAAEAAgABAAAAAAD///z/+f/2//j/9f/z//P/8f/x//H/8f/z//P/8//z
//L/8v/x//H/8P/w/+//7//y//P/8v/z//L/8P/t/+v/7P/t/+7/7//x//L/8//0//D/
8f/y//P/7//s/+r/5v/g/+H/7//+/woAGgAsADwATABeAG0AewCFAHwAYABJAD8AMQAc
ABMAEgAMAAQABAAEAP//AQAFAAQAAgD9//f/9v/3//j/+f/6//r/+P/2//b/9//3//f/
9v/2//f/+P/5//f/9P/y//L/8//1//b/9f/3//n/+v/6//j/+f/3//X/9v/2//j/+v/3
//f/9v/1//n/+f/4//f/+P/5//r/+v/4//r/+v/5//f/9//3//b/9P/0//X/9v/5//r/
+v/4//r/+v/7//7//f/////////+//3/+//5//v//f///wEAAwAFAAQAAAAAAAEAAgAE
AAUABgAHAAcACAAJAAsADAALAAsADgAOAA8ADwAPAA4AEgASABEAFQATABMAEgARABEA
EQASABIAEwAVABYAFwAYABkAGgAbABkAGQAbABsAGgAZABgAFgAVABMAEwAUABAADwAP
AA4ACwALAAoACQAIAAgACQAKAAgACAAIAAkACQAHAAYABQAHAAcACAAIAAgACAAHAAcA
CQAIAAgACAAHAAcABgAFAAEAAQABAAEAAgACAAIAAgAFAAUABAAEAAQAAwADAAMAAQAB
AAEAAgADAAQABQAGAAcABwAHAAgADAAMAAoACQAKAAoACwALAAoACwAKAAkACwALAAsA
CgAIAAgACAAIAA0ADgAPABAADgAOAA0ADQANAA0ADgAOAA0ADQANAA0ACwALAAwADAAP
AA8ADgAOAA4ADQANAA0ACwANAA0ADgARABEAEgARABAAEAARABEAEAAQAA8ADgAPABAA
EgATABAADwAPAA4ADwANAAwADAAOAA4ADgAPAA8ADwAOAA4ADgAPAA8AEAAOAA0ADQAN
AA0ADQANAAwACwAKAAkACgAKAAsACwAJAAsADAANAA4AEAARABEAEAAOAA4ADgAOAAwA
DAAMAA0ACQAHAAkADgAMAAwADAAMAA0ADQAOAA8ADgANAA0ADgANAA0ADQANABAAEAAQ
ABAAEwAUABYAFgAUABQAFAAUABcAGQAZABoAGgAaABoAHQAbABwAHgAeAB8AIAAhACIA
HwAaABgAFgAXABYAFgAWABIAEAAOAA4ACwAJAAkACQAKAAsADAANAAwACwAKAAgACQAJ
AAoADAALAAkACAAHAAcABQAFAAYABgAFAAUABQAFAAUABQAGAAYABgAGAAYABwAGAAMA
/f/4//L/7v/u//H//f8MABwAKgA6AEoAXABuAH8AjwCZAJQAegBbAEsAPwAuACMAIAAa
ABYAFAAOAAsACwANAA4ADgAPAA8ADgANAAwACwAKAAYABAACAAIABQAFAAUABAAFAAUA
BQAFAAMAAgACAAQABAAFAAUAAwAFAAUABAACAAIABQAFAAUAAgAAAAAAAAACAAMAAwAD
AAUABQAEAAMABAAFAAYABgAIAAoACgAJAAgABwAGAAQABwAIAAoADAAKAAoACQAGAAgA
CAAJAAwACgANAA4ADwAPAA8ADgANABAAEQASABMAEwAVABQAEAAQABEAEgAUABQAFgAY
ABkAGQAZABoAGgAdAB0AIAAgACAAIQAiACIAIgAgAB0AHwAfACEAIgAjACMAIwAkACQA
JQAnACgAKQAlACMAIQAfAB8AHwAhACEAHwAfAB8AHgAfAB0AHQAeABwAGwAbABoAFwAX
ABYAFQATABIAEgASABIAEgASABMAEgAPAA0ACwANAA0ADgAOAAwADAALAAsADQAMAAwA
DAAMAA0ADQANAAoACQAIAAcACwAMAA0ADgAOAA0ACwAKAAoACQAJAAkACQAJAAkACgAM
AAwADAAMAAoACQAIAAgADAAMAAoACQAIAAgACQAJAAsADQANAA0ADAALAAoACAAKAAoA
CgAKAAoACgAKAAoACgAKAAkACQAJAAkACgAKAAkACQAJAAkACwALAAwADAAMAAsACQAI
AAYABQAFAAUABQAHAAcACAAGAAUABQADAAMABAAGAAcABQAEAAIAAAD//wAAAgADAAMA
AwAEAAQAAwABAAAAAAACAAIAAgADAAIAAQD///7//f/9//z//P/+//3//f/9//v/+//7
//r/+v/6//r//P/6//v/+//5//j/+P/4//j/+v/7//v/+v/5//j/9//2//j/+P/4//n/
+f/3//P/8v/0//b/+P/6//r/+f/5//n/9v/1//X/9v/3//f/9//3//r/+v/6//r/+f/6
//z//P/+//7//v/+//3//////wAAAAAAAAAAAwAFAAYACAAIAAcABgAFAAQABgACAAEA
AAD+//z/+//6//n/+P/3//j/8//x//H/8f/x//H/8f/x//H/8f/x//D/7v/t/+3/7v/u
/+3/7f/t/+3/6//r/+z/7P/r/+v/6//p/+n/6f/q/+j/6P/o/+j/5//o/+f/5f/i/9r/
1P/S/9f/4f/w/wIAFAAiADIAQgBSAGMAeQCFAHwAZABNAEEANQAeAA8ADAAIAAQAAgAA
APv/+//7//r/+P/3//X/9P/0//T/9P/0//D/7v/s/+z/7f/t/+3/7P/t/+3/7f/t/+3/
7P/s/+7/8P/x//H/7//v/+//7v/s/+z/7//v/+//7//u/+//8P/t/+3/7P/r/+//7//u
/+3/7f/t/+3/7P/u//D/8P/v/+//7//v/+7/7v/u/+//8P/v//D/8P/u/+//7v/u//D/
7//x//H/8f/z//P/8v/x/+//7//v/+//9P/3//f/9P/x//H/8f/y//b/+P/6//v/+//7
//z//P/7//v//v/+/wAAAQACAAIABAACAP//AQABAAMABAAFAAcABwAIAAgABwAHAAYA
BQAGAAcACAAJAAcABwAJAAkABwAHAAcABgAHAAUABQAGAAEA///+//z//f/9//z/+//7
//r/+v/6//b/9v/2//f/+f/3//b/9f/0//P/8//y//P/9P/0//X/9f/0//T/9P/0//X/
9f/1//b/9//4//n/+P/4//j/+P/3//f/9v/2//j/9//3//f/9//3//f/+P/4//j/+P/4
//X/9f/1//b/+v/6//j/9//4//j/+f/5//f/+f/5//n/+//9////AAD+//7//v/+//3/
/P/7//r//P/8//v/+//5//n/+v/6//r/+//8//3//f/9//7//v8BAAEAAAAAAAAA////
/////f//////AAACAAEAAQD///z//P/9//3///8AAAAAAAD+//7///////z/+//7//r/
+v/5//n/+v/4//j/+P/5//n/+f/4//j/9//3//b/9v/z//H/8P/v//D/8f/y//L/8P/w
//D/8v/0//X/9f/z//H/8P/v/+7/7v/v/+//7v/u/+7/7v/u/+z/7P/s/+3/7f/t/+3/
7P/q/+r/6v/q/+b/5f/k/+b/5v/m/+b/6P/n/+f/5//n/+f/6P/q/+z/7f/u/+//7v/u
/+7/7v/v//D/8v/y//D/8P/w//D/8v/1//b/+P/8//z//P////3//v8AAAAA/v/+//7/
/v/8//j/9//2//b/9v/3//j/+P/2//T/9P/x/+//7//v/+//7//v/+//7//v/+//7v/w
/+//7//w//L/8f/x//H/7//t/+3/7v/x//H/8v/z//H/7//t/+z/7f/u/+//8P/x/+z/
7f/r/+b/4P/a/9j/3f/r//r/DAAcACYANABGAFoAawB5AIUAeABcAEcAPwAxABwAEwAS
AA4ACAAIAAQA///9//3//P/4//f/9//2//T/9P/0//T/8P/u/+z/7P/t/+3/7f/s/+v/
6//r/+v/7f/s/+z/7v/s/+3/7f/r/+v/6//q/+j/6v/t/+3/7f/q/+j/6P/o/+n/6//s
/+3/7v/t/+v/6f/n/+f/5//m/+j/6v/q/+n/5//n/+f/5v/m/+b/5//o/+f/6P/o/+b/
5//m/+b/6P/o/+v/7P/t/+z/6//p/+f/6f/p/+n/6f/s/+//7//s/+3/7f/t/+7/8v/0
//b/9//2//X/9f/0//X/9f/4//j/+v/7//z//P/+//z/+f/7//z///8BAAMAAwADAAQA
BAAGAAcABwAHAAUABQAFAAUAAwADAAUABQAFAAUABQAEAAIA///+//7//P/7//v/+v/5
//n/+P/3//P/8v/y//L/8v/y//L/8//x/+//7v/t/+3/7f/u/+7/8P/w/+//7//t/+z/
7P/s/+7/7//v/+//7//v/+//7//v/+7/7f/s/+//7//u/+7/7f/r/+r/6f/s/+3/7v/w
/+7/7v/u/+7/7//v/+//8P/w//D/7v/t/+r/6v/r/+v/7P/v//D/8f/v/+//7//u/+7/
7v/u/+7/8P/w//D/8P/y//L/8f/x/+//7//w//D/7//v/+//7//v/+//8P/w//H/8f/w
//D/8P/v/+//7//v//H/8f/y//L/8f/x/+//7v/u/+//7//x//L/8v/y/+7/7v/v/+//
7//v//D/8P/x/+//7v/u/+7/7v/u/+//8f/x//D/8P/t/+v/6P/m/+f/5//o/+n/5//n
/+f/5v/o/+j/6P/q/+z/7f/t/+v/6P/o/+j/6P/o/+n/6f/o/+r/6v/q/+r/6v/q/+r/
6//r/+v/6//q/+b/5v/m/+b/6P/n/+b/5f/n/+j/5v/m/+b/5v/n/+j/6f/q/+r/6v/q
/+r/6v/q/+r/6f/r/+v/6//r/+v/7P/s/+v/7P/t/+//8P/w//D/8f/y//L/8v/y//L/
8v/y//P/9f/3//j/+v/6//j/+//7//z/AAAAAAAAAAACAAIAAgD+/////v/9//z/+f/4
//X/8v/z//T/8v/x/+7/7f/s/+v/7f/t/+3/7f/u/+7/7//v/+z/7P/r/+n/6v/r/+z/
6//t/+7/7v/t/+3/7f/t/+3/7P/s/+v/6v/o/+j/5//m/+3/6//m/97/1v/Y/9//6f/2
/wgAGAAoADQARgBYAGkAewCDAHYAWgBHAD8AMQAcABMADgAGAAAAAAAAAAEAAwADAP7/
/P/7//n/9v/4//j/+P/4//f/9v/1//b/9v/1//T/8v/z//P/8//z//P/8v/y//T/8//z
//L/7//z//X/9v/2//T/9//3//f/+P/2//b/9v/4//n/+f/5//r/+f/3//X/9v/3//j/
+P/4//r/+v/5//v/+//7//r//P/8//3//v/+//7//f/6//z//P/9/wAA//8BAAEAAQAC
AAMAAwADAAMAAwADAAMACAALAAsACAAJAAkACQAKAAkACgALAAsADAANAA8AEAAQAA8A
EQAQABQAFQAWABYAGwAaABgAGwAaABsAGwAbABsAGwAcABwAHgAfAB8AHwAhACEAIQAh
AB0AHQAfAB8AHQAdAB0AHAAdABsAGwAcABwAGwAbABoAFwAXABYAFQATABIAEgASAA0A
DAALAAsADgANAA0ADQAPAA8AEAAQAA4ADgANAA0ADwAOAA4ADgAMAA0ADQANAAsACwAL
AAsADAAMAAwADAAPAA8ADgAOAAwACwALAAsACgAJAAgACAAGAAYABgAGAAMAAwADAAQA
BAACAP7/+//7//z//v//////AQABAAEAAwADAAMAAgABAAAA///+//3//P/7//r//f/+
//7////9//3//v/+/////////////f/9//7//v/+//3/+//6//3//f/+/////v////7/
/v8AAP/////9//r/+v/7//v/+//8//z//P/7//z//v////7//f/9//z/+//5//j/+P/4
//j/+P/5//3//f/8//z//f/9//z//P/8//v/+//7//3//f/9//z/+v/6//r//P/+////
///9////AAABAAIAAAD///3/+v/6//r/+v/6//j/+P/4//n/+P/3//b/9P/0//b/+P/6
//b/8//0//b/9v/2//b/+P/3//f/9//3//f/+P/6//v/+//7//v//v/+//7//v8BAAIA
BAAEAAYABgAGAAYABQAHAAcACAAMAAwADAAPABIAFAAXABgAFgAWABYAFgAWABIAEQAQ
ABEAEAAQABAAEAAOAAwADAALAAkACQAJAAsACwALAAsADAANAA4ADgAOAA0ADQAOAA4A
DQANAA0ADwANAA0ADgAMAAsACwALAA0ADQANAA4AEAAQABAAEAANAAgABwAFAAIA+v/0
//L/+f8DABIAJAAwAEAAUABgAHIAhQCXAJ0AkgB0AFsAUQBBAC4AJQAiABwAGAAWABQA
EQARABEAEAAQABMAEQAOAAwADAAMAAwACgAIAAYABgAJAAsADQAOAA0ADQANAA0ADAAK
AAkACgALAA0ADgANAA0ADQAMAAoACgANAA0ADQANAAwADQAOAA0ADQAMAAsACwALAAoA
CQALAAsACwAKAAsADgAPAA8ADAALAAoACAALAAwADgAQAA8AEAAQAA4ADAAKAAkACgAL
AA8AEQATABMAEwASABEAEwATABMAEwAUABcAFwAUABMAEwATABQAFgAYABoAGwAbABsA
HAAcAB0AHQAgACAAIQAhACEAIAAkACIAHwAhACMAJQAmACcAJwAnACgAKAAoACkAKQAp
ACcAJwAnACcAIwAjACUAJQAjACMAIwAiACAAHQAcABwAGgAZABkAGAAYABkAGQAZABQA
EgARABAAEAAQABAAEQARAA8ADgANAAwACwALAAoACwAMAAwADQALAAoACgAKAAgACQAJ
AAkACQAJAAkACQAIAAgACAAIAAsACwAKAAoACgAJAAkACQALAAsACwAMAAoACgAKAAoA
CQAJAAkACgAMAAwACgAJAAYABgAHAAcABwAJAAkACQALAAsACwAKAAwADAAMAAwADgAO
AA4ADgALAAoACAAHAAgACQALAAwADQANAA0ADQANAA0ADgAOAA8ADwAOAA4ADQALAAoA
CQAJAAsACwAMAA4ADQANAAsADAAMAA0ADQAPABAAEAAQAAsACgAKAAkACgALAA0ADgAN
AAsACgAKAAoACgAKAAsADQANAAwADAALAAsACgAKAAoACQAJAAkACQAJAAkACAAIAAgA
CAAKAAgACQAJAAcABgAGAAYABgAIAAkACQAIAAgACAAIAAgABgAGAAYABwAJAAkACQAI
AAYAAgAEAAQABAAEAAUABQAGAAcABQAFAAYACAAJAAkACQAJAAgACAAIAAgACAAIAAkA
CAALAAwADQAOAA4ADwAOAA4AEAAQABAAEwAVABYAGAAYABcAFgAVABQAFgASABEAEAAN
AAwADAAMAAgABgAEAAQAAQD///////////////////////////7//v/9//3//v/+//3/
/f/9//3/+//7//z/+v/5//n/+f/7//v/+//8//r/+v/6//r//f/6//v/9//y/+7/6v/m
/+f/8/8EABYAJgA0AEQAWABoAHcAhQCNAIIAaABTAE0AOwAkABsAFgAOAAoACAAGAAcA
BQABAAAAAgABAPv/+P/6//r/+v/6//r/+P/2//b/9f/z//H/7v/r/+n/5//l/+P/4P/e
/97/3v/f/9//3f/c/9v/2f/W/9P/1f/U/9P/0//S/9P/1P/S/9P/0//T/9X/1f/U/9P/
0f/R/9H/0P/P/9D/z//N/8//z//P/87/y//K/8r/yv/L/8z/zP/K/8r/yv/L/87/y//N
/83/zf/Q/9H/0f/R/9H/0f/R/9H/1P/X/9f/1P/X/9n/2//e/9z/3P/c/9v/3f/d/97/
3v/f/9//4v/i/+L/4//k/+T/6f/o/+b/6f/n/+n/6v/r/+3/7f/u/+7/7v/v/+//7//v
/+//7//v/+//7//x//H/7//v/+//7v/t/+v/6//s/+r/6f/p/+j/5f/l/+T/4//f/97/
3v/e/97/3v/e/9//4P/f/9//3//d/9v/2v/Y/9n/2v/a/9v/3f/c/9z/3P/b/9v/2v/Z
/9r/2//c/93/3v/e/97/3v/e/93/2//a/93/3f/e/9//3//f/9//4P/e/97/3v/e/9//
3//f/+D/4v/i/+D/3//h/+L/5P/l/+T/5f/k/+P/4//j/+P/4v/i/+L/4v/i/+T/5P/k
/+T/5P/k/+P/4//l/+X/5v/m/+X/5f/l/+X/5f/l/+b/5v/l/+X/5P/k/+f/5//o/+n/
5v/n/+b/5v/n/+f/6P/n/+T/5P/l/+X/5f/m/+b/5v/m/+b/5//n/+X/5f/m/+b/5//l
/+T/5P/i/+L/4v/j/+X/5f/k/+T/5f/l/+T/5P/k/+P/4//j/+b/5//o/+j/5//m/+X/
5v/l/+X/5P/h/+P/5P/l/+b/5P/l/+X/5P/k/+T/5P/k/+P/4v/h/+H/4v/j/+T/5P/k
/+T/5P/k/+T/4//i/+H/5//o/+b/5v/m/+b/5P/k/+T/5P/m/+b/5v/m/+T/5P/k/+T/
5//o/+n/6v/r/+z/7f/u/+z/7P/s/+z/7f/u/+//8P/y//L/8v/y//X/9v/3//j/+//8
//3//v/9//z/+//6//z//P/8//z/+P/2//T/8v/x//D/7//u/+7/7v/u/+7/6//q/+n/
6P/r/+z/7f/u/+3/7P/r/+r/6v/q/+r/6v/q/+r/6v/q/+j/6P/o/+j/6f/q/+v/7P/q
/+r/6v/q/+f/5v/l/+T/4f/e/9v/2P/h/+r/8//8/w0AHgAvAEAATABYAGQAcABjAFYA
SQA8AA==
         </WaveFormData>
      </LeadData>
   </Waveform>
</RestingECG>
