# Supplementary material for: Detection of Left Atrial Enlargement Using a Convolutional Neural Network-Enabled Electrocardiogram
Source: Front Cardiovasc Med. 2020 Dec 17;7:609976. doi: 10.3389/fcvm.2020.609976 (PMC7773668; doi:10.3389/fcvm.2020.609976)
Supplement: Supplementary file 4 [file Data_Sheet_4.ZIP › normal3/1802031928_1352_0000000I.XML]

<?xml version="1.0" encoding="Windows-1252"?>
<!DOCTYPE RestingECG SYSTEM "restecg.dtd">
<RestingECG>
   <PatientDemographics>
      <PatientID>1802031928</PatientID>
      <PatientAge>69</PatientAge>
      <AgeUnits>Years</AgeUnits>
      <Gender>Female</Gender>
      <PatientLastName>lishaozhen</PatientLastName>
   </PatientDemographics>
   <TestDemographics>
      <DataType>Resting</DataType>
      <Site>1</Site>
      <AcquisitionDevice>MAC55</AcquisitionDevice>
      <Status>Unconfirmed</Status>
      <Priority>Normal</Priority>
      <AcquisitionTime>09:40:59</AcquisitionTime>
      <AcquisitionDate>08-06-2016</AcquisitionDate>
      <CartNumber>1</CartNumber>
      <AcquisitionSoftwareVersion>009C</AcquisitionSoftwareVersion>
      <XMLSourceVersion>MAC5000 v1.0</XMLSourceVersion>
   </TestDemographics>
   <RestingECGMeasurements>
      <VentricularRate>70</VentricularRate>
      <AtrialRate>70</AtrialRate>
      <PRInterval>180</PRInterval>
      <QRSDuration>146</QRSDuration>
      <QTInterval>442</QTInterval>
      <QTCorrected>477</QTCorrected>
      <PAxis>65</PAxis>
      <RAxis>-8</RAxis>
      <TAxis>124</TAxis>
      <QRSCount>12</QRSCount>
      <QOnset>211</QOnset>
      <QOffset>284</QOffset>
      <POnset>121</POnset>
      <POffset>169</POffset>
      <TOffset>432</TOffset>
      <ECGSampleBase>500</ECGSampleBase>
      <ECGSampleExponent>0</ECGSampleExponent>
   </RestingECGMeasurements>
   <Diagnosis>
      <Modality>Resting</Modality>
         <StatementCount>3</StatementCount>
         <LabelText>12SL ��ϳ���</LabelText>
      <DiagnosisStatement>
         <StmtFlag>ENDSLINE</StmtFlag>
         <StmtText>�������</StmtText>
      </DiagnosisStatement>
      <DiagnosisStatement>
         <StmtFlag>ENDSLINE</StmtFlag>
         <StmtText>����֧��������</StmtText>
      </DiagnosisStatement>
      <DiagnosisStatement>
         <StmtFlag>ENDSLINE</StmtFlag>
         <StmtText>�쳣 ECG</StmtText>
      </DiagnosisStatement>
   </Diagnosis>
   <Waveform>
      <WaveformType>Rhythm</WaveformType>
      <WaveformStartTime>0</WaveformStartTime>
      <NumberofLeads>8</NumberofLeads>
      <SampleType>CONTINUOUS_SAMPLES</SampleType>
      <SampleBase>500</SampleBase>
      <SampleExponent>0</SampleExponent>
      <HighPassFilter>16</HighPassFilter>
      <LowPassFilter>150</LowPassFilter>
      <ACFilter>NONE</ACFilter>
      <LeadData>
         <LeadByteCountTotal>10000</LeadByteCountTotal>
         <LeadTimeOffset>0</LeadTimeOffset>
         <LeadSampleCountTotal>5000</LeadSampleCountTotal>
         <LeadAmplitudeUnitsPerBit>4.88</LeadAmplitudeUnitsPerBit>
         <LeadAmplitudeUnits>��V</LeadAmplitudeUnits>
         <LeadHighLimit>2147483647</LeadHighLimit>
         <LeadLowLimit>268435456</LeadLowLimit>
         <LeadID>I</LeadID>
         <LeadOffsetFirstSample>0</LeadOffsetFirstSample>
         <FirstSampleBaseline>0</FirstSampleBaseline>
         <LeadSampleSize>2</LeadSampleSize>
         <LeadOff>FALSE</LeadOff>
         <BaselineSway>FALSE</BaselineSway>
         <ExcessiveACNoise>FALSE</ExcessiveACNoise>
         <MuscleNoise>FALSE</MuscleNoise>
         <LeadDataCRC32>2858097447</LeadDataCRC32>
         <WaveFormData>
+P/4//j/+P/4//j/+P/4//j/+P/4//j/+P/4//j/+P/2//b/9v/2//f/+P/5//r/+v/6
//r/+v/4//j/+P/4//v/+//8//z/+//+//7//v/+////AQABAAQABAAEAAQABAADAAMA
AwADAAEAAAD//wAA/P/6//j/9v/3//j/+P/4//f/9v/1//X/9f/1//b/9v/0//T/9f/z
//L/8v/y//T/9P/1//X/9P/0//T/9P/0//T/9P/0//P/8//z//P/8//z//P/8v/y//P/
8//z//T/9P/0//T/8//1//f/9f/y//T/9f/1//f//f8DAA0AGgAnADQAQABKAFQAYQBs
AHYAfACDAIYAigCRAJYAlwCWAJgAmACVAJEAjgCOAJMAjQCHAIUAhwCDAIAAfwB8AHYA
cABuAGoAaABpAGkAZQBkAGUAYgBZAE4ARwA/ADUALAAkABwAFAANAAMA+//2//H/8P/v
/+//7P/s/+7/7P/s/+z/7P/r/+v/6//r/+v/6v/q/+j/6P/o/+b/5v/n/+f/5//n/+f/
5//m/+b/5v/m/+f/5//m/+b/5v/m/+b/5v/k/+P/4//k/+T/5v/m/+b/5f/j/+P/4v/i
/+L/4v/i/+H/4v/i/+L/4P/d/93/3f/c/97/3f/b/9v/2P/X/9b/1v/V/9X/1P/U/9T/
0v/R/9D/zf/N/87/zv/P/8//zv/O/87/z//P/9D/0//U/9b/1//X/9n/2v/c/9z/3//h
/+H/4f/i/+T/5v/o/+r/7P/v//H/8v/y//P/9v/4//n/+f/3//n/+f/6//r/+//7//r/
+v/6//r/+v/6//r/+v/6//z/+//7//v/+f/4//b/9f/4//j/9//3//f/9v/1//X/9v/2
//b/9f/1//X/9P/0//L/8v/z//P/8v/y//L/8f/x//H/8f/x//L/8v/y//L/9P/0//T/
8v/w//D/8f/x//T/9P/0//T/8//z//T/9P/0//T/9P/0//X/9f/1//X/9P/z//L/8f/0
//T/9P/0//T/9P/0//T/9P/0//X/9f/3//f/9v/2//T/9P/1//X/9//3//b/9v/3//f/
9v/2//b/9v/3//f/9//3//f/9//4//j/+P/6//j/+P/5//n/9//2//X/9P/2//b/9//3
//b/9v/2//b/9v/2//b/9v/3//f/9//3//n/+f/6//r/+P/4//j/+P/4//n/+f/6//r/
+//+//7//v/8//3//////wIAAgACAAIABAADAAMAAwABAP///v/9//7/+v/4//b/9v/3
//j/+P/2//X/9P/z//X/9f/1//b/9P/y//L/8//z//L/8v/y//L/8v/z//P/8P/w//D/
8P/y//L/8v/y//P/8//z//P/8f/x//H/8P/y//P/8//z//T/9P/0//L/8//1//f/9f/y
//L/8//z//f/+////wkAFgAjACwAOABEAFAAXQBoAHIAfACBAIgAjACPAJQAlQCWAJYA
mgCZAJUAkgCSAJEAiwCHAIcAhwCHAIYAfwB6AHgAdABwAGoAaABpAG8AbQBmAGEAYgBf
AFQASQBBADcALAAoACAAFgANAAUA/f/2//H/8P/x//H/7v/u/+z/6v/q/+r/6v/p/+n/
6f/p/+n/6P/o/+j/6P/o/+b/6P/p/+n/6f/o/+f/5v/k/+b/5v/m/+f/6f/o/+j/6P/n
/+b/5f/i/+L/4//l/+b/5f/k/+P/4f/j/+P/4v/i/+T/5P/k/+P/4f/g/9//3P/c/93/
3v/e/93/2//Y/9f/2P/X/9b/1v/V/9X/1P/U/9L/0P/P/87/z//P/9D/0P/N/83/zP/M
/8z/zf/N/87/z//Q/9L/0//T/9X/1v/Y/9r/3f/f/9//3//g/+L/5P/m/+j/6v/t/+//
8P/w//H/8v/0//X/9f/1//f/9//4//j/+f/5//j/+v/6//r/+v/6//r/+v/6//j/9//3
//f/+P/4//f/9//2//b/9f/1//X/9P/z//P/9P/0//T/8//z//P/8v/y//T/9P/1//X/
8//y//H/7//v/+//7//v//H/8v/z//T/8//y//H/7v/v//D/8v/z//L/8v/y//L/8f/x
//L/8v/0//T/9P/0//X/9f/1//X/9f/1//X/9f/2//b/9v/2//T/9P/0//T/9v/2//f/
9//1//X/9P/0//b/9v/3//f/9f/1//T/9P/1//X/9P/0//X/9v/4//n/+P/3//b/9f/2
//b/9v/4//T/9P/1//X/9v/2//b/9v/2//b/9//3//T/9P/0//T/9f/2//f/+P/3//f/
9//3//P/9f/2//b/9v/6//j/+P/4//j/+f/5//r/+v/5//z//P/8//z//f//////AgAC
AAIAAgACAAEAAQABAAAA/f/7//n/+f/2//X/9P/0//X/9v/2//b/9f/0//P/8//z//P/
9P/0//L/8v/z//X/9P/0//T/8//y//L/8f/w//D/8P/w//L/8v/y//L/8f/x//H/8f/x
//H/8f/w/+7/7//v/+//9P/y//T/9v/1//H/7//x//T/8v/v//H/9f/5//3/BQAQABsA
JAAyAEIATABVAGAAagByAHcAegB+AIEAggCFAIoAigCIAIcAgwB+AIAAfwB7AHUAdQB3
AHkAeABxAGoAaABmAGQAYgBiAGEAYwBjAGAAXwBaAFMASgBHAEEANQAsACQAGgAQAAcA
/f/3//b/8//y/+//7//s/+z/6v/o/+j/6P/p/+n/6v/r/+v/6//q/+r/6v/q/+r/6P/o
/+n/6f/p/+f/5//n/+b/5//o/+n/6//r/+r/6v/q/+n/6P/n/+T/5P/l/+f/6P/m/+b/
5v/l/+f/5//m/+b/5P/k/+T/4//k/+T/5P/i/+H/4f/h/+D/3v/d/9v/2//b/9v/2//c
/9r/2f/X/9b/1v/U/9P/0v/R/9H/0v/S/9P/0//S/9L/0v/T/9P/1P/V/9b/2P/Z/9v/
3f/e/+D/3v/h/+P/4//j/+T/5v/o/+j/6v/s/+//8f/y//L/8//0//b/9//3//f/+f/5
//r/+P/5//n/+P/6//r/+v/6//r/+v/6//r/+v/5//n/+f/6//r/+f/5//n/+P/2//X/
9//2//X/9f/0//T/9P/z//X/9f/0//T/9v/2//f/9//0//T/9P/z//X/9f/1//X/9P/0
//T/9P/2//b/9v/0//T/9P/1//X/9v/2//b/9v/z//P/9P/0//b/9v/2//b/9f/1//X/
9f/1//X/9f/1//b/9v/2//b/+P/4//j/+P/2//b/9//3//f/9//2//b/+P/4//n/+f/5
//n/+P/4//n/+f/4//j/9//2//b/9f/2//f/+P/5//j/+P/4//r/9v/2//f/9//3//j/
+f/6//n/+P/4//f/9//4//n/+v/6//r/+v/6//n/9//3//j/+v/6//r/+v/5//n/+v/6
//n//P/8//z//v///wEAAQAEAAQABAAEAAIAAQABAAEA///9//z/+//7//j/9//2//b/
9//4//j/+P/3//b/9f/1//X/9f/2//T/8v/y//P/8//y//L/8v/0//T/9f/1//T/9P/0
//T/9P/0//T/9P/z//P/8//z//P/8//z//L/8v/z//P/8//0//L/9P/2//X/9f/3//f/
9P/y//H/8//1//3/BwAPABYAIQAqADgARgBSAFsAZgBuAHYAfQCAAIIAhQCKAI0AjACM
AI4AiwCHAIYAiACHAIMAfQB7AHsAewB6AHcAcgBsAGgAZgBmAGQAYwBlAGcAYgBfAFwA
VQBMAEcAQQA1ACwAKAAgABYACwADAPv/9v/z//L/8f/x/+7/7v/u/+z/7P/s/+7/7f/t
/+3/7f/t/+z/7P/q/+r/6v/o/+j/6f/p/+n/6f/p/+n/6P/o/+j/6P/p/+n/6P/o/+j/
6v/q/+r/6P/n/+f/6P/o/+b/5v/m/+X/5f/l/+T/5P/k/+T/5P/j/+L/4v/i/+D/4f/h
/+H/4P/e/93/2//b/9r/2f/Y/9j/1//X/9b/1v/W/9T/0//S/9P/0//U/9T/0f/R/9D/
0P/S/9P/0//U/9X/1v/Y/9n/2P/Z/9n/2v/c/9//4f/h/+H/4v/k/+b/6P/q/+z/7//x
//L/8v/z//L/9P/1//X/9v/5//r//P/6//v/+//6//j/+P/4//j/+v/6//r/+v/4//f/
9//3//j/+P/3//f/+P/4//f/9//1//T/8//z//b/9v/2//X/8//z//L/8v/z//T/9v/3
//T/9P/0//P/8//z//P/8//0//T/9P/0//L/8v/y//D/8f/y//T/9f/1//T/8//y//P/
8//0//T/9P/0//T/9P/z//P/8//z//X/9f/1//X/9P/0//T/9P/2//b/9v/2//b/9v/3
//f/9f/1//T/9P/2//b/9//3//f/9//2//b/9f/1//T/9P/2//b/9//3//X/9f/1//X/
9P/0//T/9v/0//T/9f/1//b/9v/2//b/9v/2//f/9//2//b/9v/2//b/9v/2//b/9f/1
//X/9f/1//f/+P/4//j/+P/4//j/9v/2//j/+P/4//j/+f/5//r/+v/7//7//v/+//7/
//8BAAEAAgACAAIAAgACAAEAAQABAP///f/8//v//P/4//b/9P/0//X/9v/2//b/9f/0
//P/8f/x//H/8v/0//L/8v/z//L/8P/v/+7/7//w//L/8//w//D/8P/w//D/8P/w//D/
8f/x//H/8f/x//H/8f/w//L/8//z//P/8P/w/+7/7v/x//H/8f/z//L/8v/x//H/8f/3
/wEACQAUACEALAA6AEgAUgBZAGQAcgB8AH8AggCKAI8AkACRAJQAlgCSAJMAkwCQAIwA
jQCNAIcAgQCBAIMAgAB9AHoAdABwAGwAaABmAGcAZwBlAGIAYQBeAFcAUABJAD0ANQAu
ACYAHAAUAA0AAwD7//T/7//u/+3/7f/q/+r/7P/q/+r/6v/p/+f/5v/l/+f/5//m/+b/
5v/m/+b/5P/k/+X/5f/l/+X/5f/l/+T/5P/k/+T/5f/l/+T/5P/k/+T/5P/k/+L/4f/h
/+L/4v/i/+L/4v/h/+H/4f/g/+D/4P/g/+D/3//e/97/3v/c/9v/2//b/9r/2v/Z/9f/
1//Y/9f/1v/W/9P/0//S/9L/0v/Q/8//zv/L/8v/zP/M/83/zf/M/8z/zP/N/83/zv/R
/9L/1P/V/9P/1f/W/9j/2P/b/93/3f/g/+L/5f/o/+f/6P/p/+v/7//w//D/8f/w//L/
8//z//X/9//3//j/+P/5//n/+P/4//j/+P/4//j/+P/4//j/+P/3//f/9//4//j/9//3
//j/+P/3//f/9f/0//P/8//0//T/9P/z//P/8//y//L/8v/y//P/8//y//L/8v/x//H/
8f/x//H/8P/w//D/8P/w//D/8P/u//D/8P/x//H/8v/y//L/8v/x//H/8v/y//L/8v/y
//L/8//z//P/8//z//P/8//z//T/9P/0//T/9v/2//b/9v/0//T/9f/1//X/9f/0//T/
9v/2//f/9//1//X/9P/0//X/9f/0//T/9P/0//X/9f/3//f/9//3//b/9v/2//j/9P/0
//X/9f/0//T/9P/0//b/9v/3//f/9v/2//b/9v/2//b/9v/2//f/9//3//f/9f/3//j/
+P/2//b/9v/2//r/+v/4//b/9v/2//b/+f/5//r/+v/7//7//v/+//7///8BAAEAAgAC
AAIAAgACAAEAAQABAAEA///+//3//v/6//j/9v/0//X/9v/2//b/9f/0//P/8f/x//H/
8v/y//D/8P/x//P/8v/y//L/8P/w//H/8f/w//D/8P/w//D/8P/w//D/8f/x//H/8f/v
/+//7//u//D/8f/x//H/8P/w//D/8P/x//H/8//z//D/8P/z//H/7//1/wEACQASAB0A
KgA4AEgAUgBbAGYAcAB6AIEAhgCKAI8AkgCXAJoAmACYAJcAlwCWAJQAkwCPAIkAhQCH
AIcAhACBAIAAfAB2AG4AbABsAGsAaQBrAGoAaQBmAF0AVABNAEUAOwAyACYAHgAWAA8A
BwD///j/9f/0//L/8f/t/+z/7v/s/+z/7P/u/+3/7f/t/+r/6f/n/+b/5//o/+n/6P/m
/+f/5//n/+f/5//n/+b/6P/o/+j/6f/p/+j/6P/o/+j/6P/o/+b/5f/l/+b/5v/m/+b/
5v/l/+X/5f/k/+T/5P/k/+T/4//k/+T/5P/i/9//3//f/97/3v/d/9v/2//a/9n/2P/Y
/9f/1//W/9b/1v/U/9P/0v/R/9H/0v/S/9H/0f/Q/9D/zv/P/8//0P/R/9L/1P/V/9X/
1//Y/9r/2v/d/9//3//i/+T/5//q/+j/6v/s/+//8f/y//L/8//2//j/+f/5//f/+f/5
//r/+v/7//v/+v/6//r/+v/6//z//P/8//z//P/7//v/+//4//j/9//3//j/+P/3//f/
9//2//X/9f/2//b/9v/1//f/9//2//b/9P/0//X/9f/2//b/9v/1//X/9f/1//X/9P/0
//T/9P/2//b/9v/0//H/8P/w/+//8f/y//P/9P/x//H/8v/y//T/9P/0//T/9f/1//X/
9f/1//X/9f/1//b/9v/2//b/9v/2//b/9v/4//j/+f/5//n/+f/4//j/9v/2//f/9//5
//n/+P/4//f/9//2//b/9v/2//f/9//4//n/+v/7//n/+P/3//j/+P/4//n/+f/2//b/
9v/2//b/9v/3//f/+P/4//j/+P/4//j/+P/4//n/+f/5//n/9//5//r/+v/4//j/+v/6
//r//P/8//z//P/7//v//P/8//3/AAAAAAAAAAABAAMAAwAGAAYABgAGAAUAAwACAAEA
AQD///7//f/+//r/+P/2//T/9f/2//b/9//3//f/9//1//X/9f/2//j/9v/2//f/9f/0
//T/9P/y//L/8//z//T/9P/0//T/9P/0//T/9P/z//P/8//z//X/9f/1//T/9P/1//X/
9f/2//j/9v/2//n/9//z//f/+v/2//P/8//5////BQALABYAIwAwADwASgBSAFsAaABy
AHYAeQB8AIAAhQCGAIUAhgCGAIYAhQCDAIAAfgB7AHcAdwB5AHkAdwByAG0AagBoAGQA
ZABkAGQAYwBlAGEAXgBfAFwAUQBIAEUAOwAvACgAIgAaABIACwABAPv/+P/1//T/8f/x
/+7/7v/u/+z/7P/s/+7/7f/t/+3/7f/t/+z/7P/u/+7/7v/s/+r/6//r/+v/6//r/+v/
6v/q/+r/6v/r/+v/6v/q/+r/6v/q/+r/6P/n/+f/6P/o/+j/6P/o/+f/6P/p/+n/6v/p
/+j/5//l/+b/5v/m/+T/4//j/+P/4v/k/+P/4f/h/+L/4f/g/+D/3v/d/9v/2v/c/9r/
2f/Y/9X/1f/W/9b/1f/V/9T/1P/V/9f/2P/a/9n/2v/c/93/2//d/97/4P/g/+P/5f/l
/+f/6P/q/+z/7P/u//D/8//z//T/9P/1//j/+v/7//v/+f/7//v//P/6//v/+//6//v/
/P/9//7/+//6//n/+P/5//n/+v/7//r/+v/5//n/+P/4//f/9//4//j/+P/5//n/+P/3
//X/9v/3//f/+P/3//b/9v/1//X/9v/3//f/+f/5//n/+f/5//j/9//2//f/+P/5//j/
9v/2//f/9//4//j/+P/4//f/9//4//j/9v/2//b/9v/5//n/+f/5//n/+f/5//n/+P/4
//j/+P/4//j/+P/4//b/9v/3//f/+f/5//j/+P/6//r/+//7//r/+f/3//b/9//3//b/
9v/4//j/+f/5//n/+f/5//n/+P/4//j/+v/2//b/9//3//j/+P/4//j/9v/2//f/9//4
//j/+P/4//j/+P/4//j/+f/5//n/+f/3//n/+v/6//j/+P/6//r/+v/6//v/+//8//z/
/P/+//3//P/+////AQABAAIAAgACAAIAAgABAAEAAQADAAEAAAD///z/+P/2//T/9v/3
//j/+P/4//f/9v/1//P/8//z//T/9v/0//T/9f/z//L/8v/y//L/8v/z//P/9P/0//T/
9P/y//L/8v/y//P/8//z//P/8//z//P/8v/y//P/8//z//D/8v/w//L/9f/1//P/9f/0
//T/8//x//X//f8DAAkAFAAhADAAPgBKAFQAXQBqAHIAdgB9AIQAigCPAI4AjwCQAJIA
kgCPAIsAigCMAIkAhQCBAIEAfwB/AH4AewB0AHAAbgBoAGYAaABjAGEAYwBkAGMAYABV
AEwARQA/ADUAKgAiABoAEgAJAAEA+f/2//X/8v/w/+//6//q/+r/6P/o/+j/6P/n/+f/
5//p/+n/6P/o/+j/6P/o/+b/5P/l/+X/5f/n/+f/5//m/+X/5P/j/+P/5f/k/+T/5P/k
/+T/5P/i/+H/4f/i/+L/5P/k/+T/4//i/+H/3//e/+D/4P/g/9//3v/e/97/3P/b/9v/
2//a/9j/1//V/9X/1v/V/9T/1P/T/9P/0v/S/9L/0P/P/87/y//L/8z/zP/M/83/zf/O
/8z/zf/N/87/z//Q/9L/0//T/9X/1v/Y/9j/2//d/93/3//g/+L/5P/i/+T/5v/p/+3/
7v/u/+//8P/y//P/8//z//X/9f/2//b/9//3//b/9v/2//b/9v/2//b/9v/2//b/9f/1
//X/8v/y//H/8f/0//T/8//z//P/8v/x//H/8P/w//D/7//x//H/8P/w//D/8P/x//H/
8P/w//D/7//v/+//7//v//D/8P/w//D/7v/u/+7/7P/s/+z/7f/t//D/8P/w//D/7//v
//D/8P/w//D/8P/w//H/8f/x//H/8f/x//H/8f/y//L/8v/y//L/8v/y//L/8v/y//P/
8//x//H/8P/w//L/8v/z//P/8//z//L/8v/x//H/8P/w//L/8v/z//P/8//z//P/8//0
//T/9P/2//L/8v/z//P/8v/y//L/8v/0//T/9f/1//L/8v/y//L/8P/w//D/8P/z//P/
8//z/+//8f/y//L/8v/y//L/8v/4//j/9v/0//L/9P/0//T/9P/1//X/9v/2//f/+v/6
//r/+v/7//3//f/+//7//v/+//7//f/9//3//f/7//r/+f/2//L/8P/u/+//8f/z//T/
8//x/+//7f/t/+3/7f/u//D/7v/u/+//7//u/+7/7v/u/+7/7//v/+7/7v/u/+7/7P/s
/+z/7P/r/+v/6//r/+v/6//r/+r/7P/t/+3/7f/s/+r/7P/w//H/8f/t/+3/7P/s/+3/
7f/t//P//f8JABQAIQAuADwASABQAFcAZABwAHYAfQCCAIoAjwCQAJEAlACUAJQAkwCP
AIwAjACNAIcAgQB9AIEAgQB8AHcAdABwAG4AbABoAGIAYwBlAGMAYgBhAFwAUwBIAEEA
OQAxACgAHgAUAAwABwD///f/8v/t/+r/6//r/+j/6P/o/+b/5v/m/+T/4//j/+P/4//j
/+L/4v/k/+T/5P/i/+L/4//j/+P/4f/h/+H/4P/i/+L/4v/j/+P/4v/i/+L/4v/i/+L/
4P/f/9//4P/g/+L/4v/i/+H/4P/f/93/3P/e/97/3v/d/9r/2v/a/9j/1//X/9f/1v/Y
/9f/1f/V/9L/0f/Q/9D/0f/R/9D/0P/Q/87/zf/M/8n/yf/K/8r/y//L/8r/yv/K/8v/
y//M/83/zv/Q/9H/z//R/9L/1P/U/9f/2f/Z/93/3v/g/+L/4//m/+n/7f/u/+7/7f/t
/+z/7v/v/+//8f/z//P/9P/2//f/9//2//X/9P/z//L/9P/0//T/9P/2//X/9f/1//L/
8v/x//H/8v/y//H/8f/x//D/7//v/+7/7v/u/+3/7//v/+7/7v/u/+7/7//v/+7/7v/u
/+3/7f/t/+3/7f/s/+z/7P/s/+7/7v/u/+z/7P/s/+3/7f/u/+7/7v/u/+v/6//s/+z/
7v/u/+7/7v/v/+//7//v/+//7//v/+//8P/w//D/8P/w//D/8P/w//D/8P/x//H/7//v
/+7/7v/w//D/8f/x/+//7//u/+7/7//v/+7/7v/w//D/8f/x/+//7//v/+//8P/w//D/
8v/w//D/8f/x/+7/7v/u/+7/7v/u/+//7//w//D/8P/w/+7/7v/u/+7/7//v/+//7//t
/+//8P/w//L/8v/y//L/8f/w/+//7v/v/+//7//w//P/8//z//T/9f/w//D/8P/w//D/
8//z//T/9P/1//j/+P/4//j/+f/7//v//P/8//z//P/8//v/+//7//n/9//2//X/9P/w
/+7/7P/u/+//8P/w/+7/7f/s/+v/7f/t/+3/7v/w/+7/7v/v/+3/7P/s/+z/7v/u/+//
7//t/+z/6//q/+z/7P/s/+z/6//r/+v/6//p/+n/6f/o/+r/6//r/+v/7P/u/+z/7v/t
/+3/7f/v/+7/7v/r/+v/7f/x//f/AwAOABkAKAA4AEQASgBTAGAAbAByAHcAfACCAIcA
jACNAIwAjACMAI0AiwCIAIgAhQB9AH0AfwB9AHsAegB3AHIAbgBsAGgAZABgAF8AYwBh
AFwAXQBeAFUATABDADkALQAmACAAGAAOAAMA/f/1/+7/6f/o/+n/6f/m/+b/5v/k/+T/
5P/i/+H/4f/h/+P/4//i/+L/5P/k/+T/4v/g/+H/4f/h/+P/4//j/+L/4f/g/9//3//g
/+D/4f/i/+D/4P/g/97/3f/d/97/3v/e/97/3v/d/93/3f/c/9z/3P/c/9z/2//a/9r/
2v/Y/9f/1//X/9b/2P/X/9X/1f/U/9P/0v/S/9D/z//N/8z/zv/M/8v/yv/J/8n/yv/K
/8n/yf/I/8j/yf/L/8z/zv/O/87/z//P/8//0f/S/9T/1P/X/9n/2f/b/9z/3v/g/97/
4P/i/+X/6f/q/+r/6//q/+z/7f/t/+3/7//v//D/8v/z//P/8v/w//D/8P/w//L/8v/y
//L/8P/v/+//7//w//D/7//v/+7/7v/t/+3/7f/s/+v/6//s/+z/7P/r/+3/7f/s/+z/
7P/s/+3/7f/s/+z/7P/r/+v/6//r/+v/7P/s/+z/7P/s/+z/7P/q/+r/6v/r/+v/7P/s
/+z/7P/r/+v/7P/s/+z/7P/s/+z/7f/t/+3/7f/t/+3/7f/t/+7/7v/u/+7/7P/s/+z/
7P/t/+7/8P/x/+//7//u/+7/7P/s/+3/7f/u/+//7//w//D/7//t/+z/7v/u/+//7//v
/+//7//v/+7/7v/u//D/8P/w//H/8f/v/+7/7f/s/+7/7v/v/+//7v/u/+7/7v/s/+z/
7P/s/+//7//v/+//7f/v//D/8P/w//D/8P/w/+7/7v/u/+7/7//w//D/8P/w//D/7//v
//D/8P/z//b/9v/2//b/9//5//n/+P/4//j/+P/4//f/9//3//f/9f/0//P/8v/u/+z/
6v/s/+3/7v/u//D/7//u/+3/6//r/+v/7P/s/+r/6v/r/+v/6v/q/+r/6v/q/+v/6//q
/+r/6v/q/+z/7P/s/+z/6f/p/+n/6f/r/+v/6//q/+r/6//r/+v/7P/s/+z/7P/t/+3/
7//t/+r/7P/r/+v/7//1//3/BQAQAB0ALgA8AEQASABRAFwAaABuAHEAdgB4AHkAegB9
AH4AfgB+AHsAewB8AHgAcQBtAG0AbQBvAG8AbABnAGQAYgBeAFgAVgBWAFcAVwBVAFYA
VwBMAEMAQAA3ACsAJQAcABQADgAGAP3/9//x/+z/5//m/+f/5//k/+T/5v/k/+T/5P/i
/+H/4f/h/+H/4f/g/+D/4P/g/+D/3v/g/+H/4f/h/+H/4f/h/+D/4P/g/+D/4f/h/+D/
4P/g/97/3v/e/9z/3P/d/9//4P/f/97/3f/b/93/3f/c/9z/3P/c/9z/2//a/9r/2v/Y
/9f/1//X/9b/1v/V/9P/0//S/9H/0P/Q/8//z//O/87/zv/M/8v/yv/J/8n/yv/K/8n/
yf/I/8j/yP/J/8n/yv/L/8z/zv/P/8//0f/S/9T/1P/X/9n/2f/Z/9r/3P/e/97/4P/i
/+X/5//o/+j/6f/o/+r/6//r/+3/7//v//D/7//v/+7/7P/s/+z/7P/s/+z/7P/s/+z/
7P/r/+v/6//s/+z/6//r/+r/6v/p/+n/6f/o/+f/5//o/+j/6P/n/+f/5//m/+b/5//o
/+r/6//o/+j/6P/n/+X/5f/l/+X/5v/m/+b/5v/m/+b/5v/k/+b/5v/n/+f/5v/m/+b/
5v/l/+X/5v/m/+j/6P/o/+j/6P/n/+b/5f/n/+f/5//n/+b/5v/m/+b/5v/m/+b/5v/o
/+j/6f/p/+j/5//l/+T/5v/m/+f/5//n/+f/5v/m/+X/5f/k/+T/5v/m/+f/5//l/+X/
5f/l/+T/5P/k/+b/5v/m/+f/5//m/+b/5v/m/+X/5P/k/+P/4v/i/+L/4v/j/+T/5f/m
/+f/5//n/+f/5P/l/+X/5P/m/+b/5v/m/+b/5v/m/+b/5//n/+f/6P/p/+j/5v/m/+b/
5v/n/+f/6P/o/+n/7P/s/+z/7P/t/+//7//u/+7/7v/u//D/7//v/+//7//t/+z/6//s
/+j/5v/k/+H/4f/h/+D/4f/h/+H/4f/f/9//3//g/+L/4P/g/+H/3//e/97/3v/c/9z/
3f/d/97/3v/e/97/3v/e/97/3v/b/9v/2//b/93/3f/d/9z/2v/b/9v/2//e/+D/3v/c
/93/3f/d/9v/3P/c/9v/3f/h/+f/7f/5/wIADwAcACgAMgA+AEsAVABeAGQAZwBsAHYA
dQB0AHkAfAB8AHwAeQB1AHQAeABzAG0AbQBtAG0AaQBkAGMAXgBaAFQAUABQAE4ASwBL
AEsATABJAEQAPQA2AC0AJQAbABQACgAAAPr/8f/l/93/3P/Z/9b/1f/V/9L/0v/U/9L/
0v/S/9D/z//P/8//z//P/87/zv/Q/9D/0P/O/8z/zf/N/83/zf/N/83/zP/M/8z/zP/N
/8v/yv/K/8r/y//M/83/zP/K/8n/yf/I/8j/yP/I/8f/x//H/8b/xv/G/8b/xv/F/8L/
wv/C/8D/wf/B/8H/wP/A/7//vf+9/7z/u/+6/7r/uP+3/7X/tP+1/7T/tP+0/7P/s/+0
/7T/sf+x/7D/sP+y/7P/s/+0/7P/tP+2/7f/uf+7/7z/vv++/8H/w//D/8X/xv/I/8r/
yv/K/w==
         </WaveFormData>
      </LeadData>
      <LeadData>
         <LeadByteCountTotal>10000</LeadByteCountTotal>
         <LeadTimeOffset>0</LeadTimeOffset>
         <LeadSampleCountTotal>5000</LeadSampleCountTotal>
         <LeadAmplitudeUnitsPerBit>4.88</LeadAmplitudeUnitsPerBit>
         <LeadAmplitudeUnits>��V</LeadAmplitudeUnits>
         <LeadHighLimit>2147483647</LeadHighLimit>
         <LeadLowLimit>268435456</LeadLowLimit>
         <LeadID>II</LeadID>
         <LeadOffsetFirstSample>0</LeadOffsetFirstSample>
         <FirstSampleBaseline>0</FirstSampleBaseline>
         <LeadSampleSize>2</LeadSampleSize>
         <LeadOff>FALSE</LeadOff>
         <BaselineSway>FALSE</BaselineSway>
         <ExcessiveACNoise>FALSE</ExcessiveACNoise>
         <MuscleNoise>FALSE</MuscleNoise>
         <LeadDataCRC32>2949448029</LeadDataCRC32>
         <WaveFormData>
BAAEAAQABAAEAAQABAAEAAYABgAGAAYABgAGAAYABgAIAAgACAAIAAoACgAKAAoACwAM
AA0ADgAQABAAEAAQABIAFQAWABYAFwAZABkAGAAYABgAFwAXABkAGQAYABgAGAAYABUA
EwAQAA8ADAALAAgABgAGAAYABQAEAAMAAgAAAAAA//////7///8AAAEA///7//r/+//5
//n/+f/5//v/+//7//v/+f/5//n/+f/6//v//P/9//v/+//7//v/+f/5//j/+P/7//v/
+v/6//n/9//4//r//P/8//f/9//9//7//f8BAAkACwAJAAsAFAAgAC0AOQBDAEsATABP
AFQAUQBJAEwAUABKAEIAPwBFAFIAVQBRAEwARwBCAD0AOgA0ACkAIgAcABUAEAANAAkA
AgAAAPz/9f/3/wAA///3//T/9//1/+z/6v/p/+f/5f/p/+7/8//3//X/9f/2//j/+P/3
//j/9f/0//f/9//2//b/9//3//b/9v/4//j/+f/5//f/9//3//f/+P/4//j/+P/2//b/
9v/0//b/9//4//j/+P/4//j/9//2//X/9P/z//X/9//4//n/+f/5//n/+f/3//n/+v/6
//z//P/8//z/+//6//r/+f/5//n//P/8//v/+//8//n/+//7//z//v/+//7//v8AAAAA
AAABAAIAAwAEAAcABwAHAAcACQAKAAwADQANAA4ADwAPAA8ADwARABEAEQASABQAFAAU
ABUAFQASABIAEwAVABMAEQAQABIAEgARABAAEQAQAA8ADwAPAA8ADAAMAAkACAAGAAYA
BQAFAAMAAwADAAMAAQD///3//v///////P/7//v/+//7//z//f/+//z/+f/6//n/+//7
//v/+v/4//j/9//3//j/+//8//3/+//7//v/+//5//j/+P/4//r/+v/6//z//P/8//r/
+v/5//n/+v/6//z//P/8//z//f/9//3//f///wAAAAAAAP7//v//////AAAAAAAAAQAC
AAIAAgACAAEAAQACAAQABgAEAAQABAACAAEAAQAAAP7//v/+//7///8AAAAAAQD/////
/////wIAAgACAAEAAQAAAAAAAAD///7//v/9//z//P/8//z//P/6//r/+///////////
//7//v/+//7//v/9//z/+////wEAAwAEAAUA///+/wcADgALAAoACQAIAAYACQAKAAoA
DwARABEAEAAOAA4ADQANAA8ADwAOAA4ADwAQAA4ADQAKAAkABgAFAAIAAAAAAAAA///+
//3//P/7//r/+P/3//j/+f/6//v/+P/1//X/9//5//n/+f/5//n/+f/5//n/+f/5//n/
+f/2//X/9P/z//X/9f/1//X/9//3//b/9v/3//f/9v/2//f/9//0//T/+P/6//f/9f/1
//b/9//3//3/BQAFAAkAEgAaACMALQA5AEMASABJAEwATwBNAEwATABIAEAAPQA/AEwA
UwBTAE4ASQBCAD0AOAAyACcAIAAeAB0AEgAFAAMAAgACAP7/9f/1//z/+//z//L/8//v
/+z/6v/n/+f/6//v/+7/7f/x//P/7//u//D/9P/z//T/8f/w/+//7//u/+7/8f/x//D/
8P/w//D/8f/x//H/8f/x//H/8v/y//L/8v/y//L/8v/w//D/8f/y//L/8P/w//D/7//x
//H/8f/x//D/8f/x//H/8//z//P/8//v//H/8v/y//T/9P/0//T/8v/y//P/8//z//P/
9v/2//b/9//5//f/9//3//j/+v/6//r/+v/8//r/+v/7//z///8AAAMAAwABAAEAAwAE
AAgACQAJAAoADQANAA0ADQAPAA8ADwAQABIAEgASABMAEAAMAAsACwANAA0ADQAOABAA
EAAPAA4ACwAKAAkACQAHAAcABAAEAAQABAADAAQABQAFAAMAAwADAAMAAQD/////AAAB
AAEA/P/7//v/+//8//z//P/8//v/+f/7//v/+f/5//n/+P/2//b/9f/1//X/9//3//f/
9//3//f/9//4//j/+f/6//j/+P/4//r//P/8//r/+v/5//n/+v/6//r/+v/6//r/+f/5
//n/+f/7//z//P/8//z//P/9//3//v/+//7///8AAAAAAAAAAP////8AAAIAAgAAAAAA
AAD/////AAAAAAIAAgACAAIAAAAAAP/////9//3//f/9/wAAAAAAAP///f/8//z//P/+
//7///////3//P/7//r//P/6//r/+//+////AAABAP3//P/7//r//v///wAAAQACAAMA
BAAEAAMAAwAGAAcABgAIAAgACAAIAAgACgANAA4ADgASABUAFgAWABMAEgAQAA8AEgAT
ABMAFAATABIADgALAAoACQAGAAUAAwACAAMABAACAAAA/v/8//3//v/+/////P/7//r/
+f/6//f/9//5//v/+//7//v/+f/5//n/+f/3//f/9//3//f/9//3//f/9f/1//X/9f/1
//X/9P/0//P/8//y//L/+f/3//b/+P/6//j/9f/3//f/9v/5//v/+/8BAAkACwAIABIA
IwAvADkARQBOAFMAVgBXAFUAVgBaAFgAUABJAEkATgBTAFMATgBNAEYAOQA0ADYALQAk
ACIAGQAIAAEA///2//D/7v/v/+v/6P/p/+v/6v/l/+X/5P/i/93/3//h/+P/5P/l/+v/
7//v//L/9v/2//P/9P/x//D/8//z//L/8v/1//X/9P/0//H/8P/w/+//8P/x//L/8//y
//L/8v/y//T/9P/0//L/8v/z//T/9P/y//L/8v/x//L/8//0//X/9P/1//X/9f/1//X/
9f/1//T/9//5//r/9//2//X/9P/2//b/9//3//X/9f/4//j/+f/7//7//f/8//v/+//8
//3//v///wIAAgACAAMABAAEAAQABgAFAAYABwAKAAwAEAARABEAEgARABEAEQARABMA
EwATABQAFAAUABQAFQATABAAEAARABMAEQAPAA4ADgAOAA0ADAAMAAwADAANAAwACwAH
AAYAAwACAAAAAAACAAMAAgADAAIAAQD+//v//P/+/wAAAQD8//v/+//7//r/+v/6//r/
+v/5//z//f/8//v/+v/4//n/+v/6//v/+v/7//r/+f/7//v/+//7//j/+P/5//r/+v/6
//r//P/9//7//f/+//3//f/+//7//v/+//7//v//////////////AAAAAAAAAAAAAAEA
AQD+//7//v///wEAAgADAAQAAQABAAIABAADAAAA///+//7///8BAAIAAgACAAIAAgAC
AAIAAQABAAMAAwADAAMAAwACAAEA//8AAAAAAQACAAAAAAABAAEAAQACAAMABAAEAAIA
AgADAAQAAwACAAEAAwAEAAUABgAJAAkACQAJAAgABwAKAAwADAAMAAwADAAMAA8AEAAQ
ABMAFQAVABQAEgASABEAEQAVABUAFAAUABQAFAARAA8ACgAJAAYABQADAAIAAwAEAAIA
AAD+//z//P/8//v/+//8//3//v////z/9//1//X/9v/3//j/+f/5//n/+f/5//X/9f/1
//X/9f/1//X/9f/1//X/9f/1//P/8//y//L/8//z//L/8v/z//X/9v/2//b/9P/z//P/
8f/0//f/+f/7/wEACQANABAAGgAnADEAPwBJAEwAUQBWAFUAVQBUAFAATABIAEUARQBO
AFMAUQBMAEcARABBADgAMgAvACYAGAAVABAABQD///z/9v/y//H/7//y//X/8f/s/+f/
4f/g/+T/5f/f/9//4//q/+//8f/t/+3/8v/y//D/8v/0//L/8v/y//H/7//u//H/8f/w
//D/8P/w//H/8f/x//H/8f/x//D/8P/w//D/8P/w//D/7v/w//H/8v/y//H/8P/v/+3/
7//v/+//7//w//H/8f/x/+//7//v/+//6//t/+7/7v/w//D/8P/w//H/8v/0//X/8f/x
//T/9P/y//P/9f/z//X/9f/2//j/+P/4//j/+v/6//r/+//8//v//P///////f/9////
AAAEAAUABQAGAAcABwAHAAcABwAHAAcACAAIAAgACAAJAAcABAAEAAUACAAHAAYABgAG
AAYABQAEAAEAAAD/////AAABAP//AAD+//z/+f/4//n/+f/3//f/9//3//X/8//z//T/
9f/1//T/8//z//P/8P/w//D/8P/w/+//8v/z//H/8f/x//D/7v/u/+3/7f/u//H/8v/z
//P/8//z//P/8P/w//H/8v/y//L/8v/0//T/9P/y//L/9f/1//b/9v/2//b/9v/2//f/
9//3//f/9//4//j/+P/4//j/+f/5//j/+P/4//n/+P/4//j/+P/5//n/+v/8//z/+v/6
//r/9//3//j/+P/4//j/+P/4//j/+P/3//f/+f/5//n/+f/4//j/+P/3//n/+P/4//j/
+P/4//n/+f/4//j/+P/4//r/+P/4//n/+f/5//n/+f/6//r/+v/6//v/+//7//v/+//7
//v/+v/6//v///8BAAIAAwADAAMAAQACAAIAAgACAAIABAAHAAgACAALAA0ADQAMAAwA
DAALAAsADQANAAwADAAMAAwACQAHAAQAAwAAAP//+//4//f/9v/3//b/9f/0//T/9P/z
//P/8//z//P/8//y/+//7//x//H/8f/x//H/7//v/+//7//v/+//7//v/+//7//v/+//
7f/t/+3/7f/t/+3/7P/s/+7/7//v//D/7f/r/+r/7v/w//D/7//z//P/7v/v//n/+f/1
/wEACwAOABAAHQAtADkAQQBGAEsASABDAEMATABMAEIAOAA3AD0ARgBHAEcASABBADoA
NQAyACgAGwAWABIADwAKAAEA+//4//j/8v/r/+v/8P/v/+3/7P/n/+H/4v/i/9//3f/d
/9//5P/r/+3/6f/n/+j/5v/o/+r/7P/q/+r/7f/t/+z/7P/s/+v/6f/o/+r/6v/r/+v/
6//r/+v/6//s/+z/7P/s/+z/7P/s/+r/6v/r/+z/7P/u/+7/7v/t/+v/6//r/+v/7v/v
/+//7//x//H/8f/x/+z/7f/t/+z/7f/u/+//8P/v/+7/7v/t/+z/7f/x//L/8P/x//P/
8f/z//P/9P/2//T/9P/0//b/9v/2//f/+P/3//j/+//7//3//f///wAAAAABAAEAAgAE
AAUABgAHAAcABwAHAAgADAAMAAwADQAMAAgABwAHAAgABwAGAAYABwAIAAgACAAGAAQA
AgABAAEAAQD+//7////+//z//P/7//v/+f/5//n/+f/3//X/9f/2//f/9//0//P/8//z
//L/8v/y//L/8//x//P/8//z//P/8//y//H/8P/u/+3/7f/v/+//7//x//H/8f/x//D/
8P/x//L/8v/y//L/9P/y//L/8P/w//P/8//0//T/9P/0//T/9P/z//P/8//z//T/9v/3
//j/9v/2//f/9//2//b/9v/3//b/9v/2//b/9v/3//n//P/6//j/+P/4//f/9//4//j/
+P/4//j/+P/4//j/9//3//f/9//3//f/+v/6//r/+f/4//b/9f/0//b/9v/3//f/9v/2
//b/9v/2//T/9P/1//f/9//3//f/9P/0//T/9P/z//P/8//z//b/9//4//j/+f/5//z/
/f/8//3//f/9//////8CAAAAAAAAAAAAAgAFAAYABgAHAAkACQAIAAgACAAHAAcACQAJ
AAgACAAKAAoABwAFAAAA///8//v/+P/2//b/9v/3//b/9f/0//L/8v/x//H/8f/x//H/
8f/u/+v/6//t/+//7//v/+//7f/t/+3/7f/s/+3/7v/v/+7/7f/s/+v/6//r/+v/6//r
/+v/6v/q/+z/7f/t/+7/5//r/+7/7P/q/+7/8f/v/+//8v/z//P/8//5/wMABwAIABIA
HwApAC8ANwBAAEMAQgBHAEsASABEAEIAPgA3ADkARABLAEsATABJAEAAOQA0ACwAIQAW
ABAADwAKAAMAAQD8//T/8v/v/+3/7v/v/+//7v/r/+X/5P/k/+P/4//j/+P/5P/p/+3/
7//x//L/8P/u/+z/7v/s/+z/7v/v/+//8P/v/+//7v/u/+7/7v/v/+//7v/t/+z/6//q
/+r/6v/q/+r/6v/q/+j/6P/p/+r/6v/r/+z/7f/t/+3/7f/t/+3/7f/t/+z/6//t/+3/
7f/t/+v/7f/u/+7/7v/u/+7/7v/v//D/8v/z//D/7//x//D/7v/v//H/7//t/+3/7v/w
//P/9P/1//j/9//2//b/9v/5//r//f/9//z/+//8//z/AAABAAEAAgABAAEAAQABAAUA
BQAFAAYACAAIAAgACQAJAAYABgAHAAcABQADAAIAAwAEAAQABAADAAIAAQABAAMAAwAA
AAAAAQACAAIABAAHAAcABQAFAAUABQADAAEAAQACAAMAAwD+//3//f/9//r/+v/6//r/
+//5//v/+//9//3//f/8//z//P/7//v/+P/5//j/9//5//n/+f/5//r/+v/7//z//v/+
//7/AAD+//7//P/8//3//f/+//7/AAAAAAAAAAD//////////wEAAgACAAIAAQAAAAAA
//8AAAAAAAABAAAAAAAAAAAA/////wAAAgAEAAIAAgACAAMAAwAEAAQAAwACAAEAAAAC
AAIAAQABAAEAAQABAAEAAgACAAIAAQABAAAAAAAAAAAAAAABAAEAAgACAAIAAgAAAP7/
/v///wEAAQABAAEAAAAAAAAAAAABAAEAAQABAAQABQAGAAYABQAFAAgACQAOAA8ACwAJ
AAwADAAMAAwADAANABEAEwAUABUAFwAXABYAFAAUABMAEwAWABcAFwAYABoAGgAXABUA
EAANAAgABQAFAAQABQAGAAMAAgABAAAAAgACAAEAAQD9//3//f/9//7/+//7//3/+//7
//v/+//7//v/+//7//n/+f/5//n/+f/5//n/+f/5//n/+f/5//f/9//2//b/+f/5//j/
+P/9/////P/4//z/+v/3//f/+f/+//////8DAAkACwANABYAIgAnADUARwBRAFYAXwBi
AF0AXQBgAF4AWgBWAFEAUQBUAFUAVQBUAEsAQAA5ADoANAApACYAIAAXAAwABQD9//T/
8P/y/+//7f/s/+3/7//q/+P/4f/i/+b/6f/p/+f/5//s//H/8//z//f/+v/4//j/+v/8
//r/+v/6//n/9//2//j/+f/5//r/+P/4//n/+f/7//v/+//7//v/+v/5//j/+f/6//v/
+v/4//n/+v/6//j/+P/4//f/+f/5//n/+f/5//n/+P/3//j/+f/6//v/+f/7//z//P/8
//z//P/8//7//v///////f/9/wAAAAAAAAEAAwABAAMAAwAEAAYABgAGAAYACAAKAAoA
CwAMAA0ADgARABEAEQARABMAFAAUABUAFQAWABcAFwAXABcAGQAZABkAGgAbABoAGQAZ
ABoAGAAZABsAGwAZABcAFgAWABYAFQAUABUAFAATABMAEAAPAAsACgALAAoACAAIAAkA
CQAHAAcABgAFAAIA//8BAAIAAwADAAAA////////AAAAAAAAAAD///3///////3//f/9
//z//f/+//7////9////////////////////AAAAAAEAAgACAAIAAgAEAAYABgAEAAQA
AwADAAQABAAEAAQABAAEAAcABwAHAAcABQAGAAYABgAGAAYABwAHAAYABgAGAAcACAAI
AAgACAAFAAUABgAIAAgABgAGAAYABwAHAAgACAAIAAgACAAIAAgACAAHAAcABQAFAAUA
BQAGAAYABgAFAAYABgAHAAgABgAGAAcABwAEAAQABAAEAAUABAAFAAcACAAHAAYABQAF
AAYABwAIAAcABwAHAAcACQALAA0ADgAPAA8AEgATAA4AEAASABIAEgASABIAFQAWABYA
GQAbABsAGgAbABwAHAAdAB4AHQAbABoAGgAaABcAFQAUABMAEAAPAAoACAAIAAgABwAG
AAUABAAEAAQAAwADAAEAAQABAAEAAgD/////AQD//////////wAAAQACAAMAAAD///7/
/f//////////////////////AQABAAAAAAD//////v/+/wEAAwAAAPz//v8AAAEA//8B
AAYAAwD//wcAEQATABMAHAAkAC8APwBPAFUAVABVAFoAWwBbAFwAWgBUAEwARwBNAFoA
XQBbAFoAVwBQAEkAQgA6AC8AIgAeAB0AGAAPAAsABAAAAPz/+//5//r///8BAPr/8f/t
/+7/7P/r/+v/6f/r//L/+f/5//f/9f/8/wAA+P/2//j/9v/2//f/9//2//b/9f/1//T/
9P/2//b/9//3//f/9//3//f/9v/2//b/9v/3//j/+f/4//b/9//4//j/+P/4//j/9//1
//X/9f/1//b/9//3//f/+f/5//n/+f/2//f/9//2//j/+P/4//j/9v/2//f/9//3//f/
+v/6//r/+//9//v/+v/5//n/+v/8//z//P/+//7//v///wAAAAAAAAIAAQAEAAUACAAK
AAsACwAKAAoADQANAA0ADQARABEAEQASABIAEgASABMAFQASABIAEwAVABMAEQAQAA4A
DgANAAwACwAKAAkACQAKAAsACQAKAAkACAAGAAYABwAHAAUABQAHAAcABQADAAEAAgAD
AAMAAQABAAIAAwACAAIAAgACAP7/+//8//v/+//7//v/+v/6//r/+f/5//r//f/+////
/v/9//z/+//4//j/+f/6//r/+v/6//z//P/8//r/+v/9//3//v/+//7//v/+//7//f/9
//3//f/9//7//v/+/wAAAAABAAEA/v/+//7///8BAAIAAwAEAAMAAwAEAAYABgAEAAQA
BAADAAMABAAEAAIAAgACAAIABAAEAAMAAwABAAEAAQABAAIAAgACAAEAAwACAAIAAgAD
AAQABgAHAAMAAgABAAAAAAD+//7///8DAAMAAwADAAIAAgACAAIABQAFAAUABQAFAAUA
BQAEAAMAAwAGAAcACgALAAsACwAPAA8ADAALAAwADQAOAA8AEAAOABEAEgASABUAFwAX
ABYAFgAWABUAFQAXABcAFgAWABYAFgATABEAEAAPAAwACwAHAAQAAwACAAEAAAD///7/
/v/+//3//f/5//n/+f/5//n/9//4//v/+f/5//n/+f/3//f/9//3//X/9f/1//X/9v/3
//j/+f/3//f/9//3//f/9//2//b/9//3//b/9v/1//P/9P/2//b/9v/3//f/+f/4//v/
/f/7////CQANABIAHgApADUAQQBFAEIARQBKAEsASwBOAE4ASgA+ADkAPwBKAE0ATQBI
AEEAQAA9ADYAKAAZABIAEgARAA4ABwD///z/+P/y/+3/7//y//P/8//y/+3/5//m/+b/
5f/j/+H/5f/q/+//7//t//H/8v/q/+r/7P/w//D/8v/y//H/7//u/+//7//u/+7/8P/w
//H/8f/v/+//7//v//L/8v/y//L/8P/w//D/7v/u/+//8P/w//L/8v/y//H/8P/v/+7/
7f/u/+//7//v//H/8f/x//H/8f/z//T/9P/0//T/9P/0//L/8v/z//P/8f/x//T/9P/y
//P/9f/z//P/8//0//b/+P/4//j/+v/4//j/+f/6//3//v8BAAEA/////wEAAgACAAMA
AwAEAAcABwAHAAcABwAHAAcACAAKAAoACgALAA0ACgAKAAsADQALAAkACAAJAAoACgAK
AAgABgAEAAMABQAFAAIAAgADAAIAAAAAAP/////9//3///////3/+//5//r/+//7//r/
+f/5//n/+P/4//j/+P/3//X/9//3//X/9f/1//T/9P/0//P/8//1//f/9//3//b/9f/0
//P/9P/0//X/9v/4//j/+P/6//n/+P/1//T/9//3//j/+P/4//j/+P/4//v/+//7//v/
+v/6//n/+P/4//j/+f/5//j/+P/4//n/+v/6//r/+v/7//v//P/+//3/+v/5//j/+f/5
//r/+v/4//j/+P/4//j/+P/3//f/9//3//f/9//4//j/+P/3//f/9v/2//b/9v/2//f/
9//2//b/9v/2//b/9P/0//X/+f/5//n/+f/2//b/9v/2//X/9f/1//X/9v/3//j/+P/0
//P/9f/1//b/9//3//f/9//3//j/+f/4//j/+f/4//v/+//9//3/+//8//3//v///wAA
AAADAAQABAAFAAcABwAGAAYABgAFAAUACQAJAAgACAAGAAYAAwABAP7//f/6//n/+P/2
//b/9v/3//b/9f/0//L/8P/t/+v/6v/r/+z/7f/u/+v/6//t/+3/7f/t/+3/6//r/+v/
6//r/+v/6//r/+n/6f/p/+n/6//r/+v/6//r/+v/6v/q/+n/6f/o/+j/6f/r/+r/7v/w
/+7/6//t/+//8P/x//H/8//3//v/AQAKABAAFwApADcAOQA+AEcASgBFAEUASgBKAEYA
QgA5ADUAQABJAEEAPAA9ADgALQAmACIAGQAQAAwABQD+//v/9f/w/+z/6P/f/93/4v/l
/+X/5P/h/9v/2P/Y/9X/0//T/9f/3v/j/+f/5f/h/+D/5P/k/+T/5v/k/+T/5f/l/+T/
5P/l/+X/5P/k/+b/5v/n/+f/5f/l/+X/5f/o/+j/6P/o/+b/5v/m/+T/5P/l/+b/5v/k
/+T/5P/j/+T/5f/m/+f/5v/n/+f/5//n/+f/5//n/+P/5f/m/+b/6P/o/+j/6P/p/+r/
7P/t/+r/6f/r/+r/7P/t/+//7f/r/+v/7P/u/+7/7v/u//D/8v/y//P/9P/z//T/9//3
//n/+f/7//z//v//////AAABAAEAAQABAAEAAQABAAIABgAGAAYABwAIAAYABwAJAAsA
CQAHAAYABgAGAAUABAABAAAA/////wEAAQD+//7//f/8//r/+v/5//n/9//3//n/+f/3
//X/8//0//X/9f/y//H/8f/x//H/8v/z//T/8P/t/+7/7f/v/+//7//u/+//8P/w//H/
8f/z//P/8//x//H/8f/x//P/9P/2//j/9f/0//P/9P/2//b/9P/0//X/9f/2//b/9v/2
//b/9v/3//f/9//3//f/+P/4//j/+P/4//n/+f/4//j/+P/5//r/+v/6//r/+f/5//r/
/P/+//z//P/8//j/9//3//b/9//4//n/+v/6//r/+f/5//n/+f/5//n//P/8//z/+//4
//b/9f/0//b/9v/3//f/+f/6//v//P/7//j/9//3//n/+f/5//n/+P/4//j/+P/3//f/
9//3//j/+f/6//r/+f/5//z//f8AAAEAAQABAAEAAQACAAMABwAMAAgABgAEAAIAAwAH
AAkACgANAA8ADwAOAA4ADgANAA0ADQANAAwADAAMAAwACQAHAAQAAwAAAP///P/6//r/
+v/5//j/9//2//b/9v/1//X/8//z//P/8//0//H/8f/z//H/8f/x//H/8v/z//T/9f/w
/+//7v/t/+//7//v/+//7//v/+//7//x//H/8P/w//H/8f/w//D/8//z/+7/7P/y//b/
8//v//H/9P/z//X/+f///wUACQAOABwAKQAzAD0ARQBKAE8AVABRAE8AVgBUAEoARABD
AEkATABJAEkASAA/ADgANQAqACAAGwAYABIACwACAP3/8//s/+b/4v/f/+P/5P/f/9//
4P/Z/9X/1v/Y/9n/1//R/9f/4P/l/+f/6//p/+b/6P/s/+r/7P/q/+r/6f/p/+j/6P/q
/+v/6//s/+7/7v/v/+//7v/t/+z/6//t/+7/7//w//D/8P/w/+7/7v/v//D/8P/y//L/
8v/x//H/8f/x//H/8P/x//H/8f/v/+//7//v/+7/8f/z//T/9P/0//T/9P/y//L/8//z
//L/8//3//j/9//3//j/9f/4//n/+//+//v/+v/5//r//P/8//3//v8BAAIABQAFAAMA
AwAFAAYACAAJAAkACgANAA0ADQANAA0ADQANAA4AEAAQABAAEQARAA4ADgAPABAADwAO
AA4ADgAOAA0ADAAJAAgABwAHAAoACwAJAAoACAAGAAMAAgABAAEA///////////9//v/
+//8//3//f/7//v//P/9//v/+v/5//j/+f/3//n/+f/5//n/+f/4//r/+v/5//n/+//9
//3//f/8//v/+v/5//v//P/+/wAA/f/8//v//P/+//7//P/8//////8AAAAA///+//3/
/P/9//3//f/9//3//v/+//7//v/+//////8AAAAAAAABAAEAAAD///7//f/9//7/AAAC
AAAAAAAAAAAAAQADAAQAAQAAAP///v8AAAAA//////3//f/9//3//v/+//7//f/7//r/
+v/6//z//P/9//3/+v/6//r/+v/6//j/+P/5//n/+f/5//n/+v/6//r/+v/9//3//f/9
//3//f/9//z/+f/5//z//f8AAAEAAQABAAEAAQACAAMAAwAEAAYABgADAAQABAAEAAQA
BAAFAAkACwAMAA0ADwAPAA4ADwAQABAAEQASABEADwAOAA4ADgALAAkACAAHAAQAAwAA
AP7//v/+//3//P/7//r/+P/4//f/9//3//f/9//3//b/8//z//X/9f/1//X/9f/z//P/
8//z//L/8//0//X/8//z//P/8//1//X/9f/1//T/8//x//D/8v/z//P/9P/z//X/9v/0
//L/8v/x//H/8//4//n//f8DAAUABQALABQAIgAzADkAOQA/AEoATQBMAE8ATwBQAFAA
SAA+AEMASQBKAEsATwBKAEMAPgA5ADQAMAAlABoAFAAPAAoABQD9//j/9P/y//H/8f/w
/+//7//u/+f/4//m/+b/4//h/+H/4f/i/+n/8f/v/+3/7v/w/+z/7v/w/+7/7v/v/+//
7v/u/+//7//u/+7/7v/u/+//7//x//H/8f/x//D/8P/w//D/8v/y//L/8P/w//H/8v/y
//L/8v/y//H/8//z//P/8//z//P/8v/x//H/8f/x//H/8f/z//T/9P/2//b/9v/2//b/
9v/3//f/8//z//b/9v/4//n/+//5//n/+f/6//z/+v/6//r//P/9//7/AAACAAEAAgAF
AAUABQAFAAcACAAIAAkACQAKAAwADQAOAA8AEQARABEAEgASABIAEgATABUAEgASABMA
DQAPAA==
         </WaveFormData>
      </LeadData>
      <LeadData>
         <LeadByteCountTotal>10000</LeadByteCountTotal>
         <LeadTimeOffset>0</LeadTimeOffset>
         <LeadSampleCountTotal>5000</LeadSampleCountTotal>
         <LeadAmplitudeUnitsPerBit>4.88</LeadAmplitudeUnitsPerBit>
         <LeadAmplitudeUnits>��V</LeadAmplitudeUnits>
         <LeadHighLimit>2147483647</LeadHighLimit>
         <LeadLowLimit>268435456</LeadLowLimit>
         <LeadID>V1</LeadID>
         <LeadOffsetFirstSample>0</LeadOffsetFirstSample>
         <FirstSampleBaseline>0</FirstSampleBaseline>
         <LeadSampleSize>2</LeadSampleSize>
         <LeadOff>FALSE</LeadOff>
         <BaselineSway>FALSE</BaselineSway>
         <ExcessiveACNoise>FALSE</ExcessiveACNoise>
         <MuscleNoise>FALSE</MuscleNoise>
         <LeadDataCRC32>2715272322</LeadDataCRC32>
         <WaveFormData>
CgAKAAoACgAKAAoACgAKAAoACgAKAAoACgAKAAoACgAMAAwADAAMAA4ADgAOAA4ADwAQ
ABEAEgAUABQAFAAUABIAEQAQAA8AEAALAAkABgAFAAUABAAEAAQABAAEAAUABQAEAAQA
BAADAAMAAwAEAAYABwAHAAcACQAJAAkACQAHAAgACAAIAAgACAAIAAgACAAIAAgACAAK
AAoACgAKAAgACAAIAAgACAAIAAgACAAGAAYABgAGAAgACAAIAAgACAAIAAgACAAGAAYA
BgAGAAgACgANABEAEwAWAB0AIgAiACMAJQAhABMA/v/l/8b/qf+K/2T/OP8O/+r+zv6x
/pT+g/5//oH+gv6F/of+jP6U/p7+qP62/sb+1f7e/ur+9P4A/wr/E/8d/yb/L/87/0f/
U/9f/2v/df+B/4f/kP+c/6X/rP+4/8P/yv/T/+H/6v/v//b///8GAAwAEgAcACEAIwAk
ACUAJgAmACUAJgAnACgAKgArACwALAAqACsAKwArAC0ALgAuADAAMgAyADIAMgAyADIA
MwA1ADUANQA1ADYANQA1ADUANwA3ADcAOgA7ADsAOwA8AD0APwBAAEEAQgBEAEcARwBH
AEwATABNAE4AUABTAFUAVgBZAFoAWwBcAF8AXwBiAGQAZgBnAGkAaQBqAGwAbQBuAHAA
cQByAHMAcwBzAHMAdAB0AHQAdAB0AHMAcgBxAG8AbABsAGoAZwBjAGAAXwBbAFgAVQBR
AE4ASgBIAEQAQAA9ADoANwAzAC4AKwAnACUAIAAeABsAGgAZABcAFQATABIAEAAQAA8A
DgANAA0ADAANAAwADAAMAAwADAAMAAsACwALAAsACwAJAAkACQAJAAwADAAMAAwADAAN
AA0ADQAMAAwADQANAA8ADwAPABAADgAOAA4AEAASABIAEwATABMAEwATABMAEwAUABQA
FAAUABQAFQAVABMAEwATABMAFQAVABUAFQATABMAEwATABUAFQAVABUAEwASABEAEQAS
ABIAEgATABEAEQARAA8ADwAPAA8ADwAPAA8ADwAPAA8ADwAOAA4ADgANAA0ADgAOAA4A
DgANAA0ADAAMAA0ADQANAA0ADQAPAA4ADgAOAAwADAAMAAwADAAMAAwADAALAAsACwAL
AAsACwALAAsADgAOAA4ADwAPAA8ADwAQABIAFAAWABYAFAAWABYAFgAWABYAFQAUABMA
EgANAAsACAAFAAUABAAEAAYABgAGAAcABQAEAAQABAAFAAUABQAGAAgACQAJAAkACQAJ
AAkACQALAAwADAAMAAsACgAJAAgACgAKAAoACgAIAAgACAAIAAYABgAGAAYACAAIAAgA
CAAIAAgACAAIAAgACAAIAAgACAAIAAgACAAIAAgACAAIAAgACgANAA8AEwAWABsAHgAi
ACMAJQAlABsABgDt/9D/sf+Y/3j/Tv8i//7+3v7B/qL+jf6H/of+iP6J/o/+lP6Y/qD+
qP60/sT+0f7e/ur+9v4A/wr/E/8Z/yD/K/85/0X/Uf9b/2f/c/9//4X/jP+W/5//qP+2
/8H/yv/R/9v/4v/p//L//f8EAAoAEgAcACEAIwAiACMAJAAkACcAKAApACoAKgArACwA
LAAsAC0ALQAtAC0ALgAuADAAMAAwADAAMAAwADAAMQAzADMAMwAzADQANQA1ADUANwA3
ADcAOgA7ADsAOwA8AD0APwBAAEEAQgBEAEcARwBHAEoASgBLAEwATgBRAFMAVABXAFgA
WQBaAFsAWwBeAGAAZABlAGcAZwBoAGoAawBsAG4AbwBwAHEAcQBxAHEAcgB0AHQAdAB0
AHEAcABvAG0AagBqAGgAZQBjAGAAXwBbAFgAVQBRAE4ASgBIAEQAQAA7ADgANQAxACwA
KQAlACMAIgAgAB0AHAAXABUAEwARABAADgAOAA0ADgANAA0ADAAJAAgACAAIAAgACAAI
AAcABwAHAAcABwAJAAkACQAJAAwADAAMAAwACgALAAsACwAOAA4ADwAPAA8ADwAPABAA
EAAQABAAEgASABIAEwATABMAEwATABMAEwAUABQAFAAUABQAFQAVABUAFQAVABUAFQAV
ABUAFQAVABUAFQAVABUAFQAVABUAFQAUABMAEwASABIAEgATABEAEQARAA8AEQARABEA
EQARABEAEQARABAADwANAAwADgANAA0ADgAQABAAEAAPAA8ADgAOAA8ADwAPAA8ADwAN
AAwADAAMAA4ADgAOAA4ADAAMAAwADAALAAsACwALAA0ADQANAA0ADgAOAA4ADwAPAA8A
DwAQABQAFAAUABQAFQAWABYAFgAWABYAFgAVABQAEwASAA0ACwAIAAkACQAIAAgABwAG
AAUABQAHAAYABgAGAAcABwAHAAgACQAJAAgABwAJAAkACQAJAAkACgAKAAoACAAIAAgA
CAAKAAoACgAKAAgACAAIAAgACgAKAAoACgAKAAoACgAKAAoACgAKAAoADAAMAAwADAAK
AAoACgAKAAwADAAMAAwADAAOAA8AEQATABgAHQAiACYAKQApACkAJQAUAP//5v/L/7D/
kP9m/zr/FP/0/tf+uP6f/o/+i/6I/on+jf6U/pj+nP6m/rT+wv7P/tz+7P76/gT/Dv8X
/x//KP81/z//S/9Z/2P/a/91/3//if+Q/5j/of+q/7b/wf/K/9X/3f/m/+3/9v8BAAgA
DgAUABoAIQAjACQAJQAmACYAKQAqACsALAArACsAKwAqACsALQAuAC8ALQAuAC4AMAAw
ADAAMAAwADAAMAAxADMAMQAxADEAMgA1ADUANQA3ADUANQA4ADkAOQA5ADoAOwA/AEAA
QQBCAEMARQBEAEMASABIAEkASgBKAE0ATwBQAFMAVABVAFYAWQBZAFwAXgBgAGEAYwBj
AGYAaABpAGoAbABtAG4AbwBtAG0AbQBuAG4AbgBuAG4AawBqAGkAZwBlAGYAZQBjAF8A
XABbAFcAVgBTAE8ATABIAEYAQgA+ADsAOAA1ADEALgArACcAJQAiACAAHQAcABsAGQAX
ABUAFAASABIAEQAPAA0ADAAKAAoACgALAAwACwAKAAkABwAHAAcABwAHAAkACQAJAAkA
CAAIAAgACAAKAAsACwALAAoACgALAAsACwALAAsADAAOAA4ADgAQAA8ADgAOAA0ADwAP
AA8ADwANAA4ADgAOABAAEAARABEAEQARABEAEQARABEAEQARABIAEwAUABUAEwATABMA
EwATABIAEQARABAAEAAQABEADwAPAA8ADQAPAA8ADwAPAA0ADQANAA0ADQANAAwADAAO
AA0ADQAOAA0ADAALAAkACgAKAAsADQALAAsACwALAAsACgAKAAoACgAKAAoACgAIAAgA
CAAIAAgACQAKAAsACwALAAsACwANAA4ADwARABMAFQATABQAFAAUABQAFAAWABUAFAAT
ABEACwAIAAQABQAFAAQABAAEAAQABAAFAAUABAAEAAQABQAFAAUABgAHAAcABgAFAAUA
BQAFAAUABwAIAAgACAAHAAYABQAEAAUABgAHAAgABgAGAAYABgAIAAgACAAIAAgACAAI
AAgABgAGAAYABgAGAAYABgAGAAgACAAIAAgACAAIAAgACAAIAAoACwANABEAFgAbACAA
IgAjACUAIwAZAAIA5//I/6v/kv9w/0L/Fv/0/tj+u/6c/of+f/5//oL+g/6J/o7+lv6e
/qb+tv7G/tP+3v7q/vj+Av8K/xP/H/8m/y3/O/9J/1X/Yf9r/3X/f/+J/5D/mP+h/6z/
uv/F/8z/0f/d/+T/6//y//v/BAAMABQAHAAhACMAIwAjACMAIgAkACYAKAAqACgAKQAq
ACoAKgArACsAKwArACwALAAuAC4ALgAuAC4ALgAuAC8AMQAxADEAMQAyADMAMwAzADUA
NQA1ADgAOQA5ADkAOgA7AD0APgA/AEAARABHAEcARwBKAEoASwBMAEwATwBRAFIAVQBW
AFcAWABbAFsAXgBgAGIAYwBlAGUAZgBoAGkAagBuAG8AcABxAG8AbwBvAHAAcgByAHIA
cgBvAG4AbQBrAGgAaABmAGMAYwBgAF8AWwBWAFMATwBMAEoASABEAEAAOwA4ADUAMQAu
ACsAJwAlACIAIAAdABwAFwAVABMAEQASABAAEAAPAA4ADQANAAwACwAKAAoACgAKAAoA
CgAJAAkACQAJAAkACQAJAAkACQAKAAoACgAKAAgACQAJAAkADAAMAA0ADQAMAAsACgAK
AAwADAAMAA4ADgAOAA8ADwAPAA8ADwAPABEAEgASABIAEAAQABEAEQARABEAEQARAA8A
DwAPAA8ADwAPAA8ADwARABEAEQARABEAEAAPAA8ADgAOAA4ADwAPAA8ADwANAA0ADQAN
AA0ADQANAA0ADQANAA0ADAAMAAwACwALAAwACgAKAAoACQAJAAgACAAJAAkACQAJAAkA
BwAGAAYABgAHAAgACQAKAAoACgAKAAoABwAHAAcABwAJAAkACQAJAAkACAAHAAcACAAJ
AAoADAAMAAwADAAMAA0ADQANAA4AEgAUABIAEgASABIAEgARABAADwAOAAkABwAEAAMA
AwACAAIAAgACAAIAAwADAAIAAgACAAEAAQABAAIABAAFAAUABQAFAAUABQAFAAcACAAI
AAgABgAGAAYABgAGAAYABgAGAAgACAAIAAgABgAGAAYABgAGAAYABgAGAAgACAAIAAgA
BgAGAAYABgAIAAgACAAIAAYABgAGAAYABgAIAAsADQARABYAGwAgACAAIwAlACEAGQAG
AOn/yv+t/5L/bv9E/xr/9P7U/rf+nP6J/n/+f/6A/oH+h/6O/pL+mv6k/rL+wv7P/tr+
6P70/gL/Cv8R/xn/JP8r/zf/Q/9P/1v/Z/9z/33/hf+O/5j/n/+o/7T/wf/I/9H/2//k
/+v/8v/5/wAACgASABoAIQAjACIAIwAkACQAJQAmACcAKAAqACsALAAsACwALQAtAC0A
LwAwADAAMgAwADAAMAAwADAAMAAxADMAMwAzADMANAAzADMAMwA1ADcANwA6ADsAOQA5
ADoAOwA9AD4APwBAAEIARQBFAEUASABIAEkASgBOAFEAUwBUAFUAVgBXAFgAXQBdAGAA
YgBkAGUAZwBnAGgAagBrAGwAbgBvAHAAcQBxAHEAcQByAHAAcABwAHAAcQBwAG8AbQBo
AGgAZgBjAGEAXgBdAFkAVgBTAE8ATABIAEYAQgA+AD0AOgA3ADMALwArACYAIwAgAB4A
GwAaABkAFwAVABMAEgAQABAADwAOAA0ADQAMAAkACAAIAAgACgAKAAoACQAHAAcABwAH
AAcABwAHAAcACAAIAAgACAAKAAsACwALAAwADAANAA0ADQANAA0ADgAOAA4ADgAQABAA
EAARABEADwAPAA8ADwARABIAEgASABIAEgATABMAEQARABEAEQARABEAEQARABEAEQAR
ABEAEQARABEAEQARABAADwAPAA4ADgAOAA8ADwAPAA8ADQANAA0ADQANAA0ADQANAA0A
DQANAAwADAAMAAsACwAMAAwADAAMAAsACwAKAAoACwANAA0ADQANAAsACgAKAAoACgAK
AAoACgAMAAwADAAMAAkACQAJAAkACwALAAsACwAKAAoACgALAAkACQAJAAoADgAOAA4A
DgAPAA8ADwAQABAAEQASABQAFAAUABQAFAATABIAEQAQAAsACQAGAAMAAwACAAIAAgAC
AAIAAwAFAAQABAAEAAEAAQABAAIABgAHAAcABwAFAAUABQAFAAUABgAGAAYABgAGAAYA
BgAGAAYABgAGAAcACAAJAAoACQAIAAcABgAGAAYABgAGAAYABgAGAAYABgAGAAYABgAG
AAYABgAGAAYABgAGAAYACAAIAAkADQATABQAFwAcACAAIQAhACEAGQAKAPH/0v+z/5j/
eP9Q/yT/AP/e/sH+pP6N/n/+f/6E/oX+hf6K/pD+mP6g/qz+uv7J/tT+4P7s/vr+Bv8P
/xf/Hv8n/zP/Pf9L/1f/Yf9t/3f/gf+K/5L/mf+k/67/uf/C/8v/1f/g/+X/7P/1//7/
BgAMABQAGQAfAB4AHwAgACAAIQAiACMAJAAmACcAKAAoACYAJwAnACcAKQAqACoALAAs
ACwALAAsACwALAAtAC8ALwAvAC8AMAAxADEAMQAzADEAMQA0ADUANwA3ADgAOQA5ADoA
OwA8AD4AQQBBAEEARgBGAEcASABIAEsATQBOAFMAVABVAFYAWQBZAFwAXgBgAGEAYwBj
AGQAZgBnAGgAagBrAGwAbQBvAG8AbwBwAG4AbgBuAG4AbQBsAGsAaQBmAGYAZABhAF8A
XABbAFcAVgBTAE8ATABIAEYAQgA+ADsAOAA1ADEALgArACcAJQAiACAAHQAcABcAFQAT
ABEADgAMAAwACwAIAAcABwAGAAUABAAEAAQAAgACAAIAAQADAAMAAwADAAUABQAFAAUA
BgAGAAYABgAGAAcABwAHAAgACAAJAAkACwALAAsADAAKAAoACgAMAAwADAANAA0ACwAL
AAsACwANAA4ADgAOAA4ADgAPAA8ADwAPAA8ADwAPAA8ADwAPAA8ADwAPAA8ADwAPAA8A
DwAPAA4ADQANAAoACgAKAAsADQANAA0ACwALAAsACwALAAkACQAJAAkACwALAAoACgAI
AAcABwAIAAgACAAIAAcABwAGAAYABwAHAAcABwAHAAcABgAGAAYABgAGAAYABgAIAAgA
CAAIAAcABwAHAAcABQAFAAUABQAGAAYABgAHAAcABwAHAAgACgAKAAoACgALAAsADQAO
ABAAEAAQABAAEAAOAA0ADAALAAoABQADAAAAAAABAAEAAgABAAAA//////3//P/8//z/
/v///wAAAgABAAEAAAD//wEAAQABAAEA//8AAAAAAAACAAIAAgACAAAAAAAAAAAAAAAA
AAAAAAACAAIAAgACAAAAAAAAAAAAAgACAAIAAgACAAIAAgACAAIAAgACAAIAAgACAAIA
AgACAAQABwALAA0AEgAZABwAHgAfACMAIQAVAAIA6f/O/7P/mP90/0b/HP/4/tz+u/6e
/o3+hf6D/oL+hf6J/oz+kP6Y/qT+sv7C/tH+3v7q/vT+AP8K/xH/G/8k/y//O/9J/1X/
X/9p/3H/e/+D/4z/lP+d/6r/tv+//8b/z//Z/+D/6f/0//3/BAAIAA4AFAAZABsAHAAd
AB4AHgAhACIAIwAkACIAIwAkACQAJgAnACcAJwAlACYAJgAoACgAKAAoACgAKAAoACkA
KwArACsAKwAsAC8ALwAvADEAMAAvADEAMQAzADMANAA1ADcAOAA5ADoAOgA9AD0APQBC
AEIAQwBEAEQARwBJAEoATQBOAE8AUABTAFMAVgBYAFgAWQBbAFsAXABeAF8AYABgAGEA
YgBjAGUAZQBlAGYAZABkAGQAZABjAGIAYQBfAF4AXgBcAFkAVQBSAFEATQBMAEkARQBC
AEAAPgA6ADYAMQAuACsAJwAkACEAHQAbABoAGAAVABQAEQAPAA0ACwAKAAgACAAHAAYA
BQAFAAQABQAEAAQABAADAAIAAQD//wEAAQABAAEAAQABAAEAAQAAAAAAAAAAAAEAAwAE
AAUABQAEAAQAAwAFAAUABQAGAAYABgAGAAgABgAGAAcABwAJAAkACQAJAAcACAAIAAgA
CgAKAAsACwAJAAkACQAJAAkACQAJAAkACwALAAsACwAJAAkACQAJAAsACgAJAAkACAAI
AAgACQAHAAcABwAFAAcABwAHAAcABwAHAAcABwAHAAcABgAGAAYABQAFAAYABAAEAAQA
AwAFAAQABAAFAAMAAwADAAMAAwACAAIAAgAEAAQABAAEAAMAAgABAAAAAAABAAIAAwAB
AAEAAQABAAQABAAEAAUABwAHAAcACAAIAAgACAAIAA0ADAAOAA4ADgAOAAwACwAKAAkA
CAADAAEA/v/9//3//P/8//z//P/8//3//f/8//z//P/7//v/+//8/wAAAQABAAEA////
/////////wAAAAAAAAAAAAAAAAAAAAAAAAAAAAAAAAAAAAAAAAAAAAAAAAAAAAAAAAAA
AAAAAAAAAAAAAP7//v/+//7/AAAAAAAAAAD+//7//v/+/wAAAAADAAkADQAOABUAGAAa
ABsAHQAbAA8A+P/d/77/of+E/2D/NP8I/+b+yv6t/pD+ff55/nv+fP5//oH+iP6O/pj+
ov6w/r7+y/7W/uL+8P76/gb/D/8Z/yD/Kf8z/0H/T/9b/2X/cf97/4P/iv+U/53/pv+0
/7//xv/P/9f/4P/n/+7/9f/+/wgAEAAWABsAHQAeAB8AIAAgACEAIgAjACQAJAAlACYA
JgAmACcAJwAnACcAKAAoACoAKgAqACoAKgAoACgAKQArACwALQAuADAALwAvAC8AMQAz
ADMANgA3ADcANwA4ADkAOQA6ADsAPAA+AEEAQQBBAEQARABFAEYASABLAE0ATgBTAFQA
VQBWAFcAVwBaAFwAYABhAGMAYwBkAGYAZwBoAGoAawBsAG0AbwBvAG8AcABvAG4AbQBs
AG0AbABrAGkAZgBmAGQAYQBdAFoAWQBVAFIATwBLAEgARABCAD4AOgA3ADQAMQAtACwA
KQAlACMAHgAcABkAGAAVABMAEQAPAA4ADAAMAAsACgAJAAkACAAFAAQABAAEAAQABAAE
AAMABQAFAAUABQADAAMAAwADAAYABgAGAAYACAAJAAkACQAIAAgACQAJAAsACwALAAwA
CgAKAAoADAAOAA4ADwAPAA0ADQANAA0ADwAQABAAEAAQABAAEQARAA8ADwAPAA8AEQAR
ABEAEQARABEAEQARAA8ADwAPAA8AEQAQAA8ADwAMAAwADAANAA0ADQANAAsACwALAAsA
CwALAAsACwALAAsACwAKAAoACgAJAAkACgAKAAoACgAJAAkACAAIAAkABwAHAAcABwAJ
AAgACAAIAAgACAAIAAgACAAIAAgACAAFAAUABQAFAAcABwAHAAcABwAGAAUABQAFAAUA
BQAGAAoACgAKAAoACwALAAsADAAKAAsADQARABIAEAAQABAAEAAQAA8ADgANAAwABwAF
AAIAAQABAAAAAAAAAAAAAAABAAEAAAAAAAAA////////AAAEAAUABQAFAAUABQAFAAUA
AwAEAAQABAAGAAYABgAGAAQABAAEAAQABAAEAAQABAAEAAQABAAEAAQABAAEAAQABAAE
AAQABAAEAAQABAAEAAYABgAGAAYABgAGAAYABgAGAAYACQANABEAFAAbAB4AIAAfACEA
HQATAP7/4f/C/6f/iv9k/zj/Dv/u/tL+s/6Y/of+gf6D/oL+g/6J/pL+mP6e/qr+uP7G
/tH+3P7o/vb+Av8K/xP/G/8k/y3/Of9H/1X/X/9r/3P/ff+H/5L/mP+h/6r/uP/D/8r/
0//f/+b/6//y//v/BgAMABQAGgAhACMAIgAjACQAJAAlACYAJwAoACgAKQAqACoAKgAr
ACsAKwArACwALAAuAC4ALgAuAC4ALgAuAC8AMQAvAC8ALwAwADMAMwAzADUANQA1ADgA
OQA7ADsAPAA9AD4APgA+AD4AQgBFAEUARQBIAEgASQBKAEwATwBRAFIAVQBWAFcAWABb
AFsAXgBgAGIAYwBlAGUAZgBoAGkAagBsAG0AbgBvAHEAcQBxAHIAcABwAHAAcABxAHAA
bwBtAGgAaABmAGMAYwBgAF8AWwBYAFUAUQBOAEoASABEAEAAPQA6ADcAMwAwAC0AKQAn
ACQAIgAfAB4AGwAZABcAFQAUABIAEgARABAADwAPAA4ADQAMAAwADAAKAAoACgAJAAsA
CwALAAsACQAJAAkACQAMAAwADAAMAAoACwALAAsADAAMAA0ADQAPAA8ADwAQABAAEAAQ
ABIAFAAUABUAFQATABMAEwATABMAFAAUABQAFAAUABUAFQATABMAEwATABUAFQAVABUA
FQAVABUAFQATABMAEwATABUAFAATABMAEgASABIAEwATABMAEwARABEAEQARABEAEQAR
ABEAEQAPAA8ADgAOABAADwAPABAADgAOAA4ADQANAAwADAANAA0ADQANAA0ADwAOAA4A
DgAMAAwADAAMAA4ADgAOAA4ACwALAAsACwANAA0ADQANAAwADAAMAA0ACwALAAsADAAM
AAwADAAMAAsACwALAAwADgAPAA8ADwARABIAEQAQABMAEwATABMAGAAYABgAGAAYABgA
GAAXABYAFQAUAA8ADQAKAAcABwAGAAYACAAIAAgACQAJAAgACAAIAAcABwAHAAgACAAJ
AAkACQAJAAkACQAJAAsADAAMAAwADAAMAAwADAAKAAoACgAKAAoACgAKAAoACgAKAAoA
CgAKAAoACgAKAAwADAAMAAwACwAKAAkACAAJAAoACwAMAAwADAAMAAwADAAMAA8AEwAT
ABgAHwAiACQAJwAnACcAIwAQAPf/2P+7/6D/gP9W/yz/Bv/o/sv+rP6V/on+h/6I/on+
i/6S/pj+oP6q/rj+xv7T/t7+7P72/gT/Dv8X/x3/Jv8v/zn/R/9V/2H/a/93/4H/if+S
/5z/o/+s/7j/xf/M/9X/4f/q/+//9v///wgAEAAYACAAJQAnACgAKQAqACoAKQAqACsA
LAAuAC8AMAAwADAAMQAxADEAMQAyADIANAA0ADQANAA0ADQANAA1ADcAOQA5ADkAOgA5
ADkAOQA7ADsAOwA+AD8AQQBBAEIAQwBDAEQARQBGAEYASQBJAEkATgBOAE8AUABQAFMA
VQBWAFkAWgBbAFwAXwBfAGIAZABmAGcAaQBpAGwAbgBvAHAAcABxAHIAcwB1AHUAdQB2
AHQAdAB0AHQAdQB0AHMAcQBuAG4AbABpAGcAZABjAF8AXgBbAFcAVABOAEwASABEAEMA
QAA9ADkANAAxAC0AKwAoACYAIwAiAB8AHQAbABkAGAAWABYAFQAUABMAEwASABEAEAAQ
ABAAEAAQABAADwAPAA8ADwAPAA8ADwAPAA8AEgASABIAEgAQABEAEQARABIAEgATABMA
EwATABMAFAASABIAEgAUABYAFgAXABcAFwAXABcAFwAVABYAFgAWABgAGAAZABkAGQAZ
ABkAGQAbABsAGwAbABkAGQAZABkAGQAZABkAGQAZABgAFwAXABYAFgAWABcAGQAZABkA
FwAXABcAFwAXABcAFwAXABcAFQAVABQAFAAUABMAEwAUABYAFgAWABUAEwASABIAEwAV
ABUAFQAVABUAFAAUABQAEgASABIAEgAUABQAFAAUABMAEwATABMAFQAVABUAFQAUABQA
FAAVABMAEwATABQAGAAYABgAGAAZABkAGQAaABoAGwAbABsAHgAeACAAIAAgACAAIAAf
AB4AHQAbABUAEgAOAA8ADwAOAA4AEAAQABAAEQAPAA4ADgAOAA8ADwAPABAAEgATABMA
EwARABEAEQARABEAEgASABIAEgASABIAEgASABIAEgASABQAFAAUABQAEgASABIAEgAU
ABQAFAAUABQAFAAUABQAFAAUABQAFAASABIAEgASABIAEgASABIAFAAWABkAHQAfACQA
KQAsAC4ALwAxAC8AHwAIAO3/zv+z/5T/bP9C/xz//P7g/sH+pv6X/pP+k/6U/pf+m/6g
/qb+rv68/sr+2P7l/vL+/v4M/xj/IP8n/y//OP9D/0//W/9p/3X/f/+J/5P/m/+m/67/
s/++/8z/1f/c/+f/7//4//3/BAANABQAHAAkACwALwAvADAAMQAyADIAMQAyADMANAA0
ADUANgA2ADQANQA1ADUANwA4ADgAOgA4ADgAOAA4ADgAOAA5ADsAOwA7ADsAPAA9AD0A
PQA/AEEAQQBEAEUAQwBDAEQARQBHAEgASQBKAEwATwBPAE8AUgBSAFMAVABYAFsAXQBe
AGAAYABgAGAAZQBlAGgAagBsAG0AbwBvAHAAcgBzAHQAdgB3AHgAeQB5AHkAeQB6AHoA
egB6AHoAeQB4AHcAdQBwAHAAbgBrAGkAZgBlAGEAXgBbAFcAVABSAFAATABIAEUAQgA/
ADsANgAzAC8ALQAsACoAJwAmACMAIQAfAB0AHAAaABoAGQAYABcAFwAWABUAFAAUABQA
FgAWABYAFQATABMAEwATABUAFQAVABUAFgAWABYAFgAUABUAFQAVABYAFgAXABcAFwAX
ABcAGAAYABgAGAAaABoAGgAbABsAGwAbABsAGwAbABwAHAAcABoAGgAbABsAHQAdAB0A
HQAdAB0AHQAdAB0AHQAdAB0AHQAdAB0AHQAdABwAGwAbABsAHAAdAB8AHQAdAB0AGwAZ
ABkAGQAZABsAGwAbABsAHQAdABwAHAAaABkAGQAaABoAGgAaABkAGQAYABgAGQAZABkA
GQAZABkAGAAYABgAGAAYABgAGAAYABgAGAAYABcAFwAXABcAFwAXABcAFwAYABgAGAAZ
ABcAFwAXABgAGgAaABoAGgAZABkAGQAaABwAHQAdAB0AHwAgAB8AHgAgACIAJAAkACQA
JAAiACEAIAAfAB4AGQAXABQAEwATABIAEgAUABQAFAAVABUAFAAUABQAEwATABMAFAAU
ABUAFQAVABYAFwAYABkAFwAYABgAGAAYABgAGAAYABgAGAAYABgAGAAYABgAGAAYABgA
GAAYABgAGAAYABgAGgAaABoAGgAYABgAGAAYABoAGgAaABoAGgAaABoAGgAcABwAHwAj
ACcAKgAxADQANgA1ADUAMQAhAAwA8f/U/7f/mv9y/0b/Iv8A/+D+wf6o/pn+lf6X/pj+
mf6f/qT+rP62/sD+zv7e/uv+9v4A/wz/Fv8g/yn/M/88/0X/U/9h/23/d/+B/4v/lf+b
/6b/sP+5/8T/0P/Z/+D/6f/z//r/AwAKABUAHgAiACgAMAA1ADcAOAA5ADoAOgA9AD4A
PwBAAD4APwBAAEAAQABBAEEAQQBBAEIAQgBEAEQARABEAEQARABEAEUARwBHAEcARwBI
AEkASQBJAEsASQBJAEwATQBOAE8AUQBTAFMAVABVAFYAWABbAFsAWwBgAGAAYQBiAGIA
ZQBnAGgAawBsAG0AbgBxAHEAdAB2AHgAeQB7AHsAfgCAAIEAggCDAIMAgwCDAIUAhQCF
AIYAhgCGAIYAhgCDAIIAgQB/AHwAfAB6AHcAdQByAHEAbQBsAGkAZQBiAF4AXABYAFQA
UwBOAA==
         </WaveFormData>
      </LeadData>
      <LeadData>
         <LeadByteCountTotal>10000</LeadByteCountTotal>
         <LeadTimeOffset>0</LeadTimeOffset>
         <LeadSampleCountTotal>5000</LeadSampleCountTotal>
         <LeadAmplitudeUnitsPerBit>4.88</LeadAmplitudeUnitsPerBit>
         <LeadAmplitudeUnits>��V</LeadAmplitudeUnits>
         <LeadHighLimit>2147483647</LeadHighLimit>
         <LeadLowLimit>268435456</LeadLowLimit>
         <LeadID>V2</LeadID>
         <LeadOffsetFirstSample>0</LeadOffsetFirstSample>
         <FirstSampleBaseline>0</FirstSampleBaseline>
         <LeadSampleSize>2</LeadSampleSize>
         <LeadOff>FALSE</LeadOff>
         <BaselineSway>FALSE</BaselineSway>
         <ExcessiveACNoise>FALSE</ExcessiveACNoise>
         <MuscleNoise>FALSE</MuscleNoise>
         <LeadDataCRC32>1492279815</LeadDataCRC32>
         <WaveFormData>
AgACAAIAAgACAAIAAgACAAIAAgACAAIAAAAAAAAAAAACAAIAAgACAAQABAAEAAQABgAG
AAYABgAIAAgACAAIAAYABgAGAAUABwAHAAYABgAEAAQABQAHAAoACwALAAsACQAHAAUA
BQAEAAQAAwADAAMAAgAAAAAA/////////////////v/9//r/+v/6//n/+f/5//n/+f/5
//n/+f/5//n/+P/4//j/+P/4//j/+P/3//f/+P/4//f/9//3//f/9//3//f/9//2//b/
9v/5//z/AQAGAAwADQARABUAEAACAPP/4P/R/8T/uP+s/6P/mP+B/2L/Pv8S/+b+wv6j
/oj+df5v/m7+bv5v/mv+af5n/mX+Zv5q/m3+cv57/n/+gf6H/pb+o/6z/sf+1f7l/vj+
DP8e/zP/R/9b/2z/fv+S/6L/rv+6/8T/xv/N/9f/3v/h/+n/8f/3//7/CAAUABwAHAAf
ACAAIAAhACAAIwAjACMAJgAoACgAKgAoACgAKgAqACsAKwAsAC4ALwAvADAAMAAxADIA
MwA0ADYANwA4ADkAOgA7AD0APgBBAEIAQwBGAEYASABLAE0ATgBQAFIAVQBXAFsAXQBe
AGEAYwBlAGgAbQBwAHMAdgB5AHwAfgCAAIQAhgCIAIoAjACOAJEAkwCTAJMAlQCWAJkA
mQCcAJwAoAChAKIAogChAKEAoQChAKEAnwCeAJwAmgCYAJYAkwCQAI0AiQCGAIIAfwB6
AHcAcgBuAGkAZQBkAF8AWgBWAE8ASgBGAEEAPAA3ADMALwAqACYAIgAeABwAGQAXABMA
EwAQAA0ACwAJAAgABwAFAAEAAQAAAP7////+//3//P/6//n/+f/5//v/+//7//v/+//6
//n/+v/4//n/+v/7//3//f/+/wAA/v/+/wAAAQACAAMAAwADAAcABwAHAAgACQAKAAoA
CgALAA0ADQANAA4ADgAPAA8AEQARABIAEgASABIAEgASABIAEgASABIAEgASABAAEAAO
AA4ADgAOAA4ADgANAAsADQAMAAwADAAMAAsACgAKAAoACgAKAAgABwAHAAcABwAFAAQA
BAAEAAQABAAEAAQAAgACAAEAAQADAAMAAwACAAEAAQABAAEAAQABAAEAAQD+//7//v/+
//z//P/8//z//f/+////AAAAAAAAAQABAAIAAgAEAAQABAAEAAQABAAEAAYABgAGAAUA
BQAFAAQABAACAAIAAwAFAAYABwAHAAcABQADAAEAAQAAAAAA/////////v/8//z/+f/5
//n/+f/7//v/+v/5//b/9v/2//X/9//3//f/9//1//X/9f/1//P/8v/y//L/9P/0//T/
9P/z//P/9P/0//P/8//z//P/8//z//P/8//y//L/8v/1//b/+/8AAAgADQAPAA8ADAAA
APH/3v/P/8T/tP+i/5f/iP93/1z/Ov8M/97+tv6V/nj+Y/5b/lj+Wv5b/lv+W/5Z/lf+
WP5c/l/+Yv5r/nP+ef5//or+l/6n/rf+yf7b/uz+AP8U/yf/O/9N/2L/cv+E/5L/ov+0
/8D/xP/J/8//1v/Z/9//6//z//r/BAAQABgAGgAbABwAHAAdAB4AIQAhACEAJAAmACYA
KAAmACYAKAAoACkAKQAqACwALQAtAC4ALgAvADAAMQAyADQANQA2ADcAOAA5ADsAPAA/
AEAAQQBEAEQARgBJAEsATABOAFAAUwBVAFkAWwBcAGEAYwBlAGgAbQBwAHMAdgB3AHoA
fAB+AIIAhACGAIgAjACOAJEAkwCTAJMAlQCWAJkAmQCcAJwAnACdAJ4AngChAKEAoQCh
AKEAnwCeAJwAmgCYAJYAkwCQAI0AiQCGAIAAfQB4AHUAcgBuAGkAZQBiAF0AWABUAE0A
SABEAD8APAA3ADMALwAqACYAIgAeABoAFwAVABEAEQAOAAsACQAFAAQAAwABAP/////+
//z/+//6//n/+P/4//f/9//3//f/9//3//f/9v/2//b/+P/6//v//P/9//3//f/+/wAA
AAAAAAIAAwAEAAUABQAFAAcABwAHAAgACQAKAAoACgALAA0ADQANAA4ADgAPAA8AEQAR
ABIAEgASABIAEgASABAAEAAQABAAEAAQAA4ADgAOAA4ADgAOAA4ADgANAAsADQAMAAwA
DAAMAAsACgAKAAgACAAIAAYABwAHAAcABwAHAAYABgAGAAQABAAEAAQABAAEAAMAAwAB
AAEAAQAAAAEAAQABAAEAAQABAAEAAQD+//7//v/+/wAAAAAAAAAAAAAAAAAAAAAAAAAA
AQABAAQABAAEAAQABQAEAAQABAAEAAQABgAGAAYABQADAAMAAgACAAMABAAGAAkACgAL
AAsACwAJAAcABQAFAAQABAADAAMAAQAAAP7//v////////////3//f/8//v/+v/6//r/
+f/7//v/+//7//n/+f/5//n/+f/4//j/+P/4//j/+P/4//f/9//4//j/+f/5//n/+f/3
//f/9//3//j/+P/4//v//P8BAAYADAAPABMAFwAWABAAAwDu/9v/0P/C/7L/pf+c/43/
dP9S/yr//v7S/qv+iP5r/ln+Tv5K/kn+Sf5F/j/+O/48/kL+Sf5O/ln+Zf5r/nH+fv6L
/pv+rf6//s/+5P76/hD/Jf83/03/YP90/4b/mv+q/7j/wv/K/8//1//c/+H/5//z//3/
AgAKABYAHgAgACMAJAAkACUAKAArACsAKwAsAC4ALgAwADIAMgA0ADQANgA3ADkAPAA9
AD0APgA+AEEAQgBDAEQARABFAEYARwBKAEsATQBOAE8AUABRAFQAVgBYAFsAXQBgAGIA
ZABnAGgAawBsAGwAcwB1AHcAegB7AH4AgQCEAIkAjACOAJAAlACWAJgAmgCcAJ4AoQCj
AKUApQCnAKgAqwCrAK4ArgCwALEAsgCyALEAsQCxALEAsQCvAK4ArACsAKoAqAClAKIA
nwCbAJgAlACRAIwAiQCIAIQAfwB7AHgAcwBuAGoAZQBgAFwAVwBQAEsARwBDAD4AOgA2
ADIALgArACkAJQAiAB4AGgAXABUAFAATABEADgANAAsACAAIAAgACAAIAAoACQAJAAkA
CQAJAAkACQAMAAwADAAOAA4ADwAQABEAEQARABIAFAAWABYAGAAZABgAGQAZABkAGwAb
ABsAHAAdAB4AHgAeAB0AHwAfAB8AIAAgACEAIQAfAB8AIAAgACAAIAAgACAAIAAgACAA
IAAeAB4AHAAcABwAHAAcABwAHAAcABsAGQAbABoAGgAaABgAFwAWABYAFAAUABQAEgAR
ABEAEQARAA8ADgAOAA4ADQAOAA8AEAAOAA4ADQANAA0ADQANAAwACwALAAsACwALAAsA
CwALAAwADAAMAAwADAAMAAwADAAOAA4ADgAOABIAEgARABIAEAAQABAAEAASABIAEgAR
AA8ADwAOAA4ADgAOAA8AEQASABMAEwATABEADwANAA0ADgAOAA0ADQALAAoACAAIAAcA
BwAHAAcACQAJAAgABwAEAAQABAADAAQABQAGAAcABQAFAAUABQADAAIAAgACAAQABAAE
AAQAAQABAAIAAgABAAEAAQABAAMAAwADAAMAAAAAAAAAAwAIAA0AEgAYABkAHQAhAB4A
FAADAO7/3f/S/8L/tv+r/6D/jf9y/07/Iv/4/tT+s/6U/n/+c/5w/nD+cf5x/m/+a/5n
/mb+aP5p/mz+d/59/oH+if6U/qP+tf7F/tX+5f76/g7/JP83/0v/X/90/4b/mP+o/7j/
xv/Q/9T/1//f/+T/5//v//n/AQAIABIAHgAkACYAJQAmACYAJwAqAC0ALQAtACwALgAu
ADAALgAuADAAMAAzADMANAA2ADUANQA2ADYAOQA6ADsAPAA8AD0APgA/AEAAQQBDAEQA
RwBIAEkATABMAE4AUQBTAFQAVgBYAFsAXQBhAGMAZABnAGkAawBuAHEAdAB3AHoAfQCA
AIIAhACIAIoAjACOAJAAkgCVAJcAmQCZAJsAnACfAJ8AogCiAKQApQCmAKYAqQCpAKkA
qQCnAKUApACiAKAAngCcAJkAmACVAJEAjgCKAIcAggB/AHwAeABzAG8AagBlAGAAXABX
AFIATgBJAEYAQQA9ADkAMgAuACoAJgAiAB8AHQAZABkAFgATABEADQAMAAsACQAHAAcA
BgAEAAMAAgABAAAA/v/9//3//f/9//3//f/9//z//P/8//7/AAABAAIAAwABAAEAAgAE
AAQABAAGAAcACgALAAsACwALAAsACwAMAA8AEAAQABAAEQATABMAEwAUABQAFQAVABUA
FQAWABYAFgAWABYAFgAWABYAFgAWABYAFgAUABQAFAAUABQAFAAUABQAEwARABEAEAAQ
ABAAEAAPAA4ADgAOAA4ADgAMAAsACwALAAsACwAKAAoACgAIAAgACAAIAAgACAAHAAcA
BQAFAAUABAAEAAUABgAHAAUABQAFAAUABAAEAAQABAAEAAQABAAEAAIAAgACAAIABAAE
AAUABQAGAAYABgAGAAcABwAHAAcACQAKAAoACgAKAAoACgAKAAoACQAJAAkACAAIAAYA
BgAHAAkACgALAAsACwALAAkABwAHAAQABAADAAMABQAEAAIAAgD//////////wEAAQAA
AP///P/8//z/+//7//v/+//7//v/+//7//v/+//6//r/+v/6//r/+v/6//n/+f/6//r/
+f/5//n/+f/7//v/+//7//j/+P/4//v//P8BAAgADAARABMAFQASAAYA9//k/9P/yv++
/7D/o/+Y/4f/bP9I/x7/9P7M/qv+kP59/m/+av5s/m/+bf5t/mn+Zf5m/mr+a/5s/nX+
f/6D/on+lP6h/rH+w/7T/uP+9P4I/xr/L/9D/1X/aP96/4z/nP+q/7j/xP/I/8v/1f/c
/9//5f/t//X//v8IABQAHAAeAB0AHgAeAB8AIgAlACUAJQAmACgAKAAqACgAKAAqACoA
KwArACwALgAvAC8AMAAwADEAMgAzADQANgA3ADgAOQA4ADkAOwA8AD8AQABBAEQARABG
AEkASwBMAE4AUABTAFcAWwBdAF4AYgBjAGQAZgBrAG4AcQB0AHUAeAB6AHwAgACCAIQA
hgCKAIwAjwCRAJMAkwCVAJYAmQCZAJwAnACeAJ8AoACgAKEAoQChAKEAoQCfAJ4AnACa
AJgAlgCTAJIAjwCLAIgAggB/AHoAdwB0AHAAawBnAGQAXwBaAFYAUQBMAEgAQwBAADsA
NwAzAC4AKgAmACIAHAAZABcAEwATABAADQALAAcABgAFAAMAAQABAAAA/v/9//z/+//6
//r/+f/5//n/9//3//f/9//4//j/+P/6//r/+//8//3//f/9//7/AAD+//7/AAABAAQA
BQAFAAUABQAFAAUABgAHAAgACAAIAAkACwALAAsADAAMAA0ADQAPAA8AEAAQABAAEAAQ
ABAAEgASABIAEgAQABAADgAOAA4ADgAOAA4ADgAOAA0ACwAJAAgACAAIAAoACQAIAAgA
BgAGAAYABAAFAAUABQAFAAMAAgACAAIAAAAAAAAAAAACAAIAAQABAP////////7//f/9
//3//f////////////z//P/8//z//P/8//z//P/8//z//P/8//z//P/9//3//v/+//7/
/v8BAAEAAQABAP3//v8AAAEAAgADAAQAAgACAAIAAQABAAEAAAAAAP7//v///wEABAAF
AAUABQAFAAMAAQABAP7//v/9//3////+//z//P/5//n/+f/5//n/+f/4//f/9v/2//b/
9f/1//X/9f/1//X/9f/1//X/8//y//L/8v/y//L/8v/y//H/8f/y//L/8f/x//H/8f/z
//P/8//z//D/8P/w//P/9P/5/wAABgALAA0ADwAMAAIA9f/g/8//xP+4/6r/m/+M/3v/
YP8+/xb/6P6+/p3+gP5p/ln+Vv5a/lv+W/5Z/lf+Vf5W/lr+W/5e/mf+cf51/nv+iP6Z
/qf+t/7H/tf+6P78/g7/I/81/0v/Xv9w/4D/kP+g/7D/uv/A/8X/zf/U/9n/3f/n//H/
+P8AAAoAFAAYABkAGgAaABsAHAAfAB8AHwAiACQAJAAmACQAJAAmACYAJwAnACgAKgAt
AC0ALgAuAC8AMAAxADIANAA1ADYANwA4ADkAOwA8ADsAPAA9AEAARABGAEkASwBKAEwA
TgBRAFMAVwBZAFoAXwBhAGMAZgBpAGwAbwByAHUAeAB6AHwAgACCAIQAhgCKAIwAjwCR
AJEAkQCTAJQAlwCXAJoAmgCeAJ8AoACgAKEAoQChAKEAoQCfAJ4AnACcAJoAmACVAJIA
jwCLAIgAhACBAHwAeQB2AHIAbQBpAGYAYQBcAFgAUwBOAEoARQBAADsANwAzACwAKAAk
ACAAHAAZABcAEwAPAAwACQAHAAUABAADAAEA/f/9//z/+v/7//r/+f/4//j/9//3//f/
9//3//f/9//2//b/9v/4//j/+f/6//v//f/9//7/AAD+//7/AAABAAIAAwADAAMABQAF
AAUABgAHAAgACAAIAAsADQANAA0ADgAOAA8ADwARABEAEgASABAAEAAQABAAEgASABIA
EgASABIAEAAQABAAEAAQABAAEgASABEADwAPAA4ADgAOAAwACwAKAAoADAAMAAwACgAH
AAcABwAHAAkACAAIAAgABgAGAAYABgAGAAYABQAFAAUABQAFAAQAAwADAAMAAwADAAMA
AwADAAIAAgACAAIAAgACAAIAAgACAAIAAgACAAIAAgADAAMABgAGAAYABgAFAAMABwAJ
AAoACgAKAAoACgAIAAgACAAHAAcABwAGAAYACAAIAAkACwAKAAsACwALAAcABQADAAMA
AwAEAAQABQADAAIAAAAAAAEAAQABAAEA//////7//f/+//7//v/9/////////////f/9
//3//f/9//z//P/8//z//P/8//z/+//7//z//P/9//3//f/9//v/+//7//v/+//8//3/
AQAGAAsAEAAUABcAHQAfABoAEAD//+r/2//O/77/tP+n/5r/h/9u/0r/Hv/y/sj+o/6E
/m3+Xf5S/lD+Uf5R/kn+Qf4//kT+SP5P/lr+Zf5t/nH+e/6K/pn+q/6//s3+4f74/g7/
Iv81/0n/Xf9y/4b/lv+o/7r/xv/O/9L/1//d/+L/6//1////BQAKABQAHgAkACQAJQAm
ACYAJwAqAC0ALQAtACwALgAuADAAMgAyADQANAAzADMANAA2ADcANwA4ADgAOwA8AD0A
PgA+AD8AQABBAEQARQBHAEgASQBKAEsATgBQAFIAVQBXAFgAWgBcAF8AXwBjAGUAZgBt
AG8AcQB0AHcAegB9AIAAgwCGAIgAigCOAJAAkgCUAJYAmACbAJ0AnwCfAKEAogClAKUA
qACoAKgAqQCqAKoAqwCrAKsAqwCpAKcApgCkAKIAoACeAJsAmACVAJEAjgCKAIcAggB/
AHwAeABzAG8AbABnAGIAXgBZAFQAUABLAEYAQQA9ADkANAAwACwAKAAkACEAHwAbABgA
FAAQAA0ACwAKAAkABwADAAMAAgAAAAEAAAD///7//v/9//3//f/9//3//f/9////AAAB
AAQABAAFAAYABwAJAAkACgAMAA4ADgAQABEAEAARABEAEQATABMAEwAUABUAFgAWABYA
FQAXABcAFwAYABgAGQAZABcAFwAYABgAGAAYABgAGAAYABgAGAAYABYAFgAUABQAFAAU
ABQAFAASABIAEQAPABEAEAAQABAADgANAAwADAAMAAwADAAKAAkACQAJAAkACQAIAAgA
CAAGAAYABgAGAAYABgAFAAUABQAFAAUABAADAAMAAwADAAEAAQABAAEAAQACAAMABAAC
AAIAAgACAAIAAgACAAIABAAEAAUABQAGAAYABgAGAAcABgAIAAgACAAIAAYABgAGAAUA
BQAFAAQABAAEAAQABQAHAAoACwALAAsACQAHAAUABQAEAAQAAwADAAMAAgAAAAAA////
///////9//3//P/7//r/+v/6//n/+f/5//n/+f/5//n/+f/5//n/+P/4//j/+P/4//j/
+P/3//f/+P/4//X/9f/1//X/9f/1//X/9f/0//T/9P/3//r//f8EAAoADQAPABMADgAC
AO//3P/R/8T/tv+q/5//kv9//2T/PP8Q/+T+wv6j/ob+c/5p/mj+av5p/mf+Zf5j/l/+
YP5k/mP+Zv5t/nP+ef6B/o7+m/6t/r/+z/7d/vD+Bv8c/y3/Qf9V/2b/eP+K/5z/qv+4
/8L/yP/L/9P/2v/f/+P/6//1//z/BgAQABgAGgAbABwAHAAdAB4AIQAhACEAIgAkACQA
JgAmACYAKAAoACkAKQAqACwALQAtAC4ALgAtAC4ALwAwADQANQA2ADcANgA3ADkAOgA9
AD4APwBCAEIARABHAEkASgBMAE4AUQBTAFcAWQBaAF0AXwBhAGQAaQBsAG8AcgB3AHoA
fAB+AIEAggCDAIQAiACKAI0AjwCRAJEAkwCUAJcAlwCaAJoAngCfAKAAoACfAJ8AnwCf
AJ8AnQCcAJoAmgCYAJYAkwCQAI0AiQCGAIIAfwB6AHcAcgBuAGkAZQBiAF0AWABUAE8A
SgBGAEEAPAA3ADMALwAsACgAJAAgABoAFwAVABEADwAMAAkABwAFAAQAAwABAP3//f/8
//r/+//6//n/+P/2//X/9f/1//X/9f/1//X/9v/2//b/+P/2//f/+P/5//n/+f/6//z/
/P/8//7///8CAAMAAwADAAUABQAFAAYABQAGAAYABgAJAAsACwALAAoACgALAAsACwAL
AAwADAAMAAwADAAMAAwADAAMAAwADgAOAAwADAAKAAoACgAKAAwADAALAAkABwAGAAYA
BgAIAAcABgAGAAYABgAGAAQAAQABAAEAAQADAAIAAgACAAAAAAAAAAAA/v/+//3//f/9
//3//f/8//3//f/9//3//f/9//3//f/6//r/+v/6//r/+v/6//r/+v/6//r/+v/4//j/
+f/5//z//P/8//z////////////9//7//v8AAAAAAAAAAAAAAAAAAAAAAAD////////+
//7/AAAAAAEAAwACAAMAAwADAAEA///9//3//P/8//v/+//7//r/+P/4//f/9//3//f/
9//3//b/9f/0//T/9P/z//P/8//z//P/8//z//P/8//z//L/8v/y//L/8v/y//L/8f/x
//L/8v/x//H/8f/x//H/8f/x//H/8v/y//L/9f/4//3/AgAIAAsADQAPAAoA/v/r/9b/
y//A/7L/pP+X/4j/cf9S/yz/AP/W/rT+k/52/mX+Xf5a/l7+X/5d/l/+Xf5Z/l7+Yv5j
/mj+b/53/nv+g/6Q/p/+r/7B/s/+4f7y/gj/HP8v/0H/U/9o/3z/jP+a/6j/uP/A/8T/
yf/R/9j/2//j/+3/9//+/wYAEAAYABwAGwAcABwAHQAeACEAIQAhACAAIgAiACQAJgAm
ACgAKAApACkAKgAsAC0ALQAuAC4ALwAwADEAMgA0ADUANgA3ADgAOQA7ADwAPwBAAEEA
RABEAEYASQBLAEwATgBQAFMAVwBbAF0AXgBhAGMAZQBoAGsAbgBxAHQAeQB8AH4AgACC
AIQAhgCIAIwAjgCRAJMAlQCVAJcAmACdAJ0AoACgAKAAoQCiAKIAowCjAKMAowClAKMA
ogCgAJwAmgCYAJUAlACRAI0AigCGAIMAfgB7AHgAdABvAGsAZgBhAFwAWABRAEwASABD
AEAAOwA3ADMALgAqACYAIgAeABsAGQAVABMAEAANAAsABwAGAAUAAwABAAEAAAD+////
/v/9//z/+v/5//n/+f/5//n/+f/5//n/+P/3//j/+P/5//r/+//7//v//P/+//7//v8A
AAEABAAFAAUABQAFAAUABQAGAAkACgAKAAoACwANAA0ADQAOAA4ADwAPAA0ADQAOAA4A
EAAQABAAEAAQABAAEAAQABIAEgAQABAADgAOAA4ADgAOAA4ADQALAAsACgAKAAoACgAJ
AAgACAAIAAgACAAGAAcABwAHAAcABwAGAAYABgACAAIAAgACAAIAAgABAAEAAwADAAMA
AgABAAEAAQABAAEAAQABAAEA/v/+//7//v8AAAAAAAAAAAAAAAAAAAAA/v/+//////8A
AAAAAAAAAP////////////8AAAAAAAABAAMABAAFAAUABQAFAAUABwAIAAYABgAGAAYA
BgAGAAYABQAHAAcABgAGAAgACAAJAAsADAANAA0ADQALAAkABwAHAAgACAAHAAcABwAG
AAQABAADAAMAAwADAAMAAwACAAEAAAAAAAAA///////////////////////////+//7/
/v/+//7//v/+//////8AAAAA/f/9//3//f////////////7//v/+/wEABAAJAA4AFAAX
ABsAHwAaAA4AAQDs/93/1P/E/7L/pf+W/4X/bP9I/x7/8v7I/qP+gv5r/l3+VP5U/lf+
Vf5V/lP+T/5U/lz+X/5k/m3+df57/oP+kv6h/q/+wf7R/t/+9P4K/x7/Mf9F/1n/bv+C
/5L/pP+0/8L/zP/S/9f/3//m/+n/7//5/wEACgAUACAAKAAsAC0ALgAuAC8ALgAxADEA
MQA0ADYANgA4ADYANgA4ADgAOQA5ADoAPAA9AD0APgA+AEEAQgBDAEQARgBHAEgASQBK
AEsATQBOAE8AUABRAFQAVgBYAFsAXQBeAGAAYgBlAGcAawBtAG4AcwB1AHcAegB9AIAA
gwCGAIkAjACOAJAAlACWAJgAmgCcAJ4AoQCjAKcApwCpAKoAqwCrAK4ArgCyALMAtAC0
ALUAtQC1ALUAtwC1ALQAsgCuAKwAqgCnAKYAowCfAJwAmQCXAJMAkQCMAIgAgwB/AHwA
dwByAG4AaQBkAGAAWwBWAFEATQBJAEQAQAA8ADgAMgAvAC0AKQAlACIAHwAdABkAGAAX
ABUAEwATABIAEAAPAA4ADQAMAAoACQAJAAkACwALAAsACwAMAAwADAAOAA4ADwAQABEA
EwATABQAFgAUABQAFgAXABoAGwAbABsAHQAdAB0AHgAdAB4AHgAeACEAIwAjACMAJAAk
ACUAJQAlACUAJgAmACYAJgAmACYAJgAmACYAJgAoACgAJgAmACQAJAAkACQAJgAmACUA
IwAhACAAIAAgACAAHwAeAB4AHgAeAB4AHAAbABsAGwAbAB0AHAAcABwAGAAYABgAGAAa
ABoAGQAZABkAGQAZABgAFQAVABUAFQAXABcAFwAXABYAFgAWABYAFAAUABQAFAAUABQA
FAAUABQAFAAVABUAGAAYABgAGAAZABkAGQAZABkAGgAaABoAGgAYABkAGgAbABwAHAAc
ABwAGwAZABkAGAAYABoAGgAbAB0AHgAfAB8AHwAdABsAGQAZABgAGAAXABcAFwAWABQA
FAAVABUAFQAVABMAEwASABEAEAAQABAADwARABEAEQARABEAEQARABEADwAOAA4ADgAQ
ABAAEAAQAA8ADwAQABAADQANAA0ADQANAA0ADQANAAwADAAMAA8AGAAdACQAJgApAC8A
LwAmABgAAwDw/+X/2P/K/77/s/+k/4//cP9K/x7/9P7O/q3+kv59/nH+bv5u/m/+bf5n
/l/+X/5k/mT+Z/5w/nv+gf6H/pP+ov6x/sP+1f7l/vf+DP8i/zb/Tf9j/3f/jP+e/7D/
vv/M/9r/4v/m/+v/8f/2//v/AwANABUAHAAmADAANAA0ADUANgA2ADcAOAA7ADsAOwA8
AD4APgBAAD4APgBAAEAAQQBBAEIARABFAEUARgBGAEcASABJAEoASgBLAEwATQBQAFEA
UwBUAFUAVgBXAFoAWgBcAF8AYQBiAGQAZgBpAG0AcQBzAHQAdwB5AHsAfgCDAIYAiQCM
AI0AkACSAJQAmgCcAJ4AoACiAKQApwCpAKsAqwCtAK4AswCzALYAtgC2ALcAuAC4ALsA
uwC7ALsAuQC3ALYAtACwAK4ArACpAKgApQChAJ4AmgCXAJIAjwCMAIgAgwB/AHwAdwBy
AG4AZwBiAF4AWQBUAE8ASwBHAEAAPAA4ADQAMgAvAC0AKQAlACIAHwAdABkAGAAXABUA
EwATABIAEAANAAwACwAKAAwACwALAAsACwALAAsACwAMAAwADAAOABAAEQASABMAEwAT
ABQAFgAWABYAGAAZABoAGwAbABsAHwAfAB8AIAAhACIAIgAiACEAIwAjACMAJAAkACUA
JQAlACUAJgAmACYAJgAmACYAJAAkACQAJAAkACQAIgAiACQAJAAkACQAIgAiACEAHwAd
ABwAHAAcABwAGwAaABoAHAAcABwAGgAZABkAGQAZABkAGAAYABgAFgAWABYAFgAWABYA
FQAVABUAFQAVABQAEwATABMAEwATABMAEwATABIAEgASABIAEgASABIAEgAQABAAEAAQ
ABIAEgATABMAFAAUABQAFAATABMAEwATABUAFgAWABYAFgAXABcAFwAXABgAGgAaABoA
GgAYABgAGAAXABkAGQAYABgAFgAWABcAGQAaABsAGwAbABsAGQAXABcAFgAWABUAFQAT
ABIAEAAQABEAEQARABEADwAPAA4ADQAMAAwADAALAAsACwALAAsACwALAAsACwANAAwA
DAAMAAoACgAKAAoACQAJAAoACgAJAAkACQAJAAkACQAJAAkACgAKAAoADQASABUAGgAg
ACMAJwAnACIAFgADAO7/3//U/8b/uv+v/6L/jf9q/0T/Gv/w/sr+q/6S/n/+d/54/nr+
ef53/nf+cf5x/nb+dv55/n7+if6P/pP+m/6m/rX+x/7b/un++f4O/yL/NP9J/1v/bf+A
/5b/qP+2/8T/0v/a/97/4//r//D/9f/9/wcADwAUAB4AKgAwADAAMwA0ADQANQA2ADkA
OQA5ADoAPAA8AD4APgA+AEAAQABBAEEAQgBEAEMAQwBEAEQARwBIAEkASgBKAEsATABN
AFAAUQBTAFQAUwBUAFUAWABaAFwAXwBhAGQAZgBoAGsAbQBxAHMAdAB5AHsAfQCAAIEA
hACHAIoAjwCSAJQAlgCaAJwAngCgAKAAogClAKcAqgCrAK4AsACxALEAtAC0ALYAtwC4
ALgAuwC7ALsAuwC7ALkAuAC2ALIAsACuAKsAqgCnAKMAoACeAJsAlgCTAI4AigCFAIEA
gAB5AA==
         </WaveFormData>
      </LeadData>
      <LeadData>
         <LeadByteCountTotal>10000</LeadByteCountTotal>
         <LeadTimeOffset>0</LeadTimeOffset>
         <LeadSampleCountTotal>5000</LeadSampleCountTotal>
         <LeadAmplitudeUnitsPerBit>4.88</LeadAmplitudeUnitsPerBit>
         <LeadAmplitudeUnits>��V</LeadAmplitudeUnits>
         <LeadHighLimit>2147483647</LeadHighLimit>
         <LeadLowLimit>268435456</LeadLowLimit>
         <LeadID>V3</LeadID>
         <LeadOffsetFirstSample>0</LeadOffsetFirstSample>
         <FirstSampleBaseline>0</FirstSampleBaseline>
         <LeadSampleSize>2</LeadSampleSize>
         <LeadOff>FALSE</LeadOff>
         <BaselineSway>FALSE</BaselineSway>
         <ExcessiveACNoise>FALSE</ExcessiveACNoise>
         <MuscleNoise>FALSE</MuscleNoise>
         <LeadDataCRC32>1333568624</LeadDataCRC32>
         <WaveFormData>
AgACAAIAAgAAAAAAAAAAAAAAAAAAAAAAAAAAAAAAAAACAAIAAgACAAQABAAEAAQABgAG
AAYABgAGAAYABgAGAAYABgAGAAYACQAJAAkACQAIAAgACAAKAAsACwAMAAwADAAJAAgA
BwAGAAUABAADAAIAAQAAAP//AQABAAEAAQD///7//f/8//v/+v/6//r/+v/6//r/+v/6
//r/+f/5//v/+//6//r/+P/4//j/+P/4//j/9//3//n/+f/5//n/9v/2//b/9v/2//f/
9//4//v//v8AAAIABAAEAAgABgADAP7/+f/z//L/8v/0//r////+//z/9//t/97/0P/J
/8H/t/+x/63/rP+l/57/l/+T/47/if+C/3r/df9w/2z/Zf9l/2f/a/92/4L/iP+O/5b/
nP+m/63/tv/A/8j/0P/d/+T/5P/l/+P/3//d/+H/4f/h/+T/6//t//D/9////wMAAwAD
AAMABAAFAAUABQAGAAYABgAHAAcACAAIAAgACAAIAAkACQAJAAkACgAKAAoACwANAA0A
DQAPAA0ADQANAA4AEAAQABAAEQARABIAEgAUABMAEwATABUAFgAWABYAGAAZABsAGwAc
AB0AHgAfACAAIQAiACMAJAAkACUAJgAnACoAKgAqACoALAAsAC0ALQAsACwALQAtAC0A
LQAuAC8AMQAxADIANAA0ADQANAA0ADIANAA0ADQANAA0ADQANAAyADIAMgAyADAAMAAv
AC4ALwAuAC0ALAAqACsAKwAqACgAJgAkACIAHgAcABsAGQAZABcAFQATABMAEQAPAA0A
CwAJAAgABwAHAAcABAACAAIAAQD/////AQAAAP3//P/5//n/+P/4//n/+f/5//n/9//3
//f/9//1//X/9v/2//f/9//4//j/+f/5//v//P/7//z//P/8/wAAAAAAAAAA//8AAAAA
AgAFAAUABgAGAAYABwAHAAgACAAIAAkACQAKAAoACgAKAAwADAANAA0ACwALAAsACwAL
AAoACgAKAAwADAAMAAsACwALAAsACQAJAAkACQAJAAkACQAJAAgACQAIAAgACAAGAAYA
BgAGAAgABwAHAAcABQAFAAQABAAEAAQAAwADAAMAAwACAAIAAgACAAIAAgACAAIAAQAB
AAEAAAAAAAIAAwAEAAUABgAGAAYABgAGAAYACAAJAAkACAAKAAoACgAKAAgACAAIAAgA
CwALAAsACwAKAAoACgAMAA0ADQAOAA4ADgALAAoACQAIAAcABgAFAAQAAwACAAEA////
//////8BAAAA///+//3//P/8//z/+v/6//r/+v/8//z/+//7//n/+f/4//j/+P/4//j/
+P/4//j/9//3//f/9//3//f/+P/4//j/+P/2//f/9//4//f//P8AAAQABgAGAAYABgAB
AP7/+f/1//L/8P/w//D/8//2//T/8f/n/9j/yv/B/7f/r/+n/6P/oP+d/5b/j/+L/4b/
g/+A/3j/bf9q/2r/Zf9h/2X/a/9y/3z/hP+K/5D/lv+g/6n/sv+6/8T/zv/V/9r/4P/j
/+X/4//f/9//4f/f/+L/5//t/+7/9f///wMABQAFAAUABgAHAAcABwAIAAgACAAJAAkA
CgAKAAoACgAKAAsACwALAAsADAAMAAwADQALAAsACwANAA8ADwAPABAAEAAQABAAEQAR
ABIAEgAUABcAFwAXABkAGAAYABgAGgAbAB0AHQAeAB0AHgAfACAAIwAkACUAJgAoACkA
KgArACoAKgAqACoALQAuADAAMQAwADAAMQAxAC8ALwAwADEAMwAzADQANgA0ADQANAA0
ADQANgA2ADYANgA2ADYANgAyADIAMgAyADIAMgAxADAALQAsACsAKgAoACkAKQAoACcA
JAAhAB4AHQAcABwAGwAZABcAFQATAA8ADQALAAkACQAHAAYABQADAAMAAAD+/wAA///9
//3//f/8//n/+P/1//X/9P/0//X/9f/1//X/8//z//P/8//1//X/9v/2//X/9f/2//b/
9//3//n/+v/7//z//P/8/wAAAAAAAAAA//8AAAAAAgAFAAUABgAGAAQABQAFAAYABwAI
AAoACwAKAAoACgAKAAoACgALAAsACwALAAsACwALAAoACgAKAAoACgAKAAkACQAJAAkA
BwAHAAcABwAHAAcABwAHAAYABQAEAAQABAAEAAQABAAEAAQAAwADAAMABQAFAAQABAAC
AAIAAQABAAEAAQAAAAAAAgACAAIAAgAAAAAA/////wEAAAAAAAIAAgACAAIAAgACAAIA
AgACAAQABgAHAAcABwAGAAQABAAEAAQABQAGAAcACAAHAAcABwAHAAoACgAKAAwADwAP
ABAAEAAOAAsACgAJAAgABwAGAAUAAgABAAAA//8BAAEAAQABAAEAAAD///7//f/8//z/
/P/8//z//P/8//z//P/7//v/+//7//r/+v/8//z//P/8//r/+v/5//n/+//7//v/+//4
//j/+P/4//j/+f/5//r/+//+/wIABAAGAAgACAAIAAkACAD///n/+P/2//L/9P/5/wAA
AAD///3/8P/g/9H/x/+5/6v/of+a/5X/jv+D/3X/bP9j/17/VP9N/0z/TP9J/0P/Rf9N
/1b/Yv9q/3L/ev+E/5D/m/+i/67/vP/G/8//2P/e/+P/4//j/+P/4f/h/9//4v/p//H/
8v/5/wMACQAJAAcABwAIAAkACwALAAwADAAKAAsACwAMAA4ADgAOAA4AEQARABEAEQAS
ABIAEgATABMAEwATABUAFQAVABUAFgAWABYAFgAXABcAGAAYABoAHQAdAB0AHwAiACIA
IgAkACQAJQAkACQAJgAoACoALAAtAC4ALwAwADAAMQAyADMANgA2ADYANgA4ADgAOQA5
ADgAOAA5ADkAOwA7ADwAPQA7ADsAPAA+AD4APgA+AD4APgBAAEAAQABAAEAAQABAAEAA
QABAAEAAPAA8ADsAOgA7ADoAOQA4ADYANwA3ADYANAAyADAALgAsACoAKQAnACMAIQAf
AB0AHQAbABkAFwAUABEADwANAAsACwAIAAYABgAFAAMAAwABAAAA/f/8//3//f/8//z/
+//7//v/+//9//3//f/9//7///8BAAIAAwADAAQABAAFAAUABwAIAAkACgAKAAoADAAM
AAwADAANAA4ADgAQAA8ADwAQABAAEAARABEAEgAQABAAEQARABIAEgASABIAFAAUABUA
FQAUABMAEgARABEAEAAQABAAEAAQABAADwAPAA8ADwANAA0ADQANAA0ADAALAAoACAAJ
AAgACAAIAAYABgAGAAYABgAFAAUABQAHAAcABgAGAAQABAADAAMAAwADAAIAAgACAAIA
AgACAAQABAADAAMABQAEAAQABgAGAAYABgAGAAYACAAIAAgABgAGAAYABgAIAAgACAAI
AAkACQAJAAkACAAIAAgACgANAA0ADgAOAA4ACwAKAAkACAAHAAYABQACAAEAAAD/////
///////////+//3//P/7//r/+v/6//r/+v/6//r/+v/6//n/+f/3//f/9v/2//j/+P/4
//j/+P/4//f/9//3//f/9//3//j/+P/4//j/9v/3//f/+P/9//7/AgAGAAgACAAKAAoA
BwACAPn/9f/0//b/9v/6//3/AgAEAP//9f/q/+D/1//L/7//tf+v/6z/qf+i/5v/k/+K
/4P/eP9q/1//XP9Y/1P/U/9T/1v/av90/3j/gP+I/5D/mv+l/67/uv/G/9D/1//e/+T/
5//n/+P/4f/h/+H/3//k/+n/7f/w//f/AQAHAAcABQAFAAYABwAHAAcACAAIAAgACQAJ
AAoACAAIAAgACAALAAsACwALAAoACgAKAAsACwALAAsADQANAA0ADQAOABAAEAAQABEA
EQASABIAFAATABMAEwAVABYAFgAWABgAGwAdAB0AHgAdAB4AHwAgACEAIgAjACQAJgAn
ACgAKQAqACoAKgAqACwALAAtAC0ALAAsAC0ALQAvAC8AMAAxADEAMQAyADQANAA0ADQA
NAA0ADYANgA2ADYANgA2ADYANAA0ADQANAA0ADQAMwAyADEAMAAvAC4ALAAtAC0ALAAr
ACgAJQAiACEAIAAgAB8AGwAZABcAFQATABEADwANAA0ACwAKAAkABQAFAAIAAAACAAEA
/////////v/7//r/9//3//b/9v/3//f/9//3//X/9f/1//X/9//3//j/+P/4//f/9//2
//f/9//5//r//f/+//7//v8AAAAAAAAAAAEAAgACAAQAAwADAAQABAAGAAcABwAIAAgA
CAAJAAkACgAKAAoACgAKAAoACwALAAsACwALAAsACwAKAAoACgAKAAoACgAJAAkACQAJ
AAcABwAHAAcABwAHAAcABwAGAAUABAAEAAQABAAEAAQABAAEAAMAAwADAAMAAwACAAIA
AAAAAP////8BAAEAAAAAAAAAAAAAAAAA/v/+//3//f////7//v8AAP7//v/+//7//v/+
//7//v8AAAIAAwADAAMAAwAEAAQABAAGAAYABgAGAAYABgAGAAYABgAJAAkACQAJAAgA
CAAIAAoACwALAAwADAAMAAkACAAHAAYABQAEAAMABAADAAIAAQD//////////////v/9
//z/+//6//r/+v/4//j/+P/4//r/+v/5//n/+f/5//j/+P/2//b/9v/2//j/+P/3//f/
9f/1//X/9f/1//b/9//4//b/9//3//j/9//6//7/AgAEAAYABgAEAAEA/v/3//H/8P/0
//T/9P/5//7/+v/3/+//4P/S/8n/w/+9/7P/q/+o/6f/oP+Z/5P/jv+L/4b/fP9z/27/
bP9p/2X/Z/9p/3b/gv+I/4z/lP+a/6L/q/+0/7r/xP/Q/9n/3v/i/+X/5f/j/9//3//h
/+H/4v/n/+v/7v/1//3/AwAFAAMAAwAEAAUABQAFAAYABgAIAAkACQAKAAgACAAIAAgA
CQAJAAkACQAKAAoACgALAAsACwALAA0ADQANAA0ADgAOAA4ADgAPAA0ADgAOABAAEwAT
ABMAFQAUABQAFAAWABkAGwAbABwAHQAeAB8AIAAfACAAIQAiACQAJQAmACcAKAAoACgA
KAAsACwALQAtACwALAAtAC0ALQAtAC4ALwAxADEAMgA0ADIAMgAyADIAMgA0ADQANAA0
ADQANAA0ADIAMgAyADIAMAAwAC8ALgAvAC4ALQAsACsAKwAqACgAJgAkACIAIAAgAB4A
HQAbABkAFwAVABMAEQAPAA0ACwALAAkACAAHAAUABQACAAAAAAD///3//f/9//z/+f/4
//f/9//2//b/8//z//P/8//1//X/9f/1//P/8//0//T/9f/1//b/9v/1//X/9//4//v/
/P/8//z//P/8//z//P/9//7//v8AAAEAAQACAAIAAgADAAMABAAGAAYABwAHAAgACAAI
AAgACgAKAAsACwAJAAkACQAJAAkACAAIAAgACAAIAAgABwAHAAcABwAFAAcABwAHAAcA
BwAHAAcABgAFAAQABAAEAAQABAAEAAQAAgABAAEAAQADAAMAAgACAAAAAAD/////////
//7//v8AAAAAAAAAAP7//v/9//3//f/8//z//v/+//7//v/+//7//v/+//7//v8AAAEA
AQADAAMABAAEAAIAAwACAAMABAAFAAYABgAGAAYABgAFAAUABQAFAAYABgAGAAgACwAL
AAwADAAMAAkACAAHAAYABQAEAAMABAADAAIAAQD///////////3//P/7//r/+//6//r/
+v/4//j/+P/4//r/+v/5//n/9//3//b/9v/0//T/9P/0//b/9v/1//X/9f/1//X/9f/0
//T/9P/0//T/9f/1//b/9//6//z/AAAEAAQABAAEAAEA/v/3//H/8P/w//D/8P/x//T/
8v/v/+n/2v/K/7//uf+v/6X/n/+g/53/lv+P/4n/hv+D/37/dv9r/2r/aP9j/1//Zf9r
/3D/fP+C/4b/jP+S/5r/o/+q/7L/vv/I/8//1v/c/93/3f/d/9v/2//b/9v/3P/h/+f/
7P/v//X//f8BAP////8AAAEAAQABAAIAAgAEAAUABQAGAAYABgAGAAYABwAHAAcABwAK
AAoACgALAAsACwALAA0ADQANAA0ADgAOAA4ADgAPAA0ADgAOABAAEwATABMAFQAUABQA
FAAWABUAFwAXABgAGgAcAB4AIAAfACAAIQAiACQAJQAmACcAKgAqACoAKgAqACoAKwAr
ACwALAAtAC0ALQAtAC4ALwAxADEAMgA0ADIAMgAyADIAMgA0ADQANAA2ADYANgA2ADIA
MgAyADIAMAAwAC8ALgAtACwAKwAqACgAKQApACgAKAAmACQAIgAgAB4AHQAbABcAFQAT
ABEADwANAAsACQAHAAUABAADAAMAAwAAAP7//P/7//n/+f/5//j/9f/0//P/8//y//L/
8f/x//H/8f/x//H/8f/x//H/8f/y//L/8//z//T/9P/1//X/9//4//f/+P/4//j//P/8
//z//P/9//7//v8AAAEAAQACAAIAAgADAAMABAAGAAYABwAHAAgACAAIAAgABgAGAAcA
BwAJAAkACQAJAAkACAAIAAgACAAIAAgABwAHAAcABwAFAAMAAwADAAMABQAFAAUABAAD
AAIAAgACAAIAAgACAAIAAgABAAEAAQABAAEAAAAAAAAAAAD///////////7//v/+//7/
/v/+//7//v/9//3//f/8//z//v/+//7//v/+//7//v/+//7//v8AAAEAAQD/////AgAG
AAQABAAEAAQABAAGAAYABgAGAAcABwAHAAcACAAIAAgACgALAAsADAAMAAsABwAFAAMA
AwADAAMAAwAAAP///v/9///////////////+//3//P/7//r/+v/6//r/+v/6//r/+v/6
//n/+f/5//n/+P/4//j/+P/4//j/+P/4//f/9//3//f/9//3//b/9v/2//b/+P/5//n/
+v/9/wAAAgAEAAYACgAKAAoABwAEAPv/9//2//T/9v/4//3/AgAEAAMA+//s/97/z//B
/7X/p/+b/5b/k/+I/3v/a/9g/1v/Uv9I/0X/Qv9A/zv/O/9B/0n/Vv9g/2b/cP96/4b/
kv+d/6b/sv++/8j/0f/a/+L/4//j/+H/3//f/93/4f/o/+//8//2//3/BQAHAAcABQAF
AAYABwAIAAkACwAMAAoACwALAAwADgAOAA4ADgAPAA8ADwAPABAAEAAQABEAEwATABMA
FQATABMAEwAUABYAFgAWABcAFwAYABgAGgAZABkAGQAbAB4AHgAeACAAIQAjACMAJAAl
ACYAJwAoACsALAAtAC4ALgAvADAAMQA0ADQANAA0ADYANgA3ADcANgA2ADcANwA5ADkA
OgA7ADkAOQA6ADwAPgA+AD4APgA8AD4APgA+AD4APgA+AD4APAA8ADwAPAA4ADgANwA2
ADcANgA1ADQAMwAzADIAMAAuACwAKgAoACYAJAAjACEAHgAbABgAFQAVABMAEQAPAAwA
CQAHAAUAAwADAAAA/v/9//v/+P/3//f/9v/z//L/8//z//L/8v/x//H/8f/x//L/8//0
//X/9//3//j/+P/5//n/+v/6//3//f///wAA//8AAAAAAAACAAIAAgACAAMABAAEAAYA
BQAFAAYABgAGAAcABwAIAAYABgAHAAcACAAIAAgACAAGAAYABwAHAAUABQAFAAUABQAE
AAQABAAEAAQABAADAAEAAQABAP//AQABAAEAAQD////////+//3//P/8//z//P/8//z/
/P/8//v/+//7//v/+//6//r/+P/4//f/9//4//n/+f/6//n/+P/3//b/+P/4//f/9//3
//b/9v/4//j/+P/4//j/+v/6//r/+v/6//z//f/9//v//P/+//7//v/+//7//v/+//7/
//////////8AAAAAAAACAAMAAwAEAAQABAABAAAA///+//3//P/7//z/+//6//n/+f/5
//n/+f/4//b/9P/y//L/8v/z//T/8v/y//L/8v/y//L/8f/x/+//7//u/+7/7v/u/+7/
7v/w//D/7//v/+3/7f/t/+3/7v/u/+7/7v/u/+//7//w//H/8v/2//r//v8AAAAA/v/7
//b/7//t/+z/6v/s/+7/8//4//j/8//n/9r/0P/H/73/s/+r/6f/qP+j/5r/k/+N/4b/
f/94/2z/Yf9e/1r/Vf9V/1f/Xf9o/3T/ev+A/4j/kv+a/6P/rP+2/8D/yv/T/9r/3v/f
/9//3f/Z/9n/2//b/97/4//n/+z/8//5//3/////////AAABAAEAAQACAAIAAgADAAMA
BAAEAAQABAAEAAUABQAFAAUABgAGAAYABwAHAAcABwAJAAkACQAJAAoACgAKAAoACwAL
AAwADAAOAA8ADwAPABEAEgASABIAFAAVABcAFwAYABsAHAAdAB4AHQAeAB8AIAAiACMA
JAAlACYAJgAmACYAKgAqACsAKwAsACwALQAtACsAKwAsAC0ALwAvADAAMgAwADAAMAAw
ADIANAA0ADQANAA0ADQANAAyADIAMgAyADAAMAAvAC4AKwAqACkAKAAoACkAKQAoACgA
JgAkACIAHgAcABsAGQAZABcAFQATABEADwANAAsACQAHAAYABQADAAMAAAD+//z/+//5
//n/+//6//f/9v/z//P/8v/y//H/8f/x//H/8//z//P/8//x//H/8v/y//P/8//0//T/
9f/1//f/+P/5//r/+v/6//z//P/8//z//f/+//7/AAABAAEAAgACAAIAAwADAAQABAAE
AAUABQAIAAgACAAIAAYABgAHAAcACQAJAAkACQAHAAYABgAGAAYABgAGAAUABQAFAAUA
AwADAAMAAwADAAMAAwADAAIAAwACAAIAAgAAAAAAAAAAAAIAAQABAAEA//////7//v/+
//7//f/9//3//f/8//z//P/8//z//P/8//z/+//7//v/+v/6//z//P/8//z//P/8//z/
/P/8//r//P/9//3//////wAAAAD+//////8BAAIAAgACAAIAAgACAAIAAgACAAMAAwAD
AAMABAAEAAQABgAHAAcACAAIAAgABQAEAAMAAAD///7//f/+//3//P/7//v/+//7//v/
+f/4//f/9v/2//b/9//4//j/+P/4//j/9v/2//X/9f/3//f/9v/2//T/9P/0//T/9P/0
//P/8//z//P/8//z//T/9P/0//T/9P/1//X/9v/3//r//P8AAAIABAAEAAQAAQD6//P/
7//w//L/8P/y//X/9v/y/+3/4//U/8j/v/+3/6//pf+h/6D/m/+U/5H/jf+I/4X/gP92
/23/av9m/2P/Y/9l/2v/dv+A/4T/iv+S/5r/pP+r/7D/uv/I/9L/1//c/+L/4//j/9//
3f/d/9//3f/g/+f/7f/w//X/+/8DAAUAAwADAAQABQAFAAUABgAGAAYABwAHAAgACAAI
AAgACAAJAAkACQAJAAwADAAMAA0ADQANAA0ADwANAA0ADQAOABAAEAAQABEAEQASABIA
FAAVABUAFQAXABYAFgAWABgAGwAdAB0AHgAfACAAIQAiACEAIgAjACQAJgAnACgAKQAq
ACoAKgAqAC4ALgAvAC8AMAAwADEAMQAxADEAMgAzADMAMwA0ADYANgA2ADYANgA4ADoA
OgA6ADgAOAA4ADgANgA2ADYANgA0ADQAMwAyADEAMAAvAC4ALQAtACwAKgAqACgAJgAk
ACIAIAAfAB0AGwAZABcAFQATABEADwANAA0ACwAKAAkABwAHAAQAAgAAAP///f/9////
/v/7//r/+f/5//j/+P/3//f/9//3//X/9f/1//X/9f/1//b/9v/3//f/+P/4//n/+f/7
//z//f/+//7//v8AAAAAAAAAAAEAAgACAAQABQAFAAYABgAGAAcABwAIAAYABgAHAAcA
CQAKAAsADAAKAAoACwALAA0ADQANAA0ACwAKAAoACgAMAAwADAALAAsACwALAAkACQAJ
AAkACQAJAAkACQAIAAkACAAIAAgABgAGAAYABgAGAAUABQAFAAMAAwACAAIAAwAEAAQA
BQADAAMAAgACAAQABAAEAAQABAAEAAMAAwABAAAAAAACAAIAAgACAAIAAAAAAAAAAAAA
AAIAAwADAAEAAQACAAIAAgADAAMAAwAGAAYABwAHAAUABQAGAAYABwAIAAgACAAIAAgA
CAAIAAgACAALAAsACwALAAwADAAMAA4ADwAPABAAEAAQAA0ADAALAAgABwAGAAUABgAF
AAQAAwADAAMAAwADAAMAAgABAAAA///+//7//v/8//z//P/8//z//P/7//v//P/9//3/
/v/8//z//P/8//z//P/7//v/+f/5//n/+f/6//r/+v/6//r/+//7//z//f8AAAQABgAI
AAoADgAMAAkABgD9//f/+P/4//T/9P/3//r//P/5//H/4v/U/8n/vf+z/6f/n/+c/5n/
kP+J/4H/ev93/3b/bv9l/2L/YP9d/1n/Xf9j/2z/eP9+/4T/iv+S/5z/pf+u/7j/xP/O
/9f/3v/k/+f/5//l/+P/5f/n/+X/6P/t//P/+P///wcACwANAA0ADQAOAA8ADQANAA4A
DgAQABEAEQASABIAEgASABIAEQARABEAEQAUABQAFAAVABUAFQAVABcAFwAXABcAGAAa
ABoAGgAbABsAHAAcAB4AHwAfAB8AIQAgACAAIAAiACMAJQAlACYAKQAqACsALAAtAC4A
LwAwADIAMwA0ADUANgA2ADYANgA4ADgAOQA5ADoAOgA7ADsAOwA7ADwAPQA/AD8AQABC
AEAAQABAAEAAQgBEAEQARABCAEIAQgBCAEAAQABAAEAAQABAAD8APgA7ADoAOQA4ADYA
NwA3ADYANgA0ADIAMAAuACwAKwApACcAJQAjACEAHQAbABkAFwAVABMAEgARAA8ADwAM
AAoACgAJAAcABwAHAAYAAwACAAEAAQAAAAAAAQABAAEAAQABAAEAAQABAP////8AAAAA
AgADAAUABgAFAAUABwAIAAkACgAKAAoADgAOAA4ADgANAA4ADgAQABEAEQASABIAEgAT
ABMAFAAWABYAFwAXABgAGAAYABgAFgAWABcAFwAZABkAGQAZABcAFgAWABYAGAAYABgA
FwAXABcAFwAVABUAFQAVABUAFQAVABUAFAATABIAEgASABIAEgASABIAEQAPAA4ADQAP
AA8ADgAOABAAEAAPAA8ADQANAAwADAAOAA4ADgAOAA4ADgANAA0ACwAKAAoADAAMAAwA
DAAMAAoACgAKAAoACgAMAA0ADQANAA0ADgAOAA4ADwAPAA8ADgAOAA8AEAARABIAEgAS
ABIAEgATABMAEwATABQAFAAUABYAFwAXABgAGAAYABUAFAATABAADwAOAA0ADgANAAwA
CwALAAsACwALAAsACgAJAAgABwAGAAYABgAEAAQABAAEAAYABgAFAAUAAwADAAIAAgAE
AAQABAAEAAQABAADAAMAAQABAAEAAQACAAIAAgACAAAAAQABAAIABwAKAA4AEAASABYA
FgASAA8ABgABAP///v/+/wAABAALAA4ADgALAAEA8P/i/9n/zf+9/7H/rf+q/6P/lv+J
/33/dP9t/2D/Vv9P/07/Sv9F/0n/T/9Z/2j/cP92/37/iP+S/57/qf+2/8L/zv/a/+H/
5v/o/+v/6//p/+f/5//p/+v/7v/1//n//P8DAAsADQANAA0ADQAOAA8ADQANAA4ADgAO
AA8ADwAQABAAEAAQABAAEQARABEAEQASABIAEgATABEAEQARABMAFQAVABUAFgAUABQA
FAAVABUAFgAWABgAGQAZABkAGwAcABwAHAAeAB8AIQAhACIAIwAkACUAJgAnACgAKQAq
ACwALQAuAC8AMAAwADAAMAAyADIAMwAzADQANAA1ADUANQA1ADYANwA3ADcAOAA6ADwA
PAA8ADwAPAA+AD4APgA8ADwAPAA8ADoAOgA6ADoAOAA4ADcANgA1ADQAMwAyADAAMQAx
ADAALwAsACkAJgAkACIAIQAfABsAGQAXABUAEwARAA8ADQALAAkACAAHAAMAAwAAAP7/
/v/9//v/+//5//j/9f/0//X/9f/0//T/9f/1//X/9f/1//X/9f/1//X/9f/2//b/+f/5
//r/+v/5//n/+//8//3//v/+//7/AQACAAMABAADAAQABAAGAAcABwAIAAgACAAJAAkA
CgAKAAoACwALAAwADAAMAAwACgAKAAsACwALAAsACwALAA0ADAAMAAwADAAMAAwACwAJ
AAkACQAHAAcABwAHAAcACQAJAAkACAAFAAQABAAEAAQABAAEAAQABAADAAMAAwADAAMA
AgACAAQABAADAAMAAwADAAIAAgACAAIAAgACAAAAAAD/////AQAAAAAAAgAAAAAAAAAA
AAAAAAAAAAAAAAACAAMAAwABAAEAAgACAAQABQAFAAUABgAGAAcABwAHAAYACAAIAAgA
CAAIAAgACAAIAAkACQAJAAkACgAKAAoADAANAA0ADgAOAAwACQAIAAcACAAHAAYABQAC
AAEAAAD//wEAAQABAAEA///+//3//P/7//r/+v/6//z//P/8//z/+v/6//n/+f/5//n/
+P/4//j/+P/4//j/+P/4//f/9//3//f/9//3//b/9v/2//b/9v/3//f/+P/9/wAAAgAE
AAYACAAIAAYABQD+//f/8//y//T/9P/4//3//v/8//f/8f/i/9L/yf/B/7X/rf+t/6z/
p/+c/5f/kf+M/4f/fP9y/23/av9m/2P/Yf9h/2f/dv+A/4b/jP+W/57/pv+v/7b/vv/K
/9T/3f/k/+j/6f/n/+X/4f/h/+H/4f/m/+3/8//0//v/AwAHAAcABQAFAAYABwAJAAkA
CgAKAAoACwALAAwADAAMAAwADAANAA0ADQANAA4ADgAOAA8ADwAPAA8AEQARABEAEQAS
ABIAEgASABMAEQASABIAFAAVABUAFQAXABoAGgAaABwAHQAfAB8AIAAhACIAIwAkACUA
JgAnACgAKAApACoAKwAuAC4ALgAuAC8ALgAuAC0ALwAwADIAMwAxADEAMgAzADMAMwA0
ADYAOAA4ADgAOAA4ADoAOgA6ADgAOAA4ADgAOAA4ADgAOAA2ADYANQA0ADMAMgAxADAA
MgAvAA==
         </WaveFormData>
      </LeadData>
      <LeadData>
         <LeadByteCountTotal>10000</LeadByteCountTotal>
         <LeadTimeOffset>0</LeadTimeOffset>
         <LeadSampleCountTotal>5000</LeadSampleCountTotal>
         <LeadAmplitudeUnitsPerBit>4.88</LeadAmplitudeUnitsPerBit>
         <LeadAmplitudeUnits>��V</LeadAmplitudeUnits>
         <LeadHighLimit>2147483647</LeadHighLimit>
         <LeadLowLimit>268435456</LeadLowLimit>
         <LeadID>V4</LeadID>
         <LeadOffsetFirstSample>0</LeadOffsetFirstSample>
         <FirstSampleBaseline>0</FirstSampleBaseline>
         <LeadSampleSize>2</LeadSampleSize>
         <LeadOff>FALSE</LeadOff>
         <BaselineSway>FALSE</BaselineSway>
         <ExcessiveACNoise>FALSE</ExcessiveACNoise>
         <MuscleNoise>FALSE</MuscleNoise>
         <LeadDataCRC32>1218697939</LeadDataCRC32>
         <WaveFormData>
/v/+//7//v8AAAAAAAAAAAAAAAAAAAAA/v/+//7//v8AAAAAAAAAAAIAAgACAAIABAAE
AAQABAAGAAYABgAGAAUABQAEAAUABgAHAAgACQAIAAgACQAKAAsADAAMAAwACgAKAAgA
BwADAAIAAQAAAAAA///+//3//v/9//3//f/7//v/+f/4//j/9//3//f/9f/1//X/9f/3
//b/9v/2//b/9f/1//X/8//z//P/8//0//T/9P/0//T/9P/0//T/9P/0//T/9P/z//P/
8//0//b/9//6//v//f/7//3//f/7//v/+v/6//v/AgAHAAwAFAAcACIAKQAuAC4ALwAy
ADAALQArACkAJwAlACAAHQAhACcAJwAjAB4AGgAZABMADgALAAkABgAKAA0ACgAHAAUA
BAAEAAQABAAGAAgACQANAAwABgD+//j/8v/t/+z/6f/n/+n/7P/r/+v/7//1//n/+f/5
//n/+f/5//f/9//3//f/+v/6//r/+//5//j/+P/4//r/+v/6//r/+//7//v/+//6//r/
+v/7//n/+f/5//r/+v/5//n/+f/7//v/+//8//3//f/9//3//f/9//3//f/9//7//v//
//3//f/9//7//v/+//7//v///wAAAAAAAAAAAAD/////AQACAAIAAgAAAAAAAAD/////
/////wAAAAAAAAAAAAAAAAEAAQACAAIABAAEAAQABQAFAAUABgAGAAYACAAIAAoACwAL
AAsACwALAAwADQAOAA8AEAARABAADwANAAwADAAMAAwADAAMAAsACwAKAAkACAAHAAcA
CAAHAAYABQACAAIAAQAAAP///v/9//3//v/+//7//v/9//v/+v/4//r/+//7//v/+P/4
//j/+P/4//n/+f/5//f/+P/4//j/+P/4//j/+v/9//3//f/9//3//v/+//7//f/+//7/
/v8BAAEAAgACAAIAAwADAAMABgAGAAcABwAFAAUABgAGAAYABwAHAAcACAAIAAgABwAH
AAcABwAHAAcACAAIAAcABwAHAAcABwAHAAcABwAHAAcABwAHAAUABQAGAAYABgAGAAYA
BgAGAAcABQAFAAcABQAFAAQABAAGAAYABgAFAAMAAwADAAQABgAGAAYABgADAAMAAwAD
AAMAAwADAAMABAAFAAYABwAFAAYABgAGAAgACgAMAAwACgAMAAwADAAMAAoACwALAA0A
DQANAA0ADQAMAAwADQAOABEAEgASABIAEAAQAA4ADQANAAwACwAKAAgABwAGAAUABAAD
AAMAAwAFAAUAAwACAAAA////////AQABAAEAAQD///7//v/+//z/+//7//v//f/9//3/
/f/8//z//P/8//z//P/8//z//P/8//z//P/7//v/+//8//z///8AAAMAAwADAAMAAQAB
AAEAAAACAAEABAAHAAoAEgAaACIAKQAuAC4ALQAuAC4AKwAnACUAJQAlACAAHQAfACMA
IwAjABwAGAAVABMAEAANAAsACAAGAAkACAAHAAUABAAEAAQABAAEAAgACQAJAAgABgAC
AP7/+P/z//D/6//p/+n/7v/v//H/9f/7//3//f/7//v/+//7//3//f/9//3//v/+//7/
///9//z//P/8//7//v/+//7//v/9//z/+//6//r/+v/7//v/+//7//z//P/7//v/+//9
//3//f/+//3//f/9//3//f/9//3//f/9//7//v////3//f/9//7///8AAAEAAgABAAIA
AgACAAAAAAD/////AQACAAIAAgAAAAAAAAD//wEAAQABAAIAAAAAAAAAAAACAAMAAwAE
AAIABAAEAAQABQAFAAUABgAIAAgACgAKAAgACQAJAAkACQAJAAoACwAKAAsADAANAAsA
CwAKAAoADAAMAAwADAAKAAkACQAIAAcABgAFAAUABAADAAIAAQD+//7//f/8//3//P/7
//v/+//6//n/+P/4//f/9//2//b/9//3//f/9P/0//T/9P/2//f/9//3//X/9v/2//b/
9P/0//T/9v/5//n/+f/5//n/+v/6//r/+//8//z//P/9//3//v/+//z//f/9//3/AAAA
AAEAAQABAAEAAgACAAIAAwADAAMABAAEAAQAAwADAAMAAwADAAMABAAEAAMAAwADAAMA
AwADAAMAAwADAAMAAwADAAEAAQACAAIAAgACAAIAAgACAAEA/////wEAAwADAAIAAgAA
AAAAAAD//wEAAQABAAIAAAAAAAAAAAD//////////////////////////////////wAA
AAAAAAIAAgACAAIABAACAAIAAgACAAIABAAFAAUABwAFAAUABQAFAAgACAAJAAoACwAM
AAwADAAKAAoACAAHAAUABAADAAIAAAD///7//f/+//3//f/9//3//f/7//r/+v/5//n/
+f/5//n/+f/5//f/9v/2//b/+P/3//f/9//1//X/9f/1//b/9v/2//b/+P/4//j/+P/2
//b/9v/2//X/9f/1//b/+P/5//r/+f/7///////9////AQD+//r//f/+/wEABgAOABgA
IAArADQANgAzADYANgAzAC8AKQApACcAIgAbABUAEwATABEADgAIAAUABQAAAPv/9//2
//j/+//6//n/9f/0//T/9P/0//j//P//////AAD+//r/9P/u/+v/5P/h/9//4f/k/+n/
5//r//H/8//z//P/8//z//P/9f/1//X/9f/0//T/9P/1//f/9v/2//b/9v/2//b/9v/1
//X/9f/1//b/9v/2//f/9f/1//X/9v/2//X/9f/1//X/9f/1//b/+f/5//n/+f/5//n/
+f/5//f/+P/4//n/+//7//v//P/6//r/+v/6//v//P/8//z//P/8//v/+//7//z//P/8
//z//P/8//v/+//7//v//P/8//z//P/8//7//////wAA/v8AAAAAAAABAAEAAQACAAIA
AgAEAAQABAAFAAUABQAHAAcACAAJAAkACQAJAAkACQAJAAgACAAIAAgACAAIAAgABwAH
AAYABwAGAAUABQADAAEA///9//7//v/9//z/+f/4//f/9//3//b/9f/0//b/9f/1//T/
8v/z//P/8//0//T/9P/0//T/9f/1//X/9//4//j/+P/6//r/+v/8//v/+//7//v//f/+
//7//v/9//7//v/+//////8AAAAAAAABAAEAAQAAAAAAAQABAAEAAQACAAIAAgADAAMA
AwAEAAQABAADAAMAAwADAAMAAQACAAIAAQADAAMAAwADAAEAAQABAAEA/////////f/9
//7//v/+//z//P/8//z//P/7//z////9//3//P/8//z//P/8//v/+//7//v//P/6//r/
+v/6//r/+//8//3/+//7//v/+//8//3//v///wEAAgAAAAAAAAAAAAAAAAACAAMAAwAF
AAUABQAFAAUABAAEAAUABgAJAAoACgAKAAgACAAGAAUABQAEAAMAAgABAP///f/7//z/
+//7//v/+//7//n/+P/2//X/9f/1//f/9//3//f/9f/0//T/9P/0//P/8//z//X/9f/1
//X/9P/0//T/9P/0//T/9P/0//T/9P/0//T/8f/x//H/8v/0//X/9v/5//n/+//7//v/
+//7//j/9v/7//7/AwAIABAAGgAmAC8AMgA2ADcAOAA0ADMALwAtAC0ALQAoACUAJQAn
ACUAHwAYABIADwALAAgAAwD///7/BAAHAAIAAQABAP7/AAAAAP7/AAAGAAcABQAEAAIA
/v/4//L/6//m/+H/3//h/+T/5//n/+v/8f/1//P/8f/x//H/8f/z//P/8//z//L/8v/y
//P/8//y//L/8v/y//L/8v/y//H/8f/x//H/8f/y//P/9f/0//P/8v/y//T/8//z//P/
8//z//P/9P/z//P/8//z//P/8//z//P/9f/2//b/9//1//X/9f/2//b/9v/2//b/9//4
//j/+P/4//j/9//3//f/+P/4//j/9v/2//b/9f/3//f/9//4//b/9v/2//b/+P/5//n/
+v/6//z//P/8//3//f/9//7/AAAAAAIAAgAEAAUABQAFAAUABQAGAAcABgAHAAgACQAH
AAcABgAGAAYABgAGAAYABAADAAMAAgABAAAA//////7//f/8//v/+v/6//n/+P/5//j/
9//3//X/9P/z//L/9P/z//P/8v/w//H/8f/x//D/8P/w//D/8P/x//H/8f/w//D/7//u
//D/8P/w//L/8//z//P/8//z//T/9P/0//f/+P/4//j/9//3//j/+P/6//v/+//7//r/
+v/7//v//f/9//7//v/+//////////7//v/+//3//////////////wAAAAD/////////
///////////////////////9//3//v/+//7//v/+//7//v////3//f////3//f/8//z/
/P/8//z/+//7//v/+//8//z//P/8//z/+f/5//n/+f/7//v/+//7//n/+f/5//n/+f/6
//r/+v/+//7//v/+//7//v//////AQACAAAAAAAAAAAAAAABAAEAAwAFAAUABQAFAAQA
BAAFAAYACQAKAAoACgAIAAgABgAFAAMAAgABAAAAAgABAAAA///8//v/+//7//v/+//5
//j/+P/3//f/9//3//f/9//3//f/9v/2//b/9P/z//P/8//z//P/8//z//L/8v/y//L/
8v/y//L/8v/0//T/9P/0//H/8f/x//L/8v/3//j/+f/5//v/+f/5//f/+f/2//T/9//+
/wEABAAMABYAHAAjACoAKgAnACgALAArACUAIQAhACEAHAAZABsAHwAhAB8AGgAUAA8A
DQAMAAkAAwAAAAQABwAEAAEAAQD+//z//v/+//7/AgAFAAUAAgD+//r/9P/w/+v/6P/l
/+H/4f/k/+X/5//r//H/8//z//H/8f/x//H/8f/x//H/8f/y//L/8v/z//P/8v/y//L/
9P/0//T/9P/z//P/8//z//T/9P/0//X/9f/1//X/9v/0//P/8//z//X/9f/1//b/9f/1
//X/9f/1//X/9f/1//f/+P/4//n/+P/3//b/9v/4//j/+P/4//f/+P/4//j/+v/6//n/
+f/5//r/+v/6//r/+v/6//n/+f/5//n/+v/6//r/+v/6//r/+//7//z//P/+//7//v/9
//3//f/+/wAAAAACAAIAAgADAAMAAwADAAMABAAFAAQABQAGAAcABQAFAAQABAAGAAYA
BgAGAAQAAwADAAIAAQAAAP////8AAP///v/9//z//P/7//r/+f/4//f/9//3//b/9f/0
//T/8//z//L/8P/x//H/8f/y//L/8v/y//L/8//z//P/8f/y//L/8v/y//L/8v/0//X/
9f/1//X/8//0//T/9P/3//j/+P/4//v/+//8//z/+v/7//v/+//+//7///////3//f/+
//7/AAABAAEAAQAAAAAAAAD//wEAAQABAAEAAQACAAIAAQD//////////wEAAQABAAEA
AQABAAEA/////wAAAAAAAAAAAAAAAAAA///9//3///8BAAEAAAAAAP7//v/+//3//f/9
//3//v/+//7//v/+//3//f/9//3//f/9//3//f/9//3//f/9//3//v/+//7/AAAAAAAA
AAACAAIAAwADAAEAAgACAAMABAAFAAYABAAFAAUABwAHAAcABwAHAAgACAAJAAoACwAM
AAwADAAKAAoACAAHAAUABAADAAIABAADAAIAAQAAAP/////////////9//z//P/7//v/
+//5//n/+f/5//v/+v/6//r/+v/5//n/+f/3//f/9//3//j/+P/4//j/9v/2//b/9v/2
//b/9v/2//X/9f/1//b/9v/5//r//f///////f/9//v//f/6//j/+/8AAAMABgAKABIA
GAAfACYAKAAnACYAKAAnAB8AHQAfAB0AGAAVABUAGwAdABsAFgAQAA0ACwAIAAUABQAC
AAIABQACAP///f/8//r/+v/6//z/AAADAAEAAAAAAPr/9P/w/+v/6P/l/+P/4f/k/+f/
6f/p/+3/8//1//P/8//z//P/8//z//P/8//2//b/9v/3//X/9P/0//T/9v/2//b/9v/3
//f/9//3//T/9P/0//X/9f/1//X/9v/2//X/9f/1//X/9f/1//b/9//3//f/9//3//f/
9//3//f/+P/4//n/+f/5//n/+v/6//r/+v/6//n/+v/6//r//P/8//v/+//7//z//P/8
//z//P/8//v/+//7//v//P/8//z//P/8//r/+//7//z//P/+//7//v8BAAEAAQACAAAA
AAACAAIAAgADAAMAAwADAAMABAAFAAYABwAIAAkABwAHAAYABgAEAAQABAAEAAQAAwAD
AAIA///+//3//f/8//v/+v/5//j/+P/3//b/8//y//H/8f/z//L/8f/w//D/7//v/+7/
7P/t/+3/7f/s/+z/7P/s/+z/7f/t/+3/7f/u/+7/7v/u/+7/7v/w//H/8f/x//H/8f/y
//L/8v/1//b/9v/2//f/9//4//j/9v/3//f/9//6//r/+//7//n/+f/6//r/+v/7//v/
+//8//z//P/7//v/+//7//v//f/+//7//f/7//v/+//7//v/+//7//v//f/9//3/+//7
//z//P/8//r/+v/6//r/+//5//n/+//5//n/+P/4//r/+v/6//n/9//3//f/+P/4//j/
+P/4//n/+f/5//n/+f/5//n/+f/5//n/+f/5//f/+P/4//j/+v/6//r/+v/4//j/+///
//z//P/8//z//P/8//3//f//////////////AAAAAAEAAgADAAQABAAEAAAAAAD+//3/
/P/8//z//P/7//n/9//1//b/9f/1//X/8//z//H/8P/y//H/8f/x//H/8f/x//H/7//u
/+7/7v/w/+//7//v/+//7//v/+//8P/w//D/8P/u/+7/7v/u/+z/7P/s/+z/7P/t/+7/
8P/y//P/9P/z//X/+f/5//n/+f/5//b/9P/3//r///8EAAwAFgAiACsAMAAyADEAMAAw
AC0AJwAjACEAHwAYAA8ACQALAAsABwAAAPz/+f/1//D/7f/t/+z/8P/x/+7/6//r/+z/
8P/y//L/9P/6//v/+//8//r/9v/w/+r/4//g/93/3//j/+j/6f/p/+3/8f/z//P/8//z
//P/8//1//X/9f/1//T/9P/0//X/9//2//b/9v/2//b/9v/2//X/9f/1//X/9v/2//b/
9//3//f/9//4//r/+f/5//n/9//3//f/+P/5//n/+f/5//v/+//7//v/+//8//z//f/9
//3//f/+//7//v/+//7///8AAAAAAAAAAAAA////////AAAAAAAAAAAAAAAA////////
//8AAAAAAAAAAAAAAgADAAMABAACAAQABAAEAAcABwAHAAgACAAIAAoACgAIAAkACQAJ
AAsACwAMAA0ADAANAA4ADwAPAA8ADgAOAAwADAAMAAwACgAJAAkACAAJAAgABwAHAAQA
AwACAAEAAAAAAP///v/9//z/+//7//v/+v/5//j/+P/3//f/9v/2//f/9//3//f/+P/5
//r/+v/7//v/+//9//7//v/+/wAAAAAAAAIAAQABAAEAAQADAAQABAAEAAMABAAEAAQA
BQAFAAYABgAGAAcABwAHAAYABgAHAAcACQAJAAoACgAIAAkACQAJAAgACAAIAAcABwAH
AAcABwAHAAgACAAHAAcABwAHAAcABQAFAAUABQAHAAcABwAFAAMABAAEAAQABAAEAAQA
BAAFAAMAAwAFAAMAAwACAAIAAgACAAIAAQADAAMAAwAEAAMAAgABAAAAAAABAAIAAwAB
AAEAAQABAAMAAwADAAMAAwAEAAQABAAEAAQABAAEAAYABgAGAAYABgAGAAQABQAFAAcA
CAAJAAoACwALAAoACgAKAA0ADgAOAA4ADAAMAAoACQAFAAQAAwACAAQAAwACAAEAAAD/
///////9//3/+//6//z/+//7//v/+f/5//n/+f/7//r/+v/6//j/9//3//f/9//3//f/
9//2//b/9v/2//b/9v/2//b/9v/2//b/9v/1//X/9f/2//b/+f/8/////////////f/9
//v//P/+/wEABAAJAA4AFgAeACgALwAyADQANQA2ADYAMwAvAC8ALwAtACYAIwAlACkA
KQAlAB4AGAATAA8ADAAJAAcABgAKAA0ACgAFAAUABAAEAAQABAAGAAgACwALAAoABgAA
APr/9v/x/+z/6f/n/+f/6v/r/+//8f/1//n/+//5//n/+f/5//f/9//3//f/+v/6//r/
+//5//j/+P/4//j/+P/4//j/+f/5//n/+f/4//j/+P/5//n/+f/5//r/+v/5//n/+f/5
//n/+f/6//v/+//7//v/+//7//v/+//9//7//v////3//f/9//7//v/+//7//v8BAAIA
AgACAAAAAAD/////AQACAAIAAgAAAAAAAAD//////////wAAAAAAAAAAAAAAAAEAAQAC
AAQABgAGAAYABwAHAAcACAAIAAgACgAKAAoACwALAAsACQAJAAoACwAMAA0ADgAPAA8A
DwAOAA4ADAAMAAwADAAMAAsACwAKAAcABgAFAAUABgAFAAQAAwAAAAAA///+/////v/9
//3//f/8//v/+v/6//n/+f/4//j/+f/5//n/+P/4//j/+P/4//n/+f/5//f/+P/4//j/
+P/4//j/+v/7//v/+//7//v//P/8//z//f/+//7//v//////AAAAAP7/////////AgAC
AAMAAwADAAMABAAEAAIAAwADAAMABgAGAAYABQADAAMAAwADAAUABgAGAAUAAwADAAMA
AwADAAMAAwADAAMAAwADAAEAAQACAAIAAgACAAIAAgACAAMAAQABAAMAAwADAAIAAgAA
AAAAAAD//////////wAAAAAAAAAAAAD9//3//f/9/////////////f/9//3//f/9//7/
/v/+/wAAAAAAAAAAAgACAAMAAwABAAIAAwAFAAYABAAEAAQABAAEAAUABQAHAAkACQAJ
AAkACgAKAAsADAALAAwADAAMAAoACgAIAAcAAwACAAEAAAACAAEAAAD///7//f/9//3/
/f/9//v/+v/8//v/+//7//v/+//7//v/+//6//r/+v/6//n/+f/5//n/+f/5//n/9v/2
//b/9v/2//b/9v/2//b/9v/2//b/9//3//f/+P/4//v//P/9///////////////9//r/
/P8BAAYABwAMABIAGgAgACcALAAsAC0ALAAsACsAJwAlACMAIQAcAB8AIwAlACUAIwAc
ABYAEwARABAACwAHAAYACAAJAAYAAwADAAIAAgACAAIAAgAIAAsACQAGAAQA/v/4//T/
7//s/+n/5//n/+r/7f/v//H/9f/7//v/+f/5//n/+f/5//n/+f/5//j/+P/4//n/+//6
//r/+v/6//r/+v/6//v/+//7//v/+v/6//r/+//7//v/+//8//z/+//7//v//f/9//3/
/v/9//3//f/9//3//f/9//3///8AAAAAAQD///////8AAAAAAAAAAAAAAQACAAIAAgAC
AAIAAQABAAMABAAEAAQAAgACAAIAAQADAAMAAwAEAAIAAgACAAIAAgADAAMABAAGAAgA
CAAIAAkACQAJAAoACgAKAAwADAAMAA0ADQANAA0ADQAOAA8ADgAPABAAEQARABEAEAAQ
AA4ADgAOAA4ADgANAA0ADAALAAoACQAJAAoACQAIAAcABAAEAAMAAgABAAAA/////wEA
AAD///7//P/7//v/+v/6//v/+//7//j/+P/4//j/+P/5//n/+f/5//r/+v/6//r/+v/6
//z////////////9//7//v/+/wEAAgACAAIAAwADAAQABAAEAAUABQAFAAYABgAHAAcA
BwAHAAgACAAIAAkACQAJAAoACgAKAAkACwALAAsACwANAA4ADgANAAsACwALAAsACwAL
AAsACwANAA0ADQALAAsADAAMAAwADAAMAAwADAALAAkACQALAAkACQAIAAgACQAKAAsA
CwAKAAkACAAIAAoACgAKAAoACQAJAAkACQAJAAkACQAJAAkACQAJAAkABwAIAAgACAAI
AAgACAAIAAgACAAJAAkACQAKAAsACwANAA0ADgAOAAwADQANAA0ADwAOAA4ADgAOAA4A
DgAPAA8AEQATABMAEwATABIAEgATABQAFwAYABgAGAAUABQAEgARAA8ADgANAAwADAAL
AAoACQAIAAcABwAHAAkACQAHAAYABgAFAAUABQADAAMAAwADAAMAAgACAAIAAgABAAEA
AQABAAEAAQABAAIAAgACAAIAAAAAAAAAAAAAAAAAAAAAAP///////wAAAgADAAYACQAJ
AAkACwAJAAkACQAGAAQACQAMAA0ADgAWAB4AJgAvADYAOAA3ADYAOAA1ADEALQArACkA
JAAhAB8AIwAlACUAIAAaABcAEwAQAA0ACQAIAAoADQAIAAUAAwACAAIAAgACAAYACgAN
AA0ADAAKAAYAAAD8//f/9P/x/+//7f/w//P/9f/5////AQADAAMAAwADAAMAAQABAAEA
AQAEAAQABAAFAAUABAAEAAQAAgACAAIAAgADAAMAAwADAAIAAgACAAMABQAFAAUABgAE
AAMAAwADAAUABQAFAAYABQAFAAUABQAFAAUABQAFAAcACAAIAAkACQAJAAkACgAKAAoA
CgAKAAsADAAMAAwADAAMAAsACwALAAwADAAMAAwADAAMAAsACwALAAsADAAOAA4ADgAO
AAwADQANAA4ADgAQABAAEAARABEAEQASABIAEgAUABQAEgATABMAEwATABMAFAAVABQA
FQAWABcAFQAVABQAFAAUABQAFAAUABQAEwATABIADwAOAA0ADQAMAAsACgAJAAgACAAH
AAYABQAEAAMAAwADAAIAAQAAAAAA//////7//v/////////+//7//v/+//7/////////
AQACAAIAAgAAAAAAAAACAAMAAwADAAMABQAGAAYABgAFAAYABgAGAAkACQAKAAoACgAL
AAsACwAKAAoACwALAAsACwAMAAwADgAPAA8ADwAQABAAEAAPAA8ADwAPAA8ADwAQABAA
DwANAA0ADQANAA0ADQANAA0ADQANAA0ACwAJAAoACgAKAAwADAAMAAwACwAJAAkACwAL
AAsACgAKAAoACgAKAAkACQAJAAkACgAKAAoACgAKAAkACQAJAAkACQAJAAkACQAHAAcA
BwAHAAcACAAIAAgACgAKAAoACgAMAAwADQANAAsADAANAA0ADQAMAA0ADgAPABAAEAAR
ABEAEwATABMAEwATABQAFAAVABYAFwAYABgAGAAVABQAEQAPAA8ADgANAAwADAALAAoA
CQAIAAcABwAHAAkACQAHAAYABAADAAMAAwADAAMAAwADAAUABAAEAAQAAgABAAEAAQAC
AAMABAAFAAQABAAEAAQAAgACAAIAAgACAAIAAgACAAEAAQABAAIABgAJAAoACwALAAsA
CwALAAsACQAIAAgADQASABcAHAAmADIAPgBHAEwASgBLAEwASgBDAD8APQA9ADkAMgAt
ACsALQArACMAGgAUABMADwAMAAsACQAKAA4ADQAIAAcABwAGAAgACAAMABAAFAAVABUA
EAAMAAYABAD+//n/9v/1//P/9f/4//n/+////wUABwAHAAUABQAFAAUABwAHAAcABwAI
AAgACAAJAAcABgAGAAYACAAIAAgACAAHAAcABwAHAAgACAAIAAkABwAHAAcACAAIAAcA
BwAHAAkACQAJAAoACQAJAAkACQAJAAkACQAJAAsADAAMAA0ACwALAAsADAAOAA4ADgAO
AA0ADgAOAA4AEAAQAA8ADwAPABAAEAAQABAAEAAQAA8ADwAPAA8AEAAQABAAEAAQABIA
EwATABQAFgAYABgAGAAXABcAFwAYABoAGgAcABwAGgAbABsAGwAbABsAHAAdAB4AHwAg
ACEAIAAfAB0AHAAcABwAHAAcABoAGQAZABgAFwAWABUAFQAUABMAEgARAA4ADgANAAwA
DQAMAAsACwAJAAgABwAGAAgABwAHAAYABAAFAAUABQAEAAQABAAEAAYABwAHAAcABwAI
AAgACAAIAAgACAAKAAsACwALAAsADQAOAA4ADgAPABAAEAAQAA8ADwAQABAAEAARABEA
EQASABIAEwATABMAEwAUABQAFAAVABUAFQAWABYAFgAVABcAFwAXABcAFwAYABgAFwAW
ABUAFAATABUAFQAVABUAFwAXABcAFQAVABYAFgAWABQAFAAUABQAEwARABEAEwAVABUA
FAAUABQAFAAUABMAFQAVABUAFgAWABYAFgAWABUAFQAVABUAFwAXABcAFwAVABUAFQAV
ABMAFAAUABQAFgAWABYAFgAWABYAFwAXABcAGAAZABkAGQAZABoAGgAcABwAHAAcABwA
HAAcAB0AHQAfACEAIQAhACEAIgAiACMAJAAjACQAJAAkACQAJAAiACEAHwAeAB0AHAAa
ABkAGAAXABgAFwAXABcAFwAXABUAFAAUABMAEwATABMAEwATABMAEwASABIAEgASABEA
EQARAA8ADwAPAA8AEAAQABAAEAAQABAAEAAQABAAEAAQABAAEQARABEAEgAUABMAFgAX
ABkAGQAbABkAGQAXABQAFAAXAB4AIwAoADIAOgBAAEkAUABQAE0ATgBQAEsASQBJAEsA
RQA+AD0APwBDAEUAPwA6ADYAMwAvACoAJwAhACAAJgApACYAIwAjACIAIAAgAB4AIAAk
ACcAJwAmACIAHAAUABAACwAGAAMAAwAFAAoACwALAA0AFQAXABUAFQAVABUAFQAVABUA
FQAVABQAFAAUABUAFwAWABYAFgAWABYAFgAWABcAFwAXABcAFgAWABYAFwAZABkAGQAa
ABoAGQAZABkAGQAZABkAGgAdAB0AHQAdAB0AHQAdAB0AHQAeAB4AHwAfAB8AHwAgACAA
IAAgACAAIwAkACQAJAAkACQAIwAjACEAIgAiACIAJAAkACQAIwAhACEAIQAiACIAIgAi
ACIAJAAlACUAJgAmACgAKAAoACcAJwAnACgAKgAqACwALAAuAC8ALwAvAC0ALQAuAC8A
MgAxAA==
         </WaveFormData>
      </LeadData>
      <LeadData>
         <LeadByteCountTotal>10000</LeadByteCountTotal>
         <LeadTimeOffset>0</LeadTimeOffset>
         <LeadSampleCountTotal>5000</LeadSampleCountTotal>
         <LeadAmplitudeUnitsPerBit>4.88</LeadAmplitudeUnitsPerBit>
         <LeadAmplitudeUnits>��V</LeadAmplitudeUnits>
         <LeadHighLimit>2147483647</LeadHighLimit>
         <LeadLowLimit>268435456</LeadLowLimit>
         <LeadID>V5</LeadID>
         <LeadOffsetFirstSample>0</LeadOffsetFirstSample>
         <FirstSampleBaseline>0</FirstSampleBaseline>
         <LeadSampleSize>2</LeadSampleSize>
         <LeadOff>FALSE</LeadOff>
         <BaselineSway>FALSE</BaselineSway>
         <ExcessiveACNoise>FALSE</ExcessiveACNoise>
         <MuscleNoise>FALSE</MuscleNoise>
         <LeadDataCRC32>3526320984</LeadDataCRC32>
         <WaveFormData>
+v/6//r/+v/8//z//P/8//r/+v/6//r/+v/6//r/+v/7//z//f/+//7//v/+//7/AAAA
AAAAAAACAAIAAgACAAEAAQABAAMABwAHAAcABwAFAAUABQAHAAoACwAMAAwACwAJAAgA
BwAEAAQABAADAAUABAADAAEA/v/+//3//f/9//3//f/7//v/+v/6//r/+v/5//n/+v/6
//r/+P/4//j/+P/3//f/9v/2//b/9v/2//b/9v/2//f/9//3//f/+P/4//j/9//1//X/
9f/1//f/+f/6//z/+v/5//n/+f/5//v/+//9////BwAPABcAHwApADMAQwBSAFkAYQBr
AHAAcwB0AHYAdQB1AHMAdQB8AIUAiACGAIQAhACCAHwAegB4AHQAbwBxAHEAbQBoAGQA
XgBaAFgAVgBVAFIAUQBOAEwAQQAzACkAIAAYABIACwAEAAAA/v/5//P/8f/z//P/8//x
//D/7//v/+3/7f/t/+3/7//u/+7/7v/t/+z/6//p/+r/6//s/+3/7v/u/+3/7P/s/+v/
6//s/+z/7P/s/+z/7P/r/+v/6//r/+v/6//r/+n/6f/p/+n/6P/o/+j/6P/o/+j/6P/n
/+X/5f/l/+T/5v/l/+X/5f/l/+T/4//j/+P/4v/i/+H/4f/i/+L/4P/f/97/3v/e/9z/
3P/c/9z/3f/c/9z/3P/b/9z/3P/d/+H/4f/i/+L/4f/j/+P/5P/n/+n/6//r/+3/7v/u
//D/8f/y//P/9P/4//r//P/9//v/+//8//7//f/+//7//v///wAAAAABAP///////wAA
AAD///7//f/9//z/+//7//v/+//7//v//f/9//v/+v/4//j/+P/4//r/+v/6//n/9v/1
//X/9v/0//T/9P/0//b/9v/1//X/8v/y//P/9P/1//X/9P/0//T/9P/0//T/9P/1//X/
9f/2//b/9v/2//f/9//4//n/+f/6//r/+v/6//r/+f/5//r/+//7//z/+v/6//r/+v/6
//r/+v/6//3//f/9//z//P/9//3//f/9//3//f/9//3//f/9//3//P/8//3//f/9//3/
/f/9//3//P/8//z//f/9//3//f/9//3//f/9//z//P/8//z//v/////////7//v/+//8
//r/+v/6//v//P/9//7//v/8//z//f/9////AQABAAEAAAAAAAAAAAAAAAMAAwADAAUA
BwAHAAcABwAHAAcABwAJAAoACwAMAAwACQAHAAYABQAEAAQABAADAAEAAAD///3//P/8
//v/+//9//3//f/7//n/+P/4//j/+v/5//n/+v/4//j/9v/2//b/9v/1//X/+P/4//j/
+P/2//b/9v/2//f/9//3//f/9v/2//b/9f/1//X/9f/1//f/9//4//r/+v/5//n/9//3
//n/+//9////AwAHAA8AFwAjADEAPwBOAFcAXQBjAGoAbQBwAHIAcwBzAHMAdQB6AIEA
hACEAIAAfAB+AHwAfAB4AHQAbwBrAGkAZwBmAGQAXgBaAFgAVgBTAFIATwBMAEYAPwA3
AC0AJAAcABIACQACAAAA/v/9//n/9//3//X/8//x//D/7//v//H/8f/x//H/8f/w//D/
8P/u/+7/7v/t/+//7//v/+//7v/u/+3/7P/u/+3/7f/u/+7/7v/u/+7/7v/t/+3/7f/v
/+//7//v/+7/7f/s/+v/7P/s/+z/7P/q/+r/6v/p/+n/6f/p/+j/6v/p/+n/6f/p/+j/
5//n/+X/5P/k/+P/5f/m/+b/5P/j/+L/4v/i/+L/4v/i/+L/3//e/97/3v/h/+L/4v/j
/+P/4//k/+T/5f/n/+f/6P/r/+3/7//v//D/8P/v//D/8//0//X/9v/4//r//P/9//v/
+//8//7///8AAAAAAAAAAAAA/////////////wAAAAD///7//f/9//z/+//7//3//f/9
//3/+//7//n/+P/4//j/+P/4//j/+P/4//f/9v/1//X/9v/2//b/9v/2//T/9P/z//P/
9P/0//X/9v/3//f/9v/2//b/9v/2//b/9v/3//f/9//2//b/9v/2//f/9//4//n/+f/6
//r/+v/6//r/+f/5//r/+//7//z/+v/6//r/+v/6//r/+v/6//v/+//7//r/+v/7//v/
+//9//3//f/9//v/+//7//v/+v/6//v/+//9//3//f/9//3//P/8//z//f/9//3//f/7
//v/+//7//z//P/8//z//P/9//3//f/5//n/+f/6//z//P/8//3//f/9//3//P/8//z/
/f/9///////////////+/wAAAAAAAAAAAQABAAEAAwADAAMAAwADAAQABQAGAAkACAAJ
AAoACgAJAAcABgAFAAQABAAEAAMAAgAAAP7/+//8//z/+//7//n/+f/5//f/+f/4//j/
+P/6//n/+f/6//n/+P/1//T/9v/2//X/9f/2//b/9v/2//b/9v/2//b/9//3//f/9//3
//b/9f/z//T/9f/2//f/9f/1//b/9v/2//n/+f/3//n/+//5//n//f8BAAMACwAZACMA
LwA/AE4AWQBfAGcAcgB5AHoAegB9AH8AfQB7AHwAfwCCAIQAhACAAH4AfgB8AHYAcABt
AG0AbwBtAGgAYgBcAFoAVgBQAE8AUgBPAEwASABBADcAKwAiABoAEAAJAAIA/v/+//v/
9f/x//H/8f/v/+7/7v/u/+//7//v/+//7//t/+z/7P/s/+7/7v/u/+3/6//r/+v/6//s
/+z/6//q/+r/6f/p/+r/6v/q/+r/6v/s/+v/6//r/+n/6f/p/+n/6f/p/+n/6f/q/+r/
6v/q/+n/6P/n/+X/6P/p/+r/6v/p/+f/5v/l/+f/5v/l/+X/4//i/+L/4f/h/+L/4v/g
/+H/4P/g/+D/3v/e/97/3v/f/97/3v/e/9//4P/g/+H/4f/h/+L/4v/k/+f/6P/q/+r/
6//s/+v/7//w//D/8v/z//T/9f/2//b/+P/6//v//f/9//7/AAD//wAAAAAAAAIAAgAB
AAEAAQABAAEAAgAAAP///v/9//7//v/+/////f/9//3//f/9//3/+//6//z//P/8//z/
+v/6//r/+f/6//n/+f/6//j/+P/4//j/+v/6//n/+f/6//r/+//8//v/+//6//r/+//8
//3//v/9//3//P/7//z//P/8//z//f/9//7////9//7//v/+/wAAAAD//////v//////
AAACAAIAAgACAAIAAgACAAIAAQABAAEAAAACAAMAAwADAAEAAQABAAEAAQABAAEAAQAA
AAAAAQABAP//////////AAAAAAEAAgACAAEAAAD//wEAAQABAAEAAAAAAAAAAAD+////
//////7///8AAAIAAAAAAAAAAQADAAMAAwACAAYABgAFAAQABAAEAAQABAAHAAcABwAJ
AAkACQAJAAkACQAJAAkACwAOAA8AEAAQAA0ACwAKAAkABwAIAAkACQAIAAYABAABAAAA
AAD//////////////f/9//z//P/8//7//f/9//7//P/8//r/+v/6//r/+f/5//r/+v/6
//r/+P/4//j/+P/5//n/+f/5//r/+v/6//n/+f/5//n/+f/7//v/+v/8//z//f/9//3/
//////////8DAAkADwAVAB8AKwA7AEkAVgBhAGsAcwB4AHsAfAB+AIMAgwCBAIEAhgCN
AI4AjgCKAIYAhgCGAIQAgAB4AHcAewB5AHMAcABsAGgAZABgAFwAWwBcAFkAVABOAEcA
OwAxACgAHgASAAkABAACAAAA+//5//f/9//3//P/8f/w/+//7//x//H/8f/x/+//7v/u
/+7/7P/s/+z/6//t/+3/7f/t/+z/7P/r/+r/6//r/+z/7v/t/+z/6//q/+z/6//r/+v/
6//r/+v/6//q/+n/6P/n/+j/6P/o/+j/6P/o/+j/5//n/+f/5//m/+b/5f/l/+X/4//i
/+H/4f/j/+L/4v/h/9//4P/g/97/3f/c/9z/3P/c/9z/3P/c/9v/2v/a/9r/3f/e/97/
3//f/9//4P/g/+P/5f/l/+b/5//p/+v/6//v//D/8P/y//X/9v/3//j/+f/6//v/+//7
//v//P/+/wEAAgACAAIAAAAAAP////////////8AAAAA///+//3//f/8//v/+//7//v/
+//7//n/+f/3//b/+P/4//j/+P/2//b/9v/1//b/9f/1//b/9P/0//T/9P/y//L/8f/x
//L/8v/z//T/8//z//L/8v/0//T/9P/0//T/9f/1//X/9P/0//T/9P/1//X/9v/3//X/
9v/2//b/+P/4//f/9//4//n/+f/6//j/+P/4//j/+v/6//r/+v/5//n/+f/4//r/+//7
//v/+//7//v/+//5//n/+f/5//r/+v/7//v/+f/5//n/+f/7//r/+v/6//v/+//7//v/
+f/5//n/+f/6//r/+v/6//j/+f/5//n/9//3//f/+P/6//r/+v/7//r/+f/4//b/9//4
//r/+//7//v/+//7//3//f/9//3///8AAP7//v/+//7/////////AQADAAMAAwADAAEA
AQABAAMABgAHAAgACAAHAAUABAADAAAAAAAAAP/////+//3/+//4//j/9//3//n/+f/5
//f/9f/0//T/9P/2//X/9f/2//b/9v/0//T/9P/0//P/8//0//T/9P/0//L/8v/y//L/
8//1//f/+f/8//z//P/7//n/+f/5//n/+f/9//7//v/+//3/+//7//v//f/9//3/AQAJ
AA8AEwAdACcAMwBDAFAAWwBhAGcAcAB1AHQAdAB1AHcAdwB3AHwAhQCIAIgAhACCAIAA
gACAAHwAdgBxAHEAcwBtAGoAZgBgAF4AXABaAFcAVgBVAFAASgBBADcALQAmAB4AFAAN
AAYAAAD8//n/9//3//f/9f/z//P/8v/x//H/7//v/+//7//x//D/8P/w/+7/7v/u/+3/
7//v/+//7//u/+7/7f/s/+7/7f/t/+7/7P/s/+z/7P/q/+n/6f/p/+v/6//r/+v/6//r
/+v/6//o/+j/6P/o/+r/6v/q/+n/5//n/+f/5v/o/+f/5//n/+X/5P/j/+P/5f/k/+T/
4//h/+L/4v/g/9//3v/e/97/3v/e/97/3v/f/97/3v/e/93/3v/e/9//4f/h/+L/4v/j
/+X/5f/m/+n/6//t/+3/7v/u/+3/7v/w//L/9P/2//b/+P/6//v/+f/5//r//P///wAA
AAAAAAAAAAD/////////////AAAAAP///v/9//3//P/7//v/+//7//v/+//7//v/+f/4
//j/+P/4//j/9v/2//b/9f/2//X/9f/2//b/9v/2//b/9P/0//P/8//y//L/8//0//X/
9f/0//T/8v/y//L/8v/z//X/9v/3//f/9v/1//T/9f/1//b/9//3//j/+P/4//b/9v/1
//X/9//5//r//P/7//r/+f/4//r/+v/6//r/+//7//v/+v/4//n/+f/5//r/+//8//3/
+//7//v/+//6//r/+//7//v/+//7//v/+f/4//j/+P/6//v//P/9//v/+//7//v/+v/6
//r/+v/6//v/+//7//n/+f/5//r/+v/6//r/+//5//n/+f/4//r/+v/7//v//f/9//3/
/f/9//3//f/9//3//v8AAAAAAAAAAAAAAQABAAEAAwAFAAUABQAFAAMAAwADAAUABgAH
AAgACAAJAAcABgAFAAAAAAAAAP//AQAAAP///f/6//r/+f/5//v/+//7//n/9//2//b/
9v/2//X/9f/2//j/+P/2//b/9P/0//P/8//0//T/9P/0//T/9P/0//T/8f/x//H/8f/z
//T/9f/1//P/8//z//P/9f/1//b/+P/6//f/9f/1//X/9f/3//f/+/8BAAkADQATAB0A
KQA3AEYATwBVAF0AZgBrAGgAagBvAG8AbQBtAHIAewCAAIAAfAB4AHYAdAByAHAAbgBr
AGcAaQBlAGAAXABWAFIAUABOAEsATABLAEYAQAA7ADEAJQAeABYADgAHAP7/+v/4//X/
8f/t/+3/7f/v/+3/7P/r/+v/6v/p/+j/5//o/+j/6f/q/+j/6P/o/+f/6f/p/+n/6f/q
/+r/6f/o/+j/5//n/+j/6P/o/+j/6P/o/+f/5//n/+f/5//n/+f/5//n/+f/5//k/+T/
5P/k/+T/5P/k/+P/4//j/+P/4v/i/+H/4f/h/+P/4v/h/+H/4f/g/+D/3//f/+D/4P/e
/9v/2v/a/9r/3P/c/9z/3P/b/9r/2v/a/9n/2v/a/9v/3//f/+D/4P/h/+P/4//k/+P/
5f/n/+f/6f/q/+r/7P/t/+7/7//w//L/9P/2//f/9//3//j/+v/5//r/+v/6//z//P/7
//v/+v/5//j/+P/4//f/9v/1//X/9P/z//P/8//z//P/8//z//P/8f/w//D/8P/w//D/
8P/w//D/7//s/+v/6//s/+7/7v/u/+7/7v/u/+3/7f/s/+z/7f/u/+3/7f/s/+z/7P/s
/+z/7P/u/+//7//v//D/8P/w//D/7//v//D/8f/x//L/8v/y//L/8v/x//H/8v/z//P/
9P/0//T/9P/0//L/8v/y//L/9f/1//X/9P/y//P/8//z//X/9f/1//X/9f/1//X/9f/0
//T/9f/1//X/9f/1//X/9f/0//T/9P/1//X/9f/1//X/9f/1//X/9P/0//T/9P/0//X/
9f/1//P/8//z//T/9P/0//T/9f/1//X/9f/0//L/8v/z//P/9//3//f/9//1//X/9//5
//j/+v/6//r/+v/7//v/+//9////////////////////AQAAAAEAAgACAP///f/8//v/
+f/6//v/+//6//j/9v/z//P/9P/0//X/8//z//P/8f/z//L/8v/y//L/8f/x//L/8P/w
/+7/7v/w//D/7//v/+7/7v/u/+7/8P/w//D/8P/v/+//7//v/+7/7v/u/+3/7v/v//D/
8f/x//H/8v/w//L/8//z//P/9f/1//P/9f/5//3/BQAPABcAIwA1AEMATgBZAGEAZwBw
AHUAeAB4AHsAewB3AHMAdgB9AIAAgAB8AHwAegB2AHIAcABsAGkAaQBpAGUAYABaAFYA
UgBOAEoASwBMAEkARAA+ADcALQAjABoAEAAGAP///v/8//r/9f/v/+3/7f/t/+3/6//q
/+n/6f/p/+n/6f/p/+n/6P/o/+j/6f/q/+v/6//p/+n/6f/p/+r/6v/p/+j/6P/n/+f/
6P/o/+j/6P/o/+r/6f/p/+n/6P/n/+b/5f/m/+f/6P/p/+b/5v/m/+b/5v/m/+b/5f/l
/+X/5f/k/+T/4//j/+P/5f/k/+P/4//h/+D/4P/f/9//4P/g/97/3//e/97/3v/c/9z/
3P/c/93/3P/c/9z/3//g/+D/4f/h/+H/4v/i/+X/5//n/+j/6f/r/+3/7f/v//D/8P/y
//P/9P/1//b/9v/4//r/+//9//3//v8AAAAAAAD///7/AAAAAP////8BAAEAAQACAAAA
///+//3////+//3//f/7//v/+//7//v/+//5//j/+P/4//j/+P/4//j/+P/3//f/9//4
//r/+P/4//j/+P/6//r/+f/5//r/+v/7//z/+//7//r/+v/8//z//P/8//r/+//7//v/
/v/+//7//v/9//3//v////3//v/+//7///8AAAAAAQAAAAEAAQACAAAAAAAAAAAAAAAA
AAAAAAABAAEAAQAAAAAAAQABAAEA//////////8BAAEAAQABAAAAAAABAAEA////////
//8BAAAAAAAAAAAA///+//3///////////8AAAAAAAAAAP/////+//3//v///wAAAgD/
//7//f/9//////////7/AAAAAAEAAQABAAEAAQABAAMABAACAAIAAgACAAEAAQABAAMA
BgAHAAgACQAHAAcABwAJAAoACwAMAAwACQAHAAYABQACAAIAAgABAAMAAgABAP///P/8
//v/+//7//v/+//5//n/+P/4//j/+P/3//f/+P/6//r/+P/4//b/9v/1//X/9v/2//b/
9v/2//b/9v/2//X/9f/1//X/9v/2//b/9f/1//X/9f/1//X/9f/4//r/+v/5//f/9//3
//f/+f/9/wEABwANABMAHQApADcARQBQAFsAYwBrAHIAdQB0AHgAewB5AHcAeQCAAIcA
igCIAIQAgAB+AHwAegB4AHQAcwBzAHMAbQBmAGQAYgBeAFoAWABXAFYAUwBOAEgAPwA1
ACkAIgAaABAACQACAP7/+v/3//X/8//x//H/8//v/+7/7f/t/+3/7f/t/+3/7//u/+7/
7v/s/+z/7P/r/+v/6//r/+v/7P/s/+v/6v/q/+n/6f/q/+z/7P/s/+z/6//p/+j/5//o
/+n/6v/r/+n/6f/p/+n/5v/m/+b/5v/o/+j/6P/n/+X/5f/l/+T/5v/l/+X/5f/l/+T/
4//j/+H/4P/g/9//4f/i/+L/4P/f/97/3v/e/97/3v/e/97/3//e/97/3v/d/97/3v/f
/+P/4//k/+T/5f/n/+f/6P/p/+v/7f/t/+//8P/w//L/8f/y//P/9P/4//r//P/9//3/
/f/+/wAAAQACAAIAAgACAAIAAQABAP///////wAAAAD///7//f/9//z/+//7//v/+//7
//v/+//7//n/+P/4//j/+P/4//j/+P/4//f/+P/3//f/+P/4//j/+P/4//b/9v/1//X/
9P/0//X/9v/5//n/+P/4//b/9v/2//b/+P/5//n/+f/4//j/+P/4//f/9//4//n/+f/6
//r/+v/6//r/+f/5//j/+f/5//r//P/8//z//P/8//z//P/8//3//f/9//z/+v/7//v/
+//9//3//f/9//3//f/9//3//P/8//3//f/9//3//f/9//3//P/8//z//f/9//3//f/7
//v/+//7//z//P/8//z//P/9//3//f/7//v/+//8//z//P/8//3//f/9//3//P/6//r/
+//7///////////////////////9//7/AQADAAIAAAAAAAAAAAABAAEAAQADAAUABQAF
AAUABwAHAAcACQAIAAkACgAKAAkABwAGAAUAAgACAAIAAQADAAIAAQD///z//P/7//v/
+//7//v/+f/5//j/+P/4//r/+f/5//r/+v/6//j/+P/4//j/9//3//j/+P/4//j/9v/2
//b/9v/1//X/9f/1//j/+P/4//f/9//3//f/9//3//n/+v/6//r/+f/5//n/+f/7//v/
/f8DAAsADwAVAB0AJwAzAEEATgBZAGEAZwBsAG8AcAByAHMAcQBxAHcAfgCDAIYAhgCC
AH4AegB6AHoAdgBwAG0AbQBtAGcAYgBgAF4AWgBYAFIAUQBSAFEATABGAD0AMwApACAA
GAAQAAkAAgD+//z/+//3//X/8//1//f/9P/y//D/7//v/+//7//v/+//7v/u/+7/7v/u
/+7/7f/v/+//7//v//D/8P/v/+7/7P/r/+v/7P/s/+z/7P/s/+z/6//r/+v/7f/t/+3/
7f/r/+v/6//r/+r/6v/q/+r/7P/s/+z/6//q/+n/6P/m/+j/5//n/+f/5//m/+X/5f/l
/+T/5P/j/+X/5v/m/+T/4f/g/+D/4P/i/+L/4v/i/+H/4P/g/+D/4f/i/+L/4//l/+X/
5v/m/+f/6f/p/+r/6//t/+//7//x//L/8v/0//X/9v/3//j/+v/8//7////9//3//v8A
AAEAAgACAAIABAAEAAMAAwABAAEAAQACAAQAAwACAAEA///+//3//f/9//3//f/9//3/
/f/7//r/+v/6//r/+v/6//r/+v/5//j/9//3//j/+P/4//j/+P/4//j/9//3//b/9v/3
//j/+f/5//j/+P/2//b/9v/2//j/+f/5//n/+P/4//j/+P/5//n/+v/7//n/+v/6//r/
/P/8//v/+//8//3//f/+//7//v/+//7//v/+//7//v/////////+//7/////////////
/////////////////wAAAAABAAEAAQABAAEAAQD///7//v/+////////////AQABAAEA
AQD+//7//v/+/wAAAQABAAEA/f/9//3//v8AAAAAAAABAP////////7//v/+////////
//////////3//f/9//3///8AAAEAAQACAAIAAgADAAEAAQADAAMABwAGAAQABAAEAAQA
BQAFAAUABwALAAsACwALAAkACQAJAAsADgAPABAAEAAPAA0ADAALAAYABgAGAAUABQAE
AAMAAQAAAAAA/////wEAAQABAP/////+//7//v/8//v/+//8//z//P/6//r//P/8//v/
+//8//z//P/8//z//P/8//z/+//7//v/+//8//z//P/7//n/+f/5//n/+//7//7//v/+
///////9//v//f/9////AwAJAA0AEwAbACUAMwBBAE4AWwBjAGsAcgB3AHgAeAB7AHsA
eQB5AH4AgwCIAIoAhgCCAH4AfgB8AHoAdABxAHEAcwBtAGYAZABeAFoAWABWAFUAWABV
AFIATABDADkALwAoACAAFgAPAAgABAAAAP3/+//7//v/+//7//n/+P/3//f/9v/1//T/
8//1//T/9P/0//T/9P/0//P/8//z//P/8//0//T/8//y//L/8f/x//L/9P/0//T/9P/y
//H/8f/x//P/8//z//P/8//z//P/8//w//D/8P/w//D/8P/w/+//7//v/+//7v/w/+//
7//v/+//7v/t/+3/6//q/+r/6f/p/+r/6v/o/+n/6P/o/+j/6P/o/+j/6P/p/+j/6P/o
/+j/6P/n/+f/6//r/+z/7P/r/+3/7f/u/+//8f/z//P/9f/2//b/+P/3//j/+f/6//z/
/v8AAAEA/////wAAAgAFAAYABgAGAAYABgAFAAUAAwADAAMABAAGAAUABAADAAMAAgAB
AAEAAQABAAEAAQD//////f/8//z//P/8//z//v/+//7//f/8//v/+//8//r/+v/6//r/
/P/8//v/+//4//j/+f/6//3//f/8//z//P/8//z//P/8//3//f/9//7//v/+//7//f/9
//7//////wAAAAAAAAAAAAD/////AAABAAEAAgACAAIAAgACAAIAAgACAAIABQAFAAUA
BAACAAMAAwADAAUABQAFAAUAAwADAAMAAwACAAIAAwADAAUABQAFAAUAAwACAAIAAgAD
AAMAAwADAAMAAwADAAMAAgACAAIAAgAEAAUABQAFAAMAAwADAAQAAgACAAIAAwADAAMA
AwACAAIAAgADAAMABQAFAAUABQAFAAUABQAFAAUABgAHAAcABgAGAAgACAAIAAgACgAL
AAwADwAQAA8ADgANAA8ADwAPABEAEgATABQAFAASAA8ADQALAAkACgALAAsACQAIAAcA
BQAEAAQAAwADAAUABQAFAAMAAQAAAAAAAAACAAEAAQACAAIAAgAAAAAA/v/+//3//f//
/wAAAQACAAAAAAAAAAAAAQABAAEAAQAAAAAAAAD/////////////AwAFAAYABgAEAAUA
BQAFAAUABwAHAAkADwAVABsAIwAtAD0ATQBfAGoAcQB5AIMAhgCHAIgAigCNAI0AiwCL
AJAAlwCYAJIAjgCMAIwAjACKAIgAhACBAIMAfwB3AHQAcABsAGoAZgBmAGUAZABhAFwA
UgBHAD0ANwAuACQAHAAVABAACgAIAAUAAwABAAEAAQABAP///v/9//3//f/9//3//f/9
//z//P/8//r/+v/6//n/+//7//v/+//6//r/+f/4//r/+f/5//r/+P/4//j/+P/4//f/
9//3//n/+f/5//n/9//3//f/9//2//b/9v/2//b/9v/2//X/8//z//P/8v/z//P/9P/1
//P/8v/x//H/8f/w//D/7//v//D/8P/u/+//7v/u/+7/7v/u/+7/7v/t/+z/7P/s/+3/
7v/u/+//8f/x//L/8v/z//X/9f/2//n/+//9//3//v/+//3//v8BAAIAAwAEAAYACAAK
AAsACwALAAwADgANAA4ADgAOAA4ADgANAA0ADQANAA0ADgAOAA0ADAALAAkACAAHAAcA
CQAJAAkACQAHAAcABQAEAAYABgAGAAYABgAGAAYABQAEAAMAAwAEAAQABAAEAAQABAAE
AAMAAwAEAAQABQAGAAUABQAEAAQABQAGAAcACAAGAAcABwAHAAYABgAGAAYABwAHAAgA
CQAJAAoACgAKAAoACgAJAAkACgALAAsADAAKAAoACgAKAAwADAAMAAwADQANAA0ADAAK
AAsACwALAAsACwALAAsADQANAA0ADQAMAAwADQANAA0ADQANAA0ACwAKAAoACgANAA0A
DQANAAsACwALAAsADAAMAAwADAAKAAsACwALAAsACwALAAwADAAMAAwADQAMAAsACgAI
AAoACgALAAsADQANAA0ADQANAA0ADQANAA8AEAARABEAEAAQABAAEQARABIAFAAUABQA
FAATABMAEwAVABcAFwAXABcAGQAZABkAGwAaABsAHAAcABsAGQAYABcAFAAUABQAEwAR
ABAADwANAA0ADgAOAA8ADQANAA0ACwANAAwADAAMAAoACQAJAAoACgAKAAgACAAKAAoA
CQAJAAgACAAIAAgACgAKAAoACgAHAAcABwAHAAgACAAIAAcABwAHAAcABwAJAAkACgAM
AAwADQAPAA8ADQANAA0ADwATABsAIQApADUAPwBLAFkAagBxAHcAfwCGAIkAigCOAI8A
iwCJAIsAkgCbAJ4AnACaAJgAlgCUAJAAjACGAIMAhwCJAIMAfgB6AHYAcgBuAGgAaQBs
AGsAZgBgAFcASQA/ADYALgAkAB0AGgAWABQAEQALAAkACQAJAAcABwAGAAUABQAFAAUA
BQAFAAUABAAEAAQABgAGAAYABQAEAAMAAgABAAQABAADAAIAAgABAAEAAgAEAAQABAAE
AAIAAQABAAEAAQABAAEAAQADAAMAAwADAAAAAAAAAAAAAAAAAAAA///////////+//7/
/f/9//3//v/+//7////9//z//P/7//n/+v/6//j/+f/4//j/+P/2//b/9v/2//b/9v/3
//j/9//4//j/+f/7//v//P/8//3//////wAAAQADAAUABQAJAAoACgAMAAsADAANAA4A
EgAUAA==
         </WaveFormData>
      </LeadData>
      <LeadData>
         <LeadByteCountTotal>10000</LeadByteCountTotal>
         <LeadTimeOffset>0</LeadTimeOffset>
         <LeadSampleCountTotal>5000</LeadSampleCountTotal>
         <LeadAmplitudeUnitsPerBit>4.88</LeadAmplitudeUnitsPerBit>
         <LeadAmplitudeUnits>��V</LeadAmplitudeUnits>
         <LeadHighLimit>2147483647</LeadHighLimit>
         <LeadLowLimit>268435456</LeadLowLimit>
         <LeadID>V6</LeadID>
         <LeadOffsetFirstSample>0</LeadOffsetFirstSample>
         <FirstSampleBaseline>0</FirstSampleBaseline>
         <LeadSampleSize>2</LeadSampleSize>
         <LeadOff>FALSE</LeadOff>
         <BaselineSway>FALSE</BaselineSway>
         <ExcessiveACNoise>FALSE</ExcessiveACNoise>
         <MuscleNoise>FALSE</MuscleNoise>
         <LeadDataCRC32>1887748989</LeadDataCRC32>
         <WaveFormData>
+v/6//r/+v/6//r/+v/6//r/+v/6//r/+v/6//r/+v/8//z//P/8//7//v/+//7/AAAA
AAAAAAAAAAAAAAAAAAAA//8AAAAAAgAEAAUABgAEAAQABAAGAAcACAAIAAcACAAHAAYA
BQACAAEAAAAAAAEAAQAAAP7//f/8//z//P/6//r/+f/5//f/9//2//b/9v/2//f/9//5
//n/+P/4//f/9//3//f/9//3//f/9//1//X/9f/1//b/9v/2//b/9//3//f/9//0//T/
9P/0//j/9//5//n/+f/4//b/9v/2//j/+v/7//3/AgAMABQAHQAmADAAPgBMAFcAXwBp
AHAAcgB2AHcAeAB2AHYAeACCAIsAjACKAIoAigCHAIUAggCAAHoAdgB2AHYAcgBrAGgA
YgBfAFsAVwBVAFQAUgBPAEsAQAAyACoAIwAdABgAEAALAAgABAD///j/9f/0//T/8//x
/+//7//v/+3/7f/t/+3/7v/u/+7/7v/r/+v/6v/q/+z/7P/s/+3/7f/t/+v/6//s/+z/
7P/t/+z/7P/r/+r/6v/o/+j/6f/p/+n/6f/p/+n/6P/o/+j/5//n/+f/5//l/+b/5v/k
/+P/4//j/+P/4//i/+L/4v/k/+T/4v/h/9//3//f/97/4P/g/+D/3//c/9v/2//b/9v/
2//b/9v/2//b/9r/2v/b/9v/3P/d/97/3//g/+D/4P/i/+P/5P/l/+b/6P/q/+3/7v/v
//D/7//w//H/9P/1//j/+//7//z/+//6//v//P/8//3//f///wAAAAD///3//f/9//3/
AAAAAAAA/v/9//3//f/9//v/+//7//v//f/9//v/+v/4//n/+f/5//v/+//6//n/+f/5
//n/+f/3//f/9//3//f/9//3//X/9f/1//X/9v/4//j/+P/4//b/9v/2//b/9v/2//b/
9//5//n/+f/5//j/9//2//b/+P/4//n/+f/4//j/+P/5//n/+f/6//r/+v/6//r/+f/5
//r/+v/7//z//P/8//r/+v/7//v/+//9//7//v/+//z//P/8//z//P/7//v//P/8//z/
/P/8//7//f/9//3//P/8//z//P/+//7//v/+//v/+//7//v//v/+//7//v/+//z//P/9
//z/+//7//v//v/+///////9//3//v/+/wEAAQAEAAQAAgAAAAAAAAAAAAMAAwAFAAYA
BQAGAAYABgAGAAYABgAIAAkACgAKAAkACAAHAAYABQAGAAUABAAEAAEAAQAAAP7//f/8
//z//P/+//7//f/9//n/+f/4//j/+P/4//n/+f/3//f/9v/2//X/9f/1//X/9//3//f/
9//3//f/9//3//j/+P/4//j/9//3//f/9//2//b/9v/2//j/9//5//n/+f/4//b/+P/4
//r//P///wEAAgAIAA4AFQAgAC4APABKAFUAXQBjAGoAbgByAHMAdgB2AHgAegCAAIUA
igCIAIYAhACDAIMAhACAAHwAdgByAHAAbgBrAGgAYgBfAFsAVwBVAFIAUABLAEUAPgA2
AC4AJQAdABYADAAHAAQABAD///r/9//4//T/8f/v/+3/7f/t/+//7//v/+//7v/u/+7/
7v/t/+3/7P/s/+7/7v/u/+//7f/t/+v/6//s/+z/7P/t/+3/7P/q/+j/6v/o/+j/6f/r
/+v/6//r/+n/6P/o/+j/5//n/+f/5//l/+b/5v/k/+X/5f/l/+X/5f/k/+T/5P/i/+L/
4P/f/+H/4f/h/+D/4P/g/+D/3//e/93/3f/d/93/3f/d/93/2//b/9r/2v/d/93/3v/f
/97/3//g/+D/4P/i/+P/5P/l/+b/6P/q/+v/7P/t/+7/7//w//H/9P/0//b/+P/3//f/
9//3//n//P/8//3//f/7//z//P/7//3//f/9//3//v/+//7//P/5//n/+f/5//v/+//7
//v/+f/5//f/9v/2//f/9//3//n/+f/4//f/9f/1//X/9f/3//f/9//3//b/9f/0//H/
8//z//P/9P/0//T/9P/0//T/9P/0//T/9P/0//T/9f/1//X/9f/1//X/9f/1//b/9v/2
//f/9//4//j/+P/5//f/9//4//j/+P/4//j/9//3//j/+P/5//r/+v/6//j/9v/3//f/
9//5//r/+v/6//r/+v/6//r/+v/5//n/+v/8//z//P/8//r/+f/5//n//P/8//z//P/7
//r/+f/4//j/+f/6//v/+v/6//r/+v/6//j/+P/5//v/+//8//3/+//6//r/+f/7//v/
/P/8//3//f/+//7//v/+//7//v/+//7//////wEAAgABAAIAAgACAAMABAAFAAgABwAI
AAgABwAIAAcABgAFAAIAAQAAAAAA/f/9//z/+v/7//r/+v/6//j/+P/3//f/9//3//b/
9v/4//j/+f/5//j/9//1//T/9f/1//X/9f/1//X/9f/1//X/9f/1//X/9v/2//b/9v/2
//X/9P/z//P/9P/1//b/9P/1//X/8//1//b/9v/0//b/+P/2//f/+//+/wIACgAVACAA
KgA4AEYAUQBZAGMAbgB2AHoAewCAAIIAgAB+AIAAhQCIAIwAjACIAIUAhQCEAH4AegB2
AHYAdgB0AG8AagBiAF0AVwBTAFEAUgBQAEsARQA+ADQAKgAjAB0AFAAMAAkABAACAP//
+P/z//D/7v/r/+r/6f/q/+v/7f/t/+3/7f/r/+r/6f/o/+j/6f/p/+r/6P/o/+j/6f/p
/+n/5//n/+b/5v/m/+f/5v/m/+X/5P/l/+T/5f/n/+X/5f/l/+X/5//m/+b/5v/l/+X/
5f/l/+T/5P/j/+D/4v/j/+T/5f/k/+L/4f/g/+D/4P/e/93/3//f/9//3v/c/9z/3P/b
/9z/2//b/9v/2f/Z/9n/2f/Z/9n/2P/Y/9v/2//c/93/3P/d/97/3v/g/+L/4//k/+P/
5P/m/+j/6//s/+3/7v/v//D/8f/0//T/9v/4//f/+//7//v//f/7//r/+v/5//r//P/9
//3//f/9//3//f/8//z//P/6//r/+//8//3/+//7//v/+//7//v/+f/4//r/+//7//v/
+f/5//j/9//3//f/9//3//f/9//3//f/+f/5//n/9//3//f/9//4//j/+P/4//j/+v/6
//r/+v/5//j/9//3//n/+f/5//n/+//7//v//P/7//r/+v/5//n/+v/7//3/+//7//z/
/P/+//7//v/9//v//P/8//3//P/8//z/+v/7//3//v////3//v/+//7//P/8//z//P/+
//3//f/+//z//P/8//z//v/9//3//f/8//z//P/8//7//v/+//7/+//7//v/+//6//r/
+v/6//3//P/9/////v/9//3//f/+//7//////wMAAwACAAAAAAAAAAAAAAADAAMABQAG
AAUABgAGAAYACAAIAAgACgALAAwADAALAAoACQAIAAcACAAHAAYABgACAAEA///8//3/
/P/8//z//v/+//3//f/5//n/+P/4//r/+v/7//v/+f/5//j/+P/3//f/9//3//f/9//3
//f/9//3//f/9//4//j/+P/4//f/9//3//f/9v/2//b/9v/6//n/+f/5//n/+v/6//r/
/P/8//z//f8BAAYADAASABkAJgAyAEIAUABbAGUAbQB0AHgAegB9AIIAhACCAIIAhgCN
AJIAkACQAI4AjQCLAIwAiACAAHwAgAB+AHgAcwByAGwAZwBjAF0AWwBaAFYAUQBLAEQA
OgAwACkAIQAWAA4ABwAGAAQA///6//n/9v/0//P/7//t/+3/7f/v/+//7//v/+3/7P/r
/+r/6//r/+r/6v/q/+r/6v/r/+n/6f/n/+f/5//o/+n/6//r/+r/6P/m/+j/5v/m/+f/
6f/p/+n/6f/n/+b/5v/m/+X/5f/l/+X/5f/m/+b/5P/j/+P/4//j/+P/4v/i/+L/4v/i
/+D/3//f/9//3//e/9z/3P/c/9v/2v/Z/9n/2f/b/9v/2//b/9n/2f/Y/9j/2//b/9z/
3f/e/9//4P/g/+D/4v/j/+T/5//o/+r/7P/r/+z/7f/u//H/8v/z//b/9v/4//r/+f/7
//v/+//9//7//v///////f/+//7//f/9//3//f/9//7//v/+//z//f/9//3//f/7//v/
+//7//v/+//5//j/+P/5//n/+f/5//n/+P/3//f/9//3//f/+f/5//n/+f/4//f/9v/z
//X/9f/1//b/9v/2//b/9v/2//b/9v/2//j/+P/4//n/+P/3//b/9f/3//f/9//4//b/
9v/3//f/+P/4//j/+f/5//n/+v/6//j/+P/4//f/+f/6//r/+//6//r/+v/4//r/+//7
//v/+//8//z//P/6//r/+v/6//z/+//7//z/+v/6//r/+v/8//v/+//7//z//P/8//z/
+v/6//r/+v/7//v/+//7//r/+v/6//r/+v/4//j/+f/7//v//P/9//v/+v/6//n/+//7
//z//P/7//v//P/8//7//v/+//7/AQACAAAAAAAAAAAA/////wEAAgAFAAYABgAGAAQA
BAAEAAYABwAIAAgABwAIAAcABgAFAAQAAwACAAIAAQABAAAA/v/7//r/+v/6//z//P/7
//v/+f/5//j/+P/4//j/+f/5//n/+f/4//j/9f/1//X/9f/1//X/9f/1//X/9f/1//X/
9P/0//T/9P/3//f/9//3//T/9P/0//T/9v/3//f/9//3//j/9v/2//T/+P/4//n//f8E
AAgADAAVACAALAA6AEgAUwBbAGEAbAByAHQAcwB2AHYAeAB4AH4AhQCKAIoAiACEAIMA
gwCEAIIAfAB2AHQAdABwAGsAaABiAF0AWwBZAFUAUgBQAE0ARQA+ADQALAAlAB8AFgAO
AAkABAAAAPv/+v/5//b/9P/z//H/7//v/+//7f/t/+3/7f/s/+z/7P/s/+v/6//q/+r/
6v/q/+r/6//p/+n/5//n/+j/6P/o/+n/6v/q/+n/6P/m/+T/5P/l/+f/5//n/+f/5//m
/+b/5v/l/+X/5f/l/+X/5v/m/+T/4f/h/+H/4f/j/+L/4v/i/+D/4P/e/93/3//f/9//
3v/e/97/3v/d/9z/2//b/9v/2//b/9v/2//b/9v/2v/a/9v/2//c/93/3v/f/+D/4P/e
/+D/4f/i/+T/5v/p/+z/7P/s/+z/7P/v//D/8f/0//P/9v/5//n/+v/5//j/+f/8//z/
/f/9//3//v/+//3//f/9//3//f/+//7//v/8//v/+//7//v/+//7//v/+//7//v/+f/4
//j/+f/5//n/+f/5//j/9//3//f/9//3//n/+f/5//n/9//3//f/9f/1//X/9f/2//b/
9v/2//b/9P/0//T/9P/2//b/9v/3//f/9//3//f/9f/1//X/9v/4//j/+f/5//j/+P/4
//n/+//7//z//P/7//r/+f/3//n/+v/6//v//P/8//z/+v/6//v/+//7//v//P/8//z/
/P/8//z//P/8//v/+//8//z//P/8//z//P/7//v/+//+//7//v/+//z//P/8//z/+//7
//v/+//8//z//P/8//z/+v/6//v/+//7//z//f/7//r/+v/5//v/+//8//z//f/9//7/
/v/+//7//v/+//////8AAAIAAgACAAIAAgABAAIAAgAFAAYABgAGAAQABAAEAAYACQAK
AAoACQAKAAkACAAHAAQAAwACAAIAAQABAAAA/v/9//z//P/8//z//P/7//v/+f/5//j/
+P/4//j/+f/5//v/+//6//r/+P/3//b/9f/1//X/9f/1//f/9//3//f/9P/0//T/9P/3
//f/9//3//T/9P/0//T/9v/3//f/+f/5//j/9v/2//b/9v/4//n//f8EAAoADgATABwA
JgA0AEYATwBVAF8AaABsAGwAbwB0AHQAdAB0AHgAgQCIAIgAhACAAH8AfQB8AHoAeAB0
AHIAcABsAGcAYgBeAFkAVQBRAE8AUABOAEkAQwA8ADAAJgAhABsAFgAOAAcAAgD+//v/
+P/z//D/8P/x/+3/6//r/+v/6v/p/+j/5//n/+j/6f/q/+n/6f/o/+j/6P/o/+j/6f/p
/+n/5//n/+b/5v/m/+f/6v/q/+n/6P/o/+b/5v/n/+X/5f/l/+X/5//m/+b/5v/l/+X/
5f/l/+P/5P/k/+L/4f/h/+H/4f/j/+L/4v/i/+D/4P/e/93/3f/d/93/3P/e/97/3v/d
/9z/2//b/9v/2f/Z/9n/2f/b/9v/2v/a/9n/2f/a/9v/3v/f/+D/4P/e/+D/4f/i/+P/
5P/m/+j/5//o/+n/6v/t/+7/7//y//H/9P/3//f/+P/3//b/9//6//r/+//7//v//P/8
//v/+v/5//j/9//4//j/+P/2//X/9f/1//X/9f/1//X/9f/1//X/8//y//T/9f/1//X/
9f/1//T/8//y//H/8P/v//H/8f/x//H/8f/x//H/7//v/+//7//w//L/8v/y//L/8f/w
/+//7v/w//D/8P/x//H/8f/x//H/8f/x//H/8v/y//L/8//z//D/8P/w//H/8//z//T/
9P/0//T/9P/z//P/9P/0//X/9v/2//b/9P/y//P/8//z//P/9P/0//T/9v/2//b/9v/2
//X/9f/2//T/9P/0//T/9v/1//X/9f/2//b/9v/2//b/9v/2//b/9f/1//X/9f/2//b/
9v/2//b/9P/0//X/9f/1//b/9//3//b/9v/1//P/8//0//T/9//3//j/+P/2//T/+P/6
//j/+P/4//j/+P/5//n/+//8//3//v/+//7/AAAAAAAAAgACAAIAAQD///7//f/8//v/
/P/7//r/+v/3//f/9v/0//T/9P/1//b/9P/0//P/8//z//P/8v/y//D/8P/x//H/8f/x
//D/8P/v/+//7//v/+//7//v/+//7//v/+//7//u/+7/7v/u/+//7//v/+//8P/w//D/
8P/w//H/7//v//H/9P/0//T/9v/0//T/9f/3//z/BAAMABMAIAAuADwASgBTAF0AZQBu
AHYAegB7AH4AfgB8AHoAfgCFAIoAiACIAIYAhQCBAH4AegB2AHQAdAByAGwAZwBiAFwA
VwBTAE8ATQBMAEoARQA/ADYALAAkAB0AEwAKAAYAAwAAAP7/+f/y/+3/7P/s/+v/6//p
/+n/6f/p/+n/6f/p/+b/5v/m/+b/5//n/+b/5v/m/+b/5v/n/+f/5//l/+X/5v/m/+b/
5//m/+b/5f/k/+b/5P/k/+X/4//j/+P/4//k/+T/5f/m/+P/4//j/+P/4//k/+T/4v/h
/+H/4f/h/+H/4P/g/+D/4v/i/+D/3//d/93/3f/c/9r/2v/a/9n/2f/Z/9r/2//Z/9n/
2f/Z/9v/2//a/9r/2//b/9z/3f/c/93/3v/e/9//4v/k/+b/5f/m/+j/6v/r/+z/7f/u
/+//8P/x//T/8//2//n/+f/5//n/+f/7//r/+v/7//v//f/+//7//f/9//3//f/9//z/
/P/8//r//P/9//7////8//v/+v/5//v/+//5//j/+P/5//n/+f/5//n/+P/3//j/+f/6
//v/+f/5//n/+f/7//v/+//5//n/+f/5//r/+v/6//r/+v/8//z//P/8//v/+v/5//n/
+//7//v/+//7//v/+//8//r/+v/7//v/+//8//3////+//3//f/8//7//v/+//3/+//8
//z//f/+//7//v/8//z//f/9//3/+//8//z//P/+//7//v/+//7//f/9//7//P/8//z/
/P/+//3//f/9//z//P/8//z//P/8//z//P/9//3//f/9//3//P/7//r/+//6//v//f/8
//v/+//7//3//P/8//v//f/9//7//v/9//3//v/+/wAAAAAAAAAAAAAAAP////8BAAIA
BQAGAAYABgAEAAQABAAGAAkACgAKAAkABgAFAAQAAwACAAEAAAAAAAEAAQAAAP7/+//6
//r/+v/4//j/9//3//b/9//3//j/9v/2//f/9//3//f/9v/2//P/8//z//P/9f/1//X/
9f/1//X/9f/1//T/9P/0//T/9f/1//X/9f/y//L/8v/y//T/9f/1//f/+f/4//b/9P/2
//T/9v/7////BAAKABAAGQAkADAAPgBKAFUAYQBpAHAAdAB2AHcAegB6AHgAegCCAIkA
jgCMAIoAhACDAIEAggCAAHwAegB6AHgAcgBrAGYAZABhAF0AWQBXAFQAUgBNAEcAPgA0
ACoAJQAdABYADgAHAAQA/v/7//j/9f/y//D/8f/v/+3/7f/t/+v/6//r/+v/7P/s/+z/
7P/r/+v/6v/q/+r/6v/q/+v/6f/p/+f/5//m/+b/5v/n/+r/6v/p/+j/6P/m/+b/5//n
/+f/5//n/+f/5v/m/+b/5f/l/+X/5f/l/+b/5v/k/+P/4//j/+P/4//i/+L/4v/i/+L/
4P/f/9//3//f/97/4P/g/+D/3//c/9v/2//b/9v/2//b/9v/2//b/9r/2v/b/9v/3P/d
/+D/4f/i/+L/4v/k/+X/5v/n/+j/6v/s/+v/7P/t/+7/7//w//H/9P/1//j/+//7//v/
+//7//3//v/+/////////wAAAAD///3//f/9//3//v/+//7//P/7//v/+//7//n/+f/5
//n/+//7//n/+P/4//n/+f/5//v/+//6//n/9//3//f/9//3//f/9//3//f/9//3//X/
9f/1//X/9v/4//j/+P/4//b/9v/2//b/9v/2//b/9//3//f/9//3//f/9//3//j/+v/6
//v/+//4//j/+P/5//n/+f/6//r//P/8//z/+//5//r/+v/7//7//v/+//z/+v/7//v/
+//7//z//P/8//z//P/8//z//P/7//v//P/+//7//v/+//z/+//7//v//P/8//z//P/8
//z//P/8//v/+//7//v//P/8//z//P/6//j/+P/5//v/+//8//3//f/8//z/+//5//n/
+v/6//3//f/+//7//v/+//7//v/9//3/AAACAAAAAAAAAAAAAAABAAEAAwAEAAUABgAG
AAYABgAGAAYACAAHAAgACAAHAAgABwAGAAUAAgABAAAAAAABAAEAAAD+//3//P/8//z/
/P/8//v/+//7//v/+v/6//j/+P/5//n/+f/5//j/+P/3//f/9//3//f/9//3//f/9f/1
//X/9f/2//b/9v/2//f/9//3//f/9v/2//b/9v/4//f/+f/5//n/+P/2//j/+P/4//r/
/f8DAAoADgAUABsAJAAwAD4ASgBXAF8AZwBuAHIAdAB1AHYAdAB2AHwAhACJAI4AjACI
AIYAgwCDAIIAfgB6AHYAdAByAGwAaQBkAGAAXQBbAFcAVQBUAFIASwBFAD4ANAAqACUA
HQAWAA4ACQAEAAIA///8//f/9P/2//X/8f/v/+//7//v/+//7//v/+7/7v/u/+7/7f/t
/+z/7P/s/+z/7P/t/+3/7f/r/+v/6v/q/+r/6//s/+z/6//q/+r/6P/o/+n/6f/p/+n/
6f/p/+j/6P/o/+X/5f/l/+X/5//o/+j/5v/l/+X/5f/l/+X/5P/k/+T/5P/k/+L/4f/h
/+H/4f/g/+D/4P/g/9//3v/d/93/3f/d/93/3f/d/93/3f/c/9z/3f/d/97/3//i/+P/
5P/k/+L/5P/l/+b/5//o/+r/7P/t/+7/7//w//H/8v/z//b/9f/4//v/+//8//v/+v/7
//7//v///////f/+//7//f/9//3//f/9/wAAAAAAAP7/+//7//v/+//7//v/+//7//v/
+//5//j/+P/5//n/+f/5//n/+P/3//X/9f/1//X/9//3//f/9//1//X/9f/z//X/9f/1
//b/9v/2//b/9v/0//T/9P/0//b/9v/2//f/9//3//f/9//3//f/9//4//j/+P/5//n/
+P/4//j/+f/7//v//P/8//z//P/8//v/+f/6//r/+//8//z//P/6//r/+//7//v//f/+
//7//v/8//z//P/8//z/+//7//z//v/+//7//v/8//v/+//7//z//P/8//z//v/+//7/
/v/7//v/+//7//z//P/8//z//P/6//r/+//9//3//v////3//P/8//v/+f/5//r/+v/9
//3//v/+//3//P/7//r//f/9//7//v///////////wAAAAACAAIABAAEAAIAAgACAAIA
AQABAAMABAAHAAgACAAIAAYABgAGAAgACQAKAAoACQAKAAkACAAHAAYABQAEAAQAAQAB
AAAA/v/9//z//P/8//7//v/9//3/+//7//r/+v/4//j/+f/5//n/+f/4//j/9//3//f/
9//5//n/+f/5//n/+f/5//n/9v/2//b/9v/5//n/+f/5//b/9v/2//b/+P/5//v/+//7
//r/+v/4//j/+v/6//v/AQAGAAoADgAVAB4ALAA6AEgAVQBfAGcAcAB2AHgAewB8AHwA
fAB+AIAAhwCMAI4AjACIAIUAgwCCAIIAfAB4AHYAdgB0AG0AZgBiAF8AWwBZAFcAVgBS
AE8ASQBCADgALgAnACEAGAASAAsABgACAP3//P/7//r/+P/3//X/8//z//P/8v/x//D/
7//w//D/8P/w//H/8f/w//D/8P/w//D/8f/v/+//7f/t/+r/6v/q/+v/7v/u/+3/7P/u
/+z/7P/t/+3/7f/t/+3/7f/s/+z/7P/p/+n/6f/p/+v/7P/s/+r/6f/p/+n/6f/p/+j/
6P/o/+j/6P/m/+X/5f/l/+X/5P/k/+T/5P/j/+L/4f/h/+H/4f/h/+H/4f/j/+P/4v/i
/+H/4f/i/+P/5P/l/+b/5v/k/+b/5//o/+n/6v/s/+7/7//w//H/8v/x//L/8//2//X/
+P/7//v//P/7//r/+//+//7//////wEAAgACAAEA//////////8AAAAAAAD+//3//f/9
//3////////////9//3/+//6//r/+//7//v//f/9//z/+//7//v/+//7//n/+f/5//n/
+f/5//n/9//3//f/9//4//j/+P/4//j/+P/4//j/+P/4//j/+P/5//n/+f/5//n/+f/5
//n/+v/6//r/+//7//r/+v/6//v//f/9//7//v/8//z//P/7//3//v/+////AAAAAAAA
/v/8//3//f/9//3//v/+//7//v/+//7//v/+//3//f/+//7//v/+//7//P/7//v/+//+
//7//v/+//7//v/+//7//f/9//3//f/+//7//v/+/wAA/v/+/////f/9//7///////7/
/v/9//3//f/+//7/AQABAAIAAgAAAAAAAAAAAAEAAQACAAIAAwACAAQABAAEAAQABwAH
AAkACgAJAAoACgAKAAoACgAKAAwADQAOAA4ADQAKAAkACAAHAAgABwAGAAYAAwADAAIA
AAABAAAAAAAAAAAAAAD//////f/9//z//P/8//z//f/9//3//f/8//z/+f/5//n/+f/6
//v//P/9//v/+//7//v//P/8//z//P/9//3//f/9//r/+v/6//r//v//////AQD///7/
/v/+//7/AAACAAMACQAOABQAGgAlADIAQgBUAGAAZwBxAHsAggCCAIQAiQCKAIoAigCM
AJIAlwCaAJgAlACSAJEAkQCQAI4AigCGAIYAggB6AHMAcABsAGcAZQBjAGMAYABcAFcA
TQBAADgANAAtACMAGgAWAA8ACgAIAAMAAAD///7//P/7//n/9//3//f/9//3//f/9//0
//T/9P/0//P/8//y//L/9P/0//T/9f/z//P/8f/x//D/8P/w//H/8P/w/+//7v/w/+7/
7v/v/+//7//v/+//7//u/+7/7v/v/+//7//v/+3/7v/u/+z/6f/p/+n/6f/q/+r/6//s
/+r/6v/o/+f/5//n/+f/5v/m/+b/5v/l/+b/5f/l/+X/4//j/+P/4//j/+P/4v/i/+T/
5f/n/+n/6P/p/+r/6v/q/+z/7f/u/+//8P/y//T/9P/0//T/9P/3//j/+f/8//3/AAAD
AAMABAADAAIAAwAEAAQABQAFAAMABAAEAAMABQAFAAUABQAEAAQABAACAAEAAQABAAEA
AwADAAMAAwABAAEA///+/wAAAQABAAEAAQABAAAA///9//3//f/9/////////////f/9
//3/+//8//3//v8AAP7//v/+//7/AAAAAAAAAAAAAAAAAAABAP//////////AQABAAEA
AgAAAAAAAQABAAAAAAAAAAEAAwADAAQABAACAAIAAgABAAMABAAEAAUABgAGAAYABAAD
AAMAAgABAAMABAAEAAQABgAGAAYABgAGAAUABQAGAAYABgAGAAYABAADAAMAAwAGAAYA
BgAGAAQABAAEAAQABQAFAAUABQAEAAQABAAEAAQAAgACAAMABQAFAAYABwAGAAQAAwAB
AAMAAwAEAAQABQAFAAYABgAEAAQABAAEAAcABwAIAAgABwAHAAcABwAIAAoACgAKAAoA
CgALAAsADQAOAA8AEAAQABAAEAAQABAAEgATABQAFAATABIAEQAQAA8ADAALAAoACgAJ
AAkACAAGAAcABgAGAAYABAAEAAMAAwACAAMAAwAEAAMAAgACAAEAAQABAAAAAAABAAEA
AQABAP//////////AQABAAEAAQD+//7//v/+////////////AAAAAAAAAAAAAP////8D
AAMABAAEAAQABAAEAAQABQAJABAAGAAeACcAMgA8AEwAXABlAGsAdQB+AIAAggCHAIgA
hgCEAIYAjACXAJoAmACWAJQAkQCRAJAAjACEAIAAhACEAH4AeQB2AHAAawBnAGEAYQBg
AGAAWwBVAEwAQAA2ADEAJwAeABoAFQASAA4ACwAGAP///v/8//v/+//5//n/+f/5//n/
+f/5//j/+P/4//j/+f/5//j/+P/2//b/9v/3//f/9//1//X/9P/0//T/9f/4//j/9//2
//b/9P/0//X/8//z//P/8//1//T/9P/0//H/8f/x//H/8f/y//L/8P/x//H/8f/x/+//
7v/u/+7/8P/w/+7/7f/t/+3/7f/s/+r/6v/q/+n/6v/p/+n/6f/n/+f/5//n/+n/6f/o
/+j/6f/p/+r/6//s/+3/7v/u/+7/8P/x//L/8f/y//T/9v/4//r//P/+//7//v/+/wAA
AwAEAA==
         </WaveFormData>
      </LeadData>
   </Waveform>
</RestingECG>
