# Supplementary material for: Detection of Left Atrial Enlargement Using a Convolutional Neural Network-Enabled Electrocardiogram
Source: Front Cardiovasc Med. 2020 Dec 17;7:609976. doi: 10.3389/fcvm.2020.609976 (PMC7773668; doi:10.3389/fcvm.2020.609976)
Supplement: Supplementary file 4 [file Data_Sheet_4.ZIP › normal3/1802031932_1354_0000000K.XML]

<?xml version="1.0" encoding="Windows-1252"?>
<!DOCTYPE RestingECG SYSTEM "restecg.dtd">
<RestingECG>
   <PatientDemographics>
      <PatientID>1802031932</PatientID>
      <PatientAge>67</PatientAge>
      <AgeUnits>Years</AgeUnits>
      <Gender>Female</Gender>
      <PatientLastName>luxingchuan</PatientLastName>
   </PatientDemographics>
   <TestDemographics>
      <DataType>Resting</DataType>
      <Site>1</Site>
      <AcquisitionDevice>MAC55</AcquisitionDevice>
      <Status>Unconfirmed</Status>
      <Priority>Normal</Priority>
      <AcquisitionTime>09:46:41</AcquisitionTime>
      <AcquisitionDate>08-06-2016</AcquisitionDate>
      <CartNumber>1</CartNumber>
      <AcquisitionSoftwareVersion>009C</AcquisitionSoftwareVersion>
      <XMLSourceVersion>MAC5000 v1.0</XMLSourceVersion>
   </TestDemographics>
   <RestingECGMeasurements>
      <VentricularRate>62</VentricularRate>
      <AtrialRate>62</AtrialRate>
      <PRInterval>152</PRInterval>
      <QRSDuration>88</QRSDuration>
      <QTInterval>412</QTInterval>
      <QTCorrected>418</QTCorrected>
      <PAxis>38</PAxis>
      <RAxis>9</RAxis>
      <TAxis>-5</TAxis>
      <QRSCount>10</QRSCount>
      <QOnset>226</QOnset>
      <QOffset>270</QOffset>
      <POnset>150</POnset>
      <POffset>202</POffset>
      <TOffset>432</TOffset>
      <ECGSampleBase>500</ECGSampleBase>
      <ECGSampleExponent>0</ECGSampleExponent>
   </RestingECGMeasurements>
   <Diagnosis>
      <Modality>Resting</Modality>
         <StatementCount>2</StatementCount>
         <LabelText>12SL ��ϳ���</LabelText>
      <DiagnosisStatement>
         <StmtFlag>ENDSLINE</StmtFlag>
         <StmtText>�������</StmtText>
      </DiagnosisStatement>
      <DiagnosisStatement>
         <StmtFlag>ENDSLINE</StmtFlag>
         <StmtText>���� ECG</StmtText>
      </DiagnosisStatement>
   </Diagnosis>
   <Waveform>
      <WaveformType>Rhythm</WaveformType>
      <WaveformStartTime>0</WaveformStartTime>
      <NumberofLeads>8</NumberofLeads>
      <SampleType>CONTINUOUS_SAMPLES</SampleType>
      <SampleBase>500</SampleBase>
      <SampleExponent>0</SampleExponent>
      <HighPassFilter>16</HighPassFilter>
      <LowPassFilter>150</LowPassFilter>
      <ACFilter>NONE</ACFilter>
      <LeadData>
         <LeadByteCountTotal>10000</LeadByteCountTotal>
         <LeadTimeOffset>0</LeadTimeOffset>
         <LeadSampleCountTotal>5000</LeadSampleCountTotal>
         <LeadAmplitudeUnitsPerBit>4.88</LeadAmplitudeUnitsPerBit>
         <LeadAmplitudeUnits>��V</LeadAmplitudeUnits>
         <LeadHighLimit>2147483647</LeadHighLimit>
         <LeadLowLimit>268435456</LeadLowLimit>
         <LeadID>I</LeadID>
         <LeadOffsetFirstSample>0</LeadOffsetFirstSample>
         <FirstSampleBaseline>0</FirstSampleBaseline>
         <LeadSampleSize>2</LeadSampleSize>
         <LeadOff>FALSE</LeadOff>
         <BaselineSway>FALSE</BaselineSway>
         <ExcessiveACNoise>FALSE</ExcessiveACNoise>
         <MuscleNoise>FALSE</MuscleNoise>
         <LeadDataCRC32>2918727247</LeadDataCRC32>
         <WaveFormData>
KAAoACgAKAAoACgAKAAoACwALgAwADIAMAAwADAAMAAwADAAMAAwAC4ALAAqACgAJgAk
ACIAIAAfAB4AHQAcABcAFAARAA4ADQAMAAsACgAIAAgACAAIAAYABAACAAAAAwAEAAUA
BgADAAIAAQAAAAMABAAFAAYABgAGAAYABgADAAIAAQAAAAMABAAFAAYAAwACAAEAAAAC
AAIAAgACAAIAAgACAAIA///+//3//P///wAAAQACAP///v/9//z//f/+////AAAAAAAA
AAAAAP///v/9//z//v8AAAIABAABAAAA///+/wEAAgADAAQAAgACAAIAAgACAAIAAgAC
AAMABAAFAAYAAwACAAEAAAADAAQABQAGAAQABAAEAAQAAgACAAIAAgADAAQABQAGAAMA
AgABAAAAAwAEAAUABgAEAAQABAAEAAIAAgACAAIAAwAEAAUABgADAAIAAQAAAAMABAAF
AAYABAAEAAQABAACAAIAAgACAAQABgAIAAoABgAEAAIAAAADAAQABQAGAAQABAAEAAQA
AgACAAIAAgAFAAYABwAIAAYABgAGAAYACAAIAAgACAAGAAYABwAHAAUABQAEAAMABQAH
AAoADAAIAAYABgAEAAUABQAGAAgACgALAAsADAALAAoACQAIAAoADQAQABIAEgASABAA
EAARABIAEgATABUAFQAVABUAFwAWABMAEQARABEAEgATABEADQAJAAYACQAGAAcACAAK
AAoACQAJAAgACAAHAAUACAAJAAoACwAJAAcAAwABAAQABQAGAAcACgAKAAoACgAHAAYA
BQACAAgACgAFAAMABwAGAAQACQAQABgAIwAxAD4ATgBeAHAAfwCOAJwApgCoAKIAmACJ
AHQAYgBUAD0AIgATABAACwADAP///f/6//j/9v/0//b///8CAP7//P/7//f/9//3//f/
9//6//r/+//6//n/+P/4//n/+v/6//r/+//5//n/+f/5//n/+f/4//f/+v/9//7//v/8
//v/+f/3//n/+f/5//r//P/7//v//P/7//r/+f/5//r/+//5//z/+f/5//j/+f/6//n/
/f/8//r/+//8//z/+//7//r/+P/7//3///8AAP3//P/7//r//P/9/wEAAAD+//7/AQAB
AAAAAAABAAIABgAHAAgACQAIAAgACAAIAA0ADgARABMAFAAVABgAGQAZABkAGgAaAB0A
IQAjACcAJwAmACYAJAAnACkAKgAtACsALQAtAC4AMAAtACsAKgAtAC4AKwArACkAJgAi
AB8AHQAbABcAFgAUABEADQAMAAYABQAEAAMAAQAAAAEAAQD8//z/+v/5//r/+f/6//v/
+f/5//n/+P/3//b/9f/0//b/+P/5//v/+f/3//T/8v/y//P/9f/2//T/9P/1//X/8v/y
//L/8f/z//X/9v/2//L/8f/w/+7/8P/x//L/9P/0//P/8//y/+//7v/u/+3/7v/w//P/
9P/x/+//7f/s/+//8P/x//P/8v/y//L/8f/u/+7/7f/s/+//8f/z//T/8v/x/+//6//s
/+3/7//w//D/8P/v/+//7f/t/+3/7P/v//D/8f/y//D/7v/r/+j/6f/r/+7/8P/s/+7/
7v/u/+7/7f/t/+z/7f/v//D/8f/x/+//7P/q/+3/7f/t/+7/7v/v/+//7//x//D/7//v
//D/8v/y//D/7//u/+3/7P/s/+7/7v/u/+7/7v/u//D/7v/u/+7/7P/u//D/8v/0//P/
8v/v/+3/8P/x//H/8v/y//L/8f/w/+7/7v/u/+3/7v/v//H/9P/x//D/8P/w//D/8P/y
//L/8v/z//D/7//u/+z/7v/v//D/8v/y//L/8v/0//L/8v/x//H/9f/2//j/+f/3//b/
9f/0//b/9v/3//j/9v/4//r/+v/6//r/+v/5//r/+//8//3/+v/8//v/+P/6//r/+v/7
//j/9//0//H/8P/w/+z/7P/v//D/8f/x/+7/7f/t/+z/7P/t/+7/7//t/+3/7f/r/+n/
6f/p/+n/6v/s/+3/7v/s/+r/6P/m/+j/6v/s/+3/7f/r/+j/6P/p/+7/+P8BAA0AHAAu
ADwATABdAHAAgACIAJAAjgCEAHUAZABSAEQAMwAYAP//9v/3//H/6f/n/+T/4P/i/+L/
4P/h/+j/6v/o/+n/5//m/+X/5P/j/+X/5v/o/+j/6P/m/+X/5f/m/+b/5v/n/+f/5//n
/+f/6P/n/+X/4//l/+n/6//s/+n/6f/o/+f/6f/p/+n/6v/q/+n/6f/q/+n/6P/n/+f/
6f/r/+r/7v/r/+v/6v/r/+v/6f/s/+r/6v/r/+z/7P/q/+v/6//q/+3/7//x//L/8P/u
/+z/6v/s/+3/8f/w//L/8v/1//X/9f/0//T/9P/2//f/+P/5//r/+v/6//r//f/+/wEA
AwAEAAUACAAJAAkACQAKAAoADAARABQAGQAZABgAGAAWABcAGQAaAB0AHwAhACEAIgAj
AB8AHAAaABwAHgAcAB0AGwAYABQAEQAPAA0ACQAIAAkABwAEAAQA/f/7//n/9//2//b/
+P/5//P/8v/v/+3/7v/t/+7/7//v/+//7//u/+z/7P/s/+z/7//w//D/8f/u/+3/6//q
/+r/6//t/+7/7v/u/+//7//r/+r/6f/n/+r/7f/v//D/7P/r/+r/6P/q/+v/7P/u/+7/
7f/t/+z/6//q/+r/6f/r/+z/7v/u/+z/6//q/+r/6v/q/+r/6//r/+z/7f/t/+r/6v/p
/+j/6f/r/+3/7v/t/+3/7P/p/+v/6//s/+z/7P/s/+v/6//p/+n/6f/o/+n/6v/r/+z/
7f/s/+r/6P/p/+n/6v/q/+r/7P/s/+z/6//p/+j/5v/p/+v/7P/t/+3/6//o/+b/6f/p
/+n/6v/q/+v/6//r/+r/6P/m/+X/6f/s/+3/7P/p/+j/5//m/+b/6P/o/+j/6v/q/+r/
7P/q/+j/5v/i/+X/6P/r/+7/6v/m/+T/5P/k/+T/6P/p/+r/6//p/+f/5v/l/+f/6P/p
/+r/7P/s/+z/6//q/+r/6f/p/+z/7v/v//D/7f/s/+v/6//u/+7/8P/y//L/9P/0//T/
8v/x//D/7//x//H/9P/0//D/7//u/+3/7//v/+//7f/r/+r/6v/m/+T/5P/k/+T/5f/l
/+X/5v/j/+H/4P/f/+L/4//k/+X/5f/l/+X/5f/j/+H/4P/e/+L/5P/m/+j/5P/i/+D/
3v/f/+H/5//o/+r/6//w//L/+/8JABgAKAA6AE4AXQBuAHgAdgB2AHIAaABVAEoARgA2
ABkAAADv/+j/5f/h/+H/4//k/+T/5P/k/+D/3f/e/+D/4v/n/+n/5//l/+P/4f/h/+D/
4P/e/+P/5P/m/+n/6P/m/+T/4//k/+X/5v/n/+f/5//m/+X/4//l/+X/5P/m/+f/5//n
/+X/5f/l/+b/6P/n/+f/6P/p/+r/6//t/+r/6f/l/+b/5//p/+r/7f/p/+f/6v/o/+r/
6//s/+z/7P/t/+3/7P/r/+v/6//q/+z/7v/w//L/8f/v//D/7P/t/+7/8v/z//T/9P/1
//b/9f/1//X/9f/5//z///8CAAIAAAAAAP//AgADAAYABwAKAAsADQAOAAwADwAQABMA
FwAYABoAGgAZABkAGAAZABsAHQAdAB4AIQAfAB4AHgAcABoAFAARABIAEgARABEACwAH
AAEA/v/+//3/+//8//j/9//2//X/8f/u/+3/6//r/+z/6//r/+n/5//n/+f/6f/p/+n/
6P/p/+r/6//s/+n/6P/m/+X/5//n/+b/5v/j/+P/5P/k/+X/5v/o/+n/6P/o/+j/5//k
/+X/5f/k/+b/5//o/+j/5P/j/+L/4v/l/+X/5v/m/+b/5v/n/+f/5v/m/+f/5v/n/+f/
5//o/+f/5v/l/+X/5f/m/+f/5//n/+j/6P/o/+b/5//o/+j/6v/r/+v/6f/o/+f/5//m
/+j/6P/n/+f/6v/r/+z/7P/r/+r/6f/o/+z/7P/r/+r/6P/n/+f/5v/n/+r/6//s/+r/
6f/p/+j/5v/n/+f/5//s/+3/7f/u/+3/6//p/+j/6f/r/+z/7f/r/+r/6f/p/+n/6v/p
/+b/6P/q/+z/7v/r/+z/6//q/+z/7P/s/+7/8P/w//D/7v/t/+z/6//q/+7/7v/s/+v/
6v/p/+f/5v/n/+7/8v/w/+7/7f/s/+v/6v/r/+v/6//r/+z/6//r/+v/6f/o/+f/5v/r
/+z/7f/t/+3/7v/u/+//7f/u/+7/7v/w//D/8P/x/+//7v/v//D/8//2//f/+P/2//X/
9P/z//P/8//2//b/9//3//f/9//1//P/8f/t/+3/7v/w/+7/7f/s/+v/6v/p/+n/6f/q
/+v/6//s/+3/6v/p/+j/5//o/+n/6v/r/+n/6f/q/+r/6v/q/+r/6v/u/+7/7P/q/+f/
4f/h/+b/7P/x//j/+v///wcAEgAaACoAPABLAF4AbABwAHAAbABeAE8ARgA6ADIAJQAO
APv/9P/v/+X/3//h/+L/4v/k/+b/6P/p/+j/5P/k/+f/5//o/+n/6v/r/+j/5v/l/+L/
5v/m/+f/6f/q/+r/6v/r/+j/5//m/+X/6f/r/+z/7f/q/+v/6v/o/+j/6f/p/+n/6v/r
/+z/7v/r/+n/6P/o/+r/6v/q/+v/6v/p/+X/5v/n/+n/6v/t/+v/6f/s/+r/6f/p/+n/
6P/p/+v/7P/s/+r/6f/o/+b/6f/q/+v/7P/u/+//8//y//H/8P/y//H/8//0//b/+P/4
//f/9v/1//n/+v/7//z//v/+/wAAAQACAAMABgAHAAYABwAJAAoACgANAA4AEQAUABYA
GQAaABwAHQAdAB8AHAAdABwAHAAfAB0AHAAcABwAHAAYABcAFQAUABIAEQAQAA0ACAAG
AAMAAQD+//7//f/9//3//f/4//b/9v/1//T/9P/y//H/9P/z//T/9f/z//H/7//s/+3/
7v/v//D/7v/u/+3/7f/v/+//7v/u/+//7//w//D/7v/s/+v/6f/q/+z/7v/v/+z/7f/t
/+z/6//r/+v/6v/q/+v/7P/u/+3/6//q/+j/6//s/+7/7//t/+z/7P/q/+v/6//r/+z/
7P/s/+z/7f/q/+r/6v/p/+r/7P/t/+7/6//r/+v/6v/s/+3/7f/r/+z/7f/v//D/7//u
/+z/6//u/+//8P/w/+//7v/t/+z/7v/u/+3/7P/s/+3/7//w/+v/7P/r/+r/7f/t/+7/
7v/t/+3/7P/r/+//7//u/+7/7v/t/+z/7P/p/+n/6P/n/+n/6v/r/+3/6//s/+v/6P/q
/+r/6v/q/+r/7P/s/+z/6f/o/+f/6P/p/+r/6//q/+n/6P/n/+b/6v/q/+j/5//v//H/
7v/q/+n/6P/n/+b/6v/r/+z/7f/r/+n/6P/n/+j/6P/o/+j/6//s/+3/7f/s/+z/6//r
/+7/8P/x//L/8f/w/+//7//w//D/8v/0//b/+P/4//j/9f/1//X/9f/3//f/+v/6//f/
9f/z//H/8f/x//H/7//w//D/8f/u/+3/7P/r/+r/6v/r/+z/7v/s/+v/6//r/+r/6f/o
/+f/5//p/+v/7f/q/+n/6f/o/+v/7P/t/+7/7P/s/+j/4v/l/+n/6f/s//D/8f/0//j/
//8JABYAJgA4AE4AXwBuAHgAfgB+AHwAdABpAF4AVABMADkAHgAFAPr/9f/v/+v/7f/y
/+7/7P/s/+r/6f/s/+r/6v/z//f/9P/z//L/8f/u/+z/6//o/+z/7v/x//X/8v/w/+7/
7f/v/+//7//v//P/8//y//H/8P/x//D/7v/x//P/9P/1//P/8//z//T/9P/z//P/9P/2
//b/9v/3//b/9f/x//L/8//1//b/+f/1//P/9v/0//b/9//4//j/+P/5//n/+P/2//f/
+P/4//n/+v/7//z/+v/5//v/+P/6//r//f/9//7//v///wAA//////////8CAAQABgAI
AAoACgAMAA0ADQANAA8ADwARABMAFgAYABYAGQAaAB0AIQAiACQAJAAiACMAIwAlACUA
JwAnACgALAArACsALAAqACoAJgAlACUAJAAiACEAHAAZABQAEgATABEADgAOAAwACwAK
AAkABQACAAEA/////wAA//////3/+//7//v//f/9//3//P/8//z//P/8//r/+v/5//n/
/P/9//3//v/8//v/+//6//r/+v/7//v/+f/6//v/+//4//n/+f/4//j/+f/6//r/9//3
//f/+P/5//n/+v/6//r/+v/7//v/+P/4//n/+P/7//v/+//8//v/+v/5//n/+//8//3/
/f/+//7//f/8//n/+f/5//j/+v/9///////+//3//f/8//7//v/9//3/AAABAAIAAgAA
AP7//P/6//3//v/+//7/+//7//z//P/8//7//v/+//z/+//7//r/+P/5//n/+f/8//3/
/f/+//z/+//6//r//P/9//3//f////7//f/9//3//v/9//r//P/+/wAAAgD//wAA///+
//7//v/+/wAAAgACAAIAAAD///7//f/8/wEAAgABAAEA//////7//v///wAAAAAAAAIA
AgACAAEAAAD/////AAD//wIAAgACAAIAAgD///7//f/8////AAABAAIA///+//3//P//
/wAAAQACAAAAAAABAAEAAAD///3/+//9////AgAEAAEAAAABAAAAAAD/////AAABAAMA
BAAGAAUABAADAAIABAAHAAoADAALAAwACwAMAA4ADgANAA0ACwALAAsACwAMAAwACgAJ
AAsACwAMAA0ADAAJAAYABAAEAAAAAAAAAAAAAAD//////f/+//7//f/+////AAABAP7/
/f/6//n/+v/7//z//f/+//7//v/+//3//P/7//j//v/+//n/+f/5//j/+v///wIACgAX
ACkAOgBIAFgAaAB1AIgAlgCaAJwAmACOAH0AagBeAFIAOQAcAA8ADAAFAAMA///7//b/
9v/0//T/9v/7/wAA/v/6//v/+//6//n/+P/3//r/+v/7//r/+//6//r/+//8//z//P/9
/////////////v/9//v/+f/8////AAAAAP/////+//3//f/9//3//v8AAP////8AAP//
/v/9//3///8BAAAABAACAAEA//////7//f8BAAAAAgADAAQABAABAAEAAAD+/wAAAwAG
AAgABQAEAAMAAgAFAAUACAAGAAgACAALAAsACwAKAAoACgAOAA8AEAARABEAEAAPAA4A
EwAUABcAGQAcAB0AIAAhACAAIQAjACQAJgApACoALQAuAC4ALwAuAC8AMQAyADUAMwA1
ADUANgA3ADUANAA0ADUANgAzADMAMAAuACsAKQAoACUAIAAeAB0AGwAYABgAEwARAA8A
DQANAAwADQANAAcABgADAAEAAgABAAIAAwADAAMAAwACAP///v/9//z///8AAAAAAQAA
AP///f/8//z//f///wAAAAAAAAEAAQD9//z/+//5//r//f///wAA/f/9//3//P/9//3/
/f/+//////8AAAAA/v/8//v/+f/6//z///8AAP///f/7//r/+//8//3//////wAAAQAB
AP///v/8//r//f///wEAAgABAAEAAAD9//////8AAAAAAgACAAEAAQD////////+////
AAABAAIAAgAAAP3/+v/7//3/AAACAAAAAgACAAIAAQD///7//P///wEAAgADAAIAAQD/
//7/////////AAACAAMAAwADAAAA/v/8//v///8CAAMAAgD///7//f/8//v//v///wAA
AAAAAAAAAgD///7//f/6//z//v8AAAIAAQAAAP3/+//8//3//f/+/wEAAgACAAIA///+
//3/+//+////AQAEAP///P/8//z//P/8////AAABAAIAAQAAAP///v8AAAAAAAAAAAIA
AgACAAIAAQAAAP///v8BAAIAAwAEAAIAAAD+//z//f/+////AQABAAEAAQAAAP7//f/8
//z//f/+////AgD///7//P/7//3//v8AAAEAAgACAAIAAgABAAAAAAAAAAIABgAKAAwA
CwAKAAkABwAJAAkACQAJAAsADgAOAAwACQAIAAcABwAJAAkABwAFAAEAAAD7//r/+//8
//3//f/9//3//v/+//v/+//7//v//P/9//7//f/6//n/+P/3//j/+v/7//z/+v/6//r/
+v/0//T/9v/3//f/+//6//r//f/+/wAACwAbACwAQABYAGoAeQCGAJIAlgCWAJAAiAB/
AHAAYgBUAD0AHgAJAAAA/f/5//f/9//0//T/8v/s/+7/8f/0//b/+P/5//n/9v/1//T/
8//z//L/8v/w//P/9P/2//n/9v/0//L/8f/z//X/9//5//j/9//1//P/8//1//X/9P/1
//f/+P/5//b/9f/0//T/9//3//j/+v/3//b/9f/1//f/9//0//b/+P/5//n/+//3//X/
+P/2//f/+f/7//z/+//7//r/+P/6//v//P/8//7//v/+//7//f/7//z/+P/6//z/AQAD
AAMAAgACAAIAAwADAAMAAwAGAAgACgAMAA0ADAANAA0AEAARABQAFQAWABcAGQAaABoA
HQAeACEAIwAkACYAJgAkACUAJQAnACgAKwAsAC4ALwAtACwALAAuAC4AKgApACkAKAAm
ACUAIAAdABgAFgAWABUAEwAUAA4ACwAIAAUABAACAAIAAQD//wAA//////z/+f/4//f/
+P/5//r/+v/4//j/+P/4//f/9v/0//P/9f/3//j/+v/3//X/9P/y//P/9P/2//f/9P/0
//T/8//x//P/9P/0//T/9f/2//b/9P/z//L/8v/1//X/9v/2//X/9P/0//P/8//0//b/
9v/4//f/9v/2//P/8v/x//H/8v/0//b/9//2//b/9f/0//T/9f/2//b/9//5//r/+f/2
//X/9f/0//f/+P/4//n/+P/3//b/9P/2//b/9v/2//r/+v/5//j/9P/z//P/8v/z//b/
9//4//b/9f/1//T/8v/z//P/8//3//f/9v/2//T/8//y//L/8//1//b/9//2//T/8v/x
//L/9P/0//L/8//0//X/9v/z//T/8//y//X/9v/3//r/+P/2//T/8P/x//L/8//0//b/
9v/0//P/8f/x//D/8P/y//T/9f/2//X/9P/z//H/8f/x//L/9P/5//r/+P/2//T/8v/y
//L/8v/y//T/9P/0//T/8//y//H/8P/y//T/9v/4//X/9P/z//L/9P/0//T/9P/1//b/
9//4//X/9P/z//L/9f/2//f/+P/3//b/9f/0//b/9v/2//f/+f/5//n/+P/2//X/9P/0
//b/9v/2//j/9v/2//X/9f/2//b/9//3//n/+v/7//z/+//6//r/+v/9/wAAAwAEAAMA
AgABAP//AQABAAEAAQACAAYABwAGAAMAAAD9//v//P/9//z/+//4//j/9P/0//b/9v/2
//X/9//3//j/+P/0//P/8v/x//P/9f/3//f/9f/z//H/7//x//L/8v/y//T/9P/0//T/
7v/s/+z/6f/t//X/+P/0//X/+P/6/wUAEwAkADgAUgBmAHUAhACSAJQAkgCOAIYAewBq
AFoATgA5ABgAAQD6//X/8f/z//P/8P/w/+z/6v/q/+v/7P/u/+7/7//z//L/8f/w/+//
7f/s/+z/6v/t/+7/8P/z//D/7v/s/+v/7v/v//D/8f/x//H/8P/v/+7/7//u/+z/7//x
//L/8//y//H/8P/w//H/8f/y//T/8v/y//L/8//x//H/7v/w//H/8//0//f/9P/x//P/
8P/y//P/9P/0//T/9f/1//T/8v/z//T/9P/1//b/9//4//b/9f/3//T/9//4//z//f/9
//z//P/8//3//f/9//3/AgAEAAYACAAHAAYABwAHAAkACwAPABEAEAARABMAFAAWABkA
GgAdACEAIgAkACQAIQAhACAAIQAkACcAKAAqAC0AKwAqACoAKQAoACMAIQAjACQAJAAl
ACEAHQAXABQAFQATABAAEAAKAAkACAAHAAMAAAD///3/+//8//v/+//4//X/9P/z//T/
9f/2//b/9v/2//b/9v/z//L/8P/v//L/8//z//T/8v/x//H/8P/y//L/8//z//D/8P/w
/+//7f/v//D/8P/w//H/8v/y//D/7//u/+7/8f/x//L/8v/x//D/8P/v/+7/7v/v/+7/
7//v/+//8P/w//D/8P/x//H/8v/z//P/8v/y//H/8P/u/+//8P/w//H/8//0//P/8v/x
//H/8P/0//T/8//z//P/8//z//L/8v/y//L/8v/2//b/9f/0//D/7//v/+7/7f/w//H/
8v/y//H/8f/w/+7/7//v/+//8v/z//P/9P/z//H/7//u//D/8f/x//H/8f/w/+//7//u
//D/8P/u//D/8P/w//D/7P/u/+7/7v/w//D/8P/y//D/8P/w/+7/7v/u/+7/7v/x//L/
8f/x/+7/7f/r/+r/7P/u/+//8P/u/+7/7v/t/+3/7f/u//D/9f/2//P/8v/x//D/8P/w
//D/8P/y//L/8v/y/+//7v/t/+z/7//w//H/8v/w//D/8P/w/+7/7v/u/+7/8P/y//T/
9v/0//L/8P/u//H/8v/z//T/8v/y//L/8v/v/+7/7f/s/+//8P/x//L/8P/w//D/8P/y
//L/8v/y//D/8P/w//D/8v/y//P/8//0//X/9f/1//L/8f/x//D/8f/y//X/9v/0//P/
8//0//L/8//z//T/9f/2//f/+P/3//f/9//2//r//P/8//7//v/+//3//f/7//v/+//7
/wEAAgABAAEA///9//z/+//9//v/+f/4//b/8v/y//L/8v/y//H/8f/y//T/9f/1//T/
8//y//H/9P/1//T/9f/z//P/8//z//P/8v/x//D/8f/y//P/8v/w/+7/7f/r/+3/8P/2
//3//v/8/wUAEwAeACwAQgBYAGkAegCIAIoAiACAAHYAaQBcAFQASAAxABYABQD8//P/
6f/p/+3/8P/w/+7/7P/s/+//8P/u/+z/6//x//L/8//0//X/8//w/+7/6v/u/+7/7//x
//H/8P/v/+//7//v/+//7//z//P/8v/x//D/8f/w/+7/7//x//L/8//1//X/9f/2//T/
8f/v/+7/8P/y//T/9//1//P/7v/u//H/8//0//f/8//x//T/8v/y//P/9P/0//b/9//3
//b/9f/1//X/9P/3//j/+f/6//n/+f/8//r/+P/4//v/+//9//7/AAACAAAA///+//3/
AAACAAQABgAGAAYACAAJAAoACwAOAA8AEQATABYAGAAWABcAFgAXABwAHgAhACIAIAAh
ACEAIwAhACMAIwAkACgAJwAnACgAJgAmACIAIQAiACIAIQAhACAAHQAYABYAEwARAA4A
DgALAAsACwALAAUAAgABAP///f/+//3//f/7//n/+f/5//j/9//2//T/9f/2//f/+P/1
//T/8v/x//T/9f/1//b/8//z//T/9P/y//L/8//z//L/9P/2//f/9f/1//T/8v/0//X/
9v/2//T/8//y//L/8//z//T/9P/0//T/9f/1//L/8v/z//L/9P/1//b/+P/3//b/9f/1
//P/9P/1//X/9f/2//b/9v/z//P/8//y//X/9//4//f/9f/1//b/9v/2//b/9f/1//b/
9//4//j/9f/0//P/8v/3//j/+P/4//X/9f/2//b/8v/0//T/9P/1//X/9v/2//X/9f/0
//P/9v/3//f/+P/3//X/8//y//D/8f/x//H/9P/0//T/9f/z//T/8//w//P/9P/1//b/
8v/0//T/9P/y//L/8v/0//X/9v/3//b/9P/y//D/7v/y//T/9P/1//P/8//y//L/8v/y
//H/8P/x//L/8//z//L/8f/x//L/8//0//T/9P/0//T/8//y//H/8P/x//L/8//0//L/
8v/y//L/8v/y//L/8v/z//T/9f/2//P/8v/x//D/8f/y//P/9P/y//L/8v/y//P/8//z
//P/8//z//T/9f/z//L/8f/w//P/9P/1//X/9//4//j/+f/2//b/9f/0//X/9v/3//n/
+P/2//b/9v/5//z//f/+//3//f/9//3//P/7//3//P/8//3//v////7//f/8//n/+P/4
//n/9v/1//T/8//y//H/8f/x//L/8//z//T/9f/y//H/8P/v/+//8f/z//X/9P/z//P/
8v/x//D/7//u//T/9P/y/+7/6f/n/+n/7v/w//X//P8CAAkAEQAaACYANABGAFkAaAB2
AHoAfAB4AGoAWwBOAEQAPgAxABYAAQD8//f/7f/n/+f/6v/s/+7/7P/u/+//8P/u/+z/
6f/r/+3/7//x//P/8f/w//D/7v/u/+7/7//x//P/8v/x//H/7//v/+//7//y//P/8//z
//L/8//y//D/8P/x//H/8f/z//P/8//0//P/8f/w//D/8f/y//P/9f/z//P/8P/y//L/
8//z//X/9P/z//f/9v/z//P/8//y//P/9f/2//b/9f/1//X/9P/0//T/9P/0//j/+f/9
//z/+v/4//n/9//5//r//P/+//3//f/9//3//v/+//7//v8DAAQABwAJAAgABwAIAAcA
CwANABAAEgAQABMAFAAXABcAGAAaABoAGwAdAB4AIQAeAB8AHgAeACQAIwAjACQAIwAi
AB0AGwAdABwAGgAZABgAFwAUABQADwALAAYABAADAAMAAwADAP///P/7//n/9v/2//T/
8//1//P/8//z//D/7//u/+z/7v/u/+7/7v/s/+z/6//r/+v/6//q/+r/6//r/+z/7P/p
/+j/6P/n/+b/6P/q/+v/6P/p/+n/6P/p/+n/6f/o/+j/6f/q/+z/6//p/+j/5v/n/+j/
6v/r/+r/6v/r/+r/6v/p/+j/6P/r/+z/7f/v/+3/7P/r/+n/6v/s/+3/7v/t/+3/7f/s
/+z/7f/t/+v/7v/v//H/8v/x//D/7v/t/+7/7//w//D/7v/u/+7/7v/u/+7/7f/s/+z/
7f/v//D/7f/u/+3/7P/t/+3/7v/u/+3/7f/s/+v/7f/t/+z/7P/t/+3/7f/u/+v/6//q
/+n/7P/s/+z/7f/s/+7/7v/s/+z/7P/s/+z/7P/u/+7/7v/r/+r/6f/q/+3/7v/v/+7/
8P/s/w==
         </WaveFormData>
      </LeadData>
      <LeadData>
         <LeadByteCountTotal>10000</LeadByteCountTotal>
         <LeadTimeOffset>0</LeadTimeOffset>
         <LeadSampleCountTotal>5000</LeadSampleCountTotal>
         <LeadAmplitudeUnitsPerBit>4.88</LeadAmplitudeUnitsPerBit>
         <LeadAmplitudeUnits>��V</LeadAmplitudeUnits>
         <LeadHighLimit>2147483647</LeadHighLimit>
         <LeadLowLimit>268435456</LeadLowLimit>
         <LeadID>II</LeadID>
         <LeadOffsetFirstSample>0</LeadOffsetFirstSample>
         <FirstSampleBaseline>0</FirstSampleBaseline>
         <LeadSampleSize>2</LeadSampleSize>
         <LeadOff>FALSE</LeadOff>
         <BaselineSway>FALSE</BaselineSway>
         <ExcessiveACNoise>FALSE</ExcessiveACNoise>
         <MuscleNoise>FALSE</MuscleNoise>
         <LeadDataCRC32>1995663495</LeadDataCRC32>
         <WaveFormData>
DAAMAAwADAAMAAwADAAMAA4AEAASABQAFAAUABQAFAAWABYAFgAWABUAFAATABIAEgAS
ABIAEgAQABAAEAAQAA4ADAAKAAgABgAGAAYABgAEAAQABAAEAAMAAgABAAAAAQACAAMA
BAABAAAA///+////AAABAAIAAgACAAIAAgD///7//f/8////AAABAAIA///+//3//P/9
//7///8AAP7//v/+//7//f/8//v/+v/7//z//f/+//v/+v/5//j/+f/6//v//P/6//r/
+v/6//r/+v/6//r/+//8//3//v/7//r/+f/4//n/+v/7//z/+v/6//r/+v/6//r/+v/6
//z//P/8//z/+//6//n/+P/5//r/+//8//r/+v/6//r/+v/6//r/+v/8//z//P/8//v/
+v/5//j/+f/6//v//P/8//z//P/8//r/+v/6//r/+//8//3//v/9//z/+//6//v//P/9
//7//P/8//z//P/8//z//P/8//3//v///wAA/f/8//v/+v/9//7///8AAP7//v/+//7/
/P/8//z//P/9//7///8AAP7//v/+//7///8AAAEAAgD///7//f/8//3//f/9//3/AAAB
AAIAAwABAAAAAAD//wEAAgAEAAUABQAFAAYABQADAAEAAAAAAAUABgAGAAcACgAIAAYA
BQAIAAkACAAJAAgABwAGAAUABAAEAAEAAAABAAIAAgACAP///P/5//f/+f/5//n/+v/4
//n/+f/2//b/9//3//f/9//4//r//P/5//j/9v/1//j/+f/7//z/+//6//r/+f/3//f/
9v/2//v//f/7//3/AgACAP7/BAAOABkAIQAnACoAMgA6AEAASABQAFoAXwBpAGsAXABG
AC4AFgD//+//6v/q/+v/6f/o/+z/7f/u//D/8//2//f/+//9//f/9f/1//H/8v/y//L/
8f/0//X/9v/1//T/8//y//L/8//z//T/9f/z//P/8//z//H/8v/y//H/9P/2//f/+P/3
//b/9f/0//b/9v/1//X/9P/1//X/9f/0//T/9P/0//f/9//4//r/9//2//X/9P/1//X/
9v/4//f/9v/2//X/9v/2//b/9v/5//r/+v/5//j/9//1//T/9//4//n/+v/4//j/+v/6
//r/+v/7//v//P/9//7///////7//v/9/wEAAgAFAAcABwAIAAcABgAGAAYABwAIAAoA
DAAOABAADwAOAA8ADwAQABEAEwAUABIAFQAVABYAFQAVABUAFQAXABkAGwAbABkAFwAU
ABIAEgAQABAAEQANAA0ADAAMAAgABwAGAAYACQAHAAYABwAEAAMAAQAAAAEAAAAAAAEA
AQAAAP///f/7//v/+//5//r//f/+//7//P/7//r/+f/5//r//P/+//z/+//7//v/+v/6
//n/+f/5//v/+//6//n/+P/3//b/9//4//n/+//5//n/+f/5//j/+P/4//j/+v/7//z/
/f/6//n/+P/3//n/+v/8//3//f/9//z/+v/4//j/+P/3//r//P/9//7//P/7//n/9//3
//f/+P/8//v/+v/5//f/9//3//f/9//4//r/+//7//j/9//1//T/9//4//n/+v/4//j/
+P/4//b/9v/1//X/+P/5//n/+v/6//n/9//2//n/+f/5//j/+P/4//n/+f/6//r/+f/5
//z//f/9//z/+//6//n/+P/6//r/+//8//r/+v/4//j/+f/6//v//P/+////AQABAP3/
+//4//b/9//3//j/+v/4//j/+P/4//b/9v/2//b/9//4//n//P/3//T/9v/2//b/9v/3
//j/+f/6//n/9//2//X/+P/5//r/+//7//z//P/9//v//P/8//3//v8AAAIABQACAAEA
/v/8////AgADAAMAAAAEAAMAAgADAAMAAwABAAIAAwAEAAUAAwACAAAA+//7//r/+//7
//r/+f/4//f/9f/0//P/8v/z//T/9v/3//P/8v/y//H/9P/0//X/9//3//b/9f/z//P/
8//z//T/9f/2//f/+f/2//X/9P/y//T/9f/3//n//f/8//r//P/8/wIADwAZAB8AJAAs
ADQAOABAAEgAUABTAF8AZQBcAEoANAAeAAcA8//q/+T/4f/n/+j/5P/n/+z/7P/t//L/
8//z//f/+f/3//X/8f/u/+7/7v/t//D/8f/y//H/8P/v/+7/7v/v/+//8P/x/+//7//v
/+//7f/u/+7/7f/u//D/8f/y//D/8P/w//D/8f/y//L/8//y//P/8//z//H/8P/v/+7/
8P/x//P/9v/z//L/8f/w//L/8f/x//L/8v/y//P/8//w//D/8P/w//P/9P/0//P/8v/x
/+//7v/x//L/8//0//L/8v/0//T/8v/y//P/8//2//f/+P/5//f/9v/2//X/+f/6//3/
///+/wAAAAAAAP///v/+//7/AQAEAAcACgAKAAgACAAHAAgACQALAAwADgARABEAEgAQ
AA8ADgANABAAEQASABEAEAAPAA0ADAAOAAwADAANAAsACwAKAAoABwAFAAMAAgAFAAMA
AgADAAEAAQAAAAAAAgAAAP/////+//7//v/9//////////3///8BAAEAAAD+//3//P/7
//v//P/+/wAA/v/9//3//f/6//r/+f/5//z///8AAAAA/v/8//r/+P/7//z//f//////
/////////P/8//z//P////////////3//f/9//3//v/+///////+///////+//7//v/+
//3//f/+//7//v/8//3//f/9//7//f/9/wAA/v/+//7//f/7//v/+//7//7/AAABAAEA
/v/9//v/+v/8//z//P/8//z//P/8//z/+v/6//n/+f/8//3//f/+//z/+//5//j/+v/7
//z//P/8//z//f/9//r/+v/5//n/+//9//7//v/7//r/+f/4//r/+v/7//z//P/8//r/
+v/5//j/9//2//n/+//+////+//4//j/+P/4//j/+f/6//r/+//6//n/+P/3//n/+f/6
//r/+//7//z//P/9//3//v///wIAAwAEAAMA///+/////v//////BAAEAAQABQAFAAUA
AAD///7//f//////AAAAAP3//P/6//r/9//2//X/9P/0//X/9f/1//L/8v/y//P/9v/0
//X/9//0//P/8f/w//L/9P/1//b/8//z//P/8//y//L/8v/y//b/9//4//n/9v/y//P/
8//3//n/AAAGAAYABgAMABMAGQAhACoANAA+AEgAUABYAFwAXQBjAGMAVgBAADIAJAAN
APn/8P/o/+X/5//q/+7/9f/6//j/+f/8//n/9f/1//X/9f/5//v/9//2//X/8//z//P/
8//x//b/9//4//r/+P/3//f/9//3//f/9//3//f/+P/4//f/9v/2//X/9P/1//b/9//4
//b/9v/1//X/+P/5//n/+f/4//j/+P/4//f/9f/0//T/9f/2//f/+P/4//f/9//4//b/
9v/3//f/9v/2//b/9v/3//j/+P/3//r/+//7//z//P/6//j/9v/3//j/+//8//r/+v/7
//v//f/9//3//f/+//7///////7//v8AAAEABAAGAAYABgAIAAgACQAKAAsADAANAA4A
EAAQABIAEwASABEAEQAQABIAFQAVABYAFwAXABcAFwAWABUAFAARABUAFQAUABQAEgAO
AAwACwAJAAkACAAIAAYABQAEAAQAAgD///3//f///////v/+//z/+v/5//n/+//8//3/
/f/////////9//v//f/9//z//f/9//3//f/7//r/+v/6//v/+//8//3//P/8//v/+//5
//v/+//6//v//P/9//7/+//6//n/+f/7//v/+//7//z//P/8//z/+//7//v/+//+////
AAABAP3//P/8//v//v///////v/+//7//v/9//3//v/+//7/AAABAAEAAQD+//3//f8A
AAAAAAAAAP//AQABAAEAAQD//wAAAAD//wEAAQAAAAAA/v/+//7//v8AAAAAAAAAAAAA
AAD///////////7//v8CAAMAAwAEAAIAAQAAAP7///8AAAIAAwABAAAA/v/9//z//f/9
//z//v8AAAIABAABAAAAAAAAAAEAAgABAAIAAAAAAAAAAAD+////AQABAAIAAwADAAQA
AQD///7//v/8/wIABAAEAAQAAwACAAEAAAACAAIAAQABAAEAAQABAAEAAAD//////v8C
AAMABQAGAAUABQAGAAcACQAJAAkABwAGAAYACAAIAAQAAwAHAAYABwAJAAoACwAIAAcA
BgAFAAUABQAGAAYABgAGAAUABgACAAAA/v/8//7//////////f/8//v/+//7//j/+P/5
//v/+//6//r/+v/6//n/+P/4//n/+v/7//r/+v/6//r//f/9//3//f8AAP7//f/5//f/
9//+/wIABAAIABAAFQAbACEAKAAyAD4ASABOAFwAZgBpAG8AcQBmAE4APAAoABMABQD4
//D/7//x/+z/6v/v//T/9v/5//z//f/7//f/9f/1//X/9//3//j/+f/5//b/9f/0//H/
9P/1//b/+P/6//n/+f/5//b/9f/0//P/9v/4//n/+f/2//b/9f/0//b/9v/2//b/+P/4
//f/9//3//f/9v/1//X/9v/3//j/9f/z//L/8v/0//T/9P/0//T/8//z//T/8v/y//P/
8//0//T/9P/0//P/8v/w/+3/7//x//L/9P/4//j/+P/4//f/9v/3//b/9//4//r/+//5
//n/+f/5//v//P/+////AAAAAAIAAwACAAQABAAEAAYABgAHAAgACAAIAAgACAAMAA4A
EgAVABcAFwAYABgAFQAXABYAFgAXABcAFwAXABkAGQAZABcAGQAZABgAGAAXABQAEwAT
ABAADwANAAwACwALAAsADAALAAcABAADAAUABQAEAAQABQAEAAQABQADAAIAAQD//wIA
AwAEAAMAAAABAAAA/v/+////AAABAAIAAgADAAQAAQD///7//f///wAAAAABAAAAAQAA
AP7//v/+//7//v///wAAAQADAAAA///+//3///8AAAEAAgAAAP///v/9//7///8AAAEA
AgACAAMAAwADAAMAAgAAAAMABAAFAAUAAgACAAEAAAAAAAEAAQABAAEAAQACAAYAAwAC
AAEA//8CAAMABAAFAAIAAgABAP//AAABAAEAAgAEAAQABAAEAAMAAgABAAAAAQACAAIA
AwAAAP///f/8///////+//7/AQABAAEAAAD9//z//P/7//3//v/+/////f/9//z/+v/8
//z//P/8//z//P/9//7//f/8//n/+P/7//z//f/+//v/+//8//v//f/9//z//P8AAAEA
///8//r/+v/6//r//f/+//7////+//3//P/7//v/+//8//z//v///wEAAgAAAP//////
/wQABQAGAAUAAwACAAMAAgABAAEABgAGAAYABwAHAAcABAADAAIAAQACAAMABQAGAAIA
AAD9//z//f/8//v/+v/7//v/+v/5//b/9v/2//f/+v/4//n/+//6//n/9//2//f/+P/4
//j/+f/5//n/+f/4//j/+P/4//r/+//8//3/+v/4//f/9f/7////AgAIAAoACAAMABUA
GwAfACgAMgA+AEgAUABYAFwAYQBlAGkAZABQADwALAAVAAEA9P/s/+X/5f/o/+z/8f/4
//j/9//6//n/9//5//f/9//7//3/+//6//n/9//1//X/9f/z//j/+f/6//z/+v/3//X/
8//1//X/9f/1//b/+P/5//n/+P/4//f/9v/4//j/+P/4//b/9v/1//X/9v/3//f/9//4
//j/+P/4//f/9f/0//T/9f/2//f/+P/3//X/9P/0//T/9P/1//X/9v/2//b/9v/0//T/
8//x//T/9f/1//b/9f/0//P/8v/z//T/9//4//b/9v/3//f/9f/1//X/9f/5//r//P/9
//v/+v/7//v//v8AAAAAAAACAAIAAwAEAAMABAAFAAYACgAKAAwADQALAAsADAAMAA4A
EQARABIAEwATABMAEwARABEAEQAPABMAEwASABIADwAMAAsACwALAAsACgAKAAgABwAG
AAYABAABAP////8AAAEAAQACAAAA/v/9//3/AAAAAAAA///////////9//v//f/9//z/
/P/9//7////9//z//P/8//7//f/9//3//v/+//3//f/8//3//P/6//v//P/9//7//f/8
//v/+//9//3//f/9//3//v///wAA///9//v/+f/8//3//v////v/+v/6//n//P/9//3/
/P/+//7//v/9//z//P/7//r//f///wAAAQD///3//P/+/wAAAAAAAP//AQABAAEAAQD+
//7//f/7//7//////wAA/f/8//v/+v/7//z//f/+//z//P/7//v/+//7//r/+v/8//3/
/f/+//z/+//6//j/+//8//7////+//7//f/9//3//f/8//r//f/+////AAD9//z//P/8
//z//P/6//r/+//8//3//v/7//v//P/7//7//////wAA/f/7//r/+v/8//z//P/8//z/
/P/8//z/+v/6//r//P////7//P/8//z//P/7//r/+f/4//v//P/9//7//f/8//v/+v/8
//z//P/8//7//v/+//7//P/7//r/+f/8//3//v////3//P/8//v//f/+/wAAAQACAAMA
BQAFAAMAAQAAAAAABAAEAAMAAwAFAAQAAwADAAYABwAGAAcABQAFAAUABQAFAAQAAAD+
//3//v/+//7//P/6//j/9//3//f/9//4//b/9//3//T/9P/1//X/9f/1//b/+P/6//f/
9v/0//P/9f/1//b/9v/4//j/+f/5//j/9//1//T/+//7//3////+//7/AAAEAAwAFQAd
ACUALgA2ADoAQABKAFQAWgBhAGkAaQBYAD4AJAAOAP3/7//o/+b/5//p/+z/7v/t/+7/
7v/v//L/8//1//f/9//z//P/8f/w//D/8P/v//H/8f/x/+//8P/v/+7/7v/w/+//7//v
//D/8f/y//P/8v/y//H/7//w//L/8//0//P/8v/x//D/8v/y//H/8f/y//P/8//z//D/
8P/w//D/8f/x//L/9P/x//D/7//u/+//7//w//L/8v/y//P/8//y//L/8v/y//X/9v/2
//X/9P/z//H/8P/z//T/9f/2//T/9P/2//b/9P/0//X/9f/2//f/+P/5//n/+P/4//f/
+v/6//z//f/+/wAAAAAAAAAAAAABAAIABQAGAAcACAAJAAgACQAJAAwADQAPABAADgAR
ABEAEgAQAA8ADgANAA8AEQATABMAEwARAA4ADAAMAAoACgALAAcABwAGAAYAAgABAAAA
AAADAAEAAAABAP///f/6//j/+v/6//v//f/9//z/+//5//f/9//3//X/9v/5//r/+v/4
//f/9v/1//X/9v/4//r/+P/3//f/9//2//b/9f/1//f/+f/5//j/9v/2//b/9v/3//j/
+f/7//n/+f/5//n/+P/4//j/+P/7//v/+//7//j/9//2//X/9//4//r/+//6//v/+//6
//n/+P/3//X/+P/6//v//P/7//v/+v/5//r/+f/5//z//P/8//z/+//5//n/+f/5//v/
/P/8//v/+v/5//f/9v/5//r/+//8//r/+v/6//r/+v/6//n/+f/7//v/+v/6//r/+f/3
//b/+P/5//r/+v/6//r/+//7//n/+P/2//X/+f/7//z//P/5//j/9//2//f/+P/6//z/
+v/6//j/+P/2//b/9v/2//j/+f/7//v/+v/5//f/9v/3//f/+P/6//z//P/8//z/+//6
//n/+P/5//r/+//+//n/9v/4//j/+P/4//n/+v/7//z/+//6//n/+P/5//r/+//8//z/
/P/8//z/+//6//n/+P/7//z//f/+//v/+v/5//j/+v/6//r/+v/6//n/+f/5//n/+f/5
//n/+//8//z//f/6//r/+f/5//n/+v/7//3///////3//P/8//7//v/9/wAABgAHAAgA
CAAHAAYAAwAFAAcACQALAAsADAAMAAkABQACAAEA//////////////7//P/6//j/+v/6
//v/+//4//j/+f/5//n/+P/4//n//P/8//z/+//6//n/+P/4//r/+v/6//v/+f/5//n/
+P/0//f/+//9/wEABAAEAAQABgAIAA8AFwAfACgANAA+AEQASgBQAFYAWwBhAGUAXABM
ADgAIgAJAPf/7P/m/+X/6f/q/+z/7//y//T/8f/w//P/9f/z//X/9//3//f/8//y//H/
7//x//H/8f/v//P/8//z//T/8//x//D/7//y//P/9P/1//L/8v/x/+//8f/y//L/8v/0
//T/9P/0//H/8P/u/+3/7//x//L/8//w//D/8P/w//L/8f/x//L/9P/0//T/9P/z//H/
8P/w//H/8v/0//X/8v/y//L/8v/z//T/9P/z//X/9f/0//T/8//y//H/8P/z//T/9//4
//b/9v/3//f/9f/1//X/9f/3//j/+v/7//v/+v/7//v//v8AAAAAAAAAAAAAAQACAAMA
BAAFAAYABgAGAAgACQAIAAcABwAGAAkADQAOABAADwAPAA8ADwAPAA8ADwANABEAEQAQ
ABAADQAKAAkACQAIAAkACQAKAAcABQADAAIABAABAP///////////v/+//7//P/7//v/
/v/+//7//f/7//v/+//5//f/+f/5//j/+P/5//r/+//5//j/+P/4//r/+f/5//n/9//2
//T/8//1//f/9//2//f/+P/5//r/9//2//X/9f/3//f/9//3//T/9P/0//T/9//3//f/
9//3//f/9//3//T/9P/1//X/+P/5//n/+P/2//b/9v/1//f/+P/4//j/+v/7//v/+//5
//f/9v/4//n/+v/7//v/+v/5//j/9//3//j/+P/3//n/+f/4//j/9//2//X/9P/1//b/
9//4//b/9v/1//X/9//3//b/9v/5//n/+P/4//b/9f/0//L/9P/2//n/+//5//j/9v/1
//j/+f/5//j/+P/4//j/+P/3//b/9v/2//f/+P/3//j/9//2//X/9P/2//f/+f/5//f/
9//2//b/9P/z//P/9P/1//b/9//4//b/9v/2//b/9P/0//T/9v/5//j/9//2//X/9P/1
//b/9//4//j/+P/4//j/9v/2//b/9v/3//j/+f/6//j/+P/4//j/+P/4//j/+P/6//r/
+v/6//f/9v/1//T/9v/4//r//P/5//j/9//2//f/+P/5//r//P/7//v/+//4//f/9v/1
//b/+P/5//v/+v/6//n/+f/5//r/+//9///////9//z/+v/8//z/+//9/wQABgAIAAgA
BwAGAAMABAAFAAYABwAHAAgACAAFAAEA/v/9//v/+//7//v/+//5//j/9//2//j/+P/5
//n/9v/2//f/9//1//T/9P/1//j/+P/4//f/9v/1//T/9P/2//b/9v/3//f/9//3//b/
9P/z//X/9//7/wIABgACAAQACgAPABUAHQAkADAAPABCAEgAUgBWAFkAYQBnAGAATAA2
ACAACQD5/+7/5v/j/+f/7P/w//H/9P/2//P/8P/z//P/8//3//X/9f/3//P/8v/x/+//
7//v/+//7f/w//H/8v/0//H/7//u/+3/8P/x//L/8//x//L/8v/x//H/8v/y//L/8v/y
//L/8v/w//D/7//v//H/8//0//X/8v/y//L/8v/y//H/8f/y//P/9P/1//b/9f/z//L/
8v/0//T/9f/1//L/8v/y//L/8//0//T/8//1//X/9P/0//X/9P/z//L/8//0//f/+P/2
//b/9//3//f/9//3//f/+f/6//z//f/7//r/+//7//3/AAABAAIAAAAAAAEAAgADAAQA
BQAGAAkACgANAA8ADQALAAoACAALAA8AEAASABMAEwATABMAEQARABEADwATABMAEgAS
AA8ADAALAAsACgALAAsADAAKAAkACAAIAAYAAwABAAEAAwADAAIAAgABAP7//P/7//3/
/v///////f/9//3/+//5//v/+//6//z//f/+////+//6//r/+v/7//v//P/9//r/+v/5
//n/+f/7//v/+v/7//z//f/+//v/+v/5//n/+v/7//z//f/6//r/+v/6//n/+f/5//n/
+v/7//z//f/7//r/+v/5//v//f/+//7//P/8//z/+//7//z//P/8//3///8AAAEA///9
//z//v8AAAAAAAD//////////////f/+//7//f/+//////8AAP3//P/7//r/+//8//3/
/v/8//z/+//7//v/+//6//r//P/9//3//v/9//3//f/8//7//v///////P/8//v/+//6
//v/+//6//3//v///wAA/v/8//v/+v/7//z/+//8//r/+v/6//r/+P/5//v/+//9//3/
/P/8//v/+f/4//j/+P/4//j/+P/6//r/+v/6//z//P/8//7////+//3//P/7//r/+v/6
//r/+v/7//z//f/+//v/+v/5//j/+//8//3//v/9//z/+//6//r/+v/6//r/+//8//3/
/v/7//r/+f/4//r//P/+/wAA/f/8//v/+v/4//j/+P/4//v//P/9//7/+//6//n/+P/7
//z//f/+//z//P/8//z//P/8//z//P/8//3//v////7//f/8//v//v/+///////9//z/
/P/7//r/+//9//3/AAD/////AAD///7//P/7/wMABAAFAAcACQAJAAcABwAHAAcABwAH
AAsADAAKAAoABwAGAAQAAgADAAIAAQABAP///f/7//r/+P/5//n/9v/3//n/+v/7//n/
+P/4//j/+//8//z//f/8//v/+//6//r/+v/7//v//f/9//z//P/5//n/+//9/wAABgAK
AAwAEAATABsAIQAmADAAPABGAE4AWgBiAGMAZwBrAGQAUABAADAAGwAHAP7/9v/x/+3/
7P/u//X//P/8//v/+v/7//v/+//5//f/9//7//r/+v/6//n/9v/1//T/8f/0//X/9v/4
//b/9f/1//X/8//z//P/8//1//b/9v/1//T/9P/z//L/9f/2//f/+P/2//b/9f/1//X/
9f/0//P/9f/2//f/+P/1//P/8v/y//X/9v/3//j/9v/1//X/9v/0//T/9f/1//b/9v/2
//b/9P/0//P/8f/0//X/9f/2//b/9v/2//b/9v/2//j/+P/6//r/+//7//j/9//2//X/
9//4//r/+//7//r/+//7//7/AAAAAAAAAAAAAAEAAgACAAIAAgACAAUABgAJAAsACgAJ
AAkACAAKAA0ADQAOABEAEQARABEAEAAPAA4ACwAQABEAEQASABEADgANAA0ACwALAAoA
CgAIAAcABgAGAAUAAQD+//3///////7//v/8//r/+f/5//j/+P/4//f/+P/5//r/+f/2
//f/9v/0//b/9//4//n/9v/2//f/+P/2//X/9f/1//X/9v/2//f/9P/1//T/8v/1//b/
9//4//X/9P/z//P/8//z//P/8//1//b/9//4//j/9//2//X/+P/5//r/+//5//j/+P/3
//b/9//3//b/+P/4//j/9//2//b/9f/0//f/+f/6//v/+P/3//f/+v/4//j/+P/3//n/
+f/5//n/9//2//T/8f/z//X/9v/4//b/9v/2//b/9P/0//T/9P/1//b/9v/3//b/9f/z
//L/9v/3//f/+P/4//f/9v/0//L/8v/z//P/8//0//T/9f/z//P/8v/w//L/9P/2//j/
9f/0//T/9P/y//L/8P/w//L/9P/2//j/9P/z//P/8f/z//X/9v/4//X/8//y//L/9P/0
//T/9P/2//b/9v/2//X/9P/z//T/9f/2//T/9P/0//T/8v/y//L/8v/y//L/8v/y//D/
8P/w//D/8P/w//D/8P/x//L/8//0//H/8P/v/+7/8P/y//T/9v/1//T/8//y//D/8P/v
/+//8P/x//L/8//y//H/8f/w//L/8//1//b/9P/z//P/8//z//P/8//x//P/9P/3//j/
9f/z//b/9P/2//n/+//9//3//f/9//3//////wAAAAD+//7//f/+//r/+P/2//T/9f/1
//T/8//x//D/7//v/+//7P/s/+3/7//v/+7/7v/s/+z/6//q/+z/7f/u/+//7//u/+3/
7P/t/+3/7f/t//T/8v/v/+3/7f/r/+7/9P/2//j/AAALABEAFQAcACYAMAA6AEIATgBY
AFsAXwBnAGAASAAyACIAEwADAPb/7P/r/+f/4v/i/+f/6v/u/+//8P/x//P/8f/x/+3/
6//t/+3/7v/v/+//7v/t/+z/6f/r/+v/6//s/+7/7f/t/+3/6v/p/+j/5//q/+z/7f/t
/+v/7P/s/+z/6v/q/+r/6v/r/+z/7P/t/+v/6//q/+n/6//s/+3/7v/t/+v/6v/q/+z/
7P/s/+z/7v/t/+3/7v/t/+z/7P/r/+v/7P/t/+7/7f/u/+7/7f/v/+//7v/u//L/8v/y
//L/8P/u/+7/7P/t/+7/8P/x//H/8f/x//H/8v/y//P/8//2//b/+P/5//f/+P/3//b/
+f/6//z//v/8//z//P/8/wAAAAACAAMABQAFAAYABgAFAAcABgAGAAgACQAKAAsACwAL
AAsACQALAAsACgAKAAsACAAHAAcABAADAAEAAAABAAEAAQACAAEA/f/6//n/9//3//b/
9v/4//b/9f/1//P/8v/x/+//8v/z//T/8//w//H/8P/u/+//7//v/+//7v/u/+//8P/v
/+3/7P/r/+3/7v/u/+//7P/t/+z/6v/r/+z/7f/u//D/8P/w//H/7v/t/+z/6//s/+7/
8P/y//L/8f/w/+//7//v/+//7//v//D/8v/z//H/8f/w/+7/8f/y//P/8//x//L/8v/y
//D/8f/x//H/8f/x//L/9v/1//T/8//x//L/8//0//X/9P/0//P/8f/y//P/8//0//b/
9v/2//b/8//y//H/8P/x//L/8v/z//H/8f/w//D/8f/x//D/8P/x//H/8f/w/+7/7v/v
/+//8f/y//L/8//x//H/8P/u//D/8P/w//D/8v/y//P/9P/z//L/7//u//H/8v/z//T/
9P/x/w==
         </WaveFormData>
      </LeadData>
      <LeadData>
         <LeadByteCountTotal>10000</LeadByteCountTotal>
         <LeadTimeOffset>0</LeadTimeOffset>
         <LeadSampleCountTotal>5000</LeadSampleCountTotal>
         <LeadAmplitudeUnitsPerBit>4.88</LeadAmplitudeUnitsPerBit>
         <LeadAmplitudeUnits>��V</LeadAmplitudeUnits>
         <LeadHighLimit>2147483647</LeadHighLimit>
         <LeadLowLimit>268435456</LeadLowLimit>
         <LeadID>V1</LeadID>
         <LeadOffsetFirstSample>0</LeadOffsetFirstSample>
         <FirstSampleBaseline>0</FirstSampleBaseline>
         <LeadSampleSize>2</LeadSampleSize>
         <LeadOff>FALSE</LeadOff>
         <BaselineSway>FALSE</BaselineSway>
         <ExcessiveACNoise>FALSE</ExcessiveACNoise>
         <MuscleNoise>FALSE</MuscleNoise>
         <LeadDataCRC32>1526129679</LeadDataCRC32>
         <WaveFormData>
7P/s/+z/7P/r/+r/6f/o/+b/5v/m/+b/5f/k/+P/4v/j/+T/5f/m/+j/6P/o/+j/6//s
/+3/7v/w//L/9P/2//j/+P/4//j/+v/8//7/AAAAAAAAAAAAAAIAAgACAAIABAAEAAQA
BAADAAIAAQAAAAIAAgACAAIAAgACAAIAAgACAAIAAgACAAQABAAEAAQAAgACAAIAAgAD
AAQABQAGAAQABAAEAAQABAAEAAQABAAFAAYABwAIAAgACAAIAAgACAAIAAgACAAIAAgA
CAAIAAgACAAIAAgACAAIAAgACAAGAAYABgAGAAgACAAIAAgABgAGAAYABgAGAAYABgAG
AAYABgAGAAYABAAEAAQABAAGAAYABgAGAAQABAAEAAQAAgACAAIAAgAEAAQABAAEAAMA
AgABAAAAAgACAAIAAgACAAIAAgACAAAAAAAAAAAAAAAAAAAAAAD///7//f/8//7//v/+
//7//P/8//z//P/+//7//v/+//7//v/+//7//f/8//v/+v/7//z//f/+//z//P/8//z/
/P/8//z//P/+//7//v/+//7//v/+//7/AAAAAAAAAAAAAAAAAAD///3//f/9//3/AAAA
AAAAAAAAAAAAAAAAAAIABAAGAAcABQAHAAkABwAGAAYABgAFAAYABQAFAAUAAwABAP3/
+//8//v/+f/5//b/9f/z//P/9P/0//T/9P/1//b/+P/5//r/+v/7//v//f/+//7//v/+
//7//f/7//z//P/8//z//v/+////AAD///7//f/8//3//P///wAAAAD///7//f/9//3/
/f/9/wIAAgACAAQABgAHAAsAEgAYABgAFQAOAAIA8//i/9b/zf/F/7r/sv+q/6b/qv+0
/7T/p/+X/5T/of+x/7j/wf/H/8//1//h/+n/7//0//j//f////7//////wAAAQADAAQA
BQAIAAkACQALAAoACQAIAAcABwAIAAkACgAIAAgACQALAAkACQAJAAkACwALAAsACwAJ
AAkACQAJAAsACgAKAAsACgAIAAcABgAIAAgACAAHAAcABwAIAAgABwAGAAQAAwAEAAQA
BQAGAAUABAAEAAMABAAEAAMAAwAFAAUABQAFAAMAAwADAAMABAAEAAMABAAEAAQAAwAB
AAIAAgACAAIAAQAAAAAAAAD///7/+//5//n/+f/6//r/9//3//b/9f/0//L/8f/w/+7/
7v/u/+7/6v/o/+j/5//o/+b/5f/k/+L/4//j/+P/4//i/+L/4v/l/+X/5f/l/+X/5v/o
/+n/7f/w//H/9f/2//f/+P/5//v//f/+////AgACAAIABAAEAAUABAADAAYABwAIAAkA
CQAIAAgABwAHAAcABwAGAAgACAAJAAoACQAIAAcABQAGAAYABwAJAAcACAAIAAgACAAI
AAgACAAIAAkACgAMAAwACwAKAAkACwALAAsACwAJAAkACgAKAAwADAALAAsACwALAAsA
CwALAAoACQAIAAoACgAKAAoABwAHAAgACAAGAAYABQAFAAcABwAHAAcABgAFAAQAAwAE
AAQABQAGAAUABAAEAAMAAwACAAIAAgAEAAQAAwADAAIAAgACAAEAAgADAAQABQAFAAUA
BQAGAAYABgAGAAUABwAHAAcACAAGAAYABQAFAAYABwAIAAkACAAHAAYABgAIAAcABwAH
AAcABwAHAAcABQAFAAUABQAHAAcABwAHAAUABQAFAAYACAAIAAcABwAHAAcABwAHAAcA
BwAHAAcACAAIAAkACQAHAAcABwAHAAkACQAIAAgACAAJAAkACQAHAAYACAAIAAgACAAK
AAoACgAKAAcABwAHAAcACQAKAAoACgAIAAgACAAIAAkACwANAA8ADQANAA8AEQANAAwA
DAAMAA0ADAALAAsACgAJAAgABQAFAAQAAwABAAEAAAD///3/+//8//z//P/+//7//v//
/wEAAgACAAMAAwADAAQABAAEAAUABgAGAAUABAAEAAQABgAGAAYABwAGAAYABgAGAAgA
CAAGAAgACAAJAAkACQAHAAcABwAHAAkACAAKAA4ADgAOAA0AEQAYAB4AIgAfABgADgAF
APT/5P/b/9H/xv+8/7b/sP+w/7j/vv+1/6f/nP+j/6//uv/D/8v/0f/Z/+P/6//x//b/
/P///wMABAAFAAcACAAKAAsACwALAA4ADwAPABEAEAAPAA4ADQAOAA4ADgAOABAAEAAR
ABMADwAPAA8ADwARABEAEQARAA8ADwAPAA8AEQAQABAAEQAPAA4ADgAOAA4ADgAOAA0A
DgAPABEAEgARABAADgANAA8ADgAOAA4ADgAOAA8ADwAOAA4ADQANAA0ADQANAA0ADAAL
AAoACQAKAAoACQAKAAkACgAKAAkACgAKAAoACgALAAoACgAKAAgACAAGAAUABAADAAMA
AgABAAEAAAD///7//P/7//r/+v/6//r/+v/3//T/8//x//L/8P/v/+7/7P/t/+3/7f/t
/+z/7P/s/+//7//v/+//8f/y//T/9f/4//r/+v/9////AQADAAUAAwAFAAYABwAJAAoA
CwAOAA4ADwAOAA0ADgAPABAAEQAQABAAEQARABEAEQARABAAEAAQABEAEgAQABAAEAAP
ABEAEAAQABEAEQASABIAEgAQABAAEAAQABEAEQARABIAEgARABAADwAQABEAEgATABEA
EQASABIAEgASABEAEQATABMAEwATABIAEgASABIAFAAUABQAFAATABMAFAAUABIAEgAR
ABEAEwATABMAEwARABEAEQARABMAEgASABIAEAAQABEAEQARABAAEAAQABIAEgARABEA
EAAQABAADwARABEAEQARAA8ADwAPABAAEAAQABAADwARABEAEQASABEAEAAOAA0ADwAP
AA8ADwANAA0ADQAOAA4ADQANAA0ADwAPAA8ADwANAA0ADQANAA8ADwAPAA8ADQANAA0A
DgAOAA4ADQANAA8ADwAPAA8ADwAOABAAEAAQABAAEgARABEAEQAPAA8AEAAQABIAEgAS
ABIAEgASABMAFAATABMAEwAVABkAFwAWABYAFQATABEADwAPAA8ADwAPAAsACwAKAAkA
BgAFAAMAAQAAAAEAAwAEAAIAAgACAAIABQAFAAYABgAJAAkACQAKAAoACgALAAwADAAL
AAoACgAIAAgACAAIAAsADAAMAAwACgAKAAoACAAKAAoACwALAAwADQAOAA8ADQANAAwA
DgASABYAGAAbAB8AJAAmACYAIQAaABAAAQD2/+z/4//X/8r/xP+8/7j/vv/K/87/w/+1
/67/tf+9/8b/zf/T/9v/5//x//f/+/8AAAIABQAFAAgACQALAA4ADgAPAA8ADwAOAA8A
DwARABEAEQARABEAEAAQABAAEAAQABAAEQATAA8ADwAPAA8ADQANAA0ADQAPAA8ADwAP
AA0ADAAMAA0ADwAOAA4ADgAMAAwADAALAAsACwAMAAwADgAOAA0ADQANAAwADAAMAAwA
DAANAA0ADAAMAAsACwALAAsACwALAAsACwALAAsACQAIAAYABgAHAAgACAAHAAYABgAG
AAYABwAGAAYABgAGAAYABAADAAIAAQABAAAA//////7//f/6//j/9//2//L/8v/y//L/
8v/w//D/7//s/+r/6f/o/+r/6//r/+v/6f/o/+j/6P/p/+n/6f/p/+z/7v/x//P/9P/2
//b/+f/7//3///8BAAEAAwAEAAUABgAGAAYACAAJAAsACwALAAkACQAJAAkADAAMAA0A
DQANAA0ADQAMAAoACgALAAwADQAOAA8ADwAOAAwACwALAAwADgAPABAADgAOAA4ADgAN
AA0ADQAOABEAEQARABEADwAPAA8ADwAPAA8AEAAQABAAEAAPAA8ADwAPAA8ADwAOAA4A
DgAOAAwADAAMAAwADQANAA4ADgAMAAwACwALAA0ADQANAA0ADQANAA0ADQALAAoACgAK
AAoACgALAAsADQAMAAwADAAKAAoACQAJAAoACgAKAAkABwAHAAcABwAJAAkACQAKAAoA
CgAKAAkABwAHAAcACAAKAAoACQAJAAcABwAHAAcACQAJAAkACgAJAAcABgAFAAcABwAH
AAcACQAJAAkACQAHAAcABwAHAAkACQAJAAoACAAIAAcABwAJAAkACQAJAAkACQAJAAkA
BgAGAAcABwAHAAkACQALAAoACQAIAAcABgAGAAUABQAFAAcABwAIAAgACAAIAAgACAAJ
AAoADAAOAA4ADQAMAA0AEQAPAA4ADgAOAA0ADAALAAoACQAIAAcABwAHAAYABQACAAEA
///9//3//f/+//7//v/+//7//v//////AAAAAAIAAwAEAAYABAAEAAUABgAIAAcABgAG
AAYABgAGAAYABQAGAAYABgAHAAgACQAIAAgACAAJAAkACQAJAAkACQAJAAkACAAKAAwA
DAAOABEAFwAeACQAIgAdABYADAADAPb/7P/j/9v/0P/G/8D/uP+4/8L/yP+//7H/qP+r
/7X/vv/F/8v/0f/Z/+f/7//1//r//P///wEAAgAFAAcACgAKAAsACwALAAoACwALAA0A
DwAPAA8ADwAOAA4ADgAOAAwADAANAA8ADwAPAA8ADwANAA0ADQANAA8ADwAPAA8ADwAO
AA4ADwAPAA4ADgAOABAAEAAQAA8ADgANAA0ADAAOAA4ADQANAAsACgAKAAoACAAIAAkA
CQAKAAoACQAJAAcABwAHAAcACQAJAAkACQALAAoACAAIAAgACAAHAAUABgAGAAYABgAD
AAIAAgACAAIAAgAAAP//AAD//////v/7//v/+v/5//j/9v/1//T/8f/w/+//7v/u/+z/
7P/r/+r/6P/n/+b/5P/l/+X/5f/k/+T/5f/m/+f/5//n/+f/6f/q/+z/7f/u//D/8P/z
//X/9//5//v//f///wAAAQAAAAAAAAACAAEAAwADAAMABQAFAAUABQAFAAQABAADAAQA
BQAGAAYABgAGAAcACAAIAAgACAAHAAcABgAGAAcABQAGAAYABgAIAAgACAAIAAcABwAH
AAgACQAJAAkACQAHAAcABwAHAAcABwAIAAgACAAIAAcABwAHAAcABwAHAAgACAAIAAgA
CgAKAAoACgAHAAcACAAIAAoACgAJAAkABwAHAAcABwAHAAcABwAHAAkACAAIAAgABgAG
AAcABwAJAAgACAAIAAYABgAFAAUACAAIAAgABwAHAAcABwAHAAUABQAFAAYACAAIAAgA
BwAFAAUABQAGAAgACAAHAAcACQAJAAkACQAHAAcABwAIAAgABwAHAAcABwAHAAcABwAJ
AAkACQAJAAcABwAHAAcABQAFAAUABgAIAAgABwAHAAcABwAHAAcABwAHAAcABwAGAAgA
BwAGAAQABAAEAAQABQAFAAYABwAFAAUABgAGAAYABgAGAAYACAAIAAkACgAKAAkACAAJ
AA0ACwAKAAoACAAHAAYABQAFAAUABQAFAAMAAwACAAEA/P/7//n/9//4//n/+//8//r/
+v/6//r//P/9////AAD///////8AAAAAAAABAAIABAADAAIAAgACAAIAAgACAAUABgAG
AAYABgAGAAYABAAEAAQABQAFAAcABwAHAAcABwAFAAQABgAKAAwADgATABcAHAAgACAA
GwAUAAoA/f/u/+L/2f/R/8b/vP+0/67/sP+6/8D/t/+l/5r/of+t/7b/vf/F/8//2//n
/+3/8f/2//j/+//9/wAAAQAFAAgABgAHAAcABwAIAAkACQALAA0ADQANAA0ACgAKAAoA
CgAMAAwADQAPAA0ADQANAA0ACwALAAsACwANAA0ADQANAAsACgAKAAsADAAMAA0ADgAM
AAwADAALAAkACQAKAAoADAAMAAsACwALAAoACgAKAAoACgALAAsACgAKAAkACQAJAAkA
CQAJAAkACQAJAAkACQAIAAYABgAHAAgACAAHAAQABAAEAAQAAwACAAIAAgAEAAQAAgAB
AP///f/8//r/+v/7//v/+//6//j/9//2//L/8v/y//L/8v/w//D/7//s/+r/6f/o/+j/
6f/p/+n/5//m/+b/5v/n/+f/5//n/+v/7P/u/+//8P/y//L/9f/3//n/+//9//v//f/+
/////v/+//7/AAACAAUABgAHAAYABQAEAAMABgAGAAcABwAHAAcABwAGAAQABAAFAAYA
BgAGAAYABQADAAIAAgADAAUABgAGAAYABAAEAAQABAADAAMAAwAEAAUABQAFAAUAAwAD
AAMAAwAFAAUABgAGAAYABgAFAAUABQAFAAUABQAIAAgACAAIAAYABgAGAAYABwAHAAgA
CAAIAAgABwAHAAUABQAFAAUABgAHAAgACQAIAAYABQAEAAYABgAHAAcABQAEAAQABAAG
AAYABQAFAAYABgAGAAUAAwADAAMAAwAFAAUABQAGAAQABAAEAAMAAQABAAEAAgAEAAQA
AwADAAEAAQABAAEAAQABAAEAAgAAAP//////////////////AQABAAEAAQD/////////
/////////wAAAgACAAEAAQD//////////wEAAQABAAEA/v/+//////8BAAEAAQABAAEA
AQAAAAAAAAABAAEAAQADAAQAAgACAAIAAgAAAAAAAAAAAAIAAgACAAIAAAAAAAAAAAAC
AAIAAgACAAQABAAEAAMAAQABAAEAAQAEAAQABAAEAAIAAgACAAIABQAGAAcABwAHAAkA
CwAJAAYABgAGAAUABgAFAAUABQAEAAMAAAD//wAA///9//3/+v/5//f/9//2//b/9v/2
//f/+P/6//v/+v/6//v/+//8//7///8AAP//AAAAAP///v/+//7//v8AAAAAAQACAAAA
AAAAAAAAAgAAAAIAAgADAAMAAwADAAMAAwADAAMABgAIAAoADAAMAA0AFQAcACAAHAAX
AAwAAADv/97/0v/N/8P/uv+y/6z/qP+u/7b/sP+f/5P/lP+j/7H/uv/D/83/0f/Z/+P/
6//v//T/+P/7//3/AAD/////AAACAAMAAwADAAQABQAFAAcABQAFAAUABQAEAAQABAAE
AAQABAAFAAcABQAFAAUABQAHAAcABwAHAAUABQAFAAUABwAGAAYABwAHAAYABgAGAAQA
BAAEAAMABQAFAAYABgAEAAQAAwADAAQABAAFAAYABgAGAAcABwAEAAQAAwADAAUABQAF
AAUAAwADAAMAAwAEAAQAAwAEAAQABAADAAEAAAAAAAAAAAABAAAAAAAAAP7//v/8//v/
/P/7//v/+v/5//n/+P/3//b/9P/z//L/8P/w//D/8P/u/+z/7P/r/+z/6v/p/+j/6P/p
/+n/6f/l/+T/5P/k/+b/5//o/+n/6v/q/+v/6//t//D/8f/1//b/9//4//n/+f/7//z/
/f///wAAAQAEAAIAAwACAAEAAgADAAQABQAFAAQABAADAAUABQAFAAQABgAGAAcACAAH
AAYABQADAAQABAAFAAcABgAGAAUABAAEAAQABAAEAAUABQAFAAYABgAFAAQAAwAFAAUA
BQAFAAMAAwAEAAQABAAEAAMAAwAEAAUABgAHAAcABgAFAAQABgAGAAYABgAFAAUABgAG
AAQABAADAAMABQAFAAUABQADAAMAAwADAAUABAAEAAQABAAEAAUABQADAAIAAgACAAMA
BAAEAAUABQAEAAMAAQACAAMABAAFAAUABQAFAAYABAAEAAQAAwADAAMAAwAEAAQABAAD
AAMAAwADAAMAAwADAAMAAwAEAAQAAwADAAMABQAFAAUABQAEAAMAAgABAAMAAwADAAMA
AQABAAEAAgACAAIAAQABAAMAAwADAAMAAQABAAEAAQABAAIABAAFAAMAAwADAAMAAwAD
AAIAAgAEAAUABQAFAAMAAgACAAIAAgACAAMABAAFAAYABQAEAAMAAgAEAAQABAAEAAIA
AgACAAIAAgACAAIAAgADAAQABQAGAAUABAADAAIABAAEAAQABAADAAMAAwADAAMABAAE
AAQABAAEAAQABAADAAMAAwADAAMAAwAFAAcABwAGAAYABgAHAAYABQAFAAYABwAIAAcA
CQAIAAcABQAHAAgACQAJAAcACAAIAAgABgAEAAIAAQABAAIAAgADAAIAAQABAAAAAgAD
AAQABAADAAIAAgACAAAAAAAAAAEABAAEAAQABAAEAAQAAgAEAAQABQAFAAUABQAFAAUA
BQADAAYACAAMABAAEAATABcAHAAgAB4AGQAQAAYA9//o/9r/0f/H/7r/sv+u/6r/rP+2
/7j/q/+Z/5b/o/+v/7j/wf/J/9H/2//l/+3/8f/2//z//f///wIABQAHAAgABgAHAAcA
BwAGAAcABwAJAAsACwALAAsACAAIAAgACAAJAAoADAAPAAwACwAKAAkACQAJAAkACQAJ
AAkACQAJAAkACAAIAAkACwAKAAoACgAIAAgACAAHAAkACQAKAAoACgAKAAkACQAHAAYA
BgAGAAgACAAJAAkABgAGAAUABQAHAAcABwAHAAcABwAHAAcABQAEAAIAAgAEAAYABwAH
AAQABAAEAAQAAwACAAIAAgACAAIAAAD///7//f/9//z//f/9//z/+//4//b/9f/0//T/
9P/0//T/8P/u/+7/7f/s/+r/6f/o/+r/6//r/+v/5//m/+b/5v/n/+f/5//n/+n/6v/s
/+3/7v/w//D/8//1//f/+f/7//n/+//8//3///8AAAEABAADAAUABQAFAAUABQAFAAUA
CAAIAAkACQAHAAcABwAGAAYABgAHAAgACAAIAAgABwAHAAYABgAHAAkACgAKAAoACQAI
AAcABgAGAAcACAAKAAkACQAJAAkACQAJAAkACQALAAsADAAMAAoACgAJAAkACwALAAsA
CwAKAAoACgAKAAwADAAMAAwADQANAA4ADgANAAwACgAJAAsACwALAAsADQANAA0ADQAL
AAoACgAKAAwADAANAA0ADAAKAAkACAAKAAoACQAJAAoACgAKAAkACQAJAAkACQALAAsA
CwAMAAsACgAJAAcACQAJAAkACgAKAAoACQAJAAcABwAHAAcACAAJAAoADAAKAAkACQAJ
AAkACQAJAAkACwALAAsACwAKAAkACAAHAAkACQAJAAoACAAIAAcABwAJAAkACQAJAAkA
CQAJAAkABgAGAAcABwAJAAkACQAJAAcABwAGAAYACAAJAAkACQALAAoACAAIAAgACAAK
AAoACgAKAAgACAAIAAgACAAIAAgACAAKAAoACgAKAAgACAAIAAgACAAIAAgACAAIAAgA
CAAIAAYABgAGAAYABwAIAAkACgAJAAgABwAGAAgACAAIAAgABwAHAAcABwAFAAYABgAG
AAgACAAIAAgABgAHAAgACQAJAAkACwANAAsACgAKAAoABwAGAAUABQAHAAkACwALAA0A
DAALAAkADAAMAAwACwAJAAoACgAKAAkACAAHAAcABQAGAAYABwAFAAUABgAGAAQABQAG
AAYABwAGAAYABgAGAAYABgAHAAgACAAIAAgACAAIAAYACAAIAAkACQAJAAkACQAJAAkA
BwAIAAoADgASABQAFwAbAB4AIgAgABsAEgAIAPv/6v/c/9P/y/++/7b/sP+s/7D/uv+6
/6//n/+c/6X/sf+6/8P/zf/X/9//6//z//X/+P/8////AwAGAAcACQAMAAoACwALAAsA
DAANAA0ADwAPAA8ADwAPAA4ADgAOAA4AEAAQABEAEwAPAA8ADwAPAA8ADwAPAA8AEQAR
ABEAEQAPAA4ADgAPABAAEAARABIAEAAQABAADwANAA0ADgAOABAAEAAPAA8ADQAMAAwA
DAAOAA4ADwAPAA4ADgANAA0ADQANAA0ADQANAA0ADQANAAsACgAIAAgACwAMAAwACwAI
AAgACAAIAAkACAAIAAgACgAKAAgABwAEAAMAAwACAAEAAQAAAP///v/8//v/+v/4//j/
+P/4//j/9v/2//X/8v/w/+//7v/w//H/8f/x/+3/7P/s/+z/6//r/+v/6//v//D/8v/z
//L/9P/0//f/+f/7//3//////wEAAgADAAQABAAEAAYACQALAAsACwAJAAkACQAJAAwA
DAANAA0ACwALAAsACgAMAAwADQAOAAwADAAMAAsACwAKAAoACwANAA4ADgAOAA0ADAAL
AAoACgALAAwADgAPAA8ADwAPAA0ADQANAA0ADQANAA4ADgAOAA4ADQANAA0ADQANAA0A
EAAQABAAEAAPAA4ADQAMAAwADQAPABAADwAOAAwACwANAA0ADQANAA0ADQANAA0ADQAM
AAwADAAMAAwADQANAAsACgAKAAoADAAMAAsACwAMAAwADAALAAkACQAJAAkACgALAAwA
DgANAAwACwAJAAsACwALAAwADgAOAA0ADQAMAAsACgAJAAoACwAMAA4ADAALAAsACwAL
AAsACwALAA0ADQANAA0ADAALAAoACQAKAAsADAAOAA0ADAAKAAkACwALAAsACwALAAsA
CwALAAoACgALAAsADQANAA0ADQALAAsACgAKAAoACwALAAsADQAMAAoACgAKAAoACgAK
AAoACgAMAAwADAAMAAsACgAJAAgACQAKAAsADAAKAAoACgAKAAoACgAKAAoACgAKAAoA
CgAIAAgACAAIAAkACgALAAwACgAKAAoACgAKAAoACgAKAAwADAAMAAwACwAKAAkACAAJ
AAoACwAMAAoACgAKAAoACgAKAAoACQALAAsACwALAAoACgAKAAoACgAKAAoACgAJAAoA
CwALAAkACwANAAsADAAMAAwACwAIAAcABwAHAAkACwALAA0ADQANAAwADQAPAA8ADgAP
AA4ADgAOAA4ADQAMAAwACwALAAoACgAJAAcACAAIAAgABwAIAAgABwAHAAgACQAKAAcA
BgAGAAYABwAIAAkACgAKAAgACgAKAAsACwALAAsACwALAAsACwAIAAoADAAQABIAFwAd
ACIAJgAkAB8AFAAKAP//8P/i/9n/0//I/77/uP+0/7b/vv/G/7//r/+q/6//t//A/8f/
zf/T/93/6f/x//f/+v/+/wEAAwAEAAcABwAKAAwADQANAA0ADAANAA0ADwAPAA8ADwAP
AA4ADgAOAA4ADgAOAA8AEQARABEAEQARAA8ADwAPAA8AEQARABEAEQAPAA4ADgAPAA8A
DgAOAA4AEAAQABAADwANAA0ADgAOAA4ADgANAA0ADQAMAAwADAAMAAwADQANAAwADAAL
AAsACQAJAAkACQALAAsACwALAA0ADAAKAAoACQAKAAoACQAKAAoACgAKAAkACAAIAAgA
CAAIAAYABQACAAEAAQAAAAEAAQAAAP//AAD+//3//P/5//j/9//2//X/9P/1//X/9P/y
//H/8P/u/+//7//v/+3/7P/s/+z/7f/t/+3/7f/v//D/8v/z//L/9P/0//f/+f/7//3/
/////wEAAgADAAQABAAEAAYACQALAAsACwALAAsACwALAAwADAANAA0ADwAPAA8ADgAM
AAwADQAOABAAEAAQAA8ADwAOAA4ADwAPABAAEAAQABAAEAAQABAADQANAA0ADgARABEA
EQARABMAEwATABMAEQARABIAEgAUABQAEwATABIAEQAQAA8AEgASABIAEgAQABAAEAAQ
ABEAEQASABIAEgASABEAEQAPAA8ADwAPABEAEQARABEADwAOAA4ADgAOAA4ADwAPABEA
EAAQABAADwAOAAwACwANAA4ADwAPAA0ADQANAA0ADwAPAA8AEAAQABAAEAAPAA0ADQAN
AA4AEAAQAA8ADwANAA0ADQANAA8ADwAPABAAEAAPAA8ADwANAA0ADQANAA8ADwAPAA8A
DwAPAA8ADwARABEAEQASABIAEgARABEADwAPAA8ADwARABEAEQARAA4ADgAPAA8ADwAP
AA8ADwAPAA8ADgAOAA4ADwAPAA8ADwAQABAAEAAQABAADgAOAA4ADgAQABAAEAAQAA4A
DgAOAA4ADgAOAA4ADgAQABAAEAAQAA4ADgAOAA4AEAAQABAAEAAQABAAEAAQABAADwAP
AA8ADwAPABAAEAAOAA4ADgAOAA4ADgAPABAAEAAPAA4ADwARAA8ADgAOAA8ADwAPAA8A
DwAPAA8ADwAQABEAEQARABAAEQARABEAEAARABMAFAATABIAEQAQAA4ADQANAAwADQAN
AA0ADgANAAwADAAMAA4ADQAMAAwADgAOAA4ADgAOAA4ADQAMAA4ADgAOAAwADAAMAA0A
DQAPAA8ADwAPABEAEQAQABAAFAAUABYAGwAfACQAKgAqACUAGgAQAAUA9v/o/9//2f/Q
/8b/wv+8/7z/xP/O/8n/u/+0/7f/wf/I/83/0f/V/9//6//1//v/AAACAAUABQAIAAsA
CwAOABAAEQARABEAEAARABEAEwATABMAEwATABQAFAAUABQAEwASABIAEwATABMAEwAT
ABEAEQARABEAEwATABMAEwATABIAEgATABEAEAAQABAAEQASABMAEwASABEAEQAQABAA
EAAPAA8AEQAQABAAEAAOAA4ADwAPAA4ADgANAA0ADQANAA0ADQANAA0ADQANAA8ADgAM
AAwADAAMAAsACQAJAAoACwAMAAkACAAIAAgACgAKAAgABwAIAAcABwAGAAMAAwACAAEA
AgAAAP///v/7//r/+f/4//j/9v/2//X/9v/0//P/8v/x//H/8P/v/+//7v/u/+7/7f/t
/+3/7f/t/+7/8P/x//L/9P/0//f/9//5//v//f///wEAAgADAAQABAAEAAYABwAJAAkA
CQALAAsACwALAAoACgALAAsADQANAA0ADAAKAAoACwAMAA4ADgAOAA0ADwAOAA4ADwAP
ABAAEAAQABIAEgASABIADwAPAA8AEAATABMAEwATABUAFQAVABUAEwATABQAFAAUABQA
EwATABMAEwATABMAFAAUABQAFAAWABYAFgAWABMAEwAUABQAFgAWABUAFQAVABUAFQAV
ABcAFwAXABcAFwAWABYAFgAUABQAFQAVABcAFgAWABYAFAAUABMAEwAWABYAFgAVABUA
FQAVABUAEwATABMAFAAWABYAFgAVABUAFQAVABYAFgAWABUAFQAXABcAFwAXABYAFQAU
ABQAFgAVABUAFQAVABUAFQAVABcAFwAXABcAFwAXABcAFwAVABUAFQAWABgAGAAXABcA
GQAXAA==
         </WaveFormData>
      </LeadData>
      <LeadData>
         <LeadByteCountTotal>10000</LeadByteCountTotal>
         <LeadTimeOffset>0</LeadTimeOffset>
         <LeadSampleCountTotal>5000</LeadSampleCountTotal>
         <LeadAmplitudeUnitsPerBit>4.88</LeadAmplitudeUnitsPerBit>
         <LeadAmplitudeUnits>��V</LeadAmplitudeUnits>
         <LeadHighLimit>2147483647</LeadHighLimit>
         <LeadLowLimit>268435456</LeadLowLimit>
         <LeadID>V2</LeadID>
         <LeadOffsetFirstSample>0</LeadOffsetFirstSample>
         <FirstSampleBaseline>0</FirstSampleBaseline>
         <LeadSampleSize>2</LeadSampleSize>
         <LeadOff>FALSE</LeadOff>
         <BaselineSway>FALSE</BaselineSway>
         <ExcessiveACNoise>FALSE</ExcessiveACNoise>
         <MuscleNoise>FALSE</MuscleNoise>
         <LeadDataCRC32>3681683573</LeadDataCRC32>
         <WaveFormData>
JgAmACYAJgAlACQAIwAiACIAIgAiACIAIQAgAB8AHgAdABwAGwAaABcAFgAVABQAEQAQ
AA8ADgANAAwACwAKAAgABgAEAAIAAAAAAAAAAAD+//7//v/+//z//P/8//z//P/8//z/
/P/7//r/+f/4//r/+v/6//r/+v/6//r/+v/5//j/9//2//j/+P/4//j/9v/2//b/9v/4
//j/+P/4//j/+P/4//j/+v/6//r/+v/7//z//f/+//z//P/8//z//v/+//7//v8AAAAA
AAAAAAAAAAAAAAAAAgACAAIAAgAAAAAAAAAAAAIAAgACAAIAAAAAAAAAAAAAAAAAAAAA
AAAAAAAAAAAAAAAAAAAAAAAAAAAAAAAAAP7//v/+//7//P/8//z//P/8//z//P/8//r/
+v/6//r/+v/6//r/+v/8//z//P/8//r/+v/6//r/+v/6//r/+v/4//j/+P/4//r/+v/6
//r/+P/4//j/+P/2//b/9v/2//j/+P/4//j/9v/2//b/9v/4//j/+P/4//b/9v/2//b/
9v/2//b/9v/2//b/9v/2//b/9v/2//b/+P/4//j/+P/2//b/9v/2//b/9v/3//j/+v/5
//n/+f/3//f/+P/5//z//P/9//3//f/+/wAAAQD//wAAAAAAAAIAAgABAAEAAwACAAEA
AAAAAAAA/v/9//z/+//6//n/9//3//b/9v/2//f/+P/5//n/+P/4//f/9f/1//X/9f/1
//T/9P/z//P/8//z//P/9f/1//b/9v/0//T/9P/0//T/9P/0//T/9P/1//X/9f/1//X/
9f/1//j/+v/7//3/BAANACQAQgBZAGAAZgBmAFwATQBAADcAMAAnABQABADv/8v/rP+X
/3//ZP9N/z7/N/8//1D/Yv9z/4X/mP+r/73/yf/U/93/6P/t/+//8f/y//X/9//4//r/
+//+////AAABAAAAAQABAAEAAwADAAQABAAEAAQABQAFAAQABAAEAAQABQAGAAcACAAH
AAcACAAIAAgACAAIAAgABgAGAAcABwAKAAoACQAJAAkACgAKAAoACgAKAAoACgALAAwA
DQAOAA0ADQANAA0ADgAOAA4ADgARABEAEQARABEAEgASABIAEwATABMAFAAUABUAFwAY
ABoAGgAbABwAHAAdAB4AHwAeAB8AIAAgACIAIwAlACYAJAAlACYAJwAnACgAKAAoACgA
KAAoACoAKgApACcAJgAmACYAJwAmACQAJAAkACIAIAAfAB4AHQAdAB0AHQAcABoAGAAW
ABQAEgASABEAEgAPAAwADAALAAkACAAHAAYABgAGAAYABgAEAAQAAwACAAQABAAEAAQA
AQABAAEAAAAAAAAAAAD//wEAAQABAAEA//////7//v8AAP////8AAP7//v/+//7//P/9
//3//f/9//7///8AAAAA//////7/AAAAAAAAAAAAAAAAAQABAAEAAQABAAEAAgADAAMA
AwADAAMAAwADAAYABgAGAAYABAAEAAQABAAEAAQABAAEAAQABAAEAAQAAgACAAIAAgAD
AAIAAgADAAEAAQABAAEAAQABAAAAAAACAAIAAQABAAAAAAD///3///////////////7/
/v/+////////////AQAAAAAAAAD+//7//v/+/wAAAAAAAAAAAAAAAAAA//////////8A
AAIAAQAAAAAAAAAAAP///v8AAAAA//////3//f/9//3///////////////7//f/9//7/
//8AAAEAAQABAAEAAQAAAAAAAQABAP////////7/AAABAAEAAQD///7/AAAAAAAAAAAA
AAAAAAAAAP7//v/+////AAAAAP////8BAAEAAQACAAMABAAEAAUABQAFAAYACAAHAAcA
CAAIAAoACgAKAAkABwAKAAoACgAIAAgACAAGAAUABAADAAIA/////////v8AAP//////
///////+//7//f/9//3//f////3//P/8//n/+f/5//n/+//7//v//P/8//z//P/8//z/
/P/8//z//v/+///////+//3//P/7/////v8AAAMABQAKAA8AHgA4AFUAZgBsAGwAaABd
AFAARQA8ADMAJAAQAP//4/++/6X/j/90/1v/Sv89/z3/Sv9g/3P/gf+Q/6f/t//F/9L/
2//k/+3/8//1//b/9//5//r//P/9////AQADAAUABAAFAAUABQAHAAcACAAIAAYABgAH
AAcABgAGAAYABgAIAAgACAAIAAkACQAKAAoACgAKAAoACgAIAAgACQAJAAoACgAJAAkA
CgAMAA0ADgANAAwACwAKAAsADAANAA4ADwAPAA8ADwAQABAAEAAQABMAEwATABMAFAAU
ABMAEgAVABUAFQAWABQAFQAXABgAGAAYABkAGgAcAB0AHgAfAB4AHwAgACAAIgAjACUA
JgAkACUAJgAnACcAKAAoACgAKgAqACoALAAsACsAKQAoACgAKAApACgAJgAmACYAJAAk
ACMAIgAhACIAIQAgAB4AGwAaABkAGAAXABYAFAAUABEADgAOAA0ACwAKAAkACAAJAAgA
BwAGAAYABgAFAAQABgAGAAYABgADAAMAAwACAAIAAgACAAEAAwADAAMAAwABAAEAAAAA
AAAA/////wAAAAAAAAAAAAD+/////////wAAAAAAAAAA/////wAAAAACAAIAAgACAAIA
AgADAAMAAwADAAMAAwAGAAcABwAHAAUABQAFAAUACAAIAAgACAAGAAYABgAGAAQABAAE
AAQABgAGAAYABgAEAAQABAAEAAUABAAEAAUABQAFAAUABQADAAMAAgACAAQABAADAAMA
AQACAAIAAQADAAMAAwADAAEAAAAAAAAAAQABAAEAAQABAAAAAAAAAAAAAAAAAAAAAgAC
AAIAAgAAAAAAAAD//////////wAAAgABAAAAAAD//wAAAAAAAAIAAgABAAEA////////
/////////////wEAAAD////////+//7//v/+//7/AAAAAAAAAAAAAAAA///9//7///8A
AAEAAgADAAQABAADAAMAAwAEAAcACQAKAAwACgAIAAYABAAGAAcACwAMAAoACgAKAAoA
BwAFAAMAAQD+//3//f/9//z//P/7//v//f/9//3//P/+//3//f/9//v/+//5//j/+v/5
//n/+f/3//f/9//3//r/+v/6//r/+v/6//r/+v/6//r/+v/7//3//f/9//3//f/7//z/
/v8BAAcADgAbADAASgBdAGQAZgBmAF4AUQBIAEMAPAAvAB4ADAD1/9P/tv+j/4//dv9h
/0z/Q/9H/1j/bP95/4n/oP+z/8P/zf/a/+H/6P/t//H/8//4//n/+f/6//z//f/+////
AAABAAIAAwADAAMAAwADAAQABAAEAAQABQAFAAYABgAGAAYABgAGAAYABgAHAAcACAAI
AAgACAAIAAgACgAKAAsACwAKAAoACQAJAAkACgAKAAoADAAMAAwADAAMAAwADAAMAA0A
DQANAA0ADgAOAA4ADgAPAA8ADwAPABMAFAAUABQAEwATABMAFAAUABUAFwAYABgAGAAZ
ABoAGgAbABwAHQAgACEAIgAiACAAIQAjACQAJAAlACYAJwAnACgAKAAoACgAKAAoACoA
KwArACoAKgAnACYAJgAkACYAJgAmACQAIgAhACAAHwAcABsAGgAYABkAGAAXABYAEwAS
ABAAEAAPAAwADAALAAkACAAHAAYABQAEAAMAAgACAAIAAQAAAAAAAAAAAAAAAQABAAEA
AAAAAAAAAAD///3//f/9//3//v//////AAD///3//P/8//7//v/+//7//v/////////8
//z//P/8//7///8BAAIAAQAAAP///v8AAAAAAQABAP//////////AAABAAEAAQADAAMA
AwADAAIAAgACAAIAAgACAAIAAgACAAIAAgACAAIAAgACAAIABAAEAAQABAABAAAAAAAB
AAMAAwADAAMAAQABAAAAAAAAAAAA/////wEAAgACAAEAAAD///7//f/+//7///8AAP//
///////////+//7//v8AAAAAAAAAAP7//v/+//7//v/+//7//f/9//3//f/+//7//f/8
//z///8AAAAAAAD+//7//f/9/////////////f/9//3//f/9//z/+//7//3//f/9//3/
/f/9//3//f/8//7///8BAAAA/f/8//v/+v/8//z//P/8//3//v/+//3/+//7//v/+//9
////AQACAAEAAQABAAIABAAFAAUABgAGAAYABgAGAAMAAwAGAAYABwAIAAkACgAHAAUA
AwABAP7//f/9//3//f/+//7////9//3//f/8//7//f/9//3//f/9//v/+v/6//n/+f/5
//n/+f/5//n/+v/6//r/+v/8//z//P/8//r/+v/6//v//P/9//7///8BAP///v/+/wEA
BQAKABMAJgBCAFsAYgBkAGIAWABNAEQAOwA0ADEAJAASAAEA4//A/63/nf+E/3H/YP9R
/1H/XP9s/3v/h/+Y/6//wf/N/9r/4//q/+//8//1//b/+//9//7/AAABAAAAAQACAAMA
BgAHAAcABwAHAAcACAAIAAgACAAJAAkACgAKAAoACgAKAAoACgAKAAsACwAMAAwACgAK
AAoACgAKAAoACwALAA4ADgANAA0ACwAMAAwADAAQABAAEAAQAA4ADgAOAA4ADwAPAA8A
DwAQABAAEAAQAA8ADwAPAA8AEwAUABQAFAAXABcAFwAYABYAFwAZABoAHAAcAB0AHgAc
AB0AHgAfACAAIQAiACIAJAAlACcAKAAmACcAKAApACkAKgAqACoAKgAqACoALAAtAC0A
LAAsACsAKgAqACgAJgAmACYAJAAmACUAJAAjACAAHwAeABwAGwAaABkAGAAXABYAFAAU
ABEADgAOAA0ADQAMAAsACgAHAAYABQAEAAQABAADAAIABAAEAAQABAABAAEAAQAAAAIA
AgACAAEAAQABAAEAAQABAAEAAAAAAAAA/////wAA/v/+//7//v8AAAEAAQABAAAAAAAA
AAAA/////wAAAAACAAIAAgACAAAAAAABAAEAAwADAAMAAwADAAMAAgABAAMAAwADAAMA
BgAGAAYABgAEAAQABAAEAAQABAAEAAQAAgACAAIAAgACAAIAAgACAAMAAgACAAMAAwAD
AAMAAwAFAAUABAAEAAIAAgABAAEAAQACAAIAAQABAAEAAQABAAEAAAAAAAAAAQABAAEA
AQABAAAAAAAAAAAAAAAAAAAAAAAAAAAAAAAAAAAAAAD//wEAAQABAAIAAAD///7//v//
/wAAAAAAAAAAAAD//////f/9//3//f/+////AAABAP///v/9//3/////////////////
///+//z//P/8//z//v/+//7//v/+//7//f/7//3//f/9//3//v///wAAAAD///////8A
AAMABQAGAAgABgAGAAYABgAFAAUACAAIAAoACgAKAAoABwAFAAMAAQAAAP////////z/
/P/7//v//P/9//7//v/+//3//f/9//v/+//5//j/+v/5//n/+f/5//n/+f/5//r/+v/6
//r/+v/6//r/+v/6//r/+v/7//3//f/9//3/+//5//r//P8BAAMACgATACQAPgBXAGIA
ZABkAF4AUQBEADsANAAtACAAEgD//+P/wv+t/53/gv9l/1D/Q/9F/07/Xv9x/4H/lv+v
/7//y//U/93/4v/p/+//8f/2//n/+//8//7////+////AAABAAQABQAFAAUABAADAAMA
AgAEAAQABQAFAAgACAAIAAgACAAIAAgACAAJAAkACgAKAAgACAAIAAgACgAKAAsACwAK
AAoACQAJAAkACgAKAAoADgAOAA4ADgAMAAwADAAMAA8ADwAPAA8AEAAQABAAEAAPAA8A
DwAPABMAFAAUABQAEwATABMAFAAWABcAGQAaABgAGAAZABoAGAAZABoAGwAeAB8AIAAg
AB4AHwAhACIAJAAlACYAJwAnACgAKAAoACgAKAAoACoAKwArACoAKgAnACYAJgAkACQA
JAAkACIAIgAhACAAHwAeAB0AHAAaABsAGgAZABgAEwASABAAEAAPAAwADAALAAkACAAH
AAYABQAEAAMAAgAEAAQAAwACAAAAAAAAAAAA/////////v/+//7//v/9//3//f/9//3/
/f/9//z//P/8//v/+//8//z//P/8//z/+v/7//v/+//8//z//P/8//3//f/+//7//P/8
//z//P/8//z//f/9/////////////v////////8BAAEAAQABAAAAAAAAAAAAAgACAAIA
AgACAAIAAgACAAAAAAAAAAAAAgACAAIAAgABAAAAAAABAP////////////////7//v8A
AAAA//////3//v/+//3//f/9//3//f////7//v/+//3//f/9//3//f/8//z//P/+//7/
/v/+//3//P/7//r//P/8//z/+//7//v/+//8//z/+//6//r/+//8//z//P/8//z/+//7
//v/+//7//v//f/9//3//f/7//r/+f/5//v/+//7//v/+f/5//n/+f/6//r/+//7//v/
+//7//r/+P/5//n/+f/7//z/+v/6//r/+v/4//j/+P/4//n/+v/7//z/+v/6//r/+v/6
//r/+v/6//r/+v/6//r/+P/4//n/+v/8//v/+//7//n/+f/6//v//P/8//3//f///wAA
AgADAAEAAgACAAIAAgACAAEAAQAGAAYABgAGAAQABAACAAEAAAD///7//f/7//v/+v/6
//v/+//7//v/+f/4//j/9//5//n/+f/5//f/9v/2//X/8//z//P/8//0//X/9//4//b/
9v/2//b/9v/2//b/9v/4//n/+f/5//f/9//3//f/+v/+/wEABwAMABcAMABOAF8AZABm
AGIAVgBFADYALwAqAB8AEAACAOv/x/+q/5n/f/9i/03/QP89/0X/VP9q/3v/i/+e/7P/
wf/N/9j/3//o/+3/8f/x//T/9f/5//r//P/9//7///8AAAEAAAABAAEAAQADAAMABAAE
AAQABAAFAAUABAAEAAQABAAGAAYABgAGAAUABQAGAAYACAAIAAgACAAIAAgACQAJAAgA
CAAHAAcACQAKAAoACgAKAAoACgAKAAwADAAMAAwADwAPAA8ADwAOAA4ADgAOABEAEQAR
ABEAEQASABIAEgAVABUAFQAWABQAFQAXABgAGAAYABkAGgAcAB0AHgAfAB8AHwAfAB4A
HwAhACQAJgAkACUAJgAnACcAKAAoACgAKAAoACgAKgAqACkAJwAmACYAJgAnACYAKAAo
ACgAJgAkACMAIgAhACIAIQAgAB4AGwAaABkAGAAVABQAEgASABEADgAOAA0ACwAKAAkA
CAAJAAgABwAGAAQABAADAAIAAgACAAIAAgD////////+//7//v/+//3////////////+
//3/+//6//v/+//8//7//P/8//z//P/8//3//f/9//7//v/+//7//f/9//7//v8AAAAA
AAAAAP7//v////////////////8CAAMAAwADAAEAAQABAAEABAAEAAQABAAEAAQABAAE
AAIAAgACAAIABAAEAAQABAACAAIAAgACAAMAAgACAAMAAQABAAEAAQABAAEAAAAAAAIA
AgABAAEAAAAAAP///f///////////////v/+//7///////////8BAAAAAAAAAP7//v/+
//7//v/+//7//v/+//7//v/9//3//f/9//7/AAD///7//v/+//7//f/8//7//v/9//3/
/f/9//3//f/9//3//f/9/////v/9//3/+//7//v/+//9//3//f/9//7//v///////f/9
//3//P/+/////////////P/8//z//P/8//7//v/+//7//P/8//z//P/+//7//v/+//z/
/P/8//z//P/8//z//P/+//7//v/+//z//P/8//z//P/8//z//P/8//z//P/9//3//P/6
//n/+//7//v//P/8//z/+//7//v/+//8//7//////wAAAAAAAAAAAAD//wAABAAFAAYA
CAAIAAgABgAIAAgACAAIAAgACQAKAAoACAAFAAMAAQABAAEAAAAAAP3//f/9//3//f/7
//r/+v/3//f/9//3//f/9//3//j/+f/6//v//P/7//r/+f/4//r/+v/7//v/+//7//v/
+//5//r//v8BAAcADAAXACwARgBbAGQAaABoAF4ATwBAADUALgAlABQABADx/8//rv+b
/4f/av9R/0L/O/9B/07/Yv9z/4X/mP+t/7//y//U/93/5v/r//H/8//2//n/+f/6//z/
/f/+////AAABAAIAAwADAAMAAwADAAQABAAGAAYABwAHAAYABgAGAAYACAAIAAgACAAH
AAcACAAIAAgACAAIAAgACgAKAAsACwAKAAoACQAJAAsADAAMAAwADAAMAAwADAAKAAoA
CgAKAAwADQAOAA8ADgAOAA4ADgARABEAEQARABEAEgASABIAEwATABMAFAAUABUAFwAY
ABgAGAAZABoAHAAdAB4AHwAgACEAIgAiACAAIQAjACQAJAAlACYAJwAnACgAKAAoACoA
KgAqACwAKwArACoAKgApACgAKAAmACYAJgAmACQAJAAjACIAIQAgAB8AHgAcAB0AHAAb
ABoAFQAUABIAEgATABAAEAAPAAsACgAJAAgACQAIAAcABgAEAAQAAwACAAAAAAAAAAAA
AQABAAEAAAAAAAAAAAD///////////////////7//v/+//3//f/+//7//v/+//7//P/9
//3//f/+//7//v/+//////8AAAAA/v/+//7//v///wAAAgADAAEAAQABAAEAAgADAAMA
AwADAAMAAwADAAQABAAEAAQABgAGAAYABgAEAAQABAAEAAYABgAGAAYABgAGAAYABgAF
AAQABAAFAAUABQAFAAUAAwADAAIAAgAEAAQAAwADAAMABAAEAAMAAQABAAEAAQADAAIA
AgACAAEAAQABAAEAAQAAAAAAAAAAAAAAAAAAAAAAAAAAAAAAAgACAAIAAQD///////8A
AAIAAQAAAAAA//8AAAAAAAAAAAAA//////////////////////////8BAAAA////////
//////////////////8AAAAAAQABAP////////7//v////////8BAAAA/v/+//7//v8A
AAAAAAAAAAAAAAAAAAAA/v/+//7//v8AAAAAAAAAAP7//v/+//7//v/+//7//v8AAAAA
AAAAAP///v/9//z//f/+////AAD+//7//v/+//7//v/+//7//v/+//7////+//7//f/9
/////////wAAAAAAAP////8BAAEAAgAEAAQAAwADAAIAAgACAAIAAQAEAAgACQAKAAwA
DAAMAAoACgAKAAoACgAKAAsADAAMAAsACQAIAAcABQAFAAQABAABAAEAAQABAAEA///+
//7//f/9//3//f/9//3//f/+//7//v/+//7//P/8//z//P/8//z//f/9////////////
/f/+/wAABQAJABIAHQAwAEoAYQBoAGwAagBiAFMAQgA3ADAAJwAWAAQA8f/P/67/nf+H
/2r/U/9E/z3/Qf9Q/2T/d/+J/57/s//D/83/1v/h/+j/7//1//f/+P/9//3//v8AAAEA
AgADAAQABQAGAAcABwAHAAUABQAGAAYACAAIAAkACQAKAAoACgAKAAoACgAKAAoACwAL
AAwADAAMAAwADAAMAA4ADgAPAA8ADgAOAA0ADQANAA4ADgAOABAAEAAQABAAEAAQABAA
EAATABMAEwATABIAEgASABIAEwATABMAEwAVABYAFgAWABcAFwAXABgAGAAZABsAHAAc
ABwAHQAeAB4AHwAgACEAJAAlACYAJgAlACUAJgAmACgAKQAqACsAKwAsACwALAAsACwA
LAAuAC8ALwAuAC4ALQAsACwAKgAsACwALAAqACoAKQAoACcAJAAjACIAIAAhACAAHwAe
ABsAGgAYABgAFwAUABQAEwARABAADwAOAA0ADAALAAoACgAKAAkACAAGAAYABgAGAAUA
BQAFAAQABAAEAAQAAwABAAEAAQABAAMAAwACAAIAAAD/////AAACAAIAAgACAAAAAQAB
AAEAAgACAAIAAgADAAMABAAEAAIAAgACAAIABAAEAAUABQAFAAUABQAFAAQABQAFAAUA
BwAHAAcABwAGAAYABgAGAAgACAAIAAgACAAIAAgACAAIAAgACAAIAAgACAAIAAgABwAG
AAYABwAHAAcABwAHAAcABwAGAAYABgAGAAUABQAFAAYABgAFAAUABQAFAAUABwAGAAYA
BgAGAAUABAADAAMAAgACAAIABAAEAAQABAACAAIAAgACAAQABAAEAAMAAwADAAMABAAE
AAMAAgACAAMABAAEAAQAAgACAAEAAQADAAMAAwADAAMAAwADAAMABQAEAAMAAwADAAMA
AwADAAEAAQABAAEAAgACAAMAAwABAAEAAQAAAAIAAwADAAMABQAEAAIAAgACAAIAAAAA
AAAAAAABAAIAAwAEAAMAAgABAAAAAQACAAMABAADAAIAAQAAAAIAAgACAAIAAgACAAIA
AgAAAAAAAAAAAAIAAgACAAIAAAAAAAAAAAACAAIAAgACAAIAAgACAAIAAAAAAAAAAAAC
AAIAAgACAAAAAAAAAAAAAgACAAIAAgACAAIAAwAEAAIAAQABAAEAAQABAAIAAwADAAIA
AgABAAEAAgAEAAUAAwAEAAQABAAEAAQAAwADAAkACgALAAwADQAOAA0ADQANAA0ADQAN
AA4ADwAPABAADgANAAwACwAJAAgACAAHAAYABQAEAAMAAQAAAAAA//8BAAEAAQABAAAA
//////7/AAAAAAAAAAAAAAAAAAAAAAAAAQABAAEAAwADAAMAAwACAAQABQALABAAGwAu
AEwAZQBuAHAAbABkAFUASAA9ADYALwAgABAA///f/77/q/+b/4L/Z/9U/0v/S/9Y/2r/
ef+F/5z/s//F/8//3P/l/+z/8//3//n//P///wMABAAGAAcABgAHAAgACQAKAAsACwAL
AAkACQAKAAoACwAMAA4ADwAQABAAEAAQAA4ADgAOAA4AEQARABIAEgAQABAAEAAQABAA
EAARABEAFAAUABMAEwARABIAEgASABYAFgAWABYAFgAWABYAFgAXABcAFwAXABgAGAAY
ABgAFwAXABcAFwAbABwAHAAcABsAGwAbABwAHAAdAB8AIAAiACIAIwAkACIAIwAkACUA
KAApACoAKgAoACkAKwAsAC4ALwAwADEAMQAyADIAMgAyADIAMgA0ADcANwA2ADYANQA0
ADQAMgAyADIAMgAwADIAMQAwAC8ALgAtACwAKgApACgAJwAmACMAIgAgACAAHQAaABoA
GQAZABgAFwAWABQAEgAQAA4ADwAQABAAEAAOAA4ADgAOAAsACwALAAoADAAMAAwACwAJ
AAkACQAJAAsACwAKAAoACAAHAAcACAAKAAoACgAKAAoACwALAAsACAAIAAgACAAKAAsA
DQAOAAwADAAMAAwADAAMAA0ADQAPAA8ADwAPAA8ADwAOAA0ADwAPAA8ADwAQABAAEAAQ
ABAAEAAQABAAEAAQABAAEAAQABAAEAAQABIAEgASABIAEQAQABAAEQAQAA8ADgANAA8A
DwAOAA4ADAAMAAsACwANAA4ADgANAA0ADQANAA0ADQAMAAwADAAPAA8ADwAPAA8ADgAO
AA4ADgAOAA4ADgAMAAwADAAMAA4ADgAOAA0ADQANAA0ADgAMAAsACgAKAA0ADgAOAA4A
DgAOAA0ADQANAA0ADQANAA8ADwAPAA8ADQAMAAsACwAMAA0ADgAPAA0ADQANAA0ADAAM
AA0ADQANAA0ADQAMAAoACwALAAsADQAOAA4ADgAOAA4ADAAMAAwADAAOAA4ADgAOAAwA
DAAMAAwADAAMAAwADAAOAA4ADgAOAA0ADAALAAoACwAMAA0ADgAOAA4ADgAOAA4ADgAO
AA4ADQAOAA4ADQANAA0ADQANAA4ADwAQABAADwAPAA8AEAAQABEAEQASABAAEAAQABAA
EQARABQAFAAXABgAGQAaABkAGQAZABkAGgAZABkAGQAZABoAGgAbABoAGQAYABYAFAAT
ABMAEwARABEADwAOAA4ADQANAA0ADwAPAA8ADwAOAA4ADgAOABAAEAAQABAADgAOAA4A
DwARABEAEQARABMAEwAUABQAFwAbAB4AJwA4AFQAbQB6AHwAeABwAGMAVABJAEQAQQA2
ACYAFQD5/9b/wf+x/5r/g/9y/2X/Zf9w/4D/jf+X/6r/wf/V/+P/7v/3//7/AwAHAAkA
CgANABEAEgAUABUAFgAXABgAGQAcAB0AHQAdAB0AHQAeAB4AHAAcAB0AHQAgACAAIAAg
ACAAIAAgACAAIQAhACIAIgAiACIAIgAiACAAIAAhACEAJAAkACMAIwAjACQAJAAkACYA
JgAmACYAKAAoACgAKAAoACcAJgAlACcAKAApACoAKwArACsAKwArACwALAAsAC8ALwAv
ADAALgAvADEAMgAyADIAMwA0ADQANQA2ADcAOAA5ADoAOgA6ADsAPQA+AD4APwBAAEEA
QQBCAEIAQgBCAEIAQgBEAEUARQBEAEQARQBEAEQAQgBEAEQARABCAEIAQQBAAD8APgA9
ADwAOgA3ADYANQA0ADMAMgAwADAALwAsACwAKwApACgAJwAmACUAJAAjACIAIgAiACEA
IAAeAB4AHgAeAB0AHQAdABwAHAAcABwAGwAbABsAGwAbABsAGwAaABoAHAAbABsAHAAa
ABoAGgAaABwAHQAdAB0AGgAaABoAGgAdAB0AHgAeAB4AHgAeAB4AHgAeAB8AHwAhACEA
IQAhACAAIQAhACEAIQAhACEAIQAkACQAJAAkACQAJAAkACQAJgAmACYAJgAmACYAJgAm
ACYAJgAmACYAJwAmACYAJwAlACUAJQAlACcAJwAmACYAJgAmACUAJQAlACYAJgAlACcA
JwAnACcAJQAkACQAJAAlACUAJQAlACUAJAAkACQAJgAmACYAJgAmACYAJgAmACQAJAAk
ACMAJAAlACYAKAAmACUAJAAkACUAJgAmACYAKAAoACcAJwAnACcAJwAnACkAKQApACkA
KQAoAA==
         </WaveFormData>
      </LeadData>
      <LeadData>
         <LeadByteCountTotal>10000</LeadByteCountTotal>
         <LeadTimeOffset>0</LeadTimeOffset>
         <LeadSampleCountTotal>5000</LeadSampleCountTotal>
         <LeadAmplitudeUnitsPerBit>4.88</LeadAmplitudeUnitsPerBit>
         <LeadAmplitudeUnits>��V</LeadAmplitudeUnits>
         <LeadHighLimit>2147483647</LeadHighLimit>
         <LeadLowLimit>268435456</LeadLowLimit>
         <LeadID>V3</LeadID>
         <LeadOffsetFirstSample>0</LeadOffsetFirstSample>
         <FirstSampleBaseline>0</FirstSampleBaseline>
         <LeadSampleSize>2</LeadSampleSize>
         <LeadOff>FALSE</LeadOff>
         <BaselineSway>FALSE</BaselineSway>
         <ExcessiveACNoise>FALSE</ExcessiveACNoise>
         <MuscleNoise>FALSE</MuscleNoise>
         <LeadDataCRC32>1256569433</LeadDataCRC32>
         <WaveFormData>
FAAUABQAFAAWABYAFgAWABQAFAAUABQAFAAUABQAFAATABIAEQAQAA8ADgANAAwACgAK
AAoACgAIAAYABAACAAAAAAAAAAAA///+//3//P/6//r/+v/6//r/+v/6//r/+f/4//f/
9v/2//b/9v/2//j/+P/4//j/9v/2//b/9v/2//b/9v/2//T/9P/0//T/9P/0//T/9P/0
//T/9P/0//T/9P/0//T/9P/0//T/9P/2//b/9v/2//j/+P/4//j/+v/6//r/+v/6//r/
+v/6//v//P/9//7//P/8//z//P/8//z//P/8//7//v/+//7//P/8//z//P/+//7//v/+
//z//P/8//z//P/8//z//P/8//z//P/8//r/+v/6//r/+v/6//r/+v/4//j/+P/4//r/
+v/6//r/+P/4//j/+P/6//r/+v/6//r/+v/6//r/+P/4//j/+P/4//j/+P/4//j/+P/4
//j/9//2//X/9P/2//b/9v/2//b/9v/2//b/9v/2//b/9v/2//b/9v/2//b/9v/2//b/
9v/2//b/9v/0//T/9P/0//b/9v/2//b/+P/4//j/+P/2//b/9v/3//X/9f/1//X/9//3
//b/9v/2//b/9//5//r/+v/6//v/+v/7//v//P/+//7//v/9//3//f/9//7//v8AAAEA
AQAAAAAA/f/8//v/+v/6//n/+f/5//n/9//2//b/9v/1//f/9//1//X/8//z//P/8//z
//P/8v/x//H/8f/x//H/8f/x//H/8f/y//L/8v/y//T/9P/0//X/8//z//L/8v/0//T/
9P/0//T/9v/3//n///8JABkALwBEAFAAXABnAGwAdQB+AIcAkQCQAIQAdQBoAEwAJwAH
AOH/uP+T/3X/Y/9e/2b/d/+D/5H/pP+1/8L/zf/X/97/5P/o/+n/6v/r/+3/7//x//H/
8v/z//P/8//1//X/9v/2//f/+f/5//n/+f/4//j/+P/5//v/+//7//v/+//7//z//P/8
//3//f/9//3//f/9//3//P/7//z/+//8//3//f/+//7//v/+//7//f/+//7//v8AAAAA
AAAAAP7/////////AQABAAIAAgACAAQAAgACAAMABQAFAAUABQAFAAYABwAHAAYABwAG
AAYABwAJAAsACQAKAAsADAANAA0ADQAPABIAEwATABQAEwAUABUAFgAZABkAGgAbABwA
HAAbABoAGgAaABsAGwAbABsAGgAaABkAGQAZABkAGAAYABkAGgAYABgAFwAXABQAEwAS
ABEAEQAQAA8ADwALAAkACQAIAAYABwAGAAYABgAFAAQAAwAEAAMAAwADAAMAAwADAAMA
AAAAAAAA//8BAAEAAQABAAAAAAAAAAAAAAAAAP////////7//v/+//z//P/9//3//P/8
//z//P/8//z//P/8//3//f/9//3//f/9//3//f/7//z//P/8//3//v///wAAAAABAAEA
AQAAAAAAAQABAAMAAwADAAMAAQABAAEAAgACAAIAAgABAAEAAQACAAIAAAAAAAAAAAAB
AAEAAgACAAAAAAAAAAAAAgABAAAAAAAAAAAAAAAAAAAAAAAAAP//////////////////
/////////////////f/9//3//f////7//v/+//z//P/8//z//P/8//z//P/+//7//v/9
//3//f/9//3/+//8//z//P/+//3//f/+//z/+//7//z//v/9//3//f/7//z//P/8////
////////AAAAAAAAAAD+//7//v/+//7//v/+//7//v/+//7////9//z//f/+////AAD+
//7//v/+//3//f/9//3//f/9//3//P/+//7//v///wMABAAEAAQAAwAEAAUABQAGAAYA
BgAGAAcABwAHAAcABgAIAAoACwAJAAoACgAHAAYABQAEAAQAAQABAAEAAQABAAAAAAAA
AP////////3///////////////3//f/8//v/+//7//v/+//7//v/+//5//r/+v/6//z/
/P/8//z/+//7//v/+v/6//r/+v/6//7//P/8//3/AQAFAAkAFQArAEIAVABgAGkAcAB5
AIIAiwCVAJoAkACBAHYAYAA9ABsA+f/Q/6f/h/9v/2L/Zv9z/4P/j/+e/7H/vv/J/9P/
3P/i/+j/7f/u/+3/7//z//X/9f/2//f/9//3//n/+f/6//r/+//9//3//f/9//3//P/7
//v/+//7//v/+//7//v//P/8//z//f/9//3//f/9//3//f/7//v//f/9///////+//7/
/v/+//7//v/9//7//v/+/wAAAAAAAAAA/v////////8BAAEAAgACAAAAAgAAAAAAAQAD
AAMAAwAFAAUABgAHAAcABgAHAAYABgAHAAkACwALAAwADQAOAA8ADwAPABEAEgATABMA
FAATABQAFQAWABcAFwAYABkAGwAcABwAHAAcABwAHQAdAB8AHwAeAB4AHgAdABwAGwAb
ABoAGgAaABoAGgAZABkAFgAVABQAEwAUABIAEAAPAA0ACwALAAoACQAJAAcABgAGAAUA
BAADAAQAAwADAAMAAwADAAMAAwAAAAAAAAD//wEAAQABAAEA/v/+//7//v/+//7//f/9
//3//P/8//z//P/8//3//f/8//z//P/8//z//P/8//z/+//7//v/+//9//3//f/9//3/
/v/+//7/AAAAAAAAAAAAAAEAAQABAAAAAAABAAEAAwADAAMAAwABAAEAAQACAAQABAAE
AAMAAwADAAQABAACAAIAAgACAAEAAQACAAIAAgACAAIAAgACAAEAAAAAAAAAAAAAAAAA
AAAAAAAA//////////////3//f/9//3////////////+//3//P/7//3//P/8//z//v/+
//7//v/8//z//P/8//z//P/8//v/+//7//v/+//7//z//P/8//7//f/9//7//P/7//v/
/P/8//v/+//7//n/+v/6//r/+f/6//z//P/8//z/+v/7//v/+//7//v/+//7//z//P/8
//z/+//9//7//v/+////AAABAAMABAAEAAQAAgABAAEAAQADAAQABgAIAAgABwAHAAYA
AwACAAEAAAD9//v/+v/5//v/+f/4//j/+P/3//f/9//3//f/9//3//n/+f/3//f/9v/1
//X/9f/1//X/9f/1//X/9f/2//b/9P/0//T/9P/2//f/9//3//b/9v/2//b/9v/2//b/
+v/9////BQARAB8AMwBIAFYAZABvAHgAfwCIAJMAnQCaAIwAfwBsAE4AKwAHAOP/vP+X
/3P/X/9a/2T/df+D/5H/ov+z/8D/yf/V/9z/5P/o/+v/7P/t/+//8P/x//D/8P/z//P/
8//1//X/9v/2//f/+f/5//n/+f/5//j/9//3//n/+f/5//n/+f/5//r/+v/4//n/+f/5
//v/+//7//v/+//7//3//f/9//3//P/8//z//P/8//z/+//8//z//P/+//7//v/+//7/
/////////f/9//7//v8AAAIAAAAAAAEAAwADAAMAAwADAAQABQAEAAQABgAGAAcABwAI
AAkACwAMAA0ADgAPAA8ADwARABIAEwATABQAFQAWABcAGAAZABkAGgAbAB0AHgAeAB4A
HgAeAB8AHwAfAB8AHgAeACEAIQAhACEAHQAcABwAHAAaABoAGQAZABYAFQAUABMAEgAQ
AA4ADQAJAAcABwAGAAUABQADAAIAAAD///7//f/+//3//f/9//3//f/9//3//P/8//z/
+//7//v/+//7//r/+v/6//r/+v/6//n/+f/5//j/+P/4//j/+P/5//n/+P/4//j/+P/4
//j/+P/4//n/+f/5//n/+f/5//n/+f/5//r/+v/6//j/+P/4//j/+f/7//z//f/8//z/
/f/9//3//f/9//3//f/9//3//v/+//7//v/9//////8AAAAA/v/+//7//v/9//3//v/+
//7//v/+//7//v/9//z//P/+//7//v/+//z//P/8//v/+//7//v/+//9//3//f/9//v/
+//7//v//f/9//3//f/7//r/+v/6//r/+v/6//r//P/8//z//P/6//r/+v/5//v/+//7
//v/+//8//z//P/8//v/+//8//z/+//7//z/+v/5//n/+f/7//z//P/8//z/+//6//n/
+P/4//j/+P/6//r/+v/6//r/+P/4//j/+P/4//n/+f/5//n/+f/5//n/+P/4//j/+P/7
//3//v/+//z//f/+////AQACAAIAAgAAAP///////wEAAgAEAAYABwAHAAgACAADAAIA
AQAAAP7//f/9//3////9//z//P/8//v/+//7//n/+f/5//n/+//7//n/+f/4//f/9//3
//b/9f/0//P/9P/1//f/+P/4//j/+P/4//b/9//3//f/9//4//n/+v/6//j/+P/6//3/
//8FAA0AHQAzAEgAVgBgAG0AdAB5AIQAjwCZAKAAmACJAHwAZABBAB8A+//S/6v/h/9p
/1r/YP9v/33/if+a/6//vv/J/9P/3P/i/+b/6f/q/+3/7//x//P/8//0//X/9f/1//f/
+f/6//r/+//5//n/+f/5//z//P/8//3/+//7//v/+//7//v//P/8//z//f/9//3//f/9
//3//f/9//3////////////+//7//v/+//7//v///wAAAAAAAP7//v/+//7/AAABAAEA
AQABAAEAAgACAAEAAgD///7/AAADAAQABQAFAAUABgAHAAgACAAKAAoACwALAAwADQAN
AA4ADwAQABEAEQARABMAFAAVABUAFgAYABoAHAAeAB0AHQAeAB8AHwAgACAAIAAjACQA
JgAnACUAJQAkACQAIwAjACMAIwAhACAAIAAgACAAIAAfAB8AHAAbABoAGQAWABQAEgAR
AA8ADQANAAwACQAJAAcABgAGAAUABAADAAIAAQABAAEA//////////8AAAAAAAD/////
/////////v/+//7//v/+//7//f/9//3//P/8//z//P/8//3//f/8//z//P/8//z//P/8
//z//f/9//3//f/7//v/+//7//3//v/+//7//P/8//z//P/8//3//f/9//7//v//////
//////////8BAAEAAQACAAAAAAAAAP///////wAAAAAAAAAAAAAAAP////8AAAAAAgAC
AAIAAgACAAEAAAAAAP7//v/+//7//v/+//7//f/9//3//f/9//3//f/9//3//f/9//3/
/f/9//3//f/9//3//P/8//z//P/8//z//P/+//7//v/+//z//P/8//v/+//7//v/+//7
//z//P/8//z/+//7//z//P/7//v//P/+//3//f/9//v//P/8//z//f/9//3//f/8//r/
+v/6//r/+v/6//r/+v/7//v/+//7//v/+//7//z//P/8//z/+//9//7//v/+////AAAB
AAMABAAEAAQABAADAAMAAwADAAQABgAIAAcABwAIAAgAAwACAAEAAAD+//3//f/9////
/f/8//z//v/9//3//f/7//v/+//7//v/+//5//n/+P/3//f/9//3//f/9//3//n/+f/6
//r/+P/4//j/+P/6//v/+//7//r/+v/6//r/+P/4//j/+v/9/wEABQANABsALQBCAFIA
XgBpAHAAdwB8AIUAjwCWAJAAhQB6AGYARQAjAAEA1v+p/4P/af9e/2D/bf9//4//nv+z
/8D/yf/T/9z/4v/o/+v/7v/v/+//8f/z//P/9P/3//f/9//5//n/+v/6//v/+f/5//n/
+f/8//z//P/9//v/+//7//v//f/9//7//v/8//3//f/9/////////////////wEAAQD/
/////v/+/wAAAAAAAAAA//8AAAAAAAAAAAAAAAAAAAIAAwADAAMAAQABAAIAAgAEAAYA
BAAEAAMABQAFAAUABQAFAAYABwAIAAgACgAKAAkACQAKAAsACwAMAA0ADgANAA0ADQAP
ABAAEQARABIAFQAWABcAGAAZABkAGgAbAB0AHgAeAB4AHgAeAB8AHwAfAB8AHgAeAB8A
HwAfAB8AHQAcABwAHAAcABwAGwAbABgAFwAWABUAFAASABAADwANAAsACwAKAAcABwAF
AAQABgAFAAQAAwACAAEAAQABAP//////////AAAAAAAA///9//3//f/9//7//v/+//7/
/P/8//v/+//7//r/+v/6//z//P/9//3/+v/6//r/+v/8//z//P/8//v/+//7//v/+//7
//v/+//7//z//P/8//z//P/8//z//v/////////+//7/////////////////AQABAAEA
AgAAAAAAAAD///////8AAAAAAAAAAAAAAAD/////AAAAAAAAAAAAAAAAAAD///7//v8A
AAAAAAAAAP///v/9//v//f/9//3//f/7//v/+//7//v/+//7//v//f/9//3//f/7//r/
+v/6//r/+v/6//r/+v/6//r/+v/6//r/+v/5//v/+//7//v/+//8//z//P/8//v/+//8
//z/+//7//z//P/7//v/+//7//z//P/8//v/+//7//v/+P/4//j/+P/5//r/+//8//z/
/P/8//z/+v/6//r/+//7//z/+v/6//r/+v/6//r/+v/6//r/+v/6//r/+v/6//r/+v/6
//r/+v/6//j/+P/4//n/+f/5//n/+f/5//n/+P/4//j/+P/5//v//P/8//z//f/+////
//8AAAIAAgACAAEAAQABAAEAAgACAAQABQAFAAYABgADAAIAAQAAAAAA///9//3//f/7
//r/+v/6//n/+f/5//f/9//5//n/+f/5//f/9//2//X/9f/1//X/9f/1//X/9f/1//b/
9v/2//b/9v/2//b/9//3//f/9v/2//j/+P/4//j/+P/6//3/AQAHABEAJQA7AEwAWABi
AGsAbgBxAHgAgwCNAIwAggB3AGgASAAlAAUA3/+2/5P/df9l/2L/av99/43/mf+q/7n/
xv/R/9v/4P/k/+r/6//s/+3/8f/z//X/9f/2//X/9f/1//f/+f/6//r/+//5//n/+f/5
//r/+v/6//v/+//7//v/+//7//v//P/8//z//f/9//3////////////9//3/////////
///+//7//v/+//7//v/9//7//v/+/wAAAAAAAAAAAAABAAEAAQABAAEAAgACAAIABAAC
AAIAAwAFAAUABQAHAAcACAAJAAkACAAJAAgACQAJAAoACwALAAwADQAOAA8ADwAPABEA
EgATABMAFAATABQAFQAWABkAGQAaABsAHAAcABsAGgAcABwAHQAdAB8AHwAeAB4AHQAd
AB0AHQAdABwAHAAcABoAGgAZABkAGAAXABYAFQAUABIAEAAPAA8ADQANAAwACwALAAkA
CAAGAAUABAADAAQAAwADAAMAAwADAAMAAwAAAAAAAAD//////////////v/+//7//v/+
//7//f/9/////v/+//7//f/8//z/+//8//z//P/8//z//P/8//z/+//7//v/+//9//3/
/f/9//v//P/8//z//v/+//7//v8AAAEAAQABAAAAAAABAAEAAQABAAEAAQABAAEAAQAC
AAIAAgACAAEAAQABAAIAAgACAAIAAgACAAMAAwAEAAQAAgACAAIAAgAEAAMAAgACAAAA
AAAAAAAAAAAAAAAA//8BAAEAAQABAP//////////AQABAAEAAQD//////////////v/+
//7/AAAAAAAAAAD+//7//v/+/wAAAAAAAP/////////////9//7//v/+/wAA/////wAA
AAD/////AAAAAP////////3//v/+//7//f/9//3//f/+//7//v/+//7//v/+//7//v/+
//7//v/+//7//v////3//v/+//7//v/+//7//v/+//7//v/+//7//v/+//7//v/+//z/
/P/8//z//P/8//z//P/8//z//P/8//z//P/8//z//P/8//z//P/7//v/+//7//v/+//7
//r/+v/6//r/+//7//z//P/8//v//P/9//3/AAAAAAAAAAABAAEAAQABAAIABAAGAAcA
CQAKAAoABwAJAAkACQAKAAkACQAJAAkABQAEAAQABAABAAEAAQD///7//f/8//v//f/7
//v/+v/3//f/9//3//f/9//3//f/9//4//j/+P/6//r/+v/6//n/+f/5//j/+v/6//r/
+v/6//r//P///wMABwAPAB0AMQBGAFQAYABrAG4AcwB4AH8AhwCMAIIAdQBqAFAALwAP
AO3/wv+b/33/af9i/2j/ef+J/5X/pP+1/8L/zf/X/97/5P/q/+3/7v/v/+//8f/z//P/
9P/1//X/9f/3//X/9v/2//f/+f/5//n/+f/6//r/+v/7//v/+//7//v//f/9//7//v/8
//3//f/9//3//f/9//3//f/9/////////////v/+/wAAAAAAAAAA//8AAAAAAAAAAAAA
AAAAAAAAAQABAAEAAQABAAIAAgAEAAYABAAEAAMABQAFAAUABQAFAAYABwAGAAYACAAI
AAkACQAKAAsACwAMAA0ADgAPAA8ADwARABIAEwATABQAEwAUABUAFgAXABcAGAAZABsA
HAAcABwAGgAaABsAGwAdAB0AHAAcAB0AHQAdAB0AGwAaABoAGgAaABoAGQAZABgAFwAW
ABUAFgAUABIAEQARAA8ADwAOAAsACwAJAAgACgAJAAgABwAEAAMAAwADAAMAAwADAAMA
BAAEAAQAAwABAAEAAQABAAIAAgACAAIAAAAAAP////////7//v/+//7//v///////P/8
//z//P/+//7//v/+//3//f/9//3///////////8BAAIAAgACAAAAAAAAAAAAAAABAAEA
AQACAAIAAwADAAMAAwADAAMAAwADAAMABAAEAAQABAADAAMAAwAEAAQABAAEAAQABAAD
AAMABAAEAAQABAAEAAQABAADAAIAAgACAAIAAgACAAAAAAAAAP//AQABAAEAAQABAAEA
AQABAP//////////AQABAAEAAQABAAAAAAAAAAAAAAAAAAAAAAAAAAAAAAAAAAAAAAD/
/////////////f/+//7//v8AAP////8AAAAA/////wAAAAD//////////wAAAAAAAP//
////////AAAAAAAAAAD+//7//v/+//7//v/+//7/AAAAAAAAAQD///7//P/8//z//P/9
//7///8AAP7//v/+//7//v/+//7//v/+//7//v/+//7//v/+//7//v/+//7//v/8//z/
/P/8//z//P/8//z//v/+//7//v/8//z//P/8//7//v/+//7//v/9//z/+//9//3//f/8
//z//P/8//3//f/+//7//v///wAAAQABAAAAAAAAAAAAAQABAAEAAQAEAAYACAAJAAsA
DAAMAAkACQAJAAkACgALAAsACwALAAcABgAGAAYABAADAAIA/////////////////f/9
//z/+//7//v/+//7//v/+//7//n/+v/6//r/+v/6//r/+v/7//v/+//6//r/+v/6//r/
/P/8//7/AQADAAkAEwAhADUASABWAGIAawBwAHUAegB/AIcAigCAAHMAaABOAC0ADwDr
/8L/mf97/2n/ZP9q/3n/i/+X/6b/uf/E/83/1//g/+b/6v/v/+7/7//z//P/9f/1//b/
+f/5//n/+//5//r/+v/7//v/+//7//v//P/8//z//f/7//v/+//7//v/+//8//z/+v/7
//v/+//9//3//f/9//////8BAAEA//////7//v/+//7//v/+////AAAAAAAAAAAAAAAA
AAAAAAEAAQABAAEAAQACAAIAAgAEAAIAAgABAAMAAwADAAUABQAGAAcABgAGAAgACAAJ
AAkACgALAAsADAANAA4ADwAPAA8AEQAQABEAEQASABMAFAAVABYAFQAVABYAFwAbABwA
HAAcABoAGgAbABsAGwAbABoAGgAdAB0AHQAdABsAGgAaABoAGgAaABkAGQAYABcAFgAV
ABYAFAASABEADwANAA0ADAALAAsACQAIAAgABwAGAAUABAADAAMAAwADAAMAAwADAAIA
AgACAAEA///////////+//7//v/+//z//P/7//v//f/8//z//P/8//z//f/9//r/+v/6
//r/+//8//3//v/9//3//f/9//3//f/9//3//f/+//7//v/+//7//v/+//7/////////
AAAAAAEAAQABAAEAAQABAAEAAQABAAIAAAAAAAAA//8BAAEAAgACAAAAAAAAAAAAAQAB
AAIAAgACAAIAAgACAAIAAQAAAAAAAAAAAAAAAAD+//7//v/9////////////////////
///+//3//P/7//3//f/9//3//f/8//z//P/8//z//P/8//z//P/8//z//P/8//z/+//9
//3//f/9//v//P/8//z//P/7//v//P/8//v/+//8//z/+//7//v//f/+//7//v/+//3/
/P/7//z//P/8//z/+v/6//r/+v/6//r/+v/6//z//P/8//3/+//8//r/+v/6//r/+P/4
//j/+P/6//r/+v/6//z//P/8//z//P/8//z//P/6//r/+v/6//r/+v/6//r/+v/6//r/
+v/6//r/+v/6//r/+v/6//r/+P/4//j/+P/6//r/+v/6//r/+v/6//r/+v/6//r/+v/6
//r/+v/6//j/+P/4//j/+v/6//r/+//5//n/+f/5//v/+//6//r/+P/4//n/+//7//r/
+f/5//z//f/9//7//P/8//z/+//9//3//f/+/wIABAAFAAUACAAIAAUABAAGAAYABwAH
AAcABwAHAAUABAAEAAQAAwABAAEA//////3//f/9//3//f/9//z/+//5//n/+f/5//n/
+f/5//n/+v/6//r/+v/6//r/+v/7//v/+//6//r//P/8//z//P/6//z//f8BAAcADwAd
ADMASABWAGIAbQBwAHUAegCDAIsAjgCGAHkAbABWADUAFQD1/87/pf+D/2v/YP9m/3X/
gf+N/57/s//C/8v/0//c/+L/6P/r/+z/7//x//P/9f/1//b/9//3//f/+f/3//j/+P/5
//n/+f/5//n/+//8//3////9//3//f/9//3//f/+//7//v/////////9//3//f/9////
//8BAAEAAQABAAAAAAAAAAAAAAAAAAEAAgACAAIAAAAAAAAAAAACAAMAAwADAAMAAwAE
AAQABAAGAAQABAAFAAcABwAHAAUABQAGAAcACAAIAAoACgAJAAkACgALAA0ADgAPABAA
EwATABMAFQAVABUAFAAUABYAGAAaABwAGwAbABwAHQAdAB4AHgAeAB8AIAAiACMAIQAh
ACAAIAAjACMAIwAjACEAIAAgACAAIAAgAB8AHwAeAB0AHAAbABoAGAAWABUAFQATABMA
EgANAA0ACwAKAAgABwAGAAUABgAFAAUABQADAAMAAwADAAQABAAEAAMAAQABAAEAAQAA
AAAAAAAAAAAAAAD////////+//7//v8AAAAAAQABAAAAAAAAAAAAAAAAAAAAAAABAAEA
AQABAAEAAQABAAEAAQACAAIAAgACAAIAAgACAAIAAwADAAMABAAEAAUABQAFAAUABQAF
AAUABQAFAAYABAAEAAQAAwAFAAUABgAGAAYABgAGAAYABQAFAAYABgAEAAQABAAEAAQA
AwACAAIAAgACAAIAAgAEAAQABAADAAMAAwADAAMAAQABAAEAAQABAAEAAQABAAMAAwAD
AAMAAQAAAAAAAAAAAAAAAAAAAAIAAgACAAIAAgACAAIAAQD//////////wAAAgADAAQA
AgABAAEAAgACAAEAAQACAAIAAQABAAEAAQACAAIAAgADAAMAAwADAAAAAAAAAAAAAAAA
AAAAAAAAAAAAAAAAAAAAAAAAAAEAAQAAAP7//v/+//7/AAAAAAAAAAACAAIAAgACAAAA
AAAAAAAAAgACAAIAAgACAAIAAgACAAIAAgACAAIAAgACAAIAAgACAAIAAgACAAQABQAF
AAUABAADAAIAAQACAAIAAgACAAMABQAGAAYABQAFAAUABQAFAAYABgAGAAQAAwADAAMA
BQAGAAgACgANAA0ADgAOAAwADAAMAAwADQANAA4ADwAPAA0ADAAMAAwACwALAAsABwAH
AAcABwAFAAUAAwADAAQAAwADAAMAAQABAAEAAQADAAMABAAEAAIAAgACAAIAAAABAAEA
AQABAAIAAwAEAAYABAACAAQACQALAA8AGQAnADkAUABgAGwAdQB8AH8AhACNAJcAngCY
AIsAfABoAEcAJwAHAN7/t/+T/3f/av9s/3n/if+V/6b/uf/K/9X/3f/m/+z/8v/3//r/
+f/5//3//////wAAAQABAAEAAwAFAAYABgAHAAUABQAFAAUABgAGAAYABwAHAAcABwAH
AAcABwAIAAgACgALAAsACwAJAAkACQAJAAkACQALAAsADQANAAwADAAMAAwADAAMAA0A
DgAOAA4ADAAMAAwADAAOAA8ADwAPAA8ADwAQABAAEAASABAAEAARABMAEwATABMAEwAU
ABUAFgAWABgAGAAXABcAGAAZABkAGgAbABwAHwAfAB8AIQAgACEAIQAiACUAJgAnACgA
KQApACoAKwArACwALAAsAC0ALgAwADEALwAvAC4ALgAxADEAMQAxAC8ALgAuAC4ALgAu
AC0ALQAsACsAKgApACYAJAAiACEAIAAfACAAIAAdAB0AGwAaABgAFwAWABUAFgAVABUA
FQAUABMAEgARABAAEAAQAA8ADQANAA0ADQAMAAwADAAMAA4ADgANAA0ACwAKAAoACgAM
AAwADQANAAoACgAKAAoACgAKAAoACgALAAsACwALAA0ADQANAA0ADQAOAA4ADgAOAA4A
DgAOABAAEQARABEAEgASABMAEwARABEAEQARABMAEwATABQAFAAUABQAEwATABMAFAAU
ABYAFgAWABYAEwATABQAFAAUABQAFAAUABQAEwASABIAEgASABIAEgAUABQAFAATABMA
EwATABMAEwATABMAEwATABMAEwATABEAEQARABEAEwASABIAEgASABIAEgASABIAEgAS
ABIAFAAUABQAEwATABMAEwATABMAFAAUABQAFAATABMAFAAUABMAEwAUABQAEwATABMA
EwAUAA==
         </WaveFormData>
      </LeadData>
      <LeadData>
         <LeadByteCountTotal>10000</LeadByteCountTotal>
         <LeadTimeOffset>0</LeadTimeOffset>
         <LeadSampleCountTotal>5000</LeadSampleCountTotal>
         <LeadAmplitudeUnitsPerBit>4.88</LeadAmplitudeUnitsPerBit>
         <LeadAmplitudeUnits>��V</LeadAmplitudeUnits>
         <LeadHighLimit>2147483647</LeadHighLimit>
         <LeadLowLimit>268435456</LeadLowLimit>
         <LeadID>V4</LeadID>
         <LeadOffsetFirstSample>0</LeadOffsetFirstSample>
         <FirstSampleBaseline>0</FirstSampleBaseline>
         <LeadSampleSize>2</LeadSampleSize>
         <LeadOff>FALSE</LeadOff>
         <BaselineSway>FALSE</BaselineSway>
         <ExcessiveACNoise>FALSE</ExcessiveACNoise>
         <MuscleNoise>FALSE</MuscleNoise>
         <LeadDataCRC32>2017422014</LeadDataCRC32>
         <WaveFormData>
EgASABIAEgAUABQAFAAUABYAFgAWABYAGAAYABgAGAAWABYAFgAWABQAFAAUABQAEwAS
ABEAEAAOAAwACgAIAAUABAADAAIAAQAAAP///v/8//z//P/8//z//P/8//z/+//6//n/
+P/2//b/9v/2//j/+P/4//j/9v/2//b/9v/2//b/9v/2//X/9P/z//L/9P/0//T/9P/0
//T/9P/0//T/9P/0//T/9P/0//T/9P/2//b/9v/2//b/9v/2//b/+P/4//j/+P/4//j/
+P/4//n/+v/7//z/+v/6//r/+v/6//r/+v/6//z//P/8//z/+v/6//r/+v/8//z//P/8
//z//P/8//z//P/8//z//P/8//z//P/8//r/+v/6//r/+P/4//j/+P/4//j/+P/4//j/
+P/4//j/9v/2//b/9v/4//j/+P/4//j/+P/4//j/9v/2//b/9v/2//b/9v/2//j/+P/4
//j/9//2//X/9P/2//b/9v/2//b/9v/2//b/9v/2//b/9v/2//b/9v/2//b/9v/2//b/
9v/2//b/9v/0//T/9P/0//T/9P/0//T/9v/2//b/9v/0//T/9P/1//f/9v/2//b/9v/3
//f/9v/2//b/9//5//r/+v/6//v/+v/6//z//P/+//7//f/8//7//v/+/wAAAQABAAEA
AQADAAIAAAAAAP7//v/9//z//P/8//v/+v/3//f/9v/2//j/+P/2//X/9f/2//b/9f/y
//H/8P/w//L/8v/y//H/8f/y//L/8v/y//P/8//y//L/8v/y//L/8P/x//H/8f/z//T/
9P/z//P/9f/0//X/+v8BAA0AGwApADoATABcAGsAgACVAKgAugDDAL0AsgCnAI4AawBD
ABwA9v/U/7X/nP+T/5X/nP+l/63/uv/G/87/2P/f/+P/5v/o/+n/6f/r/+3/7v/u/+//
7//t/+7/7v/v/+//8P/w//D/8v/y//L/8//x//L/8v/y//T/9P/0//X/9f/1//X/9v/2
//b/9v/2//b/9v/2//b/9P/0//X/9f/3//f/9//3//f/9//3//j/+P/4//j/+P/6//r/
+f/5//n/+P/4//f/+f/5//n/+f/3//j/+P/5//v/+//7//v//P/8//z//P/7//v//f/9
/////////wAA////////AgADAAMAAwAEAAcACAAJAAoACQAKAAsADAAPABEAEgATABIA
EwATABUAFQAWABcAFwAaABoAGgAbABsAGwAbABsAHQAdAB0AHgAeAB4AHQAdABwAGwAb
ABoAFwAVABQAEwAQAA4ADQALAAsACgAIAAgACAAHAAYABQAFAAUABAAEAAQABAAEAAQA
AQABAAAAAAAAAAEAAgADAAEAAQABAAEAAQAAAAAAAAD///7//v/+//7//v/+//7//P/8
//z//P/8//z//P/8//7//v/+//7//v/+//7//v/8//z//P/8//3//v///wAA//8AAAAA
AAAAAAAAAAAAAAAAAAABAAEAAAAAAAAAAAACAAIAAQABAAAAAAAAAAAAAAAAAAAAAAAA
AAAAAAABAP//////////AQAAAAAAAAAAAAAAAAAAAP/////////////+//7//v/+//7/
/v/+//7//v/+//7//v/+//3//f/+//7//v/+//7//v/+//7//v/+//7//v8AAAAA////
//3//v/+//7//v/+//7//v/+//7//v/+//z//P/8//z//f/9//7////+//7//v/+/wAA
AAAAAAAAAAD////////9//3//f/9/////////////f/+//7//v/+//z//f/+////AAAA
AAAAAAAAAP/////+//7//v/+///////+//7//v///wMABAAEAAQAAwAEAAQABgAGAAYA
BgAFAAYABgAGAAYABwAIAAgACAALAAsACgAIAAYABgAGAAUABAAEAAQAAwACAAEAAQAA
AAAAAAAAAP7//////wAAAAD///7//f/8//z//P/8//z/+f/5//r/+v/6//r/+//7//z/
/P/8//z/+v/6//v/+//7//v//P/8//3//f/9//7///8CAAUADQAZACsAPABKAFoAawB+
AJMAqAC6AMcAxwC+ALMAogCDAFsANAAOAOr/y/+u/53/l/+e/6f/r/+4/8b/zv/W/93/
4//m/+z/7f/t/+3/7f/w//D/8f/x//P/9P/0//X/8//0//T/9P/1//b/9//5//j/+P/3
//b/9v/2//b/9//3//f/9//4//j/+P/4//j/+P/4//j/+P/2//b/9//3//f/9//3//f/
+f/5//n/+v/4//j/+P/4//r/+v/5//n/+P/4//n/+f/5//n/+f/5//n/+v/6//v/+//7
//v/+//+//7//v/+//7//f/+//3/////////AAABAAEAAQAEAAUABQAFAAYABwAIAAkA
CgALAAwADQAOAA0ADwAQABEAFAAVABUAFwAZABoAGwAbABwAHAAcAB0AHgAdABwAGwAd
AB0AHQAeACAAIAAfAB8AHQAbABoAGAAXABUAFAATABAADgANAAsACwAKAAgACAAGAAUA
BAADAAMAAwACAAIAAAAAAAAAAAD//////v/+///////////////////////9//z//P/8
//3//P/8//z//P/8//z//P/6//r/+v/6//r/+v/6//r/+v/6//r/+v/6//r/+v/6//r/
+v/6//r//P/8//z//P/7//z//P/8//z//P/8//z//v/+//////////7//f/8//3//v/+
/////v/+//7//v/+//7//v/+//7//v/+//////////////////7//v/+//z//P/8//z/
/f/9//3//f/9//z//P/8//r/+v/6//r//P/8//z//P/6//r/+f/5//r/+v/6//r/+v/6
//r/+v/4//j/+P/4//j/+P/3//f/+f/6//r/+v/6//r/+v/6//r/+v/6//r/+P/4//j/
+P/4//f/9//3//j/+P/4//j/9v/4//j/+P/4//j/+P/5//n/+P/4//j/+P/5//n/+P/4
//j/9//5//r/+v/8//3//v/+/wAAAAAAAAAA///+//7//v/+/wAAAgADAAIAAwADAAIA
/v/+//7//v/7//r/+v/6//n/+P/3//f/+P/4//j/+P/4//f/9//4//j/9//2//X/9P/0
//T/9P/0//P/8//0//L/8v/y//P/8//y//L/8v/0//T/9P/1//X/9f/1//b/9P/z//P/
9//6//v/AAAHABEAHQAtAD4AUABkAHcAjgCpAL4A0ADXAM8AxAC1AJoAcQBJACAA+v/Y
/7X/mv+P/5P/nP+j/6v/uP/E/8r/0v/b/+P/5v/q/+n/6f/r/+3/7f/s/+z/6//t/+7/
7v/v/+//8P/w//D/8v/y//L/8//x//L/8v/y//L/8v/y//P/8//z//P/9P/0//T/9P/0
//T/9P/0//T/9v/2//f/9//1//X/9f/1//f/9//3//j/9//2//X/9P/2//b/9f/1//b/
9v/3//f/9//3//f/9//5//r/+v/7//v/+//7//v//P/8//z//P/7//v//f/9//3//f/9
//7/AQABAAEABAAFAAUABQAGAAkACgALAAwADQAOAA8AEAARABMAFAAVABgAGQAZABsA
GwAcAB0AHQAgACAAIAAhACUAJQAlACUAJAAjACIAIgAiACIAIQAhAB8AHQAcABoAFwAV
ABQAEwAQAA4ADQALAAcABgAEAAQAAgABAAAA/////////v/+//7//v/+//7///////7/
/v/7//v/+//7//n/+f/5//n/+//6//r/+v/3//b/9v/2//f/+P/5//r/+P/4//j/+P/4
//j/+P/4//r/+v/6//r/+P/4//j/+P/4//j/+P/4//j/+P/4//j/+//8//z//P/6//r/
+v/6//r/+v/7//v//P/8//z//P/8//z/+//7//7//v/+//7//P/8//z//P/8//z//P/9
//3//f/9//3/+//6//r/+v/7//z//f/+//v/+//7//v/+//6//r/+v/8//z//P/8//z/
/P/8//z//P/8//v/+//6//r/+v/6//r/+v/6//r//P/8//z//P/6//r/+f/5//v//P/8
//z//P/8//z//P/8//z//P/8//z//P/8//z/+v/5//n/+f/8//z//P/8//r/+v/6//r/
+v/5//n/+f/9//3//f/9//z/+v/6//r/+v/8//3//f/8//r/+v/6//v/+//6//r/+v/9
////AAAAAP7///8AAAAABAAEAAQABAABAAAAAAAAAAAAAgAEAAUABgAHAAcABgAEAAQA
BAAEAAEAAAAAAAAAAQAAAP/////+//7//v/+//z/+//7//z//v/9//z/+//4//j/+P/4
//b/9f/1//b/+P/4//j/+f/7//r/+v/6//j/+P/4//n/+//7//v//P/8//n/+f/5//z/
/f8AAAcAEQAhAC8APgBQAGQAdwCQAK0AxADaAO0A7wDmAN0AygCjAHkATgAgAPj/0f+s
/5X/kf+a/6P/qf+0/8L/zP/U/9v/4//m/+r/6//t/+//7//w//D/8f/x//H/8v/y//P/
9f/2//b/9v/0//T/9P/1//X/9v/2//b/9v/2//b/9//3//f/9//4//j/+P/4//j/+P/4
//j/+P/4//j/+f/5//n/+f/5//n/9//3//f/+P/6//r/+v/6//r/+v/5//n/+v/6//v/
+//7//v/+//7//r/+v/5//n/+v/7//z//f/+//7//v/+/wEAAQADAAMAAwADAAMABAAF
AAUABQAIAAkACQAJAAoACwAMAA0ADgAQABIAFAAWABUAFwAYABkAGgAbABsAHQAiACQA
JgAnACYAJgAmACcAKQApACkAKQApACkAKQAqACoAKgApACkAJgAlACUAJAAiAB8AHQAb
ABgAFgAVABMADwAOAAwADAAKAAkACAAHAAUABQAEAAQAAgACAAIAAgADAAMAAgACAAEA
AQABAAEAAQABAAEAAQABAAAAAAAAAP///v/+//7/AAAAAAAAAAD+//7//v/+//7//v/+
//7//v/+//7//v/8//z//P/8//7//v/+//7//P/8//z//P/9//7//v/+/wAAAAAAAAAA
/v/+//////8AAAAAAAAAAAAAAAD/////AAAAAAAAAAAAAAAAAAAAAAAAAAAAAAEAAwAD
AAMAAwADAAIAAgACAAAAAAAAAAAAAQABAAEAAQABAAAAAAAAAAAAAAAAAAAAAAAAAAAA
AAAAAAAA/////wAAAAAAAAAA/v/+//7//v8AAAAAAAAAAAAAAAD//////f/+//7//v/+
//7//v/+//z//P/8//z//v/+//7//v/+//3//f/9//7//v/+//7//v/+//7//v/+////
///+//z//P/8//z//v///////v/+//7//v///wEAAAAAAAAA//8BAAIAAgACAAMABAAE
AAYABgAGAAYABQAEAAQABAAEAAYACAAJAAgACQAJAAgABgAGAAYABgADAAIAAgACAAMA
AgABAAEAAgACAAIAAgD+//3//f/+/wAA///+//3/+v/6//r/+v/6//n/+f/6//z//P/8
//3//f/8//z//P/8//z//P/9//3//f/9//7//P/7//3//f8AAAEABAALABMAHQAtAD4A
UABiAHMAhgCdALQAyADXANsA1ADJALYAmQBxAEYAGgDw/8v/rv+b/5f/nP+n/7H/vP/K
/9T/2v/h/+X/6v/u//H/8f/x//P/9P/0//X/9f/3//j/+P/5//f/+P/4//j/9v/2//b/
9//5//r/+v/6//r/+v/6//v/+//7//v//P/8//z//P/8//z//P/8//z//P/8//3//f/7
//v/+//7//v/+//7//z//P/8//z//P/8//z/+//7//z//P/9//3//f/9//3//f///wAA
AAABAP//////////AAAAAAAAAAABAAEAAwADAAMAAwADAAQAAwADAAMABgAJAAkACQAK
AAsADAANAA4ADwAQABEAEgATABUAFgAXABgAGQAZABsAHQAeAB8AHwAgACAAIAAhACMA
IwAjACMAIwAjACMAJAAkACQAIwAjACIAIQAhACAAHgAbABkAFwAUABIAEQAPAA8ADgAM
AAwADAALAAoACQAHAAcABgAGAAQABAAEAAQAAwADAAIAAgABAAEAAQABAAEAAQABAAEA
AQAAAAAAAAABAAAAAAAAAAAAAAAAAAAA/v/+//7//v8AAAAAAAAAAP7//v/+//7//v/+
//7//v/+//7//v/+//7//v/+//7///8AAAAAAAAAAAAAAAAAAP7//v//////AgACAAIA
AgACAAIAAQABAAIAAgACAAIAAgACAAIAAgACAAIAAgADAAEAAQABAAEAAQAAAAAAAAAC
AAIAAgACAP/////////////+//7//v/+//7//v/+//z//P/8//z//f/+//7////+//7/
/v/+//z//P/8//z//P/8//z//P/8//z/+//7//3//v/+//7//v/+//7//v/8//z//P/8
//7//v/+//7//v/9//3//f/8//z//P/8//z//P/8//z//P/7//v/+//9//3//f/9//3/
/f/9//3/+//8//z//P/8//z/+v/6//r/+v/8//z//P/8//z//P/8//z//P/8//z//P/6
//r/+v/6//r/+v/6//v/+//6//r/+v/6//v/+//6//r/+v/7//3//v/+//7///8AAAAA
AgACAAQABAADAAIAAAAAAAAAAgAEAAUABgAHAAcABgAEAAQAAgACAAEAAAAAAAAA///+
//3//f/8//z//P/8//r/+f/7//z//P/7//r/+f/4//j/+P/4//j/9//3//j/+P/4//j/
+f/5//j/+P/4//j/+P/4//n/+f/5//n/+v/6//n/+//7//7/AQAEAAkAFQAnADUARABU
AGQAdQCIAJsArgDAAMcAwwC6AK8AlABvAEcAHgD4/9b/uf+i/5n/m/+m/6//t//C/8z/
1v/e/+X/5//q/+7/7//t/+//7//y//L/8//z//P/9P/0//X/9f/2//b/9v/2//b/9v/3
//f/+P/4//j/+P/4//j/+f/3//f/9//4//j/+P/4//j/+v/6//r/+v/4//j/+f/5//n/
+f/5//n/+f/5//n/+v/6//r/+v/6//z//P/7//v//P/8//3//f/9//3//f/9//v//P/8
//3//f/9//3//f8AAAAAAAAAAP////8BAAEAAQABAAEAAgADAAMAAwAGAAcABwAHAAgA
CwAMAA0ADgAOAA4ADgAOABEAEwAUABUAFAAVABUAFwAXABgAGQAZABsAHAAdAB8AHwAf
AB8AHwAhACEAIQAiACAAIAAfAB8AHgAdAB0AHAAbABkAGAAXABQAEgARAA8ADgAOAA0A
DgAMAAsACgAJAAcABwAGAAYABAAEAAQABAABAAEAAAAAAAEAAQABAAEAAQABAAEAAQD/
//7//v/+/////v/+//7//P/8//z//P/+//7//v/+//z//P/8//z//v/+//7//v/+//7/
/v/+//7//v/+//7/AAAAAAAAAAD//wAAAAAAAAAAAAAAAAAAAAAAAAEAAQAAAAAAAAAA
AAIAAgABAAEAAAAAAAAAAAACAAIAAgACAAIAAgACAAMAAQABAAEAAQADAAIAAgACAAAA
AAAAAAAA//////////8BAAAAAAAAAP7//v/+//7/AAAAAAAAAAD+//7//f/9/wAAAAAA
AAAAAAAAAAAAAAAAAAAAAAAAAAAAAAD///////8AAAAAAAAAAAAAAAAAAAAAAAAAAAAA
AAAAAAAAAAAAAP////////7//v/+//7//v/+//7//v8AAP//////////////////////
/////////wAAAAAAAAAAAAAAAAAAAAAAAP7//v/+//7//v/+//7//v8AAAAAAAAAAP7/
/v/+//7//v/+//7//v/+//7//v/+//7//v/+//7//v/+//7//v/9//3//P/8//7//v//
/////P/8//z//f/+//7//f/8//3//v/+/wAAAAAAAAAA/////wAAAQACAAQABgAHAAgA
CwALAAoACAAJAAoACwALAAoACgAKAAkABgAFAAUABAACAAIAAgAAAP3//f/+//7////+
//3//P/6//r/+v/6//v/+//8//z/+v/6//v/+//8//z//P/8//z//P/9//3/+//7//z/
/P/9//3//f8AAAMABgALABMAHwAvAD4AUABgAG8AgACTAKQAtgDBAL8AtgCtAJoAdwBT
ACwABADg/8H/qP+b/5v/pP+t/7X/wP/K/9L/2v/h/+f/6v/s/+//7//x//H/8v/y//P/
8//z//T/9P/1//P/9P/0//T/9v/2//b/9//3//j/+P/4//j/+P/4//n/+f/5//n/+v/4
//j/+P/4//r/+v/6//r/+v/6//v/+//5//n/+f/5//v/+//7//z/+v/6//r/+v/8//z/
+//7//r/+v/7//v/+//7//v/+//9//7//v////3//f/9//3/AAAAAAAAAAD/////AQAB
AAEAAQABAAIAAwADAAMABgAFAAUABQAGAAcACAAJAAoACwAMAA0ADgAPABEAEgATABQA
FQAVABcAFwAYABkAGQAaABoAGgAbABsAGwAbABsAHQAdAB0AHgAgACAAHwAfAB4AHQAd
ABwAGwAZABgAFwAWABQAEwARAA8ADgAMAAwADAALAAoACQAHAAcABgAGAAYABgAGAAYA
BQAFAAQABAADAAMAAwADAAMAAwADAAMAAQAAAAAAAAABAAAAAAAAAAAAAAAAAAAA/v/+
//7//v/+//7//v/+//7//v/+//7/AAAAAAAAAAAAAAAAAAAAAAIAAgACAAIAAQACAAIA
AgAAAAAAAAAAAAIAAgADAAMABAAEAAQABAAEAAQAAwADAAQABAAEAAQABAAEAAQABAAE
AAQABAAFAAUABQAFAAUAAwACAAIAAgAEAAQABAAEAAEAAQABAAEAAwACAAIAAgACAAIA
AgACAAIAAgACAAIAAgACAAEAAQACAAIAAgACAAIAAgACAAIAAgACAAIAAgACAAIAAQAB
AAEAAgACAAIAAAAAAAAAAAACAAIAAgACAAAAAAAAAAAAAgABAAEAAQACAAIAAgACAAAA
AAAAAAAAAgABAAEAAQD//////////wEAAQABAAEAAQACAAIAAgACAAAA/v/+//7//v//
/wAAAQACAAAAAAAAAAAAAgACAAIAAgACAAIAAgACAAAAAAAAAAAAAgACAAIAAgAAAAAA
AAAAAAAAAAAAAAAAAgACAAIAAgAAAAAAAAAAAAIAAgACAAIAAgABAP///v8AAAAAAQAB
AAAAAAAAAAEAAgACAAEAAAABAAIAAgAEAAIAAgACAAEAAQACAAMABAAIAAoACwAMAA8A
DwAOAAwADgAOAA4ADQAMAAwADAALAAoACQAJAAgABgAGAAYABAADAAMABAAEAAMAAgAB
AAAAAAAAAAAAAAD/////AAAAAP7//v///////v/+//7//v8AAAAAAQABAP////8AAAAA
AQABAAMABAAFAAoADwAXACUANQBEAFQAYgBzAIQAlwCoALYAwQC/ALYArQCaAHsAVQAw
AAgA5P/D/6z/n/+f/6j/s/+7/8T/zv/Y/97/5f/r/+7/8v/1//P/8//1//b/9v/3//f/
9//4//j/+f/5//r/+v/6//j/+P/4//n/+//8//z//P/6//r/+v/7//v/+//7//z/+v/6
//r/+v/8//z//P/8//7//v///////f/9//3//f////////8AAP7//v/+//7/AAAAAP//
//8AAAAAAQABAP////////////8AAAAAAQABAAEAAQABAAIAAgACAAIAAwADAAUABQAD
AAMAAwAEAAUABQAFAAgACQAJAAkACgAJAAoACwAMAAsADAANAA4ADwARABIAEwAVABcA
GAAbABwAHAAcABsAHAAcABwAHQAhACEAIQAhAB8AHwAfACAAIAAgAB8AHwAeAB0AHQAc
ABwAGwAbABsAGgAYABcAFQATABIAEAAQAA4ADQAMAAsACQAJAAgACAAGAAYABgAGAAcA
BwAGAAYAAwADAAMAAwABAAEAAQABAAEAAAAAAAAAAQAAAAAAAAAAAAAAAAAAAP7//v/+
//7/AAAAAAAAAAAAAAAAAAAAAAAAAAAAAAAAAAAAAAAAAAAAAAAAAAAAAAEAAgACAAIA
AgACAAIAAgAAAAAAAQABAAQABAAEAAQAAgACAAEAAQAEAAQABAAEAAIAAgACAAIAAgAC
AAIAAwADAAMAAwADAAMAAgACAAIAAgACAAIAAgD//////////wEAAAAAAAAAAAAAAAAA
AAD+//7//v/+//7//v/9//3//v/+//7//v/+//7//v/+//7//v/+//7//v/+//3//f/9
//7//v/+//7//v/+//7//v/+//7//v/+//7//v/+//7//f/9//3/AAAAAAAAAAD+//7/
/v/+/wAA/////////f/9//3//f/9//3//f/9//3//v/+//7//v/+//z//P/8//z//P/8
//z//P/8//z//P/8//7//v/+//7//v/+//7//v/8//z//P/8//7//v/+//7//v/+//7/
/v/+//7//v/+//z//P/8//z/+v/6//r/+v/7//z//f/+//z//P/8//z//P/8//z//P/8
//z//P/8//r/+v/6//r//P/8//z//f/9//z//P/8//z//f/9//z//P/8//3///////7/
/f/9//7//v8AAAAAAAAAAP///v/+//7//v8AAAQABQAGAAcACQAIAAYABgAHAAgACAAI
AAgACAAHAAYABQAFAAQABAACAAIAAAD/////AAAAAP///v/9//z//P/6//r/+v/5//n/
+v/6//r/+v/7//v/+v/6//r/+v/6//r/+//7//v//f/+//7//f/7//v//P///wQABwAR
AB8ALQA8AE4AYgBzAIYAmwCwAMIAzQDPAMQAuwCoAIkAYQA8ABYA8P/L/67/n/+b/6L/
qf+v/7r/yP/S/9b/3f/l/+r/7v/v//H/8f/z//T/9P/1//X/8//0//T/9f/z//T/9P/0
//b/9v/2//f/+f/6//r/+v/6//r/+v/7//v/+//7//z/+v/6//r/+v/6//r/+v/6//r/
+v/7//v/+//7//v/+//9//3//f/+//z//P/8//z//P/8//v/+//+//7/////////////
//////8AAAAAAQABAAEAAQABAAIAAgACAAIAAwADAAUABQADAAMAAwAEAAcABwAHAAoA
CwALAAsADAALAAwADQAOABEAEgATABQAFQAXABgAGQAaABsAGwAdAB8AIAAhACEAIAAg
ACAAIQAlACUAJQAlACUAJQAlACYAKAAoACcAJwAoACcAJwAmACUAIwAiACEAHgAcABsA
GQAXABYAFAAUABAADwAOAA0ADQANAAwADAAKAAoACgAKAAkACQAIAAgABQAFAAUABQAF
AAUABQAFAAUABAAEAAQAAwACAAIAAgAEAAQABAAEAAQABAAEAAQABAAEAAQABAAEAAQA
BAAEAAQABAAEAAQABAAEAAQABAAEAAQABAAEAAUABgAGAAYABgAGAAYABgAIAAgACQAJ
AAoACgAKAAoACAAIAAcABwAIAAgACAAIAAoACgAKAAoACgAKAAoACwAJAAkACQAJAAkA
CAAIAAgACAAIAAgACAAJAAkACQAJAAkACAAIAAgACAAIAAgACAAGAAYABgAGAAgACAAH
AAcACAAIAAgACAAGAAYABgAGAAgACAAIAAgABgAGAAUABQADAAQABAAEAAUABgAHAAgA
CAAIAAgACAAIAAgACAAIAAYABQAFAAUABgAGAAYABgAHAAgACQAKAAgABwAHAAcABQAF
AAUABQAHAAcABwAHAAcACAAIAAgACAAGAAQABAAEAAQABgAGAAYABgAIAAgACAAIAAYA
BgAGAAYACAAIAAgACAAKAAoACgAKAAgACAAIAAgACAAIAAgACAAIAAgACAAIAAoACwAL
AAoACQAIAAcABwAHAAYABgAGAAkACwAMAAwACwALAAsACgAMAAwADAAMAAkACAAIAAgA
CQAMAA8AEQATABUAFgAWABYAFgAWABYAFgAWABcAGAAVABQAEwATABQAFAAUABQAEAAP
AA8AEAAOAA0ADAALAAoACgAKAAoACgAJAAkACgAKAAoACgALAAsACgAKAAoACgAKAAoA
CwANAA0ADQAOAA4ADQALAAsADgAPABIAGQAhAC8APwBQAGAAcgCFAJoAswDMAOAA8wD3
AOwA4QDQALMAiQBeADQADADn/8T/r/+r/7D/tf+9/8r/2P/k/+r/8f/3//z//v8DAAMA
AwADAAQABAAFAAUABQAGAAYABwAJAAoACgAKAAgACAAIAAkACwAMAAwADAAMAAwADAAN
AAsACwALAAwADQAOAA8AEAAOAA4ADgAOAA4ADgAPAA8AEAARABIAEwARABEAEQASABIA
EgASABIAEgASABEAEQAUABQAFQAVABMAEwATABMAEwAUABQAFQAXABcAFwAXABgAGAAY
ABgAGQAZABsAGwAdAB0AHQAeAB0AHQAdACAAIwAjACMAJAAlACYAJwAoACkAKgArACwA
LQAvADAAMQAyADMAMwA1ADkAOgA7ADsAPAA8ADwAPQBBAEEAQQBBAEEAQQBBAEIAQgBC
AEEAQQBAAD8APwA+AD0AOwA6ADkANwA2ADYANQAxADAALgAuACwAKwAqACkAJwAnACYA
JgAlACQAIwAiACMAIwAiACIAHwAfAB8AHwAfAB8AHwAfAB8AHgAeAB4AHQAcABwAHAAc
ABwAHAAcABwAHAAcABwAGgAaABoAGgAcABwAHAAcABwAHAAcABwAHgAeAB4AHgAeAB4A
HgAeAB8AIAAgACAAIgAiACIAIgAiACIAIwAjACQAJAAkACQAJgAmACUAJQAkACQAJAAk
ACYAJgAmACYAJAAkACQAJQAnACcAJwAnACcAJgAmACYAJgAmACYAJgAlACUAJQAlACcA
JgAmACYAKAAoACgAKAAmACYAJgAmACYAJgAlACUAKAAoACgAKAAmACYAJgAmACYAJgAm
ACYAKAAoACcAJwAlACYAJgAmACgAKAAoACgAKAAoACgAKAAoACgAKAAoACoAKQApACkA
KAAqAA==
         </WaveFormData>
      </LeadData>
      <LeadData>
         <LeadByteCountTotal>10000</LeadByteCountTotal>
         <LeadTimeOffset>0</LeadTimeOffset>
         <LeadSampleCountTotal>5000</LeadSampleCountTotal>
         <LeadAmplitudeUnitsPerBit>4.88</LeadAmplitudeUnitsPerBit>
         <LeadAmplitudeUnits>��V</LeadAmplitudeUnits>
         <LeadHighLimit>2147483647</LeadHighLimit>
         <LeadLowLimit>268435456</LeadLowLimit>
         <LeadID>V5</LeadID>
         <LeadOffsetFirstSample>0</LeadOffsetFirstSample>
         <FirstSampleBaseline>0</FirstSampleBaseline>
         <LeadSampleSize>2</LeadSampleSize>
         <LeadOff>FALSE</LeadOff>
         <BaselineSway>FALSE</BaselineSway>
         <ExcessiveACNoise>FALSE</ExcessiveACNoise>
         <MuscleNoise>FALSE</MuscleNoise>
         <LeadDataCRC32>3601196313</LeadDataCRC32>
         <WaveFormData>
CgAKAAoACgAMAAwADAAMAA4AEAASABQAEgASABIAEgAUABQAFAAUABEAEAAPAA4ADQAM
AAsACgAHAAYABQAEAAAA/v/8//r/+v/6//r/+v/5//j/9//2//X/9P/z//L/8v/y//L/
8v/x//D/7//u//H/8v/z//T/8//y//H/8P/u/+7/7v/u/+7/7v/u/+7/7P/s/+z/7P/t
/+7/7//w/+7/7v/u/+7/7P/s/+z/7P/t/+7/7//w/+7/7v/u/+7/7//w//H/8v/w//D/
8P/w//D/8P/w//D/8v/y//L/8v/x//D/7//u//H/8v/z//T/8v/y//L/8v/y//L/8v/y
//T/9P/0//T/8v/y//L/8v/0//T/9P/0//L/8v/y//L/8P/w//D/8P/y//L/8v/y//D/
8P/w//D/8v/y//L/8v/y//L/8v/y//L/8v/y//L/8v/y//L/8v/x//D/7//u/+//8P/x
//L/8P/w//D/8P/w//D/8P/w//L/8v/y//L/8P/w//D/8P/x//L/8//0//L/8v/y//L/
8P/w//D/8P/y//L/8v/y//D/8P/w//D/8f/y//P/9P/z//L/8v/x//D/8P/w//D/8f/w
//P/9P/z//L/8f/w//P/9f/2//b/9P/1//b/9//3//j/+P/3//j/+P/4//j/+v/6//n/
+f/6//v/+//8//v/+v/6//n/+f/4//f/9v/4//f/9v/2//X/8//y//H/8P/x//H/8v/x
//H/8P/v//H/8f/x//H/8v/y//P/8//x//D/7//u/+//7//w//H/7//w//D/8P/x//H/
8f/v//P/9P/y//L/8//0//b/+f8CAA8AHQAqADYARwBZAGYAdgCCAIoAjACOAIcAdgBb
AD8AJgAPAPz/7f/k/+T/4v/h/+H/4v/k/+X/6f/t/+//8v/0//L/8P/u/+7/8P/x//H/
7//w//L/8//0//H/8f/x//D/8f/x//L/9P/y//P/8//0//X/9f/1//T/9v/2//b/9v/1
//X/9P/z//T/9P/1//b/9f/1//T/9P/0//P/8//z//L/9f/2//f/9//2//X/9P/1//X/
9v/4//f/9//2//X/9//3//b/9P/3//j/+f/6//r/+v/5//n/+//7//z//P/6//r/+//7
//3//v/+//7/AQABAAEAAwACAAEAAAABAAMABAAHAAkACQAJAAsACgANAA4ADwARABIA
EwAVABcAGAAYABgAGAAZABwAHgAfAB8AIQAhACEAIQAhACIAIgAkACQAJAAjACAAHQAb
ABoAGwAZABcAFQAQAA8ADwANAA0ACwAJAAcACAAJAAkACAAHAAYABQAEAAMAAwAEAAUA
AgACAAIAAwADAAMAAgAAAAAAAQACAAMAAQABAAEAAAABAAAAAAABAAEAAQABAAEAAAAA
AP7//P/8//3///8BAAAAAAD///7/AAD+////AAD////////+/wEAAQABAAAAAgADAAMA
AwAAAAEAAQAAAAEAAQACAAQAAwACAAEAAAAAAAEAAQAAAAEAAgADAAUABAACAAEAAAAB
AAAAAQABAP//AAAAAAIAAgABAAAA/v///wEAAgADAAAAAAAAAP//AAAAAAAAAQD//wAA
AAAAAP//AAAAAP7///8AAAAAAQAAAP///v/+////AAAAAAEA///////////+//7//v/8
//3///8AAAAA//////7///8AAAEAAAABAAAAAAAAAAEAAgACAAEAAQADAAIAAQAAAAAA
AQACAAIAAgACAAMABQAEAAMAAgABAAEAAQABAAEAAwADAAMAAgAAAP7///8AAAEAAgAE
AAQABAAFAAQAAgABAAAAAgACAAAAAgAAAAIAAgACAAQABAAFAAUABgAGAAcACAAGAAUA
BQAEAAYABgAHAAgABQAHAAcABgAHAAcABwAGAAgACAAIAAkABgAFAAMAAQABAAIAAgAC
AAEAAAD+//3//f/7//v/+v/7//3//v/+//r/+f/4//f/+P/4//n/+//6//r/+f/4//j/
+P/3//f/+f/5//r/+v/3//f/9v/1//f/+f/6//r/+v/5//j/+v/9/wIADwAbACYAMgBD
AFUAYgByAIAAiACMAI4AiwB+AGcATQAwABkAAgDx/+T/4P/g/93/2//c/97/3//f/+P/
5//q/+z/7v/s/+j/5v/o/+n/6f/n/+n/6v/q/+r/5//n/+f/5v/l/+X/5v/o/+b/5//n
/+j/6P/n/+b/5P/l/+b/5//o/+f/5//m/+X/5v/m/+f/6P/n/+f/5v/m/+T/4//j/+P/
5P/n/+j/6f/n/+b/5f/k/+X/5f/m/+j/5v/n/+f/5//n/+f/5v/k/+f/6P/p/+r/6P/o
/+f/5//o/+n/6//s/+r/6v/r/+v/6//s/+z/7P/u/+//8P/z//T/8//y//P/9v/2//j/
+f/8//3/AAAAAAAAAAAAAAEABQAHAAoADQAMAAwADAAMAA4AEAARABEAEQATABMAEwAT
ABMAFAAUABYAFgAWABUAFAARAA8ADgANAAsACQAHAAYABQAFAAMA///9//v/+f/6//v/
+//6//n/+P/3//b/9v/1//X/9f/y//L/8v/z//P/8//y//D/8v/z//T/9f/z//P/8//y
//H/8P/w//H/8v/z//T/9f/z//L/7//s/+7/7//x//P/8P/w/+//7v/w/+7/7//w/+7/
7//w//D/7//v/+//7v/v//H/8v/z//D/8f/x//D/8f/x//L/9P/z//L/8f/w//D/8f/x
//D/8v/y//L/8//z//L/8v/y//T/8v/y//H/8f/y//L/9P/z//H/7//s/+//8f/y//P/
8v/y//L/8f/z//L/8f/x/+//8P/w//D/7//w//D/7v/w//D/7//v/+3/7f/t/+7/7//w
//D/8f/v/+//7//v/+7/7v/u/+z/7//x//L/8v/x//H/8P/x//P/8//x//H/8P/w//D/
8f/x//D/7v/t//D/8P/w//D/8P/u//D/8P/w//D/8//z//L/8v/w//D/8P/u//D/8P/y
//L/8v/y//L/8//1//T/9P/1//j/+f/5//r/9//1//P/8v/0//T/9//4//b/9//3//f/
9P/0//T/9P/1//X/9f/0//P/8v/y//H/8v/y//L/8f/x//H/7//v/+7/7v/v/+//7//v
//D/8f/w/+//7f/s/+//7//w//D/7v/u/+7/7f/t/+3/7f/u//D/8P/x//H/7//t/+v/
7v/w//L/9//6//z//f8EAA0AGwAqADwAUQBnAHoAiACUAJgAmACWAI0AegBhAEkAMgAZ
AAAA6//g/97/3v/d/9//4v/k/+X/5f/n/+n/6P/q/+r/7P/u//D/7//v/+7/6//p/+r/
6v/q/+z/7f/u/+7/6v/p/+n/6v/q/+v/6//s/+3/7f/t/+z/7P/s/+z/7P/u/+//7//v
/+3/7P/s/+z/7f/v//D/8v/x/+//7v/t/+v/7f/t/+3/8P/w//D/8P/u/+3/7f/u/+7/
7//v/+//7f/t/+z/6v/s/+z/7P/s//D/8v/z//X/9P/z//P/8v/y//L/8//z//P/9P/0
//T/9f/1//X/9//5//n/+f/7//z//P/+////AgADAAYABgAJAAoACwANAAwADQAPABEA
FQAWABcAGAAWABgAGQAZABwAHwAgACEAHwAfACAAIAAeAB4AHgAdAB0AGwAaABoAFwAT
AA8ACwAKAAkACQAHAAUAAwABAP///f/9//z/+v/8//z//P/8//r/+f/5//n/+v/6//r/
+//5//n/+P/2//X/9f/1//X/9v/3//j/+P/0//L/8f/x//P/9f/3//n/+f/4//X/8v/z
//P/9P/1//f/+P/4//j/9v/y//H/8P/x//P/9f/2//X/9f/1//T/9P/1//X/9f/1//f/
+P/4//b/9f/1//b/+P/4//j/+P/2//f/9//2//b/9v/2//f/+v/6//v//P/7//j/9//1
//b/+P/5//z/+v/5//j/9v/4//n/+f/5//n/+v/7//v/+v/4//b/9f/2//j/+f/6//n/
+v/6//j/+P/4//f/9//4//n/+v/8//n/+P/2//X/+P/5//r/+//7//r/+f/2//j/+f/5
//j/+v/7//v//f/8//v/+P/3//j/+P/4//n/+P/4//f/9//5//j/9//2//j/+f/6//r/
+P/2//X/9f/3//n/+//7//r/9//2//X/9P/3//f/9v/2//j/+P/4//b/9//2//f/9v/3
//j/+f/7//n/+P/4//n//P/9//3//v/+//3//P/8//r/+v/9//7///8BAAIAAwABAAAA
///+//////////7//v/+///////9//z/+//5//v/+//5//n/+P/4//n/+f/4//f/9//3
//f/9//2//b/9f/1//b/9v/3//j/+f/5//j/9//2//b/+P/4//n/+f/7//n/9//2//b/
9v/5//z/AAAFAAoAEwAhAC4APgBTAGsAfgCSAKYAsgC0ALYAswCiAIkAbQBSADsAJAAJ
APT/7v/q/+X/4//m/+j/6//v//H/8//0//T/8v/y//L/9P/0//X/9f/z//P/9P/0//T/
9v/3//j/+P/2//X/9f/2//T/9f/1//b/9//3//f/9v/2//b/9v/2//j/+f/5//n/+f/4
//j/+P/3//f/9v/2//n/+f/6//v/+P/5//j/9//6//r/+v/6//j/9//3//j/9v/3//f/
9//6//v/+//6//n/+P/3//b/+P/6//v//f/9//3//v/+//z//P/9//3//v8AAAEAAgAB
AAEAAQADAAUABQAFAAcACgAKAAwADQAMAA0AEAAQABIAFAAWABkAGAAZABsAHQAgACIA
JAAmACYAKAApACkAKgArACoAKQAqACsALQAuACwALAAsACsAKwApACgAKAAmACMAIAAd
ABgAFwAXABUAFQATABEADwAOAA0ACwAIAAgACAAIAAgABgAFAAUABQADAAIAAQABAAIA
AwADAAIAAQABAAEAAQAAAAEAAgACAAEAAAAAAAEAAQABAAEAAQAEAAQAAgAAAP////8A
AAEA//8AAAAAAAAAAP7///8AAP////////7/AQABAAEAAAD+////////////AQACAAIA
AgABAAEAAgAAAAAAAAAAAAIAAwADAAIAAAAAAAAAAQACAAIAAwAEAAYABAAEAAMAAQAC
AAIABAAFAAUABQAEAAMAAwACAAEAAQACAAMAAwAFAAQAAwADAAEAAgACAAIAAwAEAAQA
AgACAAIAAQABAAEAAQABAAIABAAEAAMAAwABAAEAAQABAAQABAAEAAIAAAABAAEAAAAA
AAEAAQADAAMAAwABAAEAAAAAAAAAAQACAAIAAQABAAEAAAD///7/AAABAAIAAgADAAIA
AgAAAP7//v/+//7/AQABAAAAAAAAAAAAAAD+/wAAAAACAAIABAAEAAQABQADAAIAAgAD
AAYABwAHAAgABgAFAAQABAAGAAYACQAKAAoACwALAAsACQAIAAcABgAJAAkACQAIAAUA
BAAEAAMABAAEAAQAAwADAAMAAQABAP7//v///////////wAAAQAAAP///f/8//////8A
AAAAAAAAAAAA///9//3//f/+/wAAAAABAAEA///9//3//P/+/wAAAwAGAAoACwAOABcA
IwAwAEAAVQBrAH4AjgCeAKYAqACoAKMAmgCDAGkATAAzABwABQDy/+r/6v/r/+v/8P/2
//X/9f/1//X/9v/4//r/+v/8//z/+v/7//v/+f/5//r/+v/6//z//f/+//7/+v/5//n/
+v/8//3//f/+//3//f/9//z//P/8//z//P/8//3//f/9//3//P/8//z//v//////AAD+
//3//f/9//n/+//7//v//v/+//7//v/8//v/+//8//z//f/9//3//f/9//z/+v/8//z/
/P/8////AAAAAAEA/v/9//3//P/9//7/AAABAAEAAgACAAIAAQABAAEAAwAHAAcABwAJ
AAcABgAHAAcACQALAA8AEAARABIAEwAVABQAFQAXABkAHQAeAB8AIAAfACAAIAAfACMA
JQAlACUAJQAlACYAJgAkACQAJAAjACUAIwAiACIAHwAbABcAEwARABEAEgARAA8ADQAL
AAkABwAHAAYABAAGAAYABgAGAAMAAQAAAP//AAAAAAAAAQABAAEAAAD+////////////
AAABAAIAAgAAAP7//f/9/wAAAQACAAMAAgACAAAA/v/7//v//P/9//3//v/+//7////8
//z//P/8//3//v/+//3//f/9//z//P/9//3//f/9////AAAAAP7//f/9//7/AAAAAAAA
AAAAAAEAAQAAAP7//v/+////AAAAAAEAAgAAAP7//v/9////AAAAAAIAAAD///7//P/8
//3//f/9////AAABAAEAAAD+//z/+//9//7//v/+//3//v/+//z//P/8//v/+//9//3/
/f/+//3//P/6//n/+v/7//z//f/8//z//P/6//r/+//7//r/+//9//7/AQAAAP///P/7
//z//P/8//3//v/+//3//f/9//z/+//6//z//f/+//7//P/6//n/+f/6//v//P/9//v/
+//7//v/+f/5//n/+P/+//7//f/8//v/+v/4//j/+P/4//n/+v/7//z/+v/6//r/+v/8
//z//P/8//r/+v/7//v/+v/6//r/+v/7//r//f/+//3//P/7//r/+//9//7//v/+////
AAABAP//AAAAAP////8AAAEAAgACAAIAAQABAAIAAwADAAQAAgACAAMAAwABAAAA///+
/wAA///+//7//f/7//r/+f/6//v/+//8//z/+//5//f/9//3//f/9//3//j/+v/7//v/
+v/5//j/+v/5//n/+f/3//j/+P/4//f/9//3//X/+f/6//z//P/7//r//P8DAAwAGQAl
ADQAQgBVAGUAcgCAAI4AlACYAJgAkQB8AGEARQAsABcAAgDv/+j/6P/q/+v/6f/o/+r/
6//t/+//8//0//b/9v/0//L/8v/y//P/8//x//L/9P/1//b/9f/1//X/9P/z//P/9P/2
//T/9f/1//b/9f/1//X/9P/2//b/9v/2//X/9f/0//P/9P/0//X/9v/2//f/9//4//b/
9f/1//X/9P/3//j/+f/3//b/9f/0//X/9f/2//j/+P/5//n/+f/5//n/+P/2//r/+v/6
//r/+v/6//n/+f/7//v//P/8//r/+v/7//v/+//8//z//P/+////AAADAAIAAQAAAAEA
AwAEAAcACQAIAAkADAAMAAsADAANAA8AEgATABUAFwAWABYAFgAWABcAGgAcAB0AHwAh
ACEAIQAfAB8AIAAgACEAIgAjACMAIgAfAB0AHAAbABkAFwAVABIAEQARAA8ADQALAAkA
BwAJAAkACAAGAAUABAADAAIAAAD////////8//z//P/9//3//f/8//r//P/9//7////+
//3//P/6//v/+v/6//v/+//7//v/+//8//z/+v/4//j/+f/7//3//P/8//v/+v/8//r/
+//8//r/+//8//z/+//7//v/+v/7//3//v////z//f/9//z//f/9//7/AAD+//7//v/+
//z//f/9//z//f/+////AQD///7//v/+/////v///////f/+//7/AAD+//3//P/6//v/
/f/+/////P/8//z/+//8//z//P/9//v//P/8//z//f/+//7//P/+//7//f/9//z/+//6
//r//P/8//v/+//7//v/+//7//z//P/8//r//P/9//3//P/7//v/+v/7//3//f/7//v/
+v/6//r/+//6//r/+f/5//r/+v/6//r/+P/5//r/+v/6//r/+//9//v/+//7//v/+//7
//v/+//9//3//f/8//r/+P/6//r/+v/6//z//P/8//z/+//6//n/+P/5//r/+//8//r/
+v/6//r/+P/4//j/+P/7//z//f/+//v/+v/5//j/+v/6//r/+//5//j/+P/4//r/+v/4
//r//P/+//7//v/8//r/+f/3//f/+P/6//z/+//7//z//P/9//z//P/8//7/AQACAAIA
AQABAAEAAAADAAQABQAHAAcABwAGAAUAAgACAAEAAAAAAAAA//////3/+//7//r/+v/7
//v/+v/3//f/9//3//f/9v/2//f/+f/6//r/+v/4//j/9//3//j/+f/7//z/+//7//r/
+f/3//n/+v/8//7/AQAAAAAAAwAKABMAHwAuADwATwBjAHAAfACIAI4AkACQAI8AgABp
AE8ANgAdAAgA8//o/+T/5v/n/+n/7P/s/+3/7f/v//H/8v/0//b/9v/4//b/9f/1//T/
8f/z//T/9P/0//T/9f/2//b/8v/x//H/8v/0//X/9f/2//b/9f/0//L/8//0//X/9v/0
//X/9f/1//P/8v/y//L/8//1//b/+P/2//X/9f/1//X/9//3//f/+P/4//j/+P/2//X/
9f/2//j/+f/5//n/9//3//b/9P/4//j/+P/4//n/+v/6//v/+v/5//n/+P/6//r/+//7
//n/+v/6//r//f/9//3///8BAAEAAQADAAMAAgADAAMABgAHAAoACgAJAAoACwANAA4A
DwARABMAEwAUABUAFgAUABYAFwAXABsAHQAdAB0AHQAdAB4AHgAgACAAIAAfACEAHwAe
AB4AHAAZABYAEwARABEAEgARAA4ACwAIAAUABgAHAAcABgAEAAQABAAEAAAA////////
AAAAAAAAAQD//////v/8//z//f/+/////v///wAAAAD+//z/+//7//7///8AAAEA///+
//v/+P/4//n/+//9//v//P/8//z//f/6//r/+v/7//3///8AAAAA///+//z//P/9//3/
/f/7//3//v/+//7//f/9//7/AAAAAAAAAAD//////v/8//7//v/+////AAAAAAEAAgAB
AP7//f/7//z//v///wIAAQD///3/+v/7//3//v////3//v///////f/8//v/+//8//7/
//8AAP7//v/9//r/+//8//z//f/9//3//f/+//3//P/6//n/+v/7//z//f/9//z/+//4
//n/+//8//z//P/9//3////9//3/+//7//v//P/9///////+//z/+//8//z//P/8//r/
+//8//z/+//6//r/+//9//3//f/9//3//f/9//3//////////v8AAP7//f/8//v/+v/7
//z//f/+//7//v/+//7//P/8//z//P/+//7//v/+//z//P/8//z//v/+//7//v/+//7/
/v/+//3//P/7//r//f/+////AAD///7//f/8//7//v/+///////+//7//v/8//z/+v/8
//7/AAAAAAAA///+//7//f/+//7///8AAP////8AAAAA///+//7//v8BAAUABwAIAAcA
BwAHAAYACAAIAAgACQAJAAkACAAHAAQABAADAAIABAAEAAMAAwACAP///v/8//7/////
//7//f/9//3//f/7//r/+v/7//3//v/+//7//f/8//r/+f/7//v//P/8//z//f/9//3/
+f/7//z//v8AAAMABAAEAAcADgAXACMALgA8AFEAYwByAIAAigCQAJAAkgCPAIIAawBT
ADoAIQAKAPf/6v/m/+b/6f/r/+7/8P/x//H/8f/z//T/9v/4//j/+P/4//f/9//2//P/
9f/2//b/9v/2//f/+P/4//X/8//y//L/9P/1//X/9v/1//X/9f/0//T/9P/0//T/9P/1
//X/9f/z//L/8v/y//P/9f/2//j/9v/1//X/9f/z//X/9f/1//j/+P/4//j/9//1//T/
9P/2//f/9//3//X/9f/0//L/9P/0//T/9P/1//b/9v/3//X/9f/2//b/+P/4//n/+f/3
//j/+P/4//v/+//7//3/////////AQABAAAAAQABAAIAAwAGAAYABQAGAAcACQAMAA0A
DwARABMAFAAVABYAFAAWABcAFwAaAB0AHgAfAB8AHwAgACAAHgAeAB4AHQAeAB0AHQAe
AB4AGwAYABUAEwATABQAEwARAA8ADQALAAkACQAIAAYABgAGAAYABgADAAEAAAD/////
AAABAAMAAgABAP///P/9//3//f/9//7///8AAAAA/v/8//v/+//8//3//v////7//v/8
//r/+v/7//3////9//7//v/+//3/+v/6//r//P/9//7//v/9//3//f/8//z//f/9//3/
//8BAAIAAgD+//3//f/+////AAABAAIAAQABAAAA/v8AAAAAAAABAAAAAAABAAIAAQD+
//3/+//8//7///8CAAAA///+//z//f///wAAAQD//wAAAQABAP///v/9//3///8AAAAA
AAAAAAAA///8//7//v/9//3/////////AAD9//z/+v/5//r/+//8//3//v/+//7//P/8
//3//f/8//7//////wEA/v/9//r/+f/7//z//f///////v/8//v//f/8//v/+v/8//3/
/v/+//v/+v/6//v//f/9//3//f/7//v/+//7//3//f/9//z/AAD+//z//P/8//z/+v/6
//r/+v/8//z//P/8//r/+v/6//r/+//8//3//v/9//z/+//6//z//P/8//z//v/+//7/
/v/9//z/+//6//v//P/9//7//P/8//z//P/8//z//P/8//7//v/+//7//f/8//v/+v/7
//z//f/+//3//P/7//r//P/8//3//f/+//7//v/+//z/+v/8//z//v/+//7//v/8//3/
/f/8//z//f/+////AQACAAIAAQD+//7//v/+/wIABAAFAAcABwAHAAYABgAIAAgACQAJ
AAsACgAJAAgABgAFAAQABAAFAAUABgAHAAQAAwABAAAAAwADAAIAAQAEAAUABgAHAAQA
BAAFAAUACQAKAAsADAAMAAsACwALAAsADAAMAAwADwAPAA8ADQALAAoACgAMABEAEgAU
ABkAIAAnADMAQABQAGMAewCOAJ4ArgC2ALYAtgCzAKYAjQB3AGAASQAwABkACgACAAAA
/f/7/wAABAAHAAcABwAJAAoACgAMAAwADAAQABAAEQARAA8ADgAOAA0ADAAOAA8AEAAQ
ABAADwAPABAAEAARABEAEgATABMAEwASABIAEgASABIAFAAVABUAFQAVABQAFAAUABQA
FQAVABYAFwAXABgAGQAVABcAFwAXABkAGgAbABwAGgAZABkAGgAaABsAGwAbABwAHQAd
ABwAHAAcABwAHAAfACAAIAAhAB8AHwAgACAAIgAiACMAIwAjACQAJAAkACUAJQAlACcA
KgArACwALwAvAC4ALwAvADAAMQA0ADQANwA4ADkAOwA6ADsAPQA/AEIARABGAEgARwBI
AEgARwBJAEsASwBLAEwATQBPAFAATgBOAE4ATQBQAE8ATwBQAE4ASwBIAEUARABDAEMA
QQBBAD8APQA7ADgANwA1ADIANAA0ADQANAAwAC8ALwAvAC4ALgAuAC8ALwAvAC4ALAAr
ACsAKwArACwALQAuAC4AKgAoACcAJwAqACsALAAtAC4ALgAsACoAKQApACoAKwAtAC4A
LgAuAC0AKgAqACoAKgArACwALAAvAC8ALwAuAC0ALQAsACsALQAvADAAMAAuAC0ALQAu
ADAAMAAwADAAMgAzADMAMgAvAC4ALQAtADAAMAAxADIAMAAuAC4ALQAtAC4ALgAwADIA
MQAwAC4ALAAtAC0ALQAvADAAMQAxADEAMAAvAC8ALQAuAC4ALgAvADAAMAAuAC4ALgAt
AC0ALwAvAC8AMAAvAC4ALAArACwALQAuAC8ALgAuAC4ALAAqACsAKwAqACsALQAuADEA
MQAxAC8ALwAwADAAMAAxADAAMAAvAC8ALwAuAC0ALAAvADEAMwA0ADEAMAAwADEALwAv
AC8ALwAxADEAMQAxADEAMQAxADAAMgAyADIAMgAyADIAMAAwADAAMAAxADIAMwA0ADMA
MgAxADAAMgAyADIAMgAzADQANQA2ADUANAAzADIAMwA0ADUANgA0ADQANAA0ADcANwA2
ADYANgA2ADYANAA1ADQANQA0ADUANgA3ADkANwA2ADYANwA4ADkAOQA6ADoAOQA4ADgA
NgA2ADkAOgA9AD8AQABBAEAAQABAAEAAQwBDAEMAQgBCAEIAQwBDAEEAQAA/AD0APgA/
AD4APwA9ADwAPAA7ADoAOQA5ADkAOwA7ADoAOgA6ADkAOQA4ADkAOgA7ADsAOQA5ADkA
OgA6ADoAOwA7AEEAPwA9ADwAOgA6ADkAPABAAEUATgBZAGMAbgCAAJMAqQDAANQA6AD2
APYA9ADzAOgAzwCzAJoAgwBqAFEAPAA0AC4AKwApACoALAAxADUANwA5ADoAOAA4ADgA
OAA4ADkAOwA8ADsAOQA6ADoAOgA6ADsAPAA8ADwAOwA7ADwAOwA7ADoAOgA8AD0APgA+
ADwAPAA8ADwAPgA/AD8APwBBAEAAQABAAD8APwA+AD4AQQBBAEIAQwA/AEEAQQBBAEIA
QgBCAEIAQwBDAEQARgBFAEUARABDAEQARQBFAEQARABEAEQARABHAEgASABJAEkASQBK
AEoASABIAEkASQBKAEwATQBOAE0ATQBNAE8AUQBRAFEAUwBWAFYAWABZAFgAWQBcAFwA
XgBgAGIAZQBkAGUAZwBpAG0AbgBvAHAAcgB0AHUAdQB1AHcAdwB3AHgAeQB7AHwAfAB8
AHwAewB9AHsAegB6AHkAdwB1AHMAcgBxAHEAbwBtAGsAaQBnAGYAZQBjAGAAYABgAGAA
YABeAF0AXQBdAFsAWgBZAFkAWwBbAFoAWABXAFcAVwBXAFoAWwBcAFwAWwBaAFoAWwBZ
AFkAWQBZAFwAXABaAFgAVwBXAFgAWQBZAFoAWgBaAFwAWgBbAFwAWgBbAFwAXABfAF8A
XwBeAF4AXwBfAF8AXwBhAGIAYgBhAGEAYgBkAGIAYgBiAGIAYwBlAGYAZgBkAGQAZABl
AGQAZABlAGYAaABmAGYAZQBjAGQAZABmAGcAZwBnAGYAZABlAGUAZQBlAGYAZwBnAGgA
aABoAGkAZwBoAGgAaABrAGwAbABqAGoAagBpAGkAawBrAGsAbABuAG4AbQBtAGsAawBr
AGsAbQBuAG8AbgBsAG0AbQBsAG4AbwBvAHEAcQBxAG8AbwBuAG4AbgBvAHIAcgBxAHEA
cQBwAA==
         </WaveFormData>
      </LeadData>
      <LeadData>
         <LeadByteCountTotal>10000</LeadByteCountTotal>
         <LeadTimeOffset>0</LeadTimeOffset>
         <LeadSampleCountTotal>5000</LeadSampleCountTotal>
         <LeadAmplitudeUnitsPerBit>4.88</LeadAmplitudeUnitsPerBit>
         <LeadAmplitudeUnits>��V</LeadAmplitudeUnits>
         <LeadHighLimit>2147483647</LeadHighLimit>
         <LeadLowLimit>268435456</LeadLowLimit>
         <LeadID>V6</LeadID>
         <LeadOffsetFirstSample>0</LeadOffsetFirstSample>
         <FirstSampleBaseline>0</FirstSampleBaseline>
         <LeadSampleSize>2</LeadSampleSize>
         <LeadOff>FALSE</LeadOff>
         <BaselineSway>FALSE</BaselineSway>
         <ExcessiveACNoise>FALSE</ExcessiveACNoise>
         <MuscleNoise>FALSE</MuscleNoise>
         <LeadDataCRC32>2099362594</LeadDataCRC32>
         <WaveFormData>
EgASABIAEgAVABYAFwAYABoAGgAaABoAHAAcABwAHAAcABwAHAAcABkAGAAXABYAFQAU
ABMAEgAOAAwACgAIAAUABAADAAIA///+//3//P/7//r/+f/4//j/+P/4//j/9//2//X/
9P/y//L/8v/y//T/9P/0//T/9P/0//T/9P/3//r//f8AAAAAAAAAAAAAAgACAAIAAgAC
AAIAAgACAAAAAAAAAAAAAgACAAIAAgACAAIAAgACAAQABAAEAAQABgAGAAYABgAEAAQA
BAAEAAUABgAHAAgABgAGAAYABgAGAAYABgAGAAgACAAIAAgACAAIAAgACAAKAAoACgAK
AAgACAAIAAgACgAKAAoACgAKAAoACgAKAAkACAAHAAYABgAGAAYABgAEAAQABAAEAAQA
BAAEAAQAAgACAAIAAgACAAIAAgACAAQABAAEAAQAAgACAAIAAgACAAIAAgACAAAAAAAA
AAAA/f/8//v/+v/8//z//P/8//z//P/8//z//P/8//z//P/8//z//P/8//r/+v/6//r/
/P/8//z//P/7//r/+f/4//j/+P/4//j/+P/4//j/+P/2//b/9v/2//b/9v/2//b/9v/2
//b/9v/2//b/9v/2//j/+P/4//n/+v/6//v/+//7//v/+//7//n/+f/5//n/+//8//3/
/v/+//3//f/9//3//P/7//r/+//7//n/+f/3//X/9f/0//P/8v/y//L/8//0//X/9f/3
//f/9//1//f/9//3//f/9f/1//X/9f/0//T/9P/0//T/9P/0//T/9P/0//T/9P/2//b/
9v/2//b/9v/0//T/9v/5//r//f8CAAoAFgAhACwAPgBQAF0AbgB8AIQAiACOAIwAfwBq
AFUAQQAwABwACwACAPz/+f/0//T/9f/z//T/+P/5//f/+P/5//f/9f/1//X/9f/2//b/
9v/1//X/9f/1//f/9//3//f/9//3//f/+P/2//b/9v/2//j/+P/4//j/+P/3//b/9f/2
//f/+P/4//j/+f/5//n/+P/3//b/9f/3//f/9//3//X/9v/2//b/9v/2//b/9v/2//b/
9//3//b/9f/1//T/9f/1//X/9f/0//T/8//z//X/9f/1//b/9v/3//f/9//1//b/9//3
//n/+v/6//r//f8AAAEAAgAEAAQABAAFAAcACAAJAAoACwALAAwADAAPABEAEgATABQA
FQAUABQAFAAWABcAGQAaABsAHAAcABwAHAAcABwAHgAfACAAIQAhACAAHwAdABsAGgAZ
ABgAFgAVABMAEAAMAAoACAAGAAcABQAEAAQAAwADAAAAAAABAAEAAAD///////////7/
/f/9//3/+//7//z//f/9//v/+v/5//n/+f/5//j/+P/4//j/+P/4//j/+P/4//f/+f/5
//n/+f/3//f/+P/4//r/+v/5//n/+P/4//j/+P/3//b/9v/1//f/9//3//j/+P/4//j/
9//3//f/9//4//b/9v/2//b/9v/1//T/8//1//X/9f/1//T/9P/0//T/9v/2//X/9P/0
//X/9v/2//T/9f/1//X/9f/1//b/9//3//f/9//3//j/+P/4//j/+P/4//f/9v/2//b/
9v/2//b/9v/3//f/9v/1//X/9P/2//X/8//z//b/9v/2//b/9v/2//X/9P/1//T/9P/0
//T/9P/0//T/9//3//f/+f/3//b/9v/1//X/9f/1//X/9//4//j/9//1//f/+f/6//v/
/P/8//z//P/7//r/+v/6//v/+//5//v//f/9//3//P/7//r/+v/5//j/+f/6//v//P/+
//7//v/+//7//v/+//7/AAAAAAAAAAD///7//f/8//7//v/+//7//v/+//3//f/7//v/
+//7//3//f/9//3//P/9//3//f8AAAAA////////AAAAAAAA/v///////f/9//3/+//7
//j/9//2//b/+P/4//j/+P/3//f/9//3//X/9f/1//X/9f/1//X/9f/z//T/9P/0//T/
9P/0//T/8v/y//L/8v/y//L/8v/y//T/9P/y//D/8v/y//P/9P/3//r/BAAMABUAIAAy
AEYAVwBkAHQAggCIAIoAigCDAHAAWQBFADAAHgALAPz/+P/5//b/8v/z//P/8v/y//X/
9f/0//f/9//1//P/8//1//b/9v/2//P/8//z//P/8//z//P/8//z//P/8//0//L/8v/y
//L/9P/0//T/9P/1//X/9f/1//f/9//3//b/9v/3//f/9//3//f/9//3//f/9//3//f/
9//4//j/+P/2//b/9v/2//j/+P/5//n/9//3//j/+P/5//n/+f/5//j/+P/3//f/9f/1
//X/9v/3//n/+v/7//n/+v/7//v/+//8//z//P/+/wAAAAAAAAQABAAEAAUABQAGAAcA
CAAIAAkACwAMAAsADQAOAA8AEwAVABUAFgAYABoAGwAdAB4AHwAgACAAIAAgACAAIAAi
ACMAJAAlACMAIgAhAB8AHQAcABsAGgAYABcAFQASABIAEAAOAAwACwAJAAgACAAHAAcA
BAAEAAMAAwACAAEAAQABAAEAAAD9//3//f/7//3//v/////////+//3//f/9//3//P/8
//7//v/+//7//P/8//z/+//7//v/+//7//v/+//8//z/+v/6//n/+f/5//r/+//8//r/
+v/7//v//f/9//3//v/8//z//P/7//3//f/9//7//v/+//7//v/+//3//P/7//3//f/9
//3//P/8//z//P/8//z/+//6//v//f///wAA/v/////////+//3//f/9////////////
AAAAAAAAAAACAAIAAQAAAP7//v/+//7/AAAAAAEAAQAAAP/////+/wAA///9//3/AAAA
AAAAAAAAAAAA///+/////v/+//7//v/+//7//v////////8BAAEAAAAAAP//////////
//8BAAIAAgABAAAAAQACAAIA/f/+//7//v/+//7//P/8//z//P/8//z//P/8//z//P/8
//z//P/8//z//P/+////AAAAAP//////////////////////////AQACAAMABAAEAAMA
AwADAAQABAACAAIAAwADAAMAAwADAAEAAQAAAP///v/+//7//v/+//7//f/9//3////9
//3//f/7//v/+//7//3//f/+//7//f/8//v/+v/6//r/+v/6//r/+v/6//r/+P/4//j/
+P/6//r/+v/7//z//f8CAAwAGgApADoATABeAG0AfACMAJQAmACaAJYAiQB0AGEATQA2
ACAACwACAAAA/f/6//j/9//1//T/9P/1//f/+P/3//f/9//5//n/+P/4//f/9v/3//f/
9//3//X/9f/1//X/9f/1//X/9v/2//b/9v/2//j/+P/4//j/+f/5//n/+f/7//v/+//6
//r/+//7//v//f/9//3//f/7//v/+//7//3//v/+//7//v/+//7//v8AAAAAAQABAP//
//8AAAAA/f/9//3//f8AAAAA/////wEAAQABAAIABAAFAAUABQADAAQABQAFAAUABgAG
AAYACAAKAAoACgALAAoACQAJAAwADgAQABIAFAAVABcAGAAZABsAHAAdACEAIwAjACQA
JQAmACYAJwAqACsALAAsAC4ALgAuAC4ALwAvAC8ALwAvAC4ALQArACcAJgAlACQAIAAf
AB0AGgAZABgAFwAWABMAEQAQABAADwAPAAwADAALAAsACgAJAAkACQAJAAgACQAJAAkA
BwAFAAYABwAHAAkACAAHAAcABwAHAAYABgAGAAYABgAGAAYABgAGAAUAAwADAAMAAwAD
AAMABAAEAAIAAgABAAEAAAAAAAAAAAAAAAAAAQABAAEAAQABAAIAAwAEAAUABQADAAMA
AwAEAAQABAAEAAQABQAFAAUABQAFAAUABQAFAAYABgAGAAYABgAGAAUABAAEAAUABgAG
AAYABwAHAAcABAADAAMAAwAFAAUABQAFAAQABAAEAAQABAAEAAMAAgAEAAQABAAEAAIA
AgADAAMAAwADAAQABAAGAAUAAwADAAQABAAEAAQABQAGAAYABgADAAIAAgACAAMABAAF
AAYABgAFAAQABQAHAAYABgAFAAUABQAFAAUAAwAEAAQAAwAFAAcACQAKAAgACAAHAAYA
BgAFAAQABAAIAAkACQAJAAYABAAEAAQABAAGAAYABgAGAAYABgAGAAYACAAIAAgACAAI
AAgACAAIAAgACQAKAAoADAANAA4ADwANAA0ADQANAA0ADQAPABAAEQASABIAEQAPAA8A
EAAQABAAEAARABEADwAPAA8ADQAPAA4ADQAMAAwADAAMAAwADQANAA4ADwAQAA8AEAAR
ABEAEQARABEAEgATABUAFgAUABQAFAAUABQAFAAUABQAFAAUABQAFAASABAADgAOAA4A
EAASABMAEgARABQAGgAkADEAQABUAGoAewCIAJoAqACsALAAtACpAJYAgQBrAFYAQAAn
ABAACgAHAAIA/v/9//v/+v/6//v/+//8//3//f/9//3/+//5//r/+v/6//n/+f/5//n/
+//7//v/+//6//n/+P/4//n/+v/7//z//P/8//z//P/9//3//f/9//////////7//f/9
//z/+//7//v/+//7//3//f/9//3/+//8//z//P/8//z//P/8//r/+v/7//v/+//7//z/
/P/7//v/+//7//r/+v/5//n/+v/7//z//v/8//3//f/9//3//v///////f/+//7//v8A
AAIAAgACAAYABgAGAAcABwAIAAkACgAMAA0ADwAQABEAEwAUABUAFwAZABkAGgAeACAA
IQAjACMAIwAjACIAIwAkACUAJgAlACUAJQAlACcAJgAlACMAIQAgAB8AHgAZABcAFAAQ
AA4ADAAKAAgABQADAAIAAgD//////P/8//3//f/8//v/+f/5//n/+P/3//f/9//1//X/
9v/3//f/9//2//X/9f/3//f/9v/2//b/9v/2//b/+P/4//j/9//3//f/9//3//f/9//4
//j/+v/6//n/+f/4//j/+P/4//j/+P/5//n/9//3//f/+P/4//j/+P/3//j/+f/6//z/
+v/6//r/+v/7//v/+//7//n/+f/5//n/+v/6//r/+v/7//z//P/8//r/+//8//z//P/9
//3//f/+//3//f/9//v/+//7//v//v/+//7//v/8//z/+//6//z//P/8//z/+v/6//v/
+//5//n/+v/6//r/+f/3//f/+P/4//j/+P/5//r/+v/6//n/+P/4//j/+P/4//j/+P/3
//f/9//5//f/9v/2//X/9v/3//j/+f/3//j/+P/3//b/9//4//j/9//4//j/+P/4//f/
+P/4//j/+P/4//j/9v/2//b/9v/2//b/9v/2//b/9v/2//b/+P/4//j/+P/6//v//P/8
//3//f/9//3/+//7//v/+//9//3///8AAP//AAAAAP///////wAAAAD+//7///////3/
/f/9//v//f/8//v/+v/5//j/9//2//b/9f/1//X/8//x//H/8f/y//P/9P/1//f/9//4
//j/9v/2//b/9v/4//j/+P/4//b/9v/2//b/9v/2//b/9v/4//j/+P/5//r/+f/8/wQA
EAAdACwAPgBQAGEAcACAAI4AlACWAJgAkQCCAGsAUwA8ACgAEwAEAPz/+//2//b/9//3
//T/8v/z//P/9P/1//f/9//3//X/8//0//T/9P/1//X/9f/1//P/8//z//P/8//z//P/
9P/0//T/9P/0//T/9P/0//T/9f/1//X/9f/z//P/8//y//T/9f/1//X/9f/1//X/9f/0
//P/8v/x//P/9P/0//T/8v/y//L/8v/y//L/8//z//X/9f/2//b/8//z//P/8//2//b/
9f/1//X/9f/1//b/9P/1//X/9f/3//j/+f/5//f/+P/4//j/+v/8//z//P/+//7//v//
////AAABAAIABgAHAAkACgAJAAsADAANAA8AEQARABIAFAAWABcAGQAYABkAGgAaABwA
HAAcABwAHAAdAB4AHwAfAB4AHQAbABsAGgAZABgAFAATABEADgAOAAwACgAIAAUAAwAC
AAIAAQABAP7//v/7//v/+v/5//n/+f/5//j/+f/5//n/9//1//b/9//3//j/+P/4//n/
9//3//b/9v/2//b/9v/2//b/9v/2//X/8//z//P/8//1//X/9v/2//T/9P/z//P/9P/0
//T/9P/0//T/9f/1//P/8//z//T/9v/2//b/9f/1//X/9f/2//b/9v/2//b/9//3//f/
9//1//X/9f/1//b/9v/2//b/+P/4//f/9v/2//f/+P/4//j/+f/5//n/9v/1//X/9f/3
//f/9//3//b/9v/2//b/9v/2//X/9P/1//b/9//4//f/9v/2//X/9//3//j/+P/4//f/
9f/1//T/9P/0//T/8//0//T/9P/z//L/8v/y//T/9P/0//T/8//z//P/9f/1//T/9P/z
//P/8//z//P/8//0//T/8//z//X/9//4//b/9v/1//T/8v/x//D/8P/x//P/9P/z//H/
8//z//P/8//z//P/9P/z//L/8P/w//D/8P/w//D/8P/w//D/8P/w//D/8v/y//L/8v/y
//L/8v/y//L/8v/y//L/8v/y//L/8v/y//L/8v/y//D/8P/w//D/8f/y//P/9f/0//T/
9f/1//f/9//3//f/9f/1//X/9f/3//j/+f/6//r/+f/5//n/+P/4//j/+P/5//n/9//3
//f/9f/1//T/9f/0//T/9P/2//b/9v/1//P/8//z//H/8//z//P/8//x//H/8f/x//L/
8v/y//L/8v/y//L/8v/w//D/8P/w//L/8v/y//L/8v/y//L/8v/y//P/9P/5/wAACgAU
ACEAMABCAFAAXwBwAH4AiACMAI4AiAB5AGQATwA5ACgAFAADAPj/9v/1//L/8P/v/+//
7v/y//P/8f/w//H/7//t/+3/7//v//D/8P/w/+//7//v/+//8f/x//H/8f/x//H/8f/y
//D/8P/w//D/8v/y//L/8v/x//H/8f/x/+//7//v/+7/8P/x//H/8f/x//H/8f/x//H/
8f/x//H/8f/y//L/8v/y//L/8v/y//L/8v/z//P/8//z//T/9P/1//X/9f/1//T/9P/z
//P/8//z//P/9P/0//X/9f/1//P/9P/1//X/9//4//j/+P/2//j/+P/4//z//P/8//3/
AQACAAMABAAEAAUABwAIAAsADQAOAA8ADwARABEAEgAUABYAFwAZABwAHQAeAB4AIAAg
ACAAIAAgACEAIgAjACMAIgAhAB8AHwAeAB0AHAAaABkAFwAUABIAEAAOAAwADQALAAoA
CgAHAAcABAAEAAMAAwACAAEAAQABAAEAAAD9//3//f/7//v//P/9//3//f/8//v/+//7
//v/+v/6//r/+v/6//r/+f/4//f/9f/2//f/+P/5//f/9//4//j/+P/4//f/9//3//j/
+f/6//j/+P/5//n/+f/5//n/+v/6//r/+v/5//f/9//3//j/+v/6//r/+v/5//n/+f/5
//v/+//7//v/+v/6//r/+v/8//z/+//6//r/+//8//z/+//7//r/+f/6//n/+f/5//n/
+f/5//n/+P/4//j/+P/5//r/+v/6//j/+P/4//j/+v/6//v/+//5//n/+v/6//r/+f/3
//f/+P/4//j/+P/3//j/+P/4//j/+P/5//r/+v/6//r/+v/6//n/+P/5//v/+v/6//n/
9//3//f/9//5//r/+v/5//j/+f/6//r/+v/6//n/+P/5//n/+f/6//j/+f/5//f/9f/3
//f/9//3//f/9//4//f/9v/4//j/+P/4//b/9v/2//b/9v/2//b/9v/4//j/+P/4//j/
+P/4//j/+v/6//r/+v/6//r/+v/6//j/+P/4//j/+P/4//j/+P/2//b/9v/2//f/+P/5
//r/+P/4//j/+P/4//j/+P/4//f/+P/4//n/+f/5//n/+f/7//v/+//7//n/+//8//3/
AAAAAP///////wAAAAAAAAAAAQABAP//AQABAP/////8//v/+v/6//r/+v/6//r/+f/5
//n/+f/3//f/9//3//f/9//3//f/9//4//j/+P/4//j/+P/4//r/+v/6//r/+P/4//j/
+P/4//r/+v/6//r/+v/5//j/+/8AAAgAFAAhACwAPABQAF8AbAB4AIIAigCOAI4AgwBy
AFsARQAyAB4ACwAAAPz/+//4//b/9//1//T/9v/3//n/+v/5//n/+f/5//f/9f/2//b/
9v/1//X/9f/1//X/9f/1//X/9//3//f/+P/4//j/+P/4//b/9v/2//b/+f/5//n/+f/3
//f/9//2//b/9//3//f/9//3//f/9//3//f/9//3//n/+v/6//r/+P/4//j/+P/6//r/
+//7//n/+f/6//r/+//7//v/+//8//z/+//7//v/+//7//z//P/9//3//f/9//7/////
////AAAAAAAAAAACAAIAAgAEAAQABAAFAAUABgAHAAgACgALAA0ADgANAA8AEAARABUA
FwAXABgAGAAaABsAHQAeAB8AIAAgACIAIgAiACIAIwAjACMAIwAlACQAIwAhACEAIAAf
AB4AHgAdABsAGAAWABQAEgAQAA0ACwAKAAoACQAJAAYABgADAAMAAgABAAMAAwADAAIA
AQABAAEA/////wAAAQABAAEAAAD///////////7//v8AAAAAAAAAAP7//v/+//3//f/9
//3//f/9//3//v/+//7//v/9//3//v/+//7//v/+//7//////////////wAAAAAAAAAA
///9//3//f/+/wAAAAAAAAAAAQABAAEAAQD//////////wAAAAAAAAAAAgACAAEAAAAC
AAMABAAEAAIAAwADAAMAAAD///////8BAAEAAQABAAAAAAAAAAAAAgACAAEAAAACAAIA
AgACAAAAAAABAAEAAQABAAIAAgACAAEA/////wAAAAAAAAAA//8AAAAAAAD///7//v/+
/wAAAAAAAAAA////////AQABAAAAAAD///////////////8AAAAA///9////AQACAAAA
AAD///7/////////AAD+///////9////AQABAAEAAQABAAEAAgABAP7//v/+//7//v//
/wAAAQACAAAAAAAAAAAAAAAAAAAAAAAAAAAAAAAAAAAAAAAAAAAAAgACAAIAAgAAAAAA
AAAAAAAAAAAAAAAAAAAAAAAAAAAAAAAAAAAAAAIAAgACAAIAAAAAAAAAAAACAAIAAgAC
AAIAAgACAAIAAAAAAAAAAAADAAQABAAFAAMAAwADAAMAAwADAAMAAwAFAAcACAAJAAoA
CgAJAAkACwAMAAwADAAKAAsACwAJAAkACQAHAAcABgAFAAQABAAEAAQABAAEAAMAAwAD
AAMA//////////8BAAEAAQABAP//AAAAAAAAAAAAAAAAAAACAAIAAgACAAAAAAAAAAAA
AAACAAIAAgACAAIAAQACAAUACgASAB4AKwA4AEoAWgBpAHYAhACOAJQAlgCYAI0AegBl
AE8AOAAkABMABgACAAMAAgAAAP3//f/8//r/+//9//7///8BAP///f/9//z//P/7//r/
+//7//v/+//5//n/+f/5//n/+f/5//r//P/8//z//P/6//r/+v/6//v/+//7//v/+//7
//v/+v/6//v/+//7//3//f/9//3/+//7//v/+//7//z//P/8//z//P/8//z//P/8//3/
/f/9//3//v/+//3//f/9//3/AAAAAP/////9//3//f/+//7///////////8AAAEAAQAB
AAIAAgACAAQABgAGAAYABgAGAAYABwAHAAgACQAKAAoACwANAA4ADQAPABAAEQAVABcA
FwAYABgAGgAbAB0AHgAfACAAIAAhACIAIwAkACQAJQAmACcAJwAmACUAIwAiACIAIgAi
ACAAHwAdABoAGgAYABYAFAATABEAEAAQAA0ADQAKAAoABwAHAAYABQAFAAUABQAEAAUA
BQAFAAMAAQACAAMAAwADAAIAAQABAAEAAQAAAAAAAgACAAIAAgACAAIAAgABAP//////
////AAABAAMABAACAAIAAQABAAIAAgACAAIAAAAAAAEAAQABAAEAAQACAAIAAgACAAEA
AwADAAMABAACAAIAAgACAAUABQAFAAUABAADAAIAAQADAAQABQAGAAQABAADAAIAAgAD
AAQABAAEAAUABQAFAAQAAwADAAMABQAFAAUABQAFAAQAAwACAAIAAgABAAAAAgACAAIA
AgAAAAAAAQABAAEAAQACAAIABAADAAEAAQAAAAAAAAAAAAEAAgACAAIAAwACAAIAAgAC
AAIAAgACAAEAAQABAAMAAwACAAIAAQABAAEAAQABAP//AAAAAP//AQADAAUABgAEAAQA
AwACAAQAAwACAAIAAAABAAEA///9/////////wAAAQACAAQAAQAAAAIAAgACAAIAAAAA
AAAAAAAAAAAAAAAAAAIAAgACAAIAAgACAAIAAgAAAAAAAAAAAAIAAgACAAIAAAAAAAAA
AAAAAAAAAAAAAAAAAAAAAAAAAAAAAAAAAAAAAAAAAAAAAAAAAAAAAAAAAgACAAIAAgAC
AAIAAgACAAEAAAD///7/AAAAAAAAAAAAAAAAAAAAAAAAAAAAAAAAAAAAAAAAAAD+//7/
/v///wAAAAABAAEAAwADAAMAAwAFAAUABQAFAAUABgAHAAgACAAHAAcABwAKAAoACgAK
AAsACwAJAAkACQAHAAcABgAFAAQABAAEAAMAAgABAP//AQABAAEA////////////////
////////AgACAAIAAgAAAAAAAAAAAAIAAgACAAIAAgACAAIAAgAAAAAAAAAAAAAAAQAC
AAMACAAQABwAKQA4AEoAYABvAH4AjgCaAJ4AogCkAJ0AigB1AGEATAA2ACMAFAAOAA0A
CAAGAAcABwAGAAQABQAFAAgACwALAAsACwALAAoACgAJAAgABwAHAAcABwAJAAkACQAJ
AAkACQAJAAoACwAMAA0ADgAOAA4ADgAOAA8ADwAPAA8AEQARABEAEAAOAA8ADwAPABEA
EQARABEADwAPAA8ADwARABIAEgASABIAEgASABIAEAAQABEAEQARABEAEgASABMAEwAT
ABMAFAAUABMAEwATABMAEwAUABIAEwATABMAFQAWABcAFwAVABYAFgAWABgAGgAaABoA
HAAcABwAHQAeAB4AHgAeACAAIQAjACQAIwAlACYAJwApACsAKwAsAC4AMAAxADMAMwAz
ADMAMgAzADQANQA2ADcANwA3ADcAOQA4ADcANQA1ADQAMwAyADAALwAtACoAKAAmACQA
IgAfAB0AHAAcABoAGQAVABQAEQARABAADwAOAA0ADAAKAAsACwALAAkABwAIAAkACQAJ
AAgABwAHAAcABwAGAAYABAAEAAQABAAFAAYABwAHAAUABQAFAAUABQAFAAYABgAGAAYA
BQAFAAQABAAEAAQABgAGAAcABwAFAAUABQAGAAYABgAGAAUABQAFAAUABgAGAAYABgAG
AAkACQAJAAkACQAJAAkACQAGAAYABgAGAAYABgAFAAQABAAFAAYABgAIAAkACQAJAAYA
BQAFAAUABQAFAAUABQAIAAgACAAIAAYABgAFAAQABAAEAAQABAACAAIAAwADAAUABQAG
AAYABgAFAAMAAwACAAIAAgACAAQABgAHAAgABQAEAAQABAAEAAQABAAEAAUABQAFAAcA
BwAGAAYABQAHAAcABwAHAAYABgAFAAMAAQADAAUABgAFAAYABgAGAAYABQAEAAQABAAF
AAUAAwADAAUABQAFAAUABQAFAAYABQAEAAQABAAEAAQABAAEAAQABAAGAAYABgAGAAUA
BAADAAIAAwAEAAUABgAGAAYABgAGAAYABgAGAAYABgAGAAYABgAGAAYABgAGAAgACAAI
AAgACAAIAAgACAAGAAYABgAGAAgACAAIAAgABgAHAAgACAAJAAkACQAJAAkACQAJAAkA
CQAJAAsADAAPABAAEAAPAA8ADwAQABAAEgASABMAEwATABMAEwARABEAEAAPAA4ADAAM
AAwADAAKAAkACQAJAAkABwAHAAcABwAHAAcABwAJAAkACgAKAAgACAAIAAgABgAGAAYA
BgAIAAgACAAIAAoACAAIAAgACgAKAAoACwAMAA0AEgAYACIALwA+AFIAaAB7AIwAngCu
ALIAtAC4ALEAoACLAHcAYgBKADEAHAAUABEADAAIAAkACQAIAAgABwAHAAgABwAJAAkA
CQAHAAcACAAIAAgABQAFAAUABQAHAAcABwAHAAUABQAFAAYABgAGAAYABgAGAAYABgAG
AAUABQAFAAUABgAHAAgACAAGAAcABwAHAAcABwAHAAcACQAJAAkACQAHAAgACAAIAAoA
CgAKAAoACgAKAAsACwALAAsADAAMAAsACwALAAsADAAMAAsACwANAA0ADQAOAAwADQAN
AA0ADQAOAA8ADwAPABAAEAAQABAAEgASABIAFAAUABQAFQAXABgAGQAaABoAGwAdAB4A
IQAjACQAJQAnACkAKQAqAC4AMAAxADMAMgAzADQANAA1ADYANwA4ADgAOQA6ADsAPQA8
ADsAOQA4ADgAOAA4ADYANQAzADAAMAAuACwAKgAnACUAJAAkACIAIQAdABwAGwAbABoA
GQAXABcAFwAWABUAFQAVABMAEQASABMAEwATABIAEQARABIAEwATABQAEgASABIAEgAU
ABQAFAATABEAEQARABEADwAPABAAEAASABIAEQARABIAEgASABIAFAAUABUAFQATABMA
EwAUABQAFAAUABMAFAAVABYAGAAWABYAFgAWABcAFwAXABcAFwAXABcAFwAYABgAGAAY
ABoAGgAZABgAFgAXABgAGAAWABcAFwAXABgAFwAXABcAFwAXABcAFwAYABgAGAAYABgA
GAAXABYAFwAYABkAGgAYABgAGQAZABcAFwAYABgAGgAZABcAFwAWABYAFgAWABcAGAAY
ABgAGQAYABgAGAAWABYAFgAWABkAGQAZABsAGQAYABgAFwAXABcAFwAXABcAGAAYABcA
GQAZAA==
         </WaveFormData>
      </LeadData>
   </Waveform>
</RestingECG>
