# Supplementary material for: Detection of Left Atrial Enlargement Using a Convolutional Neural Network-Enabled Electrocardiogram
Source: Front Cardiovasc Med. 2020 Dec 17;7:609976. doi: 10.3389/fcvm.2020.609976 (PMC7773668; doi:10.3389/fcvm.2020.609976)
Supplement: Supplementary file 4 [file Data_Sheet_4.ZIP › normal3/1802031936_1355_0000000L.XML]

<?xml version="1.0" encoding="Windows-1252"?>
<!DOCTYPE RestingECG SYSTEM "restecg.dtd">
<RestingECG>
   <PatientDemographics>
      <PatientID>1802031936</PatientID>
      <PatientAge>74</PatientAge>
      <AgeUnits>Years</AgeUnits>
      <Gender>Male</Gender>
      <PatientLastName>liangzhihua</PatientLastName>
   </PatientDemographics>
   <TestDemographics>
      <DataType>Resting</DataType>
      <Site>1</Site>
      <AcquisitionDevice>MAC55</AcquisitionDevice>
      <Status>Unconfirmed</Status>
      <Priority>Normal</Priority>
      <AcquisitionTime>09:49:33</AcquisitionTime>
      <AcquisitionDate>08-06-2016</AcquisitionDate>
      <CartNumber>1</CartNumber>
      <AcquisitionSoftwareVersion>009C</AcquisitionSoftwareVersion>
      <XMLSourceVersion>MAC5000 v1.0</XMLSourceVersion>
   </TestDemographics>
   <RestingECGMeasurements>
      <VentricularRate>61</VentricularRate>
      <AtrialRate>61</AtrialRate>
      <PRInterval>172</PRInterval>
      <QRSDuration>80</QRSDuration>
      <QTInterval>412</QTInterval>
      <QTCorrected>414</QTCorrected>
      <PAxis>81</PAxis>
      <RAxis>66</RAxis>
      <TAxis>63</TAxis>
      <QRSCount>11</QRSCount>
      <QOnset>225</QOnset>
      <QOffset>265</QOffset>
      <POnset>139</POnset>
      <POffset>192</POffset>
      <TOffset>431</TOffset>
      <ECGSampleBase>500</ECGSampleBase>
      <ECGSampleExponent>0</ECGSampleExponent>
   </RestingECGMeasurements>
   <Diagnosis>
      <Modality>Resting</Modality>
         <StatementCount>2</StatementCount>
         <LabelText>12SL ��ϳ���</LabelText>
      <DiagnosisStatement>
         <StmtFlag>ENDSLINE</StmtFlag>
         <StmtText>�������</StmtText>
      </DiagnosisStatement>
      <DiagnosisStatement>
         <StmtFlag>ENDSLINE</StmtFlag>
         <StmtText>���� ECG</StmtText>
      </DiagnosisStatement>
   </Diagnosis>
   <Waveform>
      <WaveformType>Rhythm</WaveformType>
      <WaveformStartTime>0</WaveformStartTime>
      <NumberofLeads>8</NumberofLeads>
      <SampleType>CONTINUOUS_SAMPLES</SampleType>
      <SampleBase>500</SampleBase>
      <SampleExponent>0</SampleExponent>
      <HighPassFilter>16</HighPassFilter>
      <LowPassFilter>150</LowPassFilter>
      <ACFilter>NONE</ACFilter>
      <LeadData>
         <LeadByteCountTotal>10000</LeadByteCountTotal>
         <LeadTimeOffset>0</LeadTimeOffset>
         <LeadSampleCountTotal>5000</LeadSampleCountTotal>
         <LeadAmplitudeUnitsPerBit>4.88</LeadAmplitudeUnitsPerBit>
         <LeadAmplitudeUnits>��V</LeadAmplitudeUnits>
         <LeadHighLimit>2147483647</LeadHighLimit>
         <LeadLowLimit>268435456</LeadLowLimit>
         <LeadID>I</LeadID>
         <LeadOffsetFirstSample>0</LeadOffsetFirstSample>
         <FirstSampleBaseline>0</FirstSampleBaseline>
         <LeadSampleSize>2</LeadSampleSize>
         <LeadOff>FALSE</LeadOff>
         <BaselineSway>FALSE</BaselineSway>
         <ExcessiveACNoise>FALSE</ExcessiveACNoise>
         <MuscleNoise>FALSE</MuscleNoise>
         <LeadDataCRC32>3425031238</LeadDataCRC32>
         <WaveFormData>
CAAHAAcABgAGAAYABgAGAAYABAAEAAUAAwACAAIAAgAFAAUABQAFAAQAAwACAAEAAgAD
AAQABQAFAAUABQAEAAMAAwACAAAAAwAFAAYABgAEAAQABAAEAAIAAgAEAAgADwAVABcA
IAAuADgAPQBDAEkATwBNAEkAQgAzAB4ACgD8//X/8//x/+//7//0//f/9v/4//z///8A
AAIAAQABAAEAAwACAAIAAgACAAQABAAEAAQABAAFAAUABQAHAAgACAAHAAcACAAIAAgA
CAAIAAgACAAIAAgACQAJAAkACQAJAAkACwAMAAwADAAMAAwADAAMAAwACwAKAAkACgAL
AAwADQAKAAkACAAJAAwADQAOAA8ADAAMAAwADQAOAA4ADgAOABAAEAAQABAADwAPAA8A
EAASABIAEwATABEAEQATABQAFgAWABYAFgAYABoAGgAaABsAGwAbABoAGwAcAB4AHwAf
AB8AHwAfACEAIQAiACIAIwAjACMAIwAjACQAJAAkACQAJAAlACUAJAAiACEAIAAjACIA
IwAkACIAIAAfAB4AHgAdABwAHAAbABoAGAAWABYAFQAUABIAFAAUABMAEgASABEAEAAP
AA0ADAAMAAwADgAOAA4ADgAOAA0ADQAMAAoACgALAAsACgAKAAoACgAIAAgACAAIAAoA
CgAKAAoACAAIAAkACQALAAsACwALAAkACQAJAAoACAAIAAkACQALAAkACQALAAkACQAI
AAgACgAKAAgACgAKAAoACgAKAAgACQAJAAkACwAMAAwACwAJAAoACgAKAAoACgAKAAoA
CgAKAAoACgAMAAwADAAMAAwADAAMAAsACwALAAsACwAMAAwACgAKAAoACwALAAsACQAJ
AAkACAAKAAoACgAKAAwADAAMAAwACQAJAAoACgALAAsACwALAAkACQAJAAkADAAMAAwA
DAAMAAwADAALAAkACQAJAAkACgAKAAoACgAJAAkACAAIAAgACQAJAAgACAAJAAkACQAG
AAYABgAGAAgACAAIAAgACAAIAAgACAAGAAYABgAFAAcACAAIAAgABwAGAAUABAAHAAcA
BwAGAAgACAAIAAgACAAHAAYABgAGAAYABgAEAAQABAAEAAYABgAGAAYABAAEAAQABAAG
AAYABgAGAAYABgAGAAYABAAEAAQABAAGAAYABgAGAAQABAAEAAQABgAGAAYABgAGAAYA
BQAFAAMAAwADAAMABgAGAAYABgACAAIAAwADAAUABgAGAAYABAAFAAUABgAIAAgACQAJ
AAgACAAGAAYACAAIAAkACQAKAAkACAAHAAUABAAEAAMA///+//7//f////7//v/+//z/
/P/8//r//P/9//3//P/+//7///////7//f/8//v/+//7//v/+//9//3//f/9//v/+v/6
//v//f/8//z//f/7//r/+P/6//7//v/+//7//v8AAAUADQAXACIAKgA0ADsAQQBHAEkA
RQBDADwALwAaAAgA+v/v/+3/7f/p/+n/7v/v//D/8v/0//X/+P/6//v/+f/3//n//P/8
//z//P/6//r/+v/6//j/+f/5//n/+v/8//3//f/8//z/+//6//r/+v/6//r/+v/6//v/
+//5//n/+f/5//r//P/9//7//v/+//7//v/9//3//f/9////////////AQABAAEAAwAD
AAMAAwADAAAAAAAAAAEABAAEAAQABAACAAIAAgACAAMAAwADAAQABgAGAAcABwAFAAUA
BwAIAAgACAAIAAgACgAMAAwADAAOAA8AEAAQABIAEgATABMAEwATABMAEwAXABcAGAAY
ABgAFwAWABUAFQAWABYAFgAYABgAGQAZABcAFgAWABYAGAAWABYAFgATABIAEgASABAA
DwAOAA4ADwAOAAwACgAIAAcABgAEAAUABgAGAAYABgAFAAQAAwABAAAAAAAAAAIAAgAC
AAIAAAD//////v8AAAAAAQABAAAAAAAAAAAA/v/+//7//v8AAAAAAAAAAPz//P/9//3/
//////////////////8AAP7//v//////AAD//wAAAwABAAEAAAAAAAIAAgAAAAIABAAE
AAQABAADAAMAAgABAAMABAAEAAMAAQACAAIAAgACAAIAAgACAAIAAgACAAIAAAAAAAAA
AAABAAIAAwADAAEAAQABAAEAAgACAAAAAAD+/////////wEAAQABAAAAAAAAAAAAAAAA
AAAAAAAAAP////8AAAAA/////////////////////wAAAAAAAAAA/v/+//7//f//////
//////7//v/+//7///////7//v/+///////+//z//f/9//3//v/+//7//v/+//7//v/+
//z//P/8//z//v/+//7//f/8//z/+//6//v//P/9//7//f/9//3//P/8//z//P/8//z/
/f/+//z//P/8//z//P/8//z//P/+//7//v/+//3//P/7//r/+//8//3//v/8//z//P/8
//z//P/8//z//v/+//7//f/8//v/+v/5//r//P/9//7//P/6//r/+//9//3//v/+//7/
/v///////v/+//7//////wAAAAD+//7//v/+//////8BAAEAAQABAAEAAAAAAP///f/8
//z/+//7//r/+v/8//z//P/8//r/+v/7//v/+v/6//r/+//5//n/+f/5//v/+//7//v/
+f/5//n/+f/7//v/+v/6//v/+//6//r/+f/5//j/+P/+//7//P/4//j/+v/+/wUACwAP
ABgAKAA0ADsAOwA/AEMAQwBBADwAMQAcAAgA+P/t/+X/5f/r/+v/6v/v//L/8v/y//P/
9v/2//X/+f/7//n//P/8//z//P/6//r/+v/6//z//f/9//3//f/+//7//f/9//7//v/+
//7//v/+//7//P/8//3//f////////////3//v/+//7//v/+//7//v8BAAEAAQABAP//
////////////////AQADAAMAAwADAAAAAAAAAAEABAAEAAQABAAEAAQABAAEAAcABwAH
AAgABgAGAAcABwAHAAcACQAKAAwADAAMAAwACgAMAAwADAAOAA8AEAAQABIAEgATABMA
EwATABMAEwAXABcAGAAYABcAFwAXABcAFwAYABgAGAAYABgAGQAZABsAGgAaABoAGgAY
ABgAGAAVABQAFAAUABQAEwASABIADwAOAAwACgAMAAsACgAIAAgACAAHAAYABgAFAAQA
AwADAAIAAgACAAAAAAAAAAAAAgABAAEAAAAAAAAAAQABAP7//v/+//7//v/+//7//v8A
AAAAAAAAAP7//v/////////////////+//3//P/8////AAACAAMAAQD/////AQD/////
/v/+////AAD//wIAAgACAAIAAgACAAMAAwADAAMABAAEAAMAAQACAAIAAgAEAAQABAAE
AAQABAAEAAQABAAEAAQABAAEAAQABAADAAMAAwADAAMABgAGAAQABAACAAMAAwADAAMA
AwADAAIAAgACAAIAAgACAAIAAgACAAEAAQACAAIAAQABAAEAAQABAAEAAQABAAIAAgAC
AAIAAAAAAAAA//8AAAEAAgADAAMAAgABAAAAAQABAAAAAAD+///////+//7/////////
AAAAAAAAAAD+//7//v/+//7//v/+//7/AAAAAAAA/////wAAAAAAAAAAAAAAAAAA////
/////v8AAAAAAAAAAAAA///+//z//P/8//z//v/+//7//v/8//z//P/8//7//v/+//7/
/v/+//7//v/8//z//P/8//z//P/8//z//P/8//z//P/+//7//v/+//7//f/9//3//f/9
//3//v/+//7//v/8//z//f/9//3//v/+//7//v//////AAAAAAAAAQABAAIAAgAAAAAA
AAAAAAEAAQADAAMAAwADAAMABAAEAAMAAQD+//7//f/9//7//v/+//7//P/8//r/+v/7
//v/+v/6//z//f/9//3/+//7//v/+//9//3//f/9//3//f/9//3/+v/6//v/+//8//z/
/f/9//j/+P/4//j//P/+//z/+v8AAAcADQAVAB4AKgAyADkAPwBDAEcARwBDADwALQAW
AP7/8P/t/+3/6//n/+f/6v/t/+7/8P/y//X/+P/4//f/9//3//f/+v/6//r/+v/6//r/
+v/6//j/+f/5//n/+//8//z/+//5//r/+v/6//z//P/8//z/+v/6//v/+//7//v/+//7
//v//P/8//z/+//6//n/+P/6//v//P/9//3//f/9//3//P/7//r/+//8//3//v////7/
/v/+///////+//3//P/9//7///8AAP///////wAAAgACAAMAAwABAAEAAwAEAAIAAgAC
AAIAAwAGAAcACAAKAAsADAAMAAwADAANAA0ADwAPAA8ADwARABEAEgASABQAFQAWABcA
FgAWABUAFAAUABQAFQAVABUAFAAUABQAFgAUABQAFAARABAAEAAQABAADwAOAA4ADQAM
AAoACAAGAAUABAACAAQABAADAAIAAAD///7//f////7//v/+//z//P/8//z//P/7//v/
+v/6//r/+//7//r/+v/6//r/+v/6//r/+v/8//z//P/8//n/+P/4//f/+f/5//n/+f/7
//v/+//8//r/+v/7//v//f/7//v//f/9//3//P/8//r/+v/4//r//P/8//z//P/6//v/
+//7//3//v/+//3/+//8//z//P/8//z//P/8//7//v/+//7//P/8//z//P/8//z//P/7
//n/+f/5//n/+//8//v//P/6//v/+//7//n/+f/5//j/+f/6//v//P/7//r/+f/4//n/
+f/6//r/+f/5//n/+f/5//n/+f/5//r/+v/6//r/+P/4//j/9//5//n/+f/5//z//P/8
//z/+//7//r/+v/6//v/+//6//j/+f/5//n/+v/6//r/+v/6//r/+v/6//r/+v/6//r/
+v/6//r/+f/5//r/+v/6//z//P/8//z/+//7//v/+v/6//r/+v/6//z/+//8//r/+v/6
//r/+v/6//r/+v/8//z//P/8//r/+v/6//r//P/8//z//P/7//r/+P/3//r/+//8//3/
/P/8//z//P/6//r/+//7//3//v/+//7//P/9//3//v/+//7//////wEAAgABAAIAAQAA
AAAA//8DAAMAAwADAAEAAAAAAP/////+//7//f/9//z//P/8//z//P/8//r//P/9//3/
/P/6//r/+//7//v/+//7//v/+//7//v/+//7//v/+//7//3//P/8//3/+//6//r/+//7
//r/+v/8//z/+v/4//j/+v8AAAUACwAVACQALAAwADkAQQBFAEUAQwA/ADgAKwAUAP7/
9P/r/+X/5f/n/+f/6v/t/+7/8v/0//X/9v/2//X/9//5//v/+//6//n/+P/6//r/+v/6
//z//f/9//3//P/8//v/+f/7//z//P/8//7//v/+//7//f/8//z/+//9//3//f/9//v/
/P/8//z//P/8//z//P////////////3//f/9//3/////////AQAAAP///v/9//7//v/+
////AgACAAIAAgAAAAAAAAAAAAMAAwADAAQAAgACAAMAAwADAAMABQAGAAYABgAGAAYA
BAAGAAYABgAJAAsADQAOAA0ADAAMAAsADgAPABAAEQARABEAEgASABMAEwATABMAEwAU
ABQAFAAUABQAFQAVABMAEgASABIAEwASABMAFAASABAADwAOAA0ADQANAA4ADAAKAAcA
BAAGAAUABAACAAQABAADAAIAAAD///7//f////7//v/+//z//P/8//z//P/7//v/+v/6
//r/+//7//r/+v/6//r/+v/6//r/+v/6//r/+v/6//j/+P/5//n/+f/5//n/+f/4//f/
9v/2//n/+v/8//3/+//5//n/+//5//n/+P/4//r/+v/4//r/+P/4//j/+P/5//v//P/9
//v//P/8//v/+//8//z//P/8//z//P/8//r/+v/6//r//P/8//z//P/8//z//P/7//v/
+//7//v//P/8//r/+v/6//v/+//7//v/+//7//r/+v/6//r/+v/6//r/+v/6//v/+//8
//z/+f/5//n/+f/5//n/+f/5//r/+v/6//r/+v/6//r/+f/7//v/+//7//n/+P/3//b/
+P/5//n/+v/6//v/+//6//n/+f/4//f/9//4//n/+v/4//j/+P/4//r/+v/6//r/+P/4
//j/9//3//j/+P/4//j/+P/4//j/+//7//v/+v/6//r/+v/6//z/+f/4//r/+v/6//r/
+v/6//r/+v/5//j/9//2//f/+P/5//r/+P/4//j/+P/2//b/9v/2//f/+P/5//n/9//3
//f/9//3//j/+P/4//r/+P/4//n/9//3//j/+P/4//j/+f/5//r/+v/6//v/+f/6//r/
+P/5//r/+//9//3///////////////7//v/9//v/+v/6//v/+//6//r/+f/4//f/9v/0
//T/9f/1//T/9P/0//X/9v/3//j/+f/5//n/+f/5//n/+f/5//n/+f/5//j/+P/7//v/
+v/6//n/+f/4//j/+P/4//j/9v/2//j/+v///wcADwAYACIAMAA3ADsAPwBDAEUAPwA0
ACsAGAACAPT/6//n/+X/4//j/+b/6f/s/+z/8P/z//T/9P/z//X/9f/3//j/+P/4//j/
9v/2//b/9v/3//n/+v/7//n/+v/6//n/+f/6//r/+v/6//r/+v/6//r/+v/7//v/+//7
//v/+//7//z//P/8//z//P/8//z//f/9//3//f/9//3//f/9//z/+//6//v/+//7//v/
+//6//r/+v/7//z//P/8//z//P/8//z//P/7//v/+//8//7//v///////f/9////AAAC
AAIAAgACAAIABAAEAAQABAAFAAYABgAHAAgACgALAAsACwALAAsADQANAA4ADgANAA0A
DQANABAAEgATABQAEgASABMAEwARABAAEAAQABAADgAOAA4ADwAOAA4ADgAMAAsACgAK
AAsACgAIAAYABAADAAIAAAAAAAAA///+//7//f/8//v//f/8//z//P/8//z//P/8//v/
+f/4//b/9//4//r/+//4//j/+P/4//j/+P/4//j/+P/4//j/+P/2//b/9//3//n/+f/5
//n/9//3//f/+P/4//j/+f/5//v/+f/5//v/+f/5//j/+P/6//r/+P/6//r/+v/6//r/
+v/7//v/+//9//7//v/9//z//P/7//r/+//8//3//v/+//7//v/+//z//P/8//z//v/+
//7//f/7//v/+//7//3//v/9//7//P/9//3//f/7//v/+//6//z//P/8//z/+v/6//r/
+v/6//v//f/+//3//f/9//3/+//7//v/+//8//z//P/8//r/+v/6//n/+//7//v/+//8
//z//P/8//v/+//6//r//P/9//3//P/7//v/+v/5//r/+v/6//r/+v/6//r/+v/6//r/
+v/6//r/+v/6//n/+//8//z//P/6//r/+v/6//3//f/9//z/+v/6//r/+v/8/////v/9
//z/+//6//z//P/8//z//P/8//z//P/6//r/+v/6//z//P/8//z/+v/6//r/+v/8//z/
/P/8//r/+v/6//r//P/8//z/+//9//3//f/9//v//P/8//z//P/6//r/+//7//v//P/8
//z//P/9//3/AAAAAAAAAQD//wAAAAD+//7//v/+////AQADAAMAAwABAAEAAAAAAP//
/f/8//z/+//7//r/+v/6//r/+v/6//j/+P/5//n/+P/4//j/+f/5//n/+f/5//f/9//3
//f/+f/5//n/+f/3//f/9v/2//n/+f/4//j/+f/5//j/+P/4//b/9v/2//b/+v/+/wMA
CwAVAB4AJgAyADsAPwBDAEsASwBBADgALQAWAAAA8v/p/+f/5f/l/+f/7P/r/+z/8P/y
//H/9P/4//f/9f/5//v/+//6//n/+P/6//r/+v/6//r/+//7//v/+//8//z/+//7//z/
/P/8//r/+v/6//r/+v/6//v/+//7//v/+//7//3//v/+//7//v/+//7//v//////////
//3//f/9//3/////////AQABAAEAAQABAAAAAAAAAAEAAgACAAIAAgACAAIAAgACAAMA
AwADAAQAAgACAAMAAwAGAAcACgAMAAsACgAJAAgACgAMAAwADAAMAA0ADgAOAA4ADgAP
AA8AEwATABMAEwAUABMAEwASABQAFQAWABcAFQAWABYAFgAUABQAFQAVABcAFgAWABYA
FAASABIAEgATABIAEgASABAADwAOAA4ACwAKAAgABgAHAAcABwAGAAUABAACAAAAAQAB
AAEAAQAAAP7//f/8//z//P/8//z//P/7//v/+v/6//r/+//7//z//P/8//z/+v/6//r/
+v/6//r/+v/6//r/+v/7//v/+f/5//n/+f/5//n/+f/6//r/+v/7//v/+//5//n/+//7
//v/+v/6//r/+v/4//r/+v/6//r/+v/8//3//f/9//z//P/7//n/+v/8//3//v/8//z/
/P/8//7//v/+//7//v/+//7//v/8//z//P/7//v/+//7//v//P/8//r/+v/8//3//f/9
//v/+//7//r/+v/6//r/+v/6//r/+v/6//n/+f/6//r/+f/5//n/+f/3//f/9//3//r/
+v/6//r//P/8//z/+//5//n/+f/5//r/+v/6//r/+f/5//j/+P/4//n/+f/4//j/+f/5
//n/9v/2//b/9v/4//j/+P/4//j/+P/4//j/+P/4//j/9//5//r/+v/6//n/+P/3//b/
+P/5//r/+v/4//j/+P/4//b/+f/6//r/+v/6//r/+P/4//j/+P/6//r/+v/6//j/+P/4
//j/+P/4//j/+P/6//r/+v/6//r/+v/6//r/+v/6//r/+v/6//r/+v/6//r/+f/5//n/
+//7//v//P/6//r/+v/4//r/+//7//v/+v/6//r/+v/7//v//P/8//7//////wAAAAD+
//7//v/+//////8BAAEAAQABAAEA///+//z/+f/5//r/+v/7//j/+P/4//j/+v/6//j/
+P/7//v/+v/6//j/+f/5//n/+f/5//n/+f/5//n/+f/5//n/+f/5//n/+v/6//v/+//4
//j/+f/5//r/+v/6//j/+P/6//r/+P/8/wMADQATACAAMgA0ADUAOQA/AEEAQQA7ADIA
IwAMAPz/8P/n/+X/5f/l/+X/6v/t/+7/8P/w//H/8v/0//f/+f/5//f/9v/2//b/9v/4
//j/+P/4//j/+f/5//n/+f/6//r/+f/5//r/+v/6//r/+v/6//r/+v/6//v/+//7//v/
+//7//v//P/8//z/+v/6//r/+v/8//3//v////3//f/9//3//f/9//3/////////////
//z//P/8//3///8AAAEAAgAAAAAAAAAAAAEAAQABAAIAAgACAAMAAwADAAMABQAGAAQA
BAAEAAQABgAIAAgACAAKAAsADAAMAAoACgALAAsADQANAA0ADQANAA0ADgAOAA8ADwAP
AA8AEQASABIAEgAQABAAEQARABEAEAAQABAAEAAOAA4ADgANAAwADAAMAAoACQAIAAgA
BwAGAAQAAgABAP///f/6//z//v///wAA/f/7//n/9//5//j/+P/4//j/+P/4//j/+v/5
//n/+P/2//b/9//3//b/9v/2//b/9v/2//b/9v/2//b/9v/2//b/9v/3//f/9//3//f/
9//1//X/9f/2//b/9v/3//f/9f/z//P/9f/1//X/9P/0//b/9v/0//b/9v/2//b/9v/4
//n/+f/5//j/+P/3//X/9f/2//b/9v/4//j/+P/4//b/9v/2//b/+P/4//j/+P/4//j/
+P/3//f/9//3//f/+v/6//j/+P/2//f/9//3//f/9//3//b/9v/2//b/9v/0//T/9P/0
//P/8//0//T/9f/1//X/9f/1//X/9f/1//T/9P/0//T/9v/2//b/9f/1//X/9f/1//T/
9P/0//T/9P/1//X/9v/0//X/9f/0//T/9f/1//X/9v/2//b/9v/0//T/9P/0//T/9P/0
//T/9P/0//T/8//1//b/9v/2//b/9v/2//b/9f/1//X/9P/2//b/9v/2//T/9f/0//T/
9P/0//T/9v/2//b/9v/1//T/8//y//X/9v/3//j/9v/2//b/9v/2//X/9f/1//X/9f/1
//b/9v/2//b/9P/0//X/9f/1//b/9v/2//b/+f/5//r/+v/6//v/+//8//r/+P/4//j/
+v/7//v//f/7//v/+//7//r/+v/5//f/+P/4//f/9//2//b/9v/2//b/9v/0//T/9f/1
//T/9P/0//X/9f/1//P/8//z//P/8f/x//H/8f/y//P/9P/1//T/9P/1//X/8v/y//P/
8//0//b/+P/0//L/8v/y//L/+P8BAAcADwAYACQALAAvADUAOQA/AEEAOwAyACMACADy
/+j/4//j/+H/4f/j/+b/6f/o/+r/6v/r/+7/8P/x//P/8//z//L/8v/y//L/9P/0//T/
9P/2//f/9//3//b/9v/1//P/9f/2//b/9v/0//T/9P/0//X/9v/4//n/+f/5//n/+f/3
//j/+P/4//j/+P/4//j/9//3//f/9//5//n/+f/5//n/+f/5//v/+f/5//n/+f/5//r/
+//9//3//P/7//r//P/8//z//P/9//3//f/+//7//v//////AQABAAMABAACAAIAAgAC
AAIABAAEAAQABgAHAAgACAAGAAYABwAHAAoACwAMAA0ADQANAA4ADgAPAA8ADwAPAA8A
EAAQABAAEAAQABEAEQATABIAEgASABEADgANAAwADQAMAAwADAAKAAkACAAIAAUABAAC
AAAAAQABAAEAAAD///7//P/6//z/+//6//n/+f/4//j/+P/4//j/+P/4//b/9f/1//T/
9P/0//X/9f/2//b/9v/2//T/9P/0//T/9P/0//T/9P/0//T/9f/1//P/8//z//P/9f/1
//X/9v/0//T/9f/1//X/8//z//X/9//3//b/9v/0//T/8v/0//b/9v/2//b/9P/1//X/
9f/1//b/9v/1//f/+P/4//j/9v/2//b/9v/2//b/9v/2//j/+P/4//j/9v/2//b/9f/3
//f/9//3//b/9v/0//T/9P/1//X/9f/3//f/9//2//X/9P/z//L/9f/2//f/+P/1//X/
9v/2//P/8//z//P/8//z//P/8//0//T/9P/0//T/9P/0//P/9f/1//X/9f/0//T/9P/0
//P/8//y//L/9P/1//X/9P/0//X/9f/1//L/8v/y//L/8v/y//L/8v/0//T/9P/0//L/
8v/y//H/8//0//T/9P/y//L/8v/y//P/8//z//L/9P/0//T/9P/0//P/8P/y//L/8v/y
//L/8v/y//L/8P/w//D/8P/x//L/8//0//P/8v/x//D/8v/y//L/8v/y//L/8v/y/+//
7//v/+//8P/x//P/9P/z//L/7//u//H/8f/x//L/8v/y//L/8//z//T/9P/0//X/9f/2
//b/8v/y//L/8v/1//X/9//3//f/9//3//b/9P/z//H/8P/y//H/8f/w/+//7v/t/+z/
7v/s/+z/7f/t/+z/7P/s/+3/7f/t/+3/7//v/+//7//t/+3/7f/t/+3/7f/t/+z/7v/v
/+//7v/s/+3/7f/s/+z/7P/s/+r/6P/s//D/9P/5/wMACwAUACIAKAAtADEANQA3ADUA
MQAoABUA/v/s/+D/2f/V/9f/2f/b/9r/3//g/+D/4v/l/+b/5v/p/+n/6//r/+r/6v/q
/+r/6P/o/+j/6P/r/+3/7v/v/+7/7v/t/+v/7f/u/+7/7v/u/+7/7v/u/+z/7P/t/+3/
7//v/+//7//t/+7/7v/u//D/8P/w//D/7//v/+//7//v/+//7//v/+3/7f/t/+//7f/t
/+3/7f/t/+7/7//x//T/9P/0//T/8v/y//L/8v/z//P/8//0//T/9P/1//X/9f/1//f/
+P/4//j/+P/4//j/+v/6//r//P/9//7//v/+//7/////////////////AgADAAUABgAF
AAUABQAFAAMABAAEAAQAAgACAAMAAwADAAIAAgACAAMAAgADAAQAAQAAAAAAAAAAAP//
/v/+//v/+v/4//b/9v/1//T/8v/w//D/7//u/+7/7f/s/+v/7f/s/+z/7P/q/+r/6v/q
/+r/6f/p/+j/6P/o/+n/6f/m/+b/5v/m/+j/6P/o/+j/6P/o/+j/6P/k/+T/5f/l/+f/
5//n/+f/5f/l/+X/5v/n/+j/6v/r/+r/5//m/+f/6f/p/+j/6P/o/+j/5v/o/+b/5v/m
/+b/6P/p/+n/6f/n/+j/6P/n/+n/6v/q/+r/6P/o/+j/6P/m/+b/5v/m/+j/6P/o/+j/
5v/m/+b/5f/n/+f/5//n/+j/6P/m/+b/5P/l/+X/5f/l/+X/5f/k/+T/5P/k/+T/5P/k
/+T/5P/k/+X/5//o/+b/5f/k/+P/4//j/+P/4//k/+T/5P/k/+b/5v/m/+X/4//j/+P/
4//i/+L/4v/i/+L/4//j/+T/5P/l/+X/5P/i/+P/4//j/+T/5P/k/+T/4v/i/+L/4v/k
/+T/5P/k/+P/4v/h/9//4f/i/+L/4v/k/+T/5P/k/+P/4//j/+L/4v/i/+L/4v/k/+P/
4v/i/+L/4v/i/+L/4v/i/+L/4P/g/+D/4P/i/+L/4f/h/+P/4//j/+P/4v/i/+L/4v/g
/+D/4f/h/+H/4v/i/+L/4v/j/+P/5P/i/+L/4//j/+T/5P/i/+L/4P/g/+H/4f/l/+X/
5f/l/+X/5P/k/+P/4f/g/+D/3//f/97/3v/e/97/3v/e/9z/2v/b/9v/2v/a/9r/2//b
/93/3f/d/93/2//b/9v/2//Z/9n/2f/Z/9n/2P/Y/9n/2v/a/9v/3f/d/9r/2v/a/9r/
2v/Y/9j/3P/g/+P/6f/x//r/AgAMABMAFQAZACMAJwAdABQACQD0/97/0P/J/8X/xf/F
/8X/yP/J/8r/zP/M/8//0v/U/9f/1f/V/9X/1v/W/9b/1v/Y/9j/2P/Y/9j/2f/Z/9n/
1//Y/w==
         </WaveFormData>
      </LeadData>
      <LeadData>
         <LeadByteCountTotal>10000</LeadByteCountTotal>
         <LeadTimeOffset>0</LeadTimeOffset>
         <LeadSampleCountTotal>5000</LeadSampleCountTotal>
         <LeadAmplitudeUnitsPerBit>4.88</LeadAmplitudeUnitsPerBit>
         <LeadAmplitudeUnits>��V</LeadAmplitudeUnits>
         <LeadHighLimit>2147483647</LeadHighLimit>
         <LeadLowLimit>268435456</LeadLowLimit>
         <LeadID>II</LeadID>
         <LeadOffsetFirstSample>0</LeadOffsetFirstSample>
         <FirstSampleBaseline>0</FirstSampleBaseline>
         <LeadSampleSize>2</LeadSampleSize>
         <LeadOff>FALSE</LeadOff>
         <BaselineSway>FALSE</BaselineSway>
         <ExcessiveACNoise>FALSE</ExcessiveACNoise>
         <MuscleNoise>FALSE</MuscleNoise>
         <LeadDataCRC32>3648800840</LeadDataCRC32>
         <WaveFormData>
DQALAAcABQAEAAIAAQAAAP7//v/+//7//v/+//7//P/8//z//P/9//z/+//6//j/+f/6
//v//P/8//z/+//7//n/+f/5//n/+//7//v/+//5//n/+P/2//b/+v/8//7/AAABAAAA
BAAXADMASgBnAIkAoACpAKsAnwCFAGgAUABBADQAKAAcABAADQAQABIAEwAVABcAFQAV
ABMADgAKAAkABgADAAIAAQD///7//v/9//3/+//8//z/+//8//3//v8AAP7//v/+//3/
/f/9//7//v/9//3//v/+//7//v/////////////////9//3//f/+/wAAAAAAAAAAAgAD
AAQABAADAAIAAQABAAMAAwADAAQABAAEAAQABQAIAAkACQAJAAkACQALAAwADAALAAoA
CQALAA0ADQANAA0ADwAQABIAEgASABMAFAAVABcAGAAaABsAHAAdAB4AIQAiACMAJAAk
ACYAKAApACwALQAuAC8AMAAxADIAMgAxADIAMwAzADUANQA1ADUAMgAxADAALwAxADEA
MAAvAC4ALAAsACoAJgAlACIAIQAhAB8AHAAaABgAFgASABIAEAANAAsACQALAAgABgAF
AAQAAgABAP//AAD//////v/+//7//v/+//v/+//7//v/+//7//v/+//5//n/+f/5//v/
/P/9//7//P/8//z//P/6//v/+//6//j/+f/5//n/+//7//z//P/8//z//P/8//r/+//7
//z/+v/6//n/+f/5//n/+v/6//r/+f/5//j/+P/5//r/+v/4//j/+f/5//r/+v/6//r/
+f/4//f/9v/0//X/9f/1//T/9P/1//b/9//3//f/9//3//f/9//2//T/9P/0//T/9P/0
//T/8v/0//T/9P/1//X/9f/1//X/8//y//L/8v/y//L/8f/x//H/8f/x//D/8v/y//P/
8//x//H/8f/x//P/8//y//L/8v/y//L/8f/x//H/8P/w//D/8f/y//L/8v/x//D/7v/s
/+z/6//r/+z/7f/u/+//7f/t/+3/7P/q/+r/6v/q/+j/6f/p/+n/6f/o/+j/6P/q/+r/
6v/q/+j/6P/o/+j/6v/r/+r/6P/o/+j/6P/o/+j/6P/o/+j/6P/o/+j/6P/o/+j/6P/q
/+r/6v/q/+j/6P/o/+j/6v/q/+r/6v/q/+r/6v/q/+n/6P/n/+b/6P/o/+j/6P/o/+n/
6v/q/+n/7P/s/+z/7//w//H/8v/w//D/8P/w//L/8v/y//P/8//z//X/+P/8//z/+//7
//z//f/9//7//P/9//3//f/7//r/+f/4//X/8//v/+7/7f/r/+n/5//k/+P/4//i/9//
3v/e/97/3v/e/97/3v/e/9z/3P/c/9r/2//b/9v/3f/c/9z/3P/a/9r/2v/a/9n/2f/Z
/9n/2f/Z/9n/2f/Z/9n/2f/Z/9b/1v/Y/9r/3v/e/97/4f/i/+b/8/8LACgARwBlAHgA
gQCHAIEAaQBKADQAIwASAAYA/v/w/+v/8P/y//H/8//1//P/8f/x/+7/7P/p/+T/4f/g
/9//3f/a/9r/2f/Z/9v/3P/c/9v/2v/Z/9j/2P/Y/9j/2P/X/9n/2f/a/9r/2f/Z/9r/
2v/a/9r/2//b/9v/2//b/9v/3f/d/93/3v/e/97/3v/e/9z/3f/e/97/4P/g/+D/4f/j
/+P/4//k/+L/4v/i/+P/5P/l/+X/5f/j/+P/5f/m/+f/5//n/+f/6f/r/+v/6//r/+3/
7v/w//L/8v/z//T/8//1//b/+P/7//z//f/+////AAABAAIABAAGAAgACQAKAAsADAAN
AAwADQAOAA4AEAASABQAFQAVABUAFQAVABUAFQAVABUAFgAXABcAFwAUABIAEgAQAAwA
CwAIAAcABQADAAAA/v/8//r/9v/2//j/9f/z//H/8f/u/+z/6//p/+j/6P/n/+j/5//n
/+b/5P/k/+T/5P/j/+P/4//j/+P/4//j/+P/4//j/+P/4//k/+T/5P/k/+T/5P/k/+T/
5P/l/+X/5P/m/+f/5//n/+f/5//o/+j/6P/o/+j/6P/m/+f/5//o/+r/6v/p/+n/6f/p
/+r/6v/r/+v/7P/s/+3/7f/t/+z/6v/q/+v/6//s/+z/7P/s/+z/7P/s/+z/7P/t/+3/
7f/t/+z/7P/s/+v/6//r/+v/7f/t/+3/7P/q/+r/6v/q/+z/7P/s/+r/6v/q/+r/6//p
/+n/6f/p/+v/6v/q/+r/6P/o/+f/5//n/+f/5//m/+j/6P/p/+n/5//n/+f/5//p/+n/
6P/o/+r/6v/q/+n/6v/r/+v/7P/q/+v/7P/s/+v/6//r/+r/6v/q/+n/6f/p/+n/6f/p
/+v/6//r/+r/7P/s/+z/7P/q/+v/6//r/+3/7P/s/+z/7P/s/+z/7P/s/+z/7P/s/+z/
6//q/+j/6P/o/+j/6f/q/+v/7P/s/+z/7P/s/+r/6v/q/+r/7P/s/+z/7P/u/+7/7v/u
//D/8P/w//D/7//u/+7/7v/u/+//8v/y//T/9v/2//b/9v/2//b/9v/5//z//f/+//7/
/f/8//3/AAACAAIAAQABAAIAAwADAAIAAgADAAMABQAEAAQABAAEAAIAAQD+//7//f/7
//n/9//z//H/8P/u/+3/7P/s/+z/7P/s/+z/7P/s/+r/6v/q/+r/6//r/+3/7f/s/+z/
7P/s/+z/7P/q/+n/6f/p/+n/6f/p/+n/6f/p/+n/6f/t/+r/6P/o/+j/6v/u//L/8//0
//b/BQAfADoAVQBzAIwAlwCdAJkAgQBgAEYANQAiABgAEgAGAAEABAAGAAcACQAJAAkA
CQAHAAQAAAD9//r/9//2//X/8//y//L/8f/x//H/8v/y//H/7//v/+//8P/y//L/8v/x
//H/8f/y//L/8f/x//L/8v/y//L/8//z//P/8//z//P/9f/1//X/9v/2//b/9v/2//b/
9//4//j/9v/2//b/9//3//f/9//4//j/+P/4//n//P/9//3//f/9//3///8AAAEAAQAB
AAEAAQADAAMAAwAFAAcACAAKAAwADAANAA4ADQAPABAAEgAVABYAFwAYABsAHAAdAB4A
HgAgACIAIwAkACUAJgAnACYAJwAoACgAKwAsAC0ALQAtAC0ALQAtAC8ALwAvAC8ALwAv
AC4ALQAqACgAKAAmACYAJQAiACEAHQAbABgAFgAUABIADgAOAA4ACwAJAAcACQAGAAQA
AwABAAAAAAD///7//f/9//z//P/8//z//P/7//v/+//7//n/+f/5//n/+f/5//n/+f/4
//j/+P/4//n/+v/7//z//P/9//3//P/6//v/+//7//3//f/+//7//f/8//v/+v/8//3/
/f/+/wAAAAD//////f/9//7//v//////AAAAAP////////7/AAAAAAEAAQAAAAAAAAAA
AP7//v/+//7//v/////////9//z//P/8//3//f/9//3//////////v/+//7//v/+/wAA
AAAAAP7//P/8//z//f/9//3//f/9//3//P/8//z/+v/6//n/+f/7//v/+//6//r/+v/7
//v/+//7//v/+//7//v/+v/6//j/+P/4//f/+P/5//n/+v/5//n/+f/4//n/+f/5//j/
+P/4//f/9//3//f/9//3//n/+f/5//j/9v/2//b/9v/2//f/9//3//n/+P/4//j/9v/2
//b/9v/4//j/+P/4//b/9f/2//b/9v/2//b/9v/2//b/9v/2//b/9v/2//b/9v/2//b/
9P/0//T/9P/2//b/9v/2//b/9v/2//b/9v/2//b/9v/4//j/+P/4//j/+P/3//f/+v/6
//r//P/8//z//P/8//z//P/8//7//v/+/////////wEABAAGAAYABQAFAAYACQAJAAoA
CgAMAA0ADgAOABAAEAAQAA4ACwAIAAgABwAFAAMAAQD9//z//P/7//v/+f/4//f/9v/2
//b/9v/2//T/9P/0//T/9f/1//X/9f/2//b/9v/2//b/9v/2//X/9//3//f/9//3//f/
9//3//X/9//1//D/8P/y//b/+P/6//r/+f/6/wIAEwApAEQAZQCBAJIAnQChAJcAfQBg
AEgANwAqACAAFAAKAAcACgAMAA8AEQATABMAEQANAAgABAABAP7//f/8//v/+f/6//r/
+f/5//n/+v/6//n/+f/5//n/+v/4//j/+P/3//f/9//4//j/9//3//j/+P/6//r/+//7
//r/+f/4//f/9//3//f/+P/5//r/+//8//z//f/+//7//v/+//7////9//3//f/+//7/
/v/+////AAABAAEAAQABAAEAAwAEAAUABQAFAAUABwAJAAkACQAJAAsADAAOAA8AEAAS
ABQAEwAVABYAGAAZABoAGwAcAB0AHgAfACAAIgAkACYAJwAoACkAKgArACwALQAuAC4A
LwAwADEAMQAzADMAMwAzADMAMwAzADMAMwAzADIAMQAwAC4ALgAsACwAKwAoACcAJQAj
ACAAHgAcABoAFgAWABYAEwARAA8ADQAKAAgABwAHAAYABgAFAAYABQAFAAQAAwACAAEA
AAAAAAEAAgADAAEAAQABAAEAAAD///7//f/9//7///8AAP7//v/+//7/AAABAAEAAAAC
AAMAAwADAAEAAQACAAIAAgACAAIAAgACAAMAAwAEAAYABgAFAAUABQAFAAYABgAFAAUA
BgAGAAYABwAIAAgABwAGAAYABQAFAAYABwAIAAgACAAIAAgABwAHAAYABQAFAAQABAAE
AAMAAwADAAMABAAFAAYABgAEAAQABAAEAAQABAAEAAIAAgACAAIAAwABAAEAAQABAAIA
AgADAAQAAwACAAAA//8BAAEAAQAAAAAAAAABAAEA//////////8AAAEAAQACAAAAAAAA
AP///f/9//z//P/+////AAAAAP////////7///8AAAAAAQD///////////////////7/
/v/+//7//v/8//3//f/9/////v/+//7//P/8//z//P/8//z//P/8/wAA//8AAP7//v/+
//7//v/+//7//v/+//7//v/+//3//P/7//r//P/8//z//P/8//3//v/+/wEABAAEAAQA
BAAEAAQABAAEAAQABAAEAAgACAAIAAkACAAHAAgACgAOAA4ADQANABAAEQARABIAEAAR
ABEAEQAQABAAEAAQAA4ADQAKAAoACwAJAAcABQABAP///v/8//r/+P/3//b/9//4//n/
+v/6//j/+P/4//b/9//3//f/9//2//b/9v/2//b/9v/2//X/9f/1//X/8v/x//D/7//t
/+3/7//t/+r/6P/o/+r/7P/u//L/8//2/wAAEQAnAEIAYQB/AJIAmQCZAI8AdwBaAEIA
LwAgABQACgAAAP//AgAEAAcACwALAAkACQAHAAIAAAD9//r/9//2//X/8//y//L/8f/x
//P/9P/0//P/8P/v/+7/7v/w//D/8P/v//H/8f/y//L/7//v//D/8P/y//L/8//z//P/
8//z//P/9f/1//X/9v/0//T/9P/0//P/8//z//L/9f/2//f/+f/2//X/9P/0//X/9v/3
//n/+P/5//n/+f/3//f/+f/6//3//f/9//3//f////////8BAAMABAAGAAgACAAJAAoA
CQALAAwADgAQABIAFAAWABUAFgAXABgAHAAeACAAIQAhACEAIQAhACIAIwAkACQAIwAk
ACUAJQAmACcAKAApACsAKwArACsAKQApACgAJwAkACIAIgAgAB4AHQAaABkAFQATABAA
DgAMAAoABgAGAAgABQADAAEAAQD+//z/+//7//r/+v/5//j/9//3//b/9v/2//b/9v/1
//X/9f/1//X/9f/1//X/9f/1//X/9f/0//T/9P/0//b/9v/2//b/9v/3//f/9v/2//f/
9//3//n/+f/6//r/+v/6//r/+v/4//n/+f/6//z//P/7//v/+//7//z//P/7//v//P/8
//n/+f/5//j/+v/6//v/+//6//r/+v/6//j/+P/4//j/+v/7//v/+//7//r/+v/6//z/
/f/+/////f/9//3//P/8//z//P/8//r/+v/6//j/+P/4//j/+f/5//n/+f/5//n/+P/4
//j/+v/6//n/+f/7//v/+//6//n/+P/4//f/+f/5//n/+f/5//n/+P/4//b/9v/2//X/
9v/3//f/+P/3//f/9//2//f/9//3//b/+P/4//f/9//1//X/9f/1//f/9//3//b/9P/0
//T/9P/2//f/9//3//n/+P/4//j/9v/2//b/9v/2//b/9v/2//b/9f/2//b/9v/2//b/
9v/2//b/9v/1//T/8//y//P/9P/1//b/9f/0//P/8v/0//T/9P/0//T/9P/1//b/9f/1
//f/9v/3//r/+//8//z//P/8//z/+v/8//z//P/9//3//f///wIABAAEAAMAAwAEAAUA
BQAGAAYABwAHAAkACAAIAAgACgAIAAcABAAEAAMAAQD/////+//5//j/9v/1//T/9P/y
//L/8v/y//T/9P/y//L/8v/y//P/8//z//P/8v/y//L/8v/y//L/8v/x//H/8f/z//P/
8//z//P/8//z//P/8f/w/+7/7P/u//L/9P/0//f/+v8AAA8AJwBEAGEAfwCUAJ8AowCZ
AIEAZgBOADsALAAiABYACgAFAAgACgANAA0ADwAPAA8ACwAGAAQAAQAAAP///v/9//v/
+P/4//f/9//1//b/9v/1//X/9f/1//b/9P/0//T/8//1//X/9v/2//X/9f/2//b/9P/0
//X/9f/3//f/9//3//X/9f/1//b/9//4//n/+v/5//n/+f/4//j/+P/4//n/+//7//v/
/P/7//r/+f/5//z//f/9//3/+//7//3//v//////////////AQABAAEAAQADAAQABgAH
AAgACgAMAAsADQAOABAADwAQABEAEgAUABYAGAAaABoAHAAeAB8AHgAfACAAIQAkACUA
JgAmACkAKgArACsAKwArACsAKwApACkAKQApACkAKQAoACcAJgAkACQAIgAgAB8AHAAb
ABkAFwAUABIAEAAOAAoACgAKAAcABQADAAMAAAD+//3//f/8//z/+//8//v/+//6//j/
+P/4//j/+P/5//r/+//6//n/+P/3//n/+f/5//n/+v/6//r/+v/4//j/+P/4//n/+//8
//z/+//7//r/+f/6//v//f/+//z//P/8//z/+v/7//v//P/8//z/+//7//v/+//8//z/
/f/9//7//v/////////+//z//P/9//3//P/8//z//P/8//z//P/8//r/+//7//v/+v/6
//v//P/7//v/+//7//3//f/9//z/+v/6//r/+v/6//r/+v/4//r/+v/6//v/+f/5//n/
+f/7//r/+v/6//j/+P/3//f/+f/5//n/+P/4//j/+f/5//f/9//3//f/9//3//b/9v/2
//b/9v/1//b/9//3//j/+v/7//z//P/6//n/+P/2//f/+P/4//n/+P/3//b/9f/1//X/
9f/0//b/9v/2//b/9v/3//f/9//3//b/9v/2//T/9P/0//T/9P/0//T/9P/4//v/+P/2
//b/9v/2//j/+P/4//j/9//2//X/9P/0//T/9P/0//b/9v/2//b/9P/0//T/9P/0//T/
9P/0//T/9P/0//T/9P/0//X/9v/4//n//P/8//r//P/8//z//v/+//7//v/+/wAAAAAA
AP///////wEABAAGAAYABQAEAAQABAADAAUABgAIAAkACQAIAAgACAAIAAYABQACAAIA
AQD///3/+f/1//P/8v/y//H/8P/w//D/8P/w//D/8v/y//D/8P/w//D/8f/x/+//7//u
/+7/7v/u/+7/7v/w/+//7//v/+3/7f/t/+3/7f/t/+3/7f/r/+j/6P/q/+z/8P/y//T/
9//4//z/CwAjAD4AXQB7AJAAmQCZAJEAdwBYAEIAMwAkABgADgAEAAEABAACAAMABQAH
AAkACQAHAAIA/v/9//z/+P/2//T/8f/w//D/7//v/+3/7v/u/+3/7v/v//D/8v/w//D/
8P/v/+//7//w//D/8f/x//L/8v/x//D/8P/v/+//7//v/+//8f/x//H/8v/w//D/8P/w
//L/8//0//T/9P/0//T/9f/1//X/9f/2//j/+P/4//n/+P/5//n/+f/5//n/+//8//3/
/f/9//3//f////////8DAAUABgAIAAYABgAHAAgACQALAAwADgAPABAAEQASABMAFAAV
ABYAGAAaABwAHQAdAB0AHQAdACEAIwAlACYAJQAmACcAJwAnACcAJwAnACcAJwAnACcA
JQAlACQAIwAjACIAIwAiAB4AHQAaABkAGQAXABQAEgAQAA4ACgAKAAgABQADAAEAAwAA
AP7//f/7//r/+v/5//j/9//3//b/9v/2//b/9v/1//X/9f/1//X/9f/1//X/9f/1//X/
9f/0//T/9P/0//L/8v/y//L/8v/z//P/8v/0//X/9f/1//P/8//0//T/9P/0//T/9P/2
//f/9//4//j/+P/3//f/9f/1//b/9v/3//f/+P/4//n/+f/5//j/+P/4//n/+f/2//b/
9v/2//j/+P/4//j/+P/5//n/+f/1//T/9P/0//P/8//z//P/8//z//P/8v/0//T/9P/0
//T/9P/0//L/8v/y//L/8//z//P/8//z//X/9P/0//T/9P/0//P/8//x//H/8f/w//L/
8v/z//P/8//z//P/8//x//H/8P/w//D/8P/w/+//7//v/+7/7v/w//H/8v/y//X/9f/1
//T/8v/y//H/8f/z//P/8//z//H/8f/x//D/8v/y//L/8v/y//P/8//z//L/8P/v/+7/
7//w//H/8v/w//D/8P/w//L/8//0//L/8v/y//L/8P/w//D/8P/y//L/8v/y//T/9P/0
//T/8v/y//L/8v/0//T/9P/0//T/9P/0//T/9v/2//b/9v/0//T/9P/0//X/9v/2//f/
+v/6//r//P/+//7//v/+//7//v/+/wAA///+//7//f///wEABAAGAAgABwAHAAgACQAJ
AAoACgAJAAkACQAIAAoACgAKAAgABQACAAIAAQABAP///f/5//X/9P/y//H/8v/y//L/
8v/y//L/8v/y/+7/7v/u/+7/7//v/+//7//s/+z/7P/s/+7/7v/u/+3/7f/t/+3/7f/t
/+3/7f/t/+3/6//p/+j/5v/q/+7/7v/u//T/9//2//7/EwArAEYAZwCBAJIAnwCdAI0A
cQBWAEIALwAcABIACgAAAP//BAAGAAUABwAHAAUABQADAAIA/v/7//j/9f/0//P/8f/w
//D/7//v/+//8P/w/+//7f/t/+3/7v/w//D/8P/v/+//7//w//D/8f/x//L/8v/y//L/
8//z//H/8f/x//H/8//z//P/9P/y//L/8v/y//L/8//0//T/9P/0//T/9f/1//X/9f/2
//b/9v/2//f/+v/7//v/+//7//v//f/+//3//f/9//3///8BAAEAAQABAAMABAAGAAYA
BgAHAAgACwANAA4AEAARABIAEwAUABUAFgAXABgAGgAcAB4AHwAeAB8AIAAhACQAJQAm
ACYAJwAoACkAKQAnACcAJwAnACkAKQApACkAKQApACgAJwAmACQAJAAiAB4AHQAaABkA
FwAVABIAEAAMAAoABgAGAAkABwAGAAUABAAAAP3/+//9//z//P/7//r/+f/5//j/+v/6
//r/+v/3//f/9//3//f/9//3//f/9//3//f/9//2//b/9v/2//b/9v/2//b/9v/3//f/
9v/0//X/9f/1//f/9//4//j/9v/2//b/9v/2//f/9//4//j/+P/3//f/+f/5//r/+v/7
//v//P/8//n/+f/5//j/+P/4//n/+f/4//j/+P/4//j/+P/4//j/+v/7//v/+//5//j/
+P/4//n/+f/5//n/9//3//f/9v/2//b/9v/2//b/9v/2//T/9P/0//T/9f/1//X/9f/1
//P/8v/y//L/9P/0//P/8//z//P/8//y//L/8v/z//P/9f/1//X/9f/z//P/8v/y//D/
8P/w/+//8f/x//D/8P/u/+//8P/w/+//7//v/+7/7P/s/+v/6//t/+3/7f/t/+//7//v
/+7/7P/s/+z/7P/u/+//7//v/+//7v/u/+7/7v/u/+7/7v/u/+7/7v/u/+z/6//s/+z/
7P/s/+z/7v/u/+7/7v/s/+z/7P/s/+7/7v/u/+7/7v/u/+7/7v/v//D/8P/x//L/8v/y
//T/9P/0//T/9P/2//b/9v/4//j/+P/5//n/+//9/wAAAgAAAP////8AAP////8AAAAA
AwADAAMAAgACAAIAAgAAAP3/+v/6//n/9//1//P/7//v/+7/7P/r/+z/7P/s/+z/6v/q
/+r/6v/p/+r/6//s/+v/6//r/+v/6P/o/+j/6P/q/+r/6v/p/+f/5//n/+f/5//n/+f/
5//n/+f/5f/g/+D/5P/k/+b/6v/s/+v/7v/4/wsAIQA+AF8AewCMAJcAlwCLAG8AUAA6
ACsAHAASAAgAAAD//wAAAgADAAMAAwADAAMAAQD+//r/9//y/+//7v/t/+v/7P/s/+v/
6//p/+r/6v/p/+v/6//r/+z/6v/q/+r/6f/p/+n/6v/q/+v/6//s/+z/6v/q/+v/6//r
/+v/6//r/+v/6//r/+z/7P/s/+z/7P/u/+//8P/w//D/8P/w//H/8P/v/+7/7v/w//D/
8P/x//L/8//z//P/9f/1//f/+P/5//n/+f/5//n/+//7//v/+//9//7/AAAAAAAAAQAC
AAMABQAGAAgACQAKAAsADAANAA4ADwAQABIAFAAWABcAGAAZABoAGwAeAB8AIAAgACEA
IgAjACMAIgAhACAAHwAgACEAIgAjACEAIQAgAB8AHgAcABwAGgAWABUAEgARAA0ACwAI
AAYABgAEAAAAAAD+//v/+f/3//j/9v/1//X/9f/0//T/8//y//H/8f/w//D/8P/w//D/
7f/t/+3/7f/t/+3/7f/t/+3/7f/t/+3/7v/u/+7/7v/u/+7/7v/u/+z/7f/t/+z/7P/t
/+3/7f/r/+v/7P/s/+r/6v/q/+r/6//t/+7/8P/v/+7/7P/r/+z/7f/v//D/7//v//D/
8P/v/+//7//u//D/8P/x//H/8P/w//D/8P/y//L/8v/y//H/8f/w/+//7//u/+7/7v/v
/+//7//v/+3/7f/t/+z/7P/s/+z/7P/u/+7/7v/s/+z/7P/s/+3/7f/t/+3/7f/r/+r/
6v/q/+z/7P/r/+v/6f/p/+n/6P/q/+r/6//r/+v/6//r/+v/6//r/+r/6v/s/+z/7P/r
/+n/6f/o/+j/6P/p/+r/6v/r/+v/6//q/+j/6P/n/+f/6f/p/+n/6f/r/+v/6//q/+j/
6P/o/+j/6v/r/+v/6//q/+j/5//m/+j/6P/o/+j/6P/o/+j/6P/o/+f/5v/o/+j/6P/o
/+b/5v/m/+b/6P/o/+j/6P/o/+j/6P/o/+f/5v/l/+T/5v/m/+b/5v/o/+j/6P/p/+j/
6P/p/+z/7v/u//D/8P/u/+7/7v/u//D/8P/y//L/8f/x//D/7//x//T/9v/2//f/9//4
//n/9//4//j/+f/5//n/+P/4//j/+P/2//X/8v/y//H/7//t/+v/5//l/+T/4v/h/+D/
4v/i/+L/4v/g/+D/4P/e/+D/4P/g/+H/3//f/9//3v/e/97/3v/e/97/3v/d/93/3//f
/9//3//f/9//3//f/9//3f/c/9r/2v/c/+D/4P/k/+X/6P/y/wcAIQA8AFkAcQCEAIsA
hwB3AF0AQgAuAB8AEAAEAPj/9P/z//b/+P/5//f/9//3//f/9f/y/+7/6//q/+f/5v/l
/+P/4P/g/9//3//h/+L/4v/h/9//3//f/+D/4f/i/+P/4//i/+H/4f/g/9//3//g/+D/
4v/i/+P/4//j/+P/4//j/+P/4//j/+T/4v/i/+L/4v/i/+P/5P/k/+b/5v/m/+f/5f/l
/+X/5v/o/+j/6P/p/+j/6f/p/+n/6f/p/+v/7P/t/+3/7f/t/+3/7//v/+//8f/z//T/
9v/2//b/9//4//n/+//8//7///8AAAEAAgABAAIAAwAEAAcACgANAA8ADgAPABAAEQAQ
ABEAEgASABEAEgATABMAFQAVABUAFQAVABUAFQAVABcAFwAWABUAEgAQABAADgAOAA0A
CgAJAAUAAwAAAP7//v/8//j/+P/2//P/8f/v//H/7v/s/+v/6f/o/+j/5//k/+P/4//i
/+T/5P/k/+T/4//j/+P/4//j/+P/4//j/+X/5f/l/+X/5P/k/+T/5P/i/+L/4v/i/+T/
5f/l/+T/5P/l/+X/5f/l/+X/5v/m/+T/5P/k/+T/5f/n/+j/6v/o/+j/5//n/+f/5//o
/+j/6f/p/+r/6v/p/+n/6f/o/+j/6P/p/+n/5v/m/+b/5v/o/+j/6P/o/+j/6f/p/+n/
5f/k/+T/5P/n/+f/5//n/+X/5f/l/+T/5v/m/+b/5v/m/+b/5v/k/+L/4v/i/+P/4//j
/+P/4//j/+L/4v/i/+L/4v/h/+H/4f/h/+H/4P/e/97/3//f/+H/4f/h/+H/4//j/+L/
4v/g/+D/4P/f/9//3//e/97/3v/f/+D/4P/j/+P/4//i/+D/4P/f/9//3//f/9//3//f
/9//3//e/97/3v/e/97/4P/h/+H/4f/h/+D/4P/g/97/3v/e/97/3v/e/97/3v/i/9//
2v/b/9z/3f/e/97/3v/e/97/3P/c/9z/3P/d/9//4f/i/+D/4v/h/+D/4//k/+X/5v/m
/+b/5v/m/+b/5v/m/+f/6f/p/+v/7v/v/+7/7P/r/+7/7//v//D/7v/v/+//7//s/+z/
7P/s/+v/6//p/+r/5//l/+P/4f/d/9v/2v/Y/9X/1P/U/9T/1v/W/9b/1v/Y/9b/1v/W
/9b/1//X/9f/1f/U/9T/1P/U/9T/1P/U/9P/0//T/9P/1f/V/9X/1f/V/9P/0//T/9L/
0P/Q/9L/0v/S/9b/1//Y/9r/6f8BAB4APwBfAHQAfwCDAH0AZwBIADAAHQAMAP7/9P/q
/+X/6P/q/+v/7f/v/+//6//p/+b/4v/f/9z/2f/Y/9f/1f/W/9b/1f/V/9P/1P/U/9P/
1f/V/w==
         </WaveFormData>
      </LeadData>
      <LeadData>
         <LeadByteCountTotal>10000</LeadByteCountTotal>
         <LeadTimeOffset>0</LeadTimeOffset>
         <LeadSampleCountTotal>5000</LeadSampleCountTotal>
         <LeadAmplitudeUnitsPerBit>4.88</LeadAmplitudeUnitsPerBit>
         <LeadAmplitudeUnits>��V</LeadAmplitudeUnits>
         <LeadHighLimit>2147483647</LeadHighLimit>
         <LeadLowLimit>268435456</LeadLowLimit>
         <LeadID>V1</LeadID>
         <LeadOffsetFirstSample>0</LeadOffsetFirstSample>
         <FirstSampleBaseline>0</FirstSampleBaseline>
         <LeadSampleSize>2</LeadSampleSize>
         <LeadOff>FALSE</LeadOff>
         <BaselineSway>FALSE</BaselineSway>
         <ExcessiveACNoise>FALSE</ExcessiveACNoise>
         <MuscleNoise>FALSE</MuscleNoise>
         <LeadDataCRC32>4102192703</LeadDataCRC32>
         <WaveFormData>
8//z//P/8//2//b/9//3//X/9f/1//X/9//4//j/+P/4//j/+P/4//j/+P/4//j/+P/4
//n/+f/5//n/+f/5//n/+f/5//n/9//3//f/9//4//r//f8AAAMACAAMAA4AEgAbACcA
LgAqABwACgDx/9f/wf+t/5z/kf+P/5j/pP+w/7z/x//T/93/4f/k/+v/8P/x//P/9v/4
//f/+P/7//z//v/9//7//////wEAAQABAAEAAQABAAEAAQACAAIAAgACAAEAAQAAAAAA
AgACAAMAAwAEAAQABAAEAAYABQAFAAYABgAGAAYABwAHAAcABwAHAAcABwAHAAcABQAG
AAYABgAIAAgACAAIAAgABwAHAAcABwAIAAgACAAIAAgACAAIAAYABwAHAAcACQAJAAoA
CgAIAAgACAAJAAsACgAKAAoACwAMAAwADQALAAsACwAMAA0ADQAOABAAEAAQABIAEgAQ
ABAAEAAQABIAEgATABMAEwASABEAEQATABIAEgASABQAEwATABQAFAATABMAEwATABMA
EwATABAAEAAQABAAEQARABAAEAAOAA0ADQANAA0ADQAMAAsADQALAAsACwALAAsACwAL
AA0ADAAMAAwACgAKAAoACQAJAAkACQAJAAkACQAJAAkACQAJAAkACQALAAoACgAKAAgA
CAAJAAkACQAJAAkACgAMAAwACwAKAAgACAAJAAkACwALAAoACgAIAAgACAAIAAoACgAJ
AAkACQAJAAoACgAKAAoACgAKAAoACgAKAAoACgAKAAkACQAJAAkACQAJAAkACQAJAAgA
CgAKAAoACgAKAAoACgALAAsACgAKAAsACwAKAAoACQALAAsACwAKAAoACwALAAsADQAN
AA0ADQAMAAwADAAMAAsACwALAAsADAAMAAwADAALAAsACwALAAsACwAMAAwADQAMAAwA
DAAKAAoACgAKAAsACwALAAsACQAJAAgACAAIAAkACgALAAkACQAJAAkACwALAAsACwAM
AAwADAAMAAoACgAKAAkACwALAAsACwALAAwADAAMAA4ADgAOAA8AEQARABAAEAAOAA4A
DgAOAA4ADgAOAA4ADgAOAAwADgAOAA4ADgAOAA4ADgAOAA4ADgAOAA4ADAAMAAwADAAM
AAwADAAMAAwADAAMAAwADAAMAAwADAAMAAwADAAMAA4ADgAOAA4ADAAMAAwADAAMAAwA
DAAMAAwADgAPABAAEAAQABAAEAAQABEAEQATABUAFQAVABUAEQARABAADgAMAAoACAAG
AAYABgAGAAYABQAFAAUABAAEAAQABQAFAAYABgAHAAgABgAHAAcABwAHAAcACAAIAAkA
CQAJAAkACQAJAAkACgAKAAoACgAKAAoACgAKAAoADAAMAAwADAALAAsACwALAAsACwAL
AAsADQANAA0ADQANAA8AEAAQABEAEgAXABwAIAAkACgALwA7AEIAPgAwACAACwDx/9v/
x/+4/6n/p/+u/7z/xv/Q/9v/6f/v//P/9v/7/wAAAwAFAAgACgAJAAoADQAOAA4ADQAO
AA8ADwAPAA8ADwAPAA8ADwAPAA8ADgAOAA4ADgARABEAEAAQABAAEAARABEAEAAQABAA
EAASABEAEQASABAAEAAQABEAEQARABEAEQATABMAEwATABMAFAAUABQAEgASABIAEgAU
ABMAEwATABMAFAAUABQAFAAUABQAFAAUABUAFQAVABUAFQAWABYAFgAWABYAFwAXABYA
FgAWABcAGAAYABkAGQAZABkAGgAaABkAGQAaABoAGgAcABwAHgAeAB4AHgAdABwAHAAb
ABoAGgAaABsAGQAYABgAGAAaABkAGQAaABoAGQAZABkAGAAXABYAFQAUABQAFAAUABUA
FQAUABQAFAATABMAEwAVABUAFAATABEADwAPAA8ADwAPAA8ADwANAAwADAAMAAwADAAM
AAsADQANAA0ADQALAAsACwALAAsACwALAAsACwAKAAoACgAKAAoACwALAAsACwALAAwA
DAAMAAsACgAKAAoACwALAAkACQAIAAgACAAIAAgACAAKAAoACQAJAAcABwAIAAgABgAG
AAYABgAGAAYABgAGAAYABgAFAAUABQAFAAUABQAFAAUABQAEAAQABAAEAAQAAgACAAIA
AwADAAIAAgADAAUABAAEAAMABQAFAAUABAAEAAUABQAFAAMAAwADAAMABAAEAAQABAAD
AAMAAwADAAIAAgACAAIAAwADAAMAAwABAAEAAgACAAMAAgACAAIAAAAAAAAAAAD/////
///////////+//7//f/9//3//f/9//3//f/9//3//f/9//3//v/+//7//v/8//z//P/7
//3//f/9//3/+//8//z//P/+//7//v////3//f/8//z//P/8//z//P/8//z//P/8//z/
/P/8//z//P/8//z/+v/6//r/+v/6//r/+v/6//r/+v/6//r/+v/6//r/+v/6//r/+v/6
//r/+v/6//r/+v/6//r/+v/8//z//v////7//v/+//7/AAAAAAEAAQABAAEAAQABAAMA
AQABAAAA/v/8//r/+P/2//b/9v/2//b/9f/1//X/9P/0//T/9f/3//j/+P/5//r/+v/7
//v//f/9//3//v/8//3//f/9/////////////v/+//7//v8AAAAAAAAAAP7//v/+//7/
/v//////////////////////////////////////AAACAAMABgAJAA4AEAAUABgAHwAr
ADQAMAAkABQA/f/j/8v/uf+o/5v/l/+e/6r/tP++/83/2f/h/+P/6P/t//D/8//3//j/
+v/7//7///8AAAIAAQACAAMAAwAFAAUABQAFAAUABQAFAAUABgAGAAYABgAHAAcABgAG
AAYABgAHAAcACAAIAAgACAAIAAcABwAIAAgACAAIAAkACQAJAAkACQAJAAkACQAJAAkA
CgAKAAoACgAKAAoACgAKAAkACQAJAAkACgAKAAoACgAKAAoACgAMAA0ADQANAAsACwAM
AAwADgAOAA4ADwAPAA4ADgAOAA8AEAAQABEADwAPAA8AEAAQAA8ADwAQABAAEAASABIA
FAAUABQAFAAUABQAFQAVABYAFgAWABcAFwAWABYAFgAUABMAEwAUABYAFQAVABUAEwAT
ABMAEwASABIAEgASABEAEQAQABAAEAAPAA8ADwAPAA8ADgANAA0ACwALAAsACwALAAsA
CwALAAoACgAKAAoACgAKAAkACQAJAAkACQAJAAkACQAJAAsACwALAAsACQAIAAgACAAI
AAgACQAJAAcABwAHAAgACgAKAAkACAAIAAgACQAJAAkACQAIAAgACAAIAAgACAAIAAgA
BwAHAAcABwAIAAgACAAIAAgACAAIAAgACAAIAAgACAAHAAcABwAHAAcABwAHAAcABwAG
AAYABgAGAAYABgAGAAYABwAHAAYABgAHAAcABgAGAAUABQAFAAUABAAEAAUABQAFAAUA
BQAFAAUABAAEAAQABAAFAAUABQAFAAQABAAEAAQABwAHAAcABwAFAAUABgAGAAUABAAE
AAQABgAGAAYABgAHAAcABwAHAAcABwAGAAYABwAHAAcABwAHAAcABwAHAAcABwAHAAcA
BgAGAAYABgAIAAgACAAHAAkACQAJAAkACQAKAAoACgAKAAoACgALAAsACwAKAAoACgAK
AAoACgAMAAwADAAMAAwADAAMAAwADAAMAAwACgAKAAoACgAKAAoACgAKAAwADAAMAAwA
DAAMAAwADAAKAAoACgAKAAoACgAKAAoACgAKAAoACgAKAAoACgAKAAoACgAKAAoADAAN
AA4ADgAOAA4ADgAOAA8ADwARABEAEQARABEADwAPAA4ADAAKAAgABgAEAAQAAgACAAIA
AQABAAEAAAAAAAAAAQABAAIAAgADAAQABAAFAAUABQAFAAcACAAIAAkACQAJAAkACQAJ
AAkACgAKAAoACgAKAAoACgAKAAoACgAKAAoACgALAAsACwALAAsACwALAAsACwAJAAkA
CQAJAA0ADgAOAA8AEAAVABoAHgAgACQALwA7AEIAPAAsABwABQDr/9X/w/+y/6f/pf+w
/7r/xP/M/9n/5//x//P/9v/7/wAAAwAFAAYACAAJAAwADQAQABAAEQASABMAEwARABEA
EQARABMAEwATABMAEgASABIAEgAVABUAFAAUABQAFAAVABUAFAAUABQAFAAWABUAFQAW
ABYAFgAWABcAFwAXABcAFwAXABcAFwAXABUAFgAWABYAFgAWABYAFgAWABUAFQAVABUA
FgAWABYAGAAYABgAGAAYABkAGQAZABcAFwAYABgAGAAYABgAGQAZABgAGAAYABsAHAAc
AB0AGwAbABsAHAAeAB0AHQAeAB4AHgAgACAAIAAgACAAIAAgACAAIQAhACAAIAAgACEA
IQAgACAAIAAgAB8AHwAgACAAHwAfAB8AHQAdAB0AHQAcABwAHAAcAB0AHQAcABwAHAAb
ABsAGwAbABsAGgAZABkAFwAXABcAFwAXABcAFwAXABYAFgAWABYAFgAWABUAFwAXABcA
FwAVABUAFQAVABUAFQAVABUAFQAUABQAFAAUABQAFQAVABUAFQAVABYAFAAUABMAEgAS
ABIAEwATABUAFQAUABQAFAAUABQAFAAWABYAFQAVABMAEwAUABQAEgASABIAEgAUABQA
FAAUABQAFAATABMAEwATABMAEwARABEAEQAQABIAEgASABIAEgASABIAEwATABIAEgAT
ABEAEAAQAA8AEQARABEAEAAOAA8ADwAPABEAEQARABEADgAOAA4ADgAPAA8ADwAPABAA
EAAQABAADwAPAA8ADwAPAA8AEAAQAA8ADgAOAA4ADgAOAA4ADgANAA0ADQANAA0ADQAM
AAwADQANAA0ADQANAA0ADQANAA0ADQANAA0ADAAMAAwADAAMAAwADAALAA0ADQANAA0A
DQAOAA4ADgAMAAwADAANAAsACwAKAAoADAAMAAwADAAMAAwADAAMAAwADAAMAAwADAAM
AAwADAAMAAwADAAKAAoACgAKAAwADAAMAAwACgAKAAoACgAKAAoACgAKAAgACgALAAwA
DAAMAAwADAAMAA0ADQAPABEAEQARABEADwAPAA4ADAAKAAgABgAEAAMAAgABAAAAAQAB
AAEAAAAAAAAAAQABAAAAAAABAAIAAgADAAMAAwABAAEAAgACAAUABQAFAAUAAwADAAMA
BAACAAIAAgACAAQABAAEAAQABgAGAAYABgAFAAUABQAFAAUABQAFAAUABwAHAAcABwAJ
AAkACAAIAAsADgATABYAHAAgACQAKwA1ADoANAAqABgA///n/9P/wf+w/6X/o/+u/7z/
xP/O/9v/5//v//P/9P/3//z///8BAAIABAAFAAYABwAIAAoACQAKAAsACwALAAsACwAL
AAsACwALAAsADAAMAAwADAANAA0ADAAMAAoACgALAAsADAAMAAwADAAOAA0ADQAOAAwA
DAAMAA0ADQANAA0ADQANAA0ADQANAAsADAAMAAwADAAMAAwADAAOAA0ADQANAAsADAAM
AAwADAAMAAwADAAOAA8ADwAPAA4ADQANAAwADgAOAA4ADwAPAA4ADgAOAA0ADgAOAA8A
DwAPAA8AEAAQAA8ADwAQABAAEAASABIAEAAQABAAEAASABIAEwATABIAEgASABMAEwAS
ABIAEgASABEAEQASABIAEQARABEAEAAPAA4ADQAOAA4ADgAOAA0ADQAMAAwADAALAAsA
CwALAAsACgAJAAkABwAHAAcABwAHAAcABwAFAAQABAAEAAQABAAEAAMAAwADAAMAAwAD
AAMAAwADAAMAAwADAAMAAwACAAIAAgACAAIAAwADAAEAAQABAAIAAgACAAEAAAACAAIA
AwADAAEAAQAAAAAAAAAAAAAAAAACAAIAAQABAP////8AAAAAAAAAAAAAAAD+//7//v/+
/wAAAAD//////f/9//3//f/9//3//f/8//7//v/+//7//P/8//z//f/9//z//P/9//3/
/P/8//v/+//7//v/+v/6//v/+//7//n/+f/5//n/+v/6//r/+v/7//v/+//7//r/+v/6
//r/+//7//v/+//5//n/+v/6//v/+v/6//r/+P/4//j/+P/5//n/+f/5//v/+//6//r/
9//3//f/9//3//f/9//3//n/+f/5//n/+P/4//j/+P/4//j/+P/3//f/9//3//f/9//4
//j/+P/4//j/+P/5//n/+f/4//j/9v/2//b/9v/2//b/9v/2//b/+P/4//j/+P/4//j/
+P/4//j/+P/4//j/+P/4//r/+v/6//r/+f/4//f/9v/4//j/+P/4//b/9v/2//b/+P/4
//r/+//6//r/+v/6//z//P/9//3///////////////3//f/8//r/+P/2//T/8v/y//L/
8v/y//H/8f/x//D/8P/w//H/7//w//D/8f/y//L/8//z//P/8//z//T/9P/1//X/9f/1
//X/9f/1//b/9v/2//b/9v/2//b/9v/2//b/9v/2//b/9//3//f/9//3//f/9//3//f/
9//3//X/9f/1//b/+P/5//z/AQAEAAgADAAQABcAIwAqACQAFgAEAO3/0/+9/6v/mv+P
/4v/lP+g/6r/tv/D/8//1//b/97/4//o/+v/7f/u//D/8f/y//X/9v/2//f/+P/5//n/
+//7//v/+//7//v/+//7//z//P/8//z///////7//v/+//7//////wAAAAAAAAAAAAD/
////AAACAAIAAgADAAEAAQABAAEAAQABAAEAAQABAAIAAgACAAIAAgACAAIAAgABAAEA
AQABAAIAAgACAAIAAgACAAIAAgADAAMAAwADAAMABAAEAAIAAgACAAMABQAEAAQABAAE
AAQAAwADAAUABQAFAAYACAAHAAcACAAGAAYACAAIAAgACAAIAAgACAAIAAkACQAKAAoA
CgALAAkACAAIAAgACAAHAAcACAAKAAkACQAJAAsACwALAAsACgAKAAoACgAJAAkACAAI
AAYABQAFAAUABQAFAAQAAwAFAAMAAwADAAMAAwADAAMAAQAAAAAAAAAAAAAAAAD//wEA
AQABAAEAAQABAAEAAQABAAEAAQABAAMAAgACAAIAAgACAAMAAwABAAEAAQACAAQABAAD
AAIAAgACAAMAAwADAAMAAgACAAIAAgACAAIAAgACAAEAAQABAAEAAgACAAIAAgACAAIA
AgACAAIAAgACAAIAAQABAAEAAQABAAEAAQABAAEAAAACAAIAAgACAAIAAgACAAMAAQAA
AAAAAQABAAAAAAD//wEAAQABAAAAAAABAAEAAQD//////////wAAAAAAAAAAAQABAAEA
AQAAAAAAAAAAAP///////////////wAAAAD///7//v/+/wAAAAAAAAAAAQABAAEAAQD/
/////v/+//3//f/9//3//f/9//3//f/9//3//f/9//7//v/+//7/AAAAAAAA////////
//////3//v/+//7//v/+//7//////////v/+//7//v/+//7//v/+//7//v/+//7//v/+
//7//v/+//7//v/+//7//v/+//7//v/+//7//v/+//7//v/+//7/AAAAAAAAAAAAAAAA
AAAAAAAAAAAAAAAAAAAAAAAAAAAAAAAAAgADAAQABAAEAAQABAAEAAUABQAFAAUABQAF
AAYABQAGAAYABAACAAAA/v/8//z//P/8//z/+//7//v//P/8//z//f/7//z//P/9//7/
/v//////////////AAAAAAEAAQABAAEAAQABAAEAAgACAAIAAgAEAAQABAAEAAQABAAE
AAQABAAFAAUABQAHAAcABwAHAAcABwAHAAcABwAHAAcACAAKAAsAEAATABYAGAAcACAA
KQAzADoANgAoABYA///l/8//u/+q/5//n/+o/7T/vv/K/9X/4f/r/+3/8P/1//r///8B
AAIABAADAAIAAwAIAAoACQAKAAsACwALAAsACwALAA0ADQANAA0ADgAOAA4ADgAPAA8A
DgAOAA4ADgAPAA8AEAAQABAAEAASABEAEQASABAAEAAQABEADwAPAA8ADwAPAA8ADwAP
ABEAEgASABIAEgASABIAEgASABEAEQARAA8AEAAQABAAEgASABIAEgAQABEAEQARABMA
EwAUABQAEgASABIAEwATABIAEgASABMAFAAUABUAFQAVABUAFgAYABcAFwAYABYAFgAY
ABgAGgAaABoAGgAaABoAGwAbABsAGgAZABkAGQAYABgAGAAaABkAGQAaABoAGQAZABkA
FwAXABcAFwAWABYAFgAWABUAFQAUABQAFAATABMAEwATABMAEgARABMAEQARABEAEQAR
ABEAEQAPAA4ADgAOAA4ADgAOAA0ADQANAA0ADQANAA0ADQANAAsACwALAAsACwAKAAoA
CgAMAAwADQANAA0ADQANAA4ADgAOAA0ADAAMAAwADQANAA0ADQAMAAwADAAMAAwADAAM
AAwACwALAAsACwAMAAwADAAMAAwADAAMAAwADAAMAA4ADgANAA0ACwALAAsACwALAAsA
CwAKAAwADAAMAAwACgAKAAoACwANAAwADAANAA0ADAAMAAsACwALAAsACgAKAAsACwAL
AAkACQAJAAkACgAKAAoACgAJAAkACQAJAAoACgAKAAoACQAJAAkACQAJAAkACgAKAAcA
BgAGAAYACAAIAAgACAAJAAkACQAJAAkACQAIAAgABwAHAAcABwAHAAcABwAHAAUABQAF
AAUACAAIAAgACAAIAAgACAAHAAcABwAHAAcABwAIAAgACAAIAAgACAAJAAcABwAGAAYA
BgAGAAYABgAGAAYABgAGAAYABgAEAAYABgAGAAYABgAGAAYABgAGAAYABgAGAAYABgAG
AAYABgAGAAYABgAEAAQABAAEAAQABAAEAAQABAAEAAQABAAGAAYABgAGAAYABgAGAAYA
BgAHAAgACAAIAAgACAAIAAsACwANAA0ADQANAA0ACwALAAoACAAGAAIAAAD+//7//v/+
//7//f/9//3//P/8//7//////wAA/v///wAAAAABAAEAAQABAAEAAgACAAMAAwADAAMA
AwABAAEAAgACAAQABAAEAAQAAgACAAIAAgACAAIAAgADAAUABQAFAAUABQAFAAUABQAF
AAUABQAFAAUABAAIAAsADAARABQAGAAaAB4AKQA1ADYAMAAiAA4A9//d/8n/t/+m/53/
nf+q/7T/vv/K/9f/4//p/+v/7v/x//b/+f/7//z//v///wAAAwAEAAQAAwAEAAUABQAF
AAUABQAFAAUABQAFAAUACAAIAAgACAAHAAcABgAGAAYABgAHAAcABgAGAAYABgAGAAUA
BQAGAAgACAAIAAkABwAHAAcABwAHAAcABwAHAAcACAAIAAgACAAIAAgACAAKAAkACQAJ
AAgACAAHAAYABwAIAAkACgAIAAkACQAJAAcABwAIAAgACgAKAAoACwALAAoACgAKAAkA
CgAKAAsACwALAAsADAAOAA0ADQAOAA4ADgAQABAADgAOAA4ADgAQABAAEQARABAAEAAQ
ABEAEQAQABAAEAAQAA8ADwAQABAADwAPAA8ADwAPAA8ADwAOAA4ADgAOAA8ADwAOAA4A
DAALAAsACwAJAAkACAAHAAkABwAHAAcABwAHAAcABwAFAAQABAAEAAQABAAEAAMAAwAD
AAMAAwABAAEAAQABAAEAAQABAAEAAQAAAAAAAAACAAIAAwADAAEAAQABAAIAAgACAAEA
AAACAAIAAwADAAMAAwACAAIABAAEAAQABAACAAIAAQABAAEAAQACAAIAAAAAAAAAAAAA
AAAAAAAAAAIAAgABAAEAAQABAAEAAQABAAEAAQAAAAAAAAAAAAAAAAAAAAAAAQABAAAA
AAABAAEAAAAAAP///////////v8AAAEAAQABAP//////////AAAAAAAAAAABAAEAAQAB
AAAAAAAAAAAAAQABAAEAAQD/////AAAAAAAAAAABAAIAAgACAAIAAgABAAEAAQABAAMA
AwACAAIAAwADAAMAAwADAAMAAwADAAMAAwADAAMAAgACAAIAAgACAAIAAgABAAMAAwAD
AAMAAwAEAAQABAACAAIAAgADAAMAAwACAAIAAgACAAIAAgACAAIAAgACAAIAAgACAAIA
AgACAAIAAAAAAAAAAAACAAIAAgACAAAAAAAAAAAAAAAAAAAAAAACAAIAAgACAAIAAwAE
AAQABAAEAAQABAAFAAUABwAHAAcABwAHAAUABQAEAAIAAAD+//z/+v/6//r/+v/6//n/
9//3//b/9v/4//n/+f/6//r/+//8//z//f/9//3//f/9//7//v//////////////////
/wAAAAAAAAAAAAAAAAAAAAAAAAAAAAAAAAAAAQD//////////wEAAQABAAEAAQABAAEA
AQABAAIABAAHAAwADwASABYAGgAgACkANQA4ADAAIAAKAPH/2f/D/6//nv+V/5n/ov+u
/7r/xv/R/9v/5f/n/+r/8f/2//n/+//8//7///8AAAEABAAEAAMABAAFAAUABwAHAAcA
BwAHAAcABwAHAAgACAAIAAgACQAJAAgACAAKAAoACwALAAoACgAKAAoADAALAAsADAAM
AAwADAANAA0ADQANAA0ADQANAA0ADQALAAwADAAMAA4ADgAOAA4ADgANAA0ADQANAA4A
DgAOAA4ADgAOAA4ADgAPAA8ADwAPAA8AEAAQABAAEAAQABEAEQAQABAAEAARABIAEgAT
ABEAEQARABIAFAATABMAFAAWABYAGAAYABgAGAAYABgAGAAYABkAGQAYABgAGAAZABkA
GAAYABgAGgAZABkAGgAaABkAGQAZABcAFwAXABcAGAAYABgAGAAXABcAFgAWABgAFwAX
ABcAFQAVABQAEwAVABMAEwATABEAEQARABEAEQAQABAAEAAQABAAEAAPABEAEQARABEA
EQARABEAEQARABEAEQARABEAEAAQABAAEAAQABEAEQARABEAEQASABIAEgARABAAEAAQ
ABEAEQARABEAEAAQABIAEgASABIAEgASABEAEQARABEAEgASABAAEAAQABAAEAAQABAA
EAAQABAADwAPABEAEQARABEAEwATABMAEgASABIAEgASABIAEgASABMAEwASABIAEwAT
ABIAEgARABMAEwATABIAEgATABMAEwATABMAEwATABQAFAAUABQAFAATABIAEQARABIA
EwAUABMAEwATABMAEwATABQAFAATABIAEgASABIAEgASABIAEwATABMAEwATABMAEgAS
ABMAEwATABMAEQARABEAEQATABMAEwATABQAFAAUABQAFAAUABQAEwAVABUAFQAVABMA
FAAUABQAFAAUABQAFQAXABcAFgAWABYAFgAWABYAFgAWABYAFgAYABYAFgAWABYAFgAW
ABgAGAAYABgAGAAYABgAGAAYABgAGAAYABoAGgAaABoAGgAaABoAGgAaABoAGgAaABoA
GgAaABwAHQAeAB4AHgAgACAAIAAhACEAIwAjACMAJQAlACMAIwAgAB4AHAAaABgAFgAW
ABYAFgAWABUAFQAVABQAFAAUABcAFwAYABgAGQAaABoAGwAbABsAGwAbABwAHAAdAB0A
HQAdAB0AHQAfACAAIAAgAB4AHgAeAB4AHgAeAB4AHgAeAB4AHwAfAB8AHwAfAB8AHwAf
AB8AHwAfAB8AHwAfAB4AIAAlACgALQAwADQANgA8AEUATwBSAEoAPAAmAA0A9f/h/83/
vP+z/7n/xP/Q/9r/5v/z//3/AwAFAAoADwAUABcAGQAcABwAHQAeAB8AIgAiACMAJAAl
ACUAJQAlACUAJQAlACUAJQAlACgAKAAoACgAJwAnACYAJgAoACgAKQApACgAKAAoACgA
KAAnACcAKAAmACYAJgAnACcAJwAnACcAKQApACkAKQApACoAKgAqACoAKgAqACoALAAr
ACsAKwApACoAKgAqACoAKgAqACoAKgArACsAKwArACsALAAsACwALAAsAC0ALQAsACwA
LAAtAC4ALgAvADEAMQAxADIAMAAvAC8AMAAyADIANAA0ADQANAA0ADQAMgAyADMAMwA0
ADQANAA1ADUANAA0ADQANgA1ADUANgA2ADUANQA1ADMAMwAzADMAMgAyADIAMgAvAC8A
LgAuADAALwAvAC8ALwAvAC4ALQAtACsAKwArAC0ALQAtAC0ALQAsACwALAAsACwALAAr
AC0ALQAtAC0ALQAtAC0ALQAtAC0ALQAtAC0ALAAsACwALAAsAC0ALQAtAC0ALQAuADAA
MAAvAC4ALAAsAC0ALQAtAC0ALAAsAC4ALgAuAC4ALgAuAC0ALQAvAC8AMAAwAC4ALgAu
AC4ALgAuAC4ALgAuAC4ALQAtAC8ALwAvAC8ALQAtAC0ALAAuAC4ALgAuACwALAAsAC0A
LwAuAC4ALwAvAC4ALgAtAC0ALQAtACwALgAvAC8ALwAvAC8ALwAvAC4ALgAuAC4ALwAv
AC8ALwAuAC4ALgAuAC8ALwAvAC8ALQAtAC4ALgAuAC4ALwAwADAAMAAwADAALwAvAC8A
LwAvAC8ALgAuAC8ALwAvAC8ALwAvAC8ALwAvAC8ALwAvAC4ALgAuAC4AMAAwADAALwAx
ADEAMQAxAC8AMAAwADAAMAAwADAAMQAvAC8ALgAuADAAMAAwADAAMAAwADAAMAAyADIA
MgAyADIAMgAyADIAMgAyADIAMAAwADAAMAAyADIAMgAyADIANAA1ADYANgA2ADYANgA2
ADcANwA5ADkAOQA5ADkAOQA5ADgANgA2ADQAMgAwAC4ALgAuAC4ALQAtAC0ALAAsACwA
LQAtAC4ALgAvADAAMgAzADMAMwAzADMANAA0ADUANQA1ADUANQA1ADUANgA2ADYANgA2
ADYANgA2ADYANgA2ADYANgA3ADcANwA3ADkAOQA5ADkAOQA5ADkAOQA3ADkAOgA6ADsA
PgBDAEgATABOAFIAWQBlAG4AbABgAFAAPQAjAAcA8f/i/9X/0f/a/+j/8P/8/wkAFQAd
ACMAJgApAC4AMQAzADYAOAA5ADgAOwA+AEAAPwBAAEEAQQBDAEMAQwBDAEMAQwBDAEMA
RABEAA==
         </WaveFormData>
      </LeadData>
      <LeadData>
         <LeadByteCountTotal>10000</LeadByteCountTotal>
         <LeadTimeOffset>0</LeadTimeOffset>
         <LeadSampleCountTotal>5000</LeadSampleCountTotal>
         <LeadAmplitudeUnitsPerBit>4.88</LeadAmplitudeUnitsPerBit>
         <LeadAmplitudeUnits>��V</LeadAmplitudeUnits>
         <LeadHighLimit>2147483647</LeadHighLimit>
         <LeadLowLimit>268435456</LeadLowLimit>
         <LeadID>V2</LeadID>
         <LeadOffsetFirstSample>0</LeadOffsetFirstSample>
         <FirstSampleBaseline>0</FirstSampleBaseline>
         <LeadSampleSize>2</LeadSampleSize>
         <LeadOff>FALSE</LeadOff>
         <BaselineSway>FALSE</BaselineSway>
         <ExcessiveACNoise>FALSE</ExcessiveACNoise>
         <MuscleNoise>FALSE</MuscleNoise>
         <LeadDataCRC32>3997301284</LeadDataCRC32>
         <WaveFormData>
7v/t/+z/7P/s/+z/7P/s/+z/7P/s/+z/7P/r/+v/7P/s/+z/7P/s/+7/7v/u/+7/7v/v
/+//7v/u/+//7//v/+//7//v/+//7f/t/+3/7v/u//D/8v/0//n/AAAKABcAKgBKAG0A
jACaAJcAiwB5AGMAUgBBACwAEADr/8D/lv9y/2D/bP+F/5j/ov+x/7//yf/S/9j/3v/j
/+f/6f/s/+//8//y//T/9P/2//f/+P/4//j/+f/5//r/+v/6//v//P/8//r/+//7//v/
/f/+////AAAAAAAAAAAAAAEAAQACAAIABAAEAAUABQADAAQABAAEAAUABgAGAAYACAAI
AAkACQALAAsADQANAAsACwAOAA8ADQANAA0ADwAQABAAEAARABIAEwAUABUAFQAWABgA
GQAZABoAGwAdACAAIQAhACIAJQAnACcAKgAqACsALgAwADIAMwA1ADgAOgA7AD0APwBB
AEIAQwBEAEcARwBIAEkASgBLAEwATQBNAE0ATQBNAE0ATABLAEsATABLAEoASgBHAEQA
QgBCAD8APQA7ADkANQAyADAALgApACYAIwAhACEAHQAaABcAFwAWABMAEQAQAA4ADAAK
AAoACQAIAAcABQAFAAQAAwADAAMAAgACAAIAAQABAAAAAAD/////////////////////
/////////////////v8AAAAAAQABAAAAAAAAAAEA//8AAAAAAQABAAAAAAAAAAIAAgAC
AAIABAAEAAUABQAFAAUABQAFAAUABQAGAAYABQAFAAUABQAEAAMAAwAEAAYABgAGAAYA
BgAGAAYABgAFAAUABQAFAAUABQAFAAUABQAFAAUABAAGAAYABgAFAAUABAAEAAQABQAF
AAUABQAFAAUABQAFAAQABAAEAAQABAAEAAQAAwABAAEAAQABAAEAAQABAAEAAgACAAIA
AgAAAAAAAAAAAAIAAgABAAEAAQABAAEAAQADAAMAAwADAAEAAQABAAEAAwADAAMAAwAD
AAMAAwADAAEAAQABAAEAAwADAAMAAwADAAMAAwADAAUABQAFAAUABQAFAAUABQAFAAUA
BAAEAAUABQAFAAUABQAFAAQABAAEAAQABAAGAAYABgAGAAYABgAGAAYABAAEAAQABAAG
AAYABgAGAAQABAAEAAQABAAEAAQABAAGAAYABgAGAAQABAAEAAQABgAGAAYABgAEAAQA
BQAFAAcABwAIAAgACAAIAAkACQAHAAcABwAHAAkACgAKAAsACQAJAAkABwAHAAcABwAG
AAIAAgACAAIAAAAAAAAA/v8AAAEAAQABAAEAAgADAAQAAgACAAIAAQAAAAAAAAAAAAAA
AAAAAAAA/v/+//7//f///wAAAAAAAAAAAAAAAAAAAAAAAAAAAQD///7//v//////////
////AQABAAEAAQABAAIAAgACAAIABAAJABIAGgAnADwAWgB/AJ4ArgCrAKEAjQB3AGIA
UQA8ACAA+//Q/6b/gv9s/3L/j/+i/67/u//J/9P/3P/i/+j/7//z//X/+P/7////AAAC
AAIABAADAAQABAAEAAUABQAGAAYABgAHAAgACAAIAAkACQAJAAkACgALAAwADAAMAAwA
DAANAA0ADgAOAA4ADgAPAA8ADwAQABAAEAAPABAAEAAQABIAEgATABMAFQAVABcAFwAV
ABUAGAAZABkAGQAZABsAHAAcABwAHQAeAB8AIAAhACEAIgAkACUAIwAkACUAJwAoACkA
KQAqAC8AMQAxADQAMgAzADYAOAA8AD0APwBCAEIAQwBFAEcASQBKAEsATABPAE8AUABR
AFIAUwBUAFUAUwBTAFMAUwBTAFIAUQBRAFAATwBOAE4ASwBIAEYARgBFAEMAQQA/AD0A
OgA4ADYAMQAuACsAKQApACUAIgAfABsAGgAXABUAFgAUABIAEAAOAA0ADAALAAsACwAK
AAkACQAJAAgACAAGAAUABQAEAAQAAwADAAMAAwADAAMAAwADAAMAAwADAAUABQAFAAQA
AgACAAMAAwACAAIAAgADAAEAAgACAAMAAwACAAIAAgAEAAQABAAEAAIAAgADAAMABQAF
AAUABQAFAAUABgAGAAUABQAFAAUABQAFAAYACAAHAAYABQAEAAQABAAEAAQABQAFAAUA
BQADAAMAAwADAAMAAwADAAIAAgACAAIAAQABAAAAAAAAAP3//f/9//3//f/9//3//f/+
//7//v/+//7//v/+//3//f/9//3//f/9//3//f/9//z//P/8//z/+v/6//r/+v/6//r/
+f/5//n/+f/5//n/9//3//f/9//3//f/9//3//f/9//3//f/9//3//f/9//3//f/9//3
//f/9//3//f/9//3//f/9//3//f/9//3//f/9//3//f/9//3//b/9v/3//f/9//3//f/
9//2//b/9v/2//b/9v/2//b/9v/2//b/9v/2//b/9v/2//b/9v/2//b/9v/2//b/9v/2
//b/9v/2//b/9v/2//b/9//3//f/9//4//j/+P/4//n/+f/5//n/+f/5//n/+v/6//n/
+f/5//n/9//3//f/9//2//T/9P/0//T/8v/y//L/8P/w//H/8f/x//H/8v/z//T/9P/0
//T/8//y//L/8v/y//L/8v/y//L/8v/y//L/8f/x//L/8v/y//L/8v/y//L/8v/y//L/
8//z//L/8v/z//P/8//z//P/8//z//P/8f/x//L/8v/0//T/9v/7/wIACgAZACwASABt
AI4AngCbAI8AfQBnAFQARQAwABQA8f/I/5z/dv9g/2r/g/+W/6D/sf+//8f/0P/W/97/
4//n/+v/7v/v//P/9P/2//b/+P/5//r/+v/6//v/+//8//z//P/9//7//v/+////////
////AAABAAIAAgACAAIAAgADAAMABAAEAAQABAAFAAUABQAGAAYABgAHAAgACAAIAAgA
CAAJAAkACwALAA0ADQALAAsADgAPAA8ADwAPABEAEgASABIAEwAUABUAFgAXABcAGAAa
ABsAGwAcAB0AHwAgACEAIQAiACUAJwAnACoAKgArAC4AMAAyADMANQA4ADoAOwA9AD8A
QQBCAEMARABHAEcASABJAEoASwBMAE0ATQBNAE0ATQBNAEwASwBLAEoASQBIAEgARwBE
AEIAQgA/AD0AOwA5ADUAMgAwAC4AKwAoACUAIwAjAB8AHAAZABcAFgATABEAEAAOAAwA
CgAIAAcABgAFAAUABQAEAAMAAwADAAIAAgACAAEAAQAAAAAA////////////////////
//////////////////7//v/+/////////wAAAQADAAIAAgABAAEAAwACAAIAAgACAAIA
AgACAAIAAgADAAMABQAFAAUABQAFAAUABgAGAAUABQAFAAUABgAFAAUABgAGAAYABgAG
AAYABgAGAAYABQAFAAUABQAFAAUABQAFAAUABQAFAAQABAAEAAQAAwADAAIAAgACAAMA
AwADAAMAAgABAAAA//8AAAAAAAAAAAAAAAAAAP//AQABAAEAAQD///////////7//v/+
//7//v/+//7//v/+//7//f/9//3//f/9//3//f/9//3//f/7//v/+//7//v/+//7//v/
+//7//v/+//7//v/+//7//v/+//7//v/+//7//v/+//7//v/+//7//v/+//7//v//f/9
//z//P/9//3//f/9//3//f/8//z//P/8//z//P/8//z//P/+//7//v/+//7//v/+//7/
/P/8//z//P/8//z//P/8//z//P/8//z//P/8//z//P/8//z//P/8//r/+//7//v//f/+
//7//v/+/////////////////////v/+/////////////f/9//3//f/8//r/+v/6//r/
+P/2//b/9P/0//f/9//3//f/+P/5//r/+v/6//r/+f/4//j/+P/4//j/+P/4//j/+P/4
//j/9//3//j/+P/4//j/+P/4//j/+P/4//j/+f/5//j/+P/5//n/9//3//f/9//3//f/
9//3//z//P/6//r//P8BAAoAFAAhADYAVAB7AJoApgCjAJkAhwBvAF4ATQA4ABoA8//I
/57/dv9i/3D/i/+c/6r/uf/H/9H/2P/g/+b/6//v//H/9v/5//v/+v/8//z//v/9//7/
/v/+/wEAAQACAAIABAAFAAYABgAEAAUABQAFAAUABgAHAAgACAAIAAgACAAJAAkACgAK
AAoACgALAAsACwAMAAwADAALAAwADAAMAAwADAANAA0ADwAPABEAEQAQAA8AEQARABMA
EwATABUAFgAWABYAFwAYABkAGgAbABsAHAAeAB8AHQAeAB8AIQAkACUAJQAmACkAKwAr
AC4ALAAtADAAMgA2ADcAOQA8AD4APwBBAEMARQBGAEcASABLAEsATABNAE4ATwBQAFEA
UQBRAFEAUQBRAFAATwBPAE4ATQBMAEwASQBGAEQARABDAEEAPwA9ADkANgA0ADIALQAq
ACcAJQAjAB8AHAAZABcAFgATABEAEAAOAAwACgAIAAcABgAFAAUABQAEAAMAAwADAAIA
AgACAAEAAQAAAAAA//////////////////////////////////////7/AAAAAAEAAQD+
//7//v//////AAAAAAEAAQAAAAAAAAAAAAAAAAAAAAAAAAABAAEAAQABAAEAAQABAAEA
AgACAAEAAQABAAEAAgABAAEAAgACAAIAAgACAAAAAAAAAAAAAQABAAEAAQD/////////
//3//f/9//z//P/8//z/+//7//r/+v/6//v/+//7//v/+f/5//n/+f/6//r/+v/6//j/
+P/4//f/9//3//f/9//5//n/+f/5//b/9v/2//b/9v/2//b/9v/4//j/9//3//f/9//3
//f/9f/1//X/9f/1//X/9f/1//X/9f/1//X/9f/1//X/9f/1//X/9f/1//X/9f/1//X/
9f/1//X/9f/z//P/8//z//P/8//z//P/8//z//L/8v/z//P/8//z//P/8//y//T/9P/0
//T/8v/y//L/8v/0//T/9P/0//T/9P/0//T/8v/y//L/8v/y//L/8//z//P/8//0//T/
9P/0//X/9f/z//P/8//z//X/9v/2//f/9//3//f/9f/z//P/8//y//D/8P/w//D/7v/u
/+7/7P/u/+//7//v/+3/7v/v//D/8P/w//D/7//s/+z/7P/s/+z/7P/s/+z/7P/s/+z/
6//r/+z/7P/s/+7/7v/u/+7/7P/s/+z/7f/t/+z/7P/t/+3/7f/t/+3/7//v/+//7//v
//D/8P/w//D/9P/3//7/CgAZAC4ATABxAJAAngCZAIkAdQBdAEwAOQAeAAAA2/+y/4r/
aP9a/2j/g/+U/57/q/+3/8H/yv/S/9j/2//f/+P/5v/p/+v/7P/u/+7/8P/v//D/8P/w
//P/8//0//T/9P/1//b/9v/2//f/9//3//X/9v/3//j/+v/6//r/+v/5//n/+v/6//j/
+P/5//n/+f/6//r/+v/7//z//P/8//7//v///////f/9////////////AgADAAMAAwAD
AAUABAAEAAQABQAIAAkACgALAAkACgAMAA0ADQAOAA8AEQASABMAEwAUABUAFwAXABoA
GwAdACEAJAAkACUAJwAqACwALQAvADEAMwA0ADUANgA5ADkAOgA7ADoAOwA8AD0APQA9
AD0APQA7ADoAOQA5ADgANwA2ADYANQAyADAAMAAtACsAKQAnACEAHgAcABoAFwAUABEA
DwAPAAsACAAFAAMAAgD///3//P/6//j/9v/2//X/9P/z//H/8f/w/+//7//v/+7/7v/u
/+3/7f/s/+z/6//r/+v/6f/p/+n/6f/p/+n/6f/p/+n/6f/p/+j/6P/o/+n/6f/q/+r/
6v/r/+r/6v/p/+n/6f/o/+j/6P/q/+r/6v/q/+r/6v/r/+v/7f/t/+3/7f/r/+v/7P/s
/+3/7f/t/+3/7v/t/+3/7v/s/+z/7P/s/+7/7v/u/+7/7f/t/+3/7f/r/+v/6//r/+v/
6//r/+r/6v/q/+r/6f/p/+j/6P/o/+f/5//n/+f/5//n/+f/5//o/+j/6P/o/+b/5v/m
/+X/5f/l/+X/5f/l/+X/5f/l/+b/5v/m/+b/5v/m/+b/5v/m/+b/5f/l/+X/5f/l/+X/
5f/l/+X/5f/l/+X/5f/l/+f/5//n/+f/5//n/+f/5//l/+X/5f/l/+X/5f/l/+X/5f/l
/+X/5f/n/+f/5//n/+f/5//n/+f/5f/l/+T/5P/l/+X/5f/l/+f/5f/m/+b/5v/m/+b/
5v/m/+b/5v/m/+b/5v/m/+b/5v/m/+b/5v/m/+b/5v/m/+b/5v/m/+b/5v/m/+f/5//n
/+f/6P/o/+j/6P/p/+n/6f/p/+n/6f/p/+r/6v/r/+v/6//r/+n/6f/p/+n/6P/m/+b/
5v/k/+L/4v/i/+L/4v/j/+P/4//j/+T/5f/k/+T/5P/k/+P/4v/i/+L/5P/k/+T/5P/i
/+L/4v/i/+P/4//k/+T/5P/k/+T/5P/k/+T/5P/k/+X/5f/k/+T/5f/l/+X/5f/l/+X/
5f/l/+X/5f/m/+b/5v/m/+r/7f/y//7/DQAgADwAYwCAAI4AiwCBAG0AVwBGADUAIgAE
AN//tP+K/2b/UP9c/3f/iP+U/6P/sf+7/8T/yv/Q/9P/2f/d/+D/4f/j/+T/5v/m/+j/
6//s/+z/7P/t/+3/7v/u/+7/7//w//D/8P/x//H/8f/x//L/8//0//T/9P/0//T/9f/1
//b/9v/4//j/+f/5//f/+P/4//j/+f/6//r/+v/8//z//f/9//3//f///////f/9/wAA
AQABAAEAAQADAAQABAAEAAUABgAHAAgACQAJAAoADAANAA8AEAARABMAFAAVABUAFgAZ
ABsAGwAeAB4AHwAiACQAJgAnACkALAAsAC0ALwAxADUANgA3ADgAPQA9AD4APwBAAEEA
QgBDAEEAQQBBAEEAQQBAAD8APwBAAD8APgA+AD0AOgA4ADgANQAzADEALwAtACoAKAAm
ACEAHgAbABkAFwATABAADQANAAwACQAHAAYABAACAAAA/v/9//z/+//5//n/+P/3//f/
9//2//b/9v/1//X/9P/2//X/9f/1//X/9f/1//X/8//z//P/8//z//P/8//y//T/9P/1
//X/9P/0//T/9f/1//b/9v/3//X/9P/0//T/9v/2//b/9v/4//j/+f/5//n/+f/5//n/
+f/5//r/+v/7//v/+//7//z/+//7//z//P/8//z//P/8//z//P/8//v/+//7//v/+//7
//v/+//7//v/+//6//r/+v/6//n/+f/4//j/+P/3//f/9//3//f/9//3//f/+P/4//j/
+P/2//b/9v/1//X/9f/1//X/9f/1//X/9f/0//T/9P/0//T/9P/0//T/9v/2//X/9f/1
//X/9f/1//P/8//z//P/8//z//P/8//z//P/8//z//P/8//z//P/9f/1//X/9f/1//X/
9f/1//X/9f/1//X/9f/1//X/9f/1//X/9f/1//X/9f/0//T/9f/1//X/9f/1//X/9P/0
//T/9P/0//b/9v/2//b/9v/2//b/9v/2//b/9v/2//T/9P/0//T/9v/2//b/9v/4//j/
+P/4//b/9v/2//b/9v/2//b/9//3//f/9//4//r/+v/6//v/+f/5//n/+f/5//n/+v/6
//v/+//7//v/+f/5//n/+f/6//j/+P/4//j/9v/2//b/9P/0//X/9f/1//X/9v/3//j/
+P/4//j/9//2//b/9v/2//b/9v/2//T/9P/0//T/9f/1//b/9v/0//T/9P/0//b/9v/2
//b/9f/1//T/9P/3//f/9//3//X/9f/1//X/9f/1//b/9v/2//j/+v8BAAYAEAAfADQA
VAB7AJoAqAClAJkAhQBvAF4ASwA0ABYA7//C/5b/cv9g/27/if+a/6b/t//D/83/1v/e
/+L/5//r/+//9P/5//v/+v/8//z//v///wAAAAAAAAEAAQACAAIAAgADAAQABAAEAAUA
BQAFAAUABgAHAAgABgAGAAYABgAJAAkACgAKAAoACgALAAsACwAMAAwADAANAA4ADgAO
AA4ADgAPAA8ADwAPABEAEQARABEAFAAVABMAEwATABUAFgAWABYAFwAYABkAGgAbABsA
HAAeAB8AIQAiACMAJQAkACUAJQAmACsALQAtADAAMAAxADQANgA2ADcAOQA8AD4APwBB
AEMARwBIAEkASgBNAE0ATgBPAFAAUQBSAFMAUQBRAFEAUQBRAFAATwBPAE4ATQBMAEwA
SwBIAEYARgBDAEEAPwA9ADkANgA0ADIALwAsACkAJwAlACEAHgAbABkAGAAVABMAEgAQ
AA4ADAAMAAsACgAJAAkACQAIAAcABwAHAAYABgAGAAUABQAEAAIAAQABAAEAAwADAAMA
AwADAAMAAwADAAMAAwADAAIAAgACAAMAAwACAAIAAgADAAMABAAEAAUABQAEAAQABAAE
AAQABAAEAAQABAAFAAUABQAFAAUABQAFAAUABgAGAAcABwAHAAcABgAFAAUABgAGAAYA
BgAGAAYABgAGAAYABQAFAAUABQAFAAUABQAFAAUABQAFAAQABAAEAAQAAwADAAIAAgAC
AAEAAQABAAEAAQABAAEAAQD+//7//v/+//7//v/+//3//f/9//3//f/9//3//f/9//r/
+v/6//r/+v/6//r/+v/8//z/+//7//n/+f/5//n/+f/5//n/+f/5//n/+f/5//n/+f/5
//n/+f/5//n/+f/5//n/+f/5//f/9//3//f/9//3//f/9//3//f/9//3//f/9//3//f/
+f/5//j/+P/3//f/9//3//f/9//4//b/9v/2//b/9v/2//b/9v/2//b/9v/2//T/9P/0
//T/9v/2//b/9v/0//T/9P/0//T/9P/0//T/9P/0//T/9P/0//T/9P/0//T/9f/1//X/
9f/2//b/9v/2//f/9//3//f/9//3//f/+P/4//n/+f/5//n/9//3//X/9f/0//L/8P/w
//D/7v/u/+7/7P/s/+//7//v/+//8P/x//L/8v/w//D/7//u/+7/7v/u/+7/7v/u/+7/
7v/u/+7/7f/t/+7/7v/u/+7/7v/u/+7/7v/u/+7/7//v/+7/7v/v/+//7//v/+//7//v
/+//7//v//D/8P/w//L/9v/7/wIADgAfADYAWAB9AJYAngCVAIMAbQBZAEQALwAWAPb/
0f+o/4D/YP9Y/2z/h/+W/6D/r/+7/8P/yv/Q/9b/2//h/+X/6P/r/+v/7P/u/+7/8P/x
//L/8v/y//P/8//0//T/9P/1//b/9v/0//X/9f/1//X/9v/3//j/+P/4//j/+P/5//n/
+v/6//r/+v/7//v//f/+//7//v/9//7//v/+/wAAAAABAAEA/////wEAAQADAAMABgAH
AAUABQAFAAcACAAIAAgACQAKAAsADAANAA0ADgAQABEAEQASABMAFQAWABcAFwAYABsA
HQAdACAAIAAhACQAJgAmACcAKQAsAC4ALwAxADMANQA2ADcAOAA7ADsAPAA9AD4APwBA
AEEAPwA/AD8APwA/AD4APQA9ADwAOwA6ADoAOQA2ADQANAAzADEALwAtACcAJAAiACAA
HQAaABcAFQATAA8ADAAJAAgACAAGAAUAAgAAAP7//P/8//v/+v/5//f/9//2//X/9f/1
//T/9P/0//P/8//y//L/8f/x//H/8f/x//H/8f/x//H/8f/x//H/8f/x//D/8P/w//H/
8f/y//L/8v/z//H/8v/y//P/8//y//L/8v/y//L/8v/y//T/9P/1//X/9f/1//X/9f/1
//X/9v/2//f/9//3//f/+P/3//f/+P/2//b/9v/2//j/+P/4//j/9//3//f/9//3//f/
9//3//X/9f/1//T/9P/0//T/8//1//T/9P/0//P/8//z//P/8//z//P/8//y//L/8v/y
//L/8v/y//H/8//z//P/8//z//P/8//z//L/8v/y//L/8v/y//L/8v/w//D/7//v//H/
8f/x//H/8f/x//H/8f/x//H/8f/x//H/8f/x//H/7//v/+//7//x//H/8f/x/+//7//v
/+//7//v/+//7//v/+//7//v/+//7//v/+//7//v/+7/7v/x//H/8f/x//H/7//w//D/
8P/w//D/8P/w//D/8P/w//D/8P/w/+7/7v/u/+7/7v/u/+7/7v/w//H/8f/x//H/8v/y
//L/8v/z//P/8//x//H/8f/x//T/9P/1//X/8//z//H/8f/x//H/8P/u/+7/7v/u/+z/
7P/s/+r/6v/t/+3/7f/t/+7/7//w//D/8P/w/+//7v/u/+7/7v/u/+7/7v/u/+7/7v/u
/+3/7f/u/+7/7v/u//D/8P/w//D/8P/w//H/8f/w//D/8f/x//H/8f/x//H/8f/x//H/
8f/y//L/9P/2//r///8GABAAIQA6AFoAfQCYAKAAlwCJAHUAYQBQAD8AJgAEAN3/sP+I
/2b/Xv9w/4n/mv+o/7f/w//N/9T/2v/g/+X/6f/r/+7/8f/x//L/9P/0//b/9//4//j/
+P/7//v//P/8//z//f/+//7//v///////////wAAAQACAAAAAAAAAAAAAQABAAIAAgAE
AAQABQAFAAUABgAGAAYABwAIAAgACAAKAAoACwALAAsACwANAA0ADQANABAAEQARABEA
EQATABQAFAAUABUAFAAVABYAFwAXABgAGgAbAB0AHgAfACEAJAAlACUAJgApACsAKwAu
ADAAMQA0ADYANgA3ADkAPAA+AD8AQQBDAEcASABJAEoATwBPAFAAUQBQAFEAUgBTAFMA
UwBTAFMAUwBSAFEAUQBQAE8ATgBOAE8ATABKAEoARwBFAEMAQQA/ADwAOgA4ADUAMgAv
AC0AKwAnACQAIQAfAB4AGwAZABYAFAASABAAEAAPAA4ADQANAA0ADAALAAsACwAKAAoA
CgAJAAkACAAIAAcABwAHAAcABwAHAAcABwAHAAcABwAHAAcABwAGAAYABgAHAAcACAAI
AAgACQAJAAoACgALAAsACgAKAAoADAAMAAwADAAKAAoACwALAA0ADQANAA0ACwALAAwA
DAANAA0ADQANAA4ADQANAA4ADgAOAA4ADgAOAA4ADgAOAA0ADQANAA0ADQANAA0ADQAL
AAsACwAKAAwADAAMAAsACwAKAAoACgALAAsACwALAA0ADQANAA0ACgAKAAoACgAKAAoA
CgAJAAkACQAJAAkACQAJAAkACQAKAAoACgAKAAoACgAKAAoACgAKAAkACQAJAAkACQAJ
AAkACQAJAAkACQAJAAkACQAHAAcABwAHAAkACQAJAAkACQAJAAkACQAJAAkACQAJAAsA
CwALAAsACwALAAsACwALAAsACwALAAsACwAKAAoACwALAAsACwANAAsADAAMAAwADAAM
AAwADAAMAAwADgAOAA4ADgAOAA4ADgAOAAwADAAMAAwADgAOAA4ADgAOAA4ADgAOAA8A
DwAPAA8AEAAQABAAEAAPAA8ADwAPABEAEQARABIAFAAVABUAFQATABEAEQARAA8ADgAM
AAwADgAOAAwADAAMAAoACgALAA0ADQANAA4ADwAQABAAEAAQAA8ADgAOABAAEAAQABAA
DgAOAA4ADgAQAA8ADwAQABAAEAAQABAAEAAQABAAEAASABMAEwASABAAEQARABEAEwAT
ABMAEwATABMAEwAUABQAFAAWABoAHwAmADQARQBgAIQApwC+AMYAvwCvAJcAgwByAF0A
QgAeAPP/xP+a/4D/fv+U/63/uv/I/9X/4//r//L/+v8AAAMABwALAA4AEQATABIAFAAU
ABYAGQAaABoAGgAZABkAGgAaABoAGwAcABwAHAAdAB0AHQAdAB4AHwAgACAAIAAgACAA
IQAhACIAIgAgACAAIQAhACMAJAAkACQAJQAmACYAJgAmACYAJwAnACcAJwApACkAKwAr
AC4ALwAtAC0ALQAvAC4ALgAuAC8AMgAzADQANQA1ADYAOAA5ADkAOgA7AD0APgA/AD8A
QABDAEUARQBIAEgASQBMAE4AUABRAFMAVgBaAFsAXQBfAGEAYgBjAGQAZQBlAGYAZwBq
AGsAbABtAGsAawBrAGsAawBqAGkAaQBoAGcAZgBmAGUAYgBgAGAAXQBbAFkAVwBTAFAA
TgBMAEkARgBDAEEAQQA9ADoANwAzADIALwAtAC4ALAAqACgAKAAnACYAJQAjACMAIgAh
ACEAIQAgACAAIAAfAB8AHgAgAB8AHwAfAB0AHQAdAB0AHQAdAB0AHQAfAB8AHwAeAB4A
HgAfAB8AHgAeAB4AHwAfACAAIAAhACEAIAAgACAAIgAiACIAIgAgACAAIQAhACEAIQAh
ACEAIQAhACIAIgAhACEAIQAhACEAIQAiACQAJAAkACQAJAAiACIAIgAiACEAIQAhACEA
IQAhACEAIQAhACEAIQAgACAAIAAgAB8AHwAeAB4AHgAdAB0AHQAdAB0AHQAdAB0AHAAc
ABwAHAAcABwAHAAbABsAGwAbABsAGQAZABkAGQAaABoAGgAaABoAGgAaABoAGgAaABkA
GQAZABkAGQAZABcAFwAXABcAFwAXABcAFwAZABkAGQAZABcAFwAXABcAGQAZABkAGQAZ
ABkAGQAZABkAGQAZABkAGQAZABkAGQAXABcAFwAXABcAFwAWABYAGQAZABkAGQAZABkA
GgAYABgAGAAYABgAGAAYABgAFgAWABYAFgAWABYAFwAXABcAFwAYABgAGgAaABsAGwAb
ABsAGwAbABsAHAAcAB0AGwAbABsAGQAbABsAGwAaABgAGAAYABgAFgAWABYAFAAUABUA
FQAVABUAFgAXABgAGgAaABoAGQAYABgAGAAYABgAGAAYABgAGAAYABgAFwAXABgAGAAY
ABgAGAAYABgAGAAYABgAGQAZABgAGAAZABkAGQAZABkAGQAZABkAGQAbABwAGgAaABwA
IAAlACoANABDAFYAdACZALoAzADJALsAqQCRAHgAYwBOADIADwDm/7z/mP+G/5D/q/++
/8r/2f/l/+//+P/+/wYACwARABMAFgAZAB0AHAAeAB4AIAAjACQAJAAkACMAIwAkACQA
JgAlAA==
         </WaveFormData>
      </LeadData>
      <LeadData>
         <LeadByteCountTotal>10000</LeadByteCountTotal>
         <LeadTimeOffset>0</LeadTimeOffset>
         <LeadSampleCountTotal>5000</LeadSampleCountTotal>
         <LeadAmplitudeUnitsPerBit>4.88</LeadAmplitudeUnitsPerBit>
         <LeadAmplitudeUnits>��V</LeadAmplitudeUnits>
         <LeadHighLimit>2147483647</LeadHighLimit>
         <LeadLowLimit>268435456</LeadLowLimit>
         <LeadID>V3</LeadID>
         <LeadOffsetFirstSample>0</LeadOffsetFirstSample>
         <FirstSampleBaseline>0</FirstSampleBaseline>
         <LeadSampleSize>2</LeadSampleSize>
         <LeadOff>FALSE</LeadOff>
         <BaselineSway>FALSE</BaselineSway>
         <ExcessiveACNoise>FALSE</ExcessiveACNoise>
         <MuscleNoise>FALSE</MuscleNoise>
         <LeadDataCRC32>3938025143</LeadDataCRC32>
         <WaveFormData>
5v/l/+P/4//k/+T/4//j/+X/5f/k/+T/5P/k/+T/5f/l/+X/5f/l/+X/5f/l/+X/5f/l
/+X/5f/n/+f/5//n/+f/5//o/+j/5v/m/+b/5v/m/+f/6f/p/+r/8v/+/w0AIwBCAGoA
jwCsAMIAzQDWANsA3wDfANAAqwBwACgA3/+h/3n/e/+R/57/qP+3/8T/zf/V/9z/4f/l
/+j/6//s/+7/7v/u/+//8P/x//L/8v/y//L/8v/z//P/9P/0//b/8//z//T/9v/2//b/
+P/5//n/+v/6//r/+v/6//v/+//8//3//////////////////////wEAAQACAAMAAgAD
AAQABAAFAAYACAAJAAkACQAKAAkACgAKAAoACwAMAAwADAAMAAwADgAPAA8AEwAUABUA
FgAVABcAGQAaABsAHAAeACAAIgAkACYAKAAoACoALAAuADIANAA2ADkAOwA+AD8AQgBC
AEQARgBIAEoATABMAE4ATgBPAFEAUQBRAFIAUgBSAFIAUQBQAFAATwBOAE0ATABLAEgA
RgBFAEEAPwA9ADoANwA0ADEALgArACgAJQAiACEAHgAbABgAFgATABEADwAPAA4ADAAK
AAgACAAHAAUABAAEAAMAAgABAAAAAAAAAAIAAQABAAEAAAAAAAAAAAAAAAAA////////
//////////////////8BAAEAAQABAAAAAAABAAIAAQABAAEAAQABAAEAAAAAAAIAAgAB
AAEABAAEAAUABQAEAAUABQAFAAUABQAFAAUABQAFAAYABgAHAAYABgAGAAYABgAGAAcA
BwAGAAYABgAFAAUABQAFAAUABQAFAAQABAAEAAMAAgADAAMAAwADAAMAAwADAAMABQAE
AAMAAwADAAIAAQABAAEAAQABAAEAAwACAAIAAgAAAAAAAAAAAAIAAgACAAIAAgACAAEA
AQABAAEAAAAAAAIAAgACAAIAAQABAAEAAgACAAIAAgACAAAA/////wAAAgACAAMAAwAC
AAIAAgABAAEAAQABAAEAAwADAAMAAwACAAEAAQABAAEAAQABAAEAAwACAAIAAgACAAIA
AgADAAEAAQABAAEAAQABAAIAAAAAAAAAAAACAAIAAgACAAIAAgACAAIAAAAAAAAAAAAC
AAIAAgACAAAAAAAAAAAAAAAAAAAAAAACAAIAAgACAAIAAgACAAIAAgACAAIAAgACAAIA
AwADAAEAAQADAAQABgAGAAYABgAEAAQABAAEAAcACAAIAAgABgAGAAYABgAHAAcABwAG
AAQAAwADAAMAAQABAAAA//8BAAEAAgACAAAAAQABAAEAAgACAAIAAQD/////AAAAAP//
/////////P/8//z//P/8//3//f/9//3//f/9//3//f/9//3//f/7//v/+//7//v/+//7
//v//P/8//z//P/+/wAA/v/9//v/+//+/wYAEAAfADUAVgB+AKMAwgDWAOEA7ADvAPMA
8wDoAMMAhgA+APf/t/+L/4n/n/+s/7b/xf/S/9n/4f/o/+//8f/2//n/+v/6//z//P/9
//7///8AAAAAAAAAAP7//////wAAAAACAP////8CAAQABAAEAAIAAwADAAQABAAEAAQA
BAAFAAUABgAHAAcABwAHAAcACQAJAAkACQAJAAkACgALAAwADQAOAA4ADgAOAA8ADwAQ
ABEAEwATABQAFAAUABUAGAAYABgAGAAYABoAGwAbAB0AHgAfACAAIAAhACIAIgAlACYA
KAAqACoALAAuADAAMAAyADQANgA6ADwAPgBBAEEARABFAEgASgBMAE4AUABSAFQAVABW
AFcAVwBYAFcAVwBYAFgAWABYAFcAVgBWAFUAVABTAFIAUQBOAEwASwBJAEcARQBCAD8A
PAA5ADYAMwAwAC0AKgAnACQAIQAeABwAGQAXABUAEQAQAA4ADAAMAAwACwAJAAYABgAF
AAQABQAEAAQABAAEAAMAAwADAAAAAAAAAAAAAgACAAEAAQD//////////wEAAQABAAEA
AQABAAEAAQAAAAAAAQACAAEAAQABAAEAAQABAAAAAAACAAIAAQABAAIAAgADAAMAAwAD
AAIAAQABAAEAAQABAAEAAQACAAIAAwACAAIAAgAAAAAAAAABAAEAAAAAAAAA////////
///////////+//7//v/9//z//f/9//3//f/7//v/+//7//n/+P/3//f/+f/4//f/9//3
//f/9//3//X/9P/0//T/9P/0//T/9P/0//T/9P/0//T/9P/z//P/8//z//L/8v/y//L/
8v/y//H/8f/x//L/8P/w//D/8P/w/+//7//w/+7/7v/v/+//8P/w//D/7//v/+//7//v
/+//7//v/+//8P/v/+//7//v/+//7//v/+//7v/u/+7/7v/u/+7/7//t/+3/7f/t/+//
7f/u/+7/7v/u/+7/7v/u/+7/7v/s/+z/7P/s/+7/7v/u/+7/7P/s/+z/7P/q/+r/6v/q
/+r/6v/q/+r/6v/q/+r/6//r/+v/6//t//D/8P/w//D/7v/u/+7/7v/u/+//8P/w/+7/
7v/u/+7/8P/v/+//7//u/+z/6//r/+v/6//r/+r/6f/p/+n/6v/s/+z/7f/t/+3/7v/u
/+7/6//p/+n/6v/o/+f/5//n/+f/5v/m/+b/5P/k/+X/5f/n/+f/5//n/+X/5f/l/+X/
5f/l/+X/5f/n/+f/5//n/+f/6P/o/+j/5v/m/+b/5v/l/+P/5f/o/+7/+P8HAB0APABi
AIkApgC4AMMAzADRANUA1wDKAKkAcAAoAOH/n/9z/2//hf+S/5z/q/+4/7//x//O/9X/
2f/c/9//4P/i/+T/4v/j/+T/5f/o/+j/6P/o/+j/6f/p/+r/6v/s/+n/6f/s/+7/7v/u
/+z/7f/t/+7/8P/w//D/8P/v/+//8P/x//H/8f/x//H/8//z//P/8//z//P/9P/1//b/
9//4//j/+P/4//n/+f/5//n/+v/5//z//P/8//3//v/+//7//v8AAAIAAwADAAUABgAH
AAgACQALAA0ADgAPABAAEgAUABQAFgAYABoAHAAeACAAIgAkACYAKAArACsALgAvADIA
NAA2ADgAOgA8AD4APgBAAEIAQwBFAEUARQBGAEYARgBGAEUARABEAEUARABDAEIAQQA+
ADwAOwA5ADcANQAyAC8ALAApACYAIQAeABsAGAAXABQAEQAOAAwACQAHAAUAAQAAAP7/
/P/6//r/+f/3//j/+P/3//b/8//y//L/8v/y//H/8f/x//D/8P/w//D/8P/w/+//7//v
/+//7//v/+//7//v/+//7//v/+//7//w//D/8f/y//H/8f/x//H/8//z//L/8v/y//L/
8f/x//L/8v/z//P/9P/1//X/9f/3//f/9//3//X/9f/2//b/9//2//b/9v/2//b/9v/3
//f/9v/2//b/9//3//f/9//3//f/9//2//j/+P/3//b/9f/1//X/9f/1//X/9f/1//X/
9P/z//P/8//y//H/8f/z//P/8//z//H/8P/w//D/8P/w//D/8P/w//D/8P/w//D/8P/v
/+//7//v/+7/7v/u/+7/7v/u/+3/7f/t/+7/7v/u/+7/7v/u/+3/7f/u/+7/7v/v/+//
7v/u/+7/7f/t/+3/7f/t/+3/7f/t/+3/7P/r/+v/6//t/+3/7f/t/+v/6v/q/+r/7P/s
/+z/7f/r/+v/6//r/+v/6//s/+r/6v/q/+r/6v/q/+r/6v/s/+z/7P/s/+7/7v/u/+7/
7P/s/+z/7P/s/+z/7P/s/+z/7P/s/+z/7v/u/+7/7v/u/+7/7v/u/+z/7f/t/+3/7v/x
//P/9P/0//T/9P/0//T/9P/0//X/9P/0//T/9P/0//T/9P/z//X/9f/0//L/8f/x//H/
8f/u/+z/6v/p/+r/7P/t/+7/7f/t/+3/7v/u/+7/7f/r/+n/6v/q/+n/6//r/+v/6v/q
/+r/6v/q/+v/6//r/+v/6//r/+v/6//r/+v/6//r/+v/6//r/+v/6f/p/+n/6v/o/+j/
6P/o/+r/7P/p/+X/5//s//T//v8NACMARABuAJMArADAAM0A2ADdAOEA4QDUAK0AbgAk
AN3/nf9z/3X/i/+a/6T/s//C/8n/0f/W/93/4f/k/+X/6P/q/+r/6v/r/+z/7f/s/+z/
7P/s/+7/7//v//D/8v/0//H/8f/w//L/8v/y//L/8//z//T/9P/0//T/9P/1//X/9v/3
//f/9//3//f/+f/5//n/+f/5//n/+v/7//v/+//7//r//P/8//3//f/8//3//////wIA
AgACAAMABgAGAAYABgAGAAgACQAJAAsADAANAA4ADwARABMAFAAVABYAGAAaABwAHgAg
ACIAJAAmACgAKgAuADAAMgA1ADcAOgA7AD4AQgBEAEYASABKAEwATABOAFAAUQBTAFMA
UwBUAFQAVABQAE8ATgBOAE8ATgBNAEwASQBGAEQAQwBBAD8APQA6ADcANAAxAC4AKQAm
ACMAIAAfABwAGQAWABQAEQAPAA0ACwAKAAgABgAEAAQAAwABAP7//v/9//z//f/8//z/
/P/6//n/+f/5//j/+P/4//j/+v/6//n/+f/3//f/9//3//X/9f/1//X/9f/1//X/9f/0
//T/9f/2//f/9//3//f/+f/5//j/+P/6//r/+f/5//r/+v/7//v//P/9//3//f/9//3/
/f/9//3//f/+//7////+//7//v/8//z//P/9//v/+v/6//r/+//7//v/+//5//n/+f/4
//j/+P/3//b/9//3//f/9//1//X/9f/1//f/9v/1//X/9f/0//P/8//z//P/8//z//P/
8v/y//L/8v/y//L/8v/0//T/9P/0//T/9P/z//P/8f/x//D/8P/w//D/8P/w/+//7//v
//D/8P/w//D/8P/w/+//7//w/+7/7v/v/+//7P/s/+z/6//t/+3/7f/t/+v/6//r/+v/
7P/r/+v/6//r/+v/6//r/+v/6v/q/+r/7P/s/+z/7f/r/+v/6//r/+3/6//q/+r/6v/q
/+r/6v/q/+r/6v/q/+r/6v/q/+r/6v/q/+r/6v/q/+r/6v/q/+r/6//r/+n/6f/r/+z/
7P/s/+z/7P/s/+z/7P/s/+3/7v/u/+7/7v/u/+7/7v/t/+3/7f/s/+r/6f/p/+n/5//n
/+b/5f/n/+f/6P/o/+b/5//n/+f/6f/q/+v/6//n/+f/6P/o/+f/5//n/+f/5v/m/+b/
5v/k/+X/5f/l/+f/5//n/+f/5f/l/+X/5f/l/+X/5f/l/+X/5f/l/+X/5v/m/+b/5v/q
/+j/6P/n/+f/6f/s//T/AAARACcASgByAJcAtgDGAM8A0gDXAN0A1wDEAJsAXAAUAM3/
kf9v/3X/i/+Y/6L/rf+4/8P/y//S/9f/2f/e/+H/4v/k/+b/5v/n/+j/6f/p/+j/5//m
/+j/6f/p/+r/6v/s/+n/6f/q/+z/7P/s/+z/7f/t/+7/7v/u/+7/7v/t/+3/7v/v/+3/
7f/t/+3/7//v/+//7//v/+//8P/x//D/8f/y//L/8v/y//P/8//y//P/9f/1//b/9v/2
//f/+v/6//r/+v/8//7//////wAAAAAAAAAAAQADAAUABgAHAAgACgAMAAwADgAQABIA
FAAWABgAGgAaABwAHgAhACMAJgAnACoALAAuADAAMgAyADQANAA2ADYANwA5ADkAOQA6
ADoAOgA4ADcANgA2ADUANAAzADIALwAsACoAKQAnACUAIwAgABsAGAAVABIADwAMAAkA
BgADAAAA/f/6//b/8//x/+//7f/s/+r/6P/k/+T/4//h/+D/4P/f/97/3f/c/9z/3P/a
/9n/2f/Z/9j/2P/Y/9j/2P/Y/9f/1//X/9f/1//X/9f/1//X/9f/1//X/9f/1//Y/9j/
2f/a/9n/2f/Z/9n/1//X/9b/1v/Z/9r/2v/b/9z/3P/d/93/3v/f/9//3//d/93/3f/d
/93/3f/e/97/3//e/97/3v/e/97/3v/f/9//3v/e/97/2//b/9v/2//b/9v/2//a/9r/
2v/Z/9j/1//X/9f/1//X/9f/1//X/9f/1v/V/9X/1//W/9X/1f/V/9X/1f/V/9P/0v/S
/9L/0v/S/9L/0v/S/9L/0v/S/9D/0P/P/8//0f/R/9D/0P/Q/9D/0P/Q/9H/0f/R/9L/
0P/Q/9D/0P/Q/8//z//Q/9D/0P/R/9H/zv/O/87/zf/N/83/zf/N/8//z//P/8//0P/P
/8//z//R/9H/0f/R/9H/0P/Q/9D/0P/Q/9D/0f/R/9H/0f/R/9H/0f/S/9L/0v/S/9L/
0v/S/9L/0v/S/9L/0v/S/9T/1P/U/9T/0v/S/9L/0v/U/9T/1P/U/9L/0v/S/9P/1f/V
/9X/1//Y/9j/2P/Y/9r/2v/a/9r/2v/b/9z/3P/e/97/3v/e/97/3f/d/93/3v/c/9v/
2//Z/9n/2f/Y/9f/1//X/9j/2P/Y/9n/2f/Z/9r/2v/a/9v/2f/Z/9r/3P/b/9v/2//d
/9z/3P/c/9r/2v/b/9v/3f/d/93/3f/d/93/3f/d/9v/2//b/9v/3f/d/93/3f/b/9z/
3P/c/9z/3P/c/9z/2f/Z/9v/3v/i/+7//f8VADQAWgB/AJwAsAC9AMYAywDPANEAxACf
AGAAGADR/5H/af9p/3//jP+W/6X/sv+7/8P/yv/N/9H/1P/X/9j/2v/c/9z/3f/e/9//
4P/g/+D/4P/i/+P/4//k/+T/5v/j/+P/5v/o/+j/6P/o/+n/6f/q/+z/7P/s/+z/6//r
/+z/7f/v/+//7//v/+//7//v/+//8f/x//L/8//y//P/9P/0//b/9v/3//f/9v/3//n/
+f/6//r/+v/7//7//v/+//7//v8AAAEAAQADAAQABQAGAAUABwAJAAoACwAMAA4AEAAS
ABQAFgAYABoAHAAeACAAJAAmACgAKwAtADAAMQA0ADYAOAA6ADwAQABCAEIARABEAEUA
RwBHAEcASABIAEgASABHAEYARgBFAEQAQwBCAEMAQAA+AD0AOwA5ADcANAAzADAALQAq
ACcAJAAhAB4AHQAaABcAFAASAA8ADQALAAkACAAGAAQAAgACAAEA///+//7//f/8//v/
+v/6//r//P/7//v/+//6//r/+v/6//r/+v/5//n/+//7//v/+//7//v/+//7//3//f/9
//3//P/8//3//v////////////3//f/8//z//f/+//7///8AAAAAAQABAAAAAQABAAEA
AQABAAEAAQABAAEAAgACAAMAAgACAAIAAgACAAIAAwADAAIAAgACAAMAAwADAAMAAQAB
AAEAAAACAAIAAQAAAAAAAQACAAMAAQABAAEAAQABAAAA/////wEAAAD/////////////
//8BAAAAAAAAAP7//v/+//7/AAAAAAAAAAD+//7//f/9///////+//7/AAAAAAAAAAD9
//3//f/+//7//v/+//7//P/7//v//P/8//z//f/9//7//v/+//3//f/9//3//f/9//3/
/f/9//7//f/9//3//f/9//3//f////7//v/+//z//P/8//3//f/9//3//f/9//3//P/8
//z//P/8//7//v/+//7//v/+//7//v/+//7//v/+//z//P/8//z//v/+//7//v8AAAAA
AAAAAP7//v/+//7/AAAAAAAAAQABAAEAAQADAAIAAgACAAIAAgACAAIAAgAAAAEAAgAC
AAQABAAEAAQABgAFAAUABQAGAAQAAwADAAMAAwADAAIAAQABAAEAAgACAAIAAwADAAMA
BAAEAAQAAwABAAEAAgACAAEAAQABAAEAAAAAAAAAAAAAAAEAAQABAAEAAQABAAEAAQAB
AAEAAwADAAMAAwADAAMAAwADAAMABAAEAAQABAAEAAQABAADAAMABQAIAA4AGAApAEEA
YgCKAK8AzADgAOsA9gD7AAEB/QDuAMUAhAA6APH/s/+P/5P/q/+2/8D/z//a/+P/6//y
//f/+//+////AAAEAAYABgAHAAgACQAIAAgACAAIAAgACQAJAAoADAAOAAsACwAMAA4A
DgAOAA4ADwAPABAAEAAQABAAEAARABEAEgATABEAEQARABEAEQARABEAEQARABEAEgAT
ABQAFQAWABYAFgAWABcAFwAYABkAGwAbABwAHAAcAB0AHgAeAB4AHgAgACIAIwAjACUA
JgAnACgAKQArAC0ALgAvADAAMgA0ADYAOAA6ADwAQABCAEQARgBGAEgASgBNAFEAVABV
AFgAWgBcAF4AYABiAGQAZABmAGYAZwBpAGkAaQBqAGoAagBpAGkAaQBqAGkAaABnAGYA
ZQBiAGAAXwBdAFsAWQBWAFMAUABNAEoARwBEAEEAPgA5ADYAMwAwAC4AKwApACcAJQAk
ACIAIAAcABwAGwAZABoAGgAZABgAFwAWABYAFgAWABUAFQAVABIAEgASABIAEgASABEA
EQATABMAEwATABMAEwATABMAEQARABEAEQAQABAAEQASABMAEwATABMAEwATABIAEgAS
ABIAEQARABIAEgATABMAFAAVABUAFQAVABUAFQAVABUAFQAWABYAFQAUABQAFAAUABQA
FAAVABUAFAAUABQAEwATABMAEwATABMAEwASABAAEAAPAA4ADwAPAA8ADwANAA0ADQAN
AA0ADAALAAsADQAMAAsACwAKAAkACAAHAAkACAAIAAgACAAIAAgACAAIAAgACAAIAAgA
CAAHAAcABwAHAAYABgAEAAQABAAEAAMAAwADAAQAAgACAAIAAgACAAEAAQACAAAAAAAB
AAEAAAAAAAAA////////////////////////AAD//////////////////////v/+//7/
/v/+//7////9//3//f/9//3//f/8//z//P/8//z//P/8//z//P/8//z//P/8//r/+v/6
//r/+v/6//r/+v/4//j/+P/4//j/+P/4//j/+v/6//r/+v/4//j/+P/4//j/+f/5//n/
9//5//r/+v/6//r/+v/6//r/+v/6//v//P/8//z//P/+//7//v/9//v/+//6//j/9//3
//f/9//1//T/8//z//X/9v/2//b/9//3//f/+P/2//b/9f/z//P/9P/0//P/8//z//P/
8v/y//L/8v/y//P/8//z//P/8//z//P/8//z//P/8//z//P/8//z//P/8f/x//H/8v/0
//T/9P/0//T/8v/x//P/9f/4/wIADgAhADsAYgCKAK0AxgDUANsA4ADjAOEA2wDEAJMA
VAAMAMf/i/9z/4H/mf+i/6z/u//G/83/1f/c/+H/5f/o/+v/7v/u/+7/7v/v//D/8f/0
//T/9P/0//T/9f/1//b/+P/6//f/9//4//r/+v/6//j/+f/5//r/+v/6//r/+v/7//v/
/P/9//v/+//7//v//f/9//3//f/9//3//v///wAAAQACAAIAAgACAAMAAwAEAAUABwAH
AAYABgAGAAcACAAIAAgACAAKAAwADQANAA8AEAARABIAEwAVABcAGAAZABoAHAAeAB4A
IAAiACQAJAAmACgAKgAsAC4AMAAzADUAOAA5ADwAPAA+AEAAQgBEAEYARgBIAEgASQBL
AEsASQBKAEoASgBKAEkASABIAEUARABDAEIAQQA+ADwAOwA5ADcANQAyAC8ALAApACYA
IwAgAB0AGgAVABIADwAMAAwACQAHAAUAAwACAAAA/v/6//r/+f/3//b/9v/1//T/8//y
//L/8v/y//H/8f/x//D/8P/w//D/7v/u/+3/7f/t/+3/7f/t/+3/7f/t/+3/7f/t/+3/
7f/u/+7/7//w//D/7//u/+3/7//v/+7/7v/w//D/7//v/+7/7v/v/+//7v/v/+//7//v
/+//7//v//H/8f/y//L/8f/w//D/8P/w//D/8P/x//H/8P/w//D/7//v/+//7//v/+//
7//u/+7/7v/t/+z/7f/t/+3/7f/t/+3/7f/t/+3/7P/r/+v/6//q/+n/6f/r/+v/6//r
/+v/6v/q/+r/6v/q/+r/6v/q/+r/6v/q/+r/6v/p/+n/6//r/+r/6v/s/+z/7P/s/+3/
7f/t/+7/7P/s/+z/7P/u/+3/7f/u/+7/7v/v/+//7P/s/+z/6//t/+3/7f/t/+3/7f/t
/+3/7v/t/+3/7f/t/+3/7f/t/+3/7P/s/+z/7v/u/+7/7//v/+//7//v/+//7//w//D/
8P/w//D/8P/w//D/8P/y//L/8v/y//D/8P/w//D/8P/w//D/8P/y//P/8//z//P/9f/2
//b/9v/2//b/9v/0//T/9P/1//b/9v/2//b/9v/2//b/9f/1//X/9P/y//P/8//z//P/
8f/w/+//7//v//D/8P/w//P/8//z//T/9P/0//P/8f/v//D/8P/v/+//7//v/+7/8P/w
//D/8P/x//H/8f/x//H/8f/x//H/8f/x//H/8f/x//H/8f/x//H/8f/x//L/8v/y//L/
8v/y//L/8//z//f//P8CAA4AIQA7AF4AhgCrAMIA0gDdAOQA6QDvAOsA1AClAGIAGADT
/5v/gf+L/5//rP+6/8f/0v/Z/+P/6P/r/+//8v/1//b/+P/4//r/+//8//3//v/+//7/
/v8AAAEAAQACAAIABAABAAEABAAGAAYABgAGAAcABwAIAAgACAAIAAgACwALAAwADQAP
AA8ADwAPAA8ADwAPAA8ADwAPABAAEQASABMAFAAUABYAFgAXABcAFgAXABkAGQAcABwA
HAAdACAAIAAgACAAIgAkACUAJQAnACgAKQAqAC0ALwAxADIAMQAyADQANgA4ADoAPAA+
AEIARABGAEgASgBMAE4AUQBVAFgAWQBcAF4AYABiAGQAaABqAGoAbABuAG8AcQBxAHEA
cgByAHIAcABvAG4AbgBuAG4AbgBuAG8AbABqAGkAZwBlAGMAYABdAFoAVwBUAFEATgBL
AEgARQBCAD8APAA6ADcANQAzADEAMAAuACwALAAsACsAKQAoACgAJwAmACUAJAAkACQA
IgAhACEAIQAgACAAIAAgACIAIgAhACEAIQAhACEAIQAfAB8AHwAfACEAIQAhACEAIAAg
ACEAIgAhACEAIQAhACIAIwAjACQAJgAmACUAJQAmACYAJwAnACYAJwAnACcAKQApACkA
KQApACkAKgAqACsAKgAqACoAKgAqACoAKwAtACwALAAsACsAKwArACsAKwArACsAKgAq
ACoAKQAoACgAKQAqACsAKwArACsAKwArACoAKQApACsAKgApACkAKQApACkAKQArACoA
KgAqACoAKgAqACoAKAAoACgAKAAqACoAKQApACsAKwAqACoALAAsACwALAArACsAKwAs
ACwALAAsACwALAArACsALAAqACoAKwArACwALAAsACsALQAtAC0ALQAtAC0ALQAtAC0A
LQAuAC8ALwAvAC8ALwAvAC4ALgAuADAAMAAwADEAMQAxADEAMQAzADEAMAAyADIAMgAy
ADIAMgAyADIAMgAyADIAMgA0ADQANAA0ADQANAA0ADQANAA0ADQANAA2ADYANgA2ADcA
NwA3ADcAOQA6ADoAOgA6ADoAOgA6ADwAPAA9AD4APgA+AD4APgA+AD4APQA9AD0APAA6
ADkAOwA7ADsAOwA8ADsAOwA7AD4APgA+AD8APwA/AEAAQABAAD8APQA9AD4APgA9AD0A
PQA9ADwAPAA+AD4APgA/AD8APwA/AD8APwA/AD8APwA/AD8APwA/AD8APwA/AD8APwA/
AEAAQABAAEAAQABAAEAAPwBBAEMASABQAF4AcwCPALQA3AD9ABgBKAEzAToBPQFBATcB
HAHlAKAAVAARAN3/zf/d/+//+v8GABUAHgAnAC8ANgA5AD0AQABDAEYASABIAEgASQBK
AEsATABMAEwATABMAE0ATQBOAFAAUgBPAE8AUABSAFIAUgBSAFMAUwBUAFQAVABUAFQA
VQBVAFYAVwBXAFcAVwBXAFgAWQBaAFsAXQBdAF4AXwBgAGEAYgBiAGIAYgBjAGMAZABl
AGcAZwBqAGoAagBrAGwAbABsAGwAbgBwAHEAcQB1AHYAdwB4AHkAewB9AH4AfwCAAIIA
hACEAIYAiACKAI4AkACSAJQAlACWAJgAmwCdAKAAoQCkAKYAqACqAKwArgCwALAAsgC0
ALUAtwC3ALUAtgC2ALYAtQC1ALUAtgC1ALQAswCyALEArgCsAKsAqQCnAKUAogChAJ4A
mwCYAJUAkgCPAIwAiQCGAIMAgAB8AHkAdwB1AHUAdAByAHAAbgBuAG0AawBsAGwAawBq
AGkAaABoAGgAaABnAGcAZwBoAGgAaABoAGYAZgBlAGUAZwBnAGcAZwBnAGcAZwBnAGcA
ZwBnAGcAZwBoAGoAbABsAGsAagBpAGsAawBqAGoAawBsAGwAbQBuAG4AbwBvAG4AbwBv
AG8AcQBxAHEAcQBvAG8AcABwAHAAcABxAHIAcABwAHAAcQBzAHIAcgByAHEAcQBxAHEA
cQBxAHEAcAByAHIAcQBwAHEAcQBxAHEAcQBxAHEAcQBzAHIAcQBxAHMAcgBxAHEAcQBx
AHEAcQBxAHAAcABwAHAAcABwAHAAbgBuAG4AbgBwAHAAbwBvAHEAcQBwAHAAbgBuAG4A
bgBvAG8AbwBwAG4AbgBuAG4AbgBtAG0AbgBwAHAAcQBxAHAAcABwAG8AcQBxAHEAcQBx
AHEAcQBxAHIAcQBxAHEAcwBzAHMAcwBzAHIAcgByAHIAcgByAHMAcwBzAHMAcwBzAHMA
dgB0AHQAdAB0AHQAdAB0AHQAdAB0AHQAdAB0AHQAdQB1AHUAdQB3AHgAegB6AHoAegB6
AHoAegB6AHsAfAB8AHwAfgB+AH4AfgB/AH8AfwB+AH4AfQB9AH0AfQB9AHwAewB7AHsA
fAB8AH4AfwB/AH8AgACAAIAAfwB9AH0AfgB+AH0AfQB9AH0AfAB8AHwAfAB+AH8AfwB/
AH8AfwB/AH8AfwB/AH8AfwCBAIEAgQCBAIEAgQCBAIEAhACEAIQAhACEAIQAhACDAIMA
hQCKAJAAmgCrAMEA4gAKATEBUAFiAW0BdAF3AXcBdQFmAUEBCAHCAHkAOQARAA8AJwA4
AEIATwBcAGUAbQB2AHsAgQCEAIcAiACKAIwAjgCPAJAAkQCSAJIAkgCSAJQAlQCVAJYA
lgCWAA==
         </WaveFormData>
      </LeadData>
      <LeadData>
         <LeadByteCountTotal>10000</LeadByteCountTotal>
         <LeadTimeOffset>0</LeadTimeOffset>
         <LeadSampleCountTotal>5000</LeadSampleCountTotal>
         <LeadAmplitudeUnitsPerBit>4.88</LeadAmplitudeUnitsPerBit>
         <LeadAmplitudeUnits>��V</LeadAmplitudeUnits>
         <LeadHighLimit>2147483647</LeadHighLimit>
         <LeadLowLimit>268435456</LeadLowLimit>
         <LeadID>V4</LeadID>
         <LeadOffsetFirstSample>0</LeadOffsetFirstSample>
         <FirstSampleBaseline>0</FirstSampleBaseline>
         <LeadSampleSize>2</LeadSampleSize>
         <LeadOff>FALSE</LeadOff>
         <BaselineSway>FALSE</BaselineSway>
         <ExcessiveACNoise>FALSE</ExcessiveACNoise>
         <MuscleNoise>FALSE</MuscleNoise>
         <LeadDataCRC32>3638438639</LeadDataCRC32>
         <WaveFormData>
8P/s/+v/6//q/+r/6v/q/+j/6P/o/+j/6P/o/+j/6P/o/+j/6P/o/+j/6P/o/+j/6P/o
/+j/6P/o/+j/6f/p/+n/6f/p/+n/5//o/+j/6P/m/+X/5P/k/+T/6//1/wIAFwA0AFYA
fACkAMgA6AAHASMBNwFCATkBEgHJAHQAIgDg/7X/rv+1/7j/vf/J/9T/2//g/+b/6f/r
/+z/7P/r/+3/7f/t/+3/7f/t/+3/7v/u/+7/8P/w//D/8f/x//H/8f/x/+//7//w//D/
8v/z//P/9P/y//L/8v/y//L/8//0//T/9v/2//b/9v/3//f/9//3//j/+P/4//n/+v/6
//r/+//9//7///////3//v/+////AAAAAAAAAgACAAIABAAEAAUABgAGAAcACAAKAAsA
DAANAA4AEAARABQAFQAYABoAGAAaAB0AHgAgACEAJAAmACgAKgAsAC4AMgA1ADcAOQA5
ADsAPQBAAEIAQwBDAEUARABGAEcASABJAEkARwBHAEgASABIAEcASABHAEcARQBCAD8A
PgA8ADgANgA0ADIALwAsACkAJgAjACAAHQAaABkAFgATABAADgALAAkACAAIAAYABAAC
AAMAAgABAAAA///+//3//P/7//r/+v/7//n/9//3//f/9//3//f/9//3//f/9v/2//j/
9//3//j/9//2//X/9P/2//b/9v/2//b/9v/2//f/9f/1//X/9f/1//b/9//3//X/9v/2
//b/+P/4//j/+f/7//v/+//7//n/+v/6//r/+v/7//v/+//7//v/+//7//v/+//7//v/
/v/+//7//f/9//3//f/8//7//v/+//7//P/8//v/+//7//v/+//6//r/+v/5//n/+f/4
//j/+P/4//j/9//3//X/9f/1//X/9v/2//b/9v/2//b/9v/2//b/9f/1//X/9f/1//X/
9f/1//T/9P/0//T/9P/0//T/9P/0//T/9P/2//X/9f/1//P/8//z//P/9f/1//X/9f/1
//X/9f/2//b/9f/1//X/9//3//f/9//3//f/9//3//X/9f/1//X/9//3//f/9//1//X/
9f/1//P/8//z//P/9f/z//T/9P/0//T/9P/2//b/9v/2//T/9P/0//T/9P/0//T/9P/2
//b/9v/2//b/9v/2//b/9P/0//T/9P/0//T/9P/0//T/9P/0//T/9P/0//T/9P/0//T/
9f/1//X/9//3//f/+P/4//j/+P/4//j/+P/4//n/+f/5//n/9//4//n/+f/6//v//P/9
//v/+v/5//j/9v/2//b/9f/3//f/+P/5//f/9//3//f/+P/4//j/9P/z//P/8v/y//D/
8P/u/+7/7v/u/+7/7v/u/+7/7v/u//D/8P/w//D/8P/w//D/8P/u/+7/7v/u//H/8f/x
//H/8//z//P/9P/0//b/9v/x/+7/7P/u//P//f8KAB8APgBgAIQAqgDQAPAADwEpAUEB
TAFFASAB2QCCADIA7P+9/7L/u/++/8H/zf/Y/93/4v/o/+3/7//w//L/8f/z//P/8//z
//P/8//1//b/9v/2//T/9P/0//X/9f/1//X/9f/1//X/9v/2//b/9//3//j/+P/4//j/
+P/4//n/+v/6//r/+v/6//r//f/9//3//f/+//7//v///wAAAAAAAAEAAQACAAMAAwAD
AAQABAAFAAYABgAGAAgACAAIAAoACgANAA4ADgAPABAAEgATABQAEwAUABYAFwAYABkA
HAAeAB4AIAAjACQAJgAnACoALAAwADIANAA2ADgAOwA9AD8AQQBDAEUASABKAEsASwBN
AEwATgBPAFAAUQBRAE8ATwBSAFIAUgBRAE4ATQBNAEsATABJAEgARgBEAEIAQAA+ADsA
OAA1ADIALQAqACcAJAAjACAAHQAaABgAFQATABIADgAMAAoACAAHAAYABQAEAAMAAgAB
AAAAAQAAAAAAAQABAP////////////////////////7//v/8//v/+//8//7//v/+//7/
/P/8//z//P/8//z//P/9//3//f/9//3//f/+/////////wAAAAAAAAAAAAAAAAEAAQAB
AAEAAQD//wAAAAAAAAIAAwADAAMAAwADAAMAAwADAAMAAwADAAIAAgACAAEA////////
/v8AAAAAAAAAAAAAAAD//////////////v/+//7//f/9//v/+v/6//r/+v/6//n/+f/5
//n/+f/5//j/+P/4//j/+P/4//j/+P/4//f/9//3//f/9//3//f/9//2//b/9v/0//T/
9P/0//T/9P/0//T/9P/z//P/8//z//P/8//z//P/8//z//P/8//z//P/9P/0//P/8//z
//P/8//z//P/8//z//P/8//1//X/9f/1//P/8//z//P/8//z//P/8//z//P/8//z//P/
8//y//T/9P/0//T/9P/0//T/9P/y//L/8v/y//T/9P/0//T/8v/y//L/8v/y//L/8v/y
//L/8v/y//L/9P/0//T/9f/1//X/9//3//f/+P/4//j/+P/4//j/+P/2//f/9//3//f/
9//4//n/+//7//v/+//5//j/+P/4//j/9v/2//b/9f/1//X/9v/3//f/9//3//f/9v/2
//b/9P/z//P/8v/y//L/8v/w//D/8P/w//D/8P/w//D/8P/w//D/8P/w/+7/7v/u/+7/
8P/w//D/8P/u/+//7//v/+//7//v/+//8P/w//D/7v/v/+z/6v/s//H/+f8IAB0AOgBc
AIAApgDKAOgABwEjATsBSAFDASIB3QCGADIA7P+7/7D/uf+6/73/y//W/9v/4P/m/+v/
7f/w//D/7//v/+//8f/x//H/8f/x//L/8v/y//L/8v/y//P/8//z//P/8//1//X/9v/2
//b/9//3//j/+P/4//j/+P/2//f/+P/4//j/+P/4//j/+//7//v/+//6//r/+v/7//r/
+v/6//v//f/+/////////wAAAAABAAIAAgACAAQABAAEAAYABgAHAAgACAAJAAoADAAN
AA4ADwAQABIAEwAUABUAGAAaABoAHAAfACAAIgAjACYAKAAqACwALgAwADAAMwA1ADcA
OQA7AD0AQABCAEMAQwBFAEgASgBLAEwATQBNAEsASwBMAEwATABLAEoASQBJAEcASABF
AEQAQgA+ADwAOgA4ADUAMgAvACwAJwAkACEAHgAdABoAFwAUABIADwANAAwACgAIAAYA
BAABAAAA///+//3//P/7//r/+f/4//j/+f/7//n/+f/5//f/9//3//f/9//3//b/9v/4
//f/9//4//b/9v/2//b/9v/2//b/9v/4//j/+P/5//n/+f/5//n/+f/6//v/+//7//z/
/P/8//z//P/8//3////////////9//7//v/+//7/////////////////////////////
/wAAAAAAAP///////////v/+//7//v/+//7//v/9//3//f/9//3//P/8//z/+//7//3/
/P/8//z/+v/6//n/+f/5//n/+f/5//j/+P/4//j/+v/6//r/+v/4//f/9//3//X/9f/1
//X/9//2//b/9v/2//b/9v/2//b/9v/2//b/9v/1//X/9f/z//P/8//z//P/8//z//P/
8f/x//H/8v/0//P/8//z//X/9f/1//X/8//z//P/8//z//P/8//z//P/8//z//P/9f/1
//X/9f/z//P/8//z//X/8//y//L/8v/y//L/8v/y//L/8v/y//L/8v/y//T/9P/0//T/
8v/y//L/8v/y//L/8v/y//L/8v/y//L/8v/y//L/8v/0//T/9P/0//L/8//z//P/9f/1
//X/9v/2//b/9v/2//b/9v/2//f/9//3//f/9//2//f/9//3//n/+f/5//j/+P/4//j/
9v/1//T/8v/x//P/9P/1//X/9f/1//X/9P/0//T/8P/v/+//7v/u/+7/7v/s/+z/7P/s
/+z/7P/s/+z/7P/s/+z/7P/s/+z/7P/q/+r/6v/q/+z/7P/s/+3/7P/r/+r/6f/p/+n/
6v/q/+z/7P/n/+T/5P/m/+v/9f8EABkANgBaAH4ApADIAOoACQElATkBRAE7ARABxQBw
ACIA3v+1/67/tf+4/7//y//U/9n/3v/k/+n/6//s/+z/7f/t/+3/6//r/+v/6//p/+r/
6v/q/+z/7P/s/+3/7//v/+//7//v/+//8P/w//D/8f/x//L/8P/w//D/8P/w//H/8v/y
//L/8v/y//L/8//z//P/8//0//T/9P/1//T/9P/0//X/9f/2//f/9//3//j/+P/5//r/
+v/6//z//v/+/wAAAAABAAIAAgADAAQABgAHAAgABwAIAAoACwAMAA0AEAASABIAFAAX
ABgAGAAZABwAHgAhACQAJwAqACoALQAvADEAMwA1ADcAOgA8AD0APQA/AEIARABFAEYA
RwBHAEUARQBEAEQARABDAEIAQQBBAD8AQAA9ADwAOgA4ADYANAAyADEALgArACgAIwAg
AB0AGgAXABQAEQAOAAwACQAHAAYABgAEAAIAAAD///7//f/8//v/+v/5//j/9//2//b/
9//3//X/9f/1//P/8//z//P/9f/1//T/9P/0//P/8//0//L/8v/y//L/8v/y//L/8v/y
//L/8v/z//P/8//z//P/8//0//X/9f/1//b/9v/2//b/9v/2//f/9//3//f/9//3//j/
+P/4//b/9//3//f/+f/5//n/+f/5//n/+f/5//r/+v/6//n/+f/5//n/+P/2//b/9v/2
//b/9v/1//X/9//3//f/9v/0//T/8//z//X/9P/0//T/9P/0//P/8//z//P/8//z//L/
8v/y//L/9P/0//T/9P/2//X/9f/1//P/8//z//P/8f/w//D/8P/w//D/8P/w/+7/7v/u
/+7/8P/v/+//7//v/+//7//v/+//7//v/+//7//v/+//8P/w/+//7//v/+//7//v/+//
7f/t/+3/7f/t/+3/7f/t/+3/7f/t/+3/7f/t/+3/7f/t/+3/7f/t/+//7//u/+7/7v/u
/+7/7P/s/+z/7P/u/+7/7v/u/+7/7v/u/+7/7P/s/+z/7P/u/+7/7//v/+3/7//v/+//
8v/y//L/8v/w//D/8P/w//H/8f/x//H/8f/y//P/8//1//X/9f/1//L/8v/y//L/8P/w
//D/7//x//H/8v/z//H/8f/x//H/8v/y//L/7v/r/+v/6v/q/+r/6v/o/+j/6P/o/+j/
6P/o/+j/6P/o/+r/6v/q/+r/6v/q/+r/6v/q/+r/6v/q/+n/6f/p/+n/6v/r/+z/7v/w
/+7/7v/r/+j/6P/q/+//+/8KACMAQABkAIwAtADWAPQAEQEtAUEBSgE7AQ4BwwBqABgA
2P+x/67/t/+6/7//yf/S/9n/4P/k/+f/6//s/+7/7//v/+//7//v/+//7//v//D/8P/w
//D/8P/w//H/8f/x//H/8f/z//P/9P/0//T/9f/1//b/9v/2//b/9v/2//f/+P/4//b/
9v/2//b/+f/5//n/+f/6//r/+v/7//7//v/+/////f/+/////////wAAAAABAAIAAgAC
AAQABAAEAAYABgAJAAoACgALAAoADAANAA4ADwAQABIAEwAUABUAGAAaABgAGgAdAB4A
IgAjACYAKAAqACwALgAwADIANQA3ADkAPQA/AEEARABEAEUARQBHAEoATABNAE4ATwBP
AE0ATQBMAEwATABLAEoASQBJAEcARgBDAEIAQAA+ADwAOgA4ADQAMAAsACgAJQAiAB8A
HAAaABgAFgAUABEADQAKAAgABgAEAAIAAAD///7//f/8//v/+v/5//j/+f/4//j/+f/3
//X/9f/1//X/9f/1//X/8//z//L/8v/y//H/8f/y//L/8v/y//L/8v/y//L/8v/0//T/
9P/1//P/8//z//P/8//0//X/9f/1//b/9v/2//b/9v/2//f/+f/5//n/+f/5//r/+v/6
//r/+//7//v/+//7//v/+//7//v/+//7//z//P/8//v/+//7//v/+v/4//j/+P/4//j/
+P/3//f/9//3//f/9v/2//b/9f/1//X/9P/0//T/9P/0//P/8//z//P/8//z//L/8v/y
//L/8v/y//L/8v/0//P/8//z//H/8f/x//H/8//y//L/8v/w//D/8P/w//L/8v/y//L/
8P/v/+//7//x//H/8f/x//H/8f/x//H/7//v/+//8P/w/+//7//v/+//7//v/+//7//v
/+//7//v/+//7//v/+//7//v/+//7//v/+//7//v/+//7//v/+//7//w//D/8P/w//D/
7v/u/+7/7v/u/+7/7v/u//D/8P/w//D/7v/u/+7/7v/u/+7/7v/u/+7/7v/u/+//7//v
//H/8f/x//L/8v/y//L/8v/y//L/8v/z//P/8//z//P/9P/1//X/9f/1//X/9f/0//T/
9P/0//L/8v/y//H/8f/x//L/8//z//P/8//x//D/8P/w/+7/7f/t/+z/7P/s/+z/6v/q
/+r/6v/q/+r/6v/q/+r/6v/q/+r/6v/q/+r/6v/q/+r/6v/q/+r/6v/r/+v/6//p/+n/
6f/p/+r/6v/q/+j/5//m/+T/5v/r//P/AgAXADYAVgB6AKIAxgDmAAMBHwE1AUIBOwEU
AcsAdAAiAOD/tf+s/7X/uP+9/8n/1P/Z/97/5P/n/+n/6v/q/+v/6//r/+v/6//r/+v/
6//s/+z/7P/s/+z/7P/t/+3/7f/t/+3/7//v//D/8P/w//H/8f/y//D/8P/w//D/8P/x
//L/8v/0//T/9P/0//X/9f/1//X/9v/2//b/9//2//b/9v/3//n/+v/7//v/+f/6//r/
+//+//7//v8AAAAAAAACAAIAAQACAAIAAwAEAAYABwAIAAkACgAMAA0ADgAPABIAFAAU
ABYAGQAaABwAHQAgACIAJAAmACgAKgAsAC8AMQAzADUANwA5ADwAQABBAEEAQwBEAEYA
RwBIAEkASQBHAEcARgBGAEYARQBGAEUARQBDAEIAPwA+ADwAOAA2ADQAMgAxAC4AKwAo
ACUAIgAfABwAGQAWABMAEAAOAAsACQAIAAYABAACAAAA/f/8//v/+v/5//j/9//2//X/
9P/0//X/9//1//X/9f/1//X/9f/1//X/9f/0//T/9P/z//P/9P/y//L/8v/y//L/8v/y
//L/8v/y//L/8//z//P/8//z//H/8v/z//P/8//0//T/9P/0//T/9P/1//X/9f/1//X/
9//4//j/+P/4//n/+f/5//n/+f/5//n/+f/5//n/+f/6//r/+v/5//n/+f/5//j/+P/4
//j/+P/4//j/9//3//f/9//3//b/9v/2//X/9f/1//T/9P/0//T/9P/z//P/8//z//P/
8//y//L/8v/y//L/8v/y//L/8v/x//H/8f/x//H/8f/x//H/8P/w//D/8v/y//L/8v/w
//D/8P/w//D/7//v/+//7//v/+//7//v/+//7//v/+//7//v//D/8P/v/+//7//v/+//
7//v/+//7//v/+//7//v/+//7//v/+//7//v/+//7//v/+//7//v/+//7//v/+//7v/u
/+7/7v/u//D/8P/w//D/8P/w//D/8P/w//D/8P/w/+//7v/t/+z/7v/u/+7/7v/w//D/
8P/w//D/8P/w//D/7v/u/+7/7//v/+//8f/x//P/9P/0//T/9P/0//T/9P/y//P/8//z
//P/8//0//X/9f/1//X/9f/1//T/9P/0//b/9P/0//T/8f/x//H/8v/1//X/9f/1//P/
8v/y//L/7v/t/+3/7P/u/+7/7v/s/+r/6v/q/+r/6v/q/+r/6v/q/+r/6v/q/+r/6v/q
/+r/6v/q/+r/6v/q/+v/6//r/+v/6//r/+v/7P/s/+z/6v/n/+T/5P/o/+3/9/8GAB0A
PABcAIIAqgDMAOwADQEpAT8BRgE7AQ4BwwBqABwA2v+z/67/t/+4/73/yf/S/9X/3v/k
/+f/6f/s/+z/7f/t/+//7f/t/+3/7f/r/+z/7P/s/+z/7P/s/+3/7//v/+//7//v/+//
8P/w//D/8f/x//L/8v/y//L/8v/y//P/9P/0//b/9v/2//b/9f/1//X/9f/2//b/9v/3
//j/+P/4//n/+f/6//v/+//7//z//P/9//7//v/+/wAAAAAAAAIAAgADAAQABAAFAAYA
CAAJAAoACwAMAA4ADwAQABEAFAAWABYAGAAbABwAHgAfACIAJAAmACgAKgAsAC4AMQAz
ADUANwA5ADsAPgBAAEEAQQBDAEIARABFAEYARwBHAEUARQBIAEgASABHAEYARQBFAEMA
QAA9ADwAOgA6ADgANgA0AC8ALAApACYAIwAgAB0AGgAXABQAEQAOAAwACQAHAAYABAAC
AAAA/v/9//z/+//6//n/+P/3//b/9f/0//T/9f/1//P/8//z//P/8//z//P/8//z//L/
8v/0//P/8//0//L/8v/y//L/8v/y//L/8v/y//L/8v/z//X/9f/1//X/9f/2//f/9//1
//b/9v/2//j/+P/4//n/+f/5//n/+f/5//r/+v/6//j/+f/5//n/+f/5//n/+f/5//n/
+f/5//z//P/8//v/+f/5//n/+P/6//r/+v/6//r/+v/5//n/+f/5//n/+P/4//j/9//3
//X/9P/0//T/9v/2//X/9f/z//P/8//z//T/9P/0//T/9P/0//T/9P/0//P/8//z//H/
8f/x//H/8f/w//D/8P/w//D/8P/w//D/8P/w//D/8P/v/+//7//v/+//7//v//H/8f/x
//H/8f/x//H/8v/w/+//7//v/+3/7f/t/+3/7//v/+//7//v/+//7//v/+//7//v/+//
8f/x//H/8f/x//H/8f/x//H/7//w/+7/7v/u/+7/7v/u/+7/7v/u/+7/7v/u/+7/7v/u
/+7/8P/w//D/8P/u/+7/7v/u/+7/7v/u/+7/8P/w//D/8P/v/+7/7f/s/+z/7f/t/+3/
7//v/+//8P/w//D/8P/w//D/8P/w//H/8//z//P/8//0//X/9f/1//P/8//z//L/9P/0
//T/8v/w//D/7//v/+//8P/x//H/7//v/+//7v/w//D/7P/r/+v/6v/q/+r/7P/q/+r/
6v/q/+r/6v/q/+r/6v/q/+r/6v/q/+r/6v/q/+r/6v/q/+r/6v/q/+v/6f/p/+n/6f/r
/+v/7P/s/+z/6v/p/+b/5v/q/+//+/8OACkATgByAJgAvgDeAPwAGwE1AUUBSAEzAf4A
rQBWAAYAyP+p/6z/t/+4/7//yf/Q/9f/3P/g/+X/5//q/+z/7f/t/+3/6//r/+v/6//t
/+7/7v/u/+7/7v/u/+//8f/x//H/8f/v/+//8P/w/+7/7//v//D/8v/y//L/8v/y//P/
9P/0//T/9P/0//T/9f/1//X/9f/0//T/9P/1//j/+P/4//n/+f/6//v/+//7//z//P/9
//z//P/8//7//v/+/wAAAAADAAQABAAFAAYACAAJAAoADQAOABAAEQASABMAFgAYABgA
GgAdAB4AHgAfACIAJAAmACgAKgAsAC4AMQAzADUANwA5ADsAPgBAAEEAQQBDAEQARgBH
AEgASQBJAEcARwBIAEgASABHAEYARQBFAEMARABBAEAAPgA8ADoAOAA2ADMAMAAtACoA
JwAkACEAHgAbABgAFQASABAADQALAAoACAAGAAQAAgABAAAA///+//3//P/7//r/9//2
//b/9//3//X/9f/1//X/9f/1//X/9f/1//T/9P/2//X/9f/2//T/9P/0//T/9P/0//T/
9P/2//b/9v/3//f/9//3//f/9f/2//f/9//3//j/+P/4//j/+P/4//n/+f/5//n/+f/5
//r/+v/6//z//f/9//3/+//7//v/+//7//v/+//7//z//P/8//v/+//7//v/+v/6//r/
+v/6//r/+v/5//n/+f/5//n/+P/4//j/9//3//f/9v/2//b/9v/2//X/9f/1//X/9f/1
//b/9v/2//b/9v/2//b/9v/2//X/9f/1//P/8//z//P/9f/0//T/9P/0//T/9P/0//T/
9P/0//T/9v/1//X/9f/1//X/9f/1//X/9f/1//X/8//z//P/9P/2//X/9f/1//X/9f/1
//X/9f/1//X/9f/z//P/8//z//P/8//z//P/8//z//P/8//z//P/8//z//P/8//y//L/
8v/y//L/9P/0//T/9P/0//T/9P/0//L/8v/y//L/8v/y//L/8v/y//P/8//z//X/9f/1
//b/9v/2//b/9v/2//b/9v/3//f/9//3//f/+P/5//n/+f/5//n/+f/4//b/9v/2//T/
9v/2//X/9f/1//b/9//3//f/9//3//b/9v/2//L/8f/x//D/8P/w//L/8P/w//D/7v/u
/+7/7v/w//D/8P/w/+7/7v/u/+7/7v/u/+7/7v/u/+7/7v/v/+//7//v/+//8f/x//L/
8v/w/+7/7f/s/+z/7v/z//3/EAArAEgAagCSALgA2gD4ABcBMwFFAUoBOQEEAbMAXAAO
ANL/tf+y/7v/wP/J/9P/2P/f/+b/6v/r/+//8P/w//H/8f/x//H/8f/x//H/8f/y//L/
8v/y//L/8v/z//P/8//z//P/8//z//T/9P/y//P/8//0//T/9P/0//T/9v/3//j/+P/4
//j/+P/4//f/9//3//f/+P/4//j/+f/6//r/+v/7//3//v///////f/+//7///8AAAAA
AAACAAIAAgAEAAQABQAGAAYABwAGAAgACQAKAA0ADgAQABEAEgATABYAGAAWABgAGwAc
AB4AHwAiACQAJgAoACoALAAwADMANQA3ADkAOwA9AEAARABFAEUARwBGAEgASQBKAEsA
SwBJAEkASgBKAEoASQBIAEcARwBFAEQAQQBAAD4APgA8ADoAOAAzADAALQAqACkAJgAj
ACAAGwAYABUAEgAQAA0ACwAKAAgABgAEAAIAAQAAAP///v////7//f/8//v/+v/6//v/
+//5//n/+f/5//n/+f/5//n/+f/4//j/+P/3//f/+P/2//b/9v/2//j/+P/4//j/+P/4
//j/+f/5//n/+f/5//v//P/9//3//f/+//7//v/8//z//P/9/////////////f/+//7/
/v/+/////////////////////f/9//3//f/+//7//v/9//3//f/9//z//v/+//7//v/8
//z/+//7//v/+//7//r/+v/6//n/+f/5//j/+P/4//r/+v/5//n/9//3//f/9//4//j/
+P/4//j/+P/4//j/+P/3//f/9//5//n/+f/5//n/+P/4//j/+P/4//j/+P/4//j/+P/4
//j/9//3//f/+f/5//n/+f/3//f/9//3//f/9//3//j/+P/3//f/9//3//f/9//3//n/
+f/5//n/+f/5//n/+f/5//n/+f/5//f/9//3//f/9//3//f/9//5//f/9v/2//b/9v/2
//b/9v/2//b/+P/4//j/+P/4//j/+P/4//j/+P/4//j/+P/4//j/+P/4//j/+P/4//n/
+f/5//v/+//7//z//P/8//z//P/8//z//P/9//3/////////AAD///////////3//f/8
//z//v/+//z//P/+//3//f/9//7///////////////7//v/8//j/9//3//b/9v/2//b/
9P/0//T/9P/2//b/9v/2//T/9P/0//T/9P/0//T/9P/2//b/9v/2//T/9P/1//X/9f/1
//X/9f/3//j/+P/4//T/8f/y//T/9v/9/wkAHgA3AFgAegCgAMYA6AAGASUBPQFPAVAB
NQH4AKMATAAEAM7/t/+8/8H/wv/L/9f/3P/h/+j/7v/x//P/9v/2//f/9//3//f/9//3
//f/9//4//j/+P/2//b/9v/3//f/9//3//f/+f/5//r/+v/6//v/+//8//7//v/+//7/
/P/9//7//v/+//7//v/+////////////AAAAAAAAAQACAAIAAgADAAMABAAFAAUABQAG
AAYABwAIAAgACAAKAAoACgAMAAwADQAOAA4ADwAQABIAEwAUABUAFgAYABkAGgAbAB4A
IAAgACIAJQAmACgAKQAsAC4AMAAyADQANgA6AD0APwBBAEMARQBHAEoASgBLAEsATQBO
AFAAUQBSAFMAUwBRAFEAUgBSAFIAUQBQAE8ATwBNAEwASQBIAEYARABCAEAAPgA7ADgA
NQAyADEALgArACgAJQAiAB8AHAAYABUAEwASABAADgAMAAoACQAIAAcABgAFAAQAAwAC
AAEAAAAAAAEA///9//3//f/////////////////+//7/AAD/////AAAAAAAAAAAAAP7/
/v/+//7/AAAAAAAAAQD//////////wEAAgADAAMAAwAEAAQABAACAAIAAgADAAMAAwAD
AAMABQAGAAYABgAEAAUABQAFAAcABwAHAAcABwAHAAcABwAIAAgACAAHAAcABwAHAAYA
BgAGAAYABgAGAAYABQAFAAUABQAFAAQABAAEAAMAAwAFAAQABAAEAAQABAADAAMAAwAD
AAMAAwACAAIAAgACAAIAAgACAAIAAgABAAEAAQADAAMAAwADAAEAAAAAAAAAAAAAAAAA
AAAAAAAAAAAAAAAA/////////////////////////////////////wAAAgABAAEAAQD/
////////////////////////////////////////////////////AQABAAEAAQABAAEA
AgAAAAAAAAAAAAAAAAAAAAAAAAAAAAAAAAAAAAAAAQABAAEAAwADAAMABgAGAAYABgAG
AAYABgAGAAcABwAHAAcABwAIAAkACQAJAAkACQAJAAgACAAIAAgABgAGAAYABQAFAAUA
BgAHAAkACQAJAAkACAAIAAgABAADAAMAAgACAAIAAgAAAAAA/v/+//7//v8AAAAAAAAA
AAIAAgACAAIAAAAAAAAAAAAAAAAAAAAAAAEAAQABAAEAAQABAAEAAgACAAIAAAD///z/
/P/+/wMACwAaADEAUAB0AJoAwgDmAAYBJQFBAVUBYAFZATQB7QCUAD4A9v/J/8D/yf/K
/9H/3f/o/+v/8v/6//3/AQAEAAYABQAFAAUABQAFAAUABQAHAAgACAAIAAgACAAIAAkA
CQAJAA==
         </WaveFormData>
      </LeadData>
      <LeadData>
         <LeadByteCountTotal>10000</LeadByteCountTotal>
         <LeadTimeOffset>0</LeadTimeOffset>
         <LeadSampleCountTotal>5000</LeadSampleCountTotal>
         <LeadAmplitudeUnitsPerBit>4.88</LeadAmplitudeUnitsPerBit>
         <LeadAmplitudeUnits>��V</LeadAmplitudeUnits>
         <LeadHighLimit>2147483647</LeadHighLimit>
         <LeadLowLimit>268435456</LeadLowLimit>
         <LeadID>V5</LeadID>
         <LeadOffsetFirstSample>0</LeadOffsetFirstSample>
         <FirstSampleBaseline>0</FirstSampleBaseline>
         <LeadSampleSize>2</LeadSampleSize>
         <LeadOff>FALSE</LeadOff>
         <BaselineSway>FALSE</BaselineSway>
         <ExcessiveACNoise>FALSE</ExcessiveACNoise>
         <MuscleNoise>FALSE</MuscleNoise>
         <LeadDataCRC32>802043277</LeadDataCRC32>
         <WaveFormData>
9P/y//H/8P/t/+3/7f/t/+z/7P/s/+v/7f/t/+3/7f/t/+3/7f/u/+7/7v/u/+7/7f/t
/+3/7f/r/+v/6//r/+7/7v/v/+//7f/s/+z/6//r/+r/6f/n/+f/5//r//H//f8NAB0A
MgBPAG0AiQClAL4A0gDbANsAyACkAHMAQwAcAAEA9P/q/+L/4P/m/+n/6//u//H/8//1
//X/8//z//P/8//y//L/8v/y//L/8v/y//L/9P/0//T/9P/0//T/9P/0//T/9P/0//T/
9f/1//X/9f/1//X/9f/1//X/9v/3//f/9//3//f/9//3//j/+P/5//v/+v/6//v/+v/6
//r/+v/8//3//f/9//z//P/8//7//P/8//3//v//////AAABAAEAAwAEAAQABwAHAAcA
CAALAAwADQAOAA4ADwAQABEAEgAUABUAFgAXABgAGQAbAB0AHgAhACMAJAAmACgAKgAo
ACoAKwAuADIAMgAzADQANQA2ADgAOAA5ADkAOQA5ADkAOQA5ADkAOQA5ADkAOQA3ADYA
NQA0ADMAMgAwAC4ALAAoACYAJAAhAB4AGwAZABcAFQARAA8AEAANAAwACQAJAAgABwAE
AAQAAwACAAEAAAD///7//v/9//z//P/8//z//P/8//z//P/7//v/+//8//z//P/8//r/
+v/6//r/+P/4//j/+P/6//r/+v/7//n/+f/6//r//P/7//v/+//7//z//P/9//v/+//7
//v//P/9//3//v///wAAAAAAAAAAAAAAAAEAAQABAAIAAgAAAAAAAAAAAAIAAgACAAIA
AwADAAMAAgACAAMAAwACAAIAAgACAAIAAgACAAIAAQABAAEAAQABAAEAAAD/////AAAA
AP///////////v/+//7//v/+//7/AAAAAP///////wAAAAD//wEAAQABAAEA////////
/v/+//7//v/+/wAAAAAAAP//////////AAAAAAAAAAAAAP///v/8//v//f/+//7//v8A
AAAAAAAAAP7//v/+//7//////wAAAAABAAEAAQABAAEAAQABAAEAAwADAAMAAwABAAEA
AQABAAAAAAAAAP//AQABAAAAAAAAAAAAAAACAAIAAgACAAAAAAAAAAAAAAAAAAAAAAAA
AAAAAAAAAAIAAgACAAIAAgACAAIAAgACAAIAAgACAAIAAgACAAIAAgACAAIAAgACAAIA
AgACAAIAAwADAAMAAgADAAMAAwADAAMAAwADAAMAAwAEAAQABAAEAAUABgAIAAgACQAJ
AAYABgAGAAYABgAGAAYABgAGAAcABwAHAAgACAAIAAcABQAFAAQAAgABAAAA//////3/
/f/8//z//P/7//v/+//9//3//f/9//v//P/8//z//P/8//v/+//7//v/+//7//3//f/+
//7//////////v8AAP/////8//n/9//1//n//f8DAA8AHwAxAEYAYQB/AJkAtQDQAOQA
7wDvAOAAugCHAFcAMAARAAQA/P/0//D/9P/5//n//P/9/wEAAwADAAUAAwADAAMAAgAC
AAIAAgACAAIAAgACAAAAAAAAAAAAAAAAAAAAAAAAAAAAAAAAAAEAAQABAAEA////////
//8BAAIAAwADAAMAAwADAAMABQAGAAYABwAFAAQABAAFAAgACAAIAAgACAAJAAkACQAK
AAoACgAMAAoACgALAAwADQANAA4ADwAPABEAEgASABMAEwATABQAFQAWABcAGAAYABkA
GgAbAB4AIAAhACIAIwAkACUAJwApACoALQAvAC4AMAAyADQANAA2ADcAOgA6ADoAOwA8
AD0APgBAAEAAQQBBAEEAQQBDAEMAQwBDAEEAQQBBAEEAQQBAAD8APgA9ADwAOgA4ADYA
MgAwAC4AKQAmACMAIQAhAB8AGwAZABgAFQAUABEAEQAQAA8ADAAMAAsACgAJAAYABQAE
AAQABQAEAAQABAAEAAQABAAEAAQAAwADAAMAAgACAAIAAgACAAIAAgACAAIAAgACAAIA
AgACAAIAAwADAAMABAAEAAQAAwADAAMAAwAEAAQABQAFAAUABQAFAAUABQAEAAQABQAG
AAYABgAGAAYABgAHAAUABQAGAAYACAAIAAgACAAGAAYABgAGAAUABQAFAAQABAAFAAUA
BAAEAAQABAAEAAQABAAEAAMAAwADAAMAAwADAAIAAQABAAAAAAD/////AQABAAAAAAD+
//7//v/+//7//v/9//3///8AAAAA//////////////////////7//v/+//7//v/8//z/
/P/7//v/+//7//z//P/8//z//P/6//r/+f/5//v//P/8//z//P/8//z//P/6//r/+v/6
//v/+//8//z/+//7//v/+//7//v/+//7//n/+f/5//n/+f/5//n/+f/6//r/+v/5//n/
+f/4//j/+P/4//j/+v/6//r/+v/4//j/+P/4//r/+v/6//r/+P/4//j/+P/4//j/+P/4
//j/+P/4//j/+P/4//j/+P/6//r/+//7//n/+v/7//v/+//7//v/+//7//v/+//8//z/
/P/8//3//v/+//7///////7//v/+//7//v/+//7//v/+///////9//7//v/+/////f/9
//z/+v/5//j/9//3//f/9//2//b/9v/1//X/9f/1//X/9f/1//X/9v/2//X/9P/z//H/
8v/z//T/9f/3//f/9//4//b/9//3//f/9v/2//X/9f/y/+3/7f/t/+3/8f/5/wcAFQAl
ADoAVQBxAI0ApwDAANQA4QDhANQAsAB/AE0AJAAHAPj/8P/m/+L/6P/t/+3/8P/z//X/
+f/5//n/+f/3//f/9v/2//b/9v/2//b/9v/2//b/9v/2//b/+P/4//j/+P/4//j/+P/4
//n/+f/5//n/+f/5//n/+f/5//r/+//7//v/+//7//v/+f/6//r/+//7//r/+v/7//z/
/P/8//z//v/////////+//7//v8AAAAAAAABAAIAAQABAAIAAwADAAUABgAGAAkACQAJ
AAoACwAMAA0ADgAQABEAEgATABIAFAAVABYAGQAaABsAHQAdAB4AIQAjACQAJgAoACoA
KgAsAC0AMAAwADAAMQAyADUANgA4ADgAOQA5ADkAOQA5ADkAOQA5ADkAOQA5ADkANwA2
ADUANAAzADIAMAAuACwAKAAmACQAIQAeABsAGQAXABUAEQAPAA4ACwAKAAcABwAGAAUA
AgAAAP///v/9//7//f/8//z/+//6//r/+v/6//r/+v/6//r/+f/5//n/+P/4//j/+P/4
//j/+P/4//r/+v/6//r/+P/4//j/+f/7//v//P/8//z/+//7//v//f/+//7////9//3/
/f/9///////+//7///8AAAAAAAAAAAAAAAABAAEAAQACAAIAAAAAAAAAAAAAAAAAAAAA
AAEAAQABAAAAAgADAAMAAgAAAAAAAAAAAAAAAAAAAP////////////8BAAAA//////7/
/v/9//3//f/9//z//P/8//z//P/8//z//P/7//v//f/+//7//f/9//3//f/9//z/+//6
//j/+v/6//r/+v/6//r/+v/5//n/+f/5//r/+v/6//r/+v/6//r/+f/5//f/+P/4//j/
+P/4//j/+P/4//j/+P/4//n/+f/6//r/+f/5//n/+f/5//n/+f/5//n/+f/5//n/+f/5
//n/+f/6//r/+v/5//n/+//6//r/+v/6//r/+P/4//j/+P/6//r/+v/6//z//P/8//z/
+v/6//r/+v/6//r/+v/6//j/+P/4//j/+P/4//j/+P/6//r/+v/6//r/+v/6//r/+//7
//v//P/7//v/+//7//3//f/9//3/+//8//z//P/8//3//v/+//7///////7/AAAAAAAA
AAD///7//f/8/////////wAA/v/+//3/+//9//z/+v/5//j/9//3//f/9//2//b/9v/1
//X/9f/1//f/9//3//f/9v/2//b/9v/2//X/9f/1//X/9f/1//X/8//0//T/9f/z//P/
8v/y//X/9f/w/+3/6//t/+//8//7/wUAFQAnAD4AWQB3AJMArwDIANwA5wDlANQArAB7
AEsAJAAHAPr/8v/o/+j/7P/v//H/9P/3//n/+//7//v/+//5//n/+P/4//j/+P/2//b/
9v/2//b/9v/2//b/+P/4//j/+P/6//r/+v/6//v/+//7//v/+//7//v/+//5//r/+//7
//v/+//7//v//f/+//7///////7//v///////v/9//z//v/////////+//7//v8AAAEA
AgAEAAYABQAFAAYABwAHAAkACgAKAAsACwALAAwACwAMAA0ADgAOAA8AEAARABQAFgAX
ABgAFwAYABkAGwAfACAAIwAlACYAKAAqACwALAAuAC8AMgA0ADQANQA2ADcAOAA6ADoA
OwA7ADsAOwA5ADkAOQA5ADsAOwA7ADsANwA2ADUANAAzADIAMAAuAC4AKgAoACYAIQAe
ABsAGQAXABUAEQAPAA4ACwAKAAcABwAGAAUAAgACAAEAAAD///7//f/8//z//f/8//z/
/P/6//r/+v/6//r/+f/5//n/+v/6//r/+v/6//r/+v/6//r/+v/6//r/+v/6//r/+//5
//n/+v/6//r/+f/5//n/+f/6//r/+//9//3//f/9///////+//7//v/+//3//P/8//z/
/P/9//v/+//8//z//v/+//7//v/+//7//v/+//3//f/9//z//v///////v/8//z//P/8
//z//P/8//v//f/9//3//f/7//r/+f/5//r/+v/5//n/+f/5//j/+P/4//j/+P/4//b/
9v/1//X/9f/2//b/9f/3//f/9//3//f/9//3//b/9P/0//T/9P/0//T/9P/z//P/8//z
//T/9P/0//T/9P/0//T/8//z//P/9P/0//T/9P/0//T/9P/0//T/9P/0//P/8//0//T/
8//z//P/8//z//P/8//z//P/8//z//P/8//z//P/8//0//T/9P/z//X/8//0//L/8v/y
//L/9P/0//T/9P/0//T/9P/0//T/9P/0//T/8v/y//L/8v/y//L/8v/y//L/8//z//P/
9P/1//X/9f/1//X/9f/1//X/9f/2//b/9v/2//f/+P/4//j/+f/5//b/9v/2//b/+P/4
//j/+P/6//v/+//7//v/+v/5//f/9//3//b/9P/z//L/8f/x/+//7//u/+7/7v/t/+3/
7f/t/+3/7f/t/+//8P/w//D/7v/u/+3/7f/v/+//7//v/+3/7f/u/+7/8f/x//H/8P/y
/+//7//u/+v/5//n/+n/7f/3/wUAFQAnAD4AXQB5AJMAqwDIANwA4wDdAMoAogBtADsA
FgD9//D/6P/i/+L/5v/n/+n/7v/x//H/8//z//X/9f/1//X/9P/0//T/9P/y//L/8v/y
//D/8P/w//D/8v/y//L/8v/y//L/8v/y//P/8//z//P/9f/1//X/9f/1//b/9//3//X/
9f/1//X/8//0//T/9f/3//b/9v/3//r/+v/6//r/+f/5//j/9//6//r/+v/8//z//P/9
//7//////wAAAQABAAMABAAEAAUABQAFAAYABwAIAAkACgAKAAsADAANAA4AEAARABIA
EwAUABUAFwAXABgAGwAdAB4AIAAiACQAJgAoACkALAAuAC4ALwAwADMANAA2ADYANwA3
ADcANwA1ADUANQA1ADUANQA1ADUAMwAyADEAMAAvAC4ALAAqACYAIgAgAB4AGwAYABUA
EwATABEADQALAAoABwAGAAMAAQAAAP///P/8//v/+v/5//r/+f/4//j/9//2//b/9v/0
//T/9P/0//b/9f/1//X/9P/0//T/9P/0//T/9P/0//T/9P/0//T/9P/0//T/9f/1//X/
9v/2//T/8//z//P/8//0//T/9f/3//f/9//3//f/9//2//b/+f/6//r/+v/4//j/+P/5
//n/+f/6//r/+v/6//r/+v/6//r/+v/6//v/+//7//r/+P/5//n/+P/4//j/+P/4//j/
+P/4//f/9//3//f/9//3//b/9f/1//T/9P/z//P/9P/1//X/9v/2//b/9v/2//T/9P/z
//P/8//0//T/8//z//P/8//z//P/8//z//L/8v/y//L/8v/y//L/8v/x//P/8//z//T/
8v/y//L/8v/y//L/8f/x//H/8v/y//L/8P/w//D/8P/y//L/8v/y//H/8f/y//L/8f/x
//H/8f/x//H/8f/x//H/8f/x//H/8f/x//H/8f/w//D/8P/v//H/8f/y//L/8v/y//L/
8P/w//D/8P/w//D/8P/w//L/8v/y//L/8v/y//L/8v/y//L/8v/y//L/8v/y//L/8v/y
//P/8//z//T/9f/1//X/9f/1//X/9//3//f/+P/2//b/9v/3//r/+v/6//v/+f/4//j/
+P/4//j/+P/4//j/+P/5//n/+f/6//r/+v/5//f/9//2//T/8//y//H/8f/x//H/8P/w
//D/7//v/+//7//v/+//7f/t/+7/7v/u/+7/7v/t/+//7//v/+//7//v/+//8P/u/+//
7//v//D/8P/v/+//7v/r/+n/6f/p/+3/9f///w8AIQA0AE8AbwCJAKUAvgDUAN8A3wDO
AKoAdwBFACAABQD2/+7/5P/i/+j/6//t//D/8//z//X/9f/1//X/9f/z//L/8v/y//L/
9P/0//T/9P/0//T/9P/0//b/9v/2//b/9v/2//b/9v/1//X/9f/1//f/9//3//f/9f/2
//f/9//3//f/9//3//f/+P/4//n/+//6//r/+//6//r/+v/6//z//f/9//3//P/8//z/
/v/+//7///8AAAEAAQACAAMAAQADAAQABAAFAAUABQAGAAcACAAJAAoACgALAAwADQAQ
ABIAEwAUABUAFgAXABkAGwAcAB8AIQAiACQAJgAoACgAKgArAC4AMAAwADEAMgAzADQA
NgA2ADcANwA3ADcANwA3ADcANwA5ADkAOQA5ADcANgA1ADQAMQAwAC4ALAAqACYAJAAi
ACEAHgAbABkAFwAVABEADwAOAAsACgAHAAUABAADAAAAAAD///7//f/8//v/+v/6//n/
+P/4//j/+v/6//r/+v/6//n/+f/5//j/+P/4//j/+P/4//j/+P/2//b/9v/2//j/+P/4
//n/9//3//j/+P/5//n/+v/7//n/+v/6//v/+//7//v/+//7//v/+v/6//3//v/+//7/
/v/+//7////9//3//v/+//7//v/+//7//v/+//7//v/9//3//f/8//7///////7//P/8
//z//P/8//z//P/7//3//f/9//3//f/8//v/+//6//r/+f/5//n/+f/4//j/+v/6//r/
+v/4//j/9//3//f/+P/4//f/9//3//f/9//3//f/9//2//b/9v/2//b/+P/4//j/9//3
//f/9//4//j/+P/4//j/9v/2//X/9f/1//b/9v/2//b/9v/2//b/9v/2//b/9v/3//f/
+P/4//X/9f/1//X/9//3//f/9//1//X/9f/1//f/9//3//f/9v/2//b/9f/1//X/9v/0
//T/9P/0//b/9v/2//b/9v/2//b/9v/2//b/9v/2//b/9v/2//b/9v/2//b/9v/2//b/
9v/2//b/9v/2//b/9v/2//b/9v/0//T/9f/1//f/+P/5//n/9//3//f/9//3//f/9//4
//j/+P/4//n/+v/6//r/+//7//r/+v/6//z//P/8//z/+v/6//v/+//9//7//v/+//3/
+//7//r/+P/3//b/9f/1//X/9f/0//T/9P/z//P/8//z//P/8//z//P/9P/0//b/9v/2
//X/9f/1//X/9f/z//P/8//0//T/9f/1//X/9P/0//P/8//w/+3/7f/t/+//8//7/wcA
FwApAEAAXQB7AJUAsQDMAOAA6QDlANQArgB5AEcAIgAHAPr/8P/o/+j/7P/v/+//9P/3
//n/+f/5//n/+f/7//v/+v/6//r/+v/4//j/+P/4//j/+P/4//j/+v/6//r/+v/4//j/
+P/4//n/+f/5//n/9//3//f/9//4//r//P/9//3//f/9//3/+//8//z//f/9//z//P/9
//7//v/+//7//v////////8AAAAAAAACAAIAAgADAAQABwAHAAgACQAHAAkACgAKAAsA
CwALAAwADQAOAA8AEAAQABEAEgATABQAFgAXABgAGwAcAB0AHwAfACAAIwAlACYAKAAq
ACwALgAwADEANAA2ADYANwA4ADcAOAA6ADoAOwA7ADsAOwA9AD0APQA9ADsAOwA7ADsA
OQA4ADcANgA1ADQAMgAwAC4AKgAoACYAJQAiAB8AHQAZABcAEwARABAADQAMAAkACQAI
AAcABAAEAAMAAgABAAAA///+//7//f/8//z//P/8//z//P/8//r/+f/5//n/+P/4//j/
+P/4//j/+P/4//r/+v/6//r/+P/4//j/+f/3//f/+P/4//r/+f/5//n/+//8//z//f/7
//v/+//7//3//f/8//z/+//8//z//P/8//z//P/9//3//f/+//7//P/8//z//P/+//7/
/v/+//////////7//v///////v/+//7//v/+//z//P/8//v/+//7//v/+//9//z/+//7
//r/+v/5//n/+//7//r/+v/4//j/+P/4//j/+P/3//f/9//4//j/9//3//f/9//3//f/
9//3//b/9v/2//b/9v/2//b/9v/1//X/9f/1//b/9v/2//b/9v/2//b/9f/1//X/9v/2
//b/9v/2//b/9v/0//T/9P/0//P/8//0//T/8//z//P/8//1//X/9f/1//X/9f/1//X/
9f/1//X/9f/2//b/9v/1//X/9f/0//L/8v/y//L/8v/y//L/8v/0//T/9P/0//L/8v/y
//L/9P/0//T/9P/0//T/9P/0//T/9P/0//T/8v/y//L/8v/y//L/8v/y//L/8v/y//L/
9f/1//X/9v/1//X/9f/1//X/9f/1//X/9f/2//b/9v/4//n/+v/6//j/+f/5//j/+v/6
//r/+v/6//r/+v/6//v/+//7//z/+v/6//n/9//1//T/8v/x//L/8f/x//H/8f/w//D/
8P/t/+3/7f/t/+//7//v/+//8P/w//D/8P/w/+//7//v/+//7//v/+//7//w//D/8f/x
//H/8P/w/+//7//u/+v/6f/n/+v/8f/5/wkAGwAtAEYAYwB9AJcAswDMANwA4QDZAMIA
lgBhADMADgD3/+z/5v/e/97/5P/n/+n/7P/v//H/8//1//P/8//z//H/8P/w//D/8P/w
//D/8P/w//D/8P/w//D/8v/y//L/8v/w//D/8P/w/+//7//v/+//8f/x//H/8f/x//L/
8//z//P/8//z//P/8//0//T/9f/1//T/9P/1//b/9v/2//b/9v/3//f/9//6//r/+v/8
//r/+v/7//z/+//7//z//f/7//3//v/+/wEAAQABAAIABQAGAAcACAAIAAkACgALAA4A
EAARABIAEwAUABUAFwAXABgAGwAdAB4AIAAiACQAJAAmACcAKgAsACwALQAuAC0ALgAw
ADAAMwAzADMAMwA1ADUANQA1ADUANQA1ADUAMwAyADEAMAAvAC4ALAAqACgAJAAiACAA
HQAaABcAFQATABEADQALAAwACQAIAAUAAwACAAEA/v/+//3//P/7//r/+f/4//j/9//2
//b/9v/0//T/9P/0//b/9f/1//X/9P/0//T/9P/0//T/9P/0//T/9P/0//T/9P/0//T/
9f/3//f/+P/4//b/9f/1//X/9f/2//b/9//3//f/9//3//f/9//2//b/9//4//j/+P/4
//j/+P/5//n/+f/6//r//P/8//z//P/6//r/+v/6//v/+//7//r/+v/7//v/+v/6//r/
+v/6//z//P/8//v/+//7//v/+//7//r/+f/5//j/+P/3//f/9//3//b/9v/2//b/9v/2
//j/+P/3//f/9//4//j/9//3//f/9//3//f/9//3//b/9v/2//b/9v/2//b/9v/1//f/
9//3//j/+P/4//j/+P/6//r/+f/5//n/+v/6//r/+P/4//j/+P/4//j/+P/4//f/9//4
//j/9//3//f/9//3//f/9//3//X/9f/1//X/9//3//f/9//4//j/+P/3//f/9//2//b/
9v/2//b/9v/2//b/9v/2//b/9v/2//b/9v/2//b/+P/4//j/+P/4//j/+P/4//n/+f/5
//r/+//7//v/+//5//n/+f/5//v//P/8//z//v///wAAAAD+///////+//7//v/+//7/
/v/+//7//v////////8AAAIAAgABAP///f/8//r/+f/4//f/9//3//f/9v/2//b/9f/1
//X/9f/3//f/9//3//b/9v/2//b/9v/1//X/9f/1//X/9f/1//X/9v/2//f/+f/5//j/
+P/3//f/9v/1//P/8//1//n/AQAPAB0ALwBIAGcAgwCdALcA0gDiAOkA4wDMAKIAbwA/
ABwABwD4//D/7P/s//D/8//1//j/+//9//3//f/9//3//f/7//r/+v/6//r/+v/6//r/
+v/8//z//P/8//7//v/+//7//P/8//z//P/9//3//f/9//3//f/9//3///8AAAEAAQAB
AAEAAQABAP//AAAAAAEAAQAAAAAAAQACAAIAAgACAAQABQAFAAUABgAGAAYACAAGAAYA
BwAIAAkACQAKAAsACwANAA4ADgAPAA8ADwAQABMAFAAVABYAFgAXABgAGQAaABwAHQAe
ACEAIgAjACUAJQAmACkAKwAsAC4AMAAyADQANgA3ADoAOgA6ADsAPAA9AD4AQABAAEEA
QQBBAEEAQQBBAEEAQQBBAEEAQQBBAEEAQAA/AD4APQA8ADoAOAA2ADIAMAAuAC0AKgAn
ACUAIQAfABsAGQAYABUAFAARABEAEAAPAAwADAALAAoACQAKAAkACAAIAAcABgAGAAYA
BAAEAAQABAAEAAMAAwADAAIAAgACAAIABAAEAAQABAACAAIAAgACAAIAAgACAAMABQAF
AAYABgAGAAUABQAFAAcACAAIAAkABwAHAAcABwAJAAkACAAIAAcACAAIAAgACAAIAAgA
CQAJAAkACgAKAAgACAAIAAgACAAIAAgACAAJAAkACQAIAAgACQAJAAgACAAIAAgACAAI
AAgACAAHAAcABwAHAAcABwAGAAUABQAGAAYABQAFAAUABQAEAAQABAAEAAQABAAGAAYA
BQAFAAMABAAEAAMAAwADAAMAAwADAAMAAwACAAIAAgACAAIABAAEAAQAAwADAAMAAwAE
AAIAAgACAAIABAAEAAMAAwADAAQABAAEAAQABAAEAAQAAgACAAIAAgABAAEAAgACAAMA
AwADAAMAAwADAAMAAwADAAMAAwADAAMAAwADAAMABgAGAAYABQAFAAMABAAEAAQABAAE
AAYABgAGAAYABgAGAAYABgAGAAYABgAGAAgACAAIAAgACAAIAAgACAAIAAgACAAIAAgA
CAAIAAkABwAHAAgACQAJAAkACQAJAAsACwALAAsADAAMAAwADAANAA4ADgAOAA8ADwAO
AA4ADgAOAA4ADgAQABAAEAARABEAEQASABIAEgARAA8ADwAMAAoACQAIAAcABwAHAAcA
CAAIAAgABwAJAAkACQAJAAcABwAHAAgACAAIAAgACAAHAAcABwAHAAcABwAHAAcACAAI
AAkACQALAAoACgAJAAcABgAFAAUABQAHAA0AFQAlADUARQBeAH0AnQC3ANMA6gD6AP8A
9wDaAKwAdwBLACoAFQAMAAAA+v/8/wAAAwAHAAoADQAPABEADwAPABEAEQAPAA4ADgAO
AA4ADgAOAA4ADgAMAAwADAAMAAwADAAMAAwADAAMAAwADAAPAA8ADwAPABEAEQARABEA
DwAQABEAEQARABEAEQARAA8AEAAQABEAEwASABIAEwAUABQAFAAUABQAFQAVABUAFgAW
ABYAGAAYABgAGQAaABsAGwAcAB0AGwAdAB4AHgAfAB8AHwAgACIAJAAmACgAKAApACoA
KwAsAC4ALwAwADMANAA1ADcANwA4ADsAPQA8AD4AQABCAEIARABFAEgASgBKAEsATABO
AFAAUwBUAFMAUwBTAFMAUwBTAFMAUwBRAFEAUQBRAFEAUABPAE4ATQBMAEoASABGAEIA
QAA+ADsAOAA1ADMALwAtACkAJwAmACMAIgAfAB8AHgAdABoAHAAbABoAGQAYABcAFgAW
ABUAFAAUABQAFAAUABQAFAAUABMAEwATABIAEgASABIAFAAUABQAFAAUABQAFAAUABIA
EgASABMAFQAVABYAFgAUABMAEwATABMAFAAUABUAFQAVABUAFQAVABUAFAAUABUAFgAW
ABYAFgAWABYAFwAVABUAFgAWABYAFgAWABYAGAAYABgAGAAZABkAGQAYABYAFwAXABYA
GAAYABgAGAAYABgAGAAXABUAFQAVABUAEwASABEAEQAUABQAEwATABUAFQAUABQAFAAU
ABQAFAAUABQAEwATABMAFAAUABMAEQARABEAEQASABMAFAAUABQAFAAUABQAEgASABIA
EQARABEAEQASABIAEgASABIAEgASABEAEQARABIAEgASABIAEgASABIAFAAUABQAFAAR
ABEAEgASABEAEQARABEAEQARABEAEQARABEAEQARABEAEQARABEAEgASABIAEQATABMA
EgAQABAAEAAQABEAEgATABQAEgASABIAEgASABIAEgASABIAEwATABMAFAAVABUAFQAV
ABUAFQAVABcAFwAYABgAGAAYABkAGgAaABoAGwAbABgAGAAYABgAGgAaABoAGgAaABsA
GwAbABwAHAAcABsAGQAZABgAFgAVABQAEwATABMAEwASABIAEAAPAA8ADwARABEAEQAR
ABMAFAAUABQAEgASABEAEQARABEAEQARABMAEwAUABQAEwATABMAEgASABMAEwAQAA8A
DQANAA0AEQAZACUAMwBFAFoAdQCTAK8AywDmAPoAAwEFAfQA0gCdAGkAQAAhABIACgAC
AAAABgALAAsADgATABcAFwAZABkAGQAXABcAGAAYABgAGAAYABgAGAAYABgAGAAYABgA
FgAWAA==
         </WaveFormData>
      </LeadData>
      <LeadData>
         <LeadByteCountTotal>10000</LeadByteCountTotal>
         <LeadTimeOffset>0</LeadTimeOffset>
         <LeadSampleCountTotal>5000</LeadSampleCountTotal>
         <LeadAmplitudeUnitsPerBit>4.88</LeadAmplitudeUnitsPerBit>
         <LeadAmplitudeUnits>��V</LeadAmplitudeUnits>
         <LeadHighLimit>2147483647</LeadHighLimit>
         <LeadLowLimit>268435456</LeadLowLimit>
         <LeadID>V6</LeadID>
         <LeadOffsetFirstSample>0</LeadOffsetFirstSample>
         <FirstSampleBaseline>0</FirstSampleBaseline>
         <LeadSampleSize>2</LeadSampleSize>
         <LeadOff>FALSE</LeadOff>
         <BaselineSway>FALSE</BaselineSway>
         <ExcessiveACNoise>FALSE</ExcessiveACNoise>
         <MuscleNoise>FALSE</MuscleNoise>
         <LeadDataCRC32>1201603614</LeadDataCRC32>
         <WaveFormData>
8v/w/+//7v/u/+3/7P/s/+r/6v/q/+r/6//r/+v/6//r/+v/6//s/+z/7P/s/+z/7P/s
/+v/6//r/+v/7P/s/+z/7P/s/+z/7P/s/+z/7P/s/+r/6f/o/+b/5//p/+7/9P/9/wcA
FgArAEIAWgBvAIcAlwCfAKEAlwB+AFoAOAAeAAoA/v/1/+r/5//s/+3/7v/v//L/8//z
//T/9P/0//T/8v/y//L/8v/y//T/9P/z//P/9f/1//X/9v/2//b/9v/2//b/9v/2//b/
9//3//f/9//3//f/9//3//b/9v/2//b/9//4//j/+f/4//n/+f/5//v/+//7//v/+//7
//v/+//9//3//f/+//z//P/8//3//f/9//7///8AAAAAAAAAAAEAAwADAAMABQAFAAUA
BwAIAAoACgAKAAkACwAMAAwAEAAQABAAEQAUABQAFAAVABcAGQAbABwAHgAgACEAIQAg
ACEAIwAkACgAKQAqACsALAAtAC0ALAAuAC4ALgAtAC8ALwAvAC8ALwAvADAAMAAtAC0A
LQAsACkAKAAnACUAJgAjACEAHwAcABoAGAAVABQAEgARAA8ADwANAA0ADQAKAAkACAAH
AAcABwAGAAcABQAFAAQAAwAEAAQABAAEAAQAAwADAAMAAwADAAIAAgACAAIAAgACAAAA
AQACAAIAAgACAAEAAAACAAIAAgACAAMABAAEAAQABAAEAAQABAAEAAQABQAFAAUABgAG
AAYACAAIAAgACAAIAAgACAAIAAgACAAIAAgACgAJAAkACQAJAAkACgAKAAgACQAKAAsA
CwALAAoACQAJAAoACwAMAAsADAAMAAwACgAKAAoACQAJAAgACAAIAAkACAAHAAYACAAJ
AAoACwAKAAoACgAKAAgACAAHAAcACAAJAAoACwAJAAkACQAJAAkACQAKAAsACQAKAAsA
CwAJAAkABwAHAAcACAAKAAsACgAKAAsADAAMAAwACwAKAAgACAAIAAgACQAKAAoACwAM
AAwADQAOAA4ADQAMAAoACwAMAA0ADQANAA0ADQANAA8ADwAPAA8ADwAPAA8ADwANAA0A
DQANAA0ADQANAA0ADQALAAoADAAMAAwADAAOAA4ADgAOAAwADAAMAAwADAAMAAwADAAM
AAwADAAMAAwADAAMAAwADAAMAAwADAAMAAwADAAMAAwADAAMAAwADAAMAAwADAAKAAoA
CgAKAAwADAAMAA0ADQAOAA4ADgAMAAwADAAMAA0ADQANAA0ADgAOAA4ADwARABMAEwAT
ABEAEAAPAA4AEAAQABAAEAAQABEAEQARABEAEQARABEADQANAAwACgAJAAgACAAHAAgA
CAAIAAgABgAGAAUABQAHAAcABwAHAAUABgAGAAYABAAEAAQABAAFAAUABQAFAAYABgAG
AAYACAAIAAgACAAIAAgACAAEAAEA/v/+/wEAAwAGAA4AGQAlADIARQBcAHQAiwChALMA
uwC7ALMAmAB2AFQAOAAiABYADQAEAP//AgADAAIAAwAIAAkACQAKAAoACgAIAAgACAAI
AAgACAAIAAgABwAHAAUABQAFAAYABgAGAAYABgAIAAgACAAIAAcABwAHAAcABwAHAAcA
BwAIAAgACAAIAAoACgAJAAkACgALAAsACwALAAsACwALAAsACwALAAsADQANAA0ADgAO
AA4ADgAPAA8ADwAQABEAEgASABIAEgATABUAFQAVABUAFQAVABcAFwAYABcAFgAXABkA
GgAaAB4AHgAeAB8AIAAgACAAIQAjACUAJwAoACgAKgArACsALgAvADEAMgAzADMAMwAz
ADMANQA2ADYAOAA4ADgANwA5ADkAOQA5ADcANwA4ADgANQA1ADUANAAzADIAMQAvAC4A
KwApACcAJAAiACAAHQAcABoAGQAXABUAEwATABMAEgARABAADwAOAA0ACwALAAkACQAI
AAcACAAIAAgACAAIAAcABwAHAAcABwAGAAYABQAEAAMAAgACAAMABAAEAAQABAADAAIA
AgACAAIAAgADAAQABAAEAAIAAgACAAIAAgACAAMAAwADAAQABAAEAAQABAAEAAQABAAE
AAQABAAEAAQABAAEAAYABQAFAAUABQAFAAYABgAFAAUABQAFAAMAAwACAAEAAAAAAAAA
AAABAAIAAgACAAIAAgACAAEAAQAAAAAAAAABAAAA///+//z//f/+/////v/+//7//v/8
//z/+//7//v/+//7//v//f/9//3//f/8//v/+//7//n/+v/7//v/+//7//n/+f/4//j/
+f/5//j/+P/5//r/+P/4//f/9v/4//j/+P/4//r/+v/5//n/+P/4//n/+v/6//n/+P/2
//b/9v/2//X/9//3//f/9//3//f/9//3//X/9f/1//X/9f/1//X/9f/1//X/9f/1//X/
9f/0//T/9P/0//T/9v/2//b/9v/2//b/9v/2//T/9P/0//T/9P/0//T/9P/0//T/9P/0
//T/9P/0//T/9v/2//b/9v/2//b/9v/2//f/9//4//j/+P/4//j/+P/2//f/9//3//f/
+P/4//j/+f/5//v/+//7//r/+v/6//r/+v/6//r/+v/6//v/+//7//v/+//7//v/+f/5
//j/+P/3//b/9v/z//L/8v/y//L/8v/y//H/8f/x//H/8f/x//H/8v/y//D/8P/w//D/
8P/v/+//7//w//L/8//0//T/9P/0//T/8v/y//L/8v/w/+3/6v/q/+v/7//0//z/BQAP
ABwAMQBIAF4AcwCHAJsApQCpAKEAiABkAEIAJgAQAAQA+//w/+v/8P/x//D/8f/0//f/
+f/6//j/+P/2//b/9v/2//b/9v/4//j/9//3//f/9//3//j/+P/4//j/+P/4//j/+P/4
//n/+f/5//n/+//7//v/+//6//r/+v/6//z//P/7//v/+v/7//v/+//7//v/+//7//3/
/f/9//3//f/9//3//v8AAAAAAAABAP////8AAAEAAgACAAIAAgADAAUABQAFAAcABwAH
AAkACgAMAAwADAALAA0ADgAOABAAEAAQABEAFAAUABQAFQAVABcAGQAaABwAHgAfAB8A
IAAhACMAJAAmACcAKAApACoAKwArACoAKwAsAC0ALQAtAC0ALQAtAC0ALQAuAC4ALQAt
AC0ALAApACgAJwAlACQAIQAfAB0AHAAaABgAFQAUABIAEQAPAA0ACwALAAsACAAHAAYA
BQAEAAMAAQABAAEAAQAAAP//AAAAAAAAAAD+//3//f/9///////+//7//v/+//7//v/+
////AAAAAAAAAAD///7/AAAAAAAAAAABAAIAAgACAAIAAgACAAIAAgACAAMAAwABAAIA
AgACAAIAAgACAAIAAwAEAAUABgAGAAYABgAGAAYABQAFAAUAAwADAAQABAACAAMABAAF
AAcABwAGAAUABgAGAAYABgAGAAYABQAEAAYABgAGAAUABwAGAAYABgAHAAYABQAEAAIA
AwAEAAUABAAEAAQABAAEAAQAAwADAAMAAwADAAMABQAFAAUABQAGAAUABQAFAAQABAAE
AAMAAwADAAEAAQACAAIAAwADAAQABAAFAAYABAAEAAMAAgAEAAQABAAEAAQABAADAAMA
AgACAAMABAADAAMAAwACAAMABAAFAAUABQAFAAUABQAFAAUABQAFAAUABQAFAAUABQAF
AAUABQAHAAcABwAHAAcABwAGAAYABgAGAAYABgAGAAYABgAGAAYABgAGAAgACAAIAAgA
CAAIAAgACAAGAAYABgAGAAYABgAGAAYACAAIAAgACAAIAAgACAAIAAYABgAGAAYACAAI
AAkACQAIAAgACAAIAAoACgAKAAsACQAJAAkACgAKAAoACwALAA0ADQANAAwADAAMAAwA
DAAKAAoACgAKAA0ADQANAA0ACwALAAsACQALAAoACAAHAAQABAADAAIAAgACAAIAAgAE
AAMAAwADAAMAAwADAAMABAAEAAQABAACAAIAAgABAAMAAwADAAQABAAEAAQABAACAAIA
AgACAAIABAAAAP3//P/8////AQAGAA4AFwAjADIARQBcAHQAiwCjALMAuwC9ALMAmAB2
AFQAOAAiABYADQAEAAEABAAFAAQABwAKAAsACwAOAA4ADAAKAAoACAAIAAgACAAGAAYA
BQAFAAUABQAFAAYACAAIAAgACAAKAAoACgAKAAsACwALAAsACQAJAAkACQAIAAgACAAI
AAgACAAHAAcACgALAAsACwAJAAkACQAJAAkACQAJAAkABwAHAAcACAAKAAoACgALAA0A
DQAOAA8ADgAOAA4ADgAPABEAEQARABEAEQARABMAEgAUABQAFAATABUAFgAWABgAGAAY
ABkAHAAcABwAHQAgACMAJgAoACYAKAApACkALAAtAC8AMAAwADEAMgAzADMANQA2ADYA
NwA4ADkAOQA3ADcANwA3ADcANwA4ADgANQA1ADUANAAxADAALwAtAC4AKwApACcAJAAi
ACAAHQAdABoAGAAVABUAEwATABMAEAAPAA4ADQAMAAsACQAJAAkACQAIAAcABgAGAAYA
BgAEAAMAAwADAAUABQAEAAQABgAGAAYABgAFAAUABQAEAAQABAADAAIABAAEAAQABAAD
AAQABAAEAAQABAAEAAQABAAEAAUABQAFAAYABgAGAAYABgAGAAYABgAGAAYABgAEAAQA
BAAEAAQAAwADAAMABQAFAAYABgAFAAUABQAFAAUABQAEAAMABAAEAAQABAADAAQABAAE
AAQABAAEAAMAAwACAAIAAgADAAIAAQAAAAAAAQACAAMAAQAAAP///v8AAAAA//////3/
/f/9//3/////////////////AAABAAAAAAAAAP////////3//f/8//z//f/9//z//P/9
//7//v/+//3//P/8//z//P/8//z//P/7//v//P/8//3//v/9//3//f/8//z//P/8//v/
+//7//v/+//7//v/+//7//n/+f/5//n/+f/5//n/+f/7//v/+//7//v/+//6//j/+P/4
//j/+v/6//r/+v/4//j/+P/4//r/+v/6//r/+P/4//j/+P/4//j/+P/4//r/+v/6//v/
+//8//z//P/6//r/+v/6//v/+//7//v//P/8//z//f/9//////////z//P/8//z//v/+
//7//v8AAAEAAQABAAAA///+//3/+//7//r/+P/3//b/9v/1//T/9P/0//T/9P/0//P/
8//z//P/8//z//P/9P/0//T/8v/y//L/8v/z//P/8//z//L/8v/y//L/8v/y//L/8v/0
//T/9P/y/+//7v/s/+3/8f/2//7/CQAVACQAOwBSAGYAewCTAKUAqwCpAJ0AgABaADgA
HgAKAP7/9//u/+3/7v/v//D/8f/0//P/8//0//b/9v/2//b/9v/2//b/9v/0//T/8//z
//P/8//z//T/8v/y//L/8v/0//T/9P/0//X/9f/1//X/9f/1//X/9f/2//b/9v/2//b/
9v/1//X/9P/1//X/9f/1//X/9f/1//f/9//3//f/9v/1//T/9P/1//b/9//5//n/+f/6
//v//P/8//z//P/7//3//f/9//3//f/9/////v8AAAAAAAABAAMABAAEAAYABgAGAAcA
CAAIAAgACQAJAAsADQAOABAAEgATABMAFgAXABkAGgAaABsAHAAdAB0AHwAgACAAIAAg
ACAAHwAhACEAIQAhACEAIQAiACIAHwAfAB8AHgAbABoAGQAXABQAEQAPAA0ADAAKAAgA
BQAEAAIAAQD///3/+//7//v/+P/3//b/9f/0//P/8f/x//H/8f/w/+//7v/u/+7/7v/s
/+v/6//r/+3/7f/s/+z/7P/s/+z/7P/q/+v/7P/s/+z/7P/r/+r/6v/q/+r/6v/r/+z/
7P/s/+r/6v/q/+r/7P/s/+3/7f/t/+7/7v/u/+z/7P/s/+z/7v/u/+7/7v/u/+7/7v/u
//D/7//v/+//7//v//D/8P/v/+//7//v//H/8f/w/+//7v/u/+7/7v/t/+7/7v/u/+z/
7P/s/+v/6//q/+r/6v/q/+r/6v/q/+j/6f/q/+v/6v/q/+r/6v/s/+z/6//r/+v/6//r
/+v/6f/p/+n/6f/p/+n/6v/r/+n/6v/r/+v/6//r/+n/6f/o/+j/6f/p/+r/6v/r/+z/
6//q/+j/5v/n/+j/6f/q/+r/6v/p/+n/6v/q/+v/7P/r/+v/6//q/+r/6v/q/+n/6//r
/+v/6//r/+v/6//r/+n/6f/p/+n/6f/p/+n/6f/r/+v/6//r/+v/6//s/+r/6v/q/+r/
6v/q/+r/6v/q/+r/6v/q/+z/7P/s/+z/7P/s/+z/7P/q/+r/6v/q/+r/6v/q/+r/7P/s
/+z/7P/t/+3/7v/u/+7/7v/u/+7/8P/x//H/8f/v//D/8P/w//P/8//1//X/9f/0//T/
9P/0//T/9P/0//T/9P/1//X/8//z//P/8//1//P/8//y//D/7//u/+7/6//q/+r/6v/q
/+r/6v/p/+v/6//r/+v/6f/p/+r/6v/q/+r/6v/q/+v/6//s/+3/6//s/+z/7P/q/+r/
6v/q/+z/7P/s/+z/6v/p/+j/5P/l/+n/7P/0//3/BwAWACkAQgBYAG8AhQCZAKMAowCX
AIAAXgA6AB4ACgD+//P/7P/p/+r/7f/u/+//8P/z//P/9P/0//T/9P/y//L/8v/y//L/
8v/y//H/8f/z//P/8//0//L/8v/y//L/9P/0//T/9P/z//P/8//z//X/9f/1//X/9v/2
//b/9v/4//j/9//3//j/+f/5//n/+f/5//n/+f/7//v/+//7//v/+//7//z//P/8//z/
/f/9//3//v///wAAAAAAAAAAAQADAAMAAwADAAMAAwAFAAQABgAGAAYABwAJAAoACgAO
AA4ADgAPABAAEAAQABEAEwAVABcAGAAaABwAHQAdACAAIQAjACQAJgAnACgAKQApACsA
LAAsACwALAAsACsALQAtAC0ALQAtAC0ALgAuAC0ALQAtACwAKQAoACcAJQAkACEAHwAd
ABwAGgAYABUAFQASABAADQANAAsACwALAAgABwAGAAUABAADAAEAAQABAAEAAAD///7/
/v/+//7/AAD//////////////v/+//7//v/+//7//v///wAAAAD///7//P/6//v//P/9
//7//f/+//7//v8AAAAAAAAAAP7//v////////8AAAAAAAAAAAAAAAAAAAIAAgACAAIA
BAAEAAQABAAEAAMAAwADAAMAAwAEAAQAAgADAAQABQAFAAUABAADAAQABAAEAAQAAwAE
AAQABAAEAAQABAADAAUABAAEAAQAAwACAAEAAAAAAAEAAgADAAIAAgACAAIABAAEAAMA
AwADAAMAAwADAAEAAQABAAEAAgABAAEAAQD//wAAAQABAAMAAwABAAEAAgACAAMAAwAC
AAIAAwAEAAQABAADAAIAAgACAAIAAgACAAIAAQABAAIAAgADAAQABAADAAIAAAACAAIA
AgABAAEAAQABAAEAAQABAAEAAQABAAEAAQABAAEAAQABAAEAAQABAAEAAQABAAMAAgAC
AAIAAgACAAQABAAEAAQABgAGAAYABgAGAAYABgAGAAQABAAEAAQABAAEAAQABAAGAAYA
BgAGAAYABgAGAAYABgAGAAYABgAGAAYABgAGAAcABwAIAAgACAAIAAgACAAGAAcABwAH
AAcACAAIAAgACwALAA0ADQAPAA4ADgAOAA4ADgAOAA4ADgAOAA8ADwAPAA8ADwAPAA0A
CwALAAoACgAJAAgACAAHAAYABgAGAAQABAAEAAMABQAFAAUABQAFAAUABgAGAAQABAAE
AAQABAADAAMAAwADAAQABAAEAAQABAAEAAQAAgACAAIAAgAAAP3//v/+////AQAGAA4A
GQAjADIARwBeAHQAiwCjALUAvQC7ALEAmAB0AFAANAAgABQACQAAAP3/AAABAAIAAwAG
AAkABwAGAAYABgAIAAgACAAIAAgACAAIAAgABwAHAAUABQAFAAYABgAGAAYABgAGAAYA
BgAGAAcABwAHAAcABQAFAAUABQAIAAgACAAIAAoACgAJAAkACAAJAAkACQAJAAkACQAJ
AAkACQAJAAkACQAJAAkACgAMAAwADAANAA0ADQAOAA8AEgASABIAEgARABMAEwATABMA
EwATABUAFAAWABYAFgAWABcAFwAWABkAGgAbAB0AIAAgACAAIQAhACMAJQAmACgAKgAr
ACsALgAvADEAMgAyADMANAA1ADYANwA3ADYAOAA4ADgANwA5ADkAOQA5ADkAOQA6ADoA
NQA1ADUANAA1ADQAMwAxADAALQArACkAJgAkACIAHwAfABwAGgAXABUAEwATABMAEAAP
AA4ADQAMAAsACQAJAAkACQAIAAcABgAGAAYABgAGAAUABQAFAAMAAwACAAIAAgACAAIA
AgACAAMABAAEAAQABAADAAIABAAEAAQABAAEAAQAAwACAAQABAAEAAQABAAEAAUABQAD
AAQABAAEAAQABAAEAAQABAAEAAQABAAGAAYABgAGAAgABwAHAAcABgAFAAUABAAGAAcA
CAAJAAcABwAGAAUABAAEAAQABAAFAAYABgAGAAQABAAEAAMAAwACAAIAAgACAAIAAgAC
AAAAAQACAAMAAgACAAIAAgAAAAAA//////////////////////////8AAP////////3/
/v///////f/9//v/+//8//z//f/9//z//P/9//7//v/+//3//P/8//z//P/8//z//P/7
//v/+v/6//v//P/7//v/+//6//r/+v/6//n/+f/5//n/+f/7//v/+//7//v/+//7//v/
+//7//v/+//5//n/+f/5//v/+//6//j/+P/4//j/+P/4//j/+P/4//j/+P/4//j/+P/4
//j/+P/4//j/+P/2//b/9v/2//j/+P/4//j/9v/2//b/9v/2//b/9v/2//j/+P/4//j/
+P/4//n/+f/4//j/+P/4//j/+P/4//n/+f/5//n/+v/8//z//f/9//z/+//6//j/+f/6
//v//P/8//z//P/8//3//f/9//3/+//7//v/+f/3//b/9P/z//T/9P/z//L/8P/w//D/
8P/u/+3/7f/t/+//7//v/+//8P/w//D/8P/w//D/8P/v/+//7//v//D/8v/y//L/8v/w
//D/8P/w/+7/7v/s/+v/6P/o/+n/6//y//7/CQATACQAOQBSAGYAfQCTAKEApwCjAJMA
dABOAC4AFAACAPj/7//m/+X/6P/p/+r/7f/u/+//8f/y//L/8v/w/+7/7v/u/+7/7v/s
/+z/6//r/+v/6//r/+z/7f/u/+//8P/u/+7/7v/u/+3/7f/t/+3/7f/t/+3/7f/u/+7/
7v/u//D/8P/v/+//7v/v/+//7//v/+//7//v//H/8f/x//H/8f/x//H/8v/0//T/9P/1
//P/8//0//X/9v/2//b/9v/1//f/9//3//f/9//3//n/+v/8//z//P/7//3//v/+/wIA
AgACAAMABAAEAAQABQAHAAkACwAMAA4AEAARABEAEgATABUAFgAWABcAGAAZABoAGwAb
ABoAHAAcABwAGwAcAB0AHgAfAB8AHwAgACAAHQAdAB0AHAAZABgAFwAVABQAEQAPAA0A
CgAIAAYAAwABAP7//P/5//j/9//4//n/9v/1//T/8//y//H/7//v/+3/7f/s/+v/7P/s
/+z/7P/s/+v/6//r/+v/6//q/+r/6v/q/+r/6v/o/+n/6v/q/+r/6v/p/+j/6v/q/+r/
6v/r/+z/7P/s/+z/7P/s/+z/7P/s/+3/7f/t/+7/7v/u/+z/7P/s/+z/7v/u/+7/7v/u
/+7/7v/u/+//7//w//H/8f/x//L/8v/w//H/8v/z//H/8f/w/+//8P/w//D/8P/v//D/
8P/w//D/8P/w/+//8f/w//D/8P/x//D/7//u/+7/7//w//H/8P/w//D/8P/u/+7/7f/t
/+//7//v/+//7//v/+//7//w/+//7//v/+3/7v/v/+//7//v/+3/7f/u/+7/7//v/+7/
7v/v//D/8P/w/+//7v/w//D/8P/w//D/8P/v/+//7//u/+7/7v/v/+//7//u/+7/7v/u
/+3/7//v/+//7//v/+//7//v/+//7//v/+//7//v/+//7//v/+//7//v/+//7//w//D/
8P/w//D/8P/w//D/8P/w//D/8P/w//D/8P/w//D/8v/y//L/8v/y//L/8v/y//L/8v/z
//P/9P/0//T/9P/0//T/9P/1//X/9f/1//b/+P/4//n/+f/7//v/+//6//r/+v/6//r/
/P/8//z//P/9//3//f/9//3//f/9//v/+//6//j/9//2//b/9f/0//T/9P/0//T/9v/1
//X/9f/3//f/9//3//b/9v/2//b/+P/4//j/9//3//f/9//4//j/+P/4//j/+P/4//j/
+P/6//j/+v/3//b/9v/3//n//v8IABEAHQAuAEUAXAByAIkAoQCvALUAswClAIgAYgBC
ACoAGAAMAAEA+v/7//7///8AAAEAAgADAAMABAAEAAIAAgACAAIAAgACAAIAAgACAAEA
AQADAAMAAwAEAAQABAAEAAQABAAEAAQABAADAAMAAwADAAUABQAFAAUACAAIAAgACAAI
AAgABwAHAAYABwAHAAcACQAJAAkACQALAAsACwALAAsACwALAAwADAAMAAwADQAPAA8A
EAARABIAEgASABIAEQATABMAEwAVABUAFQAXABgAGgAaABoAGQAbABwAHAAgACAAIAAh
ACQAJAAkACUAJwApACsALAAuADAAMQAxADQANQA3ADgAOAA5ADoAOwA7AD0APgA+AEAA
QABAAD8APwA/AD8APwA/AD8AQABAAD8APwA/AD4APQA8ADsAOQA4ADUAMwAxADAALgAs
ACkAKQAmACQAIQAfAB0AHQAdABoAGQAYABcAFgAVABMAEwAVABUAFAATABIAEgASABIA
EgARABEAEQARABEAEAAQABAAEAAQABAAEAARABIAEgASABIAEQAQABAAEAAQABAAEQAS
ABIAEgAUABQAFAAUABQAFAAVABUAEwAUABQAFAAUABQAFAAUABQAFAAUABQAFAAUABQA
FAAVABUAFgAXABUAFQAWABYAFAAVABYAFwAXABcAFgAVABUAFgAXABgAFwAYABgAGAAW
ABYAFgAVABcAFgAWABYAFwAWABUAFAASABMAFAAVABYAFgAWABYAFgAWABUAFQAXABcA
FwAXABUAFQAVABUAFgAVABUAFQAVABYAFwAXABUAFQATABMAEwAUABYAFwAWABYAFwAY
ABgAGAAXABYAFgAWABYAFgAWABYAFQAVABYAFgAXABgAFwAXABcAFgAWABYAFgAVABcA
FwAXABcAFwAXABcAFwAXABcAFwAXABkAGQAZABkAGwAbABsAGwAbABkAGAAYABgAGAAY
ABoAGgAaABoAGgAaABoAGgAaABoAGgAaABoAGgAaABoAGgAaABoAGgAaABoAGgAaABwA
HAAcABwAGgAbABsAHAAcABwAHAAcABwAHAAdAB0AHgAfACEAIgAiACMAIwAlACQAIwAh
ACAAIgAiACIAIgAkACQAJAAlACcAJwAnACcAJQAlACMAIwAgAB4AHQAcAB0AHQAdAB4A
HgAeAB4AHgAdAB0AHQAdABsAGwAbABwAHAAcABwAHAAeAB4AHQAdABsAGwAcABwAHgAe
AB4AHgAeAB4AHgAeABoAGgAbABoAGgAbAB0AIgAsADUAPQBQAGsAggCYAK8AwwDTANkA
1QDDAKAAfABeAEYANAAqAB8AGAAXABoAGQAcAB8AIgAjACMAIgAkACIAIgAiACAAIAAg
ACAAIAAgAB8AHwAdAB0AHQAeAB4AHgAeAB4AHgAeAB4AHgAhACEAIQAhACEAIQAhACEA
IgAiACIAIgAgACAAHwAfACAAIQAhACEAIwAjACMAIwAjACMAIwAjACMAIwAjACQAJAAk
ACQAJQAlACUAJgAnACgAKAAoACgAJwApACkAKQArACsAKwAtADAAMgAyADIAMQAzADQA
NAA2ADYANgA3ADgAOAA4ADkAOwA9AD8AQABAAEIAQwBDAEQARQBHAEgASgBLAEwATQBP
AFEAUgBSAFIAUgBSAFEAUQBRAFEAUQBRAFEAUgBSAFEAUQBRAFAATQBMAEsASQBIAEUA
QwBBAEAAPgA8ADkANwA0ADIALwAtACsAKwArACoAKQAoACcAJgAlACMAIwAjACMAIgAh
ACAAIAAgACAAIAAfAB8AHwAfAB8AHgAeAB4AHgAeAB4AIAAhACIAIgAgACAAHwAeAB4A
HgAeAB4AIQAiACIAIgAgACAAIAAgACAAIAAhACEAIwAkACQAJAAiACIAIgAiACIAIgAi
ACIAJAAkACQAJAAiACEAIQAhACEAIQAiACIAJAAlACYAJwAlACUAJAAjACIAIgAiACIA
IwAkACQAJAAmACYAJgAlACMAIgAiACIAIQAgAB8AHgAgACEAIgAjACQAJAAkACQAIgAi
ACEAIQAhACEAIQAhACEAIQAhACEAIAAfAB8AHwAhACIAIwAjACEAIQAfAB8AHgAeAB8A
HwAgACAAIQAiACAAIAAfAB4AIAAgACAAIAAeAB4AHQAdACAAIAAhACIAIQAhACEAIAAg
ACAAIAAfAB8AHwAfAB8AHwAfAB8AHwAfAB8AHwAfAB8AHwAfAB8AHwAfAB8AHwAhACEA
IgAgACAAIAAgACAAIAAgACAAHgAeAB4AHgAeAB4AHgAeAB4AHgAeAB8AIQAiACIAIgAi
ACIAIgAiACUAJQAlACUAJAAkACQAJQAjACUAJQAlACQAJAAkACQAJgAmACYAJgAmACcA
JwAnACcAJwAnACcAJQAlACQAIgAhACAAIAAfACAAIAAgACAAHgAeAB0AHQAdAB0AHQAd
AB8AIAAgACAAHgAeAB4AHgAdAB0AHQAdAB4AHgAeAB4AHgAeAB4AHgAeAB4AHAAcABsA
GgAaABkAHQAiACgAMQA7AEoAXQB0AIwAowC7AM0A1QDXAM8AuACUAG4ATgA4ACwAIwAa
ABcAHAAdABwAHwAiACUAJQAmACYAJgAkACQAJgAmACYAJgAoACgAJwAnACUAJQAlACYA
JAAkAA==
         </WaveFormData>
      </LeadData>
   </Waveform>
</RestingECG>
