# Supplementary material for: Detection of Left Atrial Enlargement Using a Convolutional Neural Network-Enabled Electrocardiogram
Source: Front Cardiovasc Med. 2020 Dec 17;7:609976. doi: 10.3389/fcvm.2020.609976 (PMC7773668; doi:10.3389/fcvm.2020.609976)
Supplement: Supplementary file 4 [file Data_Sheet_4.ZIP › normal3/1802031942_1361_0000000R.XML]

<?xml version="1.0" encoding="Windows-1252"?>
<!DOCTYPE RestingECG SYSTEM "restecg.dtd">
<RestingECG>
   <PatientDemographics>
      <PatientID>1802031942</PatientID>
      <PatientAge>65</PatientAge>
      <AgeUnits>Years</AgeUnits>
      <Gender>Female</Gender>
      <PatientLastName>liangshaoying</PatientLastName>
   </PatientDemographics>
   <TestDemographics>
      <DataType>Resting</DataType>
      <Site>1</Site>
      <AcquisitionDevice>MAC55</AcquisitionDevice>
      <Status>Unconfirmed</Status>
      <Priority>Normal</Priority>
      <AcquisitionTime>10:17:51</AcquisitionTime>
      <AcquisitionDate>08-06-2016</AcquisitionDate>
      <CartNumber>1</CartNumber>
      <AcquisitionSoftwareVersion>009C</AcquisitionSoftwareVersion>
      <XMLSourceVersion>MAC5000 v1.0</XMLSourceVersion>
   </TestDemographics>
   <RestingECGMeasurements>
      <VentricularRate>64</VentricularRate>
      <AtrialRate>64</AtrialRate>
      <PRInterval>120</PRInterval>
      <QRSDuration>80</QRSDuration>
      <QTInterval>420</QTInterval>
      <QTCorrected>433</QTCorrected>
      <PAxis>16</PAxis>
      <RAxis>25</RAxis>
      <TAxis>20</TAxis>
      <QRSCount>11</QRSCount>
      <QOnset>230</QOnset>
      <QOffset>270</QOffset>
      <POnset>170</POnset>
      <POffset>218</POffset>
      <TOffset>440</TOffset>
      <ECGSampleBase>500</ECGSampleBase>
      <ECGSampleExponent>0</ECGSampleExponent>
   </RestingECGMeasurements>
   <Diagnosis>
      <Modality>Resting</Modality>
         <StatementCount>2</StatementCount>
         <LabelText>12SL ��ϳ���</LabelText>
      <DiagnosisStatement>
         <StmtFlag>ENDSLINE</StmtFlag>
         <StmtText>�������</StmtText>
      </DiagnosisStatement>
      <DiagnosisStatement>
         <StmtFlag>ENDSLINE</StmtFlag>
         <StmtText>���� ECG</StmtText>
      </DiagnosisStatement>
   </Diagnosis>
   <Waveform>
      <WaveformType>Rhythm</WaveformType>
      <WaveformStartTime>0</WaveformStartTime>
      <NumberofLeads>8</NumberofLeads>
      <SampleType>CONTINUOUS_SAMPLES</SampleType>
      <SampleBase>500</SampleBase>
      <SampleExponent>0</SampleExponent>
      <HighPassFilter>16</HighPassFilter>
      <LowPassFilter>150</LowPassFilter>
      <ACFilter>NONE</ACFilter>
      <LeadData>
         <LeadByteCountTotal>10000</LeadByteCountTotal>
         <LeadTimeOffset>0</LeadTimeOffset>
         <LeadSampleCountTotal>5000</LeadSampleCountTotal>
         <LeadAmplitudeUnitsPerBit>4.88</LeadAmplitudeUnitsPerBit>
         <LeadAmplitudeUnits>��V</LeadAmplitudeUnits>
         <LeadHighLimit>2147483647</LeadHighLimit>
         <LeadLowLimit>268435456</LeadLowLimit>
         <LeadID>I</LeadID>
         <LeadOffsetFirstSample>0</LeadOffsetFirstSample>
         <FirstSampleBaseline>0</FirstSampleBaseline>
         <LeadSampleSize>2</LeadSampleSize>
         <LeadOff>FALSE</LeadOff>
         <BaselineSway>FALSE</BaselineSway>
         <ExcessiveACNoise>FALSE</ExcessiveACNoise>
         <MuscleNoise>FALSE</MuscleNoise>
         <LeadDataCRC32>1189808429</LeadDataCRC32>
         <WaveFormData>
AgACAAIAAgACAAIAAgACAAAAAAAAAAAAAgACAAIAAgAEAAQABAAEAAMAAgABAAAAAgAC
AAIAAgACAAIAAgACAAAAAAAAAAAAAgACAAIAAgABAAAA///+//7//v/+//7//P/8//z/
/P/7//r/+f/4//j/+P/4//j/9v/2//b/9v/2//b/9v/2//X/9P/z//L/8v/y//L/8v/y
//L/8v/y//H/8P/v/+7/7v/u/+7/7v/s/+z/7P/s/+7/7v/u/+7/7P/s/+z/7P/q/+r/
6v/q/+3/7v/v//D/7v/u/+7/7v/s/+z/7P/s/+7/7v/u/+7/7f/s/+v/6v/r/+z/7f/u
/+3/7P/r/+r/6v/q/+r/6v/q/+r/6v/q/+f/5v/l/+T/5f/m/+f/6P/o/+j/6P/o/+b/
5v/m/+b/6P/o/+j/6P/n/+b/5f/k/+L/4v/i/+L/4v/i/+L/4P/e/+L/4P/g/+D/4P/g
/9//3//g/+D/4P/g/+D/4P/f/9//4P/g/+D/3v/e/97/3v/g/+D/4P/g/97/3v/e/97/
4f/h/+P/5P/k/+T/5f/l/+X/5v/n/+f/5//o/+j/6P/m/+f/5//l/+b/5//p/+r/6f/m
/+X/5f/n/+b/5v/m/+b/5f/k/+P/3//e/9z/3P/f/9//3//f/93/3P/c/9v/2//c/9z/
3P/e/97/3v/d/93/3P/a/9v/4f/l/+z/9f/5////CgAZACoAOwBLAFUAWwBdAFoAVABC
ACAAAADw/+r/3//Y/9v/2v/a/9//3//f/+D/4//j/+b/5f/n/+f/5f/l/+P/4//j/+P/
5P/k/+X/5f/k/+P/4v/h/+L/4//l/+b/5P/j/+L/4v/j/+T/5f/l/+f/5v/m/+f/5v/m
/+X/4//k/+T/5f/n/+X/5P/k/+P/5f/l/+X/5//o/+j/6f/r/+j/5//n/+b/6P/p/+n/
7P/u/+z/6//r/+v/7P/s/+7/7//v/+//7//v/+//7//x//T/9v/2//b/9P/1//b/9v/4
//j/+P/6//////8AAAAAAQABAAMABAAFAAcACAAJAAcACAAKAAoACAAJAAoADAAOABAA
EQASABIAEQAQAA8AEQATABQAFQAUABMAEgAQAAwADgAOAA0ADAALAAgABwAHAAUABAAB
AAEAAAAAAP3/+f/4//X/8v/x/+//7v/u/+z/6//p/+n/6P/n/+T/5P/k/+L/4v/i/+D/
4P/g/97/3v/e/97/3f/d/93/3f/d/9z/3P/c/9z/3v/e/97/3v/b/9v/2//b/93/3f/b
/93/3v/e/97/3v/g/+D/3//f/9//3v/c/9v/2v/a/9r/2v/c/9z/3P/c/9//3//f/97/
3P/c/9z/3P/d/9//4P/h/9//3//g/+H/3//f/9//3//f/9//3//e/97/3v/f/9//3//g
/+H/4v/h/+D/3//d/9//3//f/+D/4v/g/+D/4P/e/97/3v/e/9//4P/i/+P/3//f/9//
3//g/+L/4//k/+L/4v/j/+P/4//i/+L/4f/j/+P/4//j/+H/4f/j/+P/5f/k/+T/4//j
/+T/5f/m/+b/5f/k/+L/4//m/+f/5//l/+P/4//j/+T/5f/m/+j/6P/o/+j/6P/l/+X/
5v/m/+f/6f/q/+v/6f/p/+j/6P/o/+r/6v/q/+r/6v/s/+r/6v/u/+r/6v/q/+r/6//r
/+z/7v/t/+z/6//q/+v/6//s/+7/7P/s/+z/7P/u/+7/7v/u/+7/7v/u/+7/7v/u/+//
7//x//L/8v/y//P/8//z//T/9f/1//X/9v/2//b/9v/3//f/9f/1//X/9v/2//b/9P/2
//f/9//2//b/9v/2//X/9v/1//P/8v/v/+7/7v/t//D/8f/y//L/8f/v/+7/7v/w//D/
8P/w/+7/6f/t/+7/7P/n/+f/8/8AAAMABQATABwAIQAwADsASQBbAGMAXQBYAFYATgAy
ABIA+v/y/+f/2v/d/+z/8P/t/+//8f/w//H/9f/4//3/AQADAAEA+//7//v/+//7//3/
/v8AAAEAAQABAAEAAQADAAMABAAEAAUABQAFAAYABgAGAAYABQAIAAgACQALAA0ADgAO
AA0ADwAOAA4ADwAQABAAEQARAA8ADwAPABEAEwASABIAEwARABEAEgASABAAEQARABQA
FQAUABQAFQAWABYAFQAWABUAFQAVABUAFQAVABUAFwAYABoAGgAaABwAHQAeAB4AHwAe
AB0AHgAjACMAJAAkACMAIwAlACYAKQArACwALQAvADAAMgAyADEAMQAxADIANQA2ADYA
NgA3ADcANwA3ADYANwA3ADcAOAA5ADoAOgA3ADgANwA1ADYANQAyADEALQArACoAJwAn
ACYAJgAjAB8AHgAbABgAFQATABIAEgAQAA8ADQANAAwACwAIAAgACAAGAAYABgAFAAQA
AwAAAAAAAAAAAP/////////////8//z//P/8//r/+v/6//r/+//7//v/+//6//n/9v/3
//j/+P/4//j/+v/6//n/+f/8//z/+//7//z//P/8//z/+f/4//f/9v/5//n/+f/4//r/
+v/6//r/+v/7//v/+//5//n/+v/7//n/+f/5//n/+f/5//n/+P/4//j/+f/5//j/+P/4
//j/+v/6//r/+f/3//f/9//4//j/9v/2//b/9v/2//b/9v/2//b/9//3//X/9f/1//X/
8//0//T/9P/y//L/8//z//X/9P/0//P/8f/x//H/8f/z//P/9f/1//P/8v/y//H/8f/y
//P/9P/0//P/8v/w//D/8v/y//H/8f/v/+//7//t/+3/7f/u/+//8P/x//L/8f/x//L/
8v/y//P/8//z//H/8f/w//D/8P/w//D/8P/y//L/8//0//H/8P/w//D/8P/w//L/8v/y
//L/8P/w//T/8v/x//D/7//u/+3/7f/u/+7/7v/u/+7/7v/v/+//8P/w/+7/7v/u/+7/
7v/u/+7/7v/w//D/8P/w/+7/7//v//H/9P/0//T/9f/z//P/9P/1//X/9f/2//b/+P/4
//n/+f/1//X/9f/2//b/9v/0//T/9f/1//T/9P/y//L/8f/w//H/7//u/+z/6//r/+r/
6f/q/+v/6//s/+v/6//s/+z/7P/s/+z/7P/t/+3/6v/o/+n/6//v//j/AQAHAA8AGAAl
ADIAQQBRAF0AZQBpAGwAZABUADwAGgAAAPb/7f/k/+f/7P/s/+v/6//r/+z/7f/v//D/
8//1//P/9f/3//b/9f/0//P/8P/w//H/8f/x//H/8f/x//H/8f/y//L/9P/z//L/8v/y
//L/8v/x//L/8v/z//X/8//0//T/8//1//T/9P/1//b/9v/3//f/9v/1//T/9f/2//b/
9//5//n/+f/6//r//P/9//3/AAD+//z/+//7//v//P/8//7/AQABAAEAAQABAAEAAQAD
AAQABgAGAAYACAAJAAoACgAMAAwADAAOAA8ADwAQABAAEwATABUAFgAVABcAGAAZABsA
HAAeAB4AHgAfACAAIgAjACQAJAAkACUAJQAlACUAJgAnACcAJwAnACcAJwAmACIAJAAk
ACMAJAAjACAAHwAdABsAGgAXABUAFAAUABEADwAOAAsACAAFAAMAAgACAAIAAQD/////
+v/5//b/9v/4//b/9v/2//f/+P/5//j/9//2//X/8//z//P/8//z//L/8v/y//L/8P/w
//D/8P/w//H/8v/z//H/8f/v//H/8v/y//L/8v/y//L/8f/x//D/8P/v/+//8f/y//P/
9P/y//L/8v/y//X/9f/1//T/8v/y//L/8v/0//X/9f/1//H/8f/y//P/8f/x//H/8f/z
//P/8//y//L/8v/z//P/8v/y//L/8v/0//T/9P/z//L/8f/w//D/8//y//P/9P/y//L/
8v/y//H/8P/w/+//7//v/+//7//t/+7/7v/u/+//8P/y//P/8f/w//D/7//v/+//7//v
//H/8f/z//P/8f/w//D/7//w//D/8P/w/+//7//v/+7/7v/w//D/7//w/+//8P/x//D/
7//u/+7/8P/w//D/8P/v/+//8P/w/+7/7//v/+//7//v/+7/7v/u/+7/7v/u//D/8P/x
//L/8f/w/+7/7v/u/+7/8P/w//D/8P/u/+7/7v/s/+7/8v/w//D/8P/w//D/7//t/+7/
7v/u/+//8P/x//H/7//w//D/8P/u/+7/7v/u//D/8P/w//D/7v/u/+7/7v/w//H/9P/2
//j/+P/5//n/9//4//n/+f/5//r/+v/6//j/+f/5//f/9//3//j/+P/4//b/9v/3//X/
9P/0//T/9v/3//j/+f/1//L/7v/s/+//7//v/+//8f/w//D/7//t/+7/7v/u/+7/7v/u
/+3/6//q/+j/6//x//f//P8DAA0AFQAcACkAPABLAFcAYwBrAG0AaABiAFAAMAASAAAA
+v/t/+b/7f/y/+z/7f/x/+//7v/x//X/+P/5//v/9//z//X/9f/1//X/9f/0//T/9f/1
//X/9f/1//X/9//3//j/+P/2//X/9P/0//P/9P/1//X/9//2//b/9//1//b/9v/1//b/
9v/3//n/+P/4//n/+f/5//n/+f/7//v/+v/6//v/+f/5//r/+v/8//3//f8AAAAA/v/9
//3///8AAAAAAgADAAMAAwADAAMAAwADAAUABgAIAAgACAAIAAkACgAKAAwADAAMAA4A
EQARABIAEgATABMAFQAWABkAGwAcAB0AHwAgACIAIgAhACEAIQAiACUAJgAmACYAJwAn
ACcAJwAnACcAJgAlACYAJwAoACgAJgAoACgAJwAmACUAIgAhAB0AGwAaABcAFwAWABYA
EwAPAA4ACwAIAAcABQAEAAQABAADAAEAAQD8//v/+P/4//r/+P/4//j/9v/2//b/9P/y
//L/8v/x//L/8//0//X/8//y//H/8P/y//L/8v/y//H/8f/x//H/8f/x/+//8f/0//T/
9P/0//L/8v/x//H/9P/0//P/8//y//L/8v/y//L/8v/y//L/8//z//P/8v/y//L/8v/y
//T/9f/1//X/8//z//T/9f/0//P/8v/x//P/8//z//L/9P/0//X/9f/0//T/9P/0//T/
9P/0//P/8//z//P/9P/0//L/8v/y//D/8P/w//D/8v/y//P/8//x//H/8f/x/+//8P/w
//D/8P/w//H/8f/x//D/8P/v//H/8f/x//H/7//v//H/8f/v/+7/7v/t/+3/7v/v//D/
8P/v/+7/7P/t//D/8f/x//H/7//v/+//7//v/+//8P/y//L/8v/y/+//7//w//D/7v/v
/+//7//x//H/8P/w/+7/7v/u/+7/8P/w//H/8v/v/+7/8P/w//D/8P/w//D/8P/w/+7/
7P/s//D/7//w//H/8v/y//H/8f/y//L/8v/y//L/8v/x//H/8v/x//D/7//u//D/8P/w
//D/7v/u/+7/7v/w//D/8f/x//X/9v/2//b/9v/1//T/9P/3//f/9//4//b/9v/2//f/
9//1//X/9f/2//b/9v/0//T/9f/1//T/9f/2//f/9//z//H/7v/s/+v/7P/u/+//8f/x
//H/8P/u/+3/7f/u/+z/7P/s/+z/7v/v/+3/7P/q/+3/8f/3//r/AQAJAA8AGAAhAC4A
QQBRAFsAYwBlAGAAYABUADYAEgD+//j/7//k/+P/5v/o/+n/6//t//L/8//1//T/9f/3
//n/9//1//f/9//3//f/9v/2//f/9//1//X/9f/1//X/9f/2//b/9v/1//T/9P/1//b/
9//3//n/+P/4//n/+f/6//r/+f/5//j/+P/5//r/+v/7//v/+f/5//n/+//8//z//f//
//7//f/9//z//v//////AgAAAP7//f/9////AAAAAAIAAwADAAMAAwADAAMAAwAFAAgA
CgAKAAoACgALAAwADAAMAAwADAAOABEAEQASABIAEQARABMAFAAXABkAGgAbAB0AHgAg
ACAAHgAfACAAIgAjACQAJAAkACMAIwAjACMAJAAlACUAJQAlACUAJQAkACQAJgAmACUA
IgAhAB4AHQAbABkAGAAVABUAFAAUABEADwAOAAsACAAHAAUABAAEAAQAAwABAAEA/P/7
//j/+P/6//j/+P/4//f/9v/1//L/8//0//X/9f/1//X/9f/1//P/8v/x//D/8f/y//P/
9P/z//P/8//z//X/9f/z//X/9v/2//b/9v/0//T/8//z//T/9P/z//P/9v/2//b/9v/1
//T/8//y//T/9f/2//b/+P/4//j/+P/4//n/+f/5//f/9//4//n/+P/3//b/9f/3//f/
9//2//T/9P/1//X/9f/2//f/+P/2//b/9v/1//P/8//z//T/9v/0//T/9P/0//T/9P/0
//T/9P/1//X/9f/1//X/9f/z//T/9P/0//T/9P/1//X/8//y//L/8f/z//P/8//z//P/
8//1//X/8//y//L/8f/x//L/8//0//T/8//y//D/8v/0//T/8//z//H/8f/x//H/8f/x
//L/9P/0//T/9P/w/+//7//u/+//8f/y//P/8f/x//D/8P/y//L/8v/y//L/8v/y//L/
8v/y//T/8v/y//b/8v/y//L/8v/y//H/8f/y//L/8v/y//L/8v/x//H/8v/y//L/8v/y
//T/9P/0//T/8//y//H/8P/y//L/8//z//X/9v/2//b/9f/1//X/9v/5//n/+f/6//r/
+v/6//v/+//5//n/+f/6//r/+v/4//j/+f/5//j/+P/4//j/9//4//f/9f/0//L/8v/z
//P/8f/x//H/8P/y//H/8f/y//L/8v/y//L/8P/x//H/7v/u/+//8//5/wAAAQAHABMA
HAApADoASwBXAGMAawBtAGoAaABeAEQAJAAMAAAA9f/q/+v/8P/u/+//8f/1//j/+//5
//j/+//7//v/+//9//3//f/9//3/+//6//r/+f/7//v/+//7//3//f/+//7//P/7//r/
+v/9//7///////3//P/8//3//f/+//7//f/9//z//P/9//z//P/9//3//v///wAAAwAC
AAAA/////wEAAQACAAIAAgADAAMABgAEAAIAAQABAAUABgAGAAgABwAHAAcABwAHAAcA
BwAJAAoADAAMAAwACgALAAwADAAQABAAEAASABUAFQAWABYAFwAXABkAGgAdAB8AIAAh
ACAAIAAhACAAIQAjACUAKAAnACgAKAAoACcAJwAnACcAKQArACwALQAsACsAKgAoACcA
KgArACsAKQAnACMAIQAhAB8AHgAbABkAGAAYABUAEQAQAA0ACgALAAkACAAIAAQAAwAB
AAEAAAD///z//P/8//r/+v/6//j/+P/4//b/9v/2//b/9f/1//X/9f/1//T/9P/0//T/
9f/2//f/+P/0//P/8v/x//L/8//y//X/9v/2//b/9v/1//T/8v/x//P/9P/0//X/9v/2
//b/9v/2//b/9v/2//X/9f/1//T/9P/0//T/9P/2//f/9//3//X/9f/2//f/+f/5//n/
+f/3//f/9//2//b/9v/3//f/+P/4//j/+P/2//b/9v/1//f/9//3//j/+P/2//b/9v/2
//b/9v/2//b/9v/3//f/8//z//P/8//0//b/9//4//b/9v/3//f/9f/0//T/8//1//X/
9f/1//P/8//1//X/9f/0//T/8//0//T/9P/0//X/9f/1//T/9P/2//b/9f/z//H/8f/x
//P/8//z//T/8//y//H/8P/w//H/8//0//T/9f/1//X/8//z//L/8v/0//T/9P/0//L/
8v/z//T/8f/y//T/9P/0//T/8v/y//L/8v/y//L/8v/y//D/8P/0//L/8v/y//L/8v/x
//H/8v/y//L/8v/y//L/8//z//T/9P/0//T/9P/0//P/8v/x//D/8f/y//P/9P/0//X/
9f/3//b/9v/2//f/+f/5//r/+//5//n/+v/6//z//P/9//3/+f/5//n/+v/6//r/+P/4
//n/+f/4//j/+v/6//n/+P/3//X/9P/y//H/8f/w/+//8f/x//D/8P/w//H/8//0//L/
8v/y//L/9f/3//T/8v/x//P/+f8AAAUADwAbACQAMQBCAE8AWQBlAG8AbwBsAGYAWAA6
ABoACgD+/+//6v/t//L/8v/1//f/9//0//P/9//6//v/+//5//n//f/8//v/+v/5//j/
+P/5//n/+v/7//z//f/6//n/+f/4//n/+f/5//r/+f/6//v/+//7//r/+v/7//3//v/+
//3/+//6//r/+//+//7///////3//f/9///////+//7/////////AAAAAAAAAQABAAQA
BQAEAAQABQAFAAYABgAIAAcABwAHAAcACAAJAAoADQANAA4ADQAMAA4ADwAQABAAEgAS
ABIAFAAXABcAGAAYABoAGwAeACAAHgAfAB8AHwAiACQAJwAoACYAJwAoACoAKQAqACoA
KgAsAC0ALgAvAC0ALQAsACsALAAtAC4ALgAsAC4ALgAtACoAKQAmACUAJQAjACIAHwAc
ABoAGQAVABUAFAARAA4ADQALAAoACgAGAAUAAwADAAIAAQD+//7//f/6//n/+P/5//r/
+//6//r/+v/6//n/9//3//f/9//4//j/+P/4//f/9v/1//T/9f/1//X/9f/1//X/8//1
//b/9v/2//b/9v/2//X/9f/2//b/9f/1//b/9v/2//b/+P/4//j/+P/4//f/9v/0//b/
9v/2//b/9f/1//T/8//y//P/9f/3//X/9f/1//X/9//3//f/9v/0//T/9f/1//L/8v/y
//L/9P/0//T/8//z//P/8//0//b/9P/0//T/9P/0//T/9P/y//L/8//z/+//7//v/+//
8P/y//P/9P/z//L/8v/x//P/8v/y//H/7//v/+//7//x//H/8//z//H/8P/w/+//7v/u
/+7/7v/x//H/8f/w//D/8v/y//H/8//x//H/8f/v/+//7//w//D/8P/w//D/7//v//D/
8P/w//H/8f/x//H/8f/w//D/8P/w//D/8P/w//D/8f/y//X/9P/y//L/8v/y//T/9P/0
//T/8P/w//T/8v/y//L/8v/y//H/8f/y//L/9P/0//T/9P/x//H/8v/y//T/9P/0//T/
9v/2//b/9v/2//b/9v/2//T/9f/1//f/+P/4//j/+f/6//v//f////7//f/9//z//v/+
///////7//v/+//8//r/+v/4//j/+//7//r/+v/4//j/9//2//f/9f/0//L/8v/z//P/
8//x//H/8P/w//H/8f/y//L/8v/y//L/8v/x//H/8v/0//X/+//9//7/AwARAB0AIgAv
AEIAUQBdAGUAaQBjAFwAVABAAB4ABgD4/+7/4//g/+P/5v/q/+3/8f/z//b/9f/z//b/
+f/5//f/+f/9//r/+f/4//f/9v/2//f/9//4//n/+v/7//r/+f/5//j/+v/5//j/+P/5
//r/+//7//v/+v/6//v/+//8//z/+//5//j/+P/5//z//P/9//3//f/9//3////9//z/
/P/9//////8AAAAA/v//////AgAEAAIAAQABAAMABAAEAAYABQAFAAUABQAGAAcACAAL
AAkACgAJAAgACQALAA0ADgAQABAAEAASABMAEwAUABQAFgAXABoAHAAcAB0AHQAdAB0A
HgAgACAAHgAfACAAIgAlACYAJgAmACgAKQAqACsAKwArACoAKQAnACcAJwAmACUAKAAp
ACkAJwAlACEAHwAeAB0AHQAbABcAFgAWABMAEgASABAADgANAAsACgAKAAYABQADAAMA
AQABAP//AAD+//z//P/8//7//v/+//z/+v/6//r/+f/7//v/+//7//r/+v/6//r/+v/6
//r/+v/5//n/+f/5//n/+f/3//n/+v/6//r/+v/8//z/+//7//v/+v/4//f/+v/6//r/
+v/6//r/+v/6//v/+//7//r/+P/4//j/+P/2//f/9//3//b/9//5//v/+//7//v/+//7
//v/+//6//z//P/9//3/+v/6//r/+v/6//r/+v/5//v/+//7//z/+//4//f/9v/3//j/
+f/6//j/+P/5//n/9//3//f/9//1//b/9v/2//b/9v/3//f/+f/4//j/9//1//X/9f/1
//f/9//5//n/9//2//b/9f/0//T/9P/0//f/9//3//b/9v/4//j/9//3//X/9f/1//X/
9f/1//b/9P/0//T/9P/0//X/9//4//X/9f/0//P/9f/1//T/9P/0//T/9P/0//b/9v/3
//j/+//2//j/+P/4//j/9//2//X/8v/0//j/9v/2//b/9v/2//X/9f/2//b/9v/0//T/
9P/z//P/9P/0//T/9f/2//f/+P/1//T/8//y//P/9P/1//b/9//3//n/+v/4//j/+f/5
//r//P/+/////f/+//7//v/8//3//f/7//3//f/+//7/AAD+//7////+//z/+//6//r/
+f/4//f/9v/2//X/9v/2//X/9P/z//P/8v/y//H/8//0//T/9P/y//L/8v/x/+//7v/w
//H/8//7/wQACwANABUAIgAtADoASwBbAGMAaQBrAGgAZABcAEgAJgAOAAIA+//w//H/
8P/q/+3/8//1//b/9//5//r/9//5/////f/3//r/+//8//3/+//6//r/+f/6//v//P/9
//v/+//8//z//P/7//r/+v/9//7///////z/+v/5//n/+v/8//3//f/7//r/+v/7//r/
+v/7//v//f/9//3////+//z/+//7//7///8BAAIAAAABAAEABAACAAAA/////wMABAAE
AAYABgAFAAQAAwAEAAUABgAJAAoADAAMAAwADAANAA4ADgASABIAEgAUABYAFQAVABQA
FgAXABoAHAAdAB8AIAAhAB8AIAAiACIAJAAlACYAKAAoACgAJwAmACkAKQApACkAKwAt
AC4ALwAsACsAKgAoACcAKgArACsAKAAnACQAIwAhAB8AHgAbABkAGAAYABUAEwASAA8A
DAANAAsACgAKAAYABQADAAMAAgABAP7//v8AAP7//v/+//3//P/7//j/+v/6//r/+f/4
//f/9v/1//b/9v/2//b/9P/0//T/9P/1//X/9f/1//b/9//2//n/+f/4//f/9v/4//j/
9//3//j/+P/3//f/9v/2//b/9v/4//j/+P/4//n/+f/5//j/+P/4//j/+P/6//v/+//7
//j/9//3//f/+P/5//r/+//6//n/+P/2//j/+P/5//n/9v/2//b/9v/2//b/9v/1//f/
9//3//j/9v/0//T/9P/2//b/9v/2//T/9P/1//X/8//z//P/8//0//b/9//4//f/9v/2
//X/9f/0//T/8//1//X/9f/1//P/8//1//X/9f/0//T/8//y//L/8v/y//X/9f/1//T/
8v/0//T/8//z//H/8f/x//P/8//z//T/8v/y//L/8v/z//P/9P/0//T/9f/1//X/9P/z
//H/8P/x//L/8//0//P/8v/y//L/8f/0//b/9v/2//b/9f/0//P/8v/y//L/8v/y//T/
9P/0//L/8f/0//H/8P/x//L/8//z//P/9P/0//T/9P/0//T/8//1//b/9v/2//T/9P/0
//T/8v/y//L/8v/w//D/8P/w//P/8//1//b/+P/4//n/+f/3//j/+f/5//v//P/8//z/
+v/7//v/+f/7//v//P/8//z/+v/6//v//f/8//z//P/8//v/+v/5//X/9P/y//L/8//z
//P/8//x//D/8P/v//H/8v/y//L/9P/0//T/8//v/+z/8P/z//P/9//+/wcADwAbACQA
JwAyAEsAXQBnAG8AdQByAGwAXgBEACIACgAAAPf/7v/v//T/8P/x//f/9f/y//X/+f/6
//n/+///////+//7//v/+//7//z//P/9//3/+//7//v/+//9//3//v/+//7//f/8//z/
+//8//3//f////7//v////3//v/+//3//f/8//z//f/+//7//////wEAAQABAAMABQAE
AAQABQAEAAMAAwACAAQABQAFAAgACAAGAAUABQAFAAYABgAIAAsACwALAAsACwALAAsA
DQAPABIAEwAUABIAEwAUABQAFAAUABQAFgAbABsAHAAcABsAGwAdAB4AIQAjACQAJQAl
ACYAKAAoACYAJwAoACoALAAuAC8AMAAvAC8ALwAvAC4ALwAvAC8AMQAxADEAMAAuADAA
MAAvADAALwAsACsAKAAlACMAHwAfAB4AHgAbABkAGAAVABIAEAANAAsACgAKAAkABwAH
AAYABQACAAIAAgAAAAAAAAD+//7//v/8//z//P/8//v/+//7//v/+//4//j/+P/4//r/
+v/6//r/+f/5//n/+f/5//n/9//5//r/+v/6//r/+P/4//f/9//5//r/+v/7//v/+v/5
//j/+P/4//j/+P/7//v/+//6//j/+P/4//j/+P/5//n/+f/5//n/+v/7//v/+//7//v/
/f/9//3//P/6//j/9//1//X/9v/3//j/+P/4//j/9//1//X/9f/2//T/8v/y//L/8v/y
//L/8v/0//T/9f/1//L/8f/w/+//7f/u/+7/7v/w//D/8f/x//H/8P/w/+//7//v/+//
7//t/+3/7//v/+3/7P/s/+v/6v/q/+r/6v/p/+n/6f/o/+n/7P/t/+3/6//p/+n/6f/p
/+n/6f/q/+r/6v/q/+r/5//n/+j/6P/o/+n/6f/p/+f/5//m/+b/6P/o/+j/6P/m/+b/
5//o/+f/5P/m/+b/5v/m/+f/6P/p/+r/6f/o/+X/5P/q/+j/6P/o/+b/5v/l/+X/5v/m
/+b/5v/o/+j/5//n/+b/5v/m/+b/5v/m/+b/5v/k/+T/5P/k/+T/5P/k/+X/5v/p/+v/
7P/q/+v/6//r/+7/7//v/+//7v/u/+7/7v/v/+//7f/t/+3/7v/u/+7/6//q/+r/6f/q
/+r/6v/q/+v/6v/p/+f/6P/m/+b/5//k/+P/4v/h/+L/4v/h/+H/4//k/+X/5v/l/+T/
4v/h/+L/5P/n/+f/6//y//3/BwANABAAHQAyAEMASwBTAFkAWQBWAEoAMAAOAPT/6v/i
/9n/1v/Z/9r/2v/d/9//4f/k/+n/6//u/+//6//n/+n/6f/q/+v/7P/t/+7/7v/v/+//
7f/r/w==
         </WaveFormData>
      </LeadData>
      <LeadData>
         <LeadByteCountTotal>10000</LeadByteCountTotal>
         <LeadTimeOffset>0</LeadTimeOffset>
         <LeadSampleCountTotal>5000</LeadSampleCountTotal>
         <LeadAmplitudeUnitsPerBit>4.88</LeadAmplitudeUnitsPerBit>
         <LeadAmplitudeUnits>��V</LeadAmplitudeUnits>
         <LeadHighLimit>2147483647</LeadHighLimit>
         <LeadLowLimit>268435456</LeadLowLimit>
         <LeadID>II</LeadID>
         <LeadOffsetFirstSample>0</LeadOffsetFirstSample>
         <FirstSampleBaseline>0</FirstSampleBaseline>
         <LeadSampleSize>2</LeadSampleSize>
         <LeadOff>FALSE</LeadOff>
         <BaselineSway>FALSE</BaselineSway>
         <ExcessiveACNoise>FALSE</ExcessiveACNoise>
         <MuscleNoise>FALSE</MuscleNoise>
         <LeadDataCRC32>337261874</LeadDataCRC32>
         <WaveFormData>
AgACAAIAAgACAAIAAgACAAAAAAAAAAAAAgACAAIAAgACAAIAAgACAAIAAgACAAIAAgAC
AAIAAgAAAAAAAAAAAAAAAAAAAAAAAAAAAAAAAAD///7//f/8//z//P/8//z/+v/6//r/
+v/6//r/+v/6//n/+P/3//b/9v/2//b/9v/0//T/9P/0//L/8v/y//L/8v/y//L/8v/x
//D/7//u/+7/7v/u/+7/7P/s/+z/7P/q/+r/6v/q/+z/7P/s/+z/7P/s/+z/7P/s/+z/
7P/s/+z/7P/s/+z/7P/s/+z/7P/s/+z/7P/s/+z/7P/s/+z/7P/s/+z/7P/s/+z/7P/s
/+r/6v/q/+r/6v/q/+r/6v/o/+j/6P/o/+j/6P/o/+j/5v/m/+b/5v/o/+j/6P/o/+b/
5v/m/+b/5P/k/+T/5P/i/+L/4v/i/+T/5P/k/+T/4v/i/+L/4v/h/+H/4v/i/+D/4P/g
/9//4P/g/+H/4v/i/+H/4f/h/97/3v/f/9//4f/h/+H/4f/h/+H/4f/h/+H/4f/i/+L/
4v/i/+L/4//j/+X/5v/m/+j/6P/p/+r/6P/o/+b/5v/o/+r/6//r/+3/6v/o/+f/5f/h
/9//3v/g/+D/4f/h/+L/4v/j/+P/4//i/+L/4f/i/+H/4f/g/97/3v/f/9//3//g/+D/
4P/i/+L/4v/i/9//4f/h/+T/5f/n/+n/6//s/+r/8P///xYALgBBAFIAWABSAFQAVgBC
ABsABQD6/+v/3f/f/+P/4f/j/+j/6f/q//D/9P/y/+//7//u/+z/7P/s/+n/6P/o/+f/
5//n/+f/5//n/+f/5v/m/+f/5//n/+f/5//m/+b/5v/m/+f/5//o/+b/5f/l/+X/5//n
/+f/5//n/+f/5//n/+f/5//o/+j/6P/o/+j/6P/n/+j/6P/o/+j/6P/o/+f/6f/q/+z/
7P/u/+3/7f/t/+v/7f/v/+//7//v/+7/7v/u/+7/7//w//H/8f/0//T/8v/x//H/8v/1
//b/9//5//n/+v/6//3//v///wAAAAD+////AAAAAAAAAQAEAAQABgAHAAgACQAJAAkA
CQAJAAcACAAJAAoACwAMAA0ADgAMAA0ADgAOAAwADgAOAA4ADgANAAwADAAMAAsACgAJ
AAgABgADAP////////z/+//7//j/9//3//b/8//x//H/8f/v/+//7//s/+v/6//q/+j/
5//m/+b/5v/l/+P/5f/k/+T/4v/i/+T/5P/k/+T/4v/i/+L/4v/h/+H/3//f/+P/4//j
/+P/5P/k/+P/4//h/+H/4f/h/+D/4P/g/+D/4v/i/+H/4f/i/+L/4//k/+T/5P/l/+b/
5v/m/+b/5v/j/+P/5P/k/+X/5f/l/+b/6P/n/+f/6P/m/+b/5v/k/+T/5f/m/+b/6P/o
/+j/5//m/+X/5P/i/+P/5P/m/+f/6f/n/+f/5//o/+j/6P/o/+j/6P/o/+j/5f/k/+T/
5P/l/+b/6P/p/+f/5f/o/+j/6v/q/+n/6f/o/+j/6P/o/+n/6f/o/+j/6f/q/+v/7P/p
/+n/6f/p/+r/6v/q/+r/7P/s/+z/7P/r/+v/6v/q/+r/6//s/+3/6v/p/+j/6P/r/+z/
7f/u/+7/7v/v/+//7v/u/+7/7v/u//D/7v/u/+7/7v/u/+7/7f/t/+7/7v/u/+7/7v/t
/+z/7P/v//D/8P/v//H/8f/w//D/8P/v/+7/7f/v/+//7//v/+//7//v/+//8P/w//D/
8P/w//H/8f/z//T/9P/0//T/9f/2//b/9v/y//L/8v/0//b/9//4//b/8v/x//D/7f/u
/+7/7v/u//H/8f/y//L/8//z//P/8v/w/+//7v/t/+7/7v/v//D/8P/v/+7/7v/v//D/
8f/y/+7/7P/t/+//7//q/+f/8f/9//3/+P/8/wIACwAeAC4AQwBcAGgAYABaAGAAXAA/
AB8ADgAFAPn/7//1/wMABQAAAAEABAACAAYADAAJAAkACAAIAAYAAgADAAIAAgABAAMA
AwADAAMAAwADAAIAAgAFAAUABQAFAAYABgAHAAgACAAJAAkACgALAAsADAANAA0ADQAN
AA0ADwAPAA8ADwAPAA8AEAAQABAAEAAQABAAEQASABIAEgAQABAAEAAPABEAEgAUABQA
FgAVABUAFQAUABUAFgAVABUAFQAUABQAFAAUABUAFgAXABcAGgAaABwAGwAbABwAGwAc
AB0AHwAfACAAIAAjACEAIQAhACAAIwAlACcAKAAoACkALAAsACwALQAuAC8AMwAzADMA
MwAzADQANQA2ADgAOAA4ADgAOAA5ADoAOgA4ADoAOgA6ADoAOQA4ADgANgA1ADQAMwAz
ADIAMAAtACsAKwAoACcAJwAkACMAIwAiAB8AHQAdABsAGQAZABkAFgAVABUAFAAQAA8A
DgAOAA4ADQALAA0ADgAOAAwADAAKAAoACgAKAAoACgAKAAoACQAJAAcABwAHAAcABwAH
AAYABgAFAAUABwAHAAcABwAIAAgACAAIAAgACAAHAAcABQAEAAQABAAEAAQABQAGAAYA
BgAGAAYABwAHAAgACAAFAAUABQAGAAYABQAFAAYABgAGAAYABAACAAMABAAEAAQABAAE
AAMABQAFAAUABAAEAAQABQAFAAUAAwADAAMAAgACAAIAAgACAAIAAgACAAEAAAAAAAAA
AAAAAAEAAQD///3/AAAAAAAAAAD//////v/+//7//v///////v/+/wAAAAAAAAAA////
///////+//7//v/+//7//v/+//7//f/9//z//P/7//v/+//7//z//f/+/wAA/v/+//7/
/v/+//7///////7//v/+//7//v/+//7//v/8//7///////3//P/8//z//P/8//z//P/8
//z//P/7//v//P/8//z//P/8//v/+v/6//v//P/8//v/+//9//z//P/9//v/+//7//v/
+//7//v/+//9//3//f/+//z//P/8//z//f/9////AAAAAAAAAAABAAAAAAAAAP7/AAAA
AAIAAwADAAMAAAD+//v/+v/3//b/9v/2//b/9//3//j/+P/5//n/+f/4//j/9//2//X/
9f/2//b/9v/3//X/9f/2//b/+P/4//j/+P/2//f/9f/z//b/9//7////AQACAAIABAAT
ACgAPgBTAGYAbgBuAHIAcABeADsAHwASAP//8f/x//X/+f/7//r/+f/8/wAAAgACAAEA
AQAAAP7//v/8//3//P/8//v/+f/5//n/+f/5//n/+P/4//v/+//7//v/+//6//r/+v/4
//n/+f/6//r/+f/5//n/+f/5//n/+f/5//n/+f/5//n/+f/6//r/+P/4//j/+P/5//r/
+v/6//r/+v/6//n/+//8//7//v/+//3//f/9//v//f////////////7//v8AAAAAAQAC
AAMAAwAGAAYABgAFAAUABgAHAAgACQALAAkACgAKAA0ADgAPABAAEAASABMAFAAUABQA
FQAYABgAGAAZABoAGwAdAB0AHQAdABsAHAAdAB4AIQAiACMAJAAiACMAJAAkACIAJAAk
ACQAJAAjACIAIgAgAB8AHgAdAB0AHAAaABcAFQAVABIAEQAPAAwACwALAAoABwAFAAUA
AwABAAEAAQACAAEAAQAAAAAA///+//7//v/9//v//f/8//z/+v/6//r/+v/6//r/+v/6
//r/+v/5//n/9//3//n/+f/5//n/+v/6//n/+f/5//n/+f/5//j/+P/4//j/+f/6//r/
+//7//r/+v/6//z//P/9//7//P/8//z//P/9//3//v/+//v/+//7//z//P/7//v//P/8
//z//P/6//j/+f/6//r/+v/6//r/+f/5//n/+f/4//b/9v/3//f/+P/3//j/+f/5//j/
9//2//b/9v/2//b/9//2//b/9v/0//T/9f/1//f/9f/4//j/+P/4//f/9//4//j/+P/4
//f/9//2//b/+P/4//j/+P/3//f/9//3//b/9v/2//b/+P/4//j/+P/3//f/9v/2//X/
9f/1//X/9//3//f/+P/3//b/9f/0//b/9v/3//f/9v/2//b/9v/2//b/9v/2//T/9v/3
//f/9f/0//b/9v/2//b/9P/0//T/9P/0//T/9P/0//X/9f/2//b/9v/2//b/9f/y//L/
8//0//T/8//z//P/8v/y//P/8//z//P/8//z//H/8f/x//H/8//z//T/9P/2//b/9v/3
//f/+f/6//r/+v/6//v//P/8//z/+v/6//r//P/9//3/+//4//b/9f/0//H/8P/w//D/
8P/x//H/9P/0//X/9f/0//L/8f/v//D/7//v/+7/7P/s/+3/7f/v//D/8P/w/+7/7v/u
/+7/7//v//H/8v/1//f/9//7//z/+v/+/w8AJgA+AFEAYABkAGIAZgBkAE4AKwAXAAwA
+f/t/+3/8f/1//X/+P/5//r//P8CAAIA///9//z/+P/4//j/9//2//b/9f/z//P/8//z
//X/9f/0//T/9//3//f/9//3//b/9v/2//b/9//3//j/9//1//T/8//1//X/9f/1//X/
9f/1//X/9f/1//b/9v/2//b/9v/2//X/9v/2//b/+P/4//j/9//3//j/+v/6//r/+f/5
//n/+f/7//3//f///////v/+//7//v///wAAAQABAAQABAAEAAMAAwAEAAUABgAHAAkA
CQAKAAoADQAOAA8AEAAQABAAEQASABIAEgATABYAFgAYABkAGgAbABsAGwAbABsAGwAc
AB0AHgAeAB4AHgAeAB4AHwAgACAAIgAkACQAJAAiACEAIAAgAB4AHQAcABsAGwAaABgA
FQATABMAEAAPAA8ADAALAAsACgAHAAUABQADAAEAAQABAAAA//////7//P/7//r/+v/6
//n/9//5//r/+v/4//j/+P/4//j/+P/6//r/+v/6//f/9//1//X/+P/5//r/+//7//r/
+P/3//n/+f/5//n//P/8//z//P/6//r/+f/5//n/+P/4//j/+P/4//n/+v/4//j/+P/4
//f/9//4//j/+f/5//n/+v/5//f/9v/2//j/+P/4//b/+P/5//r/+v/4//j/+P/3//X/
9f/1//T/9f/2//j/+f/3//X/9f/1//b/9v/2//b/9v/2//b/9v/z//L/8v/y//L/8v/z
//P/8//x//T/9P/y//L/8f/x//L/8v/y//L/8//z//L/8v/y//L/8v/y//H/8f/x//H/
8v/y//L/8v/0//T/9P/0//T/8//x//D/8f/x//H/8f/v/+//7//w//L/8v/y//L/8v/y
//P/8//w//D/8P/w//L/8v/y//L/8P/y//P/8//x//L/8P/w//D/8P/u/+7/7v/u/+7/
7v/t/+3/8P/w//D/8P/y//H/8P/w/+//8P/w/+//7//v/+7/7v/v/+//7//v/+//7//v
/+//7f/t/+3/7f/u/+7/7v/u/+7/7//v//H/8P/w//D/8P/x//L/8v/y//D/8P/w//L/
8//z//P/8P/s/+v/6v/n/+j/6P/o/+j/6//r/+z/7P/q/+n/6P/m/+f/5//n/+f/5//m
/+b/5v/l/+X/5f/m/+T/5P/k/+T/5v/m/+X/5f/l/+b/6f/r/+v/7f/w//D/9P/9/w4A
JAA9AFAAWgBWAFAAVABOADEADwAAAPn/7f/l/+X/6f/r/+z/7f/s//L/+P/4//X/9f/2
//L/7v/s/+v/6v/q/+n/6f/p/+n/6f/r/+v/6v/q/+v/6//r/+v/6//q/+r/6v/s/+3/
7f/u/+z/6//r/+v/6//r/+v/6//p/+n/6f/p/+v/6//s/+z/7P/s/+z/7P/r/+z/7P/s
/+z/7P/s/+v/6//s/+7/7v/s/+v/6//r/+3/7//x//H/8//z//L/8v/0//T/9f/2//X/
9f/4//j/+v/5//n/+v/5//r/+//9//v//P/8/////v///wAAAAABAAMABQAGAAQABQAI
AAgACAAJAAoACwANAA0ADQANAA0ADgAPABAAEAAQABAAEAAOAA8AEAAQABAAEgASABIA
FAATABIAEgAOAA0ADAALAAsACgAIAAUABQAFAAIAAQABAP7//f/9//z/+f/3//f/9f/z
//P/8//y//H/8f/w/+7/7f/s/+z/7v/t/+v/7f/s/+z/6v/q/+r/6v/q/+r/7P/s/+z/
7P/r/+v/6f/p/+v/6//r/+v/7P/s/+v/6//t/+3/7f/t/+3/7P/r/+r/7P/s/+v/6//t
/+z/7P/s/+z/7P/t/+7/8P/w//D/8P/t/+3/7v/u/+//7//v//D/8P/v/+//8P/w//D/
8P/u/+7/7//w//D/8P/w//D/7//v/+//7//u/+7/7v/v/+//7//t/+3/7f/u/+7/7v/u
/+7/7v/u/+7/7//u/+7/7v/u/+7/7//v/+//7f/w//D/7v/u/+3/7f/s/+z/7P/s/+//
7//u/+7/7v/u/+7/7v/v/+//7//v/+7/7v/u/+7/7v/u/+7/7v/t/+3/7P/s/+z/7f/u
/+//7f/t/+3/7v/u/+7/7v/u/+7/7v/v/+//7P/s/+z/7P/u/+7/7v/u/+7/8P/w//D/
8P/w//D/8P/v/+//7v/u/+7/7v/w/+//7v/u/+//8P/w/+//7f/t/+z/7P/u/+//8P/x
/+//7//v/+//7//v/+//7//w//D/8P/w//D/8f/x//P/9P/0//T/9P/1//b/9v/2//T/
9P/0//b/+f/5//n/9v/0//P/8v/v/+7/7v/u/+7/7//v//D/8P/x//H/8f/w//L/8f/w
/+//7//u/+7/7v/x//H/8f/y//D/8P/w//D/8P/w//H/7//v//L/8//3//f/9//8//7/
AAAJAB4ANABJAF4AagBoAGYAbABiAEMAJQAYAAcA8//r/+//9f/3//r/+f/8/wAABgAE
AAMAAQAAAP7//P/+//3//P/8//v/+f/5//n/+f/7//v/+v/6//n/+f/5//n/+f/4//j/
+P/6//v/+//8//r/+f/5//n/+//7//v/+//5//n/+f/5//n/+f/6//r/+//8//3//v/+
//7//f/8//7//v/+//3/+//8//7//v8AAP//////////AQADAAMAAwADAAIAAgAEAAQA
BQAGAAYABQAHAAYACAAHAAcACAAJAAoACwANAA0ADgAOABEAEgATABQAFAAUABUAFgAW
ABYAFwAaABoAGgAbABwAHQAdAB0AHQAdAB8AIAAhACIAJAAkACQAJAAiACMAJAAkACQA
JgAmACYAJAAjACIAIgAgAB8AHgAdABsAGgAYABUAFQAVABIAEQARAA4ADQANAAwACQAH
AAcABQADAAMAAwACAAEAAQAAAAAA///+//7//P/7//n/+//6//r/+P/4//j/+P/4//j/
+P/4//j/+P/5//n/9//3//f/9//3//f/+P/4//f/9//3//f/9//3//b/9v/2//b/9//4
//j/+f/5//j/+P/4//b/9v/3//j/+P/4//j/+P/5//n/+v/6//n/+f/5//r/+v/5//n/
+v/6//r/+v/4//j/+f/6//r/+v/6//r/+f/3//f/9//2//b/9v/3//f/9//1//X/9f/2
//b/9v/2//b/9v/2//b/9//2//b/9v/2//b/9//3//f/9f/4//j/+P/4//f/9//4//j/
+P/4//f/9//2//b/+P/4//j/+P/1//X/9f/1//j/+P/4//j/9v/2//b/9v/3//f/9v/2
//X/9f/1//X/8//z//P/9P/2//b/9v/2//b/9v/3//f/9v/2//b/9v/4//j/+P/4//T/
9v/3//f/9f/2//b/9v/2//b/9v/2//b/9v/4//j/+P/4//b/9f/1//b/9v/2//b/9v/1
//T/9P/1//j/+P/3//f/9//2//b/9//1//X/9f/1//X/9f/1//X/9//3//f/+P/2//b/
9v/2//n/+f/7//z//P/8//z//f/+//7//v/8//z//P/+//////////z/+v/5//j/9f/0
//L/8v/y//P/9f/2//b/9//3//f/9v/2//P/8v/x//H/8f/y//P/9f/z//P/9P/0//b/
9v/2//b/9v/1//X/9f/0//f/+//9/wEAAgACAAYAFQAsAEAAUwBmAGwAagBsAG4AWgA3
AB8AEgD//+//8f/3//v////+//3/AAACAAQACAAHAAUABAACAAAAAgD///7//v/9//3/
/f/9//3//f/9//z//P/7//v/+//7//3//P/8//z/+v/7//v//P/+//3//f/9//3//f/9
//3//f/9//3//f//////AAAAAP7//v/+//7///8AAAAAAAD+//7//v/9////AAACAAIA
AwADAAQABQAEAAUABgAFAAcABwAGAAYACAAIAAkACgAJAAkADAAMAAwACwALAAwADQAO
AA8AEQATABQAFAAXABYAFwAYABgAFgAXABgAGAAZABsAHwAgAB4AHwAgACEAJQAlACUA
JQAjACQAJQAmACYAJgAmACYAKAApACoAKgApACoAKQAoACgAJwAmACYAJAAjACIAIQAf
AB4AHAAZABgAGQAXABcAFQASABEAEQASAA8ADQANAAkABwAHAAcABAADAAMAAgADAAMA
AwAEAAIAAQD//wEAAAAAAP7//v/+//7//v/+//z//P/8//z//P/9//z//f/9//3//f/9
//7//v/9//3//f/9//3//f8AAAAAAAAAAP///v/8//v/+//6//r/+v/7//z//v8AAP3/
/P/7//r/+//7//z//P/9//3//f/+//z/+//7//z//v/+//7//P/6//v//P/8//r/+v/6
//n/+//7//v/+v/4//j/+f/5//v/+f/5//n/+P/4//j/+P/6//r/+v/6//f/9v/2//b/
+P/4//n/+f/5//f/+v/6//j/+P/3//f/+P/4//j/+P/5//n/+P/4//j/+P/4//j/9//3
//f/9//2//b/9v/2//j/+P/4//j/+f/5//j/+P/3//f/9//3//f/9//3//j/+P/4//j/
+P/4//j/+f/5//j/+P/4//j/+P/4//j/+P/2//j/+f/5//n/+v/5//j/9//2//n/+v/7
//z/+//5//j/+P/5//r/+//8//n/+P/4//n/+P/4//f/9//5//j/+P/5//n/+f/5//n/
+//7//v/+//9//3//f/+//v/+v/5//j/+//7//3//v/+//7//v///wAAAAAAAP7//v/+
/wAAAQABAAEA/v/8//3//P/5//j/9//2//X/9f/2//j/+f/7//n/+f/4//j/9f/0//P/
8//0//T/9P/1//f/9//4//j/9v/2//b/9v/2//X/9f/1//T/+f//////AQAEAAYADAAb
ADIASABbAGYAaABkAGYAYgBGACUAFQAMAPv/8//1//n//f8BAAAAAQAGAAwADAAIAAkA
CQAEAP7/AAACAAAA/v/9//v//P/9//7//////////v/+//7//f/8//v//f/8//z//P/8
//3//f/+/wAA/////////f/9//3//f/9//3//f/9//////8AAAAA/v/+//7//v8BAAIA
AgACAAIAAgACAAEA//8AAAIAAgACAAEAAQABAAMABQAHAAcABwAHAAYABgAIAAgACQAK
AAoACQALAAoACwALAAwADgAOAA4ADgAPABEAEgASABUAFgAXABgAGAAWABcAGAAYABoA
GwAeAB4AHAAdAB4AHwAjACMAIwAjACUAJgAnACgAKAAoACgAKAAoACkAKgAqACoALAAs
ACwALAArACoAKgAqACkAKAAnACUAJAAiAB8AHgAfAB0AHQAbABgAFwAXABYAEwARABEA
EQAPAA8ADwAMAAsACwAKAAkACQAJAAoACAAHAAUABwAKAAoACAAIAAgACAAIAAgABgAG
AAYABgAGAAcABgAHAAcABwAHAAcACAAIAAcABwAHAAcABwAHAAYABgAGAAYACAAIAAcA
BwAJAAgACAAIAAgACAAJAAoACAAIAAgACAAFAAUABgAGAAcABwAHAAgACAAHAAcACAAK
AAoACgAIAAgACQAKAAoACQAIAAcABQAGAAcACAAIAAYABgAHAAcABwAFAAUABQAGAAYA
BgAGAAYABgAGAAYABQAEAAQABAACAAIAAwADAAMAAQAEAAQABAAEAAMAAwACAAIAAgAC
AAUABQAEAAQAAgACAAIAAgADAAMAAwADAAIAAgACAAIAAgACAAIAAgABAAEAAAAAAAEA
AQABAAEAAQABAAEAAgACAAIAAgACAAAAAAABAAEAAgACAAIAAgABAAAA///+//3/AAAC
AAMABwACAAIAAgACAAIAAAAAAAAAAAABAAEAAgACAAAAAAAAAP//AAAAAAEAAgAAAP//
/////wAAAAABAAEAAQABAAEAAQD//////////wEAAQACAAIAAgACAAIAAwAFAAcACAAI
AAgACAAJAAoACAAIAAYABgAIAAoACwALAAkABgAEAAMABAABAAAAAAD+//7///////7/
/v//////AQAAAAAA///+//3//f/8//r/+v/7//v/+//8//z//P/6//r/+v/6//v/+f/5
//r//f8DAAcACQAKAAgADAAZAC4ARABXAGoAcgByAHQAdABsAE0ALQAcAA0A/f/7//3/
+//5/wAAAwAEAAYACAAKAAkABwAIAAoABgD+/wAAAAABAAEA//////////8BAAEAAAAA
AP/////////////+//7//v8AAAEAAQACAAEA///+//3////////////9//3//f/9////
//8AAAAAAAAAAAAAAAAAAAAA///+////AAABAAEA//8AAAIAAgAEAAMAAwADAAEAAwAF
AAUAAwADAAIAAgADAAQABgAIAAkACQAMAAwADAALAAsADAANAA4ADwARAA8AEAAQABMA
FgAXABgAGAAWABcAGAAYABoAGwAeAB4AHgAfACAAIQAhACEAIQAhACEAIgAjACQAJgAm
ACYAJgAmACcAKAAoACYAKAAoACgAJgAlACQAJAAkACMAIgAhAB8AHgAcABkAGQAZABYA
FQAVABIAEQARAA4ACwAJAAkACQAHAAcABwAEAAMAAwACAAIAAQAAAAAAAAD///3/////
//7/+//6//v//P/9//7//P/8//z//P/8//3//P/9//3//f/9//3//v/+//3//f//////
//////7//v/+//7//v/+//3//f////7//v/+//7//v///wAAAAAAAAAAAAD/////AAAA
AP///////wAAAAD/////AAD+//7//v/8//7///8AAAAA/v/+//7//f/////////+//7/
/v/////////9//3//f/+//7//v/+//7//v/+//7//f/8//z//P/+//7///////3/+//+
//7//v/+//3//f/+//7//v/+//3//f/8//z//P/8//z//P/9//3//f/9/wAAAAAAAAAA
///+//3//P/9//3//P/8//3//f/9//3//f/9//3//v/8//z//P/8//z//P/9//3//P/8
//z//P/8//z//P/8//z//v///////f8AAP7//v/+//7//P/8//z//P/8//z//P/8//r/
+v/6//r/+//7//z//P/8//z//P/7//z//P/9//7//P/7//v/+//6//r/+//7//v/+//7
//v/+//7//v/+//7//v//P/8//z//P/8//3//f///wAAAAD+//7///8AAAIAAgAAAAAA
/v8AAAEAAQADAAAA/v/9//z/+f/4//j/+v/6//v/+//6//r/+//7//v/+v/6//n/+P/3
//f/9v/2//b/9//3//f/+P/4//j/9v/2//b/9v/1//X/+f/8//v/+//9/wMABgAIAAgA
DwAgADwAVQBoAG4AbgBwAHIAZABDACkAHgALAPn/9f/5//3///8AAAEAAgAGAAwADgAJ
AAcACAAGAAQAAgADAAIAAgABAP////////////////7//v///////////////v/+//7/
AAABAAEAAgAAAP/////////////////////////////9//3//v/+/wAAAAAAAAAAAwAE
AAQABAACAAIAAgABAAEAAgAEAAQABAADAAMAAwABAAMABQAFAAMAAwACAAIABAAEAAUA
BgAHAAcACgAKAAoACQAJAAoACwAMAA0ADwAPABAAEAATABMAEwATABIAFAAVABYAFgAW
ABcAGgAaABoAGwAcAB0AHwAfAB8AHwAfACAAIQAiACIAIgAiACIAIgAjACQAJAAiACQA
JAAkACIAIQAgACAAHgAdABwAGwAbABoAGAAVABMAEwAQAA8ADwAMAAsACwAJAAUAAgAB
AAEA////////AAD//////v/8//v/+v/6//r/+f/3//n/+P/4//b/9v/2//b/9v/2//T/
9P/0//T/9f/1//P/8//1//X/9f/1//T/9P/z//P/8//z//P/8//2//b/9v/2//T/9P/z
//P/8//y//L/8v/y//L/8//0//T/9P/0//T/8//z//T/9P/x//H/8f/y//T/8//z//T/
9P/0//T/8v/v/+//7//u//D/8P/w/+//8f/x//H/8P/w//D/8f/x//D/7f/s/+v/7P/s
/+z/7P/s/+z/7P/s/+n/6P/o/+j/5v/m/+f/5//n/+X/6P/o/+j/6P/n/+f/5v/m/+b/
5v/l/+X/5P/k/+b/5v/m/+b/4//j/+P/4//k/+T/5P/k/+L/4v/i/+L/4f/h/+D/4P/g
/+H/4v/j/+H/4f/h/+L/4f/g/9//3v/e/97/3//f/+D/4P/g/+D/4P/g/+D/4P/d/97/
3v/d/93/3P/d/97/3//g/97/3v/e/97/3v/e/97/3f/d/97/3v/e/97/3v/d/9z/3P/d
/97/3v/b/9v/2//a/9r/2//b/9v/2//b/9v/2//Z/9n/2f/Z/9v/3P/c/9z/3v/e/9//
3//g/+D/3//e/+D/4f/i/+L/4P/e/97/3v/g/+H/4f/h/97/3P/b/9r/1//W/9b/1v/W
/9f/1//Y/9b/1//X/9f/1v/W/9X/1P/T/9P/0v/S/9T/1f/V/9X/2P/Y/9j/2P/X/9b/
1f/T/9P/0//W/9f/2f/d/+H/4v/i/+r/+f8OACgAPwBIAEgAQgBEAEAAJgAFAPX/6v/d
/9X/1//b/93/3f/e/+H/5P/o/+z/7P/p/+n/4v/c/9z/3v/e/97/3//f/9//3//f/9//
4f/f/w==
         </WaveFormData>
      </LeadData>
      <LeadData>
         <LeadByteCountTotal>10000</LeadByteCountTotal>
         <LeadTimeOffset>0</LeadTimeOffset>
         <LeadSampleCountTotal>5000</LeadSampleCountTotal>
         <LeadAmplitudeUnitsPerBit>4.88</LeadAmplitudeUnitsPerBit>
         <LeadAmplitudeUnits>��V</LeadAmplitudeUnits>
         <LeadHighLimit>2147483647</LeadHighLimit>
         <LeadLowLimit>268435456</LeadLowLimit>
         <LeadID>V1</LeadID>
         <LeadOffsetFirstSample>0</LeadOffsetFirstSample>
         <FirstSampleBaseline>0</FirstSampleBaseline>
         <LeadSampleSize>2</LeadSampleSize>
         <LeadOff>FALSE</LeadOff>
         <BaselineSway>FALSE</BaselineSway>
         <ExcessiveACNoise>FALSE</ExcessiveACNoise>
         <MuscleNoise>FALSE</MuscleNoise>
         <LeadDataCRC32>3401697219</LeadDataCRC32>
         <WaveFormData>
IgAiACIAIgAgACAAIAAgACAAIAAgACAAIgAiACIAIgAgACAAIAAgACIAIgAiACIAIAAg
ACAAIAAgACAAIAAgACAAIAAgACAAHgAeAB4AHgAeAB4AHgAeAB4AHgAeAB4AHgAeAB4A
HgAcABwAHAAcABwAHAAcABwAHAAcABwAHAAaABoAGgAaABwAHAAcABwAGgAaABoAGgAY
ABgAGAAYABoAGgAaABoAGAAYABgAGAAaABoAGgAaABgAGAAYABgAGAAYABgAGAAZABoA
GwAcABoAGgAaABoAGgAaABoAGgAaABoAGgAaABgAGAAYABgAGAAYABgAGAAVABQAEwAS
ABAAEAAQABAADwAOAA0ADAAKAAoACgAKAAwADAAMAAwACwAKAAkACAAIAAgACAAIAAYA
BgAGAAYABgAGAAYABgAGAAYABgAGAAQABAAEAAQABgAGAAYABgAEAAQABAAEAAQABAAE
AAUABQAFAAUABQAFAAQABAAFAAMAAwADAAMAAwADAAMAAgACAAEAAQABAP//////////
/////wAAAAADAAYACQAKAAkACgAMAAwACgAMAA0ADgAOABAAEwATABMADwALAAcABQAC
AP///P/5//j/+P/7//z//P/9//3/AgACAAIAAQAAAP7//P/7//z//f/+/////f/9//3/
/f/9//3//f/9/wAAAgAEAAUABwAJAAcABQAFAAsADAAKAAYA/P/o/9b/zf/G/77/s/+y
/8H/zf/I/7v/tP+0/7j/w//S/9z/3f/f/+L/5P/n/+v/7//z//f/+//8//z//v/+//7/
/v///wAAAAAAAAAAAQABAAAAAAAAAAAAAgACAAIAAwADAAMAAwAEAAIAAQABAAEAAQAC
AAIAAgACAAEAAQABAAMAAwADAAMA/////wAAAAD//////////wEAAQABAAEA/v/9//z/
/P/7//v/+//7//r/+f/4//f/9f/1//X/9f/0//T/8//x//H/8P/v/+//8f/x//D/7//t
/+3/7P/r/+j/6P/n/+f/5//o/+j/5//n/+b/5f/l/+T/4//h/9//3//f/9//3//h/+H/
3//f/97/3f/c/9r/2P/Y/9b/1v/W/9f/2f/a/9r/2v/a/9r/2P/Z/9n/2//d/97/4f/j
/+L/4v/h/+L/4f/i/+T/5f/n/+n/6v/r/+r/6v/s/+7/7f/u/+7/7f/v/+//8f/y//H/
8v/y//L/8v/y//P/9P/0//T/9v/2//b/9f/1//X/8//z//P/8//0//T/9P/1//X/9P/0
//T/9v/2//X/9f/0//T/8//z//X/9f/1//X/9//3//f/+P/5//n/+P/3//X/9f/1//X/
9//3//f/9//1//X/9f/0//b/9//3//f/9//3//f/9//3//f/9//3//f/9//4//j/9v/2
//b/9v/4//j/+f/5//f/9//3//f/9//3//f/9//4//n/+//8//z//P/7//v/+v/6//r/
+v/6//v/+//7//3//f/9//7//v/+//7//v/+//7//v/+//3//f/9//3//f/9//3//f//
/wAAAAAAAAIAAQABAAEAAAD///7//v8AAAAAAQABAAIAAgACAAIAAQABAAAA//8BAAEA
AQABAAEAAQAAAAAAAgADAAMAAwABAAIAAAAAAAAAAAACAAIAAgACAAAAAAAAAAAAAAAB
AAEAAQADAAMAAwACAAAAAQABAAEAAwADAAMAAwADAAIAAgABAP//////////AAABAAIA
AwADAAIAAgAEAAgACgAMAA4AEAAQABAAEgARABIAEgAUABgAGQAaABcAFQARAA8ADAAJ
AAYAAwACAAEAAwADAAIAAwADAAYABgAIAAcABwAGAAUABQAFAAUABQAFAAUABQAFAAUA
BQAFAAUAAwAGAAgADAALAA0ADwARAA0ACQAJAA4AEgAOAAQA+v/s/9v/1P/W/8//yv/V
/+n/8P/p/+D/0v/O/9X/3P/i/+n/7f/q/+z/7//x//P/9//9/wMABAAEAAYABgAGAAQA
BQAGAAYACAAIAAkACQAKAAoACgAKAAwADAAMAA0ADwAPAA8AEAAOAA0ADQANAA8AEAAQ
ABAAEAAPAA8ADwANAA0ADQANAAwADQAPABAADQANAA0ADQANAA0ADQANAAoACQAIAAgA
BwAHAAcABwAIAAcABgAFAAMAAwADAAMABAAEAAMAAQABAAAA///////////+//3/////
//7//f/6//r/+f/5//j/+P/3//X/9f/0//P/8//x//H/8P/v//D/7//u/+3/7f/t/+v/
6//r/+v/6//q/+r/6v/o/+j/5//n/+j/6P/q/+r/6v/q/+j/6f/p/+v/7P/s/+7/7//v
//D/8P/y//P/9P/2//f/+v/7//v/+//7//r/+//8//3//v/+//3//////wEAAgACAAIA
AQAAAAEAAAAAAAAA/v/+/wAAAAACAAEAAQABAAEAAQABAAEAAAAAAAAAAQABAAAAAAAA
AP7//v/9//3///8AAAAAAQABAAEAAQABAP///////wAA//////7//f/9//3//f/9////
/////////////////v/+//////////3//f/9//3//f/9//3//f//////AAAAAP7//v/+
//7//v/+//////8BAAEAAQABAAEAAQABAAEA/////wAAAAAAAAAA/////wAAAAAAAAAA
AgADAAMAAwABAAEAAQACAAQABAAEAAQAAgACAAIAAgADAAMAAwADAAUABQAFAAUAAwAE
AAQABAAEAAMAAwADAAMAAwADAAQABAAEAAUABQAEAAQABAAEAAIAAwADAAMABAAFAAYA
BwAFAAUABAAEAAQABQAFAAUABQAFAAUABAACAAMAAwADAAYABgAGAAYABgAGAAQABAAE
AAQABAAEAAQABAAEAAQABAAEAAUABQAFAAUABwAHAAYABgAFAAUABQAFAAYABwAIAAkA
CAAIAAcABwAHAAcABwAHAAkACQAJAAoACQAJAAsADQAQABEAEgAUABIAEgAUABUAGAAY
ABoAHQAfAB8AGwAXABEADwAMAAkABgADAAIAAgAFAAYABgAHAAcACgAKAAoACQAJAAgA
BwAHAAcABwAHAAcABwAHAAcABQAFAAUABQAFAAYABgAKAA0AEQATABEADQANAA8AEgAU
ABIACAD2/+D/0f/K/8L/sf+q/73/z//O/7//uP+4/7z/yf/Y/97/4f/l/+j/7P/t/+//
8//3//v//f8AAAIABAAEAAQAAgADAAQABAAEAAQABQAFAAQABAAEAAQABAAEAAQABQAH
AAcABwAIAAYABQAFAAUABwAIAAgACAAGAAUABQAFAAUABQAFAAUABQAFAAYABgAFAAUA
BQAFAAMAAwADAAMABAADAAIAAgABAAEAAQABAAIAAQAAAP///f/9//3//f8AAAAA///9
/////v/9//3//P/7//n/9//4//n/+f/5//b/9v/1//X/9P/0//P/8f/z//L/8f/x/+//
7//u/+3/7v/t/+z/6//p/+n/5//n/+X/5f/l/+T/5P/k/+L/4v/h/+H/4v/i/+L/4v/i
/+L/4P/h/+H/4//m/+b/6P/p/+n/6v/q/+z/7P/s/+3/7f/w//H/8f/x//H/8P/x//L/
8//0//T/8//1//X/9//4//f/+P/4//j/+P/4//n/+v/5//j/+f/4//j/9//3//f/+f/5
//n/+f/4//j/+P/5//r/+v/7//z/+v/6//n/+f/6//r/+f/5//v/+//7//v/+f/5//n/
+v/7//v/+v/5//n/+f/5//n/+//7//v/+//7//v/+//6//r/+//7//v//f/9//3//f/9
//3//f/9//3//f/+//7//v/+//7//v/+//7//////wEAAQABAAEA//////////8BAAEA
AgACAAAAAAD/////AAAAAAAAAAAAAAEAAQABAP///////wAAAgACAAIAAgACAAIAAgAC
AAEAAQABAAEAAwADAAMAAwACAAIAAQAAAAEAAQACAAMAAwADAAMABAACAAIAAwADAAQA
BAAEAAQAAgADAAMAAwAFAAUABQAFAAUABQAEAAQABAAFAAUABQAFAAUABQAEAAQABQAF
AAUABAAEAAYABgAGAAYABAAEAAQABAAGAAYABgAGAAQABAAEAAQABAAEAAQABQAHAAcA
BwAHAAYABAADAAMABQAFAAUABQAFAAUABQAEAAQAAwADAAMABAAFAAYABwAFAAUABgAG
AAkADAAPABAADwAQABIAEgASABQAFQAWABYAGAAbABsAGQAVABEADQALAAgABQACAP//
/v/+/wEABAAEAAUABQAIAAgACAAHAAcABgAFAAUABQAFAAUABQAFAAUABQAFAAUABQAF
AAUACAAKAA4ADwARABEADwANAA8AEQASABAACgD4/+D/zv/B/7r/sP+h/6D/sf+9/7j/
q/+k/6T/qv+3/8b/zP/P/9H/0v/W/9n/2//d/+H/5//r/+z/7f/u/+3/7P/s/+3/7v/u
/+//8P/y//P/8v/y//L/8v/y//L/8v/z//P/8//z//T/9P/z//P/8//1//b/9v/2//T/
8//z//P/8//z//P/8//z//P/9P/0//H/8f/x//H/8//z//P/8//w/+//7v/u//H/8f/x
//H/8P/v/+7/7f/t/+3/7f/t/+7/7v/t/+v/7f/s/+v/6//t/+3/7P/r/+n/6f/o/+f/
5P/k/+P/4//k/+T/4//h/9//3v/d/93/3//f/97/3f/e/93/3P/b/9n/2f/X/9f/1//X
/9f/1v/U/9T/0v/S/9P/0//U/9T/1v/W/9b/1v/W/9f/1//Z/9r/2v/c/93/3f/e/97/
4P/h/+L/5P/l/+b/5//n/+f/5v/m/+j/6v/r/+z/7P/r/+v/6//t/+7/7//w//D/8P/v
/+7/7v/u/+7/7v/w//D/8v/x//H/8f/x//H/8f/x//D/8P/w//H/8//y//L/8v/y//L/
8f/x//L/8v/x//H/8f/x//H/8f/z//P/8//0//P/8//y//H/8f/x//H/8f/y//P/9P/1
//P/8//z//L/8v/z//P/8//z//P/8//z//X/9f/1//X/9//3//j/+P/2//b/9v/2//b/
9v/3//f/+f/5//n/+f/5//n/+f/5//v/+//8//z/+v/6//n/+f/6//r/+v/6//r/+//7
//v//f/9//3//v/+//7//v/+//z//P/8//z//f/9//3//f/9//3//f/9//v//P/8//z/
/v/9//3//f////////8AAAAAAAABAAEA/v/+//7//v/+/////////wEAAQABAAEAAQAB
AAAAAAAAAAEAAQABAAEAAQABAAAAAgADAAMAAwAEAAYABAAEAAQABAACAAIAAgACAAQA
BAAEAAQAAgACAAIAAgAEAAUABQAFAAUABQAFAAQABAAFAAUABQAFAAUABQAFAAUABAAE
AAMAAwADAAMAAwADAAMAAwADAAQABAAFAAgADQAOAA8AEAAQABAAEAASABMAFAAUABYA
GwAbABsAFwAVABEADwAMAAkABgADAAIAAAADAAQABAAFAAUACAAIAAgABwAHAAYABQAF
AAUABQAHAAcABwAHAAUABQAFAAUABQAHAAgACgAMAA0ADwARABEADQALAA0AFAAUAA4A
BgD8/+z/2//U/9L/yf/C/83/4f/q/+X/2P/Q/8z/0f/a/+T/6f/r/+z/7v/v//H/9f/5
////AwAEAAQABgAGAAYABgAHAAgACAAKAAoACwALAAoACgAKAAoADAAMAAwADQALAAsA
CwAMAAwACwALAAsADAAOAA8AEAAPAA0ADAALAA0ADQANAA0ADQANAA4ADgALAAsACwAL
AAsACwALAAsADAALAAoACgANAA0ADQANAAoACQAIAAcABwAHAAcABwAIAAgABwAFAAMA
AgABAAEAAwADAAIAAQABAAEAAAD///7//v/9//3//P/8//v/+f/3//b/9f/1//b/9//3
//f/9P/z//L/8f/x//H/7//v/+//7//v/+7/7v/u/+z/7P/t/+3/7v/u/+z/7P/s/+z/
7P/t/+3/7//u/+7/8P/x//H/8v/y//T/9f/2//j/+f/4//n/+f/5//r/+v/8//7///8A
AAAA////////AQACAAUABgAGAAYABQAEAAQABAACAAIABAAEAAYABQAFAAUABQAFAAUA
BQAIAAgACAAJAAcABgAGAAYACAAIAAcABwAIAAgABwAHAAcABwAHAAcABQAFAAUABgAF
AAUABAADAAQABQAGAAcACQAJAAkACQAIAAcABgAEAAQABQAFAAUABQAFAAUABQAFAAUA
BQAFAAUABQAGAAYABAAEAAQABAAGAAYABwAHAAkACQAJAAkACAAHAAYABQAHAAcACAAI
AAgACAAHAAcACgAKAAoACgAIAAkACQAJAAkACQAJAAoADAAMAAwADAAKAAoACgAKAAsA
CwALAAsACQAJAAkACQAJAAoACgAKAAoACQAJAAkACQAJAAkACgAIAAgACQAJAAgACAAI
AAgACAAJAAkACQALAAsACwALAAoACQAHAAYACAAJAAkACQAHAAcABwAGAAYACAAIAAgA
CAAIAAYABgAGAAYABAAEAAQABAAEAAUABQAFAAUABQAFAAQABAAFAAUABQAHAAcABwAH
AAUABAAEAAMABQAFAAUABQADAAMAAwADAAQABAAFAAgACwAMAA0ADgAQABAAEAASABMA
FAAUABYAGQAZABkAFQARAA0ACwAIAAMAAAD9//z//P///wAAAAABAAEABAAEAAIAAQAB
AAAAAQABAAEAAQD/////////////////////AQABAAIAAgAEAAcACwANAAsACQAJAA0A
DgAOAAgAAgD2/+T/0//O/8j/u/+w/7f/yf/Q/8f/vP+4/7r/w//S/9z/3//f/+D/5P/p
/+3/8f/1//f/9//6//z//v/+//7//v///wAAAAACAAIAAwADAAIAAgACAAIABAAEAAQA
BQADAAMAAwAEAAYABQAFAAUAAwAEAAQABAACAAEAAQABAAMAAwADAAMAAQABAAIAAgAD
AAMAAwADAAEAAQABAAEAAAD///7//v8AAAEAAgADAAAA///+//3//f/9//3//f/8//z/
+//5//n/+P/3//f/+f/5//j/9//1//X/9P/z//P/9P/0//X/8v/y//H/7//v/+7/7f/t
/+3/7f/s/+v/6v/p/+j/5//n/+f/5f/l/+X/5f/l/+T/5P/k/+L/4v/j/+P/5P/k/+P/
4v/h/+D/4v/j/+P/5f/k/+T/5v/n/+n/6v/q/+z/7f/u//D/8f/y//P/8//z//b/9v/4
//r/+v/6//n/9//5//n/+//8//3//v/+//7/+//6//r/+v/8//z//v/+//z/+//7//v/
+//7//v/+//+//7//v////3//P/8//z//P/8//v/+//+//7//f/9//3//f/9//3//f/9
//3//v/+//3/+//5//r/+//8//3/+//7//v/+//7//v/+//6//z//f/9//3/+//7//v/
+//9//3//f/9//v/+//8//z//P/8//z//P/8//z//f/9//3//f/9//3////////////9
//3//v/+//7//v/9//3///8AAAEAAgABAAEAAAD//wEAAQABAAIAAAAAAAAAAAD+//7/
/v/+//7///8AAAEA//////////8BAAIAAgACAAAA////////AQABAAEAAgACAAIAAwAD
AAAAAAAAAAAAAgADAAMAAwABAAEAAQABAAEAAQAAAAAAAAABAAEAAQABAAEAAQAAAAIA
AwADAAMAAgACAAIAAgACAAIABAAEAAQABAACAAIAAgACAAIAAgACAAIAAgACAAIAAgAC
AAEAAAD//wAAAQABAAIAAQABAAEAAQABAAEAAQABAAIAAgABAAEA//////////8BAAEA
AQACAAIAAwAGAAkACgALAAwADgAOAA4AEAARABAAEAASABUAFgAXABQAEQAMAAkABQAB
AP7/+//6//r///8AAAAAAQD//wIAAgACAAMAAwACAAEAAQABAAEAAQABAAEAAQABAAEA
AQABAAEAAQAAAAIABgAJAA0ADQANAAkACwANAAwACgAIAP7/7P/a/83/yP+8/6//rP+9
/8v/yP+7/7T/tv+8/8f/1P/Y/9n/3f/g/+T/6f/t/+//8//1//f/+P/6//z//P/8//z/
/f/+//7//v/+//////8CAAIAAgACAAAAAAAAAAEAAwADAAMABAACAAEAAQABAAEAAgAC
AAIAAgABAAEAAQABAAEAAQABAP////8AAAAA///////////9//3//f/9//3//f/9//7/
/v/9//z/+//4//f/9v/1//X/9f/1//X/9P/0//P/8f/y//L/8v/z//L/8f/v/+3/7v/v
/+//7//u/+7/7f/t/+r/6v/p/+f/6f/o/+f/5//m/+X/4//h/+H/4f/h/+H/4f/h/9//
3//d/93/3f/c/97/3v/c/9z/2//b/9z/3P/a/9r/2v/a/9v/3f/e/+H/4f/g/+H/4f/i
/+T/5f/o/+j/6P/p/+n/7P/t/+3/7f/w//D/8v/0//T/9P/z//H/8v/z//b/+P/3//j/
+P/4//j/+P/5//r/+P/4//r/+v/6//n/+f/5//v/+//7//v/+v/6//r/+//7//r/+v/6
//z//P/7//v/+//6//j/9//4//n/+v/7//n/+f/5//r/+//7//r/+f/5//n/+f/5//n/
+f/5//n/+//7//v/+v/4//n/+f/5//v/+//7//v/+f/5//n/+f/5//n/+v/6//v//P/9
//7/+//6//r/+f/7//v/+//7//3//f/9//3//P/7//v/+v/8//z/+//7//z//P/8//z/
+v/7//v/+//9//3//f/+//z//P/8//z//f/+////AAD9//3//f/9/////////////f/+
//7//v/+//3//f/9//3//f/9//7//f/8//z/+//7//z//f/+/wAAAQABAAEAAAD///7/
/f/+//////8AAP/////+//3//////////v8AAAEAAQABAAAAAAAAAAAAAAAAAAAAAAAA
AAAA///+//3//P/9//7///8AAP//////////AQABAAAAAAABAAEAAQABAP//////////
AAAAAP/////+//3//P/7//7///8AAAIAAAABAAQABwAGAAcACAAKAAwADAAOAA8ADgAO
ABAAEwATABMADwALAAcABQACAP///v/7//r/+v///wAAAAABAAAAAgABAAAAAQABAAAA
///////////////////////////////////9/wAAAgAGAAkACwALAAcABQAFAAkACgAG
AAAA9v/o/9j/z//O/8j/v//C/9f/5f/i/9X/zP/I/8r/0f/Y/9z/3//h/+L/5v/p/+3/
8f/1//f/+f/8//3//v/9//z//P/9//7//v/+//7//////wIAAgACAAIAAgACAAIAAwAB
AAEAAQACAAQAAwADAAMAAQACAAIAAgAEAAMAAwADAAEAAQABAAEA/////wAAAAABAAEA
AQABAAAA///+//3//f/9//3//v/9//3//f/9//7//f/8//v/+f/5//n/+f/6//r/+f/3
//n/+P/3//f/9f/1//T/8//z//P/8v/x//L/8v/x//H/7v/u/+3/6//r/+r/6f/p/+n/
6f/o/+f/5v/l/+T/4//l/+X/4//j/+L/4f/g/97/3//g/9//4P/d/93/3v/e/+D/4P/g
/+D/4v/j/+P/5f/m/+b/6P/p/+v/7P/s/+7/7f/u//D/8f/y//P/8//z//T/9P/2//j/
9//4//j/9//4//n//P/+//3//v/+//7//f/8//z//P/8//z//v/+//7//f/9//3/////
///////+//7//v///////v/+//7/AAAAAP////////7//P/7//z//f/+/////f/9//3/
/v///////v/9/////////////v/9//z/+//8//3//v/+//z//f/9//3//f/9//3//f//
//////////7//f/9//z//v/+//7//v/+//7///////3//f/9//3/////////////////
AAAAAAEAAgACAAMAAgACAAIAAgACAAMAAwADAAEAAQABAAIAAAAAAAAAAAACAAIAAgAC
AAEAAQABAAEAAQABAAEAAQABAAIAAgACAAIAAQABAAEAAQABAAEAAgAAAAAAAQABAAIA
AgACAAIAAgADAAMAAwABAAEAAQABAAMAAwACAAIAAQABAAAA//8BAAEAAQAAAAAAAQAB
AAEAAgACAAAAAAAAAAAAAAAAAAAAAAAAAAAAAAAAAAAAAAAAAAEA//////////8BAAAA
AAABAP///////////////////v8AAP////////3//f/9//3//f/9//7//v///wIABQAG
AAkACgAMAAwACgAMAA0ADgAMAA4AEQARABMADwALAAcABQACAP///P/5//j/+P/7//7/
/v//////AAAAAAAA//8BAAAA/////////////////f/9//3//f///////////wAAAAAA
AAMACQANAA0ACwAJAAsADAAMAAoAAADu/97/0//O/8b/t/+u/7n/y//M/7//uP+6/7z/
xf/U/9z/4f/h/+T/5v/r/+//8//5//v//f/6//7/AAAAAAAAAgADAAQABAAEAAQABQAF
AAYABgAGAAYABgAGAAYABwAFAAUABQAGAAgABwAHAAcABwAIAAgACAAIAAcABwAHAAcA
BwAHAAcAAwADAAQABAAFAAUABQAFAAQAAwACAAEAAQABAAEAAgABAAEAAQABAAAA///+
//3///////////////7//P/5//r/+v/6//v/+f/5//j/9//3//f/9v/1//b/9v/1//X/
8v/y//H/7//v/+7/7f/t/+3/7f/s/+v/6v/p/+j/5//p/+n/5//n/+X/5f/l/+T/5v/m
/+T/5P/j/+P/5P/k/+L/4v/i/+L/5P/l/+X/5//n/+b/5//n/+j/6v/r/+7/7f/u//D/
8f/w//H/8f/x//T/9P/2//j/9//4//j/9//5//n/+//8//v//P/8//z/+//6//r/+v/8
//z//v/+//3/+//6//n/+v/7//z//f/+//7//v////7//P/7//r//P/8//v/+//6//r/
+f/5//v/+//7//v/+f/5//n/+v/5//n/+P/3//j/+f/6//v/+f/5//n/+f/7//v/+//6
//r/+//7//v/+f/5//n/+f/7//v/+//7//n/+f/6//r/+v/6//r/+v/8//z//f/9//v/
+//7//v/+//7//v/+//5//n/+v/6//r/+v/5//n/+v/6//r/+v/6//v/+//7//v/+//7
//z/+v/6//r/+v/6//r/+v/6//v/+//7//v/+f/5//n/+f/7//z//P/8//r/+f/5//n/
+f/5//n/+v/6//r/+//7//z//P/8//z//P/9//3//f/8//v/+v/5//r/+//7//z/+v/7
//v/+//5//n/+f/4//n/+//8//3//P/6//r/+v/6//r//P/8//z//P/6//r/+v/6//r/
+v/6//r/+v/6//r/+v/4//j/+P/5//n/+f/5//n/+f/4//j/+f/5//n/+f/5//n/+f/5
//j/+P/3//f/9//5//n/+f/5//f/9//4//j/+f/8////AAABAAIABAAEAAQABgAHAAgA
CAAKAA0ADQANAAkABQABAP///P/5//b/8//y//L/9f/2//b/9//3//r/+v/6//n/9//2
//X/9f/1//X/9f/1//X/9f/1//X/9f/1//X/9f/4//j//P///wEAAQD//////f8BAAQA
AgD8//T/5P/Q/8H/vP+0/6X/oP+v/7//wv+1/6r/qP+s/7f/yP/S/9P/1f/Y/9z/3//h
/+X/6f/r/+3/8P/y//T/9P/0//L/8//0//T/9v/2//f/9//4//j/+P/4//j/+P/4//n/
9//3//f/+P/4//f/9//3//n/+v/6//r/+P/3//f/9//3//f/9//3//P/8//0//T/9f/1
//X/9f/3//f/9//3//b/9f/0//T/9f/1//X/9f/0//P/8v/x//H/8f/x//H/8v/y//H/
7//v/+7/7f/t/+3/7f/s/+v/6//r/+r/6f/o/+j/5//n/+j/6P/n/+X/4//i/+H/4f/h
/+H/4P/f/97/3f/c/9v/2//b/9n/2f/b/9v/2//a/9n/2P/V/9T/1f/V/9b/1v/W/9b/
1v/W/9b/1//X/9n/3P/c/97/3//d/97/3v/g/+H/4v/k/+X/5v/n/+f/5//o/+j/6v/s
/+//8P/w/+//7//v//H/8v/x//L/8v/y//P/8v/y//L/8v/y//T/9P/2//X/9f/1//P/
8//z//P/8v/y//L/8//1//T/9P/0//T/9P/z//P/9P/0//P/8//x//H/8f/x//L/8//0
//b/9f/1//T/8//z//P/8//z//X/9f/1//X/8//z//P/8v/0//X/9f/1//P/8//z//P/
9f/1//X/9f/1//X/9v/2//T/9P/0//T/9f/2//j/+f/4//f/9v/1//P/8//z//P/9f/1
//b/9v/1//T/8v/x//T/9P/0//T/9v/3//f/9//1//X/9f/2//j/+P/4//j/9v/2//b/
9v/3//f/9//3//X/9f/1//X/9f/2//b/9v/2//X/9f/1//P/8//z//T/9v/2//f/9//2
//b/9v/2//T/9f/1//X/9//3//f/9//2//X/8//y//T/9f/1//X/9//3//f/9v/0//X/
9f/1//T/9P/0//T/9P/0//T/9P/0//T/9P/0//T/9P/z//L/8f/w//H/8v/0//X/9f/1
//X/9f/y//L/8//z//X/9f/1//X/8//z//L/8v/x//H/8f/x//P/8//z//P/8f/y//L/
8//2//n/+v/7//z//v/+//7/AgADAAQABAAGAAkACQAJAAMA///7//n/9v/z//D/7f/s
/+z/7//w//L/8//z//b/9P/0//P/8//y//H/8f/x//P/8//z//P/8f/x//H/8f/z//P/
8//0//j/+v/9/////f/3//P/8//7/wAA/P/2/+7/3v/K/7//vv+6/7H/uP/L/9f/1P/J
/8D/uv+8/8P/zP/S/9f/1//W/9j/2f/d/+H/5f/n/+v/7v/u//D/8P/w//D/8f/y//L/
9P/y/w==
         </WaveFormData>
      </LeadData>
      <LeadData>
         <LeadByteCountTotal>10000</LeadByteCountTotal>
         <LeadTimeOffset>0</LeadTimeOffset>
         <LeadSampleCountTotal>5000</LeadSampleCountTotal>
         <LeadAmplitudeUnitsPerBit>4.88</LeadAmplitudeUnitsPerBit>
         <LeadAmplitudeUnits>��V</LeadAmplitudeUnits>
         <LeadHighLimit>2147483647</LeadHighLimit>
         <LeadLowLimit>268435456</LeadLowLimit>
         <LeadID>V2</LeadID>
         <LeadOffsetFirstSample>0</LeadOffsetFirstSample>
         <FirstSampleBaseline>0</FirstSampleBaseline>
         <LeadSampleSize>2</LeadSampleSize>
         <LeadOff>FALSE</LeadOff>
         <BaselineSway>FALSE</BaselineSway>
         <ExcessiveACNoise>FALSE</ExcessiveACNoise>
         <MuscleNoise>FALSE</MuscleNoise>
         <LeadDataCRC32>1540876244</LeadDataCRC32>
         <WaveFormData>
8P/w//D/8P/v/+7/7f/s/+7/7v/u/+7/7//w//H/8v/w//D/8P/w//P/9P/1//b/8//y
//H/8P/y//L/8v/y//T/9P/0//T/8//y//H/8P/z//T/9f/2//X/9P/z//L/8v/y//L/
8v/0//T/9P/0//L/8P/u/+z/7f/u/+//8P/t/+z/6//q/+3/7v/v//D/7//u/+3/7P/p
/+j/5//m/+j/6P/o/+j/5//m/+X/5P/m/+b/5v/m/+T/5P/k/+T/4v/i/+L/4v/i/+L/
4v/i/+D/4P/g/+D/4f/i/+P/5P/k/+T/5P/k/+T/5P/k/+T/5v/m/+b/5v/j/+L/4f/g
/+L/4v/i/+L/4v/i/+L/4v/g/+D/4P/g/+L/4v/i/+L/3//e/93/3P/e/97/3v/e/+D/
4P/g/+D/3f/c/9v/2v/f/+L/5f/o/+b/5P/i/+D/3v/e/9//3//f/9//3//e/9z/3P/d
/93/3//f/9//3//c/9v/2//b/9v/2//b/9z/2v/a/9r/2v/Z/9f/1f/U/9n/3P/g/+L/
3//e/93/3P/e/+L/5f/o/+j/6P/q/+r/6P/q/+z/7f/v/+//7//u/+v/6P/l/+P/4f/f
/93/3P/Z/9j/2P/Z/9n/2P/X/9b/2v/c/93/3P/Z/9f/1P/S/9T/1f/V/9X/0//T/9H/
0//T/9P/0//U/9r/4//s//b/CAAhADgASABdAH8AlwCkAKsAngBvADkACgDb/6H/ZP8w
/wz/8P7R/rf+pv6y/uX+Jv9U/23/gP+R/5r/o/+q/7L/vP/G/9D/2f/h/+L/5P/m/+b/
5//m/+f/5//q/+z/7//x/+//7//v/+//8f/y//P/9v/2//b/9v/2//T/9P/2//f/9//6
//r/+v/3//f/+P/6//z//f/+//////8AAAAAAAD8//7///8BAAMABAAGAAYABAADAAEA
AwADAAMABQAIAAsADAANAA4ADAAMAA0ADwARABQAFgAWABMAEwAUABYAFgAXABkAGwAf
ACIAIwAlACYAJQAmACcAKwArACwALgAvADAAMAAyADIAMwA1ADgAOgA6ADoAOgA7ADsA
OwA5ADsAOQA7ADsAOAA1ADMAMgAyADMAMgAzADMAMQAuACsAKgAmACYAJAAkACIAIAAc
ABgAFQASAAwADQANAAsACwAHAAUAAgD///7/+//5//j/+f/5//f/+P/3//P/8P/u/+//
7//v/+7/7f/t/+z/7P/r/+r/6f/n/+n/6v/s/+7/7f/r/+r/6P/o/+n/6f/p/+z/7P/s
/+z/6f/p/+r/6v/u/+7/7v/u/+3/7f/s/+r/7P/t/+//7//x//L/9P/1//X/9f/1//X/
9v/2//b/9//1//X/9P/0//f/+P/6//v/+f/5//n/+v/5//b/9f/z//b/9//4//n/9f/0
//L/7//x//L/8v/x//L/8//0//T/8f/w/+7/7f/w//D/8f/0//L/8f/x//D/8f/y//P/
9P/y//H/8P/w//H/8P/x//L/9P/0//X/9f/0//L/8P/u//D/8P/x//H/8f/x//D/8P/w
//D/8P/w//L/8v/y//P/8v/x/+//7v/w//L/9P/2//T/9P/0//P/8P/w//L/8//1//b/
9v/2//X/9P/y//D/8f/1//b/9//3//b/9f/0//P/8v/2//f/+P/5//f/9v/2//b/9f/1
//X/9f/4//n/+f/5//j/9//2//X/9//4//j/+P/2//b/9v/1//T/9P/1//b/+//8//3/
/v/9//z//P/+/wAAAgACAAIABgAGAAYACAAIAAcABwAFAAgACgAKAAoABQADAAEA///9
//z/+//6//j/+f/6//r/+P/4//n/+v/7//r/+f/5//b/9P/z//P/9f/1//X/9f/z//X/
9f/1//X/9P/2//v/BAAQAB4AMwBMAF4AbQCFAKUAugDHAMwAuQCFAEoAHQDv/7D/eP9S
/zT/E//z/tr+zv7j/hb/Sv9t/4T/mf+q/7f/xP/O/9b/3v/o//H/9//7//7/AQACAAQA
BAAGAAcACwAMAA4ADwAPAA8ADwAPABEAEgATABYAGAAYABgAGAAUABQAFgAXABUAGAAY
ABgAFwAXABgAGgAZABkAGQAZABwAHgAfACAAHQAeAB4AHwAfACAAIgAiACIAIQAfACEA
HwAfACEAJAAmACYAJgAmACMAIgAiACMAJQAqAC4AMAAtAC0ALgAwADAAMQAzADUANgA4
ADgAOQA5ADkAOwA9AD8APwBAAEIAQwBEAEQARgBFAEUARgBIAEkASgBLAEwATABLAEoA
RwBJAEcASQBJAEcARQBEAEQAQAA/ADwAOwA9ADsAOAA1ADMAMAAxADAAMAAuACwAKAAl
ACMAIQAcABoAGQAWABUAFAATABEADwANAAkABgAEAAMAAwABAAIAAwABAAAAAAD8//v/
+v/4//j/+f/5//r/9//2//X/8//z//T/9v/4//j/9//3//b/9f/1//T/8//2//b/9v/2
//P/8//0//T/9//4//n/+v/6//v/+//6//n/+f/6//n/+P/4//n/+f/5//n/+f/5//z/
/P/8//3//f/9//z//P/7//r/+v/5//r/+//8//7/+//4//f/9f/1//X/9f/1//f/+P/4
//f/9v/2//X/8//1//X/9f/0//P/8v/w/+//8v/y//P/9v/1//P/8v/w//D/8P/w//D/
8f/x//H/8v/w/+7/7v/u/+7/7v/v/+//8P/w//D/8P/v/+7/7v/t/+//7//u/+7/7P/s
/+z/7P/s/+z/7P/t/+v/6//q/+r/7P/s/+z/7P/u/+7/7v/t/+r/6v/s/+3/7v/u/+3/
7P/s/+z/6//q/+j/6//r/+v/7f/u/+7/7f/p/+j/6P/o/+z/7v/s/+z/7P/s/+v/6v/p
/+n/6//r/+v/6//s/+z/7P/t/+v/6//r/+v/7f/s/+v/6//q/+n/6P/n/+j/6P/o/+j/
6v/q/+n/6P/m/+f/6P/q/+r/6v/q/+r/5//n/+n/6v/w//L/9P/4//b/9v/4//r/+v/7
//r/+f/7//n/9//1//D/7f/q/+f/5P/j/+L/4v/k/+b/5//o/+b/5//o/+j/5//m/+b/
5f/h/+D/4P/f/+H/4f/h/9//3//f/9//3//e/+D/5//y/wQAGgAzAEgAUgBhAIEAmQCo
ALMArgCDAEsAHADt/7P/cP80/xL/+P7d/sf+uP6+/un+KP9Y/3H/hv+Z/6T/rf+2/77/
yP/Q/9b/1//d/+T/6P/s/+7/7//u/+//7//0//b/+f/7//n/+f/5//n/+v/6//r//P/+
//7//v/+//r/+v/8//3//f8AAAAAAAD9//3//v8AAAMAAwADAAMABAAGAAcACAAFAAYA
BgAHAAkACgAMAAwADgANAAsADQALAAsADQAQABMAFAAVABYAFAAUABUAFwAVABgAGgAa
ABoAGwAdACAAIAAhACMAJQAmACgAKAApACsAKwAtAC8AMQAxADIANAA2ADgAOQA8ADoA
OwA9AEAAQABAAEAAQABBAEEAQQA/AD0AOwA9AD0APgA9AD0APgA8ADsAOAA3ADgANwA1
ADMALwAqACkAJgAoACYAJAAgAB8AHQAbABYAEQAPAAsACQAJAAkACAAHAAMA///8//r/
+v/5//b/9v/4//X/8//y//D/7//u/+z/7f/t/+z/7P/q/+r/6v/p/+n/6v/s/+7/7v/t
/+3/7P/p/+n/6P/n/+r/7P/u//D/7P/r/+v/6v/t/+7/7//w//D/8f/x//D/7v/v//H/
8f/y//L/8//z//L/8f/w/+//8f/y//P/9f/z//P/8v/y//T/9P/1//X/9//3//f/+P/3
//T/8//x//P/8//z//P/8v/y//H/7//v//D/8P/v/+//7//v/+7/7P/s/+v/6//r/+r/
6v/s/+7/7f/t/+z/6//q/+n/6P/o/+n/6v/s/+v/6P/n/+b/5//o/+r/6//t/+z/6//q
/+f/5v/m/+X/6P/p/+n/6v/p/+j/5//m/+T/5P/k/+X/6P/p/+n/6v/p/+j/5//m/+j/
6P/o/+f/5f/k/+X/5f/n/+j/6P/o/+r/6v/p/+j/5v/p/+n/6f/p/+r/6v/p/+X/5P/k
/+T/5P/i/+X/5v/n/+j/6P/o/+j/6P/o/+j/6f/p/+n/6f/p/+j/5v/m/+f/5//l/+X/
5f/l/+f/5//o/+n/6f/p/+n/6v/q/+r/6v/q/+n/5//l/+T/5f/m/+j/6P/q/+r/6v/q
/+3/8P/y//T/9P/0//b/9v/2//j/+v/7//v/+//7//r/9f/y/+//7f/r/+n/5//m/+b/
5v/n/+n/6f/o/+f/5v/p/+r/6v/o/+b/5f/j/+L/4v/j/+P/4//j/+P/4f/j/+H/4f/h
/+L/6P/v//j/CAAcADMARABQAGkAjQClALIAtwCoAHkAQQASAOP/q/9q/zT/EP/2/t3+
xf62/sL+9/42/2D/e/+O/5v/pv+x/7j/wP/K/9L/2v/h/+X/5//q/+3/7v/w//D/8v/z
//f/+P/6//v/+P/3//b/9f/4//r//P8AAAEAAgADAAQAAQAAAAEAAQADAAYABgAGAAMA
AwAEAAYABwAHAAcABwAHAAgACAAIAAQABgAHAAkACgAMAA8AEAAPAA0ACgALAA4ADwAS
ABYAFgAWABYAFgAVABQAFAAVABYAGgAdAB4AHQAdAB4AIAAgACEAIwAlACgAKgAqACsA
KwArAC0ALwAyADMANQA4ADgAOAA3ADgANgA3ADkAPAA/AEAAQQBCAEEAQQBBAD8AQQA/
AEEAQQBAAD0AOwA6ADkAOQA3ADcAOQA3ADQAMQAtACgAJwAkACcAJgAlACIAHgAbABgA
EgAOAA0ACgAJAAkACQAIAAcABQABAP7//P/9//3/+//8//n/9f/y//D/8f/x//H/8P/v
/+//7v/u/+z/7P/s/+v/7P/s/+3/7v/s/+v/6//q/+v/7f/u/+//8v/y//L/8v/w/+//
7//u//L/8v/y//L/8v/z//P/8v/w//H/8//z//P/9P/2//f/9P/z//L/8f/z//T/9f/3
//n/+f/4//j/+P/4//n/+f/5//n/+f/6//n/9v/1//P/9P/1//b/9//0//T/8//x//P/
9P/0//P/8//z//P/8v/y//L/8f/x//P/8v/y//T/8//x//D/7v/x//L/8//0//X/9f/1
//b/8//w/+//7v/w//D/8f/x/+//7v/t/+z/7v/u/+//7//v/+//7v/u/+z/7P/s/+z/
7f/u/+//8f/w/+//7f/s/+7/7v/u/+7/8f/y//P/8//v/+7/7//v//H/8v/y//L/8f/w
/+7/7P/s/+//7//v//H/8v/y//H/7v/s/+v/6v/y//b/9f/0//P/8v/v/+7/7f/s/+7/
7//w//H/8//y//L/8v/z//P/8//z//P/8//y//H/8P/v/+7/7f/w//L/8//0//L/8v/y
//H/8v/y//P/9P/0//T/9P/0//H/8P/w//L/9//8////AgABAAAA//8AAAIAAwAFAAUA
BwAGAAMAAAD7//n/9//1//T/9P/0//T/8//z//P/8v/0//T/9f/2//j/9v/0//P/8P/u
/+3/7f/v/+//7//v/+7/8f/y//P/8f/y//b/+/8AAAgAFgArAEYAVgBlAIEAowC2AMMA
ygCxAHkAQAATAOX/qP9y/0r/Kv8L/+3+0v7I/t/+Fv9O/3H/hv+Z/6j/tf++/8L/yv/W
/+b/7//1//r//v8CAAQABQAEAAUABQAJAAoADAANAA0ADQANAA0ADwAQABEAFAAUABQA
FAAUABEAEAARABEAEwAYABoAHAAaABkAGQAaABsAGwAbABsAHAAeAB8AIAAcABwAGwAb
ABwAHgAhACIAIAAfAB0AHwAgACEAJAAoACgAKAAoACgAKAAoACkAKwArAC4AMAAwAC4A
LQAtAC4AMQAzADYAOQA7AD4APwBBAEAAPwBAAEEARQBFAEYASABIAEgARwBIAEkASwBO
AFIAUABQAFAAUABRAFEAUQBPAFAATwBSAFMAUABNAEsASgBMAE0ATABNAEsASQBGAEMA
QAA8ADwAOgA8ADoAOAA0ADAALQAqACQAIwAjACEAIQAcABsAGQAXABQAEQAPAA4ADgAN
AAoACgALAAkACAAIAAcABwAHAAYAAwADAAIAAgAAAAAAAAD/////AAACAAQAAwABAAAA
/v8AAAEAAQABAAIAAgACAAIAAAD//////v8DAAQABQAGAAMAAwACAAAAAQADAAYABwAI
AAgACQAJAAYABQAEAAMABgAGAAYABwAGAAUAAwACAAUABgAIAAkACAAHAAYABgAGAAQA
BAADAAUABQAFAAUAAgAAAP3/+f/8/wAAAwAFAAQAAwACAAAA/v/+//3//f/+//7///8C
AP///f/8//r/+v/6//r/+v/7//v/+//8//v/+P/3//b/+f/6//z//f/5//b/8//w//P/
9P/2//f/9f/1//T/9P/0//T/9P/0//f/+P/5//v/+P/3//X/9P/0//T/9P/0//T/9P/0
//P/8P/w//L/8//2//b/9f/0//L/8v/x//D/8P/z//P/8//1//b/9v/1//H/8v/y//L/
8v/y//H/8f/x//H/8f/w//D/8P/z//P/8//z//H/8f/w/+//7//v/+//7//t/+7/7v/u
//D/8P/w/+//7v/u/+//8P/w//D/8P/w//L/8v/z//b/9//4//f/9v/6//r/+v/8/wAA
AQADAAMAAAD+//r/9v/2//X/9P/z/+7/7P/q/+j/6f/r/+3/7v/u/+7/7//w/+7/7P/q
/+n/5//m/+b/5//p/+n/6f/p/+X/5//n/+f/6f/q/+z/8f/2/wIAFAArAEIAUgBhAH8A
nQCuALUAtACVAGMANgAPAN3/nv9g/zL/EP/v/tH+vP66/tf+GP9W/3P/gv+R/6D/q/+2
/8D/yv/W/+L/6f/p/+z/7v/w//D/8//0//f/+f/9//7/AAABAAAA///+//3/AQACAAMA
BgAFAAQAAwACAAEAAgAFAAcABgAIAAcABgAHAAcACAAKAAwADQAOAA8ADgAOAA0ADAAI
AAoACwANAA4AEAATABQAEgARAA8AEQASABMAFgAaABoAGAAWABQAFQAWABgAGwAZABwA
HgAeAB0AHQAeACAAIgAjACUAJwAqACwALAAtAC8ALwAxADMANwA3ADgAOgA4ADgANwA4
ADoAPQBBAEYAQwBCAEEAQABDAEMAQwBBAEEAPwBBAEEAPwA9ADwAPAA8AD0APAA9ADoA
NwAzAC8ALwAsAC0ALAArACgAJQAgAB0AGwAZABQAFAATABAADwALAAkABgADAAQAAQD/
//7//v/9//r/+v/5//X/8v/w//L/8//0//T/8P/v/+3/7P/s/+z/7P/r/+r/6v/r/+z/
7P/r/+v/6v/t/+//8P/x//D/7v/s/+r/7P/t/+//8P/w//D/8P/w/+7/7//v/+7/8P/x
//P/8//w//D/8f/x//P/8//z//P/9P/0//T/9f/0//P/8f/w//P/9P/2//f/8//x/+//
7v/v/+7/7//v//D/8f/y//P/8P/w/+//7f/v//D/8P/v/+7/7f/s/+r/7f/u/+7/7//t
/+z/7P/u/+3/6//q/+j/6f/q/+v/7P/q/+n/6P/o/+j/5v/m/+b/6P/o/+n/6f/r/+r/
6f/o/+r/6v/r/+v/6P/n/+X/5P/l/+b/5//o/+r/6v/q/+v/6v/p/+f/5v/o/+j/6P/o
/+f/5v/l/+P/5f/m/+n/6//r/+r/6P/m/+j/6P/n/+b/5//r/+z/7f/r/+r/6P/l/+T/
5P/l/+b/7P/o/+f/5v/l/+T/5P/k/+T/5P/m/+j/6v/t/+v/6f/n/+X/5f/m/+f/6f/p
/+n/6f/p/+v/6v/p/+n/5//n/+f/5//m/+b/5v/m/+n/6v/q/+r/6P/n/+b/5v/o/+j/
6P/o/+n/6//v//L/8v/w/+7/7v/x//L/9f/4//v//f/9//3//P/5//b/8//v/+3/6//p
/+f/5f/j/+L/5v/o/+n/6v/n/+f/5//m/+X/5P/k/+P/4v/i/+P/4//h/+H/4f/f/+L/
4//k/+X/5P/k/+f/8P/+/xIALQBEAFYAbQCNAKEAqACzAKgAewBHABwA7f+z/3L/OP8Q
//L+1/7D/rj+xP73/jb/Xv9x/4L/k/+g/63/uP/E/8z/1P/Y/9v/4f/n/+r/7f/u//L/
8v/0//X/9P/0//X/9f/4//n/+v/7//v/+v/5//r/+//8//3//v/9//7/AQADAAAAAgAB
AAAAAQADAAYACgAKAAkACAAHAAUABgAGAAYABQAIAAoADQAJAAgACAAGAAoACwALAA8A
DQANAA8AEgATABIAEQAQABMAFAAWABkAFwAYABgAFgAXABkAHAAgACEAIQAiACMAJgAo
ACgAKQAtAC0ALwAxADAALwAvADAAMwA2ADgAPAA5ADkAOgA8ADwAPAA8ADwAPwA/AD8A
PQA8ADkAOgA5ADsAOwA8AD4APQA9ADsAOwA5ADcANAAxAC0AKAAnACQAJgAkACIAHgAc
ABsAGgAWABIAEQAOAA0ACAAHAAUAAwADAAEAAAAAAPv/+f/1//T/9//1//T/9P/y//H/
8P/u/+7/7//v//D/8v/y//L/8f/u/+z/6//q/+z/7f/v//D/7v/v/+//7//y//L/8v/y
//H/8f/y//L/8f/w/+//7v/x//P/9P/0//L/8//1//X/8v/y//P/8//0//X/9v/3//f/
9v/1//X/9v/3//f/+P/3//b/9v/1//f/9//3//j/+P/2//b/9f/z//P/8//z//X/9v/2
//X/9P/0//P/8f/z//P/8//y//T/9P/z//P/8P/u/+3/7v/x//H/8v/y//H/8P/v/+7/
7f/t/+3/7v/w/+7/7v/u/+3/7P/s/+v/7P/s/+z/7P/s/+z/7f/t/+v/6//q/+r/6//s
/+3/7v/s/+z/7P/t/+3/7f/s/+z/7v/u/+7/7v/u/+7/7v/t/+3/7v/x//P/8v/w/+3/
6v/t/+7/7v/u/+3/7//u/+3/7f/u/+7/7f/s/+z/7f/u/+z/8P/y//L/8v/y//D/8P/w
//H/7//v/+//7//x//L/8//1//T/8//y//H/8v/y//L/8//z//P/8//z//H/8P/v/+7/
8f/y//L/8v/w//H/8v/0//T/9P/0//T/9P/1//j/+v/5//j/9//4//v//v8DAAgABgAH
AAYABQAGAAMAAAD9//v/+f/3//X/8//x/+//7v/x//T/9v/4//X/9f/1//T/9P/y//H/
7//w//D/8f/x/+7/7f/s/+n/7v/x//T/9//2//j/+/8EABQALABFAFoAagB9AJkArwC6
AMMAtgCHAE0AHgDx/7f/eP9M/y7/EP/x/tf+zP7e/g3/RP9q/33/jv+f/67/t//C/8z/
2v/o//D/9f/1//f/+v/9//7/AgAEAAgACwALAAoACgAJAAwADQAOAA8AEAAQABAAEgAR
ABAADwAOABAAEgAWABkAFQAWABQAEgASABMAFQAYABcAFwAXABcAFQAWABYAFgAVABgA
GgAdABsAHAAeAB4AIAAfAB0AHwAeAB0AHgAgACQAJAAkACQAJQAmACgAKwAoACoAKwAq
ACsAKwAsAC4AMAAxADMANQA1ADYANQA1ADoAOwA+AEEAQQA/AD4APgBBAEQARgBKAEcA
RwBIAEoASgBKAEoASgBNAE0ATQBLAEgARQBGAEUASABHAEcASABEAEMAQAA/AD0AOwA4
ADUANgA0ADYANgA0ADAALAAmACMAIQAfABoAGgAZABYAFQAQAA8ADQALAAsACQAIAAgA
BAADAAAAAAACAP///f/8//z//f/+//7/+v/5//f/9v/3//j/+f/5//X/9P/0//T/9//3
//j/+P/4//n/+f/5//n/+P/3//b/9v/3//n/+v/5//j/9//2//f/+f/6//r/+v/7//3/
/f/7//r/+v/5//r/+//8//3/+//6//n/+f/8//3//f/+//3//P/8//v/+f/5//n/+v/7
//r/+//7//r/+f/4//f/9//4//j/9//1//b/9v/1//T/8//y//D/8//0//T/9f/0//L/
8f/y//H/7//u/+z/7//w//H/8v/x//H/8f/y//P/8v/z//T/8v/w/+//7f/v//D/8f/y
//H/8P/w/+//7f/t/+z/7P/u/+7/7v/u/+3/7P/r/+v/7f/t/+z/7P/q/+r/6v/q/+r/
6v/q/+n/6f/q/+3/7//t/+z/6v/o/+n/6v/q/+r/7P/v/+//7//u/+7/7f/r/+r/6v/r
/+z/7P/o/+j/6P/o/+j/6v/q/+v/6//q/+n/6P/m/+j/6v/t/+//7P/r/+r/6f/m/+X/
5f/l/+j/6f/q/+z/6v/q/+r/6v/q/+n/6P/o/+f/6P/q/+r/6v/q/+r/6v/t//D/8v/0
//L/8P/w/+7/8P/0//j/+//6//n/+P/2//X/8v/v/+3/7P/r/+r/6v/m/+T/4//j/+f/
6P/p/+r/6P/o/+f/5P/k/+P/4f/g/+L/4//j/+P/4v/h/97/3//h/+H/4f/i/+b/6f/s
//r/EAApAEIAUgBlAIEAmwCqALMArgCHAE0AHgDz/7//gv9G/xz//v7f/sX+tv66/uH+
Jv9Y/2//gP+N/5j/of+w/77/zP/Y/97/3//h/+X/6P/r/+z/7//w//P/9f/0//T/9f/1
//j/+f/6//v//P/8//z//v/7//r/+f/4//v//v8DAAcABQAGAAQAAgABAAEAAgAEAAYA
BwAIAAkABgAGAAUABAAFAAgACgANAAoACgALAAoADAALAAkACwAOAA8AEgAWABYAFAAS
ABAAEwAUABYAGQAYABoAGwAaABsAGwAcAB4AIwAlACgAKwArACwAKwArAC0ALQAvADEA
MwAzADQANgA1ADYANgA4ADkAOwA+AEIAQABAAEAAQABBAEEAQQA/AD8APQA/AD8APwA9
ADwAPAA8AD0APAA9ADwAOQA1ADEALwAsAC0ALAApACYAIwAeAB0AGwAZABQAEgARAA4A
DQAJAAcABAABAAEA///+//7/+//5//X/9P/0//H/7//u/+v/6//r/+r/6//r/+r/6v/s
/+z/7P/r/+j/6P/p/+r/6v/p/+n/6P/q/+v/6//r/+n/6P/n/+b/6P/p/+v/7P/t/+z/
6//q/+r/6//r/+r/6v/r/+3/7f/u/+7/7//v/+//7//v/+//8P/w//D/8f/w/+//7f/s
/+z/7P/t/+3/7f/t/+3/7v/w/+7/7v/t/+v/6//r/+v/6P/o/+f/5f/n/+j/6P/n/+n/
6f/p/+j/5v/m/+X/5f/l/+T/5P/m/+b/5f/l/+T/5v/m/+b/5v/i/+H/4P/g/+P/4v/j
/+T/4v/g/9//3f/f/97/3f/c/97/4P/j/+X/4//h/97/3P/d/97/3//g/97/3v/e/9//
3f/d/9z/3P/d/97/3//g/93/3P/b/9n/2f/a/93/3//e/97/3f/c/97/3v/d/9z/3P/f
/9//3//d/9z/2v/X/9r/3P/f/+L/4P/e/9v/2v/Z/9j/2//c/93/3v/c/9z/3P/c/9r/
2v/b/9v/3f/d/93/3P/b/9r/2v/Z/9r/2//c/93/2//Z/9j/1//V/9X/1f/W/9r/3P/e
/+D/3//d/9v/2v/d/97/4P/g/9//3v/d/9z/2//e/+D/4v/j/+T/5//o/+f/6P/p/+n/
7f/t/+3/7P/n/+T/4f/f/93/2//Z/9j/2v/a/9v/3f/d/9z/2//a/9z/3v/f/97/2v/Z
/9f/1v/U/9X/1f/V/9f/1//V/9f/1v/V/9T/1P/U/9n/5P/w/wIAGQAyAEQAVwB3AJUA
ogCrAKYAfwBFABIA5f+v/3D/Nv8Q//T+1/67/qj+qv7R/hb/SP9j/3b/h/+U/5//qP+u
/7b/wv/K/9P/2f/d/+D/4//k/+X/5P/l/+X/5f/m/+j/6f/q/+v/7P/t/+//8P/x//T/
9f/2//f/+P/1//T/9f/1//f/+v/6//r/9//3//j/+v/5//n/+f/5//r//P/9//7/+v/8
//3///8AAAIABQAGAAQAAwABAAMAAQABAAMABgALAAwADQAOAAwACgAJAAkACwAQABQA
FgATABMAFAAWABYAFwAZABsAHQAgACEAIwAkACMAJAAlACkAKQAqACwALQAuAC4AMAAy
ADMANQA4ADYANgA2ADYANQA1ADUAMwA0ADMANgA3ADUAMwAyADIAMwAzADEAMQAyADEA
LwAtACcAIgAhAB4AHwAeAB0AGgAVABMAEQAMAAgABwAEAAMAAQABAAAA///9//n/9v/0
//P/8//x//L/8v/v/+3/7P/p/+n/6f/o/+f/5//m/+b/5P/k/+T/4//l/+b/6P/q/+n/
5//m/+T/5P/l/+X/5f/m/+b/5v/m/+P/4//k/+T/6f/q/+v/7P/p/+n/6P/m/+b/5//p
/+n/6//s/+7/7//s/+v/6v/p/+z/7P/s/+3/7f/t/+z/7P/s/+z/7f/t/+z/6//q/+r/
7P/q/+r/6f/q/+v/7P/t/+v/6v/o/+X/5//o/+j/5//o/+n/6v/q/+f/5v/k/+P/5f/k
/+T/5v/k/+P/4//i/+D/4P/g/+D/3//f/9//4P/g/97/3v/e/9//4P/i/+P/4f/g/9//
3v/c/9z/3f/d/+D/4f/h/+L/4P/e/9z/2v/b/9z/3f/f/93/3f/c/9z/3P/c/9z/3P/e
/97/3v/d/9r/2v/c/93/4P/g/9//3v/b/9r/2P/W/9f/2//c/93/3v/g/+H/4f/e/9z/
2//a/97/3v/g/+D/4P/g/93/3P/b/9r/2v/b/9v/2//d/93/3P/c/9z/3f/d/93/3f/d
/93/3P/b/9v/2//b/9z/3f/f/+D/3v/c/9r/2P/Y/9j/2f/b/93/4P/h/+L/4f/g/9//
3//i/+T/5v/m/+T/5v/m/+b/6P/q/+v/7f/t/+3/7P/p/+j/5f/j/+H/4P/f/9//3//d
/9z/3P/c/9z/3P/c/93/3P/c/9r/2P/X/9X/1P/U/9j/2f/a/9v/2f/X/9n/2f/Z/9n/
2v/c/+P/7P/8/w4AJQA4AEgAXQB9AJkAqACxAKQAcwAzAAQA2/+h/2T/OP8Y//j+1/65
/qz+vP7v/ib/Sv9j/3r/if+W/6H/qv+w/7z/xv/O/9X/2f/d/+D/4//k/+b/5v/o/+n/
7f/u/w==
         </WaveFormData>
      </LeadData>
      <LeadData>
         <LeadByteCountTotal>10000</LeadByteCountTotal>
         <LeadTimeOffset>0</LeadTimeOffset>
         <LeadSampleCountTotal>5000</LeadSampleCountTotal>
         <LeadAmplitudeUnitsPerBit>4.88</LeadAmplitudeUnitsPerBit>
         <LeadAmplitudeUnits>��V</LeadAmplitudeUnits>
         <LeadHighLimit>2147483647</LeadHighLimit>
         <LeadLowLimit>268435456</LeadLowLimit>
         <LeadID>V3</LeadID>
         <LeadOffsetFirstSample>0</LeadOffsetFirstSample>
         <FirstSampleBaseline>0</FirstSampleBaseline>
         <LeadSampleSize>2</LeadSampleSize>
         <LeadOff>FALSE</LeadOff>
         <BaselineSway>FALSE</BaselineSway>
         <ExcessiveACNoise>FALSE</ExcessiveACNoise>
         <MuscleNoise>FALSE</MuscleNoise>
         <LeadDataCRC32>1149029890</LeadDataCRC32>
         <WaveFormData>
AgACAAIAAgD///7//f/8//3//v///wAAAgACAAIAAgABAAAA///+/wAAAgAEAAYABAAC
AAAA/v///wAAAQACAAQABAAEAAQAAwACAAEAAAABAAIAAwAEAAEAAAD///7//P/8//z/
/P/+//7//v/+//z/+v/4//b/9//4//n/+v/3//b/9f/0//b/9v/2//b/9v/2//b/9v/0
//L/8P/u//H/8v/z//T/8v/w/+7/7P/t/+7/7//w/+7/7v/u/+7/7f/s/+v/6v/u//D/
8v/0//D/7v/s/+r/7P/s/+z/7P/s/+z/7P/s/+v/6v/p/+j/6v/s/+7/8P/s/+r/6P/m
/+f/6P/p/+r/6v/q/+r/6v/o/+b/5P/i/+X/5v/n/+j/5f/k/+P/4v/j/+T/5f/m/+b/
5v/m/+b/4//i/+H/4P/i/+T/5v/o/+b/5P/i/+D/4v/i/+X/4//l/+X/4//j/9//3v/e
/97/4f/j/+T/5f/j/+H/4P/f/9//4P/h/+H/4f/h/+D/3//d/93/3f/d/9//4f/h/+H/
3v/d/9z/2//g/+P/5f/l/+f/6P/o/+n/5//n/+f/6f/u//D/7v/t/+n/5P/g/93/3v/c
/9z/3f/f/9z/3P/c/9v/2v/a/9v/3v/g/+L/4v/f/93/2v/Y/9n/2v/d/9//3//f/9//
3v/d/9z/3P/b/+P/6f/w//b//v8KABkAKABAAGcAjgC8AOkACAEQAQgB8QDFAIwAUQAQ
ANf/rP98/0f/IP8f/0D/b/+Q/6b/uP/B/8j/y//P/9T/2P/d/+X/6//w//D/8//x//H/
7//y//P/9f/5//z//v8BAP7//f/6//v//P/9////AQAEAAQAAwADAAEAAAAAAP//AQAE
AAUABAAFAAQAAgABAAMABwAIAAoACAAIAAgABwAFAAYABgAIAAwADgAQABEADgAMAAoA
CQAMAA4AEAASABUAFQAVABQAEgATABMAEwAWABkAGgAaABkAFwAWABYAGwAeAB8AIQAh
ACEAIQAhACIAIgAjACUAJwApAC0ALgArACoAKgArAC0AMAAxADIAMwA0ADUAOAA2ADYA
NgA2ADcANwA4ADcANAA1ADIAMAAxADIAMwAzADUAMwAxADAALgAsACwAKgApACoALQAu
ACoAJgAkACIAIgAgAB8AHQAfAB0AHAAcABcAFQARAA8ADgANAA4ADwALAAcABwAFAAQA
AQACAAMAAgACAAMABAACAAAA///9//7//v8AAAMA///9//7//f/+//7//P/5//v//P/+
/wAAAAD///7//P8AAAEA//8DAAEAAAACAAAAAgABAP7//f///wIABAAGAAYABgAEAAAA
AgAFAAgACgAHAAYABQAGAAgACAAIAAYACAAIAAUABwAHAAUAAgAAAAEABAAHAAkABQAD
AAIAAwAFAAMAAQADAAQABAACAAAA/f/9//7//v///wEAAwAHAAUAAAAAAAIABAAEAAYA
CAAIAAcABQABAP////8CAAMABQAHAAgACAAGAAQAAQD+//7/AAADAAcABQAFAAMAAAAB
AAEAAgADAAUACQAJAAcABQADAAEAAAABAAQACAAJAAkACQAJAAgABAABAAIAAgAIAAkA
CQAJAAcABwAEAAIABAAGAAgACgAMAAwACgAIAAYABAAKAAkACgALAAoACwALAAwACwAK
AAgABwAJAAsADAANAAwACwAKAAoADAANAA4ADwAMAAsACwALAAoACQAKAAsADwARABEA
EwAQAA8AEQATABcAFwAXABgAGQAbABwAHQAaABsAHQAeAB4AHwAeABwAGAAVABMAEAAS
ABMAEwAQABIAEgASABIAEQARABAADgASABIAEgATAA4ADAALAAoADgAPAA8ADwARABAA
EAAQAA0ACwAPABUAGgAgACwAOgBLAFYAZgCFAK4A4AAXAUYBXgFcAUMBGwHoAKkAaAAn
APb/xv+N/1b/Of9C/23/lv+y/8b/1//k/+3/9//8//7/AwAJABEAGAAcAB8AHQAdABwA
HgAeAB8AJAAmACcAKQArACsAKQArACkAKQAqACsALwAwADAAMQAvAC4ALgAtAC8AMgAz
ADIANgA2ADUANQAzADUANAA0ADYAOAA6ADsAOQA4ADYANgA6ADwAPgA/AD8APgA9AD0A
PAA8ADwAPABAAEEAQgBCAD8APwA+AD0APwBDAEUARgBEAEMAQwBEAEMARABDAEMASABJ
AEoASwBJAEgASABJAEwATQBQAFAATwBOAE4ATwBNAE4ATQBMAE8AUABRAFQAUABOAEwA
SgBMAEsASwBJAEcASQBHAEYAQwBCAEEAPwBCAEEAQABAAD4APAA8ADoAOQA4ADkAOAA0
ADIAMgAyAC8ALAAqACcAKQApACoALAAoACcAJAAjACAAHQAcABsAHQAbAB0AHQAaABUA
FAATABQAFAAVABYAEwAQAA4ACwAMAAwADgARABAADwARABEADwAOAAsABwAIAAoADQAQ
AA8ADQALAAgADAANAAsADwAPABAAFAAUABMAEQANAAsADQAQABIAFAASABIAEAAMAA0A
DwARABIAEQAQAA8AEAAOAA4ADgAMAA4AEAAPABMAFAARAA0ACgALAAwADQANAAwACwAL
AA0ADAAJAAYABwALAAwACwAKAAgABwAHAAYABgAHAAgACwAJAAQABAAGAAUABAAFAAYA
CAAJAAkABwADAAEAAgABAAUABwAIAAgABwAGAAQAAgD//wAAAgAFAAYABwAGAAQAAAD/
//////8BAAUABQADAAIAAQAAAAAA//8AAAIAAQAAAAEAAgACAP3/+//9//7/BAAFAAUA
BQADAAMAAAD+//3//v///wAAAwADAAQABAD9//z//P/+////AAABAAIAAwAEAAIAAAD+
/////////////f////7//v///////v/+//3/AAAAAAAAAQD9//v/+v/5//r/+//8//z/
/f/9//3//f/6//v//P/7//3//f///wEA//8AAAEAAQAEAAUABwAIAAgABwAGAAUABQAI
AAoACAAJAAgABgAFAAEA/v/6//j/+f/5//b/9v/3//j/+f/7//v/+v/4//b/9v/2//f/
9//z//L/8f/y//X/9f/1//X/9P/0//T/9f/v/+//8//6/wYAFAAiAC0AOABKAG0AmADK
AP0AIgEyATIBHQHxALQAcQAqAO3/vv+Q/1//NP8p/0b/df+Y/6j/tv/D/9D/2f/d/+D/
5v/r/+3/7f/w//T/+f/5//v/+v/8//z//f///wAAAAABAAIAAwACAAUAAgABAAEAAQAE
AAYABwAJAAUABAAEAAMABAAGAAYABAAIAAgABwAHAAUABwAGAAYACAAKAAwADQAKAAoA
CQAKAA0ADgAPAA8AEQAQAA8ADwAOAA4ADgAOABEAEwAVABYAEwATABIAEQAUABcAGAAY
ABsAGwAcAB4AHAAcABoAGQAeAB8AIAAhACIAIgAjACUAJAAlACgAKAAoACgAKQArACsA
LAArACoALQAuAC8AMgAxADAALwAuAC8ALQAsACkAKgAtACwALAApACgAJwAlACgAJwAm
ACYAIwAiACMAIgAgAB4AHgAcABsAGgAbABwAGQAUABAACwANAA0ADgAQAAsACQAFAAMA
AwABAAEAAQABAP//AQABAP7/+f/4//f/9v/2//f/+P/4//b/9f/z//L/8P/w//H/8//z
//b/9//2//T/8P/r/+3/8P/0//j/9//1//P/8P/z//P/8P/z//X/9v/6//r/+f/3//P/
8f/z//b/+P/6//r/+v/4//T/9v/3//j/+P/5//r/+//+//r/+P/2//L/9v/4//f/+//7
//n/9v/0//T/9P/0//P/9f/1//b/+f/2//P/8P/x//X/9v/1//T/8v/x//H/8P/x//H/
8f/z//X/8P/w//L/7//u/+//8P/y//P/8//x/+z/6//t/+3/7v/v/+//7v/w//D/7//u
/+r/6v/r/+3/8P/x//D/7v/r/+v/7P/t/+7/8f/w/+3/7v/t/+z/7P/p/+r/7P/r/+z/
7f/u/+7/6f/n/+n/6v/s/+3/7f/t//D/8f/v/+7/6v/q/+r/6v/t/+3/7v/u/+n/6P/o
/+r/5f/o/+v/7P/t/+7/7P/q/+j/5v/n/+j/7P/r/+v/6//p/+n/5//m/+b/5v/p/+v/
7P/t/+v/6f/o/+f/6f/q/+v/6//t/+3/7P/r/+j/5//m/+X/6P/r/+z/7f/p/+n/6f/p
/+7/8f/z//P/9f/2//b/9//2//X/9P/1//n//P/7//v/9//y/+7/6//s/+r/6v/r/+v/
6P/o/+j/5//m/+b/5//p/+r/6//q/+b/5f/j/+L/4P/g/+L/4//k/+X/5v/m/+P/4v/i
/+H/6f/t//T/+v8EABAAGwAqAEQAZwCQAL4A7QAMARQBDAHzAMEAigBLAAgA0f+m/3b/
Rf8i/x3/QP9x/5L/pP+0/7//xv/N/8//0P/W/93/5f/t//D/7//x/+7/7f/s/+7/7v/v
//P/9v/4//v/+P/3//T/9f/3//f/+P/5//z//P/7//v/+P/4//n/+f/7//7////+//3/
/P/6//n//P//////AAACAAIAAgABAAAAAAD//wAAAwAEAAUABQAEAAIAAAD//wMABAAF
AAYACQAJAAkACAAHAAcABgAFAAcACwANAA4ADQALAAoACgAOABAAEAARABMAEwATABMA
EgASABMAFQAZABsAHwAgAB4AHAAbABsAGgAcABwAHAAdAB4AHwAiAB8AHgAdABwAHQAd
AB4AHQAcAB0AGgAYABoAGgAaABkAGwAZABcAFgATABIAEwASABAAEAASABIADwAMAAsA
CgAJAAYABAABAAMAAQAAAAAA/f/7//f/9f/1//X/9//5//T/7//u/+v/6v/n/+j/6f/n
/+b/5v/m/+X/5P/k/+P/4//i/+P/5f/i/+H/4//j/+T/5P/i/9//4f/i/+T/5v/n/+X/
4//g/+L/4//h/+X/5P/k/+f/5v/o/+f/5P/j/+X/5v/m/+b/5P/k/+L/3v/g/+P/5v/o
/+b/5v/m/+j/6v/q/+r/6P/p/+r/6P/r/+v/6f/m/+T/5v/o/+r/6//o/+f/5//p/+v/
6f/n/+n/7P/s/+r/6P/l/+X/5v/m/+f/5//n/+n/5//i/+L/5P/l/+b/6f/s/+v/6//q
/+f/5f/l/+j/6f/q/+v/6//q/+n/6P/m/+T/5v/o/+v/7//t/+3/6//o/+f/5//o/+n/
6//v/+//7f/s/+v/6v/q/+z/7v/x//H/7//v/+//7v/p/+f/6f/q/+//8f/y//P/8v/x
/+3/6v/q/+z/7v/w//H/8f/y//L/7f/s/+z/7v/z//b/9v/2//b/9v/z//L/8f/w//b/
9f/2//f/8//z//L/8v/1//b/9v/3//n/+f/4//f/9P/z//L/8v/2//f/+P/5//b/9f/1
//X/9f/1//f/+f/5//n/9//3//X/9f/4//v/AAABAAIABAADAAMAAgABAAEAAwAGAAgA
BwAHAAUAAgD+//v/+f/2//f/+f/6//j/9f/0//P/8v/0//f/+f/6//z/+v/4//f/8v/w
/+//7v/x//P/9P/1//P/8v/y//L/8//3//v/AQACAAYADAAaACkANABGAGcAkgC+AO8A
GgEwAS4BHQH9AMoAjQBKAAsA2P+u/3n/RP8l/zD/W/+K/6b/uP/H/9L/2f/b/+D/5v/z
//3/AQACAAQABwAFAAUAAwAGAAcACQANABAAEgAVABQAEwAQABEAEgATABUAFwAYABgA
FwAXABQAFAAVABUAGgAeACAAIAAfAB4AHAAbAB4AIQAhACIAJAAkACQAIwAiACIAIQAi
ACYAKAAqACsAKAAmACQAIwAmACgAKgAsAC8ALwAvAC4ALQAtACwAKwAtADEAMwA0ADMA
MQAwADAANAA2ADYANwA6ADsAPAA9AD0APAA8AD0APwBBAEUARgBEAEIAQQBBAEUASABJ
AEoASgBKAEoATABKAEoASgBKAEwASwBLAEkARgBHAEQAQgBEAEQARABDAEUAQwBBAEAA
PQA8AD0APAA6ADoAPAA8ADcANAAzADIANAAyADEALwAvAC0ALAAsACoAKQAmACUAJQAj
ACMAIwAiAB8AIAAfAB4AGwAcAB0AGwAaABoAGgAaABgAFwAVABUAFAAVABcAFQATABQA
EwAWABYAFAARABEAEgAUABYAFwAVABMAEAAUABUAEwAXABUAFAAWABQAFQAVABMAEwAV
ABYAFgAWABUAFgAVABIAFAAXABoAHAAaABgAFgAWABgAGAAYABYAGAAYABUAFwAXABUA
EgAQABAAEgAUABUAEQAPAA4ADwARAA8ADQAPABIAEgAQAA4ACgAJAAkACAAKAAsADAAP
AAwABgAFAAYABgAGAAgACgALAAsACgAHAAQAAwAFAAUABwAJAAoACgAHAAYABAACAAIA
BAAHAAsACAAHAAQAAAD/////AAABAAMABwAHAAUAAwABAP///v/8//7/AQABAAEAAQAB
AAAA+//5//v//P8CAAMAAwADAAAA///7//j/+f/8////AgAAAP/////+//j/+P/6//z/
/v8AAAIA///+//3/+v/5//f/9v/6//z//f////z/+//5//f/+f/5//n/+v/7//v/+//7
//j/9//3//f/+P/5//z////9//v/9//1//j/+f/9/wEAAgABAAAAAAAAAAEAAQABAAMA
BQAIAAoABQADAP//+v/4//f/9//2//X/9f/0//D/8P/w//D/8P/y//X/9//4//X/8v/v
/+3/7v/u/+//8P/x//H/8P/v/+3/7P/s/+z/8//z//P/8f/2//z/BAASAB8ALgBEAGUA
igC0AOMADgEkASoBIQEBAcwAjQBEAP//yv+Y/2H/Mv8b/y7/Yf+S/6b/rv+1/77/x//P
/9b/3P/j/+n/7//y//H/8//w/+//8P/0//b/+f/7//z//P/9//z/+//4//n//P/9////
AQAAAP7/+//5//r//P///wEAAQACAAEA/v////7//P/7//7/AwAFAAgABAACAAAA/f8A
AAIAAwAGAAUABgAHAAcABgAEAAIAAQAFAAgACwAOAA0ACwAJAAYACQALAAwADQAMAA8A
EAAQAA8ADQAMAAwAEQAUABUAFwAYABcAFgAVABkAGgAcAB8AHQAdAB8AHgAbABoAGgAb
ACAAJAAmACgAJgAkACIAIgAjACQAJQAmACcAJQAkACEAIAAhAB4AHAAfACAAIQAhAB4A
GwAYABYAFwAYABsAHAAYABYAFgAUABIAEAAQABAAEQAOAAwACQAIAAUAAwACAAMAAwAB
AAEA/P/5//j/9//0//H/8v/x//H/7//x//P/7//s/+r/6P/s/+z/7f/t/+v/6P/n/+f/
5P/j/+X/5f/o/+r/6v/p/+f/5v/m/+b/6f/p/+n/6P/p/+n/5v/p/+j/6P/r/+r/7P/t
/+z/7f/q/+r/6f/o/+z/7v/u/+z/7P/t/+7/7v/t/+z/6//s/+//8P/x//D/7f/s/+j/
6f/v/+//7v/u/+z/7P/s/+v/6v/p/+n/6//s/+v/6v/t/+z/6v/m/+L/5P/l/+f/6P/n
/+f/5//p/+b/4P/f/+D/4v/k/+j/7P/q/+f/4//d/97/3//j/+X/5f/l/+T/4v/h/+D/
3v/c/9//4v/m/+v/6P/l/+D/2v/b/93/4P/j/+L/5f/k/+H/3v/d/9z/3P/d/+D/5P/l
/+D/3//e/9z/2//b/9//4v/l/+X/5P/j/+H/4f/e/9z/3f/g/+P/5v/k/+H/3//c/9r/
3P/f/+T/5f/i/+H/4P/f/97/3//g/+H/4v/i/+L/4v/l/+L/4f/g/93/3//g/+L/5f/k
/+L/4f/f/+H/4v/j/+X/4//j/+T/5f/j/+H/3//c/93/3//h/+P/4f/h/+H/3//g/9//
4P/h/+P/5v/p/+v/6f/n/+b/5P/n/+n/6//t/+z/7v/v/+z/7f/q/+b/4//f/97/3P/c
/9r/2f/V/9T/2P/a/9z/3//d/9z/2v/Y/9f/1v/W/9X/1v/W/9b/2P/W/9X/1P/T/9b/
2P/a/93/1f/T/9X/3P/m//T/BgAVACIAOABXAHwApgDXAPoACAEIAfMAxwCMAEkAAgDF
/5j/bP87/xr/F/88/23/hv+S/57/qf+y/7v/xf/Q/9b/1//X/9f/2v/d/+H/4P/h/+T/
6P/q/+3/7f/s/+r/6f/r/+3/7f/x/+7/7f/t/+3/7v/u/+3/7f/t/+7/8P/x//D/8P/u
/+r/7v/w//H/8//w//H/7//u/+7/7v/u/+3/8P/y//P/9v/y//D/7v/r/+7/8P/y//X/
9v/2//b/9v/3//f/9//2//b/9//3//f/9v/3//b/9P/2//f/+f/8//v/+v/3//X/+P/5
//r/+//+//7///8BAP////8BAAAAAgAEAAcACwAKAAoACAAGAAgACAAIAAoACwAMAA0A
DgALAAkACAAFAAcACwALAAwACgAKAAoACQALAAkABwAGAAcACAALAAwABQACAAEA/v8A
AAAAAgAEAAAA/P/5//X/9v/1//X/9v/1//X/8//z/+7/6//q/+n/7P/r/+7/7//s/+f/
5v/l/+T/5P/l/+b/6P/o/+n/6f/n/+T/4//j/+T/5f/p/+v/6v/q/+j/5f/l/+b/6P/q
/+v/6//r/+r/7P/r/+f/6f/q/+z/8f/y//L/8f/u/+3/7v/w//H/8v/0//b/9v/0//P/
8//z//L/9P/2//j//P/5//j/9//0//X/9v/0//f/+//7//r/+v/2//b/9v/1//b/9//5
//3/+//3//P/8//4//j/9v/0//X/9//6//z/9//1//P/8//3//T/9v/6//f/9v/3//j/
+//7//r/9//2//f/+//9//z/+//5//b/+P/6//v//P/6//r/+//9//v/+//5//b/+P/5
//v//f/7//3/+//3//r/+//8//7//P/8//3/+//7//v/+//6//n/+f/9/wAAAQD///z/
+f/9/////v/+//v//P/9//7/AAD//////v/7//z//v8CAPn/+v/7//z//f/+/wEAAgAD
AAcAAwABAP//+//9//7/AAADAAMAAgACAAEAAwACAAEAAQADAAMABAAFAAQAAwACAAAA
AgADAAQABQACAAMABAADAAQAAwAEAAUABQAIAAsADQAKAAkACQAIAAwADwASABUAFQAW
ABYAEgARAA4ACgAHAAYABgAFAAYABQADAP7//P8AAAIABAAHAAYABgAFAAQAAgAAAP//
/f/+//7//v8AAP7//f/8//v//f8AAAMABwAFAAcABwAMABQAJAA4AEcAWAByAJMAvgDu
AB0BOgFCATYBHQHvALIAawAiAOf/uv+K/1f/OP87/2L/j/+q/7b/wP/N/9r/5//x//j/
/v8FAAcACwAKAAoADQALAAsADwAUABcAGwAZABgAFgAVABkAGwAbAB8AHgAdAB0AHQAc
ABwAGwAbABwAHgAhACMAIAAgAB4AGgAeACAAIQAjACIAJQAlACYAJgAmACYAJQAoACoA
KwAuACsAKgApACcAKQAqACsALQAuAC4ALgAuAC4ALQAsACoALgAxADMANQAyADMAMgAw
ADIAMwA1ADgANwA4ADcANwA5ADkAOQA5ADsAPAA+AEEAQAA/AEAAPgBBAEIARABHAEYA
RgBEAEIAQgBCAEIARABGAEYARgBGAEMAPwA8ADcAOQA9AD0APgA9ADwAOwA5ADcANQAz
ADIAMwA0ADcAOAAzADAALwAsAC0ALAAtAC4ALAAoACUAIQAjACEAIAAgAB8AHwAdAB0A
GAAVABQAEwAUABMAFgAXABMADwAPAA8ACwAKAAoACgANAA4AEAARAAwACAAGAAUABgAH
AAsADQAMAAwACgAHAAgACAAJAAoADQANAA0ADAAJAAcAAgADAAYACAANAA4ADQALAAcA
BQAHAAgACAAIAAwADgAOAAwACAAHAAYABAAHAAgACQAMAAsACgAJAAYACAAIAAUABwAN
AA0ADAAMAAgABgAEAAEAAgADAAUACQAIAAUAAgADAAUABAABAP7/AAABAAMABAAAAP//
/v///wEA/v8AAAQAAgAAAAAAAAAAAP///f/5//n/+/8AAAMAAAD///3/+v/7//z//P/8
//n/+v/8/////v/9//r/9v/3//n//P////z//f/6//X/+P/5//r//P/6//r/+//5//f/
9//3//b/9f/1//n//P/9//v/+P/1//f/+f/4//j/9v/4//r//P/7//n/+P/2//T/9v/5
//7/+f/4//b/9v/2//b/+f/6//7//f/7//n/9f/z//X/9v/4//r/+f/5//j/9//2//X/
9f/1//b/+P/6//v/+v/5//f/9f/4//n/+v/7//r/+//6//n/+P/5//r/+/8AAAMABQAF
AAMAAgAAAP//AQADAAUACQALAAwACQAHAAIA/v/7//n/+//6//v//f/7//b/9P/y//b/
+P/7/////f/8//v/+P/4//f/9f/0//b/9v/4//n/9v/1//T/8v/1//b/+P/5//v/+f/6
/wIADgAcACsAPgBSAHMAmgDGAPcAHAEsAS4BIwEBAcgAhwA+APn/xP+U/2H/OP8r/0b/
ff+k/7T/vv/H/87/0//d/+b/7v/3//3////6//r//f/7//v//f8CAAUACQAIAAgABwAH
AAkACQAHAAkACQAJAAoACwAJAAgABgAFAAYACAALAA0ACwAMAAsACAAKAAoACQAJAAwA
DwAPABAADQAMAAsACQAMAA4ADwASABAAEAAQAA8AEAAQABAAEQAVABYAFwAYABYAFQAU
ABIAFAAXABkAGwAaAB0AHgAeACAAHwAfACAAJAAmACYAJwAnACUAIwAhACUAJgAoACsA
KwArAC0ALAAtACwALAAtAC8AMgAzADQAMwAyADEAMgAzADQANQA2ADUAMwAyAC8ALwAx
AC8ALgAvADAAMQAxADAALQAqACgAKgAqACwALAAmACQAJAAiACIAIAAgACAAIQAeABwA
GQAWABMAEQAQABEAEQAPAA8ACgAHAAYABQAEAAEAAgABAAAA/f/+/////P/6//n/+P/6
//r/+//7//f/9P/z//P/9f/1//j/+f/8//z/+v/3//P/8v/y//L/9v/3//j/+P/4//f/
8//1//X/9v/6//r/+//7//n/+f/2//b/9f/0//n//P/9//z/+f/5//n/+P/4//j/+P/6
//v//P/9//z/+//6//b/9//8//3//f/+//v/+v/5//f/+P/3//f/+f/5//f/9f/3//f/
9v/z//D/8//1//j/+v/2//P/8P/v//D/7P/t//D/8P/w//L/9P/z//H/7v/p/+v/7f/y
//X/8v/x/+//7P/t/+z/6v/o/+n/7P/w//X/8v/v/+r/5P/n/+n/7P/v/+3/7//t/+n/
6f/p/+n/6v/s/+7/8f/x/+3/6//p/+b/5//n/+v/7v/t/+v/6P/l/+j/6f/n/+b/5//q
/+3/8P/s/+n/5//k/+X/6P/s//L/6//o/+f/5v/l/+T/5//o/+n/6v/o/+j/6P/o/+f/
5v/o/+X/5v/n/+b/5//j/+L/4v/i/+P/5f/m/+f/5P/j/+P/4//h/+L/4//j/+X/5f/k
/+P/4f/h/+H/4f/k/+f/6P/p/+b/5f/k/+P/5v/p/+v/6//s/+7/7//x//D/7//u/+//
9P/2//T/8//u/+r/5//l/+T/4v/i/+P/5P/i/+P/5P/j/+L/4v/j/+f/6P/p/+j/5f/j
/+D/3v/e/97/4P/h/+P/4//j/+L/4f/g/+D/3//h/+n/7v/2//7/BgARACAANgBZAIAA
rgDbAAABEAEOAfsA1QCeAGMAJADn/7j/iv9V/yj/Gf8y/2X/jv+i/67/u//E/8v/0f/S
/9b/3f/h/+X/7v/y//X/8//z//H/8v/x//H/9P/2//f/+f/3//f/9f/3//f/9//4//n/
+//8//z//f/5//j/+P/3//v//v////7//v/+//3//f/8//////8AAAEAAgADAAMAAgAC
AAEAAgAEAAYACAAJAAkACAAHAAcABwAIAAkACgAMAA0ADgAOAA0ADQAMAAsADwATABUA
FgAUABMAEwAUABQAFgAWABcAGgAbABwAHQAcABwAHQAfACEAIwAnACgAJQAkACQAJQAo
ACoAKgAqACsALAAtADAALQAsACsAKgAtAC0ALgAtACsALQArACoAKgAqACoAKQArACsA
KwAsACoAKAAoACYAJQAmACkAKgAlACIAIQAgACAAHgAdABsAHAAbABsAHAAZABcAEwAR
ABAADwAQABEAEAANAA4ADQAMAAkACgALAAsACgAKAAoACgAIAAcABQAHAAYABwAJAAgA
BwAJAAkACAAIAAYAAwAEAAYACQAMAAwACwAKAAgADAANAAsADwAMAAwADwAOAA8ADwAN
AA0AEQAUABYAGAAYABgAFgASABMAFQAXABgAFwAWABUAFgAYABgAGAAWABcAGAAWABkA
HAAbABkAGAAYABoAHAAdABsAGQAYABkAFwAVABMAFQAZABoAGQAYABYAFQAVABQAFgAX
ABgAGwAYABIAEQASABIAEgAUABYAFwAXABYAEwARABEAFAAVABgAGQAZABgAFQAUABIA
EAAOABAAEwAXABkAGQAXABQAEQARABIAEwAVABkAGQAXABYAFQAUABQAFAAWABkAGQAX
ABcAFwAWABMAEQATABQAGAAZABkAGQAYABcAEwAQABEAFAAXABoAGgAZABkAGAASABIA
EwAWABkAGgAaABoAGgAaABkAGAAXABYAGQAdABwAHQAcABkAGAAWABcAGQAbABwAHQAd
AB0AHAAaABkAGAAXABoAHQAfACEAHgAcABoAGQAaABsAHAAfACMAIwAjACEAHwAfAB8A
IgAnACkAKQApACcAJgAmACUAKAApACwAMAA0ADIAMQAuACoAJwAlACQAJAAkACUAJQAh
ACAAHwAeACAAIQAjACQAJgAmACQAIgAfAB0AHAAcAB4AIgAlACcAJQAlACQAJAAmACcA
JwApADMAOABAAEwAWABhAHAAjgC3AOYAGgFLAWgBbAFcAT0BDwHUAJUAUAAVAOb/tv99
/1b/V/9+/63/zv/k//L//f8EAA0AFQAYACAAJwAtADMAOAA4ADsAOQA5ADcAOgA7AD0A
RQBGAA==
         </WaveFormData>
      </LeadData>
      <LeadData>
         <LeadByteCountTotal>10000</LeadByteCountTotal>
         <LeadTimeOffset>0</LeadTimeOffset>
         <LeadSampleCountTotal>5000</LeadSampleCountTotal>
         <LeadAmplitudeUnitsPerBit>4.88</LeadAmplitudeUnitsPerBit>
         <LeadAmplitudeUnits>��V</LeadAmplitudeUnits>
         <LeadHighLimit>2147483647</LeadHighLimit>
         <LeadLowLimit>268435456</LeadLowLimit>
         <LeadID>V4</LeadID>
         <LeadOffsetFirstSample>0</LeadOffsetFirstSample>
         <FirstSampleBaseline>0</FirstSampleBaseline>
         <LeadSampleSize>2</LeadSampleSize>
         <LeadOff>FALSE</LeadOff>
         <BaselineSway>FALSE</BaselineSway>
         <ExcessiveACNoise>FALSE</ExcessiveACNoise>
         <MuscleNoise>FALSE</MuscleNoise>
         <LeadDataCRC32>2293392801</LeadDataCRC32>
         <WaveFormData>
CAAIAAgACAAHAAYABQAEAAYABgAGAAYABgAGAAYABgAGAAYABgAGAAgACAAIAAgABwAG
AAUABAAFAAYABwAIAAgACAAIAAgACAAIAAgACAAKAAoACgAKAAgACAAIAAgACgAKAAoA
CgAIAAgACAAIAAYABgAGAAYABgAGAAYABgADAAIAAQAAAAAAAAAAAAAA///+//3//P/7
//r/+f/4//j/+P/4//j/9f/0//P/8v/0//T/9P/0//L/8v/y//L/8P/w//D/8P/y//L/
8v/y//H/8P/v/+7/7//w//H/8v/w//D/8P/w/+7/7v/u/+7/7//w//H/8v/x//D/7//u
//D/8P/w//D/7//u/+3/7P/q/+r/6v/q/+v/7P/t/+7/7f/s/+v/6v/s/+z/7P/s/+z/
7P/s/+z/6//q/+n/6P/p/+r/6//s/+v/6v/p/+j/6f/q/+v/7P/r/+r/6v/p/+j/6P/o
/+j/6v/q/+v/6//p/+j/6P/n/+n/6v/q/+r/6P/n/+f/5//n/+f/6P/o/+j/6f/p/+n/
5v/l/+T/4//m/+n/6v/q/+j/6P/o/+n/6f/q/+r/7P/s/+z/7P/s/+n/5f/j/+H/4P/f
/97/3f/a/9r/2v/a/9j/2f/a/9v/3f/d/93/3P/X/9X/1P/R/9P/1P/U/9T/0//T/9L/
0f/Q/9D/0P/Q/9H/0//V/9b/1//f/+f/8v8DABsANABYAIAAqADHANcA0ACyAIsAYgAr
APD/zP+z/5T/e/92/4f/nP+p/7L/uf+9/8H/xv/J/8r/zv/S/9f/2P/Z/9r/2v/Z/9f/
1//X/9j/2P/b/9v/3f/d/9z/3P/b/9v/3P/d/97/4f/i/9//3v/d/93/3v/e/97/4f/h
/+H/4f/f/9//3//f/+H/4//k/+X/4v/h/+D/4P/g/+D/4P/h/+L/4//k/+X/4v/i/+L/
4f/k/+b/5v/m/+f/5//n/+f/5//m/+f/5//p/+n/6f/p/+n/6f/p/+r/7f/u/+7/7v/x
//H/8v/0//X/9P/1//X/9v/2//b/9//1//X/9//5//j/+v/7//v/+v/5//n/+f/8//7/
/v/+//7//v/+//7/+//6//n/+f/5//r/+v/6//n/+P/3//f/9//3//b/9f/3//f/9f/y
/+7/7P/s/+v/6v/r/+r/6P/m/+T/4v/g/9z/3P/c/9r/2f/Z/9j/1//T/9H/0P/Q/9L/
0f/R/9H/0//Q/8//zf/L/8v/zP/M/87/z//P/8//y//K/8r/y//L/8r/yv/K/8n/yf/J
/8j/yv/K/8r/yv/M/83/zf/L/8z/y//K/8n/y//M/83/z//O/87/zf/M/8z/zf/O/8//
z//Q/9D/0P/P/83/zf/O/9D/0P/Q/9H/0f/R/8//z//P/87/zf/L/83/zf/N/83/zP/K
/8n/yP/I/8f/x//H/8X/xP/E/8T/wv/C/8H/wf/B/8H/wP/A/7//v/+//7//wf/B/8H/
wf/A/77/vf+8/7v/u/+7/7v/u/+7/7v/u/+6/7n/uP+2/7j/uP+4/7j/t/+3/7f/tv+0
/7X/tf+1/7j/uP+4/7b/tf+0/7P/sv+0/7X/tv+3/7n/uf+5/7j/tv+3/7f/t/+3/7f/
t/+2/7T/tP+0/7T/t/+5/7r/u/+7/7r/uP+4/7j/uP+5/7r/u/+8/7v/u/+6/7r/uv+6
/7r/uv+8/73/vf++/77/vf+8/7z/vf++/7//v/+9/73/vf+9/77/vv++/7//wv/D/8T/
xf/E/8P/w//F/8j/yP/I/8j/xv/H/8f/yP/I/8r/yv/K/8v/zP/L/8n/xv/F/8T/w//C
/8H/wP/A/8D/wP/A/8H/wP/B/8H/wf/C/8L/wf/B/7//vf+9/77/wP/A/8D/wf+//7//
wP/A/77/vv/B/8X/xf/G/8f/z//b/+T/8/8HACQASAB2AKYAzwDrAOwA0AClAHoASQAM
ANj/uf+c/3v/Zv9r/4L/k/+a/6P/q/+x/7j/vf++/8D/wv/F/8j/y//L/8z/zP/L/83/
zf/O/87/0P/R/9T/1f/U/9T/0//T/9T/1f/W/9n/3f/b/9v/2//Z/9r/2v/a/9z/3f/e
/9//4f/h/+H/4f/i/+P/4//j/+T/5f/m/+j/5v/m/+b/5//q/+v/7P/t/+v/7P/t/+3/
7P/u/+7/7v/w//H/8v/z//P/8v/z//P/9P/1//b/9//4//n/+v/8//3//v/+//7/AAAB
AAMABgAHAAYABwAHAAkACgALAA0ADQANAA8AEQASABQAFQAVABYAFwAZABsAGwAcABsA
GgAdAB4AHwAgAB4AHgAeAB8AHQAeAB4AHgAeAB4AHgAfAB0AHQAcABsAHAAdABwAGgAW
ABQAFAATABEAEQAPAAwACwAKAAkACAADAAIAAQD+//z//f/9//3/+v/5//n/+v/5//f/
9v/1//b/9P/0//P/8f/x//L/8v/y//P/8//z//P/8v/y//P/8f/w//D/8P/z//P/8//y
//H/8P/v/+7/8f/z//T/8//z//P/8//z//L/8v/y//P/9v/2//X/9P/z//P/8//z//X/
9v/2//b/9//1//X/9v/2//b/9v/3//n/+f/3//f/9v/2//b/9f/3//f/9//3//f/9v/2
//b/+P/3//f/9//3//b/9v/2//T/9P/z//P/9P/1//X/9v/z//P/8//z//X/9f/1//X/
9//2//b/9v/z//P/8//z//T/9f/2//f/9f/1//X/9P/0//T/9P/0//T/9f/2//b/9f/1
//T/8//1//b/9//2//X/9P/z//L/9f/1//X/9f/1//X/9f/0//L/8//z//P/9P/1//b/
9v/0//T/9P/0//L/8//z//P/9f/1//X/9P/z//P/8v/y//b/9v/2//b/9v/2//X/9P/z
//L/9P/0//T/9f/z//L/8v/y//L/8v/y//P/9f/0//T/9f/y//H/8f/w//H/8v/y//P/
8//z//P/9P/0//T/9f/1//f/9//3//f/9v/2//j/+P/7//z//f/+//3//f/+//7//v/+
//7//v////7//P/8//j/9v/0//L/8//y//L/8v/y//L/8//0//X/9f/1//X/9v/0//P/
8//v/+//8P/w//L/8v/z//P/8//0//T/9P/w//H/8f/z//j//f8DAA0AFgAlADkAVAB4
AKgA1gD7ABMBEAHyAMcAmABhACQA+P/d/77/o/+Y/6X/uv/J/9L/2f/h/+f/7P/t/+z/
8P/0//X/9v/5//v//P/8//v/+v/5//n/+P/7//v//f/9//7//v/9//3//f/9//3///8D
AAEAAQABAAAAAAD///7/AQABAAEAAQD///////////7/////////AQABAAEAAgABAAAA
/////wEAAQABAAEAAwAEAAUABQAFAAYABQAEAAYABwAIAAkACQAIAAkACQAKAAsADAAN
AA4ADwAQABIAEgASABEAEAASABMAFQAYABkAGAAZABkAGwAcAB0AHwAhACEAIwAlACQA
JgAnACcAKAApACsALQAtAC4ALQAsACwALAAsACwALAAsACwALQArACwALAAsACwALAAs
AC0ALAArACkAJwAnACcAJQAiACIAIAAgAB8AHAAbABgAFAAVABQAEwASAA0ADAALAAgA
BwAHAAYABQACAAEAAQACAAEA///+//3//v/8//z/+//5//n/+v/6//r/+//7//v/+//6
//r/+//6//j/9//2//j/+f/6//r/+P/4//j/+P/6//v/+//5//v/+//7//v/+v/6//r/
+//6//r/+f/4//f/9//3//f/+f/6//r/+v/6//n/+v/8//3//P/7//v//P/9//z//f/9
//z/+//5//v/+//7//v/+//6//r/+v/4//f/9//3//j/+P/5//r/+f/4//b/9f/2//f/
9//4//f/9//3//f/9f/1//X/9f/3//b/9v/2//P/8//z//P/9f/1//X/9f/1//X/9f/0
//L/8v/y//L/9P/1//b/9v/1//X/9P/z//T/9P/0//L/9P/0//T/9P/0//P/8v/x//L/
8//0//T/8//z//L/8f/z//P/8//y//L/8v/y//L/8P/x//H/8f/z//P/8//y/+//7//u
/+7/7v/w//L/8v/y//L/7//u/+3/7P/t/+7/7//w/+7/7v/v/+//7v/u/+7/7v/w//D/
8f/x/+//7v/u/+3/7f/u/+7/7v/u/+3/7f/t/+v/6//s/+z/7f/v//D/8f/w/+//7v/t
/+//8//1//b/9P/0//T/9f/1//b/9v/4//r/+v/6//r/9//z//H/7//w/+//7v/t/+7/
7v/u/+7/7P/t/+7/7//x//H/8f/w/+3/6//q/+f/6P/q/+v/7P/s/+3/7f/t/+z/7P/s
/+z/7//v//H/8P/1//v/AwAQACEANwBQAHQAogDKAOkA+QDuAMwApQB8AEUADADq/83/
rv+X/5T/o/+4/8X/zv/V/9v/4f/k/+X/5v/q/+z/8f/0//X/9v/2//X/8//z//P/9P/0
//f/9//5//n/+P/4//f/9//5//n/+f/7//3/+//7//v/+f/6//r/+v/8//3//v////z/
+//6//n//P/9//3//f/9//3//f/+//3//P/7//v//P/9//7////+//7//v/9/wAAAgAC
AAIAAwADAAMAAwACAAIABAAFAAYABwAIAAkACQAJAAkACgANAA4ADgAOAA8ADwAQABIA
EgASABQAFQAYABgAGAAZABcAFwAZABsAHAAeAB8AHwAhACEAIgAjACMAJAAjACIAIwAk
ACUAJgAkACQAJAAlACUAJgAmACYAJwAmACUAJQAjACMAIgAhACMAIwAhAB4AGgAYABgA
FwAXABcAFQASABAADgAMAAoABgAGAAYABAACAAMAAwADAP3/+//6//r/+v/5//n/+f/3
//T/8//x//P/8//0//T/9P/1//X/9f/x//D/8P/x//P/8v/y//L/8//z//P/8v/y//L/
8v/y//T/9f/1//P/9P/z//L/8f/0//T/9P/1//b/9v/1//T/8//z//P/8//z//T/9P/0
//P/8f/x//L/9v/2//b/9//1//X/8//z//L/8v/y//H/8v/z//T/9f/0//L/8f/w//D/
7//v/+//7//u/+7/7v/w//D/7//v/+//7//u/+7/7P/r/+r/6f/r/+v/6//r/+n/6P/o
/+j/5f/l/+X/5f/l/+X/5f/l/+T/4//i/+D/4v/i/+L/4v/g/9//3v/c/9z/3f/d/93/
4P/g/+D/3v/c/9z/3P/c/93/3f/d/93/2//b/9v/2v/Y/9n/2f/Z/9r/2//c/9z/2v/a
/9r/2v/a/9v/2//b/9n/2f/Z/9j/1v/X/9f/2P/a/9z/2v/a/9r/2v/Z/9j/1//W/9f/
2P/Z/9r/2P/X/9X/1P/V/9b/1//Y/9f/1//W/9b/1//X/9f/2P/W/9b/1v/V/9P/0//T
/9P/1v/W/9b/1//W/9X/1P/T/9X/1f/W/9n/3P/c/9z/3P/b/9v/2v/a/9z/3v/e/97/
4P/g/97/2//Y/9f/1v/V/9T/0//S/9L/0P/Q/9D/0f/T/9X/1v/X/9X/1P/S/9H/0P/N
/8z/zP/O/87/zv/P/87/zf/N/8z/yv/M/8//0f/P/87/z//T/9//6v/3/wsAJgBIAHAA
nADDAN0A4gDKAKEAeABJABAA3P+9/6D/gf9u/3H/hv+X/6L/qf+v/7X/uP+7/7z/vP/C
/8X/yv/L/8v/zP/M/8v/y//L/8z/zP/P/8//0f/R/9H/0P/O/83/z//P/8//0f/R/8//
z//P/8//0P/Q/9D/1P/V/9b/1//X/9f/1//X/9b/1//X/9f/2f/Z/9n/2v/Y/9j/2P/Z
/9r/2//c/93/2//c/93/3f/g/+L/4v/i/+H/4f/h/+H/4v/i/+T/5f/n/+f/5//n/+f/
5//n/+j/6//s/+z/7P/t/+3/7v/w//D/8P/y//P/9P/0//T/9f/3//f/+f/7//7/AAAB
AAEAAQABAAIAAwAEAAYABgAGAAgACAAIAAgABgAGAAYABwAJAAoACgAKAAkACAAHAAcA
BQAFAAQAAwAFAAUAAwAAAPz/+v/6//n/9//3//X/8v/w/+7/7P/q/+b/5v/m/+T/4v/j
/+P/4//h/9//3v/e/+D/3//f/9//3//c/9v/2f/X/9f/2P/Y/9j/2f/Z/9n/1f/U/9T/
1f/W/9b/1//Y/9f/1//X/9b/1v/W/9b/1v/X/9n/2v/Z/9r/2f/Y/9f/2f/a/9v/3f/e
/97/3f/c/9z/3f/e/9//4f/i/+L/4v/f/93/3f/e/+H/4v/j/+X/4//j/+H/4f/i/+L/
4v/h/+L/4//k/+X/5P/i/+H/4P/h/+H/4v/j/+X/5P/k/+T/4//i/+D/3//g/+H/4f/i
/9//3//f/9//4P/h/+L/4//h/+D/4P/g/9//3//f/9//4P/h/+L/4//i/+H/4P/e/9//
4P/h/+L/3//f/9//3v/g/+H/4f/h/+T/5P/k/+L/4f/g/9//3v/h/+H/4f/h/+H/4f/h
/+D/3v/f/9//3//g/+H/4v/i/+H/4P/f/97/4P/h/+H/4f/h/+H/4f/g/97/4P/i/+L/
4v/i/+D/4P/g/+D/4f/h/+D/4P/i/+L/4v/i/+H/4f/g/+D/4f/h/+H/4v/i/+L/4v/h
/+P/4//j/+P/5v/m/+b/5//m/+X/5P/j/+X/5f/m/+n/6v/q/+r/6v/s/+3/7f/u/+7/
8P/w//D/7v/u/+z/6f/q/+n/6P/n/+T/4//i/+L/5P/k/+T/5f/o/+n/6f/p/+f/5v/k
/+P/5f/j/+P/5P/i/+L/4v/j/+P/4//k/+T/6P/o/+f/5f/l/+j/6//z//3/BgAXACsA
QgBeAIgAtgDhAAEBCgH2AM0AoABtACwA+P/Z/7r/nf+O/5X/rP+9/8b/yf/P/9X/2v/f
/+T/6P/s/+//8P/v//D/8P/v/+3/8P/x//P/9P/0//P/9P/z//T/9P/z//P/9P/1//b/
+f/5//f/9//3//n/+v/6//r/+f/5//n/+f/7//v/+//7//z//f/9//3//P/7//r/+v/7
//z//f////3//f/9//3//f/+//////8CAAQABAAEAAQAAwACAAEABAAEAAYABwAFAAUA
BQAFAAQABQAGAAgACgAMAA0ADgANAA0ADgAQABQAFAAWABcAGAAYABgAGQAZABkAGwAd
ACAAIgAjACMAIQAhACIAIwAmACgAKAAoACgAKAAoACgAKAAoACgAKQApACoAKgAqACcA
JgAlACUAJwAnACYAJQAjACMAIQAeAB4AHAAcABsAGQAZABcAFAAQAA4ADAAKAAoACgAK
AAgAAwADAAIAAQD+//3//f/+//z/+//7//v/+f/2//X/8//0//X/9//4//f/9//2//X/
9f/0//T/9f/3//b/9v/2//b/9f/0//L/8//0//X/9v/0//X/9f/z//f/9//3//f/+P/4
//j/+f/3//b/9P/y//P/9f/3//n/+v/6//n/+P/5//f/9//4//r/+v/6//v/+v/5//b/
9f/3//j/+f/5//f/9//3//f/+f/4//j/+P/4//f/9//3//X/9P/0//T/9f/2//b/9//1
//X/9P/0//X/9f/1//X/9//3//f/9//2//T/8//y//P/8//z//P/8//z//P/8//z//P/
8//y//T/9P/0//T/8f/x//H/8P/x//P/9P/1//X/9P/z//D/8v/y//L/8v/1//X/9f/1
//T/8//y//D/8f/z//T/9f/0//P/8v/w//L/8v/y//L/8v/z//P/8//x//H/8f/w//L/
8//z//T/9v/0//L/8v/y//L/9P/0//T/9P/0//T/9P/0//L/8v/y//P/9f/0//T/9P/z
//L/8f/x//T/9P/1//f/9P/z//P/8v/0//T/8//z//X/9f/1//b/9f/0//T/8//0//X/
9v/3//f/+P/7//z/+v/6//r/+v/8//3///8AAAEAAAD///7/AAD+//v/+v/3//b/9f/0
//P/8v/y//L/8//0//b/+P/2//X/9P/z//P/8v/y//P/8f/x//L/8v/y//L/8//z//X/
9v/2//b/8v/v/+//8//4//3/BQAPABgAJwA5AFAAdgCiAM4A8QAFAQAB3gCzAIgATwAU
APD/1/+4/6H/nP+p/7z/yf/O/9X/3f/j/+j/7f/y//L/8v/z//L/8//3//j/+P/3//f/
9//4//j/+f/5//v/+//+//7//f/9//v/+//7//3/AQD//////////wAAAAAAAP//////
////AAABAAIAAwABAAEAAAD//wEAAQABAAIAAgACAAIAAwABAAEAAQABAAQABgAIAAkA
BwAIAAcABgAJAAkACQAJAAoACgAMAA0ACwALAAsACwANAA8AEQAUABIAEgARABAAFAAV
ABcAGgAaABoAHAAdAB0AHAAbABsAHQAfACMAJwAmACYAJQAjACQAJQAnACkAKAAqACoA
KgAqACoAKgAqACwALAAsAC0AKwAsACwALAArACoAKQApACkAKQAoACcAJwAnACUAIgAi
ACAAIAAfABoAGQAWABIAEQAQAA8ADgAMAAwADAAKAAYABQADAAEAAAD/////AAD9//v/
+v/5//z/+v/6//n/9//3//j/+P/3//f/9v/1//b/9v/3//n/9//2//b/9v/3//f/9//2
//b/9v/2//b/9f/1//T/8f/0//X/9v/3//b/9v/2//f/+P/4//f/9v/4//n/+v/7//r/
+v/5//j/+P/3//j/+v/6//j/9v/1//f/9//1//X/9v/2//b/9f/0//P/8v/x//L/8v/z
//T/8f/v/+7/7f/u/+7/7//w//L/8v/x//H/8P/v/+3/7P/s/+3/7v/v/+z/6//q/+n/
6v/q/+v/7P/p/+n/6f/p/+f/5//n/+f/6P/p/+r/6v/p/+j/5//m/+f/5//n/+b/5v/n
/+f/5//o/+j/6P/m/+f/6P/p/+r/6v/p/+j/5//p/+n/6f/o/+j/6f/p/+n/5//n/+f/
5v/p/+r/6//s/+v/6//q/+n/6//r/+v/6v/q/+v/6//s/+j/6P/o/+j/6P/o/+n/6v/r
/+z/6//q/+n/6f/q/+r/6//s/+r/6v/q/+v/6//q/+r/6//r/+v/7P/s/+v/6v/o/+f/
6P/p/+r/7P/r/+r/6v/p/+v/6//r/+v/6//s/+//8P/v/+7/7f/s/+7/7//x//L/8//y
//H/8P/w/+7/6//q/+n/6P/n/+b/4//i/+L/4v/j/+T/5v/o/+b/5f/k/+P/4//i/+L/
4//g/9//3//e/9z/3P/d/93/3v/g/+H/4v/e/9//3//h/+T/6//1////CgAbADEATgB2
AKgA0gDxAP0A7ADEAJkAbAAvAPb/1P+5/5r/hf+E/5X/qP+v/7L/t/+//8f/zv/V/9r/
3P/e/9//3v/d/93/3v/e/93/4P/h/+P/5P/k/+P/5P/j/+b/6P/p/+v/6v/p/+j/6f/t
/+v/6//r/+z/7v/v//D/7//v/+//7//y//P/9P/1//X/9f/0//P/9f/1//X/9v/4//j/
+P/5//f/9//3//f/+v/8//7//////wAA///+/wEAAQABAAEAAgACAAQABQAFAAUABQAF
AAcACQALAA4ADgAOAA0ADAAPAA8AEAASABYAFgAYABkAGAAYABgAGQAaABsAHgAhACEA
IgAiACEAIgAjACUAJwAoACoAKgAqACkAKAAnACYAKQAqACsALQAqACoAKQAoACgAKAAo
ACkAKQApACgAJwAmACUAIgAeAB8AHgAfAB8AGwAbABkAFgAWABQAEgAQAA4ADgAOAAwA
CQAJAAgABwAGAAUABQAGAAMAAQAAAP//AAD+//7//f/9//3//v/+//3//f/8//v/+v/6
//v//f/7//r/+v/6//3//f/9//z//v/+//7//v/8//3//f/7//7///8AAAEAAQAAAP//
//8AAAAA///+/wAAAQACAAMAAgACAAEAAAACAAEAAgAEAAQAAgAAAP//AQABAP////8C
AAIAAgABAP//////////AgACAAMABAACAAEAAQABAAEAAAAAAAAAAAAAAP/////9//3/
/P/8//z//f/+/////f/9//3//f////7//v/+/////////////f/9//3//f/+////AAAA
AP7//v/+//7//////////v8AAAEAAQABAAEAAAD///z//f/+////AAAAAP///v/9////
//////7/AAABAAEAAQAAAP///v/8////AAABAAIAAQABAAAA///////////+/wAAAQAB
AAIAAAAAAAAAAAAAAAAAAgACAAIAAgABAAAAAAD/////AAABAAIAAQAAAAAA//8AAAAA
AQABAAMABAAEAAQAAwABAAAA//8CAAMABQAGAAUABQAEAAMABQAFAAUABQAGAAkACgAK
AAgACAAIAAkACgAMAA0AEAAPAA4ADQAMAAwACQAIAAcABgAFAAQAAwAAAAAAAAAAAAEA
AwAFAAcABgAFAAQAAgABAAEAAgABAP//AAAAAAAA/v////////8CAAIAAgACAAMAAQAB
AAIABwARABsAKAA3AEkAXgCAAKwA2AABAR0BIgEKAeMAtAB9AD4ADADt/9L/t/+s/7X/
zP/b/+L/5//t//H/9v/9/wAABAAIAAsACgAHAAkACgAKAAkADAANAA8AEAAQAA8AEAAP
ABIAEgARABEAEQARABEAEwAUABEAEAAPABAAEgATABQAFAATABIAEQASABMAFAAVABQA
FQAVABUAEwATABMAFAAWABYAFgAXABYAFQAUABMAFAAWABgAGQAYABoAGgAaABkAGQAZ
ABkAGwAcAB8AIQAfAB8AHwAfACIAIwAkACYAJwAoACgAKAAnACcAKAAqAC4ALgAwADEA
MQAwAC8ALwAxADEAMwA1ADYAOAA5ADkANwA3ADgAOQA8AD4APgA+ADwAPAA8ADwAPgA+
AD4APwA/AEAAQABAAD8APgA9AD0APQA9ADwAOwA5ADkANwA0ADMAMgAzADMALwAvAC0A
KgAmACQAIgAgACAAIAAgAB4AGAAXABUAEwAQAA8ADwAQABAADwAPAA8ADwAMAAsACQAL
AAsADAAMAAkACQAIAAcABgAGAAcACQAJAAgACAAIAAcABwAHAAYABwAIAAkACgAIAAkA
CQAHAAkACQAJAAkACgAKAAoACwAKAAoACQAIAAkACwANAA8ADgAOAA0ADAAMAAsADAAO
AA8ADgANAA0ACwALAAkACQAMAAwADAALAAoACQAIAAcACQAIAAgACAAIAAcABwAHAAUA
BAAEAAQABQAGAAYABwAGAAUAAwACAAMAAwADAAMAAwADAAMAAwABAAAAAAAAAAAAAQAC
AAMAAgABAAAA//8BAAEAAQAAAAIAAgACAAIA/////////v///wEAAgADAAIAAgACAAAA
AgACAAIAAgADAAMAAwADAAEAAQABAAAAAgADAAMAAwACAAEAAAD+////AAABAAIAAgAD
AAMAAwACAAEAAAD+/wEAAwAEAAYABAACAAAAAAAAAAAAAQACAAMABAACAAIAAgACAAQA
BAAEAAQABgAGAAcABwAFAAQAAwACAAMABAAGAAcABQAEAAQAAwADAAQABAAEAAYABQAF
AAUAAwADAAQABAAHAAkACgALAAoACQAIAAcACgANAA4ADgAOAA4ADgAPAA0ADgAOABAA
EQASABMAFAAQAA0ADAALAAwACwAKAAkACAAIAAgACAAIAAkACgALAA0ADQANAAwACAAH
AAcABQAHAAgACAAIAAgACQAJAAkACAAIAAgACAALAA0ADQAOABEAFwAfACoAOQBNAGQA
hACuANgA/QATARQB+gDVAK4AewBCABYA+//a/7v/sP+7/9L/4//u//X/+////wQABwAI
AAoADgARABQAFQAVABYAFgAVABMAEwAUABQAFgAXABoAGwAaABoAGQAZABoAGwAcAB8A
IQAfAB8AHwAdAB4AHgAeACEAIQAhACEAHwAfAB8AHwAeAB8AHwAfACEAIQAhACIAIgAi
ACIAIwAlACUAJQAlACQAJAAkACMAJgAoACgAKAApACkAKQApACgAKAAqACsALgAvADAA
MQAvAC8ALwAwADEAMgAyADIANAA1ADcAOgA7ADoAOwA7AD0APgA/AEEAPwA/AEEAQwBG
AEgASQBJAEkASQBKAEsASwBMAEsASgBLAEwATQBOAE4ATgBOAE8ATwBQAFAAUABRAFAA
TwBPAE4ATQBLAEkATABNAEwASgBHAEQAQwBBAEEAQQA/ADwAOgA4ADYANAAyADIAMgAw
AC4ALwAvAC8AKQAnACYAJgAoACcAJwAnACUAIgAhAB8AHQAdAB4AHgAfACEAIgAjAB8A
HgAeAB8AIQAgACAAIAAfAB8AHwAeAB4AHgAeAB4AHwAhACIAIQAgAB8AHgAdAB8AIAAh
ACMAJAAkACMAIgAgACEAIgAjACQAJAAjACIAIQAfAB8AIAAiACIAIgAjACMAIwAhACEA
IgAiACIAIQAjACMAIwAjACIAIAAfAB4AIAAfAB8AHwAdABwAHAAcABsAGgAYABcAGQAb
ABwAHgAaABkAGAAXABUAFQAVABUAFwAWABYAFgAVABUAFQAVABcAFwAXABcAFgAVABQA
EgAUABQAFAAUABMAEwATABIAEQARABAADwAQABAAEAAOAAwADAAMAAwADgAPABAAEQAR
ABEAEQAQABAAEQARABEAEQARABEAEAAPAA4ADQAMAA4ADwAPAA8AEQARABEAEAAOAA8A
DwAQABQAFAASABIAEgASABEAEAAPAA4AEQASABMAFAATABMAEgAQABEAEgATABQAEgAT
ABMAEgAQABEAEQARABUAFgAXABgAFAATABIAEQASABQAFQAWABcAFwAXABcAFQAVABUA
FgAaABwAHQAeAB0AHAAcABsAHgAeACAAIAAgACAAIAAeABsAGgAZABgAGAAYABgAGAAW
ABYAFgAWABkAGgAbABsAGQAZABgAFgAVABUAEwATABYAFgAWABYAFQAVABUAFgAYABgA
GAAXABkAGQAcACEAJwAvAD4AUwBtAIwAtgDkABABLQE3ASgBBAHZAK4AcQA2ABQA9//W
/7//wP/R/+T/7//4////AwAHAAwADwAQABYAHAAfACAAIQAhACIAIgAhACIAIwAlACYA
KQAnAA==
         </WaveFormData>
      </LeadData>
      <LeadData>
         <LeadByteCountTotal>10000</LeadByteCountTotal>
         <LeadTimeOffset>0</LeadTimeOffset>
         <LeadSampleCountTotal>5000</LeadSampleCountTotal>
         <LeadAmplitudeUnitsPerBit>4.88</LeadAmplitudeUnitsPerBit>
         <LeadAmplitudeUnits>��V</LeadAmplitudeUnits>
         <LeadHighLimit>2147483647</LeadHighLimit>
         <LeadLowLimit>268435456</LeadLowLimit>
         <LeadID>V5</LeadID>
         <LeadOffsetFirstSample>0</LeadOffsetFirstSample>
         <FirstSampleBaseline>0</FirstSampleBaseline>
         <LeadSampleSize>2</LeadSampleSize>
         <LeadOff>FALSE</LeadOff>
         <BaselineSway>FALSE</BaselineSway>
         <ExcessiveACNoise>FALSE</ExcessiveACNoise>
         <MuscleNoise>FALSE</MuscleNoise>
         <LeadDataCRC32>1471687268</LeadDataCRC32>
         <WaveFormData>
6P/o/+j/6P/o/+j/6P/o/+r/6v/q/+r/6P/o/+j/6P/q/+r/6v/q/+z/7P/s/+z/6v/q
/+r/6v/s/+z/7P/s/+z/7P/s/+z/7v/u/+7/7v/u/+7/7v/u/+z/7P/s/+z/7v/u/+7/
7v/s/+z/7P/s/+r/6v/q/+r/6P/o/+j/6P/m/+b/5v/m/+b/5v/m/+b/5P/k/+T/5P/i
/+L/4v/i/+L/4v/i/+L/4f/g/9//3v/f/+D/4f/i/+D/4P/g/+D/4P/g/+D/4P/g/+D/
4P/g/+D/4P/g/+D/4f/i/+P/5P/i/+L/4v/i/+T/5P/k/+T/5P/k/+T/5P/k/+T/5P/k
/+b/5v/m/+b/5P/k/+T/5P/m/+b/5v/m/+b/5v/m/+b/5v/m/+b/5v/o/+j/6P/o/+j/
6P/o/+j/6v/q/+r/6v/q/+r/6v/q/+r/6v/q/+r/6v/q/+v/6//q/+r/6v/q/+z/7f/t
/+3/7f/t/+3/7f/s/+z/7f/t/+3/7f/t/+3/6//q/+r/6v/s/+3/7f/t/+3/7f/u/+7/
7P/s/+3/7f/u/+//8f/x//D/8P/w//H/8//0//T/9f/2//b/9v/2//T/8v/x//D/8f/w
/+//7v/t/+3/7v/u//D/8f/x//L/8P/v/+//7v/q/+r/6f/p/+n/6v/q/+n/6P/n/+b/
5f/m/+b/5v/m/+j/6P/o/+f/5//u//f/AwAUACYAPgBeAIkAtgDeAPkA+QDhAMEAnABn
ACUA+f/f/8X/r/+s/7r/xv/P/9T/1v/X/9r/3//h/+P/5f/o/+v/7P/r/+n/6f/p/+n/
6f/p/+r/6v/q/+r/6v/r/+v/7P/t/+3/7//u/+7/7//t/+3/7f/t/+3/7v/v/+//7//v
/+//7//u/+7/7v/v//H/8f/y//L/8f/w/+//7v/w//H/8//0//T/9f/1//b/9f/1//X/
9f/2//j/+v/7//v//P/9//3//f/////////+//7/AAAAAP7/AAABAAIABQAGAAcABwAI
AAsACwAOAA4ADwARABIAFQAWABcAGAAbAB0AHgAfAB4AHwAgACIAIQAiACQAJAAnACoA
LAAtAC4ALwAvAC8ALgAuAC4ALgAyADIAMgAyADIAMgAyADMAMgAwADAALwAtACsAJwAj
ACMAIQAfAB0AHQAaABgAFwAVABEADgANAAwACgAIAAgABwADAAAA///9//v/+v/5//n/
+f/4//f/+f/5//j/+P/1//X/9P/0//b/9v/2//X/9f/1//T/8//z//T/9P/0//P/8v/y
//L/9v/3//f/9//1//X/9f/0//X/9f/2//f/+P/4//j/+f/4//n/+f/5//n/+f/5//n/
+//7//v/+//9//3//f/9/////////////f/9//3//f////////////3//f/9//z/+v/6
//r/+v/6//v//P/8//j/+v/6//n/+//8//z//P/6//r/+v/5//v/+//7//v//P/9//7/
///8//z/+//6//z//f/9//3/+//7//v/+//9//z//P/8//v/+//7//v/+//8//3//f/+
//////8AAP7//v/+//7//v/9//z/+v/9//7///8AAAIAAgACAAIAAAAAAP/////9//3/
/v/+//7//v/+//7/AAABAAIABAACAAAAAgACAAIAAgAFAAUABAAEAAIAAgACAAMABQAF
AAUABQAFAAUABAAEAAUABQAFAAUABwAHAAcABgAFAAQAAwADAAUABQAFAAUACAAIAAgA
CAAJAAkACgALAA0ADQAMAAwACgALAAsADAAOAA8AEAAQABAAEAAOAAwADQAMAAsACgAJ
AAgABwAHAAcABgAFAAUABQAGAAYABQAFAAQAAgACAAMAAwADAAQABAADAAMAAwADAAMA
BAAEAAQABAAGAAYABgAFAAEABgATAB8ALgBCAF4AgACrANoACAErATkBJQH/ANYApwBj
ACMAAQDp/9H/wv/K/97/6//u//T/9//6////AwAFAAcACAALAAwADQAPAA8ADwAPAA8A
DwAQABAAEgASABIAEwARABIAEwATABUAFAAUABUAFwAXABcAFwAXABgAGQAZABkAGQAZ
ABkAGAAYABgAGQAbABsAHAAcABwAHAAcABwAHQAdAB4AHgAgACEAIQAiACIAIQAgAB8A
HwAgACEAIQAjACQAJQAlACQAJQAkACMAJgAmACgAKAAmACgAKQAqAC0ALgAvAC8ALgAx
ADEANAA0ADUANwA4ADkAOgA7ADwAPQA/AEAAQQBCAEMARABGAEcASABKAEoASABKAEsA
SwBMAE0ATQBNAE4ATgBOAE4ATgBOAE4ATgBPAE4ATQBNAEoASABIAEcASABHAEQAQQA9
ADsAOQA3ADUAMgAwAC8ALQApACYAJQAjACAAHQAcABwAGQAXABcAGQAXABYAFQARABEA
EAAPAA4ADQALAAoACQAJAAgACAAIAAgACAAHAAcABwAGAAUABQAGAAYABgAFAAQABAAE
AAUABQAEAAMABQAFAAUABAADAAMABAAFAAYABgAGAAcABgAHAAcABwAHAAcABwAHAAUA
BQAFAAUABwAHAAcABwAHAAcABwAHAAUABQAFAAUABQAFAAUABQAFAAUABQAEAAIAAgAC
AAIAAwADAAMAAgAAAAIAAgABAAEAAgACAAIABAAEAAQAAwACAAEAAAD//wEAAQABAAEA
AAAAAP///v/+///////////////////////+//7//v/9//3//f/9//z//P/8//v//f/9
//z//P/8//z//P/8//z/+//6//j/+v/6//r/+v/4//j/+P/4//j/+P/3//f/9//3//j/
+P/2//b/9v/2//f/9//3//j/9v/2//b/9v/z//P/8//0//b/9v/0//T/9P/0//L/8v/y
//P/9f/0//T/9P/y//L/8//z//X/9f/1//X/9f/0//T/9f/z//P/8//z//X/9f/0//T/
8v/y//P/8//z//P/8//0//P/8v/x//H/7//w//H/8//1//T/9P/0//P/8//0//T/8//0
//T/9P/0//L/8P/v/+z/6//q/+n/6P/n/+f/6P/m/+b/5//n/+r/6v/p/+n/6P/m/+b/
5f/j/+P/5P/k/+X/5f/l/+X/5P/k/+P/4v/k/+T/4v/i/+P/4//o//H//f8KACAAOABY
AIUAtgDiAAEBBwH1ANUArgB7ADsABwDp/9H/t/+u/7j/xv/R/9T/2v/d/+D/4//j/+P/
5//q/+v/7P/r/+v/6//r/+v/6f/p/+r/6v/t/+7/7//x//D/8P/w/+//8f/w//D/8f/x
//H/8f/x/+//8P/x//H/8//z//P/8//z//L/8f/x//P/8//0//T/9v/2//b/9v/1//X/
9v/2//j/+f/5//r/+//7//v/+//7//z//f/9//v//P/9//3/+//9//3//f8AAAAAAgAC
AAIABAAFAAYABwAIAAkACQAKAA0ADQAQABAAEQATABQAFQAWABcAGAAbAB0AHgAfACIA
IwAkACYAJQAmACgAKAAoACoAKwArAC4ALwAvAC8ALgAuAC4ALgAyADIAMgAyADEAMAAv
AC8ALgAsACwAKwAqACkAJgAjACEAHwAdABsAGQAWABQAEwARAA0ACgAJAAcABAABAAAA
///7//j/9//3//X/9P/z//P/8//y//H/8f/x//D/8P/v/+//7v/u/+7/7v/u/+3/7f/t
/+z/6//r/+z/7P/s/+z/7P/t/+7/7//v/+7/7f/v/+//7//u/+//7//w//H/8P/w//D/
8f/w//H/8f/x/+//7//v/+//8f/x//H/8f/v/+//7//v//H/8f/x//H/8//z//P/8//x
//H/8f/x//P/8//z//L/8v/y//L/8v/x//H/8f/w//D/8v/y//H/7//w//D/8P/w//D/
8P/v/+3/7f/t/+3/7//v/+//7//w//D/7//u/+7/7//v/+//7//v/+//7//v/+7/7v/u
/+3/7f/t/+3/7v/u/+7/7f/t/+3/7P/s/+z/7P/s/+z/7f/t/+3/7P/s/+z/7P/s/+z/
7P/s/+z/7P/s/+v/6//r/+v/7P/s/+z/7P/s/+z/7f/t/+3/7v/u/+7/7v/u/+v/6//r
/+z/7v/u/+7/7v/u/+7/7P/s/+z/7P/u/+7/7//v/+7/7v/u/+7/7P/t/+3/7f/t/+3/
7f/t/+v/6v/q/+n/6//r/+v/6//p/+j/6P/o/+j/6f/p/+n/6f/p/+r/6v/o/+j/6f/p
/+v/7f/w//H/7v/u/+7/7//x//L/8v/z//L/8v/y//L/8P/u/+3/7P/t/+z/6//q/+n/
6f/q/+r/6v/r/+v/7P/q/+n/6f/o/+b/5v/l/+X/5f/m/+b/5f/n/+f/5//n/+r/6v/q
/+r/6v/o/+j/6f/p//D/+f8FABYAKABAAGQAjwC8AOQA/wD9AOMAwwCeAGUAJwD9/+P/
yf+1/7D/vv/M/9P/2P/c/9v/4P/j/+X/5//p/+z/7f/u/+3/6//r/+v/6//t/+3/7v/u
/+7/7v/u/+//7//w//H/8f/x//D/8P/x//H/8f/x//H/7//w//H/8f/z//P/8//z//L/
8v/y//P/9f/1//b/9v/0//T/9P/0//X/9f/2//b/+P/5//n/+v/5//n/+f/5//v//P/9
//3//f/+/////////wEAAQABAAIAAgAEAAQABAAGAAcACAAJAAoACwALAAoADQANABAA
EgATABUAFgAXABgAGQAaABsAHQAeAB8AIgAjACQAJgAnACgAKgAqACoALAAtAC0AMAAx
ADEAMQAwADAAMAAwADIAMgAyADIAMwAyADEAMQAwAC4ALgAtACoAKQAmACMAIQAfAB0A
GwAZABYAFAATABEADQAKAAkACAAGAAQABAAFAAEA/v/9//3/+//6//n/+f/5//j/9//2
//X/8//y//P/8//y//L/8v/y//L/8f/x//H/8P/v/+//8P/w//D/8P/w//H/8v/y//P/
8//z//H/8f/x//D/8f/x//L/8//0//T/9P/1//X/9f/0//P/8//z//P/8//z//P/8//z
//P/8//z//P/9f/1//X/9f/1//X/9f/1//X/9f/1//X/9f/1//X/9P/0//T/9P/0//H/
8f/x//D/8P/y//L/8f/z//T/9P/0//T/9P/0//P/8//z//P/8//z//P/8//z//D/8P/v
/+7/8P/x//H/8f/v/+//7//v/+//7v/u/+7/7f/t/+3/7f/r/+r/6f/n/+n/6f/o/+j/
6v/q/+r/6v/p/+n/6f/o/+j/6P/o/+j/6v/q/+r/6v/q/+r/6f/p/+n/6f/q/+r/6v/q
/+r/6v/r/+v/6//s/+v/6v/p/+j/6P/p/+r/7P/s/+z/6v/q/+r/6v/s/+z/7P/s/+3/
7f/s/+z/6v/q/+r/6//s/+3/7v/v/+//7//u/+7/7f/t/+3/7f/r/+v/6//q/+v/7P/t
/+//7//v/+//7//u/+7/7v/u//D/8f/z//X/9//3//b/9v/0//X/9f/2//b/9//4//j/
+P/4//b/9P/1//T/8//y//H/8P/v/+//7v/u/+7/7//w//L/8//z//H/8P/u/+7/7f/t
/+3/7v/u/+3/7f/t/+//7//w//D/8P/w//D/8P/w/+//7f/0//3/BwAWACoAQgBgAIcA
tADkAAcBFwEHAeMAvACPAE8AEQDv/9n/wf+0/7j/yv/X/97/4P/j/+b/6//v/+3/7//y
//P/9P/3//n/+f/5//n/+f/5//r/+v/8//z//P/9//v//P/9//3//f/8//z//f/9//3/
/f/9//3//v//////AgADAAQABQAEAAQABAAFAAMAAwAEAAQABgAGAAYABgAHAAcACAAI
AAgACQAJAAoADQANAA0ADQAPABAAEQARABEAEgATABMAFQAXABcAFwAYABgAGgAaABgA
GgAbABwAHwAgACEAIQAgACMAIwAmACQAJQAnACgAJwAoACkAKgAsAC8AMQAzADYANwA4
ADoAOgA6ADsAOgA8AD4APwA/AEAAQQBBAEEAQgBCAEIAQgBGAEYARgBGAEUARABDAEMA
QgBAAEAAPwA+AD0AOgA3ADUAMwAxAC8ALQAqACgAJwAjAB8AHAAbABgAFgAUABQAFAAR
AA8ADwAPAA0ADAALAAoACwALAAsACAAHAAUABAAFAAUABAAEAAUABAADAAEAAQABAAAA
//8AAAIAAwAEAAMAAgACAAIAAwADAAIAAQABAAEAAQAAAAAAAQADAAUABAAEAAQABQAE
AAUABQAFAAUABQAFAAUABQAFAAUABQADAAMAAwADAAUABQAFAAUAAwADAAMAAwADAAMA
AwADAAEAAQABAAAAAAAAAAAAAAABAAEAAQAAAP7/AAAAAP///f/+//7//v/8//z//P/7
//v/+//7//v/+//7//v/+//6//r/+f/4//r/+//7//v/+//7//v/+//5//j/+P/4//j/
+f/6//v/+P/4//j/9//5//n/+P/4//j/+P/4//j/9//3//f/9v/2//b/9v/2//b/9v/2
//b/9v/2//X/9f/3//f/+P/4//b/9v/2//b/9f/1//X/9v/2//b/9v/2//X/9v/2//b/
9v/2//X/9f/0//T/9v/2//b/9//1//X/9f/1//X/9f/0//T/9f/1//X/9f/1//X/9f/0
//T/9P/0//X/9f/1//X/9f/2//b/9v/2//f/9//4//n/+f/5//j/+P/6//v/+//8//z/
/f/+//7//v/+//z/+v/5//j/9//2//T/8v/w/+//8f/y//P/9f/z//T/9P/z//X/9P/y
//L/7//v/+//8P/y//H/8f/x//H/8f/y//L/8v/y//L/8P/w//H/8//2//3/BwAWACoA
PgBcAIUAtgDmAA0BHQERAfEAzACdAF0AIwABAOf/zf++/8T/0v/d/+L/5P/n/+z/8f/1
//f/+f/8//3//v///////////////////wAAAAAAAAAAAAABAP//AAABAAEAAQAAAAAA
AQABAAEAAQABAAEAAgADAAMAAQABAAEAAQAEAAQABAAFAAMAAwAEAAQABAAEAAQABAAF
AAUABgAGAAYABwAHAAgACQAJAAkACQAJAAoACwALAAkACgALAAsACwANAA0ADQAOAA4A
EAAQAA4AEAARABIAEwAUABUAFQAWABkAGQAcABwAHQAfACAAIwAkACUAJgAlACcAKAAp
ACwALQAuADAAMQAyADQANAA0ADYANwA3ADgAOQA5ADkAPAA8ADwAPAA8ADwAPAA8ADsA
OgA5ADkAOgA4ADgANwA1ADMALwArACsAKQAnACUAIQAeABwAGwAZABUAEgARABIAEAAO
AA4ADAAHAAMAAQADAAEAAAD///3//f/8//v/+v/5//f/9v/1//X/9P/0//X/9P/z//H/
8//z//L/8f/x//L/8v/y//H/8P/w//D/8f/x//D/7//v/+//7//u/+//7//w//H/8v/y
//L/8//x//H/8P/v//D/8f/y//P/8f/x//H/8f/z//P/8//z//P/8//z//P/8f/x//H/
8f/z//P/8//z//H/8f/x//D/8v/y//L/8v/x//H/8f/w/+7/8P/w/+//8f/y//L/8v/w
//D/8P/v/+//7//v/+//7//v/+//7//u/+7/7f/s/+z/7f/t/+3/6//r/+v/6//s/+z/
7f/u/+3/7f/t/+3/7P/s/+z/6//t/+3/7P/s/+z/7P/s/+z/7f/t/+3/7P/s/+z/7P/s
/+z/7P/s/+z/7v/u/+3/7f/t/+3/7v/u/+z/7P/s/+z/6//r/+v/7P/q/+r/6v/q/+v/
6//r/+z/6v/o/+b/5v/m/+b/6P/o/+j/6P/o/+j/6P/p/+f/5v/m/+b/6P/o/+n/6f/n
/+f/5//n/+j/6P/p/+v/6P/n/+b/5f/m/+f/5//o/+j/6P/p/+n/6f/p/+n/6v/q/+r/
6v/r/+n/6v/r/+3/7//u/+7/7v/v/+//8P/w//H/8v/y//L/8P/u/+z/6//q/+n/6P/n
/+j/5//n/+j/5v/m/+f/5//o/+j/5//n/+j/5v/m/+X/4//j/+T/5P/k/+X/5v/n/+X/
5v/m/+b/5v/k/+L/5P/j/+X/7P/3/wEAEAAiADoAXACJALYA4AD9AP8A5wDFAKIAbQAv
AAMA5//N/7f/sv+8/8r/0f/U/9j/3f/i/+X/6f/r/+v/7v/x//b/+f/5//n/+f/5//j/
9//3//b/9P/0//T/9f/1//b/9//3//X/9P/0//X/9//3//f/9//3//j/+f/5//v/+//7
//v//f/+////AQD/////AAAAAP///v/9//z/+//7//z//P/8//3//f/+////////////
//8AAAEAAQABAAIAAwADAAEAAwADAAMABAAEAAYABgAIAAoACwAMAAsADAANAA0ADwAT
ABQAGAAWABcAGQAaABsAHAAdAB4AIAAjACUAJwAnACcAJwAoACsALAAuAC4ALgAwADEA
MQAyADMAMwAzADUANgA3ADgAOgA6ADoAOgA5ADgANwA3ADYANAA0ADMAMwAzADEALwAv
AC0AKwApACYAIgAfAB0AHQAZABYAFQAUABIAEAAQAA8ACwAIAAcACQAHAAYABQABAAEA
AAD//wEAAQAAAAAA/f/9//z//P/8//z//P/7//3//f/8//v/+//8//z//P/9//z//P/8
//v/+//6//n/+f/5//n/+P/4//n/+//9//7//v/+//////////7//f/9//3//f/9////
///////////////////9//3//f/9//7///8AAAEA///////////9//3//f/8//7//v/+
//7/+//7//v/+v/7//7/////////AAAAAAAA///+//3/+//9//3//f/9//v/+//7//v/
+v/6//n/+P/4//n/+f/5//v/+//7//v/+//6//r/+v/4//f/9v/1//b/9v/2//X/8//z
//L/8v/0//T/9P/0//P/8//z//L/8v/y//L/8v/0//T/9P/0//T/9P/z//P/8//z//T/
9P/y//L/8v/y//H/8f/x//L/9P/0//T/9P/x//H/8f/y//D/8v/y//L/8v/y//T/9P/0
//X/8//y//L/8v/0//T/9f/1//X/9f/1//X/9//2//b/9//1//X/9f/1//X/9f/0//T/
9P/0//X/9f/1//X/9f/2//j/+P/4//n/9//4//n/+//5//j/+P/4//v/+//8//z/+//8
//z//P/8//r/+P/3//X/8//x/+//8P/v/+//8P/w//D/8f/x//D/8P/v/+//8P/u/+7/
7f/q/+n/6f/o/+j/6f/q/+v/7f/u/+7/7v/s/+7/7v/s/+v/8f/4/wEADwAiADgAVgB8
AK8A4AAIARkBDQHrAMUAnABdABsA8//b/8X/s/+0/8L/0P/V/9b/2P/f/+b/6//t//H/
8//0//X/9P/1//X/9f/1//X/9//3//j/+P/6//r/+v/7//v//P/9//3/+//6//r/+//9
//3//f/9//v//P/9//3//f/9//3//f/+//7//v////////8AAAAAAgACAAIAAgACAAEA
AQAAAAEAAwAEAAYABwAHAAcABwAFAAYABwAHAAkACgALAAsACwANAA0ADQAOAA4AEAAQ
ABIAFAAVABYAFQAWABcAFwAYABsAGwAeACAAIQAjACQAIwAkACUAJgAnACkAKgArACwA
LQAuADAAMQAyADQANAAyADQANQA1ADQANQA1ADUANAA0ADQANAA0ADQANAA0ADQANAA0
ADUAMgAwADAALwAtACsAJwAjACMAIQAfAB0AHAAaABkAGQAZABcAFgAXABMAEAANAAwA
CQAFAAIAAQABAP///v/9//v/+//6//n/+f/5//j/+P/5//n/+P/4//r/+v/6//n/+f/5
//j/9//1//b/9v/2//X/9P/0//T/9f/1//T/8//z//P/8//y//L/8//1//f/+f/6//v/
/f8AAAEAAQABAAEAAQABAAEAAQABAAEAAQABAAEAAQABAAAA///+//3/////////////
//////////3//f/9//z//v/+//7//v/9//3//f/8//j/+v/6//n/+f/6//r/+v/4//j/
+P/3//f/9//3//f/9//3//f/9//4//j/9//2//T/9f/1//X/9f/1//X/9f/3//b/9v/2
//P/8//z//P/9P/0//T/8//x//H/8P/w//D/8P/w//D/8//z//P/8v/w//D/8P/w//L/
8v/y//L/8v/y//H/8f/v/+//8P/w//D/8P/w//D/7//v/+//8P/u/+7/7v/u/+//7//v
//D/8P/w//D/8P/w//D/8P/w//H/8f/w//D/8P/w//D/8f/x//H/7//v/+//7//w//D/
8f/x//H/8f/x//H/8f/w//D/8P/w//H/8f/x//H/8f/y//L/8v/y//P/8//y//P/9f/1
//T/9P/0//X/9//4//j/+f/5//j/9//2//X/9P/0//T/8f/w/+//7v/v/+//8P/w//D/
8f/x//L/8f/v/+7/7P/r/+z/7P/t/+v/7P/s/+v/6//r/+v/6//s/+z/7P/s/+z/7P/q
/+v/7f/0//v/BwAWACQAOgBaAIUAtADgAAUBEwEDAeEAvgCNAE0AFwD1/9v/w/+4/77/
zP/V/9r/3v/h/+L/5//r/+//8f/0//X/8v/x//P/8//z//P/9f/1//b/9v/0//T/9P/1
//f/+P/5//n/+f/4//j/+f/3//f/9//3//n/+v/7//v/+f/5//n/+f/8//z//P/9//v/
+//8//z//v/+//7//v//////AAAAAP/////+//7/AQABAAEAAQABAAIAAwADAAMABAAF
AAUABQAHAAcABwAIAAgACgAKAAwADgAPABAADwAQABEAEQASABUAFQAYABgAGQAbABwA
GwAcAB0AHgAhACMAJAAlACYAJwAoACoAKwAsAC4ALgAwADIAMwAzADIAMwAzADMANgA2
ADYANgA4ADgAOAA4ADkAOAA3ADcANAAyADIAMQAuAC0AKgAnACcAJQAjACEAHQAaABgA
FwAXABMAEAAPAAwACgAIAAgABQABAP7//f////3//P/7//n/+f/4//f/9//3//b/9v/1
//X/9P/0//X/9P/z//H/8v/z//P/8//x//L/8v/y//P/8v/y//L/9P/1//X/9f/z//P/
8//y//P/8//0//X/9P/0//T/9f/0//X/9f/1//f/9//3//f/9f/1//X/9f/3//f/9//3
//X/9f/1//X/9f/1//X/9f/1//X/9f/1//P/8//z//L/9P/0//T/9P/z//P/8//y//D/
8v/y//H/7//w//D/8P/w//D/8P/v//H/8f/x//H/7//v/+//7//u/+7/7f/s/+7/7//v
/+//7v/t/+z/6//s/+z/7f/u/+3/7f/t/+3/7P/s/+z/6//t/+3/7P/s/+z/7P/s/+z/
7f/t/+3/7P/s/+z/7P/s/+z/7P/s/+z/7P/s/+v/6//r/+v/7P/s/+7/7v/u/+7/7v/t
/+z/7P/s/+z/7P/s/+z/7f/u//D/7P/s/+z/7P/s/+z/7v/u/+7/7v/s/+z/7P/s/+z/
7P/t/+3/7v/u/+7/7v/s/+3/7f/t/+3/7f/t/+3/7P/s/+3/7f/t/+3/7f/t/+//7v/u
/+7/7v/v/+//7//w//H/8//0//P/8v/y//H/9P/1//f/9//2//b/9v/3//f/+P/4//n/
+v/6//r/+v/2//T/8//y//L/8v/y//L/8f/x//L/8v/y//P/8//0//b/9f/1//T/8v/y
//H/8f/x//L/8v/x//H/8f/x//H/8f/w/+//7v/w//D/8P/v/+//9P/7/wcAFgAqAEAA
XACBALAA3AD9AAkB9wDbALgAiQBJABcA+//h/8f/uv/E/9T/3//i/+b/6f/s//H/8//z
//f//P/7//z//f/7//v/+//7//v/+//8//z//v/+//7////9//7//////wEAAAAAAAEA
AQABAAEAAQABAAIAAwADAAMAAwADAAMAAgACAAIAAwAFAAUABgAGAAYABgAGAAYACQAJ
AAoACgAKAAsACwAMAAwACwAKAAkACwAMAA0ADQAPABAAEQARABEAEwATABMAFQAWABkA
GgAYABoAGwAcAB0AHgAfAB8AIgAlACUAKAAmACcAKQAqAC0ALgAvADAAMQAzADQANQA3
ADkAOwA+AD0APgBAAEAAQABCAEMAQwBEAEUARQBFAEgASABIAEgASgBKAEoASgBLAEoA
SQBJAEgARgBGAEUARgBFAEIAPwA7ADkANwA1ADMAMAAuAC0ALQApACYAJQAkACIAIAAg
ACEAHQAaABkAGQAXABYAFQAVABUAFAATABIAEQAPAA4ADgAPAA8AEAASABIAEgARABEA
EQAQAA8ADwAQABAAEAARABAAEAAQABAAEQARABEAEQARABEAEAANAA0ADgAPABEAEgAT
ABUAFAAVABUAFQATABMAEwATABMAEwATABMAEwATABMAEwATABMAEwATABMAEwATABMA
FAAVABYAFwAXABcAFwAWABUAFAATABIAEgATABQAFAAQABIAEgARAA8AEAAQABAAEQAS
ABMAEwARABEAEQARAA8ADwAPAA8ADgAOAA0ADAANAA8AEAARAA8ADwAPAA8ADQAMAAwA
DAAMAA0ADgAPAA4ADgAOAA0ADQANAAwADAAMAAwADAAMAA0ADQANAAwADQAOAA8AEAAO
AA4ADgAOAA4ADgANAA0ACwALAAwADAALAAoACQAIAAsACwALAAwADgAOAA4ADgANAA0A
DQAOABAAEAAPAA4ADQAMAAwADAAMAAwADAANAA0ADAAMAAwADAAMAA8ADwAPAA8ADwAP
AA8ADgAQABEAEQARABEAEQARABEADgAOAA4ADgARABEAEQARAA8AEAAQABAAEQATABQA
FgAXABkAGQAYABYAFgAXABcAGAAYABkAGgAcABwAHAAaABgAFwAWABUAFgAVABQAEwAT
ABQAFAAUABUAFQAWABYAFQAVABQAEgAUABMAEwATABIAEgARABEAEQARABEAEgAVABYA
FwAYABYAFAAVABcAHAAnADcASgBgAH4ApADTAAYBLgFFAT8BHQH1AMoAiQBFABsABQDt
/9v/3P/s//z/AwAGAAoADQAOABMAFQAXABsAHgAfAB4AHQAdAB0AHQAdAB8AHwAgACAA
HgAcAA==
         </WaveFormData>
      </LeadData>
      <LeadData>
         <LeadByteCountTotal>10000</LeadByteCountTotal>
         <LeadTimeOffset>0</LeadTimeOffset>
         <LeadSampleCountTotal>5000</LeadSampleCountTotal>
         <LeadAmplitudeUnitsPerBit>4.88</LeadAmplitudeUnitsPerBit>
         <LeadAmplitudeUnits>��V</LeadAmplitudeUnits>
         <LeadHighLimit>2147483647</LeadHighLimit>
         <LeadLowLimit>268435456</LeadLowLimit>
         <LeadID>V6</LeadID>
         <LeadOffsetFirstSample>0</LeadOffsetFirstSample>
         <FirstSampleBaseline>0</FirstSampleBaseline>
         <LeadSampleSize>2</LeadSampleSize>
         <LeadOff>FALSE</LeadOff>
         <BaselineSway>FALSE</BaselineSway>
         <ExcessiveACNoise>FALSE</ExcessiveACNoise>
         <MuscleNoise>FALSE</MuscleNoise>
         <LeadDataCRC32>1686251452</LeadDataCRC32>
         <WaveFormData>
CgAKAAoACgAHAAYABQAEAAUABgAHAAgACAAIAAgACAAGAAYABgAGAAcACAAJAAoABwAG
AAUABAAGAAYABgAGAAgACAAIAAgABwAGAAUABAAGAAYABgAGAAUABAADAAIABAAEAAQA
BAAEAAQABAAEAAMAAgABAAAAAgACAAIAAgABAAAA///+/wAAAAAAAAAAAAAAAAAAAAD9
//z/+//6//v//P/9//7/+//6//n/+P/6//r/+v/6//r/+v/6//r/+f/4//f/9v/3//j/
+f/6//n/+P/3//b/9//4//n/+v/4//j/+P/4//b/9v/2//b/9//4//n/+v/3//b/9f/0
//X/9v/3//j/9v/2//b/9v/1//T/8//y//X/9v/3//j/9f/0//P/8v/0//T/9P/0//T/
9P/0//T/8v/y//L/8v/0//T/9P/0//P/8v/x//D/8P/w//H/8f/w/+//7//v/+z/7P/r
/+r/7P/s/+3/7f/p/+n/6P/o/+j/6f/q/+r/6P/o/+b/5v/k/+T/5f/l/+f/6f/p/+n/
5//n/+X/5f/p/+v/7P/s/+7/7v/u/+3/7P/s/+v/6//u/+7/7v/u/+z/6f/m/+X/5v/l
/+b/6f/n/+b/5v/m/+T/5P/k/+b/6P/o/+j/5//m/+L/4f/e/9//4f/j/+T/5P/k/+T/
4//i/+H/4f/g/+L/5P/i/+H/3//h/+X/7P/2/wMAFQAsAEwAbwCOAKYArAChAJQAhwBk
ADIADQD3/+L/0f/L/9P/2P/d/+H/4v/j/+T/5v/l/+P/5P/n/+r/6v/s/+v/6v/n/+b/
5f/l/+X/5v/n/+f/5v/l/+P/4//j/+b/5P/j/+P/5P/i/+H/4f/h/+D/3//e/93/3//h
/+H/4f/e/9z/2//a/9v/3P/e/+D/3v/e/97/3v/e/97/3v/g/+P/4//i/+H/3v/f/97/
3f/g/+H/4v/j/+b/5v/l/+X/5P/l/+X/5f/n/+f/5//p/+j/5//o/+j/6v/q/+v/6//t
/+//8P/x//D/8P/w//D/8//1//b/+P/4//j/+v/6//r/+//9//7///8AAAAAAQAFAAUA
BgAGAAgACQAKAAsACAAHAAYABgAIAAkACwAMAA0ADAAMAA0ACQAIAAYABAADAAEAAQD+
//z/+v/3//T/8v/x/+//7//u/+v/6P/l/+P/4v/g/+D/4f/g/93/3P/Y/9b/1f/S/9T/
1f/V/9X/1f/T/9D/0P/O/8v/zf/N/9D/0v/T/9L/z//O/87/zv/O/87/z//P/83/zf/N
/8v/zf/O/87/zv/R/9H/0f/R/9D/zv/N/83/z//P/9D/0P/S/9L/0P/P/87/zv/O/83/
zv/Q/9H/0P/Q/9D/0v/S/9P/1P/U/9P/0v/S/9D/0P/Q/9L/0f/Q/9H/0v/R/9D/z//O
/83/zf/Q/9D/0P/Q/9D/zv/O/87/zP/N/83/zf/O/8//z//P/8v/y//N/83/zv/Q/9H/
0v/R/8//z//N/83/zf/O/8//z//P/83/y//L/8z/zf/N/87/zv/O/9D/0f/Q/8//0P/R
/9L/0f/Q/9L/0//T/9H/zf/M/8v/yv/N/8//0f/S/9L/0v/Q/9D/z//O/87/zv/P/9D/
0f/Q/87/zv/P/8//0P/S/9P/1P/Y/9b/1f/U/9P/0v/U/9X/1f/V/9X/1f/V/9b/1P/U
/9T/1P/X/9f/1f/V/9b/1v/W/9f/2P/Y/9j/2P/W/9b/1v/W/9X/1f/V/9f/2v/b/9z/
3f/a/9n/2v/b/97/3v/e/97/3v/d/93/3v/e/9//4P/g/+L/4v/h/9//3f/d/93/2//d
/9//3f/c/9v/2v/Z/9j/1v/Y/9j/2P/b/9v/3P/a/9j/1v/W/9f/1v/W/9b/1v/X/9f/
2P/Z/9b/1v/W/9j/2v/Z/9X/1//f/+b/7P/5/wsAJABEAGkAjACoALYArwCaAIkAcgBC
ABEA9f/k/9H/x//L/9b/2//d/+D/4//k/+j/6//r/+r/6f/o/+z/7v/w//D/7v/u/+v/
6//r/+z/7v/v/+//7//v/+//7//y//L/8f/x//L/9f/1//b/9//2//X/9P/z//T/9//4
//n/+f/4//j/+P/4//j/+f/6//v//P/9//7//P/8//z//v8AAAEAAQABAP//AQABAAEA
AAABAAIAAwAFAAYABgAHAAcABwAGAAUACQAJAAkACwANAA0ADwAQABAAEAARABEAFQAX
ABgAGQAZABoAGwAcACAAIQAhACIAIwAkACcAKAAoACkAKwAsAC4AMAAxADMANAAzADMA
MgA1ADcAOQA7ADsAOwA7ADwAOwA7ADwAPAA+AD4APwBBAD0APAA6ADgAOAA3ADgANgAy
ADAALQAqACgAJwAlACUAIwAhAB8AHQAYABYAEwASABIAEgAQABAADgAOAA8ADgALAAsA
CgAJAAsACQAGAAYABQABAAIAAQADAAQABAACAAIAAgADAAQAAwACAAIAAQAEAAUABgAF
AAQABAADAAIABAAFAAYABwAJAAgACAAJAAgABwAHAAYACQAKAAkACQAIAAgACAAHAAkA
CgAKAAgACAAIAAoACgAKAAoACQAHAAkACgAJAAoACgAMAAsACgALAAwACwAKAAoACgAK
AAsACgAKAAoACgALAAoACwAMAAsACwAKAAkACwALAAoACQAHAAcACQAJAAcACAAIAAgA
CgAJAAoACQAIAAcABwAHAAgACQAIAAcABwAIAAkACQAHAAYABQAGAAYABgAGAAgABwAI
AAcABgAIAAkACQAHAAgACAAIAAgABwAHAAcABgAHAAgABwAIAAcABgAGAAYABwAIAAkA
CAAGAAYABwAHAAUABgAGAAYABwAHAAcACAAHAAUABAACAAQABAAGAAYABgAGAAUABAAD
AAMABAAEAAQABQAFAAUABgAGAAQABAAEAAUACAAHAAgACAAFAAQABAAEAAUABgAHAAYA
BgAGAAYABwAFAAUABwAHAAkACQAJAAcABgAHAAgACAAJAAoACwAMAAsACwAMAAwADAAM
AAsACgANAA0ADAALAAoACQAGAAUABwAFAAQABAAEAAQABAAEAAQABAAEAAQABAAFAAMA
BAABAAAAAAAAAAIAAgACAAIAAQABAAEAAgD+//7//v/+//////8DAAcADAASABsALQBE
AGQAiwCuAMoA1ADNAL4AqwCOAF4ANwAhAAwA+f/x//X/+P/7//v//v8DAAQACAAHAAUA
BgAHAAQABAAGAAcACAAHAAgABgAFAAQABAAHAAcABgAFAAcABwAHAAoABwAFAAQABAAH
AAcACAAJAAgABwAGAAUABwAJAAkACQAJAAgACAAIAAYABgAHAAgACQAKAAsADAALAAoA
CQAKAAsACwAKAAkACgANAA4ADwANAA0ADQANAA8AEAAQABEAEQARABAADwARABEAEQAT
ABQAFQAYABoAGQAYABgAFwAbAB0AHgAfACAAIAAgACAAJAAlACUAJgApACoALQAuACwA
LQAvADAAMgA0ADUANwA4ADcANwA2ADgAOQA6ADsAPQA9AD0APgA9AD0APgA+AD8APgA+
AD8AOgA6ADkAOAA1ADMAMwAwADAALgArACgAJAAjACEAIQAfAB0AGwAZABYAFAARABAA
EQAQAA0ADAAKAAoACwAKAAcABwAGAAUACAAHAAUABgAFAAEAAgABAAMABAAEAAIAAwAC
AAIAAgABAAAAAAD//wIAAwAEAAMAAgACAAEAAAABAAEAAQABAAIAAgADAAUAAgABAAEA
AAABAAIAAQABAP//AAABAAEAAwAEAAQAAgABAAIABQAGAAQABAADAAEAAwAEAAMABAAC
AAQAAwACAAQABAACAAAAAQACAAMABQADAAIAAQAAAAEAAAABAAIAAQABAAAA////////
/v/9//7///8CAAMAAQAAAP7//P/9//3//////wAA////////AQABAP///f///wAAAQAB
AP///v/9//7//v/+//7/AAD//wAA///+//7///////3//f/+////AAD9//3//f/8////
AAD//wAA///+//7//v/+//7//v/8//7//v///////f/+//7//v8BAAEAAQACAAAA////
//7//P/+////AAABAAIA///+//3//P/9//7/AAABAAIAAQABAAEAAAAAAP///v///wAA
AgADAP/////+//7/AAABAAIAAgAEAAQAAgACAAEAAAAAAP//AQADAAMAAwABAAEA////
/wIABQAHAAgACgAKAAoACQAHAAgACAAJAAwADAAMAAwACgAHAAQAAwADAAEAAQADAAIA
AgADAAQAAwACAAEAAgAEAAQABAADAAEA/v/+//z//P/9//7//v///wAAAQABAAAA////
//7/AAACAAIA////////AwAMABYAIQAzAEwAbgCRALIAyADKAMEAtgCnAIIAUgAxABsA
BgD1/+//9f/6//3/AQAEAAMABgAKAAkABQAGAAcACgAMAAwACgAKAAgACAAEAAMAAgAC
AAQABQAFAAUAAwADAAMABgAGAAUABQAGAAcABwAIAAkABgAFAAQAAwAGAAkACgALAAoA
CAAHAAYACAAIAAkACgAKAAoACgAKAAcABgAFAAYACgALAAsACwAKAAsACgAJAAoACwAM
AA0AEAAQAA8ADwAPAA8ADgANABAAEQASABUAFAATABQAFAAVABYAGAAZABkAGwAcAB0A
HQAeAB8AIAAjACUAJgAoACgAKAAqACoALAAtAC8AMAAxADIAMgAzADIAMQAxADAAMwA1
ADcAOQA3ADcANwA4ADYANwA5ADoAPAA6ADkAOQA0ADQAMwAyADIAMQAyADAALQAqACYA
IgAgAB8AHQAdABwAGQAWABMADwAOAAwADAAMAAwACgAKAAYABAADAAAAAgADAAMAAwAD
AAEA/v/+//z/+f/7//v///8AAAAA/v/7//r/+v/6//z//P/9//3//////////f/7//z/
/P/8/////////////f/8//z//f/9//3//v/+////AAD//////P/8//z/+//8//7////+
//r/+v/8//z//f/+//7//f/+//7//P/8//r//P/7//r//f/+//3//P/7//r/+f/5//n/
+P/3//b/+P/2//b/9v/1//X/9P/z//X/9f/0//P/8f/x//P/8//x//L/8v/y//P/8f/x
/+//7v/t/+3/7f/u/+//7v/t/+v/7P/t/+3/7v/u/+7/8P/w/+7/7P/s/+v/7P/r/+r/
6//t/+7/7f/r/+r/6f/o/+j/6f/q/+r/6//s/+v/7P/p/+j/6P/o/+r/6v/q/+j/5v/m
/+f/5//n/+j/6P/o/+j/5//m/+b/5f/l/+b/5v/o/+r/6P/o/+j/6P/l/+T/4//i/+T/
5f/l/+X/4v/h/+D/4P/h/+L/4//k/+X/5f/j/+P/4f/g/9//3//g/+D/4P/g/97/3v/e
/97/3//f/9//4f/h/+H/4f/h/93/3f/f/+H/5f/m/+f/6P/m/+P/4f/g/+D/4f/i/+L/
4//k/+T/4//f/9//3//d/9//4f/f/97/3f/c/9v/2v/a/9z/3P/c/9z/2//b/9j/1//U
/9P/0//V/9b/1//Y/9j/1//X/9f/1P/Y/9r/2v/a/9f/0//V/9n/4P/o//f/BwAcADgA
WwB+AJoAqACjAJIAhQBuAEAADQDv/97/y//B/8P/zP/R/9X/2P/Z/9z/3v/d/9n/2P/b
/9z/3v/i/+T/5P/i/+L/4P/f/97/3v/h/+H/4P/f/97/3f/c/97/4P/f/9//4P/g/9//
3//f/93/3f/d/93/3//j/+X/5//m/+T/4//i/+L/4v/j/+T/5v/m/+b/5v/j/+L/4f/i
/+T/5f/l/+X/5f/n/+f/5//m/+f/6P/p/+r/6v/p/+n/6P/p/+n/6f/t/+3/7f/v/+7/
7f/u/+7/7//w//L/8//1//f/+P/5//n/+v/7//z/AAABAAEAAgABAAIABQAGAAkACwAO
ABAADwAQABAAEQATABMAFAAUABgAGQAaABsAGgAZABgAGAAZABsAHgAgACAAHgAdAB0A
GAAYABcAFgAWABUAFgAUABEADgAKAAYABgAFAAMAAwD+//v/+P/1//H/8P/u/+7/7v/u
/+z/7P/n/+b/5v/k/+b/5//n/+f/6f/n/+T/5P/i/9//4f/h/+X/5v/m/+T/4v/g/9//
3v/h/+L/5P/l/+X/5f/l/+P/4v/i/+H/4P/i/+P/5P/l/+P/4v/i/+P/5P/l/+f/6P/q
/+r/6P/n/+X/5v/n/+f/6P/q/+v/6v/m/+b/6P/o/+n/6v/q/+n/6v/q/+j/6P/o/+r/
6f/o/+n/6v/p/+j/5//m/+X/5f/o/+j/6P/o/+n/6P/p/+r/6f/p/+j/5//q/+v/6//r
/+j/5//o/+f/6f/q/+r/6v/r/+n/6f/n/+j/5//n/+f/6v/r/+r/6f/o/+j/6P/n/+r/
6v/q/+z/6//q/+n/6v/r/+z/6//q/+v/7f/u/+3/6//q/+n/6P/p/+v/7f/u/+7/7v/s
/+z/6v/q/+v/7P/v//D/8f/w/+//7v/u/+3/7f/u/+7/7v/v/+//7//w/+v/7P/t/+7/
7//w/+//7//u/+3/6//r/+v/7P/v//D/8f/y//L/8f/u/+3/7f/u/+//8f/y//L/8v/y
/+7/7v/u/+7/8P/x//L/9f/y//H/8P/v/+7/7//y//X/9v/2//b/9v/0//P/8//0//X/
9//5//r/+f/4//b/8//y//P/9P/z//L/8//w/+7/7v/u/+7/7v/x//T/9f/2//P/8f/w
/+z/7f/s/+3/7//u/+7/7v/u/+z/6//r/+v/8P/y//L/8P/s/+n/6f/r//H/+P8EABEA
GwAsAEgAaQCOAK4AwADBALYAqQCQAGIALwARAPz/5//f/+P/7P/x//P/8v/x//L/9P/3
//n/+v///wAAAAAAAP///v/7//r/+//7//v//P///////v/9//z/+//6//z//f/9//7/
AAD///3//P/7//z//f/+/////f////////////7//v/+////AAACAAQAAwACAAEAAAAC
AAIAAgAEAAUABQAEAAMAAQADAAMAAwAFAAcACQALAAkACAAGAAUABwAJAAoACwANAA0A
DQAPAAwACwAMAAwADwAQABIAEwAUABUAFQAVABkAGgAbABwAIAAhACEAIgAiACIAJAAk
ACUAJwAqACwAKwAsACwALQAxADEAMgAyADQANQA2ADcANQA1ADUANgA3ADkAPAA+ADsA
OAA2ADUAMwA0ADQANAAxAC8ALwAsACoAKAAlACIAIgAhAB8AHwAbABcAEwAPAA4ADgAN
AA4ADQAMAAkACAADAAIAAgAAAAEAAwAEAAUAAgD///v/+v/7//n//P/9//3//v/+//z/
+//6//r/+v/7//z//v////z/+//6//f/+P/6//v//P/7//v/+//7//v/+v/6//v//P/9
////AAD9//z/+f/3//r//P/+/////f/+//7//P/6//r//P/8////AAAAAP///P/8//r/
+v/9/wAAAAAAAAAAAAD+//z//P/8//z//f/+//7//v/+//z/+v/6//r//P/9//3//f/9
//3//P/7//n/+f/7//v//f/+//7//v/8//n/+P/1//n/+f/6//v/+//7//n/9//3//j/
+f/5//z//P/8//7/+v/4//b/9v/4//r/+v/6//r/+//7//n/+P/4//j/+P/6//v//P/8
//v/+v/3//b/+P/4//n/+v/6//r/+v/4//b/9v/3//f/+f/6//r/+v/5//f/9f/0//f/
9//4//j/+v/6//n/+P/3//b/+P/4//j/+P/4//j/+P/5//f/9v/1//X/9v/3//n/+v/3
//b/9f/1//j/9//4//j/9v/2//f/+P/2//b/9v/0//f/+P/5//v/+P/3//j/9//5//n/
+f/3//f/+f/7//z/+v/6//r/+v/8//3///8AAP7//v/9//z//f/9//z/+//7//v/+f/5
//r/9//1//T/9//4//n/+v/5//j/9//2//f/9//0//T/9P/0//X/9v/0//T/9P/0//T/
9f/2//j/9v/y//D/8P/x//H/9////wYADgAVACEAOABaAH8AogC+AMYAvwCwAJ8AfABI
ACMADwD8/+3/6f/v//L/8f/v//D/8//4//z///8BAAAA///+//z/+v/7//z/+//8//v/
+//7//z//P/7//n/9//5//v//f8CAP///f/8//z//v/9//3//f////////////7////+
//3/AAAAAAEAAgABAAAAAAAAAP7//v/+//7///8AAAEABAAEAAMAAQD//wEABQAHAAkA
CQAJAAkACQAKAAoACQAJAAoACwALAAsADAALAAoACwAOAA8AEgAUABEAEAAQAA8AEgAV
ABcAGQAbABwAHQAeAB8AHwAeAB4AIgAkACgAKgApACkAKgAqACsALAAsAC0ALwAvADAA
MAAvAC8ALwAvADIAMwA0ADYANAA1ADcAOAA3ADQAMgAxAC8AMAAwADAALgArACoAJgAl
ACQAIgAgABsAGQAWABUAEgAPAAwACQAKAAoACQAKAAUAAgD9//r/+f/6//z//P/5//n/
+P/3//f/9f/y//L/9P/x//P/8//y//L/8f/u/+7/7v/v//D/7//u/+7/7f/r/+v/6//p
/+v/7P/s/+z/7P/r/+r/6f/s/+z/7f/v/+z/6//r/+r/6P/o/+b/5f/m/+j/6v/r/+j/
6P/n/+T/5f/m/+n/6v/o/+j/5//l/+X/5v/l/+b/5f/o/+j/6P/l/+T/4f/e/+D/4v/k
/+f/5v/k/+L/4P/i/+D/4P/g/+L/4//j/+P/4P/f/93/2//c/93/4P/h/97/3v/d/9z/
2//Z/9n/1//b/9v/3P/d/9v/2//Z/9f/2f/a/9v/2//Z/9j/1//Y/9f/1v/V/9b/2P/a
/9r/2v/X/9f/1v/T/9T/1v/Y/9r/1//X/9f/1v/W/9b/1P/U/9X/1v/Y/9r/1//W/9X/
0v/T/9T/1v/X/9T/1P/T/9L/0//T/9P/1P/T/9P/1P/U/9D/zv/P/9D/0f/S/9P/1P/V
/9f/1P/S/9D/z//R/9P/1v/Y/9X/1P/T/9P/0//R/9H/0P/S/9L/0//U/9L/0P/O/8r/
zP/O/9D/0//S/9H/0v/R/9P/0//T/9H/0//V/9f/2P/W/9T/0v/Q/9H/0//W/9j/2P/Y
/9f/1v/W/9X/0//R/9P/0//R/9H/0P/N/8v/yv/M/87/0P/S/9H/0P/P/87/z//P/8z/
zP/I/8j/yf/K/8j/yP/I/8j/y//N/8//0v/O/87/yv/I/8X/yf/R/9n/4v/s//n/CwAm
AEoAbwCSAKQApACVAIQAcQBEAAwA6f/X/8j/v//B/8v/0P/P/83/zP/P/9T/2P/Z/93/
4P/f/97/3P/a/9r/2v/Y/9j/2v/b/9z/3v/c/9v/2f/X/9r/2//c/+D/3v/d/93/3v/c
/9v/2//b/97/3//g/+H/3//f/93/2//e/97/3//g/97/3v/f/+D/4P/g/+D/4P/h/+L/
4//m/+b/5f/j/+H/5P/n/+j/6f/n/+f/5//n/+j/6P/n/+f/6f/r/+z/7f/t/+3/7f/v
//D/8f/0//b/9v/2//f/9//3//n/+v/7/wAAAgAEAAYABQAFAAQABAAGAAgADAAOAA4A
DwARABIAEwAUABQAFQAYABkAGwAcABsAGwAbABsAHAAdAB4AIAAeAB8AIQAiACQAIgAh
ACEAHwAgACAAIAAcABkAGAAUABMAEgAQAA4ADAALAAkACQAEAAEA/v/7//r/+v/5//r/
+P/2//L/8P/v//D/8v/y//H/8f/w/+//7//t/+r/6v/s/+n/6//r/+z/7P/r/+j/6v/q
/+v/7P/s/+z/7f/t/+v/6//r/+n/7P/u/+//8P/u/+3/7P/r/+7/7v/v//H/8f/x//L/
8v/y//L/8P/v//L/9P/2//f/9f/0//L/7v/u//D/9P/2//b/9v/1//P/9P/0//L/8v/0
//j/+f/6//n/+P/1//L/9f/2//f/+f/5//j/9//2//b/9P/0//T/9f/3//j/+f/4//f/
9f/z//L/8//2//f/9f/2//b/9v/2//X/9v/1//n/+f/6//v/+v/5//b/8//2//j/+v/7
//v/+v/5//r/+v/4//b/9v/4//r/+v/6//n/+f/4//X/9//4//n/+v/5//n/+f/4//j/
+P/2//b/9//4//r//P/7//r/+f/2//f/+P/6//v/+f/6//r/+v/4//f/9v/2//j/+f/7
//z/+v/4//r/+v/6//r//P/8//3//f/6//n/+f/5//v//P/8//z/+v/6//v/+//5//n/
+P/4//n/+//9//7//f/8//n/+P/7//z//v////7////+//3/+//7//n/+f/9////AAAA
AP///v/9//v//v8AAAEAAwADAAIAAQAAAP///f/7//v//f/7//v//f/5//j/+P/4//n/
+v/7//7//f/8//v/+f/7//j/+P/2//f/+f/7//z/+f/4//f/9f/2//f/+f/6//z/+P/0
//P/9f/3//3/CAASABkAJQA6AFgAeQCcALwAzgDLAMIAswCWAGYANwAbAAYA9f/t//P/
+P/7//v//P/7//r//P8BAAMABgAJAAoACAACAAIAAgAAAAAAAgADAAQABgAEAAMAAQD/
/wEAAQABAAQABgAFAAUABgAFAAMAAgABAAQABQAGAAcABgAHAAYABQAHAAYABgAGAAcA
CAAKAAwACgAIAAYABAAFAAYABwAKAAoACQAHAAUABwAJAAkACQAMAA0ADgAPAA8ADgAM
AAsADwARABIAEwAUABMAEgATABUAFQAXABgAGgAaABsAGwAaABsAGwAbAB4AIAAiACQA
JAAlACUAJgAnACgAKwAsAC0ALwAyADQANAA0ADMAMwA2ADcAOQA6ADoAOwA8AD0APQA9
AD0APgA/AEEARABGAEMAQAA+AD0APQA+AD4APgA8ADkAOAA0ADIAMAAtACoAKAAnACUA
JQAgAB0AGgAXABgAGAAXABgAFAASAA4ADAALAAoACgAIAAgACQAJAAkACAAFAAEAAAAD
AAEABAAFAAQABAADAAAAAQAAAAAAAAACAAIAAwADAAAA///+//v//v8AAAEAAgABAAEA
AQABAP///v/+////AQABAAIAAgABAAAA/f/7//7/AAACAAMAAgACAAEA/v/+//7/AAAA
AAEAAgACAAEA/v/+//z//P/+/wIAAwAEAAMAAgD///z//v/+//7///8CAAIAAgACAAEA
/v/9//z//v/////////9//3//P/7//v/+//9//3//f/+//7//v/7//n/+f/3//r/+//9
/////v/9//r/9//5//r/+//7//z//P/8//7/+v/4//b/9v/5//z//f/+//z//f/9//v/
+v/6//r/+v/8//3//v/+//3//P/5//j/+f/6//z//v/9//z/+//4//n/+v/8//3///8A
AAAAAAD9//v/+f/4//v//f8AAAIAAAD+//3//P/7//r//f/+////AAD///7//f/8//r/
+v/7//v//f/9//7////8//z/+//6//v//P/+////+//7//r/+v/4//n/+v/6//v//P/7
//z/+v/6//v/+//8////AAABAP/////9//3//f///wAAAAABAAIAAwADAAEAAgACAAMA
BgAGAAYABgAEAAEA/v/9/////f/9///////+//7//v/9//z/+//8//3//v///////f/6
//r/+P/4//n/+v/6//z//P/8//v/+P/3//f/9v/6//z//P/7//v/+//9/wQADgAZACUA
OgBaAH0AoAC8AMgAwQC2AKsAkABiADkAIwAOAPf/6//t//b/+//9/wAAAwAGAAgABwAF
AAQABwAIAAoACgAKAAoACAAIAAYABQAEAAQABgAHAAcABwAHAAcABwAKAAgABwAHAAgA
CgAJAAkACQAIAAcABgAFAAYACQAKAAsACQAIAAgACAAIAAgACQAKAA0ADgAPABAADwAO
AA0ADgAQABEAEQARAA4ADwAOAA0ADgAPABAAEQAVABYAFgAXABUAFQAUABMAFwAZABsA
HwAeAB0AHgAeABwAHAAdAB0AIQAjACQAJQAkACQAJAAkACcAKQAqACwAKwAsAC8AMAAy
ADMANQA2ADkAOgA6ADsAPAA7ADsAOgA9AD8AQQBDAEEAQQBBAEIAQgBDAEUARgBIAEYA
RQBFAEEAQAA+ADwAPAA7ADwAOgA2ADQAMQAuACsAKQAmACUAJQAjACEAHwAbABoAGAAY
ABkAGAAVABQADwAOAA4ADAAMAA0ADQANAAsACQAGAAYABgADAAUABQAJAAoACgAIAAUA
BAAEAAQAAgACAAMAAwADAAMAAwABAP//AAAAAAAAAgADAAQABQACAAAA/////wEAAQAC
AAIABAAEAAIAAQAAAAAAAAD//wEAAgACAAAA/f/8//3//P/9//7//v/9//3//v/9//7/
/v8AAP///v///wAA///+//3//P/7//v//P/8//z//P/8//r/+v/6//j/9//1//P/9//5
//r/+//3//f/+f/5//b/9v/1//T/9P/z//T/8//0//P/8//z//T/9f/0//P/8f/y//P/
8//y//L/8v/0//P/8v/x//L/8P/w/+7/7P/v//H/8v/x/+7/7v/u/+7/7v/v//D/8P/y
//L/8P/w/+3/7P/s/+z/7v/u/+7/7P/r/+r/6v/p/+v/7P/s/+z/7f/t/+3/7v/s/+v/
6//q/+z/7v/s/+z/7P/s/+v/6v/p/+j/6f/r/+z/7P/p/+n/6f/p/+r/6v/q/+r/6v/r
/+v/6f/o/+b/5f/k/+b/6P/p/+r/6P/m/+b/5v/m/+f/5//n/+n/6f/p/+n/6f/n/+f/
6f/t/+7/7v/u/+3/7P/q/+n/7P/s/+3/7v/w//D/8P/v/+r/5//m/+X/5v/n/+r/6f/m
/+b/5v/m/+b/5v/o/+j/6P/o/+f/5//k/+T/4v/i/+X/5v/m/+b/5P/k/+P/4//k/+b/
5//o/+j/6P/l/+P/5f/t//b/AgARACcAQgBkAIkArADAAMAAsQCgAI0AYgAqAAcA8f/e
/9H/1f/d/+T/5//r/+7/7//w//D/7//t/+7/7//y//L/9P/0//T/8v/y//P/8//z//T/
9//1/w==
         </WaveFormData>
      </LeadData>
   </Waveform>
</RestingECG>
