# Supplementary material for: Detection of Left Atrial Enlargement Using a Convolutional Neural Network-Enabled Electrocardiogram
Source: Front Cardiovasc Med. 2020 Dec 17;7:609976. doi: 10.3389/fcvm.2020.609976 (PMC7773668; doi:10.3389/fcvm.2020.609976)
Supplement: Supplementary file 4 [file Data_Sheet_4.ZIP › normal3/1802031951_1767_0000001B.XML]

<?xml version="1.0" encoding="Windows-1252"?>
<!DOCTYPE RestingECG SYSTEM "restecg.dtd">
<RestingECG>
   <PatientDemographics>
      <PatientID>1802031951</PatientID>
      <PatientAge>69</PatientAge>
      <AgeUnits>Years</AgeUnits>
      <Gender>Female</Gender>
      <PatientLastName>guanyuzhen</PatientLastName>
   </PatientDemographics>
   <TestDemographics>
      <DataType>Resting</DataType>
      <Site>1</Site>
      <AcquisitionDevice>MAC55</AcquisitionDevice>
      <Status>Unconfirmed</Status>
      <Priority>Normal</Priority>
      <AcquisitionTime>11:20:38</AcquisitionTime>
      <AcquisitionDate>08-14-2016</AcquisitionDate>
      <CartNumber>1</CartNumber>
      <AcquisitionSoftwareVersion>009C</AcquisitionSoftwareVersion>
      <XMLSourceVersion>MAC5000 v1.0</XMLSourceVersion>
   </TestDemographics>
   <RestingECGMeasurements>
      <VentricularRate>59</VentricularRate>
      <AtrialRate>59</AtrialRate>
      <PRInterval>182</PRInterval>
      <QRSDuration>94</QRSDuration>
      <QTInterval>466</QTInterval>
      <QTCorrected>461</QTCorrected>
      <PAxis>23</PAxis>
      <RAxis>6</RAxis>
      <TAxis>46</TAxis>
      <QRSCount>10</QRSCount>
      <QOnset>210</QOnset>
      <QOffset>257</QOffset>
      <POnset>119</POnset>
      <POffset>167</POffset>
      <TOffset>443</TOffset>
      <ECGSampleBase>500</ECGSampleBase>
      <ECGSampleExponent>0</ECGSampleExponent>
   </RestingECGMeasurements>
   <Diagnosis>
      <Modality>Resting</Modality>
         <StatementCount>2</StatementCount>
         <LabelText>12SL ��ϳ���</LabelText>
      <DiagnosisStatement>
         <StmtFlag>ENDSLINE</StmtFlag>
         <StmtText>����Ķ�����</StmtText>
      </DiagnosisStatement>
      <DiagnosisStatement>
         <StmtFlag>ENDSLINE</StmtFlag>
         <StmtText>�ٽ� ECG</StmtText>
      </DiagnosisStatement>
   </Diagnosis>
   <Waveform>
      <WaveformType>Rhythm</WaveformType>
      <WaveformStartTime>0</WaveformStartTime>
      <NumberofLeads>8</NumberofLeads>
      <SampleType>CONTINUOUS_SAMPLES</SampleType>
      <SampleBase>500</SampleBase>
      <SampleExponent>0</SampleExponent>
      <HighPassFilter>16</HighPassFilter>
      <LowPassFilter>150</LowPassFilter>
      <ACFilter>NONE</ACFilter>
      <LeadData>
         <LeadByteCountTotal>10000</LeadByteCountTotal>
         <LeadTimeOffset>0</LeadTimeOffset>
         <LeadSampleCountTotal>5000</LeadSampleCountTotal>
         <LeadAmplitudeUnitsPerBit>4.88</LeadAmplitudeUnitsPerBit>
         <LeadAmplitudeUnits>��V</LeadAmplitudeUnits>
         <LeadHighLimit>2147483647</LeadHighLimit>
         <LeadLowLimit>268435456</LeadLowLimit>
         <LeadID>I</LeadID>
         <LeadOffsetFirstSample>0</LeadOffsetFirstSample>
         <FirstSampleBaseline>0</FirstSampleBaseline>
         <LeadSampleSize>2</LeadSampleSize>
         <LeadOff>FALSE</LeadOff>
         <BaselineSway>FALSE</BaselineSway>
         <ExcessiveACNoise>FALSE</ExcessiveACNoise>
         <MuscleNoise>FALSE</MuscleNoise>
         <LeadDataCRC32>2548541760</LeadDataCRC32>
         <WaveFormData>
8v/u//H/8//z//b/9f/v/+r/6P/o/+r/8f/6/wIAEAAiADMAQwBTAF4AZgBfAE0AOgAl
AA0A+f/t/+T/4P/k/+j/6//l/93/3f/h/+j/7//2//T/8P/2//7//P/0//D/9P/3//X/
9//3//f/9v/1//X/9v/2//b/9f/1//T/9v/2//b/9v/2//X/9f/2//b/9P/0//X/9f/z
//L/8v/z//X/9v/4//j/+P/2//b/+f/5//n/+f/7//r/+v/6//n/+f/4//b/9P/0//T/
9f/4//n/+v/8//n/9//2//X/9v/2//b/9v/2//b/9f/1//X/9f/0//T/9v/8//v//f/6
//r/+f/5//j/9//4//j/+v/6//n/+f/7//j/+P/5//v/+f/5//v/+v/5//X/9P/3//j/
+P/4//n/+v/7//7//f/6//n/+f/7//v/+//8//v/+//6//j/+f/5//n/+v///wEAAgAB
AAAAAQAAAP//AQACAAIABQAEAAUAAQAAAAAAAAAAAAEAAgACAAEAAQACAAMAAwAEAAIA
AAAAAAAABAAGAAYABwAEAAQAAwADAAMAAwACAAEA/f/6//3//v///wAAAQACAAEA/f/8
//3//f/8//z/+//4//j/+P/3//n/+v/7//7//f/7//r/+f/4//f/9//0//b/9//3//f/
+f/6//v/+//4//j/+P/4//r/+v/6//j/9v/4//n/+f/4//j/+//7//f/9//2//b/9v/2
//b/9v/4//r/+//8//r/+f/4//r/+P/4//j/+P/5//n/+f/4//f/9//3//n/+f/4//j/
+f/6//v//P/9//r/+//6//n/+//7//n/+f/5//n/9//3//n/+v/8/wAA/P/7//v//P/5
//f/9v/1//f/+P/5//n/+//7//7//P/7//r/+f/4//n/9v/6//v/+f/5//r/+v/6//r/
+P/4//n/+f/6//r//v/+//7////+//v/+P/1//j/+v/7//v/+v/5//j/+P/5//j/+f/9
//z/+v/4//f/+P/7//v/+f/1//n/+v/6//r/+v/6//j/+P/4//j/+f/6//v//P/8//z/
/P/8//z//P/8//z//P/8//z//P/9//7///8AAAAAAAAAAAAAAQACAAMABAAGAAYABgAG
AAYABgAGAAYACAAIAAQABAAGAAYABwAHAAcABAAEAAQABAABAAEABAAGAAYABQAFAAQA
AgD9//v//f/5//b/9P/2//b/+P/5//f/9//1//L/8v/2//b/9v/1//T/8//w//P/9P/0
//X/9v/2//b/9v/2//b/9v/0//b/9v/3//f/8//1//X/8//1//X/9f/2//r/+P/v/+3/
8//w/+v/7f/u/+r/6P/w//3/BgAKABQAJgA7AFMAZQBsAGYAWQBHADIAGQABAPf/7f/g
/9z/4P/m/+3/5f/Z/9v/5//u/+//9v/4//T/8v/4//r/9v/0//j/+//7//z/+//6//j/
9f/1//b/9v/2//X/9f/0//X/9v/3//j/+P/3//f/+P/2//T/9P/1//f/9f/0//T/9f/3
//j/+v/6//r/+P/4//f/9//3//f/+v/6//v//P/8//3//f/8//n/+P/3//f/9f/1//X/
9v/3//f/+P/5//b/9v/2//b/9//4//j/+f/9//3//P/8//r//P/3//X/9//4//j/+f/5
//n/+//8//r/+v/5//n/+v/4//n/+//5//X/8//z//n/+//6//z//P/8//v/+v/6//r/
+v/8//z/+v/6//v/+//7//v//P/+///////+//r/+f/4//j///8BAAIAAQACAAUABgAH
AAMAAgAAAAEAAgAFAAMABAAFAAYABwAJAAYABAABAP//BAAHAAkADAALAAgABwAGAAcA
BgADAAEAAgACAAEAAQABAAEAAAD///3/+v/9//7/AAAAAAAAAAACAP////8BAAAA/v/9
//v/+P/4//j/9//4//j/+P/6//z/+//7//v//f/9//7//P/6//n/9//1//f/+P/5//n/
+v/6//r/+v/4//j/+P/2//T/9v/3//f/9//4//z//f/6//n/9//2//j/+P/4//j/+f/6
//r/+v/5//n/+f/8//z//P/8//z/+//7//v/+v/7//v/+//9//v/+v/6//v//P/9//7/
///7//v/+f/3//n/+f/3//f/+//9//3////9//z//P/+//r/+f/5//r/+v/5//n/+f/6
//r/+v/5//v/+//+//z//P/8//z//P/5//T/9v/1//f/9//4//j/+//8//v//P/6//n/
+f/4//n/+P/3//f/+v/5//j/9//6//z//f/9//z/+//6//r/+v/4//j/+//5//j/9//3
//b/+f/5//f/+//5//b/+f/6//v//P/7//r/+f/4//n/+v/7//z//v/+//7//v/+//7/
/v/+/wAAAAAAAAAAAQACAAMABAAGAAYABgAGAAcACAAJAAYABAAGAAYABwAGAAUAAQAA
AAEAAgAAAAEABAAEAAQAAwADAAMAAgD+//7////8//r/9v/2//b/+P/2//X/9P/x//H/
8v/3//j/+P/4//j/+P/0//T/9P/z//P/9P/0//T/9f/4//n/+v/6//r/+v/7//n/9//5
//n/9P/z//L/8f/1//b/9//3//f/8f/u//P/8//u/+r/7P/2//3//v8CAAwAGgApADkA
SwBYAGAAXQBNAD4AKQALAPH/5f/e/9r/3P/e/93/3f/h/+H/4f/i/+f/8P/0//b/+P/6
//b/8v/w//L/9f/5//j/9//2//T/9f/3//r//P/5//f/9v/0//f/+P/5//r/+P/3//f/
+P/4//b/9v/3//r/+f/5//r/9//3//b/9v/5//r/+f/6//n/+f/5//n/9//2//b/9v/4
//n/+f/4//b/9v/2//f/+v/7//z//v/9//v/+v/5//r/+v/6//r/+f/4//b/9f/3//f/
9v/2//b/+v/3//f/+P/4//f/9//5//n/+//8//z//P/7//v/+P/0//P/8//4//f/+P/7
//3//f/6//r/+f/6//r/+v/8//z//P/+//z/+v/6//v//P/9//7/AAD8//v/+f/2//j/
+//+/wIAAwADAAIA///9/////////wEAAgACAAUACAALAAkACgAHAAYABQAFAAgACAAH
AAcABgAHAAcACAAGAAQABAAEAAQABAACAAEAAQACAAIAAwAFAAUABAADAP///P///wAA
///+//3//P////3//v8BAP///v/+//3//f/+///////8//r/+P/4//n/+f/6//v/+P/3
//f/9P/5//v//P/9//z//P/8//v/+f/4//f/9v/5//r/+//6//r//P/9//3/+f/4//r/
+f/4//n/+f/6//n/+P/3//b/+f/6//r/+v/6//v//P8AAP3//P/7//r/+//7//v/+v/3
//f/9//5//z//P/9/////f/7//n/9//6//3//v/////////9//3/AQABAP/////9//z/
/P/+//z/+//7//z//v/9//3//f/+//7//v/9//r/+f/7//j/+v/6//r/+v/+//z/AQAD
AAEA///+//z/+v/6//j/+P/4//n/+//8//z//P/8//3////9//v/+f/7//z//P/7//v/
+//7//z/+v/2//T/9f/4//j/+P/5//j/+//7//n/+f/5//7//f/8//v/+v/6//r/+v/6
//3//v///wAA///+//3//P/+//7//v/+////AAABAAIAAgACAAIAAgABAAAA///+/wEA
BAAHAAoACgAKAAoACgAHAAgACwAMAAoACQAIAAQABwAIAAkABwAFAAgACAAIAAUABQAF
AAQAAwADAAQAAQD8//j/9v/0//b/9//3//f/+f/4//r/AAD+//z/+v/4//n/+P/5//r/
9//3//j/+P/2//b/+P/4//j/9v/2//b/+P/5//j/+//6//f/9v/1//P/9P/0//T/+f/7
//n/9v/1/+3/6P/s//L/9P/1//r/BgAWACAAKwA3AEsAWgBgAGMAWQBGAC8AGQALAPv/
7P/m/+j/6P/p/+v/5//l/+f/7P/5//7//P/4//z//v/6//r/9v/w//X/AQAAAP///v/8
//f/9//4//j/9//3//j/+P/5//r/+//8//r/+f/5//r//P/6//r/+//9//v/+v/6//j/
+f/5//r/+//6//f/9v/5//n/+f/5//n/+P/4//j/+//9//7//v/8//z//P/9//3//f/9
//7//f/7//r/+f/5//r/+//8//r/+v/5//n/+v/5//f/9v/4//7//f////z/+v/3//X/
+f/7////AgD///7//P/7//3/+v/6//v//v/9//7/AQD///3/+P/2//j/+v/7//z/+v/6
//r//P/9//z//f///////////wAA/v///////v/9//3//f/+/wQABQAFAAMAAAABAAAA
//8CAAYACQAPAA0ADQAIAAYABgAGAAYABwAKAAoACQAJAAwADQANAA4ADgAMAAwADAAN
AAwACQAHAAkACgAKAAsABwAFAAIA//8BAAAABQAIAAcABgAFAAQABAABAAEAAwAFAAQA
BAADAAIAAgACAAEAAgACAAIABAACAAEAAQABAAAA//////z//P/9//3//f/8//z//P/7
//z//P/8//z//P/8//z/+v/3//j/+P/3//n/+v/+/////f/9//z//P/8//z//P/8//v/
/P/8//z/+f/5//n//P/8//7/AAACAAIAAQAAAP7//f/9//3////9//z//P/9//3//f/9
//3//f///////////////f/9///////9//3//f/+/wAABAABAP///v/+//////8AAAEA
///+//3/+//9//3/AAD+//7//v/+//7//v/6//3//f//////AAAAAP7//v/8//z//f/9
//7//v8BAAIAAwAFAAIA/f/4//P/+f/+/wIABQACAAEAAAAAAP7//P/8////AAAAAAAA
AQACAAUABQADAAEAAQD+//7//v/+//7//v/+//7//v8BAAIAAwAEAAMAAgABAAAAAAAA
AAAAAAABAAIAAwAEAAQABAAEAAQABwAIAAkACgAJAAgABwAGAAkACgALAAwADQAOAA8A
EAAQABAAEAAQAAwADAAOAA4ADwAPAA8ADAAOAA4ADgALAAkADAAMAAwACwALAAsACgAI
AAcABwADAP7//P/8//z///8BAAIAAwAAAPz/+//+/wAAAgAEAAYAAwD+//v/+P/4//n/
+//8//r/+v/8//z//f/8//3//v///////f////3/+//7//v/+//8//z//P8BAP3/+//8
//3/9f/s/+z/+P8EAAUACAASACAALgBFAFkAYQBmAGgAYwBTADwAIQARAAsAAQD4//D/
7P/s//H/9f/3//P/8f/2////BgAGAAQAAAD+/wAABAAEAAIAAQABAAIAAQAAAP7//f/9
//7//v8BAAEAAgACAAMABAAFAAYABAABAP///v/+//z//P/9/wEAAQACAAQAAAD///3/
/P8BAAIAAQACAAEAAQABAAEA///+//7//v///wEAAgACAAMABAAFAAcABAADAAIAAgAD
AAMABAAFAAMAAgABAAAAAAAAAP////8BAAEAAAAAAAAABAABAAEAAAAAAP//////////
AQACAAQABAADAAMAAgD+//3//f8BAAEAAwAHAAgABwADAAIAAgACAAEAAAAAAAAAAAAC
AAIAAAAAAAEAAgADAAQABgAGAAcABwAGAAUABQAFAAYACQAJAAgABQAFAAcABwAHAAoA
DAANABEADwAPAAoACAAKAAoACgALAA4AEAARABMAEQARABAAEAARABAAEQASABQAFAAS
ABEADwAOAAwACwALAAsACgAJAAYAAgAEAAQABgAIAAoADAAKAAcABwAJAAsACgAKAAkA
BQAEAAMAAQADAAQABQAIAAgABwAHAAcACAAHAAcABAADAAMAAgABAAMABAAFAAUABAAE
AAQABAACAAIAAgAAAAAAAgADAAMAAgACAAUABQABAAEAAAAAAP7//v/+//7/AQAEAAYA
CAAEAAMAAgAEAAQABAAEAAQABwAHAAcABgADAAMAAwAFAAMAAgACAAMABQAFAAUABQAH
AAkACQAJAAcABwAFAAUACQAJAAcABwAFAAQABAAGAAQAAwADAAQABwAHAAgACQAJAAgA
BwAFAAUABQAIAAYACAAIAAgACAAGAAIABQAFAAMAAwAEAAQACAAKAAoADAAKAAkACQAI
AAgACAAIAAkACwAJAAcABQAGAAYABQADAAQABQAGAAgABgAEAAQABwAJAAgABwAHAAYA
CQAJAAcABQALABAADQAMAAsACgAIAAgACAAIAAoACgAKAAoACgAKAAoACgAHAAYABQAE
AAYABgAGAAYABwAIAAkACgAJAAgABwAGAAgACgAMAA4ADgAOAA4ADgAPABAAEQASABIA
EgASABIAEwAUABUAFgAYABgAGAAUABIAFAAUABUAFgAXABUAFgAUABQAEQARABIAEgAS
ABEAEgATABMAEAAOAA0ACAAEAAIAAgACAAQABwAHAAcABQAAAP7/AAD+/wEAAgADAAQA
AwAEAAUABQAEAAQAAwACAAIABAAEAAQAAAAAAAAAAQABAP//AQABAAAAAQACAAMABgAG
AAYABQAFAAEA/v////n/8P/u//j/AAAFAAoAEgAiADoAUwBhAGsAeAB8AHEAWQBCAC8A
HQALAP//+v/6//z/9P/x//f/9f/v//P//P8BAAYABgAAAAYADAAIAAIABgAGAAUABwAI
AAcABgAEAP////8AAAAAAwAFAAgACgAJAAgABwAGAAYABQAFAAYABgAEAAQABQAFAAMA
AgACAAQABQAFAAYABgAGAAQABAAHAAcABwAHAAUABAAEAAQABQAHAAgACAAIAAgACAAJ
AAYABQAEAAQABQAFAAYABwAGAAYABgAGAAUABAACAAEABgAHAAcACAAIAAwACQAJAAYA
BgAFAAUABQAFAAcACAAFAAQAAgABAAQABAAHAAsACwAHAAUABQAJAAkABgAGAAUABgAG
AAYABwAIAAkADAAKAAgACAAJAAcABwAHAAgACgALAAsACgAHAAcABwAIAA8AEQASABEA
EAARABAADwANAA4ADgARABMAFQASABIAEwAUABUAFwAVABQAEgARABUAFwAYABoAGAAW
ABYAFgAYABgAFgAVABYAFgAVABUAEgARAA8ADQAMAAoADgAQABAAEAAQABAADQAJAAgA
CQAMAAwADQANAAoACgAKAAkACwAMAA0AEAANAAsACgAJAAYABQAFAAIABQAHAAgACQAI
AAgACAAHAAgACAAIAAgABwAGAAUAAgAAAAIAAwADAAMABAAIAAkABwAHAAYABgAHAAgA
CQAKAAoACgAJAAgABQAFAAUACAAHAAgACQAKAAkACQAJAAgACQAJAAkACwAJAAgACAAJ
AAcABwAHAAcABwAJAAkACQALAAsACQAJAAwADQAMAA0ACgAIAAcACAAHAAcACAAKAAwA
CwALAAsACgAKAAoACQAKAAsADwAOAAwADAAMAAwACQAEAAYABQAHAAkADAAOAAsACgAH
AAYABgAHAAkACgAOAA4ADgAPAA4ACwAIAAUACQAMAA4ADwAMAAsACgAKAAwACgAKAA0A
DAAKAAgABwAKAA0ADQALAA0ACwAMAAwADAAMAAwADAAMAAwADAALAAoACQAIAAoACgAK
AAoADAAMAAwADAAPABAAEQASAA8ADgANAAwADgAQABIAFAASABIAEgASABQAFgAYABoA
GQAYABcAFgAWABYAEgASABYAFgAXABcAGAAWABcAGAAWABMAEwAWABYAFgAVABUAFAAS
AA0ACwAMAAkABwAGAAQABAAGAAcACgALAAoACAAGAAgABgAEAAQABAAEAAIABQAGAAYA
BwAFAAQAAwACAAYACAAKAAoABwAGAAYABQAEAAcACAAHAAUABQAFAAYABAAGAAMABQAD
AAAA///7//L/8P/4/wYADQAQABgALABGAFsAZQBtAHIAbgBlAFUAPAAnABsACwD///j/
9v/2//r/AQABAPn/9//9/wIABwAGAAQABgAKAAgACAAGAAQABAADAP//AwADAAMAAgAA
AAEAAwAEAAcABwAIAAgABwAGAAUABAAFAAUABgAIAAYABAAEAAUABwAFAAQABAAEAAUA
BQAGAAgACAAGAAYACAAJAAoACwAKAAgABwAGAAMAAwACAAAAAQACAAMABQAIAAkACgAM
AAsACQAIAAcABAAEAAQABAAGAAYABQAFAAcABwAGAAYABAAIAAUABQAFAAYABgAHAAQA
AwAEAAQABQAGAAYABwAFAAIAAgADAAcABQAFAAcACQAJAAYABgAFAAYABgAGAAcACAAJ
AAwACQAGAAUABQAHAAcABwAIAAYABwAHAAYABgAHAAgACgAQABEAEQAPAA8AEQARABEA
EgAUABUAGQAZABsAGAAYABgAGAAYABkAGgAaABkAGQAZABkAGAAYABgAFgAWABYAGgAa
ABgAFwATABIAEAAPABIAEwATABMAEQAOABEAEgAPAA4ADQAMAA0ACwAMAA8ADgAMAAsA
CQAKAAoACgAJAAgACAAIAAoADAALAAsACwAJAAcABgACAAQABQAFAAUABAAEAAQAAwAC
AAIAAgACAAIAAgACAAAAAgAEAAUABQADAAIABAADAAMABQAGAAgABwAGAAUABAAEAAQA
AwACAAIAAwAEAAgABAAEAAQABAAGAAcACAAIAAUABQAFAAcABQAEAAQABQAEAAMAAgAB
AAMABwAJAAsACgAJAAYABQAHAAcABQAFAAMAAgACAAQAAgABAAEAAgACAAEAAQABAAMA
BAAFAAUAAwADAAYABAACAAIAAgACAAIA/v8BAAEAAgADAAUABgAEAAQAAgACAAAA////
//7/AwAEAAUABwAFAAMAAQD//wAAAgADAAMABQAFAAUABgAFAAIAAQADAAMAAgABAAEA
AAADAAMAAQAHAAcABAAEAAQABAAEAAMAAgABAAAAAgACAAIAAgAAAAAAAAAAAAAAAAAA
AAAAAgACAAIAAgADAAQABQAGAAgACAAIAAgACgAKAAoACgAJAAgABwAGAAgACgAMAA4A
DAAMAAwADAANAA4ADwAQAA4ADgAKAAoADAAMAA0ADQANAAoACgAKAAgABQAFAAgACQAK
AAoACwAIAAYAAQD//wEA/f/6//j/+P/4//r/+//5//n/9//0//f//P/9//7//P/8//z/
+v/4//j/9//3//n/+v/7//z/+//6//n/9v/3//j/+v/7//b/9//2//P/9P/1//b/+P/8
//j/9f/1//P/8P/v//H/8v/0//b/+v///wgAFAAkADYASwBbAGUAagBkAFEAOwAqABsA
CQD5//P/7v/s/+7/8v/z/+v/5f/p/+3/7P/x//7/BgACAPr/+P/4//j/+v/6//n/+f/7
//v/+//6//f/9//4//j/9//3//j/+P/3//b/9f/0//X/9f/2//j/+f/4//n/+//7//f/
9P/y//b/+f/7//7//v/+//z//P/6//n/+P/3//j/+P/5//r/+f/5//j/9v/4//j/+P/5
//f/9//3//j/+P/3//f/9//2//b/9v/2//f/+P/4//n//f/9//z//P/4//r/9f/z//T/
9P/z//P/9P/1//j/+v/4//j/9//3//f/9P/0//X/+f/3//f/+f/6//n/9f/0//f/+v/8
//7/+v/4//b/9v/3//b/9//5//n/+f/5//r/+//9//7//v/7//n/9//2//r/+//7//n/
+v/9//7////+//7//f////3////8//z//f/+////AQACAAIAAQABAAIAAwADAAQABQAE
AAUABgAHAAYAAwABAAIAAgABAAEAAAD///3/+//7//r///8CAAEAAAD///7/+//3//b/
9//6//r/+//7//z//P/8//v/+f/4//f/+P/2//X/9f/1//T/8//z//D/9P/1//X/9f/0
//T/9P/z//T/9P/0//T/9v/2//b/9P/y//T/9f/1//b/9v/5//n/9v/1//P/8v/0//b/
+P/6//r/+v/5//j/9//3//f/+v/4//j/+P/4//b/9f/0//L/8//1//f/+//6//j/9//3
//b/9f/0//P/9f/3//f/9//4//n/+P/5//n/+f/3//f/9P/0//X/+P/5//n/+v/8//r/
+f/5//n/+f/4//f/9f/4//n//f/8//v/+v/5//j/9f/w//L/8f/z//P/9P/0//b/9v/0
//T/9f/3//r//P/8//r/+P/3//n/9//1//P/9//6//z//f/7//n/9//2//j/9v/2//n/
+f/4//f/9//1//f/9v/z//f/9f/2//j/+P/4//j/9v/2//b/9v/4//j/+P/4//j/+P/4
//j/+v/6//r/+v/5//j/9//2//f/+P/5//r/+P/4//j/+P/4//j/+P/4//r//P/+/wAA
///+//3//P/8//z//P/8//3//v///wAAAwAEAAUABgAEAAQABAAEAAIAAgAEAAQAAwAD
AAMAAAAAAAAAAAD9////AgACAAIA/v/9//z/+v/2//X/9f/x//D/7v/u/+7/8f/z//T/
9f/y/+7/7f/w//H/8v/z//T/8//w/+//7v/v/+//8P/w//D/8P/y//L/8P/u/+7/7v/x
//H/7//x//H/7//v/+//7f/u/+7/7v/t/+3/6//q/+X/4//k/+T/6P/0//v/AAAQACYA
NAA/AFMAZQBqAGQAUwA5ABwABQD3/+//6f/k/+L/5P/m/+X/4//d/93/6f/0//X/8P/u
/+z/7P/w//L/8v/0//T/7//x//P/8//z//L/7P/r/+v/6v/t/+//8v/0//L/8v/y//L/
8P/v/+//8P/y//D/8P/x//H/7//u/+7/7v/v/+//8P/y//L/8P/w/+//7//v/+//8P/w
//H/8v/x//H/8P/u/+//8P/x//P/8f/x//H/8v/z//P/9P/1//L/8v/y//L/9P/0//P/
8//y//H/7//u/+//9P/y//P/8v/y//H/8f/w/+//8P/w//P/9P/0//X/9P/w/+//7//x
/+//7//x//P/8//w//D/8//0//T/9P/y//L/8v/0//T/8v/y//P/8f/x//H/8v/z//X/
9v/2//X/9f/1//b/+f/5//j/9f/2//n/+v/7//r/+v/5//v//f////z//P/8//z//P/9
//v/+v/4//f/+//9//7/AAD+//z//P/8/wAAAAD+//3/+v/6//n/+f/6//v/+//7//v/
+P/7//z/+//6//n/+P/2//P/8//1//X/9P/0//P/8v/y//L/8f/y//L/8v/0//L/8f/x
//H/8f/x//L/8P/y//P/8//z//L/8v/y//H/8P/w//D/8P/w//D/8P/u//D/8v/z//P/
8P/u/+//7f/u/+//7//w//P/9P/1//b/9v/2//X/9P/x//H/8f/0//L/8v/y//L/8//z
//P/8v/x//H/8f/z//H/8P/w//H/8f/x//H/8f/z//X/9f/1//T/8//w/+//9P/1//T/
9f/x//D/8P/y//D/7//v//D/8f/x//L/8//z//L/8f/v/+3/7f/w/+7/7//w//H/8v/0
//D/8//z//T/9f/3//j/9v/2//T/9P/y//H/8f/w//L/8v/y//P/9f/z//H/7//y//T/
9f/1//P/8f/v/+7/8P/u/+7/8f/z//T/9f/3//b/+f/5//f/8//7//z/+f/2//P/8P/y
//L/8v/y//P/9P/1//b/9P/y//D/7v/x//L/8//0//T/9P/0//T/8v/y//L/8v/1//b/
9//4//b/9v/2//b/9//4//n/+v/6//r/+v/6//v//P/9//r//P/+//7//////////P/8
//r/+v/3//f/+f/4//f/9f/4//v//f/8//n/+f/1//L/7v/u/+7/8P/x//H/8f/v/+z/
7P/w//D/7//u/+3/7P/s/+z/7P/r/+z/7v/v//D/8P/y//L/8v/v/+7/7f/t/+//7f/v
/+//7f/t/+3/7f/t/+z/6//p/+3/7f/u/+v/6f/o/+T/4P/i/+n/8v/2//z/BgAVACUA
OQBMAFYAWQBTAEQALwAVAP3/7f/k/9z/2P/W/9X/2//d/9f/1//W/9f/3v/o/+z/7P/q
/+r/7P/u/+j/5f/n/+r/6//s/+z/6//r/+z/7P/t/+3/7v/u/+3/7P/r/+r/7P/r/+v/
7P/v/+7/7//x//L/7//t/+z/7P/t/+3/7v/u/+7/7P/s/+v/6//r/+v/6//q/+r/6v/q
/+v/6//q/+r/6v/q/+v/7P/t/+7/8P/t/+v/6v/p/+r/6v/q/+r/7f/u/+7/7//u/+3/
6//q/+z/8P/t/+3/7v/u/+3/7f/s/+v/7P/s/+7/7v/t/+3/7//s/+z/7f/v/+3/7f/v
//H/8f/u/+7/7P/s/+v/6v/s/+z/7P/u//H/8P/x//P/8P/v/+7/7v/s/+3/7f/s/+z/
7f/u//D/8v/z//P/8f/x//P/8//z//X/9v/2//n/+P/5//X/9P/0//T/9P/1//j/+v/7
//3/+//7//r/+v/8//r/+v/6//z//P/6//n/9v/2//X/9f/2//f/9//3//P/8P/z//T/
9v/2//b/9v/z/+//7v/v//H/8P/w/+//8P/y//T/9f/y//D/7v/u/+7/7f/t/+3/7f/t
/+7/7P/u/+//7//v/+7/7v/u/+3/7P/s/+z/7P/u/+7/7v/s/+r/7P/t/+3/7f/u//L/
8//u/+3/6//q/+r/6v/q/+r/7P/u/+//8P/t/+3/7f/w/+z/7P/s/+z/8f/z//X/9v/x
/+//7f/t//D/8P/x//P/8//z//P/8//x//P/8//z//X/9f/z//P/8//z//H/8f/x//L/
9P/4//T/8//z//T/8v/x//H/8f/0//T/9P/z//P/8//2//T/9P/0//T/9P/2//L/9f/1
//P/8//0//T/9P/0//L/8v/x//H/8v/y//P/8v/x//H/8//x/+//7f/w//L/8//z//L/
8f/w//D/7v/s/+z/7//x//D/7//v//L/9f/1//P/8f/v/+7/7P/s/+z/7P/q/+r/6v/q
/+3/7v/v//D/8v/y//L/8v/v/+7/7f/s/+7/7v/u/+7/7v/u/+7/7v/w//D/8P/w//H/
8v/z/w==
         </WaveFormData>
      </LeadData>
      <LeadData>
         <LeadByteCountTotal>10000</LeadByteCountTotal>
         <LeadTimeOffset>0</LeadTimeOffset>
         <LeadSampleCountTotal>5000</LeadSampleCountTotal>
         <LeadAmplitudeUnitsPerBit>4.88</LeadAmplitudeUnitsPerBit>
         <LeadAmplitudeUnits>��V</LeadAmplitudeUnits>
         <LeadHighLimit>2147483647</LeadHighLimit>
         <LeadLowLimit>268435456</LeadLowLimit>
         <LeadID>II</LeadID>
         <LeadOffsetFirstSample>0</LeadOffsetFirstSample>
         <FirstSampleBaseline>0</FirstSampleBaseline>
         <LeadSampleSize>2</LeadSampleSize>
         <LeadOff>FALSE</LeadOff>
         <BaselineSway>FALSE</BaselineSway>
         <ExcessiveACNoise>FALSE</ExcessiveACNoise>
         <MuscleNoise>FALSE</MuscleNoise>
         <LeadDataCRC32>2574691815</LeadDataCRC32>
         <WaveFormData>
9f/x//P/8//w//X/+f/2//b/8v/x//b//P/8/wEAEgAcACMALAA1ADcANAAoABoAEgAJ
APv/7//r/+3/7//v//T/+f/7//b/9v/+/wYACQAHAAEA9//1//z////7//f/+//8//j/
9//2//b/9v/4//j/+f/6//r/+v/5//j/9f/1//T/9P/1//b/9v/1//X/9v/2//X/8//z
//H/8f/0//X/9v/3//j/9//1//T/9f/1//b/+P/3//b/9f/0//b/9//6//n/9//z//P/
8f/1//T/9P/1//f/9//2//X/8v/z//T/8//1//P/8//y//L/8v/y//L/8//2//j/+f/5
//j/+P/4//f/9P/2//b/+P/4//j/+P/5//j/+f/6//n/+//6//r//P/8//v/+P/4//n/
+f/7//z//P/8//7/+//5//j/+P/7////AAAAAP7/AAABAAEA/f////////8EAAgACQAI
AAgACAAJAAkABgAGAAYACQAJAAgACAAHAAUABAAEAAYACAAIAAgACAAHAAcABgAFAAQA
BAAEAAUACAAJAAgACgAJAAgABQADAAEAAQABAAAA/f/8//z/+//9//7////9/wAA/f/7
//v/+v/5//n/+v/6//n/+f/4//n/+f/7//7/+//6//v/+v/4//j/9//2//b/9v/2//n/
/P/8//r/+P/5//r//f/+//3//f/8//r/+//+///////+//7//f/8//r/+//7//v/+P/4
//j/+P/6//3//v////3//f/7//n//v8AAP7//v/9//7//v/7//3//P/8//3/+//6//r/
+v////3//f/9//3//P/7//n/+f/5//n/+f/5//n/+P/0//X/9//4//n/+f/4//j/+P/2
//b/9v/2//j/+f/5//X/9f/1//b/9v/2//f/+//5//f/+f/5//n/9v/2//b/9v/1//T/
8//z//X/9v/3//j/+//7//v/+f/4//j/9//0//T/9f/1//X/8//z//P/8v/z//P/9//6
//j/9v/1//T/9P/1//X/8//v//H/8P/z//T/9f/2//j/+P/4//j/9//2//X/9P/0//T/
9P/0//T/9P/0//T/9v/2//b/9v/3//j/+f/6//r/+v/6//r//P/8//z//P/8//z//P/8
//3//v///wAA/v/9//z//P/8//3//f/8//v/+P/6//r/+v/4//j/+P/2//X/9P/2//T/
9f/1//b/9f/z//H/8P/t/+z/7f/t/+3/7f/s/+z/7f/u/+//8P/t/+z/6f/o/+n/6//s
/+3/7v/u/+7/8P/u/+7/7v/u/+3/7P/r/+r/6v/r/+z/7f/q/+r/6//r//H/9f/r/+P/
6v/p/+X/5v/s/+z/6//u//T/+v8BAAoAEgAbACQAKwArACQAGAAQAAgA9//j/93/4//n
/+X/5//u//X/8f/m/+T/7v/2//X/+f/1/+3/6f/w//f/8//t/+//8v/y/+//7v/u/+7/
7f/s/+z/7P/t/+7/7v/u//D/8f/x//L/8P/w/+//7f/r/+z/7P/r/+n/6f/n/+f/6f/r
/+3/7//v/+//7v/u/+7/7f/t/+7/8P/w//D/8P/u/+3/7v/r/+v/6f/r/+v/7f/q/+j/
5//o/+n/6f/p/+v/7f/v/+//8P/v//D/8P/w//D/8P/w/+z/7P/r/+n/7P/s/+3/7v/s
/+r/7f/u//D/8P/w//D/8P/u/+7/7v/t/+//7v/u//P/9P/0//L/8v/z//P/9f/0//T/
9P/2//X/8//y//L/8//3//j/+P/7//7/AAABAPv/+//5//f/+f/8//z/+v/9//7/AAAB
AP7//v/+/wEAAQAAAAAA//8CAAIAAwAGAAQAAgAAAP7/AAABAAEAAQD///7//f/9//3/
+//3//b/9//4//f/9//5//n/+f/4//T/9P/1//X/8v/y//L/7//0//H/7//v//D/8f/z
//b/8//x//D/7v/v/+3/7f/u/+7/7v/w//D/8f/y//L/8v/v/+7/7f/v//D/8P/u/+z/
7//w//P/9P/0//X/9f/0//D/8P/u/+v/7//y//T/9v/1//X/9P/z//T/9P/0//T/8v/z
//L/8f/0//X/9P/z//b/+P/2//b/9P/0//P/7//w//D/8f/z//P/8v/y//L/9//1//X/
9f/z//L/8f/v/+//7//v/+//8v/1//f/9v/0//X/9f/1//H/8P/w//D/7v/u/+7/7v/y
//P/8//v/+//7//w//D/8P/x//X/8//v//H/8f/x/+7/7v/u/+7/7v/u/+7/7//u/+7/
7v/u//H/8f/x/+//7f/u/+7/7P/v//H/8v/z//D/7//u/+z/7v/t//D/8v/x//D/8P/w
//H/8f/w/+3/8f/x/+z/7v/u/+7/7v/w//D/8P/w//H/8v/z//T/8v/y//L/8v/1//b/
9//4//X/9P/z//L/9P/0//T/9P/3//r//f8AAP3//P/6//j/+f/6//z//f/6//f/9P/2
//j/+P/2//b/+P/3//f/9//5//X/9P/y//X/9f/0//P/8f/u/+3/7v/v/+//7//u/+7/
7v/u/+7/7v/u/+7/7P/q/+r/6//r/+v/6v/q/+r/7v/w//L/9P/y//L/8v/y//D/7//v
/+//8f/w//D/8f/v/+//7//v/+//6v/n/+n/6P/k/+L/5//u/+7/8P/5/wIADAAVABwA
JwAvADQAMAAmACAAFQD//+//7f/x/+3/5f/k/+v/8//0/+7/7v/0//n/+//9//n/9f/y
//H/7f/t//H/8P/w//H/8P/w//D/8f/w//D/8P/w//D/7//u/+//8f/y//T/9P/0//P/
8f/w//D/7//t/+7/7//u/+//7v/t/+z/6//t/+3/7P/s/+3/7f/u//D/7//u/+3/7P/u
/+//8v/x/+//7f/v/+//8//y//L/8//y//H/7//t/+//8f/z//P/8f/v/+//7v/u/+7/
7v/u/+7/8P/x//H/8//y//L/8v/y//D/8//0//X/9v/3//j/9f/w/+3/6v/t//H/8v/0
//f/+P/4//b/8//z//L/8//3//j/+f/8//v/+f/4//j/+v/9//3//P/7//z//P/7//3/
AQADAAUABAAGAAUAAgACAAIAAwADAAIAAgACAAUACAAIAAkACQAGAAQAAwAEAAQABAAE
AAQACAAJAAkACQAGAAYABgAHAAUAAwD///7/AAAAAP7//f/9//3//f/8//n/+P/4//f/
9P/0//T/8f/4//f/9//5//f/9f/0//T/9f/1//b/9v/0//H/8P/w//H/8v/1//b/8//y
//D/7v/v//D/8f/1//f/+P/3//b/9P/y//L/8P/x//P/9P/0//b/+P/4//f/9f/2//b/
9v/2//f/9//3//T/9P/0//T/9f/3//f/9//5//n/9//1//b/+P/2//b/+P/6//v/+f/3
//b/9v/3//r/+v/7//z//f/5//f/9f/4//j/+P/3//n/+f/5//n/+v/7//v/+P/3//f/
9v/1//P/8v/y//L/8//0//X/9v/2//f/9//z//H/8f/y//L/8v/z//f/9f/2//n/+v/7
//n/+P/3//b/9v/2//b/9//2//b/9v/2//f/9//3//X/9f/2//b/9P/0//X/9f/1//P/
8//z//L/7//t/+//8P/x//L/9P/2//b/9f/z/+//9f/z//L/9P/0//T/9P/2//b/9v/2
//b/9v/2//b/+P/4//j/+P/3//b/9f/0//X/9v/3//j/+P/4//j/+P/2//b/9v/2//v/
/v8BAAQAAgACAAIAAQABAAIAAwAFAAIAAAD8//j//P/8//z/+v/4//j/9//3//n//P/5
//n/+f/6//r/+f/0//L/7//u//L/8//z//P/9f/2//f/+P/1//T/8//y//D/8P/w//H/
8f/x//D/8P/y//T/9P/0//b/9v/2//b/9v/2//X/9f/z//P/8v/y//D/7//u/+3/7//z
//D/7//x/+7/7P/u/+//8v/2//r/AwAMABYAHQAkACsALwAsACQAHAAUAAcA+f/t/+n/
6//t/+v/6v/v//X/9v/0//j/AAADAAEA/f/3//H/9P/5//v/9//x//L/+P/1//T/9P/0
//X/9P/0//T/8//0//T/9P/1//f/+P/6//n/+P/2//P/9f/2//b/9f/1//X/8//z//H/
8f/x//H/8f/x//D/8P/y//H/8f/y//L/8v/y//L/9v/3//r/+f/3//X/9//3//z/+v/5
//n/9//3//b/9f/z//X/9//3//X/8//z//L/8v/y//L/8v/0//j/+//9//n/9v/0//L/
9f/0//j/+v/4//j/+P/4//j/9v/2//b/9//7//z//v////7//P/4//j/+f/5//v//P/8
//z//v//////AAACAAAAAwADAAIAAAACAAMAAwD//wEAAQABAAQACAAJAAgABQAEAAQA
AwAHAAoADQATABIAEAAPAA0ACwAKAAoADAANAA4ADwAQABMAEwASABEADgAOAA4ADwAM
AAkABAACAAUABgAFAAUAAgABAAAA/v/9//7/AAABAAAAAAAAAP3/AAD9//v/+//7//v/
/P/+//////8AAAAAAgABAAIABAACAAIABAAEAAQABAADAAIAAgACAAIABQAEAAQAAgAA
AP7//v8AAAAAAwAFAAYABgAEAAQAAgD//wEABAAGAAgACAAJAAkACQAIAAgACAAIAAcA
CQAJAAkABwAHAAUAAwAHAAoACQAKAAgACAAHAAMABAAEAAUABwAHAAYABgAGAAkABwAH
AAcACAAIAAgABwAHAAcABwAHAAUABQAEAAAAAwAFAAYABwAFAAQABAAEAAIAAgACAAIA
BAAFAAUAAQADAAMABAAEAAMAAwAGAAMA//8BAAEAAQABAAIAAwAEAAMAAgABAAEAAwAE
AAUABgAHAAcABwAFAAIAAgABAP7/AgAFAAcACQAFAAUABQAEAAMAAQADAAQABAAEAAUA
BgAKAAsACwAJAAUABwAGAAQABAAEAAQABAAEAAQABAAFAAYABwAIAAcABgAFAAQAAgAC
AAIAAgAFAAYABwAIAAgACAAIAAgACwAMAA0ADgANAAwACwAKAAsADAANAA4AEAAQABAA
EAARABIAEwATABAAEAAQABEAEQAQAA0ACgAOAA4ADgAMAAoACgAJAAkACQAMAAkACQAI
AAgABwAFAAMAAgAAAAAAAwAFAAYABwAFAAQAAwACAAMABAAFAAYAAwACAAEAAQADAAMA
AgACAAAAAgACAAIAAwAEAAUABgAEAAQAAwADAAMAAwACAAIAAwADAAMAAwAHAAUAAAD/
////AAD+/wIACQAMAAoADgAbACYALAA1AD4APwA/ADgAKgAeABIA///x//X/AQADAP3/
+//+/wUABwAGAAQABgAMAA8AEQANAAUABQAIAAcACQANAA0ACgAIAAUABAAEAAQAAQAA
AAAAAAACAAQABQAGAAQABQAFAAYACAAIAAcABQAEAAQAAwABAAQABQAEAAUABAADAAIA
AQAEAAUABQAGAAUAAwACAAIABAAEAAQABAAHAAcACQAHAAkABwAJAAkACQAGAAQAAwAE
AAUABQAFAAUABwAJAAkACAAFAAQAAgADAAQABQAGAAQABgAHAAcABwAGAAYABgAEAAIA
BQAGAAgACAAIAAgABgAEAAQABAAHAAsADAAOAA4ADgANAAoACAAJAAkACwAMAAwADAAO
AA8ADwAQABIAEQATABIAEAAQABIAEwATABIAFQAWABcAFgAYABcAFAAVABYAGAAZABsA
HAAdACEAHgAcABsAGQAXABYAFgAYABsAHgAhACQAIgAhAB8AHQAcABwAHAAdAB0AGwAX
ABYAFQAUABEADwARABEAEQAQAA4ADgAPAA8AEQASABMAEQATAA8ADAALAAwADQAPABIA
EAANAAsACAAKAAkACgAMAAoACgAMAAwADQAOAA4ADgALAAoACQALAA8AEAAPAA4ADAAM
AA4ADgANAA0ADAAKAA0AEAARABEADwAQABAAEAAOAA8ADwAPAAwADAAMAAwAEAATABQA
FQAVABUAEwARABIAFAASABIAEwAUABQAEQAPAA4ADgAPAA4ADAALAAoAEAAPABAAEQAU
ABQAFAATABIAEQAQAA8AEwAVABYAFAARABEAEAAPAA8ADgAOAA4ADgAOAA4ADgAQABEA
EQANAA8ADwAQABAADwAPABIADwALAA0ADQANAAwADAAMAAwADwAQABEAEwATABIAEQAQ
ABEAEQARAA8AEQASABIAEAAQAA8ADQALAAoACwAMAAwACwAJAAsADAAOAA4ADwAQABEA
EQAQAA0AEQAVABgAFAASABAADgAOAA4ADgAOAAwADAAMAAwADQAOAA8AEAAPAA4ADQAM
AA4ADgAOAA4AEQASABMAFAASABAADgAMAA4AEAASABQAFgAWABYAFgAWABYAFgAWABgA
GAAYABgAGQAaABsAHAAdAB4AHgAeABsAGgAaABkAGQAXABUAGAAWABYAFAAUABQAEwAT
ABMAFgATABMAEgAUABMAEQAPAAwACgAKAAwADwAPAA8ADgALAAoACQAIAAoADAAOAA4A
EAAQABEAEQAOAAwACwAKAAoACgAKAAoADAAMAAwADAAMAAsACwALAAwADAANAA8ADQAN
AA0ADQANABIADQAJAAYABAAEAAsAEAASABYAIQAsADoARQBIAEsASwBEADwAMAAiABUA
BQADAAkACQAHAAkADgATABUADgAOABYAGAAVABkAFQALAA8AGgAVAA8AEwATABAAFAAR
ABAAEAAQAA4ADAALAAoADwASABQAFgAVABUAFAAUABEAEAAOAAsADgAQABEAEQAQAA8A
DAALAAwADQAOAA8AEQARABAAEAASABEAEQASABAAEAAQABAADwAPABEADwAPAA0ADwAP
ABAADgANAA0AEAARABEAEQARABMAFQAVABIADwAOAAwADwAQABEAEgAVABgAGgAbABkA
FgAUABIAEwASABYAGAAVABQAEwASABUAFAAVABYAFQAXABYAFgAYABgAFwAUABYAFwAX
ABkAHAAcABwAHgAgAB8AHwAgAB4AIQAhACAAHgAgACEAIQAfACEAIQAhACQAKAApACgA
JgAmACcAJwAlACYAJwArACoAKAAnACUAJwAoACoALgArACoAKQAoACkAKQAoACcAKAAo
ACgAKQApACcAIwAiACMAJAAjACMAIAAfAB4AHAAZABgAGAAXABcAGAAZABcAFwATABAA
DwARABMAFgAaABgAFwAXABYAFQATABMAFAAUABQAFgAWABMAEgAQAA4ADwAQABEAFQAU
ABQAEgAQABIAEgAUABQAFAAVABUAFAASABQAFAATABUAFgAWABYAFAAVABUAFQAWABgA
GgAcABsAHQAdAB0AHQAdABsAGQAcAB4AHAAcABsAHAAcABkAGQAYABgAGQAZABgAGAAY
ABkAFwAXABcAGgAaABoAGQAZABkAGQAZABoAGwAbABgAFwAXABYAFQAUABQAFQAWABgA
GAAYABgAHAAdAB0AGQAZABkAGgAaABkAGQAcABkAFAAVABQAEwAVABYAFwAYABYAFAAS
ABEAFAAUABQAFAAXABkAGwAbABgAGAAXABQAFAAVABUAFQAUABUAFgAWABYAFQAYABoA
GQAYABgAGAAZABkAGAAVABcAGwAeABsAGgAZABgAFgAWABYAFgAVABQAEwASABMAFAAV
ABYAGAAYABgAGAAaABoAGgAaABkAGAAXABYAGgAcAB4AIAAeABwAGgAYABoAHAAeACAA
HgAeAB4AHgAeAB0AHAAcAB4AHwAfAB4AGwAYABoAGgAaABgAGAAYABoAGwAcACAAGwAZ
ABYAFAAWABUAFAAUABEAEAARABEAEgATABMAFAASABAADgAMAA4ADgAMAAwADwARABIA
EwAPAA4ADQAOAA8AEAARABIAEAAQABAAEAARABEAEQARABAAEAARABEAEwARABEAEQAO
AAkADQAOAAoABgANABYAGAAaACEALgA+AEkATgBNAEcAQAA4AC4AIAARAA0ADwANAAkA
CwAPABQAGQAVAA4AFgAiACQAIwAdABUAEQAXABoAGQAXABcAFQAWABYAEwASABIAEgAS
ABIAEwAUABMAFAAUABQAEgATABMAFAAVABYAFgAVABIAEgARAA8AEQARAA8ADwAOAA0A
DAALAA0ADQAMAAwADgANAA0ADgALAAoACQAIAAYABQAGAAMABAADAAYABwALAAoACgAL
AAsACwAKAAkABwAJAAsACwAJAAcABwAGAAcACAAJAAoACAAKAAsACwAMAAwADQAOAAsA
CAAKAAoACwAMAA0ADgAMAAoACgAKAAkACwAKAAoADQAOAA4ADAAMAA0ADQAPABMAFAAV
ABgAFQATABIAEgAQABMAEwASABIAFAAVABUAFAAXABgAGQAdACAAIAAeACAAIAAhACEA
IwAkACUAKQApACgAKAAnACcAJgAmACgAJgAmACYAJgAmACUAIwAhACIAIgAiACMAIwAh
AB0AHAAaABoAGAAXABgAGQAaABoAGAAYABkAGQAVABQAEwAPABUAEwASABMAEgARABEA
EgAQAA8ADwAOAA8ADQANAA4ADgAOABAAEAAOAA4ADQAMAAwADAAMAA8AEAAQAA4ADAAM
AAwADgAOAA0ADQAMAAoACwAOAA8ADwAOAA4ADQAMAA8AEQASABMADwAOAA0ADAAPABEA
EQARABIAEwASABEAEAAQAAwACgANABAAEgARABEAEAAQABEADgAMAAsACgALAAkACQAJ
AA0ADgAPAA8ADQANAA0ADQAOAA8ADwAMAAsACwAKAAkACAAIAAkACgAIAAgACAAIAAoA
CwALAAcACgALAA0ADgAMAAsADQAJAAUABwAHAAcABwAIAAkACgAJAAgABwAHAAYABgAG
AAYACAAJAAoACQAHAAgACAAGAAYABwAHAAcABgAHAAgACAAFAAMABQAGAAQABAAFAAYA
BwAHAAYAAwALAAkABgAGAAYABgAGAAQABAAEAAQAAQAAAP///v8AAAIABAAGAAMAAgAB
AAAAAwAEAAUABgAIAAgACAAIAAgACAAIAAgACgAKAAoACgAJAAgABwAGAAcACAAJAAoA
DAAMAAwADAAOAA4ADgAOAA4ADQAMAAwACgALAAsACgAHAAQABgAGAAUAAgABAAAAAQAD
AAUACgAFAAMAAAD+//3/+//5//j/+f/6//3////8//v/+f/4//n/+v/7//z//v/+//z/
/P/6//n/9//1//X/9v/3//r/+f/4//f/9v/4//j/+P/4//b/9f/0//P/8v/y//P/8//1
//X/9//1//D/8//3//b/8v/y//f//P8EAA4AFQAaACIALQAyACsAIQAcABIABgD+//X/
7f/t/+//7//x//f//P////v/9P/0//j/9v/1//3/AQD7//f/+v/7//v/+//3//b/+P/4
//j/+f/6//j/9v/1//T/8//0//T/9P/0//X/9f/2//T/9P/z//H/8v/0//X/9f/0//P/
8P/v//H/8//1//f/9//3//b/9v/1//P/8v/y//T/9P/0//T/9P/z//T/8f/x/+//8f/x
//b/9P/z//P/8//z//L/8f/w//H/8v/x//T/8//0//T/9P/0//T/9P/z//T/9P/z//H/
8P/w//D/8f/w//T/9v/2//b/9v/2//X/8v/x//D/8P/z//P/9P/z//L/8P/s//H/9f/4
//3/+v/4//b/9v/4//f/9//4//j/+//7//r/+v/8//3//f/5//v/+//7//v//v/+//z/
//8AAAIAAwACAAIAAgAFAAIAAAD///3/AAAAAAEABAACAAIAAgACAAIAAQD///3//f/+
////AQD///3/+f/4//v//P/7//v/+v/5//j/9v/0//T/9f/1//T/9P/0//H/8//v/+z/
6//u/+//8f/0//P/8f/w/+7/7//t/+3/7v/t/+z/7f/s/+v/6v/o/+b/6v/s/+7/8//x
//D/7f/q/+r/6v/s/+z/7f/v//D/8P/t/+7/7f/r/+z/7v/v//D/7//v/+7/7f/v//D/
8f/y//H/8//z//P/8v/x/+7/6//w//L/8P/w/+//8P/w/+3/8P/w//H/8//y//D/7//u
/+//6//p/+f/6P/o/+j/5//p/+v/7f/v/+//7//u/+r/6P/p/+n/6f/p/+r/7P/u/+z/
7P/s/+z/7f/t/+z/5//o/+n/6//s/+v/6//u/+v/5v/n/+b/5f/m/+b/5v/m/+b/5v/m
/+f/6v/q/+r/6v/r/+v/6//p/+j/6P/n/+T/5//p/+r/6//p/+n/6f/o/+j/5//q/+z/
6//q/+r/6v/p/+n/6P/l/+n/5f/m/+j/6P/o/+j/5v/m/+b/5v/n/+j/6f/q/+n/6P/n
/+b/6P/o/+j/6P/o/+j/6P/o/+b/5v/m/+b/5//o/+n/6v/p/+j/5//m/+n/6v/r/+z/
7f/u/+//8P/u/+7/7v/u/+7/7v/u/+7/8f/y//P/9P/z//L/8f/v/+//8P/x//P/9f/0
//H/7v/v/+7/7f/q/+r/6v/p/+n/5//q/+f/5//o/+j/5//l/+X/5P/i/+L/5v/n/+f/
5//k/+T/5P/k/+L/4v/i/+L/4P/g/+D/4f/h/+H/4P/g/+D/4v/i/+L/4P/g/+D/4P/h
/+L/4v/j/+P/4//i/+L/4v/h/+D/3//f/+H/4P/h/+H/4P/g/+D/5//s/+7/8v///woA
DgAXACAAJQAfABYADAD6/+j/2f/T/9n/3f/d/9//4//m/+v/6f/k/+r/8P/y/+//5//f
/+H/4//m/+n/6f/r/+v/6P/m/+b/5v/n/+j/5v/k/+P/4v/l/+b/5v/m/+T/5f/l/+b/
5v/m/+X/4//l/+b/5v/l/+X/5f/j/+P/4//j/+P/4//m/+f/5//o/+f/5f/k/+T/5v/m
/+b/5v/l/+X/5//l/+P/4f/j/+P/5//m/+b/5//n/+f/5v/l/+P/5f/n/+f/6f/n/+f/
5v/l/+T/4//i/+T/5v/n/+f/5//m/+b/5v/m/+T/5//o/+r/6v/q/+r/6f/m/+X/5P/k
/+f/5//o/+v/7P/s/+r/7P/t/+3/7//v/+7/7f/u//D/7//v//D/7//x//D/7v/w//L/
8//z//H/8//z//P/9P/2//X/8v/0//T/9f/1//X/9v/3//v/+//6//r/+f/6//r/+//+
//z/+v/4//b/+f/5//j/9//4//j/+P/5//v/+f/1//T/8//y/+//7f/w//H/8v/y/+7/
7v/v/+//7P/s/+z/6f/s/+n/5//n/+n/6f/q/+z/7P/r/+v/6v/p/+f/5//o/+b/5v/o
/+j/5v/m/+X/5P/n/+j/6f/t/+3/7P/p/+b/5v/m/+j/6P/o/+n/6f/o/+r/7P/s/+v/
6v/q/+n/6P/q/+v/6//r/+v/7P/t/+7/7P/t/+z/6//t/+3/6//p/+z/7v/s/+z/7f/u
/+7/6//p/+j/6P/p/+n/6P/o/+j/6v/n/+b/5f/n/+j/6f/p/+n/6f/p/+n/6v/r/+v/
6P/q/+v/6//r/+f/5v/m/+b/5v/m/+b/5v/o/+n/6f/l/+T/4//j/+L/5f/n/+z/6//p
/+v/6//r/+v/7P/t/+7/6//q/+n/6f/n/+b/5f/k/+f/5//n/+X/4//k/+T/4v/m/+f/
5//n/+f/5//n/+b/4//h/+P/5P/l/+b/6P/q/+r/6//r/+n/5//r/+7/7P/q/+j/5v/k
/+T/5P/k/+X/5v/n/+j/5f/k/+P/4v/m/+j/6v/s/+r/6P/m/+T/5v/m/+b/5v/p/+r/
6//s/+r/6v/q/+r/6v/q/+r/6v/r/+z/7f/u/+//8P/w//D/8f/y//T/9f/x/+3/6f/q
/+r/6v/o/+j/6v/p/+n/6f/v/+3/7v/u/+v/6f/m/+P/4v/g/+D/4v/l/+X/5f/k/+T/
5P/k/+T/4v/i/+L/4P/i/+L/4//j/+X/5P/k/+T/5v/m/+b/5v/l/+T/4//i/+L/4f/h
/+H/4f/g/+D/4f/j/+P/4//j/+P/5P/j/93/2v/a/9j/1f/W/97/5v/r//D/+P8BAAwA
GwAlACYAKAAiABwAFQAFAO3/3f/d/9//3f/W/9f/5f/o/+D/3v/i/+X/5//n/+f/5//i
/+H/5//r/+n/5P/g/9//3v/e/97/4P/g/+H/4v/j/+T/5P/k/+T/5f/l/+b/5v/m/+X/
4//k/+b/5//n/+b/5f/i/+H/4f/h/+H/4f/h/+H/4P/g/+L/4f/h/+L/5P/k/+T/5P/l
/+X/5//l/+X/4//l/+X/5v/k/+P/4//h/+H/4P/f/+H/4//l/+X/5v/l/+b/5v/l/+T/
4//i/+T/5v/n/+f/5//m/+b/5v/k/+L/5f/m/+b/5v/m/+b/6P/m/+b/5v/m/+n/6f/q
/+z/7P/r/+j/5v/n/+f/6f/q/+r/6v/s/+7/7f/t/+7/8P/z//P/8v/w//L/8//z//H/
8//z//P/9f/4//j/9v/4//j/+f/5//f/+P/5//3//P/6//n/9//5//j/+P/6//3/AAAD
AAYABQADAAAA/f/6//r/+v/7//z/+//4//j/9f/0//H/7//w//H/8v/y//D/8P/x//H/
7//u/+3/6f/q/+f/5f/l/+X/5f/m/+j/6//r/+z/7P/o/+X/5P/k/+b/5v/o/+j/6v/q
/+n/6P/o/+j/6P/r/+r/6v/o/+b/5v/m/+j/6P/o/+n/6f/o/+r/7P/s/+v/7f/u/+7/
7v/u/+//7//v/+3/7P/r/+r/7f/v/+//7//v/+//7f/r/+z/7v/s/+z/8P/y//P/8f/v
/+7/7v/v//H/8v/0//b/+P/1//T/8//z//L/8f/v//H/8f/x//H/8P/x//H/7v/v//H/
8v/z//P/8v/y//L/8f/w/+//7v/w//H/8f/t/+7/7//x//L/8P/x//X/8//x//P/8//z
//H/8P/v/+7/7//u/+3/7f/u/+7/7v/u/+3/7f/t/+v/7f/u/+7/7P/s/+3/7f/t/+3/
7f/t/+z/6f/n/+n/6v/p/+j/6P/o/+3/7//w/+//7f/p/+j/5v/m/+b/5v/m/+b/5v/m
/+j/6P/o/+j/6f/q/+v/7P/q/+j/5v/k/+f/6P/p/+r/6v/q/+r/6v/q/+r/6v/q/+3/
7v/v/w==
         </WaveFormData>
      </LeadData>
      <LeadData>
         <LeadByteCountTotal>10000</LeadByteCountTotal>
         <LeadTimeOffset>0</LeadTimeOffset>
         <LeadSampleCountTotal>5000</LeadSampleCountTotal>
         <LeadAmplitudeUnitsPerBit>4.88</LeadAmplitudeUnitsPerBit>
         <LeadAmplitudeUnits>��V</LeadAmplitudeUnits>
         <LeadHighLimit>2147483647</LeadHighLimit>
         <LeadLowLimit>268435456</LeadLowLimit>
         <LeadID>V1</LeadID>
         <LeadOffsetFirstSample>0</LeadOffsetFirstSample>
         <FirstSampleBaseline>0</FirstSampleBaseline>
         <LeadSampleSize>2</LeadSampleSize>
         <LeadOff>FALSE</LeadOff>
         <BaselineSway>FALSE</BaselineSway>
         <ExcessiveACNoise>FALSE</ExcessiveACNoise>
         <MuscleNoise>FALSE</MuscleNoise>
         <LeadDataCRC32>354278789</LeadDataCRC32>
         <WaveFormData>
/P/6//3////+/wIACAAOABAAFgAbAB4AIAAkACsALwAvAC4ALgAtACkAJAAgABgADwAM
AAgA+v/k/9H/wf+z/6v/p/+m/6j/rv+x/7T/uv/C/8//3v/v//X/9f/1//j//P/8//z/
/////wAAAQD/////////////AAAAAAAAAAABAAIABAAEAAQABAAGAAMAAgABAAAAAgAC
AAEAAQADAAMAAwAEAAQABAAEAAMAAQAAAAAAAAACAAAAAgADAAQABAACAAIAAgACAAEA
AQABAAIAAgABAAEAAQAAAAAAAAAAAAEABAAGAAUABQAFAAIAAgABAAAAAQACAAMABAAE
AAQABAAEAAYABgAGAAcABgAHAAcABwAHAAgACAAIAAgACAAHAAcABwAHAAcACAALAAsA
CwALAA4ADAAMAAwADAAMAA0ADQAQABAAEAAQABAADgAOAA4ADAALAAoACgAMAAwACgAI
AAkACAAIAAgABwAGAAUABAAFAAQAAwADAAUABQADAAEAAwABAAEAAAACAAIAAgAAAAAA
AAAAAAIAAgACAAEAAQABAAEAAQABAAMAAwADAAMAAQABAAEAAQABAAEAAgACAAAAAQAB
AAEAAQABAAEAAQABAAEAAQACAAAAAAAAAAAAAAAAAAAAAAADAAUABgAGAAYABgAHAAcA
BwAJAAkACQAHAAcACAAIAAgACAAHAAYABwAIAAkACQAKAAsACwAMAAsACgAHAAYABAAD
AAMAAwAFAAUABQAFAAcABgAFAAUACAAJAAgACQANAA0ADQANAA4ADwAQABEAEQARABEA
EQAQABAADwAPAA4ADgAOAA4ADwAPABAAEAANAAwADAALAAoACgAKAAoACAAIAAgACwAH
AAYABQAFAAUABAADAAEAAwADAAQABAAFAAUABgAHAAsADAANAA4ADwAPAA8ADwAOAAwA
CgAJAAgABgAFAAUABgAHAAgACgAMAAwADAAMAA0ADQANAA0ADQAMAAwADAALAAkACAAH
AAsACwALAAsACwAMAA4ADwAJAAkACAAIAAgACAAIAAoACgAKAAoACAAIAAgACAAKAAoA
CgAKAAoACgAKAAoACAAIAAgACAAGAAYABgAGAAkACgALAAwACgAKAAoACgAHAAYABQAE
AAQABAAEAAQAAgAAAP3/+v/4//j/+f/6//3//f/9//7//f/9//7//v/8//z//v////7/
//8AAAEABAAFAAgACgAMAAwADAAMAAoACgALAAsADAAMAA0ADQAMAAsACgAJAAsACwAL
AAsACQAJAAkACQAKAAoACgAKAAwACwALAAsACQAJAAoACgAKAAoACgAKABIAEAAPABMA
FgAaAB4AJAAsADAALwAsACwANAA5ADkAOQA4ADQALwAtACgAIAAaABsAGgAQAAAA8P/f
/8v/v/+9/7//vv++/77/vf/A/8b/0v/f/+7/+/8BAAMACQAKAAgACgAMAAsACwAMAA0A
DQANAA0ADQANAA4ADgAOAAsACwALAAwADgAOAA4AEAARABIAEwAUABMAEgAQAA8ADwAP
AA8AEAASABIAEgARABMAEgASABIAEQAOAA8ADwAQABAADgAOABIAEgARABEAEQASABIA
EQASABMAEwAUABMAEgASABQAFAATABMAEwATABQAFAAUABIAEgASABIAEgASABIAEgAU
ABQAFAAVABQAFQAVABUAFwAYABgAGAAVABQAEgARABMAEwATABQAFwAXABcAFwAaABgA
GAAYABgAGAAZABkAGgAaABoAGgAaABgAGAAYABcAFwAXABgAGAAYABYAFAAVABQAFAAU
ABIAEAAOAAwADAAMAAwADQANAA0ACwAJAAkABwAHAAYABAAEAAQAAgAEAAQABAAGAAYA
BgAFAAUACAAJAAoACwALAAsACwALAAkACQAJAAkABwAHAAgACAAIAAkACQAJAAsACwAL
AAsACQAJAAkACgAKAAoACgAKAAoACgAKAAoACQAJAAgABgAIAAgACQAJAAkACwALAAsA
CwALAAwADAALAAwADAAMAAwADAAMAAsACQAJAAgACAAIAAgABgAGAAkACQAKAAsACwAL
AAsACwAKAAgABgAFAAcABwAFAAUABwAHAAcABwAJAAkACQAJAAgABwAGAAUABgAGAAUA
BQAEAAQABAAEAAUABQAGAAYABgAGAAcABwAHAAYABQAEAAMABAAFAAkABQAEAAMAAwAC
AAIAAgABAAMAAwAEAAQABAADAAMAAwACAAIAAgACAAMAAwADAAMABQAEAAMAAwABAAAA
AAABAP///////wAAAQACAAMABAADAAMAAwADAAUABAAEAAQABgAFAAUABQAEAAMAAgAB
AAAAAAABAAEAAQAFAAYABQAEAAMAAgACAAIAAgACAAAAAAAAAAAAAQACAAMABAACAAIA
AgACAAQABAAEAAQAAwACAAEAAAD+//7//v/+//v/+f/3//T/8P/w//D/8f/w//H/8f/x
//X/9//4//r/+P/4//j/+v/7//z//f/+/wEAAQABAAMAAwACAAEAAAD+//7//v///wAA
AAABAAMAAwADAAMAAwACAAEAAAD/////////////AgAEAAUABgADAAIAAAD//wEAAQAB
AAIAAAAAAAAAAAAAAAAAAAABAAUACgAMABAAFAAaACAAIwAkACIAJgAtADEALQAqACgA
IwAjACAAHAASAA0ADgAQAAoA/v/r/9f/x/+//7//vP+6/7r/u/+8/8L/yv/X/+b/8//7
//3/+//+/wAAAAACAAUABQAGAAcACQAJAAkACQAIAAgABwAGAAUABQAFAAYACAAIAAgA
CgAJAAgABwAGAAcACAAIAAkACAAHAAYABgAIAAgACAAHAAcABgAGAAYABgAEAAYABwAI
AAgABgAGAAYABgAFAAUACAAKAAsACwAJAAkACAAIAAgACAAJAAwADAALAAsACwALAAwA
DAAMAAwADAAMAAwACwAKAAkACAAKAAoACgALAAwADQANAA0ACwAMAAwADAAOAA4ADQAN
AA8ADwAPABAAEQARABEAEQAUABIAEgASABAAEAARABEAEgASABIAEgAQAA4ADgAOAA0A
DQANAA4ADgAOAAwACgAKAAoACwAMAAkACAAHAAYABQAEAAMAAwABAAEA///9//3/+//7
//r/+v/6//r/+P/8//z//P/+//z//P/7//v//f/9//3//f/9//3//f/9//3//f/9//3/
/////wAAAAAAAAEAAQABAAEAAQABAAEAAwADAAMABAACAAIAAgACAAAAAAAAAAAAAgAD
AAMAAgAAAAAAAQABAAMABQAFAAUAAwADAAQABAAHAAgACAAIAAYABgAGAAUAAwADAAIA
AgACAAIAAAAAAAEAAQACAAMABQAFAAUABQAFAAQAAwADAAMAAwABAAEAAgABAAAA////
/////////wEAAQABAAEA///+//z/+//+//7//v/+//3//f/+//7/+v/6//v/+//+//7/
/v/+//7//v/+/wEAAAAAAAAAAQACAAIAAgABAAAA//////7//P/7//v/+//8//z//P/8
//7///8AAAEA///+//3//f/9//z//P/9/////////wAA///+//3//P////////////7/
/P/7//r//f/9//7///8DAAMAAwADAAAAAAABAAEAAQABAAAA/v/+//7//v/+//7//v/+
/wAAAgAEAAYABQAEAAMAAgAAAAAAAAAAAAIAAgACAAIAAQAAAP///v8AAAAAAAAAAAAA
AAAAAAAAAAAAAP///v/7//j/9//2//b/9v/2//X/9P/0//T/8//x//D/7//u//P/9f/3
//n//P/9//3//f///wAAAAAAAAAAAAAAAAAAAQABAAAAAAACAAMABAAFAAQAAwACAAEA
AQABAAEAAQABAAEAAgACAAAAAAAAAP//AAABAAIAAwAFAAYABwAIAAcABgAFAAQABwAH
AAYACAAOABQAGAAgACUAJgAoAC4ANQAzADMANgA2ADUANQA0ACoAHgAVABIADAD4/+D/
zf+9/63/pf+l/6T/pP+q/6//tP+6/8T/0f/g/+//9//5//3/AAAAAAIABAAFAAUABgAH
AAcABwAHAAcACAAKAAsADAALAAsACwAMAAoACgAKAAwACgAKAAoACgAIAAgABwAHAAgA
CQAKAAwACwAKAAkABwAHAAYABgAGAAgABgAIAAkACAAIAAYABgAIAAgABwAHAAcACAAI
AAcABQAFAAQABAAGAAYABwAKAAgABwAHAAcACQAKAAoACgAPABIAFQAYABYAFgAWABYA
FgAWABYAFwAXABcAFgAVABgAGgAbABwAGQAYABYAFQAUABMAEgASABIAEQAQAA8AEAAO
AA4ADgAQABAAEQARABIAEgASABIAFAASABIAEgAPAA8ADwAQABAAEAAOAAwACAAGAAUA
BAAFAAQAAwACAAEAAAD//////f/9//v/+f/3//X/9f/0//T/9P/0//L/9P/0//T/9v/2
//b/9f/1//X/9f/1//X/9//3//f/9//6//v//P/9//v/+//8//z//P/9//3//f/6//n/
+P/3//j/+f/6//z//P/8//z//P/8//z//P/8//r/+//7//r/+v/6//v/+//5//v/+//7
//v/+//8//z//v8AAAEAAgD///7//f/7//7//////wAAAQACAAEAAgAAAP////////3/
/f/9//3//f/8//v/+//+/////v///wAA///+//3//f/9//3//f/7//v/+//7//z//P/7
//v//P/8//z//P/7//v//P/8//j/+P/5//n//P/8//z//P/8//z//P////3//P/7//v/
/v/+//7//f/8//v/+//6//z/+//7//v/+f/4//f/9v/5//n/+f/5//f/9v/1//X/9v/2
//f/+f/7//v/+//8//n/+P/3//b/+f/5//n/+f/3//b/9v/2//b/9f/1//X/9//3//f/
9//2//b/9//3//X/9f/0//L/8v/y//L/9P/0//T/9P/2//b/9v/2//j/+P/4//j/+v/6
//r/+v/6//r/+v/6//j/+P/4//j/+v/6//r/+v/4//j/+P/4//r/+v/6//r/9//2//X/
9P/y//D/7f/q/+j/5v/m/+b/5v/m/+b/5f/o/+r/7P/t/+z/7P/s/+z/7P/t/+7/7//u
/+//7//v//H/8v/y//L/8//0//X/9v/1//X/9P/0//P/8//z//P/9P/1//b/9//1//X/
9f/1//P/8//0//T/9v/2//b/9f/1//X/9f/1//j/+P/4//j/+P/4//j/+P/7//3//v8C
AAYAEAAYABwAHQAcACAAJgAtADEALQAsAC4ALQArACQAFgAOAAcA/v/s/9r/xv+z/6P/
mf+V/5f/nP+e/57/o/+q/7b/xv/V/+L/6f/r/+3/8f/0//j/+P/2//j/+f/7//3/+//7
//v/+//9//7//v/+//v/+//7//z//f/+////AgAAAAAAAAAAAAIAAgABAAEA/v/9//z/
/P/9//7//////////v/+//7/AAD+/wAAAQACAAIAAAAAAAAAAAD//////f/+//7//f//
/////v/+////AAACAAYABAADAAMAAwABAAIAAgACAAAAAAAAAAAAAgACAAIAAgD///7/
/f/9/wEAAwAEAAUAAgACAAEAAAADAAQABAAFAAMAAwADAAQAAwADAAMAAwAIAAYABgAG
AAgACAAJAAkACAAIAAgACAAKAAgACAAIAAUABQAFAAYABAAEAAIAAAD9//z//P/8//z/
/P/8//z/+//6//n/+f/4//f/9P/x//T/8//0//T/9P/0//T/8v/2//b/9v/4//b/9v/1
//X/9//3//f/9//3//f/9//3//X/9f/1//X/9//3//j/+P/2//f/9//3//j/+f/6//v/
+//7//v//P/8//z//P/8//3//v///wAA/v///////v/8//z//f/9//3/////////+//7
//z//P/9//7//v/+/wAAAAAAAP//AQABAAAAAAAAAAAA/v/+//3//f/+////////////
///9//z/+//7//v/+//5//n//P/9//7////+//3//P/7//v/+//7//v//P/8//v/+//6
//r/+v/6//n/+f/6//r/+v/6//v/+//+//7//v/+//r/+v/6//3/+v/4//b/9f/4//j/
+P/3//X/9f/2//b/+f/5//r/+//6//r/+v/6//v/+//7//v//f/8//v/+//5//j/+P/5
//r/+//8//7//f/8//v/+v/5//n/+f/5//r/+v/7//z/+//5//j/9//5//n/+f/5//j/
+P/5//n/+//9//z/+v/6//r/+v/3//b/9f/0//T/9P/0//T/9f/2//f/+P/3//b/9f/0
//X/9v/3//j/+v/6//r/+v/3//b/9f/0//X/9v/3//j/9//2//X/9P/0//T/9P/0//H/
8P/v/+7/6//q/+n/6P/m/+X/5P/i/+P/5P/l/+f/6f/r/+z/7f/r/+v/6v/q/+r/6v/q
/+z/6//s/+3/7v/y//P/9P/3//j/+P/4//j/9//2//X/9f/1//T/9P/1//P/8//z//P/
9P/1//b/9//3//f/9//3//f/+P/4//j/9v/2//X/9f/3//f/9//4//f/9v/1//T/9v/2
//b/9//3//7/AAACAAoAFAAaAB0AHAAeACQAJwApACkAKgAqACkAJQAeABQACAD9//T/
4v/Q/8D/r/+h/5v/mf+Z/5z/nv+g/6P/qP+y/77/zf/g/+v/6f/p/+3/7v/w//T/+P/3
//f/+P/5//n/+f/5//n/+f/6//r/+v/5//n/+f/6//r/+v/6//z/+f/4//f/9v/0//T/
8//z//X/9//5//z//P/8//z/+//7//r/+v/6//j/9v/4//n//P/8//r/+v/6//r/+f/5
//f/+P/4//f/9//3//b/9v/2//b/9//6//r/+f/5//n/+f/6//r/+v/8//z//P/8//z/
/P/8//z//v/+//7//////////v/9/wAAAgADAAQAAgACAAEAAQABAAEAAQACAAEAAQAB
AAEABAACAAIAAgACAAIAAwADAAIAAgACAAIABQAEAAUABgAEAAMAAgACAAIAAgAAAP7/
/v/+////AAD+//z/+v/4//n/+P/3//f/9//3//X/8//z//H/8f/w/+7/7v/u/+z/7f/s
/+v/7P/u/+7/7f/t//H/8f/x//H/8P/v/+7/7f/v/+//7//v/+//7//w//D/8v/z//P/
8//x//H/8f/x//P/8//z//T/8v/y//L/8v/y//L/8v/y//T/9f/1//T/9v/2//f/9//1
//f/9//3//X/9f/2//b/9//4//j/+P/4//j/+P/3//f/9//2//b/9v/2//T/9P/3//f/
+P/5//f/9//3//f/+f/4//f/9//3//f/9f/1//X/8//x/+//8f/x//H/8f/w/+//7v/t
/+3/7v/u/+//8//0//X/9v/y//H/8f/w//D/8P/x//H/8v/y//L/8v/w//D/8P/z//P/
8v/x//H/8P/w//D/7//w//H/8//0//L/8f/x//H/8P/w//D/8P/z//P/8//z//L/8P/u
/+3/7v/u/+//8f/v/+//7//w//D/8P/w//D/8f/x//H/8f/y//L/8//0//T/8//z//P/
8//x/+//7f/u/+7/7//v//H/8f/w/+7/7v/u/+7/8P/w//D/8P/w//D/8P/w//D/8P/w
//D/8f/y//P/9P/y//L/8v/y//D/8P/w//D/8v/y//L/8v/v/+7/7f/s/+z/7P/s/+z/
6v/o/+b/5P/h/+D/3v/c/93/3v/g/+L/4f/h/+H/4v/k/+X/5//o/+j/6P/q/+v/7P/t
/+7/7//v/+//8f/y//H/8P/v/+7/7//w//L/8//x//D/8P/v/+//7//v/+//8P/x//L/
8//x//H/8f/x//T/9P/0//T/8v/x//H/8f/z//P/9P/0//P/8v/x//D/8P/u/+//8//4
//7/BAAMABAAEgAVABgAHgAkACcAKQApACgAKgAnAB8AEgAIAAIA/f/y/+D/zv+6/6f/
nf+Z/5f/l/+a/5r/oP+l/67/uP/C/9H/4P/p/+v/7//z//L/8v/0//b/9v/1//X/9f/3
//f/9//3//f/+P/4//j/+f/5//n/+v/6//r/+v/8//v/+v/5//j/+v/6//n/+f/5//n/
+f/6//v//P/9//3////+//7//v/+//z//v////7//v/8//z//P/8//v/+//9//7//v/9
//3//f/8//z//v/+////AgAAAP//////////AAAAAAAAAAAAAAAAAAACAAIAAgACAAAA
AAAAAAEABAAFAAUABQADAAQABAAEAAQABAADAAMABAAFAAYACAAHAAcABwAHAAsACgAL
AAwACgAKAAsACwAMAAwADAAMAAwACgAKAAoABwAHAAcACAAKAAoACAAGAAUABAAEAAQA
BQAEAAMAAgABAAAA//////3//f/7//n/+v/5//r/+v/6//r/+v/4//r/+v/6//z/+//6
//j/9//5//n/+f/5//v/+//7//v/+//7//v/+//9//3//v/+//z//f/9//3//f/9//3/
/f////////8AAP7//v/+//7/AAAAAAAAAAD+///////+/wAAAAABAAEAAAABAAAA////
////AAAAAAEAAgACAAIAAAAAAAAA//8BAAEAAAAAAAEAAgABAAIAAQD///7//f/9//3/
/f/9/////v/9//3/+//7//n/+f/9//3//f/9//z/+//6//n/9//3//f/9//0//T/8//z
//X/9v/3//j/9//3//j/+P/2//b/9//3//b/9v/2//b/9v/2//b/+f/3//b/9f/1//T/
9P/0//P/9P/1//f/+P/4//f/9//3//b/9v/2//b/9//3//f/9//3//b/9f/1//f/9v/2
//f/9v/1//T/9P/2//b/9v/2//f/9//3//f/+f/4//j/+P/4//f/9//3//f/9//3//f/
9v/2//f/9//7//v/+v/6//r/+v/6//j/+P/4//j/+v/6//r/+v/8//z//P/8//v/+v/5
//j/+v/8//7/AAD+//7//v/+//7//v/+//7//P/8//z//P/6//r/+v/6//v//P/9//7/
/f/8//v/+v/3//b/9f/0//H/8P/u/+z/7f/u//D/8v/z//P/8//0//P/8//0//T/9f/2
//n/+//7//v/+//7//3//f///wAA/v/+//7//v/+//7///////7//v//////////////
///+//3//P/7//3//f/9//3//P/8//z//P/+//3//f/9//v/+//8//z//P/8//z//P/8
//7//////wQADAASABoAHgAgACEAKAAuADQANwA3ADUAOAA6ADUALQAiABgAEAAHAPT/
2v/I/7j/q/+h/5v/m/+f/6D/ov+o/63/uP/I/9z/7//0//H/8//7/////v/+//7/AgAB
AAEAAgADAAEAAQABAAEAAQACAAIAAgADAAMAAwAEAAIAAgACAAQABQAGAAcACAAGAAYA
BQAFAAUABQAFAAYABAAEAAQAAwAEAAQABQAGAAYABAAGAAcABwAGAAMAAgACAAIAAQAB
AAMABAAEAAMABAAFAAUABgAGAAYABwAKAAoACQAJAAkACQAKAAoACgAIAAgACAAIAAgA
CAAIAAgACgAKAAoACwAMAA0ADQANAA0ADgAOAA4ADgAOAA0ADQANAA0ADQAOABEAEQAR
ABEAFAASABIAEgASABIAEwATABQAFAAUABQAFAASABIAEgATABMAEwAUABMAEgAPAAwA
DAAMAA0ADgANAAwACwAKAAcABgAFAAUABwAHAAUAAwABAP/////+/wAAAAAAAP7//v/+
//7/AAAAAAAA/////wEAAQABAAEA//////////8BAAEAAQABAAEAAQACAAIABAAFAAUA
BQAFAAUABQAFAAMAAwADAAQABgAGAAYABgAGAAYABgAGAAYABwAHAAYACQAKAAwADQAK
AAsACgAJAAkACQAKAAoACwAMAAwADAAKAAoACgAJAAoACwALAAwACgAKAAgACAALAAsA
DAANAA0ADQANAA0ACwAKAAkACQAJAAkABwAHAAcABwAHAAcABwAHAAcABwAJAAkACQAJ
AAoACgAJAAkABwAGAAUABAAEAAUABwAIAAgACAAJAAkACQAIAAcABgAFAAYABwALAAcA
BgAFAAUABgAGAAYABQAGAAcACQAKAAgABwAHAAcABgAGAAYABgAFAAUABQAFAAcABgAF
AAUACAAIAAkACwAJAAkACQAKAAgACAAIAAgACQAJAAkACQAHAAYABgAGAAgABwAHAAcA
BwAHAAcABwAGAAYABwAHAAkACQAIAAYABgAGAAYABAAEAAQABAAHAAgACQAKAAkACAAH
AAYACAAIAAgACAAIAAgACAAIAAYABgAGAAYABwAIAAkACgAKAAoACgAKAAoACgAKAAoA
CgAKAAoACgAMAAwADAAMAAsACgAJAAgABgAGAAYABgADAAAA/P/4//b/9P/0//T/9v/4
//r/+//9//7///////7//v/+//7/AAABAAIAAwAEAAUABQAFAAUABgAGAAYABgAGAAYA
BgAHAAcABgAGAAkACQAJAAkABwAHAAcABwAIAAkACgALAA0ADQAOAA4ADQAMAAsACQAL
AAsACwALAAwADAAMAAwADAAMAAwADAAPABEAFAAaACIAKgAwADIAMQA0ADwAPgA/AEEA
PwA8AD4APQA3AC4AJAAeABcACAD0/+L/0P+9/7X/sf+v/6//tP+4/7r/wf/K/9j/5v/3
/wQABQAHAAsACwAMAAoACgAMAAsACwAMAA0ADwAPAA8ADwAPABAAEAAQABEAEQARABIA
EQAQAA8AEAASABIAEgASABAAEAAPAA8AEQARABEAEgASABIAEgARABEAEAAQABAAEgAQ
ABIAEwASABIAEAAQABQAFAATABMAEQASABIAEQAPAA8ADgAOABAAEAARABQAFAATABMA
EwATABQAFAAUABEAEAAPAA4ADwAQABEAEgAUABQAFAAVABUAFQAUABMAFQAWABYAFgAU
ABQAEwATABQAFQAWABgAGwAbABsAGwAdABoAGQAYABoAGgAbABsAHAAcABwAHAAcABoA
GgAaABsAGwAbABwAHAAcABoAGAAVABQAFAAUABMAEgARABAADwAOAA0ADQAOAA8ADgAN
AAwACQAIAAYACAAIAAgABgAGAAYABgAIAAkACgAKAAsACwALAAsACwAJAAkACQAJAAkA
CQAJAAkACwALAAwADAAOAA8ADwAPAA0ADQANAA0ACwALAAsADAANAA4ADwAQAA8ADgAN
AAwADgAPAA8ADgAPABAAEgATABIAEwASABEADQANAA4ADgAPABAAEAAQABAAEAAQAA8A
DwAPAA4ADgAQABAADgAOABEAEQASABMAEQARABEAEQAPAA4ADQANAA8ADwANAA0ADwAP
AA8ADwANAA0ADQANAA8ADwAPAA8ADAAMAAsACwAMAAwADAAMAAsACwAMAAwACgAKAAsA
CwAOAA4ADgAOAAwADAAMAA8ADwAOAA0ADQAMAAwADAALAAkACQAKAAoACgAJAAkACQAM
AAwADAAMAA0ADQANAA0ADAAKAAgABwAKAAoACwANAAsACwALAAwADAAMAAwADAALAAsA
CwALAAsACgAKAAoADAALAAsACwANAA0ADQANAA0ADgAQABEADQANAA4ADAAMAAwADAAM
AAwADAAMAAoACgAKAAoACAAIAAgACAAJAAoACwAMAA4ADgAOAA4ADAAMAAwADAAOAA4A
DgAOAAsACgAJAAgACwAMAA0ADgAKAAgABgAEAAIAAQAAAP7//v/+//7//////////v/9
/wAAAQABAAIAAgACAAIABAAHAAgACQAKAAoACQAIAAkACAAIAAgACAAJAAoACwANAAsA
CgAKAAsADQANAA0ADQANAA0ADQANAAsACwALAAsACwAMAAwADAAKAAoACQAJAAsACwAL
AAwADgAOAA4ADgAMAAwADAANAA8AEgAUABgAHAAeACYALQAwADAAMgAzADcAOwA6ADoA
NwAzADIALgAmAB0AGAAWABAABAD3/+X/0//F/8H/wv/C/8L/w//G/8b/zP/X/+L/7//7
////AQAIAAwADAAMAA8ADwAQABEAEQARABEAEQAOAA4ADQAMAAwADQAOABAADgAOAA4A
EAAOAA4ADgAOAAwADAALAAsADQANAA0ADgAQABAAEAAPAA0ADAAMAAwADAAKAAwADQAM
AAwACgAKAAoACgAJAAkADAAOAA8ADwANAA0ADAAMAAoACgALAA4AEAAPAA8ADwAOAA4A
DQAMAAwADAAMAAwADAAMAAwADAANAA4ADwARABAAEQARABEAEQASABIAEgAQABAADwAP
ABAAEQASABQAFQAVABUAFQAYABYAFgAWABYAFgAXABcAGAAYABgAGAAYABYAFgAWABYA
FwAYABoAGAAYABYAFAATABIAEgASABMAEgARABAADQAMAAsACwAKAAkABgADAAYABQAG
AAYABQAEAAMAAAACAAIAAgAEAAQABAADAAMABQAFAAUABQAHAAcABwAHAAUABQAFAAUA
BwAHAAgACAAIAAkACQAJAAkACQAJAAkACQAJAAkACgAKAAoACgAKAAoACgAKAAoACgAL
AAsACgAKAAoACwALAAsADQANAA0ACwALAAwADAAMAAwACwAKAAsADAANAA0ADQANAAwA
DAAMAAwACgAKAAkACQAKAAsADQANAA0ADQANAAwACwALAAsACwAJAAkADQANAA0ADQAM
AAsACgAJAAsACwALAAsACgAKAAkACQAIAAgACAAIAAkACQAKAAoACAAIAAkACQAKAAoA
CgAKAAcABgAFAAcABwAGAAUABQAIAAgACAAHAAcABwAIAAgACAAHAAcABwAIAAgACAAI
AAkACQAJAAkACQAIAAcABwAHAAYABgAHAAcABwAHAAgABgAGAAYABgAHAAcABwAHAAkA
CAAIAAgACAAHAAcABwAHAAcABwAHAAgACAAJAAkABwAHAAgACAAIAAgACAAHAAYABQAE
AAUABgAHAAgACgAKAAoACgAHAAYABQAEAAYABgAGAAYACAAIAAgACAAIAAgACAAIAAgA
CAAIAA==
         </WaveFormData>
      </LeadData>
      <LeadData>
         <LeadByteCountTotal>10000</LeadByteCountTotal>
         <LeadTimeOffset>0</LeadTimeOffset>
         <LeadSampleCountTotal>5000</LeadSampleCountTotal>
         <LeadAmplitudeUnitsPerBit>4.88</LeadAmplitudeUnitsPerBit>
         <LeadAmplitudeUnits>��V</LeadAmplitudeUnits>
         <LeadHighLimit>2147483647</LeadHighLimit>
         <LeadLowLimit>268435456</LeadLowLimit>
         <LeadID>V2</LeadID>
         <LeadOffsetFirstSample>0</LeadOffsetFirstSample>
         <FirstSampleBaseline>0</FirstSampleBaseline>
         <LeadSampleSize>2</LeadSampleSize>
         <LeadOff>FALSE</LeadOff>
         <BaselineSway>FALSE</BaselineSway>
         <ExcessiveACNoise>FALSE</ExcessiveACNoise>
         <MuscleNoise>FALSE</MuscleNoise>
         <LeadDataCRC32>1333355812</LeadDataCRC32>
         <WaveFormData>
9//3//n/+v/7//z/AQAFAAoAEwAhAC8ARQBiAIIApgDRAPkAIAFBAU4BNQHzAJQAKQC5
/1r/Hf///vH+5f7f/uD+7v4B/xP/Jv85/0//Zv+A/5z/uf/S/9v/3P/h/+f/6//u/+//
8//1//b/+P/5//n/+f/5//r/+//9//3//f/9//3//f8AAAAAAAAAAAAAAQABAAEA////
//////8BAAIAAgACAAQABAAEAAQAAgABAAAA//8BAAEAAQABAAQABAAEAAQAAgACAAIA
AgAEAAUABQAFAAIAAgACAAIAAgADAAMABQAHAAcABwAHAAUABQAFAAYACQAJAAkACQAJ
AAkACwALAAsADAANAA4ADgAOAA4ADgAOAA8AEAARABMAFAAUABQAEwAVABUAFQAZABoA
GwAbABsAHAAcAB0AHAAcABwAHQAhACEAIQAgAB4AHgAeAB0AHwAeAB4AHwAeAB0AHAAa
ABoAGgAbABwAGgAaABgAFwATABIADwAMAAwACQAIAAYABAADAAMAAgADAAMAAwADAAIA
AQABAAAAAgADAAIAAwAEAAQABAAEAAQAAwACAAIABQAFAAUABQAFAAUABQAFAAUABAAD
AAIAAAAAAAAAAQADAAEAAQABAAEAAgACAAIABAAEAAMAAgAAAAAAAAAAAAAAAAABAAIA
AgACAAIAAgACAAIAAgADAAMAAwACAP//AQACAAIAAgAEAAUABQAFAAMAAwADAAMAAQAB
AAEAAQAFAAYABwAIAAgABwAGAAUABwAHAAYABgAGAAYABgAGAAUAAwACAAAAAAAAAAAA
AQADAAEA/////wEAAgACAAMAAQAAAAAAAAD+//7//v/+//7//v/9//3/////////////
/////v/+//z//P/8//r/+v/7//v/+//8//3//v/9//3//f/9//v//f/+//7//v/+//z/
+//7//3//f/9//7//P/9//3//f/7//r/+v/6//r/+//7//v/+//6//r/+v/6//r/+v/6
//r/+v/6//n/+v/8//3//f/+//3//P/8//z//P/8//z//P/8//z/+//6//n/+P/5//r/
+//8//3//v///wAAAAAAAAAAAAAAAAAAAAAAAAIABAAGAAgACAAIAAgACAAIAAgACAAI
AAgACAAIAAgAAwD+//v/9//5//n/+v/7//r/9//2//b/+P/4//j/+P/6//r/+v/8//v/
+v/6//n/+f/4//f/9//6//r/+v/6//j/9//3//f/9//3//j/+f/5//n/+f/5//r/+v/7
//v/+v/5//j/9//3//f/9//3//n/+f/4//j/9v/2//b/9v/4//j/+f/5//v/+f/5//z/
//8AAAEABwAUACMAMQA/AFkAegCeAMoA9QAfAUYBXQFSARkBuwBOAN//df8q/wf/+/7v
/uH+3f7q/v7+D/8h/zL/Rf9f/3j/lP+u/8X/1v/d/+L/5//p/+v/7v/z//P/9f/2//j/
/v///wAAAQACAAMABQAFAAIAAQAAAP//AQACAAMABAACAAMAAwADAAMAAwADAAMAAwAE
AAQABAAEAAQABAAEAAUABQAFAAUABQAFAAUABQAFAAQAAwACAAQABAAEAAQAAwADAAIA
AQACAAIAAgACAAIAAwADAAUACAAJAAoACwALAAsACwAMAAoACQAIAAcACAAJAAwADQAN
AA4ADwAQABIAEgASABIAFAAVABYAFwAUABQAEwASABUAFwAXABcAGQAaABsAGwAdAB4A
HgAfACAAIAAgACEAIwAjACMAIgAiACIAIgAhACEAIAAgACEAIwAjACMAIgAfAB4AHgAe
ABwAHAAaABkAFwAYABcAFgAUABEAEAAOAAwACwALAAoACQAJAAkACQAIAAcABwAGAAUA
BQADAAMACQAKAAsADAAMAAsACgAKAAsACwALAAsACQAJAAkACQAIAAYABAACAAMABAAF
AAcABwAFAAUABQADAAQABAAEAAIAAgABAAAAAQACAAMABAAAAAAAAQACAAIAAgACAAIA
AQACAAMABQAFAAUABAABAAIABAAFAAYABQAFAAQAAwAFAAUABQAFAAUABQAFAAUABAAE
AAQABAAFAAUABQAFAAUABQAEAAQABAAEAAQABAAFAAUABgAGAAUABAADAAMABQADAAEA
AQD//wAAAAABAAEAAAAAAAAAAAAAAAAAAAAAAAAA/////////////////v/9//v/+v/7
//z//f/8//z//f/9//3/+//7//v/+f/+////AAD//wAAAAD///7//v/8//v/+//7//v/
+//8//z//f/9//3//v/+////AAD+//////////7//P/7//r/+//8//3//v/9//z/+//5
//v//P/8//v//v///wAA/v/+//7//v/8//z//P/8//7//v/+//7///8AAAEAAgACAAIA
AgACAAMABAAFAAYACAAIAAgACAAIAAgACAAIAAgABAAAAP7/+P/3//b/9v/3//f/9f/1
//f/+P/5//r/+P/4//j/+P/6//r/+v/7//v/+f/4//f/9f/2//b/9v/4//j/9//3//j/
+f/6//z//P/7//r/+f/5//j/+P/5//j/9//2//X/+P/5//r/+//7//v/+//6//j/+P/4
//j/+v/6//r/+//5//n/+f/5//r/+f/8////BQAMABkAJwAzAEEAXAB+AKAAxQDrAAwB
JwE2ASUB6QCMACsAx/9w/zX/G/8R/wH/+f7+/gr/Ff8l/zT/Qf9P/2L/fv+e/7v/1P/f
/+D/4//p/+//8P/v//P/9f/2//j//f/9//3//f/9//3//v/9//7///8AAAEAAgACAAIA
AgAEAAUABQAFAAcABwAHAAcABAAEAAMAAgAEAAQABAAEAAUABQAFAAUAAwADAAMAAwAE
AAQABAAEAAIAAgACAAIABAAFAAUABQADAAIAAQAAAAIAAwADAAUABQAFAAUABQAFAAUA
BQAGAAkACQAJAAkACAAHAAgABwAHAAgACQAKAAoACgAKAAoACgALAAwADQAPABAAEAAQ
AA8AEQARABEAEwAUABUAFQAWABgAGQAbABsAGgAZABkAHQAdAB0AHAAcABwAHAAbAB0A
HAAcAB0AGwAbABsAGgAbABoAGgAaABoAGgAYABcAFAAUABIAEAASAA8ADgAMAAkABwAG
AAQAAwADAAMAAwAEAAUABwAIAAcABwAFAAUACAAIAAgACAAGAAUABAAEAAUABQAFAAUA
BwAHAAcABwAJAAgABwAGAAUABAADAAMAAwABAAEAAQADAAQABAAEAAIAAgABAAAAAAAA
AAAAAAD+//7///8AAAEAAgADAAQAAAAAAAAAAQAEAAUABQADAAIAAgABAAAAAgADAAMA
AwADAAMAAwADAAEAAQABAAEABAAEAAQABAAFAAUABQAFAAMAAwACAAIABAAEAAQABAAE
AAMAAwACAAMABAAFAAcABAABAP7//f/9//7//v///wEAAAAAAAAAAAAAAAAAAAACAAIA
AQABAP////////////////7//v/+//7//v/8//z//f/9//3//f/9//3/+//9//3//f/7
//3//v/+//7//P/6//n/+f/7//v/+//8//3///8AAAEA///+//7//v/+//////////7/
/P/7//r//P/8//z//P/+//7//v/9//z//P/7//n/+v/7//r//P/8//z//P/6//r/+v/6
//z//P/8//z//v/+//7//v8AAAAAAAAAAAAAAAAAAAAAAQACAAMABAAFAAYABwAIAAgA
CAAIAAgABgAGAAIA/v/+//v/+//7//v/+//6//f/+f/6//r/+v/4//b/9P/y//T/9v/2
//b/+v/7//r/+v/4//f/9//2//j/+P/4//f/9//3//f/9//6//v/+//7//r/+f/3//b/
9f/1//X/9f/3//f/9//3//X/9f/1//X/9v/2//b/9v/4//j/+P/4//j/9//2//X/+f/6
//n/+v///wMACAARAB8ALQBDAGAAgACiAM0A+wAkAUkBWgFJAQsBqgA9AM//cP8p/wX/
9/7r/uH+4v7y/gX/F/8o/zn/S/9i/3z/mv+3/9D/2f/c/9//5f/n/+r/7//x//P/9P/2
//v/+//7//v//P/9//////8BAAEAAQABAAAAAAAAAAAAAgADAAMAAwABAAEAAQABAP//
AAAAAAAAAAAAAAAAAAD9//3//f/9////////////AgACAAIAAgAAAAAAAAAAAAIAAwAD
AAMAAAAAAAAAAAAAAAEAAQADAAEAAQABAAEAAgADAAQABgAIAAkACgALAAoACQAKAAkA
BwAIAAkACgAKAAoACgAKAAwADQAOAA8AEQASABIAEgARABMAEwATABUAFgAXABcAFwAY
ABgAGQAcABwAHAAdAB8AHwAfAB4AHAAcABwAGwAbABoAGgAbABsAGwAbABoAGAAWABUA
FAATABQAEwATABAAEAAOAAwADgALAAoACAAEAAMAAwACAAEAAQABAAEAAwADAAQABAAD
AAMAAQABAAQABAAEAAQABAADAAIAAgAFAAUABQAFAAMAAwADAAMAAwACAAEAAAAAAAAA
AAABAAMAAQABAAEAAQACAAIAAgAAAAAA///+//3//P/7//r/+//8//7/AAD///7//f/8
//r/+v/6//v//v///////f/8//z/+//6//z//f/9//3/+//7//v/+//7//v/+//7//z/
/P/8//z//P/7//r/+f/8//3//f/+//3//P/7//r//P/7//v/+v/6//r/+v/7//v/+f/3
//f/+P/6//v//f/7//r/+v/6//n/+P/3//b/+P/4//f/9//5//n/+f/5//j/9//1//T/
9f/2//f/9v/2//f/9//3//n/+f/5//f/+P/3//b/8//3//j/+P/4//j/9v/1//X/9f/1
//X/9v/2//f/9//3//b/9P/z//L/8//1//b/9//1//T/9P/0//T/9P/0//T/9v/2//b/
9f/1//b/9v/1//L/9f/4//b/9v/2//b/9f/0//P/8v/1//b/9//4//b/9v/2//b/9P/0
//T/9P/3//j/+f/6//j/+P/4//j/+//8//3//v/8//z//P/8////AAABAAIAAAAAAAAA
AAD+//7/+v/2//T/8f/x//H/8f/x//D/7f/v//D/8P/w//D/8P/w//D/8P/y//L/8v/1
//X/8//y/+//7//w//D/7v/u/+7/7f/v/+//7//v/+7/7//v/+//7//v/+7/7v/w//H/
8v/z//H/8f/x//H/8//z//P/8//w//D/8P/w//D/8P/w//D/7//v/+//7//x//L/8//0
//f//f8IABcAJQA3AFUAeACeAMwA+QAjAUoBYwFYARsBuQBIANX/a/8i//3+7/7f/tH+
z/7e/vb+Cf8Z/yz/Q/9Z/3T/kv+w/8f/0v/V/9j/4f/n/+v/7P/t/+3/7//w//L/8//z
//P/8//2//f/+f/5//f/9//3//f/+P/4//j/+P/6//v/+//7//3//f/9//3//P/8//v/
+v/8//z//P/8//r/+f/4//f/+P/5//r/+//8//z//P/8//z//P/8//z//P/9//3//f/+
//7//v/+/wAAAQABAAMAAgABAAAA///9//3//f/+////////////AQABAAMAAwADAAQA
BQAGAAgACAAIAAgACQAJAAkACQALAAwADAAMAA0ADwAPAA8ADwAQABEAEQASABQAFQAX
ABYAFgAWABcAGwAbABsAGgAYABgAGAAXABcAFgAWABcAGQAZABkAGAAVABQAFAAUABIA
EgAQAA8ACgAKAAgABgAEAAEAAAD+//////8AAAAA/f/9//3//f/9//3//v/+/wEAAQD/
////AQAAAP///v/+//3//P/8//3//f/9//3///////////////7//f/8//7//v/+////
///9//3//f/7//z//P/8//7//v/9//z//P/8//z//P/4//j/+f/6//r/+v/6//r/9v/2
//b/9//2//f/9//1//b/+P/5//r/+v/7//v/+//6//n/+P/3//X/9f/1//X/9//4//n/
+v/5//n/+f/5//f/9//2//b/9//4//n/+v/6//n/+f/4//b/9v/2//f/+f/3//X/9f/1
//b/9v/3//X/9P/0//T/9v/2//b/9v/4//j/9//3//X/9f/1//X/9f/1//T/9P/2//b/
9v/0//T/9f/1//X/9f/1//X/8//0//P/8v/v/+//8P/w//D/8//y//L/8//x//H/8f/y
//L/8//z//P/8//y//L/8v/y//P/8//z//T/9P/1//b/9f/0//P/8v/y//L/8v/x/+//
8P/w/+//8v/z//T/8v/y//L/8v/y//L/8v/y//D/8P/w//D/8v/y//L/8v/v/+7/7f/s
/+//8P/x//L/9f/2//f/+P/2//b/9v/2//f/+P/5//r/+P/4//j/+P/7//z//f/+/wAA
AAAAAAAA///+//3//P/7//b/8f/u/+n/6f/p/+r/7v/v/+7/7//v/+7/7f/s/+z/7P/s
/+z/7v/u/+7/7//x/+//7v/t/+3/7v/u/+7/7f/s/+r/6f/p/+n/6f/q/+z/7f/u/+//
7//u/+7/7//t/+3/7f/t/+v/6//r/+v/6//r/+v/6v/s/+z/7P/s/+r/6v/q/+v/7P/t
/+7/7//w//P/9P/z//n/BgAXACUANwBRAHIAmgDIAPcAJQFMAV8BSgEJAacAMgC7/1X/
EP/v/uP+1/7N/s3+3v70/gf/Ff8o/z3/Vf9w/47/rP/H/9L/0//U/9n/3f/h/+b/6//r
/+3/7v/w//L/8f/w/+//8f/z//b/9//3//f/9//3//X/9P/z//L/9P/1//X/9f/1//X/
9f/1//f/+P/4//j/9v/2//b/9v/1//X/9f/1//X/9f/1//X/9//4//n/+v/4//j/+P/4
//f/9//2//X/9f/2//f/+P/2//f/9//5//j/9//2//X/9v/3//j/+v/5//n/+f/5//n/
+f/7//v//f/+////AAD+//7//v/+/wIAAwAEAAUAAwAEAAQABAAFAAcABwAHAAkACgAL
AAsACwAMAAwADQAQABAAEAARABIAEQAQAA4AEAAQABAADwAPAA4ADgAPAA8ADwAPAA4A
DwAOAA4ADgALAAoABwAFAAIAAgAAAP7////9//3//P/6//n/+f/4//n/+f/5//n/+P/3
//f/9v/4//n/+P/5//z//P/8//z/+//5//f/9v/5//n/+f/5//j/9//2//X/9//2//X/
9P/2//b/9v/3//n/9//3//f/9f/2//b/9v/1//T/8v/w//L/8v/y//L/8v/y//P/9P/x
//D/7//u/+3/7v/v//H/9P/1//X/8//z//T/9P/0//T/9f/1//X/8//z//P/8//1//X/
9f/1//X/9P/z//L/9f/1//X/9f/z//P/8v/y//T/9P/0//T/8v/x//H/8P/w//D/8P/x
//L/8f/w//H/8f/y//L/8//y//D/7//u//D/8P/w//D/8v/y//H/8f/v/+//7//v/+//
7//u/+7/7v/u/+7/7P/t/+//8P/x/+//7//v/+3/7f/t/+3/6//t/+7/7v/u/+z/6v/p
/+n/6v/r/+z/7v/s/+3/7f/t/+v/6v/q/+r/7P/t/+3/7f/t/+z/7P/s/+7/7v/u/+7/
7v/u/+7/7f/r/+z/7P/r/+7/7//u/+z/7P/s/+z/7P/s/+z/7P/s/+z/7P/s/+7/7v/u
/+7/8P/w//D/8P/u/+7/7v/u//H/8v/z//T/9f/2//f/+P/2//b/9v/2//n/+v/7//z/
+v/4//b/9P/u/+r/6P/l/+f/5//o/+n/5//l/+X/5v/n/+j/6f/q/+z/7P/s/+7/7f/s
/+z/6//r/+r/6f/p/+j/6P/o/+j/6v/p/+n/6f/o/+f/5//n/+f/5//n/+f/5//o/+r/
6//q/+n/6P/n/+n/6f/p/+n/6f/p/+j/6P/q/+r/6v/q/+j/6P/p/+n/6f/p/+n/7P/v
//L/9f/9/wYAFQAnAEEAXwCAAKgA1gAFAS0BUAFZATQB4wB5AAoAnf9B/wj/7f7d/s/+
yf7P/uD+9v4H/xX/LP9H/2H/ev+W/7L/xf/M/9H/1v/d/9//3//k/+f/5//p/+r/7P/v
/+//7//v/+7/7//x//H/8v/z//T/9f/0//T/9P/0//L/8//z//P/9f/1//X/9f/1//b/
9v/2//j/+P/4//j/+f/5//n/+f/4//f/9v/1//j/+P/4//j/+v/6//r/+v/4//n/+f/5
//j/+P/4//j/+P/5//n/+//9//3//f/9//3//f/9//7//f/9//3//f//////AQABAAAA
AAAAAAAAAQACAAMABAAFAAUABQAFAAcACAAIAAgACgANAA4ADwAQABAAEAAPABAAEgAT
ABUAFAAUABQAFQAXABcAFwAWABQAFAAUABMAEwASABIAEwAUABUAFgAWABMAEgASABIA
EgASABAADwAMAAwACgAIAAYAAwACAAAAAAD//////v/7//v/+//7//7///8BAAIAAgAB
AP7//f8AAAAAAAAAAAEAAQABAAIAAQABAAEAAQAAAP///v/9//3//P/7//r//P/8//z/
/f/7//n/+f/5//v//P/8//z//v/+//3//P/8//z//P/8//z//P/9//7//f/8//v/+v/4
//j/+P/5//r/+//7//n/9//4//j/+P/6//v/+//7//3//f/9//3/+//7//v/+//9//7/
//8AAP///////////v/9//v/+v/9//7///8AAP///f/8//r//P/8//z//f/9//v/+f/5
//n/+v/6//v/+//6//r/+v/4//j/+P/4//r/+v/5//n/+f/5//n/+f/3//f/9v/2//b/
9v/2//T/9f/3//j/+f/5//n/+f/3//n/+f/5//f/+f/6//r/+v/4//b/9f/1//f/9//3
//j/+v/7//v/+//5//j/+P/4//b/9//3//f/+f/4//j/+P/2//b/9v/2//j/+P/4//f/
9f/2//b/9f/4//n/+P/4//j/+P/4//j/+P/4//j/9//2//X/9P/3//j/+f/6//n/+P/3
//b/9//4//n/+v/8//z//P/8//7//v/+//7/AAAAAAAAAAAAAAAAAAAAAAMABAAFAAYA
BgAGAAYABgADAAIAAQAAAPr/9v/0//H/8v/z//X/9//5//f/9//4//f/9v/1//T/9f/2
//f/+v/5//j/+P/3//X/9P/z//P/9f/2//f/+P/2//X/9f/1//X/9f/2//f/9f/1//X/
9f/0//T/9f/1//f/9//3//f/9//3//f/9//5//n/+P/4//b/9v/2//b/9v/2//f/9//5
//v/+f/4//3/AgAFAA0AGAAnADsAWQB9AKAAzAD6ACUBUwFwAWcBNAHdAG8A+P+H/zP/
Av/t/uH+1/7T/uH+9v4K/xf/Kf9A/1n/c/+U/7b/0P/b/9r/3f/m/+3/8f/z//T/+f/7
//3//v8AAAIAAQAAAP//AAABAAMAAwADAAMAAwADAAIAAgACAAIAAgADAAMAAwAFAAUA
BQAFAAcACAAIAAgABwAGAAUABAAEAAUABgAHAAkACQAJAAkABwAGAAUABAAEAAQABAAE
AAQABQAFAAUABwAIAAkACgAKAAsACwANAAsACwALAAsACwALAAsADAANAA0ADQANAA0A
DQAPAA8ADwAQABEAEgAUABQAFAAUABYAFwAYABkAGwAcABwAHAAbAB0AHQAdAB8AIAAh
ACEAIQAiACIAIwAmACYAJgAnACcAJwAnACYAJgAmACYAJQAnACYAJgAnACYAJQAkACIA
IQAgACAAIAAcABwAGgAZABgAGAAWABQAFgATABIAEAAMAAsACwAKAAsACwALAAsACQAJ
AAoACgALAAsACQAJAA4ADgAOAA4ADgANAAwADAANAA0ADQANAAsACwALAAsADAAMAAwA
DAAMAAwADAANAAsACQAJAAkACQAKAAoACgAIAAgABwAGAAYABgAGAAYABwAIAAoADAAJ
AAgABwAGAAUABgAHAAkACAAJAAkABwAHAAgACAAIAAgACQAJAAkACwALAAsACwANAA0A
DQANAAwADAAMAAwACwALAAsACwANAA0ADAAMAAoACgAKAAoADAALAAsACgAKAAoACgAL
AAsACQAHAAcABQAGAAYABwAJAAgACAAIAAoACgAKAAoACAAIAAcABwAHAAcABwAHAAkA
CQAIAAgACAAIAAgABgAIAAkACQAJAAcABwAHAAUABQAFAAUAAwADAAQABAAEAAYABAAD
AAMABAAFAAYACAAHAAcABgAFAAcABgAGAAYABAAFAAUABQAFAAQABAAEAAUABgAHAAgA
BwAGAAUAAwAFAAYABgAFAAwACQAKAAkACAAHAAYABgAGAAYABgAIAAgACAAIAAcABgAF
AAQABQAGAAcACAAGAAYABgAGAAYABgAGAAYABgAGAAYABgAHAAgACQAKAAsADAANAA4A
DgAOAA4ADgAPABAAEQASABAAEAAQABAAEQASABMAFAAQAA4ACAACAAIA////////AQAD
AAQAAwADAAQABAAEAAQABAAEAAQAAwAEAAMAAgADAAMAAQAAAAEAAQACAAIAAgACAAIA
AQABAAEAAQABAAIAAwADAAMAAwADAAIAAgADAAMAAwADAAUABQAFAAUAAwADAAMAAwAC
AAIAAgACAAIAAgACAAIAAwADAAMAAwAHAAgACQAKAA0AFQAkADcASwBlAIMAqADUAAIB
LQFXAXQBbwE8AeMAcQD4/4n/N/8M//3+7/7j/uP+7f78/hD/If8z/0j/Y/9//5z/uv/W
/+P/5v/p/+7/9f/5//3/AAD//wEAAwAEAAYABwAHAAcABwAIAAkACwALAA0ADQANAA0A
DAAMAAwADAAMAA0ADQANAAsACwALAAsADAAOAA8AEAAOAA4ADgAOAA0ADQANAA0ADQAN
AA0ADQAOAA4ADgAOABAAEAAQABAADwAPAA4ADQAOAA4ADgAOAA4ADwAPABEAEQARABEA
EQARABEAEQASABAADwAOAA0ADwARABUAFwAZABoAGwAcABsAGgAZABgAHAAdAB4AHwAe
AB4AHQAcAB8AIQAhACEAJQAmACcAJwAlACYAJgAnACoAKgAqACsALAArACoAKAAqACoA
KgApACkAKAAoACkAKwArACsAKgApACgAKAAoACQAJAAiACEAHgAeABwAGgAaABcAFgAU
ABIAEQARABAAEAARABIAEwASABEAEQAQABIAEwASABMAFQAUABMAEgAUABMAEgASABEA
EQARABEADwAPAA8ADwARABAADwAOAAwADAAMAA0ACwAJAAkACQALAAwADAAMAAwADAAL
AAoACgAKAAoACgAKAAoACwAMAAoACgAKAAoACgAKAAoACwAMAA0ADQALAA0ADgAOAA4A
DQANAAwACwALAAsACwALAA4ADwAQABEAEQAQAA8ADgARABEAEQARABEAEQAQABAADwAO
AA0ADAAMAAsACwAKAAwADAAMAA0ADAAJAAYABQAGAAgACQALAA0ADAAMAAwACwAKAAkA
CAAHAAYABAADAAYABwAIAAkACwALAAoACgAJAAgABwAEAAcACQAKAAsACAAHAAYAAwAG
AAcACAAHAAcACAAIAAgABgAEAAMAAwADAAMAAwAEAAQABQAFAAUABwAGAAYABgAGAAcA
BwAHAAUABAAEAAQABAAEAAQABAAFAAYABwAHAAUABgAGAAUAAAADAAYABgAGAAYABgAG
AAYABgAGAAQABAAEAAQAAgACAAIAAgADAAQABQAGAAYABgAGAAYABgAGAAYABgAJAAoA
CwAMAA4ADgAOAA4ADwAQABEAEgARABAADwAOAA4ACgAGAAQAAQABAAEAAgACAAEA/v/9
//7//v/+//7//P/8//z//P8BAAIAAwAFAAQAAQD///3/+//8//z//P/9//7//v///wEA
AQABAAIAAgABAAAA//8BAAAAAAABAAEAAQABAAEAAwADAAMAAwACAAEAAAD+/wAAAAAA
AAAA/v/+//7////9//3//f/9/wIABQAGAAkACwAOABUAHwAtAD0AUgBsAIoArwDVAP4A
HwE6AT8BJQHeAH0AFwC2/2H/Lf8X/wn/+/74/gD/Ef8j/y7/P/9N/1z/cv+O/6n/yP/d
/+L/4//t//X/+P/5//3///8AAAIAAwADAAMAAwACAAMABQAFAAUABQAFAAUABQAEAAMA
AgAEAAcACQALAAoACQAIAAcABwAIAAgACAAKAAoACgAKAAcABwAHAAcABwAHAAcABwAG
AAYABgAGAAYABgAGAAYABwAJAAoACwAIAAgACAAIAAYABwAHAAkACwALAAsACwAJAAkA
CQAKAAsACwALAAsACQAJAAsACwANAA4ADwAQAA4ADgAOAA4AEAARABIAEwAVABYAFgAW
ABcAGQAZABkAGQAaABsAGwAdAB4AHgAfAB4AHgAeAB8AIQAhACEAIAAgACAAIAAfACIA
IgAjACUAJAAjACIAIAAdABwAHAAcABwAHAAaABkAGAAYABYAFAATAA8ADQAKAAsACwAM
AAwACgAJAAgABwAHAAcACAAIAAkACQAHAAcACgAKAAoACgAMAAsACgAKAAoACQAIAAcA
CQAJAAkACQALAAoACQAIAAgACAAIAAkACQAHAAcABwAGAAYABQAEAAQABAADAAIAAwAE
AAUABgAEAAQABQAGAAQABAAEAAQABAAEAAQABQAEAAUABQADAAUABgAGAAYABAAFAAUA
BQAFAAUABQAFAAUABQAFAAUACAAIAAgACAAIAAcABgAFAAcABwAGAAYABwAIAAkACgAI
AAcABwAGAAYABgAGAAcABwAFAAMAAwADAAQABAAFAAUABAAEAAQAAgACAAIAAgACAAIA
AQABAP//////////AQABAAAAAAACAAIAAgAAAP7/////////AAABAAIAAQADAAMAAwAB
AAEAAgACAAIABAACAAEAAQD///////8AAAIAAwADAAMAAgAAAP///v/+////////////
/v/+//7//v/+//7//v8AAAAAAAD/////AAAAAP///P/9//7/AAAAAAAAAAD+//7//v/+
//z//P/8//z//v/+//7//v/8//z//P/8//7//v/+//7//v/+//7//v///wAAAQACAAMA
BAAFAA==
         </WaveFormData>
      </LeadData>
      <LeadData>
         <LeadByteCountTotal>10000</LeadByteCountTotal>
         <LeadTimeOffset>0</LeadTimeOffset>
         <LeadSampleCountTotal>5000</LeadSampleCountTotal>
         <LeadAmplitudeUnitsPerBit>4.88</LeadAmplitudeUnitsPerBit>
         <LeadAmplitudeUnits>��V</LeadAmplitudeUnits>
         <LeadHighLimit>2147483647</LeadHighLimit>
         <LeadLowLimit>268435456</LeadLowLimit>
         <LeadID>V3</LeadID>
         <LeadOffsetFirstSample>0</LeadOffsetFirstSample>
         <FirstSampleBaseline>0</FirstSampleBaseline>
         <LeadSampleSize>2</LeadSampleSize>
         <LeadOff>FALSE</LeadOff>
         <BaselineSway>FALSE</BaselineSway>
         <ExcessiveACNoise>FALSE</ExcessiveACNoise>
         <MuscleNoise>FALSE</MuscleNoise>
         <LeadDataCRC32>3178213328</LeadDataCRC32>
         <WaveFormData>
+P/4//r/+//7//v//f/9//3/BAARACIAPABcAH8ArgDnACIBXQGQAaoBmgFdAfoAeADn
/2L/CP/m/uP+3f7V/tn+7f4A/xb/Kv8+/1X/bv+G/6D/u//R/9v/3f/i/+f/7f/v//D/
8v/1//b/9//2//n/9//3//b/+P/6//r//P/8//v/+//9//7//v/9//3//f///////v/9
//z/+//8//3//v///wEAAgADAAMA///+//3//P/8//z//f/9//7///8AAAEA////////
//8BAAEAAQABAAEAAQD//////f/+////AAACAAIAAgACAAEAAAD/////AAABAAIAAwAD
AAMABAAEAAQABQAGAAcABwAHAAcABwAGAAYABgAHAAkACQAKAAsACwALAAsADAANAA8A
DwAPABEAEQASABIADwAOAA0ADQAPABIADwAOAA8ADwAQABAADAAOAA4ADwANAA0ADQAM
AA0ADQANAAwACgAKAAkACAAGAAUAAwABAP7//f/9//3//v/+//7//v////////8AAAAA
AQABAAEAAwAEAAUABgAFAAYABgAGAAYABgAFAAUABwAHAAYABQAHAAYABgAHAAYABAAC
AAAA//////////8AAAAAAAAAAP7//////////v/+//7//P/8//v/+//7//3//P/8//z/
/v/+//7//f//////AAAAAAAA///+//z//v///wAAAAACAAMAAwADAAEAAQABAAEA////
//////8AAAQABQAGAAQABQAFAAUABwAHAAcABQAFAAUABAAEAAIAAgACAAIABAAEAAMA
AgACAAIAAgACAAIAAQABAAIAAAAAAAAAAAD+//7//v/+//3//f////////////7//v8A
AAAA/v/+//7//v/9//r//P/8//z//P///wAAAAD///3//f/9//3////////////9//3/
/P/8//7//f/9///////////////8//v/+//7//v/+//9//3//f/9//3/+//7//z//P/8
//z//P/8//v//v///wAAAQAAAP3//P/8//z//P/8//7//v/+//7//f/8//v/+v/7//z/
/f/+////AAABAAIAAAAAAAAAAAAAAAAAAAAAAAIABAAGAAgACgAKAAoACgAKAAoACgAK
AAwADAAMAAwACAAEAAAA/f/8//z//f/9//r/+v/6//v//f/9//3//f/8//z//P/9//z/
/P/8//r//P/6//n/+f/7//v/+//7//j/+P/5//n/9v/2//f/+P/6//r/+f/5//r/+v/8
//z/+v/5//n/+f/4//j/+P/4//r/+f/5//n/9//3//f/9//5//n/+f/5//r/+P/6//3/
/f/7//n/+/8DABAAHwAyAEwAcACfANgAEwFQAYsBsgGyAX4BIQGmABoAif8e//D+7P7p
/t3+2/7r/gH/FP8k/zj/Tv9p/4L/mv+y/8X/1f/d/+P/5v/p/+v/7f/w//D/8//0//X/
+f/9//z//f8AAAIABAAEAAEAAAD+//3//v8AAAEAAQABAAEAAwADAAEAAQABAAEAAwAD
AAMAAwADAAIAAQD//wEAAgADAAQAAgACAAMAAwAAAP///v/9/////////////f/9//3/
/f/+/////v////3//v///wAAAQACAAMABAAGAAYABgAHAAQAAwACAAEAAgADAAUABgAE
AAUABgAHAAgACQAKAAsADAAMAAwADQAKAAkACQAJAAsACwALAAwADQAPAA8ADwARABEA
EgASABIAEgASABMAEwAWABMAEgAPAA8AEAAQABAAEgASABMAFQAVABUAFAASABEAEAAO
AA4ADgANAAwADAANAA0ADQAKAAkACQAJAAYABgAGAAYABwAHAAcACAAHAAcABgAFAAYA
BgAGAAYACgAMAA0ADgAMAAwACwALAAsACwAKAAkACQAIAAgACQAGAAQAAgAAAAAAAQAC
AAMAAwACAAEAAAAAAAEAAQABAP7//v/+//z//f/9//7////9//z//P/8//7//v/+//3/
/f/9//7//v/////////+/wAAAQACAAIAAQABAAAA//8AAAEAAgADAAMAAwADAAMAAgAE
AAMAAgAEAAUABQAFAAUABQAFAAMABQAFAAQABAAFAAYABwAIAAUABAACAAAAAQACAAMA
BAACAAEAAQACAAAAAAAAAAAAAAAAAAAAAAD/////AQABAAEAAQAAAAAA///+//v/+v/9
//7//v/8//7//v/+//7//v/+//3/+//+////AAABAP///////////f/9//z//P/6//n/
+f/7//z//f/+/////////wAAAQD/////AQABAP7//f/8//n//f/+//7//v/8//z//P/7
//v/+//7//v/AAADAAAA/v/+//7//v/+//7//v/+/wAAAAAAAAAAAAAAAAAAAAABAAIA
AwAEAAUABgAHAAgACQAKAAsADAAKAAoACgAKAAoABwAEAAEA/v/8//v/+//7//r/+v/6
//3//f/9//3//f/8//z//P/9//7//v/+//z//P/6//n/+P/3//b/9f/2//b/9//5//v/
+v/6//v/+v/6//r/+f/5//j/+P/6//n/+P/2//X/9//4//j/+P/6//r/+f/5//f/9//3
//f/+f/5//n/+f/3//j/+P/4//n/+f/3//v//f///woAFwAmADoAXACFALAA5wAgAVcB
igGsAaQBawEGAYgA+f9u/xD/8P7t/uX+3f7j/vX+Bv8Y/yj/OP9L/2L/gP+e/7v/0f/b
/9//4P/n/+3/7f/q/+3/8f/z//X/+P/7//n/+f/5//r/+//6//v//P/8//3//v8AAAEA
AQABAAEAAwADAAMAAwADAAMAAgABAAAA//8CAAIAAgABAAAAAAAAAAAA/v/+///////9
//3//f/9//3//f/9//3//v///wAAAQAAAP///P/7//z//v8AAAIAAgACAAIAAgAAAAAA
AAABAAIAAwAEAAUAAgABAAEAAAACAAMABAAFAAUABQAFAAUABAAEAAQABQAHAAcACAAJ
AAcABwAHAAgACQALAAsACwANAA0ADgAOAA4ADgAOAA8ADwASAA8ADgANAA0ADgAOAA4A
EAAQABEAEQARABEAEAARABEAEQAQABIAEgARABAADQANAAwACwAMAAsACwALAAkACAAH
AAYABQAFAAUABgAIAAkACQAJAAgACAAIAAgACQAKAAoACgAKAAoACQAJAAsACwAKAAkA
CQAIAAgACQAJAAgABwAGAAMAAwADAAMAAwACAAEAAAAAAAEAAQABAAIAAgACAAAA/v/9
//3//f/9//z//P/8//3//v///////f/9//7//v8BAAEAAQAAAP////////7//v//////
//////////////3//f/9//3///8CAAIAAgAEAAUABQAFAAMAAwADAAEABQAFAAQABAAE
AAQABAAEAAYABgAFAAQAAwACAAEAAAAAAP////8AAAAAAAAAAAAA//8AAAEAAgABAAEA
AwADAAIAAQD///7/AAAAAP7//v///wAAAAD+//z//P/8//z//f/+//7//f/7//v/+//7
//z//f/+/////f/9//z//P/+//3//f///wAAAQACAAMAAQD///7//f//////AQABAP3/
/f/9//v/+//8//z//P/+//7//v/9//v/+//7//v//v/9//z//v/+//7//v/8//z//P/8
//7//v/+//7/AAAAAAAAAAAAAAAAAAAAAAEAAgADAAQABgAGAAYABgAHAAgACQAKAAoA
CgAKAAoACgAKAAcABAABAP///v/+//3//f/8//z//v/////////9//v/+P/2//j/+f/6
//r//f/8//3//P/6//n/+P/3//n/+f/4//j/9//3//b/9v/5//r/+v/6//f/9//2//b/
9//2//X/8//0//X/9//4//f/9v/1//P/9f/1//X/9f/2//f/+P/5//j/9//3//b/+P/3
//f/9//5//n/+f/+/wsAHgA2AFYAewCmAOEAIAFdAZgBugGyAXsBHAGgAA8Agv8c/+7+
5/7h/tf+2/7v/gT/Fv8o/zz/Uf9o/4L/nP+5/83/1//Z/97/4f/j/+n/7v/w//P/9P/1
//j/+//5//n/+v/8//7//v/+//7//f/9//3//v/+//3//////wEAAQAAAP///v/9//v/
+//7//v//v/+//7//f/6//r/+v/6//r/+v/7//v//f/9//3//f/9//3//f/9////////
/////f/9//v/+//7//z//f/+//3//P/7//r/+//8//3///8AAAEAAgADAAIAAQABAAAA
/v///wAAAQABAAEAAQABAAIAAgACAAMABQAFAAYABwAHAAcABwAIAAkACwALAAsACQAJ
AAoACgAMAAwADAANAA0AEAANAAwACwALAAwADAAIAAoACgALAA0ADQANAAwACgAJAAgA
BgAHAAgACAAIAAcABwAGAAUABgAFAAUABQACAAIAAgACAAEAAQABAAIAAwAFAAYABwAG
AAYABgAGAAcACAAIAAgACAAIAAcABwAHAAcABgAFAAUABAAEAAUABQAEAAMAAgABAAEA
AQABAAEAAAD///7//v/////////8//z//P/6//j/9//3//f/+P/4//n/+v/4//j/+P/3
//X/9f/2//b/+P/5//r/+v/4//f/9v/0//X/9//4//n/+f/5//n/+f/5//n/+f/5//j/
+v/5//j/9v/3//f/9//6//v//P/7//r/+f/3//b/9//4//n/+v/6//r/+f/4//j/+P/4
//j/+f/5//r//P/6//r/+v/6//b/9v/2//b/9//3//n/+f/5//n/+P/4//b/9v/0//T/
9//4//j/9v/2//b/9v/2//f/+P/4//f/9f/1//X/9f/3//f/9//3//f/9//2//b/+P/3
//f/+f/3//f/9//3//T/8//z//P/9f/1//f/9//1//X/9f/z//P/9P/0//T/9v/2//b/
9f/1//X/9f/1//T/9//4//b/9v/2//b/9f/0//P/8v/1//b/9//4//b/9v/2//b/9v/2
//b/9v/5//r/+//8//v/+v/5//j/+v/8//7/AAD+//7//v/+/wEAAgADAAQAAgACAAIA
AgAAAAAA/f/6//f/9f/0//T/8//z//L/8v/y//P/8//z//P/8//y//L/9P/1//b/9v/2
//T/9P/y//H/8f/x//H/7//v/+7/7v/v/+//7v/u/+//8P/w//D/7//v/+7/7v/y//L/
8v/x/+//7//w//D/8v/y//L/8f/v/+//7//v//H/8f/x//H/8P/v/+//7v/y//H/7//v
/+//8f/3/wQAEwAqAEgAbgCdANoAFQFUAZEBuAG4AYYBJwGqABYAh/8c/+z+4v7Z/s3+
z/7f/vn+Dv8e/zD/Sv9h/3r/lv+y/8f/0f/T/9f/3v/l/+n/6//q/+r/7f/u/+//8P/z
//H/8f/0//b/+P/4//f/9v/0//P/9P/2//f/9//3//f/+f/5//n/+f/5//n/+P/3//b/
9f/3//j/+f/5//f/9v/1//T/9P/0//X/9f/3//f/9//3//n/+f/5//n/+f/5//n/+f/5
//n/9//3//n/+v/7//z/+//6//n/+P/2//b/9v/3//n/+f/5//n/+f/5//r/+v/6//v/
/P/9/////////////v/+//7/////////AAABAAEAAQABAAIAAQADAAMAAwAFAAUABgAG
AAYABgAGAAcACQAMAAkACAAFAAUABgAGAAQABgAGAAcABwAHAAcABgAFAAUABQAEAAYA
BgAFAAQAAQABAAAA///9//v/+v/5//v//P/9//7/////////AAAAAAEAAQABAAIAAgAC
AAIAAgACAAEAAAAAAAAA/////wEAAQAAAP//AQAAAAAAAQD///7//f/8//z//f/+////
/f/8//v/+v/6//v/+//7//z//P/8//r/+P/3//f/9//1//T/9P/0//X/9v/3//f/9v/1
//X/9P/z//P/8//y//T/9f/2//b/+P/5//n/+f/4//f/9v/1//P/8//z//P/9P/4//n/
+v/5//n/+P/3//f/9//3//X/+P/5//n/+v/4//j/+P/4//j/+P/3//b/+P/4//j/+P/4
//f/9//4//b/9v/2//b/9v/2//b/9v/3//f/+f/5//f/9//2//b/9v/2//T/9P/3//j/
+P/2//b/9v/2//b/9//4//j/9//2//X/9P/z//H/8f/x//H/9P/1//X/9v/1//P/8v/z
//X/9f/1//X/8v/x//H/8f/z//P/9f/1//T/9f/2//X/9v/2//X/9P/0//T/9P/z//H/
8f/x//H/9P/3//b/9P/0//T/9P/y//L/8v/y//L/8v/y//L/9P/0//T/9P/x//D/7//u
/+//8P/x//L/9P/2//j/+v/4//j/+P/4//v//P/9//7//P/8//z//P/9//7///8AAAIA
AgACAAIAAAAAAAAAAAD///v/9//z//H/8P/w//H/8v/y//P/9P/0//P/8v/x/+//7v/u
/+7/8f/y//L/8v/y//L/8P/v//H/8f/x//H/7v/s/+v/6//r/+r/6v/r/+3/7v/v/+//
7//u/+7/8P/u/+7/7f/t/+3/7v/u/+7/7v/u/+3/7f/t/+3/7f/t/+v/6//r/+v/7P/u
/+//8P/x//H/7//r/+v/9f8EABUAKgBGAGwAnwDcABsBWgGXAbgBrgF2ARUBkgD4/2v/
Cv/i/tz+1f7L/s3+4f75/gz/Gv8u/0b/Xf92/5L/rv/H/9P/0//V/9r/3f/f/+X/6v/r
/+3/7f/t/+z/7//t/+3/7//y//X/9v/0//T/8//z//L/8v/x/+//8f/x//P/8//z//P/
8//z//X/9f/1//X/9P/0//T/8//y//L/8v/y//L/8v/z//P/9f/1//X/9f/1//X/9f/1
//T/8//y//H/8//z//H/8f/x//L/8//0//P/8v/x//D/8v/y//L/8//z//P/8//z//H/
8f/y//L/9P/1//b/9//3//f/9//3//r/+v/6//v/+f/5//r/+//7//v/+//8//3/////
/////////wAAAAAAAAAAAAABAAEABAABAAAA/////wAAAAD+/wAAAAABAAEAAQABAAAA
AAABAAIAAgAAAAAA///+//v/+//6//n/+v/5//n/+f/4//j/+P/4//n/+f/5//r/+P/5
//n/+f/8//z//P/8////AAAAAAAA///+//z/+//9//3//P/7//r/+P/3//f/9//2//X/
9P/0//X/9v/3//n/+P/3//b/9P/1//X/9f/z//L/8f/u//D/7//v/+//8f/w//D/8P/v
/+7/7f/r/+v/6//s/+z/7v/v//D/8P/u/+//8P/w//D/8f/x//H/7//v/+//7//w//H/
8v/z//L/9P/z//L/8v/z//P/8//1//X/9f/z//P/8//y//L/8v/y//L/8v/w//D/7//u
//H/8v/z//T/9P/z//P/9P/x//D/7//u/+3/7v/v//D/7//v//H/8f/x//H/8P/w//D/
8P/u/+7/7f/u/+7/7P/t/+7/7//w/+//8P/w/+//7f/t/+3/7f/t/+3/7f/t/+v/6//q
/+r/6//r/+z/7//t/+3/7f/t/+z/6//r/+v/7f/t/+//7//v/+//7//t/+3/7v/u/+7/
8P/w//D/7//v/+//7//v/+7/7//w/+7/7v/u/+7/7v/u/+7/7v/u/+7/7v/u//D/8P/w
//D/8f/y//P/9P/y//L/8v/y//T/9P/0//T/9//4//n/+v/4//j/+P/4//v//P/9//7/
+//6//n/+P/0//D/7P/p/+n/6v/s/+3/6v/q/+r/6//s/+3/7v/v//D/8P/w//H/8f/w
/+//7P/u/+z/6//r/+n/6f/p/+n/6f/q/+z/7f/p/+j/6P/o/+j/6P/n/+f/5//o/+v/
7P/r/+n/6P/n/+r/6v/q/+r/6v/p/+n/6f/r/+v/6//r/+n/6f/p/+n/6v/q/+z/7f/r
/+v/7f/v//f/AgAXADQAVAB8AK8A7gAtAWwBoQG4AZ4BVAHrAGQAzv9L//z+4P7W/sv+
x/7R/uX+/f4M/xz/NP9Q/2n/gP+a/7L/w//N/9H/1//c/93/3//j/+b/5//p/+n/6f/s
/+//7f/t/+z/7v/w//D/8f/y//L/8//x//L/8v/x/+//7//x//H/8f/x//H/8f/z//P/
8//z//X/9v/3//f/9v/2//b/9v/1//T/9P/z//X/9f/1//X/9f/1//X/9f/1//X/9f/1
//X/9f/z//P/9f/2//f/+P/4//j/+P/4//j/+P/4//n/9//3//f/9//5//n/+v/6//j/
+f/6//v//f/9//3//f/9//z/+//7//z//f///wEAAwADAAMABAAEAAUABAADAAUABQAG
AAYABAAEAAQABQAHAAoABwAGAAMAAwAEAAQAAgAEAAQABQAHAAcABwAGAAUABQAFAAQA
BgAGAAUABAADAAMAAgABAAAA/////////v/+//7//v/9//3//f/+////AQACAAMAAwAC
AAEAAAADAAQABAAEAAYABgAFAAUABQAFAAQAAwABAAAAAAABAP///v/9//z/+//7//v/
+//7//r/+f/4//r/+//7//v/+//8//3//P/6//n/+f/5//n/+P/4//j/+P/4//j/9//2
//X/9f/0//X/9f/1//T/9P/1//b/9v/4//n/+f/5//v/+//7//v/+f/5//n/+f/6//7/
//8AAP7//////////f/9//3/+////////v/+//z//P/8//z//v/+//3//P/8//z//P/8
//7//f/9//7//P/8//z//P/6//r/+v/6//v/+//9//3/+//7//r/+v/4//j/9v/2//f/
+P/4//b/9//4//n/+v/5//r/+v/5//n/+f/5//n/+//7//v/+//5//n/+P/4//j/9//3
//n/+//7//v/+//6//n/+f/5//f/9//5//n/+P/5//r/+f/6//r/+f/4//n/+v/7//v/
+f/5//n/+f/8//v//P/6//r/+v/6//r/+v/6//r/+P/4//j/+P/5//r/+//8//v/+v/5
//j/+f/6//v//P/+//7//v/+/wAAAAAAAAAAAgACAAIAAgAEAAQABAAEAAUABgAHAAgA
CAAIAAgACAAGAAYABgAGAAIA/v/6//f/9//4//r/+//8//z//P/9//z/+//6//n/+f/6
//v//f/9//z/+//4//j/9v/1//X/9v/3//j/+f/2//b/9//3//j/+P/5//r/+P/4//f/
9//2//b/+P/4//r/+f/5//n/+P/4//j/+P/6//n/+f/5//n/+f/5//n/+f/5//n/+f/8
//z/+v/5//n/+//7////BwAUACsATAByAJ4A1QAUAVMBkgHBAcYBnAFMAdcARgCw/zn/
+P7m/uT+2f7V/uX+//4T/yL/Mv9M/2T/ff+a/7r/0P/b/93/3//n/+7/8f/x//X/+v/6
//3//v//////AQD+//3//v8AAAIAAgACAAIAAQABAP//AAAAAP///////wEAAQADAAMA
AwADAAUABQAFAAUABQAEAAMAAQADAAQABQAGAAYABgAHAAcABgAFAAQAAwABAAEAAQAB
AAEAAQABAAEABAAFAAQABQAFAAYABwAIAAYABgAGAAYABgAGAAYABwAFAAUABQAFAAcA
BwAIAAgACAAJAAoACwALAAsACwALAA4ADgAOAA8ADwAPABAAEQAPAA8ADwAQABEAEwAT
ABMAEwATABQAFAAWABYAFgAXABcAGgAXABYAFQAVABYAFgAUABYAFgAXABUAFQAVABQA
EwATABMAEgAQABAADwAOAA0ADQAMAAsADAALAAsACwAIAAgACAAIAAoACwAMAA4ADAAN
AA0ADQAOAA4ADgAOABAAEgATABQAEwASABAADwARABEAEAAPAA0ADAAMAA0ADgAOAA4A
DgALAAsACwALAAsACgAJAAgACAAJAAkACQAIAAgACAAGAAQAAwADAAMABgAGAAcACAAG
AAYABgAFAAUABQAGAAYABwAHAAcABgAEAAUABgAGAAgACQAJAAkACQAJAAkACQAKAAsA
DAANAAwADgANAAwACgALAAsACwANAA0ADQALAA8ADwAOAA4AEAAQABAAEAAOAA4ADQAM
AAwADAAMAAwACwAJAAgACAAJAAoACwAMAAwADAAMAAwACQAJAAsACwALAAsACgAKAAwA
DAAKAAoACwAMAAwACgAMAAwADAAMAAsADAAMAAsACQAJAAkACQAHAAcABwAHAAcABwAG
AAYABwAHAAgACwAKAAkACAAHAAcABwAIAAkABwAHAAkACQAHAAcABwAFAAkACgAKAAoA
CAAIAAgABwAJAAkACQAJAA4ADQAMAAsACgAJAAgACAAIAAgACAAJAAoACwAMAAsACgAJ
AAgACAAIAAgACAAIAAgACAAIAAgACAAIAAgACgAKAAoACgAMAAwADAAMAA0ADgAPABAA
EgASABIAEgATABQAFQAWABQAFAAUABQAFQAWABcAGAAWABQADwAKAAcABQAEAAQACAAJ
AAkACgAIAAkACQAJAAsACwAKAAoACQAJAAkACAAIAAYABgAEAAUABQAFAAUAAwADAAIA
AgAEAAUABQAGAAUABgAGAAYABQAFAAQABAAGAAYABgAFAAUABQAGAAYABgAGAAYABQAD
AAMAAwADAAUABQAFAAUABQAFAAYABgAIAAcABwAFAAUACQAVACYAPQBYAHoApgDhAB4B
XwGeAcsB0gGoAVYB3QBIALD/Of8A//T+8P7l/uX+8f4F/xn/Kv88/1T/cP+H/6L/vv/Y
/+f/6//t//H/9v/7////AQAAAAIABQAGAAcACAALAAkACQAIAAoADAAMAAoACgAJAAkA
CQAKAAoACQALAAsADQANAAsACwALAAsADQANAA0ADQAOAA4ADgANAAwADAAMAAwADAAM
AA0ADQANAA0ADQANAA0ADQANAA0ADAALAAoACQALAAsACQAJAAkACgALAAwADAAMAAwA
DAAMAAwADAANAAsACwALAAsADgAPABEAEgASABMAFAAVABMAEwATABMAFgAWABYAFwAW
ABUAFQAVABcAFwAXABgAGQAbABsAGwAZABkAGgAaABsAHAAdAB8AHAAeABoAGAAYABkA
GwAcABgAGgAaABsAHQAdAB0AHAAbABsAGwAaABgAGAAXABYAFQAVABQAEwASABEAEQAR
ABAAEAAQABAAEgATABQAFgAUABUAFQAVABgAGAAYABgAFwAYABgAGAAYABgAFwAXABUA
FQAUABMAEwASABIAEwAVABQAEwASABAADwAOAA0ADQAMAAsACgAMAA0ADQANAAwADAAM
AAoACgAJAAkACQAJAAgACAAIAAgACAAIAAcABwAHAAgACAALAAsACwAKAAoACwAMAAwA
CwALAAoACQALAAsACwALAA4ADwAQABEADgAQAA8ADgAPABEAEgATABMAEwATABEAEgAR
AA8ADgAOAA4ADgAOABAAEAAPAA4ACwAKAAkACAAJAAkACgAMAA0ADgAPABAADQAMAAsA
CgAIAAcACAAHAAoACwALAAwADAAMAAoACgAKAAoACQAGAAgACgAMAA4ADQAMAAoABwAI
AAkACgALAAsACwALAAsACgAJAAcABgAGAAUABQAHAAkACQAJAAkACgAJAAkACQAJAAkA
CwALAAcABwAHAAUABQAGAAYABgAHAAgACQAJAAcABwAHAAcAAgAFAAgACgAKAAoACgAI
AAgACAAIAAYABgAGAAYABAAEAAQABAAFAAYABwAIAAgACAAIAAgABgAGAAYABgAIAAoA
DAAOAA8AEAARABIAFAAUABQAFAATABIAEQAQABIADwAMAAkABwAGAAYABwAGAAQAAwAC
AAMAAwADAAMAAQAAAAAAAAADAAYACAAKAAcABgADAAEA//////////8AAAAAAQADAAMA
AgACAAMAAwACAAEA//8BAAAAAAACAAMABAAEAAUAAwAEAAQABAADAAIAAAD//wAAAQAC
AAMAAQABAAEAAQD//wAAAAAAAAUABwAHAAkABwAHAAoAEQAeADAATABvAJYAxQAAATsB
dgGmAbwBqQFoAf4AeQDm/17/DP/x/u3+4f7f/uv+BP8W/yT/NP9H/1z/dP+O/6n/xf/b
/+H/5P/v//n/+//6//7/AQACAAMAAgAFAAMAAwACAAQABgAGAAgACAAHAAcABAAEAAMA
AQADAAUACQALAAoACQAIAAcACQAJAAkACQAKAAoACgAJAAYABgAGAAYABgAGAAcABwAG
AAUABAADAAMAAwADAAMABgAHAAgACQAHAAcABQAFAAUABgAHAAgACgAKAAoACgAIAAgA
CAAJAAkACQAJAAkABwAHAAgACAAKAAsADAANAA0ADQANAA0ADAAMAAwADQAPAA8AEAAR
ABEAEQARABIAEQATABMAEwAVABUAFgAWABQAFAAUABUAFQAYABUAFAAVABUAFgAWABUA
GAAZABsAGgAZABgAFgAVABUAFQAUABYAFgAVABQAEwATABIAEQAPAA0ADAALAAwADAAM
AAwACwALAAsADAAMAA0ADQANABAAEAAQABAADwAQABAAEAASABIAEQARAA8ADwAOAA0A
DwAOAA4ADwAPAA4ADQAMAA0ADQANAA0ADQAMAAsACgAIAAkACQAJAAgACAAIAAYABwAH
AAgACQAIAAYABQAEAAQABAAEAAMAAwADAAQABAAFAAUABQAEAAQABQAGAAYABgAHAAcA
BwAFAAUABQAFAAYABwAIAAkACQAMAAwADAALAAsACgAJAAsACwALAAkADAANAA0ADgAM
AAwADAAMAAwADAALAAoADAAMAAwADAAMAAsACwAMAAoACgAKAAoACAAIAAgACAAFAAUA
BwAHAAUABQAEAAQABgAGAAQABAAHAAgACAAGAAYABgAGAAYACQAKAAoACQAJAAkACQAJ
AAcABwAHAAcACQAJAAgACAAGAAUABQAHAAkACQAJAAkABgAFAAUABQAFAAUABwAHAAUA
BQAFAAMAAwAEAAQABAAGAAYABgAFAAcABwAHAAcAAgADAAYABgAGAAYABgAEAAQABAAE
AAQABAAEAAQABgAGAAYABgAEAAQABAAEAAYABgAGAAYABgAGAAYABgAHAAgACQAKAAsA
DAANAA==
         </WaveFormData>
      </LeadData>
      <LeadData>
         <LeadByteCountTotal>10000</LeadByteCountTotal>
         <LeadTimeOffset>0</LeadTimeOffset>
         <LeadSampleCountTotal>5000</LeadSampleCountTotal>
         <LeadAmplitudeUnitsPerBit>4.88</LeadAmplitudeUnitsPerBit>
         <LeadAmplitudeUnits>��V</LeadAmplitudeUnits>
         <LeadHighLimit>2147483647</LeadHighLimit>
         <LeadLowLimit>268435456</LeadLowLimit>
         <LeadID>V4</LeadID>
         <LeadOffsetFirstSample>0</LeadOffsetFirstSample>
         <FirstSampleBaseline>0</FirstSampleBaseline>
         <LeadSampleSize>2</LeadSampleSize>
         <LeadOff>FALSE</LeadOff>
         <BaselineSway>FALSE</BaselineSway>
         <ExcessiveACNoise>FALSE</ExcessiveACNoise>
         <MuscleNoise>FALSE</MuscleNoise>
         <LeadDataCRC32>2627963582</LeadDataCRC32>
         <WaveFormData>
/P/8//3//f/7//v/+v/4//b/+P///w0AIQA6AFUAgAC2AOoAIAFPAWMBVgEkAdQAbwAA
AJb/S/8v/y3/K/8n/yr/OP9J/1f/Yv9y/4b/mf+p/7v/zv/f/+X/5f/o/+7/8P/x//P/
9v/3//j/+f/4//n/+f/6//j/+v/6//r//f/9//3//f///////v/+//7//v/+/////v/9
//v/+v/8//3//v///wEAAwABAAEA/v/+///////+//7//v/+/wAAAAAAAAAA/v/+//7/
/v////////////7//v/9//3//f/9//7//v/+//7//v////3//P/8//z/////////////
//////////////8AAAEAAQABAAEAAQD//wAAAAD//wEAAgACAAIAAwADAAMAAwAFAAYA
CAAIAAcABwAHAAcABgAFAAQAAwAGAAYABgAFAAUABQAEAAQAAgADAAYABgAEAAQABQAF
AAUABAAEAAQAAwAEAAQAAgAAAAAA//////3//f/+//7//v/+////////////AAAAAAAA
AAAAAAEABAAEAAMABAAGAAcABwAIAAoABgAGAAYABAADAAMAAwAFAAMAAwADAAEAAAD+
//7//f/9//7///////3//f/9//7//f/9//3/+//7//z//P/5//n/+f/5//v/+//7//v/
/f/9//3//f/+//7//v////7/+//6//n/+v/8//3//v8BAAMAAwADAAEAAQABAAEA///+
//7///8AAAIABAAFAAUABgAGAAYABgAGAAUABQADAAMAAwADAAMAAwADAAMABQAFAAUA
BAADAAMAAwADAAQABAADAAMAAgACAAIAAgABAAEAAQAAAAIAAQABAAMAAQAAAAAAAAD+
//7//f/8//z//v/+//z//v////////8BAAEAAQABAAEAAQABAAEA//8AAAAA//////7/
/f/9//////8BAAEAAQABAAEAAQD+//7///////3//f/+//7/AAAAAP7//v/9//3//v/+
//7//f/8//v//P/9////AQABAP///P/+//7//v/+/wAAAAAAAAAA///+//3//P/+//7/
/v/+/wEAAgADAAQAAwACAAEAAAAAAAAAAAAAAAEAAgADAAQABQAGAAcACAAIAAgACAAI
AAsADAANAA4ACQAGAAMA////////AAAAAP7//f/9//7/AAAAAP7//v/+//3//f////7/
/f/8//r//P/7//z//f/9//z//P/9//v/+//7//v/9//3//j/+P/5//n/+f/5//r/+v/7
//v/+//7//n/+f/5//n/+P/4//r/+v/7//v/+f/5//n/+f/7//v/+v/6//z/+P/5//3/
+//1//T/9P/4//7/CQAbADEATABzAKQA2AAOAUIBXwFbATAB5ACIAB8Asv9c/zP/Mf8z
/y3/K/82/0j/Vf9b/2j/fv+S/6X/t//H/9T/3f/l/+v/7P/s/+7/8f/x//L/8//0//X/
9//5//r//P/+/wAAAAAAAP7//f/8//v//f/9//z//P/8//z//P/9//3//f/8//z/////
///////9/////f/9//7//v///////v/+//7//v/7//r/+f/4//r/+v/6//r/+//7//v/
+//7//z//P/9//v/+//8//z//v/+//7///////7//v/+//7//f/8//v//v///wAAAQD+
//3//f/9//7///8AAAEAAwAEAAQAAwAAAAAA///+/wAAAQACAAMAAwAEAAYABgAFAAUA
BQAFAAMAAwADAAMABAAEAAQAAwADAAMAAgACAAIAAwAGAAYACQAKAAwADQAKAAgABwAG
AAQABAADAAAAAgAEAAUABwAGAAUABQAEAAIAAgADAAMABQAFAAYABgAFAAQAAwADAAUA
BAACAAIAAwAFAAYACAAKAAYABgAGAAYABQAFAAUABQADAAMAAwABAAAA/v/+//v/+//8
//3////9//3//f/8//v/+//7//n/+f/6//r/+P/5//r/+//6//n/+P/3//n/+f/5//n/
+P/4//j/+f/7//n/+f/5//r//P/9//7//v////7//f///////////wEAAAAAAAEA//8A
AAEAAQADAAQABAAEAAIAAgABAAEAAwADAAMAAwAFAAUABQAFAAIAAQAAAP7/AAABAAIA
AwACAAIAAQABAAAAAAAAAAAA/////////v8AAP////8BAP///v/+//7//P/8//v/+v/8
//7//v/8//3///8AAAEAAAD///7//f/+////AAABAP7//v/9//v/+//6//n/+f/7//v/
/f/9////////////AAAAAAEAAQD/////AAAAAP///v/7//r//P/9////AAAAAP///v/9
//3//f/+////AwD///r//P/8//z//P/+//7//v/+//7//v/+//7//v/+//7//v///wAA
AQACAAUABgAHAAgACgAKAAoACgAIAAgACAAIAAgABgAEAAIA/f/9//3//v/8//z/+//7
////AAABAAAA/v/+//3//f////////////7//f/7//v/+v/5//f/9v/4//n/+v/7//3/
+//7//z/+//7//r/+f/5//j/+P/5//f/9//3//X/9v/5//r/+v/6//r/+v/7//r/+f/4
//f/+P/5//r/+v/5//r/+f/3//n/+f/3//b/9P/w//T///8LAB8AOABbAIgAvgD2AC4B
ZQGHAYYBWAEGAaEAJgCk/0f/J/8p/yX/G/8e/zD/Qf9L/1T/Yv9y/4X/mf+x/8j/2f/f
/+H/5P/o/+7/7//t/+//8f/z//X/+P/5//n/+v/5//r/+f/4//v/+//7//v//P/9//3/
/v/+//7//v/////////+//7//v/9//z/+//9/////f/9//z//P/9//3/+v/6//r/+v/4
//j/+P/4//r/+v/6//r//f/9//3//f/7//r/+P/3//n/+f/6//r/+v/6//r/+//7//r/
+v/6//3//f/9//3/+//7//v/+//9//3//v///////////////f/+//7//f///wAAAAAA
AAEAAQABAAEA//8AAAIAAgAFAAUABQAFAAMAAwADAAMABgAGAAYABQAFAAUABAAEAAQA
BQAIAAgABgAGAAcABwAIAAgACQAKAA0ADgAOAAwADAAMAAsACwALAAsADAAMAAoACgAL
AAsACQAJAAoACgAKAAoACgALAAsACgAIAAgACAAJAAkACgAMAAgACAAIAAgABwAHAAcA
BwAFAAUABQAFAAQAAgACAP////8AAAEAAwABAAEAAQD///3//P/7//3//f/+//7/+f/5
//n/+f/7//v/+//7//3//f/9//3/+v/6//r/+//+//3//v////3//v/+//7//v////7/
/f/9//3//f/9/////v/+////AQACAAMAAwADAAQABAAEAAQABAADAAMAAwADAAMAAwAB
AAEAAQABAAMAAwADAAIA//////////8CAAIAAQABAAIAAgACAAIAAwADAAMAAgAEAAMA
AwAFAAMAAgACAAIABAAEAAMAAgAAAAIAAgAAAP/////+//3/////////////////////
////AAAAAP/////+//3//f//////AQABAAMAAwADAAMAAQAAAAAA////////AAAAAAAA
AAD+//7//////wAAAAABAAEAAQABAP7//f/9//3//f////z//f/+////AAD+//7//v/+
//7//v/+//7/AAAAAAAAAAAAAAAAAAAAAAMABAAFAAYABgAGAAYABgAIAAgACAAIAAgA
CAAIAAgACgAKAAgABgAGAAMAAwADAAMAAgABAP//AQACAAIAAgD9//z/+//5//r//f/+
////AQAAAP///f/6//n/+P/2//j/+f/5//n/+f/5//f/9//7//z//v////7//f/7//r/
+v/5//j/9//2//f/+v/7//n/+P/3//b/9f/1//X/9f/4//n/+v/7//j/+P/6//r/+//9
//n/9//2//T/8P/0//v/CQAdADYAVQB8ALAA6gAgAVEBawFiATgB8ACTACIAsv9b/zX/
L/8t/yX/KP82/0f/U/9e/2r/fv+P/6H/tf/K/9n/4f/j/+b/5v/o/+v/7//y//P/9P/1
//f/+f/6//z/+v/8//z//P/9//3//f/9//3//f/8//z//P/8//z//f/9//3//P/8//z/
+//6//n/+//9//v/+//6//r/+//7//r/+v/6//r//P/8//z//P/6//r/+v/6//3//f/9
//3/+v/6//n/+f/5//n/+v/6//j/+P/4//n/+//6//r/+v/9//3//f/9//v/+//7//v/
+//7//z//f/9//3//f/9//v//P/8//v//P/+////AAD///////////3//v8AAAAAAwAD
AAMAAwADAAMAAwADAAYABgAGAAUAAwADAAIAAgACAAMABgAGAAYABgAHAAcABQAEAAQA
BAAGAAgACQAIAAYABgAFAAUABwAHAAgACAAGAAYABwAHAAcABwAIAAgACgAKAAoACwAJ
AAgABgAGAAYABwAHAAgACgAGAAYABgAGAAUABQAFAAMAAQABAAEAAQAAAP7//v/7//v/
/P/9//3/+//7//v//P/7//v/+//5//n/+v/6//X/9f/1//X/8//z//P/8//1//X/9f/1
//L/8v/y//P/9v/1//b/9//0//T/8//y//X/9//3//f/9//3//f/9//3//b/9v/3//X/
9v/3//f/+P/4//f/9v/5//r/+v/7//r/+f/4//f/+f/5//n/+f/5//n/+f/4//n/+f/5
//n/+v/6//n/+f/6//r/+v/6//f/9//3//b/+P/3//f/+f/5//j/+P/4//j/+P/3//b/
+P/6//r/+P/2//f/9//3//f/9//3//f/9v/1//T/8//0//b/9//3//f/9v/1//X/9f/1
//f/9//1//X/9f/1//P/8v/y//H/8v/z//X/9v/2//b/9P/0//P/8//0//T/9f/1//X/
9f/1//X/9v/3//P/9//2//b/9v/2//b/9f/0//P/8v/1//b/9//4//b/9v/2//b/9P/0
//T/9P/1//b/9//4//b/9v/2//b/+P/6//z//v/8//z//P/8////AAABAAIAAgACAAIA
AgAAAAAA/v/8//r/9//3//f/9//2//X/8//1//b/9v/2//b/9v/2//X/8//1//X/9f/3
//b/9f/z//P/8//z//L/8P/x//H/8f/v/+//7f/t/+7/7v/v/+//8f/x//D/8P/z//P/
8//z/+//7//x//H/8v/y//L/8v/x//H/8f/x//P/8//z//P/8f/w//H/8P/z//P/8f/t
/+r/6v/u//T///8PACcARABvAKIA1gAMAT4BWwFXASwB5gCKAB0AsP9c/zX/Lf8r/yH/
If8s/0D/T/9V/2L/dv+I/5n/r//D/9L/2f/d/+H/5P/o/+z/7f/t/+z/7f/u/+//8P/x
//H/8v/y//T/9P/0//X/9f/1//X/9//3//b/9v/0//T/9P/1//f/9//2//b/9v/1//T/
8//0//f/9v/3//T/9P/1//X/8v/y//L/8v/0//T/9P/0//T/9P/0//T/9f/1//X/9f/0
//T/8//z//T/9f/3//j/9//2//X/9f/1//T/9P/0//P/8//z//P/9f/1//X/9f/z//P/
9P/1//f/9//3//f/9//4//j/9//5//r/+v/6//n/+f/5//n/9//4//r/+v/9//3//f/9
//3//f/9//3//v/+//7//f/9//3//P/8//7///8CAAIAAgACAAMAAwABAAAAAAAAAAEA
AgACAAAAAgACAAEAAQAAAP/////+/wEAAgAEAAUABAADAAMAAgACAAIAAgADAAUABAAC
AAIAAAABAAEAAgAEAAAAAAAAAAAA////////AAD//wAAAQAAAP7/+//6//j/+f/7//3/
+//5//n/+f/6//n/+f/5//f/9//4//j/9f/1//X/9f/0//P/8v/x//P/8//z//P/8P/w
//D/8f/z//H/8f/x//P/9P/0//T/9f/3//f/9//1//X/9f/1//P/8v/y//P/9P/2//j/
+f/4//j/9//2//b/9v/1//X/+P/5//r/+//5//n/+f/5//f/9//3//b/9//3//f/9//4
//j/9//3//b/9v/2//b/9f/1//X/9P/1//X/9v/5//f/9v/2//b/+P/4//f/9v/2//j/
+P/2//T/9f/1//X/9f/1//X/9f/1//X/9f/1//P/9P/0//P/9P/0//T/9f/0//P/9P/z
//X/9f/1//X/8v/y//P/8//z//P/9P/0//X/9v/1//b/8//z//T/9P/z//P/8//z//H/
8f/y//P/8//1//b/9P/0//T/9P/y//L/8v/y//L/8v/y//L/8//0//X/9v/z//L/8f/w
//L/8v/y//L/9P/2//j/+v/5//j/9//2//f/+P/5//r/+v/6//r/+v/8//z//P/8//7/
/v/+//7//v/+//7//v/8//r/+P/2//P/8//z//T/9v/2//X/9f/0//T/9P/y//D/8P/v
/+//8//z//P/8//y//H/7//v//H/8f/w//D/8P/v/+7/7f/t/+v/6//s/+3/7//w//H/
8f/w//D/8f/v/+//7//t/+3/7//v/+7/7v/u/+7/7//t/+3/7f/t/+3/7f/t/+z/7v/w
//D/7//t/+//6f/k/+T/6P/y////DwAlAEQAcQCkANoAEAFCAVsBTwEiAdgAdgAFAJr/
Tv8t/yf/I/8b/xv/KP88/0n/Uf9g/3D/gv+T/6f/vf/Q/9n/2//b/97/4v/k/+f/6//q
/+v/7P/t/+z/7f/t/+7/8P/y//L/8v/x//H/8f/x/+//7//u/+7/8P/w//D/8f/v/+//
7v/u//H/8f/x//H/7//x/+//7//u/+7/7//v/+7/7v/u/+7/7//w//H/8v/y//L/8v/y
//D/7//u/+3/7v/u/+3/7f/v/+//8P/w/+//7v/t/+3/7//u/+7/7v/x//H/8f/x//D/
7//u/+3/7//v//D/8f/v/+//7//v//H/8v/y//H/8//0//T/9P/z//P/8//z//P/9P/2
//b/9f/1//X/9f/1//X/9f/1//b/9v/2//X/9f/1//T/9P/0//X/+P/4//r/+v/7//v/
/f/8//z//P/7//z//P/6//j/+P/3//f/+f/5//r/+v/4//j/+f/5//r/+//9//7//P/8
//z//f////7//P/8//z//f/9//7////6//n/+P/5//n/+v/7//r/9//2//X/9f/0//L/
8v/x//H/8v/z//P/8f/x//H/8P/v/+//7//t/+3/7v/u/+v/6//r/+v/7f/t/+3/7f/s
/+v/6v/p/+r/6v/q/+v/7//t/+3/7f/r/+z/7P/s/+3/7//v/+//7f/t/+3/7f/u/+7/
7//x//D/8P/w/+//7//w//D/8P/x//L/8v/z//P/8//z//P/8f/x//H/8f/x//H/8f/w
//D/8f/y//P/9P/0//P/8//x//D/7//u/+7/7//w//D/7v/t/+3/7//v/+7/7v/u//D/
8P/v/+7/7v/w//D/7v/w//H/8f/x/+//7//v/+//7//v/+//7//v//D/8P/v/+3/7P/r
/+v/7P/t//D/8f/v/+//7//v/+z/7P/t/+3/7//v//D/8P/w//D/7v/u/+//7//w//D/
8f/x//H/8f/v/+//8P/x//H/8f/y//H/8P/v/+7/8P/w//D/8P/u/+7/7v/u//D/8P/w
//D/8f/y//P/9P/0//T/9P/0//L/8v/y//L/9f/2//f/+P/2//b/9v/2//j/+v/8//7/
/P/8//z//P/5//b/8//v/+//7//w//D/8P/v/+//8P/y//L/8P/w//D/7//v//H/7//v
/+//7v/t/+v/6//r/+v/6v/q/+v/7P/t/+7/7//r/+v/7P/s/+z/6//q/+n/6f/q/+z/
7f/s/+v/6P/n/+r/6//r/+z/7P/s/+3/7f/t/+3/7f/t/+3/7f/s/+z/8P/w/+//7//r
/+n/6P/o/+j/8P8BABkAMQBSAH8AtADsACIBTgFdAUMBDAG8AFoA6f+E/0T/Lf8n/x//
G/8h/zD/Qv9L/1P/Zv98/47/nf+v/8H/zv/X/9n/3f/i/+T/5v/p/+3/6//r/+v/6//u
/+//7//w/+7/8P/w//D/8//z//P/8//z//P/8v/y//D/8P/w//H/8f/x//D/8P/x//H/
8f/x//L/9f/0//X/9P/0//X/9f/y//L/8v/y//L/8v/y//L/9P/0//T/9P/z//P/8//z
//L/8v/x//H/8//z//T/9P/0//T/9P/1//X/9P/0//T/8//z//P/8//1//X/9f/1//P/
8//0//X/9//3//f/9//1//b/9v/1//f/+P/4//j/+//7//v/+//6//r/+//6//z//f/+
/////f/9//3//f8AAAAAAAD////////+//7//P/9/wAAAAACAAIAAwADAAMAAgACAAIA
BQAGAAYABAAEAAQAAwADAAIAAQABAAAAAgACAAMAAwABAAEAAgACAAMABAAFAAcABQAE
AAIAAgACAAMAAwAEAAcABAAFAAYABAADAAMAAwACAP///v/9//3//P/6//r/9//3//j/
+f/7//n/+f/5//j/9//3//f/+f/5//r/+v/1//X/9f/1//X/9f/1//X/9f/1//X/9f/0
//T/9P/1//b/8//y//H/8//0//T/9P/3//n/+f/5//n/+f/5//n/+f/4//j/+f/7//z/
/f/9//3//v/+//7//v/+//3//f////////////7//f/8//v/+//7//v/+v/7//v/+//7
//3//v/+///////+//3//P/7//v/+//6//z/+//7//3//f/8//z//P/6//r/+f/4//j/
+v/6//j/+v/7//v/+//7//v/+//7//v/+//7//v//f/+//7//f/7//r/+f/5//n/+f/7
//v/+//7//v/+//4//j/+f/5//n/+f/6//r//P/8//r/+v/5//n/+v/6//v/+//7//v/
+f/5//r/+/////3//P/8//z//P/8//r/+v/6//r/+P/4//j/+P/5//r/+//8//v/+v/5
//j/+f/6//v//P/+//7//v/+/wAAAAAAAAAAAgACAAIAAgAEAAQABAAEAAYABgAGAAYA
BgAGAAYABgAGAAYABgAGAAIAAAD+//v//P/9////AAAAAP////8AAP///v/7//r/+//7
//z////9//3//f/8//v/+f/5//n//P/8//3////8//v/+v/5//j/+f/7//z/+//7//v/
+//4//j/+f/5//r/+//6//v/+//7//r/+v/7//z//v////7//f/8//v/+//7//r/+v/+
//7//f/5//n/+f/4//b/+v8EABcAMQBNAHIAoQDUAAgBPgFgAV0BOQH+AKwARADV/3r/
RP83/zf/L/8t/zn/Sv9Y/1//a/9+/5D/oP+1/83/4f/o/+n/6//v//T/9v/2//n//f/+
////AAABAAEAAQAAAAAAAAACAAIAAgABAAEAAQABAAEAAQAAAAAAAgACAAIAAwADAAMA
AgACAAUABQAFAAUAAwAFAAMAAwAEAAQABQAFAAYABgAGAAYABAAEAAQABAACAAIAAgAC
AAMAAwADAAMAAwAEAAQABQAFAAUABgAGAAYABgAGAAcACQAIAAgACAAIAAcABgAFAAcA
BwAHAAcABwAHAAgACQALAAsACwALAAsADAAMAAsACwAMAAwADAALAAsACwALAA0ADgAQ
ABAAEAAPAA4ADQAOAA8AEAARABIAEgASABEAEQARABAAEAAOAA8AEgASABAAEAARABEA
EwASABIAEgASABIAEQAOAA4ADgANAA0ADgAPABEAEgAQABAAEQARABMAEwAUABQAFAAU
ABQAFQATABIAEAAQABEAEwAUABYAFwASABEAEAASABEAEQARAA8ADQANAA0ADwAOAAwA
DAALAAsADAANAAsACQAJAAkACAAHAAcABwAFAAUABgAGAAUABQAFAAUABgAHAAgACQAI
AAcABgAFAAQABAAEAAUABwAFAAUABQAFAAYABgAGAAgACwAMAA0ACwALAAsACwANAAwA
DAANAA0ADgAPAA8AEAAQAA8ADgAQABAADwAPAA8ADwAPAA8AEQARABEAEQARABEAEQAQ
AA0ADQANAA0ADgAOAA0ADQAOAA4ADgAOAA8ADwAPAA4ADgANAA0ADwAPAA4ADgAOABAA
EAAPAA4ADQAOAA0ACgAMAA0ADQANAA0ADQANAA0ADQANAA0ADQALAAwADAALAAsACgAJ
AAkACwALAA0ADQANAA0ADQANAAwADAANAA0ACwALAAwADAAMAAwACgAKAAoACwANAA4A
DQANAA0ADQALAAsADAANAA8ADQAOAA0ADAALAAoADAAMAAwADAANAA4ADwAQAA8ADgAN
AAwADAAMAAwADAAKAAoACgAKAAsADAANAA4AEAAQABAAEAAQABAAEAAQABIAEgASABIA
EgASABIAEgATABQAFQAWABYAFgAWABYAFwAYABkAGgAZABgAFQASAA4ACwALAAsADQAO
AA8ADwAPABAAEAAQAA4ADgAOAA0ACwANAA0ADQANAAwACwAJAAkACQAJAAgABgAHAAcA
BwAIAAkACAAJAAoACgALAAsACQAJAAgACAAJAAkACQAJAAkACQALAAsACAAIAAgACAAJ
AAkACQAJAAkACQAJAAkACgAKAAwADAANAAsACQAHAAIAAgAIABYAJwA7AFMAegCrAOIA
GgFOAXABcQFNARABuABKANn/fv9Q/0f/Rf8//zv/Rf9U/2L/a/93/4b/nP+u/8P/2f/p
//T/+f/7//3/AAAEAAQABQAFAAYABwAIAAkACgALAAsADAAMAA4ADgAOAA0ADQANAA0A
CwALAAoACgALAAwADQAPAA0ADQAMAAwADwAPAA8ADwANAA8ADQANAAwADAANAA0ADgAO
AA4ADgAOAA4ADgAOAA4ADgAOAA4ADgANAAwACwAMAAwACwALAAsACwAMAAwADgAOAA4A
DwAPAA4ADgAOAA0ADQANAA0ADwAPAA8ADwAPAA8AEAARABEAEQARABEAEQASABIAEQAP
ABAAEAAQABEAEQARABEAEwAUABYAFgAXABcAFwAXABkAGQAZABkAGQAYABcAFQAXABcA
FgAWABQAFQAYABgAGAAYABkAGQAbABoAGgAaABoAGgAZABYAFAAUABMAEwAUABUAFwAY
ABYAFgAXABcAGAAZABsAHAAcABwAHAAdAB0AHAAaABoAGgAbABsAHAAcABgAGAAYABcA
FQAUABMAFAATABQAFQAXABYAFAAUAA8ADwAQABEAEAANAAwACwALAAsADAANAA0ADQAO
AA4ACwALAAsACwANAA0ADQANAAwACwAKAAkACAAIAAgACQANAAsACwALAA0ADgAOAA4A
DgAPAA4ADQAPAA8ADwAPABIAEgATABUAEgASABIAEQAVABYAFgAWABYAFgAVABUAEwAT
ABMAEwATABMAEwATABMAEwATABIAEAAPAA4ADQAQABAADwAPABEAEgATABQAEQARABEA
EAAOAA0ADQAPABEAEAAQABAAEAAQAA8ADgAOABAAEAAOAA8AEQASABMAEgARABAADwAP
AA8ADwAPABEAEgASABEADwAOAA0ADQANAA0ADwAPAA8ADwAPAA8ADgAOAA8ADwARABEA
EgASABAAEAAOAA4ACwALAAwADAAPAA8ADwAPAA0ADQAOAA8ADwARABQAEgASABIAEgAQ
ABAAEAAQAA8ADgANAAwACgAKAAoACgAMAA4AEAASABIAEgASABIAEgASABIAEgAUABQA
FAAUABUAFgAXABgAGgAaABoAGgAYABgAGAAYABkAGAAXABYAEwATABMAFAATABIAEAAP
ABAAEAAQAA4ADAAMAAsACwAPABEAEwAVABEADwAMAAsACwALAAoACgANAA0ADQANAA0A
CwALAAwACgALAAsACwANAAwADAANAA4ADwAQAA8ADgAPAA4ADAAKAAoACgALAA0ADQAN
AA0ACwALAAsACgAIAAoACgAJAAsADQAPAA4ACgAIAAYAAwALAB8AOABTAHQApADeABoB
WQGLAaIBlgFmARUBpgAkAKX/U/85/zn/M/8w/zr/Sf9V/1z/aP96/43/nf+v/8b/2//r
/+//8P/6/wIABQAFAAgACQAKAAsACwALAAoACgAKAAwADAAMABAAEQASABMAEQAPAAwA
CgANAA4ADwARAA8ADwAOAA4AEQARABEAEQARABMAEQARAA4ADgAPAA8ADgAOAA4ADgAM
AAwADAAMAA4ADgAOAA4ADwAPAA8ADwAQABAADwAPAA0ADQAOAA4AEAAQABAAEQARABAA
EAAQAA8ADwAPAA8ADwAPAA8ADwARABEAEgATABMAEwATABMAEwAUABQAEwATABQAFAAU
ABUAFQAVABUAFwAYABoAGgAbABsAGwAbABsAGwAbABsAGgAaABoAGQAZABkAGAAYABoA
GwAeAB4AIAAgACEAIQAfAB4AHgAeACEAIgAiACAAIAAgAB8AHwAeAB0AHQAcAB0AHgAg
ACEAHwAfACAAIAAhACIAIwAlACMAIgAgACAAIAAhACEAIgAkACAAIAAgAB4AHQAdAB0A
HwAdAB0AHQAdABwAGgAaABkAGQAaABsAGQAXABcAFwAWABUAFQAVABMAEwAUABQAEwAT
ABMAEwARABEAEQARABEAEQARABEAEAAQABAAEQATABEAEQARABMAFAAUABQAFQAXABcA
FwAVABUAFQAVABYAFgAXABkAGwAcAB0AHQAeAB4AHQAcABwAHAAbABsAHQAdAB0AHQAb
ABsAGwAbABwAHQAeAB4AHQAdAB0AHQAeAB4AHQAdABwAHAAcABwAGwAbABsAGgAaABkA
GQAbABkAGAAYABgAGgAaABkAGAAaABwAHAAaABwAHQAdAB0AHwAfAB8AHwAdAB0AHQAd
ABwAHAAbABkAGgAaABoAGwAbABsAHQAdAB0AHQAdAB0AGgAaABsAGwAZABkAGgAaABwA
HAAaABoAGQAZABoAGgAbABsAGwAbABsAGwAcAB0AGQAZABoAHAAcABwAHAAaABoAGgAa
ABoAGgAaABoAHAAcABwAHAAaABoAGgAaABwAHAAcABwAHAAcABwAHAAdAB4AHwAgACEA
IgAjAA==
         </WaveFormData>
      </LeadData>
      <LeadData>
         <LeadByteCountTotal>10000</LeadByteCountTotal>
         <LeadTimeOffset>0</LeadTimeOffset>
         <LeadSampleCountTotal>5000</LeadSampleCountTotal>
         <LeadAmplitudeUnitsPerBit>4.88</LeadAmplitudeUnitsPerBit>
         <LeadAmplitudeUnits>��V</LeadAmplitudeUnits>
         <LeadHighLimit>2147483647</LeadHighLimit>
         <LeadLowLimit>268435456</LeadLowLimit>
         <LeadID>V5</LeadID>
         <LeadOffsetFirstSample>0</LeadOffsetFirstSample>
         <FirstSampleBaseline>0</FirstSampleBaseline>
         <LeadSampleSize>2</LeadSampleSize>
         <LeadOff>FALSE</LeadOff>
         <BaselineSway>FALSE</BaselineSway>
         <ExcessiveACNoise>FALSE</ExcessiveACNoise>
         <MuscleNoise>FALSE</MuscleNoise>
         <LeadDataCRC32>2174613827</LeadDataCRC32>
         <WaveFormData>
+v/6//v/+//6//n/9//y/+7/6v/t//P//v8LABkAMQBOAG0AiwCnALkAvwCzAJUAaAAy
AAAA2f/H/8H/vP+0/7D/tP+5/73/wP/I/9L/2//i/+b/7P/z//X/8//1//j/+f/6//j/
+P/4//n/+//7//v/+//7//v//P/8//z//P/+//z//P/8//3//v////7//f/9//7//P/7
//v/+//8//3//v////////////////////7//v/+//7//v/+/wAAAAAAAAAAAAAAAP//
/v8AAAAA/////wEAAAD+//7//////wAAAAAAAAEAAQABAAAA///+//3///////////8B
AAEAAQABAAAAAAABAAIAAAAAAAEAAQD//////////wAAAAABAAIAAgACAAIAAgAFAAUA
BwAHAAcABwAHAAcABgAEAAMAAwAGAAYABQAFAAUABgAGAAcABgAHAAgACQAIAAkACgAK
AAoACwAMAA8ADgAPAA8ADwAOAA0ADAALAAsACQAJAAsADAAMAA0ADQANAA0ADQAOAA0A
CwAKAAkACQAKAAsADAAMAAsACgAKAAoACQAJAAkABwAGAAUABQAGAAYABQAFAAMAAgAA
AAAAAAAAAAAAAAD/////AAABAP//////////+//7//z//P/6//r/+v/6//v//P/9//7/
AAD////////8//z//P/+//z//f/9//z//v/+//////8CAAIAAgACAAEAAQABAAEA/v/+
//7//v8AAAEAAwADAAEAAQABAAEAAwADAAMAAwABAAEAAAAAAAAAAAABAAEAAwADAAMA
AgACAAIAAgACAAIAAwADAAMAAwADAAMAAwABAAEAAAAAAAEAAQABAAEAAAABAAEAAQAC
AAEAAAAAAP////////////////7//v8AAAEAAgACAAAAAAAAAAAA///////////+//3/
/f/9/wAAAQABAAIAAgACAAIAAQABAAAAAAAAAP7//v8AAAAAAAD//////v/+//7//v/+
//7///////7///8AAAEAAgABAAAAAAAAAAAAAAAAAAAAAAAAAAAA///+//3//P///wAA
AQACAAMABAAFAAYAAwACAAEAAAACAAIAAgACAAMABAAFAAYACAAIAAgACAAIAAgACAAI
AAkACgALAAwACQAIAAUAAgAEAAQABQAFAAMAAQABAAIAAwADAAQABAACAAAAAgAEAAMA
AgAAAP7/AAD+//7/////////AAACAP///v/9//z/+P/4//j/+f/6//z//f//////////
/////v/9//3//f/9//7//v/+/wAAAAAAAP7//P/8//3//f/9//7//v/+//7//P/9////
/P/3//P/9P/0//T/+f8BAAoAFwAtAEkAZgCFAKMAuQDDALsAoQB5AEgAEgDk/83/x//H
/7z/tP+2/8D/w//B/8L/0P/c/+H/5v/q/+r/7//3//n/+f/4//n/+v/6//r/+v/7//3/
/v///wAAAQABAAIAAgACAAAAAAD8//r/+//9////AQD/////AAACAAAA/////////f/9
//3//f/+////AAABAAMAAwACAAIAAgACAAIAAgD///7//f/8//3//v/+//7//v/+//3/
/f////7//P/8//v/+//8//z///8BAAIAAwABAAEAAQABAAAA///+//3////////////8
//z//f/+/wEAAgAEAAUABQAFAAUABQABAAAAAAAAAAIAAgACAAIABQAFAAcABwAFAAUA
BQAFAAUABAAEAAUABAAEAAMAAwABAAIAAgADAAcACQALAA0ADwARABMAFAAQAA8ADgAP
AA8ADwAOAA0ADgAPABAAEQAPAA0ADQAPABAAEAARABEAEwATABMAFAARAA8ADgANAAsA
CgAJAAgACgALAAwADgANAAsACgAJAAkACAAHAAcABAAEAAMAAwABAAAA/v/+/wAAAAAA
AAAA/////wAAAQAAAP///v/9//r/+f/5//j/+f/6//v//P/8//z//P/8//7//f/9//3/
+v/6//r//P/7//v/+v/4//r/+v/7//v//P/8//z//P///////////wAAAAAAAAAA////
/wAA//8BAAEAAQABAP//////////AQABAAAAAAAAAAAAAQABAAAA///+//z//f/+////
AAAAAAEAAQABAAAA///+//3///////7//v////////////7/////////+//5//f/9v/4
//n/+v/7//7//////wAA/////////v///wAAAQACAP7//f/8//v/+v/5//n/+f/6//v/
+//8//7//v/+//3////+//7//v/8//z//v/+//v/+f/4//b/+P/6//z//v/7//v/+v/4
//r/+v/6//r/AwACAP7//v/+//7//v/8//z//P/8//r/+v/6//r//P/8//z//P/+//7/
/v/+/wAAAgAEAAYABgAGAAYABgAEAAQABAAEAAYABgAGAAQA///+//3//f///////f/9
////AAAAAAEA///+//v//P8BAAIAAwADAP///f/5//f/9//3//f/+P/8//r/+v/6//r/
+P/4//j/9//3//j/+P/5//n/+f/5//f/9v/1//X/9v/3//n/+v/8//z//P/8//j/+P/4
//n/+f/5//r/+v/4//j/+P/3//f/+P/3//X/8P/s/+r/7f/x//j/CQAdADUAUgBxAJEA
sQDLANkAzwCxAIYAUAASAN//y//F/7z/rv+q/7D/t/+7/7j/uv/C/8v/1v/i/+r/7//x
//H/8f/0//f/9v/2//j/+P/5//v/+//7//v/+//5//r/+v/6//r//P/6//r/+//7//v/
+//9//3//v8AAP7//f/9//3//P/7//r/+f/6//v//P/9//3//f/8//z/+v/6//r/+v/4
//j/+P/4//r//P/9//7/AAAAAP/////+//z/+f/4//n/+f/6//r/+v/7//v/+//9//3/
/f/9/////////////v/9//z/+//6//r/+//8//7//v///////v/9//z/+//7//z//v8A
AAAAAAAAAAAA/////wEAAQADAAMAAwADAAEAAAAAAAEAAwAEAAQABQADAAQABAAFAAUA
BQAFAAUACAAJAAoACgALAA0ADwATABYAFwAXABcAFQAVABUAFQAXABUAFQAXABYAFAAT
ABEAEQARABEAEgASABEAEQARAA0ADAALAAoADAALAAoACgAKAAkACQAJAAkACAAHAAcA
BAAEAAMAAwAFAAQAAgACAAAAAAAAAAAAAAD////////+//3//P/7//v/+//8//z/+P/4
//j/+P/4//j/+P/4//n/+f/6//v/+v/6//r//P/8//3//f/8//r/+v/7//v/+v/6//r/
+v/7//v/+//7//r/+v/6//r//P/9//////8BAAEAAQABAP////////////////7//v/8
//z//f/9//7///8AAAAA/v/+//7//v/+//////////3//f/9//3///////7//v//////
//////7//////////v/9//z//P////////////7//f/7//r/+v/7//z//P/8//z//P/8
//3//f/9//3/+v/5//n/+f/8//3//f/+////AAABAAEA/v/8//v/+v/7//z///8AAP//
/f/8//r//P/8//z//P/+///////+//v/+v/5//j/+//8//r/+//8//3//v/8//z//P/8
//7//v/+//7//P/8//z//P/+//7//v/+////AAABAAIABAAEAAQABAACAAIAAgACAAIA
AgACAAIABAAEAAQABAAEAAIAAgACAAMAAwADAAEAAwAEAAQAAwABAP7//P/4//r//P/8
//z//f/+/////v/8//v/+v/5//r//P/6//r/+v/6//j/+P/5//v//P/+//3//f/8//v/
+f/5//j/9//3//f/9//4//b/9v/2//b/+P/2//b/9v/4//n/+v/8//v/+v/5//j/+//9
//r/9f/1//L/7P/q/+v/8f/8/wkAFwArAEgAaQCJAKUAuQC/ALkAoQB6AEgAEgDn/8//
x//A/7b/sv+2/7//wf/A/8L/zP/X/97/5P/q/+//7//x//X/9P/z//T/9v/4//j/+f/7
//v/+//7//v/+//8//z//P/8//7//P/8//v/+//7//v//f/9//7/AAD+//3//f/9//v/
+//7//v/+//7//v/+//7//v/+v/6//r/+v/6//r//P/8//z//P/9//7//v/+//7//v/9
//3//f/8//r/+v/7//v//P/8//v/+//6//n/+v/7//z//f/+////AAABAAAA///+//3/
+v/6//v//P/8//z//f/9/////////////v/+////AAAAAAAAAAAAAAEAAQADAAMAAwAD
AAMAAwAEAAQABQAHAAgACAAHAAcABQAGAAYABwAHAAcABwAHAAoACwAMAAwACgAJAAgA
CQALAA0ADgAPAA8ADwAPAA8AEQAPAA8AEQASABIAEwATABEAEQARABIAEgARABEAEQAP
AA4ADQAMAAwACwAKAAoACgAJAAkACQAFAAQAAwADAAIAAgABAAEAAwACAAAAAAD+//7/
/v/+//7//f/9//3////////////8//v/+//6//b/9v/2//b/+P/4//j/+P/2//X/9f/1
//T/9P/0//b/9//5//r/+v/5//j/+P/3//r/+v/6//r/+//7//v/+//6//r/+v/6//j/
+f/7//v/+v/5//j/9//5//v//f////z/+//5//j/+f/6//z//f/9//3//f/8//z//P/8
//z//P/9//3//f/7//v/+//7//n/+f/4//j/+f/5//n/+f/8//3//f/9//r/+f/4//j/
+v/7//z//f/7//v/+v/6//r/+//8//z/+//6//n/+P/4//n/+v/7//z/+//7//v/+v/7
//v//P/6//r/+v/5//n/+P/4//j/+v/6//z//P/8//v/+//6//j/+P/4//j/+v/7//v/
+v/6//r/+v/6//n/+v/8//r/+v/6//r/+f/4//f/9v/5//r/+//8//z//P/8//z/+v/6
//r/+v/7//z//f/+//3//P/7//r//f/+////AAD+//7//v/+////AAABAAIAAgACAAIA
AgAEAAQABAAEAAQAAgACAAIAAAD///7/+//7//z//P/7//3//P/8//r//P/+//7//v//
//7//f/6//f/9//3//f/9//4//X/9P/2//b/9P/0//T/9f/1//b/9v/3//f/9//4//n/
+f/5//f/9//3//j/+P/4//j/+P/4//b/9v/2//f/9//3//j/9v/2//b/9v/3//f/9v/x
/+3/7P/s/+7/8f/5/wQAEwArAEcAYgB/AJsAsQC5ALEAmQBzAEIADADk/8//x/+//7T/
rv+w/7r/wf+//8L/yv/U/9v/5P/s/+7/7f/x//H/8//0//f/9v/0//b/9v/3//n/+f/5
//n/+f/5//r/+v/6//n/+v/3//b/9v/3//j/+f/5//n/+v/8//z/+//7//v/+v/5//j/
9//4//n/+v/7//n/+f/4//j/+P/4//j/+P/6//r/+v/6//v//P/8//z//P/8//v/+//9
//z/+v/6//v/+//8//z/+v/7//v/+//5//n/+f/5//f/9//3//f/9//3//f/9//2//b/
9//4//r/+v/7//v/+f/5//n/+f/6//r/+//8//z//P/8//z//P/7//z/+//8//3//v//
/////v/+////AgACAAEAAQD//wAAAAABAAAAAQACAAMABgAHAAgACAAFAAUABQAHAAoA
CwALAAsACQAJAAkACQAJAAcABwAJAAsADAAOAA8ADgANAAwADAAMAAsACwALAAsACgAJ
AAgABwAFAAMAAgACAAEAAQABAAAAAAAAAAEAAgACAAEAAQD///7//P/8//z//P/8//z/
+v/5//n/+f/7//v/+//7//n/+f/6//r/+v/6//r/+v/3//b/9f/0//T/8//z//P/9P/0
//T/9v/1//X/9P/y//P/9P/2//f/+P/4//j/+P/4//f/9v/1//T/9P/0//T/9v/3//n/
+f/3//f/9//3//X/9f/1//X/+P/5//n/+v/4//j/+f/5//j/9//2//T/9v/2//b/9v/4
//n/+f/5//n/+f/5//n/9//3//b/9v/2//f/+P/5//r/+//7//v/+P/3//b/9v/3//f/
9//3//X/9f/0//T/9f/3//n/+v/4//j/+P/4//X/9f/1//X/9f/1//b/9//3//f/9v/2
//T/9P/0//P/9P/0//X/9v/4//j/+v/6//r/+f/5//j/9v/2//b/9v/2//f/9//2//b/
9v/2//b/+f/6//r/+f/4//f/9v/2//b/9v/2//b/9v/2//b/+P/4//j/+P/2//T/8v/w
//P/9P/1//b/+P/6//z//v/9//z/+//6//v//P/9//7//f/8//v/+v/8//z//P/8//7/
/v/+//7//v/+//7//v8AAAAAAAD+//r/+v/6//v/+//7//n/+f/4//j/9//3//b/9v/0
//b/+P/4//j/9//4//f/9P/z//X/9f/1//b/9v/y//D/7v/w/+7/7v/u//D/8f/z//T/
9f/1//X/9f/z//L/8f/x//H/8f/y//L/9P/0//T/9P/w//D/8P/x/+//7//w//D/8v/y
//L/8f/x//L/7f/l/+L/4v/m/+3/8//8/wsAIwBBAGAAgwChALMAuwCxAJkAbwA6AAQA
2v/F/73/tf+s/6T/qP+0/7X/s/+2/8L/zP/R/9r/4v/q//H/8f/v/+3/7v/v//L/8v/w
//D/8f/z//H/8f/x//H/8//0//T/9P/0//b/9P/0//H/8f/x//H/8//z//T/9v/0//P/
8//z//X/9f/1//X/9f/1//X/9f/0//P/8f/w//L/8v/y//L/9P/0//T/9P/z//T/9P/0
//T/9P/z//P/9f/0//L/8v/x//H/8v/y//D/8f/x//H/8f/x//H/8f/z//P/8//z//L/
8f/w/+//7//w//L/9P/y//L/8//z//P/8//z//P/9P/0//X/9v/0//T/9P/0//X/9f/3
//f/9f/1//X/9f/2//b/9//5//r/+v/5//n/+f/6//r/+//6//v//P/9//7///8AAAAA
AQABAAEAAwADAAMAAgABAAMAAwADAAMABQADAAMABQAEAAQABQAFAAcABwAHAAgABwAF
AAQAAwADAAIAAQAAAAAA///+//7//P/7//v/+//7//r/+f/5//j/+P/3//f/9f/0//L/
8v/0//T/9P/0//P/8//0//X/8v/x//D/7//r/+v/7P/s/+v/7P/t/+7/7//w//H/8v/v
/+3/7P/r/+z/7P/s/+7/8P/x//H/8P/u/+7/7//v/+7/7v/u/+7/7//v/+//7//w//D/
8P/w/+7/7//x//H/8f/x//H/8f/x//H/8f/x//P/8//y//L/8P/w//H/8f/v/+//7//u
//D/8P/w//D/8P/x//H/8f/v/+//7//v//D/8f/x//L/8f/x//H/8f/x//H/8P/v//D/
7//u/+7/7f/t/+3/7f/w//H/8f/y//D/8f/y//L/8P/w//D/8P/x//H/8f/x/+7/7f/t
/+3/7v/v/+//8P/w//D/8P/v/+//7v/u/+7/8P/w//L/8v/w/+//7//u//D/8P/w//D/
8P/x//H/8P/w//D/8P/w/+//8P/y//D/8P/w//D/8P/w//D/8P/v/+7/7f/s/+//8P/x
//L/9P/0//T/9P/z//L/8f/w//L/8v/y//L/8//0//X/9v/2//b/9v/2//n/+v/7//z/
/P/8//z//P/5//j/9f/y//L/8v/z//P/8//x//H/8v/0//P/8//y//T/8v/0//b/9P/0
//P/8v/x/+7/7f/t/+v/6//s/+7/7f/u/+//8P/s/+z/7P/t/+v/7P/s/+3/7f/t/+3/
7f/s/+v/6//r/+v/7P/s/+z/7v/u/+7/7P/s/+z/7f/t/+3/7v/u/+7/8P/u/+//7//s
/+n/5//k/+D/4v/r//f/AgARACkARwBmAIUAnwCvAK8AnQCDAFkAJgD2/9T/xf+9/7P/
rP+s/7D/tv+1/7H/uP/I/9D/0//a/97/4v/n/+v/7f/t/+z/6//u//D/7f/s/+z/7f/v
/+//7//v/+3/7v/u/+7/8P/y//D/8P/w//H/8v/z//H/8f/y//T/8v/x//H/8f/z//P/
8//z//X/9f/1//X/9f/1//T/9P/y//L/8v/y//T/9P/0//T/8//0//T/9P/0//T/8//z
//X/9P/y//L/8//z//T/9P/2//f/9//3//X/9f/1//X/8//z//P/8//1//X/9f/1//L/
8v/z//T/9v/2//f/9//1//X/9f/1//X/9v/4//r/+v/6//r/+v/6//n/+v/5//n/+f/5
//n/+//6//r/+//9//7//v////7//v/9//3//v///wAAAQACAAMABAAEAAUABQAFAAcA
CgALAAsACwAJAAkACQAJAAsACQAJAAsACgAKAAsACwAKAAkACAAIAAkACQAKAAsABwAG
AAUABAAGAAUABAAEAAUABQAGAAcAAwACAAEAAQD///7//P/7//v/+v/4//j/9v/2//b/
9v/1//X/9v/3//n/+f/5//n/+f/5//r/+v/2//b/9v/2//T/9P/0//T/9P/z//P/8//w
//D/8P/y//T/9f/1//T/9P/0//X/9f/2//b/9v/2//f/9//3//f/9v/2//b/9v/4//n/
+//7//v/+//7//v/+v/5//j/9//6//v/+//8//r/+v/7//v/+//7//v/+v/6//r/+v/6
//r/+//7//v/+f/5//n/+f/5//n/+P/4//n/+f/5//n/+P/5//n/+f/4//f/9v/2//X/
9f/1//X/9v/3//f/+P/4//n/+v/6//z//P/8//z/+//7//v/+//4//f/9//3//j/+f/5
//r//P/8//z/+//5//j/+P/4//b/9v/4//j/+v/5//n/+P/4//j/+P/4//n/+//8//z/
+v/6//r/+v/9//7//v/8//z//P/8//r/+v/6//r/+P/4//j/+P/6//r/+v/6//j/+P/4
//j/+v/6//r/+v/7//z//f/+//7//v/+//7/AAAAAAAAAAAAAAAAAAAAAAIAAgACAAIA
AgACAAIAAgAEAAQABAAEAAIAAgAAAP7/AAAAAAEAAQADAAEAAQACAAEA///+//z//v/8
//7/AAD+//7//f/8//v/+P/3//f/+P/5//v//v/6//r/+v/6//r/+v/6//v/+f/6//r/
+//5//n/+f/5//n/+f/6//v/+f/6//r/+v/7//z//f/8//r/+v/7//v/+//8//z//P/+
//7/+//3//b/9f/z//D/7v/y//v/CQAYACsARQBfAHwAnQCzALkAtQClAIEAUwAiAPT/
1v/J/8X/vf+2/7j/wP/E/8H/w//M/9b/3P/l//L/9v/2//X/9f/5//3//v/9/wAAAAD+
//7///8BAAAA///+//3//v8AAAEAAgAAAAIAAAAAAP///////////////wAAAgACAAEA
AQABAAMAAwADAAMAAQABAAEAAQADAAMAAgACAAMABAAFAAYAAwACAAEAAAD//wAAAAAA
AAIAAgABAAEAAgACAAEAAgADAAMABAAEAAIAAwADAAMAAwADAAMAAwABAAEAAQABAAMA
AwADAAMABAAEAAUABgAEAAQABQAFAAcABwAHAAcACAAIAAkACgAIAAgACAAIAAkACQAL
AAsACQAJAAkACQAKAAoACwANAA4ADgANAA0ACwAMAAwADQAOAA8AEAARABAAEQASABIA
EwATABMAFQAVABUAFAATABUAFQAVABUAFgAVABYAGQAZABgAGAAXABcAFwAXABgAFgAV
ABUAFQAVABQAEwASABUAFQAVABYAFAARAA8ADQANAAwACwALAAoACgAJAAkACgAKAAkA
CgAIAAgACAAIAAYABQAFAAUABQAFAAUABQAFAAUABgAGAAQABAAEAAQABwAIAAkACgAH
AAUABAADAAQABAAEAAYABAAFAAUABAAEAAQABQAFAAgACAAIAAgABwAHAAcABwAIAAgA
CAAIAAgACQALAAsACQAJAAkACQALAAsACwALAAsACwAKAAoACgAKAAsACwANAA0ADQAM
AAoACgAKAAoACAAJAAkACQALAAsACwALAAsACwAKAAoACQAJAAkACQAKAAsACwALAAsA
CwALAAwACwALAAsACwALAAsACgAKAAgACQAKAAoADAAMAAwADAALAAsACwALAAgABwAH
AAcACAAJAAkACgAIAAgACAAHAAgACAAJAAoADAAMAA4ADgAMAAsACwAKAAoACgAKAAoA
CgALAAsACgAKAAoACgAKAA0ADAAKAAgACAAIAAgACgAKAAoACgALAAwADQAOAA0ADAAL
AAoACAAIAAgACAAJAAoACwAMAAoACgAKAAoADAAMAAwADAAOAA4ADgAOAA4ADgAOAA4A
DgAOAA4ADgAPABAAEQASABQAFAAUABQAFQAWABcAGAAVABQAEwASAA4ADAAMAAwADgAP
ABAADwAPABAAEAAPAA8ADgAOAAwADQAOAA0ADAALAAoACQAGAAcABwAHAAcABgAIAAYA
BgAJAAoACQAKAAgACQAJAAoACAAJAAkACQAHAAcABgAFAAYABwAIAAoACAAIAAgACAAI
AAYABgAGAAcABwAHAAgACgAKAAoACgALAAcABAABAP3/+v/8/wIACwAVACAAMwBNAGsA
iACnAMEAzQDLALkAlQBhACoA/v/i/9v/1f/N/8b/xv/K/9D/zf/N/9b/4P/q//P//P8A
AAIABQAFAAcABwAIAAkACAAIAAYABgAHAAkACwALAAsACwANAA4ADgAOAA0ADgALAAoA
BwAHAAcABwAFAAUABgAIAAoACQAJAAkADAANAA4ADwAOAA0ADAALAAkACQAIAAgACgAK
AAoACgALAAwADQAOAA0ADgAOAA4ADQAMAAoACQAJAAgABgAGAAkACQAKAAoACgALAAsA
CwALAAsACwALAAsACwALAAsADQANAA0ADQAOAA4ADwAQAA0ADAAMAAsADAANAA4ADwAM
AAwADQAOAA4ADgAOAA4ADwAPABEAEQARABEAEQARABMAEgASABMAEwASABAADwAQABIA
EwAVABgAGQAaABsAGwAbABsAGgAbABsAGwAdABwAHQAdAB0AGwAbABsAGwAdABsAGwAd
ABwAHAAdAB0AHgAfACAAIgAgAB8AHwAfAB8AHgAdABwAGwAZABcAFgAYABcAFwAXABUA
FAATABMAEAAQAA8ADwARABAADgAOAA4ADgAOAA4ACwAJAAgABwAIAAkACgALAAkACQAK
AAoACAAIAAgACAAIAAgACAAIAAgABwAHAAcABgAGAAYACAAKAAsACwAKAAgACAAJAAkA
CAAIAAgACAALAAsACwALAA0ADgAPABAADgANAA0ACwAMAA0ADgAPAA0ADQANAA0ADQAN
AAwADAAMAAwADQANAAsACwALAAoACQAIAAcABgAHAAkACgALAA0ADQANAA0ACwALAAoA
CgAJAAkACQAJAAsADQAOAA8ADQALAAkACAAHAAcABwAHAAgACQAJAAoACAAJAAoACgAM
AAwADAAMAAsACwALAAsACAAHAAcABwAIAAkACQAKAAoACgAKAAkACwAKAAoACgAKAAoA
DAAMAAwACwALAAoACQAIAAcABgAHAAkACgAKAAkACAAHAAYABQAIAAwADgAOAA4ADgAM
AAwADAAMAAsACgAJAAgABgAGAAYABgAHAAgACQAKAAoACgAKAAoACgAKAAoACgALAAwA
DQAOABAAEAAQABAAEgASABIAEgAUABQAFAAUABIAEgASABAAEAAQABAAEQAQAA8ADAAL
AAwADAALAAsACgAKAAgACgAOABAAEgATABAADQAIAAUAAwADAAMABAAIAAYABgAGAAYA
BAAEAAQABQAFAAYABgAJAAkACQAJAAsACgAJAAkABwAHAAgACAAGAAYABgAGAAUABgAH
AAkABwAHAAgACAAFAAQAAwABAAMABgAJAAkABAACAP7/9//3/wIADwAZACsARgBlAIcA
qwDJAN0A5QDdAL4AkABWABkA7f/d/9b/yv/A/8D/x//L/8j/yP/Q/9f/3v/m/+7/9//7
//v//f8CAAkACgAKAAoACgALAA0ADAALAAoACQAHAAgACAAIAAoADAAKAAoABgAFAAQA
AwAEAAUABwAKAAgABwAHAAcACgALAAwADQANAA0ADQANAAoACQAHAAYABgAGAAYABgAG
AAYABgAGAAkACgAKAAoADAAMAAsACwAJAAgABgAGAAUABQAGAAYACAAJAAkACQALAAsA
CwALAAkACQAJAAkACQAJAAkACQAKAAoACwAMAAsACgAKAAkACwALAAsACwAIAAgACQAK
AAwADAAMAAwADQANAA8ADwARABEAEQARABEAEAAQABEAEQAQAA4ADQAOABAAEQATABQA
FQAWABcAFgAXABgAGAAXABcAFwAZABsAHQAeAB8AHwAfAB8AHwAeABsAGgAbAB4AHgAf
AB8AHwAfAB8AIAAiACEAIQAhACEAIAAfAB4AGwAZABcAFgAYABcAFwAXABUAFAATABMA
EgASABEAEQATABIAEAAQAA4ADgAOAA4ADAALAAsACwALAAsACwALAAsACwAMAAwACgAK
AAoACgAIAAgACAAIAAgABwAHAAcABAAEAAQABgAGAAcABwAGAAcACAAKAAsADAAMAAwA
DAALAAsACwALAAoACgAKAAoADAANAA8ADwANAA0ADQANAA0ADQANAA0AEAARABEAEgAR
ABAAEAAPAA8ADwAPAA4ADgAOAA4ADgAOAA8ADwAPAA8ADwAPAA8ADwAPAA4ADgANAA0A
DQANAAwADQANAA0ADgANAAwADAAPAA8ADwAPAA8ADwAOAA4ADgAPABAAEAAOAA4ADgAO
AAsACwALAAsADQANAA4ADwAPAA8ADgAOABAAEAAQAA8ADwAOAA4ADgAOAA4AEAAQAA8A
DQAMAAoADAAMAAwADAAMAA0ADQAMAA4ADgAOAA4ACwAKAAwADQAOAA8AEAAOAA4ADgAO
AAwADAAMAAwADQAOAA8AEAAOAA4ADgAOAA4ADgAOAA4ADAAMAAwADAANAA4ADwAQABEA
EgATAA==
         </WaveFormData>
      </LeadData>
      <LeadData>
         <LeadByteCountTotal>10000</LeadByteCountTotal>
         <LeadTimeOffset>0</LeadTimeOffset>
         <LeadSampleCountTotal>5000</LeadSampleCountTotal>
         <LeadAmplitudeUnitsPerBit>4.88</LeadAmplitudeUnitsPerBit>
         <LeadAmplitudeUnits>��V</LeadAmplitudeUnits>
         <LeadHighLimit>2147483647</LeadHighLimit>
         <LeadLowLimit>268435456</LeadLowLimit>
         <LeadID>V6</LeadID>
         <LeadOffsetFirstSample>0</LeadOffsetFirstSample>
         <FirstSampleBaseline>0</FirstSampleBaseline>
         <LeadSampleSize>2</LeadSampleSize>
         <LeadOff>FALSE</LeadOff>
         <BaselineSway>FALSE</BaselineSway>
         <ExcessiveACNoise>FALSE</ExcessiveACNoise>
         <MuscleNoise>FALSE</MuscleNoise>
         <LeadDataCRC32>343208914</LeadDataCRC32>
         <WaveFormData>
/v/+//7/AAAAAP3//f/5//P/8f/y//T//P8DAAoAGAAqADsATABfAGsAcgBxAGMATAAv
ABQA///1//P/8f/s/+j/6P/q/+r/7P/x//j//f8AAP7//v///wEA/////wAAAAD+//7/
/P/8//z//P8BAP//////////AAAAAP//AQABAAEAAQACAAIAAAAAAP///////wAA/v/+
//7//v///wEAAgADAAMAAwADAAMAAgABAAAA/v8AAAAA/////wEAAQABAAIAAQABAAEA
AQAEAAQAAwADAAMAAwABAAEAAQABAAEAAgACAAIAAwADAAMAAgAAAP//AAABAAIAAwAD
AAQABAADAAMABQAFAAUABQAFAAQABAADAAMAAgACAAMAAwADAAQAAwADAAMAAwAFAAUA
BwAHAAgACAAIAAkACQAIAAYABQAGAAcACAAKAAgACQAJAAoADAAMAAwADgANAA0ADQAN
AA8ADwARABEAEAAQABAAEAAOAA8ADwAOAA4ADgAOAA4AEQARABIAEgASABIAEgASAA4A
DQANAA4ADwAOAA4ADgAQAA4ADQANAAsACgAKAAoACgAJAAkACQAHAAYABgAFAAIAAgAC
AAIAAgACAAMAAwAFAAMAAwADAAQABAAEAAMAAgABAAAA///+//3//f/+////AAABAAIA
BAADAAMAAgACAAIAAgACAAIAAgACAAIAAwADAAMABAAFAAUABQAFAAUABQAEAAQAAgAD
AAMAAwAEAAQABgAGAAQABAAEAAQABgAIAAgABwAFAAUABAADAAMAAwAEAAQABgAGAAYA
BgAEAAQAAwADAAMABAAEAAQABgAGAAYABgAEAAQABAADAAMAAwADAAMAAwADAAUABQAF
AAQABAAEAAIAAwADAAMAAgABAP///v8AAAIAAwAEAAQAAwACAAEAAQACAAIAAgAAAAAA
/////wAAAgAEAAYABAAEAAQABAADAAMAAwACAAIAAgADAAQABAACAAIAAQABAAIAAgAC
AAAAAAAAAP//AAABAAMABQADAAMAAgAAAAAAAAAAAAAAAAAAAAAA/v/+//7//v///wAA
AQACAAMABAAFAAYABAAEAAQABAAEAAQABAAEAAUABgAHAAgACgAKAAoACgAIAAgACAAI
AAkACgALAAwACQAJAAgABwAGAAYABwAIAAYABAAEAAQABwAHAAgACAAFAAUABgAHAAYA
BgAFAAIABAADAAMABAADAAMAAgACAAAA//////7/+v/6//r/+//9//7///8BAAEAAQAB
AAEAAgABAAEAAgAAAAAAAAAAAAAAAAAAAP/////+//7//////wAAAAAAAAAAAAACAAIA
AAD5//X/9f/1//f/+v/8/wAABwAUACQANgBJAFoAZwBxAHIAZwBTADoAHQACAPX/9f/3
//H/6P/m/+z/8P/q/+r/8//8//3//v/8//j/+f///wEAAQAAAAAA/v/+//z//P/8//z/
AAD//wAAAQADAAQABAADAAEA///9//v///8AAP//AAABAAEAAQACAAAAAAAAAAAA/v//
//////8BAAEAAQABAAIAAwAEAAQAAgACAAEAAQAAAP///v/+/////////////v/+//3/
/f/+/////v////3//f/9//7/AQACAAQABQAFAAQAAgABAP////////////8AAAAA///9
/////////wIAAwADAAQABQAFAAQABAACAAEAAAAAAAMAAwADAAMABQAFAAcABwAEAAQA
BAAFAAQABAADAAMABQAFAAUABgAFAAUABAAEAAcACAAJAAwADgAPABAAEQAOAA0ADgAN
AAwADAAMAAwADQAPABAAEAAPAA4ADQAMAA4ADwARABIAEgASABIAEgAPAA0ADAAMAAoA
CAAHAAYACQAIAAgACQAHAAYABgAGAAYABQAFAAUAAwACAAIAAQD+//7//v/+//7//v//
///////9//3//f/8//z//P/7//n/+f/5//n/+//7//z//v/8//z//P/8//r/+f/5//j/
+P/4//j/+P/6//r/+v/6//r/+//8//7//v/9//z/+//9//3//P/8//r/+//7//v/+v/6
//z//P/+//7//v/+//3//v/9//v/+//7//r/+f/6//v//f/+//3//P/7//r//P/8//v/
+//9//7//v/+//3//P/7//r/+v/6//r/+f/6//v//P/9//3//f//////+//4//b/9P/1
//f/+P/5//n/+f/4//j/9//4//j/+P/7//v/+//7//r/+v/5//j/9v/2//X/9f/3//j/
+f/6//j/+P/4//j/+P/5//r/+v/4//j/+f/6//f/9P/z//H/9P/2//f/+P/3//b/9f/z
//T/9f/3//n/AQD///z/+v/6//r/+v/5//j/9//2//b/9v/2//b/+P/4//j/+P/4//j/
+P/4//v//P/9//7//v/+//7//v/+//7//v/+//////8AAAAA/P/6//n/+f/6//r/+P/4
//r/+v/5//n/+P/3//f/+P/8//3///8AAPv/+f/2//T/8v/z//P/8v/0//P/8//0//T/
8v/y//L/8//0//T/9P/3//f/9//3//b/9P/y//H/9P/0//T/9P/2//b/9v/2//P/8//y
//L/8//z//T/9P/y//L/8v/y//T/9P/z/+//6//n/+X/5v/o/+r/9f8AABAAIgA3AEoA
XQBzAH4AewBtAFYAOwAYAP3/8f/x/+n/3P/Y/9r/3v/g/9z/2//g/+f/7P/y//T/8//z
//P/9f/2//j/+P/2//j/+P/4//j/+//5//n/+f/4//j/9//1//X/9f/1//X/+P/4//b/
9v/4//n/+v/8//r/+v/6//r/+f/5//j/9//3//f/9//3//j/+f/6//r/+P/4//f/9//2
//X/9P/0//j/+f/6//v//P/8//v/+//5//n/9//3//f/9//3//j/+P/4//n/+f/8//z/
+//7//3//f/9//3//P/8//v/+f/7//3//f/9//3//f/8//z//P/7//n/+P/6//v//P/+
//3//f/9//3//////wEAAQACAAIAAgADAAEAAAD+//3/AAABAAIABAACAAMAAwAEAAUA
BAADAAQABwAHAAcABwAJAAsADwARABIAEgASABIAEAARABEAEAASABIAEgASABAADwAP
AA4ADgAOAA4ADgANAA0ADgAQAA8ADAAKAAgACAAGAAUABQAHAAYABgAGAAYABQAFAAUA
BAACAAEA//8AAAAAAAAAAP7//v/////////9//3//f/9//z/+//5//v/+//7//v/+v/5
//n/+v/6//r/+v/6//v/+//8//z//P/8//z//P/8//z//P/8//v/+//7//z/+//7//v/
+//9//3//P/8//r/+//7//v/+//8////AAAAAAAAAAAAAP7/AAAAAP////////7//f/7
//v//P/8//3//v///wAA/v/+//3//f/9//7//v/+//7//v/+//7//v/+//7//f//////
//////3//f///////f/8//z//P/+//////////7//f/7//r//f/+//7//v8AAP///v/9
//3//v/+//7//f/8//r/+f/6//z//v8AAAIAAgACAAIAAAD///7//P/+//7///8AAP7/
/P/8//v/+//8//z//P/9//7///////z/+//7//v//f/9//z//v/+//7//v/+//7//v/+
//7//v/+//7//v/+//7//v8AAAAAAAAAAAEAAgADAAQABAAEAAQABAACAAIAAgACAAIA
AgACAAIAAwAEAAQABQAGAAUABAAEAAUABgAGAAQABgAGAAYABQACAAAA/v/9/wAAAQAB
AAIAAwACAAIAAQD+//7///////7//v/9//3//P/8//r/+v/9////AQACAP/////+//3/
+//7//r/+f/7//z//P/8//r/+v/6//r//P/7//v/+v/7//3//v8AAP3//P/7//r/AAAA
AP7/+f/5//f/8//x//D/8v/4/wEACgAUACQAOQBMAF0AaQByAHEAZwBWAD0AIAAHAPv/
9//x/+r/6P/s//D/8P/s/+v/8v/3//r//v/+//3/+//9//3//P/6//7//v/+//7//v/+
/wEA//////////8AAAAA//////////////7//v/8//z//v///wAAAgAAAAAAAAAAAP7/
////////AQABAAEAAQD////////+//z//P/7//v//P/9//7/AAABAAEAAQABAAIAAgAB
AAEA//////3//f////////8AAP7//v//////AAAAAP////8CAAMABAAFAAIAAgABAP//
//8BAAEAAQADAAMAAgACAAMAAwACAAIAAwADAAMABAADAAMAAwADAAMAAwAFAAUABgAG
AAYABwAIAAgABwAHAAkACQAJAAoACAAJAAkACgALAAoACQAKAA0ADQANAA0ACwALAA0A
DQAPABAAEQASABIAEwATABIAEgASABIAEgATABMAFAAUABQAFAAUABQAEgARABEAEgAS
ABAADwAOAAwACgAJAAkACQAIAAgACAAGAAUABQAFAAcABgAGAAUAAgACAAIAAgAAAAAA
AQABAAEA////////AgACAAIAAQD///////////z/+//7//z//P/8//z//P/8//v/+//6
//r/+v/6//r//v/+//7//v/8//v/+v/6//3//f/9//3//f/9//z//P/+//////////z/
/P/+//7//f/8//v/+v/9/wAAAQABAAAA///9//v//P/9////AAD+//7//v/+//7//v/9
//3///8AAAAAAAD+//7//v/+//z//P/8//v/+//7//v/+//8//3/AAABAP3//P/8//z/
/v/////////9//3//P/8////AAAAAAAA///9//v/+f/6//z//f/+//7//v/9//3/+//8
//3//v/8//z//P/8//n/+f/5//j/+//8//7/AAD+//z//P/7//v//P/8//z//P/8//z/
+//7//v//P/9//v///8AAP7//v/+//7/+//6//n/+P/7//z//f/+//7//v/+//7//v/+
//7//v8AAAAAAAAAAP7//v/+//7///8AAAEAAgAAAAAAAAAAAAIAAgACAAIAAgACAAIA
AgADAAQABAAFAAYABQAEAAQABAAEAAMAAAAAAAAAAAD//////v/9//3/AAABAAEAAgAC
AAAA///9//z//P/9//3/+v/6//n/+f/6//r/+P/4//b/9//4//j/+v/7//v/+//9//3/
/P/7//n/+v/6//r/+v/6//r/+v/6//n/+f/4//r/+//7//z/+//6//n/+P/8//r/+P/1
//H/7//v/+//8P/2//r/AwAQACIAMgBDAFIAXwBpAGoAXwBNADQAFwACAPn/9f/x/+n/
4v/k/+r/7v/q/+j/7f/0//X/+v/8//r/+f/7//n/+f/6//z/+v/6//r/+v/6//r//f/7
//v/+//7//z//P/7//n/+f/5//n//P/8//r/+v/7//v/+//8//3//v///wAA/v/9//v/
+f/6//v//P/9//v/+//7//r//P/8//v/+//9//3//f/+//3//f/9//3//P/8//v/+//8
//3//P/9/////////wAA///+//7//f/8//z/+//7//v/+//7//v/+//8//z/+//5//v/
+//7//z//f/9//7///////7//v////////8AAAEAAQABAAEAAAD//wAA//8AAAAAAAAB
AAIAAgABAAEAAwADAAMABAACAAMAAwAEAAYABgAGAAgACQAJAAkACQAJAAkACwALAA4A
DgAOAA4ADAANAA0ADAALAAoACQAIAAwADQAPABAADgAOAA4ADgAOAA0ADQAOAAwACgAJ
AAgABwAEAAIAAQACAAIAAwAEAAQAAwADAAMABQAEAAQAAwAAAAAAAAAAAPz//P/9//3/
+//5//n/+f/7//z//f/9//3//f/9//3//P/7//v//P/7//r/+f/4//r/+f/5//j/+P/4
//j/+P/4//j/+P/4//j/+f/6//z/+//7//v/+//5//n/+P/4//b/9//3//f/9//4//v/
/P/6//r/+v/6//f/+P/3//X/9//5//r/+//7//v//P/8//v/+v/5//j/+v/6//n/+f/7
//z//P/8//r/+v/6//r/+P/4//j/9//4//n/+v/7//v/+//9//3/+f/4//j/+P/4//n/
+f/5//f/9//2//b/+f/6//r/+v/8//v/+v/5//j/+P/3//b/+f/6//r/+//6//r/+v/6
//j/+P/4//j/9//3//f/9v/4//j/+f/6//z/+v/6//n/9//4//j/+P/4//j/+P/3//f/
9//4//n/+f/7//r/+f/4//f/9v/2//b/9v/2//j/+P/4//j/+P/4//j/+P/1//T/8//y
//X/9v/3//j/+f/6//v//P/6//r/+v/6//v//P/9//7//f/8//v/+v/8//z//P/8//7/
/v/+//7//v/+//7//v8AAP/////+//v/+v/6//v//P/8//r/+v/6//r/+f/5//r/+f/5
//r/+v/5//n/+P/4//f/9f/0//b/9//3//b/9P/z//P/9P/y//D/8P/w//P/9P/0//T/
9f/1//X/9f/z//L/8f/x//L/8v/y//L/9P/0//T/9P/z//P/8v/y//H/8f/y//L/9P/0
//T/9P/0//L/7//p/+X/5f/n/+z/8P/0//v/CAAaACwAQQBUAGEAZwBmAF0ARwAqAA0A
+P/t/+n/5f/d/9j/2v/g/+D/2v/c/+X/7P/t//D/8v/0//n/+f/1//H/8v/0//T/9P/y
//L/8v/y//T/8f/w/+//8P/y//P/8//z//P/8//z//L/8v/w//D/8v/z//T/9v/1//T/
8//y//L/8//z//P/9f/1//X/9f/z//P/8//y//L/8v/x//H/8f/x//H/8v/z//P/8//z
//T/9P/z//P/8//z//H/8f/x//H/8f/y//D/8P/x//H/8v/y//H/8f/y//P/9P/1//L/
8v/x/+//8P/z//T/9f/z//P/8v/y//P/8//y//L/8//z//P/9P/z//P/8//z//X/9f/3
//f/9P/0//T/9f/3//j/+P/5//v/+//7//z/+v/7//v//P/8//z//P/+//3//f/9//3/
/////wEAAQAAAAAAAAAAAAIAAwADAAIABAAEAAQABAADAAMABAAEAAQABAAEAAQAAAD/
////AAACAAAA///+//7//P/7//v/+f/4//j/+P/3//f/+P/5//f/9v/2//X/8v/y//L/
8v/w//D/8f/x//L/8f/y//P/8//y//H/7//u/+3/7P/r/+3/7f/u//D/8v/y//L/8v/v
/+3/7P/q/+z/7P/s/+z/8P/w//D/8P/v/+//7//w/+//7//v/+//7//v/+7/7v/w//H/
8f/x//D/8P/y//L/8P/w//D/8P/u//D/8P/v//H/8f/w/+//7//v//D/8P/u/+7/7v/u
//D/8P/v/+//7//w//D/8P/u/+7/7v/u/+//8P/x//H/7//v/+//7//t/+3/7//v/+//
7v/u/+7/7P/t/+3/7f/w//H/8f/y//H/8v/y//L/8P/v/+7/7f/v//D/8P/w/+7/7v/t
/+3/7f/u/+//8P/w//D/8P/w/+//7//v/+7/8P/w//H/8v/y//D/8P/v/+//8P/w//D/
8P/w//D/7//t/+3/7v/v/+3/7//w//D/8P/w//D/8P/w//D/8P/w//D/8P/w//L/8v/y
//L/8v/y//L/8v/w//D/8P/w//L/8v/y//L/8//0//X/9v/2//b/9v/2//f/+P/5//r/
+P/4//j/+P/1//X/9P/z//T/9P/1//b/9P/y//L/8v/z//P/9P/0//X/9f/2//f/9v/2
//X/8v/x/+//7v/u/+//7//u/+7/7//v//D/8P/s/+z/7P/t/+z/7P/s/+3/7//v/+//
7//u/+3/7f/u/+7/7v/u/+7/7v/u/+7/7f/t/+z/7P/t/+3/7v/u/+7/7v/u//D/8P/u
/+v/6//n/+P/4//o//D/9P/7/woAHAAuAD8AUABZAFsAVgBNADkAHgAFAPT/7//r/+P/
3//e/+L/5P/g/9j/3P/n/+r/6//q/+r/6v/t//H/8//x/+7/7P/u//D/7//u/+3/7P/x
/+//7//v/+3/7v/u/+3/7v/v//D/8f/0//T/8v/y//H/8f/x//L/8P/w//D/8P/w//H/
8f/x//L/8//0//X/9f/1//X/9P/y//L/8f/x//P/8//z//T/9f/1//X/9f/0//T/8//z
//X/9f/z//P/9f/1//X/9v/2//b/9//3//j/+P/3//f/9v/1//T/8//1//b/9v/1//P/
9f/1//X/9v/3//f/+P/4//f/9f/0//b/9//4//r/+f/5//n/+f/3//f/+f/5//r/+v/6
//v//P/8//v/+//8//3//v8AAP/////+//7//v/+//7/AAACAAMABAAFAAUABQAHAAcA
CgAKAAoACgAKAAsACwAKAAgACAAIAAgACwALAAwADAALAAoACQAIAAcABwAIAAoACQAG
AAQAAgAEAAIAAQABAAIAAgADAAQAAAD////////+//z/+//5//j/+P/4//j/+P/4//n/
+f/5//f/9//3//j/+P/4//f/+P/5//r/+//4//f/9//4//b/9v/2//b/9P/z//P/8v/0
//T/9P/0//j/+P/4//j/9//3//f/+P/3//f/9//3//n/+f/4//j/+P/5//n/+f/6//r/
/P/8//r/+v/6//r/+f/6//n/9//6//v/+//7//n/+f/6//r//P/8//z//P/8//z/+//7
//n/+v/6//r/+v/6//r/+v/4//j/+P/3//n/+f/5//n/+f/5//v/+//5//j/+P/4//j/
+f/5//n/+//7//r/+v/5//r/+v/6//v/+//7//v/+//8//z//P/6//r/+f/5//n/+v/7
//z//v/+//7//v/8//v/+v/4//j/+P/5//r/+//6//v/+//5//r/+v/6//z//P/8//v/
+f/5//r/+///////AAD+//7//v/+//3//P/7//r/+P/4//j/+P/6//r/+v/6//j/+P/4
//j/+f/6//v//P/+//7//v/+//7//v/+//7/AAAAAAAAAAAAAAAAAAAAAAIAAgACAAIA
AgACAAIAAgADAAQABQAGAAMAAwACAAEAAgACAAMABAAGAAQABAAEAAMAAQAAAP7//v//
/wEAAwACAAIAAQD+//v/+f/4//j/+v/7//v//P/7//v//P/8//z//P/8//3//f/8//v/
+//7//v/+//7//v/+//8//7//P/8//z//P/+//7//v/9//v/+v/6//v//f/+//7//v8A
AAAA/v/6//j/9//1//P/7//v//j/AAAIABMAIgAyAEIAVwBmAGsAawBmAFcAPwAkAAsA
+v/1//P/7//n/+r/8P/w/+z/6v/w//X/9v/7/wIAAgD+//3//f///wEAAgACAAIABAAC
AAIAAgACAAIA///+//3/AAACAAMAAwADAAMAAwADAAMAAgD///7/AQABAAEAAgACAAIA
AgACAAQABQAFAAUAAwADAAMAAwAFAAUABQAEAAYABgAFAAUABAADAAIAAgABAAEAAQAB
AAQABAADAAMABAAFAAQABQADAAMAAwAEAAQABAAFAAUABgAGAAUABQADAAMAAwADAAMA
BAAEAAMABQAHAAcABwAHAAcABgAGAAcABwAGAAYACQAJAAkACgAKAAkACAAHAAkACQAL
AAsACAAIAAgACQALAAwADAANAA8ADwAPABAADgAPAA8AEAARABAADwAQABMAEwATABMA
EwATABUAFQAUABQAFAAUABYAFwAXABYAFwAYABkAGgAaABkAGQAYABgAGAAYABgAFgAV
ABUAFgAWABQAEwASABUAFAAUABUAEgAQAA8ADgAOAA0ADQANAAsACgAKAAkACQAKAAsA
DAAKAAoACwALAAoABwAGAAUACAAIAAgABwAHAAcABwAHAAQAAwADAAQABwAIAAkACgAI
AAcABwAGAAcACAAJAAoACwAKAAkACAAFAAUABQAGAAgACQAKAAsACwALAAoACgAKAAsA
CwALAAwADAAOAA4ADQAMAAsACgAKAAwADAALAAsACwAKAAkACQAJAAoACgAMAAwADAAM
AAwADAALAAsACwAMAAwADAAMAAwADAAMAA4ADgAOAA0ACwALAAsACwALAAsADQANAA0A
DAAMAAwACgALAAsACwANAA0ADAAMAAsADAAMAAwADAALAAoACQALAAwADAAMAAoACgAJ
AAkACQAKAAsADAAKAAoACgAKAAsACwALAAoADAAMAA0ADgAOAAwADAALAAsADAAMAAwA
DAAMAAwACwAJAAkACgALAA0ADQAMAAoACgAKAAoADAAMAAwADAAOAA4ADgAOAA0ADAAL
AAoACgAKAAoACgAMAAwADAAMAAoACgAKAAoACwAMAA0ADgAOAA4ADgAOAA4ADgAOAA4A
EAAQABAAEAAQABAAEAAQABIAEgASABIAEwAUABUAFgAVABQAEgARABAADwAOAA4AEAAS
ABMAEgASABIAEgARAA8ADgANAA0ADQANAAwADAAMAAoACQAHAAgACAAJAAkACAAIAAcA
BwAJAAoACQAKAAoACwAMAAwACgALAAsACwAJAAkACAAHAAkACgAKAAoACAAIAAgACAAI
AAcABwAGAAgACQAJAAoACgAKAAoACgAMAAgABgADAP//+//9/wEACAAMABIAHQAsADwA
TgBhAHIAewB9AHgAZQBJAC4AFQAGAAMAAQD///v/+v/8//z/+P/0//r/AQAEAAcACAAI
AAgACQALAAkACQAKAAoACgAKAAoACgAKAAoADQALAAsACwANAA4ADgANAA0ADQANAA0A
DQAMAAkACAAHAAcABwAIAAkACgALAAwADgAPAA8ADwAMAAsACgAJAAkACQAJAAgACgAK
AAkACQAKAAsADAAOAA8ADwAPAA8ADwAOAAwACwALAAsACQAJAAkACQAJAAoACgAKAAsA
CwAMAAwACwALAAsACwALAAsADQAOAA4ADQANAA8ADwAPAA0ADQAMAAwADQANAAwADAAN
AA0ADQAOAA8ADwAPAA8AEQARABMAEwAQABAAEAARABIAEgARABEAEAAPAA4ADgAPABEA
EgAUABgAGAAYABoAGQAZABkAGQAbABsAHQAdABwAHAAcABwAGgAbABsAGgAcABwAHAAc
ABsAGwAcABwAHgAeAB4AHgAcABsAGwAcABwAGgAZABgAFgAUABMAEwAVABQAFAAUABAA
DwAPAA8ADQAMAAwACwAMAAwADAAMAAwADAANAA0ACwAJAAkACQAKAAoACgAJAAkACQAJ
AAkACgAJAAkACgAIAAgACAAIAAgABwAHAAYABAAEAAQABAAIAAgACAAIAAkACQAJAAoA
CQAJAAkACQAJAAkACAAIAAkACwAMAA0ACQAIAAkACAAJAAoACwAMAAoADAAMAAsACwAL
AAoACQAJAAkACgAKAAgACAAIAAgABgAGAAUABQAIAAoACwAMAAoACgAKAAoACAAIAAgA
BwAFAAUABQAFAAgACQAMAA0ACgAIAAcABgAEAAUABQAFAAYABwAHAAgACAAIAAcABgAH
AAcABwAHAAkACgAKAAoACAAIAAcABwAFAAYABwAIAAYABgAGAAYABwAHAAcABgAGAAYA
BwAIAAgABgAGAAUAAwAEAAQABAAFAAYABwAHAAUABQAGAAcABwAJAAoACgAKAAoACgAI
AAgACAAIAAcABgAFAAQABAAEAAQABAAFAAYABwAIAAYABgAGAAYABgAGAAYABgAHAAgA
CQAKAAwADAAMAAwADAAMAAwADAAOAA4ADgAOAAwACwALAAoACwAKAAoACwAMAAwACgAK
AAoACgAJAAkACAAHAAcACAAMAA0ADwAQAAsACQAGAAQAAgADAAMAAgAEAAMAAwAEAAIA
AAAAAAAAAwAEAAQABAAHAAcABwAHAAcABgAFAAUABAAEAAQABAADAAIAAQAAAAEAAQAA
AAAAAwADAAQABAACAAAA/v/8//7/BAAHAAUAAQD///v/9P/0//r/AQAGAA4AHgAzAEgA
XwBxAH4AhwCJAHwAYwBEACEACwADAP//9v/u/+7/8v/w/+j/5//u//P/+P/6//z/////
//////8CAAgACAAIAAYABgAGAAYABwAFAAUABQADAAQABAADAAMAAwADAAMAAwACAP//
/v8AAAEAAgAEAAIAAgACAAIAAwAFAAYABwAHAAcABwAHAAQAAwACAAAAAgACAAEAAQAB
AAEAAQACAAMAAwADAAMABgAGAAUABQAEAAMAAAD//wEAAQABAAIABAAEAAUABQAIAAgA
BwAHAAcABwAHAAcABQAGAAYABQAHAAkACQAJAAcABwAGAAYACQAJAAgACAAHAAcABwAI
AAsACwALAAsACwALAA0ADQAOAA4ADgAPAA4ADgANAA0ACwALAAsADAANAA8AEAASABQA
FAAUABYAFgAVABQAEwAVABUAFwAXABoAGgAaABoAGgAbABsAGgAaABoAGgAaABwAHQAf
ACAAHwAeAB0AHAAbABsAHAAeAB4AHAAbABoAGQAWABQAEwAVABQAFAAUABIAEQARABEA
EQAQABAADwAOAA4ADgAOAAwADAANAA0ACwAJAAkACQAMAAwADAALAAsACwALAAsACgAJ
AAkACgAJAAgABwAGAAgABwAHAAYABgAGAAYABgAIAAgACAAIAAgACQAKAAwACwALAAsA
CwALAAsACgAKAAcABwAGAAUABgAIAAwADgAMAAwADAAMAAoADAAMAAsADgAPAA8ADwAN
AA0ADgAOAAwADAAMAAwADgAOAA0ADQANAA4ADgAOAA4ADgAOAA4ADgAOAA4ADQAPAA8A
DwAPAA0ADQAPAA8ADQAMAAwADAAOAA8ADwAPAA0ADQAMAAwADwAQABAAEAAOAA0ADAAL
AAsADAAMAAwADgAOAA0ADQALAAwADQAOABAAEAAQABAADwAPAA8ADgAMAAwADQAOAAwA
CgAKAAkACgAMAA0ADgAMAAwADAALAAsACwAMAA0ACwALAA4AEAAQABAAEAAOAA4ADgAO
AAwADAAMAAwADQAOAA8AEAAOAA4ADgAOAA4ADgAOAA4ADAAMAAwADAAOAA4ADgAOAA8A
EAARAA==
         </WaveFormData>
      </LeadData>
   </Waveform>
</RestingECG>
