# Supplementary material for: Detection of Left Atrial Enlargement Using a Convolutional Neural Network-Enabled Electrocardiogram
Source: Front Cardiovasc Med. 2020 Dec 17;7:609976. doi: 10.3389/fcvm.2020.609976 (PMC7773668; doi:10.3389/fcvm.2020.609976)
Supplement: Supplementary file 4 [file Data_Sheet_4.ZIP › normal3/1802031965_1383_0000000J.XML]

<?xml version="1.0" encoding="Windows-1252"?>
<!DOCTYPE RestingECG SYSTEM "restecg.dtd">
<RestingECG>
   <PatientDemographics>
      <PatientID>1802031965</PatientID>
      <PatientAge>68</PatientAge>
      <AgeUnits>Years</AgeUnits>
      <Gender>Male</Gender>
      <PatientLastName>linshaoquan</PatientLastName>
   </PatientDemographics>
   <TestDemographics>
      <DataType>Resting</DataType>
      <Site>1</Site>
      <AcquisitionDevice>MAC55</AcquisitionDevice>
      <Status>Unconfirmed</Status>
      <Priority>Normal</Priority>
      <AcquisitionTime>14:45:49</AcquisitionTime>
      <AcquisitionDate>08-14-2016</AcquisitionDate>
      <CartNumber>1</CartNumber>
      <AcquisitionSoftwareVersion>009C</AcquisitionSoftwareVersion>
      <XMLSourceVersion>MAC5000 v1.0</XMLSourceVersion>
   </TestDemographics>
   <RestingECGMeasurements>
      <VentricularRate>67</VentricularRate>
      <AtrialRate>67</AtrialRate>
      <PRInterval>160</PRInterval>
      <QRSDuration>78</QRSDuration>
      <QTInterval>424</QTInterval>
      <QTCorrected>448</QTCorrected>
      <PAxis>39</PAxis>
      <RAxis>19</RAxis>
      <TAxis>11</TAxis>
      <QRSCount>11</QRSCount>
      <QOnset>218</QOnset>
      <QOffset>257</QOffset>
      <POnset>138</POnset>
      <POffset>181</POffset>
      <TOffset>430</TOffset>
      <ECGSampleBase>500</ECGSampleBase>
      <ECGSampleExponent>0</ECGSampleExponent>
   </RestingECGMeasurements>
   <Diagnosis>
      <Modality>Resting</Modality>
         <StatementCount>2</StatementCount>
         <LabelText>12SL ��ϳ���</LabelText>
      <DiagnosisStatement>
         <StmtFlag>ENDSLINE</StmtFlag>
         <StmtText>�������</StmtText>
      </DiagnosisStatement>
      <DiagnosisStatement>
         <StmtFlag>ENDSLINE</StmtFlag>
         <StmtText>���� ECG</StmtText>
      </DiagnosisStatement>
   </Diagnosis>
   <Waveform>
      <WaveformType>Rhythm</WaveformType>
      <WaveformStartTime>0</WaveformStartTime>
      <NumberofLeads>8</NumberofLeads>
      <SampleType>CONTINUOUS_SAMPLES</SampleType>
      <SampleBase>500</SampleBase>
      <SampleExponent>0</SampleExponent>
      <HighPassFilter>16</HighPassFilter>
      <LowPassFilter>150</LowPassFilter>
      <ACFilter>NONE</ACFilter>
      <LeadData>
         <LeadByteCountTotal>10000</LeadByteCountTotal>
         <LeadTimeOffset>0</LeadTimeOffset>
         <LeadSampleCountTotal>5000</LeadSampleCountTotal>
         <LeadAmplitudeUnitsPerBit>4.88</LeadAmplitudeUnitsPerBit>
         <LeadAmplitudeUnits>��V</LeadAmplitudeUnits>
         <LeadHighLimit>2147483647</LeadHighLimit>
         <LeadLowLimit>268435456</LeadLowLimit>
         <LeadID>I</LeadID>
         <LeadOffsetFirstSample>0</LeadOffsetFirstSample>
         <FirstSampleBaseline>0</FirstSampleBaseline>
         <LeadSampleSize>2</LeadSampleSize>
         <LeadOff>FALSE</LeadOff>
         <BaselineSway>FALSE</BaselineSway>
         <ExcessiveACNoise>FALSE</ExcessiveACNoise>
         <MuscleNoise>FALSE</MuscleNoise>
         <LeadDataCRC32>1228595254</LeadDataCRC32>
         <WaveFormData>
+P/4//j/+P/2//b/9v/2//T/9f/1//X/+v/6//j/9//2//P/9P/2//r//P/+/wAAAAAE
AAYAAgABAAEAAQD///z//P/8//v/+v/5//7/AwD+//r/+f/4//f/9//1//X/9P/0//T/
8v/u/+z/6//q/+z/6//r/+r/7//z//b/+P/z//L/8v/z//L/7//u/+//8f/v/+//7//t
/+3/7f/t/+z/7f/u/+7/7P/p/+b/5f/m/+j/6f/p/+//9P/4/wcAIwA2AEQAXgB2AI0A
oQCyAK8AoACOAHoAagBYAEIAKwAXAA0ACwAFAPz//P/4//P/9f/3//H/8f/z//D/6//t
/+7/7//x//L/7v/u/+7/8P/y//D/7//v//D/8P/u//D/7//v/+7/7P/s/+3/8P/x//H/
8P/t/+z/7//w//H/9P/2//b/9P/0//X/9f/z//H/8//y//D/7//w//P/8//z//b/9v/0
//L/9P/0//b/+P/0//T/9f/1//f/9f/1//b/+v/7//v//P/8//z//f/9//3//v8BAAEA
AAD9//z/+//8//z//f/9/wIAAgACAAIABgAHAAgACQALAAsACwALAAgACQAJAAsADgAN
ABIAFQATABIAEgATABIAEgASABYAFwAYABsAHgAeABwAHAAeAB4AHAAbABoAGgAaABkA
GAAYABkAGQAYABkAGgAaABkAFgASABAADQANAAwADAAJAAcABgAGAAQABAACAAIAAQAA
APz/+//6//v//P/8//3//f/7//v/+//4//f/9f/y//P/9P/2//j/9v/1//X/9f/3//f/
9f/3//f/9//3//b/9P/z//P/8v/0//T/9P/0//X/9f/1//b/9v/1//X/9f/1//X/9f/2
//b/9v/3//f/9//2//b/9v/2//b/9v/1//X/9v/5//r/+P/3//b/9f/2//X/9f/2//T/
9P/y//D/8//0//b/+v/2//X/9P/y//T/9f/1//b/9v/1//X/9f/1//f/9P/y//L/8v/y
//H/8//z//H/7//y//T/9f/2//X/9P/0//P/8//y/+//7//w//P/9f/2//L/8f/w//D/
7//v/+//7//v//D/8f/x//H/8f/w/+//8f/y//X/8v/x//H/8P/v//D/8P/v/+//8f/x
//H/8f/v/+//7//u/+z/7P/w/+7/7//w//H/8//z//X/8v/w/+3/7f/v/+//8//w/+z/
7P/t/+7/7//w//L/8//0//j/9v/0//P/8//z//X/+P/5//z//f/+////AgAFAAIAAQAA
AP///P/6//v//P/8//n/+f/9/wEA///7//r/+f/2//f/9P/z//L/8f/w/+3/6v/r/+3/
7//w/+7/7f/r/+r/7f/t/+z/6v/r/+3/8P/x/+7/7f/u/+3/6//r/+v/6//r/+v/6//p
/+n/6f/o/+f/5//d/+H/6P/u/+3/6f/r//L/+P8BABcALgA+AFQAcgCPAKUAuADFALwA
pgCSAIQAdgBeAD0AHwARABEACwACAPz/9P/x//X/8f/p/+//9//y/+3/8//x/+//7v/s
/+3/7v/v//L/8P/u/+3/7f/t/+z/6f/q/+v/7f/u/+7/7f/t/+//7//u/+7/7P/s/+z/
7P/s/+7/8P/w/+7/7v/v/+//7f/r//D/8P/v/+//7f/v/+7/7f/u/+7/7P/q/+//8P/z
//b/9P/0//X/9f/3//X/9f/2//f/9//2//b/9//4//r/+//5//r//f/9//z/+f/4//f/
9v/2//f/9//8//z//P/8//z//f/+////AgADAAQABQAFAAcACAALAAsACQANAA8ADwAO
AA4ADwARABIAEwAYABYAFgAYABoAGgAYABgAGgAaABgAFwAWABgAGAAXABYAFgAXABcA
FgAVABQAEgAPABEAEAARABEADgAMAAsABwAGAAYABwAGAAMAAAD///3//f/6//r/+v/8
//7///8BAPz/+f/4//f/+f/5//j/9v/4//j/+f/6//n/9//2//X/+P/5//j/+//4//f/
9v/0//H/8f/y//L/8//0//X/9v/5//n/+f/6//f/9f/0//P/9v/3//j/+v/3//b/9v/1
//b/9v/3//j/9v/2//b/9f/2//b/+P/4//f/9//3//f/+P/3//f/+P/4//r/+v/6//f/
9v/2//j/8//z//P/8v/y//P/8//0//b/9f/1//X/8v/z/+//7P/x//T/9//5//j/9//0
//H/7//w//D/8P/y//T/9//5//j/9v/y//H/8//1//b/9v/0//P/8v/y//T/9f/2//f/
9P/0//T/8//x//H/8P/v/+3/7v/x/+7/7//x//L/8//z//L/8P/v//L/8//0//X/9f/1
//X/9P/y//L/9v/0//T/9P/0//X/9//5//b/9P/t//H/8//x//D/8v/y//L/8v/0//X/
9v/6//j/9v/1//X/8f/z//b/9//1//X/9f/1////BQAFAAcABAADAAAA/v/7//r/+P/z
//b//f8EAAUAAAD+//z/+P/1//L/8f/w//H/8v/x//D/7v/v//D/8P/v/+//7v/u/+3/
7f/s/+r/6v/r/+3/7f/t/+3/7//v/+7/7//w//H/7//v/+//7f/t/+3/7P/r/+v/5f/j
/+T/5P/l/+3/9//6//r/BwAZACYANABIAGgAjQCjAKwArQCeAIYAcgBgAFIAQgAjAAUA
//////X/7P/u/+r/5//n/+f/6f/x//f/+P/3//X/8v/x//H/8P/t/+z/6//s/+3/7P/s
/+3/7//w/+//8v/w/+//7f/q/+n/6f/r/+v/7//w/+//8P/u/+7/7v/w//L/8v/w//D/
8f/x/+//7f/w//D/7//v//D/8//z//P/9f/2//X/9P/1//T/9f/2//X/9v/4//n/+P/1
//T/9P/5//n/+P/4//j/+P/5//n/+f/6//3//f/7//n/+f/5//3//v8AAAEAAgAAAP7/
/P8AAAEAAgADAAcACQALAA0ACgALAAsADQAMAAkADAANAA4ADgAPABEAEwAUABUAGgAX
ABYAFwAYABoAGAAYABoAHQAcABwAHAAbABoAGAAWABYAFwAXABYAGAAYABcAFQARAA4A
DQALAAsACgAKAAcABwAGAAYABAACAAAAAAD///3/+v/6//r//P/8//v/+//4//X/9P/z
//X/9f/0//L/8v/y//P/9P/2//f/+f/7//n/9//z//P/8//z//P/8v/z//P/9P/0//b/
9v/2//b/9f/1//X/9v/4//f/9//3//b/9f/0//T/9f/2//j/+f/3//b/9v/2//j/+P/4
//f/9f/0//X/9P/0//X/9v/3//b/9f/1//b/9v/4//j/+P/1//T/9P/2//X/9f/1//T/
9v/3//f/+P/1//H/7v/r/+3/7//s/+r/7//y//X/9//1//X/8//x/+//8P/w//D/8f/y
//T/9f/z//L/7//v/+7/7//v/+7/7//x//P/9v/0//P/8v/x//D/8P/w/+//7//v/+7/
7f/t/+7/8f/u/+7/7//v/+//8v/y//H/8f/x//H/8f/x/+//7f/r/+j/7P/u//T/9P/y
//D/7v/t//L/9f/z//L/8f/z//X/7f/k/+j/6v/s/+7/8//1//f//P/7//j/9v/1//P/
9f/4//n/+v/7//z//f8AAAMAAAD///3//f/7//r//f/+//7/+//5//3/AQD///r/+v/6
//j/+f/2//X/9P/x//D/7f/q/+3/7//x//L/8f/x//D/8P/w/+//7f/q/+j/6f/r/+v/
6//t//H/8//v/+//7//v/+7/7f/s/+n/6//r/+r/6f/l/+f/5//q/+j/6f/p/+3/9P/+
/wUAEwAoAD4AVgB0AJEAoQCsALcAsACcAIwAfgBwAFoAQQAjAAkAAwAFAAIA/P/0/+n/
6//3//n/9f/3//r/8f/t/+//7//w//D/8P/w//D/8v/y//D/7//v//L/8v/w//L/8P/x
//H/8P/x//H/8//z//P/8v/v/+7/7v/u/+7/8P/y//L/8P/w//H/8f/v/+3/8//0//T/
9f/1//f/9v/1//T/9P/y//D/8P/w//L/9P/0//T/9f/1//j/9//4//r//f/9//z//P/7
//r/+v/5//v//P//////AAD//wAAAQAAAAAAAQABAAQABAAEAAQABgAHAAgACQAJAAkA
CQAJAAkACwAMAA8ADQALAA8AEQAUABQAFQAXABYAFgAWABoAGQAYABkAGgAaABgAGAAa
AB8AHgAeAB4AIAAgAB8AHgAdAB0AHAAaABoAGgAZABcAFAASABIAEQARABAAEAANAAkA
CAAIAAYABwAGAAcABwAEAAAA///+//z//P/7//v/+v/5//r/+//5//n/+P/2//j/+P/5
//r/+v/5//n/+f/6//v/+v/9//z/+//6//j/+f/5//r/+v/6//r/+v/6//n/+f/5//r/
+v/5//n/+f/5//n/+f/6//j/+P/5//n/+f/4//j/+P/5//r/+//7//n/+P/5//j/9//3
//f/9//3//f/+P/6//r//P/8//z//v/+////AgD+//3//P/6//j/+f/5//r/+v/5//n/
+f/5//v/+P/2//f/+P/5//n/+//7//n/9//5//r/+v/6//f/9v/2//X/+P/4//b/9//1
//f/+P/4//b/9f/0//T/9v/3//j/+f/2//b/9v/1//b/9//3//f/9P/0//b/8v/1//f/
+P/5//j/+P/3//f/9f/1//X/9f/1//X/9f/0//T/9P/4//b/9P/y//D/7//1//n/+P/4
//f/9//5//n/9f/2//b/9v/2//b/+P/5//r//v/+//z/+//7//v//f8AAAEAAgADAAQA
BQAIAAsACAAHAAUABQADAAIAAgACAAEA/f/9/wEABQADAAIAAgACAAAA/v/6//j/9v/2
//b/9P/y//D/8f/y//L/8v/z//P/9P/z//P/8v/w/+7/7//x//H/8P/x//T/9f/y//H/
8P/v/+//7//v/+3/7//v/+7/7f/r/+v/6f/u//L/9f/v/+n/9P8CAA0AIQA6AEoAXgB+
AJ0AswC+AL8AtACgAI4AhAB0AFoAOQAdAA0ACwAJAPz/9P/+/wEA9//1//n//f/5//T/
7f/t/+7/7//x//L/8f/y//P/9v/z//D/7v/t//H/8v/x//T/8v/z//P/8v/v/+//8f/x
//H/8P/t/+z/7f/u/+//8v/1//b/9f/2//X/9f/z//H/9P/0//P/8//0//f/9//3//j/
+P/2//T/9v/2//j/+v/2//b/9//3//f/9f/1//b/+v/7//v//P/8//z//f/9//v//P//
////AgABAAIAAwAEAAQABQAFAAUABAADAAIABgAHAAgACQALAAsACwALAA0ADwAQABMA
EQAPABMAFQATABIAEgATABYAFgAWABoAGAAYABoAHAAcABoAGgAcABwAGgAZABgAGQAa
ABoAGgAaABsAGwAaABkAGAAWABMAEQAOAA0ACwANAA4AEAAPAAsACgAKAAgABQACAAEA
//8BAP7//v/+/wAAAAD//////P/5//j/9//3//f/9v/0//b/9v/3//j/+P/3//f/9//1
//X/8//1//b/9//4//j/9v/1//X/9P/0//T/9P/0//b/9//4//r/+v/5//n/+f/4//f/
9v/2//P/8v/y//H/9P/0//X/9v/4//j/+P/3//T/9P/2//b/9f/1//X/9f/2//X/9f/2
//b/+P/4//j/9//2//b/+P/1//X/9f/0//T/9f/1//b/8//x//D/7//w//P/8f/w//T/
9v/4//n/+P/3//T/8f/x//L/8v/y//H/8P/w/+//8v/y//D/8f/v//H/8v/y//T/9f/2
//j/9v/1//T/8//v/+7/7f/r/+//8f/y//P/8//0//f/9P/y//P/8//z//T/9P/z//P/
8v/x//D/7//w//H/8v/y//H/8P/z//D/7//u/+3/7f/x//X/9P/0//P/8f/y//L/8v/y
//L/9P/1//b/+v/4//T/8f/v/+//8//4//v/+//7//v/+////wEA/f/7//7////+//7/
//8AAAAA/f/4//v//v/7//v//P/9//z/+f/2//X/9P/z//L/7//s/+v/6//r/+r/6v/r
/+v/7P/w//H/8f/w//L/8//1//X/7//t/+3/6//q/+v/7P/t/+//7//v/+3/7f/t/+z/
6//n/+f/7f/q/+r/7//v//H/+P8AAAcAFQAoAEAAVABoAIEAlQCgAKcAngCIAHoAcABe
AEYAKwAPAPn//f8HAAAA8v/u/+//7//1//X/7f/p/+b/7f/1//T/8//z//L/8P/w//D/
8v/y//D/7//v/+7/7v/s/+7/7//x//L/8v/v/+//8f/x//L/8v/w//D/8P/w//D/8v/2
//b/9P/0//P/8//x/+//8P/w/+//7//w//P/8//z//L/8v/w/+7/8f/y//X/+P/3//j/
+v/7//3/+//7//z//v/9//v/+v/4//j/+f/5//v//P/////////9//3//f/+//7/////
/wIAAgACAAIABAAFAAYABwAJAAkACQAJAAsADQAOABEADwANABEAEwATABIAEgATABYA
FgAWABoAGgAaABwAHgAcABoAGgAcAB4AHAAbABoAGgAaABkAGAAWABcAFwAWABYAFgAV
ABMAFgAWABgAGQAVABIAEAALAAcABgAGAAQAAgAAAAAA//8CAAAAAQACAAEAAAD+//3/
+//5//n/+f/3//f/9v/0//T/9P/1//b/+P/5//v//f/7//v/+f/7//n/+f/5//j/9f/1
//b/9v/2//b/9v/2//n/+f/5//r/+P/3//f/9//5//n/+f/6//n/+P/4//f/9//2//b/
9v/5//r/+//7//n/+P/5//j/+P/5//r/+//3//X/9P/0//f/+v/7//z/+v/4//f/+P/1
//X/9f/0//f/+f/6//z/+//5//j/9//1//f/9P/y//P/9P/1//X/9v/3//b/9f/0//T/
8//y//T/9P/1//X/9//2//P/8//w//H/8f/w//L/8//0//b/9f/1//X/9f/0//T/9P/z
//P/8//y//H/8f/y//X/8v/x//H/8P/v//T/9v/3//n/+P/3//b/9f/1//X/9f/0//P/
8v/1//L/8f/w/+//7//y//X/8//y//X/+f/3//H/8v/0//T/9P/0//P/8//z//b/+P/2
//X/9f/2//n//f////3//f/9//3/AwAHAAUABQAGAAcABgAGAAUABAACAP3/+v/9/wAA
/f/9//7////+//z/+P/2//T/9v/4//j/+P/2//X/9P/y//H/8f/w//D/8P/v/+3/6v/t
/+//8v/z//P/8//1//X/8f/x//H/8f/v/+//7//t/+//8f/y//P/8//r/+v/7v/o/+X/
7f/v//D/9v8FAB0AMABCAFoAcgCLAJ8AsAC7ALgAqACYAJAAhABsAE0AKwAVABEAEwAK
AAAA/P/9//3/+//3//f/8//u//H/+f/7//v//P/8//j/9v/0//T/9v/0//P/8//0//T/
8v/0//T/9f/1//T/8//z//X/9f/2//b/9P/0//L/8v/y//T/9P/0//L/8v/2//f/9v/1
//b/9v/1//X/9v/5//n/+f/6//r/+P/2//r/+v/8//7/+//6//r/+f/5//f/9//4//3/
/f/8//z//f/+/wAAAQABAAIABQAFAAMAAQABAAEAAAAAAAEAAQAHAAgACQAKAAsACwAL
AAsADwAPAA8ADwANAA8AEAATABIADwASABMAFgAWABcAGQAZABgAFwAaABwAHAAeACAA
IAAeAB4AIAAgAB4AHQAcAB0AHgAeAB4AHAAdAB0AHAAdAB4AHgAdABsAGAAXABUAEQAQ
ABAADQANAA4AEAAQAAwACgAKAAkACAAEAAMAAgAEAAQAAwADAAMAAQABAAEAAQABAAAA
/v/+//7///8AAP///f/8//v/+//7//n/+//9//3//f/8//n/+f/6//r//P/8//z//P/8
//v/+v/6//v/+//8//3//f/9//3//v/8//z//f/9/////v/+//7//P/8//z/+//6//r/
/P/8//v/+//7//v/+v/5//n/+v/7//7///8AAP3//P/8//7/+f/5//n/+P/4//n/+f/6
//j/9//3//f/+P/7//n/+P/9//7////////////9//v//f/+//7//v/8//r/+f/3//n/
+P/1//X/+P/7//3//v/7//v/+//8////////////+//6//n/9//6//v/+//7//n/+P/5
//T/9//5//r/+//6//r/+f/5//r/+//8//3/+//7//v/+v/4//j//P/6//v/+v/5//n/
+v/9//v/+v/3//j/+f/6//v//P/8//v/+v/8////AAACAAUAAQABAAIAAQD/////////
/wUACQAHAAcACgALAAoACgAIAAgABwADAP7/AQAEAAEAAAAAAAAA/v/+//z//P/8//z/
/P/6//j/+P/5//r/+v/4//f/9f/0//X/9f/0//L/8v/z//X/9f/z//P/9f/1//X/9f/1
//X/9//3//f/9f/0//P/8f/v/+3/7//p/+T/6P/x//f/9//6/wQADQAbADAARABYAHQA
lQCxAMIAyQC6AKAAkgCCAGwAVgA9ABkABQAPABMACAD6//T/9f/z//H/9f/5//f/9v/1
//H/8v/z//X/9v/0//T/9P/2//b/9P/z//P/9P/0//L/9P/0//X/9f/0//P/8//1//X/
9v/2//T/9P/z//L/8f/y//f/+P/3//j/+f/5//f/9f/6//r/+f/5//n/+//6//n/+//8
//v/+v/7//r/+//8//v//P/+////AAD9//z//P8BAAEAAAAAAAAAAAABAAEA//8AAAMA
AwABAP///////wEAAgAEAAUABgAGAAYABgAIAAkACgALAAwACwAKAAkACgANAA8AEwAU
ABMAGAAbABkAFgAUABMAFwAYABkAHgAcABwAHgAgACAAHgAeACAAIgAgAB8AHgAbABoA
GAAWABgAGQAZABgAGAAYABcAFQAVABQAFQAVABEAEAAQAA0ACwAKAAoACAAIAAYABgAF
AAQAAAD///7//v/+//3//f/9//v/+//7//3//f/8//r/+f/4//j/+P/4//f/9//3//n/
+f/3//n/+P/3//b/9P/3//n//P/+//z/+v/4//b/+f/5//n/+v/4//X/8//x//T/9f/2
//j/9v/2//f/9//6//r/+//8//r/+v/6//n/+f/6//3//v/8//v/+v/5//j/9//3//j/
9v/4//j/+P/5//j/+P/6//j/+f/6//r/+P/3//X/9P/3//f/+P/5//f/+f/2//T/9v/2
//b/9f/4//n/+P/3//b/9v/1//T/9v/2//f/9//5//j/9f/1//P/8//y//D/8f/x//H/
8v/w/+//7v/t//D/8v/0//X/9//3//b/9f/y//L/9P/w/+7/7//v/+//8f/y//L/8//y
//H/8P/v//D/8f/y//L/8P/w//T/8v/p//T/8//y//H/8P/x//H/8f/0//X/9P/0//X/
8v/z//X/9f/4//n/+v/7/wAAAwAAAP///f/9//v/+v/4//j/9//z//P/+f//////+//6
//n/9v/0//D/7v/s/+7/7v/s/+r/7P/v//L/9P/w/+//7f/s/+//7//u/+z/6f/p/+r/
6f/o/+n/7P/t/+3/7f/t/+3/6//r/+v/6f/n/+f/5v/l/+f/7//r/+b/6P/l/+X/7//6
//r/AQAVACgANgBOAG4AhQCTAKIArwCeAIIAdABuAGAATgA1ABMA+//5//v/9P/w/+7/
8f/1//H/8f/z//H/7v/r/+n/6v/r/+3/7v/u/+7/7v/w/+//7P/q/+n/6v/q/+j/6v/t
/+//8P/w/+3/7f/v/+//7v/u/+z/7P/t/+7/7//y//D/7v/q/+j/7P/t/+z/6//u/+7/
7f/t//D/8//z//P/8v/y//D/7v/y//L/9P/2//T/9P/1//X/9//1//X/9v/5//n/+P/4
//X/9P/0//P/9P/2//r/+//7//n/+f/5//r/+v/7//v/AAAAAAAAAAAAAAEAAgADAAIA
AQAAAP//AgAFAAcACwALAAkADQAPABAAEAARABMAEgAQAA4AEAARABIAFQAYABgAFgAW
ABgAGgAYABcAFgAUABQAEwASABAAEQARABAAEgAUABUAFQAWABQAFAATAA8ADAAKAAUA
BAAEAAUABAACAAAAAAD///3/+v/6//r//P/8//v/+//3//X/9f/1//b/9//3//b/9f/0
//T/9P/z//H/8P/v//D/8f/w//P/8//z//P/8v/x//H/8v/y//T/9P/0//T/9f/1//X/
9v/2//X/9f/1//X/9f/1//b/9P/0//X/9f/1//T/9P/0//b/9v/2//X/9v/2//j/+P/2
//X/9P/z//P/8//0//b/9P/2//b/9v/z//L/8v/0/+//7//v/+7/8P/x//H/8v/y//H/
8f/x//P/9//2//b/9v/2//b/9f/4//n/+P/3//T/9P/z//L/8//0//b/9//5//j/9f/1
//P/9f/2//b/8v/x//D/8P/x//H/8f/x//L/8v/y//H/8v/z//P/8//w//D/8v/u/+//
8f/y//P/9P/0//P/8//y//H/8P/v//L/8//0//T/8v/y//b/9P/1//T/8//z//T/9f/2
//X/9P/z//L/9f/1//X/+P/2//T/8//z/+//8f/0//X/+P/5//r/+/8BAAUAAwADAAMA
AwABAAAAAAAAAP//+//1//f/+f/1//X/9v/3//b/9//0//P/8v/z//T/8//y//H/8f/x
//D/7v/t/+v/6v/s/+3/7f/s/+7/7//x//H/7//v//H/8f/u/+3/7P/r/+v/6//r/+n/
6//r/+r/6f/p/+X/4f/e/97/4//p/+//9v8CAA0AHQA0AEwAZgCIAKMAswC8AL0AsACY
AIYAegBqAE4ALQATAAsADQALAAAA+v/4//f/8//v/+//7//x//b/9//x/+//7//w//D/
7P/s/+z/7v/w/+7/7f/t/+v/6v/n/+j/5v/n/+f/5v/o/+n/7P/t//L/9P/0//b/8//y
//H/8v/y//D/7P/q/+7/7//u/+3/8P/w/+//7//u//H/8f/x//T/9P/y//D/8P/w//L/
9P/y//L/8//z//X/8//z//T/9v/1//P/8v/z//T/9v/3//j/+v/+/////v/7//r/+f/7
//z//v///////v/9//z///8BAAMABQAFAAUABQAFAAUABwAIAAsADQALAA8AEQAPAA4A
DgAPABAAEAAQABQAFgAWABgAGgAYABYAFgAYABgAFgAVABQAFAAUABMAEgATABUAFgAW
ABMAEgAQAA0ADwAOAA8ADwAOAA4ADwANAAcABAACAP7////+//////8BAP7//v/+//v/
+v/4//f/9v/1//b/9//5//n/+P/2//T/9P/1//b/9P/z//P/8//z//P/8f/z//f/+f/7
//z/+f/3//b/9P/y//L/8v/y//P/8//z//T/9P/z//P/8//1//X/9f/2//b/9v/3//f/
+P/4//n/+v/3//b/9f/z//D/8P/y//L/9P/1//b/9//z//H/8P/w//L/9P/0//T/9f/0
//T/9v/1//X/9f/0//P/8//y//L/9P/1//f/+f/3//n/9v/0//b/9v/2//X/8//z//H/
7//w//L/8//0//L/8v/z//P/8f/w/+3/7f/x//X/+P/6//X/8//x//D/8//z//P/8//w
//D/8P/v//H/8f/w/+//7//w//P/8P/y//P/8//z//L/8v/x//H/8f/x//H/8f/x//H/
8f/w//D/8P/0//L/8f/w/+//7//y//T/9P/0//T/9P/1//X/9f/4//b/9P/z//P/8//1
//j/+f/8//3//v///wIAAwD+//v//P/9//z//P///wAAAAD9//n/+//9//n/9P/0//T/
8v/x/+7/7f/s/+7/7v/s/+r/6//t/+//8P/x//H/8P/w/+//7//u/+z/6//r/+z/6//n
/+f/6f/p/+j/6f/q/+v/6f/p/+n/5//l/+X/5P/j/+H/2//j/+T/3v/d/+P/5//y/wAA
DQAbAC4ARABgAHoAlQCrALIAqwCiAJQAggByAF4ARgArAAsA+f///wMA+v/0/+7/4//l
/+//8//t/+n/7P/v/+3/7P/r/+v/6v/o/+j/6P/q/+r/6P/n/+f/6P/o/+b/6P/m/+f/
5//m/+f/5//p/+n/6P/o/+b/5v/o/+j/6P/q/+3/7v/t/+7/7f/t/+v/6f/r/+r/6P/n
/+v/7//w//H/7//u/+v/6P/q/+r/7P/u/+z/7P/t/+3/8P/v//D/8v/1//X/9P/0//H/
8P/w/+//7//w//P/8//z//H/8f/x//D/8P/x//H/9//4//n/+v/6//v//P/9/wEAAQAB
AAEAAQADAAQABwAEAAEABAAFAAcACAAKAA0ACwAKAAkADAAOAA4AEAASABEADgANAA4A
EgAQAA8ADgAOAA4ADQAMAAwADQANAAwADQAOAA4ADQAJAAYABQADAAMAAgACAP/////+
//7//P/6//j/+P/3//f/9P/0//T/9P/0//P/8//x/+//7//v/+7/7f/r/+j/6//s/+7/
8P/t/+v/6v/p/+r/6//q/+3/7//v/+//7v/t/+3/7v/u/+z/7P/s/+z/6//r/+v/7P/r
/+n/6P/n/+n/6f/p/+r/6//s/+7/7//s/+r/6f/o/+j/6P/o/+f/6f/q/+3/7v/r/+v/
6//r/+z/6//r/+z/6//s/+v/6v/o/+b/5f/m/+X/5//p/+r/6f/p/+j/6P/q/+n/6f/p
/+j/6f/l/+L/5P/k/+T/4//l/+X/4//h/+P/5P/k/+T/5P/k/+X/5f/j/+L/3//f/+H/
4//k/+T/4//j/+P/5P/l/+X/5f/l/+f/6P/p/+n/6P/n/+X/4//l/+b/6f/m/+n/6//s
/+3/6v/o/+X/4//k/+X/5v/n/+f/5//n/+b/5v/m/+r/6P/n/+b/5f/l/+j/6//p/+j/
6f/p/+v/6//p/+j/6P/o/+j/7P/p/+f/7P/x//b/+f/5//f/+P/4//j/+P/4//f/9v/1
//T/8//y//H/8P/y//L/8v/y//D/7v/s/+r/6P/m/+T/4v/i/+L/4v/i/+H/4P/f/97/
4v/m/w==
         </WaveFormData>
      </LeadData>
      <LeadData>
         <LeadByteCountTotal>10000</LeadByteCountTotal>
         <LeadTimeOffset>0</LeadTimeOffset>
         <LeadSampleCountTotal>5000</LeadSampleCountTotal>
         <LeadAmplitudeUnitsPerBit>4.88</LeadAmplitudeUnitsPerBit>
         <LeadAmplitudeUnits>��V</LeadAmplitudeUnits>
         <LeadHighLimit>2147483647</LeadHighLimit>
         <LeadLowLimit>268435456</LeadLowLimit>
         <LeadID>II</LeadID>
         <LeadOffsetFirstSample>0</LeadOffsetFirstSample>
         <FirstSampleBaseline>0</FirstSampleBaseline>
         <LeadSampleSize>2</LeadSampleSize>
         <LeadOff>FALSE</LeadOff>
         <BaselineSway>FALSE</BaselineSway>
         <ExcessiveACNoise>FALSE</ExcessiveACNoise>
         <MuscleNoise>FALSE</MuscleNoise>
         <LeadDataCRC32>1341548876</LeadDataCRC32>
         <WaveFormData>
8v/y//L/8v/z//T/9f/2//j/+//7//v/+//+/wAAAAD9//r/+f/3//j//P8CAAMAAwAF
AAkABgADAAYABgAGAAQAAwAAAPv/+v/8//7/AwABAAAAAAAAAP3/+P/3//b/9v/0//P/
8v/w/+//7//u//H/8v/w//H/8f/y//L/8v/x//H/8P/u/+//7v/u/+//7f/t/+7/7//x
/+//7v/u/+3/7v/u/+7/7P/r/+v/7P/2//L/7f/s/+v/5//j/+f/7//2////DwAnAD8A
VABqAH0AkACiAKYAkgBwAFoAUwBKADsAMwAzADUAMwAsAB0AEwANAAYAAQAAAPr/9v/3
//X/9P/0//P/8//x//H/8P/v/+//7//u/+3/7P/q/+n/6f/p/+n/6v/t/+3/7v/t/+z/
7f/s/+v/7f/s/+z/7f/t/+3/7P/s/+z/7f/t/+3/7P/s/+v/6//s/+3/7//t/+//7//u
/+7/7v/u/+//7//v//D/8P/x//H/7//v//H/7//u/+3/7P/v//D/8f/0//L/8v/y//L/
9P/0//T/9f/3//f/9//6//v/+//8//3/AAAAAAEAAQAEAAMAAgACAAQABgAGAAgACQAL
AA4AEAARABEAEAARABQAFQAWABcAGgAYABgAHAAaABoAGwAcAB0AHgAgACEAHQAcABsA
GQAcAB0AHAAbABkAGAAXABcAFgAVABQAEwAPAA0ADQANAAkACAAHAAYABgAEAAMAAQD/
//7//f/8//z/+v/6//r//P/4//j/+P/2//b/9v/0//T/9P/0//P/8//z//T/9f/1//b/
9v/2//b/9f/1//b/9f/0//P/9P/2//b/9f/1//X/9f/1//X/9f/1//b/9v/4//j/+P/4
//j/9//2//X/9P/0//b/9v/3//b/9v/3//n/+f/5//n/+P/4//b/9v/4//j/+P/4//f/
9//3//b/9f/1//X/9//5//j/+P/4//b/9f/z//P/8//z//P/8//2//j/+P/0//L/8v/z
//P/9f/2//b/9f/0//T/9f/1//T/9P/z//D/8v/z//T/9v/1//X/9f/x/+7/7//y//P/
9P/0//T/8//z//P/8//z//P/8//z//P/9f/1//X/9f/0//P/8v/x//H/8P/v/+//8v/y
//L/8//1//P/8//z//L/8//y//D/8f/x//L/8v/0//T/9P/1//L/8//y//H/8//x//H/
8P/z//T/9f/2//n/+f/5//v//P/+//7//P/7//z//P/9//7/AwADAAMABQAJAAYAAwAG
AAYABgAFAAMAAQD9//r//P/8///////+//7//v/8//j/+P/4//j/9v/1//T/9P/0//X/
9f/2//T/7//t/+v/7v/w//L/9P/1//X/9P/z//D/8P/x//H/8f/y//P/8//x//D/8P/x
//P/9P/1//b/9f/z//b/9v/0//P/7P/r/+3/6//p/+v/8P/5/wcAIQA9AFYAcACNAKQA
rACmAJ4AiABuAF0ATgBFAEUAQQA7ADUAKAAXAA8ADQAGAAMABgAAAPj/+//3//b/9v/1
//f/9f/1//T/8//z//P/8v/y//L/8f/x//H/8f/x//L/8v/x//H/7//t/+//7//v/+//
7v/u/+//7//v/+7/7v/u/+//7//v//D/8P/v/+//8P/x//P/8f/x//H/8P/w//L/8v/z
//P/8v/y//H/8f/v/+3/7f/v//P/9P/1//b/9f/0//P/9P/2//b/9v/2//j/+P/4//n/
+f/5//n//P/7//v//P/9//7//v//////AwADAAMABAAIAAoACgAMAAwADQAPABAAEgAT
ABMAFQAUABUAFgAXAB0AHAAdACIAHwAeAB4AHgAgACAAIQAhACIAIgAiACEAIQAhAB8A
HQAdABwAGwAbABkAFwAVABMADwANAA0ADQAMAAwADAAMAAcABAACAP//AAAAAAAAAAD/
//z/+//6//z/+P/4//j/+P/4//j/9v/0//T/9P/z//P/8//0//X/9f/2//b/9v/0//P/
8//0//b/9v/2//j/9v/2//X/9f/1//X/9f/1//X/9f/2//b/9v/2//b/9v/1//X/9f/1
//L/8v/0//T/9P/0//X/9//3//f/9//3//f/9v/z//L/8//0//X/9v/5//n/+f/4//X/
9f/1//f/9//2//b/9v/2//X/8//z//X/9f/1//X/9P/0//L/7P/v//D/8v/z//P/9P/0
//P/8P/w//H/8f/z//b/+P/4//T/8f/u/+z/8f/1//n/+f/x/+//7//t/+//8P/x//H/
8v/z//T/9f/y//H/8P/v//D/8f/y//P/8f/x//H/8f/v/+7/7f/t//H/8v/z//X/9P/x
//D/7//x//P/8//y//H/8f/y//L/8v/y//L/8//v//X/9f/x//T/8v/y//L/8v/2//f/
+P/7//z//P/6//b/9f/2//b/9//7/wEAAgADAAMABwAEAAEABgAGAAYABQACAP//+v/2
//n/+v/+/////P/6//j/9P/z//T/9f/2//T/8//y//L/8f/x//D/8P/x/+//8P/x//D/
8P/w//D/8P/v/+3/6//r/+z/7v/v/+//8P/x//H/7//u/+7/7//v/+7/7f/s/+v/6f/o
/+r/7P/t/+z/7f/r/+X/4//p//L//f8LACUAQQBWAGQAdQCGAJgAnACGAGoAXgBVAEoA
RQA7ACsAIwApACgAHQATAAsABAABAAAA/P/4//X/8//y//L/8f/z//H/8f/w/+v/6f/n
/+T/6P/q/+v/7f/t/+3/7f/u/+3/6//q/+f/6f/r/+v/6//q/+j/5//n/+j/6f/p/+r/
6P/p/+n/6f/s/+z/6//r/+z/7f/v/+3/6//r/+r/6v/s/+z/7f/t/+v/7P/s/+3/7f/r
/+v/7f/v//D/8f/y//D/8P/w//L/8v/y//L/8v/y//L/8v/z//X/9f/1//j/9//3//j/
+f/6//r/+//7/wEAAQABAAIAAwAEAAMABAAGAAcACQAKAAwADQANAA8AEAARABIAEwAY
ABYAFgAaABcAFgAWABYAFwAYABoAGwAYABgAGAAXABcAFwAVABMAFAAUABQAFQARAA8A
DQALAAkACQALAA0ACgAIAAYABAAAAP7//f/7//z//P/8//z/+v/4//j/+P/4//T/9P/0
//L/8v/y//D/8v/y//L/8f/w//H/8//1//L/8v/x//D/8v/x//H/8v/0//T/9P/2//T/
9P/z//P/9f/1//X/9f/1//X/9v/2//j/+P/4//j/+f/5//n/+f/4//j/+v/6//f/9v/2
//f/9//3//f/9//6//r/+P/4//b/9v/2//b/+f/5//n/+P/3//f/9//5//b/9P/z//L/
9P/1//X/9//2//X/9P/z//L/9P/0//D/8v/y//P/8//z//T/9P/z//L/8v/z//P/9f/2
//b/9P/z//H/7//u//H/8//1//P/8P/x//T/9f/z//L/8f/v/+3/7f/t/+3/7//v/+//
7//w//H/8v/z//H/8f/x//H/8f/w/+//7//w//D/8P/x/+//7f/t/+3/7v/x//L/8v/w
/+//7//u//D/8P/w//H/9f/3//f/6//m/+r/7P/u//D/9P/1//b/+f/8//7//v/8//z/
/P/7//v//f8BAAAA//8DAAcABAABAAQABAAEAAMAAQD///v/+P/5//r//v////3//P/7
//j/9f/2//f/+P/0//P/8v/y/+//7//u/+7/8f/v//D/8f/x//D/7//u/+3/7f/s/+v/
7P/s/+3/7f/r/+z/7f/t/+3/7P/s/+3/8P/w//D/8P/v/+//8P/y//D/8f/u/+v/6f/p
/+f/5//s//f/BwAdADkAUABeAHEAigCeAKYAngCCAGYAWQBMAD0AMwAzADUAMQAmABcA
CwAJAAQA//8AAAAA9v/z//L/8v/z//P/8v/v/+7/7P/t/+3/7f/s/+7/7v/t/+3/6//r
/+v/7P/t/+3/7v/t/+z/7f/s/+v/6//q/+r/6//t/+3/7P/s/+r/6//r/+v/7f/u/+7/
7//v/+//8P/t/+//7//u/+7/7v/u/+//7//v//D/8P/x//H/7//v//H/8P/w//D/8P/x
//L/8//2//b/9v/2//b/9//2//X/9f/3//f/9//6//3//f/+////AAAAAAEAAQAEAAMA
AgACAAQABgAGAAgACgANABEAFAATABMAEgATABUAFwAZABsAHQAaABkAHAAeAB4AHwAg
ACAAIAAhACEAHgAeAB4AHQAeAB8AHgAdABsAGgAZABkAFwAVABMAEQAQAA8AEAARAAwA
CgAIAAYABQAEAAQAAwACAAAA/v/8//z/+v/6//r/+//4//n/+v/5//j/9//0//f/+P/5
//n/9f/1//b/9//1//b/9v/2//b/9f/1//b/9P/0//T/9v/4//j/9//3//n/+f/5//n/
9//3//j/+P/6//r/+v/6//v/+//7//v/+f/4//n/+P/5//j/+P/5//v/+//7//v//f/+
//3//v/7//r/+f/4//f/9//3//b/9v/3//j/+//9//z//P/8//r/+f/3//f/9//3//f/
9//4//r/+v/2//b/9v/3//f/9f/2//b/9f/1//b/+P/5//b/9v/1//L/9P/1//b/+P/4
//n/+v/3//H/8f/z//P/9f/2//f/9//2//X/9P/z//T/9f/2//f/9//3//f/9//2//X/
9P/z//b/9v/2//f/9v/0//L/8f/y//H/8v/z//P/9f/1//T/8v/x//H/8P/y//L/8v/z
//P/9f/1//X/8//0//b/9v/2//b/+f/5//n/+/8AAAIAAgAAAP7//v/9//3///8DAAIA
AQAEAAkABwAFAAcABgAFAAMABAADAAAA/v/7//r//P/7//z//P/8//r/9v/2//b/9v/y
//H/8P/w//H/8f/w//D/8f/v//D/8f/x//D/7//u//H/8f/w/+//7P/s/+3/7f/t/+7/
7//v/+//7v/u/+//7v/s/+r/6P/x//H/7v/u/+7/7//s/+P/4//l/+X/6//4/wEACQAh
ADkAUgBoAH0AjgCgAKQAjgBqAFIASQBAADkANQA1ADMALQAoABsABwD7//z/AQAEAP7/
9P/x/+//7v/u/+3/7//t/+3/7P/t/+3/7f/s/+r/6v/p/+n/5//n/+f/6P/q/+n/6f/n
/+f/6f/p/+n/6//q/+r/6//p/+f/5P/i/+T/5//p/+v/6//q/+j/5//q/+v/7f/r/+n/
6f/o/+j/5v/m/+f/5//q/+z/7f/v/+3/6//r/+3/7P/s/+z/7P/u/+7/7v/w/+//7v/t
/+z/7//w//H/8//x//H/8f/0//X/9f/2//f/+f/6//z//f8BAAEAAQACAAMABAADAAQA
BAAFAAcACAAKAAsACwANAA4ADwAQABEAEgAQABAAFAAXABgAGgAcABsAGgAaABkAFgAW
ABYAFQAWABcAFgAVABMAEgARABEADwANAAsACQAGAAUABgAHAAYABgAGAAYAAgAAAP//
/f/7//r/+f/4//j/9v/2//b/9P/w//D/8P/z//T/9f/0//L/8v/y//H/7f/t/+7/7//v
//D/8P/w//L/8f/x//L/9P/0//T/9v/1//T/8v/x/+//7//v/+//8v/z//X/9v/0//L/
8P/u//L/8//0//X/9P/0//b/9v/1//T/9P/1//P/8//z//P/9P/0//L/8v/z//T/9f/2
//b/9f/0//L/8//z//P/9f/1//T/9P/0//T/8//x//H/8P/v/+7/7f/w//T/9v/0//H/
8P/w/+//8P/y//P/8//x//D/8P/v/+3/7v/u/+z/7f/t/+3/7v/u/+//8P/t/+z/7f/w
//H/8f/w/+//7f/t/+3/7f/t//D/8f/y//P/8v/x//D/7//v/+//7//v//D/8P/w//H/
8f/w/+//7//x/+//7//v/+3/7//v/+7/7//v//D/8P/u/+7/7v/v/+//7f/s/+7/7v/u
/+7/8v/z//T/9//8//7//v/8//j/+P/3//f/+v////////8BAAUAAgD//wEAAAD///3/
//////3//P/7//r//P/7//z//P/8//r/9P/0//T/9P/y//H/8P/w//H/8f/w//D/7v/r
/+v/6//q/+r/6v/q/+z/7f/t/+3/7P/s/+3/7f/t/+7/7//v/+z/6v/p/+n/7P/s/+z/
7P/p/+f/7P/s/+7/7//q/+X/5f/l/+P/6//4/wMACwAbADUATgBeAHEAiACWAKAAmAB0
AFYATwBKAEMAPQA3AC8AKwAoAB0ADwAJAAIA+//8//r/9v/1//P/8v/y//H/8P/t/+z/
6v/q/+v/7P/s/+n/6P/m/+X/6P/p/+r/7P/r/+n/6P/l/+P/5f/l/+X/5//o/+r/7f/s
/+v/6f/o/+j/6f/p/+n/6P/o/+f/5//p/+v/7v/t/+v/6//q/+r/6P/o/+n/6f/r/+z/
7P/t/+7/7f/u//H/8f/w/+//7v/u/+7/7v/w//D/8P/w//D/9P/0//T/9f/z//P/8//2
//n/+f/6//v//v/+//////8AAP///v/+/wIABAAEAAYACAAJAAsADAANAA0ADAANABAA
EQASABMAFAASABIAFgAXABgAGgAcABoAGgAbABsAHAAcABwAGwAaABkAFgATABMAEgAR
ABEAEgATABQAFQAPAAsACQAHAAYABgAGAAYABgAEAAMAAQAAAP7//P/6//v/+v/7//z/
+//2//X/9P/2//b/9v/0//T/9P/0//P/8f/x//L/8//z//T/9P/0//H/7//u/+7/7//w
//H/9P/2//b/9f/1//P/8//z//P/9v/3//n/+v/3//b/9f/0//b/9//4//n/9v/2//j/
+P/5//j/+P/5//f/9//3//f/+P/4//b/9v/0//T/9P/0//j/+f/6//r/9//1//P/8//2
//b/9//4//j/9//1//X/9P/z//L/8f/y//T/9P/w//L/8v/z//P/9f/2//b/9f/y//L/
8//z//P/9P/0//L/8v/x//D/8P/z//X/9//1/+//7//x//H/8P/w//D/7//x//H/8f/x
//P/8//z//P/8v/x//D/7//x//H/8f/x//P/8v/x//H/8f/w/+//7//y//H/8v/z//D/
8f/w/+7/7v/v//H/8v/w//D/8P/x//P/9f/1//P/8v/y//L/8v/y//X/9f/1//f/+//+
/////v/+//7//f/9////AwACAAEAAwAHAAQAAQAFAAYABwAHAAcABQABAP7//f/8//7/
/f/+//7//v/8//f/9v/1//T/9P/z//L/8v/z//P/8v/y//H/7f/s/+v/7f/u/+//8P/v
/+//7v/t/+z/7P/t/+3/7//y//X/9//z//D/7v/t/+//8P/x//L/8//x//L/8v/s/+v/
8P/t/+3/7f/r/+3/9P/9/wcAGwA3AFIAagB7AI4AngCoAKAAiABsAGEAVgBDADcAOQA3
ADEAJgAbABMACwAGAAUABgACAP7/+f/1//T/9P/z//X/8//z//L/8P/v/+7/7P/t/+7/
7v/v/+3/7f/t/+7/7P/r/+v/6f/r/+//8f/z//D/7v/t/+3/7f/t/+z/7P/u/+//7//v
//D/8P/v/+//7//v//D/7f/w//H/8f/y//D/8P/x//H/8f/y//L/8//x/+//7//x//L/
8v/y//L/8//0//X/+P/2//b/9v/2//b/9v/2//f/9//3//f/+v/+////AQADAAEAAAAA
AP//BQAFAAUABgAIAAoACgAMAAsACwAMAAwADwARABIAFQAXABkAGwAdAB8AHAAbAB4A
IAAgACEAIgAhACAAIAAfACEAIgAjACMAIgAhAB4AGwAdABwAGwAbABoAGQAYABcAEwAR
ABEAEQAPAA4ADQAMAAkABgAEAAEAAwACAAEAAAAAAP7//v/+/////P/9//7//P/8//z/
+v/6//r/+v/5//f/9//4//n/+f/6//r/+v/6//n/+f/6//r/+v/6//z/+v/6//n/+f/6
//v//P/9//v/+//8//z//P/8//z//P/7//v/+//7//r/+v/8//z//f/8//z//f/9//3/
/f/9//7//v/8//z/+v/6//r/+v/5//n/+f/4//j/+f/6//3//P/6//n/+P/4//f/9f/1
//b/9//4//n/+P/6//r/9v/5//r//P/9//z//P/7//n/+P/4//n/+f/2//b/9f/y//X/
9f/1//b/9f/3//n/9//1//X/9//3//r/+v/6//n/9v/1//T/8//2//f/+P/5//b/9f/0
//P/9P/1//b/9//2//T/8v/x//T/9v/4//v/+P/1//T/8//1//f/9//2//P/8//0//T/
8v/y//L/8//1//b/9//4//n/+v/7//v/+//9/wAAAgACAAAA/v/+//3//f///wMAAgAB
AAQACQAHAAUABwAGAAUAAwAGAAUAAgAAAP///v8AAP///P/8//z/+v/3//j/+f/6//b/
9f/0//T/9f/1//T/9P/2//P/8//z//H/8P/v/+7/7//v/+7/7f/t/+7/8P/x//H/8v/z
//P/7//u/+7/7//u/+7/7v/u/+//8//w/+z/7P/r/+r/6//r/+v/7f/t//L/9/8HAB8A
OQBOAGQAewCOAJwAogCQAGwAVgBTAEYANwA5AD0AOQAxACgAHQANAAMABAAFAP7//P/8
//n/9f/0//T/8//z//H/8f/w/+//7//v/+7/7P/s/+v/6//t/+3/7f/u/+3/6//q/+f/
6v/t/+7/7//t/+z/7P/t/+3/7f/s/+z/7v/v/+//7//v/+7/7P/r/+z/7f/v/+3/7v/v
/+//8P/v/+7/7v/t//D/8v/z//X/9P/x//D/8f/y//L/8v/y//D/8P/w//L/9P/0//T/
9P/3//j/+f/7//n/9//1//b/+P/5//v//f/+//7//////wMAAwADAAQABgAIAAgACgAJ
AAkACgAKAA0ADwAQABMAFAAVABYAFwAYABYAFgAaABoAGgAbABwAGQAYABgAFwAYABoA
HAAdABsAGwAZABcAFwAWABUAFQAWABUAFAATAA0ACQAHAAUABgAGAAYABgAGAAQAAwAB
AAEAAAD///7/AAD+//7//v/7//b/9f/0//T/9P/0//L/8//0//X/9f/z//P/9P/1//X/
9v/2//b/9P/z//P/9P/2//b/9v/4//j/+P/3//f/9//3//f/9//1//X/9v/2//f/+P/5
//r/+//7//v/+//5//j/+f/4//j/+P/5//v/+//7//v/+//6//r/+P/4//r/+v/6//r/
+f/5//n/+P/5//n/+f/7//3//P/8//z/+v/3//P/8f/z//X/9//5//n/+v/5//T/9f/2
//j/+f/7//z//P/7//f/9v/2//X/9//4//j/9v/4//f/9v/2//T/9f/2//P/8f/z//f/
+f/3//b/9f/z//T/9f/2//f/9v/1//T/8//0//X/9v/3//f/9//3//f/9f/0//P/8//0
//T/9P/1//j/9//4//n/9//3//X/8v/v//T/8v/y//L/8v/2//f/+P/7/wAAAgACAAAA
/f/8//r/+f/+/wMAAwADAAQABwADAP//AwAEAAUABQAHAAUAAQD+//3//P/+//3//P/8
//z/+v/4//j/+P/4//b/9f/0//T/8//z//L/8v/w/+3/7f/t/+//8P/x//L/8P/v/+3/
6//r/+z/7v/v/+//8P/x//H/7//u/+7/7//w//D/8P/w//H/8//w//L/8P/n/+T/6//v
/+v/5f/t//j///8PACsAQQBOAGgAiwCYAJwAoACSAG4AWABZAFIAQwA3ADcAOQAzACoA
IwAXAAcABAAHAAYAAAD6//P/8//y//L/8f/y//H/8v/y//H/8f/x//D/7v/u/+3/7f/v
/+//7//w/+//7f/s/+n/7P/v//D/8f/w/+7/7f/t/+7/7//v//D/7//v/+7/7f/w//D/
7//v/+7/7//x/+//8f/x//D/8P/w//D/8f/x/+//8P/w//H/8//x//H/8//2//b/9v/2
//X/9P/z//T/9v/2//b/9v/6//r/+v/7//n/+f/5//z/+//7//z//f/+//7//////wMA
AwADAAQACAAKAAoADAAKAAsADQAOABMAFQAWABkAGQAZABkAGQAaABgAGAAcAB0AHgAg
ACIAIQAgACAAHwAgACAAIAAfAB0AHQAbABkAGgAaABoAGwAaABkAGAAXABEADwAPAA8A
DwAOAA0ADAAIAAYABQADAAQABAAEAAQABAACAAIAAgD///r/+f/4//n/+v/7//r/+P/4
//j/9//1//X/9v/3//j/+v/7//z/+v/5//n/+v/4//j/+P/6//j/+P/3//f/+P/5//r/
+//7//v//P/8//v/+v/5//j/+v/7//z//f/8//z//v/+//3//P/8//3/+//7//v/+//8
//z/+v/6//z//P/8//z//f/9//3//P/5//n/+f/7//n/+P/4//j/+v/5//f/9//5//n/
+f/5//r//P/8//j/9v/2//f/9//3//j/+P/3//b/9v/3//f/9//4//j/9v/2//X/9P/0
//X/9//5//f/9f/1//f/9//3//b/9f/z//T/9f/2//f/9f/1//X/9f/z//P/8//z//T/
9f/2//f/9v/0//L/8f/z//T/9f/3//X/8//z//P/9f/3//f/9v/z//P/9P/0//b/9v/4
//j/+P/4//j/+f/5//n/+/8AAAIAAgAAAAAAAAD/////AQAFAAQAAwAHAAsACAAFAAcA
BgAFAAMABQADAP///P/8//z///////7//v/+//z/+P/4//j/+P/2//X/9P/0//P/8//y
//L/9P/x//H/8f/y//L/8v/y//X/9f/0//P/8P/w//H/8f/v//D/8f/x//L/8v/z//X/
9P/0//T/9P/x//P/9P/2//j/+f/0/+3/5//j/+X/7f/6/wUAEwAtAEkAXgB0AIsAoACu
AKwAlgB2AGAAUQBEAD0AOQA3ADcALwAkABcADwAHAAIAAQACAAIAAgABAPv/+P/2//P/
8//x//H/8P/w//H/8v/y//H/8P/u/+3/7//v/+//8P/y//H/8f/v/+7/7//u/+3/7//u
/+7/7//v/+//7v/u//D/8f/x//H/9P/0//P/8//x//H/8v/v//D/8f/x//L/8f/w//D/
7//y//T/9f/3//T/8f/w//H/9P/0//T/9P/3//j/+f/8//r/+P/2//T/+P/4//j/+f/6
//v//P8AAP7//f/9//3/AAACAAUABwAKAAkACAAIAAoADAAMAA4ADwARABQAFgAWABcA
FwAZABoAGwAcAB0AIAAeAB4AIgAgACAAIQAiACIAIgAjACMAIgAiACIAIQAjACMAIQAf
ABwAGgAYABcAGAAXABYAFQATABEAEQARAA0ADAALAAoACgAIAAcABQADAAIAAQAAAAIA
AAAAAAAAAQD+////AAD+//z/+v/2//n/+v/7//v/+P/3//f/9//5//r/+v/6//z/+//7
//z/+//6//n/+v/8//z/+//7//v/+//7//v/+v/5//n/+P/5//r/+//8//z/+//6//n/
+v/8/wAAAgD///z/+v/5//v/+//7//v//v/+//z//P/7//r/+f/4//v/+//7//r/9//3
//f/+f/7//r/+v/6//z/+//5//n/9//3//f/9//4//r/+v/2//b/9v/3//f/9//4//j/
9//2//b/9//3//f/+P/4//b/9P/z//L/8v/1//f/+f/3//L/8f/y//H/8v/y//L/8f/y
//P/9P/1//X/9f/1//X/8//z//P/8//1//X/9f/1//X/9P/z//P/8v/y//L/8//1//P/
8//z//L/8//y//D/8P/x//P/9P/2//T/9P/0//T/9P/5//n/+f/7//z//v/+//z/+P/4
//f/9//7/wEAAgADAAUACQAGAAMABgAGAAYABQADAAEA/f/6//n/+P/6//n/+f/6//v/
+v/1//T/8//y//H/8f/x//L/7//v/+7/7v/u/+v/6//r/+z/7P/s/+z/7//v/+7/7f/s
/+z/7f/t/+z/7P/s/+v/6f/o/+j/6f/r/+z/7f/u/+v/5f/o/+7/7v/n/+j/6//p/+X/
4//n/+r/9/8LACEAPQBYAGgAcwCIAJgAlgCCAGIATgBJAEQAOQA1ADUAMQArACIAFQAL
AAEA+v/5//z/+v/4//P/8f/w//D/7//t/+v/6//q/+f/5//n/+b/5//o/+j/6f/o/+f/
5v/m/+j/5//n/+X/5//p/+n/6f/n/+b/5v/n/+f/5//m/+b/5P/l/+X/5f/o/+j/5//n
/+r/6//t/+v/6v/p/+f/5v/p/+r/7P/t/+r/6v/p/+n/6f/n/+f/6f/t/+7/7//w/+7/
7P/q/+r/6//s/+3/7v/u/+7/7v/v/+//7//v//L/9f/1//b/9//3//b/9v/1//v/+//7
//z//v8AAAAAAgAEAAUABwAIAAoACwALAA0ADAALAAoACQAPAA4ADwAUABQAFAAVABYA
FAAUABUAFQASABIAEgARAA8ADwANAAsADQAOAA8AEQAOAA0ADAALAAcABQAFAAUAAwAC
AAEAAAD8//r/+f/3//j/+P/4//j/9//0//P/8v/0//D/8P/w//H/8v/z//L/7//u/+3/
6//r/+v/7P/t/+//8P/w//D/8P/v/+//8P/w//D/8P/y//D/8P/v/+//7//v/+//7//v
/+//8P/w/+7/7v/u/+7/8P/x//L/8//x//D/8f/w//H/8P/w//H/7//v/+//7//u/+7/
7P/s/+3/7v/v//D/7//v/+//7v/s/+v/6v/r/+3/7P/s/+z/7P/r/+n/6f/r/+v/6//r
/+v/7P/r/+b/5v/m/+f/5//n/+j/6P/n/+j/6P/p/+n/6v/s/+3/7P/q/+f/5P/i/+X/
5//p/+f/4//j/+X/5f/p/+r/6//r/+n/5//l/+P/4//j/+P/4//l/+X/5f/l/+X/5f/l
/+X/5P/i/+D/3//j/+T/5f/n/+X/4//j/+P/4f/j/+P/4v/j/+P/5P/k/+T/5P/k/+X/
5//p/+n/6f/q/+v/7P/u/+3/7f/t/+z/7v/v//H/9P/w//H/9P/1//b/9//4//P/8P/t
/+r/7P/s/+z/7P/q/+r/6v/q/+n/6P/n/+b/4//i/+H/4P/g/+D/4P/g/9//3v/d/9z/
3P/c/w==
         </WaveFormData>
      </LeadData>
      <LeadData>
         <LeadByteCountTotal>10000</LeadByteCountTotal>
         <LeadTimeOffset>0</LeadTimeOffset>
         <LeadSampleCountTotal>5000</LeadSampleCountTotal>
         <LeadAmplitudeUnitsPerBit>4.88</LeadAmplitudeUnitsPerBit>
         <LeadAmplitudeUnits>��V</LeadAmplitudeUnits>
         <LeadHighLimit>2147483647</LeadHighLimit>
         <LeadLowLimit>268435456</LeadLowLimit>
         <LeadID>V1</LeadID>
         <LeadOffsetFirstSample>0</LeadOffsetFirstSample>
         <FirstSampleBaseline>0</FirstSampleBaseline>
         <LeadSampleSize>2</LeadSampleSize>
         <LeadOff>FALSE</LeadOff>
         <BaselineSway>FALSE</BaselineSway>
         <ExcessiveACNoise>FALSE</ExcessiveACNoise>
         <MuscleNoise>FALSE</MuscleNoise>
         <LeadDataCRC32>879184343</LeadDataCRC32>
         <WaveFormData>
AgACAAIAAgAAAAAAAAAAAAEAAgAEAAcABQAGAAcACAAKAAsACwAMAAwADgAOAA0ADQAM
AAsACgAJAAcABAABAP7//f/6//f/+f/6//z//f/+//7//v////3//f//////////////
/////////////wAAAQABAAIA/////wAAAAD///3/+//5//z//f/+/wAAAAAAAAAAAAAA
AAAAAAAAAP///v8AAP//AQABAAEAAwAIAAkADQAVAB0AHgAeAB8AHQAeACAAIAAaAA4A
+v/d/7v/nP+I/3j/Z/9a/17/b/+C/47/l/+l/7L/wf/S/97/5v/t//X/+f///wAA////
/wEAAgACAAMABgAGAAcABwAJAAoACgAKAAwACgAMAAwACwAMAAwADAAKAAoACgAKAAoA
CwALAAwADQANAAwADAAOAA4ADwAPAA8ADwAPABAADgAMAAwADAANAA4ADwARAA8ADwAP
AA8ADQANAA0ADQAPAA8AEAAQABAAEAAQABAADgANAA0ADQANAA0ADgAOAA4ADgAOAA4A
DgAPAA8ADwARABEAEAAQABAAEQARABEAEAAPAA4ADQAMAA8AEQASABAAEAAPAA4ADAAM
AAwACgAMAAwADgAOAA8ADAAMAA0ADAAMAAsACwAJAAkACAAIAAcABwAHAAYABgAEAAQA
BQAHAAcABwAFAAMAAwADAAIABAADAAIAAQABAAMAAwAEAAIAAgABAAEAAwACAAIAAgAC
AAEAAQAAAAAA//////////8AAAEAAgAAAAAAAQABAAMAAwABAAEAAQABAAEAAgABAAEA
AQAAAAEAAgADAAUABQAFAAUABQAFAAUABQAFAAMAAwADAAMABAAFAAUABQAGAAcABwAH
AAQABAADAAIAAwAAAAQABgAEAAQABAAEAAIAAgACAAEAAgADAAQABQAHAAcABwAHAAIA
AgACAAMAAgABAAAA/////wAAAAD//wAAAQACAAIAAAAAAAAAAQD//////////wEAAQAB
AAAAAQABAAEAAQD//////////wAAAAD////////////////+//7//v/+/wAAAAAAAAAA
AAAAAAAAAAACAAIAAgACAAAAAAAAAAAA/v/+//7//f///////////wEAAQABAAEA//8A
AAAAAAAAAP////////3//f/8//z//P/8//z//P/+//7//v/8//7//////////P/+//7/
/P/8//z//P/8//7///8BAAEAAgADAAQABAAFAAUABgAIAAgACAAHAAcABwAHAAcABwAF
AAIA///+//r/9v/y//H/9P/2//f/+P/4//j/+f/5//r//f/+/////v/9//z/+//9//3/
/f/9//v/+v/6//n/+//8//z//f/7//v/+//7//3//f/+//7//v/+//7//v/8//z//P/8
//7/AQABAAEABQAFAAUABgAJAA8AFQAbACAAIgAjACUAJgAoACoAIgAWAP7/1/+r/4j/
cv9g/0n/Ov9A/1n/bv+A/5f/p/+0/8P/0P/a/+j/8//3//v/AwAGAAUABQAJAAoACgAL
AAoACgALAAsADwAQABAAEAAQAA4AEAAQABAAEAAPAA4AEAAQABAAEAASABMAEwAUABUA
FQAUABQAFgAWABcAFwAVABUAFQAWABYAFAAUABQAFgAWABYAFwAXABcAFwAXABYAFQAU
ABMAFgAXABkAGgAYABgAGAAYABoAGQAZABkAFwAXABgAGAAYABgAGAAYABkAGwAcAB0A
HwAfAB4AHgAcAB0AHQAdAB0AHQAdAB0AGwAdAB4AHgAeAB4AHQAcAB4AHgAeABwAGwAa
ABsAGgAbABgAGAAZABoAGgAZABkAGQAZABgAGAAWABUAFAASABIAEgAUABcAFgAVABQA
EQARABEAEQAQABEAEQARABEADgAPAA4ADgAQABAADwAPABEAEAAQABAADwANAAwACgAK
AAkACQAJAAkACgALAAwADAAMAA0ADQAMAAsACAAHAAoACwAMAA4ADgANAAwACgAKAAoA
CgALAAwADQAOAA8ADwAPAA8ADwAMAAsACgAJAAsADQAOAA8ADwAPAA4ADQANAA4ADgAO
AA8ADAAQABIADwAOAA0ADAAOAA4ADgANAA0ADQANAA0ADQANAA0ADQAIAAgACAAJAAcA
BwAHAAcACAAKAAsACwAKAAkACAAGAAQABAAEAAUABwAHAAcABwAEAAMAAgAAAAEAAQAB
AAEAAgADAAQABQADAAIAAAD//wEAAQABAAEAAAAAAAAAAAAAAAAAAAAAAAIAAgACAAIA
///+//3//P/+//7//v/+/wAAAAAAAP///f/9//3//f////////////z//P/7//r/+//7
//z//f/9//3//P/8//v/+v/5//j/+P/4//j/9v/8/////f/5//r//P/8//z//P/8//3/
/////wAAAQACAAIAAwADAAQABgAIAAgABwAHAAQAAwACAAEA///8//n/+P/5//b/8//z
//L/9P/1//b/9//4//r/+//5//v/+//7//n/+f/5//n/+f/5//n/+f/5//j/+P/3//f/
+P/4//n/+v/7//z//f/7//v//P/8//r/+v/6//r/+P/4//j/+P/4//v/+//7////AQAB
AAIABQALABMAGQAYABQAEQARABYAGgAeABgACgD2/93/w/+o/5L/gP9v/2D/Xv9x/4b/
kP+Z/6f/tP+9/8r/3P/m/+n/7//1//X/9P/3//v//v8AAAEAAwACAAIAAwADAAMABAAE
AAQABAACAAQABAAFAAYABgAGAAYABgAGAAYABAAFAAUABgAFAAUABAAEAAQABAAFAAUA
BQAFAAUABgAHAAYABwAIAAYABgAGAAcABgAFAAQAAwAFAAUABQAFAAMAAwAEAAQAAgAC
AAIAAgADAAMABAAFAAMAAwAEAAQAAgACAAIAAgACAAMAAwADAAUABQAEAAQABAAFAAUA
BQADAAMAAwADAP//AQACAAIAAgACAAEAAAACAAIAAgAAAP7//v8AAAAAAgD+//3//f/8
//z/+//7//n/+f/4//j/9f/1//X/9P/1//T/9f/3//X/9f/1//P/8//z//P/8v/z//P/
8//z//L/8//y//L/8v/y//H/8f/z//L/8v/y//L/8f/x//D/8f/x//L/8//z//T/9f/2
//P/8v/y//H/8v/z//L/8//x//H/8f/y//X/9f/1//T/9P/0//T/9f/3//f/9//3//T/
8//y//H/8v/z//T/9f/0//X/9f/1//X/9f/0//P/8//0//T/9P/y/+7/8f/y//L/8v/y
//L/8v/y//L/8f/x//H/8f/x//H/8f/x//H/8P/w//D/8f/v/+//7//v/+//8P/w/+//
7//v/+//7v/t/+7/7//x//D/7//u/+3/7f/t/+3/7P/t/+3/7f/t/+3/7f/t/+3/8P/w
/+//7//t/+3/7f/t/+3/7v/v//D/7v/u/+7/7v/s/+z/7P/s/+7/7v/u/+7/8P/w//D/
8P/w//D/8P/v/+//7//v/+//8f/x//H/8f/v//D/8P/w//L/8f/x//H/8P/v/+3/7P/t
/+7/7//w//D/8P/w/+7/8v/z//P/8f/w//D/8P/w//D/8P/x//P/8//0//X/9v/2//n/
+f/6//z//P/8//v/+//8//v/+v/5//f/9P/x//D/7f/q/+f/5//q/+z/7f/u/+7/7v/v
/+//8f/z//P/8//z//P/8//z//P/8//z//P/8f/w//D/7//x//L/8v/z//P/8//z//P/
8//z//T/9P/0//T/9P/0//b/9v/2//b/9v/5//n/+f/5//n//f8CAAMACQARABUAFgAW
ABkAGwAeACAAIgAcABIA/v/b/7X/kv96/2j/V/9G/0T/V/9w/4L/jf+b/6r/t//I/9b/
4P/p//H/9//5//z/+//9/wAAAgADAAUABgAGAAcABwAJAAoACgAKAAwACgAMAAwADAAM
AAsACgALAAwADQAOAA0ADQAMAAwADQANAAwADAAOAA4ADwAPABEAEQARABIAEgAQABAA
EAAQABAAEAARABEAEQARABEAEQARABEAEQAPAA8AEAAQABAAEAAQABAAEgARABEAEQAR
ABEAEgASABQAFAAUABQAFAAVABUAFQAVABUAFAAUABQAFQAVABUAFQAVABUAFQAVABcA
GAAYABYAFgAVABQAFQAWABcAFgAUABQAFgAWABcAFAAUABUAGAAYABcAFwAVABUAFAAU
ABEAEQARABAADwAOAA8AEQARABEAEQAPAA8ADwAPAA4AEAAPAA4ADQAMAA0ADAAMAAwA
DAALAAsACQAIAAgACAAKAAkACQAIAAoACQAJAAkABwAIAAkACgAKAAoACwALAAsACwAJ
AAkACQAJAAkACgAJAAkACQAIAAgACAAIAAkACwALAAsACwANAA0ADQANAAsACwALAAsA
DAANAA0ADQAPAA8ADgANAA0ADgAOAA4AEAAMAA8AEAAOAA4ADgAOABAAEAAQAA8ADwAP
AA8ADwANAA0ADQANAAoACgAKAAsACwALAAsACwALAAwADAALAAsACwALAAoACAAIAAgA
CQALAAsACwALAAkACQAJAAgACQAJAAkACQALAAsACwALAAsACgAIAAcABwAHAAcABwAG
AAYABgAGAAgACAAIAAgABwAGAAUABAAEAAQABAAEAAQABAAEAAQABwAIAAkACQAHAAUA
AwABAAIAAwAEAAUABwAIAAgACAAIAAcABwAHAAcABwAGAAYABwAIAAkACgAJAAgABwAE
AAYABwAHAAcACgAKAAwADAAMAAwACgALAA0ADQAOAA8AEAAQABIAEwAVABgAGAAYABcA
FwAWABUAFAATABMAEAANAAwACwAIAAUABQAGAAgACQAKAAgACAAJAAkACwANAA0ADQAN
AA0ADQANAA8ADwAPAA8ADQAMAAwACwAJAAoACgALAA0ADQANAA0ADQANAA4ADgAPABAA
EQASABAAEAAQABAADgARABEAEQATABMAFwAYABkAIQAtADUAMgAwAC0ALwAyADQAMgAq
AB4ACADp/8X/pv+S/4D/Z/9W/1z/df+M/5z/p/+1/8T/0//g/+r/9P///wUABwANABAA
EwAVABcAGAAYABkAGAAYABkAGQAbABwAHAAcABoAGAAaABoAGwAcABwAHAAeAB4AHgAe
AB4AHwAfACAAIQAhACAAIAAdABwAHAAbAB4AHwAgACIAIgAgACAAIAAeAB4AHgAfAB0A
HQAdAB0AHwAfAB8AHwAhACEAIgAiACIAIgAiACIAIAAfAB8AHwAfAB8AIAAgACAAIAAg
ACAAHwAfAB4AHQAfAB8AHgAeAB8AIQAiACMAIQAhACEAIQAdAB8AIAAgACAAIAAfAB4A
HgAeAB4AHAAeAB4AIAAgAB4AGgAZABkAGAAYABcAFwAYABkAGQAaABYAFQAUABIAEgAQ
ABAAEQARABEAEQAPAA8ADwAPAA4AEAAPAA4ADQAKAAsACgAKAAoACgAJAAkABwAGAAYA
BgAGAAUABQAEAAUABQAGAAcABwAIAAkACgAIAAYABQADAAUABQADAAMABQAFAAUABgAF
AAUABQAEAAYABgAGAAcABwAHAAcABwAFAAUABQAFAAQAAwACAAEABQAHAAgACQAGAAUA
AwABAAMABAAEAAQABQACAAYACAAGAAYABgAGAAUABAADAAEAAQABAAEAAQADAAMAAwAD
AAIAAgACAAMAAAD///7//f///wAAAAD///3//f/9//z/+//8//3////9//3//f/9//z/
+//6//j/+f/5//n/+f/5//n/+f/5//r/+v/5//n/+f/5//n/+f/2//b/9v/2//b/9v/2
//b/9P/0//T/9P/2//b/9v/2//b/9v/2//b/9P/0//T/8//1//X/9f/1//X/9f/1//X/
8//0//T/9P/y//H/8f/x//P/8//y//L/8v/y//L/8v/x//D/7//s/+7/8//y//D/8P/w
//D/8P/x//P/8//0//X/9v/2//n/+f/6//z//P/8//v/+//8//v/+v/5//f/9P/x//D/
7f/q/+f/5//m/+j/6f/q/+r/6v/r/+v/7f/v/+//7//v/+//7//v/+//7//v/+//8f/w
//D/7//t/+7/7v/v/+7/7f/s/+v/7P/t/+//8P/w//D/8P/w//D/8P/w//D/8P/z//P/
8//x//H/8//2//v///8FAAkADAAOAA0ADQASABYAFgAQAAIA8v/Z/7v/nv+G/3L/Yf9S
/07/Xf90/4L/h/+P/57/q/+6/8j/1v/f/+P/6f/t//D/8//z//X/9v/2//f/+P/4//n/
+f/7//z//P/8//r/+P/6//r//f/+//7//v/8//z//P/8//3///8AAAIAAwADAAIAAgAB
AAAAAAD//wEAAQABAAIAAAD+//7//v8AAAAAAAABAAMAAwADAAMAAgABAAAA///9//3/
/v/+//7//v/+//7/AQABAAIAAwABAAEAAgACAAIAAgACAAIAAgADAAMAAwADAAMAAgAC
AAIAAwADAAMAAwADAAMAAwD//wEAAgACAAQABAADAAIAAgACAAIAAAAAAAAAAgACAAIA
/v/9//3//v/+//3//f/9//3//P/8//3//f/9//z/+P/2//b/9//3//f/9//1//f/9//3
//b/9P/z//L/8f/y//X/9v/4//b/9v/1//X/9f/0//T/9P/0//P/8//y//L/8f/x//H/
8f/y//P/9P/0//T/9f/1//X/9f/z//P/8//z//P/9P/1//X/9f/0//L/8v/y//P/9f/1
//X/9f/1//X/9f/1//X/9f/1//X/9v/3//f/9//3//f/9v/1//X/9v/2//b/9P/w//P/
9P/2//b/9v/2//j/+P/4//f/9f/1//X/9f/z//P/8//z//H/8v/z//X/8//z//P/8//z
//T/9P/z//L/8f/w/+7/7v/u/+7/7//x//H/8f/x//H/8f/x//D/7f/t/+3/7f/u/+//
8P/x//L/8v/x//H/8//z//P/8//w//D/8P/w//D/8P/w//D/8P/w//D/8P/u/+7/7v/u
//D/8P/w//D/8P/w//D/7//v/+//7//v/+//7//v/+//7//w//D/8P/y//H/8f/x//H/
8f/w//D/7v/u/+7/7v/u/+7/7v/s/+7/8f/v/+//8v/w//D/8P/w//D/8f/z//P/9f/3
//n/+v/6//n/+f/6//z//P/7//v//P/7//r/+f/3//T/8f/w/+3/6v/n/+f/6v/s/+3/
7v/s/+z/7f/t/+//8f/x//H/8f/x//H/8f/x//H/8f/x//P/8v/y//H/8v/0//X/9//1
//X/9f/1//L/8f/x//D/8f/y//P/9P/2//b/9v/2//b/+f/5//n/9//5//3//v/9/wEA
DQAVABgAGgAZABcAGAAaABoAFgAQAAAA3f+z/47/cv9g/0v/OP84/03/Zv94/4f/lf+k
/7P/wv/M/9z/6//v//H/9//8/////f/9//7//v////7//v//////AwAEAAQABAAFAAQA
BwAIAAkACgAKAAoACgAKAAoACgALAA0ADgAQABIAEwATABQAEgASABMAEwAVABUAFQAW
ABQAEgASABIAEgASABIAEwAUABUAFgAXABUAFQAVABUAFQAVABYAFgAWABYAFgAWABgA
FwAXABcAFwAXABgAGAAWABYAFgAWABgAGQAZABkAGQAZABgAGAAWABcAFwAXABgAGQAa
ABsAGwAdAB4AHgAeAB4AHQAcABoAGgAaABgAGAAYABoAGgAbABgAGAAZABoAGgAZABkA
GQAZABgAGAAWABUAFAASABIAEgAUABcAFgAVABQAEQAPAA8ADwAOABEAEQARABEADwAR
ABEAEgARABAADgANAA8ADgAOAA4ADgANAA0ADAANAA0ADgAPABEAEgATABQAEwASABIA
EQATABMAEQARABIAEwAUABYAFQAVABUAFAASABIAEgATABMAEwATABMAFAAVABYAFwAX
ABcAFwAXABYAFwAXABcAGQAZABgAFwAZABoAGgAaABoAFgAZABoAGgAaABoAGgAaABoA
GgAZABsAGwAbABsAGwAbABsAGwAYABgAGAAZABkAGQAZABkAGwAcABwAGwAdAB0AHQAc
ABoAGgAaABsAGQAZABkAGQAbABsAGwAaABcAFwAXABcAGQAZABkAGQAYABgAFwAXABgA
GQAaABsAGAAYABgAGAAWABYAFgAWABgAGAAYABgAFgAWABYAFgAYABgAGAAYABoAGgAa
ABkAGwAbABsAGwAaABkAGAAXABkAGgAaABoAGgAZABkAGQAbABsAGgAaABoAGgAaABoA
GAAYABgAFgAaABoAGgAaABoAGgAaABsAHQAdACAAIQAiACIAIQAhACIAJAAmACYAJQAl
ACcAJwAnACcAIgAeABoAGAAZABYAEwATABQAFgAXABgAGAAYABkAGQAXABkAGQAZABkA
GQAZABkAGAAXABYAFQAWABYAFwAXABkAGgAaABsAGwAbABsAGwAZABkAGgAaABgAGAAY
ABgAGAAYABgAGAAaAB0AHQAdAB8AHQAdACIAJQAnACsAMwA4ADgANwA1ADgAOgA6ADQA
KAAUAPn/2//C/67/mv+F/3L/cP+F/5z/qP+1/8X/0P/X/+b/9P8AAAcADQARABMAFgAb
AB0AHQAeAB4AHwAgACAAIQAhACEAIgAiACIAJAAiACQAJAAjACQAJAAkACQAJAAkACQA
JgAnACcAKAAnACcAJgAmACMAIgAiACEAIwAjACMAJAAiACAAIAAgAB4AHgAeAB8AHwAf
AB8AHwAhACEAIQAhAB8AHwAgACAAIAAgACAAIAAgAB8AHwAfAB0AHQAeAB4AHwAgACEA
IgAfAB8AHgAdAB0AHQAcABwAHgAfAB8AHwAfAB8AHwAfAB0AHwAgACAAIAAgAB8AHgAc
ABwAHAAaABwAHAAeAB4AHgAaABkAGQAYABgAFwAXABYAFQATABIAEgATABQAFAAVABQA
FQAXABQAEwASAA8ADQANAA0ADAANAA0ADQANAAsADQANAA4ADAAMAAsACwANAAwADAAM
AA4ADQANAAwACgAJAAkACQAHAAgACQAKAAgACAAJAAkACgALAAoACwAJAAkACQAKAAkA
CQAJAAgACAAIAAgACQAJAAkACQAJAAoACwAMAA0ACwALAAsACwAMAA0ADQANAA0ADQAM
AAsACwAMAAwADAAOAAoADQAOAA0ADAALAAoACAAIAAgABwAJAAkACQAJAAgABwAGAAUA
AgACAAIAAwAEAAUABgAHAAQABAADAAEAAgADAAQABAAEAAQABAAFAAMAAwADAAMABQAF
AAUABAABAAEAAQABAP//////////AQACAAIAAwAAAP///v/9//7//v/+//7/AAAAAAAA
AAACAAIAAgACAAAAAAAAAAAA/v/+//7//v/8//z//P/7//3//f/9//3/+//7//v/+//5
//r/+v/6//v/+//8//3//f/9//z//P/8//r//P/8//z//P/8//3//////wAAAQACAAIA
AwADAAQABgAIAAgABwAHAAMAAQD///3//P/6//j/+P/5//b/8//z//T/9v/3//j/9v/2
//f/9//4//v//P/9//z/+//6//n/+f/5//n/+f/5//j/+P/3//n/+v/6//v/+//7//v/
+//5//n/+v/6//z//P/8//z/+v/6//r/+v/8//////////3//f8BAAQABwAJABEAGwAg
AB4AHQAfACQAJAAkACAAFAD6/93/vf+g/4r/eP9l/1j/Wv9t/4b/kv+Z/6X/sP+9/8z/
3P/m/+3/9f/7////AAABAAMAAwAEAAQABQAGAAYABwAHAAsADAAMAAwACwAIAAkACAAK
AAwADQAOAAwADAAMAAwADgAPAA8AEAAQAA8ADQAMAA0ADgAQABEADwAPAA8AEAAOAAwA
DAAMAAwADAAMAA0ADQANAA0ADQAPAA8ADwAPAA8ADwAQABAAEAAQABAAEAAOAA0ADQAN
AA0ADQAOAA4ADgAOAA4ADgAQABEAEQARAA8ADwAOAA4ADgAPAA8ADwAPAA8ADwAPAA8A
EQASABIAEgASABEAEAAOAA4ADgAMAA4ADgAQABAADgAKAAkACQAMAAwACwALAAkACQAI
AAgABQAFAAUABAAEAAIAAgADAAMAAwADAAEAAAD///7//P/+//3//P/7//n/+//7//z/
/P/8//v/+//7//r/+v/6//r/+f/5//j/+v/5//n/+f/5//r/+//8//r/+v/7//v/+v/5
//b/9f/3//n/+//+//////////7//P/8//z//f/9//3//f/9//v/+//7//v//f/9//3/
/f/9//3//P/7//z//f/9//3//f/+//7//v/8//j/+//8//z//P/8//z/+v/6//r/+f/5
//n/+f/5//f/9//3//f/9f/2//f/+f/3//f/9//3//f/+P/4//f/9//3//f/9v/0//T/
9P/1//P/8//z//P/9f/1//X/9P/x//H/8f/x//H/8f/x//H/8v/y//H/8f/x//H/8f/x
//D/8P/w//D/8P/w//D/8P/w//D/8P/w//D/8P/w//D/7v/u/+7/7v/v//D/8f/x/+//
7//v/+//8f/x//H/8f/z//T/9P/0//P/8f/w/+//7//v/+7/7v/w//D/8P/w//L/8v/y
//D/8P/w//D/8v/z//X/9f/4//n/+v/6//v/+//8//7/AAAAAP/////8//v/+v/5//X/
8v/v/+7/7//s/+n/6f/r/+7/8P/y//D/8P/x//H/7//x//H/8f/z//P/8//z//H/8f/x
//H/8f/w//D/7//t/+7/7v/v//D/8f/y//P/8f/x//L/8v/w//D/8P/w//L/8v/y//L/
8P/z//P/8//1//X/9//8////BQARABcAFgASABEAEwAaAB4AGAAOAAAA5v+9/5f/ev9k
/07/O/82/0b/X/9y/4L/j/+b/6r/u//K/9b/4v/p/+3/8//3//j/+f/5//v//P/8//3/
//8AAAIAAwAEAAQAAwACAAMAAgAFAAYABQAGAAYABgAGAAYABgAGAAYABwAHAAgACwAL
AAoACgALAAwADgAPAA4ADQAMAAwADgAMAAwADAAOAA4ADgAPAA8ADwAPAA8ADQANAA0A
DQANAA0ADgAOABAAEAAQABAAEAAPAA8ADwARABEAEgASABAAEAAQABAAEAARABEAEQAT
ABMAEgASABIAEwATABMAFQAVABUAFQARABMAFAAUABYAFgAVABQAFgAWABYAFAASABIA
FAAUABYAEgARABEAEAAQAA8ADwARABEAEAAQABEAEQARABAAEAAOAA4ADwAPAA8ADwAN
AA0ADQANAAwACgAJAAgABwAGAAcABgAGAAYABgAFAAUABQAEAAQABAAEAAMAAwACAAQA
AwADAAMAAQACAAMABAAEAAQABQAFAAUABQADAAMAAwADAAMABAAGAAcACAAIAAcABgAF
AAUABQAFAAUABQAIAAkACgALAAsACwALAAsADAANAA0ADQALAAsACgAJAAkACgAKAAoA
CwAIAAwADgAMAAwADAAMAAwADAAMAAsACwALAAsACwANAA0ADQANAAwADAAMAA0ADAAL
AAoACQALAAwADAALAAsACwALAAoABgAGAAYABwAHAAcABwAHAAcABwAHAAYABQAFAAUA
BQAHAAcABwAHAAoACgAJAAkACQAJAAkACQAIAAgACAAIAAoACgAKAAoACQAIAAcABgAH
AAgACQAKAAgACAAIAAgABgAGAAYABQADAAMAAwADAAUABQAFAAUABwAIAAgACAAHAAUA
BAADAAUABQAEAAQAAgACAAIAAgACAAYABQAEAAMAAgAEAAUABwAHAAYABwAIAAgACQAJ
AAoADAAOAA4ADQANAAwACwAKAAkABQACAP///v/9//r/9//3//b/+P/5//r/+//8//7/
///+/////v/9//3//f/9//3//f/9//3//f/9//z//P/7//n/+v/6//v//f/9//3//f/7
//v//P/8//7//v/+//7/AAAAAAAAAAD+/wEAAQABAAEA/////wIABwARABkAHQAcABoA
GwAbABoAHAAcABQACAD4/93/vf+m/5D/fP9n/1b/WP9t/4b/kv+d/6v/tv+//87/3P/k
/+v/8//5//3//v/9////AQACAAIAAwAFAAYACAAJAAoACgAJAAgACgAIAAoACgAJAAoA
CgAKAAsADAANAA4ACwALAAoACgANAA0ADAAMAAwADAANAA0ACwALAAsADAAOAAwADAAM
AAsACgAJAAkACwALAAsACwALAAsACwALAA0ADQAOAA4ADQAMAAsACgAKAAkACQAJAAoA
CwANAA4ADAAMAAwADAAMAA0ADQANAA0ADQAMAAwACgALAAsACwALAAsACwALAAsADQAO
AA4ADgAOAA0ADAAOAA4ADgAMAAsACgALAAoACwAIAAgACQAMAAwACwALAAkABwAEAAIA
AwADAAMAAgADAAIAAwAFAAIAAQAAAP3//////////v8AAP///v/9//v//f/9//7//P/8
//v/+//5//j/+P/4//r/+f/5//j/+v/5//n/+f/2//b/9v/2//j/+P/5//n/+f/5//f/
9//5//n/+f/6//r/+f/4//b/9//4//n/+//4//f/9v/1//b/9//4//n/9//3//f/9//4
//n/+f/5//j/9//1//P/8//0//T/9P/2//L/9f/2//b/9v/2//b/9P/0//T/8//x//H/
8f/x//H/8f/x//H/7v/u/+7/7//v/+//7//v/+7/7v/t/+v/7f/t/+3/7P/q/+r/6v/r
/+n/6f/p/+n/6//r/+v/6v/r/+v/6//r/+r/6f/o/+f/5v/m/+X/5f/m/+f/6P/p/+n/
6v/r/+z/6f/o/+f/5v/k/+T/5P/k/+b/5v/m/+b/6P/o/+j/6P/o/+j/6P/n/+b/5f/k
/+P/4//j/+P/4//l/+b/5v/m/+T/4//j/+P/4//j/+L/4v/k/+T/5P/k/+L/4v/i/+D/
5f/n/+j/6f/o/+j/6P/o/+v/7P/t/+7/7f/u/+3/7P/q/+j/6P/n/+b/5f/k/+L/4P/e
/9z/3v/e/97/3v/e/97/3v/e/+D/4P/g/+D/4v/i/+L/4v/i/+L/4v/i/+D/4P/g/+D/
3v/e/w==
         </WaveFormData>
      </LeadData>
      <LeadData>
         <LeadByteCountTotal>10000</LeadByteCountTotal>
         <LeadTimeOffset>0</LeadTimeOffset>
         <LeadSampleCountTotal>5000</LeadSampleCountTotal>
         <LeadAmplitudeUnitsPerBit>4.88</LeadAmplitudeUnitsPerBit>
         <LeadAmplitudeUnits>��V</LeadAmplitudeUnits>
         <LeadHighLimit>2147483647</LeadHighLimit>
         <LeadLowLimit>268435456</LeadLowLimit>
         <LeadID>V2</LeadID>
         <LeadOffsetFirstSample>0</LeadOffsetFirstSample>
         <FirstSampleBaseline>0</FirstSampleBaseline>
         <LeadSampleSize>2</LeadSampleSize>
         <LeadOff>FALSE</LeadOff>
         <BaselineSway>FALSE</BaselineSway>
         <ExcessiveACNoise>FALSE</ExcessiveACNoise>
         <MuscleNoise>FALSE</MuscleNoise>
         <LeadDataCRC32>418505083</LeadDataCRC32>
         <WaveFormData>
5v/m/+b/5v/m/+b/5v/m/+f/6P/r/+7/7f/u/+//7//v/+//8P/x//X/9f/3//r/+f/6
//v/+//7//r/9v/1//P/7//t/+f/5f/l/+j/6f/n/+f/5//n/+f/5//n/+f/5v/k/+T/
5P/k/+T/4//j/+T/4//k/+X/4v/h/+D/3//d/93/3v/e/9//4P/h/+L/4//j/+H/4//k
/+T/5P/k/+L/5P/m/+b/5f/l/+P/4P/m/+z/+v8QACUAMQA5AEkAYgCCAKIAxQDiAOUA
wQB9ACAAtv9g/yn/A//v/un+5f7o/gT/KP9H/1v/cv+P/6X/uP/M/9v/4v/n/+v/7v/x
//T/9v/3//j/+//7//z//f///wEAAgACAAAAAQACAAIABAAFAAUABgAGAAYABgAGAAcA
CAAKAAsACgAKAAoACgANAA0ADgAOAA8AEQASABIAFAAUABQAFQAUABQAFQAWABQAFgAW
ABYAGQAaABsAHQAeAB8AIAAgACAAIgAiACMAIwAjACQAJgApACoALAAtAC8ALwAwADEA
NAA2ADYAOAA5ADoAPQA/AD8AQABBAEMARgBHAEoASgBOAFEAUgBTAFMAVQBWAFcAVwBa
AF0AXQBbAFwAXQBeAGEAYQBgAGAAXwBeAF4AXgBeAF0AWgBXAFYAVABTAFIATgBMAEsA
SABGAEUAQQA+ADoAOAA1ADEALwAsACoAJgAlACIAHwAcABkAFQARAA8AEQAPAAsACgAK
AAgABgAEAAEAAAD+//z//f/8//v/+v/6//r/+v/6//r/+v/6//r//P/7//v/+//5//r/
+v/7//7//v/+//7//v///wAAAAACAAMABAAEAAIAAgADAAQAAgACAAQABAADAAQABwAJ
AAgABgAFAAQABAAEAAUABQAFAAMAAgACAAIAAgABAAEAAwACAAIAAgACAAAAAAAAAP//
/f/7//r/+//7//n/9//1//b/9v/2//j/9v/2//T/8v/y//P/9P/y//H/8P/w//D/8P/z
//P/8//u//D/8P/u/+7/7v/t/+3/7f/s/+z/7v/w//H/8f/v/+z/6v/o/+n/6f/q/+z/
7v/v/+//7v/q/+z/7P/r/+v/6//r/+z/6v/q/+r/6f/r/+z/7P/s/+3/7P/s/+3/7v/u
/+z/7P/s/+3/7f/t/+3/7f/s/+r/6f/p/+r/6v/s/+z/7f/u/+3/7f/s/+v/6f/r/+z/
7P/s/+z/7P/s/+7/8P/y//P/9P/1//X/9f/1//b/9//5//f/+f/8//3///8BAAIAAwAA
APz/+//5//P/8f/r/+f/5//q/+v/6//r/+v/6//r/+3/7f/t/+z/6P/o/+j/6P/q/+n/
6f/p/+b/5f/k/+P/5P/l/+b/5//m/+b/5f/k/+b/5v/m/+f/5f/j/+X/5v/m/+b/5v/k
/+b/6P/o/+f/6f/n/+T/5P/o//j/DAAfAC0ANwBFAGAAgACeAMEA6gD1ANcAkwA4AND/
eP85/w//+f7v/uf+6v4I/zT/U/9n/37/mf+x/8j/2v/h/+L/6//z//b/9//4//r/+//8
//////8AAAEAAQADAAQABAAEAAUABgAGAAYABwAHAAgACAAIAAgACAAMAA4AEQATABIA
EgASABIAFQAVABYAFgAXABkAGgAaABoAGgAaABsAHQAeACAAIgAiACQAJAAkACMAJAAl
ACcAKgArACwALAAuADAAMAAxADMAMwA0ADYANwA4ADoAOwA9AD0APgA/AEMARgBHAEoA
SwBMAE8AUQBRAFIAUwBVAFoAWwBeAF4AYABjAGQAZQBnAGkAagBrAGsAbgBxAHEAcwB0
AHUAdgB1AHUAdAB0AHUAdAB0AHQAdgB1AHIAbwBwAG4AbQBsAGgAZgBlAGIAYABfAFsA
WABSAFAATQBJAEcARABCAD4AOQA2ADMAMAAvACsAJwAlACMAIQAdABwAGgAYABYAFAAQ
ABAADwAOAA0ADAALAAoACgAKAAoACgAIAAgACAAIAAoACQAJAAkACAAIAAcABwAIAAgA
CAAIAAsADQAPABAADgAPABAAEAAPAA4ADgAOABAAEAASABIAEAAQABIAEwATABIAEgAS
ABIAEgATABMAEwARABAAEAAQABAADwAPAA0ADAAMAAwADgAMAAwADAALAAkABwAGAAUA
BQADAAEAAgAEAAUABgAFAAIAAQD+//z//P/9//7//v/9//z//P/4//j/+//7//v/9v/4
//j/+P/4//j/9//2//X/8//y//L/9P/1//X/9v/0//P/8v/x//H/8v/0//L/8//z//L/
7v/w//D/7//w//H/8v/0//L/8v/y//H/7//w//D/8P/x//D/8P/x//H/8P/t/+z/7P/t
/+3/7f/v/+//7v/s/+n/6f/q/+r/6v/q/+v/7P/s/+//7f/t/+z/7P/s/+z/7P/s/+7/
8P/x//D/8f/x//H/8f/y//P/9f/2//n//f////3//f/8//v//P/4//f/9f/z//H/6//n
/+b/6P/o/+f/6P/p/+r/6//r/+v/6//q/+b/5v/m/+b/5P/j/+P/4//h/+H/4f/h/+P/
4//j/+P/4//k/+T/5P/k/+T/5P/l/+P/4f/j/+T/5P/k/+T/4v/i/+T/5P/j/+X/5f/i
/+L/6v/4/w4AIwAvADcARQBeAIAAngC7ANIA2wC/AIEAJgC8/2L/Jf/7/uH+3f7j/ur+
/P4e/z//U/9i/33/mf+w/8L/0//c/93/3//k/+n/7f/w//L/9P/3//f/+P/5//n/+//8
//z//v///wAAAAACAAMAAwAEAAIAAgACAAIAAwAEAAYABwAIAAgACAAIAAkACQAKAAoA
CgALAAsACgAMAAwADAANAAwADAANAA4ADAAOAA4ADgAPABAAEQATABQAFQAWABYAFgAY
ABgAGQAbABsAHAAeAB8AIAAiACMAJQAlACYAJwAoACoAKgAsAC8AMAAzADUANwA4ADkA
OwA8AD0AQABAAEEAQwBDAEMARwBJAEoASwBLAE4AUQBRAFEAUgBTAFQAUwBTAFIAUgBR
AFAAUABQAE4ATQBKAEcARABCAEEAQABAAD4APQA6ADYANQAxAC4ALAAqACcAIwAhAB4A
HAAYABcAFAARAA4ADwALAAcABQAFAAMA///+//7//P/6//j/9v/2//X/9P/1//T/8//y
//H/8P/v/+7/7//w//H/8v/w/+//7//v//D/8v/z//X/9P/0//T/9P/2//f/+P/4//b/
9//4//j/+v/6//v//P/6//r//P/8//z//P/+/////f/8//z//P/6//r/+//7//r/+f/5
//r/+v/6//n/+f/4//b/9f/0//T/8v/y//L/8v/x//D/8P/x//H/7//t/+3/7v/u/+7/
7v/s/+z/6v/q/+r/6//s/+r/6f/o/+j/5P/k/+f/5//p/+T/5v/m/+T/5P/k/+P/5f/l
/+T/5P/j/+T/5P/j/+T/4v/h/+D/4f/h/+L/5P/j/+P/4v/g/+D/4v/i/+H/3//f/9//
4P/i/+L/4v/h/9//4P/g/+D/3//e/97/3//g/+D/3v/e/9//4f/i/+P/4f/h/+D/3v/e
/9//4f/i/+L/4v/j/+T/4v/l/+X/4//i/+L/4v/i/+L/5P/m/+j/6f/p/+n/6P/n/+n/
6v/r/+3/6//t//D/8f/0//X/9f/1//b/8v/x/+//6v/n/+D/2//d/+D/4f/h/+H/4f/h
/+H/4f/h/+H/4P/e/97/3v/e/9z/2//b/9v/2f/Z/9n/2f/b/9v/2//b/9v/3P/c/9z/
2v/a/9r/2//b/9n/2//c/97/3v/e/9z/4P/i/+L/4f/b/9n/2v/c/+L/7v8CABcAIwAr
ADcAVAB2AJIAswDaAO0A1QCRADYAzv9w/y//B//v/uP+3f7i/vj+HP89/1X/bP+H/5//
tv/K/9X/3P/h/+P/4v/n/+v/7v/w//L/8//z//T/9f/1//f/+P/4//j/+f/6//r/+v/7
//v//P/9//7///8AAAAAAAABAAEAAgACAAIAAgAFAAUABgAGAAUABwAIAAgACgAKAAoA
CwAMAAwADQAOABAAEgASABIAEQASABMAFQAUABUAFgAWABgAGgAaABsAGwAbABwAHgAh
ACIAJAAlACcAJwAoACkAKgAsACwALgAxADIANQA3ADkAOgA7AD0APgA/AEIAQgBFAEkA
SwBNAE0ATwBQAFEAUwBWAFkAWQBZAFoAWwBcAF0AXQBcAFwAXABcAF0AXgBgAF8AXABZ
AFcAVABSAFAATABKAEkARgBDAEMAQAA+ADoAOAA1ADEALQAqACgAJAAhAB4AGwAYABkA
FQARAA8ADAAJAAQAAgABAAAA///+//z//P/7//r/9//2//X/9P/0//T/9P/0//T/9P/0
//T/9P/z//P/8//z//T/9P/1//b/9v/2//b/9v/3//j/+P/4//n/+v/6//r/+v/7//z/
/v/+/wAAAAD+//7/AAABAP///v/+//7/AAAAAAEAAQABAP///v/+//7//v/9//3////+
//7//v/8//r/+v/6//n/9//1//T/9P/1//T/8//z//T/9P/0//T/8v/y//D/8P/w//H/
8v/y//H/8P/w/+z/7P/v/+//7//q/+z/7P/u/+7/7v/t/+3/7f/s/+z/6//s/+z/6//r
/+r/6v/q/+v/6//s/+7/7P/t/+3/7P/o/+r/6v/p/+j/6f/q/+z/7//w//H/8f/v/+7/
7P/q/+v/6v/q/+v/7P/s/+r/6v/q/+v/6//r/+z/7f/t/+z/7f/t/+7/7v/s/+z/7f/u
/+z/7f/t/+3/7//y//L/8v/y//L/8P/y//T/9f/2//f/9//3//n/+v/7//3//f///wIA
AwAGAAcABwAHAAQAAAD///3/+//5//P/7//t//D/8f/x//H/8f/x//H/8//z//P/8v/y
//L/8v/y//T/8//z//P/8f/x//H/8f/v/+//7//v/+3/7v/u/+7/8P/w//D/8f/x/+//
8f/y//L/8v/y//D/8v/0//T/8//1//X/8v/w//b/BgAeADEAPQBFAFEAcACSAKwAywDq
APMA0QCPADQAzv96/z//Ff/9/vP+8f74/hb/PP9Z/2//hv+f/7X/yv/e/+n/8P/1//v/
/v8BAAYACAAJAAoADAALAAsACwANAA8AEAAQABAAEQASABIAEgATABMAFAAVABYAFwAY
ABkAGgAcAB0AHgAeAB4AHgAcABsAGwAaABwAHwAhACIAJAAkACQAJQAlACQAJAAkACYA
KAAoACgAJwAoACkAKwAtAC8AMQAyADIANAA0ADUANgA1ADUANgA5ADoAPAA9AEEAQQBC
AEMARABGAEYASABJAEoATQBPAFIAVABWAFkAWgBbAF4AXgBgAGMAZABlAGcAaQBqAGsA
awBuAHEAcQBxAHIAcwB0AHcAdwB2AHYAdAByAHEAcABzAHMAcQBvAG0AagBoAGYAYgBg
AF8AXABaAFkAVQBSAE4ATABJAEUAQwBAAD4AOgA0ADAALAAoACkAJQAhAB8AIQAfABsA
GgAXABQAEQAOAAwADAALAAoABwAGAAUABAACAAIAAgACAAQABAAEAAQAAgABAAEAAQAD
AAQABAAFAAQABAAEAAQABAAFAAYABgAEAAUABgAGAAQABAAFAAYACAAIAAoACgAHAAYA
BwAHAAcABgAGAAYABgAGAAcABwAHAAUABAAEAAIAAgABAAEAAQAAAAAAAAD+//z//P/8
//z/+//6//r/+P/3//T/8f/z//T/9P/0//T/8v/y//D/8P/w//H/8v/y//H/8P/w/+v/
6v/s/+v/7f/o/+r/6v/q/+r/6v/p/+v/6//q/+r/5//o/+j/5//m/+T/4//i/+P/4//k
/+b/5P/l/+X/5P/i/+T/5P/j/+P/4//j/+T/4//i/+H/3//f/+D/4P/g/+D/4P/h/+P/
4//i/9//3v/e/9//3//f/9//3//e/9z/3P/d/9//4P/f/97/3v/e/9z/3//e/9z/3P/c
/9z/3v/g/+L/4//k/+X/5f/l/+T/5P/k/+X/5//p/+z/7f/w//H/8f/x//D/7P/r/+n/
5f/j/93/2f/b/97/3//f/93/3f/d/93/3//f/9//3v/d/97/3//g/9//3f/c/9v/2f/Z
/9n/2f/Z/9n/2f/Z/9n/2v/a/9r/3P/c/9z/3f/d/9v/3f/e/9z/3P/c/9r/3P/e/97/
3f/d/93/2v/a/+L/8P8CABUAJQAvADsAVAB2AJYAtQDUAOEAxQCFACwAyP9q/yn///7l
/tv+3f7i/vb+EP8v/0n/YP95/5P/qv++/8v/1P/b/+H/5P/p/+z/7v/v//D/8//z//T/
9f/3//n/+v/6//j/+f/6//r//v//////AAD+//7//v/+/wEAAgAEAAUABwAIAAkACgAK
AAkACQAIAAkACwAMAAwADAAMAAwADQAMAAwADQAOABAAEgASABIAEQASABMAFQAUABUA
FgAWABgAGgAaABsAHwAfACAAIgAhACIAJAAlACcAJwAoACkALgAwADAAMgAxADIANQA3
ADkAOgA7AD0AQgBDAEYARgBHAEkASQBJAE0ATwBQAFEAUQBUAFcAVwBXAFgAWQBaAFsA
WwBaAFoAWQBYAFgAWABYAFcAVABRAFAATgBNAEwASgBIAEcARABAAD8AOwA4ADYANAAx
AC0AKwAoACYAIgAfABwAGQAWABcAEwAPAA0ADQALAAcABgAEAAIAAAD+//z//P/7//r/
+//6//n/+P/6//r/+v/6//n/+P/3//b/9v/1//X/9f/2//j/+f/7//v/+v/5//j/+v/7
//z//P/8//3//v/+//7//v///wAAAAAAAAIAAgD+//7/AAABAAMAAgACAAIAAgACAAMA
AwADAAEAAAAAAAIAAgABAAEA///+//7//v/8//r/+v/6//r/+f/4//j/9//3//X/8//1
//b/9v/2//X/8v/x/+7/7f/u//D/8v/y//H/8P/w/+z/7P/v/+//7//q/+z/7P/s/+z/
7P/r/+v/6//q/+r/6v/s/+3/7f/s/+r/6f/o/+f/5//o/+r/6P/p/+n/6P/k/+b/5v/l
/+T/5f/m/+j/6P/o/+j/5//n/+j/6P/o/+f/5v/m/+f/6P/o/+b/5v/o/+n/6f/p/+f/
5//m/+T/5P/l/+f/6P/n/+b/5v/m/+T/5//l/+f/6v/o/+j/6P/o/+b/6P/q/+v/7f/v
//D/8f/v//D/8f/z//X/9//6//v/+v/7//v/+//6//b/9f/z/+//7f/n/+P/5f/o/+n/
6f/n/+f/5//n/+f/5//n/+b/5P/k/+T/5P/k/+P/4//j/+H/4f/h/+H/4v/j/+T/5f/j
/+T/5P/k/+L/4v/i/+P/4//h/+P/5P/l/+b/5//m/+f/6P/n/+X/5f/l/+b/5P/k//L/
CAAdAC0ANwBBAFoAegCUALEA2gDxAOEAowBMAOT/gv87/xH/9/7t/uP+5P76/iL/Q/9b
/3L/i/+j/77/1v/h/+b/7f/x//L/8f/2//j/+f/6//v/+//8//3///8BAAIAAgACAAMA
BAAEAAgACQAJAAoACAAIAAgACAALAAwADgAPABAAEAAQABAAEQARABIAEgAVABcAGAAY
ABYAFgAWABcAGAAYABkAGgAcAB4AHgAeAB0AHgAfACEAJAAlACYAJgAkACYAJgAnACsA
KwAsAC4ALQAuADAAMQAxADEAMgAzADcAOgA7AD4APwBAAEMARQBGAEYARgBHAEwATQBQ
AFAAVABXAFgAWQBdAF8AYABhAGAAYgBkAGMAZQBmAGcAaABrAGsAagBqAGsAagBqAGoA
aABnAGQAYQBgAF4AXQBcAFoAWABXAFQAUgBRAE0ASgBFAEIAPgA5ADgANgA1ADIALQAq
ACcAJAAiAB0AGAAVABUAEwAPAA4ADAAKAAgABgAEAAQAAwACAAEAAAD///7//v/+//7/
/v/+//7//v/+//7//f/9//3//f/+//7///8AAAAAAAAAAAAAAQACAAIABAAFAAYABgAE
AAQABQAGAAYABgAIAAgABAAEAAYABwAJAAgACAAIAAgACAAJAAkACQAHAAYABgAGAAYA
BQAFAAMAAgACAAIAAgAAAAAAAAD+//3//P/8//3//f/7//n/+v/8//3//v/9//r/+f/2
//b/9v/3//j/9v/1//T/9P/y//L/9f/1//T/7v/v/+7/7//w//H/8f/z//P/8v/y//D/
8v/z//P/8v/w/+//7v/t/+3/7v/w//L/8//z//L/7v/w//D/7//v/+//7//w//L/8v/y
//H/8f/y//L/8v/w/+7/7f/t//D/8P/u/+7/7P/t/+3/7f/u/+//7//u/+//7//w//D/
7//u/+7/7v/w/+7/8P/w//D/8P/w//L/9P/1//j/+f/5//n/9//4//n/+//9////AgAD
AAYABwAHAAcAAwD+//z/+f/2//X/8P/t/+3/8P/x//H/8f/x//H/8f/v/+//7//u/+r/
6v/q/+r/6v/p/+n/6f/o/+n/6v/r/+v/6//r/+v/6f/q/+r/6v/s/+z/7P/t/+v/6f/r
/+z/6v/q/+r/6P/r/+7/7//v/+//7f/q/+z/8P/8/xAAJwA3AEMATwBmAIIApADDAN4A
6QDVAJsARgDi/4j/Q/8T//X+7/7x/vb+Bv8s/0//Y/90/43/p//A/9b/5f/q/+v/7//2
//n//P/+////AAAFAAUABgAHAAcACQAKAAoACgALAAwADAAMAA0ADQAOAA4ADgAOAA4A
EQASABQAFQAWABYAFgAWABYAFQAVABQAFgAZABsAHAAbABoAGQAZABsAHAAeACAAHgAg
ACAAIAAfACAAIQAjACQAJQAmACYAJgAoACgAKQAtAC0ALgAwADEAMgA0ADUANQA1ADYA
NwA4ADoAOgA8AD0APgBBAEMARgBIAEoATQBOAE8AUgBSAFIAVQBWAFcAWwBdAF4AXwBd
AGAAYwBjAGUAZgBnAGgAaABnAGUAZABjAGIAYgBiAGQAYwBgAF0AWgBYAFcAVgBWAFQA
UwBQAEoASQBFAEIAPgA8ADkANQA1ADIAMAAsACcAJAAhAB4AHwAbABcAFQAVABMADwAO
AAoACAAGAAQABAAEAAMAAgABAAAA///+//7//v/+//7//v/+//7//v/8//v/+//7//3/
/v/+/////v/+//7//v8AAAEAAgACAAIAAwAEAAQAAgACAAMABAADAAIAAwACAAAAAAAC
AAMABQAEAAQABAADAAIAAgABAAEA///+//7//P/8//v/+//9//z//P/8//r/+P/4//j/
9//1//P/8v/0//X/9P/z//H/8v/y//L/8v/w//D/7v/q/+r/6//s/+z/6//q/+r/6v/q
/+3/7f/r/+b/6P/o/+f/5v/l/+P/5f/l/+T/5P/j/+T/5P/j/+T/4v/h/+D/4P/h/+P/
5v/k/+X/5f/k/+D/4v/i/+H/3//f/9//4P/g/+D/4P/f/+H/4v/i/+L/4P/e/93/3f/e
/97/3P/c/9z/3f/d/93/3f/d/9z/2v/d/+D/4P/g/+D/4P/e/+D/4v/j/+T/5f/l/+X/
4//k/+X/5//o/+v/7//x/+//7//u/+3/7f/q/+r/6f/l/+P/3f/Z/9n/3P/d/93/3f/d
/93/3f/f/9//3//e/9r/2v/a/9r/2v/Z/9n/2f/X/9f/1//X/9f/1//X/9f/2f/a/9r/
2v/a/9r/2v/b/9v/2f/b/9z/3P/c/9z/2v/e/+D/4P/f/9n/1//Y/9z/4v/u/wQAHQAr
ADMAQQBcAH4AmgC7ANoA4QC/AHsAIAC2/1z/I//5/t3+1/7b/uT++v4c/zv/Uf9m/4H/
m/+0/8b/1f/c/+H/5f/q/+3/7v/w//H/8v/1//X/9v/3//j/+//9//7/+//7//v/+v/9
////AAACAAAAAAAAAAAAAgAEAAcACQAIAAYABAACAAUABwAKAAwACwANAA4ADgAMAAwA
DAANAA4ADgAPABAAEAASABIAEgAVABYAFwAZABgAGQAaABoAHAAeAB4AHwAfAB8AIAAi
ACMAJAAmACcAKQApACoAKwAwADIAMgA0ADMANAA3ADkAOwA8AD0APwBCAEMARgBGAEoA
TQBOAE8AUQBTAFQAVQBTAFYAWQBZAFsAXABdAF4AXQBdAFwAXABbAFoAWgBaAFoAWQBW
AFMAUABOAE0ATABMAEoASQBGAEIAQQA9ADoANQAyAC4AKQAnACQAIgAeABwAGgAYABYA
FQARAA0ACwALAAkABQAEAAQAAgAAAP7//v/+//3//P/5//j/9//2//j/+P/4//j/9f/0
//P/8v/z//P/9P/1//f/+P/4//n/+P/4//j/+P/6//v//P/8//n/+f/5//j/+f/6//z/
/v/8//z//v/+//z//P/+///////+//7//v/8//z//f/9//3/+//6//r/+v/6//n/+f/5
//j/+P/4//b/9P/0//T/9P/z//L/8v/x//H/7//t/+//8P/w//D/7v/s/+z/6v/q/+r/
6//s/+r/6f/o/+j/5v/m/+n/6f/p/+T/5v/m/+T/5P/k/+P/5f/l/+T/5P/i/+T/5f/l
/+b/5P/j/+L/4//j/+T/5v/k/+X/5f/k/+L/5P/k/+P/3//f/9//4P/h/+L/4//j/+P/
5P/k/+T/4f/g/+D/4f/j/+T/4//k/+P/4//i/+H/3//f/97/3P/c/93/3//g/+D/4v/g
/+L/4v/i/+L/4v/k/+b/5//o/+n/6f/p/+v/7P/t/+//7f/v//L/8//z//P/8v/x//L/
7v/t/+v/5f/j/93/2f/a/97/4P/h/+H/4f/h/+H/3//f/9//3v/c/9z/3P/c/9r/2f/Z
/9n/2f/Z/9n/2f/X/9f/1//X/9n/2v/a/9r/2P/Y/9j/2f/a/9n/3P/e/97/3v/e/9z/
3f/e/93/2//b/9f/2P/c/+T/9P8MAB8AJwAvAEUAZgCEAKIAxQDgAN0ArwBjAP7/mv9O
/xn/+/7r/uH+3f7q/g7/MP9J/2H/fP+V/6//xv/S/9f/2v/f/+X/6P/r/+z/7v/v//D/
8f/x//L/8//z//X/9v/2//j/+f/6//r//P/9//3//v/8//z//P/8//z//P/9//3///8A
AAEAAgAEAAUABwAIAAYABwAHAAYACAAIAAgACQAKAAoACwAMAA0AEAARABIAEgASABIA
EwAUABUAFgAWABgAGgAaABsAGwAbABwAHgAgACIAJQAnACgAJwAnACcALAAuAC4AMAAx
ADIANQA3ADkAOgA7AD0AQgBDAEYARgBGAEkASgBLAE8AUQBSAFMAUwBWAFkAWQBZAFoA
WwBcAF0AXQBcAFwAWQBYAFgAWABaAFkAVgBTAFQAUgBRAFAATQBKAEgARABCAEEAPQA6
ADYANAAxAC0AKQAmACQAIAAbABgAFQASABMADwALAAkACQAHAAMAAgD+//z/+v/4//j/
+P/3//b/8//y//H/8P/w//D/8P/w//L/8v/y//L/8P/v/+//7//w//L/8//1//T/9P/0
//T/8//z//P/8v/z//X/9//4//j/+P/5//r/+v/6//z//P/6//r//P/9//v/+v/6//r/
/P/8//3//f/5//f/9v/2//j/+P/3//f/9//2//b/9v/2//T/9P/0//T/8//y//L/7//v
/+3/6//t/+7/7v/u/+z/6v/q/+j/5v/m/+f/6P/q/+n/6P/o/+j/6P/r/+v/6//m/+j/
6P/o/+j/6P/n/+X/5f/k/+T/5P/m/+f/5//m/+T/4//i/+L/4//l/+j/5f/l/+T/4v/i
/+T/5P/j/+P/4//j/+T/5P/k/+T/4//h/+L/4v/i/+H/4P/g/+H/5P/k/+L/4v/g/+H/
4f/h/+H/4f/g/97/3v/f/+H/4v/k/+T/4v/i/+L/4v/k/+b/6P/p/+z/7f/t/+3/6//s
/+3/7//x//P/9v/3//b/9//3//f/9P/w/+//7f/r/+n/4//f/+H/5P/l/+X/5f/l/+X/
5f/k/+P/4v/g/97/3v/e/97/3v/d/93/3f/b/9v/2//b/9n/2f/Z/9n/2//c/9z/3P/c
/9z/3P/d/93/2//d/97/4P/g/+D/3v/f/+D/3//d/9//2//W/9r/5P/2/w4AIQArADEA
QQBcAHoAmAC3ANAA1wC9AH0AIAC+/2j/Kf/7/uP+2/7d/ur+BP8o/0X/V/9q/4X/of+2
/8b/0//c/9//4f/m/+v/7P/u/+//8P/1//X/9v/3//b/9//3//b/+f/7//3//v//////
/v/+/wAAAAAAAAAAAAAAAAEAAQAEAAQABAAEAAMAAwAEAAQABQAHAAgACAAKAAoACgAL
AAoACgALAAwADgAQABAAEAATABQAFQAXABcAFwAXABYAFAAWABYAFwAbABsAHAAeAB8A
IAAiACMAJQAlACYAJwAoACoAKgAsAC8AMAAzADUANQA2ADcAOQA8AD0AQABAAEIARQBG
AEcASQBLAEwATQBPAFIAVQBVAFIAUgBSAFIAVQBVAFQAVABTAFIAUgBSAFIAUQBOAEsA
SQBGAEQAQgBBAEAAQAA+ADgANwAzADAALAAqACcAIwAhAB4AHAAYABcAFAARAA4ADwAL
AAcABQAEAAEA/P/6//r/+P/2//T/9P/0//P/8v/v/+7/7f/s/+7/7v/u/+7/7P/s/+z/
7P/u/+3/7f/t/+3/7v/u/+//8P/w//D/8P/w//H/8v/y//D/8f/y//L/9P/0//X/9v/0
//T/9v/2//P/8v/z//P/9f/0//T/9P/y//L/8//z//P/8f/w//D/8P/w/+//7//s/+r/
6f/o/+n/6P/p/+r/5//l/+P/4v/i/+P/4v/h/9//4P/g/+D/4P/e/97/3P/a/9r/2//c
/9r/2f/Y/9j/2P/Y/9v/2//b/9b/2P/Y/9f/1v/V/9P/1f/V/9T/1P/U/9b/1//X/9j/
1v/V/9T/0f/R/9L/1P/T/9P/0v/Q/87/0P/Q/8//zv/P/9D/0v/Q/9D/0P/P/83/zv/O
/87/zf/M/8z/zf/O/87/zP/M/8r/y//L/8v/zf/N/8z/yv/K/8v/zf/O/8z/zP/N/87/
0P/R/9H/0f/T/9P/0P/S/9X/1//Y/9v/2//c/9z/3P/c/9v/3P/a/9r/2v/a/9X/0v/P
/8z/yv/K/8r/yv/K/8r/yv/K/8j/yP/I/8j/xv/G/8b/xv/I/8j/yP/I/8f/xv/F/8T/
w//C/w==
         </WaveFormData>
      </LeadData>
      <LeadData>
         <LeadByteCountTotal>10000</LeadByteCountTotal>
         <LeadTimeOffset>0</LeadTimeOffset>
         <LeadSampleCountTotal>5000</LeadSampleCountTotal>
         <LeadAmplitudeUnitsPerBit>4.88</LeadAmplitudeUnitsPerBit>
         <LeadAmplitudeUnits>��V</LeadAmplitudeUnits>
         <LeadHighLimit>2147483647</LeadHighLimit>
         <LeadLowLimit>268435456</LeadLowLimit>
         <LeadID>V3</LeadID>
         <LeadOffsetFirstSample>0</LeadOffsetFirstSample>
         <FirstSampleBaseline>0</FirstSampleBaseline>
         <LeadSampleSize>2</LeadSampleSize>
         <LeadOff>FALSE</LeadOff>
         <BaselineSway>FALSE</BaselineSway>
         <ExcessiveACNoise>FALSE</ExcessiveACNoise>
         <MuscleNoise>FALSE</MuscleNoise>
         <LeadDataCRC32>3375632332</LeadDataCRC32>
         <WaveFormData>
6v/q/+r/6v/s/+z/7P/s/+7/7v/w//D/8P/y//T/9P/0//T/9f/1//f/+f/8//7//v/+
//7///////3//P/7//r/9//y/+7/6//r/+7/7//v/+7/7v/u/+7/7v/u/+3/6//o/+j/
5//p/+n/6P/o/+n/6P/p/+r/5//m/+X/5P/k/+X/5f/k/+b/5v/m/+f/5//n/+f/5//n
/+j/6P/o/+b/6P/o/+j/5v/m/+T/4v/m/+r/8f8AABAAGQAiADIATABsAJQAxQD6ABkB
GgH7AL8AcAAvAP7/0P+q/4//d/9o/3D/hP+V/6T/sv/D/87/1f/h/+j/7f/v//H/7v/v
//H/8f/x//L/8//z//P/8//1//f/9//3//X/9f/2//b/+P/6//r/+v/4//j/+P/5//v/
/P/9//3//P/8//z//P/9//3//f/+/wAAAgADAAMAAwABAAEAAQAFAAUABQAGAAUABgAF
AAQABgAGAAgACQAJAAoACwALAAsADAANAA0ADQAOAA4AEAASABIAFAAVABYAFgAXABkA
GgAdAB0AHgAfACAAIwAjACUAJgAnACkAKAApACwALAAwADMANQA1ADUANwA5ADkAOQA8
AD4APwA/AEAAQgBDAEYARgBGAEcARQBEAEQARABFAEUAQwBBAEEAPwA+AD4APgA9ADwA
OQA3ADcANAAyAC8ALQAsACkAJQAjACEAHQAcABoAGAAXABUAEQAPAA0ADQALAAoACAAG
AAUAAgABAP///v/8//r/+f/4//f/9v/4//j/+P/4//j/+P/2//b/+P/4//j/+P/3//f/
9v/1//f/9//3//j/+P/5//n/+f/6//v/+//7//v/+//7//v//P/8//3//f//////////
//3//f/9//3//f/9//3//f/9//z//P/8//z/+//6//n/+//7//z//P/8//v/+v/6//j/
+P/2//X/9f/1//X/9f/y//L/8v/y//T/8//y//H/7//v//D/8P/u/+7/7v/s/+z/7P/s
/+z/7v/u/+7/7P/q/+r/6v/q/+r/6v/p/+n/6v/r/+3/7v/r/+n/6P/l/+f/6P/o/+j/
6v/q/+z/6v/p/+n/6f/o/+j/6P/o/+j/5//n/+f/5v/o/+j/6P/p/+n/6P/o/+f/6f/p
/+n/6f/n/+f/6P/o/+j/6P/m/+b/5P/l/+X/5v/o/+j/6P/o/+b/5//n/+f/5P/n/+f/
5v/m/+b/5v/m/+f/6v/r/+z/7v/w//D/8P/w//H/8f/x//L/9P/1//b/+f/6//z//f/6
//j/9v/0//H/7P/o/+X/5f/o/+n/6f/o/+j/6P/o/+j/6P/n/+f/4v/i/+H/4f/j/+L/
4v/i/97/3v/e/97/3//g/+H/4v/i/+H/3//e/+D/4P/h/+H/4f/h/+H/4f/i/+L/4v/g
/+L/4v/i/+L/5P/i/+D/3v/i/+v/9v8CAA0AFgAiADoAWgB8AKkA4AALARQB+wDFAHwA
OQAIANz/tP+T/3v/aP9u/4j/nf+o/7b/w//M/9f/4f/k/+X/6//v//D/7//v/+//7//w
/+//7//v/+//8f/z//P/8//z//P/9P/0//L/9P/0//T/9P/0//T/9f/2//j/+v/7//r/
+v/6//r//f/9//3//v/+/wAAAQABAAMAAQABAAEABQAFAAUABgAGAAgACAAIAAYABgAI
AAkACwAMAA0ADQANAA4ADwAPABEAEgASABQAFAAUABYAFwAWABYAFwAZABwAHwAfACAA
IgAkACgAKQAqACoAKgArAC4ALwAyADIANgA5ADsAOwA7AD0APwA/AD8AQgBEAEUARwBI
AEoASwBKAEoASgBLAEwATABNAE4ATwBPAE0ASwBNAEsASgBKAEoASQBIAEUARQBFAEIA
QAA7ADkAOAA1ADMAMQAvACsAJgAkACIAIQAfABsAGQAXABcAFQAUABIAEAAPAAwACwAJ
AAgABgAEAAMAAgABAAAAAAAAAAAAAAD+//7//P/8//7//v/+//7//f/9//z/+//9//3/
/f/+/wAAAQABAAEAAAABAAEAAQD//////////wIAAgADAAMAAwADAAMAAwADAAMAAwAD
AAMAAwADAAMAAwACAAIAAgACAAEAAAD///////8AAAAAAAD///7//v/+//7//P/7//n/
+f/5//n/+f/6//v//P/6//n/+P/3//X/9f/2//b/9v/2//b/9P/y//L/8v/y//D/8P/w
/+7/8P/w//D/8P/v/+7/7P/r/+3/7f/u/+7/8P/v/+//7f/r/+z/7P/s/+z/7P/u/+z/
6//r/+v/6v/r/+z/7f/u/+3/7f/t/+z/6v/q/+r/6//t/+z/7P/r/+n/6f/p/+n/6f/p
/+r/6v/s/+z/6v/q/+n/6f/o/+j/6P/o/+j/6P/q/+v/6//r/+z/7P/s/+z/7P/u//D/
8P/w//D/8v/y//L/9P/1//X/9f/3//r//P/+//z//P/9//3/+//6//n/+P/3//L/7v/r
/+r/7P/s/+v/6//s/+3/7v/u/+7/7f/t/+j/6P/n/+f/5//m/+b/5v/k/+T/5P/k/+b/
5v/m/+b/5f/l/+T/5P/m/+b/5//n/+f/5//n/+f/5//m/+X/4v/m/+b/5v/m/+b/5v/i
/+L/6P/x//7/DAAXACAAMABKAGwAkAC9AOwAEQEYAfsAwQB0ACsA9v/G/5z/g/93/2r/
bP9+/5H/nv+o/7f/yP/V/9v/5P/p/+n/6f/s/+3/8f/x//H/8v/z//P/8//z//P/9f/1
//X/9//3//j/+P/6//z//P/8//r/+v/6//v/+//8//3//f/+//7//v/+/////////wAA
/v8AAAEAAQAFAAMAAwADAAMAAwADAAQAAgAEAAQABAAGAAYACAAJAAkACgALAAsACwAM
AA0ADQARABIAEgAUABQAFAAWABcAGAAYABkAGwAbAB0AHAAcAB8AIAAjACMAJwAoACkA
KwAqACsALgAuAC8AMQAyADEAMwA1ADcANwA3ADoAPAA9AD8AQABCAEMAQgBCAEIAQwBD
AEIAQgBCAEEAQQA/AD0APQA7ADoAOgA6ADkAOAA1ADMAMwAwAC4AKwApACgAJQAjACEA
HwAbABoAGAAWABUAEwAPAA0ACwAKAAkACQAIAAYABQACAAEA/v/+//3//P/8//z//P/8
//v/+v/5//j/+v/6//j/+P/2//b/9v/2//f/+f/6//v/+f/5//n/+v/8//3//f/9//z/
/f/9//3//f/9//3//f/+//7//////wEAAQABAAEA///////////9//3//f/9/////v/+
//7/AAD///7//f/8//v/+//6//j/9//2//b/+P/4//b/9f/1//X/9f/1//T/9P/0//T/
9P/z//L/8f/x//H/8v/y//L/8v/y//D/7v/u/+7/7v/u/+7/7v/s/+z/7P/s/+z/7v/u
/+3/7f/s/+v/6//q/+z/6//r/+n/6f/q/+r/6v/o/+j/6v/o/+n/6f/p/+j/6P/o/+j/
6P/r/+v/6//q/+j/6P/o/+n/6f/o/+j/5//n/+f/5//n/+n/6f/q/+r/6f/o/+X/5P/m
/+f/5//o/+j/6P/o/+j/6P/p/+n/5//m/+b/5v/m/+b/5//q/+v/7P/s/+7/7v/u//D/
8f/x//H/8f/0//b/+P/6//r/+//7//n/+P/3//b/8f/s/+j/5f/l/+j/6f/p/+j/6P/o
/+j/6f/q/+r/6//q/+r/6f/p/+f/5v/m/+b/5P/k/+T/5P/k/+T/5P/k/+X/5f/k/+T/
5P/k/+X/5f/j/+P/4//j/+b/5v/m/+T/5v/m/+b/5v/k/+L/4v/i/+b/7f/6/wYAEQAY
ACQAPgBgAIIArQDmABMBHgEFAdEAiABBAAoA4P+4/5f/ff9u/3D/gP+T/6L/sP/B/87/
2f/h/+j/6//v/+3/6v/t//H/8f/x//L/8//z//P/8//x//P/8//z//P/8//0//T/8v/0
//T/9P/3//j/+f/7//j/+P/4//f/+P/4//j/+P/7//v/+//8//z//v//////AQD/////
//8BAAEAAQACAAIABAAEAAQABAAEAAYABwAHAAgACQAJAAkACgALAAsACwAMAAwADgAQ
ABAAEgATABQAFAAVABcAGAAbABsAHAAdAB4AIQAhACMAJAAlACcAJgAnACoAKgAuADEA
MwAzADMANQA3ADcAOQA8AD4APwA/AEAAQgBDAEQARABEAEUARwBGAEYARgBJAEkARwBF
AEQAQQA/AD4APgA9ADwAOQA5ADkANgA0ADEALwAuACsAKQAnACUAIQAeABwAGgAZABUA
EQAPAA0ACQAHAAYABAAEAAMAAAD///7//v/9//z/+f/4//f/9v/0//T/9P/0//X/9v/1
//b/9P/0//T/9P/0//X/9f/1//P/8//z//T/9v/3//f/9//2//f/9//3//n/+f/5//n/
+v/6//v/+//7//v/+//7//v/+//7//v//f/9//3//f/7//r/+v/6//z/+//6//n/+//7
//z//P/4//f/9v/2//X/9P/x/+//8f/x//H/8f/w//D/8P/w//L/8f/w/+//7f/t/+7/
7v/u/+7/7v/s/+r/6v/q/+r/6P/o/+j/5v/n/+j/6f/q/+r/6v/p/+n/6P/n/+f/5v/n
/+f/6P/n/+f/6P/o/+j/5v/m/+j/5v/l/+X/5f/k/+T/5P/k/+T/6P/p/+r/6v/n/+b/
5f/l/+X/5P/k/+P/5f/l/+X/5f/j/+P/5P/k/+b/5v/k/+T/5v/n/+f/6P/n/+b/5f/k
/+T/5f/l/+X/5v/o/+j/6P/o/+j/6P/q/+r/6v/s/+7/7v/u/+7/7//v/+//8f/0//b/
+P/6//r/+//7//f/9v/1//T/8//u/+r/5//l/+j/6f/p/+j/6P/o/+j/6v/q/+n/6f/m
/+b/5f/l/+X/5P/k/+T/4v/i/+L/4v/i/+L/4v/i/+H/4f/g/+D/4P/g/+H/4f/j/+P/
4//j/+T/5P/k/+L/5P/k/+T/5P/k/+T/5P/i/+T/7f/+/wwAFQAaACgARABmAIYAsQDk
AAcBCgHvALcAcAAxAP7/zv+o/4v/d/9s/3T/hv+X/6b/tP/B/8z/1//h/+b/6f/v/+//
7v/x//P/8//z//T/9P/z//L/8f/z//X/9f/1//X/9f/2//b/9v/4//j/+P/6//r/+v/7
//3//v//////AAAAAAAAAAD+//3//P/8//3/AAACAAMABQADAAMAAwAFAAUABQAGAAYA
CAAIAAgABgAGAAgACQALAAwADQANAA0ADgAPAA8AEAAQAA8AEAASABIAFAAVABcAGAAa
AB0AHAAfAB8AIAAfACAAIwAjACYAKAAqAC0ALgAvADIAMgAyADUANwA3ADkAOwA9AD0A
PwBCAEQARQBFAEYASABJAEoASgBKAEsASwBKAEoASgBMAE0ATABLAEkARwBGAEYARABD
AEIAPwA/AD8APAA6ADkANwA2ADMAMQAvAC0AKQAlACIAHwAdABsAFwAVABMAEgARABEA
EAAMAAsACAAHAAYABgAFAAQAAQAAAP///v/8//z//P/8//3//v/9//7//P/8//z//P/8
//3//f/9/////////wAAAAABAAEAAQAAAAEAAQABAAEAAQABAAEABAAEAAUABQAEAAMA
AgABAAMAAwADAAMAAwADAAMAAwADAAIAAgACAAAA///+//3//////wAAAAD+//3//P/8
//3//v/9//3//P/7//r/+f/6//r/+v/6//j/9//2//X/9f/1//b/9v/4//j/+P/2//X/
9P/z//L/8v/y//L/8P/w//D/8P/w//H/8v/y//P/8v/x//H/8P/w/+//7//t/+//8P/w
//D/7v/u//D/7v/u/+//8P/w//D/8P/w//D/8P/v/+7/7P/q/+r/6v/r/+7/7v/v/+//
7f/t/+3/7f/t/+3/7v/u//D/8P/u/+7/7v/v/+//8P/v/+7/7f/s/+z/7//u/+z/7P/s
/+z/7f/w//H/8v/0//b/9v/2//T/9f/1//X/9//6//z//v8AAAAAAQABAP///v/9//z/
9//y/+7/6//r/+7/7//v/+7/7v/u/+7/7P/s/+v/6//r/+z/7P/t/+v/6v/q/+r/5v/m
/+b/5v/m/+b/5v/m/+X/5f/k/+T/5f/m/+j/6f/n/+f/5//n/+j/6P/o/+b/6P/o/+j/
6P/o/+b/5P/k/+j/8f/8/woAFwAgADAASgBqAI4AvQDyABsBJAELAdUAigA/AAYA2P+u
/5H/ff9w/27/eP+J/5z/rP+7/8j/1f/f/+b/6f/t/+//8P/x//P/8//z//T/9f/1//X/
9f/3//n/+f/5//f/9//4//j/+P/6//r/+v/6//r/+v/7//v//P/9//3/AAAAAAAAAAD/
//////8AAAAAAgADAAMAAwABAAEAAQADAAMAAwAEAAYACAAIAAgACAAIAAoACwAKAAoA
CgAJAAsADAANAA0AEQASABIAFAAUABQAFgAXABYAFgAXABkAHAAfAB8AIAAfACAAIwAj
ACUAJgAnACkALAAtADAAMAAxADMANAAzADUANwA5ADkAOQA8AD4APwA/AEAAQgBDAEQA
RABEAEUARQBEAEQARABFAEUAQwBBAEEAPwA+AD4APgA9ADwAOQA1ADUAMgAwAC0AKwAq
ACcAJwAlACMAHwAcABoAGAAXABcAEwARAA8ADQALAAoACAAEAAMAAAD///7//v/9//z/
/f/8//v/+v/6//r/+v/6//j/+P/2//b/9v/2//b/9v/2//f/9//3//f/9//3//j/+P/5
//n/+f/6//v/+//7//3//f/9//3//v/+///////9//3//f/9//3//f/9//3//f/9//3/
/f/9//z//P/8//7//f/8//v/+f/5//r/+v/4//f/9v/2//b/9v/0//P/8//z//P/8//0
//T/9P/0//P/8f/v/+3/7f/t/+7/7v/u/+7/7v/s/+z/7P/s/+z/7P/s/+z/6v/s/+z/
7P/s/+z/7P/r/+v/6f/p/+r/6v/q/+n/6f/n/+f/6P/o/+j/6P/o/+r/6P/n/+f/5//m
/+j/6P/o/+j/6f/p/+n/6P/m/+b/5v/n/+n/6P/o/+f/5//n/+f/5//p/+n/6v/q/+j/
6P/m/+b/5v/n/+f/6P/m/+b/5v/m/+b/5//n/+f/6v/o/+j/6P/o/+j/6v/q/+r/7v/w
//D/8P/w//H/8f/x//H/9P/2//j/+v/6//v/+//5//j/9//2//P/7v/q/+f/5//q/+v/
6//q/+r/6v/q/+j/6P/n/+f/5P/k/+P/4//j/+L/4v/i/+D/4P/g/+D/4v/i/+L/4v/j
/+P/4v/i/+D/4P/h/+H/4f/h/+H/4f/k/+T/5P/i/+L/4v/i/+L/4v/i/+T/4v/g/+f/
9v8EAA8AGgAkADoAWgB4AJ8A1gAJARoBBwHXAJAARQAOAOD/uP+X/33/av9q/37/kf+i
/7D/vf/G/9f/4//o/+n/7//x//D/7f/v/+//7//w/+//7//v/+//8f/z//P/8//z//P/
9P/0//T/9v/2//b/9v/2//b/9//3//j/+f/5//z//P/8//z/+//7//v//P/+/wAAAQAB
AAEA////////AwADAAMABAAEAAYABgAGAAYABgAIAAkACwAMAA0ADQALAAwADQANAA8A
EAAQABIAEgASABQAFQAWABYAFwAZABwAHwAfACAAIQAiACUAJQAmACYAJgAnACkAKwAv
ADAAMgA1ADcANwA7AD0APwA/AD0AQABCAEMAQwBEAEYARwBKAEoASgBLAEsASgBKAEoA
SwBLAEkARwBJAEcARgBGAEQAQwBCAD8APQA9ADoAOAA1ADMAMgAvAC8ALQArACcAJAAi
ACAAHwAcABcAFAARAA8ADQAMAAoACgAJAAYABQADAAIAAAD+/////v/9//z/+v/6//r/
+v/8//z/+v/6//r/+v/6//r/+v/7//v/+//9//3//f/+//3//f/8//v//v//////////
/////////wAAAAABAAEAAQABAAEAAQABAAEAAQABAAEAAQABAAEAAQAAAAAAAAACAAEA
AAD///3//f/+//7//P/7//r/+v/8//z/+v/5//n/+f/5//n/+v/6//r/+v/5//f/9f/z
//P/8//0//T/9P/0//T/8v/0//T/9P/0//H/8P/v/+z/7f/u/+//8P/y//L/8f/x//H/
8f/y//L/8P/v/+//7f/t/+7/7v/u//D/8P/y//D/7//v/+//7v/u/+7/7v/u/+//7//v
/+7/8P/w//D/8f/w/+7/7f/r/+z/7f/u/+//7v/t/+3/7P/v//D/7//w/+7/7//v//D/
7v/u/+7/7v/w//D/8v/y//L/8v/y//T/9P/0//b/+P/4//j/+P/5//n/+f/9/wAAAgAE
AAYABgAHAAcAAgAAAP7//P/6//b/8//x/+//8v/z//P/9P/0//T/9P/z//L/8P/v/+z/
7P/r/+v/6//q/+r/6v/q/+r/6v/q/+r/6v/q/+r/6//r/+r/6v/s/+z/7f/t/+v/6//r
/+v/6v/q/+r/6P/r/+z/7f/u/+7/6v/q/+z/7v/z/wAADgAbACYAMgBIAGgAigC1AOQA
CwEWAf0AywCGAEMADADa/67/lf+F/3j/eP+I/53/qv+0/8H/0P/f/+n/8P/x//H/8f/2
//f/+f/5//n/+v/7//v/+//7//v//f/9//3//f/9//7//v/9//7//f/8//7//v/+////
AQACAAMAAwAEAAQABAAEAAMAAwADAAQABgAIAAkACQAKAAcABgAFAAgACQAKAAwACgAM
AAwADAAMAAwADgAPABEAEgATABMAEQASABMAEwAVABYAFgAYABoAGgAcAB0AHgAeAB8A
IQAhACMAIgAiACMAJAAnACcAKgAsAC4AMQAyADMANgA2ADYAOQA7ADsAPQA/AEEAQQBB
AEQARgBHAEkASgBMAE0ATABMAEwATQBLAEoASgBKAEsASwBJAEcARwBFAEQARABGAEUA
RABBAD0APQA6ADgANQAzADIALwAvAC0AKwAnACQAIgAgAB8AHQAZABcAFQAVABMAEgAQ
AAwACwAIAAcABgAGAAUABAABAAAA///+/wAAAAAAAAAAAAAAAP7//v/+//7//v/+//7/
////////////////AAAAAAEAAQABAAIAAwADAAMAAwADAAMAAwAEAAQABQAFAAMAAwAD
AAMABAAFAAYABwAGAAUABAADAAUABAAEAAQAAgABAAAA//8BAAEAAgACAP7//f/8//z/
+v/6//j/9//6//v//P/9//v/+v/5//j/+v/5//j/9//1//X/9v/2//T/9P/0//L/8//0
//X/9v/0//T/9P/y//D/8P/w//D/8v/y//H/8f/v/+//8P/w//D/7//v/+3/7//w//D/
8P/w//D/8v/w/+//7//v/+7/7P/s/+z/7P/t/+3/7f/s/+3/7v/v//H/8P/u/+3/6//r
/+v/6//r/+v/6//s/+z/6v/q/+j/6P/s/+z/7v/u/+7/7v/u//D/8P/w//D/8v/y//L/
8v/z//P/8//3//r//P/+//3//P/8//v/+//6//n/+P/3//L/7v/r/+n/7P/t/+3/7P/s
/+z/7P/u/+7/7f/t/+j/6P/n/+f/5//m/+b/5v/k/+T/5P/k/+L/4v/i/+L/5f/l/+T/
5P/k/+T/5f/l/+P/4//j/+P/5P/k/+T/4v/l/+b/5//o/+T/4P/g/+T/6P/t//z/DgAb
ACQAMgBOAHAAlADBAPgAHQEgAQUBywB6ADMA/v/O/6L/hf91/2z/bv9+/5H/oP+u/73/
yv/X/+H/6P/t/+//7//y//H/8f/x//H/8v/1//X/9f/1//f/+f/5//n/9v/1//X/9P/1
//j/+f/6//j/+P/4//n/+//8//3//f/9//z/+//6//7///8AAAIAAQACAAIAAQADAAEA
AQABAAMAAwADAAQAAgAEAAQABAAGAAYACAAJAAkACgALAAsADQAOAA8ADwAQABAADwAQ
ABAAEAASABMAFgAWABcAGQAaAB0AHQAeAB8AIAAjACMAJQAmACcAKQAoACkALAAsADAA
MwA1ADUANQA3ADkAOQA5ADwAPgA/AEEAQgBEAEUARABEAEQARQBDAEIAQgBCAEUARQBD
AEEAPwA9ADwAPAA+AD0APAA5ADcANwA0ADIALgArACkAJQAjACEAHwAbABkAGAAXABcA
EwAPAA0ACwAJAAcABgAEAAMAAwABAAEA/v/+//3//P/7//r/+f/4//j/+P/4//j/9//2
//P/8v/z//T/9f/2//j/+f/5//n/+f/5//n/+v/4//n/+f/5//n/+f/4//f/+P/5//r/
+//6//r/+//7//3//f/9//3////////////+//3//P/7//v/+v/6//r//P/7//r/+f/5
//n/+v/6//b/9f/0//T/9P/0//L/8f/x//H/8f/x//D/8P/w//D/8P/v/+7/7f/t/+3/
7v/u/+z/7P/s/+r/6v/q/+r/6v/q/+r/6v/o/+b/5v/m/+b/6P/o/+f/5//n/+f/6P/o
/+j/5//n/+X/5f/m/+b/5v/k/+T/5v/k/+X/5f/l/+T/4v/i/+L/4v/l/+X/5f/k/+T/
5P/k/+X/5f/k/+T/4//k/+X/5v/n/+b/5f/l/+T/5P/k/+L/4v/i/+P/4//k/+T/5P/k
/+b/5v/m/+b/5v/o/+j/6P/s/+7/7v/u//D/8f/x//H/8f/0//b/+P/2//b/9//3//X/
9P/z//L/7f/o/+T/4f/i/+b/6P/p/+r/6v/q/+r/6f/o/+b/5f/i/+L/4f/h/9//3v/e
/97/3v/e/97/3v/e/97/3v/e/9//3//e/97/3v/e/9//3//f/9//3//f/+L/4v/i/+D/
4P/g/+D/4P/g/9z/3P/e/+L/6//6/woAEQAYACwASABqAI4AvQDuAAsBCAHjAKMAWgAf
APD/xv+i/4f/b/9o/3b/iv+b/6r/uv/F/9D/3f/h/+T/5f/n/+n/6v/p/+v/6//r/+z/
7f/t/+3/7f/t/+//7//v/+3/7f/u/+7/8P/y//L/8v/w//D/8P/x/+//8P/x//H/9P/0
//T/9P/4//n/+v/8//n/+v/6//n/+//5//n/+f/7//v/+//8//3/AAABAAIAAQAAAAEA
AQABAAIAAwADAAUABgAHAAcABwAIAAgACgALAAwADwARAA8ADgAOAA8AEgAVABUAFgAX
ABgAGwAbAB0AHgAfACEAJAAlACgAKAAqAC0ALwAvADEAMwA1ADUANQA4ADoAOwA9AD4A
QABBAEIAQgBCAEMAQQBAAEAAQABBAEEAPwA9AD8APQA8ADwAOgA5ADgANQAzADMAMAAu
AC0AKwAqACcAJAAhAB4AGQAWABQAEgARABAADQAMAAsABwAFAAQAAgAAAP///P/7//r/
+v/5//j/9f/0//P/8v/y//L/8v/y//T/9P/y//L/8P/w//D/8P/x//P/9P/1//P/8//z
//T/8//z//L/8f/z//X/9v/3//f/9//3//f/+v/6//v/+//5//n/+f/5//n/+f/5//n/
+f/5//n/+f/3//b/9v/2//b/9f/0//P/8//z//T/9P/z//P/8//0//L/8v/w/+//7f/t
/+3/7f/u/+7/7v/u/+7/7f/s/+v/5//n/+j/6P/o/+j/6P/m/+j/6P/o/+j/6P/o/+j/
5v/o/+j/6P/o/+b/5v/l/+X/5f/l/+b/5v/m/+X/5f/j/+X/5v/m/+b/5P/k/+b/5P/l
/+X/5f/k/+T/5P/k/+T/5f/l/+X/5P/k/+T/5P/l/+X/5P/k/+P/5P/l/+b/5//m/+X/
5f/k/+T/5P/i/+L/4v/j/+P/5P/m/+j/5v/m/+b/5v/m/+j/6P/o/+z/7v/u/+7/7v/v
/+//7//x//T/9v/4//j/+P/5//n/9f/0//P/8v/v/+r/5v/j/+P/5v/n/+f/6P/o/+j/
6P/m/+b/5f/l/+L/4v/h/+H/4f/g/+D/4P/e/97/3v/e/9z/3P/c/9z/3v/f/9//4P/e
/97/3//f/93/3f/d/93/3//g/+H/4P/g/+D/4P/g/+D/3v/a/9r/4v/v//z/CgARABYA
KABCAF4AgACvANwA/QAEAekArQBmACcA8v/A/5j/f/9t/2j/cv+E/5P/nv+q/7n/yP/R
/9n/4P/l/+f/5//o/+v/7P/r/+r/6v/t/+3/7f/t/+v/7f/t/+3/7v/v//H/8v/x//L/
8f/w//L/8v/y//P/8f/y//P/8//0//T/9P/0//P/8//z//T/9v/4//n/+f/7//n/+f/5
//n/+f/5//r//P/+//7//v8AAAAAAgADAAEAAgADAAMAAQACAAMAAwAHAAgACAAKAAoA
CgAMAA0ADgAOAA8AEQAQABMAEwAUABYAGAAcAB0AHgAeAB4AHwAiACMAJgAmACYAKQAr
ACsALQAvADEAMQAyADYAOQA7ADgAOAA5ADkAPAA8ADwAPQA9ADwAPAA8AD8APwA9ADsA
OgA3ADUANAA2ADUANAAxAC0ALQAqACgAJwAlACQAIQAfAB0AGwAXABYAFAASABEAEQAN
AAsACQAFAAMAAgAAAP7//f/6//n/+v/6//n/+P/3//b/9f/0//T/9P/0//T/9P/0//L/
8v/0//T/9P/0//L/8//z//P/9f/1//X/9v/0//X/9f/1//b/9//3//f/+f/5//n/+f/6
//r/+//7//r/+f/4//f/+f/5//n/+f/7//v/+//7//n/+P/4//j/+P/3//b/9f/0//P/
8//y//H/8f/x//L/8P/w/+7/7f/v/+//7//v/+z/7P/s/+z/7P/r/+r/6f/p/+n/6v/q
/+n/6P/n/+T/5v/m/+b/5v/o/+j/6P/m/+X/5P/j/+L/4v/i/+H/4f/j/+P/5P/k/+b/
5f/l/+P/4f/i/+L/4v/g/+D/4v/g/9//3//f/97/4P/g/+D/4P/f/9//3//e/97/3v/e
/9//3f/c/9z/2//c/93/3v/f/97/3f/d/9z/3v/e/9z/3P/e/9//3//g/97/3v/e/97/
3//h/+L/4//i/+P/4//k/+f/5//n/+r/6//s/+z/7P/t/+3/7P/s/+z/7P/s/+n/5v/j
/+D/3//e/93/3P/e/97/3v/e/9z/3P/c/9z/2//a/9n/2P/Y/9j/2P/Y/9f/1v/V/9T/
0//S/w==
         </WaveFormData>
      </LeadData>
      <LeadData>
         <LeadByteCountTotal>10000</LeadByteCountTotal>
         <LeadTimeOffset>0</LeadTimeOffset>
         <LeadSampleCountTotal>5000</LeadSampleCountTotal>
         <LeadAmplitudeUnitsPerBit>4.88</LeadAmplitudeUnitsPerBit>
         <LeadAmplitudeUnits>��V</LeadAmplitudeUnits>
         <LeadHighLimit>2147483647</LeadHighLimit>
         <LeadLowLimit>268435456</LeadLowLimit>
         <LeadID>V4</LeadID>
         <LeadOffsetFirstSample>0</LeadOffsetFirstSample>
         <FirstSampleBaseline>0</FirstSampleBaseline>
         <LeadSampleSize>2</LeadSampleSize>
         <LeadOff>FALSE</LeadOff>
         <BaselineSway>FALSE</BaselineSway>
         <ExcessiveACNoise>FALSE</ExcessiveACNoise>
         <MuscleNoise>FALSE</MuscleNoise>
         <LeadDataCRC32>689603259</LeadDataCRC32>
         <WaveFormData>
7v/u/+7/7v/u/+7/7v/u//L/9P/2//n/9v/1//j/+P/6//n/+f/5//n/+v/9/wAA/v/+
//7//f///wAAAAABAP///v/5//T/8//0//b/9//1//X/9v/3//f/9f/0//T/9P/y//L/
8//x//D/7v/s/+3/7v/u/+//7f/t/+3/7v/u/+z/6v/o/+n/6//t/+//7f/s/+z/7P/u
/+//7//v/+//7//w//D/7//u/+3/7P/y//X/9v/5/wAABAAHAA8AHQA0AFMAeAClAMQA
0wDRALwAoQCJAHYAUgAqABAA/v/u/+f/5//u//X//P8CAP7/+v/6//b/9f/2//b/9P/z
//X/9f/1//X/8v/x//D/8P/x//L/8//z//P/8//y//L/8f/x//H/8f/y//P/9P/1//T/
9P/0//b/8v/y//L/8f/x//H/8f/x//X/9f/3//f/+P/3//f/9//1//X/9f/2//f/9//3
//f/+f/5//r/+//6//r/+v/5//r/+//8//3/+v/6//n/+v/9//3//v///wAAAQACAAMA
BAAHAAgACAAJAAkACQALAAsACwALAAsACwANAA4ADgATABUAFQAXABgAGQAYABcAGgAe
ACIAJQAiACMAJAAmACcAKAApACsAKwAsACwALgAsACsAKgApACkAKgAqACsAKgArACoA
KQAoACcAJQAkACEAIAAfAB4AHQAbABgAFQATABUAFQAVABIADgAKAAgACgAJAAgACAAG
AAQABAAEAAAA///9//r/+f/6//r/+v/3//f/+P/5//v/+v/4//f/+f/5//n/+v/5//n/
+P/0//f/+P/5//r/+P/2//X/9P/1//b/9//4//n/+f/6//r/9//3//j/9//3//n/+//9
//z/+v/5//f/9//4//n/+//7//r/+v/6//j/+P/4//f/+P/6//z//v/8//v/+//8//r/
+f/4//j/9v/2//b/9f/z//T/9P/z//b/9v/3//f/9f/0//P/8//1//T/8//z//T/9P/0
//T/8//y//H/7//x//H/8f/y//H/8P/u/+3/8P/y//P/9P/z//H/8P/u/+3/7f/t/+3/
7//x//L/8v/w/+//7v/t/+3/7f/t/+7/7P/s/+z/7P/u/+7/7v/u//D/8P/v/+//7v/u
/+3/7P/t/+7/7//w/+7/7f/s/+z/6f/p/+j/5//p/+z/7//y/+//7//t/+z/6v/s/+7/
7v/u/+7/7v/u/+7/7v/v/+//8v/3//n/+v/4//f/9v/1//b/+f/8//3/AAABAAEAAQD+
//z/+//6//z/+P/0//L/8f/x//D/7//x//L/8//z//P/8v/y//H/7P/r/+v/6//t/+7/
7//v/+v/6P/m/+X/6P/p/+v/7v/t/+z/6//p/+v/6//r/+r/7P/t/+7/7//u/+z/6v/p
/+r/7P/t/+7/9P/y/+7/7P/t//D/8//6/wIABQALABcAKAA7AFgAgQCqAMEAxwC6AKMA
iQB4AFoALgAMAPj/7P/p//H/+P/5//z/+P/y//D/8v/0//f//P/8//j/8//w/+//7v/t
/+7/7//w//L/8P/w//D/7//x//H/8P/w//H/8f/x//H/7v/t/+z/6//t//D/8//4//T/
9P/0//P/9f/1//X/9f/1//X/9//3//X/8//y//H/8//1//f/+v/5//n/+f/5//j/9//3
//f/+v/8//7////8//v/+v/5//z//v///wIAAwADAAQABQAEAAMAAgABAAIABQAGAAYA
BwAHAAcACQAMAA0ADgAPAA8AEQASABIAFwAZABkAGwAdAB8AHwAfAB0AHgAfAB8AIgAl
ACgALAAsACwALAAtAC0ALgAuADAAMwAzADMAMwAuAC4ALQAtAC0ALwAvAC8ALgAtACsA
KgAlACQAIwAiACMAIwAiACEAHAAbABgAFQAUABIAEAAQAA0ACwAJAAgABwAGAAcACAAG
AAUAAwAAAP7//v/9//z//f/9//7////8//r/9//1//f/9//3//j/+v/7//v/+P/3//b/
9f/0//b/+P/7//7//f/8//v/+v/5//n/+v/6//z//f//////+v/5//j/9//5//r//P/9
//r/+v/6//v//f/8//z//P/+//7//v/9//v/+v/5//j/+//7//z//v/9//v/+f/4//j/
+P/4//f/+v/8//3//f/8//r/+f/3//T/9P/0//X/9f/0//P/8//y//L/8v/y//T/9P/0
//P/8f/x//H/8v/0//T/8//z//L/8v/x//D/8//z//T/9P/y//H/8P/v/+//7//u/+z/
7v/v//D/8f/z//P/8//0//L/8v/y//L/8P/w//D/8P/w//D/7//v//H/8v/y//L/8f/w
/+//7v/v/+//7//w/+7/7//v/+//7P/s/+z/7P/v//P/9f/0//T/8v/y//L/8v/0//T/
9f/1//X/+f/6//r/9//3//f/9//7////AwAFAAQAAwABAP/////+//7//v8AAPz/+P/2
//P/8//y//H/8v/0//b/9//0//L/8f/v/+7/7f/t/+3/8P/w//D/7//s/+r/6f/p/+z/
7f/v//L/8P/u/+z/6f/s/+3/7v/u//D/8f/y//P/8P/s/+j/5f/p/+z/7v/w/+r/6v/q
/+r/7f/y//f//P8CAAcADwAfADYATwBwAJ0AxADZANkAyACnAIkAcABKAB4AAAD6//b/
8f/v//L/9f/2//r//v/+//r/+P/3//j/9v/0//P/9P/z//L/8f/z//P/8//0//H/8P/v
/+3/8P/x//H/8v/x//H/8f/x//H/8f/x//H/8f/y//P/9v/y//L/8v/x//T/9f/2//f/
+P/3//j/9//4//f/9//3//n/+f/5//r/+P/3//b/9f/4//n/+//9//v//P/9//3//f/9
//3//f/+/wAAAQAEAAIAAQABAAEAAwAFAAcACQAKAAsACgAIAAkACQAJAAsADQAPABEA
EwAQABEAEQAQABUAFwAXABkAGAAZABgAFwAZABwAHwAhACIAJQAoACwAKwAqACkAKQAr
ACwALAAuAC4ALQAsACsAKQAqACoAKwApACsAKwArACYAJQAjACIAIgAiACIAIgAfAB0A
GgAXABQAFQAUABMAFAASABAAEAANAAsACQAIAAcABgAHAAgABAADAAEA/v/9//7//v/+
//////8AAAEA/v/8//n/9//5//n/+f/6//v/+//6//b/9//4//n/+v/7//z//v8AAP3/
/P/7//r//P/9////AAD9//3//v/9//3///8BAAMAAgACAAMAAwD///7//f/9/wEAAgAE
AAYABQAEAAMAAQD+//7//v/+//7//f/9//7//f/7//n/+P/7//z//f/9//v//P/8//v/
+//6//r/+f/7//z//f////3/+v/3//X/9f/2//f/+P/4//j/+P/3//f/9//3//j/+P/4
//f/9//2//b/9f/0//b/9//5//r/+P/3//b/9f/1//X/9P/y//L/8//0//X/8//z//P/
9P/1//b/9//4//f/9v/1//T/9v/2//X/9f/3//j/+P/4//f/9v/1//T/9v/1//T/9P/y
//P/8//z//T/9P/0//T/9//5//f/9P/w//D/8P/w//D/8v/0//f/+f/4//v/+//6//r/
+//8//3//v8BAAQABQAEAAUABQAFAAcABgAGAAYABAD+//j/9P/1//f/+P/5//f/+P/5
//n/+f/4//j/9//1//X/9v/3//b/9P/y/+//8f/w//D/8f/x//H/8v/0//H/8P/v/+3/
7v/v//D/8P/v/+//7//v//D/8P/w//H/8f/y//L/8v/u/+z/7v/y//f/+v/7//7/AgAD
AAcAFwAuAEcAZgCRALoAzQDNAMAApwCNAHoAYgA8ABgABAD2/+3/6//w//X/+v/+//7/
/P/8//r/+f/4//b/8v/z//T/9f/2//f/9v/1//T/9P/0//T/9P/z//X/9f/0//T/8v/x
//D/7//z//X/9//5//X/9P/z//T/8v/y//L/8f/0//X/9v/3//b/9f/2//X/9f/1//b/
9//1//X/9f/2//f/9//3//f/+P/5//v//f/7//r/+f/3//r/+//8//3/+//8//z//v//
////AAABAAIAAwAEAAUABgAHAAYABAAFAAcACQANAAwADQAOAA8ADwARABIAEgAXABkA
GQAbABwAHQAcABsAHwAiACUAJwAkACUAJgAoACoAKgAqACsALAAuAC8AMgAyADEAMAAv
AC0ALgAuAC8ALAAtACwAKwApACkAKAAoACYAJgAmACYAJAAhAB0AGQAYABkAGAAXABYA
FAASABIADwALAAcABAADAAIAAwAEAAIAAQD///z//f/+//7//v/6//n/+f/5//v/+v/4
//f/+P/5//r//P/8//v/+f/0//f/+P/5//r/+P/4//n/+v/8//z//P/8//3//f/+//7/
+//7//z/+//8//3//v///////v/+//3//P/8//z//f////7//v/+//z//P/8//v//f/+
////AAD///3//P/8//r/+f/4//j/+f/6//v/+//4//j/9//1//j/+P/5//n/9v/2//b/
9//3//b/9f/1//b/9v/2//b/8//y//H/7//y//P/9P/2//X/9P/y//H/8f/y//L/8v/z
//P/9P/0//L/8f/w/+//8//1//b/9v/y//H/8P/v/+3/7f/t/+7/8P/y//T/9v/y//D/
7v/s/+//8P/w//H/7v/u/+3/7P/u/+7/7v/u//D/8f/y//T/8f/x//D/7//w//D/8P/w
/+7/7//u/+7/7P/u//H/8v/z//T/8v/y//P/8//x//X/9v/2//b/9//4//n/+f/7//3/
/f8AAAEAAQABAP7//P/7//r//P/4//T/8v/0//X/9f/1//L/8v/y//H/8v/y//P/8//u
/+3/7f/t/+z/7P/s/+v/6//q/+r/6//q/+n/6f/q/+v/7P/t/+3/6v/p/+j/5v/n/+n/
6//t/+3/7P/r/+v/6P/o/+f/5v/s//D/8v/y/+//8v/3//r//v8BAAkAGwA0AEkAZACJ
AKgAtwC3AKwAlwCFAG4ASAAeAP7/8P/o/+X/5f/s//X//P/6//b/9P/y//L/9f/6//j/
9P/z//L/8f/w/+//7//v/+//8P/y//L/8v/x/+7/7f/r/+r/7P/t/+7/7//w//H/8v/z
//L/8v/y//T/8//0//X/9f/x/+//7f/r/+//8f/1//f/+P/3//f/9//0//P/8v/y//T/
9f/2//f/9f/1//b/9//4//r//P/9//v/+//7//v/+P/4//f/+P/8//3///8BAP//////
////BAAHAAgACAAGAAUABAAFAAkACwANAA8AEAATABUAFgAWABcAFgAXABkAGwAbABsA
HAAeACAAIQAhACMAJQAoACoAKgAqACsAKQAqACoALAAuAC8AMAAxAC4ALgAtAC0AKgAr
ACoAKQAoACkAKQAqACYAJAAiACAAIQAhACAAHwAaABkAFgATABEADgALAAoADQANAA0A
DgAKAAYABAACAAIAAwADAAIAAAAAAP///v/8//v/+//7//7//v/9//3/+//5//f/9v/5
//v//P/6//r/+v/6//r/+v/6//v//P/8//z//P/8//r/+f/5//j/+f/7//7////9//3/
/f/9/wAAAAABAAEAAgACAAIAAwACAAAA///+//3//P/7//n/+f/6//v//P/6//n/+f/6
//3//f/9//7//P/6//j/9f/3//r//P/9//z/+v/5//f/9v/2//b/9//5//r/+//9//r/
+P/2//T/9f/2//f/9//1//X/9f/2//b/9v/1//X/9//4//j/+P/2//X/9f/0//X/9f/1
//X/9P/1//X/9P/1//X/9f/1//b/9//4//r/+f/4//f/9v/1//T/8//y//X/9v/2//f/
9P/0//P/8v/0//b/+P/6//n/9//1//T/9v/3//f/9//2//b/9v/2//P/8//0//f/+P/5
//r//P/8//3//f/9/wEAAgACAAMAAwADAAMAAwAFAAcABwAJAAsADAANAAsACAAGAAQA
BAAAAPz/+v/8//3//f/9//3//v///////f/8//z/+//6//n/+f/5//r/+v/6//n/+v/4
//f/9//1//P/8v/y//P/9P/1//X/8//z//P/8v/y//P/9P/1//b/9v/2//f/9v/2//X/
9P/2//b/9P/2//f/+P/3//z/AgALABUAKQBCAFkAegCjAMgA3wDjANYAvQCfAIYAZgA6
ABQAAgD6//P/7//w//v/BAAGAAQAAgD+//r/+f/8/wAAAAD9//z/+//6//n/+P/3//b/
9v/5//r/+//7//r/+f/3//b/+P/5//r/+//5//n/+f/5//f/+P/5//z//f/+///////8
//v/+v/5//3//f///////P/7//v/+//7//v/+//8//7///8AAAEA/v/9//3//f/9//7/
////////////////AQACAAIABAAGAAcACQALAAoACQAIAAcADAAPABAAEAAPAA8ADwAR
ABEAEQARABEAEwAXABoAHAAbABsAGQAZAB0AHwAfAB8AIgAkACYAJwAlACcAKQAsAC0A
LgAvADEALgAuAC0ALgAwADEAMgAzADAAMAAvAC8ALgAvAC4ALQArACsAKgAqACUAJAAj
ACIAJAAjACEAHwAbABsAGQAXABYAFAASABIAEwARAA8ADgAJAAYABQAEAAQABQAFAAQA
BAAEAAMAAgAAAP///////wAAAAD//////P/7//r/+v/+///////8//7//v/+//7//f/8
//z//P/+//7//v/+//3//f/+//7/AAABAAMAAwD///////////7//v//////AQACAAMA
BQACAAAA///+/wEAAgADAAMAAAAAAAAAAAD///3//P/8/////////wAA/f/8//v/+f/8
//7///////3/+v/4//X/9P/0//T/9f/3//j/+f/7//f/9v/1//T/9v/2//b/9f/1//X/
9f/2//b/9v/1//X/9//4//j/+P/3//X/9P/y//L/8//0//X/9f/1//T/8v/v/+//7//v
//H/8//1//j/9f/0//P/8v/y//L/8v/y//T/9P/z//P/8v/y//H/8P/z//T/9f/2//P/
8f/v/+7/7//x//L/8//w//D/8P/w/+3/7//v//L/9v/0//T/9P/0//L/8v/z//P/9v/7
//3//v/8//v/+v/5//z///8CAAMAAgADAAMAAwACAAAA///+/wAA/P/4//b/9v/3//f/
9//1//b/9//3//f/9v/2//X/8P/v/+//7//x//L/8//z//H/7v/s/+v/7P/t/+//8v/w
//D/8P/v/+z/6//q/+j/6f/r/+3/7//v/+7/7f/t/+//8P/w//D/8v/y//L/8P/r/+7/
9f/6/wIACwAPABsALAA9AFYAfwCsAMcAzQDGAK8AkQB6AFwANgASAPr/7v/r/+3/8v/5
//z/+P/y//T/+P/2//f//v8AAPr/9f/y//H/8P/v//D/8f/y//T/8v/y//L/8f/x//H/
8P/w//L/8//0//X/8v/x//D/7//y//T/9v/6//b/9v/2//X/8//z//P/8//2//f/+v/7
//j/9f/z//H/8//1//f/+v/5//n/+f/5//f/9//4//n//P/+/wAAAQD+//3//P/7//z/
/v///wIAAQABAAIAAwACAAEAAAD//wMABwAJAAoACQAJAAkACwAKAAsADAANAA8AEQAS
ABIAFAAVABQAFQAbAB8AIQAjACIAIgAiACEAIwAlACcAKgAqACoAKgArACsALAAsAC4A
MQAxADEAMQAtACwAKgApACoALQAuAC8AKgApACcAJgAhACAAHwAeAB8AHwAeAB0AFwAX
ABUAEwASABAADgAOAAwACQAGAAQABAACAAIAAgADAAMAAgAAAP3//P/6//j/+v/7//3/
///9//z/+v/5//f/9//3//j/+//9//7//P/7//r/+f/4//r/+v/7//z//v/+//7//v/7
//v//P/8//7///8BAAEA/P/7//r/+f/7//z//v////z//P/8//3//f/8//z//P/9//7/
//////3//P/7//r//P/7//v//P/6//n/+P/4//b/9v/2//X/+P/6//v/+//4//b/9f/z
//P/9P/1//f/9f/0//P/8//0//T/9P/0//L/8v/y//H/7//v/+//8P/y//T/9f/3//b/
9v/1//T/8//x//D/7v/u/+//8P/x//L/8//z//L/8f/x//H/8f/v/+//7//w//D/8P/w
//D/8//0//X/9v/0//L/7//t/+//8v/0//b/9f/0//P/8v/y//H/8P/w//L/8//z//P/
8P/u/+z/6v/t//D/8//0//X/9v/1//T/9P/z//T/+f/7//z/+f/5//n/+f/6//3/AAAB
AAMABQAGAAcABQACAAAA/v8AAPz/+P/2//T/9f/1//X/9f/2//f/9//1//T/9P/z/+7/
7f/t/+3/7//w//H/8f/u/+z/6//r/+n/6f/q/+z/7f/u/+//7//v/+//7//u/+7/7//w
//H/7//u/+3/7f/r/+z/7P/s//D/8P/w//L/8f/y//X/+v8AAAcADwAdADAARwBiAIcA
qgC9AL8AtACfAIcAcABMACAAAgD4//D/6f/t//b/+//8//z//P/6//j/+P/5//j/+v/6
//n/9v/1//T/8//z//P/8//0//L/8v/y//H/8f/x//D/8P/z//P/8//z//P/8//z//P/
9f/2//f/+v/6//r/+v/5//j/9//2//X/9f/1//f/9//0//P/8//z//b/9//4//r/+f/5
//n/+f/4//f/9//3//n//P///wEAAAD///7//f/7//z//P/+/wAAAQADAAUABAADAAIA
AQAEAAcACAAIAAYABQAEAAUACAALAA4AEQARABMAFAAUABYAFwAWABcAGgAdAB4AHwAd
AB4AHwAfACAAIwAmACoALAAsACwALQAqACoAKQAqAC0ALQAtAC0AKQAoACYAJQAoACsA
LAAtACkAJwAkACIAIQAgAB8AHgAgAB8AHQAbABcAFwAVABMAEAAOAAwADAALAAkABwAG
AAYABAAEAAQABQAFAAQAAgD+//z/+f/2//j/+f/7//3//v/+//3//f/6//n/+P/4//r/
+//7//j/+P/4//j/+P/6//r/+//8//7//v/+//7/+v/5//n/+P/7////BAAHAAMAAQD/
//3/AQACAAQABQABAAAA//////3//P/8//z///8AAAEAAQD+//7//v/+//z/+//7//z/
/P/7//r/+v/8//z//P/7//3//v/+//3/+//6//r/+f/6//r/+v/7//n/+P/3//f/9v/2
//b/9v/3//j/+f/5//f/9f/z//L/9f/2//b/9//1//b/9v/2//T/8//z//L/8//1//f/
+f/4//n/+f/4//b/9f/0//P/9f/1//X/9v/1//T/8//y//T/9v/4//r/+P/2//P/8f/y
//T/9f/2//j/+P/4//j/9v/z//D/7v/0//j/+P/4//j/+P/4//j/+f/5//v///8AAAAA
/P/7//r/+f/9/wEABQAHAAcABwAGAAUABAACAAEAAAADAAAA/f/8//v/+//6//n/+f/6
//v/+//7//r/+v/5//P/8f/w/+//8//0//X/9f/z//D/7v/t/+3/7f/u//D/8v/y//L/
8f/x//H/8f/w//L/8//0//X/8v/w/+7/7f/w//L/8//0//T/8P/u/+7/7//u//P//v8I
AA8AFwApAD4AUwByAJ8AxgDXANsA0ACxAJUAegBSACQABgD6//T/7//v//L/+/8AAAAA
/v/8//j/+P/7//7//v/6//f/9P/z//L/8f/0//X/9v/4//b/9v/2//X/9P/z//H/8P/0
//X/9v/3//X/8//x/+//8f/0//f//P/4//b/9P/x//T/9f/2//f/9//3//n/+f/2//X/
9f/1//b/9//4//r/+f/5//n/+f/3//f/+P/5//v//P/9//3/+//7//v/+//8//7///8C
AAEAAQACAAMAAQABAAEAAQAFAAkACwAMAAgABwAGAAcACQALAA0ADwANAA8AEAAQABMA
FQAVABcAGgAdAB4AHwAdAB4AHwAfACIAJQAoACwAKwAqACkAKQAnACgAKAAqAC0ALQAt
AC0AKQAoACYAJQAoACsALAAtACgAJwAlACQAIAAeABwAGgAcABsAGQAXABMAEwARAA8A
DwAOAA0ADgAMAAkABgAEAAQAAgACAAIAAwADAAIAAAD9//z/+v/4//j/+f/7//3//P/6
//f/9f/3//f/9//4//v//f/+//z/+//6//n/+P/5//r//P/+//v/+v/5//j/+f/5//r/
+v/4//n/+//7//v/+//7//v//f/+/wAAAQD+//z/+v/5//n/+P/4//j/+//8//3//f/7
//r/+f/4//n/+f/6//z/+//5//f/9v/2//b/9v/1//f/+P/4//f/9v/0//P/8f/z//T/
9f/3//b/9P/y//H/8P/w//D/8P/x//L/8//z//H/7//t/+z/7f/u/+7/7//u/+7/7f/s
/+7/7f/t/+z/7v/v//D/8f/x//H/8P/u/+7/7//w//H/7v/t/+z/7P/s/+z/7P/s/+3/
7v/v//D/7//u/+z/6//u//D/8f/y/+//7v/t/+z/7v/t/+z/7P/u/+//7//v/+z/7P/q
/+v/7P/t/+7/7//w//L/8//x//X/9v/2//j/+f/6//v/+//9///////+//////////7/
/P/7//r/+f/0/+//7P/u//H/8//1//P/9P/1//X/8f/w//D/7//u/+3/7f/t/+v/6v/p
/+f/6P/o/+n/6//q/+n/6f/q/+r/6v/q/+n/6f/p/+n/6P/m/+f/6P/p/+z/7P/s/+3/
6v/q/+n/6P/q/+r/7v/y//H/8v/3//z//P///wkAGwA0AE8AcACXALQAvQC5AKYAjQB7
AGYARAAeAAQA8P/k/+P/5//s//P/+v/6//j/+P/y//D/8f/w/+7/7v/x//D/7//u/+3/
7P/r/+r/6v/r/+z/7f/t/+v/6//q/+r/7f/t/+3/7f/u/+//8P/x/+3/7P/r/+z/6//s
/+3/7f/u/+//8P/x//H/7//v/+3/7//v//D/8f/w/+//7v/u//H/8//1//f/9P/z//P/
8//x//L/8//z//b/9//4//n/9v/2//X/9v/4//n/+//9//z/+//6//n/+v/9//7//v8A
AAEAAgAFAAMAAwADAAMABgAJAAsADAANAA8ADwARABMAFQAVABUAFwAaAB0AHwAcAB0A
HgAgACEAIgAjACUAIwAkACQAJgAlACUAJQAlACQAJgAnACkAJQAlACMAIQAfAB8AHgAe
ABsAGgAZABgAFwAVABIADwANAA0ACwAJAAYABAACAAIAAgABAAAAAAD8//r/+v/6//n/
+f/4//b/9f/2//b/9v/0//P/8//z//T/9P/z//P/8f/x//H/8v/y//P/8//w//H/8v/z
//T/8f/w//D/8P/y//T/9v/4//X/9f/2//b/9v/3//n/+f/5//n/+f/5//j/9v/1//P/
9f/2//f/+f/4//b/9f/0//T/9P/0//P/8//0//X/9v/1//P/8v/y//P/8//z//T/8//y
//H/7//v//D/8P/v//L/8v/z//P/7//s/+n/5//p/+r/6//t/+v/6v/p/+j/6P/o/+j/
5//r/+3/7//y/+7/7P/p/+f/6P/q/+v/7P/q/+n/6f/o/+f/5//n/+f/6v/r/+v/6v/n
/+f/5//n/+j/6f/q/+z/6f/o/+f/5v/m/+b/5v/m/+f/6P/o/+n/6P/o/+f/5v/n/+j/
6f/q/+n/5//l/+T/4v/j/+P/4//q/+z/6//q/+n/6P/q/+r/6//r/+3/8f/y//L/8P/v
/+7/7f/x//X/+f/7//n/+f/4//f/9v/0//P/8v/0//D/7P/q/+j/6f/p/+n/7P/u//D/
8f/s/+r/6f/n/+T/4//j/+P/5v/m/+b/5f/h/97/3P/b/93/3//i/+b/6P/o/+j/5//l
/+P/4f/e/+D/4f/i/+P/5f/k/+P/4//l/+b/5v/m/+T/4v/e/97/4//s//H/9v/4//n/
AwARACAAOQBcAIEApAC5ALsAqACPAHUAWAAyAAgA8P/m/+T/5//p/+z/7f/s/+z/7P/q
/+r/6v/t//D/7v/q/+v/6f/n/+X/4//k/+X/5v/o/+f/5v/l/+P/5f/n/+j/6v/p/+f/
5f/j/+X/5f/l/+X/5//o/+n/7P/p/+j/5//l/+X/5f/l/+X/6P/p/+z/7f/s/+v/6//r
/+n/6f/p/+r/6f/p/+n/6f/q/+v/7f/v/+//8P/x//H/7//t/+v/6f/t//D/8v/2//T/
8//z//P/9f/1//X/9f/2//n/+v/6//n/+f/5//v//v///wAAAQAAAAEAAQAAAAQABwAI
AAsACwANAA0ADQAPABIAFQAXABUAFwAZABwAGwAaABkAGQAZABoAGgAcACAAIQAiACMA
HgAcABkAFwAZAB0AHwAhABoAFwATABAAEQASABMAFAATABEADgALAAUABQADAAEAAgAC
AAIABAACAP///P/6//b/9P/0//T/9f/1//T/8v/w//D/7//u/+7/7//x//P/8P/u/+v/
6f/q/+v/7P/u/+7/7//v/+z/7P/s/+z/7P/t/+7/8P/y/+//7v/t/+z/7f/t/+7/7v/v
//H/9P/1//D/7//u/+3/7//w//L/8//y//L/8v/z//P/8v/y//L/8v/y//L/8f/v/+7/
7f/s/+3/7f/u//D/7f/r/+n/6P/r/+z/7f/t/+v/7P/s/+v/6f/o/+j/5//p/+r/6//t
/+r/6P/m/+X/5v/m/+b/5v/n/+j/6f/p/+b/5f/k/+T/5v/m/+X/5f/k/+T/4//i/+X/
5f/m/+b/5f/l/+X/5f/j/+P/4v/g/+D/4f/i/+P/4f/h/+H/4v/i/+L/4v/i/+L/4v/i
/+L/4P/g/9//3//i/+T/5f/m/+T/4v/g/97/4f/h/+H/4v/g/+H/4f/h/97/3v/e/97/
4f/l/+f/6v/p/+j/5//m/+j/6f/q/+z/7v/v/+//8P/u/+v/7P/v//D/8f/y/+3/6v/n
/+T/4v/i/+L/4v/j/+T/5f/m/+P/4v/h/+D/3v/e/97/3v/e/97/3v/e/93/3P/b/9r/
2v/a/w==
         </WaveFormData>
      </LeadData>
      <LeadData>
         <LeadByteCountTotal>10000</LeadByteCountTotal>
         <LeadTimeOffset>0</LeadTimeOffset>
         <LeadSampleCountTotal>5000</LeadSampleCountTotal>
         <LeadAmplitudeUnitsPerBit>4.88</LeadAmplitudeUnitsPerBit>
         <LeadAmplitudeUnits>��V</LeadAmplitudeUnits>
         <LeadHighLimit>2147483647</LeadHighLimit>
         <LeadLowLimit>268435456</LeadLowLimit>
         <LeadID>V5</LeadID>
         <LeadOffsetFirstSample>0</LeadOffsetFirstSample>
         <FirstSampleBaseline>0</FirstSampleBaseline>
         <LeadSampleSize>2</LeadSampleSize>
         <LeadOff>FALSE</LeadOff>
         <BaselineSway>FALSE</BaselineSway>
         <ExcessiveACNoise>FALSE</ExcessiveACNoise>
         <MuscleNoise>FALSE</MuscleNoise>
         <LeadDataCRC32>962204290</LeadDataCRC32>
         <WaveFormData>
4P/g/+D/4P/i/+L/4v/i/+P/5P/m/+j/5v/p/+r/6//r/+r/6f/p/+z/7f/v//L/8//0
//X/9f/3//f/9v/2//P/8f/v/+v/6//r/+3/7v/s/+z/7P/s/+v/6v/p/+n/6P/m/+X/
5f/l/+X/5f/j/+T/5f/l/+b/5P/j/+L/4v/h/+H/4f/h/+H/4v/j/+T/4v/i/+L/4v/k
/+X/5v/n/+P/5f/l/+X/5f/k/+T/5P/n/+n/5//m/+j/7P/w//X/AQARACgARQBpAIoA
oQCwALcAtQCzAKkAigBeAD0AJgAUAAgABAAEAAQABQADAPv/8v/w/+7/7v/x//H/6//q
/+v/6//q/+n/5//m/+b/5v/o/+j/6P/n/+X/5f/l/+X/5//o/+j/5//p/+n/6f/p/+f/
6f/q/+r/6v/q/+n/5//p/+n/6v/r/+z/7P/s/+z/7v/s/+v/6//s/+3/7f/t/+v/7P/u
/+z/7P/s/+z/7f/u/+7/7v/u//D/7//t/+3/7v/v/+//8P/x//H/8v/y//L/8//0//b/
9//3//f/+f/6//v/+//7//3//f/+//7/AAACAAIAAgAFAAgACAAJAAsADQANAAwADQAR
ABQAFQAVABYAGAAZABsAGwAbABwAHgAeACAAIAAgACEAIQAhACEAIgAiACIAIgAjACMA
IwAjACMAIgAhACAAHQAcABwAHAAaABgAFgAXABUAEgAQAA8ACwAIAAcACAAIAAcABwAG
AAYABQAEAAIAAAD+//z//f/8//z/+//6//r/+//8//r/+f/3//b/9//3//j/+P/2//b/
9v/1//f/9//4//j/+P/4//j/+f/5//n/+f/5//n/+//7//v/+f/6//r/+//9//z//P/8
//v/+v/6//n/+//7//v/+v/8//z//P/8//v/+v/5//j/+f/6//v//P/+//3//P/8//z/
+//7//v/+f/5//n/+f/6//r/+v/6//n/+v/6//v/+P/4//n/+f/5//n/+f/5//j/+P/4
//j/+P/4//j/+P/3//f/9//3//X/9f/z//P/9//4//n/+v/3//b/9f/0//X/9f/1//X/
9//4//n/+v/3//f/9//2//b/9//3//f/9//3//b/9v/6//r/+P/4//r/+v/5//n/+f/6
//r/+v/4//r/+//7//n/+f/3//f/9f/2//b/9v/3//j/+f/6//v//P/7//r/+f/7//z/
+v/6//r/+v/6//z//f/+//7/AQACAAMAAwAAAP////8AAAMABQAIAAkADAANAA0ADQAN
AAwADAALAAcABQABAP///f///wAAAAACAAIAAgABAAIAAQABAAAA/f/7//r/+f/6//v/
+v/7//r/+P/3//X/9v/3//n/+//6//n/+P/2//f/+P/5//r/+v/6//r/+//5//n/+f/3
//v/+//7//v//v/8//r/+f/7//3//P/6//7/AgAFAA0AGwAqAEMAZQCIAKMAtAC/AMEA
vwC7AKYAegBVAD4ALAAiACAAIAAeABsAFQANAAgABgAEAAQABwAHAAUAAgD//////v/9
//3//P/8//z/+v/6//r/+f/7//v/+//7//n/+v/6//n/9//3//f/9//4//v//f/+//7/
/v/9//v//f/9//7////+//7//v/+//7//P/7//v/AAABAAEAAQD//wAAAgAAAAAAAAAA
AAEAAgACAAIAAgAAAP///f/9/wEAAwAEAAYABQAFAAYABgAFAAUABQAGAAkACQAJAAsA
DAANAA0ADQANAA0ADgAOABAAEgASABIAFQAYABgAGQAbAB0AHQAcABwAHwAhACEAIgAk
ACcAKQApACkAKQAqACwALAAuAC4AMAAxADEAMQAvADAAMAAwADIAMwAzADMAMQAxADAA
LwAuACsAKgAqACoAKAAmACQAIwAhAB4AHAAcABkAFwAXABYAFAARAA8ADgAOAA0ADAAJ
AAgABwAGAAUABAAEAAMABAAEAAUABgADAAEA/v/8//v/+//8//z//P/8//z/+//7//v/
/P/8//3//v///wEAAAD///7//f/6//v/+v/5//v//P/8//3/+//6//r/+v/8//z//f/9
//v/+//7//r/+v/6//r/+v/6//r/+v/6//j/+P/4//j/+f/5//n/+v/4//f/9//3//f/
9//3//f/+P/4//j/+P/2//b/9f/1//L/8v/z//P/8//z//P/8//y//L/8v/y//L/8v/y
//L/8f/x//H/8f/w/+//7P/r/+7/7v/u/+7/8P/w//D/8P/t/+3/7f/t/+7/7v/u/+7/
7f/t/+3/7P/u/+//7//v/+3/7f/s/+z/7P/s/+r/6v/s/+z/6//r/+n/6v/q/+r/6P/q
/+v/6//q/+v/6v/r/+r/6v/p/+j/6P/o/+j/6P/s/+z/7P/q/+r/6P/o/+j/6P/q/+v/
7P/s/+//8P/x//H/8P/v/+//8P/z//X/+P/5//f/9//2//X/9//2//b/9f/1//P/7//t
/+r/6//r/+r/7f/u/+//7//s/+v/6//q/+b/5f/l/+X/5v/n/+b/5//l/+T/5P/j/+T/
5f/n/+n/6f/p/+n/6P/q/+r/6v/q/+n/6P/n/+f/5v/l/+T/4f/k/+X/5v/n/+b/5v/k
/+H/4//j/+T/5v/q/+z/9f8DABUAKABFAGsAkACpALYAuwC5ALUAqQCKAFgANwAkABYA
CgACAAIABAADAP//+//2//L/7v/s/+n/5//l/+T/5P/l/+X/5f/l/+T/5P/k/+L/4v/i
/+H/4f/h/+H/4f/j/+T/5P/j/+H/4f/h/+H/3f/f/+D/4P/h/+L/4v/h/+P/4//k/+X/
5f/k/+P/4v/k/+L/4f/h/+P/4//i/+H/4P/g/+H/3v/f/+D/4f/j/+L/4v/i/+L/5P/j
/+H/4f/m/+f/5//o/+j/5//n/+b/5v/n/+j/6v/s/+v/6v/r/+r/6//r/+v/7P/t/+//
8P/v//D/7//u//P/9v/2//f/9//5//n/+P/6//3//////wAAAgAFAAcABQAFAAUABgAK
AAoADAAMAAwADQANAA0ACwAMAAwADAANAA8AEAARAA8ADwAOAA0ADgALAAoACgAJAAYA
AwAAAAAA///9//z//P/5//f/9//4//b/8//x//L/8v/x//D/7v/s/+r/6P/p/+j/6P/n
/+b/5v/n/+j/6P/n/+X/5P/j/+P/5P/k/+b/5v/m/+X/5f/l/+b/5v/o/+j/6P/p/+j/
5//m/+X/5P/n/+j/6f/p/+r/6v/r/+v/6v/q/+r/6v/q/+v/6//r/+v/6//q/+z/7P/s
/+z/7P/s/+z/7P/s/+z/7P/s/+z/6//q/+r/6v/p/+n/6f/q/+v/7P/t/+z/7P/s/+z/
6v/q/+n/6f/p/+r/7P/t/+z/6//q/+n/6P/o/+j/6P/q/+r/6v/q/+v/6//r/+v/6//r
/+n/6f/p/+j/5//m/+j/6P/o/+j/5//n/+f/5//o/+j/6P/o/+n/6f/p/+j/6P/p/+n/
6f/p/+n/6P/o/+r/6v/o/+j/6P/o/+f/5//p/+r/6v/q/+r/7P/t/+3/6f/p/+f/5//n
/+j/6P/o/+j/6P/o/+j/7P/s/+7/7P/s/+r/6v/q/+r/6//t/+//8P/y//L/8v/x//H/
8f/y//T/8//1//j/+f/6//v/+//7//3//P/8//v/9//1//H/7//x//P/9P/0//T/9P/0
//P/8v/x//H/8P/w/+//7//v/+3/7f/r/+v/7f/s/+z/6//p/+n/6v/r/+v/6//r/+r/
7P/s/+z/7P/s/+z/7P/t/+3/7f/t/+v/6//r/+v/6//q/+r/7P/t/+//7//u/+z/7v/w
//P///8PACIAOQBbAIIAmwCqALMAtQCzAK0AnAB2AE0ANgAmABoAEgAQABIAEQAPAAkA
AgD+//z//P/9//n/9f/0//b/9//3//f/9//2//b/9v/0//T/9P/z//X/9f/1//X/8//0
//T/8//0//X/9v/3//T/9f/1//T/8//0//T/8//0//X/9//5//j/+P/4//j/+v/4//f/
9//5//n/+P/3//n/+v/8//r//P/8//z//f/9//z/+//6//v/+//6//v//P/9//3//v8B
AAEAAgACAAMAAwADAAQABgAFAAQABQAIAAkACQAJAAsACwAMAAwADAAOAA4ADgARABQA
FAAVABUAFwAXABYAFwAbAB4AHwAfACAAIgAjACUAJQAlACYAKAAoACoAKgAsAC0ALQAt
ACsALAAsACwALAAtAC0ALQAtAC0ALAArACwAKQAoACgAJgAkACIAIAAgAB8AHQAcABwA
GQAXABcAFAASAA8ADQAOAA4ADQAMAA0ADAALAAoACQAIAAgABwAFAAQABAAEAAUABQAE
AAQAAwADAAQABAACAAIAAgABAAEAAQACAAIABAAEAAQABQAFAAUABQAFAAMABQAFAAUA
BQAGAAYABwAJAAgACAAIAAYABgAHAAcACQAJAAkACAAIAAgACAAIAAoACgAKAAoADAAM
AAwADAAKAAkACAAIAAYABQAFAAUABwAHAAcABwAGAAYABgAGAAUABgAGAAcABAAEAAUA
BQAHAAcABwAHAAQABAAEAAQABAAEAAQABAAEAAUABgAHAAcABwAFAAUABAAEAAQABAAG
AAYABgAGAAUABQAFAAUABAAEAAQABAABAAEAAQAAAAAAAQABAAEABAAFAAUABgAGAAQA
AAD+////AAAAAAEA//8AAAAAAAAAAAIAAwADAAEAAQD/////AQACAAIAAgAEAAQABAAE
AAQABAACAAAAAQACAAQABAAEAAQABAAFAAYABgAHAAgACQAJAAgABwAHAAgACQALAA4A
DwASABMAEwATABEAEAAQAA8ADQALAAcABQAFAAcACAAIAAcABgAFAAMAAwADAAQABAAA
AP///////wEAAQD/////AQAAAAAA///+//3//f/9//////////7//P/8//z//P/8//z/
/P/9//3//f/9//v//f/9//3//f/+//7/AAD///3//f8CAAIABAAGAAsAFwArADoAUQBz
AJIApwC6AMMAwwDBALcAmABsAEsAOAAsACIAHAAcAB4AHQAXAA0ACAAGAAQABgAJAAkA
BQACAAEAAQAAAP///f/8//z//P/8//z//P/7//v/+//7//v//f/+//7//f/9//3//f/9
//n/+//8//z//f/+//7//f/8//v/+//7//7//v/+//7////+//7///8BAAEAAAD///3/
/v8AAP7/AAAAAAAAAQACAAIAAgACAAIAAQD/////AQABAAAAAAADAAMABAAEAAUABQAF
AAYABwAHAAcACQAIAAkACQAJAAwADQAPABAAEQASABEAEAASABQAEwATABcAGQAZABgA
GAAbAB0AHQAeACAAIwAlACUAJQAlACYAJgAmACgAKAApACsALAAtACsALAAsACwAKwAr
ACoAKQArACsAKgApACoAJwAmACYAJgAkACIAIAAdABsAGAAWABQAEQAPAA8AEQAQAA4A
DQAKAAoACQAIAAcABgAFAAQAAQAAAAAA///8//z//f/+/wEAAQAAAAAA/f/9//7//v/+
//7//v/9//z/+//7//r/+v/6//r/+//7//v/+//7//f/+f/5//n/+//8//z//f/8//r/
+f/4//j/+P/5//n/+//7//v/+v/3//b/9f/0//L/8v/y//L/9P/0//T/9P/y//H/8P/w
//H/8f/y//P/8P/v/+7/7f/w//D/8P/w/+z/7P/r/+v/7P/s/+3/7f/v/+//7//v/+v/
6v/p/+j/6v/q/+r/6v/p/+n/6f/p/+v/6//p/+n/6f/o/+f/5v/k/+T/5P/k/+X/5f/l
/+X/6P/o/+j/6P/l/+X/5f/k/+T/5f/l/+X/5f/l/+T/5P/l/+T/4f/g/+H/4v/i/+P/
4f/i/+L/4v/g/+L/4//j/+H/4f/f/9//4f/i/+L/4v/g/+D/4P/g/97/4P/g/+D/4P/g
/+D/4v/j/+T/5P/p/+r/6//r/+j/5//n/+j/5//p/+z/7f/u/+//7//v/+3/7P/s/+v/
6//p/+X/4//j/+X/5v/m/+b/5v/m/+X/5P/j/+P/4v/i/+H/4f/h/9//3//d/93/3//e
/97/3f/c/9v/2//b/93/3f/d/9z/3P/c/9z/3P/e/97/3v/f/93/3f/d/9v/2//b/9v/
2//c/9z/2v/d/9//3f/a/9r/3v/k/+n/9/8LABwANQBZAH4AmQCsALcAuQCzAKsAkABk
AD0AKAAaAAwA/v/6//7////9//X/8P/s/+b/5P/l/+f/5//k/+P/4//i/+H/3//e/97/
3v/f/+D/4f/h/9//3//f/9//3//g/+D/3//f/9//3//f/9//4f/i/+L/4//k/+T/4//h
/+H/4v/j/+b/5v/m/+b/5v/k/+P/4//k/+X/5f/l/+f/6P/q/+j/5v/m/+b/5//o/+j/
6P/o/+r/6f/n/+f/7P/t/+3/7v/v/+//8P/w/+//7//v//D/8//z//P/9f/0//X/9f/1
//f/9//4//j/+//+////AAABAAIAAAD//wIABQAGAAYACAALAA0ADQAMAA4AEQATABUA
FQAVABYAFgAWABgAGAAZABsAHAAdABsAHAAcABwAGgAbABsAGwAbABsAGgAZABoAFwAW
ABYAFgAUABIAEAARAA8ADAAKAAwACQAHAAcACAAGAAMAAQD///7//P/6//r/+v/6//r/
+//6//r/+f/4//j/+f/6//r/+f/3//b/9f/1//b/9v/4//j/+P/3//f/9//4//j/+P/4
//j/+f/7//v/+//7//n/+//7//v//f/+//7///////7//v/+//7//v//////////////
/v/+//7//v/+////AAABAAIAAAAAAAAAAAD+//3//P/8//3//f/+/////f/9//3//f//
/wAAAQACAP7//v/9//3//P/8//3//f////////////3//P/7//r/+v/6//r/+v/3//f/
9//3//n/+f/3//f/+P/4//j/+P/4//j/+P/4//n/+f/5//n/+P/4//j/+P/3//f/9//2
//j/+f/5//n/9//3//b/9v/6//r/+P/4//r/+v/5//n/9//4//j/+P/6//z//f/9//v/
+//5//n/+//8//z//P/6//r/+v/6//j/+v/6//z//v/8//z//P/8//r/+//8//z/AAAC
AAQABQACAAEAAQACAAMABQAIAAkADAANAA0ADQANAAwADAALAAkABwADAAEA//8BAAIA
AgAAAAAAAAD//wAA//////7//P/7//v/+//9//3/+//7//n/+P/4//f/+f/5//r/+//7
//v/+//6//j/+P/4//j/+P/4//j/+f/6//v//P/7//v/+//7//v//P/8//z/+//5//n/
/P/8/wAABAAHAA8AGwAqAD0AXwCGAKUAtgDDAMUAvwC5AKYAfgBXAD4ALgAiAB4AHAAc
ABsAEwALAAoACAAEAAQABwAHAAMA/v/9//3//P/7//3//P/8//z/+v/6//r/+f/7//v/
+//7//v//P/8//v/+f/5//n/+f/4//v//f/+//3//v/+//3/+//7//z//f8AAAAAAAAA
AP7//P/7//v///8BAAIAAwABAAIABAACAAIAAgACAAMABgAGAAYABgAGAAUAAwADAAQA
BQAFAAYABwAHAAgACAAHAAcABwAIAA0ADQANAA8ADgAPAA8ADwAPAA8AEAAQABIAFAAU
ABQAFwAaABoAGwAfACEAIQAgAB4AIQAjACMAJAAmACkAKwAtAC0ALQAuADAAMAAyADIA
NAA1ADUANQAzADQANAA0ADQANQA1ADUANQA1ADQAMwA0ADEAMAAwADIAMAAuACwALQAr
ACgAJgAmACMAIQAhACAAHgAbABkAGQAaABoAGgAXABYAFQAUABMAEgASABEAEAAQABEA
EgAQAA8ADQAMAAsACwAMAAwADgAOAA4ADQANAA0ADgAOAA4ADgAOAA8ADwAPAA8ADwAL
AA0ADQANAA8AEAAQABEADwAOAA4ADgAQABAAEQARAA8ADwAPAA4AEAAQABAAEAARABIA
EwAUABMAEgARABAAEgARABAAEAASABEAEQARAA8ADwAPAA8AEAAQABAAEAAMAAwACwAL
AAwADAANAA0ACwALAAsACwAKAAoACgAKAAkACAAHAAYABwAHAAcABwAIAAkACAAJAAoA
CgAKAAoACAAIAAgACAAFAAUABQAFAAYABgAGAAYABQAFAAUABAAEAAUABQAFAAUABQAE
AAQACAAIAAYABgAFAAQAAgABAAIABAAFAAYABAAGAAcABwAHAAcABQAFAAMABAAEAAQA
AwACAAEAAAAEAAYACAAIAAgACAAGAAcACAAIAA0ADgAPAA8ADgANAA0ADgAPABEAFAAV
ABcAGQAaABsAGgAYABcAFQAUABMAEAAPAA0ADwAQABAAEgASABIAEQAOAA0ADQAMAAgA
BwAHAAcABwAHAAUABQADAAIAAgABAAEAAQACAAMAAwADAAMAAgAEAAQABAAEAAQABAAE
AAUAAwADAAMAAQADAAMAAwADAAQABAAEAAcABQADAAIAAgAIAAwADwAXACkAOgBRAHEA
lACrALoAxQDFAMEAtwCaAG4ATQBAADIAKAAkACQAJAAhABsAFwASAA4ACgAIAAcACQAJ
AAYAAwADAAIAAQADAAIAAgACAAAAAAAAAP/////////////9//7//v/9//3//f/9//3/
/P///wEAAgABAAIAAgABAAAA////////AAAAAAAAAAAAAP7//f/9/wAAAQABAAEA//8A
AAIAAAAAAAAAAAABAAIAAgACAAIAAgABAP////8CAAMAAwAEAAMAAwAEAAQAAwADAAMA
BAAGAAUABAAFAAQABQAFAAUACAAJAAsADAAMAA4ADgAOABAAEgARABEAFQAXABcAFgAU
ABcAGQAZABoAHAAfACEAHwAfAB8AIAAhACAAIQAgACAAIQAhACEAHwAgACAAIAAiACMA
IwAjACAAHwAdABsAGwAZABkAGgAaABgAFgAUABEADwAMAAoADAAJAAcABwAIAAYAAwAB
AP7//v/9//z//f/8//v/+v/4//b/9f/z//L/8v/z//T/9P/z//H/8P/v/+//8P/w//D/
8P/w/+//8f/x//L/8v/w//D/8P/x//P/8//z//P/7//x//H/8f/v//D/8P/x/+//7v/u
/+7/8f/y//T/9f/y//H/8P/u/+//8P/x//L/8P/w//D/8P/w//D/8P/w//D/7//u/+7/
7P/r/+v/6//t/+3/7f/t/+z/7P/s/+z/6v/q/+n/6f/o/+j/6f/p/+f/5//n/+f/5v/m
/+b/5v/o/+j/6P/o/+b/5f/k/+P/5P/l/+T/5f/l/+T/4//i/+L/4v/i/+L/5P/l/+b/
5//n/+b/5f/k/+H/4f/h/+D/4P/h/+H/4f/h/+H/4P/g/+T/5P/i/+L/4f/g/97/3f/d
/97/3v/e/97/4P/h/+H/3f/d/9v/2//h/+D/4v/i/+L/4v/g/+H/4v/i/+P/5P/l/+X/
4v/h/+H/4v/k/+f/6//t/+3/7f/s/+v/7f/s/+z/6//r/+n/5f/j/+H/4//k/+T/4v/i
/+L/4f/h/+H/4v/i/9//3f/c/9v/3f/d/9v/2//Z/9j/2P/X/9n/2f/a/9v/2f/Z/9n/
2P/Y/9j/2P/Y/9r/2v/a/9v/2v/Z/9j/1f/a/9v/3P/d/9r/2P/Y/9v/2//X/9b/2v/g
/+T/6f/3/wkAGgA1AF0AggCZAKwAtwCzAKsAnwCAAFAALwAgABIABgD+//r/+v/7//f/
8f/q/+T/4v/k/+f/5//l/+T/4f/h/+D/3//h/+D/4P/g/97/3v/e/93/3P/b/9r/2f/b
/97/4P/h/+D/3//e/93/3P/f/+H/4v/h/+D/3v/b/97/3//h/+P/4v/i/+L/4v/i/+D/
3//f/+D/4f/h/+H/4f/i/+T/4v/k/+T/5P/l/+b/5v/m/+b/6P/n/+X/5f/o/+n/6f/q
/+n/6f/q/+r/6//r/+v/7P/v/+//7//x//H/8f/w/+//8P/x//P/9P/0//b/9v/2//f/
+v/6//v///8BAAEAAAD+/wEAAwADAAYACAALAA0ADQANAA0ADgAQABAAEgASABIAEwAT
ABMAEQASABIAEgATABUAFgAXABUAFQAUABMAEQANAAsACgAMAAoACAAGAAYABQADAAIA
AgD///3//f/8//r/9//1//b/9v/1//T/9f/0//P/8v/v/+7/7v/t/+7/7v/v//D/7v/t
/+v/6v/r/+v/7P/s/+7/7v/u/+3/7f/t/+7/7v/u/+7/7v/v/+z/6//q/+n/6v/t/+7/
7//t/+7/7v/v//H/8P/w//D/8v/y//P/8//y//H/8P/u/+7/7v/u/+7/8P/w//D/8P/u
/+7/7v/u//D/7//u/+7/7P/r/+v/6//t/+3/7f/t/+7/7v/u/+7/7P/s/+v/6//s/+z/
7f/t/+v/6//r/+v/7P/s/+z/7P/s/+z/7P/s/+n/6f/p/+n/6//r/+n/6f/q/+r/6v/q
/+r/6v/q/+r/6//r/+v/6//q/+r/6v/q/+v/6//r/+r/6P/p/+n/6f/r/+v/6v/q/+z/
7P/q/+r/6v/q/+n/6f/q/+z/7f/u/+v/7P/s/+v/6//r/+n/6f/r/+z/7P/s/+r/6v/q
/+r/6v/q/+r/7P/t/+7/7v/z//T/9f/1//T/8//z//T/8//1//j/+f/4//n/+f/5//n/
+P/4//f/9//1//H/7//x//P/9P/0//L/8v/y//H/8P/v/+//7v/s/+v/6//r/+v/6//p
/+n/6v/q/+v/6//q/+n/6f/p/+v/6//r/+r/6P/o/+j/6P/q/+r/6v/r/+z/7f/u/+3/
7f/t/+3/7f/u/+z/8P/x/+//7f/u//L/9P/2//v/CQAbAC4ARwBpAIgAnQCsALEAsQCt
AKEAggBaADsAKAAaABAADAAMAA4ADQAHAAEA/P/2//T/9v/1//P/8//y//H/8f/w/+//
7//u/+7/7v/u/+7/7v/t/+//7//v/+//7//w//D/7//t/+3/7f/t/+r/6//r/+r/7f/u
/+7/7f/u/+//8f/z//P/8v/x//D/8v/w/+//7//w//H/8f/x//P/9P/2//T/8v/y//L/
8//0//T/9P/0//X/9f/0//X/9v/3//f/+P/5//n/+v/6//f/9//3//j//f/9//3///8A
AAEAAQABAAEAAQACAAIABgAIAAgACAAJAAwADAANAA0ADwAPAA4AEAATABUAFQAWABgA
GwAdAB0AHQAdAB4AHgAeACAAIAAgACEAIQAhACMAJAAkACQAIwAjACIAIQAjACMAIgAh
ACAAHQAcABwAGgAYABYAFAAUABMAEQAQABIADwANAA0ADgAMAAkABwAGAAYABQAEAAQA
BAAEAAQAAwACAAIAAQAAAAAAAQACAAQAAwABAAAA/////wAAAAACAAIAAgABAAEAAQAC
AAIAAQAAAP////8AAAEAAgADAAEAAwADAAMAAwAEAAQABQAHAAYABgAGAAUABAAEAAMA
BQAFAAUABAACAAIAAgACAAIAAgACAAIAAgACAAIAAgAEAAMAAgACAAQAAwADAAMAAQAB
AAEAAQACAAIAAgACAAIAAgABAAEA///+//7//f////////////7//v/+//7//v/+//7/
/v/+////AAABAAAA///8//v//v/+//7//v/+//7//v/+/////////////v/+//7//v/9
//3//f/8//z//f/9//3/+//7//r/+v/+//7//P/8//7//v/9//3/+//8//z//P/8//7/
//////v/+//5//n/+//8//z//P8AAAAA///+//3//P/+////AAAAAAMABAAFAAUAAgAB
AAEAAgAFAAcACgALAAsACwAKAAkACQAIAAgABwAFAAMA///9//3///8AAAAAAgACAAIA
AQD+//3//f/8//j/9//3//f/+f/5//f/9//2//T/8//x//H/8f/y//P/8//z//P/8v/y
//L/8v/y//L/8v/y//P/9f/1//X/8//1//X/9f/1//T/8v/w/+//8//3//j/+v/6//j/
//8LABkAKgBFAGcAiAChALIAtQCzAK8AoQB+AFQANwAmABwAFgAQABAADgALAAkABQAA
APr/+P/6//n/9f/z//T/8//z//L/8f/z//L/8v/y//H/8P/v/+3/7//v/+//7//u/+7/
7f/r/+z/7f/u/+//6//t/+7/7v/v//D/8P/v/+3/7f/u/+//8P/w//D/8P/y//D/7//v
//H/8f/w/+//7//w//L/8P/w//D/8P/x//D/8P/w//D/7v/t/+v/6//v//H/8v/0//P/
8//0//T/9f/1//X/9v/5//n/+f/7//r/+//7//v/+//7//z//P/8//7//v/+////AgAC
AAMABwAJAAkACAAKAA0ADwAPAA8AEAASABMAEQARABEAEgAUABQAFgAWABgAGQAZABkA
GAAYABcAFgAYABkAGQAZABYAFQATABEAEwARABEAEgAQAA4ADAAKAAsACQAGAAQABgAD
AAEAAQAAAP7/+//5//b/9v/1//T/8//y//H/8P/x//D/8P/v//D/8P/x//L/8f/v/+z/
6v/r/+v/7P/s/+v/6v/p/+f/5//n/+j/6P/o/+j/6P/p/+v/6//r/+v/6f/r/+v/6//r
/+z/7P/t/+z/6v/p/+j/6P/o/+n/6f/q/+v/7P/s/+r/6v/q/+r/6v/q/+r/6v/o/+j/
6P/o/+r/6f/o/+j/5//l/+T/4//l/+X/5f/l/+T/5P/k/+T/4v/i/+H/4f/g/+D/4f/h
/9//3//f/9//3//g/+H/4v/i/+L/4v/i/+D/3//e/93/3//f/93/3f/e/97/3v/e/+D/
4P/g/+D/3v/d/9z/2//a/9r/2v/a/9r/2//c/9z/3P/d/93/3f/c/9v/2f/Y/9r/2v/Y
/9j/2P/Y/9f/1//Z/9r/2v/a/9f/2P/Y/9f/1v/X/9b/1//Z/9r/2v/a/9n/2P/X/9b/
2f/c/93/3v/f/9//3v/e/93/3f/f/+L/5P/k/+X/5f/j/+P/5P/m/+b/5v/m/+T/4v/g
/97/3P/c/9z/3P/e/97/3v/e/93/3P/b/9r/2f/Y/9f/1v/W/9b/1v/W/9T/1P/U/9T/
0//S/w==
         </WaveFormData>
      </LeadData>
      <LeadData>
         <LeadByteCountTotal>10000</LeadByteCountTotal>
         <LeadTimeOffset>0</LeadTimeOffset>
         <LeadSampleCountTotal>5000</LeadSampleCountTotal>
         <LeadAmplitudeUnitsPerBit>4.88</LeadAmplitudeUnitsPerBit>
         <LeadAmplitudeUnits>��V</LeadAmplitudeUnits>
         <LeadHighLimit>2147483647</LeadHighLimit>
         <LeadLowLimit>268435456</LeadLowLimit>
         <LeadID>V6</LeadID>
         <LeadOffsetFirstSample>0</LeadOffsetFirstSample>
         <FirstSampleBaseline>0</FirstSampleBaseline>
         <LeadSampleSize>2</LeadSampleSize>
         <LeadOff>FALSE</LeadOff>
         <BaselineSway>FALSE</BaselineSway>
         <ExcessiveACNoise>FALSE</ExcessiveACNoise>
         <MuscleNoise>FALSE</MuscleNoise>
         <LeadDataCRC32>152207259</LeadDataCRC32>
         <WaveFormData>
9v/2//b/9v/3//j/+f/6//j/+P/5//v/+v/8//7//v////7//f/9////AgAEAAcACgAK
AAsADAANAA0ACwALAAoACAAEAAEA/v/+////AAAAAAAAAAD//////////////P/6//r/
+v/4//j/+P/3//n/+f/4//j/9//3//f/9//1//X/9f/1//X/9f/1//X/9f/1//X/9f/4
//j/+P/3//X/9f/1//b/9v/2//X/9f/3//j/9P/y//T/9f/3//n/AAAKABoAMABMAGYA
ewCQAKEAqgCzALEAmQB1AFkARQA0ACoAJAAhACAAHQAXAA0AAwABAP////8BAAAA+//5
//n/+f/2//b/9v/1//X/9f/2//b/9//3//b/9f/0//P/9P/1//b/9//1//X/9f/0//L/
8v/y//P/8v/y//L/8v/y//P/8//z//T/9f/2//f/+f/3//f/9//4//j/+f/5//b/9v/2
//X/9//2//b/9v/3//j/+v/7//r/+f/5//j/9//3//f/9//5//r/+//8//z//P/8//3/
/v/+//7////9//3//v///wIAAgADAAMABAAFAAYABgAHAAgACgAMAA0ADgAOAA4ADgAP
ABIAEwAUABUAFQAXABgAGAAYABkAHAAdAB8AIAAhACEAIQAhACMAIwAjACMAJAAkACQA
JAAkACQAJAAjACAAHwAdAB0AHAAbABoAFwAWABQAEwASABAADQAMAAwADAALAAkACQAK
AAgABgAGAAQAAgABAP///v/9//3//f/9//3//P/8//z/+v/4//j/+P/4//j/+P/4//f/
9v/2//j/+P/4//n/9//3//j/+f/5//n/+f/4//j/+f/5//n/9//3//f/9//6//r/+v/6
//j/+P/5//n/+//7//r/+f/5//n/+f/5//r/+v/6//r/+v/6//r/+v/8//z/+v/6//r/
+v/6//r/+P/4//j/+P/6//v/+//5//v/+v/6//n/+P/3//f/9v/0//b/9v/2//X/9f/1
//X/8//z//P/8//x//H/8P/w//D/8P/v/+//8v/y//L/8//y//D/7v/t/+//8P/w//D/
8f/y//P/9P/x//H/8f/w//D/8f/x//H/7//v/+7/7v/w//H/8f/x//L/8f/x//L/8v/y
//P/8//z//P/8//z//H/8f/w//D/7v/u/+7/7v/v//D/8f/y//L/9P/0//L/8v/y//L/
8v/y//L/8v/y//T/9f/3//j/+P/6//r/+f/4//f/9//4//j/+f/7//z//f///wEAAwAF
AAMAAwADAAAA/f/7//r//P/9//7//v/+//7//f/8//3//P/7//r/9v/2//b/9v/2//b/
9f/1//X/9P/0//P/9P/1//b/9//2//X/9P/z//T/9f/2//f/+f/5//n/+v/4//j/9//3
//f/9//4//j/+v/5//f/9//6//r/+P/0//f/+f/3//z/CAAUACQAPgBaAHMAhgCVAKIA
qwCxAKMAfwBfAE0APAAyAC4AKwAmACMAGwARAAkABwADAAEAAQACAAEA///9//3/+v/6
//j/9//3//f/+P/4//n/+f/5//n/+f/5//j/9//2//X/9f/1//X/9P/1//b/9//5//j/
+P/4//j/9v/3//f/9//3//f/9//3//n/9//3//f/9v/2//f/9//4//r//P/9//v/+v/6
//r/+v/6//v/+//7//v//P/8//3//f/9//3//v/+//7//v/8//z//P/9/wAAAAAAAAEA
AgADAAUABwAHAAYABgAFAAQABQAGAAYACAAKAA0AEAAPABAAEAAQAA4ADwASABMAFgAX
ABcAGQAaABoAGgAbABoAGwAdAB4AIQAhACEAIQAjACMAIwAjACQAJAAkACQAIgAiACIA
IQAgAB8AHQAdABoAGQAYABUAFAASABEAEAAQAA0ADAAMAAwACwAJAAkABgAEAAIAAgD/
//7//v/9//z/+//7//v//f/9//z//P/6//j/9v/2//j/+P/4//j/+P/3//b/9v/3//j/
+f/7//3//f/+/////v/9//z/+v/5//n/+P/3//n/+f/5//n//P/8//z//P/8//z//f/9
//v/+//6//n/+f/5//n/+f/7//z//f/+//z//P/8//z//P/8//r/+v/8//z//P/8//r/
+v/6//r//P/9//3/+//5//j/+P/3//X/9f/2//b/9f/4//n/+v/3//f/9//3//X/9f/1
//X/9f/1//T/9P/z//L/8P/v//P/9P/1//f/9//2//X/9f/z//T/9P/0//b/9v/2//b/
9f/1//X/9P/1//f/+P/5//b/9f/z//L/8v/z//P/8//0//P/8//0//L/8v/z//P/8//z
//P/8//1//X/9P/0//T/9P/0//T/9P/0//T/9P/0//b/9v/0//T/8v/y//L/8v/z//X/
+P/6//z//v/+//3/+v/5//n/+v/+////AQACAAEAAQABAAEAAgABAAIAAwAAAP3/+//6
//j/+f/6//r//P/+////AAD9//r/9//0//L/8v/y//L/9P/0//P/8//1//T/9P/z//H/
8f/x//H/8//z//P/8//1//X/9f/1//T/8//y//L/9P/0//P/8//z//P/9P/0//L/8//t
/+n/7P/u/+7/7v/x//P/9/8AAA4AGAAsAEoAaAB/AJAAnwCqALEAsQCZAG8AUwBFADYA
KAAgAB0AHAAZABUADwAHAAMA///7//n/+P/z//P/9P/1//P/9P/0//P/8//z//L/8v/z
//P/8v/x//D/7//w//H/8v/z//H/8f/x//D/7v/u/+7/7//w//D/8P/w//D/8f/x//H/
8f/x//H/8f/x/+//7//v/+7/7v/v/+//7v/u/+7/7f/u/+7/7//w//D/8P/x//H/7//v
//D/8P/z//P/8//z//T/9P/0//T/9v/2//b/9//4//j/+P/5//f/9//4//n/+v/6//v/
+//7//v/+//6//3//v8AAAIAAQACAAIAAgADAAUACQALAAwADQANAA8ADwAOAA0ADQAP
ABEAFAAWABUAFQAVABUAEwATABMAEwAVABYAFwAYABoAGgAaABkAFwAVABIAEQAOAA0A
DAAJAAkACAAIAAgABgADAAIAAgAAAP///f/9//7//P/6//r/+P/2//X/8//0//P/8//z
//H/8f/w//D/8v/w/+7/7v/v/+7/7f/s/+7/7//w//L/8f/w/+//7//u/+3/7f/t/+//
7//v/+7/7//x//L/8//1//X/9f/1//T/9P/0//T/9P/0//X/9f/1//X/9P/z//P/8//z
//P/9P/0//T/9P/0//T/9P/0//T/9P/y//L/8v/y//L/8v/y//L/8v/y//L/8//z//H/
8//y//L/8f/y//P/9f/2//P/9P/z//L/7//v/+//7//v/+//7//v//H/8f/w//D/8P/w
/+//7//w//D/8P/x//H/8P/v/+//7//w//D/8P/y//L/8v/y//H/8f/x//D/8P/x//H/
8f/v/+//7v/u/+7/7//v/+//7v/t/+3/7v/u/+7/7//v//H/8f/x//H/7//v/+7/7v/u
/+7/7v/u/+7/7v/u/+7/8v/y//T/9P/y//L/8v/y//L/8v/z//X/9v/2//j/+P/3//j/
9//3//j/+P/5//v//P/+////AAABAAEA/////////P/5//f/9v/2//f/+P/4//j/+P/3
//b/9//2//X/9P/0//T/9P/0//T/9P/z//P/8f/w//D/7//t/+3/7f/t/+//7//v/+//
7//v/+//7//v/+//7//w/+7/7v/t/+3/7f/t/+7/7v/u/+3/7//x//D/7v/s/+r/6//r
/+3/9v8AAAwAHAA0AFQAbQB+AI0AnAClAKcAnQB9AFsARwA4ACwAIgAdABoAFwATAAsA
AwD///v/+//9//r/9//1//X/9f/y//L/8P/v/+//7//w//D/8f/x/+//7//v/+//7f/t
/+3/7f/t/+3/7f/s/+z/7P/s/+3/7v/u/+7/7v/w//H/8f/x//H/8f/x//H/8f/v/+//
7//w//D/8f/x//P/9P/1//X/9f/0//T/9P/y//L/8//z//P/8//0//T/9f/1//X/9f/4
//j/+P/4//j/+P/4//n/+v/6//r/+//9//3//v///wAAAAABAAEAAgADAAQABAAHAAgA
CgAMAAwADAALAAoACwANABEAEwASABMAEwAVABYAFgAWABcAGgAbAB0AHgAfAB8AHwAf
AB0AHQAdAB0AHgAeAB4AHgAcABwAHAAbABwAGwAZABkAGAAXABYAEwAUABIAEQAQABAA
DQAMAAwACQAHAAQAAwAEAAIAAAAAAAEAAAAAAP///P/7//v/+//7//v/+v/6//v/+v/5
//r/+//6//n/+P/6//n/+P/4//b/9v/2//f/9//3//j/+f/7//v/+//6//j/+f/5//n/
+//7//v/+//6//r/+v/6//r/+v/7//v//f/9//z/+//7//v/+//7//7//v/+//7//v/+
//7//v/8//z/+v/6//n/+P/3//b/9v/2//b/9v/3//n/+v/5//v/+v/6//n/9//3//j/
+P/4//r/+v/6//f/9//3//f/9//3//f/9//5//n/+P/4//j/+P/3//f/9v/2//b/9//3
//b/9f/1//f/+P/4//j/9//2//X/9P/1//X/9f/0//L/8//z//P/9P/1//X/9v/1//X/
9P/z//D/7//v//D/8P/w//H/8f/z//P/8//z//H/8f/w//D/8//0//X/9v/2//b/9v/2
//X/9v/1//L/9P/2//b/9v/2//b/9P/1//f/+P/8//7//v/9//z/+//7//z//v///wEA
AgAEAAUABgAHAAYAAwACAAEA/v/7//n/+P/6//v//P/8//z//P/7//r/+f/4//f/9v/y
//L/8v/y//P/9P/0//X/9f/0//T/8//z//P/8//z//H/8f/x//H/8f/x//H/8f/v/+//
7//w/+7/7v/t/+3/7v/v//H/8v/y//H/8f/v/+z/7P/s/+7/8f/z//X//P8IABQAIgA8
AFYAawCAAJEAngCnAKMAiwBpAEsAOwAuACQAHAAZABgAFQANAAMA/f/5//f/+f////7/
+f/3//X/9f/y//L/8P/v/+//7//w//D/8f/x//P/8//z//P/8v/x//D/7//v/+//7//u
/+7/7v/u/+//8f/y//P/9P/x//H/8P/v//H/8f/x//H/8//x//H/8f/0//T/9f/1//P/
9P/1//X/8//y//L/8v/w//D/8f/x//H/8f/y//L/8//z//P/8//0//T/9P/0//b/9v/2
//f/9v/2//b/9//4//n/+//9/wAAAAABAAEA/////////v///wAAAgAEAAcACAAIAAgA
BgAHAAoACwAMAA0ADQAPABEAEgATABUAFAAVABcAGAAZABkAGQAZABkAGQAZABkAFwAW
ABUAFAAXABgAGQAZABgAFwAVABUAFgAVABQAEQAPAAwACgAIAAgABQAEAAQABAADAAEA
AQD+//z/+v/6//n/+P/4//f/9f/z//L/8f/v/+//7v/u//L/8v/y//T/+P/4//j/+P/2
//X/9P/0//H/8P/v/+//7//v//D/8f/x//H/8f/w//D/8f/x//H/8v/z//T/9f/z//L/
8f/w//L/8v/z//P/9P/1//X/9f/y//H/8P/v//D/8P/w//D/8//0//X/9v/2//b/9P/0
//T/9P/0//T/9P/0//T/9P/z//P/8v/v//H/8P/w/+//8f/x//L/8v/y//T/9P/0//L/
8f/w/+//8f/x//H/8f/z//P/8v/y//L/8v/x//H/8f/w/+//7//v/+7/7f/t/+//8P/w
//D/8v/y//L/8v/v/+//7//u/+7/7//v/+//8f/x//D/8P/u/+//7//v/+//7//w//L/
8P/w//H/8f/w/+//7v/t/+3/7f/s/+z/7//w//H/8v/w//D/8P/w//D/8v/w/+//7v/t
/+z/7v/v//H/8v/3//r/+//7//f/9f/0//T/9v/3//n/+v/8//3//v////3/+//7//v/
+v/3//X/9P/2//f/+P/4//f/9v/0//L/8//y//H/8P/w//D/8P/w/+7/7v/t/+3/7f/s
/+z/6//r/+v/6//r/+n/6f/p/+n/6f/p/+n/6f/q/+v/7P/u/+v/6v/o/+f/5f/l/+b/
5v/o/+n/5//p/+r/6P/k/+L/5f/n/+v/9P8CAAwAHgA6AFgAbwCEAJUAoAClAKcAlwB1
AFUAQwA2ACYAGAAPAA4ADQAJAAMA///5//P/8f/v//D/7//v/+3/7f/q/+r/6v/p/+n/
6f/r/+z/7v/v//D/8f/y//P/9f/3//n/+//9//3//f/8//7//v/+////AAAAAAAAAAD+
/////////wEAAQABAAEAAQD///////8CAAIAAwADAAMABAAFAAUAAwACAAIAAgABAAAA
AAD//wEAAQACAAIABAAFAAYABwAGAAYABgAGAAYABgAGAAcACAAIAAgACQAIAAcABwAH
AAoACgALAAsADQAPABEAEgASABIAEwAUABUAFgAWABYAGAAZABwAHQAcAB0AHQAfACIA
IgAiACMAIgAjACUAJgAnACcAJwAnACcAJwAnACcAJgAmACYAJgAkACQAJAAjACQAIwAh
ACEAIAAfAB4AGwAaABgAFwAWABYAEwASABIAEgARAA8ADwAMAAoACAAIAAkACAAIAAcA
BwAHAAgACQAIAAcABQAEAAYABAACAAIAAwACAAEAAAABAAEAAQACAAIAAgACAAMAAwAD
AAQABQADAAMAAwACAAIAAwADAAMABAAFAAYABwAGAAYABgAGAAYABgAHAAcABQAFAAQA
AwAFAAUABQAFAAgACAAIAAgABgAGAAYABgAEAAQAAgACAAQABAAEAAQAAgACAAIAAgAE
AAUABQADAAMAAgACAAEAAQABAAIAAgAAAAIAAgACAAEAAQABAAEAAQABAAEAAQD/////
/v/+/wAAAAD/////AAAAAAAAAQADAAIAAQABAP//AAAAAAAAAgACAAIAAgD////////+
//7/////////AQABAAAAAAAAAAEAAQABAAAA/////wAA/v/+//////8AAAEAAgADAAMA
AwACAAIAAAAAAAAAAAAAAAAAAAAAAP7/AAAAAAAABAACAAIAAgACAAAAAQADAAQACAAK
AAoACQAIAAcABwAIAAoACwANAA4ADgAPABAAEQARAA8ADwAPAA4ACwAJAAgACAAJAAoA
CgAIAAgABwAGAAcABgAFAAQABAAEAAQABAACAAIAAQABAAEAAAAAAP//AAABAAIAAwAB
AAEAAQABAP//////////////////AAABAAIAAgADAAIAAQABAAAAAAABAAMABQACAAIA
AAD+////AwADAAgAEAAaACYAQABeAHkAjgCfAKwAswC1AKkAiwBpAFUARgA6ADAAKwAo
ACcAIQAXABMAEwANAAsADQAMAAcAAwADAAMAAAAAAAAA/////////P/8//3//f/9//3/
/f/9//3//f/9//3//f/9//3//P/+//7//v///wAAAAAAAAAAAAABAAEAAQD/////////
/////f/9//3/AAAAAAEAAQABAAIAAwADAAEAAAAAAAAAAQACAAQABQAFAAUABgAGAAYA
BQAEAAMABgAGAAYABgAEAAQABAAFAAgACAAIAAkACQAJAAoACwAKAAoACwALAA4ADwAQ
ABAAEwAUABYAGAAZABoAGgAaABgAGQAcAB0AHgAfAB8AIQAkACQAJAAlACYAJwApACoA
KwArACsAKwArACsAKwArACwALAAsACwALAAsACwAKwAqACkAJwAnACYAJQAkACEAIgAg
AB8AHgAeABsAGgAaABgAFwAVABUAFgAUABIAEgAPAA4ADgANAA0ADQAOAA8ADQANAAwA
DAAOAAwACgAKAAsACgAJAAgACgAJAAgACAAIAAgACAAJAAkACQAKAAsACQAJAAkACAAI
AAkACQAJAAsACwALAAsADAAMAAwADAAMAAwADQANAAwACwAJAAcACQAJAAkACQAKAAoA
CgAKAAoACgAKAAoACgAKAAgACAAIAAgACAAIAAgACAAIAAgABgAHAAcABQAFAAQABAAD
AAQABQAHAAgABAAGAAYABgAFAAUABQAFAAUABQAFAAUABwAHAAYABgAGAAYABQAFAAkA
CgALAA0ADAAKAAgABwAFAAYABgAGAAcACAAJAAoACAAHAAYABAAGAAcABwAHAAcABwAG
AAYABgAHAAcABwAGAAUABQAGAAgACAAJAAkACQAJAAkACQAKAAsACwAMAAkACAAHAAYA
BAAEAAQABAAIAAoACAAIAAgACAAKAAsADQAOABIAFAAUABMAEQAPAA4ADgASABMAFQAW
ABYAFwAYABkAFgATABIAEQARAA8ADgAOABAAEQASABIAEgASABEAEAANAAwACwAKAAYA
BgAGAAYABAAEAAMAAwADAAIAAgABAAEAAQABAAEAAwADAAMAAwADAAMAAwADAAMAAwAD
AAQABgAGAAUABQAHAAcACAAIAAgACQAJAAkACAAGAAIAAgAFAAcABwAOABgAJgA2AE4A
agCBAJIAoQCsALMAsQChAH8AYwBVAEgAPAA4ADcANAAvACcAIQAbABMADwALAAsADAAL
AAkABwAHAAQABAAEAAMAAwADAAIAAgADAAMAAwADAAMAAwABAAEAAQABAAEAAQABAAAA
AQACAAMABQAGAAYABgAGAAUABQAEAAMABQAFAAUABQADAAEAAQABAAQABAAFAAUAAwAE
AAUABQAHAAYABgAGAAQABAAFAAUABwAHAAgACAAHAAcABwAHAAoACgAKAAoACgAKAAoA
CwAJAAgABwAHAAgACQALAA0ADgAOAA8ADwAQABEAEgASABMAFAAWABgAFwAYABgAGAAa
ABsAHgAfACAAIQAhACMAIgAiACIAIwAkACUAJwAoACgAJwAmACUAJwAnACcAJwAoACgA
KAAoACYAJgAmACUAJgAlACMAIwAjACMAIwAhAB4AHAAbABoAGAAVABQAFAAUABMAEQAR
AA0ACgAHAAYABgAGAAcABwAGAAUABQAFAAUABQAEAAQABgAEAAIAAgACAAIAAgACAAQA
AwACAAIABAAEAAQABQAEAAMAAwADAAUABQAFAAQABAAFAAUABQACAAEAAAD//wIAAgAC
AAIAAwAEAAYABwAEAAMAAQD//wIAAwAEAAUABAACAAAA/v///wAAAQACAAAAAAD+//7/
/P/8//z//P/+/wAAAgAEAAEAAQAAAP3//f/8//z/+//7//v//P/8//r//P/8//z/+f/5
//n/+f/6//v//P/9//v/+//6//r//P/8//v/+//4//b/9P/z//T/9P/0//X/+P/6//v/
/P/5//j/9//2//X/9f/1//T/8//z//L/8f/y//P/8//0//b/9//3//f/9f/z//L/8v/w
//D/8f/x//H/8f/x//H/8v/z//P/9P/0//T/8v/y//L/8v/w//H/8//0//P/9P/z//H/
8//z//T/9v/6//v//f/+//v/+//7//v//f/7//v/+//8//n/9//2//T/9f/2//b/9P/0
//P/8v/0//T/9P/0//D/8P/w//D/7v/u/+3/7f/t/+z/7P/r/+3/7f/t/+3/7P/r/+r/
6f/p/+n/6f/p/+n/6f/p/+r/6v/q/+n/6f/s/+3/7//w/+z/6f/r/+//7v/o/+b/5v/r
/+v/6//2/wIADgAiAEIAXgBzAIgAmQCiAKcApwCRAGsATwBBADQAJgAcABcAEgAPAAkA
AwD7//P/7//z//X/9v/z//P/8f/x/+7/7v/t/+v/6v/p/+j/6P/p/+n/5//n/+f/5//o
/+n/6v/r/+n/6f/p/+j/6v/q/+r/6//q/+j/5v/k/+f/6f/q/+v/6//r/+v/6//r/+n/
6f/p/+r/6v/r/+v/6f/q/+v/6//t/+z/7P/s/+z/7P/t/+3/7f/t/+7/7v/u/+3/7P/r
/+z/7P/s/+z/7f/u/+//8f/y//L/8v/z//P/8//0//X/9v/2//f/9//4//n/+v/6//n/
+v/8//7///8AAAAAAAAAAAEABAAFAAgACQAJAAsACgAKAAoACwAMAA0ADwAQAA8ADwAP
AA8ADwAPAA8ADwASABIAEgASABIAEgASABEAEAAPAA0ADQAKAAkACAAFAAUABAAEAAQA
AgD///7//v/8//v/+f/5//n/+P/3//j/9f/0//T/8//y//H/8f/x//H/8f/w//D/8P/u
/+z/7P/u/+7/7v/u/+7/7f/s/+z/7f/u/+//8f/x//H/8v/z//L/8f/w/+7/7//x//L/
8//y//H/8P/v//L/8v/y//L/8v/y//P/8//x//H/8P/v//D/8f/y//P/8v/y//L/8v/y
//L/8v/y//L/8v/w//D/8P/w//D/8P/y//L/8v/y//L/8//z//H/8f/w//D/7//t/+3/
7v/u/+7/8P/w//D/7//v/+//7//t/+3/7f/t/+3/7f/s/+z/7v/u/+3/7f/u/+7/7v/v
/+//7v/t/+3/7f/u/+7/7v/u/+7/7v/u/+//7//v/+7/7P/t/+3/7f/v/+//7v/u/+z/
7f/t/+3/7v/t/+3/7v/w//D/8f/x//D/7//u/+3/7//v/+7/7v/s/+z/7P/s/+7/8P/u
/+//8P/x//L/9P/1//f/+P/6//z//P/7//z/+//7//z/AAABAAMABAADAAMAAwADAAEA
////////AAD9//v/+v/8//3//v/+//z//P/7//r/9//2//X/9P/y//L/8v/y//L/8v/x
//H/8f/w//D/7//t/+3/7f/t/+//7//v/+//7f/t/+3/7f/v/+//7//w//D/8P/v/+//
7//v//D/8P/w/+//7//x/+7/7P/u//D/7//x//P/+v8GABQAJAA+AFoAbwCEAJMAngCj
AJ8AhQBjAEsAOwAuACIAHAAZABgAFQALAAMA///5//f/9//3//b/9f/z//H/8f/u/+7/
8P/v/+//7//s/+z/7f/t/+3/7f/t/+3/7//v/+//7//u/+3/7P/q/+r/6v/q/+v/7P/s
/+z/7P/t/+//8P/x/+//7//v/+//7//t/+3/7f/u/+7/7//v//H/8v/z//P/8f/w//D/
8P/y//L/8//z//P/8//0//T/9f/1//X/9f/2//b/9v/2//T/9P/0//X/9//4//n/+//7
//v//P/9//7//v//////AgADAAQABAADAAQABgAIAAkACgAKAAoACgALAA4ADwASABMA
EwAVABYAFgAWABcAFwAXABgAGAAbABsAGwAbABsAGwAbABsAHAAcABwAHAAcABwAHAAb
ABoAGQAXABcAFAATABIADwAOAAwACwAKAAwACQAIAAgABAADAAEAAQAAAP7//P/8//3/
/P/8//v/+v/5//n/+f/3//f/9v/2//f/9v/1//b/9v/2//b/9v/3//f/9//4//f/9v/1
//X/8//z//T/9f/3//f/9//2//b/9//3//f/+P/5//r/+//6//r/+v/6//j/+P/5//n/
9//3//b/9f/1//X/9f/1//T/9P/0//T/9P/0//T/9P/3//j/9//4//j/+P/4//j/9v/2
//b/9v/0//X/9f/z//P/8v/y//H/7//v//D/8P/u//D/8P/w//D/8f/y//P/9P/1//b/
9//3//f/9v/2//T/9P/z//P/9P/0//T/9f/z//L/8f/x//P/9P/0//T/8v/y//L/8v/z
//P/8//y//H/8f/w/+//7//v/+7/7v/v//H/8v/z//T/8//z//T/9P/0//X/9f/0//P/
8v/x/+//7//u/+7/7v/u/+7/7v/y//T/8f/w/+//7v/u/+//8f/y//T/9v/2//X/9P/z
//P/9P/4//n/+//8//r/+//8//3/+//5//n/+f/6//f/9f/0//b/9//4//j/9v/2//X/
9P/1//T/8//y/+7/7v/u/+7/7v/u/+3/7f/t/+z/7P/r/+n/6f/p/+n/6f/p/+n/6f/s
/+3/7v/v/+7/7f/s/+z/7P/s/+v/6//p/+n/6v/q/+z/6f/n/+f/6v/s/+z/7P/r/+n/
7f/2/wAADAAgADgAUgBpAHwAiQCUAJ0AmQCBAF0AQwAxACYAHgAWABUAEgAPAA0ACQAB
APv/8//z//X/8v/v//H/7//v/+z/7P/u/+3/7f/t/+r/6v/r/+v/6v/p/+j/5//n/+f/
5//n/+n/6//t/+7/6//q/+n/6f/s/+z/7P/s/+r/6//r/+v/6f/p/+n/6f/r/+n/6f/p
/+r/6v/r/+v/7f/u/+//7//t/+z/7P/s/+r/6v/r/+v/6//r/+z/7P/u/+//8P/x//H/
8P/v/+7/7v/u/+7/7//x//L/8//1//P/8//0//X/9P/0//X/9f/4//n/+v/6//n/+v/8
//7///8AAAAAAAACAAMABgAHAAYABwAHAAkACAAIAAgACQAMAA0ADwAQAA8ADwAPAA8A
DQANAA0ADQARABIAEwAUABIAEgASABEAEAAPAA0ADQAKAAkACAAFAAUABAAEAAQAAgD/
//7//v/6//n/9//3//T/8v/w//D/8f/w//D/7//v/+//8P/x//H/8f/w//D/8P/u/+z/
7P/r/+r/6f/o/+j/5//m/+b/6P/o/+j/6f/n/+f/6P/p/+r/6//s/+z/6v/r/+v/6//t
/+3/7f/t/+v/6v/p/+j/6v/q/+v/6//t/+3/7P/r/+v/6//r/+v/7v/u/+7/7v/r/+r/
6f/o/+j/6P/m/+b/5v/m/+b/5v/o/+j/6P/o/+b/5//n/+X/5f/k/+T/4//i/+H/4f/g
/+D/4v/i/+L/4//j/+P/4//i/+H/4P/f/93/3f/c/9z/3v/e/93/3f/g/+D/4P/h/+H/
4P/f/9//3P/c/9v/2v/c/9z/3P/c/9v/2//b/9r/2v/b/9v/2//b/9v/2v/a/9r/2//b
/9v/2P/X/9f/2P/Z/9r/3P/d/9z/2//a/9n/2f/Z/9j/2P/a/9r/2v/a/9n/2P/X/9b/
2f/c/93/3P/e/97/3v/f/97/3v/f/+H/4P/g/+H/4f/j/+H/4P/h/+L/4//k/+P/4v/h
/+D/3v/e/97/3v/e/97/3v/e/9v/2v/Z/9j/1//W/9X/1P/U/9T/1P/U/9T/1P/U/9T/
0//S/w==
         </WaveFormData>
      </LeadData>
   </Waveform>
</RestingECG>
