# Supplementary material for: Detection of Left Atrial Enlargement Using a Convolutional Neural Network-Enabled Electrocardiogram
Source: Front Cardiovasc Med. 2020 Dec 17;7:609976. doi: 10.3389/fcvm.2020.609976 (PMC7773668; doi:10.3389/fcvm.2020.609976)
Supplement: Supplementary file 4 [file Data_Sheet_4.ZIP › normal3/1802031969_1721_00000000.XML]

<?xml version="1.0" encoding="Windows-1252"?>
<!DOCTYPE RestingECG SYSTEM "restecg.dtd">
<RestingECG>
   <PatientDemographics>
      <PatientID>1802031969</PatientID>
      <PatientAge>83</PatientAge>
      <AgeUnits>Years</AgeUnits>
      <Gender>Male</Gender>
      <PatientLastName>linruntang</PatientLastName>
   </PatientDemographics>
   <TestDemographics>
      <DataType>Resting</DataType>
      <Site>1</Site>
      <AcquisitionDevice>MAC55</AcquisitionDevice>
      <Status>Unconfirmed</Status>
      <Priority>Normal</Priority>
      <AcquisitionTime>14:28:04</AcquisitionTime>
      <AcquisitionDate>08-13-2016</AcquisitionDate>
      <CartNumber>1</CartNumber>
      <AcquisitionSoftwareVersion>009C</AcquisitionSoftwareVersion>
      <XMLSourceVersion>MAC5000 v1.0</XMLSourceVersion>
   </TestDemographics>
   <RestingECGMeasurements>
      <VentricularRate>72</VentricularRate>
      <AtrialRate>72</AtrialRate>
      <PRInterval>144</PRInterval>
      <QRSDuration>84</QRSDuration>
      <QTInterval>396</QTInterval>
      <QTCorrected>433</QTCorrected>
      <PAxis>65</PAxis>
      <RAxis>59</RAxis>
      <TAxis>-87</TAxis>
      <QRSCount>12</QRSCount>
      <QOnset>221</QOnset>
      <QOffset>263</QOffset>
      <POnset>149</POnset>
      <POffset>195</POffset>
      <TOffset>419</TOffset>
      <ECGSampleBase>500</ECGSampleBase>
      <ECGSampleExponent>0</ECGSampleExponent>
   </RestingECGMeasurements>
   <Diagnosis>
      <Modality>Resting</Modality>
         <StatementCount>3</StatementCount>
         <LabelText>12SL ��ϳ���</LabelText>
      <DiagnosisStatement>
         <StmtFlag>ENDSLINE</StmtFlag>
         <StmtText>�������</StmtText>
      </DiagnosisStatement>
      <DiagnosisStatement>
         <StmtFlag>ENDSLINE</StmtFlag>
         <StmtText>T ���쳣���ɿ���Ϊ�±��ļ�ȱѪ</StmtText>
      </DiagnosisStatement>
      <DiagnosisStatement>
         <StmtFlag>ENDSLINE</StmtFlag>
         <StmtText>�쳣 ECG</StmtText>
      </DiagnosisStatement>
   </Diagnosis>
   <Waveform>
      <WaveformType>Rhythm</WaveformType>
      <WaveformStartTime>0</WaveformStartTime>
      <NumberofLeads>8</NumberofLeads>
      <SampleType>CONTINUOUS_SAMPLES</SampleType>
      <SampleBase>500</SampleBase>
      <SampleExponent>0</SampleExponent>
      <HighPassFilter>16</HighPassFilter>
      <LowPassFilter>150</LowPassFilter>
      <ACFilter>NONE</ACFilter>
      <LeadData>
         <LeadByteCountTotal>10000</LeadByteCountTotal>
         <LeadTimeOffset>0</LeadTimeOffset>
         <LeadSampleCountTotal>5000</LeadSampleCountTotal>
         <LeadAmplitudeUnitsPerBit>4.88</LeadAmplitudeUnitsPerBit>
         <LeadAmplitudeUnits>��V</LeadAmplitudeUnits>
         <LeadHighLimit>2147483647</LeadHighLimit>
         <LeadLowLimit>268435456</LeadLowLimit>
         <LeadID>I</LeadID>
         <LeadOffsetFirstSample>0</LeadOffsetFirstSample>
         <FirstSampleBaseline>0</FirstSampleBaseline>
         <LeadSampleSize>2</LeadSampleSize>
         <LeadOff>FALSE</LeadOff>
         <BaselineSway>FALSE</BaselineSway>
         <ExcessiveACNoise>FALSE</ExcessiveACNoise>
         <MuscleNoise>FALSE</MuscleNoise>
         <LeadDataCRC32>315929205</LeadDataCRC32>
         <WaveFormData>
AgACAAIAAgAAAAAAAAAAAAEAAgADAAQABAAEAAQABAACAAIAAgACAAQABAAEAAQAAgAC
AAIAAgAEAAQABAAEAAIAAgACAAIAAgACAAIAAgADAAQABQAGAAQABAAEAAQABgAGAAYA
BgAGAAYABgAGAAQABAAEAAQABQAGAAcACAAGAAYABgAGAAgACAAIAAgACAAIAAgACAAI
AAgACAAIAAgACAAIAAgACAAIAAgACAAIAAgACAAIAAgACAAIAAgACgAKAAoACgAMAAwA
DAAMAAwADAAMAAwADgAOAA4ADgAMAAwADAAMAAoACgAKAAoACgAKAAoACgAIAAgACAAI
AAYABgAGAAYABAAEAAQABAAGAAYABgAGAAgACAAIAAgACAAIAAgACAAIAAgACAAIAAgA
CAAIAAgACAAIAAgACAAIAAgACAAIAAgACAAIAAgACgAKAAoACgAKAAoACgAKAAgACAAI
AAgACAAIAAgACAAIAAgACAAIAAgACAAIAAgABgAGAAYABgAGAAYABgAGAAYABgAGAAYA
BgAGAAYABgAIAAgACAAIAAYABgAGAAYABgAGAAYABgAGAAYABgAGAAQABAAEAAQABAAE
AAQABAAEAAQABAAEAAQABAAEAAQABAAEAAQABAAEAAQABAAEAAQABAAEAAQABgAGAAYA
BgAEAAQABAAEAAQABAAEAAQABAAEAAQABAAEAAQABAAEAAQABAAEAAQABAAEAAQABAAG
AAcACAAKAAkACAAHAAcABwAHAAcACAAKAAoACwALAAwADAANAA0ADQANAA0ACwAKAAkA
CQAJAAgACAAIAAgACAAIAAgACAAIAAkACQAJAAcABgAFAAQAAwADAAMAAwADAAMAAwAD
AAMAAwADAAMAAQAAAAAAAQADAAMAAwADAAMAAwADAAMAAgACAAQABgAGAAYACgANABEA
FAAdACUALAA1AD8ASwBUAFsAYwBjAFwAUgBEADQAJwAcAA0AAgD9//v/+//+/wEA/f/8
//7//f/+////AQACAAIAAgACAAQAAgABAAEAAQABAAEAAQABAAIAAgABAAAAAAAAAAAA
AQABAAEAAQAAAAAAAAAAAAAAAwADAAMABAACAAIAAgABAP//////////AAABAAIAAgAA
AAEAAQABAP////8AAAAA/////////////////////wEAAQABAAEAAQAAAAAAAAD+//7/
/////wEAAQABAAEA////////AAACAAIAAgACAAMAAwADAAMAAwADAAMABAACAAIAAgAC
AAIAAgACAAIABAAEAAQABAAEAAMAAwAEAAQABAAEAAQABAAFAAUABQADAAMAAwACAAIA
AwADAAMABAAEAAUABQAFAAUABgAGAAkACQAJAAoACgAKAAkACQAJAAkACgAKAAcABQAF
AAUABwAHAAcABgAHAAYABgAHAAUABQAFAAQABAADAAMABAACAAIAAgACAAIAAgACAAIA
BAAEAAQABAACAAIAAgACAAUABQAFAAUAAwADAAMAAwADAAMAAwADAAMAAwADAAMABQAF
AAUABgAEAAQABAAEAAQABAAEAAQAAwADAAMAAwADAAMAAwADAAIAAgACAAMAAwADAAMA
AwADAAMAAwADAAEAAQABAAEA//8AAAAA/////////////wEAAQABAAEAAQABAAEAAQAB
AAEAAQABAAEAAQABAAAA/v/+////////////////////AAAAAAAA/v/+////AAD+//7/
/v/+//7//f/9//3//v///wAAAAD+//7//v////3//v/+/wAAAAAAAAAA/v/+//7//v/+
//7//v/+//z//P/8//z//f/9//3//v///wAAAQADAAEAAQABAAIAAgACAAMAAwAEAAQA
BQAFAAMAAwADAAEAAgABAAEAAQAAAAAAAAAAAAIAAgACAAIAAAABAAEAAQD9//z/+//6
//v/+//7//v/+v/5//j/9//3//f/9//3//j/+P/5//v/+//7//v/+//7//v/+//7//z/
/P/6//r//P/8/wAABQAJAA4AFwAfACYAMQA/AEkAUABZAFsAVwBQAEIAMgAkABkACgD7
//T/8f/z//X/9P/x//H/8v/0//X/9v/3//f/+P/4//j/+P/4//j/9//3//f/9f/1//X/
9f/2//b/9f/0//b/9v/2//f/9v/1//T/8v/z//T/9f/2//X/9f/1//b/9P/0//T/8//2
//f/+P/5//f/9//3//b/9v/3//f/9//z//P/9P/0//X/9f/1//X/9f/1//X/9f/z//P/
8//z//X/9P/0//T/9P/0//X/9f/3//f/9//3//f/9//3//j/9v/2//b/9v/5//n/+f/5
//f/9//3//j/+P/4//j/+P/4//j/+P/4//r/+v/6//r/+P/3//f/+P/4//j/+P/4//j/
+f/5//n/+f/5//n/+P/6//v/+//7//z//P/9//3/+//7//z//P////////8AAP///v/8
//v/+//7//z//P/9//v/+//7//n/+f/5//j/9//2//b/9//5//n/+f/4//b/9f/1//b/
9v/2//b/9v/2//b/9v/2//b/9v/2//b/+P/4//j/+P/3//f/9//3//f/9//3//f/9//3
//f/9//3//f/9//3//n/+f/5//r/+P/4//j/+P/6//r/+v/6//j/9//2//X/9//3//f/
9//2//b/9v/3//X/9f/1//X/9//3//f/9//1//X/9f/1//X/9v/2//X/9f/1//X/9f/1
//X/9f/1//f/9//3//f/9v/1//T/8//1//X/9f/0//b/9v/3//f/9v/1//T/8//x//L/
8v/y//L/8v/z//T/8v/y//L/8v/z//P/9P/1//X/9f/1//T/9P/2//j/9v/0//T/9P/0
//T/9P/0//T/9P/0//T/9P/0//T/9P/0//X/9f/1//b/9v/2//b/9//3//f/9//4//b/
9v/3//f/+f/6//z//f/8//v/+v/3//j/9//3//f/9v/2//b/9v/2//b/9v/2//j/+f/5
//n/9//2//X/9P/z//P/8//z//P/8//z//P/8//z//P/8//1//T/9P/1//P/8//z//P/
8//z//P/8//y//L/8v/y//T/+P/8//v///8GAA8AFwAeACkANQA9AEAARwBJAEcAPgAw
ACIAFgAJAPr/7//o/+f/5//p/+z/7f/t/+z/7P/v//D/7//x//T/9P/y//L/8v/y//H/
8f/x//H/8f/x//H/8v/y//H/8P/w//D/8P/x//H/8f/x//D/8P/w//D/8P/x//H/8f/y
//L/8v/y//H/8f/x//H/8f/z//P/8//y//D/8f/x//H/7//v//D/8P/y//P/9P/1//T/
8//y//H/8f/x//H/8f/z//L/8v/y//L/8v/z//P/8f/x//H/8f/z//P/8//0//T/9P/0
//T/8//z//P/8//z//P/8//0//b/9v/2//b/9v/2//b/9v/2//b/9v/2//b/9f/1//b/
9P/0//T/9P/1//f/+P/5//j/9//2//T/9f/3//j/+f/6//r/+//7//n/+f/6//r/+//7
//v//P/8//z/+//7//v/+//8//z/+f/3//f/9//3//f/9//2//f/9v/2//f/9//3//f/
9v/2//X/9f/2//b/9v/2//b/9f/0//P/8v/z//T/9f/2//T/9P/0//T/9//3//f/9//3
//f/9//3//f/9//3//f/+f/5//n/+f/3//f/9//4//j/+P/4//j/+v/6//r/+v/3//f/
9//3//n/+f/5//n/+P/4//j/+f/3//f/9//3//f/9//3//f/9f/1//X/9f/3//j/+P/3
//X/9f/1//X/9//3//f/9//3//f/9//3//X/9f/1//X/9//3//f/9v/1//T/9P/z//T/
9f/2//f/9//4//j/+P/0//T/9f/2//b/9v/2//b/9v/1//X/9f/1//X/9f/0//b/9v/2
//f/9//2//b/9v/3//f/9v/2//b/9v/2//b/9v/2//b/9v/2//b/9v/2//b/9v/2//b/
+f/5//n/+v/5//j/9//3//n/+f/5//r/+P/4//n/+f/8//z//f/9//3//f/9//v/+P/3
//f/9//6//r/+v/6//z//P/8//z/+v/7//v/+//5//j/9//2//P/8//z//P/9f/1//X/
9f/z//P/8//z//P/8v/y//P/9f/1//X/9f/z//P/8//z//b/9v/4//j/9v/2//r//f8B
AAYADQATABwAJQAvADcAPgBFAEkASQBAADYAKAAaAA8ABAD3//D/7f/r/+v/7v/t/+3/
7P/u/+//7v/x//P/8v/y//T/9v/0//T/8//z//P/8f/x//H/8f/y//L/8f/w//D/8P/w
//H/8//z//P/8v/y//L/8v/y//P/8//z//T/9P/0//T/8//z//P/8//z//P/8//z//L/
8v/z//P/8//z//P/9P/0//T/8//y//H/8//z//P/8//z//P/8//z//P/8v/y//L/8v/y
//P/8//z//P/8//z//P/8//z//T/9P/0//T/9P/1//X/9f/1//X/9f/1//b/9v/2//b/
9v/0//T/9P/0//b/9v/2//b/9v/1//X/9v/4//j/+P/4//j/+f/5//n/+P/3//b/9P/1
//f/+P/5//j/+P/5//n/+f/5//r/+v/7//v/+//8//z//P/7//v/+//7//z//P/7//n/
+f/5//n/+f/5//j/9//2//b/9//3//f/9//2//b/9f/1//b/9v/2//b/9v/2//b/9v/2
//b/9v/2//b/9v/2//b/9v/3//f/9//3//f/9//3//f/9//3//f/9//5//n/+f/5//f/
9//3//j/+P/4//j/+P/4//j/+P/4//n/+f/5//n/+f/5//n/+f/4//j/+P/5//n/+f/5
//n/9//3//f/9//1//X/9f/1//f/+P/4//f/9f/1//X/9f/3//f/9//3//X/9f/1//X/
9f/1//X/9f/3//f/9//2//T/9P/1//X/9//3//f/9//1//b/9v/2//T/9P/1//b/9v/2
//b/9v/0//P/8//z//X/9f/1//T/9v/2//b/9//1//T/9P/0//X/9v/2//b/9v/2//T/
9P/0//T/9v/2//b/9v/2//b/9v/2//f/9//3//j/+P/4//j/+f/3//f/9//4//j/+P/5
//n/+v/6//v/+//9//3//f/7//j/9//3//f/9v/2//b/9v/5//r/+//8//v/+//6//n/
+P/4//j/+P/1//X/9f/1//P/8//z//P/9f/1//X/9f/z//L/8v/z//X/9f/1//X/9f/1
//X/9f/2//b/9v/2//j/+v/8////AwAMABMAGQAeACkANwBBAEgAUQBXAFUATABAADAA
IgAXAAoA/f/0//H/7//t//D/8f/x//D/8v/z//L/8//1//b/9v/0//T/9P/0//P/8//z
//X/9f/1//X/9v/2//X/9P/0//T/9P/1//X/9f/1//T/9P/0//T/9P/z//P/8//0//b/
9v/2//X/8//z//P/8//0//X/9v/2//T/9f/1//X/8//z//T/9P/3//f/9//3//X/9f/1
//X/9f/1//X/9f/3//b/9v/2//T/9P/1//X/9//3//f/9//3//f/9//4//b/9v/2//b/
9f/1//X/9f/3//f/9//4//r/+v/6//r/+P/4//j/+P/4//j/+P/4//r/+f/5//r/+P/4
//j/+P/6//v/+//7//n/+f/5//j/+v/7//v/+//8//z//f/9//v/+//8//z/////////
AAAAAAAA//////////8AAAAAAQD////////9//3//f/8//v/+v/6//v//f/9//3//P/8
//v/+//8//r/+v/6//r/+v/6//r/+v/6//r/+v/6//z//P/8//z//f/9//3//f/9//3/
/f/9//3//f/9//3//f/9//3//f/9//3//f/+//7//v/+//7//v/+//7//v/9//3//f/9
/////////////P/8//z//f/7//v/+//7//z//f/+////+//7//v/+//7//z//P/7//v/
+//7//v/+//7//v/+//7//v/+//7//v/+//7//v//f/9//3//P/6//r/+//7//v/+//7
//v/+f/6//r/+v/4//j/+f/6//r/+v/6//r//P/7//v/+//9//3//f/8//z//P/8//3/
+//6//r/+v/9//3//P/8//z//P/8//z//P/8//z//P/6//r/+v/6//r/+v/6//r/+//8
//3//v/9//3//f/+//7//v/+////AQABAAEAAgAAAAAAAQABAAIAAgADAAMAAwADAAMA
AQACAAEAAQABAAIAAgACAAIAAgACAAIAAgACAAMAAwADAAAA/v/8//r/+//7//v/+//9
//3//f/9//v/+//7//v//f/8//z//f/7//v/+//7//3//f/9//3//v/8/wAAAgAAAP7/
AgAHAA0AFAAdACMAKgA3AEUATQBUAF0AYQBdAFYASAA4ACgAGQAIAP3/+v/5//X/9//4
//f/9f/0//T/9//6//3//f/+//7//v/8//r/+v/5//n/+f/7//v/+//7//z//P/7//r/
+v/6//r/+//5//n/+f/4//r/+v/6//r/+//7//v//P/8//z//P/7//3//f/9//3/+//7
//v/+v/6//v/+//7//r/+//9//7//f/9//3//f/9//3//f/9//3//f/9//3//f/8//z/
/P/+//7//////////////////f/9//3//v/+//7//v/+/wEAAQABAAEAAQABAAEAAgAC
AAIAAgACAAIAAgACAAIAAgACAAIAAgACAAEAAQACAAIAAgACAAIAAgADAAMAAwADAAMA
AwACAAIAAwADAAMABgAGAAcABwAHAAcACAAIAAcABwAHAAgACQAKAAoACwAKAAkACQAI
AAkABwAHAAcABwAHAAcABgAFAAQABAAFAAUABQAFAAQAAgABAAEAAgAEAAQABAAEAAQA
BAAEAAQABAAEAAQABAAEAAQABAAEAAMAAwADAAMABQAFAAUABQAHAAcABwAHAAYABQAE
AAMABAAFAAYACAAGAAYABgAGAAQABAAEAAQAAwADAAMAAwAFAAUABQAFAAQABAAEAAUA
BwAHAAcABwAFAAUABQAFAAUABQAFAAUABQAGAAYABQADAAMAAwADAAEAAQABAAEAAgAD
AAQABQADAAMAAwADAAUABQAFAAQAAgACAAMAAwADAAMAAwADAAEAAgACAAIAAgACAAMA
BAACAAIAAgACAAQAAwADAAMAAwADAAMAAgACAAIAAgACAAIAAgACAAIAAgACAAIAAgAC
AAQABAAEAAQAAwADAAMABAAGAAYABgAHAAUABQAFAAYABgAGAAcABwAIAAgACQAJAAkA
CQAJAAcABwAHAAgACQAJAAgABwAGAAYABgAGAAYABgAHAAcABwAFAAQAAwACAAMAAwAD
AAMAAwADAAMAAwADAAMAAwADAAMAAgACAAMAAwADAAMAAwABAAEAAQABAAYABgAGAAQA
/v8CAAgADQALABIAGwAhACgAMQA9AEcAUABVAFkAWwBWAEwAPgAsAB0AEgAFAPr/9//5
//v/+v/9//v/+v/6//3//v/9////AgACAAIAAgAEAAMAAQAAAP//AQABAAEAAQAAAAAA
///+/wAAAAAAAAEAAQABAAEAAAACAAIAAgACAAEAAQABAAIAAgACAAIAAQABAAEAAQAB
AAMAAwADAAIAAgADAAMAAwD/////AAAAAAEAAQABAAEAAwADAAMAAwABAAEAAQABAP//
/v/+//7///8AAAIAAwABAAEAAQABAAMAAwADAAQABAAEAAQABAADAAMAAwADAAUABQAF
AAYABAAEAAQABAAGAAYABgAGAAUABAADAAIAAAD/////AAAAAAAAAAAAAP7/////////
/////////v/+/////////wAAAAABAAEAAwADAAQABAAEAAMAAgACAAIAAgABAAEAAwAD
AAQABAABAP///////wEAAQABAAAA///+//7////////////+//7//f/9//7//v/+//7/
/v/8//z//P/8//r/+v/6//r//P/8//z//P/9//3//f/9//3//f/9//3//f/9//3//f/9
//3//f/9//3//f/9//7/AAAAAAAAAAD+//7//v/+/////////////v/9//z/+//7//z/
/f///////////////v/9//z/+//6//v//P/9////AAAAAP///f/9//3//f/9//3//f/9
//3//f/9//3//f/9//3//f/9//3//f/8//z//P/9//3////////////+//7//f/8//z/
/P/9//7//v/+//7//v/+//3//f/9//////////7//v/+//7///////7//v/+/wEAAAD+
//7//v/+/wAAAAAAAAAA/v/+//7//v/+//7//v/+/////////wAAAAAAAAAAAQADAAMA
AwAEAAIAAgADAAMABAAEAAUABQAFAAUABQADAAIAAQABAAEAAgACAAIAAgAEAAQABAAE
AAIAAwADAAMAAwACAAEAAAD//////////////////////f/9//3//f////7//v//////
//////////////////8CAAIAAAAAAP7//v8EAAkACwAQABcAHwAkACsANQA/AEgATQBT
AFMAUABGADgAKgAdABIABQD6//P/9f/3//j/+f/5//j/9v/3//r/+//9/wAAAgAAAAAA
AAAAAP////////3//f/9//3/AAAAAP///v/+//7//v///wEAAQABAAAA/v/+//7//v//
//////8AAP7//v/+//3///////////8BAAEAAQAAAP7//////////////wAAAAD/////
/////wEAAQABAAEA//////////8BAAAAAAAAAAAAAAABAAEA//////////8BAAEAAQAC
AAQABAAEAAQAAwADAAMAAwADAAMAAwAEAAQABAAEAAQABAAEAAQABAAGAAYABgAGAAQA
AwADAAQABgAGAAYABgAFAAUABAADAAUABQAFAAQABgAHAAcABwAGAAYABwAHAAkACQAK
AAoACwALAAsADAAKAAoACQAJAAkACQAKAAoACQAHAAcABwAJAAkACQAIAAcABgAGAAcA
BQAFAAUABAAEAAMAAwAEAAQABAAEAAQABgAGAAYABgAEAAQABAAEAAYABgAGAAYABwAH
AAcABwAHAAcABwAHAAkACQAJAAkABwAHAAcABwAHAAcABwAIAAgACAAIAAgACAAIAAgA
CAAHAAcABwAHAAUABQAFAAUABgAGAAYABwAHAAcABwAHAAUABQAFAAUABAAFAAYABwAF
AAYABgAFAAcABwAHAAcABwAHAAcABwAFAAUABQAFAAMAAwADAAMABQAFAAUABAACAAIA
AwADAAMAAwADAAMAAQACAAIAAgACAAIAAwAEAAQABAAEAAQABAADAAMAAwAFAAUABQAE
AAIAAgACAAMAAwACAAIAAgAFAAUABAAEAAQABAAEAAYABgAGAAYABAAEAAQABAAGAAYA
BgAGAAUABQAFAAYABAAEAAQABQAFAAUABQAGAAgACAAJAAkACAAIAAkACQAJAAkACQAH
AAQAAwADAAMABAAEAAQABAAFAAYABwAIAAgACQAJAAkABwAGAAUABAABAAEAAQABAAMA
AwADAAMAAQABAAEAAQABAAAAAAABAAMAAwADAAMAAwADAAMAAwAEAAQABAACAAIABAAG
AAkADQAQABkAIwAqADEAPQBHAE4AVQBdAF8AXABSAEIAMgAlABgABwD+//v/+//7//z/
/f/9//r/+v/9//7///8BAAIAAgACAAAAAAAAAP///////////////////v/+//3//P/+
//7//v///wEAAQABAAAAAAAAAAAAAAD///////8AAAAAAAAAAP////////////8BAAEA
AQAAAP7//////////////wAAAAD///////////////////////////////////7//v/+
/wAAAAABAAEAAQABAAEAAQD///////8AAAAAAAAAAAAAAQABAAEAAQADAAMAAwAEAAIA
AgACAAIABAAEAAQABAACAAIAAgACAAQAAwADAAQAAgACAAIAAgAEAAUABQAFAAUABQAF
AAQABAAFAAUABQAEAAQABQAFAAcABwAIAAgABwAHAAcACAAIAAgABwAHAAkACQAKAAoA
CwAJAAkACQAHAAcABwAGAAMAAgACAAMAAwADAAMAAgADAAMABAAGAAUABAADAAIABAAE
AAQABAAEAAQABAAEAAYABgAGAAYABQAFAAUABQAFAAUABQAFAAUABQAFAAUABQAFAAUA
BQAFAAUABQAGAAgACAAIAAgABgAGAAYABgAFAAUABQAFAAUABQAFAAUABAAEAAQABQAF
AAUABQAFAAMAAwADAAMAAwADAAMAAwABAAIAAgABAAMAAwADAAMAAwADAAMAAwABAAEA
AQABAAMAAwADAAMAAwADAAMAAgAEAAQABQAFAAUABQAFAAUAAwAEAAQABAAEAAQABQAG
AAQABAAEAAQABAADAAMAAwADAAMAAwACAAIAAgACAAMABQAEAAQABAADAAMAAgACAAAA
BAAEAAQABAAEAAIAAgACAAIABAAEAAQABAACAAIAAgACAAMAAwADAAQABAAEAAQABQAF
AAUABQAGAAYABgAHAAcACgAKAAsACwAJAAkACQAHAAYABQAFAAUABgAGAAYABgAEAAQA
BAAEAAYABwAHAAcAAwACAAEAAAABAAEAAQABAP////////////////////8BAAAAAAAB
AP//////////AQABAAEAAQACAAAAAAAAAAAAAAACAAcACQAQABsAIwAqADMAPwBLAFIA
WwBjAGMAXABOAD4ALgAlABYABQD8//v/+f/5//j/9//3//j/+P/3//j/+//9//z//P/8
//z//P/8//v/+//7//v/+//7//v/+v/6//n/+P/6//r/+v/7//v/+//7//r//P/8//z/
/P/7//v/+//8//r/+v/6//n/+//7//v/+//5//n/+f/4//r/+//7//v/+f/5//r/+v/5
//n/+f/5//n/+f/5//n/+//7//v/+//7//r/+v/6//r/+v/7//v/+f/5//n/+f/7//v/
+//8//z//P/8//z/+//7//v/+//9//3//f/+//z//P/8//z//P/8//z//P/8//z//P/8
//z/+//7//z//v/+//7//v/8//3//f/9//3//f/9//z//v/////////+//7//////wEA
AQACAAIAAQABAAEAAgACAAIAAQABAP////8AAAAAAQD////////////////+//3//P/8
//3//f/9//3//P/6//n/+f/6//r/+v/6//r//P/8//z//P/7//r/+f/4//r/+v/6//r/
+//7//v/+//7//v/+//7//n/+f/5//n/+f/5//n/+f/7//v/+//8//r/+v/6//r/+v/6
//r/+v/7//v/+//7//n/+f/5//n/+P/4//j/+f/5//n/+f/5//n/+f/5//n/9//3//f/
9//3//j/+P/3//n/+f/5//n/9//3//f/9//3//f/9//3//f/9//3//f/9v/1//T/8v/0
//T/9f/1//f/9//3//f/9v/2//X/9P/0//T/9f/2//T/9P/0//T/9v/1//X/9f/1//X/
9f/0//T/9P/2//n/+P/2//b/9v/2//T/9P/0//T/9v/2//b/9v/0//T/9P/0//X/9f/1
//b/9v/2//b/9//3//f/9//4//j/+P/5//n//P/8//3//f/7//v/+//5//r/+f/5//n/
+P/4//j/+P/4//j/+P/4//b/9//3//f/9f/0//P/8v/x//H/8f/x//H/8f/x//H/8//z
//P/8//x//D/8P/x//H/8f/x//H/8f/x//H/8f/y//L/8P/y//T/9v/4//n/+/8AAAkA
EwAaACMAMQA/AEoAUQBVAFcAUABEADQAIgAXAAoA+//w/+v/6f/p/+z/7f/t/+r/6v/r
/+z/7f/v//D/7v/u/+7/8P/w/+//7//v/+//7//v/+//7v/u/+3/7P/s/+z/7P/t/+3/
7f/t/+z/7v/u/+7/7v/v/+//7//w/+7/7v/u/+3/7//v/+//7//v/+//7//u/+z/7f/t
/+3/6//r/+z/7P/v/+//7//v/+3/7f/t/+3/7f/t/+3/7f/v/+7/7v/u/+7/7v/v/+//
7//v/+//7//t/+3/7f/u/+7/7v/u/+7/7//v/+//7//t/+3/7f/u/+//8P/x//L/8P/w
//D/8P/w//D/8P/w//L/8f/x//L/8P/w//D/8P/y//P/8//z//H/8f/x//D/8P/x//H/
8f/0//T/9f/1//X/9f/2//b/9//3//f/+P/4//j/9//3//f/9//4//j/9//1//X/9f/1
//X/9f/0//P/8v/y//P/8f/x//H/8P/y//H/8f/y//L/8v/y//L/8v/y//L/8v/0//T/
9P/0//T/9P/0//T/9f/1//X/9f/z//P/8//z//T/9f/2//f/9f/1//X/9f/1//X/9f/2
//X/9P/z//L/9P/0//T/9P/1//X/9f/1//X/9f/1//X/8v/y//L/8//z//P/8//z//P/
8//z//P/8//z//P/8//z//T/9P/z//P/8//z//P/8f/x//H/8f/x//H/8f/x//H/8f/x
//H/8f/x//H/8P/y//L/8//z//L/8f/w/+//8P/y//P/9P/y//L/8//0//T/9P/0//T/
9P/z//P/8//v/+//7//w//D/8P/w//D/8P/w//D/8P/w//D/8P/w//L/8v/y//L/8//z
//P/9P/0//T/9P/1//X/9f/1//b/+P/4//n/+f/4//j/+f/5//f/9//3//X/9v/1//X/
9f/2//b/9v/2//j/+P/4//j/9v/3//f/9//z//L/8f/w//H/8f/x//H/8f/x//H/8f/x
//H/8f/x//H/8P/w//H/8f/x//H/8f/z//P/8//z//D/7v/u//D/9P/4//r//f///wYA
DwAXAB4AJwAzAD8ARABJAFEATQBCADgAKAAYAAsA/v/z/+r/5//p/+v/6v/n/+n/7P/s
/+3/8P/x//H/8v/y//D/8P/w//L/8f/x//H/8f/x//H/8f/y//L/8f/w//L/8v/y//P/
8f/v/w==
         </WaveFormData>
      </LeadData>
      <LeadData>
         <LeadByteCountTotal>10000</LeadByteCountTotal>
         <LeadTimeOffset>0</LeadTimeOffset>
         <LeadSampleCountTotal>5000</LeadSampleCountTotal>
         <LeadAmplitudeUnitsPerBit>4.88</LeadAmplitudeUnitsPerBit>
         <LeadAmplitudeUnits>��V</LeadAmplitudeUnits>
         <LeadHighLimit>2147483647</LeadHighLimit>
         <LeadLowLimit>268435456</LeadLowLimit>
         <LeadID>II</LeadID>
         <LeadOffsetFirstSample>0</LeadOffsetFirstSample>
         <FirstSampleBaseline>0</FirstSampleBaseline>
         <LeadSampleSize>2</LeadSampleSize>
         <LeadOff>FALSE</LeadOff>
         <BaselineSway>FALSE</BaselineSway>
         <ExcessiveACNoise>FALSE</ExcessiveACNoise>
         <MuscleNoise>FALSE</MuscleNoise>
         <LeadDataCRC32>692901736</LeadDataCRC32>
         <WaveFormData>
8P/w//D/8P/y//L/8v/y//H/8P/v/+7/8P/w//D/8P/y//L/8v/y//D/8P/w//D/8P/w
//D/8P/w//D/8P/w/+7/7v/u/+7/7v/u/+7/7v/u/+7/7v/u/+7/7v/u/+7/7v/u/+7/
7v/s/+z/7P/s/+z/7P/s/+z/7P/s/+z/7P/s/+z/7P/s/+z/7P/s/+z/6v/q/+r/6v/s
/+z/7P/s/+z/7P/s/+z/7v/u/+7/7v/u/+7/7v/u/+//8P/x//L/9P/0//T/9P/1//b/
9//4//r//P/+/wAAAwAEAAUABgAGAAYABgAGAAgACAAIAAgACAAIAAgACAAGAAYABgAG
AAYABgAGAAYABgAGAAYABgAGAAYABgAGAAYABgAGAAYABgAGAAYABgAIAAgACAAIAAgA
CAAIAAgACAAIAAgACAAGAAYABgAGAAgACAAIAAgACAAIAAgACAAGAAYABgAGAAYABgAG
AAYABgAGAAYABgAGAAYABgAGAAgACAAIAAgABwAGAAUABAAEAAQABAAEAAIAAgACAAIA
AgACAAIAAgAEAAQABAAEAAMAAgABAAAAAgACAAIAAgAAAAAAAAAAAAAAAAAAAAAAAAAA
AAAAAAAAAAAAAAAAAAAAAAAAAAAA/v/+//7//v/+//7//v/+//7//v/+//7//v/+//7/
/v/+//7//v/+//7//v/+//7//v/+//7//v/////////+//3//f/8//v//P/9//7/AQAC
AAMABAAEAAYABgAIAAkACAAKAAoACwALAAsADgAQABIAEQARABAADwAOAA0ADAAKAAkA
CAAHAAUABAAAAP///f/8//v/+f/6//n/+P/4//r/+v/5//j/9//3//f/9v/2//b/9v/2
//j/+P/4//j/+P/4//j/+f/5//n/+f/5//f/9//3//f/+f/5//n/+f/7////BQANABkA
JgAxADkARABRAGAAcwCDAJUApgCoAJoAhQBpAEIAHgAKAP3/9P/t/+3/9P/9//7//P/9
/wAAAAD///7/+f/2//P/8v/x//H/7v/u/+//7//v/+7/7v/u/+7/7v/u/+3/7//v/+//
7//v/+//7//v/+3/7v/u/+7/7//w//D/8f/v/+//7//w//D/8P/w/+//7//v/+7/7f/r
/+z/7P/s/+7/7v/u/+3/6//r/+v/6//r/+v/7P/s/+3/7f/s/+z/7P/r/+v/6//r/+v/
6//r/+v/6//r/+v/6v/q/+n/6f/r/+v/6v/q/+r/6//r/+v/6f/p/+j/6P/m/+T/5P/k
/+b/5v/m/+b/6P/o/+j/6P/o/+j/6P/o/+v/6//r/+v/6v/q/+v/6//r/+z/7f/t/+z/
7P/t/+3/7//x//L/8//3//j/+f/6//r/+//9//7/AQACAAMAAwAFAAUABQAGAAQABAAE
AAQABgAGAAYABQAEAAQABAAEAAQABAAEAAQAAgACAAIAAQD//////////wEAAQACAAIA
BAAEAAQAAwADAAMAAwAEAAQABAAEAAQAAgACAAIAAgABAAEAAQABAAEA/////wAAAgAD
AAQABQAEAAQABAADAAEAAAAAAAAAAAD+/wAAAAAAAAAA/////wEAAAAAAAAAAAAAAP7/
/v/+//7//v///////////////P/7//v/+//8//z//P/8//7//f/9//3//P/8//z//P/8
//z//P/8//z//P/8//v/+//7//v/+//7//v//P/8//z/+//7//r//P/9//3//f/8//v/
+v/5//v/+//7//v/+//7//v/+//6//r/+v/6//r//P/8//z//P/8//z//f/9//3//P/8
//3//f/9//z/+//6//v//v///wAAAAAEAAQABgAHAAYACAAIAAkACQAJAAwADgAMAAsA
CwAKAAoACgAKAAoACAAHAAYABQAEAAIA/f/7//3//P/7//n/+P/3//b/9v/4//j/9//2
//X/9f/1//T/8v/y//L/8v/y//L/8v/y//P/9P/1//f/9//3//f/9//2//X/9P/z//H/
8f/x//X/9//7/wEACwAXACIAKwA1AEIAUwBmAHcAhwCXAKIAmgCIAG8AUQAsABAAAAD3
/+7/6//v//b//f/+//z//f/+//z/+//2//H/7v/t/+7/8f/x//D/8P/x//H/7//u/+7/
7v/u/+7/7v/t/+v/6//r/+v/6//r/+v/6//r/+z/7P/s/+z/7P/r/+v/6//r/+v/7P/t
/+7/7//v/+//7//u/+3/6//s/+z/7P/q/+r/6v/p/+v/6//r/+v/6//r/+z/7P/r/+v/
6v/q/+r/6f/p/+n/5//n/+f/5//o/+n/6v/r/+v/6v/o/+f/6f/p/+j/6P/p/+v/7P/t
/+z/6//p/+j/6v/o/+j/6P/o/+j/6P/o/+r/6v/q/+r/6f/o/+f/5v/p/+n/6f/p/+r/
6v/r/+v/6//s/+3/7f/w//D/8f/x//H/8//0//X/9f/2//f/+P/8//3///8AAP//AAAB
AAEAAwADAAMABAAEAAQABAAEAAIAAgACAAEAAQACAAMABAACAAIAAgACAAQABAAEAAMA
AwADAAMAAwABAAEAAgACAAQABAAEAAMAAQABAAEAAgADAAQABQAGAAQABAAEAAQAAwAD
AAMAAwAFAAMAAwAEAAUABQAFAAUABgAGAAYABQADAAIAAgACAAAA/v8AAAAAAQACAAIA
AwABAAAAAAAAAAIAAgAAAAAAAgACAAIAAwAAAP///v/9//3//f/+////AgACAAIAAgAB
AP///v/9//z//P/8//z//P/8//z//P/9//7///////3//f/9//3//P/7//v/+v/8//v/
+//6//j/+f/5//n/+//7//v/+//9//3//f/9//3//f/9//3//v/+//z/+v/8//z//P/8
//v/+//7//r/+P/5//n/+f/6//v//P////7///8AAAAAAQAAAAEAAQADAAYABwAJAAkA
CQAMAA4ADgANAA0ADAALAAoACQAIAAYABQAEAAMABQAEAAAA///9//z/+//5//j/9//2
//b/+P/4//f/9v/1//X/9f/0//b/9v/2//b/9f/0//P/8v/0//T/9P/1//X/9f/1//X/
8//z//P/8//1//X/8//z//P/+f8BAAsAGQAoADEAOQBEAFUAaAB5AIcAlwCiAKAAkAB1
AFUALAAMAPz/8//s/+f/6//y//v/AAAAAP///v/8//v/+P/z//D/8f/y//H/7f/s/+z/
7f/t/+//7v/u/+7/7v/u/+7/7f/t/+3/7f/t/+3/7f/t/+3/7P/s/+v/6v/t/+7/7v/v
/+3/6//p/+j/6v/q/+r/6f/q/+v/6//r/+n/6v/q/+r/7P/s/+z/6//t/+3/7f/t/+v/
6//s/+z/6f/p/+j/6P/n/+X/5P/j/+T/5f/m/+f/5f/l/+X/5f/o/+j/5//n/+X/5f/k
/+T/4v/j/+P/4//l/+X/5P/k/+T/4v/i/+L/4v/i/+L/4v/i/+L/4v/i/+D/4P/g/+D/
4f/h/+H/4f/k/+T/5f/l/+f/6P/p/+n/6v/q/+v/6//s/+3/7f/t//D/8v/0//b/9v/3
//n/+v/6//r/+v/5//n/+f/5//r/+v/6//r/+v/9//7///////3//P/7//r/+P/4//j/
+P/4//j/+P/3//n/+f/5//n/+f/5//r/+v/8//z//P/7//n/+f/5//r/+//8//3//v/8
//z//P/8/wAAAQACAAMAAgD///7//v8BAAEAAQABAAIAAgACAAEA///+//7//v8AAP7/
AAAAAP7//v/9//3//f/8//z//P/+//7//P/8//z//P/8//3//P/7//r/+f/6//n/+f/5
//r/+v/6//r//P/7//v/+//4//j/+P/4//r/+v/6//r/+v/6//r/+f/3//f/9//3//n/
+f/6//r/+P/3//f/9v/2//f/9//3//f/9//3//f/9v/1//T/8//0//X/9v/3//T/9P/0
//T/9v/2//f/9//3//f/9//2//b/9v/2//b/+f/5//n/+P/2//f/9//3//n/+f/5//v/
/P/9//7//v8AAAAAAgADAAQABgAGAAcABAADAAUABgAJAAkACgAKAAkACAAHAAYABgAF
AAQAAwAFAAQAAAD///3//P/7//n/+v/5//j/+P/2//b/9f/0//P/8//z//L/8v/y//L/
8v/w//D/8P/w//L/8v/y//P/8//z//P/8//z//P/8//z//X/9//3//f/9//5////BwAT
ACIALQA3AEIAUQBgAHEAfwCPAJwAngCQAHsAXQA2ABIA/P/z/+r/5//p/+7/9f/4//r/
+//8//7//f/8//f/8v/x//D/8f/v/+7/7v/v/+//7//u/+7/7v/s/+z/7P/r/+3/7f/t
/+3/7f/t/+3/7f/r/+z/7P/s/+//8P/w//H/7//v/+//8P/u/+7/7v/t/+3/7f/s/+v/
6//s/+z/7P/u/+7/7v/t/+v/6//r/+v/6//r/+z/7P/t/+3/7P/s/+z/6//r/+v/7f/t
/+3/7f/r/+v/6//r/+z/7P/r/+v/7f/t/+z/7P/q/+v/6//r/+v/6//q/+r/7P/q/+r/
6v/q/+r/6v/q/+r/6v/q/+r/7P/s/+z/7P/t/+3/7f/t/+7/7v/v/+//7//w//H/8f/y
//L/8//z//P/9f/2//f/+v/8//7/AAAAAAEAAwAEAAUABgAHAAcACQAJAAkACgAKAAoA
CgAKAAwADAAMAAsACgAKAAoACgAIAAgACAAIAAoACgAKAAkABwAHAAcABwAJAAkACgAK
AAgACAAIAAcACQAJAAkACgAKAAoACgAKAAgACAAIAAgACwALAAsACwALAAkACQAKAAkA
CQAJAAkADAAMAAwACwALAAoACgAKAAoACAAKAAoACgAKAAkACQAJAAgACAAIAAgACAAG
AAYABgAGAAYABwAHAAcABwAHAAYABQAFAAUABgAGAAYABgAIAAcABwAHAAQABAAEAAQA
BgAGAAYABgAEAAQABAADAAMAAwADAAMABQAFAAYABgAFAAMAAgAAAAIAAwADAAMAAQAB
AAEAAQABAAEAAQABAAMAAwADAAMAAgACAAIAAgACAAIAAwADAAMAAgAAAAAAAAAAAAMA
AwADAAIAAgADAAMAAwAFAAUABQAHAAgACQAKAAoADAAMAA4ADwAOABAAEAARABAADwAR
ABIAFAATABMAEgATABIAEQAQABAADwAOAA0ADQAMAAgABwAJAAgABwAFAAIAAQAAAAAA
AAAAAP///v/9//3//f/8//z//P/8//z//P/8//z//P/6//r/+v/7//3//f/9//3/+//7
//v/+//7//v//f///wEABQAJABMAHwAsADcAQQBMAFsAcACBAJMAowCwAKwAmgCDAGMA
PgAeAA4AAwD6//P/9f/+/wMABAAGAAcABgAGAAMA/v/7//r/+f/4//f/9f/0//T/9f/1
//X/9P/0//T/9P/0//T/8//z//P/8//z//P/8//z//P/8f/y//L/8v/0//T/8//z//P/
8//z//T/8v/y//L/8f/y//P/8//z//H/8v/y//L/8v/y//L/8f/x//H/8f/x/+//7//w
//D/8f/x//D/8P/u/+3/7f/t/+3/7f/t/+3/7f/t/+3/7f/u/+7/7f/t/+//7//u/+7/
7P/t/+3/7f/v/+//7v/u//D/7v/u/+7/7P/s/+z/7P/u/+7/7v/u/+z/7P/s/+z/7//v
/+//7//u/+7/7//v/+3/7v/v/+//8v/y//P/8//1//f/+P/5//3//v///wAAAgADAAUA
BgAHAAgACQAJAA0ADQANAA4ADAAMAAwADAAMAAwADAALAAgACAAIAAgACgAKAAoACgAK
AAoACgAJAAcABwAHAAcABwAHAAgACAAIAAgACAAHAAkACQAJAAoACgAKAAoACgAIAAgA
CAAIAAkACQAJAAkACQAHAAcACAAJAAkACQAJAAoACgAKAAkACQAIAAgACAAIAAYACAAI
AAgACAAHAAcABwAGAAYABgAGAAYABAAEAAYABgAGAAcABQAFAAUABQAGAAUABQAFAAQA
BAAEAAQABgAFAAUABQACAAIAAgACAAQABAAEAAQAAgACAAIAAQABAAEAAQABAAEAAQAC
AAIAAgABAAEAAAACAAMAAwADAAMAAwADAAMAAwADAAMAAwADAAMAAwADAAIAAgACAAIA
AgACAAMAAwADAAMAAwADAAMAAwADAAIAAgACAAIAAgABAAEAAQAAAAAAAQABAAEAAwAD
AAMABQAEAAUABgAGAAgACAAKAAsADgAQABAAEQATABMAFgAYABUAEwASABAAEQAQAA8A
DgAPAA8ADwAPAA4ADAAHAAUABQAEAAMAAQACAAEAAAAAAAIAAgABAAAA/////////v/8
//z//P/8//z//P/8//z//P/8//z//f/9//3//f/9/////////////f/7//3/AwAFAAUA
DQAXACUAMAA5AEEATgBfAHIAgwCTAKcArgCkAJQAeQBXADIAFgAGAP3/+P/1//f//v8D
AAQABAAFAAYACAAHAAYA///6//n/+P/3//f/9P/0//X/9f/2//b/9//4//j/+P/4//f/
9f/1//X/9f/1//X/9f/1//f/+P/4//j/9v/2//X/9f/1//X/9f/2//j/+P/4//f/9v/1
//P/8f/y//T/9f/2//T/9P/0//P/9f/1//X/9f/0//P/8//y//H/8f/w//D/8v/x//H/
8f/x//H/8f/x//P/8//z//P/8v/y//H/8f/v/+//7v/u//D/8f/x//H/8f/x//D/8P/w
/+7/7v/u/+7/7v/u/+7/7P/s/+z/7P/v//D/8f/y//H/8f/x//H/8P/w//H/8f/v//D/
8f/x//D/8P/x//H/9f/3//j/+f/7//z//f/+/wIAAwAFAAYACAAKAAwADQAMAAsACgAK
AAwADAAMAAwACgAKAAoACQAIAAgACAAIAAgACAAIAAgABgAGAAYABQAIAAkACgALAAgA
BwAHAAYACAAIAAgABwAJAAkACQAKAAkACAAHAAYACAAIAAgACAAJAAkACQAJAAkABwAH
AAgACwALAAsACwAKAAoACgAJAAkACAAIAAgACAAGAAgACAAIAAgABwAHAAcABgAGAAYA
CAAIAAYABgAGAAYABgAHAAUABQAFAAUABgAFAAUABQAEAAQABAAEAAIAAQABAAEAAgAC
AAIAAgACAAIAAgACAAIAAgACAAEA//////////8BAAEAAgACAAIAAQABAAAA/v//////
/////////////wIAAwAEAAUABwAHAAMA///+//7//v/+//7//////////v8BAAMABAAF
AAQAAwACAAMABgAHAAgACAALAAwADwARAA8AEAAPAA8AEQARABQAFgAUABMAEwASAA8A
DgANAAwADQANAA0ADQALAAoABgAFAAMAAgABAP//AAD///7//v/+//7//f/8//z//f/+
//7//P/8//z//P/8//z//P/8//r/+v/6//v//f/9//3//f/7//v/+//7//v/+f/5//n/
+f///wcADwAZACYAMQA5AEIAUwBkAHkAiQCXAKIAqACeAIsAcQBMACIACAD9//b/8//1
//j///8CAAAAAQAEAAoACQACAP3/+v/5//j/+f/3//X/9P/0//P/9f/0//T/9P/0//T/
9P/z//P/8//z//P/8//z//P/8//1//b/9v/2//b/9v/1//X/9f/1//X/9v/2//b/9v/1
//P/8//y//H/8//0//T/9P/0//T/9P/z//H/8f/x//H/8v/z//X/9v/0//P/8f/w/+7/
7f/t/+3/7//v/+//7//v/+//7//v//H/8v/y//P/8v/x/+//7v/w//H/8f/x//D/7//t
/+z/7v/s/+z/7P/t/+7/7//w//D/8P/w//D/7//u/+3/7P/r/+v/6//r/+3/7v/w//H/
8f/y//P/8//0//T/9f/1//f/+f/6//v/+//8//3//v8AAAEAAwAEAAUABgAHAAcACQAJ
AAkACgAKAAoACgAKAAgACAAIAAcABgAGAAYABgAGAAYABgAGAAQABAAEAAMABAAFAAYA
BwAFAAUABgAGAAQABAAEAAMAAwADAAMABAAGAAYABgAGAAgACAAIAAgABwAHAAcABwAH
AAUABQAGAAkACQAJAAkACgAKAAoACQALAAoACgAKAAkABgAHAAYABgAGAAUABQAGAAYA
BwAIAAcABgADAAIAAgACAAIAAwABAAEAAQABAAIAAQABAAEAAAAAAAAAAAAAAP//////
/wAAAAAAAAAA/v/+//7//v/+//7//v/9//3//f/9//3//////wAAAAD+//3//f/8//z/
/f/9//3////////////9//3//f/9//3//f/9//3//v/+//7//v/8//z//f/9//v//P/+
//7//v/+//3//f/9//z/+v/7//v/+//9//3//f////7///8AAAAAAwAEAAcACQAIAAoA
CgALAAkACQAMAA4AEAAPAA8ADgALAAoACQAIAAoACQAIAAcACQAIAAQAAwABAAAA///9
//z/+//6//r/+v/6//n/+P/3//f/9//2//T/9P/0//T/9P/0//T/9P/1//b/9//5//f/
9//3//f/9f/1//X/9f/1//X/9//3//f/+/8BAAsAFQAiAC0ANQA+AE0AXgBxAIMAkQCi
AKYAngCLAG0ASAAgAAQA9//w/+n/5//s//P/9v/4//v//P/8//3//P/5//b/8//y/+//
7//w//D/8f/x//H/8P/w//D/8P/w//D/7//u/+3/7P/r/+v/6//r/+v/6//s/+z/7P/u
/+7/7f/t/+v/6//r/+z/7v/u/+7/7f/t/+3/7P/r/+3/7v/u/+7/7P/s/+z/6//r/+v/
6//r/+3/7f/u/+7/6//r/+r/6v/s/+v/6//r/+n/6f/p/+n/5//n/+f/5//o/+j/5//n
/+n/6f/o/+j/6P/p/+n/6f/r/+v/6v/q/+j/5v/m/+b/5v/m/+b/5v/k/+T/5P/k/+b/
5v/m/+b/5//n/+f/5//o/+j/6f/p/+v/7P/t/+3/7v/u/+//7//v//H/8v/z//X/9v/3
//j/+P/5//v//P///wAAAQABAAMAAwADAAQABAAEAAQABAAEAAQABAADAAIAAgACAAIA
AgACAAIAAgAAAAAAAAD//wAAAQACAAMAAwADAAQABAADAAIAAQD//wEAAQABAAIAAAAA
AAAAAAABAAIAAwAEAAUABQAFAAUABQADAAMABAAFAAUABQAFAAMAAgABAP//AAAAAAEA
AgAEAAIABAAEAAMAAgAAAP//AQAAAAAAAAD+//7//P/8//z//P/8//3//f/9//3//f/8
//v/+//7//7//v/+//7//v/9//3//f/8//z//P/8//r/+v/6//r//P/8//z/+//7//v/
+//7//r/+f/5//j/+v/5//n/+P/6//v/+//7//n/+f/5//n/+//7//v/+//5//n/+f/5
//j/+P/4//j/9v/2//f/9//5//n/+P/4//j/+P/4//f/9//3//b/9v/3//f/9//5//n/
+f/7//v/+//7//r//v/+/wAAAQAAAAIAAgADAAMAAwAGAAgACAAHAAcABgAHAAYABQAE
AAQAAwACAAEAAwACAP7//f/9//z/+//5//j/9//2//b/9v/2//X/9P/z//P/8//y//L/
8v/y//L/8P/w//D/8P/y//L/8v/z//H/8f/x//H/8//z//P/8//1//P/8//z//X/9//9
/wMADwAeACkAMwA8AEcAWABpAHsAjQCeAKIAmACDAGcAQgAaAAIA9//u/+n/6f/s//P/
9v/2//f/+P/6//v/+v/1//L/7//u/+v/6//q/+r/6//r/+v/6v/q/+r/6v/q/+r/6f/r
/+v/6//r/+v/6//r/+v/6//s/+z/7P/q/+r/6f/p/+n/6f/p/+r/7P/s/+z/6//r/+v/
6v/p/+f/6P/o/+j/6v/q/+r/6f/n/+f/5//n/+n/6f/q/+r/6f/p/+j/6P/o/+f/5//n
/+f/5//n/+f/5//n/+f/5//o/+j/5//n/+f/5//m/+b/5v/n/+f/5//n/+f/5v/m/+T/
4v/i/+L/5P/k/+T/5P/i/+L/4v/i/+T/5P/k/+T/5f/l/+X/5f/m/+b/5//n/+f/6P/p
/+n/6v/q/+v/6//r/+3/7v/v//H/8v/z//T/9v/3//n/+v/9//7//////wEAAQABAAIA
AgACAAIAAgACAAIAAgABAP7//v/+//7/AAAAAAAAAAAAAAAAAAD//wEAAQABAAEAAQAB
AAIAAgAAAAAAAAD//wEAAQABAAIAAAAAAAAAAAAAAAAAAAAAAAEAAQABAAEA///9//3/
/v8BAAEAAQABAAIAAgACAAEAAQAAAAAAAAAAAP7/AAAAAAAAAAD/////AQAAAAAAAAAA
AAAA/v/+//7//v/+/////f/9//3//f/6//n/+f/5//v//P/9//7//P/7//v/+//6//r/
+v/6//z//P/8//z/+v/6//r/+f/6//v//P/9//z/+//7//r/+v/5//n/+P/6//v/+//7
//n/+f/5//n/+//7//v/+//5//n/+f/5//j/+P/4//j/+v/6//v/+//6//n/+P/3//f/
+v/6//r/+v/6//n/+f/5//j/+v/7//v/+//5//n/+f/7//z//f/+//7/AAAAAAIAAwAG
AAgACAAJAAsACwAOABAADgANAA0ADAALAAoACQAIAAgABwAGAAUABQAEAAAA//////7/
/f/7//r/+f/4//j/+P/4//f/9v/1//X/9f/0//T/9P/0//T/9v/2//b/9v/2//b/9v/3
//f/9//3//f/9//3//f/9//1//P/8//1//f/+/8BAAkAFQAiAC0ANQBAAE8AYgBzAIUA
lQCkAKQAlgCBAGMAQAAgAA4AAQD2//H/8f/2//v/+v/8//3/AAAAAP3/+v/3//L/7//w
//H/8f/w//D/8f/x/+//7v/u/+7/7v/u/+7/7f/v/+//7//v/+3/7f/t/+3/7//w//D/
8P/u/+7/7f/t/+//7//v//D/7v/u/+7/7f/t/+3/7P/r/+3/7v/u/+7/7P/s/+z/6//t
/+3/7f/t/+v/6//s/+z/7f/t/+z/7P/u/+3/7f/t/+v/6//r/+v/6//r/+v/6//s/+z/
6//r/+v/6//q/+r/6v/r/+v/6//p/+n/6P/o/+r/6P/o/+j/5v/m/+b/5v/o/+j/6P/o
/+j/6P/o/+j/5//n/+f/5//o/+j/6f/p/+n/6v/r/+v/7P/s/+3/7f/x//P/9P/1//X/
9v/3//j//P/9////AAABAAIAAwADAAUABQAFAAYACAAIAAgACAAGAAYABgAFAAUABgAH
AAgABgAGAAYABgAEAAQABAADAAUABQAFAAUABQAFAAYABgAGAAYABgAFAAUABQAFAAYA
BgAGAAYABgAIAAgACAAIAAgABwAGAAUABwAFAAUABgAHAAcABwAHAAYABgAGAAUABgAG
AAcACAAGAAQABgAGAAYABgAFAAUABQAEAAQABAAEAAQAAgACAAMABAAFAAcABgAFAAQA
AwAEAAMAAwADAAIAAgACAAIAAgABAAEAAQAAAAAAAAAAAP7//v/+//7/AAAAAAAA////
//////////////8AAAAAAgABAAEAAAAAAAEAAQABAP//////////AQABAAEAAQAAAP//
/v/9//7/AAACAAIAAAAAAAAAAAAAAP////////7//v////////////////8BAAQABQAG
AAYABgAGAAgACQAMAA4ADgAPAA0ADQAQABIAEwATABQAFAATABIAEQAQAA4ADQAMAAsA
CQAIAAQAAwADAAIAAQD///7//f/8//z//P/8//v/+v/3//f/9//2//j/+P/4//j/+P/4
//j/+P/4//j/+P/5//v/+//7//v/+f/5//n/+f/5//v/+//5//v///8DAAkAEwAiAC8A
NwBCAFEAYABvAIEAkQCgAKYAnACHAGsARgAiAAoA///0/+3/7//0//3/AgACAAEAAgAC
AAEAAAD9//r/9f/0//P/8//y//L/8//z//P/8v/y//L/8v/y//L/8f/x//H/8f/x//P/
8//z//P/8f/y//L/8v/z//T/9P/1//P/8//z//T/8v/y//L/8f/y//P/8//z//L/8v/x
//D/8v/y//L/8f/x//H/8f/x/+//7//w//D/8P/x//H/8v/w/+//7//v/+//7//v/+//
7//v/+//7//u/+7/7f/t/+7/7//v//D/7//v/+7/7f/t/+3/7P/s/+3/7P/t/+7/7f/s
/+v/6v/s/+z/7P/s/+z/7P/s/+z/7f/t/+3/7f/u/+7/7//v/+3/7v/v/+//8v/y//P/
8//3//n/+v/7////AAABAAIAAwADAAQABAAFAAYABwAHAAsACwALAAwACgAKAAoACgAK
AAoACgAJAAoACgAKAAoACgAKAAoACgAKAAoACgAJAAcABwAHAAcABQAFAAYABgAHAAgA
CQAJAAcABwAHAAgACAAIAAgACAAIAAgACAAIAAsACwALAAsACwAJAAkACgAJAAkACQAJ
AAgACAAIAAcABQAEAAQABAAFAAQABwAIAAgACAAHAAcABQAEAAQABAAEAAQAAgACAAIA
AgACAAMABQAFAAUABQAGAAUABQAFAAUABAADAAIABAADAAMAAwACAAIAAgACAAQABAAE
AAQABAAEAAQAAwABAAEAAQABAAMAAwAEAAQABAADAAMAAgACAAMAAwADAAQABQAGAAcA
BgAFAAQAAwADAAMAAQAAAP7//v/+//7/AQABAAEAAAAAAAEAAQABAAEAAQABAAMABgAH
AAgACAAIAAgACgALAA4AEAAQABEAEQARABQAFgAUABMAEwASABMAEgARABAADgANAAwA
CwANAAwACAAHAAkACAAHAAUAAgABAAAAAAD+//7//f/8//r/+f/4//b/+f/6//v//P/8
//z//P/8//v/+v/5//n/+v/7//z//f/7//v/+//7//v//f/9//3/AQAFAA0AFQAfACoA
NQA/AEoAWwBwAH8AiwCZAKYAogCSAHsAYQA8ABgABgD9//L/7f/x//r///8AAAAABQAK
AAoABwAEAAEA/P/5//j/9f/1//L/8v/z//P/9f/0//T/9P/0//T/9P/z//P/8//z//P/
8//v/w==
         </WaveFormData>
      </LeadData>
      <LeadData>
         <LeadByteCountTotal>10000</LeadByteCountTotal>
         <LeadTimeOffset>0</LeadTimeOffset>
         <LeadSampleCountTotal>5000</LeadSampleCountTotal>
         <LeadAmplitudeUnitsPerBit>4.88</LeadAmplitudeUnitsPerBit>
         <LeadAmplitudeUnits>��V</LeadAmplitudeUnits>
         <LeadHighLimit>2147483647</LeadHighLimit>
         <LeadLowLimit>268435456</LeadLowLimit>
         <LeadID>V1</LeadID>
         <LeadOffsetFirstSample>0</LeadOffsetFirstSample>
         <FirstSampleBaseline>0</FirstSampleBaseline>
         <LeadSampleSize>2</LeadSampleSize>
         <LeadOff>FALSE</LeadOff>
         <BaselineSway>FALSE</BaselineSway>
         <ExcessiveACNoise>FALSE</ExcessiveACNoise>
         <MuscleNoise>FALSE</MuscleNoise>
         <LeadDataCRC32>2401266189</LeadDataCRC32>
         <WaveFormData>
BgAGAAYABgAEAAQABAAEAAIAAgACAAIAAgACAAIAAgACAAIAAgACAAMABAAFAAYACgAM
AA4AEAARABIAEwAUABQAFAAUABQAFAAUABQAFAAWABYAFgAWABQAFAAUABQAFAAUABQA
FAAWABYAFgAWABYAFgAWABYAFgAWABYAFgAWABYAFgAWABYAFgAWABYAGAAYABgAGAAX
ABYAFQAUABQAFAAUABQAEgASABIAEgARABAADwAOAA4ADgAOAA4ACwAKAAkACAAGAAYA
BgAGAAUABAADAAIAAQAAAP///v/+//7//v/+//z//P/8//z/+v/6//r/+v/6//r/+v/6
//r/+v/6//r/+v/6//r/+v/6//r/+v/6//r/+v/6//r/+v/6//r/+v/4//j/+P/4//r/
+v/6//r//P/8//z//P/8//z//P/8//7//v/+//7//P/8//z//P/+//7//v/+//z//P/8
//z/+v/6//r/+v/6//r/+v/6//r/+v/6//r/+P/4//j/+P/4//j/+P/4//b/9v/2//b/
+P/4//j/+P/2//b/9v/2//b/9v/2//b/9f/0//P/8v/y//L/8v/y//L/8v/y//L/8P/w
//D/8P/w//D/8P/w/+//7v/t/+z/7P/s/+z/7P/s/+z/7P/s/+r/6v/q/+r/7P/s/+z/
7P/q/+r/6v/q/+r/6v/q/+r/6v/q/+r/6v/q/+r/6v/r/+z/7f/u/+7/8P/w//D/8P/w
//L/8v/z//X/9f/0//P/8//1//X/9f/1//P/8//z//L/8P/s/+v/6v/p/+n/5//n/+b/
5f/j/+H/4v/i/+L/4v/i/+H/4f/g/+D/4P/h/+L/4//k/+T/5P/k/+X/5f/j/+T/5P/k
/+b/5v/m/+b/5v/m/+f/5//o/+j/6P/o/+b/5v/n/+f/5v/k/+b/6P/s//L///8PAB8A
JgAkABkACgD3/9//wP+p/5f/ef9Y/0D/M/8r/y3/N/9E/1D/XP9o/3f/h/+b/6v/uP/C
/8r/0//a/+D/4//m/+f/6f/r/+7/8P/y//L/8v/z//P/8v/y//P/9f/1//X/9//3//b/
9v/2//b/9v/2//j/+P/4//j/+P/4//j/+f/5//n/+f/5//j/+P/4//j/+P/4//f/9v/1
//X/9f/1//P/8//y//L/8v/y//P/8//z//P/8//z//P/8//z//T/9v/2//b/9v/2//b/
9//3//f/9//4//j/+P/4//n/+f/5//n/+v/6//z//P/8//z//f/9//7//v/8//3//f/9
//3//v/+//7//P/8//z//P/+//7//v/+//z/+//7//r/+v/6//r/+v/5//n/+f/4//b/
9f/0//P/9P/z//T/9P/y//H/8P/w//D/8P/v/+3/7v/t/+z/7P/s/+r/6v/q/+r/6v/p
/+n/6f/p/+j/5//l/+X/5f/l/+X/5f/l/+X/5P/k/+T/4//j/+P/5P/m/+b/5v/l/+T/
5v/m/+b/5//o/+j/6P/o/+j/6P/o/+j/6f/p/+n/6f/r/+v/6//r/+v/6//r/+v/6//r
/+v/6//r/+v/6//r/+3/7P/s/+z/6//r/+v/6//r/+v/6//r/+n/6f/p/+n/6f/o/+j/
6P/q/+r/6v/q/+r/6v/q/+r/7P/s/+z/7P/s/+z/7P/s/+v/6//r/+v/7v/u/+3/7f/t
/+3/7f/t/+7/7v/u/+7/7v/u/+7/7v/s/+z/7P/s/+z/7f/u/+//7f/t/+3/7f/t/+3/
7f/t/+3/7f/t/+3/7//v/+//7//v/+//7//v//H/7//u//D/8P/w//D/8P/w//D/8f/v
/+//7//u//D/8P/w//D/8P/y//L/8//0//X/9f/1//f/+f/5//n/+//5//n/+f/3//b/
8//z//D/7//v/+3/7f/s/+v/6f/r/+z/7P/s/+v/6v/o/+f/6P/o/+j/6f/q/+v/7P/s
/+7/7v/v/+//7//w//D/8P/u/+7/7v/u//D/8P/x//H/8P/w//D/8P/y//L/8//z//T/
9P/2//b/+v8CABEAIwAvADIALgAjABQAAQDn/8r/t/+l/4f/aP9W/03/Sf9N/1f/YP9o
/3T/fv+L/53/r/+9/8j/0v/Y/+H/6P/u//P/9v/3//f/+f/4//r//P/8//z//v//////
AAD//wEAAQABAAEAAQAAAAAAAAAAAAAAAAAAAAAAAAAAAAIAAgACAAMAAgABAAAA////
/wAAAQACAAEAAgACAAIA//////////8BAAEAAAAAAP7//v//////////////////////
//8AAP7//v/+//7///8AAAIAAwABAAEAAgACAAIAAgADAAMAAwADAAQABAACAAIAAgAC
AAMAAwAEAAQAAgADAAMAAwAFAAYABgAGAAYABgAGAAYABAAEAAQABAAFAAUABgAGAAIA
AgACAAIAAQABAAEAAAACAAEAAAD//////f/9//z//v/9//z//P/6//r/+f/3//b/9f/0
//T/9v/0//T/9P/0//T/8//z//T/9f/1//X/9f/1//X/9f/1//X/9f/1//b/9v/2//X/
9P/z//P/9P/3//j/+P/4//b/9v/2//f/+f/6//v//P/6//r/+v/6//v/+//7//v/+//7
//v/+//7//v/+//7//v/+//7//v//f/9//3//f/7//r/+v/6//v/+//7//v/+//7//v/
+//7//v/+//7//v/+v/6//r/+P/4//j/+P/6//r/+v/6//r/+v/6//r/+v/6//r/+v/7
//v/+//7//r/+v/5//n/+//7//v/+//6//r/+v/6//z//P/8//z//P/8//z//P/7//v/
+//7//3//f/9//3//f/9//3//f/9//3//f/9//z/+//6//n/+f/3//f/+P/1//T/8//y
//D/8P/w//H/7//v/+//7v/w//D/8P/w/+7/8P/w//H/9v/3//f/9//3//n/+f/5//n/
9//3//f/9//2//P/8//y//H/8f/v/+7/7v/u/+3/7f/u/+7/7v/u/+7/7f/t/+7/7v/u
/+//8P/x//L/8v/z//T/9v/3//f/+P/4//j/+v/6//r/+v/6//r/+//7//z//P/8//z/
/v/+///////+//7/AAAEAAgAEAAdAC0AOQA6ADIAKQAcAAkA7//W/8X/t/+f/4b/eP9t
/2f/af9z/3r/gP+M/5b/n/+x/8X/0f/a/+T/7P/1//z/AgAFAAgACwANAA8AEAASABQA
FAAUABYAFwAXABgAGQAbABsAGwAdAB0AHAAcAB0AHgAfACAAIgAiACIAIgAiACIAIgAj
ACUAJQAlACUAJQAmACcAKAAoACgAJwAmACcAJwAnACcAKAApACkAKgAsACwALQAtAC0A
LQAtAC0ALwAvAC8AMAAyADIAMgAyADAAMAAxADEAMwAzADQANAAyADIAMwAzADUANQA2
ADYAOAA4ADgAOAA5ADkAOgA6ADoAOwA7ADsAPAA+AD8AQAA+AD4APgA+AEAAQABAAEAA
PwA/AEAAQAA+AD4APgA+AD0APQA9ADwAPAA7ADoAOQA6ADkAOgA6ADgANwA2ADYAOAA4
ADcANQA2ADUANAA0ADYANAA0ADQANAA0ADMAMwA0ADUANQA1ADUANQA1ADUANwA3ADcA
NwA2ADYANgA1ADUANQA2ADgAOAA4ADcANgA2ADYANgA3ADgAOAA4ADgANgA2ADYANgA3
ADcANwA3ADUANQA1ADUAMwAzADMAMwAzADMAMwAzADIAMQAwAC8AMQAwADAAMAAvAC8A
LwAvAC8ALwAvAC8ALwAvAC8ALwAvAC4ALgAuAC4ALgAuAC4AMAAwADAAMAAuAC4ALgAu
ACwALAAsACwAKwArACsAKwAqACoAKQApACkAKQApACkAKAAoACgAKAAqACoAKgAqACkA
KAAnACYAJQAlACUAJQAlACUAJQAlACMAIwAjACMAJQAlACUAJQAjACMAIwAjACMAIwAj
ACMAIQAhACAAIAAgAB8AIQAiACAAIAAgACAAHgAeAB4AHwAfAB8AHwAeACAAIAAgACAA
HgAgACAAIQAiACMAIwAjACEAIwAjACMAIgAfAB4AHQAcABoAFgAVABQAEwATABEAEAAQ
ABAADwANAA4ADgAOAAwADAALAAsACAAIAAgACQAIAAkACgAKAAwADAANAA0ACwAMAAwA
DAAMAAwADAAMAAoACgALAAsADAAMAAwADAAMAAwADQANAAoACgAKAAoAEAAYACMAMQA/
AEIAPgA1ACgAFwABAOb/0f/B/6f/iP9y/2f/Xf9d/2X/cP94/4D/iv+R/5//s//D/87/
1v/g/+f/7v/y//f/+P/5//v/+//8//z//v/+//7///////7//v///wEAAQABAP/////+
//7//v/+//7//v8AAAAAAAAAAP///v/9//3/+//7//v/+//6//r/+v/6//r/+v/5//j/
+P/5//r/+////wEAAgAEAAcACAAKAAsACwALAAsACwALAAsACwAMAAwADAAMAAwACgAK
AAsACwALAAsADAAMAAoACgALAAsACQAJAAoACgAMAAwADAAMAAsACwAMAAwADgAPAA8A
DwANAA4ADgAOAA4ADgAOAA4AEAAQABAAEAANAA0ADgAOAA4ADgAOAA4ADQANAA0ADAAM
AAsACgAJAAsACQAJAAgACAAHAAYABgAEAAQAAwABAAIAAQAAAAAAAAD+//7//v/+//7/
/f/9//z//f/9//3//f/9//3//f/7//v/+//7//z//P/8//v/+//7//z//v/9//7//v/+
//7//v/+////AAAAAAAAAAAAAAAAAAAAAAEAAQABAAEAAQABAAEAAQABAAEAAQABAAEA
AQABAAEA//////////8BAAAAAAAAAP////////////////////8AAAEAAgADAAMAAgAC
AAIAAgACAAIAAgAAAAAAAAAAAAAAAAAAAAAA/v/+//7//v/9//3//f/9//7//v/9//3/
/f/9//3//f/+//7//v/+//z//P/8//z//P/8//z//P/9//3//f/9//v/+//7//v/+//7
//v/+//7//v/+//7//n/+f/5//n/+//7//v/+//7//v/+v/6//r/+v/8//z//P/8//r/
+v/6//v/+//7//v/+v/8//z//P/8//z//v/+////BAAFAAUABQAEAAUABAADAAEA////
/////f/8//n/+f/4//f/9//1//T/9P/0//P/8f/y//L/8v/z//T/9P/1//b/9v/2//f/
9v/3//j/+P/6//r/+//7//n/+v/6//r//P/8//z//P/8//z//f/9//z//P/8//z//v/+
///////+//7//v8CAAYAEAAfADEAPQA+ADgAKQAWAAEA4//G/7P/nf97/17/Sv89/zn/
Pf9J/1b/Yv9u/3z/i/+f/6//vf/I/9D/2v/j/+r/8P/z//T/9//5//n/+v/8//7//v/+
/wEAAQAAAAAAAQADAAMAAwAFAAUABAAEAAQABAAEAAQABgAGAAYABgAEAAQABAAFAAMA
AwADAAMABAAEAAQABAAEAAQAAwACAAEAAQABAAEAAQABAAAAAAAAAAAAAQABAAEAAQAB
AAEAAQABAAEAAgACAAIAAgACAAIAAgADAAMAAwADAAQABAAGAAYABwAHAAYABQAFAAQA
BAAEAAQABAADAAMABAAEAAIAAwADAAMABQAGAAYABgAEAAQABAAEAAYABgAGAAYAAwAD
AAQABAAAAAAAAAAAAP////////7//v/9//z/+//8//v//P/8//z/+//6//r/+f/4//b/
8//0//P/8v/y//P/8P/v/+7/7v/u/+3/7f/s/+3/7f/t/+v/6//r/+v/7f/t/+3/7f/u
/+7/7v/t/+3/7f/u//D/8P/w/+//7v/w//D/8P/x//D/8P/w//D/8P/w//D/8P/z//P/
8//z//H/8f/x//H/8//z//P/8//z//P/8//z//P/8//z//P/8f/w//D/8P/x//H/8f/x
/+//7//v/+//7//v/+//7//v/+7/7v/u/+7/7v/u/+7/7v/u/+7/7v/u/+7/7v/u//D/
8P/w//D/7f/t/+3/7f/w//D/7//v/+//7//v/+//7v/u/+7/7v/w//D/8P/w/+7/7v/u
/+7/7f/t/+3/7f/t/+3/7f/t/+3/7f/t/+3/7//v/+//7//t/+3/7f/t/+//7//v/+//
7f/t/+z/7P/u/+//7//v/+3/7f/t/+7/7v/u/+7/7v/u/+7/7v/v/+//7//v/+7/7v/u
/+7/7v/u//D/8P/x//L/8//z//P/8//1//X/9f/3//X/9f/1//X/9P/x//H/8v/x//H/
7//r/+r/6f/n/+n/6v/q/+r/6P/o/+f/5//m/+b/5v/n/+j/6f/q/+r/6v/q/+v/6//r
/+z/7P/s/+z/7P/s/+z/7P/s/+3/7f/u/+7/7v/u/+z/7P/t/+3/7v/u//D/8v/4/wIA
EQAfACsALgAoABkACgD1/9f/vP+r/5P/b/9U/0j/P/87/0P/T/9a/2b/bv94/4f/mf+r
/7n/xP/M/9T/2//g/+T/5//q/+3/7//x//L/8v/0//T/9P/3//f/9v/2//f/+f/5//n/
+f/5//j/+P/6//r/+v/6//j/+P/4//j/+v/6//r/+//7//v/+//7//r/+v/6//r/+f/6
//r/+v/3//f/9//3//f/9//2//b/+P/4//n/+f/5//n/+f/5//v/+//7//z/+v/6//r/
+v/6//r/+//7//v/+//8//z//P/8//3//f//////AAAAAAAAAAAAAAAAAQABAAIAAgAA
AAEAAQABAAEAAgACAAIABAAEAAQABAACAAIAAgACAAEAAQACAAIAAgACAAIAAgABAAEA
AQAAAAAA///+//3//f/7//v/+v/6//n/+P/4//j/+P/3//X/8v/x//D/8P/0//L/8v/y
//D/8P/v/+//7v/v/+//7//v/+//7//v/+//7//v/+//8P/w//D/7//w/+//7//w//D/
8P/v/+7/8P/w//D/8f/w//D/8P/w//L/8v/y//L/8f/x//H/8f/x//H/8f/x//P/8//z
//P/8f/x//H/8f/z//P/8//z//H/8P/w//D/8f/x//H/8f/x//H/8f/x//H/8f/x//H/
8f/w//D/8P/y//L/8v/y//H/8P/v/+7/8P/w//D/8P/w//D/8P/w//H/8f/x//H/8P/w
/+//7//x//H/8f/x//L/8v/y//L/8P/w//D/8P/w//D/8P/w/+//7//v/+//7//v/+//
7//x//H/8f/x//H/8f/x//H/8f/x//P/8//y//L/8v/y//L/8v/y//L/8//z//P/8//y
//T/9P/0//T/8v/0//T/9f/4//n/+f/5//f/+f/5//n/+f/3//f/9//1//T/8f/x//H/
8f/y//H/7//u/+3/6//r/+z/7P/s/+r/6v/p/+n/6f/q/+v/7f/t/+3/7f/s/+7/7v/v
/+//7f/s/+r/6P/m/+b/5v/m/+T/5P/l/+X/5v/m/+b/5v/l/+T/5P/j/+L/5P/m/+r/
7P/y//n/BwAVABwAGAARAAgA+f/n/8z/sf+h/43/dP9g/1X/Tf9J/0//Wv9g/2b/bv95
/4X/lf+n/7T/vv/I/8//1v/c/9//5P/l/+f/6f/q/+z/7v/u/+7/8P/x//H/8v/1//f/
9//3//f/9//2//b/+P/4//j/+P/4//j/+P/4//n/+v/7//3//f/9//3//f/8//z//P/8
//3//v/+//7///////////8BAAEAAAAAAAEAAgAEAAUABQAFAAUABQAHAAcABwAIAAoA
CgAKAAoACgAKAAsACwALAAsADAAMAAoACgALAAsADAANAA8AEAAQABAAEAAQABEAEQAS
ABIAEwAVABYAFwAXABgAGAAYABoAGgAaABoAGgAaABoAGgAbABsAHAAcABwAHAAcABwA
GwAbABsAGgAcABsAGgAZABsAGQAZABgAGAAXABYAFgAYABgAFwAVABYAFQAUABQAGAAW
ABYAFgAWABYAFQAVABQAFQAVABUAFwAXABcAFwAYABkAGgAbAB4AHgAeAB0AHAAbABsA
HAAbABwAHAAcAB4AHgAeAB8AHgAeAB4AHgAeAB4AHgAeAB0AHQAdAB0AHQAdAB0AHQAd
AB0AHQAdAB0AHQAdAB0AHQAdAB0AHQAdABwAHAAcABsAGwAbABsAGwAbABsAGwAZABkA
GQAZABkAGAAYABgAFgAWABYAFgAUABQAFAAUABQAFAAUABQAEgASABIAEgATABMAEwAT
ABIAEgARABEAEwATABMAEwASABIAEgASABQAFAAUABQAFgAWABYAFgATABMAEwATABUA
FQAVABUAFQAVABUAFQATABMAEwATABMAEwATABMAEQARABEAEQARABEAEAAQABIAEgAS
ABIAEgASABAAEAAQABEAEQARABEAEAAQABAAEAAQABAAEgASABMAFAAVABUAFQATABUA
FQAVABUAEwATABMAEgAQAAwACwAKAAkACQAHAAUABAADAAEAAQACAAIAAgACAAIAAQAB
AAAAAAAAAAEAAgADAAQABAAEAAQABQAFAAMABAAEAAQABAAEAAQABAAEAAQABQAFAAQA
BAAEAAQABAAEAAUABQAEAAQABAAEAAgADgAXACMAMQA6ADgAMwAoABcABQDq/8//v/+r
/47/dv9r/2P/X/9l/2z/dP98/4T/i/+X/6v/vf/I/9L/2v/j/+r/8P/z//j/+f/7//v/
/v/+/wAAAAAAAP/////+//7/AQADAAMAAwABAAEAAAAAAAIAAgACAAIAAgACAAIAAgAA
AAAAAAABAAEAAQABAAEA/v/+//7//v/+//7//f/8//v/+//7//v/+f/5//j/+P/4//j/
+f/5//f/9//3//f/9//3//f/+P/2//b/9v/2//T/9P/1//X/9f/1//b/9v/1//T/9P/z
//P/8//0//T/9v/2//b/9v/2//X/9f/0//b/9//3//f/9//4//j/+P/4//j/+P/4//r/
+v/6//r/9//3//j/+P/3//j/+f/6//z//f/+//7///////////8BAP/////+//z/+//6
//r//P/8//v/+f/4//f/9v/2//j/9v/2//b/9v/2//X/9f/1//X/9P/z//X/9f/1//X/
8//z//P/8//0//T/9P/z//T/8//z//T/9P/0//P/8v/0//T/9P/1//X/9P/z//L/8v/y
//L/8v/z//P/8//z//H/8f/x//H/8//z//P/8//x//H/8f/x//H/8f/x//H/8f/w//D/
8P/v/+//7//v/+//7//v/+//7f/t/+3/7f/t/+z/7P/s/+z/7P/s/+z/7P/s/+z/7P/s
/+z/7P/s/+r/6v/q/+r/6f/p/+n/6f/s/+z/6//r/+v/6//r/+v/7P/s/+z/7P/q/+r/
6v/q/+z/7P/s/+z/6//r/+v/6//p/+n/6f/p/+v/6//r/+v/6f/p/+n/6f/r/+v/6//r
/+v/6//r/+v/6//r/+r/6v/q/+v/7P/q/+r/6v/q/+r/6v/q/+v/6//r/+v/6v/s/+z/
7P/s/+7/8P/w//H/9P/1//X/9f/z//X/9f/1//P/8f/x//H/8f/w/+3/7f/s/+v/6//p
/+j/6P/o/+f/5f/m/+b/5v/o/+j/5//n/+b/5v/m/+f/6P/p/+r/6v/q/+r/6//r/+v/
7P/s/+z/7v/u/+7/7v/u/+7/7//v//D/8P/w//D/8P/w//H/8f/y//L/8v/0//j//v8H
ABUAJQAuAC4AKQAaAAsA9f/Y/73/q/+T/3T/Wv9N/0X/Q/9L/1b/Yv9s/3b/gf+P/6P/
s//A/8r/1P/b/+L/6P/t//D/8f/z//f/+P/4//r/+v/6//3//f/8//z//f////////8B
AAEAAAAAAAIAAgACAAIABAAEAAQABAACAAIAAgADAAUABQAFAAUABAAEAAQABAADAAQA
BAAEAAMAAwADAAMAAwADAAIAAgAEAAQABQAFAAMAAwADAAMAAQABAAEAAgACAAIAAgAC
AAIAAgADAAMABQAFAAYABgAEAAQABQAFAAcABwAIAAgACAAIAAgACAAHAAcACAAIAAoA
CwALAAsACQAKAAoACgAKAAoACgAKAAoACgAKAAoABwAHAAgACAAGAAYABgAGAAUABQAF
AAQABgAFAAQAAwAFAAMAAwACAAAA///+//7/AAAAAP///f/8//v/+v/6//r/+P/4//j/
+P/4//f/9//3//f/9v/1//f/9//3//f/9f/1//X/9f/2//b/9v/1//X/9f/2//j/+P/4
//f/9v/4//j/+P/5//j/+P/4//j/+v/6//r/+v/7//v/+//7//v/+//7//v/+//7//v/
+//7//v/+//7//v/+//7//v//f/8//z//P/5//n/+f/5//v/+//7//v/+//7//v/+//7
//r/+v/6//z//P/8//z/+v/6//r/+v/8//z//P/8//z//P/8//z//f/9//3//f/+//7/
/f/9//3//f/9//3//v/+//7//v/+//7//v/+//7//v/+//7/////////////////////
/////////////////////////////////wEAAQABAAEAAQABAAAAAAACAAMAAwADAAEA
AgAAAAAAAAAAAAIAAgACAAMAAQABAAEAAAACAAIAAgACAAIABAAEAAUABwAHAAYABQAI
AAsADAANAA8ADQANAA0ADQAMAAkACQAIAAcABwAFAAEAAAD///3///8AAAAAAAAAAAAA
//////7//v/+////AAABAAIAAgACAAIAAwADAAMABAAEAAQABAAEAAQABAAEAAQABQAF
AAYABgAGAAYABgAGAAcABwAIAAoACgAMABAAFgAhADEAQQBIAEYAPQAsABsAAQDg/8n/
t/+Z/3j/ZP9Z/0//U/9b/2b/dP9+/4r/l/+p/73/zf/Y/+L/6v/z//r/AAAFAAgACwAN
AA8ADgAQABIAEgASABUAFQAUABQAFQAXABcAFwAXABcAFgAWABgAGAAYABgAFgAWABYA
FgAYABgAGAAZABcAFwAXABcAGAAYABgAGAAXABgAGAAYABUAFQAVABUAFQAVABQAFAAS
ABIAEwATABMAEwATABMAEwATABMAFAASABIAEgASABQAFAAVABUAFQAVABYAFgAWABYA
FwAXABcAFwAYABgAGAAYABgAGAAZABkAGgAaABoAGwAbABsAGQAaABoAGgAcABwAHAAc
ABoAGgAaABoAGQAZABoAGgAYABgAGAAYABUAFQAVABQAFgAVABQAEwATABEAEQAQABIA
EQAQABAADgAOAA0ACwAKAAkACAAIAAgABgAGAAYABAAEAAMAAwACAAMAAwADAAEAAQAB
AAEAAQABAAEAAQACAAIAAgABAAAA/////wAAAQACAAIAAgACAAIAAgADAAIAAgACAAIA
AwAEAAUABgAGAAUABAADAAUABQAFAAUABQAFAAUABQADAAMAAwADAAMAAwADAAMAAwAC
AAIAAgABAAEAAQABAP////////////////////////7//v/+/wAAAAAAAAAAAAAAAAAA
AAAAAAAAAAAAAAAAAAAAAAAAAQABAAEAAQAAAAAA/////wEAAQABAAEAAAAAAAAAAAAA
AAAAAAAAAAAAAAAAAAAA//////////////////////3//f/9//3//f/9//3//f//////
/////////////////v8AAAAAAAAAAAIAAgACAAMAAwADAAMAAgAEAAQABAAEAAIABAAE
AAUACAAJAAkACQALAA0ADQANAAsACQAJAAkACQAIAAUABQACAAEAAQD///3//P/7//n/
9//4//j/+P/4//j/9//3//b/9v/2//f/+v/7//z//P/+//7///////3//v/+//7//v/+
//7//v8AAAAAAQABAAAAAAAAAAAAAAAAAAEAAQACAAIAAgACAAYADAAXACcANwBAAEAA
NwAoABkAAQDi/8v/u/+h/4D/av9d/1X/Vf9b/2b/dP9+/4j/k/+j/7X/w//O/9j/4v/r
//L/+P/9/wAAAQADAAMABgAIAAoACgAKAAsACwAKAAoADQAPAA8ADwARABEAEAAQABAA
EAAQABAAEAAQABAAEAAQABAAEAARAA8ADwAPAA8AEAAQABAAEAAQABAADwAOAA0ADQAN
AA0ADwAPAA4ADgAOAA4ADwAPAA8ADwAPAA8ADwAPAA8AEAASABIAEgASABIAEgATABMA
EQARABIAEgASABIAEwATABUAFQAWABYAGAAYABgAGAAXABcAGAAYABgAGQAZABkAGwAc
ABwAHAAaABoAGgAaABoAGgAaABoAGQAZABoAGgAWABYAFgAWABYAFwAYABgAFgAVABQA
EwAVABMAEwASABIAEQAQABAADgAOAA0ACwALAAsACwAMAAwACgAKAAoACgAKAAkACQAI
AAkACQAJAAcABwAHAAcACAAJAAoACwAKAAoACgAJAAkACQAKAAwADAAMAAsACgAKAAoA
CgALAAwADAAMAAwACgAKAAoACgANAA0ADQANAAsACwALAAsACwALAAsACwALAAsACwAL
AA0ADQANAA0ADQAMAAwADAALAAsACwALAA0ADQANAA0ADQANAA0ADQANAAwADAAMAAwA
DAAMAAwADAAMAAwADAAMAAwADAAMAAwADAAMAAwACwALAAsACwAMAAwACwALAAkACQAJ
AAkADAAMAAwADAAOAA4ADgAOAAwADAAMAAwACwALAAsACwANAA0ADQANAA0ADQANAA0A
DQANAA0ADQAPAA8ADQAMAA4ADgAOAA4AEAAQABAAEQARABEAEQAQABIAEgASABIAEQAS
ABEAEQAUABUAFQAVABgAGwAcAB0AHQAbABsAGwAbABoAFwAXABQAEwATABEADwAOAA0A
CwALAAwADAAMAAwADAALAAsACgAKAAoACwAOAA8AEAAQAA4ADgAPAA8ADwAQABAAEAAQ
ABAAEAAQABEAEgAUABUAFAAUABQAFAAUABQAFQAVABYAGAAWABgAGgAiAC0APQBJAE4A
TABFADgAJQAPAPL/3f/P/7n/nP+M/4X/ff97/4P/jP+U/5z/pv+v/73/z//f/+j/8v/6
/wMACAAQABcAGAAZABsAGwAcACAAIgAiACIAJQAlACQAJAAiACMAIgAhAB8AHwAeAB4A
IAAeAA==
         </WaveFormData>
      </LeadData>
      <LeadData>
         <LeadByteCountTotal>10000</LeadByteCountTotal>
         <LeadTimeOffset>0</LeadTimeOffset>
         <LeadSampleCountTotal>5000</LeadSampleCountTotal>
         <LeadAmplitudeUnitsPerBit>4.88</LeadAmplitudeUnitsPerBit>
         <LeadAmplitudeUnits>��V</LeadAmplitudeUnits>
         <LeadHighLimit>2147483647</LeadHighLimit>
         <LeadLowLimit>268435456</LeadLowLimit>
         <LeadID>V2</LeadID>
         <LeadOffsetFirstSample>0</LeadOffsetFirstSample>
         <FirstSampleBaseline>0</FirstSampleBaseline>
         <LeadSampleSize>2</LeadSampleSize>
         <LeadOff>FALSE</LeadOff>
         <BaselineSway>FALSE</BaselineSway>
         <ExcessiveACNoise>FALSE</ExcessiveACNoise>
         <MuscleNoise>FALSE</MuscleNoise>
         <LeadDataCRC32>543021886</LeadDataCRC32>
         <WaveFormData>
GAAYABgAGAAaABoAGgAaABoAGgAaABoAHAAcABwAHAAcABwAHAAcABwAHAAcABwAHAAc
ABwAHAAaABoAGgAaABwAHAAcABwAHAAcABwAHAAeAB4AHgAeAB8AIAAhACIAJAAkACQA
JAAlACYAJwAoACkAKgArACwALwAwADEAMgA1ADYANwA4ADoAOgA6ADoAPAA8ADwAPAA8
ADwAPAA8ADoAOgA6ADoAOQA4ADcANgA1ADQAMwAyADAAMAAwADAALwAuAC0ALAArACoA
KQAoACUAJAAjACIAHwAeAB0AHAAZABgAFwAWABQAEgAQAA4ACwAKAAkACAAGAAYABgAG
AAQABAAEAAQABgAGAAYABgAGAAYABgAGAAcACAAJAAoACwAMAA0ADgAOAA4ADgAOAA8A
EAARABIAFAAUABQAFAAUABQAFAAUABQAFAAUABQAEgASABIAEgAUABQAFAAUABMAEgAR
ABAADgAOAA4ADgAMAAwADAAMAAoACgAKAAoACgAKAAoACgAIAAgACAAIAAYABgAGAAYA
BgAGAAYABgAEAAQABAAEAAQABAAEAAQABAAEAAQABAACAAIAAgACAAQABAAEAAQAAgAC
AAIAAgAEAAQABAAEAAIAAgACAAIAAgACAAIAAgACAAIAAgACAAIAAgACAAIABAAEAAQA
BAACAAIAAgACAAIAAgACAAIABAAEAAQABAACAAIAAgACAAMAAwADAAMAAwADAAMABAAE
AAUABQAGAAcACgAMAA4ADQAOAA8ADwARABEAEQARABAADgANAAwADAAJAAgABgADAAEA
///9////AAAAAAEAAQAAAAAAAAD9//3//f/9//3//v/+//7////////////9//7//v/+
/wAAAAAAAAEAAQABAAEAAgACAAIAAgACAAIAAgACAAMAAwABAAMACgAXADAAVQCFAK0A
ugCzAJMAWgAmAPX/v/+Q/2//SP8V/+n+xf6m/pv+qf67/sr+4f4F/yn/R/9n/4f/nf+u
/77/zv/e/+v/8//4//z///8EAAYABwAJAAsACwAMAA0ADgAPABAAEQARABEAEQASABIA
EgASABIAEQARABMAEwATABMAEQARABEAEQATABMAEwAUABQAFAAUABQAFAAUABUAFQAV
ABUAFgAWABYAFgAWABcAFwAXABgAGAAYABkAGQAZABoAGgAaABsAGwAcABwAHQAdAB0A
HgAeACAAIQAiACMAIgAjACQAJQAmACcAKAAqAC0ALgAwADEAMAAzADMANQA3ADgAOQA6
ADsAPAA9AD4APgA+AD4APwA/AD8APgA9ADoAOgA6ADkAOgA5ADkAOAA3ADcANgA1ADIA
MQAwADAALwAuAC4ALAArACoAKQAnACYAJAAiACEAHQAbABkAGAAUABIAEQAPAA4ADAAL
AAkABgAFAAQAAwAEAAMAAwADAAEAAQABAAEA////////AAACAAMAAwAEAAIAAwAEAAQA
BwAIAAkACgAIAAkACQAJAAoACwALAAsADgAOAA4ADgAMAAwADAAMAAwADAAMAAwACgAK
AAkACAAKAAoACgAKAAoACAAIAAcABAAEAAUABQACAAIAAgACAAEAAAAAAAAAAAD/////
//////7//v/+//z//P/8//z/+v/6//r/+f/5//n/+f/5//n/+P/4//j/+P/4//j/+P/3
//f/9//3//f/9//2//b/9v/2//b/9//1//X/9f/1//f/9//2//b/9P/0//X/9f/1//T/
8//z//L/8v/y//L/8v/z//P/8v/0//T/9P/0//L/8v/y//L/8v/y//L/8v/y//L/8v/y
//H/8P/v//H/8f/x//L/8v/z//P/9P/0//b/9//4//n/+v/7//v/+//7//v/+//6//j/
9//2//X/8f/v/+z/6v/n/+T/4f/i/+T/5f/n/+b/5P/j/+L/4//j/+P/4//h/+L/4v/i
/+P/4//j/+P/4//k/+T/5P/i/+L/4v/j/+X/5f/l/+b/5P/k/+T/5P/m/+b/5v/n/+f/
6f/p//D/AQAcAEcAeQCZAKIAlwBrADIAAgDP/5f/bP9N/xz/5/6//p3+gv6B/o/+nf6w
/sv+8f4T/zP/Uf9t/4P/kv+g/7D/vv/J/9P/2P/c/93/4P/g/+H/4//l/+X/5v/n/+j/
6f/o/+n/6f/p/+n/6v/q/+r/6v/q/+n/6f/p/+n/6f/p/+n/6f/p/+n/5//n/+f/6P/q
/+r/6v/q/+j/6P/p/+n/6//r/+z/7P/u/+7/7v/v/+7/7f/t/+z/7v/v/+//7//w//D/
8P/x/+//8P/w//H/8v/z//X/9v/2//f/+P/5//r/+//8//3//v///wAAAgADAAQABgAH
AAoADQANAA8ADwAQABEAEgAVABYAFwAYABgAGAAYABkAGQAZABgAFwAYABgAGAAXABQA
EwATABIAEQARABAADwAQAA8ADgAOAA0ADAAMAAoACQAIAAcABQAEAAIAAAD///3/+//5
//j/9P/y//H/7//u/+z/6//p/+r/6f/o/+f/5P/j/+P/4//l/+X/5f/l/+P/4//j/+T/
4v/j/+P/5P/l/+f/6f/q/+n/6v/r/+z/7v/v/+//7//w//H/8f/x//L/8v/y//L/8v/y
//L/8v/y//L/8v/y//L/8v/x//D/8P/w//D/8P/w/+7/7v/t/+7/7v/v/+//7P/s/+z/
7P/t/+z/7P/s/+z/6//r/+v/6//q/+r/6v/q/+r/6v/q/+r/6v/q/+n/6f/p/+n/6f/p
/+j/6P/o/+j/6P/o/+j/5//n/+f/5//n/+f/5v/m/+j/6P/o/+n/6f/p/+n/6f/p/+n/
6P/o/+r/6v/r/+v/6//q/+n/6f/s/+z/7P/s/+7/7//v/+7/8P/u/+7/8P/u/+7/7v/u
/+7/7v/u/+7/7f/t/+3/7f/t/+3/7f/u/+7/7//v//D/8v/0//X/9v/1//b/9//3//f/
9//3//f/+P/2//X/9P/y/+//7v/s/+v/6f/n/+X/5f/m/+b/5//l/+T/5P/k/+P/4//j
/+P/5f/m/+b/5v/p/+n/6f/p/+f/6P/o/+j/6f/q/+v/7f/t/+3/7f/u//D/8P/w//D/
8v/y//L/8//z//P/9f8AABMAMABZAIMAnQCaAIcAYQAuAPz/y/+X/3D/U/8o//n+1f61
/pr+l/6l/rX+xP7f/gP/Kf9L/23/h/+Z/6j/uP/K/9r/5f/t//L/9P/3//r//v///wEA
AwADAAQABQAGAAcACAAJAAkACQALAAwADAAMAA4ADgANAA0ADQANAA0ADQANAA0ADQAN
AA8ADwAPABAAEgASABIAEgASABIAEwATABMAEwAUABQAFAAUABQAFQAXABcAGAAYABgA
GQAZABkAGAAYABgAGQAbABwAHAAdABsAGwAcABwAHAAdAB4AHwAgACEAIgAjACYAJwAo
ACoAKwAsAC4ALwAwADMAMwA1ADkAOgA7ADwAPQA+AD8AQAA+AD4APgA/AEEAQQBAAD8A
PgA+AD4APQA8ADsAOwA6ADkAOQA4ADcANgA1ADQANAAzADIAMgAwAC8ALgAtACsAKgAo
ACYAJQAkACMAIgAiACAAHgAdABsAGwAaABoAGQAYABcAFgAVABYAFQAVABUAFQAVABUA
FQAVABUAFQAWABYAFwAXABgAGAAZABoAGgAZABoAGwAcAB4AHwAfAB8AIAAhACEAIQAi
ACIAIgAiACIAIgAiACIAIgAiACIAIgAiACIAIQAgACAAIAAgACAAIQAgACEAIQAgACAA
IQAhACAAIAAgACAAHwAeAB4AHgAgAB8AHwAfAB0AHAAcABwAHAAcABwAHAAcABwAHAAb
ABsAGwAbABsAGwAaABoAGgAaABoAGgAaABcAFwAXABcAGQAZABgAGAAYABgAGAAZABcA
FwAXABcAGQAZABgAGAAWABYAFwAXABcAFgAVABUAFgAWABYAFgAUABUAFQAUABYAFgAW
ABYAFgAWABYAFgAWABQAFAAWABQAFAAUABQAFAAUABQAFAAVABUAFQAVABUAFQAVABYA
FgAXABcAGAAYABoAGwAcABsAHAAdAB0AGwAbABsAGwAYABYAFQAUABYAEwASABAAEQAP
AA0ACwAJAAoACgALAAsACgAKAAoACQAJAAkACQAJAAoACgAKAAsACwALAAsACwAMAAwA
DAAMAAwADAANAA0ADQANAA4ADgAOAA4ADgAOAA4ADgAPAA8ADQAPABYAJQBCAGkAkwCv
ALQApQCBAE4AHgDx/7v/jv9v/0b/Ff/p/sf+qP6d/q3+wf7Q/un+Df8v/0//bf+L/6P/
tP/E/9T/4v/v//f//P8AAAMABgAKAAsADQAPAA8ADgAPABAAEQAQABEAEQARABEAEgAS
ABIAEgASABEAEQATABMAEwATABEAEQARABEAEQARABEAEgASABIAEgASABIAEgATABMA
EwATABQAFAASABIAEgATABEAEQASABIAEgATABMAEwAUABQAFAAVABUAFgAWABcAFwAX
ABgAGAAaABsAHAAdAB4AHwAgACEAIAAhACIAJAAlACYAKAApACoALQAtAC8ALwAwADEA
MgAzADQANQA2ADYANgA2ADcANwA3ADYANQA0ADQANAAzADQAMwAzADIALwAvAC4ALQAs
ACsAKgAqACcAJgAmACQAIwAiACEAHwAeABwAGgAZABcAFQATABIADgAMAAsACQAKAAgA
BwAFAAIAAQAAAP///v/9//3//f/9//3//f/9//3//f/9//7//v//////AAAAAAEAAgAC
AAEAAgADAAQABgAHAAcABwAGAAcABwAHAAoACgAKAAoACAAIAAgACAAIAAgACAAIAAgA
CAAHAAYABAAEAAQABAAGAAQABAADAAAAAAABAAEAAAAAAAAAAAD///7//v/+//z/+//7
//v/+f/4//j/+P/4//j/+P/4//b/9v/2//X/9f/1//X/9f/1//T/9P/0//L/8v/y//L/
7//v/+//7//v/+//7v/u//D/8P/w//H/7//v/+//7//v/+//7v/u/+z/7P/t/+3/7//u
/+3/7f/u/+7/7v/u/+z/7f/t/+z/7v/u/+7/7v/u/+7/7v/u/+7/7v/u/+7/7v/u/+z/
7P/s/+z/6//r/+v/6//t/+3/7f/u/+7/7//v//D/8v/0//X/9v/2//b/9v/1//P/8//z
//P/8P/u/+3/7P/q/+f/5v/k/+T/4//i/+H/3//g/+D/4f/h/+D/4P/g/9//3//f/9//
4f/i/+L/4v/h/+H/4f/h/+P/5P/k/+T/5P/k/+T/5f/l/+X/5f/m/+T/5P/k/+T/5v/m
/+b/5//l/+X/5//w/wEAHgBJAHcAkwCaAIsAWwAeAPD/v/+J/2D/P/8U/+P+u/6Z/oD+
f/6R/qH+tP7R/vX+Gf83/1f/cf+D/5T/pP+0/8T/z//X/9z/3v/h/+L/4v/k/+f/6v/r
/+z/7f/u/+//8P/x//H/8f/x//L/8v/y//L/8v/x//H/8//z//P/8//x//H/8f/x//H/
8f/x//L/8v/y//L/8v/y//L/8//z//X/9f/2//b/9v/2//b/9//3//f/+P/4//j/+f/5
//n/+v/6//r/+//7//z//P/9//3//f/+//7/AAABAAIAAwAEAAUABgAHAAgACQAKAAwA
DwAQABIAEwAUABcAFwAZABsAHAAdAB4AIQAiACMAJAAiACIAIgAjACMAIwAiACEAIgAi
ACIAIQAgAB8AHwAeAB0AHQAcABsAGgAZABgAGAAXABYAFgAUABMAEgARAA8ADgAMAAoA
CQAHAAUAAwACAP7//P/7//n/+P/2//X/8//y//H/8P/v/+7/7f/t/+3/7f/t/+3/7f/t
/+3/7f/u//D/8f/x//L/8v/z//T/9P/z//T/9f/2//j/+f/5//n/+v/7//v/+//8//z/
/P/8//z//P/8//z//P/8//z//P/8//z/+//6//r/+v/6//r/+v/4//j/9//2//b/9//3
//T/9P/0//T/9f/0//T/9P/0//P/8//z//P/8v/y//L/8v/y//L/8v/y//L/8v/x//H/
8f/x//H/8f/w//D/8P/w//D/8P/w/+//7//v/+//7//v/+7/7v/w//D/8P/x//D/7//u
/+3/7//v/+7/7v/u/+7/7//v/+//7v/t/+3/8P/w//D/8P/u/+//7//u//D/8P/w//D/
7v/u/+7/7v/w//D/8P/w//D/8P/w//D/7v/u/+7/7v/w//D/8P/w/+//7//v/+//7//v
/+//8P/u/+//7//w//L/9P/1//b/9//4//n/+f/6//v//P/9//3//P/8//z//P/5//j/
9v/y/+//7P/p/+v/7P/s/+3/6//q/+r/6v/p/+n/6f/p/+v/7P/s/+z/6//r/+v/6//r
/+z/7P/s/+z/7P/s/+3/7f/t/+3/7v/u/+7/7v/u/+7/7v/u/+//7//x//X/AAARADAA
XwCNAKcArACZAGcAMAAEANH/m/90/0//Gv/p/sP+o/6O/pP+o/6x/sT+4/4J/yn/Sf9p
/4P/lf+m/7b/xv/S/9v/4//o/+z/7//y//T/8//1//f/9//4//n/+v/7//z//f/9//3/
/f/+//7//v8AAAAA//////////////////////////8BAAEAAQACAAAAAAAAAAAAAgAC
AAMAAwABAAEAAgACAAQABAAEAAUABQAFAAYABgAGAAcABwAHAAoACgAKAAsACQAKAAoA
CwALAAsADAAMAA4ADwAQABEAEgATABQAFQAYABkAGgAcAB0AHgAgACEAIgAlACUAJwAr
ACwALQAuAC0ALgAvADAAMAAwADAAMQAxADEAMAAvAC4ALgAuAC0ALAArACsAKgApACkA
KAAnACgAJwAmACYAJQAkACQAIgAjACIAIQAfAB4AHAAaABkAFQATABEAEAAQAA4ADQAL
AAgABgAFAAMAAgABAAAA//8AAP//////////////////////////AAAAAAEAAQACAAMA
BQAHAAgABwAIAAkACgAKAAsACwALAAwADQANAA0ADgAOAA4ADgAOAA4ADgAOAAwADAAM
AAwADgAOAA0ADAAOAA4ADgAOAAwACgAKAAkACgAKAAsACwAKAAoACgAKAAsACgAKAAoA
CgAJAAkACQAJAAgACAAIAAgACAAIAAgABgAGAAYABQAFAAUABQAFAAcABgAGAAYABgAG
AAYABgAFAAUABQAFAAcABwAGAAYABgAGAAYABwAFAAUABQAFAAUABQAEAAQABAAEAAUA
BQAFAAQAAwADAAQABAAEAAQABAAFAAcABgAGAAYABgAGAAYABgAGAAYABgAFAAUABQAF
AAUABQAFAAYACAAJAAkACgAMAA4ADwAQAA8AEAARABEAEQARABEAEQAQAA4ADQAMAA0A
CwALAAoABwAFAAMAAQADAAQABAAFAAMAAgACAAIAAgADAAQABQAHAAgACAAIAAcABwAH
AAcACQAKAAoACgAKAAoACgALAA0ADQANAA4ADgAOAA4ADgAOAA4ADgAPABEAEwAVABgA
IwA6AFsAhwCtAL4AtwCfAHYAQAAPANv/qv+H/2T/Nf8J/+n+yv61/rn+yf7Y/un+B/8t
/1H/c/+R/6v/vv/M/9r/6v/5/wEACAAOABEAFAAWABcAGQAbABsAHgAfACAAIQAgACEA
IQAhACEAIgAiACIAIQAgAB4AHQAcABsAGgAZABcAFwAXABcAGAAZABoAHAAaABoAGgAa
ABsAHAAeAB8AHwAfACAAIAAiACIAIgAjACMAIwAkACQAJAAlACUAJQAoACgAKAApACkA
KgAqACsALQAtAC4ALgAwADEAMgAzADQANQA2ADcAOgA7ADwAPgA9AD4AQABBAEIARQBF
AEcASQBKAEsATABPAFAAUQBSAFIAUgBSAFMAUwBTAFIAUQBSAFIAUgBRAFAATwBPAE4A
TQBNAEwASwBKAEkASABIAEkASABIAEYARQBEAEMAQQBAAD4APAA7ADsAOQA3ADYANgA0
ADMAMQAwAC4ALQArACwAKwAqACkAKgApACkAKQAnACcAJwAnACgAKQAqACwAKwArACoA
KgAqACsALAAsAC0ALgAvADAAMAAxADEAMQAyADMAMwAzADQANAA0ADQANAA0ADQANAA0
ADQANAA0ADQANAAzADIANAA0ADQANAA0ADIAMgAxADAAMAAxADEAMAAwADAAMAAvAC4A
LgAuADAALwAvAC8ALwAuAC4ALgAsACwALAAsACwALAAsACsAKwArACsAKwArACoAKgAq
ACgAKAAoACgAKQApACkAKQApACkAKAAoACgAKAAoACkAKQApACkAKQAnACcAJgAmACYA
JgAnACcAKQAoACcAJwAmACYAJgAmACYAJwAnACYAJgAmACYAJgAmACYAJgAmACgAKAAm
ACYAJgAmACYAJgAmACYAJQAlACUAJQAlACUAJQAmACcAKQAqACwAKgAsAC0ALgAtAC4A
LwAvAC8ALwAvAC8ALQAqACgAJgAnACUAJQAkACMAIQAfAB0AHQAeAB4AHwAfAB4AHgAe
AB0AHQAdAB0AHQAeAB4AHgAfAB8AHwAfAB8AIAAgACAAIAAgACAAIQAhACEAIQAiACIA
IgAiACIAIgAiACIAIwAjACMAJQAoADMASgBrAJcAvQDOAMcArwCCAEwAHQDp/7b/kf9w
/z//Ef/x/tL+vf7D/tX+5P71/hP/N/9b/3//nf+1/8j/1v/m//b/AwALABQAGAAbAB4A
IgAjACUAJwAnACYAJwAoACkAKgArACsAKwArACwALAAsACwALAArACsALQAtAC0ALQAs
ACsAKgApACsAKwArACwAKgAqACoAKgAqACoAKwArAC0ALQAuAC4ALQAsACsAKwAtAC0A
LgAuAC4ALwAvAC8AMAAwADAAMQAxADIAMgAzADMAMwA0ADQANAA1ADYANwA2ADcAOAA5
ADoAOwA8AD4APwBAAEIAQwBCAEUARQBHAEkASgBLAEwASwBMAE0ATgBQAFAAUABRAFEA
UQBQAE8ATABMAEwASwBMAEsASwBKAEkASQBIAEcARgBFAEQARABDAEIAQgBAAD0APAA7
ADkAOgA4ADYANQAzADEALwAuAC4ALAArACkAJgAkACMAIQAgAB8AHgAdABwAGwAbABsA
GQAZABkAGQAZABkAGQAaABwAHQAdAB4AHAAdAB4AHgAfACAAIQAiACIAIwAjACMAJAAl
ACUAJQAmACYAJgAmACYAJgAmACYAJgAmACYAJgAlACQAIgAgAB4AHgAeAB4AHgAcABwA
GwAaABoAGwAbABoAGgAaABoAFwAWABYAFgAWABUAFQAVABUAFAAUABQAEgASABIAEgAS
ABIAEgARABEAEQARABEAEQAQABAAEAAQABAAEAAQAA0ADQANAA0ADwAPAA4ADgAMAAwA
DAANAA0ADQANAA0ADQANAAwADAAKAAoACwALAA0ADAALAAsADAAMAAwADAAKAAsACwAK
AAoACgAKAAoACgAKAAoACgAMAAwADAAKAAoACgAKAAoACgAKAAoADQANAA0ADQANAA0A
DQAOAA4ADwAPABAAEAASABMAFAATABQAFQAVABMAEwATABMAEAAOAA0ADAAMAAkACAAG
AAcABQADAAEAAQACAAIAAwAFAAQABAAEAAMAAwADAAMABQAGAAYABgAFAAUABQAFAAUA
BgAGAAYACAAIAAgACQAHAAcABwAIAAgACAAIAAgACAAIAAgACQAJAAkACQAOABkALgBP
AH0AqQC+AL8ApQBwADgACQDV/6D/e/9U/yH/9f7P/q7+n/6n/rv+zP7h/gP/J/9H/2f/
hf+f/7D/wP/Q/+D/7f/1//z/AAADAAYACAAJAAsADQANAA4ADwAQABEAEgATABMAEwAR
ABIAEgASABIAEgARABEAEwATABMAEwARABEAEQARABMAEwATABQAEgASABIAEgASABIA
EwATABEAEQASABIAEgASABIAEwATABMAFAAUABQAFQAVABUAFgAWABYAFwAXABgAGAAZ
ABkAGQAaABoAHAAdAB4AHwAeAB8AIAAhACIAIwAkACYAJwAoACoAKwAsAC8ALwAxADEA
MgAzADQANQA2ADcAOAA4ADgAOAA5ADcANwA2ADUAMgAyADIAMQAwAC8ALwAuACsAKwAq
ACkAKAAnACYAJgAjACIAIgAgAB0AHAAbABkAGAAWABQAEwARAA8ADQAMAAgABgAFAAMA
AgAAAP///f/6//n/+P/3//j/9//3//f/9v/1//T/8//1//X/9f/2//b/9//3//j/9v/3
//j/+P/5//r/+//8//z//f/9//3//v////////8AAAAAAAAAAAAAAAAAAAAAAAAAAAAA
AAD+//7//f/8//z//P/8//z/+v/4//j/9//0//T/9f/1//T/9P/0//T/8//y//L/8v/y
//H/8f/x/+//7v/u/+7/7P/s/+z/7P/s/+z/7P/r/+n/6f/p/+n/6f/o/+j/6P/q/+r/
6v/q/+n/6f/p/+n/6f/p/+j/6P/m/+b/5v/n/+f/5//n/+f/5//n/+b/5v/m/+b/5//n
/+f/5v/l/+X/5v/m/+b/5v/m/+f/5//m/+b/5v/m/+b/5v/m/+b/5v/m/+b/5v/m/+b/
5v/k/+T/5P/k/+b/5v/m/+b/5f/l/+X/5f/n/+f/5//o/+b/5//n/+j/5v/o/+n/6v/t
/+7/7//v//H/8f/x//H/8f/w//D/8P/w/+3/7P/q/+b/4//g/93/3//g/+D/4f/f/97/
3v/e/93/3f/d/93/3f/e/97/3v/d/93/3f/d/9//4P/g/+D/3v/e/97/3//f/9//3//g
/+L/4v/i/+L/4v/i/+L/4//j/+P/5f/q//n/EAA3AGUAiwCcAJcAdQA8AAgA2f+j/3T/
U/8q//X+y/6p/or+f/6J/pn+qv7D/uf+C/8r/0v/af9//5D/nv+u/7z/yf/T/9j/3P/h
/+T/5P/l/+f/6f/p/+r/6//s/+3/7v/v/+//7//v//D/8P/w//L/8v/x//H/8f/x//H/
8f/z//P/8//z//H/8f/x//L/8P/w//D/8P/y//L/8//z//H/8f/y//L/9P/0//T/9f/z
//P/9P/0//T/9f/1//X/+P/4//j/+f/3//j/+P/5//v/+//8//z//P/9//7///8CAAMA
BAAFAAgACQAKAAwACwAMAA4ADwASABUAFQAXABcAGAAZABoAHQAeAB8AIAAgACAAIAAh
ACEAIQAgAB8AHgAeAB4AHQAcABsAGwAaABkAGQAYABcAFgAVABQAFAATABIAEgAQAA8A
DgANAAsACgAIAAYABQADAAEA///+//z/+v/5//f/9P/y//H/7//u/+3/7P/r/+r/6f/p
/+n/6f/p/+n/6f/r/+v/6//s/+r/6//r/+z/7v/v//D/8P/v//D/8f/y//L/8//z//P/
9v/3//f/9//2//b/9v/2//b/9v/2//b/+P/4//j/+P/2//b/9f/0//b/9v/2//b/9P/y
//L/8f/w//D/8f/x/+7/7v/u/+7/7f/s/+z/7P/s/+v/6//r/+v/6v/q/+r/6P/o/+j/
6P/o/+j/6P/n/+f/5//n/+f/5//m/+b/5v/m/+b/5v/m/+f/5//n/+f/5f/l/+T/5P/k
/+T/5P/l/+X/5f/l/+X/5f/l/+T/5P/k/+T/5f/l/+P/4v/h/+H/4v/i/+L/4v/k/+X/
5f/k/+T/5P/k/+T/5P/k/+T/5P/k/+T/5P/k/+T/5f/l/+X/5f/l/+X/5f/m/+T/5f/l
/+b/6P/q/+v/7P/t/+7/7//v//H/8f/x//H/8//y//L/8v/w/+3/7P/q/+j/5f/i/9//
3//g/+D/4f/f/97/3v/e/9//3//f/9//3//g/+D/4P/h/+H/4f/h/+H/4v/i/+L/4v/i
/+L/4//j/+P/4//k/+T/5P/k/+T/5P/k/+T/5f/l/+X/5f/q//X/DAAvAF0AiQCgAKEA
hwBQAB4A8f+7/4j/Zf8+/wX/1f6x/pD+f/6J/pn+qP6//uH+B/8l/0X/Zf99/47/nP+s
/7z/y//V/9r/3P/f/+L/4v/l/+f/6f/p/+r/6//s/+3/7P/t/+3/7f/v//D/8P/w//D/
8P/v/+//7f/t/+3/7f/v/+//7//v/+3/7f/t/+7/8P/w//D/8P/u/+7/7//v//H/8f/y
//L/8v/y//L/8//x//H/8v/y//T/9f/1//X/9P/0//T/9f/3//j/+P/5//n/+f/6//r/
+v/7//z//f/+////AAABAAIAAwAEAAYACQAKAAwADQAQABMAEwAVABcAGAAZABoAGwAc
AB0AHgAeAB4AHgAfAB8AHwAeAB0AHAAcABwAGwAaABkAGQAYABcAFwAWABUAEgARABAA
EAARABAAEAAOAA0ADAALAAkABgAEAAIAAQAAAP///v/+//r/+P/3//X/9P/y//H/7//u
/+3/7P/r/+j/5//n/+f/6f/p/+n/6f/p/+n/6f/q/+z/7f/t/+7/7P/t/+7/7v/v//D/
8f/y//P/9f/2//f/9v/3//f/9//4//j/+P/4//r/+v/6//r/+P/4//j/+P/6//r/+f/4
//j/+P/4//j/+v/4//j/9//4//j/+f/5//b/9v/2//b/9//2//b/9v/2//X/9f/1//X/
9P/0//T/9P/0//T/9P/0//T/9P/z//X/9f/1//X/8//y//L/8v/y//L/8v/y//P/8//z
//P/8//z//L/8v/0//T/9P/1//P/8//z//P/9f/1//T/9P/y//L/8//z//X/9P/z//P/
9v/2//b/9v/2//f/9f/0//b/9v/2//b/+P/4//j/+P/5//n/+f/5//n/+f/5//r/+v/7
//v//P/+/wAAAQACAAUABgAHAAcACQAJAAkACQALAAoACgAKAAgABQAEAAIAAQD///3/
+//9//7//v////3//P/8//z//f/9//3//f///wAAAAAAAAEAAQABAAEAAQACAAIAAgAD
AAQABQAHAAkACQAJAAoACAAIAAgACAAJAAoACwANAA0ADQANABQAIwA+AGUAkwC3AMAA
tQCZAGYAMgADAM3/nP99/1b/I//7/t3+vv6x/rv+y/7a/vP+F/89/2H/gf+b/7H/wv/Q
/+D/8P/9/wcADAAQABMAFgAYABsAHQAfAB8AIgAjACQAJQAmACcAJwAnACcAKAAoACgA
KgAoAA==
         </WaveFormData>
      </LeadData>
      <LeadData>
         <LeadByteCountTotal>10000</LeadByteCountTotal>
         <LeadTimeOffset>0</LeadTimeOffset>
         <LeadSampleCountTotal>5000</LeadSampleCountTotal>
         <LeadAmplitudeUnitsPerBit>4.88</LeadAmplitudeUnitsPerBit>
         <LeadAmplitudeUnits>��V</LeadAmplitudeUnits>
         <LeadHighLimit>2147483647</LeadHighLimit>
         <LeadLowLimit>268435456</LeadLowLimit>
         <LeadID>V3</LeadID>
         <LeadOffsetFirstSample>0</LeadOffsetFirstSample>
         <FirstSampleBaseline>0</FirstSampleBaseline>
         <LeadSampleSize>2</LeadSampleSize>
         <LeadOff>FALSE</LeadOff>
         <BaselineSway>FALSE</BaselineSway>
         <ExcessiveACNoise>FALSE</ExcessiveACNoise>
         <MuscleNoise>FALSE</MuscleNoise>
         <LeadDataCRC32>557974712</LeadDataCRC32>
         <WaveFormData>
6P/o/+j/6P/q/+r/6v/q/+r/6v/q/+r/7P/s/+z/7P/q/+r/6v/q/+r/6v/q/+r/6v/q
/+r/6v/s/+z/7P/s/+z/7P/s/+z/7P/s/+z/7P/t/+7/7//w//L/8v/y//L/9P/0//T/
9P/1//b/9//4//r/+v/6//r/+//8//3//v8AAAAAAAAAAAIAAgACAAIABAAEAAQABAAC
AAIAAgACAAAAAAAAAAAA///+//3//P/6//r/+v/6//j/+P/4//j/+P/4//j/+P/2//b/
9v/2//j/+P/4//j/+P/4//j/+P/2//b/9v/2//X/9P/z//L/8P/w//D/8P/y//L/8v/y
//L/8v/y//L/8v/y//L/8v/0//T/9P/0//b/9v/2//b/+P/4//j/+P/5//r/+//8//z/
/P/8//z//v/+//7//v8AAAAAAAAAAAAAAAAAAAAA/v/+//7//v/+//7//v/+//z//P/8
//z/+//6//n/+P/2//b/9v/2//T/9P/0//T/9P/0//T/9P/y//L/8v/y//L/8v/y//L/
8P/w//D/8P/w//D/8P/w//D/8P/w//D/7v/u/+7/7v/u/+7/7v/u/+z/7P/s/+z/6v/q
/+r/6v/s/+z/7P/s/+z/7P/s/+z/6v/q/+r/6v/s/+z/7P/s/+r/6v/q/+r/6//s/+3/
7v/s/+z/7P/s/+z/7P/s/+z/7v/u/+7/7v/s/+z/7P/s/+z/7P/s/+z/6v/r/+v/6//s
/+z/7f/w//H/8f/y//P/9f/2//b/9//4//j/+P/5//n/+f/5//j/9P/y//D/7//r/+j/
5v/k/+T/5f/l/+X/5f/l/+T/4//h/+H/4f/h/+H/4f/h/+H/4//j/+P/4//h/+H/4f/h
/+P/4//j/+T/4v/i/+L/4v/h/+H/4v/i/+P/4//j/+P/4//j/+L/6P/z/wQAIABFAGsA
igCcAJUAgABzAGoAVAA8ADMAHADm/6v/cv84/wn/8P7i/tz+6P4D/yL/P/9e/3n/jP+b
/6j/tv/D/8v/0f/V/9n/2f/a/97/3//f/+L/4v/j/+T/5v/m/+b/5v/m/+b/5v/n/+j/
6P/o/+j/6f/p/+n/6f/q/+r/6P/o/+j/5//p/+v/7P/s/+r/6v/q/+r/6//t/+7/7//w
//H/8v/z//P/8//0//T/9f/1//b/9v/2//b/9v/2//X/9f/1//X/9//3//f/9//3//j/
+P/4//n/+//7//z//f/+////AAABAAEAAgADAAYABwAIAAgABgAIAAkACgALAAwADAAM
AAsACwAMAAwADAAMAAwADAAMAAsACgAKAAoACgAJAAgACAAHAAYABgAFAAUABAAEAAMA
AwADAAMAAwAEAAQABAAFAAUABQAGAAUABQAEAAIABAAEAAQAAgABAAEAAQAAAP3//P/8
//v/+v/5//j/+P/3//f/9//3//b/9v/2//X/9f/2//b/9//3//j/+P/5//n/+//7//v/
/P/9//7//v/+////AAAAAP///////wAAAQACAAMABQAEAAMAAgABAAMAAwADAAMAAwAD
AAEAAQACAAIAAgADAAMAAQAAAP///f/8//z//P/8//r/+v/6//z/+v/6//n/9//3//f/
9//3//f/9v/2//b/9P/0//T/9P/0//P/8//z//P/8//z//D/8P/w//D/8v/y//H/8f/x
/+//7//w//L/8v/y//H/8f/y//L/8v/w//D/7v/u//D/8P/w//D/7v/u/+7/7v/t/+3/
7f/t/+3/7f/t/+3/7f/t/+z/7P/t/+//8P/w//L/9P/0//L/8v/y//L/9P/0//T/9P/z
//L/8f/w//D/8f/x//H/9P/0//X/+P/5//n/+v/7////AAAAAAEAAgACAAIAAwAFAAUA
BQAEAAAA/v/8//v/+f/2//T/8v/0//X/9f/1//P/8//y//H/8f/x//H/8f/x//H/8f/x
//H/8f/x//H/8f/x//H/8f/v/+//7//w//H/8v/z//T/8//z//T/9P/1//X/9f/1//f/
9//4//z/BwAcADwAZQCNAKgAsgClAJIAiwB+AGQAUABDAB4A4P+l/2z/Nv8R//z+8P7w
/gT/If8+/1v/ev+T/6T/sf++/8r/1//f/+X/5//p/+3/7v/w//H/8f/0//T/9f/2//j/
+P/4//j/+P/4//j/+f/6//r/+P/4//n/+f/5//n/+v/6//z//P/8//v/+f/7//z//P/+
//7//v/+//z//f/9//3///////////8BAAEAAgACAP////8AAAAAAgACAAIAAgADAAMA
AwADAAUABQAFAAUABwAIAAgACAAJAAsACwAMAA0ADgAPABAAEQARABIAEwAWABcAGAAY
ABgAGgAbABwAHQAeAB4AHgAhACEAIgAiACIAIgAiACIAIgAhACAAIAAgACAAHwAeAB4A
HQAcABwAHQAdABwAHAAbABsAGwAbABsAHAAcABwAHQAdAB0AHgAeAB8AHwAeACAAIAAg
AB4AHwAfAB8AHgAdABwAHAAbABoAGQAYABgAFgAVABQAEwAUABQAFAATABMAFAAUABUA
FQAWABYAFwAZABsAGwAbABwAHQAeAB4AHgAfACAAIAAjACMAIwAkACQAJAAkACUAJQAl
ACUAJQAnACcAJwAnACcAJwAlACUAIgAiACIAIwAhAB8AHgAdAB4AHgAfACAAHgAcABwA
HAAeABwAHAAbABsAGwAbABsAHQAdABwAHAAcABoAGgAaABoAGgAZABkAFwAXABcAFwAY
ABgAGAAYABgAGAAXABcAFwAVABUAFgAUABQAFAATABEAEgASABIAFAAUABIAEgAQABAA
EAAQABIAEgASABIAEQARABEAEQARABEAEQARAA8ADwAOAA4ADgANAAsACgAMAAwADAAM
AAoACgAKAAoACgAKAAoACgAKAAsACwALAAwADAANABAAEwATABQAFQAXABgAGAAZABgA
GAAYABkAHAAdAB4AHgAcABoAGAAXABMAEAAOAAwADAANAA0ADQAKAAkABwAFAAUABQAF
AAUACAAJAAoACwALAAsACwALAAsACwALAAsACQAJAAkACgAMAAwADAAMAAsACwAMAAwA
DAALAAoACQAHAAUACAASAB8ANABWAH8AowC2ALQAowCQAIEAbgBQADwALwAIAMz/lf9i
/yz/B//0/ur+6P76/hv/PP9f/4L/m/+q/7n/xv/U/+H/6//v/+//8f/z//b/+P/5//n/
/P/8////AAACAAIAAAAAAAAAAAAAAAEAAgACAAIAAgADAAMAAwADAAQABAACAAIAAgAB
AP//AQACAAIAAgACAAIAAgACAAMAAwADAAEAAQABAAEAAQABAAIAAgABAAEAAgACAAAA
AAAAAAAAAwADAAMAAwAHAAcABwAHAAcACAAIAAgACQALAAsADAALAAwADQAOABAAEQAT
ABUAFAAVABYAFgAWABgAGQAaABsAHAAcABwAHwAfACAAIAAeAB4AHgAeABwAGwAaABoA
GAAYABcAFgAYABcAFgAWABIAEQAPAA4ADQANAA0ADQALAAwADAAMAAkACQAJAAoACgAL
AAsACgAKAAoACgAIAAcABwAHAAYABwAGAAYABQACAAEAAAAAAP//////////AAAAAAAA
///9//7//v///wEAAgACAAMAAwAFAAUABQAIAAkACgAKAAoACwAMAAwADQANAA0ADgAQ
ABAAEAARAA8ADwAPAA8ADwAPAA8ADwAPAA8ADQANAAwADAAMAA0ADwANAAwACwAJAAgA
CAAIAAgABgAGAAYABgAEAAQAAwAEAAUABgAHAAYABQADAAIABQAEAAUABgAFAAQAAgAB
AAMAAwADAAMAAgACAAIAAgAEAAQAAwADAAEA/////wAA/v/+//7//f/9//7//v/+//z/
/P/6//r/+//8//3//v/+//7//v/+//v/+//7//v//f/9//3//f/8//v/+f/4//r/+//7
//r/+v/6//r/+v/6//z/+v/4//r/+v/6//r/+P/4//j/+P/6//r/+v/6//r/+//7//v/
+v/6//v//v//////AAABAAEAAgACAAMABAAEAAQABQADAAMAAwACAAAA/v/8//v/+//4
//b/9P/y//P/8//z//P/8//y//H/8f/x//H/8f/x//H/8f/x//H/8f/x//H/8f/x//H/
8f/x//H/8f/y//L/8v/y//L/8//z//T/9P/1//X/9f/1//v///8AAAQAEQAmAEIAaQCP
AKgArgChAIwAfwByAFgAPgAzABgA4P+l/27/Nv8J//T+6P7k/vL+Ef8y/1H/cP+N/6L/
sf++/8z/2f/l/+v/7//x//H/9P/2//f/9//6//r/+f/6//z//P/8//z//P/8//z//f/+
//7//v/+///////9//3//v/+//7//v/+//3/+//9//7//v8AAAAAAAAAAP7/////////
AQABAAEAAQD/////AAAAAP////8AAAAAAAAAAAAAAAABAAEAAQABAAMAAwADAAMAAQAC
AAIAAgAFAAcABwAIAAcACAAJAAoACwALAAwADQAOAA8AEAAQAA4AEAARABIAEwAUABQA
FAAVABUAFgAWABQAFAAUABQAFgAVABQAFAASABIAEQAQABAADwAOAA4ACwALAAoACgAH
AAcABwAHAAUABgAGAAYABQAFAAUABgAEAAUABQAEAAQABAAEAAIAAQABAAEAAAD///7/
/v/9//r/+f/4//j/9f/1//X/9f/2//b/9v/1//X/9v/2//f/9//4//j/+f/3//n/+f/5
//j/+f/6//r/+v/7//z//P/7//v/+//8//7//v/+//////////////////////////3/
/f/7//v/+v/6//r/+//7//n/+P/3//X/9P/0//T/9P/y//L/8v/y//D/8P/v/+3/7f/t
/+3/7f/t/+z/7P/s/+r/6v/q/+r/6v/p/+n/6f/p/+n/6f/m/+b/5v/m/+b/5v/l/+X/
5//l/+X/5v/k/+T/5P/j/+P/5P/k/+T/4v/i/+D/4P/h/+L/4//k/+L/4v/i/+L/4//j
/+P/4//j/+P/4//j/+H/4f/g/+D/4v/j/+P/4v/i/+L/4v/i/+L/4v/i/+L/4v/i/+L/
4v/i/+L/4v/i/+L/4v/j/+X/5v/n/+j/6P/p/+z/7f/t/+7/7//v//D/8P/x//D/8P/w
//H/7//v/+//7v/s/+r/6P/n/+b/5P/j/+L/4P/h/+H/4f/h/+H/4P/f/9//3//f/9//
4f/h/+H/4f/f/9//3//f/9//3//f/9//3//f/9//4P/i/+L/4v/i/+P/4//k/+T/5f/l
/+X/5f/l/+X/5v/s//n/DgAuAFcAfwCYAKAAkQB8AHUAaABQAEAANQASANr/of9m/y7/
Cf/2/ur+6v7+/hv/Ov9Z/3b/i/+a/6n/tv/E/9H/2f/f/+H/3//h/+T/5v/n/+f/6v/q
/+n/6v/s/+z/7v/u/+7/7v/u/+//8P/w//D/8P/x//H/8f/x//L/8v/y//L/8v/x//H/
8//0//T/9P/0//T/9P/0//X/9f/1//X/9f/1//X/9f/1//b/9v/1//X/9v/2//j/+P/4
//j/+f/5//n/+f/7//v/+//7//3//v/+//7//v////7//v8BAAIAAwAEAAMAAwAEAAUA
BgAHAAgACAAIAAoACwAMAA0ADgAOAA4ADwAPABAAEAAOAA4ADgAOABAADwAOAA4ADgAO
AA0ADAAMAAsACgAKAAsACwAKAAoACQAJAAkACQAJAAoACgAKAAkACQAJAAoACAAJAAkA
CAAKAAoACgAIAAUABQAFAAQABQAEAAQAAwACAAEAAAAAAP///////////v/+//7//f/9
//7//v///wEAAgACAAMAAwAFAAUABQAEAAUABgAGAAYABwAIAAgABwAHAAcACAAIAAgA
CAAJAAkACQAJAAkACQAJAAkACQAJAAkABwAHAAYABgAGAAcABwAFAAQAAwADAAIAAgAC
AAAA/v/+//7/AAD+//7//f/7//v/+//7//n/+f/4//j/+v/4//j/+P/4//j/9//3//f/
9//3//f/9v/2//b/9v/0//T/8//z//T/8//0//b/9P/0//T/8//z//T/9P/0//T/9P/y
//L/8v/y//L/8v/y//L/8v/y//H/8f/x//H/8v/z//T/9f/1//X/9P/0//T/9f/1//T/
8v/y//L/8v/0//T/9P/0//T/8v/y//L/8v/y//L/8v/y//L/8v/y//L/8v/y//L/9P/1
//X/9f/4//j/+f/8//v/+//8//3/AQACAAIAAwAGAAYABgAHAAcABwAHAAYABgAEAAIA
AQD+//r/9//0//T/9f/1//X/8//z//L/8f/v/+//7//v/+//7//v/+//7//v/+//7//v
/+//7//v/+//7//v//D/8P/w//D/8P/x//H/8v/y//H/8f/x//H/8f/z//b/AAALAB4A
PgBnAI0ApgCqAJsAjgCJAHgAXgBOAD8AEADS/5v/Yv8s/wv//P7y/vT+Cv8p/0b/Y/+A
/5X/qP+z/8D/zv/Z/9//4//n/+n/6//s/+7/7f/t//D/8P/x//L/9P/0//T/9P/0//T/
9P/1//b/9v/2//b/9//3//f/9//4//j/+P/4//j/9//3//n/+v/6//n/+P/3//b/9P/1
//X/9f/1//X/9f/1//X/9f/2//b/9v/3//n/+v/5//j/9//2//n/+f/5//n/+//7//v/
+//5//r/+v/6//v//f/9//7///8AAAEAAgAFAAUABgAHAAgACQAKAAoACgAMAA0ADgAR
ABIAEgASABEAEQASABIAFAAUABQAFAAUABMAEgASABQAFAATABIAEAAPAA4ADgAPAA8A
DgAOAA8ADwAPAA8ADwAQABAAEAAPAA8ADwAQABAAEQARABAAEAAQABAADgANAA0ADQAM
AAsACgAKAAkABgAFAAQABAAFAAUABQAFAAQABAAEAAMAAQACAAIAAwAFAAYABgAHAAcA
CQAJAAkACgALAAwADAAKAAsADAAMAA8ADwAPABAADgAOAA4ADwAPAA8ADwAPAA0ADQAN
AA0ADwAPAA0ADQAOAA4ADgAPAA8ADQAMAAsACwAKAAoACgAKAAgACAAIAAoACAAIAAcA
BwAHAAcABwAFAAUABAAEAAQAAgACAAIAAgACAAEAAQD//////////wAAAAAAAAAAAAAA
AP/////9//v/+//8//7//v/+//3//f/+//7//v/+//7//P/8//r/+v/6//r/+v/6//r/
+v/3//f/9//3//f/9//3//f/9//3//b/9v/6//j/+P/4//j/9v/2//b/9v/2//b/9v/2
//b/9//3//f/9v/2//f/+v/9//3//v//////AAAAAAEAAAAAAAAAAQD////////+//7/
/P/6//n/+f/2//T/8v/w//H/8f/x/+3/7f/s/+v/6//r/+v/6//t/+3/7f/t/+v/6//r
/+v/6f/p/+n/6f/p/+n/6f/q/+z/7P/s/+z/7f/t/+7/7v/u/+3/7P/r/+//7//w//L/
/f8KACIARwBvAIwAngCbAIgAdQBoAFIANgAjABAA4P+n/27/Nv8D/+b+2P7S/tr+8/4Q
/zH/Vv9z/4z/n/+s/7b/wf/N/9f/2//b/93/4v/k/+f/5//q/+r/7f/w//T/9v/0//T/
9P/0//b/9//4//j/+v/6//v/+//6//n/+f/4//b/9v/2//X/9v/5//v//P/6//r/+v/6
//r/+//7//v/+f/5//n/+f/5//n/+v/6//n/+f/6//r/+v/6//r/+v/7//v/+//7//3/
/f/9//3///8AAAAAAAABAAMAAwAEAAMABAAFAAYACQAJAAoACwAMAA0ADgAOAA4AEAAR
ABIAEwAUABQAFAAXABcAGAAYABoAGgAaABoAGQAXABUAFAAUABQAEwASABIAEQAQABAA
EAARABEAEgAQAA8ADgANAA0ADgAOAA4ACwALAAsADAAMAA0ADQAMAAwADAAMAAoACwAL
AAsACgAHAAYABgAFAAQAAwACAAIAAwADAAMAAwAAAAAAAAD//wEAAgACAAMAAQACAAIA
AwADAAUABQAFAAgACQAKAAoADAANAA4ADgAPAA8ADwAQABAAEAAQABEAEQARABEAEQAT
ABMAEwATABMAEwARABEAEgASABIAEwATABEAEAAPABEAEAAQABAAEAAOAA4ADgAQAA4A
DgANAA0ADQANAA0ADQANAAwADAAKAAgACAAIAAkACgAKAAsACQAJAAkACQAKAAoACgAK
AAgACAAHAAcACAAHAAgACgAIAAgACAAHAAUABgAGAAYACAAIAAYABgAIAAgACAAIAAYA
BgAGAAYABQAFAAUABQAFAAUABQAFAAUABQAEAAQABAAFAAUABAAEAAQABAAEAAYABgAE
AAQABAAEAAIAAgACAAIABAAEAAQABAACAAMAAwADAAUABgAIAAwACwALAAwADQAPABAA
EAARABAAEAAQABEAEAAPAA4ADAALAAoACQAJAAcABAACAAAA/v///////////////v/9
/////////////f/9//3//f/9//3//f/9////////////////////AAD+//7//v/+/wEA
AQACAAIAAQABAAEAAQADAAMAAgAGAA8AIAA4AF0AhQCmALYAswCgAI0AggBsAE4APQAq
APz/v/+K/1L/G/8C//b+7P7w/gf/KP9N/27/i/+i/7H/wP/O/9v/5f/t//H/9f/5//r/
/P//////AgACAAIAAgADAAIAAgACAAIAAgAEAAUABgAGAAQABAAFAAUABwAHAAgACAAG
AAYABgAFAAUABwAIAAgABgAGAAYABgAGAAcABwAHAAkACQAJAAkACAAHAAcABgAFAAUA
BgAGAAgACAAIAAgACQAJAAkACQALAAsACwALAAsADAAMAAwACwANAA0ADgAPABAAEQAS
ABMAEwAUABUAFgAXABgAGAAYABoAGwAcABsAHAAcABwAHQAdAB4AHgAgACAAIAAgACAA
HwAeAB4AHAAcABsAGgAaABkAGAAYABUAFQAUABQAFQAVABUAFQATABQAFAAUABEAEQAR
ABIAFAAVABUAFAAUABQAFAASABMAEwATABIAEQAQABAADwAMAAsACgAKAAcABwAHAAcA
BgAGAAYABQAFAAYABgAHAAkACgAKAAsACQALAAsACwAOAA8AEAAQABAAEQASABIAEwAT
ABMAFAASABIAEgATABMAEwATABMAEwATABMAEwATABMAEQARAA4ADgAOAA8AEQAPAA4A
DQALAAoACgAKAAoACAAIAAgACAAGAAYABQADAAMAAwADAAMAAwACAAIAAgAAAAAAAAAA
AAAA/////////////////v/+//7//v/+//7//f/9//3/+//7//z//v/+//7//f/7//z/
/P/8//z//P/6//r//P/8//z//P/6//r/+v/6//n/+f/5//n/9//3//f/9//3//f/9v/2
//j/+f/5//j/9v/2//b/9v/4//j/+P/2//b/9v/2//b/9v/2//b/+P/4//j/+P/2//f/
9//3//j/+P/5//z//////wAAAQABAAIAAgADAAIAAgACAAMAAgABAAAA/v/9//z/+//7
//n/9v/0//L/8P/x//H/8f/w//H/8f/x/+//7//v/+//7//v/+//7//t/+3/7f/t/+//
7//v/+//7//v/+//8P/w//D/8P/w//H/8f/y//L/8//z//P/8//z//P/9P/4/wEAEAAm
AEsAdQCYAK4ArQCYAIkAgABqAFAAQQAuAP7/v/+I/1D/Hf8A//L+7P70/g3/LP9L/2j/
hf+a/6n/tv/E/9H/2//f/+X/6f/p/+z/7v/v/+//8v/y//H/8v/0//T/9f/2//f/+P/2
//f/+P/4//b/9v/3//f/9//3//j/+P/2//b/9v/1//f/+f/6//r/+P/4//j/+P/4//n/
+f/5//n/+f/5//n/+f/5//r/+v/5//n/+v/6//r/+v/6//r/+f/5//n/+f/7//v/+//7
//v//P/8//z//f//////AAD//wAAAQACAAUABQAGAAcABgAHAAgACAAGAAgACQAKAA0A
DgAOAA4ADQANAA4ADgAOAA4ADgAOAA4ADQAMAAwADAAMAAsACgAMAAsACgAKAAcABwAG
AAYABQAFAAUABQAFAAYABgAGAAUABQAFAAYABgAHAAcABgAGAAYABgAEAAMAAwADAAIA
AwACAAIAAQD+//3//P/8//v/+//7//v/+v/6//r/+f/5//r/+v/7//v//P/8//3/+//9
//3//f/+////AAAAAAAAAQACAAIAAwADAAMABAAEAAQABAAFAAMAAwADAAMAAQABAAEA
AQABAAEA//////7//v/+///////9//z/+//5//j/+P/4//j/9v/2//b/9v/0//T/8//z
//P/8//z//H/8f/w//D/8P/u/+7/7v/u/+7/7f/t/+3/7f/t/+3/7P/s/+z/7P/s/+z/
6//r/+v/6f/p/+r/6v/q/+r/6f/p/+r/6v/q/+r/6v/o/+j/6P/o/+j/6P/m/+b/5v/m
/+f/5//n/+f/5//n/+f/5//p/+n/6P/o/+j/6f/p/+j/6P/o/+j/6P/o/+j/6P/o/+j/
5v/m/+b/5v/m/+b/5v/m/+b/5P/k/+T/5P/k/+X/5f/l/+b/5v/n/+r/6f/p/+r/6//t
/+7/7v/v//L/8v/y//P/9f/1//X/9P/0//L/8P/v/+z/6P/l/+L/4v/j/+P/4//h/+H/
4P/f/9//3//f/9//3//f/9//3//d/93/3f/d/97/3//g/+H/4f/h/+H/4v/g/+D/4P/g
/+P/4//k/+T/6P/p/+r/6//r/+v/7v/y//v/DAAmAEkAcQCSAKIAnQCKAIEAeABiAEwA
QwAqAPT/uf+A/0b/F//+/vD+7P72/hP/Mv9P/2r/hf+W/6f/tP/C/83/1//d/+H/4//l
/+j/5v/p/+n/7P/s/+v/7P/u/+7/8P/w//D/8P/u/+//8P/w//D/8P/x//H/8f/x//L/
8v/0//T/9P/z//P/9f/2//b/9P/0//T/9P/0//X/9f/1//X/9f/1//X/8//z//T/9P/1
//X/9v/2//T/9P/0//T/9//3//f/9//3//f/9//3//n/+v/6//r/+f/7//v//P/9//7/
//8AAAEAAQACAAMABAAFAAYABgAGAAgACQAKAAkACgAKAAoACwALAAwADAAMAAwADAAM
AAwACwAKAAoACgAKAAkACAAIAAcABgAGAAUABQAEAAQAAwADAAMAAwADAAQABAAEAAUA
BQAFAAYABgAHAAcABgAGAAYABgAEAAQABQAGAAYAAwACAAIAAQACAAEAAAAAAP3//f/9
//3//P/8//z/+//9//7//v//////AAAAAAEAAQADAAMAAwACAAMABAAEAAQABQAGAAYA
CQAJAAkACgAJAAgABwAHAAcABwAHAAcABwAHAAcABwAHAAcABQAFAAQABAAEAAUAAwAB
AAAA//8BAAAAAAAAAP7//P/8//z//P/6//r/+f/5//n/+f/5//f/9//2//b/+P/2//b/
9v/0//T/8//z//P/8//z//P/9P/0//T/9P/y//L/8f/x//P/8f/x//L/8P/w//D/7//v
//D/8P/w//L/8v/w//D/7v/u/+7/7v/w//D/8P/w/+//7//v/+//7//v/+//7//v/+//
7v/u//D/7//v/+7/7v/w//D/8P/w//D/8P/w//D/7v/u/+7/7v/u/+//7//v/+7/7v/v
//L/9f/1//b/9//5//r/+v/7//z//P/8//3//////////v/8//r/+P/3//X/8v/w/+7/
7v/v/+//7//t/+3/7P/r/+3/7f/t/+3/6//r/+v/6//t/+3/7f/t/+v/6//r/+v/7f/t
/+3/7v/u/+7/7v/u/+//7//w//D/8f/x//H/8f/z//P/8v/2////DgAmAEkAcQCUAKoA
pwCWAI0AiAByAFoAUQA6AAQAx/+O/1L/If8I//r+8v78/hf/OP9V/3D/i/+g/6//vP/G
/9P/4f/l/+n/6//t/+7/8P/x//H/9P/0//X/9v/4//j/+P/4//j/+P/7////AwAGAAQA
BAAFAAUACAAJAAsADAANAA4ADwAPAA0ADwAQABAAEgASABIAEgASABMAEwATABUAFQAV
ABUAEwATABQAFAATABMAFAAUABYAFgAWABYAFQAVABUAFQAWABUAFAATABMAFAAUABQA
FQAXABcAGAAbABwAHQAeAB8AHwAgACEAJAAlACYAJgAoACoAKwAsAC0ALgAuAC4AMAAx
ADMANAAyADIAMgAyADQAMwAyADIANAA0ADMAMgA0ADMAMgAyADMAMwAyADIALwAvAC8A
LwAwADIAMwA0ADMAMwAzADQAMgAzADMAMgAzADQANQA0ADMAMwAzADIAMQAwADAALwAw
AC8ALgAuACsAKwArACsALAAsACwAKwArACwALAAtAC0ALgAuAC8AMQAzADMAMwAyADMA
NAA0ADUANwA5ADoAOQA5ADkAOgA4ADgAOAA5ADsAOwA7ADsAOwA7ADsAOwA9AD0AOwA7
ADgAOAA4ADkAOwA5ADgANwA5ADgAOAA4ADYANAA0ADQANgA0ADQAMwAzADMAMwAzADEA
MQAwADAAMgAwADAAMAAwADAALwAvAC8ALwAvAC8ALAAsACwALAAuAC4ALQAtAC0AKwAr
ACwALAAsACwAKwArACwALAAsACwALAAqACoALAAsACwALAAsACwALAAsACkAKQApACkA
KwArACsAKwAtAC0AKAAmACcAKAApACoAKgAqACoAKgAqACoAKgAqACgAKQApACkAKAAo
ACkALAAtAC0ALgAvADMANAA0ADUANgA2ADYANwA3ADcANwA2ADYANAAyADEALwAsACoA
KAAoACkAKQApACUAJQAkACMAIwAjACMAIwAjACMAIwAjACMAIwAjACMAJQAlACUAJQAl
ACUAJQAmACgAKAAoACgAJwAnACgAKAApACkAKQApACsAKQAoAC4ANwBMAGoAkwC/ANgA
4ADXAMQAtwCqAI4AdABnAE4AFADX/6T/av89/yb/Gv8Y/yT/Qf9k/4X/pP+9/9D/3//s
//r/BwARABcAGQAbAB0AIAAkACMAIwAmACYAJwAoACoAKgAoACgAKAAoACoAKwAsACwA
KgAoAA==
         </WaveFormData>
      </LeadData>
      <LeadData>
         <LeadByteCountTotal>10000</LeadByteCountTotal>
         <LeadTimeOffset>0</LeadTimeOffset>
         <LeadSampleCountTotal>5000</LeadSampleCountTotal>
         <LeadAmplitudeUnitsPerBit>4.88</LeadAmplitudeUnitsPerBit>
         <LeadAmplitudeUnits>��V</LeadAmplitudeUnits>
         <LeadHighLimit>2147483647</LeadHighLimit>
         <LeadLowLimit>268435456</LeadLowLimit>
         <LeadID>V4</LeadID>
         <LeadOffsetFirstSample>0</LeadOffsetFirstSample>
         <FirstSampleBaseline>0</FirstSampleBaseline>
         <LeadSampleSize>2</LeadSampleSize>
         <LeadOff>FALSE</LeadOff>
         <BaselineSway>FALSE</BaselineSway>
         <ExcessiveACNoise>FALSE</ExcessiveACNoise>
         <MuscleNoise>FALSE</MuscleNoise>
         <LeadDataCRC32>3753457671</LeadDataCRC32>
         <WaveFormData>
7P/s/+z/7P/s/+z/7P/s/+z/7P/s/+z/7P/s/+z/7P/s/+z/7P/s/+r/6v/q/+r/7P/s
/+z/7P/q/+r/6v/q/+r/6v/q/+r/6v/q/+r/6v/s/+z/7P/s/+3/7v/v//D/8v/y//L/
8v/0//T/9P/0//T/9P/0//T/9v/2//b/9v/4//j/+P/4//b/9v/2//b/9P/0//T/9P/y
//L/8v/y//T/9P/0//T/8//y//H/8P/w//D/8P/w/+7/7v/u/+7/7//w//H/8v/z//T/
9f/2//n/+v/7//z//v/+//7//v8AAAAAAAAAAAAAAAAAAAAA/v/+//7//v/+//7//v/+
//z//P/8//z/+//6//n/+P/4//j/+P/4//r/+v/6//r//P/8//z//P/+//7//v/+//7/
/v/+//7//v/+//7//v8AAAAAAAAAAAAAAAAAAAAA/v/+//7//v/8//z//P/8//r/+v/6
//r/+v/6//r/+v/5//j/9//2//b/9v/2//b/+P/4//j/+P/3//b/9f/0//T/9P/0//T/
9P/0//T/9P/0//T/9P/0//b/9v/2//b/9f/0//P/8v/y//L/8v/y//L/8v/y//L/8v/y
//L/8v/0//T/9P/0//L/8v/y//L/8v/y//L/8v/y//L/8v/y//L/8v/y//L/8v/y//L/
8v/w//D/8P/w//D/8P/w//D/8v/y//L/8v/x//D/8P/x//P/9P/0//T/9P/z//P/9f/1
//X/9f/3//b/9//5//n/+//8//3//v/+//3//f///wEAAQABAAEAAAD9//v/+f/3//X/
9P/z//P/8//z//L/8P/v/+7/7f/t/+7/7v/t/+3/7f/t/+3/7f/s/+z/7P/u/+3/7f/t
/+//7//w//D/8P/v/+7/7f/u//D/8f/y//X/8v/y//L/9f/y//T/9//+/wYAEwAnAEQA
YAB5AIgAlwCrAMQA1QDeAOwA6gDIAJAAUQALAMv/m/97/2b/YP9n/3j/jP+f/67/u//E
/8v/0//a/+D/4f/h/+H/4f/k/+T/5v/m/+f/5//k/+T/5v/m/+b/5f/l/+X/5//p/+r/
6//s/+3/7v/v//L/8//0//b/9v/2//b/9f/1//X/9f/2//b/9f/0//T/9v/2//b/9v/2
//b/9v/2//b/9v/1//X/9f/1//b/9v/3//f/+P/4//j/9//3//f/+P/4//j/9//3//j/
+P/4//j/+f/5//r/+//9//7/AAABAAEAAQACAAIAAgADAAMAAwADAAMAAwACAAIAAgAC
AAMAAwACAAIAAAABAAIAAgACAAEAAQABAAAAAAD//////P/8//z//f/9//3//P/8//z/
/P/8//7///8AAAEAAgAFAAYABwAIAAoADAAOAA4AEQASABMAEwARABIAEgASABQAFAAU
ABQAEgASABEAEQARABAAEAARAA8ADQANAA0ADgAPAA8ADgANAA0ADQAOAA8ADwAPAA8A
EQASABIAEgARABMAEwATABMAEwATABMAFAAUABQAFAAWABYAFQAVABUAFQAWABcAFgAV
ABQAEwAUABQAEwASABIAEgARABEADQAPAA8ADgANAA0ADQAOAA4ADQANAAoACgAKAAsA
DAALAAwADQANAAoABwAGAAYACAAIAAgACAAKAAoACAAHAAUABgAGAAYABwAHAAYABgAG
AAcABwAFAAcACQALAAsACgAKAAgACAAIAAgACAAJAAsACwALAAsACQAJAAoACgAIAAcA
BwAHAAUABgAHAAcABgAGAAUABAAFAAgACQAKAAgACgAKAAkACAAHAAYABgAGAAcACQAI
AAgABwAGAAYABQAFAAcABwAHAAcACQAKAAsADQANAA4AEAASABQAEgARABEAEwAUABUA
FgAXABcAFQAUABMAEwARABAADwAPAA8ADwAOAA4ADQAMAAsACwAMAAwACwALAAsACwAL
AAsACgAKAAoACgAJAAkACQAHAAcACAAIAAkACQAJAAkACQAKAAoACgANAAoACgAKAA8A
DgAOAA8AFAAeAC8ARwBkAIIAmwCmALMAzwDmAPEA+gAEAfQAxgCIAEUAAwDL/6X/h/92
/3j/h/+Y/6z/v//O/9n/4P/n//H/+v/+/////////wEAAgACAAIAAgADAAMAAgACAAQA
BAAGAAUABQAFAAcACQAKAAsACAAHAAYABQAFAAUABQAGAAgACAAIAAcABwAHAAcACAAK
AAkACAAIAAgACAAIAAgACwAMAA0ADgAPABAAEAARABAADwAPAA4ADwAPABAAEAAOAA0A
DQANAAwADAAMAAsADQAOAA4ADgAQABEAEQASABIAEwATABQAEwATABMAFAAWABYAFwAX
ABUAFQAVABUAFAAUABQAFAAVABUAFAAUABQAFQAWABYAGAAXABcAFwAYABgAFwAXABQA
FAAUABUAFgAXABcAGAAYABgAGAAaABsAHAAdAB4AHwAgACEAIgAmACgAKgAqACoAKgAq
ACkAKgAsAC0ALgAtACwAKwAqACoAKgApACkAJQAkACQAJQAnACUAJQAlACUAJQAkACIA
IQAhACEAIgAlACUAJQAlACMAJAAkACQAJwApACkAKQAnACcAJwAnACoAKgAqACoAKgAq
ACkAKQArACsALAAtACwAKwAqACkAKAAoACcAJgAkACQAIwAjACMAJQAlACQAIQAhACEA
IgAkACMAIwAgABwAHAAdAB4AIQAiACMAIwAgAB0AHAAcABwAHAAcABwAHAAcABoAGQAb
ABwAHAAcABsAGwAaABoAHAAdAB0AGwAbAB0AHwAfAB0AHAAZABgAGwAcAB0AHwAbABkA
FwAVABUAFwAaABwAGwAZABgAFwAXABgAGQAZABYAFgAVABQAFgAYABQAEgATABQAFQAW
ABcAFgAWABcAFgAWABUAFAASABEAEQATABMAEwATABUAFgAXABkAGQAaABwAHgAgAB8A
HQAcAB0AHgAfACAAIQAfAB0AHAAbABkAFwAWABUAEwATABMAEgAPAA0ACwAJAAcACAAI
AAcACAAJAAoACwAIAAYABQAEAAUABQAGAAcABQAFAAYABgAFAAUABQAFAAUABgAGAAYA
CQAGAAYABgAFAAIABgAJABAAHAAvAE0AbACCAI8AnACzANEA6ADzAPwAAgHwAMIAigBJ
AAMAxf+X/3f/ZP9m/3P/hP+a/7f/yv/P/9L/2//n//D/9v/3//P/8f/x//L/9P/2//b/
9//3//j/+P/6//r/+v/5//n/+f/3//n/+v/7//j/9//2//X/9//3//f/+P/2//b/9v/1
//X/9f/1//b/9v/1//T/9P/1//b/9//4//b/9P/y//D/8f/y//L/8//z//P/9P/0//D/
7//v/+7/7//v//D/8f/y//L/8v/x//H/8v/y//L/8f/x//D/8P/u/+//7//w//P/8//z
//T/8v/y//P/8//z//P/8//z//T/9P/0//T/9f/1//T/9P/0//X/9v/2//T/8f/v/+3/
8P/w/+//7//w//L/9P/3//T/8//x//D/8P/w//D/8v/0//b/+P/6//v//P/9//7/AAAC
AAQABAAHAAgACQAJAAgACAAHAAYABwAIAAkACgAHAAYABAADAAEAAAAAAAEAAgABAAIA
AwADAAMAAgAAAAAAAQACAAQABQAFAAUABQAFAAYABgAGAAUABwAHAAcABQAFAAUABQAI
AAgACAAIAAcABgAEAAMAAQABAAIAAwADAAMAAwADAAAAAAD///7///8AAAAAAQD9////
///+//3//f/9//7//f/7//r/9v/2//j/+//+//v/+v/5//f/+f/3//f/+P/3//b/9f/0
//b/9v/0//P/8//0//T/9P/1//X/9P/0//P/8//y/+//7//x//P/8//0//T/8v/y/+//
7v/t/+3/7//v/+//7//v/+//8P/w/+//7f/s/+v/7f/w//P/9f/x//D/7v/s/+7/8P/w
//D/7v/u/+7/7f/v/+7/7v/s/+z/7P/s/+z/7f/s/+z/7f/v//D/8P/w/+//7f/s/+3/
7f/t/+3/7//w//H/8//z//P/9P/1//b/+P/3//f/+f/4//f/9v/1//X/8//y//H/8f/v
/+7/7f/t/+3/7f/s/+r/6f/o/+f/5//o/+j/5//n/+f/5//n/+X/5P/k/+T/5f/l/+b/
5//l/+X/5v/m/+b/5f/k/+P/5f/m/+b/5v/p/+b/5v/m/+f/5v/m/+n/8P/6/wcAHwA6
AFgAbwB8AIsApQDAANEA2gDoAOQAvACCAEEA+/+5/4f/Y/9M/0r/Wf9s/4L/lf+q/7n/
wv/J/9P/3P/g/+H/4//j/+H/4v/m/+b/5v/n/+f/6P/o/+r/6v/q/+n/6f/p/+f/6f/q
/+v/6//r/+v/6//u/+//8P/y//L/8v/y//H/8f/x//H/8v/y//H/8P/w/+7/7v/u/+7/
7v/u/+7/7v/u/+7/7f/t/+3/7f/u/+7/7f/t/+7/7v/w/+//7//v//D/8P/w/+//7f/u
/+7/7v/w//H/8f/y//H/8f/w//D/8f/x//H/8v/y//L/8//z//P/8//z//P/9v/2//b/
9v/1//X/9P/0//L/8//0//T/9P/z//P/8//z//L/8P/v/+7/7v/u/+//7f/t/+z/7P/s
/+z/7P/u/+3/7v/v//D/8//0//X/9v/4//r//P/8//3//v////////8AAAAAAAACAAIA
AgACAAAAAAD//////f/8//z//f////3//f/9//z//f/9//z//f/9//3//v//////////
//3//v/+//7///8BAAEAAQABAAEAAQABAAQABAAEAAQAAgACAAEAAQABAAEAAgADAAMA
AwADAAMAAgACAAEAAAADAAQABAAFAAIAAwACAAAA////////AAAAAP/////8//z//P/9
//7//v/+//7//f/9//v/+//8//7//v/+//7/AAAAAP7//f/9//7//v/+//3//f/8//z/
/P/9//3/+//5//v//f/9//z//P/6//r/+v/6//r/+//7//v/+//7//n/+f/6//r/+v/5
//n/+f/5//r/+//7//r/+v/5//j/+P/6//r/+v/6//r/+v/5//n/+P/4//j/+P/4//n/
+P/4//n/+f/6//r/+v/8//v/+//9//3//f/9////AAABAAMAAwABAAIAAwAEAAQAAwAD
AAUAAwADAAMAAwABAP///v/9//z/+//7//v/+f/5//n/+P/4//f/9v/1//X/9v/2//X/
9//3//f/9//3//b/9v/2//j/9//3//f/9//3//j/+P/3//f/9//3//n/+v/6//r//f/6
//r/+v/7//r/+v/9/wQADgAfADcAVgByAIcAkgCjAL0A1gDjAPAA+gDsAMIAhgBDAPv/
wf+X/3n/bP9u/3n/iP+e/7H/vv/J/9L/2f/h/+r/7P/t/+3/7f/t/+z/7v/w//D/8f/x
//D/8P/y//L/8v/x//H/8f/v//H/8v/z//X/9f/1//X/9f/1//X/9v/2//b/9v/1//f/
9//3//j/9v/1//T/9P/0//T/9P/0//L/8v/y//L/9P/0//P/8//z//P/9P/0//H/8f/y
//L/8v/x//H/8f/y//L/8v/x//P/9P/0//T/8v/z//P/9P/0//X/9f/2//b/9f/0//T/
9P/0//X/9f/3//f/9//3//b/9v/2//b/9//3//b/9v/1//X/9f/0//T/8//z//P/9P/0
//P/8//w//D/8P/x//H/8f/w//D/8v/y//L/9P/1//b/9//4//v//P/9//7//v8AAAIA
AgADAAQABQAFAAUABgAGAAYABgAGAAYABgAGAAYABQAFAAMAAgACAAMABQADAAMAAwAC
AAMAAwACAAIAAwAEAAYABgAFAAQAAwAFAAYABgAGAAcACQAJAAkABwAHAAcABwAIAAgA
CAAIAAgACAAHAAcABQAFAAYABwAHAAcABwAHAAYABgAFAAQABAAEAAMAAwADAAUABQAE
AAEAAQABAAIAAgABAAEA/v/8//z//f/+//7//v/+//3//v/7//r/+v/8//z//P/8//z/
/P/6//n/+f/6//r/+v/5//n/+P/4//j/+f/5//f/9f/3//n/+f/6//r/+P/4//b/9v/2
//f/9//3//f/9//1//X/9v/2//j/9//3//f/9//4//n/+f/4//j/9//2//b/+P/4//j/
+P/4//j/9//5//j/+P/4//n/+f/5//j/9v/2//b/9v/3//b/9v/3//f/+P/4//j/+P/3
//f/+f/3//f/9//5//n/+f/6//n//P/+/wAAAgACAAEAAQADAAMAAwADAAMABQADAAIA
AQD///3//P/7//n/+f/5//j/+P/3//b/9f/z//T/9P/z//P/8//z//P/9f/0//T/9P/0
//P/8//z//X/9f/2//b/9f/1//X/9f/1//b/9v/2//f/9P/0//T/9//6//7/BQAIAA4A
HwA7AFoAdgCJAJYAqQDDANgA4QDsAO4A2ACoAG4ALQDp/7P/j/93/27/dP9//47/ov+z
/8L/zf/W/93/5f/s/+7/7f/v//H/8//0//L/8f/w//D/7//v//D/8//0//L/8f/x//H/
8//1//b/9//3//f/9//3//f/9//3//j/9v/2//b/9f/z//P/8//0//T/8//y//L/8v/y
//L/8v/w//D/8P/w//H/8v/y//P/9P/1//f/+P/0//P/8//y//P/8//0//X/9P/0//T/
8//x//L/8v/y//T/9f/1//b/+v///wMACAAJAAkACQAKAAwADAANAA0ACwALAAsACwAN
AA4ADwAQAA8ADQAKAAgACgALAAwADAAMAAsACwALAA4ADgANAA0ACwAKAAkACQALAAsA
CgAKAAwADAAMAA4ADwAQABEAEgARABIAEwAUABgAGgAcABwAHQAeAB8AHwAeAB4AHQAc
AB0AHgAfACAAHgAeAB0AHQAdABwAHAAdAB0AGwAbABsAGQAZABgAFgAYABkAGgAcABsA
GwAbABsAHQAeAB4AHgAeAB8AHgAdAB8AHwAfAB8AHgAeAB4AHgAgACAAHwAfAB4AHQAd
AB0AHwAfAB8AHwAeAB4AHQAcABwAHAAbABsAFwAZABkAGAAVABUAFQAWABgAFwAXABQA
EwAUABYAGAAWABYAFgAVABYAEwASABIAEgASABIAEgAQABAADgANAA8AEAAQABAAEwAT
ABIAEgASABEADwALAAsADQAPAA8AEgASABAAEAAPAA4ADQANAAwACwAKAAkACQAJAAoA
CgAKAAkACQAJAAkACgALAAsADAAMAAkACgAOAAsACgAJAAgABwAGAAYABwAHAAgACAAI
AAkACQAKAA0ACgAJAAgACQAMAA0ADwAPAA0ADgAPABAAEgARABEAEwARABEAEQARABEA
DwAOAA0ADgANAA0ADQALAAkABwAEAAIAAQAAAP//AQACAAIAAQD///////////3//P/8
//z//v/9//3//f/9//3//v/+/wIAAwAEAAUAAgACAAEAAAADAAAAAAAAAAcACAAIAAsA
EAAUAB8AMwBMAGgAhwCaAKcAuwDWAOcA8gD8APoA4ACuAG0AIwDd/6X/gf9s/2b/bf92
/4j/of+6/8v/2P/h/+H/4v/q//P/9//z//P/+P/6//j/+P/5//n/+f/6//3//v/7//n/
+P/3//n/+//8//3////////////8//v/+v/6//n/+P/3//X/+P/5//r//P/7//n/9//2
//n/+v/7//z/+//6//n/+P/2//b/9f/1//P/8//0//T/9v/3//n/+v/3//X/9P/z//X/
9v/3//f/9f/2//b/9v/4//n/+f/6//j/+f/5//r//f/9//3//v8AAAAAAQABAAEAAQAB
AAEAAAAAAAAAAAACAAMAAwAEAAQABQAGAAYAAwABAAAA//8AAAAA//////z//P/8//3/
/v//////AAD+//z/+v/6//3/AAADAAYABQAGAAcACAAIAAoADAAMAAwADAAMAAsADAAO
AA8AEAAOAA4ADgAOABAAEAAPAA8ADQAMAAwADQALAAkACQAJAAoACwALAAoACQAJAAkA
CgALAAsACwALAA0ADgAOAA4AEQATABMAEwASABEAEAAPABAAEAAQABAADgAOAA0ADQAO
AA8AEQATABIAEQAQAA8ADgAOAA0ADAAMAAwACwALAAcACQAJAAgABwAHAAcACAAIAAcA
BwAEAAAAAAABAAIAAQACAAMAAwABAP3/+//6//v//P/9//7//v/+//z/+//7//z//P/8
//r/+f/3//b/+//9//7//f/7//v/+//5//j/+P/2//b/9v/2//b/9//5//n/+f/5//X/
9f/2//b/+P/3//f/9//2//b/9v/1//b/9v/1//T/8v/0//T/9P/2//b/9v/1//f/9v/2
//b/9v/2//T/8v/x//H/8f/y//L/8v/w/+//7//x//L/8//0//f/9v/3//n/+f/5//r/
+//8//z/+//7//3/+v/5//j/9//4//f/9//3//P/8f/w/+//7//v/+//7v/s/+v/6v/p
/+r/7P/t/+3/6v/p/+j/5//n/+b/5v/m/+j/5//n/+f/5//n/+j/6P/u//P/+P/9/wEA
BAAGAAgACwAIAAgACAALAAwADAANAA4AFgAlADcAUgBwAI0AoACtAMMA3gDxAPoACAEM
Ae4AugB5ADEA6f+1/4//cv9k/2n/ev+Q/6v/vv/L/9T/3f/n/+7/8v/1//f/9//5//r/
+P/5//r//P/9//z//P/+//7//P/7//v/+//8////AQADAAIAAQAAAP//AQABAAEAAgAB
AAAA///9//3//f/9//7/AAD///7//v/+//7//v/+/wAAAAAAAAAA///+//z/+//7//v/
/P/8//3//f/+//7//P/7//v/+//8//z//P/7//v//P/8//z//P/9//3//v/8//3//f/+
/////////wAAAAAAAAEAAQABAAEAAQABAAIAAgACAAIAAwADAAIAAgAAAAEAAgACAAAA
////////AAAAAP/////8//z//P/9//v/+//6//r/+v/6//r//P/7//z//f/+//3//v//
/wAABAAGAAgACAAJAAoACwALAA0ADgAOAA4ADgAOAA4ADgAOAA4ADQANAA0ADAAMAA0A
CwAJAAkACQAIAAkACQAIAAgACQAKAAwACwALAAsACwANAA4ADgAOAA8AEQARABEAEwAT
ABMAEwASABIAEgASABQAFAATABMAFQAVABYAFwAVABUAFQAVABQAFAATABIAFAAUABMA
EwAPABEAEQAQAA8ADwAPABAADgANAA0ACgAKAAoACwAMAAsADAANAA0ACgAHAAYABgAI
AAgACAAIAAoACgAIAAcABwAIAAgACAAJAAkACAAIAAkACQAIAAUAAwAFAAcABwAIAAgA
BgAGAAYABgAGAAcABwAHAAcABwAFAAUABgAGAAYABQAFAAUAAwAEAAUABQAEAAQAAwAC
AAIABAAEAAQAAgACAAIAAQADAAQABAACAAIAAgACAAEAAAAAAAEAAQACAAIAAgAAAP//
//8BAAEAAQABAAMABgAHAAkACQAHAAgACQAKAAoACQAJAAsACQAJAAkACQALAAkACAAH
AAUAAwACAAEAAQABAAEAAAAAAP///v/9//3//v/+//3//f/9//3//f/7//r/+v/6//r/
+f/5//n/+//7//z//P/8//v/+v/5//n/+v/6//r//f/6//r/+v/7//r/+v/9/wIACgAX
ACkARABiAH0AkACdAK8AygDdAOgA9AD2ANoApABlACEA3/+p/4f/cP9o/2//fv+Q/6P/
tv/D/8z/1f/d/+b/6v/t/+3/7f/t/+7/8P/w//D/8f/x//L/8v/0//T/9f/1//b/9//2
//f/9//3//f/9//3//f/9//3//f/+P/1//T/8//x//P/8//z//T/8v/x//D/8P/u/+7/
7v/u/+7/7v/u/+7/7v/u/+3/7f/t/+3/7v/u/+3/7f/u/+7/7P/r/+v/6//u/+7/7v/t
/+v/7P/s/+z/7v/v/+//8P/u/+//7//w//H/8f/x//L/8P/w//H/8f/x//H/8f/x//T/
9P/0//T/9P/z//H/8P/3//3/AwAIAAwADwATABcAGAAYABcAFwAYABgAGAAZABcAFwAW
ABYAFgAWABYAGAAXABgAGQAaABsAHAAdAB4AIgAkACYAJgAnACgAKQApACgAKAAnACYA
JgAmACYAJgAkACQAIwAjACMAIgAiACMAIwAhACEAIQAgACEAIQAgACEAIQAhACIAIQAh
ACEAIQAhACIAIgAiACEAIwAjACMAJQAlACUAJQAmACYAJgAmACYAJgAlACUAJQAlACYA
JwAlACUAJQAlACYAJgAlACQAJAAkACMAIwAfACEAIQAgAB8AHwAfACAAHgAdAB0AGgAZ
ABoAHAAeAB4AHgAeAB0AHAAZABgAGAAaABoAGgAaABoAGgAYABcAFwAYABgAGAAZABkA
GAAYABkAGQAYABUAFQAXABkAGQAZABgAFQAUABQAFAAUABUAFQAVABUAFQATABMAFAAU
ABQAEwATABMAEQASABMAEwASABIAEQAQABAAEgASABIAEgASABIAEQATABIAEgASABMA
EgASABIAEgASABMAEgASABMAEgASABEAEAASABEAEQATABUAFQAVABcAFwAXABgAFwAZ
ABoAGwAcAB4AHQAdAB8AIQAhACEAIQAhAB8AHgAdABkAFwAWABUAFQAVABUAFAAUABMA
EgARAA8AEAAQAA8ADwAPAA8ADwAPAA4ADgAOABAADwAPAA8ADQANAA4ADgAPAA8ADwAP
AA8AEAAQABAAEQAOAA4ADgAPABIAEgAVABoAJAAzAEUAYAB+AJcApgCzAMkA4gDzAP4A
CgEEAeIArABtACkA6/+9/5//jP+I/5H/ov+0/8f/2P/j/+r/8f/5//7/BAAHAAcABwAJ
AAoACAAKAAoACwALAAoACgAMAAwADAALAAsACwAJAAsADAANAA0ADQANAA0ACwALAAsA
DAAMAAwADAALAAsACwALAAwACgAJAAgACAAIAAgACAAIAAgACAAIAAgACAAIAAcABwAH
AAcACAAIAAUABQAGAAYACAAHAAcABwAGAAYABgAFAAcACAAIAAgABgAHAAcACAAGAAcA
BwAIAAkACQAJAAoACAAIAAkACQALAAsACwALAAoACgAKAAoACQAJAAgACAAIAAkACgAK
AAoACQAJAAkACAAIAAcABwAGAAYABgAHAAUABQAEAAQABgAGAAYACAAHAAgACQAKAA0A
DgAPABAAEAASABQAFAAXABgAGQAZABsAHAAcABwAGgAaABoAGgAcABwAGwAbABsAGgAa
ABsAGQAXABcAFwAWABcAFwAWABcAFwAXABgAGwAbABsAGwAZABoAGgAaABkAGwAbABsA
HAAdAB4AHwAfAB4AHQAcAB4AHgAdAB0AHQAdAB4AHwAfAB8AHwAfACAAIAAfAB4AHgAe
AB0AHQAdAB8AHwAeAB0AHQAdAB4AHgAdAB0AGgAaABoAGwAcABoAGgAaABkAGQAXABcA
GAAYABgAGAAYABoAGgAYABcAFQAWABYAFgAXABcAFgAWAB0AIQAkACUAJgApACwALQAt
ACwAKQAoACoAKgAqACsAKwArACsAKwApACkAKgAqACoAKQApACkAKQAqACsAKwAqACoA
KQAoACoAKgAqACoAKgAqACoAKgAqACkAKAAoACkAKQAqACoAKgAqACkAKQArACkAKQAp
ACsALAAtAC8ALwAxADIAMwA0ADQAMwAzADUANwA3ADcANwA1ADMAMgAxAC0AKwAqACkA
KwArACsAKgAmACUAJAAjACMAJAAkACMAIQAhACEAIQAhACAAIAAgACAAHwAfAB8AHwAf
ACAAIAAhACEAIQAhAB8AIAAgACAAIQAeAB4AHgAhACAAIAAjACgAMAA9AE8AaACGAKEA
sgC9ANMA7AD5AAIBEAEQAfAAugB9ADcA9//J/6n/lv+S/5v/qv+8/83/3P/p//T/+/8D
AAoAEAARABMAEwATABIAEgAUABQAFQAVABYAFgAYABgAFwAVABQAEwATABUAFgAXABcA
FwAXABcAGQAZABkAGgAcABwAHAAbABoAGQAYABgAGgAZABgAGAAYABgAGAAYABoAGgAa
ABoAGgAaABkAGQAYABcAFwAWABYAFwAZABoAGgAZABkAGQAaABoAGgAZABsAHAAcABwA
GQAZABgAGAAbAB0AHgAgAB4AHQAcABwAHAAcAB0AHQAfAB8AHwAfACIAIgAiACIAIwAj
ACIAIgAiACMAJAAkACIAIQAhACEAJAAkACMAIwAkACQAJAAlACUAJQAkACQAIgAiACIA
JAAmACgAKgAsAC0ALgAvADAAMQAyADMAMgA0ADYAOAA5ADsAPAA8ADwAOgA6ADoAOgA6
ADoAOQA5ADUANAA0ADUANwA1ADUANQA4ADkAOQA4ADUANQA1ADYANwA3ADcANwA3ADgA
OAA4ADsAPQA9AD0APQA9AD0APQA+AD4APgA+AD4APgA9AD0APQA9AD4APwBBAEEAQQBB
AD8APgA8ADoAPAA8ADsAOwA7AD0APQA8ADkAOQA5ADoAOgA5ADkANgA1ADYAOAA6ADoA
OgA6ADkAOgA3ADYANgA2ADYANgA2ADgAOAA2ADUAMwA0ADQANAA3ADcANgA2ADcANwA2
ADMAMwA1ADcANwA2ADYANAA0ADYANgA2ADcANQA1ADUANQA0ADUANwA4ADYANQA1ADUA
NQA2ADcANwA8ADoAMwAwADMANAA1ADYANgA2ADcAOQA3ADgAOAA4ADYANQA1ADcAOQA5
ADkAOwA+AD8AQQBBAEMARABFAEYARABDAEMARQBHAEcARwBHAEUAQwBCAEEAQQA/AD4A
PQBAAEEAQgBCAD4AOwA4ADUANQA2ADYANQA1ADUANQA1ADcANgA2ADYAOAA3ADcANwA3
ADcAOAA4ADkAOQA5ADkAOQA6ADoAOgA9ADoAOgA6AD0AOgA4ADkAPgBKAF0AdwCWALYA
yQDUAOMA+wAUASEBKgE0ASwBCAHOAI0ARwAHANX/tf+m/6T/rf/A/9b/7f/+/wkAEAAZ
ACUAMAAyAC8ALQArAC0AMAA2ADQANAA1ADUANQA2ADkAOgA4ADcANwA3ADkAOwA8AD0A
OwA3AA==
         </WaveFormData>
      </LeadData>
      <LeadData>
         <LeadByteCountTotal>10000</LeadByteCountTotal>
         <LeadTimeOffset>0</LeadTimeOffset>
         <LeadSampleCountTotal>5000</LeadSampleCountTotal>
         <LeadAmplitudeUnitsPerBit>4.88</LeadAmplitudeUnitsPerBit>
         <LeadAmplitudeUnits>��V</LeadAmplitudeUnits>
         <LeadHighLimit>2147483647</LeadHighLimit>
         <LeadLowLimit>268435456</LeadLowLimit>
         <LeadID>V5</LeadID>
         <LeadOffsetFirstSample>0</LeadOffsetFirstSample>
         <FirstSampleBaseline>0</FirstSampleBaseline>
         <LeadSampleSize>2</LeadSampleSize>
         <LeadOff>FALSE</LeadOff>
         <BaselineSway>FALSE</BaselineSway>
         <ExcessiveACNoise>FALSE</ExcessiveACNoise>
         <MuscleNoise>FALSE</MuscleNoise>
         <LeadDataCRC32>3201355497</LeadDataCRC32>
         <WaveFormData>
2v/a/9r/2v/c/9z/3P/c/97/3v/e/97/3P/c/9z/3P/c/9z/3P/c/9z/3P/c/9z/2v/a
/9r/2v/Y/9j/2P/Y/9r/2v/a/9r/2P/Y/9j/2P/Y/9j/2P/Y/9r/2v/a/9r/2f/Y/9f/
1v/W/9b/1v/W/9b/1v/W/9b/1P/U/9T/1P/U/9T/1P/U/9L/0v/S/9L/0v/S/9L/0v/S
/9L/0v/S/9T/1P/U/9T/1P/U/9T/1P/W/9b/1v/W/9j/2P/Y/9j/2f/a/9v/3P/f/+D/
4f/i/+X/5v/n/+j/6f/q/+v/7P/t/+7/7//w//D/8P/w//D/8v/y//L/8v/w//D/8P/w
/+//7v/t/+z/7P/s/+z/7P/u/+7/7v/u/+7/7v/u/+7/8P/w//D/8P/u/+7/7v/u//D/
8P/w//D/8P/w//D/8P/y//L/8v/y//L/8v/y//L/8P/w//D/8P/y//L/8v/y//L/8v/y
//L/8v/y//L/8v/y//L/8v/y//D/8P/w//D/8P/w//D/8P/v/+7/7f/s/+7/7v/u/+7/
8P/w//D/8P/u/+7/7v/u/+7/7v/u/+7/7v/u/+7/7v/s/+z/7P/s/+7/7v/u/+7/7P/s
/+z/7P/s/+z/7P/s/+7/7v/u/+7/7v/u/+7/7v/s/+z/7P/s/+7/7v/u/+7/8P/w//D/
8P/u/+7/7v/u/+7/7v/u/+7/8P/w//D/8P/w//D/8P/w//H/8f/x//H/7//v/+//7//x
//H/8v/y//T/9f/2//f/9f/1//X/9f/1//X/9f/5//v/+//7//v/+//7//n/+f/4//f/
9v/2//b/9v/2//T/8//z//P/8//x//H/8P/w//D/8P/w//D/8P/w/+//7//t/+3/7f/s
/+7/7v/v/+//7//v/+//7//v//D/8P/w/+//7//v//D/8P/w//D/8v/0//j//P8FABUA
KAA/AFUAbACLAK8AzgDoAAABEQEKAe0AxACWAGEAMwAQAPL/3P/N/8v/0f/Z/97/4f/j
/+b/6P/r/+z/7P/r/+v/6//q/+r/6//r/+v/6//r/+z/7P/q/+r/6v/p/+n/6f/q/+r/
6v/s/+z/6v/q/+z/6//r/+v/6//r/+v/6//r/+v/7P/t/+3/7f/s/+z/7P/t/+7/7v/t
/+3/7f/s/+7/7f/s/+z/7P/q/+z/7P/t/+3/7f/t/+v/6//s/+z/6v/q/+r/6f/p/+n/
6P/o/+r/6v/q/+r/6v/q/+r/6v/p/+n/6f/p/+n/6P/o/+j/6P/o/+j/6P/n/+f/5//o
/+j/5//m/+X/5v/l/+b/5//n/+f/5//n/+X/5f/l/+b/5v/m/+b/5//p/+n/6f/q/+r/
6v/r/+3/7//x//H/8//1//j/+//8//3///8BAAIAAwAEAAUABQAFAAYABgAHAAkACQAJ
AAkACQAJAAgABwAGAAYABwAHAAUABQAFAAUABQAFAAUABAAEAAUABQAFAAUABQAFAAUA
BQAFAAUABgAGAAYABgAHAAUABQAFAAUABwAHAAcABwAIAAgACAAJAAcACAAIAAgABgAG
AAYABgAHAAgACQAKAAkACQAJAAgABgAGAAcABwAFAAUABQAEAAYABgAGAAYAAwADAAQA
BAAFAAYABgAHAAMAAwADAAMAAQABAAEAAAAAAAAA////////////////AQABAAEAAQAB
AAEAAgACAAIAAgADAAMAAgACAAEAAAACAAEAAAD//wAAAQACAAMAAQABAAEAAQD+//7/
/v///wEAAQABAAEAAQABAAEAAQABAAIAAgABAP//AQACAAIAAgACAAIAAgACAAIAAgAB
AAEAAQABAAEAAQABAAEAAwADAAQABAAGAAcACAAJAAsACwALAAsACwALAAsADwAPAA8A
DwAPAA4ADQAKAAkACAAHAAYABgAJAAoACwAKAAcABwAHAAcABQAFAAQABAACAAIAAgAC
AAIAAgABAAEAAQABAAEAAAD///7//v/9//7///8AAAEAAgAEAAUABgAHAAcABwAIAAgA
CAAGAAYABgAKABIAHQAvAEYAXwB1AIwArwDRAOwAAgEaASEBDgHrAMAAjgBbADEADgDw
/9z/0//X/+H/6//w//X/9//6//z///8AAAAA//////3//P/6//v/+//7//v//f/+//7/
/P/6//r/+f/5//n/+v/6//r/+f/4//X/9P/3//f/+P/5//n/+f/5//n/+//7//z//f/7
//v/+v/6//r/+//8//z//f/9//3//P/8//v/+v/6//f/9P/1//T/9P/1//b/9//4//n/
+//8//r/+v/6//n/9//3//b/9v/4//j/+P/4//j/+P/4//j/9v/1//T/8//x//D/8P/w
//P/9P/1//b/9f/1//X/9v/0//P/8v/x//P/8f/x//H/8f/x//H/8f/x//H/8f/y//L/
8v/y//P/9P/1//b/+P/6//r/+//9////AQABAAMAAgAEAAYABgAHAAkACwAMAA8AEAAR
ABEAEwAUABQAFQATABMAEwATABMAEwASABEAEgASABMAEwARABEAEQARABAADwAOAAwA
DAANAA0ADQALAAsACwALAA0ADQANAA4AEAAQABAAEQAPAA8ADwAPABEAEQARABEAEgAS
ABIAEwAVABYAFgAWABMAEgARABAAEQASABMAFAAUABMAEgAQAA4ADgAPAA8AEQARABEA
EAAOAA4ADgAOAA8ADwAQABAAEgASABEAEQAPAA8ADwAPAA4ADQAMAAoACgAKAAkACQAM
AA0ADgAPAA4ADQAMAAsABwAHAAgACAAIAAgACQAJAAoADAANAA4AEAAPAA4ADQAMAAsA
CgAJAAsACwALAAsACgAKAAoACwAJAAkACQAJAAoACwAMAA0ACwAIAAYABgAIAAgACAAI
AAsADAANAA4ADQANAA0ADQANAA0ADQANAAsACwAMAAwADgAPABAAEQARABEAEQARABAA
DwAOABEAEwAVABcAGQAZABkAFwAXABQAEwASABIAEAAQABAADgAMAAsACgAJAAwADQAN
AA4ADAAMAAwADAALAAoACAAHAAcABwAHAAYABwAIAAoACwAJAAkACQAJAAkACgAKAAoA
DAANAA4AEAAOAAwACgAKAA4AEAAUACEANQBKAGEAfQCcAMUA7QAIAR4BMgE1ASAB+wDQ
AJoAYQAzAAwA8P/c/9n/3//n/+//9P/1//X/+v8CAAcABAACAAEA/f///wAAAgABAAEA
AQABAAAAAAD///z//f/+//7///8AAAAA///+////AAD//wAA/v/9//3//f/9//3//f/9
/wAAAQADAAUAAgABAP///v8BAAMABQAGAAIAAQAAAP7//v/9//z//P/9//z///8AAPz/
+//6//n//P/9////AAAAAAAAAAD////////+//7//f/8//v/+v/6//r/+v/6//r/+//8
//3//f/8//z//P/8//z//P/8//3//f/9//7/AAD///7//f/9//v/+//7//r/+f/4//f/
+P/5//r//P/+//7//v////z/+//6//r/+v/6//v//f///wEAAQADAAQABgAIAAgADQAR
ABUAGAAYABgAGAAXABUAFgAWABcAGQAZABkAGQAXABUAEgAPAAwADAANAA0ADQAPABEA
EwARABEAEQAQABAAEQARABEAEQARABEAEQAQAA8ADgAOAA4ADgAOAA8AEQARABEAEQAT
ABMAEwATABEAEAAPAA8AEQAUABYAGAAWABYAFgAWABUAFAATABIAFQAVABUAFAARABAA
EAAPABAAEQASABIAEQAQAA8ADgAOAA8AEQASABAADgALAAkACAAJAAoACwALAAsACwAK
AAoACgAJAAkACwALAAsACwANAA0ADQANAAgABwAHAAYACAAIAAkACQAGAAYABQAEAAQA
AwACAAEAAgADAAQABQADAAMAAwADAAIAAgACAAMABAAFAAYABwAFAAMAAQD//wAAAgAD
AAMAAwADAAMAAwD///3//f/+/wAAAAAAAAAAAAAAAAAAAAAAAP///v/9//7///8AAAEA
AQABAAIAAgADAAMAAwADAAEAAQABAAEAAgADAAQACQAIAAcABgAFAAUABQADAAMABAAD
AAIAAgABAAAA///8//3//f/9//3//f/9//z//P/4//j/+P/4//j/+P/3//f/+f/5//n/
+P/3//b/9v/1//X/9f/1//X/9f/2//b/9v/1//X/9f/2//T/9P/2//j/+v/8/wIACwAZ
AC4ARQBbAHQAlwC/ANwA9gAOARsBEAHvAMIAjABXACkAAgDi/8z/wf/B/8n/0f/W/9n/
3f/g/+L/5//o/+j/5//l/+H/4v/i/+P/4//j/+P/4f/i/+L/4P/i/+L/4f/h/+L/4v/h
/+D/4P/g/97/3v/g/9//3//f/+H/4f/h/+H/3//f/+D/4f/f/9//3v/e/97/3//g/+D/
4f/h/+H/4P/e/93/3P/c/97/3P/e/97/3f/d/93/3f/b/9v/3P/c/9r/2v/a/9n/2f/Z
/9j/2P/Z/9r/2//c/9r/2v/a/9r/1//X/9f/1//Z/9j/2P/Y/9j/2P/Y/9j/1//X/9f/
2P/Y/9f/1v/V/9f/1f/V/9X/1f/V/9X/1f/X/9f/1//Y/9X/1P/T/9P/0P/P/87/zv/O
/87/z//R/9P/1f/V/9f/1//a/93/3v/d/9//4f/i/+X/5v/n/+f/6f/q/+r/6//t/+3/
7f/t/+v/6//q/+n/6P/o/+n/6f/o/+n/6v/r/+n/6f/p/+j/6P/p/+n/6f/p/+n/6f/p
/+n/6f/p/+r/7P/s/+z/7f/t/+3/7f/t/+//7//v/+//7v/u/+7/7//t/+7/7v/u//D/
8P/w//D/7v/u/+7/7v/x//H/8f/w/+z/7P/t/+3/7f/t/+3/7P/t/+7/7//w/+3/7f/u
/+7/7v/u/+3/7f/r/+v/6//r/+v/6//r/+r/6v/q/+n/6f/r/+v/6//r/+v/6//r/+v/
6f/p/+r/6v/o/+j/6f/p/+f/6P/o/+j/6P/n/+b/5f/n/+f/5//n/+f/5//n/+f/5v/m
/+b/5//n/+f/5//n/+f/5//n/+f/5//o/+j/5//p/+n/6f/p/+n/6P/o/+j/6P/o/+j/
6P/o/+j/6f/p/+n/6f/r/+v/6//r/+3/7f/u/+7/7v/v//D/8f/z//P/8//z//P/8//z
//f/9f/1//X/9f/z//P/8f/x//L/8f/w//D/8P/w//D/7v/v/+//7//v/+//7//u/+7/
7P/s/+z/7P/s/+z/6//r/+v/6//r/+r/6v/q/+v/6//t/+3/7f/t/+3/7v/u/+7/7//v
/+//8P/u//D/8P/w//L/9v/8/wkAGQAuAEMAWQByAJUAuQDWAO4ABgEPAQAB4QC0AIAA
TwAlAAYA7P/Y/83/z//V/93/4P/h/+P/5v/o/+v/7P/s/+3/6//p/+j/6P/p/+n/6f/p
/+f/6P/o/+b/5//o/+j/6f/p/+r/6v/q/+r/6v/o/+j/6v/p/+n/6f/r/+v/6//r/+n/
6f/q/+v/6//r/+r/6v/o/+n/6v/q/+n/6f/p/+j/6f/p/+n/6v/q/+j/6v/q/+n/6f/p
/+n/6f/p/+r/6v/o/+j/6P/n/+n/6f/o/+j/5v/m/+b/5v/m/+b/5v/m/+X/5f/l/+X/
5f/k/+T/5P/k/+T/5P/k/+P/4//j/+T/4v/h/+D/3//h/9//3//f/+D/4f/i/+P/4//j
/+P/5P/i/+L/4v/j/+X/5f/l/+b/5v/m/+f/6f/r/+3/7f/v/+//8v/1//b/9//5//v/
/P///wAAAQABAAEAAgACAAMABQAFAAUABQAFAAUABAADAAAAAAABAAEAAQABAAEAAQD/
///////+/wAAAQABAAEA//////////////////8AAAAAAAAAAAEA//////////8BAAEA
AQABAAIAAgACAAMAAgACAAEAAAACAAIAAgACAAIAAgACAAIAAQABAAEAAAD//wAAAgAD
AAIAAQAAAP7/AAAAAAAAAAD9//3//v/+//7//v/9//3//f/9//3//f/9//3//f/8//7/
/v/9//3/+//7//v/+//7//v/+//7//v/+//8//z/+//6//r/+f/5//r/+v/6//r/+f/4
//f/+f/5//n/+f/5//n/+f/5//r/+v/6//v/+//7//v/+//5//n/+f/5//n/+v/6//n/
9//3//f/9//5//n/+f/5//n/+f/5//r/+P/4//j/+P/4//j/+P/4//n/+f/5//n/+f/5
//n/+f/3//f/+P/4//r/+//8//3///////////8BAAEAAQAFAAUABQAFAAUABwAHAAUA
BQADAAEA///+//7//v/+//z//f/9//3//f/7//v/+v/6//j/+P/4//j/+P/4//f/9//5
//n/+f/4//j/+P/5//n/9//3//f/9//3//j/+P/4//n/+f/5//r//P/+/wAAAgAEAAYA
DgAbAC0ARABZAHEAjACtAM0A6AAAARYBFwEAAd0AsgB+AE0AKQAKAPD/3P/V/9n/4//p
/+7/8f/z//T/9v/5//r/+v/5//n/+//8//r/9//3//f/9//1//b/9v/0//b/9v/1//X/
9//4//j/+P/2//b/9P/0//f/9//4//n/+f/5//n/+f/3//f/+P/5//f/9//2//b/9v/3
//j/+P/1//X/9f/0//X/9f/1//b/+P/2//j/+P/1//X/9f/1//X/9f/2//b/9v/2//b/
9f/z//P/8v/y//D/8P/w//D/8v/y//L/8v/z//P/8//z//P/8v/y//L/8v/y//L/8v/y
//H/8P/w//D/7//u/+3/7f/r/+v/6//r/+v/6//r/+3/7f/t/+7/8P/w//D/8f/x//H/
8f/y//D/8P/x//P/9f/3//f/+f/5//z///8AAAEAAwAFAAYABwAIAAkACQAKAAwADQAP
AA0ADQANAA0ADQANAAwACwAKAAoACwALAAkACQAJAAkABwAFAAMAAAABAAMABAAFAAgA
CQAKAAsACwALAAsADAAJAAgABwAHAAkACQAJAAkACQAJAAkACQAGAAYABgAHAAQABAAD
AAIABQAGAAcACAAJAAoACwAMAAoACQAIAAYAAwACAAIAAQADAAMAAwACAAMABAAFAAYA
BQAFAAYABgAEAAQAAwADAP//////////AQABAAEAAAD9//z/+v/5//n/+f/5//n//P/9
//7////8//v/+//6//v//P/+////AQACAAIAAgABAP///f/7//v/+//7//v/+f/5//n/
+f/4//j/+P/5//n/+f/5//n/+//3//f/+f/8//z//P/8//z/+f/4//f/9v/4//n/+v/7
//v/+//7//v/+f/5//r/+v/9////AQADAAAA///+//3//f/9//3/AQAEAAUABgAHAAYA
BQACAAEAAgABAAAAAAD///7//f/6//f/9//3//f/+f/7//z//v/7//r/+f/4//b/9v/1
//X/9f/1//X/9P/2//b/9//3//f/9//3//f/9//4//j/+P/5//n/+f/6/wAA/v/+//z/
+v/6/wAACQAVACwARwBhAHYAlQC7AOAA/AAUAScBIgEFAdgApABrADkAEgDy/9j/x//D
/83/2f/k/+f/5//o/+r/6//u//L/8//x//H/8v/y/+//7//v/+//7//w//D/7v/r/+r/
6P/n/+v/7v/w//L/8v/y//D/8P/u/+3/7f/t/+v/6//r/+v/7f/t/+7/7//u/+3/6//q
/+3/7//x//L/8f/x//H/8P/u/+3/7P/s/+z/6v/s/+z/6f/p/+n/6f/o/+f/5//m/+n/
6v/r/+v/6//r/+r/6v/o/+j/6P/o/+j/6P/o/+j/6v/r/+z/7f/s/+r/6f/o/+j/6P/o
/+j/6//r/+v/7P/q/+n/6P/n/+f/5f/l/+X/5//n/+f/5//l/+X/5f/m/+X/5P/j/+P/
5v/n/+j/6v/n/+b/5v/n/+r/7f/u//H/9f/4//v//P/8//3//v/+//7//v/+//3/AAAC
AAMABQAEAAMAAgABAP/////+//3//f/+/wAAAQD9//v/+f/3//n/+//9//7//f/9//z/
+//5//n/+f/5//v/+//7//z//P/8//z//f/9//3//f/9/////////////f/8//v/+//9
//7//v/+//7//v/+//7//P/8//z//P/8//v/+v/4//j/+v/9/////v/9//z/+v/6//r/
+v/6//f/9//4//j/9//2//T/8//v/+//7//v//H/8//1//b/9P/0//P/8//x//H/8f/x
/+7/7f/s/+v/6//t//D/8v/0//T/9f/1//L/8v/x//D/7//t/+v/6f/s/+3/7v/v/+7/
7f/s/+v/7P/s/+z/7f/r/+v/6//r/+3/7f/t/+3/6//s/+z/6//r/+v/6//r/+//7P/p
/+j/5//m/+f/6P/p/+r/6//r/+v/6//t/+3/7f/t/+7/7//x//L/8f/x//H/8f/x//H/
8f/x/+//7//v//P/8f/x//H/8f/y//P/8v/z//L/8f/w//D/7v/u/+7/7P/t/+3/7f/t
/+3/7f/s/+z/6P/o/+j/6P/q/+r/6f/p/+n/6f/p/+j/5v/m/+f/5//l/+X/5f/l/+X/
5v/m/+b/6P/p/+r/7P/u/+z/7P/q/+j/7P/y//n/BwAaADMASwBiAIEAqQDMAOgA/gAR
AQ4B8wDKAJgAYQAxAAoA5v/K/7n/t/+9/8f/zv/T/9X/2P/a/9//4v/i/+H/4f/f/97/
3v/f/9//3//f/97/3v/d/9r/2//c/9z/3f/i/+T/5f/m/+X/5P/h/+D/4v/h/+H/4f/f
/9//3//f/+H/4f/i/+P/4//j/+L/4v/i/+P/5P/k/+P/4//j/+L/4P/f/97/3v/c/9r/
3P/c/93/3f/d/93/3f/d/97/3v/e/97/3v/d/9v/2//a/9r/2v/a/9r/2v/c/9z/3P/c
/9v/2//b/9v/2f/Y/9j/2P/Y/9j/2P/Y/9v/2//b/9z/3P/b/9r/2f/Z/9f/1//X/9f/
1//X/9f/1f/V/9X/1v/W/9b/1v/X/9X/1f/V/9b/2P/Y/9n/2//d/9//3//h/+H/5P/n
/+j/6v/t//D/8v/x//L/8//z//P/9P/0//X/8//z//P/8//1//X/9P/z//T/9P/1//X/
8f/x//H/8f/x//H/8f/w//D/8f/x//H/7//v/+//7//y//P/9P/2//b/9v/2//f/9v/1
//T/8//z//P/8//z//D/8P/w//H/8//0//T/9P/0//T/9P/0//b/9v/2//b/9f/1//X/
9P/y//L/8//z//P/8//z//L/9P/0//T/9P/x//H/8v/y//L/8v/x//H/7//v/+//7//v
/+//7//u//D/8P/v/+//7//v/+//7//t/+3/7f/t/+v/6//s/+z/7P/s/+3/7f/r/+z/
7P/s/+7/7f/s/+v/6f/p/+n/6f/n/+f/5//n/+n/6v/r/+3/6//r/+v/6//p/+n/6f/p
/+n/6v/q/+n/6f/p/+n/6f/p/+n/6v/q/+r/6v/q/+r/6v/q/+r/7f/t/+3/7f/s/+v/
6v/p/+v/6//s/+z/8P/x//L/8//y//H/8P/v//H/8f/x//X/8//z//P/8//z//P/8f/x
/+7/7f/s/+z/7P/s/+z/6v/q/+v/7P/t/+v/6//q/+r/6v/q/+r/6v/o/+j/5//n/+f/
5//n/+b/5v/m/+f/5//n/+f/5//n/+f/6P/o/+j/5//n/+f/6P/o/+j/6P/q/+r/7P/y
//n/BwAaADEASQBeAHsAnwDCANoA8gAFAQIB6QDCAJIAXQArAAYA6P/Q/8H/vf/B/8n/
0P/T/9f/2v/a/93/4P/g/9//3//f/97/4P/f/9//3//f/9//4P/g/97/4P/g/9//3//g
/+D/3//e/97/3v/c/9z/3v/d/93/3f/d/93/3f/d/93/3f/e/9//3f/d/9z/3P/c/93/
3v/e/93/3f/d/9z/3v/d/9z/3P/c/9r/3P/c/9v/2//b/9v/2//b/9z/3P/c/9z/3P/b
/9v/2//a/9r/3P/c/9z/3P/a/9r/2v/a/9n/2f/Z/9n/2f/Y/9j/2P/Y/9j/2P/Y/9f/
1//X/9j/2P/X/9b/1f/X/9X/1f/V/9f/1//X/9f/1f/V/9X/1v/Y/9j/2P/Z/9n/2f/Z
/9r/2v/a/9v/3f/d/9//3//h/+H/5P/n/+j/6//t/+//8P/x//L/8//z//X/9v/2//f/
9//3//f/9//3//f/9v/1//b/9v/3//f/8//z//P/8//1//X/9f/0//T/9f/1//X/8//z
//P/8//1//X/9f/2//b/9v/2//f/9f/1//X/9f/1//X/9f/1//T/9P/0//X/9f/2//b/
9v/2//b/9v/2//b/9v/2//b/9//3//f/9v/0//T/9f/1//f/9//3//b/9P/0//T/9P/z
//P/9P/0//T/9P/z//P/8//z//P/8//x//H/8f/w//L/8v/x//H/8f/x//H/8f/x//H/
8f/x/+//7//w//D/8P/w//H/8f/x//L/8v/y//L/8f/w/+//8f/x//H/8f/v/+//7//v
//D/8P/w//H/7//v/+//7//x//H/8f/x/+//8P/w/+//8f/x//H/8f/x//H/8f/x//H/
8P/w//D/8P/w//D/8P/w//D/7//v/+//7//x//H/8f/x//H/8f/y//L/8v/z//T/9f/3
//f/9//3//n/+f/5//3/+//7//v/+//9//3/+//7//j/9//2//b/9v/2//b/9P/x//H/
8f/x/+//7//u/+7/7f/u/+//8P/w//D/7//v//H/8f/x//D/7v/u/+//7//t/+3/7f/t
/+//8P/w//D/7//v/+//8P/w//L/8P/w//T/+P/8/wUAEwAoAD8AUwBqAIkAqwDKAOIA
+gAJAQIB5QC+AI4AWwAvAAwA8v/c/8//zf/T/9v/3v/h/+P/5P/o/+n/7P/s/+v/6f/r
/+r/6v/p/+n/6f/p/+n/6v/q/+j/6v/q/+n/6f/p/+r/6v/q/+r/6v/o/+j/6v/p/+n/
6f/r/+v/6//r/+v/6//s/+3/6//r/+r/6v/o/+n/6v/q/+v/6//r/+r/6v/p/+j/6P/q
/+j/6v/q/+n/6f/p/+n/6f/p/+r/6v/o/+j/6P/n/+n/6f/o/+j/6P/o/+j/6P/o/+j/
6P/o/+f/5//n/+f/5f/k/+T/5P/k/+T/5P/k/+P/4//j/+T/5P/j/+L/4f/i/+H/4v/j
/+P/4//j/+P/4//j/+P/5P/m/+b/5v/n/+f/5//n/+j/6v/q/+v/7f/t/+//7//x//H/
9P/3//j/+//9////AAABAAIAAwADAAUABgAGAAcABwAHAAcABwAHAAcABgAFAAQABAAF
AAUAAwADAAMAAwAFAAUABQAEAAIAAwADAAMABQAFAAUABQADAAMAAwAEAAQABAAEAAUA
BQAFAAUABQAFAAUABQAFAAQABAAEAAUABQAGAAYABgAGAAYABgAGAAYABgAGAAYABQAF
AAUABAAEAAQABQAFAAUABQAFAAQAAgACAAIAAgADAAMABAAEAAQABAADAAMAAQABAAEA
AQADAAMAAwACAAIAAgABAAEAAQABAAEAAQABAAEAAQABAAEAAQACAAIAAAAAAAEAAQAA
AAAA///+//////////////////////////////////7//v/+////////////////////
/////wEAAAAAAP//AAD+//7//v/+//7//v/+//7///////////////////////////8A
AAAAAgADAAQABQAFAAUABQAFAAcABwAHAAsACQAJAAkACQAJAAkABwAHAAYABQAEAAQA
BAAEAAQAAgABAAEAAQABAAEAAQAAAAAA/v/+//7//v/+//7//f/9//3//f/9//z//P/8
//3//f////////////3//v/+//7/////////AAACAAIAAgACAAQACAAOABUAIwA4AE8A
ZQB4AJcAuwDaAPIACgEbARYB+wDUAKQAbwBDACIABgDu/+H/3f/j/+v/7v/x//P/9v/6
//3/AAAAAAEA//////7//v/9//3//f/9//3//v/+//z/+v/6//n/+f/6//r/+f/4//r/
+v/4//j/+f/5//r/+//9//3//f/9//v/+//8//3/+//7//r/+v/8//3//v/+//3//f/9
//z//P/7//r/+v/4//b/+P/4//j/+f/6//v/+f/5//r/+v/6//r/+v/5//v/+//6//r/
+P/4//j/+P/6//r/+v/6//f/9//3//f/9//2//b/9v/4//j/+P/4//f/9//3//j/+v/5
//j/9//3//X/9f/1//P/8//z//P/9f/1//X/9v/4//j/+P/5//v/+//7//z/+//6//r/
+//9//////8BAAMABgAJAAoADQAPABEAEgAVABYAFwAXABUAFgAWABcAGAAZABoAGwAd
AB0AHAAbABgAFgAVABMAEwATABMAEwAUABUAFgAWABYAFwAXABcAGQAZABkAGQAXABcA
FwAYABoAGgAaABsAGQAZABkAGQAZABkAGQAZABgAGAAYABkAGQAaABoAGgAcABwAHAAc
ABwAHAAcABwAHwAfAB8AHgAdAB4AIAAhACAAHwAeABwAGwAaABkAGAAYABkAGwAcAB4A
HgAdAB0AHQAdAB0AHQAdAB0AHQAcABwAHAAbABsAGQAZABkAGQAZABkAGQAZABkAGQAa
ABoAHAAcAB0AHQAbABwAHAAcABwAGwAaABkAGwAbABsAGwAcAB0AHgAfABsAGgAZABkA
GgAbABwAHQAfAB8AHQAeACEAIgAjACQAIwAiACEAIAAhACEAIQAhAB8AHwAfAB8AIQAh
ACIAIgAmACcAKAApACkAKQApACkAKQApACkALQAtAC0ALQAtACsAKwApACkAKAAnACYA
JgAoACoALAAsACkAKQApACkAKAAnACUAJAAiACIAIgAiACQAJgAnACkAJgAlACQAIgAg
ACAAIQAhACQAJQAmACcAJQAmACYAJgAoACkAKgAsACYAJAAkACQAKAAsADQAQQBTAGoA
gwCXAKwAzQDzABIBLAFGAVUBTAErAfwAwgCJAF0AOAAaAAYA/f8BAAkADwASABUAFwAa
AB4AJQAkACIAIQAjACUAJgAmACMAIwAjACMAJQAmACYAJAAkACQAIwAjACcAKAAoACgA
KAAmAA==
         </WaveFormData>
      </LeadData>
      <LeadData>
         <LeadByteCountTotal>10000</LeadByteCountTotal>
         <LeadTimeOffset>0</LeadTimeOffset>
         <LeadSampleCountTotal>5000</LeadSampleCountTotal>
         <LeadAmplitudeUnitsPerBit>4.88</LeadAmplitudeUnitsPerBit>
         <LeadAmplitudeUnits>��V</LeadAmplitudeUnits>
         <LeadHighLimit>2147483647</LeadHighLimit>
         <LeadLowLimit>268435456</LeadLowLimit>
         <LeadID>V6</LeadID>
         <LeadOffsetFirstSample>0</LeadOffsetFirstSample>
         <FirstSampleBaseline>0</FirstSampleBaseline>
         <LeadSampleSize>2</LeadSampleSize>
         <LeadOff>FALSE</LeadOff>
         <BaselineSway>FALSE</BaselineSway>
         <ExcessiveACNoise>FALSE</ExcessiveACNoise>
         <MuscleNoise>FALSE</MuscleNoise>
         <LeadDataCRC32>2667609693</LeadDataCRC32>
         <WaveFormData>
AAAAAAAAAAAAAAAAAAAAAAIAAgACAAIAAgACAAIAAgAAAAAAAAAAAAIAAgACAAIAAAAA
AAAAAAD+//7//v/+/wAAAAAAAAAA/v/+//7//v/8//z//P/8//z//P/8//z/+//6//n/
+P/4//j/+P/4//b/9v/2//b/9v/2//b/9v/0//T/9P/0//L/8v/y//L/8v/y//L/8v/0
//T/9P/0//T/9P/0//T/9P/0//T/9P/1//b/9//4//r/+v/6//r/+//8//3//v8BAAIA
AwAEAAYACAAKAAwADgAOAA4ADgAPABAAEQASABIAEgASABIAEgASABIAEgARABAADwAO
AAwADAAMAAwACgAKAAoACgAKAAoACgAKAAoACgAKAAoACwAMAA0ADgAMAAwADAAMAA4A
DgAOAA4AEAAQABAAEAASABIAEgASABIAEgASABIAEAAQABAAEAASABIAEgASABQAFAAU
ABQAFAAUABQAFAAUABQAFAAUABIAEgASABIAEgASABIAEgAQABAAEAAQABAAEAAQABAA
EAAQABAAEAAQABAAEAAQAA4ADgAOAA4ADgAOAA4ADgAOAA4ADgAOAA4ADgAOAA4ADgAO
AA4ADgAOAA4ADgAOAAwADAAMAAwADAAMAAwADAAMAAwADAAMAAwADAAMAAwADgAOAA4A
DgAMAAwADAAMAAwADAAMAAwADgAOAA4ADgAOAA4ADgAOABAADwAPAA8AEAAQABAAEAAQ
ABEAEQATABMAEwAUABQAFAAUABQAFQATABMAFQAWABkAGQAZABkAGQAZABkAFwAWABUA
FAAUABQAFAATABIAEgASABIAEgAQAA8ADgANAA4ADwAOAA8ADQANAA0ADQALAAsACgAK
AAoACwAMAA0ADAALAAoACQALAAsADAAMAA0ADQANAA0ACwAMAAwADgAOABEAFAAZACQA
MgBBAFIAZQB8AJcAsQDGANwA7ADsANwAxACjAH4AWwBBACwAGQAJAAUABwALAA0ACwAL
AA0ADAAOAA4ADQALAAoACAAIAAgACwALAAoACQAJAAkACQAJAAkACQAJAAkACQAJAAkA
CQAJAAkABwAHAAkACQAIAAgACAAIAAgABwAHAAkACgAKAAgABgAGAAcABgAGAAYABgAH
AAcABgAEAAYABwAHAAYABAAGAAYABgAEAAQABQAFAAQABAAEAAQAAgACAAIAAgAAAAAA
AAAAAAIAAgABAAEA//8AAAAAAAAAAAAAAAAAAAAAAAAAAP///v/+//7//v/+//7//f/9
//z//P/7//v//f/9//3//f/8//z//P/7//v/+//7//v/+//7//z//P/8//z//f/9////
//8BAAIAAwAEAAUABgAHAAkADAANAA4AEAARABMAFAAUABUAFgAUABUAFQAVABcAGAAY
ABkAFwAWABUAFQAVABQAFAAUABQAFAAUABQAFAAUABQAFAAUABQAFAAUABIAEgASABIA
FAAUABQAFQATABQAFAAUABQAFAAUABUAFwAXABcAFwAXABcAFwAXABcAGAAYABkAGQAX
ABcAFwAXABcAFwAXABUAFQAVABUAEQARABIAEgAUABMAEwASABIAEgASABIAEgASABIA
EgAUABQAEwASABAAEAAQABAAEAAQABAADwANAA0ADQANAAsACwALAAsADQANAA0ADAAM
AAwADAAMAA4ADgAOAA4ADQAMAAsACQALAAsACwALAAsACwALAAsACQAIAAgACAAIAAgA
CAAIAAgACAAIAAgACAAIAAgACQAHAAcABwAHAAcACgAIAAgACAAIAAgACAAIAAgACAAG
AAUABQAFAAgACAAIAAgACAAJAAkACwALAAsADAAMAA0ADgAPABEADwAPABEAEgARABEA
EQARABAADwAOAAsADAALAAoACgAMAAwACwAKAAgACAAIAAgACAAHAAYABQAFAAUAAwAD
AAEAAQABAAEAAQABAAAAAAD/////////////////////AQABAAIAAgAFAAUABQAFAAMA
AgAAAAAAAAADAAYADQAaACoAOwBMAF8AeACTAKkAvgDSANwA1AC+AKQAgQBcAD0AIwAK
APf/7f/v//X/+f/5//v/+//7//z//v/+//3/+//6//j/+P/2//X/9f/0//P/9f/1//X/
9f/z//P/8//z//X/9f/1//X/9P/z//D/7//y//P/8//0//T/9P/0//P/8P/x//H/8P/w
/+7/7v/v/+7/7v/u/+7/7f/t/+z/6v/s/+3/7f/s/+r/6v/o/+b/5f/m/+j/6f/r/+z/
7f/u/+z/7P/s/+z/7P/s/+z/7P/s/+z/6//r/+v/7P/s/+z/6f/o/+f/5v/k/+T/5P/j
/+X/5v/n/+j/6v/q/+n/6f/m/+b/5f/l/+X/5f/l/+X/5f/k/+P/4f/j/+P/4//j/+X/
5f/m/+b/5v/m/+f/5//p/+n/6//s/+//8P/x//L/8f/z//b/9//4//r/+//9//z//P/9
//7//v/////////9//7//v///////v/9//3////+//7//v/8//z//P/8//r/+v/6//r/
/P/8//z//P/6//r/+v/6//r/+v/6//v//P/+////AAD+//7//v////3//f/9//3/////
/////////wAAAAABAAAA/f/8//v//P/9//7////9//3//f/9//v/+//8//z//v/9//3/
/P/7//r/+f/4//j/+P/4//j/+P/4//f/9v/4//j/+P/4//b/9v/2//X/9f/1//X/9f/3
//f/9//3//b/9f/0//L/8v/y//L/8v/y//L/8v/y//T/9P/0//P/8//z//P/8//y//H/
8P/v/+//7v/u/+7/8P/w//D/8P/w//D/8P/w//D/8P/w//H/7//r/+n/6v/q/+r/6v/q
/+j/6P/o/+j/6v/p/+n/6f/q/+r/6v/q/+n/6f/o/+n/6f/p/+r/6v/o/+j/6P/p/+j/
5//o/+j/7P/t/+7/7//u/+3/7P/p/+j/5//m/+b/4//i/+D/3v/c/9r/2P/W/9f/1//X
/9f/1f/V/9P/0//V/9X/1f/V/9P/0//S/9L/0//T/9P/0//V/9X/1f/V/9T/0//T/9L/
1f/V/9X/1f/V/9b/1P/U/9b/1//Y/+H/7v/8/w0AIAA3AFYAdwCNAKAAsgC6ALIAnAB+
AFkAMAALAO//2v/N/8f/y//P/9H/z//P/8//z//U/9b/1P/R/8//zv/Q/87/zv/P/8//
zv/N/83/zf/N/83/zf/N/83/zf/N/83/zf/N/8v/y//J/8n/x//H/8b/xv/I/8j/yP/H
/8j/y//N/87/yv/I/8j/yf/K/8r/yv/K/8n/yf/I/8b/xv/H/8f/xv/I/8r/yv/K/8b/
xv/H/8f/yf/K/8v/zP/O/87/zv/O/83/zP/L/8r/yf/I/8b/xf/H/8j/yP/I/8n/yv/L
/8z/zP/M/8z/y//M/8z/zP/M/8z/zP/L/8v/yv/K/8n/yf/L/8v/y//L/8r/yv/K/8n/
y//L/8v/y//N/83/zv/O/8z/zP/N/83/zf/N/8//0P/T/9T/1f/W/9n/2//e/9//4//m
/+j/6//q/+r/6//s/+r/6//r/+v/6//s/+z/7f/q/+j/5v/l/+f/5v/m/+b/5f/m/+f/
6P/n/+b/5f/k/+b/5v/m/+b/6P/o/+j/6P/m/+b/5v/n/+f/6P/o/+j/6v/q/+r/6//t
/+3/7f/t/+z/6//q/+n/7P/u/+//8f/v/+3/7f/t/+v/6//r/+v/6//r/+v/6//p/+n/
6v/q/+z/6//r/+r/6P/o/+j/6P/p/+r/6//s/+v/6v/o/+b/5P/k/+T/5P/l/+b/5//n
/+f/5//n/+f/5//n/+f/5//p/+n/6f/o/+f/5v/l/+T/4v/i/+L/4v/g/+D/4P/f/+H/
4f/h/+H/4//j/+P/4//j/+L/4v/i/+D/4P/g/+D/4f/i/+P/5P/j/+L/4f/h/+P/4//j
/+P/4//i/+L/4v/i/+D/3v/e/9//4P/h/+L/4P/g/+D/4P/f/93/3P/b/93/3v/f/+D/
4P/h/+H/4//h/+H/4v/i/+D/4P/g/+H/4//j/+X/5v/l/+X/5f/l/+f/5//n/+X/5v/l
/+T/5P/j/+L/4P/e/97/3v/e/97/4P/f/97/3f/b/9v/2f/Z/9n/2f/Z/9n/2f/Z/9j/
2P/X/9f/1//X/9f/1//X/9f/2f/Z/9r/2v/Z/9n/2f/Z/9n/2P/Y/9r/3P/d/+T/6//0
/wIAEwAkADkAUgBxAIsAoAC2AMQAwgCwAJIAbwBIACUACwD0/+H/1//V/9n/2//b/9v/
3f/f/+D/4v/i/+H/3//c/9r/2v/c/93/3f/c/9v/3P/d/97/3//h/+H/4f/h/9//3//f
/9//4f/h/9//3//h/+H/4P/g/+D/4P/g/9//3//h/+L/4v/h/+D/4f/j/+L/4v/i/+L/
4//j/+L/4P/i/+P/4//i/+D/4v/i/+L/4v/i/+P/4//i/+L/4v/i/+D/4P/g/+D/4P/g
/+D/4P/i/+L/4f/h/+P/5P/k/+T/5P/k/+T/5P/k/+T/5P/j/+T/5P/k/+T/5P/k/+P/
4//k/+T/4//j/+P/4//j/+P/5P/k/+T/4//l/+X/5f/l/+f/5//o/+j/6P/o/+n/6f/r
/+v/7f/u/+3/7v/v//D/8//1//j/+f/6//z//f///wAAAAABAAIAAgADAAMAAwADAAQA
BAAFAAUABAADAAMAAwACAAIAAgACAAIAAgACAAIAAgACAAIAAgACAAIAAgACAAIAAgAC
AAQABAAEAAUABQAGAAYABgAGAAYABgAHAAcABwAHAAcABwAHAAcABwAFAAYABgAHAAkA
BwAHAAcABwAHAAcABwAHAAcABwAHAAUABQAGAAYABgAFAAUABAAGAAYABgAGAAQABAAE
AAQABAAEAAMAAgAAAAAAAAAAAAAAAAAAAP////////////8BAAEAAQABAAEAAQABAAAA
AAAAAAAAAAACAAIAAgACAAIAAgACAAEAAQABAAEAAQADAAMAAwADAAUABAAEAAQAAgAC
AAIAAgAEAAQABAAEAAQABAAEAAUABQAFAAUABQAHAAYABgAGAAYABgAGAAYABgAGAAYA
BgAGAAYABgAFAAUABQAGAAYABgAGAAYABwAHAAkACwALAAwADAAMAAwADAANAAsACwAN
AA4ADQANAA0ADQANAA0ADQALAAwACwAKAAoADAAMAAsACgAKAAoACgAKAAoACQAIAAcA
BwAHAAUABQAFAAUABQAFAAUABQAEAAQABQAFAAUABQAFAAUABQAFAAUABQAGAAYABwAH
AAcABwAHAAYABgAIAAgACwAQABcAIgAwAEEAUgBlAH4AmwCzAMgA3gDoAOQA0AC0AJEA
agBNADUAIAANAAMAAQAFAAcABwAHAAcABwAIAAgACAAHAAcABgAEAAIAAgADAAMAAgAB
AAEAAQABAAEAAwADAAMAAwAFAAUABQAFAAMAAwABAAEAAwADAAIAAgAEAAQABAADAAEA
AwAEAAQAAgAAAAAAAQABAAAA///+///////+//z//v///////v/8//7//v/+//z//P/9
//3//P/8//z//P/6//r/+v/6//r/+v/6//r/+P/4//f/9//5//r/+v/6//j/+P/4//j/
+v/6//r/+f/4//j/+P/4//b/9v/1//X/9v/2//X/9f/1//X/9f/1//j/+P/4//f/+f/5
//n/+f/5//n/+v/6//z//P/9//3//////wEAAgADAAQABQAGAAcACQAMAA0ADgAQABEA
EwAUABQAFQAWABgAGQAZABkAGQAaABoAGwAbABoAGQAZABkAGAAYABgAGAAYABgAGAAY
ABgAGAAYABgAGAAYABgAGgAaABoAGgAaABoAGgAbABsAHAAcABwAGgAaABoAGwAdAB0A
HQAdAB0AHQAdAB0AGwAcABwAHQAfAB0AHQAdAB0AHQAdAB0AHQAdAB0AHQAdAB0AHgAe
ABwAGwAbABoAGgAaABoAGgAaABoAGgAaABoAGgAZABgAGgAaABoAGgAaABoAGgAZABkA
GQAZABkAGQAZABkAGQAbABsAGwAaABoAGgAaABoAGAAYABgAGAAaABoAGgAZABkAGQAZ
ABkAGQAZABkAGQAZABgAGAAYABgAGAAYABgAGgAaABoAGgAaABoAGgAbABkAGQAZABkA
GQAYABgAGAAYABgAGAAYABoAGgAaABwAGgAaABoAGgAaABoAGgAaABoAGQAZABkAGgAa
ABoAGgAYABkAGQAbABsAGwAcABwAHgAeAB4AHwAfAB8AIQAiACMAIwAjACMAJAAlACYA
JQAiACEAIAAgAB4AHgAdABwAHAAcABwAHAAaABkAGAAXABcAFwAVABUAFwAXABcAFwAX
ABcAFgAWABUAFQAVABUAFQAVABUAFQATABMAFAAUABcAFwAXABcAFwAYABgAGgAaABsA
HgAnADQAQgBTAGIAdwCSAK0AwQDWAOgA8ADmANIAtACPAGwATwA5ACIAEwAJAAkADwAR
ABEADwARABEAEgASABAADwANAA4ADgAQAA4ADgANAAsACQAJAAkACQAJAAsACwALAAsA
CQAJAAkACQAJAAkABwAHAAkACQAIAAgACAAIAAgABwAGAAcABwAGAAQAAgACAAMAAgAC
AAIAAgD//////v/8//z//f/9//z//v8AAAAAAAD8//z//f/9//r/+v/6//r//P/8//z/
/P/8//z//P/8//z//P/7//v/+f/6//r/+v/6//r/+v/6//r/+v/6//n/+P/4//j/+P/4
//j/9//3//b/9v/1//X/9P/z//L/8f/y//L/8v/x//L/8//0//X/9//3//j/+P/4//j/
+f/5//r/+f/6//r/+//8//3//v///wEABAAFAAYACAAJAAsADAAMAA0ADgAQABEAEQAR
AA8AEAAQABEADwAOAA0ADQAPAA4ADgAOAAwADAAMAAwACwAKAAkACAAIAAgACAAIAAkA
CgALAAwADAAMAAwADQAMAAwACwAKAAoACgAKAAsACQAJAAkACQAJAAkACQAJAAgACAAH
AAcACQAHAAcABwAIAAkACgALAAoACQAIAAcAAwADAAQABAAEAAMAAwACAAQABAAEAAQA
BAAEAAQABAACAAIAAQAAAAAAAAAAAAAAAAAAAAAA///9//3//f/9//v/+//7//v//P/9
//7//v/8//z//P/8//3//v///wAAAgACAAIAAQD///////////7//f/8//v/+f/4//j/
+P/6//r/+v/6//j/+P/4//j/+P/4//r/+f/6//r/+v/6//r/+f/4//f/9v/3//f/+P/5
//r/+v/6//r/9//3//b/9//4//n/+//8//z//P/8//3/+//7//3//v8BAAEAAQABAAEA
AQABAP//////////AAD+//7//f/8//z//P/8//z////////////9//3/+//7//r/+f/4
//f/9//3//b/9v/1//X/9f/1//P/8//z//P/9f/1//b/9v/2//X/9P/z//f/9v/2//T/
8P/x//T/+f8CABIAJQA2AEkAXgB7AJkAsADCANQA1gDIAKwAiwBiAD0AIwAKAPP/4//d
/+P/6f/t/+3/6//p/+j/5v/m/+f/6f/o/+j/6P/o/+b/5f/j/+H/3//f/9//3//c/9v/
2v/Z/93/3//h/+P/5P/l/+T/5f/k/+P/4f/g/97/3v/e/93/2//d/97/3v/a/9j/2P/Z
/9r/2v/a/9r/2//b/9r/2P/W/9f/1//W/9b/2P/Y/9j/1P/U/9X/1f/U/9T/1P/U/9b/
1v/W/9b/1v/W/9b/1v/U/9T/0//T/9H/0v/S/9L/1P/U/9T/1P/U/9T/1P/T/9L/0v/S
/9L/0//U/9T/1f/S/9L/0f/R/9P/0//T/9P/1v/W/9b/1f/T/9P/0//T/9X/1f/W/9b/
2P/Y/9n/2f/a/9n/2v/a/9z/3v/g/+L/5P/n/+v/7f/t/+7/7v/v/+//7v/u/+7/7//x
//L/8//x//L/8v/z//H/8P/v/+//8f/w//D/8P/t/+z/6//q/+v/7P/t/+7/7P/s/+z/
7P/q/+r/6v/q/+z/7P/s/+3/6//s/+z/7P/t/+7/7//x//P/8//z//P/8f/x//H/8f/z
//T/9P/1//P/8f/x//H/8f/x//H/8f/z//P/8//z//P/8//0//T/8v/x//H/8P/y//L/
8v/y//L/8v/y//L/8P/w/+//7v/t/+z/6//q/+z/7v/w//H/8//z//P/8//y//H/8P/v
/+3/7f/t/+z/7v/u/+7/7v/w//D/8P/w/+7/7v/u/+3/6//r/+v/6//s/+3/7v/v/+3/
7P/s/+z/7f/u/+//8P/w//D/8P/w/+7/7v/u/+//7f/t/+3/7f/v/+7/7v/u//T/8P/v
/+7/7f/s/+3/7v/v//D/8f/x//L/8//0//T/9P/0//b/9//3//n/9//3//j/+P/4//j/
+P/5//n/+f/7//z/+//7//v/+//9//3//f/7//r/+f/4//j/9v/2//X/9P/2//b/9v/2
//j/9//2//X/9f/1//P/8//z//P/8//z//P/8//y//L/7//v/+//7//x//H/8f/x//H/
8f/y//L/9f/1//X/9f/3//j/9v/0//L/9f/2//v/BgAYACsAOgBNAGQAgwCfALQAxgDY
AN4A0gC4AJUAcABPADEAGAABAPP/7f/x//X/9//3//f/+f/6//r/+v/5//f/9P/y//L/
9P/3//f/9v/1//T/8//y//H/8//z//P/8//2//f/+P/5//f/9//1//X/9//3//b/9v/1
//T/8//x//P/9f/2//b/9v/0//T/9f/2//b/9v/2//P/8//y//D/7v/v/+//7v/s/+7/
7v/u/+7/7v/v/+//7P/s/+z/7P/u/+7/7v/u/+7/7v/u/+7/7v/u/+3/7f/v//D/8P/w
/+7/7v/u/+7/7f/s/+v/6f/o/+j/6P/o/+r/6v/p/+n/6f/q/+r/6//q/+n/6P/n/+j/
6P/o/+f/5//n/+f/5//l/+X/5v/m/+j/6P/p/+n/6//r/+3/7v/v//D/8f/y//H/8//2
//f/+v/8//3///8AAAAAAQACAAAAAQABAAEA//8AAAAAAQADAAIAAQABAAEAAAAAAAAA
/v/+//7//v/8//z//P/8//z//P/8//z/+v/6//r/+v/7//z//f///wEAAgACAAIAAAAA
AAAAAQD//////////////////////f/+//7///////3//f/9//3//f/9//3//f/9//3/
/f/5//n/+v/6//z/+//7//r/+v/6//r/+v/4//j/+P/4//n/+v/6//r/+v/6//r/+v/4
//j/+P/3//n/+f/5//n/+f/5//n/+f/5//n/+f/4//b/9v/2//b/9v/2//b/9v/4//j/
+P/3//n/+f/5//n/+P/3//b/9f/1//T/9P/0//b/9v/2//b/9v/2//b/9v/2//b/9v/3
//n/+f/5//n/+f/4//j/+P/2//b/+P/6//r/+v/6//r/+v/6//r//P/7//v/+//6//r/
+v/6//r/+//7//3//////wAAAAD+//7//v////////8BAAIAAQABAAEAAQADAAMAAwAB
AP7//f/8//z//P/8//v/+v/8//z//P/8//r/+f/4//f/+f/5//f/9//1//X/9f/1//f/
9//2//b/9f/1//X/9f/1//X/9f/1//P/8//0//T/8//z//P/8//1//b/9v/2//b/+f/6
/wEACAAWACcANgBHAF4AeQCTAKgAvADOANIAxACsAI0AZgBBACcAEAD7/+3/5f/n/+3/
8f/v/+//8f/y//L/8v/x//H/8v/w//D/8P/x//H/8P/v/+//7//v/+//8f/x//H/8f/v
/+//7//v//H/8f/v/+//8f/x//D/8P/w//D/8P/v/+//8f/y//L/7v/s/+z/7f/s/+z/
7P/s/+3/7f/s/+r/6v/r/+v/6v/q/+z/7P/s/+r/6v/r/+v/6P/o/+j/6P/o/+j/6P/o
/+j/6P/o/+j/6v/q/+n/6f/n/+j/6P/o/+j/6P/o/+j/6P/o/+j/5//m/+b/5v/m/+b/
5v/l/+X/5P/k/+P/4//j/+P/4//j/+T/5P/k/+P/4//j/+P/4//l/+X/5v/m/+j/6P/p
/+n/6f/p/+v/7P/t/+7/7//w/+//8f/0//X/9v/4//n/+//8//z//f/+/wAAAQABAAEA
AQACAAIAAwADAAIAAQABAAEAAAAAAAAAAAAAAAAAAAAAAAAAAAAAAAAAAAAAAAAAAAAA
AAAAAAD+//7//v//////AAAAAAAAAgACAAIAAwABAAEAAQABAAEAAQABAAEAAQACAAIA
AwADAAEAAQABAAMAAwADAAMAAwADAAMAAwABAAEAAgACAAIAAQABAAAAAAAAAAAAAAAA
AAAAAAAAAAAAAAD///7//P/8//z//P/+//7//v/9//v/+//7//v/+//7//v/+//7//v/
+//6//r/+v/6//r/+P/4//j/+P/6//r/+v/5//n/+f/5//n/+f/5//n/+f/5//j/+P/4
//j/+P/4//j/+P/4//j/+P/4//j/+P/5//f/9//3//f/+f/4//j/+P/6//r/+v/6//r/
+P/4//j/+P/4//j/+P/4//j/+P/3//f/9//4//j/+P/4//j/+f/5//v/+//7//z//P/9
//7///8BAP////8BAAIAAwADAAMAAwADAAMAAwABAAAA///+//7//v/+//3//P/6//r/
+v/6//r/+f/4//f/+f/5//f/9//1//X/9f/1//f/9//2//b/8//z//P/8//z//P/8//z
//X/9f/2//b/9f/1//X/9f/1//b/9v/2//b/+f/8/wEADAAaACsAOgBNAGYAfwCZAK4A
wgDSANIAxACqAIsAZABBACcAFAABAPP/7//z//X/9f/1//X/9f/2//b/9v/1//P/8v/y
//L/8v/x//H/8P/v//H/8f/x//H/7//v/+//7//x//H/8f/x//H/8f/v/+//8f/x//D/
8P/y//L/8v/x/+//8f/y//L/8P/u/+7/7//w//D/8P/w/+//7//u/+z/7P/t/+3/7P/s
/+7/7v/u/+z/7P/t/+3/7P/s/+z/7P/s/+z/7P/s/+7/7v/u/+7/7P/s/+v/6//r/+z/
7P/s/+z/7P/s/+z/6v/q/+r/6f/q/+r/6v/q/+r/6v/p/+n/6P/o/+f/5//p/+n/6f/p
/+j/6P/o/+f/6f/p/+n/6f/r/+v/7P/s/+z/7P/t/+3/7//v//H/8v/z//T/9f/2//f/
+f/8//3//v8AAAEAAwAEAAQABQAGAAgACQAJAAkACAAIAAcABwAJAAgABwAHAAkACAAI
AAgABgAGAAYABgAGAAYABgAGAAYABgAGAAYACAAIAAgACAAGAAYABgAHAAcACAAIAAgA
CgAKAAoACwAJAAkACQAJAAkACQAJAAkACQAKAAoACwALAAkACQAJAAsACwALAAsACQAJ
AAkACQAJAAkACgAKAAoACQAJAAgACAAIAAgACAAIAAgACAAIAAgACAAHAAYABgAGAAYA
BgAGAAYABgAFAAUABQAFAAUABQAFAAUABQAHAAcABwAGAAYABgAGAAYABAAEAAQABAAE
AAQABAADAAUABQAFAAUAAwADAAMAAwAFAAQABAAEAAQABAAEAAQABAAEAAQABAAEAAQA
BAAFAAUABwAFAAUABAAEAAQABAAEAAQABAAEAAQABQAFAAYABwAGAAYABgAGAAYABwAH
AAkACwALAAwADAAMAAwADAANAA0ADQAPABAAEwATABMAEwARABEAEQAPABAADwAOAA4A
DgAOAA0ADAAMAAwADAAMAAwACwAKAAkACQAJAAcABwAFAAUABQAFAAUABQAEAAQAAwAD
AAMAAwAFAAUABQAFAAMAAwAEAAQAAwADAAMAAwAFAAQABAAEAAQABwAKAA8AGAAmADcA
RgBVAGoAhQCfALQAygDaANwAzgC2AJcAcABNADMAHgANAP//+f/7///////9//v/+//8
//7/AAD//////v/8//r/+v/7//v/+v/5//f/9//3//f/9f/1//X/9f/z//P/8//z//X/
9f/z//P/9f/1//T/9P/0//T/9P/z//D/8f/x//D/8P/u/+7/7//u/+7/7v/u/+7/7//v
/+7/8P/x//H/8P/v//D/7//u/+7/7v/v/+//7v/u/+7/7v/w//D/8P/w//D/8P/w//D/
7v/u/+3/7f/t/+7/7v/u/+3/7P/r/+r/6v/q/+r/6f/p/+r/6//s/+r/6v/p/+n/6f/q
/+r/6//p/+n/6f/p/+n/6P/n/+X/5f/l/+X/5f/n/+f/6P/o/+r/6v/r/+v/7P/r/+z/
7P/v//D/8f/y//P/9f/4//n/+v/8//3///8CAAIAAwAEAAMAAwACAAEAAwAEAAQABQAH
AAYABQAFAAMAAAD+//z//P/8//z//P/+//7//v/+/wAAAAAAAAAAAAAAAAAAAAD///7/
/f/9//7/AAABAAIAAAAAAAAAAQD///////////////////////8AAAAAAQACAAEAAgAD
AAIAAQAAAP//AQABAAEAAQAAAAEAAwAEAAMAAQAAAP7//P/8//z//P/8//z//P/8//3/
/v/+//7//v/+//7//v/+//7//v/9/////////////v/9//z/+//7//v/+//6//z//P/8
//z//P/8//z//P/8//z//P/7//r/+f/4//f/9//3//f/9//6//r/+//8//n/+P/3//b/
+P/4//j/+P/6//r/+P/6//v//P/9//7//f/8//v/+v/6//n/+f/5//r/+v/6//r/+v/7
//v//f/9//3//v/+/wAAAAAAAAEAAQABAAMABAAFAAUABQAFAAQAAwACAP///v/9//z/
/P///wAAAAAAAAAAAAAAAAAA/v/9//z/+//5//n/9//3//n/+f/5//n/+f/5//j/+P/1
//X/9f/1//b/9//4//n/+P/3//f/9v/4//n/+v/7//f/9v/0//b/+P/5/wAACQAUACQA
NwBIAFcAcACPAKkAwADWAOQA4gDQALIAiwBgAD0AIwAMAPv/8//1//n/+//7//n/+f/5
//r//P/8//n/+f/6//r/+v/6//n/+f/4//f/9v/1//T/8//x//H/8f/x//L/8//0//X/
9//z/w==
         </WaveFormData>
      </LeadData>
   </Waveform>
</RestingECG>
