# Supplementary material for: Detection of Left Atrial Enlargement Using a Convolutional Neural Network-Enabled Electrocardiogram
Source: Front Cardiovasc Med. 2020 Dec 17;7:609976. doi: 10.3389/fcvm.2020.609976 (PMC7773668; doi:10.3389/fcvm.2020.609976)
Supplement: Supplementary file 4 [file Data_Sheet_4.ZIP › normal3/1802031981_1400_00000000.XML]

<?xml version="1.0" encoding="Windows-1252"?>
<!DOCTYPE RestingECG SYSTEM "restecg.dtd">
<RestingECG>
   <PatientDemographics>
      <PatientID>1802031981</PatientID>
      <PatientAge>66</PatientAge>
      <AgeUnits>Years</AgeUnits>
      <Gender>Male</Gender>
      <PatientLastName>linmingquan</PatientLastName>
   </PatientDemographics>
   <TestDemographics>
      <DataType>Resting</DataType>
      <Site>1</Site>
      <AcquisitionDevice>MAC55</AcquisitionDevice>
      <Status>Unconfirmed</Status>
      <Priority>Normal</Priority>
      <AcquisitionTime>08:17:38</AcquisitionTime>
      <AcquisitionDate>08-09-2016</AcquisitionDate>
      <CartNumber>1</CartNumber>
      <AcquisitionSoftwareVersion>009C</AcquisitionSoftwareVersion>
      <XMLSourceVersion>MAC5000 v1.0</XMLSourceVersion>
   </TestDemographics>
   <RestingECGMeasurements>
      <VentricularRate>81</VentricularRate>
      <AtrialRate>81</AtrialRate>
      <PRInterval>154</PRInterval>
      <QRSDuration>74</QRSDuration>
      <QTInterval>390</QTInterval>
      <QTCorrected>453</QTCorrected>
      <PAxis>41</PAxis>
      <RAxis>74</RAxis>
      <TAxis>43</TAxis>
      <QRSCount>13</QRSCount>
      <QOnset>218</QOnset>
      <QOffset>255</QOffset>
      <POnset>141</POnset>
      <POffset>190</POffset>
      <TOffset>413</TOffset>
      <ECGSampleBase>500</ECGSampleBase>
      <ECGSampleExponent>0</ECGSampleExponent>
   </RestingECGMeasurements>
   <Diagnosis>
      <Modality>Resting</Modality>
         <StatementCount>2</StatementCount>
         <LabelText>12SL ��ϳ���</LabelText>
      <DiagnosisStatement>
         <StmtFlag>ENDSLINE</StmtFlag>
         <StmtText>�������</StmtText>
      </DiagnosisStatement>
      <DiagnosisStatement>
         <StmtFlag>ENDSLINE</StmtFlag>
         <StmtText>���� ECG</StmtText>
      </DiagnosisStatement>
   </Diagnosis>
   <Waveform>
      <WaveformType>Rhythm</WaveformType>
      <WaveformStartTime>0</WaveformStartTime>
      <NumberofLeads>8</NumberofLeads>
      <SampleType>CONTINUOUS_SAMPLES</SampleType>
      <SampleBase>500</SampleBase>
      <SampleExponent>0</SampleExponent>
      <HighPassFilter>16</HighPassFilter>
      <LowPassFilter>150</LowPassFilter>
      <ACFilter>NONE</ACFilter>
      <LeadData>
         <LeadByteCountTotal>10000</LeadByteCountTotal>
         <LeadTimeOffset>0</LeadTimeOffset>
         <LeadSampleCountTotal>5000</LeadSampleCountTotal>
         <LeadAmplitudeUnitsPerBit>4.88</LeadAmplitudeUnitsPerBit>
         <LeadAmplitudeUnits>��V</LeadAmplitudeUnits>
         <LeadHighLimit>2147483647</LeadHighLimit>
         <LeadLowLimit>268435456</LeadLowLimit>
         <LeadID>I</LeadID>
         <LeadOffsetFirstSample>0</LeadOffsetFirstSample>
         <FirstSampleBaseline>0</FirstSampleBaseline>
         <LeadSampleSize>2</LeadSampleSize>
         <LeadOff>FALSE</LeadOff>
         <BaselineSway>FALSE</BaselineSway>
         <ExcessiveACNoise>TRUE</ExcessiveACNoise>
         <MuscleNoise>FALSE</MuscleNoise>
         <LeadDataCRC32>3317980573</LeadDataCRC32>
         <WaveFormData>
7P/s/+z/7P/u//D/8v/0//P/8v/x//D/8v/y//L/8v/y//L/8v/y//P/9P/1//b/9v/2
//b/9v/2//b/9v/2//b/9v/2//b/9v/2//b/9v/4//j/+P/4//r/+v/6//r//P/8//z/
/P/+//7//v/+//7//v/+//7///8AAAEAAgAEAAQABAAEAAQABAAEAAQABQAGAAcACAAK
AAoACgAKAAgACAAIAAgACwAMAA0ADgAQABAAEAAQABIAEgASABIAFAAUABQAFAASABIA
EgASABIAEgASABIAEQAQAA8ADgANAAwACwAKAAgACAAIAAgABgAGAAYABgAFAAQAAwAC
AAAAAAAAAAAA/v/+//7//v/8//z//P/8//r/+v/6//r//P/8//z//P/7//r/+f/4//b/
9v/2//b/9v/2//b/9v/2//b/9v/2//j/+P/4//j/9//2//X/9P/0//T/9P/0//b/9v/2
//b/+P/4//j/+P/2//b/9v/2//f/+P/5//r/+P/4//j/+P/2//b/9v/2//f/+P/5//r/
+P/4//j/+P/4//j/+P/4//b/9v/2//b/9P/0//T/9P/2//b/9v/2//T/9P/0//T/9v/2
//b/9v/3//j/+f/6//f/9v/1//T/9P/0//T/9P/y//L/8v/x//P/9P/0//T/9v/2//b/
+P/5//n/+f/5//n/+v/7//v/+//7//7/AQABAAEAAAD///7//v/9//z///8DAAUACAAH
AAcAAwADAAQABAADAAIA/v/8//z/+v/4//X/8v/y//L/8v/y//L/8v/y//L/8v/x//L/
8v/w//L/8v/x//D/7v/v/+//7//x//H/8f/v/+//8P/x//H/+P/4//f/8//w//X///8G
AAoADwAXACUAMgA9AEgAWABtAHsAewB1AG8AWwA5ABoAAADc/7//tv+2/7P/uf/E/8//
2P/f/+T/6P/s/+v/7f/t/+3/7f/t/+z/7v/t/+7/7v/v//H/7//v//D/8P/w//L/8v/y
//L/8//z//T/8//y//H/8P/z//T/9f/3//n/+P/3//X/9//3//f/9//3//j/+//8//v/
+//8//7//P/7//r/+v/7//v/+//7/////f/9/wEAAQACAAIAAwABAAEAAQABAP//AQAC
AAIABQAHAAgACgAIAAcACAAIAAgACgAKAAoADAANAA0ADQAOAA8ADwAPABIAEwAVABUA
FAASABEADwAPAA8AEAATABEAEQARABAAEAAPAA4ADgAQAA8ADwAOAAwADAAKAAoACQAJ
AAcABwAEAAQAAgAAAAIAAwADAAIAAwACAAIAAwABAPz/+P/2//j/+//9/////P/7//r/
+f/3//b/9v/0//X/9v/2//f/9f/3//f/9v/0//b/9//3//b/9v/2//b/9v/2//j/+f/3
//f/9v/2//X/9f/2//b/+P/4//j/+P/4//n/+P/3//f/+P/5//r//P/8//z//f/6//f/
9v/1//j/+P/4//j/+v/5//n/+v/6//f/9//4//n/+f/4//b/+v/6//r/+P/6//v/+//6
//n/+P/4//f/+P/2//b/9//5//n/+f/5//v/+//6//j/+P/5//v/+f/0//T/9v/4//j/
+P/4//j/9//3//j/+v/6//r/+v/6//z//f/9//v/+//7//z//P/7//r/+f/9/wEAAgAD
AAIAAQABAAIABAAEAAQABwAHAAgACAAHAAUABQAGAAYABQAEAAIAAAACAAAA/v/7//b/
9v/2//b/9v/2//T/9P/0//T/9f/2//b/9P/0//T/8f/w//D/8f/x//H/8f/x//P/8f/x
//L/8f/v//L/9P/z//X//P8DAAMAAAAKABUAHQApADoASQBWAGIAcwCHAI8AgwBvAFkA
PQAaAPz/3P+9/7D/tP+3/73/yv/V/9r/3f/k/+r/7P/r/+7/7//w//H/8P/w//P/8//0
//T/9f/3//X/9f/2//b/9P/2//b/9v/2//f/9//4//b/9v/2//b/9//4//n/+//7//r/
+f/3//j/+f/6//v/+v/6//z//P/+////AQAEAAMAAQD///7//f/9//3//f8AAP//AAAF
AAQABAADAAMABQAFAAUABQAHAAkACgAKAAsACwAKAAoACQAJAAsADAAOABAAEAAQABAA
EQARABEAFAAVABUAFQAUABUAFwAXABcAFgAWABUAFgAVABUAFwAVABUAFQAUABIAEQAQ
ABAAEQARABIAEgASABIAEAAQAA0ADQALAAsACgAKAAgABgAGAAcABwAGAAUABAAEAAUA
AwAAAP7//v8AAAEAAQABAP7//f/8//v//P/8//3//P/8//z/+//7//n/+//7//r/+v/8
//3//f/6//r/+v/6//j/+P/6//v/+//7//r/+v/6//v//f/+//3//P/7//r//f//////
///8//z//P/8//z//P/8//3//f/7//v/+//+//7//v/+//7//f/9//7//P/5//n/+v/5
//n/+P/2//n/+v/7//r//f///wAAAAD9//z//P/7//r/+P/4//n/+v/7//z//f/9//3/
/P/6//z//f/9//f/8v/1//b/9//4//r/+f/5//r/+v/6//r/+v/4//r/+//7//3//f/9
//7/AgADAAQABQAGAAcABQADAAMAAwAEAAYABgAGAAYACQAKAAwADQANAAkACQAKAAoA
BwAGAAQAAgACAAAA/v/7//f/9v/1//T/9f/2//X/9v/4//j/+f/6//r/+P/4//j/9f/0
//T/9f/z//P/8//z//P/8f/x//L/+f/z/+r/8P/9//3//P8BAAcABgAIABEAHwArADoA
TQBeAG4AewCFAIsAhwB1AFUANQAaAPj/0P+5/7L/sv+5/8f/0P/T/9b/2f/i/+z/7P/n
/+v/7f/v//H/8f/w//L/8f/x//D/8P/x//T/9f/3//j/9f/2//X/9P/1//f/+P/6//n/
+P/3//b/9//4//n/+//7//r/+f/3//n/+f/5//n/+P/4//r/+v/7//v//P/+/wAA///+
//7//f/9//3//f8BAP////8DAAIAAgABAAEAAgADAAQABQAFAAcACAAIAAcABwAGAAYA
CQAJAAsADAAMAA4ADgAOAA4ADwAPAA8AEQATABQAFQATABMAFAATABQAFAAVABUAEwAR
ABAAEQASABMAFAAUABMAEQAPAA4AEAAPAA8ADgAOAA4ADAAMAAkACQAHAAcABAAEAAIA
AAABAAMABAAEAAQAAgABAAEA///8//r/+v/6//v/+//7//3//f/9//3//P/6//n/9v/4
//j/9//3//X/9//3//b/9v/4//n/+f/4//j/+P/4//T/9P/2//f/+P/5//n/+v/3//f/
+P/4//j/+P/4//j/+P/5//j/9//5//r/+//8//r/+v/6//v/+v/3//b/9f/3//j/+f/6
//z/+//7//z/+//3//b/9v/3//f/9v/0//f/+P/5//j/+P/5//n/+P/2//b/9//3//j/
9v/2//f/9f/1//X/9f/3//f/9v/0//r/+f/2//T/9P/0//T/9f/1//b/+P/3//b/9f/0
//f/+v/8//3//P/7//r/+v/7//v/+//7//z/////////AAD/////AAD+//7//v8BAAAA
AgADAAMAAQABAAIAAgAEAAQAAwACAP///P/5//X/8v/y//L/8v/0//T/8v/y//L/8v/z
//T/9f/0//X/9v/y//D/7//v//D/8f/y//P/8//x//H/8v/z//P/8v/2//X/8//y//f/
/f8CAAQACQAVACMALAAxAEIAVgBhAG8AeQBzAGMAUwA9AB4AAgDm/8P/sP+0/7f/t//A
/83/1v/b/+D/3v/i/+v/7f/t/+3/7f/u/+7/8f/x//H/8P/w//H/8P/v/+//7v/v//L/
8//0//T/9f/1//b/9v/2//b/9v/0//T/9P/1//r/+v/6//n/+f/5//n/+f/4//j/+v/6
//n/+f/6//z//P/7//r/+v/9//3//f/9/////f/9/wEAAwAEAAQABQAEAAMAAgABAAMA
BQAGAAYABwAHAAYABgAFAAUABwAIAAoADAAMAAwADAANAA0ADQAMAA0ADQANAA8AEQAU
ABUAEwASABIAEQAQAA8ADwARAA8ADwAPAA4ADgANAAwADAANAA0ADgAOAA0ADAAJAAgA
BwAHAAUABQAFAAYABQAEAAIAAwADAAIAAgAAAP/////+//r/9//2//j/+f/5//n/+v/7
//z//f/5//b/9P/w//P/9P/0//X/8//1//X/9P/0//b/9//3//X/9P/z//L/8//0//f/
+f/3//f/9v/2//X/9f/2//b/9P/0//T/9P/2//n/+v/7//j/+P/4//j/+P/4//j/+f/3
//X/9f/1//n/+v/7//z/+f/3//b/9v/3//X/9v/4//n/+f/4//b/+P/4//j/9v/2//f/
9//2//b/9v/3//f/9v/0//T/9f/1//X/9f/1//v/+P/2//b/9v/2//j/9//3//j/9//2
//X/9P/1//j/+v/7//r/+f/4//j/+f/5//n/+f/8//////////3/+//6//r//v8AAAIA
BwAFAAYABgAFAP////8AAAAAAQAAAP7//P/+//z/+v/3//T/9P/0//T/8v/y//D/8P/y
//L/8//0//T/8v/y//L/8P/u/+3/7f/v//H/8//1//T/8f/w//D/8f/z//b/8v/x//f/
9v/3/wMACAAGAAsAFQAfACoAOQBKAFYAYQBrAHMAawBXAEMAJwAOAPr/2v+7/7b/vP+7
/7v/wv/N/9L/2//m/+b/5v/v/+//7f/r/+n/6//s//D/8f/x//D/8P/x//H/8f/y//L/
8P/y//L/8v/y//P/8//0//X/9v/3//j/9//2//X/9f/2//b/9v/1//b/9//4//n/+P/4
//r/+v/5//n/+v/8//r/+f/4//j/+v/7//z//f/9//v/+/////3//v/+////AgADAAQA
BQACAAMAAwACAAQABQAFAAYABgAFAAYABgAJAAwADQAOAA4ADwAPAA8ADQANAAwACwAN
AA8AEgATABUAFAAUABMAEgARABEAEwASABEAEAAOABAADwAOAA4ADgANAA0ADAAMAAwA
CgAKAAkACQAHAAcABAAEAAIAAAACAAMAAwACAAIAAAD/////AQD+//z//P/6//v/+//7
//n/+f/5//n/+//6//r/+P/4//j/9//3//f/+f/5//j/9f/2//b/9f/2//b/9v/2//T/
9P/2//f/+f/5//j/+P/1//X/9v/2//j/+P/4//j/+f/7//v/+//6//r/+v/6//j/+P/4
//n/+v/5//r/+//+//7//v/+//v/+f/4//j/+v/3//f/+P/7//v/+v/4//n/+P/3//T/
+f/7//z//P/5//j/+P/3//j/9v/2//f/+P/5//r/+//5//X/9P/y//b/+P/4//j/+P/4
//f/9//4//X/9P/z//L/8//2//j/+f/7//v/+//8//3//f/9//3//v8BAAEAAQD9//v/
+v/6//3//v///wMABgAIAAkACQAEAAMAAwACAAIAAgABAAAA/f/6//f/8//z//T/9f/2
//T/9P/y//L/8//0//b/+P/2//T/9P/0//L/8P/v/+//8v/z//T/9f/z//H/8f/y/+//
7f/w//L/8//3//r//f8DAAoAEAAXAB0AJQA0AEMATABaAGsAdwB9AHkAZQBNADMAGAD8
/9j/u/+y/7b/vf/F/8z/1f/c/9//5v/q/+j/6//r/+v/6//r/+//8P/0//X/8//y//L/
8//1//X/9v/2//X/9v/1//T/9P/1//X/9v/2//b/9v/2//j/+P/4//n/+v/6//r/+f/3
//f/9//3//j/+P/6//r/+f/5//r//P/9//3//f/+//3//f/9//3/AAD//wAABQADAAQA
BAAFAAMAAwADAAMABAAHAAkACgAKAAkABwAGAAcABwAJAAoADAAOAA4ADgAOAA8ADwAP
ABAAEQARABEAEwAVABgAGQAYABYAFQATABQAEwATABUAGAAZABoAGgAXABUAEwASABAA
DwAPAA4ADgAOAAwADAAMAA0ADAANAAoACgAIAAYABQAFAAQAAgABAAAAAAABAAEA/v/8
//z//f///wAAAQD+//3//P/7//n/+P/4//b/9//4//j/+f/3//n/+f/4//j//P///wEA
/v/8//r/+P/4//j/+v/7//z//f/9//7/+v/5//n/+P/5//r/+//8//v//f/9//3/+v/6
//r/+v/6//r/+v/7//3/+//7//v//P/8//z//P/+//3//f/+//3/+f/4//j//P/9//3/
/P/9//z/+//4//r/+//7//r/+v/6//v/+//8//r/+v/7//n/+f/5//n/+//7//r/+P/5
//v//v/9//z/+v/4//r/+P/4//j/+P/4//f/9//4//r/+v/6//r/+v/8//3//f/7//v/
+//8//3//f/9//3/AgAFAAUABQAEAAMAAwAEAAIAAgACAAUABAAGAAcABwAFAAUABgAG
AAUABAACAAAAAgAAAP7/+//4//j/+P/4//b/9v/0//T/9P/0//X/9v/2//T/9P/0//T/
9P/1//f/9f/1//X/9f/1//P/8//0//f/+//2//T/9f/3//r///8FAAoADgAVACEAKQAy
AEEAUABcAGsAewCHAIUAcwBdAD8AHgAEAOr/yf+4/7j/u/+9/8j/0//c/+X/6P/s/+z/
7f/v/+//7//v//D/8P/z//P/9f/0//T/9f/z//P/9P/0//T/9v/2//b/9P/1//X/9v/2
//b/9v/2//b/9v/2//f//P/8//z/+//7//v/+//7//r/+v/8//z/+//7//z//v//////
//8AAAEAAQABAAEAAAD9//z///8AAAIAAwAFAAUABQAFAAUAAwAFAAYABgAJAAkACAAI
AAsACwANAA4ADAAOAA4ADgAOAA8ADwAPABAAEQARABEAFAAVABcAFwAWABQAEwARABIA
EQARABMAFQAVABUAFAAUABMAEgASABAADwAPAA4ADwAQAA8AEAAOAA0ACgAJAAgACAAG
AAQABgAHAAcABgACAAAA/////wEA/v/8//z//P/9//3//f/7//v/+//7//3//P/8//r/
+P/4//f/9//5//v/+//6//b/+P/5//n/+P/4//j/+P/3//j/+//9//z/+//5//j/9f/1
//b/9v/5//r/+//8//v//f/9//3/+//6//n/+P/6//r/+v/7//n/9//3//f/+v/6//r/
+v/4//f/9//4//n/9//4//r/+//7//r/+P/6//r/+v/4//j/+f/5//j/+P/4//n/+f/6
//j/+P/5//j/9//2//X/9//3//b/9P/2//f/+f/3//r/+P/6//j/+P/4//j/+P/4//n/
+f/6//z/+//6//n/+P/4//r/+//7//v/+//7//z//f/9//3//f8AAAMAAwADAAIAAQAB
AAIAAgACAAIABQAIAAoACwALAAUABQAGAAYABQAEAAIAAAAAAP7//P/5//j/+P/4//j/
+P/4//b/9v/2//b/9//4//b/9P/0//T/9f/0//T/9f/1//X/9f/1//X/8//z//T/7f/t
//L/9P/3//v//P/5////BAAIAAsAEwAjADIAQwBUAGAAbQB7AIMAgwB3AF8ARQAqAAwA
6v/F/7T/tv+5/7v/xv/P/9L/2//i/+b/7P/z//L/8f/w/+//8P/w//P/8//y//D/7//v
//H/8f/y//L/8v/0//T/9P/2//f/9//4//j/+P/4//j/9v/2//b/9//8//z//P/7//n/
+f/5//n/9v/2//j/+P/7//3/AAAEAAAA/f/6//j//P/9//7///8AAP3//P///wAAAgAD
AAUABAADAAIAAQADAAUABgAGAAUABQAEAAQABgAHAAoADAAMAA4ADgAOABAAEQARABEA
EgATABMAEwAUABUAFwAXABYAFAATABEAEQARABIAFQAWABcAGAAYABUAEwARABAAEAAP
AA8ADgAQABAADgAOAAsACwAJAAkACQAKAAkACAAGAAcABwAGAAQAAgABAAEA///8//r/
+v/8//3//f/9//3//f/9//3//f/8//z/+v/6//r/+f/5//n/+//7//r/+P/6//v/+//6
//r/+v/6//j/+P/6//v/+//7//r/+v/5//n/+v/6//j/+P/4//j/+//9//3//f/7//r/
+f/4//n/+v/7//3//f/7//v/+//8//z//P/8//z/+//7//z//P/5//n/+v/7//v/+v/4
//r/+v/6//j//P/9//3//P/8//z//f/9//v/+P/3//f/+P/5//r/+//8//v/+f/2//b/
9//5//f/+P/4//j/+P/0//r//v/7//r/+f/4//b/9f/1//b/+P/4//j/+P/6//z//f/9
//v/+//7//z//v///wAAAQADAAUABAADAAIAAQABAAIAAgACAAIABQAEAAYABwAHAAQA
BQAHAAgABQAEAAIAAAAAAP7//P/5//f/+P/5//r/+P/4//b/9v/0//T/9f/2//j/9v/2
//b/9//2//b/9//0//P/8v/x//L/8f/y//T/8f/x//L/8v/1//n//P///wMACAAMAA8A
FwAjADQARQBSAGAAcwCBAIkAiwB/AF0AQQAoAAIA3v/D/7b/tP+1/73/xv/P/9j/3//g
/+T/7P/v//H/8f/x//H/8f/w//L/8f/v/+7/7v/v//H/8f/y//L/9P/2//b/9v/0//X/
9f/2//b/9v/2//b/9v/2//b/9//8//z//P/7//v/+//7//v/+v/6//z//P//////AAAC
AAEA///9//z///////////8BAP////8DAAMABAAEAAUABQAFAAUABQAGAAkACwAMAAsA
CQAGAAQABgAHAAoADAALAAwACwAKAA8AEQASABMAEwATABIAEQAUABUAFwAXABkAGAAY
ABcAFAATABMAFQAVABUAFQAUABYAFQAUABQAFAATABMAEgAQABAADgAOAA0ADQALAAsA
CAAIAAYABAAFAAcACAAIAAUAAgAAAP//AgAAAP//AAD9//3//P/7//v/+//7//v//P/8
//3//P/6//r/+f/5//v//f/9//z/+P/6//v/+//6//r/+v/6//n/+v/9//////////7/
/v/8//v/+//6//v//P/9//7//f/////////8//z//P/8//3//v///wEAAwABAAEAAQAB
AAAA///+//7//f/9//7/AQD//wAAAgADAAMAAgAAAAIAAgACAAAAAAABAAEAAAD+//7/
/////wAA/v/+/////v/9//z/+////////v/8//z//f////3//P/8//z//P/8//z//P/6
//7//v/+//7//v/8//v/+//8//7//v/+//7//f/+//7//f////////8AAAEAAQABAAEA
AgAFAAUABQAFAAUABgAIAAYABgAGAAkADAAOAA8ADwAKAAkACQAIAAgACAAHAAYABgAE
AAIA///6//r/+v/6//v//P/7//z/+v/6//v//P/6//j/+P/4//j/+P/5//v/+f/5//n/
+f/7//n/+f/6//v//f/6//j/+////wIABQAHAAwAEgAXACMALwA+AE0AWgBqAH0AiQCD
AHMAXwBHACkADADw/87/uf+y/7L/t//B/8z/0//a/+P/5v/m/+j/6//t/+3/7f/t/+z/
7P/v/+//8f/w//D/8f/x//H/8v/y//D/8v/y//L/9P/1//X/9v/0//T/9P/0//T/9P/0
//X/9//2//X/8//2//f/+P/5//b/9v/4//j/+f/5//r//P/9//3//f/+//3//f/9//3/
/f/7//v///8BAAIAAgADAAIAAQAAAP//AQADAAQABAAHAAcABgAGAAkACQALAAwACQAK
AAkACAALAA0ADgAPAA4ADwAPAA8ADgAPABEAEQATABIAEgARABAADwAPABEAEQARABEA
EAAOAA0ADAAMAA4ADQANAAwADAAMAAoACgAJAAkABwAHAAYABgAEAAIAAgADAAMAAgAC
AAAA/////////P/6//r/+f/5//j/9//3//f/9//3//f/9v/2//T/9v/2//X/9f/1//f/
9//2//T/9v/3//f/9v/2//b/9v/2//b/+P/5//j/9//1//T/9P/1//f/+P/4//j/+P/4
//f/+f/5//n/+P/4//j/+P/6//r/+v/7//v/+f/5//n/+v/6//r/+v/4//f/9//4//n/
9//4//r/+f/5//j/9v/6//r/+v/4//n/+f/4//b/9v/2//f/9//4//b/9v/3//f/9//3
//f/+f/5//j/9v/0//X/9//1//T/9P/0//T/+P/2//T/9P/0//T/9P/z//P/9P/0//T/
9P/0//T/9v/3//f/+f/5//n/+v/5//n/+f/5//z//////////v/9//3//v/8//z//P//
/wAAAgADAAMAAQABAAIAAgADAAIAAAD+//7//P/6//f/9v/2//b/9v/1//T/8f/w//H/
8v/0//b/9f/y//H/8P/x//D/8P/x/+//7//v/+//8f/v/+//8P/1//H/8P/w//H/8//2
//n///8EAAgABwAPAB0AKAA3AEgAWgBrAHUAfQCBAHMAWwBBACYADADu/8v/tv+y/7X/
uf/A/8n/0P/Z/+D/5P/o/+n/6//r/+v/6//q/+r/7f/t/+7/7v/v//H/8//z//T/9P/z
//T/8//y//L/8//z//T/9P/0//T/9P/2//b/9v/3//j/+P/4//f/+f/5//n/+f/4//j/
+v/6//v/+//8//7/AAD///7//v///////////wEA/////wMAAwAEAAQABQADAAMAAwAD
AAMABQAGAAYACQAJAAgACAAJAAkACwAMAAoADAAMAAwADgAPAA8ADwAQABEAEQARABAA
EQATABMAFQAUABQAEwAUABMAEwAVABMAEwATABIAFAATABIAEgAQAA8ADwAOAA4ADgAM
AAwADQANAAsACwAKAAoACAAGAAQABQAFAAQAAwACAAIAAwADAAAA/v/+//7/////////
/v/9//z/+//7//r/+v/4//r/+v/5//n/+//9//3//P/5//r/+v/5//r/+v/6//r/+P/4
//r/+//7//v/+v/6//n/+f/6//r/+v/6//r/+v/7//3//f/9//r/+v/6//r/+v/6//r/
+//8//v//P/9//z//P/8//z//P/7//v//P/+//v/+//8//3//f/8//r//P/8//z/+v/7
//v/+v/4//r/+v/7//v/+//6//v//f/8//v/+v/5//n/+f/4//b/9//5//z/+//4//j/
+P/4//r/+v/6//r/9v/1//X/9v/4//j/+P/2//b/9v/2//j/9//3//j/+P/4//j/+P/2
//j/+f/5//v/+//7//z/+//7//v/+/8AAAMAAwADAAIAAQABAAIAAgACAAIABQAGAAgA
CQAJAAUABQAGAAYAAwACAAAA/v8AAP7//P/5//T/9P/0//T/9P/0//L/8v/w//D/8f/y
//L/8P/w//D/7//u/+7/7//t/+3/7f/t/+//7f/t/+7/8//v/+7/7v/v//H/8v/3//3/
BAAIAA0AEwAhADAAPwBOAFwAawB7AIUAhQB1AF8ARQAoAAQA4v/B/67/sP+1/7f/wP/L
/9L/2//i/+T/5P/n/+f/5//n/+f/5v/m/+n/6f/r/+r/6v/r/+v/6//s/+z/6v/s/+z/
7P/r/+v/6v/q/+r/6v/q/+r/7P/s/+z/7f/t/+z/6//p/+r/6//s/+3/6v/q/+z/7P/r
/+v/7P/u/+z/6//q/+r/7f/t/+3/7f/x/+//7//z//P/9P/0//X/8//z//P/8//z//X/
9v/2//n/+f/4//j/+f/5//v//P/6//z//P/8/wAAAQABAAEAAgADAAMAAwACAAMABQAF
AAUABAAEAAMAAwADAAQABwAFAAUABQAEAAQAAwACAAIABAADAAMAAgACAAIAAAAAAP3/
/f/7//v//P/8//r/+P/2//f/9//2//X/9P/0//X/9f/y//D/8P/w//H/8f/x//D/7//u
/+3/7//u/+7/7P/s/+z/6//r/+r/6//q/+j/6P/q/+v/6//s/+z/7P/s/+r/6v/s/+3/
7P/r/+n/6P/o/+n/6//s/+r/6v/q/+r/6f/r/+v/6//s/+z/7P/s/+z/7P/s/+3/7//t
/+3/7f/s/+z/7P/s/+7/7f/t/+7/7v/r/+v/7P/t/+3/7P/q/+z/7P/s/+r/6v/r/+v/
6v/s/+z/7f/t/+7/7P/s/+3/6//r/+v/6//t/+3/7P/q/+z/7f/v/+3/7P/s/+z/7P/s
/+z/7P/s/+r/6f/p/+r/6v/s/+r/6f/r/+7/7f/s/+v/6v/o/+f/5//o/+r/6v/q/+r/
6v/s/+3/7f/t/+3/7f/u/+//7//v/+//8//3//j/+f/1//P/8v/y//X/9v/3//v/+v/8
//3//f/5//n/+v/6//f/9v/0//L/8//y//H/7//r/+r/6f/o/+j/6P/m/+b/5P/k/+X/
5v/k/+L/4v/i/+T/5P/l/+f/5P/j/+L/4f/h/9//3//g/+H/3//g/+L/4//n/+j/6f/r
//L/+P/9/wUAEwAkADUARgBSAFsAbQB5AHcAZQBLAC8AEADy/87/rf+c/57/o/+p/7T/
u/++/8f/0v/W/9j/2f/a/9n/2P/X/9b/1v/Z/9n/2v/a/9v/3f/d/93/3v/e/9z/3v/e
/97/3v/f/9//4P/e/97/3v/e/97/3v/e/9//4f/g/9//3f/d/93/3f/d/93/3v/h/+L/
4P/f/9//4P/i/+H/4P/g/+H/4f/h/+H/4//h/+H/5f/j/+T/5P/l/+X/5f/l/+X/4//l
/+b/5v/o/+n/6f/q/+n/6f/r/+z/7P/u/+7/7v/w//H/8f/x//L/8//z//P/8//z//T/
8//z//L/8v/x//L/8f/x//P/8f/x//H/8P/w/+//7v/u/+z/6//r/+r/7P/s/+r/6v/p
/+n/5//n/+b/5v/k/+L/3//f/97/3P/b/9r/2v/b/9v/2P/W/9b/1P/V/9X/1f/U/9P/
0v/R/8//zv/O/8z/zP/M/8v/y//L/83/zf/M/8r/zP/N/83/zP/M/8z/zP/K/8r/zP/N
/8v/y//K/8r/yf/J/8r/yv/K/8r/yv/K/8n/y//L/8v/yv/K/8r/yv/M/8z/zP/N/8v/
y//L/w==
         </WaveFormData>
      </LeadData>
      <LeadData>
         <LeadByteCountTotal>10000</LeadByteCountTotal>
         <LeadTimeOffset>0</LeadTimeOffset>
         <LeadSampleCountTotal>5000</LeadSampleCountTotal>
         <LeadAmplitudeUnitsPerBit>4.88</LeadAmplitudeUnitsPerBit>
         <LeadAmplitudeUnits>��V</LeadAmplitudeUnits>
         <LeadHighLimit>2147483647</LeadHighLimit>
         <LeadLowLimit>268435456</LeadLowLimit>
         <LeadID>II</LeadID>
         <LeadOffsetFirstSample>0</LeadOffsetFirstSample>
         <FirstSampleBaseline>0</FirstSampleBaseline>
         <LeadSampleSize>2</LeadSampleSize>
         <LeadOff>FALSE</LeadOff>
         <BaselineSway>FALSE</BaselineSway>
         <ExcessiveACNoise>TRUE</ExcessiveACNoise>
         <MuscleNoise>FALSE</MuscleNoise>
         <LeadDataCRC32>1602023864</LeadDataCRC32>
         <WaveFormData>
6v/q/+r/6v/s/+7/8P/y/+z/6P/k/+D/5f/o/+v/7v/q/+j/5v/k/+f/6P/p/+r/7P/u
//D/8v/u/+r/5v/i/+b/6v/u//L/7v/s/+r/6P/r/+z/7f/u//D/8v/0//b/8f/u/+v/
6P/u//L/9v/6//f/9P/x/+7/8P/y//T/9v/4//r//P/+//v/+P/1//L/+P/8/wAABAAB
AAAA///+////AAABAAIABQAGAAcACAAGAAQAAgAAAAcADAARABYAEQAOAAsACAAKAAoA
CgAKAAwADgAQABIADgAKAAYAAgAHAAoADQAQAA0ACgAHAAQABQAGAAcACAAIAAgACAAI
AAQAAAD8//j//f8CAAcADAAFAAAA+//2//j/+P/4//j//P/+/wAAAgD+//r/9v/y//X/
+P/7//7/+//4//X/8v/y//L/8v/y//X/+P/7//7/+f/2//P/8P/z//b/+f/8//j/9v/0
//L/9f/2//f/+P/5//r/+//8//j/9v/0//L/9//6//3/AAD9//r/9//0//X/9v/3//j/
+//8//3//v/4//T/8P/s//H/9v/7/wAA+v/2//L/7v/v//D/8f/y//T/9v/4//r/9f/y
/+//7P/x//b/+/8AAPz/+P/0//D/8P/w//D/8P/z//T/+f/3//T/7v/q/+f/7v/1/wAA
CgAFAAMAAQD6//r//P/7////BQAHAAsADwANAAcA/v/5//r/AwAMABQAFAATABAACgAI
AAYAAgAAAAIABQAIAAYA/v/2/+3/5//s/+3/8v/3//T/7//r/+X/4v/i/+T/5v/q/+z/
7v/u/+z/5v/f/9r/3f/m/+z/9v/w/+z/5//g/97/3v/g/+L/8v/2//D/4P/U/9T/2P/g
//D///8RACkAPgBTAGsAkAC+AO8AGQE+AVgBWQE8AQMBvwB8AFUATABBAC0AIQAdAA0A
+f/q/+j/7P/x//n/+v/7//v/+//0/+7/6P/d/9//4//p//D/8P/u/+z/6v/r/+j/5v/k
/+j/7v/z//X/8v/t/+P/2v/f/+L/6v/2//T/8P/s/+j/6f/n/+f/5v/s//L/9//7//f/
8//u/+f/6P/p//H/+//4//f/9v/2/+//7P/s/+3/8//5/wAABAD///r/9P/s/+//8v/3
/wAAAQAAAAEAAAD9//r/9//2//v/AgAIAAwACgAFAP//+P/9/wEABwANAA4ADgAPAA0A
CQAFAAQAAQAIAA8AFQAbABUADwAHAAEABQAGAAkADgAPAA8AEQAQAAcABQAEAAQACQAO
ABIAFAAQAA0AAwD8////AwAHAA4ADgAMAAwACgD///r/9v/1//r/AgAIAAkAAwD///j/
7//x//L/9//+//3//P/6//j/8//v/+//7//z//r//f////v/9//x/+r/7f/x//X//v/8
//v/+//6//T/8//y//H/9f/7////AwD9//j/7v/m/+v/8f/3//7////+//3//P/1/+//
7v/t//P/9v/6/wEA+f/3//T/7v/s//L/9f/7//3/+//3//X/8f/t/+z/6f/t//n///8D
AP7/+f/y/+r/7v/u//T///////3/+v/3//P/8f/u/+7/8P/3//v//v/u/+b/4v/l/+j/
6//u//T/8//1//T/8v/x//D/8f/6/wAAAgAFAAYAAgD///7/+f/7//7///8EAAkADgAN
AAUAAQD8////BgAMABEAFQATAA4ACAACAP7/+v/8////AwACAP7/+v/z/+//7v/r/+//
8//3//f/9P/v/+j/5P/m/+b/6v/s/+//8P/x/+7/5v/i/97/4v/n/+7/7//w/+z/6P/j
/+D/3v/k/+j/6P/q//D/7P/i/97/3v/m//X/DQAvAEwAZwB/AJgAwgDvABMBMgFOAVMB
OAEHAcMAfgBZAEYAMQAhACEAHwATAAUA+v/w/+7/7f/x//f/+f/6//v/+f/2//P/6//p
/+n/6//u//H/8v/z//T/8P/q/+X/4P/k/+r/7//x//H/8f/s/+j/6P/m/+n/8P/z//T/
9f/2//D/6//o/+T/6P/u//P/9//5//n/+P/1/+//6//u//P/9//5//v//v/3//L/8P/v
//H/9f/6//z//P/8//v/+P/0//T/9v/8/wEAAgAFAAYAAAD8//j/9v/8/wIABwAKAAwA
CwAJAAYAAwADAAUABwAOABIAFwAZABQADQAJAAMACAANABEAFQATABEADQALAAcABAAD
AAQACwAPABUAGAAOAAkABQACAAUACgAOABAAEQARAAoABgADAAEA//8AAAYACAAMAA4A
BAD+//n/9//5/wAABQAFAAIAAQD9//f/9P/y//T/+P/7//7/AAACAPz/9f/y/+//8v/4
//r/+//7//v/+f/2//L/8f/w//T/+f/7//7/AAD4//X/8v/v//H/9//7/////v/+//n/
9v/1//X/9f/2//3//v///wAA+v/z//H/7//z//b/+v8BAPz/+//5//T/7f/w//D/8//6
//v/+v/7//b/8f/v/+v/7//5//3////7//n/9f/w//D/7P/u//X/+v/7//v/+//1//H/
7P/q/+7/8//7//7//v/5//b/8//w//b/8//z//D/9P/3//r///8AAAAA/P/5/wEAAgAE
AAgABAAFAAcABwAHAAcABwABAAAAAwAFAA8ADgAMAAkABQALAAwADAAMAAQA/v/+////
///8//b/8P/v//H/9v/5//L/7f/o/9//5f/n/+f/6v/o/+b/6P/o/+z/7P/s/+j/5v/m
/+b/7v/q/+r/5P/e/+L/5P/l/+j/7P/g/9r/2P/Y/9j/4v/q//D/9v/2//v/CwAdADAA
UwB/AKwA2gAHASkBPgFCATEBDAHXAJ8AdgBlAFYAOQAfABUACQD1/+3/8P/2/wAAAwD9
//r/9f/v/+n/7P/s/+z/5//m/+f/6v/u/+v/6P/l/+L/5f/m/+j/6v/n/+j/6P/l/+v/
7f/q/+j/6f/o/+z/9P/w/+z/6P/k/+j/6f/s/+7/6//s/+z/6//t/+//8P/v/+3/6//w
//f/9P/x/+7/7P/s/+7/8//5//b/9f/1//L/9P/2//f/9v/1//b/+f8AAP3/+v/5//b/
+P/6//z/AAD+//7//f/6/wEAAwAEAAQABgAHAAoADQAKAAgABwADAAcACQAOABEADQAL
AAgABQAIAAkACAAJAAoACAAIAAoACAAFAAQAAAAAAAUACwASAAwACgAHAAIABgAHAAEA
/v///wEAAwAIAAYAAgAAAPz/+v/6//v////5//r/+f/z//j/+//7//n/9v/0//b/+v/3
//T/8P/s/+//8f/3//3/+P/4//T/7//y//X/9v/2//P/8//z//j/9//1//T/8v/0//f/
+v/9//f/9//1//P/9//4//T/8v/2//n//P8AAP7/+v/2//L/9P/z//f/+//5//b/9P/1
//b/+f/7//r/8//2//b/+f/6//f/8v/v//P/9f/6//3/9//5//X/7//z//X/9f/0//P/
8P/z//v/+P/1//H/7f/x//P/9P/4//D/6f/o/+r/7P/u//D/9//1//b/9P/w/+//7v/v
//n/AAADAAcABwACAP7//P/6//3/AQADAAgACwAOAAsAAwD///r//f8GAAwAEQAVABMA
DgAIAAIA/v/6//z///8GAAYAAwAAAPf/8f/u/+n/7f/x//X/9f/z/+//6f/m/+X/5P/n
/+j/7P/u//D/7v/l/+D/2//e/+T/7P/u//D/7P/o/+P/4P/c/9z/4v/m/+j/6v/k/9j/
2P/c/9r/5f/9/xcAMgBNAGkAhgCmAM8A9wAeAUIBTQE2AREB2wCOAFkASAA5ACUAHQAd
ABkAEwAEAPT/7P/r/+f/7f/v//D/8f/w/+7/7P/l/+H/4f/j/+b/6//s/+3/7v/s/+j/
5f/i/+X/6v/u/+//8P/v/+n/5P/h/97/4P/m/+r/7P/u//D/7P/p/+j/5v/p/+7/8v/1
//P/8//y/+//6//n/+r/7//z//X/9//6//L/7v/t/+3/8P/z//f/+P/4//j/9//0//L/
8v/0//r//f/+/wEAAgD8//j/9P/y//j//v8DAAYABgAFAAMAAAD9//3///8BAAYACgAP
ABEADQAHAAQA//8EAAkADQARAA8ADQAJAAcAAwAAAP//AAAIAA0AFAAYAA4ACQAFAAIA
AwAGAAgACAALAA0ACAAGAAMAAQD//wAABgAIAAwADgADAPz/9v/z//f//v8DAAMAAgAB
AP3/9//x/+7/7//y//f//P8AAAQA/P/1//L/7//x//j/+//9//z/+//4//T/8//z//P/
+P/9////AgAEAPv/9//z/+//8v/3//r//f8AAAAA+//4//X/9f/1//b//P/+/wAAAgD8
//X/8//x//b/+P/7/wEA/f/9//z/+P/w//L/8f/z//v//f/9////+f/z//D/6//u//f/
+v/7//3//f/7//j/9P/u/+7/8//5//v//P/9//X/7v/s/+z/7P/s//T/9f/5//r/9f/z
//H/8f/6/wAAAgAFAAcABAACAAIA/P/9//////8GAAsAEAAPAAcAAwD+/wEACAAOABMA
FwAXABQAEAAMAAIA/P/8//3/AwAEAAIAAAD5//X/9P/x//H/8f/x/+3/7v/t/+r/6v/n
/+T/5f/k/+n/7P/v/+7/5//i/93/4P/l/+z/7f/u/+//7P/o/+b/3v/a/+D/6P/k/+T/
6v/o/+L/5P/k/+n/AQAhAEIAZwCHAKQAyADxABMBMAFGAUkBMgEHAcsAhgBXAEQALwAX
AA0ADwAPAAkAAAD6//L/7f/r/+7/7//v/+//8v/y//L/7f/o/+X/5P/k/+r/7P/u//D/
7v/q/+f/5P/j/+b/6P/n/+z/7//t/+z/6f/k/+T/6P/s/+7/8P/y/+7/6//q/+j/6P/s
/+//8f/0//X/9f/z/+z/5//p/+3/8v/1//j//P/2//L/8f/x/+//8f/0//T/+f/8//7/
/v/2//L/8P/y//b/+P/8//7//v/8//r/+v/5//z//v/+/wUABwAIAAgABAABAAAA//8F
AAoAEAATAA4ACQAHAAMAAwAHAAoADQAQAA8ADAALAAYAAgAAAAAACAALABAAEgAIAAUA
AwACAAEABAAGAAYACQALAAYABAD///3/+//8/wEAAgAFAAYAAAD8//n/+f/1//j/+f/1
//j/+//7//n/8v/u/+7/8P/z//b/+P/6//f/8//z//P/7//y//H/7//0//f/+P/4//P/
7//r/+z/8P/z//f/+v/0//P/8v/x/+//8//1//f//P/+//v/+v/2//P/8P/u//b/+P/6
//z/9v/x//H/8f/z//T/9v/7//j/+f/5//b/7//w/+7/7//2//f/9v/3//X/8f/w/+3/
7P/z//T/8//1//f/9//2//H/6v/p/+3/8//1//b/9//7//f/6v/g/+D/5v/q/+7/8v/0
//H/8f/u/+v/6//r/+3/9f/8////AwACAPz/9//0//b/+/8BAAUABgAHAAgAAwD7//n/
9v/7/wMACgAQABUAEQAMAAYAAAD9//r//f8BAAMAAAD6//T/7f/p/+j/5f/p/+3/8f/x
/+v/5f/d/9j/2//e/+X/6v/q/+r/6v/m/97/2v/W/9r/4P/q/+7/8v/s/+T/2//U/9z/
4P/g/+b/7P/i/9b/2P/c/97/6P/9/xUALwBKAGUAewCaAMYA7QATAT4BVAFRAToBBwG5
AHIASwA6ACcAHQAdABsADwD///D/7P/s/+f/5//s/+//8f/z/+//7P/p/+H/4f/h/+P/
5v/q/+z/7v/w/+n/4v/c/9b/3P/k/+v/7//u/+v/4//c/9//3v/i/+r/7//w//H/8v/r
/+X/4f/c/+H/6P/u//P/8f/v/+z/5//n/+X/6v/x//T/9f/2//j/8f/s/+r/6f/s//H/
9//6//j/9v/z/+7/7f/u//H/+P/7//z///8AAPn/9P/v/+z/8v/6/wEABgAHAAUAAgD+
//7///8CAAUACQAMABAAEQAMAAUAAQD7/wIACQAPABUAEwAPAAkABQACAAAAAAACAAkA
CwAPABAABwADAAAA/v8EAAoADwASABAADQADAPz//f/9//3/AAADAAQABwAIAPz/9v/x
/+//9P/8/wIAAwD///3/+P/x//D/7v/w//T/9v/4//n/+v/z/+3/6//p/+//+P/9/wEA
/P/3//D/6P/p/+v/7f/0//j/+f/7//z/9P/x/+7/6//u//X/+v////z/+v/z/+7/7v/v
//D/8v/3//j/+f/6//T/7f/r/+n/7f/w//T/+//1//X/9P/w/+n/7P/s/+//+P/5//j/
+f/y/+v/5//h/+b/8f/2//n/9f/z/+//6v/p/+b/6f/x//P/8//y//H/6//n/+L/4P/m
/+//9f/6//j/8P/n/+T/5//o/+n/6v/y//H/8//y/+3/6//p/+n/8v/4//r//f/+//r/
9//2//X/9//6//v///8DAAcABQD+//v/9//7/wIABgAJAAsACgAGAAEA/P/2//L/9P/3
//v/+v/2//L/6f/l/+T/4f/n/+v/7//v/+v/5//h/97/3P/c/+D/4v/l/+b/5//k/9z/
2P/U/9j/3v/m/+j/6v/m/+L/3f/a/9T/2v/e/97/4v/o/+T/2v/a/9r/2v/n/wMAHwA8
AFsAdQCQALgA4wADASYBRgFNATIBBwHHAIAAVQBCACkAFQARABEACwABAPr/8v/q/+X/
5f/q/+v/6//r/+z/6v/o/+H/3v/d/97/4P/k/+b/6P/q/+b/4v/f/9z/3v/i/+X/5f/p
/+n/5P/g/97/2v/b/+D/5//q/+3/8P/r/+X/4f/c/+H/5v/q/+3/7f/t/+z/6f/j/9//
4v/n/+v/7//z//j/7v/o/+X/4//m/+v/8f/0//b/9v/1//L/7v/s/+z/8P/0//b/+v/8
//f/9P/x//D/8//4//z//v8BAAEAAAD+//z/+//8//3/AwAGAAoACwAFAP///P/3//v/
AQAGAAsACwAJAAUAAwAAAP7//v8AAAUABwALAAwAAgD///3//P8AAAQABwAIAAcABwAA
APz/+f/5//n//P///wAAAwAEAPn/9P/w/+//8P/2//r/+f/5//n/9v/x/+z/6v/s//D/
9P/2//f/+P/y/+v/6P/l/+f/7v/x//P/8//z//H/7v/s/+v/6v/u//H/8//2//j/8v/v
/+z/6f/r/+//8f/z//X/9v/y//D/7v/t/+z/7P/0//b/+P/6//P/6//o/+X/6v/s/+//
9f/z//P/8v/u/+f/6v/q/+3/9v/3//b/9//w/+v/6f/l/+f/7//x//H/8//z//H/7v/r
/+b/5//t//L/8//z//P/7v/p/+P/4P/j/+n/7P/u//T/8P/p/+X/5P/n/+j/6f/q//L/
8f/z//L/7v/r/+j/5//v//b/+f/9//3/+v/4//j/8//1//j/+f///wMABwAFAPz/+f/1
//n///8EAAgACwALAAgABAAAAPn/9P/1//f/+//6//b/8v/p/+X/5P/h/+f/6//v/+//
7f/p/+P/4P/e/97/4v/k/+j/6P/o/+T/3v/a/9b/2v/f/+b/5//o/+X/4v/e/9z/2P/W
/97/5v/m/+b/4P/W/9b/2v/Y/9//+/8bADQAUwBxAIgAqADVAPsAGgE6AUMBMgEPAdMA
hgBXAEgANQAfABcAFQANAAEA+P/w/+r/6f/n/+v/7f/u/+//7v/s/+r/4//e/93/3v/g
/+T/5v/o/+r/5//i/97/2v/d/+L/5v/n/+z/7f/p/+b/4v/e/9//5P/p/+z/7//y/+3/
5//j/97/4v/m/+n/6//v//H/8v/x/+v/5f/m/+n/7v/x//T/+P/v/+r/6P/n/+z/8f/3
//r/+P/4//f/9P/v/+7/7//0//n//P8BAAQA/v/6//b/9P/3//z/AAACAAUABQAEAAIA
/v/9//7///8FAAoAEAATAA0ABwAEAP//AwAHAAoADQAQAA8ADAALAAgABAACAAIACAAL
ABAAEgAJAAUAAgAAAAIABgAJAAoADQANAAYAAgD+//3//P/+/wQABgAKAAwAAAD6//X/
8//0//r//v/9///////8//f/8f/u/+//8v/2//r//f8AAPr/8//w/+3/8P/2//j/+f/7
//v/+f/2//P/8f/v//L/9//5//z//v/2//P/8P/t/+//8//1//f/+v/8//n/+P/1//P/
8f/w//j/+v/8//7/+f/z//L/8f/0//b/+f////3//f/8//j/8f/y//D/8f/6//v/+v/7
//b/8f/v/+v/7f/1//f/9//5//n/9//0//D/6v/q/+//9v/5//v//f/2//H/6//o/+n/
7//y//T/9//2//T/8f/n/+f/6v/t//D/8//2//j/8//x/+z/7v/v//D/8//6/wAAAgAF
AAIA/P/3//T/9//9/wQACQAHAAcABwABAP7//f/7/wEABgAKAA0ADwAMAAYA///4//j/
+P/+/wUABQAAAPj/8P/r/+n/6v/p/+3/8f/1//X/8f/r/+P/3v/h/+T/6//w/+7/7P/q
/+T/4P/e/9z/4v/m/+z/7P/s/+j/5P/f/9z/5P/o/+j/6v/u/+T/2P/Y/9r/3P/m//v/
EQAhADgAUwBpAIgArgDbAAcBNAFOAUkBMAH9ALUAeABbAEoANwArACkAIwAPAPv/7v/m
/+T/5//z//f/+f/6//v/9v/w/+r/3//f/+H/5f/q/+r/6v/q/+r/6P/k/+H/3v/l/+z/
8v/1//P/7//m/97/4f/i/+j/8v/z//L/8f/w/+3/6f/n/+T/6P/u//P/9//0//H/7f/n
/+f/5//u//f/9f/1//X/9v/w/+z/6//r//D/9////wQAAAD8//f/8P/x//L/9f/8/wAA
AAACAAIA/v/6//b/9P/6/wAABQAIAAgABQABAPz//v8BAAYACwAMAAwADQALAAkABQAE
AAEABwANABIAFwATAA0ABQD//wMABAAHAAwADwAPABEAEAAHAAMAAAD+/wQACgAPABIA
DwALAAAA+P/8////AgAIAAgABgAGAAQA+//2//L/8f/0//z/AgADAAAA/f/3/+//7//w
//X//P/8//z/+//6//T/7//u/+3/8P/4//z////7//f/8f/q/+3/7//x//j/+f/5//r/
+v/0//H/7v/r//D/9//8/wEA/v/6//H/6v/v//P/9//8//7//v/+//7/9//x//D/7//z
//b/+v8BAPn/9f/w/+j/5//u//L/+f///////f/9//X/7//s/+f/6//1//n/+//4//X/
8P/q/+z/6v/u//f/+P/3//X/8//u/+v/5//m/+v/8//4//z/+P/y/+v/4//j/+//9f/0
//r/9//0//H/7v/v/+v/6v/m/+r/7//0//v/+v/6//b/8//5//r//P8AAPv//f8AAAEA
AQABAAEA+//6//3///8JAAcABgAEAAEABQAGAAYABgD///r/+//9//7/+v/z/+z/7P/t
//H/8//u/+v/6P/h/+b/5//m/+j/5f/k/+f/6P/m/+T/4v/c/97/4P/i/+z/5v/m/+D/
2v/e/+D/4f/k/+z/4v/W/9T/1P/S/9r/5P/s//L/9v/9/wkAHQA2AFMAdwCmANoAAwEj
ATgBNgEhAfoAzQCVAG4AXQBOADUAHQARAAcA+f/v//D/9v/6//3/+//2//H/6//l/+b/
5v/m/+H/4f/j/+f/7P/o/+T/4P/c/+H/5P/o/+z/6v/q/+n/5f/o/+n/5f/i/+T/5P/p
//L/7//q/+X/4P/k/+f/7P/w/+z/7P/r/+n/6v/r/+v/6f/q/+n/7//3//P/7//r/+j/
6f/s//L/+f/0//P/8//w//P/9P/0//L/8v/0//j/AAD8//j/9v/y//f/+v/9/wIA/v/+
//3/+v8AAAEAAQAAAAEAAwAHAAsACQAGAAQA//8DAAUACgANAAkACQAIAAcACAAHAAQA
AwAFAAYACQAOAAsABwAFAAAA//8DAAgADgALAAoACAAEAAYABwABAP7///8BAAMACAAF
AAAA/f/4//b/+P/7/wEA/P/8//r/8//2//f/9f/x//D/8P/0//r/9f/y/+7/6v/t/+//
9f/7//f/+P/1//H/8v/z//L/8P/y//P/9P/6//X/8f/u/+r/7v/z//j//f/4//f/9P/x
//X/9v/y//D/8v/1//j//P/6//b/8v/u//L/8//5/////P/4//X/9f/0//X/9f/y//H/
9v/4//3//f/5//P/7//w//H/9f/3//L/9f/y/+3/7//x//H/8P/y//D/9P/9//n/9f/w
/+v/7v/x//P/+P/y//P/8f/u//D/8P/v/+3/+//6//X/8v/v/+z/8f/v//D/7v/x//P/
9f/5//r/+v/2//P//P/+/wEABgD+//3//f/7//7/AQAEAAEA/v//////BwAGAAYABQAD
AAkACgAKAAoAAgD8//z//f8AAP7/+f/0//L/8f/z//P/8P/t/+r/4//o/+n/6P/q/+b/
5P/m/+b/6P/o/+j/5P/j/+T/5f/u/+r/6v/k/97/5P/m/+f/6v/o/97/3P/a/9j/4P/m
/+b/6v/u/+r/6//3/wkAIABDAGsAjgC4AOMAAQEgATgBOwEqAQkB2QCaAHEAYgBHACUA
EwALAAMA///8//z//v////n/9f/x/+z/5//r/+z/7f/p/+f/5//p/+z/6//o/+X/4v/m
/+j/6//u/+v/6v/o/+P/6P/r/+n/6P/o/+b/6f/w/+//7P/p/+b/6v/r/+7/8P/t/+z/
6v/n/+z/7//x//H/8P/t//H/9//1//P/8f/w/+//8P/0//n/9f/z//L/7v/y//b/+f/6
//b/9v/4//7//f/6//n/9v/6//z//v8CAP7//v/9//r/AAADAAUABgADAAMABQAHAAYA
BgAHAAUACQAJAAwADQAKAAkABwAFAAoACwAKAAsACAAGAAYACAAIAAcACAAGAAQABwAL
ABAADAAKAAcAAgAGAAkABQAEAAMAAwADAAYABAACAAIAAAD+//7///8DAPz//P/6//P/
9//7//z/+//3//T/9f/4//f/9v/0//L/8//z//f/+//0//T/8P/r//H/9f/3//j/9P/z
//L/9v/z//H/8P/u//D/8//2//n/9f/1//P/8f/2//j/9f/0//L/8//0//b/9v/0//L/
8P/z//P/+P/9//j/9P/x//H/8P/z//X/9P/v//L/8v/1//j/9f/w/+3/7v/v//P/9f/w
//P/8P/r/+7/8f/y//L/8P/s/+7/9f/0//H/7f/p/+z/7//x//b/8f/x/+7/6v/v//D/
8P/v/+z/7f/s//D/7f/t/+z/6v/6//3/+v/0//D/7P/o/+7/7f/v/+7/8f/z//X/+f/6
//r/9v/z//r//P///wQA/v/9//3/+/8AAAMABgADAAAAAQABAAkACAAGAAMA//8GAAgA
CQAKAAEA+v/5//n//P/6//X/8P/u/+3/7//v/+v/6f/n/+H/5f/n/+f/6v/n/+T/5f/k
/+b/5v/m/+L/4v/i/+L/6v/n/+j/4//e/+L/5P/l/+j/5v/c/9j/1v/W/9z/4v/m/+j/
6v/q/+3/+/8RACgASQBtAJQAwgDvAA8BKAE8ATsBKAEFAc8AkABtAFwAQQAjABEACQD/
//f/9v/6/wAA///1//P/7//q/+X/6f/q/+v/5//j/+P/5f/o/+b/5P/i/+D/5P/m/+n/
7P/p/+j/5v/h/+j/6//p/+j/5v/k/+f/7v/t/+r/5//k/+f/6f/t//D/7f/s/+r/5//q
/+3/7//v/+z/6f/t//P/8f/v/+3/7P/u//D/9f/7//f/9f/0//D/9P/2//f/9v/0//T/
9v/8//v/+P/3//T/+f/8////BAD///7//P/4/wAAAwAFAAYAAwADAAUABwAHAAYABgAD
AAYABwALAA0ACQAJAAgABwAJAAkABwAHAAgABgAGAAgACAAHAAgABgAEAAcACwAQAAoA
CAAFAAAABQAJAAYABgAFAAUABQAIAAUAAgABAP7//f/+/wAABQD+//7//P/1//j/+//7
//n/9v/0//b/+v/3//b/9P/y//X/9f/5//3/9v/2//L/7f/y//X/9v/2//X/9f/1//r/
9v/z//H/7v/v//P/9//7//X/9f/z//H/9f/4//b/9v/0//X/9v/4//n/9v/z//D/8//z
//j//f/4//T/8f/x//D/8//1//T/8f/0//T/9//4//X/8P/t//D/8f/1//f/8P/z//D/
6//v//P/9f/2//T/8P/y//n/+P/1//H/7f/x//P/9P/4//P/8//w/+z/7//w//D/7//x
//P/8//4//P/8f/u/+r/7v/x//P/9//s/+r/6v/q/+r/6v/x//H/9P/0/+//7f/r/+v/
8//6//3/AQADAAAA/v/+//j/+f/7//v/AQAHAA0ADQABAPv/9P/1//3/BAAKAA8AEQAO
AAoABgD+//j/+P/5/////v/6//b/7f/p/+j/5f/o/+v/7v/t/+7/6//m/+T/4//i/+X/
5v/p/+r/6//o/+L/3v/a/97/4f/o/+n/6v/o/+T/3//c/9b/1v/e/+T/5v/m/+T/3v/Y
/9j/3P/l//3/GQA2AFcAdwCQAKwA1QD7ACABOAE7ASgB/QC/AHwAVQBAACsAFwAPAA0A
BwD9//T/7v/o/+X/5//s/+3/7f/t/+r/6P/m/9//2v/Z/9r/3P/i/+T/5v/o/+X/4P/c
/9j/3f/i/+b/5//p/+n/5P/g/97/2v/b/+D/5v/o/+r/7P/n/+P/4f/e/+D/5P/n/+n/
6//r/+r/5//h/93/4P/l/+n/7f/x//b/7//q/+j/5//m/+n/7f/u//D/8P/v/+z/6f/o
/+n/7v/y//T/+P/6//X/8v/v/+7/8f/2//r//P/9//3//P/6//b/9f/2//f//v8CAAcA
CQAFAP///P/3//r///8DAAcABwAFAAEA///9//r/+f/6/wAAAwAIAAoAAQD9//r/+P/7
//7/AAAAAAQABQD///z/9//1//P/9P/4//r//v8AAPT/7v/p/+f/6f/u//H/7//y//P/
8f/t/+j/5P/k/+b/6f/s/+7/8P/p/+P/4f/f/+D/5v/o/+n/6//t/+3/7P/n/+X/4//m
/+n/6//u//D/6f/n/+X/4//l/+n/6//t/+//8P/s/+r/5v/l/+T/5P/s/+7/8P/y/+z/
5f/j/w==
         </WaveFormData>
      </LeadData>
      <LeadData>
         <LeadByteCountTotal>10000</LeadByteCountTotal>
         <LeadTimeOffset>0</LeadTimeOffset>
         <LeadSampleCountTotal>5000</LeadSampleCountTotal>
         <LeadAmplitudeUnitsPerBit>4.88</LeadAmplitudeUnitsPerBit>
         <LeadAmplitudeUnits>��V</LeadAmplitudeUnits>
         <LeadHighLimit>2147483647</LeadHighLimit>
         <LeadLowLimit>268435456</LeadLowLimit>
         <LeadID>V1</LeadID>
         <LeadOffsetFirstSample>0</LeadOffsetFirstSample>
         <FirstSampleBaseline>0</FirstSampleBaseline>
         <LeadSampleSize>2</LeadSampleSize>
         <LeadOff>FALSE</LeadOff>
         <BaselineSway>FALSE</BaselineSway>
         <ExcessiveACNoise>TRUE</ExcessiveACNoise>
         <MuscleNoise>FALSE</MuscleNoise>
         <LeadDataCRC32>3892435279</LeadDataCRC32>
         <WaveFormData>
BAAEAAQABAAGAAYABgAGAAkACgALAAwACQAIAAcABgAHAAgACQAKAAkACAAHAAYABgAG
AAYABgAJAAoACwAMAAsACgAJAAgACgAKAAoACgAIAAgACAAIAAgACAAIAAgACwAMAA0A
DgALAAoACQAIAAsADAANAA4ADQAMAAsACgAKAAoACgAKAA0ADgAPABAADwAOAA0ADAAP
ABAAEQASABAAEAAQABAAEAAQABAAEAASABQAFgAYABcAFgAVABQAFQAWABcAGAAXABYA
FQAUABQAFAAUABQAFAAUABQAFAAQAA4ADAAKAAoACgAKAAoABwAGAAUABAADAAIAAQAA
AAEAAgADAAQAAQAAAP///v8AAAAAAAAAAP7//v/+//7//P/8//z//P///wAAAQACAAEA
AAD///7//v/+//7//v8AAAAAAAAAAAAAAAAAAAAAAgACAAIAAgAAAP7//P/6//z//v8A
AAIAAAAAAAAAAAD+//7//v/+/wAAAAAAAAAA/f/8//v/+v/7//z//f/+//z//P/8//z/
+//6//n/+P/5//r/+//8//v/+v/5//j/+//8//3//v/+//7//v/+//z//P/8//z//v/+
//7//v/8//z//P/8//r/+v/6//r//P/8//z//P/6//r/+v/6//v//P/8//3/+//7//r/
+v/7//3/AAACAAMABAADAAEA///9//v/+f/4//j/+f/8//n/9f/w/+7/8P/x//P/9P/y
//P/8//x/+7/7v/v/+//8P/z//f/+f/6//n/+P/3//j/+P/4//n/+v/6//n/+P/3//b/
9v/2//j/+v/6//r/+P/5//n/9//4//n/+//9//z//P/7//r/+v/6//z//P/4//j/AQAI
AA4AGgAjACIAIgAlAB4ACwDq/8T/p/+T/3v/cv+A/43/j/+f/7j/xf/K/8z/yP/I/9H/
4P/t//b/+f/4//r//P/9//z/+//9/wEABAAIAAQABAACAP7/AQADAAUABwAGAAgACAAH
AAcABQAFAAUAAwADAAYACQAFAAUABQAEAAYABQAFAAUACAAKAAoACgAIAAYABQAEAAcA
CAAKAAwACQAIAAcABQAGAAYABgAGAAgACgAKAAoACAAGAAYABgAIAAgACAAJAAgACQAJ
AAkACgAKAAsACwAMAA4ADwAPAA0ADQAMAAwAEAARABQAFQAUABQAEwASABQAFAAUABQA
FQAWABYAFgAVABMAEQAPABIAFAAVABYAFQAUABMAEAAPAA4ADgANAA8ADwAOAA4ACQAG
AAQAAgABAAIAAwAEAAIAAAD///3//f/9//3//f/8//z//P/8//z/+//7//v/+//8//7/
///+//3//P/7//r/+f/5//r//f/+/wAAAQAAAP7//P/7//z//f/+////AQACAP///P/+
//7//P/8////AAAAAAAA/f/6//n/+P/6//z///8DAAAA/v/7//n/+v/6//r/+v/8////
/f/8//r/+v/4//f/9//4//r//f/8//v/+v/3//j/+P/5//r/+//9//3//f/6//j/9//1
//b/+P/7//7//f/9//v/+v/6//r/+v/6//r//P/8//z/+v/6//r/+v/9//v//P/8//z/
/P/8//n/+P/4//j/+f/7//z//f/6//r/+v/7//3//v8AAAIAAgABAP///f/5//f/9f/0
//X/+P/5//f/8f/w/+//7//u/+7/7v/v//H/7//u/+7/7//v/+//8f/2//f/+f/5//j/
9//2//T/9P/1//j/+v/5//j/9v/0//T/9P/0//b/9//4//n/+//6//f/9v/1//j/+f/5
//r//P/4//b/9P/0//L/9P/4//3/CAASABoAHQAeAB4AHQAaAAcA5v/E/63/mf+F/37/
hv+P/5P/pf++/8v/zP/M/8j/xv/R/+D/6//w//X/+v/+/wAAAQAAAP///v//////AAAC
AAQABAACAP//////////AAAEAAYABwAFAAMAAwADAAEAAQAEAAcAAwADAAMAAgACAAEA
AQABAAMABgAHAAgABwAGAAYABgAGAAYABwAIAAYABgAGAAUAAgACAAIAAgADAAYABwAI
AAcABAADAAIABAAEAAQABQAIAAkACQAJAAcABgAGAAUABwAKAAwADQANAA0ADAAMAA0A
DQAPAA8ADwAQABAAEAAOAA4ADgAOABEAEgASABIAEAAPAA4ADQANAA4ADgAOABAAEAAQ
AA4ADAAKAAkABwAIAAkACQAKAAYABAADAAIAAAAAAAAAAAABAAAAAAD///z/+//6//n/
+//8//3//v/9//v/+v/5//j/+P/5//n/+v/7//z//f/5//f/9v/2//v//P/+/////v/8
//r/+f/5//n/+f/5//7/AAD+//z/+v/6//j/+P/6//z//f/+//3/+v/5//j/+v/6//v/
/f/9//z/+v/5//b/9v/2//b/9v/5//f/9v/5//r/+f/5//b/9v/3//n/+f/5//n/9//1
//T/9P/0//b/+f/6//v/+f/4//j/9//4//j/+f/6//n/+f/3//b/9P/0//T/9P/1//j/
+f/6//b/8v/0//j/+P/2//b/9v/2//b/9v/3//j/9//3//b/9f/3//j/+f/7//v//P/+
/wAAAAD///3/+//3//X/8//y//L/9P/0//H/7//u/+3/7f/t/+z/6//r/+3/6//q/+r/
7P/t/+7/8f/x//H/8v/x//T/9f/2//b/9P/z//T/9P/1//b/9v/2//b/9v/2//j/9//2
//X/9f/3//f/+f/7//r/+f/3//b/9P/2//r/+v/4//b/9P/0//n/BgASABoAHQAeAB4A
HQASAPf/1v+2/6H/k/+J/47/mv+f/6X/t//K/9P/1P/U/9D/0v/b/+L/6f/u/+//8v/4
//v//f/9//3/+//9//7/AAAAAAIAAgAAAAIAAwAEAAUAAgAEAAQAAwAFAAMAAwADAAEA
AQAEAAcAAwADAAMAAgAFAAUABgAHAAYABgAEAAIAAwAEAAYACAAHAAYABgAGAAYABgAG
AAUABgAGAAYABgADAAQAAwACAAQABAAGAAgABgAGAAYABwAGAAcABwAHAAgACAAJAAkA
CQAKAAoACQAMAA0ADQAOAA4ADQAOAA0ADQAOAA4ADgAQABAAEAAQABAAEAAPAA4AEQAR
ABEAEQAPABAAEAAQAA4ADgAOAAwADgAOAA8ADwALAAkABgAEAAQABAAFAAYAAgACAAIA
AgD///7//v/9/////////////P/8//z//P//////AAABAP///v/+//3/+//7//v/+//8
//3///8CAAEAAAAAAP//AQAAAP///////////////wAAAgAAAP7/AQACAAEAAgAAAAAA
///+/////v///wAA///+//7////9//z/+v/5//n/+v/7//z/+v/9//v/+v/9//7//f/9
//r/+v/7//3/+//7//v/+f/6//r/+//8//z//f/8//v//P/8//3//f/6//r/+//8//3/
/f/7//r//P/8//z//P/5//r/+f/4//r//P8AAP///v/9//z/+v/6//v//P/+////////
//z//P/8//3//f/+/wAAAgADAAMAAgABAP///f/7//r//P/+//7/+//2//T/8v/x//L/
8v/y//P/8//x//D/8P/v/+//7//x//b/9//5//n/+f/5//n/+P/3//f/+f/6//j/+P/3
//b/9//4//n//P/8//z//P/9//z/+f/4//f/+v/7//v//P8AAP7//v/8//j/9v/6//z/
/f8EAA4AFgAZABYAFgAZABwAEwD4/9b/vf+t/6H/lv+Y/6X/r/+//9b/4f/k/+T/4P/Y
/9f/3v/n/+7/8f/0//r//f///////////wEAAgAEAAUACAAJAAgABgAFAAQAAwAFAAgA
CQAJAAgABQAEAAMAAgADAAcACwAJAAkACQAIAAYABQAFAAUABgAIAAgACAAHAAYABgAG
AAQABAAFAAYACAAIAAgABwAEAAQABAAEAAYACAAIAAgABgAEAAQABAAFAAYABwAJAAkA
CQAIAAcABgAGAAcABwAJAAwADgAPAA4ADQALAAoACwALAA0ADQAPABAAEAAQAA8ADgAN
AAwADgAQABEAEgARAA8ADQALAAsADAAMAAwADAAMAAwACgAHAAYABgAFAAcACQAKAAwA
CAAGAAUABAAAAAAAAAAAAAAAAAABAAEA/v/9//z/+//9//7///8AAP7//f/9//3//v/+
//////8BAAEAAQABAP///f/8//z/AAAAAAEAAQACAAIAAgADAAEAAQABAAEABAAGAAQA
AgACAAIAAAAAAAEAAgACAAIAAAD+//7//v/8//z//f///wEAAAD+//3/+//6//n/+P/5
//3//P/8//7//v/8//v/+v/6//v//f/7//v/+//5//v/+v/6//r//f/////////9//z/
/P/7//r/+v/7//z//f/9//v/+v/4//j/+P/4//r//P/+//7//v/+//v/+v/6//r//f//
/wAAAQD9//z/+//7////AAACAAQABAADAAEA///7//n/9//2//f/+v/7//n/9//2//X/
9f/1//T/8//z//X/8//y//L/8v/x//D/8f/1//f/+v/7//v/+//7//r/+f/5//v//P/8
//z/+//6//j/+P/4//r//P/8//z//f/7//n/+f/5//z//f/9//7/+v/+/wAA/P/6//j/
+P/6////CAAUAB4AJQAmACIAHwAaAAkA7P/O/7f/pf+Z/5L/mv+h/6f/vf/U/93/3v/i
/97/1P/X/+L/6//w//f//P/+/wEAAwADAAMAAQADAAQABgAIAAoACgAIAAUABQAFAAUA
BwAKAAsACwALAAkACQAJAAYABQAHAAkACAAJAAoACgAJAAcABgAFAAgACgAKAAoACwAK
AAoACgAIAAgACQAKAAsADAANAA0ACwAKAAkACAAKAAwADAAMAA4ADAAMAAwACwAKAAkA
CQALAA0ADgAPAAwADAANAA0ADAAOAA8ADwAQABEAEQASABAADwAQAA8AEQAUABYAGAAX
ABYAFQAUABQAFAATABIAFQAVABUAFQAUABQAEwASABMAFAAVABQAEgAQAA8ADQAPAA8A
DgAOAAwACgAJAAgABgAGAAYABgAHAAYABgAFAAIAAQAAAP////8AAAEAAgADAAMABAAF
AAIAAgADAAMABAAFAAYABwAFAAMAAgACAAQABAAFAAUAAwACAAEAAQABAAEAAQABAAYA
CAAGAAQAAgACAAAAAAABAAIAAgACAAAA/v/+//7/AQACAAQABwAFAAQAAgABAP///v/9
//z//f8BAAAAAAABAAIAAQABAP3//P/8//3//v///wAA///+//z/+//6//v//f/9//3/
AAAAAAEAAQD///7//v/+/wAAAQAAAAAA///+//3//P/6//z/BAAGAAIA///+//3//P/+
//7///8AAAAAAQABAAEA///+//3//f8BAAIABAAGAAYABQADAAEA/f/7//n/+P/6//z/
/P/5//T/8v/w/+//8//0//X/9//2//P/8f/w//T/9f/2//n/+f/5//r/+f/5//n/+f/4
//j/+f/8//7//P/8//v/+v/6//r/+v/8//z//P/8//3////9//3//f8AAAEAAQACAAAA
/v/8//r/+P/6/wAAAgAHABAAGAAeACMAJAAgAB0AGAAFAOT/xP+p/5H/ff98/4b/kf+X
/6v/wv/P/9T/1P/O/8z/0//e/+n/9P///wIAAAACAAMAAgABAAIABQAHAAoACAAKAAoA
CAAHAAcABwAHAAkADAANAA0ADAAJAAgABwAGAAcACwAPAAsACwALAAoACAAHAAcABwAJ
AAwADQAOAAwACgAJAAgACQAKAAwADgAOAA4ADgANAAwADAAMAAwADgAQABAAEAAPAAwA
CwAKAAsADAANAA8ADgAPAA8ADwAMAAwADQANABAAEgATABMAEQARABAAEAARABEAEwAT
ABYAGAAZABoAGQAYABcAFgAYABoAGwAcABoAFwAUABEAEgAUABUAFgAWABYAFgAUABEA
EAAQAA8AEQARABAAEAANAAoACAAGAAYABgAGAAYABAACAAEA//8AAP///v/9//7/AAAC
AAQAAwABAAAA///+//7/////////////////AAD/////AAAEAAQABQAFAAQAAgAAAP//
AQABAAEAAQACAAQAAgAAAAAAAAD+//7/AAACAAMABAADAAAA///+//7//v///wEAAwAC
AAAA///+//7//v/+/wAAAwABAAAA/v/+//z/+//7//z//v8BAAAA///+//v//P/8//3/
/v///wEAAQABAP7//P/7//n/+f/6//z//v/9//3/+//6//r/+v/6//r/+//+////AAD/
//7//f/8//n//f8BAAIAAQAAAP///v/7//r/+v/6//3///8AAAEA/v/+//7///8BAAIA
BAAGAAQAAwABAP///f/7//n/+P/5//z//f/7//T/8v/w/+//8//0//X/9//1//P/8v/y
//H/8f/x//P/9//5//z//f/9//3//f/8//n/+f/7//z//P/8//v/+v/6//r/+v/8//7/
/v/+/////P/5//j/9//7//3//v8AAAAAAAD+//r/+v/2//b/+v8BAA4AGAAgACMAJAAi
ACEAHAANAO7/zP+1/53/ff9y/4L/i/+P/5//uv/J/9D/0P/M/8z/1//i/+v/9P/7/wAA
AgACAAMAAgABAAEAAwAEAAYABwAKAAsACgAIAAcABgAFAAYACgAMAA0ACwAJAAkACQAH
AAcACgANAAwADQAOAA4ADQALAAoACQAMAA4ADgAOAA0ADAAMAAwADAAMAA0ADgAMAAwA
DAALAAoACgAKAAoADAAQABIAFAATABAADwAOAAwADAAMAA0ADwARABIAEwARABAAEAAP
ABIAFAAVABUAEwATABIAEgAVABUAFwAXABcAGAAYABgAGAAYABgAGAAaABwAHQAeAB0A
GwAZABcAFwAYABgAGAAZABoAGwAaABYAFAATABEAEwATABIAEgAQAA4ADQAMAAoACgAK
AAoACQAIAAgABwAFAAMAAQD//wAAAgAEAAYABAADAAMAAwACAAIAAwADAAMAAwADAAMA
AQD///7//v8BAAIABAAFAAMAAgABAAEAAQABAAEAAQAGAAgABgAEAAIAAgAAAAAAAQAC
AAIAAgADAAIAAwAEAAIAAgADAAUABwAGAAQAAwABAAAA///+/wAAAwABAAAAAAAAAP7/
/f/9//7/AAADAAMAAwADAAEAAAD+//3//P/+/wEAAgADAAIAAAD///3//v/+////AAAD
AAMAAQAAAAAAAAAAAAAA/v8AAAAAAAAAAAAAAAAAAP3///8BAAMAAgAAAAAAAAAAAP//
/v/+//7///8BAAIAAwD///7//f/9/wEAAgAEAAYACAAHAAUAAwABAP///f/8//z//v/+
//v/9f/0//P/8//2//b/9v/3//n/9//2//b/9P/z//L/8//3//n//P/9//z/+//6//j/
9//3//n/+v/9//7//v/+//v/+v/5//r//f/+////AQD+//v/+v/5//z//f/9//7/BAAC
AP7//P/6//r/+v/+/wMADAAUABwAIwAkACIAIQAeABEA9P/U/7v/p/+P/4L/iv+T/5n/
q//G/9f/2v/c/9j/0P/X/+L/6f/w//n//P8CAAMABQAFAAUAAwAFAAYACAAIAAoACgAI
AAUABQAFAAUABwAKAAsACwAJAAcABwAHAAcABwAKAA0ADQANAA0ADAALAAkACAAHAAkA
DAANAA4ACwAKAAoACgAKAAoACwAMAA4ADgAOAA0ACwAKAAkACAAJAAwADQAOAA0ACgAJ
AAgABgAGAAYABwALAA0ADgAPAAsACgAKAAkADQAQABIAEwASABEADwAOAA8ADwARABEA
EwAUABQAFAATABIAEQAQABIAFAAVABYAFgAVABQAEwATABQAFAAUABQAFAAUABIAEQAQ
ABAADwANAA0ADAAMAAoACAAHAAYABAAEAAQABAADAAIAAgABAP///f/7//n/+v/8//7/
AAD+//3//f/9//7//v/////////////////+//3//f/+//7//v//////AAAAAAAAAQD/
/////////wQABgAEAAIAAQAAAP3//P///wAAAAAAAAAA/v/+//7//P/8//3///8AAAAA
//////3//P/7//r/+/////7//v/+//7//P/7//n/+P/4//n/+//9///////+//z/+//6
//3//////////v/8//v/+f/4//j/+f/6//z//f/8//z/+v/6//r/+v/6//z//P/8//z/
/P/8//z/+//7//v//f/9//3//v/9//z/+//6//z//P/9//7//P/9//3//f/8//z//P/9
/wEAAgAEAAYABAADAAEA///+//3//P/8//v//P/7//f/8//y//H/8f/0//T/9P/1//P/
8f/w//D/8//z//P/9f/2//f/+f/5//f/9//3//b/+P/5//z//v/9//z/+v/4//j/+P/4
//r//P/8//z//f/7//n/+f/5//v//f/+/wAA/v/8//r/+v/4//r//P/8/wEACgASABgA
HQAeAB4AHwAeAA8A8P/O/7H/m/+L/4r/lP+h/6n/tf/I/9X/3P/c/9T/0v/X/+D/6//2
//v//P/8////AQABAAEAAgAFAAcACgAIAAoACgAIAAcABwAHAAcABwAKAAsACwAKAAcA
BgAFAAUABwAMABEADgANAAwACgAIAAcABwAHAAoADAAMAAwACAAGAAUABAAIAAoADQAQ
AA4ADAAKAAcABwAIAAkACgAMAA4ADgAOAAsACAAHAAYACQAKAAsADQALAAsACgAJAAkA
CgAMAA0ADgAQABEAEQAQAA8ADQAMAA4ADwASABMAEQASABIAEgASABIAEgASABMAFAAU
ABQAEgARABAADwAQABIAEwAUABMAEgARAA4ADgAOAA8ADwARABEAEAAQAA0ACgAIAAYA
BwAIAAkACgAGAAQAAwABAAIAAQAAAP//AAACAAQABgAEAAEA///9////AAACAAMAAQAB
AAEAAQACAAEAAQACAAYABgAHAAcABAACAAAA//8AAAEAAgADAAQABgAEAAIAAQAAAP3/
/P///wIABAAGAAMAAAD///7/AQACAAQABwAEAAIA///9//7//v/+//7//v8BAP///v/+
//7//P/7//3//v8AAAMAAgABAAAA/f/9//z//P/8////AQABAAEAAAD+//3/+//7//z/
/v8AAAAA///8//r//P/8//z//P/9/wAAAQACAAEAAAD///7/////////AQADAAEAAAD/
//z//f/+////AAAAAAAAAQACAP/////+//3///8AAAEAAwAEAAQABQAGAAYABQADAAEA
AQD///3//P/7//z/+//3//b/9v/2//f/9f/0//P/8//0//P/8//0//P/8//z//X/9v/3
//n/+f/6//v//P/8//r/+f/6//r/+//8//z//P/+//7//v8AAP///v/9//3//v/9//7/
/////////v/+//z/AAAEAAQAAgD+//z//P///wgAFAAeACMAIgAgAB8AFgD7/9j/uv+r
/6H/nf+i/67/tf+9/8//2v/f/+L/5P/g/+D/5//s//H/9P/5//j/+v8AAAMABAAFAAYA
CQALAA4ACwAMAAsACAAKAAsADAANAAwADgAOAA0ADgANAA4ADwALAAsADgARAA4ADQAM
AAoADQANAA4ADwANAA4ADQAMAA0ADAAMAAwADAAMAA0ADgAMAAwADAALAAsADAANAA4A
DAAMAAoACAALAAoACwAMAAwADAAMAA0ADQANAAwACwALAAwADgAPAA0ADgAOAA0AEAAR
ABEAEgARABEAEwATABIAEgARABAAEQASABMAFAAUABQAEwASABMAEwATABMAEQASABIA
EgAQABAAEAAOAA4ADgAPAA8ADAALAAkACAAJAAgACAAIAAQABAAEAAQAAwACAAIAAQAC
AAEAAAD///7//v/+//7/AAABAAMABQACAAIAAwADAAIAAQAAAP//AQABAAIABAADAAIA
AgABAAIAAgACAAMAAQABAAEAAQACAAQAAgAAAAEAAgABAAIAAAAAAP///v////7///8A
AP///v/+///////+//z/+//7//z//f/+//v//f/6//j/+//8//v/+//6//r/+//9//v/
+//7//n/+v/6//v//P/8//3//P/7//z//P/9//3/+v/6//v//P/7//v/+f/4//n/+v/7
//z/+//8//v/+v/7//z//f/+//v/+//7//3/9//4//v//P/9//7//f/8//z//P/6//v/
+//7//3//v///wEAAAD+//3//P///wEAAgADAP///f/7//r/+P/6//r/9//1//T/8//z
//H/8P/v/+//8P/v/+//8P/v/+//7//x//L/8//1//X/+P/5//r/+v/4//f/+P/4//n/
+v/6//r/+v/6//r//P/6//r/+v/7//3/+//7//v/+//7//r/+v/2//z//v8AAP7/+v/4
//j/+f/+/wwAGgAhACIAIgAfABgACwDw/9L/t/+l/5X/iv+O/5n/n/+n/7z/y//U/9j/
1v/S/9f/3v/j/+r/8f/0//j//P///wAAAQD//wEAAgAEAAIABAAEAAIAAgADAAQABQAE
AAYABgAFAAgABwAIAAkABgAFAAcACQAHAAcABwAGAAYABQAFAAUABQAGAAUABAAGAAYA
BwAIAAcABgAGAAYABgAGAAYABQAFAAYABwAIAAUABgAFAAQABwAGAAcACAAHAAYABQAF
AAYABwAHAAcACAAIAAkACQAJAAoACgAJAAoACwALAAwADQANAA8ADwAPABAAEAAQABIA
EgASABIAEAAQAA8ADgARABEAEQARABAAEAAPAA4AEAAQABAADgAOAA4ADwAPAAwACwAJ
AAgABwAGAAYABgACAAIAAgACAAEAAAAAAP//AAD///7//f/6//r/+v/6//3//f/+////
/P/8//3//f/9//3//f/9//7//f/9//7//f/8//z/+//+//7//v////7//f/8//v//v8A
AP7//P/+//7//P/8//3//v/+//7////+////AAD9//z//P/9/////v/8//v//P/8//z/
/P/5//v/+P/2//j/+v/6//v/+f/4//j/+f/5//n/+f/3//j/+P/5//r/+P/5//j/9//4
//j/+f/5//b/9v/3//j/+f/5//f/9v/3//j/+f/6//f/+P/3//b/+f/6//v//P/4//f/
9v/3//n/+f/4//f/+P/5//r/+//3//X/9v/5//r/+//8//n/+P/4//j/+P/5//n/+f/5
//r/+//9//z//P/9//7///////7//f/7//n/9//2//X/9v/1//H/7v/u/+7/7//t/+z/
6//r/+7/7f/t/+7/7//v/+//8f/z//P/9P/z//b/9//4//j/9v/1//b/9v/3//j/+P/4
//j/+P/4//r/+P/4//j/+f/7//n/+f/5//f/9//2//b/9v/6//r/+P/4//j/+P/4//n/
AAAMABgAHwAiACIAIQAaAAkA6v/G/6v/m/+J/4D/hP+P/5P/n/+0/8P/zP/Q/87/zv/T
/97/5f/q/+3/9P/4//z///8AAAEAAAABAAEAAgACAAQABAACAAIAAwAEAAUABAAGAAYA
BQAGAAUABgAHAAMAAwAGAAkABwAHAAcABgAIAAcABwAHAAcACAAHAAYACAAIAAkACgAJ
AAgACAAIAAoACgAKAAkACQAKAAsADAAJAAoACQAIAAsACgALAAwACgAKAAoACwAMAA0A
DQANAA4ADgAPAA8ADgAOAA0ACwANAA8AEAASABIAEQASABEAEQASABIAEgAUABQAFAAU
ABMAFAAUABQAFQAVABUAFQATABQAFAAUABQAFAAUABIAEQAQABAADwAOAA0ACwAKAAsA
CgAKAAoABwAGAAUABAADAAIAAgABAAAA///+//3/+//8//3//v8AAP////////3//P/8
//v//f/9//3//f/+//3//f/+//3//P/8//v//v/+//7////9//3//f/9//7/AAD+//z/
/f/+//3//v/+//7//f/8//3//P/9//7/+//6//r/+//9//z/+v/5//r/+v/6//r/9//5
//b/9P/4//r/+v/7//n/+P/4//n/+f/5//n/9//5//j/+P/4//b/9//2//X/+P/4//n/
+f/3//b/9v/2//n/+f/3//b/+P/4//j/+P/3//j/9//2//n/+v/7//z/+P/3//b/9//5
//n/+P/3//n/+f/5//n/+P/5//j/+P/8//z/+f/4//f/9v/0//T/9f/2//f/+f/6//v/
+P/4//j/+f/7//z//v8AAAAA///9//v/+f/3//X/9P/0//b/9v/z/+3/7P/r/+v/7P/s
/+z/7f/u/+3/7f/u/+7/7f/s/+3/8f/z//b/9//2//X/9P/y//H/8f/z//T/9v/2//X/
9P/y//L/8v/0//b/9v/2//f/9f/z//P/8//2//f/9//4//r/+v/2//T/8v/y//L/9v/9
/wQADgAWABkAGAAYABUAEAABAOb/xP+r/5n/hf98/4b/kf+X/6f/wP/N/9L/0v/M/8r/
0f/a/+P/7P/z//j/+v/6//v/+v/5//v//f/+/wAAAgAEAAQAAgAAAP///v/9////AgAD
AAMAAwABAAEAAQD/////AgAFAAUABQAFAAQAAgABAAEAAQAEAAYABgAGAAMAAgACAAIA
BAAEAAUABgAGAAYABgAFAAMAAgABAAAAAQAEAAUABgAGAAQABAAEAAYABgAGAAcACAAJ
AAkACQAGAAYABwAHAAoADAANAA0ACwALAAoACgALAAsADQANAA8AEAAQABAADQAMAAsA
CgAMAA4ADwAQABAADwAOAA0ADQAOAA4ADgAQABAAEAAOAAsACgAKAAkACwALAAoACgAG
AAQAAwACAAAAAAAAAAAAAQAAAAAA///9//v/+f/3//j/+v/8//7//P/7//v/+//4//j/
+f/5//z//f/+/////f/7//r/+v/+//7//////////v/9//3/+//7//v/+/8AAAIAAAD+
//7//v/8//z///8AAAAAAAD+//z//P/8//r/+v/7//3//v/+//3//f/7//r/+f/4//r/
+//7/w==
         </WaveFormData>
      </LeadData>
      <LeadData>
         <LeadByteCountTotal>10000</LeadByteCountTotal>
         <LeadTimeOffset>0</LeadTimeOffset>
         <LeadSampleCountTotal>5000</LeadSampleCountTotal>
         <LeadAmplitudeUnitsPerBit>4.88</LeadAmplitudeUnitsPerBit>
         <LeadAmplitudeUnits>��V</LeadAmplitudeUnits>
         <LeadHighLimit>2147483647</LeadHighLimit>
         <LeadLowLimit>268435456</LeadLowLimit>
         <LeadID>V2</LeadID>
         <LeadOffsetFirstSample>0</LeadOffsetFirstSample>
         <FirstSampleBaseline>0</FirstSampleBaseline>
         <LeadSampleSize>2</LeadSampleSize>
         <LeadOff>FALSE</LeadOff>
         <BaselineSway>FALSE</BaselineSway>
         <ExcessiveACNoise>TRUE</ExcessiveACNoise>
         <MuscleNoise>FALSE</MuscleNoise>
         <LeadDataCRC32>3029037356</LeadDataCRC32>
         <WaveFormData>
6v/q/+r/6v/t/+7/7//w//L/9P/2//j/9//2//X/9P/4//r//P/+/wAAAAAAAAAAAgAC
AAIAAgAGAAgACgAMAAwADAAMAAwADgAQABIAFAAVABYAFwAYABkAGgAbABwAIAAiACQA
JgApACoAKwAsADAAMgA0ADYAOQA6ADsAPABAAEIARABGAEsATgBRAFQAWABaAFwAXgBj
AGYAaQBsAHAAcgB0AHYAdwB4AHkAegB8AH4AgACCAIAAgACAAIAAgACAAIAAgAB+AHwA
egB4AHYAdAByAHAAbABqAGgAZgBfAFoAVQBQAEsASABFAEIAPQA4ADMALgAoACQAIAAc
ABgAFgAUABIADgAKAAYAAgABAAAA///+//v/+v/5//j/9//2//X/9P/1//b/9//4//X/
9P/z//L/8//0//X/9v/2//b/9v/2//b/9v/2//b/9//4//n/+v/5//j/9//2//j/+P/4
//j/9v/2//b/9v/0//T/9P/0//b/9v/2//b/8//y//H/8P/w//D/8P/w/+7/7v/u/+7/
7f/s/+v/6v/s/+z/7P/s/+v/6v/p/+j/6P/o/+j/6P/m/+b/5v/m/+T/5P/k/+T/5v/m
/+b/5v/l/+T/4//i/+L/4v/i/+L/4v/i/+L/4v/g/+D/3//f/9//4f/i/+L/4//i/9//
3v/i/+P/5f/m/+n/6f/o/+f/5//m/+b/5v/o/+j/6P/o/+b/4//f/97/4f/j/+X/6P/p
/+v/6//p/+L/3//f/9//3//f/+D/4P/d/9z/2v/W/9f/1//Y/9n/1//Y/9j/1//W/9b/
1f/V/9f/2f/a/9v/2f/X/9T/0f/T/9T/1f/X/9b/1f/V/9T/1P/W/9n/3v/m//b/GABC
AGQAhACZAJwAmgCfAJMAbgA6AAIA1P+q/3P/TP83/yD/C/8B//3+/f4H/xH/Iv8+/2X/
if+o/8D/zP/U/9n/2v/c/97/4f/k/+j/7P/v/+7/7v/t/+3/7//y//X/9//3//r/+v/8
//z/+//6//r/+//9/wEABQAEAAYABQAEAAYACQAJAAkACwANABAAEQASABEAEAAQABUA
FwAcAB8AIAAgAB8AHwAgACMAJQAoACsALwAxADIAMwAzADQANwA9AD4AQABEAEcASABK
AEoATQBRAFQAWQBdAGIAZABnAGoAawBrAG0AcgB2AHoAfAB/AIAAgAB/AIAAgQCCAIMA
hACFAIUAhACDAH8AfQB7AHsAegB7AHkAdgBzAHAAawBpAGUAYQBeAFoAVwBTAE4ARwBB
ADsANQAxAC0ALAArACUAHwAaABUAEgAQAAwACQAFAAQAAwABAP//+//6//n/+//6//n/
+f/2//b/9v/1//T/8//z//T/9v/3//j/+P/3//X/9P/z//b/9//5//r/+f/4//f/9f/3
//f/9v/2//n/+f/5//n/+P/3//X/8//2//f/+P/5//j/9//1//P/9P/z//L/8v/y//L/
8v/y//H/7v/t/+n/6v/s/+3/7v/t/+v/6f/n/+f/5//n/+j/5//n/+f/5//m/+P/4f/f
/+L/4//k/+b/4//i/+D/3v/g/+D/4f/i/+H/4v/i/+L/4P/e/97/3v/j/+H/4P/e/97/
3v/e/93/3f/d/9//4P/g/+L/4v/g/+D/4f/h/+T/5P/o/+n/5//n/+f/5v/k/+T/5P/k
/+X/5v/m/+X/4P/g/+D/4f/i/+T/5//p/+n/5//i/9//3f/d/9v/2//e/97/3P/c/9n/
1v/W/9X/1//X/9f/2P/W/9X/1P/U/9P/0//U/9X/1//X/9f/1//V/9P/0f/Q/9H/0//U
/9X/1v/U/9D/0P/P/9b/4v/0/xQAQABqAIoAmQCaAJoAmwCNAGwAOgAGANz/sv99/1b/
O/8g/wf/+/75/gP/D/8X/yb/Qv9l/4X/ov+8/8r/1P/Z/9r/3P/e/+H/4P/i/+T/5f/q
/+z/7f/v/+3/7v/v/+//8//2//b/+P/3//f/9//4//r/+//+/wEA//8CAAIAAgACAAUA
BQAFAAkACwAOAA8ADwAPAA8AEAAUABUAGQAbAB0AHgAeAB8AHwAhACIAJAApAC0ALwAw
ADEAMQAyADUAOQA6ADwAQABGAEgASwBMAEwATwBRAFUAWgBgAGMAZwBqAGsAawBtAHEA
dAB3AHgAegB8AH0AfQB7AHsAewB7AH8AgQCCAIIAgQB9AHsAeQB2AHQAdABxAHEAbwBt
AGkAZQBhAF0AWgBWAFMATwBKAEIAPQA4ADMALgApACcAJQAiAB0AGQAVAA4ADAAIAAUA
BQAEAAMAAQD9//n/+P/3//f/9v/1//X/9f/2//f/9//1//P/8v/y//T/9f/2//b/9v/1
//X/9f/1//X/9v/2//j/+P/4//f/9v/1//P/8v/0//X/9v/3//X/9f/0//P/8//z//P/
8//1//X/9P/z//H/7//t/+z/7f/u/+//8P/v/+z/6//n/+f/6P/o/+j/6v/p/+j/5//l
/+P/4f/g/+L/4//k/+X/4//h/+D/3//f/9//3//g/+L/4v/h/+D/3v/c/9v/2v/c/97/
3//g/97/2v/a/9z/2v/c/9z/3P/c/9n/2f/Z/9v/2v/a/9z/3P/d/97/4P/h/+H/4P/j
/+P/5P/l/+b/5v/k/+T/5P/k/+P/4v/g/93/3P/e/+D/4//h/+L/5P/l/+X/4//e/9v/
3P/d/9z/3f/b/9r/1//W/9j/1v/X/9f/1v/V/9T/1P/W/9X/1P/U/9P/0//U/9X/1P/T
/9L/0f/S/9P/1P/W/9P/0//S/9H/zv/S/9b/1v/X/97/5v/2/xYAQABsAIwAmwCeAKAA
nwCLAGQAMAAAANb/pv93/17/R/8o/w3//f73/gP/E/8b/yz/Tv9z/4//qv++/8b/zP/V
/9n/3P/f/+P/5P/m/+j/6f/r/+z/7P/t/+7/8P/y//P/8v/0//P/9P/4//n/+v/8//v/
+//9//////8CAAIAAgADAAcACAAJAAgACQALAAsADwARABMAFgAXABcAGgAbAB0AHgAe
AB8AIQAjACQAJgAoACsALAAsADAAMQAzADcAOgA6ADsAPgBEAEYASQBKAE4AUQBTAFcA
WABcAF0AXwBmAGkAawBvAHAAcgB0AHQAeAB6AHsAewB9AH0AfQB9AH0AfQB8AHoAfQB7
AHsAewB5AHYAdQBxAG0AawBpAGUAYgBfAFwAWgBUAE8ASQBCAD4AOwA4ADUALwApACYA
IwAeABkAFQARAA8ADgALAAkABQACAP//+//8//n/+f/5//f/9v/1//X/9P/0//T/8//0
//P/8//0//L/8//0//T/9f/1//b/9//1//X/9v/2//b/9v/2//X/9v/3//f/+P/2//X/
9P/z//T/9f/1//X/9P/z//L/8f/v/+//7v/t/+//7//v//D/7v/s/+r/6P/r/+r/6//p
/+f/6P/o/+j/5v/l/+T/4//j/+P/4//k/+P/4f/f/93/3//f/+D/4f/f/9//3//g/97/
3v/d/9z/3f/c/9z/3P/b/9z/3P/c/97/3v/g/9//3v/d/9z/2v/Z/9j/2f/c/9z/3v/e
/9r/2v/b/9v/3P/c/+D/4f/h/+H/4f/g/+D/4P/g/+D/4f/i/+L/4f/b/9r/2f/Z/9z/
3v/h/+P/5f/j/97/2//Z/9n/1//X/9r/2v/Y/9j/1v/S/9H/z//R/9H/0f/S/9T/0//S
/9L/z//P/9D/0f/T/9P/0//T/9H/z//N/8z/zf/P/9D/0f/U/9L/0v/Q/83/0P/a/+b/
+P8aAEgAcgCNAJoAmACVAJMAfgBSABgA4v+y/4P/Wv9B/yz/Gf8R/wf/A/8L/xf/HP8q
/0f/af+I/6L/tP/C/83/0P/S/9T/1//b/97/4f/j/+b/6P/p/+v/6f/q/+v/6//v//L/
8v/0//T/8//y//L/8v/z//b/+f/7//7//v/+//z/////////AQADAAYABwAHAAcABwAI
AAoACwAPABEAFQAWABYAFwAVABcAGAAaAB0AIQAjACQAJwAnACgAKwAtAC4AMAA0ADoA
PAA/AEAAQQBDAEQARwBMAFIAVQBZAFoAWwBbAF0AYQBkAGcAaABqAGwAbQBtAG0AbQBt
AG0AcABxAHEAcABuAGsAagBpAGgAZgBmAGMAYwBhAF8AWwBXAFMATwBMAEoARwBDAD4A
OAAzAC4AKQAkAB8AHQAbABcAEwAQAA0ABwAEAP//+//6//r/+v/5//f/8//y//H/8f/w
/+//7//u/+7/7v/t/+r/6f/p/+r/6//t/+//8P/u/+3/7f/t/+v/6//s/+z/7//w//H/
8f/w/+//7f/s/+//7//v/+//7f/t/+z/6//r/+v/6//r/+3/7f/s/+v/6f/n/+X/5P/m
/+j/6v/s/+n/5v/l/+H/4//k/+T/5P/k/+P/4v/h/97/3f/c/9z/3v/f/+D/4f/f/93/
3P/b/93/3f/d/97/3v/e/93/3P/b/9r/2v/a/9v/3P/e/97/3v/e/9r/2f/Y/9n/3P/c
/97/3v/a/9r/2//b/9z/3P/g/+H/4f/h/+H/4P/f/97/3f/c/97/3v/d/9v/2v/a/9r/
2//a/9z/3//h/+P/4f/c/9n/1//X/9X/1f/X/9j/1//Y/9X/0v/S/9H/0//T/9P/1P/U
/9P/0v/S/8//z//Q/9H/0//T/9P/0//S/9H/0P/Q/9L/0//T/9P/1P/W/9b/0v/T/9b/
4P/w/wwANgBkAIgAmwCeAJoAmQCLAGYAMAD6/8r/mv9t/07/Nf8c/w//C/8F/wf/Ff8j
/yr/PP9Z/3f/lP+u/8D/yv/R/9b/2P/a/93/4f/k/+f/6f/s/+7/7//x//D/8P/w/+//
8f/0//T/9v/5//n/+f/6//n/+f/7//3//v8CAAMABAADAAUABAADAAcACQAMAA0ADwAP
AA8AEAARABEAFAAVABgAGgAbAB0AGwAdAB4AIAAjACcAKQAqACsAKwAsAC8ANQA2ADgA
PABAAEIARQBGAEYASQBLAE8AUwBYAFoAXQBjAGUAZgBpAGoAbABuAG4AcgB0AHUAdQB1
AHUAdQB1AHYAdwB3AHYAdgBzAHIAcQBvAGwAawBnAGcAZQBjAF8AWQBVAFEATgBMAEkA
RQBAADoANQAwACsAJgAhAB8AHQAbABcAFAARAAoACAAEAAEAAQAAAP///f/9//n/+P/3
//X/9P/z//P/8//0//X/9f/z//H/8P/w//L/8//0//T/9P/z//P/8//x//H/8v/y//X/
9v/3//f/9v/1//P/8v/1//X/9f/1//b/9//3//f/9f/1//X/9f/1//X/9P/z//D/7//u
/+7/8P/w//D/8P/x//D/8f/v/+z/7P/r/+r/6//r/+v/6//p/+f/5f/k/+f/5//n/+f/
6f/n/+b/5f/j/+P/4//k/+b/5v/l/+T/4f/g/+D/4P/f/+D/5P/o/+T/4//i/+H/4P/f
/9//3//h/+T/5P/m/+b/4f/g/+D/3//h/+L/5//p/+f/5//n/+b/5v/m/+b/5v/m/+b/
5f/j/97/3v/e/9//4f/k/+j/6//p/+f/4v/f/+H/4f/f/9//4v/i/+D/4P/e/9r/2f/X
/9j/2f/a/9z/2v/Z/9j/2P/X/9f/2P/Z/9n/2f/Z/9n/2P/X/9b/1v/Y/9n/2f/Z/9j/
2P/W/9T/1f/c/+7/AgAiAEwAcgCQAKEAogCcAJkAhwBiAC4A/P/Q/5z/a/9M/zP/HP8L
/wX///4H/xP/Hf8o/0b/af+J/6j/vv/O/9j/2//e/+D/4v/l/+f/6v/t/+//8f/y//L/
8//z//T/9f/1//n//P/8//7//v/9//z//P/9////AwAHAAUACAAIAAgABgAJAAkACQAM
AA8AEwAVABYAFQAUABQAGAAZAB0AHwAhACIAIgAjACMAJQAmACgALQAxADMANAA2ADUA
NQA3AD4AQABDAEgASwBMAE4ATgBQAFMAVQBZAF4AZABnAGsAbgBvAG8AcQB1AHgAewB8
AH4AgACBAIEAgwCDAIMAgwCGAIcAhwCGAIUAgQB/AH0AfgB8AHwAeQB1AHMAcQBtAGcA
YwBfAFwAWQBXAFQAUABJAEMAPQA3ADQALwAtACsAJAAfABsAFwAQAA4ACgAHAAYABgAG
AAUAAgD9//v/+f/7//r/+f/5//j/+P/4//f/9P/z//P/9P/1//f/+f/6//n/9//2//X/
9//3//j/+P/6//r/+v/5//f/9//2//b/+P/5//r/+//6//n/9//1//b/9//4//n/+f/5
//j/9//2//X/9P/0//b/9v/2//b/8//w/+//6//s/+7/7//w//D/7//u/+3/6v/p/+j/
6P/r/+v/6//r/+n/5//m/+X/5//n/+f/6P/o/+j/5//m/+P/4v/i/+L/5P/m/+f/6P/n
/+T/4//i/9//4f/m/+j/5//m/+X/5P/i/+H/4P/h/+T/5P/m/+b/5P/k/+X/5f/m/+b/
6v/r/+v/6//r/+r/6P/o/+j/6P/p/+r/6v/p/+X/5P/j/+P/5v/o/+v/7f/t/+v/5v/j
/+L/4f/e/93/4f/i/+H/4v/f/9z/3P/b/9n/2f/Z/9r/2v/Z/9j/2P/X/9f/2P/Z/9v/
2//b/9v/2f/X/9X/1P/V/9f/2P/Z/9r/2P/W/9T/1//c/+j/+P8WAEAAbACOAJ8AngCc
AJsAjwBuAD4ACgDi/7b/ef9Q/zn/IP8J/wH/+/7//g//Gf8k/0D/Z/+H/6b/wP/O/9j/
3//h/+L/4//l/+f/6v/t/+//8//0//T/9f/z//T/9f/1//n//P/8//7//f/9//3//v/+
////AgAFAAYACgALAAwACQALAAoACQAMAA8AEwAVABUAFQAVABYAGAAZAB0AHwAhACIA
IgAjACUAJwAoACoALQAxADMANAA3ADcAOAA7AD8AQABCAEYATABOAFEAUgBTAFUAVgBZ
AF4AZABnAGsAbQBvAHAAcwB1AHgAewB8AIIAhACFAIUAhQCFAIUAhQCHAIkAigCKAIkA
hQCDAIEAgAB+AH4AewB7AHkAdwBzAG4AaQBkAGAAXABZAFUAUABKAEUAQAA7ADQALwAt
ACsAJwAjACAAHQAVABIADQAJAAgACAAIAAcAAwD///7//f/9//z/+//7//z//P/8//v/
+f/3//b/9v/3//n/+//8//r/+f/5//n/+f/5//r/+v/+//7//v/9//v/+//6//r/+//7
//v/+//9//3//P/7//n/+f/5//n/+//7//r/+f/2//X/9P/0//T/9P/0//T/9P/y//L/
7//v//D/8P/w//L/8f/w/+//7f/r/+n/6P/s/+3/7v/v/+7/6//p/+f/5//n/+f/6P/q
/+r/6f/o/+X/5P/k/+T/5f/m/+b/5v/m/+T/5P/k/+P/4//m/+b/5P/i/+L/4v/i/9//
3//f/+H/5P/k/+b/5v/i/+L/4//j/+b/5v/q/+v/6//r/+v/6v/q/+r/6v/q/+z/7P/r
/+n/5f/k/+P/4//m/+j/6//t/+//7f/o/+X/5P/j/+D/3//h/+L/4f/i/+D/3P/b/9n/
2f/Z/9n/2v/c/9v/2v/a/9j/1//X/9f/2v/b/9z/3f/b/9n/1//W/9b/1//X/9f/3P/a
/9j/1v/V/9j/4v/y/w4ANABeAIIAmwCkAKAAoQCbAIQAVgAgAPT/yv+V/2r/T/8y/xn/
Df8H/wf/E/8f/yT/Ov9f/4H/nv+6/87/1v/d/+L/5P/m/+n/6f/s/+//8f/1//b/9v/3
//b/9v/2//X/+P/8//3/AAD///////8AAP7///8CAAUABwAKAAoACgAIAAsACwALAA8A
EQAUABUAFwAXABcAGAAaABsAHwAhACMAJAAkACUAIwAlACYAKAAtADEAMwA0ADUANQA2
ADkAPwBAAEIARgBKAEwATwBQAFEAUwBUAFcAXgBkAGcAawBuAG8AbwBxAHUAeAB7AHwA
gACCAIMAgwCBAIEAgQCBAIQAhQCFAIQAhACBAIAAfwB+AHwAfAB5AHkAdwB1AHEAbABn
AGIAXgBcAFkAVQBQAEwARwBCAD0ANgAxAC8ALQAqACUAIQAdABYAFAAQAA0ADQAMAAsA
CQAFAAEAAAD//////v/9//3//v/+//7//f/6//n/+f/6//z//f/+//7//P/7//v/+//9
//3//v/+/wIAAgACAAEAAAD///3//P////////////3//f/8//v/+f/5//n/+f/6//v/
+//7//j/9//2//b/9v/2//b/9v/0//L/8v/v/+//8P/w//D/8v/x//D/7//s/+v/6v/q
/+v/6//r/+v/6//p/+j/5//l/+X/5f/m/+f/6P/o/+j/5v/k/+P/4v/l/+b/5v/m/+T/
4v/i/+L/4f/h/+L/4v/m/+b/5P/j/+L/4f/g/+D/4f/i/+X/5P/k/+b/5v/i/+L/4//j
/+b/5v/q/+v/6f/p/+n/6P/p/+r/6//s/+r/6v/p/+f/5P/k/+T/5f/o/+r/7f/v/+7/
6//l/+H/4v/j/+L/4//k/+T/4v/i/+D/3P/b/9n/2v/b/9z/3v/d/9v/2f/Y/9n/2f/a
/9v/2f/Z/9n/2f/Y/9f/1v/W/9f/2f/a/9v/1v/W/9b/1P/V/97/6P/2/xIAOgBgAIIA
mQCeAJ4AowCbAIAAUAAaAOr/uv+J/2b/T/84/yH/Df8B/wf/F/8f/yT/Pv9j/4P/ov/A
/9D/1v/b/97/4P/i/+X/6f/s/+//8f/x//L/8v/z//P/9P/1//X/+f/8//z//v/8//v/
+v/6//z///8EAAkACAAKAAkACAAGAAkACQAJAAwADwATABUAFAATABIAEgAWABkAHwAj
ACQAJAAjACMAIQAjACQAJgAqAC8AMgA0ADYANQA1ADcAPAA+AEEARgBHAEgASgBKAE0A
UQBUAFkAXQBiAGQAZwBoAGkAaQBrAG8AdAB5AHwAfgCAAIEAgQB/AH8AfwB/AIIAgwCD
AIIAgQB9AHsAeQB5AHgAeQB3AHMAcQBvAGsAaQBlAGEAXgBcAFkAVQBQAEkAQwA9ADcA
MwAvAC4ALQAnACEAHAAXABQAEgAOAAsACwAKAAkABwAEAP///f/7//z//P/8//3/+v/6
//r/+f/4//f/9//4//n/+//9//7//f/7//r/+f/7//v//P/8//z//P/8//v/+f/5//j/
+P/6//v//P/9//r/+f/3//X/9v/3//j/+f/4//f/9f/z//L/8f/w//D/8v/y//L/8v/x
/+7/7f/p/+v/7P/s/+z/6v/p/+j/5//m/+X/5P/k/+f/5//n/+f/5v/j/+H/3//i/+P/
5P/m/+X/5P/i/+D/4f/g/+D/4P/j/+T/5P/k/+P/4P/f/97/3//f/+D/4P/k/+D/4P/d
/9r/3f/e/9//4P/f/9//3//h/9//3v/f/97/3//g/+L/4//j/+L/5f/l/+X/5f/l/+T/
5v/m/+b/5v/l/+T/4v/f/9//4P/h/+P/4f/i/+T/5f/n/+X/4P/d/9//3//d/93/2//a
/9f/1v/X/9b/2P/Z/9b/1f/U/9T/1v/V/9T/1P/V/9X/1v/X/9b/1f/U/9P/1f/V/9X/
1v/T/9P/0v/R/9L/1P/Y/9r/3f/i/+j/9v8UAEAAbgCQAKMApACiAJ8AiwBcACIA7P++
/5L/b/9a/0P/Kv8b/wv/A/8L/xv/I/8y/07/bf+L/6T/tv/E/87/0//Y/9z/4P/l/+f/
6v/t/+//8P/w/+//7//y//T/9v/3//b/+P/3//j//P/9//7/AAD+////AgAFAAQABgAF
AAQABwALAAwADQAMAA0ADwAPABMAEwATABQAFAAVABkAGwAbABwAHAAdACAAIwAlACgA
KQArACsAKgAuAC8AMQA1ADkAOgA8AEAAQgBEAEcASABLAE8AUgBXAFgAXABdAF8AZABn
AGkAbQBtAHAAcwB0AHcAeAB4AHcAeAB5AHoAewB5AHkAeAB2AHcAdQB1AHUAcgBwAHAA
bQBpAGcAZQBhAF4AWwBYAFYATwBLAEYAQAA9ADkANQAxACoAJQAjACEAHAAXABMADwAM
AAwACgAJAAQAAgAAAP3//v/7//v/+//6//j/9v/1//T/9P/0//P/9f/1//b/+P/2//X/
9P/y//X/9f/2//f/9f/1//b/9v/2//b/9v/1//b/9//3//j/9v/1//T/8//2//f/9//3
//b/9f/0//P/9f/1//T/8//0//P/8v/y/+//7v/t/+z/7//u/+//7f/r/+z/7P/s/+r/
6f/o/+f/6f/p/+n/6v/o/+f/5v/l/+b/5f/l/+X/4//j/+P/5P/i/+L/4f/g/+D/4P/h
/+L/4P/g/9//3v/f/97/3//g/9//3//g/+D/3P/c/9//4P/h/+L/4P/f/97/3//f/97/
3//e/9//4P/i/+P/4f/g/+P/4//k/+X/5v/m/+T/5P/k/+T/5P/k/+P/4f/f/+D/4f/j
/+P/5P/m/+f/6P/n/+P/4f/f/9//3f/d/9z/3P/a/9r/3P/a/9v/2//Z/9f/1f/U/9X/
1f/V/9b/1f/V/9b/1//V/9X/1f/V/9X/1f/V/9b/1f/V/9T/0//U/9b/1v/W/9f/2P/e
/+z/AAAiAFIAfACZAKYApACfAJcAfgBSAB4A7P/A/5P/bP9R/zj/H/8P/wH/+/4J/xn/
Iv8y/1P/c/+O/6j/vP/G/9H/2P/c/+D/5f/m/+j/6v/r/+3/7v/u/+//8f/y//P/8//0
//b/9f/2//r/+//8//7//f/9////AQADAAYABgAGAAgACwALAAsADAANAA8ADwASABMA
FAAWABcAFwAaABsAHQAeAB4AHwAgACMAJQAoACgAKwAsACwAMgAzADUAOQA6ADoAOwA+
AEQARgBJAEoATQBRAFQAWQBaAF4AXwBhAGgAawBtAHEAcgB0AHYAdgB8AH4AfwB/AIAA
gQCCAIMAgwCDAIIAgACDAIEAgQCBAH8AfAB7AHcAdQBzAHEAbQBqAGcAZABiAFsAVwBS
AEwASQBFAEEAPQA3ADEALgArACgAIwAfABsAFgAUABAADQAKAAgABgADAAIA////////
/v/8//r/+f/4//j/+P/3//j/9//3//j/9//3//f/9v/5//n/+v/7//r/+f/5//j/+v/6
//r/+f/7//v/+v/6//n/+f/5//n/+v/7//v/+//6//n/+P/3//n/+f/4//f/+P/3//b/
9v/1//T/8//y//X/9P/1//P/8P/w/+//7v/w/+//7v/t/+7/7f/s/+z/7P/r/+r/6f/q
/+n/6f/p/+j/5//m/+b/5v/m/+X/5P/k/+T/5f/m/+T/5P/j/+L/5f/k/+X/5v/i/+H/
4f/g/+L/4v/i/+H/4f/i/+P/5f/h/97/4P/h/+L/4//k/+L/4f/g/+H/4P/g/+L/4v/j
/+T/5v/n/+X/5P/n/+f/6P/p/+r/6v/o/+j/6P/o/+b/5v/l/+P/4//k/+X/5//n/+j/
6v/r/+3/6//m/+P/4//j/+H/4f/g/+D/3v/e/+D/3v/f/9//3P/b/9r/2v/b/9v/2//c
/9n/2f/a/9v/2//b/9v/2//b/9v/2//c/9n/2f/Y/9f/2v/c/9z/3P/f/+L/5v/0/w4A
NgBiAIoAowCoAKYApwCbAHwATAAUAOb/vv+P/2j/Tf80/xv/Df8B/wH/D/8d/yj/Qv9l
/4P/ov+6/8j/0v/b/+H/5P/n/+v/7P/u//D/8f/z//T/9P/1//b/+P/6//v//P/+//3/
/v8AAAEAAgAEAAIAAwAGAAkACQAMAAwADAANABEAEgATABQAFQAXABcAGgAbABwAHgAf
AB8AIgAjACcAKAAoACkAKgAtAC8AMgAyADUANgA2ADoAOwA9AEEAQwBEAEYASgBOAFAA
UwBUAFcAWwBeAGMAZABoAGkAawByAHUAdwB7AHwAfgCAAIAAhACGAIcAhwCKAIsAjACN
AI0AjQCMAIoAiwCJAIkAiQCIAIYAhgCDAIEAfwB9AHkAdwBzAG8AbABlAGEAXABWAFMA
TwBLAEcAQQA7ADgANQAwACsAJwAjAB4AHAAYABUAEgAQAA4ACwAKAAcABwAHAAQAAgAA
AP//AAAAAAAA//8AAP////8AAP////////7//////wAAAQD/////AAAAAAIAAgACAAEA
AwADAAIAAgACAAEAAAD//wIAAwADAAMAAgABAAAA/////////v/9//3//f/9//7//f/8
//v/+v/7//r/+//5//j/+P/3//b/9v/1//T/8//z//P/8//0//P/8f/v/+3/7//v//D/
8f/w/+//7v/u/+7/7v/t/+z/7f/s/+z/7P/q/+r/6f/o/+v/6v/r/+z/6v/p/+n/6P/q
/+r/6v/p/+r/6v/q/+v/6P/o/+f/6P/s/+z/6//q/+n/6P/n/+f/5//p/+z/7P/u/+7/
6v/q/+v/6//s/+z/8P/x//H/8f/x//D/8P/w//D/8P/w//D/7//t/+r/6v/q/+v/7P/u
//H/8//1//P/7v/r/+r/6f/m/+X/6f/q/+n/6v/m/+L/4f/f/+H/4f/h/+L/5P/j/+L/
4v/f/9//4P/h/+P/4//j/+P/4P/f/97/3v/e/9//3//f/+L/4v/g/97/3f/i/+z//P8a
AEIAbgCSAKcAqgCoAKsAoQCEAFQAHADw/8b/k/9s/1X/PP8j/xP/C/8P/x3/J/8w/0b/
af+L/6r/xP/U/97/5f/m/+j/6v/t/+//8v/1//f/+//8//z//f/7//z//f/9/wEABAAE
AAYABQAFAAUABgAGAAcACgANAA4AEgATABQAEgAVABUAFQAZABsAHgAfAB8AHwAfACAA
IgAjACcAKQAtAC4ALgAvAC0ALwAwADIANwA7AD0APgBBAEEAQgBFAEkASgBMAFAAVgBY
AFsAXABcAF8AYQBlAGsAcAByAHUAdwB5AHoAfQCBAIQAhwCIAI4AkACRAJEAjwCPAI8A
jwCRAJMAlACUAJQAkQCQAI8AjgCMAIwAiQCJAIcAhQCBAHwAdwByAG4AbABpAGUAYABa
AFUAUABLAEQAPwA9ADsAOAAzAC8AKwAlACIAHQAZABkAGAAXABUAEQANAAwACwAJAAgA
BwAHAAkACgALAAsACQAHAAYABgAIAAkACgAKAAgABwAHAAcABwAHAAgACAAMAAwADAAL
AAkACQAIAAgACwALAAsACwAJAAkACAAHAAcABwAHAAcACQAJAAgABwAEAAMAAgACAAQA
BAAEAA==
         </WaveFormData>
      </LeadData>
      <LeadData>
         <LeadByteCountTotal>10000</LeadByteCountTotal>
         <LeadTimeOffset>0</LeadTimeOffset>
         <LeadSampleCountTotal>5000</LeadSampleCountTotal>
         <LeadAmplitudeUnitsPerBit>4.88</LeadAmplitudeUnitsPerBit>
         <LeadAmplitudeUnits>��V</LeadAmplitudeUnits>
         <LeadHighLimit>2147483647</LeadHighLimit>
         <LeadLowLimit>268435456</LeadLowLimit>
         <LeadID>V3</LeadID>
         <LeadOffsetFirstSample>0</LeadOffsetFirstSample>
         <FirstSampleBaseline>0</FirstSampleBaseline>
         <LeadSampleSize>2</LeadSampleSize>
         <LeadOff>FALSE</LeadOff>
         <BaselineSway>FALSE</BaselineSway>
         <ExcessiveACNoise>TRUE</ExcessiveACNoise>
         <MuscleNoise>FALSE</MuscleNoise>
         <LeadDataCRC32>991030510</LeadDataCRC32>
         <WaveFormData>
3v/e/97/3v/g/+D/4P/g/+P/5P/l/+b/5P/k/+T/5P/m/+j/6v/s/+7/7v/u/+7/8P/w
//D/8P/y//T/9v/4//j/+P/4//j/+v/8//7/AAABAAIAAwAEAAUABgAHAAgADAAOABAA
EgATABQAFQAWABoAHAAeACAAIwAkACUAJgAoACoALAAuADEANAA3ADoAPQA+AD8AQABD
AEYASQBMAE4AUABSAFQAVgBWAFYAVgBZAFoAWwBcAFoAWgBaAFoAWgBaAFoAWgBWAFQA
UgBQAE0ATABLAEoASABGAEQAQgA9ADoANwA0ADAALgAsACoAJwAkACEAHgAZABYAEwAQ
AA0ADAALAAoABgAEAAIAAAD9//z/+//6//n/+P/3//b/8//y//H/8P/x//L/8//0//H/
8P/v/+7/8f/y//P/9P/y//L/8v/y//L/8v/y//L/8//0//X/9v/z//L/8f/w//H/8v/z
//T/9P/0//T/9P/z//L/8f/w//H/8v/z//T/8f/w/+//7v/u/+7/7v/u/+z/7P/s/+z/
6//q/+n/6P/q/+r/6v/q/+f/5v/l/+T/5P/k/+T/5P/i/+L/4v/i/+L/4v/i/+L/4v/i
/+L/4v/h/+D/3//e/+D/4P/g/+D/3v/e/97/3v/c/9z/2//b/9z/3f/e/97/3f/d/93/
3f/e/+D/4v/l/+f/5v/l/+T/4//j/+P/4//m/+j/6f/q/+b/5f/h/+D/4v/k/+f/6f/p
/+r/6v/o/+H/3//e/97/3f/e/9//4P/e/9v/2P/V/9b/1f/V/9b/1v/V/9T/0v/U/9P/
0v/S/9T/1f/V/9X/0v/R/8//zf/Q/9H/0v/U/9P/0//S/9H/z//Q/9L/2f/g/+3/BwAl
AEIAYwCFAJ8AvwDmAPsABQEJAQsBDQECAdsArgCGAFIAFgDT/5T/aP9T/0X/Sf9m/4b/
nv+3/83/1f/Z/9r/2f/Z/9r/2v/d/97/4v/l/+P/4v/h/9//4f/j/+X/5//n/+j/6v/r
/+r/6f/p/+j/6f/r/+//8v/y//L/8v/x//T/9v/2//f/+f/6//z//v/+//3//P/9/wEA
BAAHAAoACgALAAsACwANAA4AEAARABQAFgAYABoAGgAbABsAHgAhACQAJwAqACwALQAv
AC4AMgA1ADcAOQA9AEAAQgBDAEQARgBHAEgASwBNAFMAVABTAFQAVwBXAFgAWABYAFgA
VwBXAFYAVQBUAFAATgBMAE0ATABNAEsASQBGAEMAPgA8ADsAOQA4ADUANAAxAC4AKwAm
ACIAHgAdABoAGgAZABIAEQAPAAoACgAIAAUAAgAAAAAA///+//v/+P/3//b/9v/1//T/
9P/y//L/8f/w//H/8P/w//H/8//z//T/9P/y//D/8P/w//H/8v/z//X/9P/z//L/7//w
//D/8f/y//X/9f/1//X/9P/z//H/7//y//P/9P/2//P/8v/x/+7/7//v/+7/7v/w//D/
8P/w/+//7v/r/+j/6v/q/+r/6v/p/+f/5f/j/+P/4//k/+X/5f/m/+b/5v/l/+L/3//d
/+D/4f/i/+P/4v/h/+D/3v/d/93/3v/g/97/3v/e/9//3f/b/9v/2//e/97/3v/c/9z/
3P/c/9n/2f/a/9v/3v/e/9//3//d/93/3f/e/+H/4//m/+b/5P/k/+P/4//j/+P/4//k
/+b/5v/l/+X/4P/g/+H/4v/k/+X/5//o/+j/5v/h/9//3v/e/9z/3P/c/9z/2//Z/9X/
0//T/9H/0v/S/9P/0//R/9D/0P/P/87/zv/O/8//0P/R/9L/0//P/83/zP/L/8z/zv/P
/9H/0//P/8v/yv/K/8//2P/n/wEAIQBEAGUAgQCbALsA3ADzAAEBCQENARMBCAHjALQA
hgBMAAwAx/+O/3L/Yf9R/1X/cP+I/5z/t//L/9f/3f/g/97/3f/d/9z/2//a/9z/3f/e
/+D/4v/j/+H/4f/h/+H/4//k/+b/5//l/+X/5v/m/+j/6f/s/+7/7//w//H/8f/x//L/
8f/x//T/9v/5//z//f/9//3////+/wAAAgAEAAcACQAKAAsACQAKAAwADQASABQAFgAY
ABgAGQAZABwAIAAiACQAJgArAC0AMAAwADEAMwA0ADUAOwA+AEAAQQBCAEQARQBGAEgA
SQBOAE4ATwBQAFMAUwBRAFAATwBOAFIAUwBTAFMAUABMAEoASABGAEQARABBAEIAQAA+
ADoANwA1ADIAMAAvAC4AKwAoACQAIAAdABoAFwAUABQAEwAPAA8ADgAKAAYABAABAP7/
//8AAAAAAAD7//j/9//2//b/9f/0//T/9v/2//X/9P/z//L/8v/z//X/9f/2//b/9v/0
//T/9P/0//T/9P/1//f/9//3//X/8//y//L/8v/1//X/9f/1//T/8//x/+//8P/x//L/
9P/0//T/9P/y/+//7//u/+7/7//w//H/8v/x//D/7f/q/+r/6v/q/+r/6v/p/+j/5//l
/+P/4v/h/+L/5P/l/+b/5v/k/+L/4f/h/+H/4f/h/+P/4//j/+L/3//d/9z/3P/d/97/
3//h/9//3f/d/93/3P/e/97/3v/e/9v/2//c/93/3P/c/93/3f/g/+H/4v/k/+L/4//l
/+T/5f/m/+b/5//n/+f/5//o/+b/5v/l/+X/5f/m/+j/6v/p/+n/6v/q/+r/6P/j/+H/
4f/i/+H/4v/f/97/3P/Z/9r/2f/a/9n/1//W/9b/1f/W/9b/1//X/9b/1v/W/9f/1P/T
/9L/0f/U/9X/1//Z/9X/1P/S/9H/z//R/9X/1v/W/9v/4v/v/wUAJQBIAGsAiwCpAM0A
6gD5AAUBCwETARMB/gDXALAAhABGAP7/s/9+/2r/X/9T/1//fv+W/6j/v//P/9P/2f/e
/+H/4f/i/+L/4f/g/+L/4//j/+T/5f/l/+f/5//n/+f/6P/o/+n/6f/s/+3/7//w/+//
7//x//L/8//0//X/9f/3//r/+//9//z//P/9//7/AgADAAQABwAGAAgACgAMAAsADQAO
AA8AEQASABQAFQAXABgAGQAaAB0AHwAgACQAJAAmACgAKgAtAC8AMgAyADYAOQA7AD0A
QABCAEMAQwBJAEwATgBQAE8ATwBTAFIAVQBWAFkAWQBYAFgAWABYAFgAVwBVAFMAVgBU
AFQAVABRAE4ATQBJAEYARABCAD4APAA7ADkAOAA0ADIALgAqACkAJgAkACIAHgAaABkA
FwAUABMAEQAMAAsACgAIAAYABAACAP///P/7//r/+//8//r/+f/4//j/+P/4//f/9v/3
//b/9v/3//j/9//3//b/9//2//f/+P/3//b/9f/1//f/9//3//X/9v/2//f/+P/3//X/
8//x//L/8//z//P/8f/x//H/8v/w//D/8P/u//D/8f/x//L/8P/u/+z/6v/r/+z/6//q
/+j/6P/o/+j/5v/l/+T/4//j/+P/5P/l/+L/4v/h/+D/4//i/+H/4f/f/9//3//f/9//
3//f/97/3v/d/93/3v/d/9z/2//b/93/3f/g/9//3v/d/9z/2f/Z/9r/2//c/9z/3f/d
/9v/2//b/9z/3f/f/+L/4v/i/+L/4f/h/+H/4f/h/+L/5P/k/+P/4//f/97/3v/e/+L/
4//l/+b/6P/m/+H/3//c/9z/2v/a/9z/3P/b/9n/1v/T/9L/z//Q/9D/0f/R/9P/0v/S
/9H/zv/O/87/z//P/8//z//P/8z/y//L/8v/zf/O/87/z//R/9H/z//O/8z/zf/W/+P/
8/8NADAAUwBzAIsAowDAANcA5wDrAOcA4QDWALcAkgBqAD4AEADb/5r/bP9Z/0v/Qf9O
/2j/gP+d/7X/w//L/9L/1f/V/9b/1v/X/9j/3P/f/+H/4v/j/+P/4v/h/+D/3//j/+T/
5v/n/+X/5f/m/+b/6P/p/+z/7v/x//L/8//z//L/9P/0//X/9//4//r//P/9//3//f//
//7/AAACAAQABwAJAAoACwAJAAoADAANABIAFAAWABgAGgAbABsAHgAeACAAIgAkACkA
KwAuAC4ALwAxADIAMwA6AD4AQQBDAEUARgBGAEYASgBLAFAAUABRAFIAVQBVAFQAVABU
AFQAVwBXAFYAVQBUAFAATgBMAEwASgBKAEcARABCAEAAPAA5ADcANAAyADEAMAAtACoA
JQAgABwAGAAVABIAEgARAA4ADQALAAYAAwAAAPz/+P/6//r/+f/4//P/8P/v/+7/7v/t
/+z/7P/s/+z/6//q/+f/5v/m/+f/6//r/+z/7P/s/+r/6v/q/+j/6P/o/+n/7f/t/+3/
6//p/+j/6P/o/+v/6//r/+v/6f/p/+j/5//p/+n/6f/q/+z/7P/s/+r/5v/l/+P/4v/l
/+b/5//o/+f/5v/j/+D/4v/i/+L/4v/i/+H/4P/f/9z/2//b/9v/2//c/9z/3P/a/9j/
1v/V/9X/1f/V/9X/1//X/9f/1v/S/9H/0f/S/9T/1P/W/9b/1v/W/9P/0f/Q/8//0f/S
/9T/1f/T/9P/0//U/9X/1//a/9r/2v/a/9n/2f/X/9f/1//Y/9r/2v/Z/9n/2P/Y/9n/
2v/b/9v/3P/c/97/3P/X/9X/1P/U/9L/0v/U/9T/0//R/83/y//L/8n/yP/I/8n/yf/J
/8j/yP/H/8T/xP/E/8X/xv/H/8j/yf/G/8X/xf/F/8f/yP/I/8n/yf/L/8v/yP/G/8v/
1v/l//3/HwBGAGkAgwCZALEAygDbAN0A3QDZANEAugCXAHAAQgAQAN7/o/9s/07/Q/8/
/0H/VP9q/4T/nf+1/8P/y//O/9D/0f/T/9T/1v/W/9n/2//c/97/4P/h/+D/3//e/93/
4f/i/+T/5f/n/+f/6P/o/+f/5//p/+r/7P/u//D/8f/w//L/8v/z//X/9v/4//r//f/9
//3//////wAAAQACAAYACQALAA0ADAAMAA0ADQAQABIAFAAWABgAGQAZABwAIAAiACQA
JgApACsALgAuAC4AMQAzADUAOwA+AEAAQQBFAEgASgBMAEwATQBSAFIAUwBUAFcAVwBW
AFYAVgBWAFcAVwBWAFUAVQBSAFEAUABNAEoASQBFAEUARABDAEAAPAA5ADUAMgAvAC4A
KwAoACYAIgAfABwAGAAUABMAEQANAA0ADAAIAAUAAgD+//r/+v/6//n/+P/3//T/8//y
//H/7//t/+z/7f/u/+7/7v/r/+r/6v/r/+3/7f/u/+7/7v/s/+z/7P/q/+r/6v/r/+7/
7//w/+//7f/s/+z/7P/v/+//7//v//H/8f/w/+//7//v/+//8P/y//L/8v/w/+3/7f/s
/+z/7v/u/+7/7v/w//D/7v/s/+v/6v/p/+j/6f/p/+n/6f/n/+X/5P/j/+X/5v/m/+b/
5v/k/+L/4f/h/+H/4f/h/+P/4//j/+L/3v/d/93/3v/c/9z/4P/j/+L/3//e/93/3P/d
/93/3v/f/+D/4P/h/+H/4P/f/97/3v/h/+P/5v/m/+T/5P/j/+P/5f/l/+X/5v/m/+b/
5f/l/+D/4P/h/+L/5f/n/+r/7P/r/+j/4v/f/97/3v/c/9z/3v/e/93/2//Y/9X/1P/R
/9P/1P/W/9f/1f/U/9T/0//S/9L/0v/T/9P/0//T/9P/0v/R/9H/0f/T/9T/1P/V/9P/
0f/R/87/zP/V/+T/9f8RADEAVAB1AJMAqwDHAOQA9QD/AAMBBwEFAewAwwCcAG4AOgAA
ALv/fv9e/0//Q/9L/2j/hP+c/7X/yf/V/9v/2v/Z/9n/2v/a/9v/3P/g/+P/4//k/+X/
5f/j/+P/4//j/+b/6P/r/+3/7P/r/+v/6v/r/+3/8f/0//X/9v/3//f/9v/4//j/+f/8
//7/AQAEAAIAAQAAAAEAAwAGAAkADAALAA0ADgAPABEAEgAUABUAGgAcAB4AIAAfAB8A
HgAgACUAKAArAC4AMAAxADMAMgA2ADkAOwA9AEMARgBIAEkASgBMAE0ATgBSAFMAWABY
AFkAWgBdAF0AXABcAFwAXABfAF8AXgBdAFwAWABWAFQAUwBSAFMAUQBPAEwASQBEAEEA
PwA8ADoAOAA4ADYANAAxACwAKAAkACEAHgAeAB0AFgAVABMADgAKAAgABQACAAQABAAD
AAIA/f/6//n/+P/4//f/9v/2//b/9v/1//T/8f/w//D/8f/0//X/9//4//f/9P/z//L/
9P/0//T/9f/3//f/9//1//P/8v/y//L/9P/1//b/9//2//X/8//x//P/8//z//T/9P/0
//T/8v/x//H/8P/w//H/8v/z//T/8//y/+//7P/u/+7/7v/u//D/7//u/+3/6//p/+j/
5//p/+r/6v/q/+j/5v/k/+P/5P/l/+b/5//l/+X/5f/k/+D/3//f/+D/4f/i/+P/5f/k
/+H/4P/f/9z/4P/k/+b/5f/k/+P/4v/e/93/3f/d/9//4P/i/+P/4//j/+P/5P/j/+X/
6P/o/+j/6P/n/+f/6f/p/+n/6v/s/+z/6//r/+f/5v/m/+b/6f/r/+7/8P/w/+7/6f/n
/+X/5P/h/+D/4f/i/+L/4f/d/9v/2//Z/9j/2P/Z/9n/2f/Y/9j/1//W/9b/1v/X/9n/
2f/Z/9n/1//V/9T/0//U/9b/1//Z/9n/1//V/9T/1P/X/+D/7/8FACcATABvAIsAowDB
AOQA+QAHAQ8BEwEdARAB4wC2AI4AWAAaANn/mP9w/1//T/9R/2z/jP+g/7v/0f/b/+H/
5P/k/+P/4//i/+L/4v/l/+f/5//o/+n/6f/n/+f/5//n/+v/7P/u/+//7//v//D/8P/u
/+//8v/0//b/+P/6//v/+//8//v/+////wAAAgAEAAMAAwADAAUABgAIAAoADAAPABEA
EgATABEAEgAUABUAGQAcAB8AIgAiACMAIwAmACgAKgAsAC4AMwA1ADgAOAA5ADsAPAA9
AEMARgBIAEkATABOAE8AUABSAFMAWABYAFsAXABfAF8AXABcAFwAXABeAF8AXwBfAF0A
WgBZAFgAVgBUAFQAUQBSAFAATgBKAEYAQwA/ADwAOwA6ADcANAAyAC4AKwAoACMAIAAg
AB8AGwAbABoAFgATABAADAAIAAoACgAJAAgABQACAAEAAAD+//3//P/8//7//v/9//z/
+v/4//f/9//6//v//f/+//z/+v/6//r/+v/6//r/+//////////9//v/+v/6//r//f/9
//3//f/9//3//P/7//n/+f/5//r//P/8//z/+v/3//f/9v/2//b/9v/2//b/9P/0//L/
8P/y//L/8v/y//T/8//y//H/7//t/+z/6//s/+7/7//w/+//7P/p/+f/5//n/+f/5//p
/+n/6f/o/+T/4//j/+T/5v/m/+b/5//l/+P/4//j/+L/4v/m/+b/5P/k/+T/5P/k/+L/
4f/h/+H/4//k/+b/5//m/+X/5P/k/+X/5//q/+r/6v/q/+n/6f/r/+v/6//s/+7/7v/t
/+3/6f/o/+j/6P/s/+3/7//w//D/7v/p/+f/5P/k/+L/4v/k/+T/4//h/97/2//a/9f/
1//Y/9r/2//b/9r/2v/Z/9b/1v/W/9f/2f/Z/9n/2f/X/9X/1P/T/9X/1v/W/9f/2f/X
/9X/0v/S/9P/2v/p/wEAHQA8AF0AfQCZALcA2ADxAAMBCwERARcBEAHxAMgAnABkACoA
6f+o/37/bf9b/1X/aP+G/5r/sf/L/9n/3//i/+H/4f/i/+L/4v/i/+X/5//n/+j/6f/p
/+f/5//n/+f/6//s/+7/7//t/+3/7v/u/+7/7//y//T/9//4//n/+f/4//r/+v/7////
AAACAAQAAwADAAMABQAIAAoADAAOAA8AEQASABMAEgASABMAEwAXABoAHQAgACAAIQAh
ACQAJgAoACoALAAvADEANAA0ADUANwA4ADkAPgBCAEUARwBJAEoASgBKAEwATQBSAFIA
VQBWAFkAWQBXAFYAVQBUAFcAVwBWAFUAVQBSAFEAUABOAEwATABJAEoASABGAEIAPQA7
ADgANgA1ADQAMQAuACwAKAAlACIAIQAeAB4AHQAaABkAFwASAA4ADAAJAAYACAAIAAcA
BgADAAAA///+//7//f/8//z//v/+//3//P/5//j/+P/5//v/+//8//z//P/6//r/+v/6
//r/+v/7//////////3/+//6//r/+v/9//3//f/9//v/+//6//n/9//3//f/+P/5//r/
+//6//f/9//2//b/9v/2//b/9v/0//T/8v/w//D/8P/w//D/8v/x//D/7//s/+v/6//r
/+3/7v/u/+7/7P/q/+j/5//n/+f/5//n/+n/6f/p/+j/5P/j/+P/5P/m/+b/5v/n/+X/
4//j/+P/5P/k/+T/5P/m/+b/5P/j/+L/4f/g/+D/4f/j/+X/5P/k/+X/5f/j/+P/4//k
/+f/6f/s/+z/6v/q/+n/6f/s/+3/7v/w/+//7v/s/+v/5v/m/+f/6P/r/+3/8P/y//H/
7v/o/+X/5v/m/+T/5P/k/+T/4//h/93/2//b/9n/2f/a/9z/3f/a/9j/1//V/9X/1v/X
/9n/2f/Z/9n/2f/W/9X/1f/V/9f/2P/Y/9n/1//V/9X/0v/S/9n/4v/t/wMAHwA+AF8A
fQCZALcA3ADzAAMBCwEPAQ8BAgHhALwAkgBeACIA2/+Y/3r/b/9b/1f/bv+G/5z/t//P
/93/3//g/+H/4f/i/+L/5P/k/+f/6f/n/+j/6f/p/+n/6f/p/+n/6//s/+7/7//u/+3/
7f/s/+//8f/1//j/9//4//n/+f/5//r/+f/5//z//v8BAAQABAADAAIAAwAHAAoADQAQ
AA8AEQASABMAEQASABQAFQAaABwAHgAgACEAIQAgACIAJQAoACsALgAwADEAMwAyADYA
OQA7AD0APwBCAEQARQBGAEgASQBKAE0ATwBVAFYAVQBWAFkAWQBYAFgAWABYAFsAWwBa
AFkAWABUAFIAUABPAE4ATwBNAEoASABGAEIAPwA9ADoAOAA3ADYAMwAwAC0AKAAkACAA
HgAcAB0AHQAWABUAEwAOAA0ADAAKAAgACAAIAAcABgABAP7//f/8//3//f/9//7//f/8
//r/+P/4//j/+f/7//3//f/+//7//f/6//n/+P/5//r/+//9//3//f/9//v/+//6//r/
+v/9//3//f/9//z/+//5//f/+P/5//r//P/7//r/+f/2//X/9f/0//T/9P/0//T/9P/z
//L/7//s/+3/7v/v//D/7v/t/+z/6//q/+n/6f/p/+v/7P/s/+z/6//o/+X/4//k/+X/
5v/n/+b/5f/k/+L/4v/h/+H/4v/j/+T/5f/n/+T/4f/g/9//3//g/+H/4v/m/+L/4P/h
/9z/3f/e/9//4P/f/9//4P/h/+H/4P/g/9//4v/j/+T/5v/m/+f/6f/o/+j/6P/n/+f/
5//n/+f/6P/n/+b/5P/j/+L/5P/n/+r/6f/p/+r/6v/q/+j/4//h/+L/4v/g/+D/3f/c
/9r/1//X/9f/2f/Z/9f/1v/W/9X/1f/U/9T/0//U/9T/1P/V/9T/0//S/9H/0f/R/9L/
0//S/9L/0f/R/8//0//V/9T/2P/d/+T/8f8HACkATgBzAJEAqwDJAOAA7QDxAO0A6wDj
AM4ArwCMAF4ALgD0/6v/dv9i/1f/Tf9Z/3L/iv+g/7f/xf/P/9X/2v/c/93/3//g/+L/
4v/l/+f/5v/m/+b/5f/o/+n/6v/r/+r/6v/r/+v/7v/v//H/8v/x//H/8//0//P/9P/1
//X/+f/8//3////+//7///8AAAIAAwAEAAcABgAIAAoADAALAA0ADgAPABAAEgAVABcA
FwAYABkAGgAdAB8AIAAkACYAKAAqACwALQAvADIAMgA1ADkAPAA/AEAAQgBDAEMASQBM
AE4AUABQAFEAVgBWAFUAVgBZAFkAWQBaAFsAXABbAFkAVgBTAFQAUgBSAFIATgBMAEwA
SQBGAEQAQgA+AD0AOwA4ADYAMgAwACwAKAAnACQAIgAgABsAGAAYABcAEgARAA8ACgAL
AAoACAAGAAQAAgD///z//P/6//r/+v/4//f/9v/2//T/9P/z//L/9P/0//X/9//3//X/
9P/y//X/9P/1//b/9P/0//T/9f/1//X/9f/z//b/9v/3//j/9v/1//T/8//0//X/9f/1
//P/8//z//T/9P/0//T/8v/z//P/8v/y//H/8P/v/+7/7//w/+//7v/s/+z/7P/s/+z/
6//q/+n/6f/p/+r/6//o/+j/5//m/+f/5v/l/+X/4//j/+P/4//h/+H/4f/g/+H/4f/i
/+T/4f/g/9//3//g/9//4P/h/97/3v/e/97/2v/c/9//4P/h/+L/4P/f/9//3//e/97/
3//f/+D/4f/i/+T/4v/j/+X/5P/n/+j/6P/p/+f/5//n/+j/6P/o/+f/5//m/+b/5//o
/+n/6f/q/+r/6//q/+b/5f/k/+T/4v/i/+H/4P/e/9v/3P/b/9z/2//X/9b/1v/V/9b/
1v/X/9f/1v/W/9b/1//V/9X/1f/V/9X/1f/W/9f/1v/W/9X/1f/V/9f/1//W/9b/1//c
/+n/+f8RADgAYQCBAJsAtwDUAOkA9QD9AAEBBQH+AOUAwgCYAGYALgDv/6b/cv9h/1n/
T/9e/3z/kv+n/73/y//T/9r/3v/f/+H/4v/g/+D/4//l/+X/5v/n/+f/6P/p/+r/6//q
/+r/6//r/+7/7//x//L/8f/x//P/9P/1//b/9//3//r//P/8//3//v/+////AAAEAAUA
BgAJAAcACAAJAAoADQAPABAAEQARABIAFAAVABYAGAAaABwAHwAhACIAJgAnACgAKQAq
AC8AMQA0ADQAOAA7AD0APwBCAEQARQBFAEkATABOAFAAUABRAFYAVgBXAFgAWwBbAFwA
XABcAFwAWwBbAFoAWQBaAFgAWABYAFUAUgBRAE0ATgBMAEoARgBFAEMAQAA+ADoAOAA0
ADAALwAsACoAKAAkACAAHwAdABoAGQAXABIAEgAQAA0ACgAHAAYABAACAAIAAAAAAAAA
///9//v/+v/6//r/+f/4//n/+P/4//n/+v/5//n/+P/7//r/+//8//n/+P/3//f/+f/5
//n/9//4//j/+f/6//n/+f/5//n/+v/7//v/+//4//f/9v/2//j/+P/4//b/9v/3//f/
+P/3//b/9f/0//X/9v/1//T/8//y//H/8P/y//H/8P/v//D/7//v/+//7v/u/+3/7P/t
/+z/6//r/+r/6f/o/+f/5//n/+f/5v/l/+X/5v/o/+f/5v/l/+X/5v/l/+b/5//l/+T/
4//i/+T/5P/k/+P/5P/k/+X/6P/i/9//4v/j/+T/5f/m/+T/4//j/+P/4v/i/+P/4//m
/+f/6P/q/+j/6f/r/+r/6//s/+z/7f/t/+3/7f/u/+z/7P/r/+v/6f/q/+z/7v/v/+//
8P/w//L/8P/r/+n/6v/q/+j/6P/n/+b/5P/h/+L/4f/i/+H/3f/c/9z/2//e/97/3//f
/9z/3P/c/93/2//b/9v/2//b/9v/3P/d/9r/2v/Z/9n/2//b/93/3P/e/9//4v/v/wMA
IQBCAGkAiwClAMUA5gD7AAcBDwETARkBFAH3AM4AogBwADQA7/+o/37/bf9h/1//dP+Q
/6T/u//P/9v/4f/m/+n/6f/q/+r/6f/o/+r/6//t/+7/7//v//H/8f/x//H/8v/y//P/
8//2//f/+f/6//n/+f/7//z///8AAAEAAQAEAAYABgAHAAgACAAJAAoADgAPABAAEwAT
ABQAFQAWABcAGQAaABsAHAAeACEAIwAjACQAJQAmACkAKwAsADAAMAAyADQANgA7AD0A
QABAAEIARQBHAEkATABOAE8ATwBTAFYAWABaAFoAWwBgAGAAXwBgAGMAYwBjAGQAZQBm
AGUAZQBkAGMAZABiAGIAYgBeAFwAXABZAFoAWABWAFIAUQBPAEwASgBGAEQAQAA8AD0A
OgA4ADYAMgAuAC0AKwAoACcAJQAgACAAHgAbABgAFwAWABQAEgASABAAEAAQAA0ACwAJ
AAgACgAKAAkACAAJAAgACAAJAAoACQAJAAgACQAIAAkACgAJAAgABwAHAAkACQAJAAcA
CQAIAAgACAAHAAcABwAHAAgACQAJAAkACAAHAAYABgAIAAgACAAGAAcABwAGAAYABQAE
AAMAAgADAAQAAwACAAAAAAAAAAAAAgABAAAA//8AAP////////z//P/7//r//f/8//v/
+//6//n/+P/3//n/+f/5//j/9v/1//X/9v/z//L/8f/x//T/8//0//X/8//y//H/8P/y
//L/8v/x//P/8v/y//T/8v/x/+//7//z//T/8//y//H/8P/v/+//8P/x//T/9P/1//X/
9P/z//L/8v/1//f/+v/6//r/+v/5//n/+f/5//n/+v/8//z/+//7//b/9v/3//j/+v/7
//3//v8AAP7/+f/3//T/9P/y//L/8//0//T/8//w/+3/7P/p/+r/6v/r/+v/6//q/+r/
6f/m/+b/5v/n/+j/6f/q/+v/6P/n/+f/5//n/+j/6P/p/+n/6f/n/+T/5P/n/+7//f8V
ADEAVAB3AJUArwDNAPAABwEXASEBJwErASIB/wDUAKoAdAA2AO//sP+Q/4H/b/9t/4L/
mv+w/8n/3//r//H/9v/2//X/9f/0//L/8v/1//f/+f/6//v/+//5//n/+f/5//3//v8A
AAEA/////wAAAAAAAAEABAAGAAgACgAMAA0ADQAOAA0ADQAQABIAFQAYABcAFwAXABkA
GgAcAB4AIAAjACUAJgAnACUAJgAoACkALQAwADMANgA2ADcANwA6ADwAPgBAAEIARQBH
AEoASgBKAE0ATwBRAFcAWgBcAF0AXgBgAGEAYgBmAGcAbABsAG8AcABzAHMAcABwAHAA
cAByAHMAcwBzAHMAcABvAG4AbABqAGoAZwBoAGYAZABgAFsAWQBWAFQAUwBSAE8ATABI
AEQAQQA+AD0AOgA6ADkANQA1ADQAMAAtACoAJgAiACQAJAAjACIAHQAaABkAGAAYABcA
FgAWABcAGAAYABgAFQAUABQAFQAXABcAGAAYABgAFgAWABYAFgAWABYAFwAZABkAGQAX
ABcAFgAWABYAGAAZABoAGwAaABkAFwAVABcAFwAXABgAGAAYABgAFgATABMAEgASABQA
FAAUAA==
         </WaveFormData>
      </LeadData>
      <LeadData>
         <LeadByteCountTotal>10000</LeadByteCountTotal>
         <LeadTimeOffset>0</LeadTimeOffset>
         <LeadSampleCountTotal>5000</LeadSampleCountTotal>
         <LeadAmplitudeUnitsPerBit>4.88</LeadAmplitudeUnitsPerBit>
         <LeadAmplitudeUnits>��V</LeadAmplitudeUnits>
         <LeadHighLimit>2147483647</LeadHighLimit>
         <LeadLowLimit>268435456</LeadLowLimit>
         <LeadID>V4</LeadID>
         <LeadOffsetFirstSample>0</LeadOffsetFirstSample>
         <FirstSampleBaseline>0</FirstSampleBaseline>
         <LeadSampleSize>2</LeadSampleSize>
         <LeadOff>FALSE</LeadOff>
         <BaselineSway>FALSE</BaselineSway>
         <ExcessiveACNoise>TRUE</ExcessiveACNoise>
         <MuscleNoise>FALSE</MuscleNoise>
         <LeadDataCRC32>1893422693</LeadDataCRC32>
         <WaveFormData>
1v/W/9b/1v/W/9b/1v/W/9f/2P/Z/9r/2f/Y/9f/1v/Z/9r/2//c/9z/3P/c/9z/3v/e
/97/3v/h/+L/4//k/+T/5P/k/+T/5v/o/+r/7P/u/+7/7v/u//D/8P/w//D/9P/2//j/
+v/6//r/+v/6//z//v8AAAIABAAEAAQABAAHAAgACQAKAA4AEAASABQAFgAWABYAFgAa
ABwAHgAgACEAIgAjACQAJgAmACYAJgApACoAKwAsACsAKgApACgAKgAqACoAKgAoACYA
JAAiACEAIAAfAB4AHQAcABsAGgAWABQAEgAQABIAEgASABIADwAOAA0ADAALAAoACQAI
AAcABgAFAAQAAQAAAP///v/8//z//P/8//v/+v/5//j/9//2//X/9P/2//b/9v/2//P/
8v/x//D/8v/y//L/8v/y//L/8v/y//D/8P/w//D/8f/y//P/9P/x//D/7//u/+//8P/x
//L/8v/y//L/8v/y//L/8v/y//T/9P/0//T/8//y//H/8P/y//L/8v/y//H/8P/v/+7/
7f/s/+v/6v/r/+z/7f/u/+3/7P/r/+r/6v/q/+r/6v/o/+j/6P/o/+b/5v/m/+b/6P/o
/+j/6P/n/+b/5f/k/+T/5P/k/+T/5P/k/+T/5P/j/+L/4f/g/+L/4v/k/+X/5f/k/+P/
4v/l/+f/6P/s/+7/7f/s/+r/6v/q/+r/6v/u/+//7//v/+7/6//p/+j/7P/v//D/8v/y
//P/8v/u/+n/5//n/+f/5//l/+X/5f/j/+D/3f/Z/9n/2v/b/9z/2v/a/9r/2f/Z/9j/
1//W/9f/2v/b/9z/2f/Y/9b/1f/W/9f/2P/Z/9j/2f/W/9X/1v/V/9f/2f/a/+H/8v8E
ABcANQBbAIcAwwABATcBaAGfAdEB+QEIAvIBxQGJAToB1gBmAAUA0P+y/5f/j/+i/7D/
uv/K/9z/4v/h/+L/3//c/9n/1//a/9v/3f/f/9z/2//a/9j/2f/b/93/3//f/+D/3//f
/93/3f/d/93/3//f/+L/5P/i/+P/4//j/+X/5v/m/+j/6f/q/+v/7f/s/+v/6v/r/+7/
8f/0//b/9//2//b/9v/4//n/+f/6//z//v///wEAAAAAAAAAAgAGAAcACAALAAkACwAM
AA0ADQAQABEAEgAXABkAGwAcABwAHQAdABwAHQAgACQAJQAkACUAJgAnACcAJgAmACYA
JwAnACcAJgAjACEAIAAeAB8AHwAfAB8AHAAaABcAFQAVABMAEwARABMAEgARABEADwAM
AAoACAAIAAgACQAKAAcABgAGAAUABQAFAAIAAQD///////////3/+//6//n/+v/5//n/
+v/4//f/9//1//b/9P/0//X/9f/1//b/9//2//P/8f/v//L/9P/1//b/9P/0//P/8P/y
//L/8f/x//T/9P/0//X/9P/z//D/7//v//D/8v/0//P/8//y/+//8P/w//D/8P/w//D/
8P/v/+//7f/r/+n/6//s/+7/7v/s/+v/6v/o/+f/5//o/+n/6v/q/+r/6v/n/+b/5P/j
/+T/5v/n/+j/5v/l/+P/4v/h/+L/4//k/+T/5P/k/+T/4v/h/+D/4P/l/+P/5P/i/+L/
4v/i/+D/4P/g/+D/5P/l/+b/5v/k/+T/5P/l/+X/6P/r/+v/6//q/+r/6v/q/+r/7P/t
/+//7//v/+3/6v/q/+v/7f/t/+7/7//x//H/7v/p/+f/5//n/+X/4//j/+P/4v/g/97/
2//a/9r/3P/c/9z/3P/b/9n/2P/W/9f/1v/W/9j/2v/a/9r/2v/W/9X/1P/T/9T/1f/W
/9n/2f/X/9T/0f/P/8//1P/d/+z/AAAXADcAWQCHAL0A9wApAV4BlQHHAe0B+AHgAa0B
aQESAa4AQgD1/9L/uv+f/5v/qP+w/7b/yP/Y/+D/4//k/+H/3v/b/9n/2P/X/9f/1//a
/9v/3P/c/9n/2f/Z/9n/2v/c/9z/3f/d/93/3f/d/93/3f/g/+L/4v/j/+P/4//h/+L/
4v/k/+f/6P/p/+v/6//r/+v/7f/t/+//8f/y//T/9P/1//b/9P/1//X/9v/5//z//v8B
AAEAAAD//wAAAgADAAQABwAIAAsADQAPAA4AEAAQABAAFQAXABkAGgAaABsAGwAaABwA
HgAhACEAIAAhACIAIwAhACAAIAAgACIAIwAkACQAIgAfAB0AGgAaABkAGAAXABcAFgAU
ABMADwANAA0ACwAMAAwADAANAAoACAAHAAYABQAEAAQABAAFAAQABAADAAEAAQD+//3/
///////////7//n/+P/3//j/9//3//j/+v/5//n/9//0//L/8v/z//X/9f/2//f/9f/z
//L/8f/x//L/8v/y//P/9P/0//L/8P/w/+//7//y//L/8v/z//H/8f/v/+//8P/w//H/
8v/0//X/9f/z//H/8P/v/+7/7//w//H/8f/v/+3/6//p/+n/6v/s/+z/6//r/+v/6v/m
/+X/5f/l/+f/6P/p/+r/6f/o/+b/5f/j/+T/5P/k/+f/5//m/+b/4f/g/9//3v/h/+L/
4//k/+L/3//e/+D/3v/f/+D/4f/i/+D/4P/g/+D/4f/h/+H/4P/j/+T/5f/n/+b/6P/q
/+n/6v/q/+v/7P/q/+r/7P/t/+v/6//r/+n/6v/s/+//8//x//D/7//v//H/7v/p/+f/
5//n/+X/4//h/+H/4P/e/9//3f/d/97/2//a/9n/2P/Z/9n/2v/a/9n/2P/Y/9r/2f/Y
/9f/1v/Y/9n/2v/b/9j/1//W/9f/0//X/9r/2f/X/9f/2v/f/+z//v8ZAD0AZQCTAM8A
BQEzAWQBmwHLAekB6AHKAZkBUwH4AIoAIgDl/8z/tv+h/6P/sv+6/8L/zv/Y/9r/3f/g
/+L/4P/e/93/3P/b/9v/2//b/9v/2//a/9z/3f/e/9//3f/e/93/3f/e/9//4P/h/9//
3//i/+T/4v/j/+P/4//m/+j/6f/s/+v/6v/p/+n/7P/t/+7/8f/v//H/8//0//b/9v/3
//j/+v/7//v//P/7//z//P/9/wEAAgADAAYABQAFAAUABwAJAAsADAANAA8AEgATABQA
FAAVABYAFgAZAB0AIAAiAB8AIAAiACEAJAAlACYAJwAnACYAJgAmACQAIwAiACAAIgAh
ACEAIAAfAB0AGwAZABcAFgAUABMAEgARABIAEQAQAA4ADAALAAsACgAKAAoACAAGAAUA
BAADAAIAAgABAAIAAwABAAEA///9//v/+f/5//n/+v/7//n/9//2//b/9P/z//P/8f/x
//D/8f/z//L/8f/x//H/9P/z//P/8//y//L/8f/w//H/8v/y//D/8f/y//L/8//y//D/
7v/t/+7/7//u/+//7v/u/+//8P/u/+//7//t/+3/7v/v//D/7f/s/+v/6f/r/+v/6//r
/+n/6v/s/+z/6P/n/+b/5P/l/+X/5v/n/+X/5P/j/+L/5P/k/+P/4//h/+L/4v/i/+H/
4f/g/+D/4P/g/+D/4P/e/97/3v/e/+D/3//i/+H/4P/f/97/3P/c/9z/3P/e/9//4P/g
/97/3v/e/9//4f/k/+f/5//n/+b/5v/m/+T/5P/m/+f/6P/p/+r/6f/l/+T/5P/l/+f/
6P/p/+v/7P/q/+b/5f/k/+P/4P/d/9//3//e/9z/2f/V/9P/0v/S/9L/0v/S/9P/0//U
/9T/0f/Q/9D/0v/S/9L/0v/S/9D/z//O/83/zv/P/9D/0//V/9P/0v/R/83/y//Q/9f/
4v/w/wcAIwBFAGsAmwDVAAkBOgFvAaMBzQHgAdQBswF/ATwB7gCMACUA5P/A/5//if+Q
/5z/pP+2/8j/0P/T/9b/2P/W/9T/0//T/9P/1P/V/9b/1//Y/9j/1v/V/9T/0//W/9j/
2P/Z/9f/1//X/9f/1f/V/9j/2v/b/93/3v/f/93/3v/e/+D/4//k/+X/5//l/+X/5f/n
/+f/6f/r/+z/7v/u/+//8P/u/+//7//w//T/9v/3//n//P/8//z//v////////8BAAIA
BQAHAAkACAAKAAoACgAQABMAFgAYABgAGQAZABgAGQAcACAAIQAgACEAIgAjACEAIAAg
ACAAIgAjACQAJAAhAB8AHgAcABwAGwAaABkAFQAUABIAEQAPAA0ADQALAA0ADAALAAsA
CQAGAAQAAgABAAAAAAAAAP///v/+//3/+v/5//X/8//1//X/9f/1//H/7//u/+3/7P/r
/+v/7P/s/+v/6//p/+b/5P/k/+X/5v/n/+n/6//p/+f/5v/l/+X/5v/m/+b/5//o/+j/
5v/m/+b/5f/l/+j/6P/o/+n/6P/n/+T/4//j/+T/5v/o/+r/6//r/+n/5f/k/+P/4v/l
/+b/5//n/+f/5f/j/+H/4f/i/+T/5P/j/+P/4//i/9//3f/c/9v/3f/e/9//4P/e/9z/
2f/X/9n/2v/a/9r/2//b/9r/2v/W/9b/1v/W/9b/1v/Y/9j/2P/Y/9f/1v/V/9T/2P/Z
/9r/2v/a/9r/2v/b/9v/3v/h/+H/3//e/97/3v/c/9z/3v/f/+H/4f/h/9//4P/g/+H/
4//h/+L/4//l/+f/5P/f/93/2//b/9n/1//Y/9n/2f/Y/9T/0f/Q/9D/zv/O/87/zv/Q
/8//z//O/8v/yv/K/8z/zv/O/87/zv/L/8v/y//L/8v/y//L/83/zf/P/87/yf/H/8n/
0P/Z/+j//v8bADsAXQCJAL8A9wAnAVYBiwG/AeEB5AHOAaUBZQEYAboASADr/7r/ov+L
/4X/kP+W/6L/tv/G/9D/0//U/9b/1P/S/9H/0f/R/9L/0//W/9f/2P/Y/9b/1f/U/9P/
1P/W/9b/1//Z/9n/2f/Z/9f/1//a/9z/3f/f/+D/4f/f/+D/4P/i/+X/5v/n/+n/6f/p
/+n/6//p/+v/7f/u//P/9P/2//j/9//3//b/9v/6//z//f////7//v/+/wAAAwAFAAcA
CwANAA8AEAARAA8AEgATABQAGQAbAB0AHgAgACMAJQAmACUAJgAoACcAKgArACwALQAt
ACwALAAsAC8ALwAvAC4ALQArACoAKAAnACUAIwAhACAAIAAfAB8AHAAZABgAFQAXABYA
FQAVABMAEAAOAAwACwAKAAoACgALAAoACgAJAAYABQABAP/////////////9//v/+v/5
//b/9f/1//b/+P/3//f/9f/y//D/8P/x//H/8f/y//P/8f/v/+7/7f/v//D/8P/w//H/
8v/y//D/7v/u/+3/7f/w//D/8P/x//L/8//y//P/8P/w//H/8v/0//X/9f/z//D/8P/w
//D/8v/y//L/8f/0//P/8v/x/+//7v/u/+z/7P/t/+7/7v/q/+n/6f/p/+z/7P/s/+z/
6//q/+j/5//n/+j/6P/o/+n/6f/o/+j/5P/k/+T/5P/k/+T/6P/q/+j/5f/k/+P/4v/i
/+L/4v/i/+b/5//o/+j/5//m/+X/5f/n/+r/7f/t/+3/7P/s/+z/7P/s/+7/7//v/+//
7//t/+r/6v/r/+3/7v/w//L/9f/0//D/6v/n/+n/6f/n/+X/5//n/+b/5P/h/93/2//a
/9v/3P/d/97/3P/b/9v/2v/Z/9j/2P/a/9r/2v/a/9r/2f/Z/9n/2f/Z/9n/2f/b/9n/
2f/W/9P/0f/T/9z/6f/6/w4AJwBHAHEAoQDZABEBRQF6AbMB5wELAgwC8gHFAYMBLgHI
AFIA9f/K/67/kf+R/6L/rv+4/8z/2v/i/+X/4v/h/97/2//Z/9r/2//d/9//3//f/9//
3v/b/9v/2//b/93/4P/h/+P/4f/h/+H/4f/j/+P/5v/o/+j/6f/p/+n/5//o/+j/6v/t
/+7/7//x//D/7//u/+//8P/z//b/+P/6//r/+//8//z//f/9//7/AgAEAAUABwAHAAYA
BQAGAAkACwANABEADwARABIAEwATABYAFwAYAB0AHwAhACIAIQAjACQAJAAmACgAKwAr
ACwALQAuAC8ALwAuAC4ALgAxADEAMQAwAC0AKwAqACgAKgApACgAJwAjACIAIAAfABsA
GQAZABcAGgAaABoAGwAZABYAFAASABEAEAAQABAADQAMAAwACwAHAAcABAADAAQABQAG
AAcABAABAP///f/8//v/+//8//7//f/9//v/+P/2//b/9//5//n/+v/7//r/9//1//P/
9f/2//b/9v/5//r/+v/4//f/9v/0//P/9f/2//f/+f/3//f/9f/1//b/9v/3//j/9v/3
//f/9f/0//T/9P/0//X/9v/3//f/9f/z//H/7//x//L/9P/0//P/8//z//L/8P/v/+//
7//y//L/8v/y/+//7v/s/+v/7f/u/+7/7v/t/+3/7P/s/+r/6v/q/+r/7P/s/+z/7P/q
/+n/6P/o/+X/6f/s/+7/7f/s/+v/6v/n/+b/5f/k/+f/6f/r/+z/7P/s/+z/7f/r/+7/
8f/x//P/8v/y//L/8v/y//T/9f/3//f/9//1//P/8v/y//P/9f/2//f/+f/5//b/8f/v
/+7/7f/q/+f/6v/r/+v/6v/o/+X/5P/k/+L/4v/i/+L/4v/h/+H/4P/d/9z/3P/e/9//
4P/h/+L/4P/f/97/3f/f/9//3//h/+H/3//c/9v/2f/b/97/5//0/wgAIwBBAGMAjwDF
AP8ANQFqAaMB1wEDAhAC9AHHAY0BOgHWAGgACQDY/8D/pf+Z/6r/uP++/9D/4v/o/+v/
7P/p/+b/4//h/+H/4f/i/+P/5f/l/+X/5P/h/+H/4f/h/+T/5v/m/+f/5//n/+f/5//n
/+f/6v/s/+7/7//v/+//7v/u/+3/7v/x//L/8//1//P/8//z//X/9//5//v//P/+//7/
//8AAP7//////wAAAwAGAAgACwAKAAoACgAMAAwADQAOABEAFAAXABkAGwAYABoAGgAa
AB8AIQAjACQAJQAnACgAKAAmACgAKwArAC0ALwAxADMAMgAwAC8ALgAwADEAMgAyAC8A
LQAsACoAKgApACgAJwAnACYAJAAjAB8AHQAdABsAGwAaABkAGQAYABYAFQAUABMAEgAS
ABIAEwASABIAEQAOAA0ACQAHAAgACQAKAAsACQAHAAYABQACAAEAAQACAAIAAQABAP//
/P/6//r/+//8//3///8BAP///f/8//v/+//8//z//P///wAAAAD+//z//P/7//v//v/+
//7//////////f/9//r/+v/7//z//v///////f/7//r/+f/4//r/+v/6//n/+f/3//X/
8//0//b/+f/6//n/+f/5//j/9f/z//L/8f/z//T/9f/2//T/8v/v/+3/7//w//D/8P/x
//H/8P/w/+z/7P/s/+z/7v/u/+7/7v/u/+3/7P/s/+v/6//u/+z/7P/q/+r/6v/q/+j/
6P/o/+j/6//t/+//8P/v/+7/7f/t/+//8v/1//X/9f/0//T/9P/0//T/9v/3//n/+f/5
//f/8//y//L/8//0//b/+P/7//v/+P/z//H/7//v/+3/6//t/+3/7P/q/+b/4//i/+L/
5P/k/+T/5P/k/+P/4//i/9//3v/e/+D/4v/i/+L/4v/f/9//3//f/93/3f/d/9//4//h
/97/2//Z/9n/2v/j//T/BAAXADMAVQB/ALEA6wAhAVIBiQG/AesBAALyAckBjQE6Ad4A
dgAbAOj/0P+z/6P/qv+4/8D/zP/g/+r/6//s/+z/6v/o/+f/5v/l/+X/5f/n/+f/5//m
/+P/4//j/+P/5v/o/+j/6f/n/+f/5//n/+f/5//q/+z/7P/t/+3/7f/t/+7/7v/w//P/
9P/1//f/9f/1//X/9//5//v//f/+//7//v///wAA//////7//v8DAAYACAALAAsACgAJ
AAoADAANAA4AEQATABUAFgAXABYAGAAYABgAHQAfACEAIgAiACMAIwAiACQAJgApACkA
LAAtAC4ALwAuACwAKwAqACsAKwArACoAKwApACgAJgAmACUAJAAjACEAIAAeAB0AGgAX
ABYAEwAUABQAFAAVABYAFAATABIAEQAQABAAEAARABAAEAAPAAsACwAIAAcACQAJAAkA
CQAFAAMAAgABAAIAAQABAAIAAgABAAEA///+//z//P/9//////8AAAEA///9//z/+//7
//z//P/8////AAAAAP7//f/8//r/+f/8//z//P/9//3//f/7//v/+P/4//n/+v/8//3/
/f/7//j/+P/4//j/+v/6//r/+f/5//f/9f/z//X/9v/4//j/9//3//f/9v/y//H/8f/x
//T/9P/0//T/8//y//D/7//t/+7/7v/u//H/8f/w//D/7P/s/+z/7P/u/+7/7v/u/+7/
7f/s/+z/6//r/+z/7P/u/+7/7v/r/+r/6f/o/+n/6v/r/+z/7P/t/+7/7v/s/+z/7P/t
/+//8v/1//X/8//y//L/8v/1//b/+f/7//r/+f/4//X/8v/y//P/9f/2//j/+v/9//r/
9v/w/+3/7v/v/+7/7f/t/+3/7P/q/+b/4//i/+L/4//k/+X/5v/l/+P/4v/g/+H/4P/g
/+L/4P/g/+D/4P/f/9//3//f/+H/4f/h/+P/3//d/9z/2//Z/93/4P/n//b/BgAXADMA
VQCBALcA8QAlAVYBjQG/AeMB7gHaAa8BcQEkAcoAXAAHAOT/0P+x/6P/rv+4/77/zv/i
/+j/6f/o/+b/5P/i/+H/4//j/+T/5f/j/+P/4//i/+P/4//j/+P/5P/m/+b/5//m/+X/
5P/j/+b/5//r/+7/7f/t/+z/6//p/+r/6v/s/+7/8P/y//X/8v/x//D/8f/z//f/+//+
/////v/+//7//P/9//3//v8BAAQABgAJAAcABgAFAAYACQALAA0AEQAQABEAEQARABMA
FgAXABgAGQAbAB0AHgAdAB8AIAAgACMAJgAqACsAKgArACwALQArACoAKgAqAC0ALQAt
ACwAKgAnACUAIgAkACMAIgAhAB8AHgAcABsAFwAVABUAEwAUABQAFAAVABEADgAMAAoA
DAAMAA0ADgAMAAoACQAHAAYABwAFAAUABwAHAAcABwAEAAEA///9//3//f/+/wAA///9
//z/+f/6//j/+P/5//v/+//8//3/+v/3//X/8//2//j/+f/6//r/+v/5//b/9v/2//X/
9f/3//j/+f/7//r/+f/2//X/9f/2//j/+v/5//n/+P/1//T/9P/0//T/9v/2//b/9f/1
//P/8f/v//H/8v/0//T/8f/x//H/8P/s/+v/6//r/+7/7v/u/+7/6//q/+j/5//q/+z/
7f/u/+3/6//o/+b/5v/m/+b/5v/o/+j/6P/o/+b/5f/k/+T/5P/l/+f/6P/q/+j/5v/k
/+D/4f/i/+P/5P/i/+L/4v/i/+L/4//k/+T/5//o/+n/6//q/+z/7v/t/+3/7P/s/+z/
7P/s/+7/7//u/+3/7P/p/+r/7P/v//P/8P/w//D/8f/z//D/6//p/+n/6f/n/+X/5P/j
/+H/3v/f/93/3f/e/93/3P/b/9r/2v/Z/9n/2P/Z/9j/2P/a/9n/2P/X/9b/1v/X/9j/
2f/W/9X/1P/V/9P/1//Y/9f/2f/b/97/5f/y/wIAIQBFAGsAmwDXAA0BOQFqAZ0ByQHj
AeABxgGXAVUBBAGgADYA7//M/67/mf+d/6r/sv++/8z/1P/Y/93/3v/g/97/3P/b/93/
3f/e/9//3v/d/9z/2v/b/93/3//h/9//4P/f/9//4P/h/+L/4//j/+P/5v/o/+f/5//m
/+X/6P/q/+v/7v/u/+7/7v/v//D/8f/y//X/9P/1//b/9v/4//j/+f/6//z//f/9//7/
/f/+//7///8DAAQABQAIAAgACQAKAA0ADQAPABAAEQATABYAFwAYABgAGQAaABoAHgAh
ACMAJAAiACQAJwAnACgAKQAqACsALQAsACwALAAqACkAKAAmACgAJwAnACYAJQAjACEA
HwAdABwAGgAZABkAFwAXABUAEgAQAA4ADQANAAwADAAMAAsACgAKAAoABwAGAAYABQAE
AAUAAwADAAIAAQAAAP/////9//z/+//4//f/9//4//b/9f/1//P/9f/0//X/9//0//P/
8//z//b/9f/1//X/8//0//T/9P/1//b/9v/0//X/9v/2//f/9f/0//P/8//0//X/9P/1
//T/9P/1//b/9P/1//X/8//z//T/9f/2//X/9P/z//H/9P/z//L/8f/x//L/9P/0//L/
8f/w/+7/7//v//D/8f/w/+7/7P/q/+z/7P/r/+v/6f/q/+r/6v/p/+n/6P/o/+f/6P/p
/+r/6f/o/+f/5v/n/+f/5//o/+X/5f/m/+b/4v/i/+X/5v/n/+j/5//m/+X/5P/k/+X/
5v/m/+f/6P/p/+v/6P/q/+z/6//s/+z/7f/u/+7/7v/w//H/8f/x//H/7//w//D/8f/z
//H/8v/z//X/9//0/+//7f/r/+v/6f/n/+X/5f/k/+L/4//h/+H/4v/f/97/3f/c/93/
3f/e/97/3f/c/9z/3v/c/9z/3P/c/9z/3f/e/9//3v/d/9z/3f/b/93/3P/b/93/2//a
/+H/6v/6/xEAMwBVAH0AsQDpABsBSAF9AbcB5QH+AfgB1wGhAVYB/gCSACUA4v/I/6//
nf+k/7T/uv/C/9D/2v/f/+T/5f/k/+P/4//i/+H/4f/h/+H/4f/h/+D/4P/h/+L/4//j
/+T/4//j/+T/5f/m/+f/5v/l/+f/6P/q/+v/6//r/+3/7v/u//D/8P/w//D/8f/y//P/
9P/3//b/9//4//j/+v/6//v//P/+//////8AAAEAAgACAAMABwAIAAkADAALAAsACwAN
AA4AEQATABUAFwAaABsAHAAcAB0AHgAeACIAJQAnACgAJwAoACoAKQAqACsALAAtAC4A
LgAvADAAMAAvAC4ALAAsACsAKwAqACgAJwAmACUAJQAkACIAIQAhAB8AHwAdABoAGAAW
ABUAFQAUABQAFAARABAAEAAQAA8ADgAOAA0ADQANAAoACQAIAAcABgAFAAQAAwADAAMA
AAD/////AAD+//3//f/7//v/+v/7//3//P/7//v/+//8//v/+//7//r/+v/5//j/+f/6
//r/+P/5//r/+v/7//v/+v/5//n//P/9//z//f/7//r/+v/6//r/+//7//n/+f/6//v/
/P/7//r/+f/3//r/+f/4//f/9v/2//f/9v/1//X/9f/0//P/8//0//X/8//y//H/8P/y
//L/8f/x//D/8P/v/+7/7//v/+7/7v/t/+7/7//w/+//7v/t/+z/7f/t/+3/7v/s/+v/
6//q/+z/7P/s/+z/7P/r/+7/8P/p/+n/6v/r/+z/7f/u/+3/7P/r/+r/6v/r/+z/7P/t
/+7/7//x//D/8v/0//P/9P/0//X/9v/2//b/+P/5//j/9//2//P/9f/2//j/+//6//r/
+v/7//3/+v/1//P/8//z//H/7//t/+3/7P/q/+v/6f/p/+r/5//m/+X/5P/l/+X/5v/m
/+X/5P/k/+b/5P/k/+T/5P/l/+X/5f/l/+T/4//i/+P/4//l/+T/4//j/+P/4v/n//T/
BAAbADsAYQCLAMEA+wAtAVoBkQHFAfEBBgL6AdMBlQFGAegAegAXAOT/zv+1/6n/tP/A
/8b/0v/g/+b/6//u//D/7v/s/+v/6v/p/+n/6f/r/+v/6//q/+v/6//r/+v/6//s/+v/
6//s/+3/7v/v/+7/7f/v//D/8v/z//P/8//0//b/9//6//r/+v/6//v//v///wAAAwAA
AAEAAgACAAYABgAHAAgACgALAAsADAANAA4ADgAPABEAEgATABYAFwAXABcAGQAbAB0A
HgAfACAAJAAmACgAKAApACoAKgAsAC8AMQAyADEAMgA0ADMANAA1ADYANwA4ADgAOQA6
ADkAOQA5ADgAOAA3ADcANgA0ADMAMgAxAC8ALgAsACsAKwApACkAJwAmACQAIgAhACEA
IAAgACAAHQAcABwAHAAcABwAHQAdABsAGwAYABcAFgAVABQAEwASABEAEQARAA4ADQAN
AA4ADgANAA0ACwAMAAoACgALAAkACQAKAAsADQALAAoACQAHAAgACAAIAAkACgAKAAgA
CgAKAAkACQAJAAgABwAHAAgACQAIAAkABwAGAAYABgAGAAcABwAFAAUABgAHAAgABwAG
AAUAAwAFAAUABQAFAAQABAAFAAQAAwADAAMAAgABAAEAAgADAAEAAAD///7///8AAAAA
AQD+//7//f/8///////+//7//P/8//z//P/7//r/+f/4//v/+//7//z/+P/3//f/9v/4
//j/+P/4//j/9//6//z/+//5//j/+P/8//z/+//6//n/+P/2//b/9v/2//n/+//9//7/
/P/8//z//f/9/wAAAwADAAMAAgACAAIAAgACAAQABQAFAAUABQADAAIAAgADAAUABwAI
AAkACwALAAgAAwABAP/////9//v//P/9//3//P/5//X/8//y//T/9P/0//T/9v/1//X/
9P/x//D/8P/y//P/9P/1//b/9P/z//L/8f/z//P/8//1//X/8//y/+3/7f/t/+7/+f8I
ABgALwBNAHEAlwDNAAcBOQFsAaMB1wH/AQ4C+AHJAYkBOgHaAG4AGwD2/+D/xf+5/8T/
zP/S/+L/8v/6//3/AAD///z/+f/3//X/9f/2//f/+f/5//n/+P/2//X/9P/z//X/+P/5
//v/+f/5//n/+f/5//n//P/+////AQACAAMAAgACAAEAAgAEAAYACAALAAkACQAJAAsA
CwANAA8AEAATABQAFgAYABcAFwAWABYAGQAcAB4AIQAgACAAIAAiACQAJQAmACkAKwAt
AC4ALwAtADAAMQAyADUANwA5ADoAOwA9AD4APgA+AEAAQwBDAEYARwBIAEkARwBGAEYA
RgBJAEkASQBIAEcARQBEAEIAQgBBAEAAPwA/AD4APAA7ADgANQA0ADEAMgAyADIAMwAw
AC4ALQAsACsAKgAqACoAKgAqACsAKwAnACcAJAAjACUAJQAlACUAIQAfAB4AHQAcABsA
GwAcAB0AHQAeAB0AGgAYABgAGQAZABkAGgAbABsAGQAYABcAFwAYABgAGAAZABoAGgAY
ABYAFgAVABUAGQAaABsAHQAcABsAGAAXABgAGAAZABoAGgAbABsAGQAXABYAFQAUABgA
GAAYAA==
         </WaveFormData>
      </LeadData>
      <LeadData>
         <LeadByteCountTotal>10000</LeadByteCountTotal>
         <LeadTimeOffset>0</LeadTimeOffset>
         <LeadSampleCountTotal>5000</LeadSampleCountTotal>
         <LeadAmplitudeUnitsPerBit>4.88</LeadAmplitudeUnitsPerBit>
         <LeadAmplitudeUnits>��V</LeadAmplitudeUnits>
         <LeadHighLimit>2147483647</LeadHighLimit>
         <LeadLowLimit>268435456</LeadLowLimit>
         <LeadID>V5</LeadID>
         <LeadOffsetFirstSample>0</LeadOffsetFirstSample>
         <FirstSampleBaseline>0</FirstSampleBaseline>
         <LeadSampleSize>2</LeadSampleSize>
         <LeadOff>FALSE</LeadOff>
         <BaselineSway>FALSE</BaselineSway>
         <ExcessiveACNoise>TRUE</ExcessiveACNoise>
         <MuscleNoise>FALSE</MuscleNoise>
         <LeadDataCRC32>2288019090</LeadDataCRC32>
         <WaveFormData>
6v/q/+r/6v/q/+r/6v/q/+v/7P/t/+7/7f/s/+v/6v/r/+z/7f/u/+z/7P/s/+z/7P/s
/+z/7P/v//D/8f/y//D/8P/w//D/8//0//X/9v/0//T/9P/0//T/9P/0//T/9//4//n/
+v/4//j/+P/4//v//P/9//7//P/8//z//P/+//7//v/+////AAABAAIAAgACAAIAAgAF
AAYABwAIAAgACAAIAAgACgAKAAoACgANAA4ADwAQAA4ADgAOAA4ADwAQABEAEgARABAA
DwAOAAwADAAMAAwADgAOAA4ADgANAAwACwAKAAwADAAMAAwACgAKAAoACgAIAAgACAAI
AAgACAAIAAgABQAEAAMAAgAAAAAAAAAAAP7//v/+//7//f/8//v/+v/7//z//f/+//z/
+v/4//b/9//4//n/+v/4//j/+P/4//b/9v/2//b/+P/4//j/+P/2//b/9v/2//j/+P/4
//j/+P/4//j/+P/4//j/+P/4//n/+v/7//z/+v/6//r/+v/6//r/+v/6//r/+v/6//r/
+P/4//j/+P/5//r/+//8//v/+v/5//j/+v/6//r/+v/6//r/+v/6//n/+P/3//b/9//4
//n/+v/5//j/9//2//b/9v/2//b/9v/2//b/9v/1//T/8v/x//P/9f/1//X/9f/1//X/
9f/4//r/+//+/////v/9//v/+f/5//n/+v/9////AAAAAP3//P/5//r//v8AAAEABAAE
AAQABAACAAAA/v/9//3//f/8//z/+//3//T/8f/u/+7/7//w//H/7//w//D/8P/v/+//
7//u/+//8f/y//P/8f/v/+v/6P/q/+z/7v/w//D/7//u/+7/7P/u//D/8f/v/+//9f/5
//j/AgAZADkAYQCQAL0A5wAZAUcBagF9AXoBZAE7AQABswBVAA4A8//j/9T/1P/c/+D/
5P/r//H/7//v/+7/6//q/+f/5v/p/+v/7P/u/+3/6//p/+b/6f/q/+v/7P/u/+//7//v
/+7/7P/r/+r/7P/s/+//7//t/+7/7v/s//D/8P/w//D/8f/x//L/8//x//D/8P/x//L/
9P/3//n/+P/3//b/9f/1//X/9f/1//f/+v/7//3/+//7//j/+//7//z//f/+//z//f/9
//3/////////AAACAAQABQAFAAUABAADAAEABAAFAAkADAALAAoACgAJAAsACwALAAwA
DAAMAAwADQAMAAoACAAGAAkACwAMAA0ADAALAAkABwAHAAcACAAJAAsACwALAAsACgAI
AAYABAAGAAcACwAMAAoACQAIAAQAAwADAAQABAACAAMAAwADAP/////+//z//v/+//7/
/v/8//v/+//6//v/+P/4//j/+//7//z//P/6//f/9v/2//n/+f/5//r/+f/5//j/9f/3
//f/9v/2//n/+f/6//v/+P/3//X/9P/1//n/+v/8//r/+f/4//b/9//3//f/9//6//z/
+v/5//n/9//1//X/9v/4//n//P/5//f/9v/z//P/9P/1//f/9//4//j/+f/4//X/8//y
//H/8v/1//f/9v/1//T/8v/y//L/8//1//b/9v/2//b/9P/z//P/8//3//f/9v/0//T/
9P/0//H/8f/x//P/9f/1//f/9//1//X/9f/2//j/+v/8//z/+v/5//n/+f/5//r//P/9
//3//P/8//z/+v/8//3//v/+/wAAAgACAAIAAAD+//z/+//7//n/+P/6//n/+P/2//P/
8P/u/+3/7//v/+//8P/u/+7/7f/t/+3/7P/s/+3/7v/v//D/8f/s/+r/6f/o/+n/6v/s
/+3/8f/u/+r/6P/m/+X/5f/p/+3/8//6/wYAGwA7AGEAjAC3AOUAFwFFAWYBeQF4AV4B
KwHqAJcAOwAEAPP/4//W/9j/3v/e/97/5f/r/+//8f/w/+7/7P/o/+b/5P/l/+X/5v/p
/+n/6f/o/+j/6P/o/+j/6v/r/+v/6//r/+r/6v/q/+r/6v/t/+3/7f/u/+7/7P/s/+z/
7P/s/+7/7//x//P/8f/w//D/8f/v//D/8v/z//X/9f/1//X/8//z//P/8//1//j/+f/7
//r/+f/1//f/9//4//n/+v/8//3//f/9//v/+//7//z/AAACAAMAAwACAAIAAgABAAMA
AwAGAAgABgAGAAcABwAGAAUABAAEAAkACgALAA0ACwAKAAkACAAIAAkACQAJAAsACwAK
AAkACAAHAAcABwALAAsACwALAAoACAAGAAQAAwADAAYABgAGAAcACAAGAAIAAQABAAAA
AAABAAEAAQD9//3//P/6//r/+v/6//r//P/7//v/+v/3//T/9P/0//f/9//4//j/+P/1
//T/9P/z//P/8//0//b/9//3//X/8//z//L/8v/1//X/9v/3//b/9f/z//L/8f/1//b/
+P/5//n/+f/4//b/9f/0//P/9v/4//b/9f/1//P/8f/x//P/9P/0//b/+P/3//f/9f/z
//L/8f/x//P/9P/0//X/9//1//T/9P/y//L/9P/1//X/9f/1//T/8v/w/+//7//x//L/
8//0//L/7//v//H/7v/v//D/8f/y/+//7//v//H/7//v//H/8f/y//P/9P/2//X/9v/3
//b/9//3//j/+f/3//j/+v/7//j/9v/1//T/9v/6//3/AAD9//7////+//7//P/6//j/
+f/5//f/9v/1//P/8f/u/+//7v/u/+//7v/t/+z/7P/u/+7/7f/t/+3/7P/s/+3/7P/r
/+r/6f/p/+r/7P/u/+z/6v/p/+f/5f/o/+z/7P/s/+v/5//n/+n/6//0/wYAIQBDAG0A
mAC/AOsAHwFPAWwBdwFwAVIBHwHUAHcAIQD0/+f/2//U/9r/4P/i/+L/5f/n/+X/5f/o
/+r/6v/o/+j/5//n/+b/5v/l/+X/5f/k/+X/5v/n/+j/5//n/+b/5f/o/+j/6f/q/+n/
6P/q/+n/6f/q/+r/6P/r/+z/7f/u/+7/7f/t/+3/7v/u/+//8f/v//D/8v/z//P/8//z
//P/9f/1//X/9f/0//T/8v/x//P/9f/0//n/+P/4//j/+P/6//v/+//7//v/+//7//z/
/f/+//7//f8BAAIAAwADAAIAAQADAAQABAAEAAUABQAHAAcABwAIAAcABgAFAAUACAAI
AAgACAAHAAcABgAFAAcABwAGAAUABgAFAAUABQAGAAUABAADAAYABgAGAAYAAgABAAMA
AgD////////8//3//f/+//7/+//7//r/+f/6//v/+//6//j/+P/4//j/9v/1//X/9P/1
//L/8v/y//L/8f/x//D/8//x//H/8v/y//H/8P/w//D/8f/x/+//8v/z//P/9P/z//H/
8P/v//D/8f/x//L/8P/z//P/9P/z//P/8//y//T/9f/2//f/9f/2//P/8f/z//P/8//1
//T/9P/z//T/9P/z//P/8f/y//L/8v/z//L/8v/x//H/8v/x//H/8v/w//D/8v/z//H/
8f/x//D/8f/w//D/8f/x//D/7//u//L/8//y//D/8P/w//D/7f/t/+3/7//t/+3/7//v
//H/8f/x//L/9P/2//j/+P/4//f/9//3//X/9v/4//n/+//6//r/+v/1//b/9v/2//f/
+v/9//7/AAD+//z/+v/3//f/9f/0//T/8//y//D/7P/q/+n/6f/r/+v/6//s/+7/7v/t
/+3/6//q/+r/6//r/+v/6//r/+b/5P/j/+L/5f/m/+j/6f/t/+7/7v/q/+b/4//l/+n/
6//t//D/+v8LACUASQB2AKcA1QAHATsBZAF7AXoBZgE9AQQBuQBbAAgA5//b/87/yP/O
/9L/1P/d/+X/5//p/+r/6f/o/+X/5P/k/+X/5f/m/+f/5//n/+b/5P/k/+T/5P/n/+n/
6v/r/+j/5v/l/+T/5v/m/+n/6f/q/+z/7f/s/+3/7P/r/+r/7f/t/+7/7//t/+z/7P/t
/+v/7P/u/+//8f/x//H/8f/v/+//7//v//L/9P/0//X/9f/1//L/9f/z//T/9f/2//j/
+f/5//n/9//3//f/+P/7//7/AAABAAEAAAD///3//////wIABAAGAAYABwAHAAUABQAF
AAYACgAKAAoACwAKAAgABgAEAAQABQAFAAUABwAHAAYABQAEAAMAAwADAAcABwAHAAcA
BgAEAAIAAAD/////AgACAAEAAQABAP7/+v/5//n/+P/6//v/+//7//f/9//2//T/9P/0
//T/9P/y//H/8f/w/+//7P/s/+z/7v/v//H/8v/y/+//7v/u/+7/7f/s/+z/7v/v/+//
7f/t/+3/7P/s/+//7//w//H/7//v/+7/7v/s/+//7//w//L/8//0//T/8v/x//D/7//x
//T/8//z//P/8f/v/+//8f/y//L/9P/z//H/8P/t/+z/7P/s/+3/7//w//D/8f/v/+3/
7P/s/+r/6v/s/+3/7//v/+//7v/r/+r/6v/r/+7/7v/u/+7/7v/u/+r/6f/o/+n/6v/r
/+7/7//t/+3/7f/u//D/8v/0//T/8v/x//H/8f/v//D/8v/z//X/9P/0//T/9P/2//f/
+P/2//j/+v/6//v/+v/5//j/9v/1//L/8P/w/+//7v/s/+r/6P/n/+f/6f/p/+n/6v/o
/+j/5//n/+b/5P/j/+P/5v/n/+j/6f/l/+T/5P/k/+b/5v/n/+f/6f/q/+r/5v/i/+H/
4//n/+v/7//4/wQAFwA3AF8AjAC3AOMAFwFLAWoBcwFqAU4BHQHcAIkAKQDs/9v/0//I
/8r/zv/O/9L/2//h/+X/5f/k/+X/5P/h/+D/4P/h/+H/4v/k/+X/5v/m/+X/5P/j/+L/
5v/n/+f/5//p/+j/6P/o/+f/5v/o/+f/6f/q/+r/6P/q/+r/6v/q/+3/7f/u/+//7//u
/+7/7//u/+7/7//v//L/8//0//X/9P/z//L/8f/0//b/9v/3//X/9f/y//X/9f/2//f/
+P/4//n/+f/5//v/+//7//z//P/+//////8BAAIAAwADAAEAAQAEAAYABgAGAAcABwAH
AAcABwAIAAwADAAMAA0ACwAKAAkACAAIAAkACQAJAAsACwAKAAkABgAFAAUABQAHAAcA
BwAHAAUABAADAAIAAQABAAQABAAGAAcACAAGAAEA///+//z//P/9//3//f/7//v/+v/4
//b/9v/2//b/+P/3//f/9v/z//D/8P/w//P/8//0//T/8v/v/+7/7v/v/+//7//w//L/
8//z//H/7//v/+7/7v/x//H/8v/z//P/8//y//L/8P/z//P/9P/3//f/9//2//P/8//z
//P/9v/4//b/9f/2//X/9P/1//L/8v/x//L/9f/1//b/9f/z//L/8f/x//L/9P/1//f/
9f/z//L/8v/u/+7/8P/x//P/8//z//L/7//u/+7/7//w//D/9P/2//b/9P/y//D/7v/v
/+//7//x//P/8//1//X/8//x/+//7v/v//L/9f/2//b/9f/1//X/9f/2//j/+f/5//j/
+P/4//b/+P/5//r/+//+/wEAAgAAAP7//P/6//n/+f/3//b/9v/1//T/8v/v/+z/6v/p
/+r/6//s/+7/7P/s/+v/6//r/+r/6v/r/+v/6//r/+v/6f/o/+j/6P/p/+r/7P/t/+3/
7P/q/+j/5P/l/+v/7f/x//f//P8IACEAQQBpAJQAwQDxACUBVQFyAXsBdAFcASsB7ACX
ADkA/P/p/9v/zv/O/9b/2P/a/+H/6f/v//H/7P/p/+j/5f/k/+b/5//n/+j/6//r/+v/
6v/o/+j/6P/o/+r/6//r/+v/6f/o/+j/6P/q/+r/7f/t/+3/7v/u/+z/7P/s/+z/7P/v
/+//8P/x/+//7v/u/+//8f/y//T/9f/1//X/9f/1//X/9f/1//X/9v/4//j/+f/3//f/
9P/3//j/+v/8//7//f/9//z/+//7//v/+//8/wAAAgADAAMAAwACAAEA//8BAAEABAAG
AAYABgAHAAcABwAHAAcACAALAAwADQAPAA4ADAAKAAgACgALAAsACwALAAsACgAJAAYA
BQAFAAUACAAJAAoACwAKAAgABgAEAAUABQAIAAgABQAFAAUAAgAAAP/////+/wAAAQAB
AAEA/f/9//z/+v/8//z//P/8//z/+//7//r/+P/0//P/8v/0//X/9//4//b/8//y//L/
8//z//P/9P/2//f/9//1//P/8//y//L/8//z//T/9f/z//P/8v/y//H/9f/2//j/+P/3
//b/9P/z//P/8//z//X/+P/3//f/9//1//P/8//0//b/9//6//j/9//3//X/9P/0//T/
9f/3//j/+P/5//j/9f/z//L/8//0//f/+f/4//f/9v/0//H/8P/w//H/9P/0//T/9P/y
//H/8f/x/+3/8f/2//b/9P/0//T/9P/w/+//7v/v//L/8//2//f/9f/1//X/9v/0//b/
+P/4//r/+f/5//n/+f/6//z//f////7//v/+//v//P/8//z//v8AAAIAAgAAAP7//P/6
//n/+f/3//b/9//3//f/9v/y//D/7//v/+//7//v//D/8P/w/+//7//u/+z/6//r/+z/
7f/u/+//7f/s/+z/7P/u/+7/7//v/+//7v/s/+j/6P/p/+n/6f/t//P//P8GABkANwBd
AIgAswDfABMBRwFsAX0BeAFgATkB/gCtAFEADADx/+f/2P/S/9r/4P/i/+n/7//x//P/
8v/u/+z/6P/m/+b/5//n/+j/6f/p/+n/6P/o/+j/6P/o/+z/7f/t/+3/7f/s/+z/7P/s
/+z/7//v//H/8v/y//D/7//u/+3/7P/u/+//8f/z//H/8P/w//H/8f/y//T/9f/3//f/
9//3//X/9f/1//X/9//6//v//f/7//v/+P/7//v//P/9//7/AAABAAEAAQAAAP///v/+
/wIABAAFAAUABgAGAAYABQADAAMABgAIAAoACgALAAsACQAJAAkACgANAA4ADwARAA8A
DgANAAwADAANAA0ADQAPAA8ADgANAAsACQAIAAcACQAJAAkACQALAAoACQAIAAcABwAK
AAoACwALAAsACAAFAAMAAgAAAAEAAwAEAAUAAwADAAIAAAD+//7//v/+/wAA//////7/
/P/4//f/9v/4//n/+//8//7/+//6//r/+v/5//j/+P/6//v/+//5//f/9//2//b/9//3
//j/+f/5//n/+P/4//T/9//3//j/+//7//v/+v/3//f/9//3//j/+v/4//f/+P/3//b/
9//5//r/+v/8//z/+//7//n/9//2//X/9f/2//j/+f/7//r/9//1//T/9P/0//b/9//3
//f/9//2//X/9P/0//X/+P/4//j/+P/2//X/9f/1//P/8//2//f/9P/0//T/9P/0//H/
8f/x//P/9P/1//j/+f/2//X/9P/0//b/+P/6//r/+v/5//n/+f/5//r//P/9/////v/+
//7/+v/8//3//v/+/wAAAgACAAIAAAD+//z/+//7//n/+P/6//n/+P/2//P/8P/u/+3/
7//v/+//8P/w//D/7//v/+3/7P/s/+3/7v/v//D/8f/u/+z/6//q/+z/7P/t/+3/8f/w
/+7/6v/q/+f/6f/t//P/+f/6/wIAEwAvAFMAfACnANUABQE7AWQBeQF6AWoBPwEAAbMA
XQAWAPf/6f/a/9T/2P/e/+D/4//r/+//7//w/+//7v/r/+r/6P/p/+n/6v/r/+v/6//q
/+n/6P/n/+b/6f/r/+z/7f/t/+z/7P/s/+r/6v/t/+3/7f/u/+7/7P/u/+7/7v/u//H/
8f/y//P/8f/w//D/8f/z//T/9v/3//f/9//3//f/9P/z//L/8f/1//j/+f/7//n/+f/2
//n/+f/6//v//P/8//3//f/9//z/+//6//r//f8AAAIAAwACAAIAAgABAAMAAwAGAAgA
BgAGAAcABwAFAAUABQAGAAoACgAKAAsACwAKAAkACAAIAAkACQAJAAkACQAIAAcABAAD
AAMAAwAHAAcABwAHAAkACAAHAAYABQAFAAgACAAHAAcABwAEAAAA//////7/AAABAAEA
AQD9//3//P/6//z//P/8//z//P/7//v/+v/3//T/9P/0//f/9//4//j/+P/1//T/9P/z
//P/8//0//X/9//4//f/9v/1//P/8v/1//X/9v/3//f/9//2//b/8v/1//X/9v/5//n/
+f/4//X/9f/1//X/+P/6//j/9//5//f/9f/1//X/9v/2//j/+v/5//n/9//1//T/8//z
//P/9P/0//X/8//x//D/8P/w//D/8v/z//X/9f/1//T/8f/w//D/8f/0//T/9P/0//L/
8f/x//H/7//v//D/8f/1//X/9P/x//D/7//u/+//7//v//H/8f/x//P/8//y//H/8P/w
//H/9P/3//j/9v/1//X/9f/4//r//f////7//P/7//r/9v/4//n/+v/7//7/AQACAP//
/P/5//b/9v/3//b/9v/2//X/9P/y/+7/7P/r/+v/7P/t/+7/8P/t/+z/6v/p/+r/6v/r
/+3/6//r/+v/6//p/+j/6P/o/+r/6v/r/+v/6f/o/+j/5v/k/+X/5//p/+//8//y//z/
DwAvAFcAhACxAN0AEQFBAWIBcQFyAVwBLQHwAKEARQACAO//5f/U/9D/1v/Y/9j/3//p
/+3/6//q/+f/5v/j/+L/5P/l/+X/5v/l/+X/5f/k/+b/5v/m/+b/6P/p/+n/6f/m/+T/
4//i/+T/5v/r/+3/6//s/+z/6v/r/+r/6f/o/+r/6//t/+//7P/q/+n/6f/r/+7/8v/1
//T/8//y//H/8f/x//H/8f/0//b/9v/3//b/9f/x//P/9P/2//j/+v/5//n/+P/3//n/
+f/5//r//P/+///////9//z/+//5//v//f8CAAYABAAEAAUABQAFAAUABQAGAAgACAAI
AAkACAAGAAQAAgADAAUABgAHAAUABQAEAAMABAADAAMAAwAFAAUABQAFAAIAAAD+//z/
/v///wMABAACAAEAAAD8//3//f/+//7//v/////////6//n/9//0//X/9v/3//j/9//1
//T/8v/z//D/8P/w//P/8//0//T/8//v/+3/7P/v/+//7//w//D/8f/x/+//7f/t/+z/
7P/v/+//8P/x/+//7//u/+7/7f/x//L/9P/z//H/7//s/+z/7f/u/+//8P/y//D/7//x
/+//7f/t/+//8P/w//L/8P/v/+//7f/q/+r/6v/r/+7/8P/x//P/8P/t/+v/6v/r/+z/
7//x/+7/7f/s/+r/6f/o/+j/6f/r/+z/7f/u/+v/6f/o/+f/6P/p/+v/7f/x/+3/6f/q
/+b/6f/q/+v/7P/p/+n/6f/r/+r/6f/q/+n/7P/t/+7/8P/v//D/8f/w//D/7//v/+//
7//w//L/8//y//D/7//u/+7/8v/1//j/9f/2//f/9v/4//b/9P/y//H/8f/v/+7/7f/r
/+n/5v/m/+b/5//p/+b/5f/k/+T/4v/i/+H/4f/i/+L/4//l/+T/4//i/+H/4P/g/+H/
4v/h/+D/4P/f/+H/5P/m/+T/4v/h/+H/4f/h/+P/7P8AAB8AQwBvAJwAxwD1ACkBVQF0
AXsBbAFIAQ8BxABjAA0A4v/V/8n/xP/M/9D/0v/U/9f/2//f/9//4P/g/+D/3v/e/+D/
4f/h/+L/4P/f/97/3P/e/+D/4v/k/+T/4//h/9//4v/i/+P/5P/k/+T/5//n/+b/5v/l
/+L/5f/m/+f/6P/o/+f/5//n/+j/6P/p/+v/6f/q/+z/7f/t/+3/7f/t/+//7//v/+//
7f/u/+3/7f/w//H/7//z//H/8v/z//T/9P/1//X/9f/2//f/+P/6//r/+v/5//f/+//8
//3//f/9//3/AAACAAAAAAABAAEAAgADAAQABgAFAAQAAwADAAQABAAEAAQAAgADAAMA
AwABAAEAAAD///////8AAAEAAgABAAAA//8BAAAA///+//v/+//+//7/+//7//v/+P/4
//n/+//8//r/+f/3//X/9P/1//X/9P/y//L/8v/y//D/7//v/+7/8P/u/+//8P/v/+3/
7P/q/+3/6//r/+z/7f/t/+3/7v/s/+3/7f/r/+7/7//v//D/7v/t/+3/7f/u/+//7//w
/+z/7//v//D/7//v/+//7v/w//H/8v/z//H/8v/v/+3/8f/x//H/8//y//L/8f/y//H/
7//u/+v/7P/u//D/8//w//D/7//v//L/8f/x//L/7//u/+//7//t/+3/7f/s/+7/7v/v
//H/7//u/+3/7P/t/+3/7v/v/+3/7f/u/+//6f/q/+v/7P/t/+7/6//r/+v/7f/r/+v/
7f/t/+7/7//w//L/8P/y//T/9P/1//X/9v/3//X/9v/4//n/+f/4//j/+P/4//r/+//8
//v//P/9//z//v/8//r/+P/5//n/9//2//X/8//x/+7/7f/s/+z/7f/s/+v/6v/q/+v/
7P/s/+3/6//q/+r/6//r/+v/6//r/+z/7P/t/+7/6//q/+r/6f/p/+z/7P/s/+z/6//p
/+n/6//t//L/AAATAC8AVQB+AKcAzwD/ADUBYgF7AYABcgFLARABxQBlABAA6f/h/9j/
0v/a/+L/4P/h/+X/5//p/+r/7P/s/+r/6v/p/+n/6P/o/+n/6f/p/+j/6f/q/+v/7P/r
/+v/6v/p/+z/7P/t/+7/6//q/+z/6//t/+7/7v/s//D/8P/w//D/7//v//D/8f/0//T/
9f/3//T/9P/1//X/9//3//f/9//5//n/+f/5//f/+P/3//f/+v/7//n//f/8//z//P/8
//7/////////AQABAAEAAgADAAQABAADAAUABgAHAAcABgAFAAcACAAJAAoADAANAA0A
DQANAA4ADwAOAA0ADQAOAA4ADgAOAAwADQANAA0ADQANAAwACwALAAsADAANAA4ADQAM
AAsADAAMAAwADAAJAAkADAAMAAsACwALAAgACAAHAAcABgAFAAUABAADAAIAAwADAAIA
AAAAAAAAAAAAAP/////+/////P/8//z//P/7//v/+v/9//v/+//8//r/+f/4//j/+v/7
//v/+f/7//v/+v/6//n/+f/6//v//v//////AAD7//3//P/8//3//f/9//z//P/9//7/
///9//7/+//5//3//f/9/////P/8//v//P/+//3//f/7//v//P/9/////v/+//3//f/+
//3//f/+//v/+v/7//v/+//7//v/+v/6//r/+//9//v/+v/5//j/+f/5//r/+//5//n/
+v/7//v/+//7//r/+//7//z/AQD6//j/+P/7//z//f/+//v/+//7//3/+//7//3//f/+
////AAACAP//AAABAAAAAwADAAQABQADAAQABgAHAAYABAADAAIAAwAGAAgACgAHAAgA
CQAIAAkACAAHAAYABwAHAAUABAADAAEA///8//v/+v/6//v/+v/5//j/+P/6//r/+f/5
//n/+P/4//n/9//3//f/9//4//j/+f/6//n/+P/4//f/9//6//r/+v/6//n/9f/1//f/
+/8AAA4AJQBDAGkAlAC7AOMAFwFJAXABiQGOAXwBUQEUAcMAZQAcAP3/8//m/+T/7P/w
//D/8f/1//f/+f/6//r/+v/4//j/9//3//b/9v/3//f/9//2//f/+P/5//r/+f/5//j/
9//6//r/+//8//v/+v/8//v//f/+//7//P8AAAAAAAAAAP////8AAAEAAgACAAMABQAD
AAQABgAHAAkACQAJAAkACQAJAAkACQAJAAoACQAJAAwADQALAA8ADgAOAA4ADgAQABEA
EQARABMAEwATABQAEwAUABQAEwAVABYAFwAXABUAFQAYABoAGgAaABsAGwAcAB0AHgAg
ACEAIAAfAB8AIAAgACAAIAAeAB8AHwAfACEAIQAgAB8AIAAfAB8AHwAeAB0AHAAbAB4A
HgAeAB4AHAAbAB0AHAAdAB0AHQAaABoAGQAZABgAFwAXABYAFQAUABUAFQAUABMAEgAR
ABAAEgARABEAEAARAA4ADgAOAA0ADQAOAA4ADwANAA0ADgAOAA0ADAAMAA4ADwAPAA0A
DQANAAwADAAMAAsACwALAAwADQANAA4ACwANAAwADAAPAA8ADwAOAA4ADwAQABEADwAQ
AA0ACwAPAA8ADwARAA4ADgANAA4AEAAPAA8ADQANAA4ADwARAA8ADgAMAAsADQANAA4A
EAALAAoACwALAAsACwALAAoACwAKAAoACwALAAoACQAIAAsACwAMAA0ACgAJAAkACQAL
AAsACwAKAAkACQAKAA8ADAAKAAgACAAMAAwACgAKAAoACgAJAAkACQALAA0ADQAPAA8A
DQANAA0ADgAQABIAFAAUABIAEQARABEAEQASABQAFQAVABQAFAAUABQAFgAXABgAGAAa
ABwAHAAcABoAGAAWABMAEwARABAAEQARABEAEAALAAgABgAFAAcABwAHAAgACgAKAAkA
CQAJAAgACAAJAAsACwALAAsABwAGAAYABgAGAAYABwAHAAkACgAIAAQAAgABAAEABQAL
AA8AFAAgADUAUQB3AKIAzQD5AC0BYQGGAZkBlgGAAVEBEgHBAGcAKgARAAUA9v/0//r/
/P/8/wEABwALAAsADAAJAAgABQAEAAQABQAFAAYABwAHAAcABgAEAAQABAAEAAgACQAJ
AAkABwAGAAYABgAGAAYACQAJAAwADgAPAA4ADwAOAA0ADAAOAA8AEQATABEAEAAQABEA
EQASABQAFQAXABcAFwAXABUAFQAVABUAFgAYABgAGQAbABsAGAAbABsAHAAdAB4AIAAh
ACEAIQAfAB8AHwAgACQAJgAnACcAJgAmACYAJQAlACUAKAAqACoAKgArACsAKQApACkA
KgAuAC4ALgAvAC8ALgAtACwALAAtAC0ALQAuAC8ALwAvACwAKwArACsALQAtAC0ALQAr
ACoAKQAoACkAKQAsACwALQAtAC0AKgAmACUAJQAkACYAJwAnACcAIwAjACIAIAAeAB4A
HgAeACEAIQAiACIAIAAcABsAGgAdAB0AHgAeAB4AGwAaABoAGQAZABkAGgAbAB0AHgAd
ABsAGwAaABoAHQAdAB4AHwAeAB0AGwAaABkAHQAeACAAIQAhACEAIAAeAB0AHAAbACAA
IAAeAA==
         </WaveFormData>
      </LeadData>
      <LeadData>
         <LeadByteCountTotal>10000</LeadByteCountTotal>
         <LeadTimeOffset>0</LeadTimeOffset>
         <LeadSampleCountTotal>5000</LeadSampleCountTotal>
         <LeadAmplitudeUnitsPerBit>4.88</LeadAmplitudeUnitsPerBit>
         <LeadAmplitudeUnits>��V</LeadAmplitudeUnits>
         <LeadHighLimit>2147483647</LeadHighLimit>
         <LeadLowLimit>268435456</LeadLowLimit>
         <LeadID>V6</LeadID>
         <LeadOffsetFirstSample>0</LeadOffsetFirstSample>
         <FirstSampleBaseline>0</FirstSampleBaseline>
         <LeadSampleSize>2</LeadSampleSize>
         <LeadOff>FALSE</LeadOff>
         <BaselineSway>FALSE</BaselineSway>
         <ExcessiveACNoise>TRUE</ExcessiveACNoise>
         <MuscleNoise>FALSE</MuscleNoise>
         <LeadDataCRC32>1274329130</LeadDataCRC32>
         <WaveFormData>
5v/m/+b/5v/m/+b/5v/m/+j/6P/o/+j/5v/m/+b/5v/n/+j/6f/q/+j/6P/o/+j/6P/o
/+j/6P/p/+r/6//s/+r/6v/q/+r/6//s/+3/7v/s/+z/7P/s/+7/7v/u/+7/8f/y//P/
9P/z//L/8f/w//L/9P/2//j/9v/2//b/9v/4//j/+P/4//r/+v/6//r/+v/6//r/+v/9
//7///8AAAAAAAAAAAAAAAAAAAAAAAABAAIAAwAEAAQABAAEAAQABQAGAAcACAAGAAYA
BgAGAAYABgAGAAYACAAIAAgACAAHAAYABQAEAAYABgAGAAYABQAEAAMAAgAAAAAAAAAA
AAIAAgACAAIA///+//3//P/8//z//P/8//z//P/8//z/+//6//n/+P/5//r/+//8//r/
+P/2//T/9f/2//f/+P/2//b/9v/2//b/9v/2//b/+P/4//j/+P/3//b/9f/0//X/9v/3
//j/+P/4//j/+P/4//j/+P/4//n/+v/7//z/+//6//n/+P/6//r/+v/6//r/+v/6//r/
+P/4//j/+P/5//r/+//8//v/+v/5//j/+v/6//r/+v/6//r/+v/6//j/+P/4//j/+v/6
//r/+v/5//j/9//2//j/+P/4//j/+P/4//j/+P/3//b/9f/0//f/9//5//n/+P/3//b/
9v/5//r//P/+///////+//z//P/8//z//P///wAAAQACAAAA/v/8//v//f8AAAMABQAG
AAYABQACAAMAAAAAAAAAAAD+//7//v/6//b/9P/x//H/8v/z//T/8//z//P/8//0//P/
8v/y//X/9f/1//X/8//y/+//7f/w//H/8v/z//T/8//y//H/8f/y//P/9P/y//L/9//5
//f//f8OACYARgBrAI4ArgDXAPsAGAEoASoBHAH+ANQAmQBQABoAAQDx/+T/5P/p/+r/
7v/z//f/9v/1//X/8v/w/+3/7P/u//D/8//2//L/8P/u/+z/7v/v//H/8//z//T/8//z
//H/8P/w//D/8P/x//T/9v/1//X/9P/y//P/9f/2//b/9v/2//f/+P/4//f/9f/0//b/
9//6//z/+v/6//r/+v/4//j/+P/4//n//P/+///////+//v//P/+//7///8BAAEAAAD+
//3//v///wEAAgADAAQABgAGAAUABAADAAIABgAHAAoACwAJAAoACwALAA0ADAAMAA0A
DQAOAA4ADgANAAwACgAIAAkACwAMAA0ACwALAAsACgALAAsACwAMAAwADAANAA0ACwAK
AAoACQALAAsACwALAAkACQAJAAcABwAIAAYABwAGAAYABgAGAAQAAwACAAIAAAABAAMA
BAACAAIAAgAAAAEAAAAAAAAAAQABAAEAAQAAAP///v/8////AAAAAAEAAAAAAP///v/9
//3//P/8/////////wAAAAD///3//P///wAAAQACAAAAAAD///3//f/+/wEAAgACAAIA
AgACAAEAAQD+//7/AAABAAIAAwAAAP/////+//3//v///wEAAwADAAIAAQD///3//f/9
//3//v8AAAIAAQAAAP///v/+//7///8AAAAAAQACAAIAAAD///////8BAAEAAAD+//7/
/v/+//z//P/9//3/AAABAAIAAwABAAIAAgACAAMABAAGAAcABQAEAAQABAAEAAQABgAG
AAgACAAIAAgABgAHAAcACAALAAsADQAOAA4ADAALAAgABgAGAAQAAgAEAAQAAwAAAP3/
+//6//r//P/8//3//f/7//v/+v/5//j/+P/5//n/+v/7//3//v/5//f/9v/1//b/9//6
//v//f/7//n/9v/z//L/9P/2//v//f8DAAsAGgAyAFAAcQCSALgA4QADASABMgE2ASAB
/ADKAIsARgAcAAsA/f/w//D/9f/0//T/9//9/wAAAQADAP///P/4//b/9P/0//X/9v/3
//j/+f/6//j/9//3//f/+v/8//z//f/7//r/+v/6//n/+f/7//z//P/9//3//P/6//v/
+//6//3//v8AAAIAAgABAP///v/9//3///8AAAIAAgACAAIAAAAAAAAAAAABAAQABgAH
AAcABgADAAQABAAEAAUABwAJAAoACgALAAkACQAKAAoADAAOABEAEgAPAA4ADQAMAA8A
DwARABEAEQASABMAEwARABAAEAARABQAFgAXABgAFgAWABUAFAAUABUAFQAVABcAFwAX
ABYAEwATABMAFAAWABYAFwAXABUAFAAUABMAEwATABMAEwAVABUAFQATABAAEAANAA0A
EAAQABAAEAAPAA0ACwAKAAgACQALAAwADAAMAAwACgAHAAYABgAGAAkACQAJAAkABwAH
AAcABgAIAAgABwAHAAkACgAKAAoACAAHAAUABAAGAAcACAAKAAoACQAHAAYABwAIAAkA
CgANAA4ADgANAAkACAAJAAgACQAKAAsADAAMAAsABwAGAAkACQAJAAkACwALAAwADAAH
AAYABQAFAAoACwALAAsACwAJAAkACQAIAAgACQAKAAwADAAMAAwACAAGAAUABAAHAAkA
CwAMAAoABwAFAAcABgAIAAgACAAIAAYABgAHAAcABwAHAAcABwAIAAoACwAMAAoACgAL
AAsADgAOAA8AEAAOAA4AEAAQAA4ADgAOAA4AEAATABUAGAAXABUAFQAUABQAEgARAA4A
EAAQAA4ADAALAAoACAAEAAUABQAGAAgABQAEAAQAAwAEAAUABQAFAAQABAAFAAUABAAD
AAMAAgACAAMABQAHAAUAAwADAAEA/f8BAAUABgAFAAQAAAD+//////8HABUAKgBEAGQA
hQCkAMYA8QAXATABPAE6ASYB/gDGAH8APAAYAAsA///6//7/AwACAAAAAQABAAAA//8D
AAMAAgAAAAAAAAAAAAEAAgAAAAAAAAAAAAIAAQABAAEA//8AAP////8CAAIAAwAEAAEA
AQADAAQAAgADAAMAAgADAAUABgAGAAQABAAFAAYACAAJAAkACgAKAAkACgAKAAoACgAK
AAoADAAMAAwADAAJAAoACgAJAAwADgAOABIAEQAQABAAEQASABIAEQARABMAEwAUABQA
FAAUABUAFAAXABgAGQAaABoAGQAaABkAGQAaABsAGwAdABwAHAAdABwAHAAbABoAHAAe
AB8AIAAfAB8AHgAdAB0AHQAdABwAHQAdAB0AHgAcABwAHQAdAB4AHgAfAB8AHgAdABwA
GwAZABkAGQAXABkAGgAYABkAFwAWABUAFAAVABUAFQAWABEAEQASABIAEAAQABAADgAP
AA4ADgAOAA0ADQANAA0ADgAPABAAEAAOAA4ADQANAA0ADgAOAA4ADgAPAA8AEAAOAA0A
DAAMABAAEQARABIAEAAQABAAEAARABIAEgARABEAEgAVABYAFQAUABMAEgAUABUAEwAU
ABQAEwASABEAEQARABIAEgAQABAAEAARABEAEQAQAA8AEgARABIAEwAQABAAEQASABAA
EAAQABAAEQAQABAAEAAOAA8AEAAQABIAEwAUABMAEgARABAADwAOAA4ADQAPAA8ADwAP
ABEAEgASABIAFQAWABgAGQAXABYAFgAWABYAFgAYABgAGgAaABoAGgAZABkAGAAYABsA
GwAdAB4AHwAeAB4AHAAaABoAGAAWABYAFgAVABIAEAANAAsACgALAAwADgAPABEAEQAQ
AA8ADAAMAA0ADQANAA0ADgAOAAsACQAIAAcACAAJAAwADQARABEADwAMAAcABAAGAAwA
DQANABEAFwAiADYAUABzAJgAvADjAA0BLgFEAUYBOAEYAe4AuQByADIAEwAJAP7/+P/7
/wAA/v8DAAkACgANAA8ADgAMAAkACAAIAAgACQAKAAoACgAKAAoACQAHAAYABQAHAAoA
CwANAAoACAAHAAYABwAHAAkACgALAA0ADgAOAAsACwAKAAgACQAKAAwADgAOAA0ACwAK
AAsACwANAA4AEAAQABAAEAAOAA4ADgAOAA8AEgAUABUAFgAWABQAFgAVABQAFAAVABgA
GAAXABcAFQAVABYAFgAaABwAHwAgAB0AHAAbABoAHQAdAB8AHwAhACIAIwAjACMAIgAi
ACMAJwAoACgAKAAnACYAJAAiACIAIwAjACMAJQAlACUAJAAjACMAIwAkACQAJAAlACUA
JAAiACEAHwAhACEAIQAhACMAIwAjACEAHQAcABgAFwAZABoAGwAcABsAGQAXABYAFQAV
ABYAFgAWABYAFgAUABIAEAAPAA4AEQARABEAEQAPAA8ADwAOAA0ADAAKAAkACAAIAAcA
BgAEAAMAAQAAAP///////wAA/f/7//j/9v/2//b/9v/2//j/+v/7//v/+P/2//b/9P/1
//b/9//4//j/9//z//L/9f/1//X/9f/0//P/8//y/+//7v/t/+3/8P/x//H/8f/w/+3/
7P/r/+n/6P/o/+j/5v/m/+b/5v/j/+L/4v/i/+j/6P/o/+j/6P/o/+b/5P/j/+H/5f/l
/+X/5f/k/+T/4//i/+P/5P/m/+f/5v/k/+P/4v/g/+D/4v/i/+L/4v/i/+L/4v/j/+P/
5P/l/+X/5//o/+j/5v/l/+L/3//e/9v/2P/a/9r/2f/W/9P/0f/Q/9D/0v/S/9P/0//R
/9H/0P/P/83/zP/M/8v/zP/N/8//0P/M/8v/y//L/8v/y//N/83/z//R/9H/zP/H/8j/
yP/K/83/0f/V/9//7P8EACIAQwBkAIYArwDbAPQA/AD2AOIAvgCOAE8ABgDW/8n/wf+4
/7j/u/+4/7r/v//D/8b/x//H/8j/xv/D/8L/wP/A/8H/wv/E/8T/xP/E/8P/wf/A/7//
wv/E/8T/xf/F/8T/xP/E/8L/wf/C/8L/xP/F/8X/xP/C/8P/w//C/8T/xP/F/8b/x//H
/8b/xv/F/8X/x//I/8n/yv/L/8z/y//K/8n/yP/K/8z/zf/N/87/zv/M/87/zP/M/83/
z//R/9L/0v/T/9P/0//U/9T/1f/W/9j/2P/Z/9r/2//c/9v/2//d/93/3f/e/9//3//f
/97/3v/f/+P/5P/k/+T/4v/i/+H/4P/e/9//3//f/+D/4f/i/+L/3//f/9//4P/i/+L/
4//j/+H/4P/g/9//3//f/9//3//i/+P/5P/j/9//3v/a/9n/3P/c/9z/3P/a/9n/2P/Y
/9X/1f/W/9b/2P/Y/9j/1v/T/9L/0v/S/9X/1f/V/9X/0//T/9P/0v/S/9L/0f/R/9L/
1P/V/9b/1P/T/9H/0P/T/9P/0//U/9f/1//W/9b/1v/W/9b/1v/Z/9r/2v/Z/9f/1v/X
/9b/1//Y/9n/2v/d/93/2v/a/9j/1//W/9X/2P/Z/9v/3P/X/9b/1f/V/9r/2//b/9v/
2//Z/9n/2f/W/9b/1//Y/9r/2v/a/9r/1//W/9b/1v/W/9f/2v/e/9z/2//a/9n/2P/Y
/9j/2f/Z/93/3f/d/93/2v/a/9n/2P/b/9z/3v/f/9//3v/e/97/4P/g/+L/4v/i/+L/
4v/i/+D/4f/h/+L/5v/n/+r/7P/r/+j/5v/i/+L/4v/g/97/4P/g/9//3P/a/9f/1f/U
/9X/1v/Y/9n/2f/Z/9j/1//W/9b/1//X/9f/1//Y/9j/1P/T/9P/0//W/9f/2v/b/9n/
2f/Z/9b/0f/Q/9b/2P/b/93/4f/p//r/FAAyAFEAdgCcAMcA7QAGAQ4BDAH6ANgAqABp
ACIA8v/h/9X/yP/G/8v/zP/O/9H/1//c/9//2//Y/9b/0//S/9T/1P/V/9b/2P/Y/9j/
2P/W/9X/1f/V/9j/2v/a/9v/2v/Y/9f/1v/X/9f/2f/a/9r/2//b/9r/2P/Z/9n/2P/b
/9z/3v/g/97/3f/b/9r/3P/d/+D/4v/i/+L/4v/i/+D/4P/g/+D/4f/k/+b/5//n/+b/
4//k/+X/5v/o/+v/6//q/+j/5//p/+n/6v/q/+3/7v/w//D/7//u/+3/7P/v/+//8f/x
//H/8v/z//P/8//y//L/8//2//j/+f/6//f/9v/0//L/9f/3//j/+f/3//f/9//2//P/
8//z//T/9//4//r/+//4//b/9f/z//X/9f/1//X/8//z//P/8f/w//D/7f/t/+//8P/x
//L/8f/v/+3/7P/q/+v/7f/u/+7/7v/u/+z/6v/o/+f/5v/q/+v/7P/t/+r/6f/o/+b/
6P/o/+f/5//p/+r/6v/q/+f/5//m/+b/6f/p/+n/6v/p/+n/6P/o/+n/6v/r/+z/6//s
/+z/6//o/+j/6v/q/+v/7P/t/+7/7v/t/+n/6P/q/+v/7P/t/+v/6//s/+z/6//q/+n/
6f/s/+3/7f/t/+v/6f/p/+n/6f/q/+z/7v/s/+z/7P/s/+n/6P/o/+j/6v/r/+z/7P/r
/+n/6P/n/+X/6f/u/+7/7f/s/+v/6v/p/+j/6P/n/+r/6//s/+3/6//s/+z/7P/t/+7/
8P/x//H/8P/w//D/8P/w//L/8v/0//T/9P/0//P/8//y//L/9v/3//r//P/7//j/9v/y
//D/8P/u/+z/7//w//D/7v/s/+n/5//m/+b/5v/n/+f/6f/p/+j/5//k/+T/5f/l/+f/
5//o/+j/5P/j/+P/4//l/+X/5//n/+f/5//l/+L/4//i/+L/5P/l/+n/7//3/wQAGgA4
AFkAegCcAMcA8QASASABHAEOAfIAxACFAEIACgDz/+n/3P/W/9v/4P/e/+P/6f/q/+v/
7f/r/+j/5P/i/+D/4P/h/+L/5P/k/+T/5P/k/+P/4//j/+b/6P/o/+n/5//m/+b/5v/l
/+X/5//o/+r/6//r/+r/5//n/+b/5P/n/+j/6v/s/+v/6//q/+r/6//r/+3/7v/w//D/
8P/w/+7/7v/u/+7/7//y//T/9f/1//T/8f/y//L/8v/z//X/9//4//j/+f/2//X/9f/0
//b/+P/7//z//P/8//z//P/7//v//f/9//7/AAACAAMAAgAAAP////8CAAQABQAGAAQA
BAADAAIAAgADAAMAAwAFAAUABQAEAAIAAQAAAAAAAgACAAMAAwADAAIAAgABAAEAAQAB
AAEAAwADAAMAAQD9//z/+P/3//v//P/9//7//P/7//r/+v/5//n/+v/6//r/+v/6//j/
9v/0//P/8v/0//X/9v/3//X/9f/1//T/9P/0//P/8//z//T/9P/0//H/8f/w//D/8//z
//P/9P/1//X/9P/0//L/8v/y//L/9f/2//b/9f/z//L/8//y//T/9P/0//T/9f/1//L/
8v/1//X/9f/1//f/9//4//j/9P/y//D/7//z//X/9v/3//b/8//y//H/8P/w//H/8v/y
//L/8v/y//H/8P/w//D/8v/z//T/9P/y//H/8f/x//H/8f/0//T/8v/y//L/8v/y//D/
8P/x//H/9f/1//X/9f/y//L/8f/w//L/9P/3//n/9//2//b/9v/4//j/+v/6//z//P/8
//z/+//7//r/+v/9//3///8AAAAA/v/9//r/+v/6//j/9v/4//j/9//0//L/7//t/+z/
7v/u/+//7//x//H/8P/v/+3/7P/s/+v/7P/t/+//8P/t/+v/6v/p/+v/6//t/+3/8f/v
/+3/7P/p/+j/6P/s//H/9f/z//n/CAAeADgAVwB6AJwAxQDvABABIgEoARwB/gDMAJMA
UgAcAAMA9f/o/+D/4//m/+j/5//t//D/8f/x//D/7v/r/+r/6v/q/+v/7P/u/+7/7v/u
/+3/6//q/+n/7P/u/+7/7//v/+7/7v/u/+v/6//t/+7/7v/v/+//7v/u/+//7//u/+//
8P/y//T/9P/z//H/8P/z//P/9f/2//b/9v/2//b/8//y//H/8P/y//b/+f/7//v/+v/3
//j/+v/6//v//f/8//z/+//7//j/9//3//b/+f/8/wAAAgAAAAAAAAAAAAEAAQADAAMA
AwAEAAUABQADAAIAAgADAAYACAAJAAoACAAIAAcABgAGAAcABwAHAAcABwAHAAYABAAD
AAIAAgADAAQABgAHAAcABgAGAAUABQAFAAUABQADAAMAAwABAP7//v/7//v//f/+////
AAD+//3//P/8//v/+//8//z//P/8//z/+v/3//b/9v/2//n/+f/5//n/9//3//f/9v/2
//b/9f/1//b/+P/5//r/+P/3//X/9P/3//f/9//4//n/+f/4//j/9v/2//b/9v/5//r/
+v/5//b/9v/4//j/+v/6//r/+v/5//n/9v/2//f/9//3//f/+f/5//r/+v/3//b/9f/1
//j/+f/5//n/9//1//X/9f/0//T/9f/2//f/+P/5//r/+P/2//X/9P/1//f/+f/6//n/
9//2//X/8//z//b/9P/6//n/9v/1//T/8//y//T/9P/1//X/9//3//f/9//1//b/9v/2
//n/+v/8//3//P/6//n/+P/7//z///8AAP7//v/+//7//P/9//3//v8AAAEABAAGAAMA
AAD+//r/+//8//v/+v/6//r/+f/2//P/8f/w//D/8f/y//T/9f/y//H/7//t/+3/7v/w
//H/7//v//D/8P/u/+3/7f/t/+//7//x//H/7f/t/+3/7P/p/+r/7P/u//P/9f/z//f/
CAAgAD4AYQCEAKgA0QD5ABQBIAEkARYB9ADIAIsAQgAOAP3/8f/k/+D/5f/m/+T/6f/x
//T/8//v/+7/7P/p/+j/6f/q/+z/7v/s/+z/7P/s/+z/6//r/+v/7P/u/+7/7//s/+r/
6f/o/+n/6//v//L/8f/x//D/7v/t/+3/7P/q/+3/7v/w//L/8P/v/+3/7P/w//H/9P/2
//T/9P/0//T/8v/y//L/8v/z//b/+P/5//f/9v/z//T/9//4//r//f/9//z/+v/5//v/
+//8//z//f/+/wAAAAD///7//f/8/wAAAQAEAAUAAwAEAAUABQADAAIAAgADAAcACAAI
AAgABwAGAAQAAgADAAUABgAHAAYABQAEAAIAAwADAAMABAAEAAQABQAFAAQAAgABAP//
AAABAAIAAwACAAEAAAD9//3//v/8//3/AAAAAAAAAAD+//v/+P/2//b/9//5//r/9//2
//X/8v/y//L/8//0//f/9//3//f/9P/z//L/8P/x//L/8v/z//P/9P/0//T/8f/x//D/
8P/y//P/9P/2//T/8//x//D/8//0//X/9v/0//T/8//x//H/8v/1//b/9v/2//b/9v/1
//X/8v/y//X/9f/1//X/9P/z//P/8v/v/+7/7f/t//H/8//0//X/9P/x//D/7//x//L/
9P/2//X/9P/z//L/7//u/+7/7v/v//H/8//0//H/7//u/+3/7v/v//P/8v/2//H/7f/t
/+z/7f/u/+//8P/u/+7/7//v//D/7//u/+3/8P/y//P/9P/0//T/9f/1//X/9P/0//T/
9v/2//j/+P/1//T/8//y//T/9//5//z/+v/5//r/+v/6//j/9//0//X/9v/1//T/8f/w
/+7/6v/r/+v/7P/u/+v/6v/q/+n/6f/p/+j/5//o/+j/6f/p/+j/5//n/+b/5f/l/+b/
5//m/+X/5v/l/+X/6f/r/+r/6f/m/+T/5P/j/+P/6f/5/xAALABOAHEAkgC0AN8AAwEe
ASYBHgECAdgAoABXABQA8P/j/9n/1P/a/9//3v/e/+H/4//m/+f/5//o/+b/4//i/+T/
5P/l/+b/5f/k/+P/4v/l/+X/5v/n/+X/5v/l/+X/6P/o/+n/6v/n/+f/6f/q/+f/5//m
/+T/5//p/+r/6v/p/+j/6P/o/+r/6//r/+z/6//r/+3/7v/s/+z/7P/s/+3/7v/v//D/
7v/u/+3/6//v//D/7//y//L/8v/z//X/9P/0//P/8//0//X/9//4//b/9v/3//b/+f/6
//v//P/7//v//f/9//v//P/9//3//v/+////AQABAAAA/v/8////AAAAAAAA/v//////
///////////+//7///8AAAIA///+//7//f////7//v/9//v/+//7//v/+f/5//n/9//5
//r/+P/5//f/9v/1//T/9f/1//X/9v/x//H/8v/y//D/8P/w/+7/8P/w//H/8v/x/+//
7f/r/+7/7//w//D/7v/u/+3/7f/t/+7/7v/u/+7/7//v//D/7v/t/+z/7P/w//H/8f/y
//D/8P/w//D/7//w//D/7//x//L/9f/2//P/8v/x//D/8v/z//H/8v/x//H/8f/x//D/
7//v/+7/7f/u/+//8f/x//H/8P/v//L/8f/y//P/8P/w//H/8v/x//D/7//u//D/8P/x
//L/7//v/+//7v/v/+//8P/x/+3/7f/w/+7/6P/q/+3/7v/v//D/7v/u/+//7//w/+//
7v/t//D/8v/z//T/8v/y//P/8//0//T/9f/2//T/9P/2//b/9v/2//b/9v/4//n/+f/6
//r/+f/6//r//P/6//n/9v/4//j/9v/0//L/8v/x/+7/7v/t/+3/7v/r/+r/6v/p/+r/
6//r/+v/6v/q/+v/6//p/+n/6v/q/+n/6f/q/+v/6v/p/+r/6f/n/+v/6f/q/+v/6v/m
/+j/5//n/+3/+f8GABoANgBXAHQAkgC5AOcACgEeASYBHgECAdYAnQBUABIA8//p/+L/
2v/h/+b/5P/j/+X/5v/n/+n/6//q/+j/6P/n/+b/5v/m/+j/6P/o/+j/6P/n/+f/5//n
/+j/5//n/+r/6v/r/+z/6v/p/+r/6v/q/+v/6//q/+z/7f/t/+z/7P/s/+3/7v/w//H/
8f/y//H/7//v/+7/8P/w//D/8P/y//L/8v/y//D/8v/z//P/9f/2//X/+P/3//b/9v/3
//r/+v/5//n/+//7//z//P/6//r/+//6//v//P/9//7//f/9//////8BAAIAAwADAAUA
BAAEAAUABgAGAAUABAAFAAYABgAGAAQABQAFAAUABQAFAAUABAAEAAUABgAIAAUABAAE
AAMABAAEAAUABQADAAMAAwADAAMAAwADAAEAAgACAP////////7//f/8//3//f/9//7/
+f/5//r/+v/6//r/+v/4//j/+P/5//r/+P/3//b/9f/4//n/+v/6//n/+P/2//X/9f/2
//b/9v/3//f/9v/2//b/9f/0//T/+P/5//n/+v/5//j/9//2//f/+P/4//f/+P/4//r/
+v/5//j/9//2//n/+//6//z/+v/5//j/9//5//n/+v/6//r/+v/6//v/+//7//r/+f/6
//n/+v/7//n/+P/4//j/+P/4//j/+P/4//j/+f/6//f/9//3//b/9//3//j/+f/1//X/
+P/2//j/+f/7//n/+f/6//r/+//2//L/9P/3//j/+f/6//n/+P/4//f/9//3//f/9//4
//r/+//8//r/+v/7//v//v/+////AAD+//7/AAAAAP7//v/+//7/AQADAAQABgAGAAUA
BgAGAAgABgAFAAIAAgACAAAA/v/8//z/+//4//r/+f/5//r/9//2//b/9f/2//f/9//3
//b/9v/3//f/9f/1//b/9v/1//X/9v/3//T/8//0//P/9f/5//f/+P/5//b/8v/w//P/
9f/5/wMAFAAsAEoAaQCGAKYAzwD5ABgBLAE0ASoBCgHcAJ8AWAAcAAUA+f/u/+z/8//0
//D/8f/z//T/9//5//n/+P/2//b/9f/0//T/9P/0//T/9P/0//X/9f/2//f/9f/2//X/
9f/4//j/+f/6//j/9//4//j/+v/7//v/+v/8//3//f/8//r/+v/7//z///////7//v/9
//3///8AAAAAAAAAAAAAAgACAAIAAgABAAIAAgABAAMABAADAAYABAAEAAUABwAIAAgA
BwAHAAkACQAKAAoACgAKAAsACgALAAwADQAOAAwACwAMAAsADAAOABAAEQATABIAEgAT
ABQAFAATABIAEwAUABQAFAASABMAEwATABMAEwATABIAEwATABMAFAATABIAEgARABIA
EgATABMAEgARABAADwAQABEAEgARABAAEAANAA0ADAAMAAwADAAOAA0ADAAMAAgABwAH
AAYACAAIAAgABgAHAAYABgAGAAUABQAFAAUABwAHAAcABgAEAAQAAwADAAUABgAGAAYA
BQAFAAQABAAEAAMAAgACAAUABQAEAAQAAwACAAEAAAACAAQABQAFAAUABgAJAAoABwAG
AAUABAAIAAkABwAIAAgABwAGAAUABwAHAAgACAAGAAYABgAHAAgABwAFAAMABgAFAAYA
BwAFAAQABAAEAAQABAAEAAQABQAEAAQABAABAAEAAQAAAAIAAwAFAAcABAADAAUAAgAC
AAMABQADAAQABAADAAMAAQAAAP//AQAFAAYABQAEAAMAAgAAAAAAAQABAAUABQAFAAUA
AwAEAAQABAAHAAgACgALAAkACAAIAAgACAAIAAoACgAMAAwADAAMAAwADQANAA4ADwAP
ABEAEgASABAADwAMAAoACgAIAAYABwAIAAgABgAEAAEA///+/wAAAAABAAEAAQABAAAA
///8//z//f/9//7///8BAAIA/v/9//3//f/9//3//////wEAAQD///z/+f/4//j//P8B
AAMABQAPAB4ANABQAG8AkAC0AN8ABwEmAToBPAEqAQYB2ACZAFQAJAARAAUA9v/y//f/
+P/2//n///8AAAMAAwABAP7/+v/4//r/+v/7//z//v/+//7//v/9//v/+v/5//v//v//
/wEAAAD+//3//P/7//v//f/+////AQACAAIAAQABAAAA/v8BAAIABAAGAAYABQADAAIA
AwADAAUABgAHAAgACQAKAAkACAAHAAYACAAKAAsACwAMAAwACgAMAAwADAANAA8AEgAS
ABEAEQAPAA8AEAAQABMAFAAWABYAFAAUABQAFAATABMAFQAVABYAGAAaABsAGgAYABcA
FwAbABwAHAAcABwAHAAbABoAGgAbABsAGwAdAB0AHQAcABkAGQAZABoAHAAcAB0AHQAc
ABoAGQAXABcAFwAXABcAGAAZABoAGQAWABYAEwATABYAFgAWABYAFQATABEAEAANAA0A
DgAOABAAEAAQAA4ACwAKAAoACgANAA0ADQANAAsACwALAAoACgAKAAkACQAKAAwADQAO
AAsACwAKAAoACwALAAsADAALAAsACgAKAAwADAAMAAwADwAQABAADwANAAwADQAMAA4A
DAAMAA==
         </WaveFormData>
      </LeadData>
   </Waveform>
</RestingECG>
