# Supplementary material for: Detection of Left Atrial Enlargement Using a Convolutional Neural Network-Enabled Electrocardiogram
Source: Front Cardiovasc Med. 2020 Dec 17;7:609976. doi: 10.3389/fcvm.2020.609976 (PMC7773668; doi:10.3389/fcvm.2020.609976)
Supplement: Supplementary file 4 [file Data_Sheet_4.ZIP › normal3/1802031987_1404_00000004.XML]

<?xml version="1.0" encoding="Windows-1252"?>
<!DOCTYPE RestingECG SYSTEM "restecg.dtd">
<RestingECG>
   <PatientDemographics>
      <PatientID>1802031987</PatientID>
      <PatientAge>72</PatientAge>
      <AgeUnits>Years</AgeUnits>
      <Gender>Male</Gender>
      <PatientLastName>suxianyang</PatientLastName>
   </PatientDemographics>
   <TestDemographics>
      <DataType>Resting</DataType>
      <Site>1</Site>
      <AcquisitionDevice>MAC55</AcquisitionDevice>
      <Status>Unconfirmed</Status>
      <Priority>Normal</Priority>
      <AcquisitionTime>08:41:55</AcquisitionTime>
      <AcquisitionDate>08-09-2016</AcquisitionDate>
      <CartNumber>1</CartNumber>
      <AcquisitionSoftwareVersion>009C</AcquisitionSoftwareVersion>
      <XMLSourceVersion>MAC5000 v1.0</XMLSourceVersion>
   </TestDemographics>
   <RestingECGMeasurements>
      <VentricularRate>74</VentricularRate>
      <AtrialRate>74</AtrialRate>
      <PRInterval>134</PRInterval>
      <QRSDuration>74</QRSDuration>
      <QTInterval>408</QTInterval>
      <QTCorrected>452</QTCorrected>
      <PAxis>73</PAxis>
      <RAxis>73</RAxis>
      <TAxis>71</TAxis>
      <QRSCount>12</QRSCount>
      <QOnset>220</QOnset>
      <QOffset>257</QOffset>
      <POnset>153</POnset>
      <POffset>200</POffset>
      <TOffset>424</TOffset>
      <ECGSampleBase>500</ECGSampleBase>
      <ECGSampleExponent>0</ECGSampleExponent>
   </RestingECGMeasurements>
   <Diagnosis>
      <Modality>Resting</Modality>
         <StatementCount>2</StatementCount>
         <LabelText>12SL ��ϳ���</LabelText>
      <DiagnosisStatement>
         <StmtFlag>ENDSLINE</StmtFlag>
         <StmtText>�������</StmtText>
      </DiagnosisStatement>
      <DiagnosisStatement>
         <StmtFlag>ENDSLINE</StmtFlag>
         <StmtText>���� ECG</StmtText>
      </DiagnosisStatement>
   </Diagnosis>
   <Waveform>
      <WaveformType>Rhythm</WaveformType>
      <WaveformStartTime>0</WaveformStartTime>
      <NumberofLeads>8</NumberofLeads>
      <SampleType>CONTINUOUS_SAMPLES</SampleType>
      <SampleBase>500</SampleBase>
      <SampleExponent>0</SampleExponent>
      <HighPassFilter>16</HighPassFilter>
      <LowPassFilter>150</LowPassFilter>
      <ACFilter>NONE</ACFilter>
      <LeadData>
         <LeadByteCountTotal>10000</LeadByteCountTotal>
         <LeadTimeOffset>0</LeadTimeOffset>
         <LeadSampleCountTotal>5000</LeadSampleCountTotal>
         <LeadAmplitudeUnitsPerBit>4.88</LeadAmplitudeUnitsPerBit>
         <LeadAmplitudeUnits>��V</LeadAmplitudeUnits>
         <LeadHighLimit>2147483647</LeadHighLimit>
         <LeadLowLimit>268435456</LeadLowLimit>
         <LeadID>I</LeadID>
         <LeadOffsetFirstSample>0</LeadOffsetFirstSample>
         <FirstSampleBaseline>0</FirstSampleBaseline>
         <LeadSampleSize>2</LeadSampleSize>
         <LeadOff>FALSE</LeadOff>
         <BaselineSway>FALSE</BaselineSway>
         <ExcessiveACNoise>FALSE</ExcessiveACNoise>
         <MuscleNoise>FALSE</MuscleNoise>
         <LeadDataCRC32>2400406886</LeadDataCRC32>
         <WaveFormData>
9P/0//T/9P/1//b/9//4//b/9v/2//b/9P/0//T/9P/0//T/9P/0//b/9v/2//b/9v/2
//b/9v/2//b/9v/2//T/9P/0//T/9v/2//b/9v/0//T/9P/0//T/9P/0//T/9f/2//f/
+P/2//X/9//0//P/8//z//P/9f/1//X/9f/3//f/9//3//b/9f/0//P/9f/2//b/9v/3
//f/9//3//f/+f/5//n/+v/8//3//f/7//3//f/9//3/+//6//r/+v/4//b/9v/y//D/
8P/w//L/8v/y//L/8f/v/+//8P/u/+7/7f/t//D/8P/w//D/7v/t/+3/7f/w//D/8P/w
//D/8P/w//D/8f/x//L/8f/z//f//v8FAAsAEwAbACgAOABJAFcAWwBUAEgAPgA0ACcA
FAD8/+v/5f/l/+P/5f/o/+v/7v/x//P/9P/y//T/9v/1//L/8f/w/+3/7f/v/+//8P/u
//D/8P/w/+//7v/t//D/8f/y//P/8f/x//L/8v/x//D/7//t/+//8f/x//H/7v/u/+7/
7//x//H/8f/x//H/8f/w//D/8P/w//D/8P/y//T/9f/1//T/8//0//P/8v/y//L/8v/0
//T/9P/0//T/9P/0//X/9v/2//b/9v/2//b/9//4//j/+P/4//j/9v/3//f/+P/6//r/
+//7//v/+//9//7//v/+//7//v//////AAAAAAEAAQABAAEAAQACAAIAAQADAAQABAAF
AAMAAwADAAMAAwADAAMAAwAFAAUABAAEAAMAAgABAP7/////////AAAAAP7//P/8//v/
+f/3//b/9//4//r/+//3//b/9v/2//b/9v/1//X/9//3//b/9v/z//P/8//z//X/9f/1
//b/9P/0//T/8//1//b/9v/2//T/9P/0//T/8//z//P/9P/2//b/9v/2//b/9v/3//f/
9v/2//b/9v/4//f/9//2//b/9//3//f/+P/5//n/9//3//f/9//3//j/+f/7//z/+v/5
//j/9//4//j/+P/3//n/+v/6//r/9//3//f/9//4//r/+//7//r/+v/5//j/9P/2//b/
9v/3//f/+P/4//f/9//3//b/9v/2//b/9v/4//j/+P/4//j/+P/3//f/9v/5//r/+//7
//r/+f/4//r/+v/4//j/9//3//f/+P/4//j/+P/4//r/+f/4//j/9v/3//b/+P/4//j/
+P/6//r/+f/5//r/+P/3//f/+f/5//n/+f/7//v/+//7//j/9//2//X/9//3//f/+P/6
//r/+//7//3//f/9/////v/9//3//v8AAAEAAgAFAAMAAwADAAEA/v/+//7//P/7//z/
+//6//j/+P/4//j/+P/4//f/9f/1//b/9v/2//X/9f/2//b/+P/4//j/9//3//f/+P/4
//b/9v/2//b/+v/8//v/+f/4//n//f8BAAYACwATAB0AJwA0AEQAUQBXAFcAVABIADwA
NgArABgABAD3/+//7//x//H/9P/7//z//f////7/+v/8/wAA///8//v/+v/3//f/+f/5
//j/9v/4//j/+f/5//n/+f/5//n/+f/5//v/+//8//z/+//6//n/9//5//v/+//7//r/
+v/6//v//f/9//3//f/7//v/+v/6//r/+v/6//r//P/+///////9//3///////7//v/+
//7//v/+//7//v/8//z//P/9/wAAAAAAAAAA/v/+////AAAAAAAAAAAAAAIAAwADAAQA
BAAEAAUABQAFAAUABwAIAAYABgAGAAYABwAHAAgACAALAAsACwALAAkACgAKAAkACQAK
AAoACwALAAsACwALAAsACwALAAsACwALAAoACgAJAAgABwAEAAQABQAGAAgABgAEAAIA
AgAEAAMAAgACAAIAAgADAAMA///+//7//v8AAAAA//////3//f/8//z/+//7//v/+//9
//3//f/+//z//P/8//v/+//8//z//P/+//7//v/+//v/+//7//z//P/8//z//P/7//r/
+v/5//v//P/9//7/AAD//////v/9//3//P/7//3///8AAP///f/9//3//f/9//3//v/+
/////////////v/+//7//f/9//7//v/+/////////////f/+//7//f/9//7//v/+//v/
/v///wAA/v/9//3//P/9//3//f/8//3//v///wAAAAAAAAAAAAAAAAAA////////AQAB
AAEAAAAAAAAAAAACAAIAAAAAAAMAAwADAAQAAgACAAIAAgACAAMAAgAEAAQABAAEAAQA
BAADAAMACAAGAAUABQAEAAMAAgABAAMAAwADAAMAAwADAAMAAwAFAAUABQAGAAQABAAF
AAUAAwADAAMABQAGAAcACQAMAA0ADQANAA8ADQANAA0ACwAKAAoACgAIAAYABgAEAAIA
AgACAAIAAgABAAAA/v/7//z//v///wAA/f/9//7//v/+//7//v/9//3//f/+//7//v/+
//7//v/+/wAAAQABAAAA//8BAAEABAAPABsAIwArADgARgBXAGMAZwBkAFwAUgBMAEMA
MgAcAAsA///7//3//f/6//v/BAAFAAUACAAIAAYAAAAAAP7//v/+//7///8CAAMAAgAA
AAIAAgADAAMAAwADAAMAAwADAAMAAwADAAQABAAGAAYABgAFAAMABQAFAAUABAAEAAQA
BQADAAMAAwADAAUABQAEAAQABAAEAAQABAAEAAQAAwABAAEAAQADAAMAAAD+//z/+v/7
//z//f/+//3//P/7//v/+//6//n/+P/6//r/+//8//v/+v/5//j/+P/5//n/+v/4//j/
+f/5//j/9//4//j/+v/6//r/+v/7//v//P/8//z/+//6//n/+f/6//r/+f/5//r/+v/7
//3//f/9//3//P/7//r/+f/5//n/+P/4//r/+v/6//j/9v/1//T/9P/2//T/8v/y//T/
8//y//L/8P/w//H/8f/v/+7/7v/u/+7/7v/t/+3/7//v/+7/7v/v/+//7//v/+3/7f/t
/+7/7v/u/+7/7f/r/+z/7P/s/+3/7v/v//D/7f/t/+3/7v/s/+z/7P/s/+7/7v/v/+//
8P/w//D/8P/x//H/8v/y//H/8f/w/+//8P/x//H/7//x//H/8f/x//H/8f/y//L/8//z
//P/8//y//L/8v/x/+//8P/w//D/8f/x//H/8f/v//D/8P/v//H/8v/y//L/8P/y//L/
8v/v/+//8P/w//H/8f/x//D/8P/w//D/8P/y//L/8v/y//L/8v/x//H/8f/z//P/8//2
//b/9v/2//X/9P/x//D/8//z//P/9P/0//T/9P/0//T/8//y//L/9P/x//L/9P/0//T/
9P/0//T/8//z//j/9v/1//X/9f/1//X/9f/2//f/+P/5//j/9//2//X/9//3//f/+P/4
//j/+f/5//v/+//7//3//f/9//7/AAABAAEAAQADAAUABQAFAAMAAAAAAAAA/v/6//r/
+P/2//j/+P/4//j/+v/6//n/9//1//b/9v/2//X/9f/2//b/9v/2//b/9f/3//f/+P/4
//b/9v/2//b/+P/4//P/9f/4//n/+////wYADQAXACEALQA+AFIAXQBfAF8AWABKAEQA
PAArABgACAD3//H/8f/x/+//9P/5//j/+f/7//7//P/6//r/+P/2//b/9v/1//X/9//3
//T/8v/0//T/9//3//f/9//3//f/9//3//X/9f/2//b/9//4//n/+f/2//f/9v/1//b/
9v/2//f/9f/1//X/9f/3//f/9v/2//f/+P/5//r/+f/6//r/+f/4//f/+P/3//j/+P/4
//j/+P/4//j/+P/5//r/+//9//7//v/+//7//P/8//3//v8AAAAAAAAAAAAAAQABAAIA
BAAEAAUABQAEAAMABAAEAAYABgAGAAYABwAHAAgACAAJAAkACQAJAAsADAAMAAsACQAK
AAoACwANAA0ADQANAAsACwALAAsACQAJAAgACAAJAAoACwAKAAYABQAEAAQABgAEAAIA
AgACAAEAAAAAAP7//v//////+//6//r/+v/4//j/9//3//n/+f/4//j/9f/1//X/9f/z
//P/8//0//T/9P/0//P/8v/y//H/8P/y//L/8v/y//P/8//z//T/8v/y//L/8v/y//L/
8//z//L/8v/y//L/8v/x//H/8P/w//H/8f/x//T/9f/1//P/8f/x//H/8f/x//H/8v/y
//T/9f/2//f/9//2//X/8//1//b/9v/2//X/9f/1//X/9f/2//b/9f/1//b/9v/2//P/
9v/3//j/9//3//j/+P/5//n/+f/4//b/9v/2//b/+P/4//j/+P/4//j/9//3//f/+f/5
//n/+v/6//r/+v/4//j/9v/2//n/+f/5//r/+v/6//r/+v/6//n/9v/2//f/+P/5//r/
+v/6//n/+f/+//z/+//7//r/+f/4//f/+P/5//r/+//7//v/+//7//v/+//7//z//P/8
//3//f/9//3//f////////8AAAIAAwADAAMABQAFAAUABQADAAQABAAEAAIA///+//v/
+P/6//r/+v/6//r/+v/5//f/9//4//j/+P/3//f/+P/4//b/9v/2//X/9v/3//n/+v/4
//j/+P/4//j/+P/5//f/9v/5//3/AwAIAAkAEQAbACUANABGAFcAYQBnAGgAWgBMAEYA
PQAoABIAAwD5//f/+f/3//T/9//8//3///8CAAIA/v/+//z/+v/6//r/+//7//3//f/+
//z//v/+//3//f/9//3//f/9//3//f/9//3//v/+//7//v/+//3/+//9//3//f/+//7/
/v////////////////////7//v/+//7//v/+////AAAAAP///////wEAAQACAAIAAgAC
AAAAAAAAAAAAAAAAAAAAAQAEAAQABAAEAAIAAgADAAQAAgACAAIAAgAEAAUABQAGAAgA
CAAJAAkACQAJAAsADAALAAoACQAIAAoACwANAA4ADwAPAA8ADwANAA4ADgANAA8AEAAQ
ABEADwAPAA8ADwARABEAEQARABEAEQAQABAAEAAQABAADgALAAsACwAMAAwACgAIAAgA
CgAJAAgACAAEAAQABQAFAAMAAgACAAIABAAEAAMAAwACAAEA///+//7///8AAAEA////
////AAD+//7//v/9//3//v/+//7//v/+//7//v/+////AAACAAEAAAD///7/AAAAAAEA
AQAAAAAAAAAAAP7//f/9//z//f///wAAAQAAAAEAAQD///3//f/9//3//f/9//7//v//
//////////7//v/+//3//f/+//7//v/9//3//f/9////AAAAAP///P/8//v/+v/5//z/
/f/+//r/+f/5//j/+//7//v/+v/6//r/+v/6//r/+v/6//r/+v/6//n/+f/3//n/+f/5
//j/+P/4//j/+v/6//j/+P/4//f/9v/2//j/+P/4//j/+P/3//b/9v/0//T/9v/2//b/
9v/2//b/9f/1//j/9v/1//X/9//3//f/9//1//X/9f/1//X/9f/1//X/8//z//P/9P/0
//T/9f/1//f/9//3//n/+f/5//r//P////////8BAAAA///+//v//P/8//z/+v/2//b/
9P/y//L/8v/y//L/8v/y//H/7//x//L/8v/y/+//7//w//D/7v/u/+7/7f/t/+3/7v/u
/+7/7v/u/+7/7P/u//H/8f/u//H/9f/5//7/BQANABUAIQAwAEAAUQBfAGMAXgBOAEQA
PAArABQABADz/+v/6//t/+v/6v/t//L/9f/1//T/9P/0//b/9P/y//L/8v/v/+//8f/x
/+7/7P/u/+7/7//v/+//7//v/+//7//v//H/8f/y//L/8P/w//D/7//x//P/8//z//L/
8v/y//P/8f/x//H/8f/z//P/8v/y//T/9P/0//T/8//0//T/8//1//X/9//3//b/9v/2
//b/9P/0//T/9P/0//T/9P/1//b/9v/2//b/9v/2//f/+P/5//r/+//8//z//f/9//7/
/f/8//z/+//8//3/AAACAAAAAAAAAAAAAwADAAQABAADAAMAAwADAAUABgAGAAUABQAG
AAYABwAHAAcABwAHAAcABwAHAAcABwAHAAYABgAGAAYABgAEAAQABQAGAAgABgAEAAIA
AgABAP///f/8//z//P/9//3/+//6//r/+v/8//z/+//7//n/+f/4//j/9//3//f/9//1
//X/9f/2//b/9v/2//X/9//4//j/+P/4//j/+P/4//n/+f/5//r/+P/4//j/+P/4//j/
+f/5//r/+v/6//r/+v/5//n/+P/6//v/+//7//r/+//7//n/+//7//v/+//5//n/+v/6
//f/9//3//f/+v/6//r/+f/5//r/+v/6//f/9//3//f/9//4//j/9//3//j/+P/4//b/
+P/4//j/9//3//j/+P/3//f/9//2//b/9v/2//b/9v/2//b/9v/4//j/9//3//f/+f/5
//n/+f/4//f/9v/3//j/9//4//f/9//3//j/+P/4//j/+P/2//X/9v/2//b/9v/2//j/
+P/3//f/+v/4//f/9//3//f/9//3//f/9//3//f/9//3//f/9//3//f/9//4//r/+v/7
//v/+f/5//n/+//9//3//v8AAP///////wEAAwADAAMAAQD+//7//v/8//j/+P/2//T/
9f/2//f/+P/4//j/9//1//P/9P/0//T/8//z//T/9P/0//T/9P/z//X/9f/2//b/9f/0
//P/8v/4//b/9f/1//b/+f/7////BgANABMAHwAtADgARgBTAFcAWQBWAEoAPgA0ACEA
DgAAAPP/7f/v//H/7f/y//3//P/3//f/+P/2//r//P/6//j/+P/4//f/9//5//n/+P/2
//j/+P/5//n/+f/5//f/9//3//f/9//3//j/+P/2//b/9v/1//f/+f/5//n/+P/4//j/
+f/3//f/9//3//j/+f/5//r/+P/4//j/+P/7//z//P/7//n/+f/7//v/+v/6//r/+v/8
//z//P/8//z//P/8//3//v/+//7//v8AAAAAAQACAP///v/9//z//v//////AAAAAAAA
AQABAAEAAQADAAQABgAGAAYABgAFAAUABgAGAAkACQAJAAkACAAIAAcABQAHAAgACAAJ
AAkACQAJAAkABwAHAAcABwAJAAkACAAIAAgACAAIAAYABQAFAAUABgAGAAQAAgACAAIA
AQAAAAAA/v/+///////7//r/+v/6//r/+v/5//n/+v/7//v//P/5//n/+f/5//f/9//3
//j/+v/6//r/+f/5//r/+v/6//r/+v/6//r/+f/5//n/+v/8//z//P/8//z//P/9//3/
/P/8//z//P/8//v/+//6//j/+f/5//n/+//9//7//f/9//3//f/9//3//f/+//7//f/9
//3//f/8//z//P/7//v//P/8//z//f/9//3//f/9//7//v/9//3//v/+//7/+v/8//z/
/P/8//3///8AAP7//f/8//r/+v/6//r/+v/9//7///8AAP///v/8//v/+//9//3//f/9
//z/+//6//z//P/6//r//f/9//3//v/9//z/+//6//z/+f/4//r/+v/6//r/+v/6//r/
+f/5//z/+v/5//n/+f/5//n/+f/3//f/9//3//n/+f/5//n/+f/5//n/+v/6//r/+//7
//n/+f/5//v/+//7//z//v8BAAEAAQADAAIAAQAAAP3//v/+//7//P/6//r/+P/2//j/
+P/4//j/+P/4//f/9f/3//j/+P/4//X/9f/2//b/9P/0//T/8//z//P/9P/0//T/9P/0
//T/9P/2//f/9//4//n/9//5//7/AQAHABEAGQAiAC4APQBJAE0AUABMAD4ANAAxACgA
FAAFAPX/6f/r/+//7P/r//L/9//5//r//P/8//r/+P/2//b/9v/1//X/9//3//b/9P/2
//b/9f/1//X/9f/3//f/9//3//X/9f/2//b/9v/2//b/9f/z//X/9f/1//b/9v/2//f/
+f/5//n/+f/5//n/+P/4//j/+P/4//j/9//4//j/9//3//f/+f/5//n/+v/7//z/+//6
//n/+P/5//r/+//9//z//P/8//z//P/8//3//v/+//7//v/+//z//f/9//7///8AAAIA
AwACAAEAAgACAAIAAgACAAIABQAFAAYABgAFAAUABQAFAAcACAAIAAcABwAIAAgACQAH
AAcABwAHAAcABwAHAAcABwAHAAYABgAIAAgACAAGAAMAAwADAAQABAACAAAAAAAAAP//
/v/+//7//v/////////+//7//v/8//z/+//7//v/+//6//r/+f/5//n/+f/5//n/+f/6
//r/+v/6//n/+f/6//r/+v/6//r/+v/6//v/+//7//z/+v/6//r/+v/8//z//f/9//z/
/P/8//z//P/7//v/+v/8//3//f/9//7///////3////////////+//3//f/8//z//f/+
/////v/+//7//f/9//7//v/+//3//f/9//3//f/+//7//f/9//7//v/+//r//P/8//z/
+f/5//r/+v/9//3//f/8//r/+v/6//r//P/8//z//P/6//r/+f/5//f/+f/5//n/+v/6
//r/+v/6//r/+P/4//n/+f/5//r/+v/6//r/+v/+//n/+P/8//z//P/8//z/+v/6//n/
+f/+//z/+//7//v/+//7//v/+f/5//n/+f/7//v/+//7//v/+//7//z//P/8//3//f//
//////8BAP////8AAAIAAwADAAMABQAFAAUABQADAAQABAAEAAIAAAAAAP7//P/8//z/
/P/8//z//P/7//n/+f/6//r/+v/5//n/+v/6//z//P/8//v/+f/5//r/+v/7//z//f/+
//r/+v/7//v//P/9////AwAKAA8AFQAdACMALAA6AEcAUQBZAFgAUgBEADoANQAqABYA
BQD7//f/+f/5//j/+/8AAAEAAQAEAAYABAACAAIAAAAAAAAA/////wEAAQACAAAAAgAC
AAIAAQAAAP//AAABAAIAAwADAAMABAAEAAQABAAEAAMAAQADAAMAAwAEAAQABAAFAAcA
BwAHAAcABQAFAAQABAAGAAYABgAGAAUABgAGAAUABQAFAAcABwAGAAYABgAGAAYABgAG
AAYACAAIAAgACQAKAAoACgAKAAkACAAIAAgACgAKAAoACgAKAAsACwAMAA4ADgAPAA8A
DgANAA4ADgAOAA4ADgAOABEAEQASABIAEQARABEAEQATABQAFAATABMAFAAUABUAEwAT
ABMAEwAUABUAFgAXABYAFQATABIAEgASABIAEAARABEAEQASABEADgALAAoACwALAAsA
DAAIAAgACQAJAAgACAAJAAoACAAIAAcABwAJAAkACAAIAAUABQAFAAUABwAHAAcACAAH
AAYABQADAAUABgAGAAYABAAEAAQABAADAAMAAwAEAAQABAAEAAQAAgACAAMAAwACAAIA
AgACAAIAAQABAAAA/v////////8AAAEAAQD//wEAAQABAAEAAAD//////v/9//3//f/9
//z//P/8//v/+//8//z//P/5//n/+f/5//n/+v/6//n/+f/6//r/+v/4//r/+v/6//f/
9//4//j/+P/3//b/9P/1//b/9//4//j/+P/4//j/9//2//T/8//z//X/9f/1//T/9P/0
//T/9//4//f/+P/2//X/9P/0//b/9v/2//b/+P/3//T/9v/2//b/9v/2//b/9f/1//j/
9v/1//X/8//z//P/8//1//X/9f/1//X/9f/1//X/9f/1//X/9v/2//b/9//3//n/+f/5
//v/+//7//z//v/9//3//f////////////3//P/8//z/+v/6//r/+P/2//P/8v/x//D/
8f/y//L/8f/z//T/9P/0//P/8//0//T/9P/0//T/8//x//H/8v/y//L/8v/y//L/9P/y
//P/8//0//f/+f/7/wIACwAVAB0AKQA2AEYAUwBbAF0AVgBOAEYAPAAtABoACgD7//P/
8//z//H/9P/7//z/+f/7/wAA/v/8//r/+v/4//j/+P/1//X/9//3//j/9v/4//j/+//7
//v/+//6//n/+P/3//X/9f/2//b/+P/4//j/9//1//f/9//3//f/+P/5//v/+f/5//n/
+f/5//n/+P/4//j/+P/4//j/+f/6//r/+f/5//n/+//7//z//P/8//z/+v/6//r/+v/6
//r/+v/7//z//P/8//z//v/+////AAD///7//f/8//7//////wAA/v/+////////////
AQACAAMABAAFAAYABQAFAAYABgAHAAcABwAHAAUABgAGAAUABwAIAAgACQAHAAcABwAH
AAcABwAHAAcACQAJAAgACAAKAAoACgAIAAcABwAHAAgACAAGAAQABAACAAEAAAAAAAAA
AAABAAEAAQAAAAAAAAAAAAAA//////3//f/8//z/+//7//v/+//9//3//f/+//z//P/8
//v//f/+//7//v/+//7//v/+//3//f/9//7/AAAAAAAAAAD+//7///////7//v/+//7/
AAD//////v/+/////////wAAAQABAP//AQABAAEAAQD+//3//f/8//3///8BAAMAAwAC
AAEA/////wAAAAAAAP////////////8AAAAA//8BAAIAAgACAPz//v/+//7//////wAA
AAD////////+//7//v/+//7//v/+//7//v/+//7//f/9//v//f/9//3//P/8//z//P/8
//z/+v/6//z//f/+/wAA/v/8//r/+P/5//n/+f/6//z/9//4//7//P/8//z//P/8//z/
+//7//z/+v/5//n/+//7//v/+//7//v/+//7//v/+//7//v/+//7//v//P/6//r/+//7
//3//f/9/////////wAAAgADAAMAAwAFAAcABwAHAAUAAgACAAIAAAAAAAAA/v/8//r/
+v/6//r/+v/6//n/9//3//j/+P/4//f/9//4//j/+v/6//r/+f/3//f/+P/4//j/+P/4
//j//v/8//n/+f/6//v//f8BAAgADQAVAB0AKQA2AEIAUQBfAGMAYgBaAEwARgA7ACYA
EAD///f/9f/3//X/9v/7//7//////wIAAAD+//7//v/8//z//P/9//3///////7//P/+
//7//f/9//3//f////////////////8AAAAA///+//3/+//9//////////7//v/+////
AQABAAEAAQABAAEAAAAAAAAAAAAAAAAA//8AAAAA//8BAAEAAwADAAAAAAAAAAAAAQAC
AAMABAAEAAQABAAFAAYABgAGAAYABQAEAAQABAAFAAYABwAIAAgACQAJAAoACAAIAAkA
CQAJAAkACwAMAAwADAAMAAwADQANAA4ADgAPAA8ADwAPABEAEgASABEADwAQABAAEQAP
AA8ADwAPABEAEQARABEAEgATABMAFAASABIAEgAQAA8ADwAPABAADgAMAAoACgAKAAkA
CAAIAAcACAAKAAsACAAGAAUABAAEAAQAAwADAAUABQAEAAQAAQABAAEAAQACAAMABAAG
AAQABAAEAAMAAwAEAAQABAAEAAQABAAEAAMAAwADAAQABgAGAAYABgAFAAQABAADAAYA
BgAGAAYABgAFAAUABAAEAAUABQAFAAYABwAHAAUAAwADAAMAAwAFAAUABgAGAAcABwAH
AAcABwAGAAUAAwAFAAYABgAGAAMAAwADAAMAAwAEAAQAAwAFAAYABgAGAAEAAgABAAAA
AQADAAYACAAIAAcABgAEAAQABAAEAAQABgAGAAYABgAGAAYABQAFAAMABQAFAAUABAAE
AAQABAAGAAYABAAEAAUABQAFAAYABAAEAAQABAAGAAcABgAGAAYABAAEAAQABAAEAAQA
AwADAAUAAgAAAP//AAABAAIAAwADAAMAAwADAAIAAQAAAP//AAABAAIABAAEAAQABQAF
AAMAAwADAAUABgAHAAkADAALAAsACwANAA0ADQANAAsACAAIAAgABgAGAAYABAACAAIA
AgACAAIAAAAAAP///f/9//7//v/+//3//f/+//7//v/+//7//f/9//3//v/+//7//v/+
//7//v/+////AwAEAAEAAQAFAAwAEwAbACUAMQBAAE4AWwBjAGkAZABWAEoAQgAxABoA
CAD7//X/9f/1//X/+v8BAAIAAQADAAQABAACAAIAAAD+//7//v//////AQABAP///P/9
//z//v///wAAAQD///////////////8AAAAA/v/+//7//f/9/////////wAAAAAAAAEA
AQABAAEAAQABAAEAAAAAAAIAAgACAAIAAgACAAEA//8AAAEABAAFAAIAAgACAAIAAgAC
AAIAAgADAAQABQAHAAcABgAFAAQAAgACAAMABAAFAAYABwAIAAYABwAHAAgACgAKAAsA
CwAJAAkACwAMAA4ADgAOAA4ADQANAA4ADgANAA0ADQANAA8AEAAQAA8AEQASABIAEwAT
ABMAEwATABEAEQARABEAEQARABAAEAASABIAEgAQAA0ADQANAA4ADgAMAAoACgAKAAkA
CAAIAAQABAAFAAUABQAEAAQABAACAAIAAQABAAMAAwACAAIAAQABAAEAAQABAAEAAQAC
AAIAAgACAAEA//8AAAAAAAABAAIAAwAEAAMAAwADAAQAAgACAAIAAgAEAAQABQAFAAQA
BAAEAAQABAADAAMAAgAEAAUABQAFAAYABwAHAAUAAwADAAMAAwAFAAUABgAGAAMAAwAD
AAMABgAGAAYABQAFAAYABgAGAAMAAwADAAMABQAGAAYABQAFAAYABgAGAAAAAgACAAIA
AgADAAUABgAFAAUABQAEAAYABgAGAAYABAAEAAQABAAEAAQAAwADAAMABQAFAAUABgAG
AAYABgAFAAQAAQAAAAIAAwAEAAYABAAEAAQABAAEAAMAAgACAAEAAQABAAAAAgACAAEA
AAAAAAEAAgACAAIAAgABAAEAAwADAAMABAACAAIAAQABAAEAAQABAAEABAAEAAUABQAD
AAMAAwADAAUABQAHAAkABwAHAAgACQALAAsACwALAAwACwALAAsACwAHAAQABAAEAAQA
BAADAA==
         </WaveFormData>
      </LeadData>
      <LeadData>
         <LeadByteCountTotal>10000</LeadByteCountTotal>
         <LeadTimeOffset>0</LeadTimeOffset>
         <LeadSampleCountTotal>5000</LeadSampleCountTotal>
         <LeadAmplitudeUnitsPerBit>4.88</LeadAmplitudeUnitsPerBit>
         <LeadAmplitudeUnits>��V</LeadAmplitudeUnits>
         <LeadHighLimit>2147483647</LeadHighLimit>
         <LeadLowLimit>268435456</LeadLowLimit>
         <LeadID>II</LeadID>
         <LeadOffsetFirstSample>0</LeadOffsetFirstSample>
         <FirstSampleBaseline>0</FirstSampleBaseline>
         <LeadSampleSize>2</LeadSampleSize>
         <LeadOff>FALSE</LeadOff>
         <BaselineSway>FALSE</BaselineSway>
         <ExcessiveACNoise>FALSE</ExcessiveACNoise>
         <MuscleNoise>FALSE</MuscleNoise>
         <LeadDataCRC32>2793766258</LeadDataCRC32>
         <WaveFormData>
9v/2//b/9v/1//T/8//y//T/9P/0//T/8v/y//L/8v/y//L/8v/y//T/9P/0//T/8//y
//H/8P/z//T/9f/2//P/8v/x//D/8P/w//D/8P/y//L/8v/y//H/8P/v/+7/7//w//H/
8//w/+3/7v/t/+3/7v/v//D/8P/x//H/8//x//L/8v/0//b/+v/8//////8BAAEAAQD/
/////////wMABgAGAAYABAAGAAgACQAKAAoACgAIAAIA///+//z//f/7//r/+v/5//b/
8v/t/+r/6P/l/+T/5v/m/+b/5//m/+T/4v/h/+H/4v/j/+X/5v/m/+b/5v/m/+b/5v/m
/+b/5v/k/+L/3//Y/9H/z//T/9n/5P/z/wMAFQAoAEUAaACGAKUAxgDqAA0BIQEbAQ4B
9wC6AG8ASwBEADQAIQAYAAsA+v/0//X/8v/w//L/9P/x//D/7//u/+r/6P/o/+j/6f/p
/+r/6v/p/+f/5v/k/+X/5f/m/+f/6P/p/+v/6//o/+j/5v/m/+f/6f/r/+z/6v/p/+f/
5v/n/+j/6f/q/+z/7P/s/+z/6v/q/+n/6f/s/+z/7P/u/+7/7v/u/+7/7//v//D/8P/z
//X/9f/1//T/8//z//P/8//z//b/9v/2//f/9//3//n/+f/5//v//f///wAAAQABAAEA
AQABAAMACAAMAA4ADwAQABIAEgATABUAGAAbABoAGwAdAB4AHQAdAB0AHgAgACMAJQAp
ACgAJwAmACYAJwAnACYAKQAtAC0ALQAsACkAJwAmACQAIgAgAB8AHgAcABsAGAAUABQA
EAANAAwACQAIAAgABgABAP///f/7//n/+v/7//z/+v/6//n/+P/4//f/9v/2//f/9//3
//f/9f/1//X/8//0//X/9//4//b/9//3//f/9//2//X/9P/1//j/+v/7//n/+P/4//j/
9//4//n/+f/4//j/9//2//j/+f/5//n/+//8//3////8//n/+P/3//j/+f/6//v/+v/7
//v/+v/5//n/+f/4//r/+v/6//r/+f/4//b/9f/4//j/9//3//b/9v/2//T/9P/0//T/
9P/0//X/9v/3//f/9v/0//P/9f/1//X/9f/z//P/8//y//D/8P/x//H/8//0//X/9v/1
//T/8//y//T/9P/0//T/8//y//H/8P/w//D/8P/x//P/8//z//P/8f/w//D/8P/w//D/
8P/w//H/8f/v/+//7//u/+7/8f/y//P/9f/0//X/9P/0//b/+P/5//z//f///wEAAwAD
AAMAAwADAAUABQAHAAoACQAIAAcACAAKAAsADAAMAA4ADAAIAAUABAACAAEA//8AAAAA
///8//b/8f/u/+z/6//q/+r/6v/q/+v/6//q/+f/5//m/+b/6P/p/+r/6v/o/+j/6P/o
/+j/6P/o/+j/7P/q/+P/2v/V/9P/1//d/+j/+f8LAB8AMgBPAHIAkgCtAMwA8gAVAScB
JQEUAfsAvgBxAEkARAA4ACMAGAANAAAA/P/7//b/9P/2//r/9//2//X/9P/w/+7/7v/u
/+//7//w//D/7v/t/+3/7P/u/+3/7f/t//D/8f/z//P/8f/w/+3/7P/u/+//8P/w//D/
7//t/+z/7f/u/+//8P/y//L/8v/y//H/8P/u/+3/8f/y//P/9v/0//T/9P/0//P/8//0
//T/9//5//n/+f/2//X/9f/1//b/9//7//z//P/9//3//f/9//3//f///wEAAwAEAAUA
BgAHAAgACQAKAA4AEQASABEAEgAUABQAFgAZAB0AIQAiACMAJQAmACYAJQAkACQAJwAp
ACoALQAvAC8ALwAwADIAMQAvADEAMwAzADMAMgAvAC0ALAAqACcAJgAmACYAIwAhAB0A
GAAYABQAEQAQAA8ADgAOAAwABwAFAAMAAQD//wAAAQACAAAAAAD///7//v/9//z//P/9
//3//f/9//z/+//6//f/+P/5//v//P/8//3//f/9//v/+v/5//j/+v/8//3//f/6//j/
9//2//r//P/+/////v/+//3//P/7//v/+v/5//z//v8AAAMAAAD9//z/+//7//v/+//7
//z//f/9//z/+//7//v/+v/8//z//P/8//v/+v/4//f/+v/6//n/+f/4//j/+P/2//j/
+P/4//j/+f/5//n/+f/3//b/9P/z//T/9f/2//f/9//3//f/9v/2//b/9//3//j/+P/4
//j/9//2//X/9P/1//b/9//4//r/+v/6//r/+f/4//f/9//5//n/+P/2//b/9v/2//b/
9//3//X/+f/5//j/+P/3//b/9f/1//f/+f/5//r/+v/8//3/AAABAAMABQAHAAkACQAJ
AAkACAAHAAgACgALAAwADQAQABEAEQARABAAEgAQAAwACQAIAAYABQADAAAAAAD///z/
+f/1//P/8v/s/+r/6f/o/+r/6//r/+r/6//r/+r/6v/p/+n/6f/o/+n/6v/r/+z/6v/q
/+r/6v/o/+r/5f/g/9v/1//X/9n/4P/v////EQAmAEEAZACIAKUAvgDcAP8AHwElARYB
AQHUAI0AVwBIADwAJwAYAA8ACAACAAEAAAD8//T/8v/y//L/8v/y//P/8v/z//T/8P/v
/+//7v/v/+//8P/w//D/7//v/+//7v/v//H/8f/z//T/8//0//P/8//z//L/9f/1//T/
9P/0//T/9P/0//T/9P/0//T/9v/2//X/9f/z//L/8f/y//T/9P/0//T/8v/x//H/8P/y
//P/8v/x//H/8f/y//P/8P/v//H/8P/0//X/9f/1//P/8//z//X/9P/1//X/9f/4//n/
+v/7//n//P/+//7///8AAAIAAgADAAUACAALAAsACwAMAAwADgAPABAAEgASABMAEwAV
ABkAGQAZABoAGgAZABcAGQAYABcAFgAUABYAFQAVABQADgAMAAsACgAIAAcABAAAAAAA
/P/5//j/9v/0//P/8P/v/+3/6//p/+T/5P/k/+T/5v/m/+X/5P/j/+H/3//e/9//3//f
/9//3//f/9//3f/c/9v/2//a/9z/3f/d/93/3//e/93/3P/c/97/3//f/9//3v/e/97/
3P/c/9z/2//d/97/3v/e/9z/3f/d/93/3f/e/9//4f/h/9//3//f/93/3f/d/93/3v/f
/9//3v/b/9v/2//a/9r/2v/a/9r/3P/c/9v/2//a/9r/2f/Z/9z/3P/c/9r/2v/a/9r/
2v/Y/9f/1v/V/9j/2P/X/9f/1f/V/9X/1f/X/9f/1//W/9T/1P/V/9X/1v/W/9b/1v/W
/9b/1v/W/9T/1P/U/9T/1v/W/9b/1v/U/9T/1P/V/9X/1f/V/9X/2f/Y/9b/1P/U/9T/
1P/U/9X/1f/T/9f/1//W/9b/1P/U/9T/1f/X/9n/2f/a/9z/3v/f/+L/4//l/+f/6f/r
/+v/6//r/+n/6f/r/+7/8P/w//D/8v/z//P/8//y//P/8v/v/+3/7P/q/+n/5//l/+T/
4v/e/93/2f/X/9b/0f/Q/9D/0P/S/9P/0//S/9P/0//S/9L/0P/R/9L/0v/U/9T/1P/U
/9L/0v/S/9L/0P/O/8v/xv/D/8H/wf/H/9L/4f/z/wcAIgBHAGwAhgChAMIA4AD9AAsB
AwHuAMcAggBHADMAKAAUAAUA/P/x/+r/6P/n/+T/4v/e/9z/3f/c/9v/2v/Z/9j/2f/a
/9j/1//X/9b/2P/X/9f/1v/Y/9f/1//X/9f/1//Y/9f/2P/Y/9b/1v/W/9f/2P/Y/9v/
2//a/9r/2P/Y/9j/2P/a/9r/2v/a/9z/3P/b/9v/2v/a/9r/3P/d/97/3//g/+H/4f/i
/+L/4v/j/+L/4f/i/+H/4f/h/+H/4f/k/+T/5v/n/+f/5//p/+n/6f/r/+v/7f/u/+//
8v/z//T/9f/z//b/+P/4//z//v8BAAIAAQADAAYACQAJAAkACgAKAA4ADwAQABIAEgAT
ABMAFQAZABkAGQAaABoAGQAXABkAGQAZABkAGAAZABcAFgAUAA4ADAALAAoABgAFAAIA
/v/+//r/9//2//P/8v/y//D/7//t/+v/6f/k/+T/5P/k/+T/5P/j/+L/4v/h/+D/4P/f
/9//3//f/+H/4f/h/9//3f/d/97/3v/e/9//3//f/9//3v/d/9z/3P/e/9//3//g/+D/
4f/i/+L/4v/i/+H/4v/k/+X/5v/n/+n/6v/r/+v/7P/t/+//7v/t/+7/7//x//H/8f/x
//T/9f/1//T/9f/1//X/9P/0//T/9P/0//X/9v/2//f/9v/2//X/9f/3//j/+f/4//r/
+v/6//r/+f/5//n/+f/7//z//P/9//z/+//6//n/+v/7//z//P/+//7///////7//v/+
//7///8AAAEAAgABAAAA///+////AAABAAIAAAAAAAAAAQD//wEAAQACAAIAAgACAAIA
AQABAAAA/f8BAAEAAAAAAAIAAgACAAMAAQADAAMABAAEAAYABwAKAAkACwANAA8AEAAR
ABIAEwARABEAEwAWABYAFgAWABgAHAAdAB4AHgAdABoAFQARABIAEAAPAA0ACgAKAAkA
BgAAAPv/+P/2//T/9P/1//b/8//z//L/8P/x//H/8P/w//D/8f/y//L/8v/y//L/8v/0
//T/9P/0//D/7v/p/+L/2//b/93/4//u//n/BwAXACgARQBqAIoApQDEAOYACQEdAR0B
EgH5AMQAfwBTAEoAPAAnABoACwD+//r/+//6//j/+P/4//T/8v/w/+7/7f/s/+3/7v/r
/+v/7P/s/+n/5//m/+T/5v/n/+n/6//q/+n/6f/n/+j/6P/m/+b/6P/p/+r/6v/q/+n/
5//m/+f/6P/p/+r/6//q/+n/6P/q/+r/6f/p/+z/7P/s/+7/7f/s/+v/6v/s/+3/7//w
//D/8f/w/+//7//v//D/8f/x//H/9P/0//X/9f/0//P/9P/1//b/+f/5//v//P/9//7/
//8AAAEAAgAGAAkACgAJAAoADAAMAA4AEQAVABkAGAAZABsAHAAfAB8AHwAgACMAJQAm
ACkAKAAnACYAJgAoACkAKQAtAC0ALQAtACwALQArACoAKAAlACQAJAAkAB8AHQAZABQA
FAASABEAEgAOAAwACwAIAAYABQAEAAMAAAAAAAAAAAD///7//P/6//3//f/9//7/+//7
//v/+//7//v/+//5//v/+//8//z/+v/7//v/+//+//7//v/+//z//v//////AQAAAAAA
AAD//wAAAQABAAAAAAD///7///8BAAIAAwACAAIAAgADAAMAAQABAAEAAwADAAMAAwAD
AAMAAgAAAAAAAQACAAIAAAAAAAAAAAAAAAAA/////wEAAgACAAMAAwACAAEA/v///wAA
AQACAAAA///+//3//v/+//3//f////////////3//f/9//z//f/+/wAAAQD///7//f/8
//7//v/+//7/AAAAAAAAAAD///7//f/8//7//v/+/////f/9//3//f/9//7//v/+//7/
/v/7//v/+v/3//n/+f/4//j/+v/6//r/+//5//v/+//8//7/AAABAAQAAwAFAAcACQAJ
AAkACQAJAAkACQALAA4ADAAMAAwADgASABMAFAAUABIAEAAMAAkABgAEAAMAAQACAAIA
AQD+//r/9f/y//D/7//u/+7/7v/s/+3/7f/s/+3/7f/s/+z/7P/t/+7/7v/t/+z/6//q
/+3/7v/v//D/7v/s/+f/4P/b/9n/3//n//D///8PAB0AMgBRAHYAkgCtANAA9AATAR8B
GwEIAekArgBrAE0ASAA4ACUAGgAPAAQAAAD///7//v/+/wAA/v/8//r/+P/0//L/8v/y
//P/8//0//T/8v/x//H/8P/x//H/8v/z//P/8//0//P/8P/w/+7/7v/v//H/8//0//P/
8//y//L/9P/0//T/9P/2//b/9v/2//b/9v/1//X/+P/4//j/+v/4//j/+P/4//j/+f/7
//z//P/9//z/+//8//v/+//7//z//f8BAAIAAwADAAIAAQAEAAUABgAJAAgACQAJAAkA
CgALAAwADQAQABQAFwAYABcAGAAaABoAHAAfACMAJwAnACcAKAAoACoAKwAsAC4AMQAz
ADQANwA1ADMAMQAwADIAMwAzADcANwA3ADcANgAzADEAMAAuACsAKgAqACoAJwAlACEA
HAAcABgAFQAUABEAEAAQAA4ACQAHAAUAAwADAAQABQAGAAUABAACAAAAAAD///7//v/7
//v/+//7//v/+//7//n/+v/7//3//v/7//v/+v/5//r/+v/6//r/+P/6//v/+//7//r/
+v/6//3//v///////f/8//r/+P/6//v/+//7//r/+v/6//v/+//5//n/+f/7//v/+//7
//n/+f/4//b/9v/3//j/+P/2//b/9v/2//b/9v/1//X/9v/2//X/9f/0//T/9P/y//L/
8v/y//L/7//v/+//7//u/+7/7f/t/+7/7//w//H/7//v/+//7v/u/+7/7//v/+z/7P/s
/+z/6v/q/+r/6v/r/+z/7f/u/+3/7P/r/+r/6v/q/+r/6//t/+3/6v/o/+j/6P/o/+r/
6//r/+n/6v/p/+f/5v/o/+j/6P/p/+r/7f/u//D/7//w//D/8v/1//f/+f/7//n/+f/5
//n/+f/5//v//v8AAAAAAAACAAMAAwADAAIAAwACAP///f/6//j/9//1//L/8v/x/+7/
7P/n/+T/4v/d/9z/3P/c/93/3//g/+D/3f/d/9z/3P/c/93/3v/e/97/3v/e/97/3f/c
/9v/2v/a/9r/1f/O/8v/y//N/9X/4P/v/wMAFwAyAFMAdgCQAK0AzgDyABMBHQETAQAB
2QCSAFMAPwA2ACIAFQAMAAEA9v/y/+//6v/o/+r/6P/o/+j/6P/o/+b/5P/k/+T/4//j
/+T/5P/k/+P/4//i/+D/3//f/9//4v/j/+X/5f/i/+L/4P/g/+L/4//k/+T/5f/l/+T/
5P/i/+L/4v/i/+b/5v/m/+b/6P/o/+f/5//o/+j/6P/q/+j/6P/o/+j/5//n/+j/6P/r
/+3/7f/t/+3/7f/u/+//7//v//L/8v/0//X/9f/1//P/8//z//X/9//5//r/+//+////
AAABAAEABAAGAAYACQAKAAwADAANAA8AEgAVABgAGQAbABwAGwAbABsAHAAdAB8AIAAj
ACMAIwAjACQAJAAjACEAIwAlACUAJQAkACMAIQAgAB4AGgAYABcAFgAUABMAEAAMAAgA
BAABAAAAAAAAAAEAAAD7//n/9//1//L/8v/y//L/8P/w/+//7v/u/+3/7P/s/+z/7f/u
/+//7f/t/+3/6//p/+n/6v/q/+v/7f/u/+//7f/s/+v/6v/r/+7/8P/x/+//7v/u/+7/
7f/u/+//7//w//D/7//u/+z/7f/t/+3/7f/u/+//8f/x/+//7//v//H/8f/x//H/8v/z
//P/8v/v/+//7//u/+7/7v/u/+7/7v/u/+3/7f/s/+z/6//r/+3/7v/v/+7/7P/s/+z/
7P/t/+3/7f/t/+z/7P/r/+v/6f/p/+n/6f/q/+v/7P/s/+v/6v/q/+n/6f/q/+v/7P/r
/+r/6f/o/+j/6P/o/+j/6//s/+3/7v/r/+r/6f/p/+f/5f/n/+r/6f/o/+f/5v/k/+X/
5f/j/+j/6f/p/+r/5//m/+X/5f/l/+f/5//o/+r/7P/t//D/7//x//P/9f/4//n/+v/7
//r/+f/6//z//f/+////AgACAAMABAAEAAYABAAAAP3//P/6//n/9//1//T/8v/u/+3/
6f/n/+b/4v/g/9//3v/d/93/3P/a/9v/2//a/9r/2P/Z/9r/2v/b/9z/3f/e/93/3P/b
/9r/1v/W/9X/0v/N/8f/w//J/9D/1f/h//f/DgAlAEYAagCLAKgAxgDnAAUBGwEYAQsB
8AC3AGsAPAAwACEADAADAPr/8P/t/+r/6P/o/+T/4v/g/97/3P/c/9z/3v/g/9z/2//b
/9r/2v/Z/9n/2P/a/9n/2f/Z/9n/2f/a/9n/2f/a/9n/2v/X/9f/1//W/9j/2f/Z/9r/
2v/a/9r/2v/b/9r/2f/Y/9v/3P/c/93/3v/e/97/4P/f/97/3f/c/9z/3f/f/+D/4f/h
/9//3f/f/9//4P/h/+H/4f/k/+T/5P/l/+X/5f/n/+f/5//p/+n/6//s/+3/8P/x//L/
8//z//b/+P/4//n/+v/8//z//f///wIABQAEAAUABwAIAAsADQAPABIAEgATABMAFQAV
ABUAFQAWABcAFwAWABkAGgAZABgAFgAWABUAFQAUABAADgANAAwACgAJAAYAAgACAP7/
+//6//b/9P/z//D/7v/t/+z/6//m/+b/5v/m/+b/5v/l/+T/5P/j/+L/4v/g/9//3v/d
/97/3//g/9//3f/d/97/3v/g/+H/4f/h/+P/4v/h/+D/3//g/+D/3//g/+D/4f/i/+H/
4v/j/+P/5P/k/+P/4v/k/+X/5f/l/+P/5P/l/+f/5//l/+X/5f/l/+X/5f/l/+b/5//n
/+b/5f/l/+X/5P/i/+L/4v/i/+X/5v/m/+f/5v/m/+X/5f/k/+T/5P/i/+P/5P/l/+b/
4//j/+P/4//m/+b/5f/l/+T/4//i/+H/4//j/+P/4v/k/+T/5f/l/+P/4v/h/+D/4//k
/+X/5v/l/+T/4//i/+L/4v/i/+L/5P/k/+T/5f/h/9//3//i/+T/5P/k/+T/4v/j/+P/
4f/j/+P/4v/i/+X/5v/n/+n/5v/n/+b/5v/n/+r/7P/w/+//8f/z//X/9v/3//j/+f/5
//n/+//+//z//P/8//7/AQADAAUABgAGAAQAAAD9//7//P/7//n/+P/4//f/9P/u/+n/
5v/k/+H/4P/g/+D/4P/h/+H/4P/h/+H/4P/g/+D/4f/i/+L/4f/g/9//3v/h/+L/4//k
/+D/3v/b/9T/z//N/8//0//e/+n/9/8LAB4ANwBaAH4AmQC2ANwA/QAdASkBIgEPAewA
qwBlAEYAPgAtABoADQACAPj/9//2//b/9P/0//X/9P/z//L/7v/s/+z/7P/t/+3/7v/u
/+z/6//r/+r/7f/t/+7/7//v/+//8P/v/+7/7v/s/+z/7P/t/+7/7v/v/+//7v/u/+//
8P/x//L/8v/y//L/8v/0//T/8//z//b/9v/2//j/9//2//X/9P/1//f/+v/8//z//f/8
//v//P/7//v/+//9//3/AAAAAAAAAQABAAEABAAFAAYACQAKAAsACwALAAwADQAOAA8A
EAAUABcAGAAbABwAHgAeACEAIwAmACkAKQApACoAKgArACsAKwAsAC4AMQAzADcANgA1
ADQANAA1ADUANAA3ADkAOQA5ADgANQAzADIAMAAwADAAMQAyAC8ALQApACQAJQAiACAA
IAAcABoAGQAWABUAEwARAA8ADQAOAA8AEAAMAAoABwAEAAUABQAFAAYABwAHAAcABwAG
AAUABAABAAMAAwAEAAQAAgADAAMAAwAFAAQAAwACAAAAAgADAAMAAQAAAAAAAAABAAIA
AwADAAAAAAD///7//v/////////9//7///8BAP///f/9//3//f/9//3//f/9//3//P/6
//v/+//7//r/+P/4//j/+P/2//b/9f/1//j/+P/3//f/9//2//X/8v/z//T/9f/2//P/
8//z//P/8//y//D/7//w//H/8v/z//H/8f/x//D/8v/y//P/8//w//D/8P/w/+7/7v/u
/+7/8P/w//D/8P/v/+7/7f/s/+7/7v/u/+//7//v/+7/7v/u/+7/7v/t/+3/7P/p/+z/
7f/t/+7/7P/s/+z/7f/v//H/8f/y//D/8v/z//b/+f/7//3////9//3//f/9//3//f//
/wIAAwAEAAUACAAIAAkACgAKAAoACAAEAAEAAAD+//3/+//6//r/+f/2//D/6//o/+b/
4//i/+L/4v/j/+X/5v/m/+P/4//i/+L/4v/j/+T/5P/k/+T/5P/k/+b/5v/m/+b/5v/k
/9//2v/V/9P/0//b/+j/9/8JAB0ANABTAHgAlgCzANAA8gAVAScBHwEMAesAqgBlAEUA
PAAuAB0AEgAJAAAA/P/5//r/+P/2//L/8//y//H/8P/s/+r/6v/q/+f/5//o/+j/6f/p
/+r/6v/p/+f/5v/l/+j/6f/r/+v/6v/q/+j/6P/m/+f/6P/o/+v/6//q/+r/6P/o/+j/
6P/o/+j/6P/o/+r/6v/p/+n/6P/o/+j/6v/s/+z/7P/s/+v/6//s/+z/7f/v/+//7//w
/+//7//v/+//7//y//L/9P/1//X/9f/1//X/9f/3//v//f/+/////v///wAAAQACAAYA
CQAKAAsADAAOAA4ADwARABQAFwAWABcAGQAaAB0AHQAdAB4AHwAhACIAJQAnACcAJwAo
ACgAJwAlACcAKQApACkAKAAnACUAJAAiAB4AHAAbABoAGAAXABQAEAAMAAgABQAEAAMA
AgACAAAA/f/7//n/9//2//b/9v/2//b/9v/1//T/8//x/+//7v/w//H/8v/z//H/8f/x
/+//7//v//D/8P/y//P/8//z//L/8P/u/+z/7v/w//H/8f/x//D/8P/w/+//8P/x//H/
8P/w/+//7v/u/+//7//v//D/8v/0//f/9P/x//D/7//v/+//7//v//L/8//z//L/7//v
/+//7v/w//D/8P/w//D/8P/v/+//7v/u/+3/7f/w//D/8P/u/+3/7P/r/+r/6f/p/+n/
6f/s/+z/6//r/+v/6//r/+v/6//r/+v/6v/p/+j/6P/n/+f/6P/p/+r/6f/o/+f/5v/k
/+T/5P/k/+f/6P/p/+r/5//m/+X/5f/m/+f/6P/p/+n/6P/n/+b/5v/m/+b/5v/o/+n/
6f/n/+f/5//m/+b/6P/o/+j/6f/p/+v/6//s/+r/7P/t//D/8f/z//X/9//3//f/9//3
//f/9//5//z//P/8//z//v8AAAEAAgACAAMAAgD///3/+//4//b/8//y//L/8f/u/+z/
5//k/+L/3f/c/9z/3P/e/9//3//e/93/3f/c/9z/3P/d/97/3v/e/97/3v/e/97/3v/e
/97/4P/g/9v/1v/P/8n/y//V/97/5f/3/w0AIAA5AFwAfACVALIA1AD7ABMBFwEGAesA
uABxAEMAOgAyAB0AEAAFAPz/9v/1//L/8P/w/+7/7//u/+3/7P/o/+b/5v/m/+f/5//o
/+j/6P/n/+f/5v/m/+X/5f/l/+T/5f/n/+f/5P/k/+L/4v/k/+X/5v/m/+f/5//m/+b/
5v/m/+b/5v/q/+r/6v/q/+r/6v/p/+n/7P/s/+z/7v/u/+7/7v/u/+3/7f/u/+7/7//x
//H/8f/y//H/8f/x//H/8f/0//T/9v/3//f/9//3//f/9//5//n/+//8//3//P/9//7/
//8CAAYACQAKAAsADAAOAA4ADQAPABIAFQAWABcAGQAaABsAGwAbABwAHQAfACAAIwAj
ACMAIwAkACYAJQAjACUAKQApACkAKAAnACUAJAAiAB4AHAAbABoAGAAXABQAEAAOAAoA
BwAGAAUABAAEAAIA/f/7//n/9//2//b/9v/2//b/9v/1//T/8//x/+//7v/u/+//8P/x
//D/7//u/+v/7f/t/+7/7v/w//H/8f/x//H/8P/v/+7/8P/y//P/8//y//D/7//u/+//
8P/x//H/8f/y//L/8v/w//H/8f/x//H/8v/z//X/8f/v/+//7//x//H/8f/x//L/8//z
//L/8P/v/+7/7P/t/+7/7//w/+7/7v/t/+3/8P/w/+//7//w//D/8P/u/+3/7P/r/+r/
7P/t/+7/7//v/+7/7P/r/+3/7f/t/+3/7//v/+//7v/s/+z/7f/t/+3/7v/v//D/7v/u
/+7/7v/v//D/8f/y//X/9v/3//j/+//+/wEABQALAA0ADQALAAwACQAIAAcABgAGAAcA
BwAFAAQAAwABAAAA/v/+//7//////wEAAQACAAEAAgACAAQABwAJAAsADQAKAAkACAAH
AAUABQAHAAoADAAMAAwADgAOAA8AEAAQABAADgAKAAcABgAEAAMAAQD///7//P/4//b/
8f/u/+z/5//m/+b/5v/o/+n/6f/o/+X/5f/k/+T/5P/l/+b/5v/m/+b/5v/m/+T/5P/k
/+T/5P/g/93/2P/T/8//0//b/+T/8f8BABMAKgBJAG4AjAClAMQA6gANAR0BFwEGAecA
qgBnAEkAQAAuAB0AFAAFAPr/9v/5//b/9P/0//D/8f/w/+//7v/u/+z/7P/s/+j/5//n
/+b/5//n/+j/6P/q/+n/6f/p/+j/5//n/+X/5v/m/+T/5P/j/+P/4//i/+X/5f/k/+T/
5P/k/+T/5P/m/+b/5v/m/+f/6P/o/+n/6f/o/+f/6P/p/+r/6//s/+v/6//s/+z/7f/v
/+//7//v/+//8P/x/+//7//y//L/9v/3//f/9//3//f/9//5//v//f/+////AgADAAQA
BQAEAAgACwAMAA8AEAASABIAEQATABYAGQAaABsAHQAeACEAIQAhACIAIwAlACYAKQAr
ACsAKwAsACwAKwApACsAKwArACsAKgArACkAKAAmACIAIAAfAB4AHAAbABgAFAARAAwA
CAAGAAUABAAEAAIAAAD///7//f/4//j/+P/4//b/9v/1//T/9P/z//L/8v/x//H/8f/x
//P/8//z//H/7//v//D/8P/x//P/9P/1//P/8v/x//D/8v/0//X/9f/0//L/8f/w/+//
8P/x//H/8//0//T/9P/0//X/9f/1//P/9P/1//f/9f/z//P/8//z//P/8//z//b/9//3
//b/9f/1//X/9P/y//L/8v/y//T/9P/z//P/8v/y//H/8f/y//L/8v/w//D/8P/w//D/
8f/x//H/8f/y//L/8f/x//D/7//u/+3/7//v/+//7v/u/+7/7//v/+7/7v/u/+7/7v/u
/+7/7v/t/+z/6//q/+v/7P/t/+7/7f/s/+v/6//t/+3/7f/t/+3/7P/r/+v/6f/p/+n/
6f/s/+z/7P/s/+v/6f/o/+b/5//p/+z/7f/u/+7/7v/w/+7/7//y//P/9//4//r/+//5
//n/+f/6//z//f/+////AgADAAUABgAIAAYAAgACAAEAAAD+/////P/5//b/9P/0//T/
9P/z/w==
         </WaveFormData>
      </LeadData>
      <LeadData>
         <LeadByteCountTotal>10000</LeadByteCountTotal>
         <LeadTimeOffset>0</LeadTimeOffset>
         <LeadSampleCountTotal>5000</LeadSampleCountTotal>
         <LeadAmplitudeUnitsPerBit>4.88</LeadAmplitudeUnitsPerBit>
         <LeadAmplitudeUnits>��V</LeadAmplitudeUnits>
         <LeadHighLimit>2147483647</LeadHighLimit>
         <LeadLowLimit>268435456</LeadLowLimit>
         <LeadID>V1</LeadID>
         <LeadOffsetFirstSample>0</LeadOffsetFirstSample>
         <FirstSampleBaseline>0</FirstSampleBaseline>
         <LeadSampleSize>2</LeadSampleSize>
         <LeadOff>FALSE</LeadOff>
         <BaselineSway>FALSE</BaselineSway>
         <ExcessiveACNoise>FALSE</ExcessiveACNoise>
         <MuscleNoise>FALSE</MuscleNoise>
         <LeadDataCRC32>3770672335</LeadDataCRC32>
         <WaveFormData>
CAAIAAgACAAKAAoACgAKAAoACgAKAAoACgAKAAoACgAJAAgABwAGAAgACAAIAAgABgAG
AAYABgAGAAYABgAGAAgACAAIAAgACAAIAAgACAAIAAgACAAIAAgACAAIAAgABgAGAAYA
BgAHAAcABwAHAAcABgAGAAcABQAEAAQABQAGAAcACgAMAA0ADwAQABEAEQARABEAEQAQ
ABAAEAAOAAwACQAHAAYABgAFAAQABAACAAIAAwADAAMAAwAEAAQAAgABAAEAAwAFAAYA
BwAHAAUABQAFAAUABQAFAAUABQAGAAYABgAGAAYABwAHAAcACQAJAAkACQAIAAgACAAI
AAkACQALAAsADQAOABEAEQASABQAFwAaAB8AHwAWAP7/4P/H/7D/n/+O/4f/hP99/3r/
hP+a/7P/xf/T/+L/8//8/wAAAAAGAAsADQANAAsACwALAAsACwALAAsADAAMAAwACgAK
AAoACgAKAAoACgAKAAoACgAKAAoACgAKAAsACwANAA0ADQANAAwADAAMAAwADgAOAA4A
DwAPAA4ADgAPAA4ADgANAAwADQAPABEAEgARABAADwAOABAAEAAQABAAEQARABEAEAAP
AA8ADwAPABAAEAAQAA8ADwAQABAADwAPAA8AEAAQABAAEQARABEAEQARABAAEAASABIA
EgASABEAEAAPAA0ADQAOAA4ADQAMAAwADAAMAA4ADQANAA0ACwALAAoACgAKAAoACgAJ
AAkACAAIAAcABQAFAAUABQAGAAYABQADAAQABgAHAAcABQAGAAYABgAGAAYABwAHAAUA
BQAFAAUABwAHAAcABwAIAAgACAAHAAUABQAFAAUABwAHAAcABwAJAAkACQAJAAcABwAI
AAgACAAIAAgACAAGAAYABQAFAAUABQAFAAUABQAFAAUABQAHAAcABwAHAAUABQAFAAUA
AwADAAIAAgAEAAQABAAEAAIAAgACAAEA//////////8BAAEAAQABAP///v/+//7//v/+
//7//v8AAAAAAAAAAP7//v/+//7/AAAAAAAAAAD+//7//v/+/wAAAAAAAAAA/v/+//7/
/v/+//7//v/+//7//v/+//7//P/8//z//P/8//z//P/8//z//P/8//z//P/8//z//P/8
//z//P/8//3//f/8//z//P/8//z//P/+//7//v/9//v/+//7//v/+//8//z//P/8//z/
/P/6//r/+//7//v/+//7//r/+v/7//v/+v/8//3//f/9////AAABAAMABgAHAAcABwAH
AAcACAAIAAYABAACAP///f/8//r/+f/4//j/+P/4//n/+f/5//n/+v/6//r/+f/5//v/
+//8//3//f/9//3/+//7//v/+//7//v//P/8//z//P/8//3/+//7//v/+//9//3//v/+
//3//P/8//v/+//9////AgADAAcABgAGAAkAEAAXABUABgDu/9L/t/+g/4v/fP9x/27/
af9k/2z/gP+b/7P/v//Q/+P/7P/u//L/+v8BAAMAAwABAAEA//////////8BAAIAAgAC
AAIAAgACAAIAAgACAAIAAgAAAAAAAAAAAAAAAAABAAEAAgADAAQABQAEAAQABAAEAAQA
BAAEAAUABQAEAAQABQAEAAQAAwACAAMABQAHAAgABgAGAAYABgAGAAYABgAGAAUABQAF
AAQABQAFAAUABQAGAAYABgAFAAUABgAGAAUABQAFAAYABgAGAAcABwAHAAcABwAGAAYA
BgAGAAYABgAGAAYABgAFAAMABAAEAAMABAAEAAQABAACAAEAAQABAAEAAQAAAAAA/v/+
//7//f////7//v/9//3//f/9//3//P/8//v/+f/7//z//P/7//n/+v/6//r//P/8//3/
/f////////////3//f/9//3/AAAAAAAA///9//3//f/9////////////////////////
////AAAAAAAAAAAAAAAAAAAAAP//////////////////////////////////////////
///////////+//7//v/+//7//v/+//7//v/9//v/+//7//v//f/9//3//f/9//z//P/8
//7//v/+//7//v/+//7//v/+//7//v/+/wAAAAAAAAAAAAAAAAAAAAACAAIAAgACAAIA
AgACAAIAAAAAAAAAAAACAAIAAgACAAIAAgACAAIAAgACAAIAAgACAAIAAgACAAQABAAE
AAQAAgACAAIAAgABAAEAAAAAAAIAAgACAAIAAgACAAIAAQABAAEAAgACAAIAAgACAAAA
AAABAAEAAQABAAEAAAABAAMABAAEAAMAAwACAAEAAwAEAAUABwAKAAsACwALAAsACwAM
AAwADAAKAAgABQABAAAA/v/9//z//P/8//z//f/9//3//f/+//7//v/9////AQABAAIA
AQABAAEAAQADAAMAAwADAAMAAwAEAAQABAAEAAQABQAHAAcABwAHAAUABQAGAAYABgAG
AAcABwADAAUABwAIAAsADQAOABAAEwAYABsAGwASAPr/3v/D/6r/l/+G/3v/dP9t/2T/
aP94/5f/sf/B/9D/4f/s//D/9P/6/wEABwAJAAcABwAHAAcABwAHAAUABgAGAAYACAAI
AAgACAAIAAgACAAIAAgACAAIAAgACAAIAAkACQAJAAkACQAJAAwADAAMAAwACgAKAAoA
CwALAAoACgALAAoACgAJAAgACAAJAAoACgAKAAoACgAKAAgACAAIAAgACQAJAAkACAAH
AAcABwAHAAgACAAIAAcABwAIAAgABwAFAAUABgAGAAYABwAHAAcACQAJAAgACAAIAAgA
CAAIAAoACgAKAAkABwAIAAgABwAGAAYABgAGAAYABQAFAAUABQAFAAQABAACAAIAAgAB
AAEAAAAAAP/////////////+//7//f/7//v//P/8//v//f/+//7//v/8//z//f/9//3/
/f/9//3////////////+//7//v/9/////////////f/9//3//f////////////////8A
AAAAAAAAAAAAAAACAAIAAQABAAEAAQABAAEAAQABAAEAAQABAAEAAQABAAEAAQABAAEA
AQABAAAAAAAAAAAAAAAAAAAAAAAAAP//AQABAAEAAQD//////////wEAAAAAAAAA/v/+
//7//v8AAAAAAAAAAAAAAAAAAAAA/v/+//7//v8AAAAAAAAAAP7//v/+//7/AAAAAAAA
AAD+//7//v/+//7//v/+//7/AAAAAAAAAAAAAAAAAAAAAP7//v/+//7/AAAAAAAAAAD+
//7//v/+/wAAAQABAAIAAgACAAIAAgAAAAAAAAD//wAAAQACAAMAAQAAAAAAAgACAAIA
AgAAAAAAAQABAAMAAwADAAIAAgADAAMAAgACAAMAAwADAAcACAAJAAsACwALAAoACQAL
AAsADAAMAAwACgAIAAUAAwACAAAA///+//7//v/+//3//f/9//3/AAAAAAAA/////wEA
AQACAAEAAQABAAEAAQABAAEAAQABAAEAAgACAAIAAgACAAMAAwADAAMAAwADAAMABAAE
AAYABgAHAAcABwAHAAcACgALAA0ADgAQABUAGgAbABUAAgDm/8j/rf+a/4n/fv93/3L/
a/9q/3j/kv+t/7//zf/g/+3/8v/2//z/AgAHAAcABwAHAAcABQAFAAUABQAFAAYABgAG
AAgACAAIAAgABgAGAAYABgAIAAgACAAIAAYABgAHAAcABwAHAAcABwAKAAoACgAKAAgA
CAAIAAkACQAIAAgACQAMAAwACwAKAAkACQAJAAgACgAKAAoACgAKAAoACgAKAAkACQAJ
AAgACAAJAAoACwAKAAoACgAJAAkACgAKAAkACQAJAAoACgAMAA0ADQANAA0ADQAMAAwA
DAAMAAwADAAMAAwADAALAAsADAAMAAsACgAKAAoACgAKAAkACQAJAAkACQAIAAgACAAI
AAgABwAHAAYABgAFAAUABQAFAAUABAAEAAMAAQABAAIAAgABAAMABAAEAAQABAAEAAUA
BQADAAMAAwADAAMAAwADAAMABAAEAAQAAwADAAMAAwADAAEAAQABAAEAAwADAAMAAwAB
AAEAAgACAAAAAAAAAAAAAgACAAEAAQD/////////////////////////////////////
//////3//f/8//z/+//6//n/+P/4//j/+P/3//n/+f/5//n/9//3//f/9//3//b/9v/2
//T/9P/0//T/9P/0//T/9P/0//T/9P/0//T/9P/0//T/9v/2//b/9v/0//T/9P/0//b/
9v/2//b/9P/0//T/9P/0//T/9P/0//T/9P/0//T/9P/0//T/9P/0//T/9P/0//L/8v/y
//L/8v/y//L/8v/1//X/9P/0//T/9P/0//T/9P/0//T/8//1//X/9//2//b/9v/2//b/
9P/0//X/9f/1//X/9f/0//T/9f/1//T/9P/1//X/9f/3//j/+f/7//z//f/9//3/+//7
//z//P/+//z/+v/3//f/9v/0//P/8P/w//D/8P/z//P/8//z//P/8v/x/+//8f/z//P/
9P/z//P/8//z//X/9f/1//X/9//3//j/+P/2//b/9v/3//n/+f/5//n/9//3//j/+P/2
//b/9//3//n//f/9//7/AQADAAIAAgAFAAoAEQARAAYA7v/Q/7H/mP+F/3j/b/9q/2X/
YP9m/3r/lf+r/7n/yv/b/+b/6v/s//T/+//9//3//f/9//3//f/9//3//f/+//7//v8A
AAAAAAAAAAAAAAAAAAAAAAAAAAAAAAAAAAAAAQABAAMAAwADAAMAAgACAAIAAgADAAQA
BQAHAAUABAAEAAUACAAIAAcABgAGAAcACAAIAAgACAAIAAgACAAIAAgACAAJAAkACQAI
AAgACQAKAAsADAAMAAwACwALAAwADAALAA0ADQAOAA4ADQANAAwACwAMAA0ADQAOAA4A
DgAOAA4ADgAOAA4ADQALAAwADAALAAoACgAKAAoACgAJAAkACQALAAsACgAKAAgACAAI
AAcACQAIAAgABwAFAAUABQAFAAYABgAFAAMAAwAEAAQAAwABAAIAAgACAAIAAgADAAMA
AwADAAMAAwADAAMAAwADAAQABAAEAAMAAwADAAMAAwADAAMAAwADAAEAAQABAAEAAwAD
AAQABAACAAIAAgACAAAAAAD/////AQABAAEAAQD//////////wEAAQABAAEA////////
///9//3//P/8//7//v/+//7//v/+//7//f/9//3//f/9//3//f/9//3//f/8//z//P/8
//z//P/8//r/+v/6//r//P/8//z//P/6//r/+v/6//r/+v/6//r//P/8//z//P/7//r/
+f/4//r/+v/6//r/+v/6//r/+v/6//r/+v/6//r/+v/6//r/+P/4//j/+P/6//r/+v/6
//j/+P/4//j/+f/5//j/+P/4//j/+P/4//b/9v/2//X/9//3//f/9//3//j/9v/2//b/
9v/4//j/+f/5//f/9//3//b/+P/5//n/+P/6//v/+//7//z//P/8//3///8BAAIAAwAC
AAEAAQAAAAAA/v/8//n/9//2//T/8//y//L/8v/y//X/9f/1//X/9P/0//T/8//1//f/
9//4//n/+f/5//n/9//3//f/9//5//n/+v/6//j/+P/4//n/+f/5//n/+f/5//n/+v/6
//r/+v/7//v//f/9//3/AAADAAMABAAGAAkADgARAA8AAADm/8r/rf+W/4P/dv9v/2z/
Y/9i/27/hv+f/7X/w//S/+H/6v/s//D/+P/9///////9/////f/9//3//f///wAAAAAA
AAAAAAAAAAAAAAAAAAAAAAAAAAAAAAAAAAAAAAABAAEAAQABAAEAAQAAAAAAAAAAAAIA
AgACAAMAAwACAAIAAwAEAAQAAwACAAIAAwAEAAQABAAEAAQABAAEAAQABAAEAAMAAwAD
AAIAAgADAAQABQAEAAQABAADAAMABAAEAAMAAwADAAQABAACAAMAAwADAAUABQAEAAQA
BAAEAAQABAAEAAQABAADAAUABgAGAAUABAAEAAQABAAEAAMAAwADAAMAAwACAAIAAgAC
AAIAAQADAAIAAgABAAAA///+//3//v/+//3/+//7//z//P/7//v//P/8//z//P/8//3/
/f/7//v/+//7//3//f/9//3//P/8//z/+//7//v/+//7//3//f/9//3/+//7//v/+//9
//3//v/+//z//P/8//z//P/8//v/+//7//v/+//7//v/+//7//v//f/9//3//f/7//v/
+//7//v/+//6//r/+v/6//r/+v/6//r/+v/5//v/+//7//v/+//7//v/+//7//r/+v/6
//z//P/8//z/+v/6//r/+v/6//r/+v/6//r/+v/6//r/+P/4//j/+P/6//r/+v/6//z/
/P/8//z/+v/6//r/+v/8//z//P/8//r/+v/6//r//P/8//z//P/8//z//P/8//z//P/8
//z//P/8//z//P/9//3//P/8//7//v/+//7//P/8//z/+//7//3//P/+//7//v/+//z/
/P/9//3//f/9//3//P/8//3//f/8//z//f/9//3/AQACAAMABQAEAAUABQAFAAUABQAG
AAYACAAGAAQAAQD///7//P/7//r/+v/6//r/+//7//v/+//8//z//P/7//v//f/9//7/
//////////////////////////8AAAAAAAAAAAAAAQABAAEAAQABAAEAAQACAAIAAgAC
AAMAAwABAAEAAwAEAAcACQAKAA4AEQAUABkAFQACAOb/yP+t/5r/i/+A/3n/dP9v/3D/
fv+W/6//w//P/+D/7//2//b/+P8AAAUABwAHAAcABwAFAAUABQAFAAMABAAEAAQABgAG
AAYABgAEAAQABAAEAAYABgAGAAYABgAGAAcABwAHAAcABwAHAAgACAAIAAgABgAGAAYA
BwAJAAgACAAJAAoACgAJAAgACAAJAAoACgAKAAoACgAKAAgACAAIAAgACwALAAsACgAH
AAcABwAHAAgACAAIAAcACQAKAAoACQAHAAcACAAIAAoACwALAAsACgAJAAcABgAIAAgA
CAAIAAgACAAIAAcABQAGAAYABQAEAAQABAAEAAQAAwADAAMAAwADAAIAAgACAAIAAgAB
AAEAAAAAAP////////////8AAAAA///9//3//v/+//3//f/+//7//v/+//7/////////
/////////f/9//3//f8AAAAAAAD///3//f/9//3//f/9//3//f////////////3//f/+
//7//v/+//7//v8AAAAA//////3//f/9//3////////////9//3//f/9//3//f/9//3/
//////7//v/+//7//v/+/wAAAAAAAP////////////////////////3//P/8//z//v/+
//7//v/+//7//v/+/wAAAAAAAAAAAAAAAAAAAAAAAAAAAAAAAAAAAAAAAAAAAgACAAIA
AgACAAIAAgACAAQABAAEAAQABAAEAAQABAAEAAQABAAEAAUABgAHAAgACAAIAAgACAAK
AAoACgAKAAsACwAKAAoACgAKAAoACgAMAAwADAALAAsACwALAAoACwAMAA0ADgAOAA4A
DwAPAA4ADQAMAAoADAANAA0ADAAOAA8ADwAPAA8AEAARABMAFAAVABUAFQAVABUAFgAW
ABgAFgAUABEADwAOAAwACwAIAAgACAAIAAkACQAJAAkACgAKAAoACQALAA0ADQAOAA0A
DQANAA0ADwAPAA8ADwAPAA8AEAAQABAAEAAQABEAEQARABEAEQARABEAEgASABIAEgAT
ABMAEwATABMAFAAVABcAGgAcAB8AIgAnACcAJAAWAP7/4f/I/7P/oP+T/4r/g/96/3b/
ev+N/63/x//W/+n//v8IAAgACgARABUAFQAVABUAFQAVABUAFQATABQAFAAUABYAFgAW
ABYAFgAWABYAFgAUABQAFAAUABUAFgAYABkAFwAXABcAFwAYABgAGAAYABgAGAAYABkA
GQAYABgAGQAYABgAFwAWABYAFwAYABgAGAAYABgAGAAYABgAGAAYABkAGQAZABgAGQAZ
ABkAGQAYABgAGAAXABcAGAAYABcAFQAVABYAFgAWABcAFwAXABkAGQAYABgAFgAWABYA
FgAWABYAFgAVABMAFAAUABMAEgASABIAEgAUABMAEwATABIAEQAPAA4ADgAOAA4ADQAL
AAoACgAJAAkACQAJAAkACgAKAAkABwAFAAYABgAFAAcACAAIAAgACgAKAAsACwAJAAkA
CQAJAAoACwAMAA0ADAAMAAwACwALAAsACwALAA0ADQANAA0ADQANAA0ADQANAA0ADgAO
AAwADAAMAAwADgAOAA0ADQAPAA8ADwAPAA0ADQANAA0ADwAPAA8ADwANAA0ADQANAA0A
DQAMAAwADgAOAA4ADgAMAAwADAALAAsACwALAAsACQAJAAkACQALAAoACgAKAAoACgAK
AAoADAAMAAwADAAKAAoACgAKAAoACgAKAAoACgAKAAoACgAKAAoACgAKAAgACAAIAAgA
CgAKAAoACgAKAAoACgAKAAoACgAKAAoACAAIAAgACAAIAAgACAAIAAgACAAIAAgACAAI
AAgACAALAAsACgAKAAoACgAKAAoACAAIAAgABwALAAsACwAIAAgACAAIAAgACgAKAAsA
CwAJAAkACQAIAAgACQAJAAgACgALAAsACwAMAAwADAANAA4ADwAPAA8AEQARABIAEgAS
ABAADgALAAkACAAGAAUAAgACAAIAAgAFAAUABQAFAAYABgAGAAUAAwAFAAUABgAJAAkA
CQAJAAkACQAJAAkACQAJAAoACgAKAAoACgALAAsACwALAAsACwALAAwADAAMAAwADQAN
AA0ADQAPABAAEwATABQAEgAVABoAHwAjAB4ACgDu/9H/uP+j/5D/g/96/3P/av9q/3T/
jf+t/8H/zv/h//T//P8AAAYADQARABEAEQARABEAEQARABEAEQASABIAEgASABIAEgAS
ABQAFAAUABQAFAAUABQAFAAUABQAFQAVABcAFwAXABcAFgAWABYAFgAWABYAFgAXABcA
FgAWABcAGAAYABcAFgAWABcAGAAYABYAFgAWABYAGAAYABgAGAAZABkAGQAYABcAFwAX
ABcAGAAYABgAFwAVABYAFgAVABYAFwAZABoAGAAZABkAGQAZABkAGAAYABgAGAAYABgA
GAAYABgAFwAZABoAGgAZABYAFgAWABYAFgAVABUAFQAVABUAFAAUABQAFAAUABMAEwAS
ABIAEQARABEAEQARABIAEgARAA8ADQAOAA4ADQALAAwADAAMAA4ADgAPAA8ADwAPAA8A
DwANAA0ADQANABAAEAAQAA8ADwAPAA8ADwAPAA8ADwAPAA8ADwAPAA8ADwAPABAAEAAO
AA4ADgAOAA4ADgANAA0ADQANAA0ADQANAA0ADQANAA0ADQANAA0ADQANAA0ADQANAA0A
DAAMAAwADAAMAAwADAAMAAwACwALAAsACwALAAsACwALAAsACQAIAAgACAAIAAgACAAI
AAYABgAGAAYACAAIAAgACAAGAAYABgAGAAQABAAEAAQABgAGAAYABgAFAAQAAwACAAQA
BAAEAAQABAAEAAQABAACAAIAAgACAAQABAAEAAQABgAGAAYABgAEAAQABAAEAAYABgAG
AAYABQAFAAQABAAEAAQABAAEAAIAAgACAAEAAQABAAIAAgACAAIAAgAAAAAAAQABAAEA
AQABAAAA/v///////v/+/////////wMABAAFAAcABgAHAAcABwAJAAkACgAKAAkABgAD
AP///f/8//r/+f/6//r/+v/6//n/+f/5//n/+v/6//r/+f/3//n/+f/6//v/+//7//v/
/f/9//3//f/+////AQACAAQABAAEAAUAAwADAAMAAwABAAEAAgACAAIAAgADAAMAAQAB
AAMABgAJAAkACAAMABEAFgAZABUAAgDo/8r/r/+Y/4f/eP9t/2T/W/9a/2b/gP+f/7X/
w//S/+P/6v/u//T//P8BAAMAAwAFAAUABAADAAIAAQADAAQABAAEAAQABAAEAAQABAAE
AAQABAAEAAQABAAEAAIAAgADAAMAAwADAAMAAwAEAAQABAAEAAQABAAEAAUABQAEAAQA
BQAGAAYABQAEAAQABQAGAAYABgAGAAYABgAGAAYABgAGAAcABwAHAAYABwAHAAcABwAI
AAgACAAHAAcACAAIAAcABQAFAAYABgAIAAkACQAJAAcABwAGAAYABgAGAAYABgAGAAYA
BgAFAAUABgAGAAUABAAEAAQABAAEAAMAAwADAAMAAwACAAIAAgACAAIAAQABAAAAAAD/
/////////////v/+//3/+//5//r/+v/5//n/+v/6//r/+P/4//n/+f/5//n/+f/5//n/
+f/5//n/+v/6//r/+f/7//v/+//7//v/+//7//v/+//7//v/+//5//n/+v/6//z//P/8
//z//P/8//v/+//5//n/+f/5//v/+//7//v/+f/5//n/+f/7//v/+//7//v/+//6//r/
+P/4//j/+P/5//r/+//7//v/+//7//v/+f/5//n/+f/5//j/+P/4//b/9v/2//b/+P/4
//j/+P/4//j/+P/4//j/+P/4//j/+v/6//r/+v/6//r/+v/6//r/+v/6//r/+P/4//j/
+P/4//j/+P/4//j/+P/4//j/+P/4//j/+P/4//j/+P/4//j/+P/4//j/+P/4//j/+P/5
//n/+P/4//b/9v/2//b/9v/2//b/9f/1//X/9f/1//X/+P/4//b/9v/2//b/9v/2//b/
9//3//n/+f/5//j/+P/5//n/+P/4//n/+f/5//n/+v/7//3/AAABAAEAAQADAAMABAAE
AAIAAAD+//v/+f/4//b/9f/2//b/9v/2//X/9f/1//X/9v/2//b/9f/1//f/9//4//v/
+//7//v/+//7//v/+//7//v//P/8//z//P/8//3/+//7//v/+//9//3//v/+//z//P/9
//3//f/9////AgAFAAUABgAIAAsAEAAVABUADAD2/9r/u/+g/4//gP91/27/af9k/2r/
gP+b/7P/wf/Q/+H/6v/s//D/+P///wMAAwADAAMAAQABAAEAAQABAAIAAgACAAQABAAE
AAQAAgACAAIAAgAEAAQABAAEAAIAAgADAAMABQAFAAUABQAGAAYABgAGAAYABgAGAAcA
BwAGAAYABwAGAAYABQAEAAYABwAIAAgACAAIAAgACAAGAAYABgAGAAcABwAHAAYABwAH
AAcABwAGAAYABgAFAAUABgAGAAUABwAHAAgACAAGAAcABwAHAAcABwAGAAYABgAGAAYA
BgAIAAgACAAHAAcACAAIAAcACAAIAAgACAAIAAcABwAHAAcABwAGAAYABgAGAAYABQAH
AAYABgAFAAUABQAFAAUAAgACAAEA/////wAAAAD///3//v/+//7//v/+////////////
//////3//f/9//3//v/+//7//f/9//3//f/9////////////AQABAAEAAQAAAP/////+
/wAAAAAAAAAAAAAAAP///////////////////////////f/9//3//f//////////////
///+//7//v/+//7//v/+//7//v/9//3//f/9//3//f/9//3//f////7//v/+//z//P/8
//z//v/+//7//v/8//z//P/8//7//v/+//7//v/+//7//v/8//z//P/8//z//P/8//z/
/P/8//z//P/8//z//P/8//z//P/8//z//P/8//z//P/+//7//v/+//z//P/8//z//P/8
//z//P/8//v/+f/4//b/9v/2//b/9P/0//T/8//x//P/8f/x//L/8v/y//L/8v/y//L/
8//z//P/8//z//L/9P/1//X/9P/2//f/9//3//n/+v/7//3/AAABAAEAAQABAAEAAgAC
AAIAAAD+//v/+f/4//b/9f/0//T/9P/0//X/9f/1//X/9v/2//b/9f/1//f/9//4//n/
+f/5//n/+//7//v/+//7//v//P/8//z//P/8//3//f/9//3//f/9//3//v/+//7//v//
////AQD/////AgAHAAcABgAKAA0AEgAXABUABgDu/9T/uf+i/5H/gv97/3j/c/9w/37/
lv+t/73/zf/e/+v/8v/0//b//v8DAAMAAwADAAMAAQABAAEAAQADAAQABAAEAAYABgAG
AAYABAAEAAQABAAGAAYABgAGAAYABgAHAAcACQAJAAkACQAKAAoACgAKAAoACgAKAAsA
CwAKAAoACwAMAAwACwAKAAoACwAMAAwADAAMAAwADAAMAAwADAAMAA0ADQANAAwADQAN
AA0ADQAOAA4ADgANAA0ADgAOAA0ADwAPABAAEAAOAA8ADwAPAA8ADwAOAA4ADgAOAA4A
DgAOAA4ADgANAA0ADgAOAA0ADgAOAA4ADgAMAAsACwALAAsACwAKAAoACgAKAAoACQAJ
AAgACAAHAAcABwAHAAcABgAGAAUAAwADAAQABAADAAMABAAEAAQABAAEAAUABQAFAAUA
BQAFAAUABQAFAAUABgAGAAYABQAHAAcABwAHAAcABwAHAAcACQAJAAkACQAHAAcACAAI
AAgACAAIAAgACAAIAAcABwAFAAUABQAFAAcABwAHAAcABwAHAAcABwAHAAcABwAHAAkA
CQAIAAgABgAGAAYABgAGAAYABgAFAAUABQAFAAUABQAFAAUABQAHAAYABgAGAAQABAAE
AAQABgAGAAYABgAGAAYABgAGAAYABgAGAAYABgAGAAYABgAEAAQABAAEAAYABgAGAAYA
BgAGAAYABgAGAAYABgAGAAYABgAGAAYABgAGAAYABgAGAAYABgAGAAYABgAGAAYABgAG
AAYABgAJAAkACAAIAAgACAAIAAgABgAGAAYABQAHAAcABwAHAAcACAAIAAgACAAIAAgA
CAAIAAgACAAIAAgACAAIAAgACAAJAAkACQAHAAcACgALAAwADQAOAA4AEAARABEAEQAS
ABMAEgASAA4ADAAKAAgABgAFAAUABQAFAAUABQAFAAUABQAFAAUABQAHAAgABgAGAAYA
BgAIAA==
         </WaveFormData>
      </LeadData>
      <LeadData>
         <LeadByteCountTotal>10000</LeadByteCountTotal>
         <LeadTimeOffset>0</LeadTimeOffset>
         <LeadSampleCountTotal>5000</LeadSampleCountTotal>
         <LeadAmplitudeUnitsPerBit>4.88</LeadAmplitudeUnitsPerBit>
         <LeadAmplitudeUnits>��V</LeadAmplitudeUnits>
         <LeadHighLimit>2147483647</LeadHighLimit>
         <LeadLowLimit>268435456</LeadLowLimit>
         <LeadID>V2</LeadID>
         <LeadOffsetFirstSample>0</LeadOffsetFirstSample>
         <FirstSampleBaseline>0</FirstSampleBaseline>
         <LeadSampleSize>2</LeadSampleSize>
         <LeadOff>FALSE</LeadOff>
         <BaselineSway>FALSE</BaselineSway>
         <ExcessiveACNoise>FALSE</ExcessiveACNoise>
         <MuscleNoise>FALSE</MuscleNoise>
         <LeadDataCRC32>1863702160</LeadDataCRC32>
         <WaveFormData>
/P/8//z//P/+//7//v/+//z//P/8//z//P/8//z//P/6//r/+v/6//j/+P/4//j/+v/6
//r/+v/6//r/+v/6//r/+v/6//r/+v/6//r/+v/4//j/+P/4//r/+v/6//r/+P/4//f/
9//3//f/+P/4//f/9//4//n/9//2//b/9v/2//b/9//3//X/9//4//j/+f/6//r/+//9
//3//f/+//z/+v/5//j/+f/5//n/+f/5//n/+f/5//j/9//2//X/9P/z//P/8//y//L/
8v/z//H/8P/v/+//7v/t/+z/7P/t/+3/7f/t/+3/7f/t/+3/6//r/+v/7P/s/+3/7f/t
/+3/7f/t/+//8f/3//3/BwAQAB8ANwBUAG4AgwCGAH0AbABVADgAFQDm/6v/gP9h/zv/
H/8i/y7/Nv9O/3b/mP+u/8X/3v/u//r//f/9//r/+f/2//L/8f/x//L/8v/z//P/8v/y
//L/8v/y//L/8v/y//P/8//z//P/8f/x//L/8v/z//P/8//0//L/8//1//X/9f/1//X/
9f/3//f/+f/5//j/+P/4//f/+P/5//v//P/7//3//P/7//7//v/+//7//f/+////AAAC
AAIAAgADAAUABgAGAAUABgAJAAwADgANAA8AEAARABAAEwAUABYAFQAXABcAGQAbAB4A
IAAiACEAJAAkACcAKQApACoALAAsAC0ALgAvADIAMwAzADIAMgAyADIAMgAyADMAMwAy
ADIAMwAyADIAMgAyADEAMAAuAC0ALQAqACgAJgAnACcAIwAhAB4AGwAcABkAGAAWABYA
EwAQAA4ADQAMAAsACQAJAAgABgAGAAUABAACAAIAAQABAAAAAAABAAEAAQABAP7//v/+
//7/AAAAAAAAAAAAAAEAAQABAAMAAwADAAMAAwADAAMAAwAEAAYABgAGAAUABAAEAAUA
BAAFAAUABAAEAAUABgAHAAYABgAGAAcABwAGAAQAAwAFAAUABQAFAAUABAAEAAMAAwAD
AAIAAgACAAIAAwADAAAAAAAAAAAAAQABAAEAAQD///////////7//v/+//7//v/9//3/
/f/7//v/+//7//z//P/8//z//P/7//v/+//6//r/+v/6//r/+v/6//r/+f/5//n/+P/5
//n/+f/4//j/+P/5//n/+v/6//r/+v/4//j/+P/4//r/+v/6//r/+v/4//r/+v/6//r/
+v/7//v/+//7//z//P/7//v//P/9//3//P/+//7//v/+/wAAAQACAAUABgAGAAcACAAK
AAsACwALAAkACgAKAAgABwAGAAUABQAHAAcABwAHAAcABwAGAAUABAADAAIAAQD/////
/v/+/wAAAQABAAAA//////7//f/8//z//f/9/////////////////////////wAAAAAB
AP///////////f///wMACQARABkAJgAzAEkAZgCCAJEAkACDAHIAWQA8ABcA5P+r/4D/
Y/8//yf/Kv88/0z/Zv+O/7L/yP/f//j/CAAQABcAFQASABEADAAIAAcABwAKAAoACwAL
AAoACgAKAAoADAAMAAwADAALAAsACwALAAsACwAMAAwADwAPAA8AEAAOAA8AEQARABMA
EwATABMAEwATABUAFQATABQAFQAVABYAFwAZABoAGAAbABsAGwAaABoAGgAaAB0AHgAf
ACAAIAAgACAAIQAiACQAJQAlACUAJwApACoAKQArACwALQAwADMANAA2ADUANwA3ADkA
OQA8AD4AQAA/AEIAQgBFAEcARwBIAEoATABNAE4ATwBQAFEAUQBQAFAAUABQAFAATgBP
AE8ATgBPAE8ATQBMAEoASgBJAEgARQBDAEIAPgA9ADoAOgA5ADcANQAyAC8ALgArACoA
KAAoACUAIgAgAB0AHAAbABkAFwAWABQAFAATABIAEAAQAA8ADwAOAA4ADQANAA0ADQAM
AAwADAAMAAwADAAMAAwADAANAA0ADQANAA0ADQANAA8ADwAPAA8ADgAQABAAEAAPAA4A
DgAPABAAEQARABAADwAPAA8ADwAQABAAEAARABIAEgARABEAEQARABEAEQARABAAEAAP
AA8ADwAOAA4ADgAOAA8ADwAMAAwADAAMAA0ADQANAA0ACwALAAsACwAMAAwADAAMAAwA
CwALAAsACQAJAAkACQAIAAgACAAIAAgABwAHAAcABgAGAAYABgAGAAYABgAGAAcABwAH
AAYABQAFAAUABAACAAIAAwADAAQABAAEAAQABAAEAAQABAAEAAQABAACAAIAAgACAAEA
AQABAAEAAgACAAEAAQAEAAUABQAEAAIAAgACAAIAAwADAAMABQAIAAgACQAKAAoACwAL
AAsACwAMAAwACgAJAAgABwAHAAcABwAHAAcABwAHAAYABQAEAAMAAgABAAEAAQAAAAAA
AAABAAEAAAD//////v/9//r/+v/7//v/+//7//v/+//9//3//f/9//v//P/8//3//f/9
//3//f/7//v///8DAAkAEQAcACkAPwBcAHoAjwCWAJEAiAB1AFwAOwAQANf/pP+B/13/
Nf8q/zb/RP9S/3T/mv+w/8n/5v/4/wQADQAPAAwACQAEAAAA/////wAAAAABAAEAAgAC
AAIAAgAEAAQABAAEAAMAAwADAAMAAwADAAQABAAFAAUABQAGAAYABwAJAAkACQAJAAkA
CQAHAAcACQAJAAkACgALAAsACQAJAAoACgAMAA8ADwAPAA4ADgAOAA4ADwAQABEAEgAU
ABQAFAAVABcAGAAYABcAFwAZABsAHAAbAB0AHgAfACAAIwAkACYAJwApACkAKwArAC4A
MAAyADMANgA2ADkAOwA7ADwAPgBAAEEAQgBDAEQARQBFAEQARgBGAEYARgBEAEUARQBE
AEUARQBDAEIAQABAAD8APgA7ADkAOAA0ADEALgAuAC0AJwAlACIAHwAcABkAGAAWABQA
EQAOAAwACwAKAAkABwADAAIAAAAAAP///v/8//z/+//7//r/+v/6//v//P/9////AAAB
AAIAAwAEAAUABgAKAA8AEwAXABwAIQAmACsALQAvADEAMwA3ADwAPwBCAEYASABLAE8A
UgBTAFMAUgBUAFUAVgBXAFgAWABYAFkAWgBaAFkAWQBZAFkAWQBZAFsAWgBaAFkAWQBZ
AFgAWABXAFYAVgBVAFIAUgBSAFIATwBPAE8ATwBNAEsASQBHADwANAAsACQAHgAXABEA
CwAIAAcABgAFAAEAAAD///7//v/9//3//f/8//z//P/8//v/+v/5//j/9//3//f/9v/1
//X/9f/0//X/9v/4//n/9v/2//b/9v/2//b/9v/2//b/9v/2//b/9P/0//T/9v/2//b/
9v/1//X/9f/1//b/9v/1//X/9v/3//f/9v/2//b/9v/2//f/9//3//n/+v/6//v//P/8
//3//f/9//3//v/+//z//f/8//v/+//7//v/+//7//v/+//6//n/9v/1//T/8//z//P/
8v/y//L/8//z//L/7//v/+7/7f/s/+z/7f/t/+3/7f/t/+3/7//v/+//7//t/+7/7v/v
//H/8f/x//H/8f/z//f//f8FAA8AHAAtAEkAaACCAI8AjACDAHQAWwBAABsA5v+t/4b/
Yf83/yP/LP82/0T/Zv+M/6T/uv/X/+7/+v8AAAMAAQD+//3/+v/2//X/9f/4//j/+f/5
//r/+v/6//r/+P/4//j/+P/5//n/+f/5//n/+f/6//r//f/9//3//v8AAAEAAwADAAMA
AwADAAMAAwADAAUABQAFAAYABwAHAAUABQAGAAYABAAHAAcABwAJAAoACwAMAA0ADgAP
ABAAFAAUABQAFQAWABgAGQAZABsAHQAfACAAHwAhACIAIwAkACcAKAAqACwALwAwADMA
MwA2ADgAOgA7AD4APgBBAEUARQBGAEgASABJAEoASwBMAE0ATQBMAE4ATgBOAE4ATgBP
AE8ATgBNAE0ASwBKAEYARgBFAEQAQwBBAEAAPAA3ADQANAAzAC8ALQAqACcAJQAhAB8A
HAAaABcAFAASABEAEAAPAA0ACQAIAAYABgAFAAQAAgACAAAA///9//z//f/9//3//f/8
//z//P/8//r/+v/6//r/+v/7//v/+//7//v/+//7//v/+//7//v/+v/8//z//P/7//r/
+v/7//r/+//7//r/+f/5//n/+f/5//j/9//3//j/+P/3//f/9//3//f/9//3//b/9v/1
//X/9f/0//T/8v/y//P/8//y//L/8v/y//H/8f/x//H/8f/x//H/8f/w//D/8P/w//D/
7//v/+//7//v/+//7//w//D/8P/w//L/8f/x//H/8v/y//L/8v/y//L/8v/y//H/8f/x
//D/8f/x//H/8P/w//D/8f/x//L/8v/y//L/8f/w/+//7v/w//D/8P/w//D/8P/w//D/
8f/x//H/8f/y//L/8f/x//L/8//z//L/8v/y//L/8v/z//P/8//1//b/9v/3//j/+P/5
//n/+f/5//r/+v/4//f/9v/1//X/9f/1//X/9f/3//f/9v/1//L/8f/w/+//7//v/+7/
7v/v//H/8v/y//H/8f/w/+//8P/w//H/8f/v/+//7//v/+//7//v/+//7//w//D/8f/x
//H/8f/x//H/8//1//v/AQALABQAIQA3AFYAdACJAJIAjwCCAG8AVgA1AAoA0f+e/3v/
U/8r/yT/Mv88/07/dv+Y/6z/xf/i//b/AAAFAAcABAADAAAA/P/7//v//P/8//3//f/+
//7//v/+/wAAAAAAAAAAAQABAAEAAQABAAEAAgACAAMAAwADAAQAAgADAAUABQAFAAUA
BQAFAAUABQAHAAcABQAGAAcABwAHAAcACAAIAAYACQAJAAkADAAMAAwADAANAA4ADwAQ
ABAAEAAQABEAFAAWABcAFwAXABkAGwAcAB0AHwAgACEAIAAjACQAJgApACsAKwAtAC8A
MgA0ADYANwA6ADoAPQA/AD8AQABCAEIAQwBEAEUASABJAEkASABKAEoASgBKAEgASQBJ
AEgASQBJAEcARgBCAEIAQQBAAD8APQA8ADgAMwAwADAALwApACcAJAAhAB4AGwAaABgA
FgATABAADgALAAoACQAHAAUABAACAAIA///+//z//P/7//v/+v/6//n/+f/5//n/+v/6
//r/+v/4//j/+P/4//j/+f/5//n/+f/5//n/+f/5//n/+f/5//r//P/8//z/+//6//r/
+//6//v/+//6//z//f/+///////+//3//f/8//z/+//7//v/+//7//v/+//6//r/+f/5
//n/+P/4//b/9v/3//f/9v/2//b/9v/1//X/9f/1//P/8//z//P/8v/y//L/8v/y//H/
8f/x/+//7//v/+//8P/w//D/8P/u/+3/7f/t/+7/7v/u/+7/7f/s/+v/6v/r/+v/6//q
/+v/6//r/+r/6v/q/+v/6//q/+r/6v/q/+j/6P/o/+j/6P/o/+j/6P/o/+j/6P/o/+j/
6P/p/+n/6f/p/+r/6v/p/+n/6f/p/+j/5v/o/+j/6P/o/+v/6//r/+3/7v/u/+//8P/w
//H/8f/x//H/8v/y//D/8f/w/+//7//t/+3/7f/t/+3/7f/s/+v/6v/p/+j/5//n/+f/
5v/m/+b/5//n/+b/4//j/+L/4f/g/+D/4f/h/+H/4f/h/+H/4f/h/+H/4f/h/+L/4v/j
/+H/4f/h/+H/4//j/+X/7f/z//v/CAAZADEATgBsAH0AggB7AHAAWwA+ABsA6v+v/4L/
X/8z/xP/GP8k/y7/TP9y/5D/pv/D/9z/7P/4//3/+//2//X/8v/u/+3/7f/w//D/8f/x
//D/8P/w//D/8v/y//L/8v/1//X/9f/1//P/8//0//T/9//3//f/+P/2//f/+f/5//n/
+f/5//n/+//7//3//f/9//7//////wEAAQACAAIAAgAFAAUABQAGAAYABgAGAAcACAAJ
AAoADAAMAAwADQAOABAAEQARABEAEwAVABYAFQAXABgAGQAcAB8AIAAiACMAJQAlACcA
KQAsAC4AMAAxADQANAA3ADkAOQA6ADwAPgA/AEAAQQBCAEMAQwBCAEQARABEAEQAQgBD
AEMAQgBDAEMAQQBAADwAPAA7ADoANwA1ADQAMAAtACoAKgApACMAIQAeABsAGgAXABYA
FAASAA8ADAAKAAcABgAFAAMAAwACAAAAAAD///7//P/8//v/+//6//r/+//7//v/+//8
//z//P/8//z//P/8//z/+v/7//v/+//9//3//f/9//3//f/9//3//P/+//7//v////7/
/v////7///////7//v///wAAAQACAAIAAgADAAMAAgAAAP//AQABAAEAAQD///7//v/9
//7//////wAA/v/+///////8//z//P/8//3//f/9//3/+//7//v/+//8//z//P/8//z/
+//7//v/+//7//v/+//6//r/+v/6//j/9//3//f/9v/2//b/9v/4//j/+P/4//n/+f/5
//j/+f/5//n/+P/2//b/9//3//b/9v/2//b/+P/4//j/+P/4//j/+P/4//j/+P/4//f/
9//3//f/9v/2//X/9f/2//f/9//2//b/9v/2//b/+f/5//n/+//6//r/+//8//z//f/9
//3//f/+//7//P/7//r/+f/5//n/+f/5//n/+f/5//j/9//2//X/9P/z//H/8f/w//D/
8v/z//P/8v/v/+//7v/t/+z/7P/t/+3/7//v/+//7//v/+//7//v/+//8P/w//H/8//z
//P/8//v//P/9//9/wUADwAaAC8ASwBoAIAAiwCIAHsAaABNADAACQDS/5v/dv9T/y3/
Hf8o/zT/RP9o/47/qP+8/9f/7P/4/wAAAwABAAAA///6//b/9f/1//T/9P/1//X/+P/4
//j/+P/4//j/+P/4//n/+f/5//n/+//7//z//P/7//v/+//8//z//f//////////////
////////AQABAAEAAgADAAMAAQABAAIAAgACAAUABQAFAAQABAAEAAQABwAIAAkACgAK
AAoACgALAAwADgAPAA8AEQATABUAFgAVABcAGAAZABoAHQAeACAAIQAjACMAJQAlACgA
KgAsAC0AMAAwADMAMwAzADQANgA2ADcAOAA5ADoAOwA7ADoAOgA6ADoAOgA4ADkAOQA4
ADUANQAzADIAMgAyADEAMAAvAC0ALAAoACUAIgAiACEAHwAdABoAFwAWABMAEgAQABAA
DQAKAAgABQAEAAMAAQABAAAA/v/+//3//P/6//r/+f/5//j/+P/3//f/9//3//j/+P/4
//j/+v/6//r/+v/6//v/+//7//n/+f/5//n/+f/5//n/+f/6//z//P/8//v/+v/6//v/
+v/7//v/+v/7//v/+//7//z//P/8//3//v/+//3//f/9//3//f/9//v/+v/6//n/+f/5
//j/+P/4//j/+f/5//j/+P/4//j/9//3//f/9//3//f/9//3//T/9P/0//T/9P/z//P/
8//y//P/9P/1//T/9P/0//T/9f/1//b/9//2//b/9v/2//b/9v/2//b/9//3//f/9v/1
//X/9f/0//T/9P/1//X/9P/0//T/9P/0//T/9P/0//L/9P/0//L/8//0//X/9v/1//X/
9f/1//T/9P/z//P/9P/1//X/9P/2//b/9v/2//X/9f/1//f/+P/4//n/+v/4//n/+f/5
//v//P/8//r/+P/2//T/8//z//P/8//z//P/8//y//H/8v/x//D/7//t/+3/7P/s/+r/
6//r/+r/6v/r/+v/6//q/+r/6//r/+n/6f/p/+n/6//r/+v/6//r/+z/7P/t/+3/7f/t
/+3/7//v/+//8//5/wEACgAVACUAOgBWAG8AfAB3AGoAWQBCACUA/P/J/5D/Z/9J/yf/
Dv8U/yr/Pv9c/4T/pv+9/9T/6v/4////AwACAAEAAQD+//7///////7//v/9//7//v/+
//7/AAAAAAAAAAD///////////////8AAAAAAQABAAEAAgABAAEAAgABAAMAAwADAAMA
AwADAAUABQAFAAYABwAHAAcABwAIAAgACAALAAsACwAMAAwADAAMAA0ADgAPABAAEAAQ
ABAAEQASABQAFQAVABMAFQAXABgAGQAbABwAHQAcAB8AIAAiACMAJQAlACcAJQAoACoA
LAArAC4ALgAxADEAMQAyADQANQA1ADUANQA4ADkAOQA4ADgAOAA4ADgAOAA5ADkAOAA1
ADUAMwAyADAAMAAvAC4ALAArACsAKAAnACQAJAAjAB8AHQAaABcAFwAVABUAFAASAA8A
DAAKAAsACgAJAAcABQAEAAIAAgD///7//P/8//z//f/9//7/+//7//v/+//6//r/+v/6
//r/+v/6//r/+P/5//n/+f/5//n/+f/5//n/+f/5//n/+P/6//r/+v/5//j/+P/5//j/
+f/5//j/+f/5//n/+f/5//j/9//3//r/+v/5//n/9//3//f/9//5//j/+P/3//f/9//2
//b/9v/2//f/9//2//b/9v/2//X/9f/1//X/8//z//P/8//y//L/8v/y//D/7//v/+//
7//v/+//7//s/+z/7P/s/+7/7f/t/+3/7P/s/+z/7P/s/+z/7P/s/+3/7f/t/+z/7f/t
/+3/7P/q/+r/6//r/+r/6v/q/+r/6P/o/+j/6P/q/+r/6P/o/+j/6P/o/+j/6f/p/+n/
6f/o/+j/5//n/+b/5//n/+b/6P/o/+j/6P/n/+f/5//p/+r/6v/r/+z/7P/t/+3/7f/r
/+z/7P/q/+v/6v/p/+n/5//n/+f/5//n/+f/5v/l/+b/5f/k/+P/4v/h/9//3v/e/9//
3//e/9//3//e/93/3P/c/93/3f/d/93/3f/d/9//3//f/9//3f/e/97/3//f/9//3//f
/9//3//f/+X/6//z//r/AwAVAC4ATABhAGoAZQBWAEMALAALAN7/pf9u/0f/K/8J//j+
BP8a/y7/Tv92/5L/qf/E/9r/5v/t//H/7v/t/+j/5P/j/+P/4v/i/+P/4//i/+L/4v/i
/+L/4v/i/+L/5f/l/+X/5f/l/+X/5v/m/+f/5//n/+j/5//n/+j/5//p/+n/6f/p/+n/
6f/r/+v/6//s/+3/7f/t/+3/7v/u/+z/7//v/+//8P/w//D/8P/z//T/9f/2//f/9v/1
//X/+P/6//v/+////wMABwAKABYAIwAvADsAPwBFAEkATgBRAFMAUwBVAFYAWgBdAGAA
YQBkAGQAZwBrAGsAbABuAG4AbwBwAHEAcgBzAHMAcgBzAHQAdQB2AHQAdQB1AHQAcwBz
AHEAcABuAG4AbQBsAGoAaQBpAGYAZQBiAGIAYQBbAFkAVgBTAFQAUQBQAE4ATABJAEYA
RABBAEAAPwA9ADsAOgA4ADgANwA2ADQANAAxADEAMAAwADEAMQAxADEALgAuAC4ALgAu
AC4ALgAuACwALQAtAC0ALQAtAC0ALQAtAC0ALQAtACwALgAuAC4ALgAuAC8AMQAxADEA
MAAuAC8ALwAvAC8AMAAwADAAMQAxADAALgAtAC0ALQAtAC0ALQAsACwAKwArACsAKgAq
ACgAKAApACkAKgAqACoAKgAnACcAJwAnACYAJQAkACMAIgAiACIAIgAiACEAIQAhAB8A
HwAfAB8AIAAgACAAIAAeAB0AHQAdABwAHAAcABwAHAAcABwAHAAbABsAGwAaABkAGQAZ
ABgAGAAYABkAGQAYABgAGAAYABgAGAAYABgAFgAWABYAFgAWABYAFgAVABUAFQAVABYA
FgAVABUAFgAXABcAFgAWABYAFgAWABcAFwAXABkAGAAYABkAGgAcAB0AHQAdABsAHAAc
ABoAGQAYABcAFwAZABkAGQAZABkAGQAYABcAFgAVABQAEwATABMAEgASABIAEwATABIA
EQARABAADwAMAAwADQANAA8ADwAPAA8ADwAPAA8ADwANAA4ADgAPABEAEQARABEAEQAR
ABUAGwAhACkANABHAF8AgACaAKcAqgChAJIAfQBiAD0ACADN/6D/f/9V/zf/PP9O/17/
ev+g/7z/1P/v/wYAFAAcACMAIwAiAB8AHAAYABcAFwAaABoAGwAbAB4AHgAeAB4AHgAe
AB4AHgAfAB8AHwAfAB8AHwAgACAAHwAfAB8AIAAeAB8AIQAhACMAIwAjACMAIwAjACUA
JQAnACgAKQApACkAKQAqACoAKgAtAC0ALQAuAC4ALgAuAC8AMAAxADIANAA0ADQANQA3
ADgAOAA3ADcAOQA7ADwAPQA/AEAAQQBCAEUARgBIAEkASwBLAE0ATQBQAFIAVABVAFgA
WABbAF0AXQBeAGAAYgBjAGQAZQBkAGUAZQBkAGUAZgBnAGgAZgBnAGcAZgBlAGUAYwBi
AGIAYgBhAGAAWwBZAFgAVABQAEwASwBJAEUAQwBAAD0AOwA3ADUAMgAuACsAKAAmACUA
JAAjACEAHQAcABoAGgAZABgAFgAWABMAEwASABIAEwATABMAEwAQABAAEAAQABAAEAAQ
ABAADgAPAA8ADwANAA0ADQANAA0ADQANAA0ADQAOAA0ADAALAAoACgALAAwADQANAAwA
CwALAAsACwAKAAoACgALAAoACgAJAAkABwAHAAcABwAJAAgACAAHAAcABwAGAAYABgAG
AAcABwAGAAYABgAGAAMAAwADAAMAAwADAAMAAwAAAAAAAAAAAAAA/////////f/9//3/
/f/8//z//P/8//7//f/9//3//P/8//z//P/8//z//P/8//v/+//7//r/+f/5//n/+P/4
//j/+f/5//b/9v/2//b/9v/2//b/9v/2//b/9v/2//b/9v/0//T/9v/2//b/9v/z//P/
8//z//T/9P/z//P/9P/1//X/9P/y//L/8v/y//X/9f/1//f/+P/4//n/+v/6//v/+//7
//n/+v/6//j/9f/0//P/8//1//X/9f/1//X/9f/0//P/8v/x//D/7//t/+3/7P/s/+z/
7f/t/+z/6//r/+r/6f/q/+r/6//r/+3/7f/t/+3/7f/t/+3/7f/r/+z/7P/t/+3/7f/t
/+3/7f/t/+//9f/7/wMADgAdADMAUABuAIMAigCHAH4AawBOAC8ABADJ/5T/cf9F/x//
GP8k/y7/Qv9s/47/ov+7/9j/7P/2///////8//n/+P/0//P/8//0//T/9f/1//b/9v/2
//b/9v/2//b/9v/3//f/9//3//X/9f/2//b/9//3//f/+P/4//n/+//7//v/+//7//v/
+//7//3//f/9//7//////wEAAQACAAIAAgAFAAUABQAFAAQAAwACAAUABgAHAAgACgAK
AAoACwANAA4ADgANAA0ADwARABIAEwAVABYAFwAYABsAHAAeACEAIwAjACUAIwAmACgA
KgArAC4ALgAxADMAMwA0ADYAOAA5ADoAOwA8AD0APQA8AD4APgA+AD4AQABBAEEAQAA/
AD8APQA8ADoAOgA5ADgANQAzADIALgArACgAKAAnACMAIQAeABsAGgAXABYAFAASAA8A
DAAKAAgABgAEAAEA///+//z//P/7//r/+P/4//f/9//2//b/8//z//P/8//y//L/8v/y
//L/8v/y//L/8v/z//P/8//1//X/9f/1//X/9f/1//X/9f/2//X/9P/0//T/9f/3//f/
9//2//T/9f/1//X/9f/2//b/9v/3//b/9v/1//X/9f/1//X/9f/3//b/9v/1//P/8//y
//L/+P/8/wEABQAGAAgACgAMAAwADQAOAA8ADwAPAA8ADwAOAA4ADgAOABAADwAPAA8A
DQANAA0ADQAOAA4ADgAOAA4ADQANAA0ADAAMAAwADAAMAAwADAAMAAsACwALAAoACQAJ
AAkACAAIAAgACQAJAAcABgAFAAQAAgACAAIAAgAAAAAAAAAAAAAAAAAAAAAAAAABAAEA
AQABAAIAAgABAAEABAAFAAUABAAEAAQABAAEAAcABwAHAAkACgAKAAsADAAOAA8ADwAP
ABEAEgASABAADQAMAAsACwANAA0ADQANAAsACwAKAAkACAAHAAYABQAFAAUABAAEAAQA
BQAFAAQABQAFAAQAAwACAAIAAwADAAMAAwADAAMAAwADAAMAAwADAAQABAAFAAMAAwAD
AAMABQAFAAcADQAVAB0AKAA5AFEAcACOAJ8AoACZAIwAcwBUADMAAgDF/5r/d/9N/zP/
OP9A/0r/Zv+Q/67/xP/f//r/CAASABUAEwAQAA8ADAAIAAcABwAIAAgACQAJAAwADAAM
AAwACgAKAAoACgALAAsACwALAA0ADQAOAA4AEQARABEAEgAQABEAEwATABMAEwATABMA
EwATABUAFQAXABgAGQAZABcAFwAYABgAGgAdAB0AHQAcABwAHAAcAB0AHgAfACAAIgAi
ACIAIwAoACoAKwArACwALwAyADQANwA5ADoAOwA6AD0APgBAAEEAQwBDAEUARQBIAEoA
TABLAE4ATgBRAFEAUQBSAFQAVgBXAFgAWQBYAFkAWQBYAFgAWABYAFgAWABZAFkAWABX
AFcAVQBUAFIAUgBRAFAATwBNAEwASABFAEIAQgBBAD0AOwA4ADUANAAxADAALgAsACkA
JgAkACMAIgAhAB8AGwAaABgAGAAXABYAFAAUABMAEwASABIAEwATABMAEwASABIAEgAS
ABIAEgASABIAEgATABMAEwARABEAEQARABEAEQARABEAFAAWABYAFgAXABYAFgAXABYA
FwAXABYAFwAXABcAFwAWABYAFgAXABgAGAAXABcAFwAXABcAFwAVABQAFAATABMAEwAS
ABIAEgASABMAEwASABIAEgASABEAEQARABEAEQARABEAEQAOAA4ADgAOAA4ADQANAA0A
DAANAA4ADwAOAA4ADgAOAA4ADQANAA0ADgAOAA4ADgAMAAwADAAMAA8ADwAPAA4ADQAN
AA0ADAAOAA4ADwAPAA4ADgAOAA4ADgAOAA4ADgAMAAwADAAMAAwADAAMAAwADgAOAA4A
DgAPAA4ADgAQABEAEQARABAAEAARABEAEAAPAA4AEAAQABIAEwAUABUAFwAXABcAGAAa
ABoAGQAXABcAFwAXABgAFwAXABcAFgAWABcAGAAXABcAFgAVABQAFAAUABIAEAAQABAA
EAAOAA==
         </WaveFormData>
      </LeadData>
      <LeadData>
         <LeadByteCountTotal>10000</LeadByteCountTotal>
         <LeadTimeOffset>0</LeadTimeOffset>
         <LeadSampleCountTotal>5000</LeadSampleCountTotal>
         <LeadAmplitudeUnitsPerBit>4.88</LeadAmplitudeUnitsPerBit>
         <LeadAmplitudeUnits>��V</LeadAmplitudeUnits>
         <LeadHighLimit>2147483647</LeadHighLimit>
         <LeadLowLimit>268435456</LeadLowLimit>
         <LeadID>V3</LeadID>
         <LeadOffsetFirstSample>0</LeadOffsetFirstSample>
         <FirstSampleBaseline>0</FirstSampleBaseline>
         <LeadSampleSize>2</LeadSampleSize>
         <LeadOff>FALSE</LeadOff>
         <BaselineSway>FALSE</BaselineSway>
         <ExcessiveACNoise>FALSE</ExcessiveACNoise>
         <MuscleNoise>FALSE</MuscleNoise>
         <LeadDataCRC32>2836133725</LeadDataCRC32>
         <WaveFormData>
/P/8//z//P/8//z//P/8//z//P/8//z//P/8//z//P/6//r/+v/6//r/+v/6//r/+P/4
//j/+P/6//r/+v/6//r/+v/6//r/+v/6//r/+v/4//j/+P/4//j/+P/4//j/+P/4//j/
+P/5//n/+f/4//r/+v/6//r/+v/5//j/9//5//n/+v/8//z//f//////AAABAAEAAQAC
AAIAAgACAAAAAAAAAP//AQABAAEAAQABAAIAAgACAP7/+//7//r/+P/3//f/9//3//b/
9v/2//P/8v/x//H/8P/v/+//7//v/+//7//v//H/8f/x//L/8v/y//L/8v/x//H/8f/y
//L/9P/0//T/9f/5//7/BwAVACcAQwBlAIcApgC5AMgA2ADbANQAxgCrAIQAWwAyAPf/
vP+R/27/Wf9n/4f/of+x/8b/3f/u//j//f/9//v/+v/4//f/9v/2//b/9v/2//b/9//4
//j/+P/4//n/+f/5//v//P/8//z/+//6//r/+f/7//3//f/9//3//f/9//7//v8AAAAA
AAAAAAAAAgADAAEAAQACAAIABAAEAAYABwAHAAgACQAJAAkACgALAAwADQAOAA8ADwAO
AA4ADwAQABIAEgATABQAFgAYABkAGgAZABoAHQAeACEAIgAkACYAJQAnACkAKwAvAC8A
MgA0ADYAOAA6ADwAPgBAAEEAQgBEAEYASABIAEkASwBMAE0ASwBKAEoASwBLAEsASwBL
AEsASQBJAEkARwBFAEUARQBCAEAAPwA9ADsAOwA4ADYAMwAyAC8ALAAoACYAIwAiACAA
HQAbABgAFQAUABIAEAAQAA4ADAAKAAkABwAFAAUAAgABAAAAAAD///7//v/+//z//P/8
//z//v/+//7//v/+//7//v/+//7//v///////f/9//3//f/+////////////////////
AQACAAIAAgACAAMAAwADAAMAAwADAAMAAwADAAMAAgACAAEAAQACAAIAAgACAAEA////
//////8AAAAAAAABAAAA/v/8//r//P/8//z//P/6//r/+v/5//n/+P/4//n/+f/4//j/
+P/1//X/9P/0//X/9f/2//f/9f/0//P/8//0//T/9P/0//P/8//0//T/9P/0//T/8//x
//D/8P/w//L/8v/y//P/8f/x//D/7//v/+//7//v/+//7//v/+//7//t/+7/8P/w//D/
8P/w//D/7//v/+//7v/u/+7/7v/u/+//7//t/+3/7f/t//D/8v/y//P/9f/1//b/9//5
//n/+v/6//j/+P/4//j/+P/3//f/9//5//n/+f/6//j/+P/2//P/8//y//D/7//v/+//
7f/s/+7/7v/t/+z/6//r/+r/6f/n/+f/5//n/+n/6f/p/+n/6//s/+z/7P/q/+r/6//r
/+v/7P/s/+z/6P/o/+v/8f/2////DwAhADsAXwCBAJwAqwC6AMYAyQDAAKwAjQBkAD0A
FADb/6D/df9a/03/W/99/5n/qf/A/9f/6v/0//n/9//z//L/8P/v/+7/7v/u/+7/7v/u
//H/8v/y//L/8v/z//P/8//x//L/8v/y//L/8v/z//P/8//1//X/9f/3//f/9//4//b/
+P/4//j/+v/6//z//f/7//v//P/8//z//P/+//////8AAAEAAQABAAIAAwAEAAUABgAH
AAcACAAIAAkACgAMAAwADQAOAA4AEAARABIAEwAUABcAGAAbABwAHgAgACEAIwAlACcA
KQApACwALgAwADIANAA2ADgAOgA7ADwAPgBAAEIAQgBDAEUARgBHAEcARgBGAEcASQBJ
AEkASQBHAEUARQBFAEUAQwBDAEMAQgBAAD8APQA6ADkANQAyADEAMAAtACoAJgAkACEA
IAAcABkAFwAUABEAEAAOAAwACgAIAAYABAADAAEA//////7//f/8//z/+f/4//j/+P/6
//r/+v/6//j/+P/4//j/+v/6//r/+v/6//r/+//7//v/+//7//v//P/9//3//f/7//v/
+//7//3//v/+//7//v///////////////////wEAAQABAAAAAAD/////AAAAAAAAAAD/
/////////////v/+//7///////7//f/8//7//v/+//7//P/8//z/+//7//r/+v/7//v/
+v/6//r/+f/5//j/+P/5//n/+v/7//n/+P/3//f/9v/2//b/9v/1//X/9v/2//b/9v/2
//X/9f/0//T/9P/0//T/9P/1//f/9//2//X/9v/1//T/8//3//X/9v/0//T/9P/0//T/
9P/z//P/9f/0//T/9P/2//b/9//3//X/9f/1//X/9P/2//b/9//7//v//P/9//v/+//8
//z//v/+//7//v/8//v/+//7//v/+//7//z//v/+//z/+f/3//b/9P/z//P/8//x//D/
8f/y//L/8v/v/+//7v/t/+3/7f/t/+3/7f/t/+3/7f/v//D/8P/w/+7/7v/v/+//7f/u
/+7/7v/u/+7/7//z//b/+/8JABkAMQBVAHkAmACvAMYA2gDpAOgA3gDJAKYAgQBcACUA
4P+n/4D/Yf9d/3f/k/+j/7j/1f/o//T//f/9//n/+P/2//X/9P/0//L/8v/y//L/8//0
//T/9P/0//X/9f/1//X/9v/2//b/9v/2//f/9//3//n/+f/5//v/+//7//z/+v/8//z/
/P/8//z//v////3//f/+//7/AAAAAAIAAwADAAQABQAFAAMABAAFAAYABQAGAAcABwAK
AAoACwAMAAwADAANAA4ADgAQABEAEgATABQAFwAYABoAGgAbABwAHwAhACMAJQAnACcA
KgAsADAAMgA0ADYAOAA6ADsAPAA+AEAAQgBCAEUARwBIAEkASwBKAEoASwBJAEkASQBJ
AEsASQBJAEkARwBFAEUARQBCAEAAPwA9ADoAOQA1ADIALQAsACkAJgAiACAAHQAcABYA
EwARAA4ACwAKAAgABgAEAAIAAAD+//3/+//5//n/+P/3//b/9v/z//L/8v/y//T/9P/0
//T/9P/0//T/9P/0//T/9P/0//T/9P/1//X/9f/1//X/9f/2//f/9//3//n/+f/5//n/
9//4//j/+P/4//n/+f/5//n/+f/5//n/+f/5//n/+P/4//f/9//4//r/+v/6//n/+f/5
//n/+f/4//j/+P/5//n/+P/3//b/9v/2//b/9v/0//T/9P/z//P/8v/y//P/8f/w//D/
8P/x//H/8P/w/+//7//w//H/7//u/+3/7f/u/+7/7v/u/+v/6//s/+z/7P/s/+z/6//r
/+r/6v/q/+z/7P/s/+3/7f/t/+z/6//s/+v/6v/p/+v/6//r/+v/7f/r/+r/7P/s/+z/
7P/s/+z/6//r/+v/6v/q/+r/6v/q/+v/6//t/+3/7f/t/+7/8P/w//H/8//z//T/9f/1
//X/9v/2//b/9v/2//b/9v/1//X/9f/1//X/9f/2//b/9v/0//H/8f/w/+7/7f/r/+v/
6f/o/+j/6P/n/+b/5f/l/+T/4//j/+P/4//j/+P/4//j/+P/4//k/+T/5P/k/+T/5f/l
/+X/5v/m/+b/5v/o/+v/7//0////DwAlAEUAawCNAKYAuwDSAOIA5QDeANAAswCIAF8A
LADn/6r/ff9Y/1H/a/+J/5f/qf/E/9v/5v/u/+//7f/p/+j/6P/n/+b/5v/m/+b/5v/m
/+X/5v/m/+b/5v/n/+f/5//l/+b/5v/m/+b/5v/n/+f/5//p/+n/6f/p/+n/6f/q/+r/
7P/s/+z/7P/s/+7/7//v/+//8P/w/+7/7v/w//H/8f/y//P/8//1//b/9//4//f/+P/5
//n/+//8//7/AAAAAAAAAQACAAQABgAHAAgACQAKAA0ADgARABIAFAAWABcAGQAbAB0A
HwAfACIAJAAoACoALAAuADIANAA1ADYAOAA6ADwAPAA9AD8AQABBAEMAQgBCAEMAQQBB
AEEAQQBDAEEAQQBBAEAAPQA8ADsAOgA4ADcANQAyADEALQAqACcAJgAjACAAHQAaABYA
FAAOAAsACQAGAAMAAgAAAP7//P/6//j/9v/1//P/8f/x/+7/7f/s/+z/6//q/+r/6v/q
/+r/6v/q/+r/6v/q/+r/6v/q/+r/6v/q/+r/6//r/+v/6//r/+v/7P/t/+3/7f/t/+3/
7f/t/+3/7v/u/+7/7P/t/+3/7f/r/+v/6//r/+v/6//r/+r/6v/p/+n/6v/q/+r/6v/p
/+n/6f/p/+n/6P/o/+j/6f/p/+j/5//m/+b/5v/m/+b/5P/k/+T/4//j/+L/4v/j/+P/
4v/i/+L/4f/h/+D/4P/f/9//4P/h/9//3v/d/93/3v/e/97/3v/d/93/3v/e/97/3v/e
/93/3f/c/9z/3P/c/9z/3P/d/93/3f/c/9v/2v/Z/9j/1//b/9v/2//c/9r/2v/a/9r/
2v/a/9n/2f/b/9r/2v/a/9r/2v/b/9v/2//b/9v/2//c/97/3v/f/+H/4f/i/+P/5f/l
/+b/5v/m/+b/5v/m/+j/5//n/+f/5//n/+f/6P/q/+r/6P/l/+X/5P/i/+H/3//f/93/
3P/e/97/3f/c/9v/2//a/9n/2f/Z/9n/2f/Z/9n/2f/Z/9n/2v/a/9r/2v/a/9v/2//b
/9z/3P/c/9z/3v/d/9//5v/v//n/CQAjAEcAawCIAKEAtgDMANkA2ADOALsAmgBxAEYA
CwDG/5H/av9P/1P/cf+J/5n/rv/J/9z/6P/v/+//7f/o/+j/5//m/+b/6P/o/+j/6P/p
/+r/6v/q/+r/6//r/+v/6//s/+z/7P/q/+r/6//r/+v/7f/t/+3/7f/t/+3/7v/u//D/
8P/w//D/8P/y//P/9f/1//b/9v/4//j/+v/7//n/+v/7//v//f/+////AAABAAIAAwAD
AAQABAAFAAYACAAIAAkACgAKAAwADQAOABEAEgAVABYAFwAYABoAHAAdAB8AIQAjACcA
JwAqACwALgAwADIANAA4ADoAOwA8AD4AQABCAEIAQwBFAEYARwBIAEgASQBLAEkASQBJ
AEkASQBHAEcARwBHAEUARQBFAEIAQAA/AD0AOgA5ADUAMgAtACwAKQAmACQAIgAfAB4A
GgAXABUAEgANAAwACgAIAAYABAACAAAA///9//v/+//6//n/+P/4//f/9v/2//b/9P/0
//T/9P/2//b/9v/2//T/9P/0//T/9P/0//X/9f/1//X/9f/1//b/9//3//f/9//3//f/
9//1//b/9v/2//f/+f/6//v/+//7//v/+//8//v/+v/4//n/+f/6//z/+v/6//r/+f/5
//n/+f/5//b/9v/2//f/9//2//X/9P/0//T/9P/0//T/9P/0//P/8//y//L/8//x//D/
8P/w/+//7//u/+7/7//v//D/8f/v/+7/7f/t/+z/7P/s/+z/6//r/+z/7P/q/+r/6v/p
/+v/6v/q/+r/6P/o/+j/6f/p/+n/6P/n/+f/5//n/+f/5f/l/+X/5f/n/+j/5v/m/+b/
5v/m/+b/5f/l/+f/5v/m/+b/5P/k/+X/5f/l/+X/5f/l/+b/6P/o/+n/6f/p/+r/6//r
/+v/7P/s/+z/7P/s/+z/7v/t/+3/7f/t/+3/7f/u/+7/7v/s/+n/5//m/+T/4//l/+X/
4//i/+L/4v/h/+D/3f/d/9z/2//b/9v/2//b/93/3f/d/93/3f/e/97/3v/e/97/3//f
/+H/4v/i/+L/4v/g/9//5//s//P/AQAVADEAUwB3AJIAqQDAANYA3QDYAMwAtQCOAGUA
NgDz/7L/hf9e/0v/Xf99/4//of+6/9H/4P/q//H/7//r/+r/5v/l/+T/5P/m/+b/5v/m
/+X/5v/m/+b/5v/n/+f/5//p/+r/6v/q/+j/6P/p/+n/6f/r/+v/6//r/+v/6//s/+z/
7v/u/+7/8P/w//L/8//x//H/8v/y//T/9P/2//f/9//4//n/+f/5//r/+//8//3//v//
////AAAAAAEAAgAEAAQABQAGAAgACgALAAwADQAOABEAEgATABQAFgAYABsAHQAfACEA
JQAlACgAKgAsAC4AMAAyADQANgA3ADgAOwA+AEEAQgBDAEUARgBHAEcARgBGAEcASQBJ
AEkASQBLAEkASQBJAEcARQBFAEUAQgBAAD8APQA6ADkANQAyADEAMAAtACoAJQAiAB4A
HAAaABcAFQASAA8ADgAMAAoACAAGAAQAAgABAP///f/9//r/+f/4//j/+f/4//j/+P/4
//j/+P/4//j/+P/4//j/9v/2//b/9v/4//j/+f/5//v/+//7//v/+v/7//v/+//9//3/
/f/9//3//v/+//7//v////////8BAAEAAQABAAIAAQAAAP7/AAD/////AAD+//7//v/9
//3//f/9//3//P/8//z//f/7//r/+f/4//r/+v/6//r/+P/4//j/9//3//b/9v/3//n/
+P/4//j/9//3//b/9v/1//X/9v/3//X/9P/z//P/8v/y//L/8v/z//P/9P/0//L/8v/y
//H/8//y//L/8v/w//D/8P/x//H/8f/w/+//8f/x//H/8f/x//H/8P/y//L/8v/y//L/
8v/x//H/8f/w//D/8P/w//D/8f/x/+//7//v/+//8v/0//T/9f/3//f/+P/5//f/9//4
//j/+f/6//v//P/6//n/+f/5//n/+f/5//r/+v/6//j/9f/z//L/8P/v//H/8f/v/+7/
7v/u/+3/7P/p/+n/6P/n/+f/5//n/+f/5//n/+f/5//n/+j/6P/o/+j/6P/p/+n/6//s
/+z/7P/q/+z/7f/x//b/AwATACsATQBxAJEAqAC9AM4A2gDXAMwAugCXAG4ARQASANH/
mP9x/1L/T/9t/4v/n/+x/8r/3//s//T/9f/z//H/8v/w/+//7v/u/+7/7v/u/+7/7//w
//D/8P/w//H/8f/x//H/8v/y//L/9P/0//X/9f/0//X/9P/z//X/9f/1//b/9v/4//j/
+P/4//j/+v/7//v/+//8//z/+v/6//z//f///wAAAQABAP//AAABAAIAAwAEAAUABQAG
AAYABwAIAAoACgALAAwADgAQABEAEgATABQAFwAYABkAGgAcAB4AIQAjACUAJwApACkA
LAAuADAAMgA0ADYAOAA6ADsAPAA+AEAAQgBCAEMARQBGAEcARwBGAEYARwBFAEUARQBF
AEUAQwBDAEMAQQA/AD8APwBAAD4APQA7ADgANwAzADAALQAsACkAJgAiACAAHQAcABgA
FQATABAADQAMAAoACAAIAAYABAACAAEA///9//3//P/7//r/+v/5//j/+P/4//r/+v/6
//r/+v/6//r/+v/6//r/+v/6//r/+v/7//v/+//7//v/+//8//3//f/9//3//f/9//3/
/f/+//7//v/+////////////////////AQABAAEAAAD+//3//f/+//7//v/+//3/+//7
//v/+//6//r/+v/7//3//P/7//r/+P/4//j/+P/4//j/+P/3//f/9v/2//f/9f/0//T/
9P/1//X/9P/0//H/8f/y//P/8//y//H/8f/w//D/8P/w/+//7//w//D/8v/y//L/8f/v
/+7/7v/u/+7/7v/u/+//7f/t/+z/6//r/+v/6//r/+n/6//t/+z/7v/u/+7/7v/u/+7/
7f/t/+v/6v/q/+r/6v/q/+v/6//t/+3/7f/t/+3/7v/t/+3/8f/x//L/8//z//P/9P/0
//T/9P/0//T/9P/z//P/8//x//H/8f/y//T/9P/y/+//8f/w/+7/7f/t/+3/6//q/+j/
6P/n/+b/5f/l/+T/4//j/+P/4//j/+P/4//j/+P/4f/i/+L/4v/k/+T/5f/l/+P/5P/k
/+T/5P/k/+X/5//u//X//f8LAB8AOwBbAHwAkwCkALIAvwC+ALIAmwB2AEkAIgD3/77/
g/9e/0n/Q/9X/3n/k/+o/7//2P/m/+3/8f/x//D/7v/t/+z/7P/s/+z/7P/s/+3/7v/u
/+7/7v/v/+//7//t/+7/7v/u//D/8P/x//H/8f/z//P/8//x//H/8f/y//L/9P/0//T/
9P/0//b/9//3//f/+P/4//j/+P/6//v/+f/6//v/+//8//7/AAACAAEAAgADAAMABAAE
AAUABgAIAAgACQAKAAgACgALAAwADwAQABMAFAAXABgAGgAcAB0AHwAhACMAIwAjACYA
KAAqACwALgAwADIANAA1ADYAOAA6ADwAPAA/AEEAQgBDAEUARABEAEUAQwBDAEMAQwBD
AEEAQQBBAD8APQA9AD0APAA6ADkANwA1ADUAMgAwACsAKgAnACQAJAAiAB8AHgAaABcA
FQASABEAEAAOAAwACgAIAAYABAADAAEA/////wAA///+//7//f/8//z//P/6//r/+v/6
//r/+v/6//r/+v/6//r/+v/6//r/+//7//v/+//7//v//P/9//3//f/9//3//f/9//3/
/v/+//7/AAABAAEAAQD//////////wEAAQABAAAAAgABAAEAAgAAAAAAAAD/////////
////AAAAAAAAAQABAAAA///+//7//v/+//7//P/8//z/+//9//z//P/9//z/+v/5//j/
9//3//b/9v/1//X/9v/3//X/9P/z//P/9P/0//T/9P/z//P/9P/0//T/9P/0//P/8//y
//L/8v/y//L/8v/z//P/8//y//H/8f/x//H/8f/x//P/8//y//L/8v/y//L/8v/y//H/
8f/z//L/8v/y//D/8P/x//H/8f/x//H/8f/y//T/9P/1//X/9f/2//f/+P/5//v//P/6
//r/+v/6//r/+f/5//n/+f/5//n/+v/4//j/9v/z//X/9P/y//H/7//v/+3/7P/s/+z/
6//q/+v/6//q/+n/5//n/+f/5//n/+f/5//n/+f/6P/o/+j/5v/m/+f/5//n/+j/6P/o
/+j/6P/p/+3/8v/5/wMADwAjAEMAZQCEAJkAqgC6AMUAxAC2AJsAcgBDABwA8f+0/3v/
XP9J/0X/X/+B/5f/qv/D/9r/6P/x//X/8//w/+7/7f/s/+z/7v/u/+7/7v/t/+7/7v/u
/+z/7f/t/+3/7//w//D/8P/w//D/8f/x//P/9f/1//X/8//z//P/9P/0//b/9v/2//j/
+P/6//v/+f/5//r/+v/8//z//v////3//v////////8AAAEAAgADAAQABQAFAAQABAAF
AAYACgAKAAsADAAKAAwADQAOAA8AEAATABQAFwAYABoAHAAbAB0AHwAhACUAJQAoACoA
KgAsAC4AMAAyADQANQA2ADoAPAA+AD4APwBBAEIAQwBEAEQARQBHAEUARQBFAEUARQBD
AEMAQwBDAEEAQQBBAD4APAA7ADkAOAA3ADMAMAArACoAJwAkACIAIAAdABwAGAAVABMA
EAALAAoACAAGAAQAAgAAAP7////9//v/+//4//f/9v/2//X/9P/0//T/8v/y//L/8v/y
//L/8v/y//L/8v/y//L/8v/y//P/8//z//P/8//z//L/8//z//P/8//z//P/8//z//T/
9P/0//T/9f/1//X/9//3//f/9//4//f/9v/0//b/9f/1//b/9P/0//T/8//z//P/8//z
//L/8v/y//P/8//y//H/8P/w//D/8P/w/+7/7v/u/+3/6//q/+r/6//r/+r/6v/q/+n/
6f/o/+j/6f/p/+r/6//p/+j/5//n/+b/5v/m/+b/5//n/+j/6P/m/+b/5v/l/+X/5P/k
/+T/5P/k/+T/5f/l/+X/5P/j/+P/4//j/+P/4//j/+T/5P/k/+T/5P/k/+T/4//j/+P/
4v/i/+L/4v/i/+P/4//j/+P/4//j/+b/6P/o/+n/6//r/+z/7f/t/+3/7v/u/+z/7P/s
/+z/7P/r/+v/6//t/+3/7f/u/+7/7v/s/+n/5//m/+T/4//l/+X/4//i/+D/4P/f/97/
3f/d/9z/2//b/9v/2//b/9v/2//b/9v/2//c/9z/3P/c/9z/3f/d/9//4P/g/+D/4P/g
/9//5f/q//P/AQAVADMAWQB9AJYArQDEANgA3wDWAMgAqQCAAFcAKgDn/6T/df9W/0n/
Xf97/4//of+8/9P/4P/q/+//7//r/+r/6P/n/+b/5v/k/+T/5P/k/+X/5v/m/+b/5v/n
/+f/5//n/+j/6P/o/+r/6v/r/+v/6f/r/+v/6//r/+v/6//s/+7/8P/w//D/8P/w//L/
8//z//P/9P/0//T/9P/2//f/9//4//n/+f/5//r/+//8//3//v//////AgACAAMABAAE
AAQABQAGAAgACgALAAwADQAOABEAEgAVABYAGAAaAB0AHwAhACMAJQAlACgAKgAsAC4A
MAAyADYAOAA5ADoAPgBAAEIAQgBDAEUARgBHAEkASABIAEkASwBLAEsASwBLAEkASQBJ
AEcARQBFAEUARABCAEEAPwA6ADkANQAyAC8ALgArACgAJAAiAB8AHgAYABUAEwAQAA0A
DAAKAAgABgAEAAIAAAD///3/+//7//z/+//6//r/9//2//b/9v/2//b/9v/2//b/9v/2
//b/9v/2//b/9v/2//b/9//3//n/+f/5//n/+P/5//n/+f/5//n/+f/5//n/+v/6//r/
+v/7//v/+//7//v/+//7//v/+//7//r/+v/5//n/+v/6//r/+v/5//n/+f/5//n/+P/4
//j/+f/7//r/+f/4//b/9v/2//b/+P/4//j/9//1//T/9P/1//X/9P/0//T/8//z//L/
8v/x//H/8v/z//P/8v/x//H/8v/y//L/8v/x//H/8v/y//L/8v/y//H/8f/w//D/8P/w
//D/8P/x//H/8f/w/+//7//v/+//7//x//H/8f/x/+//7//u/+z/7v/u/+7/7v/u/+7/
7f/t/+3/7P/s/+z/7P/s/+3/7f/t/+3/7f/t/+7/8P/w//H/8//z//T/9f/1//X/9v/2
//b/9v/2//b/9P/z//P/8//1//X/9f/2//b/9v/0//H/7//u/+z/6//t/+3/6//q/+z/
7P/r/+r/5//n/+b/5f/l/+X/5f/l/+X/5f/l/+X/5//o/+j/6P/o/+j/6f/p/+n/6v/q
/+r/6v/q/+v/7//y//n/BQAZADMAUwB3AJQAqwDAANYA4wDeANYAwwCgAHUASgANAMj/
k/9s/1H/Wf95/5X/o/+4/9P/5v/w//f/+f/1//T/8v/x//D/8P/w//D/8P/w//H/8v/y
//L/8P/x//H/8f/x//L/8v/y//T/9P/1//X/9f/3//f/9//3//f/9//4//j/+v/6//r/
+P/4//r/+//7//v//P/8//7//v8AAAEAAQACAAMAAwABAAIAAwAEAAUABgAHAAcACgAK
AAsADAAOAA4ADwAQABIAFAAVABYAFwAYABsAHAAdAB4AIAAiACUAJwApACsAKwArAC4A
MAA0ADYAOAA6ADwAPgA/AEAARABGAEgASABJAEsATABNAE0ATABMAE0ATwBPAE8ATwBP
AE0ATQBNAEsASQBJAEkASABGAEUAQwBAAD8AOwA4ADcANgAzADAALQAqACYAJAAiAB8A
HQAaABUAFAASABAADgAMAAoACAAJAAcABQAFAAIAAQAAAAAAAQAAAAAAAAAAAAAAAAAA
AAAAAAAAAAAAAAAAAAAAAAAAAAAAAQABAAEAAQABAAEAAgADAAMAAwAFAAUABQAFAAMA
BAAEAAQABAAFAAUABQAFAAUABQAFAAYABQAEAAIABAADAAMABAAGAAYABgAFAAQAAwAC
AAEAAgACAAIAAwABAAAA///+/wAAAAAAAAAA/v/+//7//f/9//z//P/9//3//P/8//z/
/f/9//z//P/5//n/+v/7//3//P/7//v/+P/4//j/+P/5//n/+v/6//j/+P/4//f/9//2
//b/9v/2//b/9v/3//b/9f/z//H/8P/v/+7/7f/t/+3/7f/r/+z/6v/q/+r/6v/s/+z/
6//r/+3/7P/s/+z/7v/u/+//7//x//H/8f/x//L/9P/0//X/+f/5//r/+//9//3//v/+
/wAAAAAAAAAAAAD///////////////8AAAAAAAD+//v/+//6//j/9//3//f/9f/0//b/
9v/1//T/8//z//L/8f/x//H/8f/x//H/8f/x//H/8f/y//L/8v/y//L/8//z//P/9P/0
//T/9v/2//X/+/8AAAkAFQArAEkAbQCTAK4AwQDWAOgA7QDiANQAuwCQAGUANgD1/7j/
jf9o/1f/bf+P/6P/tf/O/+f/9v8AAAMAAQD9//z/+v/5//j/+P/4//j/+P/4//v//P/8
//z/+v/7//v/+//7//z//P/8//7//v////////8BAAEAAQABAAEAAQACAAIABAAEAAQA
BAAEAAYABwAJAAkACgAKAAgACAAKAAsADQAOAA8ADwAPABAAEQASABEAEgATABMAFgAW
ABcAGAAaABoAGwAcAB4AIAAhACIAJQAmACkAKgAsACwALQAuADEAMwA1ADcAOQA5ADwA
PgBAAEIARABGAEgASgBLAEwATgBQAFIAUgBTAFUAVgBXAFkAWABYAFkAWwBbAFsAWwBZ
AFcAVwBXAFUAUwBTAFMAUgBQAE8ATQBMAEsARwBEAEMAQgA/ADwAOAA2ADMAMgAsACkA
JwAkACMAIgAgAB4AGgAYABYAFAATABEADwAPABAADwAOAA4ADQAMAAwADAAOAA4ADgAO
AAwADAAMAAwADgAOAA4ADgAOAA4ADwAPAA0ADQANAA0AEAARABEAEQARABEAEQARAA8A
EAAQABAAEgATABMAEwARABEAEQARABMAEwATABIAEgARABEAEgAQABAAEAAPAA8ADwAP
AA8ADgAOAA4ADwARABAADwAOAAwADAAMAAwADAAMAAwACwAJAAgACAAJAAkACAAIAAgA
CAAJAAkACgAHAAcACAAJAAkACAAHAAcACAAIAAgACAAFAAUABgAGAAYABgAGAAUABQAE
AAQABAAEAAQABAAFAAUABQAEAAMAAwADAAMAAwADAAMAAwADAAMAAwACAAIABAAEAAQA
BAAEAAQABAAEAAQABAAFAAUABAAFAAUABAADAAQABAADAAYABwAIAAkACgALAA0ADgAO
AA8ADwAPAA8ADwAOAA4ADAANAA0ADQAPAA8ADwAMAAsACwAKAAoACAAHAAYABAAEAAQA
BAACAA==
         </WaveFormData>
      </LeadData>
      <LeadData>
         <LeadByteCountTotal>10000</LeadByteCountTotal>
         <LeadTimeOffset>0</LeadTimeOffset>
         <LeadSampleCountTotal>5000</LeadSampleCountTotal>
         <LeadAmplitudeUnitsPerBit>4.88</LeadAmplitudeUnitsPerBit>
         <LeadAmplitudeUnits>��V</LeadAmplitudeUnits>
         <LeadHighLimit>2147483647</LeadHighLimit>
         <LeadLowLimit>268435456</LeadLowLimit>
         <LeadID>V4</LeadID>
         <LeadOffsetFirstSample>0</LeadOffsetFirstSample>
         <FirstSampleBaseline>0</FirstSampleBaseline>
         <LeadSampleSize>2</LeadSampleSize>
         <LeadOff>FALSE</LeadOff>
         <BaselineSway>FALSE</BaselineSway>
         <ExcessiveACNoise>FALSE</ExcessiveACNoise>
         <MuscleNoise>FALSE</MuscleNoise>
         <LeadDataCRC32>4094004903</LeadDataCRC32>
         <WaveFormData>
8v/y//L/8v/0//T/9P/0//T/9P/0//T/8v/y//L/8v/y//L/8v/y//L/8v/y//L/8P/w
//D/8P/w//D/8P/w//D/8P/w//D/8P/w//D/8P/u/+7/7v/u/+7/7v/u/+7/7v/u/+7/
7//x//D/8P/w//D/8P/w//D/7v/u/+7/7v/u/+7/8P/x//H/8//0//b/+f/6//r/+v/7
//v/+//7//n/+f/6//r/+v/6//v/+//5//n/+v/6//j/9v/0//T/8//y//L/8v/w/+//
7//u/+3/6//r/+r/5//m/+b/5v/m/+b/5v/m/+X/5f/k/+T/5v/m/+f/5//l/+b/5v/n
/+n/6f/o/+j/5P/i/+T/6v/2/wcAIQBAAGQAhgCpANYABAEsAUcBYAFuAWwBVQEqAekA
mAA9AN//qv+r/7r/v//E/9D/3f/m/+3/8f/x/+3/6//q/+n/6P/n/+b/5v/m/+b/5P/k
/+T/5P/m/+b/5v/m/+n/6f/p/+n/6P/n/+f/5v/o/+j/6f/p/+f/5//o/+j/6v/r/+z/
7P/s/+z/7f/t/+3/7P/t/+z/7f/u//H/8v/w//D/8f/y//L/8v/z//P/8//0//T/9f/0
//X/9v/3//j/+P/5//r//f/+//////8BAAIAAwAEAAUABwAIAAkACQAKAA0ADwAPABIA
FAAVABgAGQAbAB0AHwAhACMAIwAnACkAKwAsACwALgAvADIAMgAyADIAMwA0ADQANQA1
ADUANQA1ADUAMwAzADIAMgAwAC8ALwAtAC0ALAArACoAKQAnACUAIgAgABwAGgAYABYA
EgARAA0ADQAMAAoABwAFAAMAAQD////////8//z/+v/4//b/9P/1//X/9f/1//L/8v/y
//H/8v/z//P/9P/0//T/9f/1//P/8//z//P/8//z//P/9P/1//X/9v/2//b/9v/2//b/
9v/2//f/9//5//n/+f/5//v/+//6//r/+v/6//n/+P/6//r/+v/6//r/+v/6//r/9v/2
//b/9v/4//j/+P/4//f/9v/1//T/9P/z//T/9v/0//P/8v/x//L/8v/z//P/8f/w//D/
8P/u/+3/7f/t/+7/7f/u/+7/8P/w//D/8P/w/+//7f/s/+7/7v/u/+7/7P/s/+z/6//r
/+v/6//q/+z/7P/s/+z/7v/s/+z/7P/q/+v/6//q/+r/6f/p/+n/6f/o/+j/6v/q/+r/
6v/o/+n/6f/o/+j/6P/o/+j/6P/o/+j/6P/o/+j/6P/o/+z/7f/t/+//7v/w//H/8v/0
//T/9f/1//P/8//z//P/9P/0//T/9P/3//f/9//3//b/9v/y//D/7v/u/+3/7P/u/+7/
7P/r/+n/6P/l/+P/5f/k/+P/4v/g/+D/4P/g/+L/4v/j/+P/4v/i/+L/4v/j/+P/4//k
/+L/4//j/+P/4P/g/+D/4P/k/+r/9v8HAB8APgBiAIIApQDOAP4AKAFDAVYBYgFeAUkB
IAHdAIwALwDT/57/n/+y/7n/vv/K/9v/6P/v//P/7//r/+n/6P/n/+b/5f/k/+T/5P/k
/+b/5v/m/+b/6P/o/+j/6P/n/+f/5//n/+X/5f/m/+b/6P/o/+n/6f/p/+n/6v/q/+r/
6//s/+z/7v/u/+//7//u/+7/8P/w//D/8P/y//L/8v/y//P/9P/0//T/9f/1//X/9v/2
//f/9v/3//j/+f/6//r/+//8//3//v////////8AAAEAAgAEAAcACQALAAsADAAPABEA
EwAWABgAGQAcAB0AHwAhACIAIwAkACMAJwApACsALAAsAC4ALwAyADIAMgAyADMANAA0
ADUANQA1ADUANQA1ADUANQA0ADQANAAzADMAMQAwAC4ALAAqACkAJwAlACIAIgAeABwA
GgAYABQAEwAPAAsACgAIAAUABQADAAEA///9//3/+v/6//f/9v/1//T/8//z//P/8//0
//T/9P/z//P/8//y//L/8v/y//P/8//z//P/8//z//P/8//z//T/9f/1//b/9v/0//T/
9P/0//X/9v/4//n/9//3//f/9//5//n/+P/4//n/+v/6//r/+P/4//j/+P/4//j/+P/4
//j/+P/4//j/+P/4//j/+P/4//j/+P/4//f/9f/1//b/9v/1//T/8//y//L/8//z//P/
8v/y//L/8v/x//H/8f/z//H/8f/w//D/8P/w//D/8f/x//D/8P/w//D/8P/w/+7/7v/u
/+3/7f/t/+3/7P/s/+z/7P/s/+7/7P/s/+z/7v/v/+//7v/w/+//7v/u/+7/7v/u/+7/
7//v/+7/7v/u/+7/7v/w//D/8P/w/+7/7v/u/+7/7v/v/+//8f/0//b/9//4//b/9v/3
//f/+f/5//n/+f/6//r/+v/6//v/+//7//v//P/8//j/9v/0//T/8//y//L/8v/w/+//
7//u/+v/6f/p/+j/5//m/+b/5v/m/+b/5v/m/+f/5//o/+j/6P/o/+f/5//n/+j/5v/n
/+f/5//o/+j/5v/m/+T/6P/w////FQA0AFYAeACbAMYA+gAqAU0BZgF4AYABdwFYAR0B
zgB1ABEAwP+r/7j/vf++/8z/3//s//P/+f/5//P/8f/y//H/8P/v/+3/7P/r/+r/6v/q
/+r/6v/q/+r/6v/q/+v/6//r/+v/6//r/+z/7P/s/+z/7f/t/+//7//w//D/8P/x//L/
8v/w//D/8f/x//L/8v/0//T/9P/0//b/9v/2//b/9//4//j/+P/5//n/9//4//j/+f/6
//v//P/9//z//P/9//7//f/+//////8BAAIAAwAEAAMABQAGAAcACwAMAA8AEQARABQA
FgAXABoAGwAdAB8AIQAjACUAJQAnACkAKwAsACwALgAvADIANAA0ADQANQA2ADYANwA3
ADcANwA3ADcANwA3ADYANgA2ADUANQAzADIAMAAuACwAKwApACcAJAAgABwAGgAYABYA
EgARAA0ACwAKAAgABQAFAAMAAQD///3//f/6//r/+f/4//f/9v/1//X/9f/1//T/9P/0
//P/8f/x//D/8P/y//L/8//z//P/8//z//P/8//z//P/9P/1//X/9v/2//b/9v/2//b/
9v/2//f/9//3//f/9//3//n/+f/4//j/+f/6//r/+v/4//j/+P/4//j/+P/4//j/9//4
//n/+v/6//r/+v/6//r/+v/6//r/9//1//X/9v/2//X/9P/z//L/8v/z//P/8//y//L/
8v/y//H/8f/x//H/7//v/+7/8P/w//D/8P/v/+//7v/u/+7/7v/u/+7/7v/u/+7/7f/r
/+v/6//q/+v/7P/t/+7/7v/s/+z/7P/s/+3/7f/s/+7/7f/t/+3/7f/s/+r/6v/q/+r/
6v/s/+3/7f/s/+r/6v/q/+r/7P/s/+z/7P/s/+z/7P/s/+7/7//v//H/8v/0//X/9v/0
//T/9f/1//f/9//3//f/+P/4//j/+P/3//f/9//3//j/+P/0//L/8P/w/+//7v/u/+7/
7P/r/+n/6P/l/+P/4//i/+H/4P/g/+D/4P/g/97/3v/f/9//4P/g/+D/4P/h/+H/4f/i
/+L/4//j/+P/4v/i/+D/3v/g/+j/9v8LACcASgBuAJAAuQDsABwBQgFdAXYBgAF4AVkB
JAHXAH4AGQDF/6r/t/++/73/xP/W/+X/7v/x//H/7f/r/+n/6P/n/+b/5f/k/+T/5P/k
/+b/5v/m/+b/5P/k/+T/5P/l/+X/5f/l/+X/5f/m/+b/5v/m/+f/5//p/+n/6v/q/+r/
6//s/+z/6v/q/+v/6//s/+z/7v/u/+z/7P/u/+7/7v/u/+//8P/x//L/9P/1//P/9P/0
//X/9//5//v//f/8//z//f/+////AAABAAEAAwAEAAUABgAHAAkACgALAA0ADgARABMA
EwAWABgAGQAeAB8AIQAjACcAKQArACsALQAvADEAMgA0ADYANwA6ADoAOgA6ADsAPAA8
AD0APQA9AD0APQA9ADsAOwA6ADoAPAA7ADsAOQA2ADQAMgAwADEALwAtACoAJgAiACAA
HgAaABYAFQARAA8ADgAMAAkABQADAAEA/////////P/8//n/+P/3//b/9f/1//X/9f/2
//b/9v/1//P/8//y//L/9P/0//X/9f/z//P/8//z//X/9f/1//b/9//3//j/+P/4//j/
+P/4//b/9v/3//f/9v/1//T/8//z//P/8v/y//H/8v/y//L/8v/y//L/8v/y//L/8v/y
//D/8P/w//D/8P/w//D/8P/u/+7/7v/u/+//7f/t/+7/7v/t/+z/6//q/+r/6//r/+v/
6v/q/+r/6v/p/+n/6f/p/+f/5//m/+b/5v/m/+b/5f/l/+T/5P/k/+T/5P/k/+b/5v/m
/+X/5f/l/+X/5P/k/+T/5P/k/+b/5P/k/+T/4//j/+L/4P/i/+P/4//i/+D/4P/g/+D/
4P/h/+H/4P/g/+D/4P/g/+D/4P/g/+D/4P/g/+D/4P/i/+P/4//l/+T/5v/n/+j/6P/o
/+n/6f/p/+n/6f/p/+z/7P/s/+z/7f/t/+3/7f/u/+7/6v/o/+b/5v/l/+T/5P/k/+L/
4f/j/+L/3//d/93/3P/b/9r/2v/a/9r/2v/a/9r/2//b/9r/2v/a/9r/3f/d/93/3v/c
/93/3f/d/97/3P/c/9z/3P/g/+r/9/8NAC4AUABwAJUAwgD0ACABQQFaAW4BdAFlAUAB
AwGyAFcA9/+0/6v/uP+5/7z/yP/Z/+b/7f/x//H/7//r/+j/5//m/+X/5v/m/+b/5v/m
/+b/5v/m/+b/5v/m/+b/5//n/+f/5//n/+f/6P/o/+r/6v/r/+v/6f/p/+r/6v/q/+v/
7P/s/+z/7P/t/+3/7v/u//D/8P/y//L/9P/0//T/9P/1//b/9v/2//f/9//5//r/+v/7
//r/+//8//3/AAAAAAEAAgABAAIAAwADAAcACAAJAAoACwANAA4ADwARABIAFQAXABcA
GgAcAB0AHgAfACEAIwAnACkAKwArAC0ALwAxADIANAA2ADcAOgA8ADwAPAA9ADwAPAA9
AD0APwA/AD8APwA/AD8APgA+ADwAOwA7ADkAOAA2ADQAMgAvAC0AKwAoACYAIgAgAB4A
HAAYABcAEwAPAA4ADAAJAAkABwAFAAMA//////z//P/9//z/+//6//v/+//7//v/+P/4
//j/9//5//n/+P/4//b/9v/3//f/9//3//f/9//3//f/9//4//f/9//4//j/+P/4//j/
+P/4//j/+f/5//r/+//8//3/+//7//r/+v/7//z//P/8//z//P/8//z/+v/6//r/+v/6
//r/+v/6//n/+P/3//b/9v/2//b/9v/1//P/8//0//L/8f/w/+//8P/w//H/8f/x//D/
8P/w/+7/7f/t/+3/7v/t/+7/7v/u/+7/7v/u/+3/7f/s/+z/6v/q/+r/6v/q/+r/6v/p
/+n/6f/p/+j/6P/o/+j/6P/q/+j/6P/o/+j/6f/p/+j/5v/l/+X/5f/p/+j/5v/m/+b/
5v/m/+f/5//m/+j/6P/o/+j/5//m/+X/5P/m/+b/5v/m/+j/6f/p/+v/7P/u/+//8P/w
//D/8f/x//H/8f/x//H/8v/y//L/8v/z//P/8//z//T/9P/w/+7/7P/s/+v/6v/q/+r/
6P/n/+f/5v/j/+H/4f/g/9//3v/e/97/3v/e/97/3v/f/9//3v/e/97/3v/f/9//3//g
/+L/4//j/+P/5P/g/9z/3v/e/+L/7v8BABkANgBYAHoAnwDOAAIBKgFFAV4BbgFsAVMB
JAHfAIwALwDV/6j/r/+4/7f/vv/O/93/5v/v//H/7//p/+f/5v/l/+T/4//i/+L/4v/i
/+L/4v/i/+L/4v/i/+L/4v/j/+P/4//j/+P/4//k/+T/5P/k/+X/5f/l/+X/5v/m/+b/
5//o/+j/6P/o/+n/6f/o/+j/6v/q/+z/7P/u/+7/7v/u/+//8P/w//D/8f/x//H/8v/y
//P/8v/z//T/9f/4//j/+f/6//v//P/9//3//f/+////AAADAAUABgAHAAcACAALAA0A
DwASABQAFQAYABkAGwAdAB8AIQAjACMAJgApACwALgAuADAAMQA0ADQANAA0ADUANgA2
ADcANwA5ADkAOQA5ADcANwA2ADYANgA1ADUAMwA0ADIAMAAuACsAKQAnACQAIgAeABwA
GgAaABYAFQARAA0ADAAKAAcABQADAAEA///9//3/+v/6//n/+P/3//b/9f/1//X/9f/0
//T/9P/z//X/9f/0//T/9P/0//X/9f/1//X/9f/1//f/9//3//j/9//3//j/+P/4//j/
+P/4//j/+P/5//n/+//7//v/+//9//3//P/8//z//P/7//r//P/8//z//P/6//r/+v/6
//n/+v/7//z//P/8//z//P/7//r/+f/4//j/9//4//r/+P/3//b/9f/2//b/9//3//n/
+P/4//j/+P/3//f/9//5//f/9//2//T/9P/0//T/8//z//L/8v/z//T/9f/2//T/9P/0
//P/8//z//P/8v/w//D/8P/w//D/7v/u/+7/8P/x//H/8P/w//H/8P/w//D/8P/w//D/
8f/x//D/8P/w//D/8P/w//D/8P/w/+7/7v/u/+7/8v/z//P/9f/2//j/+f/6//j/+P/5
//n/+v/7//z//f/8//z//P/8//v/+//7//v//P/8//j/9v/0//T/8//y//T/9P/y//H/
7//u/+v/6f/n/+b/5f/k/+X/5v/n/+j/6P/o/+n/6f/m/+b/5v/m/+f/5//n/+j/6f/r
/+z/7f/q/+j/6P/m/+j/8v8AABcAMwBWAHoAnADDAPYAJAFGAV8BdAF6AW4BTwEWAckA
cAALALv/pP+z/7z/v//I/9j/5f/u//X/9f/z//H/7f/u/+3/7P/r/+j/6P/o/+j/6P/o
/+j/6P/q/+r/6v/q/+n/6f/p/+n/6//r/+z/7P/r/+r/6v/p/+v/6//s/+z/7P/t/+7/
7v/w//D/8f/x//D/8P/y//L/8P/w//L/8v/0//T/9f/2//b/9v/3//f/+f/6//r/+//6
//v//P/9//z//P/9//7/AQACAAMAAwAFAAYABwAIAAkACwAMAA0ADwAQABMAFQAVABgA
GgAbABwAHQAfACEAJQAnACkAKQApACsALQAuADAAMgAzADYANgA2ADYANwA2ADYANwA3
ADcANwA3ADcANQA1ADQANAA2ADUANQAzADIAMAAuACwAKQAnACUAIgAgABwAGgAYABgA
FAATAA8ACwAKAAgABQAFAAMAAQD///3//f/6//r/+f/4//f/9v/1//X/9f/1//b/9v/2
//X/9f/1//T/9P/0//T/9f/1//X/9f/1//X/9f/1//X/9v/3//f/+P/4//j/+P/4//j/
+P/4//n/+f/3//f/9//3//j/+f/5//r/+//8//z//P/6//r/+v/6//r/+v/6//r/+P/4
//j/+P/6//r/+v/6//r/+v/6//r/+f/3//f/+P/4//f/9v/1//T/9P/1//X/8//y//L/
8v/0//P/8//z//P/8f/x//D/8v/y//L/8v/x//H/8P/w//L/8v/y//L/8v/y//L/8f/x
//H/8f/w//L/8v/y//L/8P/u/+7/7v/u/+//7//u/+z/6//t/+z/7v/u/+7/7v/w//H/
8f/w/+7/7v/u/+7/7P/s/+z/7P/u/+7/7v/u/+7/7//v//H/9P/2//f/+P/2//b/9//3
//f/9//3//f/+P/4//j/+P/5//n/+f/5//r/+v/2//T/9P/0//P/8v/y//L/8P/v/+3/
7P/p/+f/6f/o/+f/5v/m/+b/5v/m/+T/5P/l/+X/5P/k/+T/5P/l/+X/5f/m/+T/5f/l
/+X/5P/m/+T/5P/k/+j/7v/7/w0AJgBIAGwAjQCwAOAADgE1AU4BXgFiAVcBQAEVAc4A
dwAZAML/l/+e/6//tv++/83/4P/r/+//8f/v/+3/7P/r/+r/6f/o/+j/6P/o/+j/6P/o
/+j/6P/o/+j/6P/p/+n/6f/p/+n/6f/q/+r/6v/q/+v/6//r/+v/7P/s/+z/7f/u/+7/
7v/u/+//7//w//D/8v/y//D/8P/y//L/8v/y//P/9P/2//b/9//3//n/+v/6//v/+v/7
//z//f/+//7///8AAP//AAABAAEABQAGAAcACAAJAAsADAANAA8AEAATABUAEwAWABgA
GQAcAB0AHwAhACMAJQAnACcAKQArAC0ALgAyADQANQA4ADgAOAA4ADkAOAA4ADkAOQA5
ADkAOQA5ADcANwA2ADYAOAA3ADcANQA0ADIAMAAuAC0AKwApACYAJQAiACEAIAAcABgA
FwATABMAEgAQAA0ACQAHAAUAAwD//////P/8//z//P/8//z/+f/5//n/+f/4//j/+P/3
//f/9//2//b/+P/4//n/+f/5//n/+f/5//n/+f/5//r/+//7//z//P/6//r/+v/6//r/
+v/7//v//f/9//3//f/9//3//P/8//3//v/+//7//v/+//7//v/+//7//v/+//z//P/8
//z//P/8//z//P/8//z//P/8//3/+//7//z/+v/5//j/9//4//j/+f/5//j/9v/1//T/
9P/z//P/8//z//H/8f/w//D/8P/w//D/8f/x//D/8P/w//D/8P/w//D/8P/w/+//7//v
/+//7v/u/+7/7v/u/+7/7P/s/+z/7P/t/+3/7P/s/+3/7f/s/+z/7P/s/+z/7P/t/+3/
7P/s/+z/7P/s/+r/6v/q/+r/6v/q/+r/6v/s/+3/7f/v/+7/8P/x//L/8//0//b/9//1
//X/9f/1//b/9v/2//b/9//3//f/9//4//j/9P/y//D/8P/v/+7/7P/s/+r/6f/r/+r/
5//l/+X/5P/j/+L/4v/i/+L/4v/i/+L/4//j/+T/5P/k/+T/4//j/+P/5P/k/+X/5f/l
/+T/4v/i/+L/5P/o//D/+/8PACoATgBwAJEAuADoABoBOwFSAWABYAFTAToBCQG+AGcA
CwC4/5X/ov+x/7T/vP/R/+L/6//z//X/8f/t/+r/6f/o/+f/6P/o/+j/6P/o/+j/6P/o
/+b/5v/m/+b/6f/p/+n/6f/p/+n/6v/q/+r/6v/r/+v/6f/p/+r/6v/s/+3/7v/u/+7/
7v/v/+//7v/u//D/8P/y//L/9P/0//T/9P/1//b/+P/4//n/+f/3//j/+P/5//j/+f/6
//v//v/+////AAD//wAAAQABAAMABAAFAAYACQALAAwADQAPABAAEwAVABMAFgAYABkA
HAAdAB8AIQAjACUAJwAnACkAKwAtAC4AMAAyADMANgA4ADgAOAA5ADoAOgA7ADsAOQA5
ADkAOQA5ADkAOAA4ADgANwA3ADUANQA0ADMAMgAwAC0AKgAmACYAIgAgAB4AHAAYABcA
EwAPAA4ADAAJAAkABwAFAAMAAQABAP7//v/7//r/+f/4//n/+f/5//n/9v/2//b/9f/1
//X/9P/0//L/8v/z//P/8//z//P/8//z//P/8//0//P/8//0//T/9P/0//T/9P/2//b/
9//3//f/9//3//f/+f/5//j/+P/4//j/9//2//b/9v/2//b/9v/2//b/9v/0//T/9P/0
//L/8v/y//L/8v/y//L/8v/z//H/8f/y//D/7//u/+3/7P/s/+3/7f/t/+z/7P/s/+z/
6//r/+v/7f/r/+v/6v/q/+r/6v/q/+n/6f/o/+j/6v/q/+r/6v/o/+j/6P/n/+n/6f/p
/+j/5v/m/+b/5v/m/+T/5P/k/+b/5//n/+b/5P/l/+b/5v/m/+b/5v/k/+X/5f/k/+L/
4v/i/+L/5P/k/+T/5P/k/+T/5P/k/+j/6f/p/+v/7P/u/+//8P/w//D/8f/x/+//7//v
/+//8P/w//D/8P/x//H/8f/x//L/8v/u/+z/6v/q/+n/6P/o/+j/5v/l/+X/5P/h/9//
3//e/93/3P/a/9r/2v/a/9z/3P/d/93/3P/c/9z/3P/b/9v/2//c/97/3//f/9//3v/c
/9r/2v/a/+D/7P///xkAPABgAIIAqQDcABABOAFVAWoBdgFyAVkBKgHhAIoAJwDL/6D/
p/+y/7P/uv/M/93/5P/r/+3/6//p/+f/5v/l/+T/4//i/+L/4v/i/+L/4v/i/+L/4v/i
/+L/4v/h/+H/4f/h/+P/4//k/+T/4v/i/+P/4//j/+P/5P/k/+b/5//o/+j/5v/m/+f/
5//o/+j/6v/q/+r/6v/s/+z/7P/s/+3/7v/u/+7/7//v//H/8v/y//P/9P/1//b/9//2
//b/9//4//n/+v/7//v//f/+////AAADAAUABgAHAAkACgANAA8ADwASABQAFQAYABkA
GwAdAB8AIQAjACMAJwApACsALAAuADAAMQA0ADQANAA0ADUANgA2ADcANwA3ADcANwA3
ADcANwA2ADYAOAA3ADcANQAyADAALgAsACsAKQAnACQAIAAcABoAGAAWABIAEQANAAsA
CgAIAAUAAwABAP///f/9//3/+v/6//f/9v/1//T/9f/1//X/9f/y//L/8v/x//P/8//y
//L/9P/0//X/9f/z//P/8//z//X/9f/1//b/9f/1//b/9v/2//b/9v/2//b/9v/3//f/
9//3//f/9//5//n/+P/4//n/+v/6//r/+P/4//j/+P/4//j/+P/4//b/9v/2//b/9v/2
//b/9v/2//b/9v/2//X/8//z//T/9f/1//X/9f/y//L/8//z//P/8v/y//L/8P/v/+//
7//x/+//7//u/+7/7v/u/+7/7f/t/+z/7P/u/+7/7v/u/+7/7v/u/+3/7//v/+//7v/s
/+z/7P/s/+7/7P/s/+z/7P/t/+3/7P/u/+3/7f/t/+3/7P/q/+r/7P/s/+z/7P/q/+v/
6//q/+r/6v/q/+r/7P/s/+z/7P/s/+z/7P/s/+7/7//v//H/8v/0//X/9v/2//b/9//3
//f/9//3//f/+P/4//j/+P/7//v/+//7//r/+v/2//T/8v/y//H/8P/u/+7/7P/r/+3/
7P/p/+f/5//m/+X/5P/k/+T/5P/k/+T/5P/l/+X/5v/m/+b/5v/l/+X/5f/m/+j/6f/p
/+n/6P/m/+b/5v/m/+b/8P8DABkANgBYAHgAmQDEAPgAJAE/AVgBbgFwAV8BOAH3AKgA
TwDv/7D/q/+8/7//vv/M/9//6v/x//f/9//1//H/8P/v/+7/7f/s/+z/7P/s/+z/7P/s
/+z/6v/q/+r/6v/r/+v/6//r/+v/6//s/+z/7v/u/+//7//x//H/8v/y//D/8f/y//L/
8v/y//P/8//0//T/9v/2//b/9v/4//j/+v/6//v//P/8//z//f/9//3//v/+/////v//
/wAAAQACAAIAAwAEAAUABgAHAAcACQAKAAsADAAPABEAEgATABUAFgAZABsAGwAeACAA
IQAkACUAJwApACsALQAvAC8AMQAzADUANgA4ADoAOwA+AD4APgA+AD8AQgBCAEMAQwBD
AEMAQwBDAEMAQwBCAEIAQgBBAEEAPwBAAD4APAA6ADsAOQA3ADQAMAAsACoAKAAmACIA
IQAdABkAGAAWABMAEQAPAA0ACwALAAsACAAIAAcABgAFAAQABQAFAAUABQACAAIAAgAB
AAEAAQAAAAAAAAAAAAEAAQD//////////wEAAQABAAIAAgABAAEAAAACAAIAAgACAAIA
AgADAAMAAQABAAEAAQADAAMAAgACAAEAAgACAAIABAAEAAQABAAEAAQABAAEAAIAAgAC
AAIAAgACAAIAAgACAAIAAgACAAEA/////wAAAAD///7//f/8//z//f/9/////v/+//7/
/P/7//v/+//7//n/+f/4//j/+P/4//j/9//3//b/9v/4//j/+P/4//b/9v/2//X/8//z
//P/8v/0//T/9P/0//L/8P/w//D/7//v/+7/7P/s/+v/6//p/+r/6P/o/+j/6P/q/+v/
6//q/+r/6v/q/+r/7P/s/+z/7P/u/+7/7v/u//D/8f/x//P/9v/4//n/+v/6//r/+//7
//3//f/9//3//v/+//7//v////////////7//v/6//j/9v/2//X/9P/0//T/8v/x//H/
8P/t/+v/7f/s/+v/6v/q/+r/6v/q/+r/6v/r/+v/6v/q/+r/6v/r/+v/6//s/+z/7f/t
/+3/7v/s/+j/6v/s//D//P8PACkATABuAJAAswDgABQBOgFRAWgBdgFuAVEBIAHbAIgA
KQDP/6j/sf+8/7//xv/W/+f/8P/1//f/9f/x/+//7v/t/+z/6//q/+r/6v/q/+r/6v/q
/+r/6v/q/+r/6v/r/+v/6//r/+3/7f/u/+7/7P/s/+3/7f/v/+//8P/w/+7/7//w//D/
8v/y//P/8//2//b/+P/4//f/9v/3//b/+P/4//n/+v/6//r/+//7//v//P/8//3//v//
/wAAAQACAAIAAwAEAAcACAAJAAkADQAOAA8AEAAQABEAEQARABMAFAAXABkAFwAaABwA
HQAgACEAIwAlACkAKwAtAC0ALwAxADMANAA2ADgAOQA8ADoAOgA6ADsAPgA+AD8APwA9
AD0APQA9AD0APQA8ADwAPAA7ADsAOQA6ADgANgA0ADMAMQAvACwAKgAmACQAIgAeABoA
GQAVABMAEgAQAA0ACwAJAAcABQADAAMAAAAAAP///v/9//z//f/9//3//f/8//z//P/7
//v/+//6//r/+v/6//v/+//7//v/+//7//v/+//7//z//f/9//7//v8AAAAAAAAAAAAA
AAABAAEAAQABAAEAAQD//////v/+////AAAAAAAAAAAAAAAAAAAAAAAAAAAAAP7//v/+
//7//v/+//7//v/+//7//v/+//3/+//7//z//P/7//r/+f/2//b/9//3//n/+P/4//j/
+P/3//f/9//3//X/9f/0//T/9P/0//T/9f/1//T/9P/z//L/8f/w//L/8v/y//H/8//z
//P/8v/0//T/9P/0//L/8P/w//D/8P/x//H/8P/w/+//7//v/+//7v/u/+7/8P/x//L/
8v/v/+//7//v//H/8f/y//L/8v/y//L/8v/x//D/8P/x//T/9f/3//j/+//8//z//P/8
//3//f/9//3//v/+//7//P/8//z//f/+/////v////3//P/7//n/+v/5//b/9P/0//T/
9P/z/w==
         </WaveFormData>
      </LeadData>
      <LeadData>
         <LeadByteCountTotal>10000</LeadByteCountTotal>
         <LeadTimeOffset>0</LeadTimeOffset>
         <LeadSampleCountTotal>5000</LeadSampleCountTotal>
         <LeadAmplitudeUnitsPerBit>4.88</LeadAmplitudeUnitsPerBit>
         <LeadAmplitudeUnits>��V</LeadAmplitudeUnits>
         <LeadHighLimit>2147483647</LeadHighLimit>
         <LeadLowLimit>268435456</LeadLowLimit>
         <LeadID>V5</LeadID>
         <LeadOffsetFirstSample>0</LeadOffsetFirstSample>
         <FirstSampleBaseline>0</FirstSampleBaseline>
         <LeadSampleSize>2</LeadSampleSize>
         <LeadOff>FALSE</LeadOff>
         <BaselineSway>FALSE</BaselineSway>
         <ExcessiveACNoise>FALSE</ExcessiveACNoise>
         <MuscleNoise>FALSE</MuscleNoise>
         <LeadDataCRC32>1879756926</LeadDataCRC32>
         <WaveFormData>
/P/8//z//P/9//7///8AAP7//v/+//7//v/+//7//v/8//z//P/8//z//P/8//z//P/8
//z//P/8//z//P/8//7//v/+//7//P/8//z//P/6//r/+v/6//z//P/8//z//P/8//z/
/P/+//7//v/+//z//P/8//z//P/8//z//P/8//z//f/+/wAAAAACAAMABQAFAAUABgAI
AAgACAAIAAcABwAIAAgACAAIAAcABwAJAAkACgAKAAoACAAHAAYABAACAAAA//////3/
/P/7//z/+//5//j/9f/1//P/8//0//T/9P/1//X/9P/0//T/9P/z//P/8//0//T/9P/1
//X/9f/3//f/8v/s/+j/6P/s//P///8QACQAPgBdAIYAtgDiAAgBKwFJAVgBWQFHASgB
9wCvAF4ALAAeABEA///3//v/+//8//3//f/7//n/9//2//T/9P/y//D/8P/w//D/7v/u
/+7/7v/x//H/8f/y//L/8v/y//P/8v/y//H/8P/w//D/8P/w//D/8P/w//H/8f/x//H/
8f/z//P/9P/0//T/8//y//H/8v/z//T/9//3//f/9//4//j/+P/4//j/+P/4//j/+f/3
//f/9//3//v/+//8//z//P/9//7//v///wAAAAAAAP7/AAABAAIAAAACAAMABAAGAAcA
CQAMAAwADQANAA0AEQATABMAFAAVABcAGAAaABsAHQAeAB8AIAAhACIAIgAhACEAIwAk
ACMAJQAlACUAJwAoACkAKQAoACcAJgAmACgAJwAnACYAJQAkAB8AHQAcABsAGwAZABcA
FQATABEAEQAPAA0ADAAMAAwACwAJAAcABQADAAEAAAD///7//f////////////3//P/8
//z//P/9//7/AAD+//7//v/+//3//f/9//7//v/+//7//v/8//z//P/8//z//f/9//3/
AAAAAAAA//8AAAEAAgADAAQABAAEAAQAAwACAAEAAQABAAAAAAAAAAIAAgACAAIAAAD/
//7//f8AAAAA//////////8AAAAAAAAAAAAA///9//3/+//7//z//f/+/////v/+//7/
/v/9//z//P/8//7//f/8//z/+v/6//r/+v/6//n/+P/3//j/+f/6//v/+f/6//r/+f/6
//r/+v/7//n/+P/3//f/+P/5//r/+//5//j/+P/3//X/9f/0//T/9//2//j/+P/4//j/
+P/4//j/+P/4//j/+P/2//b/9v/2//b/9v/2//b/9v/2//f/+P/6//r/+v/7//v/+//8
//7///8AAP7//v//////AgACAAMABAAEAAUABQAFAAUABAABAP7//f/8//v/+v/5//n/
+f/3//b/9f/0//P/8f/w/+//7//v/+//8P/w//D/8f/x//D/8P/w//D/7//x//H/8v/y
//H/8f/w/+//6//r/+z/6v/q/+z/8P/3/wEAEgAoAD4AXQCGALYA4gAGASMBOwFKAU8B
QQEiAfEAqwBcACoAGgARAP//9//7////AgAFAAUAAwD///3//P/6//r/+P/2//b/9v/2
//T/9P/0//T/9f/1//X/9v/0//T/9P/1//P/9P/0//T/9v/2//b/9v/0//T/9P/1//f/
9//3//f/9//3//j/+P/7//v/+//7//3//f/9/////v/9//z//P/6//r/+v/6//z//P/8
//3//f/9//3//f//////AAAAAAAAAQACAAIABQAGAAYABgAIAAoACwAMAAoADAANAA4A
EQARABIAFAATABUAFgAXABkAGwAbABwAHQAfACAAIgAjACUAJgAnACkAKwAtAC4ALQAt
AC8AMAAvADEAMQAxADIAMgAyADEAMQAxADEAMgAyADEAMQAwAC8ALgApACcAJgAlACUA
IwAhAB8AHQAbABcAFQATABIAEAAQAA8ADQAKAAkACAAHAAgABwAGAAUABQAFAAUABQAF
AAQABAAEAAQABQAGAAgABgAGAAYABgAFAAUABQAGAAYABgAGAAYABgAGAAYABgAEAAUA
BQAFAAgACAAIAAcABwAHAAcABwAIAAgACAAIAAoACgAKAAsACQAIAAgACAAIAAgACAAI
AAkACQAJAAkACgAKAAkACQAHAAcACAAIAAgACAAIAAcACQAJAAcABwAFAAUABQAFAAQA
BAAEAAQABAAEAAUABgAIAAcABgAGAAQABAAEAAQABgAFAAQAAwAFAAUABQAFAAMABAAE
AAMABAAEAAQABQAFAAQAAwADAAUABQAFAAUABwAGAAYABQAFAAUABgAEAAQABAAEAAQA
BAAEAAQABAAEAAIAAgADAAQABQAGAAQABAAEAAQABQAGAAgACAAKAAsACwALAAkACgAK
AAoACgAKAAsACwAOAA4ADwAQAA4ADwAPAA8AEAAQAA4ADAALAAoACQAIAAcABwAHAAUA
AgABAAAA//////7//f/9//v/+//8//z/+v/7//v/+v/6//r/+v/5//n/+f/6//r/+v/7
//v/+//5//n/+P/0/+7/7v/y//f/AQAQACIAOgBVAHgAqADYAP4AHwE5AVABWwFVAT4B
FQHZAIgARgAsACEADwABAAMABwAIAAkACQAHAAMAAQACAAAAAAD+//z//P/8//z/+v/6
//r/+v/4//f/9v/2//b/9v/2//f/9//4//j/+P/6//r/+v/6//r/+v/6//v/+//7//v/
+//7//v//P/8//v/+//7//v/+//7//v//f/9//3//f/+//z//P/8//z//P/8//z//f//
/////////wAA//////7//v///wAAAAAAAAAA///+//7/AAABAAIAAgAEAAUABgAHAAcA
CAAKAAsADQAOAA8AEQATABMAFAAVABcAGAAaABkAGwAcAB0AHgAfACAAIAAjACMAJQAm
ACYAJwAmACUAKAAoACgAJwAnACcAJwAoACYAJQAlACQAIwAiAB0AGwAYABcAFwAVABIA
EQAQAA8ADQALAAkACAAGAAYABQADAAQAAwACAAEA/v/9//z/+//7//v/+//7//v/+v/6
//r/+f/5//n/+v/6//r/+v/6//n/+f/5//r/+v/6//r/+v/6//r/+v/6//r/+//7//v/
/P/8//z/+//7//v/+//7//z//P/8//z//P/8//z//f/7//r/+v/6//z//P/8//z//f/9
//3//f/+//7//f/9//3//f/+//7//f/8//v/+f/7//v/+f/5//n/+f/5//n/+P/4//j/
+P/2//b/9//4//b/9f/0//T/9v/2//b/9v/2//X/9P/z//P/8//z//P/8//0//T/8//y
//L/8v/z//X/9P/z//P/9f/1//X/9f/z//L/8v/x//L/8//z//T/9f/y//L/9P/0//T/
9P/2//b/9v/2//T/9P/y//L/9P/0//T/9P/0//T/9P/0//X/9v/4//j/+P/5//n/+f/5
//r/+v/6//v//P/+/////v/+////AAD+//////////7//v/8//r/+//6//n/+P/3//f/
9//1//L/8f/w/+//7v/u/+7/7//t/+3/7v/u/+z/7f/t/+z/7P/s/+z/6//r/+v/7P/s
/+7/7//v/+//7f/r/+j/4v/g/+L/6v/z/wEAFgAsAEQAZQCSAMAA6AAMAS0BRQFSAU8B
OwEUAdkAiQBEACYAGgAHAPf/8//5//v/+v/7//n/9f/z//P/8v/w//D/7v/u/+7/7v/u
/+7/7v/u/+7/7v/t/+z/7P/s/+z/7P/t/+v/7P/s/+z/7P/s/+z/7P/u/+7/7v/v//H/
8f/x//H/7//v//D/8P/z//P/8//z//H/8f/x//P/8f/x//H/8v/0//T/9P/0//L/8v/y
//P/9P/1//b/9//3//f/+P/4//j/+f/6//r/+//8//z//P/8//7///8AAAIABAAFAAYA
BQAFAAYACAALAA0ADgAPABEAEwATABQAFwAZABoAHAAbAB0AHgAfACIAIwAkACQAJwAn
ACkAKgApACsAKwArACoAKgAqACkAKwArACsALAAqACkAKQAoACkAKAAjACEAHgAdAB0A
GwAZABcAFQATABEADwANAAwACAAIAAcABQAGAAUABAADAAAA///+//3//f/9//3//f/9
//z//P/8//n/+f/5//r//P/8//z//P/5//n/+f/6//z//P/8//z//v/+//7//v/8//3/
/f/9//z//P/8//v/+//7//v/+//6//r/+v/6//r/+v/6//v/+//6//r/+v/6//r/+v/6
//f/9//3//f/+v/6//n/+f/5//n/+v/6//j/+P/4//f/9//3//X/9f/3//f/9//3//T/
9P/0//T/9P/0//X/9v/2//X/9P/0//T/9P/0//T/8v/x//D/7//x//H/8f/x/+//8P/w
/+//7v/u/+7/7//v/+7/7f/t/+3/7f/t/+3/7f/s/+z/6//t/+3/7P/s/+r/6v/q/+r/
7P/s/+z/7P/u/+7/7P/s/+z/7P/s/+z/7P/s/+z/7P/t/+7/8P/w//L/8//z//P/8//0
//T/9P/0//T/9f/1//j/+P/5//r/+v/7//v/+//8//z/+v/4//X/9P/z//L/8//z//P/
8f/w/+//7v/t/+3/7P/r/+v/6f/p/+r/6v/o/+n/6f/o/+r/6v/q/+n/6f/p/+r/6v/o
/+n/6f/p/+v/6//o/+T/4P/e/+D/5f/x/wQAGAAuAEkAcACeAMoA7gARAS0BRAFNAUMB
KgH9AL0AbgA0ACIAFQABAPf/+f/9//z//f/9//v/+f/3//b/9P/0//L/8v/y//L/8v/y
//L/8v/y//T/8//y//L/8v/y//L/8//x//L/8v/y//L/8v/y//L/8v/y//L/8//z//P/
8//z//P/8//0//T/9f/1//X/9f/1//X/9f/3//f/9//3//j/+v/6//r/+v/4//j/+P/5
//v/+//7//v//f/9//7//v/8//3//v/+/wEAAgACAAIAAgAEAAUABgAGAAgACQAKAAsA
CwAMAA4ADwARABIAEwATABUAFQAWABcAGQAaABwAHQAfACAAIQAjACUAJwAoACkAKQAr
ACwAKwAtAC0ALQAuAC4ALgAtAC0ALQAtAC4ALAArACsAKgApACgAIwAhACAAHwAfAB0A
GwAZABcAFQARAA8ADQAMAAoACgAJAAcABAADAAIAAQABAAEAAQABAP/////////////+
//7//v////////8AAP7//v/+//7//f/9//3//v/+//7//v/+/wAAAAAAAAAA/v//////
///+//7//v/9/wAAAQACAAMAAwACAAEAAAAAAAAAAAABAAEAAAAAAAAA/v/+//7//v//
//////////7//v/9//3//f/9//7//v/8//z//P/7//v/+//5//n/+//7//v/+//4//j/
+P/4//j/+P/5//r//P/7//r/+v/4//j/+P/4//j/9//2//X/9f/1//X/9f/1//b/9v/1
//L/8v/y//P/8//y//H/8f/z//P/8//z//P/8v/y//H/8//z//L/8v/z//T/8v/y//L/
8v/y//L/8v/y//T/9P/y//L/8P/w//D/8P/w//D/8P/w//H/8v/0//T/+P/5//n/+f/3
//j/+P/4//b/9v/3//f/+f/6//z//v/+//////////7//v/8//r/+f/4//f/9v/1//X/
9f/z//L/8f/w/+//6//q/+n/6f/n/+f/6P/o/+j/6f/p/+j/6P/o/+j/5//p/+n/6v/q
/+z/7f/t/+3/7//p/+b/5P/e/9z/4P/p//X/BgAcADIAUQB8AKoA1gD2ABcBMwFEAUUB
NQEUAeEAlwBMACQAGAAHAPX/8//3//f/+v/9//v/9//z//H/8P/u/+7/7P/q/+r/6v/q
/+r/6v/q/+r/7P/r/+r/6v/q/+r/6v/r/+n/6v/q/+r/7P/s/+z/7P/s/+z/7P/t/+v/
6//r/+v/6f/p/+r/6v/r/+v/6//r/+z/7f/u//H/8f/x//H/8v/w//D/8P/w//D/8P/w
//H/8f/x//H/8f/1//X/9v/2//j/+f/6//r/+v/6//n/+P/6//z//f/+//3//v/+//7/
AQABAAIABAAHAAkACgALAAsADQANAA4AEQATABQAFgAXABkAGgAbABoAGwAcABwAHQAd
AB8AIAAjACUAJQAlACYAJgAmACUAJQAlACUAJgAkACMAIwAiACEAIAAbABkAFgAVABUA
EwARAA8ADQALAAsACQAHAAYAAgACAAEA//8AAP///v/9//r/+f/4//f/+f/5//n/+f/3
//b/9v/2//f/9//3//j/+P/4//j/+P/5//n/+f/6//j/+P/4//j/+P/4//j/+P/4//n/
+f/5//j/+P/4//f/+f/5//n/+f/7//z//f/+//z//P/8//3/+//6//r/+v/6//r/+v/6
//v/+//7//v//P/8//v/+//7//v//P/8//z//P/8//v/+//7//n/+f/7//v/+//7//z/
/P/8//z//P/8//3//v/8//v/+v/6//n/+P/3//b/9//3//f/9//4//n/+v/7//n/+v/6
//n/+v/6//r/+//6//j/9v/1//f/9//3//f/+f/4//j/9//5//n/+P/4//j/+P/4//j/
+P/4//j/+f/6//n/+v/4//j/+P/4//f/9v/1//T/9//4//r/+v/8//3//f/9//3//v/+
//7/AAAAAAEAAQACAAIAAwAEAAIAAwADAAMAAgACAAAA/v////7//f/8//v/+//7//n/
+P/3//b/9f/x//D/7//v/+//7//w//D/8v/z//P/8v/x//D/7//t/+//7//w//D/8f/z
//T/9f/v/+3/7P/m/+L/5P/q//X/BwAcADIATABvAJ4AzgD4ABoBOQFPAVoBUwE7ARQB
1wCHAEIAJAAaAAcA+f/3//v//f/8///////9//v/+//4//b/9v/0//L/8v/y//L/8v/y
//L/8v/0//P/8v/y//L/8v/y//P/8f/y//L/8v/w//D/8P/w//L/8v/y//P/9f/1//X/
9f/3//f/+P/4//j/9//2//X/8//z//P/9f/1//X/9f/2//f/+P/5//r/+v/6//r/+//5
//n/+f/5//n/+f/6//r/+//9////AAD//wAAAAAAAAAAAgADAAQABAAGAAcACAALAAsA
DAAOAA0ADwAQABEAEwAVABUAFgAVABcAGAAaABsAHQAeAB8AIAAhACIAIgAjACMAJQAm
ACYAJwAmACUAKAAoACgAJwApACkAKQAqACkAJwAmACQAIQAgABsAGQAaABkAGQAXABUA
EwARAA8ACwAJAAcABgAEAAQAAwABAAIAAQAAAP///v/9//z/+//7//v/+//7//3//P/8
//z//f/9//3//v/+//7//v/+//v/+//7//z//P/8//z//P/8//z//P/8//7/////////
AAAAAAAA///+//3//P/7//z//P/8//z//f/+////AQABAAAAAAAAAP7//v/+//7/////
///////+//7//f/9//3//f/+//7/AAAAAAAA/////////f/9//v/+//7//v/+P/4//j/
+P/5//r//P/+//z/+//6//r//P/8//z//P/8//v/+v/5//n/+f/5//n/+f/6//r/+f/2
//b/9v/3//f/9v/1//X/9f/1//X/9f/3//b/9v/1//H/8//0//T/9f/2//f/+P/4//j/
+P/4//X/9P/x//D/8f/y//P/9P/0//T/9P/0//T/9P/1//T/9v/3//f/9//4//r/+//8
//z//P/9//3//f/8//z//P/8//3//f/9//z//P/6//j/+v/6//r/+v/5//n/+f/3//T/
8//y//H/7f/s/+v/6//q/+v/7f/u/+7/7//v/+7/7f/s/+v/6f/p/+n/6v/q/+z/7f/t
/+3/7f/r/+r/6P/k/+L/5P/p//H/AAAUACoAQQBgAIgAuADiAAUBIQE4AUUBRQE2ARMB
3wCWAEgAGAANAAEA8f/t//P/9v/5//n/+f/5//f/9v/0//T/8v/u/+7/7v/u/+7/7v/u
/+7/7v/t/+z/7P/q/+r/6v/r/+v/7P/s/+z/7P/s/+z/7P/q/+r/6v/r/+n/6f/p/+n/
6//r/+z/7P/t/+3/7f/t/+v/6//r/+3/6//r/+v/7P/t/+7/7//w//D/8P/w//H/8f/x
//H/8f/x//H/8v/y//H/8f/x//D/8//0//T/9P/0//b/9//4//r//P/9//7//v/9//3/
/v///wEAAgADAAcACQAJAAoACwANAA4AEAARABMAFAAVABgAGQAaABoAGwAbAB0AHgAc
AB0AHAAbAB4AHgAeAB0AHQAdAB0AHgAcABsAGwAaABoAGgAWABUAFAATABMAEQANAAsA
CQAHAAYABQAEAAQAAQAAAP7/+//8//v/+v/5//j/9//2//X/8//z//P/8//x//D/8P/w
/+//7//v//D/8P/w//D/8P/t/+3/7f/u/+z/7P/s/+z/7P/s/+z/7P/q/+v/6//r/+r/
6v/q/+n/6v/r/+z/7f/s/+z/7P/s/+7/7v/u/+//7//u/+7/7v/u/+7/7v/u/+v/6//r
/+v/7P/s/+v/6//t/+3/7v/u/+z/7P/s/+v/6//r/+n/6f/r/+v/6//r/+j/6P/o/+j/
5v/m/+f/6P/o/+f/5v/m/+b/5v/m/+b/5v/l/+T/4//l/+X/5f/l/+P/5P/k/+P/5P/k
/+T/5f/j/+L/4f/h/+H/4f/h/+H/4f/g/+D/3//h/+H/4v/i/+L/4v/i/+L/4v/i/+L/
4v/i/+L/4P/g/97/3v/e/97/4P/g/+D/4P/h/+L/5P/k/+b/5//n/+f/5//o/+j/6P/m
/+b/5//n/+j/6P/p/+r/7P/t/+3/7f/u/+7/7P/q/+n/6P/n/+b/4//j/+P/4f/i/+H/
4P/f/93/3P/b/9v/1//X/9j/2P/Y/9n/2f/Y/9r/2v/a/9n/1//X/9j/2P/Y/9n/2f/Z
/9f/1//W/9b/0v/Q/9D/1f/d/+z//v8WAC8AUAB8AKoA1AD1AA8BIgEtASsBFAHvALkA
cgAoAAAA9//r/9v/1//f/+T/5f/n/+f/4//h/97/3P/c/9r/2P/Y/9j/2P/Y/9j/2P/Y
/9b/1f/U/9T/1v/W/9b/1//X/9j/2P/Y/9r/2v/a/9r/2f/Y/9f/1//Z/9n/2f/Z/9n/
2f/a/9r/2//b/9v/2//d/93/3f/f/+H/4f/h/+L/4v/i/+L/4v/g/+D/4P/h/+H/4f/h
/+H/5f/l/+b/5v/l/+X/5f/k/+f/6P/o/+j/6P/q/+v/7P/u//D/8f/y//P/8//0//b/
9f/3//j/+f/7//3//f/+//3///8AAAIAAwAFAAYABwAJAAsADQAOAA8ADwARABIAEgAT
ABIAEQASABIAEgARABIAEwAUABYAGAAXABcAFgAUABIADAAJAAkACQAKAAkABQADAAEA
///9//v/+f/4//b/9v/1//P/8P/v/+7/7f/u/+3/7P/r/+v/6//r/+v/6//q/+r/6v/n
/+f/5//o/+j/6P/o/+j/6f/p/+n/6v/q/+r/6v/q/+r/6v/q/+r/6v/r/+v/6//q/+r/
6v/p/+v/6//r/+v/7P/s/+z/7P/s/+z/7P/t/+3/7P/s/+z/7P/s/+z/7P/r/+v/6//r
/+z/7P/r/+v/7P/t/+//8P/w//D/8P/v/+//7//t/+3/7f/t/+3/7f/s/+z/7P/s/+r/
6v/r/+z/7P/r/+r/6v/q/+r/6v/q/+r/6f/o/+f/6P/p/+r/6//q/+r/6f/n/+b/5v/m
/+f/5//m/+X/5f/n/+f/5//n/+n/6P/o/+f/5//n/+j/5v/m/+b/5v/k/+T/5P/k/+T/
5P/i/+L/5P/k/+T/5P/m/+b/5v/m/+n/6v/s/+z/7P/t/+3/7f/v//D/8P/w//D/8P/x
//H/8P/w//H/8v/z//X/9v/3//b/9v/0//L/8f/w/+//7v/t/+3/7f/r/+j/5//m/+X/
5f/k/+P/4//h/+H/4v/i/+L/4//j/+L/4v/i/+L/4f/h/+H/4v/i/+T/5f/l/+X/5f/h
/97/3P/a/9r/3v/n//X/CAAcADQAUwB+AK4A2gD+AB0BNQFEAUUBMwEUAeEAlwBMACQA
FgAHAPX/7//1//n/+P/5//n/9//1//X/8v/w//D/7v/s/+z/7P/s/+r/6v/q/+r/6v/p
/+j/6P/o/+j/6P/p/+v/7P/s/+z/6v/q/+r/6v/s/+z/7P/t/+v/6//r/+v/6//r/+z/
7P/t/+3/7f/t/+//7//v//H/7//v/+//8P/w//D/8P/w//H/8v/z//X/9f/1//X/9f/1
//X/9v/2//b/9//4//j/+f/6//r/+v/6//z//f/+//7/AAABAAIAAQABAAIABAAFAAcA
CAAJAAsADQANAA4AEQATABQAFgAXABkAGgAbABwAHQAeAB4AHQAdAB8AIAAfACEAIQAh
ACMAJAAlACUAJwAnACcAKAAnACUAJAAiACMAIgAdABsAGAAXABcAFQATABEADwANAAsA
CQAHAAYABAAEAAMAAQAAAP///v/9//z/+//6//n/+//7//v/+//5//j/+P/4//n/+f/5
//r/+v/6//r/+v/5//n/+f/6//z//P/8//z/+v/6//r/+v/6//v/+//7//7//v/+//3/
/f/9//3//f/+//7//v/+//7//v/+/////f/8//z//P/+//7//v/+//v/+//7//v//v/+
//3//f/9//3//v/+//z//P/8//v//f/9//v/+//5//n/+f/5//n/+v/7//z/+//6//r/
+v/4//f/9v/2//b/9v/2//b/9v/1//T/8//0//X/9v/3//X/9v/2//X/9v/2//b/9//3
//b/9f/1//X/9f/1//X/9f/0//T/8//0//X/9f/2//f/9v/0//T/9P/0//T/9P/0//T/
9P/0//b/9v/0//T/9P/0//T/9P/0//T/9P/0//X/9v/4//j//P/9//3//f/9//7//v/+
//7//v///////v/+////AAACAAMAAwADAAIAAgAAAP7//v/+//7//v/7//v/+//5//j/
9//2//X/8f/w/+//7//v/+//8P/w//D/8f/x//D/8f/y//P/8//z//P/9P/0//T/9f/1
//X/9f/z//D/7v/q/+j/7P/1////DgAiADYATwB0AKQA0AD0ABUBMQFGAUsBPwEkAfkA
twBqADIAIAAXAAUA+f/9/wEABAADAAUAAwABAP///v/8//z/+v/4//j/+P/4//b/9v/2
//b/+P/3//b/9v/4//j/+P/5//f/+P/4//j/+v/6//r/+v/6//r/+v/7//v/+//7//v/
+//7//z//P/7//v/+//7//3//f/9/////f/9//3//v/+//7//v/+//7//v/+////AQAB
AAEAAQABAAEAAgACAAIAAwAEAAQABQAGAAYABgAIAAoACwAMAAwADgAPABAADwAPABAA
EgAVABcAGAAZABsAHQAdAB4AIQAjACQAJgAlACcAKAApACoAKwAsACwALwAvADEAMgAx
ADMAMwAzADYANgA2ADUANQA1ADUANgA0ADMAMwAyADMAMgAtACsAKAAnACcAJQAiACEA
IAAfABwAGQAWABQAEgASABEADwAOAA0ADAALAAwACwAKAAkACwALAAsACwAJAAgACAAI
AAkACQAJAAoACgAKAAoACgAHAAcABwAIAAgACAAIAAgACAAIAAgACAAKAAsACwALAAoA
CgAKAAkACQAJAAkACQAKAAoACgAKAAgACAAIAAkACgAKAAsADAAMAAwADAAMAAkACQAJ
AAkACAAIAAcABwAHAAcACAAIAAgACAAIAAcABwAHAAUABQAFAAUABQAFAAYABgAGAAYA
BAAEAAUABgAGAAUABAAEAAQABAAEAAQABAADAAIAAQABAAEAAQABAAAAAAD///3//f/+
////AQABAAAA//////3//f/9//3/+v/4//f/9f/1//X/9P/0//T/9P/0//T/9P/0//T/
9P/0//b/9v/0//T/9v/2//b/9v/2//b/9v/2//r//P///wAAAAABAAEAAQABAAIAAgAC
AAIAAgADAAMABgAGAAcACAAKAAsACwALAAoACgAIAAYAAwACAAEAAAD////////9//z/
+//6//n/+f/4//f/9//1//X/9v/2//b/9//3//b/9P/0//T/8//z//P/9P/0//X/9//4
//n/+f/1//D/7v/q/+b/6v/z////FAAsAEIAXwCKALwA6AAKASkBQwFQAU8BPQEaAeUA
mwBQACgAHAAPAP3/+/8BAAUABAAFAAUAAQD///3//P/6//r/+P/2//b/9v/2//b/9v/2
//b/9v/1//T/9P/0//T/9P/1//b/+P/5//r/+P/4//j/+P/4//j/+P/5//f/9//3//f/
+f/5//r/+v/9//3//f/9//v/+//7//3/+//7//v//P/8//z//P/8//7//v/+////////
//////8BAAEAAgACAAIAAwAEAAQABQAGAAYABgAGAAgACQAKAAgACgALAAwADwAPABAA
EgATABUAFgAXABkAGwAbABwAHwAhACIAJAAlACcAKAApACkAKQApACgAKgArAC4AMAAv
ADEAMQAxADIAMgAyADEAMwAzADMANAAyADEAMQAwAC8ALgApACcAJgAlACUAIwAdABsA
GQAXABUAEwARABAADAAMAAsACQAKAAkACAAHAAYABQAEAAMAAQABAAEAAQABAAAAAAAA
AP3//f/9//7/AAAAAAAAAAD///////8AAP7//v/+//7/AAAAAAAAAAACAAMAAwADAAIA
AgACAAEAAQABAAEAAQAAAAAAAAAAAAIAAgACAAMABQAEAAQABAACAAIAAgACAP//////
////AAAAAP////8AAAEAAwAEAAQABAAEAAMAAQABAP/////+//3//P/7//z//P/8//z/
/v/+////AAD///3/+//6//r/+v/6//r//P/7//r/+f/4//f/9v/1//b/+P/5//n/+f/6
//v//f/7//r/+f/5//f/9//3//f/+f/4//j/9//2//X/8//y//X/9v/2//b/+P/4//j/
+P/2//X/9f/1//X/9f/1//X/9f/1//X/9f/0//X/9P/1//f/+P/6//z//v/+///////9
//3//v/+//7//////wAAAAACAAIAAgADAAQABAAEAAMAAgABAAAA/f/+//7//P/8//z/
/P/6/w==
         </WaveFormData>
      </LeadData>
      <LeadData>
         <LeadByteCountTotal>10000</LeadByteCountTotal>
         <LeadTimeOffset>0</LeadTimeOffset>
         <LeadSampleCountTotal>5000</LeadSampleCountTotal>
         <LeadAmplitudeUnitsPerBit>4.88</LeadAmplitudeUnitsPerBit>
         <LeadAmplitudeUnits>��V</LeadAmplitudeUnits>
         <LeadHighLimit>2147483647</LeadHighLimit>
         <LeadLowLimit>268435456</LeadLowLimit>
         <LeadID>V6</LeadID>
         <LeadOffsetFirstSample>0</LeadOffsetFirstSample>
         <FirstSampleBaseline>0</FirstSampleBaseline>
         <LeadSampleSize>2</LeadSampleSize>
         <LeadOff>FALSE</LeadOff>
         <BaselineSway>FALSE</BaselineSway>
         <ExcessiveACNoise>FALSE</ExcessiveACNoise>
         <MuscleNoise>FALSE</MuscleNoise>
         <LeadDataCRC32>879041051</LeadDataCRC32>
         <WaveFormData>
CgAKAAoACgALAAwADQAOAAsACgAJAAgACgAKAAoACgAHAAYABQAEAAQABAAEAAQAAgAC
AAIAAgACAAIAAgACAAAAAAAAAAAA/v/+//7//v/8//z//P/8//z//P/8//z//P/8//z/
/P/+//7//v/+//3//P/7//r/+v/6//r/+v/6//r/+//8//z//P/8//z//v//////AAAA
AAAA//////3//v////////8BAAIAAgACAAIAAgACAAIAAQAAAAAA/P/6//j/9v/3//j/
9//2//P/8v/w/+7/7f/s/+v/6v/s/+z/7P/t/+r/6P/n/+b/4//h/+D/3//e/93/3f/c
/9z/2//d/97/2v/U/9D/zf/O/9L/2f/n//j/CwAiAEUAbACTALIAzwDqAPsA/gD2AOQA
wgCKAEwAIwASAAMA7v/m/+b/4//g/+D/4P/d/9z/2//b/9r/2f/Y/9b/1v/V/9X/1f/V
/9X/1P/V/9b/1v/W/9f/1//Y/9n/2P/X/9f/1//W/9b/1v/W/9j/1//X/9f/1//Y/9n/
2f/Z/9n/2P/Y/9f/1v/W/9b/2f/Z/9v/2//Z/9n/2f/Z/9v/2//a/9r/3f/d/93/3P/a
/9r/2//c/97/3v/e/97/3v/f/9//3//h/+L/4v/i/+L/4//k/+T/5v/n/+j/6f/q/+v/
7P/s/+r/6//s/+7/8v/z//T/9P/3//j/+P/5//3//v8AAAIAAgAEAAQABAABAAEAAAAB
AAIAAwAEAAUABwAHAAcACAAGAAYABgAFAAYABQAEAAMAAgACAAEA/v/8//z//P/7//r/
+P/2//T/8v/y//H/7//w//D/7//u/+r/6P/m/+T/5P/k/+T/4//j/+P/4//i/+H/4f/h
/+D/4f/i/+P/5P/i/+L/4f/f/97/3//h/+L/4P/g/+D/4f/g/+D/4P/g/+D/4P/f/97/
3//h/+L/4v/k/+T/5P/k/+b/5v/m/+b/5v/l/+T/5P/k/+T/5f/m/+T/5P/j/+P/3//f
/+D/4P/i/+P/4//j/+L/4f/g/9//3//f/9//3//c/9v/2f/Y/9v/3P/d/97/3P/c/9z/
3P/a/9n/2P/X/9j/2f/a/9v/2v/Z/9j/1//Y/9j/1//X/9j/2P/Y/9j/1v/W/9b/1f/V
/9b/1v/W/9b/1P/U/9T/1v/V/9X/1f/V/9T/1P/U/9P/0//T/9P/1f/V/9b/1v/W/9b/
1v/U/9T/1P/U/9L/0v/S/9L/0P/Q/9D/0P/Q/9D/0P/Q/8//0P/R/9L/0f/S/9L/0//U
/9b/1//Y/9n/2f/Z/9r/2//b/9v/3f/c/9z/3P/c/97/3v/c/9v/2f/Y/9b/1P/T/9L/
0v/S/9D/zv/N/8z/yv/I/8j/yP/J/8r/y//M/8r/y//L/8r/yv/K/8r/yf/L/8v/y//L
/8v/yv/J/8f/xf/E/8T/xP/C/8P/xv/K/9H/3f/u////FgA5AGAAhQCiALsA0ADfAOYA
4ADOALAAegA6AA8AAgDz/+L/2P/Y/9n/2P/a/9j/1//U/9P/0f/Q/8//zv/M/8z/y//L
/8n/yf/J/8j/yf/K/8r/yv/J/8n/yv/L/8n/yf/K/8v/zP/M/8z/zP/M/8v/y//L/8v/
zP/N/83/z//P/87/zv/O/87/z//Q/9H/0f/T/9P/0v/R/9D/z//R/9H/0P/Q/9H/0f/R
/9D/0P/Q/9H/0v/S/9L/0v/S/9L/0//T/9P/1f/W/9b/1v/Y/9n/2v/a/9j/2f/a/9v/
3P/d/97/3v/e/9//4P/i/+b/5//o/+j/6f/q/+r/6//t/+7/8P/y//T/9v/2//b/9v/3
//f/+f/5//n/+f/5//v/+//7//z//P/8//z/+//9//v/+f/3//j/+P/3//T/8v/y//L/
8f/w/+7/7P/q/+b/5v/l/+P/4f/g/97/3P/b/9r/2f/Y/9r/2v/a/9n/1//X/9f/1v/X
/9f/1//W/9j/2P/Y/9j/1//Y/9j/1//X/9f/2P/Y/9j/2P/Y/9n/2P/Y/9j/2P/Y/9j/
1//W/9f/2f/a/9r/3P/c/9z/3P/c/9z/3P/c/9v/2//b/9z/3v/e/9//4P/e/97/3f/d
/93/3f/e/97/3P/d/93/3f/d/93/3f/d/9//3//f/9//3f/d/9z/3P/c/9z/3P/c/9r/
2v/a/9r/2//b/9v/2//d/93/3f/d/9v/2//b/9v/2v/a/9n/2f/Y/9j/2P/Y/9j/2P/Y
/9f/1//Y/9j/2P/Y/9b/1v/W/9j/1//X/9f/2P/Y/9n/2v/Z/9v/2v/c/9z/3P/c/9r/
2v/a/9r/2P/Y/9j/2P/Z/9r/2//c/9v/2v/Z/9j/2f/a/9v/3P/b/9z/3P/d/9v/3P/c
/9z/3P/d/97/4P/h/+H/4f/j/+T/5P/k/+T/5v/m/+T/4//i/+L/4f/g/9//3v/e/97/
3P/a/9n/2P/Z/9j/2f/a/9z/3P/c/9z/3f/f/+D/4P/h/+L/4//j/+P/4//j/+P/5P/k
/+T/4//l/+T/5P/i/9z/2//e/+L/6f/1/wQAEwAoAEUAbgCVALgA0wDuAAMBEAEOAQAB
5AC4AHgARQAuACEADAD8//r/+f/2//T/9P/x/+7/7f/s/+z/7P/s/+r/6v/p/+n/5//n
/+f/5v/k/+T/4//i/+P/4//k/+X/5f/l/+b/5//o/+j/6P/o/+r/6f/p/+n/6P/o/+j/
5//n/+f/5v/m/+j/6P/p/+r/6v/p/+r/6f/r/+v/6//r/+n/6f/o/+j/6f/p/+n/6P/o
/+j/6f/q/+r/6v/q/+r/7P/t/+3/7f/u/+7/7f/s/+7/7//w//D/8v/z//T/9f/0//X/
9v/2//j/+f/6//z//v///wAAAAADAAQABAAFAAUABgAIAAoACwAMAAsACgALAA0ADgAR
ABEAEQARABEAEwATABMAFAAUABQAFAATABMAEQAPAA0ADgAOAA0ACgAHAAYABQADAAMA
AgABAAAAAAAAAP///f/7//r/+P/2//b/9v/2//b/9f/0//P/8f/x//H/8f/w//H/8f/x
//D/8P/w//D/8P/z//T/9P/z//P/8//0//T/8v/y//L/8//y//L/8v/y//T/9P/z//L/
9P/1//X/9P/0//T/9P/0//b/9v/2//b/9//3//f/+P/3//b/9v/2//j/+P/3//f/9//3
//j/+P/4//n/+f/5//n/+f/5//n/9//3//f/9//3//f/9v/2//T/9P/0//T/9v/2//b/
9v/1//X/9f/1//X/9f/1//X/9//3//f/9//4//j/9//3//j/+P/4//j/9v/2//b/9f/z
//T/9P/0//f/9v/3//j/+P/3//f/9//3//b/9v/2//b/9//4//n/+f/3//j/+f/6//v/
/P/6//r/+v/6//j/+P/4//j/+v/6//r/+v/6//r/+v/6//v//P/9//7//f/+//7////9
//7//v/+/wAAAQACAAQAAwADAAMABQAIAAgACAAIAAYABgAEAAMAAgACAAEAAAABAAAA
AAAAAPz/+v/5//j/9//2//f/+P/2//b/9v/2//b/9//3//b/9v/2//b/9f/1//X/9f/1
//j/+P/4//f/9f/0//D/6v/o/+n/7v/2/wEADwAgADMATABxAJoAuQDYAPUADAEbARwB
EAH4AMwAjABWAD8AMgAfAA4ACgAIAAcABgAGAAQAAQAAAP///f/8//v/+v/6//r/+f/5
//v/+//7//r/+P/4//f/9v/3//f/+P/5//f/9//4//n/+P/4//j/+P/5//n/+v/7//n/
+v/7//v/+//7//r/+v/8//z//f/+//7//f/+//3//f/9//3//f/9//3//P/8//3//f/9
//z//f/+/wAAAgACAAIAAgACAAIAAwADAAMABQAGAAYABgAIAAkACgAKAAwADQAOAA8A
DgAPABAAEAARABMAFQAYABkAGQAZABgAGwAcABwAHQAfACAAIgAkACgAKgAqACoALAAt
AC0ALwAuAC0ALAArAC0ALQAtAC4ALQAuAC8ALwAtACsAKQAnACcAKAAoACYAIwAiACEA
HwAcABoAGAAWABQAFAATABEADwAOAAwACgAKAAoACgAKAAkACAAHAAUABQAFAAUABAAD
AAMAAwACAAAAAAAAAAAAAwAEAAQAAwD/////AAAAAAIAAgACAAMABAAEAAQABAAEAAQA
AwACAAIAAwADAAIAAAAAAAAAAAD+//7//v/+/////////wAA/v/+////AAACAAIAAQAB
AP3//f/+//7/AAABAAEAAQAAAP///v/9//v/+//7//v//P/9//3//v/9//z/+//6//r/
+v/6//r/+//7//v/+//7//v/+//7//v/+//7//v/+v/6//n/+f/6//r/+v/6//r/+v/6
//n/9//4//j/+P/5//j/+f/6//j/9//3//f/9//2//b/9v/3//X/9f/0//T/9P/0//T/
9v/2//b/9v/2//b/9v/2//b/9v/2//b/+P/4//j/+P/5//r/+//8//3//v/+/////v/+
//3//P/9//3//f/+/wEAAQABAAMABAAEAAQABAAEAAQAAgABAP7//v/9//z//f/8//z/
/P/8//r/+f/4//b/9P/0//T/9v/2//b/9v/1//X/9P/y//T/9P/0//P/9f/1//X/9f/1
//T/8//x//X/9P/0//D/6v/p/+j/7P/1/wMAEgAjADgAVwB8AJ8AvgDZAPQACwEYARQB
BgHoALYAeABJADgAKwAWAAoACgAJAAgABgAEAAEAAAD///3//P/7//r/+P/4//f/9//5
//n/+f/4//r/+v/5//j/9//3//j/+f/7//v//P/9//3//P/7//r/+v/5//n/+f/7//z/
/f/9//v/+//6//r//P/8//3//v/9//3/////////////////AQABAAAAAAABAAEAAQAA
AAEAAgAEAAYABgAGAAYABgAGAAcABwAHAAsADAAMAAwADAANAA4ADgAQABEAEgATABQA
FQAWABYAFwAZABsAHgAgACEAIgAiACEAIgAiACMAJwAoACoALAAuADAAMAAwADAAMQAx
ADMANAA1ADYANwA3ADcANwA4ADcAOAA5ADkAOwA5ADcANQA0ADQAMwAwADAAMAAwAC8A
LAAqACgAJgAkACQAIwAhACEAIAAeABwAGwAaABkAGAAaABoAGgAZABcAFwAXABYAFwAX
ABcAFgAYABgAGAAYABgAGAAXABUAFAAVABcAGAAYABgAGAAZABoAGgAaABoAGAAYABcA
FgAWABcAFwAWABkAGgAbABwAGgAaABoAGgAbABsAGwAcABwAHAAdAB4AHAAcABsAGwAa
ABsAHQAeAB0AHQAcABsAGwAbABsAGwAbABsAGwAbABsAGwAaABoAGgAaABoAGgAYABgA
GAAYABkAGQAZABkAGwAbABsAGwAZABkAGQAZABgAGAAXABcAFgAWABYAFgAYABgAGAAX
ABUAFgAWABYAGAAWABYAFgAYABcAFwAXABUAFAAUABQAFQAVABUAFQAXABYAFgAWABYA
FgAYABgAGAAYABYAFgAWABYAFgAWABYAFgAWABYAFgAWABcAGAAZABoAHQAeAB4AHwAe
AB4AHQAcABsAGwAbABwAHgAfACAAIwAkACQAJAAkACYAJgAkACMAIAAgAB8AHgAfAB4A
HgAeABwAGgAZABgAFAASABIAEgAUABQAFAAUABIAEwATABIAEgASABIAEQASABMAFAAV
ABYAFgAWABUAGQAWABIADgAKAAcACgAQABkAJQA2AEkAYgCDAKoAzQDoAAUBHgExATYB
LgEYAfYAvACAAF0AUAA9ACwAKAAoACcAJgAmACYAIQAeAB0AHQAcABsAGgAWABYAFQAV
ABcAFwAXABYAGAAYABcAFgAVABUAFgAXABcAFwAYABkAGgAaABoAGgAaABkAGQAZABcA
GAAZABkAGAAXABUAFAAUABQAFQAWABkAGQAbABsAGwAbABsAGwAbABsAGgAaABsAGwAb
ABoAGgAaABsAHAAgACAAIAAgACAAIQAhACEAIwAkACQAJAAkACUAJgAmACQAJQAmACcA
KgArACwALAAuAC8AMAAyADIAMwA0ADQANQA2ADYANwA7ADwAPgBAAEEAQgBBAEAAQABB
AEEAQwBEAEUARgBHAEcARwBHAEgARwBIAEkASQBHAEUAQwBBAEAAQAA/ADwAOgA6ADoA
OQA2ADQAMgAwACwALAArACkAKQAoACYAJAAkACQAJAAkACMAIgAhAB8AIQAhACEAIAAh
ACEAIQAgAB4AHgAeAB4AHgAeAB0AGwAaABsAHQAeABwAHAAcAB0AHAAcABwAHAAcABwA
GwAaABgAGQAZABgAGgAaABoAGgAcABwAHAAcAB0AHQAdAB4AGwAaABoAGgAaABoAGQAZ
ABgAGQAbABwAGgAbABsAGwAbABsAGwAbABsAGwAbABsAGQAZABgAGAAaABoAGgAaABoA
GgAaABoAGwAbABsAGwAZABkAGQAZABgAFwAWABUAFgAWABUAFQAYABgAGAAYABgAGAAY
ABcAFQAWABYAFgAWABQAFAAUABYAFQAVABUAFwAWABYAFgAVABUAFAAUABQAFAAUABQA
FAAUABQAFgAWABYAFgAUABQAFAAUABIAEgASABIAFQAWABcAGAAZABoAGgAbABkAGgAa
ABoAGgAbABwAHgAfAB8AHwAhACEAIAAfAB4AHAAcABoAGQAaABoAGQAYABcAFgAWABYA
FAASABEAEAAMAAoACgAKAAgACAAIAAgACAAJAAkACAAGAAYABgAFAAUABQAFAAUACAAI
AAgABwADAAAA/v/4//T/9f/4/wIADQAdADAAQwBgAIUArADNAOwABwEeASsBKAEaAQIB
1gCYAGAARwA6ACkAGgAUABQAEQAQABAAEAAPAA4ADQAJAAgABwAGAAYABgAFAAUABwAH
AAcABgAGAAYABQAEAAUABQAGAAcABAADAAMAAwACAAIAAgACAAQAAwADAAMAAwAEAAUA
BQAHAAcABgAGAAYABgAHAAgACAAHAAgABwAHAAcABwAHAAgACQAJAAoADQANAA0ADAAK
AAoACwAMAA0ADAALAAoADAANAA0ADQARABIAEgASABQAFQAWABYAFAAVABYAFwAaABsA
HAAcABwAHQAeACAAIgAjACQAJAAnACgAKAApACkAKgAsAC4ALgAwADAAMAAxADMANAA3
ADUANQA1ADUANgA3ADgAOgA6ADoAOgA5ADcANQAzADEALgAuAC0AKgAoACgAKAAnACYA
JAAiACAAHAAcABsAGQAYABgAFwAWABUAFAATABIAEgASABIAEQAPAA8ADwAOAA8ADwAP
AA4ADwAQABEAEgATABQAFAATAA8ADwAQABAAEgASABIAEwATABIAEQAQABIAEgARABAA
EgATABMAEgARABAADwAOABAAEAAQABAAEQARABEAEgARABAAEAAQAA0ADAAKAAkABwAH
AAgACAAGAAcABwAHAAUABQAFAAUABQAFAAUABQAFAAUABAAEAAMAAgABAAAA///+//3/
/P/9//3//f/9//3//f/9//3////////////+//7//f/9//3//P/7//r/+v/6//r/+f/3
//j/+P/4//b/9P/0//T/7//r/+j/5f/i/+D/3//e/9n/1//X/9b/2f/a/9v/3P/b/9r/
2f/Y/9X/0v/P/8z/zv/O/87/zv/O/87/zv/O/8z/zP/M/8z/zf/O/87/z//P/9D/0P/Q
/9H/0f/R/9L/0f/R/9H/0//U/9T/1P/U/9P/0v/P/83/z//Q/9D/0P/R/9D/0P/Q/8z/
yv/J/8j/xf/C/8H/wP/A/8D/wP/A/8L/w//D/8L/v/++/73/u/+7/7v/u/+7/73/vv+/
/7//v/++/7j/tv+0/7H/sP+y/7f/wf/S/+X/+P8PADIAVwB6AJUArADDANIA2ADQALwA
lgBeAB8A+P/t/97/yv/C/8X/xP/E/8T/xf/E/8P/v/++/73/vP+4/7j/t/+3/7X/tf+1
/7T/tP+0/7P/sv+x/7H/sv+z/7X/tf+2/7f/tf+0/7P/sv+y/7H/sf+x/7D/sP+w/6//
sf+x/7D/sP+u/67/r/+w/67/rf+u/63/rf+t/63/rf+w/7H/sf+y/7L/sf+w/67/sP+w
/7H/sv+0/7T/tP+0/7P/s/+y/7H/s/+0/7T/tP+2/7f/uP+4/7j/uf+6/7v/u/+7/7v/
uv+8/73/vv/A/8L/w//E/8T/xf/G/8b/x//J/8r/zP/O/87/0P/Q/9D/0v/T/9P/1f/V
/9X/1f/V/9X/1f/V/9b/1v/W/9b/1f/V/9P/0f/P/8//0P/Q/87/yv/K/8r/yf/G/8T/
wv/A/8D/wP+//73/u/+6/7j/tv+3/7b/tf+0/7L/sv+y/7H/sf+x/7H/sP+v/6//r/+u
/6z/rP+s/6z/r/+w/7D/r/+v/6//sP+w/67/rv+u/6//sP+w/7D/sP+w/7D/r/+u/7D/
sf+x/7D/sP+w/7D/sP+w/7D/sP+w/7H/sf+x/7L/sP+w/7H/sv+0/7T/s/+z/6//r/+w
/7D/sv+z/7P/s/+1/7X/tf+1/7T/s/+y/7H/sf+x/7D/sP+w/7D/sP+w/67/rv+u/67/
r/+v/6//r/+t/63/rf+t/63/rf+t/63/qv+q/6n/qf+s/6z/rP+s/6r/qv+q/6n/q/+s
/6z/rP+s/6r/qv+q/6r/qf+p/6n/q/+q/6r/qv+r/6n/q/+q/6r/qv+q/6r/qv+q/6r/
qv+q/6r/qv+q/6j/qP+o/6j/qv+q/6r/qv+r/6z/rf+u/6//sP+w/7H/sf+y/7L/sv+v
/6//r/+w/7P/s/+z/7X/tP+0/7T/tP+0/7T/sv+x/7D/sP+v/67/rf+s/6z/rP+r/6r/
qv+q/6b/pP+k/6T/ov+i/6L/ov+g/6H/of+g/6H/ov+j/6P/of+h/6H/of+i/6L/ov+h
/6P/ov+i/6D/nP+b/5r/mv+f/6v/uP/J/97/+f8eAEMAZACBAJgAqwC6ALwAsACaAHQA
PAD//97/0//E/7L/sP+z/7L/sv+y/7H/rv+r/6n/qP+n/6b/pP+k/6P/o/+j/6P/o/+i
/6L/ov+h/6D/n/+f/6D/of+j/6P/pP+l/6b/pv+m/6b/pP+j/6P/o/+l/6b/p/+n/6X/
pf+k/6T/pv+m/6f/qP+n/6f/qf+p/6v/q/+r/6v/q/+r/6r/qv+r/6v/q/+q/6z/rP+t
/67/rv+u/67/rv+u/6//r/+v/7H/sv+y/7L/sv+z/7T/tP+0/7X/tv+3/7j/uf+6/7r/
uv+7/7z/vv/A/8H/wv/C/8P/xP/E/8X/yf/K/8z/zv/O/9D/0P/Q/9D/0f/R/9P/0//T
/9P/0//T/9P/0//U/9f/2P/Z/9n/2//Z/9f/1f/S/9L/0f/O/8z/zP/M/8v/yv/I/8b/
xP/C/8L/wf+//7//vv+8/7r/uf+4/7f/tv+4/7j/uP+3/7X/tf+1/7T/sf+x/7H/sP+y
/7L/sv+y/7H/sv+y/7H/sf+x/7L/sv+y/7L/sv+z/7L/sv+y/7L/sv+y/7H/sP+w/7H/
sf+w/7D/sP+w/7D/sv+y/7L/sv+3/7n/u/++/8T/yP/N/9L/0//U/9T/1f/U/9X/1//Y
/9r/2//b/9v/3P/d/97/3//f/9//3//f/93/3f/c/9z/3P/c/9z/3P/c/9z/3P/c/93/
3f/d/93/2//b/9v/2//b/9v/2//b/9v/3P/c/93/4P/i/+T/5v/m/+b/5v/l/+X/5v/m
/+b/6P/m/+b/5v/n/+f/6P/p/+f/5v/m/+b/5//p/+r/6v/q/+r/6v/p/+j/5//m/+j/
6P/o/+j/6P/o/+j/6P/q/+r/6v/q/+3/7v/v//D/8//0//T/9f/1//b/9v/2//X/9f/1
//b/9f/1//X/9//6//r/+v/6//r/+v/4//f/9v/2//X/9P/x//D/8P/w/+z/6v/p/+j/
6P/m/+b/5v/k/+T/5P/k/+b/5//n/+b/5v/m/+b/5f/l/+X/5f/l/+b/5v/m/+X/4//g
/9z/2v/W/9X/2P/e/+n/9f8GABcAMABTAHoAnQC8ANcA7gD9AAQB+gDmAMIAigBMAC0A
IAAPAPz/9P/0//P/8v/u/+7/7f/s/+n/5//m/+X/5P/k/+T/4//j/+H/4f/h/+D/4v/i
/+H/4P/h/+H/4v/j/+H/4f/i/+P/5P/k/+T/5P/m/+X/5f/l/+P/5P/l/+X/5f/l/+T/
5P/k/+T/5f/m/+n/6f/r/+v/6f/p/+n/6f/p/+n/6P/o/+v/6//r/+r/7P/s/+3/7v/u
/+7/7v/u//D/8f/x//H/8//0//T/9P/4//n/+v/6//r/+//8//3/AAABAAIAAgAEAAUA
BgAIAAgACQAKAAoADQAOAA4ADwATABQAFgAYABgAGgAaABoAHAAdAB0AHwAhACEAIQAh
ACIAIwAkACYAJwAoACkAKQApACcAJQAjACQAJAAjACAAHAAcABwAGwAaABgAFgAUABIA
EgARAA8ADwAOAAwACgAKAAoACgAKAAgACAAIAAcACAAJAAoACgAJAAkACQAIAAoACgAK
AAoACgAKAAkABwAHAAcACAAIAAkACgALAA0ADQAMAAsACgAMAAwACwAKAAoACwALAAoA
DAAMAAwADAAMAAwADAAMAAsACwALAAwACgAKAAsADAAMAAwACwALAAkACQAKAAoADAAN
AA0ADQANAA0ADQANAA0ADQANAA0ADAANAA0ADgAOAA4ADgAOAA4ADgAOAA4ADQANAA0A
DQANAA0ADQANAAsACwALAAsACgAKAAkACQAMAAwADAAMAAwADAAMAAsACwAMAAwADAAM
AAoACgAKAAoACQAJAAkACwAKAAoACgALAAsACwALAAsADQAMAAoACAAIAAgACAAIAAgA
CAAIAAoACgAKAAoACAAIAAgACAAIAAgACAAIAAsADAANAA4ADwAQABAAEQARABIAEgAS
AA8ADwAPABAAEQARABEAEwAWABYAFgAWABQAFAASABEAEQASABIAEgAPAA4ADgAOAAwA
CgAJAAgABgAEAAQABAACAAIAAgACAAQABQAFAAQABAAEAAQAAwAFAAUABQAFAAYABgAG
AAUABwAEAAIA/v/8//n/+v8AAAkAEwAgAC8ARABjAIoArwDMAOcABAEXASIBHAEMAe4A
vgCAAFEAQAA1ACAAFAASABUAFAASABIAEwASAA8ADwAOAA0ADAAIAAgABwAHAAcABwAH
AAYACAAIAAcABgAGAAcACQALAAkACQAKAAsADAAMAAwADAAOAA0ADQANAAsADAANAA0A
DQANAAwADAAOAA4ADwAQAA8ADwARABEADwAPAA8ADwARABEAEAAQABEAEQARABAAEgAS
ABMAFAAUABQAFAAUABUAFwAYABkAGwAcABwAHAAcAB0AHgAeAB4AHwAgACEAIgAjACQA
JAAmACcAKAAqACwALQAuAC4AMAAyADMANQA1ADYAOAA6ADoAPAA8ADwAPgA/AD8AQQBD
AEMAQwBDAEQARQBGAEgASABIAEgARwBHAEUAQwBBAEEAQgBCAEAAPAA8ADwAOwA6ADgA
NgA0ADAAMAAvAC0ALQAsACoAKAApACgAJwAmACQAJAAkACMAJQAlACUAJAAjACMAIwAi
ACQAJAAkACQAIwAkACQAIwAhACEAIgAiACQAJAAkACUAJAAkACQAJAAmACYAJQAkACQA
JQAlACQAJAAkACQAJAAmACYAJgAmACUAJQAlACYAKAAoACkAKgAqACoAKQApACcAJwAo
ACgAJgAnACcAJwAlACUAJQAlACcAJwAnACcAJQAlACQAJAAiACIAIgAiACIAIgAiACIA
IQAhACEAIQAhACEAIQAhACMAIwAjACMAIQAgAB4AHQAeAB4AHgAeAB0AHAAbABkAGwAc
ABwAHAAcABoAGgAaABgAFwAXABcAFgAUABMAEgAPABEADwAPABAAEgASABIAEgAQABAA
EAAQABIAEgASABIAEgASABIAEgAQABAAEAAQABQAFgAYABoAGgAaABkAGQAZABoAGgAa
ABsAGwAbABwAHwAfAB8AIQAkACQAJAAkACIAIgAgAB8AGwAaABgAFgATABIAEgASABIA
EAAPAA4ADwAOAA8AEAAOAA4ADgAOAA4ADwAPAA4ADQAMAAsACQAJAAkACQAJAAsADAAN
AA0ADQAIAAIA/v/8//n/+v8AAAsAGQAsAD0AUgB3AKAAxQDiAP0AFAEjASYBHgEGAeIA
pgBqAEsAQAAxAB4AGAAaABkAGAAWABQAEQAOAA0ACQAIAAcABgAGAAYABQAFAAcABwAH
AAYABQAEAAIAAAAAAAEAAwAFAAUABQAGAAcABwAGAAUABAAEAAMAAwADAAIAAgACAAEA
AwADAAIAAgAEAAQABQAGAAUAAwADAAEAAwADAAMAAwABAAEAAAAAAAMAAwADAAIABAAE
AAUABgAGAAYABgAGAAYABwAHAAcABwAIAAgACAAKAAsADAAMAAsACwALAAsADgAPABAA
EAASABMAFAAWABgAGQAaABoAHAAeAB8AIQAhACIAJAAmACcAKAAnACYAJwApACoALQAr
ACsAKwArAC0ALQAtAC4ALQAuAC8ALwAvAC0AKwApACgAKAAnACQAIQAgAB8AHQAaABgA
FgAUABIAEgARAA8ADwAOAAwACgAHAAYABQAEAAQABAAEAAMABQAFAAUABAACAAEAAAD+
//3//P/7//r/+//8//z/+//4//f/9//2//T/9P/0//X/9P/0//T/9P/1//b/9v/2//T/
9f/1//T/8v/y//L/8v/y//L/8v/y//P/8//z//T/8v/y//P/9P/0//T/8//z//D/7//v
/+7/7v/v/+//7//x//H/8f/x//H/8f/x//H/7//v/+7/7v/r/+r/6f/o/+r/6v/q/+r/
6//r/+v/6//p/+n/6f/p/+n/6f/p/+n/6P/o/+f/5//n/+b/5f/k/+b/5v/m/+X/5v/o
/+n/6v/o/+b/5v/m/+j/5//n/+f/5//m/+b/5v/j/+P/4//j/+P/4//k/+T/5v/m/+b/
5f/k/+L/4f/g/+L/4v/i/+L/4v/i/+L/4v/g/+H/4//k/+X/5v/o/+n/6v/q/+v/6//r
/+v/7P/s/+v/6//s/+z/7f/u/+7/7v/w//D/7//v//H/7//u/+3/7P/r/+z/6v/q/+r/
6v/o/w==
         </WaveFormData>
      </LeadData>
   </Waveform>
</RestingECG>
