# Supplementary material for: Detection of Left Atrial Enlargement Using a Convolutional Neural Network-Enabled Electrocardiogram
Source: Front Cardiovasc Med. 2020 Dec 17;7:609976. doi: 10.3389/fcvm.2020.609976 (PMC7773668; doi:10.3389/fcvm.2020.609976)
Supplement: Supplementary file 4 [file Data_Sheet_4.ZIP › normal3/1802031988_1418_0000000I.XML]

<?xml version="1.0" encoding="Windows-1252"?>
<!DOCTYPE RestingECG SYSTEM "restecg.dtd">
<RestingECG>
   <PatientDemographics>
      <PatientID>1802031988</PatientID>
      <PatientAge>67</PatientAge>
      <AgeUnits>Years</AgeUnits>
      <Gender>Female</Gender>
      <PatientLastName>fengyuzhen</PatientLastName>
   </PatientDemographics>
   <TestDemographics>
      <DataType>Resting</DataType>
      <Site>1</Site>
      <AcquisitionDevice>MAC55</AcquisitionDevice>
      <Status>Unconfirmed</Status>
      <Priority>Normal</Priority>
      <AcquisitionTime>09:38:39</AcquisitionTime>
      <AcquisitionDate>08-09-2016</AcquisitionDate>
      <CartNumber>1</CartNumber>
      <AcquisitionSoftwareVersion>009C</AcquisitionSoftwareVersion>
      <XMLSourceVersion>MAC5000 v1.0</XMLSourceVersion>
   </TestDemographics>
   <RestingECGMeasurements>
      <VentricularRate>50</VentricularRate>
      <AtrialRate>50</AtrialRate>
      <PRInterval>160</PRInterval>
      <QRSDuration>80</QRSDuration>
      <QTInterval>442</QTInterval>
      <QTCorrected>402</QTCorrected>
      <PAxis>18</PAxis>
      <RAxis>20</RAxis>
      <TAxis>34</TAxis>
      <QRSCount>8</QRSCount>
      <QOnset>222</QOnset>
      <QOffset>262</QOffset>
      <POnset>142</POnset>
      <POffset>200</POffset>
      <TOffset>443</TOffset>
      <ECGSampleBase>500</ECGSampleBase>
      <ECGSampleExponent>0</ECGSampleExponent>
   </RestingECGMeasurements>
   <Diagnosis>
      <Modality>Resting</Modality>
         <StatementCount>3</StatementCount>
         <LabelText>12SL ��ϳ���</LabelText>
      <DiagnosisStatement>
         <StmtText>����Ķ�����</StmtText>
      </DiagnosisStatement>
      <DiagnosisStatement>
         <StmtFlag>ENDSLINE</StmtFlag>
         <StmtText>��������ɲ���</StmtText>
      </DiagnosisStatement>
      <DiagnosisStatement>
         <StmtFlag>ENDSLINE</StmtFlag>
         <StmtText>�ٽ� ECG</StmtText>
      </DiagnosisStatement>
   </Diagnosis>
   <Waveform>
      <WaveformType>Rhythm</WaveformType>
      <WaveformStartTime>0</WaveformStartTime>
      <NumberofLeads>8</NumberofLeads>
      <SampleType>CONTINUOUS_SAMPLES</SampleType>
      <SampleBase>500</SampleBase>
      <SampleExponent>0</SampleExponent>
      <HighPassFilter>16</HighPassFilter>
      <LowPassFilter>150</LowPassFilter>
      <ACFilter>NONE</ACFilter>
      <LeadData>
         <LeadByteCountTotal>10000</LeadByteCountTotal>
         <LeadTimeOffset>0</LeadTimeOffset>
         <LeadSampleCountTotal>5000</LeadSampleCountTotal>
         <LeadAmplitudeUnitsPerBit>4.88</LeadAmplitudeUnitsPerBit>
         <LeadAmplitudeUnits>��V</LeadAmplitudeUnits>
         <LeadHighLimit>2147483647</LeadHighLimit>
         <LeadLowLimit>268435456</LeadLowLimit>
         <LeadID>I</LeadID>
         <LeadOffsetFirstSample>0</LeadOffsetFirstSample>
         <FirstSampleBaseline>0</FirstSampleBaseline>
         <LeadSampleSize>2</LeadSampleSize>
         <LeadOff>FALSE</LeadOff>
         <BaselineSway>FALSE</BaselineSway>
         <ExcessiveACNoise>FALSE</ExcessiveACNoise>
         <MuscleNoise>FALSE</MuscleNoise>
         <LeadDataCRC32>396413480</LeadDataCRC32>
         <WaveFormData>
9v/2//b/9v/3//j/+f/6//v//P/9//7/AQACAAMABAAEAAQABAAEAAYACAAKAAwADwAQ
ABEAEgARABAADwAOABAAEgAUABYAFgAWABYAFgAWABYAFgAWABUAFAATABIAEAAOAAwA
CgAHAAYABQAEAAEAAAD///7//f/8//v/+v/5//j/9//2//b/9v/2//b/9P/0//T/9P/1
//b/9//4//j/+P/4//j/+v/6//r/+v/6//r/+v/6//v//P/9//7//P/6//j/9v/3//j/
+f/6//n/+P/3//b/+P/4//j/+P/5//r/+//8//7//v/+//7///8AAAEAAgABAAAA///+
/wAAAgAEAAYABgAGAAYABgAGAAYABgAGAAcACAAJAAoACAAIAAgACAAIAAgACAAIAAgA
CAAIAAgACgAKAAoACgAJAAgABwAGAAcACAAJAAoACQAIAAcABgAEAAQABAAEAAUABgAH
AAgACgAKAAoACgAJAAgABwAGAAYABgAGAAYABgAGAAYABgAIAAgACAAIAAYABgAGAAYA
CAAIAAgACAAGAAYABgAGAAYABgAGAAYABAAEAAQABAAFAAYABwAIAAcABgAFAAQABgAG
AAYABgAEAAQABAAEAAQABAAEAAQABQAGAAcACAAGAAYABgAGAAMAAgABAAAAAwAEAAUA
BgAGAAYABgAGAAYABgAGAAYABAAEAAQABAAEAAQABAAEAAUABgAHAAgABwAGAAUABAAG
AAYABgAGAAQABAAEAAQABgAGAAYABgAEAAQABAAEAAQABAAEAAQABgAGAAYABgAGAAYA
BgAGAAYABgAGAAYABAAEAAQABAAFAAYABwAIAAcABgAFAAQABQAGAAcACAAGAAYABgAG
AAQABAAEAAQABAAEAAQABAAFAAYABwAIAAcABgAFAAQABAAEAAQABAAGAAYABgAGAAQA
BAAEAAQABQAGAAcACAAHAAYABQAEAAIAAgACAAIAAAAAAAAAAAD+//7//v/+//z//P/8
//z//v/+//7//v8AAAAAAAAAAP///v/9//z//v/+//7//v///wAAAQACAAAA/v/8//r/
/f/+////AAD///7//f/8//z//P/8//z//v/+//7//v/8//z//P/8//z//P/8//z//P/8
//z//P/6//r/+v/6//3//v///wAA///+//3//P/6//r/+v/6//z//P/8//z/+v/6//r/
+v/7//z//f/+//3//P/7//r/+P/4//j/+P/4//j/+P/4//n/+v/7//z/+v/6//r/+v/6
//r/+v/6//v//P/9//7//P/8//z//P/6//r/+v/6//r/+v/6//r/+v/6//r/+v/6//r/
+v/6//z//P/8//z/+//6//n/+P/6//r/+v/6//r/+v/6//r/+v/6//r/+v/4//j/+P/4
//n/+v/7//z//P/8//z//P/7//r/+f/4//j/+P/4//j/9v/2//b/9v/5//r/+//8//r/
+v/6//r/+v/6//r/+v/6//r/+v/6//r/+v/6//r/+P/4//j/+P/6//r/+v/6//j/+P/4
//j/+P/4//j/+P/6//r/+v/6//j/+P/4//j/+v/6//r/+v/6//r/+v/6//r/+v/6//r/
+v/6//r/+v/4//j/+P/4//j/+P/4//j/+//8//3//v/7//r/+f/4//j/+P/4//j/+P/4
//j/+P/4//j/+P/4//r/+v/6//r/+P/4//j/+P/6//r/+v/7//r/+v/5//n/+f/5//n/
+v/9//3//f/+//7//f/8//v//f/9//3/AAAAAP7//v/+/wAAAAACAAMABgAGAAUABQAF
AAUABQABAAEAAwADAAMAAwADAAMAAwADAAMAAwACAAIAAgABAAAAAgACAAAA/f/5//n/
+f/5//j/9//3//f/+P/5//n/+f/6//r/9//3//X/9v/2//f/9//5//n/9f/2//L/7//r
/+P/4v/p//T/AAAOAB8ANwBbAH0AmgC6ANMA4QDiANsAwwCiAIMAagBVAEYAPAA0ACwA
JAAfABUADAAJAAYAAgAEAAUAAAD8//r/+//7//j/9//1//X/9P/y//T/9f/1//X/8//z
//P/8//0//T/8//z/+//7//x//L/8f/x//H/8f/0//T/8f/x//H/8f/x//L/8v/y//D/
8//v/+7/7v/u//H/8v/w//P/8v/x//D/7//v//D/8f/y//H/8f/0//X/9f/0//T/9v/0
//T/8f/x//D/8f/y//P/9//3//f/9//3//f/9//5//f/9f/4//j/+P/4//j/+P/5//z/
/P/7//v//f/9//3/AAAAAAAAAAAAAAEAAQACAAQABAAEAAUABgAGAAcACQAHAAYACQAL
AAwADwAQABIAEwATABMAFQAXABkAGQAYABoAGgAaABkAFwAZABsAGwAbABsAHQAdABsA
GwAbABsAHQAZABMAEgATABQAEwASABMAEgASAA8ACgAJAAkAAwAEAAQABAAEAAAA/P/6
//r/+v/6//j/9v/2//b/9//3//X/9f/1//X/9f/0//H/8f/z//P/8//0//T/9P/z//H/
8//x//H/8f/1//f/+P/6//n/+P/0//P/8f/y//X/8//v//P/9f/1//T/9P/0//T/9v/5
//v//P/3//b/9f/3//j/+P/5//r/+v/2//b/9v/4//n/+P/1//n/+//7//n/+f/6//v/
+//6//r/+//7//v/+v/4//f/+f/5//v//P/7//r/+f/4//n/+f/5//n//P/7//r//f/8
//n/9//2//b/9v/2//j/+f/5//n/+v/0//T/9//6//j/9//2//X/9f/2//b/9f/z//X/
9f/0//X/9v/3//j/9//2//X/8v/0//X/9//3//f/8//1//X/9P/0//X/9f/1//T/9P/z
//H/8f/x//X/+f/2//b/9//1//L/8v/y//L/8v/z//P/9P/4//f/9v/1//T/8v/y//L/
8v/y//L/8v/y//D/8P/w//D/8//0//X/9v/z//L/8f/w//L/8v/y//L/8v/y//L/8v/0
//T/9P/0//P/8v/x//D/8f/y//P/9P/0//T/9P/0//L/8v/y//L/8v/y//L/8v/w//D/
8P/w/+//7v/t/+z/8P/y//T/9v/z//L/8f/w//D/8P/w//D/7v/u/+7/7v/x//L/8//0
//b/9v/2//b/8v/w/+7/7P/u/+7/7v/u//D/8P/w//D/8v/y//L/8v/y//L/8v/y/+//
7v/t/+z/7//w//H/8v/w//D/8P/w/+//7v/t/+z/7f/u/+//8f/y//L/8f/x//H/8f/x
//L/8//z//P/9P/z//P/8//z//b/9//4//z//v/8//z//P/6//r//P/9//3//P/6//n/
/P/9//7/+//7//3//f/9//3//f/9//3/+//5//f/9P/y//L/8f/w//D/8P/u/+v/5f/l
/+X/5f/k/+P/4//j/+T/5f/l/+X/5v/m/+P/4//j/+T/5P/l/+X/5//n/+P/4P/g/93/
1//N/8j/y//W/+L/7v8BABUALwBZAIgAqgDFAN8A5gDZAMMArACPAHIAWQBCADYANgAw
ACIAFQALAP7/9//4//r/9P/v//D/7P/m/+X/5f/i/+H/4P/h/+H/4P/e/9//3//f/93/
3f/d/93/3f/e/97/3//c/9v/3P/c/97/3//g/+H/5P/k/+H/4f/h/+H/4f/i/+X/5v/l
/+n/6P/o/+n/6v/s/+z/6f/r/+7/7//w//H/7v/s/+r/6P/r/+3/8v/1//X/9P/0//b/
+P/4//X/9f/2//f/+P/5//z//f/+////AQADAAUACQAIAAUABwAGAAYABgAGAAYABwAK
AAoACQAKAA0ADgAPAA8ADgANAAwAEAARABEAEgASABIAEgATABUAFgAYABsAHAAcACAA
IwAjACUAJQAmACkAKQApACsALwAxADEAMAAuAC4ALgAtAC0ALwAxADEAMgAzADYANwA0
ADMAMgAxADIALwAqACoAKAAoACYAJAAjACIAIgAfAB0AHQAeABkAFgAUABIAEAAQAA4A
DgAQABAAEAAOAAwADAAMAA0ADQAKAAkACAAHAAkACAAFAAUAAwADAAMABAAGAAgACQAJ
AAgABQAEAAMABAAFAAUABgAIAAgABQAFAAMABAAHAAUAAwAHAAkACQAIAAgACAAIAAgA
CQAJAAgABwAIAAkADQALAAoACgAKAA0ACgALAAwADAANAAwACQAJAAsACwAJAAsADAAN
AA0ADAAMAA0ADQAPAA4ADAALAA0ADQAPABAADwAOAA0ADAAOAA8AEAARABIADwAMAA0A
CwAJAAgACAAIAAgACAAKAAwACwAKAAoACAAIAAsADgANAAsACQAHAAkACgAKAAkACQAL
AAsACgAIAAgACAAIAAoACgAKAAgACAAJAAsACwALAAcACQAJAAoACgALAAsACQAIAAgA
BwAFAAUABQAJAAkABgAGAAcACAAGAAcACAAGAAYABwAHAAQAAgAFAAYABwAIAAgACAAI
AAgACgAKAAoACgAJAAgABwAGAAgACAAIAAgABwAGAAUABAAFAAYABwAIAAYABgAGAAYA
BgAGAAYABgAGAAYABgAGAAYABgAGAAYACAAIAAgACAAHAAYABQAEAAUABgAHAAgABgAG
AAYABgAEAAQABAAEAAYABgAGAAYABgAGAAYABgAEAAQABAAEAAUABgAHAAgABwAGAAUA
BAAEAAQABAAEAAYABgAGAAYABQAEAAMAAgAEAAQABAAEAAMAAwADAAIAAwADAAUABQAH
AAgACQAJAAcACAAJAAkACgALAAwADQALAA4AEAAOAA4ADgAOAA4ADwAPAA8ADgAQABEA
EgATABIADQAMAA0ADwAPAA8ADwARABEAEQARAA8ADgAOAA4ADgAOAA8AEAANAAkABAAD
AAUABQAEAAMAAQABAAIAAwAFAAUABAAEAP///////wAA/v//////AQABAAMAAAD6//f/
8f/p/+j/8//8/wIAEgAlADsAWQCBAKoAygDlAPkABAH5AN0AvACbAIAAbQBeAFIATAA+
ADQAMQAnABwAGQAYABIADAANAA4ADAAKAAgABwADAAEAAQABAAAA/v///wEAAgADAAIA
AQAAAP///f/8//r/+f/4//n//P/+////////////AQAAAPz/+//9//3//f/+//7//v/8
///////+//7//v8CAAIA//8BAP7//f/8//v/+//8//3//v/9//3/AAABAAEAAAAAAAIA
AgACAP////8AAAEAAgADAAUABQAFAAUAAwADAAMABQADAAEABAAEAAQABAAEAAQABwAK
AAoACQAHAAkACQAJAA4ADgAOAA4ADgAPAA8AEAATABQAFQAXABgAGAAZABsAGgAaAB4A
IQAjACUAJQAmACcAJwAnACkAKwAtAC0ALAAsACwALAArAC0ALwAxADEAMQAxADMAMwAv
AC8ALwAvAC0AKQAjACIAJAAkACIAIAAdABwAHAAZABYAFQAVAA8ADQAMAAsACgAJAAYA
BQAGAAQABAACAAAAAAAAAAEAAQADAAMAAwADAAIAAAD8//v//f/9//3//v8BAAIAAgAB
AP///f/9//3//v/9//v/+v/4//j/9f/1//j/+v/+//3/9//7//3//f/6//r/+v/6//n/
+//8//z/+P/4//j/+//9//7/AAACAAIA/v/+//7/AAABAAAA/f///wEAAQD/////AAAB
AAEAAAAAAAEAAQADAAIAAAD///7//f/+//7///8AAAEAAgABAAEAAQABAAMAAQD//wEA
///9//z//P/9//7///8CAAIAAQAAAAAA+v/6//3/AAAAAP///v/9//3//v/+//3//f//
/////v/+//7//v/+//7//v/+//z/+v/7//3//f////v//f/9//z//P/9//3//f/8//z/
+//5//n/+f/9/wEA/v/+/////f/6//r/+v/8//z//f/9//z//P/+//7//v/+/wAAAAAA
AAAA/v/+//7//v/8//z//P/8//v/+v/5//j/+//8//3//v/8//z//P/8//7//v/+//7/
/v/+//7//v/8//z//P/8//r/+v/6//r//P/8//z//P/6//r/+v/6//r/+v/6//r//P/8
//z//P/8//z//P/8//r/+v/6//r/+v/6//r/+v/7//z//P/7//v//f/9//3//f/9//z/
+//+//////////7//f/8//v//v8AAP7//v/8//z//P/+/wEAAgACAAEAAQABAAEAAQD+
////AgADAAAA///+//3/+//7//v/+//9//7///////v/+v/5//b/9v/z//T/9f/x/+7/
6//p/+3/8P/z//X/8v/w/+//6//p/+n/6v/q/+n/6f/r/+v/3//i/+L/2//T/8v/yP/R
/97/5v/u/wEAHQA/AGUAigCsAMcA2QDeANcAwwCoAIkAbgBZAEQANgAyACoAGgANAAcA
BAD///r/9P/w/+//8P/w//D/7P/r/+f/5f/h/+H/4P/e/+H/4//k/+X/5P/j/+L/4f/e
/97/3f/d/9z/3f/g/+L/4f/h/+H/4f/i/+L/3//f/9//3//f/+D/3//e/9v/3f/e/97/
3//g/+T/5P/h/+P/4f/h/+H/4f/g/+D/4P/g/+H/4f/k/+X/5P/i/+H/4v/k/+T/4f/h
/+L/4//k/+X/5v/l/+T/4//l/+X/5f/n/+X/4//m/+b/5//o/+n/6v/q/+z/6//p/+v/
7f/t/+3/8P/w//D/8P/0//X/9f/2//b/9v/2//f/+f/6//z///8AAAAABAAHAAUABwAH
AAgACAAHAAYABwAMAA8AEAAQABAAEAAQAA8AEAATABYAFwAUABMAFAATABEAEQARABEA
EwAPAAkACAAGAAYABAACAAEAAAAAAP3/+v/5//n/8//w//D/8P/w//H/7v/t/+7/7v/u
/+z/6v/o/+j/6f/p/+j/5//m/+X/5v/m/+T/5f/m/+f/6P/q/+r/6v/p/+f/5//l/+X/
5f/n/+f/5v/m/+f/6P/m/+f/5f/m/+n/5//h/+X/5//n/+j/6v/s/+7/6//r/+r/6P/o
/+j/6P/r/+v/6v/q/+r/7P/o/+j/6P/p/+v/6//p/+v/7f/t/+v/6//s/+3/7f/s/+z/
7f/t/+//7v/s/+v/7f/t/+//8P/v/+7/7f/s/+v/6//r/+v/7//t/+v/7f/t/+v/6v/q
/+r/6v/q/+z/7P/r/+r/6v/o/+j/6//u/+7/7f/s/+v/7f/u/+7/7f/s/+3/7P/q/+j/
6P/o/+j/6f/q/+v/6v/p/+n/6v/p/+r/5//q/+v/7P/s/+3/7f/s/+r/6f/n/+X/5f/l
/+n/7v/s/+3/7//x/+7/7v/u/+v/6v/q/+n/5P/k/+b/5v/m/+b/5//o/+n/6v/q/+r/
6v/q/+r/6v/q/+r/6v/q/+r/6v/o/+j/6P/o/+r/6v/q/+r/7P/s/+z/7P/p/+j/5//m
/+n/6v/r/+z/6//q/+n/6P/p/+r/6//s/+r/6v/q/+r/6P/o/+j/6P/r/+z/7f/u/+v/
6v/p/+j/6v/s/+7/8P/u/+z/6v/o/+r/6v/q/+r/6P/o/+n/6v/s/+v/6//t/+//7//w
//H/8f/x//L/8//x//H/8f/x//P/8//2//j/+P/4//j/+P/2//j/+f/6//f/9f/0//P/
9P/1//L/8//1//X/9f/1//L/8f/w/+//9P/3//n//P/4//X/8v/w//L/8P/t/+n/6f/p
/+n/6P/p/+n/6f/q/+n/6f/p/+j/6v/n/+f/5//o/+j/6f/p/+3/6//p/+b/5P/j/9v/
zf/I/8//2v/k//D///8bAD8AZQCQALgA0wDhAO4A7QDTAK4AjwB4AGEASgA8ADgAMgAs
ACEAEwAIAAUAAAD6//T/8f/w//D/8P/t/+3/6v/p/+n/6f/o/+b/4//j/+L/4f/k/+X/
5v/n/+b/5v/l/+X/4f/h/+P/5P/j/+P/4//j/+X/5P/g/9//4P/h/+L/5P/k/+T/4v/l
/+H/4P/g/+D/4P/g/93/3//g/+H/4v/j/+D/4P/g/+D/4f/h/+T/5f/i/+D/3//g/+L/
4v/f/9//4v/j/+T/5f/o/+n/6v/r/+n/6f/p/+v/6//p/+z/7P/u/+7/7v/u/+3/8P/w
/+//7//x//H/8f/0//T/9P/0//j/+f/5//r/+//6//n/+f/4//j/+f/7//3//v8DAAcA
BwAJAAkACgALAAsACwANAA8AEQARABAADwAOAA0ACwANAA8AEQARAA4ADQAOAA0ADQAN
AA0ADQAKAAUA/v/8//7//v/8//r/+P/2//X/8f/w/+//7//p/+j/6P/o/+j/6f/m/+X/
5v/o/+j/5v/k/+H/4P/g/9//4v/j/+T/5f/j/+L/3//f/+D/4f/i/+T/4v/i/+H/3//g
/9//4P/h/+L/4//j/+T/5v/m/+P/4//l/+b/6f/n/+P/5//p/+n/5v/m/+b/5v/p/+v/
7P/s/+z/7P/s/+//7f/s/+z/7P/s/+j/6P/o/+v/7f/t/+v/7v/x//L/8f/w//D/8P/v
//D/8P/x//H/7//u/+z/6//r/+v/7f/u//D/8P/w//D/7//v/+//7//z//H/7//x/+//
7f/s/+z/7v/u/+7/8P/w/+//7v/u/+v/7P/w//T/8//x/+//7f/r/+z/7P/r/+3/7//v
/+7/8P/w//D/8P/w//D/8P/u/+7/7//x//H/8f/t/+//7//t/+z/7P/r/+z/7P/t/+3/
7f/t/+3/8f/z//D/8P/x/+//7P/s/+z/7f/u//D/8f/y//T/8P/u/+z/6v/r/+z/7f/u
/+7/7v/u/+7/7f/s/+v/6v/t/+7/7//w//L/8v/y//L/8v/y//L/8v/z//T/9f/2//X/
9P/z//L/9P/0//T/9P/2//b/9v/2//T/9P/0//T/9P/0//T/9P/2//b/9v/2//X/9P/z
//L/9P/0//T/9P/0//T/9P/0//L/8v/y//L/8v/y//L/8v/0//T/9P/0//b/9v/2//b/
9P/0//T/9P/2//b/9v/2//X/9v/2//X/9//5//n/+f/6//v/+//7//z//f/9//3/+//7
//v/+//+/wAA/v/+////AAABAAQAAwAEAAQAAwADAAMAAwADAP////8BAAEAAgADAAQA
BQADAAMAAwADAAAAAAAAAP///P/8//z/+v/3//P/8//z//T/9P/0//X/9//4//n/+f/3
//b/9v/z//H/8f/y//L/9P/1//j/+f/1//L/8P/r/+P/3f/c/+H/6P/w//z/DwAnAEMA
aQCUALQAzQDfAOwA6QDXAL4AnQB6AGUAVgBEADgAMAAqACUAHwAWAA0ACgAOAAwABQAC
AAYAAAD9//3/+v/5//j/+f/5//j/9//3//b/9f/1//X/9f/1//b/9v/1//X/8//z//X/
9v/2//X/9P/z//b/9v/z//P/9P/1//b/+P/1//T/8f/z//T/9P/1//b/9//2//L/8//0
//X/9v/3//b/9v/2//b/9P/z//X/9f/3//b/9v/4//r/+v/3//f/9v/3//j/+f/5//n/
+f/5//f/9//3//n/+v/5//3//v/8//z//P/8////AgACAAEAAQADAAMAAwAEAAQABAAE
AAgACQAJAAoADAAMAAwADQAOAA4ADwARABIAEgAWABkAFwAZABkAGgAbABsAGwAdACMA
JQAlACQAJAAkACQAIwAlACcAKQApACYAJQAmACUAJAAlACYAJwApACUAHwAeABwAHAAa
ABgAFQAUABQAEQAMAAsACwAFAAQABAAEAAQAAwAAAP//AAD+//7//P/6//v//P/+////
/v/9//z/+//9//z/+f/5//f/9//3//j/9//4//j/9//6//n/+v/7//v/+//6//r//P/8
//n/+f/4//j/+v/3//P/9//5//n/+f/6//v//P/9////AAAAAPz/+v/4//n/+v/6//v/
/P/+//r/+v/6//3///////3//f///////f/9//7///////z//P/9//3//v/+//3//f/+
////AgAEAAAA/v/8//r//v///wAAAQACAP///P/9//3/+//6//r/+//8//3/AAD9//v/
+f/4//X/9v/6//7////////////9//7//v/9//v//f/9//z//P/8//z//P/8//z//P/6
//v//f8AAAEA/v/5//r/+f/5//r//P/9//v/+v/6//n/+f/5//n//f////z//P/9//3/
+v/6//r/+v/6//v/+//6//j/+P/4//j/+P/7//z//f/+//v/+v/5//j/+f/6//v//P/8
//z//P/8//7//v/+//7//P/8//z//P/8//z//P/8//r/+v/6//r/+//8//3//v/9//z/
+//6//z//P/8//z//P/8//z//P/6//r/+v/6//v//P/9//7/+v/4//b/9P/4//r//P/+
//z//P/8//z/+v/6//r/+v/6//r/+v/6//z//P/8//z/+v/6//r/+v/4//j/+P/4//j/
+P/4//j/+v/6//r/+v/6//r/+v/6//r/+v/6//r/+f/4//f/9v/5//r/+//8//r/+v/6
//r//P/8//z//P/6//r/+v/6//j/+P/4//j/+v/6//r/+v/6//r/+v/6//j/+P/4//j/
+v/6//r/+v/6//r/+v/6//j/+P/4//j/+v/6//r/+v/3//b/9f/0//b/9v/2//b/9//4
//n/+v/5//j/9//2//f/+P/5//r/+f/4//f/9v/2//b/9v/2//f/+P/5//r/9//2//X/
9P/1//b/9//4//b/9v/2//b/9v/2//b/9v/4//j/+P/4//j/+P/4//j/+f/6//v//P/6
//j/9v/0//b/9v/2//b/+P/4//j/+P/2//b/9v/2//T/9P/0//T/9v/2//b/9v/3//j/
+f/6//r/+v/6//r/+f/4//f/9v/2//b/9v/2//f/+P/5//r/+P/4//j/+P/3//b/9f/0
//f/+P/4//f/9f/3//f/9//2//f/9//3//j/+f/5//n/9//3//f/9//+/wIAAgAEAAIA
AAD+//7//f/+//7//f////////////n/+f/7//v/+P/3//b/9f/4//n/+v/7//r/+v/6
//n/+P/4//j/9v/0//H/8v/z//X/9P/z//P/8f/w/+//7f/u/+7/7//t/+7/7//x//L/
8//z//X/9f/v/+j/5v/p/+P/1//W/93/5P/s//7/GQAxAE0AcwCYALgA0QDjAOoA4QDN
ALAAkQB0AFsASgA+ADQAMAAwACMAFwASAA0AAAD6//r/9//4//j/9v/3//f/9P/z//D/
7//t/+r/6v/r/+v/6//p/+n/6f/p/+r/6v/p/+n/6f/p/+v/7P/r/+v/6//r/+7/7v/r
/+v/6P/n/+b/5v/o/+j/5v/p/+X/5P/k/+T/5v/m/+P/5f/n/+f/5//n/+j/6P/o/+j/
5v/l/+f/5//p/+j/6P/q/+j/6P/l/+X/6P/p/+r/6//q/+n/6P/n/+j/6f/q/+3/7f/r
/+7/7v/r/+r/6f/o/+r/7v/v/+//7f/v/+//7//y//L/8v/y//b/9//3//j/+P/4//j/
+f/4//j/+f/7//3//v8DAAcABAAFAAQABAAGAAcACAALAA4ADwAOAAwADQAOAA8ADwAN
AA8AEQARAA0ADQAPAA8ADwAPAA8ADwAPAAsABQAEAAcACAAHAAYABAACAAEA/f/8//v/
+//1//X/9v/3//j/9f/w/+3/7P/v//D/7//u/+r/6v/r/+v/6//r/+v/6//r/+r/5//n
/+b/5f/k/+T/5v/o/+n/6f/p/+f/5//n/+n/6f/o/+j/6f/q/+j/6f/m/+b/6P/l/+H/
5f/n/+f/5//o/+n/6v/q/+v/6//q/+r/6v/q/+3/7//u/+7/7v/u/+r/6v/q/+//8f/x
/+//7v/v/+7/6//r/+z/7f/t/+z/7P/t/+3/7//u/+z/6//r/+v/7f/u/+7/7v/u/+7/
8f/x//H/8f/x/+3/6f/p/+3/7f/u//D/7P/q/+j/6P/q/+n/6P/o/+X/5v/q/+7/7v/t
/+z/6//p/+r/6v/p/+n/6//r/+r/6P/o/+j/6P/o/+j/6P/m/+j/6f/r/+v/6//n/+n/
6f/m/+b/5//n/+j/6P/p/+n/5//n/+f/6//r/+j/6P/p/+v/6P/o/+j/6P/o/+n/6f/q
/+j/6v/q/+r/6v/o/+j/6P/o/+r/6v/q/+r/6P/o/+j/6P/o/+j/6P/o/+v/7P/t/+7/
7v/u/+7/7v/y//T/9v/4//r//P/+/wAA/v/+//7//v8AAAIABAAGAAQABAAEAAQAAgAC
AAIAAgAAAAAAAAAAAAMABAAFAAYABgAGAAYABgAGAAYABgAGAAUABAADAAIAAAAAAAAA
AAACAAIAAgACAAIAAgACAAIAAQAAAP///v8AAAAAAAAAAAAAAAAAAAAA/v/+//7//v/+
//7//v/+//3//P/7//r//P/8//z//P/9//7///8AAP///v/9//z///8AAAEAAgAAAAAA
AAAAAP7//v/+//7/AQACAAMABAADAAIAAQAAAAIAAgACAAIAAAAAAAAAAAACAAIAAgAC
AAAAAAAAAAAAAQACAAMABAADAAIAAQAAAAAAAAAAAAAA/v/+//7//v8BAAIAAwAEAAEA
AAD///7/AAACAAQABgADAAIAAQAAAAAAAAAAAAAAAgACAAIAAgACAAIAAgACAAAAAAD/
//3//v8BAAIAAwAEAAUABQAFAAYABwAHAAcABwAHAAcABwAIAAoACAAIAAoACgAKAAwA
DQAOAA4ADQAPAA8ADwAPAAsACwANAA0ADgAPABAAEQAPAA8ADwAPABAAEAAQAA8AEQAS
ABMAEgAOAAkACAAHAAkACAAHAAcABAAEAAQAAwAFAAQABAABAAMAAwAEAAQABwAHAAkA
CQADAAIA/P/1//P/8f/q/+f/8P8CABQAIQA3AFcAdwCWALoA3QDrAPYA9wDnAM4AswCU
AHsAZABQAEYARAA8ADEAJQAeABsAFgAQAA4ACwAKAAoACAAFAAUAAgABAP/////+//z/
/P/9//3//f///////////wAAAAD//////f/9////AAADAAMAAwADAAgACAAFAAUAAwAD
AAMABAAFAAYABQAJAAUABAAEAAQABQAEAAAAAQACAAMABAAFAAIAAAD+//z//f/9/wAA
AQD//w==
         </WaveFormData>
      </LeadData>
      <LeadData>
         <LeadByteCountTotal>10000</LeadByteCountTotal>
         <LeadTimeOffset>0</LeadTimeOffset>
         <LeadSampleCountTotal>5000</LeadSampleCountTotal>
         <LeadAmplitudeUnitsPerBit>4.88</LeadAmplitudeUnitsPerBit>
         <LeadAmplitudeUnits>��V</LeadAmplitudeUnits>
         <LeadHighLimit>2147483647</LeadHighLimit>
         <LeadLowLimit>268435456</LeadLowLimit>
         <LeadID>II</LeadID>
         <LeadOffsetFirstSample>0</LeadOffsetFirstSample>
         <FirstSampleBaseline>0</FirstSampleBaseline>
         <LeadSampleSize>2</LeadSampleSize>
         <LeadOff>FALSE</LeadOff>
         <BaselineSway>FALSE</BaselineSway>
         <ExcessiveACNoise>FALSE</ExcessiveACNoise>
         <MuscleNoise>FALSE</MuscleNoise>
         <LeadDataCRC32>4145956002</LeadDataCRC32>
         <WaveFormData>
/v/+//7//v8AAAIABAAGAAcACAAJAAoACwAMAA0ADgAQABAAEAAQABMAFAAVABYAGQAa
ABsAHAAcABwAHAAcABwAHAAcABwAGgAaABoAGgAZABgAFwAWABMAEgARABAADQAMAAsA
CgAHAAYABQAEAAEAAAD///7//P/6//j/9v/0//T/9P/0//P/8v/x//D/7//u/+3/7P/u
/+7/7v/u/+z/7P/s/+z/7P/s/+z/7P/s/+z/7P/s/+r/6v/q/+r/7P/s/+z/7P/s/+z/
7P/s/+z/7P/s/+z/7f/u/+//8P/w//D/8P/w//L/8v/y//L/8//0//X/9v/0//L/8P/u
//H/8v/z//T/9v/2//b/9v/0//T/9P/0//T/9P/0//T/8v/y//L/8v/z//T/9f/2//X/
9P/z//L/9P/0//T/9P/y//L/8v/y//L/8v/y//L/8P/w//D/8P/v/+7/7f/s/+//8P/x
//L/8v/y//L/8v/w//D/8P/w/+7/7v/u/+7/8P/w//D/8P/w//D/8P/w//D/8P/w//D/
8P/w//D/8P/u/+7/7v/u/+z/7P/s/+z/7P/s/+z/7P/t/+7/7//w/+7/7v/u/+7/7v/u
/+7/7v/s/+z/7P/s/+z/7P/s/+z/7P/s/+z/7P/u/+7/7v/u/+z/7P/s/+z/7f/u/+//
8P/w//D/8P/w/+7/7v/u/+7/7f/s/+v/6v/t/+7/7//w//D/8P/w//D/7v/u/+7/7v/w
//D/8P/w/+7/7v/u/+7/7//w//H/8v/w//D/8P/w/+7/7v/u/+7/7v/u/+7/7v/u/+7/
7v/u//D/8P/w//D/7f/s/+v/6v/u//D/8v/0//P/8v/x//D/8P/w//D/8P/w//D/8P/w
/+//7v/t/+z/7f/u/+//8P/y//L/8v/y//D/8P/w//D/8P/w//D/8P/y//L/8v/y/+//
7v/t/+z/7P/s/+z/7P/t/+7/7//w//D/8P/w//D/8P/w//D/8P/w//D/8P/w//D/8P/w
//D/8v/y//L/8v/y//L/8v/y//H/8P/v/+7/8f/y//P/9P/0//T/9P/0//P/8v/x//D/
8f/y//P/9P/0//T/9P/0//T/9P/0//T/9v/2//b/9v/0//T/9P/0//X/9v/3//j/9v/2
//b/9v/1//T/8//y//P/9P/1//b/+P/4//j/+P/2//b/9v/2//b/9v/2//b/9P/0//T/
9P/2//b/9v/2//b/9v/2//b/9P/0//T/9P/2//b/9v/2//f/+P/5//r/+P/4//j/+P/2
//b/9v/2//f/+P/5//r/+P/4//j/+P/2//b/9v/2//j/+P/4//j/9v/2//b/9v/4//j/
+P/4//j/+P/4//j/+P/4//j/+P/2//b/9v/2//j/+P/4//j/+P/4//j/+P/2//b/9v/2
//b/9v/2//b/+P/4//j/+P/2//b/9v/2//j/+P/4//j/9//2//X/9P/2//j/+v/8//v/
+v/5//j/+P/4//j/+P/4//j/+P/4//j/+P/4//j/9v/2//b/9v/4//j/+P/4//j/+P/4
//j/+P/4//j/+P/6//r/+v/6//n/+P/3//b/9//4//n/+v/6//r/+v/6//r/+v/6//r/
+P/4//j/+P/6//r/+v/6//j/+P/4//j/+f/6//v//P/6//r/+v/6//j/+P/4//j/+v/6
//r/+v/4//j/+P/4//r/+v/6//r/+P/4//j/+P/4//n/+f/5//n/+f/5//n/+v/8//3/
/v/+//7//v/+////AAABAAMAAwACAAEAAQACAAIAAgACAAIAAQABAAIABQAEAAUABgAF
AAQAAwABAAIAAwACAAIA/v/8//v/+//7//v/+v/6//j/+P/5//n//P/8//v/+f/5//n/
+f/5//f/9//3//f/+v/6//r/+v/6//v/+//8//z//P/8//z//v/+//7//v/7//f/8v/s
/+f/6P/q/+z/8v/+/xAAJQA9AFwAfgCbAK8AwgDNAMkAuwCqAJEAcwBgAFYASQA2ACMA
EwAJAAMA/v/9//z//P/+/wEAAAABAAQABAAEAAMAAwAEAAQABAADAAEAAQACAAIA///9
//z//f/9//3/+//6//j/+f/5//n/9//3//f/9//4//n/+v/7//v/+//7//v/+f/5//n/
+v/4//f/9//3//r/+v/6//r/+v/6//r/+v/7//z//P/9//3//f/+//7//v/+///////9
//3//f/+//7//v/+//7/AAAAAAAAAAAAAAEAAgACAAAAAgACAAIAAgACAAIAAgADAAUA
BQAFAAcACQAJAAkACAAJAAsADAANAA0ADgAPAA4AEQARABEAEAAQABMAFgAVABYAFwAY
ABgAGgAbAB0AIAAgACAAIQAiACIAIgAiACQAJQAlACUAIwAjACMAIwAjACMAIQAhACEA
IAAfAB4AHQAdABoAGQAbABoAFwAUABMAEgAQAA0ADQAOAA4ACwAKAAkACQAIAAUABAAB
AAAAAgACAAEA///+//7//f/8//z//P/8//z//P/7//r/+v/7//r/+v/7//n/+//7//v/
+f/5//n/+v/8//z//f/9//v//P/8//z//P/8//z//P/5//n/+//8//z//P/8//3//v//
/wEAAgABAAAAAAAAAAIAAgABAAEAAQABAAEAAQADAAMAAwAFAAQABgAFAAIAAwADAAMA
AwAEAAQABQAFAAIAAgACAAQABAACAAIAAgAAAAEAAQABAP///v/+//7/AgADAAEAAgAB
AAAA///+//7//f/7//3////9//3/AAD///////8AAP7//f/8//z/+v/6//v/+//8//z/
+//7//3//f/9//z/+//7//v/+//6//v/+//7//v/+//7//v/+v/4//z//P/5//j/9v/2
//j/+P/5//v//f/8//z//P/6//r/+P/4//f/9v/1//X/+f/6//j/+P/4//j/+P/4//j/
+P/4//j/+P/4//j/+P/4//j/+P/4//j/+P/4//j/+P/4//b/9v/2//b/9v/2//b/9v/4
//j/+P/4//f/9v/1//T/9f/2//f/+P/2//b/9v/2//j/+P/4//j/+P/4//j/+P/2//b/
9v/2//T/9P/0//T/9v/2//b/9v/4//j/+P/4//j/+P/4//j/9f/0//P/8v/z//T/9f/2
//f/+P/5//r/+P/2//T/8v/0//T/9P/0//T/9P/0//T/9v/2//b/9v/2//b/9v/2//T/
9P/0//T/9P/0//T/9P/2//b/9v/2//b/9v/2//b/9v/3//f/9//1//X/9f/1//j/+v/7
//z/+//8//3//v8AAAAAAAABAAEAAAD/////AgACAAIAAgAAAP////8AAAAA/v/+//7/
/v/+//7//f/7//v/+f/4//j/9v/1//X/9P/z//H/8P/w//D/8f/x//P/9P/0//P/8v/x
//D/7//v/+//7//v//L/8v/y//L/8P/x//H/8v/0//T/9P/0//L/8v/y//L/7//x/+7/
5v/l/+b/4v/g/+T/7v/+/xEAJwBCAGYAhwCfALYAwwC7AKkAlgB9AGEAVABQAEUAMgAd
AAsAAQD9//r/9//2//L/8v/1//j/+f/6//r/+v/5//n/+P/4//j/9//3//f/+P/4//b/
9f/1//f/+f/5//f/9v/0//X/9f/1//f/9//3//f/9f/1//X/9f/1//X/9f/1//f/9//3
//j/9v/1//X/9f/2//b/9v/2//b/9v/2//b/9P/0//P/8//0//X/9//4//b/9v/3//f/
+f/5//n/+v/5//j/9//2//j/+P/4//j/+P/5//r/+v/6//z//P/8//z//P/8//z//f//
/////////wEAAQABAAIAAwAFAAYABwAHAAgACQAKAA0ADQANABAAEAATABYAFwAYABkA
GgAYABoAGwAdACAAIAAgACEAJQAmACcAKAAmACcAJwAnACUAJQAlACUAJgAnACYAJwAl
ACQAIwAiACIAIQAdABsAGAAWABIADgAPAA4ADAAJAAoACgAJAAUAAgABAAEAAAD9//z/
+f/4//r/+v/5//f/9//4//j/+P/0//T/9P/0//T/8//y//L/8f/w//D/8f/z//X/9f/1
//H/8f/x//L/8v/y//P/8//x//L/8v/y//L/8v/y//L/8//z//X/9v/2//b/9v/3//b/
9f/1//T/9v/2//f/+P/4//j/9//3//n/+f/5//n/9//3//f/+f/4//r/+f/2//j/+f/6
//v/+P/4//n/+f/4//j/+P/6//z/+v/6//r/+f/5//j/9//4//j/+f/6//v/+//4//j/
9v/2//b/9v/2//X/8//1//f/9f/1//j/9f/1//X/9v/2//X/9P/0//T/9P/1//X/9v/2
//X/9f/3//f/9//2//P/8//z//P/9P/1//X/9f/z//P/8//z//P/8v/3//j/9f/0//L/
8v/w//D/8f/z//P/8v/y//L/8v/y//D/8P/w//D/8P/x//H/8v/0//T/9P/0//L/8v/y
//L/8v/y//L/8v/y//L/8v/y//L/8v/y//L/8v/y//L/8v/0//T/9P/0//L/8v/y//L/
8P/w//D/8P/y//L/8v/y//T/9P/0//T/8v/y//L/8v/0//T/9P/0//T/9P/0//T/8v/y
//L/8v/w//D/8P/w//L/8v/y//L/8P/w//D/8P/y//L/8v/y//T/9P/0//T/8v/y//L/
8v/y//L/8v/y//T/9P/0//T/8v/y//L/8v/0//T/9P/1//L/8f/w/+//8P/x//P/9v/3
//j/+f/6//3//v/+//7//v///////v/7//v//P/8//3//v///////f/+/wAA/v8AAAAA
AAAAAP7//f/7//v/9//2//T/8v/z//P/8//z//L/8v/y//L/8//z//T/9P/z//H/8f/x
//H/8f/x//H/8//z//T/9P/y//L/8v/z//P/9P/0//T/9P/0//T/9P/0//T/9f/z//D/
7P/n/+b/6P/q/+z/9v8IABsAMwBQAHIAkQCpAL4AxQC3AKMAkgB5AF8AUgBIADkAJgAT
AAUA+//1//L/8f/w//L/9v/5//j/+f/8//7//v/9//3//v/+//7//f/9//3//v/+//z/
+//7//3//P/7//j/9v/4//n/+f/5//r/+//8//3/+//7//v/+//7//v/+//7//v/+//7
//z//v/9//3//f8AAAAAAAAAAP///v/9//z//v/+//3//f/7//v//P/8//3//v8AAAEA
////////AAACAAIAAgACAAIAAgACAAIABAAFAAYABgAEAAYABgAGAAQABAAEAAQABwAJ
AAkACQALAA0ADQANAAwADQAPABAAEwATABQAFQAYABsAGwAbABsAGgAcAB4AIQAiACMA
JAAmACgAKQArACoAKgAqACsALQAuAC8AMAAwADEAMQAxAC8ALwAvAC8AMQAxAC8ALwAt
ACwAKwAqACYAJQAhAB8AHwAeABsAGAAYABgAFwAVABMAEgAQAAsACAAHAAcABgAHAAYA
AwACAAEAAAD+//v/+//8//z//P/8//z//P/8//7//f/8//z/+//6//r/+//9////////
//v/+//7//z/+v/6//v/+//9//7//v/+/wAAAAAAAAAA/f/9////AAAAAAAAAAABAAMA
AwAEAAQAAwACAAIAAgAFAAYABgAHAAYABQAEAAMABAAFAAYACQAHAAoACgAIAAcABwAH
AAcABgAGAAcABwAEAAQABAAGAAgABgAGAAYABAAFAAUABQADAAIAAgACAAQABQADAAQA
AwACAAEAAAADAAMAAgAFAAUAAwADAAYAAQABAAEAAgACAAEAAAAAAAIAAgADAAMAAgAC
AAEAAQABAAEAAQAAAP////////////////7//f///////////wAA/v8CAAIAAQAAAP7/
/v/8//z//f///wEAAAAAAAAAAAAAAP7//v/+//7//v///////v/8//z//P/8//3//v//
/wAA///+//3//P/+//7//v/+//z//P/8//z//v/+//7//v/8//z//P/8//3//v///wAA
///+//3//P/6//r/+v/6//z//P/8//z//P/8//z//P/6//r/+v/6//r/+v/6//r/+//8
//3//v/9//z/+//6//r/+v/6//r/+v/6//v/+//9//3//f/9//v//P/+////AgADAAQA
BQAIAAgACAAIAAYABQADAAEAAwAEAAQABAACAAIAAQABAAAAAgAAAAAAAgACAAIAAgAD
AAEAAQD///3/+v/3//X/8//z//P/8v/z//T/9f/3//f/+P/4//f/9f/1//X/9f/0//P/
8v/x//L/9P/1//b/9v/2//f/9//2//b/9v/2//b/9v/2//b/9P/1//X/8P/s/+X/5P/k
/+j/7v/0/wIAGwAzAE4AcACPAKcAuADBALkApwCSAHUAXQBSAEoAOwAqABsACwABAP3/
+v/3//b/9v/4//n/+P/7/wIAAQAAAP7//f/6//r/+v/5//n/+f/6//r/+P/3//f/+f/6
//v/+v/6//j/+f/5//n/+f/5//n/+f/7//v/+//7//n/+f/5//n/9//3//f/+P/4//f/
9//3//r/+v/6//r/+P/4//j/+P/4//j/9//3//f/9//4//j/+P/4//n/+f/5//n/+f/6
//r/+v/6//r/+P/4//j/+P/6//v//P/8//r//P/8//z//f/+////AAABAAMAAwADAAEA
AwADAAMABgAHAAkACgALAAsADAANAA4AEQARABEAEwAUABgAHAAcABwAHAAcAB4AIAAh
ACMAIgAiACIAIwAnACgAKQAqACoAKwArACsAKwArACsAKwApACkAJwAnACUAJAAjACIA
HgAdABkAFwAVABQAEQAOAA8ADgAMAAkACAAIAAcAAwAAAP/////+/////v/7//r/+f/4
//b/8//1//b/9v/2//T/9P/0//T/9v/1//T/9P/1//T/9P/1//P/9f/1//X/8//z//P/
9P/0//T/9f/1//X/9v/2//b/+P/4//j/+P/3//f/+f/6//r/+v/6//v/+v/5//n/+P/7
//z//v8AAP7//v/9//3//f/9//3//f/7//v/+//9//v//v/+//z//P/9//7////8//z/
/f/9//7//v/+/wAA/v/8//z//P/8//3//f/9//3//P/8//z//f/9//r/+v/8//z//P/8
//r/+f/3//n/+//5//n//P/5//n/+f/6//r/+f/4//j/+P/4//n/+f/6//r/+f/5//f/
9//3//b/9//3//f/9//2//f/9//3//j/+f/6//v/+P/2//r/+v/5//j/9v/2//X/9P/0
//X/+P/4//n/+v/6//r/+P/4//b/9v/2//f/9f/0//T/9P/0//T/9P/0//T/9P/2//b/
9v/2//b/9v/2//b/9P/0//T/9P/0//T/9P/0//b/9v/2//b/9v/2//b/9v/2//b/9v/2
//T/9P/0//T/9v/2//b/9v/0//T/9P/0//T/9P/0//T/9P/0//T/9P/0//T/9P/0//T/
9P/0//T/9v/2//b/9v/1//T/8//y//L/8v/y//L/9f/1//X/9f/3//f/9//4//z//f/+
////AAABAAIAAgABAAAAAAD//wAA/////wAAAgACAAIAAgD/////AAACAP///v/9//z/
/v/+//3/+//5//f/9v/0//D/7//v/+//8v/y//P/9P/0//X/9f/2//T/8//x//H/7//v
/+//7//x//H/8f/y//L/8v/y//L/8//z//T/9P/0//T/9P/0//b/9v/2//P/8f/u/+r/
5f/g/97/4v/m/+7//P8RACkARABmAIcAnQCwALsAswChAIYAaQBTAEwASAA5ACgAFQAH
AAEA///8//v/+P/4//b/9f/2//n//P/6//r/+f/5//r/+v/6//n/9f/1//b/9v/2//X/
9f/3//f/9//1//T/9P/1//X/9f/3//f/9//3//b/9f/0//P/9P/1//b/9//3//f/9//4
//b/9f/1//X/+P/4//j/+P/4//j/+P/4//j/+P/3//f/9//3//j/+P/2//b/9//3//f/
9//3//j/+v/6//r/+v/8//z//P/8//v/+//7//r/+v/8//z//P/8//z//P/8////AQAB
AAEAAQADAAMAAwAEAAUABwAIAAkACQAKAAsADAAPAA8ADwAOAA4AEQAUABcAGAAZABoA
GgAcAB0AHwAgACAAIAAhACEAIgAjACQAJAAlACUAJQAnACcAJwAnACUAJQAjACMAIQAg
AB8AHgAcABsAFwAVABUAFAARAA4ADAAKAAcAAwACAAIAAQD9//z/+//7//r/+v/6//j/
+P/2//b/9f/z//H/8v/y//L/8v/y//L/8v/0//P/8v/y//P/8v/y//P/8v/z//L/8f/v
/+//7//w//L/8v/z//P/9f/2//b/9v/0//T/9P/0//H/8f/z//T/9P/0//T/9f/1//X/
9v/2//j/+P/5//r/+v/6//n/+f/3//f/9//3//f/9//3//n/+//+//7//P/7//v/+//7
//r/+v/7//v/+v/6//r//P/6//j/+P/4//r/+//7//v/+//6//r/+v/9//3/+v/6//j/
+P/4//j/9v/1//P/9f/3//X/9f/4//f/9//3//j/9v/1//T/9P/y//L/8//z//T/9P/z
//P/8//z//P/8v/y//P/9P/1//T/9f/1//X/9f/1//X/9f/z//D/8//y//P/8v/w//D/
8v/y//P/9f/1//T/9P/0//L/8v/w//D/8f/y//P/9f/z//D/8P/w//D/8P/y//L/8v/y
//L/8v/y//L/8P/w//D/8P/w//D/8P/w//D/8P/w//D/8P/w//D/8P/y//L/8v/y//L/
8v/y//L/8v/y//L/8v/w//D/8P/w//L/8v/y//L/8v/y//L/8v/0//T/9P/0//H/8P/v
/+7/7//w//H/8v/y//L/8v/y//L/8v/y//L/8v/y//L/8v/y//L/8v/y//T/9P/0//T/
8v/y//L/8v/y//L/8//z//X/9f/1//X/8//0//b/9//4//n/+v/7//7//v/+//7//f/9
//z/+//7//z//P/8//z//P/7//v//P/+//z//P/8//z//P/8//r/9//2//P/9f/0//P/
8//z//P/8//y//L/8v/y//P/8//0//T/8//v/+//7//v//D/8f/y//P/8f/y//L/8v/0
//T/9f/1//X/9P/z//L/9P/0//T/9P/0//X/9f/w/+j/5f/m/+b/5v/o//D/AgAVACsA
RABmAIkAnwC0AMEAuQCjAJIAfQBjAFQATAA7ACYAEQABAPf/8f/s/+3/7v/w//L/8//0
//f/+v/6//r/+f/5//r/+v/6//n/9f/1//b/9v/2//X/9f/3//f/9//1//T/9v/3//f/
9//3//f/9//3//X/9f/1//X/9//3//f/9//1//X/9f/2//T/8//z//P/9//4//n/+v/4
//j/+P/4//r/+v/5//n/+P/3//f/9v/5//r//P/9//3//f/9//7//P/8//z//P/6//r/
+v/6//z//f/+//7///8CAAMABAACAAIAAgACAAMABQAFAAUABwAJAAkACQAKAAsADQAO
AA8ADwAQABEAEgAVABUAFQAWABYAGQAcAB8AIAAhACIAIgAkACUAJwAoACgAKAApAC0A
LgAvADAALgAvAC8ALwAxADEAMQAxADEAMQAvAC8AKwAqACkAKAAmACUAIQAfACEAIAAd
ABoAFwAWABQAEQAOAA4ADQAJAAYABQAFAAQABQAEAAEAAAABAAIAAgABAAEAAgACAAIA
AAAAAAAAAAD+//3//P/8//v/+v/6//v//f////////////////8AAP7//v////////8A
AAAAAAAAAAAAAAAAAP////8BAAIABAAEAAQABQAFAAUABgAGAAYABgAHAAgACAAIAAcA
BwAJAAkACQAJAAsACwALAA0ADAAOAA0ACgAJAAkACQAJAAoACgALAAsADAAMAAwADgAM
AAoACgAKAAgACQAJAAkABwAGAAYABgAIAAkABwAIAAgACAAIAAgACgAJAAcACQAIAAUA
BAAGAAMAAwADAAQABgAHAAgACgAJAAgACAAHAAYABgAFAAUABwAHAAcABgAFAAUABQAF
AAQABQAFAAUABQAFAAUABQACAAAABAAEAAUABAACAAIAAgACAAMABQAHAAYABgAGAAUA
BAABAAAAAgACAAIAAwADAAIAAgACAAIAAgADAAQABQAGAAUABAADAAIABAAEAAQABAAC
AAIAAgACAAMABAAFAAYABQAEAAMAAgADAAQABQAGAAQABAAEAAQABgAGAAYABgAEAAQA
BAAEAAQABAAEAAQABgAGAAYABgAFAAQAAwACAAQABAAEAAQAAwACAAEAAAADAAQABQAG
AAQABAAEAAQABAAEAAQABAACAAIAAgACAAMABAAFAAYAAwACAAEAAAACAAIAAgACAAAA
AAAAAAAAAgACAAIAAgAEAAQABAAEAAIAAgACAAIAAAAAAAAAAAACAAIAAgACAAAAAAAA
AAAAAgACAAIAAgACAAIAAgACAAAAAAAAAAAAAgACAAIAAgACAAIAAgACAAAAAAAAAAAA
AAAAAAAAAAAAAAAAAAAAAP7//v/+//7//v/+//7//v8AAAAAAAAAAP///v/9//z//f/+
////AAD+//7//v/+/wAAAAAAAAAA/v/+//7//v/8//z//P/8//3//v///wAA///+//3/
/P/9//7///8AAP///v/9//z//P/8//z//P/+//7//v/+//7//v/+//7//v/+//7//v/9
//z/+//6//z//P/8//z/+v/6//r/+v/6//r/+v/6//r/+v/6//r/+v/6//r/+v/8//z/
/P/8//7//v/+//7//f/8//v/+v/6//r/+v/6//z//P/8//z//P/8//z//P/7//r/+v/5
//n/+f/5//n/9//4//r/+//7//v/+//7//v/+v/5//j/+f/5//j/9//5//r/+v/6//z/
/P/7//v/+//8//n/+P/2//b/9v/2//f/9f/1//P/9P/y//D/7//v/+//7//u//D/8P/w
//H/7v/u/+3/6//r/+3/7//x//P/8//z//P/8P/w/+//7v/w//D/8f/x//D/8P/w//D/
8f/y//P/9P/w/+//7//s/+T/3//e/+D/4P/k//D/BgAdADUAUAByAI8AqQC8AMMAuwCp
AJIAdQBfAFYATAA5ACYAGQARAAsAAQD+//3/+v/2//T/9f/4//n/+P/6//r/+f/5//b/
9v/2//X/8//z//T/9P/0//P/8//1//f/9//1//T/8v/z//P/8//1//X/9f/1//X/9f/1
//X/9P/z//L/8f/y//P/9P/2//b/9f/1//X/9f/0//P/8v/0//T/9P/0//L/8v/x//H/
8v/z//X/9v/2//b/9//3//X/9f/1//b/+P/4//j/+P/2//b/9v/2//j/+f/6//r/+v/8
//z//P/6//r/+v/6//v//f/9//3/+//9//3//f/+////AQACAAMAAwAEAAUABgAJAAkA
CQAKAAoADQAQABEAEgATABQAEgAUABUAFwAYABgAGAAZABkAGgAbABwAHAAdAB0AHQAd
AB0AHQAdABsAGwAZABkAGQAYABcAFgAWABUAEQAPABEAEAANAAoACQAIAAYAAwAEAAQA
AwD///7//f/9//z/+//6//f/9v/2//b/9f/z//H/8v/y//L/8f/y//P/9P/y//H/8P/w
/+//7v/u/+//7f/v/+//7//v/+//7//w//D/8P/x//H/8//0//T/9P/y//L/8v/y//H/
8f/z//T/9P/0//T/9f/1//X/9v/2//T/9P/1//b/+P/4//f/9//3//f/9//3//f/9//3
//n/+//+//7//P/5//n/+f/5//r/+v/7//v/+P/4//j/+v/6//j/+P/4//j/+f/5//n/
+f/4//j/+P/3//f/9P/0//X/9v/3//j/9v/1//P/9f/1//P/8//2//P/8//z//T/9P/z
//L/8v/y//L/8//z//T/9P/z//P/8f/x//H/8P/v/+//7//v//L/8//z//P/8f/x//H/
8f/w/+7/8v/y//P/8v/w//D/8P/w//H/8//z//L/8v/y//D/8P/u/+7/7//w//H/8//3
//T/8v/y//L/8v/y//L/8v/y//D/8P/w//D/8v/y//L/8v/y//L/8v/y//D/8P/w//D/
8P/w//D/8P/y//L/8v/y//L/8v/y//L/8P/w//D/8P/x//L/8//0//L/8v/y//L/8v/y
//L/8v/w//D/8P/w//H/8v/z//T/8v/y//L/8v/y//L/8v/y//L/8v/y//L/8v/y//L/
8v/y//L/8v/y//L/8v/y//L/8v/y//L/8v/0//T/9P/0//L/8v/y//L/9P/0//T/9P/y
//L/8v/y//D/8P/w//D/8v/y//L/8v/y//L/8v/y//L/8v/y//L/9P/0//T/9P/y//L/
8v/y//L/8v/y//L/9P/0//T/9P/y//L/8v/y//T/9P/0//T/8//y//H/8P/x//L/8//0
//L/8v/y//L/8v/y//L/8v/0//T/9P/0//T/9P/0//T/8v/y//L/8v/0//T/9P/0//L/
8v/y//L/8//0//X/9v/1//T/8//y//T/9P/0//T/9P/0//T/9P/0//T/9f/1//T/8//y
//H/8f/y//T/9f/2//f/+P/5//v//P/9//7/AAABAAEAAQD//wAAAAAAAP7//v/9//3/
AAACAAAAAAACAAIAAgACAAIAAQACAAEA/v/8//r/+f/3//f/9//2//T/9P/0//X/9//4
//j/9//z//P/8//z//H/8f/x//H/7//w//D/8P/y//L/8//z//L/8v/y//L/8//0//X/
9v/2//P/8f/u/+r/5//k/+T/4v/o//T/BgAbADEASgBmAIcApQC6AMUAvwCvAKIAjwBv
AFwAVgBHADAAHQALAAEA/f/4//X/9P/0//T/+f/8//3/AAAAAAAA//////3//P/7//n/
+v/7//3//v/+//3//f/////////9//z//P/9//3//f/9//3//f/9////////////////
//////////////8AAAAA/////////v/+//7//v///wAAAQACAAEAAAD+//3//////wAA
AAACAA==
         </WaveFormData>
      </LeadData>
      <LeadData>
         <LeadByteCountTotal>10000</LeadByteCountTotal>
         <LeadTimeOffset>0</LeadTimeOffset>
         <LeadSampleCountTotal>5000</LeadSampleCountTotal>
         <LeadAmplitudeUnitsPerBit>4.88</LeadAmplitudeUnitsPerBit>
         <LeadAmplitudeUnits>��V</LeadAmplitudeUnits>
         <LeadHighLimit>2147483647</LeadHighLimit>
         <LeadLowLimit>268435456</LeadLowLimit>
         <LeadID>V1</LeadID>
         <LeadOffsetFirstSample>0</LeadOffsetFirstSample>
         <FirstSampleBaseline>0</FirstSampleBaseline>
         <LeadSampleSize>2</LeadSampleSize>
         <LeadOff>FALSE</LeadOff>
         <BaselineSway>FALSE</BaselineSway>
         <ExcessiveACNoise>FALSE</ExcessiveACNoise>
         <MuscleNoise>FALSE</MuscleNoise>
         <LeadDataCRC32>3641334587</LeadDataCRC32>
         <WaveFormData>
CAAIAAgACAAGAAYABgAGAAQABAAEAAQAAgACAAIAAgABAAAA///+//3//P/7//r/+f/4
//f/9v/2//b/9v/2//X/9P/z//L/8v/y//L/8v/0//T/9P/0//T/9P/0//T/9//4//n/
+v/7//z//f/+/wEAAgADAAQABgAGAAYABgAIAAgACAAIAAgACAAIAAgABgAGAAYABgAH
AAgACQAKAAgACAAIAAgABgAGAAYABgAIAAgACAAIAAcABgAFAAQABgAGAAYABgAGAAYA
BgAGAAYABgAGAAYABgAGAAYABgAEAAQABAAEAAQABAAEAAQABAAEAAQABAABAAAA///+
/wAAAAAAAAAAAgACAAIAAgAAAAAAAAAAAP7//v/+//7//v/+//7//v///wAAAQACAAAA
AAAAAAAAAAAAAAAAAAAAAAAAAAAAAAAAAAAAAAAAAAAAAAAAAAD///7//f/8//z//P/8
//z//f/+////AAAAAAAAAAAAAP7//v/+//7/AAAAAAAAAAAAAAAAAAAAAAAAAAAAAAAA
/v/+//7//v/+//7//v/+//7//v/+//7//v/+//7//v/+//7//v/+//7//v/+//7//v/+
//7//v/+//7//v/+/wAAAAAAAAAA/v/+//7//v///wAAAQACAAEAAAD///7//v/+//7/
/v8AAAAAAAAAAP7//v/+//7//v/+//7//v8AAAAAAAAAAAAAAAAAAAAAAAAAAAAAAAAA
AAAAAAAAAAAAAAAAAAAAAAAAAAAAAAAAAAAAAAAAAP7//v/+//7/AAAAAAAAAAAAAAAA
AAAAAAAAAAAAAAAA/v/+//7//v8AAAAAAAAAAAAAAAAAAAAAAAAAAAAAAAAAAAAAAAAA
AP///v/9//z//f/+////AAD+//7//v/+//7//v/+//7//P/8//z//P/+//7//v/+//7/
/v/+//7//P/8//z//P/9//7///8AAAIAAgACAAIAAgACAAIAAgAEAAQABAAEAAQABAAE
AAQAAgACAAIAAgAEAAQABAAEAAIAAgACAAIABAAEAAQABAACAAIAAgACAAIAAgACAAIA
BAAEAAQABAAEAAQABAAEAAQABAAEAAQABgAGAAYABgAFAAQAAwACAAQABAAEAAQABAAE
AAQABAAEAAQABAAEAAIAAgACAAIABAAEAAQABAAGAAYABgAGAAUABAADAAIAAgACAAIA
AgACAAIAAgACAAQABAAEAAQABAAEAAQABAACAAIAAgACAAQABAAEAAQAAgACAAIAAgAA
AAAAAAAAAAIAAgACAAIAAgACAAIAAgAEAAQABAAEAAIAAgACAAIAAgACAAIAAgACAAIA
AgACAAQABAAEAAQABgAGAAYABgAEAAQABAAEAAQABAAEAAQABAAEAAQABAAEAAQABAAE
AAMAAgABAAAAAwAEAAUABgAEAAQABAAEAAYABgAGAAYABQAEAAMAAgAFAAYABwAIAAcA
BgAFAAQABAAEAAQABAAEAAQABAAEAAQABAAEAAQABAAEAAQABAACAAIAAgACAAQABAAE
AAQABAAEAAQABAAEAAQABAAEAAQABAAEAAQABAAEAAQABAAEAAQABAAEAAYABgAGAAYA
BAAEAAQABAAGAAYABgAGAAYABgAGAAYABAAEAAQABAAGAAYABgAGAAQABAAEAAQABgAG
AAYABgAGAAYABgAGAAQABAAEAAQABgAGAAYABgAEAAQAAwADAAQABAAEAAMAAwAFAAYA
BgAFAAYABwAIAAoACwAMAA4ADAAMAAwADAAKAAoADAAMAA0ADAAKAAgABwAHAAcABgAD
AAIAAQD//wAA//////////////7//v/+//7//f/9//v//P/8//3///////////8AAAEA
AQACAAIAAgACAAMAAQACAAIAAQABAAEAAgADAAMAAgABAAEAAgACAAIABAAJAA0AEwAg
AC4AOQA6ADoAPAA8ADAAIAAOAPn/4//J/6z/iP9e/0D/MP8v/zb/Pf9F/1X/Yf9n/3b/
i/+c/6z/uf/G/9P/3//o/+z/8v/2//v//P///wAAAQACAAMABAAEAAQABQAFAAUABgAG
AAgACQAJAAkACQAJAAoADAANAA4ADAAMAAwADAAMAAwADQANABAAEAAQABAADgANAA0A
DQAPABAAEAAQAA4ADgAOAA0ADwAQABAAEAAPAA8ADwAPAA4ADgANAA0ADQANAA0ACwAN
AA4ADwAPAA8ADgAOAAwADAAMAAwACwALAAsACwALAAsACwAKAAoACwAKAAkACQAHAAcA
BwAHAAkACQAJAAYAAwADAAQABAAFAAQABAAEAAMAAwADAAIAAAAAAAAA//////7//P/6
//j/9//2//b/9v/2//f/9v/y//L/8v/y//H/8P/v/+//7//u/+7/7f/q/+r/6//r/+v/
6//s/+z/6//t/+3/7//t/+//8f/y//H/8//0//X/9//6//v//v///wEAAQADAAMAAwAD
AAMAAwADAAUABgAIAAgACAAIAAkACgAKAAoACgAKAAoACgAJAAkACQAKAAwACwALAAwA
CgAKAAoACgAIAAgACAAHAAcACQAJAAkACAAIAAgACAAIAAcABwAGAAgABwAHAAcABwAH
AAcABwAFAAUABQAEAAQABQAFAAQABAAEAAUABQAFAAUAAwACAAIAAgAEAAQAAwADAAQA
BAAEAAQABQAFAAMAAwAEAAQABAADAAMABAAEAAQABAAEAAMAAwADAAQABQAFAAUABQAF
AAUABAAEAAUABQAFAAQAAwADAAQABgAIAAcABwAHAAYABgAHAAcABQAGAAYABgAIAAgA
CAAIAAYABgAHAAcABwAGAAYABgAHAAcABwAHAAUABgAGAAYACAAIAAgACAAGAAYABQAF
AAcABwAHAAcABgAGAAYABwAJAAkABwAHAAcABwAHAAcACAAIAAYABgAGAAYACAAIAAgA
CAAGAAYABgAGAAgACAAIAAgABgAGAAYABgAGAAYABgAGAAYABgAGAAYABgAGAAYABgAH
AAgACQAKAAgACAAIAAgACAAIAAgACAAGAAYABgAGAAgACAAIAAgACAAIAAgACAAGAAYA
BgAGAAgACAAIAAgACAAIAAgACAAIAAgACAAIAAgACAAIAAgABgAGAAYABgAIAAgACAAI
AAoACgAKAAoACQAIAAcABgAIAAgACAAIAAgACAAIAAgABgAGAAYABgAIAAgACAAIAAgA
CAAIAAgACAAIAAgACAAKAAoACgAKAAgACAAIAAgACAAIAAcABwAIAAgACAAHAAkACwAM
AAwACwAMAA0ADgARABEAEQASABIAEgASABIAEgASABQAFAAUABIADwAMAAgABwAGAAQA
BAAEAAQAAwAEAAMAAwADAAEAAQAAAAAAAgACAAEAAQABAAIAAgADAAUABQAFAAUACAAJ
AAkACgAIAAgACAAJAAkACgAKAAkACQAJAAoACwALAAoACQAJAAoACgAKAAwADQARABkA
JgA4AEcASgBIAEgARgA+ADIAIgANAPH/1/+8/5L/YP8+/yj/Hf8e/yX/Nf9J/1X/W/9q
/3//lv+m/7n/yv/b/+f/8P/4//7/AgADAAYACQAKAAsADAANAA4ADgAOAA8ADwAPABAA
EAASABMAEwATABMAEwATABQAFAAUABIAEgASABIAEgASABMAEwAUABQAFAAUABIAEQAR
ABEAEQASABIAEgAUABQAFAATABIAEgARABAAEQARABEAEQARABAADgANAA0ADQANAAsA
CwAMAA0ADQALAAoACgAIAAgACAAIAAcABwAHAAcABwAHAAcABgAGAAcABgAFAAUAAwAD
AAMAAwABAAEAAQD+//7///8BAAIAAQAAAAAAAAD+//3//P/6//j/+P/4//f/9//2//T/
8v/w/+//7v/u/+3/7P/s/+r/6P/o/+j/6P/p/+j/5//n/+f/5v/m/+X/5P/k/+X/5f/j
/+P/5P/k/+X/5//n/+n/6f/r/+3/7v/v//H/8v/z//T/9v/2//j/+f/7//v//f/9//3/
/f/9//3//f///wAA/v/+//7//v///wAAAAAAAAAAAAAAAAAA////////AAAAAP////8A
AAAAAAAAAAAAAAAAAAAA///9/////////wAAAAAAAAAAAAD//////v/+//3//f/9//3/
/f/9//3/+//7//v/+v/8//3//f/8//z//P/9//3//f/9//v/+v/6//r//P/8//v/+//8
//z/+v/6//v/+//6//n/+f/4//j/9//3//j/+v/6//r/+v/5//n/+f/6//n/+f/5//n/
+f/5//j/+P/7//v/+//6//n/+f/6//z//P/7//v/+//6//r/+//7//n/+v/6//r/+v/6
//r/+v/7//z//v////v/+v/6//r//f/9//3//f/7//z//P/8//7//v/+//7//v/+//3/
/f////////////7//v/+//////////3//f////////////7/AAD///7//f/8//7//v/+
//7//v/+//7//v/+//7//v/+//7//v/+//7//v/+//7//v8AAAAAAAAAAP7//v/+//7/
/P/8//z//P/+//7//v/+//7//v/+//7//v/+//7//v8AAAAAAAAAAP7//v/+//7//v/+
//7//v/+//7//v/+//7//v/+//7//v/+//7//v/+//7//v/+/wAAAAAAAAAAAAAAAAAA
AAD+//7//v/+//7//v/+//7/AAAAAAAAAAAAAAAAAAAAAP3//f/+//7/AAD/////AQAA
AAAAAQACAAMABAAFAAUABQAGAAYABgAGAAYABgAGAAoACgAKAAgAAwAAAP7//f/8//r/
+v/6//z/+//6//n/9//3//f/9//0//T/9P/0//X/9f/1//b/9v/3//f/9//4//n/+//9
//r/+v/5//j/+v/7//v//P/6//n/+f/5//z//f/9//z/+//7//z//P/8//7/AQAHABEA
HAAsADUAOgA8AD4AOAAuACAADgDz/9X/u/+m/4b/Wv84/yj/Jf8q/y3/N/9J/1X/Xf9s
/4H/kv+e/6//wP/P/93/5v/s//D/8v/1//j/+//8//3//v///wAAAAD+/////////wIA
AgAEAAUABQAFAAUABQADAAQABAAEAAYABgAGAAYABgAGAAcABwAIAAgACAAIAAYABQAF
AAUABwAIAAgACAAIAAgACAAHAAcACAAIAAgABQAFAAUABQAGAAYABQAFAAUABQAFAAMA
BQAGAAcABwAHAAYABgAEAAQABAAEAAMAAwADAAMAAwADAAMAAgACAAEAAAD/////////
///////////////8//n/+f/6//r/+//6//r/+v/5//n/+f/4//L/8v/y//H/8//y//D/
7v/u/+3/7P/s/+v/6v/q/+j/5P/k/+T/5P/l/+T/4//j/+P/4v/i/+H/3v/e/9//3//f
/9//4P/g/+P/5f/l/+f/5//p/+v/7P/u//H/8//1//T/9v/2//j/9//5//n/+//9//3/
/f/9//3//f///wAAAAAAAAAAAAD//wAAAAAAAAIAAgACAAIAAQABAAEAAgACAAEAAQAC
AAAAAAAAAAAAAgACAAIAAQABAAMAAwADAAMAAgABAAAAAAD//////v/+//3//f/9//3/
/f/9//3//f/9//3//P/+///////+//z//P/9//3///////3//P/8//z//v/+//3//f/+
//7//P/8//3//f/9//3//v/+//7//f/9//7//P/8//z//P/9//3//f/+////////////
//////7//v/////////+//////8AAAIAAAD////////+//7/////////AAAAAAAAAAAA
AAAAAAAAAAAAAQABAAEAAAAAAAAA//////////8BAAIAAgACAAIAAgACAAIAAAAAAP//
/////////////wAAAAAAAAEAAQABAP////8BAAEAAQABAAAAAAD+//7//v/+////AAAB
AAIAAAAAAAAAAAAAAAAAAAAAAAAAAAAAAAAAAAAAAAAAAAAAAAAAAAAAAAIAAgACAAIA
AAAAAAAAAAAAAAAAAAAAAAAAAAAAAAAAAAAAAAAAAAAAAAAAAAAAAAAAAAAAAAAAAgAC
AAIAAgACAAIAAgACAAIAAgACAAIAAgACAAIAAQABAAIAAgACAAEAAQADAAQABgAHAAgA
CQAMAA0ADQANAA4ADgAOAA4ADgAOAA4AEAAOAA4ADAAJAAQAAgABAAAAAAAAAAAAAAAB
AAAA//////////////7//v/+//7//f/7//v//P/8////////////AQACAAMAAwAEAAQA
BAAEAAMAAwAEAAQABQAFAAUABgAHAAcABgAFAAcACAAIAAgACgANABMAHQAqADoARwBK
AEwAUABMAEAAMgAgAAcA6f/P/7L/hv9W/zb/JP8f/yT/K/87/0v/Vf9f/3T/i/+e/6z/
u//M/9v/6f/y//j//P8AAAUABgAJAAoACwAKAAsADAAMAA4ADwAPAA8AEAAQABIAEwAV
ABUAFQAVABMAFAAUABQAFAAUABQAFAAUABQAFQAVABYAFgAWABYAGAAXABcAFwAVABYA
FgAWABYAFgAWABUAEwAUABQAFAAVABUAFQAVABQAFAATABMAFQAVABUAEwARABIAEwAT
ABMAEgASABAAEgASABIAEQARABEAEQARABEAEQAQABAADwAOAA0ADQANAA0ADQANAAsA
CwALAAgACQAJAAoACgAJAAgACAAIAAUABQAFAAQAAQACAAMAAwACAAAA/f/6//z/+//6
//r/+f/4//j/9v/y//L/8v/y//P/8v/x//H/7//u/+7/7f/u/+7/7//v/+//7//w//D/
8f/z//P/9f/3//n/+//8//3///8AAAEAAAACAAIABAADAAUABQAHAAkACQAJAAkABwAH
AAkACgAKAAoACgAKAAkACgAKAAoACgAKAAoACgAJAAkACQAKAAwACwALAAwACgAKAAoA
CgAKAAoACgAJAAcACQAJAAkACAAIAAgACAAKAAkACQAIAAgABwAHAAcABQAFAAUABQAG
AAcACAAIAAYABwAHAAYACAAIAAkACQAHAAcABQAEAAQABAAGAAYABwAHAAgACAAGAAYA
BwAHAAcABwAIAAgABgAFAAUABgAGAAYABgAGAAcABwAHAAgACAAHAAYABQAHAAcABgAG
AAUABQAFAAQAAwADAAQABgAIAAcABwAHAAQABAAFAAUABQAGAAYABgAIAAgACAAIAAgA
CAAJAAkABwAGAAYABgAHAAcABwAHAAcACAAIAAgACAAIAAgACAAIAAgABwAHAAUABQAF
AAUABgAGAAYABwAHAAcABQAFAAkACQAJAAkACAAIAAcABgAFAAQABAAEAAQABAAFAAYA
BwAIAAgACAAIAAgACAAIAAgACAAIAAgACAAIAAYABgAGAAYABgAGAAYABgAHAAgACQAK
AAkACAAHAAYACAAIAAgACAAGAAYABgAGAAgACAAIAAgABgAGAAYABgAGAAYABgAGAAgA
CAAIAAgABgAGAAYABgAGAAYABgAGAAYABgAGAAYACAAHAAcACAAIAAgABwAHAAsADAAM
AA0ADgAPABAAEQARABEAEgASABAAEAAQABAAEgAUABQAFAAPAAsABwAEAAMAAgAAAAAA
AgACAAEAAAD///////////3//P/8//z//P/7//v/+//9//7/AAABAP///////wAAAQAB
AAIAAgAEAAQABQAFAAUABAACAAEAAwAEAAUABQAEAAMAAwAEAAQABgAGAAkADwAXACQA
NgBBAEIARABGAEIAOAAsAB4ABwDp/83/rP+A/1D/LP8a/xP/FP8f/y//Qf9N/1n/av9/
/5L/pP+3/8r/2//p//D/9v/6//z//f8AAAMABAAFAAgACQAKAAoACgALAAsACwAKAAoA
DAANAA0ADQANAA0ADwAQABAAEAAQABAAEAAQABAAEAARABEAEgASABIAEgAUABMAEwAT
ABMAFAAUABQAFAAUABQAEwARABIAEgASABMAEwATABMAEgASABEAEQATABMAEwARABEA
EgATABMAEwASABIAEAAQABAAEAAPAA0ADQANAA0ADQANAAwADAANAAwACwALAAsACwAL
AAsACwALAAsACAAJAAkACgAKAAgABgAFAAQABQAFAAUABAAAAAAAAAD//////v/8//r/
+v/5//j/+P/5//j/+P/2//T/9P/0//T/8//y//H/8f/x//D/8P/v//D/8P/x//H/8f/x
//L/8v/0//f/+P/7//n/+//9//7//f///wAAAQACAAQABAAGAAUABwAHAAkACwALAAsA
CwAJAAkACwAMAAwADAAMAAwADAAMAAsACgALAAwADQAOAAsACwALAAwADAALAAsADAAM
AAwADAAMAAoACgAKAAkACQALAAsACwAKAAoACgAKAAoACQAJAAgACQAJAAoACwAKAAkA
CAAHAAkACQAJAAgACAAJAAkACAAGAAYABwAHAAcABwAFAAQABgAGAAgACAAHAAcACAAI
AAQABAAFAAUABwAHAAgACAAIAAcABwAIAAgACAAIAAgABwAHAAcACAAHAAcABwAHAAcA
BwAGAAYABwAHAAcABgAFAAUABgAIAAgABwAHAAcABgAGAAcABwAHAAgACAAIAAgACAAI
AAgABgAGAAcABwAGAAYABwAIAAgABwAGAAUABwAIAAgACAAGAAYABgAGAAgACAAHAAcA
BwAHAAcABwAIAAgACAAJAAcABwAFAAUABwAHAAcABwAGAAQABQAGAAcACAAGAAYABgAG
AAgACAAIAAgABgAGAAYABgAGAAYABgAGAAQABAAEAAQABAAEAAQABAAEAAQABAAEAAQA
BAAEAAQABAAEAAQABAAEAAQABAAEAAQABAAEAAQABAAEAAQABAAEAAQABAAEAAQABAAE
AAQABAAEAAQABAAEAAQABAAEAAQABAAEAAQABAAEAAQABAAEAAQABAAEAAIAAgACAAIA
AAAAAAAAAAAAAAAAAAD//wEAAgACAAIA/////wEAAgAEAAUABgAHAAoACwALAAsACwAK
AAkACAAKAAoACgAMAAoACgAIAAUAAgAAAP///v/+//7//v/+//z/+v/4//f/+f/5//n/
+P/6//r/+v/5//f/9//4//j/+f/5//n/+f/3//j/+f/5//v//P/9//7//f/9//7//v//
//////8AAAAA///9//v/+//8//z//P8AAAMACQAPABwAKgA5AD4APgBAAEAAOAAqABgA
///h/8P/rP+Q/2j/QP8s/yX/KP8v/zn/Sf9X/1//av99/47/nv+v/8D/zf/X/+L/6P/s
//D/9f/2//n/+v/7//r/+//8//z//f///wAAAQACAAIABAAFAAMAAwADAAMAAwAEAAQA
BAAGAAYABgAGAAQABAAFAAUABAAEAAQABAAGAAUABQAFAAQABAADAAIABQAGAAcABwAF
AAYABgAGAAUABQAFAAUABAAEAAMAAwAEAAUABgAFAAMABAAFAAUABQAEAAQAAgACAAIA
AgABAAEAAQABAAEAAQABAAAAAAD9//z/+//7//3//f/9//3//f/9//3/+v/5//n/+v/6
//f/9v/2//b/9f/1//X/9P/w//D/8P/v/+//7v/s/+r/6v/p/+j/6P/n/+b/5v/k/+L/
4v/i/+L/3//e/93/3f/d/9z/3P/b/9z/3P/d/93/2//b/9z/3P/d/9//3//h/+P/5f/n
/+j/6f/r/+z/7f/u//D/8P/y//H/8//z//X/9f/1//X/9f/2//f/+v/8//v/+v/5//j/
+f/6//r/+v/4//j/+P/4//X/9f/1//b/+f/5//r//P/7//r/+f/4//j/+P/4//f/9f/3
//f/9//4//j/+P/4//r/+f/5//j/9v/1//X/9f/z//P/8//z//X/9f/1//T/9P/1//X/
9P/y//L/8//z//P/8//x//D/8v/y//T/9P/x//H/8v/y//D/8P/x//H/8f/x//L/8v/w
/+//7//w//L/8v/y//L/8P/v/+7/7v/w//H/8v/z//P/8//y//L/8//z//P/8v/v/+//
8P/y//H/7//u/+3/7//w//L/8//x//L/8v/y//L/8v/y//L/8P/w//H/8f/x//D/8P/w
/+//7//v/+//8P/y//P/9P/z//L/8f/w//L/8v/x//H/7//v/+//7//w//D/8P/x//H/
8f/v/+//8f/x//H/8f/y//L/8v/y//L/8v/w//D/8P/w//L/8v/y//L/8v/y//L/8v/w
//D/8P/w//L/8v/y//L/8P/w//D/8P/y//L/8v/y//D/8P/w//D/7v/u/+7/7v/w//D/
8P/w//D/8P/w//D/8//0//X/9v/9/wIABwAMAA4ADgAOAA4ADgAOAA4ADgAQABAAEAAQ
ABAAEAAQABAAEgASABIAEgARABAADwAOAA8AEAARABIAEgASABIAEgASABIAEgASABAA
EAAQABAAEAAQABAAEAASABIAEgASABAAEAAQABAAEAAQABAAEAAQABAAEAAQABIAEgAS
ABIAEgASABIAEgASABIAEgASABIAEgASABIAEgASABIAEgASABIAEgASABIAEgASABIA
EgASABIAEgASABIAEgASABAAEAAQABAAEAAQABAAEAARABIAEwAUABMAEgARABAAEQAS
ABMAFAASABIAEgASABIAEgASABIAEgASABIAEgAQABAAEAAQABAAEAAQABAAEgASABIA
EgASABIAEgASABIAEgASABIAEgASABIAEgAQABAAEAAQABIAEgASABIAEgASABIAEgAQ
ABAAEAAQABIAEgASABIAEgASABIAEgAQABAAEAAQABAAEAAQABAAEgASABIAEgAQABAA
EAAQABIAEgASABIAEgASABIAEgAQABAAEAAQABAAEAAQABAAEAAQABAAEAAQABAAEAAP
AA8AEAAQABAADQANAA8AEAAOAA8AEAARABIAEwATABMAEgASABIAEgAQABAAEAASABQA
FgAWABUAEwASABIAEgAPAA4ADQAMAAkACAAHAAcACQAJAAkACAAIAAgACAAHAAkACQAK
AAoACAAHAAYABQAHAAgACQAJAAoACgAKAAoACwALAAwADAALAAsACwAMAAsACwAKAAkA
CwAMAAwADAAOABMAFwAdACoAOgBFAEoATABOAEgAPAAwAB4ABQDp/8//rv9+/1D/Lv8e
/xn/Iv8x/0H/Tf9V/2H/eP+R/6T/sv/B/9L/5f/x//b/+v8AAAQABQAGAAkACgALAA4A
DwAQABAAEAARABEAEQAUABQAFgAXABcAFwAXABcAFgAWABUAFAAWABYAFgAWABYAFgAX
ABcAFgAWABYAFgAXABcAGAAZABsAHAAcABwAGwAaABkAFwAXABgAGAAYABcAFwAXABcA
GQAaABoAGwAZABkAGQAXABcAGAAZABkAGQAYABgAFgAYABgAGAAXABcAFwAXABcAFwAX
ABYAFgAVABQAEwATABUAFQAVABUAFAATABIADgAPAA8AEAAQABEAEAAQABAADQANAA0A
DAAKAAoACgAJAAkACAAGAAQABAADAAIAAgABAAAAAAD+//z//P/8//z//f/8//v/+//5
//j/+P/3//b/9v/3//f/9//3//j/+P/5//v/+//9//v//f///wAAAQADAAQABQAGAAgA
CAAKAAkACwALAA0ADwAPAA8ADwAPAA8AEQASABAAEAAQABAAEQASABIAEgAQABAAEAAQ
ABEAEQARABIAEgARABEAEgASABIAEgASABIAEgASABEADwARABEAEQAQABAAEAAQABAA
DwAPAA4AEAAPAA8ADwAPAA8ADwAPAA8ADwAPAA4ADgAPAA8ADgAQABAAEQARABAADwAM
AAoACwAMAA8AEAAOAA0ADQAMAAwADAANAA0ADQANAA4ADgAOAA0ADQAOAA4ADgAOAA4A
DQANAA0ADgANAA0ADQANAA0ADQAMAAwADwAPAA8ADgAPAA8AEAASABEADwAOAA0ADAAM
AA0ADQAPABAAEAAQAA4ADgAOAA4AEAAQABEAEQANAAwADAAMAA8ADwAPAA8ADwAQABAA
EAAQABAAEAAQABAAEAAPAA8AEQARABEAEQASABIAEgATABEAEQAPAA8AEQARABEAEQAS
ABIAEAAQABAAEAAQABAAEAAQABAAEAAQABAAEAAQABAAEAAQABAAEAAQAA4ADgAOAA4A
DgAOAA4ADgAMAAwADAAMAAoACgAKAAoACQAIAAcABgAIAAgACAAIAAgACAAIAAgACgAK
AAoACgAIAAgACAAIAAYABgAGAAYACAAIAAgACAAIAAgACAAIAAoACgAKAAoACAAIAAgA
CAAKAAoACgAKAAgACAAIAAgACAAIAAgACAAKAAoACgAKAAgACAAIAAgACgAKAAoACgAI
AAgACAAIAAoACgAKAAoACgAKAAoACgAIAAgACAAIAAoACgAKAAoACgAKAAoACgAKAAoA
CgAKAAgACAAIAAgACAAIAAgACAAIAAgACAAIAAgACAAIAAgACAAIAAgACAAIAAgACAAI
AAgACAAIAAgACAAIAAgACAAIAAgACAAIAAgACAAIAAgACAAIAAgACAAIAAgACAAIAAgA
CAAIAAgACAAIAAgACAAGAAYABgAGAAYABgAGAAYACAAIAAgACAAGAAYABgAFAAcACAAI
AAgABQAFAAcACAAIAAkACgALAAwADQANAA0ADwAQABEAEgASABIAEgAUABIAEgAQAA0A
DAAKAAkACAAEAAQABAAEAAMAAgABAAEA/////////v/+//7//v/9//////8AAAAAAAD/
//7//f/9//7//////wAAAAAAAAAAAwADAAQABAADAAMAAwAEAAcABwAGAAUABQAGAAYA
BgAGAAcADQAVAB4AKgA7AEQARgBGAEQAPgAuABwABwDr/9H/uv+a/2z/Qv8u/yf/Kv8x
/z3/T/9d/2P/bv+D/5j/qP+1/8L/z//d/+j/8P/2//r///8CAAUABgAHAAYABwAIAAgA
CgALAAsACwAKAAoADAANAA0ADQANAA0ADQAOAA4ADgAMAAwADAAMAA4ADgAPAA8ADgAO
AA4ADgAOAA0ADQANAA0ADgAOAA4AEAAQABAADwAPABAAEAAQABEAEQARABEAEgASABEA
EQARAA==
         </WaveFormData>
      </LeadData>
      <LeadData>
         <LeadByteCountTotal>10000</LeadByteCountTotal>
         <LeadTimeOffset>0</LeadTimeOffset>
         <LeadSampleCountTotal>5000</LeadSampleCountTotal>
         <LeadAmplitudeUnitsPerBit>4.88</LeadAmplitudeUnitsPerBit>
         <LeadAmplitudeUnits>��V</LeadAmplitudeUnits>
         <LeadHighLimit>2147483647</LeadHighLimit>
         <LeadLowLimit>268435456</LeadLowLimit>
         <LeadID>V2</LeadID>
         <LeadOffsetFirstSample>0</LeadOffsetFirstSample>
         <FirstSampleBaseline>0</FirstSampleBaseline>
         <LeadSampleSize>2</LeadSampleSize>
         <LeadOff>FALSE</LeadOff>
         <BaselineSway>FALSE</BaselineSway>
         <ExcessiveACNoise>FALSE</ExcessiveACNoise>
         <MuscleNoise>FALSE</MuscleNoise>
         <LeadDataCRC32>3952103368</LeadDataCRC32>
         <WaveFormData>
JAAkACQAJAAmACgAKgAsAC8AMAAxADIAMwA0ADUANgA4ADoAPAA+AD8AQABBAEIAQwBE
AEUARgBIAEgASABIAEcARgBFAEQAQgBCAEIAQgA/AD4APQA8ADgANgA0ADIAMAAuACwA
KgAnACQAIQAeABoAGAAWABQAEAAOAAwACgAHAAYABQAEAAEAAAD///7/+//6//n/+P/4
//j/+P/4//f/9v/1//T/8v/y//L/8v/0//T/9P/0//L/8v/y//L/9P/0//T/9P/0//T/
9P/0//b/9v/2//b/+P/4//j/+P/6//r/+v/6//r/+v/6//r/+//8//3//v/8//z//P/8
//7//v/+//7/AAAAAAAAAAAAAAAAAAAAAP7//v/+//7//v/+//7//v8AAAAAAAAAAP//
/v/9//z//P/8//z//P/8//z//P/8//r/+v/6//r/+v/6//r/+v/4//j/+P/4//b/9v/2
//b/9v/2//b/9v/2//b/9v/2//T/9P/0//T/9v/2//b/9v/0//T/9P/0//T/9P/0//T/
9P/0//T/9P/0//T/9P/0//L/8v/y//L/8v/y//L/8v/0//T/9P/0//L/8v/y//L/8v/y
//L/8v/y//L/8v/y//L/8v/y//L/8v/y//L/8v/0//T/9P/0//L/8v/y//L/8v/y//L/
8v/0//T/9P/0//L/8v/y//L/8P/w//D/8P/y//L/8v/y//L/8v/y//L/8v/y//L/8v/y
//L/8v/y//L/8v/y//L/8v/y//L/8v/y//L/8v/y//L/8v/y//L/8v/y//L/8v/w//D/
8P/w//L/8v/y//L/8f/w/+//7v/x//L/8//0//L/8v/y//L/8v/y//L/8v/y//L/8v/y
//D/8P/w//D/8v/y//L/8v/y//L/8v/y//L/8v/y//L/8P/w//D/8P/y//L/8v/y//L/
8v/y//L/8P/w//D/8P/y//L/8v/y//T/9P/0//T/9P/0//T/9P/0//T/9P/0//T/9P/0
//T/9P/0//T/9P/0//T/9P/0//L/8v/y//L/9P/0//T/9P/y//L/8v/y//L/8v/y//L/
9P/0//T/9P/0//T/9P/0//T/9P/0//T/9P/0//T/9P/y//L/8v/y//L/8v/y//L/9P/0
//T/9P/0//T/9P/0//L/8v/y//L/8v/y//L/8v/0//T/9P/0//T/9P/0//T/9P/0//T/
9P/0//T/9P/0//T/9P/0//T/9P/0//T/9P/0//T/9P/0//T/9P/0//T/9P/0//T/9P/0
//T/9P/0//T/9P/0//T/9P/0//T/9P/2//b/9v/2//T/9P/0//T/9P/0//T/9P/2//b/
9v/2//T/9P/0//T/9v/2//b/9v/0//T/9P/0//T/9P/0//T/9P/0//T/9P/2//b/9v/2
//b/9v/2//b/9v/2//b/9v/2//b/9v/2//j/+P/4//j/9//2//X/9P/1//b/9//4//b/
9v/2//b/9v/2//b/9v/2//b/9v/2//b/9v/2//b/9v/2//b/9v/2//b/9v/2//b/9v/2
//b/+P/4//j/+P/2//b/9v/2//b/9v/2//b/9v/2//b/9v/2//b/9v/2//b/9v/2//b/
9v/2//b/9v/4//j/+P/4//b/9v/2//b/9P/0//T/9P/2//b/9v/2//b/9v/2//b/9v/2
//b/9v/2//b/9v/2//T/9P/0//T/9v/2//b/9v/0//T/9P/0//b/9//3//f/9//4//j/
+P/3//f/+P/5//v/+//9//7//f/+//7//v8AAAEAAgADAAQABAADAAIAAgADAAIAAwAA
AAAA/v/8//z/+//7//z/+v/3//f/9//3//f/9//3//X/9f/1//b/+P/4//f/9v/1//X/
9f/1//P/8//z//P/8//z//P/8//z//T/9v/2//b/9v/2//b/9v/3//f/9//6//7/BQAS
AB4AKAAyAEAAUQBXAFkAZACAAKQAxwDfAOAAzQCpAHgAOgD5/8T/oP+E/2f/VP9U/2f/
g/+X/6P/sv/E/9T/3//k/+f/6v/v//L/8f/z//P/9P/2//b/9v/4//f/9//3//f/9//3
//j/+P/5//r/+v/7//v//P/8//z/+v/6//r/+v/8//z//P/9//3//f/9//3/+//7//v/
+//9//3//f/9//v/+//8//z/+//8//z//P/+//7//v/+//z//f/9//3//f/9//3//f//
/wAAAAABAP//////////AQABAAIAAgADAAMABQAGAAYABgAHAAcACAAIAAoACwAKAAsA
CwAMAA4ADwAQABEAEgATABQAFgAVABYAFwAaABkAGwAdAB4AHwAgACQAJgAlACYAKQAq
ACkAKgAtAC8ALgAwADEAMQAwADEAMQAxADIAMgAyADIAMAAwADAALwAtACwAKwApACkA
JwAmACQAIwAiAB8AHgAcABoAGAAWABYAEwAPAA0ADQAMAAoACAAIAAYABQADAAMAAQD/
//3//v/8//z//P/5//j/9//2//X/9f/0//T/9P/y//L/8v/x//H/8f/x//H/8f/x//H/
8f/x//H/8f/x//H/8f/x//T/9P/1//f/9//2//b/9//3//f/9//3//f/+P/6//v/+//8
//z//v/+//7/////////AQABAAEAAAAAAAIAAgAEAAQABAAFAAMABAAEAAQABAAEAAQA
BQAHAAcABgAEAAQABgAHAAgACAAGAAUABAAEAAQABAAEAAMAAwADAAMABQAFAAMAAgAC
AAEAAQABAAEAAQABAAEA/////////v8AAAAAAAAAAP7//v/+//7//v/9//3//f/9//3/
/f/9//z//P/7//v/+//7//z//P/8//r/+v/5//n/+v/7//v/+v/6//r/+f/5//n/+f/5
//n/+f/6//r/+f/5//n/+f/5//n/9//3//f/+P/4//j/+P/4//j/+P/4//j/9v/2//b/
9v/2//b/9v/2//b/9v/2//b/9P/0//T/9P/2//b/9v/2//b/9v/2//b/9v/2//b/9v/2
//b/9v/2//b/9v/2//b/9v/2//b/9v/2//b/9v/2//b/9v/2//b/9v/2//b/9v/0//T/
9P/0//b/9v/2//b/9P/0//T/9P/2//b/9v/2//b/9v/2//b/9P/0//T/9P/0//T/9P/0
//b/9v/2//b/9P/0//T/9P/2//b/9v/2//b/9v/2//b/9P/0//T/9P/0//T/9P/0//b/
9v/2//b/9P/0//T/9P/2//b/9v/2//b/9v/2//b/9P/0//T/9P/0//X/9f/1//f/+P/4
//j/+f/5//r/+//9//3///8AAAMABAAEAAQABAAFAAYABwAIAAgABwAGAAUABQADAAMA
AgACAAAA/v/8//v/+//8//r/9//3//f/+P/5//r/+//5//n/+f/6//v//P/8//z/+f/5
//n/+f/5//n/+f/5//v/+//7//v/+f/6//z//P/8//z//P/8//z//f/9//3/AAAEAAkA
FAAgACwANAA+AEsAUQBTAGAAeACWAL0A3wDsANsAuQCOAFgAFwDW/6r/kv97/2L/Vv9h
/3v/k/+j/7T/yv/a/+X/7P/z//j/+f/8//3//////wAAAAAAAAAAAgABAAEAAQABAAMA
AwAEAAQABAAEAAMAAwADAAQABAAEAAQABAAEAAQABAAEAAQABQAFAAUABQAFAAMAAwAD
AAMAAwADAAMAAwADAAMABAAEAAQABAADAAIABAAEAAQABAACAAMAAwADAAMAAwADAAMA
AwAEAAQABQADAAMAAwADAAMAAwAEAAQAAwADAAUABgAGAAYABwAHAAgACAAKAAsADAAN
AA0ADgAOAA8AEAARABQAFQAWABgAGQAaABsAHgAfACEAIwAkACUAJgAqACwAKwAsAC8A
MAAxADIANQA3ADgAOgA7ADsAPQA/AEAAQQBCAEIAQgBCAEAAQABAAD8APwA+AD0AOwA5
ADcANgA0ADIAMAAsACoAJwAkACEAHgAaABcAEwARABAADgALAAgABAACAAEA///7//n/
9//1//L/8P/w//D/7//u/+3/7P/t/+3/7P/s/+r/6P/o/+j/5//n/+f/5//p/+n/6f/p
/+f/5//n/+f/5f/l/+X/5f/o/+j/6f/r/+v/6v/q/+v/6//r/+v/6//r/+z/7v/v/+3/
7v/u//D/8P/w//H/8f/x//P/8//z//T/9P/2//b/9P/0//T/9f/1//b/9v/2//j/+P/4
//n/9//3//b/9P/0//b/9//4//j/9v/1//T/9P/0//T/9P/z//P/8//z//P/8//x//D/
8v/x//H/8f/x//H/8f/x//H/8f/x//D/8P/w//D/8P/w//D/8P/w/+7/7f/t/+3/7//v
/+//7//u/+7/7f/t/+v/6//s/+z/7f/s/+3/7f/r/+z/7f/t/+z/7P/s/+v/7f/t/+3/
7f/r/+v/7P/s/+v/6//r/+v/6//r/+n/6f/r/+z/7P/s/+z/7v/t/+z/6//q/+r/6v/q
/+r/6v/q/+r/6v/q/+r/6v/q/+r/6v/q/+r/6v/q/+r/6v/s/+z/7P/s/+r/6v/q/+r/
6P/o/+j/6P/q/+r/6v/q/+r/6v/q/+r/6P/o/+j/6P/p/+r/6//s/+r/6v/q/+r/6v/q
/+r/6v/o/+j/6P/o/+j/6P/o/+j/6v/q/+r/6v/o/+j/6P/o/+r/6v/q/+r/6v/q/+r/
6v/o/+j/6P/o/+r/6v/q/+r/6v/q/+r/6v/q/+r/6v/q/+j/6P/o/+n/6f/p/+n/6v/q
/+r/6//r/+3/7//w//H/8v/y//L/8v/y//L/9P/1//j/+f/6//r/+f/4//f/9//1//X/
9P/0//L/8P/u/+3/7f/u/+7/6//p/+n/6f/p/+v/6//r/+v/6f/q/+r/6v/q/+r/6v/r
/+r/6f/o/+f/6f/p/+n/6f/n/+f/5//o/+r/6v/q/+r/7P/s/+z/7f/t/+3/8P/2//3/
BgAQABgAJAAyAEEARwBLAFwAegCcAMEA3QDgAM0ApwB2ADwA9/+6/5T/ev9f/0r/Sv9d
/3f/if+X/6b/uv/I/9P/3P/h/+L/5f/o/+n/6//r/+z/7v/u/+7/8P/v/+//7//v//H/
8f/y//L/8P/w/+//7//v//D/8P/w//H/8v/z//T/8v/y//L/8//z//P/8//z//H/8f/x
//H/8//z//P/8//1//X/9v/2//X/9v/2//b/9v/2//b/9v/2//f/9//3//n/+f/5//n/
+f/6//r/+//7//v/+//7//v/+//8//z//f/9////AAACAAIAAwADAAQABAAGAAcACgAL
AAsADAAOAA8AEAARABAAEQASABQAFwAYABkAHAAdAB8AIQAiACMAJAAoACoALAAuADIA
NAA1ADYAOQA7AD4AQABBAEEAQQBDAEQARQBIAEgASABIAEgASABIAEcARwBGAEUAQwBB
AD8APgA8ADoAOAA0ADIALQAqACcAJAAiAB8AGwAZABQAEgAPAAwACAAGAAUAAwADAAEA
///9//v/+P/3//b/9//2//X/9P/x//H/8P/w//L/8P/w//D/7f/t/+3/7f/t/+3/7f/t
/+3/7f/t/+3/7f/t/+3/7f/u/+7/7//x//H/8P/w//H/7//v/+//7//v//D/8v/z//P/
9P/0//b/9P/0//X/9f/3//n/+f/5//j/+P/6//r//P/8//z//f/9//7//v/+//7//v/+
//////////7//P/6//z//f/+/wAA/v/9//z/+v/6//r/+v/5//n/+f/5//3//f/7//r/
+P/3//f/9//5//n/+f/5//f/9//3//b/+P/4//j/+P/2//b/9v/2//j/9//3//f/9f/1
//X/9f/0//T/8//z//P/8//0//T/9P/y//L/8f/x//L/8//z//T/9P/0//P/8f/x//H/
8f/x//H/8v/y//H/8f/x//H/8//z//H/8f/x//L/8v/y//D/8P/u/+7/7v/u//D/8P/w
//D/7v/u/+7/7v/w//D/8P/w//D/8P/w//D/8P/w//D/8P/u/+7/7v/u/+//8P/x//L/
8f/w/+//7v/u/+7/7v/u//D/8P/w//D/8P/w//D/8P/w//D/8P/w//D/8P/w//D/8v/y
//L/8v/w//D/8P/w//D/8P/w//D/7v/u/+7/7v/w//D/8f/x//P/8//0//T/9v/3//f/
+P/5//n/+f/7//z//f/+//7//v8AAAEAAgABAAIAAgABAP7//f/9//v//f/8//z/+v/4
//b/9f/1//b/9v/z//P/8//z//P/8//x//H/8f/x//T/9P/0//P/8v/x//H/8f/x//H/
8f/x//H/8f/x//H/8f/x//L/9P/0//T/9P/0//b/9v/3//f/+f/8/wAABwAQABgAIAAq
ADoASQBRAFcAZgCEAKgA0wD1APwA5wDFAJQAWgATANL/qP+M/23/WP9W/2n/g/+X/6X/
tP/I/9j/4//o/+3/8P/z//b/9//5//n/+v/4//j/+P/6//v/+//7//v/+//7//z//P/+
//7//f/9//3//v/+//7//v/+//7//v/+//7//v////////////////////////8BAAEA
AQABAAEAAQACAAIAAgACAAEAAAACAAIAAgACAAIAAwADAAMABQAFAAUABQADAAQABAAF
AAcABwAHAAcABwAHAAgACAAJAAkACwAMAA4ADgAPAA8AEAAQABIAEwASABMAEwAUABYA
FwAYABkAGgAbABwAHgAhACIAIwAmACkAKwAtAC4ALwAwADQANgA3ADgAOwA8AD8AQABD
AEUARgBIAEkASQBLAE0ATgBPAFIAUgBSAFIAUABQAFAATwBPAE4ATQBLAEkARwBGAEQA
QAA+ADoAOAAzADAALQAqACgAJQAhAB8AGwAYABQAEAAOAAwACwAJAAcABQADAAEA/v/8
//z//P/9//z/+//6//f/9//2//b/9v/0//T/9P/1//X/9f/1//X/9f/1//X/8//z//P/
8//1//X/9f/1//T/9P/1//f/9//2//b/9//3//f/9//3//X/9v/4//n/9//4//j/+v/7
//z//v////7////+//3//v/+/wAAAAAAAAAAAAABAAEAAgACAAIAAgACAAIAAwADAAMA
AgAAAAAAAgADAAQAAgAAAP///v///wAAAQACAAEAAQABAAEAAQABAP///v8AAP//////
//3//f/9//3//f/9//3//P/8//z//P/8//r/+v/6//r/+v/5//n/+f/5//n/+f/5//j/
+P/3//f/9//3//j/+P/6//j/+P/3//f/+P/5//n/+P/4//j/9//3//f/9//3//f/9//4
//j/9//3//f/9//3//f/9f/1//f/+P/4//j/+P/2//b/9v/2//b/9v/2//b/9v/4//j/
+P/4//j/+P/4//j/9v/2//b/9v/2//b/9v/2//b/9v/2//b/9v/2//b/9v/4//j/+P/4
//b/9v/2//b/+P/4//j/+P/2//b/9v/2//j/+P/4//j/9v/2//b/9v/2//b/9v/2//j/
+P/4//j/9//2//X/9P/2//b/9v/2//b/9v/2//b/9v/2//b/9v/3//f/9//3//r/+v/6
//v//f/+/////////wEAAgADAAQABAAEAAYABQAGAAcACAAGAAUABAADAAEA//////7/
/v/8//r/+P/3//f/+P/4//X/9f/1//X/9f/1//X/9f/3//f/+P/4//j/9//2//X/9f/1
//X/9f/1//X/9f/1//X/9f/1//X/9v/4//j/+P/4//j/+P/4//n/+f/5//r/AAAFABAA
HAAkACwAOgBFAEsAUQBeAHYAlgC/AN0A4gDPAKkAegBCAAEAwP+a/4T/bf9Y/1T/Yf95
/4//n/+0/8r/3P/n/+7/7//y//P/9P/1//f/9//4//j/+P/4//r//f/9//3//f/9//3/
/v/+//7//v/9//3//f/+//7//v8AAAAAAAAAAP7//v/+////AQABAAEAAQABAAEAAQAB
AAEAAQABAAEAAwADAAQABAAEAAQAAwACAAMABAAFAAYABAAFAAUABQAHAAcABwAHAAcA
CAAIAAkACQAJAAkACQAJAAkACgAKAAkACQALAAwACgAKAAsACwANAA4AEQATABIAEwAT
ABQAFgAXABgAGQAcAB0AHgAgAB8AIAAhACQAJwApACsALAAtAC4AMgA0ADUANgA5ADoA
OwA8AD8AQQBCAEQARQBFAEUARwBIAEkATABMAEwATABMAEwATABLAEsASgBJAEcARQBD
AEIAQAA+ADwAOAA2ADEALgArACgAJAAhAB0AGwAYABYAEwAQAA4ADAALAAkACQAHAAUA
AwAAAP7//v/+/////v/9//z/+f/5//j/+P/5//j/+f/6//n/+f/5//n/+f/5//n/+f/5
//n/+f/5//n/+f/5//n/+v/6//v//f/8//r/+f/5//n/+f/5//n/+//8//7////+//7/
/f/+//7//v////////8BAAEAAQAAAAAAAgACAAAAAAAAAAEAAwAEAAQABAACAAIAAgAD
AAMAAwACAAAAAgAEAAUABgAEAAIAAQAAAAIAAgACAAIA//////////8BAAEA///+/wAA
/////////f/9//3//f/9//3//f/8//z//P/8//z//P/8//z//P/8//v/+//7//3//f/9
//3//P/8//v/+//7//v//P/8//r/+P/4//f/+f/6//v/+//6//r/+v/5//n/+f/5//n/
+f/5//r/+v/7//v/+//7//v/+//5//n/+//8//z//P/4//b/+P/4//j/+P/4//j/+P/4
//j/+P/4//j/+P/4//j/+P/2//b/9v/2//b/9v/2//b/9v/2//b/9v/0//T/9P/0//b/
9v/2//b/9v/2//b/9v/2//b/9v/2//b/9v/2//b/9v/2//b/9v/2//b/9v/2//b/9v/2
//b/9v/2//b/9v/4//j/+P/4//b/9v/2//b/9v/2//b/9v/2//b/9v/2//b/9v/2//b/
9v/2//b/9v/2//b/9v/2//b/9v/3//f/9//3//j/+P/4//n/+f/6//v/+//7//3//v//
/wAAAAAAAAIAAwAEAAUABgAGAAUAAgABAAEA//8BAAAAAAD+//r/+P/3//f/+v/6//f/
9//3//f/9//3//f/9//3//f/+P/4//j/9//2//X/9f/1//X/9f/1//X/8//z//P/8//0
//X/9//6//j/+P/4//j/+P/4//n/+f/7//z/AAAFAA4AGgAkACoAOABFAE8AUwBgAHoA
ngDDAOcA8gDnAMsAnABkACEA3v+y/5b/e/9i/1r/Z/9//5X/of+w/8T/1P/f/+b/6f/s
/+//9P/1//f/9//4//b/9v/2//j/+f/5//n/+f/5//n/+v/6//r/+v/5//n/+f/6//r/
+v/6//r/+v/6//r/+v/6//v/+//7//v/+//9//3//f/9//z/+//6//n/+v/7//3//v/9
//7//v/+//7//v/+//7//v////////8AAAEAAgADAAEAAgACAAMAAwADAAMAAwADAAMA
BAAEAAUABQAHAAgACgAKAAsACwAKAAoADAANABAAEQARABIAFAAVABYAFwAYABkAGgAc
AB0AHgAfACIAIwAlACcAKAApACoALgAwADMANAA3ADgAOwA8AD8AQQBCAEQARQBFAEUA
RwBIAEkASgBKAEoASgBLAEwATQBNAE0ATABLAEkARQBDAEIAQAA8ADoANgA0ADEALgAr
ACgAJAAhAB0AGwAYABYAEwAQAA0ACgAIAAUAAwABAP///f/+//z//P/8//n/+P/3//b/
9f/1//T/9P/0//L/8v/y/+//7//v/+//8P/x//L/8//x//H/8f/x//H/8f/x//H/8P/w
//H/8//1//T/9P/1//X/9f/1//X/9P/0//X/9f/z//T/9P/2//j/+P/5//n/+f/7//v/
+//6//r//P/8//z//P/8//3///8AAAAAAAD+//7//v/////////+//z//P/+////AAAA
AP7//f/8//7//v/+//7/+//7//v/+//9//3/+//6//z/+//7//v/+f/5//n/+f/3//f/
9//2//j/+P/4//j/+P/4//j/+P/4//f/9//3//f/9//3//f/+P/4//f/9//1//X/9v/2
//b/9P/0//P/9P/2//j/+f/3//b/9f/z//X/9f/1//X/9f/1//b/9v/1//X/9f/1//X/
9f/z//P/8//0//T/9P/2//b/9v/2//b/9v/0//T/9P/0//T/9P/0//T/9P/0//T/9P/0
//T/9P/0//T/9P/0//T/8v/y//L/8v/0//T/9P/0//T/9P/0//T/8v/y//L/8v/0//T/
9P/0//T/9P/0//T/9P/0//T/9P/0//T/9P/0//T/9P/0//T/9P/0//T/9P/0//T/9P/0
//L/8v/y//L/9P/0//T/9P/y//L/8v/y//P/9P/1//b/9f/0//P/8v/0//T/9P/0//T/
9P/0//T/9P/0//T/9P/0//T/9P/0//T/9P/0//T/9P/0//T/9P/0//T/9P/0//L/8v/y
//L/9P/0//T/9P/0//T/9P/0//T/9P/0//T/9P/0//T/9P/0//T/9P/0//T/9P/0//T/
9P/0//T/9P/0//T/9P/0//T/9P/0//T/9P/0//T/9P/2//b/9v/2//X/9P/z//L/9P/0
//T/9P/0//T/9P/0//b/9v/2//b/9v/2//b/9v/0//T/9P/0//T/9P/0//T/9v/2//b/
9v/2//b/9v/2//b/9v/2//b/9v/2//b/9v/2//b/9v/2//b/9v/2//b/9P/0//T/9P/0
//T/9P/0//X/9v/3//j/9v/2//b/9v/2//b/9v/2//b/9v/2//b/9v/2//b/9v/2//b/
9v/2//b/9v/2//b/9v/2//b/9v/2//b/9v/2//b/9v/2//b/+P/4//j/+P/2//b/9v/2
//b/9v/3//f/9//3//j/+P/4//n/+f/6//n/+f/5//v//P/9//7//v8AAAIAAwAEAAcA
CAAIAAcACAAHAAcABQADAAIAAgAAAP3/+v/4//f/+v/6//f/9//3//f/9//3//f/9//3
//f/9//2//X/8//1//X/9v/3//X/9f/1//X/9f/1//X/9f/1//X/9v/4//b/9v/2//b/
+P/4//n/+f/5//7/BAALABQAHgAoADQAQgBNAFEAUwBmAIIApADLAOcA6ADVAK8AfgBG
AAMAyP+i/4r/bf9U/1b/a/+H/5n/qf+4/87/4P/p/+z/7//0//X/9v/3//n/+f/6//z/
/P/8//7//v/9//z/+//9//3//v/+/wAAAAD//////f/+//7//v/+//7//v/+//7//v/+
/////f/9//3//f///////////wEAAQABAAEA/////wAAAAABAAIAAgACAAAAAAAAAAAA
AgADAAMAAwADAAMAAwADAAMABAAEAAUABQAFAAUABQAHAAcACAAIAAcABwAJAAoACgAK
AAsACwAMAAwADgAPABAAEQARABIAEgATABQAFQAYABkAGgAcAB0AHgAfACIAIgAjACQA
JAAlACYAKgAsAC0ALgAxADIAMQAyADUANwA4ADoAOwA7ADkAOwA8AD0APAA8ADwAPAA8
ADwAPAA7ADsAOgA5ADcANQAzADIAMAAvAC4AKwAqACcAJAAhAB4AHgAbABcAFQATABIA
EAAOAAwACgAJAAcABwAFAAMAAQAAAP7//v/+//3//P/7//r/+f/5//j/+P/4//b/9v/2
//f/9//3//f/9f/1//X/9f/1//X/9f/1//X/9f/1//X/9v/2//f/+f/5//j/+P/5//n/
+f/5//n/+f/6//z//f/9//7//v8AAAAAAAABAAEAAQADAAMAAwAEAAQABgAGAAYABgAG
AAcACQAKAAoACgAIAAgACAAJAAkACQAIAAYABAAGAAcACAAIAAYABQAEAAYABgAGAAYA
AwADAAMAAwAFAAUAAwACAAIAAQABAAEAAQABAAEAAQADAAMAAwACAAAAAAAAAAAA/v/+
//7//v8AAP////////3//f/9//3//f/+//7////+//3//f/8//3//P/9//3/+//8//3/
/f/+//7//v/9//3//f/9//3//f/9//7//v/9//3//f/9//3//f/7//v//f/+//7//v/+
//7//P/8//z//P/8//z//P/8//z//P/8//z//P/8//z//P/8//z//P/8//r/+v/6//r/
+P/4//j/+P/2//b/9v/2//b/9v/2//b/9f/0//P/8v/0//T/9P/0//L/8v/y//L/8v/y
//L/8v/y//L/8v/y//T/9P/0//T/8v/y//L/8v/y//L/8v/y//T/9P/0//T/8v/y//L/
8v/0//T/9P/0//L/8v/y//L/8v/y//L/8v/0//T/9P/0//T/9P/0//T/9P/0//T/9P/0
//T/9P/0//b/9v/2//b/9v/2//b/9v/0//T/9P/0//T/9P/0//T/9v/2//b/9v/0//T/
9P/0//T/9P/0//T/8v/y//L/8v/0//T/9P/0//L/8v/y//L/8v/y//L/8v/y//L/8v/y
//L/8v/y//L/8v/y//L/8v/y//L/8v/y//T/9P/0//T/8v/y//L/8v/w//D/8P/w//L/
8v/y//L/8v/y//L/8v/w//D/8P/w//D/8P/w//D/8P/w//D/8P/w//D/8P/w//D/8P/x
//H/7//v//D/8P/w//H/8f/y//P/8//z//X/9v/3//j/+P/4//r/+//8//v//P/8//v/
+//7//z/+//7//r/+v/4//f/9v/2//f/9f/0//D/7//v/+//7//v//H/8f/x//H/8v/y
//L/8f/u/+3/7f/t/+v/6//r/+v/7f/t/+3/7f/t/+3/7v/w//D/8P/w//D/8v/y//P/
8//x//L/+P8BAAgAEgAeACgAMgBBAEsATQBWAGwAjACvANMA5ADfAL8AlABiACUA4P+s
/5D/ef9e/1L/Xf91/43/nf+q/7j/yv/X/+D/4//o/+3/8P/v//H/8f/y//L/8v/y//T/
9//3//f/9//1//X/9v/2//b/9v/1//X/9f/2//b/9v/2//b/9v/2//b/9v/2//f/9//3
//f/9//3//f/9//3//f/9//3//f/9//3//j/+P/7//z//P/8//z//P/8//z//P/9//3/
/f/7/w==
         </WaveFormData>
      </LeadData>
      <LeadData>
         <LeadByteCountTotal>10000</LeadByteCountTotal>
         <LeadTimeOffset>0</LeadTimeOffset>
         <LeadSampleCountTotal>5000</LeadSampleCountTotal>
         <LeadAmplitudeUnitsPerBit>4.88</LeadAmplitudeUnitsPerBit>
         <LeadAmplitudeUnits>��V</LeadAmplitudeUnits>
         <LeadHighLimit>2147483647</LeadHighLimit>
         <LeadLowLimit>268435456</LeadLowLimit>
         <LeadID>V3</LeadID>
         <LeadOffsetFirstSample>0</LeadOffsetFirstSample>
         <FirstSampleBaseline>0</FirstSampleBaseline>
         <LeadSampleSize>2</LeadSampleSize>
         <LeadOff>FALSE</LeadOff>
         <BaselineSway>FALSE</BaselineSway>
         <ExcessiveACNoise>FALSE</ExcessiveACNoise>
         <MuscleNoise>FALSE</MuscleNoise>
         <LeadDataCRC32>1380971105</LeadDataCRC32>
         <WaveFormData>
FgAWABYAFgAXABgAGQAaAB0AHgAfACAAIgAiACIAIgAlACYAJwAoACkAKgArACwALgAu
AC4ALgAwADAAMAAwAC8ALgAtACwAKgAqACoAKgAoACgAKAAoACYAJAAiACAAHwAeAB0A
HAAYABYAFAASAA8ADgANAAwACQAIAAcABgAFAAQAAwACAP///v/9//z/+//6//n/+P/4
//j/+P/4//f/9v/1//T/8v/y//L/8v/y//L/8v/y//D/8P/w//D/8v/y//L/8v/y//L/
8v/y//T/9P/0//T/9v/2//b/9v/2//b/9v/2//j/+P/4//j/+f/6//v//P/6//r/+v/6
//v//P/9//7//v/+//7//v/+//7//v/+//7//v/+//7//P/8//z//P/+//7//v/+//z/
/P/8//z/+v/6//r/+v/6//r/+v/6//j/+P/4//j/+P/4//j/+P/3//b/9f/0//b/9v/2
//b/9v/2//b/9v/0//T/9P/0//T/9P/0//T/9P/0//T/9P/0//T/9P/0//L/8v/y//L/
9P/0//T/9P/y//L/8v/y//D/8P/w//D/8v/y//L/8v/y//L/8v/y//L/8v/y//L/8P/w
//D/8P/w//D/8P/w//L/8v/y//L/8P/w//D/8P/y//L/8v/y//D/8P/w//D/8P/w//D/
8P/w//D/8P/w//L/8v/y//L/8f/w/+//7v/v//D/8f/y//D/8P/w//D/8P/w//D/8P/w
//D/8P/w//D/8P/w//D/8P/w//D/8P/w//D/8P/w//D/8P/w//D/8P/w//D/8P/w//D/
8P/w//D/8P/w//D/7v/u/+7/7v/v//D/8f/y//D/8P/w//D/8P/w//D/8P/w//D/8P/w
/+7/7v/u/+7/8P/w//D/8P/y//L/8v/y//D/8P/w//D/8P/w//D/8P/y//L/8v/y//D/
8P/w//D/7v/u/+7/7v/v//D/8f/y//T/9P/0//T/8v/y//L/8v/0//T/9P/0//T/9P/0
//T/9P/0//T/9P/2//b/9v/2//X/9P/z//L/9P/0//T/9P/y//L/8v/y//L/8v/y//L/
9P/0//T/9P/0//T/9P/0//T/9P/0//T/9P/0//T/9P/y//L/8v/y//T/9P/0//T/9P/0
//T/9P/y//L/8v/y//L/8v/y//L/8v/y//L/8v/0//T/9P/0//T/9P/0//T/9P/0//T/
9P/0//T/9P/0//L/8v/y//L/9P/0//T/9P/0//T/9P/0//T/9P/0//T/9P/0//T/9P/y
//L/8v/y//T/9P/0//T/8v/y//L/8v/0//T/9P/0//T/9P/0//T/9P/0//T/9P/2//b/
9v/2//T/9P/0//T/9v/2//b/9v/0//T/9P/0//T/9P/0//T/9P/0//T/9P/0//T/9P/0
//T/9P/0//T/9v/2//b/9v/2//b/9v/2//j/+P/4//j/9v/2//b/9v/3//j/+f/6//j/
+P/4//j/9v/2//b/9v/4//j/+P/4//b/9v/2//b/9v/2//b/9v/2//b/9v/2//b/9v/2
//b/+P/4//j/+P/2//b/9v/2//j/+P/4//j/+P/4//j/+P/2//b/9v/2//j/+P/4//j/
9v/2//b/9v/4//j/+P/4//j/+P/4//j/9v/2//b/9v/4//j/+P/4//b/9v/2//b/+P/4
//j/+P/2//b/9v/2//T/9P/0//T/9v/2//b/9v/2//b/9v/2//b/9//3//f/9//3//j/
+P/3//j/+P/4//r/+v/6//z//P/8//z//f/+////AAABAAIAAgACAAEAAgACAAIAAwAB
AAAA///+//3//f/9//3/+v/5//j/+P/4//j/+P/4//X/9f/2//f/+f/5//n/9//2//b/
9v/2//T/9P/0//T/9v/2//b/9v/2//j/+f/5//f/9//3//f/9//4//j/+P/5//v//P8B
AAgAEAAbACwAQABUAGkAhwC0APAALwFcAW0BYAE7AQcBwwB3ADIAAQDe/7n/m/+R/5j/
pv+y/7n/wf/P/9z/4//n/+f/7P/w//P/8v/z//P/8//1//X/9v/2//b/9v/2//b/9f/1
//X/9f/2//f/+P/5//n/+f/5//n/9//2//b/9v/4//n/+f/5//n/+f/5//n/9//3//f/
9//3//j/+P/4//j/+P/4//j/+P/4//j/+P/4//j/+f/5//n/+f/5//n/+f/5//r/+v/6
//v/+//7//v/+//6//r//P/9//7////9//3//v//////AAAAAAAAAAAAAAEAAQABAAIA
AwAEAAcACAAIAAgABwAJAAoADAALAAwADQAOAA0ADwARABEAEAARABQAFgAVABYAFwAZ
ABgAGQAbABwAGwAcAB0AHQAdABwAHQAcABsAGwAbABwAGgAYABgAGAAWABYAFQAUABMA
EgARABAADgAPAA0ADAANAA0ACgAKAAoACAAGAAMABQAEAAQAAQACAAAAAAD///7//f/7
//r//P/6//r/+f/3//b/9f/0//b/9P/0//T/9P/z//L/8v/v/+//8P/w//D/8P/w//D/
8v/x//H/8f/x//H/8f/y//L/8v/y//P/8//0//T/9P/0//T/9P/2//j/+P/5//v/+//7
//v//f/9//3//f/9//3//v//////AQABAAIAAgACAAMAAwAEAAIAAgACAAIAAgADAAMA
AwADAAMAAgABAAEAAQADAAMAAwACAAIAAQAAAAAAAAAAAAAA/////wAAAQABAP//////
/////f/9//7//v/+//z//P/8//z//P/9//3//f/9//z//P/8//z/+v/6//r/+v/6//r/
+v/6//j/+P/4//j/+P/4//j/9//3//f/9//3//j/+P/5//n/+P/4//j/+P/2//b/9f/1
//b/9v/3//f/9//3//f/9//3//f/9v/2//f/9//3//f/9f/0//T/9P/0//T/9P/0//T/
9P/0//T/9P/0//T/9P/0//T/8v/y//L/8v/0//T/9P/0//T/9P/0//T/9P/0//T/9P/0
//T/9P/0//T/9P/0//T/9P/0//T/9P/0//T/9P/0//L/8v/y//L/9P/0//T/9P/y//L/
8v/y//T/9P/0//T/8v/y//L/8v/y//L/8v/y//T/9P/0//T/8v/y//L/8v/y//L/8v/y
//T/9P/0//T/8v/y//L/8v/y//L/8v/y//L/8v/y//L/9P/0//T/9P/0//T/9P/0//T/
9P/0//T/9P/0//T/9P/0//T/9P/0//T/9P/0//T/9P/0//T/9P/y//P/8//z//X/9f/2
//b/9v/4//n/+v/8//z//P/+//7//v/+////AAABAAIAAwACAAIAAgABAAMAAgABAAEA
///+//3//P/5//n/+f/5//j/9//2//b/+P/4//j/+P/3//f/+P/5//v/+//7//n/+P/4
//j/+P/2//b/9v/2//j/+P/4//j/+P/6//v/+//7//v/+//7//v//P/8//z//f/9/wAA
AwAIABAAGQAkADQARgBZAHkAogDUABUBUAFtAWYBSQEZAdsAjwBCAAsA6v/P/6//mf+Y
/6T/sv+7/8f/1//i/+f/6//z//b/+P/5//z//f/9//3//f/9//7//v/+//7//v/+////
/////////f/9//3//f///////////////v/+//7//P/9//3//f////////////3//f/9
//3/+//8//z//P/8//z//P/8//r/+v/6//r//P/8//3//f/7//v/+//7//v/+//8//z/
/P/9//3//f/9//3//P/8//r/+//8//3/+//7//z//f/9//7//v/+/wAAAAABAAEAAQAC
AAMABAAFAAYABgAGAAcACQAKAAwACwAMAA0ADgARABMAFQAVABYAFwAaABwAGwAcAB0A
HwAgACEAIwAkACUAJgAnACcAKgAqACwALAArACsAKwAsACwAKgAqACoAKgAqACkAKAAn
ACYAJQAkACEAIQAeABwAGgAZABUAFAASABAADgALAAoACAAHAAMAAAD+//7//f/6//n/
9//2//T/8v/y//H/8f/w/+//7v/u/+z/7P/s/+z/6//q/+r/6f/p/+r/6v/q/+r/6v/q
/+r/6f/p/+n/5//n/+f/6P/q/+r/6v/r/+v/7P/s/+z/7P/s/+z/7v/u/+7/7//x/+//
7//v//H/8f/x//H/8f/z//T/9f/1//X/9f/2//b/9P/1//X/9v/2//b/9v/2//j/+f/5
//n/+f/5//j/9//1//X/9//3//f/9v/2//X/9P/0//T/9P/2//X/9f/2//X/9f/z//P/
9f/1//P/8//0//T/9P/y//T/9P/0//T/9P/z//L/8f/y//L/8v/y//D/8P/w//D/8P/w
//D/8P/w//D/8P/w/+7/7v/u/+3/7//v/+//7//u/+7/7//v/+7/7v/u/+7/7v/u/+3/
7f/s/+z/7f/t/+3/7f/t/+3/7f/t/+z/7P/v/+//7//v//H/8P/v/+7/7f/s/+z/7P/s
/+z/7P/s/+z/7P/u/+7/7v/u/+z/7P/s/+z/7P/s/+z/7P/u/+7/7v/u/+z/7P/s/+z/
6v/q/+r/6v/s/+z/7P/s/+z/7P/s/+z/7P/s/+z/7P/u/+7/7v/u/+7/7v/u/+7/7v/u
/+7/7v/s/+z/7P/s/+z/7P/s/+z/7P/s/+z/7P/s/+z/7P/s/+7/7v/u/+7/7v/u/+7/
7v/s/+z/7P/s/+z/7P/s/+z/7P/s/+z/7P/u/+7/7v/u/+z/7P/s/+3/7f/t/+3/7f/w
//D/8P/y//P/9P/0//T/9P/2//b/9v/0//X/9v/3//r/+//8//z//P/7//v/+v/7//v/
+//6//f/9v/z//P/8//z//L/8f/u/+7/7v/u//D/8P/v/+//7v/v/+//7//x/+//7v/u
/+3/7P/r/+r/6//s/+3/7v/s/+z/7P/u//H/8f/x//H/8f/x//H/8v/y//L/8//3//j/
+f/+/wYAEQAiADQARABbAH8ArgDoACcBWAFnAVoBMwH7ALkAawAiAPP/1P+x/5H/h/+O
/5z/qP+t/7f/xf/S/9v/4f/l/+j/6v/r/+7/7//v/+//7//v//D/8P/w//D/8P/w//H/
8f/x//H/7//v/+//7//x//H/8f/x//L/8v/z//T/8v/z//P/8//z//P/8//z//H/8f/x
//H/8//0//T/9P/0//T/9P/0//T/9P/0//T/9P/0//X/9f/z//P/8//z//X/9f/2//b/
9v/3//f/9//5//n/+P/4//j/+f/6//v/+//7//z//f///wAAAAAAAAAAAAABAAEAAwAE
AAUABgAJAAoACgAKAAkACwAMAA4ADwAQABEAEgAVABcAGQAZABoAGwAeACAAIwAkACUA
JwAqACsALQAuAC8AMAAxADEAMgAyADQANAA3ADcANwA4ADgANgA2ADYANgA2ADUANAAz
ADIAMQAwAC0ALQAqACgAJAAjAB8AHgAcABoAGAAVABMAEAAOAAkABgAEAAQAAwAAAP//
/f/8//r/+P/4//f/9//2//X/9P/0//L/8v/y//L/8f/w//D/7f/t/+7/7v/u/+7/7v/u
/+7/7f/t/+3/7//v/+//8P/y//L/8v/z//H/8v/y//L/8v/y//L/9P/0//T/9f/3//X/
9f/1//f/9//3//f/9//5//r/+//7//v/+//8//z//P/9//3//v8AAAAAAAAAAP7/////
////AQABAAAA///9//3//////////v/+//3//P/8//z//P/8//v/+//8//3//f/7//v/
+//7//n/+f/6//r/+v/4//j/+P/4//j/+f/5//n/+f/2//b/9v/2//b/9v/2//b/9v/2
//b/9v/0//T/9P/0//T/9P/0//P/8//z//P/8//0//T/9f/1//T/9P/0//T/8v/y//H/
8f/y//L/8//z//P/8//z//P/9f/1//T/9P/z//P/8//z//P/8v/w//D/8P/w//L/8v/y
//L/8P/w//D/8P/w//D/8P/w//D/8P/w//D/8P/w//D/8P/w//D/8P/w//L/8v/y//L/
8P/w//D/8P/w//D/8P/w//D/8P/w//D/8P/w//D/8P/w//D/8P/w//D/8P/w//D/8v/y
//L/8v/w//D/8P/w//D/8P/w//D/8P/w//D/8P/y//L/8//z//P/8//z//T/9P/0//b/
9//4//j/+P/4//r/+v/6//r/+//8//3//v///wAAAAAAAP3//f/8//v//f/9//z/+//6
//f/9//3//X/9P/z//L/9P/0//T/9P/y//H/8f/y//X/9f/1//X/8//y//L/8v/y//L/
8v/y//L/8v/y//L/8v/y//T/9f/1//X/9f/1//f/9//4//j/+v/5//v//v8BAAQACgAV
ACQAOABKAGEAgwCyAO4AMQFqAX8BcgFNARkB0wCDADgABQDi/8H/of+T/5r/qv+2/7v/
xf/T/+D/5//r/+//8P/0//f/+P/5//n/+f/3//f/+P/4//r/+v/6//r/+//7//v/+//7
//v/+//7//3//f/9//3//f/8//z//P/8//3//f/9//v/+//7//v//f/9//3//f/9//7/
/v/+//7//v/+//7//P/8//z//P/+//7///////3//f/9//3//////wAAAAAAAAEAAQAB
AAMAAwACAAIAAgADAAQABQAFAAUABgAHAAcACAAIAAgACgAKAAsACwALAAwADQAOAA8A
EAAQABAAEQATABQAFgAZABoAGwAcAB0AHwAhACEAJAAlACgAKgApACoAKwAtADAAMQAz
ADQANQA2ADcANwA6ADoAPAA8AD8APwA/AEAAQAA+AD4APgA+AD4APQA8ADsAOgA5ADgA
MwAzADAALgAqACkAJQAkACAAHgAcABkAFgAUABMADwAMAAoACgAJAAYABQADAAIAAAD+
//7//f////7//f/8//r/+P/4//j/+v/5//j/+P/3//f/+P/4//j/+P/4//j/+P/3//f/
9//3//f/9//4//b/9v/2//f/9//4//j/+P/4//j/+P/6//j/+P/5//v/+//7//v//f//
////////////AAABAAEAAQABAAIAAgACAAMAAwAEAAQABAAEAAQABAAFAAUABQAFAAUA
BAADAAMAAwAFAAUAAwACAAIAAQACAAIAAgACAAQAAwADAAQAAwADAAEAAQADAAMAAQAB
AAAAAAAAAP7/AAAAAAAAAAD///////////z//P/8//z//P/8//z//P/+//7//v/+//7/
/v/+//7//P/8//z/+//7//v/+//7//z//P/9//3/+v/6//r/+v/8//z/+//7//r/+v/7
//v/+//7//v/+//5//n/+P/4//v/+//7//v/+f/6//j/+P/4//j/+P/4//j/+P/6//r/
+v/6//r/+v/6//r/+P/4//j/+P/4//j/+P/4//j/+P/4//j/+P/4//j/+P/6//r/+v/6
//j/+P/4//j/+v/6//r/+v/4//j/+P/4//r/+v/6//r/+v/6//r/+v/4//j/+P/4//j/
+P/4//j/9v/2//b/9v/4//j/+P/4//j/+P/4//j/+v/6//r/+v/5//n/+f/5//v//P/8
//z//v///wAAAAAAAAAAAgACAAIAAgADAAQABQAGAAcACAAGAAYABQAFAAIAAQABAAEA
AAD///7/+//7//v/+//6//v/+v/6//r/+f/4//f/9f/2//j/+v/7//n/+f/3//b/9v/2
//b/9v/2//b/9v/2//b/9v/2//b/+P/5//n/+f/7//v/+//7//z//P/6//v//f/+/wEA
CAAOABcAJAA0AEYAWwB7AKYA2gAbAVQBZwFcATkBAwG/AHMAKgD5/9z/v/+j/5X/lv+i
/7D/uf/H/9f/4v/n/+v/7f/w//L/8//0//X/9f/1//X/9f/2//b/9v/2//b/9v/1//X/
9f/1//f/9//3//f/+f/5//n/+f/5//j/+P/4//b/9//3//f/+f/5//n/+f/5//n/+f/5
//n/+v/6//r/+v/6//r/+v/6//r/+v/6//r/+v/7//v/+//7//v/+//7//v//P/8//z/
/f/9//3//f/9//z//P/8//3//v////////8AAAEA//8AAAAAAAABAAIABAAFAAYABgAG
AAYACQAKAAoACgALAA0ADgAQAA8AEAARABIAFAAXABoAGwAaABsAHgAgACMAJAAlACcA
JgAnACkAKgAtAC4ALwAvADAAMAAyADIANQA1ADUANgA4ADYANgA2ADYANgA1ADQAMwAy
ADEAMAAvAC8ALAAqACYAJQAhACAAHAAaABgAFQASABAADwALAAoACAAIAAcABgAFAAMA
AgAAAP7//v/9/////v/9//z//P/6//r/+v/8//v/+v/6//n/+f/6//r/+P/4//j/+P/6
//n/+f/5//n/+f/5//r/+v/6//r/+//5//r/+v/6//r/+v/6//z//v/+////AQD+//3/
/P/9//////////////8AAAEAAQABAAEAAgACAAAAAQABAAIABAAEAAQABAAEAAUABQAF
AAMAAwACAAEAAwADAAUABQAFAAQABAADAAIAAgACAAIAAgABAAEAAgADAAMAAQABAAEA
AQD/////AAAAAAAA/v/+//7//v/+/////////////v/+//7//v/8//z//P/8//7//v/+
//7//P/8//z//P/8//z//P/7//v/+//7//v/+v/6//v/+//8//z//P/8//r/+v/5//n/
+v/6//v/+//9//3//f/9//v/+//6//r//f/9//3//f/5//j/+v/6//r/+v/6//r/+v/6
//r/+v/6//r/+v/6//r/+v/6//r/+v/6//j/+P/4//j/+P/4//j/+P/4//j/+P/4//j/
+P/4//j/+P/4//j/+P/4//j/+P/4//r/+v/6//r/+v/6//r/+v/4//j/+P/4//r/+v/6
//r/+v/6//r/+v/6//r/+v/6//r/+v/6//r/+v/6//r/+v/6//r/+v/6//r/+v/6//r/
+v/6//r/+v/4//j/+P/4//j/+P/5//n/+f/5//n/+v/6//r//P/9//7//v/+//7/AAAA
AAAAAAADAAQABQAGAAUABgAGAAYABQAFAAQAAwAFAAUABAADAAAA/f/9//3////+//3/
/P/8//z//P/8//r/+f/5//r/+//7//v/+//5//j/+P/4//j/+P/4//j/+P/4//j/+P/6
//r//P/9//v/+//7//v//f/9//7//v/+////AQACAAUACgAQABkAJgA2AEoAXwB9AKYA
3gAfAVoBdQFyAVUBIwHhAJUASAARAO7/y/+p/5n/mP+i/7D/t//B/8//3P/j/+f/6//u
//D/9f/2//f/9//3//f/9//4//j/+P/4//j/+P/5//n/+f/5//n/+f/5//n/+f/5//n/
+f/7//r/+v/6//r/+//7//v/+//7//v/+//7//v/+//7//j/+P/3//b/+f/6//v//P/6
//r/+v/6//r/+v/7//v/+//7//v/+//9//3//v/+//z//f/9//3//f/9//z//P/8//3/
/v///wEAAQACAAMAAwAEAAQABAAEAAQABQAFAAcACAAJAAoACwAMAAwADAAPABEAEgAU
ABMAFAAVABYAFwAZABsAGwAcAB0AIAAiACUAJgAnACkALAAtAC8AMAAzADQANQA1ADYA
NgA4ADgAOQA5ADkAOgA7ADoAOwA8ADoAOgA5ADgANQA0ADMAMgAtAC0AKgAoACgAJwAj
ACIAHwAcABkAFQAUABIAEQANAAsACAAHAAUAAgABAP///v8AAP7//v/9//v/+v/5//j/
+P/2//b/9v/0//P/8v/y/+//7//w//D/8f/y//P/9P/y//H/8f/x//H/8f/x//L/8P/w
//D/8f/z//T/9P/0//T/9P/0//b/9P/0//X/9//1//X/9f/3//n/+f/5//n/+f/6//v/
+//7//v//P/8//z//f/9//7//v/+//7//v/8//3//f/9///////+//3//f/9///////9
//z//P/7//v//P/9//7//f/7//r/+v/7//v/+f/5//v/+//5//n/+P/4//j/9v/0//T/
9P/0//X/9f/1//X/9v/2//b/9v/0//T/9P/0//T/9P/0//T/9P/0//T/9P/0//T/9P/z
//H/8f/x//H/9P/0//X/9f/z//L/8f/w//L/8v/x//H/8P/w//H/8f/x//H/8f/x//H/
8f/w//D/8f/x//H/8f/x//L/8v/y//L/8v/w//D/8P/w//D/8P/w//D/8P/w//D/8P/w
//D/8P/w//D/8P/w//D/7v/u/+7/7v/w//D/8P/w//D/8P/w//D/7v/u/+7/7v/u/+7/
7v/u/+z/7P/s/+z/7v/u/+7/7v/u/+7/7v/u/+7/7v/u/+7/7v/u/+7/7v/u/+7/7v/u
/+z/7P/s/+z/7v/u/+7/7v/u/+7/7v/u//D/8P/w//D/7v/u/+7/7v/u/+7/7v/u/+7/
7v/u/+7/7v/u/+7/7v/u/+7/7v/u/+7/7v/u/+7/7v/u/+7/7v/u/+7/7v/u/+z/7P/s
/+z/7v/u/+7/7v/u/+7/7v/u/+7/7v/u/+7/7v/u/+7/7v/u/+7/7v/u/+7/7v/u/+7/
7v/u/+7/7v/u/+7/7v/u/+7/7v/u/+7/7v/u/+7/7v/w//D/8P/w/+//7v/t/+z/7v/u
/+7/7v/w//D/8P/w//D/8P/w//D/8P/w//D/8P/u/+7/7v/u/+7/7v/u/+7/7v/u/+7/
7v/u/+7/7v/u/+7/7v/u/+7/8P/w//D/8P/w//D/8P/w//D/8P/w//D/7v/u/+7/7v/u
/+7/7v/u//D/8P/w//D/8P/w//D/8P/w//D/8P/w//D/8P/w//D/8P/w//D/8P/w//D/
8P/w//D/8P/w//D/8P/w//D/8P/w//D/8P/w//D/8P/w//D/8P/w//D/8P/w//D/8P/w
//D/8P/x//H/8f/x//H/8v/w//D/8v/z//T/9P/0//T/9v/2//b/9v/3//j/+f/6//3/
/v/+//7//f/9//z/+//6//n/9//1//T/8f/x//H/8//y//H/8P/y//L/8v/y//L/8f/x
//L/8P/v/+7/7f/u/+7/7//w//D/8P/w//D/7//u/+3/7P/s/+z/7v/v/+//7//v/+//
8f/x//L/8v/0//X/9//4//n//v8GABMAJAA0AEQAWQB9AKwA5AAlAVgBawFeATkBAwHB
AHMAKgD5/9r/t/+Z/43/lv+m/7L/uf/D/9H/4P/l/+f/6f/s/+7/7//w//H/8f/x//H/
8f/y//L/8P/w//D/8P/x//H/8f/x//P/8//z//P/8f/x//H/8f/x//D/8P/w//D/8f/x
//H/8f/x//H/8f/x//H/8f/x//P/9P/0//T/8v/y//L/8v/y//L/8v/y//D/8P/x//H/
8//z//P/8//x//H/8v/y//L/8//z//P/9f/1//T/9P/0//X/9v/3//f/9//4//n/+f/6
//r/+v/6//r/+//7//3//v///wAA//8AAAAAAAABAAMABAAGAAcACAAJAAoACQALAA0A
DQAOAA8AEgAUABMAFAAVABcAFgAXABkAGgAbABwAHQAdABwAHAAeAB4AHQAdAB0AHgAg
AB4AHgAeABwAHAAbABoAFwAWABUAFAASABMAEQAQABAADwALAAoACgAIAAYAAwAEAAIA
AQD9//7//P/8//v/+f/5//j/+P/2//T/9P/z//X/9P/z//L/9P/y//L/8v/y//H/8P/w
/+//7//w//D/7v/u/+7/7v/u/+3/7f/t/+//7//v//D/7v/u/+7/7//x//L/8v/y//L/
8v/y//T/9P/0//X/9//3//f/9//5//n/+f/5//n/+//8//3//f/9//3//v/+//z//f/9
//7///8AAAEAAgAAAAEAAQABAAEAAQAAAP///////wEAAQABAAAAAAD///7//v/+//7/
/v/9//3//v///////f/9//3//f/7//v//P/8//z/+v/8//z//P/8//z/+//6//n/+P/4
//j/+P/3//j/+f/6//j/+P/4//j/+v/6//r/+v/2//b/9v/1//X/9f/1//X/9P/0//X/
9f/2//b/9v/2//b/9v/1//X/9P/0//X/9f/1//X/9f/1//X/9f/0//T/9f/1//X/9f/3
//b/9P/0//T/9P/0//T/9P/0//T/9P/0//T/9v/2//b/9v/0//T/9P/0//L/8v/y//L/
8v/y//L/8v/w//D/8P/w/+7/7v/u/+7/7P/s/+z/7P/u/+7/7v/u/+z/7P/s/+z/7P/s
/+z/7P/s/+z/7P/s/+z/7P/s/+z/6v/q/+r/6v/s/+z/7P/s/+7/7v/u/+7/7P/s/+z/
7P/s/+z/7P/s/+z/7P/s/+z/7P/s/+z/7P/u/+7/7v/u//D/8P/w//D/7v/u/+7/7v/w
//D/8P/w//D/8P/w//D/8P/w//D/8P/u/+7/7v/u/+7/7v/u/+7/8P/w//D/8P/u/+7/
7v/u/+7/7v/u/+7/7v/u/+7/7v/u/+7/7v/u/+7/7v/u/+7/7P/s/+z/7P/u/+7/7v/u
/+7/7v/u/+7/7P/s/+z/7P/u/+7/7v/u/+7/7v/u/+7/7P/s/+z/7P/s/+z/7P/s/+z/
7P/s/+z/7P/s/+z/7P/q/+r/6v/q/+r/6v/q/+r/6v/q/+r/6v/q/+r/6v/q/+r/6v/r
/+v/6f/p/+n/6v/q/+r/7P/t/+7/7v/u/+7/8v/y//L/8v/x//L/8//0//P/9P/0//T/
9f/1//T/8//1//X/9P/z//P/8f/y//P/8v/w/+7/7P/q/+r/6v/q/+z/6//r/+z/6//r
/+v/6//p/+j/6P/o/+b/5v/m/+b/6P/o/+j/6P/o/+j/6v/r/+v/6//r/+v/6//r/+z/
7P/s/+3/7//y//P/9v/+/wkAFgAmADoATwBpAJAAxAABAT4BYQFkAUkBGQHfAJcASAAH
AOL/xf+h/4v/iP+S/6L/q/+z/7v/yP/R/9n/3f/g/+T/6f/q/+v/6//r/+n/6f/q/+r/
7P/s/+z/7P/r/+v/6//r/+v/6//r/+v/6//r/+v/6//r/+r/6v/q/+r/6//r/+v/6//r
/+v/6//p/+n/6f/p/+n/6v/q/+r/6v/q/+r/6v/s/+z/7P/s/+z/7P/t/+3/7//v/+//
7//t/w==
         </WaveFormData>
      </LeadData>
      <LeadData>
         <LeadByteCountTotal>10000</LeadByteCountTotal>
         <LeadTimeOffset>0</LeadTimeOffset>
         <LeadSampleCountTotal>5000</LeadSampleCountTotal>
         <LeadAmplitudeUnitsPerBit>4.88</LeadAmplitudeUnitsPerBit>
         <LeadAmplitudeUnits>��V</LeadAmplitudeUnits>
         <LeadHighLimit>2147483647</LeadHighLimit>
         <LeadLowLimit>268435456</LeadLowLimit>
         <LeadID>V4</LeadID>
         <LeadOffsetFirstSample>0</LeadOffsetFirstSample>
         <FirstSampleBaseline>0</FirstSampleBaseline>
         <LeadSampleSize>2</LeadSampleSize>
         <LeadOff>FALSE</LeadOff>
         <BaselineSway>FALSE</BaselineSway>
         <ExcessiveACNoise>FALSE</ExcessiveACNoise>
         <MuscleNoise>FALSE</MuscleNoise>
         <LeadDataCRC32>1437062444</LeadDataCRC32>
         <WaveFormData>
IAAgACAAIAAhACIAIwAkACcAKAApACoAKgAqACoAKgArACwALQAuADAAMAAwADAAMgAy
ADIAMgA0ADQANAA0ADIAMgAyADIAMAAwADAAMAAvAC4ALQAsACkAKAAnACYAJAAkACQA
JAAhACAAHwAeABsAGgAZABgAFQAUABMAEgAQABAAEAAQAA8ADgANAAwACQAIAAcABgAI
AAgACAAIAAcABgAFAAQABAAEAAQABAAEAAQABAAEAAIAAgACAAIAAwAEAAUABgAEAAQA
BAAEAAYABgAGAAYACAAIAAgACAAIAAgACAAIAAoACgAKAAoADAAMAAwADAAKAAoACgAK
AAoACgAKAAoADAAMAAwADAAMAAwADAAMAAoACgAKAAoACgAKAAoACgAMAAwADAAMAAsA
CgAJAAgACAAIAAgACAAGAAYABgAGAAQABAAEAAQABAAEAAQABAADAAIAAQAAAAIAAgAC
AAIAAAAAAAAAAAAAAAAAAAAAAAAAAAAAAAAAAAAAAAAAAAD+//7//v/+//z//P/8//z/
/v/+//7//v/+//7//v/+//z//P/8//z//P/8//z//P/8//z//P/8//z//P/8//z/+v/6
//r/+v/4//j/+P/4//n/+v/7//z/+//6//n/+P/5//r/+//8//r/+v/6//r/+v/6//r/
+v/6//r/+v/6//r/+v/6//r/+f/4//f/9v/3//j/+f/6//j/+P/4//j/+P/4//j/+P/4
//j/+P/4//j/+P/4//j/+P/4//j/+P/2//b/9v/2//b/9v/2//b/+P/4//j/+P/2//b/
9v/2//b/9v/2//b/9P/0//T/9P/1//b/9//4//b/9v/2//b/9P/0//T/9P/2//b/9v/2
//T/9P/0//T/9v/2//b/9v/0//T/9P/0//T/9P/0//T/8v/y//L/8v/0//T/9P/0//T/
9P/0//T/8v/y//L/8v/0//T/9P/0//b/9v/2//b/9P/0//T/9P/0//T/9P/0//T/9P/0
//T/9v/2//b/9v/0//T/9P/0//L/8v/y//L/9P/0//T/9P/0//T/9P/0//L/8v/y//L/
9P/0//T/9P/0//T/9P/0//T/9P/0//T/8v/y//L/8v/x//D/7//u/+//8P/x//L/8v/y
//L/8v/y//L/8v/y//H/8P/v/+7/8P/w//D/8P/y//L/8v/y//D/8P/w//D/8P/w//D/
8P/w//D/8P/w/+7/7v/u/+7/7v/u/+7/7v/u/+7/7v/u/+7/7v/u/+7/7v/u/+7/7v/u
/+7/7v/u/+7/7v/u/+7/7f/s/+v/6v/r/+z/7f/u/+z/7P/s/+z/7P/s/+z/7P/u/+7/
7v/u/+7/7v/u/+7/7v/u/+7/7v/t/+z/6//q/+r/6v/q/+r/7P/s/+z/7P/s/+z/7P/s
/+r/6v/q/+r/6v/q/+r/6v/q/+r/6v/q/+v/7P/t/+7/7f/s/+v/6v/r/+z/7f/u/+z/
7P/s/+z/7P/s/+z/7P/q/+r/6v/q/+r/6v/q/+r/6v/q/+r/6v/q/+r/6v/q/+r/6v/q
/+r/7P/s/+z/7P/r/+r/6f/o/+r/6v/q/+r/6v/q/+r/6v/q/+r/6v/q/+r/6v/q/+r/
6P/o/+j/6P/p/+r/6//s/+r/6v/q/+r/6v/q/+r/6v/q/+r/6v/q/+r/6v/q/+r/7P/s
/+z/7P/q/+r/6v/q/+j/6P/o/+j/6f/q/+v/7P/q/+r/6v/q/+z/7f/t/+3/6//r/+z/
7f/r/+z/7P/u//D/8P/w//H/8f/x//L/8//x//P/8//0//X/9f/0//T/9f/2//f/+P/2
//b/9f/0//T/8//z//P/8P/v/+7/7v/u/+7/7v/u/+3/7f/u/+7/7//v/+7/7v/t/+z/
7P/t/+3/7P/s/+z/6//r/+v/6//t/+//8P/w//D/7//v//D/8P/w//D/8P/u/+7/7P/s
/+7/9P/9/wwAHAAyAEwAbQCVAM4ABwE0AUQBPQEiAfQAvQCCAEwAIQADAOj/0P/B/7z/
vv/C/8T/yv/T/9v/4P/j/+X/5v/r/+//7v/u/+7/7v/w/+7/8P/x//H/8P/w//H/8f/x
//H/8f/0//T/9f/1//f/9//3//f/9//2//X/9P/2//b/9v/1//b/9v/3//f/9//2//X/
9f/3//f/9v/1//X/9f/2//b/9//3//f/9v/2//f/9//3//j/+P/3//f/9v/3//f/9//3
//f/+P/4//j/+f/5//j/+v/6//r/+//7//v//P/+//7//v/+//7//v//////AAAAAAEA
AQADAAQABAAFAAUAAwAEAAYABwAHAAcACAAKAAsADAANAA0ADAAOABEAEgAQABEAEgAT
ABQAFAAVABYAFgAXABcAGAAXABYAFgAWABYAFgAWABUAFQAUABMAEwARABEAEAAQABAA
EAAPAA4ACwAMAAsACwALAAsACQAJAAgABwAFAAQABQAEAAMAAgADAAMAAwABAAIAAAD/
////AAD////////9//v/+v/6//z/+//7//v/+//7//r/+v/4//j/+f/5//n/+f/6//r/
+f/5//n/+f/5//n/+v/6//r/+//7//v//P/8//z//P/8//3//f/9/wAAAAAAAAEAAwAD
AAQABQADAAQABQAFAAUABQAFAAUACAAJAAkACQAKAAoACgAKAAkACQAIAAcACQAJAAkA
CQAJAAkACQAIAAcABwAIAAkACQAHAAcABgAGAAcABwAHAAYABgAGAAYABgAGAAQABAAG
AAYABgAGAAYABgAEAAQAAgACAAIAAgAEAAQABAAEAAMAAwADAAMAAwABAAEAAQABAAEA
AQACAAAAAAAAAAAAAAAAAAEAAQABAP////8AAAAAAAAAAAAAAAAAAAAAAAD+//3//f/9
/////////////////////////////v/+//3//f/9//3////+//7//v/+//7//v/+//7/
/v/+//7//v/+//7//v/+//7//P/8//z//P/+//7//v/+//7//v/+//7//v/+//7//v8A
AAAAAAAAAP7//v/+//7//v/+//7//v/+//7//v/+//7//v/+//7//v/+//7//v/+//7/
/v/+//7//v/+//7//P/8//z//P/+//7//v/+/wAAAAAAAAAA///+//3//P/+//7//v/+
////AAABAAIAAQAAAP///v/+//7//v/+/wAAAAAAAAAAAAAAAAAAAAAAAAAAAAAAAAAA
AAAAAAAAAAAAAAAAAAAAAAAAAAAAAAAAAAAAAAAAAAAAAAAAAAD+/////////wEAAQAC
AAMAAwAEAAQABgAIAAgACAAJAAcABwAIAAkACQALAAsADAANAA0ADAAMAAwADAAMAAwA
CgAKAAkACAAGAAUABQAFAAIAAQAAAAAAAgACAAIAAgABAAEAAgACAAUABQAEAAQAAQAA
AAAAAQADAAIAAgACAAMAAwADAAMAAQADAAQABAAGAAUABQAGAAQABAAEAAQABAAEAAIA
AgAGAAwAEwAcACgAOgBSAHEAlwDGAP8ANgFSAU0BNgEOAdkAmgBeADEAGwAKAPD/3f/U
/9T/2P/c/+L/6//z//b/+f///wQABQAHAAoACgAKAAoACgAIAAoACwAJAAgACAAJAAsA
CwALAAsACwAKAAoACQALAAsACwALAAoACgAKAAoACgAKAAoACQAJAAoADAANAA0ADAAL
AAsACQAJAAgABwAHAAcACAAIAAcABwAHAAYACAAJAAkACQAIAAgABwAHAAYABwAHAAcA
CQAJAAoACgAIAAkACQAIAAYABgAGAAcABQAFAAYACAAKAAoACgAKAAoACwALAAwACgAL
AAsADQAOAA4ADwAPAA8AEAASABMAEwATABQAFgAXABgAGQAZABoAHAAfACAAIAAhACIA
IwAkACQAJQAmACYAJwAnACgAKgAqACsALAAtACwAKwApACsAKgApACkAKQApACgAKAAk
ACQAIwAiACAAIAAeAB0AGgAZABYAFQAUABMAEQAQABAADgAMAAoACQAJAAkABwAEAAIA
AQABAP7//f/9//3////9//z//P/6//n/+f/5//n/+f/4//j/9v/2//f/9//3//f/+P/4
//f/9//3//f/9f/1//b/9v/2//f/9//3//j/+P/4//j/+v/7//v/+//8//z//P/9//v/
+//8//3/+//8//3//f///////////wAAAQABAAEAAAAAAAAAAAAAAAEAAQABAAMAAwAD
AAMAAQABAAEAAAD/////AAABAAEA//////7//P/9//3//f/8//z//P/8//7//v/8//z/
+v/6//r/+v/8//z/+v/6//j/+P/4//j/+P/4//j/+P/3//f/9//3//f/9f/1//X/9f/1
//X/9v/2//b/9v/2//L/8v/z//P/9f/z//P/9P/y//L/8v/y//L/8v/y//L/8v/x//H/
8f/x//H/8f/x//H/8f/x//H/7//v/+7/7v/x//H/8f/x//H/8v/x//D/7//u/+7/7v/u
/+7/7P/s/+z/7P/u/+7/7v/u/+7/7v/u/+7/7v/u/+7/7v/u/+7/7v/u/+z/7P/s/+z/
7P/s/+z/7P/s/+z/7P/s/+r/6v/q/+r/6v/q/+r/6v/s/+z/7P/s/+z/7P/s/+z/6v/q
/+r/6v/q/+r/6v/q/+j/6P/o/+j/6P/o/+j/6P/q/+r/6v/q/+r/6v/q/+r/6v/q/+r/
6v/o/+j/6P/o/+j/6P/o/+j/6P/o/+j/6P/o/+j/6P/o/+j/6P/o/+n/6f/p/+n/6f/o
/+n/6f/q/+z/7v/u/+7/7v/v/+//7//v/+//7v/v//D/8v/0//X/9P/0//T/9P/0//T/
8v/y//H/8P/u/+3/6//r/+r/6f/o/+j/6P/o/+b/5v/l/+X/5P/k/+X/5f/m/+b/5f/k
/+L/4//j/+L/4//k/+b/5//m/+X/5P/l/+j/6P/o/+f/5//o/+j/6P/m/+b/5v/m/+T/
4v/m/+z/9f8CABIAJAA+AGEAjQDAAPkAJAE0ASkBCgHaAKEAZAAsAAcA7//Y/77/r/+q
/6z/sP+y/7j/wf/J/9D/1f/Z/9z/3f/h/+T/5P/k/+T/5P/i/+T/5f/j/+L/4v/j/+P/
4//j/+P/4v/i/+P/4//l/+X/5f/l/+b/5v/m/+b/5v/m/+b/5f/k/+T/5f/l/+X/5P/j
/+P/5P/l/+X/5f/n/+f/6P/o/+f/5//n/+b/5P/l/+X/5f/m/+b/5f/l/+T/5f/l/+X/
5//n/+j/6P/o/+n/6f/o/+j/6P/o/+n/6f/p/+r/7P/s/+z/7P/s/+z/7f/t/+7/8P/x
//H/8//2//b/9//3//b/9v/3//f/+f/5//r//P/9//7//////wAAAgAFAAYACAAJAAoA
CwAOAA4ADwAQABAAEQARABIAEgASABMAFAAWABYAFgAVABUAFAATABMAEwATABIAEgAQ
ABAADwAOAAoACgAIAAcABAADAAAA///+//3/+//6//n/9v/z//D/7//v/+//7f/s/+r/
6f/p/+f/5f/k/+P/5f/j/+L/4v/g/9//3//f/9//3//e/97/3P/c/93/3f/d/93/3v/e
/93/3f/d/93/3f/d/97/3v/g/+H/4f/h/+L/4v/i/+L/4P/h/+H/4f/k/+T/5P/l/+X/
5f/m/+f/5//o/+n/6f/p/+n/6f/p/+r/6//r/+v/7P/s/+z/7P/u/+//7//v/+3/7f/t
/+3/7//v/+//7v/t/+3/7v/v//H/7//v/+7/7P/t/+3/7f/s/+z/7P/s/+7/7v/s/+z/
6//q/+n/6P/q/+r/6P/o/+j/6P/o/+j/6P/o/+j/6P/n/+f/5//n/+n/5//n/+f/5f/l
/+X/5v/k/+T/5P/k/+T/5P/l/+X/5f/j/+P/5P/m/+b/5v/m/+T/5P/k/+T/5P/j/+P/
4//j/+P/4//j/+X/5f/l/+X/5f/l/+T/5P/l/+X/5f/l/+X/5P/k/+T/5P/k/+b/5v/m
/+b/5P/k/+T/5P/m/+b/5v/m/+b/5v/m/+b/5P/k/+T/5P/k/+T/5P/k/+b/5v/m/+b/
5v/m/+b/5v/k/+T/5P/k/+b/5v/m/+b/5v/m/+b/5v/m/+b/5v/m/+b/5v/m/+b/6P/o
/+j/6P/m/+b/5v/m/+j/6P/o/+j/5v/m/+b/5v/o/+j/6f/p/+v/6//r/+z/7f/t/+7/
7v/w//D/8P/w//H/8f/x//L/8//z//X/9f/2//f/9//2//b/9v/2//b/+P/2//b/9f/0
//L/8f/x/+//7v/t/+z/7v/u/+7/7v/s/+v/6//s/+7/7//v/+7/7P/r/+r/6v/t/+3/
7P/s/+z/7f/t/+3/7f/t/+//8P/w//D/7//v//L/8v/y//L/9P/0//T/9P/y//L/9v8B
AAwAHgAwAEgAawCVAMgABwE6AUwBQwEoAfoAvwB+AEQAGwADAOz/1P/F/8D/xP/I/8r/
zv/X/9//5v/p/+3/8P/z//f/+P/4//j/+P/2//T/9v/3//f/9v/2//f/9//3//f/9//4
//j/+f/5//n/+f/5//n/+v/6//r/+v/6//r/+v/5//r/+v/7//v//P/8//z//f/9//3/
/P/7//v/+//8//z/+//7//v/+v/6//v/+//7//z//P/7//v//v//////////////AAAA
AP7///////7/AAAAAAAAAQABAAEAAgAEAAQABAAEAAQABgAHAAcACAAIAAkACQALAAoA
CgALAAsADQAOABAAEQATABMAFAAWABUAFgAXABcAGgAcAB8AIAAgACEAIgAjACYAJgAn
ACgAKgArACsALAAuAC4ALwAwADIAMgAyADEAMQAwAC8ALwAxADEAMAAwACwALAArACoA
JgAmACQAIwAgAB8AHAAbABoAGQAXABYAFQASAA8ADAAJAAkACQAHAAYABAADAAMAAgAB
AAEAAQABAP///v/+//7//f/9//3//f/9//z//P/6//r/+//7//3//f/+//7/+//7//v/
+//9//3//v/+//z//f/9//3//v/+//7//v8AAAEAAQABAAAAAAAAAAEAAQABAAIAAwAF
AAYABwAHAAcABwAHAAcACAAJAAkACQAIAAgACAAIAAoACwALAAsACwALAAsACwALAAsA
CwAKAAsACwAMAA0ACwAJAAkACAAKAAsACwALAAoACgAKAAoACAAIAAYABgAIAAgACAAI
AAYABgAEAAQABgAGAAYABgAEAAQABAAEAAMAAwADAAMABQADAAMAAwADAAMAAwAEAAQA
BAAEAAQAAgACAAMAAwADAAEAAQACAAQABAAEAAQAAgACAAIAAgACAAEAAQABAAEAAQAB
AAEAAQABAAEAAQABAAEAAAAAAAEAAQABAAEAAwACAAIAAgACAAIAAAAAAAAAAAACAAIA
AgACAAQABAAEAAQAAgACAAIAAgACAAIAAgACAAAAAAAAAAAAAgACAAIAAgAEAAQABAAE
AAMAAgABAAAAAQACAAMABAACAAIAAgACAAIAAgACAAIAAgACAAIAAgACAAIAAgACAAQA
BAAEAAQAAwACAAEAAAACAAIAAgACAAIAAgACAAIAAgACAAIAAgAFAAUABQAFAAUABgAH
AAcACAAIAAoACgAIAAgACQAJAAsADAANAA0ADwAPABAAEQAPAA4ADgAOAAwADAAMAAoA
DAALAAoACAAFAAUABQAEAAUABAAEAAQAAgACAAIAAQACAAQABQAHAAYABAADAAEAAAAA
AAEAAQACAAIAAgADAAMAAwADAAMABQAGAAYABgAFAAUABgAGAAYACAAGAAYABgAEAAQA
BgAKABEAHgAsAD4AVABzAJsAzAAFATYBSgFDASgB+gDBAIQASAAhAA8A/v/o/9f/0P/S
/9b/2v/k/+3/9f/8//////8CAAUABwAKAAoACgAKAAgABgAIAAkACQAIAAgACQAJAAkA
CQAJAAgACAAJAAkACwALAAsACwAMAAwADAAMAAoACgAKAAkACQAKAAwADQANAAwACwAL
AA0ADQAMAAsADQANAA4ADgANAA0ADQAMAA4ADwAPAA8ADgAOAA0ADQAMAA0ADQANAA0A
DQAOAA4ADgAPAA8ADgAOAA4ADgAPAA8ADwAQABIAEAAQABAAEAAQABEAEQASABIAEwAT
ABUAFgAWABcAFwAXABgAGgAbABsAGwAcAB4AIQAiACMAIwAiACQAJwAoACgAKQAqACsA
LAAsAC0ALgAwADEAMQAyADAAMAAxADIANgA2ADYANQA1ADQAMwAzADUANQA0ADQAMAAw
AC8ALgArACwAKwArACgAJwAkACMAIAAfAB0AHAAaABgAFgAUABMAEwATABEAEgAQAA8A
DwAOAA0ADQANAA8ADQAMAAwACwAJAAgABwAJAAkACAAIAAYABgAHAAcABQAFAAYABgAF
AAUABQAFAAcABwAIAAgABgAHAAcABwAGAAYABgAGAAYABwAHAAcACgAKAAoACwAIAAcA
BwAHAAgACgAMAA0ADQANAA0ADQAMAA0ADQANAAwADAAMAAwADAANAA0ADQANAA0ADQAN
AA0ADQANAAwADQANAA4ADwANAAsACwAKAAgACQAJAAkACgAKAAoACgAKAAoACAAIAAYA
BgAGAAYABgAGAAQABAAEAAQABAAEAAQABAAEAAQAAwADAAMAAwADAAEAAQABAAEAAQAB
AAIAAAAAAAAAAAAAAAAAAQABAP///f/9//7//v/+//7//v/+//7//v/+//7//f/9//3/
/f/9//3//f/9//3//f/9///////+//7//f/9//3//f/7//j/+f/6//v//P/8//z//P/8
//z//P/8//z/+v/6//r/+v/6//r/+v/6//j/+P/4//j/+P/4//j/+P/2//b/9v/2//b/
9v/2//b/9v/2//b/9v/2//b/9v/2//b/9v/2//b/9v/2//b/9v/0//T/9P/0//b/9v/2
//b/9v/2//b/9v/2//b/9v/2//T/9P/0//T/9P/0//T/9P/0//T/9P/0//T/9P/0//T/
9P/0//T/9P/y//L/8v/y//L/8v/z//P/8//z//P/9P/1//X/9v/2//j/+P/4//j/+f/5
//n/+v/7//v//f/9//7///////7//P/8//z//P/+//z//P/7//j/9v/1//X/9f/0//P/
8v/y//L/8v/y//L/8f/x//L/8v/z//P/8v/y//H/8P/w//H/8f/w//D/7v/v/+//7//w
//H/9P/2//T/9P/z//P/9P/0//T/9P/0//T/9P/y//D/8v/4////CgAYACoAQgBhAIkA
ugDzACgBQgFBASoB/gDDAIYATAAfAAUA7v/W/8P/uP+2/7r/vP/A/8v/1//a/9//4//k
/+f/6//u/+7/7v/u/+z/6v/s/+3/7//u/+7/7//v/+//7//v/+7/7v/v/+//8f/x//H/
8f/y//L/8v/y//D/8P/w/+//7v/u/+//7//w//D/8P/x//D/7//t/+v/7v/v//H/8v/v
/+//7//u//D/8f/x//H/8P/w/+//7//y//P/8//z//H/8f/y//L/8P/x//H/8P/w//D/
8P/x//L/8//1//j/9v/2//b/9v/2//f/9//4//j/+f/5//v//v/+/////////wAAAgAD
AAMAAwAEAAYABwAIAAkACQAIAAoADQAOABAAEQASABMAFQAWABgAGgAaABsAGwAcABwA
HAAdAB4AHgAeAB4AHQAeAB4AHgAfAB8AHwAeAB4AHAAcABsAGgAVABQAEQAPABAADwAM
AAsACQAHAAQAAgACAAAA/v/8//r/+f/4//X/8v/w/+//7//w/+//7//v/+3/6//q/+r/
7P/r/+v/6//p/+n/6P/o/+b/5v/n/+f/6f/p/+r/6v/n/+f/5//n/+f/5//o/+j/6P/p
/+n/6f/q/+r/6v/q/+z/7f/t/+3/7P/s/+z/7f/t/+3/7v/v//H/8v/z//P/8//z//P/
8//0//X/9f/1//b/9v/2//b/9v/3//f/9//3//f/9//3//f/9//3//b/9//3//j/+f/3
//X/9f/0//X/9//4//n/9//2//X/9P/2//b/9P/0//T/9P/0//T/9P/0//L/8v/w//D/
8P/w//D/8P/w//D/8f/x//H/8f/x/+//7//v/+//7//v//D/8P/w//D/8P/w//D/8f/x
/+//7f/t/+7/8P/w//D/8P/u/+7/7v/u//D/7//v/+//7f/t/+3/7f/v/+//7//v/+//
7//u/+7/7f/t/+3/7f/v//D/8P/w//D/8P/u/+7/7v/u//D/8P/w//D/7v/u/+7/7v/w
//D/8P/w//D/8P/w//D/7v/u/+7/7v/w//D/8P/w//D/8P/w//D/8P/w//D/8P/y//L/
8v/y//D/8P/w//D/8P/w//D/8P/w//D/8P/w//D/8P/w//D/8P/w//D/8P/w//D/8P/w
//D/8P/w//D/8v/y//L/8v/w//D/8P/w//L/8v/y//L/8P/w//D/8P/y//L/8v/y//L/
8v/y//L/8v/y//L/8v/y//L/8v/y//L/8v/y//L/8v/y//L/8v/y//L/8v/y//L/8v/y
//L/8v/y//L/8v/y//L/8v/y//T/9P/0//T/9P/0//T/9P/2//b/9v/2//T/9P/0//T/
9P/0//T/9P/0//T/9P/0//T/9P/0//T/9P/0//T/9P/1//b/9//4//f/9v/1//T/9v/2
//b/9v/2//b/9v/2//b/9v/2//b/9v/2//b/9v/0//T/9P/0//b/9v/2//b/9v/2//b/
9v/4//j/+P/4//j/+P/4//j/+P/4//j/+P/4//j/+P/4//j/+P/4//j/+P/4//j/+P/4
//j/+P/4//j/+P/4//j/+P/4//j/+P/4//j/+P/4//j/+P/4//j/+v/6//r/+v/6//r/
+v/6//r/+v/6//r/+v/6//r/+v/6//r/+v/6//r/+v/6//r//P/8//z//P/6//r/+v/6
//r/+v/7//v/+//7//v//P/9//3//v/+/////v/9//z/////////AAABAAEAAwADAAYA
BwAHAAYABgAGAAYABgAFAAIAAQD///7//P/7//v//P/8//z//P/8//z//P/8//7//f/9
//7/+//7//r/+P/7//v/+//8//3//f/8//z/+v/7//v/+//7//v//f/+//7//v/9//3/
AAAAAAAAAAAAAAIAAgD+//z//v8EAA8AHAAqADwAVgB5AKMA1gARAUABVAFNAS4BAAHH
AIYATgAnABEA+v/g/9X/0v/U/9j/2v/g/+n/8//2//f/+f/8//////8AAAAAAAAAAAIA
AAACAAMAAQAAAAAAAQABAAEAAQABAAIAAgADAAMAAQABAAEAAQACAAIAAgACAAIAAgAC
AAEAAAAAAAEAAQACAAIAAgADAAUABQAEAAMAAwADAAQABAAFAAUABQAEAAIAAwADAAMA
BgAGAAUABQAGAAcABwAHAAcABwAIAAgACAAJAAkACAAKAAoACgALAAsACwAMAA4ADAAM
AAwADAAOAA8ADwAQABAAEQARABMAEwASABIAEQATABQAFgAXABcAFwAYABoAGwAcAB0A
HQAcAB4AIQAiACIAIwAkACUAJAAkACUAJgAmACcAJwAoACYAJgAnACgAKAAoACgAJwAp
ACgAJwAnACcAJwAmACYAIgAiACEAIAAdAB4AHQAdAB4AHQAaABkAGAAXABUAFAAVABQA
EwASABMAEwATABEAEQAQABAAEQAOAA0ADQANAA0ACwAKAAoADAALAAsACwALAAsACgAK
AAgACAAJAAkABwAHAAgACAAIAAkACgALAAsACwAMAAwACgALAAsACwAOAA4ADgAOAA4A
DwAPAA8AEAAQABAAEQARABEAEgATABEAEgATABMAFQAVABUAFQAYABkAGQAZABgAGAAY
ABgAGgAbABsAGwAZABkAGQAZABkAGQAZABgAFwAXABgAGQAZABcAFwAWABYAFwAXABcA
FAAUABQAFAAWABYAFAAUABIAEgASABIAFAAUABIAEgASABIAEgASABAAEAAQABAADwAP
AA8ADwARAA8ADwAPAA8ADwAPABAAEAAQABAAEAAOAA4ADwAPAA8ADQANAA4ADgAOAA4A
DgAOAA4ADgAOABAADwAPAA8ADQANAA0ADQANAA0ADQANAA0ADQAMAAwADQANAA0ADQAP
ABAADwAOAA0ADAAMAAwADAAMAAwADAAMAAwADAAMAAwADAAMAAwADAAMAAoACgAKAAoA
CAAIAAgACAAGAAYABgAGAAQABAAEAAQAAgACAAIAAgAEAAQABAAEAAIAAgACAAIAAgAC
AAIAAgAAAAAAAAAAAAIAAgACAAIAAAAAAAAAAAAAAAAAAAAAAAIAAgACAAIAAgACAAIA
AgACAAIAAgACAAIAAgACAAIAAgACAAIAAgAEAAQABAAEAAIAAgACAAIAAgACAAIAAgAC
AAIAAgACAAIAAgACAAIAAgACAAIAAgAAAAAAAAAAAAAAAAAAAAAAAQACAAMABAADAAIA
AQAAAP7//v/+//7//v/+//7//v8AAAAAAAAAAP7//v/+//7//v/+//7//v/+//7//v/+
//7//v/+//7//P/8//z//P/+//7//v/+//7//v/+//7//P/8//z//P/8//z//P/8//z/
/P/8//z//P/8//z//P/7//r/+f/4//j/+P/4//j/+v/6//r/+v/6//r/+v/6//j/+P/5
//n/+f/5//n/+v/5//n/+v/6//7//v/+//7/AQABAAEAAgACAAEAAgABAAIAAwADAAIA
BAAEAAQABAAEAAIAAgABAAEAAAAAAAEAAAD+//z/+v/4//j/+P/4//j/9//3//j/+P/5
//n/+P/2//X/9P/0//P/8//y//L/9P/1//X/9f/1//X/9//4//b/9v/1//X/9v/2//b/
9v/2//T/9P/0//L/8v/4/wEADAAaAC4ARABfAIMAtADtACQBRgFJATQBCgHXAJwAXgAp
AA0A+P/e/8n/vv+8/8L/xP/G/83/1f/c/+P/6f/q/+//8//0//T/9P/0//L/8P/y//P/
9f/0//T/9f/1//X/9f/1//T/9P/1//X/8//z//P/8//y//L/8v/y//T/9P/0//P/8v/y
//P/8//y//L/8v/z//P/8//y//H/8//z//T/9P/1//X/9f/0//b/9//3//f/+P/4//f/
9//2/w==
         </WaveFormData>
      </LeadData>
      <LeadData>
         <LeadByteCountTotal>10000</LeadByteCountTotal>
         <LeadTimeOffset>0</LeadTimeOffset>
         <LeadSampleCountTotal>5000</LeadSampleCountTotal>
         <LeadAmplitudeUnitsPerBit>4.88</LeadAmplitudeUnitsPerBit>
         <LeadAmplitudeUnits>��V</LeadAmplitudeUnits>
         <LeadHighLimit>2147483647</LeadHighLimit>
         <LeadLowLimit>268435456</LeadLowLimit>
         <LeadID>V5</LeadID>
         <LeadOffsetFirstSample>0</LeadOffsetFirstSample>
         <FirstSampleBaseline>0</FirstSampleBaseline>
         <LeadSampleSize>2</LeadSampleSize>
         <LeadOff>FALSE</LeadOff>
         <BaselineSway>FALSE</BaselineSway>
         <ExcessiveACNoise>FALSE</ExcessiveACNoise>
         <MuscleNoise>FALSE</MuscleNoise>
         <LeadDataCRC32>121719724</LeadDataCRC32>
         <WaveFormData>
GgAaABoAGgAdAB4AHwAgACMAJAAlACYAKAAoACgAKAApACoAKwAsAC0ALgAvADAAMQAy
ADMANAA1ADYANwA4ADYANgA2ADYANgA2ADYANgA1ADQAMwAyAC8ALgAtACwAKQAoACcA
JgAkACIAIAAeABsAGgAZABgAFgAUABIAEAAPAA4ADQAMAAsACgAJAAgABwAGAAUABAAE
AAQABAAEAAMAAgABAAAAAAAAAAAAAAAAAAAAAAAAAP7//v/+//7///8AAAEAAgAAAAAA
AAAAAAIAAgACAAIABAAEAAQABAAEAAQABAAEAAQABAAEAAQABgAGAAYABgAEAAQABAAE
AAUABgAHAAgACAAIAAgACAAGAAYABgAGAAQABAAEAAQABAAEAAQABAAGAAYABgAGAAUA
BAADAAIAAgACAAIAAgACAAIAAgACAAAAAAAAAAAAAAAAAAAAAAD+//7//v/+//7//v/+
//7//v/+//7//v/+//7//v/+//7//v/+//7//v/+//7//v/8//z//P/8//z//P/8//z/
/P/8//z//P/8//z//P/8//r/+v/6//r//P/8//z//P/8//z//P/8//z//P/8//z/+v/6
//r/+v/4//j/+P/4//r/+v/6//r/+P/4//j/+P/6//r/+v/6//j/+P/4//j/+P/4//j/
+P/4//j/+P/4//j/+P/4//j/+P/4//j/+P/4//j/+P/4//j/+P/4//j/+v/6//r/+v/4
//j/+P/4//j/+P/4//j/+P/4//j/+P/4//j/+P/4//j/+P/4//j/+P/4//j/+P/4//j/
+P/4//j/+P/4//j/9v/2//b/9v/3//j/+f/6//j/+P/4//j/9v/2//b/9v/2//b/9v/2
//T/9P/0//T/9v/2//b/9v/2//b/9v/2//b/9v/2//b/9v/2//b/9v/2//b/9v/2//b/
9v/2//b/9P/0//T/9P/2//b/9v/2//j/+P/4//j/+P/4//j/+P/4//j/+P/4//b/9v/2
//b/+P/4//j/+P/4//j/+P/4//b/9v/2//b/+P/4//j/+P/2//b/9v/2//b/9v/2//b/
+P/4//j/+P/2//b/9v/2//b/9v/2//b/9v/2//b/9v/0//T/9P/0//b/9v/2//b/9v/2
//b/9v/2//b/9v/2//T/9P/0//T/9v/2//b/9v/2//b/9v/2//T/9P/0//T/9v/2//b/
9v/2//b/9v/2//T/9P/0//T/9v/2//b/9v/2//b/9v/2//T/9P/0//T/9v/2//b/9v/0
//T/9P/0//b/9v/2//b/9P/0//T/9P/2//b/9v/2//T/9P/0//T/9P/0//T/9P/2//b/
9v/2//b/9v/2//b/9v/2//b/9v/0//T/9P/0//T/9P/0//T/9P/0//T/9P/0//T/9P/0
//T/9P/0//T/9v/2//b/9v/0//T/9P/0//b/9v/2//b/9f/0//P/8v/z//T/9f/2//T/
9P/0//T/9P/0//T/9P/0//T/9P/0//T/9P/0//T/9P/0//T/9P/2//b/9v/2//T/9P/0
//T/9v/2//b/9v/0//T/9P/0//T/9P/0//T/9v/2//b/9v/2//b/9v/2//b/9v/2//b/
9P/0//T/9P/2//b/9v/2//b/9v/2//b/9v/2//b/9v/2//b/9v/2//b/9v/2//b/9v/2
//b/9v/2//b/9v/2//T/9P/0//T/9v/2//b/9v/0//X/9f/1//f/9//3//f/9//3//j/
+P/2//f/9//5//v//P/8//3//f/9//z//P/8//z//v/+//3//f/9//3//v///wAAAQD/
///////+//7//v/+//z//P/7//v/+//5//n/+f/4//f/9//4//j/+//7//v/+f/4//f/
9//3//j/+P/4//f/9//3//j/+P/4//j/+v/6//j/+P/4//j/+P/4//j/9v/1//L/7f/l
/+H/4f/l/+v/9/8JACAANwBVAIEArwDVAO8A/AD9AO0A1QC0AJEAdQBkAFMAPQArAB4A
EAAFAP//+f/5//r/+f/3//b/+P/6//z/+v/5//n/+f/4//f/9//3//f/9v/2//b/9v/1
//X/9v/4//j/9//3//n/+v/6//r/+v/6//n/+P/5//n/+f/5//n/+f/4//j/+P/4//j/
+P/6//r/+v/8//v/+v/5//b/+P/4//f/9//5//n/+v/6//j/+P/4//j/+P/5//n/+P/6
//v/+//8//r/+v/6//r//P/8//z//P/8//z//v/+/////////wAAAAAAAAEAAQAAAAEA
AQABAAUABgAGAAYABQAGAAgACQAIAAgACgALAAwADQAPAA8ADQAQABIAFAATABQAFQAW
ABcAGAAaABsAGgAcAB0AHQAcAB0AHQAeACIAIgAiACMAIQAhACEAIQAhACAAIAAgACEA
HgAeABwAHAAbABkAFwAWABUAFAATABIAEAAMAAsADAAKAAkABgAEAAMAAwACAAAA///+
//3//P/7//r/+v/5//n/+f/5//j/9//3//f/9f/1//X/9P/z//L/8v/z//X/9v/2//b/
9f/1//X/9v/0//T/9P/0//b/9v/3//f/9//3//f/9//2//b/9v/3//n/+f/6//r/+v/6
//v//P/6//v/+//7//v//P/8//v/+//8//z//P////////////7//f/9//z//v/+//7/
/v/+//7//P/8//3//f/+//7//v/8//z//P/8//z//P/8//v/+//7//v/+//6//r/+v/5
//n/+P/4//n/+f/4//f/9//4//j/+P/4//j/+P/4//j/9//3//f/9f/0//T/9P/2//b/
9v/2//T/9P/0//T/8v/y//P/8//1//T/8//z//L/8//z//L/9P/0//T/9P/y//L/8v/y
//P/8v/y//T/9P/0//T/9P/0//T/8//z//L/8v/y//H/8//y//L/8v/y//L/8v/y//L/
8v/y//L/8v/y//L/8v/y//L/8P/w//D/8P/y//L/8v/y//L/8v/y//L/8v/y//L/8v/y
//L/8v/y//D/8P/w//D/8P/w//D/8P/w//D/8P/w//L/8v/y//L/8v/y//L/8v/w//D/
8P/w//L/8v/y//L/8P/w//D/8P/y//L/8v/y//T/9P/0//T/8//y//H/8P/y//L/8v/y
//T/9P/0//T/8v/y//L/8v/y//L/8v/y//L/8v/y//L/8v/y//L/8v/y//L/8v/y//T/
9P/0//T/9P/0//T/9P/0//T/9P/0//T/9P/0//T/8v/z//P/8//z//P/8//z//X/9f/2
//b/9v/3//f/+f/5//r/+v/7//v/+//6//r/+v/6//z//P/9//3//f/9////////////
/f/9//3//P/6//r/+v/4//j/9//3//f/+f/5//n/+P/5//n/+v/6//3//f/9//v/+P/3
//f/9//4//j/+P/3//n/+f/6//r/+v/6//z//P/6//r/+v/6//r/+v/6//j/+f/2//P/
7f/p/+n/6f/t//X/AwAWAC8ASwBxAJ0AxwDnAPgA/QDxANcAtgCTAHUAaABhAE8AOQAq
AB4AEwANAAcABQACAP3/+/8AAAIABAAEAAQAAwADAAMAAgABAAEAAQABAAAAAAAAAAAA
/////wAAAAAAAP/////9//7//v/+////AAAAAAAA//////////8BAAEAAAAAAP7//v/+
//7//v/+//7/AAD+//7//v/8//z//P/7//v//P/9////AAD+//7//v/+//z//f/9//z/
/v//////AAD+//7//v/+//z//P/8//z//P/8//7//v////////8AAAAAAAABAAEAAAAB
AAEAAQADAAQABAAEAAcACAAKAAsACgAKAAwADQAQABEAEwATABEAFAAWABgAGQAaABsA
HAAdAB4AIAAhACIAJAAlACUAKAApACkAKgAqACoAKgArACsAKwArACsAKwAqACoAKgAp
ACYAJgAkACIAIQAfAB0AGwAZABcAFQAUABIADgANAAwACgAJAAYABAADAAMAAgD///3/
+//5//r/+f/4//j/9//3//f/9//2//X/9f/1//X/9f/1//T/9f/0//T/9f/1//b/9v/2
//P/8//z//T/8v/y//L/8v/0//T/9f/1//X/9f/1//X/9v/2//b/9//3//f/+P/4//j/
+P/5//r/+P/5//n/+f/7//z//P/7//v//P/8//z/+//7//v/+//5//n/+v/6//z//P/8
//z//P/8//r/+v/5//n/+v/6//z/+v/6//r/+P/4//j/+P/3//f/9//3//f/9v/2//b/
9f/1//T/9P/3//f/9v/1//P/9P/0//T/9P/0//T/9P/0//P/8//z//P/8v/y//L/8v/y
//L/8v/y//L/8v/y/+7/7v/v/+//8P/w//D/8f/x//H/8P/u//D/8P/w//D/8P/w//D/
8P/t/+z/7P/u/+7/7v/u/+7/7v/u/+3/7f/w//D/8P/v//H/8P/v/+7/7f/s/+z/7P/s
/+z/6v/q/+r/6v/r/+z/7f/u/+z/7P/s/+z/7v/u/+7/7v/u/+7/7v/u/+z/7P/s/+z/
6v/q/+r/6v/q/+r/6v/q/+r/6v/q/+r/6v/q/+r/6v/s/+z/7P/s/+z/7P/s/+z/6v/q
/+r/6v/q/+r/6v/q/+r/6v/q/+r/6v/q/+r/6v/q/+r/6v/q/+r/6v/q/+r/6v/q/+r/
6v/q/+r/6v/q/+r/6v/q/+r/6v/q/+r/6v/q/+r/6v/r/+n/6f/p/+n/6f/p/+n/6f/q
/+r/6v/r/+3/7//v//D/7v/v/+//7//u/+7/7v/u//L/8v/z//P/8//z//P/8//z//P/
8//z//H/8P/u/+7/7v/s/+z/6//r/+v/6//r/+v/6v/p/+n/6P/o/+n/6f/q/+n/6f/p
/+j/5//n/+b/5//n/+j/6f/o/+j/6P/o/+r/6v/q/+r/6v/q/+r/6v/q/+j/5//m/9//
2f/V/9X/2f/h/+v/+/8QACsASwBzAKEAxQDfAOoA5wDTALMAlABxAFsATgA9ACkAFwAK
AP7/8//t/+f/5//o/+f/6f/s/+z/7P/s/+7/7f/t/+3/7v/t/+3/7f/t/+z/7P/s/+z/
6//r/+z/6v/q/+n/6f/p/+r/6v/q/+3/7v/u/+7/7f/t/+3/7f/t/+3/7P/s/+r/6v/q
/+r/7P/s/+z/7v/u/+7/7v/s/+7/7v/t/+3/7f/t/+7/7v/u/+7/7v/u/+7/7//v/+7/
7v/v/+//8P/w//D/8P/w//D/8P/w//D/8P/w//L/8v/1//X/9f/2//b/9v/3//f/+P/5
//n/+f/9//7//v/+//3//v8AAAEAAgACAAQABQAGAAcACQAJAAkADAAOABAAEwAUABUA
FgAXABgAGgAbABwAHgAfAB8AIgAjACMAJAAmACYAJgAnACUAJQAlACUAJQAkACQAJAAj
ACAAIAAeABwAGwAZABcAEwARAA8ADQAMAAoABgAFAAIAAAD///z/+v/5//n/+P/2//X/
9P/z//D/7//u/+7/7f/t/+3/7f/s/+v/6//r/+v/6//r/+r/6//q/+r/6//p/+r/6v/q
/+n/6f/p/+r/6v/q/+r/6v/r/+z/7v/v/+//7//v/+//7v/u/+7/7//x//H/8v/y//L/
8v/z//T/8v/z//P/8//z//T/9P/z//P/9P/0//T/9//3//f/9//3//f/+P/4//j/+P/4
//j/+P/4//b/9v/1//X/9v/2//j/9v/2//b/9P/0//T/9P/z//P/8//z//X/9P/0//T/
8//z//L/8v/z//P/8v/x/+//8P/w//D/8v/y//L/8v/w/+//7//v//H/8P/w//D/7v/u
/+7/7v/u/+7/7v/u/+z/7P/t/+3/7f/s/+v/6//u/+//7//u/+7/7v/u/+7/7P/s/+z/
7P/r/+r/6v/s/+z/7P/s/+z/7v/u/+3/7f/s/+z/7P/r/+v/7P/q/+r/6v/q/+z/7P/s
/+z/6v/q/+r/6v/q/+r/6v/q/+r/6v/q/+r/6P/o/+j/6P/o/+j/6P/o/+r/6v/q/+r/
6P/o/+j/6P/o/+j/6P/o/+j/6P/o/+j/6P/o/+j/6P/o/+j/6P/o/+j/6P/o/+j/6v/q
/+r/6v/o/+j/6P/o/+j/6P/o/+j/6P/o/+n/6f/r/+v/6//r/+v/6//r/+z/7v/u/+//
7//v/+//8P/w//H/8f/x//D/8P/w//D/8v/y//P/8//z//H/8f/x//H/8//z//P/8//y
//D/8P/w/+7/7v/t/+3/6//r/+v/6//q/+n/6f/q/+r/6//r/+v/6f/o/+f/5//n/+j/
6P/o/+f/5//n/+j/6v/q/+r/7P/s/+z/7P/s/+z/7P/s/+z/7v/t/+r/5//h/9n/2f/b
/+P/7f/9/xAAKQBJAG8AnQDHAOMA8ADxAOEAwwCgAHsAYQBWAEcAMwAhABYACgABAPn/
8//x//D/7//v//D/8v/y//b/9P/z//P/8//w/+//7//v//H/8P/w//D/7v/t/+3/7v/w
//D/7//v/+//8P/w//D/8P/w/+//7v/v/+//7//v/+//7//u/+7/8P/w//D/8P/w//D/
8P/y//L/8v/y//D/8v/y//H/8f/x//H/8v/y//L/8v/y//L/8v/z//P/8v/y//P/8//0
//T/9P/0//T/9P/0//T/9P/2//b/+P/4//n/+f/5//r/+v/6//v/+//8//3//f/9////
AAAAAAAAAQACAAQABQAIAAgACgALAA4ADwARABEAEwAWABgAGgAZABoAGwAcAB8AIAAi
ACMAJAAmACcAJwAoACkAKQAqAC0ALgAvADEALwAvAC8ALwAvAC4ALgAuAC0AKgAqACgA
JQAjACAAHQAbABkAFwAVABQAEgAOAA0ACgAIAAcABAACAAEAAQAAAAAA///+//3/+v/5
//j/+P/5//n/+f/5//b/9f/1//X/9f/1//X/9P/1//T/9P/1//X/9v/2//b/9f/1//X/
9v/2//b/9v/2//b/9v/3//f/9//3//f/9//4//j/+P/5//n/+f/6//r/+v/6//v//P/+
////////////AAAAAP////8AAAAAAAD///////////////8AAAAAAgACAAIAAgACAAIA
AAAAAAEAAQACAAIAAgAAAAAAAAACAAIAAgACAAEAAQABAAEAAQAAAAAAAAABAAEAAAAA
AAEAAQAAAP///f/+//7//v8AAAAAAAAAAP7//f/9//3//f/8//z//P/+//7//v/+//7/
/v/+//7//P/8//3//f////7//f/9//7///////7//v/+//7//v/+//7//v/+//3//P/8
//7//v/+//7//v/+//7//f/9//7//v/+//3////+//7//v/+//7//P/8//z//P/8//z/
/P/8//3//v///wAA/v/+//7//v/8//z//P/8//z//P/8//z//P/8//z//P/+//7//v/+
//z//P/8//z//f/+////AAD+//7//v/+/wAAAAAAAAAAAAAAAAAAAAD+//7//v/+//7/
/v/+//7//v/+//7//v/+//7//v/+//7//v/+//7/AQABAAEAAQABAAEAAQABAAMABAAE
AAQABQAFAAcABwAGAAYABwAHAAkACAAIAAgACAAKAAoACwAJAAkACQAJAAcABwAHAAcA
BwAHAAYABAAEAAQAAgACAAEAAQABAAEA//////7//f/+/wAAAQADAAEAAQD///7//f/9
//3//v8AAAAA//////3//v/+//7/AAACAAIAAgAAAAAAAAAAAAAAAAAAAP///v/5//P/
8f/v/+//9f/9/wsAHgA1AFMAeQCnAM8A6wD6APsA6QDNAKoAhwBtAGQAWwBLADsALAAe
ABUADwALAAkACAAHAAcABgAGAAYACAAIAAcABwAHAAYABQAFAAUABwAGAAYABgAEAAMA
AwAEAAQABAADAAMABQAGAAYABgAFAAYABgAGAAUABQAFAAUABwAHAAYABgAGAAYABgAG
AAgACAAIAAoACgAKAAoACAAIAAgABwAHAAkACQAKAAoACgAKAAoACgAKAAsACwAKAAoA
CwALAAwACgAKAAoACgAMAAwADAAMAAoACgAMAAwACwALAAsADAAOAA4ADwAPABAAEQAR
ABEAEwAUABQAFAAVABYAGAAZABgAGAAaABsAHgAfACEAIQAhACQAJgAoACsALAAtAC4A
LQAuADAAMQAyADQANQA1ADYANwA3ADgAPAA8ADwAPQA9AD0APQA9AD0APAA8ADwAOQA2
ADYANAA0ADMAMQAvACsAKQAnACUAJAAiAB4AHQAcABoAGQAWABQAEwATABIAEAAPAA4A
DQAMAAsACgAKAAsACwALAAsACAAHAAcABwAJAAkACQAIAAcABgAGAAcABQAGAAYABgAH
AAcABwAIAAgACAAIAAgACAAIAAkACQAHAAcABwAHAAgACAAIAAkACQAJAAoACgAIAAgA
CQAKAAoACwALAAsACQAKAAoACQALAAwADAAMAAsACwALAAsADQANAA4ADgAMAAwADAAM
AAwADAAKAAoADQANAA4ADgAMAAoACgAKAAoACgAKAAoACwALAAsACwAJAAgACAAIAAcA
BwAGAAYABQAFAAQAAwADAAQABAAEAAYABgAGAAYACAAHAAcABwAFAAQABAAEAAIAAgAC
AAIAAgACAAIAAgACAAIAAwADAAEAAAD/////AAABAAEAAAAAAAAAAAAAAAAAAAAAAAAA
AQAAAAAAAgACAAIAAgACAAIAAgABAAEAAgACAAIAAQD///7/AAAAAAAAAAAAAAAAAAAA
AAAAAAAAAAAA/v/+//7//v/+//7//v/+//z//P/8//z//P/8//z//P/8//z//P/8//z/
/P/8//z//P/8//z//P/6//r/+v/6//z//P/8//z//P/8//z//P/6//r/+v/6//z//P/8
//z//P/8//z//P/8//z//P/8//z//P/8//z/+v/6//r/+v/6//r/+v/6//z//P/8//z/
+v/6//r/+v/6//r/+//7//v/+//7//v/+//7//v//P/8//z//f/9//////8AAAAA////
/////v8AAAAAAAACAAAAAQABAAEAAwADAAMAAwADAAMAAwADAAEA/v/9//z/+v/6//n/
+f/7//v/+//7//r/+f/5//r/+P/5//n/+f/3//b/9f/1//X/9v/2//b/9f/1//X/9v/4
//j/+P/6//j/+P/4//j/+P/4//j/+P/4//n/9v/x/+v/5//l/+f/6//z/wEAFAAtAEsA
cQCfAMkA5wD6AP8A7QDPAKwAiQBxAGAAUQA9ACkAGAAKAAEA+//1//X/9v/z//P/9v/2
//b/+v/6//n/+f/5//b/9f/1//X/9//2//b/9v/2//X/9f/2//T/9P/z//P/9f/2//b/
9v/1//b/9v/2//X/9f/1//X/9f/1//T/9P/2//b/9v/2//X/9P/z//T/9//4//n/+P/5
//j/9v/1//f/9//4//j/9v/2//b/9v/3//n/+v/6//n/+f/4//j/+v/6//r/+v/6//r/
+v/6//r/+v/8//z/////////AAD+//7//////wAAAQABAAEABQAGAAYABgAHAAgACgAL
AAoACgAMAA0ADgAPABEAEQARABQAFgAYABsAHAAdAB4AIQAiACQAJQAmACgAKQApACoA
KwArACwALAAsACwALQAuAC8AMAAxAC8ALgAuAC4ALQAqACoAKAAlACMAIAAdAB0AGwAZ
ABcAFAASAA4ADQAKAAgABwAEAAEA///+//z/+v/5//j/9//3//f/9//4//X/9f/1//X/
8v/x//H/8f/x//H/8f/w/+//7v/u/+//8f/y//L/8v/v/+//7//w//L/8v/y//L/8P/w
//H/8f/x//H/8f/x//T/9P/0//X/9P/z//P/8v/0//T/9f/2//j/+f/5//n/9//4//j/
9//5//r/+v/6//v/+//7//v/+//7//z//P/6//r/+v/6//z//P/6//r/+f/5//r/+v/6
//j/+P/4//r/+v/6//r/9//3//f/9//5//j/+P/4//X/9f/0//T/9f/1//T/8//z//T/
9P/0//L/8v/y//L/8//z//T/9f/z//L/8v/y//L/8v/y//L/8v/y//L/8v/y//L/8//z
//H/8P/v/+//8v/z//P/8v/w//D/8P/w//L/8v/y//L/7//u/+7/8P/w//D/8P/w//D/
8P/v/+//8P/w//D/7//x//L/8P/w//D/8P/u/+7/7v/u/+7/7v/u/+7/8P/w//D/8P/w
//D/8P/w//D/8P/w//D/7v/u/+7/7v/w//D/8P/w//D/8P/w//D/7v/u/+7/7v/w//D/
8P/w/+7/7v/u/+7/8P/w//D/8P/w//D/8P/w//D/8P/w//D/8P/w//D/8P/y//L/8v/y
//D/8P/w//D/8P/w//D/8P/w//D/8P/w//L/8v/y//L/8P/w//D/8P/y//L/8v/y//L/
8v/y//L/8v/y//L/8v/y//L/8v/y//L/8v/y//L/8v/y//L/8v/y//L/8v/y//L/8v/y
//L/8v/y//L/8v/y//L/8v/y//T/9P/0//T/9P/0//T/9P/2//b/9v/2//T/9P/0//T/
9P/0//T/9P/0//T/9P/0//T/9P/0//T/8v/y//L/8v/z//T/9f/2//X/9P/z//L/9P/0
//T/9P/0//T/9P/0//T/9P/0//T/9v/2//b/9v/0//T/9P/0//T/9P/0//T/9P/0//T/
9P/2//b/9v/2//T/9P/0//T/9P/0//T/9P/2//b/9v/2//T/9P/0//T/9P/0//T/9P/0
//T/9P/0//b/9v/2//b/9v/2//b/9v/2//b/9v/2//b/9v/2//b/9v/2//b/9v/2//b/
9v/2//b/9v/2//b/9v/2//b/9v/0//T/9P/0//b/9v/2//b/9v/2//b/9v/0//T/9f/1
//X/9f/1//X/9f/1//X/9v/4//j/+f/5//r/+f/5//j/+f/5//n/+P/4//j/+P/6//v/
/f/+/////f/9//3//f/7//v/+//7//r/+P/4//j/9//4//j/+f/3//f/9//3//j/9//3
//j/9//3//b/9f/2//b/9v/3//X/9v/2//b/8//z//P/9P/2//b/9v/4//j/+P/4//j/
+v/6//r/+v/4//n/9v/v/+f/4//j/+n/7//5/wcAHAA3AFcAfwCtANUA8QAAAfsA6QDN
AKwAiQBxAGYAVwBBADMAKAAcABUACwAFAAMABAADAP///v8AAAIAAgAAAP///////wAA
/////////f/8//z//P/8//v/+//8//7//v/9//3/+//8//z//P/7//z//P/8//3//f/9
//3//f/9//z//P/+//7//v/+/wAAAAAAAAIAAAAAAAAA/v8CAAIAAQABAP////8AAAAA
AgACAAIAAgACAAMAAwACAAIAAwADAAQABAAEAAQABAAEAAQABAAEAAYABgAIAAgABwAH
AAcACAAKAAoACwALAAwADQANAA0ADQAOAA4ADgAPABAAEgATABQAFAAWABcAGAAZABsA
GwAZABwAHgAgACEAIgAjACQAJQAmACgAKQAoACoAKwArACwALQAtAC4AMAAwADAAMQAx
ADEAMQAxADMAMgAyADIALwAsACwAKgApACkAKAAnACUAIwAhAB8AIAAeABoAGQAaABgA
FwAUABQAEwATABIAEAAPAA4ADQAMAAsACgAKAAkACQAJAAkACgAJAAkACQAHAAcABwAG
AAYABgAHAAkACAAIAAcABgAHAAcABwAIAAgACAAIAAgACAAIAAkACQALAAsACwALAAoA
CgAKAAsACwALAAwADAAOAA4ADwAQABAAEQARABEAEQASABIAEQARABIAEgASABEAEQAR
ABEAEgATABUAFgAUABQAFAAUABQAFAASABIAEQARABIAEgAUABIAEgASABIAEgASABIA
EQARABEAEQATABIAEgASAA8ADwAOAA4ADwAPAA4ADQAPABAAEAAQAA4ADgAOAA4ADgAN
AA0ADQANAAwADAAMAAwADAAMAAwADgAOAA4ADgAMAAwADQANAA0ADAALAAsACgALAAsA
CgAMAAwADAAMAAwADAAMAAwACwAKAAoADAAMAAwADAAMAAwADAALAAsADAAMAAwACwAN
AA4ADQAMAAsACgAKAAoACgAKAAoACgAKAAoADAAMAAwADAAKAAoACgAKAAoACgAKAAoA
CAAIAAgACAAGAAYABgAGAAQABAAEAAQAAgACAAIAAgAEAAQABAAEAAIAAgACAAIAAgAC
AAIAAgAAAAAAAAAAAAIAAgACAAIAAAAAAAAAAAAAAAAAAAAAAAIAAgACAAIAAgACAAIA
AgACAAIAAgACAAIAAgACAAIAAgACAAIAAgAEAAQABAAEAAQABAAEAAQABAAEAAQABAAE
AAQABAAEAAQABAAEAAQABAAEAAQABAACAAIAAgACAAIAAgACAAIABAAEAAQABAAEAAQA
BAAEAAIAAgACAAIAAAAAAAAAAAACAAIAAgACAAAAAAAAAAAAAAAAAAAAAAACAAIAAgAC
AAIAAgACAAIAAAAAAAAAAAAAAAAAAAAAAAAAAAAAAAAAAAAAAAAAAAAAAAAAAAAAAAAA
AAAAAAAAAAAAAAAAAAAAAAAAAAAAAAAAAAAAAAAAAAAAAAAAAAD+//7/////////////
/////f/9//3//v/+//7//////wEAAQACAAIABQAFAAUABAAEAAQABAAGAAQABQAFAAUA
BwAHAAcABwAFAAUABQAFAAUABAAFAAYAAgACAAEAAQD//////////wAA/////wAA/v//
///////9//z/+//7//r/+v/5//j/+P/5//r//P/8//z//P/+//z//P/8//z//P/8//z/
/P/8//n/+P/1/+//5//n/+v/7//3/wcAHAAzAE0AcwCfAMsA6wACAQUB9wDfAMAAnQB7
AGgAXQBLADUAJAAWAAsABQD///v/+v/7//3//v8AAAIABAACAAEAAQABAP7//f/9//3/
///+//7//v/+//3//f/+//7//v/9//3//f/+//7//v/+//7//f/8//3//f/9//3//f/9
//z//P/6//r/+v/6//r/+v/6//z//P/8//z/+v/+//7//f/9//////8AAAAAAAAAAAAA
AAAAAA==
         </WaveFormData>
      </LeadData>
      <LeadData>
         <LeadByteCountTotal>10000</LeadByteCountTotal>
         <LeadTimeOffset>0</LeadTimeOffset>
         <LeadSampleCountTotal>5000</LeadSampleCountTotal>
         <LeadAmplitudeUnitsPerBit>4.88</LeadAmplitudeUnitsPerBit>
         <LeadAmplitudeUnits>��V</LeadAmplitudeUnits>
         <LeadHighLimit>2147483647</LeadHighLimit>
         <LeadLowLimit>268435456</LeadLowLimit>
         <LeadID>V6</LeadID>
         <LeadOffsetFirstSample>0</LeadOffsetFirstSample>
         <FirstSampleBaseline>0</FirstSampleBaseline>
         <LeadSampleSize>2</LeadSampleSize>
         <LeadOff>FALSE</LeadOff>
         <BaselineSway>FALSE</BaselineSway>
         <ExcessiveACNoise>FALSE</ExcessiveACNoise>
         <MuscleNoise>FALSE</MuscleNoise>
         <LeadDataCRC32>3312520793</LeadDataCRC32>
         <WaveFormData>
IAAgACAAIAAhACIAIwAkACUAJgAnACgAKQAqACsALAAvADAAMQAyADQANAA0ADQANwA4
ADkAOgA8ADwAPAA8ADwAPAA8ADwAPAA8ADwAPAA7ADoAOQA4ADYANAAyADAALQAsACsA
KgAoACYAJAAiAB8AHgAdABwAGgAYABYAFAASABIAEgASAA8ADgANAAwACwAKAAkACAAI
AAgACAAIAAYABgAGAAYABgAGAAYABgAGAAYABgAGAAQABAAEAAQABQAGAAcACAAGAAYA
BgAGAAgACAAIAAgACAAIAAgACAAIAAgACAAIAAgACAAIAAgACgAKAAoACgAIAAgACAAI
AAoACgAKAAoACgAKAAoACgAKAAoACgAKAAoACgAKAAoACAAIAAgACAAKAAoACgAKAAkA
CAAHAAYABgAGAAYABgAEAAQABAAEAAQABAAEAAQABAAEAAQABAADAAIAAQAAAAIAAgAC
AAIAAAAAAAAAAAACAAIAAgACAAAAAAAAAAAAAAAAAAAAAAAAAAAAAAAAAP7//v/+//7/
/v/+//7//v/+//7//v/+//7//v/+//7//v/+//7//v/+//7//v/+//7//v/+//7//P/8
//z//P/6//r/+v/6//z//P/8//z/+v/6//r/+v/8//z//P/8//z//P/8//z/+v/6//r/
+v/6//r/+v/6//r/+v/6//r/+P/4//j/+P/4//j/+P/4//j/+P/4//j/+P/4//j/+P/4
//j/+P/4//b/9v/2//b/+P/4//j/+P/2//b/9v/2//b/9v/2//b/+P/4//j/+P/2//b/
9v/2//b/9v/2//b/9P/0//T/9P/1//b/9//4//b/9v/2//b/9P/0//T/9P/0//T/9P/0
//L/8v/y//L/9P/0//T/9P/0//T/9P/0//L/8v/y//L/8v/y//L/8v/y//L/8v/y//L/
8v/y//L/8P/w//D/8P/y//L/8v/y//T/9P/0//T/8v/y//L/8v/y//L/8v/y//L/8v/y
//L/8v/y//L/8v/y//L/8v/y//D/8P/w//D/8P/w//D/8P/u/+7/7v/u//D/8P/w//D/
8P/w//D/8P/u/+7/7v/u/+7/7v/u/+7/7P/s/+z/7P/q/+r/6v/q/+r/6v/q/+r/7P/s
/+z/7P/q/+r/6v/q/+j/6P/o/+j/6v/q/+r/6v/q/+r/6v/q/+j/6P/o/+j/6P/o/+j/
6P/o/+j/6P/o/+j/6P/o/+j/6P/o/+j/6P/o/+j/6P/o/+b/5v/m/+b/5v/m/+b/5v/o
/+j/6P/o/+j/6P/o/+j/5v/m/+b/5v/o/+j/6P/o/+b/5v/m/+b/5P/k/+T/5P/l/+b/
5//o/+b/5v/m/+b/5v/m/+b/5v/k/+T/5P/k/+T/5P/k/+T/5P/k/+T/5P/k/+T/5P/k
/+T/5P/k/+T/5v/m/+b/5v/k/+T/5P/k/+T/5P/k/+T/4v/i/+L/4v/j/+T/5f/m/+X/
5P/j/+L/4v/i/+L/4v/i/+L/4v/i/+L/4v/i/+L/5P/k/+T/5P/i/+L/4v/i/+L/4v/i
/+L/5P/k/+T/5P/i/+L/4v/i/+L/4v/i/+L/5P/k/+T/5P/k/+T/5P/k/+T/5P/k/+T/
4v/i/+L/4v/k/+T/5P/k/+T/5P/k/+T/5P/k/+T/5P/k/+T/5P/k/+L/4v/i/+L/5P/k
/+T/5P/k/+T/5P/k/+L/4v/i/+L/5P/k/+T/5P/i/+P/4//j/+X/5v/m/+b/5P/k/+T/
5f/l/+b/5v/o/+r/6v/q/+r/6v/q/+r/6v/p/+n/6//r/+v/6//r/+v/7f/u/+//8P/u
/+7/7f/s/+3/7f/t/+3/6//r/+v/6//o/+j/6P/o/+j/6P/o/+j/6//r/+v/6P/o/+f/
5//n/+j/6P/n/+f/5//n/+f/5//p/+v/7P/s/+r/6v/q/+n/6f/p/+n/6P/n/+P/3v/X
/9L/0P/Q/9b/4P/w/wUAHAA2AFwAhgCoAMEA1ADaANQAwQCoAI8AdgBnAFgARAA1ACUA
FgALAAAA+v/2//T/8//x//H/8f/y//P/8f/v/+3/7f/v/+3/7f/u/+7/7v/s/+z/7P/s
/+v/6//t/+//7//v//H/8v/y//L/8P/w//D/7//x//H/8f/y//L/8v/y//H/8f/x//H/
8f/y//P/8//z//P/9P/1//X/9P/0//T/9P/2//f/9//4//j/9v/2//f/9f/1//X/9v/2
//f/9//3//f/9//3//f/+P/5//r/+//5//r/+v/8//z//P/8//z//f/9//3//v/+/wAA
AAAAAAIAAwADAAMAAgACAAQABgAIAAgACgALAAoACwANAA4ADgAQABEAEwATABQAFQAW
ABUAFgAYABkAGwAcABwAHAAdAB0AHgAgACEAIgAjACMAIQAhACEAIQAjACMAIQAhACIA
IAAgAB4AHwAcABsAGQAYABcAFwAWABQAEgAOAA0ADgAMAAoACAAIAAcABwAGAAMAAwAB
AAEAAAD////////8//v/+//6//r/+f/5//n/+f/5//n/+P/4//j/+P/4//r/+v/6//r/
+f/5//n/+v/6//r/+v/6//v/+//7//z//P/8//z//P/8//z//P/9//////8AAAAAAAAA
AAEAAgACAAMAAwADAAMABAAEAAMAAwAEAAUABQAFAAUABQAFAAMAAwAEAAQABAAEAAQA
BAAEAAQABAAEAAMAAwAEAAQAAwADAAMAAgAEAAQABAAEAAQAAwADAAQABAAEAAIAAgAC
AAIAAgACAAIAAgACAAAA/v/+//////8BAAEAAQABAAEAAQAAAAAAAAAAAAAAAAAAAP//
//////7//v/+//7//////////v/+//7//v/+//7////////////+//7//v/8//z//P/8
//3//f/9//3//f/+//7//v/+//7//f/9//z//P/8//z//P/8//7//v/+//7//v/+//7/
/v/+//7//v/+//7//v/+//7//P/8//z//P/8//z//P/8//z//P/8//z//v/+//7//v/8
//z//P/8//z//P/8//z//v/+//7//v/8//z//P/8//z//P/8//z//v/+//7//v/8//z/
/P/8//7//v/+//7//P/8//z//P/8//z//P/8//7//v/+//7//P/8//z//P/+//7//v/+
/wAAAAAAAAAA/v/+//7//v/8//z//P/8//7//v/+//7//v/+//7//v/8//z//P/8//7/
/v/+//7//v/+//7//v/8//z//P/8//7//v/+//7//P/9//3//f/9//7//v/+/wAAAAAA
AAEA//8AAAAAAgAEAAQABAAEAAQABAAEAAQABQAFAAcABwAHAAcABwAHAAgACAAIAAgA
CAAIAAcABgADAAMAAwADAAEAAQABAAEAAgACAAIAAgACAAIAAgACAAUABQAFAAIAAgAB
AAEAAQAAAAAA/////wAAAQACAAMAAQADAAQABAAEAAQABAADAAMAAwADAAIAAwD///z/
9f/w/+7/7v/u//T/AgATACgAQgBiAIoAsgDRAOQA8ADsANkAwACjAIwAgQB6AGoAVwBH
ADgALQAkABwAFgASAAsACQANAA8ADgAPAA8ADQALAAsACwAJAAkACgAKAAoACAAIAAoA
CgAJAAkACAAJAAgABwAHAAgACAAIAAYABgAGAAUABQAFAAUABgAIAAgACAAHAAUABQAF
AAUABQAFAAQAAwAFAAYABwAHAAQABAAEAAQABgAHAAcACAAGAAQABAAFAAUABQAFAAYA
BgAHAAcABwAFAAUABQAFAAMAAwADAAMAAQACAAIABAAGAAYABgAGAAkACQAJAAoACAAK
AAoACgAMAA0ADQANABAAEAASABQAEgASABQAFQAWABcAGQAaABoAHAAdAB8AHwAgACEA
IgAjACQAJgAnACkAKgAqACoALQAtAC4AMAAvADAAMQAxADEAMQAxADEAMQAxAC8ALwAu
ACwALAAqACkAJgAlACMAIQAfAB4AHAAaABgAFAATABIAEAAOAAwACgAJAAkACAADAAMA
AQABAP7//f/9//3//v/9//3//P/8//v/+//7//v/+//7//r/+v/6//r/+v/6//r/+v/6
//n/+f/5//r/+P/4//j/+P/7//v/+//8//z//P/8//z//P/8//z//f/9//3//v/+//7/
/v///wAA/v////////8BAAIAAgABAP//AAABAAEAAQABAAEAAQD/////AAAAAAIAAgAC
AAIAAAAAAAAAAAD/////AAAAAAEAAQABAAAA/v/+//7//v/+//3//f/+//7//v/8//z/
/P/8//z//P/8//z//P/6//z//P/9//3/+//7//v/+//7//v/+v/6//r/+v/6//r/+v/5
//n/+f/6//r/+v/6//j/9//2//T/9f/2//f/+P/3//f/9v/1//f/9v/2//b/9v/2//b/
9v/1//X/9f/1//P/9P/0//T/9P/0//P/8//0//T/9P/0//T/9v/1//T/8//y//L/8v/y
//L/8v/y//L/8v/y//L/8v/y//D/8P/w//D/8v/y//L/8v/y//L/8v/y//D/8P/w//D/
7v/u/+7/7v/w//D/8P/w//D/8P/w//D/7v/u/+7/7v/w//D/8P/w//D/8P/w//D/7v/u
/+7/7v/u/+7/7v/u/+7/7v/u/+7/7v/u/+7/7v/u/+7/7v/u/+7/7v/u/+7/7v/u/+7/
7v/u/+7/7v/u/+z/7P/s/+z/7P/s/+z/7P/u/+7/7v/v/+7/7f/s/+z/7P/s/+z/7P/s
/+3/7f/u//D/8v/y//L/8P/w//D/8P/u/+7/7//v//P/8//z//P/8//z//T/9P/0//T/
9P/0//P/8v/x//H/8P/v/+z/6//r/+v/6v/q/+r/6v/q/+r/6v/q/+v/6//t/+r/6v/p
/+j/5//n/+b/5v/n/+j/6f/o/+f/5v/n/+j/6P/o/+j/6P/n/+f/5//l/+b/5f/j/9z/
0//O/87/0v/Y/+D/7P///xgANABWAIAApAC9AM4A0ADCAK0AlAB5AGYAWwBOADoAKQAZ
AAwAAQD4//D/7P/q/+n/6f/r/+v/6v/r/+3/6//p/+n/5//l/+X/5v/m/+b/5P/k/+T/
5P/j/+P/4f/j/+P/4//h/+L/4v/i/+T/5P/k/+P/4//j/+P/5P/i/+L/4v/h/+H/4f/h
/+H/4v/j/+P/4//h/+L/4//j/+L/4v/i/+L/4v/j/+P/5P/k/+L/4v/j/+P/4//j/+T/
4v/j/+P/4//l/+X/5f/l/+P/4//j/+P/4//k/+T/5v/o/+j/6P/o/+f/5//n/+j/6P/q
/+r/6v/t/+//8P/x//H/8P/x//L/9P/0//b/9//4//n/+//8//z//v///wEAAwAEAAUA
BgAHAAgACgALAA0ADgAOAA4AEQARABIAFAAVABYAFwAXABcAFwAXABcAFQAVABMAEwAS
ABAAEAAOAA0ACgAJAAcAAwABAAAA/v/+//z/+P/3//T/8v/w/+7/6v/p/+n/6P/l/+X/
4//j/+D/3//f/9//4P/f/9//3v/c/9v/2//b/93/3f/d/9z/3P/c/9z/3P/c/9z/3P/c
/9v/2//b/9z/3v/e/97/3v/h/+H/4f/i/+D/4P/g/+D/3v/e/97/3//g/+H/4//k/+T/
5P/l/+b/5v/n/+f/5//n/+j/6P/n/+X/5v/n/+f/6f/p/+n/6f/r/+v/7P/s/+z/7P/s
/+z/7P/s/+z/7P/p/+n/6v/q/+v/6//r/+r/6P/o/+j/6P/q/+n/6f/q/+r/6v/o/+j/
6P/o/+j/6P/q/+r/6v/o/+b/5v/n/+f/6f/p/+n/6f/n/+f/5v/m/+j/6P/o/+j/6P/n
/+f/5//m/+b/5v/m/+X/5f/l/+T/5P/k/+T/5P/m/+f/5//n/+f/5v/m/+b/5P/k/+T/
5P/l/+X/5f/l/+X/5v/m/+b/6P/o/+f/5//o/+j/6P/o/+b/5v/m/+b/5v/m/+j/6P/o
/+j/5v/m/+b/5v/o/+j/6P/o/+b/5v/m/+b/5v/m/+b/5v/o/+j/6P/o/+r/6v/q/+r/
6P/o/+j/6P/o/+j/6P/o/+r/6v/q/+r/6v/q/+r/6v/q/+r/6v/q/+r/6v/q/+r/6v/q
/+r/6v/q/+r/6v/q/+r/6v/q/+r/6P/o/+n/6f/q/+v/7f/u/+7/7v/u/+7/8f/x//L/
8v/y//L/8v/y//L/8v/y//L/9P/1//X/9//3//f/9//3//X/9v/2//b/+P/4//j/9//2
//X/9f/1//P/8f/x//H/8//y//L/8v/w//D/8P/w//L/8//z//P/7v/u/+3/7f/v//D/
8P/v/+//7//v/+//8f/x//P/9P/0//T/9P/0//P/8//z//P/9v/1//P/7v/n/+D/3v/e
/+L/7P/6/wsAIgA8AF4AiACuAMkA3ADiANgAwwCoAIsAeABtAGAATgA9ADMAJgAbABAA
CAAEAAIA//////////8AAAEA///9//v/+//5//f/9//4//r/+v/4//j/+P/4//f/9//3
//n/+f/5//f/+P/4//j/+P/4//j/9//3//f/9//4//j/+P/4//f/+P/5//r/+//9//3/
/P/7//v//P/9//3//P/8//z//P/8//3//f/+//7//P/8//3//f/9//3//v/+////////
/wEAAQABAAEAAQABAAEAAQABAAIAAgAEAAQABAAEAAQABQAFAAUABgAGAAgACAAIAAoA
CwALAAsADgAOABAAEgAUABQAFgAXABYAFwAZABoAHAAeAB8AIQAhACIAIwAkACcAKAAq
ACsALQAuAC4ALgAvAC8AMAAyADUANgA3ADcANQA1ADUANQA3ADcANQA1ADIAMAAwAC4A
KwAoACcAJQAjACEAIAAeABwAGgAWABUAEgAQAA4ADAAKAAkACQAIAAcABwAFAAUAAgAB
AAEAAQACAAEAAQAAAP7//f/9//3//f/9//3//P/+//7//v/+/wAAAAAAAAAA/f/9//3/
/v/+//7//v/+//3//f/9//7//v/+//7//v8AAAAAAAABAP////8AAAAAAAAAAAEAAgAD
AAUABgAHAAcACAAIAAcACQAKAAsACwAJAAkACQAJAAkACQAKAAoADAAMAAwADAAKAAoA
CgAKAAsACwAMAAwACQAJAAkACAAKAAoACgAKAAwACwALAAwACgAKAAgACAAIAAgACAAI
AAgACAAIAAYABgAGAAcABwAHAAcABwAHAAUABQAEAAQABAAEAAQABAAGAAUABQAFAAYA
BgAGAAYABQAFAAUABAAGAAYABgAGAAYABwAHAAcABQAEAAQABAAEAAQABAAEAAMAAwAD
AAMAAwAEAAQABAAEAAQAAwADAAQABAAEAAQABgAEAAIAAgACAAIAAgACAAIAAgAEAAQA
BAAEAAYABgAGAAYABQAEAAMAAgAEAAQABAAEAAQABAAEAAQABAAEAAQABAAGAAYABgAG
AAUABAADAAIAAwAEAAUABgAEAAQABAAEAAQABAAEAAQABAAEAAQABAACAAIAAgACAAQA
BAAEAAQAAgACAAIAAgAEAAQABAAEAAQABAAEAAQABwAHAAcABwAGAAYABgAGAAgACAAJ
AAkACgAKAAwADAAKAAoACgAKAAwADAAMAA0ADQAPAA8ADwAPAA8ADwAQAA4ADgAOAA4A
DgANAAwACwALAAsACwAJAAsACwALAAoACQAIAAcABgAHAAgACQALAAkACQAGAAYABQAF
AAUABgAIAAcABwAHAAUABQAFAAUABwAIAAgACAAIAAgABwAHAAcABwAGAAUABQAAAPn/
9v/0//L/9v/+/wgAGwAwAEgAbACUALoA1QDoAO4A5ADRALYAmwCGAH8AdgBoAFcARwA4
AC0AJgAgABwAGAAXABMAEwATABQAEwAVABMAEQARABEADwAPABAADgAOAAwADAAMAAwA
CwALAAsADQANAA0ADQAOAA4ADgAOAA4ADgANAA0ADQANAA4ADgAOAA4ADQANAA0ADQAN
AA8ADwAOAA0ADwAQABEAEQAQABAAEAAQABAAEQARABIAEgAQABAAEQARABEAEQASABAA
EQARABEAEQARABEAEQAPAA8ADwAPABEAEgASABQAEgASABIAEgAVABUAFQAWABQAFgAW
ABYAGAAZABkAGQAaABoAHAAeAB4AHgAgACEAIgAjACUAJgAmACgAKQArAC0ALgAvADAA
MQAyADQANQA3ADgAOAA4ADkAOQA6ADwAPQA+AD8APwA/AD8APwA/AD8APwA9AD0AOgA4
ADgANgA1ADIAMQAvAC0AKwAqACgAJAAiAB4AHQAcABoAGAAWABQAEwATABIADwAPAA0A
DQAMAAsACwALAAwACwALAAoACgAJAAkACQALAAsACwAKAAkACAAHAAYABgAGAAYABgAF
AAUABQAGAAQABAAEAAQABQAFAAUABgAFAAQAAwACAAQABAAEAAUABwAHAAgACAAHAAYA
BgAGAAYABwAHAAcABQAGAAYABQAFAAYABwAHAAUABQAFAAUABwAHAAgACAAIAAgACAAI
AAYABgAGAAYABwAHAAgACAAFAAUABQAEAAQABAAEAAQABAADAAMABAAEAAQAAgACAAAA
AAAAAAAA/v/+//7//P/+//7///////////////////////7//v/+//7//v/+//7//f/9
//3//P/8//z//P/9//3//f/8//v/+v/5//j/+v/7//v/+//5//j/+P/4//j/+P/4//j/
9//3//f/9//5//r/+v/6//j/+P/3//f/+P/4//j/+P/2//T/9f/2//f/+P/2//b/9v/2
//b/9v/2//b/9v/2//b/9v/2//b/9v/2//X/9P/z//L/8v/y//L/8v/w//D/8P/w//L/
8v/y//L/8v/y//L/8v/w//D/8P/w//D/8P/w//D/8P/w//D/8P/w//D/8P/w//D/8P/w
//D/8P/w//D/8P/w//D/8P/w/+7/7v/u/+7/7v/u/+7/7v/u/+7/7v/u/+7/7v/u/+7/
7v/u/+7/7v/s/+z/7f/t/+v/6//s/+z/7P/s/+z/7P/t/+3/7v/u//D/8P/w//D/7v/u
/+7/7v/u/+//7//x//H/8f/x//H/8f/y//L/8v/0//T/9P/z//H/7//u/+3/7f/r/+v/
6//r/+r/6v/q/+r/6v/q/+r/6P/p/+n/6f/m/+b/5f/l/+X/5v/m/+X/5f/l/+X/5f/l
/+X/5//o/+b/5v/m/+b/5//n/+f/5//o/+n/5//g/9v/1P/Q/9L/1P/c/+b/9/8OACgA
SAByAJgAtQDMANQAygC1AJwAgQBqAF8AUgBAAC8AHQAMAAEA9v/w/+7/7P/p/+f/5//n
/+j/6f/r/+n/5//n/+X/4//j/+T/5P/k/+L/4v/i/+L/4f/h/9//4f/h/+H/4f/i/+L/
4v/g/+D/4P/f/+H/4f/h/+L/4P/g/+D/3//g/+H/4v/j/+L/4f/f/93/4P/i/+T/5f/i
/+L/4v/i/+L/4//j/+T/4v/g/+D/4f/i/+P/5P/m/+X/5f/k/+P/4//j/+P/4//j/+P/
4//j/+X/5v/m/+j/6P/o/+j/6P/n/+f/5//o/+r/7P/s/+z/7v/v/+//7//y//L/9P/2
//T/9P/2//f/+P/5//v//P/8//7///8BAAUABgAHAAgACwAMAA4ADwATABQAFAAUABMA
EwAUABYAFQAWABcAFwAYABkAGgAbABsAGwAZABkAFgAUABQAEgAPAAwACwAJAAcABQAE
AAIAAAD+//r/+f/2//T/8v/w/+z/6//r/+r/5//n/+X/5f/l/+X/5v/n/+T/4//j/+L/
4v/h/+H/4f/h/+H/4f/g/9//3v/d/9z/3//g/+H/4v/f/9//3//g/+D/4P/g/+D/3//f
/9//4P/i/+L/4v/i/+T/5P/k/+X/4//j/+T/5P/m/+b/5//o/+j/6f/p/+n/6f/q/+r/
6f/p/+r/6//r/+3/7f/t/+3/7f/t/+7/7v/s/+z/7P/s/+z/7P/s/+z/7f/t/+7/7v/r
/+v/6//q/+v/7P/t/+7/7f/r/+r/6v/s/+z/6v/q/+r/6v/q/+r/6v/q/+r/6P/o/+j/
6f/p/+n/6f/p/+n/6//r/+r/6v/q/+r/6v/q/+r/6f/p/+n/6v/q/+r/6v/p/+n/6f/o
/+j/6P/o/+j/6f/r/+z/7f/s/+r/6f/o/+r/6v/q/+r/6f/p/+n/6f/p/+r/6v/q/+r/
6v/p/+n/6v/q/+r/6v/s/+z/7P/s/+z/7P/q/+r/6v/q/+r/6v/q/+r/7P/s/+z/7P/s
/+z/7P/s/+7/7v/u/+7/7P/s/+z/7P/u/+7/7v/u/+7/7v/u/+7/7v/u/+7/7v/w//D/
8P/w//D/8P/w//D/8v/y//L/8v/w//D/8P/w/+7/7v/u/+7/7v/u/+7/7v/w//D/8P/w
/+7/7v/u/+7/8P/w//D/8P/w//D/8P/w//H/8v/z//T/8//y//H/8P/y//L/8v/y//D/
8P/w//D/8v/y//L/8v/y//L/8v/y//D/8P/w//D/8v/y//L/8v/y//L/8v/y//L/8v/y
//L/8v/y//L/8v/y//L/8v/y//T/9P/0//T/8v/y//L/8v/0//T/9P/0//L/8v/y//L/
8v/y//L/8v/0//T/9P/0//T/9P/0//T/9P/0//T/9P/1//b/9//4//f/9v/1//T/9P/0
//T/9P/0//T/9P/0//b/9v/2//b/9v/2//b/9v/0//T/9P/0//T/9P/0//T/9v/2//b/
9v/2//b/9v/2//b/9v/2//b/9v/2//b/9v/4//j/+P/4//j/+P/4//j/+P/4//j/+P/4
//j/+P/4//r/+v/6//r/+v/6//r/+v/6//r/+v/6//r/+v/6//r//P/8//z//P/8//z/
/P/8//z//P/8//z//P/8//z//P/8//z//P/8//z//P/8//z//v/+//7//v/+//7/////
//////8AAAAAAgACAAIAAgADAAMABAAEAAQABAAEAAQABAAEAAQABAAEAAUABQAHAAgA
CQAKAAsACgAKAAkACAAIAAgACAAHAAgABwAHAAcACQAHAAcABwAHAAYABgAGAAgACAAI
AAgABwAHAAYABQADAAQABAAFAAUABgAGAAUAAwADAAMAAwADAAMABQAGAAYABgAGAAYA
BwAHAAcABwAGAAcAAwD8//P/7v/u//D/9v/+/wwAHQA0AFAAdgCeAMIA3wDwAPQA6gDX
ALwAoQCOAIUAeABmAFcASwA+ADEAKAAeABoAGgAXABMAEQATABIAEwATABEADwAPAA8A
DQANAA4ADAAMAAoACgAMAAwACwALAAkACwALAAsACQAKAAoACgAKAAoACgAJAAsACwAL
AAwACgAKAAoACQALAAsACwALAAwADQANAA0ACwAMAA0ADQAOAA4ADgAOAAwADQANAA4A
DwAOAA8AEQAPAA8ADwAQAA4ADwAPAA8AEQARABEAEQATABMAEwATABMAFAAUABYAFAAU
ABQAFAAXABcAFwAYABYAGAAYABgAGAAZABkAGQAcABwAHgAgACAAIAAiACMAIgAjACUA
JgAoACoAKwAtAC0ALgAvADAAMQAyADQANQA3ADgAOAA4ADcANwA4ADoAOwA8AD0APQA9
AD0APQA9AD8APwA9AD0AOgA4ADgANgA2ADQANAAzADEALwAuACwALAAqACYAJQAmACQA
IgAgAB4AHQAdABwAGwAbABkAGQAXABUAFAATABMAEwAUABQAFAATABMAEwARABEAEQAQ
ABIAEgASABIAEAAQABAAEAARABEAEQASABIAEgASABIAEQARABEAEgAUABQAFAAUABQA
FAAUABUAFQAVABYAFgAWABYAFwAYABYAFwAXABcAFwAYABgAFwAZABoAGwAbABkAGQAZ
ABkAGwAbABwAHAAaABoAGgAaABgAGAAYABgAFwAXABgAGAAZABkAGQAYABgAGAAYABgA
GAAXABcAGAAYABgAFgAWABQAFAAUABQAFgAWABYAFAAWABYAFwAXABYAFQAUABMAEQAR
ABAAEAASABIAEgASABIAEQARABEAFAAUABQAFAARABEAEQAQABIAEgASABIAEQARABAA
DwAPAA4ADgAOABAAEAAQABAADwAPAA8ADwAPABAAEAAQABAAEAAPAA8ADgAOAA4ADgAQ
ABAADgAOAA4ADgAOAA4ADgAOAAwADAAMAAwADgAOAA4ADgAOAA4ADgAOAA0ADAALAAoA
CgAKAAoACgAIAAgACAAIAAYABgAGAAYABAAEAAQABAAGAAYABgAGAAQABAAEAAQAAgAC
AAIAAgACAAIAAgACAAIAAgACAAIAAAAAAAAAAAAAAAAAAAAAAAEAAgADAAQAAgACAAIA
AgAEAAQABAAEAAIAAgACAAIAAgACAAIAAgAEAAQABAAEAAIAAgACAAIAAgACAAIAAgAA
AAAAAAAAAAIAAgACAAIAAgACAAIAAgABAAAA///+//7//v/+//7//v/+//7//v/8//z/
/P/8//z//P/8//z/+v/6//r/+v/6//r/+v/6//r/+v/6//r/+P/4//j/+P/6//r/+v/6
//r/+v/6//r/+P/4//j/+P/6//r/+v/6//j/+P/4//j/9//2//X/9P/y//L/8v/y//L/
8v/y//L/9P/0//T/9P/y//L/8v/y//T/9P/0//T/8v/y//L/8v/w//D/8f/x//H/8f/y
//L/8f/w/+//7v/v/+//8P/w//L/8v/y//L/8v/y//L/8v/w//H/8f/z//P/8//z//P/
8//0//T/9P/0//T/9P/z//P/8//0//X/8//x//H/8f/v/+7/7v/u/+7/7v/u/+7/7f/t
/+z/6//q/+r/6f/p/+j/6P/n/+X/5v/n/+j/6f/n/+f/6f/q/+j/6P/o/+j/5//n/+f/
5//m/+P/4//g/9n/1P/S/9T/1v/c/+b/+f8OACYARgBuAJQAtwDOANYA0ADBAKoAjQBy
AGMAXABKADcAJQAUAAcAAAD2//D/7v/t/+3/7//x//D/8f/v/+3/6//r/+n/5//n/+j/
6P/o/+b/5v/o/+j/5//n/+X/5//n/+f/5f/m/+b/5v/k/+T/5P/j/+X/5f/l/+b/5P/k
/+T/4//j/+P/4//j/+H/4f/g/9//4P/i/+T/5f/m/+b/5v/m/+b/5//n/+j/6v/o/+j/
6f/l/w==
         </WaveFormData>
      </LeadData>
   </Waveform>
</RestingECG>
