# Supplementary material for: Detection of Left Atrial Enlargement Using a Convolutional Neural Network-Enabled Electrocardiogram
Source: Front Cardiovasc Med. 2020 Dec 17;7:609976. doi: 10.3389/fcvm.2020.609976 (PMC7773668; doi:10.3389/fcvm.2020.609976)
Supplement: Supplementary file 4 [file Data_Sheet_4.ZIP › normal3/1802031992_1408_00000008.XML]

<?xml version="1.0" encoding="Windows-1252"?>
<!DOCTYPE RestingECG SYSTEM "restecg.dtd">
<RestingECG>
   <PatientDemographics>
      <PatientID>1802031992</PatientID>
      <PatientAge>65</PatientAge>
      <AgeUnits>Years</AgeUnits>
      <Gender>Female</Gender>
      <PatientLastName>liyuzhen</PatientLastName>
   </PatientDemographics>
   <TestDemographics>
      <DataType>Resting</DataType>
      <Site>1</Site>
      <AcquisitionDevice>MAC55</AcquisitionDevice>
      <Status>Unconfirmed</Status>
      <Priority>Normal</Priority>
      <AcquisitionTime>09:00:50</AcquisitionTime>
      <AcquisitionDate>08-09-2016</AcquisitionDate>
      <CartNumber>1</CartNumber>
      <AcquisitionSoftwareVersion>009C</AcquisitionSoftwareVersion>
      <XMLSourceVersion>MAC5000 v1.0</XMLSourceVersion>
   </TestDemographics>
   <RestingECGMeasurements>
      <VentricularRate>70</VentricularRate>
      <AtrialRate>70</AtrialRate>
      <PRInterval>126</PRInterval>
      <QRSDuration>84</QRSDuration>
      <QTInterval>380</QTInterval>
      <QTCorrected>410</QTCorrected>
      <PAxis>69</PAxis>
      <RAxis>81</RAxis>
      <TAxis>66</TAxis>
      <QRSCount>11</QRSCount>
      <QOnset>219</QOnset>
      <QOffset>261</QOffset>
      <POnset>156</POnset>
      <POffset>198</POffset>
      <TOffset>409</TOffset>
      <ECGSampleBase>500</ECGSampleBase>
      <ECGSampleExponent>0</ECGSampleExponent>
   </RestingECGMeasurements>
   <Diagnosis>
      <Modality>Resting</Modality>
         <StatementCount>2</StatementCount>
         <LabelText>12SL ��ϳ���</LabelText>
      <DiagnosisStatement>
         <StmtFlag>ENDSLINE</StmtFlag>
         <StmtText>�������</StmtText>
      </DiagnosisStatement>
      <DiagnosisStatement>
         <StmtFlag>ENDSLINE</StmtFlag>
         <StmtText>���� ECG</StmtText>
      </DiagnosisStatement>
   </Diagnosis>
   <Waveform>
      <WaveformType>Rhythm</WaveformType>
      <WaveformStartTime>0</WaveformStartTime>
      <NumberofLeads>8</NumberofLeads>
      <SampleType>CONTINUOUS_SAMPLES</SampleType>
      <SampleBase>500</SampleBase>
      <SampleExponent>0</SampleExponent>
      <HighPassFilter>16</HighPassFilter>
      <LowPassFilter>150</LowPassFilter>
      <ACFilter>NONE</ACFilter>
      <LeadData>
         <LeadByteCountTotal>10000</LeadByteCountTotal>
         <LeadTimeOffset>0</LeadTimeOffset>
         <LeadSampleCountTotal>5000</LeadSampleCountTotal>
         <LeadAmplitudeUnitsPerBit>4.88</LeadAmplitudeUnitsPerBit>
         <LeadAmplitudeUnits>��V</LeadAmplitudeUnits>
         <LeadHighLimit>2147483647</LeadHighLimit>
         <LeadLowLimit>268435456</LeadLowLimit>
         <LeadID>I</LeadID>
         <LeadOffsetFirstSample>0</LeadOffsetFirstSample>
         <FirstSampleBaseline>0</FirstSampleBaseline>
         <LeadSampleSize>2</LeadSampleSize>
         <LeadOff>FALSE</LeadOff>
         <BaselineSway>FALSE</BaselineSway>
         <ExcessiveACNoise>FALSE</ExcessiveACNoise>
         <MuscleNoise>FALSE</MuscleNoise>
         <LeadDataCRC32>4206031943</LeadDataCRC32>
         <WaveFormData>
IAAgACAAIAAZABIACwAEAAEA/v/7//j/9//2//X/9P/3//j/+f/6//z//P/8//z/+v/6
//r/+v/6//r/+v/6//r/+v/6//r/+v/6//r/+v/8//z//P/8//r/+v/6//r/+P/4//j/
+P/5//r/+//8//r/+v/6//r/+//8//3//v/9//z/+//6//z//P/8//z//P/8//z//P/8
//z//P/8//3//v///wAA/v/+//7//v///wAAAQACAAQABAAEAAQAAgACAAIAAgAEAAYA
CAAKAAoACgAKAAoACwAMAA0ADgAQABAAEAAQABIAEgASABIAEwAUABUAFgAWABYAFgAW
ABUAFAATABIAFAAUABQAFAATABIAEQAQAA4ADgAOAA4ACwAKAAkACAAGAAYABgAGAAQA
BAAEAAQAAgACAAIAAgACAAIAAgACAAAAAAAAAAAAAAAAAAAAAAACAAIAAgACAP///v/9
//z//f/+////AAAAAAAAAAAAAP7//v/+//7/AAAAAAAAAAD+//7//v/+////AAABAAIA
AAAAAAAAAAAAAAAAAAAAAAIAAgACAAIAAQAAAP///v///wAAAQACAAIAAgACAAIAAAAA
AAAAAAABAAIAAwAEAAEAAAD///7///8AAAEAAgAAAAAAAAAAAP7//v/+//7/AAAAAAAA
AAAAAAAAAAAAAAAAAAAAAAAA///+//3//P/9//7///8AAP7//v/+//7//v/+//7//v/+
//7//v/+//7//v/+//7//v/+//7//v8AAAAAAAAAAP3//P/7//r//f/+////AAD+//7/
/v/+//z//P/8//3//f/9//3//P/6//r/+f/5//3//v///wAAAAD///z//f8AAAAAAQAB
AAAAAQABAAEA//////////8AAAMABAAFAAYABgAFAAQABgAFAAUABQAHAAcACAAIAAcA
BAACAAAAAAD///7//v/8//z//P/8//j/+P/5//n/+//6//r/+v/5//n/+P/3//j/+f/6
//z//f/8//r/+P/4//f/9//6//n/+///////AAADAAcACQANABcAJgA5AEgATABTAFkA
VgBCAC4AKgAlABcABwABAP7//P/6//f/8v/w//D/8P/w//L/8P/v//P/+f/5//n/+P/4
//b/9P/z//P/9P/0//T/9P/2//b/9//3//X/9f/1//T/9P/1//f/+f/2//X/9P/z//T/
9P/0//T/9v/2//b/9//2//b/9P/0//f/9//3//f/9//3//f/9//1//X/9v/2//j/9//3
//j/9//3//f/+P/6//r/+v/6//n/+f/5//n/+f/5//r/+//9//3//v/+//3//P/8//z/
AAABAAIAAgACAAMAAwACAAUABwAKAAsACQALAA0ADQANAA0ADgAOAA4AEAAQABAAEAAQ
AA8ADwAOAA4ADQANAA0ADQAMAAwACwALAAsACQAKAAkACAAGAAUAAwABAP//AQABAAIA
AgAAAAAA///+//3//f/9//v//P/9////AAD9//v/+v/5//v/+//7//v//f/9//z//P/7
//r/+f/4//r/+v/6//r/+//7//v/+v/6//r//P/6//r/+v/6//v/+f/5//n/+f/7//v/
+//7//v/+//7//v/+f/5//n/+v/7//z//f/+//3/+//6//n/+f/5//n/+f/7//j/+P/4
//n/+v/8//3//P/7//r/+f/5//j/+P/5//z//P/7//v/+//6//n/+f/9//3//f/9//z/
+v/5//f/+f/5//n/+f/6//r/+v/6//v/+//6//j/+P/5//n/+f/4//j/+P/4//f/9v/2
//f/+P/4//j/+P/5//n/+f/5//j/9//2//X/9v/3//j/+P/2//b/9v/2//r/+v/6//r/
9//3//f/+P/4//r/+v/6//r/+//7//v/+//4//j/+P/3//n/+v/6//r/+P/5//n/9//7
//z//P/9//3//v///////f/9//3//f//////AQABAAMABQAGAAYABAAEAAMAAwADAAMA
AwAEAAIAAgAAAP//AAD9//v/+f/2//b/9v/2//j/9v/2//f/9//3//b/9v/0//T/9f/1
//b/9f/2//f/9v/4//j/9//2//b/9f/1//b/9f/1//n/+//+/wMABwALABMAIQAuADsA
SABUAFcAWQBSADwALAAoAB0ADQABAPv/+v/4//r/+f/y/+7/8P/y//D/8P/0//X/8//v
/+//9f/2//L/8f/w//D/8f/0//T/9P/0//L/8v/z//P/8//z//P/8v/z//P/9P/1//T/
8//y//H/8f/y//P/9P/y//L/8v/z//T/9P/y//L/8//z//P/8//x//H/8f/x//L/8//1
//b/9P/z//P/9P/1//X/9f/2//b/9v/2//b/9//3//f/9//5//n/+v/7//n/+f/6//r/
/P/8//3//v8AAAEAAgACAAEAAwAEAAQABgAHAAkACQAIAAkACgAJAAoACwANAA4ADgAQ
ABAAEAAOAA4ADQANAA4ADgANAA0ACwALAAoACgAJAAkACQAHAAcABwAHAAYAAwABAP//
/f/9//3//v/+//7//v/9//z/+f/5//n/9//4//n/+//8//v/+f/4//f/+f/5//n/+f/5
//n/+P/4//j/+P/4//j/+f/6//v//P/6//n/+P/2//j/+P/6//j/9v/2//b/9//5//n/
+f/5//n/+f/5//n/+f/5//n/+f/7//v/+//8//v/+v/5//j/+f/5//r/+//5//n/+f/5
//n/9v/2//b/9//4//r/+//6//n/+P/3//n/+P/4//n/+v/6//n/+f/3//b/9f/1//j/
+f/6//v/+v/4//f/9f/2//f/+P/5//j/+P/4//j/+f/5//j/9v/2//f/9//3//j/+P/4
//j/9//2//b/9//4//j/+P/4//f/9//3//f/+f/5//n/+f/4//f/9v/0//X/9v/3//j/
+P/4//j/+P/3//f/9//2//T/+P/9//r/+f/4//f/9v/1//X/9f/1//b/9v/2//X/9f/2
//b/9v/4//n/+f/3//f/+P/4//n/9//4//n/+f/7//v/+//7//v/+//9//3//v8BAAMA
BAACAAIAAQABAP///////wAAAAAAAP7//f/6//f/9f/z//P/9P/1//b/9f/y//H/8f/y
//P/8//0//P/8v/y//H/7//t/+3/7f/x//T/9f/1//L/8v/x//H/8P/x//X/+//9//z/
/f///wMACwAXACYANwBGAE4AVwBVAEYAMAAgABwAFwALAAEA/f/4//b/9P/x/+z/6v/q
/+r/7P/w//D/7//v/+//7//r/+z/8v/x//D/8P/x//D/8P/w//D/8P/w//H/8f/w/+//
7v/s/+z/7f/v//H/8f/x//H/8f/u/+7/7v/u//D/8P/w//H/8v/y//D/8P/v/+//7//v
//H/8f/x//H/7//v//D/8P/y//H/8f/y//X/9f/1//b/9P/0//T/9P/3//f/9//3//f/
9//4//n/9//3//j/+P/4//j/+f/6//r/+//8//z///8BAAIAAgAAAAEAAwADAAQABwAK
AAsACAAHAAcABgAIAAoACgAKAAsADAAMAA0ACwAKAAgABwAIAAkACQAKAAYABQAEAAEA
AQABAAEAAAACAAEAAAD///3/+//6//j/+P/4//f/9v/3//f/9//1//X/9f/2//b/9v/1
//X/9f/z//P/8//z//X/9f/0//T/9P/0//T/9P/y//L/8v/y//L/8//0//T/8v/y//T/
8v/y//L/8v/z//L/8f/w/+//7//v/+//7//y//P/9P/1//T/8//y//L/9P/0//T/9P/y
//H/8f/x//P/8//z//P/9f/y//L/8v/w//D/8f/x//H/8f/x//H/7//u/+7/7//w//D/
7//v//D/8P/w//H/8v/x//D/7//w//D/8f/x//P/8//z//P/8f/w/+//7v/x//H/8P/u
/+7/7//v/+//8v/y//L/8v/v/+7/7v/v/+7/7v/u/+7/7v/v//D/8f/x//H/8f/x//H/
8f/x//D/8P/w/+7/7v/w//D/8P/w//D/8f/x//H/8f/y//L/8v/x//H/8v/y//L/8P/x
//H/7//v//D/8P/x//P/9P/1//X/9P/z//L/8f/y//P/9v/3//X/9//4//j/+v/6//n/
+f/7//v/+//8//v/+v/3//X/9v/z//H/7//s/+z/7P/s/+7/7P/s/+3/7//v/+7/7v/u
/+7/7//v/+3/6//r/+v/6v/s/+z/6//r/+z/7P/t//L/8//x/+//8f/y//f//f////3/
AwAQAB8ALAA0AD0AQwBCADQAIAAUABMADQD9//H/8P/w/+7/7//u/+j/5v/k/+T/5P/o
/+v/6//n/+n/7//w/+z/6f/o/+j/6f/s/+z/7P/s/+z/7P/t/+3/7f/t/+3/7P/t/+3/
7v/v/+z/6//q/+n/6//s/+3/7v/s/+z/7P/t/+7/7v/s/+z/7f/t/+3/7f/r/+v/6//r
/+3/7f/u/+7/7v/t/+3/7v/t/+3/7f/u/+//8P/x//L/8f/x//H/8f/z//P/9P/1//f/
9//4//j/9//2//b/9v/5//v//f/+//7///////7///8BAAQABQADAAUABwAHAAcABwAI
AAgACgAMAAwADAAKAAoACQAJAAwADAALAAsACwALAAoACgAJAAkACQAHAAYABQAEAAIA
AQD///3/+//8//v/+//6//r/+v/5//j/+P/5//r/+f/5//n/+v/6//n/9//2//X/9v/3
//j/+f/3//f/9v/2//b/9v/2//b/+P/4//j/+P/1//X/9f/0//f/+P/7//r/+P/4//j/
+f/5//n/+f/5//j/9//2//X/9//3//f/9//5//n/+f/6//j/+P/4//j/+v/5//n/+f/6
//v//P/9//z/+P/3//b/9//4//r/+//5//n/+f/5//v/+v/6//v/+v/6//n/+f/5//j/
9//3//r/+//8//3/+//6//r/+f/5//n/+f/5//z//P/8//z/+//7//r/+P/6//v/+//7
//r/+v/6//r/+v/6//v//f/8//z//P/8//v/+//7//v//f/9//3//f/6//n/+P/2//f/
+P/5//r//v/+//7//v/7//v/+//6//z//v////3//P/6//r/+v/6//v/+//7//v/+//8
//3//f/7//z//P/8//z//f/9//v/+//8//z//f///wAAAQABAAMAAwADAAMAAgABAAIA
AQACAAUABwAIAAYABgAFAAUABwAHAAcACAAGAAYABAADAAQAAQD///3//v/+//7//v8A
AP7//v////7//f/7//r//P/8//3//f/7//n/+f/5//z//v/+//3//P/8//v/+//+//3/
/f///wMABgAJAAsACwANABMAIAAxAEIATgBVAFkAVgBMADYAKAAnACUAFwANAAgABAAC
AP3/+v/2//b/+P/4//r/+v/3//f/+//7//v//P/+//3//P/8//3//P/8//z//P/+//7/
//////3//f/9//z/+//7//z//f////////////7//v/+//7//v/+//7////+//7//P/8
////////////////////////////AAAAAAEAAQACAAQABAADAAIAAgACAAIAAgACAAEA
AQABAAEAAwADAAQABQAHAAcACAAIAAcABgAGAAYACgALAAwADAANAA8AEAAQABAAEQAT
ABMAFAAXABoAGwAaABkAGQAYABgAGgAaABoAGwAcABwAHQAcABwAGwAbAB0AHQAcABwA
GgAZABgAFQAVABUAFQAUABYAFQAUABMAEQAPAA4ADAAMAAwACwAKAAcABwAHAAUABwAH
AAgACAAIAAcABwAHAAcABwAHAAcACQAJAAgACAAIAAgACAAIAAgACAAIAAgACQAJAAkA
CAAGAAYACAAGAAgACAAIAAkABwAHAAcABwAFAAUABQAFAAUABQAFAAUABwAHAAcACAAI
AAgACAAIAAYABQAFAAUABgAHAAgACQAKAAYABQAEAAYABgAHAAcACQAJAAkACQAHAAYA
BgAHAAgACAAHAAcACQAIAAcABwAHAAcABwAHAAgACAAJAAkABwAHAAcABwAGAAYABgAG
AAkACQAIAAYABAAFAAUABQAHAAgACQAKAAYABAADAAMABgAGAAYABgAHAAcABwAHAAYA
BQAEAAMABAAFAAYABgAEAAQABAAEAAYABgAGAAYABgAHAAgACAAFAAYABgAFAAcACAAI
AAcABAAEAAQABQAJAAcABQAHAAwACQAIAAcABgAFAAUABQAFAAYABgAGAAUABQAGAAYA
BgAEAAUABQADAAcACAAIAAkACQAKAAsACwALAAsACwALAAsACwANAA0ADQAPABAAEAAQ
ABAADwAPAA8ADwAPABAADgAOAAwACwAKAAcABQADAAIAAgACAAIABAACAAIAAwADAAMA
AgACAAAAAAABAAEAAQD///////8CAAQABAADAAIAAgABAAEAAAADAAMABwALAA4AEQAR
ABUAGQAjADYARwBWAGAAZwBnAF4ASAA4ADIAKQAZABMAEQAMAAgABgABAPz/+P/2//r/
/P/8//7/AQD///v//f8BAP7//v////7//v///////v/9//z//f/+/wAAAQD////////+
//v/+//8//3//v///wAAAQD+//7//v/+//7//v/+////AAAAAP7//v///////////wAA
AQACAAMAAQABAAIAAgACAAEAAQACAAUABQAFAAYABQAEAAMAAgAFAAUABQAFAAUABQAG
AAcABQAFAAYABgAIAAgACQAKAAoACwAMAAwADgARABMAFAARABEAEgARABIAFQAYABkA
GwAbABwAHAAaABwAHAAcABwAHAAbABsAGgAaABkAGQAZABkAGAAYABkAGQAZABcAFAAT
ABIAEAAOAA0ADAALAAwACwALAAoADAAMAAsACgAHAAcABwAFAAUABQAGAAYABwAHAAgA
CQAGAAUABAADAAUABQAEAAQABgAGAAYABgAEAAQABAAEAAMAAwADAAIAAAAAAAIAAAAC
AAIAAgADAAUABQAFAAUABAADAAIAAQADAAMAAwADAAEAAQABAAIABAAEAAQABAAEAAMA
AwADAAAA///+//3/AQAAAAIABAADAAIAAgABAAMAAwADAAMAAQAAAAAAAQACAAIAAQAB
AAMAAgABAAEAAgABAAAA//8AAAAAAQABAAEAAQABAAEAAQAAAP///v8AAAEAAQAAAP7/
////////AgACAAIAAgD///7//v///////v/9//z//f///wEAAwABAAEAAQABAAEAAQAB
AAAAAgACAAIAAgABAAAA///+//7///8AAAAA/P/+///////9//7//v/9//z//P/8//3/
/P/7//r/+f/8//3//v////7//v/+//3/+//7//z//P/9//3//v/+//7//P/8//z//P/8
//3//f/9//3/+v/6//r/+f/6//z//f/+//z//f/9//v//v8AAAEAAwACAAIAAgABAP//
////////AAABAAQABQAEAAUABQAEAAUABgAGAAcABQAFAAUABgAGAAYABAADAAMAAQAA
AP//+//6//n/+P/5//j/+f/7//v/+//6//r/+P/4//n/+f/7//n/+f/5//n/+v/5//f/
9//4//j/+f/+//3/+//5//v/AAAFAAcACwARABsAKAA5AEoAVgBbAF0AWgBMADoAMgAv
ACEADwAFAAQAAgAAAP///P/0//L/9P/y//L/9P/3//v/+//5//n/+v/6//j/9v/1//X/
9//4//n/+v/5//j/+P/3//n/+f/5//j/9//3//j/+f/3//f/9//3//j/+P/4//j/9v/2
//b/9//5//r/+f/6//n/+f/5//n/9//3//f/9//6//v//f/+//3/+//6//r/+f/5//n/
+v/8//z//P/8//3//f/9//3//////wAAAQD/////AAAAAAIAAgADAAQABAAFAAYABgAH
AAkACgAKAAoACwANAA0ADQAPABEAEQARABEAEgASABQAFgAWABYAEwASABAADwASABQA
FQAXABUAFQAUABQAEQARABEADwAQAA8ADgAMAAoACQAIAAcACAAHAAcABgAEAAQAAwAC
AP////////3//v///wEAAgABAP///v/9/////////////f/9//z//P/+//7//v/+//z/
/P/8//z//f/9//3//P/8//z//v/8//z//P/8//3/+//7//v/+//8//3//v////z/+//6
//n/+//7//v//P/8//z//P/8//z/+//7//v//f/9//3//f/9//r/+v/6//v//P/+////
/f/9//3//f/7//r/+v/7//7//v/9//3/+//6//n/+f/9//3//f/9/////v/+//3//f/9
//3//f/9//z/+//6//v/+//6//j/+f/7//z//f/8//z//P/8//v/+v/6//v//P/8//z/
/P/7//v/+//7//z//f/+/////v/9//z/+v/6//r/+v/6//7//v/+//7/+//7//v/+v/6
//z//f/9//v//P/8//v/+v/6//r/+//9//3//f/9//v/+//7//v/+f/8/wEAAgD///7/
/f/8//3//f/9//3//v/+//7//f/8//z/+//6//v//f/+//3//P/8//v/+//9//7/////
/wEAAQABAAEAAAD//wAA//8CAAUABwAIAAcABgAEAAMAAQABAAEAAgAFAAYABQAFAAIA
///9//v//P/8//z//P/7//j/9//3//n/+f/4//j/+P/4//n/+f/3//X/9f/1//b/+P/4
//f/9v/2//X/9f/2//f/+//9////AgAHAAcABwAHAA0AGAApADgASABTAFcAVABEADIA
IgAdABkAEQAFAAIAAAD+//n/+P/2//T/8v/w//L/9P/1//P/9f/1//X/9v/4//n/+P/4
//n/+P/4//j/+P/6//r/+//7//v/+//7//r/9//3//j/+f/6//v//P/9//r/+v/6//r/
+//8//3////+//7//P/8//z/+//6//n//P/9//7////+//3//f/8//7//f/9//7/////
////AAAAAAAAAAAAAAMAAwADAAMAAQABAAIAAwAFAAUABgAGAAYABgAHAAgACAAJAAoA
CgALAA0ADgAOAA4ADwARABEAEQATABUAFQAWABcAGQAaABgAGgAaABoAHAAcABsAGwAb
ABoAGAAXABkAGQAYABgAGQAZABkAFwAWABUAFAASABQAEwASABEADgANAA0ADAAOAA4A
DQAMAAkACQAJAAcACAAJAAsADAAKAAkACQAJAAkACQAJAAkACQAJAAgACAAIAAgACAAI
AAgACAAIAAgACAAJAAoACgAJAAgACQAGAAgACAAIAAkACQAJAAkACQAJAAkACQAJAAkA
CQAJAAkACwALAAsADAAKAAoACgAKAAsACwAMAA0ACwALAAsACwAOAAwADQAOAAsACgAK
AAkACwALAAsACwANAAwADAANAAwADAALAAsADAAMAAwADQAOAA0ADAALAAwADAANAA0A
DwAPAA8ADwAPAA4ADQAMAA4ADwAPAA4ADAANAA0ADQAQABAAEAAQAA0ADAAMAA0ADQAM
AAsACgAKAAsADAANAAwACwAKAAkACgALAAwADAAKAAoACgAKAA4ADgAOAA4ADwAPAA8A
DgAKAAwADQANAA8AEAAQAA8ADAAMAAwADQAMAAsACgAJAAoACwAMAA0ABwAIAAcABwAI
AAkACgALAAwACwALAAsACwAMAAwADAALAAsADAAMAAwADAANAA0ACwAPABAAEAARABAA
EAAQAA8AEQARABEAEQARABEAEwATABEAEwAUABQAFgAWABUAFQATABMAEwAUABYAFgAU
ABMAFAARAA8ADQAJAAgABwAGAAkACAAJAAsACQAJAAgACAAIAAgACQAJAAsACQAJAAkA
CQAKAAkABwAHAAgACAAJABAACwAJAAsAEQAUABUAFwAdACMAKwA2AEUAWABkAGcAZwBg
AE4APAA0AC8AJwAbABEADgAQABAADQAIAAIAAAAAAAAAAgAGAAkACwAJAAcABQAEAAQA
BQAEAAQABQAIAAgACAAIAAcABgAGAAUABwAHAAcABgAHAAcACAAJAAgABwAGAAUABQAG
AAcACAAGAAYABgAHAAoACgAIAAgABwAHAAcABwAFAAUABQAFAAgACQALAAwACQAHAAYA
BgAIAAkACgAMAAoACgAKAAoACQAJAAkACQALAAsADAANAAwACwALAAoADQAOABAAEgAS
ABMAFAAUABUAFwAYABgAGAAZABsAGwAZABsAHQAdAB4AHwAhACIAHwAgAB8AHgAgACAA
HwAfACIAIgAhACEAHwAfAB4AHgAfAB8AHwAdABwAGwAaABgAGAAXABYAFQAWABUAFQAU
ABMAEgAQAA4ADQANAA0ACwALAAsADAAMAAoACQAJAAkACgALAAwADQAMAAsACQAIAAoA
CgAKAAoACAAIAAgACAAJAAkACQAIAAoACgAMAAoACQAIAAcABwAIAAkACgALAAkACQAJ
AAkACQAJAAkACQAJAAkACQAKAAcABgAFAAQABgAHAAkACwAKAAkACAAHAAsACAAIAAgA
CgAKAAsACwAJAAkACQAJAAsACgAKAAsACgAKAAkACQAHAAYABQAFAAkACQAJAAkACwAK
AAoACQAJAAkACQAJAAgACAAIAAgABwAHAAYABAAFAAcACAAJAAkACAAHAAYABwAGAAYA
BwAGAAYABgAGAAUABQAFAAUABgAHAAgACQAHAAUAAwAAAAMABAAFAAYABgAGAAYABgAD
AAMAAwACAAIABAAFAAUABAAEAAMAAQABAAIAAwAFAAMAAwADAAMAAwADAAMAAwAFAAQA
BgAFAAQAAwACAAEAAQABAAEAAAAAAAAA/////wAAAAAAAAEAAwAEAAMABAAEAAMAAwAF
AAYABwAHAAkACQAJAAkACAAHAAgABwAIAAsADQAOAA0ADAAKAAkABwAHAAcACAAKAAoA
CAAHAAQAAQD///3//P/8//z//P/8//r/+v/7//v/+//6//r//P/8//3//f/7//n/+f/5
//z//v/+//3/+//6//j/9//4//v//f///wEABAAHAAsADQAPABkALAA/AE4AWABfAGEA
VAA+AC4AKgAjABUACQADAAAAAAAAAPn/8v/s/+z/7v/w//T/9P/z//X/9f/z//P/9v/2
//f/9v/2//f/9//2//X/9P/2//b/9//3//n/+f/5//j/9f/1//b/9//3//f/9//3//T/
9P/0//T/9P/0//T/9f/2//b/9P/0//X/9f/1//X/9f/1//X/9f/0//P/8//y//P/8//0
//b/9f/1//X/9v/2//b/9v/2//n/+f/5//n/9v/1//X/9f/4//n/+//8//z//P/9//7/
/v///wAAAAABAAMABAAEAAQABQAHAAcABwAJAAsACwALAAsADAAMAAwADgAOAA4ADgAO
AA0ADQAMAAwACwALAAwADQANAA4ACwALAAsACQAGAAUABAACAAQAAwACAAEA///9//z/
+v/9//7//v/+//3//f/9//v/+//7//z//P/6//n/+f/5//j/9//2//X/9//3//b/9v/0
//T/9P/0//b/9v/2//b/9v/3//j/+P/1//T/9f/y//X/9v/3//n/+P/3//b/9f/z//P/
8//z//T/9f/2//f/9v/1//T/9P/1//b/9//4//j/9//3//f/9v/1//T/8//2//T/9f/2
//P/8v/y//H/9P/1//b/9//3//b/9v/3//b/9v/1//X/9f/0//P/8//0//P/8v/x//P/
9P/2//f/9P/z//L/8f/z//T/9f/2//f/9//2//T/8//z//L/8f/0//T/9P/0//H/8P/w
//H/8v/y//L/8v/z//P/8//z//H/8f/x//H/8//z//P/8v/w//D/8P/w//H/8P/v/+7/
8P/x//L/8v/v//D/8P/v//H/8v/y//H/7//u/+3/7f/v/+//7//v/+//7//v/+//7v/u
/+7/7f/t/+3/8P/0//H/8P/v/+7/7//v/+//7//s/+z/7P/r/+n/6v/q/+r/6v/r/+v/
6f/r/+z/7P/t/+//8P/x//H/8//z//P/8//y//H/8v/x//H/8//0//T/9P/0//P/8//z
//P/8//0//b/9v/0//P/8P/t/+v/6f/m/+b/5v/m/+j/5v/m/+f/5//n/+b/5v/o/+j/
6f/p/+j/5f/k/+P/4v/k/+T/4//k/+T/4//j/+D/5f/n/+n/7f/w/+//7//z//3/DQAg
ADEAPABGAE8ATwBAAC4AHgASAAcA/f/1/+//7P/u/+z/4//a/9j/2v/e/+L/5P/k/+X/
5f/h/9//3f/g/+L/4//i/+L/4//j/+L/4f/g/+D/4P/h/+H/4//j/+P/4v/f/9//4P/h
/+L/4//k/+X/4f/g/9//3v/g/+D/4P/h/+L/4v/g/+D/3//f/9//3//g/+H/4v/j/+H/
4f/i/+L/4P/f/9//4P/j/+P/4//k/+P/4v/h/+D/5P/l/+b/5//k/+P/4//j/+T/5f/n
/+j/6v/q/+v/7P/r/+v/6//q/+3/7//w//D/8P/x//P/8//z//X/9//3//X/9f/2//b/
9P/2//b/9v/3//j/+P/5//j/+P/3//f/+f/5//j/+P/1//X/9f/z//D/7//u/+z/7//v
/+//7//s/+v/6//q/+r/6v/p/+j/5f/l/+X/4//j/+P/5P/k/+b/5f/l/+X/4//j/+P/
4//j/+P/4v/i/+D/4P/g/+D/4P/g/+D/4P/g/+H/4v/i/+D/4P/i/+D/4v/i/+L/4//h
/+H/4f/h/+D/3//e/93/3v/f/+D/4f/f/9//3//g/+L/4v/i/+L/4f/f/97/3f/f/9//
3//f/+P/4P/g/+D/3//e/97/3f/d/93/3f/d/97/3v/f/+H/4f/g/97/3f/g/+D/4P/h
/+L/4f/g/9//3//e/97/3f/b/9v/2//b/9z/3P/c/9z/3//f/97/3P/c/93/3f/d/9z/
3P/c/9z/3f/c/9z/3f/c/9z/3P/c/9v/2//b/9v/2f/Z/9n/2f/b/9v/2//a/9z/3P/c
/9z/2//a/9n/2P/a/9v/3P/c/9f/2P/Y/9f/2P/a/9v/2//a/9r/2v/b/9r/2f/Y/9f/
2f/b/w==
         </WaveFormData>
      </LeadData>
      <LeadData>
         <LeadByteCountTotal>10000</LeadByteCountTotal>
         <LeadTimeOffset>0</LeadTimeOffset>
         <LeadSampleCountTotal>5000</LeadSampleCountTotal>
         <LeadAmplitudeUnitsPerBit>4.88</LeadAmplitudeUnitsPerBit>
         <LeadAmplitudeUnits>��V</LeadAmplitudeUnits>
         <LeadHighLimit>2147483647</LeadHighLimit>
         <LeadLowLimit>268435456</LeadLowLimit>
         <LeadID>II</LeadID>
         <LeadOffsetFirstSample>0</LeadOffsetFirstSample>
         <FirstSampleBaseline>0</FirstSampleBaseline>
         <LeadSampleSize>2</LeadSampleSize>
         <LeadOff>FALSE</LeadOff>
         <BaselineSway>FALSE</BaselineSway>
         <ExcessiveACNoise>FALSE</ExcessiveACNoise>
         <MuscleNoise>FALSE</MuscleNoise>
         <LeadDataCRC32>985081481</LeadDataCRC32>
         <WaveFormData>
hgGGAYYBhgFOARYB3gCmAI8AegBlAFAAPQAsABsACgAFAAAA+//2//P/8P/t/+r/5//m
/+X/5P/i/+L/4v/i/+D/4P/g/+D/4P/g/+D/4P/g/+D/4P/g/+D/4P/g/+D/3v/e/97/
3v/g/+D/4P/g/+D/4P/g/+D/3v/e/97/3v/e/97/3v/e/97/3v/e/97/4P/g/+D/4P/g
/+D/4P/g/+H/4v/j/+T/4v/i/+L/4v/l/+b/5//o/+j/6P/o/+j/6v/q/+r/6v/t/+7/
7//w//H/8v/z//T/+P/6//z//v8BAAIAAwAEAAcACAAJAAoADQAOAA8AEAATABQAFQAW
ABgAGAAYABgAGQAaABsAHAAaABoAGgAaABgAGAAYABgAFgAUABIAEAANAAwACwAKAAcA
BgAFAAQAAwACAAEAAAD+//7//v/+//3//P/7//r/+v/6//r/+v/4//j/+P/4//j/+P/4
//j/+P/4//j/+P/4//j/+P/4//n/+v/7//z//P/8//z//P/8//z//P/8//7//v/+//7/
/P/8//z//P/8//z//P/8//7//v/+//7//P/8//z//P/+//7//v/+//3//P/7//r/+P/4
//j/+P/6//r/+v/6//j/+P/4//j/+P/4//j/+P/3//b/9f/0//L/8v/y//L/8v/y//L/
8v/y//L/8v/y//D/8P/w//D/7v/u/+7/7v/w//D/8P/w/+7/7v/u/+7/7v/u/+7/7v/w
//D/8P/w/+7/7v/u/+7/7v/u/+7/7v/u/+7/7v/u/+z/7P/s/+z/7v/u/+7/7v/u/+7/
7v/u/+7/7v/u/+7/8P/w/+//7v/s/+3/7f/t/+3/7f/t/+3/7f/s/+z/7P/r/+v/7f/v
//T/9v/5//v/+//8////AAAAAAIAAwADAAMAAgACAAMABQAFAAQABAAFAAMAAgAAAPr/
9//2//T/8P/s/+r/5//j/+L/4v/i/+P/4//k/+T/4//j/+P/4v/i/+L/4v/i/+T/5P/k
/+P/4//j/+P/4//j/+P/4v/g/9//2f/P/8T/v//F/9H/5P/5/xUAMgBUAIIAtADdAP8A
MAF6AbsByQGRATgB5wC2AJYAgABtAFkAPwAkAA4ABQD///v/9v/1//H/7P/m/+X/5P/h
/97/3f/d/93/2//b/9r/2v/c/9z/2//b/9z/3P/b/9v/2//b/9v/2//Z/9n/2f/Z/9z/
3P/c/9z/3f/d/93/3f/d/93/3f/d/93/3f/d/93/3f/d/93/3f/d/97/3v/e/97/3v/e
/97/4f/h/+H/4v/i/+L/4v/j/+H/4f/h/+L/5P/l/+f/5//o/+j/6P/q/+r/6//s/+7/
7//w//L/8//0//f/+f/6//3///8BAAMABQAHAAkACwAPABAAEAASABUAGAAYABkAGAAb
ABsAHAAdAB4AHwAgACMAIwAjACMAIQAhAB8AHgAeAB4AHQAaABYAFQATABEAEQAPAA0A
CwAJAAkACAAFAAQAAgACAAEAAgACAAEAAAD+//z/+//6//z//P/8//z//P/8//z/+//7
//v/+//7//z//f/+/////f/9//7//v8AAAAAAAABAAEAAQABAAIAAgACAAIAAwADAAMA
AwAEAAQABAAEAAQABQAFAAUABQAFAAYABgAGAAYABgAGAAUAAwADAAMAAwADAAIAAgAC
AAIAAgACAAIA/////////////////f/9/////////////f/8//v/+//9//3//f/8//v/
+//6//r//P/7//v/+//8//z//P/8//v/+//7//v/+//7//v/+v/4//j/+P/4//n/+f/5
//n/+f/5//n/+f/2//b/9v/2//j/+P/4//j/+P/4//j/+P/4//f/9//3//f/9//3//f/
9v/2//f/9//2//j/+P/4//j/+P/4//j/9//4//j/+f/5//n/+f/5//n/+f/5//j/+P/6
//n/+f/7//3/AAACAAUABwAJAAoADQAOAA4AEAARABEAEQAQABAAEAARABAADgAMAAsA
CQAIAAgABAABAAAA/v/6//b/9P/x/+//7v/u//D/7//v//D/7v/t/+3/7f/s/+z/7P/s
/+z/7P/s/+z/6//r/+v/6//r/+v/6//q/+r/5f/d/9P/zP/N/9f/5f/4/xMALwBOAHgA
rADcAP8AJwFsAbYB2wG/AW0BGAHZALAAlgCAAGsAUwA5ACAAEgANAAcABwAIAAEA+f/0
//L/7//s/+n/5v/l/+X/5f/n/+f/5v/m/+b/5v/l/+X/5v/m/+X/5f/l/+X/5f/l/+f/
5//n/+f/6P/o/+j/6P/p/+n/6f/p/+n/6f/p/+n/6//r/+v/6//r/+v/6//r/+v/7P/s
/+z/7P/s/+z/7P/t/+3/7f/u/+7/7v/u/+//7//v/+//8P/w//H/8//z//T/9P/0//b/
+P/5//r//P/9//7/AAABAAAAAwAFAAYACQALAA0ADwARABMAFQAXABsAHAAcAB4AHwAi
ACIAIwAkACcAJwAoACkAKgArACwAKwArACsAKwAtAC0AKwAqACgAKAAnACQAIAAfAB0A
GwAZABcAFQATABEAEQAQAA0ADgAMAAwACwAKAAoACQAIAAcABgAGAAYACAAIAAgACAAI
AAgACAAHAAcABwAHAAcABwAHAAcABwAFAAUABgAGAAgACAAIAAkABwAHAAcACAAKAAoA
CgALAAkACQAJAAoACgAKAAoACgANAA0ADQANAAsADAAMAAwACgAKAAoACQAHAAcABwAH
AAcABgAGAAYABgAGAAYABgAFAAUABQAFAAUABQADAAMAAwADAAMAAwABAAAA////////
//////7//f/9//z//P/+//3//f/9//7//v/+//7/+//7//v/+//9//3//f/8//z//P/8
//z//f/9//3//f/7//v/+//7//z//P/8//z//P/8//z//P/7//r/+f/4//n/+f/6//v/
+v/5//j/9//2//b/9//3//j/+P/6//r/+P/4//j/+P/2//b/9v/1//T/9P/1//X/9f/1
//X/9f/3//f/9v/2//b/9f/1//f/+f/8//7/AQADAAUABgAJAAoACgAMAA0ADQANAAwA
DAALAA0ADQAMAA0ADQAMAAwACAAEAAEAAAD8//j/9P/y//H/7//u/+7/7P/r/+v/7P/t
/+3/7v/v/+3/7P/r/+r/6v/q/+r/6v/q/+v/7P/t/+z/6//q/+j/5v/j/93/0//I/8X/
zf/d//D/CQAlAEIAagCkANgA/QAfAVYBnAHFAbsBdQEaAdUArACSAH4AbQBZAEEAKAAW
AAsABQADAAIA/f/1//L/7v/p/+j/6f/m/+X/5f/l/+X/5f/k/+T/5P/k/+P/4//i/+L/
4f/h/+P/4//j/+P/4f/h/+H/4f/k/+T/5P/k/+P/4//j/+P/4f/h/+H/4f/j/+P/4//j
/+P/4//j/+P/4//k/+T/5P/i/+L/4v/i/+X/5f/l/+b/5P/k/+T/5f/n/+f/5//o/+j/
6f/r/+v/6v/q/+r/7P/s/+3/7v/w//D/8P/x//H/8v/1//f/+P/7//3///8BAAMABQAH
AAkACwAMAAwADgAPABIAEgATABIAFQAVABYAFwAYABkAGgAcAB0AHgAfABwAGwAYABYA
FgAWABUAEgASABEADwANAAkABwAFAAMAAwADAAIA///8//r/+v/5//r/+v/5//j/9f/0
//T/9P/2//b/9v/2//b/9v/2//X/8//z//P/8//z//P/8//z//X/9f/2//b/+P/4//j/
+f/3//f/9//4//f/9v/1//X/9//3//f/+P/4//j/+P/4//n/+f/5//n/+f/6//r/+v/4
//j/+P/3//n/+f/5//n/+f/4//j/+P/3//b/9f/0//P/8//z//P/8//z//H/8f/x//H/
8f/x//H/8P/v/+//7//v/+//7v/v/+//7v/u/+7/7f/t/+3/7f/s/+v/6v/r/+v/6//r
/+n/6f/p/+j/6P/o/+j/6P/n/+f/5//n/+f/5//n/+f/5v/m/+b/5v/m/+b/5v/m/+T/
5P/k/+T/5P/l/+P/4//k/+T/5P/k/+T/5P/k/+T/4//k/+T/5f/l/+X/5f/l/+X/5f/l
/+T/5P/k/+P/4//l/+b/6P/p/+v/7v/x//P/9//4//j/+v/7//v/+//6//r/+//9//3/
/P/8//v/+f/4//b/8v/v/+7/7P/o/+T/4v/f/93/3P/c/9v/2f/Y/9j/2P/X/9f/1//X
/9j/2f/a/9j/2P/Y/9j/1//X/9f/1//V/9X/1f/U/9j/1//R/8f/vP+1/7n/w//Q/+X/
+/8UADAAVgCOAMMA6QAKAT4BfwGpAZ8BWgEDAcAAmgCEAHEAYQBRADoAHAAFAPv/8//u
/+v/6f/i/97/2//W/9P/0v/R/9H/0f/P/8//zv/O/87/zv/N/83/zv/O/83/zf/N/83/
zf/N/83/zf/N/83/zv/O/87/zv/P/8//z//P/8//z//P/8//zf/N/83/zf/P/8//z//P
/83/zv/O/87/0P/Q/9D/0P/P/8//z//Q/9D/0P/Q/9H/0f/R/9H/0v/T/9X/2P/Z/9n/
2P/X/9j/2v/b/9z/3v/d/97/4P/h/+L/5f/n/+j/6f/r/+3/7//v//H/8//1//f/+P/4
//r//f8AAAAAAQACAAUABQAGAAUABgAHAAgACwALAAsACwANAA0ACwAKAAoACgAJAAYA
AgABAP///f/9//v/+f/3//P/8//y/+//7//u/+//7//u/+7/7f/s/+3/7P/s/+z/7P/s
/+z/7P/s/+z/7P/r/+v/6//r/+v/7f/t/+3/7f/t/+3/7v/u/+7/7v/u/+//7f/t/+3/
7v/v//D/8f/z//H/8f/x//L/8v/y//L/8v/z//P/8//z//P/9P/0//T/9P/0//T/8//1
//X/9f/1//X/9P/0//T/9v/2//b/9v/z//P/8//z//X/9f/z//P/8f/x//H/8f/x//D/
7//v//D/8f/y//L/7//v/+7/7v/w/+//7//v//D/8P/w//D/7f/t/+3/7f/t/+3/7f/s
/+z/7P/s/+z/7f/t/+3/7f/r/+v/6//r/+r/6v/q/+r/6v/q/+r/6v/q/+r/6v/q/+r/
6f/p/+n/6//r/+v/6//o/+j/6f/p/+j/6v/q/+f/5v/o/+j/6P/o/+r/6v/q/+n/6P/o
/+n/6f/r/+v/6//r/+v/6//q/+r/6P/n/+f/6f/r/+7/8P/z//X/9//4//v//P/8//7/
//8BAAEAAAAAAP//AQABAAAAAgABAP///v/+//r/9//2//T/8P/s/+r/5//l/+T/5P/k
/+P/4//k/+L/4f/h/+H/4v/i/+L/4v/i/+L/4v/i/+H/4f/h/+H/3//f/9//3v/e/9//
2//T/8j/v//B/8v/2P/r/wMAIgBCAGgAmADJAO0AEAFKAZMBuwGpAWABCwHKAKYAjAB3
AGMATwA2AB4ACwADAPv/+P/1/+//6v/m/+P/4P/d/9z/2//b/9v/2//b/9r/2v/c/9z/
2//b/9z/3P/b/9v/2//b/9v/2//d/93/3f/d/97/3v/e/97/3//f/9//3//d/93/3f/d
/9//3//f/9//3//f/9//3//e/97/3f/c/9//4P/h/+L/4v/h/+D/4P/i/+L/4v/j/+H/
4f/h/+L/4v/j/+X/5f/o/+j/6P/q/+n/6f/p/+r/6//s/+7/7//w//P/9f/2//n/+//9
////AQADAAUABwAJAAoACgAMAA8AEgASABMAFAAXABcAGAAZABoAGwAcAB8AHwAfAB8A
IQAhAB8AHgAcABwAGwAYABYAFQATABEADgALAAgABQAFAAUABAABAP7//P/8//v/+v/6
//n/+P/5//j/+P/4//b/9v/2//b/9v/2//b/9f/1//X/9f/1//X/9f/1//X/8//z//T/
9P/0//T/9P/1//f/9//3//j/9v/2//b/9//3//f/9//4//j/+P/4//j/+//7//v/+//5
//r/+v/6//r/+v/6//n/+//7//v/+//7//r/+v/6//j/+P/4//j/9//3//f/9//3//f/
9f/1//X/9f/1//X/9f/0//P/8//z//P/8//y//H/8f/w//D/8P/v/+//7//u/+7/7v/u
/+3/7f/t/+3/6//r/+v/6v/s/+z/7P/s/+n/6f/p/+n/6f/p/+n/6f/o/+j/6P/o/+j/
6P/o/+j/6P/o/+j/6P/m/+X/5f/l/+f/5//n/+f/5v/m/+f/5//k/+T/5P/l/+X/5f/l
/+X/5f/k/+T/5P/o/+j/5P/l/+b/5P/k/+T/5P/k/+T/5P/j/+T/5P/l/+X/4//j/+P/
4//j/+P/4v/i/+T/4//j/+X/6P/s/+//8//z//X/9v/5//j/+P/6//v/+//7//r/+v/7
//3//f/8//r/+f/3//b/9P/w/+3/7P/q/+b/4v/g/93/2//a/9r/2v/Z/9n/2v/a/9n/
2f/Z/9b/1v/W/9b/1v/W/9b/1v/V/9X/1f/V/9X/1f/V/9T/0P/P/8f/u/+0/7P/u//J
/97/+f8VADQAXgCSAMAA5QAJAUgBkgG7AaUBVwH+AMEAmgB+AGoAVQA7AB8ABAD4//X/
8f/v/+z/5f/d/9j/1v/V/9L/0f/Q/8//z//P/83/zf/M/8z/zP/M/8v/y//M/8z/y//L
/8v/y//L/8v/zf/N/83/zf/O/87/zv/O/8//z//P/8//z//P/8//z//P/8//z//P/83/
zf/N/83/z//Q/9D/0P/Q/9D/0P/Q/9H/0f/R/9L/0v/S/9L/0//T/9P/0//U/9L/0//V
/9X/2P/Y/9j/2v/a/9v/3P/e/9//4P/i/+P/5v/p/+v/7P/t/+//8f/z//f/+f/7//3/
/f/+//7/AAAFAAgACAAJAAoADQANAA4ADQAOAA8AEAARABEAEQARAA8ADwANAAwACgAK
AAkABgAEAAMAAQD///3/+//5//f/9f/1//T/8f/w/+7/7v/t/+r/6v/p/+j/6f/o/+j/
6P/m/+b/5v/m/+b/5v/m/+X/5f/l/+X/5f/n/+f/5//n/+X/5f/m/+b/5v/m/+b/5//p
/+n/6f/q/+j/6P/o/+n/6f/p/+n/6v/s/+z/7P/s/+v/6//r/+v/6//s/+z/7P/q/+r/
6v/p/+n/6f/p/+n/6//q/+r/6v/q/+r/6v/q/+n/6f/p/+n/5//n/+X/5f/l/+X/5f/l
/+X/5P/j/+P/4//j/+P/4v/j/+P/4v/i/+L/4f/h/+H/4P/g/+D/4P/h/+H/4f/h/9//
3//f/97/4P/g/+D/4P/d/93/3f/d/9//3//f/9//3v/e/97/3v/e/97/3v/e/97/3v/e
/97/3v/d/93/3f/b/9v/2//b/9r/2v/b/9v/2v/a/9r/2//b/9v/2//b/9v/2v/a/9r/
2v/a/9r/2//b/9v/2//b/9n/2v/a/9n/1//Z/9v/3f/c/9z/2//b/9v/2v/a/9r/2v/a
/9j/2P/Y/9f/2P/Y/9n/2f/Z/9n/2f/Z/9n/2f/Y/9j/2v/Z/9n/2//d/+D/4v/l/+X/
5//o/+v/6v/q/+z/7f/t/+3/7P/s/+v/7f/t/+z/7v/t/+v/6v/q/+b/4//i/+D/3P/Y
/9b/0v/P/83/zP/O/83/zf/O/87/zf/N/83/zP/M/8z/zP/M/8z/zP/M/8n/yf/J/8n/
yv/L/8z/zP/M/8f/wf+1/6r/p/+t/7n/yP/f//3/HAA+AGwAoADLAOsAGAFgAaMBsQF9
ASAB0wCeAIAAagBXAEEAKQAMAPb/7f/n/+H/4P/b/9f/1P/Q/8v/yv/J/8f/xf/E/8P/
w//D/8L/wv/C/8L/wf/B/8D/wP+//7//wf/B/8H/wf/B/8H/wf/B/8L/wv/C/8L/w//D
/8P/w//D/8P/w//D/8P/w//D/8P/w//D/8P/w//F/8b/xv/G/8T/xP/E/8T/xf/F/8X/
xv/G/8b/xv/H/8f/x//H/8j/yP/J/8v/y//K/8r/yv/M/8z/zf/O/9D/0v/U/9f/2f/Y
/9v/3f/e/+H/4//l/+f/5//p/+v/7f/w//L/8//2//j/+v/5//n//P//////AAABAAIA
AwAEAAQAAwACAAEAAgADAAIAAgD+//7//f/6//j/9//1//P/8//x/+//7f/p/+n/6P/l
/+L/4P/g/9//4P/g/9//3v/d/9z/3P/c/9r/2v/a/9r/2v/a/9r/2f/Z/9n/2f/Z/9f/
1//X/9f/2P/Z/9v/3P/c/9z/3P/d/9v/2//b/9z/2v/a/9r/2//c/93/3v/g/93/3P/b
/9r/3P/d/97/3//d/97/3v/e/97/3v/e/93/3f/d/93/3f/b/9r/2v/a/9z/3P/c/9z/
2f/Z/9n/2f/b/9v/2f/Z/9f/1//X/9f/1//W/9X/1f/V/9X/1f/U/9X/1f/U/9T/1P/T
/9P/0//R/9D/z//O/87/z//Q/9H/z//P/8//zv/Q/9D/0P/Q/83/zf/N/83/zf/N/83/
zf/K/8r/yv/K/8z/zP/M/8z/zP/M/8z/zP/M/8v/y//L/8n/yf/J/8n/yP/I/8n/yf/I
/8j/yP/J/8n/yf/J/8n/yf/I/8j/yP/I/8j/yP/J/8f/x//H/8f/y//K/8r/yP/I/8j/
yP/I/8r/yv/K/8n/yv/K/8v/y//K/8n/yP/H/8f/x//G/8b/xv/F/8X/x//H/8r/zP/P
/9P/1f/W/9n/2P/Y/9r/2//d/93/3P/c/9//4f/h/+D/4P/f/93/3P/a/9b/0//S/9D/
zP/I/8b/w//B/8D/wP++/73/vf++/77/vf+9/73/vv++/77/vv+8/7z/vP+8/7v/u/+7
/7v/u/+7/7v/uv+6/7v/uf+z/6j/n/+d/6X/tP/F/9v/9v8QADIAaAChAMcA5gAUAVMB
hwGLAVIB+wC0AIgAcABbAEkAOQAmAAwA8//l/93/2P/T/83/yv/G/8P/wP+9/7r/uf+5
/7n/uf+5/7j/uP+6/7r/uf+5/7j/uP+3/7f/uf+5/7n/uf+7/7v/u/+7/7r/uv+6/7r/
uf+5/7n/uf+7/7v/u/+7/7n/uf+5/7n/uv+7/7z/vf+9/77/vv++/7z/vP+8/7z/vf+9
/73/vv+//8D/wf/D/8P/w//D/8T/wv/D/8X/xf/I/8j/yP/K/8r/y//M/87/z//Q/9L/
0//U/9f/2f/a/9//4f/j/+X/5//p/+v/7f/v//D/8P/y//f/+v/6//v//P//////AAAB
AAIAAwAEAAcABwAHAAcACQAJAAcABgAGAAYABQACAAIAAQD///3/+//5//f/9f/z//P/
8v/v/+7/7P/s/+v/7P/s/+v/6v/p/+j/6P/o/+j/6P/o/+j/6P/o/+j/5//p/+n/6f/p
/+f/5//n/+f/6f/p/+r/6v/s/+z/7P/t/+3/7f/t/+7/8P/w//D/8f/z//P/8//0//T/
9P/0//T/9//3//f/9//3//j/+P/4//j/+P/4//f/9//3//f/9//4//j/+f/6//r/+v/6
//r/+//7//v/+//7//v/+f/5//n/+f/5//n/+//6//n/+f/7//v/+//6//v/+//6//r/
+P/3//f/9//4//j/+P/4//n/+f/5//n/9//3//f/9v/3//j/+f/6//v/+//7//v/+//7
//v/+//6//r/+v/6//r/+v/6//r//P/8//z//P/8//v/+//7//3//f/9//3//P/8//3/
/f/+//7//v//////////////AQAAAAAAAAD+//7//v///wEAAQABAAEAAwACAAAAAQAA
AAIAAgACAAIAAgACAAIAAQACAAIAAwADAAEAAQABAAEAAwADAAIAAgACAAEAAQADAAcA
CgAMAA8AEwAVABYAGQAYABgAGgAbABwAHQAdAB4AHwAhACEAIAAeAB0AGwAaABoAFgAT
ABIAEAAMAAgABgADAAEAAAAAAAIAAQABAAIAAgABAAEAAQACAAIAAgACAAIAAgACAAIA
AQABAAEAAQADAAMAAwACAAIA/f/3/+3/5P/j/+n/9f8GAB0AOQBWAHgAqgDeAAcBJwFa
AaIB1wHbAaEBSAH/ANAAtgCiAI8AeQBhAEQAMAAlACEAHwAeABsAEwAMAAoABQACAAMA
AgABAAEAAQD//////v/+//7//v/9//3/AAAAAP/////9//3//f/9////////////AAAA
AAAAAAABAAEAAQABAAEAAQABAAEAAQABAAEAAQABAAEAAQABAAMABAAEAAQAAgACAAIA
AgAFAAUABQAGAAQABAAEAAUABwAHAAcACAAGAAcACQAJAAoACgAKAAwADQAPABEAFAAV
ABYAGAAZABoAHQAfACAAIQAjACUAJwAqAC0AMAAzADUANgA2ADgAOwA+AD4APwA+AEEA
QQBCAEUARgBHAEgASQBJAEkASQBLAEsASQBIAEQARABDAEAAPgA9ADsAOQA1ADMAMQAv
AC0ALQAsACkAKAAmACYAJQAiACIAIQAgAB8AHgAeAB4AHgAeAB4AHgAeAB4AHgAdAB0A
HQAdAB0AHQAdAB0AHQAdAB0AHgAeAB4AHgAeAB8AHQAdAB0AHgAgACAAIAAhACEAIQAh
ACIAIgAiACIAIgAjACMAIwAjACMAJAAkACQAJgAmACYAJQAjACMAIwAjACMAIgAiACIA
IgAiACIAIgAhACEAIQAhACEAIQAfAB8AIQAhACEAIQAhACAAHwAfAB8AHwAfAB4AHQAd
ABwAHAAcABsAGwAbABoAGgAaABoAGQAZABkAGQAZABkAGQAYABgAGAAYABgAFwAXABcA
FwAXABcAFwAXABYAFgAWABYAFAAUABQAFAAUABQAFAAUABYAFQAVABUAFQAVABUAFQAU
ABQAFQAVABIAEgASABMAEwATABMAEwAVABQAFAAUABIAEgASABMAEwATABMAEwAVABIA
EgAQABAAEAAQABIAEgASABEAEAAQABEAEQARABEAEQARABMAEwASABIAEAAPAA8AEQAU
ABgAGwAfACEAIwAkACcAJwAmACcAJwApACkAKAAoACcAKQApACgAKAAnACUAJAAgABwA
GQAYABYAEgAOAAwACwAJAAgACAAIAAcABwAIAAgABwAHAAcABgAGAAYABgAGAAYABgAG
AAUABQAFAAUAAwADAAMAAgD+//3/9f/p/+L/4//r//n/DAAhAD8AXgCGALoA6gAPATEB
bgG8AesB2QGNATAB7QDGAKwAmACDAGsAUQA2ACgAIwAfABsAGgAVAA0ACAAEAAEAAAAB
AP7//f/9//3/+//7//r/+v/8//z/+//7//z//P/7//v/+//7//v/+//7//v/+//7//z/
/P/8//z//f/9//3//f/7//v/+//7//v/+//7//v/+//7//v/+//5//r/+v/6//z//P/8
//z/+//7//v//P/8//z//P/9//3//f/9//7//v///wEAAQAEAAQABAAGAAQABQAGAAgA
CwAMAA4ADwASABUAFwAYABkAGwAdAB8AIwAlACcAKQArACwALAAuAC8AMgAyADMANAA3
ADcAOAA3ADgAOQA6AD0APQA9AD0AOwA7ADkAOAA0ADQAMwAwACwAKwApACcAJQAjACEA
HwAdAB0AHAAZABgAFgAWABUAFAAUABMAEgARABAAEAAQAA4ADgAOAA4ADgAOAA4ADQAN
AA0ADQANAA0ADQANAA0ADQANAA4ADgAOAA4ADgAPAA8ADwAPABAADgAOAA4ADwANAA0A
DQAOAA4ADgAOAA4ADwAPAA8ADwAPABAAEAAQABAAEAAQAA8ADwAPAA8ADwAPAA4ADgAO
AAwADAAMAAwADAANAA4ADwANAA0ACwALAA0ADQANAA0ACwAKAAkACQAHAAcABwAGAAgA
CQAJAAoACAAHAAcABwAGAAYABgAGAAcABwAHAAcABQAFAAUABAAEAAQABAAEAAEAAQAB
AAEAAwADAAMAAwACAAIAAgACAAIAAgACAAIAAAAAAAAAAAD+//3//f/9////////////
AAAAAAEAAQD+//7//v///////////////v/8//v/+v/7//z//f////7//f/8//v//f/+
//7//f/9//3//f/+//3//P/7//r//P/8//z/+//6//r/+//7//v/+//7//v/+//7//r/
+v/8//v/+//9/wEABAAGAAkACwANAA4AEQASABIAFAAVABMAEwASABIAFQAXABcAFgAU
ABMAEQAQABAADAAJAAgABAAAAPz/+v/4//f/9//4//b/9f/1//b/9P/z//P/8//0//T/
9P/0//L/8v/y//L/7//v/+//7//t/+3/7f/s/+r/6f/f/9P/zv/T/9v/5//6/xMAMwBU
AIAAtADgAAMBKwFwAbwB3QG3AWMBEgHTAKoAkgCAAGsAUQA1AB4AEgAPAAsABwAEAAEA
+//0/+7/6//s/+n/6P/n/+f/5//n/+f/5v/m/+b/5v/l/+X/5P/k/+P/4//j/+P/4//j
/+P/4//j/+P/4v/i/+L/4v/l/+X/5f/l/+P/4//j/+P/4//j/+P/4//k/+X/5v/n/+X/
5v/m/+b/5P/k/+T/5P/l/+X/5f/m/+b/5v/m/+f/6f/p/+n/6v/o/+n/6//r/+7/7v/u
//D/7v/v//D/8v/x//L/9P/1//j/+//9//7/AwAFAAcACQALAA0ADwARABQAFgAXABoA
HAAeAB0AHQAcAB8AHwAgACMAJAAlACYAJwAnACcAJwAmACUAIgAgACAAIAAfABwAGgAZ
ABcAFQARAA8ADQALAAkACQAIAAUABAACAAIAAQAAAAAA///+//v/+v/6//r/+P/4//j/
+P/5//r/+//7//v/+//7//v/+//7//v/+//7//v//P/8//z//P/8//3/////////AAD/
//7//f/9//7///8AAAIAAQAAAP///v//////////////AAAAAAAAAAAAAAAA///9//3/
/f/9/////v/+//7//P/8//z//P/8//3//v////3//f/7//v/+f/5//n/+f/5//j/9//3
//f/9//3//b/9//3//b/9v/0//P/8//z//T/9P/0//T/8//z//P/8//1//X/9f/0//P/
8v/x//D/8f/x//H/8f/x//H/8f/x//D/8P/w//D/8v/y//L/8v/w//D/8P/w/+7/7f/t
/+3/7//v/+//7//s/+z/7f/t/+7/7v/u/+//7//v/+//7//x//D/8P/w/+7/7v/u/+//
8f/x/w==
         </WaveFormData>
      </LeadData>
      <LeadData>
         <LeadByteCountTotal>10000</LeadByteCountTotal>
         <LeadTimeOffset>0</LeadTimeOffset>
         <LeadSampleCountTotal>5000</LeadSampleCountTotal>
         <LeadAmplitudeUnitsPerBit>4.88</LeadAmplitudeUnitsPerBit>
         <LeadAmplitudeUnits>��V</LeadAmplitudeUnits>
         <LeadHighLimit>2147483647</LeadHighLimit>
         <LeadLowLimit>268435456</LeadLowLimit>
         <LeadID>V1</LeadID>
         <LeadOffsetFirstSample>0</LeadOffsetFirstSample>
         <FirstSampleBaseline>0</FirstSampleBaseline>
         <LeadSampleSize>2</LeadSampleSize>
         <LeadOff>FALSE</LeadOff>
         <BaselineSway>FALSE</BaselineSway>
         <ExcessiveACNoise>FALSE</ExcessiveACNoise>
         <MuscleNoise>FALSE</MuscleNoise>
         <LeadDataCRC32>146640319</LeadDataCRC32>
         <WaveFormData>
3P7c/tz+3P7k/uz+9P78/hz/PP9c/3z/j/+i/7X/yP/O/9T/2v/g/+b/6v/u//L/9f/2
//f/+P/7//z//f/+/wAAAAAAAAAAAQACAAMABAAGAAYABgAGAAgACAAIAAgACgAKAAoA
CgAMAAwADAAMAA0ADgAPABAAEgASABIAEgATABQAFQAWABcAGAAZABoAHQAeAB8AIAAh
ACIAIwAkACYAKAAqACwAMAAyADQANgA6ADwAPgBAAEMARgBJAEwAUQBUAFcAWgBeAGAA
YgBkAGUAZgBnAGgAagBqAGoAagBnAGYAZQBkAGAAXgBcAFoAVwBUAFEATgBLAEgARQBC
AD0AOgA3ADQAMAAsACgAJAAfABwAGQAWABIAEAAOAAwACgAIAAYABAABAAAA///+//v/
+v/5//j/9v/2//b/9v/2//b/9v/2//T/9P/0//T/9P/0//T/9P/y//L/8v/y//P/9P/1
//b/9v/2//b/9v/2//b/9v/2//j/+P/4//j/+v/6//r/+v/8//z//P/8//z//P/8//z/
/v/+//7//v/+//7//v/+//7//v/+//7/AAAAAAAAAAD///7//f/8//z//P/8//z//P/8
//z//P/6//r/+v/6//r/+v/6//r/+v/6//r/+v/6//r/+v/6//r/+v/6//r/+P/4//j/
+P/4//j/+P/4//b/9v/2//b/9v/2//b/9v/2//b/9v/2//T/9P/0//T/9P/0//T/9P/0
//T/9P/0//L/8v/y//L/9P/0//T/9P/y//L/8v/y//T/9P/0//T/8v/y//L/8v/y//L/
8v/y//T/9P/0//T/8v/y//L/8v/y//L/8v/z//P/8v/y//L/8v/y//L/8v/y//L/9P/1
//b/9//4//r/+//+//7//v/+//7/+v/2//X/8P/s/+n/5//n/+n/6//t/+3/7P/s/+v/
6//t//D/8P/v/+//7//t/+3/7f/s/+7/7v/u/+7/7v/u/+7/7v/t/+3/7f/u/+z/7P/s
/+z/7f/t/+3/7v/u/+7/7v/s/+7/8f/3/wcAGgA7AGQAhwCWAIcATgD+/77/nP+D/2b/
O/8K/93+vv7A/t/+8v7v/vT+F/9H/3T/lv+y/8b/0P/V/9n/3P/k/+//+P/5//3//f/+
/wAAAgAEAAUABAAFAAYABgAIAAgACAAJAAoACwAMAAwADAANAA0ADgAQABAAEQARABIA
FAAUABQAFAAUABUAFwAYABgAGQAaABkAGgAbABwAHQAdAB0AHgAiACMAJAAlACYAJwAo
ACoALAAtAC8AMQAzADUANwA5ADwAPgBBAEQARwBKAE0AUABTAFYAWQBbAF8AYwBmAGoA
bABtAHAAcgByAHQAdQB1AHUAdQByAHEAbgBsAGoAaABnAGQAYQBfAFwAWQBWAFIATQBK
AEcAQwBBAD0AOAA0ADAALQApACUAIgAgABwAGQAXABQAEQAOAA0ACwAJAAgABgAGAAQA
AQAAAAAA///+//7//f/7//v/+//7//n/+f/3//f/9//2//j/9//3//f/9//3//f/9//3
//f/+P/4//j/+P/4//j/+P/4//n/+f/8//z//P/9//v//P/8//z//v//////AAD+//7/
/////////////wAAAgACAAIAAgAAAAAAAAAAAAEAAQABAAEA/v/+//7//v//////////
//////////7//P/8//z/+v/8//3//f/9//v/+//6//r/+v/5//n/+P/4//j/+P/4//n/
+f/5//n/+f/5//n/+P/2//b/9f/1//b/9v/2//b/9v/2//b/9v/1//X/9P/0//X/9f/1
//b/9P/0//T/9P/1//X/9f/1//X/9f/1//X/9P/0//T/9P/0//X/9f/1//T/9P/0//T/
8//z//T/9P/0//T/9P/0//T/8//y//H/8P/y//L/8v/y//P/8//y//L/9P/0//T/9P/y
//L/8v/0//X/9v/3//j/+v/7//7//v/+//7//v/6//T/8f/s/+j/5//n/+f/6f/r/+3/
7f/s/+z/6//r/+3/7v/u/+3/7f/v/+//7//v/+z/7P/s/+z/7v/u/+7/7v/u/+3/7f/t
/+z/7P/s/+z/7P/r/+v/6//s/+z/7P/s/+7/8P/1////EQAsAFEAeACRAJAAaQAcANL/
qP+M/3H/SP8T/+T+v/6y/sr+6f7w/u3+Bv83/2P/hv+m/7z/yP/O/9P/2f/g/+r/8//4
//v/+f/9//7//v8AAAIAAwAEAAUABgAGAAgACAAIAAkACgALAAwADAAMAA0ADQAOABAA
EAARABEAEAASABIAEgASABIAEwAVABYAFgAXABgAFwAYABkAGgAdAB0AHQAeACAAIQAi
ACMAJAAlACYAKAAqACsALQAvADEAMwA1ADcAPAA+AEEARABHAEoATQBQAFMAVgBZAFsA
XwBjAGYAagBqAGsAbgBwAHAAcgBzAHMAcQBxAG4AbQBsAGoAaABmAGMAYABdAFsAVgBT
AFAATABJAEYAQwA/ADsANwAyAC4AKgAnACMAHwAcABoAFgATABEADgALAAgACQAHAAUA
BAACAAIAAAD9//z//P/7//r//P/7//n/+f/5//n/9//3//f/9//3//b/9P/z//P/8//1
//X/9f/1//f/9//4//j/9//2//X/9P/1//b/+P/5//r/+v/6//v/+//8//z//P/8//3/
/f/+//z//P/9//3/////////AAD+//7//v/+//7//v/+//7////////////+//7//v/+
/////////////f/9//3//P/8//z//P/6//j/+f/5//n/+f/5//j/+P/4//f/9//2//b/
9v/2//b/9//3//f/9//1//X/9f/0//b/9v/1//X/9P/0//T/9P/0//T/9P/0//P/8//y
//L/8//z//P/9P/y//L/8v/y//H/8f/x//H/7//v/+//7//v//D/8f/y//H/8f/w/+//
7v/u/+7/7v/u/+//8f/y//D/7v/u/+7/7v/u/+7/7v/u/+7/7v/u/+z/7P/s/+z/7f/t
/+z/7P/s/+z/7P/s/+z/7P/s/+7/7//w//H/8v/0//X/+P/4//j/+P/4//T/7v/r/+b/
4v/f/9//3//h/+P/5f/l/+T/5P/j/+P/5f/o/+j/5//n/+X/5f/l/+X/5v/m/+b/5v/k
/+T/5P/k/+T/4//j/+P/5v/m/+b/5v/l/+P/4v/h/+T/5P/k/+T/5v/o/+v/8////xIA
MQBSAG0AfgBvADIA4v+q/47/cf9S/yv/BP/b/sT+1P7x/vb+7f72/h//Tf90/5b/sv/A
/8b/y//R/9T/2v/j/+z/8f/z//P/9P/0//b/+P/5//r/+//8//z//v/+//7////+////
AAAAAAAAAQABAAIAAgACAAMAAwAEAAYABgAGAAYABgAHAAkACgAKAAsADAALAAwADQAO
AA8ADwAPABAAEgATABQAFQAWABcAGAAaABoAGwAdAB8AIQAjACUAJwAoACoALQAwADMA
NgA5ADwAPwBCAEUARwBLAE8AUgBWAFgAWQBcAF4AXgBgAGEAYQBfAF8AXABbAFoAWABW
AFQAUQBOAEsASQBGAEMAQAA8ADcANAAxAC0AKwAnACIAHgAaABcAEwAPAAwACgAGAAMA
AwAAAP3/+v/5//f/9f/0//T/9P/y/+//8P/w/+//7v/u/+3/6//r/+v/6//p/+n/6f/p
/+n/6P/o/+f/5//n/+f/5//n/+f/5//n/+j/6P/q/+r/6v/q/+j/6P/p/+n/6v/q/+r/
6//t/+7/7v/u/+7/7//v//D/8P/w//H/8f/v/+//7//w//L/8v/y//L/8v/y//L/8v/x
//H/8f/x//L/8v/y//L/7//v/+//7//v/+//7//u/+7/7v/u/+z/7P/t/+3/7f/t/+3/
7P/s/+z/6//r/+r/7P/s/+z/7P/q/+n/6P/n/+b/5f/k/+L/4v/i/+H/4f/g/+D/4P/g
/+D/4P/g/+D/3//f/97/3v/f/9//3//g/+D/4P/g/+D/3f/d/93/3f/d/93/3f/d/97/
3v/e/97/3v/f/9//3//c/9z/3P/c/9z/3P/c/9z/3P/c/9z/3P/c/9v/2//a/9r/2v/a
/9r/2v/a/9r/2v/c/93/3v/f/+D/4P/h/+T/5P/m/+b/5v/i/+D/3f/Y/9T/z//P/8//
0f/T/9X/1f/U/9b/1f/V/9f/2P/Y/9f/1//X/9f/1//X/9b/1v/W/9b/1v/W/9b/1v/W
/9X/1f/V/9b/1v/W/9b/1v/V/9X/1f/W/9b/1v/W/9b/1v/X/93/5//2/wsAJgBHAGIA
bwBYABoA0P+c/4H/Zv9L/yz/B//c/sT+0/7s/vX+7P71/hv/SP9s/4z/qP+4/8H/yf/O
/9D/1f/e/+X/5//n/+z/7P/u//D/8f/w//H/8v/y//T/9P/0//X/+P/5//r/+v/4//n/
+f/6//z//P/9//3//P/+//7//v/+//7///8BAAIAAgADAAQAAwAEAAUABgAJAAkACQAK
AAoACwAMAA0ADgAPABAAEgAUABUAFwAZABsAHQAfACEAJAAmACkALAAtADAAMwA2ADsA
PgBBAEMARwBLAE4AUgBUAFUAWABaAFwAXgBfAF8AYQBhAF4AXQBeAFwAWgBYAFYAVABS
AFEATABJAEYAQgBBAD4AOwA3ADMALwAqACYAIwAhAB4AGwAWABQAEAANAAsACAAFAAIA
AwABAP///v/8//z/+v/3//b/9v/1//T/9v/1//P/8//x//H/7//v//H/8f/x//D/7v/t
/+3/7f/t/+3/7f/t/+//7//w//D/8P/w//D/8P/y//L/8//z//L/8v/y//P/8//0//T/
9P/2//f/9//4//j/+P/5//n/+//7//v//P/8//z//P/8//z//P/8//z//f/9//3//f/8
//z//P/8//3//f/9//3/+//7//v/+v/6//r/+v/4//r/+//7//v/+f/5//j/+P/6//n/
+f/4//j/+P/4//j/+f/5//n/+f/3//f/9//2//b/9v/1//X/9v/2//b/9v/2//b/9v/2
//X/9f/0//T/9f/1//X/9v/0//T/9P/0//T/9f/2//f/9v/1//T/8//z//T/9f/2//T/
9f/1//X/9P/0//T/9P/1//X/9v/2//T/9v/2//T/9P/2//b/9v/2//T/9P/0//T/9v/2
//b/9v/1//X/9P/0//T/9P/0//T/9v/2//b/+P/3//j/+f/6//r/+//+//7///8AAAEA
/v/6//f/8v/u/+v/6//r/+3/7//x//H/8P/w/+//7//x//T/9P/z//P/8//z//P/8//y
//L/8v/y//L/8v/y//L/9P/z//P/8//0//T/9P/0//L/8f/x//H/8v/y//L/8v/y//T/
9f/5/wUAFgArAFAAewCWAJcAcgAqAN7/sP+X/37/Xf8w/wH/2v7I/tn+9P75/vL+Bf8x
/2L/iv+q/8b/1P/Z/93/5P/o/+//+v///wMAAwAEAAQABgAIAAkACgALAAwADAAOAA4A
DgAPABAAEQASABIAFAAVABUAFgAUABQAFQAVABYAGAAYABgAGAAYABkAGwAcABwAHQAe
AB8AIAAhACIAIwAjACMAJAAmACcAKAApACoAKwAsAC4AMAAxADMANQA3ADkAOwA9AEAA
QgBFAEgASwBOAFEAVABXAFoAXQBfAGMAZwBqAG4AcgBzAHYAeAB4AHoAewB7AHsAewB4
AHcAdgB0AHIAcABvAGwAaQBnAGQAYQBeAFoAVQBSAE8ASwBJAEUAQAA8ADYAMwAvACsA
KgAoACQAIQAdABoAFwAUABMAEQAPAA4ADAAMAAoABwAEAAQAAwACAAIAAQD/////////
//3//f/9//3//f/8//z/+//7//v/+f/5//n/+f/5//n/+v/6//z//P/8//z/+v/6//v/
+//+//7//v////3//v/+//7//v//////AAACAAIAAwADAAMAAwADAAQABAAEAAQABAAE
AAQABAAEAAUABQAFAAUABAAEAAQABAADAAMAAwADAAUABQAFAAQAAgACAAIAAAAAAAEA
AQABAAEAAQAAAAAAAAD//////v/+//7//v/+//3//f/9//3//f/9//3//P/8//z/+//7
//z//P/8//z//P/8//z//P/7//v/+v/6//r/+//8//7//P/8//z//P/7//v/+//7//3/
/f/9//3/+v/6//r/+v/8//3//f/9//r/+v/6//r/+f/5//r/+v/8//z//P/8//z/+//6
//r/+//7//v/+//8//z/+v/6//r/+v/6//r/+v/8//z//P/8//r/+v/6//r/+//7//r/
+v/6//r/+v/6//z//P/8//7///8AAAEAAgACAAMABgAGAAYABgAGAAIA/v/7//b/8v/v
/+//7//x//P/9f/1//T/9P/z//P/9f/4//j/9//3//f/9//3//f/9v/2//b/9v/4//j/
+P/4//j/9//3//f/+P/4//j/+P/4//f/9//3//j/+P/4//j/+P/6/wEADQAdADYAXQCE
AJkAmABxACQA2v+u/5L/df9M/xf/5v7F/rj+zv7v/vb+9f4M/z3/a/+Q/7D/yv/Y/97/
4//n/+7/9P/9/wIABQAHAAkACAAKAAwADgAPABAAEQASABIAEgASABIAEwAUABUAFgAW
ABgAGQAZABoAGAAYABkAGQAaABwAHAAcAB4AHgAfACEAIAAgACEAIgAjACQAJQAmACkA
KQApACoALAAtAC4ALwAyADMANAA2ADYANwA5ADsAPQA/AEEAQwBGAEgASwBOAFEAVABX
AFoAXgBiAGYAaQBrAG8AcgB2AHgAeQB8AH4AfgCAAIEAgQCBAIEAfgB9AHoAeAB2AHQA
cQBuAGsAaQBmAGMAYABcAFcAVABRAE0ASQBFAEAAPAA6ADcAMwAvACoAKAAkACEAHwAc
ABkAFgAVABMAEQAQAA4ADgAMAAkACAAIAAcABgAEAAMAAQABAAEAAQD/////////////
/v8AAP////////3//f/9//3//P/7//v/+v/7//z//f/+//z//P/9//3//v/+//7////9
//7//v/+/wAAAQABAAIAAgACAAMAAwADAAMAAwAEAAQABAAEAAQABAAEAAQABAADAAMA
AwADAAMABAAFAAYAAwADAAMAAwADAAMAAwACAAIAAgACAAAAAAABAAEAAQD//////v/+
/wAA//////7//v/+//7//v/9//3//f/9//v/+//7//r//P/8//v/+//6//r/+v/6//r/
+v/6//r/+f/5//j/+P/5//n/+f/6//r/+v/6//r/9//3//f/9//3//f/9//3//j/+P/4
//j/9//3//b/9f/2//b/9v/2//P/8//0//T/9P/0//T/9P/2//X/9P/0//P/8//z//P/
9v/2//b/9v/z//P/8//z//P/8//z//P/9P/0//X/9f/0//T/9P/0//T/9P/0//T/9P/0
//L/8v/y//L/9P/0//T/9P/z//P/8v/y//T/9P/0//T/8v/y//L/9P/1//b/9//4//v/
/f8BAAIAAAAAAAAA/P/6//f/8v/u/+n/6f/p/+v/7f/v/+//7v/s/+v/6//t//D/8P/v
/+//8f/x//H/8f/u/+7/7v/u/+7/7v/u/+7/8P/v/+//7//w//D/8P/w//D/7//v/+//
8P/w//D/8P/u//D/9f/9/wsAHgA9AGgAiwCYAIsAVAAEAMb/ov+J/2r/O/8E/9n+vP6+
/tv+8v7z/vj+G/9J/3L/lv+0/8r/0v/Z/9//4v/m//H/+v/9////AQACAAIABAAGAAcA
CAAJAAoACgAMAAwADAANAA4ADwAQABAAEAARABEAEgASABIAEwATABQAFgAWABYAFgAW
ABcAGQAaABoAGwAcAB0AHgAfACAAIQAhACEAIgAiACMAJAAlACcAKQArAC4AMAAxADMA
NQA2ADcAOAA5AD4AQABDAEYARwBKAE0AUABVAFgAWwBdAGEAZQBoAGwAbABtAHAAcgB0
AHYAdwB3AHcAdwB0AHMAcABuAGwAagBnAGQAYQBfAFwAWQBWAFIAUQBOAEsARwBBAD0A
OAA0ADAALQApACUAIgAgABwAGQAXABQAEQAOAA0ACwAJAAgABgAGAAQAAQAAAAAA///+
//7//f/7//v/+f/5//f/9//5//n/+f/4//b/9f/1//X/9f/1//X/9f/1//X/9v/2//b/
9v/2//b/9v/2//f/9//2//b/9v/3//f/+P/4//j/+P/5//n/+v/4//j/+f/5//r/+//8
//7//P/8//z//P/8//z//P/8//3//f/9//3//P/8//z//P/7//v/+//7//v/+//7//r/
+v/6//r/+P/4//n/+f/5//j/9//1//T/9v/1//X/9P/0//T/9P/0//H/8f/x//H/8//z
//P/8v/0//T/8//z//L/8v/y//L/8P/w//D/8P/v/+//7v/u/+//7//v//D/7v/u/+7/
7v/v/+//7//v/+3/7f/t/+3/7P/s/+z/7P/s/+3/7f/t/+z/7P/s/+z/6//r/+z/7P/s
/+z/7P/s/+z/6//q/+r/6f/p/+n/6f/q/+r/6v/q/+n/6f/p/+n/6//p/+n/6P/o/+j/
6P/o/+j/6P/o/+j/6P/o/+j/6P/p/+n/6P/o/+b/5v/m/+b/5v/m/+b/6P/p/+r/6//s
/+z/7f/w//D/8v/y//L/7v/q/+f/4v/e/9n/2f/Z/9v/3//h/+H/4P/e/93/3f/f/+L/
4v/h/+H/3//f/9//3//e/97/3v/e/97/3v/e/97/3v/d/93/3f/e/97/3v/e/97/3f/d
/93/3v/e/97/3v/e/97/3//j/+v/+P8HACIAQwBkAHcAbAA4AOr/rv+N/3D/Vf86/xP/
6P7M/tH+7v75/vD+8/4V/0L/aP+I/6j/uv/D/8f/zv/Q/9X/3v/n/+v/6//u/+7/8P/y
//P/9P/1//b/9v/2//b/9v/3//b/9//4//j/+v/7//v//P/8//z//f/9//z//v/+//7/
AAAAAAEAAwACAAIAAwAEAAUABgAHAAgACAAHAAYABgAKAAsADAANAAwADQAOABAAEAAR
ABMAFQAXABkAGwAdAB4AIAAjACYAJwAqAC0AMAAxADQANwA5AD0AQQBEAEgATABNAFAA
UgBUAFYAVwBXAFgAWQBXAFcAWABWAFQAUgBPAEwASQBHAEYAQwBAADwAOQA2ADMALwAs
ACkAJQAiAB4AGwAXABMADwAMAAcAAwADAAAA/f/6//f/9f/z//L/8P/w/+7/6//o/+j/
5//m/+j/5//l/+X/5f/l/+P/4//h/+H/4f/g/+D/3//f/9//3//f/9//3//f/9//4P/g
/+D/4P/g/+D/3v/e/9//3//i/+L/4v/j/+P/5P/k/+T/5P/l/+X/5v/m/+b/5//n/+X/
5f/l/+b/6P/o/+j/6P/q/+r/6v/q/+n/6f/p/+n/6v/q/+r/6v/p/+n/6f/p/+f/5//n
/+b/6P/o/+j/5v/k/+X/5f/l/+f/5//m/+b/5v/l/+X/5P/k/+T/5P/k/+P/4//j/+P/
4//j/+P/4v/k/+T/4//j/+L/4v/i/+L/4v/i/+L/4v/h/+H/4P/g/+H/4f/h/+L/4v/i
/+L/4v/f/9//3//f/+H/4f/h/+H/4P/g/+D/4P/g/+H/4f/h/97/3v/e/97/3f/d/97/
3v/g/+D/4P/g/+L/4f/g/+D/3//f/9//3//g/+D/4P/g/+H/4f/h/+H/4//j/+P/4//i
/+D/4P/g/+D/4v/i/+L/4v/k/+T/5P/k/+P/4//i/+L/4P/g/+D/4P/g/+D/4P/i/+X/
5v/n/+j/6//t//H/8v/w//D/8P/s/+j/5f/g/9z/2f/Z/9n/2//b/93/3f/c/97/3f/d
/9//4P/g/9//3//h/+H/4f/h/97/3v/e/97/3v/e/97/3v/g/9//3//f/97/3v/e/97/
4P/f/9//3//g/+D/4P/g/+D/4v/n/+///f8SADUAXAB7AIYAcQA2AOj/rP+O/3f/Wv8v
//z+z/60/r7+2/7o/uH+6v4N/z3/Zv+K/6j/vP/G/8v/0f/S/9j/4//q/+3/7//x//T/
9P/2//j/+f/4//n/+v/6//7//v/+////AAABAAIAAgAAAAEAAQACAAMABAAGAAcABwAI
AAcABgAIAAgACQALAAwADAANAA4ADwAQABEAEgAVABUAFQAWABgAGQAaABsAHAAdAB4A
IAAgACEAIwAlACkAKwAtAC8ANAA2ADkAPAA9AEAAQwBGAEsATgBRAFMAVQBZAFwAYABk
AGUAaABqAGwAbgBvAG8AbwBvAGwAawBsAGoAaABmAGMAYABdAFsAWABVAFIATgBLAEgA
RQBBAD8AOwA2ADIALgArACcAIwAeABwAGAAVABMAEAANAAoACQAHAAUABAAAAAAA/v/7
//z//P/7//r/+P/3//X/9f/1//X/8//z//X/9f/1//T/8v/x//H/8f/z//P/8//z//H/
8f/y//L/9P/0//T/9P/0//T/9f/1//b/9v/2//f/9//4//j/+P/4//n/+f/6//r/+v/7
//v/+//7//v//P/8//z//P/8//7//v/+//7//f/9//3//f/+//7//v/+//3//f/9//3/
/f/9//3//P/8//z//P/6//j/+f/5//n/+f/5//j/+P/6//n/+f/4//j/+P/4//j/9//3
//f/9//3//f/9//2//b/9v/1//X/9v/2//b/9v/0//T/9P/0//f/9//2//b/9f/1//X/
9v/0//T/9P/0//X/9f/1//X/8//z//P/8//y//L/8v/y//L/8//z//P/8v/y//L/8v/z
//P/9P/0//L/8v/y//L/9P/z//L/8v/z//P/8//z//L/8v/y//L/8//z//P/8//1//X/
9P/y//L/8v/y//T/9P/0//T/9P/0//T/9P/1//X/9P/0//L/8v/y//L/9P/0//T/9v/3
//j/+f/6//7///8CAAIAAgACAAIA/v/4//X/8P/s/+v/6//r/+3/7//x//H/8P/w/+//
7//x//T/9P/z//P/8//z//P/8//y//L/8v/y//L/8v/y//L/8v/x//H/8f/y//L/8v/y
//L/8f/x//H/9P/0//T/9P/0//b/+/8FABcAMABTAHoAlwCYAHcALgDg/7L/mP97/1T/
H//u/sn+uP7K/un+8v7x/gb/M/9j/4r/qv/E/9T/2v/f/+X/6v/0//v/AAADAAUABwAI
AAoADAAOAA8AEAARABIAEgASABIAEgATABQAFQAWABYAGAAZABkAGgAYABgAGQAZABwA
HgAeAB4AIAAgACEAIwAiACIAIwAkACcAKAApACoAKwArACsALAAuAC8AMAAxADQANQA2
ADgAOAA5ADsAPQBBAEMARQBHAEgASgBNAFAAVQBYAFsAXgBhAGQAZwBpAG0AcQB0AHgA
fAB9AIAAggCCAIQAhQCFAIUAhQCCAIEAgAB+AHwAegB1AHIAbwBtAGwAaQBmAGIAXwBc
AFkAVQBRAE0ASABEAD4AOwA3ADMAMAAuACoAJwAnACQAIQAeABsAGQAXABYAFAAUABIA
DwAOAA4ADQAMAAwACwAJAAkACQAJAAcABwAHAAcABwAGAAYABQAFAAUABQAFAAUABQAD
AAMABAAEAAYABgAGAAYABAAEAAUABQAIAAgACAAJAAkACgAKAAoACgALAAsADAAMAAwA
DQANAA0ADQANAA4ADgAOAA4ADgAOAA4ADgAOAA0ADQANAA0ADgAOAA4ADgANAA0ADQAN
AA8ADwAPAA4ADAAMAAwACgAIAAkACQAJAAsACwAKAAoACgAJAAkACAAIAAgACAAIAAcA
BwAHAAcACQAJAAkACAAGAAYABQAFAAQABAAEAAQAAwAEAAUABgAFAAUABAAEAAMAAwAD
AAQABAAEAAQABAADAAMAAwADAAMAAwADAAMABAAEAAQABAACAAMAAwADAAQABAAEAAQA
AwADAAQABAAEAAQABAAEAAQAAwACAAIAAwADAAMAAwAEAAQABAAEAAMAAwADAAMABQAF
AAUABQAGAAYABQAEAAQABAAEAAQABAAEAAQABAAEAAQABAAEAAUABQAEAAQABAAEAAQA
BAAGAAYABgAIAAkACgALAAwADAANABAAEAASABIAEgAOAAkABQD///r/+f/5//n/+///
/wEAAQAAAP7//f/9////AgACAAEAAQABAAEAAQABAAAAAAAAAAAAAgACAAIAAgAAAP//
/////wAAAAAAAAAAAgABAAEAAQACAAIAAgACAAQABgALABcAJwBCAGkAkACnAKQAfQAw
AOb/uv+e/3//Vv8h//L+z/7I/uD+/f7+/v/+Gv9J/3f/nP+8/9L/3v/m/+v/7f/0//7/
BwAMAA8AEQATABQAFAAWABgAGQAYABkAGgAaAB4AHgAeAB8AIAAhACIAIgAiACMAIwAk
ACQAJAAlACUAKAAqACoAKgAqACoAKwAtAC4ALgAvADAAMQAyADMANAA1ADUANQA2ADYA
NwA4ADkAPAA9AD4AQABAAEEAQwBFAEkASwBNAE8AUABSAFUAWABbAF4AYQBkAGcAagBt
AG8AcwB3AHoAfgCAAIEAhACGAIQAhgCHAIcAhwCHAIQAgwCCAIAAfgB8AHcAdABxAG8A
bgBrAGgAZABfAFwAWQBVAFEATQBIAEQAQgA/ADsANwA0ADIALgArACkAJgAjACAAHQAb
ABkAGAAYABgAFgATABIAEgARABAAEAAPAA0ADQANAA0ACwALAAsACwALAAoACgAJAAkA
CQAJAAkACQAJAAkACQAKAAoACgAKAAoACgAIAAgACQAJAAwADAAMAA0ACwAMAAwADAAM
AA0ADQAOABAAEAARABEAEQARABEAEgASABIAEgASABAAEAAQABAAEQARABEAEQASABIA
EgASABEAEQARABEAEQARABEAEAAQABAAEAAOAA4ADwAPAA8ADwAPAA4ADgAOAA0ADQAM
AAwADAAMAAwACwALAAsACwALAAsACwAKAAwADAALAAsACgAKAAoACgAIAAgACAAIAAsA
CwAKAAoABwAHAAcACAAIAAgACAAIAAcABwAHAAcABwAHAAcABwAGAAYABgAGAAYABwAH
AAcABgAGAAYABgADAAMABAAEAAYABgAGAAYABgAFAAQABAAFAAUABQAFAAYABgAGAAYA
BQAFAA==
         </WaveFormData>
      </LeadData>
      <LeadData>
         <LeadByteCountTotal>10000</LeadByteCountTotal>
         <LeadTimeOffset>0</LeadTimeOffset>
         <LeadSampleCountTotal>5000</LeadSampleCountTotal>
         <LeadAmplitudeUnitsPerBit>4.88</LeadAmplitudeUnitsPerBit>
         <LeadAmplitudeUnits>��V</LeadAmplitudeUnits>
         <LeadHighLimit>2147483647</LeadHighLimit>
         <LeadLowLimit>268435456</LeadLowLimit>
         <LeadID>V2</LeadID>
         <LeadOffsetFirstSample>0</LeadOffsetFirstSample>
         <FirstSampleBaseline>0</FirstSampleBaseline>
         <LeadSampleSize>2</LeadSampleSize>
         <LeadOff>FALSE</LeadOff>
         <BaselineSway>FALSE</BaselineSway>
         <ExcessiveACNoise>FALSE</ExcessiveACNoise>
         <MuscleNoise>FALSE</MuscleNoise>
         <LeadDataCRC32>2651927637</LeadDataCRC32>
         <WaveFormData>
gP+A/4D/gP9l/0r/L/8U/yz/Qv9Y/27/f/+O/53/rP+1/7z/w//K/9D/1P/Y/9z/3//g
/+H/4v/l/+b/5//o/+r/6v/q/+r/6P/o/+j/6P/o/+j/6P/o/+n/6v/r/+z/7v/u/+7/
7v/w//D/8P/w//P/9P/1//b/+P/4//j/+P/5//r/+//8////AAABAAIABQAGAAcACAAL
AAwADQAOABIAFAAWABgAGwAeACEAJAAoACwAMAA0ADoAPgBCAEYASwBQAFUAWgBgAGQA
aABsAHAAdAB4AHwAfwCCAIUAiACIAIgAiACIAIcAhgCFAIQAgAB+AHwAegB1AHIAbwBs
AGgAZABgAFwAVQBQAEsARgA/ADoANQAwACkAJAAfABoAFgASAA4ACgAFAAIA///8//r/
+P/2//T/8f/w/+//7v/r/+r/6f/o/+b/5v/m/+b/5P/k/+T/5P/j/+L/4f/g/+H/4v/j
/+T/5P/k/+T/5P/m/+b/5v/m/+j/6P/o/+j/6f/q/+v/7P/t/+7/7//w//L/8v/y//L/
8v/y//L/8v/0//T/9P/0//T/9P/0//T/9P/0//T/9P/y//L/8v/y//L/8v/y//L/8P/w
//D/8P/u/+7/7v/u/+z/7P/s/+z/6//q/+n/6P/o/+j/6P/o/+j/6P/o/+j/5v/m/+b/
5v/k/+T/5P/k/+L/4v/i/+L/5P/k/+T/5P/k/+T/5P/k/+L/4v/i/+L/4v/i/+L/4v/g
/+D/4P/g/+D/4P/g/+D/4P/g/+D/4P/g/+D/4P/g/+D/4P/g/+D/3v/e/97/3v/g/+D/
4P/g/+D/4P/g/9//3//f/9//3//f/9//3//f/9//3//f/9//3//f/9//3//f/9//4f/i
/+P/5P/l/+X/5//o/+n/6v/s/+z/7P/r/+r/5//k/+H/3//f/+D/4v/k/+T/4//i/+L/
4v/k/+T/5P/h/97/3f/Z/9n/2f/Z/9n/2f/Z/9n/2f/Z/9n/2v/Y/9j/1//X/9f/1//X
/9b/1v/W/9f/1//Z/9r/2v/Y/9j/2//i//D/CQArAFAAcgCVAKkApQCZAJEAgQBsAFUA
KQD0/8z/qP+R/33/UP8b/wf/IP9K/2//hf+X/6f/sP+1/73/xP/N/9X/3P/d/+D/4f/h
/+X/5v/o/+n/6P/q/+v/6//s/+z/7P/u//D/8P/w//L/8P/w//H/8f/z//P/8//0//b/
9//3//n/+P/4//n/+v/8//z//v///wAAAQACAAMAAgADAAQABQAIAAkACgALAAsADAAO
AA8AFQAXABkAGwAdAB8AIgAlACgAKwAvADIANgA6AD8AQwBHAEwAUQBVAF4AYwBoAG0A
cgB3AHsAfgCCAIcAiwCNAI8AkwCVAJUAlQCVAJUAlQCUAJMAkACPAIwAigCGAIMAgAB9
AHgAdABwAGwAZgBhAFsAVQBQAEkARQA/ADkAMwAtACgAIgAeABsAFgARAA4ACAAFAAMA
///8//r/9//2//b/9P/y//H/8P/v/+7/7P/r/+v/6//p/+n/6f/p/+n/6P/o/+b/5v/n
/+f/5//n/+f/5v/m/+f/6f/p/+n/6v/s/+3/7v/u/+7/7v/v/+//7//w//H/8v/y//L/
8//z//X/9f/2//b/9v/2//f/9//1//X/9f/2//j/+P/4//j/9//2//X/9P/0//T/8//y
//T/9P/0//L/8f/x//H/8P/w//D/7//u/+z/7P/s/+v/6v/q/+r/6f/p/+j/6P/p/+n/
6P/o/+f/5f/l/+X/5f/j/+L/4f/h/+P/4v/i/+L/4//j/+P/4v/h/+H/4f/h/+H/4f/g
/+D/3//f/9//3v/e/97/3v/e/+D/4P/g/+D/3v/e/97/3f/f/9//3//f/93/3f/d/93/
3f/e/97/3v/e/9z/3P/c/9z/2//b/9v/2//d/93/3f/d/93/3f/d/93/3f/d/93/3f/d
/93/3f/f/+D/4f/i/+P/4//l/+b/5//o/+j/6P/o/+f/5v/j/+D/3f/d/93/3v/g/+L/
4v/h/+D/3v/e/+D/3v/e/9v/2P/X/9X/1f/V/9f/1f/V/9X/1f/V/9X/1f/W/9b/1v/V
/9P/0//T/9P/1P/U/9T/1f/V/9X/1v/W/9b/2P/Z/+L/9v8TADcAWgB8AJsAowCZAJcA
kQB/AGwASwAXAOz/yP+s/5X/cf84/w3/Ff88/2L/e/+P/5//p/+u/7f/v//G/83/1f/a
/93/3P/b/93/3//g/+L/4//k/+b/5//n/+j/6P/o/+r/6v/q/+r/7P/s/+z/7f/t/+//
7//v//D/8P/x//H/8//0//T/9f/2//b/9v/4//n/+v/7//z//f/+////AAABAAIAAwAE
AAUACQAKAAwADQARABMAFQAXABkAGwAeACEAJgApAC0AMAAyADYAOwA/AEUASgBPAFMA
XABhAGYAawBwAHUAeQB8AIIAhwCLAI0AkACTAJQAkwCVAJUAlQCVAJIAkQCOAI0AigCI
AIQAgQB+AHsAdgByAGwAaABiAF0AVwBRAEwARQA/ADkAMwAtACUAIAAaABYAEgAOAAoA
CAAEAAEA///7//j/9v/z//L/8v/w/+7/7f/q/+n/6P/m/+f/5//n/+X/4//j/+P/4//k
/+T/4v/i/+P/4//j/+P/4//i/+L/4//l/+X/5f/m/+b/5//o/+j/6v/q/+v/6//r/+z/
7f/u/+7/7v/v/+//8f/x//L/8v/y//L/8//z//P/8//z//T/9P/0//T/9P/y//L/8v/y
//T/9P/z//L/8P/w//D/7v/t/+3/7f/s/+z/7P/r/+r/6P/o/+j/5//o/+j/6P/n/+f/
5v/m/+f/5//m/+b/5f/l/+X/5f/l/+X/5P/j/+P/4//i/+L/4v/j/+P/4//i/+H/4f/h
/+H/4f/h/+D/4P/h/+H/4f/g/+D/4P/g/+D/3v/e/97/3v/g/+D/4P/f/9//3//f/9//
3f/d/93/3f/e/97/3//g/+H/3f/c/97/3v/e/97/3v/d/93/3f/d/93/3f/d/93/3f/d
/93/3f/d/93/3f/d/9//3//f/+H/4v/j/+T/5f/j/+X/5v/n/+j/6P/o/+j/5//m/+P/
4P/d/93/3f/e/+D/4v/i/+H/4P/e/97/4P/g/+D/3f/a/9f/1f/V/9X/1//V/9X/1f/V
/9X/1f/V/9b/1v/W/9X/1f/V/9X/1f/S/9L/0v/T/9X/1f/W/9b/1v/Y/9n/4P/s/wUA
JQBIAG4AlwCrAKMAmwCRAHsAYgBFABUA4v+6/5z/jf9z/zr/C/8J/yr/Uv9x/4f/mf+l
/6r/sf+5/8D/x//P/9j/3f/c/93/3f/d/97/4P/h/+L/5P/l/+X/5v/m/+b/6P/q/+r/
6v/s/+r/6v/r/+v/7f/t/+3/7v/w//H/8f/z//L/8v/z//T/9v/2//j/+f/4//n/+v/7
//r/+//8//3///8BAAMABQAFAAYACAAJAAsADQAPABEAFQAXABoAHQAgACMAJwAqAC4A
MgA3ADsAPQBCAEcASwBQAFUAWgBfAGcAbQByAHYAeAB9AIEAgwCGAIkAigCJAIcAhwCH
AIcAhgCFAIIAgQCAAH4AegB3AHIAbwBqAGYAYgBeAFgAUwBNAEcAQgA7ADUALwApACMA
HwAaABQAEAANAAgAAwAAAP7/+//5//X/9P/y/+//7v/s/+r/6P/n/+j/5//m/+T/4//j
/+P/4f/h/+H/4f/h/97/3v/c/9z/3f/d/93/3f/f/97/3v/f/93/3f/d/97/3v/f/+D/
4P/i/+L/4//j/+X/5v/n/+j/5v/m/+f/5//p/+n/6v/q/+z/7P/t/+3/7f/t/+3/7v/s
/+z/7P/s/+z/7P/s/+z/6v/q/+n/6P/q/+r/6v/o/+n/6f/p/+j/5v/m/+X/5P/k/+T/
5P/j/+L/4v/i/+H/4f/g/+D/4f/f/97/3v/d/93/3f/d/93/3f/c/9v/2//b/9r/2v/a
/9v/2//b/9r/2f/Z/9n/2f/Z/9n/2P/Y/9f/1//X/9b/1v/W/9b/1v/W/9b/1v/W/9b/
1v/W/9X/1f/V/9X/1f/U/9T/1P/U/9T/0//T/9P/0//T/9P/0//T/9P/0//T/9P/0f/R
/9H/0f/R/9H/0f/T/9T/1f/W/9f/1f/X/9j/2f/a/9r/2v/a/9v/2v/X/9T/z//P/8//
0P/S/9T/1P/T/9T/0v/S/9T/1P/U/9H/zv/N/8v/y//L/8v/yf/J/8n/yf/J/8n/yf/K
/8r/yv/J/8f/x//H/8f/xv/G/8b/x//H/8f/yP/I/8j/yv/J/87/2P/p/wUAIgBCAGkA
jwCbAI8AgwBxAFQAOwAbAOT/rP+A/2H/Vf9C/xf/8/72/hj/Qf9d/3X/if+U/53/p/+y
/7f/vf/I/8//0P/R/9P/1f/W/9j/2f/Y/9r/2//b/9z/3P/c/97/4P/g/+D/4v/g/+D/
4f/h/+X/5f/l/+b/5v/n/+f/6f/o/+j/6f/q/+r/6v/s/+3/7P/t/+7/7//y//P/9P/1
//b/9//4//n/+f/6//z//f8BAAMABQAHAAkACwAOABEAEgAVABkAHAAgACQAKQAtAC8A
NAA5AD0AQgBHAEwAUQBVAFsAYABkAGoAbwBzAHUAeQB9AH8AfwCAAIEAggCDAIQAgwCA
AH8AfAB6AHYAcwByAG8AagBmAGIAXgBYAFMATwBJAEQAPQA1AC8AKQAjAB8AGgAUABAA
DQAIAAMAAAD8//n/9//z//L/8P/t/+z/6v/o/+b/5f/i/+H/4P/e/97/3//g/9//3f/d
/93/3f/e/97/3P/c/93/3f/d/93/2//a/9r/2//d/93/3f/e/93/3f/d/9z/3v/e/9//
3//h/+L/4//k/+T/5P/l/+X/5v/n/+n/6v/q/+r/6//r/+v/6//r/+z/7v/u/+7/7v/s
/+z/7P/s/+3/7v/u/+7/7P/s/+z/6v/p/+n/6f/o/+r/6v/p/+j/5v/m/+b/5f/l/+b/
5//n/+X/5P/k/+X/5f/k/+T/4//j/+P/4//j/+P/4v/h/+H/4//i/+L/4v/h/+H/4f/g
/+H/4f/h/+H/3//f/97/3v/f/9//3//e/+D/4P/g/+D/3//e/93/3P/d/97/3//f/9//
3//f/9//3//f/9//3//f/97/3v/e/9//3//e/97/3v/g/+D/4P/g/9//3//f/9//3//f
/9//3//f/9//3//f/93/3f/d/93/3//f/9//4f/i/+P/5P/l/+P/5f/m/+f/6v/q/+r/
6v/r/+r/5//k/+H/4f/h/+L/4v/k/+T/4//i/+D/4P/i/+P/5P/i/+D/3v/b/9r/2f/Z
/9f/1//X/9n/2f/Z/9n/2v/a/9r/2f/b/9v/2//b/9r/2v/a/9v/2//b/9z/3P/c/97/
3//i/+z///8bAEAAZACHAKUArwCjAJkAiwB2AGEAQQAKANj/sP+T/4X/av83/w3/EP82
/13/e/+R/6X/sP+3/73/xv/N/9X/3v/l/+j/6f/p/+n/6v/s/+3/7v/w//H/8f/y//L/
8v/0//b/9v/2//j/+P/4//n/+f/5//n/+f/6//z//f/9/////v/+////AAAAAAAAAgAD
AAQABQAGAAcACgALAAwADQAOAA8AEAARABMAFAAWABcAGQAbAB0AHwAjACUAKAArACwA
LwAzADYAOgA+AEMARwBJAE4AUwBXAGAAZQBqAG8AdQB7AIAAhACKAI8AkwCVAJsAnwCh
AKEAowCjAKMAowCjAKMAoQChAKAAngCaAJcAkgCPAIoAhgCAAHwAdgBxAGkAYwBeAFcA
UQBLAEUAPwA3ADIALAAoACEAHAAXABQAEAANAAsABwAEAAIA///+//z/+v/4//f/9v/1
//T/8v/x//H/8f/v/+3/7f/t/+3/7v/u/+z/7P/t/+3/7f/t/+3/7P/s/+3/7f/t/+3/
7v/u/+//8P/w/+7/7v/v/+//7//w//H/8v/0//T/9f/1//X/9f/2//b/+P/4//n/+f/7
//v/+//8//z//P/8//z//P/8//z//P/+//7//f/8//z//P/8//r/+//7//v/+v/6//r/
+f/4//j/+P/4//f/9v/2//b/9f/1//T/9P/1//X/9P/0//P/8//z//P/8//z//L/8f/x
//H/8P/w//D/8f/x//H/8P/v/+//7//v//H/8f/w//D/7//v/+//7v/u/+7/7v/u//D/
8P/w//D/7v/u/+7/7f/t/+3/7f/t/+3/7f/t/+3/7f/s/+z/7P/v/+//7v/u/+z/7P/s
/+z/7P/s/+z/7P/s/+z/7P/s/+r/7P/s/+z/7P/t/+3/7f/t/+v/6//r/+v/7f/t/+3/
7f/t/+3/7f/t/+3/7f/t/+//8P/x//L/8//z//X/9v/3//j/+P/4//j/9//2//P/8P/r
/+v/6//s//D/8v/y//H/8P/u/+7/8P/u/+7/6//o/+f/5f/l/+X/5//l/+X/5f/l/+X/
5f/l/+T/5P/k/+P/5f/l/+X/5f/k/+T/5P/l/+X/5f/m/+b/6P/o/+3/+P8KACUASQBs
AJAArwC3AK0ApwChAJEAfABZACMA8v/O/7T/o/+D/0z/H/8h/0j/cP+J/53/r/+9/8L/
y//T/9j/3f/l/+z/7f/u/+//7//x//L/9P/1//b/+P/5//n/+v/6//r//P/8//z//P/+
//7//v//////////////AAACAAMAAwAFAAQABAAFAAYABgAGAAgACQAKAAsADAANAA4A
DwAQABEAEgATABQAFQAYABoAHQAfACIAIwAkACUAKQArAC4AMQAyADUAOQA8AEIARgBL
AE8AVQBaAF8AYwBoAG0AcgB3AH8AhQCKAI4AkACVAJkAmwChAKUApwCnAKcApwCnAKcA
pgClAKIAoQCiAKAAnACZAJQAkQCMAIgAhACAAHoAdQBtAGcAYgBbAFMATQBHAEEAOQA0
AC4AKgAlACAAGwAYABQAEQAPAAsACAAGAAMAAgD+//z/+v/5//j/9//2//T/8//z//P/
8f/x//H/8f/x//D/8P/u/+7/7//v/+//7//x//D/8P/x/+//7//v//D/8P/x//L/8v/y
//L/8//z//P/9P/1//b/+P/4//n/+f/5//n/+v/6//r/+v/7//v/+//7//v//P/+//7/
/v/+/wAAAAAAAAAA/v/+//3//P/+//7//v/8//v/+//7//r/+v/6//n/+P/4//j/+P/3
//b/9v/2//X/9f/0//T/9f/1//T/9P/z//H/8f/x//H/8//y//H/8f/x//D/8P/w//H/
8f/x//D/7//v/+//7//t/+3/7P/s/+//7//v/+7/7P/s/+z/7P/s/+z/7P/s/+7/7v/u
/+3/6//r/+v/6//r/+v/6//r/+v/6v/q/+r/6//r/+r/6v/q/+r/6v/q/+r/6v/q/+r/
7P/s/+z/7P/r/+r/6f/o/+n/6f/p/+n/6f/p/+n/6f/o/+j/6f/q/+r/6v/q/+r/6v/q
/+n/6f/p/+n/6f/p/+n/6f/p/+n/6f/p/+n/6f/p/+n/6f/p/+n/6//s/+3/7v/v/+//
8f/y//P/9P/0//T/9P/1//T/8f/u/+n/6f/p/+r/7P/u/+7/7f/q/+j/6P/q/+z/7P/p
/+b/5f/j/+P/4//j/+H/4f/h/+H/4f/h/+H/4v/i/+L/4f/j/+P/4//j/+D/4P/g/+H/
3//f/+D/4P/g/+L/5f/s//j/DwAxAFQAdgCbALEAsQCrAKkAmQCIAHEAQwAOAOT/wv+t
/5f/bP81/xv/MP9Y/3n/j/+j/7P/vP/B/8n/0P/V/93/5v/p/+r/6//t/+//8P/y//P/
8v/0//X/9f/2//b/9v/4//r/+v/6//z/+v/6//v/+//9//3//f/+//7//////wEAAgAC
AAMABAAGAAYACAAJAAkACQAJAAkADAANAA4ADwAQABEAEgATABcAGAAaABsAHQAfACEA
IwAjACUAKAArAC8AMwA4ADwAPgBCAEcASwBPAFQAWQBdAGQAaQBuAHMAdwB9AIIAhgCM
AJEAlQCXAJsAnwChAKEAowCjAKMAowCkAKMAoACfAJwAmgCWAJMAkACNAIgAhACAAHwA
dgBxAGsAZQBgAFkAUwBNAEcAQQA7ADYAMAAsACUAIAAbABgAFAARAA8ACwAIAAYAAwAC
AAAA/v/8//v/+P/3//b/9P/z//P/8//x/+//7//v/+//7v/u/+z/7P/r/+v/6//r/+3/
7P/s/+3/7f/t/+3/7v/s/+3/7v/u/+7/7v/v/+//7//w//H/8v/v/+7/7v/t/+//7//w
//D/8P/w//H/8f/z//P/8//0//T/9P/0//T/9v/2//b/9v/2//b/9f/0//T/9P/0//L/
7//v/+//7v/u/+7/7f/s/+r/6v/q/+n/6v/q/+r/6f/n/+b/5v/n/+f/5v/m/+X/5f/l
/+X/5f/l/+T/4//j/+X/5P/k/+T/5P/j/+L/4P/h/+H/4f/h/+H/4f/g/+D/3//f/9//
3v/e/97/3v/e/9z/3P/c/9z/3P/c/9z/2//d/93/3f/d/9v/2//b/9v/2//a/9r/2v/b
/9v/2v/a/9r/2v/a/9r/2P/Y/9j/2P/Y/9j/2P/Y/9j/2P/Y/9j/2f/Z/9f/1v/W/9b/
1v/W/9f/1//X/9f/1f/V/9X/1f/X/9f/1//X/9X/1f/V/9X/1f/V/9X/1//W/9f/2P/Z
/9n/2//c/93/3v/e/97/3v/d/9z/2f/W/9P/0//T/9T/2P/a/9r/2f/W/9T/1P/W/9b/
1v/T/9D/zf/L/8v/y//L/8n/yf/J/8n/yf/J/8n/yP/I/8j/x//J/8n/yf/J/8j/yP/I
/8n/yf/J/8r/yv/K/8z/y//O/9b/4//5/xgAOABdAIUAmwCXAIkAewBgAEMAJwD4/77/
jv9v/2P/Uv8n//n+8v4O/zf/Wf9x/4X/lP+b/6P/qv+z/7n/wv/N/9D/0f/R/9P/1P/W
/9f/1v/Y/9n/2f/a/9r/2v/c/9z/3P/c/97/3v/e/9//3//f/9//3//g/+D/4f/h/+P/
5P/k/+X/5v/m/+b/6P/p/+r/6//s/+3/7f/t/+3/7f/w//H/8v/z//X/9v/4//n/+v/7
//z//f8BAAMABgAJAAsADQAQABIAFAAYAB0AIQAjACgALQAxADYAOwBAAEUASwBRAFYA
WgBeAGMAZwBpAG8AcwB1AHUAdgB3AHgAeQB4AHcAdABzAHQAcgBuAGsAagBnAGIAXgBb
AFgAUwBPAEsARQBAADkAMwAtACcAIQAcABgAEwAQAAkABAD///z/+P/1//P/7//q/+j/
5f/k/+L/4P/e/93/3v/d/9z/2v/X/9f/1//V/9X/1f/V/9X/1P/U/9L/0v/T/9P/0//T
/9H/0P/Q/9H/0f/R/9H/0v/U/9X/1v/W/9T/1P/V/9X/1//Y/9n/2v/c/9z/3f/d/93/
3f/e/97/3v/e/9//3//g/+H/4v/k/+T/5P/k/+T/5P/k/+T/5P/k/+T/4//i/+T/5P/k
/+L/4//j/+P/4v/g/+D/3//e/97/3v/e/93/3P/c/9z/2//d/9z/3P/d/9v/2v/a/9n/
2f/Z/9n/2f/b/9r/2f/Z/9n/2P/Y/9j/1//X/9f/1v/X/9f/1//X/9f/1//W/9b/2f/Z
/9n/2P/W/9b/1v/W/9j/2P/Y/9j/1v/W/9b/1f/X/9f/1//X/9f/1//X/9f/1f/U/9T/
1P/X/9f/1v/W/9b/1v/W/9b/1v/W/9b/1v/Y/9j/2P/Y/9j/2P/Y/9j/2//b/9v/2f/a
/9j/2P/Y/9j/2f/Z/9n/2f/b/9v/2//b/9n/2f/Z/9n/2f/Z/9n/2f/Z/9n/2f/b/97/
3//g/+H/4f/j/+T/5f/m/+b/5v/m/+f/5v/j/+D/3f/d/93/3v/g/+L/4v/h/+D/3v/e
/+D/3v/e/9v/2P/Z/9f/1//X/9X/0//T/9P/0f/R/9H/0f/Q/9D/0P/P/9H/0f/R/9H/
0v/S/9L/0//T/9P/1P/U/9L/1P/Z/+D/8P8JAC0AUAByAJMAowCdAJMAiQB3AGIARwAX
AN7/sv+U/4f/c/9C/w//A/8e/0b/Z/9//5P/o/+s/7P/vf/C/8n/0f/Y/93/3v/f/+H/
4f/i/+T/5f/m/+j/6f/p/+r/6v/q/+z/7v/u/+7/8P/u/+7/7//v//P/8//z//T/8v/z
//P/9f/2//b/9//4//r/+v/8//3//v///wAAAQAAAAEAAgADAAYABwAIAAkADQAOABAA
EQAUABUAFgAXABsAHQAgACMAJgApAC0AMAA0ADgAPQBBAEUASgBPAFMAWABdAGIAZwBt
AHMAeAB8AIEAhwCMAI8AkwCXAJkAmQCaAJsAnACdAJwAmwCYAJcAmACWAJIAjwCMAIkA
hACAAHwAeAByAG0AaQBjAF4AVwBPAEkAQwA9ADcAMgAsACgAIwAeABkAFgAQAA0ACwAH
AAYABAABAAAA/v/8//r/+f/4//f/9v/0//X/9f/1//P/8f/x//H/8f/y//L/8P/w//D/
7//u/+3/7//u/+7/7//v/+//7//w//D/8f/y//L/9P/0//X/9f/2//b/9v/2//j/+P/5
//n/+//7//z//P/8//z//f/9//7///8AAAIAAAAAAAAAAAAAAAAAAAAAAAIAAgABAAAA
/v/+//7//P/8//3//v/+//z//P/7//r/+v/6//r/+f/5//r/+//7//v/+v/6//v/+f/4
//j/9//3//f/9//3//f/9v/1//X/9f/0//T/9P/1//X/9f/0//P/8//z//P/8//z//L/
8v/z//P/8//y//T/9P/0//T/9P/0//T/9P/0//T/9P/z//X/9f/1//X/8//z//P/8//1
//T/9P/0//P/8//y//L/9P/0//T/9P/y//L/8v/y//L/8v/y//L/8v/y//L/8v/z//P/
8v/0//T/9P/0//P/8//z//P/8//z//P/8//1//X/9f/1//P/8//z//P/8//z//P/9f/4
//n/+v/7//v//f/+////AAAAAAAAAAD9//z/+f/2//T/9f/2//j/+P/6//r/+f/2//T/
9P/2//j/+P/1//L/8f/v/+//7//x/+//7//v/+//7//v/+//7v/u/+7/7f/t/+3/7f/t
/+z/7P/s/+3/7f/t/+7/7v/w//D/8//8/w4AKQBNAHAAlACzAL8AtQCtAKcAlwCCAGMA
LwACAN7/wv+v/5H/Wv8r/yn/TP90/4//o/+1/8P/yP/P/9f/4P/n/+3/9P/1//b/+f/5
//n/+v/8//3//v8AAAEAAQACAAIAAgAEAAQABAAEAAYACAAIAAkACQAKAAkACAAIAAoA
CwALAA0ADgAOAA8AEAAQABAAEgATABQAFQAWABcAGAAZABoAGwAcAB0AHgAfACEAIgAk
ACUAKQArAC0ALwAxADMANgA5ADoAPQBBAEQASQBOAFQAWQBbAGAAZQBpAHAAdQB6AH8A
hQCLAJAAlACYAJ0AoQCjAKcAqwCtAK0ArgCvALAAsQCuAK0AqgCpAKgApgCiAJ8AngCb
AJYAkgCOAIoAhAB/AHkAcwBuAGcAYQBbAFUATwBJAEQAPgA6ADMALgApACYAIgAfAB0A
GQAUABIADwAOAAwACgAIAAcABgAFAAQAAgABAAEAAQD//////////////v/+//z//P/7
//v/+//7//3//P/8//3/+//7//v//P/+////AAAAAAAAAAABAAEAAwAEAAUABgAGAAYA
BwAHAAcABwAIAAgACgAKAAsACwALAAsACwAMAAwADAAMAAwADAAMAAwADAAKAAoACQAI
AAoACgAKAAgABwAHAAcABgAGAAYABQAEAAQABAAEAAMAAgACAAIAAQABAAAAAAABAP//
/v/+//3///////////////7//f/9//3//P/8//z//f/9//3//P/7//v/+//7//v/+//6
//r/+f/5//n/+P/4//j/+P/4//j/+P/4//j/+P/4//j/9//3//f/9//3//n/+f/5//n/
9//2//b/9v/5//n/+P/4//j/+P/4//j/+P/4//j/+P/4//j/+P/4//j/+P/4//j/9//3
//f/9//5//n/9//2//j/+P/4//j/9//3//f/9//3//f/9//3//f/9//3//f/9//3//f/
9//3//f/9//5//r/+//8//3//f///wAAAQACAAIAAgACAAEAAAD9//r/9//3//f/+P/8
//7//v/9//v/+P/3//j/+P/4//X/8v/z//H/8f/x//H/7//v/+//8f/x//H/8f/w//D/
8P/v//H/8f/x//H/7v/u/+7/7//v/+//8P/w//T/9P/3/wAAFAAxAFUAegCcALsAwQC7
ALkAsQCdAIoAZwA1AA4A7v/S/73/lf9a/zH/Of9g/4b/nf+v/8H/y//S/9n/3//k/+3/
9f/6//3/AAD//wEAAQACAAQABQAEAAYABwAHAAoACgAKAAwACgAKAAoADAAOAA4ADwAP
AA8ADwAPABAAEgATABMAFQAWABYAFwAYABoAGgAcAB0AHgAfACAAIQAgACEAIgAjACYA
JwAoACkAKwAsAC4ALwAzADUANwA5AD0APwBCAEUARgBJAE0AUABWAFoAXwBjAGcAbABx
AHUAfACBAIYAiwCRAJcAnACgAKQAqQCtAK8AswC3ALkAuQC7ALsAuwC7ALgAtwC0ALMA
sgCwAKwAqQCmAKMAngCaAJYAkgCMAIcAgQB7AHYAbwBpAGMAXQBXAFEATABGAEIAOwA2
ADEALgAsACkAJwAjACAAHgAbABoAFgAUABIAEQASABEAEAAOAA0ADQANAAsACQAJAAkA
CQAIAAgABgAGAAcABwAHAAcACQAIAAgACQAHAAcABwAIAAgACQAKAAoACgAKAAsACwAL
AAwADQAOAA8AEAASABMAEwATABQAFAAUABQAFQAVABUAFQAVABYAGAAYABgAGAAWABYA
FgAWABQAFAATABIAEgASABIAEAARABEAEQAQABAAEAAPAA4ADgAOAA4ADQAMAAwADAAL
AAsACgAKAAsACwAKAAoACQAHAAcABwAHAAkACAAHAAcABwAGAAYABgAFAAUABQAEAAUA
BQAFAAUABQAFAAQABAAFAAUABQAEAAIAAgACAAIAAgACAAIAAgACAAIAAgABAAEAAQAB
AAEAAQABAAEAAQD///7//v/+/wEAAQAAAAAAAAAAAAAAAAAAAAAAAAAAAAIAAgACAAIA
AAAAAA==
         </WaveFormData>
      </LeadData>
      <LeadData>
         <LeadByteCountTotal>10000</LeadByteCountTotal>
         <LeadTimeOffset>0</LeadTimeOffset>
         <LeadSampleCountTotal>5000</LeadSampleCountTotal>
         <LeadAmplitudeUnitsPerBit>4.88</LeadAmplitudeUnitsPerBit>
         <LeadAmplitudeUnits>��V</LeadAmplitudeUnits>
         <LeadHighLimit>2147483647</LeadHighLimit>
         <LeadLowLimit>268435456</LeadLowLimit>
         <LeadID>V3</LeadID>
         <LeadOffsetFirstSample>0</LeadOffsetFirstSample>
         <FirstSampleBaseline>0</FirstSampleBaseline>
         <LeadSampleSize>2</LeadSampleSize>
         <LeadOff>FALSE</LeadOff>
         <BaselineSway>FALSE</BaselineSway>
         <ExcessiveACNoise>FALSE</ExcessiveACNoise>
         <MuscleNoise>FALSE</MuscleNoise>
         <LeadDataCRC32>206852175</LeadDataCRC32>
         <WaveFormData>
2gDaANoA2gCNAEAA8/+m/6T/pP+k/6T/qf+u/7P/uP/A/8b/zP/S/9f/2v/d/+D/4v/i
/+L/4v/j/+T/5f/m/+b/5v/m/+b/5//o/+n/6v/q/+r/6v/q/+v/7P/t/+7/8P/w//D/
8P/y//L/8v/y//X/9v/3//j/+P/4//j/+P/6//r/+v/6//v//P/9//7///8AAAEAAgAF
AAYABwAIAAoADAAOABAAEgAUABYAGAAbAB4AIQAkACkALAAvADIANgA6AD4AQgBIAEwA
UABUAFkAXABfAGIAZQBoAGsAbgBvAHAAcQByAHIAcgByAHIAcQBwAG8AbgBrAGoAaQBo
AGQAYgBgAF4AWgBWAFIATgBKAEYAQgA+ADgANAAwACwAKAAkACAAHAAZABYAEwAQAA0A
CgAHAAQAAwACAAEAAAD///7//f/8//v/+v/5//j/+P/4//j/+P/1//T/8//y//P/9P/1
//b/9P/0//T/9P/2//b/9v/2//f/+P/5//r//P/8//z//P/9//7///8AAAAAAAAAAAAA
AAAAAAAAAAACAAIAAgACAAIAAgACAAIAAgACAAIAAgAAAAAAAAAAAP7//v/+//7//P/8
//z//P/6//r/+v/6//r/+v/6//r/+P/4//j/+P/2//b/9v/2//b/9v/2//b/9P/0//T/
9P/y//L/8v/y//D/8P/w//D/8P/w//D/8P/w//D/8P/w/+7/7v/u/+7/7v/u/+7/7v/u
/+7/7v/u/+7/7v/u/+7/7v/u/+7/7v/s/+z/7P/s/+z/7P/s/+z/6v/q/+r/6v/s/+z/
7P/s/+z/7P/s/+z/7P/s/+z/7P/s/+z/7P/s/+v/6//r/+v/6v/q/+v/6//r/+v/7f/u
//D/8f/y//P/9P/1//b/9//4//n/+f/5//n/9f/x//H/8f/x//L/8//0//T/9P/x//D/
8P/x//H/8P/t/+n/5//j/+L/4v/i/+P/4//k/+T/4v/i/+L/4v/i/+L/4f/h/+H/4f/h
/+H/4P/g/+D/4f/j/+T/5P/g/+D/3//Z/9v/5//9/xcAMwBWAHoAlwC8AOwAEAEjATYB
QgFLAUsBMQEAAa4AOQDI/47/jv+i/7D/tv+5/7z/v//C/8b/zf/W/93/4P/h/+L/4P/f
/+H/4v/k/+X/5f/l/+b/5v/n/+f/6P/o/+j/6P/p/+r/6P/p/+n/6f/r/+3/7f/t/+3/
7v/u/+//7v/w//D/8P/y//L/9P/1//P/8//z//T/9P/1//X/9f/3//n/+//8//v/+//8
//3///8BAAMABgAIAAkACgALAA4AEAASABUAGAAcAB8AIgAlACgALAAwADUAOQA9AEIA
RQBKAE4AUwBXAFsAXwBkAGcAaABqAGsAawBuAG8AcABxAHEAcQBxAG8AbwBuAGsAaQBo
AGYAZABiAF8AXABZAFUAUQBNAEkARQBBADwANwAwACwAJwAiAB4AGwAXABQAEQAOAAwA
CQAGAAUAAwAAAP///f/7//n/+f/3//b/9f/0//T/8//z//L/8f/x//D/7//v/+//7//v
/+//7//v/+//7//v/+//8f/x//H/8v/0//T/9f/1//b/9v/2//f/9//3//n/+v/4//j/
+f/5//r/+v/6//z//P/8//z//P/6//v/+//7//7//v/+//7//f/8//v/+f/5//n/+P/4
//j/+P/4//b/9P/0//T/8//z//P/8f/x/+//7//t/+3/7//v/+3/7f/t/+3/7P/s/+z/
7P/s/+z/7P/r/+r/6v/q/+r/6f/p/+n/6f/p/+n/6f/p/+n/5//n/+f/5//n/+f/5//n
/+f/5//n/+b/5v/m/+b/5v/m/+b/5v/m/+b/4//j/+P/4//l/+X/5v/m/+T/4//i/+H/
4P/i/+T/5P/i/+L/4v/i/+L/4v/i/+L/4v/i/+L/4v/i/+L/4f/h/+H/4//i/+L/4//j
/+P/4//l/+b/6P/p/+r/6//s/+3/7v/t/+7/7//v/+//7//r/+f/5//n/+f/6P/p/+r/
6v/q/+n/6P/o/+n/6P/m/+L/3f/d/9v/2v/a/9r/2f/Z/9r/2v/a/9r/2v/a/9r/2v/Z
/9n/2f/Z/9n/2f/Y/9j/2P/Z/9n/2v/a/9j/1v/T/9H/1//n////FwA3AFwAfgChANAA
AAEeATMBRAFQAVkBTQEjAdwAcgD1/5z/iP+Y/6j/rv+y/7P/tP+3/77/xv/L/9D/1f/a
/9n/1v/W/9X/1//Y/9r/2//b/9v/3P/c/93/3f/e/97/3v/e/9//4P/e/9//3//f/+H/
4//j/+P/4//k/+T/5f/k/+b/5v/m/+b/5v/o/+n/6f/p/+n/6v/s/+3/7f/t/+3/7//x
//L/8//z//T/9f/2//f/+P/6//v//f///wEAAwAGAAkADQAOABIAFQAYAB0AIAAkACgA
LQAxADUAOgA8AEAAQwBHAEsATwBTAFgAWgBcAF8AYQBjAGYAZwBoAGgAZwBmAGUAYwBj
AGIAXwBdAFwAWgBYAFQAUQBOAEsASQBFAEEAPQA3ADMALgApACQAIAAbABYAEgAPAAsA
CAAFAAIAAAD9//j/9//1//L/8//x/+//7f/t/+v/6v/p/+j/6P/n/+f/5v/l/+X/5P/j
/+P/4//j/+X/5f/l/+X/5P/j/+L/4f/k/+X/5v/o/+j/6P/p/+n/6v/q/+r/6//r/+v/
7f/u/+z/7P/t/+3/7v/u/+7/8P/w//D/8P/w//D/8f/x//H/8P/w//D/8P/u/+7/7v/t
/+3/7f/s/+z/6v/q/+r/6P/o/+j/6P/n/+f/5//l/+X/4//j/+H/4f/j/+P/4f/h/+H/
4f/g/+D/4P/g/+D/4P/g/9//3v/e/97/3v/d/93/3f/d/93/3f/d/93/3f/b/9n/2f/Z
/9n/2//b/9v/2//b/9v/2v/a/9r/2v/a/9r/2f/Y/9f/1v/W/9f/2P/Z/9f/1//Y/9j/
1f/V/9X/1f/V/9b/1//Y/9n/1//V/9b/1v/W/9b/1v/W/9b/1v/W/9b/1v/W/9b/1v/V
/9X/1f/V/9T/1P/V/9X/1f/V/9f/2P/a/9v/3P/b/9z/3f/e/+H/4v/j/+P/4//j/9//
2//b/9v/2//c/93/3v/e/97/2f/Y/9j/2f/b/9r/1//T/8//zf/M/8z/zv/N/83/zv/N
/8z/y//K/8z/zP/M/8v/zf/N/83/zf/M/8r/yf/I/8v/y//M/8z/zv/M/8f/w//D/8//
5/8DACUAUAB2AJMAvgDwAAwBHQEqATIBMwEnAQcBzgBwAPH/jv9s/3j/jP+Y/57/o/+i
/6P/qP+w/7f/vv/D/8j/y//K/8r/yf/J/8r/zP/N/83/zf/O/87/z//P/9D/0P/Q/9D/
0f/S/9D/0f/R/9H/0f/T/9P/0//V/9b/1v/X/9b/2P/Y/9j/2v/a/9z/3f/b/9v/2//c
/9z/3f/d/93/3v/h/+T/5v/n/+f/6P/p/+z/7f/u//D/8f/z//X/9//4//r//P///wQA
CAALAA4AEQAUABgAHAAfACMAJwAsADAANgA7AEEAQwBHAEsAUABSAFQAVwBZAFoAXABc
AFwAWwBbAFsAWwBbAFsAWgBXAFMAUgBQAE4ASgBHAEQAQQA7ADcAMwAvACkAJQAgABsA
FgASAA0ACAAFAAEA/P/4//X/8v/w/+3/6v/p/+f/5P/j/+H/3//d/93/2//a/9n/2P/Y
/9f/1//Y/9f/1//W/9P/0//T/9P/0//T/9P/0//V/9X/1f/V/9T/0//S/9L/0v/S/9P/
0//W/9b/1v/X/9n/2f/b/9z/2v/a/9v/2//c/9z/3P/e/97/3v/e/97/3v/f/9//3//g
/+D/4P/g/97/3v/e/93/2//b/9r/2v/c/9z/3P/a/9r/2v/a/9n/2f/Z/9f/1//X/9f/
1f/V/9X/1f/T/9P/0f/R/9D/0P/Q/9D/0P/Q/87/zf/M/8z/zv/O/83/zf/L/8v/y//L
/8v/y//L/8n/yf/J/8n/yf/J/8n/yf/J/8n/yf/I/8j/yP/I/8j/yP/I/8j/yP/I/8f/
x//H/8f/xf/H/8j/xv/G/8b/xv/G/8b/xP/E/8T/xP/G/8b/xv/G/8b/xf/F/8X/w//C
/8L/w//D/8P/w//F/8T/xv/H/8j/yf/K/8v/zP/N/87/z//P/9H/0f/N/8n/x//H/8f/
yP/L/8z/zP/M/8v/yv/K/8v/y//K/8f/w/+//73/vP+8/7z/u/+7/7z/uv+6/7r/uv+8
/7z/vP+7/7v/u/+7/7v/u/+6/7r/uv+7/7v/vP+8/7r/uv+5/7X/s/+9/8//5////yQA
UABvAIgAsgDaAO0A+AACAf8A8wDfALoAhgAxAMD/Zv9M/1r/bv96/4P/iP+L/5D/mP+h
/6j/r/+4/73/vv++/7//v//A/8L/w//B/8H/wv/C/8P/w//E/8T/xf/G/8j/yv/J/8n/
yP/H/8n/y//L/8v/y//M/8z/zf/M/87/zv/O/9D/0P/S/9P/0//T/9P/1P/W/9f/1//X
/9f/2f/b/9z/2//b/9z/3f/f/+H/4//m/+f/6f/r/+3/8P/y//T/9//6//7/AQAEAAcA
CgAOABIAFwAbAB8AJAApAC4AMgA3ADsAPwBDAEgATgBQAFMAVQBZAFwAXQBeAF8AXwBf
AF8AXQBdAFwAWQBXAFYAVABSAFAATQBKAEcAQwA/ADsANwAvACsAJgAhABoAFgARAAwA
CAAFAAEA/v/5//b/9P/x/+7/7f/r/+j/6f/n/+X/4//h/9//3v/d/97/3v/d/93/3P/b
/9v/2v/b/9v/2//b/9v/2//b/9v/2//b/9v/2//b/9v/2//c/9r/2v/b/9v/3v/e/97/
3//f/9//4f/i/+L/4v/j/+P/5v/m/+b/6P/o/+j/6P/o/+r/6//r/+v/7P/s/+z/7P/q
/+r/6v/p/+r/6//r/+z/6v/q/+r/6P/q/+r/6v/p/+n/6f/n/+f/5//n/+X/5f/n/+f/
5f/l/+X/5f/k/+T/5P/k/+T/5P/k/+P/4v/i/+L/4v/h/+H/4//j/+P/4//j/+P/4//h
/+H/4f/h/+H/4f/h/+H/4f/h/+H/4P/g/+L/4v/i/+L/4P/g/+D/4P/h/+H/4f/h/+H/
4f/i/+L/4f/h/+H/4f/i/+L/4v/i/+P/4//j/+L/4v/i/+L/4v/i/+L/4v/i/+L/4v/i
/+L/4v/i/+H/4f/h/+H/4P/g/+H/4//j/+P/5f/k/+b/5//o/+f/6P/p/+r/7P/u//D/
8f/z//P/7//r/+v/6//r/+z/6//s/+z/7P/p/+j/6P/p/+r/6v/o/+X/4f/f/97/3v/c
/9v/2//c/97/3v/e/97/3v/e/97/3f/f/9//3//f/9//3v/e/97/3//f/+D/4P/g/+D/
3f/b/9n/3//x/wkAJQBGAGwAjQCsANgAAgEbASwBOgFBAUEBMQEOAdQAdQD+/57/gP+O
/6L/rv+z/7b/u/++/8T/y//S/9n/3v/j/+T/4v/j/+H/4v/k/+X/5//n/+j/6P/p/+n/
6v/q/+r/6v/r/+z/7P/t/+3/7f/t/+//7//v/+//8P/w//H/8v/0//T/9P/0//T/9v/3
//n/+f/5//r//P/9//3//f/9////AQACAAEAAQACAAMABgAHAAgACgANAA8AEQATABIA
FAAWABkAHgAiACUAKAArAC4AMgA2ADkAPQBBAEYASgBQAFUAWwBdAGEAZQBqAHAAcgB1
AHcAewB+AH8AgACBAIEAgQCBAIMAgwCCAH8AfQB8AHoAeAB2AHMAcABtAGcAYwBfAFsA
VwBTAE4ASQBDAD4AOAAyAC0AKQAkACAAHQAaABgAFQAQAA8ADQAKAAcABQADAAEAAQD/
//7//f/8//z/+//7//r/+f/5//j/9//3//f/9//3//f/9//3//f/9//3//f/9//3//f/
+P/6//r/+//7//r/+v/6//v/+f/5//v//P/+//7///////7//v/+/wAAAgACAAIAAgAC
AAMAAwADAAQABAAEAAQABAAEAAQAAwAFAAUABAAEAAQABAAEAAIAAgACAAIAAQABAAEA
///////////9//3//f/9//v/+//9//3//P/8//r/+v/6//r//P/7//r/+v/4//j/9//3
//f/9//3//f/+f/5//n/9//3//f/9//3//f/9//3//f/9f/1//T/9P/0//T/9P/0//b/
9v/2//b/9f/1//X/9f/z//P/9P/0//P/8//z//P/8v/y//L/8v/1//X/9f/0//T/9P/0
//T/9P/0//T/9P/0//T/9P/y//L/8v/y//L/8v/y//L/8v/y//L/8v/y//L/8v/x//H/
8f/y//L/8//1//P/8//z//X/9v/4//n/+v/7//z//f/+////AAABAAEAAQABAP3/+f/5
//n/+f/6//v//P/8//z/+f/4//j/+f/3//b/8//v/+//7f/s/+z/7P/r/+v/7P/s/+z/
7P/s/+z/7P/s/+v/6//r/+v/6//r/+r/6v/q/+v/6//s/+z/7P/q/+f/5f/p//n/EQAp
AEsAdACWALcA5gAWATQBSQFYAWIBaQFfATsB/ACYABkAtv+W/6b/tv+8/8D/xf/K/8//
0v/a/9//5P/n/+r/6//q/+r/6f/p/+r/7P/t/+//7//w//D/7//v//D/8P/y//L/8//0
//T/9f/1//X/8//1//X/9f/1//b/9v/3//b/+P/4//j/+P/4//r/+//7//v/+//8//7/
//////////8BAAMABAAHAAcACAAJAAoACwAMAA4AEQATABUAFwAYABoAHAAfACIAJgAp
ACwALwAyADYAOgA/AEMARwBMAFEAVgBaAF8AYQBlAGkAbgByAHQAdwB5AHsAfgB/AIAA
gQCBAIEAgQCBAIEAgAB9AHkAeAB2AHQAdABxAG4AawBlAGEAXQBZAFMATwBKAEUAPgA6
ADUAMAArACcAIgAeABkAFgAUABEADAALAAkABgAFAAMAAQD//////f/8//v/+v/6//n/
+f/6//n/+f/4//f/9//3//f/9f/1//X/9f/1//X/9f/1//X/9f/1//b/9v/2//f/9//2
//b/9v/3//f/9//5//r/+v/6//v/+//8//z//P/+//7//v/+//7//v////////8AAAAA
AAAAAAIAAgACAAEA//////7//v8AAAAAAAD+//z//P/8//v/+//7//n/+f/5//n/9//3
//f/9//1//X/9f/1//T/9P/0//T/9P/0//L/8f/w//D/8v/y//H/8f/v/+//7//v/+3/
7f/t/+v/7f/t/+3/7f/t/+3/7f/t/+3/7f/s/+z/7P/s/+z/7P/s/+z/7P/s/+v/6//r
/+v/6f/p/+r/6v/r/+v/6//r/+r/6v/q/+r/6f/p/+n/6P/o/+j/6P/o/+b/5v/m/+b/
6P/o/+j/6P/m/+X/5P/k/+b/5//o/+j/5v/m/+b/5v/k/+X/5f/m/+X/5v/m/+b/5v/m
/+b/5v/m/+b/5v/m/+b/5v/k/+P/4//j/+X/5P/k/+X/4//j/+P/5f/m/+j/6f/q/+3/
7v/v//D/7//w//H/8f/z//P/7//r/+n/6f/p/+r/6//s/+z/7P/n/+b/5v/n/+n/6P/l
/+H/3//d/9z/3P/a/9n/2f/a/9r/2v/a/9r/3P/c/9z/2//b/9v/2//b/9v/2v/a/9r/
2f/Z/9r/2v/Y/9j/1f/T/9P/3f/x/wkAJQBIAHAAkQC6AO4AFgEvAUQBUAFZAVsBQwEU
AcQATQDU/5D/jP+g/6r/rv+x/7b/uf+8/8L/x//M/9P/2v/b/9j/2v/b/9n/2v/c/93/
2//b/9z/3P/d/93/3v/e/+D/4P/h/+L/4P/h/+H/4f/j/+X/5f/l/+P/5P/k/+X/5v/o
/+j/6P/o/+j/6v/r/+v/6//r/+z/7v/v/+//7//t/+//8f/y//X/9f/2//f/+v/7//z/
/v8AAAEAAgADAAUACAALAA8AEgAWABkAHAAfACIAJgAqAC8AMwA3ADwAPwBEAEgATQBR
AFUAWQBeAGIAZABnAGkAawBuAG8AcABzAHMAcwBzAHEAcQBwAG0AawBqAGgAZgBiAF8A
XABZAFcAUwBPAEsARQBBADwANwAwACwAJwAiAB0AGQAUABAACwAIAAYAAwD+//3/+//4
//f/9f/z//H/7//t/+z/6//s/+z/6//r/+j/5//n/+b/5f/l/+X/5f/j/+P/4//j/+P/
4//j/+P/4//j/+P/5P/i/+L/4//j/+T/5P/k/+X/5f/l/+f/6P/m/+b/5//n/+r/6v/q
/+z/6v/q/+r/6v/s/+3/7f/t/+7/7v/u/+7/7v/u/+7/7f/v/+//7v/u/+7/7v/u/+z/
6v/q/+r/6f/p/+n/5//n/+b/5f/i/+H/4v/j/+L/4//h/+H/4P/g/97/3v/e/97/4P/f
/97/3v/e/97/3f/d/93/3f/d/93/2//b/9v/2f/Z/9n/2f/Z/9n/2f/Z/9n/2f/Z/9j/
2P/Y/9j/2P/Y/9b/1v/W/9b/1f/V/9X/1f/X/9f/2P/Y/9X/1f/V/9X/1v/W/9b/1v/V
/9X/1f/U/9T/1P/U/9T/1P/U/9T/1P/S/9L/0v/S/9T/0//S/9L/0v/T/9L/0P/S/9L/
0v/S/9L/0v/S/9L/0P/Q/9D/0P/Q/8//z//P/83/zP/M/83/zP/L/8r/y//O/9D/0f/S
/9H/0v/T/9T/1//Y/9n/2f/X/9f/0//P/9H/0f/R/9L/1f/W/9b/1v/R/9D/0P/R/9H/
0P/N/8n/xf/D/8L/wv/C/8H/wf/C/8L/wv/C/8L/wP/A/8D/v//B/8H/wf/B/7//vv++
/77/wf/B/8L/wv/C/8L/wf+9/7n/vf/J/+H/+/8cAEgAbQCIAKwA2ADxAPwABgEJAf8A
8QDUAKYAWwDq/4D/VP9e/3L/gP+J/5D/k/+U/5r/of+o/6//uP/B/8L/wv/D/8P/xP/G
/8f/xf/F/8b/xv/F/8X/xv/G/8j/yP/J/8r/yv/L/8v/y//L/83/zf/N/83/zv/O/8//
0P/S/9L/0v/S/9L/1P/V/9X/1f/V/9b/1v/X/9f/1//Z/9v/3f/e/9//3//g/+H/4P/h
/+L/5P/n/+n/6//t//D/8v/0//f/+f/8//7/AAAFAAgADAAQABMAFwAbACAAIwAoACwA
MQA1ADkAPQBCAEgASgBNAE8AUwBWAFcAWABZAFkAWQBZAFsAWwBaAFcAVQBUAFIAUABQ
AE0ASgBHAEMAPwA7ADcAMQAtACgAIwAgABwAFwASAA0ACQAEAAAA+//4//b/8//u/+3/
6//o/+X/4//h/9//4f/f/97/3f/a/9r/2f/Z/9r/2f/Z/9j/2f/Z/9n/2f/X/9f/1//X
/9f/1//X/9f/1f/V/9X/1v/Y/9j/2f/Z/9r/2v/a/9v/2//b/93/3v/g/+D/4f/h/+L/
4v/i/+T/5P/k/+T/5P/m/+f/5//n/+j/6P/o/+j/6v/q/+r/6f/p/+n/6P/o/+r/6v/q
/+j/6P/o/+j/5//n/+f/5f/l/+X/5f/j/+P/4//j/+H/4f/j/+P/4v/i/+D/4P/g/+D/
4v/h/+D/4P/i/+L/4f/h/9//3//f/9//4f/h/+H/3//d/93/3f/d/93/3f/d/93/3v/f
/9//4P/g/+D/4P/g/+D/4P/g/+D/3//f/9//3//h/+H/4v/i/+H/4f/h/+H/4P/g/+D/
4P/h/+H/4f/g/+L/4v/i/+L/4v/i/+L/4v/i/+L/4v/i/+T/4//i/+L/5v/l/+T/5P/k
/+T/5P/k/+T/5P/k/+T/5P/m/+b/5v/m/+b/5f/l/+X/5f/k/+T/5f/l/+X/5f/n/+r/
7P/t/+7/7//w//H/8v/z//T/9f/1//f/9//z/+//7//v/+//8P/x//L/8v/y//H/8P/w
//H/8f/w/+3/6f/p/+f/5v/m/+T/4//j/+T/5P/k/+T/5P/k/+T/5P/j/+X/5f/l/+X/
5//m/+b/5v/l/+X/5v/m/+b/5v/j/+H/5f/z/wsAIwA/AGQAigCnAM4A/AAaAS0BPgFE
AUcBPwElAfgApgAvAML/jv+Q/6T/sv+4/73/wv/H/8z/1P/Z/97/5f/o/+n/6v/s/+3/
6//s/+7/7//v/+//8P/w//P/8//0//T/9P/0//X/9v/2//f/9//3//n/+//7//v/+f/6
//r/+//8//7//v/+//7//v8AAAEAAQABAAEAAgAGAAcABwAHAAUABwAJAAoADQANAA4A
DwAQABEAEgAUABUAFwAZABsAHQAgACMAJwAoACwALwAyADcAOgA+AEIARQBJAE0AUgBV
AFoAXgBjAGkAbQBxAHYAegB8AH8AgQCFAIgAiQCKAIkAiQCJAIkAiwCLAIoAhwCFAIQA
ggCAAH4AewB4AHUAcQBtAGkAZQBhAF0AWABTAEwASABDAD4AOwA3ADIALgAqACYAIwAf
ABwAGwAZABYAEwARAA8ADQANAAsACgAJAAoACgAJAAkACAAHAAcABgAHAAcABwAHAAYA
BQAEAAMAAwADAAMAAwAFAAUABQAGAAYABgAHAAcACAAIAAgACQAJAAkACwAMAAwADAAN
AA0AEAAQABAAEgAQABAAEAAQABIAEwATABMAEgASABIAEgASABIAEgARABEAEQAQABAA
EAAQABAADgAQABAAEAAPAA0ADQALAAsADQANAAsACwALAAsACQAJAAkACQAIAAgACAAI
AAgACAAIAAcABgAGAAYABgAFAAUABQAFAAUABQAFAAUABQADAAMAAwADAAMAAwADAAMA
AwADAAMAAgACAAIAAgACAAIAAgACAAIAAgADAAMAAwADAAMAAwAEAAQAAQABAAEAAQAC
AAIAAgACAAMAAwADAAIABAAEAAQABAAEAAQABAAEAAIAAgACAAIABAADAAIAAgAEAAMA
AgACAAIAAgACAAQABAAEAAQABAAEAAQABAAEAAMAAwADAAEAAAAAAAEAAwADAAMABQAG
AAgACQAKAAsADAANAA4ADwAQABEAEQARABEADQAJAAkACQAJAAoACwAMAAwADAAHAAYA
BgAHAAkACAAFAAEA///9//z//P/+//3//f/+//z//P/8//z/+v/6//r/+f/7//v/+//7
//v/+v/6//r/+//7//z//P/8//j/9f/z//f/BwAdADcAWQB+AKAAvwDsABwBOgFRAWIB
bAF3AXEBTQEOAaoALwDK/6j/tv/I/9D/1P/Z/9z/3f/i/+j/7//0//n//P/7//r//P/7
//v//P/+/////f/9//7//v//////AAAAAAIAAgADAAQABAAFAAUABQADAAUABQAFAAcA
CAAIAAkACAAKAAoACgAKAAoADAANAA8ADwAPABAAEAARABEAEQATABUAFwAYABkAGQAa
ABsAHAAdAB4AIAAjACUAJwApACoALAAuADEANAA4ADsAPgA/AEIARgBKAE8AUwBXAFwA
YQBmAGoAbwBxAHUAeQB+AIIAhACHAIkAiwCOAI8AkACPAI8AjwCPAI8AjwCOAIsAiwCK
AIgAhgCEAIEAfgB7AHkAdQBxAG0AZwBjAF4AWQBUAFAASwBGAEEAPQA4ADQAMQAuACwA
KQAiACEAHwAcABkAFwAVABMAFQATABIAEQAQABAADwAPAA4ADQANAAwACwALAAsACwAJ
AAkACQAJAAkACQAJAAkACQAJAAkACgALAAwADgAPAA8ADgANAA0ADgAPABIAFAASABIA
EwATABQAFAAUABYAFgAWABYAFgAUABUAFQAVABYAFgAWABYAFgAWABYAFQATABMAEgAS
ABQAFAAUABIAEAAQABAADwAPAA8ADQANAA0ADQALAAsACwALAAkACQALAAsACgAKAAgA
CAAIAAgACgAJAAgACAAGAAYABQAFAAMAAwADAAMABQAFAAUAAwADAAMAAwADAAMAAwAD
AAMAAwADAAIAAgACAAIAAgACAAIAAgACAAIAAQABAAEAAQD/////AAAAAAEAAQABAAEA
AAAAAAAAAAABAAEAAQAAAAAAAAAAAAAAAAAAAAAAAAAAAAAAAAAAAAIAAQAAAAAAAAAB
AAIAAgACAAIAAgAAAAAAAAAAAAAAAAAAAAAAAAAAAAAAAAAAAAAA////////AQAAAAAA
AQABAAEAAQADAAQABgAHAAgABwAIAAkACgANAA4ADwAPAA0ADQAJAAUABQAFAAUABgAH
AAgACAAIAAUABAAEAAUABQAEAAEA/f/7//n/+P/4//j/9//3//j/+v/6//r/+v/4//j/
+P/3//f/9//3//f/9//2//b/9v/5//n/+v/6//r/9v/x/+//9f8FAB0AOQBZAIAAoADF
APgAJAFAAVUBZAF0AX8BcwFJAQIBlgAXAMD/rP++/8z/1P/W/9n/3P/f/+L/6P/t//L/
+f/6//v//P/+//3/+//8//7/////////AAAAAAEAAQACAAIAAAAAAAEAAgAEAAUABQAF
AAUABwAHAAcACQAKAAoACwAMAA4ADgAOAA4ADgAQABEAEQARABEAEgAUABUAFQAVABUA
FwAZABoAGwAbABwAHQAeAB8AIAAiACcAKQArAC0ALgAwADIANQA4ADwAPwBCAEcASgBO
AFIAVQBZAF0AYgBmAGwAcQB3AHkAfQCBAIYAigCMAI8AkQCRAJQAlQCWAJUAlQCVAJUA
lwCXAJYAkwCPAI4AjACKAIgAhQCCAH8AfQB5AHUAcQBrAGcAYgBdAFgAVABPAEoARQBB
ADwAOAA1ADIAMAAtACgAJwAlACIAIAAdABoAFwAYABcAFwAXABQAFAATABMAEgARABEA
EAAPAA8ADwAPAA0ADQANAA0ADwAPAA8ADwAPAA8ADwAQABAAEAARABEAEgASABIAEwAR
ABEAEwAUABUAFgAYABkAGAAYABgAGgAaABoAGgAaABgAGQAZABkAHAAcABwAHAAcABwA
HAAbABoAGQAXABYAFgAWABYAFAAWABYAFgAVABcAFwAVABUAFQAVABMAEwARABEADwAP
AA8ADwAOAA4ADgAOAA4ADgAMAAsACgAKAAwADAALAAsACwALAAsACwANAA0ADQALAAsA
CwALAAsACQAJAAkACQAJAAkACAAIAAgACAAIAAgACAAIAAgACAAJAAkACQAJAAkACQAK
AAoABwAHAAcABwAEAAQABAAEAAcABwAHAAYABgAGAAYABgAGAAYABgAGAAgACAAIAAgA
BgAFAA==
         </WaveFormData>
      </LeadData>
      <LeadData>
         <LeadByteCountTotal>10000</LeadByteCountTotal>
         <LeadTimeOffset>0</LeadTimeOffset>
         <LeadSampleCountTotal>5000</LeadSampleCountTotal>
         <LeadAmplitudeUnitsPerBit>4.88</LeadAmplitudeUnitsPerBit>
         <LeadAmplitudeUnits>��V</LeadAmplitudeUnits>
         <LeadHighLimit>2147483647</LeadHighLimit>
         <LeadLowLimit>268435456</LeadLowLimit>
         <LeadID>V4</LeadID>
         <LeadOffsetFirstSample>0</LeadOffsetFirstSample>
         <FirstSampleBaseline>0</FirstSampleBaseline>
         <LeadSampleSize>2</LeadSampleSize>
         <LeadOff>FALSE</LeadOff>
         <BaselineSway>FALSE</BaselineSway>
         <ExcessiveACNoise>FALSE</ExcessiveACNoise>
         <MuscleNoise>FALSE</MuscleNoise>
         <LeadDataCRC32>82765313</LeadDataCRC32>
         <WaveFormData>
WgFaAVoBWgEJAbgAZwAWAAkA/P/v/+L/3f/Y/9P/zv/S/9b/2v/e/+H/4v/j/+T/4//i
/+H/4P/i/+L/4v/i/+L/4v/i/+L/4//k/+X/5v/o/+j/6P/o/+j/6P/o/+j/6v/q/+r/
6v/s/+z/7P/s/+7/7v/u/+7/7v/u/+7/7v/w//D/8P/w//L/8v/y//L/8//0//X/9v/4
//j/+P/4//n/+v/7//z///8AAAEAAgAEAAYACAAKAA0ADgAPABAAEwAWABkAHAAgACIA
JAAmACoALAAuADAANAA2ADgAOgA9AD4APwBAAEEAQgBDAEQARABEAEQARABCAEIAQgBC
AEIAQgBCAEIAPwA+AD0APAA4ADYANAAyAC4ALAAqACgAJQAiAB8AHAAYABYAFAASABAA
DgAMAAoACQAIAAcABgAFAAQAAwACAAAAAAAAAAAAAAAAAAAAAAD9//z/+//6//v//P/9
//7//P/8//z//P/+//7//v/+/wAAAAAAAAAAAgACAAIAAgAEAAQABAAEAAQABAAEAAQA
BAAEAAQABAAGAAYABgAGAAQABAAEAAQAAgACAAIAAgACAAIAAgACAAAAAAAAAAAA/v/+
//7//v/8//z//P/8//z//P/8//z/+v/6//r/+v/6//r/+v/6//z//P/8//z/+f/4//f/
9v/2//b/9v/2//T/9P/0//T/9P/0//T/9P/0//T/9P/0//L/8v/y//L/8v/y//L/8v/y
//L/8v/y//L/8v/y//L/8v/y//L/8v/w//D/8P/w//D/8P/w//D/7v/u/+7/7v/u/+7/
7v/u/+7/7v/u/+7/7v/u/+7/7v/u/+7/7v/u/+7/7v/u/+3/7f/t/+3/7f/t/+3/7v/v
//H/8v/0//X/9v/3//j/+f/6//v//P/8//z/+v/3//f/9//3//f/+f/5//n/+P/2//T/
9P/1//X/9P/w/+3/6v/p/+f/5//n/+f/6P/o/+j/5v/l/+X/5v/o/+j/5//n/+X/5f/l
/+X/5v/m/+b/5//o/+j/5v/l/+L/3v/X/9H/1v/i//T/BwAkAEcAbQCcANgAEQE8AWEB
hAGoAbsBrQFzARABmQA0AP//8v/y//H/6f/d/9X/1f/T/9T/2v/g/+P/4//j/+H/4f/g
/+L/4v/i/+L/4v/i/+L/4v/j/+P/4//j/+T/5P/k/+T/5P/k/+X/5f/l/+b/5//n/+f/
5//n/+j/5v/m/+j/5v/o/+n/6v/q/+r/6//r/+v/6v/q/+r/6v/u/+7/7v/v/+7/7v/u
//D/8P/x//H/8v/z//T/9f/3//j/+f/6//z//f8AAAIAAwAFAAcACQALAA4AEAATABYA
GAAcAB8AIQAiACUAKAArACwALgAxADQANQA3ADkAOwA5ADsAPAA9AD4APgA+AD4AOwA7
ADsAOgA8ADoAOgA6ADgANwA0ADMAMQAtACoAKAAnACQAIQAeAB0AGAAWABMADwAMAAoA
BwAGAAUAAwACAAIAAAD+//3/+//6//n/+P/3//f/9//2//f/9v/2//X/9f/1//X/9f/z
//P/8//z//X/9f/1//X/9//3//f/9//4//j/+f/5//n/+f/5//n/+f/6//z//P/6//r/
+v/7//v/+//7//v//v/+//7//v/9//z/+//6//z//f/9//3//P/7//r/+P/4//f/9//3
//j/+P/4//j/9f/1//X/9P/2//b/9P/0//L/8v/y//L/8//y//L/8v/w/+//7//v//H/
8P/w//H/8f/w//D/8P/u/+7/7f/t/+7/7v/u/+7/7v/u/+7/7v/s/+z/6//r/+v/6//q
/+r/6v/q/+r/6v/q/+r/6v/q/+r/6v/q/+r/6v/q/+r/6v/q/+r/6v/q/+j/6P/p/+n/
6f/o/+r/6//o/+j/6P/o/+j/6P/o/+j/6P/o/+j/6P/o/+j/6P/o/+j/6f/p/+n/6f/p
/+n/6f/q/+v/7f/u//D/8f/y//P/9P/1//b/9//4//b/9v/0//H/8f/x//H/8f/z//P/
8//y//L/8P/w//H/7//u/+r/5//k/+P/4f/h/+H/4f/i/+L/4v/i/+H/4f/i/+L/4v/h
/9//3//f/9//4f/g/+D/4P/h/+L/4v/i/9//3P/W/8//zf/U/+D/8P8LAC4AUwB9ALoA
/AArAVQBeQGeAbwBvwGXAT8ByABZABAA8//w/+7/5f/b/9P/z//P/9P/1v/a/9z/3f/f
/9//2//b/9r/3P/c/9z/3P/c/9z/3P/c/93/3f/d/93/3v/e/97/3v/e/97/3//f/9//
4P/h/+H/3//f/9//4P/g/+D/4v/g/+L/4//k/+T/4v/j/+P/4//k/+T/5P/k/+T/5P/k
/+X/5v/m/+b/6P/o/+n/6f/q/+v/7P/t/+//8v/z//T/9v/1//j/+v/7////AQADAAUA
CAAKAA0AEAARABQAFgAXABwAHwAiACUAJgAoACsALgAvADEAMwA1ADMANQA2ADcANgA2
ADYANgA1ADUANQA0ADQAMgAyADIAMAAvACwAKwArACcAJAAiAB0AGgAXABQAEwAOAAwA
CQAHAAQAAgD///z/+//5//j/+P/2//T/8//x//D/7//u/+3/7f/t/+z/6//q/+r/6f/p
/+n/6f/p/+v/6//r/+v/6f/p/+n/6f/r/+v/6//r/+z/7P/t/+3/7f/t/+3/7f/v//D/
8v/y//L/8v/y//P/8f/x//H/8f/y//L/8v/y//D/8P/w//D/7v/v/+//7//v/+//7//u
/+7/7f/t/+3/6v/q/+r/6v/p/+n/6f/o/+j/6P/m/+b/5f/k/+P/4v/j/+L/4v/i/+T/
4//j/+P/5f/k/+T/5f/j/+L/4v/i/+D/4P/f/9//3v/e/97/3v/g/+D/4P/g/9//3v/c
/9v/3f/d/9z/3P/c/9z/3P/c/9z/3P/c/9z/2v/a/9r/2v/a/9r/2v/a/9r/2v/a/9r/
2P/Y/9n/2f/b/9r/2v/b/93/2//X/9j/2P/Y/9j/2P/Y/9j/2P/Y/9j/2P/Y/9j/1v/W
/9b/1v/V/9X/1f/V/9b/1//Y/9r/2//d/97/4P/f/+D/4f/i/+P/5P/l/+b/5v/m/+T/
4f/h/+H/4f/h/+H/4f/h/+D/3v/c/9z/3f/d/9z/2P/V/9L/0f/P/8//0f/R/9L/0v/Q
/9D/z//P/9D/0P/Q/8//0f/R/9H/0f/Q/87/zf/M/8//0P/Q/9D/0f/O/8b/v/+7/77/
zP/e//n/HgBDAGkAoADkABcBPgFhAYIBnAGhAYUBPwHQAFcAAADb/9b/2P/V/83/w/+7
/7n/u/++/8T/yP/L/83/zf/N/8v/yv/K/8r/yv/K/8r/yv/K/8r/y//L/8v/y//K/8r/
yv/K/8r/yv/L/8v/zf/O/8//z//P/8//z//Q/9D/0P/S/9D/0f/T/9X/1v/V/9X/1P/T
/9L/0v/S/9L/1v/W/9b/1//Y/9j/2P/a/9r/2//b/9z/3f/e/9//4f/i/+P/5P/m/+f/
6v/s/+3/7//x//P/9f/4//r//f8AAAMACAAMAA8AEgAVABgAGwAcAB4AIQAkACQAJQAm
ACcAKQArACwALQAsACwALAAsACsAKwArACoAKQAmACUAJAAiACEAHgAdABsAFwAUABIA
EQAOAAsACAAFAAAA/v/7//n/9v/0//H/7v/t/+v/6v/o/+b/5P/j/+X/5P/j/+L/4f/h
/+H/4P/h/+D/4P/f/93/3f/d/93/2//b/9v/2//d/93/3f/d/9v/2//b/9v/3P/c/93/
3f/d/93/3f/d/9//4P/i/+L/4P/g/+D/4f/h/+H/4f/h/+T/5P/k/+T/5P/k/+T/5P/i
/+P/4//j/+H/4f/h/+D/3v/d/93/3f/e/97/3v/e/9//3//f/97/3P/c/9r/2v/a/9r/
2v/a/9v/2v/a/9r/2f/X/9b/1f/X/9b/1v/X/9X/1P/U/9T/1v/W/9X/1f/S/9L/0v/S
/9L/0v/S/9L/0v/S/9H/0f/R/9H/0P/Q/9D/0P/Q/9D/0P/Q/9D/0P/Q/9D/0P/Q/9D/
0P/Q/9D/zv/Q/9D/0P/Q/9D/0P/Q/9D/z//O/83/zP/N/87/z//Q/9D/0P/Q/9D/zv/N
/8z/y//L/8v/y//M/8//0f/S/9T/1f/W/9f/2P/X/9j/2f/a/9v/3P/b/9n/1//X/9f/
1//Z/9n/2f/Y/9f/1v/X/9n/2f/Y/9T/0f/M/8v/yf/J/8f/x//I/8j/xv/G/8X/xf/H
/8j/yf/J/8f/x//H/8f/x//G/8b/xv/H/8j/yP/I/8f/xv/C/73/t/+2/8D/0P/h//z/
IQBBAGYAoADdAAwBLwFSAW4BfQF7AV0BHgG3AEIA7f/K/8T/xf/D/7v/tf+t/63/sv+4
/7z/wf/H/8n/yf/H/8j/xv/G/8b/xv/E/8T/xP/E/8X/xf/F/8X/yP/I/8j/yP/G/8b/
x//H/8j/yv/M/83/y//L/8v/zP/M/8z/zv/M/8z/zf/O/87/zv/P/8//z//Q/9D/0P/Q
/9L/0v/S/9P/1P/U/9T/1v/W/9f/1//Y/9r/3P/e/+H/4v/j/+T/5v/l/+j/6v/r/+//
8f/z//X/+P/6//3/AAAAAAQABwAJAA4AEQAUABcAHAAeACEAJAAnACkAKwAtAC0ALwAw
ADEAMAAwADAAMAAvAC8ALwAuADAALgAuAC4AKgApACYAJQAiAB0AGQAWABMAEAANAAoA
CQAEAAIA///9//r/+P/1//T/8//x//D/8P/u/+z/6//p/+j/5//m/+X/5f/l/+T/5f/k
/+T/4//j/+P/4//j/+P/4//j/+P/4//j/+P/4//j/+P/4//j/+L/4v/j/+P/4//j/+P/
4//j/+T/5v/m/+j/6P/o/+n/6//r/+v/6//q/+r/6v/q/+r/6v/q/+r/6v/r/+v/6//r
/+v/6//q/+v/6//s/+3/6v/q/+r/6v/r/+v/6//q/+r/6v/o/+j/6P/o/+j/6P/p/+j/
6P/o/+j/5//n/+f/5//m/+b/5//n/+b/5v/m/+b/5v/l/+X/5v/m/+b/5v/k/+T/5P/k
/+b/5v/l/+X/5f/l/+T/5P/i/+L/4v/i/+T/5P/k/+T/5P/k/+T/5P/k/+T/5P/k/+b/
5v/m/+b/5P/k/+X/5f/l/+T/5P/l/+X/5f/l/+X/5P/m/+b/5v/m/+b/5v/m/+b/5v/m
/+b/5v/m/+b/5v/m/+X/5f/l/+X/5//n/+f/6P/n/+n/6v/s/+v/7P/t/+7/8v/0//b/
+P/4//j/9v/z//P/8//z//P/9f/1//X/9P/y//D/8P/x//L/8v/v/+3/6f/n/+T/4//h
/+H/4v/i/+P/5P/k/+X/5v/m/+b/5f/l/+X/5f/l/+X/5P/k/+T/5f/m/+b/5v/n/+b/
5P/d/9X/1P/e/+z//f8WADkAXwCIAL4A+wAsAVMBdgGaAbUBtwGXAUwB4QBsABkA9v/w
//H/7f/l/9v/1//X/9b/2v/g/+P/5//p/+n/6f/o/+b/5v/m/+b/6P/o/+j/6P/n/+f/
5//n/+j/6P/o/+j/6v/q/+v/6//p/+r/6//r/+3/7f/t/+7/7v/u//D/7v/u/+//8P/w
//D/8f/x//H/8v/y//L/8v/0//T/9P/1//b/9v/2//j/+P/5//n/+v/7//z//f////7/
//8AAAIAAwAGAAgACQALAA0ADwARABQAFgAZABwAIAAkACcAKQAqAC0AMAAzADgAOgA9
AEAAQQBDAEUARwBJAEsATABNAFAAUABQAFAATQBNAE0ATABOAEwATABMAEgARwBEAEMA
QwA/ADwAOgA2ADIALgAqACcAIgAgAB0AGwAYABYAEwAQAA8ADQAMAAoACAAGAAUABQAE
AAMAAgABAAEAAQAAAP///v/+//3/+//7//v/+//7//v/+//7//3//f/9//3/+//7//v/
+//8//z//f/9//3//f/9//3//P/8//3//P/+//7//v//////////////AAAAAAAAAAAA
AAAAAAAAAAAAAQABAAEAAQABAAEAAAACAAEAAQABAAAAAAAAAAAA/////////v8AAAAA
/v/+//z//P/8//z/+//6//r/+v/6//n/+f/5//n/+P/4//n/+//6//r/+v/4//j/9//3
//b/9v/2//b/9v/2//b/9v/2//b/9f/1//f/9//2//b/9v/2//b/9v/0//T/9P/0//T/
9P/0//T/9P/0//T/9P/0//T/9P/0//L/8v/z//P/8f/w//D/8f/z//P/8//z//H/8f/x
//H/8f/x//H/8f/z//P/8f/x//D/8P/w//D/8P/y//L/8v/y//D/8P/w//D/8P/w//D/
8P/x//H/8f/x//H/8f/x//L/9f/3//j/+v/5//r/+//8//3//v///wAAAAAAAP7/+//5
//n/+f/5//3//f/9//z/+P/2//b/9//3//b/8v/v/+7/7f/r/+v/6//r/+z/7P/s/+z/
6//r/+r/6v/q/+n/6//r/+v/6//r/+r/6v/q/+v/7P/s/+z/7f/q/+T/3f/Z/+D/7P/+
/xcAPABhAIsAxgAIATsBYgGHAawBzAHRAa0BWwHqAHUAIAD///r/+P/x/+f/3f/b/93/
3//k/+j/5v/n/+n/6f/n/+X/5P/m/+b/5v/m/+j/6P/o/+j/5//n/+f/5//o/+j/6P/o
/+j/6P/p/+n/5//o/+n/6f/r/+v/6//s/+r/6v/s/+r/6v/r/+z/7P/q/+v/6//r/+z/
7P/s/+z/7v/u/+7/7//y//L/8v/0//L/8//z//T/9f/2//f/+f/6//v//P/+////AgAE
AAUABwAJAAsADQAOABAAEwAWABoAHgAhACMAJAAnACoALQAwADIANQA4ADkAOwA9AD8A
QQBDAEQARQBGAEYARgBGAEUARQBFAEQARABCAEIAQgBAAD8APAA7ADkANQAyADAAKwAo
ACUAIgAfABoAGAAVABMAEAAOAAsABgAFAAMAAgAAAP7//P/7//n/+P/3//b/9//3//f/
9v/3//b/9v/1//X/9f/1//X/8//z//P/8//1//X/9f/1//P/8//z//P/9P/0//X/9f/1
//X/9f/1//X/9v/4//j/+v/6//r/+//5//n/+f/5//r/+v/6//r/+v/6//r/+v/6//v/
+//7//3//f/9//z/+v/5//n/+f/6//r/+v/6//f/9//3//b/9v/2//T/9P/2//b/9v/2
//X/9P/0//T/8v/x//H/8f/x//D/8P/x/+//7v/u/+7/8P/w/+//7//s/+z/7P/s/+z/
7P/s/+z/7P/s/+v/6//r/+v/6v/q/+z/7P/s/+z/6v/q/+r/6v/q/+r/6v/q/+r/6v/q
/+r/6P/o/+j/6P/n/+j/6v/r/+n/6P/o/+n/6f/p/+n/6f/n/+f/5//n/+f/5//n/+f/
5//n/+f/5//m/+b/5v/n/+f/5//n/+f/5//n/+j/6f/n/+f/6P/o/+b/5v/m/+b/5v/m
/+b/5v/m/+b/6P/o/+j/6P/m/+b/5v/m/+X/5f/l/+X/5f/l/+X/5v/n/+n/6v/s/+3/
7v/v//D/7//w//H/8v/0//T/8v/v/+3/7f/t/+3/7f/t/+3/7P/s/+r/6v/r/+v/6v/m
/+P/4P/f/93/3f/b/9v/3P/c/97/3v/d/93/4P/g/+D/3//h/+H/4f/h/9//3v/e/97/
3f/e/97/3v/d/97/2v/R/8v/zP/W/+b/+f8WADsAYwCWANYAEwFCAWcBjAGwAccBuwF/
ARwBowA4AP//8P/u/+n/3//V/83/y//L/87/0v/W/9n/3f/b/9n/2f/Y/9j/2P/Y/9j/
2P/Y/9j/2P/X/9f/1//X/9r/2v/a/9r/2v/a/9v/2//b/9z/3f/d/93/3f/d/97/3v/e
/+D/3v/g/+H/4v/i/+H/4f/g/9//4v/i/+L/4v/k/+T/5P/l/+b/5v/m/+j/6P/p/+n/
6v/p/+r/6//t//D/8f/y//T/9f/4//r/+//9////AQADAAYACAALAA4AEAAUABcAGQAc
AB8AIgAlACgAKgAtADAAMQAzADUANwA4ADsAPQA/AD4APgA+AD4APQA9AD0APAA6ADgA
OAA4ADgANwA0ADMALwArACgAJgAjACAAHQAaABcAEgAQAA0ACwAIAAYAAwAAAP///f/8
//r/+P/2//X/9P/y//D/7v/v/+//7//u/+v/6v/q/+n/6f/p/+n/6f/p/+n/6f/p/+n/
6f/p/+n/5//n/+f/5//m/+b/5//n/+j/6f/q/+v/6f/q/+z/7P/q/+r/6v/r/+3/7f/t
/+3/7v/u/+7/7v/u/+7/7v/u/+7/7//v/+//7//v/+//7v/w/+//7//v/+7/7v/u/+7/
6//r/+v/6v/q/+r/6P/o/+f/5v/l/+T/5f/k/+T/5P/m/+X/5f/l/+P/4v/i/+P/4//i
/+L/4v/i/+L/4f/h/+D/4P/g/+D/3v/e/97/3v/e/97/3f/d/9//3//e/97/3v/e/97/
3v/e/97/3v/e/9z/3P/c/9z/2v/a/9r/2v/c/9z/3P/c/9j/2P/Z/9n/2//a/9r/2//Z
/9n/2f/Z/9n/2f/Z/9n/2f/Z/9n/2f/X/9f/1//X/9f/2P/Z/9v/2f/Z/9f/1v/Y/9j/
2P/Y/9r/2v/a/9r/2P/Y/9j/2P/a/9r/2v/a/9f/1//X/9f/1//X/9f/2P/Z/9v/3P/e
/9//4P/h/+L/4//k/+X/5v/m/+b/5P/h/+H/4f/h/+H/5f/l/+X/5P/i/+D/4P/h/+H/
4P/c/9n/1P/T/9H/0f/R/9H/0v/S/9L/0v/R/9H/0f/Q/8//zf/P/8//z//P/8//zv/O
/87/z//Q/9D/0P/R/9D/zP/H/7//vP/C/9D/4f/4/xsAQQBmAJYA1QAIASsBTgFsAYEB
hQFzATwB3QBoAAUA1v/O/83/zf/J/8H/uf+1/7j/uv++/8P/yf/P/8//zf/M/8z/zP/M
/8z/zP/M/8z/zP/M/8v/yv/J/8z/zP/M/8z/zv/O/8//z//N/87/z//P/8//z//P/9D/
0v/S/9T/0v/S/9P/1P/U/9L/0//T/9P/0v/S/9L/0v/W/9b/1v/X/9j/2P/Y/9r/2P/Z
/9n/2v/d/97/3//h/+L/4//k/+b/5f/o/+r/6//t/+//8f/z//b/+P/7//7/AAAEAAcA
CQAMAA8AEgAVABgAGgAdACAAIgAlACgAKwApACsALAAtADAAMAAwADAALwAvAC8ALgAu
ACwALAAsACgAJwAkACMAIwAfABwAGgAZABYAEwAQAAsABgAEAAEA/f/6//j/9f/y//H/
7//u/+z/6v/o/+f/6f/o/+f/5v/j/+P/4//i/+P/4v/i/+H/4f/h/+H/4f/h/+H/4f/h
/9//3//f/9//3f/d/93/3f/g/+D/4f/h/9//3//f/9//3//g/+L/4v/k/+T/5P/l/+P/
4//j/+P/5P/k/+T/5P/m/+b/5v/m/+j/6f/p/+n/6f/p/+n/6P/o/+f/5//n/+b/5v/m
/+b/5//n/+f/5v/m/+b/5P/k/+T/5P/k/+T/4//i/+L/4v/i/+H/4f/h/+H/4P/g/+H/
4//i/+L/4v/i/+L/4f/h/97/3v/e/97/4P/g/+D/4P/e/97/3f/d/9//3//e/97/3//g
/+H/4v/g/+D/4P/g/+D/4P/g/+D/4P/g/+D/4P/g/+D/4P/g/+D/4P/h/+H/3//e/97/
3//h/+H/4f/h/+H/4f/h/+H/4f/h/+H/4f/j/+P/4//j/+L/4v/i/+P/5//l/+X/5f/k
/+T/5P/k/+T/5P/k/+T/5P/l/+b/5//o/+b/5v/m/+b/5f/l/+X/5f/l/+X/5f/m/+n/
6//s/+7/8f/y//P/9P/1//b/9//4//j/+P/2//P/8//z//P/8//1//X/9f/0//T/8v/y
//P/8f/w/+z/6f/o/+f/5f/l/+P/4//k/+T/5P/k/+P/4//k/+T/5P/j/+P/4//j/+P/
5f/k/+T/5P/l/+b/5v/m/+X/5P/g/9n/1f/a/+j/+P8LACwAUQB3AKgA5gAbAUQBZwGK
AagBtQGjAWkBBAGNAC4A/f/w/+7/7f/l/9v/1f/V/9n/3P/g/+T/5//p/+n/5//n/+j/
5v/m/+b/5v/m/+b/5v/m/+n/6f/p/+n/6v/q/+r/6v/q/+r/6//r/+3/7v/v/+//7f/t
/+3/7v/u/+7/8P/u//D/8f/y//L/8P/x//H/8f/0//T/9P/0//T/9P/0//X/9//4//n/
/P/6//v/+//8//3//v///wEABAAFAAYACAAHAAoADAANABEAEwAVABcAGAAaAB0AIAAg
ACQAJwApAC4AMQA0ADcAOgA8AD8AQgBFAEcASQBLAEsATQBOAE8AUgBSAFIAUgBRAFEA
UQBQAFAATgBOAE4ATABLAEgARwBHAEMAQAA+ADsAOAA1ADIAMQAsACoAJwAlACIAIAAd
ABoAGQAXABYAFAASABAADwANAAwACwAKAAsACwALAAoABwAGAAYABQAHAAcABwAHAAUA
BQAFAAUABQAFAAUABQAHAAcABwAHAAgACAAJAAkACQAJAAkACQAJAAoADAAMAAwADAAM
AA0ADwAPAA8ADwAOAA4ADgAOABAAEAAQABAADgAPAA8ADwAPAA8ADwAOAA4ADQANAA0A
DAAMAAwADAANAA0ADQAMAAoACgAIAAgACAAIAAgACAAIAAgACQAKAAgABwAHAAcABwAG
AAYABwAFAAQABAAEAAQABAADAAMABAAEAAQABAACAAIAAgACAAIAAgABAAEAAQABAAAA
AAAAAAAAAAAAAAIAAgACAAIAAAAAAAAAAAAAAAAAAAAAAAIAAgACAAIA/v/+//////8B
AAAAAAABAP//////////AQABAAEAAQABAAEAAQABAP///////////v/+//7/////////
/v/+//7//v/+//7//v/+//7/AAAAAAAAAAAAAAAAAAAAAP//////////////////AAAD
AAUABgAIAAkACgALAAwADQAOAA8AEAAQABAADgALAAsACwALAAsADQANAA0ADAAIAAYA
BgAHAAkACAAEAAEA/v/9//v/+//9//3//v/+//z//P/7//v//P/8//z/+//7//v/+//7
//v/+v/6//r//f/+//7//v/9//r/9P/t/+n/8P/8/w4AJQBIAG0AkwDMAAwBQQFoAY0B
sgHUAd8BvQFtAfoAiQA2ABMADgAMAAcA/f/z/+//7//x//T/+v/8//3//f/7//v/+//6
//r/+v/6//r/+v/6//r/+v/7//v/+//7//z//P/8//z//v/+///////9//7//////wEA
AQABAAIAAgACAAQAAgAAAAEAAgACAAQABQAFAAUABgAGAAYABgAIAAgACAAJAAoACgAK
AAwADAANAA0ADgAPABAAEQATABIAEwAUABYAGQAcAB4AHwAfACEAIwAlACgAKgAtADAA
NAA4ADsAPQA+AEEARABHAEoATABPAFIAUwBVAFcAWQBZAFsAXABdAF4AXgBeAF4AXQBd
AF0AXABeAFwAXABcAFoAWQBWAFUAVQBRAE4ATABJAEYAQwBAADsANgA0ADEAMQAuACwA
KQAkACMAIQAgAB4AHAAaABkAGQAYABcAFgAVABUAFQAUABUAFAAUABMAEQARABEAEQAR
ABEAEQARAA8ADwAPAA8AEQARABEAEQAUABQAFQAVABUAFQAVABUAFwAYABoAGgAYABgA
GAAZABkAGQAZABkAGgAaABoAGgAaABoAGgAaABoAGwAbABsAGQAZABkAGAAYABcAFwAX
ABYAFgAWABYAFQAVABUAFAAUABQAEgASABIAEgASABIAEQAQABAAEAAQAA8ADwAPAA8A
DgAOAA8ADwAOAA4ADgAOAA4ADQANAAwADAAMAAwADgAOAA4ADgAMAAwACwALAAsACwAK
AAoACgAKAAoACgAKAAoACgAKAAoACgAKAAoACgAKAAoACgAKAAoACgAKAAkACgAMAA0A
CwAKAAoACwALAAsACwALAAsACwALAAsACwALAAsACwALAAsACwALAAoACgAKAAsACwAL
AAsACwANAA0ADAAMAAwADAAMAAwACgAKAAoACgAMAAwADAAMAAwADAAMAAwACwALAAsA
CwANAA0ADQAOAA8AEQASABQAEwAUABUAFgAXABgAGQAaABoAGgAYABUAFQAVABUAFQAX
ABcAFwAWABIAEAAQABEAEwASAA4ACwAIAAcABQAFAAMAAwAEAAQABQAGAAYABwAGAAYA
BgAFAAUABQAFAAUABwAGAAYABgAHAAgACAAIAAcABAD8//P/8//8/woAHAA1AFYAfQCp
AOYAJgFVAXgBnQHEAeYB5wG5AV8B7AB7ADQAGwAYABQADwADAPv/+f/5//v//P8AAAIA
AwAFAAUABQAFAAYABAAEAAQABAAEAAQABAAEAAUABQAFAAUABAAEAAQABAAGAAYABwAH
AAcACAAJAAkACQAJAAkACgAMAAwADgAMAAwADQAOAA4AEAARABEAEQAQABAAEAAQABAA
EAAQABEAEgASABIAFAAUABUAFQAWABkAGgAbAB0AHgAfACAAIgAjACYAKAApAC0ALwAx
ADMANgA4ADsAPgBAAEQARwBJAEoATQBQAFMAWABaAF0AYABfAGEAYwBlAGUAZwBoAGkA
bABsAGwAbABpAGkAaQBoAGoAaABoAGgAZgBlAGIAYQBfAFsAWABWAFMAUABNAEoARwBC
AEAAPQA7ADgANgAzADAALwAtACwAKAAmACQAIwAjACIAIQAgAB8AHwAfAB4AHwAeAB4A
HQAdAB0AHQAdABsAGwAbABsAGwAbABsAGwAdAB0AHQAdAB4AHgAfAB8AHwAfAB8AHwAd
AB4AIAAgACEAIgAjACUAJQAlACUAJQAkACQAJAAkACIAIgAiACIAJAAlACUAJQAlACUA
JQAkACIAIQAhACEAHgAeAB4AHgAeAB8AIAAgACIAIgAgACAAIAAgACAAIAAdABwAHAAc
ABwAGwAbABsAHQAcABwAHQAbABoAGgAaABwAHAAbABsAGgAaABoAGgAcABwAHAAcABwA
HAAbABsAGQAZABgAGAAYABgAGAAYABgAGAAYABgAGgAaABoAGgAcABwAHAAcABwAHAAc
ABwAGAAYABkAGQAZABgAGAAZABkAGQAZABkAGwAbABsAGwAbABsAGwAbAB0AHQAdAB0A
HAAcAA==
         </WaveFormData>
      </LeadData>
      <LeadData>
         <LeadByteCountTotal>10000</LeadByteCountTotal>
         <LeadTimeOffset>0</LeadTimeOffset>
         <LeadSampleCountTotal>5000</LeadSampleCountTotal>
         <LeadAmplitudeUnitsPerBit>4.88</LeadAmplitudeUnitsPerBit>
         <LeadAmplitudeUnits>��V</LeadAmplitudeUnits>
         <LeadHighLimit>2147483647</LeadHighLimit>
         <LeadLowLimit>268435456</LeadLowLimit>
         <LeadID>V5</LeadID>
         <LeadOffsetFirstSample>0</LeadOffsetFirstSample>
         <FirstSampleBaseline>0</FirstSampleBaseline>
         <LeadSampleSize>2</LeadSampleSize>
         <LeadOff>FALSE</LeadOff>
         <BaselineSway>FALSE</BaselineSway>
         <ExcessiveACNoise>FALSE</ExcessiveACNoise>
         <MuscleNoise>FALSE</MuscleNoise>
         <LeadDataCRC32>231093843</LeadDataCRC32>
         <WaveFormData>
EgESARIBEgHhALIAgwBUAEAALgAcAAoAAAD4//D/6P/p/+r/6//s/+r/6v/q/+r/6P/o
/+j/6P/o/+j/6P/o/+b/5v/m/+b/6P/o/+j/6P/m/+b/5v/m/+b/5v/m/+b/5v/m/+b/
5v/o/+j/6P/o/+j/6P/o/+j/5v/m/+b/5v/m/+b/5v/m/+j/6P/o/+j/6P/o/+j/6P/o
/+j/6P/o/+r/6v/q/+r/7P/s/+z/7P/u/+7/7v/u/+//8P/x//L/8//0//X/9v/4//j/
+P/4//v//P/9//7/AgAEAAYACAAJAAoACwAMAA8AEAARABIAEwAUABUAFgAYABgAGAAY
ABsAHAAdAB4AHAAcABwAHAAaABoAGgAaABkAGAAXABYAFAASABAADgAMAAoACAAGAAMA
AgABAAAA///+//3//P/6//r/+v/6//j/+P/4//j/+P/4//j/+P/3//b/9f/0//X/9v/3
//j/9v/2//b/9v/2//b/9v/2//b/9v/2//b/9v/2//b/9v/4//j/+P/4//j/+P/4//j/
9v/2//b/9v/4//j/+P/4//b/9v/2//b/9v/2//b/9v/2//b/9v/2//T/9P/0//T/9P/0
//T/9P/0//T/9P/0//L/8v/y//L/8P/w//D/8P/w//D/8P/w//D/8P/w//D/7//u/+3/
7P/s/+z/7P/s/+r/6v/q/+r/6v/q/+r/6v/q/+r/6v/q/+j/6P/o/+j/6P/o/+j/6P/o
/+j/6P/o/+b/5v/m/+b/5v/m/+b/5v/k/+T/5P/k/+b/5v/m/+b/5P/k/+T/5P/k/+T/
5P/k/+T/5P/k/+T/4f/h/+L/4v/k/+T/5P/k/+L/4v/i/+L/4f/h/+H/4v/i/+L/4//k
/+X/5v/n/+j/6v/s/+z/7P/s/+7/7//w/+7/7f/t/+3/7f/t/+3/7f/s/+z/6//q/+r/
6//s/+z/6f/m/+L/4P/c/9v/2//b/93/3f/e/97/3P/c/9v/2//b/9v/2//b/9v/2//b
/9v/2//b/9v/2//a/9z/3P/a/9n/1P/N/8f/x//L/9L/3f/x/wsAJwBMAHoApwDMAOoA
DAE1AVEBTAEfAdIAjABdAEAAKwAZAAcA8//i/9r/2f/Z/9n/2//c/9z/2v/Y/9j/1f/U
/9X/1f/V/9X/0//T/9T/1P/U/9P/0//T/9P/0//T/9P/0v/S/9L/0//U/9T/1P/U/9T/
0//T/9P/0//T/9P/1P/U/9T/1P/U/9T/1P/U/9T/0v/S/9L/0//V/9X/1f/W/9b/1v/W
/9f/1//X/9f/1//W/9b/1//X/9j/2f/Z/9n/2v/a/9z/3P/d/97/3v/f/+P/5P/l/+b/
5f/m/+j/6v/r/+z/7//x//P/9f/3//n/+f/7//3///8CAAMABAAFAAYABgAIAAkACgAL
AAwADAANAA4ADgAOAA4ADwAPAA8ADwANAAsACgAIAAYABAACAAIAAAD+//z/+v/5//f/
9f/z//L/8f/w//D/7//t/+z/7P/r/+r/6f/p/+n/6f/p/+j/6P/o/+j/5v/m/+b/5//n
/+f/5//m/+b/5//o/+n/5//o/+n/6v/q/+r/6v/q/+f/5//o/+n/6f/p/+n/6f/p/+n/
6f/q/+z/6//r/+v/7f/s/+z/7P/r/+r/6f/p/+r/6v/q/+r/6v/q/+r/6v/o/+j/6P/o
/+r/6v/p/+n/6v/p/+n/6//p/+j/5//l/+X/5f/l/+X/4//k/+X/5f/k/+T/5P/k/+T/
5P/k/+P/4//j/+P/4//j/+L/4f/h/+H/4f/h/+H/4v/i/+L/4v/h/+H/4f/h/+H/4f/g
/+D/4f/h/+D/4P/h/+H/4f/i/+L/4f/h/+H/3//f/9//3v/f/9//4P/h/9//3//f/97/
3//f/+D/3v/e/97/3v/e/97/3v/d/93/3v/g/+D/4P/g/97/3v/e/97/4P/f/9//3//e
/97/3v/f/+L/4//k/+X/5v/m/+j/6P/o/+j/6v/r/+r/6v/p/+n/6f/p/+n/6f/p/+r/
6v/p/+r/6f/p/+n/5v/l/+L/3v/c/9r/2f/Z/9n/2f/Z/9r/2v/a/9r/2f/Z/9n/2f/Z
/9n/2f/Z/9n/2f/Z/9n/2f/Z/9r/2v/a/9j/1f/Q/8n/xf/H/8v/1P/j//v/GQA7AGgA
mADDAOQACAEwAVUBYQFEAQEBsgB2AFEAOAAlABEA/f/p/9z/2v/Z/9v/3f/f/9z/3P/c
/9r/2P/X/9b/1f/V/9X/1f/V/9X/1v/W/9b/1f/V/9X/1f/V/9X/1f/U/9T/1P/V/9b/
1v/W/9b/1P/T/9P/0//V/9X/1f/W/9b/1v/W/9b/1v/W/9b/1v/W/9b/1v/X/9f/1//X
/9j/2P/Y/9j/2f/Z/9n/2f/Z/9r/2v/b/9v/3P/d/93/3f/c/9z/3v/e/+H/4v/i/+P/
5f/m/+f/6P/p/+r/7P/u//H/8v/1//f/+f/7//3///8BAAMABQAHAAgACQAKAAsADAAM
AA4ADwAQABEAEgASABMAFAAUABQAFAAVABUAFQATABEADwAOAAwACgAIAAYABAACAAAA
/v/8//v/+f/3//X/9P/z//L/8v/x/+//7v/w/+//7v/t/+3/7f/t/+3/6v/q/+r/6v/q
/+r/6v/r/+3/7f/t/+z/6f/p/+n/6f/r/+z/7f/u/+7/7v/u/+7/7f/t/+7/7//v/+//
7//v/+//7//v//D/8P/v/+//7//t/+z/7P/s/+7/7v/u/+//8P/w//D/8P/w//D/8P/w
//D/8P/w//D/8P/w/+//7//u/+3/7f/v/+3/7P/r/+n/6//r/+v/6//r/+z/7f/t/+r/
6v/q/+r/7P/s/+z/6//r/+v/6//r/+3/7P/r/+v/6//r/+v/6//q/+r/6v/q/+n/6f/p
/+n/6//r/+r/6v/p/+n/6P/o/+n/6f/p/+r/6v/p/+n/6f/r/+v/6//q/+n/6f/q/+v/
6f/p/+n/6P/o/+n/6//s/+z/6v/o/+r/6v/q/+r/6v/q/+n/6f/q/+z/7P/s/+z/7P/s
/+z/7P/s/+v/6//r/+r/6v/q/+v/7f/v//H/8//y//L/9P/0//T/9P/2//f/+P/4//f/
9//5//n/+f/5//n/+v/6//n/+P/3//f/9//2//X/8v/u/+r/6P/n/+f/6P/p/+r/7P/q
/+r/6v/p/+n/6f/p/+n/6//r/+v/6//p/+n/6f/p/+v/7P/s/+z/7P/p/+T/3f/X/9f/
3f/q//n/DQAnAEUAbgCgAM0A8AAQATIBUQFdAUoBEQHCAIAAWQBAAC0AHQAPAP//8v/s
/+n/6f/p/+v/7P/s/+z/7P/s/+v/6P/n/+f/5//n/+f/5//o/+j/6P/n/+f/5//n/+f/
5//n/+j/6P/o/+n/6P/o/+j/6P/o/+f/5//n/+n/6f/p/+r/7P/s/+z/7P/q/+r/6v/q
/+j/6P/o/+n/6v/r/+z/7v/s/+z/7P/t/+//7//v/+//8v/y//P/8//y//P/8//z//T/
9P/2//b/9//4//j/+f/5//r/+//8//7/AAADAAYABwAIAAsADQAPABEAEwAVABUAFwAZ
ABsAHAAdAB4AHwAiACIAJAAlACYAJwAoACgAKQAqACoAKgAoACkAKQApACkAJwAlACQA
JAAiACAAHgAcABoAGAAWABQAEwARAA8ADQAMAAsACgAMAAsACQAIAAoACQAIAAcABQAF
AAUABQAGAAYABgAGAAQABAAEAAUABQAFAAUABAAFAAUABQAFAAQABAAEAAQABAAEAAQA
BAAFAAUABgAHAAUABQAFAAUABQAFAAUABgAEAAMAAwADAAQABAAFAAYABgAGAAYABwAG
AAYABgAGAAYABgAGAAYABQAEAAMAAgAEAAQAAwADAAQAAwADAAUAAwACAAEA//8BAAEA
AQABAP//AAABAAEAAAAAAAAAAAD+//7//v/9//3//f/9//3////+//3//f/9//3//f/9
//z//P/8//z/+//7//v/+//7//v/+v/6//v/+//6//r/+f/5//n/+v/6//n/+f/5//v/
+//7//r/+f/5//r/+f/6//j/+P/4//j/+P/3//f/+P/6//r/+v/6//j/+P/4//j/+P/3
//f/9//4//j/+P/5//r/+//8//3//v/+/wAAAAD+//7/AAABAAQABAADAAMAAQABAAEA
AQABAAIAAgABAAEAAQACAAMAAAD///z/+P/2//T/8//z//H/8f/x//L/8P/w//D/7//w
//H/8v/z//L/8f/w/+//7//v/+//7//v//D/8P/w/+7/7f/s/+X/3//f/+P/6v/x/wEA
FwAvAEoAcgChAMwA6gAGAR0BMQE2ASUB9gC0AHsAVgA/AC0AGwANAPz/7v/n/+f/5//n
/+r/7v/u//D/7v/p/+r/5//n/+f/5//m/+X/5f/k/+b/5f/l/+X/5f/l/+X/5f/i/+L/
4v/j/+T/5P/k/+T/5P/j/+P/4//j/+P/4//k/+T/5P/k/+T/4v/i/+L/4v/i/+L/4v/j
/+P/4//j/+T/5P/k/+T/5f/j/+P/4//j/+b/5v/n/+f/5v/n/+f/5//q/+r/7P/s/+v/
7P/s/+3/7//w//H/8v/y//L/8//0//f/+P/7//3//f///wEAAwAHAAkACwANAA4ADwAQ
ABEAEgASABQAFQAWABcAGAAYABcAGAAYABgAGAAZABkAGQAXABUAEwASAA4ADAAKAAgA
BwAGAAUABAACAAEA///9//v/+v/5//j/+P/3//X/9P/y//H/8P/v//H/8f/x//H/7v/u
/+7/7v/s/+z/7P/t/+//7//v/+7/7f/t/+3/7f/t/+7/7//w/+3/7P/r/+r/6//r/+z/
7f/t/+3/7f/t/+3/7f/t/+7/8P/v/+//7//v/+7/7v/u/+7/7v/u/+//7v/u/+7/7v/u
/+7/7v/u//D/8P/w//D/7v/u/+3/7f/s/+v/6//t/+//7v/t/+v/6//r/+v/6//p/+r/
6//r/+r/6v/q/+r/6v/q/+r/6f/p/+n/6f/p/+n/6P/n/+f/5//n/+f/5//m/+b/5v/m
/+X/5f/l/+X/5f/l/+T/5P/j/+P/4v/i/+L/4//k/+b/5P/j/+P/4//l/+X/5f/k/+X/
5f/m/+f/5f/l/+X/5P/j/+P/5P/k/+D/4v/k/+T/4v/k/+T/5P/k/+b/5f/l/+b/5f/k
/+P/4v/i/+L/4v/i/+L/4f/h/+H/5P/k/+T/5f/m/+f/6P/p/+j/6P/q/+r/7P/s/+7/
7//w//D/7//v/+//7//v/+//7//w//D/7//s/+v/6//r/+3/7f/r/+j/5f/i/+D/3//f
/9//3//g/+D/4P/g/9//3//f/9//3//h/+H/4f/h/9//3//f/9//4f/i/+L/4v/i/+H/
3v/X/9H/zf/P/9T/3f/t/wMAHwBAAGgAlQC+AOAA/AAfAT0BSAEzAfgArgB3AFQAOwAn
ABcABwD0/+b/4f/f/93/3//i/+T/5P/k/+L/4f/e/93/3f/d/93/3f/d/97/3v/e/93/
3f/d/93/3f/d/93/3v/e/97/3//e/97/3v/e/97/3f/d/93/3f/d/93/3v/e/97/3v/e
/+D/4P/g/+D/4P/g/+D/4f/f/9//3//g/+D/4P/g/+H/4//j/+P/4//k/+T/5f/l/+T/
5f/l/+X/6P/o/+r/6v/p/+r/6v/r/+3/7v/v//D/8f/y//T/9v/3//j/+//9////AQAD
AAUABwAJAAsADQAQABEAEgATABYAFgAYABkAGAAZABoAGgAdAB4AHgAeABwAHQAdAB0A
HwAdABsAGgAYABYAFAASAA4ADAAKAAgACAAHAAUAAwABAAAA///+//z/+//5//j/+v/5
//j/9//3//f/9//3//T/9P/0//T/9P/0//T/9f/1//X/9f/0//X/9f/1//X/8//0//X/
9v/2//b/9v/2//P/8//0//X/9f/1//X/9f/3//f/9//4//j/9//3//f/9//2//b/9v/2
//b/9v/3//b/9v/2//b/9v/2//b/9v/2//b/9v/2//j/+P/3//f/9v/1//X/9//3//b/
9f/z//X/9f/1//X/8//0//X/9f/0//T/9P/0//T/9P/0//P/9f/1//X/9f/z//L/8f/x
//H/8f/x//H/8P/w//D/8P/v/+//7//v//H/8f/w//D/8f/x//D/8P/v/+//7//w//D/
7//v/+//8f/x//H/8P/v/+//8P/x//D/7//u/+z/7f/t/+7/7v/w//D/8P/w/+3/7f/t
/+7/7v/u/+7/7//v/+//7f/s/+z/7P/s/+z/7P/u/+3/7f/u/+z/7P/s/+z/7P/s/+z/
7P/u/+3/7f/t/+7/7v/u/+//8v/z//T/9f/2//b/+P/4//b/9v/4//n/+v/6//n/+f/3
//f/9//3//n/+v/6//n/9v/1//X/9f/0//P/8P/s/+z/6v/p/+n/6f/p/+n/6v/q/+r/
6v/p/+n/6f/p/+n/6f/p/+n/6f/n/+f/5//n/+f/6P/o/+j/6P/n/+L/2f/V/9X/2f/i
//P/CwApAEsAdACkAM0A7gAQATYBWwFrAVIBEQHCAIQAXwBGADMAIQANAPn/7P/q/+n/
6f/r/+3/6v/o/+j/5v/k/+P/4v/h/+H/4f/h/+L/4//l/+b/5P/j/+P/4//h/+H/4f/h
/+L/4v/i/+P/4v/i/+L/4v/k/+P/4//j/+H/4f/h/+L/4v/i/+L/4v/i/+L/4v/i/+L/
4v/i/+P/4//j/+P/5P/m/+b/5v/n/+X/5f/l/+X/5v/m/+f/5//o/+n/6f/p/+r/6v/s
/+z/7//w//D/8f/y//L/8v/y//X/9v/4//r//P/8//7///8BAAMABQAHAAkACwANAA8A
EQATABUAFwAYABgAGgAbABoAGwAcABwAHwAgACAAIAAgACEAIQAhAB8AHQAbABoAGAAW
ABQAEgAQAA4ADAAKAAYABQADAAEAAQAAAP///v/8//v/+f/4//j/9//2//X/9f/1//X/
9f/2//b/9v/2//T/9P/0//X/8//z//P/8v/y//P/9P/1//T/9P/0//T/9P/0//T/9P/z
//P/9P/1//P/8//z//P/9P/1//b/+P/2//X/9f/1//f/9v/2//b/9P/0//T/9f/2//b/
9v/2//j/+P/4//j/9//2//X/9P/2//b/9f/1//b/9f/1//f/9f/0//P/8f/z//P/8//z
//H/8v/z//P/8P/w//D/8P/w//D/8P/v/+//7//v/+//8f/w/+//7//t/+3/7f/t/+z/
7P/s/+z/7f/t/+3/7f/r/+v/6v/q/+3/7f/s/+z/6f/p/+n/6v/s/+v/6//r/+v/6//r
/+r/6f/p/+r/6//r/+v/6//q/+f/5//o/+j/6P/o/+j/6P/n/+f/5//o/+j/6P/o/+n/
6f/p/+n/6P/m/+b/5v/m/+j/6P/o/+n/6f/o/+j/6P/n/+f/6P/o/+j/6P/o/+j/6P/o
/+j/5//n/+j/6P/o/+j/6P/m/+b/5v/m/+f/5//o/+n/6P/o/+j/6f/o/+n/6v/r/+7/
7v/w//D/8P/w//L/8//2//b/9f/1//P/8//z//P/8//0//T/8//0//P/8//z//T/8//w
/+z/6P/m/+X/5f/j/+P/4//k/+T/5P/k/+P/5f/l/+X/5f/l/+X/5f/l/+X/5f/l/+X/
5f/m/+b/5v/k/+P/4P/b/9X/0//X/97/5//7/xMAMwBaAIgAuQDgAP4AIgFLAWcBZAE3
AeoAoABxAFIAPQApABcAAwDy/+r/5//p/+n/6//q/+r/6v/q/+j/5//m/+X/5f/l/+X/
5f/l/+b/5v/m/+X/5f/l/+X/5f/l/+X/5P/k/+T/5f/m/+b/5v/m/+j/5//n/+f/5//n
/+f/6P/o/+j/6P/o/+j/6P/o/+j/6v/q/+r/6//p/+n/6f/q/+z/7P/s/+3/7//v/+//
7//v/+7/7v/t/+//8f/y//P/8v/y//T/9P/3//j/+P/5//v//P/9//7//f/+/wAAAgAF
AAYACQALAAsADQAPABEAEwAVABcAGQAbAB0AHwAhACAAIAAiACMAJgAnACgAKAApACoA
KgAqACoAKwArACsAKwApACcAJgAmACQAIgAgAB4AHAAaABgAFAATABEADwANAAwACwAK
AAwACwAJAAgABgAFAAQAAwADAAMAAwADAAIAAgACAAIAAAAAAAAAAQABAAEAAQAAAAEA
AQABAAEAAQACAAMABAADAAIAAQAAAAEAAQACAAMAAwADAAMAAwABAAEAAQACAAQAAwAD
AAMAAwACAAIAAgAAAAAAAAABAAMABAAFAAYABgAGAAYABgAEAAQABAAEAAQABAADAAMA
BAADAAMABQADAAIAAQD///3//f/9//3//f/+//////8AAAAAAAAAAP///v/9//v/+//7
//v/+//9//z/+//7//v/+//7//v/+v/6//r/+v/5//n/+f/5//n/+f/4//j/+f/5//j/
+P/5//n/+f/6//j/9//3//f/9//3//f/9v/3//f/+P/5//j/9//2//T/9f/1//b/9v/0
//T/9P/0//X/9f/1//b/9P/0//T/9f/1//X/9f/0//b/9v/2//b/9v/2//T/9P/0//T/
9P/0//b/9f/1//b/9f/0//P/8v/z//T/9f/2//T/8//z//P/8v/y//L/8//2//f/+P/5
//j/+P/6//r/+v/6//z//f/+//7//f/9////////////AQACAAIAAQD+//3//f/9//z/
+//4//T/8P/u/+3/7f/t/+3/7f/u/+7/7v/u/+3/7f/t/+3/7f/t/+3/7f/t/+v/6//r
/+v/7f/u/+7/7v/u/+3/6v/l/9//2f/Z/+D/6//5/w8AJwBAAGQAlQDAAOIA/gAXAS8B
OAExAQYBwgCDAFoAQQAvAB8ADwAAAPL/6f/n/+X/5f/m/+j/7P/s/+r/6f/q/+f/5//n
/+f/5//n/+j/6P/m/+X/5f/l/+X/5f/l/+X/5P/k/+T/5f/m/+b/5v/m/+b/5f/l/+X/
5f/l/+X/5v/k/+T/5P/k/+b/5v/m/+b/5P/k/+T/5f/l/+X/5f/m/+b/5v/m/+f/5f/l
/+X/5f/o/+j/6f/p/+j/6f/p/+n/6v/q/+z/7P/r/+z/7P/t/+//8P/x//L/9f/2//j/
+v/6//r//P/9//3///8BAAMABwAJAAsADQAOAA8AEAARABQAFAAWABcAFgAXABgAGAAZ
ABoAGgAaABgAGQAZABkAGQAXABUAFAATABIAEQAQAA4ADAAKAAgABgAFAAMAAQD9//z/
+//6//j/9//1//T/9v/1//T/8//x//H/8f/x//D/8P/w//D/8P/w//D/8f/v/+//7//u
/+//7//v/+//7v/u/+7/7v/w//D/8P/w/+3/7f/u/+//7//v/+//7//v/+//7//w/+7/
7f/t/+3/7//u/+7/7v/u/+7/7v/v//D/8P/w//D/8v/y//L/8v/w//D/8P/w//D/8P/v
/+//7v/t/+3/7//v/+7/7f/r/+3/7f/t/+3/7P/s/+z/6//s/+z/7P/s/+z/7P/s/+v/
6f/p/+n/6f/r/+r/6f/p/+f/5//n/+f/6P/o/+j/6P/n/+f/5//n/+n/6f/o/+j/6f/p
/+j/6P/l/+X/5f/m/+j/5//n/+f/5//n/+f/5v/l/+X/5v/n/+f/5//n/+b/5f/l/+b/
5v/m/+b/5v/m/+X/5f/l/+b/5v/m/+b/5//n/+f/5//m/+b/5v/m/+b/6v/q/+j/5//o
/+j/6P/o/+j/6v/p/+n/6v/q/+r/6v/q/+j/6P/o/+j/6P/n/+f/5//o/+j/6P/p/+z/
7f/u/+//8v/y//T/9P/0//T/9v/3//r/+v/5//n/9//3//f/9//3//j/+P/3//b/9f/1
//X/8v/x/+7/6v/q/+j/5//n/+f/5//n/+j/6P/o/+j/5//n/+f/5//n/+f/5//n/+f/
6f/p/+n/6f/n/+j/6P/o/+b/5f/i/93/1//Z/9//5P/x/wUAHwA9AGIAkAC9AN4A/AAc
AT8BTwFIARsB0ACMAGUATAA1ACMAEwABAPD/6P/p/+n/6//r/+z/6v/q/+j/6P/n/+j/
5//n/+f/5//l/+X/5v/m/+j/5//n/+f/5f/l/+X/5f/k/+T/5P/l/+j/6P/o/+j/5v/l
/+X/5f/n/+f/5//o/+j/6P/o/+j/6P/o/+j/6P/o/+j/6P/p/+n/6f/p/+r/7P/s/+z/
7f/r/+v/6//r/+7/7v/v/+//8v/z//P/8//y//L/9P/0//f/+P/4//n/+v/6//r/+v/7
//z//v8AAAMABAAHAAkACQALAA0ADwATABUAFwAZABoAGwAcAB0AHwAgACMAJQAkACUA
JgAmACcAKAAoACgAKgArACsAKwArACkAJwAmACQAIgAgAB4AHgAcABoAGAAUABMAEQAP
AA8ADgANAAwADAALAAkACAAIAAcABgAFAAUABQAFAAUABAAEAAQABAAEAAQABAAFAAMA
AwADAAIAAwADAAMAAwABAAIAAwAEAAQABAAEAAQABQAFAAYABwAFAAUABQAFAAUABQAF
AAYACAAHAAcABwAHAAYABgAGAAgACAAIAAkACAAIAAgACAAGAAYABgAGAAgACAAIAAgA
BgAGAAUABQAGAAUABQAHAAUABAADAAEAAwADAAMAAwADAAQABQAFAAQABAAEAAQAAgAC
AAIAAQABAAEAAQABAP///v/9//3////////////+//7//v/+/////////////f/9//z/
/P/9//3//P/8//3//f/9//7//v/9//3//f/9//3//f/8//3//f/+/////f/9//3//P/9
//3//v/+//z//P/8//z//f/9//3//v/8//z//P/9//v/+//7//r/+v/6//r/+v/8//z/
+v/8//z//P/8//z/+//7//z//P/8//z//P/8//z//P/8//z/+//7//v//P/8//z//f8A
AAEAAgADAAQABAAGAAYABgAGAAgACQAIAAgABwAHAAkACQAJAAkABwAIAAgABwAEAAMA
AwADAAQAAwAAAPz/+v/4//f/9//5//n/+f/6//j/+P/4//f/9//3//f/9//3//f/9//3
//X/9f/1//X/9//4//j/+P/4//X/8P/p/+P/5f/r//L/AwAbADUAVQB+AK4A2QD6ABwB
RAFrAX0BaAEnAdYAlABvAFYAQwAxAB8ACwD+//r/+f/5//v//f/8//r/+v/4//b/9//2
//P/8//z//P/8//z//T/9P/0//P/8//z//P/8//z//P/9P/0//T/9f/0//T/9P/0//b/
9f/1//X/9f/1//X/9v/2//b/9v/2//b/9v/2//b/9v/2//b/9//5//n/+f/6//j/+P/4
//n/+f/5//n/+f/6//r/+//7//z//f/9//3/AAAAAAIAAgABAAIAAgADAAUABgAHAAgA
CgAMAA8AEgAUABQAFgAXABkAGwAdAB8AIQAjACUAJwAoACkAKgArAC4ALgAwADEAMgAz
ADQANAA1ADYANgA2ADYANwA3ADcAOQA3ADUANAAyADAALgAsACgAJgAkACIAIgAhAB8A
HQAZABgAFwAWABYAFQATABIAEgARABAADwAPAA8ADwAPAA4ADgAOAA4ADAAMAAwADQAN
AA0ADQAMAAwADQAOAA8ADgAOAA4ADgAQABAAEAAQAA0ADQAOAA8ADwAPAA8ADwARABEA
EQASABAADwAPAA8AEAAQABEAEgAQABAAEAARABAAEAAQABAAEAAQABAAEAAOAA4ADgAO
AA4ADgANAA0ADgANAA0ADwANAAwACwAJAAoACwAMAA0ACwAMAA0ADQAKAAoACgAKAAoA
CgAKAAkACQAJAAkACQAJAAgABwAHAAcABwAHAAcACAAIAAgACAAHAAcABwAHAAcABwAG
AAYABwAHAAYABgAFAAUABQAGAAQAAwADAAMABQAFAAUABAADAAMABAAFAAUABQAFAAQA
AwADAAQABAAEAAQABAAEAAMAAwADAAQABAAEAAQABQAFAAUABQAEAAQABAAEAAQABAAE
AAQABQAFAAYABAAEAAQABAAEAAQABAADAAMABAAEAAQABAAEAAQABAAEAAQABAADAAMA
AwAEAAQABAAFAAYABwAIAAkACgAKAAwADAAOAA4AEAARABAAEAAPAA8ADQANAA0ADQAP
ABAAEAAPAAwACwALAAsACgAJAAYAAgACAAAA/////////////wAAAAAAAAAA////////
/////////////////////////////wAAAAAAAAAA/f/2/+3/6f/t//P//v8PACUAQwBl
AJIAxADrAAwBLAFaAX8BiQFoASEB0gCWAHMAXABHADUAIwARAAYABAAFAAUAAwADAAQA
BAAEAAIAAgADAAIA////////////////AAAAAAIAAQABAAEA//////////8AAAAAAAAB
AAAAAAAAAAAAAgABAAEAAQABAAEAAQACAAQABAAEAAQABAAEAAQABAACAAIAAgADAAUA
BQAFAAYACAAIAAgACQAJAAkACQAJAAwADAANAA0ADAANAA0ADQAOAA4AEAAQABEAEgAS
ABMAFQAWABcAGAAbABwAHgAgACEAIgAlACcAKQArAC0ALwAxADMANQA3ADoAOwA8AD0A
QABAAEIAQwBEAEUARgBGAEcASABIAEgASABJAEkASQBJAEcARQBEAEQAQgBAAD4APAA6
ADgANgA2ADUAMwAxAC8ALgAtACwAKwApACYAJAAlACUAJQAlACUAJQAlACUAJAAkACQA
JAAiACIAIgAjACMAIwAjACIAIgAjACQAJQAjACQAJQAmACYAJgAmACYAJQAlACYAJwAn
ACcAJwAnACgAKQAqACwAKgApACkAKQArACoAKgAqACoAKgAqACsAKgAqACoAKgArACwA
LQAuAC0ALAArACoAKgAqACkAKQApACkAKgAtAC0ALAArACkAKgArACwALQAsACwALAAr
ACoAKgAqACoAKgAqACoAKQApACkAKQApACkAKAAnACcAKQApACkAKQAqACoAKgAqACkA
KQApACkAKQApACgAKAArACsAKgAqACcAJwAnACgAKgApACkAKQArACsAKwAqACkAKQAq
ACsAKwArACsAKgApACkAKgAqACoAKgAqACoAKwArACsALAAsACwALAAtACsAKwArACoA
LAAsAA==
         </WaveFormData>
      </LeadData>
      <LeadData>
         <LeadByteCountTotal>10000</LeadByteCountTotal>
         <LeadTimeOffset>0</LeadTimeOffset>
         <LeadSampleCountTotal>5000</LeadSampleCountTotal>
         <LeadAmplitudeUnitsPerBit>4.88</LeadAmplitudeUnitsPerBit>
         <LeadAmplitudeUnits>��V</LeadAmplitudeUnits>
         <LeadHighLimit>2147483647</LeadHighLimit>
         <LeadLowLimit>268435456</LeadLowLimit>
         <LeadID>V6</LeadID>
         <LeadOffsetFirstSample>0</LeadOffsetFirstSample>
         <FirstSampleBaseline>0</FirstSampleBaseline>
         <LeadSampleSize>2</LeadSampleSize>
         <LeadOff>FALSE</LeadOff>
         <BaselineSway>FALSE</BaselineSway>
         <ExcessiveACNoise>FALSE</ExcessiveACNoise>
         <MuscleNoise>FALSE</MuscleNoise>
         <LeadDataCRC32>2553619854</LeadDataCRC32>
         <WaveFormData>
9gD2APYA9gDNAKYAfwBYAEYANAAiABAACAAAAPj/8P/x//L/8//0//L/8v/y//L/8P/w
//D/8P/u/+7/7v/u/+z/7P/s/+z/7v/u/+7/7v/u/+7/7v/u/+z/7P/s/+z/7P/s/+z/
7P/s/+z/7P/s/+z/7P/s/+z/7P/s/+z/7P/q/+r/6v/q/+v/7P/t/+7/7P/s/+z/7P/s
/+z/7P/s/+z/7P/s/+z/7v/u/+7/7v/w//D/8P/w//H/8v/z//T/9P/0//T/9P/0//T/
9P/0//f/+P/5//r//f/+////AAADAAQABQAGAAkACgALAAwADAAMAAwADAANAA4ADwAQ
ABMAFAAVABYAFQAUABMAEgASABIAEgASABAAEAAQABAADAAKAAgABgAFAAQAAwACAP//
/v/9//z/+v/6//r/+v/4//j/+P/4//b/9v/2//b/9v/2//b/9v/1//T/8//y//P/9P/1
//b/9v/2//b/9v/2//b/9v/2//b/9v/2//b/9v/2//b/9v/2//b/9v/2//b/9v/2//b/
9v/2//b/9v/2//b/9v/2//T/9P/0//T/9P/0//T/9P/0//T/9P/0//T/9P/0//T/9P/0
//T/9P/y//L/8v/y//D/8P/w//D/7v/u/+7/7v/w//D/8P/w//D/8P/w//D/7//u/+3/
7P/s/+z/7P/s/+r/6v/q/+r/6v/q/+r/6v/o/+j/6P/o/+j/6P/o/+j/6P/o/+j/6P/m
/+b/5v/m/+b/5v/m/+b/5v/m/+b/5v/k/+T/5P/k/+b/5v/m/+b/5P/k/+T/5P/k/+T/
5P/k/+T/5P/k/+T/5P/k/+T/5P/k/+T/5P/k/+H/4f/h/+H/4//j/+P/4//h/+H/4v/k
/+X/5v/n/+j/6//r/+v/7P/q/+z/7P/t/+//7//t/+//7v/u/+7/7f/t/+z/7P/r/+3/
7f/t/+3/6v/m/+T/4f/e/93/3f/e/97/3v/e/9//3f/d/93/3P/e/97/3v/e/93/3P/b
/9r/2v/c/9z/3P/e/+D/4P/e/9r/1v/Q/8v/yf/N/9D/2f/o//z/FwA0AFwAhACkAMAA
4QAHASMBIQH4ALUAeQBVAD8AKwAXAAUA8//i/9n/1//X/9X/1//b/9v/1//W/9X/0v/R
/9L/0v/S/9L/0f/R/9H/0f/Q/87/zP/L/8r/yf/J/8n/yP/H/8X/xP/G/8b/xv/G/8b/
xv/H/8f/xf/F/8X/xf/F/8X/xf/F/8P/xP/E/8T/xP/E/8P/w//E/8T/xP/F/8P/w//D
/8P/xP/E/8T/xP/D/8L/wf/B/8H/wf/C/8L/wv/D/8P/w//E/8T/xf/G/8f/x//I/8n/
yP/K/8v/zP/N/87/0P/R/9P/1P/X/9n/2v/b/9z/3P/d/9//4v/k/+b/5f/l/+T/5//p
/+r/6//r/+v/7P/s/+//7//v/+//7P/s/+v/6v/o/+b/5P/j/+L/4P/e/93/2//b/9j/
1v/W/9b/1f/U/9P/0v/S/9H/0P/Q/8//z//N/83/zf/M/87/zP/M/8z/y//L/8z/zf/M
/8z/zP/M/87/zP/M/8z/y//M/8z/zP/M/8z/zf/N/83/zf/N/83/zf/N/83/zf/N/83/
zf/N/83/zv/O/87/zv/O/87/zv/M/8z/zP/M/87/z//P/8//zf/N/83/zf/P/87/zv/O
/87/zv/O/87/zv/O/87/zf/P/8//z//P/8z/zP/M/8z/zP/M/8z/zP/K/8r/yv/K/8v/
yv/K/8v/yf/J/8n/yf/H/8f/x//H/8n/yf/J/8n/yf/J/8n/yP/I/8j/yP/I/8j/yP/I
/8j/xv/G/8b/xv/G/8b/xv/G/8b/xv/H/8f/xf/G/8b/xf/F/8X/xf/F/8X/xf/F/8X/
xf/H/8f/xv/G/8b/xv/G/8b/xP/E/8T/xP/G/8b/xv/G/8T/w//D/8P/xP/F/8b/x//F
/8X/xf/G/8j/yf/K/8v/zv/P/8//z//O/87/0P/Q/9P/0//T/9H/0f/S/9L/0v/R/9H/
0P/Q/9H/0f/R/9H/z//M/8j/xv/D/8L/wf/B/8L/wv/C/8L/w//D/8P/w//E/8T/xP/E
/8L/wv/C/8L/wv/A/8L/wv/C/8L/wv/C/8L/vv+4/7D/r/+x/7X/vP/L/97/+P8VADoA
ZgCKAKoAyADvABMBIwELAc4AiQBZAD0AJwARAP3/6f/V/8r/x//H/8n/y//L/8n/x//J
/8j/w//C/8P/xP/E/8T/xP/D/8P/w//D/8P/wv/B/8H/v/+//8D/wf/B/8H/wP/A/8L/
wv/C/8L/wP/A/8H/wf/B/8H/wf/B/8H/wf/B/8H/wf/C/8L/wv/E/8T/w//D/8L/wv/C
/8P/w//D/8P/w//E/8T/xP/E/8T/xP/E/8X/xf/F/8b/xv/G/8f/x//H/8j/yP/J/8r/
y//L/8z/zf/O/9D/0f/S/9X/1v/Y/9n/2//c/9//4f/h/+P/5f/m/+b/5//p/+r/6//r
/+z/7P/u//H/8//1//P/8//0//T/9//3//f/9//0//T/8//y/+7/7P/q/+n/6P/m/+T/
4//h/+H/3v/c/9r/2v/Z/9j/1//W/9b/1f/U/9T/0//T/9P/0//T/9L/0v/Q/9D/0P/P
/8//0P/R/9L/0v/S/9L/0P/O/87/zv/Q/9L/0//U/9T/1P/V/9X/1f/V/9X/1f/V/9X/
1f/V/9f/1//X/9f/1//Y/9j/2P/Y/9j/2P/Y/9r/2v/a/9r/3P/d/93/3f/d/93/3f/d
/93/3P/c/9z/2v/a/9r/2v/c/9z/3P/b/93/3f/d/93/3P/c/9z/3P/e/97/3v/e/97/
3v/e/97/4P/g/+H/4//m/+f/6P/p/+v/6//r/+v/7f/t/+3/7f/v/+//7//u/+7/7v/u
/+7/7v/u/+7/7v/v//D/8f/y//b/+P/6//z//f/+/wAAAQACAAQABQAFAAUABQAFAAUA
AwADAAMAAwAEAAUABgAGAAgABQADAAQABAAEAAQABAAGAAYABgAGAAgACAAIAAgACAAH
AAcABwAFAAUABQAFAAUABQAFAAYACgALAAwADQAOAA8ADwAPAA4ADgAQABAAEgATABQA
EwAVABYAFgAWABUAFQAUABQAEwATABMAEwAVABIADgAMAAcABgAFAAUACAAIAAgACAAI
AAcABgAFAAYABgAGAAYABwAIAAkACgAJAAYABwAGAAcACAAJAAoACgAIAAIA/P/3//f/
/f8GABMAJgA6AFEAcgCgAMgA5gACASMBQwFPAUEBDgHJAJUAdwBhAE0APQAtAB0AEgAL
AAkABwAJAA0ADQANAA0ADgANAAwACwAIAAgACAAIAAcABwAHAAcABwAGAAUABQAGAAcA
CQALAAsACwAKAAoACgAKAAoACgAIAAgACQAJAAkACQAJAAkACwALAAsACwALAAwADAAM
AAwADAALAAsADgAOAA4ADwANAA0ADQANABAAEAAQABAAEgASABIAEwARABEAEgASABQA
FQAVABUAFgAWABcAGAAXABcAGAAZABsAHgAgACIAIwAkACYAJwApACoALQAvAC8AMQAz
ADQANAA1ADcAOAA9AD0APgA+AD8AQQBCAEMAQwBDAEQARABDAEMAQwBDAEQARABDAEIA
QAA+ADwAOwA6ADgANgA1ADUANQAyADAALgAuAC0ALAAtACwALAArACoAKgApACkAKQAp
ACkAKAAqACgAKAAoACcAJwAoACkAKAAoACgAKAAqACgAKAAoACgAKAAnACYAKAAoACkA
KQApACkAKQApACkAKQApACkAKQApACkAKQApACoAKgAqACoAKgAqACoAKgAqACoAKgAq
ACsAKwArACkAKQApACkAKQAoACgAKAAoACgAKAAoACgAKAAoACcAJwAnACcAJwAoACgA
KAAoACcAJgAlACQAJAAkACQAJAAlACQAJAAlACQAIwAiACEAIgAjACQAJQAjACMAIwAj
ACMAIwAjACIAIAAgACAAIAAgACAAIAAgACAAIAAgACAAIAAgACAAIAAeAB4AHwAfAB8A
IAAgAB8AHwAfAB0AHwAgAB4AHgAeAB4AHAAcABwAHAAeAB4AHgAeAB4AHQAdAB0AGwAb
ABsAGwAdAB0AHQAeAB4AHwAgACEAIgAjACMAIwAjACIAIwAiACUAJQAlACMAIwAkACQA
JAAlACUAJAAkACQAJQAmACcAJgAiAB0AGgAXABYAFQAVABQAFAAUABQAEwATABMAEwAU
ABQAFAAUABIAEgASABIAEAAOABAAEAASABIAEgASAA4ADgAOAAgAAwABAAUACgAPABwA
LgBBAFgAegCiAMQA4AD5AA8BIwErAR4B9QC9AI8AdQBfAEsAOwArABwADwAHAAcABwAJ
AA0ADQANAA4ACwAIAAcABgAGAAYABgAEAAMAAgABAAMAAgABAAEA/////wAAAQD/////
/v/+/wAAAAAAAAAAAAAAAAEAAQD///////////3//f/9//3//f/+//7//v/8//z/+//7
//z//P/8//3/+//7//v/+//8//z//P/8//z//P/8//3//f/9//7//v/+/////////wAA
AAABAAIAAwADAAQABQAFAAYABgAGAAcACAAKAAsADQAOABEAEwAVABcAGQAaABgAGQAb
ABwAHgAdAB0AHAAdAB8AIAAhACEAIQAiACIAIwAjACMAIwAgACAAHwAeABwAGgAYABcA
GAAWABQAEwAPAA8ADAAKAAgACAAHAAYAAwACAAIAAQD+//7//f/9//////////7//v/8
//z//P/5//n/+v/7//r/+v/6//r/+v/4//j/+P/5//r/+v/6//j/+P/5//n/+f/5//n/
+f/5//n/+f/5//f/9//3//f/9//4//j/+P/4//j/+P/4//j/+P/4//j/9v/3//f/9//3
//f/9//3//n/+P/4//j/9v/2//b/9v/2//b/9v/1//X/9f/1//X/9P/0//T/9P/0//T/
9P/0//T/9P/0//T/8//y//L/8//x//H/8f/x/+//7//v/+//8f/x//H/8f/v/+//7//u
/+7/7v/u/+7/7v/u/+7/7v/s/+z/7P/s/+7/7v/u/+7/6//q/+r/6f/q/+z/7f/t/+3/
7f/t/+3/6//r/+v/6//r/+v/6//q/+r/6//r/+v/6v/q/+r/6v/q/+z/7P/s/+z/6v/q
/+r/6v/q/+n/6f/p/+n/6f/p/+n/6//r/+v/7P/s/+3/7v/v/+7/7//v/+//8v/y//T/
9P/1//X/9f/z//X/9v/2//b/9f/1//T/9P/z//P/8//z//T/8v/v/+7/6f/o/+f/5//m
/+b/5v/m/+f/5//n/+f/5v/m/+b/5v/o/+j/6P/o/+j/5v/o/+j/6P/o/+j/6P/o/+j/
5v/g/9n/1f/V/9r/4//u/wIAGQA0AFYAfACgALwA1wD5ABcBJQEUAd8AoQB1AFsARQAx
AB8ADwD+/+//6f/n/+f/6f/r/+v/6//q/+n/6P/n/+T/5P/k/+T/4//j/+P/4//l/+T/
4//j/+H/4f/i/+P/5f/l/+T/5P/i/+L/4v/i/+L/4v/j/+P/4//j/+P/4//j/+P/4//j
/+H/4v/i/+L/5P/k/+P/4//i/+L/4v/j/+P/4//j/+P/5P/k/+T/5P/k/+T/5P/l/+P/
4//k/+T/5f/n/+j/6f/o/+j/6f/q/+v/6//s/+3/7P/u/+//8P/x//L/9P/1//f/+P/7
//3//f///wEAAgADAAUACAAKAA0ADQAOAA4ADQAPABAAEQATABMAFAAUABUAFQAVABUA
FAAUABMAEgAQAA4ADAALAAgABgAEAAMAAQABAP7//P/8//z/+//6//f/9v/2//X/9P/0
//P/8//z//P/8//y//L/8P/w//D/7//v//D/8f/w//D/8P/w//D/7v/u/+7/7f/u/+7/
7v/u/+7/7//v/+//7//v/+//7f/t/+3/7f/u/+//8P/x/+//8P/w//D/8P/w//D/8P/w
//D/8P/w/+7/7//v/+//7//v/+//7//v/+7/7v/u/+//8P/x//L/8P/w//D/7//v/+//
7//v//D/8P/w//D/7//u/+3/7P/s/+z/7P/s/+n/6P/o/+n/6f/p/+n/6f/n/+f/5//n
/+f/5//n/+f/5f/l/+X/5P/k/+T/5P/k/+b/5v/m/+b/5v/m/+b/5v/m/+b/5v/m/+T/
5P/l/+X/5f/m/+b/5f/l/+X/5f/l/+P/4//j/+P/4//j/+P/4v/k/+X/5f/l/+X/5P/k
/+T/4v/i/+P/4//j/+P/4//j/+L/4v/i/+L/4v/i/+L/4v/i/+D/3v/c/9r/3P/b/9v/
2//b/9v/2//b/9v/2//b/9z/4P/h/+L/4//i/+P/4//j/+T/5P/m/+b/5f/l/+X/4//j
/+T/5P/k/+T/5f/l/+b/4//j/+P/4//h/97/2v/Y/9X/1P/T/9P/1v/W/9b/1v/V/9X/
1f/V/9T/1P/U/9T/1P/U/9T/1P/U/9L/1P/U/9T/1P/U/9T/1P/Q/8r/xP+//7//w//K
/9n/7v8IACMARgBuAJQAsADMAPMAFwEpARUB2gCVAGMARwAxAB8ADQD5/+X/2P/V/9X/
1f/X/9f/1f/R/9H/0P/P/9D/z//M/8z/zP/M/83/zf/N/83/y//K/8n/yf/J/8n/yv/L
/8v/y//K/8r/yv/K/8r/yv/K/8r/y//L/8n/yf/J/8n/y//L/8v/y//J/8r/yv/K/8n/
yP/G/8X/yP/I/8j/yf/H/8f/x//H/8b/xv/G/8b/xv/G/8b/x//F/8X/xv/G/8j/yf/J
/8n/yv/K/8v/zP/L/8v/zP/N/87/0P/R/9L/0f/S/9T/1f/Z/9r/3f/f/9//4f/j/+T/
5f/n/+r/7P/v/+//8P/w/+//8f/y//P/9f/1//b/9v/3//f/9//3//T/9P/z//L/8v/w
/+7/7f/q/+j/5v/l/+P/4//g/97/3P/c/9v/2v/Z/9j/2P/X/9b/1v/V/9X/0//T/9P/
0v/T/9L/0//U/9P/0//U/9X/1f/U/9P/0v/T/9L/0//U/9T/1P/T/9L/0v/S/9P/0//T
/9P/0//T/9P/0//T/9P/1P/V/9b/1//V/9b/1v/W/9b/1v/W/9b/1v/W/9b/1v/Y/9n/
2f/Z/9n/2f/Z/9n/1//W/9b/1v/Y/9j/2P/Y/9j/2P/Y/9f/1f/V/9X/1f/W/9b/1v/W
/9b/1v/W/9b/1P/U/9T/1P/V/9T/1P/V/9P/0//T/9P/0//T/9P/0//R/9H/0f/R/9H/
0f/R/9D/0P/Q/9D/0P/Q/9D/0P/Q/9D/0P/Q/9D/0P/Q/9D/0P/Q/9D/0f/R/8//0P/Q
/8//z//P/8//z//R/9H/0f/R/8//z//P/87/zv/P/8//z//P/87/zv/O/87/zv/P/8//
0f/R/9H/0f/Q/8//zv/N/8//z//P/8//z//O/83/zP/M/8z/zP/M/8//zv/Q/9D/0P/Q
/87/zv/O/87/0P/Q/9D/0P/Q/8//z//P/9D/0f/S/9P/0//T/9P/1P/U/9X/1v/X/9r/
2//b/9v/3P/c/97/3v/g/+H/4v/h/+H/4v/i/+L/4f/h/+D/4P/h/+H/4f/h/+L/4P/d
/9z/2f/Y/9f/1//W/9b/1v/W/9f/1//X/9f/1//Y/9n/2v/c/9z/3P/c/9//3v/h/+L/
4//k/+X/5v/m/+b/5P/e/9f/1f/X/9z/5f/0/woAJQBGAHAAmAC6ANgA+QAhAT8BPwEW
AdMAlwBxAFsARQAxAB0ACwD8//X/9f/5//3//f/9//3///8AAP//AAD/////AAABAAIA
AwADAAMAAwADAAIAAQABAAEAAQACAAMAAgABAP///v///wAAAQACAAQABAAFAAUABQAF
AAUABQAFAAUABQAFAAUABgAGAAYABgAGAAUABQAGAAYABgAHAAoACwAMAA0ADAAMAAwA
DAAKAAoACgALAAwADQAPABAAEAARABEAEQAUABQAFQAWABcAFwAYABkAGQAaABoAGgAc
AB4AIQAjACUAJgApACsAKwAtAC8AMAAxADMANgA4ADsAOwA8ADwAPQA/AEAAQQA/AD8A
QABAAEIAQwBEAEUARABEAEMAQgBCAEAAPgA9ADoAOAA2ADUAMwAzADAALgAuAC4ALQAs
AC0ALAAsACsAKQAoACYAJQAnACcAJwAmACgAJgAmACYAJAAjACMAIwAkACQAJAAkACYA
JAAkACQAJQAmACYAJgAkACQAJQAlACUAJQAlACUAJwAnACcAJwAlACUAJQAlACcAKAAo
ACgAJgAmACYAJgAkACQAJAAkACcAKQAqACsAKQApACkAKQApACgAKAAoACoAKgAqACoA
KAAoACgAJwAnACcAJwAnACQAJAAkACQAJgAmACYAJgAmACYAJgAmACQAIgAhACEAIwAj
ACMAIwAjACMAIwAjACEAIQAhACEAIwAjACMAIgAiACIAIgAiACIAIgAiACIAIAAgACAA
IAAiACIAIgAiACEAIAAgAB8AHwAgACAAHwAhACEAIQAhAB8AHwAfAB8AIQAhACEAIAAf
AB8AHgAdAB8AHgAeAB4AHgAeAB8AHwAfAB8AHwAfACEAIQAhACEAIQAhAB0AHgAeAB4A
HgAeAB4AHgAeAB4AHAAcABwAHAAdAB0AHgAfAB0AHQAdAB0AGwAbABsAHAAeAB8AIAAh
ACAAIQAhACEAJAAkACYAJgAlACUAJQAjACUAJgAmACYAJgAnACcAKAAlACUAJQAlACMA
IAAcABoAFQAUABMAEwASABIAEgASABUAFQAVABUAEgASABIAEgAUABQAFAAUABIAEAAS
ABIAFAAUABQAFAAWABQAEgAMAAUAAQD//wYADwAaACwAPwBWAHQAnADCAN4A9wAPASUB
MwEwAQsBzwCdAH0AaQBXAEMAMwAkABUADQALAAsACwANAA8ADwAOAA0ADAANAA4ADgAO
AA4ACwALAAsACwAJAAgABwAHAAUABQAGAAcABwAHAAYABgAGAAYABgAGAAYABgAHAAcA
BQAFAAUABQAFAAUABQAFAAcACAAIAAgABwAGAAQAAwAEAAQABAAFAAMAAwADAAMAAgAC
AAIAAgAEAAQABAAFAAUABQAGAAYABgAHAAcABwAHAAYABgAGAAkACQAKAAsADAAOAA8A
EAAQABAAEQARABMAFAAXABkAGwAdAB8AIAAeAB8AIQAiACUAJQAmACYAJQAnACgAKQAn
ACcAKAAoACkAKQApACkAJgAmACUAJAAjACIAIQAhAB8AHAAZABcAFwAXABQAEgAOAA4A
DQAMAAkACAAIAAcABgAGAAUABQACAAEAAAD+/wAA/v/+//7//////wAAAQABAAAA///+
//7//P/8//z/+//8//z//P/+//7///////z/+//6//n/+//7//v/+//7//v/+//7//r/
+v/5//j/+P/4//j/+P/4//j/+P/4//j/+f/5//n/+f/5//n/+f/3//b/9v/2//b/9v/2
//b/9v/2//b/9f/1//X/9f/1//T/9P/0//T/8v/y//L/8v/0//T/9P/0//P/8v/y//P/
8f/x//H/8f/x//H/8f/x/+//7//v/+//7//v/+//7v/u/+7/7v/u/+7/7v/u/+7/7v/u
/+7/7v/s/+z/7P/s/+z/7P/t/+3/6//s/+z/6//r/+v/6//r/+v/6//r/+v/6//r/+v/
6v/q/+v/6//r/+v/6v/q/+r/6v/q/+v/6//r/+v/6//r/+n/6f/p/+n/7f/t/+v/6f/q
/+r/6v/q/+r/6v/q/+r/6v/s/+z/7P/s/+r/6f/p/+n/6f/p/+n/6f/n/+f/5//o/+z/
7f/u/+//8P/x//H/8f/y//L/9P/0//b/9//4//f/+P/4//f/9v/3//f/9v/2//P/8//z
//P/8f/u/+r/6P/n/+b/5f/l/+b/5v/m/+b/5f/l/+X/5f/k/+T/5P/k/+T/5P/k/+T/
5v/k/+b/5v/k/+T/5P/k/+L/4v/e/9j/0//V/9n/3P/n//j/DgApAEgAbgCSALIAzADr
AA0BHwEbAfIAsQB7AFsARQAxAB0ADQD7/+r/4//j/+P/5f/l/+X/4//j/+L/4f/i/+P/
4P/g/+D/4P/f/9//3//f/9//3v/d/93/3//f/+D/4f/f/9//3v/e/+D/4P/g/+D/3//e
/97/3f/e/9//4P/h/9//3//f/9//3//g/+D/4P/g/+D/3//f/+D/4P/g/+H/4//j/+P/
4//j/+L/4f/g/+L/4v/i/+P/5f/l/+b/5v/k/+X/5f/l/+b/5v/n/+j/5//n/+j/6f/q
/+z/7f/u//H/8v/0//X/9f/2//n/+//7//3///8AAP////8AAAAAAwADAAQABAAFAAcA
CAAJAAkACQAKAAoACwALAAsACwAKAAoACQAIAAYABAACAAEA/v/8//r/+f/1//X/8v/w
//D/8P/v/+7/6//q/+r/6f/q/+r/6f/p/+f/5//n/+b/5v/k/+T/5P/l/+X/5v/n/+X/
5P/j/+L/4v/g/+D/4P/f/+D/4P/g/97/3v/f/9//4f/h/+H/4f/f/9//3//f/9//3//f
/9//4f/i/+L/4v/g/+D/4P/g/+H/4v/j/+T/4//j/+L/4f/f/9//3//f/+H/4P/g/+D/
3v/e/97/3v/g/+D/4P/f/97/3f/c/9v/2v/a/9r/2v/c/9z/3P/c/9z/3P/c/9z/2//a
/9r/2//b/9v/2//b/9n/2f/Z/9n/2f/Z/9n/2f/X/9f/1//W/9j/2P/Y/9j/1v/W/9b/
1v/Y/9j/2P/Y/9r/2v/a/9r/2P/Y/9n/2f/Z/9r/2v/Z/9n/2f/Z/9n/1//X/9f/1//Z
/9n/2f/Y/9b/1//X/9f/2f/Y/9j/2P/W/9b/1//X/9f/1//X/9f/1//X/9f/1//X/9f/
2P/Y/9j/2P/Y/9j/2P/Y/9j/2P/Y/9j/2P/a/9n/2f/Z/9f/1//X/9f/2f/Z/9n/2v/a
/9v/3P/d/+D/4f/h/+H/4v/i/+T/5P/j/+P/4//h/+X/5v/m/+b/5f/l/+T/5P/h/+H/
4f/h/+H/3v/a/9j/1//W/9X/1f/W/9b/1v/W/9f/1//X/9f/1P/U/9T/1P/W/9b/1v/W
/9X/0v/T/9L/0v/S/9L/0v/S/9D/yv/E/8H/wf/F/8z/2f/u/wQAHwBCAGwAkACuAMoA
8QAbAS0BGwHiAJsAZwBJADMAHwANAPv/5//a/9f/1//V/9f/2f/X/9X/0//U/9P/0v/R
/9D/0P/Q/9D/0f/R/9H/0f/R/9D/z//P/8//z//Q/9H/0f/R/9D/0P/Q/9D/0P/Q/9D/
0P/R/9H/0f/R/9H/0f/R/9H/0f/R/9P/1P/U/9T/1P/U/9P/0//W/9b/1v/X/9X/1f/V
/9X/2P/Y/9j/2P/a/9r/2v/b/9n/2f/a/9r/2//d/97/3//e/97/3//g/+H/4f/i/+P/
5v/o/+n/6v/p/+r/7P/t//H/8v/1//f/+f/7//3//v/+////AQACAAcABwAIAAgACQAL
AAwADQAPAA8AEAAQABEAEQARABEAEAAQAA8ADgAOAAwACgAJAAYABAACAAEA//////z/
+v/2//b/9f/0//X/9P/0//P/8v/y//H/8f/v/+//7//u//D/7v/u/+7/7f/t/+7/7//u
/+7/7v/u/+7/7P/s/+z/7f/u/+7/7v/w//D/8f/x/+//7//v/+//8f/x//H/8f/x//H/
8f/x/+//8P/w//D/8v/y//L/8v/w//D/8P/w/+7/7//v/+//7f/t/+3/7f/t/+z/7P/s
/+7/7v/u/+7/7P/s/+z/6//r/+v/6//r/+z/7P/s/+z/6v/q/+r/6v/s/+z/7P/s/+v/
6v/q/+v/6f/p/+n/6f/n/+f/5//n/+n/6f/p/+n/6f/p/+n/6P/o/+j/6P/o/+j/6P/o
/+j/5v/m/+b/5v/m/+b/5v/m/+b/5v/n/+f/5//o/+j/5//n/+f/5//n/+f/5//n/+f/
5f/l/+X/5P/m/+f/5//n/+f/5v/m/+b/5v/m/+f/5//n/+f/5//n/+f/5//n/+f/5//n
/+f/5//p/+j/5//o/+j/6P/o/+j/6P/o/+j/6P/m/+b/5v/m/+j/5//n/+f/5//n/+f/
5//n/+f/5//o/+r/6//s/+3/7v/v/+//7//w//D/8v/y//P/8//z//H/8f/y//L/8v/z
//P/8v/y/+//7//v/+//8f/u/+r/6P/n/+b/5f/l/+j/6P/o/+j/6f/p/+n/6f/o/+j/
6P/o/+r/6v/q/+r/6v/o/+r/6v/q/+r/6v/q/+z/6P/g/9j/0//V/9v/5P/z/wgAHgA9
AGQAkACyAM4A7gAXAT0BSQEtAe4AqwB5AF0ARQAxAB8ADQD9//T/8//z//H/7//x//H/
8f/x//D/8f/w/+//7v/u/+7/7v/t/+3/7f/t/+//7v/t/+3/7//v//D/8f/v/+//7v/u
/+7/7v/u/+7/8P/w//H/8f/z//P/8//z//T/9f/2//f/9//4//j/+P/4//j/9//3//j/
+P/4//n/+//7//v/+//8//z//P/8//7//v/+/////////wAAAAACAAMAAwADAAYABgAH
AAgACQAJAAoACwANABAAEgAUABUAFgAYABkAHgAgACQAJwArAC0ALwAwADIAMwA1ADYA
OgA7AD0APgA/AEEAQgBDAEUARQBGAEYARwBHAEcARwBGAEYARQBEAEQAQgBAAD8APgA8
ADoAOQA4ADkANwA2ADQANAAzADIAMQAwADAALwAxADIAMgAzADQANQA2ADYAOQA4ADkA
OgA8AD0APwBBAEIAQgBCAEIAQwBCAEMARABFAEYARgBGAEYARgBHAEcASQBJAEkASQBJ
AEkASQBJAEsASwBLAEsASwBMAEwATABOAE4ATgBOAE4ATgBOAE4ATABNAE0ATQBQAFEA
UgBTAFIAUABPAE4AUABQAFAAUABQAFAAUABPAFEAUQBRAFEAUgBSAFIAUgBSAFIAUgBS
AFAAUABQAFAAUABQAFEAUwBRAFEAUQBRAFEAUQBRAFEAUwBTAFMAUwBVAFUAVQBUAFYA
VgBWAFYAVgBWAFYAVgBWAFYAVgBWAFQAVABUAFQAVABUAFUAVQBXAFgAWABXAFkAWQBZ
AFkAWwBbAFsAWwBZAFkAWQBYAFgAWQBZAFkAWwBaAFoAWgBaAFoAWwBbAF0AXQBdAF0A
XQBdAA==
         </WaveFormData>
      </LeadData>
   </Waveform>
</RestingECG>
