# Supplementary material for: Detection of Left Atrial Enlargement Using a Convolutional Neural Network-Enabled Electrocardiogram
Source: Front Cardiovasc Med. 2020 Dec 17;7:609976. doi: 10.3389/fcvm.2020.609976 (PMC7773668; doi:10.3389/fcvm.2020.609976)
Supplement: Supplementary file 4 [file Data_Sheet_4.ZIP › normal3/1802032000_1414_0000000E.XML]

<?xml version="1.0" encoding="Windows-1252"?>
<!DOCTYPE RestingECG SYSTEM "restecg.dtd">
<RestingECG>
   <PatientDemographics>
      <PatientID>1802032000</PatientID>
      <PatientAge>80</PatientAge>
      <AgeUnits>Years</AgeUnits>
      <Gender>Male</Gender>
      <PatientLastName>linweixin</PatientLastName>
   </PatientDemographics>
   <TestDemographics>
      <DataType>Resting</DataType>
      <Site>1</Site>
      <AcquisitionDevice>MAC55</AcquisitionDevice>
      <Status>Unconfirmed</Status>
      <Priority>Normal</Priority>
      <AcquisitionTime>09:24:27</AcquisitionTime>
      <AcquisitionDate>08-09-2016</AcquisitionDate>
      <CartNumber>1</CartNumber>
      <AcquisitionSoftwareVersion>009C</AcquisitionSoftwareVersion>
      <XMLSourceVersion>MAC5000 v1.0</XMLSourceVersion>
   </TestDemographics>
   <RestingECGMeasurements>
      <VentricularRate>60</VentricularRate>
      <AtrialRate>89</AtrialRate>
      <PRInterval>160</PRInterval>
      <QRSDuration>76</QRSDuration>
      <QTInterval>420</QTInterval>
      <QTCorrected>420</QTCorrected>
      <PAxis>67</PAxis>
      <RAxis>58</RAxis>
      <TAxis>46</TAxis>
      <QRSCount>10</QRSCount>
      <QOnset>219</QOnset>
      <QOffset>257</QOffset>
      <POnset>139</POnset>
      <POffset>163</POffset>
      <TOffset>429</TOffset>
      <ECGSampleBase>500</ECGSampleBase>
      <ECGSampleExponent>0</ECGSampleExponent>
   </RestingECGMeasurements>
   <Diagnosis>
      <Modality>Resting</Modality>
         <StatementCount>4</StatementCount>
         <LabelText>12SL ��ϳ���</LabelText>
      <DiagnosisStatement>
         <StmtText>�������</StmtText>
      </DiagnosisStatement>
      <DiagnosisStatement>
         <StmtText>��</StmtText>
      </DiagnosisStatement>
      <DiagnosisStatement>
         <StmtFlag>ENDSLINE</StmtFlag>
         <StmtText>�����粫</StmtText>
      </DiagnosisStatement>
      <DiagnosisStatement>
         <StmtFlag>ENDSLINE</StmtFlag>
         <StmtText>�ٽ� ECG</StmtText>
      </DiagnosisStatement>
   </Diagnosis>
   <Waveform>
      <WaveformType>Rhythm</WaveformType>
      <WaveformStartTime>0</WaveformStartTime>
      <NumberofLeads>8</NumberofLeads>
      <SampleType>CONTINUOUS_SAMPLES</SampleType>
      <SampleBase>500</SampleBase>
      <SampleExponent>0</SampleExponent>
      <HighPassFilter>16</HighPassFilter>
      <LowPassFilter>150</LowPassFilter>
      <ACFilter>NONE</ACFilter>
      <LeadData>
         <LeadByteCountTotal>10000</LeadByteCountTotal>
         <LeadTimeOffset>0</LeadTimeOffset>
         <LeadSampleCountTotal>5000</LeadSampleCountTotal>
         <LeadAmplitudeUnitsPerBit>4.88</LeadAmplitudeUnitsPerBit>
         <LeadAmplitudeUnits>��V</LeadAmplitudeUnits>
         <LeadHighLimit>2147483647</LeadHighLimit>
         <LeadLowLimit>268435456</LeadLowLimit>
         <LeadID>I</LeadID>
         <LeadOffsetFirstSample>0</LeadOffsetFirstSample>
         <FirstSampleBaseline>0</FirstSampleBaseline>
         <LeadSampleSize>2</LeadSampleSize>
         <LeadOff>FALSE</LeadOff>
         <BaselineSway>FALSE</BaselineSway>
         <ExcessiveACNoise>FALSE</ExcessiveACNoise>
         <MuscleNoise>FALSE</MuscleNoise>
         <LeadDataCRC32>1855855651</LeadDataCRC32>
         <WaveFormData>
KAAoACgAKAAmACYAJgAmACIAIAAeABwAHAAcABwAHAAbABoAGQAYABYAFAASABAADgAO
AA4ADgALAAoACQAIAAYABgAGAAYACQAKAAsADAAKAAgABgAEAAQABAAEAAQABgAGAAYA
BgAIAAgACAAIAAoACgAKAAoACAAGAAQAAgADAAQABQAGAAcACAAJAAoACAAIAAgACAAF
AAQAAwACAAQABgAIAAoACQAIAAcABgAGAAYABgAGAAYABgAGAAYACAAIAAgACAAIAAgA
CAAIAAcABgAFAAQABgAGAAYABgAHAAgACQAKAAgACAAIAAgABwAGAAUABAAFAAYABwAI
AAgACAAIAAgACgAKAAoACgAJAAgABwAGAAMAAgABAAAAAgAEAAYACAAHAAYABQAEAAYA
BgAGAAYABQAEAAMAAgACAAIAAgACAAUABgAHAAgABgAGAAYABgAEAAIAAAD+/wAAAAAA
AAAAAQACAAMABAAFAAYABwAIAAYABAACAAAAAQACAAMABAAFAAYABwAIAAQAAgAAAP7/
//8AAAEAAgACAAIAAgACAAIAAgACAAIABQAGAAcACAAHAAYABQAEAAIAAgACAAQABwAH
AAcACAAKAAkACAAHAAgACAAIAAgACAAIAAgACAAHAAcABwAGAAUABQAFAAUAAwADAAIA
AgAFAAYABAAEAAEAAgADAAMAAQABAP///P/7//v//f/7//3//v8BAP//AQABAAEAAAD+
//7/AAABAAAAAQD9//v/+//7//v/+//9//////8AAAIAAQAAAAAA/v/+//7//P/6//z/
+//8//v/9P/y//T//f8DAAUABgAOACAAMgA6AEMAUABdAGMAYgBaAE8AQAAwACAAEwAM
AAsACwAOABAADAAJAAcACQAHAP7/+P/8/wAA/f/9//7//v/+//7//v8AAAIAAgACAAEA
/P/5//v/+v/7//3//v/+//z/+v/6//7/AgAAAAAAAAABAAEAAgAEAAEA/f/8//v//f/9
//7///////z//P/9//z/+//7//r//P8AAAQABAABAP7//f/9/wEA/v/6//n/+v/9//7/
//8CAAIAAAABAAEAAwAFAAUAAgABAAIABAAAAP////8AAP7//v8AAAMAAQD9////AQAE
AAcACwAQAA4ACgAIAAYABgAGAAcABwAHAAgACgALAAsACgAKAAwADwANAAsADgAVABsA
HwAiABwAFQAPAAoAEAASABMAFgAYABcAFgAQABEAEgATABAAEwAVABYAGAATAA4ACgAH
AAkABgAGAAYAAwAGAAQAAgAEAAIAAAD////////7//v//P/8//f/9f/2//T/8//3//T/
8//y//H/9P/0//P/8v/0//j/+v/6//b/9f/1//b/9P/y//T/9P/1//X/9f/1//L/8v/y
//H/7v/u//D/8v/0//T/8//z//f/+f/6//r/+f/3//b/9f/1//T/8v/y//T/9f/2//j/
9f/y//H/8v/4//v//v////j/+P/1/+7/7P/t/+7/7v/t/+3/6f/t//T/+f/4//f/9v/1
//P/8v/z//D/8f/y//P/8v/z//X/9P/0//P/8v/1//X/8//x//T/9f/1//b/9P/z//H/
8f/x//L/8f/u/+7/7v/u/+//8//z//P/9//3//H/8//1//X/8//0//j/9v/z//H/7//v
/+z/6f/o/+3/8f/0//f/8//z//X/9f/2//X/9P/z//D/7v/r/+z/7f/t/+3/7v/y//P/
8v/2//b/9P/2//b/+P/4//P/8f/z//L/8P/v/+3/7f/t/+7/8f/x//L/8v/1//X/8v/w
//D/8P/w//L/8v/y//L/9f/2//b/9v/0//f/9//3//n/+v/6//r/9v/y//D/7v/x//P/
9P/1//b/9//5//v/+P/3//b/9P/0//T/9P/x/+//7v/v//D/8v/z//T/8//v/+3/7P/t
/+z/7f/v//P/8P/v/+7/7f/v/+7/7//y//D/7//w/+z/7f/t/+3/7f/v/+//8f/x//L/
8v/x//D/7v/s/+r/6P/y//z/+v/z//L/8f/o/+b/6P/p/+f/6f/u//j/CgAkADQAOwBG
AFUAXwBcAFIAQwA0ACQAFgAJAPz/+/////z/+v8AAAEA/f/7//n/9P/y//b/+v/3//f/
+P/4//T/9P/0//b/9P/0//T/8//v/+3/8P/w//L/9f/3//j/9f/y//H/9P/0//L/8v/y
//P/8//0//b/9v/z//P/8//z//P/9P/1//f/9P/0//X/9//3//j/+P/2//j/+v/4//b/
9P/0//X/+v/4//X/9f/2//n/+v/7//r/+P/0//P/+P/7//7////+//3//v8AAP////8A
AAIA///+////AQAAAPv//P/9//////8AAAIAAgAAAAAAAAAFAAYACAAJAAcACAAKAAsA
DQAMAAwADgAMAAcAAgACAAgADQAQABIAFAATABMAFAAUABQAEwAUABQAEwASAAwADQAO
AA8ADAANAA0ADAAMAAwACgAJAAkABwACAAAA/v/9/wIAAgACAAAA/v/8//v/+v/7//j/
+f/7//z/+P/3//f/9P/y//X/8//z//P/8//1//b/9v/2//b/+P/4//b/8//z//T/9v/4
//z/+P/0//T/9//4//n/+v/3//j/9//1//X/9v/6//v/+//7//z//P/6//r/+P/4//j/
+P/5//n/+P/2//T/8//z//P/8//z//T/9v/4//r/9v/0//P/9P/3//n/+v/7//j/9P/y
//H/9v/1//b/+P/5//f/9//3//X/9P/y//L/8v/z//P/9f/z//P/9P/1//f/9//3//n/
+P/4//f/9f/0//T/9P/0//T/8v/0//b/+f/y/+//8P/s/+r/8//7//n//v8IABAAIAA0
AEUAVgBhAF0ATgA8AC0AIgAcABYACwACAAEAAwAAAPz//v/9//3/+//5//r/AgAEAAAA
/P/5//f/9P/z//T/9f/4//z//v8AAAEA/f/7//7//v/+///////+//r/+P/4//z//P/6
//r/+v/8//3///8CAP//+//6//n//P/9////AQADAAAAAAABAAAA//////7//P/+/wAA
/v8AAP7//v///wQAAgD/////AQADAAMAAwACAAAA/P/7//7/AQAEAAUABQAFAAcACgAF
AAMAAgACAAYACAAMABEADgAHAAYABQAHAAkADAAQAA0ACgAJAAgADgAQABMAFQAVABYA
GAAZABcAFgAWABgAHQAbABkAHAAaABsAGgAYABsAGwAcAB4AGwAYABQAEgAYABkAGgAW
ABUAFAATAA4ACgAHAAMAAAAAAP7//f/9/wEAAAACAAQA//8AAPz/+P/8//z//P/9//r/
+f/0//P/9v/4//X/9f/3//T/8v/1//f/9//3//f/+f/6//r/+v/5//r/+f/2//L/8f/x
//L/9f/0//f/+P/6//v//P/9//r/+P/2//P/8f/y//X/+P/2//b/9f/1//T/9f/1//T/
9//3//j/+f/7//r/+P/4//X/9f/1//b/9f/y//H/8v/2//f/+P/3//X/+P/4//T/9P/1
//b/9v/3//f/8//3//n/+f/z/+3/8P/x//H/8v/0//L/9P/2//j/9v/2//f/9f/2//b/
9v/2//X/8v/v/+//7//u/+7/7//v/+7/7//x//T/9f/0//H/8P/v/+//8v/x//D/8//x
/+v/7f/v/+7/7f/v//T/9P/z//P/8//1//L/7//u//L/8//z//P/8P/v//D/7//w/+//
7v/t//D/8P/v//L/8v/x//D/8P/w/+//7P/u/+//7v/x//L/9//4//T/8//1//T/8v/x
//D/7//u/+7/7//v//D/8P/v/+3/8P/u/+7/7v/u/+7/7v/u/+7/7P/s/+z/7P/u/+7/
7v/u/+7/7v/u/+7/8f/y//P/9P/x//D/7//u/+z/7P/s/+z/7v/u/+7/7v/u/+7/7v/u
/+z/6v/o/+b/6v/s/+7/8P/w//D/8P/w/+3/7P/r/+r/7P/s/+z/7P/u/+7/7v/u/+//
8P/x//L/7v/s/+r/6P/q/+z/7v/w/+//7v/t/+z/6//q/+n/6P/p/+r/6//s/+v/6v/p
/+j/6v/s/+7/8P/t/+z/6//q/+r/6v/q/+r/7P/s/+z/7P/s/+z/7P/s/+z/7P/s/+z/
6v/q/+r/6v/r/+z/7f/u/+3/7P/r/+r/6f/o/+f/5v/o/+r/7P/u/+7/7v/u/+7/7P/s
/+z/7P/q/+j/5v/k/+X/5v/n/+j/6P/o/+j/6P/p/+r/6//s/+z/7P/s/+z/7f/u/+//
8P/s/+r/6P/m/+j/6P/o/+j/6v/q/+r/6v/q/+r/6v/q/+r/6v/q/+r/6f/o/+f/5v/o
/+j/6P/o/+r/6v/q/+r/6//s/+3/7v/v//D/8f/y/+3/6v/n/+T/5v/m/+b/5v/m/+b/
5v/m/+n/6v/r/+z/7v/u/+7/8P/w/+//7v/u/+//7f/r/+n/7f/u/+//8P/v//D/8f/y
//L/8f/w/+7/7f/t/+3/7f/s/+v/6f/o/+n/6v/o/+j/5v/o/+r/6//t/+3/6//o/+j/
6f/s/+v/6v/q/+z/6f/p/+n/6f/o/+j/6P/q/+v/6f/r/+j/5//m/+X/5P/j/+T/5//o
/+r/6P/n/+b/5v/o/+j/6P/m/+j/6P/n/+T/3f/c/+L/5P/j/+f/6//w//b/AAAKABgA
KQA4AEMASwBKAEIAMwAmAB4AEgABAPr//f/7//D/5P/s//f/9f/z//H/7v/s/+j/6v/n
/+f/6P/o/+j/6v/s//D/8v/y//L/8f/t/+v/7v/u/+v/6//q/+j/5//m/+f/7P/s/+r/
6v/q/+3/7f/u//D/7v/r/+v/6//r/+v/7P/t/+//7P/s/+3/7f/t/+7/7v/w//L/9P/y
//H/7v/t/+3/8f/u/+r/6f/r/+//8f/z//D/7v/q/+n/7f/v//H/8f/x//H/8//2//L/
8f/x//L/9P/0//b/+f/4//P/9P/1//X/9f/2//j/+//6//v//P/7//j/9v/z//b/+P/7
//3/+//6//r//P8AAP3/+v/8//3///////7//v/9//3//v///wAAAAACAAQAAwACAPz/
/v8AAAIAAAD//////v/+/wEAAAAAAAEAAwACAAQABgABAAIA/v/6//3//P/7//v/9//3
//P/8//0//b/8//z//f/9v/2//v/9//1//P/8f/y//L/8f/w/+7/8P/w/+7/6//r/+z/
7v/u/+z/7v/u//D/8f/y//P/8v/y//L/8f/s/+z/7v/w/+7/7v/t/+3/7//x//L/8v/0
//P/8//z//L/8P/t/+z/7f/v//H/9P/y//D/8P/y//L/8f/w/+3/6f/s/+z/6P/q/+3/
8P/y//T/9f/y//f/9//3//H/6//u/+//7//w//P/8P/x//L/8f/u/+3/7f/v//L/9P/2
//T/8f/s/+f/7P/t/+3/7v/w//H/8f/z//H/8v/x/+7/7P/q/+j/5//t/+3/7f/x//L/
7f/w//P/8P/t/+3/8P/w/+//7//v/+//7P/p/+j/7P/v//H/8//v/+//8f/x//L/8f/w
/+//8f/w/+7/8P/x/+//7f/s/+7/7//u//L/7v/s/+7/7v/y//L/7f/r/+//8P/w//H/
8//z//P/9P/2//X/9f/0/+//5f/o/+n/6v/r/+z/7//w//H/8v/y//L/8v/y//X/9v/3
//j/9f/y/+//7P/v//D/8f/y//D/8P/w//D/8//0//X/9v/1//T/8//y//H/8P/v/+7/
7//w//H/8v/y//L/8v/y//T/9P/0//T/8f/w/+//7v/w//L/9P/2//T/9P/0//T/9v/2
//X/9P/2//n/+f/5//f/+P/4//j/+P/2//b/9v/3//n/+v/7//r/+f/5//n/+f/5//n/
+P/2//T/8v/t//H/9P/5//7//v/9//z/+f/0//H/7//v/+7/7//x//X/8//z//P/8//0
//L/8v/0//X/9f/3//T/8//z//P/8//x//H/8//z//T/9P/z//L/8//0//X/9v/8//b/
8P/v//D/7f/o/+T/6v/3//v/9f/4/wQAFgAoADYAQwBUAF8AWwBUAFAARwA6AC4AIAAV
ABAAAwD7/wIAAgD8////AQD9//n//v8AAPr/9v/4//n/+//8//z//v8AAAQAAAD+//z/
+f/3//X/+P/4//X/9f/0//L/8v/y//T/+v/8//r/+v/6//r/+f/5//r//P/7//3////8
//v/+//7//n/9v/2//f/+v/7//3//v/+/wAAAgAAAP7//P/8//3////8//j/9//7////
AQADAAMAAgD//////f/9//3/+//8//3/AAAEAAEAAQACAAQAAgACAAQABwAJAAUABwAJ
AAsACwAMAA4ADAAIAAYABAAHAAgACgALAAwADgARABMAEwASABIAFAAXABUAEwAWABMA
EwARAA4ADwANAAwADAARABQAFgAaAB0AHQAdABgAGQAaABsAGAAWABUAEwASABAADgAN
AA0ADgAMAA0ADgAJAAwACgAIAAUAAgD///3///8BAP//AQADAAQAAAD//////P/6//3/
+//7//v/+//+//7//f/8////AgADAAIA/v/9//3//v/9//r/+//6//f/9//3//f/+f/6
//v/+//6//r//P/+/wAAAAD//////P8FAAUA/v8AAAIAAgACAAIA//8AAP///f/8//z/
/////wEAAwAGAAgABwAGAAMAAgACAAIAAwADAAAA/v/8//v/+//7//v/+//7//z//f/+
//z//P/9/wAAAgADAAMAAwABAP7//f/9//3/+f/3//b/+//5//n/+f/9//7//v8AAAAA
///9//3/+P/3//f/9//3//f/9//5//n/+v/6//n/+//8//3//v/+//z//v8AAP3/+v/z
/+z/7v/0//P/9f8BAA4AFAAeADAASgBbAGQAawBrAGAATgA9ADAAIAAOAAUABgAFAAEA
AAAEAAQABQAHAAcAAwAGAAoABgD+////AQAEAAYAAgAAAP7//v///wAAAQABAAAA//8D
AAQABAAFAAUABAD///r/9//4//7/AAAEAAgABwAFAAQABAAGAAMAAwADAAIAAQABAAEA
BAACAAMABQAHAAcACAAIAAYABgAGAAIAAwACAAMABQAKAAgABQAFAAIAAwACAAEAAwAE
AAMABQAJAAsADQANAA0ADQAPABIACwAJAAgACAAJAAoADQARABAACwAMAA0ADgAPABEA
FAAWABQAFAAUABgAGAAZABkAGAAYABkAGQAbABoAGgAcACEAHwAdACAAHwAhACEAIAAg
AB8AHwAgACEAIgAiACQAJAAjACIAHAAaABoAGgAWABcAFwAWABYAEQAMAAgABQAHAAQA
BAAEAAMABgAEAAIAAwACAAEAAQD9//3/+f/5//7/AgABAAMAAAD8//n/+//9////AQAD
AAIAAAD9//r/+//+/////v/+////AQAEAAMAAAABAAAA/f/9//3//f///wAAAQABAPz/
/P/+/wAAAAAAAP////8CAAMAAwACAAAA////////AQAAAP7//v/+////AAACAAIAAAAA
AAIAAgABAAAA/f/7//7//v/6//r/+//8//z//v////z/AQAHAAkABQABAAEAAQAAAAAA
///6//n/+P/7//r/+//9//7/AAABAAIAAQD///v/9//8////AQAEAAEA///8//v//v8A
AAAA/v/9//z/+//7/////////wMABQD//wEAAwD+//v/+//+//3/+//6//n//f/8//v/
/P/+//////////7///8CAAMAAAD///7//f/9//z/+v/8//7//f/8//z//v////7/AgD/
//z//f/8//z//P/3//X//P/+////AQABAAEAAQACAAEA///+//z/+//7/wAAAAAAAAAA
AAD+//7//v/+//v/+v/5//j//P/+/wAAAgABAAAA///+//7//v/+//7/AAAAAAAAAAD+
//7//v/+/wAAAAAAAAAA///+//3//P/6//r/+v/6//3//v///wAA/f/6//f/9P/3//j/
+f/6//3//v///wAA///+//3//P/8//z//P/8//z//P/8//z/+//6//n/+P/8//7/AAAC
AP///v/9//z//P/8//z//P/7//r/+f/4//z//v8AAAIAAgACAAIAAgD+//z/+v/4//n/
+v/7//z///8AAAEAAgD///7//f/8//z//P/8//z//v/+//7//v/7//r/+f/4//j/+P/4
//j/+f/6//v//P/+/wAAAgAEAAEAAAD///7//P/8//z//P/7//r/+f/4//v//P/9//7/
//8AAAEAAgAAAP7//P/6//3//v///wAA/v/8//r/+P/5//r/+//8//z//P/8//z//v/+
//7//v/+//7//v/+//3//P/7//r//P/+//7//f/+//7/AQABAAEAAQACAAIABAAEAAIA
AgAAAAAAAQABAAEAAAD/////AAABAAIAAwD///7//f/8//n/+P/4//r//v//////////
//7///8BAP//+//5//j//P/7//z//f/8//r/9//2//n/+//8/////P/7//v/+//6//n/
+P/5//b/9v/1//P/9f/4//v//v/+//z//v8AAPf/9v/7//z/8v/s/+v/6f/r//b//v8E
AA4AIgA1AEIATwBXAFgAUgBNAEQAOAAoABcADAAFAAUACAAKAAoAAwD/////AwAAAPT/
8P/6//z///8DAAYAAQD+//v/+v/8//z//P/7//r/+f/9//7//v///////v/6//b/9P/2
//z//P/+/wAA/////wAAAgAFAAMABAAFAAEA///+//3//v/8//3/////////AAAAAP3/
/P/7//b/+f/6//3/AQAEAAIA////////AQABAAEAAQAAAP3//f///wEAAwADAAAA//8A
AAIAAQABAAIABAADAAIAAwAFAAYAAwAGAAkABwAFAAQABAAGAAYACAAKAAoACAAHAAUA
BgAIAAsADQANAAwADAAOAA8ACwAHAAgACAALAAwADAANAAsACgAKAA8AEAAQABIAEgAR
ABAACgAMAA4AEAAOAA8AEQASABQAFAASABEAEQAQAAwACwAKAAgADAALAAoACAAGAAQA
AwAEAAUAAgADAAYACAAFAAUAAwD+//r/+//7//v/+//7//z//P/7//r//P/+//7//P/9
//3//v8AAP7//P/+//7/+//7//v/+//8//z//P/7//r/+v/8//7/AAAAAP/////+//3/
+//4//r/+f/5//n/9//2//T/9P/2//n//P8AAAAA/v/+/wAAAAD///7/+//8/wAAAQD+
//3//f/9//z//P/7//b/+f8AAAMAAAD9///////+//7//P/4//j/+P/5//j/+f/7//j/
+P/3//b/+P/3//T/8f/3//v//v8CAAAA///9//3//f/+//3/+v/3//b/9f/1//v//f//
/wUAAwD7//v/+//4//X/9f/4//r/+f/5//n//P/6//j/+P/6//v/+//7//n/+f/7//v/
+v/5//j/9//1//T/8v/0//j/+f/6//z//f/9//v//v/6//j/+v/6//r/+P/x/+3/9f/4
//r//f/7//v/+//8//v/+f/4//b/AwADAAAA/f/8//v/+v/4//b/9P/y//b/+P/6//z/
+f/4//f/9v/4//r//P/+//z//P/8//z/+//6//n/+P/6//r/+v/6//f/9v/1//T/+f/6
//r/+v/7////AAABAAAAAAD///7//P/6//r/+v/6//v/+//7//3//f/+////AQABAAEA
AAD9//z/+//3//T/9P/2//j/+P/3//b/8//0//X/9//7//j/9//3//n/+v/7//z//f/6
//b/9P/0//b/9//6//j/9f/1//X/9f/2//f/+v/7//3//v/+//7/+v/2//L/7v/y//L/
9P/v//D/8//y/+7/8P/1//f/9f/4/wAADAAcACwAPQBOAF8AZQBiAFQARQA6ADQAJgAT
AAoACwAJAAIAAgACAP////8BAAEA/v/8/wAA/v/6//n/+f/4//n/+v/7//7//v/+//7/
/f/7//n//P/8//r/+//7//r/+f/4//n//v////z/+//6//r/+f/5//r/+v/3//f/9//6
//v//f////7/+v/5//n/+v/7//3//v/+/wAAAgAAAP7//P/8//3/BAACAP/////8//3/
/P/7//7//v/8//3//f///wEAAQADAAMABQAIAAMAAQAAAAAAAgACAAQABwAJAAUABwAJ
AAcABQAEAAQACAAIAAoADAANAAwADAALAAgACAAJAAkACwAKAAoADAAQAA8ADgASABMA
FQAVABQAEwARABAAEAAUABYAFwAaABwAGwAaABQAFgAWABYAEgARABEAEAAQABEAEAAQ
ABEADwAKAAgABgAGAAoACQAIAAcABAABAP//+//7//f/9//6//z/+f/5//n/9v/0//f/
9//3//f/9//6//r/+f/4//f/+P/3//T/9f/1//b/+P/4//b/+P/4//n/+f/5//n/+f/6
//v/+//2//b/+P/6//f/9v/0//P/9v/3//f/9v/4//f/9//3//n/+P/2//b/9P/1//b/
+P/2//j/+v/7//z//f/+//z//v/+//3/+f/4//r/+f/7//v//P/8//3//v/9//7/AAAA
AAEAAQABAAAA//////z/+f/2//P/9P/0//T/9P/x//D/8P/y//b/9//3//f/9v/0//T/
9f/4//f/+P/6//r/9//2//X/9//2//T/9P/1//X/9P/1//T/9f/3//n/+P/3//b/9//2
//b/9f/z//P/9P/1//b/9f/y//P/9P/1//L/7//w//D/6v/t//X/9//4/wYAGgAqADgA
RQBSAF8AYwBaAFIARwA6ADAAIAAJAP7/9//x//T//v8AAPn/+f8DAAMA+v/8/wAA/v//
////AAAAAPz//P/8//7//P/6//j/9f/2//X/+f/6//3///8AAAAA/f/6//n//P/9//r/
+f/4//n/+f/6//z//v/7//v/+//5//n/+v/7//3/+v/6//v/+f/5//r/+v/6//z//v/8
//7//P/8//3/BQAEAAIAAwABAAEA///9//7//v/8//3///8BAAMAAwABAAEAAwAGAAQA
AwADAAQAAgACAAQABwAJAAUABwAJAAsACwAMAA4ADgAMAAwADAAOAA4ADwAPABAAEgAV
ABcAGQAYABgAGgAYABMADgAOABMAGQAdACAAIAAfAB8AIAAiACIAIQAiACMAIQAfABgA
FgAUABIADAAKAAkABwAGAAgACAAJAAsACwAIAAgACAABAAIA/v/6//j/9v/0//P/8//1
//P/9f/6//z/+f/5//r/+P/3//v/+f/5//n/+f/4//j/9//2//T/9v/2//T/9P/1//f/
+v/8//r//P/8//j/9//2//X/9v/4//r/+//3//b/9//4//r/+v/5//n/+//9//7//v/7
//n/+P/3//n/+P/2//b/9//5//v//v/7//b/8//y//X/9//5//n/+f/8//z/+P/6//v/
/P/8//r/+f/0//f//f////v/9//6//v/+//8//n/9P/z//L/9P/y//L/8//0//b/9//4
//v/+//5//f/9//3//b/9v/2//X/8//z//T/9v/2//T/9f/2//f/+f/6//n/+P/7//3/
9//5//v/9//z//L/9P/2//X/9f/1//n/+P/3//j/9v/1//P/8f/y//X/+v/9//n/9//1
//P/8f/w/+7/8P/1//f/+f/8//v/+f/1//b/9f/0//f/+P/4//j/8//x//f/+P/4//n/
+v/7//z//v/8//v/+//6/+X/6f/0//X/9v/3//j/9v/2//b/9v/2//b/9v/2//j/+P/4
//j/9f/0//P/8v/0//T/9P/0//X/9v/3//j/9v/2//b/9v/0//T/9P/0//T/9P/0//T/
9//4//n/+v/4//j/+P/4//f/9v/1//T/9//4//n/+v/4//b/9P/y//X/9v/3//j/9//2
//X/9P/1//b/9//4//n/+v/7//z/+P/2//T/8v/0//T/9P/0//T/9P/0//T/9//4//n/
+v/6//r/+v/6//f/9v/1//T/8v/y//L/8v/1//b/9//4//j/+P/4//j/+P/4//j/+P/1
//T/8//y//P/9P/1//b/+P/4//j/+P/2//b/9v/2//T/9P/0//T/9v/2//b/9v/3//j/
+f/6//n/+P/3//b/+P/4//j/+P/4//j/+P/4//b/9P/y//D/8v/0//b/+P/5//r/+//8
//r/+v/6//r/9v/0//L/8P/x//L/8//0//X/9v/3//j/+P/4//j/+P/3//b/9f/0//X/
9v/5//r/+f/4//j/+//6//n/+P/4//r//P/+//7/+//6//n/+f/7//v/+v/5//n/+f/5
//n/9//2//b/9v/5//n/+//+//3//P/6//f/9//1//L/8f/x//P/8f/x//X/+f/4//n/
9//1//L/7v/x//T/9v/3//f/9P/z//P/9P/1//b/9//2//X/9f/0//H/8P/w//D/8v/y
//D/8v/0//P/7v/r/+z/7P/o/+v/8//5/wIADgAUABoAKgAzAD4AUQBVAFIAUABLADgA
JgAcABEACAAHAAUA/v/4//r////9//P/7f/w//z/BAD8//r/+f/5//j/9P/0//T/9v/4
//j/+P/3//P/8f/0//T/9f/3//j/+P/0//L/8v/2//f/9P/z//L/9f/3//r//v/7//f/
9v/1//P/8//0//X/8//w//D/8f/y//P/9f/2//P/9P/1//L/9P/0//b/+f/9//r/9v/1
//j/+//8//3/+v/4//T/8//2//n//P/9//z/+//8//7/+v/5//n/+v/4//j/+v/9//3/
+f/7//3//f/9//7/AAACAAAAAAAAAP///v/+//3/+//8//7///8BAAIABAAIAAkABQAB
AAIABQAJAAsADAANAAsACgAKAAoACAAFAAQACQAJAAkABAAGAAgACgAIAAoACwALAAwA
DAAKAAkACQAHAAQABAAEAAIABgAFAAQAAwAAAP3/+//7//v/9//3//j/+v/3//f/9f/y
//D/8//x//H/8f/x//L/8v/x//D/7v/w//D/7v/w//H/8//2//T/8v/0//T/8//z//P/
8//u/w==
         </WaveFormData>
      </LeadData>
      <LeadData>
         <LeadByteCountTotal>10000</LeadByteCountTotal>
         <LeadTimeOffset>0</LeadTimeOffset>
         <LeadSampleCountTotal>5000</LeadSampleCountTotal>
         <LeadAmplitudeUnitsPerBit>4.88</LeadAmplitudeUnitsPerBit>
         <LeadAmplitudeUnits>��V</LeadAmplitudeUnits>
         <LeadHighLimit>2147483647</LeadHighLimit>
         <LeadLowLimit>268435456</LeadLowLimit>
         <LeadID>II</LeadID>
         <LeadOffsetFirstSample>0</LeadOffsetFirstSample>
         <FirstSampleBaseline>0</FirstSampleBaseline>
         <LeadSampleSize>2</LeadSampleSize>
         <LeadOff>FALSE</LeadOff>
         <BaselineSway>FALSE</BaselineSway>
         <ExcessiveACNoise>FALSE</ExcessiveACNoise>
         <MuscleNoise>FALSE</MuscleNoise>
         <LeadDataCRC32>2747080003</LeadDataCRC32>
         <WaveFormData>
KgAqACoAKgAnACYAJQAkACIAIgAiACIAHwAeAB0AHAAaABgAFgAUABMAEgARABAADQAK
AAcABAAAAP7//P/6//z//P/8//z//v/+//7//v/8//r/+P/2//b/9v/2//b/9f/0//P/
8v/1//b/9//4//b/9v/2//b/9v/2//b/9v/5//r/+//8//r/+v/6//r/+v/6//r/+v/4
//j/+P/4//v//P/9//7//f/8//v/+v/8//z//P/8//r/+v/6//r/+//8//3//v/+//7/
/v/+//z//P/8//z/+v/6//r/+v/6//r/+v/6//v//P/9//7/+v/4//b/9P/4//r//P/+
//3//P/7//r/+f/4//f/9v/0//T/9P/0//T/9P/0//T/9//4//n/+v/4//j/+P/4//b/
9v/2//b/+P/4//j/+P/4//j/+P/4//r/+v/6//r/+P/4//j/+P/1//T/8//y//L/8v/y
//L/9P/2//j/+v/8//z//P/8//n/+P/3//b/+f/6//v//P/6//r/+v/6//n/+P/3//b/
9//4//n/+v/4//j/+P/4//b/9v/2//b/9//4//n/+v/8//z//P/8//7//v/+////BQAF
AAMAAwAHAAcABgAGAAoACwAMAAwACQAGAAQAAwAAAP3/+//5//z//f/8//r/+P/4//f/
9//6//v/+v/6//r//P/+//7//P/7//n/+P/4//j/+P/2//b/9v/3//f/9v/2//f/9//3
//n/+f/4//f/9//2//X/8//z//T/9f/3//j/+f/6//r/+v/6//j/+P/4//j/9v/2//j/
+P/4//n/9f/u/+7/9P/6/wAADwAiAEEAYAByAIEAmACuAL0AwQC4AKAAcwBCACMAEgAK
AAIABAASABwAFwATABYAFgAQAA0ADQAPAAkABAACAAEAAQD///////8AAAEAAQAAAAAA
AQD///////8AAAIABAAFAAIAAQD/////AgACAP/////+//3//f/9/wAAAAAAAAAAAgAC
AAMABQADAAMAAQABAAEAAQAAAP//AAAAAAAAAAABAAQAAwAEAAQAAgAAAP7/AgADAAQA
BQAGAAYABgAHAAcACQAJAAgABgAGAAcACAAKAAoACgAKAAwADQAPABAADgAMAAoACQAM
AA0AEQATABIAFQAVABYAGAAbAB0AHwAgACAAIAAhACEAIAAgACIAIgAfAB0AHQAmACoA
LAAvADAAMAAuAC4AMQAyADMANAAxADAALgAtAC0ALAArACsAKgApACsALgAqACcAIQAc
AB0AHgAeABwAGQAWABIADgANAAsACgAKAAkABAACAAAA/v/+//z/+//+/wAAAQACAP3/
+//5//f/+v/8/wAAAQABAAEAAQD///7//v8BAAEA/v/8//v//f/+//7//f/9//3//P/8
//z//P/8//7/AAAAAP///v/+//7//////////v/+//7//P//////AAACAAIAAgADAAMA
//////3//P///wIAAAAAAAIAAwADAAIA/f/8//v/+f/2//X/9P/1//3/AgABAAAAAAD9
//z//P/5//n/+f/4//j/9v/2//r/+//7//v/9//4//n/+P/3//n/+f/5//n/+f/2//b/
+P/2//f/9//2//b/9//5//r/+P/4//f/9//3//f/+f/7//n/+P/4//r/+P/1//P/8//z
//H/7v/x//X/9//3//f/9//1//X/9v/0//T/9P/0//H/8P/u//D/9P/x/+7/8f/1//T/
8//w//H/8//2//j/9v/2//P/8//0//X/9P/y//D/7//u/+3/7//w//H/8f/v//D/8P/w
//D/8P/w//H/8v/z//T/9//7//v/+f/7//3//f/8//z//v///wAA///9//n/9v/1//X/
8//y//T/9f/2//X/8f/w/+//7f/r/+v/6//p/+r/6v/s/+7/7f/r/+r/6P/n/+b/5f/k
/+P/5P/l/+f/5f/k/+T/5f/m/+X/6P/p/+b/5v/n/+f/5//l/+X/5v/p/+r/6v/q/+j/
6P/o/+j/4v/g/97/3P/o//D/7v/s/+z/5f/b/9r/4P/k/+b/6v/1/woAJQBCAFwAbwCG
AJoAqQCvAKYAigBfADQAFwACAPL/7v/y//b/+v8DAAEA/P/8//7/9f/z//f/9//w/+7/
7f/t/+v/6//r/+z/7P/r/+n/6P/l/+P/4//j/+f/6v/t/+//7v/t/+v/6//t/+z/6P/n
/+b/5f/l/+X/5//o/+n/6v/p/+j/6P/p/+n/6f/n/+f/5v/n/+f/5//m/+b/5v/m/+b/
6P/m/+b/6f/q/+v/7P/t/+3/7f/t/+v/6P/l/+P/5v/r/+7/8P/t/+z/7P/s/+3/7v/v
//D/7//v//D/8P/w//D/8P/x//P/8//2//f/9f/3//b/9v/4//v//f//////AAABAAMA
AgACAAMABgAHAAMAAAD//wgADAAOABEAEgASABAAEAAPABAAEQASABAAEAAPAA8AEAAO
AAwACwAJAAcACAAKAAgABwADAAAA/v/8//n/9P/1//T/8v/w/+3/6//q/+r/6v/m/+X/
5P/k/+T/4v/h/9//4P/g/+D/3//f/9//3//f/+D/4//j/+X/5f/l/+P/4f/g/+L/4f/j
/+T/5v/n/+T/5v/m/+b/5v/k/+P/5f/j/+T/5f/o/+n/6P/o/+r/6//s/+z/6//o/+b/
5f/l/+P/4f/f/97/3f/c/9r/2//c/93/3//h/+P/4P/e/93/3v/i/+L/4f/h/93/3P/b
/9r/2v/Y/9j/2P/a/9v/2//c/9v/2f/V/9X/1v/W/9f/2f/a/9v/2v/b/9r/2//c/9z/
2v/a/9r/2v/Y/9b/1v/W/9X/0v/T/9T/1v/S/9H/zf/G/8b/zP/O/87/3f/2/w8AKABC
AGMAggCaAKEAmQCOAHAARwAoABkACAD0//T//P/4//b/+//9//z/+v/4//X/8//z/+//
5v/i/9//3f/e/9//4P/i/+b/5//n/+j/5v/j/+L/4f/j/+T/5f/l/+T/4//h/+H/4//i
/97/3f/g/+H/4//l/+P/4v/h/+D/4P/g/+H/4//j/+P/4f/h/+T/5f/l/+X/5P/k/+T/
5P/k/+b/5P/k/+T/5P/k/+T/4//j/+P/4//k/+T/5P/l/+j/6//s/+z/7P/s/+3/7v/r
/+r/6f/o/+z/7//z//b/9P/0//T/9f/1//X/+P/5//f/+f/4//j//P///wEAAwAFAAYA
BwAJAAgACAAJAAwAEQAPAA4ADwAVABYAFQAVABgAGgAaABwAGAAWABQAEgAUABQAEwAT
ABAADAAIAAUAAQD9//z//P/4//X/7//q/+z/7v/v/+7/7P/q/+f/5P/n/+f/6P/q/+j/
5P/j/+L/5P/k/+L/4f/i/+T/5f/m/+b/5f/k/+P/5f/m/+n/6f/q/+v/7P/r/+j/5v/n
/+X/5P/k/+X/6f/s/+7/7//x/+z/6v/p/+j/6f/q/+3/8P/u/+3/7P/s/+r/6//r/+v/
7//w//H/8P/v/+3/7P/s/+v/6v/q/+n/5//p/+n/6v/t//D/7v/u/+7/7//v/+7/7P/s
/+z/6//r/+v/6//t/+//8P/r/+b/6v/p/+r/7P/s/+3/7v/u/+//7v/v//T/8v/x//D/
6//s/+3/7P/r/+z/6//q/+n/7P/q/+v/7v/u/+//7//u/+v/6//s/+z/7f/u/+7/7//u
/+3/7v/v/+3/7v/w//T/8//x//D/8f/w/+//7f/x//H/8//z//P/8f/v/+//8P/x//L/
8//0//X/9P/y//T/9v/z//D/8//1//T/8//w//D/8f/z//T/9//4//b/9//3//f/9f/y
//P/8//z//P/8f/y//P/8//1//L/9P/0//T/9P/0//X/9v/3//j/+P/4//j/+P/2//b/
9v/2//T/9P/0//T/9f/2//f/+P/4//j/+P/4//b/9v/2//b/9//4//n/+v/4//j/+P/4
//b/9v/2//b/+v/8//7/AAD8//r/+P/2//b/9v/2//b/9//4//n/+v/7//z//f/+//z/
/P/8//z/+f/4//f/9v/5//r/+//8//z//P/8//z/+v/6//r/+v/7//z//f/+//z/+v/4
//b/+v/8//7/AAD+//7//v/+//7//v/+//7//f/8//v/+v/9//7///8AAAAAAAAAAAAA
///+//3//P/+//7//v/+////AAABAAIA///+//3//P/9//7///8AAAIAAgACAAIABAAE
AAQABAADAAIAAQAAAAAAAAAAAAAA///+//3//P/9//7///8AAAEAAgADAAQABgAGAAYA
BgADAAIAAQAAAAAAAAAAAAAAAAAAAAAAAAACAAQABgAIAAYABAACAAAAAAAAAAAAAAAA
AAAAAAAAAAIAAgACAAIABAAEAAQABAAEAAQABAAEAAIAAgACAAIABAAEAAQABAAGAAYA
BgAGAAkACgALAAwADgAQABIAFQAVABMADwANAA0ACwAIAAYACAAJAAoACgAMAAoACQAJ
AAoACQAJAAkABwAHAAUAAgACAAIAAQABAAEAAQD///7/+//8//3//P/8//3//f/+/wEA
AgADAAIAAQAAAAAA///+//7///////v//f/9//z//v//////////////AAABAAAAAAAA
AAAAAAAAAAAA/v/8//z//P/6/wAAAAACAP7/8//z//r/+P/2//7/CAATACYAPQBUAG4A
hQCiALwAywDJAMAAqAB9AFYAOwAmABwAGAAWABAADAATABsAGAAWABYAFwAXABcAFQAO
AAoABwAFAAgACQAKAAwADwAPAA4ADgAKAAcABgAFAAMABAAFAAUACAAJAAkACwALAAoA
BgAFAAUABQAGAAcACAAIAAgACAAIAAgACQALAAsACwAJAAkACQAJAAgABwAIAAgACAAI
AAYACAAGAAYABwAGAAUABAAJAAsADQAPAA0ACgAHAAUABgAJAAoACgAMAAwADQAOAA0A
DAALAAoADAANAA8AEAAQABAAEAARABAADwARABEAEwAXABgAGgAXABcAFgAVABUAFgAX
ABkAGQAYABgAGgAdABsAGgAbAB8AIAAfAB8AIAAgAB4AHgAgACIAJAAmACQAJAAjACMA
JQAkACMAIwAiACEAIwAmACkAKQAmACQAJwAoACgAJgAjACIAIAAeAB4AHQAdAB4AHgAa
ABkAGAAVABQAEQAPABEAEgASABIADQALAAkABwAHAAgACwALAAsACwALAAkABgAGAAkA
CQAFAAQABAAHAAoACgAJAAkACQAIAAgACAAIAAgACgAMAAsACQAHAAYACQALAAwADQAM
AAwADAAKAAsACwAMAA4ADQAMAAwACwAJAAsACwAMAAoADAAJAAgABgAHAAcABgAHAAgA
CQAJAAsACwALAA0ADgAQAAwACAAJAAcABwAIAAUABQAFAAQAAgAAAAAABAAJAAsADQAL
AAgABwAEAAEAAQABAAEAAQADAAAAAAACAAAAAQABAAAAAQABAAIAAgACAAIAAQABAAMA
AwAFAAcAAQAAAAAAAgACAAEAAQADAP///f/6//3/AAADAAQABQACAP///v/+/wAAAAAA
AAAA///+//z//v////v/9//5//7//v/+//z//f/9//7//v8AAAAA/f/9//z//f/8//r/
+//7//v/+//9//7//////wMA/P/6//j/+P/4//j/+P/4//j/+P/6//r/+v/6//3//v//
/wAA/f/8//v/+v/7//z//f/+//z//P/8//z//v/+//7//v/8//z//P/8//v/+v/5//j/
+v/6//r/+v/6//r/+v/6//z//P/8//z//v/+//7//v8BAAIAAwAEAAYABgAGAAYABwAL
AAsACQAJAAsACwAKAAcABgAEAAIABAADAAAA/v/+/////v/+//3//f/9//v/+P/4//j/
9//y/+//7P/n/+3/8v/5/wAA/v/7//n/9v/0//T/9P/0//T/9P/0//X/8//y//L/8//0
//P/9v/3//T/9P/1//X/8//x//H/8v/1//b/9v/2//X/9P/z//L/8f/y//P/9P/0//D/
7v/y/+7/6f/n/+T/6P/2/wAAAAALACQAPQBWAG4AgwCYALAAvQC7AKwAigBdADoAIwAW
AAwA/v/6/wQACAAHAAsADgAGAAAABwAJAAEA/f/5//j/+P/5//v/+//7//z//P/7//n/
+P/6//n/+v/7//r/+v/6//n/+v/5//f/9//4//j/9f/1//X/9f/2//f/+//8//3//v/6
//j/9//3//b/9f/y//H/9f/3//j/+f/7//z//f/+//z//P/4//b/9//2//X/9P/4//n/
+v/7//v/+v/5//n/+f/7//v/+v/7//z//v8AAP7//v/+//7//v///wEAAgAAAAAAAAAB
AAEAAQAEAAUABAAHAAcACAAIAAkACQAJAA4AEAASABUAFAAUABUAGAAcABkAFwAXAB0A
HgAdAB0AGwAaABcAFgAaAB4AIgAmACQAJAAjACMAJAAiACAAHwAcABkAGQAaABgAFwAT
ABAAEgASABEADgAMAAoABwAEAP//+//4//b/+f/2//b/9v/4//j/9v/1//P/9P/0//T/
8P/v/+7/7f/r/+z/7//v//H/8f/x/+//8f/y//b/9//0//L/8f/z//L/8P/t/+v/6//s
/+7/8P/w//D/8v/0//X/9f/1//b/9v/7//f/8f/0//b/9v/2//b/8//z//b/9f/z//P/
9f/1//b/+P/8/////v/8//n/9P/1//X/9v/1//H/7//u/+3/7f/q/+r/6v/q/+v/7P/t
/+v/6v/q/+z/7P/s/+v/6//r/+z/7f/u/+3/6v/p/+j/6f/p/+j/6P/r/+3/7f/x/+7/
7P/r/+v/6v/p/+b/5f/k/+X/5v/m/+j/6P/o/+j/6f/o/+n/6v/o/+b/6P/q/+r/6P/f
/9f/1P/U/9b/3v/w/wMAFgApAEgAbgCNAKQAtgDBALkAmgBwAEcAKAAVAAYA/P/8/wIA
BAACAAMAAQACAAIABAAFAAUA+//v/+7/7v/v//H/7//v/+//8P/x//H/8P/w//H/7//v
/+//7//w//H/8f/s/+n/5f/j/+n/7P/s/+//8f/x//L/8//y//D/7v/s/+z/7P/t/+//
8P/x//D/8f/y//P/8//z/+//7v/t/+z/7//y//H/8v/0//T/9P/0//P/8f/v/+3/7//w
//H/8//z//X/9f/0//b/9v/3//j/+P/4//j/+P/6//v//f/+//3//P/7//v//v///wMA
BQAGAAkACQAKAAwADQANAA0ADgAOAA4ADwARABIAFAAYABsAGQAYABkAHgAgACAAIQAi
ACIAIAAgAB8AIAAhACIAIgAiACEAIQAeABoAFgATAA8ACwAKAAoACAAFAP//+v/4//j/
9//0//P/8v/w/+7/7v/t/+3/7v/t/+j/5v/k/+f/6v/r/+3/6f/o/+b/5P/n/+n/6//t
/+v/7P/v/+//7//v/+//7f/u/+7/8f/x/+3/7P/s/+//7v/u/+3/7f/t/+7/8P/y/+3/
7P/t/+7/7v/t/+z/7P/t/+//8P/x//D/8P/w/+7/7v/t/+3/7v/v//D/8v/z//D/8f/w
//D/8P/y/+//7v/r/+v/6v/o/+n/6v/r/+v/7v/v//D/8//1//b/8f/s/+7/6//q/+r/
6//r/+v/6v/q/+j/6P/s//D/8f/y/+//7v/t/+r/5//q/+v/7P/t/+z/6P/n/+j/6//t
/+7/7v/t/+3/7v/u/+3/7P/q/+n/6//r/+3/7//t/+z/7P/u/+v/6f/o/+n/6v/p/+f/
6//r/+3/7f/t/+3/6//r/+z/7P/s/+z/7P/r/+r/6P/q/+z/6f/m/+n/8P/w//D/7v/r
/+v/7P/s/+z/7P/p/+n/7f/v/+//7v/r/+v/6//r/+v/7P/t/+3/7f/w//D/7v/u/+7/
7v/s/+z/7P/s/+z/7P/s/+z/7//w//H/8v/x//D/7//u/+z/7P/s/+z/7P/s/+z/7P/q
/+r/6v/q/+z/7P/s/+z/7v/u/+7/7v/t/+z/6//q/+v/7P/t/+7/6//q/+n/6P/p/+r/
6//s/+z/7P/s/+z/6v/q/+r/6v/r/+z/7f/u/+z/7P/s/+z/6v/q/+r/6v/s/+z/7P/s
/+z/7P/s/+z/7v/u/+7/7v/q/+j/5v/k/+n/7P/v//L/8v/y//L/8v/v/+7/7f/s/+7/
7v/u/+7/8P/w//D/8P/v/+7/7f/s/+z/7P/s/+z/6v/q/+r/6v/q/+r/6v/q/+z/7P/s
/+z/6v/q/+r/6v/s/+7/8P/y//H/8P/v/+7/7v/u/+7/7v/u/+7/7v/u//D/8P/w//D/
8P/w//D/8P/t/+z/6//q/+3/7v/v//D/7v/u/+7/7v/u/+7/7v/u/+3/7P/r/+r/6//s
/+3/7v/x//L/8//0//b/9v/2//b/9v/3//v/+//5//n/+//7//j/+P/6//v//v/+//3/
+v/3//X/9P/x//L/8f/x//H/8P/u/+//8P/t/+3/7f/t/+n/6P/o/+r/6v/q/+n/6f/q
/+z/7v/w/+3/6v/p/+j/6v/r/+v/7P/s/+v/6P/p/+n/6P/o/+n/6v/r/+r/6//s/+3/
7v/u/+v/6v/p/+j/7P/s/+7/8P/u/+z/7v/w/+j/6v/r/+n/5v/g/97/3v/i//P/BAAV
ACwASgBlAHwAlgCrALEArgCkAIUAWgA1AB4ADAD+//z/BAAEAP///f8CAAQABgAFAP3/
+/////z//P/9/////P/5//b/9P/3//f/9v/2//f/9f/1//X/9P/0//T/8//w/+3/6f/n
/+//8v/y//X/9f/1//b/9//5//r/+//8//n/9v/0//P/8//z//H/8f/y//P/8//z//D/
8P/w//D/8v/2//b/+P/6//r/+v/6//r/+f/4//f/9f/0//P/8//0//f/+P/4//j/+P/5
//r/+v/6//r/+v/5//n/+v/6//v//P/9/////f/9/wAAAQACAAUABQAGAAQAAwABAP//
AwAEAAUABwAGAAYABwAKAAwACQAHAAcADAAOAA4ADwAQABAADgAOABEAEgATABQAEgAS
ABEAEQASABIAEgATABMAEwAWABoAGAAXABMAEAASABIAEQAOABAAEAAPAA4ADAAJAAcA
BgAHAAQABAAEAAQABAACAAEAAAAAAP///v/6//n/+P/3//X/9v/5//n/9//3//f/9f/3
//j//P/9//v/+v/6//3//f/8//r/+f/6//r/+//8//j/+P/6//z//f/9//3//v/8//v/
+f/3//j/+P/4//b/8//x//D/8P/1//j//P////3//////wAAAAACAP///v/8//3//f/8
//j/+P/4//f/9//3//f/+f/+/wIAAAD+/////f/9//7/+//5//f/9P/1//T/9f/6//f/
9f/z/+3/8P/x//D/7//1//n//f8BAAAA/P/7//z/+f/5//j/9v/0//P/8//y//b/+P/5
//v/9//1//X/9f/z//L/8v/0//X/9f/2//n/9f/z//D/8//y//P/8v/x//L/8f/y//T/
8v/y//L/8v/y//L/8f/0//f/9f/z//f/+f/4//f/9P/z//P/9P/0//H/8P/s/+v/8f/1
//f/+P/3//f/9//3//X/9P/z//H/9//2//b/9P/0//T/9P/x//D/7//u//L/9P/2//j/
9f/0//P/8v/w//D/8P/w//H/8v/z//T/9f/2//f/+P/2//b/9v/2//X/9P/z//L/9f/5
//n/9//7////AQACAAQABgAHAAgABgAFAAIAAAD//////f/8//v/+//7//n/+P/4//j/
9//z//H/7//r/+v/7P/v//L/8//z//T/9P/0//T/9P/0//H/8P/v/+//8f/w//D/8f/w
/+3/7v/t/+3/7v/w//H/8f/v/+//8P/w//D/7//u/+//8P/x//L/8P/w//D/8P/w//D/
8v/u/+z/7//t/+j/6P/s//D/8v/7/w4AIwA+AFYAaQCEAKIAuQC/ALgAogB9AFQAMQAW
AAgABgACAAAABgAJAAcACAAKAAYAAQD//////f/7//r/+v/7//z//f/+/wAAAQABAAAA
AAD+//v/+v/5//b/9v/2//X/9f/1//T/9f/6//r/9//3//n/+f/6//v/+//6//n/+P/5
//j/+P/5//n/+f/3//f/+P/5//n/+f/5//r/+//8//v//P/5//j/+//8//3//v/+//3/
/P/7//3//P/7//v/+v/9//7//v///wAAAgAEAAMAAgABAAAAAQADAAYACAAGAAYABgAH
AAQAAwAFAAUABwALAAwADgAQABEAEQARABEAEgATABUAFgAWABcAGgAfAB0AHAAdACMA
JAAjACMAJQAmACUAJgAlACYAJwAoACgAKAAnACcAJwAmACUAJQAgAB0AHQAeACAAIQAf
AB4AGgAYABUAEAAQABAADwAOAAsABwAEAAIAAAD8//v/+v/7//z/+//7//r/+v/5//j/
9v/1//T/8//1//b/+f/5//j/9//2//P/9P/0//f/9//3//b/9v/5//v//P/8//3/+//6
//r/+v/2//b/+P/6//j/9//2//b/+P/5//n/+f/7//z//f/8//z/+//7//z/+v/6//v/
+//9////BgADAAIAAQAAAAAAAQAFAAUA///9//3/+//7//z///8BAAUABgAGAAQABAAD
AAMAAQABAAEAAgADAP3/+P/2//T/9f/1//X/9f/y//D/7//w//T/9P/z//P/9P/0//T/
9P/1//T/9f/2//b/9f/z//L/8//z//H/8//z//L/8v/z//X/9f/z//P/8f/x//H/8P/w
//D/8P/w//L/8P/w//D/7v/s/+7/8P/y/+7/6//p/+j/5P/k/+r/7v///xwANwBQAGoA
gQCaALYAxQDBALAAkABjADwAHwAQAAYA/v/4/wAAEgATAAcACAAUABQACwAHAAcAAwD+
//z/+//7//v/+//7//z/+v/5//f/9v/2//X/9v/3//j/+v/8//3/+f/3//T/8//4//j/
9f/1//X/9f/2//f/+v/6//r/+v/5//j/+P/5//v/+//5//n/+P/5//n/+f/4//j/+P/4
//r//P/6//r//P/8//z//P/7//v/+//7//3//P/7//v//v8BAAIAAgACAAIAAwAEAAYA
BgAGAAYAAwADAAQABAAFAAYABwAJAAwADQARABMAEwAVABQAFAASABMAEwATABYAGAAa
AB0AHwAgACIAJgAnACMAIAAfACgALAAuADEAMAAwAC4ALgAuAC4ALgAuACwALAArACsA
KAAkACAAHQAYABUAFQAWABQAEwAPAAwACwAKAAgABAADAAIAAAD+//z/+f/3//b/9//0
//T/9P/1//b/9f/1//X/9v/2//b/9P/z//L/8f/v//D/8//z//H/8f/x/+//8f/y//b/
9//z//L/8v/1//X/9P/y//H/8//0//b/+P/2//b/+P/6//j/9//2//b/9f/1//T/8//3
//j/+f/4//b/9f/1//b/9//4//r/+//2//X/8v/w//P/9v/0//T/9P/1//X/9P/1//b/
9//3//T/8//y//P/9P/2//L/7v/w/+//8P/y//L/8//0//T/8v/w//D/9P/z//P/8//v
/+//7//t/+v/7//x//P/9f/3//T/9P/2//P/8//y//D/8P/x//P/9P/x//D/7v/t/+7/
7//y//X/8f/w//D/8v/w/+//7//x//L/8f/v//P/8//z//H/7//v/+//8f/0//P/8v/x
//D/7//u/+z/7v/x/+//7f/x//P/8v/x/+7/7//v//D/8P/w//D/7f/t/+//8f/x//D/
8v/z//T/9f/y//L/8v/x/+X/6v/y//L/8v/y//L/8P/w//D/8P/w//D/8P/w//D/8P/w
//D/8P/w//D/8P/w//D/8P/w//L/8v/y//L/7//u/+3/7P/s/+z/7P/s/+//8P/x//L/
8P/w//D/8P/w//D/8P/w//D/8P/w//D/8v/y//L/8v/w/+7/7P/q/+7/8P/y//T/8P/u
/+z/6v/s/+7/8P/y//T/9P/0//T/8P/u/+z/6v/s/+7/8P/y/+//7v/t/+z/7v/w//L/
9P/0//T/9P/0//P/8v/x//D/7//u/+3/7P/t/+7/7//w//D/8P/w//D/8P/w//D/8P/u
/+7/7v/u//H/8v/z//T/9v/2//b/9v/z//L/8f/w//D/8P/w//D/7v/u/+7/7v/x//L/
8//0//L/8v/y//L/8P/w//D/8P/w//D/8P/w/+7/7v/u/+7/8f/y//P/9P/0//T/9P/0
//b/9v/2//b/8//y//H/8P/w//D/8P/w//L/8v/y//L/9f/2//f/+P/4//j/+P/4//n/
+v/8/wEAAAD9//z//f/7//r/+v/8////AAAAAP//+f/2//T/8//y//L/8v/z//H/7//s
/+z/7v/t/+3/7f/w/+//7//w/+7/7v/s/+n/6v/q/+v/7P/u/+7/7P/s/+z/7f/t/+z/
6v/r/+v/6f/t/+3/7P/s/+3/7f/t/+v/6//s/+3/7v/s/+z/7P/s/+7/7v/s/+z/7P/s
/+r/7P/u/+z/6v/p/+3/6v/k/+T/7v/4/wkAHgAxAEYAXgBzAIoAqgC5ALUArACWAGcA
OAAdABAACAD+//z//v/8////CQAKAAIA+v/7/wsAEwAHAP///P/6//n/9v/1//T/9P/2
//f/9//4//b/8//y//H/8//0//X/9f/2//X/8//z//b/9v/z//P/9f/1//b/9//5//r/
+//8//n/9v/0//P/8//z//H/8f/z//X/9v/3//T/9P/0//T/9v/4//b/9v/4//j/+P/4
//r/+//8//3/+v/4//b/9f/4//v//P/8//r/+v/7//z//v/+//7//v/+////AQACAAIA
AgACAAMAAwADAAYABwAKAA0ADQAOAAwACwAJAAcACwAMAA0ADwARABIAFAAYABkAFQAS
ABEAGgAcABwAHQAcABwAGgAaABoAGgAaABoAHAAeAB8AIQAhACAAHwAfAB4AHQAfACIA
JAAjAB8AHAAdAB4AHgAcABwAHAAbABoAFgATABEAEAAPAAoACAAGAAgACAAGAAUAAwAE
AAQABAAEAAMAAgABAP///v////3//v///wAA/////wAABAAFAAUABAAEAAcABgAEAAEA
///7/w==
         </WaveFormData>
      </LeadData>
      <LeadData>
         <LeadByteCountTotal>10000</LeadByteCountTotal>
         <LeadTimeOffset>0</LeadTimeOffset>
         <LeadSampleCountTotal>5000</LeadSampleCountTotal>
         <LeadAmplitudeUnitsPerBit>4.88</LeadAmplitudeUnitsPerBit>
         <LeadAmplitudeUnits>��V</LeadAmplitudeUnits>
         <LeadHighLimit>2147483647</LeadHighLimit>
         <LeadLowLimit>268435456</LeadLowLimit>
         <LeadID>V1</LeadID>
         <LeadOffsetFirstSample>0</LeadOffsetFirstSample>
         <FirstSampleBaseline>0</FirstSampleBaseline>
         <LeadSampleSize>2</LeadSampleSize>
         <LeadOff>FALSE</LeadOff>
         <BaselineSway>FALSE</BaselineSway>
         <ExcessiveACNoise>FALSE</ExcessiveACNoise>
         <MuscleNoise>FALSE</MuscleNoise>
         <LeadDataCRC32>2183351420</LeadDataCRC32>
         <WaveFormData>
+P/4//j/+P/2//b/9v/2//b/9v/2//b/9//4//n/+v/6//r/+v/6//r/+v/6//r//P/8
//z//P/8//z//P/8//z//P/8//z/+v/6//r/+v/8//z//P/8//7//v/+//7//f/8//v/
+v/6//r/+v/6//v//P/9//7/AAAAAAAAAAACAAIAAgACAAAA/v/8//r/+P/4//j/+P/5
//r/+//8//r/+v/6//r/+v/6//r/+v/7//z//f/+//v/+v/5//j/+v/6//r/+v/8//z/
/P/8//7//v/+//7//P/6//j/9v/3//j/+f/6//r/+v/6//r/+f/4//f/9v/3//j/+f/6
//j/+P/4//j/9v/2//b/9v/0//T/9P/0//b/9v/2//b/+P/4//j/+P/4//j/+P/4//f/
9v/1//T/8v/y//L/8v/z//T/9f/2//T/9P/0//T/8v/y//L/8v/0//T/9P/0//L/8v/y
//L/8P/w//D/8P/x//L/8//0//T/9P/0//T/9P/0//T/9P/z//L/8f/w//L/8v/y//L/
8v/y//L/8v/0//T/9P/0//L/8v/y//L/8P/w//D/8P/y//L/8v/y//P/9P/1//b/9v/3
//b/9f/2//X/9P/0//b/+P/7//3//v/+//7//v/8//j/9v/2//b/9v/0//T/8//z//L/
8v/y//L/8v/y//D/8P/w//D/8f/y//P/9P/z//P/8v/x//P/8v/y//L/8v/0//T/8//1
//X/9f/0//L/8//z//P/8v/x//D/7//w/+//8P/x//L/8//z//P/9f/0//T/9P/2//b/
9P/2/wIADQATABIAEQAUABsAIQAeABIA+v/d/7//n/96/2H/Wf9U/1T/Wf9g/2z/df98
/4X/k/+i/67/tP+6/8P/y//T/9v/5f/r/+7/7//w//H/8f/x//L/9f/1//T/8//y//L/
8//1//b/9//3//f/9//3//j/+P/5//r/+f/5//j/+P/2//X/8//y//X/9//4//n/+P/5
//v//P/7//v/+f/7//v/+v/6//r/+f/4//X/9P/3//j/+P/4//r/+v/5//n/+f/6//r/
+v/4//n/+f/5//v/+//6//r/+f/5//n/+//9//3//P/8//r/+v/6//3//f/8//z//f/9
//z/+v/4//n/+v/7//z//f/+////AAAAAP////8BAP///f/9//3/+v/5//j/9//4//j/
9v/2//j/+//+//////////////////7//f/8//j/+P/5//r/+v/6//n/+f/6//v//f/+
////AAACAAMAAQAAAP///v/7//v/+//7//v//P/+/////f/+//////8AAAAAAAABAP//
/v/+//7/////////AAD//wAAAAAAAAAAAAABAAEAAQABAAEAAgACAAAAAAABAP////8B
AAEAAwADAAIAAgAEAAQAAwACAAIAAQABAAIAAQAAAAAA//8BAAIAAwAFAAMAAgACAAIA
AQD///7//v8AAAAAAAD+////AAADAAQABAAEAAMAAgACAAIAAgACAAMAAwAEAAUABQAE
AAMAAgADAAQABQAEAAMAAwAEAAYABAAEAAMAAQABAAEAAQACAAIAAgABAAEAAwADAAMA
AwAEAAMAAgABAAIABAAFAAYABQADAAEAAAABAAIABAAFAAYABgAGAAYABQAEAAIAAQAD
AAMAAwADAAMAAgACAAIABQAFAAYABgAGAAUAAgABAAMAAwADAAMABQAFAAMAAwADAAMA
AgACAAIAAwADAAMABQAFAAUABQAIAAgABwAGAAQAAwADAAIAAwAEAAUABwAFAAUABgAG
AAYABgAGAAYABgAGAAYACAAJAAsACwALAAsACQAHAAkACgALAA0ADwARABIAEwARABAA
DQAMAAsACgAJAAYABgAHAAcABgAEAAQABAAEAAYABgAGAAYABgAGAAYABgAGAAYABwAH
AAcABwAGAAYABgAGAAgACAAHAAcABwAHAAYABgAHAAcABwAHAAcABwAHAAcABQAFAAcA
CAAJAAkACAAHAAUABAAGAAgACAAKAA4AFAAbACEAJgApACwAMQA1ADIAIgAIAOn/z/+x
/4z/cf9n/2D/YP9n/3D/ev+F/4z/l/+p/7b/vv/G/8z/0f/d/+n/7//1//3/AgABAAIA
AwADAAMABAAHAAcABwAHAAcACAAGAAcABwAHAAkACQAJAAkACgAKAAsADAANAA0ADAAM
AAoACQAHAAYABwAJAAoACwAHAAcACAAIAAkACQAHAAkABwAGAAYABgAGAAYABAAEAAMA
BAAEAAQABgAGAAUABQAHAAgACAAIAAYABwAHAAcACQAJAAgACAAHAAcABwAJAAkACQAI
AAgACgAKAAoADQAJAAgACAAJAAoACgAJAAgACAAIAAgACAAKAAoACgAKAAoACQAJAAsA
CwAJAAkACQAJAAkACQAJAAoACgAIAAgABQAFAAUAAwAIAAkACgALAAkACAAHAAYABAAE
AAUABgAHAAgACAAJAAcABwAIAAgABgAGAAcABwAIAAgACAAIAAUABQAFAAUABgAGAAcA
BwAGAAYABgAFAAQABAAEAAUABwAGAAYABgAGAAUABAAEAAUABgAGAAYABAAEAAUABQAD
AAMAAwAIAAgACgAKAAoACgAKAAoACwANAAwACwAKAAcABAACAAEAAAD////////+//7/
/v////7///8CAAMABAD///7//v/9//3//v///wAAAAAAAAAAAAAAAAAAAAAAAAAAAAAA
AAEAAQABAAEAAAAAAAAAAAACAAAA////////AAAAAAEAAwABAAEAAQABAP////////3/
+//7//z//f/9//3//f/8//v/+v/5//r//v8EAA4AFQAZABoAGwAeACEAJQAkABoABgDn
/8f/pf+I/3v/ef96/3r/ff+G/5L/lf+Y/6X/sf+4/77/wv/G/8//2f/l/+n/6//v//T/
9P/0//T/8//y//L/9P/z//b/9//4//r/+v/7//v/+//5//n/+f/5//f/9v/2//b/9v/1
//P/8v/2//f/9//4//b/9//3//f/9f/1//b/9v/3//f/9f/3//X/9P/0//T/9v/2//T/
9P/z//T/9P/0//T/9P/z//P/8v/y//H/8P/y//P/8//z//P/8//y//L/8//z//P/9f/0
//P/8f/w/+7/7v/u//H/8f/w//D/8f/y//L/8f/w//D/8P/w//D/7f/s/+v/6v/r/+v/
7P/v/+3/6//r/+v/6f/p/+n/6f/r/+r/5//m/+f/6f/r/+v/7P/r/+r/6f/r/+z/7f/u
/+3/7v/w//L/9f/2//b/9//2//X/9f/0//X/9v/4//n//P/8//z//P/7//v/+//7//j/
+P/5//n/+//8//3//f/6//r/+v/7//v/+v/6//r/+v/5//j/+P/7//z//P/8//r/+v/7
//v/+v/5//j/+P/5//j/+f/7//r/+f/6//n/9//3//b/9v/4//j/9//2//b/9f/1//b/
+P/4//n/+f/2//b/9v/3//f/9v/2//b/9v/1//X/9v/4//j/+P/2//X/9v/5//r/+P/4
//f/9v/4//j/+P/4//j/9//3//f/9v/2//b/9v/4//j/+P/2//f/9//4//r/+P/4//f/
9f/z//P/8//0//j/+P/3//f/9//3//f/9//4//f/9v/1//f/+P/4//j/+v/5//j/+P/1
//T/9P/z//b/9v/2//b/+P/4//f/9//3//f/9//3//f/9v/2//b/9//3//j/+P/3//f/
9f/1//f/9//3//f/9//3//X/9f/1//X/9P/0//L/8//z//P/8f/x//H/8f/z//T/9P/0
//P/8//0//T/8v/y//L/8//1//X/9P/y//L/8v/y//T/9P/0//T/9P/0//T/9P/y//L/
8v/y//L/8v/y//L/8//0//X/9v/1//T/8//y//T/9P/0//T/9f/2//f/+P/1//T/8//y
//P/9P/1//b/+P/4//j/+P/3//b/9f/0//b/9v/2//b/9v/2//b/9v/4//j/+P/4//j/
+P/4//j/9f/0//P/8v/z//T/9f/2//b/9v/2//b/9v/2//b/9v/3//j/+f/6//j/+P/4
//j/9v/2//b/9v/3//j/+f/6//r/+v/6//r/+f/4//f/9v/3//j/+f/6//r/+v/6//r/
+P/4//j/+P/6//r/+v/6//z//P/8//z//P/8//z//P/7//r/+f/4//n/+v/7//z/+v/6
//r/+v/7//z//f/+//z//P/8//z/+v/6//r/+v/6//r/+v/6//r/+v/6//r//P/8//z/
/P/8//z//P/8//z//P/8//z/+v/6//r/+v/7//z//f/+//z//P/8//z//v/+//7//v/9
//z/+//6//v//P/9//7/AAAAAAAAAAD///7//f/8//3//v///wAA/v/+//7//v8AAAAA
AAAAAAAAAAAAAAAAAgAEAAYACAAHAAkACQAJAAcABQADAAIAAQAAAAAA//8BAAAA///+
//7//P/8//7/AAAAAP7//v8BAAEAAAAAAP7//v/+//7//P/8//z//P/9//7///8AAP7/
////////AQAAAAAAAAAAAAIAAgABAP////////7/AAABAAEAAQABAAEAAQABAAMAAQAB
AAEAAAABAAEAAQADAAIAAgACAAQABgAGAAYACgATAB8AKAApACoAMQA1ADIAJgAQAPP/
2f+//57/gf91/3L/cv95/4D/iv+V/5z/of+r/7T/vP/C/8b/zf/V/93/5f/x//n//P/8
//z//P/7//z//v8CAAMABAAFAAYACAAFAAUABAADAAUABQAFAAUACAAIAAkACgAKAAkA
BwAGAAcABwAGAAYABAAFAAUABQAFAAUABgAGAAcABwAFAAcABQAEAAQABAAGAAYABAAE
AAcACAAIAAgABgAGAAUABQAIAAoACwAMAAsACwAKAAkABwAHAAYABgAHAAkACwAPAA0A
DQAMAAwADgAOAA4AEQANAAwADAANAAwADAALAAoACwAMAA0ADgAOAA4ADgAOAAwACwAL
AA0ADwANAA0ADQANAA0ADQANABAAEAAOAA4ADgAPABAADwATABMAEwATABIAEgASABIA
EAAQABEAEgAQABAADwAPAA4ADQANAAwACgAKAAsACwAKAAoACgAKAAoACwAMAA0ADQAO
ABAAEQAOAA4ADgANAA4ADgAOAA8ADwAOAA4ADgAQAA8ADgAOAA0ADgAOAA4AEAAQABEA
EQAPAA8ADwAQABAADgAOAA8ADwAPABEAEQARABEAEAAQAA4ADgANAAwADQANAA4AEAAP
AA4ADgANAA4ADgAOAA8ADQAMAAwADAANAA0ADgAQAA4ADgAOAAwADAAMAA4ADgAMAAwA
CwAKAAsADAANAA4AEAAPAA8ADwAPAA4ADQAMAAwADAAMAAoACwALAAwADgAOAA4ADQAL
AAsACwALAAwADAAMAAsACwALAAsACwALAAsACwALAAsACwAMAAwADAAOAA0ADAAMAA4A
DgAPAA8ADwAOAA0ADAAOAA4ADQANAAsACwALAAsADAAMAA0ADgANAA0ADgAOAA8ADwAN
AA0ADQANAA0ADQANAA0ACwALAAsACwAKAAoACwANAA4ADwAPAA8ADwAPAA4ADgANAAwA
CwALAAwADAAOAA4ADgAPAA8ADQAMAA4ADgAOAA4ADAAMAAwADAAKAAoACgAKAAsADAAN
AA4ADgAOAA4ADgAQABAAEAAQAA8ADgANAAwADgAOAA4ADgAQABAAEAAQAA4ADgAOAA4A
DAAMAAwADAANAA4ADwAQABAAEAAQABAAEQASABMAFAATABIAEQAQABIAFAAWABgAGgAb
AB0AHQAcABsAGAAVABMAEgARABEAEwATABIAEQASABIAEAAQABIAEgASABAADgAPAA8A
DgAQABAAEAAQABIAEgASABIAEQAQAA8ADgARABIAFAAVABMAEwASABIAEgASABQAFAAV
ABUAFQAVABMAEgASABEAEQARABEAEQASABMAEgATABMAFAAVABUAEwATABIAEgASABIA
FAAWABoAJAAvADMANgA7AEIARQBBADYAIgAGAOv/0/+x/47/ff93/3L/dv+B/4r/lP+h
/6r/sf+9/8r/0P/W/+D/5//r//P/AQAJAA0AEAATABQAFQAVABQAFAAWABUAEwATABMA
FAAXABkAGgAbABkAGQAZABkAGwAaABoAGgAbABsAGgAaABkAGQAYABgAGgAbABsAGwAZ
ABkAGgAaABsAGwAZABsAGwAaABoAGgAaABoAGAAYABcAGAAYABgAGgAaABkAGQAZABoA
GgAaABgAGQAZABkAGQAZABgAGAAYABkAGgAdABsAGwAaABoAGgAaABoAHQAbABoAGgAb
ABoAGgAZABgAGgAaABoAGgAaABoAGgAaABwAGwAbAB0AGwAZABkAGQAXABcAFwAXABwA
HAAaABoAGQAZABkAFwAbABsAGwAbABsAGgAZABgAFgAWABcAGAAWABYAFQAVABcAFwAY
ABgAFwAWABYAFQAWABYAFgAWABUAFQAVABUAFAAUABUAFQAXABgAGQAZABYAFgAWABcA
FwAWABYAFgAWABUAFAAUABUAFgAWABYAFgAWABcAFwAYABkAGgAcABoAFgAUABMAEQAR
ABMAEwATABMAEgASABMAFAAUABQAFAAVABUAFAAWABYAFgAWABYAGAAYABkAGwAdAB0A
HQAbABsAGgAaABoAFwAVABMAEAAQABAAEQAQAA4AEAAQABAADwAQABIAEwASABIAEgAS
ABIAEgASABIAEAAQABAAEAARABIAEwAVABIAEQAQAA4ADgAOAA4AEAAQAA8ADwAPAA8A
DgAOAA8ADQANAA0ADQAOAA8AEAAPAA0ADQAOAA8AEQARABEAEAAOAA4ADgAQABYAHAAi
ACkAKwAuADUAQABDADkAKAAOAPD/2f+9/5v/hv9//3n/dv9+/4f/kP+a/6P/rv+9/8n/
zv/S/9b/3v/n//H//f8HAAkACQAIAAkACgALAAsADQAOABEAEQAQAA8ADgAOAA4ADwAP
AA8ADQANAA0ADQANAAwADAAMAA8ADwAOAA4ADwAPAA4ADgALAAsACgAJAAkACwAOABAA
EAAPAAwADQAPAA4ADgAOAA0ADAAJAAgACgAMAA0ADgANAAwACgAJAAcACAAIAAgACAAJ
AAkACQAJAAkACAAIAAcABwAHAAkACwALAAoACgAJAAgABwAJAAcABgAGAAcACgAKAAkA
CAAIAAgACAAIAAYABgAGAAYABAADAAMABQAHAAUABQAFAAcABwAHAAcABgAEAAAA/v8A
AAEAAgABAAEAAQABAAEAAwAEAAUABgAEAAQABQAGAAcACAAIAAkACwALAAwADAAKAAoA
CwALAAoACgAKAAoACQAJAAkACQAKAAoACwALAAkACgALAAsACgAKAAoACwAMAAwADQAO
AAwACwAKAAoACgAKAAkACAAKAAoACwALAAkACQAJAAoACgAIAAgACQAHAAcACQAJAAcA
BwAGAAYACAAIAAcABgAEAAMAAwAEAAQABAAFAAUABAAEAAQABQAHAAYABgAGAAYABQAF
AAYABAAEAAQAAgACAAIABAAEAAUABgAGAAYABgAGAAYABgAEAAMAAwADAAIAAgACAAIA
BAAEAAQAAgABAAEAAgAEAAQABAADAAEA////////AAAAAAAA//////3//f/9//3/AQAD
AAUABwAFAAQAAgAAAAAA///+//7/AAAAAAEAAQAEAAQABAAEAAIAAgABAAEA////////
//////7//v/+/wEAAQACAAIAAwADAAEAAQD//////////wEAAQD/////AQABAAAAAAAA
AAEAAQABAAMAAwADAAMAAgACAAEAAAD+//3//f/8////AAABAAMAAQABAAIAAgACAAIA
AgAAAAAAAAAAAAAAAAAAAAAAAwAEAAUABgADAAIAAQAAAAIAAgACAAIAAgACAAIAAgAE
AAQABAAEAAMAAgABAAAAAQACAAMABAACAAIAAgACAAIAAgACAAIABAAEAAQABAAEAAQA
BAAEAAIAAgACAAIAAwAEAAUABgAFAAQAAwACAAIAAgACAAIABQAGAAcACAAHAAYABQAE
AAQABAAEAAQABgAGAAYABgAFAAQAAwACAAUABgAHAAgABwAGAAUABAAGAAYABgAGAAgA
CAAIAAgACAAIAAgACAAIAAgACAAIAAcABgAFAAQABAAEAAQABAAFAAYABwAIAAoACgAK
AAoACAAIAAgACAAHAAYABQAEAAcACAAJAAoADAAMAAwADAAMAAwADAAMAAoACgAKAAoA
CAAIAAgACAAGAAYABgAGAAcACAAJAAoACAAIAAgACAAJAAoACwAMAAoACgAKAAoACgAK
AAoACgALAAwADQAOABAAEAAQABAAEgASABMAFQAVABUAFQATAA8ADgAOAA4ADwAPAA8A
DgAMAAoACQAGAAkADAANAA4ACwAKAAoACQAKAAoACgAKAAsADAANAA4ADQAMAAsACgAI
AAgACAAJAAsACwALAAoADAAMAAwADgAMAAsACwALAAkACAAIAAkACgALAAwADQAPAA8A
DwANAAwACwALAAsACQAJAAkACAAJAAoACwAOAA4AEAAWAB0AIwAoACkALAAxADsAQAA8
ACwAEwD1/9v/vv+d/4n/iP+G/4f/jv+W/5//pP+p/7H/vP/E/8j/zP/T/9v/4//r//P/
/f8CAAMABAAFAAUABQAGAAkACQALAAsACwAMAAwADQANAA0ACwALAAsACwALAAoACgAK
AAsACwAKAAoADQANAAwADAAMAA0ADQANAAkACQAKAAoACwALAAkACwANAAwADAAMAAoA
CgAIAAgACwAMAAwADAAOAA4ADQANAAsADAAMAAwADAANAA0ADQALAAsACgAKAAsACwAL
AA0ADQANAAwADAAMAAwADAAPAA0ADAAMAA0ADAAMAAsACgAKAAoACgAKAAwADAAMAAwA
DAALAAsADQALAAkACQAJAAsACwALAAsADgAOAAwADAANAA0ADQALAAsACwALAAsADgAO
AA4ADgAKAAoACwAMAAoACgAJAAkACQAJAAoACgAHAAYABgAFAAgACAAIAAgABwAHAAcA
BwAIAAgACQAJAAgACAAIAAcACQAKAAsADQAMAAoACQAIAAoACQAIAAgABwAIAAgACAAK
AAoACwALAAkACQAJAAoACgAIAAgACQAJAAkACwALAAkACQAIAAgACgAKAAkACAAFAAMA
AgACAAMABAAGAAcAAwACAAEAAQACAAIAAwAEAAQAAwADAAQABgAGAAYABAACAAIABAAE
AAQABAADAAIAAAAAAAAAAAACAAEAAQABAAMABAAFAAYAAwACAAEA/v//////AAACAAEA
AAD+//v/+v/7//z//v8AAAAA/////wEAAQABAAEAAwADAAMAAwACAAIAAQAAAAIAAQAA
AAAA///+//7//f/+//7//v/+////AAAAAAEAAQABAAEAAQAAAP7//f/8//////8AAAAA
//////3//f/9//3//f/9///////9//3//f/9//z//P/+//////////7//f/8//v//f/+
//7//v//////AAAAAP3//P/7//v//f///wAAAAAAAAAAAAD+//7//v/+//7//v/+//7/
/v/+//7//v/9//z/+//6//v//P/9//7//v/+//7//v/8//z//P/8//7//v/+//7//f/9
//7//f/9//3/+//5//3/AAADAAcACQAJAAgABwAGAAYABAAEAAUABAADAAAA/v//////
/v/9//z/+//6//z//P/8//z//P/8//z//P/8//z//f/9//v/+//6//r//P/8//7//v/9
//3//f/9//r/+v/7//v/+//7//v/+//7//v/+f/5//f/+P/5//n/+v/7//v//P/6//r/
/P/8//7/AgALABUAGgAbAB4AIwApACgAHgAIAOn/y/+v/5D/df9n/2b/ZP9n/27/eP+B
/4r/kf+b/6b/sP+2/77/xf/L/9H/1//h/+f/7P/u//D/8v/z//b/+P/8//3//f/9//3/
/v/8//3//f/9//v/+//7//v/+//6//r/+v/9//3//P/8//7//////wAA//////7//f/7
//v//P/8//3//f/7//3//f/8//z//P/+//7//P/8//v//P/8//z//v/+//3//f/7//z/
/P/8//7//////////f/9//z//P/5//n/+f/7//v/+//6//r//P/8//z////7//r/+v/7
//r/+v/5//j/+P/4//j/+P/5//r/+//8//r/+f/5//v//f/7//v/+//7//v/+//7//z/
/P/6//r/+f/5//n/9//5//n/+f/5//r/+v/6//r/+v/6//v//P/5//j/9v/1//j/+f/7
//z/+v/6//v/+//+//7//v/+//v/+//7//v/+v/6//v/+//5//r/+//7//r/+v/6//v/
+//6//r/+v/6//n/+P/4//n/+v/6//r/+f/4//j/9//4//n/+v/8//z/+v/6//v/+//7
//3//f/8//v/+f/4//r/+v/5//j/+v/5//n/+v/4//j/+f/5//j/+P/4//n/9//2//b/
9v/2//f/+P/6//r/+v/6//j/+P/5//v//f/9//3/+//8//z//f/+//7//f/8//r/9//2
//b/9P/y//T/9P/0//T/9P/1//X/9v/2//b/9v/1//T/8//y//P/9P/1//b/9f/0//P/
8//1//X/9f/0//L/8v/y//T/8v/x//H/8f/y//L/8//1//X/9f/1//X/9P/z//L/7//w
//H/8//1//P/8//z//L/8P/w//D/8v/y//T/+v8DAA0AFAAXABwAIQAhABoADAD0/9f/
t/+V/3b/Z/9f/1r/XP9j/2z/dv9//4j/kf+d/6j/sv+6/77/xf/P/9n/3//j/+f/6v/s
/+7/8P/x//D/8P/y//H/8//z//P/9P/2//f/9//3//X/9f/1//X/8//y//L/8v/x//H/
8P/w//P/8//y//L/9P/1//X/9f/x//H/8v/y//b/9//2//n/9v/0//P/8v/y//L/8P/w
//P/9P/0//T/8v/y//H/8f/x//L/8v/y//H/8f/w/+//8P/x//H/8v/v/+//7//x//L/
8//z//T/8//y//H/8//x//D/8P/x//P/9P/0//T/9P/0//T/9P/y//D/7v/s/+7/7f/t
/+//8P/v//D/8f/v/+//7//v//D/8P/u/+7/7f/t/+3/6//v/+//7//v//D/8P/w//D/
8P/w//H/8v/0//T/8//z//P/8//0//T/9v/2//f/9//4//j/+P/4//r/+//8//3//f/+
/wAAAQD//wAAAQABAAIAAgACAAMAAwACAAIAAgAEAAMAAgACAAEAAgACAAIAAgACAAMA
AwABAAEAAQACAAQAAgACAAMAAgABAAIAAQAEAAUABQAGAAQABAADAAIAAAD/////AAAC
AAIAAwADAAAAAAAAAAEAAQAAAAAAAAD+//3//f/+/wAAAgAEAAQAAQAAAAEAAAABAAIA
AgACAAIAAgACAAIAAAD////////+//7//v/+////AAABAAAA/////wAAAgACAAIAAQD/
//v/+//7//z//P/8//v/+//8//3//v///wEAAQABAAEAAAAAAP///v8AAP///v/+/wAA
AAABAAEAAAAAAAAAAAD+//7//f/9//7///8AAAEA///+//7//v/9//3//v/+/wIAAwAC
AAMAAgABAAAA/////////f/9/wAAAQABAAIAAAABAAEAAQAAAP///v/9/wAAAAD///7/
/////wAAAAD+//7//v///wEAAQAAAAIAAgACAAIAAQAAAP///v/+//7//v/+//7//v/+
//7///8AAAEAAgABAAAA///+//7//v/+//7//P/8//z//P/+//7//v/+//z//P/8//z/
//8AAAEAAgAAAAAAAAAAAAAAAAAAAAAA/v/+//7//v/8//z//P/8//3//v///wAA///+
//3//P/+//7//v/+/wAAAAAAAAAA///+//3//P/9//7///8AAP7//v/+//7/AAAAAAAA
AAD///7//f/8//3//v///wAA///+//3//P/+//7//v/+//v/+v/5//j/+//8//3//v/+
//7//v/+/wAAAAAAAAAAAgACAAIAAgABAAAA///+////AAABAAIAAgACAAIAAgABAAAA
///+/wAAAAAAAAAAAgACAAIAAgABAAAA///+//7//v/+//7/AQACAAMABAACAAIAAgAC
AAAAAAAAAAAAAgACAAIAAgACAAIAAgACAAIAAgACAAIABAAEAAQABAAFAAYABwAIAAgA
CAAIAAkADQANAA0ADQAKAAcABQAEAAIAAwADAAMAAgABAAAAAAAAAAAAAgACAAIAAAAA
AAEA///+//7//v///wAAAQACAP///v/9//z///8AAAEAAgAFAAUABQAFAAEAAAD///7/
AQACAAIAAwAFAAUABAAEAAUABQAFAAUAAwADAAMAAwAEAAUABgAIAAkACQAJAAkACAAI
AAgACAAKAAoADAASABsAJQAoACsAMAA3AD0APAAuABQA9//b/7//nv+F/3n/dP92/3//
hv+O/5n/oP+l/6//vP/C/8j/0P/X/93/4//t//v/AwAAAAMABAAFAAUABQAGAAkACQAL
AAsACwAMAAwADQANAA0ADQANAA0ADQAMAAoACQAIAAoACwALAAwACwALAAoACgAMAA0A
DQANAAsACwAMAAwACwALAAkACwANAAwADAAMAAoACgAIAAgACQAKAAoACgAKAAoACQAJ
AAwADgAPABAADgANAAsACQALAAsACgAKAAkACQAJAAsACwALAAoACgAMAAwADAAPAA0A
DAAMAA0ADQAMAAoACAAJAAoACwAMAAwADAAMAAwADAALAAsADQAOAA0ADgAPAA4ADQAM
AAsAEAAQAA4ADgANAA0ADQALAA0ADQANAA0AEAAQABAAEAAMAAwADQAOAA0ADAAKAAkA
CgALAA0ADgAMAAwADQANAA4ADgAOAA4ACwALAAsACwAMAAwADQANAA8AEAARABEADgAO
AA4ADwANAAwADAAMAAwACwAKAAoADAAOAA8AEAAQABAAEQARABEAEQARABIAEgAQABAA
EQANAA==
         </WaveFormData>
      </LeadData>
      <LeadData>
         <LeadByteCountTotal>10000</LeadByteCountTotal>
         <LeadTimeOffset>0</LeadTimeOffset>
         <LeadSampleCountTotal>5000</LeadSampleCountTotal>
         <LeadAmplitudeUnitsPerBit>4.88</LeadAmplitudeUnitsPerBit>
         <LeadAmplitudeUnits>��V</LeadAmplitudeUnits>
         <LeadHighLimit>2147483647</LeadHighLimit>
         <LeadLowLimit>268435456</LeadLowLimit>
         <LeadID>V2</LeadID>
         <LeadOffsetFirstSample>0</LeadOffsetFirstSample>
         <FirstSampleBaseline>0</FirstSampleBaseline>
         <LeadSampleSize>2</LeadSampleSize>
         <LeadOff>FALSE</LeadOff>
         <BaselineSway>FALSE</BaselineSway>
         <ExcessiveACNoise>FALSE</ExcessiveACNoise>
         <MuscleNoise>FALSE</MuscleNoise>
         <LeadDataCRC32>1188838688</LeadDataCRC32>
         <WaveFormData>
RABEAEQARABDAEIAQQBAAD4APgA+AD4APAA6ADgANgAzADAALQAqACgAJgAkACIAHgAc
ABoAGAAWABQAEgAQAA8ADgANAAwACgAKAAoACgAJAAgABwAGAAQABAAEAAQAAgACAAIA
AgACAAIAAgACAAAAAAAAAAAAAgACAAIAAgAEAAQABAAEAAEAAAD///7//v/+//7//v/+
//7//v/+//7//v/+//7//v/+//7//v/+//7//v/+//z//P/8//z//v/+//7//v/9//z/
+//6//j/+P/4//j/+P/4//j/+P/2//b/9v/2//j/+P/4//j/9//2//X/9P/2//b/9v/2
//X/9P/z//L/8P/w//D/8P/w//D/8P/w//D/8P/w//D/8v/y//L/8v/w//D/8P/w/+7/
7v/u/+7/8P/w//D/8P/u/+7/7v/u/+z/7P/s/+z/7P/s/+z/7P/s/+z/7P/s/+r/6v/q
/+r/6v/q/+r/6v/q/+r/6v/q/+j/6P/o/+j/6P/o/+j/6P/m/+b/5v/m/+b/5v/m/+b/
5P/k/+T/5P/k/+T/5P/k/+L/4v/i/+L/5P/k/+T/5P/k/+T/5P/k/+T/5P/k/+X/5v/m
/+X/5f/m/+b/5//m/+f/6f/r/+z/7v/u/+3/7f/s/+v/6//r/+3/7P/s/+z/6v/q/+n/
6P/n/+f/5//n/+X/5f/l/+T/4//j/+L/4v/i/+L/4v/i/+T/5P/k/+P/4//j/+P/4//k
/+T/5P/k/+T/5P/l/+X/4v/i/+H/4f/j/+P/4//j/+P/4//j/+P/4//j/+P/4v/i/+X/
5f/l/+v/9P/6/wAADAAjAD4ATgBYAGIAXwBOAD4AJgD9/9D/sv+c/4T/b/9h/07/Nv8s
/z3/V/9r/37/jP+X/6L/r/+7/8n/1//e/+D/4P/k/+X/5f/k/+X/5v/n/+f/5//o/+n/
6//s/+7/7//w//D/8P/v//D/8P/w//P/8v/y//H/8f/x//D/8P/y//P/8//1//j/9v/2
//b/9//4//j/9//3//f/9//4//j/9//3//f/+P/5//v/+//7//z//P/8//z//f//////
//8AAAEAAQABAAEAAwADAAMABAAEAAUABwAJAAkACQAJAAoACgAMAA0ADQANAA0ADgAP
ABAAEQATABUAFQAXABgAGgAdACAAIAAgACAAIQAhACIAJAAkACQAJgAmACYAJgAnACgA
KAArADAAMgAyADEAMQAxADIAMwAzADIAMgAzADMAMgAxADAALQAqACcAJQAkACAAHAAa
ABoAGAAYABgAFQATABAADQAKAAcABAAAAP7//f/9//z/+//6//j/9v/4//j/9//3//X/
8//y//L/9P/z//P/8//z//P/8//0//T/8//z//L/9P/0//T/9P/1//T/8//y//L/8v/z
//T/9f/1//X/9f/2//b/9v/3//b/9P/z//P/9P/1//b/9v/2//b/9v/4//j/+P/4//r/
+f/4//f/8//1//X/9P/z//T/9v/4//n/9//2//X/9P/x//D/7//t/+7/8P/x//L/8f/u
/+v/6f/p/+n/6P/m/+b/5v/n/+j/6P/o/+b/5v/n/+f/5//n/+f/5//k/+T/5f/l/+X/
5f/j/+P/4//j/+X/5f/o/+j/5v/m/+X/5f/n/+X/5f/l/+b/5f/l/+f/5v/m/+b/5v/m
/+b/5v/m/+X/5f/l/+b/5//n/+b/5v/m/+b/5v/m/+b/5v/n/+j/6P/o/+j/5v/o/+j/
5//n/+n/6v/r/+r/6v/q/+v/6//r/+3/7f/s/+z/6//r/+v/6//q/+v/7v/q/+v/7P/u
/+7/7v/u//D/8P/w//D/7//x//L/8v/z//P/8v/y//L/9P/3//r/+v/8//z/+//7//r/
+f/5//v/+//6//r/+P/4//j/9//0//P/8//z//H/8f/x//H/8v/x//H/8P/y//L/8v/y
//L/8v/y//L/8f/x//H/8f/x//L/8v/y//T/9P/0//X/9f/0//T/8//1//X/9f/1//P/
8//z//P/8//z//P/8//y//b/9//3//n/+/8AAAgAEgAiADkAUgBkAHAAegB3AGoAXgBK
AB8A8P/S/7r/oP+L/3v/Zv9M/0D/Uf9v/4P/kv+g/6//vP/J/9X/3//r//T/+P/4//z/
/f/9//7///8AAAEAAQABAAIAAwABAAIABAAFAAcACAAJAAkACQAKAAsADwAOAA4ADQAN
AA0ADAAMAA4AEQARABMAFgASABIAEgATABIAEgARABEAEQARABIAEgARABEAEQASABUA
FwAXABcAGAAYABgAGAAXABkAGQAZABoAGwAbABsAHAAfACAAIQAiACIAIwAlACUAJQAl
ACUAJwAoACsALQAtAC0ALQAuAC0ALgAvADEAMgAxADIAMgA2ADkAPAA8ADwAPAA9AD0A
PwBCAEMARABIAEgASABIAEsATABMAE8AUQBSAFEATwBQAE8ATwBPAE8ATgBOAE8ATgBO
AE4ATgBNAEoARwBFAEQAQAA8ADoANQAyADEAMAAtACsAKAAlACMAIQAfABwAGAAXABcA
FgAVABQAEgAQAA4ADgANAA0ADwANAAwADAAMAAsACwALAAoACwAMAA4ADAALAAsACgAM
AAwADgASABIAEgASABIAEgARABEAEgASABIAEwATABIAEAAOAA4ADwANAAwADQAMAAsA
CwAKAAkACwALAAsACgAJAAgABwAGAAYABgAGAAcABQAFAAUABQAHAAYABQAFAAQABAAE
AAQAAgACAAIAAgACAAEAAQABAP////8AAAAAAAAAAAAAAAABAAEAAAAAAP//////////
/P/7//r/+f/7//v/+//7//n/+P/4//n/+f/5////BgAIAAgAFAAvAEgAXABsAH4AgQBw
AFYANgAHAN7/wv+o/4z/ef9r/1T/Ov88/1n/df+F/5T/pP+v/7r/yf/X/9//4f/i/+b/
5P/o/+n/6f/q/+v/7P/t/+//7//w//H/8P/w//H/8f/w//D/8P/v/+z/7P/s/+//7v/u
/+3/7f/u/+7/7//y//D/7//w//L/8v/y//L/8//y//L/8f/x//P/8//0//T/8//z//P/
9P/z//X/9f/1//X/9P/z//L/8f/z//P/8//2//f/9//3//f/+f/5//n/+v/6//v//f/+
//3//P/7//7//v8AAAEAAgADAAQABgAJAAoACwANAA8ADwARABIAFgAZABwAHAAaABoA
GwAbAB4AIAAgACAAIAAgACAAIAAfACAAIAAjACMAJAAjACEAHQAbABoAGQAYABYAFQAV
ABEADgALAAgABAAAAPz/+f/3//L/7f/q/+r/6P/o/+j/5f/l/+T/4//j/+H/3//c/9j/
1//X/9b/1v/W/9X/1P/U/9T/0//T/9P/0f/Q/9D/0P/P/8//z//Q/9H/0v/U/9L/0f/R
/9D/zv/O/87/zv/Q/9D/0P/Q/83/zP/M/8z/zf/N/83/zf/M/8z/zP/N/8v/yv/K/8v/
zP/N/87/zv/N/8z/y//M/8r/yv/K/8z/yv/K/8r/x//I/8n/yf/J/8r/yv/K/8n/yP/I
/8j/yP/J/8r/y//L/8n/yv/K/8r/zP/K/8j/x//K/8v/y//K/8r/yv/L/8z/y//K/8f/
xv/H/8f/x//H/8f/x//E/8T/x//H/8f/x//H/8f/x//H/8b/xf/H/8b/xv/G/8X/xf/F
/8P/w//D/8T/w//D/8X/xf/E/8P/wv/C/8L/wv/C/8P/w//D/8T/w//D/8L/wv/C/8L/
wv/C/8D/wP/B/8L/wv/C/8L/wP/A/8D/v/+//8D/wP/A/77/vv++/7//v//B/8P/w//C
/8L/wf/B/8H/wP++/77/wP/A/7//vv++/77/vv++/8D/wP/A/8D/wP/A/8D/wP+//77/
vf+8/7z/vP+8/7z/vP+8/7z/vP++/77/vv++/77/vv++/77/wP/A/8D/wP++/77/vv++
/77/vv++/77/wP/A/8D/wP+//77/vf+8/77/vv++/77/wP/A/8D/wP/A/8D/wP/A/8L/
wv/C/8L/wf/A/7//vv++/77/vv++/8D/wP/A/8D/wP/A/8D/wP/C/8L/wv/C/8D/wP/A
/8D/wP/A/8D/wP/C/8L/wv/C/8T/xP/E/8T/wv/C/8L/wv/E/8T/xP/E/8b/xv/G/8b/
xf/E/8P/wv/C/8L/wv/C/8T/xP/E/8T/xv/G/8b/xv/E/8T/xP/E/8b/xv/G/8b/xv/G
/8b/xv/I/8j/yP/I/8b/xv/G/8b/xv/G/8b/xv/I/8j/yP/I/8j/yP/I/8j/xv/G/8b/
xv/I/8j/yP/I/8j/yP/I/8j/yP/I/8j/yP/K/8r/yv/K/8r/yv/K/8r/zP/M/8z/zP/M
/8z/zP/M/8z/zP/M/8z/yv/K/8r/yv/K/8r/yv/K/8z/zP/M/8z/yv/K/8r/yv/M/8z/
zP/M/8z/zP/M/8z/zf/O/8//0f/T/9T/1P/V/9T/0v/R/87/0P/R/9L/0v/W/9b/1f/V
/9b/1f/V/9X/1f/U/9T/1P/W/9b/1f/U/9P/0//T/9P/0f/R/9H/0P/R/9H/0P/Q/9D/
0P/Q/9D/0v/S/9L/0f/R/9H/0f/R/9D/0P/Q/9D/0f/S/9T/1f/W/9b/1f/V/9X/1f/V
/9X/1f/V/9X/1f/T/9P/0//S/9T/1f/X/9f/2//m//T//P8EABUALAA+AEYASgBBACgA
EAD4/83/nP9+/3D/Zv9d/1f/Tv84/yr/Mf9H/1v/aP90/4P/kP+d/6n/tf/D/9D/0v/R
/9T/1P/T/9b/1//Y/9n/2v/b/93/3//e/97/3//f/+D/4P/g/9//4f/i/+P/5//l/+T/
4v/h/+P/4v/i/+T/4//j/+X/6P/m/+b/5v/n/+j/6P/n/+f/6f/p/+r/6v/p/+n/6f/q
/+v/7f/t/+3/7P/s/+z/7P/u//H/8v/z//P/8//y//H/8//1//X/9f/0//T/9f/3//f/
9//3//f/+v/6//z//f/7//v/+//8//3//v///wEAAQABAAMABAAFAAcACQAIAAgACAAJ
AAkACgAMAAwADAAQABAAEAAQABMAFAAUABcAGQAaABkAFwAZABkAGgAbABsAGgAaABsA
HAAcABwAHAAeABwAGgAZABgAFgAUABQAFQAUABUAFgATABMAEgARABEADwANAAoACgAJ
AAkACAAGAAQAAQD+//7//v/9//3//f/7//r/+v/4//f/9//3//b/9//4//r/+v/5//n/
+P/2//b/9v/2//b/9v/2//b/9v/2//f/+P/7//v/+//7//j/+P/4//n/+v/6//v//f/9
//3//f/8//z//P/8//7//P/8//z//v/8//z//P/5//r/+//7//v//P/8//z/+//8//z/
/P/8//z//P/8//v//f/+//7//v/+//z/+v/5//v/+//6//j/+P/4//n/+v/7//z/+//8
//n/+f/5//n/+f/5//b/9v/3//f/9//3//f/9//3//f/9//3//r/+v/4//j/9//3//j/
9//4//n/+P/3//f/+f/6//r/+v/6//n/+P/3//b/9v/3//j/+v/5//n/+P/4//r/+v/6
//r/+P/4//n/+v/4//j/+P/2//r/+v/5//n//P/8//z/+v/8//z//f/9//7////+//z/
+v/5//n/+f/6//j/+P/6/wAA///8//z//P/8//z/+v/6//r/+v/6//r/+v/6//r/+v/6
//r/+v/6//r/+v/7//z//f/+//7//v/+//7//f/8//v/+v/8//z//P/8//z//P/8//z/
/v/+//7//v/8//z//P/8//7//v/+//7/AAAAAAAAAAAAAAAAAAAAAAAAAAAAAAAAAwAF
AAYABgAHAAcABgAGAAQABAAFAAYABgAIAAgABwAFAAQAAwADAAMAAwACAAIABAAEAAQA
AwAAAP///////wAAAQACAAMAAQD///7//P/+//7//v/+//7//v/+//7//f/9//3//f//
/wAAAAAAAAAAAAAAAAEAAAD+//3/+//8//3//v////3//f/9//3////////////+//7/
//8BAAEACQASABgAIgA2AE8AZABuAHYAeABxAGAAUAAyAAMA3v/I/7T/nv+N/33/Zv9S
/1L/Z/99/5H/nv+s/7v/yP/P/9v/6//3//z//P/+/wIAAwADAAIAAwAEAAUABwAHAAgA
CQAKAAwADwARABEAEAAPAA0ADgAOAA4AEQASABIAEQARABMAEgASABQAFQAVABcAGgAW
ABYAFgAXABYAFgAVABUAFwAXABgAGAAYABkAGgAcABwAHQAcABsAHAAcABwAHAAdAB8A
HwAfACIAIwAjACMAIwAlACUAJQAoACgAKQArACsAKwArACsALAAsAC4ALwAvAC8ALwAw
AC8AMAAxADMANQA1ADcAOAA5ADsAPQA8AD0APgBAAEEAQgBEAEQARABGAEYARgBGAEoA
TABNAFEAUgBSAFAATQBPAE8AUABRAFMAUgBSAFMAUQBQAE8ATgBNAEoARwBFAEQAQAA8
ADoAOQA2ADUANAAwAC8ALQArACcAIwAfABoAGAAXABcAFgAXABYAFAASABAAEAAPAA8A
DwANAAwADAAMAAsACwALAAkACQAJAAoACwALAAwADAAMAAwADAAMAAsACgAJAAgACAAI
AAkACgALAAsACwALAAoACgAKAAsACwAMAAwACwAOAA4ADgAOAA4ADgAPABEAEgAQABEA
EQAQABIAEAAQABEAEAAOAA4ADAALAAsACgAJAAcABwAHAAYACAAIAAgACAAHAAYABQAF
AAUABQAFAAUABQAEAAMAAwAEAAQABAAEAAIAAgACAAIAAAD///////8BAAEAAgACAAIA
AgACAAIAAQABAAAAAAD///////////////////////////////////7//v///wEAAwAH
AAoADgAYADAAUQBqAHgAhgCOAIcAfABmADwADwDu/9D/sP+Y/4X/bf9O/0b/Xv95/43/
n/+u/7r/xf/S/+H/8f/9/////P/6//v/AAACAAMABAAFAAYABwAHAAcACAAJAAgACAAJ
AAkADAAMAAwACwAJAAgABwAJAAwADAALAAsADQAMAAwADgAOAA0ADgAQABAAEAAQABEA
EAAQAA8ADwAQABEAEwAUABEAEQARABIAEwAVABUAFQAWABYAFgAWABUAFwAXABcAGgAb
ABsAGwAdAB8AHwAfACAAIAAhACMAIwAjACMAIwAlACYAKQArACkAKQApACoALAAuADAA
MwA3ADcAOQA6ADoAPQBAAEAAQgBCAEMAQwBGAEgASABIAEwATABMAEwASwBMAEwATwBP
AFAATwBNAEoASQBJAEkASABGAEUARQBDAEAAPQA6ADUAMAArACcAJAAgABwAGgAZABYA
FQAUABIAEQAPAA0ADQALAAkABgAGAAUABQAEAAQABAADAAIAAgACAAEAAQAEAAMAAwAE
AAQAAwADAAMAAwADAAMABAADAAMABAAEAAQABAAEAAQABQAEAAMAAgADAAIAAgACAAEA
AQABAAEAAgACAAIAAwABAAAAAAABAAAAAQACAAIAAQAAAP//AAAAAAAAAAACAAIAAgAC
AP////////7//f/8//z//P/7//z//P/8//z//v/+//7//f/8//z/+//6//r/+P/2//X/
+P/5//n/+P/2//b/9//4//r/+v/4//j/9f/1//X/9f/3//f/9P/0//P/8//z//P/9v/3
//j/+f/3//f/+v/6//f/9v/0//P/9v/1//b/9//4//f/9//5//n/+P/3//b/9v/2//b/
9v/z//P/8//0//X/9f/0//T/9P/0//T/9P/0//T/9f/2//b/9v/2//T/9v/2//X/9f/2
//b/9v/0//L/8v/z//P/8//1//X/9P/0//P/8//z//T/8v/y//T/8v/z//L/8v/y//L/
8v/w//D/8P/w//L/8v/y//L/8v/y//L/8v/y//L/8v/y//D/8P/w//D/8P/w//D/8P/u
/+7/7v/u/+7/7v/u/+7/8P/w//D/8P/u/+7/7v/u//D/8P/w//D/7v/u/+7/7v/w//D/
8P/w/+7/7v/u/+7/7v/u/+7/7v/s/+z/7P/s/+z/7P/s/+z/7v/u/+7/7v/t/+z/6//q
/+z/7P/s/+z/7P/s/+z/7P/r/+r/6f/o/+j/6P/o/+j/6P/o/+j/6P/m/+b/5v/m/+j/
6P/o/+j/5v/m/+b/5v/n/+j/6f/q/+v/7P/t/+7/7v/u/+7/7v/w//D/8P/w//D/8P/w
//D/8P/w//D/8P/w//D/8P/w//L/8v/y//L/9P/0//T/9P/2//b/9v/2//j/+P/4//j/
9//2//X/9P/0//T/9P/0//b/9v/2//b/9v/2//b/9v/0//T/9P/0//T/9P/0//T/9P/0
//T/9P/0//T/9P/0//T/9P/0//T/9v/3//n/+v/6//v/+//6//j/9v/2//f/+P/4//r/
+v/4//f/9f/z//T/9f/2//b/9f/0//P/8v/y//L/8v/z//X/9f/1//X/8//y//H/8f/w
//D/8P/w//D/8P/w//D/8P/v/+//7//v/+//8P/w/+//7v/t/+z/7//v/+7/7v/v/+//
7//v/+7/7f/s/+v/7f/t/+3/7f/r/+r/6v/r/+n/7f/v//j/AgAMABIAHQAyAEoAWABe
AF8AVAA4AB4A+//E/5b/fv9w/2P/Y/9i/1b/RP89/0v/Yf9y/3z/h/+W/6X/s/+//8v/
1v/e/9//5P/m/+f/6P/p/+r/6//t/+3/7v/v/+//8P/y//P/8v/y//L/8f/v/+7/7f/v
//P/9P/0//X/9//2//b/+P/3//f/+f/8//n/+P/3//f/+v/6//n/+f/5//n/+v/6//r/
+//8//7///8BAAEAAQACAAIAAgACAAEAAwADAAMAAgADAAMAAwAFAAcABwAHAAYABgAH
AAkACgAJAAgABwAGAAYACAAJAAsACwALAAwADQAOAA8AEQASABEAEgASABEAEwAVABQA
FAAUABUAFQAYABoAGgAaABwAHAAcABwAHwAgACAAIwAjACQAIwAhACIAIQAhACEAIwAi
ACIAIwAiACIAIgAiACIAIAAeAB0AHQAaABcAFgAVABQAFQAWABcAFwAWABUAEQAPAA0A
CgAKAAkACQAIAAUABAACAAAAAAAAAP/////9//v/+v/6//r/+f/5//n/9//3//f/+P/3
//f/+P/4//j/+P/4//j/+P/4//j/+P/4//j/+f/6//n/+f/5//n/+v/6//r/+//5//j/
+P/5//r/+//8//z/+f/4//f/+P/6//r/+v/8//r/+v/6//f/+v/7//v/+//8//z//P/7
//r/+v/6//r/+v/6//r/+f/5//r/+v/6//3//P/7//v/+v/5//f/9P/2//b/9//4//b/
9v/0//T/8//z//P/8//2//f/9f/2//X/9f/1//X/9f/1//X/9f/0//P/9f/0//T/9P/z
//P/8v/v/+7/7f/u/+3/7f/v//L/8v/y//L/8P/w//D/8P/v/+//7//w//H/8f/w//D/
8P/w//D/8P/y//L/8//0//L/8v/y//D/8v/y//H/8f/y//L/8v/w//D/8P/x//H/8//1
//X/9P/0//P/8//z//L/8P/w//L/9P/z//L/8v/y//L/8v/x//D/7//u/+7/7v/u/+7/
8P/w//D/8P/v/+7/7f/s/+z/7P/s/+z/6v/q/+r/6v/o/+j/6P/o/+b/5v/m/+b/5f/n
/+j/6P/p/+n/6P/o/+n/6v/s/+7/7v/w//D/7//x//D/7//v/+//7//u/+7/7v/u/+7/
7f/q/+n/6f/p/+n/6f/p/+n/6v/p/+n/6P/o/+j/6P/o/+b/5v/m/+b/5//n/+f/5//p
/+r/6v/q/+r/6v/q/+v/7f/s/+z/6//p/+n/6f/p/+n/6f/p/+n/6v/r/+z/7f/s/+z/
7f/t/+3/8f/4/wQACgASACMAPABSAF4AYgBhAFAAPAAqAAcA1v+0/6D/iv93/23/Xv9K
/zr/P/9V/2v/fv+M/5n/pv+x/7v/xf/T/97/5P/n/+z/7v/v//H/8//1//f/9f/1//b/
9//1//b/+P/5//n/+P/3//X/9f/2//f/+//8//z/+//7//z//P/9/wAA/v/9//7/AAAA
AAAAAAABAAIAAgABAAEAAQABAAIAAgACAAMABAAGAAYABwAGAAUABwAIAAkACgAJAAsA
CwALAA4ADwAPAA8ADQAPAA8ADwASABIAEwAVABUAFQAVABUAGAAYABoAGwAdAB0AHQAe
AB0AHgAfACEAIQAhACMAJAAkACcAKgAqACwALAAtAC0ALwAyADMANAA4ADgAOAA4ADsA
PAA8AD8AQQBCAEEAPwBAAD8APwA/AEEAQABAAEEAQABAAEAAQAA+ADoANgAzADMAMAAt
ACwAKQAmACUAJAAgAB8AHQAbABgAFQASAA4ADAALAAsACgAJAAgABgAEAAIAAgABAAEA
AQD///7//v/+//3//f/9//3//f/9//7//v/9//3//P/+//7//v/+/wAAAAAAAAAAAQAA
AAAAAAD///////////7//v/+////AQAAAAAAAQAAAAEAAgACAAEAAAD//wAA///+//3/
/v/+/wAAAAAAAAAAAAAAAAAAAQADAAQABAAFAAUABAAGAAQABAAFAAUABAAFAAQAAQAB
AAAA///////////+//z//P/8//z//P/8//z//f/7//v/+//7//3//P/7//v/+v/6//r/
+v/6//r/+v/6//r/+f/5//n/9//3//j/+P/2//b/9v/2//f/9//2//b/8//z//P/8//1
//X/9f/1//X/9f/1//X/9f/0//T/9f/1//f/+/8CAAoAEAAeADkAVABsAHoAiACLAIAA
bgBSACcA/v/e/77/nv+J/3X/WP9C/0b/X/91/4n/nP+q/7P/vv/N/9v/5f/v//L/9P/0
//j/+f/5//r/+//8//3//////wAAAQABAAIABAAFAAQABAAEAAMAAgACAAIABQAGAAYA
BQAFAAcABgAGAAgACQAJAAsADgAKAAoACgALAAwADAALAAsADQANAA4ADgAPAA8ADwAQ
ABEAEwATABMAFAAUABQAFAAXABkAGQAZABgAGQAZABkAGgAdAB4AHwAiACIAIwAlACcA
JwAnACcAKAAoACoAKwAtAC0ALQAuADAAMgA0ADcAOQA5ADsAPAA8AD8AQgBCAEQARABF
AEUASQBMAE0ATgBQAFAAUABQAFIAVABVAFkAWwBcAFsAWQBWAFUAVQBVAFMAUgBSAFMA
TwBMAEkARgBEAEAAPAA5ADMALgApACYAIwAgAB8AHgAbABsAGgAZABcAFQATABAAEAAP
AA8ADgANAAwACgAIAAoACgAJAAkACwAJAAgACAAIAAcABwAHAAcABwAHAAgACQAJAAoA
CgAIAAgACAAIAAgACAAIAAgACAAIAAkACgANAA0ADQANAAwADAAMAA0ADAAKAAkACQAM
AA0ADgAOAA0ADAALAAwACgAKAAoADAAMAAwADAAJAAoACwALAAsACgAKAAoACQAKAAoA
CgAKAAgACAAIAAcABwAIAAgACAAKAAgABgAFAAYABwAHAAYACAAIAAkACgAKAAoACAAI
AAYABQAEAAMABgAHAAUABgAJAAkACQAJAAcABwAHAAcABwAHAAoACgAJAAgABgAFAAYA
BQAGAAcABwAHAAgACwAJAAgABwAGAAYABgAGAAYABwAHAAcACAAHAAcABgAGAAgACAAI
AAgABgAGAAcACAAIAAgACAAGAAYABgAFAAUACAAIAAgABgAGAAYABwAHAAgACQAIAAYA
BwAHAAgACQAIAAYABgAIAAoACQAIAAoACgAKAAoACQAIAAcABgAGAAYABgAGAAgACAAI
AAgACAAIAAgACAAGAAYABgAGAAYABgAGAAYABAAEAAQABAAFAAYABwAIAAoACgAKAAoA
CAAIAAgACAAGAAYABgAGAAgACAAIAAgACAAIAAgACAAIAAgACAAIAAoACgAKAAoACAAI
AAgACAAKAAoACgAKAAoACgAKAAoACgAKAAoACgAKAAoACgAKAAgACAAIAAgACgAKAAoA
CgAKAAoACgAKAAwADAAMAAwACgAKAAoACgAMAAwADAAMAAoACgAKAAoACgAKAAoACgAI
AAgACAAIAAkACgALAAwACgAKAAoACgAIAAgACAAIAAoACgAKAAoACgAKAAoACgAIAAgA
CAAIAAgACAAIAAgACAAIAAgACAAIAAgACAAIAAYABgAGAAYABwAIAAkACgAIAAgACAAI
AAoACgAKAAoACgAKAAoACgAKAAoACgAKAAoACgAKAAoACAAIAAgACAAJAAoACwAMAA4A
DgAPABEAEgASABMAEwASABIAEAAQAA8AEAAQABIAEAAPAA8ADgANAA0ADQANAAwADAAM
AAwADAALAAoACQALAAsACwALAAkACQAIAAcABwAGAAYABgAGAAYABgAGAAYABgAFAAUA
BQAFAAUABgAGAAYABgAGAAYABwAHAAYABAADAAMAAwADAAMAAwADAAMAAwADAAMAAwAD
AAIAAgADAAMAAwAJABQAHAAiAC4AQQBaAGwAdAB4AG8AXABIADAABQDW/7j/pP+W/4n/
f/9w/1z/UP9X/23/gf+O/5r/qf+4/8P/yf/X/+v/9v/2//T/+P/5//n/+P/5//r/+//8
//3///8BAAAAAAABAAEAAgACAAIAAQACAAIAAgAFAAQABAADAAMAAwACAAIABAADAAMA
BQAIAAQABAAEAAUABQAEAAIAAQADAAMABAAEAAMAAwADAAQABAAFAAQAAwAEAAQABAAE
AAUABwAHAAcABwAHAAYABQAFAAcABwAHAAcABgAGAAcABwAHAAcABwAIAAgACgALAAkA
CQAJAAoACQAKAAsADQAPAA8AEQASABIAEwAUABIAFAAUABUAFQAWABgAGAAYABgAGAAY
ABgAGwAcABwAHwAgACAAHgAbABsAGwAcAB0AHwAeAB4AHwAeAB4AHgAeAB8AHAAZABcA
FgAUABIAEgAQAA4ADgAOAAsACwAKAAkABgADAAAA/P/4//f/9//2//P/8v/w/+7/7v/u
/+3/7f/s/+n/5//m/+X/4//i/+H/4f/h/+H/4v/h/+H/4v/i/+L/4v/i/+L/4f/g/9//
3v/d/w==
         </WaveFormData>
      </LeadData>
      <LeadData>
         <LeadByteCountTotal>10000</LeadByteCountTotal>
         <LeadTimeOffset>0</LeadTimeOffset>
         <LeadSampleCountTotal>5000</LeadSampleCountTotal>
         <LeadAmplitudeUnitsPerBit>4.88</LeadAmplitudeUnitsPerBit>
         <LeadAmplitudeUnits>��V</LeadAmplitudeUnits>
         <LeadHighLimit>2147483647</LeadHighLimit>
         <LeadLowLimit>268435456</LeadLowLimit>
         <LeadID>V3</LeadID>
         <LeadOffsetFirstSample>0</LeadOffsetFirstSample>
         <FirstSampleBaseline>0</FirstSampleBaseline>
         <LeadSampleSize>2</LeadSampleSize>
         <LeadOff>FALSE</LeadOff>
         <BaselineSway>FALSE</BaselineSway>
         <ExcessiveACNoise>FALSE</ExcessiveACNoise>
         <MuscleNoise>FALSE</MuscleNoise>
         <LeadDataCRC32>1114836868</LeadDataCRC32>
         <WaveFormData>
RABEAEQARABCAEIAQgBCAD8APgA9ADwAOQA2ADMAMAAqACYAIgAeABsAGAAVABIADgAK
AAYAAgD///z/+f/2//X/9P/z//L/8f/w/+//7v/s/+z/7P/s/+r/6v/q/+r/6P/o/+j/
6P/m/+b/5v/m/+b/5v/m/+b/5v/m/+b/5v/o/+j/6P/o/+b/5v/m/+b/5P/k/+T/5P/m
/+b/5v/m/+j/6P/o/+j/6P/o/+j/6P/q/+r/6v/q/+j/6P/o/+j/6v/q/+r/6v/o/+j/
6P/o/+j/6P/o/+j/5v/m/+b/5v/k/+T/5P/k/+T/5P/k/+T/4//i/+H/4P/h/+L/4//k
/+L/4v/i/+L/4P/g/+D/4P/e/97/3v/e/+D/4P/g/+D/4P/g/+D/4P/e/97/3v/e/9z/
3P/c/9z/3v/e/97/3v/e/97/3v/e/9z/3P/c/9z/2v/a/9r/2v/c/9z/3P/c/9r/2v/a
/9r/2v/a/9r/2v/c/9z/3P/c/9r/2v/a/9r/2v/a/9r/2v/a/9r/2v/a/9r/2v/a/9r/
2v/a/9r/2v/a/9r/2v/a/9j/2P/Y/9j/2v/a/9r/2v/a/9r/2v/a/9j/2P/a/9r/3P/c
/9z/3P/e/97/3f/d/9//3//h/+H/4//j/+P/4f/f/97/3v/e/9//3//g/+D/3//e/9v/
2v/a/9r/2f/Z/9f/1//X/9b/0//T/9P/0//T/9P/0//S/9T/1P/T/9P/0v/S/9L/0v/U
/9X/1f/V/9P/0//T/9P/0f/R/9H/0f/S/9P/1P/U/9T/1P/U/9X/1f/V/9X/1f/V/9X/
1f/V/9f/2v/c/9//6/8IACwATQBrAJEAuADPANwA5ADSALMAnACFAFkAGwDc/5n/V/80
/z//W/9w/4X/kv+Z/6P/rv+3/8P/zv/W/9b/1P/V/9f/1//V/9f/2P/Z/9f/2P/Y/9n/
3P/c/93/3//f/+D/4P/h/+H/4f/i/+P/4v/i/+H/4P/f/9//3//g/+P/5P/n/+j/5//n
/+j/6P/p/+r/6v/q/+r/6v/q/+r/6f/p/+r/6v/r/+3/7v/v/+//8P/x//H/8f/y//L/
8//z//P/9P/0//T/9P/0//P/9v/2//j/+f/7//z//f////////8BAAMAAQABAAQABQAE
AAUACAAKAAwADwAQABIAFgAZAB0AHgAfACAAIgAlACcAJwApACsALQAtAC4AMQA0ADUA
NQA2ADwAPgBAAEEAQABAAEEAQgBEAEQARABCAEMAQgA/ADwAOwA6ADUAMQAsACoAKQAl
ACIAHQAZABcAEAAMAAcAAwD///v/+P/2//L/8f/v/+7/7P/r/+v/6f/o/+n/6f/q/+f/
5v/l/+X/5v/m/+b/5f/l/+X/5f/l/+T/5P/k/+T/5P/k/+T/5P/k/+T/5P/k/+P/4//j
/+T/5P/k/+T/5P/k/+T/5P/k/+T/4//j/+P/4//l/+X/5f/l/+b/5//o/+n/6f/p/+n/
6P/n/+b/5f/l/+X/5f/l/+f/6P/p/+r/6P/n/+f/5v/k/+T/5P/k/+f/5//o/+n/5//l
/+X/5f/l/+X/5P/k/+T/4v/i/+L/4//j/+L/4//l/+T/5P/k/+T/4//i/+H/4f/h/+H/
4f/f/9//3//e/+D/4P/h/+L/5P/j/+H/4f/g/+D/4f/i/+L/4f/f/97/4P/e/97/3//f
/93/3//g/+D/4P/g/+D/4P/g/+D/4P/e/97/3v/e/97/3v/e/97/4P/h/+H/4P/g/+D/
3v/e/+H/4//j/+L/4v/h/+H/4v/g/+H/4f/h/97/3v/f/9//3//g/+H/4v/g/+H/4P/i
/+L/4v/i/+L/4v/i/+T/5P/m/+b/5v/m/+j/6P/n/+n/6f/p/+v/7f/t/+3/7f/t/+3/
7P/s/+z/7P/r/+v/6f/o/+f/5P/k/+T/5P/j/+P/4//j/+P/4v/h/+H/4f/f/9//3//f
/+D/4P/g/9//3//e/97/3v/e/97/3//f/+H/4f/h/+H/4f/h/+H/4f/h/+H/4f/h/+D/
4P/g/+D/4P/f/97/3f/f/+H/4f/h/+H/3//e/+D/6f/5/xIANgBXAHcAnQDCANsA8AD6
AOwAzQC2AKEAcQAxAPD/rf9p/0L/S/9p/4D/jf+c/6f/r/+8/8X/z//Y/+D/4v/g/+H/
4//j/+P/5f/m/+f/5//o/+j/6f/o/+b/5f/l/+j/6v/r/+3/7f/t/+7/7//u/+7/7f/s
/+//7//v//D/8v/y//T/9P/z//P/9P/0//X/9v/2//b/9v/2//b/9v/1//X/9v/2//f/
+f/6//v/+//8//3//f/9//7//v////3//f/+//7/AQACAAMAAwACAAIABAAFAAgACAAI
AAkADQANAA8AEQAPAA8AEgATABIAEwAWABgAFgAZABoAHAAeACEAJQAmACkAKgAsAC8A
MwAzADUANwA5ADkAOgA9AEIAQwBDAEQARQBGAEcARwBIAEgASQBKAEoASgBKAEgASABI
AEYARABFAEQAPwA7ADgANgA1ADEAKwAlACAAHQAXABQAEAANAAgABQADAAIA/v/9//v/
+v/4//f/9//1//H/8f/w//D/8f/w/+//7//u/+7/7v/t/+//7//v/+//7f/s/+v/6v/u
/+7/7v/y//T/8//y//H/8P/x//D/8f/w//L/8v/0//T/8f/x//H/8f/y//H/8P/v/+//
7f/t/+z/7v/u/+7/7f/r/+r/6v/q/+n/6v/r/+z/6//r/+v/6//r/+r/6f/p/+f/5//n
/+f/5//m/+b/5v/l/+X/5P/k/+T/5P/k/+X/5f/l/+X/5f/l/+X/5f/l/+X/5f/l/+X/
5P/i/+H/4P/h/+P/5P/l/+L/4f/g/9//3//f/+H/4P/c/9v/6f8GACoASwBvAJsAxgDf
AOwA5gDMAKsAkABrADUA+//E/4P/Sf88/1f/c/+G/5f/pP+t/7n/xv/X/93/3v/g/+T/
4f/h/+L/4f/h/+P/5P/l/+f/6P/o/+n/6f/o/+j/6f/n/+j/6P/p/+f/5//o/+n/6f/q
/+r/6v/t/+3/7f/u/+z/7P/u/+7/7v/v//H/8v/x//L/8v/y//T/9P/0//T/9f/1//b/
9v/4//n/+f/5//n/+v/7//v/+//8//z//f//////AAAAAP//AAABAAEABAAEAAYABwAG
AAYABgAHAAsACwANAA8AEQARABQAFQAYABkAHAAeACAAIwAkACYAKQArAC4ALgAxADIA
NAA3ADkAOQA7AD0AQAA/AD8AQQBCAEMAQwBEAEcASABJAEkARABCAEEAQAA9ADwAOwA4
ADQAMAAqACQAIAAeABgAEwANAAoACAADAP//+//4//f/9P/y/+//7f/r/+n/6P/o/+n/
6f/o/+j/5//n/+j/5//m/+f/5//o/+n/6P/n/+f/5v/m/+b/5f/m/+f/6P/p/+j/6P/o
/+j/6P/o/+j/6P/p/+r/6//s/+n/6f/p/+r/7P/s/+z/7P/r/+r/6f/o/+j/5//n/+f/
5//p/+n/6f/o/+j/6P/o/+f/5//n/+f/5f/l/+X/5f/l/+X/5f/l/+X/5v/n/+j/5v/l
/+X/5P/m/+b/5v/m/+b/5f/l/+X/5//l/+X/5f/m/+f/5//o/+j/5v/m/+b/5v/l/+P/
4//l/+T/5P/k/+b/5f/k/+P/5f/l/+X/5f/l/+X/5f/k/+P/4v/i/+L/5P/j/+H/4f/i
/+L/4//k/+X/5f/k/+T/5v/k/+T/5f/l/+P/5f/m/+b/5v/m/+b/5v/m/+b/5v/k/+T/
5P/k/+b/5v/m/+b/6P/p/+n/6P/m/+b/5P/k/+X/5//n/+b/6P/n/+f/6P/o/+n/6f/p
/+r/6v/r/+v/7P/s/+z/7P/u/+3/7P/s/+z/7P/s/+3/7v/v//D/8P/w//D/8P/w//D/
8P/w/+7/7v/u/+7/8P/w//D/8P/y//L/8v/y//D/8P/w//D/8v/y//L/8v/w//D/8P/w
//D/8P/w//D/8f/y//P/9P/z//L/8f/w//H/8v/z//T/9P/0//T/9P/2//b/9v/2//j/
+P/4//j/9//2//X/9P/0//T/9P/0//b/9v/2//b/9v/2//b/9v/4//j/+P/4//b/9v/2
//b/9v/2//b/9v/4//j/+P/4//r/+v/6//r/+P/4//j/+P/4//j/+P/4//r/+v/6//r/
+P/4//j/+P/4//j/+P/4//r/+v/6//r//P/8//z//P/6//r/+v/6//z//P/8//z//P/8
//z//P/+//7//v/+//z//P/8//z/+v/6//r/+v/8//z//P/8//z//P/8//z//P/8//z/
/P/+//7//v/+//z//P/8//z//P/8//z//P/+//7//v/+//z//P/8//z//v/+//7//v8A
AAAAAAAAAP7//v/+//7//v/+//7//v/+//7//v/+/wAAAAAAAAAA/v/+//7//v/+//7/
/v/+/wAAAAAAAAAAAgACAAQABAAEAAQABAAEAAUABAACAAEAAwADAAUABQAFAAUABQAD
AAUABAAEAAQAAgABAAEAAAABAAIAAQACAAIAAgABAAEA/////////v//////////////
//////7//v/+//3//f/+//7//v/+//3//f/8//v//f/9//3//f/9//3//f/9//3//f/9
//z//P/8//z//f/9//3//f/9//3//f////3//f8EAAwAEwAbADIAUgBvAIcAowC8AMsA
1ADYAMYAowCKAH0AYwA3AAYA0f+V/2z/a/+B/5T/o/+u/7n/xf/Q/9n/4//y//z//P/7
//v//P/7//3///8AAAEAAwAEAAQABQADAAIAAgADAAUABgAGAAcACAAJAAsADQAMAAwA
CwAKAAsACwALAAwACgAKAAwADAANAA0ADgAOAA8AEAAQABAAEAAQABAAEAAQAA8ADwAO
ABAAEQARABEADwAQABEAEQASABQAFQAXABYAFQAVABQAEwAUABUAFQAWABYAGAAZABgA
GAAYABkAGwAbAB0AHwAdAB0AIAAhACAAIQAkACYAJgApACoALAArAC0AMAAwADIAMgAz
ADUANgA1ADYANwA5ADkAOgA9AD4APwA/AEAAQgBCAEIAQQBAAEAAQQBCAEIAQgBCAEAA
QwBEAEMAQgBDAEQAQQA/AEAAQgBFAEUARgBDAEEAQQBAAD4AOwA5ADcANQA0ADQAMgAx
AC8ALgApACcAJgAjAB8AHwAeAB4AHAAaABgAFwAUABQAFAATABMAEwATABMAEAAQABAA
EAAQABAAEAAQAA4ADgAOAA4ADQANAA0ADgAQABAAEAAQABAAEAAQABAAEgARABEAEQAP
ABEAEQARABAAEAAQABAADwAPAA8ADwAPAA8ADwAPAA8ADwAPAA8ADgAOAA4ADgAQAA8A
DwAOAAwADAAMAAwADgANAA0ADQALAAkACQAJAAcABwAGAAYACAAGAAYABgAJAAkACAAJ
AAcABgAGAAYACAAHAAYABQAEAAMAAgABAAEAAQABAAAAAgACAAMABAAEAAMAAQABAAAA
AAABAAIAAQABAAAAAAACAAAAAAABAP///f///wAAAAAAAAAAAAAAAAAAAAAAAAAAAAAA
AAAAAAAAAAAAAAD//////v/8//3//v/9//7///8BAAEAAAAAAP////8AAAAAAQABAAEA
/v/+///////+//7//v/+/wQAAwACAAAAAAAAAAAA/v/+//7//v/+//7//v/+//7//v/+
//7//v/+//7//v8AAAAAAAAAAAAAAAAAAAAA/v/+//7//v/8//z//P/8//7//v/+//7/
/v/+//7//v/+//7//v/+//7//v/+//7/AAAAAAAAAAACAAIAAgACAAAAAAAAAAIABAAG
AAYABgAGAAgACAAHAAUABQAFAAcACQAJAAkACQAFAAUABAAEAAQABAADAAMAAgACAAIA
AAD+//7//v/9//7///8AAAEA///9//z/+//7//v/+//7//z//P/8//v//f/8//z//P/8
//z//f/9//3//f/9//3/+//7//v/+//7//v/+//7//z//P/8//z//f/9//3//f/7//v/
/f/7//v//f8AAAIACwAhAEIAZAB/AJ0AwQDiAPkACAEGAewA0wDCAKcAdQA1APb/r/9z
/2T/d/+N/6D/r/+6/8f/0f/Y/9//7f/4//z/+v/8//3///////7///////////8AAAAA
AQAEAAQABQAHAAUABgAGAAcABwAHAAgACQAHAAgACAAIAAcABwAHAAgACQAKAA0ADgAL
AAsADAAMAAsADAAMAAwADgAOAA4ADgARABEAEgASABAAEQARABEAEQASABMAEwATABQA
FAAVABUAFQAWABYAFwAYABkAGQAcABwAHgAfACAAIAAgACEAIwAjACUAJwAmACUAJwAn
ACgAKQAsAC4ALgAxADIANAA1ADcAOgA6AD8AQABCAEUARQBFAEcASQBLAEsATABPAFQA
VQBVAFYAWABYAFgAVwBYAFgAWQBaAFwAXABcAFoAWwBaAFcAVABUAFQAUABNAEoASABH
AEMAQAA7ADcANQAvACwAKAAlAB8AGwAYABYAEgARAA8ADgAOAA0ADQALAAcABwAGAAYA
BQAEAAMAAwACAAIAAgABAP////////////8AAAEAAgAAAAAAAAAAAP///v/9//z//f/9
//3//v8AAAAAAAAAAAAAAAAAAAAAAgABAAEAAQAEAAQABAAEAAQABAAEAAYABgAGAAYA
CAAIAAkACQAJAAkACAAHAAYABQAHAAUABQAEAAEAAAD///3////+//7//v/8//z//P/8
//v/+//7//v/+f/4//f/9//5//n/+f/5//f/9v/2//b/9f/1//T/9P/2//b/9v/3//X/
9f/1//X/8//z//P/8//z//P/8//z//P/8v/y//L/8v/z//P/8//z//P/8//z//H/8f/v
/+7/7v/3/xMAPABiAIUArQDdAAABGwEmARgB+ADbALoAgwA/AP//uv9z/1X/Zv+D/5f/
qP+3/8D/yf/V/+T/8f/5//j/9P/y//P/9f/4//n/+f/7//z//f/7//z//P/9//3//P/8
//3///8AAAAAAQAAAP///////wAAAgADAAQABQAFAAUABgAFAAQABQAEAAQABQAHAAgA
CQAKAAoACgALAAwADQAOAA4ADQANAAwADQAPABAAEQARABIAEwATABMAFAAUABUAFQAV
ABYAFgAZABoAGwAbABwAHAAeAB8AIAAgACAAIQAlACUAJwApACkAKQAsAC0ALwAxADUA
OAA6AD0APgBAAEMARQBIAEgASwBMAE4AUQBVAFUAVwBZAF8AXwBgAGMAZABlAGUAZgBo
AGgAaABnAGUAZABkAGQAYgBgAF4AWgBWAFIATABGAEIAPgA2AC8AKwAoACYAIQAcABcA
EwARAA0ACgAGAAMAAQD///7//v/+//3/+//6//n/+f/6//n/+f/5//j/+P/6//r/+v/7
//z//P/8//v/+f/5//n/+f/6//r/+v/6//r/+v/6//r/+v/6//r/+v/7//v/+//8//r/
+v/6//r/+v/6//r/+v/4//f/9//3//f/+f/5//n/9v/2//b/9v/5//n/+f/5//n/+f/5
//n/9//3//f/9//0//T/9P/0//b/9f/1//T/9v/2//b/9v/2//X/9f/1//P/8f/x//H/
8v/z//P/9P/0//L/8v/y//P/8//y//P/8v/w/+//7v/v/+//7//v/+3/7f/t/+3/8P/x
//L/8v/z//L/8v/y//D/7//t/+3/8P/w//H/8v/z//P/8v/y//D/7v/u/+//7//t/+//
8P/w//D/8P/w/+7/7v/u/+7/8P/w//D/8P/u/+7/7v/u//D/8f/x//D/8v/y//D/8P/v
//H/8f/w//D/7//v//D/7v/v/+//7//u/+7/7//v/+7/7v/u/+7/8P/v//D/8P/w//D/
8P/u/+7/7v/u//D/8P/w//D/8P/w//D/8P/w//D/8P/w/+7/7v/u/+7/8P/w//D/8P/u
/+7/7v/u//D/8P/w//D/8P/w//D/8P/y//L/8v/y//T/9P/0//T/9P/0//T/9P/1//b/
9//4//b/9v/2//b/9v/2//b/9v/2//b/9v/2//T/9P/0//T/9v/2//b/9v/0//T/9P/0
//b/9v/2//b/9v/2//b/9v/0//T/9P/0//b/9v/2//b/9P/0//T/9P/0//T/9P/0//b/
9v/2//b/9P/0//T/9P/0//T/9P/0//b/9v/2//b/9P/0//T/9P/2//b/9v/2//b/9v/2
//b/9v/2//b/9v/2//b/9v/2//j/+P/4//j/+P/4//j/+P/4//j/+P/4//j/+P/4//j/
9v/2//b/9v/2//b/9v/2//j/+P/4//j/+v/6//r/+v/4//j/+P/4//j/+P/4//j/+P/4
//j/+P/6//r/+v/6//r/+v/6//r//v/+/wAAAAAAAAAAAgACAAAA///+//3/AQABAAEA
AQD///3//f/8//z//P/8//v/+//6//r/+v/6//r/+v/6//n/+f/5//n/+//6//n/+f/5
//n/+f/5//f/9v/2//b/9v/3//f/+P/2//b/9v/3//b/9f/0//P/9P/1//b/9//3//f/
9//3//X/9P/0//T/9v/3//f/9//3//f/9//3//X/9//3//z/AgAHAA8AHAA0AFUAcQCH
AKAAtQDAAMIAuACXAHIAWwBJACsABgDb/6n/dv9d/2X/fP+N/5r/o/+v/77/yf/T/9z/
6P/w//L/8//1//X/9f/3//j/+f/7//z//P/9/////v/+/////f/+//7////+//3//f/9
/wAAAgADAAQABQAFAAUABgAEAAQABgAGAAMAAwAEAAQAAwAEAAQABAAEAAQABAAEAAcA
BwAIAAgACAAJAAkACQAHAAgACQAJAAcACAAIAAkACQAJAAoACgANAA4ADwAPABAAEAAS
ABMAEgASABIAEwAUABMAFAAVABcAFwAaABsAGgAbAB4AIAAfACEAIQAiACIAIwAlACQA
JgAmACcAKQApACkAKwAtADAALwAvADEAMgAzADMANAA2ADYANgA1ADQANAA1ADYANAA0
ADQAMgAzADQAMwAyADQANgA0ADMANAA0ADUAMwA0ADEALwAvAC0ALAAqACkAJgAjACEA
IAAeAB0AGwAaABcAFQAUABEADQANAAwADAAJAAgABwAHAAQABAAEAAMAAgABAAAA//8A
AAAAAAAAAAAAAAAAAAAA/v/+//7//v////////8AAP7//v/+//7///8AAAEAAgAAAP//
/////wEAAwADAAMAAQAAAP///v8AAAEAAgADAAEAAQABAAEAAwADAAMAAwACAAIAAgAC
AAAA//////7//v/+//7//v8AAP///////wAA//8AAAEA/v/9//v/+v/6//j/+P/4//j/
9//1//X/9f/0//T/9P/3//f/9//3//X/9f/1//X/8//z//P/8v/z//L/8v/y//T/8//x
//H/8f/w//D/8P/v/+//7v/u//H/8P/x//P/8f/v//H/8v/x//D/7//u//D/8P/w//D/
7v/u/+7/7v/w//D/8P/w/+7/7//v/+7/8P/w/+7/7v/t/+//7//u/+7/7f/t/+7/7v/v
/+//7//u/+7/7//v/+z/7P/s/+z/8P/v/+7/8P/w//D/8P/u/+7/7v/u/+7/7v/u/+7/
7v/u/+7/7v/t/+z/6//q/+v/7P/t/+7/7v/u/+7/7v/u/+7/7v/u/+z/7P/s/+7/7f/u
/+3/7P/u//D/8P/v//D/8f/y//X/9f/1//X/9f/1//X/9P/0//b/9v/1//X/9P/0//T/
8v/x//D/7//t/+//7//v/+//7v/t/+3/7f/r/+v/6//r/+r/6v/q/+n/6f/o/+j/6P/o
/+j/6f/p/+n/6f/p/+n/6f/p/+n/6f/n/+f/5//n/+b/5v/m/+b/6P/p/+r/6//p/+f/
6f/n/+f/6f/s//D/9f/9/xIAMgBVAHMAjwCuAMcA1gDgANgAuwCgAI0AbwA7AAIAxf+F
/1T/Tf9j/3r/i/+a/6f/r/+4/8H/yf/U/97/4v/j/+X/6P/p/+v/7f/u/+//7//w//D/
8f/x//D/8P/x//D/8P/v/+//8f/x//L/8//1//b/9v/2//f/9//3//j/9v/2//j/+P/5
//n/+v/6//v//P/8//z//P/8//z//P//////AAAAAP/////+//3//v8AAAIAAwABAAIA
AgADAAUABQAGAAYABQAGAAcABwAIAAgACgALAAwADAAMAA0ADwAPABEAEwATABMAFgAX
ABcAFwAZABoAGgAdAB4AIAAjACUAKAAoACsALAAuADEANQA1ADcAOQA9AD0APgBBAEQA
RQBFAEYASwBMAE0ATQBLAEoASgBKAEsATABNAEwATABMAEoASABJAEgAQwA/ADsAOgA6
ADcAMwAtACgAJQAgABwAFwATAA8ACwAIAAYAAgABAP///v/6//n/+f/3//X/9f/0//T/
8f/w/+//7//u/+7/7v/t/+3/7f/t/+3/6v/q/+r/6v/s/+z/7P/s/+z/7P/s/+z/6//r
/+v/7P/q/+r/6v/q/+r/6v/q/+r/7P/r/+v/6//t/+//7//v/+z/7P/s/+z/7f/t/+3/
7f/v//H/8P/y//L/8v/y//L/8v/0//T/8v/y//T/9P/x//H/8f/x//P/8//z//P/8f/v
/+//7v/u/+7/7v/t/+z/6v/p/+j/5//o/+n/6v/o/+f/5v/l/+b/5v/m/+f/5f/l/+X/
5f/n/+b/5v/m/+X/5f/k/+T/4v/i/+L/4//j/+P/4//j/+P/4//j/+P/4f/h/+H/4f/i
/+L/4//k/+T/5f/l/+X/4//j/+P/4//j/+P/4f/g/+L/6f/7/xoAQgBnAI0AuwDoAAcB
GAEaAQYB5wDKAJ8AYQAdANz/j/9T/0j/X/93/4r/n/+s/7H/u//I/9P/3f/m/+b/5v/o
/+n/6//r/+n/6//s/+3/7f/u/+7/7//v/+7/7v/v/+//8P/w//H/7//v//D/8f/x//L/
8v/y//X/9f/1//b/9v/2//j/+P/3//f/+P/4//n/+v/6//r/+//8//3//v/9//3//v/+
//7/////////AQACAAMAAwADAAQABAAFAAUABQAGAAYACQAKAAsACwAOAA4AEAARABIA
EgASABMAEwATABUAFwAYABkAHQAfACIAIwAmACgAKgAtAC4AMAAxADMANgA2ADoAPAA/
AEMARgBHAEoATQBRAFEAUgBVAFoAWwBbAFwAXgBeAF4AXQBdAFwAXABcAFkAWABXAFQA
TwBMAEcAQgA9ADoAMwAtACYAIgAfABkAEwANAAgABQACAAAA/f/7//f/9f/0//T/8v/x
/+//7v/s/+v/6//p/+j/6f/p/+r/6//q/+n/6f/q/+r/6v/p/+n/6f/p/+n/6P/o/+j/
6P/o/+j/6P/o/+j/6P/o/+j/6f/p/+n/6v/s/+z/7P/s/+r/6v/q/+r/6f/n/+b/5f/o
/+v/7P/t/+r/6v/q/+r/6//r/+v/6//r/+v/6//r/+3/7f/t/+3/6v/q/+r/6v/q/+n/
6f/o/+j/6P/o/+j/6P/n/+f/5//n/+X/5f/l/+b/5//n/+j/6P/m/+b/5v/n/+f/5v/n
/+b/5P/j/+L/5//n/+f/5//n/+f/5//n/+X/5f/l/+T/5f/k/+T/5P/k/+P/4f/h/+L/
4v/j/+T/5f/l/+T/5P/k/+L/4v/j/+H/3//h/+L/5P/k/+T/5P/k/+T/5P/k/+T/5P/k
/+T/5P/k/+T/5P/k/+X/5f/k/+L/4v/g/+D/4f/j/+P/4v/i/+H/4f/i/+D/4f/h/+H/
4f/i/+T/5f/j/+L/4f/g/+L/4//k/+T/5P/k/+T/4v/i/+L/4v/i/+L/4v/i/+T/5P/k
/+T/5P/k/+T/5P/i/+L/4v/i/+T/5P/k/+T/4//i/+H/4P/i/+L/4v/i/+P/5P/l/+b/
5P/k/+T/5P/i/+L/4v/i/+T/5P/k/+T/5P/k/+T/5P/k/+T/5P/k/+T/5P/k/+T/4v/i
/+L/4v/k/+T/5P/k/+T/5P/k/+T/5P/k/+T/5P/m/+b/5v/m/+T/5P/k/+T/5P/k/+T/
5P/k/+T/5P/k/+b/5v/m/+b/5P/k/+T/5P/k/+T/5P/k/+T/5P/k/+T/4v/i/+L/4v/i
/+L/4v/i/+P/5P/l/+b/5P/k/+T/5P/i/+L/4v/i/+T/5P/k/+T/5P/k/+T/5P/k/+T/
5P/k/+L/4v/i/+L/5P/k/+T/5P/k/+T/5P/k/+L/4v/i/+L/5P/k/+T/5P/i/+L/4v/i
/+L/4v/i/+L/5P/k/+T/5P/k/+T/5P/k/+T/5P/k/+T/5P/k/+T/5P/m/+b/5v/m/+j/
6v/q/+z/6v/q/+r/7P/q/+n/6f/p/+n/6//r/+v/6//r/+n/6f/o/+j/6P/o/+f/5//m
/+b/6P/m/+b/5v/o/+f/5//n/+b/5f/j/+H/4//j/+P/4//j/+P/4v/i/+T/4//j/+L/
4v/i/+L/4v/j/+P/4//j/+X/5f/l/+X/5f/l/+X/5f/n/+f/5v/m/+b/5v/n/+f/6f/p
/+n/6f/p/+n/5//p//D/9P/5/wUAHgA+AF8AdwCVALIAxwDUANoAygCrAJIAhQBnADUA
/P+//4H/WP9V/2v/gP+N/5j/p/+z/7r/v//L/97/6P/m/+T/5f/n/+f/5//p/+r/6//r
/+z/7P/t/+//7v/u/+//7//w//D/8f/x//H/8v/z//P/9P/0//T/8//z//P/9P/2//b/
+P/4//f/9//4//j/+P/4//f/9v/4//j/+P/4//f/9//4//j/9v/3//f/9//3//j/+f/5
//v//P/8//3/+//7//z//P/9//7///////7//v8AAAEABAAEAAQABQAJAAkACwANAAwA
CwANAA0ADAANABAAEgASABUAFgAYABgAGQAbABoAHQAeACAAIwAjACMAJQAnACgAJwAn
ACkALAAtAC0ALgAwADAAMAAvADAAMAAxADIAMwA0ADUANAA1ADYANQA0ADUANgAzADEA
MQAyADQAMwAzAC8ALAArACoAKAAlACMAHwAbABgAFgATABEADgAMAAgABwAHAAUAAwAD
AAIAAgD+//z/+v/5//f/9v/1//P/9f/1//X/9f/0//T/9P/0//b/9v/2//b/9f/0//P/
8v/x/w==
         </WaveFormData>
      </LeadData>
      <LeadData>
         <LeadByteCountTotal>10000</LeadByteCountTotal>
         <LeadTimeOffset>0</LeadTimeOffset>
         <LeadSampleCountTotal>5000</LeadSampleCountTotal>
         <LeadAmplitudeUnitsPerBit>4.88</LeadAmplitudeUnitsPerBit>
         <LeadAmplitudeUnits>��V</LeadAmplitudeUnits>
         <LeadHighLimit>2147483647</LeadHighLimit>
         <LeadLowLimit>268435456</LeadLowLimit>
         <LeadID>V4</LeadID>
         <LeadOffsetFirstSample>0</LeadOffsetFirstSample>
         <FirstSampleBaseline>0</FirstSampleBaseline>
         <LeadSampleSize>2</LeadSampleSize>
         <LeadOff>FALSE</LeadOff>
         <BaselineSway>FALSE</BaselineSway>
         <ExcessiveACNoise>FALSE</ExcessiveACNoise>
         <MuscleNoise>FALSE</MuscleNoise>
         <LeadDataCRC32>349755233</LeadDataCRC32>
         <WaveFormData>
ZABkAGQAZABkAGQAZABkAGMAYgBhAGAAXQBaAFcAVABOAEoARgBCAD0AOgA3ADQALgAq
ACYAIgAfABwAGQAWABMAEgARABAADwAOAA0ADAALAAoACQAIAAYABgAGAAYABQAEAAMA
AgACAAIAAgACAAAAAAAAAAAAAgACAAIAAgACAAIAAgACAAEAAAD///7//P/8//z//P/+
//7//v/+//7//v/+//7//P/8//z//P/+//7//v/+//z//P/8//z//P/8//z//P/6//r/
+v/6//j/+P/4//j/9v/2//b/9v/1//T/8//y//L/8v/y//L/7//u/+3/7P/u/+7/7v/u
/+z/7P/s/+z/6v/q/+r/6v/n/+b/5f/k/+X/5v/n/+j/5v/m/+b/5v/k/+T/5P/k/+P/
4v/h/+D/4P/g/+D/4P/i/+L/4v/i/+H/4P/f/97/3P/c/9z/3P/c/9z/3P/c/9v/2v/Z
/9j/2v/a/9r/2v/a/9r/2v/a/9j/2P/Y/9j/1v/W/9b/1v/W/9b/1v/W/9T/1P/U/9T/
1v/W/9b/1v/U/9T/1P/U/9L/0v/S/9L/0v/S/9L/0v/U/9T/1P/U/9P/0v/R/9D/0v/T
/9P/0v/S/9L/0v/S/9D/0f/R/9H/z//P/8//z//M/8v/y//L/83/y//L/8r/x//G/8X/
w//D/8P/w//D/8H/wf/B/8D/v/++/73/u/+7/7v/u/+6/7v/u/+7/7v/u/+7/7v/uv+8
/73/vf+9/7z/u/+6/7n/t/+3/7j/uP+5/7r/uv+7/7n/u/+7/7r/uv+6/7r/uv+6/7r/
uv+3/7b/s/+x/7L/vP/T//X/GQBBAHcAtgDrABMBNAFAATIBHAH5ALsAYwALAMD/ff9X
/1j/a/97/4v/lP+Y/53/pP+s/7T/vf/A/8D/vv++/77/vf+9/73/vf++/77/vf+8/73/
vv++/7//wP/A/8H/wf/B/8P/wv/C/8T/w//D/8L/wv/C/8H/wP+//8L/w//F/8b/xf/F
/8X/xv/I/8j/yP/I/8b/xv/H/8j/x//G/8X/xP/I/8v/zP/N/8z/zv/M/8z/zf/P/9D/
0P/S/9L/0//T/9L/1f/W/9b/1P/W/9f/2P/a/9v/2//b/9v/3//i/+T/4v/i/+L/5P/i
/+T/5//p/+3/7//v/+//8v/3//v//v/8//3/AQAFAAUABgAHAAgACgAKAAsADQANAA8A
EAAUABkAGwAdAB8AIwAkACQAJAAmACQAIgAiACEAIAAhACEAHwAcABoAGgAWABMAEQAN
AAoACAACAP7/+v/1//H/7P/q/+b/4v/f/9z/2v/Z/9b/1v/U/9T/0f/Q/9H/0v/R/87/
zf/M/8v/zP/N/87/z//O/87/zv/O/8z/zP/M/8z/zP/M/8z/zP/M/8z/zP/M/8v/yv/L
/83/zf/N/83/zv/O/87/zv/O/87/zf/N/83/zv/P/8//z//Q/9D/0f/S/9X/1f/V/9X/
0v/R/9D/z//R/9H/0f/R/9L/0//U/9T/1P/U/9P/0//R/9H/0f/R/9X/1v/V/9T/1P/T
/9P/0//T/9P/0f/Q/9D/0P/Q/9D/0v/R/9H/0P/Q/9D/0P/R/8//z//O/87/zP/M/8z/
zP/M/8z/zP/M/87/zv/P/9D/0P/P/87/zv/M/8z/zf/N/83/zf/N/87/zv/O/83/zf/N
/83/zf/N/8//z//P/8//z//P/8//z//N/83/zf/M/8z/zf/N/8v/z//P/87/zv/O/87/
zv/O/8//0P/R/9H/z//P/8//z//Q/9H/0f/R/9H/0P/Q/9D/0P/Q/9H/0v/S/9H/0v/S
/9L/0v/S/9L/0v/S/9L/0//W/9j/2f/Y/9j/2P/Y/9r/2v/b/9v/3f/d/93/3f/d/9z/
2//b/93/3f/b/9v/2f/Y/9f/1v/V/9P/0//T/9X/1f/V/9X/0v/S/9L/0v/T/9P/0//T
/9T/0//T/9P/0f/R/9H/0f/S/9L/0//T/9X/1f/V/9X/1f/T/9P/1P/U/9T/1P/T/9P/
0//V/9X/0//S/9H/0P/S/9b/1v/U/9P/zP/H/8X/yv/W/+3/CwAvAFcAjQDGAPsAKQFM
AVgBTAE2ARMB0wB9ACcA3P+d/3f/eP+L/5v/o/+u/7T/uf/C/8z/0P/X/97/4P/f/97/
3f/b/93/3f/d/97/3f/d/93/3//d/9z/3P/c/93/3//g/+H/4//i/+L/5P/k/+P/4f/g
/+H/4f/h/+H/4v/j/+X/5v/l/+X/5f/m/+b/5v/m/+b/5v/m/+f/6P/o/+j/6P/o/+v/
7f/t/+3/7P/u/+z/7P/t/+//8P/w//D/8P/x//H/9P/3//j/+P/2//j/+f/6//v/+//6
//n/+////wIABAACAAIAAgAEAAIABAAHAAkACQALAAsACwAOABMAFwAaABgAGQAdACEA
IwAkACUAJgApACoALAAvADMANQA2ADoAOwA7ADsAOwA9AD4APgA+AD8APgA9AD4APQA8
AD0APQA9ADoAOAA4ADQAMQAvACsAJgAiABoAFAARAA0ACgAGAAMAAAD9//v/+P/2//X/
8v/w/+7/7v/r/+n/6f/p/+f/6P/n/+b/5f/n/+f/5//n/+f/6P/p/+r/5//m/+X/5P/m
/+b/5v/q/+r/6P/o/+j/6P/n/+b/5//n/+j/6P/p/+r/6P/o/+j/6f/n/+f/5//n/+X/
5f/k/+P/4//j/+P/4f/h/+D/4P/g/+L/4f/f/9//3f/d/93/3f/f/97/3v/e/9z/2//b
/9v/2//a/9n/2f/X/9f/1//X/9f/1v/W/9f/1//X/9f/1//X/9f/1f/V/9T/1P/U/9T/
0f/R/9H/0//T/9L/0v/S/9D/0P/Q/9D/zv/L/8r/w/+7/7r/xP/d//3/IwBNAIcAygD/
ACkBQAE+ASYBAgHNAIEALwDp/6z/df9j/3b/if+T/5//qv+w/7f/wv/M/9L/z//Q/9L/
0f/Q/8//zf/O/8//0P/S/9X/1f/V/9f/1f/U/9T/1P/S/9P/0//T/9P/0v/S/9T/1f/V
/9T/1P/V/9X/1f/V/9X/1f/W/9b/2f/Z/9n/2v/Y/9j/2P/Y/9b/1v/X/9j/2v/a/9r/
2v/d/9//3//f/9//4P/d/9z/3f/f/+D/4P/i/+L/4//j/+L/5f/m/+b/6P/q/+v/7P/r
/+v/6v/p/+v/7//y//T/9f/2//f/+v/8//7/AQADAAcACQAJAAkADQARABQAFgAWABcA
GwAfACEAIgAjACQAJAAkACUAJwAnACkAKgAuADEAMQAxADEALwAuACwAKgAnACQAIQAg
ABsAFgATAA8ACQAEAAAA/v/4//P/7//p/+j/5v/g/9z/3P/Z/9f/1P/U/9L/0P/P/87/
zv/P/87/z//O/8//zf/M/83/zv/N/87/zf/M/8v/y//L/8v/y//N/87/z//Q/9D/0P/Q
/9D/zv/O/87/zv/P/9D/0f/S/9L/0P/Q/9H/0//T/9P/1P/S/9L/0v/S/9L/0f/R/9H/
1P/V/9X/1f/V/9T/1P/U/9X/1f/V/9X/1P/T/9L/0f/T/9P/0//T/9X/1f/V/9T/0v/S
/9H/0f/R/9H/0f/R/9L/0v/Q/87/z//P/9D/0f/S/9P/0v/S/9T/1P/U/9T/0//R/9D/
zv/O/87/zv/P/9H/0f/Q/9D/0v/S/9L/0v/U/9T/1P/U/9H/0P/Q/9D/0f/R/9H/0v/S
/9L/0//T/9X/1f/V/9b/1P/U/9P/0//V/9X/1f/V/9f/1//X/9f/1f/V/9X/1f/V/9X/
1f/U/9b/1//X/9X/2f/Z/9j/2P/Y/9j/2P/Y/9j/2P/Y/9f/2f/Z/9n/2f/a/9v/2//b
/9v/2v/a/9r/2f/Y/9j/2P/c/9v/3P/a/9r/2v/a/9v/3P/d/97/3v/e/97/3v/c/9z/
3P/c/9z/3P/c/9z/3P/c/9z/3P/c/9z/3P/c/9z/3P/c/9z/3v/e/97/3v/c/9z/3P/c
/97/3v/e/97/3//g/+H/4v/h/+D/3//e/+D/4P/g/+D/4P/g/+D/4P/i/+L/4v/i/+T/
5P/k/+T/4v/i/+L/4v/g/+D/4P/g/+H/4v/j/+T/5P/k/+T/5P/m/+b/5v/m/+T/5P/k
/+T/5P/k/+T/5P/m/+b/5v/m/+j/6P/o/+j/5v/m/+b/5v/o/+j/6P/o/+j/6P/o/+j/
5v/m/+b/5v/m/+b/5v/m/+j/6P/o/+j/6v/q/+r/6v/o/+j/6P/o/+j/6P/o/+j/6v/q
/+r/6v/q/+r/6v/q/+r/6v/q/+r/6P/o/+j/6P/q/+r/6v/q/+r/6v/q/+r/6v/q/+r/
6v/s/+z/7P/s/+r/6v/q/+r/6v/q/+r/6v/q/+r/6v/q/+r/6v/q/+r/7P/s/+z/7P/s
/+z/7P/s/+z/7P/s/+z/7P/s/+z/7P/s/+z/7P/s/+z/7P/s/+z/7P/s/+z/7P/u/+7/
7v/u//D/8P/w//D/8f/y//P/9P/1//X/9P/y//L/8v/y//L/9P/1//X/9f/1//X/9f/1
//T/8//z//P/8//x//H/8P/x//L/8//z/+//7//v/+//7f/t/+3/7P/u/+7/7v/t/+3/
7f/t/+z/6//r/+v/6//t/+3/7f/s/+r/6//r/+v/7f/t/+3/7f/t/+3/7v/u/+7/7v/t
/+3/7f/v/+//7v/s/+z/7P/s/+z/7P/s/+v/6P/n/+v/7v/0/wcAJQBFAGkAlQDKAP0A
JQFIAVgBTAE4AR8B8QCnAFcADgDJ/5v/kv+h/63/tf++/8b/y//S/9r/4P/r//T/8v/x
//D/7//t/+7/7//w//L/8//z//P/9f/0//L/8f/w//L/8//z//P/9P/0//X/+P/4//f/
9f/0//P/8//z//P/8//z//T/9P/3//f/9//4//r/+v/6//r/+v/6//v//P/8//z//P/8
//3//////////v8AAP7//v8CAAUABwAIAAcABgAGAAUABAAHAAgACAAIAAoACwAMAA0A
DQAMAAsACwAPABIAFAASABIAEgAUABQAFgAZABsAHAAdABwAGwAaAB0AHwAgAB8AHwAi
ACUAJgAmACYAJgAoACgAKQArACsALQAuADIAMwAzADMAMwA3ADgAOAA4ADkAOAA3ADgA
OgA6ADwAPQA9ADwAPAA+AD8APwBAAD8AQQBAADsAOAA3ADUANAAyADAALgAsACsAKgAo
ACcAJAAhAB4AHQAZABUAFQAVABMAEAAPAA4ADQALAAsACwALAAoACgAKAAoACgAKAAoA
CgAIAAgACAAIAAgACAAIAAgACAAGAAYABwAJAAkACQAKAAgACAAIAAgACgAJAAkACQAI
AAkACQAJAAsACgAKAAoACQAJAAkACQALAAsACwALAAkACQAJAAkACQAJAAkACAAIAAgA
BwAHAAkACQAJAAkACgAKAAgABgAIAAcABwAHAAUABQADAAIAAgACAAIAAgAFAAUABgAG
AAMAAgABAAEAAQABAAAAAAD+//7//v/+//7//v/+//7//v/+////AAAAAP///v/+//7/
/v///////f/9//3//v8AAAAA//////7//f/8//v//f/9//3//f/9//3//f/9//3//f/9
//z/+//7//r/9//4//f/9f/0//T/9P/0//T/9v/2//b/9f/z//P/8//z//L/8//z//P/
8f/w//D/8P/x//D/8P/w//j/9//0//L/8v/y//L/8v/y//L/8v/w//D/8P/w//L/8v/y
//L/8P/w//D/8P/x//L/8//0//T/9P/0//T/8v/y//L/8v/y//L/8v/y//T/9P/0//T/
9P/0//T/9P/y//L/8v/y//T/9P/0//T/9v/2//b/9v/4//j/+P/4//j/+P/4//j/+v/8
//3//f/+//7//v/+//z//P/9//3//f/9//3//f/9//z/+//7//v/+//5//n/+P/4//j/
+P/1//P/8//z//b/9//4//n/9f/0//P/8v/z//P/8//z//T/8//z//P/8//z//P/8//z
//T/9v/3//X/9f/1//X/8//x//H/8v/0//T/9P/z//P/8//1//X/9v/2//b/9v/0//T/
9P/y//H/7v/r/+v/8P8EAB8APwBhAIsAwwD+ADEBWQFyAXQBZgFQASUB3QCHADMA5v+v
/53/pP+z/7//x//Q/9j/3f/i/+b/8v/7//r/+P/6//r/+v/5//n/+f/5//r/+f/5//n/
+//+//7///8AAP7////////////+//7/AAABAAEAAAAAAP//////////AAABAAMABAAD
AAMAAwAEAAIAAgACAAIABAAEAAUABgAIAAgACAAIAAcACQAJAAkACgAMAAoACgALAA0A
DgAOABAAEAARABEAEQATABMAEgAUABYAFwAYABkAGQAYABcAFwAbAB4AIAAeAB4AHgAg
ACAAIgAlACcAKwAtAC0ALQAuADEAMwA0ADIAMwA3ADsAOwA8AD0APgBAAEAAQQBDAEYA
SQBLAFAAUABPAE4ATQBQAFIAUwBUAFUAVABTAFQAVABSAFIAUQBRAE4ATABMAEgARwBH
AEUAQwBAADkANAAvACsAKAAkACAAHAAYABUAFAASABEADgANAAwADQALAAcABwAHAAUA
BAADAAIAAQABAAEAAQABAP7//v/+//7///8AAAEAAgACAAIAAgACAAEAAAD///7//f/8
//3///////////8AAAIAAgACAAIABAADAAMAAQAEAAQABAAEAAQABAAEAAYABwAHAAYA
BgAGAAcACAAJAAsACgAJAAgABwAHAAcABgAFAAQAAwACAP//AAAAAAEAAgAAAP///f/9
//3//f/9//3/+//6//r/+v/8//v/+//7//v/+v/5//n/9//3//f/9//5//j/+P/5//f/
9//3//f/9//3//X/9f/0//T/9P/0//X/9f/1//f/9//2//b/9v/2//b/9v/2//T/8f/q
/+H/4f/o//z/HwBHAG8AowDjAB4BUQF3AYIBcgFWASoB4QCJADcA8f+0/5f/n/+w/7//
yf/V/9r/4P/n//L//P8CAAEA/v/6//z//P/8//v//f/9//3//v/9//3//f////3//P/8
//z//f///wAAAQAAAP7//f/+/wAAAQABAAIAAQABAAEAAQD/////AAAAAAMAAwADAAQA
AgACAAIAAgADAAQABgAIAAcABgAFAAQABwAJAAkACQAIAAoACAAIAAkACwAMAAwADAAM
AA0ADQAOABEAEgASABIAFAAVABYAFwAXABYAFQAXABsAHgAgAB4AHgAeACAAIwAmACoA
LQAvADEAMQAxADMANwA6ADwAPAA9AEEARQBHAEgASQBKAE0ATgBQAFMAUwBVAFYAWgBa
AFkAWABXAFgAWABXAFYAVQBSAE8ATgBIAEQAQgA/ADgAMgAtACoAJQAhAB4AGQAVABIA
CwAGAAQAAQD///z/+//4//X/8//z//L/8v/w//H/8P/x/+//7//v/+//7f/u/+//8P/x
//P/8//z//P/8P/w//D/8P/y//L/8v/y//L/8v/y//L/8v/y//L/8v/x//D/8f/z//P/
8//z//T/9P/0//T/9P/0//P/8//z//T/9f/1//X/8//y//L/8v/1//X/9f/1//X/9f/1
//X/8//z//P/8//z//P/8//y//L/8v/x//H/8v/z//T/9f/0//T/8v/w//D/7//v/+//
8P/x//D/8P/w//D/8P/w//P/8//0//T/8f/w/+//7//x//H/8P/w/+7/7v/u/+7/8P/y
//T/9v/z//L/8v/y//D/7//u/+7/7//w//L/8//z//P/8//0//L/8v/x//H/8//z//P/
8//z//P/8//z//P/8//z//P/8f/x//H/8P/y//P/8//x//P/8//y//L/9P/0//T/9P/0
//T/9P/z//P/8//z//P/8v/z//P/8//z//L/8v/y//L/8v/z//T/9v/1//T/9P/0//T/
9P/z//L/8f/w//L/8v/y//L/9P/0//T/9P/0//T/9P/0//L/8v/y//L/9P/0//T/9P/0
//T/9P/0//T/9P/0//T/9P/0//T/9P/y//L/8v/y//T/9P/0//T/8v/y//L/8v/1//b/
9//4//f/9v/1//T/9P/0//T/9P/0//T/9P/0//T/9P/0//T/9v/2//b/9v/1//T/8//y
//P/9P/1//b/9v/2//b/9v/0//T/9P/0//b/9v/2//b/9P/0//T/9P/2//b/9v/2//j/
+P/4//j/9//2//X/9P/2//b/9v/2//b/9v/2//b/9P/0//T/9P/2//b/9v/2//j/+P/4
//j/9v/2//b/9v/2//b/9v/2//j/+P/4//j/+P/4//j/+P/2//b/9v/2//b/9v/2//b/
9P/0//T/9P/0//T/9P/0//b/9v/2//b/+P/4//j/+P/2//b/9v/2//T/9P/0//T/9P/0
//T/9P/1//b/9//4//j/+P/4//j/+f/6//3////9//z//P/8//r/+v/6//v//P/9//7/
///+//3/+//5//v/+//7//n/9//2//b/9v/3//f/9v/3//X/9f/1//X/9//2//b/9v/2
//X/9f/1//P/8v/x//H/8//z//P/8//1//T/9P/1//T/8//y//H/9P/1//T/9f/0//T/
9P/0//H/8f/x//P/9f/0//T/9P/0//T/9P/0//L/8//y//H/7//w//T/AQAXADcAWwB9
AKoA3wANATIBSgFMATgBHwH9AMcAfwA2APH/tf+U/5f/qf+z/7r/wv/L/9L/3P/i/+n/
8P/0//X/9v/3//f/9f/1//X/9v/5//n/+f/7//v/+v/6//r/+v/7//v/+//4//b/9f/2
//j/+f/5//r//P/9//7////9//3//v/+//7//f/8//z//v/+//7//v/+//7///8AAAEA
AgADAAQABQAHAAcABwAGAAgABgAGAAUABwAIAAgACgAKAAsACwAMAA8AEAAQAA4AEAAR
ABIAEQARABAADwANABEAFAAWABQAFAAUABYAFAAWABkAGwAcAB0AHAAbABoAHQAfACAA
HgAfACMAJwAnACgAKQAqACwALAAtAC8ALwAxADIANgA1ADUANQA1ADkAOgA6ADoAPAA6
ADgAOAA4ADgAOgA7ADwAPAA9AEAAQAA/AD8APQA+AD4AOgA4ADcANQA0ADIAMAAsACgA
JQAkACIAIQAeABsAGAAXABMAEwATABMAEQAOAA0ADAALAAkACQAJAAkABwAGAAUABAAG
AAYABgAGAAYABgAGAAYABAAEAAQABAAFAAQABQAHAAUABQAFAAYACAAIAAgACAAIAAcA
BwAHAAYABwAHAAcABQAEAAQABAAHAAcABwAHAAUABQAFAAUABgAHAAgACQAHAAcABwAG
AAYABgAFAAUABQAFAAUABQAIAAgABgAEAAUABQAGAAcABgAFAAIAAAAAAAAAAAAAAP7/
/f/9//z//f/8//v/+//+//////8AAP///v/9//z//P/8//z//P/7//r/+v/6//z/+//6
//r/+f/4//j/9//3//f/9//4//n/+v/6//v/+//7//v/+//6//n/+P/3//n/+f/5//n/
9//3//f/9v/4//n/+f/3//n/+f/4//j/9v/2//b/9v/2//b/9v/1//X/9f/1//X/+P/5
//n/+f/5//j/+P/4//X/9P/0//T/9v/3//b/+P/4//j/+P/3//b/9f/0//T/9P/0//T/
9P/0//T/9P/y//L/8v/y//P/9P/1//b/+P/4//j/+P/2//b/9v/2//b/9v/2//b/9P/2
//f/9//4//j/+P/4//n/+v/8//3///////////////7//f/9///////9//3/+v/6//r/
+v/3//X/9f/1//f/9//3//f/9P/0//T/9P/z//P/8//z//L/8f/x//H/8f/x//H/8f/w
//D/8f/x/+//7//v/+//8f/v/+//8P/u/+7/7v/t/+v/6//t/+3/7//w//H/8v/w/+7/
8P/u/+v/6v/p/+f/6P/u/wEAHQBBAGcAkQDEAPsAKQFQAWYBZAFQATcBBwG5AGUAFgDP
/5v/jv+b/6n/t//A/8j/zf/S/9j/3P/j/+r/6v/t/+7/7//v//D/8f/y//T/8//z//P/
9f/z//L/8v/y//D/8f/x//H/8v/y//P/9v/3//f/9v/2//f/9//3//f/9f/1//b/9v/3
//f/9//4//r/+v/6//r/+P/4//n/+v/8//z//P/8//v/+//5//f/+P/6//j/+P/3//n/
+v/6//z//P/9//3//v8BAAIAAgACAAQABQAGAAcABwAGAAUABwALAA4AEAAQABAAEAAS
ABAAEgAVABcAFwAZABkAGQAdACEAJAAmACcAKQAuADMANgA4ADoAPAA/AEAAQgBFAEkA
SwBMAFAAUwBTAFMAUwBTAFQAVABUAFcAVgBVAFYAVwBWAFcAVwBTAFAATgBOAEsASQBI
AEUAQgA+ADYAMAArACcAJAAgABwAGAAUABEADgAMAAsACAAIAAYABgADAAEAAQABAP//
/v/9//z/+//5//n/+f/5//r/+v/6//r/+P/4//j/+P/4//j/+P/4//r/+v/6//r/+v/4
//j/+f/4//f/9v/2//b/9v/2//b/+P/3//f/9//6//v/+//7//v/+v/6//r/+f/5//n/
+f/9//3//v/+//7//v/+//7//v8AAAEAAQAAAAAAAAD+//7//v///wEAAQABAAEA////
//7//f/7//v/+//5//f/9v/2//b/9v/1//P/8//x//H/8f/x//P/8v/y//L/8v/x//H/
8f/z//L/8f/x/+//7//v/+//7//u/+7/7//t/+3/7f/t/+3/7f/r/+v/6v/q/+r/6v/r
/+v/6//t/+3/7P/s/+z/7P/s/+z/7P/q/+n/5v/f/9n/3v/s/wcAKQBTAIMAvwAAATcB
YwF+AYIBcAFQARUBxQBrABsA0P+Z/4v/mP+l/7X/w//M/87/1f/g/+j/7v/x//D/8P/w
//D/8P/v//H/8f/x//L/8//z//P/9f/1//T/9P/0//T/9f/1//X/9f/0//T/9v/3//f/
9v/2//f/9//3//f/+f/5//r/+v/5//n/+f/6//r/+v/6//r//P/8//3//v/8//z//P/8
//3//////////v8AAP7//v8BAAMABAAEAAIAAgADAAMABgAJAAoACgAMAA4ADwAQABMA
EwASABEADwATABYAGAAXABgAGQAcAB0AIAAkACcAKwAtAC0ALQAtADEANAA2ADgAOQA9
AEEARABGAEgASgBOAE4ATwBRAFUAVwBYAFwAWwBbAFsAWwBbAFwAXABcAFoAWABWAFYA
UABMAEoARwBBADwAOAA2ADAAKwAnACEAHAAYABAACgAIAAUAAwAAAP7//P/6//n/9//2
//b/9P/0//L/8v/v/+7/7//w/+//7//v/+//7//v/+//7//v/+7/7v/u/+7/8P/w//D/
8P/v/+7/7f/s/+z/7P/s/+z/7f/s/+3/7//x//H/8f/y//D/8P/w//D/7//t/+z/6//t
/+//8P/x//H/8P/w//D/7//v/+//7//v/+//7//v//H/8f/x//H/7//v/+//7v/w//D/
7//v/+3/7f/t/+3/7v/u/+z/6v/s/+v/6//r/+z/7f/s/+z/7P/s/+z/7P/u/+3/7f/s
/+r/6P/m/+X/6P/p/+n/6v/s/+z/7P/s/+r/6v/q/+r/6f/o/+j/6P/o/+f/5v/m/+j/
6P/p/+n/6f/p/+n/6v/o/+j/5//n/+X/5f/l/+X/5//n/+f/5//n/+f/5//n/+n/6f/p
/+j/5v/n/+f/5f/n/+f/5v/m/+b/5v/m/+b/6P/o/+j/5//l/+X/5f/l/+T/5f/l/+X/
5//m/+b/5v/j/+L/4v/i/+b/5//o/+j/6P/o/+j/5//m/+X/5P/k/+T/5P/k/+b/5v/m
/+b/6P/o/+j/6P/m/+b/5v/m/+b/5v/m/+b/5f/k/+P/4v/k/+T/5P/k/+X/5v/n/+j/
5v/m/+b/5v/m/+b/5v/m/+b/5v/m/+b/5v/m/+b/5v/m/+b/5v/m/+b/5v/m/+b/5P/k
/+T/5P/m/+b/5v/m/+j/6P/o/+j/5v/m/+b/5v/o/+j/6P/o/+b/5v/m/+b/6P/o/+j/
6P/n/+b/5f/k/+X/5v/n/+j/6P/o/+j/6P/o/+j/6P/o/+j/6P/o/+j/5v/m/+b/5v/k
/+T/5P/k/+f/6P/p/+r/6v/q/+r/6v/p/+j/5//m/+f/6P/p/+r/6P/o/+j/6P/o/+j/
6P/o/+j/6P/o/+j/6v/q/+r/6v/o/+j/6P/o/+j/6P/o/+j/6v/q/+r/6v/q/+r/6v/q
/+j/6P/o/+j/6v/q/+r/6v/q/+r/6v/q/+r/6v/q/+r/6v/q/+r/6v/s/+z/7P/s/+3/
7v/v//L/8f/x//D/8P/w//D/8P/w//H/8f/x//H/7//v/+//7v/t/+3/7f/t/+3/7f/s
/+z/7P/s/+v/6f/r/+v/6//r/+n/6f/o/+j/6P/o/+f/5//l/+X/5P/j/+X/5f/l/+X/
5f/l/+T/5P/n/+f/5//n/+f/5//n/+X/4//k/+T/5P/k/+P/4//j/+P/4//i/+L/5P/k
/+T/5P/k/+L/3//c/93/2//e/+j//f8bAD0AYwCRAMYA/QApAUwBXAFSATwBHwHvAKEA
SQD8/7n/jf+E/5H/of+p/7D/uv/B/8T/yP/Q/9//6P/k/+P/4v/h/9//4f/h/+H/4v/j
/+P/4//l/+P/4v/i/+L/4v/j/+P/4//l/+T/5P/m/+X/5f/k/+T/5f/l/+X/5f/n/+f/
6P/o/+f/5//n/+j/5//m/+X/5P/l/+b/6P/q/+j/6P/o/+j/5//p/+n/6f/q/+z/6v/q
/+3/7//w//D/7v/u/+//7//u//H/8v/y//H/8v/y//L/9f/1//T/8//z//f/+v/8//j/
+P/4//r/+P/6//3///8DAAUABQAFAAUABwAIAAgACAAJAA0AEQARABIAEwAUABYAFgAX
ABkAGQAbABwAIAAfAB8AHwAfACMAJAAkACQAJgAmACYAKAAoACgAKgArACwAKgApACoA
KwArACwAKwApACgAIwAgACAAHQAbABgAFAAQAAwACQAGAAQAAwAAAPz/+v/6//f/9f/1
//X/8//x/+//7f/r/+r/6f/o/+f/5v/m/+b/5v/o/+j/6P/o/+r/6v/q/+r/6f/o/+f/
5v/m/w==
         </WaveFormData>
      </LeadData>
      <LeadData>
         <LeadByteCountTotal>10000</LeadByteCountTotal>
         <LeadTimeOffset>0</LeadTimeOffset>
         <LeadSampleCountTotal>5000</LeadSampleCountTotal>
         <LeadAmplitudeUnitsPerBit>4.88</LeadAmplitudeUnitsPerBit>
         <LeadAmplitudeUnits>��V</LeadAmplitudeUnits>
         <LeadHighLimit>2147483647</LeadHighLimit>
         <LeadLowLimit>268435456</LeadLowLimit>
         <LeadID>V5</LeadID>
         <LeadOffsetFirstSample>0</LeadOffsetFirstSample>
         <FirstSampleBaseline>0</FirstSampleBaseline>
         <LeadSampleSize>2</LeadSampleSize>
         <LeadOff>FALSE</LeadOff>
         <BaselineSway>FALSE</BaselineSway>
         <ExcessiveACNoise>FALSE</ExcessiveACNoise>
         <MuscleNoise>FALSE</MuscleNoise>
         <LeadDataCRC32>2309247984</LeadDataCRC32>
         <WaveFormData>
QABAAEAAQAA/AD4APQA8ADsAOgA5ADgANQA0ADMAMgAvACwAKQAmACUAJAAjACIAHgAc
ABoAGAAUABIAEAAOAAsACgAJAAgACAAIAAgACAAHAAYABQAEAAQABAAEAAQAAQAAAP//
/v/+//7//v/+/wAAAAAAAAAA/v/+//7//v/+//7//v/+//3//P/7//r/+f/4//f/9v/3
//j/+f/6//j/+P/4//j/+P/4//j/+P/6//r/+v/6//j/+P/4//j/+P/4//j/+P/2//b/
9v/2//b/9v/2//b/9P/0//T/9P/z//L/8f/w//D/8P/w//D/7//u/+3/7P/u/+7/7v/u
/+z/7P/s/+z/6v/q/+r/6v/p/+j/5//m/+j/6P/o/+j/6v/q/+r/6v/p/+j/5//m/+P/
4v/h/+D/4v/i/+L/4v/i/+L/4v/i/+H/4P/f/97/3f/c/9v/2v/a/9r/2v/a/9n/2P/X
/9b/1v/W/9b/1v/Y/9j/2P/Y/9f/1v/V/9T/0v/S/9L/0v/S/9L/0v/S/9H/0P/P/87/
0P/Q/9D/0P/Q/9D/0P/Q/83/zP/L/8r/yv/K/8r/yv/I/8j/yP/I/8r/yv/K/8r/yf/J
/8n/yv/I/8j/yP/I/8r/zP/M/8z/yv/K/8r/yv/I/8X/xf/G/8j/x//F/8X/w//D/8L/
wv/C/8H/wf/B/7//wP/A/8D/vv+9/7z/u/+5/7n/uf+3/7n/uf+5/7n/t/+3/7j/uP+2
/7j/uP+4/7b/tf+1/7X/sv+y/7P/s/+1/7X/s/+z/7L/sv+y/7L/sf+x/7D/sP+y/7T/
s/+y/7D/rP+m/6T/pv+t/7r/y//h/wEAIwBAAFkAcQCEAIkAgwByAFMAJwAAAN//wv+w
/6v/qf+t/7L/sv+u/7D/sP+y/7T/tf+1/7X/tP+z/7P/sv+x/7D/r/+t/6r/qv+r/63/
r/+v/7D/sP+x/6//r/+u/6//sP+x/7L/sv+z/7L/sP+t/6v/qv+r/67/r/+v/7D/sf+x
/7H/sf+w/7D/sf+x/7D/r/+u/6//rP+s/63/rP+v/6//rf+s/67/r/+x/7L/s/+z/7T/
tv+0/7T/tf+1/7P/sv+y/7L/tP+0/7T/tf+5/7n/uf+5/7n/uf+7/7//vf+7/7r/uv+5
/7n/vP+9/7//v//B/8T/xf/G/8j/yf/M/83/zf/O/87/zv/O/9D/zv/O/8//0v/T/9L/
0f/R/9X/2P/b/97/4f/j/+H/4f/f/9//3v/e/93/3f/e/93/2//Z/9n/1v/W/9P/z//N
/8//z//P/83/zP/I/8b/w/+//77/vP+7/7f/t/+2/7X/tP+z/7L/sf+z/7T/tP+0/7L/
sP+v/67/sf+y/7P/tP+y/7L/sv+y/7D/sP+x/7H/sf+y/7P/s/+0/7P/sf+x/7L/sf+x
/7L/s/+z/7P/s/+z/7P/s/+z/7X/tf+0/7T/tf+2/7b/tv+3/7j/uf+7/73/vf+8/7z/
u/+6/7n/uP+3/7f/tv+2/7j/uf+6/7r/u/+9/77/vv+8/7z/vP+8/7//wf+//77/vv++
/77/vv+//7//v/+8/77/vv++/8H/wf/B/8D/wP/A/7//vf+7/77/wP++/77/vv++/77/
vv+9/73/vf+9/8H/w//D/8X/w//D/8L/wv/A/8D/wP/A/77/vf+9/77/wP+9/7//wf+/
/73/vf+//8H/wP/A/8H/w//D/8H/v//B/8H/wf/B/8P/xP/D/8L/xP/E/8L/wv/E/8P/
wv/C/8P/xf/G/8f/xf/F/8b/x//K/8v/yv/J/8n/yP/I/8j/x//G/8f/yv/I/8j/yP/I
/8j/yP/I/8r/yv/K/8r/zP/N/83/zf/M/8z/zP/M/87/zv/Q/9D/0P/Q/9D/0P/S/9L/
z//P/9L/0v/R/8//zv/N/8z/yv/M/8z/y//L/87/z//R/9L/0P/P/8//z//P/8//z//P
/8//z//P/8//zf/N/83/zv/Q/87/0P/Q/9L/0v/R/9H/0v/S/9P/1f/U/9P/0v/P/9H/
0v/S/9L/0f/R/9D/zv/O/9L/0v/T/9L/zv/G/8L/xP/I/8//2P/p/wEAHwA/AFwAeQCV
AKgArQCnAJgAewBRACoACQDu/9z/1//b/9v/2P/a/9r/2P/a/97/3v/f/+H/4//h/+H/
4v/i/+D/4P/g/9//3v/e/9//4f/g/9//3//e/+D/3//g/+D/4f/i/+P/5P/k/+X/5P/i
/+L/4f/h/+P/5f/l/+T/5P/j/+P/4//j/+L/4v/j/+P/4//j/+P/5f/k/+T/5f/k/+f/
5//l/+T/5v/n/+n/6v/q/+n/6f/q/+j/6P/p/+n/6v/q/+v/7P/u/+7/7v/v/+//7//v
/+//8P/x//T/+f/3//X/9P/0//H/8f/0//X/9v/1//b/+P/5//r//P/9//7//////wAA
AQACAAMABgAGAAYABwAKAA0ADgAPABEAEgASABIAEgATABUAEwATABMAEwASABIAEAAR
ABMAEwATABEAEQAOAAwACQAFAAMAAQD///3/+f/3//T/8//x//H/8P/u/+3/6//r/+r/
6f/o/+f/5v/l/+P/5P/k/+T/5v/k/+P/4v/k/+T/5P/k/+X/5v/n/+j/5v/k/+P/4f/j
/+T/5f/n/+b/4//i/+H/4P/g/+D/4f/h/+P/5P/k/+T/4//i/+H/4v/i/+L/4v/i/+L/
4v/i/9//4f/i/+L/4f/d/93/3f/d/97/3v/e/93/2//b/9v/3P/c/9z/2//b/9v/2//b
/9v/2//Z/9n/2f/Z/9n/2f/Z/9r/2v/Y/9r/2v/a/9r/2f/b/9v/2v/a/9v/2//b/9v/
2P/X/9f/1v/Y/9j/2f/Z/9f/1v/V/9T/1f/U/9L/yv/E/8L/xP/L/9T/4//9/x0APQBc
AHsAlQCiAKEAkQB4AFEALQAQAPP/2v/O/8//0f/P/9D/1P/U/9b/2v/c/9z/2//b/9v/
2f/X/9b/1P/U/9T/1P/T/9P/1P/W/9n/1//X/9j/2P/X/9X/1f/U/9L/0v/S/9L/0f/T
/9P/0v/U/9P/0//V/9P/0//S/9L/1P/V/9b/1//U/9T/1f/V/9P/0//T/9X/0//U/9b/
1v/Y/9f/1P/S/9L/0//V/9b/1v/V/9X/1v/W/9b/1//X/9f/1v/W/9b/2f/a/9v/3f/d
/9v/2f/X/9n/2f/b/9//4f/f/97/3v/g/+H/5f/n/+f/5//p/+z/7v/u/+//7//w//H/
8f/y//X/9v/3//r/+f/4//j/+v/6//r/+v/7//3//v///wAA/f/9//n/9//3//f/9v/2
//H/7//u/+v/6P/l/+T/4P/b/9f/0v/P/8//z//P/83/z//M/8v/yf/I/8j/x//H/8b/
x//H/8f/x//H/8f/x//H/8j/yP/I/8j/xv/F/8T/wv/C/8L/wv/F/8b/x//I/8b/xv/H
/8f/xf/G/8f/x//H/8f/xv/H/8b/xf/F/8b/x//H/8f/x//H/8f/x//H/8b/xf/D/8L/
xf/G/8b/xv/G/8b/xv/H/8f/x//G/8b/xf/E/8P/wv/F/8X/xP/E/8b/x//I/8j/x//H
/8b/xP/G/8b/xv/G/8T/xf/C/8D/w//E/8X/xv/I/8n/yv/I/8b/xv/G/8n/yP/H/8X/
xP/G/8X/w//B/8T/xv/E/8T/xv/G/8b/xv/G/8f/yP/J/8j/yf/I/8n/x//H/8b/xv/G
/8b/xv/G/8n/yf/K/8z/y//H/8j/yf/L/8n/yf/L/8v/yv/K/8v/y//L/8n/x//H/8f/
x//H/8n/yv/J/8j/yf/K/8n/yv/K/8n/yP/I/8j/yf/J/8n/yf/J/8r/y//M/83/zP/L
/8v/yv/K/8r/yP/G/8b/yP/K/8z/yv/K/8r/yv/K/8r/yv/K/8r/y//M/83/zv/Q/9D/
0P/Q/8//zv/N/8z/zv/O/87/zv/O/87/zv/O/87/zv/O/87/z//Q/9H/0v/Q/9D/0P/Q
/9L/0v/S/9L/0v/S/9L/0v/Q/9D/0P/Q/9D/0P/Q/9D/zv/O/87/zv/P/9D/0f/S/9T/
1P/U/9T/0v/S/9L/0v/Q/9D/0P/Q/9L/0v/S/9L/0v/S/9L/0v/U/9T/1P/U/9T/1P/U
/9T/0//S/9H/0P/S/9L/0v/S/9P/1P/V/9b/1P/U/9T/1P/U/9T/1P/U/9b/1v/W/9b/
1f/U/9P/0v/S/9L/0v/S/9P/1P/V/9b/1v/W/9b/1v/W/9b/1v/W/9f/2P/Z/9r/2v/a
/9r/2v/c/9z/3P/c/9z/3P/c/9z/2v/a/9r/2v/c/9z/3P/c/9z/3P/c/9z/3P/c/9z/
3P/d/97/3//g/97/3v/e/97/3P/c/9z/3P/d/97/3//g/97/3v/e/97/3//g/+H/4v/k
/+T/5P/k/+T/5P/k/+T/4v/i/+L/4v/g/+D/4P/g/+H/4v/j/+T/5P/k/+T/5P/m/+b/
5v/m/+j/6P/o/+j/6v/q/+r/6v/p/+n/6f/q/+j/6P/o/+j/6//u/+//8P/w//D/8P/w
//D/7f/t/+7/7v/t/+v/6//u/+//7//w/+3/6//q/+n/6f/q/+r/6v/q/+v/7P/t/+//
7//v/+3/7f/t/+3/7f/r/+v/7P/s/+j/6v/q/+r/7P/r/+v/6//r/+z/7v/v//H/8f/v
/+//7v/u/+7/7v/t/+3/7P/s/+z/7P/t/+z/5v/k/+T/5P/m/+3/+P8FABsANQBTAHAA
iwCnAMAAxwC/ALIAlwBvAEYAKQAOAPr/9f/1//H/7v/w//D/7v/u//L/9P/3//v/+//5
//f/9v/0//b/9v/2//X/9v/2//f/+f/2//X/9f/0//X/8//z//L/9P/2//j/+v/4//n/
+P/2//X/8//y//P/8f/x//D/8P/z//P/8//z//X/9v/4//n/9//3//f/+f/4//j/+f/4
//j/9//0//L/9P/1//f/+P/6//n/+f/6//n/+P/4//f/+f/4//j/+P/6//r/+v/7//3/
/f/9//3//f/9////AwAFAAMAAgACAAIAAwAHAAkACgAJAAoADAAKAAoACwALAAoACwAL
AAwACgAKAAoADAAKAAoACwAOAA8ADgANAA0ADwAQABEAEgAVABcAFQAVABcAFwAWABYA
FwAZABwAHQAcABsAHAAaABwAGwAZABkAGwAbABsAGQAaABgAGAAXABUAFAASABEAEQAR
ABAADwANAAsACQAHAAUABgAGAAYACAAGAAUABAAEAAQABAAEAAQABAAEAAQABAAEAAUA
BQAEAAQABAADAAQAAwABAAEAAgABAAEAAgAFAAUABQAFAAcABwAHAAcABwAHAAYABgAF
AAYABgAGAAgACAAIAAkABwAHAAYABgAIAAgACAAIAAcABwAGAAYABwAHAAcABgAIAAkA
CQAIAAgACAAIAAgACQALAAkACAAIAAgACAAIAAcABwAHAAQABAAEAAQABwAJAAsADAAO
AA4ADQALAAkACgAMAAoACgAIAAgACAAIAAcABwAHAAcACQALAAsADQANAA0ADAAMAAwA
DAAMAAwACgAJAAkACgAMAAkACwANAAwACQAIAAkACgAKAAsADQANAA0ACwAJAAwADQAO
AA8AEQASABEAEAAOAA4ADAAMAA0ADQANAA4ADwARABIAEwATABMAFAAVABYAFwAWABUA
EQAQABAAEAAQAA4ADgAQABoAGAAYABYAFgAWABYAFAAUABQAFAASABIAEgASABQAFAAU
ABQAFgAWABYAFgAYABgAGAAYABYAFgAWABYAFAAUABQAFAAUABQAFAAUABYAFgAWABYA
GAAYABgAGAAXABYAFQAUABQAFAAUABQAFgAYABoAHAAcABwAHAAcABoAGgAaABoAGwAd
AB4AHwAeAB4AHgAeAB4AHgAgACAAIgAiACIAIgAgACAAHQAdAB4AHgAdABsAHAAdAB4A
HgAdABwAGgAZABwAHQAfACAAHwAdABwAGwAdAB0AHQAdABsAGwAbABsAGwAbABsAHAAd
ABwAHwAgACAAIAAfAB8AHQAcABwAHQAfAB8AHwAdAB8AIAAgACAAIAAhACEAIAAgACAA
IAAfABwAGAAUABAAEgAaACUALgA/AFkAdwCXALQAzwDjAPQA9QDtANoAtwCNAGoASwAy
ACgAIwAhACEAIgAiACIAIgAgACAAJAAnACMAIwAjACMAJAAkACIAIgAiACEAIAAgACEA
IwAkACUAJwAoACkAJwAnACYAJgAmACYAJgAmACcAJgAkACIAIQAhACMAJAAlACUAJgAl
ACUAJQAlACIAIgAjACMAIwAjACMAJQAnACgAKgAqACoAKQAmACQAJgAnACkAKgAqACkA
KQAqACgAKAApACkAJwAmACYAJgAqACoAKgArAC0ALQAtAC0ALwAvADEANQA0ADEALwAu
AC8ALwAyADMANwA3ADkAPAA6ADoAOwA7AD4APwA/AEAAQABAAEAAQgBCAEIAQwBGAEoA
SgBKAEsATABMAEwATABPAFEATwBPAE8ATwBOAE4ATQBNAE4ATQBLAEkASQBGAEcARQBC
AEEAQAA/AD4AOwA7ADgANwA1ADAALgArACkAJwAnACYAJQAmACUAJAAjACIAIgAhACAA
IAAeAB0AHAAcABwAHAAcABoAGgAaABoAHAAcAB0AHQAdAB4AHwAfABwAGwAZABkAGgAZ
ABkAGgAZABkAGQAZABsAGwAbABsAHwAdABwAHAAcABwAHAAcABwAHgAeAB8AHwAdAB4A
HgAeAB8AIAAhACQAIwAiACEAIAAgACAAIAAdABoAGgAZABcAFgAXABgAGQAaABoAGgAZ
ABcAFwAXABgAFwAWABQAEwAUABUAFgAXABcAFQAVABUAFAATABIAEQATABQAEwAWABQA
FAAUABMAEwATABIAEgASABEAEAAPAA8ADwAQABAAEAAQABEAEQAOAA4ADgAOAA0ACgAE
APz/+P/6/wIADwAeADMATwBvAI8AsADLAN8A5gDfAM0AqgCDAGEARAAnABQAEAAPAA0A
DwASABQAFAAWABoAHAAcABsAFwARAA8ADwAQABAAEgASABIAEQASABIAEwAVABQAEwAT
ABIAEgARABIAEgAQABAAEAAQABEAEwATABIAEgARABEAEwATABMAEgASABUAFQAVABUA
EgASABMAEwAVABUAFQAXABQAFAAVABQAFwAXABUAFAAUABUAFwAYABYAFQAVABYAFgAW
ABcAFwAYABgAGQAaABwAHAAcAB0AHgAdABwAGwAbABsAHQAhACEAHwAeAB4AHwAhACYA
KQApACkAKwAuADAAMAAxADEAMgAzADMANAA1ADYANwA6ADsAPAA+AEIARABEAEQARQBE
AEQARABEAEIAQwBAAD8APQA9ADwAPAA6ADkAOQA3ADIALQAqACQAIgAfABsAGQAYABcA
FgATABMAEAAPAA0ADQAMAAoACQAHAAcABgAFAAYABQAEAAMAAQACAAIAAgAFAAQABAAE
AAQABAAEAAQABAAEAAQABAAEAAQABQAFAAMABAAFAAUABgAFAAMAAwAEAAMAAwAEAAUA
BQAFAAUABQAFAAUABQADAAMAAgACAAUABgAGAAYABQAEAAMAAwAFAAUABAAEAAQABAAE
AAQABQAFAAQABAAEAAMAAgAAAAAAAQABAAAAAwAEAAUABgAGAAcABAACAAEAAAD///7/
AAABAAIAAAAAAAAAAAADAAUABQAEAAQAAQD///z/+f/8//7//P/8//z//P/8//z//f//
/wEAAwADAAMAAQABAPz/+//5//j/+v/8//7/AAACAAEAAQACAAEA/f/+/////f/7//v/
/f/7//r/+v/7//n/+f/3//X/9//3//f/9//5//r/+f/4//n/+v/5//r//P/7//r/+v/6
//v/+//7//f/9//4//n/+//7//n/9//2//b/9//4//j/9v/2//j/+v/6//r/+P/4//j/
+P/3//b/9f/0//f/+P/5//r//P/8//z//P/7//r/+f/4//j/+P/4//j/9v/2//b/9v/4
//j/+P/4//j/+P/4//j/+P/4//j/+P/2//b/9v/2//T/9P/0//T/9P/0//T/9P/2//b/
9v/2//b/9v/2//b/9P/0//T/9P/z//L/8f/w//D/8P/w//D/8v/y//L/8v/w//D/8P/w
//D/8P/w//D/8v/y//L/8v/x//D/7//u//D/8P/w//D/7v/u/+7/7v/v//D/8f/y//L/
8v/y//L/8f/w/+//7v/s/+z/7P/s/+3/7v/v//D/7//u/+3/7P/u/+7/7v/u/+7/7v/u
/+7/7P/s/+z/7P/s/+z/7P/s/+z/7P/s/+z/7P/s/+z/7P/q/+r/6v/q/+z/7P/s/+z/
6//q/+n/6P/m/+b/5v/m/+f/6P/p/+r/7P/s/+z/7P/r/+r/6f/o/+b/5v/m/+b/5v/m
/+b/5v/o/+j/6P/o/+j/6P/o/+j/6v/q/+v/6//p/+r/6v/q/+j/6P/o/+r/7P/s/+z/
7P/s/+z/7P/p/+n/6v/q/+n/5//n/+f/5//m/+b/5v/l/+X/5f/l/+b/6P/o/+f/5//n
/+f/5//n/+b/4//i/+H/4f/h/+H/4f/k/+T/4v/k/+L/4v/i/+H/4v/j/+P/5P/j/+P/
4//j/+P/4//k/+T/5P/k/+X/5f/i/+L/4v/i/+P/5P/i/9z/2P/U/9T/2f/i/+//AQAX
ADEAUABxAIsApACxALEAogCLAGsARgApABAA9v/l/+f/6f/m/+L/4P/g/+L/5P/m/+X/
5//p/+n/6f/q/+r/6P/o/+j/5//n/+j/6v/t/+v/6//s/+z/6//p/+n/6P/l/+T/4//i
/+b/6f/q/+r/7f/t/+7/8f/w/+//7f/s/+z/6//q/+n/6P/o/+n/6f/p/+n/6f/r/+z/
7v/x//L/8v/x/+7/7P/s/+3/7//w/+//7f/s/+z/7v/u/+//7//x//D/8P/w//L/8v/y
//P/8//z//P/8//x//H/8//3//j/9//3//j/+f/5//z//f/9//3///8CAAEAAAAAAP//
/v//////AAACAAIAAgAEAAYABgAHAAoACgAKAAoACwAMAAwADAAMAA8AEQAPAA8ADQAN
AAwADAANAA8AEgATABMAEwAVABQAFQATABAADwAPAA8ADwANAA4ADAAMAAsABwAGAAQA
AwABAAEAAAD///v/+f/3//X/9f/2//b/9v/2//T/8//y//L/8v/y//L/8P/w//D/8P/y
//L/8//z//L/8v/y//H/8v/x/+//7//x//H/8v/0//P/8//z//P/9f/1//X/9f/z//P/
8v/y//P/9P/0//T/8//y//H/8f/z//P/8v/y//L/8v/y//L/9f/1//T/9P/z//P/8//y
//L/8//z//L/8v/y//L/8v/x//P/8f/w//P/9P/1//b/9P/z//L/7v/u/+7/7v/x//D/
7//t/+z/7P/r/+n/5//s//D/8P/y//H/8P/v/+7/7//v/+//7//v/+//7f/t/+z/7f/t
/+7/7f/s/+v/6v/q/+n/6f/q/+3/6//u//H/8P/t/+z/7f/r/+r/6v/r/+n/6f/n/+X/
5//n/+f/5//q/+z/7P/s/+z/7P/q/+r/6v/p/+j/6P/m/+f/5//n/+b/5//p/+v/7f/v
/+//7//t/+z/7P/s/+j/5v/m/+j/6v/o/+j/6v/q/+r/6v/q/+r/6v/q/+j/6P/o/+j/
6v/q/+r/6v/o/+j/6P/o/+r/6v/q/+r/7P/s/+z/7P/q/+r/6v/q/+j/6P/o/+j/6P/p
/+n/6f/s/+z/7P/s/+7/7v/w//D/8P/w//D/8P/w//D/7f/t//D/8P/v/+3/6//r/+v/
6v/o/+j/5//n/+n/6f/q/+r/7P/r/+v/6//r/+v/6//r/+f/5//n/+f/5//n/+f/6P/m
/+T/5v/m/+b/5v/l/+X/5f/k/+T/5f/j/+P/4//h/+H/4v/i/+L/4//l/+b/5v/k/+T/
5P/l/+L/4P/e/9r/2P/a/9//6v/3/wsAIwA/AFwAdwCTAKwAuwC7AK4AlwBxAEwAKwAM
APT/7f/r/+n/6v/q/+j/6P/o/+j/5v/j/+P/5f/o/+n/6//s/+3/7v/v/+//7v/u/+//
8f/w/+//7//u/+z/6f/o/+b/6f/q/+v/7P/r/+3/7f/s/+z/6//r/+3/7f/t/+z/7P/r
/+v/6//r/+v/7P/u/+//7f/t/+3/7//v//D/8v/y//D/7//s/+r/7v/v//H/8v/y//H/
8f/y//L/8v/z//P/8//y//L/8v/0//T/9P/1//X/9f/1//X/9//3//n//f/9//v/+v/6
//v/+//+////AAD//wAAAgADAAQABgAHAAkACwAMAA4AEQASABMAFgAYABgAGQAcAB4A
HgAeAB8AIgAiACIAIgAhACMAIQAhACMAIwAiACIAIgAjACUAJQAhAB8AHwAcAB0AGwAY
ABcAFAATABIADwANAAoACQAHAAQAAgD///3//f/9//z/+//6//n/+P/3//f/+P/4//j/
9v/0//P/8v/y//L/8v/y//T/9P/0//T/9P/0//X/9f/1//b/9//3//f/9//2//f/9v/1
//X/9v/1//X/9f/1//P/8//z//P/9f/1//T/9P/2//j/+f/6//j/+P/4//n/+f/5//j/
+P/8//z//P/8//z//P/8//7//v///////f/+//7//v/+//7//v8AAAAAAAAAAAAAAAAA
AAAA/f/9//7//v/9//n/+f/5//n/+v/6//r/+f/3//f/9//4//r/+v/5//n/+//7//v/
+//7//n/+f/5//v/+//7//v/+v/6//j/+v/6//r/+v/5//v/+//6//r/+v/5//j/9//4
//n/+//8//r/+v/7//v/+P/4//j/+P/3//j/8v/q/+b/6P/s//X/AAATAC0ASwBtAIwA
pwC/ANIA1QDJALAAiQBhAD4AHQAGAPz/+//5//n//v8AAPz//v8EAAQAAgABAAMAAwAB
AAEAAgACAAAAAAAAAP////8AAAIABQAEAAMAAwACAAMAAQABAAAAAAAAAAAAAAABAAMA
AwACAAQAAwADAAUABQAFAAQABAADAAMAAwADAAQABAAFAAUABQAFAAUABwAGAAYABwAG
AAYABQACAAAABAAFAAcACAAIAAcABwAIAAYABgAHAAcACQAKAAwADgASABIAEgATABQA
EwASABEADwAPABEAFQAWABUAFQAWABcAFwAaABsAHQAdAB8AIgAgACAAIQAhACMAJQAm
ACgAKwAsAC0AMAAyADIAMwA2ADoAOgA6ADsAOgA6ADoAOgA6ADsAOAA3ADUANQA0ADQA
MgAxADEALwAqACcAJgAiAB4AGwAXABUAEQAPAA0ACQAKAAgACAAHAAcABgAEAAMAAQAB
AAAA///+//3//P/7//z//v///wAAAgAAAP///v/+//7//v/+//7//v/+//7//v/+////
///9//7///////7//f/7//v//f/9//7/AAABAAEAAQABAAEAAQABAAEAAAD///3//P8A
AAIAAwAEAAIAAgACAAMAAQABAAAAAAACAAIAAgACAAUABQAEAAQABAADAAIAAAABAAMA
BAAEAAIAAgACAAIAAwAFAAMAAgACAAIAAgACAAUABQAFAAIABAAEAAQABwAFAAUABAAE
AAEA///8//n///8CAAEAAgAEAAQABAAEAAUABQAFAAUABAAFAAQABQADAAMAAgACAAMA
BAAFAAYACAAHAAcACAAIAAUABwAJAAcABQAFAAcABwAGAAYABwAIAAkACAAHAAgACQAK
AAsACwAMAAsACgAIAAgABgAGAAcABwAHAAgACgALAAsACwAIAAcABwAHAAoACwAKAAkA
CQAIAAgACAAGAAQABAAGAAoACgAKAAoACgAKAAoACAAIAAgACAAIAAgACAAIAAgACAAI
AAgACgAKAAoACgAKAAoACgAKAAgACAAIAAgABQAEAAMAAgADAAQABQAGAAcACAAJAAoA
CgAKAAoACgAJAAgABwAGAAgACAAIAAgACAAIAAgACAAGAAYABgAGAAYABgAGAAYABAAE
AAQABAAFAAYABwAIAAgACAAIAAgACgAKAAoACgAKAAoACgAKAAkACAAHAAYACAAIAAgA
CAAHAAYABQAEAAUABgAHAAgABgAGAAYABgAGAAYABgAGAAQABAAEAAQAAgACAAIAAgAC
AAIAAgACAAQABgAIAAoACQAIAAcABgAFAAQAAwACAAMABAAFAAYABgAGAAYABgAEAAQA
BAAEAAMAAgABAAAAAQACAAMABAACAAIAAgACAAAAAAAAAAAAAgACAAIAAgAEAAQABAAE
AAIAAgACAAIAAgACAAIAAgAEAAQABAAEAAIAAgACAAIAAAAAAAAAAAACAAIAAgACAAQA
BAAEAAUABQAFAAYABgAFAAQAAwACAAQABAAEAAQABAAEAAQABAABAAEAAgACAAEA////
/////f/8//z//P/8//3//v///////v/9//v/+f/5//n/+f/7//v/+f/5//n/+f/5//n/
9//4//j/9v/6//r/+v/6//n/+f/5//j/9//3//b/9f/3//X/9f/2//T/9P/0//X/8//y
//L/8v/y//H/7P/q/+j/5P/i/+b/7f/4/wcAGwA3AFUAdgCTAK8AyADRAMUAtACZAG8A
RgAlAAoA+P/x//H/7f/q/+r/7P/s/+r/6v/q//H/9f/x//D/7//v/+7/7P/s/+z/6//q
/+r/6//t/+r/6f/p/+j/6v/p/+r/6v/q/+r/6v/q/+r/6//q/+j/5v/l/+X/5//p/+n/
6P/o/+f/5//n/+f/5f/k/+T/4//k/+X/5v/p/+b/5v/n/+b/5P/j/+D/3v/g/+H/4//k
/+b/5f/l/+b/5P/k/+X/5f/j/+L/4v/i/+H/4P/f/9//4//j/+P/4//l/+X/5//r/+n/
5//m/+b/5//n/+r/6//r/+v/7f/w/+3/7P/s/+v/7P/t/+3/7v/w//D/8P/y//H/8P/w
//L/8v/y//L/8//y//L/8v/y//P/9f/z//P/9v/3//f/+P/2//f/+f/5//f/9f/1//L/
9f/1//T/9f/2//X/9P/x//P/8P/v/+3/6v/o/+X/4//f/9//3v/d/9r/2f/Y/9f/1v/W
/9X/1P/U/9L/0f/Q/83/zP/L/8r/yv/K/8r/yv/K/8r/y//L/8n/yv/L/8v/zP/L/8n/
yf/I/w==
         </WaveFormData>
      </LeadData>
      <LeadData>
         <LeadByteCountTotal>10000</LeadByteCountTotal>
         <LeadTimeOffset>0</LeadTimeOffset>
         <LeadSampleCountTotal>5000</LeadSampleCountTotal>
         <LeadAmplitudeUnitsPerBit>4.88</LeadAmplitudeUnitsPerBit>
         <LeadAmplitudeUnits>��V</LeadAmplitudeUnits>
         <LeadHighLimit>2147483647</LeadHighLimit>
         <LeadLowLimit>268435456</LeadLowLimit>
         <LeadID>V6</LeadID>
         <LeadOffsetFirstSample>0</LeadOffsetFirstSample>
         <FirstSampleBaseline>0</FirstSampleBaseline>
         <LeadSampleSize>2</LeadSampleSize>
         <LeadOff>FALSE</LeadOff>
         <BaselineSway>FALSE</BaselineSway>
         <ExcessiveACNoise>FALSE</ExcessiveACNoise>
         <MuscleNoise>FALSE</MuscleNoise>
         <LeadDataCRC32>1197419721</LeadDataCRC32>
         <WaveFormData>
MAAwADAAMAAuAC4ALgAuAC4ALgAuAC4ALQAsACsAKgAmACQAIgAgAB8AHgAdABwAGwAa
ABkAGAAWABQAEgAQAA8ADgANAAwACgAKAAoACgAJAAgABwAGAAcACAAJAAoACQAIAAcA
BgAGAAYABgAGAAgACAAIAAgACgAKAAoACgAIAAgACAAIAAUABAADAAIAAAAAAAAAAAAC
AAIAAgACAAAAAAAAAAAAAAAAAAAAAAACAAIAAgACAAAAAAAAAAAAAgACAAIAAgACAAIA
AgACAAIAAgACAAIABAAEAAQABAAEAAQABAAEAAYABgAGAAYABAAEAAQABAAFAAYABwAI
AAYABgAGAAYABAAEAAQABAACAAAA/v/8//3//v///wAAAgACAAIAAgABAAAA///+//v/
+v/5//j/+P/4//j/+P/6//r/+v/6//n/+P/3//b/9v/2//b/9v/0//T/9P/0//L/8v/y
//L/8v/y//L/8v/0//T/9P/0//L/8v/y//L/8P/w//D/8P/u/+7/7v/u/+7/7v/u/+7/
7v/u/+7/7v/s/+z/7P/s/+r/6v/q/+r/7P/s/+z/7P/q/+r/6v/q/+r/6v/r/+z/6//t
/+v/6//r/+v/6//r/+3/7//v/+7/7P/t/+3/7f/t/+v/6v/q/+z/7P/s/+v/6P/o/+j/
6P/n/+r/6//s/+r/6//r/+n/5//o/+j/6P/o/+j/6P/o/+n/6P/o/+j/6P/o/+n/6f/r
/+v/6//r/+n/6f/p/+n/5//p/+n/6f/q/+v/7P/r/+v/7f/t/+3/7f/t/+v/6//u/+//
7//u/+z/6v/k/+L/4//p//L//f8RACsARQBbAG0AhQCZAKIAoACVAIAAXgA+ACUAEQAD
AP3/+//+/wEAAAD8//v/+//6//z/+v/0/+//7f/t/+v/6//o/+f/5//m/+X/5P/k/+T/
5f/m/+b/5v/m/+b/5v/l/+X/5f/m/+r/6P/n/+b/5v/l/+X/4f/f/+L/4//k/+T/5P/i
/+L/4//j/+P/4v/i/+D/4P/g/+D/4P/f/97/3f/f/+D/4v/k/+L/4v/i/+L/5P/k/+X/
5f/j/+P/4//j/+L/4f/h/+D/4//j/+P/4//k/+X/5v/n/+n/6f/s/+7/7P/p/+n/6v/p
/+n/6//s/+z/7f/t/+3/8P/0//f/+v/9//3//f///wIAAgABAAEAAgACAAIAAQD/////
//8BAAkACwANAA8AEwAUABUAFwAVABUAFQATABMAEwATABIAEgASABIAEgAOAA4ADQAL
AAwACwAJAAoACQAGAAQAAwAEAAAAAAD//////v/9//v/+//6//r/+f/8//3//v////z/
/P/8//z//v/8//7///8AAAAAAAAAAP///v/9//z//v/+//7////////////9//7//f/9
//7//f/9//3//f/9//3/+//7//v/+//7//v/+v/7//v/+//7//z//f/+//7//v/+//7/
/f/7//r/+f/5//j/9//2//f/+P/4//n/+v/7//v/+//6//r/+f/4//n/+v/5//n/9//3
//b/9v/3//b/9f/2//b/9v/3//r/+P/4//f/9P/z//L/8v/z//P/8//z//P/8v/y//H/
8f/x//H/8P/v//D/8v/0//X/8//y//L/8v/y//L/8v/y//H/8P/v/+7/8P/w//D/8f/x
/+//7//w//H/8f/x//H/8f/y//L/8//y//H/7//u/+z/7v/u/+7/8f/x//D/8P/x//H/
8f/x//P/9f/1//T/8//y//L/8v/x//P/8//z//P/8v/y//L/8f/y//P/9v/1//b/9v/0
//T/9P/0//X/9v/3//n/+v/7//3/+//7//v/+//7//3//f//////AAAAAAEAAQABAAEA
///+/wAAAAAAAAAA/v/8//v/+v/8//r//P/8//3//v8AAAEA/////wAAAAAAAAAAAAAA
AAIAAQAAAAAA///+//3//f///////////wEAAQABAAEAAwABAAMAAwADAAMAAwADAAEA
AQADAAMAAAD///7/+//7/wAAAQABAAIA/v/2//L/9P/3//n//v8JAB8ANwBPAGcAfQCV
AKkAsgCwAKcAkABuAFAAOQAnABkAEwATABIADwAQABAADQAPABIAEAAOABAAEwARABEA
DwAPAA4ADQANAAwACgAKAAsADAAKAAoACQAIAAkACgALAAsACwALAAwAEAANAAsACQAI
AAcACQAHAAcACQAJAAkACAAGAAQABAAFAAUABQAEAAQAAgACAAIAAgACAAEAAAD//wEA
AAAAAAAAAAAAAAAAAAAAAAAAAQABAAAA///+//3//f/9//7//v8BAAEAAQABAP//////
////AAABAAUACAAGAAMAAwAEAAQAAwAEAAQAAgADAAMAAwAEAAYABwAIAAcABwAHAAkA
DAAMAAsACwAMAAwADAALAAwADQAOABEAFAATABIAEQAUABQAFAAVABQAEwASAA8ADQAN
AA0ADAAMAAwADAAMAAgACAAHAAUAAgD///v/+v/5//b/9P/z//P/8P/x//H/7//u/+3/
6//p/+j/6P/n/+b/5f/k/+P/4v/i/+L/4v/j/+L/5f/n/+r/6v/q/+r/5//m/+X/5P/m
/+b/6P/p/+r/5//m/+X/5P/i/+L/4v/j/+L/4//k/+X/4v/h/+D/4f/h/+D/4P/h/+H/
4f/h/9//3v/e/97/3v/c/9v/2v/a/9r/2v/Y/9r/2f/Y/9f/1//Z/9f/1//Y/9X/1P/T
/9L/0v/S/9H/0P/Q/9D/0P/Q/8//z//P/8//0f/R/9H/0f/T/9P/0f/T/9P/0//T/9P/
0f/N/8v/y//N/83/zf/N/8n/yf/K/8v/zf/K/8j/xP+8/7r/u/+9/8L/z//j//v/FQAv
AEkAYQBxAHYAbgBbAEAAIgAOAPn/5f/b/9v/2f/W/9f/2v/a/9v/3f/g/+D/3v/e/9v/
1v/V/9L/0f/T/9P/1P/U/9b/1v/X/9j/2P/Y/9f/1v/W/9b/1v/V/9L/0f/R/9T/1v/V
/9T/1P/V/9f/1f/V/9P/0//T/9L/1f/U/9X/1//X/9f/1v/W/9T/1P/U/9T/0//T/9P/
0//W/9b/1//Y/9b/1v/W/9b/2P/Y/9n/2f/Z/9n/2f/Z/9n/2f/a/9r/2f/Z/9n/2f/Y
/9f/1v/V/9X/1f/Y/9r/2v/X/9f/2P/b/9v/3f/e/9z/3f/d/93/3v/g/+H/4v/h/+H/
4f/j/+b/5v/l/+X/5f/k/+P/4f/i/+P/5P/n/+z/6//q/+n/5v/k/+L/4f/f/9//3//d
/9n/1//V/9L/z//O/83/zP/I/8b/w/+//7//vf+6/7r/uP+2/7X/tf+2/7L/sv+x/7P/
sv+x/6//sP+w/7H/sf+x/7H/sf+x/6//rv+t/6z/rP+q/6z/rf+v/7D/sf+y/7D/sP+w
/7D/rv+u/67/r/+x/7H/sf+v/6z/q/+r/6z/rf+t/63/rf+v/6//rf+t/6r/qf+o/6f/
qv+r/6v/q/+q/6r/qv+q/6j/qP+o/6j/pv+l/6X/pf+o/6j/qP+o/6r/qv+p/6n/p/+l
/6L/n/+h/6L/ov+i/5//nv+b/5n/nP+d/53/nv+h/6L/o/+m/6b/pv+n/6r/qv+q/6n/
pv+m/6b/p/+p/6n/qf+p/6n/qf+q/6r/q/+s/63/rf+t/6v/rP+t/63/r/+u/67/rv+t
/6z/q/+q/63/rv+v/7D/r/+u/63/rf+u/63/rv+w/7H/sf+x/7H/sP+w/6//r/+t/63/
rP+s/67/sP+w/7D/s/+z/7L/sv+z/7P/s/+z/7P/tf+1/7T/tf+0/7T/tP+z/7X/tf+1
/7f/tv+2/7b/tP+0/7T/tv+5/7j/tv+2/7b/tv+2/7b/tv+2/7b/t/+4/7n/uv+8/7z/
vP+8/7r/uv+6/7r/uv+6/7r/uv+4/7j/uP+4/7r/uv+6/7r/vP+8/7z/vP+8/7z/vP+8
/7z/vP+8/7z/uv+6/7r/uv+6/7r/uv+6/7r/uv+6/7r/uP+4/7j/uP+6/7r/uv+6/7z/
vP+8/7z/vP+8/7z/vP+7/7r/uf+4/7r/uv+6/7r/uv+6/7r/uv+7/7z/vf++/7z/vP+8
/7z/u/+6/7n/uP+4/7j/uP+4/7n/uv+7/7z/uv+6/7r/uv+6/7r/uv+6/7z/vP+8/7z/
u/+6/7n/uP+4/7j/uP+4/7n/uv+7/7z/vP+8/7z/vP+7/7r/uf+4/7n/uv+7/7z/vv++
/77/vv+8/7z/vP+8/7z/vP+8/7z/uv+6/7r/uv+7/7z/vf++/77/vv++/77/vv++/77/
vv+//8D/wf/C/8D/wP/A/8D/wP/A/8D/wP/C/8L/wv/C/8L/wv/C/8L/xP/E/8T/xP/G
/8b/xv/G/8b/xv/G/8b/xP/E/8T/xP/C/8L/wv/C/8X/xv/H/8j/x//G/8X/xP/F/8b/
x//I/8r/yv/K/8r/yv/K/8v/zP/L/83/y//L/8n/yf/J/8n/zP/P/9D/0P/S/9P/0//T
/9P/0f/Q/9D/0P/Q/9D/z//Q/9L/1P/W/9H/0v/R/9D/zv/P/8//zf/N/87/zv/O/87/
zv/O/87/zv/O/8//0P/O/87/z//P/8//z//P/8//0f/R/9H/0f/R/9P/0//T/9P/0//T
/9H/z//R/9H/0f/T/9P/0f/R/9L/0//V/9D/yv/I/8j/yP/L/8//1v/f//H/BwAfADUA
SQBfAHcAhACAAHUAZABGACgAEQD///H/6f/p/+b/4f/i/+L/3//f/+L/4v/k/+b/5f/h
/+H/3//f/+H/4f/i/+L/4P/g/+H/4v/h/+D/3v/c/93/3v/f/9//4f/h/+L/5v/l/+P/
4f/g/97/3//c/9v/2f/Z/9n/2P/b/9r/2//d/+D/4f/h/+L/4P/g/+D/4P/f/9//3//f
/9//3v/e/97/3v/e/97/3v/g/+D/4f/h/+H/4f/h/+H/4//j/+T/5P/j/+P/4//j/+X/
5f/l/+X/5f/l/+j/6v/r/+n/6v/s/+3/7f/v//D/7//v/+7/7f/u//D/8f/y//X/9f/1
//f/+P/4//f/9//6//r/+v/5//r/+//8////BAADAAIAAQAEAAQABAAFAAcABwAHAAUA
CAAJAAoACgALAAoACQAIAAcACAAIAAcACQAHAAQABAAGAAQAAwADAAQAAAAAAP//AAAA
AAAA///9//z//P/7//v/+//7//v/+v/6//r/+v/8//r//P/9//z//P/8//z//f/+////
AAAAAAAAAAABAAMAAwADAAEAAAD/////AAADAAMAAwADAAQABQAEAAUABwAHAAcABwAG
AAcABwAHAAcACAAJAAoACgAKAAoACgAKAAkACQAJAAoACgAKAAoACgAKAAkACQALAAsA
CgAJAAsADAAMAAwADQAOAA0ADQANAA0ADAAMAAwACgAIAAgACgAKAAsADgARABIAEgAQ
ABEAEAAQABEADwAPAA8ADwANAAwACgAJAAgACQAJAAkACwAMAA0ADQANAAwADAAMAA0A
DgAPABAADwAOAA0ADAAOAA4ADgAPAA0ACwALAAwADgAPABAAEQASABIAEQARABIAEwAT
ABQAEgAUABQAFAATABMAEgASABUAFQAVABUAFwAZABkAGAAZABgAGAAYABkAGwAbABsA
GgAYABcAFgAWABYAFgAYAB8AHgAeAB4AHgAeAB4AHAAcABwAHAAaABoAGgAaABsAHAAd
AB4AHgAeAB4AHgAgACAAIAAgAB4AHgAeAB4AHgAeAB4AHgAeAB4AHgAeAB4AHgAeAB4A
HgAeAB4AHgAdABwAGwAaABgAGAAYABgAGwAcAB0AHgAeAB4AHgAeABwAHAAcAB0AIAAh
ACMAIQAfAB8AHwAfACEAIQAjACMAIgAiACMAIwAhACEAHwAeABwAHAAcABwAHQAcABwA
HAAaABgAGgAaABsAHAAeAB8AGwAbABwAHAAcABwAHAAcABwAGwAaABoAHAAcABwAHQAb
ABsAGwAbAB0AHQAdAB0AHAAZABoAGQAbABsAGwAbABsAGwAdAB0AHwAfAB8AHQAdABwA
HQAdABgAFAAOAAwADgAXAB0AIgAvAEEAWQBzAIkAnQCvAMEAyADEALcAngB8AGAASwA7
ADMALQApACYAJQAkACYAJQAhACAAJAAkACIAIQAgACEAIAAhAB8AHwAgACAAIAAgACEA
IgAjACQAJAAkACQAJAAkACMAJAAjACMAJgAjACEAHwAeAB4AHwAcABsAHAAdAB4AHgAe
ABwAHAAdABsAGwAaABoAGgAaABoAGgAcAB0AHgAfAB0AHAAcABwAHAAcABwAHAAeAB4A
HwAfACEAIQAhACEAHwAfACAAIAAjACMAIwAjACQAJQAmACcAKQApACwALgAsACkAKQAq
ACsAKwAtAC4AMQAzADQANQA0ADYANwA4ADsAOwA7AD0APgA+AD0APQBAAEAAQAA/AEIA
RQBIAE0AUABPAE4ATQBQAFIAVABXAFkAWQBZAFcAVQBVAFUAVABVAFQAUwBSAFIAUgBR
AE8ATwBNAEoASgBKAEgARwBHAEUAQAA/AD0APAA6ADgANQA1ADQANAAzADIAMQAwAC8A
MAAwADAAMAAuACwALgAvAC4ALgAuAC4AMAAwADAAMAAyADIAMgAzADIAMQAwAC0ALgAt
AC0ALgAvAC8ALwAvADAAMQAwADEANQAzADMAMwAyADEAMAAvAC4ALQAuAC8AMQAtAC0A
LQAtAC4ALwAwADMAMQAwADAAMQAvAC8ALwAtACkAKAAnACYAKAAnACYAJgAoACgAJgAo
ACYAJgAmACcAJgAjACIAIgAkACQAJAAkACIAIgAhACAAHgAeAB4AHgAhACEAIQAhACEA
IQAhACEAIQAhAB8AIQAgAB8AHgAdAB8AHQAdAB8AHQAdAB0AHQAZABkAGgAbABcAFAAO
AAgABAAEAAkAEQAcACsAQQBZAHMAjQCnALsAxQDEALoAoQCCAGgAUAA7ACsAJwAlACEA
IAAjACIAIgAjACUAJgAmACIAIAAbABkAGQAXABcAGQAZABoAGgAaABoAGwAcABoAGgAZ
ABgAGgAaABoAGQAXABUAFAAWABYAFQAUABQAEwAVABMAEwATABMAEwASABQAEgASABMA
EgARAA8ADgAQABAAEAAQAA4ADQAMAAsADQAMAAwADAALAAoACQAIAAYABgAHAAcABwAH
AAcABwAHAAcACAAIAAsACwALAAsACQAJAAkACQAHAAcACgAMAAoABwAHAAgACwANABEA
FAAWABcAFwAXABYAGAAZABoAHQAdAB0AHwAkACQAIwAjACUAJgAnACcAKAApACoALQAx
AC8ALQArACsAKgApACkAJwAnACcAJQAjACMAIwAiAB8AHAAZABYAEwASABAADQANAAsA
CAAIAAgABgAFAAUABAAAAAAA//////7//f/7//3//P/8//v/+f/5//n/+f/6//z//v8A
AP7//P/+////AAAAAAAAAAAAAAAAAAAAAP7//v/+////AQABAAEA///+//3//f/+////
//////////////3//f/7//v/+//7//r/+//7//v/+P/4//j/+P/5//r/+//8//7//f/9
//3//f/8//v/+v/4//j/9//3//j/+f/5//n/+v/8//3//v/9//z/+f/3//X/9f/0//T/
9v/2//b/+P/3//b/9v/4//n/+v/6//j/9v/0//P/8//z//P/8//z//L/8v/x//H/9f/3
//j/+f/4//j/+P/3//T/8v/x//D/8//0//X/9v/2//b/9v/2//X/9P/z//P/9f/z//P/
9P/y//H/8P/v/+3/7P/q/+n/6P/n/+X/5P/k/+b/5v/m/+n/6f/o/+j/6f/p/+n/6f/n
/+n/6f/o/+b/5P/j/+L/4//l/+X/5f/l/+T/5P/k/+D/4P/g/+L/4f/k/+T/4v/i/+L/
4v/g/+D/4P/g/+H/4v/j/+T/5v/m/+b/5v/k/+T/5P/k/+T/5P/k/+T/4v/i/+L/4v/i
/+L/4v/i/+L/4v/i/+L/4v/i/+L/4v/g/+D/4P/g/+D/4P/g/+D/4P/g/+D/4P/j/+T/
5f/m/+f/6P/p/+r/7P/s/+z/7P/p/+j/5//m/+j/6P/o/+j/6P/o/+j/6P/q/+r/6v/q
/+r/6v/q/+r/7P/s/+z/7P/q/+r/6v/q/+r/6v/q/+r/6P/o/+j/6P/p/+r/6//s/+7/
7v/u/+7/7f/s/+v/6v/o/+j/6P/o/+n/6v/r/+z/6//q/+n/6P/q/+r/6v/q/+r/6v/q
/+r/6v/q/+r/6v/q/+r/6v/q/+z/7P/s/+z/6v/q/+r/6v/q/+r/6v/q/+z/7P/s/+z/
6v/q/+r/6v/q/+r/6v/q/+v/7P/t/+7/7v/u/+7/7v/u/+7/7v/u/+7/7v/u/+7/7v/u
/+7/7v/w//D/8P/w//D/8P/w//D/8//0//X/9//z//P/8//z//H/8f/x//P/9f/0//T/
9f/z//P/8//x//L/8v/y//L/8v/x//D/8P/w//D/7v/w//L/8v/y//P/8//x//H/8v/0
//T/9P/0//P/8v/w/+7/8P/w//D/8P/z//P/8//z//L/8f/w/+//8P/x//D/8//z//P/
8//z//P/8f/x//P/8//z//P/8//z//P/9P/1//P/9P/0//D/7P/m/+X/6f/u//f/BQAX
ACsAQwBdAHMAiQCaAJwAjwCAAGoATAA3ACcAFQAJAAkACgADAP7/+v/7//v/+v/6//j/
+P/5//j/+f/4//n/9v/1//X/9P/2//b/9//4//b/9v/1//T/9P/0//T/8//v/+3/7P/u
//H/8f/x//L/9P/3//b/9//1//X/9f/0//P/8P/v/+//7//v/+7/7v/u/+7/7v/u//L/
8//0//X/8//y//L/8v/w//D/8P/w//D/8P/x//H/8f/x//H/8f/x//H/8v/y//H/8f/x
//H/7//v/+//7//v/+//8v/0//b/8//z//T/9f/1//f/+P/4//n/+f/5//n/+v/6//r/
+v/5//j/+f/7//r/+P/3//j/+P/4//f/+f/5//n/+//+//3//P/7//r/+v/6//v/+v/5
//j/9f/2//f/+P/4//n/+v/7//z/+v/6//n/9//4//f/9f/2//b/9P/z//P/8v/u/+7/
7f/t/+z/6//p/+b/5P/j/+H/3//f/9//3//d/9z/2//a/9r/2P/a/9v/2//a/9n/2P/Y
/9j/2P/Y/9j/2P/Y/9n/2f/Z/9n/1//Z/9n/2v/c/9r/2f/Y/9f/2P/Z/9j/2f/Z/9n/
2f/Z/9j/2f/Z/9n/1v/W/9b/1v/X/9j/2f/a/9n/1//W/9X/1//Y/9n/2v/Y/9j/1//X
/9n/2f/Y/9f/1//Y/9j/2P/Z/9r/2f/Z/9z/3f/d/97/2v/Y/9b/1v/W/9b/1//a/9n/
2P/W/9L/0f/Q/9D/0f/V/9f/2f/b/9j/2P/X/9f/2P/Z/9n/2f/Y/9j/2P/X/9j/2P/Z
/9r/1//W/9X/1P/U/9T/1P/U/9b/2P/a/93/3f/b/9v/3P/c/9v/2v/Z/9r/2v/Z/9n/
2f/Z/9j/2P/b/97/3//g/+D/3//d/9z/2//b/9v/2//a/9v/2v/Y/9r/2v/b/9z/3v/h
/+L/4//i/+D/3//e/9z/3P/c/97/3//e/97/4P/g/+D/4P/i/+L/4v/i/+D/4P/g/+D/
4v/i/+L/4v/i/+L/4v/i/+T/5P/k/+T/5f/m/+f/6P/m/+b/5v/m/+T/5P/k/+X/5P/l
/+f/5f/n/+f/5//n/+j/6f/s/+3/6v/q/+v/6//t/+3/6//q/+z/7P/s/+z/6v/o/+f/
5v/l/+L/4//i/+T/5P/l/+X/5f/l/+b/5v/m/+b/5v/m/+b/5f/k/+T/5v/m/+b/5//n
/+f/5//n/+X/5f/l/+X/5//l/+f/5//l/+X/5f/l/+P/4//l/+X/5//p/+v/6//r/+r/
7f/r/+r/6P/m/+L/4P/h/+X/6v/z/wMAFQArAEEAVQBtAIUAlgCaAJMAgABmAEoAMQAZ
AAkABQADAAAA///+//r/+f/5//j/9P/w/+7/7//x//P/8//1//j/+f/7//z//P/8//3/
/v/8//z/+//6//f/9v/1//P/8//z//T/+P/6//n/+P/4//n/+//5//n/+f/5//n/+P/4
//b/9v/3//n/+f/4//j/+P/4//j/+P/5//n/+f/5//j/9v/1//T/9//4//n/+v/6//r/
+//7//v/+//7//v/+//7//z//P//////////////////////AAABAAUACAAIAAUABQAG
AAYABQAGAAYABgAHAAcABwAIAAoACwAMAA0ADQANAA8AEAAQAA8ADwARABIAEwATABQA
FQAWABkAHQAdAB0AHQAeAB4AHgAfAB8AHwAfAB0AHwAfAB8AHgAbABoAGQAYABkAGgAa
ABkAFwAVABIAEgARAA4ADAALAAkABAADAAEAAwACAAEA//8BAAAAAAD/////////////
/P/8//z//P/8//r//P/9/wAAAAAAAAAAAAAAAAAAAAAAAAAAAAABAAEAAQABAP///v/9
//3//v/+//3//P/7//3//f/7//v//P/9//7///8CAAMAAwADAAIAAgACAAIAAgACAAIA
AgAEAAcABgAGAAYABgAGAAUABgAHAAkABwAHAAcABwAFAAUABQAHAAkACAAIAAkABwAH
AAcABQAGAAYABgAGAAQAAwACAAIABAAEAAIABAADAAIAAQABAAIAAQACAAQABAAEAAQA
BAAGAAYABQAEAAQABAAEAAQAAwADAAMAAwABAAEAAQABAAMAAwABAAMAAgABAAAA//8C
AAEAAgAFAAQAAwACAAEA/////wAAAQD///7/+v/y/+7/8P/z//f//v8LAB8ANwBPAGcA
fQCVAKkAsACsAJkAfABcAEAAKQAXABEADQAJAAYADQAOAAoACwAPAA4ADAAMAAoACQAJ
AAkABwAHAAcABwAIAAgACAAIAAkACgAKAAoACQAIAAgACAAIAAcABgAFAAUACAAKAAkA
CAAIAAsADQALAAsACwALAAsACgAMAAoACgALAAsACwAKAAoADAAMAAwADAALAAsACwAL
AAsACgAKAAoACgAKAAoACgAKAAoACwALAAkACQAJAAkACwANABAAEgATABMAEwATABMA
EwATABMAEgARABMAFAAVABMAFAAWABcAFwAZABoAHAAdAB0AHQAcAB4AHwAgACEAIQAh
ACMAKAAoACcAJwArACwALQAtADAAMQAyADUANwA1ADMAMQAyADIAMgAzADEAMQAxAC8A
LgAtACwAKgAnACYAJQAkACEAIAAeABsAGgAXABMAEgAUABIAEQARABIADgAOAA0ADgAO
AA4ADQAPAA4ADgANABAAEQASABMAEwAUABUAFgAWABQAFgAXABoAGgAaABoAGgAaABoA
GgAaABoAGgAbABkAGQAZABcAGQAZABoAHAAeAB8AIAAhACAAHwAcABsAGgAZABgAFwAa
AB0AHwAhACAAIAAgACAAHgAeAB4AHgAgAB8AHwAfACIAIgAiACIAIAAgAB8AHwAhACEA
IAAfAB0AHgAeAB4AIAAgAB4AHQAdAB0AHAAcABwAHAAcAB4AIAAgACEAJAAkACQAIwAg
AB4AHAAbABsAHgAfACAAIQAiACIAIQAhACEAIQAgAB8AHQAeAB8AHwAfAB4AHgAeACAA
IAAgACAAIAAgACAAIAAeAB4AHgAfAB0AGwAbABwAHQAdAB0AHQAeAB4AHQAdAB4AHwAf
ACAAHgAgACAAIAAgAB8AHQAcAB0AHQAdAB0AHQAfAB8AHgAbABoAGgAaABsAHQAdAB0A
HQAcABwAHAAYABgAGAAaAB8AHgAeABwAHAAcABwAGwAaABkAGAAaABoAGgAaABoAGgAa
ABoAGgAaABoAGgAaABoAGgAaABoAGgAaABoAFwAWABUAFAAWABYAFgAWABkAGgAbABwA
GwAaABkAGAAWABYAFgAWABYAFgAWABYAFgAWABYAFgAVABQAEwASABIAEgASABIAEAAQ
ABAAEAARABIAEwAUABMAEgARABAAEAAQABAAEAASABIAEgASABEAEAAPAA4ADgAOAA4A
DgANAAwACwAKAAsADAANAA4ADQAMAAsACgAMAAwADAAMAAoACgAKAAoACAAIAAgACAAH
AAYABQAEAAcACAAJAAoACAAIAAgACAAFAAQAAwACAAQABAAEAAQABAAEAAQABAADAAIA
AQAAAP///v/9//z//v/+//7//v/7//r/+f/4//f/9v/1//T/9v/2//b/9v/3//j/+f/6
//n/+P/3//b/9P/0//T/9P/2//b/9v/2//X/9P/z//L/8v/y//L/8v/0//T/9P/0//L/
8//0//X/9//1//X/9f/y//H/8P/v//H/8f/w//D/8f/x//H/8f/x//D/8P/w/+7/7v/t
/+z/6v/q/+r/6P/s/+z/7P/s/+z/6//o/+f/5v/m/+b/5v/o/+j/6P/n/+b/5v/m/+b/
5P/l/+X/5f/n/+f/5//n/+T/4//i/9//4f/h/+H/4f/i/+P/4v/j/+P/4//j/+P/4//h
/+H/4v/h/9//3P/Y/9b/0v/Q/9H/1f/e/+n/+f8NACUAPwBXAG8AhwCUAI4AgQBuAE4A
LgAXAAMA9//z//H/7P/l/+b/6P/n/+P/4v/k/+j/7P/n/+P/4//h/+H/4f/h/+L/4v/g
/+D/4f/i/+D/4P/f/97/4P/g/+D/3//e/93/3f/g/97/3f/c/9z/2//d/9v/2//c/93/
3v/e/9//3v/f/+H/3//f/97/3v/g/+D/4P/g/+H/4f/h/+H/3//e/97/3v/e/97/3v/e
/+D/4P/h/+H/4f/h/+H/4f/f/9//4P/g/+D/3//e/93/3//f/9//3//f/9//4v/k/+T/
4f/h/+L/4f/h/+P/5P/m/+f/5//n/+f/6P/o/+j/6f/p/+n/6//u/+7/7f/t/+v/6v/p
/+f/6P/p/+r/7f/x/+//7f/r/+z/7P/s/+3/8f/z//X/9f/2//f/+P/4//n/+P/3//b/
9//4//j/9//5//f/9P/0//b/9P/z//P/8P/s/+z/6//p/+j/5//l/+X/5P/k/+P/4f/h
/+H/4f/g/+D/4P/g/9//3P/d/93/3v/e/97/3v/g/+D/4P/g/+D/4P/g/+H/4//j/+P/
4f/g/w==
         </WaveFormData>
      </LeadData>
   </Waveform>
</RestingECG>
