# Supplementary material for: Detection of Left Atrial Enlargement Using a Convolutional Neural Network-Enabled Electrocardiogram
Source: Front Cardiovasc Med. 2020 Dec 17;7:609976. doi: 10.3389/fcvm.2020.609976 (PMC7773668; doi:10.3389/fcvm.2020.609976)
Supplement: Supplementary file 4 [file Data_Sheet_4.ZIP › normal3/1802032026_1431_0000000V.XML]

<?xml version="1.0" encoding="Windows-1252"?>
<!DOCTYPE RestingECG SYSTEM "restecg.dtd">
<RestingECG>
   <PatientDemographics>
      <PatientID>1802032026</PatientID>
      <PatientAge>70</PatientAge>
      <AgeUnits>Years</AgeUnits>
      <Gender>Male</Gender>
      <PatientLastName>luzhuolin</PatientLastName>
   </PatientDemographics>
   <TestDemographics>
      <DataType>Resting</DataType>
      <Site>1</Site>
      <AcquisitionDevice>MAC55</AcquisitionDevice>
      <Status>Unconfirmed</Status>
      <Priority>Normal</Priority>
      <AcquisitionTime>08:52:03</AcquisitionTime>
      <AcquisitionDate>08-10-2016</AcquisitionDate>
      <CartNumber>1</CartNumber>
      <AcquisitionSoftwareVersion>009C</AcquisitionSoftwareVersion>
      <XMLSourceVersion>MAC5000 v1.0</XMLSourceVersion>
   </TestDemographics>
   <RestingECGMeasurements>
      <VentricularRate>70</VentricularRate>
      <AtrialRate>70</AtrialRate>
      <PRInterval>166</PRInterval>
      <QRSDuration>94</QRSDuration>
      <QTInterval>388</QTInterval>
      <QTCorrected>419</QTCorrected>
      <PAxis>44</PAxis>
      <RAxis>29</RAxis>
      <TAxis>21</TAxis>
      <QRSCount>12</QRSCount>
      <QOnset>211</QOnset>
      <QOffset>258</QOffset>
      <POnset>128</POnset>
      <POffset>178</POffset>
      <TOffset>405</TOffset>
      <ECGSampleBase>500</ECGSampleBase>
      <ECGSampleExponent>0</ECGSampleExponent>
   </RestingECGMeasurements>
   <Diagnosis>
      <Modality>Resting</Modality>
         <StatementCount>2</StatementCount>
         <LabelText>12SL ��ϳ���</LabelText>
      <DiagnosisStatement>
         <StmtFlag>ENDSLINE</StmtFlag>
         <StmtText>�������</StmtText>
      </DiagnosisStatement>
      <DiagnosisStatement>
         <StmtFlag>ENDSLINE</StmtFlag>
         <StmtText>���� ECG</StmtText>
      </DiagnosisStatement>
   </Diagnosis>
   <Waveform>
      <WaveformType>Rhythm</WaveformType>
      <WaveformStartTime>0</WaveformStartTime>
      <NumberofLeads>8</NumberofLeads>
      <SampleType>CONTINUOUS_SAMPLES</SampleType>
      <SampleBase>500</SampleBase>
      <SampleExponent>0</SampleExponent>
      <HighPassFilter>16</HighPassFilter>
      <LowPassFilter>150</LowPassFilter>
      <ACFilter>NONE</ACFilter>
      <LeadData>
         <LeadByteCountTotal>10000</LeadByteCountTotal>
         <LeadTimeOffset>0</LeadTimeOffset>
         <LeadSampleCountTotal>5000</LeadSampleCountTotal>
         <LeadAmplitudeUnitsPerBit>4.88</LeadAmplitudeUnitsPerBit>
         <LeadAmplitudeUnits>��V</LeadAmplitudeUnits>
         <LeadHighLimit>2147483647</LeadHighLimit>
         <LeadLowLimit>268435456</LeadLowLimit>
         <LeadID>I</LeadID>
         <LeadOffsetFirstSample>0</LeadOffsetFirstSample>
         <FirstSampleBaseline>0</FirstSampleBaseline>
         <LeadSampleSize>2</LeadSampleSize>
         <LeadOff>FALSE</LeadOff>
         <BaselineSway>FALSE</BaselineSway>
         <ExcessiveACNoise>FALSE</ExcessiveACNoise>
         <MuscleNoise>FALSE</MuscleNoise>
         <LeadDataCRC32>2428485923</LeadDataCRC32>
         <WaveFormData>
+v/6//r/+v/4//j/+P/4//j/+P/4//j/+P/4//j/+P/6//r/+v/6//r/+v/6//r/+f/4
//f/9v/4//j/+P/4//j/+P/4//j/9v/2//b/9v/4//j/+P/4//b/9v/2//b/9v/2//b/
9v/4//j/+P/4//b/9v/2//b/9v/2//b/9v/0//T/9P/0//b/9v/2//b/9v/2//b/9v/2
//b/9v/2//b/9v/2//b/9P/0//T/9P/2//b/9v/2//j/+P/4//j/+P/4//j/+P/6//r/
+//7//n/+v/6//n/+//7//3//v///wAAAQADAAEAAQAAAAAABAAEAAQAAgABAAAA/v/8
//z/+//6//n/+P/3//f/9v/1//X/9f/1//f/9//3//b/9P/0//T/9P/0//T/9f/1//X/
9P/0//T/8f/x//H/8f/y//P/9P/1//P/8//z//P/9f/1//X/9f/2//b/9//3//f/+P/8
/wAACAAUACAALQA7AEgAVgBmAHQAfgCCAH4AagBNADMAGgD9/93/xP+4/7X/uf+//8b/
yv/M/8//0v/V/9n/3v/i/+b/6P/t//H/8//1//b/+P/5//r/+v/7//v/+v/5//j/+f/6
//v//P/+//z//P/8//z//P/9//3//f/9//3//v/+//7//v/+//7///8AAAAA////////
/////wAAAQABAAEAAwAEAAQABAACAAMAAwAEAAQABAAFAAUABgAGAAgACAAIAAoACwAM
AAwADQANAA0ADgAQABEAEgATABUAFgAXABgAGQAaABsAHAAeAB8AIAAhACIAJAAlACQA
JQAmACcAKgAqACoAKgArACsAKwArACkAKgAqACoALAArACoAKQAnACYAJQAkACQAIgAg
AB4AHAAZABgAFAAQABAADgALAAkACQAIAAcABQAEAAIAAAABAAAA///+/////v/9//z/
+v/6//v/+//8//z//P/8//j/+P/5//n/+f/5//n/+P/4//j/+P/4//j/+P/4//j/+v/6
//r/+v/6//r/+v/6//v/+//7//r/+v/6//r/+f/5//r/+//7//v/+//7//v/+f/5//n/
+v/8//z//P/8//z//P/8//z//P/8//3//f/8//z//P/8//z//P/8//z//P/8//z//P/6
//r/+v/6//r/+v/6//r//P/8//v/+//5//r/+v/6//r/+v/6//n/+f/5//n/+f/5//n/
+f/5//r/+v/6//r/+P/4//j/+P/5//n/+P/4//j/+P/4//j/+P/4//j/+P/6//r/+v/5
//f/9//3//f/+v/6//r/+v/4//f/9//3//n/+f/5//n/+//7//v/+//5//n/+f/6//r/
+v/6//n/+f/5//n/+f/5//n/+v/6//3//f/8//r/+v/6//r/+v/7//v/+//8//z/+//7
//v//f/+////AgADAAUABQADAAIAAgAEAAYABgAEAAMAAgAAAP7//v/7//r/+f/4//n/
+f/4//f/9//3//f/9//3//f/9v/2//b/9v/2//b/9P/1//X/9f/1//b/9//3//X/9f/1
//X/9f/1//X/9f/1//X/9f/1//X/9f/1//b/+P/5//n/+f/6//z/AAAGABIAHAArADkA
RgBSAGAAbAB2AHoAeABqAE8ANQAgAAMA4//I/7r/tf+1/7v/xP/K/8z/z//U/9X/1f/a
/97/5P/o/+//8f/z//X/9v/0//X/+P/4//n/+f/5//n/+f/7//n/+f/5//r//P/8//z/
/P/8//3//f/9//3//f/+//7//v/+//7//v/9//7//v/9//7///8AAAEAAQABAAAA//8B
AAIAAgACAAIAAwADAAQABAAEAAUABQAGAAYACAAIAAYACAAJAAoADAANAA0ADQAMAA4A
DwAQAA8AEQASABMAFQAXABkAGwAaABwAHQAeAB8AIAAiACMAJgAnACgAKQAoACgAKAAo
ACsAKwArACsAKQAqACoAKgAqACkAKAAnACcAJgAlACQAIgAgAB4AHAAbABkAGQAWABEA
EAANAAkABwAHAAYABQACAAIAAQAAAP///v/9//z//P/8//z//P/7//r/+v/5//j/+P/4
//j/+P/4//n/+f/3//f/9//2//j/+P/4//j/9v/2//b/9v/2//b/9v/2//b/9v/2//b/
9//3//f/9v/4//j/+P/3//X/9v/3//f/9//3//f/9//3//f/9//4//b/9v/2//b/+P/4
//j/+P/4//j/+f/5//r/+v/6//r/+P/4//j/+P/4//j/+P/4//r/+v/6//r/+P/4//j/
+P/6//r/+f/5//n/+v/6//r/+P/4//j/9//3//f/9//3//f/9//3//f/+P/4//j/+P/2
//b/9v/2//f/9//2//b/+P/4//j/+P/2//b/9v/2//j/+P/4//f/9//3//f/9//2//b/
9v/2//j/9//3//f/9f/1//X/9f/3//f/9//3//f/9//3//j/9v/2//b/9f/3//f/9//3
//X/9f/2//b/9//3//f/9//3//f/9//4//f/+P/5//r/+//8//r/+//7//v/+v/6//n/
+f/6//3///8BAAAAAQADAAMAAwACAAIABAAEAAQAAgABAP7//P/6//r/+//6//n/+P/1
//X/9P/z//X/9f/1//X/9f/1//T/9P/0//T/9P/0//T/9f/1//X/9P/0//T/8//z//P/
8//z//H/8f/x//H/8f/x//H/8f/z//P/8//0//L/9f/1//f/+P/8/wIACgAWACIAMQA/
AE4AXgBwAHwAhACKAIIAagBLAC8AFgD3/9f/vv+2/7X/t/+7/8L/xv/I/83/0v/X/9n/
3v/i/+b/6P/r/+//8f/1//b/9v/3//j/+P/5//n/9//3//f/+f/7//v/+//8//r/+v/6
//r/+v/7//v/+//7//v//P/8//z//P/8//z//f/+//7//f/9//3//f/9/wAAAQABAAEA
AQACAAIAAgAAAAEAAQACAAQABAAFAAUABAAEAAYABgAIAAoACwAMAAwADQANAA0ADgAQ
ABEAEgAVABcAGAAZABgAGQAaABsAHAAeAB8AIAAjACQAJgAnACgAKQAqACsALAAsACwA
LAAtAC0ALQAtAC0ALgAuAC4ALgAtACwAKwArACoAKQAoACYAJAAiACAAHAAZABgAFAAQ
ABAADgALAAoACQAHAAUAAgACAAEAAAABAAAA///+//3//P/7//r/+P/4//n/+f/4//j/
+P/4//b/9v/3//f/+f/5//n/+P/2//b/9v/2//b/9v/2//b/+P/4//j/+P/2//b/9v/2
//n/+f/5//j/9v/2//b/9f/3//j/+f/5//n/+f/5//n/9//3//f/+P/6//r/+v/6//j/
+P/4//j/+v/6//v/+//4//j/+P/4//j/+P/4//j/+v/6//r/+v/4//j/+P/4//r/+v/6
//r/+v/6//n/+f/3//j/+P/4//r/+v/6//n/+f/5//n/+f/5//n/+f/5//j/+P/4//j/
+P/4//j/+P/5//n/+P/4//b/9v/2//b/+P/4//j/+P/4//j/+P/3//f/9//3//f/+v/6
//r/+v/4//f/9//3//f/9//3//f/9//3//f/9//1//X/9f/2//j/+P/4//f/9//3//f/
9//3//f/+P/4//n/+f/5//n/9//3//n/+v/8//z//P/8//r/+//7//v//v/+//3//f/9
////AAABAAIAAwAFAAUABQAEAAQABgAEAAQAAgABAAIAAAD+//7/+//6//n/+P/3//f/
9v/1//f/9//3//f/9f/1//T/9P/2//b/9v/2//T/9f/1//X/9P/0//T/8//1//X/9f/1
//T/8//y//H/8//z//P/8//z//P/8//0//L/8//z//f/+v/8//7/BAAOABgAJwA1AEQA
VABmAHYAgACEAIQAdABXADsAIgAHAOf/yP+4/7P/s/+3/77/xP/G/8v/0P/R/9P/2v/e
/+D/5P/r/+//8f/z//T/9v/1//T/9P/1//X/9//3//f/+f/5//n/+f/6//r/+v/6//r/
+v/7//v/+//7//v//P/8//7//v/+//7///8AAAAA/////////////wAAAQABAAEA//8A
AAAAAAACAAMAAwAEAAQABAAFAAUABAAEAAYABgAGAAgACQAKAAoACwALAAsADgAQABEA
EgARABMAFAAVABYAFwAYABkAGgAcAB0AHgAfACAAIgAjACYAJwAoACkAKAAoACgAKAAp
ACkAKQApACsALAAsACwAKgApACgAJwAnACYAJQAkACQAIgAgAB4AHAAZABgAFAAQABAA
DgALAAgABwAFAAMAAgACAAEAAAD///7//f/8//v/+v/5//j/+v/6//v/+//4//j/+P/4
//j/+P/5//n/9//3//f/9v/2//b/9v/2//j/+P/4//j/9v/2//b/9v/2//b/9v/2//f/
9//3//b/9v/2//b/9f/3//j/+f/5//f/9//3//f/+f/5//n/+v/4//j/+P/4//j/+P/4
//j/+v/6//v/+//4//j/+P/4//r/+v/6//r/+v/6//r/+v/6//r/+v/6//r/+v/6//r/
+P/4//f/9//5//r/+v/6//j/+P/4//f/9//3//f/9//5//n/+f/5//b/9v/2//b/+P/4
//j/+P/5//n/+P/4//b/9v/2//b/+P/4//j/+P/2//b/9v/1//f/9//3//f/9v/2//b/
9v/4//f/9//3//f/9//3//f/9f/1//X/9f/3//f/9//4//j/+P/4//f/9//3//f/9//5
//n/+v/6//v/+v/6//r/+v/6//z//f/9//3//P/8//v/+//7//3//v///wAAAQADAAMA
AwACAAIABAAEAAQAAgABAAAA/v/8//z//P/8//z//P/6//n/9//1//X/9f/1//X/9//3
//b/9v/0//T/9P/0//T/9f/1//X/9P/0//T/8//z//P/8//z//X/9f/1//X/8//z//P/
8//1//X/9f/2//T/9f/1//X/9v/4//z/AgAMABgAJQAxADwASABUAGIAbAByAHQAZgBN
ADUAHgAJAOn/xv+0/7X/t/+5/8D/yP/K/8v/zv/P/9H/1v/c/+L/5v/p/+3/7//x//L/
9P/1//j/+P/5//n/+P/3//b/9//5//n/+f/6//j/+P/4//j/9v/3//f/9//4//n/+//8
//r/+v/6//r/+//8//z/+//7//v/+//7//z//f/9//3///8AAAAAAAD//////v/+/wAA
AAABAAEAAgACAAQABAACAAQABQAGAAgACQAJAAkACAAKAAsADAAPABEAEgATABIAEwAU
ABUAFgAYABkAGgAdAB4AIAAhACAAIQAiACMAJgAmACYAJgAlACUAJQAlACUAJgAmACYA
KAAnACYAJQAjACIAIQAgACAAHgAcABoAFgATABIADgAMAAwACgAHAAUABQAEAAMAAQAA
AP7//P/9//z/+//6//n/+P/3//b/9v/2//f/9//2//b/9v/2//L/8v/z//P/8//z//P/
8v/y//L/8v/y//L/8v/y//L/9P/0//T/9P/y//L/8v/y//X/9f/1//T/9P/0//T/8//x
//L/8//z//X/9f/1//X/8//z//P/9P/2//b/9v/2//b/9v/2//b/9P/0//X/9f/2//b/
9v/2//b/9v/2//b/9v/2//b/9v/2//b/9v/2//b/9v/2//b/+P/4//f/9//1//b/9v/2
//j/+P/4//f/9f/1//X/9f/1//X/9f/1//b/9v/2//b/9f/0//P/8v/1//X/9P/0//T/
9P/0//T/8v/y//L/8v/z//T/9f/1//P/8//z//P/9P/0//T/9P/0//P/8//z//P/8//z
//P/8//z//P/8//z//P/8//0//T/9P/0//P/8//z//P/8//z//P/9P/0//X/9f/1//X/
9f/1//X/9v/4//j/+P/4//j/+P/5//n/+f/6//r/+f/5//v//f/+/////v///wEAAQAD
AAIAAgAEAAIAAgAAAP///v/8//r/+v/5//j/9//2//X/9f/0//P/8//z//P/8//z//P/
8v/y//L/8v/y//L/8v/z//P/8//w//D/8P/v//D/8f/y//P/8f/x//H/8f/x//H/8f/x
//H/8f/x//L/8v/1//f/9//4//r//v8GABIAHgAtADsASgBaAGoAeACAAIQAfgBoAEsA
MQAYAPv/2//E/7j/tf+1/7f/wP/G/8r/zf/S/9X/2f/e/+D/4v/m/+n/7f/x//P/9P/0
//f/9//2//b/9f/3//f/9//5//n/+f/5//r/+f/4//f/9v/3//n/+v/7//n/+f/6//r/
+v/6//r/+v/7//z//P/7//n/+f/5//n//P/9//3//f/9//7//v/+//7//////wAAAgAC
AAMAAwACAAIABAAEAAYACAAJAAoACAAJAAkACQAKAAwADQAOAA8AEQASABMAFAAVABYA
FwAaABwAHQAeAB0AHgAgACEAJAAlACYAJwAoACgAKAAoACkAKQApACkAKQAqACoAKgAq
ACkAKAAnACcAJgAlACQAIgAgAB4AHAAYABUAFAAQAA4ADgAMAAkABgAFAAMAAQAAAAAA
///+//3//P/7//r/+f/4//f/9v/4//j/+f/5//b/9v/2//b/9v/2//f/9//1//X/9f/0
//T/9P/0//T/9P/0//T/9P/y//L/8v/y//T/9P/0//T/9f/1//X/9P/0//T/9P/z//X/
9v/3//f/9v/1//T/8//1//X/9f/2//b/9v/2//b/9v/2//b/9v/2//b/9//3//b/9v/2
//b/9v/2//b/9v/2//b/9v/2//b/9v/2//b/9v/2//b/9v/2//b/9f/1//X/9v/2//b/
9v/2//b/9f/1//X/9f/1//f/9//3//f/9P/0//T/9P/2//b/9v/2//f/9//2//b/9P/0
//T/9P/2//b/9v/2//T/9P/0//P/8//z//P/8//0//T/9P/0//T/8//z//P/9f/1//X/
9f/z//P/8//z//X/9f/1//b/9v/2//b/9f/z//P/8//z//X/9f/2//b/9v/1//T/8//1
//X/9//4//j/+P/4//j/+P/4//n/+f/5//r/+v/5//n/+f/7//z//f/+////AQABAAEA
AAAAAAIAAAAAAP7//f/+//z/+v/6//f/9v/1//T/9f/1//T/8//z//P/8//z//H/8f/w
//D/8v/y//L/8v/w//H/8f/x//L/8v/y//H/7//v/+//7//v/+//7//v//H/8f/x//H/
7//v/+//8P/w//P/9f/3//r/+v/8/wQAEAAeAC0APQBOAGAAbgB6AIIAhgCAAGoATQAx
ABgA+f/Z/77/sv+v/6//s/+8/8L/xv/N/9D/0f/V/9j/3P/g/+b/6f/t//H/8//y//L/
8//0//T/9f/1//f/9//3//n/+P/3//b/9v/3//j/+f/6//r/+//7//v/+f/5//r/+v/8
//z//P/8//v//P/8//v//f/9//3//f/+//////////3//v/+//7/AAABAAEAAgAAAAAA
AQABAAQABAAGAAYABAAGAAcACAAIAAkACQAJAAwADgAPABAAEAARABEAEQATABUAFwAZ
ABoAHAAdAB4AHwAgACIAIwAkACUAJgAnACgAKAAoACgAKwArACsAKwApACoAKgAqACoA
KQAoACcAKQAoACcAJgAiACAAHgAcABoAFwAWABIADgAOAAwACQAIAAcABQADAAIAAgAB
AAAA/f/8//v/+v/7//r/+f/4//b/9v/3//f/9P/0//T/9P/z//T/9v/3//X/9f/1//T/
9v/2//b/9v/0//T/9P/0//T/9P/0//T/9v/2//b/9v/1//X/9f/0//b/9v/2//X/8//0
//X/9f/1//X/9f/1//f/9//3//j/9v/2//b/9v/4//j/+P/4//b/9v/3//f/9v/2//b/
9v/4//j/+P/4//b/9v/2//b/9//4//n/+v/3//b/9f/0//b/9v/1//X/9//4//j/+P/2
//b/9v/1//b/9//4//n/9//3//f/9//2//b/9v/2//j/+P/4//j/+P/3//X/9P/2//b/
9v/2//b/9v/2//b/9v/2//b/9f/3//f/9//3//b/9v/2//b/9v/1//X/9f/3//f/9//3
//X/9f/1//X/9f/1//X/9v/2//b/9v/1//f/9//3//f/9f/1//b/9v/3//f/9//3//f/
+P/4//j/+P/4//j/+f/5//n/+v/6//n/+f/5//v//P/9/wAAAQADAAMAAQAAAAAAAgAC
AAIAAAD//wAA/v/8//z/+v/4//b/9P/1//X/9P/z//X/9f/1//X/8//z//L/8v/0//T/
9P/0//L/8//z//P/9P/0//T/8//z//P/8//z//P/8//z//P/9f/1//X/9f/0//P/8v/y
//T/9f/3//n/+P/6/wAACAASACAAMQA/AEoAWABoAHIAeAB4AGwAVAA5ACMACgDr/83/
uv+y/7H/tf+9/8T/yP/K/8//0P/T/9X/2v/e/+T/6P/t//H/9f/z//T/9P/z//T/9P/1
//X/9v/3//j/+//5//n/+f/6//r/+v/6//r/+v/7//v/+//7//v//P/8//7//v/+//7/
/f/+//7//f////////////7///////////8AAAAAAAACAAMAAwAEAAIAAgADAAMABAAE
AAYABgAEAAYABwAIAAoACwALAAsADAAOAA8AEAAPABEAEgATABYAFwAYABkAGgAcAB0A
HgAdAB4AIAAhACIAIwAkACUAJAAkACQAJAAnACcAJwAnACcAKAAoACgAJgAlACQAIwAl
ACQAIwAiAB4AHAAaABgAFgATABIADgAOAA4ADAAJAAYABQADAAEAAgACAAEAAAD9//z/
+//6//r/+v/6//r/+P/4//n/+f/4//j/+P/4//b/9v/3//f/9f/1//X/9P/2//b/9v/2
//b/9v/2//b/9v/2//b/9v/4//j/+P/4//f/9//3//b/+P/4//j/9//3//j/+f/5//f/
9//3//f/+f/5//n/+v/4//j/+P/4//r/+v/6//r/+P/4//n/+f/6//r/+v/6//r/+v/6
//r/+P/4//j/+P/4//j/+P/4//j/+P/4//j/+P/4//f/9//3//j/+P/4//b/9v/2//X/
9//3//f/9//3//f/9//3//b/9v/2//b/+P/4//j/+P/3//f/9v/2//j/+P/4//j/+P/4
//j/+P/4//j/+P/3//n/+f/5//n/+f/4//f/9v/3//f/+P/5//j/9//2//X/9f/1//X/
9f/3//f/9//4//b/9v/2//X/9//3//f/9//3//f/+P/4//n/+P/6//r/+v/6//r/+//7
//v//P/8//v/+//7//3//v////7///8BAAEAAwACAAIABAAEAAQAAgABAAAA/v/8//z/
/f/8//v/+v/3//f/9v/1//X/9f/1//X/9//3//b/9v/2//b/9v/2//b/9//3//f/9P/0
//T/8//1//X/9f/1//P/8//z//P/8//z//P/8//1//X/9f/2//T/8//1//f/+v/8/wAA
CAASABwAKQA1AEIAUgBgAG4AdgB8AHgAZABHAC0AGAD9/9//xP+4/7X/tf+5/8L/xP/G
/8v/0P/T/9f/3P/g/+T/5v/p/+3/8f/z//b/+P/3//b/9v/3//f/9//3//f/+f/5//n/
+f/6//r/+v/6//r//P/9//3//f/9//3//v/+//z//P/8//z///8AAAAA///9//3//f/9
/wAAAQABAAEAAQACAAIAAgAAAAEAAQACAAQABAAFAAUABAAEAAYABgAIAAoACwAMAAwA
DQANAA0ADAAOAA8AEAATABUAFgAXABYAFwAYABkAHAAeAB8AIAAhACIAJAAlACQAJQAm
ACcAKgAqACoAKgApACkAKQApACsALAAsACwALAArACoAKQApACgAJwAmACYAJAAiACAA
HAAZABgAFAASABIAEAANAAoACQAHAAUABAAEAAMAAgABAAAA///+//3//P/7//r/+v/6
//v/+//6//r/+v/6//j/+P/5//n/+f/5//n/+P/2//b/9v/2//j/+P/4//j/+P/4//j/
+P/2//b/9v/2//n/+f/5//j/+P/4//j/9//3//j/+f/5//n/+f/5//n/+f/5//n/+v/6
//r/+v/6//j/+P/4//j/+v/6//v/+//6//r/+v/6//r/+v/6//r/+v/6//r/+v/6//r/
+v/6//r/+v/6//r/+P/4//f/9//3//j/+P/4//j/+P/4//f/9//3//f/9//3//f/9//3
//b/9v/2//b/9v/2//b/9v/5//n/+P/4//b/9v/2//b/9v/2//b/9v/2//b/9v/1//X/
9f/1//X/9v/2//b/9v/2//X/9f/1//f/9//3//f/9f/1//X/9f/1//X/9f/2//b/9v/2
//X/9f/1//X/9f/3//f/+P/4//f/9//3//f/9//4//r/+v/6//r/+v/7//v/+//6//r/
+f/5//n/+//8//3//P/9//////8BAAAAAAACAAAAAAD+//3//v/8//r/+v/5//j/9//2
//X/9f/0//P/8//z//P/8//z//P/8v/y//L/8v/y//L/8v/z//P/8//w//D/8P/v//H/
8f/x//H/8f/x//H/8f/x//H/8f/x//H/8f/x//L/8v/x//P/9f/4//z/AgAMABYAIgAx
AEEAUABiAHIAfACEAIgAfgBiAEMAKQAOAO//z/+4/7D/sf+z/7n/wP/C/8b/zf/Q/9P/
2f/c/+D/5P/m/+n/7f/x//P/9P/0//X/9P/0//X/9f/1//X/9f/3//n/+f/5//r/+f/4
//f/9v/4//n/+f/5//f/9//4//j/+P/4//j/+P/7//z//P/7//v/+//7//v//v//////
///9//7//v/+//7//////wAAAgACAAMAAwACAAIABAAEAAQABgAHAAgACAAJAAkACQAK
AAwADQAOAA8AEQASABMAFAAVABYAFwAaABwAHQAeAB8AIAAiACMAIgAjACQAJQAnACgA
KQAqACkAKQApACkAKwAsACwALAAqACkAKAAnACUAJAAjACIAIgAgAB4AHAAYABUAFAAQ
AA4ADgAMAAkACAAHAAUAAwAAAAAA///+/////v/9//z/+v/4//b/9P/2//b/9//3//T/
9P/0//T/8v/y//P/8//1//X/9f/0//L/8v/y//L/9P/0//T/9P/0//T/9P/0//T/9P/0
//T/9//3//f/9v/0//T/9P/z//P/9P/1//X/8//z//P/8//z//P/8//0//b/9v/2//b/
9P/0//T/9P/2//b/9//3//b/9v/2//b/9P/0//T/9P/2//b/9v/2//b/9v/2//b/9v/2
//b/9v/2//b/9f/1//P/9P/0//T/9v/2//b/9f/z//P/8//z//P/8//z//P/8v/y//L/
8v/y//L/8v/y//P/8//y//L/8v/y//L/8v/0//T/9P/0//L/8v/y//H/8f/x//H/8f/0
//T/9P/0//L/8f/x//H/8//z//P/8//x//H/8f/x//H/8f/x//L/9P/0//T/8//x//H/
8f/x//P/8//0//T/9f/2//T/9P/0//T/9v/3//f/9//4//j/9//3//X/9//4//n/+//9
/wAAAQAAAP7//f/+/wAAAAD+//3//P/6//j/+P/1//T/8//y//P/8//y//H/7//v/+//
7//x//H/8P/w//D/8P/w//D/7v/v/+//7//w//D/8P/v/+3/7f/t/+3/7//v/+//7//t
/+3/7f/t/+v/6//r/+z/8P/x//H/8f/y//T/+P/+/wgAFgAlADMAQgBSAGAAbAB2AHwA
egBoAE0AMwAYAPf/1/++/67/qf+r/7P/uv/A/8T/x//K/8n/y//S/9j/3P/g/+X/6f/r
/+v/7P/u/+//8P/w//H/8f/x//H/8f/z//P/8//z//T/9v/2//b/9v/0//X/9f/1//f/
9//4//j/9v/2//b/9v/1//b/9v/1//b/9//4//n/+f/5//j/9//4//r/+//8//r/+//7
//z//P/8//3//f8AAAAAAgACAAEAAgACAAIAAwAFAAYABwAGAAgACQAKAAkACwAMAA0A
EAARABIAEwASABQAFQAWABkAGgAcAB0AHgAfACAAIQAiACIAIgAiACMAIwAjACMAIQAi
ACIAIgAiACEAIAAfAB8AHgAdABwAGgAYABYAFAAUABEAEAAMAAgACAAGAAMAAgABAP//
/f/6//r/+f/4//f/9v/1//T/9f/0//P/8v/w//D/8f/x//D/8P/w//D/7v/u/+//7//v
/+//7//u//D/8P/w//D/7v/u/+7/7v/u/+7/7v/u/+7/7v/u/+7/7//v/+//7v/w//D/
8P/v/+3/7v/v/+//8f/x//H/8f/v/+//7//w//D/8P/w//D/8P/w//D/8P/u/+7/7//v
//D/8P/w//D/7v/u/+7/7v/u/+7/7v/u//D/8P/w//D/7v/u/+7/7v/w//D/7//v/+3/
7v/u/+7/7v/u/+7/7f/t/+3/7f/t/+3/7f/t/+3/7P/s/+z/7P/s/+z/7P/s/+3/7f/s
/+z/7P/s/+z/7P/q/+r/6v/q/+z/7P/s/+v/6//r/+v/6//q/+r/6v/q/+z/6//r/+v/
6f/p/+n/6f/r/+v/6//r/+n/6f/p/+r/6v/q/+r/6f/r/+3/6//r/+z/7P/s/+z/7P/s
/+3/7f/t/+7/7v/t/+3/6//t/+7/7//w//H/8//z//P/8v/y//T/9v/2//T/8//y//D/
7v/u/+3/7P/r/+r/6f/p/+j/5//n/+f/5//n/+f/5//m/+b/5P/k/+T/5P/m/+f/5//n
/+T/5P/k/+P/4//j/+P/4//l/+X/5f/l/+P/4//j/+P/4//j/+P/5P/m/+f/5//n/+j/
6P/s//L/+v8GABMAHwAqADgARgBSAFwAYgBmAFwARwArABQA+//f/8L/rv+n/6X/qf+y
/7j/uv+9/77/wf/D/8j/zv/S/9b/2//d/+H/4//k/+b/5//m/+b/5//n/+f/5//n/+n/
6f/p/+n/6v/s/+z/7P/s/+r/6//r/+v/7f/t/+7/7v/s/+z/7P/s/+3/7v/u/+3/7f/t
/+3/7f/u/+//7//v//H/8v/y//L/8P/x//H/8v/y//L/8//z//T/9P/2//b/9P/2//f/
+P/6/w==
         </WaveFormData>
      </LeadData>
      <LeadData>
         <LeadByteCountTotal>10000</LeadByteCountTotal>
         <LeadTimeOffset>0</LeadTimeOffset>
         <LeadSampleCountTotal>5000</LeadSampleCountTotal>
         <LeadAmplitudeUnitsPerBit>4.88</LeadAmplitudeUnitsPerBit>
         <LeadAmplitudeUnits>��V</LeadAmplitudeUnits>
         <LeadHighLimit>2147483647</LeadHighLimit>
         <LeadLowLimit>268435456</LeadLowLimit>
         <LeadID>II</LeadID>
         <LeadOffsetFirstSample>0</LeadOffsetFirstSample>
         <FirstSampleBaseline>0</FirstSampleBaseline>
         <LeadSampleSize>2</LeadSampleSize>
         <LeadOff>FALSE</LeadOff>
         <BaselineSway>FALSE</BaselineSway>
         <ExcessiveACNoise>FALSE</ExcessiveACNoise>
         <MuscleNoise>FALSE</MuscleNoise>
         <LeadDataCRC32>3244148537</LeadDataCRC32>
         <WaveFormData>
+v/6//r/+v/6//r/+v/6//j/+P/4//j/+v/6//r/+v/4//j/+P/4//r/+v/6//r/+f/4
//f/9v/2//b/9v/2//j/+P/4//j/9//2//X/9P/2//b/9v/2//T/9P/0//T/9P/0//T/
9P/2//b/9v/2//X/9P/z//L/9P/0//T/9P/y//L/8v/y//L/8v/y//L/9P/0//T/9P/y
//L/8v/y//L/8v/y//L/8P/w//D/8P/x//L/8//0//X/9v/3//j/+v/6//r/+v/7//z/
/f/+//z//P/6//n/+v/5//n/+f/7//v/+//8//r/+f/4//j/+//9//3/+v/2//j/+f/6
//r/+P/3//X/9P/z//H/8P/t/+z/6//r/+3/7f/t/+3/6//r/+v/6//t/+3/7f/t/+v/
6//r/+v/6//r/+v/6//t/+7/7v/t/+v/6//r/+v/6//s/+z/7P/t/+v/6P/o/+r/8P/1
//n//P///wQADAAaACUAKwAzADwASgBTAFMATABBADAAHQAEAPD/4v/U/8j/xf/K/8//
0v/R/9D/0//Z/9//4//m/+j/6v/t/+7/7P/s/+z/7P/s/+7/7v/u/+7/7f/t/+3/7f/s
/+z/7P/s/+z/7P/s/+z/7P/s/+z/7f/v/+//7//v/+3/7f/t/+3/8P/w//D/7//t/+3/
7v/u/+7/7v/v/+//7//v/+//8P/u/+7/7v/u//H/8f/y//L/8v/y//L/8v/z//P/9f/1
//X/9f/2//b/9P/0//b/9//4//j/+v/6//v/+//8//3//P/9//7///8DAAQABAAFAAYA
BwAIAAkADAANAA0ADQAOAA4ADgAPAA0ADgAOAA8AEQARABEAEQAPAA8ADwAPABAADwAO
AA4ACgAJAAgABgADAAEAAAD//////v/9//z/+//5//f/9f/2//X/9P/0//L/8v/x//D/
8P/w//D/8P/y//L/8f/w/+7/7v/u/+7/8P/w//D/7//v/+//7//v/+//7//v/+//7//v
/+//8P/u/+7/7v/u//D/7//v/+//7//v/+//7//t/+7/7v/u//D/8P/w//D/8P/w//D/
8P/w//D/8P/w//D/8P/w//D/8P/w//D/8P/w//D/8f/x/+//7//v/+//8f/x//H/8f/v
/+//7//v//H/8f/x//H/8//z//L/8v/x//H/8P/v/+7/7v/u/+7/7v/u/+//7//u/+7/
7v/u//D/8P/w/+//7//v/+//7//x//H/8f/x/+//7//v/+//7//v/+//7//v/+//7//v
/+3/7f/t/+3/7//v/+//7v/u/+7/7v/u/+7/7v/u/+7/7v/u/+7/7v/s/+z/7P/s/+3/
7f/t/+3/7f/t/+3/7f/v//H/8f/y//b/9v/4//j/+P/4//j/+v/6//r/+v/8//r/+f/4
//f/9//3//f/+f/5//r/+v/3//b/9v/3//v/+//4//b/9v/3//j/+P/2//X/8//y//P/
8f/w/+//7P/r/+v/6//r/+v/6//r/+v/6//r/+v/6f/p/+n/6f/q/+v/7P/t/+z/6//q
/+n/6v/q/+n/6f/r/+v/6//r/+r/6v/q/+n/5//m/+j/6v/u//X/+f/6//3/AgAKABgA
JQAtADUAPgBIAFEAUwBKAEEANAAhAAgA8v/k/9j/yP/D/8b/y//O/8//zv/R/9f/2//f
/+T/5v/o/+v/7P/s/+z/6v/q/+r/6v/q/+r/6v/t/+3/7f/t/+z/7P/s/+z/7v/u/+7/
7v/s/+z/7P/t/+//7//v/+//8f/x//H/8f/w//D/8P/v/+//7//w//D/7v/u/+//7//x
//H/8f/y//T/9P/0//T/9P/z//P/8v/z//T/9f/2//X/9f/3//f/9//3//j/+P/6//r/
/P/9//3//P/9//z//v///wEAAwAEAAUABgAHAAkACgAKAAsADAANAA4ADwAOAA8ADwAP
ABIAEgASABMAEQASABIAEwATABMAEwATABUAFQAVABUAEgARABAAEAAPAA8ADwAOAAwA
CQAHAAUABgAEAAIAAAD+//3//P/7//r/+f/4//j/+P/4//f/9v/0//T/9P/0//T/9P/z
//L/9P/0//T/9P/y//L/8v/x//H/8f/x//H/8f/x//H/8f/z//P/8//0//L/8v/y//L/
8v/x//H/8f/z//P/8//z//H/8v/y//L/8v/y//L/8v/0//T/9P/0//L/8v/y//L/9P/0
//T/9P/y//L/8v/y//L/8v/z//P/8//z//P/8//z//P/8//z//X/9f/1//X/8//z//P/
8//1//X/9P/0//T/9f/1//X/9P/0//T/9P/2//b/9//3//b/9v/2//b/+P/4//j/9//5
//n/+f/5//f/9//3//f/+P/5//r/+//5//n/+f/5//n/+f/5//n/+f/5//n/+f/5//n/
+f/4//r/+v/6//r/+P/4//j/+P/6//r/+v/6//r/+v/6//r/+f/5//n/+f/7//v/+//7
//r/+//6//r/+P/6//v/+//9////AAABAAIAAgAEAAQABAAEAAYABgAGAAYABAACAAEA
AAAAAAEAAgADAAEAAQACAAIAAQAAAAAAAQADAAMAAAD+/wAAAQACAAIAAAD///3//P/7
//n/+P/3//b/9f/1//X/9f/1//X/9f/z//P/8//z//X/9f/1//X/9f/1//X/9f/1//X/
9f/1//T/9P/z//P/8//z//P/8//2//b/9v/1//P/8v/y//T/+v8BAAcACgANABIAHAAq
ADMAOwBFAE4AWgBjAF8AVABFADIAGQAAAPL/5P/Y/87/zf/Q/9X/2P/Z/9z/4f/n/+v/
7//y//L/8v/1//b/9v/2//b/9v/4//j/+P/4//j/9//3//f/9//4//j/+P/4//j/+P/4
//j/+P/4//j/+f/5//n/+f/5//n/+f/5//n/+v/6//r/+f/5//n/+v/6//r/+v/7//v/
/f/9//3//v/8//z//P/8//7///8BAAIAAAAAAAAAAAABAAEAAwADAAMAAwAEAAQABAAE
AAYABwAKAAoADAAMAAsACwAMAA0AEAARABIAEwAVABYAFgAXABgAGQAaABsAHAAdAB0A
HQAeAB4AHgAfAB8AIAAgACEAIQAhACEAIQAfAB8AHwAfAB4AHQAcABwAGgAZABgAFgAX
ABUAFAATABIAEAAOAAwACgAJAAgABwAIAAcABgAGAAIAAgABAAAAAAAAAAAAAAAAAAAA
///+//7//v/+//7//v/+//7//f/7//v/+//7//3//f/9//3//f/9//3//v/+//7//v/+
//7//f/9//3//f/9//3//f/9//7//v/+//7//v/+//7//P/8//z//P/+//7//v/+//7/
/v/+//7//v/+//7//v/+//7///////3//f/9//3////////////9//3//f/9//3//f/9
//3///////7//v/8//3//f/9//7//v/+//7//P/8//3//f/+//7//v/+//7//v/+//3/
+//7//v/+//9//3//f/9//v/+//7//v/+//7//v/+//7//v/+//7//v/+//7//v/+//7
//v/+v/6//r/+v/6//r/+v/6//r//P/8//z//P/6//r/+v/6//3//f/9//3/+//7//v/
+//5//v/+//8//r//P/9//3//////wIABgAGAAYABgAGAAYABgAGAAYABgAEAAMAAgAD
AAMAAwADAAEAAQACAAIAAwACAAIAAwADAAMAAAD+/wIAAwAEAAQAAAD///3//P/7//n/
+P/3//b/9f/1//X/9f/1//X/9f/3//f/9//3//X/9f/1//X/9f/1//X/9f/3//f/9//3
//b/9v/1//X/9//3//f/9//2//b/9v/1//X/8v/y//T/+v///wUABgAJAAwAFAAgAC0A
NQA/AEgAVABdAF0AWABNAD4ALQAWAAIA8v/k/9b/z//Q/9X/2P/b/9r/3//l/+n/7f/w
//D/8v/1//j/+P/4//j/+P/2//b/9v/2//b/9//3//f/9//4//j/+P/4//j/+P/4//j/
+P/4//j/+f/7//v/+//7//n/+f/5//n//P/8//z/+//7//v//P/8//z//P/9//3//P/7
//r/+v/8//z//P/8//////8AAAAAAAAAAAAAAAABAAEAAwADAAMAAwAEAAQABAAEAAYA
BwAIAAgACgAKAAkACQAKAAsADgAPABAAEQARABIAEgATABUAFwAZABsAGgAbABsAGwAa
ABoAGgAbAB0AHgAeAB8AHQAdAB0AHQAfAB8AHwAfAB4AHQAcABwAGAAXABYAFAAVABMA
EgARAA4ADAAKAAgACgAJAAgABwAGAAUABAAEAAAAAAD///7///8AAAEAAgAAAAAA///+
/wAAAAAAAAAAAAAAAAAA///+//3//P/7//z//f/+/////f/9//3//v/+//7//v/+//7/
/f/9//3//f/9//3//f///wAAAAAAAP7//v/+//7//v/+//7//v/+//7//v/+//7//v/+
//7//v/+//7//v/+//7//////wEAAQABAAEAAQABAAEAAQABAAEAAQABAAEAAQABAAEA
//////7//v/+/////////wAAAAAAAAAA///+//7//f/9//7///8AAP7//v/+//3/////
///////9//3//f/9///////////////////////9//3//f/9//7///8AAAEAAAD///7/
/P/+//7//v/+/wAAAAAAAAAA/v/+//7//v/+//7//v/+/////////////f/9//3//f/+
/wEAAgAEAAQABgAIAAgACAAIAAoACgAKAAoACgAIAAcABgAFAAUABQAFAAcABwAIAAgA
BQAEAAQABQAJAAkABgAEAAUABQAFAAQABAADAAEAAAD9//v/+v/5//j/9//3//f/9//3
//f/9//3//f/9//3//f/9//3//f/+f/5//n/+f/3//f/9//3//n/+v/6//v/+f/5//n/
+f/6//r/+v/5//n/+P/2//b/+P///wUACAALABAAFgAiAC8ANwBBAEoAVABhAGUAYABV
AEgANwAiAAgA+P/s/9z/0//U/9n/3P/b/9z/3f/h/+f/7f/y//T/9v/7//z/+v/6//j/
+P/6//r/+v/6//r/+f/5//n/+f/6//r/+v/6//r/+v/6//r/+v/6//r/+//9//3//f/9
//v/+//7//v//P/8//z/+//7//v//P/8//z//P/9//3/////////AAD+//7//v/+////
//8AAAAAAAAAAAAAAAABAAEAAwADAAMAAwAEAAQABAAEAAYABwAIAAgACgAKAAsACwAM
AA0ADgAPABAAEQAVABYAFgAXABYAFwAYABkAGgAbABsAGwAcABwAHAAdAB0AHgAeAB8A
IQAhACEAIQAfAB8AHwAfAB4AHQAcABwAHAAbABoAGAAVABMAEgARABIAEAAOAAwACgAJ
AAgABwAGAAUABAAEAAIAAgABAAAAAAAAAAAAAAAAAAAA///+//z//P/8//z//P/8//z/
+//9//3//f/9//3//f/9//3//f/9//3//v/8//z//P/8//7//f/9//3//f/9//3//f/7
//z//P/8//7//v/+//7//v/+//7//v/+//7//v/+//7//v/+//7//v/+//7//v8AAAAA
AQABAP////////////////////////////////////////////////7//v/8//3//f/9
//7//v/+//7//v/+///////+//7//v/+/wAAAAAAAP///v/9//z/+//9//3//f/9//3/
/f/9//3/+//7//v/+//9//3//f/9//v/+//7//v/+//7//v/+v/6//r/+v/6//r/+v/6
//r/+v/6//r/+v/6//r/+v/6//v/+//7//v/+//7//v/+//5//v/+//8//r//P/9//3/
/f///wAAAwAEAAYABgAGAAYABgAGAAYABgAGAAQAAwACAAEAAQABAAEAAQABAAIAAgAB
AAAAAAABAAMAAwAAAP7/AAABAAIAAgACAAEA///+//z/+f/3//X/9v/1//X/9f/1//X/
9f/1//X/9f/1//X/9f/1//X/9f/1//X/9f/1//X/9f/1//X/9v/2//X/9f/1//X/9f/1
//b/9v/2//X/9f/0//L/9v/8/wMACQAKAA0AEgAaACgAMwA7AEUAUABcAGUAYwBWAEcA
NAAbAAQA9P/m/9j/zv/N/9D/1f/Y/9v/3P/h/+f/7f/v//D/8P/y//P/9P/2//b/+P/4
//j/9v/2//b/9v/3//f/9//3//r/+v/6//r/+f/4//f/9v/3//j/+f/7//n/+f/5//n/
+f/5//n/+f/6//r/+v/5//f/9//4//j/+v/6//v/+//7//v/+//8//z//P/8//z//f/9
//7//v/8//z//P/8//////8BAAEA/////wAAAAACAAIABAAFAAYABgAIAAgACQAJAAoA
CwAOAA8AEAARABEAEgASABMAFAAVABYAFwAYABkAGQAZABoAGgAaABsAGwAcABwAHQAb
ABsAGwAbABsAGwAbABsAHAAbABoAGgAWABUAFAASABMAEQAQAA8ADAAKAAgABgAGAAUA
BAADAAIAAQAAAAAA/P/8//v/+v/8//z//P/8//r/+v/5//j/+v/6//r/+v/4//j/+P/3
//f/9//3//f/9//3//f/9//1//X/9f/2//b/9v/2//b/+P/3//f/9//1//X/9f/1//f/
+P/4//j/9v/2//b/9v/2//b/9v/2//b/9v/2//b/9v/2//b/9v/4//j/+P/4//j/+P/5
//n/9//3//f/9//5//n/+f/5//f/9//3//f/+f/5//n/+f/3//f/9v/2//b/9//3//f/
+P/4//j/+P/2//b/9//3//b/9v/2//b/9v/2//b/9f/1//X/9f/1//f/9//3//f/9f/1
//X/9f/3//f/9//3//b/9f/0//P/9f/1//X/9f/1//X/9f/0//T/9P/0//T/9v/2//b/
9v/0//T/9P/0//T/9P/0//T/9f/1//X/9f/z//P/8//z//P/9f/1//b/9P/2//f/9//5
//v//P/9/wAAAAAAAAAAAAACAAIAAgACAAIAAAD///7/+//7//v/+//9//3//v/+//v/
+v/6//v//f/9//r/+P/6//v//P/8//r/+f/3//b/9//1//T/8//y//H/8f/x/+//7//v
/+//8f/x//H/8f/v/+//7//v/+//7//v/+//7//v/+//7//w//D/7//v//D/8f/y//P/
8//y//H/7//v/+7/7v/y//j//f8BAAIABQAKABQAJAAxADkAPwBIAFIAWwBZAFAAQwAy
ABsAAgDy/+T/1P/I/8f/yv/P/9T/1//Y/93/4f/j/+f/6P/q/+z/7//w//L/8v/y//L/
8v/w//D/8P/w//L/8//0//X/9P/0//T/9P/0//T/9P/0//T/9P/0//X/9f/1//X/9f/3
//f/9//3//f/9v/1//P/9f/1//b/9v/2//b/9//3//f/9//3//j/+P/4//j/+P/3//f/
+P/4//r/+v/6//r/+//7//3//f/9//3//v/+/wAAAAACAAMAAwACAAMAAgAFAAUABgAH
AAgACQAKAAsACwAMAAwADQAPABEAEwAVABQAFQAVABUAGAAYABgAGQAZABoAGgAbABkA
GQAZABkAGQAZABkAGQAYABcAFgAWABYAFQAUABIAEQAPAA4ADQAMAAoACAAGAAYABQAE
AAMAAAD///7//v/+//7//f/8//r/+v/6//r/+v/6//n/+P/6//r/+v/6//j/+P/4//f/
+f/5//n/+f/3//f/9//3//f/9//3//j/+P/4//j/+P/2//X/9f/1//X/9f/1//X/9//4
//j/+P/2//b/9v/2//j/+P/4//j/+P/4//j/+P/4//j/+P/4//j/+P/4//j/9v/2//f/
9//5//n/+f/5//f/9//3//f/+f/5//n/+f/5//n/+f/5//f/9//2//b/9v/3//f/9//2
//b/9v/2//j/+P/5//n/9v/2//b/9v/2//b/9v/1//f/9//3//f/9f/1//X/9f/3//f/
9//3//f/9//3//f/9f/1//X/9f/3//f/9//3//X/9f/1//T/9v/2//b/9v/2//b/9v/2
//T/9P/0//T/9v/2//b/9v/2//X/9P/z//X/9f/1//X/8//1//X/9v/2//j/+f/5////
AAAAAAAAAAAAAAAAAAAAAAAAAgAAAP///v/7//v/+//7//3//f/+//7//f/8//z//f//
/////P/6//z//f/+//7/+v/5//f/9v/3//X/9P/z//L/8f/x//H/7//v/+//7//x//H/
8f/x/+//7//v/+//8f/x//H/8f/x//H/8f/x//L/8v/x//H/8f/x//H/8f/w//D/8P/v
/+3/7P/u//L/9v/7//3//v///wgAFgAiACsANQA9AEYAUABXAFMATAA/ADAAHQAGAPT/
5v/W/8z/zf/Q/9P/1P/T/9b/2//h/+P/5//q/+z/8P/z//T/8v/y//L/8P/u//D/8P/w
//D/8//z//P/8//y//L/8v/y//T/9P/0//T/8v/y//L/8//x//H/8f/x//P/8//z//P/
9P/0//T/8//1//X/9v/2//T/9P/1//X/9f/1//X/9v/4//j/+P/4//j/9//3//b/+P/4
//j/+P/5//n/+//7//v/+//8//z//P/8//7///8AAAAAAgACAAUABQAGAAcABgAHAAgA
CQAJAAoACgALAA0ADwARABMAEgATABMAEwAUABQAFAAVABUAFgAWABcAFwAXABcAFwAX
ABcAFwAXABQAEwASABIAEgARABAADgAPAA0ADAALAAgABgAEAAIABAADAAIAAQAAAP//
/v/+//r/+v/5//j/+P/4//j/+P/4//j/9//2//j/+P/4//j/9v/2//b/9f/3//f/9//3
//f/9//3//f/9//3//f/+P/4//j/+P/4//b/9f/1//X/9//3//f/9//3//j/+P/4//b/
9v/2//b/+P/4//j/+P/2//b/9v/2//j/+P/4//j/+P/4//j/+P/4//j/+f/5//n/+f/5
//n/9//3//f/9//5//n/+f/5//n/+f/5//n/+f/5//j/+P/4//n/+f/5//j/+P/4//j/
+P/4//n/+f/2//b/9v/2//b/9v/2//X/9v/3//j/+f/3//f/9//3//f/9//3//f/9//3
//f/9//3//f/9//3//f/9//3//f/9//3//f/9v/2//b/9v/2//b/9v/2//b/9P/0//T/
9P/1//b/9//4//j/9//2//X/9//3//f/9//3//n/+f/6//z//v///wAAAQACAAQABAAE
AAQABAACAAEAAAD///////////////8AAAAA///+//7///8BAAEA/v/8//7///8AAAAA
AAD///3//P/6//f/9f/z//T/8//z//P/8//z//P/8//x//H/8f/x//P/8//z//P/8f/x
//H/8f/z//P/8//z//T/9P/z//P/8//z//P/8//0//T/9P/z//P/8P/w//L/9v/9/wEA
BAAFAAoAEgAgACsANQA9AEYAUgBdAF8AWABLADoAJwAOAPr/7P/e/9D/y//O/9H/1P/V
/9b/2f/f/+X/6f/u/+7/8P/z//L/8v/0//T/9P/0//L/8v/y//L/8//z//P/8//2//b/
9v/2//T/9P/0//T/9v/2//b/9//3//f/9//3//X/9f/1//X/+P/4//j/9//1//X/9v/2
//b/9v/3//f/9//3//f/+P/4//j/+P/4//n/+f/6//r/+v/6//r/+v/9//3/////////
//8AAAAAAAAAAAIAAwAEAAQABgAGAAUABQAGAAcACgALAAwADQAPABAAEAARABAAEQAS
ABMAFgAXABcAFwAWABYAFgAXABkAGgAaABsAGQAZABkAGQAZABkAGQAZABoAGQAYABgA
FAATABIAEAARAA8ADgANAAoACAAGAAQABAADAAIAAQACAAEAAAAAAPz//P/7//r//P/8
//z//P/6//r/+f/4//j/+P/4//j/+v/6//r/+f/3//f/9//3//n/+f/5//n/9//3//f/
+P/4//j/+P/4//r/+f/5//n/+f/5//n/+f/5//r/+v/6//r/+v/6//r/+v/6//r/+v/6
//r/+v/6//j/+P/4//j/+v/6//r/+v/6//r/+//7//n/+f/5//n/+f/5//n/+f/3//f/
9//3//n/+f/5//n/9//3//b/9v/0//X/9f/1//b/9v/2//b/9P/0//X/9f/2//b/9v/2
//b/9v/2//X/9f/1//X/9f/3//f/9//3//b/9f/0//P/9f/1//X/9f/1//X/9f/1//P/
8//z//P/9f/1//X/9P/y//L/8v/y//T/9P/0//T/9P/0//T/9P/0//T/9P/0//X/9f/1
//X/9f/1//X/9f/1//f/9//4//j/+v/7//v//f/+/wAAAAAAAAAAAgACAAIAAgACAAAA
///+//3//f/9//3/+//7//z//P/7//r/+v/7///////8//r/+v/7//z//P/8//v/+f/4
//X/8//y//H/8v/x//H/8f/v/+//7//v/+//7//v/+//8f/x//H/8f/v/+//7//v//H/
8f/x//H/8P/w/+//7//v/+//7//v//D/8P/w/+//7//s/+z/8P/2////AwAGAAcADAAY
ACQALQA1AD8ATABYAF8AWQBOAD0AKAAPAPr/7P/e/9D/yP/J/8z/z//U/9X/2P/d/+P/
5//r/+r/7P/u/+//8P/w//L/8v/y//L/8v/y//L/8v/z//P/8//z//T/9P/0//T/8v/y
//L/8v/y//L/8v/z//X/9f/1//X/8//z//P/8//2//b/9v/1//P/8//0//T/9v/2//f/
9//3//f/9//4//j/+P/4//j/+//7//z//P/6//r/+v/6//v/+//9//3//f/9//7//v/+
//7/AAABAAIAAgAEAAQAAwADAAQABQAIAAkACgALAAsADAAMAA0ADgAPABAAEQAUABUA
FQAVABYAFgAWABcAFwAYABgAGQAXABcAFwAXABcAFwAXABcAGAAXABYAFgASABEAEAAO
AA8ADQAMAAsACgAIAAYABAACAAEAAAD//wAA///+//7//P/8//v/+v/6//r/+v/6//r/
+v/5//j/9v/2//b/9v/4//j/+P/3//f/9//3//f/+f/5//n/+f/5//n/+f/6//n/+P/3
//b/9//3//j/+f/3//f/9//3//f/+P/4//j/+P/4//j/+P/2//b/9v/2//f/+P/5//r/
+P/4//j/+P/6//r/+v/6//j/+P/5//n/9//3//f/9//6//v//P/9//z/+//6//n/+//7
//v/+//7//v/+v/6//j/+f/5//n/+v/6//r/+v/4//j/+f/5//r/+v/6//r/+v/6//r/
+f/4//f/9v/1//f/9//3//f/9//3//f/9//5//n/+f/5//f/9//3//f/9f/1//X/9f/2
//f/+P/4//b/9v/2//b/+P/4//j/+P/4//j/+P/4//j/+P/4//j/+f/5//n/+f/3//f/
9//3//j/+//8//7/AAACAAAAAAAAAAAAAQACAAMABAAGAAQAAwACAP//////////AQAB
AAIAAgD///7//v///wMAAwAAAP7//v///wAAAAD+//3/+//6//v/+f/4//f/9v/1//X/
9f/1//X/9f/1//X/9f/1//X/8//z//P/8//1//X/9f/1//X/9f/1//X/9v/2//X/9f/1
//X/9f/1//T/9P/0//P/9f/0//L/8v/2//3/AQACAAcADAAUACIALQA1AD0ARABQAFsA
XQBYAE8AQgAvABYAAADw/+D/0v/N/9L/1//a/9v/3P/f/+H/5f/r//D/8v/2//f/+P/4
//j/9v/2//b/9v/2//b/9v/3//f/9//3//j/+P/4//j/+v/6//r/+v/4//j/+P/5//v/
+//7//v/+//7//v/+//6//r/+v/5//v/+//8//z//P/8//3//f/9//3//f/+//7//v/+
//7//////wAAAAABAAIAAwAEAAQAAwAEAAMABAAFAAcACAAIAAgACgALAAsACgALAAoA
DAANAA8AEQAQABEAEgATABUAFgAWABcAGAAZABoAGwAcAB0AHQAdACAAIAAgACEAIQAi
ACIAIwAhACEAIQAhACEAIQAhACEAIgAhACAAIAAgAB8AHgAcABkAFwAWABUAFgAUABIA
EAAOAA0ADAALAAoACQAIAAgACAAIAAcABgAEAAQABAAEAAQABAADAAIAAgACAAIAAgAC
AAIAAgABAAMAAwADAAMAAQABAAEAAQABAAEAAQACAAIAAgACAAIAAgABAAEAAQACAAMA
BAAFAAMABAAEAAQAAgACAAIAAgAEAAQABAAEAAIAAgACAAIABAAEAAQABAACAAIAAgAC
AAQABAAFAAUABQAFAAUABQAFAAUABQAFAAUABQAFAAUABAADAAIAAQADAAMAAgACAAIA
AwADAAMAAgACAAIAAgACAAIAAwADAAIAAgACAAIAAgACAAIAAQABAAEAAQABAAEAAQAB
AAEAAQABAAEAAQD//////////wEAAQABAAEAAQABAAEAAQD////////+////AAABAAIA
AQAAAP///v8AAAAAAAAAAAIAAgACAAIAAQABAAEAAQAFAAcABwAJAAoACgAKAAoACgAL
AAwADQAOABAADgANAAwACwALAAsACwANAA0ADgAOAAsACgAKAAsADwAPAAwACgALAAsA
CwAKAAkACQAIAAgABwAFAAQAAwACAAEAAQABAP///////////f/9//3//f/9//3//f/9
/////////////f/9//3//f8AAAAA////////////////AAAAAAAA//8BAP7/+v/6//z/
AwAJAAwADwAUABoAJAAzAD0AQwBOAFgAYwBrAGoAYQBUAEMAMAAWAAQA9v/m/9v/3P/h
/+T/5f/k/+X/6f/t//P/+P/8//7/AQAEAAQAAgACAAIAAgACAAIAAgACAAEAAQABAAEA
AgACAAIAAgADAAQABQAGAAQABAAEAAUABQAFAAUABQADAAMAAwADAAYABgAGAAUABQAF
AAYABgAEAAQABQAFAAcABwAHAAgACAAIAAgACAAJAAkACgAKAAoACgAKAAoACQAJAAsA
CwANAA==
         </WaveFormData>
      </LeadData>
      <LeadData>
         <LeadByteCountTotal>10000</LeadByteCountTotal>
         <LeadTimeOffset>0</LeadTimeOffset>
         <LeadSampleCountTotal>5000</LeadSampleCountTotal>
         <LeadAmplitudeUnitsPerBit>4.88</LeadAmplitudeUnitsPerBit>
         <LeadAmplitudeUnits>��V</LeadAmplitudeUnits>
         <LeadHighLimit>2147483647</LeadHighLimit>
         <LeadLowLimit>268435456</LeadLowLimit>
         <LeadID>V1</LeadID>
         <LeadOffsetFirstSample>0</LeadOffsetFirstSample>
         <FirstSampleBaseline>0</FirstSampleBaseline>
         <LeadSampleSize>2</LeadSampleSize>
         <LeadOff>FALSE</LeadOff>
         <BaselineSway>FALSE</BaselineSway>
         <ExcessiveACNoise>FALSE</ExcessiveACNoise>
         <MuscleNoise>FALSE</MuscleNoise>
         <LeadDataCRC32>902801909</LeadDataCRC32>
         <WaveFormData>
EgASABIAEgASABIAEgASABIAEgASABIAEgASABIAEgASABIAEgASABIAEgASABIAEgAS
ABIAEgASABIAEgASABIAEgASABIAFAAUABQAFAASABIAEgASABIAEgASABIAEgASABIA
EgASABIAEgASABIAEgASABIAEgASABIAEgAUABQAFAAUABIAEgASABIAEAAQABAAEAAQ
ABAAEAAQAA4ADgAOAA4ADgAOAA4ADgAQABAAEAAQABAAEAAQABAAEAAQABAAEAASABIA
EgASABEAEQARAA8ACQAGAAMAAgABAAAA///9//3//f/9//3//v//////AAADAAQABgAH
AAgACQAKAAsACQAJAAkACQAMAAwADAAMAAwADAAMAAwACgAKAAsACwANAA0ADgAOAAwA
DQANAA0ADgAOAA4ADgAOAA4ADgAOAA4ADgAOAA4ADgAOAA4ADgAQABEAEQAUABcAFQAU
ABQAEgAPAA0ACQAEAAAA+P/r/9z/z//F/77/vv/A/8f/0P/d/+z/9v/2//L/7f/l/+L/
4v/k/+X/6//w//T/+P/8/wAABAAHAAkACwANAA8AEAAPAA8AEAAQABAAEgASABIAEgAS
ABIAEgASABAAEQARABEAEQARABEAEQAPAA8ADwAPABEAEQARABEAEAAQABAAEAAPAA8A
DwAPABAAEAAQAA8ADwAPAA8ADwAPAA8ADwAPAA4ADgAOAA4ACwALAAsACwALAAsACwAL
AA0ACwALAAsADQAMAAwADAALAAsACwAKAAgACAAHAAcACQAIAAcABgAFAAUABQAFAAMA
AwACAAEAAQABAAEAAQAAAAAAAAAAAAEAAQABAAEA////////////////////////AAAB
AAEAAwAEAAQABAAGAAcABwAIAAYABwAHAAgACAAIAAgACQAHAAcABwAHAAgACAAIAAgA
BgAHAAcABwAHAAcABwAHAAcABwAHAAcABwAGAAYABwAHAAcABwAHAAcABwAHAAcABwAH
AAcABwAFAAUABQAFAAUABQAFAAUABQAFAAUABQAFAAUABQAFAAMAAwADAAMAAwADAAMA
AwADAAMAAwADAAEAAQABAAEAAQABAAEAAQABAAEAAQABAAEAAAAAAAAAAAAAAAAAAAAA
AAAAAAAAAAAAAAAAAAAA//////////////////////3//v/+//3////////////9//3/
/f/9//3//f/9//3//f/9//3//f/9//3//f/9//3//f/9//3//f/9//3//f/9//3//f/9
//3//f/9//3//f/9//3//f/9//3//f/9//3//f/9//3//f/9//3//P/+//////////3/
/f/9//3//f/8//z//P/8//z//P/8//3////+/wAAAAAAAAAAAAAAAAAA///9//3/+//3
//b/8//y//H/8P/v/+3/7f/v/+//7//w/+//7//w//H/8P/y//P/9P/3//j/+f/5//n/
+f/5//r/+v/6//r/+v/6//r/+v/6//r/+//7//v/+//8//z//P/9//3//f/+//7//v/+
//7//v/+//7//v/+//7//v/+/wAAAAAAAAAA//8BAAQABQAFAAQABAACAP/////7//T/
8P/q/93/zv/D/7n/sv+w/7L/tf+8/8n/2P/k/+b/4v/d/9n/1P/S/9L/1f/b/+D/5P/o
/+z/8P/0//f/+//9//////8CAAMAAQACAAIAAgACAAIAAgACAAQABAAEAAQABAAFAAUA
BQAFAAUABQAFAAUABQAFAAUAAwADAAMAAwAEAAQABAAEAAMAAwADAAMABAAEAAQAAwAB
AAEAAQABAAEAAQABAAEAAgACAAIAAgABAAEAAQABAP//////////AQD///////////7/
/v/+//////////7//P/8//v/+//7//r/+f/4//n/+f/5//n/+f/5//j/9//3//f/9//3
//b/9v/2//b/9f/1//X/9f/1//X/9f/1//f/9//3//f/9//4//n/+f/5//r/+v/6//r/
+//7//z//v//////AAD+//7//v///wEAAQABAAEAAAAAAAAAAAACAAMAAwADAAMAAwAD
AAMAAQABAAEAAQADAAIAAgADAAEAAQABAAEAAwADAAMAAwADAAMAAwADAAMAAwADAAMA
AwADAAMAAwAEAAUABgAHAAcABwAHAAcABwAHAAcABwAHAAcABwAHAAcABwAHAAcABwAH
AAcABwAHAAcABwAHAAcABwAHAAcABwAGAAYABgAIAAgACAAIAAYABgAGAAYACAAIAAgA
CAAHAAcABwAHAAcABwAHAAcABwAIAAgABwAHAAcABwAHAAcABwAHAAcABQAFAAUABQAF
AAUABQAFAAUABQAFAAUABQAFAAUABQAFAAUABQAFAAUABQAFAAUABQAFAAUABQAFAAUA
BQAFAAUABQAFAAUABQAFAAUABQADAAMAAwACAAIAAwADAAMABQAFAAUABQADAAIAAgAC
AAQABAAEAAQAAwADAAMABAACAAMAAwADAAUABgAIAAgACAAIAAgACAAIAAcABwAHAAUA
AQD8//n/+P/3//j/9//1//X/9f/1//X/9v/3//f/+P/5//z//v///wAA//8AAAEAAQAB
AAEAAQACAAIAAgACAAIAAgACAAIAAgACAAMAAwADAAUABgAGAAYABwAHAAcACAAIAAgA
CAAIAAgACAAIAAgACAAIAAgACAAIAAgACAAIAAsADQAQABEAEQAOAA4ADAAJAAcAAQD6
//T/6v/b/87/w/+5/7L/sP+2/73/xv/T/+D/5v/k/+D/3//d/9r/2v/e/+P/5f/q//D/
9v/6//7/AgADAAUABwAJAAkACgALAAsADAAMAAwADAAMAAwADAAMAAwADAAMAA4ADwAP
AA8ADwAPAA8ADwAPAA8ADwAPAA8ADwAPAA8ADgAOAA4ADgAPAA8ADwAPAA4ADgAOAA0A
DQANAA0ADQAPAA8ADwAPAA4ADgAOAA4ADwAPAA8ADwANAA0ADQANAA8ADQANAA0ADQAM
AAwADAALAAsACwAKAAwADAALAAsACwAKAAkACAAHAAcABwAHAAcABwAGAAUABQAFAAUA
BQAGAAYABgAGAAUABQAFAAUAAwADAAMAAwAFAAUABQAFAAUABgAHAAcACQAKAAoACgAK
AAsACwAMAAoACwALAAwADgAOAA4ADwANAA0ADQANAA4ADgAOAA4ADgAPAA8ADwAPAA8A
DwAPABEAEQARABEADwAOAA4ADwAPAA8ADwAPAA8ADwAPAA8ADwAPAA8ADwAPAA8ADwAP
AA8ADwAPAA8ADwAPAA8ADwAPAA8ADwAPAA8ADwAPAA8ADwAPAA8ADwAPAA8ADwAPAA8A
DwAPAA8ADwAPAA8ADwAPAA8ADwAPAA8ADgAOAA4ADgAOAA4ADgAOAA4ADgAOAA4ADgAO
AA4ADQANAA0ADQANAA0ADQANAA0ADgAOAA0ADQANAA0ADQANAA0ADQANAA0ADQANAA0A
DQANAA0ADQANAA0ADQANAA8ADwAPAA8ADwAPAA8ADwAPAA8ADwAPAA0ADQANAA0ADQAN
AA0ADQAPAA8ADwAPAA8ADwAPAA8ADwAPAA8ADgAOAA8ADwAPAA8ADwAPAA8ADQAMAAwA
DAAOAA4ADgAOAA0ADQANAA4AEAARAA8AEAASABIAEgASABIAEgASABEAEQARAA8ACwAI
AAUABAADAAAA///9//3/////////AAABAAEAAgADAAQABgAHAAgACQAKAAsACwALAAsA
CwAMAAwADAAMAAwACgAKAAoACgAMAA0ADQANAA0ADgAOAA4ADwAPAA8AEAAQABAAEAAQ
AA4ADgAOAA4ADgAOAA4ADgAOAA4ADgAOAA8AEQAUABUAFQAUABIAEAAPAA0ACQAGAAAA
+P/r/9z/z//F/77/vP++/8P/yv/V/+T/8v/0//D/6//n/+T/4P/i/+X/5//s//D/9P/6
//7/AgAFAAcACQALAAsADAANAA8AEAAQABAAEAAQABAAEAAQABAAEAAQABAAEQARABEA
DwAPAA8ADwAPAA8ADwAPAA8ADwAPAA8ADgAOAA4ADgANAA0ADQANAAwADAAMAAsADQAN
AA0ADQALAAsACwALAAoACgAKAAoACwALAAsACwAJAAkACQAJAAkABwAHAAcABwAGAAYA
BgAFAAUABQAEAAQABAADAAMAAwACAAEAAAD///////////3//f/8//v/+//7//v/+//6
//r/+v/6//n/+f/5//n/+f/5//n/+f/5//n/+f/5//f/+P/5//n/+//8//z//P/+////
//8AAP7//////wAAAAAAAAAAAQABAAEAAQABAAIAAgACAAIAAAABAAEAAQABAAEAAQAB
AAEAAQABAAEAAQAAAAAAAQABAAEAAQABAAEAAQABAAEAAQABAAEAAQADAAMAAwADAAMA
AwADAAMAAQABAAEAAQABAAEAAQABAAEAAQABAAEAAQABAAEAAQABAAEAAQABAP//////
////AQABAAEAAQABAAEAAQABAP///v/+//7/AAAAAAAAAAD+//7//v/+//7//v/+//7/
/f/9//3//f/9//3//f/9//3//v/+//3/+//7//v/+//7//v/+//7//v/+//7//v/+//7
//v/+//5//n/+f/5//n/+f/5//n/+f/5//n/+f/5//n/+f/5//f/9//3//f/9//3//f/
9//1//X/9f/1//P/8//z//P/9f/1//X/9P/y//P/8//z//P/8//z//P/9f/0//T/9P/y
//L/8v/y//P/9v/4//j/+P/4//j/+P/4//f/9//3//X/8f/u/+v/6v/p/+r/6f/n/+f/
5f/l/+X/5v/n/+f/6P/p/+r/7P/t/+7/7f/u/+//7//x//H/8f/y//L/8v/y//L/8v/y
//L/8v/w//H/8f/x//H/8v/y//L/8//z//P/9P/0//T/9P/0//L/8v/y//L/9P/0//T/
9P/0//T/9P/0//X/9f/4//v/+//6//j/9v/z//H/7f/o/+T/4P/X/8j/u/+x/6j/pv+o
/6v/rv+3/8j/2P/c/9b/0//N/8b/xP/G/8f/y//Q/9T/1v/a/97/4v/n/+n/6//t/+//
8P/x//H/8v/y//L/9P/0//T/9P/0//T/9P/0//T/9f/1//X/8//z//P/8//x//H/8f/x
//H/8f/x//H/8v/y//L/8v/x//H/8f/x//L/8v/y//H/7//v/+//7//v/+//7//v/+7/
7v/u/+7/7f/t/+3/7f/t/+3/7f/t/+3/6//r/+v/6//q/+r/6v/p/+n/6f/o/+j/6P/n
/+f/6f/o/+f/5v/j/+P/4//j/+P/4//i/+H/4//j/+P/4//i/+L/4v/i/+H/4f/h/+H/
4f/h/+H/4f/j/+P/4//j/+P/5P/l/+X/5//o/+j/6P/q/+v/6//s/+r/6//r/+z/7P/s
/+z/7f/v/+//7//v//D/8P/w//D/8P/x//H/8f/x//H/8f/x//H/8f/x//H/8f/w//D/
8f/x//H/8f/x//P/8//z//P/8f/x//H/8f/z//P/8//z//X/9f/1//X/9f/1//X/9f/1
//X/9f/1//X/9f/1//X/9f/1//X/9f/1//X/9f/1//X/9f/1//X/9f/1//X/9f/1//X/
9f/1//X/9P/0//T/9v/2//b/9v/0//T/9P/0//b/9v/2//b/9//3//f/9//3//f/9//3
//f/+P/4//f/9//3//f/9//5//n/+f/5//n/+f/5//n/+v/7//z//f/9//3//f/9//3/
/f/9//3//f/9//3//f/9//3//f/9/////////////f/9//3//f/9//3//f/9////////
/////f/9//3//P/+///////////////////////+//7//v8AAAAAAAAAAP///////wAA
AAABAAEAAQACAAIAAgACAAIABAAEAAQAAwADAAMAAQD9//r/9//2//X/9v/1//P/8//z
//P/8//0//X/9f/2//f/+P/6//v//P/9//7//////////////wAAAAAAAAAAAAAAAAAA
AAAAAAAAAQABAAEAAQACAAIAAgADAAMAAwAEAAQABAAEAAQABAAEAAQABAAGAAYABgAG
AAYABgAGAAYABwAJAAwADQANAAwADAAKAAcABQABAPr/8v/o/9n/zP/B/7f/sP+u/7L/
uf/C/83/2v/i/+L/3v/d/93/2v/a/9z/4f/l/+r/7v/y//j//P8AAAEAAwAFAAcACQAK
AAsACwAMAAwADAAOAA4ADgAOAA4ADgAOAA4ADgAPAA8ADwANAA0ADQANAA8ADwAPAA8A
DwAPAA8ADwAOAA4ADgAOAA8ADwAPAA8ADgAOAA4ADQAPAA8ADwAPAA0ADQANAA0ADAAM
AAwADAANAA0ADQANAAsACwALAAsADQALAAsACwALAAoACgAKAAkACQAJAAgACgAKAAkA
CQAJAAgABwAGAAUABQAFAAUABQAFAAQAAwADAAMAAwADAAIAAgACAAIAAQABAAEAAQAB
AAEAAQABAAEAAQABAAEAAQACAAMAAwAFAAYABgAGAAYABwAHAAgACAAJAAkACgAKAAoA
CgALAAsACwALAAsADAAMAAwADAAKAAsACwALAAsACwALAAsACwALAAsACwANAAwADAAN
AA0ADQANAA0ADQANAA0ADQANAA0ADQANAA0ADQANAA0ACwALAAsACwANAA0ADQANAA0A
DQANAA0ADQANAA0ADQANAA0ADQANAA0ADQANAA0ADQANAA0ADQANAA0ADQANAA0ADQAN
AA0ADwAOAA4ADgAMAAwADAAMAA4ADgAOAA4ADAAMAAwADAANAA0ADQANAA8ADwAPAA8A
DwAQABAADwAPAA8ADwAPAA8ADwAPAA8ADwAPAA8ADwAPAA8ADwAPAA8ADwAPAA8AEQAR
ABEAEQARABEAEQARABEAEQARABEAEQARABEAEQARABEAEQARABEAEQARABEAEQARABEA
EQARABEAEQAQABIAEwATABMAEQARABEAEQATABIAEgASABAAEAAQABAAEQARABEAEgAS
ABEAEQATABIAFAAUABQAFAAUABQAFAATABMAEwARAA0ACgAHAAYABQAEAAMAAQABAAMA
AwADAAQABQAFAAYABwAIAAoACwAMAA0ADgAPAA8ADwAPAA8AEAAQABAAEAAQABAAEAAQ
ABAAEAARABEAEQARABIAEgASABMAEwATABQAFAAUABQAFAAUABQAFAAUABQAFAAUABQA
FAAUABQAFAAXABkAHAAdABsAGgAaABgAFQATAA0ABgAAAPj/6f/c/9H/yf/C/8D/xP/L
/9L/3f/s//T/9P/y/+//7f/q/+j/6v/t//P/+P/8/wIACAAMAA4ADwARABMAEwAVABYA
FwAXABgAGAAYABoAGgAaABoAGgAaABoAGgAaABsAGwAbABkAGQAZABkAGwAbABsAGwAb
ABsAGwAbABoAGgAaABoAGwAbABsAGwAaABoAGgAZABkAGQAZABkAGQAZABkAGQAYABgA
GAAYABcAFwAXABcAFwAXABcAFwAXABUAFQAVABUAFAAUABQAEwATABMAEgASABIAEQAR
ABEAEAAPAA4ADQANAA0ADQALAAsACgAJAAkACQAJAAkACAAIAAgACAAHAAcABwAHAAcA
BwAHAAcABwAHAAcABwAHAAgACQAJAAkACgAKAAoACgALAAsADAAOAA8ADwAQABAAEAAQ
ABEAEwATABMAEwATABIAEQAQABAAEQARABEAEQARABEAEQARABEAEQARABEAEAAQABEA
EQARABEAEQAPAA8ADwAPABEAEQARABEAEQARABEAEQARABEAEQARAA8ADwAPAA8ADwAP
AA8ADwARABEAEQARAA8ADwAPAA8ADwAPAA8ADwAPAA8ADwAPAA8ADwAPAA8AEQARABEA
EQAPAA4ADgAOAA4ADgAOAA4ADAAMAAwADAAOAA4ADgAOAA0ADQANAA0ADQANAA0ADQAN
AA4ADgANAA0ADQANAA0ADQANAA0ADQANAA0ADQANAAsACwALAAsACwALAAsACwALAAsA
CwALAAsACwALAAsACwALAAsACwALAAsACwALAAsACwALAAsACwALAAsACwALAAsACwAL
AAsACwALAAoACgALAAsACwALAAsACwALAAsACgAKAAoACgAKAAoACgALAAsACwAMAAwA
DAAMAAwADAAMAA4ADgAOAA0ACwALAAkABQAEAAEAAAD///z/+//5//n/+//7//v//P/7
//v//P/9//7/AAABAAIAAwAEAAUABQAFAAUABQAGAAYABgAGAAYABgAGAAYABgAGAAcA
BwAHAAcACAAIAAgACQAJAAkACgAIAAgACAAIAAgACAAIAAgACAAIAAgACAAKAAoACgAK
AAsADQAOAA8ADwAOAA4ADAALAAkAAwD8//j/7v/f/9L/x/+//7z/vv/C/8f/0P/f/+z/
8v/w/+z/5//h/97/3P/e/+H/5//q/+7/9P/4//z//v8BAAMAAwAFAAcACAAJAAkACgAK
AAoACAAIAAgACAAKAAoACgAKAAgACQAJAAkACQAJAAkACQAJAAkACQAJAAcABwAHAAcA
BgAGAAYABgAHAAcABwAHAAYABgAGAAUABQAFAAUABQADAAMAAwADAAIAAgACAAIAAQAB
AAEAAQD///////////3/+//7//v/+//6//r/+v/5//n/+f/4//b/9v/1//X/9f/0//P/
8v/z//P/8//z//L/8f/v/+3/7//v/+//7//u/+7/7v/u/+3/7f/t/+3/7f/t/+3/7f/t
/+3/7f/t/+3/7v/v/+//8f/y//L/8v/w//H/8f/y//T/9f/1//b/9P/0//T/9f/1//X/
9f/1//b/9v/2//b/9v/3//f/9//3//f/9//3//f/9//3//f/+f/4//j/+f/5//n/+f/5
//f/9//3//f/9//3//f/9//3//f/9//3//n/+f/5//n/+f/5//n/+f/3//f/9//3//f/
9//3//f/9//3//f/9//3//f/9//3//f/9//3//f/9//3//f/9//1//X/9f/1//f/9v/2
//b/9v/2//b/9v/2//b/9v/2//b/9v/2//b/9f/1//X/9f/1//X/9f/1//X/9v/2//X/
9f/1//X/9f/1//X/9f/1//X/9f/1//X/9f/1//X/9f/1//X/9f/1//X/9f/1//X/8//z
//P/8//1//X/9f/1//P/8//z//P/8//z//P/8//x//H/8f/x//P/8//z//P/8//z//P/
8v/y//P/8//z//P/8//z//P/9f/0//T/9P/0//T/9P/0//X/9v/2//b/9v/2//j/+P/4
//f/9//3//X/8f/u/+v/6v/p/+j/5//l/+X/5f/l/+X/5v/p/+n/6v/r/+r/7P/t/+7/
7//w//H/8f/z//P/8//0//T/9P/0//T/9P/0//T/9P/0//X/9f/1//f/+P/4//j/+f/5
//n/+v/4//j/+P/4//r/+v/6//r//P/8//z//P/6//r/+v/6//v//f8AAAMAAwACAAAA
/v/7//n/9//y/+z/5v/Z/8r/v/+1/67/rP+w/7X/vP/J/9j/4v/i/+D/2//X/9L/0v/U
/9f/2//e/+L/5v/q/+7/8v/1//n/+f/7//3//v/9////AAAAAAAAAgACAAIAAgACAAIA
AgACAAIAAwADAAMAAwADAAMAAwADAAMAAwADAAMAAwADAAMABAAEAAQABAADAAMAAwAD
AAQABAAEAAMAAwADAAMAAwADAAMAAwADAAIAAgACAAIAAwADAAMAAwABAAEAAQABAAMA
AQABAAEAAQAAAAAAAAD////////+//7//v/9//3////+//3//P/7//v/+//7//v/+//6
//n/+f/5//n/+f/4//j/+P/4//n/+f/5//n/+//7//v/+//9//3//f/9//3//v//////
AQACAAIAAgAEAAUABQAGAAgACQAJAAoACAAIAAgACQAJAAkACQAJAAoACgAKAAoACgAL
AAsACwALAAsACwALAA0ADQANAA0ACwAKAAoACwANAA0ADQANAA0ADQANAA0ADwAPAA8A
DwAPAA8ADwAPAA8ADwAPAA8ADwAPAA8ADwAPAA8ADwAPAA8ADwAPAA8ADwAPAA8ADwAN
AA0ADQANAA8ADwAPAA8ADwAPAA8ADwAPAA8ADwAPAA8ADgAOAA4ADgAOAA4ADgAOAA4A
DgAOAA4ADgAOAA4ADQANAA0ADQANAA0ADQANAA0ADgAOAA0ADwAPAA8ADwANAA0ADQAN
AA8ADwAPAA8ADwAPAA8ADwAPAA8ADwAPAA0ADQANAA0ADwAPAA8ADwAPAA8ADwAPAA8A
DwAPAA8ADwAPAA8ADwAPAA8ADwAPAA8ADwAPAA8ADwAPAA8ADgAOAA8ADwAPAA8ADwAP
AA8ADwAOAA4ADgAOAA4ADgAOAA8ADwAPABAAEAASABIAEgASABIAEgASABIAEQARABEA
DwALAAgABQAEAAMAAgABAP////////////8AAAMAAwAEAAUABAAGAAcACAAJAAoACwAL
AA0ADQANAA4ADgAOAA4ADgAOAA4ADgAOAA4ADwAPAA8ADwAQABAAEAARABEAEQASABIA
EgASABIAEgASABIAEgAUABQAFAAUABQAFAAUABQAFQAXABoAGwAbABgAFgAUABMADwAL
AAQA/P/y/+P/1v/L/8P/vP+8/8L/yf/S/9//7P/0//D/7P/r/+n/5v/m/+r/7//x//b/
/P8AAAYACAAMAA0ADwARABMAEwAUABUAFQAWABYAFgAWABYAFgAWABYAFgAWABYAFgAX
ABcAFwAXABcAFwAXABcAFwAXABcAFwAXABcAFwAWABYAFgAWABcAFwAXABcAFgAWABYA
FQAVABUAFQAVABUAFQAVABUAEgASABIAEgATABMAEwATABMAEwATABMAEwARABEAEQAR
ABAAEAAQAA8ADwAPAA4ADgAOAA0ADQANAAwACwAKAAkACQAJAAkACQAJAAgABwAHAAcA
BwAHAAYABgAGAAYABQAFAAUABQAFAAUABQAFAAUABQAFAAUABQAGAAcABwAJAAoACgAK
AAoACwALAAwADgAPAA8AEAAQABAAEAARAA8ADwAPAA8AEgASABIAEgASABMAEwATABMA
EwATABMAEwATABMAEwATABIAEgATABMAEwATABMAEQARABEAEQATABMAEwATABMAEwAT
ABMAEwATABMAEwAVABUAFQAVABMAEwATABMAEwATABMAEwATABMAEwATABMAEwATABMA
EwATABMAEwATABMAEwATABEAEQARABEAEgASABMAFAASABIAEgASABIAEgASABIAEgAS
ABIAEgARABEAEQARABEAEQARABEAEQASABIAEQARABEAEQARABEAEQARABEAEQARABEA
EQATABMAEwATABEAEQARABEAEQARABEAEQARABEAEQARABEAEQARABEAEQARABEAEQAP
AA8ADwAPABEAEQARABEAEQARABEAEQARABEAEQAQABAAEQARABEADwAPAA8ADwARABAA
EAAQABAAEAAQABAADwAQABEAEgATABQAFAAUABQAEwATABMAEQANAAwACQAIAAcABAAD
AAEAAQABAAEAAQACAAEAAQACAAMABAAGAAcACAAJAAoACwALAAsACwALAAwADAAMAAwA
DAAMAAwADAAMAA4ADwAPAA8ADwAQABAAEAAPAA8ADwAQABAAEAAQABAAEAAQABAAEAAQ
ABAAEAAQABAAEAAQABAAEQATABYAFwAXABYAFgAUABEADwANAAYAAAD4/+3/4P/T/8n/
wv++/8D/xf/O/93/7P/2//r/+P/x/+v/5v/m/+b/6f/t//L/9v/6//7/AAAEAAcACwAN
AA8AEQASABEAEQASABIAEgASABIAEgASABIAEgASABIAEgATABMAEwARABEAEQARABMA
EwATABMAEwATABMAEwAUABQAFAAUABMAEwATABMAEgASABIAEQARABEAEQARABEAEQAR
ABEAEAAQABAAEAANAA0ADQANAA0ADQANAA0ADQALAAsACwALAAoACgAKAAsACwALAAoA
CAAIAAcABwAHAAYABQAEAAMAAwADAAMAAwADAAIAAQABAAEAAQABAAAAAAAAAAAA////
//////////////////////////////8AAAEAAQABAAIAAgACAAQABQAFAAYABAAFAAUA
BgAGAAYABgAHAAkACQAJAAkACAAIAAgACAAIAAkACQAJAAkACQAJAAkACQAJAAkACQAJ
AAgACAAJAAkACQAJAAkACQAJAAkACQAJAAkACQAJAAkACQAJAAkABwAHAAcABwAHAAcA
BwAHAAcABwAHAAcABwAHAAcABwAFAAUABQAFAAUABQAFAAUABQAFAAUABQAFAAUABQAF
AAUABQAFAAUAAwACAAIAAgAEAAQABAAEAAIAAgACAAIABAAEAAQABAABAAEAAQABAAEA
AQABAAEAAQACAAIAAQABAAEAAQABAAEAAQABAAEAAQABAAEAAQABAAEAAQABAAEAAQAB
AAEAAQABAAEAAQABAAEAAQABAP////////////////////8BAAEAAQABAAEAAQABAAEA
AQABAAEAAQABAAEAAQAAAAAAAQABAAEA//////////////7//v/+/wAAAgACAAIAAgAE
AAQABAADAAEAAQD///v/+f/3//f/9//0//P/8f/x/+//7//v//D/8f/x//L/8//0//b/
9//4//n/+v/7//v//f/9//3//v/+//7//v/+//z//P/8//z//P/9//3//f/9//7//v/+
/////////wAAAAAAAAAAAAAAAAAAAAAAAAAAAAAAAAAAAAAAAAAAAAD//wMABgAJAAsA
CgAIAAYAAwABAP///P/2//L/5//a/83/w/+6/7b/uP+7/8D/yf/Y/+b/7P/s/+n/4//c
/9j/2v/d/9//5P/o/+z/7v/y//b/+f/9////AwADAAQABQAHAAgACAAIAAgACAAIAAgA
CAAIAAgACAAIAAkACQAJAAkACQAJAAkACQAJAAkACQAJAAkACQAJAAgACAAIAAgABwAH
AAcABwAIAAgACAAHAAcABwAHAAcABQAFAAUABQAGAAYABgAGAAUABQAFAAUABQAFAAUA
BQAFAA==
         </WaveFormData>
      </LeadData>
      <LeadData>
         <LeadByteCountTotal>10000</LeadByteCountTotal>
         <LeadTimeOffset>0</LeadTimeOffset>
         <LeadSampleCountTotal>5000</LeadSampleCountTotal>
         <LeadAmplitudeUnitsPerBit>4.88</LeadAmplitudeUnitsPerBit>
         <LeadAmplitudeUnits>��V</LeadAmplitudeUnits>
         <LeadHighLimit>2147483647</LeadHighLimit>
         <LeadLowLimit>268435456</LeadLowLimit>
         <LeadID>V2</LeadID>
         <LeadOffsetFirstSample>0</LeadOffsetFirstSample>
         <FirstSampleBaseline>0</FirstSampleBaseline>
         <LeadSampleSize>2</LeadSampleSize>
         <LeadOff>FALSE</LeadOff>
         <BaselineSway>FALSE</BaselineSway>
         <ExcessiveACNoise>FALSE</ExcessiveACNoise>
         <MuscleNoise>FALSE</MuscleNoise>
         <LeadDataCRC32>3864319332</LeadDataCRC32>
         <WaveFormData>
/v/+//7//v/+//7//v/+//z//P/8//z/+v/6//r/+v/8//z//P/8//r/+v/6//r/+v/6
//r/+v/6//r/+v/6//j/+P/4//j/+P/4//j/+P/4//j/+P/4//j/+P/4//j/+P/4//j/
+P/2//b/9v/2//j/+P/4//j/+P/4//j/+P/4//j/+P/4//j/+P/4//j/+P/4//j/+P/4
//j/+P/4//j/+P/4//j/+P/4//j/+P/6//r/+v/6//z//P/8//z//v/+//7//v8AAAAA
AAAAAAIAAgAAAP3//P/7//v//P/8//z//P/8//v/+v/5//n/+f/6//r/+P/3//f/9//4
//j/+P/4//j/9v/2//b/9f/1//X/9P/z//X/9f/1//T/9P/0//X/9f/1//X/9f/1//b/
9v/2//b/9v/2//b/9v/3//f/9//3//f/9//4//j/+v/6//r/+v/6//3/AgANABcAIAAp
ADYARwBYAGgAdAB5AHwAfABvAFYAOwAdAPb/w/+N/17/Nv8U//r+6P7g/uX+9v4H/xr/
Kf89/1D/Zf94/4z/oP+y/8L/0f/f/+r/8//5//7/AgAEAAYABwAJAAsACgALAAwADQAQ
ABEAEgATABQAFAAUABYAFwAXABcAFwAVABYAFwAXABgAGQAaABoAGgAaABoAHAAcAB0A
HgAeAB8AIAAgACEAIgAjACMAJAAnACgAKQAqACsALAAtAC4ALQAuAC8AMQA0ADYANwA6
ADwAPQA/AEEARQBHAEoATABMAE4AUABTAFkAWgBcAF4AYQBjAGYAaABoAGoAbABuAG8A
cABxAHIAcgByAHIAcgBzAHMAcgBxAHAAbwBvAGwAawBpAGcAZQBhAF4AWwBWAFIATgBK
AEUAQQA9ADkANQAxAC0AKQAlACEAHwAcABkAFgATABIAEAAOAAwACgAIAAcABwAGAAUA
BAADAAIAAgABAAEAAQAAAAAAAAAAAAAA///////////9//3//P/8//7//v/+//7//f/9
//3//f//////AAAAAAAAAAAAAAEA//////////8AAAAAAAAAAAAAAAABAAEAAwADAAQA
BAACAAIAAgACAAIAAgACAAIAAgADAAMAAwAEAAQABAAEAAQABAAEAAQAAgACAAIAAQAB
AAEAAQABAAAAAAD////////////////////////+//7//v/9//3/+//7//v/+v/6//r/
+v/6//r/+f/5//n/+f/5//n/+f/5//n/+P/4//j/+P/4//j/+P/4//j/+P/3//f/9//3
//n/+f/5//n/9//3//f/9//1//X/9f/1//X/9f/1//X/9f/1//X/9f/3//f/9//3//b/
9v/3//f/9//3//f/9//3//f/9//4//r/+//6//r/+v/6//r//P/8//z//v/+//z/+f/4
//f/9//4//j/+P/4//j/9//2//X/9f/1//j/+P/2//X/8//z//T/9P/0//T/9P/0//L/
8v/x//H/8//y//H/8f/x//H/8P/w//D/8f/x//H/8f/x//H/8v/y//L/8v/y//L/8v/y
//P/9f/1//X/9f/z//T/9P/0//T/9P/0//T/9//8/wUAEQAaACMALgA/AFAAYABqAHEA
dAB0AGUATgAzABUA8v/F/4//Xv80/xT/+P7k/tz+3/7u/gH/Ev8j/zX/SP9d/27/gv+W
/6r/uv/J/9f/4v/r//H/9v/6//7/AAABAAMABQAEAAUABgAHAAoACwAMAA0ADAAMAAwA
DgAPAA8ADwAPABEAEgATABMAEgATABQAFAAUABQAFAAWABYAFwAYABgAGQAaABoAGwAc
AB0AHQAeAB8AIAAhACIAIwAkACUAJgAnACgAKQArACwALgAvADIANAA1ADcAOQA7AD0A
QABCAEQARgBIAEsATwBQAFIAVABXAFkAXABeAGAAYgBkAGYAZQBmAGcAaABqAGoAagBq
AGsAawBqAGkAaABnAGcAZABjAGEAXwBdAFkAVgBTAE4ATABIAEQAPwA7ADcAMwAvACsA
JwAjAB8AGwAZABYAEwAQAA0ADAAKAAoACAAGAAQAAQABAAAA//8AAP///v/+//3//f/9
//z/+v/6//r/+v/7//v/+//7//v/+//6//r/+v/6//r/+v/7//v/+//7//n/+f/6//r/
/P/8//z//f/9//3//f/9//7//v/+//7//v/+///////9//3//v/+/wAAAAAAAAAAAAAA
AAAAAAD+/////////wAAAAAAAAAA/v/+//7//v/+//7//v/9//3//f/9//3//P/8//v/
+//7//v/+//7//v/+//7//r/+v/6//n/+f/5//n/+f/4//b/9v/2//b/9v/1//X/9f/1
//X/9f/1//X/9f/0//T/9P/0//T/9P/y//L/8v/y//P/8//z//P/8//z//P/8//z//P/
8//z//P/8//z//P/8//z//P/8//z//P/8//z//H/8f/x//H/8v/y//P/8//x//H/8f/x
//H/8f/x//L/8v/z//P/9P/z//P/8//0//b/+P/4//j/+P/4//r/+v/6//z/+v/4//X/
9P/z//P/9P/0//T/9P/0//P/9P/z//P/8//0//T/8v/x//H/8f/y//L/8v/y//L/8v/y
//L/8f/x//H/8P/v/+//7//v/+7/7v/u/+//7//v/+//7//v//D/7v/u/+7/7v/w//D/
8P/x/+//7//v/+//8f/y//L/8v/y//L/8v/y//X//v8JABUAHgApADYARwBYAGQAbABv
AHQAcABdAEQAKQAHAN7/p/9x/0L/HP/6/uD+0v7O/tf+7P7//hD/Jf89/1T/af9+/5T/
pv+2/8L/0f/d/+j/7//1//j//P/+/wAAAQADAAUABgAHAAgACQAIAAkACgALAAwADAAM
AA4ADwAPAA8ADwAPABAAEQARABIAEwAUABQAFgAWABYAGAAYABkAGgAaABsAHAAcAB0A
HgAfAB8AIAAhACIAIwAkACUAJgAnACgAKQAqACsALQAuADAAMQA0ADYANwA5ADsAPwBB
AEQARgBGAEgASgBNAFEAUgBUAFYAWQBbAF4AYABiAGQAZgBoAGkAagBrAGwAbABsAGwA
bABrAGsAagBpAGoAaQBpAGYAYwBhAF8AXQBbAFgAVQBQAEwASABEAD8AOQA1ADEALQAp
ACUAIQAdABkAFwAUABEADgALAAoACAAGAAQAAgAAAP/////+//3//v/9//z//P/7//v/
+//6//r/+v/6//r/9//3//f/9//3//f/9v/2//j/+P/4//j/9//3//f/9//3//f/+P/4
//j/+P/4//n/+f/5//n/+f/6//r/+v/6//r/+v/7//v/+//7//z//P/8//z//P/8//z/
/P/8//z//P/9//3//f/8//z//P/8//z//P/8//z//P/8//z/+//7//v/+//7//r/+v/5
//n/+f/5//n/+f/5//n/+f/4//r/+v/5//n/+f/5//n/+P/4//j/+P/4//j/9//3//f/
9//3//f/9//1//X/9P/0//b/9v/2//b/9v/2//b/9v/1//X/9f/1//X/9f/1//X/9f/1
//X/9f/1//X/9f/1//X/9f/1//X/9f/1//X/9f/1//X/9f/1//T/9P/1//X/9f/1//X/
9f/z//P/8//0//T/9f/1//b/9//3//n/+v/6//r/+v/6//r/+v/6//z//v/8//n/+P/1
//X/9v/2//j/+P/4//f/9P/z//P/8//0//T/8v/x//H/8f/y//L/8v/y//L/8v/0//T/
8//z//H/8P/v/+//7//v/+7/7v/u/+//7//v/+//7//v//D/8P/w//D/8P/w//D/8P/x
//P/8//z//P/8f/y//L/8v/y//L/8v/y//X/+P8DAA8AGgAhACwAPQBOAF4AbABzAHgA
eABvAFoAPwAhAP7/z/+X/2T/Ov8U//j+5P7Y/tn+5v75/gr/Hf8v/0T/Wf9s/4D/lP+m
/7b/xf/V/+L/6//x//T/+P/8//7///8BAAMABAAFAAYABwAIAAkACgALAAwADAAMAA4A
DwAPAA8ADwAPABAAEQARABIAEwAUABQAFAAUABQAFgAWABcAGAAYABkAGgAaABsAHgAf
AB8AIAAfACAAIQAiACEAIgAjACQAJwAoACkAKwAsAC4ALwAyADQANQA3ADkAOwA9AEAA
QgBEAEYASABLAE8AUABSAFQAVwBZAFwAXgBgAGIAZABmAGcAaABpAGoAagBqAGoAagBr
AGsAagBpAGgAZwBnAGQAYwBhAF8AXQBbAFgAVQBQAE4ASgBGAEEAPQA5ADUAMQAtACkA
JQAhAB0AGwAYABUAEAANAAwACgAIAAYABAACAAMAAwACAAEA/v/9//z//P/7//v/+//6
//r/+v/6//r/+f/5//n/+f/5//n/+P/4//j/+P/4//j/9//3//f/9//5//n/+v/6//j/
+P/4//n/+//7//v/+//6//r/+v/6//r/+v/7//v/+//7//z//P/8//z//P/8//z//P/8
//z//P/9//3//f/8//z//P/8//z//P/8//z/+v/6//r/+f/5//n/+f/5//j/+P/3//f/
9//3//f/9//3//f/9//2//T/9P/z//P/8//z//P/8v/0//T/9P/0//T/8//z//P/8//z
//P/8//z//P/8v/y//L/8v/y//L/8v/y//L/8v/x//H/8f/x//H/8f/x//H/8f/x//H/
8f/x//H/8f/x/+//7//v/+//8f/x//H/8f/x//H/8f/x//D/8P/x//H/8f/x//H/8f/x
//H/8f/y//T/9v/2//b/9v/2//b/9v/2//j/+P/2//P/8v/x//H/8v/y//T/9P/0//P/
8v/x//H/8f/y//L/8P/v/+//7//w//D/7v/u/+7/7v/w//D/7//v/+3/7P/r/+v/6//r
/+r/6v/q/+v/6//r/+3/7f/t/+7/7P/s/+z/7P/u/+7/7v/v/+//7//v/+//7f/u/+7/
7v/u/+7/7v/u//H/9P/9/wkAEgAbACYANQBGAFYAYgBnAGwAbgBlAFAANQAZAPb/y/+Z
/2b/PP8Y//7+6P7c/tv+6P73/gj/Gf8t/z7/Uf9k/3j/iP+c/67/vf/N/9r/5f/r//D/
9v/4//r/+//9////AgADAAQABQAGAAcACAAJAAgACAAIAAoADQANAA0ADQANAA4ADwAP
ABAAEQASABIAEgASABIAFAASABMAFAAUABUAFgAWABcAGAAZABkAGgAbABwAHQAeAB8A
IAAhACIAIwAkACUAJwAoACoAKwAuAC4ALwAxADMANwA5ADwAPgA+AEAAQgBFAEkASgBM
AE4AUQBTAFYAWABaAFwAXgBgAGEAYgBjAGQAZABkAGQAZABjAGMAYgBhAGIAYQBhAF4A
XQBbAFkAVwBTAFAATQBIAEYAQgA+ADkANQAxAC0AKQAlACEAHQAZABUAEwAQAA0ACgAH
AAYABAACAAAA/v/8//v/+//6//n/+P/3//b/9v/1//X/9f/0//T/9P/0//T/8//z//P/
8//z//P/8v/y//L/8v/y//L/8//z//P/8//z//P/9P/0//T/9P/0//X/9f/1//X/9f/2
//b/9v/2//b/9v/3//f/9//3//j/+P/4//j/+P/4//j/+P/4//j/+P/5//n/+f/4//j/
+P/4//r/+v/6//r/+P/4//j/9//3//f/9//3//b/9v/1//X/9f/1//X/9f/1//X/9f/0
//T/9P/z//P/8//z//P/8v/y//L/8v/y//T/8//z//P/8//z//P/8//z//P/8v/y//L/
8v/y//L/8v/y//L/8v/x//H/8f/x//H/8f/x//H/8f/x//H/8f/x//H/8f/x//H/8f/x
//H/8f/x//H/8f/x//H/8f/x//D/8P/x//H/8f/x//H/8f/v/+//7//w//D/8f/x//L/
8//z//P/9v/2//j/+P/4//j/+P/4//j/+v/4//b/8//y//H/8f/y//L/9P/0//T/8//w
/+//7//v//L/8v/w/+//7f/t/+7/7v/u/+7/7v/u/+7/7v/t/+3/7f/s/+v/6//r/+v/
6v/q/+z/7f/t/+3/7f/t/+3/7v/u/+7/7v/u/+7/7v/u/+//7//v/+//7//v//D/8P/w
//D/8P/w//D/8//6/wUAEwAcACUAMgBBAFIAYgBqAG0AcABsAFsAQgAnAAcA3v+p/3P/
RP8g//z+4P7O/sr+0/7m/vv+DP8h/zf/Tv9j/3j/jv+i/7L/vv/L/9n/4v/p/+//9P/4
//j/+v/7//3///8CAAMABAAFAAQABQAGAAcACgAKAAoADAANAA0ADQANAA0ADgAPAA8A
EAARABIAEgASABIAEgAUABQAFQAWABYAFwAYABgAGQAaABsAGwAcAB8AIAAhACIAIwAk
ACUAJgAnACgAKQArACwALgAvADIANAA1ADcAOQA7AD0AQABCAEQARgBIAEsAUQBSAFQA
VgBXAFkAXABeAGIAZABmAGgAaQBqAGsAbABsAGwAbABsAG0AbQBsAGsAagBpAGkAZgBl
AGMAYQBfAFsAWABVAFAATgBKAEYAQQA9ADkANQAxAC0AKQAlACEAHQAbABgAFQASAA8A
DgAMAAoACAAGAAQAAwADAAIAAQAAAP///v/+//3//f/9//z/+v/6//r/+v/7//v/+//7
//v/+//6//r/+v/6//r/+v/7//v/+//7//v/+//8//z//P/8//z//f/9//3//f/9//7/
/v/+//7//v/+////////////AAAAAAAAAAAAAAAAAAAAAAAAAAD+/////////wAAAAAA
AAAAAAAAAAAAAAAAAAAAAAD//////////////v/+//3//f/9//3//f/9//3//f/9//z/
/P/8//v/+//7//v/+//6//r/+v/6//r/+v/5//n/+f/5//n/+f/5//n/+f/4//j/9v/2
//b/9v/2//b/9v/2//X/9f/1//X/9f/1//X/9f/1//X/9f/1//X/9f/1//X/9f/1//X/
9f/1//X/9f/1//X/9f/1//X/9v/2//f/9//1//X/9f/1//X/9f/1//b/9v/3//f/+P/5
//n/+//6//z//P/8//z//P/+//7//v8AAP7//P/5//j/9//3//j/+P/4//j/+P/3//b/
9f/1//X/9v/2//T/8//z//P/9P/0//T/9P/0//T/9P/0//P/8//z//L/8f/x//H/8f/w
//D/8P/x//H/8f/x//H/8f/y//L/8v/y//L/8v/y//L/8//z//P/8//z//P/9P/0//T/
9v/2//b/9v/5//7/CwAVAB4AJwA0AEUAWABmAHAAdQB6AHYAZwBOADEAEQDo/7P/e/9K
/yL/AP/m/tb+0v7Z/u7+Af8S/yX/O/9S/2X/ev+S/6b/tv/E/9H/3f/o/+//9f/6//z/
AAACAAMABQAHAAgACQAKAAsADAANAA4ADwAOAA4ADgAQABEAEQARABEAEgAUABYAFwAW
ABcAGAAYABgAGAAYABoAGgAbABwAHAAdAB4AHgAfACAAIQAhACIAIQAiACMAJAAlACYA
JwAoACsALAAtAC8ALgAwADEANAA2ADcAOQA7AD8AQQBEAEYASABKAEwATwBRAFIAVABW
AFkAWwBeAGAAYgBkAGYAaABpAGoAawBsAGwAbABsAGwAbQBtAGwAawBqAGkAaQBmAGcA
ZQBjAGEAXQBaAFcAUgBQAEwASABDAD8AOwA3ADMALwArACcAIwAfAB0AGgAXABIADwAO
AAwADAAKAAgABgAFAAUABAADAAIAAQAAAAAA/////////v/+//7//v/+//3//f/9//3/
/f/9//z//P/8//z//P/8//3//f/9//3/+//7//z//P/+//7//v///////////////v/+
//7//v8AAAAAAQABAAEAAQACAAIAAgACAAIAAgACAAIAAgACAAAAAQABAAEAAgACAAIA
AgAAAAAAAAAAAAAAAAAAAP////////////8AAAAA/////////////////f/9//3//P/8
//z/+//7//v/+//7//r/+v/6//r/+v/8//v/+//7//n/+f/5//n/+//7//r/+v/6//r/
+v/6//r/+v/6//r/+f/5//n/+f/5//n/+f/5//n/+f/5//n/+f/5//n/+f/5//n/+f/5
//n/+f/5//n/+f/5//n/+f/4//j/+f/5//n/+f/5//n/+f/5//n/+v/6//v/+//8//3/
/P/+//7//v/+//7//v/+/wAAAAD+//v/+v/5//n/+v/6//r/+v/6//n/+P/3//f/9//2
//b/9P/z//P/8//0//T/9v/2//b/9v/0//T/8//z//P/8v/x//H/8//z//L/8v/w//H/
8f/x//P/8//z//T/9P/0//T/9P/0//T/9P/1//X/9f/1//X/8//0//T/9P/0//T/9P/0
//n/AgANABcAHgArADgASQBaAGgAcAB3AHgAcABbAEAAJQAFANj/pf91/0j/Iv8G//D+
4v7g/uv++v4N/x7/L/9B/1T/Z/96/47/ov+y/8T/0//f/+j/7//1//r//v8CAAIAAwAF
AAcACAAJAAoACwAMAA0ADgAPAA4ADgAOABAAEQARABEAEQARABIAEwATABQAFQAWABYA
FgAWABYAGAAYABkAGgAaABsAHAAcAB0AHgAfAB8AIAAhACIAIwAkACUAJgAnACgAKwAs
AC0ALwAuADAAMQA0ADgAOQA7AD0APwBBAEQARgBIAEoATABPAFMAVABWAFgAWwBdAGAA
YgBiAGQAZgBoAGcAaABpAGoAbABsAGwAbABrAGsAagBpAGgAZwBnAGQAZQBjAGEAXwBb
AFgAVQBQAEwASABEAD8AOwA3ADMALwApACUAIQAdABsAGQAWABMAEAANAAwACgAKAAgA
BgAEAAMAAwACAAEAAAD///7//v/9//3//f/8//z//P/8//z/+//7//v/+//7//v/+v/6
//z//P/8//z//f/9//3//f/9//3//v/+//7//v/+////AQABAAEAAQAAAAAAAAAAAAIA
AgADAAMAAQABAAIAAgACAAIAAgACAAIAAgACAAIAAAABAAEAAQACAAIAAgACAAAAAAAA
AAAAAAAAAAAA//////////////7//v/9//3//f/9//3//f/9//3//f/8//z//P/7//v/
+//7//v/+v/6//r/+v/6//r/+f/5//n/9//3//f/9//3//f/9v/2//j/+P/4//j/+P/4
//j/+P/3//f/9//3//f/9//3//f/9//3//f/9//3//f/9//3//f/9//3//f/9//3//f/
9//1//X/9f/1//b/9v/3//f/9f/1//X/9f/3//f/9//4//r//P/8//z//P/8//z//P/8
//7/AAD+//v/+v/3//f/+P/4//j/+P/4//f/9v/1//X/9f/2//b/9P/z//P/8//0//T/
9P/0//T/9P/0//T/8//z//P/8v/x//H/8f/x//D/8P/w//H/8f/x//H/8f/x//L/8v/y
//L/8v/y//L/8v/z//P/8//z//P/8//0//T/9P/0//T/9P/0//f//P8HABMAHAAlADAA
PwBSAGIAbABxAHQAdABlAEwALwARAOz/vf+H/1r/Mv8S//j+5P7a/t/+7v4B/xL/I/83
/0z/X/9y/4b/mv+s/7z/y//Z/+T/7f/1//j//P8AAAAAAQADAAUACAAJAAoACwAKAAsA
DAANAA4ADgAOABAAEQARABEAEQARABIAEwATABQAFQAWABYAFAAUABQAFgAWABcAGAAY
ABkAGgAaABsAHAAdAB0AHgAhACIAIwAkACMAJAAlACYAKQAqACsALQAuADAAMQA0ADQA
NQA3ADkAPAA/AEMARgBGAEgASgBNAFEAUgBUAFYAWQBbAF4AYABiAGQAZgBoAGkAagBr
AGwAbABsAGwAbABtAG0AbABrAGoAaQBpAGYAZQBjAGEAXwBdAFoAVwBSAE4ASgBGAEEA
PQA5ADUAMQAvACsAJwAjAB8AHQAaABcAFAARABAADgAMAAoACAAGAAUABQAEAAMAAgAB
AAAAAAD////////+//7//v/+//7//f/9//3//f/9//3//P/8//z//P/8//z//f/9//3/
/f/9//3//v/+//7//v/+//////////////8AAAAAAAAAAAIAAgADAAMAAQABAAIAAgAC
AAIAAgACAAIAAgACAAIAAgADAAMAAwAEAAQABAAEAAIAAgACAAIAAgACAAIAAQABAAEA
AQABAAIAAgABAAEAAQABAAEAAQABAAEAAQAAAAAAAAD//////////////v/8//z//P/8
//z/+//7//v//f/9//3//f/7//v/+v/6//r/+v/6//r//P/8//z//P/7//v/+//7//v/
+//7//v/+//7//v/+//7//v/+//7//v/+//7//v/+//7//v/+//7//v/+//7//r/+v/7
//v/+//7//v/+//7//v/+//8//z//f/9//7///8AAAAAAAAAAAAAAgACAAIABAAEAAIA
///+//3//f/+//7//v/+//7//f/6//n/+f/5//r/+v/4//f/+f/5//r/+v/4//j/+P/4
//j/+P/3//f/9//2//X/9f/1//X/9P/0//b/9//3//f/9f/1//X/9v/2//b/9v/2//b/
9v/2//f/9//3//f/9//3//j/+P/4//j/+P/4//j//f8GABMAHwAoADEAQABPAGAAbgB0
AHkAfAB2AGEARgApAAcA2P+h/2v/QP8a//r+4v7U/tb+4f72/gf/Gv8v/0X/XP9v/4b/
nP+w/77/yv/X/+X/7v/z//n//v8AAAIABAAFAAcACQAKAAsADAANAA4ADwAQABEAEgAS
ABIAFAAVABUAFQAVABUAFgAXABcAFgAXABgAGAAaABoAGgAcABwAHQAeAB4AHQAeAB4A
HwAgACEAIQAiACUAJgAnACgAKQAqACsALAAtAC4ALwAxADIANAA1ADgAOgA7AD0APwBD
AEUASABKAEoATABOAFEAVwBYAFoAXABfAGEAZABmAGYAaABqAGwAbwBwAHEAcgByAHIA
cgByAHMAcwByAHEAcABvAG8AbABrAGkAZwBlAGEAXgBbAFYAUgBOAEoARQBBAD0AOQA1
ADEALQApACUAIQAfABwAGQAWABMAEgAQAA4ADAAKAAgABwAHAAYABQAEAAMAAgACAAMA
AwADAAIAAgACAAIAAgD////////////////+//7/AAAAAAAAAAABAAEAAQABAAEAAQAC
AAIAAgACAAIAAwAFAAUABQAFAAQABAAEAAQABAAEAAUABQAHAAcACAAIAAYABgAGAAYA
BgAGAAYABgAGAAcABwAHAAYABgAGAAYABgAGAAYABgAGAAYABgAFAAcABwAHAAcABgAG
AAUABQAFAAUABQAFAAMAAwADAAIABAAEAAMAAwADAAMAAwACAAIAAgACAAIAAgABAAEA
AQABAAEAAQABAP/////+//7/AAAAAAAAAAAAAAAAAAAAAP//////////AQABAAEAAQD/
/////////////////////////////////////////wEAAQABAAEA/v/+////////////
/////wEAAQABAAIAAgACAAMABAAFAAYACAAIAAgACgAKAAgABQAEAAMAAwAEAAQAAgAC
AAIAAQAAAP///////wAAAAD+//3/+//7//z//P/+//7//v/+//7//v/9//3//f/8//v/
+//7//v/+v/6//r/+//7//v/+//7//v//P/8//z//P/8//z//P/8//3//f/9//3//f/7
//z//P/8//7//v/+//7/AQAGAA8AGwAkAC0AOgBJAFwAbAB2AHsAgACCAHUAXgBDACMA
/v/N/5X/ZP88/xz/AP/u/uT+6f72/gn/Gv8r/z3/Uv9l/3r/jP+i/7T/xP/T/9//7P/1
//v/AgAGAAgACgALAA0ADwAOAA8AEAARABQAFQAWABcAFgAWABYAGAAZABkAGQAZABsA
HAAdAB0AHgAfACAAIAAgACAAIAAiACAAIQAiACIAJQAmACYAJwAoACkAKQAqACkAKgAr
ACwALwAwADEAMgAzADQANQA3ADgAOgA7AD4APgA/AEEAQwBHAEkATABOAFAAUgBUAFcA
WQBaAFwAXgBjAGUAaABqAGwAbgBwAHIAcwB0AHUAdgB4AHgAeAB4AHcAdwB2AHUAdABz
AHMAcABxAG8AbQBrAGcAZABhAFwAWgBWAFIATQBJAEUAQQA9ADcAMwAvACsAKQAnACQA
IQAcABkAGAAWABQAEgAQAA4ADQANAAwACwAMAAsACgAKAAcABwAHAAYABgAGAAYABgAH
AAcABwAHAAcABwAGAAYABgAGAAYABgAHAAcABwAHAAcABwAIAAgACgAKAAoACwAJAAkA
CQAJAAwADAAMAAwADAAMAA0ADQANAA0ADgAOAA4ADgAOAA4ADgAOAA4ADgAOAA8ADwAP
AA4ADgAOAA4ADgAOAA4ADgAOAA4ADgANAA0ADQANAA0ADAAMAAsACwALAAsACwALAAsA
CwALAAoADAAMAAsACwAJAAkACQAIAAoACgAKAAoACgAJAAkACQAJAAkACQAJAAsACwAK
AAoACAAIAAgACAAIAAgACAAIAAkACQAJAAkABwAHAAcABwAJAAkACQAJAAkACQAJAAkA
CQAJAAkACQAJAAkACQAJAAkACQAJAAkACgAKAAsACwALAAsACwALAAwADgAOAA4ADgAO
AA4ADgAQABIAEAANAAwACwALAAwADAAMAAwADAALAAoACQAJAAkACgAKAAgABwAHAAcA
CAAIAAgACAAIAAgACAAIAAcABwAJAAgABwAHAAUABQAEAAQABAAFAAUABQAHAAcABwAI
AAYABgAGAAYACAAIAAgACQAJAAkACQAJAAkACgAKAAoACgAKAAoACgALAA4AFwAjAC4A
NwBAAE0AXgBuAHwAhQCIAIwAhQBwAFUAOwAaAO//vf+M/2L/Pv8g/wj/+v73/gD/D/8i
/zP/Q/9W/2v/fP+Q/6L/tP/G/9f/5f/y////BwAMABIAFgAYABkAGwAdAB4AHwAgACEA
IgAjACQAJQAmACYAJgAoACkAKQApACkAKwAsAC0ALQAsAC0ALgAuADAAMAAwADIAMAAx
ADIAMgAzADQANAA1ADYANwA3ADgAOQA6ADsAPAA9AD4APwBAAEEAQgBDAEUARgBIAEkA
TABMAA==
         </WaveFormData>
      </LeadData>
      <LeadData>
         <LeadByteCountTotal>10000</LeadByteCountTotal>
         <LeadTimeOffset>0</LeadTimeOffset>
         <LeadSampleCountTotal>5000</LeadSampleCountTotal>
         <LeadAmplitudeUnitsPerBit>4.88</LeadAmplitudeUnitsPerBit>
         <LeadAmplitudeUnits>��V</LeadAmplitudeUnits>
         <LeadHighLimit>2147483647</LeadHighLimit>
         <LeadLowLimit>268435456</LeadLowLimit>
         <LeadID>V3</LeadID>
         <LeadOffsetFirstSample>0</LeadOffsetFirstSample>
         <FirstSampleBaseline>0</FirstSampleBaseline>
         <LeadSampleSize>2</LeadSampleSize>
         <LeadOff>FALSE</LeadOff>
         <BaselineSway>FALSE</BaselineSway>
         <ExcessiveACNoise>FALSE</ExcessiveACNoise>
         <MuscleNoise>FALSE</MuscleNoise>
         <LeadDataCRC32>2460397351</LeadDataCRC32>
         <WaveFormData>
+v/6//r/+v/6//r/+v/6//j/+P/4//j/+P/4//j/+P/4//j/+P/4//b/9v/2//b/+P/4
//j/+P/2//b/9v/2//b/9v/2//b/9v/2//b/9v/0//T/9P/0//T/9P/0//T/9P/0//T/
9P/y//L/8v/y//T/9P/0//T/9P/0//T/9P/0//T/9P/0//T/9P/0//T/9P/0//T/9P/0
//T/9P/0//T/9P/0//T/8v/y//L/8v/0//T/9P/0//b/9v/2//b/+P/4//j/+P/4//j/
+f/5//z//P/7//r/9v/2//b/9v/3//n/+f/5//n/+P/2//b/9//3//f/9f/0//T/9P/0
//L/8//z//P/8v/y//L/8P/x//H/8P/w/+//7//v/+//7//v/+//7//v/+//7//w//D/
7//v//D/8P/x//H/8f/x//H/8f/x//H/8f/x//H/8v/y//L/8v/y//L/9f/8/wQADAAW
ACUAOwBVAHAAjACpAMUA3ADoAOsA5QDSALcAjABQABEAz/+J/0r/G/8E/wD/Dv8h/zL/
Qv9U/2b/df+E/5T/pv+0/8H/zf/a/+L/6f/u//P/9v/4//n/+//9//3//P/+////AAAC
AAMABAAEAAYABwAHAAgACAAIAAgACQAHAAcACQAJAAsADQANAA0ADQAOAA4ADwAPABEA
EgASABIAFAAUABUAFQAVABcAFwAaABwAHQAdAB4AHwAgACEAIAAhACMAIwAnACgAKQAs
ADAAMAAzADUANwA5ADsAPQBAAEIARQBHAEsATQBPAFMAVQBYAFoAXABeAGAAYwBlAGkA
awBtAG0AbABtAG4AbgBwAHAAcABwAHAAcABuAG4AawBqAGgAZQBjAGEAXwBbAFcAUwBP
AEsARQBBAD0AOAA2ADIALQApACMAIAAeABsAGAAVABIAEQAPAA0ACwAJAAcABwAGAAUA
BgAFAAQABAABAAEAAQAAAAAAAAAAAAAAAAAAAP///v/+//7//v/+//7//v/+//7//v/+
//7///8AAAAAAAAAAAAAAAAAAAEAAAAAAAAAAAABAAEAAQABAAEAAgACAAMAAwADAAMA
AwADAAMAAwADAAMAAwADAAMAAwAEAAQABAAEAAQABAAEAAQABAAEAAQABAAEAAQABAAD
AAMAAwADAAMAAwADAAIAAAAAAAAAAAACAAEAAQABAP7//v/+//7//v/9//3//f/9//3/
/f/8//z//P/8//z//P/8//v/+//7//v/+//7//v/+//6//r//P/8//z//P/6//r/+v/6
//z//P/8//z/+v/6//r/+v/6//r/+v/5//v/+//7//v/+f/5//n/+f/7//v/+//7//n/
+f/5//n/+f/5//n/+f/6//r/+v/7//3//f/+//7//v/+//7/AAABAAEAAgAAAP///v/8
//7//v/+/////////////f/8//r/+v/7//3//f/7//r/+P/4//j/+P/5//n/+f/4//j/
+P/2//X/9f/0//T/8//x//H/8f/x//H/8f/x//H/8//z//T/9P/x//H/8v/y//P/8//z
//P/9f/1//X/9f/z//P/8//0//T/9P/0//T/9v/3//z/BAAMABYAJQA7AFUAcACMAKcA
wwDaAOYA6wDlANgAvwCWAFwAGwDZ/5P/UP8f/wb//v4K/xv/Lv8+/1D/Yv9x/4L/kP+g
/7L/v//J/9T/4P/n/+z/8f/0//b/9//5//v/+//8//7///8AAAAAAQACAAIAAgADAAMA
BAAGAAYABgAHAAcABwAJAAkABwAJAAkACQALAAwADAANAAsADQAOAA4ADgAQABAAEQAR
ABEAEwATABIAFAAVABUAGAAZABoAGwAcAB0AHwAfACMAJAAlACgAKAAoACsALQAvADEA
MwA1ADoAPAA/AEEAQwBFAEcASwBNAFAAUgBUAFgAWgBdAF8AXwBhAGMAYwBkAGUAZgBm
AGYAZgBmAGYAZgBmAGQAZABjAGIAYABdAFsAWQBXAFMATwBLAEcAQwA9ADkANQAwAC4A
KgAlACEAHQAaABgAFQAQAA0ACgAJAAkABwAFAAMA//////7//f/+//3//P/8//v/+//7
//r/+P/4//j/+P/4//j/9//2//j/+P/4//j/9v/2//b/9v/2//b/9v/3//b/9v/2//b/
+P/4//j/+f/4//j/+P/4//n/+f/5//n/+f/6//r/+//7//v/+//7//3//f/9//3/+//7
//v/+//7//z//P/8//7//v/+//7//P/8//z//P/8//z//P/8//v/+//7//v/+//7//v/
+v/6//r/+v/6//j/9//3//f/9v/2//b/9v/0//P/8//z//P/8//z//L/8v/y//L/8v/y
//L/8f/x//H/8f/x//H/8f/x//D/8P/w//D/8P/w//L/8v/y//L/8P/w//D/8P/w//D/
8P/w//D/8P/w/+//7//v/+//7//v/+//7//v/+//7//v/+//8f/x//H/8f/x//H/8f/x
//D/8P/w//H/7//v//H/8f/y//L/8v/z//X/9v/2//b/9v/2//j/+f/5//r/+P/3//b/
9P/0//T/9P/1//f/9//3//X/9P/y//L/8//z//P/8f/w//L/8v/y//L/8f/x//H/8P/w
//D/7v/t/+3/7P/s/+v/6//r/+v/6//t/+3/7f/t/+v/6//s/+z/7f/t/+7/7v/t/+3/
7f/t/+3/7f/t/+3/7f/t/+3/7v/u/+7/7v/u/+7/8//6/wIADAAWACcAPQBXAHAAjACr
AMkA3ADmAOUA2QDGAKUAdAA0APH/q/9n/zD/C//6/vr+DP8d/zD/RP9a/2r/e/+M/5z/
rP+4/8H/zf/W/+D/5//s/+//8P/y//P/9f/3//f/+P/6//v//P/8//3//v/+//7/////
/wAAAgACAAIAAwADAAMABQAFAAUABwAHAAcABQAGAAYABwAHAAkACgAKAAoADAAMAA0A
DwAPABEAEQAQABIAEwATABQAFQAWABcAGgAbAB0AHQAdAB4AHwAiACQAJAAnACkALQAv
ADEAMwA0ADYAOQA7AD8AQQBDAEcASQBMAE4AUABSAFQAVwBZAFsAXQBfAF8AYABhAGIA
YgBiAGIAYgBiAGIAYgBgAGAAXwBeAFwAWQBXAFUAUwBPAEsARwBDAD8AOwA3ADMALgAq
ACYAIQAdABkAFgAUABEADgALAAgABwAFAAMAAQD////////+//3//P/7//r/+v/5//n/
+f/4//j/+P/4//j/+P/4//f/9v/2//b/9v/2//b/9v/2//b/9v/2//b/9//4//j/+P/4
//b/9v/2//f/+P/4//j/+P/5//n/+f/5//f/+P/4//n/+//7//v/+//5//n/+f/5//n/
+f/5//n/+f/6//r/+v/6//r/+v/6//r/+v/6//r/+v/6//r/+v/7//v/+//7//n/+f/5
//j/+P/4//j/+P/4//f/9//3//b/9v/2//b/9v/1//X/9f/1//X/9f/0//T/9P/0//T/
9P/0//P/8//z//P/8//z//P/8//y//L/8v/y//L/8v/y//L/8v/y//L/8v/y//L/8v/y
//L/8v/0//T/9P/z//H/8f/x//H/8f/x//H/8f/x//H/8f/x//H/8f/x//H/8f/x//H/
8f/w//D/8P/x//H/8f/z//P/9P/2//b/9v/4//j/+P/4//j/+f/5//r/+v/5//j/9v/0
//T/9P/1//f/9//3//X/8v/w//D/8f/x//H/7//u//D/8P/w//D/7//v/+//7v/w//D/
7v/t/+3/7P/s/+v/6//r/+v/6//p/+n/6f/p/+n/6f/q/+r/6f/p/+r/6v/r/+v/6//r
/+v/6//r/+v/6f/p/+n/6v/q/+r/6v/q/+z/7//y//r/BAAMABkALQBHAGAAegCZALcA
zgDcAOMA3wDQALcAkABaABsA1/+R/07/Hf8A//j+/v4R/yT/NP9G/1j/af94/4j/mP+m
/7P/v//M/9j/3//k/+n/7P/u/+//8f/z//P/9P/2//f/+P/4//n/+v/6//r/+//7//z/
/P/8//z//f//////AQABAAEAAwADAAMAAQACAAIAAwADAAUABgAGAAQABgAGAAcACAAJ
AAwADQAMAA4ADwAPAA4ADwAQABEAFAAVABcAFwAZABoAGwAeACAAIAAjACUAJwApACsA
LQAwADIANQA3AD0APwBBAEUARQBIAEoATABQAFIAVQBXAFkAWwBdAF0AXgBfAGAAYABi
AGIAYgBiAGAAYABeAF4AXQBcAFoAVwBVAFMAUQBNAEkARQBBAD0AOQA1ADEALAAmACIA
HQAZABUAEgAQAA0ACgAHAAQAAwABAP///f/7//n/+f/4//f/9v/1//T/9P/z//P/8//y
//D/8P/w//D/8P/w/+//7v/w//D/8P/w//D/8P/w//D/7v/u/+7/7//w//D/8P/w//L/
8v/y//P/8v/y//L/8v/x//H/8f/x//H/8v/y//P/8//z//P/8//z//P/8//z//P/8//z
//P/8//0//T/9P/0//T/9P/0//T/9P/0//T/8v/y//L/8v/z//P/8//z//P/8//z//L/
8v/y//L/8v/y//H/8f/x//D/8P/w//D/8P/v/+//7//v/+//7//u/+7/7v/u/+7/7v/u
/+3/7f/t/+3/7f/t/+3/7f/s/+z/6v/q/+r/6v/q/+r/6v/q/+z/7P/s/+z/7P/s/+z/
7P/s/+z/7P/r/+n/6f/p/+n/6//r/+v/6//r/+v/6//r/+v/6//r/+v/6//r/+v/6//s
/+z/7P/t/+//8v/w//D/8P/w//D/8f/x//L/8P/v/+7/7P/u/+7/7v/v//H/8f/x/+//
8P/u/+7/7//v/+//7f/s/+7/7v/u/+7/7v/t/+z/6v/s/+z/6v/p/+n/6P/o/+f/5f/l
/+X/5f/n/+f/5//n/+f/5//o/+j/5f/l/+b/5v/n/+f/5//n/+f/5//n/+f/6f/p/+n/
6v/o/+j/6P/o/+j/6f/u//b/AAAKABUAKwBFAF4AeACVALMAygDaAOEA3wDUAL0AmgBm
ACcA5f+f/1j/If/+/vT++v4J/xz/Lv9A/1L/Y/90/4L/kP+g/63/u//I/9T/2//i/+X/
6P/s/+3/7//x//H/8v/0//X/9v/2//f/+P/4//r/+//7//z//v/+//7/////////AQAB
AP//AQABAAEAAQACAAIAAwADAAUABgAGAAgACgAKAAsACQAJAAsACwAMAA4ADwAPABAA
EQASABMAFAAVABcAFwAbABwAHQAgACAAIAAjACUAKQArAC0ALwAwADIANQA3ADsAPQA/
AEMARwBKAEwATgBQAFIAVQBXAFcAWQBbAFsAXgBfAGAAYABgAGAAYABgAGAAYABeAF4A
WwBaAFgAVQBTAFEATwBLAEcAQwA/ADsANQAxAC0AKAAmACIAHQAZABMAEAAOAAsACAAF
AAIAAQD///3/+//5//X/9f/0//P/9P/z//L/8v/v/+//7//u/+7/7v/u/+7/7v/u/+3/
7P/s/+z/7P/s/+z/7P/s/+z/7P/s/+z/7f/u/+7/7v/u/+7/7v/u/+//7v/u/+7/7v/u
/+//8P/x/+//8P/w//H/8f/x//H/8f/x//H/8f/x//H/8f/x//H/8f/y//L/8v/y//L/
8v/y//L/8v/y//L/8v/y//L/8v/z//P/8//z//P/8//z//L/8P/w//D/8P/y//H/8f/x
//D/8P/w//D/7v/t/+3/7f/v/+//7//u/+z/7P/s/+z/7v/u/+3/7f/t/+3/7f/t/+3/
7f/s/+z/7P/s/+z/7P/s/+z/7P/s/+z/7P/s/+z/7P/s/+z/7P/s/+z/7P/r/+v/6//r
/+v/6f/p/+n/6f/r/+v/6//r/+v/6//r/+v/6//r/+v/6//s/+z/7P/t/+v/6//t/+3/
7v/u//D/8f/w//L/8v/y//L/8v/z//P/9P/0//P/8v/w//D/8P/w//H/8//z//P/8f/w
/+7/7v/v/+//7//t/+z/7P/s/+z/7P/r/+v/6//q/+z/7P/q/+n/6f/o/+j/5//n/+f/
5//n/+f/5//n/+f/5//n/+j/6P/p/+n/6v/q/+r/6f/o/+f/6f/p/+n/6f/p/+n/6f/q
/+r/6v/q/+r/7P/t//T//v8IABIAIQA5AFEAagCGAKUAwwDWAOAA3wDXAMYApwB4ADoA
9/+x/23/Mv8H//T+8v4C/xX/KP8+/1D/Yv91/4b/lv+m/7L/vf/H/9L/3P/j/+b/6f/s
/+7/7//x//P/8//0//b/9//4//j/+f/6//r//P/9//3//v/+//7//v////////8BAAEA
AQADAAMAAwAFAAYABgAHAAUABwAIAAgACAAKAAoACwALAAsADQANAA4AEAARABEAEgAT
ABQAFQAYABkAGwAbABsAHAAdACAAJAAkACcAKQArAC0ALwAxADQANgA5ADsAPwBBAEMA
RwBJAEwATgBQAFQAVgBZAFsAXQBfAGEAYQBgAGEAYgBiAGQAZABkAGQAZABkAGIAYgBh
AGAAXgBbAFkAVwBVAFEATQBJAEUAQQA7ADcAMwAuACoAJgAhAB0AGQAWABQAEQAQAA0A
CgAJAAUAAwABAP////////7//f/8//v/+v/6//n/+f/5//j/+P/4//j/+P/2//b/9f/0
//b/9v/2//b/9v/2//b/9v/2//b/9v/3//b/9v/2//b/9v/2//b/9//4//j/+P/4//n/
+f/5//n/9//4//j/+f/5//n/+f/5//n/+f/5//n/+//7//v/+//5//r/+v/6//r/+v/6
//r//P/8//z//P/6//r/+v/6//v/+//7//v/+f/5//n/+P/4//j/+P/4//r/+f/5//n/
+P/4//j/+P/4//f/9//3//f/9//3//b/9v/2//b/9v/2//b/9f/1//P/8//z//P/9f/1
//T/9P/0//T/9P/0//L/8v/y//L/8v/y//L/8v/y//L/8v/y//T/9P/0//P/8//z//P/
8//z//P/8//z//P/8//z//P/8//z//P/8//z//P/8//z//P/8v/x//H/8f/x//P/8//0
//T/9v/3//j/+P/4//j/+P/6//v/+//8//r/+f/4//b/9v/2//b/9//5//n/+f/3//b/
9P/0//X/9f/1//P/8v/y//L/8v/y//P/8//z//L/8v/y//D/7//t/+z/7P/r/+3/7f/t
/+3/6//r/+v/6//t/+3/7v/u/+3/7f/u/+7/7f/t/+3/7f/v/+//7//v/+3/7f/t/+7/
7v/u/+7/7v/w//P/+P8AAAgAFAAjADsAUwBsAIYApQDDANYA4ADhANcAxAClAHQANgDz
/6//bf82/xH/AP/+/gz/H/8w/0L/Vv9o/3n/iP+a/6r/uP/D/83/2P/g/+f/7P/v//L/
9P/1//f/+f/5//r//P/9//7//v///wAAAAAAAAEAAQACAAQABAAEAAUABwAHAAkACQAH
AAkACQAJAAkACgAKAAsACwANAA4ADgAOABAAEAARABEAEQATABMAEgAUABUAFQAWABcA
GAAZABoAGwAdAB0AHwAgACEAJAAoACgAKwAtAC0ALwAxADMAOAA6AD0APwBBAEMARQBJ
AEsATgBQAFIAVgBYAFsAXQBdAF8AYQBhAGIAYwBkAGQAZABkAGQAZABkAGQAYgBiAGEA
YABeAFsAWQBXAFUAUQBPAEsARwBDAD8AOwA3ADIALgAqACUAIQAfABwAGgAXABIADwAM
AAsACQAHAAUAAwABAAEAAAD///7//f/8//z/+//7//v/+v/4//j/+P/4//r/+v/5//j/
+P/4//j/+P/6//r/+v/6//r/+v/6//v/+//6//n/+P/6//r/+v/7//r/+v/6//r/+f/5
//n/+f/7//z//P/9//v/+//7//v//f/9//3//f/7//v/+//7//v//P/8//z//P/8//z/
/P/8//z//P/8//z//P/8//z/+//7//v/+//7//v/+//6//z//P/8//z/+v/5//n/+f/4
//j/+P/4//j/9//3//f/9//3//f/9v/2//b/9v/2//b/9v/1//X/9f/1//X/9f/1//X/
9P/0//T/9P/0//T/9P/0//T/9P/y//L/8v/y//L/8v/y//L/8v/y//L/8f/x//H/8f/x
//P/8//z//P/8f/x//H/8f/x//H/8f/x//H/8f/x//H/8v/y//L/8//z//P/9f/1//b/
9v/2//b/9v/2//j/+f/5//r/+P/3//b/9P/2//b/9v/3//f/9//3//X/9P/y//L/8//z
//P/8f/w//D/8P/w//D/8//z//P/8v/w//D/7v/t/+//7v/u/+3/7f/t/+3/7f/r/+v/
6//r/+3/7f/u/+7/7f/t/+7/7v/t/+3/7f/t/+//7//v/+//7f/t/+3/7v/u/+7/7v/u
//D/9f/6/wIADAAaAC0ARQBdAHgAlACzAMkA2gDgAN8A1QDAAJ8AbgAwAPH/q/9n/zD/
C/8A/wT/Ev8l/zj/SP9W/2j/d/+G/5T/pP+y/8H/z//a/+L/5//u//H/9P/2//f/+f/7
//v/+v/8//3//v///wEAAwAEAAIAAwADAAQABgAGAAYABwAHAAcACQAJAAkACwALAAsA
CwAMAAwADQALAA0ADgAOABAAEgASABMAEQARABMAEwASABQAFQAVABcAGQAbAB0AHgAf
ACEAIQAjACQAJQAoACwALAAvADEAMQAzADUANwA6ADwAPwBBAEUARwBJAE0AUQBUAFYA
WABaAFwAXwBhAGEAYwBlAGUAaABpAGoAagBqAGoAagBqAGgAaABmAGYAZwBmAGQAYQBd
AFsAWQBVAFEATQBJAEUAPwA7ADcAMgAuACoAJQAhAB0AGgAYABUAEgAPAAwACwAJAAcA
BQADAAEAAQAAAP//AAD///7//v/9//3//f/8//r/+v/6//r/+v/6//n/+P/6//r/+v/6
//r/+v/6//r/+v/6//r/+//6//r/+v/6//z//P/8//3//P/8//z//P/9//3//f/9//3/
/v/+//////////////////////////////////////8AAAAAAAAAAAAAAAAAAAAAAAAA
AAAAAAAAAAAAAAD9//3//f/9//3//f/9//z//v/+//7//v/8//v/+//7//z//P/8//z/
/P/7//v/+//7//v/+//6//r/+v/6//r/+P/4//f/9//3//f/9//3//n/+f/4//j/+P/4
//j/+P/4//j/+P/4//b/9v/2//b/+P/4//j/+P/2//b/9v/1//f/9//3//f/9//3//f/
9//3//f/9//3//f/9//3//f/9//3//f/9//6//r/+v/7//v//v/+//7//v/+//7/////
/wAAAAD///7//P/8//z//P/9//////////3//P/6//r/+//7//v/+f/4//b/9v/2//b/
9//3//f/9v/4//j/9v/1//X/9P/0//P/8f/x//H/8f/z//P/8//z//H/8f/y//L/8//z
//T/9P/1//X/9f/1//X/9f/1//X/9f/1//X/9v/2//b/9v/2//b/+f8AAAgAEgAaACkA
PwBZAHIAkACtAMkA3gDqAO0A5QDUALkAjgBWABUA0/+N/07/Hf8E//7+Cv8d/y7/Qv9U
/2b/d/+G/5b/pv+0/8H/zf/a/+T/6//w//X/9v/4//v//f//////AAACAAMABAACAAMA
BAAEAAYABwAHAAgACgAKAAoACwALAAsADQANAA0ADwAPAA8ADwAQABAAEQARABMAFAAU
ABIAFAAUABUAFQAVABcAFwAaABwAHQAdABwAHQAeAB8AIgAjACUAJQAnACgAKQAsAC4A
LgAxADMANQA3ADkAOwA+AEAAQwBFAEkASwBNAFEAUwBWAFgAWgBcAF4AYQBjAGUAZwBp
AGkAagBrAGwAbABsAGwAbABsAGwAbABqAGoAZwBmAGQAYQBhAF8AXQBZAFUAUQBNAEkA
RQBBAD0AOAA0ADAAKwAnACMAIAAeABsAGgAXABQAEwARAA8ADQALAAkACQAIAAcABgAF
AAQABAADAAMAAwACAAIAAgACAAIAAAAAAP///v8AAAAAAAAAAAAAAAAAAAAAAAAAAAAA
AQAAAAAAAAAAAAIAAgACAAMABAAEAAQABAAFAAUABQAFAAUABgAGAAcABwAHAAcABwAH
AAcABwAHAAkACQAJAAkABwAIAAgACAAIAAgACAAIAAgACAAIAAgACAAIAAgACAAHAAcA
BwAHAAcABwAHAAYABgAGAAYABgAGAAUABQAFAAQABAAEAAQABgAFAAUABQADAAMAAwAC
AAIAAgACAAIABAAEAAMAAwABAAEAAQABAAEAAQAAAAAAAgACAAIAAgAAAAAAAAAAAAAA
AAAAAAAAAAAAAAAAAAACAAIAAgABAP////////////////////8BAAEAAQABAP//////
////AQABAAEAAQAAAAAAAAABAAEAAQADAAMABgAGAAYABgAGAAYACAAJAAkACgAKAAkA
CAAGAAQABAAEAAUABwAHAAcABQAEAAIAAgADAAMAAwABAAAAAAAAAAAAAAABAAEAAQAA
AAIAAgAAAP/////+//7//f/7//v/+//7//v/+//7//v/+//7//z//P/7//v//P/8//3/
/f/9//3//f/9//3//f////////8AAP7//v/+//7/AAADAAoAFAAeACoAOwBTAGsAhACg
AL8A2wDsAPIA8QDjAM4AqQB0ADQA8f+r/2n/Nv8V/wj/Dv8e/y//Qv9Y/2r/fP+N/57/
rv++/8j/0f/d/+j/8v/3//z///8AAAIAAwAFAAcABwAIAAoACwAMAAwADQAOAA4ADgAP
AA8AEAAQABAAEAARABEAEQATABMAFQAXABcAFwAVABYAFgAXABkAGwAcABwAGgAcABwA
HQAdAB0AHwAfACAAIgAjACMAJAAlACYAJwAoACkAKwArAC0ALgAvADIANAA0ADcAOQA9
AD8AQQBDAEQARgBJAEsATwBRAFMAVwBZAFwAXgBgAGIAZABnAGkAawBtAG8AbwBwAHEA
cgByAHIAcgByAHIAcABwAG4AbgBtAGwAagBnAGcAZQBjAF8AWwBXAFMATwBLAEcAQwA+
ADoANgAxAC0AKwAoACYAIwAgAB0AGgAZABcAFQATABEADwAPAA4ADQAMAAsACgAKAAkA
CQAJAAgACgAKAAoACgAIAAgABwAGAAgACAAIAAgACAAIAAgACAAIAAgACAAJAAgACAAI
AAgACgAKAAoACwAMAAwADAAMAAsACwALAAsACQAKAAoACwALAAsACwALAAsACwALAAsA
DQANAA0ADQANAA4ADgAOAA4ADgAOAA4ADgAOAA4ADgAMAAwADAAMAA0ADQANAA0ADQAN
AA0ADAAKAAoACgAKAAoACQAJAAkACgAKAAoACgAKAAkACQAJAAcABwAHAAYABgAGAAYA
BgAIAAgABwAHAAUABQAFAAUABwAHAAYABgAGAAYABgAGAAYABgAGAAYABgAGAAYABgAG
AAYABgAGAAQABAAEAAMABAAFAAYABwAFAAUABQAFAAUABQAFAAUAAwADAAMAAwAFAAUA
BQAFAAYABgAGAAcACQAKAAwADAAMAAwADAANAA0ADgAOAA0ADAAKAAwADAAMAA0ADQAN
AA0ACwAKAAgACAAJAAcABwAFAAQABAAEAAQABAAHAAcABwAGAAQABAACAAEAAwACAAIA
AQD/////////////////////AQABAAIAAgD/////AAAAAAMAAwADAAMAAQABAAEAAQAB
AAEAAQACAAIAAgACAAIABAADAAgAEAAaACYAMwBJAGMAfACWALMA0QDoAPYA+QD1AOQA
yQCgAGYAJQDj/5//YP8v/xj/Ev8c/y3/Pv9O/2D/cv+D/5L/pP+0/8L/z//Z/+T/7v/3
//z/AQAGAAgACQALAA0ADQAOABAAEQASABIAEwAUABQAFAAVABUAFgAYABgAGAAZABkA
GQAbABsAGwAdAB0AHQAdAB4AHgAfAB0AHwAgACAAIgAkACQAJQAlACUAJwAnACgAKgAr
ACsALAAtAC4ALwAwADEAMwAzADcAOAA5ADwAPAA8AD8AQQBFAEcASQBLAFAAUgBVAFcA
WgBbAFwAXwBiAGYAaQBsAG4AcABzAHUAdwB5AHsAewB+AH8AgACAAH4AfgB+AH4AfgB+
AHwAfAB9AHwAegB3AHMAcQBvAGsAaQBlAGEAXQBXAFMATwBKAEYAQgA9ADkANwA0ADIA
LwAqACcAJAAjACEAHwAdABsAGQAZABgAFwAWABUAFAAUABMAEwATABIAEgASABIAEgAU
ABQAEwASABIAEgASABIAEgASABIAEgASABIAEgATABIAEgASABIAFAAUABQAFQAVABQA
EwASABQAFQAWABcAFwAYABgAGQAXABcAFwAXABkAGQAZABkAGQAZABkAGQAZABoAGgAa
ABwAHAAcABwAGgAaABoAGgAYABgAGAAYABkAGQAZABkAGQAZABkAGAAYABgAGAAYABgA
FwAXABcAFgAWABYAFgAYABcAFwAXABcAFwAXABYAFgAWABYAFgAWABYAFQAVABcAFwAX
ABcAFQAVABQAFAAUABQAFAAUABYAFgAWABYAFgAWABYAFgAWABYAFgAWABYAFgAWABUA
FwAXABcAFwAXABcAFwAXABUAFQAVABUAFwAXABcAFwAXABkAGQAZABoAHAAcABwAHAAc
AB0AHQAeACAAHwAeABwAHAAcABwAHQAfAB8AHwAdAB4AHAAcAB0AHQAdABsAGgAaABoA
GgAaABsAGwAbABoAGgAaABgAFwAZABgAGAAXABcAFwAXABcAFwAXABcAFwAXABcAGAAY
ABcAFwAYABgAGQAZABkAGQAbABsAGwAbABsAGwAbABwAHAAcABwAHAAcAB0AIAAoADIA
PABHAFkAcQCMAKQAwQDfAPoADAETARMBCAH1ANQAogBnACcA4/+c/1//Ov8q/y7/O/9M
/2D/cv+E/5X/pP+0/8T/0v/h/+//+v8GABEAGgAdACAAJAAlACcAKQApACoALAAtAC4A
MAAxADIAMgAyADMAMwA0ADgAOAA4ADkAOQA5ADsAOwA7AD0APQA9AD0APgA+AD8APwBB
AEIAQgBCAEQARABFAEUARQBHAEcASABKAEsASwBMAE0ATgBPAFAAUQBTAFMAVwBYAFkA
XABcAA==
         </WaveFormData>
      </LeadData>
      <LeadData>
         <LeadByteCountTotal>10000</LeadByteCountTotal>
         <LeadTimeOffset>0</LeadTimeOffset>
         <LeadSampleCountTotal>5000</LeadSampleCountTotal>
         <LeadAmplitudeUnitsPerBit>4.88</LeadAmplitudeUnitsPerBit>
         <LeadAmplitudeUnits>��V</LeadAmplitudeUnits>
         <LeadHighLimit>2147483647</LeadHighLimit>
         <LeadLowLimit>268435456</LeadLowLimit>
         <LeadID>V4</LeadID>
         <LeadOffsetFirstSample>0</LeadOffsetFirstSample>
         <FirstSampleBaseline>0</FirstSampleBaseline>
         <LeadSampleSize>2</LeadSampleSize>
         <LeadOff>FALSE</LeadOff>
         <BaselineSway>FALSE</BaselineSway>
         <ExcessiveACNoise>FALSE</ExcessiveACNoise>
         <MuscleNoise>FALSE</MuscleNoise>
         <LeadDataCRC32>4197551392</LeadDataCRC32>
         <WaveFormData>
9v/2//b/9v/4//j/+P/4//b/9v/2//b/9P/0//T/9P/2//b/9v/2//b/9v/2//b/9P/0
//T/9P/0//T/9P/0//L/8v/y//L/8v/y//L/8v/y//L/8v/y//L/8v/y//L/8v/y//L/
8v/w//D/8P/w//L/8v/y//L/9P/0//T/9P/y//L/8v/y//L/8v/y//L/8P/w//D/8P/y
//L/8v/y//L/8v/y//L/8P/w//D/8P/x//L/8//0//T/9P/0//T/9f/2//f/+P/4//j/
+P/4//v/+//6//n/9v/2//b/9//4//j/+P/5//n/9//2//b/+P/4//f/9v/0//T/9P/0
//T/9P/0//T/8v/x//H/8P/w/+//7v/t/+//7//v/+//7//v/+//7//x//H/8f/y//D/
8P/w//D/8P/w//D/8P/w//D/8f/x//H/8f/x//H/8//z//P/8//x//H/8f/0//n/AAAJ
ABcAKgBEAF4AfwCiAMUA4AD0AAIBBgH6AN4AtwB/AEEABADF/4n/Xv9G/z//Q/9R/17/
bP94/4X/kv+c/6j/s/+//8j/0//c/+T/6v/t//H/9f/2//f/+P/5//r/+f/6//v//P/6
//r//P/8//7//////wEAAwADAAMABAADAAMAAgACAAMABQAGAAgACAAIAAkACQAKAAoA
CwALAAwADAAMAAwADgAPABAAEAASABIAEwAUABQAFQAWABcAFgAWABgAGQAaABsAHAAd
ACAAIQAiACUAJwAqACsALgAvADEAMgA0ADgAOwA9AD8APwBBAEQARgBGAEgASgBLAE4A
UQBUAFYAVQBWAFcAVwBaAFoAWgBaAFwAXABcAFoAWQBYAFYAVQBWAFQAUgBQAE0ASgBH
AEQAPwA8ADgANQAwAC0AKgAnACQAIQAeABwAGAAVABQAEgARABAADwAPAA0ACwAKAAgA
CQAIAAgABwAGAAYABgAGAAYABQAFAAUAAwADAAMAAgACAAIAAQABAAEAAQABAAEAAQAB
AAEAAQADAAMAAwADAAUABgAGAAYABAAEAAQABAAEAAUABQAFAAUABQAFAAYACAAIAAgA
CAAGAAYABwAHAAcABwAHAAcABwAHAAcACAAIAAgACAAIAAoACQAJAAkACQAJAAkACQAH
AAcABwAHAAkACQAIAAgABgAGAAYABgAGAAYABQAFAAUABAAEAAQAAgACAAIAAgAEAAQA
BAADAAMAAwADAAIAAgACAAIAAgACAAIAAgACAAIAAgACAAIAAgACAAIAAgACAAEAAQAB
AAIAAgACAAEAAQABAAEAAQABAAEAAQAAAAAAAQABAAEAAAAAAAAAAAAAAAAAAAAAAAAA
AAAAAAAA/////////////wAAAAAAAAEAAwAEAAQABAAEAAQABgAGAAYABwAFAAQAAwAC
AAIAAgADAAQABAAEAAUABQADAAIAAgACAAIAAQAAAAAAAAAAAAAAAAAAAAAAAAD+//3/
/f/8//z/+//6//n/+f/3//f/9//3//f/9//3//f/+f/5//r/+v/4//j/+P/4//j/+P/4
//j/+P/5//n/+f/5//n/+f/5//n/+f/5//n/9//5//r//f8EAA8AHQAyAEoAZACDAKgA
zQDoAP4ADgEUAQwB9ADLAJMAUwAUANP/lf9m/0z/Q/9F/1H/YP9s/3r/hf+S/5z/qP+1
/8H/yv/T/9z/5P/s//H/9f/3//j/9//4//n/+v/7//z//f/+//7//v8AAAAAAAABAAEA
AwADAAMAAwAEAAQABQAFAAYABgAHAAcACAAIAAgACQAJAAoACgALAAsADAAMAAwADAAM
AA0ADgAOAA4ADgAPABAAEAARABIAEwASABIAFAAVABgAGQAaABsAHAAdAB4AIQAhACQA
JQAoACkAKwAsAC4AMAAzADUANwA5ADsAPgBAAEIARABGAEcASQBLAE0ATgBPAFAAUQBR
AFIAUgBSAFIAUgBSAFIAUABQAFAATwBPAEwASgBIAEYARQBCAD8APAA3ADQAMAAtACoA
JwAkACEAHgAbABgAFgASAA8ADgAMAAwACgAIAAcABAADAAMAAgABAAAAAAD//wAAAAAA
AAAA/v/9//3//f/9//3//f/8//z//P/7//v/+//7//v/+//7//v/+//7//n/+f/5//n/
+//8//z//P/6//r/+v/6//z//f/9//3//f/9//3//v/8//z//P/8//7//v///////f/9
//3//f////////8AAP7//v/+//7/AAD///////////////////////////////////7/
/v/8//z//P/8//z//P/7//v/+//6//r/+v/4//j/+P/4//j/+P/4//f/9//3//f/9v/2
//b/9v/2//b/9v/2//b/9P/0//T/9P/0//T/9P/0//T/8//z//P/9P/0//T/8//z//P/
8//z//X/9f/1//T/9P/1//X/9f/0//T/9P/0//T/9P/0//T/9P/0//T/9P/z//P/8//z
//P/9P/0//T/9P/z//P/8//2//b/9v/2//n/+v/6//r/+v/6//r/+v/6//v/+//6//n/
+P/4//j/+f/6//r/+v/7//v/9//2//b/9v/2//X/9P/0//T/9P/0//T/9P/0//T/8v/z
//P/8v/y/+//7v/t/+3/7f/t/+3/7f/t/+3/7f/t/+3/7f/u/+7/7v/u/+7/7v/u/+7/
7v/u/+7/7//v/+//7//v/+//7//v/+//7//v/+//7//y//f/AAALABsAMABGAGAAfwCm
AMkA4ADyAPwA/ADsAM4AnwBjACEA4v+l/3P/Uv8+/zn/Qf9P/1z/bP98/4n/lv+g/67/
uf/B/8j/0f/a/+L/6P/r/+3/7f/u/+//8P/x//L/8//0//X/9v/2//b/+P/4//j/+f/5
//v/+//7//v//P/8//3//f/+//7//////wAAAAAAAAEAAQACAAIAAwADAAQABAAEAAQA
BAAFAAYABgAGAAYABwAIAAgACQAKAAsADAAMAA4ADwAQABEAEgATABQAFQAWABkAGwAe
AB8AIgAhACMAJAAmACgAKwAtAC8AMQAzADYAOAA6ADwAPgA/AEEAQwBFAEYARwBIAEkA
SQBKAEoASgBKAEoASgBKAEgASABIAEcARwBGAEQAQgBAAD0AOgA3ADQAMQAuACoAJwAi
AB8AHAAZABYAEwAQAA4ADgALAAoACAAEAAIAAAD///7//f/9//z//f/8//z/+//6//r/
+v/6//r/+f/5//n/9//3//f/9v/4//j/9//3//f/9//3//f/9f/1//X/9f/3//f/9//3
//X/9v/2//b/9v/2//b/9v/2//f/9//3//X/9f/1//b/+P/4//j/+P/4//j/+f/5//f/
9//3//f/9//3//f/+P/4//j/+P/4//r/+f/5//n/9//3//f/9//5//n/+f/5//n/+f/4
//j/9v/2//b/9v/2//b/9f/1//X/9P/0//T/9P/0//T/9P/0//T/9P/z//P/8//z//L/
8v/y//L/8v/w//D/8P/w//L/8v/y//L/8v/y//L/8v/0//P/8//z//L/8v/y//H/8f/x
//H/8f/x//H/8f/w/+7/7//v/+//7v/u/+7/7v/u/+7/7v/u/+7/7v/u/+7/7//v/+//
7//v//D/8P/w/+//7//w//H/8v/0//b/9v/2//b/9v/2//b/9v/2//f/9//2//X/9P/0
//T/9f/2//b/9v/3//f/8//y//L/8v/w/+//7v/u//D/8P/w//D/8v/y//L/8P/v/+//
7v/u/+v/6v/p/+n/6f/p/+n/6f/p/+n/6f/p/+f/5//o/+j/6v/q/+r/6v/q/+r/6v/q
/+j/6f/p/+n/5//n/+f/5//p/+n/6f/p/+v/6//s//H/+P8BAA0AHgA0AEwAaQCMALEA
zgDiAPAA9gDuANoAtQCBAEUACADJ/43/YP9E/zX/N/9D/1D/Xv9q/3f/hP+Q/5z/p/+x
/7z/xf/Q/9r/4P/j/+f/6f/q/+v/7P/t/+7/7//w//H/8v/w//D/8v/y//L/8//z//X/
9f/1//X/9v/2//f/9//4//r/+//7//z/+v/6//v/+//8//z//f/9//z//P/8//z//f//
/wEAAgACAAIAAwAEAAIAAwAEAAUABgAGAAgACQAMAA0ADgAPABAAEQASABUAFQAYABkA
HAAdAB8AIAAiACYAKQArAC0ALQAvADIANAA2ADgAOgA7AD0APwBBAEIARQBGAEcARwBI
AEgASABIAEgASABIAEYASABIAEcARwBEAEIAQAA+ADsAOAA1ADIALwAsACgAJQAgAB0A
GgAXABIADwAMAAoACAAFAAQAAgACAAAA/v/9//r/+f/5//j/9f/0//T/8//z//T/9f/2
//X/8//y//H/8f/x//H/8P/y//L/8f/x//H/8f/x//H/7//v/+//7//v/+//7//v//H/
8v/y//L/8v/y//L/8v/x//H/8P/v//H/8f/x//L/9P/0//T/9P/0//T/9f/1//X/9f/1
//X/8//z//P/9P/0//T/9P/0//T/8//z//P/8f/x//H/8f/z//P/8//z//P/8//y//L/
8//0//X/9v/0//T/8//z//H/8P/w//D/8v/y//L/8v/y//L/8v/x/+//7//v/+7/7v/u
/+7/7v/w//D/8P/w//D/8P/w//D/7//u/+3/7P/u/+3/7f/t//D/8P/w/+//7//v/+//
7//v/+//7//u/+3/7f/s/+v/6//s/+3/7v/w//D/8P/w/+7/7v/u/+7/7//v/+//7//v
//D/8P/w//X/+P/4//j/+P/4//f/9v/1//X/9f/0//P/8v/y//L/8//0//b/9v/3//f/
9f/0//T/9P/0//P/8v/y//T/9P/0//T/8v/y//L/8P/v/+//7v/u/+3/7P/r/+v/6f/p
/+n/6f/r/+v/6//r/+v/6//s/+z/6v/q/+r/6v/s/+z/7P/s/+z/7f/t/+3/7f/t/+3/
7f/r/+v/6//r/+n/6f/q/+//9v8BAA0AIAA4AFIAbwCUALsA3ADyAAYBEAEOAfgA0wCf
AF8AIADf/53/aP9G/zX/M/89/0r/Wv9m/3X/gv+M/5j/o/+v/7r/w//O/9j/4P/j/+f/
6f/q/+v/7P/t/+7/8f/y//P/9P/0//T/9v/2//T/9f/1//f/9//3//f/+P/6//v/+//8
//z//f/9//7//v/+///////+//7//////wIAAgACAAIAAAABAAIAAgAEAAQABQAGAAYA
BwAIAAkACgAKAAwADQAOAA8AEAARABIAEwAUABcAFwAaABsAHgAfACEAIgAkACYAKQAr
AC0AMQAzADYAOAA4ADoAPAA9AD8AQQBDAEQARQBGAEcARwBIAEgASABIAEgASABIAEYA
RgBGAEUARQBCAEAAPgA8ADsAOAA1ADIALQAqACYAIwAeABsAGAAVABAADQAKAAgABgAD
AAIAAAD+//z/+v/5//b/9f/1//T/8//y//L/8f/w//D/8P/w//D/7//v/+//7//v/+//
7v/u/+7/7f/t/+3/7f/t/+3/7f/t/+3/7f/t/+3/7f/t/+3/7v/u/+7/7v/u/+7/7v/w
//H/8f/x/+//7//v//D/8P/w//D/8P/y//L/8//z//H/8f/x//H/8f/x//H/8v/y//L/
8v/y//T/8//z//P/8//z//P/8//z//P/8//z//P/8//y//L/8P/w//D/8P/y//L/8f/x
//H/8P/w//D/7v/u/+7/7v/u/+7/7v/t/+3/7f/t/+z/7v/u/+7/7v/s/+z/7P/s/+z/
7P/s/+z/7P/s/+z/7P/s/+v/6//r/+z/7P/s/+v/6//r/+v/6//r/+v/6//q/+r/6//r
/+v/7P/s/+z/7P/s/+z/7P/s/+r/6v/q/+r/6//r/+v/6//r/+z/7P/s/+v/6//s/+3/
7v/w//D/8v/y//T/9P/0//T/9P/0//T/9f/1//T/8//y//D/8P/x//L/8v/y//P/8//x
//D/8P/w//D/7//u/+7/8P/w//D/8P/w//D/8P/u/+3/7f/s/+z/6f/o/+f/5//n/+f/
5//n/+n/6f/p/+n/6f/p/+r/6v/q/+r/6v/q/+r/6v/q/+r/6v/r/+v/6//r/+v/6//r
/+v/6//r/+v/6//r/+7/8//6/wUAFQAoAD4AWAB5AKAAwwDcAO4A/AD8APAA1ACnAGsA
KQDo/6n/c/9O/zj/Mf85/0f/VP9k/3L/gf+O/5r/pv+x/7v/xP/L/9T/3P/i/+X/5//p
/+r/6//s/+3/7v/v//D/8f/y//D/8P/y//L/9P/1//X/9//1//X/9f/2//j/+f/5//r/
+v/7//v//P/8//z//f/9//7//v//////AAAAAAAAAAAAAAEAAgACAAQABAAFAAYABgAH
AAgACQAKAAoADAANAA4ADwAQABEAEgATABQAFwAXABoAGwAeAB8AIQAiACQAJgApACsA
LQAvADEANAA2ADgAOgA8AD0APwBBAEMARABFAEYARwBHAEgASABIAEgASABIAEgARgBG
AEYARQBFAEQAQgBAAD4AOwA4ADUAMgAvACwAKAAlACAAHQAaABcAFgATABAADgAMAAkA
CAAGAAQAAgAAAP///v/9//3//P/7//r/+v/5//j/+P/4//j/+P/3//f/9//1//X/9f/0
//b/9v/1//X/9f/1//X/9f/1//X/9f/1//X/9f/1//X/9f/2//b/9v/4//j/+P/4//b/
9//3//f/9//3//f/+P/4//j/+P/4//j/+P/5//n/+//7//v/+//5//n/+f/6//r/+v/6
//r//P/7//v/+//7//v/+//7//v/+//7//v/+f/5//j/+P/4//j/+P/4//j/+P/3//f/
9//2//b/9v/2//b/9v/2//b/9v/2//X/9f/1//X/9P/2//b/9v/2//T/9P/0//T/9P/0
//T/9P/0//T/9P/0//b/9f/1//X/9P/0//T/8//z//P/8//z//P/8//z//L/8v/z//P/
8//y//L/8v/y//T/9P/0//T/8v/y//L/8v/z//P/8//z//H/8v/y//L/8//z//T/9f/2
//b/+P/6//r/+v/6//r/+v/6//r/+v/7//v/+v/5//j/+P/4//n/+v/6//r/+//7//f/
9v/2//b/9v/1//T/9P/0//T/9P/0//T/9P/0//L/8//z//L/8v/v/+7/7f/t/+//7//v
/+//7f/t/+3/7f/v/+//8P/w/+7/7v/u/+7/7v/u/+7/7v/u/+//7//v/+//7//v/+//
7//v/+//7//v/+//8v/3//7/CQAXACwAQgBYAHcAnAC9ANQA5gDwAPIA5ADIAJ0AYwAj
AOb/qf93/1b/Qv87/0H/T/9c/2j/dv+F/5L/nv+q/7f/wf/I/8//2P/g/+b/6f/r/+3/
7v/v//D/8f/y//P/9P/1//b/9P/0//b/9v/2//f/9//5//v/+//7//z//P/9//3//v/8
//3//f/+//7//v//////AgACAAMAAwAEAAQABAAEAAQABQAGAAYABgAGAAcACAAIAAkA
CgALAAwADAAOAA8ADgAPABAAEQAUABUAFgAZABkAHAAdACAAHwAhACIAJAAmACkAKwAt
AC0ALwAyADQAOAA6ADwAPQA9AD8AQQBCAEUARgBHAEcASABIAEgASABIAEgASABGAEYA
RgBFAEUAQgBAAD4APAA7ADgANQAyAC8ALAAoACUAIAAdABoAFwAWABMAEAAOAAwACQAI
AAYABAACAAAA///+//3//f/8//n/+P/4//f/9v/2//b/9v/2//X/9f/1//X/9f/1//T/
9v/2//X/9f/1//X/9f/1//X/9f/1//X/9f/1//X/9f/1//b/9v/2//b/9v/2//b/9P/1
//X/9f/1//X/9f/2//b/9v/2//b/+P/4//n/+f/5//n/+f/5//f/9//3//j/+P/4//j/
+P/4//f/9//3//f/9//3//f/9//3//f/9//3//f/9v/2//j/+P/4//j/+P/4//f/9//1
//T/9P/0//T/9P/0//T/9P/0//T/8//z//P/8//y//L/8v/y//L/8v/y//L/8v/y//L/
8v/y//L/8v/y//L/9P/z//P/8//y//L/8v/x//H/8f/x//H/8f/x//H/8P/w//H/8f/x
//L/8v/y//L/8P/w//D/8P/w//D/8P/w//P/8//z//P/8f/y//L/8v/z//P/9P/1//b/
9v/4//j/+P/4//r/+v/6//v/+f/4//f/9v/4//j/+f/6//r/+v/7//v/9//2//b/9v/4
//f/9v/2//T/9P/0//T/9v/2//b/9P/z//P/8v/y//H/8P/v/+//8f/x//H/8f/w/+//
7v/t/+//7//w//D/8P/w//D/8P/w//D/8P/w//L/8//z//P/8f/x//H/8f/x//H/8f/x
//H/8f/0//n/BAAPACEANgBOAGoAjQCwAM0A5AD2AAAB/gDuAMwAnQBjACcA6P+n/3P/
Uv9C/z//R/9V/2T/cP96/4X/kv+c/6j/s/+9/8r/1f/e/+b/7P/v//H/8//0//X/9v/3
//j/9//4//n/+v/7//z///8AAP/////+////AQABAAEAAgACAAMAAwAEAAQABQAFAAYA
BgAGAAcABwAIAAgACQAJAAoACgAKAAoACgALAAwADAAMAAwADQAOAA8AEQATABUAFgAW
ABgAGQAYABkAGgAbAB0AHwAhACUAIwAmACcAKgArAC0ALgAwADIANQA3ADkAPQA/AEIA
RABGAEgASgBLAE0ATwBRAFIAUwBUAFUAVQBWAFYAVgBWAFYAVgBWAFQAVgBWAFUAVQBS
AFAATgBMAEkARgBDAEAAPAA4ADMALwAqACcAJAAhAB4AGwAYABYAEgAPAA4ADAAMAAoA
CAAHAAgABwAHAAYABQAEAAQAAwAEAAQABAAEAAIAAQABAAEAAQABAAEAAAAAAAAA////
////////////AQABAAEAAQD//////////wEAAgACAAIAAgACAAIAAgAAAAEAAQABAAEA
AQABAAIAAgACAAIAAgACAAIAAwADAAMAAwADAAMAAwADAAMABAAEAAQABAAEAAQAAwAD
AAMABQAFAAUABQADAAMAAwADAAEAAQAAAAAAAgACAAIAAgACAAIAAQABAAEAAAAAAAAA
AAAAAAAAAAAAAAAAAAD///////////7//v/+//7//v/+//7//v/+//7//v/+//7//v/+
//7//v/+//3//f/9//z//P/8//v//f/9//3//f/7//v/+//6//r/+//7//v/+v/6//r/
+v/6//r/+v/6//z//P/8//z/+//7//v/+//9//7//v/+/wEAAgAAAAAAAAAAAAIAAgAC
AAMAAwACAAEAAAAAAAAAAQACAAIAAgADAAMAAQAAAAAAAAAAAP///v/+//z//P/8//z/
/P/8//z/+v/7//v/+v/6//n/+P/3//f/9f/1//X/9f/3//f/9//3//f/9//4//j/+P/4
//j/+P/4//j/+P/4//j/+f/5//n/+f/5//n/+f/5//n/+f/5//n/+f/6////BgARAB8A
MgBKAGQAhQCsANEA7AACARABFAEKAe4AxwCNAE0ADgDN/5H/ZP9K/z//Qf9P/1z/av94
/4X/kv+g/6r/t//B/8z/1f/g/+j/7v/x//X/9//4//n/+v/7//z//f/+////AAAAAAAA
AgACAAIAAwADAAUABQAFAAUABgAGAAcABwAIAAgACQAJAAoACgAKAAsACwAKAAoACwAL
AA4ADgAOAA4ADgAPABAAEAASABIAEwAUABIAEwAUABUAGAAYABoAGwAcAB0AHgAfACAA
IQAiACUAJQAoACkALAAtAC8AMAAyADQANwA5ADsAPQA/AEIARABGAEgASgBLAE0ATwBR
AFIAUwBUAFUAVQBWAFYAVgBWAFYAVgBWAFQAVABUAFMAUwBQAE4ATABKAEkARgBDAEAA
PQA6ADYAMwAwAC0AKgAnACIAHwAcABoAGAAVABQAEgAQAA4ADAALAAoACQAJAAgABwAG
AAYABQAEAAQABAAEAAQAAwADAAMAAwADAAMAAgAEAAQAAwADAAMAAwADAAMAAwADAAMA
AwADAAMAAwADAAEAAgACAAIABAAEAAQABAAEAAUABQAFAAMAAwADAAQABgAGAAYABgAE
AAQABQAFAAUABQAFAAUABwAHAAcACAAGAAYABgAGAAYABQAFAAUABwAHAAcABwAFAAUA
BQAFAAUABQAEAAQABAAEAAQABAAEAAQAAwADAAMAAgACAAIAAgACAAIAAgACAAIAAgAB
AAEAAQABAAAAAgACAAIAAgAAAAAAAAAAAAAAAAAAAAAAAAAAAAAAAAAAAP///////wAA
AAAAAP/////////////////////+//7//////////v/+//7//v8AAAAAAAAAAAAAAAAA
AAAA//////////8BAAIAAgACAAMAAwAEAAUABgAIAAgACAAIAAgACAAIAAgACQAJAAgA
BwAGAAYABgAHAAgACAAIAAkACQAFAAQABAAEAAYABQAEAAQAAgACAAIAAgACAAIAAgAA
AAEAAQAAAAAA/f/8//v/+//7//v/+//7//v/+//7//v/+//7//z//P/8//z//P/8//z/
/P/8//z//P/9//3//f/9//3//f/9//3//f/9//3//f/9/wIABwAQAB0AKwA+AFYAcACR
ALgA1wDuAP4ABgEEAfAAzgCfAGEAIQDi/6f/ef9c/0z/R/9R/13/bP98/4r/l/+k/7D/
vP/H/8//2P/f/+j/8P/2//n/+//7//z//f/+////AAABAAIAAwAEAAQABAAGAAYABgAH
AAcACQAJAAkACQAKAAoACwALAAwADAANAA0ADgAMAAwADQANABAAEAARABEAEAAQABAA
EAASABMAFAAUABQAFAAVABYAFgAXABgAGQAaABoAHAAdAB4AHwAgACEAIgAjACQAJwAn
ACoAKwAuAC0ALwAwADIANgA5ADsAPQA/AEEARABGAEgASgBMAE0ATwBRAFMAVABTAFQA
VQBVAFgAWABYAFgAVgBWAFYAVABUAFQAUwBTAFIAUABOAEwASQBGAEMAQAA/ADwAOAA1
ADAALQAqACcAJAAhAB4AHAAaABcAFgAUABIAEAAOAA0ADgANAA0ADAALAAoACgAJAAYA
BgAGAAYACAAHAAcABwAHAAcABwAGAAYABgAFAAUABQAFAAUABQAFAAUABQAFAAUABQAF
AAUABQAGAAYABgAIAAgACAAIAAgACQAJAAkABwAHAAcACAAIAAgACAAIAAgACAAJAAkA
CQAJAAkACQAJAAkACQAKAAoACgAKAAoACgAJAAkACQAHAAcABwAHAAgACQAKAAsACwAL
AAoACgAIAAgACAAIAAgACAAHAAcABwAGAAYABgAIAAgACAAIAAYABgAGAAUAAwADAAMA
AgAEAAQABAAEAAQABAAEAAQABAAEAAQABAAEAAQABAAEAAQAAwADAAMABAAEAAQAAwAD
AAMAAwADAAMAAwADAAIABAAFAAUABQACAAIAAgACAAQABAAEAAQAAgACAAIAAgABAAEA
AQABAAMABAAEAAQABQAGAAcACAAJAAoACgAKAAoACwALAAoACQAIAAoACgALAAwACgAK
AAsACwAJAAgACAAIAAYABQAEAAQABAAEAAQABAAGAAYABgAEAAMAAwACAAIAAwACAAEA
AQD//////////////////////////wAAAAAAAAAAAAAAAAAAAAAAAAAAAAABAAEAAQD/
/////////////////////////wAABQAOABkAJQA2AE4AZACDAKgAzwDqAP4ADAEQAQYB
7gDHAI8AUQAWANn/nf9y/1r/T/9R/13/av92/4T/kf+c/6j/tP+//8v/1P/d/+b/7v/0
//n//f///wIAAwAEAAUABgAHAAgACQAKAAgACAAKAAoACgALAAsADQAPAA8ADwAQABAA
EQARABIAEAARABEAEgASABIAEwATABQAFAAVABUAGAAYABgAGAAYABkAGgAaABoAGgAb
ABwAHQAfACEAIwAjACIAIwAjACYAJwAoACkAKAApACoALQAvADIAMwA2ADkAOwA8AD4A
PgBBAEMARQBJAEsATgBQAFQAVgBYAFkAWQBbAF0AXgBhAGIAYwBjAGIAYgBiAGIAYgBi
AGIAYABiAGIAYQBhAF4AXABaAFgAVwBUAFEATgBLAEgARABBADwAOQA2ADMAMgAvACwA
KgAmACMAIgAgAB4AHAAaABkAGAAXABcAFgAVABQAFAATABIAEgASABIAEgARABEAEQAT
ABMAEwASABAAEAAPAA8ADwAPAA8ADwAPAA8ADwAPABEAEQARABEAEQASABIAEgAQABAA
EAAQABIAEwATABMAFAAVABYAGAAXABYAFQAUABQAFAAVABUAFwAXABcAFwAXABcAFwAY
ABgAGAAYABgAFgAVABUAFQAVABUAFQAVABcAFwAXABcAFQAVABQAFAAVABYAFwAYABYA
FgAVABUAFQAUABQAFAAUABQAFAAUABYAFgAWABUAFQAVABUAFAAUABQAFAAUABYAFgAW
ABYAFAAUABQAFAAUABQAFAAUABYAFQAVABUAFAAUABQAEwAVABUAFQAVABUAFQAVABQA
FgAXABcAFwAWABYAFgAWABYAFgAWABYAFgAWABYAFgAXABkAGQAZABoAHAAcABwAHAAe
AB4AHgAfAB8AHgAdABwAHAAcAB0AHgAeAB4AHwAfAB0AHAAcABwAHgAdABwAHAAcABwA
HAAcABwAHAAcABoAGQAZABgAGAAZABgAFwAXABcAFwAXABcAFQAVABUAFQAVABUAFgAW
ABYAFgAWABYAGAAYABgAGAAYABkAGQAZABsAGwAbABsAGQAZABkAGQAZABcAGAAbACIA
KwA3AEgAYAB4AJcAugDfAAIBGgEuAToBOAEoAQcB1QCZAFoAGwDZ/57/ev9n/2P/a/94
/4b/lP+h/6z/uv/E/8//2//m//H/+v8EAAwAEwAXABkAGgAdAB4AHwAgACMAJAAlACYA
JAAkACYAJgAmACcAJwApACsAKwArACwALAAtAC0ALgAwADEAMQAyADIAMgAzADMAMgAy
ADMAMwA2ADYANgA2ADYANwA4ADgAOgA6ADsAPAA8AD0APgA/AD4APgBAAEEARABFAEYA
RwBIAA==
         </WaveFormData>
      </LeadData>
      <LeadData>
         <LeadByteCountTotal>10000</LeadByteCountTotal>
         <LeadTimeOffset>0</LeadTimeOffset>
         <LeadSampleCountTotal>5000</LeadSampleCountTotal>
         <LeadAmplitudeUnitsPerBit>4.88</LeadAmplitudeUnitsPerBit>
         <LeadAmplitudeUnits>��V</LeadAmplitudeUnits>
         <LeadHighLimit>2147483647</LeadHighLimit>
         <LeadLowLimit>268435456</LeadLowLimit>
         <LeadID>V5</LeadID>
         <LeadOffsetFirstSample>0</LeadOffsetFirstSample>
         <FirstSampleBaseline>0</FirstSampleBaseline>
         <LeadSampleSize>2</LeadSampleSize>
         <LeadOff>FALSE</LeadOff>
         <BaselineSway>FALSE</BaselineSway>
         <ExcessiveACNoise>FALSE</ExcessiveACNoise>
         <MuscleNoise>FALSE</MuscleNoise>
         <LeadDataCRC32>1444281752</LeadDataCRC32>
         <WaveFormData>
6v/q/+r/6v/q/+r/6v/q/+r/6v/q/+r/7P/s/+z/7P/u/+7/7v/u/+7/7v/u/+7/7v/u
/+7/7v/u/+7/7v/u/+7/7v/u/+7/8P/w//D/8P/w//D/8P/w//D/8P/w//D/7v/u/+7/
7v/w//D/8P/w//D/8P/w//D/8v/y//L/8v/y//L/8v/y//T/9P/0//T/9P/0//T/9P/y
//L/8v/y//L/8v/y//L/8v/y//L/8v/0//T/9P/0//b/9v/2//b/9//4//n/+v/6//v/
+//7//3//f/9//z//P/8//z//f/9//////8AAAAA///+//7///8AAAAA/v/8//z//P/8
//7//v/+//z/+//6//n/+P/6//n/+P/4//j/+P/4//f/9//4//j/+P/6//r/+v/6//j/
+P/4//j/+P/4//j/+P/4//j/+P/4//j/+P/4//j/+P/4//j/+P/6//j/9//1//f//f8D
AAoAFAAiADQASwBnAIAAlQCqALoAxwDLAMAAqwCKAGcAQgAYAO//0f+7/6//rP+y/7r/
wP/D/8j/zP/R/9X/2v/f/+T/6P/v//T/+P/7//7//v/+/////////////v/+//7//v//
/////////wEAAgADAAMABQAFAAUABQAEAAQABQAFAAcABwAHAAcABwAIAAgACQAHAAcA
BwAHAAkACQAJAAkACgAKAAoACgAMAAwADAANAAsADAANAA0ACwAMAAwADQANAA0ADwAQ
ABMAEwATABQAFgAYABoAHAAeAB8AIAAhACQAJQAnACgAKAApACoALAArACwALgAvADEA
MgAzADUAOAA5ADoAOgA7ADsAOwA8AD0APgA/AEAAPwA+AD0APAA7ADoAOgA4ADcANAAz
ADEAMQAuACwAKAAkACEAHwAdABsAGQAXABYAFAASABAADgAOAA0ADAALAAgACAAIAAcA
CAAIAAcABwAFAAUABQADAAEAAgACAAIAAwADAAMAAgACAAIAAgACAAEAAQABAAIAAwAD
AAMAAwADAAQABAAEAAYABgAGAAYABgAGAAYABgAFAAUABgAHAAcABwAHAAcACQAJAAkA
CQAHAAcABwAIAAgACQAJAAoACAAIAAgACAAJAAkACQAJAAsACwALAAsACwALAAsACwAL
AAsACwAKAAsACwALAAsACQAJAAkACQAKAAoACgAJAAkACQAJAAkACQAJAAkACQAJAAkA
CQAIAAoACgAKAAoACgAKAAoACgAIAAcABwAHAAkACQAJAAkACQAJAAkACQAJAAkACQAJ
AAkACQAJAAkABwAHAAcABwAJAAkACQAJAAkACQAJAAkACQAJAAkACQAKAAoACgAKAAoA
CgAKAAoACgAKAAoACgALAAsACwAMAAoACwAMAAwADAAMAAwADwAPAA8ADwAPAA8ADgAO
ABAAEAARABEAEQARABIAEgAPAA4ADgAPABAAEAAOAA4ADgAOAA4ADgAQABAADgANAAoA
CQAIAAgABwAGAAYABgAGAAYABQAFAAYABgAGAAYABgAGAAYABgAGAAYABgAGAAgACAAI
AAgACAAIAAgACAAGAAYABgAGAAYABgAGAAYABgAFAAEAAwAHAA8AFgAgAC4APgBVAHEA
jAChALYAygDXAN0A1gDBAKAAeQBUACwAAQDf/8n/u/+2/7r/xP/K/83/0P/U/9n/3//m
/+v/7v/0//n//v8CAAUABgAGAAgABwAHAAcABwAIAAgACAAIAAsACwALAAsACQAKAAsA
CwALAAsACwALAAwADAANAA0ADQANAA0ADQAPABAAEAARAA8ADwAPAA8AEQARABEAEQAQ
ABAAEAAQABAAEAAQABEAEQASABMAEwATABQAFAAVABUAFQAXABgAGQAZABkAGgAbABwA
HQAeACAAIQAiACMAJAAlACcAKAAqACsALAAuAC8AMAAyADMANQA2ADcAOQA6ADsAPAA8
AD0APQA9AD4APgA+AD4APgA+AD4APgA+ADsAOgA6ADgANwA0ADMAMQAvACwAKgAmACQA
IQAfAB0AGwAZABcAFgAUABIAEAAOAA4ADQAMAAsACAAIAAgABwAGAAYABQAFAAUABQAF
AAMAAwAEAAQABAADAAMAAwACAAAAAAAAAAAAAQABAAEAAgABAAEAAQABAAEAAgACAAIA
AgACAAIAAgAAAAAAAAAAAAEAAQACAAMAAQABAAEAAQABAAEAAQABAAMAAwADAAQAAwAD
AAIAAgACAAIAAgACAAMAAwADAAMAAwADAAMAAwADAAMAAwADAAMAAwADAAIAAwADAAMA
AwABAAEAAQABAAAAAAAAAP//AQABAAEAAQD///////////////////7//v/+//7//v/+
//7//v/+//7//f/9//3//f/9//3//f/9//3//f/9//3//f/9//3/+//7//v/+//9//3/
/f/9//3//f/9//3//f/9//3//f/9//3//f/9//z//P/8//z//v/+//7//v/+//7//v/+
//3//f/9//7//P/9//3//v/+////AAAAAAIABAACAAIAAgACAAMAAwADAAMAAwADAAIA
AgACAAIAAwADAAUABQAGAAYAAwACAAIAAwAEAAQAAgACAAQABAAEAAQAAgACAAAA///+
//3//P/8//v/+v/6//r/+P/4//f/9//4//j/+P/4//j/+P/4//j/+P/4//j/+P/4//j/
+P/4//b/9v/2//b/+P/4//j/+P/2//b/9v/2//b/9f/1//X//f8FAAwAFgAiADQASQBn
AH4AkQCkALYAvwDBALQAmQB2AE8AKAAAAN//w/+v/6X/pv+s/7T/vP/B/8T/yv/P/9X/
2v/d/+D/5P/p/+7/8v/1//b/9P/0//X/9f/1//X/9v/2//b/9v/1//X/9f/1//X/9v/3
//f/9//3//f/9//2//b/9//3//f/9//3//f/9f/2//b/9//3//f/9//3//f/9//3//f/
9v/2//b/9v/2//b/9v/3//X/9v/3//f/9//4//j/+f/3//f/+f/6//n/+f/5//r/+//8
//3//v/+////AAABAAIAAwAFAAYACAAJAAoADAANAA4AEAARABMAFAAVABcAFwAXABcA
FgAXABcAFwAYABgAGAAYABgAFgAWABYAFgAVABQAFAASAA8ADAALAAkABwAEAAIA/v/8
//n/9//1//H/7//t/+z/6v/o/+b/5P/i/+H/4P/f/9z/3P/c/9v/3P/c/9v/2//Z/9n/
2f/X/9X/1v/W/9b/1f/V/9X/1P/U/9T/1P/U/9P/0//T/9T/0//T/9P/0//V/9b/1v/W
/9T/1P/U/9T/1v/W/9b/1v/X/9f/2P/Z/9f/1//X/9f/2f/Z/9n/2f/Z/9n/2f/a/9j/
2f/Z/9r/2P/Y/9j/2P/Z/9n/2f/Z/9n/2f/Z/9n/2//b/9v/2//d/93/3f/c/9v/2//b
/9v/2f/Z/9n/2f/c/9z/3P/b/9v/2//b/9v/2//b/9v/2//b/9v/2//a/9z/3P/c/9z/
3P/c/9z/3P/a/9n/2f/Z/9v/2//b/9v/3f/d/93/3f/d/93/3f/d/93/3f/d/93/3//f
/9//3//f/9//3//f/93/3f/d/93/3//f/9//3//g/+D/4P/g/+D/4P/g/+D/4v/i/+L/
4v/h/+H/4f/i/+L/4//j/+T/5v/n/+j/6v/q/+r/6v/q/+v/6//r/+v/6f/p/+j/6P/p
/+r/7P/t/+//7//w//D/7f/s/+z/7f/u/+7/7P/s/+7/7v/u/+7/8P/w/+7/7f/s/+v/
6v/q/+f/5v/m/+b/6P/o/+f/5//o/+j/6P/o/+j/6P/o/+j/6v/q/+r/6v/o/+j/6P/o
/+j/6P/o/+j/6P/o/+j/6P/q/+r/6v/q/+z/6//p/+v/7//1//z/BgAQACAAMwBPAGgA
ewCQAKIArwC3ALIAnwCCAF8AOgAUAOn/x/+x/6H/mv+e/6j/sv+3/7r/vv/D/8f/zP/T
/9b/3P/h/+b/6v/r/+z/7P/u//H/8f/x//H/8v/y//L/8v/z//P/8//z//P/9P/1//X/
9f/1//X/9f/2//b/9//3//n/+f/5//n/9//4//j/+f/5//n/+f/5//v/+//7//v//v/+
//7//v/+//7//v////3//v//////AQACAAIAAwADAAMABQAGAAkACQAJAAoACwAMAA0A
DgAQABEAEgATABYAFwAZABoAHAAdAB4AIAAfACAAIgAjACUAJgAnACkALAAtAC4ALgAx
ADEAMQAyADAAMAAwADAAMAAwADAAMAAxADAAMAAuACsAKAAnACUAJQAiACAAHAAcABkA
FwAVABEADwANAAwACAAGAAQAAgACAAEAAAD///z//P/8//v/+v/6//n/+f/7//v/+//5
//n/+v/6//r/+f/5//n/+P/6//r/+v/6//n/+f/5//r/+f/5//n/+f/7//z//P/8//z/
/P/8//z//P/8//z//P/5//n/+v/7//3//f/9//3///////////////////8AAP7/////
/wAAAAAAAAAAAAD//////////wEAAQABAAEA//////////8BAAEAAQAAAP3//f/9//3/
/v///wAAAQAAAAAAAAD///3//f/9//3////////////////////+//7//v/+//7//v/+
//7//v/+//3//f/9//3//f/9//3//f/9//3//f/9//3//f/9////////////////////
///9//3//f/9//v/+//7//v//f/9//3//f/+//7//v/+//7//v/+//7//v/+//7//v//
//////8AAAQABgAEAAQABAAEAAUABQAFAAUAAwADAAIAAgAEAAQABQAFAAUABQAGAAYA
BwAGAAYABwAIAAgABgAGAAYABgAGAAYABAAEAAIAAQACAAEAAAAAAP///v/+//7//P/8
//v/+//8//z//P/8//7//v/+//7//P/8//z//P/8//z//P/8//z//P/8//z//P/8//z/
/P/6//r/+v/6//r/+f/3//f//f8FAAwAFAAiADIARwBhAHwAlQCqAMAA0QDZANYAwwCm
AIEAXAA0AAcA4f/H/7X/qv+u/7b/vv/D/8b/yv/P/9H/2P/f/+T/5v/t//L/9v/5//r/
/P/8//v/+//7//v//v/+//7//v//////////////AAABAAEAAQABAAEAAQACAAIAAwAD
AAMAAwADAAMAAwAEAAQABQADAAMAAwADAAUABQAFAAUABAAEAAQABAAGAAYABgAHAAcA
CAAJAAkACQAKAAoACwANAA0ADwAQAA8ADwAPABAAEwAUABUAFgAWABcAGAAZABwAHQAf
ACAAJAAlACYAKAApACoALAAtAC8AMAAxADMANAA1ADYANgA3ADcANwA4ADoAOgA6ADoA
OgA6ADoAOgA5ADgAOAA2ADUAMgAxAC8AKwAoACYAIgAiAB8AHQAbABkAFwAVABQAEAAO
AAwACgAKAAkACAAHAAQABAAEAAMAAgACAAEAAQABAAEAAQD/////AAAAAAAA////////
/v/+//7//v/+/////////wAA//////////8BAAIAAgACAAAAAAAAAAAAAgACAAIAAgAD
AAMABAAFAAMAAwADAAMAAwADAAMAAwAFAAUABQAGAAQABQAFAAYABgAGAAYABgAFAAUA
BQAFAAcABwAHAAcABwAHAAcABwAHAAcABwAGAAcABwAHAAcABwAHAAcABwAIAAgACAAH
AAcABwAHAAcABwAHAAcABwAFAAUABQAEAAYABgAGAAYABgAGAAYABgAIAAcABwAHAAcA
BwAHAAcABwAHAAcABwAHAAcABwAHAAcABwAHAAcABwAHAAcABwAHAAcABwAHAAcABwAH
AAcABQAFAAUABQAGAAYABgAGAAYABgAGAAYABgAGAAYABgAHAAcABwAIAAYABwAHAAgA
CgALAAwADAAMAAwADAAMAAwADQANAA0ADQANAA0ADAAMAAwADAANAA0ADwAPABAAEAAP
AA4ADgAPABAAEAAOAA4ADgAOAA4ADgAMAAwACgAJAAoACQAIAAgABQAEAAQABAAEAAQA
AwADAAYABgAGAAYABAAEAAQABAAEAAQABAAEAAQABAAEAAQABAAEAAQABAAEAAQABAAE
AAIAAgACAAIAAgABAAEAAQAHAA8AFgAgAC4APgBVAHEAigCdALAAwADNANEAxgCtAIoA
YwA8ABQA7//R/7//s/+y/7b/vv/I/83/0P/W/9n/3//k/+n/7P/w//X/+v/8////AAAA
AAAAAQABAAEAAQAEAAQABAAEAAMAAwADAAMAAwAEAAUABQAFAAUABQAFAAQABAAFAAUA
BwAHAAcABwAFAAYABgAHAAcABwAHAAcABwAHAAcABwAIAAgACAAIAAgACAAIAAkACQAK
AAsACwALAAwADAANAA0ADQAPABAAEQARABEAEgATABQAFQAWABYAFwAYABkAHAAdAB8A
IAAgACEAIgAkACcAKAAqACsALQAuAC8AMQAwADEAMgAyADMAMwAzADQANAA0ADQANAA0
ADQANAA0ADMAMgAyADAALwAsACsAKQAnACQAIgAeABwAGQAXABUAEwARAA8ADgAMAAoA
CAAGAAQAAwACAAEAAAAAAAAA///8//z/+//7//v/+//7//n/+f/6//r/+v/5//n/+f/4
//j/+P/4//j/9//3//f/+P/3//f/9//3//f/+P/4//j/+P/4//j/+P/4//j/+P/4//f/
9//4//n/9//3//f/9//3//f/9//3//f/9//3//j/+P/5//n/+v/4//j/+P/4//n/+f/5
//n/9//3//f/9//3//f/9//3//f/9//3//b/9f/1//X/9f/1//X/9f/1//T/9P/0//P/
8//z//P/8//z//P/8//z//P/8//z//L/8v/y//L/8v/y//L/8v/y//D/7//v/+//8f/x
//H/8f/x//H/8f/x/+//7//v/+//7//v/+//7//t/+3/7f/t/+//7//v/+//7f/t/+3/
7f/t/+3/7f/t/+7/7v/u/+7/7v/u/+7/7v/u/+7/7v/u/+3/7f/t/+7/7P/t/+3/7v/u
/+//8P/w//L/8v/y//L/8v/1//X/9f/1//P/8//y//L/9P/0//X/9f/1//X/9v/2//P/
8v/y//P/9P/0//L/8v/y//L/8v/y//L/8v/w/+//8P/v/+7/7v/r/+r/6v/q/+z/7P/r
/+v/6v/q/+r/6v/s/+z/7P/s/+z/7P/s/+z/6v/q/+r/6v/s/+z/7P/s/+r/6v/q/+r/
6v/q/+r/6v/q/+n/6f/p/+//9f/+/wgAFAAkADkAUwBsAH0AjgCgAKsArwCmAI0AbABF
AB4A+P/T/7n/p/+b/5r/oP+o/67/s/+2/7z/wf/H/87/0f/U/9j/3f/i/+T/5//o/+r/
6v/r/+v/6//r/+r/6v/q/+r/7f/t/+3/7f/r/+z/7f/t/+//7//v/+//8P/w//H/8f/v
/+//7//v//H/8v/y//P/8f/x//H/8f/v/+//7//v//L/8v/y//L/8P/w//D/8f/x//L/
8//z//P/9P/0//X/9f/1//f/+P/5//n/+f/6//v//P/9//7/AgADAAQABQAGAAcACQAK
AAoACwAMAA4AEQASABQAFQAVABYAFwAZABoAGwAcABwAHwAfAB8AIAAgACAAIAAgACAA
IAAgACAAHwAeAB4AHAAbABgAFwAVABUAEgAQAAwACgAHAAUAAwADAAEA///+//z/+v/4
//b/9P/z//L/8f/y//L/8v/x/+7/7v/t/+3/7f/t/+3/6//r/+z/7P/s/+3/7f/t/+z/
7v/u/+7/7v/t/+3/7f/u/+//7//v/+//7//w//D/8P/y//L/8v/y//L/8v/y//L/7//v
//D/8f/x//H/8f/x//P/8//z//P/9f/1//X/9v/2//f/9//4//b/9v/2//b/9//3//f/
9//3//f/9//3//f/9//3//f/9//3//f/9v/2//f/+P/5//r/+//8//3//P/8//z/+//5
//n/+f/5//f/9//3//f/9//3//f/9v/4//j/+P/4//j/+P/4//j/+v/5//n/+f/5//n/
+f/5//v/+//7//v//f/9//3//f/7//v/+//7//3//f/9//3/+//7//v/+//5//n/+f/5
//v/+//7//v/+v/6//r/+v/8//z//P/8//7//v/+//7/////////AAAAAAEAAQACAAIA
AgAEAAQABAAEAAUABQAFAAUAAwADAAIAAgAEAAQABQAFAAcABwAIAAgABwAGAAYABwAK
AAoACAAIAAYABgAGAAYABgAGAAQAAwACAAEAAAAAAP///v/+//7//v/+//3//f/8//z/
/P/8//z//P/8//z//v/+//7//v/+//7//v/+/wAAAAAAAAAA/v/+//7//v/+//7//v/+
//z/+//5//3/BQANABQAIAAuAEAAWwB3AI4AoQC0AMQAzwDNAL4AowCAAF0ANgAMAOf/
zf+9/7H/sv+8/8T/xv/J/8z/0v/V/9v/4v/n/+z/8v/5//z//v///wAAAAAAAAMAAwAD
AAMABAAEAAQABAAGAAcACAAJAAgACAAIAAcABwAHAAcABwAIAAgACQAJAAkACQAJAAkA
CQAKAAoACwAJAAkACQAJAAkACQAJAAkACgAKAAoACgAKAAoACgALAA0ADgAPAA8ADwAQ
ABAAEQAPAA8AEQASABUAFQAVABYAGQAaABsAHAAcAB0AHgAfACAAIQAjACQAJgAnACgA
KgArACwALgAvAC8AMAAxADMANgA3ADgAOAA5ADkAOQA6ADoAOgA6ADoAPAA8ADwAPAA7
ADoAOgA4ADUAMgAxAC8ALAAoACUAIAAgAB0AGwAZABcAFQATABIADgAMAAoACAAKAAkA
CAAHAAYABgAGAAUABAAEAAMAAwADAAMAAwABAP//AAAAAAAAAQABAAEAAAAAAAAAAAAA
AP///////wAAAwADAAMAAwABAAIAAgACAAIAAgACAAIAAgACAAIAAgABAAEAAgADAAMA
AwADAAMAAwADAAMAAwAFAAUABQAGAAQABQAFAAYABgAGAAYABgAFAAUABQAFAAUABQAF
AAUABQAFAAUABQAFAAUABQAEAAMAAwADAAMABQAFAAUABQAEAAQABAADAAUABQAFAAUA
BQAFAAUABQAFAAUABQAEAAQABAAEAAQAAgACAAIAAgAEAAMAAwADAAUABQAFAAUABQAF
AAUABQAFAAUABQAFAAUABQAFAAUABwAHAAcABwAFAAUABQAFAAUABQAFAAUABQAFAAUA
BQAEAAQABAAEAAYABgAGAAYABgAGAAYABgAHAAcABwAIAAwADAAKAAoACgAKAA0ADQAN
AA0ADQANAAwADAAKAAoACwALAA8ADwAQABAADwAOAA4ADwAQABAADgAOAA4ADgAOAA4A
DAAMAAoACQAKAAkACAAIAAcABgAGAAYABgAGAAUABQAGAAYABgAGAAQABAAEAAQABgAG
AAYABgAGAAYABgAGAAYABgAGAAYABgAGAAYABgAGAAYABgAGAAYAAwADAAMACQARABgA
IgAwAEAAVwBzAJAAowC2AMoA1wDfANYAvwCeAHcAUAAmAP3/2//F/7f/tP+4/8D/yP/N
/9D/1v/Z/93/5P/p/+7/9P/5//7/AAADAAQABAAEAAUABQAFAAUACAAIAAgACAAJAAkA
CQAJAAkACgALAAsACwALAAsACwAMAAwADQANAA0ADQANAA0ACwAMAAwADQAPAA8ADwAP
AA8ADwAPAA8ADgAOAA4ADgAQABAAEAARABEAEgATABMAFQAWABYAFwAXABcAGQAaABsA
GwAbABwAHQAeAB8AIAAgACEAIgAjACYAJwApACoALAAtAC4AMAAxADIANAA1ADkAOgA7
AD0APAA9AD4APgBBAEEAQQBCAEAAQABAAEAAQABAAEAAQABBAEAAQAA+ADsAOAA3ADUA
NQAyADAALAAqACcAJQAjACEAHwAdABwAHAAaABgAFgAUABMAEgARABAAEAAQAA8ADgAO
AA0ADQALAAsACwAJAAsADAAMAAwACwALAAsACgAMAAwADAAMAAsACwALAAwACwALAAsA
CwALAAwADAAMAAoACgAKAAoADAAMAAwADAALAAsADAANAAsACwALAAsACwALAAsACwAL
AAsACwAMAAwADQANAA4ADgAOAA4ADgANAA0ADQANAA0ADQANAA0ADQANAA0ADQANAA0A
DQAMAAsACwALAAsACwALAAsACwAMAAwADAALAAsACwALAAsACwALAAsACwALAAsACwAK
AAoACgAKAAoACgAKAAoACgAKAAkACQAJAAkACQAJAAkACQAJAAkACQAJAAkACQAJAAkA
CQAJAAkABwAHAAcABwAJAAkACQAJAAcABwAHAAcABwAHAAcABwAIAAgACAAIAAgACAAI
AAgACAAIAAgACAAHAAcABwAIAAoACwALAAwADgAOAA4ADgAOAA4ADwAPAA8ADwANAA0A
DAAMAAwADAANAA0ADwAPABAAEAAPAA4ADgAPAA4ADgAMAAwADAAMAAwADAAMAAwACgAJ
AAoACQAIAAgABQAEAAQABAAEAAQAAwADAAQABAAEAAQAAgACAAIAAgACAAIAAgACAAIA
AgACAAIAAgACAAIAAgACAAIAAgACAAAAAAAAAAAAAAD/////AQAHAA8AFgAiADAAQABZ
AHMAigCdAK4AvgDJAMcAuACdAHoAUwAqAAQA4//L/7n/sf+y/7j/wP/I/8v/0P/W/9n/
3//m/+n/7P/w//f/+v/8////AAAAAP7/AQABAAEAAQACAAIAAgACAAMAAwADAAMAAwAE
AAUABQAFAAUABQAFAAQABAAFAAUABQAFAAUABQADAAQABAAFAAUABQAFAAUABQAFAAUA
BQAEAAQABAAEAAQABAAEAAUAAwAEAAUABQAHAAgACAAJAAcABwAJAAoACwALAAsADAAN
AA4ADwAQABAAEQASABMAFgAXABkAGgAcAB0AHgAgACEAIgAkACUAJwAoACkAKwAqACsA
LAAsAC0ALQAtAC4ALgAuAC4ALgAsACwALAAsACsAKgAqACgAJwAkACMAIQAfABwAGgAW
ABQAEQAPAA0ACQAHAAUABAACAAAA/v/8//r/+f/4//f/9v/2//b/9f/0//T/8//z//H/
8f/x/+//8f/y//L/8v/y//H/8P/u/+7/7v/u/+7/7//v/+//8P/v/+//7//v/+//8P/w
//D/8P/w//D/8P/y//L/8v/y//H/8f/y//P/8//z//P/8//z//P/8//z//X/9f/1//b/
9P/1//X/9v/0//T/9P/0//P/8//z//P/9f/1//X/9f/z//P/8//z//T/9f/2//b/9//3
//f/9//1//X/9f/1//b/9v/2//X/9//3//f/9//3//f/9//3//f/9//3//b/9v/2//b/
9v/4//j/+P/4//j/9//3//f/+f/5//n/+f/5//n/+f/5//n/+f/5//n/+//7//v/+//5
//n/+f/5//n/+f/5//n/+//7//v/+//9//3//f/9//7//v/+//7//P/8//z//P/8//z/
/P/8/////////wAAAAAEAAQABAAEAAQAAwADAAMAAwAFAAUABAAEAAYABgAHAAcACQAJ
AAoACgAJAAgACAAJAAgACAAGAAYABgAGAAYABgAIAAgABgAFAAYABQAEAAQAAwACAAIA
AgACAAIAAQABAAIAAgACAAIAAgACAAIAAgACAAIAAgACAAQABAAEAAQAAgACAAIAAgAA
AAAAAAAAAAIAAgACAAIAAgD/////AQAHAA8AFgAeACoAOABNAGkAhACZAKwAwADNANMA
zAC3AJgAcQBOACgA///f/8n/u/+2/7z/xP/K/83/0v/W/93/4f/m/+v/8P/2//v//v8C
AAUABgAIAAgACQAJAAkACQAMAAwADAAMAA0ADQANAA0ADQAOAA8ADwAPAA8ADwAPABIA
EgATABMAEQARABEAEQARABIAEgATABMAEwATABMAFQAVABUAFQAYABgAGAAYABgAGAAY
ABkAGQAaABsAGwAbABwAHAAdAB8AHwAhACIAIQAhACEAIgAlACYAJwAoACwALQAuAC8A
MAAxADMANAA2ADcAOAA6AD0APgBAAEEAQwBEAEUARwBIAEkASgBKAEkASQBJAEoASgBK
AEoASgBLAEwATQBOAE0ATABMAEoASQBGAEUAQwBBAD4APAA4ADYAMwAxAC8ALQArACkA
KAAmACQAIgAgAB4AHQAcABsAGgAaABoAGQAaABoAGQAZABcAFwAXABUAFwAYABgAGAAX
ABcAFwAWABYAFgAWABYAFgAXABgAGgAZABkAGQAZABcAGAAYABgAGgAaABoAGgAaABoA
GgAaABsAGwAcAB0AHQAdAB0AHQAfAB8AHwAfAB8AHwAfACAAHwAfAB4AHgAgACAAIAAg
ACAAIQAiACMAIQAhACEAIQAhACEAIQAhACEAIQAhACAAIQAhACEAIQAhACEAIQAhACAA
IAAgAB8AIQAhACEAIQAhACEAIQAhACMAIwAjACIAIgAiACIAIgAiACIAIgAiACQAIwAj
ACMAIwAjACMAIwAhACEAIQAhACMAIwAjACMAIwAjACMAIwAlACUAJQAlACMAIwAjACMA
JQAlACUAJQAjACMAIwAjACQAJAAkACQAJgAmACYAJgAmACYAKAAoACgAKgAqACoAKgAr
ACsAKwArAC0ALQAsACwALAAsAC0ALQAvAC8AMAAwAC8ALgAuAC8AMAAwAC4ALgAuAC4A
LgAuAC4ALgAsACsAKgApACgAKAApACgAKAAoACgAKAAnACcAJgAmACYAJgAmACYAJgAm
ACYAJgAmACYAKAAoACgAKAAoACgAKAAoACgAKAAoACgAKAAoACgAKAAmACUAIwAjACUA
LQA0AD4ASgBaAG0AhwCmAL0A0gDoAPkAAwEEAfUA2ACzAI4AaAA9ABMA9//l/9r/2v/i
/+r/8f/0//j//f8BAAQACwAQABYAGwAgACYAJwAqACwALAAtAC0ALQAtADAAMAAwADAA
MwAzADMAMwAxADIAMwAzADUANQA1ADUANAA0ADUANQA2ADcAOAA5ADcAOAA4ADkAOQA5
ADkAOQA7ADsAOwA7ADoAOgA6ADoAPAA8ADwAPQA/AEAAQQBBAEEAQgBCAEMAQwBDAEUA
RgBFAA==
         </WaveFormData>
      </LeadData>
      <LeadData>
         <LeadByteCountTotal>10000</LeadByteCountTotal>
         <LeadTimeOffset>0</LeadTimeOffset>
         <LeadSampleCountTotal>5000</LeadSampleCountTotal>
         <LeadAmplitudeUnitsPerBit>4.88</LeadAmplitudeUnitsPerBit>
         <LeadAmplitudeUnits>��V</LeadAmplitudeUnits>
         <LeadHighLimit>2147483647</LeadHighLimit>
         <LeadLowLimit>268435456</LeadLowLimit>
         <LeadID>V6</LeadID>
         <LeadOffsetFirstSample>0</LeadOffsetFirstSample>
         <FirstSampleBaseline>0</FirstSampleBaseline>
         <LeadSampleSize>2</LeadSampleSize>
         <LeadOff>FALSE</LeadOff>
         <BaselineSway>FALSE</BaselineSway>
         <ExcessiveACNoise>FALSE</ExcessiveACNoise>
         <MuscleNoise>FALSE</MuscleNoise>
         <LeadDataCRC32>3519063566</LeadDataCRC32>
         <WaveFormData>
9v/2//b/9v/0//T/9P/0//b/9v/2//b/9v/2//b/9v/2//b/9v/2//T/9P/0//T/9P/0
//T/9P/y//L/8v/y//L/8v/y//L/9P/0//T/9P/0//T/9P/0//T/9P/0//T/8v/y//L/
8v/y//L/8v/y//L/8v/y//L/8v/y//L/8v/y//L/8v/y//L/8v/y//L/8v/y//L/8v/y
//L/8v/y//L/8v/y//L/8v/y//L/8v/y//L/8v/y//T/9P/0//T/9v/2//b/9v/2//f/
9//3//j/+P/3//b/9v/2//b/+P/5//n/+v/6//j/9v/2//b/9v/4//j/9v/4//j/+P/4
//j/9v/2//X/9P/z//P/8v/x//D/7//v/+//7//v/+//7//v/+//7//x//H/8f/x/+//
7//v/+//7//v/+//7//v/+//7//v//L/8v/x//H/7//v/+//7//x/+//7v/t/+3/8v/4
//3/BAAOABoAKwBBAFYAZwB4AIgAkwCaAJYAigB2AF4AQwAjAAIA5//V/8f/wP/E/8v/
zv/P/9H/1P/W/9r/3f/g/+H/5//q/+//8//0//X/9//3//X/9f/2//f/9f/2//b/9v/2
//b/9v/3//n/+f/5//r/+v/6//v/+//7//v//P/8//z//P/9//3//f/9//3//f//////
AAABAAEAAQABAAEAAgACAAIAAgADAAMAAwAEAAQABAAEAAQABAAFAAUABgAIAAgACAAK
AAoACwAMAA0AEAARABEAEgATABQAFQAWABkAGgAbAB0AHAAdAB4AHwAeAB8AIAAhACMA
JAAlACYAKgAqACsALAAsAC0ALQAtADAAMAAwADAALgAuAC4ALgAsACwAKwAqACsAKgAn
ACYAJgAlACMAIQAcABoAGAAXABMAEQAPAA4ADAAKAAoACQAKAAgABwAGAAUABQAEAAQA
BQAFAAQABAACAAIAAgACAAAA//////////////7//v8BAAEAAQAAAAAAAAAAAAAAAAAA
AAAAAAAAAAAAAAAAAAIAAgACAAIAAQAAAP///v/+//7//v/+/wAAAAAAAAEAAwADAAQA
BAACAAIAAgACAAIAAgACAAIAAgACAAIAAgACAAIAAgACAAQABAAEAAQAAgACAAIAAgAC
AAIAAgACAAIAAgACAAIAAgACAAIAAgABAAEAAQABAAEAAQABAAAA/v/+//7//v8AAAAA
AAAAAAAA////////////////////////////////////////////////////////////
/////////////f/9//3//f////7//v/+//7//v/+//7/AAAAAAAAAAD/////////////
//////////////////8BAAEAAQABAAAAAAAAAAIAAgACAAIABQAFAAUABgAGAAUABAAE
AAQABAAGAAcABQAGAAYABgAEAAQABAAEAAgACAAGAAYABgAGAAYABgAEAAQAAwACAP//
///+//3//P/7//v/+//7//v/+//7//v/+//7//v/+//7//v/+//7//v/+//7//v/+//7
//v/+//7//v//P/6//n/+f/5//v/+//7//v/+f/4//f/9//6/wAABQAMABYAIgAzAEcA
XABvAIAAkgCfAKoAqACcAIYAbABPAC8ADgDz/9//z//K/8z/0//Y/9n/2f/a/9z/3v/j
/+j/6//t//L/9f/5//r/+//7//v/+//7//z//f/9//7//v/+//7//v/+/////f/9//3/
/v/+//7///////////8AAAAA/v/+//////8AAAEAAgADAAMAAwAEAAUABQAFAAUABQAE
AAQABAAEAAUABQAFAAYABgAGAAYABgAGAAcABwAIAAoACgAKAAwADAANAA4ADwAOAA8A
DwAQABMAFAAVABYAFwAYABkAGwAcAB0AHgAfACAAIQAiACMAJQAmACcAKAAoACgAKQAq
ACwALQAtAC0ALgAuAC4ALgAuAC4ALgAuACwALAArACoAKQAoACUAJAAiACEAHwAdABoA
GAAWABUAEQAPAA0ADAAMAAoACgAJAAgABgAFAAQAAwADAAIAAgABAAEAAAAAAAAAAAAA
AAAAAAD//////////////v/+//3//f/9//z//v/+//7//v/+//7//v/+//7//v/+//7/
/v/+//7//v/+//7//v/+//7//v/+//7//v/+//7////9//3//v/+//7//v/+//7//v/+
//7//v/+//7//v/+//7//v/+//7//v/+//7//v/+//7//v/+//7//v/+//7//v/+//7/
/v/8//z//P/8//3//f/9//3//f/9//3//P/6//r/+v/6//r/+v/6//r/+v/5//n/+f/5
//n/+f/5//n/+f/5//n/+f/5//n/+f/5//n/+f/5//f/9//3//f/9//3//f/9//3//f/
9//3//n/+P/4//j/+v/6//r/+v/4//j/+P/4//n/+f/5//n/+f/5//n/+f/5//n/+f/5
//n/+f/5//n/+P/4//n/+f/5//r/+//7//3//v/8//z//P/8/////////wAA/v/9//z/
/P/8//z//v//////AAAAAAAA/v/+//7//v8AAAAA/v/+//7//v/+//7//P/8//v/+v/5
//n/+P/3//b/9f/1//X/9f/1//X/9f/1//X/9f/1//X/9f/1//X/9f/1//X/9f/1//X/
9f/1//X/9f/1//b/9v/1//X/9f/1//X/9f/1//X/9P/z//P/+P/+/wUADAAUACIAMwBJ
AFwAawB6AIwAlwCcAJYAhgBuAFQANQAVAPj/4//R/8f/xv/I/8//1P/V/9f/2v/c/+D/
4//m/+f/6//u//H/9f/2//f/9//3//f/9//4//n/9//4//j/+P/4//j/+P/5//n/+f/5
//r/+v/6//v/+//7//v//P/8//z//P/9//3//f/9//3//f//////AAABAP//////////
AAAAAAAAAAABAAEAAQACAAIAAgACAAIABAAFAAUABgAGAAYABgAIAAYABwAIAAkACgAL
AAsADAANAA4ADwAQABEAEgATABUAFgAXABgAGQAcAB0AHgAfACEAIgAjACQAJAAkACUA
JgAmACcAJwAnACgAKAAoACgAKAAoACgAKAAoACgAJwAmACUAJAAhACAAHgAdABsAGQAW
ABQAEgARAA8ADQALAAoACAAGAAYABQAEAAIAAQAAAAEAAQAAAAAA//////7//v/8//z/
/P/8//z/+//7//v/+//7//r/+v/7//v/+//6//r/+v/6//r/+v/6//r/+v/6//r/+v/6
//r/+v/6//r/+P/4//j/+P/6//r/+v/6//r/+v/6//v/+//7//z//P/6//r/+v/6//z/
/P/8//z//P/8//z//P/6//r/+v/6//r/+v/6//r/+v/6//r/+v/8//z//P/8//r/+v/6
//r/+v/6//r/+v/7//v/+//7//n/+f/5//j/+P/4//j/+P/4//j/+P/4//j/9//3//f/
9//3//f/9//3//f/9//3//X/9f/1//X/9//3//f/9//1//X/9f/1//X/9f/1//X/9f/1
//X/9f/3//b/9v/2//T/9P/0//T/9P/0//T/9P/1//X/9f/1//X/9f/1//X/9f/1//X/
9f/z//P/8//z//T/9P/1//X/9//4//n/+P/4//j/+P/4//f/9//3//j/+P/3//b/9v/4
//j/+v/7//3//v/+//7/+//6//n/+P/6//r/+P/4//r/+v/6//r/+P/4//f/9v/1//X/
9P/z//D/7//v/+//7//v/+//7//v/+//7//v/+//7//v/+//7//v/+//7//t/+3/7f/t
/+3/7f/t/+7/7v/t/+3/7f/t/+3/7f/t/+v/6v/p/+n/7P/y//n//v8GABAAHwA1AEoA
WQBoAHgAhwCSAJQAiAB2AFwAQQAjAAIA5f/P/8H/uv+8/8H/yP/J/8v/zv/Q/9L/1//a
/93/3//k/+f/6f/q/+v/6//t/+//7//w//H/7//w//D/8P/w//D/8P/x//H/8f/x//L/
8f/w//D/7//v/+//8P/w//H/8v/0//X/9f/1//X/9f/z//P/9P/1//f/9//3//f/+P/4
//j/+P/5//n/+f/6//j/+P/4//j/+v/7//v//P/8//z//P/+/wAAAQACAAMABAAFAAUA
BgAFAAYABwAIAAsADAANAA8ADgAPABAAEQASABMAFAAVABkAGgAbABwAHgAeAB8AIAAg
ACEAIQAhACIAIgAiACIAIgAiACIAIgAiACIAIQAgACEAIAAdABwAGAAXABUAEwASABAA
DgANAAsACQAHAAYAAgAAAAAA//8AAP7//f/8//n/+f/4//j/9f/1//T/9P/2//b/9v/2
//b/9f/1//X/9f/1//T/9P/3//f/9//2//T/9P/0//T/9P/0//T/9P/2//b/9v/2//b/
9v/2//b/9P/0//T/9P/0//T/9P/0//b/9v/2//f/9//3//j/+P/4//j/+P/4//b/9v/2
//b/+P/4//j/+P/4//j/+P/4//j/+P/4//j/+P/4//j/+P/2//b/9v/2//b/9v/2//b/
9//4//n/+v/3//f/9//3//X/9f/1//T/9v/2//b/9v/2//b/9v/2//b/9f/1//X/9//3
//f/9//1//X/9f/1//X/9f/1//X/9f/1//X/9f/1//X/9f/1//f/9//3//f/9//3//f/
9//1//T/9P/0//L/8v/y//L/9P/0//T/9P/3//f/9//3//X/9f/1//X/9f/1//X/9f/3
//f/9//3//r//P/6//r/+v/6//3//f/9//7//P/7//r/+v/4//j/+v/7//v//P/8//z/
/P/8//z//P/+//7//P/8//7//v/+//7/+v/6//n/+P/5//n/+P/3//b/9f/1//X/8//z
//P/8//z//P/8//z//P/8//z//P/8//z//P/8//z//P/8//z//P/8//z//T/9P/z//P/
8//x//H/8f/x//H/8P/t/+3/8P/2//v/AgAMABYAJwA7AFAAYwB0AIYAmQCkAKYAnACK
AHAAVQA1ABQA9f/f/83/wv/C/8f/zP/P/8//0P/U/9b/2f/g/+P/5f/q/+3/7//y//P/
8//z//P/8//0//X/9f/2//b/9v/2//b/9v/3//f/9//3//j/+v/6//v/+//7//v//P/8
//v/+v/6//n/+//7//v/+//7//v//P/9//3//f/9//3//P/8//z//P////////8AAAAA
AAAAAAAAAgADAAMABAAEAAQABAAGAAQABQAGAAcACgALAAsADAANAA4ADwAQABEAEgAT
ABUAGAAZABoAGwAaABsAHAAdACEAIgAjACQAJAAkACUAJgAmACcAJwAnACgAKAAoACgA
KAAoACgAKAAoACgAJwAmACUAJAAhACAAHgAdABsAGQAUABIAEAAPAA0ACwAJAAgABgAE
AAQAAwACAAAA///+//3//f/8//z/+//7//r/+v/4//j/+P/4//j/9//3//f/+f/5//j/
+P/3//f/9//2//b/9v/2//b/9v/2//b/9v/2//b/9v/2//b/9v/2//b/9v/2//b/9v/2
//b/9v/2//b/9v/2//f/9//3//j/+P/4//j/+P/4//b/9v/2//b/+P/4//j/+P/2//b/
9v/2//j/+P/4//j/+P/4//j/+P/4//j/+P/4//j/+P/4//j/9v/2//b/9v/1//X/9f/1
//X/9f/1//T/9P/0//T/9P/y//L/8v/y//T/8//z//P/8//z//P/8//z//P/8//z//H/
8f/x//H/8//z//P/8//x//H/8f/x//H/8f/x//H/8f/x//H/8f/x//D/8P/w//L/8v/y
//L/8P/w//D/8P/x//H/8f/x//H/8f/x//H/8f/x//H/8f/x//H/8f/x//L/8v/z//P/
8//0//X/9f/2//b/9v/2//b/+f/5//n/+v/4//f/9v/2//b/9v/4//n/+f/6//r/+v/4
//j/+P/4//r/+v/4//j/+P/4//j/+P/4//j/9//2//X/9f/0//P/8v/x//H/8f/x//H/
8f/x//H/8f/x//H/7//v/+//7//x//H/8f/x/+//7//v/+//7//v/+//8P/y//H/8f/x
//H/8f/x//H/7//u/+3/7//0//r///8GAA4AGgArAEEAVABjAHQAhgCTAJoAmACIAHAA
VAA1ABcA+P/f/83/wf++/8D/x//O/8//z//S/9b/2v/d/97/4//l/+j/7f/v//D/8f/x
//H/8f/x//L/8//z//T/9P/0//L/8v/y//P/8//z//P/9P/0//T/9f/1//X/9f/2//b/
+P/4//n/+f/5//n/+f/5//n/+f/6//v/+f/5//n/+f/6//r/+v/6//v/+//7//z//v/+
//7//v8AAAEAAQACAAAAAAAAAAIAAgADAAQABQAGAAcABwAIAAkACgALAAwADQAOAA8A
EQASABMAFAAVABgAGQAaABsAHQAeAB8AIAAgACAAIQAiACIAIwAjACMAJAAkACQAJAAm
ACYAJgAmACQAJAAjACIAIwAiAB8AHgAcABsAGQAXABQAEgAQAA8ACwAJAAcABgAGAAQA
BAADAAIAAAD///7//f/9//z//P/7//v/+v/6//r/+v/6//r/+v/5//n/+f/5//n/+P/4
//n/+f/5//j/+P/4//j/+P/4//j/+P/4//j/+P/4//j/9v/2//b/9v/2//b/9v/2//j/
+P/4//j/+P/4//j/+f/5//n/+v/6//r/+v/6//r/+v/6//r/+v/6//r/+v/6//r/+v/6
//r//P/8//z//P/6//r/+v/6//z//P/8//z/+v/6//r/+v/6//r/+v/6//n/+f/5//n/
+f/5//n/+P/6//r/+v/6//j/+P/4//j/+v/5//n/+f/5//n/+f/5//n/+f/5//n/+f/5
//n/+f/3//f/9//3//f/9//3//f/9//3//f/9//3//f/9//3//f/9v/2//b/9v/2//b/
9v/4//j/+P/4//f/9//3//f/9//3//f/9//3//f/9//3//f/9//3//f/+P/4//n/+f/5
//r/+//7//r//P/8//z//P/9//3//f/+//7//f/8//z//P/8//7//////wAAAAAAAP7/
/v/+//7//v/+//z//P/8//z//P/8//z//P/7//r/9//3//b/9f/0//P/8//z//P/8//z
//P/8//z//P/8//1//X/9f/1//X/9f/1//X/8//z//P/8//z//P/8//0//T/8//z//P/
8f/x//H/8f/z//L/8f/x//T/+v///wYAEAAcAC0AQQBSAGEAcgCCAI8AmACUAIQAbgBS
ADUAFQD4/+P/0f/F/8D/xP/J/87/zf/P/9L/1v/a/9//4v/j/+f/6v/t/+//8P/x//P/
8//z//P/9P/1//P/9P/0//T/9P/0//T/9f/1//X/9f/2//j/+P/5//n/9//3//j/+P/4
//j/+f/5//n/+f/5//n/9//3//j/+f/5//n/+f/5//z//P/8//z/+//7//v//P/+//7/
/v/+//7//////wAAAAAAAAAAAgACAAMABAAFAAQABQAFAAYACQAKAAsADAALAAwADQAP
ABAAEQASABMAFgAXABgAGQAZABoAGwAcAB4AHgAfACAAIAAhACEAIQAiACIAIgAiACIA
IgAiACIAIAAgAB8AHgAdABwAGQAYABYAFQATABEAEAAOAAwACwAJAAcABQAEAAAA/v/+
//3//v/8//v/+v/3//f/9v/2//X/9f/0//T/9P/0//T/9P/0//P/8//z//P/8//y//L/
8f/x//H/8P/y//L/8v/y//L/8v/y//L/8v/y//L/8v/0//T/9P/0//T/9P/0//T/8//y
//H/8P/w//D/8P/x//H/8f/y//L/9P/0//T/9P/0//T/9P/0//T/9P/0//T/9P/0//T/
9P/0//T/9P/0//T/9P/0//T/8v/y//L/8v/0//T/9P/0//b/9v/2//b/8//z//P/8//z
//P/8//y//D/8P/w//D/8P/w//D/8P/y//H/8f/x//H/8f/x//H/7//v/+//7//x//H/
8f/x//P/8//z//P/8//z//P/8//x//H/8f/x//P/8//z//P/8//y//L/8v/w//D/8P/w
//D/8P/w//D/8f/x//H/8f/x//H/8f/x//P/8//z//P/8f/x//H/8f/0//T/9f/1//X/
9v/2//b/9v/2//f/9//3//j/+P/3//b/9v/4//j/+v/7//v//P/8//z//P/8//z//P/8
//z/+v/6//r/+v/6//r/+v/6//n/+P/1//X/9P/z//L/8f/x//H/8//z//P/8//x//H/
8f/x//H/8f/x//H/7//v/+//7//w//H/8v/z//P/8//z//T/9P/z//P/8//x//H/8f/x
/+//7v/v//H/+P/8/wMACgAUACAANQBLAFwAbQCAAI4AmwCeAJYAhgBuAFQANwAVAPb/
4f/R/8P/wv/I/8//0P/P/9H/1P/W/9r/3f/i/+X/6f/u//H/8//0//P/9f/1//X/9f/2
//f/9//4//j/+P/6//r/+v/7//r/+f/4//j/+v/6//v/+//9//3//v/+//z//P/9//3/
///////////9//3//v//////////////AAAAAAAAAAABAAEAAQACAAMABAAFAAYABwAH
AAYABgAGAAYABgAIAAkACwANAA8ADgAPAA8AEAARABIAEwAUABUAFgAXABkAGgAbABwA
HQAeAB8AIAAhACEAIgAjACQAJwAoACoALAAqACsAKwArACwALAAsACwALgAuAC4ALgAw
ADAALwAuACwAKgAmACQAIAAfAB0AGwAYABYAFAATABMAEQAPAA4ACgAIAAgABwAIAAYA
BQAEAAMAAwACAAIAAQABAAAAAAAAAAAAAAAAAAAA//////////////7//v/9//3//f/8
//z//P/8//z//v/+//7//v/+//7//v/+//7//v/+//7//v/+//7//v/+//7//v/+//7/
/v/+/////////wAAAAAAAAAAAAAAAAAAAAAAAAAAAgACAAIAAgAAAAAAAAAAAAAAAAAA
AAAAAAAAAAAAAAAAAAAAAAAAAP7//v/+//7//v/+//7//v////////////////////7/
AAAAAAAAAAAAAAAAAAAAAP7//f/9//3//f/9//3//f/9//3//f/9//3//f/9//3//f/9
//3//f/9//3//f/9//3//f/9//3////////////9//z//P/8//z//P/8//z//P/8//z/
/P/7//v/+//7//3//f/9//3//f/9//3//f///////////wIAAgACAAIAAgACAAMAAwAD
AAQABAADAAIAAgACAAIABAAFAAUABgAGAAYABAAEAAQABAAGAAYABAAEAAQABAAEAAQA
AgACAAEAAAD//////v/9//z/+//7//v/+//7//v/+//7//v/+//7//v/+//7//v/+//7
//v/+//7//v/+//7//v/+//7//z//P/7//v/+//5//n/+f/5//n/+P/1//f//P8CAAcA
DgAWACQANQBJAF4AbwCCAJIAnwCqAKgAmgCEAGwATwAtAAoA8f/d/83/xv/K/9H/1v/X
/9f/2P/c/97/4//m/+n/7f/y//X/9//4//v/+//5//n/+f/6//v//f/+//7//v/8//z/
/P/9//3//f/9//7//v/+////////////AAAAAAAAAAABAAEAAQABAAEAAQABAAEAAgAD
AAMAAwADAAMABAAEAAQABAAFAAUABQAGAAYABgAGAAYACAAJAAkACgAKAAoACgAMAAoA
CwAMAA0ADgAPAA8AEAATABQAFQAWABcAGAAZABsAHAAdAB4AHwAgACEAIgAjACUAJgAn
ACgAKgAqACsALAAsAC0ALQAtAC4ALgAuAC4ALgAuAC4ALgAuAC4ALQAsACsAKgAnACYA
JAAjACEAHwAcABoAGAAXABUAEwARABAADgAMAAwACwAKAAgABwAGAAcABwAGAAYABQAF
AAQABAACAAIAAgACAAQAAwADAAMAAwADAAIAAgADAAMAAwACAAIAAgACAAIAAgACAAIA
AgACAAIAAgACAAIAAgACAAIAAgACAAIAAgACAAIAAgACAAIAAgACAAMAAwADAAQABAAC
AAIAAgACAAQABAAEAAQABAAEAAQABAACAAIAAgACAAQABAAEAAQABAAEAAQABAACAAIA
AgACAAIAAgACAAIAAgACAAIAAgADAAMAAwADAAEAAQABAAAAAgACAAIAAgAAAAAAAAAA
AAIAAQABAAEAAQABAAEAAQABAAEAAQABAAEAAQABAAEAAQABAAEAAQABAAEAAQABAAEA
AQABAAEA//////////8BAAAAAAAAAAAAAAAAAAAAAAAAAAAAAAABAAEAAQABAP//////
////AQABAAEAAQABAAEAAQABAAIAAgADAAMABQAGAAYABgAGAAYABwAHAAcACAAIAAcA
BgAGAAYABgAIAAkACQAKAAoACgAIAAgACAAIAAoACgAIAAgACAAIAAgACAAGAAYABQAE
AAMAAwACAAEAAAD/////////////////////////////////////////////////////
////////////////AAAAAP/////////////////////+//3///8EAAoAEQAWACAALgA/
AFUAaAB3AIgAlgChAKYAoACOAHQAWgA7ABsAAADr/9v/0f/Q/9L/2f/e/+H/4f/k/+j/
6v/v//L/8f/1//r//f///wAA//8BAAEAAQABAAIAAwABAAIAAgACAAQABAAEAAUABQAF
AAUABgAGAAYABwAHAAUABQAGAAYABgAGAAcABwAHAAcABwAHAAkACQAKAAsACQAJAAkA
CQAKAAoACgAKAAsACwALAAwADAAMAAwADAAOAA8ADwAQABAAEAAQABIAEgATABQAFQAW
ABcAFwAYABkAGgAbABwAHQAeAB8AIQAiACMAJAAlACgAKQAqACsALQAuAC8AMAAwADAA
MQAyADIAMwAzADMAMgAyADIAMgA0ADQANAA0ADIAMgAxADAALwAuACsAKgAqACkAJwAl
ACIAIAAeAB0AGwAZABcAFgAUABIAEgARABAADgANAAwADQANAAwADAALAAsACgAKAAgA
CAAIAAgACAAHAAcABwAHAAcABgAGAAcABwAHAAYABgAGAAYABgAGAAYABgAGAAYABgAG
AAYABgAGAAYABgAIAAgACAAIAAYABgAGAAYACAAIAAgACQAJAAkACgAKAAgACAAIAAgA
CgAKAAoACgAIAAgACAAIAAgACAAIAAgABgAGAAYABgAGAAYABgAGAAgACAAIAAgACAAI
AAgACAAGAAYABgAGAAUABQAFAAUABwAHAAcABgAGAAYABgAGAAQABAAEAAQABAADAAMA
AwAFAAUABQAFAAUABQAFAAUABQAFAAUABQAFAAUABQAFAAUABQAFAAUABQAFAAUABQAD
AAMAAwADAAMAAgACAAIABAAEAAQABAAEAAQABAAEAAUABQAFAAUAAwADAAMAAwADAAMA
AwADAAUABQAFAAUACAAIAAgACAAIAAgABwAHAAcACAAIAAcABgAGAAgACAAKAAsACwAM
AAwADAAMAAwADAAMAA0ADAAJAAgACAAIAAgACAAIAAgABwAGAAMAAwACAAEAAgABAAEA
AQD//////////wEAAQABAAEA/////////////////////wEAAQABAAEA////////AAD+
//3//f/9/////////////f/6//n/+/8AAAgADQAQABgAJAA1AEkAXgBvAIAAkgChAKoA
qgCcAIYAagBRADMAEgD3/+P/1f/O/9L/1//a/9v/3f/e/+L/5v/r/+7/8f/z//b/+f/7
//7///8BAAEA/////wAAAQABAAIAAgACAAQABAAEAAUAAwADAAMABAAEAAQABQAFAAcA
BwAIAAgABgAGAAcABwAHAAcABwAHAAcABwAIAAkACwALAAsACwAOAA4ADgAOAA0ADQAN
AA4AEAAQABAAEAAQABEAEQASABQAFAAUABYAFAAVABYAFwAYABkAGQAaAB0AHgAfACAA
HwAgACEAIwAmACcAKAApACwALQAuAC8ALwAwADEAMgA0ADQANQA2ADYANwA3ADcAOAA4
ADgAOAA5ADoAOwA8ADwAPAA7ADoANwA2ADMAMgAwAC8ALQArACoAKAAmACUAIwAhAB8A
HgAcABoAGgAZABcAFAASABAAEQARABAAEAARABEAEAAQAA4ADgAOAA4AEAAPAA8ADwAN
AA0ADAAMAA0ADQANAAwADgAOAA4ADgAOAA4ADgAOAA4ADgAOAA4ADgAOAA4ADgAMAAwA
DAAMAA4ADgAOAA4AEAAQABAAEQARABEAEgASABAAEAAQABAAEAAQABAAEAAQABAAEAAQ
ABIAEgASABIAEgASABIAEgAUABQAFAAUABIAEgASABIAEgASABIAEgASABIAEgASABEA
EQARABEAEQARABEAEAAQABAAEAAQABIAEgASABIAEgARABEAEQARABEAEQARABMAEwAT
ABMAEQARABEAEQARABEAEQARABEAEQARABEAEwATABMAEwATABMAEwATABEAEAAQABAA
EgASABIAEgAQABAAEAAQABEAEQARABEAEwATABMAEwAVABUAFQAVABYAFgAWABYAFgAX
ABcAFwAYABoAGQAYABgAGAAYABoAGwAbABwAHAAcABwAHAAcABwAHgAeABwAHAAcABwA
HAAcABoAGgAZABgAFwAXABYAFQAWABUAFQAVABMAEwATABMAEwATABMAEwAVABUAFQAV
ABMAEwATABMAFQAVABUAFQAVABUAFQAWABYAFQAVABUAEwATABMAEwATABIADwAPABIA
GAAdACQALgA4AEcAWwBwAIMAlACmALcAxADIAMIAsACYAH8AYQA+AB0ABQDz/+j/5v/r
//D/9f/1//b/+P/6//3/AgAHAAkADAARABMAFgAXABkAGQAZABkAGgAbABsAHAAcABwA
HAAcABwAHQAdAB0AHQAeAB4AHgAfAB8AHwAfACAAIAAhACIAJAAlACMAIwAjACMAIwAj
ACQAJQAlACUAJQAlACYAJgAmACYAJwAnACcAKAAqACoAKgAqACoAKwArACwALgAuAC4A
MAAwAA==
         </WaveFormData>
      </LeadData>
   </Waveform>
</RestingECG>
