# Supplementary material for: Detection of Left Atrial Enlargement Using a Convolutional Neural Network-Enabled Electrocardiogram
Source: Front Cardiovasc Med. 2020 Dec 17;7:609976. doi: 10.3389/fcvm.2020.609976 (PMC7773668; doi:10.3389/fcvm.2020.609976)
Supplement: Supplementary file 4 [file Data_Sheet_4.ZIP › normal3/1802032028_1427_0000000R.XML]

<?xml version="1.0" encoding="Windows-1252"?>
<!DOCTYPE RestingECG SYSTEM "restecg.dtd">
<RestingECG>
   <PatientDemographics>
      <PatientID>1802032028</PatientID>
      <PatientAge>66</PatientAge>
      <AgeUnits>Years</AgeUnits>
      <Gender>Male</Gender>
      <PatientLastName>liangbohong</PatientLastName>
   </PatientDemographics>
   <TestDemographics>
      <DataType>Resting</DataType>
      <Site>1</Site>
      <AcquisitionDevice>MAC55</AcquisitionDevice>
      <Status>Unconfirmed</Status>
      <Priority>Normal</Priority>
      <AcquisitionTime>08:45:32</AcquisitionTime>
      <AcquisitionDate>08-10-2016</AcquisitionDate>
      <CartNumber>1</CartNumber>
      <AcquisitionSoftwareVersion>009C</AcquisitionSoftwareVersion>
      <XMLSourceVersion>MAC5000 v1.0</XMLSourceVersion>
   </TestDemographics>
   <RestingECGMeasurements>
      <VentricularRate>60</VentricularRate>
      <AtrialRate>60</AtrialRate>
      <PRInterval>142</PRInterval>
      <QRSDuration>80</QRSDuration>
      <QTInterval>406</QTInterval>
      <QTCorrected>406</QTCorrected>
      <PAxis>55</PAxis>
      <RAxis>74</RAxis>
      <TAxis>72</TAxis>
      <QRSCount>10</QRSCount>
      <QOnset>213</QOnset>
      <QOffset>253</QOffset>
      <POnset>142</POnset>
      <POffset>189</POffset>
      <TOffset>416</TOffset>
      <ECGSampleBase>500</ECGSampleBase>
      <ECGSampleExponent>0</ECGSampleExponent>
   </RestingECGMeasurements>
   <Diagnosis>
      <Modality>Resting</Modality>
         <StatementCount>2</StatementCount>
         <LabelText>12SL ��ϳ���</LabelText>
      <DiagnosisStatement>
         <StmtFlag>ENDSLINE</StmtFlag>
         <StmtText>�������</StmtText>
      </DiagnosisStatement>
      <DiagnosisStatement>
         <StmtFlag>ENDSLINE</StmtFlag>
         <StmtText>���� ECG</StmtText>
      </DiagnosisStatement>
   </Diagnosis>
   <Waveform>
      <WaveformType>Rhythm</WaveformType>
      <WaveformStartTime>0</WaveformStartTime>
      <NumberofLeads>8</NumberofLeads>
      <SampleType>CONTINUOUS_SAMPLES</SampleType>
      <SampleBase>500</SampleBase>
      <SampleExponent>0</SampleExponent>
      <HighPassFilter>16</HighPassFilter>
      <LowPassFilter>150</LowPassFilter>
      <ACFilter>NONE</ACFilter>
      <LeadData>
         <LeadByteCountTotal>10000</LeadByteCountTotal>
         <LeadTimeOffset>0</LeadTimeOffset>
         <LeadSampleCountTotal>5000</LeadSampleCountTotal>
         <LeadAmplitudeUnitsPerBit>4.88</LeadAmplitudeUnitsPerBit>
         <LeadAmplitudeUnits>��V</LeadAmplitudeUnits>
         <LeadHighLimit>2147483647</LeadHighLimit>
         <LeadLowLimit>268435456</LeadLowLimit>
         <LeadID>I</LeadID>
         <LeadOffsetFirstSample>0</LeadOffsetFirstSample>
         <FirstSampleBaseline>0</FirstSampleBaseline>
         <LeadSampleSize>2</LeadSampleSize>
         <LeadOff>FALSE</LeadOff>
         <BaselineSway>FALSE</BaselineSway>
         <ExcessiveACNoise>FALSE</ExcessiveACNoise>
         <MuscleNoise>FALSE</MuscleNoise>
         <LeadDataCRC32>1642987420</LeadDataCRC32>
         <WaveFormData>
+P/4//j/+P/3//b/9f/0//b/+P/6//z/+f/4//f/9v/4//j/+P/4//j/+P/4//j/9v/2
//b/9v/5//r/+//8//n/+P/3//b/9v/2//b/9v/4//j/+P/4//j/+P/4//j/+v/6//r/
+v/6//r/+v/6//n/+P/3//b/+P/4//j/+P/6//r/+v/6//z//P/8//z//P/8//z//P/4
//b/9P/y//P/9P/1//b/9//4//n/+v/6//r/+v/6//f/9v/1//T/9v/2//b/9v/4//j/
+P/4//r//P/+/wAA///+//3//P/5//b/8//w//H/8v/z//T/9v/2//b/9v/5//r/+//8
//r/+v/6//r/+v/6//r/+v/4//j/+P/4//n/+v/7//z/+v/6//r/+v/5//j/9//2//f/
+P/5//r/+f/4//f/9v/0//T/9P/0//b/+P/6//z//P/8//j/+P///wMAAgABAAEAAgAA
AP7//v/+//z//P/+//7//v/9//3/+//7//3//f/9//z//P/+//7//v/+/wIAAgAAAP3/
+v/6//n/+f/7//b/9P/0//n/9//3//j/9v/2//f/9//2//b/+f/5//j/+P/4//f/8//z
//X/9f/0//P/8v/y//P/9v/1//b/+v/4//T/7//w//T/9P/w//f//v///wIACwAYACMA
LQA1ADUAMwApABkADQADAO//4//l/+j/5v/p//D/9v/3//X/9f/5//v/9f/y//L/+P/8
//r/+v/5//j/9//2//f/+P/5//r//f/8//v//P/6//n/+f/4//j/+f/7//z//v8AAP7/
/f/6//r/+v/6//r/+v/6//n/+v/6//r/+v/8//7//v/9//3//f/9//z//P/9////AQD/
/////P/7//n//P/8//v/+//8//v//v8BAAEAAQADAAIAAgACAAIAAgABAP///v8BAAIA
AgACAAUABAAFAAkACAAEAAMAAgAEAAYACAAIAAsACwAMAAwADgAMAAoACgANABAAEQAS
ABEADwANAAwADwAQABIAFAAUABQAFAAWABUAEwASABEAFgAXABcAGAAUABAADgAMAA0A
CwAKAAoADAAKAAYABgAGAAUABAAEAAIAAAD8//v//P/9//3//P/9/wAA///9//3//f/9
//z//P/8//v/+////wIA//////v/+f/2//P/9P/2//r//P/7//r/+f/3//r//P/9//7/
+v/5//j/9//5//j/+P/6//3//f/9//z/+f/8//7//v/9//z/+v/5//r/+v/7//v/+f/5
//n/+v/8//z/+//7//v/+v/6//r/+v/9///////+//3//P/5//r/+f/8/////f/8//v/
+v/5//n/+v/6//b/9v/3//n/+v/6//n/+f/3//j/+f/5//r//P/9//3//////////P/9
//3//P/7//v/+//6//r//f/9//v//f/9//3/+//9//r/+P/3//b/9v/3//n/+v/8//z/
+//7//7//v/+//z/+//7//r/+//9////AQADAAEA/v/6//j//P/8//z//f/9//r/+v/6
//z//f/9//3//v/+//3//f/7//v/+//8///////9//3//v/+//3//f/9//3//v/+//7/
/v/+//7//f/9//7//v/+//7//v/+//7////+//3/+//8//7//v/+//7//v8AAAAAAAAA
AP///v/9//z//v/+//7//v///wAAAQACAAAA/v/8//r//P/8//z//P///wAAAQD+//7/
AgAFAAMAAQADAAYABgAEAAQABAACAAAAAgACAAIAAwADAAEAAQABAAMAAwACAAQABAAE
AAQABgAIAAgABgACAAAA///9////AwAAAAAA//8BAP7//f/9//z/+//7//3/+v/6//3/
///+//7//v/7//n/+f/7//n/+f/5//n//P/8//7//P8AAAIAAAAAAP///P/4//b/9v/7
/wIACQAQABcAHgArADcAPQA9ADkAJwALAP///f/v/+n/8//0//D/8//4//z////7//P/
8f/1//n/+v8AAAYABgACAAIA///+//3//P/9//7///8AAAQAAgAAAAAAAQABAAIAAgD/
////AAAAAAEABAADAAMAAQACAAMABAACAAIAAgABAP7//v/+//7//f/+//3/+////wEA
AwAEAAQABQAHAAkACQAJAAYABQAEAAYABQADAAQABAACAAQAAgABAAAAAQAEAAQABAAE
AAgACQAJAAoACgAKAAkACAAKAAgACAALAA4ADAANAA4ACwAMAA0ADAAPAA8AEAAQABUA
FAATABQAEwAUABMAEgAVABUAFQAWABgAGAAZABoAGAAYABgAGgAcABsAGwAbABsAGwAa
ABoAFwAUABMAEgATABEAEAAQABQAFAASABQAEQANAAkABgAHAAYAAwADAAQABQAFAAQA
BQAIAAcABQADAAMAAwACAAQABAADAAMABgAKAAgACQAIAAcABQADAAIAAgAEAAQABQAG
AAcABwAEAAIA///8//7///8AAAEAAQAAAAAAAgAFAAUABQAEAAAAAgADAAIAAwAEAAQA
BQADAAIAAgABAAEAAQABAAIABAAEAAMAAwACAAIAAwAEAAYACQALAAsACwALAAsACQAC
AP3//P/7////AgAFAAgABgAFAAUABAADAAQABgAJAAcABAAAAP3//v8AAAIAAwAFAAYA
BgAFAAUABQAFAAIAAwADAAIAAQADAAMAAgACAAQABQAEAAcABQAFAAMABQAFAAQABAAE
AP///f/8//r/+//8//z//f8AAAAAAAD+//3//f/8//3/AAABAAIAAwAAAP7/+//6//z/
/P/8//3////8//z//P/8//3//f/9/wAAAAD/////AQABAAEAAgAAAP///P/7//z//P/7
//v//P/9////AAACAAIAAgACAPv/9//0//D/8//2//n//P///wEAAQABAAMA/v8AAAAA
AAAAAAAA/f/8//v/+v/9//7///8AAP3//P/7//r//f/+////AAD+//7//v/+//z//P/8
//z/+f/6////AwD+//v//P/+////AAABAAIAAwAEAAcACAAGAAMAAQD9////AQADAAMA
AQAAAP///v8CAAQACAAKAAcAAwABAAAA/////wEA/P/5//j/+v/3//n/+v/6//r//f/9
//r/+v///////v/+//v/+f/2//X/+f/5//n/+f/5//r/+v/8//v//P////7/BAD7//T/
8v/2//j/+/8AAAcADAARABYAGwAhACUALwA1ACkAHwAVAAMA8//r/+f/6v/w//X/8v/y
//n//f/1//H/9//9//z/+P/6//7//v/+//3//P/7//r//f/+////AAABAP7/+//6//v/
+//8//z/+//7//z//P/8//7//P/7//v//P/9//7///8AAAEAAQD9//r/9//0//b/+v/8
//3/+//7//v/+v/8//3///8BAAMAAwAAAP////8CAAIAAQAAAAAA/v8AAAMAAwADAAUA
BgAGAAYABgAEAAMAAQAAAP//AAAAAAAAAgAAAAAAAwAEAAIAAwAEAAQABgAIAAgADQAN
AA4ADgANAAoABwAGAAoADgAQABIAEgARABAAEAAQABAAEQASABMAFAAVABgAFgATABEA
DwATABMAEgASABIAEAAQABAADwANAAwADAAKAAgABAAEAAQAAwACAAIAAwACAP////8B
AAMABAAEAAMABAABAP3//f/9//3//P/8//z/+//7//3/AAD9//3//f/9//z/+//5//j/
+f/4//r/+v/6//n//P/+////AAD9//3//f/9//r/+P/3//j//P/9//7//v/6//z//f/8
//z//P/7//v/+//8//7////9//3//f/+//7//v/9//3/+f/4//j/+P/3//n/+v/5//r/
+//8//v/+f/3//n/+//+//7//v/+//r/+f/5//j/+P/6//3/AQABAAAA/v/9//z//P/8
//v/+//8//z/+//9//3//f/6//n/+f/4//f/+v/7//v//P/9//3/+//9//z/+//4//n/
+//6//r/+v/3//f/+P/4//j/+P/3//f/+f/6//v/+v/4//n/+f/7//v/+//7//v//P/8
//v//P///wAAAQADAAAA/P/7//r/+f/5//j/9//7//z//P/9//v/+f/3//b/+f/5//f/
9//6//z//f////3/+//6//j/+f/6//v//P/5//n/+v/6//r/+v/6//r//P///wAAAQAB
APz/+v/6//r/+v/6//r/+v/6//r/+P/4//j/+P/2//b/9v/2//j/+P/4//j/+v/8//7/
AAD9//r/9//0//b/+P/6//z//P/8//z//P/4//j//P////z/+f/6//z///8AAAEAAgAB
AAIABQAGAAMA///8//f/+P/7//7///8BAAIAAwAEAAMAAgADAAIAAgD///7//v/7//v/
/f/4//T/9P/3//X/9f/2//b/9v/4//n/9//4//j/9//1//T/9P/z//H/8f/2//f/+P/5
//f/+P/4//r/+v/6//z/+v/6//f/9v/6//r/9P/3//r/9//6/wcAGAAlACcAKQAvADMA
KQAZAA0AAwD1/+v/6//s/+r/6//0//j/9//3//X/9f/5//v/+P/0//b/+v/+//z//P/8
//z//P/5//j/9//2//v/+v/5//r/+f/5//r/+v/3//f/+P/4//n//P/7//v//P/+/wAA
AgD9//r/9//z//X/9v/3//j/+f/8//3//f/////////+//z/+//7//v//v////3//f//
/wIAAgABAP7//P/4//j//P/9//7/AQAAAAAAAAAAAAEAAQAAAAAAAgAEAAUABgAGAAQA
BAAHAAUAAgACAAIAAgAEAAYABgAJAAkACgAKAA0ADAALAAwADwASABMAFAARAA8ADQAM
AAoACgALAAwADwAQABEAFAAVABUAFgAXABYAFQATABIAEwASABMAFAATABEAEAAQAA4A
DAAIAAgACAAHAAYABgAHAAYAAwADAAMAAwACAAAA/v8AAP7/+//9//3//f/8//3//v/+
////AAACAP7//f/9//3//P/7//z//P/+//7//f/8//v/+f/8//7///8AAPz/+//6//n/
/f/+/wAABAABAP///f/6//n//P/+//7//v/+//3//f/9//7/AAABAPz/+//6//r//v/+
//3//f/+//7///8AAP7///////3//////////f/+//3/AAADAAIAAgACAAIA///9//z/
+v/5//r//P///////v/8//v/+f/6//v/+//8//7//////wEAAQABAP7//v/////////9
//3//P/8//3//f/7//3//v////7/AQD///z/+v/4//n/+//+/wAA/v/+//3//f8AAAAA
AAD+/wAAAQABAAMA///9//v/+f/8//z/+//8//z//P/8//3/+//4//j/+P/7//3//v//
/////v/8//v/+//7//v//P///////f/9//z//P/7//v//f/9//7//v/8//z//P/8//v/
+//8//z/+v/6//r/+v/5//v/+//7////AgACAP///v/9//z//f/+////AAD+//z/+v/4
//r/+v/6//r/+v/6//r/+v/7//z//f/+//z//P/8//z//P/8//z//P/7//r/+f/4//r/
/P/+/wAA///+//n/+P/7//3/+v/3//r//v///wAAAQACAAEAAgACAAIAAgABAAIAAQAC
AAUABQAFAAQABAABAAAA///+/wIAAgAAAP3//P/8//v/+/8AAPz/+//8//3/+//7//z/
+v/4//f/9f/0//T/9//3//j/+P/4//f/9//3//n/+f/7//v/+//8//z//v/8//z//P/4
//T/8f/y//r/AAD6//X/AAAHAAAA//8MAB0AJQArAC8AMwAxACkAFQAJAP//8//p/+r/
8P/1//b/+P/3//H/7//3//f/8//2//r/+P/4//7/AAD+//7//v/+//3//P/7//r//f/8
//v//P/9//3//v/+//v/+f/4//b/+P/6//j/9//5//r/+//8//3//v///////P/8//z/
/P/+/wAAAAD//wAAAQACAAIA/v/9//3//f/6//n/9f/z//X/+v/8//3/+v/6//j/+v/8
//3//v8BAAAAAAAAAAAABAAFAAUABgAGAAYABQAEAAMAAAD//wEAAwAAAAAAAAAAAAIA
BAAEAAgACQALAAwADAAKAAgACAAKAAwADAAMAA0ADQANAA4ADgAOAA8AEAATABQAFQAY
ABYAEwARAA8AEwATABIAEgASABAAEAAQAA0ACwAKAAoACgAIAAQABAAEAAMAAgACAAMA
AgD///////////7//P/+/wAA/v/7//3//f/9//z/+v/6//n/+f/7//7/+//7//n/+f/4
//f/9//4//v//P/8//z//P/7//n/+v/6//r/+P/3//b/9f/3//b/9v/4//f/9//3//b/
9f/6//7/AAD///7//P/7//r/+v/7//v/+P/3//b/9v/6//r/+f/5//j/+P/5//r/+f/7
//z/+//8//3//v/9//r/9//4//n/+v/6//r/+v/6//v//f/+//z//P/9/////f/6//b/
8//2//j/+v/7//n/+v/6//n/+f/5//n/9v/5//v//P/9//z/+//5//j/+v/7//r//f/6
//n/9v/3//n/+v/8//7//f/9//7//v/8//r/9//1//b/9v/2//T/9//5//r//f/8//v/
+v/5//z//P/7//z//f/8//v/+//6//b/9f/0//X/9//4//n//P/8//v/+//3//X/8//y
//X/9//3//n/+v/6//n/+f/3//X/9P/y//X/9v/3//j/9f/1//b/9v/2//b/9v/2//b/
9//2//X/8//w//T/9f/2//f/+P/4//j/+P/4//b/9v/2//b/9P/0//T/9P/0//T/9P/0
//f/+P/5//r/+P/4//j/+P/2//T/8v/w//P/9P/1//b/9P/0//T/9P/3//j/+f/6//n/
+P/3//b/9//0//X/+v/7//n/9//5//r/+v/6//r/+v/4//j/+v/9//7//v////z/+//8
//3//f/8//z//P/8//z//P/+//z/+v/3//b/9v/1//X/9//0//L/8v/1//P/8//0//T/
9P/1//X/8v/y//X/9f/0//T/9P/z//H/8v/1//b/9//2//X/9f/0//T/8v/y//T/8v/s
/+3/9v8CAAIA+v/5//j/+/8CAA0AEAAXACUAMQAxAC0AIwARAAEA+f/v/+f/6f/s/+z/
6f/s/+7/7//v/+3/7//1//n/+P/y//T//v/+//b/+f/6//v//P/5//j/9//2//f/9P/x
//D/9P/1//f/+P/5//n/+v/6//j/+v/4//f/+P/6//z//v/8//r/+P/1//f/+P/5//r/
+P/6//r/+f/3//f/9//2//j/+f/7//3///////z/+//9/wAAAAD///z/+v/2//b/+v/7
//z///////7//f/8///////+//7/AQACAAIAAgAGAAQABAAHAAQAAAD///7/AAACAAQA
BAAKAAsADQAOAAwACAAEAAIABgAIAAgACAAMAA0ADgAQAA4ADgAPABAADQAMAAsADAAP
AA8AEAARABEAEQAQABAADQAKAAkACAAJAAcABgAGAAcABgADAAQABgAFAAQABAABAAAA
/f/9/wAAAQABAAAA/f/+//v/9//4//n/+v/6//n/+P/2//X/9v/4//T/8//3//n/+v/7
//r/+v/8//z/+v/6//r/+f/2//b/9f/0//P/8//z//P/9//4//r//v/9//v/+f/2//X/
+P/6//r/+v/6//n/+f/2//b/9//3//X/9f/1//b/+f/6//r/+//5//j/+P/4//r//f//
/////v/9//z/+f/4//f/+v/9//v/+v/5//j/+f/7//7/AAD8//r/+f/5//f/9v/0//P/
9v/4//r/+//5//r/+v/5//v/+//7//j/+P/5//n/+f/5//n/+P/4//n/+f/3//n/+f/5
//f/+f/3//b/9v/2//f/9//4//j/+//8//z//f/7//r/+f/2//b/9//3//n/+v/7//z/
/f/8//r/9//2//j/+P/4//n/+v/4//n/+v/5//n/+P/3//n/+v/6//v/+//7//v//P/7
//v/+f/5//n/+P/2//X/9//3//j/+P/5//r/+//8//n/+f/6//r/9//2//X/9P/3//n/
+f/5/+//9P/6//z//P/8//z/+v/6//r/+v/8//z//P/8//z//P/8//z/+//6//n/+P/2
//b/9v/2//f/+P/5//r/+v/6//r/+v/6//r/+v/6//j/+P/8/////P/5//r//P///wAA
AQACAAAAAAACAAIAAAD//////f/+/wEABAAFAAMAAgABAAAAAAAAAAIAAgACAP///v/+
//z/+//8//b/9v/2//n/9//6//z//f/+//7//f/5//j/+//7//r/+v/9//3//P/9//3/
+//5//f/+P/6//v//v/6//j/+P/0//j/+//8//j/9v/4////BAD///7/CwAYACEAKQAr
AC0ALwAlABsADwABAPX/7//r/+z/7P/v//b/+P/3//n///////3/+f/6//7/+v/2//7/
AAD+//7//v/+/wAAAAAAAAAAAAD+//z//P/7//v//P/8//v/+//8//z/+//8//n/9//5
//z///8CAAAAAAAAAP////8AAAEAAgABAAIAAQD///z/+//6//j//P///wMABwAEAAMA
///9////BAAGAAcAAgAAAPz//P////////8BAAQABAAEAAQABAADAAEAAAAEAAYABwAI
AAgABgAGAAkACQAGAAYABgAGAAgACgAKAAsACwAMAAwADwAOAA0ADgAPABAADwAOABAA
EQASABQAFAAUABUAFgAVABQAEwAUABYAFQAVABUAGQAZABgAGAAVABIAEQAQABEADwAO
AA4ADQAKAAUABAAHAAcABwAIAAgACAAGAAcABgAHAAcABgAFAAYAAwD///3//f/9//z/
/f/+//7///8BAAQAAQABAAMAAwACAAEA///+/////v8AAAAAAAD///3//v/+//7///8B
AAMABQACAP7/+//6//7///8AAAAA/f8AAAIAAgAAAAAA/////wAAAAABAAEA////////
AAABAAAA/v/9//3//P/8//z///8DAAYABwADAAEA///7//v/+f/7//3///8AAAEAAgD/
////AAAAAP//AAACAAUAAwACAAAA/////wAAAQABAAMABAAEAAMAAAD///7/+v/9////
AAABAAEAAQAAAAAA/v/9//r/+//+/////v8BAP///v/+//7//f/9//7//v8AAAAA////
/wAAAAAAAP7/+//7//r/+//9//3//f/9//7//v/9//7////+//3//f/+//z//f/+/wAA
AQABAAEA///+//z/+//9//3//f/+/wEAAQD//////f/8//r/+f/6//v//f/+//7//v/+
//7//f/9//7//v/8//z//P/8////AQABAAEA/f8CAAAA/v/+//7//v8AAAAAAAAAAP7/
/v/+//7//P/8//z//P/8//z//P/8//v/+v/5//j/+v/8//7/AAD9//z/+//6//z//P/8
//z//v/+//7//v8AAAAAAAAAAP7//v/+//7//P/8/wAAAwD///3///8CAAIAAgACAAIA
AgACAAQABAADAAEAAAD9//3///8BAAEAAwAEAAUABgAFAAQABQAEAAQAAQAAAAAA////
/wEA/P/7//z/AAD///3//P/6//j/+v/7//n/+v/9//3//P/8//r/9//z//H/9P/1//b/
9//3//j/+P/6//j/+P/6//j//v/3//T//P/8//j/9//4//n/BAAPABYAHQArADEALQAt
ACsAJwAXAAcA+//r/+P/6v/0//f/+P/6//f/8//t//H/+//9//j/9P/2//b/9v/6//z/
/P/8//z/+v/6//r/+v/8//r/+P/4//f/9//4//j/+v/7//3//v/8//7//P/7//n/+v/7
//z//v/+//7//f/7//r/+f/4//j/+v/6//n/+v/7//z//P/8//3///8BAAAA///7//n/
9//6//r/+f/8//7//v8CAAAA///+////AAAAAAAAAAADAAMAAgACAAMABAAEAAQABAAC
AAIABQAFAAIAAgACAAIABAAGAAYACQAJAAoACgAOAAwACgAKAAoADAAMAAwACwALAAsA
DAAOABAAEwAWABUAFAATABQAFAATABMAEwATABMAEgASABEAEAARABIAEwARABAAEAAQ
AA4ACgAKAAcABQADAAIAAQAAAP3//f/9//3//P/6//z/AAAAAP///f/9//3//P/6//r/
+f/5//n//P/5//n/+v/7//v/+//8//z//v/+//z//P/8//v/+//8//z//P/7//v/+//7
//v/+v/6//z//////////v/9/wAAAgACAAAAAAD/////+v/4//f/9f/3//n/+//+/wIA
AgABAAEA/P/6//n/+P/6//3///////////////3//f/7//3////+//7//v/+//3//f/+
//7//v/+////AQADAAIAAAD///7//v/+//3/+//8//z/+//8//3//v/8//z//f/9//3/
/v//////AAD///3/+f/5//z//f/8////AQAAAAAAAAD9//3//v/+////AAAAAAEA/v/8
//r/9v/4//v//f8BAP7//f/8//v//f/8//r/+v/+//7//v///wAA/v///wAA/v/9//v/
+f/8//z/+//7//z//f/+/wAA//////3//f/+//7//f/9//3//f/+//7//P/8//z//P/7
//v//P/8//7//v/+//7//v////7//f////7/AAD8//r/+P/2//r//P/+/wAAAAAAAAAA
AAD///7//f/8//v/+v/5//j/+v/6//r/+v/6//r/+v/6//z//P/8//z/+v/6//r/+v/6
//r/+v/6//z//P/8//z//P/8//z//P/+//7//v/+//3/+P/3//r/AAD///7/AQAEAAQA
BAAEAAEA/v/9//7/AQACAAIAAwABAAEAAwAFAAMAAAD+//z//v/+//7/AAD+//z/+f/4
//n/+f/6//3/+v/4//j/+//4//f/9//2//f/+f/6//j/9//5//j/9v/0//T/8//x//L/
9f/2//f/9//3//j/+P/8//r/+v/8//L/9v/5//b/8P/u//L/+f/6//3/BAANABIAGQAh
ACsAMQArACEAHQARAAUA9f/p/+f/6v/s//H/8v/y//P/9f/3//v/+//z//L/+P/8//j/
9v/6//r/+v/6//r/9//2//X/9P/4//b/9P/0//b/9//5//r/+f/5//r/+v/4//r/+P/3
//X/9P/z//L/9P/2//j/+f/4//j/+P/4//j/+v/6//n/+P/3//b/9P/2//n//f8BAAAA
///7//n/+P/6//n/9//4//r/+v/+//7//f/8//3//v/+//7//v/+//3/+//6//n/+v/6
//r//P/6//r//f8AAP7///8AAP//AAABAAAAAgABAAEAAAAEAAIAAAAAAAYACgAMAA4A
DQANAA0ADgANAAwADAAMAAwADAAMAA4ADgANAA0ADQAOAA0ACwAKAAsACgALAAwACQAH
AAYABgACAP7/+P/2//r/+//8//7//f/8//n/+f/6//v/+//6//j/+P/0/+//8v/z//T/
9P/1//b/9v/3//j/+v/2//X/8//z//L/8f/y//L/9P/0//b/9v/2//X/8//0//T/9P/x
//H/8f/x//P/8v/y//T/9f/1//X/9P/v//L/9P/0//P/8v/w/+//7//w//L/8//z//P/
8//0//b/9v/1//X/8//y//L/8v/w//P/9f/1//f/9//3//X/8//x//P/9f/2//b/9v/2
//f/9//4//j/8//w/+7/7f/w//D/7//v/+//8P/x//H/9P/2//f/9//0//P/8v/u//L/
8//z//P/8f/x//D/8P/0//X/9P/3//T/8//w//H/8v/y//P/9P/1//X/9v/2//P/8P/s
/+n/7P/s/+z/6v/t/+//8P/z//T/9f/2//f/9v/0//H/8P/x//D/7//v/+//7P/s/+z/
7v/v/+//7//x//L/8v/z//H/8f/x//L/9f/1//P/8//z//L/8P/v/+3/7f/u/+7/7f/s
/+v/6v/q/+3/8f/0//H/8P/v/+7/8P/z//T/9f/x/+z/6v/r/+z/7f/u/+7/7v/u/+7/
7v/u/+7/7v/u/+7/7v/u//D/8P/w//D/8P/w//D/8P/y//L/8v/y//D/7v/s/+r/6//s
/+3/7v/t/+z/6//q/+v/7P/p/+r/7//z//L/8f/x//T/9P/0//L/8v/w//D/8P/w//D/
7//w/+//8P/z//X/9f/0//T/9f/2//f/+P/3//b/8//v//D/8P/v/+//8P/q/+f/5v/r
/+n/6f/q/+z/7P/t/+3/6f/o/+r/6f/p/+r/6//r/+j/5//o/+f/6P/p/+r/7P/s/+7/
7P/s/+r/5v/s/+3/5v/k/+j/6P/p/+r/7//6////BAARABkAGwAdAB8AGQAPAP3/6//d
/9n/1//a/+D/5f/m/+b/6//t/+X/3//n/+n/5P/k/+j/6v/o/+b/6P/o/+j/6P/r/+z/
7f/u/+//7P/p/+j/6f/p/+r/6v/p/+n/6v/q/+z/7v/s/+v/6//s/+3/7v/w//D/8P/v
/+v/6v/p/+j/6P/q/+r/6f/r/+v/6//q/+j/6f/r/+3/7f/t/+r/6f/r/+7/7v/t/+7/
7v/s/+7/7f/t/+3/7//w//D/8P/w//P/8//y//L/8f/w/+7/7P/w/+7/7v/x//P/8P/w
//D/8f/0//f/+P/4//f/9//2//j/9v/0//T/9v/4//j/+P/6//v//P/+//z//P/9//7/
+//6//n/+v/8//3///8BAAEAAQAAAAAAAAD+//7//v/7//n/+P/4//f/9P/v/+7/7//v
/+//8P/u/+z/6P/n/+n/6//s/+z/6//s/+n/5f/l/+X/5f/k/+P/4v/g/9//4v/m/+T/
5f/m/+f/5//n/+b/5v/o/+j/5f/k/+P/4f/k/+b/5//o/+X/4//h/9//4P/g/+H/5P/j
/+P/4//i/93/3v/e/9z/3//g/+D/4f/i/+L/4//j/+P/4//j/+T/4//i/+D/3//d/97/
5P/m/w==
         </WaveFormData>
      </LeadData>
      <LeadData>
         <LeadByteCountTotal>10000</LeadByteCountTotal>
         <LeadTimeOffset>0</LeadTimeOffset>
         <LeadSampleCountTotal>5000</LeadSampleCountTotal>
         <LeadAmplitudeUnitsPerBit>4.88</LeadAmplitudeUnitsPerBit>
         <LeadAmplitudeUnits>��V</LeadAmplitudeUnits>
         <LeadHighLimit>2147483647</LeadHighLimit>
         <LeadLowLimit>268435456</LeadLowLimit>
         <LeadID>II</LeadID>
         <LeadOffsetFirstSample>0</LeadOffsetFirstSample>
         <FirstSampleBaseline>0</FirstSampleBaseline>
         <LeadSampleSize>2</LeadSampleSize>
         <LeadOff>FALSE</LeadOff>
         <BaselineSway>FALSE</BaselineSway>
         <ExcessiveACNoise>FALSE</ExcessiveACNoise>
         <MuscleNoise>FALSE</MuscleNoise>
         <LeadDataCRC32>1907084315</LeadDataCRC32>
         <WaveFormData>
BAAEAAQABAAAAP7//P/6//z//P/8//z//f/+////AAD+//7//v/+/wAAAAAAAAAA/f/8
//v/+v/9//7///8AAP3//P/7//r/+P/4//j/+P/7//z//f/+//v/+v/5//j/+f/6//v/
/P/+//7//v/+//v/+v/5//j/+//8//3//v/9//z/+//6//z//P/8//z//v/+//7//v/8
//r/+P/2//j/+P/4//j/+v/6//r/+v/8//z//P/8//v/+v/5//j/9v/2//b/9v/3//j/
+f/6//z//v8AAAIAAQAAAP///v/6//j/9v/0//b/9v/2//b/9//4//n/+v/6//r/+v/6
//v//P/9//7/+//6//n/+P/4//j/+P/4//r//P/+/wAA/f/8//v/+v/4//j/+P/4//r/
+v/6//r/+f/4//f/9v/2//b/9v/2//f/+P/5//r//f/9//v/+/8CAAcACAAJAAoACQAH
AAUAAgACAAIA/v8EAAQABAAEAAcABwAEAAYABQAFAAAA///8//v/+//8////AAABAP//
+//9//7//v/+//r/9v/2//j/+P/4//j/9P/0//T/9P/2//f/9//3//b/9f/0//L/7//v
/+//8P/y//P/9P/0//f/9//1//X/+f/5//j/9f/z//X/+/8HABQAHQAgACQAMgBAAEcA
VABwAIwAqAC0AJ8AcgA+AA0A8f/b/87/x//F/8v/1f/d/+H/4//m/+n/6P/o/+r/8//7
//v/+f/4//n/+f/5//z//P/7//v//v/+////AQD9//v/+f/3//r//P/+////AQABAP//
AQD+//7////+//////////7//v/8//7//v///wIAAwAEAAIAAgACAAIAAwADAAQABQAD
AAMAAgACAAQABgADAAMABQAFAAUABwAHAAUABwALAAsACwALAA0ADAAKAAcACAAKAAsA
DAAMAA4AEAAVABoAGQAXABYAFwAWABcAGwAdACMAJQAmACgAKwAqACcAKAAvADYAOQA7
ADoAPAA7ADwAPgA+AEEAQwBFAEYASQBKAEoASgBKAEsATABPAE4ATgBIAEQAPwA5ADgA
OAA0ADIAMgAuACkAJwAjAB4AGwAZABgAFAAPAA8ADAAIAAUAAgAEAAYACAAHAAQAAwAB
AAAAAAAAAP7//v8AAAEAAwADAP//+//4//X/+P/5//n/+f/7//v//P/8//v/+v/6//n/
9v/3//j/+//7//r/+P/3//v/+P/4//j/9//3//j/9//2//T/8f/v//H/8v/y//L/9P/0
//T/9P/y//H/8f/x//L/8v/y//H/8f/x//P/8//z//T/9P/y//L/8//0//f/9P/0//T/
8//x//D/7//u/+z/7P/s/+3/7//v//H/8v/v/+//7v/t/+7/8P/x//L/8//z//L/7//x
//H/8f/x//D/7v/t/+z/7f/t/+7/8P/u/+3/7f/u/+v/6f/o/+j/6f/q/+v/6//r/+v/
7P/v/+7/7P/r/+v/7P/s/+v/6v/s/+7/7//x//H/7f/o/+j/6//s/+7/7//u/+3/7P/p
/+r/7f/s/+3/7P/s/+z/7P/r/+r/6v/q/+v/6v/r/+z/7v/t/+z/7P/r/+v/6//t/+z/
7P/v/+z/6//s/+3/7//t/+3/7f/t/+3/7v/t/+n/6f/q/+z/7v/u/+7/7v/u/+7/7v/u
/+3/7P/r/+r/6v/q/+r/6v/r/+z/7f/u/+z/7P/s/+z/6v/q/+r/6v/r/+3/7v/t/+v/
7//z//P/9f/4//n/+f/5//j/+P/4//P/9v/1//T/9v/5//n/9v/2//f/9//y//P/8v/x
//H/9P/0//T/9P/v/+v/6//q/+3/8P/v/+7/7P/q/+j/5v/m/+T/5P/k/+X/5v/o/+n/
5//n/+f/5//m/+X/5f/l/+T/5P/l/+b/6P/p/+n/5//p/+3/7f/w//H/7f/t//P/9/8A
AA8AGAAeACQALAA7AFAAagCKAKIAnAB3AE4AKAADAOv/2//Q/83/zf/L/83/1f/T/83/
0P/Z/97/4v/q//P/9f/x/+3/7P/t/+3/7f/w//D/7//v//D/8P/x//P/9P/1//b/9//0
//T/9P/z//T/9f/0//f/9v/2//f/9v/1//X/9f/0//T/8v/0//T/8//0//P/8v/0//b/
+P/6//n/+f/6//v//f/9//z//P/9//7/+v/5//r/+//8////+//3//f/+f/6//v//P//
/wIAAgABAAQABQAFAAUABAAFAAYACgAOABAADwAPABEAEQARABQAFQAZABsAHAAeACMA
JAAjACYAKgAuAC4ALQAuADIAMwA2ADgAOAA7AD0AQABAAEIAQgBAAEAAQABBAEMARQBD
AEIAPAA6ADcAMwAvAC4AKQAmACoAKAAlACUAHwAYABMADwAPAAwACAAJAAcABAACAAAA
AQACAAMAAQD8//v/+f/4//j/+P/2//b/+P/7////AQD///v/+P/1//b/9//3//f/+f/5
//r/+v/2//T/8//x/+//8f/z//f/9v/2//X/9f/5//b/9v/2//T/9f/3//f/+f/6//r/
+//4//j/9//2//j/+P/4//j/+P/3//f/9//5//r/+//7//r/+//+//////8AAAAA/v/6
//f/9P/z//f/+v/9/////P/8//z//P/7//z//f////z/+f/4//b/9v/3//f/9//5//r/
+v/6//z//f/9//v/+v/5//j/9//5//j/+P/4//j/9//3//j/+//7//z//v/9//v/+v/6
//b/9P/y/+//7v/v//H/9f/0//L/8f/x//L/8v/x//D/8//0//T/9f/1//H/7P/s/+3/
7v/w//H/7//v/+//7f/u//H/8P/x//T/9P/0//T/8v/y//P/9P/x/+7/7f/s/+3/7f/t
/+7/8P/x//L/9f/1//T/9v/y/+r/6P/m/+X/6P/r/+7/8f/z//b/9//1//H/8v/0//b/
9v/2//b/8//w/+3/6v/u//D/8v/0//H/8P/v/+7/7//w//H/8v/y//L/8v/y//H/8P/w
/+//7v/v//T/+f/4//f/+f/5//n/+f/4//j/+v/4//7/AAD+//z//f/7//r//P/9//3/
9//1//P/8f/z//b/+P/6//j/9f/z//X/9v/2//b/8v/t/+z/6//q/+z/7P/q/+r/7P/s
/+z/7f/v/+//7//v/+7/7P/q/+n/5//o/+j/6f/q/+r/6//r/+z/7f/w//H/9v/x/+v/
7f/1//v/AgAPABoAHgAkADAAOQBCAFQAcACSAKIAnQCCAFAAGQD5/+P/0P/L/8v/wf+/
/8n/1f/X/9b/3f/m/+b/5P/p//H/8f/x//D/8f/x//H/9f/2//b/9//3//b/9v/3//b/
9f/0//P/9f/2//f/9//3//f/9f/3//X/9v/4//j/+v/7//z//P/5//T/8//w//P/9v/3
//j/+P/4//j/+P/5//n/+v/7//z//f/9//7//v8AAP3//f////////8BAP///f///wMA
AwADAAMABQAHAAYABAAGAAUABQAFAAQABgAGAAkADAANAA0ADgARABAAEQAVABcAHQAf
ACAAIgAlACQAIQAiACgALgAwADEAMAA0ADUAOAA4ADgAOwA9AD8AQABDAEQAQgBAAD4A
PQA9AD8APQA8ADoAOgA5ADcANQA0AC8ALAAsACgAIwAhAB0AGAAVABMAFAAQAAsACwAN
AAwADAAMAAgABgAEAP///f/9//z//P/5//j/9f/0//f/+f/8//3/+//5//j/9//0//P/
8f/v//L/8//1//b/9v/2//f/9//1//X/9f/3//b/9v/1//X/9//0//T/9P/y//P/9f/1
//b/9v/1//X/9v/4//n/+v/4//j/+P/4//f/9f/0//P/9v/2//b/9f/x//H/8//z//b/
+P/5//j/9f/1//X/9//3//j/+f/5//j/+P/4//j/+f/6//v//f/9//v/+//6//j/+f/5
//n/+P/4//f/9v/6//v/+//5//n/9//1//P/9v/2//f/+P/6//n/+f/6//n/9//2//b/
+P/3//f/+P/3//b/9f/z//P/8//0//f/9f/0//T/9f/3//j/+P/4//j/+P/3//f/+f/3
//T/9v/3//j/+v/7//r/+f/4//X/8//1//P/8//3//j/+f/6//b/9P/z//L/8v/w//D/
8P/0//X/9v/4//j/9//2//f/+P/4//v/+P/0//T/9P/1//X/9f/1//X/+P/6//r/9//9
//z/+P/2//b/9v/2//j/+P/4//j/9//2//X/9P/y//L/8v/y//P/9P/1//b/+f/6//v/
/P/4//b/9P/y//X/9v/3//j/+v/6//v/+//4//f/+v/9//v/+//+////AQADAAQABgAE
AAAABAAEAAIAAAABAP///f8AAAIAAwD///////////7//v/9//z//P/5//f/+f/4//j/
+P/0//L/8v/y//L/8v/y//D/8P/y//L/8v/z//D/7//u/+3/7v/u/+7/7//x//L/8v/z
//T/9P/1//X/8//z//X/9f/0//X/9//9/wEAAQAIAA8AEAAWACYAOABDAEwAYgCCAKQA
sACbAHQAQAARAPX/3//K/8P/xf/H/8v/0f/V/9n/3P/j/+j/7P/w//P/9f/3//f/9//5
//r/+//7//r/+P/3//n/+P/4//n/+f/5//n/+f/5//r/+//7//v/+//5//v//v8AAAMA
BAAAAP3/+v/2//n/+P/7//z//P/+//7//v///wAAAQACAAIAAQABAAEAAwADAAIAAgAE
AAYAAwADAAEA///9//3//////wMACQAJAAkACQALAAsACgAIAAoADwARABMAFAARABAA
EgAUABYAFQAVABcAGAAZAB0AHwAhACMAJAAmAC0ALgAtADAANAA4ADgANwA3ADoAOgA8
ADsAOgA8AD0AQQBCAEUARgBJAEoASwBNAEoASwBIAEYARQBEAEIAPwA9ADwANwA0ADIA
LgApACcAJgAiACAAHwAeABoAFQAVABQAEAANAAoACgAKAAoABwACAAEA///+/wEAAgAB
AAIA/////wAA//8BAP///v/9///////+//3//P/7//v/+v/7//z//v////v/+//7//3/
AAAAAP////////z//P/8//n/+f/6//n//f/+//7///8BAAIAAgACAAAA/v/8//r//f/9
//7///8AAAAAAAD///////8BAAEAAwAEAAQAAgACAAMABAAHAAcACAAJAAkABAACAAAA
/v///wAAAQADAAEA//////7//v////////8CAAQABQAGAAUABQAEAAEAAQABAAEAAQAB
AAAAAAAAAAAA/////wAAAgABAAEAAgAAAP3/+//6//z//v8AAAEA/////wAAAwAAAP7/
/f/9////AAAAAAAA///+//z/+//+//3/+//+//3//P/8//v/+f/5//n/9//5//3//f//
/////v/9//z//P/8//3//v////7///8AAP///f/7//r//P/9//7/AQAAAP7////6//j/
+P/4//n/+f/5//n/+f/6//z//P/5/wEABAACAAAA/v/8//r//P/8//z//P/7//r/+f/4
//b/9v/2//b/9P/0//T/9P/3//j/+f/6//r/+v/6//r/9//2//X/9P/y//L/8v/y//X/
+P/7//7//f/7//f/9f/4//v/+v/5//7///////////8AAAEA/v8CAAIAAgACAAMAAwAA
AAIABQAFAAAA///7//n/+P/4//j/+P/4//X/9P/3//n/+v/7//j/9f/2//b/9v/2//b/
8P/u/+z/6v/q/+v/6//r/+z/7f/u/+7/7f/t/+3/7v/w//H/8v/y//X/9f/z//P/7//v
/+z/6//x//v////9/wAAEQAeABwAHgAuADkARABaAHoAmACwAK0AigBWACMA/f/h/8r/
w//F/8P/w//N/9P/1//c/9//4P/m/+r/7f/x//f/9f/z//X/9v/3//b/9v/1//X/9v/2
//f/+f/7//v/+//7//n/+P/3//X/9//3//X/9//3//j/+v/6//z//f/+//7//P/6//z/
/P/8//7//v/+////AAABAAIAAQD///7//f/8//v/+f/4//z//v/7//v/+f/5//n/+//+
//3/AAAFAAUABQAFAAcACQAIAAYACAAIAAkACgAKAAgACAALAA4AEAAPAA8AEQAQABEA
FQAXABsAHQAeACAAIgAiACAAIgAnACwALQAtAC8ANAA2ADoAOQA4ADoAOwA+AEAARABG
AEMAQgBBAEEAPwBBAD8APgA9ADwAOgA3ADUANAAvACwAKgAmACEAHwAfABoAFwAVABMA
DgAIAAcACQAGAAQAAgACAAIAAgD///z/+//5//j/+P/4//b/9v/0//X/9//3//f/9f/0
//P/9f/1//T/8//z//P/9P/0//T/9P/1//X/7//v/+//8f/0//T/8//z//P/8P/w//D/
8//1//j/+f/5//j/9v/1//f/+P/4//j/9//2//X/9P/0//P/8//z//X/9v/3//f/9//3
//n/+f/5//r/+v/4//f/9//3//n/9//4//n/+f/4//j/+P/4//n/+v/7//3/+v/1//L/
7v/w//P/9f/3//X/9v/2//b/9f/1//T/8f/0//X/9v/3//X/9P/0//T/9v/1//X/9v/0
//P/8//0//b/9f/1//b/9v/2//b/9f/w/+//7//x/+//7v/u/+//8f/y//L/8v/y//L/
8f/x//T/8//x//T/8v/y//P/8//y//H/8P/t/+7/8f/w//H/8v/y//L/8v/v/+7/7v/u
/+//7v/v//D/8v/x//D/8P/t/+v/6f/p/+3/7v/y//D/7v/u/+7/7//v/+//7//v/+//
8P/v/+v/7//s/+z/7v/u/+7/7v/v//D/8f/y/+//7v/t/+z/7P/s/+z/7P/q/+r/6v/q
/+3/7v/v//D/8P/w//D/8P/u/+z/6v/o/+n/6v/r/+z/7P/s/+z/7P/t/+7/7//w/+7/
7v/u/+//7f/r/+v/7//1//X/9f/4//b/9f/0//L/9P/0//D/9P/4//r//P8BAP//+v/6
//n/+f/0//P/8v/z//P/9P/0//H/8P/s/+n/7P/u/+//8P/q/+b/5v/m/+b/5v/m/+T/
5f/m/+f/6P/n/+f/5//n/+n/6f/o/+f/6f/p/+r/6v/p/+j/5v/l/+X/4//j/+X/4//m
/+f/7f/7/wMAAwAGAA8AEAASAB4ALAA3AEoAZgCEAJ4ApACJAFoAKAADAO3/3f/Q/8v/
xf/B/8P/x//L/8//0P/Z/+T/5v/k/+f/7//v/+n/6v/t/+//8f/w//D/7//v/+z/6v/p
/+n/7P/t/+7/7//v//D/8f/x//H/8f/v//H/8//0//b/9v/0//P/8v/w//L/8P/y//L/
8P/y//L/8v/y//L/8v/y//L/8f/x//H/9f/3//j/+v/6//z/+f/5//X/8//x//H/8//z
//f//f/8//v/+v/7//3//P/6//z/AAABAAIAAgACAAIABQAIAAcABQAEAAUABwAJAA4A
EQAXABkAGgAcAB8AHgAbABwAHwAkACUAJQAnACwALgAyADQANAA3ADkANwA0ADMAMAA0
ADYAOAA7ADoAOwA4ADYAMQAwAC4AKwApACgAIwAgACEAHgAaABkAGAAUABIAEQAOAAgA
AQD//wEA/v/8//r/9f/0//P/7//v//H/8v/0//H/8P/t/+z/6f/p/+r/6f/r/+v/7P/t
/+7/7//v/+//7v/t/+3/7P/p/+j/6P/n/+X/5f/l/+f/6//s/+z/7f/t/+r/6v/q/+n/
6f/q/+n/6//s/+z/7f/q/+r/6f/o/+r/6v/q/+r/6//r/+z/7f/t/+z/6//p/+v/7f/x
//P/8P/w/+//7P/t/+3/7f/v/+3/7v/v/+//8f/y//P/9P/v/+7/7f/t/+v/6f/p/+j/
6//t/+7/7//t/+7/7v/u/+//7//u/+v/7f/t/+3/7f/t/+z/7P/s/+7/7f/t/+7/7P/r
/+v/7P/q/+n/6f/q/+r/6v/q/+n/6P/p/+v/7//u/+z/6//r/+r/6v/p/+j/6f/q/+r/
6//t/+v/6P/q/+j/6P/p/+n/6v/r/+z/6//q/+v/6P/n/+r/6v/q/+r/7P/s/+3/7v/s
/+r/6v/q/+j/5//m/+b/6f/p/+n/6//u/+7/8f/u/+r/6v/q/+v/6v/p/+j/5//q/+z/
7P/p/+P/6P/q/+r/6v/q/+r/7f/u/+//8P/v/+7/7f/s/+//8P/x//L/7v/s/+r/6P/o
/+j/6P/o/+v/7P/t/+7/6//q/+n/6P/r/+z/7v/v/+3/7f/x//X/8v/x//P/8//1//f/
+P/6//n/9P/3//b/9//4//z//f/8//7///////j/9f/y/+//8P/y//P/9P/0//H/7//x
//H/8P/v/+r/6f/q/+v/7P/s/+z/6v/q/+z/7P/s/+3/6//r/+v/6//u/+7/7v/v/+z/
7P/r/+v/6v/q/+v/6//r/+v/7f/t//D/9f/z//H/9f/9/wgAEQAUABYAIgAwADkARABW
AHIAkACiAJ0AgABKABsA/f/n/87/xf/L/8//z//P/9f/3//i/+P/4v/k/+z/7//v//H/
9f/z//X/9v/3//j/+P/3//f/9//2//b/9//1//X/9f/1//f/+P/5//n/9//1//H/8f/1
//j//P/+//z/+//6//j/+v/6//7/AAD//wAA///+//z/+v/4//b/+//9/wAAAwABAAEA
AAAAAAUACAAGAAcABAABAP7//f////3///8DAAUABQAFAAcABgAEAAEAAgAGAAkADAAO
AA4ADgARABQAEwARABAAEQASABMAFwAZABsAHQAeACAAJwAoACcAKgAuADIAMgAxADQA
OAA5ADwAPAA8AD8AQQBBAEAAQQBAAEIAQgBCAEMARQBHAEUARAA/AD4APAA5ADkAOAAz
ADAALgAqACUAIwAjAB4AGwAZABkAFgASABMAEQAOAAwACgAKAAoACgAHAAMAAQD+//z/
/v/+//z//P/+////AQABAP///f/8//v/+f/5//j/9//4//n/+//8//v/+v/6//n/+f/7
//3/AQD+//r/9f/x//f/9v/4//r//P/9//////////7//P/7//3//v/+//7//P/8//z/
/P/+//3//f/9//z//P/8//v/+//9/wEAAwABAAAA/v/6//v/+//7//3//v8AAAIAAwAA
AAAAAAAAAP//AAABAAMAAQD//////v/+/////////wEAAgACAAIAAgABAP//+///////
/////////v/+//7//P/5//f/9v/5//n/+v/8//r/+f/5//r/+P/4//j/9//3//f/+P/7
//j/9v/1//X/9P/0//P/8v/y//L/8f/x//T/8//x//T/8v/y//P/8//0//X/9v/1//X/
9//1//X/9f/0//P/8v/y//L/8//0//X/9P/1//b/8//x/+//7v/w//H/8v/1//T/9P/3
//T/8v/y//L/8//1//X/9f/1//b/+P/4//X/8//2//T/9v/2//b/9v/4//j/+P/4//f/
9v/1//T/9P/0//T/9P/0//T/9P/0//L/8v/y//L/8//0//X/9v/z//L/8f/w//H/8v/z
//T/9f/2//f/+P/4//j/+P/4//b/9v/3//f/9//3//v////+//3//////wAAAQABAAIA
AgD+/wIAAgD///7/AAD///7/AAABAAEA/v///wAAAQD///7//P/6//v/+f/4//v//P/8
//z/+P/1//b/9//4//b/9P/w/+7/8P/w//D/8f/0//X/9v/3//T/8P/s/+n/7P/u/+//
8f/y//L/8//z//H/8f/z//P//P/3//n//f/9////CAANABQAIgAuADYAPwBMAF4AdACU
AK4ArQCIAFIAIQD7/9//zv/J/8v/y//N/9H/0//T/9j/4f/m/+b/5P/n/+3/8f/z//H/
8//0//X/9v/2//X/9f/3//b/9v/3//X/9f/1//X/9v/4//r/+//5//n/9//5//j/+P/5
//j/+P/5//r/+v/5//b/9//2//b/+P/4//j/+f/6//v//P/7//v//P/9///////+//7/
/P/8//f/9f/5//v//f8BAP///f///wMAAgABAAAAAQAEAAQAAwAGAAgACQAKAAoACAAI
AAsADgAOAA0ADQAPABAAEQAVABcAGQAbABwAHgAkACQAIgAkACgALAAsACsALgAyADMA
NgA3ADgAPAA/AD8APgA/AD4AQABAAEAAQQBBAEMAQQBAAD4APgA9ADsAOQA4ADMAMAAx
AC4AKgApACMAHAAXABMAFAAQAAsACwAJAAYABAACAAIABAAGAAUAAAD///3//P/7//r/
9//2//j/+f/7//v//f/7//r/+f/3//f/9v/1//f/9//4//j/9v/2//f/9//1//X/9f/3
//j/+P/3//f/+//4//j/+P/4//n/+//7//z//P/7//v/9//2//T/8v/2//j/+v/8//3/
/f/+/////v/8//r/9//2//f/+v/7//z//v////7//f/9//3////9//7//////wAAAAAA
AAAA/P/8//z//f/+//3//v/+//7//////////P/8//v/+v/9//3//P/5//v/+//7//v/
/f/8//z//P/6//n/+f/6//r/+f/5//r//f/9//7/AAD///7//f/7//v/+//8////+f/2
//T/8//4//r/+//8//z//P/7//v/+v/3//P/9P/1//b/+P/5//z//f/+//3/+//7//f/
9f/4//j/+P/4//b/9v/3//j/+f/4//n/+v/6//n/+P/4//n/+f/5//v/+v/6//3/+v/4
//j/+P/5//v/+//7//v/+f/6//n/9f/7//r/+v/3//b/9f/0//b/+P/6//z//P/8//z/
/P/6//r/+v/6//f/9v/1//T/9f/2//f/+P/4//j/+P/4//j/+P/4//j/9v/2//b/9v/0
//T/9P/0//X/9v/3//j/+P/4//j/+P/6//r/+v/7//j/9f/0//f//P/9//7/AgAEAAUA
BgAGAAQAAgD8//7/AQACAAMABwAJAAYACAAJAAUA/v/7//j/+f/5//r/+v/6//r/9//1
//f/+P/4//j/9//0//X/9v/z//L/8f/u//H/8v/z//T/8//x/+//7f/r/+v/6v/p/+v/
7f/w//L/8f/y//L/8//z//H/8f/z/+3/8v/1//P/7//x//3/CAARABgAIAAqADQANwBC
AF4AfACUAKYAoQCCAE4AGwD5/+f/1P/L/9H/z//L/9P/2//f/+L/5f/k/+j/8P/z//H/
9f/1//P/9f/2//f/9f/0//L/8f/y//L/8//1//b/9//4//n/+//8//3//f/8//v/+P/5
//b/9v/3//b/+P/5//r/+v/8//r//P/8//r//P/8//z/+f/4//f/9v/5//v//v8BAP//
///+//7///8AAPz/+//9////AQAFAAIA//8AAAMABQAFAAUABwAFAAQAAgAEAAUABQAF
AAQABQAGAAoADgAOAA0ADQAPABAAEQAVABcAGQAZABgAGAAfACAAHwAiACgALgAwADEA
MAA0ADUAOAA2ADYAOQA7ADwAPAA+AD4AQABAAEAAQQA/AEEAPwA+ADwAPAA7ADkANQA0
AC8ALAAoACIAGwAXABgAFgAWABcAFAAQAAsACwANAAoACAAGAAAA/v/8//f/9v/3//f/
+P/6//r/+P/4//f/9//4//f/9f/z//L/8f/x//H/8P/v//H/8f/y//L/8P/w//H/8f/r
/+v/6//t/+7/7v/t/+3/8P/u/+//8P/w//H/8//z//L/8P/t/+v/7P/u/+//8P/w//D/
8P/w//H/8f/y//P/8//y//H/7//v/+//8f/x//P/9P/0//L/8//z//P/9f/1//b/9//3
//f/+P/5//r/8//w/+3/6//v/+//8f/y//D/8f/x//H/8v/0//X/9v/1//P/8P/r/+7/
7//w//H/8f/w//D/8P/y//H/8f/y//D/7//v//D/8v/x//H/8v/z//T/9f/1//D/7f/r
/+v/6v/o/+f/5//s/+7/7//w//D/8P/v/+//8f/v/+z/7v/r/+r/6v/p/+f/5//n/+X/
6P/r/+r/6//s/+z/7P/s/+z/7P/t/+7/8P/u/+7/7v/s/+v/6v/q/+r/6f/o/+n/6P/m
/+f/4v/h/+T/5//r/+v/6//r/+v/7v/w//D/7f/p/+j/6P/q/+r/6v/q/+j/6P/o/+j/
6v/q/+r/6v/p/+j/5//m/+j/6P/o/+j/6v/q/+r/6v/r/+z/7f/u/+r/6P/m/+T/5v/m
/+b/5v/m/+b/5v/m/+n/6f/n/+f/7P/x//L/8//1//X/9P/z//H/8P/v/+r/7v/u/+7/
7v/0//X/8//2//n/+f/0//P/8P/v/+//8P/u/+7/7v/r/+n/6//s/+z/6v/m/+L/4v/i
/+L/4v/i/+P/5P/l/+b/4//j/+L/4f/i/+P/5P/k/+H/4f/h/+L/4v/j/+T/5P/n/+f/
5f/l/+P/4f/k/+v/6//t//H/9f/8/wMACgAWAB4AJgA1AEAAUABqAIwAngCTAG4AOAAJ
AO//1//G/8n/z//J/8X/zf/T/8//zv/X/9j/1v/c/+P/5f/l/+X/5//p/+r/6//t/+7/
7v/v/+7/7P/r/+v/7f/t/+3/7f/r/+z/7f/t/+//7//t/+//8f/y//T/9P/z//P/8//y
//D/7v/w//D/7v/w//D/8P/w//D/8P/w//H/8f/y//P/8f/x//D/8P/y//T/8f/x//L/
8//0//f/9f/z//X/+f/5//n/+f/7//z//P/7//7//////////v/8//z///8CAAQAAwAD
AAUACAAJAA0ADwARABMAFAAWABoAGgAYABoAHQAiACMAIwAmACoAKwAuAC8AMAA0ADcA
NAAyADIAMAA0ADYAOAA7ADoAOwA4ADYANAA0ADMAMQAwADAALAAqACYAIAAZABUAFQAQ
AA0ACwAKAAYAAQABAAQAAgABAAAA/f/8//v/9//z//H/7v/s/+z/7P/q/+r/7P/t/+//
7//w/+//7//v/+//7//u/+3/6//p/+j/5v/p/+z/8P/z/+v/6f/n/+f/6v/q/+n/6f/p
/+b/5v/m/+T/5f/n/+f/6f/q/+r/6//t/+7/7v/u/+7/7v/u/+7/7f/r/+r/6f/u/+z/
7v/t/w==
         </WaveFormData>
      </LeadData>
      <LeadData>
         <LeadByteCountTotal>10000</LeadByteCountTotal>
         <LeadTimeOffset>0</LeadTimeOffset>
         <LeadSampleCountTotal>5000</LeadSampleCountTotal>
         <LeadAmplitudeUnitsPerBit>4.88</LeadAmplitudeUnitsPerBit>
         <LeadAmplitudeUnits>��V</LeadAmplitudeUnits>
         <LeadHighLimit>2147483647</LeadHighLimit>
         <LeadLowLimit>268435456</LeadLowLimit>
         <LeadID>V1</LeadID>
         <LeadOffsetFirstSample>0</LeadOffsetFirstSample>
         <FirstSampleBaseline>0</FirstSampleBaseline>
         <LeadSampleSize>2</LeadSampleSize>
         <LeadOff>FALSE</LeadOff>
         <BaselineSway>FALSE</BaselineSway>
         <ExcessiveACNoise>FALSE</ExcessiveACNoise>
         <MuscleNoise>FALSE</MuscleNoise>
         <LeadDataCRC32>4101244374</LeadDataCRC32>
         <WaveFormData>
BAAEAAQABAAEAAQABAAEAAIAAgACAAIABAAEAAQABAAEAAQABAAEAAQABAAEAAQAAgAC
AAIAAgACAAIAAgACAAIAAgACAAIAAgACAAIAAgACAAIAAgACAAAAAAAAAAAAAAAAAAAA
AAACAAIAAgACAAIAAgACAAIAAgACAAIAAgAAAAAAAAAAAAAAAAAAAAAAAAAAAAAAAAD+
//7//v/+//7//v/+//7/AAAAAAAAAAAAAAAAAAAAAP7//v/+//7//v/+//7//v8AAAAA
AAAAAAEAAgADAAQAAwACAAEAAAD///7//f/8//7//v/+//7/AAAAAAAAAAAAAAAAAAAA
AAAAAAAAAAAA/v/+//7//v8AAAAAAAAAAAIAAgACAAIAAAAAAAAAAAD+//7//v/+/wAA
AAAAAAAAAAAAAAAAAAD+//7//v/+////AAABAAIAAgACAAEAAQADAAQABAAFAAQAAwAC
AAEA//8AAAAAAQAEAAQABAAEAAEAAAD+/wAAAAD+//3/+v/7//v/+v/6//n/+f/5//n/
+f/6//v//P/+//7//v/+///////////////+//7//v///////////wAAAAAAAP///f/9
//3//f////////////3//f/9//3//////wEAAgAGAAoADgATABMAEQAMAAoACgAIAAUA
+v/u/+T/2//f//D/+f/x/+X/2f/K/7r/t/+3/73/xP/M/9L/2v/j/+n/7//0//b/9//8
/wAAAQADAAMABAAEAAYABgAGAAcACAAIAAgACQAHAAcABwAIAAkACQAJAAkACgAKAAsA
DQAMAAwACwAKAAwADAAMAAoACgAKAAsADAAMAA0ADQAMAAwADAALAAsACQAJAAoACgAK
AAoACwALAA0ADAAMAAwADAAMAAwADAAMAA0ADQANAA0ADQANAA0ACwAKAAoACgAKAAoA
CgAKAAsACwALAAoACgAKAAoACgAGAAUABQAFAAMAAwACAAEAAAD//////v/9//z/+//6
//X/9P/0//P/8v/y//D/8P/v/+3/6//r/+v/6v/o/+f/5f/l/+X/5P/m/+f/5//p/+z/
7v/u/+7/7//w//T/9f/1//b/9//4//f/9//5//r//P/8//3//f/9//////////3//f/+
/wAAAgABAAEA////////AAACAAAAAAAAAAAAAAAAAAAAAAABAAEAAgACAAAAAQACAAIA
AwACAAIAAgADAAMAAwADAAMAAwACAAIABAAFAAUABQAGAAcABwAGAAQABAAEAAIABgAH
AAcABwAJAAgABwAHAAYABgAGAAcACAAIAAgACAAJAAkABwAHAAkACQAKAAsACQAJAAgA
BwAHAAcACAAIAAYABgAGAAYACAAGAAYABgAEAAQABAAEAAQABAAEAAQABgAGAAYABgAG
AAYABgAGAAYABgAGAAQABAAFAAUABQAFAAUABQAFAAMAAwACAAIAAwAEAAUABgAGAAYA
BwAHAAUABQAFAAUAAwADAAIAAgAEAAQABQAFAAUABAAEAAQABAAEAAMAAwABAAIAAgAC
AAIAAgADAAMAAwADAAIAAgACAAIAAgACAAQAAgACAAMAAQABAAEAAQACAAMAAwACAAQA
BAAEAAQABQAFAAUABQADAAMAAwADAAYABgAGAAYABAADAAIABAAEAAQABAAEAAQABAAE
AAQABAAEAAQABAAEAAQABAAEAAQABAAEAAYABgAGAAYABAAEAAQABAAEAAQABAADAAUA
BgAGAAUABQAFAAUABQAFAAUABgAGAAcACAAIAAgACAAHAAYABAAGAAYABAADAAAA////
//7//v/////////+//3//f/9/wAAAAAAAAAA//////7//f/9//3//P/8//7/////////
//8AAAAAAAD9//3//f/9//v/+//7//v/+//7//v/+//9////AQABAAIABgAIAAoADQAL
AA0ADgAMAAgABAD///b/7P/k/+H/6f/4/wMABQD5/+f/0v/C/73/vf+//8b/zP/S/9r/
4//r/+//8v/2//f//P/+//3//f/9//7//v/+//7//v////7//v/+////AAABAAIABAAD
AAMAAwADAAMAAgACAAMAAwAEAAQABAAEAAQABAACAAIAAgADAAQAAgADAAMAAgADAAQA
BAAFAAUABQAGAAYABAAEAAUABQAHAAYABgAGAAYABgAGAAYABAAFAAUABQAFAAUABQAF
AAUABAAEAAQABgAGAAYABgADAAMAAwACAAIAAgACAAIA/v/9//3//f/9//3//P/7//j/
9//3//b/8//y//H/8P/t/+z/7P/r/+r/6v/o/+j/5//l/+P/4//j/+L/4P/f/+H/4f/h
/+D/4P/h/+H/4//k/+b/5v/m/+r/7P/x//P/9f/2//f/+P/3//f/+f/6//z//P/9//3/
/v8BAAIAAwABAAEAAgAEAAYABQAFAAMAAwADAAQABgAFAAQAAwACAAQABAAEAAQABQAF
AAYABgAFAAUABQAEAAUABAAEAAQABQAFAAUABQAFAAUABAAEAAQABQAFAAUABgAHAAcA
BgAGAAYABgAEAAYABwAHAAcABwAGAAUABQAGAAYABgAHAAgACAAIAAgACQAJAAcABwAF
AAUABgAHAAkACQAIAAcABwAHAAgACAAIAAgACAAIAAgABgAGAAYABgAGAAYABgAGAAYA
BgAGAAYABgAGAAYABAAEAAQABAAEAAQABAACAAIAAwADAAMABQAFAAUABQAFAAUABAAE
AAMAAgABAAAAAgACAAMAAwADAAMAAwADAAEAAQAAAAAAAQACAAQABQAEAAIAAQAAAAAA
AAD/////AQACAAIAAgACAAIAAwADAAMAAwACAAIAAgACAAIAAgAAAP7//v///wEAAQAB
AAEAAgADAAMAAgACAAIAAgACAAAA///+//3///////////8CAAIAAgACAAIAAQACAAAA
AAAAAAAA///+//3//P/+//7//v/+/wAAAAAAAAAAAAAAAAAAAAD+//7//v/+/wAAAAAA
AAAA/////wAAAAD//////////////////wAAAgADAAQABAACAAIAAQAAAAAAAgACAAAA
/f/6//n/+f/5//r//P/9//v/+//7//z//f/+//7//v/8//z//f/9//////////7//P/8
//3//f//////AAAAAAAA/////////////////////////////wEAAQABAAEAAwAAAAIA
CAAQABEAEQATABAADgAMAAoABwD+//T/7P/l/+H/7P/9//3/8//r/9z/yP+9/7v/u/++
/8T/zP/U/93/5//t//L/9P/1//r//v///wEAAQACAAIABAAEAAQABQAGAAYABgAHAAcA
BwAHAAgACQAJAAkACQAJAAgACAAJAAkACgAKAAoACgAKAAoACAAIAAgACQAKAAgACQAJ
AAgACAAIAAcABwAJAAkACgAKAAgACAAJAAkACwAKAAoACgAKAAoACgAKAAoACwALAAsA
CwALAAsACwALAAoACgAKAAoACgAKAAoACQAJAAkACAAIAAgACAAIAAgABwAHAAcABQAF
AAQAAwACAAEAAQAAAP///v/9//z/9//2//b/9f/z//T/8//0//P/8f/v/+//7f/s/+r/
6f/p/+n/6f/o/+r/6//r/+3/7v/w//D/8P/z//T/+P/5//n/+v/7//z//f/9////AAAC
AAIAAwADAAEAAwADAAMAAwADAAQABgAEAAMAAwABAAIAAwAFAAgABgAGAAYABgAEAAQA
BAAEAAMAAwAEAAQABAAFAAYABgAFAAQABAAEAAUABQAFAAUABgAHAAcACAAJAAkACAAH
AAgACQAJAAgACAAIAAgABgAIAAkACQAJAAgABgAEAAMABgAGAAYABwAGAAYABgAGAAkA
CQAHAAcABwAHAAgACQAJAAkACAAHAAUABQAGAAYACAAIAAgACAAIAAYABgAGAAYABgAG
AAYABAAEAAQABAAGAAYABgAGAAQABAAEAAQABAAEAAQAAgAEAAUABQAFAAMAAwADAAMA
BQAFAAQABAAEAAQABAAEAAIAAgADAAMAAwADAAMAAwAFAAUABAAEAAQABAAFAAUABQAE
AAQABAAEAAQAAwADAAMABAAEAAQABAAEAAUABQAFAAUABAAEAAIAAgACAAIAAgAAAAAA
AQADAAMAAwADAAIAAwADAAIAAgACAAIAAgABAAEAAQABAAEAAQABAAEAAgACAAIAAgAE
AAMAAgAAAAAAAAAAAAAAAAAAAAAAAAAAAAAAAAD+//7//v/+////AAABAAIAAgACAAIA
AgABAAAA///+////AAABAAIAAAAAAAAAAAD/////AAAAAP3//f/9//3/AAABAAIABAAE
AAUABgAGAAMAAgAAAP7//f8AAAEAAAABAP7//f/9//r/+v/7//v/+//7//v//P/9//7/
/v/+//7//v///////f/9//3//P/9//7/AAABAP7//f/9//z//P/7//v/+//8//3//v//
//3//f/9//3//f/9//3//f///wAABAAIAA4ADQANAAsADAAMAAoABgABAPj/6v/i/9v/
2f/k/+3/5//d/9X/yP+6/7f/uf+9/8L/yP/Q/9b/2//j/+v/8v/0//n//v8AAAEAAQAB
AAIAAgACAAIAAgADAAQABAAEAAUABwAHAAcACAAJAAkACQAJAAkACAAIAAkACQAKAAoA
CgAKAAoACgAIAAgACAAJAAoACgALAAsACgAMAAwACwALAAkACQAKAAoACgAKAAsACwAL
AAoACgAKAAgACAAIAAgACgALAAsACwALAAsACwALAAsACgAKAAoACgAKAAoACgALAAsA
CwAKAAgACAAIAAgACAAHAAcABwAFAAUABAADAAIAAQABAAAA///+//3//P/5//j/+P/3
//P/8v/v/+7/8P/v/+7/7//v/+7/7P/r/+3/7f/t/+z/7P/t/+3/7//w//L/8v/y//P/
9P/4//n/+f/6//v//P//////AQACAAAAAAABAAEAAwAFAAUABQAEAAMAAwAEAAQAAwAD
AAEAAQABAAIABAAGAAYABgAGAAYABgAGAAYABQAFAAYABgAEAAUABgAGAAcABgAGAAYA
BQAFAAUABQAFAAUABAAEAAUABQAEAAMABgAHAAcABgAIAAgACAAGAAYABwAHAAcACQAI
AAcABwAIAAgACAAJAAgACAAIAAgACQAJAAcABwAHAAcACAAJAAkACQAIAAcABwAHAAgA
CAAGAAYABgAGAAgABgAGAAYABgAGAAYABgAIAAgACAAIAAYABgAGAAYABgAGAAYABgAG
AAYABgAEAAQABQAFAAUABwAHAAcABwAFAAUABAAEAAYABgAGAAYABAAEAAUABQAFAAUA
BQAFAAUABQAEAAQABAAEAAUABQAFAAQABAAEAAQABAADAAMAAQACAAIAAgAEAAQABQAF
AAMAAwACAAIAAgACAAIAAgADAAIAAwAFAAMAAwADAAMABAAFAAUABAAEAAQABAAEAAMA
AwADAAMABQAFAAUABQAGAAYABgAGAAgACQAIAAYABgAGAAYABgAGAAYABgAGAAYABgAG
AAgACAAIAAgABgAGAAYABgAIAAgACAAIAAgACAAIAAgACAAIAAgACAAGAAYABgAGAAgA
CAAIAAgABgAGAAUABQAEAAQAAwADAAQABQAGAAcABwAIAAgACQAMAAwADAAMAAsACgAI
AAoACgAIAAcABAADAAMAAgACAAEAAQABAAEAAQACAAMABAAFAAYABwAIAAcABwAHAAcA
BQAEAAQABAAHAAcABwAHAAYABgAGAAUABwAHAAcABwAHAAcABwAHAAkACQAJAAkABwAH
AAkACgAOABQAGAAbABsAGwAcABoAGAAUAA8ABgD8//L/6f/j/+r/9f/x/+f/3//U/8T/
v//B/8X/yv/S/9j/3v/l/+3/8//4//7/AQAGAAoACwANAA0ADgAOAA4ADgAOAA8AEAAQ
ABAAEQATABMAEwAUABQAEwASABEAEwASABIAEwATABQAFAAUABQAFAAUABIAFAAUABUA
FgAWABcAFwAWABYAFgAVABUAFQAVABYAFgAVABQAFAATABUAFAAUABQAFAAUABQAFAAS
ABMAEwATABQAFQAWABcAFQAUABQAFAAUABQAFAAUABEAEQARABAAEAAQABAAEAAQAA8A
DwAPAA8ADwAOAA0ACgAJAAkACAAFAAQAAwACAAEAAAAAAP///P/8//r/+v/5//f/9f/1
//P/8v/w/+//7f/t/+3/7P/q/+v/6//t/+7/8P/w//D/8f/y//b/9//4//r//P/+//3/
/f///wAAAgACAAMAAwADAAUABQAFAAMAAwAEAAYABAADAAMAAQADAAMABAAGAAQABAAE
AAQABgAGAAYABgADAAMABAAEAAQABQAGAAYABQAEAAQABAAFAAUABQAFAAcABwAGAAYA
CAAJAAkACQAJAAkACAAGAAgACAAIAAYABgAHAAcABwAHAAYABQAFAAYABgAGAAcABgAG
AAYABgAJAAkABwAHAAUABQAGAAcABwAHAAYABQAFAAUABgAGAAgACAAIAAgABgAEAAQA
BAAFAAYABwAIAAYABgAGAAYABAAEAAQABAAFAAYABwAIAAgACAAIAAYABAAFAAUABQAF
AAUABQAFAAcABwAGAAYACAAIAAgACAAFAAQABAADAAUABQAFAAUABQAFAAQABAAEAAQA
BQAFAAcABgAGAAYABgAGAAUABQADAAQABAAEAAQABAAFAAUABQAFAAQABAAEAAQABAAE
AAQAAgACAAMABQAFAAUABQAFAAUABAACAAMABAAFAAYAAwADAAMAAwADAAMAAwADAAIA
AgACAAIABAADAAIAAgACAAIAAgACAAIAAgACAAQABAAEAAQABAAEAAQABAAEAAQABAAE
AAQABAAEAAQAAgACAAIAAgAAAAAAAAAAAAIAAgACAAIAAgACAAIAAgACAAIAAgACAAAA
AAAAAAAAAgABAAEAAgACAAEAAQABAP//////////AQACAAQABgAGAAYABgAFAAMAAAAB
AAAA/v/9//r/+f/7//r/+v/7//n/+f/5//n//P/9//7//v/+//7//v////3//f/9//3/
/v/+//7////9//3//f/+/wAAAAD////////////////9//3//f/9//3//f/9//3///8B
AAQACgAQABIAEQARAA8AEAAOAAoABgADAPj/7P/k/9//4//u//X/8f/l/9v/yv+8/7f/
tf+3/77/yP/Q/9j/4f/n/+//9P/0//f//v8CAAEAAQABAAIAAgADAAQABQAHAAcABgAF
AAUABQAFAAUABgAJAAkACQAJAAcABgAGAAcACQAKAAoACgAJAAgABwAEAAYABgAHAAgA
CAAJAAkACAAIAAgABwAHAAcABwAIAAgACgAKAAsACwALAAoACgAKAAkACAAHAAYABgAH
AAcABwAJAAkACQAJAAcABgAGAAYACAAIAAgACAAHAAcABwAGAAMAAgABAAAAAQABAAIA
AwD//////v/9//r/+f/5//j/9//2//X/9P/x//D/8P/v/+7/7v/s/+z/6//p/+f/5//n
/+b/5P/j/+X/5f/l/+T/5P/l/+X/5//o/+r/6v/q/+//8P/0//X/9f/2//f/+P/3//f/
+f/6//z//P/9//3//P/9//z/+//8//3///8CAAEA///+//v/+//7//z//v/+//7//v/+
/wAAAAAAAAAA/f/9//7//v/8//3//v/+/////v/+//7//////////////////v/+////
///+//3/AAABAAEAAAD+//7//v/8//7/////////AAAAAAAAAQABAAAA/////wAAAAAA
AAAA//////3//f/9//3//v/////////+//3//////wAAAAD+//7//v/+/wAA/v/+//7/
/v/+//7//v8AAAAAAAAAAAAAAAAAAAAAAgACAAIAAgAAAAAAAAD+/wAAAQABAAEA////
//////8BAAEAAAAAAP7//v/+//7//v/+///////+//3//P/7//3//f/8//z//P/8//3/
/f////7//v/+//7//v/9//3//f/+//7//v/9//z//P/7//z//f/9//7//P/8//z//P/9
//z//f////7//f/8//v/+v/7//v/+v/9//7///8AAP7//f/8//v//f/9//3//f/+//7/
/v/+//z//f8AAAAAAAAAAAAAAAAAAAAAAAAAAAAAAAAAAAAAAAAAAAAA/v/+//7//v8A
AAAAAAAAAAAAAAAAAAAA/v/+//7//v/+//7//v/+//3//f/+//7//f/9//3//f//////
//8AAP7///8AAAAAAAAAAP///v/8//7//v/8//v/+P/3//f/+P/4//n/+f/3//f/9//4
//n/+v/6//r/+v/6//v/+//7//v/+//6//r/+v/7//v/+//7//z//P/8//v/+//7//n/
+f/5//n/+//7//v/+//7//v/+//7//3/AAAEAAgACgANAA0ADwAMAAwADAAIAAUA/v/w
/+T/3f/b/+b/9f/1/+v/4//U/77/s/+3/7v/vv/C/8j/0v/b/+P/5//s//D/8f/2//r/
//8BAAEAAgACAAIAAgACAAMABAAEAAQABQAFAAUABQAGAAUABQAFAAUABQAEAAQABQAH
AAgACAAIAAYABgAGAAQABQAGAAgACgAIAAkACQAIAAYABgAFAAUABgAHAAkACgAKAAoA
CwALAA0ADAAMAAwACQAIAAcABgAIAAkACQAJAAkACQAJAAkABwAGAAYABgAHAAgACQAK
AAcABwAHAAYABgAGAAYABgAEAAMAAwADAAMAAwACAAEAAgABAAEAAAD+//z/+v/4//f/
9v/2//X/8P/w/+7/7v/v/+3/6//r/+v/6v/o/+f/6f/p/+n/6P/n/+f/5v/n/+b/6P/o
/+j/7f/u//L/8//x//L/8//0//f/9//5//r//P/8//3//f///wEAAQABAP////8AAAIA
AgABAAEA////////AAACAAIAAgACAAIAAAAAAAAAAAD/////AAAAAAAAAQACAAIAAwAC
AAIAAgABAAEAAQABAAMAAwACAAIABgAHAAcABwAHAAcABgAEAAYABgAGAAQABAAFAAUA
BQAFAAQAAwADAAQABAAEAAUABgAGAAYABgAGAAUAAgABAAEAAQACAAMAAwADAAIAAQAD
AAMABAAEAAIAAgACAAIAAgAAAAAAAAACAAIAAgACAAAAAAAAAAAAAAAAAAAAAAACAAIA
AgACAAAAAAAAAP7//v/////////////////////////+//7/AAAAAAAAAAAAAAAAAQAB
AP////////////////7//v8AAAAAAQABAP///v/+//7/AAAAAP////8BAAIAAgACAAIA
AgADAAMAAQABAAAAAAACAAIAAgACAAIAAAAAAAEA//////////8AAAEAAQAAAAAAAAAA
AAAAAQABAAEAAQABAAEAAQABAAIAAgACAAIAAgADAAIAAAAAAAAAAAABAAIAAwAEAAIA
AgACAAIAAgACAAIAAgACAAIAAgACAAIAAgACAAIAAgACAAIAAgAAAAAAAAAAAAAAAAAA
AAAAAgACAAIAAgAAAAAAAAAAAAAAAAAAAAAAAQABAAIAAgD//////////wEAAQABAAIA
AgADAAQABAAEAAQAAwACAP7/AAAAAP7//v/8//z//f/6//r/+//7//v/+//7//z///8A
AAAAAAAAAAAAAQABAAAA///+//z//v/+//////8BAAEAAgACAAAA////////////////
//8BAAEAAQABAAEAAQABAAEAAwAGAAgADgAQABMAFQARAA4AEgAQAAoABwAAAPL/6P/h
/93/5v/v/+3/5f/d/87/vv+3/7n/u//C/8b/zP/S/9v/5f/v//L/8v/3//7/AgADAAMA
AwAEAAQABgAGAAYABwAGAAYABgAHAAkACQAJAAoACwALAAsACwALAAoACgALAAkACgAK
AAoACwAMAA0ADAAKAAoACwAMAAwADQANAAwADAAMAAsACwALAAsADAAMAAwADAANAA0A
CwAKAAoACgALAAwADQAOAA4ADwAPAA8ADQANAA0ADQANAAwADAAMAAwADAAMAAwACwAL
AAsACgAIAAgACAAIAAYABQAFAAUABQAFAAQAAwACAAEAAQAAAP3//P/7//r/+f/4//j/
9//2//b/9P/0//H/7//t/+3/7//u/+z/6//p/+n/6f/o/+r/6//r/+3/7P/u/+7/7v/x
//L/9v/3//X/9v/3//j/+f/5//v//P/8//z//f/9////AQABAAEA/////wAAAgACAAEA
AQD///////8AAAIABAAEAAQABAACAAIAAgACAAMAAwAEAAQABAAFAAYABgAHAAYABgAG
AAUABQAFAAUABwAHAAYABgAIAAkACQAJAAoACwALAAoACQAIAAcABAAHAAkACgALAAwA
DAAMAA0ACwAKAAkACQAMAAwADAAMAA0ADQALAAsADQANAA4ADwAPAA8ADgANAAwACwAL
AAoADAAMAAwADAAOAAwADAAMAAoACgAKAAoACAAIAAgACAAGAAYABgAGAAgACAAIAAgA
BgAGAAYABAAFAAcACAAJAAcABwAHAAcACQAJAAgACAAIAAgACAAIAAgACAAJAAkACAAH
AAYABQAHAAcABgAGAAgACAAJAAkACQAIAAgACAAKAAoACQAJAAkACgAKAAoACAAIAAkA
CQAJAAkACAAIAAoACgAKAAoACgAIAAgACQAJAAkACQAJAAoACwALAAoACgAKAAoACgAL
AAsACwALAAkACQAJAAkACgAKAAoACgAMAAsACgAKAAoACgAKAAwADAAMAAwADAAMAAwA
DAAKAAoACgAKAAoACgAKAAoACgAKAAoACgAKAAoACgAKAAoACgAKAAoACgAKAAoACgAM
AAwADAAMAAoACgAKAAoACgAKAAoACgAKAAoACgAKAAgABwAHAAgACgAJAAkACQAJAAkA
CQAJAAgACAAJAAoADAAMAAwACwAIAAYACAAIAAYABQACAAEAAQAAAAAAAQABAAEAAQAB
AAQABQAGAAYABgAGAAYABwAFAAUABQAFAAUABgAHAAkABwAHAAcACAAGAAYABQAFAAcA
BwAHAAcACQAJAAkACQAHAAcABwAHAAcACQAKAA4AEgAWABkAGwAZABgAGgAaABQADQAE
APr/8v/n/+H/7P/5//X/6f/f/9T/wv+7/7//w//G/87/1P/c/+X/7f/z//j/+v/9/wIA
CAALAAsACwAMAAwACwAKAAkACQAKAAoACgALAA0ADQANAA4ADwAPAA8ADwANAAwADAAN
AAwADAALAAoADAAMAAwACgAMAAwADQAOAAwADQANAAwADAAMAAsACwALAAsADAAMAAwA
DAANAA0ADQAMAAwADAAOAA4ADgAOAAwADQANAA0ADQANAA0ADQANAAwADAAMAAoACgAK
AAoACQAJAAkACAAKAAoACgAKAAgABwAHAAcAAwADAAIAAQAAAP/////+/////v/9//z/
+f/4//j/9//y//L/8P/w//H/7//t/+3/7f/s/+r/6f/n/+f/5//m/+j/6f/p/+v/6f/q
/+n/6P/t/+7/8v/z//X/9v/3//j/9//3//n/+v/8//z//f/9//z//f/8//v//f/9//7/
AAD+//3//f/7//v/+//8//7///8AAAEAAgAAAAAAAAAAAP////8AAAAAAAABAAIAAgD/
//7//v/+/wEAAQABAAEAAwADAAIAAgACAAMAAwADAAIAAwADAAIAAgACAAIAAAAEAAUA
BQAFAAUABAADAAMABAAEAAQABQAEAAQABAAEAAUABQADAAMAAwADAAQABQADAAMAAgAB
AAIAAwAFAAYAAwACAAEAAAADAAIAAwAEAAYABgAGAAYABgAGAAYABgAGAAYABgAGAAYA
BgAGAAYABgAGAAYABAAEAAUABQAFAAMAAwADAAMAAwADAAIAAgAEAAQABAAEAAMAAgAC
AAEAAQABAAEAAQADAAMAAgACAAIAAgADAAMAAwACAAIAAgACAAIAAQABAAEAAgACAAIA
AAAAAAEAAQADAAMAAgACAAQABAAEAAQABAACAAIAAwADAAMAAwADAAMAAwACAAAAAAAA
AAAAAAAAAAEAAgADAAEAAQABAAEABAAEAAQABAAEAAMAAgAAAAAAAAAAAAAAAAAAAAAA
AgACAAIAAgACAAIAAgACAAQABAAEAAQABAAEAAQABAAFAAYABwAIAAcABgAFAAQABAAE
AAQABAAEAAQABAAEAAQABAADAAMABgAGAAUABQAFAAUABQAFAAUABgAGAAcACAAIAAgA
CAAFAAQAAgAEAAUABAAEAAIAAAD///3//P/9//3//f/9//3//v///wAAAAAAAAAAAAAA
AP///v/9//7//v///wAA//////////8AAAAAAAD///////////////////////8BAAEA
AQABAAEAAQADAAYACgAOABAAEwATABEAEAAQAAwACAAFAPz/7v/k/93/4f/y////+//v
/+P/0v/A/7v/u/+7/8D/yP/Q/9j/3//n/+3/8v/0//f//P8AAAMAAwADAAQABAAGAAYA
BgAHAAYABgAGAAcABQAFAAUABgAHAAcABwAHAAcABgAGAAcACQAKAAoACgAKAAoACgAI
AAYABgAHAAgACgALAAsACgAKAAoACQAJAAkACQAKAAoACAAIAAkACQAJAAgACAAIAAoA
CgAKAAoACAAJAAkACQAKAAsADAANAAsACgAKAAoACAAIAAgACAAHAAcABwAGAAYABgAG
AAYABAADAAMAAwADAAMAAgABAP7//f/9//z/+f/4//f/9v/0//T/9f/1//L/8v/w//D/
7//t/+v/6//s/+z/6//r/+n/6f/p/+j/6P/p/+n/6//q/+z/7P/s/+3/7v/y//P/9f/2
//f/+P/7//v//f/+//7//v////////8BAAEAAQD/////AAACAAIAAQABAP//AQABAAIA
BAAEAAQABAAEAAIAAgACAAIA/////wAAAAABAAMABQAGAAQAAgABAAAAAwADAAMAAwAB
AAEAAAAAAAQABQAFAAUABgAHAAcABgAGAAYABgAEAAYABwAHAAcABQAEAAMAAwAIAAYA
BgAFAA==
         </WaveFormData>
      </LeadData>
      <LeadData>
         <LeadByteCountTotal>10000</LeadByteCountTotal>
         <LeadTimeOffset>0</LeadTimeOffset>
         <LeadSampleCountTotal>5000</LeadSampleCountTotal>
         <LeadAmplitudeUnitsPerBit>4.88</LeadAmplitudeUnitsPerBit>
         <LeadAmplitudeUnits>��V</LeadAmplitudeUnits>
         <LeadHighLimit>2147483647</LeadHighLimit>
         <LeadLowLimit>268435456</LeadLowLimit>
         <LeadID>V2</LeadID>
         <LeadOffsetFirstSample>0</LeadOffsetFirstSample>
         <FirstSampleBaseline>0</FirstSampleBaseline>
         <LeadSampleSize>2</LeadSampleSize>
         <LeadOff>FALSE</LeadOff>
         <BaselineSway>FALSE</BaselineSway>
         <ExcessiveACNoise>FALSE</ExcessiveACNoise>
         <MuscleNoise>FALSE</MuscleNoise>
         <LeadDataCRC32>2197781248</LeadDataCRC32>
         <WaveFormData>
CAAIAAgACAAGAAYABgAGAAQABAAEAAQABgAGAAYABgAEAAQABAAEAAQABAAEAAQAAgAC
AAIAAgACAAIAAgACAAEAAAD///7//P/8//z//P/+//7//v/+//v/+v/5//j/+v/6//r/
+v/4//j/+P/4//r/+v/6//r/+v/6//r/+v/4//j/+P/4//j/+P/4//j/+v/6//r/+v/5
//j/9//2//b/9v/2//b/9v/2//b/9v/3//j/+f/6//n/+P/3//b/9v/2//b/9v/4//j/
+P/4//r/+v/6//r/+P/4//j/+P/3//b/9f/0//T/9P/0//T/9v/2//b/9v/2//b/9v/2
//j/+P/4//j/9f/0//P/8v/z//T/9f/2//j/+P/4//j/9v/2//b/9v/0//T/9P/0//b/
9v/2//b/9v/2//b/9v/2//b/9v/2//b/9v/2//b/9f/1//X/9f/3//j/+f/6//j/+//8
//z/+v/7//v/+//+//7//v/9//r/+v/6//r/+//7//r/+f/4//j/9//3//b/9v/2//T/
8//z//P/9f/3//f/9f/0//T/9P/y//H/8f/x//H/8f/x//L/8v/y//L/8//z//H/8P/v
/+//7v/w//D/8P/w/+//7//u/+7/8P/y//L/9v8BAAsAEgAWABwAIgAsADYAQQBMAFQA
TgA1AAwA0/+h/3r/Sf8Q/+H+0P7f/v3+Gv81/1D/bP+H/57/rf+4/8L/zv/Z/+H/7P/4
//7/AAABAAEAAQABAAMABAAFAAYABwAIAAkACgAIAAgACQAJAAoACgALAAsADQANAA0A
DgANAA0ADQANABAAEAARABEADwAPAA8AEQAUABQAFAAUABUAFQAVABUAEwAVABYAFwAZ
ABkAGgAbABsAHAAdAB4AHgAfAB8AIQAhACIAIwAjACYAJwApACsAKQApACkAKwAsAC0A
LgAvADMANAA1ADYANwA4ADsAPAA7AD0APwBAAEMAQwBFAEYARgBHAEcASABMAE0ATQBN
AEwASwBKAEkARwBHAEYARgBHAEQARABDAEAAPgA+ADwAOgA5ADgANQAxADAALgAtAC4A
KwAoACYAJAAiAB4AHAAZABcAFAASABMAEQAPAA8ADAAJAAcABQAGAAYABQADAAAAAAD/
//7///////7//f/6//r/+//7//n/+f/5//j/+v/6//r/+f/5//n/+f/5//j/+P/4//f/
+f/5//r/+//7//v/+//8//7//v/9//3/AAACAAIAAgAAAAAAAQABAAIAAgACAAIABAAH
AAcABwAJAAkACQAKAAgABwAGAAYABgAGAAYABgAGAAcABwAHAAUABQAEAAQAAwADAAQA
BAAEAAMAAwACAAMAAwADAAMABQAFAAQABAACAAEAAAD//wEAAAAAAAAAAQABAAEAAQD+
//7//v/+//7//v/+//7//v/9//z//P/8//z//P/8//v/+f/3//b/+f/5//n/+f/6//r/
+v/6//r/+v/5//n/+P/4//j/+P/6//r/+v/6//j/9//3//f/+v/6//j/+P/4//j/+P/4
//j/+P/5//n/9//2//b/9v/2//b/9v/2//b/9v/2//b/9f/1//X/9f/2//b/9f/1//b/
9v/1//T/9v/2//f/9//1//X/9f/1//b/9v/1//X/8//1//T/9v/2//b/9v/0//T/9P/0
//T/9P/0//T/9P/0//T/9P/0//T/9P/0//T/9P/0//T/8v/y//L/8v/y//P/8//z//X/
9v/2//b/9v/2//n/+v/6//r/+//7//n/+v/6//r/+f/4//j/+P/4//n/+f/4//f/9P/0
//P/8//0//T/9P/x/+//7v/t//D/8f/y//H/7v/u/+7/7P/r/+v/6//r/+v/6//s/+z/
7P/s/+3/7f/p/+n/6f/q/+z/7P/s/+z/6v/r/+v/6v/s/+7/7v/w//b/AQAJAAwADgAS
AB4ALAA4AD8ASABQAEYALQAEANH/m/9q/zP/Av/j/uL+9/4T/y7/Q/9a/3b/jf+e/6n/
uP/C/8z/2//l/+z/9P/6//z//P/7//r/+f/7//z//f/+//3//v///wAAAgACAAMAAwAE
AAQABQAFAAUABQAFAAYABwAHAAcABwAGAAYABwAHAAcABwAHAAkACgAKAAoACgANAA0A
DQANAA0ADwAQABEADwAPABAAEQARABIAEwAUABQAFQAVABcAFQAWABcAFwAaABsAHQAf
AB8AHwAfACEAIgAjACQAJQAnACgAKQAqACkAKgAtAC4ALQAvADEAMgA1ADUANwA4ADgA
OQA5ADoAOgA7ADsAOwA7ADsAOwA7ADsAOwA6ADoANwA0ADQAMwAyADAAMAAuAC4ALQAs
ACkAJQAkACIAIQAgAB0AGgAYABkAGAAVABQAEwARAA4ADAALAAkABwAHAAQAAQD///3/
/f/+//7//f/8//z/+//6//v/+//6//n/+v/6//v/+//6//n/+P/2//j/+P/4//f/+f/5
//n/+f/4//j/+P/3//n/+f/6//v/+f/5//n/+v/8//z/+//7//r//P/8//z//v/+////
//8AAAAAAAAAAP7/AQABAAEAAQABAAEAAgAEAAMAAgACAAIAAgACAAIABAAFAAUABQAE
AAMAAQAAAAIAAwAFAAYABQADAAIAAAD//////////wEAAQAAAAAA/f/9//3//f////7/
/v/+//3//f/9//3/+v/6//r/+v/6//r/+v/6//r/+f/4//j/+v/6//r/+v/6//n/+P/4
//j/9//2//X/9v/2//b/9v/0//T/8//z//T/9P/0//T/9v/2//b/9v/1//P/8v/x//T/
9P/y//L/8v/y//L/8v/y//L/8//z//P/8v/y//L/9P/0//T/9P/z//L/8f/w//H/8f/x
//H/9P/0//P/8//y//L/8f/w/+7/7v/v/+//8f/x//H/8f/y//L/8f/x//X/9f/0//L/
8v/y//L/7//u/+3/7P/t/+7/7//w//L/8v/y//L/8v/y//L/8v/w//D/8P/w//D/8P/x
//H/8f/x//L/8v/w//D/8P/z//b/9v/2//f/+f/5//r/+v/4//f/9v/2//j/+P/5//n/
9v/1//L/8v/y//P/9f/2//T/8v/x//H/8f/z//P/8//x//D/8P/w/+7/7f/t/+3/7f/t
/+3/7v/u/+7/7v/v/+//7f/t/+3/7v/u/+7/7v/u/+7/7//v/+//8P/x//L/8v/y//f/
AwAOABIAFAAaACQAMAA7AEAASgBOAD8AJAD3/7v/iv9f/yr/9/7e/t/+9f4S/yv/Qv9c
/3n/kv+h/67/vP/I/9P/3f/m//D/+v/+//////////////8AAAEAAgAFAAYABwAIAAYA
BgAHAAcACAAIAAkACQAHAAcABwAIAAsACwALAAsADAAMAA0ADQALAAsACwANAA4ADgAO
AA4ADwAPAA8ADwARABMAFAAVABUAFQAWABcAFwAYABkAGgAaABsAGwAdAB0AHgAfAB8A
IAAhACMAJQAlACUAJQAnACYAJwAoACkAKwAsAC0ALgAvADAAMwA0ADUANwA5ADoAPQA9
AD8AQABAAEEAQQBCAEYARwBHAEcARQBFAEUARQBDAEMAQgBCAEMAQABAAD8APQA6ADkA
NgA2ADUANAAxAC8ALgAsACsAKgAnACQAIgAiACAAHAAaABkAFwAUABIAEQAPAA0ADQAO
AAsACQAHAAQABAADAAEAAAAAAP///v/8//v/+f/3//f/+P/6//v/+f/5//n/+P/4//j/
+P/3//n/+f/5//n/+P/4//j/9//5//n/+v/7//n/+f/5//r/+v/6//n/+f/6//z//P/8
//z//P/9//3//v/+//7//v/8//////////3//f/9//7/////////AAAAAAAAAAAAAAIA
AwADAAMAAwADAAIAAgABAAEAAgACAAIAAQABAAAA/////////////////v/+//3//f/9
//3/+//6//r/+v/6//v//P/9//v/+v/5//j/+v/6//r/+v/6//n/+P/4//j/+P/4//j/
+v/5//j/+P/3//f/9//3//b/9v/2//b/9v/2//X/9f/4//j/+P/4//j/+P/4//j/+P/3
//f/9//4//j/9v/2//b/9v/2//b/9P/0//X/9f/3//b/9v/2//T/9P/0//T/8v/y//L/
8v/y//P/9P/1//T/9P/z//P/9P/0//P/8v/y//L/8//z//P/8//z//P/9P/0//P/8//1
//f/9P/y//L/8v/y//T/9P/0//T/9P/0//T/9P/z//L/8f/w//L/8v/y//L/8//0//X/
9v/1//T/8//y//P/9P/1//b/9v/2//f/9//2//X/9f/0//T/9P/0//f/+f/6//v//f/9
//3//v/+//3/+//5//j/+P/4//n/+f/6//n/9v/2//P/8//0//T/9P/y//H/8f/v//H/
8f/x//H/8P/w//D/7v/t/+3/7f/u/+//8P/y//H/8P/v/+//7//t/+3/7f/w//D/8P/w
/+7/7v/v/+//7v/u/+7/7v/w//b//f8HABAAEAAQABYAIAAuADkAQgBMAEgAMwAQANn/
of96/03/FP/j/s7+1/71/hT/Mf9M/2b/f/+U/6P/sP++/8z/1//h/+r/9v/8//7/////
/////////wAAAQACAAMABAAFAAYABgAGAAcABwAIAAgACQAJAAkACQAJAAoACwALAAsA
CwAKAAoACwALAA0ADQANAA8ADgAOAA4ADgAQABEAEgATABEAEwAUABUAFQAVABYAFwAX
ABgAGQAaABkAGQAYABkAGgAcAB4AHwAeAB8AIQAjACUAJQAlACcAKgArACwALQAtAC4A
LwAwADMANAA3ADgAOQA7AD0APgA/AD8AQQBCAEYARwBHAEgASABJAEkASQBLAEsASwBL
AEgARwBFAEQARABCAEMAQwBCAEAAQAA+ADwAOwA6ADcANQA0ADIAMQAuACsAKAAmACIA
IAAcABoAGQAXABQAEgARAA8ADQANAAoABwAFAAMABAAEAAMAAQD+//7//f/8//3//f/8
//v/+v/6//v/+//9//3//f/8//r/+v/6//n/+f/5//n/+f/6//r/+v/5//n/+f/6//v/
+//7//v//P/8//z/+//7//v//P/7//r/+//8//7///8AAAAAAAAAAP7/AQABAAEAAQAB
AAEAAgAEAAMAAgACAAQABAAEAAQABAAFAAUABQAFAAUABAAEAAMAAwAEAAQAAgABAAEA
AAABAAEAAQABAP/////+//7//f/9//3//f////7//v/+//v/+//7//v/+v/6//r/+v/4
//j/+P/4//r/+f/4//j/+v/6//r/+v/4//f/9v/2//n/+f/5//n/9v/2//b/9v/4//j/
9//3//b/9v/2//b/9v/2//b/9v/4//f/9//3//f/9v/z//L/9P/0//T/9P/2//b/9//3
//X/9P/0//T/9P/0//T/9P/2//b/9v/2//X/9f/1//X/9v/2//X/9f/0//T/8//y//T/
9P/1//X/8//z//P/8//2//b/9f/1//f/9f/2//X/9P/z//L/9P/0//T/9P/0//T/9P/0
//T/9P/0//T/9P/0//T/9P/2//b/9v/2//b/9v/2//b/9f/0//P/8v/y//L/8v/y//X/
9v/3//j/9//3//f/9//3//b/9f/0//T/9//4//j/+P/5//n/+f/8//z//P/7//r/+v/6
//r/+//7//r/+f/2//b/9f/1//X/9P/z//D/8P/x//L/9f/1//X/8//y//L/8v/w/+//
7v/t/+z/6//s/+7/7//w//D/8f/x/+//7//v//D/8P/y//L/8v/y//P/8//y//L/8P/w
//D/9P/7/wcAEAAUABQAGgAkADAAOQBCAEwATgA9ACAA6/+x/4b/X/8q//P+0v7P/uX+
CP8p/0L/Xv95/5L/of+w/7z/yP/V/9//6P/0//z/AAADAAMAAwADAAEAAgADAAQABQAG
AAcACAAKAAoACwALAAoACgALAAsADQANAA0ADgANAA0ADQANAA8AEAASABMAEwATABMA
FQAWABYAFgAWABkAGQAZABkAFwAZABoAGwAbABsAHAAdABsAHAAdAB4AIAAhACEAIwAj
ACQAJQAlACYAJwApACsAKwArACsALQAwADEAMgAzADMANAA1ADYAOQA6AD0APgA9AD8A
QQBCAEUARQBHAEgASgBLAEsATABMAE0ATQBNAE8ATwBPAE8ASwBLAEoASgBKAEgASQBJ
AEYARABEAEIAQAA/AD4AOwA5ADgANgA1ADIALwAsACoAKAAmACIAIAAfAB0AGgAYABUA
EwARABEAEgAPAA0ACwAKAAoACQAHAAQABAADAAIAAwADAAIAAQAAAAAAAQABAP//////
//7/AAAAAAAA///9//3//f/9//7//v/+//3//f/9//7///////////8AAAAAAAD/////
AAACAAIAAgACAAIAAwADAAYABgAGAAYABAAHAAcABwAGAAUABAAEAAcABwAHAAgACAAI
AAgACAAGAAcABwAHAAUABQAEAAQABQAFAAYABgAGAAUABQAEAAQABQAGAAcABAADAAEA
AAAAAAEAAgADAAEAAAAAAAAA//////////8AAAAAAAAAAP7//v/+//7//v/9//z//P/6
//r/+v/6//z/+//6//r/+//7//v/+//5//j/9//2//j/+P/3//f/+P/4//j/+P/4//j/
+P/4//r/+f/5//n/+P/4//b/9v/2//b/9v/2//b/9v/3//f/+f/4//j/+P/4//j/+P/4
//j/+P/4//j/9//3//f/9//3//b/9P/z//f/+P/4//j/9v/2//f/9//3//f/9//3//b/
9v/1//X/+f/3//T/9v/2//b/9v/4//j/+P/4//f/9v/1//T/9v/2//b/9v/0//T/9P/0
//b/9v/2//b/9P/0//T/9P/y//L/8v/y//L/8v/y//L/8v/y//L/8v/z//T/9f/2//T/
9P/0//X/9f/1//X/9v/4//j/+P/4//n/+v/6//r/+//7//v//P/9//7//v/+//3//P/7
//v/+//6//n/9v/4//f/9//4//f/9v/z//H/8//z//X/9f/z//H/8P/w//L/8P/v/+//
7//v/+//7//w//D/8P/w//H/8f/v/+//7//w//D/8P/w//D/8P/x/+//7v/u/+7/7v/y
//j/BQARABQAFgAYACAALAA4AD0ASgBWAE4AMQAKANX/n/9w/z3/Cv/j/tr+7f4H/yL/
O/9U/27/if+e/6v/uP/G/9T/3f/l/+r/+P8AAAAAAQABAAEAAQABAAIAAwAEAAMABAAF
AAYABgAGAAcABwAKAAoACwALAAsACwALAAwADQANAA0ADQAMAAwADQANAA0ADQANAA8A
DgAOAA4ADgANAA0ADQANAA8AEQASABMAEwATABQAFQAVABYAFwAYABcAFwAWABcAGQAa
ABsAGwAcAB0AHwAhACEAIQAhACMAJgAnACgAKQApACoAKwAsACwALAAuAC4AMQAzADUA
NgA5ADkAOwA8AD0APQA8ADwAPgA/AD8APwBBAEEAQQBBAD0APQA8ADwAOwA4ADgANwA2
ADQANAAyADAALwAuACsAKQAoACYAJQAiAB8AHAAaABkAGAAVABQAEwARAA4ADAALAAkA
BwAHAAYAAwABAP///P/8//v/+f/5//r/+v/6//f/9//2//X/8v/y//P/8//1//X/9f/0
//T/9P/0//P/8f/x//H/8f/y//L/8v/x/+//7//w//H/8//z//P/9P/0//T/8//z//L/
9P/0//T/9f/2//j/+f/5//j/9//2//b/+f/5//n/+//7//v//P/6//n/+P/4//n/+v/7
//z//P/9//3//f/7//v/+v/6//n/+f/6//r//P/7//v/+v/3//f/9//3//f/9//2//b/
9f/1//X/9f/1//T/9P/0//X/9f/1//X/9P/0//T/9P/y//L/8v/y//T/8//y//L/8P/w
//D/8P/y//H/8P/w/+//7//v/+//8P/w//D/8P/v/+7/7P/r/+7/7v/u/+7/7v/u/+7/
7v/w/+//7//v//D/8P/u/+7/8P/w//D/8P/u/+7/7//v//H/8P/w//D/8v/y//L/8v/w
//D/8P/w/+//7//v/+//8P/w/+//7//x//L/8v/y//D/8P/x//H/8f/x//H/8f/w//D/
7//v/+v/7f/u/+7/7v/u/+7/7//w//H/8v/w//D/8P/w//D/8P/w//D/7v/u/+7/7v/w
//D/8P/w//D/8P/w//D/7//u/+3/7P/t/+7/8P/x/+//7//w//D/8P/w//D/8//2//b/
9v/3//f/9//4//j/+P/3//b/9v/2//b/9//3//T/8//w//D/8v/z//X/9v/1//L/8P/v
/+3/7//v/+//7//u/+7/7v/s/+v/6//r/+3/7f/t/+7/7P/s/+z/7f/u/+3/7v/v/+7/
7v/u/+7/7v/u/+//7//s/+z/7P/s/+7/8v/5/wUADAASABQAGgAiAC4AOwBAAEwATgA/
AB4A7/+3/4j/Wf8g//H+2v7d/vH+Dv8t/0r/Yv95/5L/o/+w/7z/yP/T/9//6v/w//j/
/v8BAAEAAQABAAEAAgADAAQABQAGAAcACAAIAAgACQAJAAgACAAJAAkACQAJAAkACgAM
AA0ADgAPAA4ADgAPAA8AEQARABEAEwASABIAEgASABEAEQARABEAEgAVABcAGQAXABcA
GAAZABkAGgAbABwAGgAbABsAHQAdAB4AHwAfACAAIQAjACUAIwAjACMAJQAnACkAKwAt
AC0ALgAvADAAMwA0ADcAOAA4ADkAOgA6AD0APQA/AEAARABFAEUARgBGAEcARwBHAEcA
RwBHAEcARQBFAEQARABDAEAAQAA/AD4APAA8ADoAOAA3ADYAMwAxADAALgAtACwAKQAm
ACQAJAAiAB4AHAAbABkAFgAUABMAEQAPAA8AEAANAAsACQAIAAgABwAFAAIAAgABAAAA
//////7//f/8//z//f/9//3//f/9//z//P/8//z/+//7//v/+//7//z//P/8//v//f/9
//7////+//3//P/8//7//v/9//3//v8AAAAAAAAAAAAAAQABAAQABAAEAAQAAgAFAAUA
BQAFAAUABQAGAAYABQAEAAQABQAGAAcACAAHAAcABgAFAAMAAwACAAIAAgADAAUABgAG
AAUABQAEAAMAAwADAAMAAQABAAAAAAD//////////////v/+//7////////////+//7/
/v/+//z//P/8//z/+v/5//j/+P/7//z//f/+//z/+//6//r/+//7//v/+//8//z//P/8
//r/+v/5//n/+v/6//r/+v/6//r/+v/6//j/9//3//f/+v/6//j/+P/6//r/+v/6//j/
+P/5//n/9//2//b/9v/4//j/+P/4//j/+P/4//j/9f/1//X/9f/4//j/9//3//j/+P/3
//b/9P/0//X/9f/3//f/9//3//j/+P/3//f/+f/5//j/9v/2//b/9v/4//j/+P/4//j/
+P/4//j/+P/4//j/+P/4//j/+P/4//f/9v/1//T/9v/2//b/9v/2//b/9v/2//T/9P/0
//T/9v/2//b/9v/2//b/9v/2//b/9v/3//f/9//3//j/+P/2//b/9v/5//z//P/8//3/
/f/9//7//v/+//3//P/8//z//P/9//3//P/7//j/+P/3//f/+P/4//j/9v/1//X/9f/3
//f/9//3//b/9v/2//P/8f/w/+//8f/x//H/8v/0//T/9P/1//T/8f/w/+//8v/y//L/
8v/y//L/8//z//L/8v/y//L/9v/4////BwAQABYAGAAaACIAMgA9AEQATgBOAD0AHADr
/7X/iP9d/yb/9f7W/tX+7f4Q/y3/SP9i/3v/kv+h/7D/wP/M/9f/3//o//b//v8CAAMA
AwADAAMABQAGAAcACAAHAAgACQAKAAwADAANAA0AEAAQABEAEQAQAA8ADgAOABEAEQAR
ABEAEgASABMAEwATABMAEwAVABYAFgAWABYAFwAXABcAFwAVABcAGAAZABsAGwAcAB0A
HAAcABwAHAAfACEAIgAlACMAJAAlACUAJAAlACcAKQArACsAKwAtAC4ALwAwADEAMwA0
ADUANgA3ADgAOwA8ADsAPQA/AEAAQgBDAEYASABIAEkASQBKAEwATQBNAE0ATQBNAE0A
TQBMAE0ATQBOAEsASABIAEcARgBEAEQAQgBCAEEAQAA9ADsAOgA4ADcANgAzADAALgAu
ACwAKAAmACMAIQAeABwAGwAZABcAFwAVABEADgALAAsADAAMAAsACAAIAAcABgADAAMA
AgABAAAAAAABAAEAAwADAAMAAgAAAAAAAAD/////////////AAAAAAAA////////AAAB
AP///////wAAAgACAAEAAQACAAQABAAEAAYABgAHAAcABwAGAAUABAAEAAcABwAHAAgA
CQAKAAwACgAJAAgACAAIAAgACAAIAAkACwAMAA0ACwALAAoACgAJAAkACgAKAAgABwAH
AAYABwAHAAcABwAJAAkACAAIAAUABQAFAAUABQAEAAQABAABAAEAAQABAAIAAgACAAIA
AgACAAIAAgACAAEAAAAAAAAAAAAAAAAAAgABAAAAAAD//////////wAAAAAAAAAA///+
//z/+//+//7//v/+//7//v/+//7//P/7//v/+//9//7//f/+//7//v/+//7//P/8//3/
/f////7//v/+//7//v/+//7//v/+//7//v/9//3//f/9//7//v/9//3//v/+//3//P/8
//z//f/9//3//f/9//3//v/+//3//f///wEA/v/8//z//P/8//3//v///wAAAAAAAAAA
AAD+//7//v/+//z//P/8//z//v/+//7//v/+//7//v/+//7//v/+//7//P/8//z//P/+
//7//v/+//7//v/+//7//v/+//7//v/+//7//v////7//f/8//z//f/+////AAADAAQA
BAAEAAMAAwADAAQABgAGAAUABAACAAIAAgADAAEAAAD///z//v/9//3//v/8//z/+v/5
//v/+//9//3//f/7//r/+v/4//b/9f/1//b/9//4//n/+P/4//j/+P/3//f/9f/1//X/
9v/2//b/9//4//n/+//5//j/+P/4//T/9v/6/wEADQAUABoAHgAiAC4AOgBDAEoAVABU
AEUAJADv/7P/iP9d/yj/9f7Y/t3+9/4W/zP/Tv9o/4P/mP+p/7b/xP/S/93/5f/w//r/
AgAIAAcABwAHAAcABQAGAAcACAALAAwADQAOABAAEAARABEAEgASABMAEwATABMAEwAU
ABQAEwASABEAFAAUABUAFQAXABcAFwAZABoAGgAaABoAGwAbABsAGwAZABsAHAAdAB0A
HQAeAB8AIQAiACMAJAAkACUAJQAnACUAJgAnACcAKAApACsALQArACsAKwAtAC4ALwAw
ADEAMwA0ADUANgA5ADoAPQA+AD8AQQBDAEQARQBFAEcASABKAEsASwBMAE4ATwBPAE8A
UQBRAFEAUQBPAE8ATgBOAE0ASgBKAEkASABGAEYARABCAEEAQAA9ADsAOgA4ADcANAAx
AC4ALAAqACgAJAAiACMAIQAeABwAGQAXABUAFQAUABEADwANAAwADAALAAkACgAKAAkA
CAAHAAcABgAFAAMAAgACAAEAAwADAAMAAgACAAIAAgABAAEAAQABAAEAAgACAAIAAQAA
AP///////wEAAQABAAIABAAEAAMAAwACAAQABAAEAAIAAgADAAMABAAEAAQABAACAAUA
BQAFAAUABQAFAAYABgAFAAQABAAGAAYABgAGAAYABwAHAAcABwAHAAYABgAHAAcACAAI
AAgABwAHAAYABAADAAIAAQACAAMAAwAEAAEAAQABAAEAAgACAAMABAACAAEAAAD//wAA
AAAAAAAA/v/+//7//v/+//3//P/8//z//P/8//z//v/9//z//P/9//3//f/9//v/+v/5
//j/+P/4//f/9//6//r/+v/6//j/+P/4//j/+v/5//n/+f/4//j/9v/2//j/+P/4//j/
9v/2//f/9//5//j/+P/4//j/+P/4//j/+P/4//j/+P/3//f/9//3//b/9v/1//X/9P/0
//P/8v/z//T/9v/3//X/9f/1//X/9v/2//X/9f/3//f/9v/1//T/8//y//T/9P/0//T/
9P/0//T/9P/y//L/8v/y//T/9P/0//T/9P/0//T/9P/2//b/9v/2//X/9P/z//L/8v/y
//L/8v/0//T/9P/0//X/9f/1//X/9v/2//b/9v/4//v//P/8//r/+//7//v//P/8//z/
+//6//r/+v/6//3//f/8//v/9v/2//X/9f/0//T/9P/y//P/8//z//X/8//z//H/8P/w
//D/7v/t/+7/7//w//H/8P/w/+//7v/w//H/8f/v/+//7//w//D/8P/w//D/8P/x//H/
8P/w//D/8P/y//j/AwANABIAFgAYABwAKAA2AD8ASABUAFIAPQAaAOf/sf+E/1H/Gv/v
/uD+7f4J/yb/P/9W/27/i/+g/63/uP/E/9D/2//l/+7/9v/+/wIABQAFAAUABQAFAAYA
BwAIAAcACAAJAAoACgAKAAsACwAMAAwADQANAA8ADwAPABAAEQARABEAEQASABIAEwAT
ABEAEQARABMAFAAUABQAFAAXABcAFwAXABcAGQAaABsAGQAZABoAGwAdAB4AHwAgAB4A
HwAfACEAIwAkACUAJQAoACkAKwAtACsAKwArAC0ALgAvADAAMQAyADIAMgAyADUANgA5
ADoAOwA9AD8AQABDAEMARQBGAEYARwBHAEgASABJAEkASQBLAEsASwBLAEsASwBKAEoA
SABEAEMAQQBDAEIAQwBCAD8APQA7ADcANgA2ADUANQA0ADEALgAsACoAKAAkACIAIwAh
AB4AHAAbABkAFwAXABgAFQATABEAEAAQAA8ADQAKAAoACQAIAAcABwAGAAUABAAEAAUA
BQAHAAcABwAGAAQABAAEAAMAAwADAAMAAwAHAAgACQAJAAgABwAHAAcACQAJAAkACgAI
AAgABwAHAAgACgAKAAoADAAMAA0ADQAOAA4ADgAOAAwADwAPAA8ADQANAA0ADgASABEA
EAAQAA==
         </WaveFormData>
      </LeadData>
      <LeadData>
         <LeadByteCountTotal>10000</LeadByteCountTotal>
         <LeadTimeOffset>0</LeadTimeOffset>
         <LeadSampleCountTotal>5000</LeadSampleCountTotal>
         <LeadAmplitudeUnitsPerBit>4.88</LeadAmplitudeUnitsPerBit>
         <LeadAmplitudeUnits>��V</LeadAmplitudeUnits>
         <LeadHighLimit>2147483647</LeadHighLimit>
         <LeadLowLimit>268435456</LeadLowLimit>
         <LeadID>V3</LeadID>
         <LeadOffsetFirstSample>0</LeadOffsetFirstSample>
         <FirstSampleBaseline>0</FirstSampleBaseline>
         <LeadSampleSize>2</LeadSampleSize>
         <LeadOff>FALSE</LeadOff>
         <BaselineSway>FALSE</BaselineSway>
         <ExcessiveACNoise>FALSE</ExcessiveACNoise>
         <MuscleNoise>FALSE</MuscleNoise>
         <LeadDataCRC32>804934425</LeadDataCRC32>
         <WaveFormData>
AAAAAAAAAAAAAAAAAAAAAP7//v/+//7//v/+//7//v/+//7//v/+//7//v/+//7//f/8
//v/+v/6//r/+v/6//n/+P/3//b/9v/2//b/9v/2//b/9v/2//X/9P/z//L/9P/0//T/
9P/y//L/8v/y//L/8v/y//L/9P/0//T/9P/y//L/8v/y//L/8v/y//L/8v/y//L/8v/w
//D/8P/w/+7/7v/u/+7/8P/w//D/8P/x//L/8//0//P/8v/x//D/8P/w//D/8P/y//L/
8v/y//T/9P/0//T/8//y//H/8P/v/+7/7f/s/+7/7v/u/+7/8P/w//D/8P/y//L/8v/y
//T/9P/0//T/8f/w/+//7v/v//D/8f/y//L/8v/y//L/8P/w//D/8P/u/+7/7v/u//D/
8P/w//D/8P/w//D/8P/w//D/8P/w//D/8P/w//D/8f/x//H/8f/z//X/9v/3//X/+P/5
//n/+P/3//b/9f/2//j/+f/6//j/+P/3//f/+P/4//f/9v/1//T/9P/0//T/9P/z//L/
8P/w//D/8v/y//L/8P/u//D/7//v/+7/7f/t/+3/7f/t/+7/7v/u/+7/7v/u/+3/7P/r
/+z/6//t/+3/7f/t/+v/6//r/+v/7P/u/+7/8f/6/wMABwAOABYAHwAvAEEAVwBtAIIA
iAB8AF8ANwARAOn/qP9N//D+v/7D/uD+Af8f/zn/Vf9v/4b/l/+k/7H/v//M/9X/4P/t
//L/9f/3//r/+v/8//3//f///wAAAQACAAMABQAEAAQABAAFAAYABwAKAAwADAAMAAwA
DgAMAAwADAAMAAwADQANAA0ADQAOAA4ADwARABEAEQARABQAFAAUABQAEwAUABQAFQAX
ABgAGAAYABsAGwAdAB4AHgAeACAAIQAhACIAIwAkACcAKAApACsAKwArACoAKgArAC4A
LwAwADIANQA3ADkAOgA7AD0APwBBAEIARQBIAEsATABPAFAAUgBUAFUAWABcAF4AXgBf
AGAAYABhAGAAYQBhAGIAYgBhAF4AXABbAFsAWgBZAFgAUwBTAFIATwBLAEkARgBDAEIA
PgA6ADcAMQAtACsAJgAiACAAGwAXABUAEgAPAA0ACwAHAAQAAQADAAIAAgD///z/+//6
//r/+//5//j/+P/1//X/9f/1//T/8//y//D/8f/y//P/8v/y//L/8v/y//H/8f/x//D/
8v/y//P/8//z//P/8//z//T/9P/1//X/9//4//j/+f/3//f/+f/5//n/+f/5//n//P/8
//z//f8AAAAAAAAAAP7/////////////////AAACAAIAAgACAAAAAAAAAAAAAAAAAAAA
AAAAAP////////3//f/9//3////+//7//f/6//r/+//7//3//P/8//z//P/7//v/+v/6
//r/+v/6//z/+//7//r/+P/4//j/+P/3//f/9//3//X/9P/0//T/9f/1//X/9f/2//b/
9//3//b/9v/2//b/9P/0//T/8//z//T/9P/z//P/8//z//P/9f/1//P/8//y//P/8//z
//T/9P/0//T/8v/y//L/8v/y//L/8v/y//L/8v/x//H/8f/x//D/8P/w//D/8P/x//H/
8f/x//D/8P/w//D/8P/w//D/8P/w//H/8f/w//D/7v/u/+7/8P/w//D/8P/u/+7/7v/u
//D/8P/w//D/7v/u/+7/7v/w//D/8P/w//D/8P/w//D/7v/u/+7/7v/u/+//7//v//H/
8v/z//P/9f/1//j/+f/3//f/9//3//f/9//4//j/+P/4//j/9//3//j/+P/3//b/9f/0
//T/8v/y//L/8f/w/+7/7v/u//L/8v/y//D/7P/s/+v/6//q/+n/6f/p/+v/6//s/+z/
7v/u/+7/7v/s/+v/6v/r/+v/6//r/+v/7f/t/+3/7f/t/+7/8P/w//X//v8FAAcADAAS
ACEANwBLAF0AbwCAAIIAcgBTACcA9f+7/27/F//O/rn+z/7y/hH/K/9B/1v/df+G/5X/
pv+z/7//zv/b/+T/7f/y//X/9f/4//j/+v/9//3///8AAP//AAABAAMABgAGAAYABwAH
AAcACQAKAAgACAAIAAoACgAKAAoACgAKAAsACwALAAsADAAMAA0ADQANAA0ADQAQABAA
EAAQABMAFAAUABUAFgAWABUAFAAWABcAGgAcABwAHAAeAB8AHgAeAB4AHgAfACAAIQAj
ACQAJQAlACYAJwAqACsALAAtAC8AMAAxADYANwA5ADsAOwA8AD8AQgBFAEYASQBKAEwA
TgBPAFIAUgBUAFQAVQBVAFYAWABYAFkAWQBaAFoAWABWAFUAVQBTAFIAUQBQAE8ATwBO
AEsARwBFAEIAPwA6ADYAMgAvACwAKQAoACQAIAAeABkAFQATABAADQALAAsABwAEAAEA
AwACAAIA///+//3//P/8//3/+//6//r/9//3//f/9//1//X/9f/0//b/9v/2//T/9v/2
//b/9v/1//X/9f/0//T/9P/1//X/9f/1//X/9f/4//j/+f/5//f/+P/4//n/+f/5//v/
+//7//v/+//7//z//P/8//3//v/+//7//v/+/////////////////wAAAAAAAAAAAAD/
//7//f/8////AAABAAIAAQD///7//f/9//3//f/9//3//P/8//v/+P/4//n/+f/5//j/
+P/4//j/9//3//b/9v/2//b/9v/2//X/9f/0//T/9P/0//T/9f/1//X/9f/z//L/8v/y
//H/8f/x//H/8P/w//H/8f/u/+7/7v/u//D/8P/w/+//8f/y//L/8f/v/+//7//v//H/
8f/v/+//8P/x//H/8f/w//D/8P/w/+7/7v/u/+7/8P/w//D/8P/u/+7/7f/t/+//7//u
/+7/8P/w//D/8f/v/+//7//u/+3/7P/r/+r/6//s/+3/7v/v/+//7v/u/+7/7v/u/+7/
7v/u/+7/7f/s/+v/6v/s/+z/7P/s/+7/7v/u/+7/7v/u/+7/7v/u/+7/7v/u/+z/7P/t
/+3/7f/t/+7/7//t/+3/7f/w//P/8//z//P/9P/1//b/+P/3//b/9f/0//X/9f/2//b/
8//y//H/8P/y//L/8v/y//H/8P/u/+7/7v/w//D/8P/s/+r/6v/p/+n/6P/n/+f/5//n
/+f/6P/o/+j/6P/o/+j/5//n/+f/6f/p/+n/6f/p/+n/6f/p/+r/6//r/+z/7P/r//D/
+/8DAAYACgATACEAMwBHAFkAbgB8AHoAaQBJABkA6f+2/2n/EP/N/rv+0v7x/g//J/8/
/1v/dv+J/5b/pf+1/8D/y//U/+H/6v/v//H/9P/0//b/+f/5//v//P/9//7///8BAAAA
AAAAAAEAAQABAAMABAACAAIAAgAEAAYABgAGAAYABgAHAAcABwAHAAgACAAJAAsACwAL
AAsADAAMAAwADAANAA4ADgAPABMAFAAUABQAEwATABUAFgAYABgAGgAbABkAGgAbABwA
HwAgACEAIwAkACUAJQAmACUAKAApACoAKwAtAC4ALwAyADMANQA3ADkAOgA9AEAAQwBE
AEcASABKAEwATQBQAFQAVgBWAFcAVwBYAFoAWgBZAFkAWgBaAFwAWgBZAFkAWABWAFQA
UgBRAFEAUABNAEsASQBGAEMAQgA+ADoANwAzAC8ALQAoACQAIgAdABkAFwAUABEADwAQ
AA0ACwAJAAgABgAFAAEAAAD///7//v/8//n/9//2//b/9//4//n/9//3//f/9v/0//T/
9P/y//T/9P/0//T/9f/1//X/9P/2//b/9//3//f/9//3//f/+P/4//n/+f/5//r/+v/7
//n/+f/7//v//f/9//3//f/+//7//v////7//v/+//7/AAABAAEAAQD///////8AAAEA
AgADAAQAAgACAAIAAgACAAIAAgACAAIAAQABAAEA//////////8BAAAAAAD///z//P/9
//3/+//6//r/+v/8//v/+//6//j/+P/4//j/+P/3//f/9v/4//j/+P/4//X/9f/1//X/
9//2//b/9v/1//X/9f/1//L/8v/z//P/8v/y//L/8v/0//T/9P/z//P/9P/0//P/8//z
//P/8//z//P/8f/x//T/9f/1//X/8v/y//L/8v/0//T/9P/0//P/8v/x//D/8P/w/+//
7//w//H/8f/y//L/8v/y//P/8f/x//H/8P/w//D/8P/w//L/8v/y//L/8f/x//D/8P/0
//T/8v/w//D/8P/w//D/8P/w//D/8v/y//L/8v/w//D/8P/w//L/8v/y//L/9P/0//T/
9P/x//D/7//u/+//8P/x//L/9P/0//X/9f/z//P/9P/1//T/8//y//T/9v/3//j/+f/7
//v/+//8//n/+P/3//b/9v/3//n/+v/7//r/+f/4//f/9v/1//T/9f/0//L/8v/w//L/
8v/y//L/8P/w/+//7f/s/+v/6//s/+3/7v/w/+//7v/t/+z/7P/r/+v/6//t/+3/7f/t
/+3/7f/t/+3/7f/t/+z/7P/w//P/+P8DAAkACgAMABUAJQA5AE8AZQB6AIQAegBjAD0A
EQDp/7L/Xf8A/8X+v/7a/vv+G/81/03/af9+/4//nv+v/73/yP/T/97/6f/w//P/9f/4
//j/+v/5//n/+//8//3//v///wEAAgACAAIAAwAFAAUABwAIAAYABgAGAAgACAAIAAgA
CAAKAAsACwALAAsADAAMAA0ADQANAA0ADQAQABAAEAAQABEAEgASABMAFQAWABYAFgAX
ABcAGQAaABgAGAAaABsAHQAeAB8AIAAhACIAIwAlACYAJwAnACgAKwAuAC8AMAAvADEA
MgAzADYANwA5ADsAPQA+AEEARABHAEgASwBMAFAAUgBTAFYAWABaAFoAWwBdAF4AYABg
AF4AXQBdAFwAXQBcAFwAXQBfAF4AXQBcAFcAVwBWAFMAUwBRAE4ASwBGAEIAPgA7ADUA
MQAvACoAKAAmACEAHQAbABgAFQATABEADQAKAAcABQAEAAQAAQD+//3//P/8//3/+//6
//r/+f/5//n/+f/7//v/+//6//j/+P/4//b/9v/2//b/9v/3//f/9//2//b/9v/3//f/
+f/5//n/+f/5//j/+P/3//X/9v/2//f/+P/5//z//f/9//3//f/9//z//P/8//3//P/8
//z//P/+/////////////////wAAAAAAAAAAAAAAAAAAAAAAAAAAAAAAAAAA/v/9//3/
/f/9//3//f/9//v/+v/6//n/+v/6//v/+//7//r/+v/6//r/+f/5//j/9v/2//b/9v/2
//X/9f/0//b/9v/2//b/9f/1//X/9f/0//L/8f/w//D/8f/y//P/8P/w//H/8f/w//D/
8P/w//D/8P/w/+//7//w//D/7//v/+//7//v/+//7//t/+3/7P/t/+3/7f/t/+7/7//w
/+7/7v/u/+7/7v/u/+7/7v/u/+7/7f/t/+//7//u/+7/7v/u/+7/7//t/+3/7f/s/+z/
7P/s/+z/7P/s/+z/7P/t/+3/7P/s/+7/7v/u/+z/7P/s/+z/7v/u/+7/7v/s/+z/7P/s
/+7/7v/u/+7/7P/s/+z/7P/t/+7/7//w/+7/7v/u/+7/7P/s/+z/7P/s/+z/7P/s/+//
8P/x//L/8v/x//D/7//w//H/8f/x/+//8v/z//P/9f/1//X/9f/1//b/9v/2//j/+P/3
//f/+P/4//f/9v/z//L/8v/y//D/8P/v/+7/7v/u/+7/8P/w//D/7v/s/+z/6//r/+r/
6P/n/+b/5f/n/+j/6P/o/+j/6P/o/+f/5//n/+n/6f/r/+v/6//r/+v/6//r/+v/6P/q
/+r/7f/y//3/BQAGAAgADwAfADMARwBbAHIAfgB8AGsARwAdAPn/yv9//yD/0/65/sr+
7f4N/yv/Q/9h/3r/i/+a/6n/t//E/8//2v/n//D/8//1//j/+P/6//v/+//9//7/AQAC
AAMABQAGAAYABgAHAAUABQAHAAgACgAKAAoADAAMAAwADAAMAA4ADwAPAA8ADwAQABAA
EQATABMAEwATABYAFgAWABYAFQAWABYAFwAXABgAGAAYABkAGQAbABwAHAAcAB4AHwAf
ACAAIQAiACUAJgAnACkAKgArACsALAAtADAAMQAyADMANQA2ADcAOgA7AD0APwBBAEIA
RQBIAE0ATgBRAFIAUgBUAFUAWABcAF4AXgBfAGMAZABmAGYAYwBjAGQAZABlAGQAZABl
AGMAYgBhAGAAXQBdAFwAWQBXAFUAUgBPAEwASABEAEEAPQA5ADcAMgAuACwAJwAjAB8A
HAAZABcAFwATABAADQALAAoACgAHAAYABQAEAAQAAwABAAAAAAD9//3//f/9//3//f/9
//z//v/+//7//P/8//z//P/8//v/+//7//r/+v/6//v/+//7//v/+//7//r/+v/7//v/
/f/+//7////9//3//////wEAAQABAAEAAgACAAIAAwACAAIAAgACAAQABQAFAAUABQAF
AAUABgAGAAYABgAGAAQABAAEAAQABgAGAAYABgAGAAUABQAFAAUABQAFAAUAAwACAAIA
AQACAAIAAwADAAEAAAAAAAAAAAD//////v/+//7//v/+//7//f/9//z//v/+//7//v/8
//v/+v/5//r/+v/7//z/+//7//v/+//5//j/+P/3//j/+P/4//j/+P/4//j/9//5//r/
+v/5//n/+f/5//n/9//3//X/9f/0//X/9f/1//b/9v/2//b/+P/4//j/+P/3//b/9f/0
//X/9v/2//f/9//3//b/9v/z//L/8f/x//T/9f/2//b/9P/0//T/9P/0//T/9P/0//P/
8//y//L/9P/y//D/8f/y//P/9P/2//b/9v/2//X/9P/z//L/9P/0//T/9P/y//L/8v/y
//T/9P/0//T/9P/0//T/9P/y//L/8v/y//L/8v/y//L/8v/y//L/8v/z//T/9f/2//X/
9P/z//P/9f/1//X/9v/5//n/+f/5//v/+//6//n/+//7//v/+//+//7//v/+//z/+//7
//z//P/7//r/+f/4//j/+P/4//b/9f/0//L/9P/0//b/9v/0//L/8P/w//H/8f/w/+//
7//v/+//7//w//D/8P/w/+7/7v/t/+3/7//x//H/8f/v/+//7//v/+3/7f/t/+z/7P/w
//X/AAALAA0ADgAUAB8AMwBHAFkAbwCEAIYAdgBbADEAAwDR/4z/N//k/sH+zf7q/gn/
I/87/1X/cf+I/5f/pv+1/8X/0P/X/+D/7f/2//f/+f/8//z//v8BAAEAAwAEAAMABAAF
AAcABgAGAAYABwAJAAkACwAMAA4ADgAOABAAEAAQABAAEAAOAA8ADwAPABEAEgASABMA
EwATABMAEwASABIAEgASABUAFgAWABcAGgAcAB0AHgAdAB0AHwAgAB8AHgAfAB8AIQAi
ACMAJAAlACYAJwApACoAKwArACwALwAyADMANAA1ADcAOAA5ADoAOwA9AD8AQwBEAEcA
SgBNAE4AUQBSAFIAVABVAFgAWgBcAFwAXQBhAGIAZABkAGMAYwBkAGQAZABiAGEAYQBf
AF4AXQBcAFsAWwBaAFcAUwBRAE4ASwBGAEIAPgA7ADkANQAzAC4AKgAoACMAHwAdABoA
FwAVABUAEQAOAAsACAAGAAUAAQAAAAEAAgAEAAIA///9//z/+//7//v/+//9//3//f/8
//z//P/8//r/+P/4//j/+P/5//n/+f/4//j/+P/5//n/+//7//v/+//8//z//f/9//v/
/P/8//3//////wEAAQD//////////wIAAgACAAMABAAEAAQABAACAAMAAwADAAUABQAF
AAYABAAEAAQABAACAAIAAgACAAIAAgACAAIAAgABAAEAAQD9//3//f/9//3//P/8//v/
+v/6//v/+//5//j/+P/4//r/+f/5//j/+P/4//j/+P/2//X/9f/0//T/9P/0//T/8f/x
//H/8f/x//D/8P/w/+//7//v/+//7v/u/+//7//s/+z/7P/s/+7/7v/u/+3/7f/u/+7/
7f/t/+3/7f/t/+3/7f/r/+v/7P/t/+3/7f/r/+r/6f/o/+n/6v/r/+z/7P/s/+z/7P/q
/+r/6f/p/+n/6f/o/+j/5v/m/+b/5//o/+n/6v/q/+j/6P/o/+j/6P/o/+j/6P/p/+n/
6P/o/+T/5v/o/+j/6P/o/+j/6v/q/+r/6v/o/+j/6P/o/+r/6v/q/+r/6f/o/+f/5v/o
/+j/6P/o/+j/6P/o/+j/5v/m/+b/5v/o/+j/6f/p/+n/6f/q/+v/6f/p/+n/7P/v/+//
7//v/+//7//v//D/8P/w//D/8P/x//H/8v/y/+//7v/t/+z/7v/u/+7/7v/r/+r/6P/o
/+j/6v/q/+r/6v/o/+j/5//n/+b/5f/l/+f/5//n/+j/5v/m/+b/5v/o/+f/5//n/+j/
5//m/+X/5//n/+f/5//n/+f/5v/m/+j/6//y//v/AQAGAAoAEwAfADMARwBZAGwAfAB2
AGEAPwARAOP/rP9b/wT/x/65/sz+7f4P/yv/Q/9b/3T/if+W/6X/s/++/83/2P/h/+b/
7f/x//T/9P/2//n/+f/7//z//f/+////AQAAAAAAAAABAAEAAQADAAQAAgACAAIABAAF
AAYABwAIAAYABwAHAAcACQAKAAoACwALAAsACwALAAoACgAKAAoADQAOAA4ADwAPABAA
EAAQABMAEwAVABYAFQAUABUAFQAWABgAGgAcABsAHAAdAB8AHgAfAB8AIAAiACYAKAAq
ACsALQAuAC8AMAAxADMANQA1ADYAOQA8AD8AQABDAEQARwBKAEwAUABQAFIAUgBTAFcA
WABaAFoAVwBXAFgAWABYAFYAVQBVAFUAVABTAFIATwBPAE4ASwBJAEcARABBAEAAPAA4
ADUAMQAtACsAJgAiACAAGwAXABcAFAARAA8ADwALAAgABQAFAAQABAABAPz/+//6//r/
+//5//j/+P/1//X/9f/1//X/9f/1//T/9P/0//T/8v/y//L/8v/y//X/9f/1//T/9P/0
//X/9f/z//P/8//z//b/9v/3//f/9//4//j/+f/5//n/+//7//v/+//7//v//P/8//z/
/f8AAAAAAAAAAP7/////////AQABAAEAAgAAAAAAAAAAAAAAAAAAAAAAAgACAAIAAgAA
AP///////////////////f/8//z/+//6//r/+//7//v/+v/6//r//P/7//v/+v/6//r/
+v/6//r/+f/5//j/9//2//X/9P/2//f/+P/5//f/9v/2//b/9f/1//X/9f/2//b/9//3
//T/9P/0//T/9P/0//T/8//1//b/9v/1//P/8//z//P/8//z//H/8f/0//X/9f/1//T/
9P/0//T/8v/y//L/8v/y//L/8v/y//L/8v/x//H/7//v/+7/7v/w//D/8P/x//H/8f/x
//D/8P/w//D/8P/y//L/8v/y//P/8//y//L/8v/y//L/8P/w//D/8P/y//L/8v/y//D/
8P/w//D/8P/w//D/8P/w//D/8P/w/+7/7v/u/+7/8P/w//D/8P/w//D/8P/w/+7/7v/u
/+7/7//w//H/8v/w//D/8P/w/+7/7v/v/+//7//v//D/8f/x//H/8f/0//f/9//3//f/
9//3//f/+P/4//j/+P/4//f/9//4//j/9//2//X/9P/y//L/8v/y//P/8v/w//D/7v/w
//D/8P/w/+7/7v/t/+v/6v/p/+n/6f/p/+n/6v/s/+z/7P/s/+r/6f/p/+n/6//r/+v/
6//r/+v/6//r/+3/7f/s/+z/8v/z//j///8FAAwAEAAVACEANwBPAF8AcgCAAHwAaQBH
AB0A9//C/3X/Gv/T/r3+0v71/hP/Mf9J/2H/eP+L/5r/q/+5/8T/z//a/+f/8P/z//f/
+v/6//z//f/9////AAABAAIAAwAFAAYABgAGAAcACQAJAAsADAAKAAoACgAMAAwADAAM
AAwADgAPAA8ADwANAA4ADgAPABEAEQARABEAFAAUABQAFAAVABYAFgAXABkAGgAaABoA
GgAZABoAGgAbABwAHwAhACEAIgAjACQAIwAkACUAJwAmACcAJwAoACsALgAvADAAMwA1
ADYANwA4ADkAOwA9AD8AQABDAEYASQBKAE0ATgBQAFIAUwBWAFoAXABcAF0AXQBeAGAA
YABgAGEAYwBkAGIAYABfAF8AXwBeAF0AXABZAFkAWABVAFMAUQBOAEsASgBGAEIAPwA7
ADcANQAwACoAKAAjAB8AHQAaABcAFQAUAA8ACwAHAAkACAAIAAUAAgABAAAAAAD9//v/
+v/6//v/+//7//v//f/9//3//P/8//z//P/6//r/+v/6//r/+f/5//n/+P/4//j/+f/5
//f/9//3//f/+v/6//v/+//7//z//P/9//3//f///////v/9//z/+//+//7//v///wIA
AgACAAIAAAABAAEAAQABAAEAAQACAAQABAAEAAQABAAEAAQABAACAAIAAgACAAIAAQAB
AAEAAQABAAEAAQADAAIAAgABAAAAAAABAAEA///+//7//v/8//v/+//6//z//P/8//z/
/P/7//v/+v/6//r/+v/6//v/+//7//v/+f/4//j/+P/5//n/+f/5//r/+v/7//v/+f/4
//f/9v/4//j/+P/3//X/9v/2//X/9f/1//X/9f/3//f/9f/1//b/9//3//f/9P/0//T/
9P/0//T/9P/0//b/9v/2//b/9v/2//X/9f/1//X/9P/0//b/9v/2//f/9f/1//X/9P/2
//b/9v/2//T/9P/0//T/9f/1//T/9P/2//b/9P/0//T/9P/0//T/9P/0//T/9v/2//b/
9v/0//T/9P/0//T/9P/0//T/9P/0//T/9P/0//T/9P/0//T/9P/0//T/8v/y//L/8v/0
//T/9P/0//T/9P/0//T/8v/y//L/8v/z//T/9f/3//b/9f/0//T/9v/3//j/+f/8//3/
/f/9//v/+//7//v//v/+//7//v/+//3//f/+//3/+//5//f/+P/4//j/+P/2//X/9P/y
//P/9P/3//j/+P/2//T/9P/z//P/8v/x//P/8//z//P/8v/y//L/8v/w//D/7//v/+//
8f/x//H/8v/z//T/9f/1//X/9f/0//D/8v/3//7/BwALABAAFgAfAC0AQwBXAGsAfgCK
AIgAcwBNAB8A9f/A/3H/Ev/P/sP+3P79/h3/Of9R/2v/gv+V/6b/tf/D/87/2//m/+//
+P/9////AgACAAQABAADAAQABAAHAAgACQALAA4ADgAOAA8ADwAPABEAEgASABIAEgAU
ABIAEgASABIAEgATABMAEwAVABYAFgAXABkAGQAZABkAHAAcABwAHAAdAB4AHgAfAB8A
IAAgACAAIQAhACMAJAAmACYAKAApACkAKgArACwAKwAsAC0ALwAwADEAMQAyADMANgA3
ADgAOQA7ADwAPQBAAEEAQwBFAEkASgBNAFAAUgBSAFQAVABYAFoAWwBeAGIAZABkAGUA
aQBqAGwAbABrAGsAbABsAGwAagBpAGkAaQBoAGcAZgBjAGMAYgBfAF8AXQBaAFcAUgBO
AEoARwBBAD0AOwA2ADMAMgAuACsAKAAkACAAHQAdABkAFgATABEAEAAQAA0ADAALAAoA
CgAJAAcABgAGAAMAAwADAAMABQAFAAUABAAEAAQABAACAAIAAgACAAIAAwADAAMAAgAB
AAAAAAD//wAAAQACAAMABAAEAAUABQAFAAYABgAHAAYABQAGAAUABwAHAAcABwAIAAgA
CAAJAAoACgAKAAoACAAJAAkACQALAAsACwAMAAwADAAMAAwADgAOAA4ADgAOAA4ADgAO
AAwACwALAAsACQAJAAkACQALAAoACgAJAAgACAAJAAkACwAKAAoACgAJAAcABgAEAAYA
BgAGAAYABAADAAMAAgAEAAQABAAEAAEAAQABAAEAAQAAAAAAAAAAAAEAAgADAAEAAAAA
AP///v/+//7//v8AAAAAAAD///3//v/+//3//f/9//3//f/9//3/+//7//7/////////
/P/8//z//P/+//7//v/+//7//v/+//7/AAAAAP///////////v/+//z//P/8//3/+//7
//v/+v/7//z//f/+//z//P/8//z///////7//v8AAAAA/v/8//z//P/8//7//v/+//7/
/v/+//7//v/8//z//P/8//7//v/+//7//v/+//7//v8AAAAAAAAAAP///v/9//z//P/8
//z//P/+//7//v/+//3//f/9//3/AAABAAEAAQABAAQABQAFAAMAAwADAAMAAwAEAAQA
BAAEAAQAAwADAAYABgAFAAQAAQAAAAAAAAAAAAAA///+//7//v/+/wAA/v/+//z/+v/6
//n/+f/4//n/+f/5//n/9//4//j/+P/4//j/+P/3//f/9//5//n/+f/5//n/+f/5//n/
+f/5//j/+P/6/wEACgARABcAGAAcACUANQBLAF8AcwCIAJAAhgBtAEcAFwDn/6j/U//8
/sv+0f7w/hH/K/9F/13/d/+Q/6H/rv+9/8n/1P/f/+z/9f/+/wMABQAIAAgACgANAA0A
DwAQAA8AEAARABMAFAAUABQAFQATABMAFQAWABgAGAAYABoAGgAaABoAGgAcAB0AHQAd
ABsAHAAcAB0AHwAfAB8AHwAgACAAIAAgACMAJAAkACUAJQAmACYAJgAnACcAKQAqACgA
KAAqACsALQAuAC8AMAAzADQANQA3ADYANwA3ADgANwA6ADsAPAA9AD8AQABBAEYARwBJ
AEsATQBOAFEAVABVAFYAWQBaAFwAXgBfAGIAZABmAGYAZwBrAGwAbgBuAG0AbQBuAG4A
bQBqAGgAZwBoAGgAaABoAGMAYwBiAF8AXgBdAFsAWQBWAFIATgBLAEcAQwBBADwAOgA4
ADMALwAtACoAJwAlACcAIwAgAB0AGwAaABoAFwAUABMAEgASABEADwAOAA4ADQANAA0A
DQAPAA8ADwAOAA0ADAALAAgACAAIAAgACAAMAA0ADgAOAAsACgAKAAkACwALAAsACwAK
AAoACwALAA0ADgAOAA8AEQARABMAEwARABEAEQARABQAFAAUABUAFQAUABMAEgAWABcA
FwAXAA==
         </WaveFormData>
      </LeadData>
      <LeadData>
         <LeadByteCountTotal>10000</LeadByteCountTotal>
         <LeadTimeOffset>0</LeadTimeOffset>
         <LeadSampleCountTotal>5000</LeadSampleCountTotal>
         <LeadAmplitudeUnitsPerBit>4.88</LeadAmplitudeUnitsPerBit>
         <LeadAmplitudeUnits>��V</LeadAmplitudeUnits>
         <LeadHighLimit>2147483647</LeadHighLimit>
         <LeadLowLimit>268435456</LeadLowLimit>
         <LeadID>V4</LeadID>
         <LeadOffsetFirstSample>0</LeadOffsetFirstSample>
         <FirstSampleBaseline>0</FirstSampleBaseline>
         <LeadSampleSize>2</LeadSampleSize>
         <LeadOff>FALSE</LeadOff>
         <BaselineSway>FALSE</BaselineSway>
         <ExcessiveACNoise>FALSE</ExcessiveACNoise>
         <MuscleNoise>FALSE</MuscleNoise>
         <LeadDataCRC32>1834624316</LeadDataCRC32>
         <WaveFormData>
AgACAAIAAgABAAAA///+//7//v/+//7//v/+//7//v/+//7//v/+//z//P/8//z/+//6
//n/+P/6//r/+v/6//n/+P/3//b/+P/4//j/+P/4//j/+P/4//X/9P/z//L/9P/0//T/
9P/0//T/9P/0//T/9P/0//T/9v/2//b/9v/1//T/8//y//T/9P/0//T/9P/0//T/9P/z
//L/8f/w//L/8v/y//L/8P/w//D/8P/x//L/8//0//P/8v/x//D/8v/y//L/8v/0//T/
9P/0//T/9P/0//T/9P/0//T/9P/x//D/7//u/+7/7v/u/+7/7//w//H/8v/w//D/8P/w
//L/8v/y//L/7//u/+3/7P/t/+7/7//w//H/8v/z//T/8//y//H/8P/u/+7/7v/u/+7/
7v/u/+7/8P/w//D/8P/w//D/8P/w//D/8P/w//D/8v/y//H/8f/1//f/9//3//X/9//4
//j/9v/2//b/9v/4//r/+v/6//j/+P/2//j/+P/4//j/9v/1//X/9f/0//T/8//z//L/
8P/w//D/8P/x//L/8f/v/+//7v/u/+7/7P/s/+3/7f/t/+3/7f/t/+3/7f/s/+v/6f/q
/+r/6v/q/+v/7P/s/+r/6v/q/+j/6v/t/+3/8P/0//n//v8FABEAIQA1AE4AawCLAKgA
vgDLANAAygC8AJwAVwDr/3P/JP8I/xD/J/89/1D/Zf99/43/m/+l/7D/vP/H/9L/3f/m
/+v/7v/u//D/8//0//b/9v/3//j/+//9//7//v/+//7//v/9//////8AAAEAAQABAAEA
AgABAAEAAQABAAMAAwAEAAUABAAEAAQABAAHAAcABwAHAAgACQAJAAkACQAKAAwADQAN
AA0ADQAPAA4ADgAOABAAEgASABIAEwATABQAFAAWABoAHAAcAB0AHAAcABwAHwAhACEA
IQAhACQAJwApACwAKwAuADAAMwA2ADcAOwA9AD8AQgBEAEcASABMAE4AUQBWAFgAWgBc
AF0AXgBdAF8AYQBjAGUAZQBjAGIAYgBiAGIAYABgAGAAXwBeAF0AXABXAFUAUgBQAE0A
SwBHAEQAQAA7ADQALwAqACcAIgAeAB0AGQAXABQAEAAMAAkABwAHAAYABQADAAIAAAAA
AP///v/+//3//P/7//r/+v/6//n/+P/3//T/9f/2//f/9//1//X/9f/1//P/8//z//L/
9P/0//T/9P/2//b/9v/2//n/+f/5//n/+v/6//r/+v/5//r/+v/7//n/+f/4//j/+//8
//z//v8AAAAAAAAAAP7//v/+////AAAAAAAAAQADAAQABAACAAAAAQABAAEAAQABAAIA
AgACAAEAAQAAAP3//f/9//3//v/////////7//r/+f/4//n/+v/7//z/+//7//r/+v/5
//n/+P/4//r/+v/5//j/+P/4//j/+P/4//j/9//3//b/9P/z//L/9P/0//X/9f/2//b/
9v/2//X/9f/1//X/8//z//P/8//1//X/9f/1//P/8//z//L/8//0//T/9f/1//T/8//x
//P/8//z//T/8v/y//L/8v/z//P/8//z//P/8//z//P/8f/x//H/8P/w//D/8f/x//H/
8P/w//D/8v/x//H/8v/y//H/8f/y//L/8v/y//L/8P/w//D/8v/y//L/8v/w//D/8P/w
//D/8P/w//D/8P/w//D/8P/w//D/8P/w//D/8P/w//D/7//u/+3/7P/u/+7/7v/t/+//
8f/z//P/9f/1//f/+P/4//j/+P/4//f/9v/3//b/+P/4//j/9v/4//j/+P/4//T/8//z
//P/9P/0//P/8//w//D/8P/w//L/8v/y//D/6//r/+r/6v/o/+b/5v/n/+n/6f/p/+n/
6f/p/+n/6P/n/+f/6P/o/+b/5v/n/+j/6v/q/+r/6v/q/+z/7f/t//D/9P/5//r/AQAN
ACEAPQBYAHUAjwCsAMAAyQDIALwAnABmABEAm/8v//j++v4Q/yn/Pf9O/2P/df+F/5P/
of+s/7j/w//O/9n/4v/n/+b/6P/q/+3/7v/x//L/9P/2//X/9//4//j/+f/6//v/+//9
//3//v////3//f/9//7////////////9//3//v///wIAAgACAAIAAQABAAEAAQACAAMA
AwADAAQABgAJAAsACgAJAAgACQAMAAwADAAOABAAEAAQABEAEAAQAA8AEAAUABYAFgAX
ABgAGAAYABsAHgAfACAAIQAjACUAJgAoACkALAAuADEAMgAzADcAOQA7AD4AQABDAEYA
SgBMAE8AUABSAFQAVgBWAFgAWABbAF0AXwBhAGEAXwBeAF4AXgBeAFwAXABcAFsAWgBZ
AFgAVABRAE0ASgBEAEEAPAA4ADcAMwAtACkAJAAhABwAGAAVABEADwAMAAgABAABAP//
AAAAAAAA///8//r/+v/5//b/9v/1//T/9f/0//T/9P/y//L/8v/w//L/8v/y//H/8f/x
//H/8f/x//H/8f/w//D/8P/w//D/7v/u/+7/7v/w//H/8v/z//L/8v/y//L/8f/y//L/
8//1//X/9P/0//P/9P/0//b/+P/4//j/+P/4//j/+P/5//j/+P/4//n/+//8//z/+v/5
//n/+P/3//j/+f/7//z/+v/5//n/+P/3//f/9//3//f/9//2//X/8v/y//L/8v/0//T/
9P/0//P/8//y//L/8f/x//D/8P/w//D/7//u/+7/7v/u/+7/8P/w/+//7//v/+7/7v/u
/+3/7P/s/+v/6v/q/+r/6v/p/+n/6f/p/+n/6f/p/+n/6//r/+v/6//q/+n/6P/m/+j/
6P/n/+f/6P/o/+j/5//p/+n/6f/q/+j/6P/o/+j/5//n/+f/5//n/+f/5//n/+f/5//n
/+b/6P/o/+n/6f/p/+j/6P/o/+f/5f/k/+T/5f/l/+b/6P/m/+b/5v/m/+r/6P/o/+j/
6P/o/+j/5//m/+X/5P/l/+b/5//o/+b/5v/m/+b/5v/m/+b/5v/m/+b/5v/m/+b/5v/m
/+b/5//n/+n/6//q/+n/6P/p/+z/7P/s/+z/7P/s/+z/7v/s/+z/7P/s/+3/8P/x//L/
8f/u/+z/6//t/+z/7P/r/+v/6v/q/+r/6v/q/+r/6v/o/+X/5f/k/+L/4v/g/+D/4f/h
/+H/4f/h/+H/4f/h/+D/3//f/+D/4v/i/+L/4//i/+L/4v/i/+P/4v/j/+X/5f/m/+b/
7f/y//X//f8LAB8ANgBVAHEAjgCoALsAxADCALIAlABhAAkAlf8y/wL/AP8T/yv/PP9L
/2P/ef+J/5X/oP+s/7f/wP/L/9b/3//k/+T/5v/p/+r/7f/u//D/8v/z//X/9v/2//X/
9v/3//f/9//3//j/+f/5//n/+f/6//z//f/+/////f/9//7////+//7//v/+/wAAAQAC
AAMAAgADAAMAAwADAAQABgAHAAcABwAHAAkACgAKAAoADAANAA4ADwARABAAEAAPABAA
EgAUABQAFQAYABgAGAAbAB0AHQAdAB0AHwAhACIAJAAjACYAKAArAC4ALwAzADUANwA6
ADwAPwA+AEIARABHAEwATgBQAFIAUgBUAFQAVwBVAFcAWQBZAFoAWgBbAFwAWwBYAFcA
VgBVAFQAUwBSAE8ATQBKAEgARgBDAD4AOgA3ADMALQApACQAIQAcABgAFgATABIAEAAP
AAwACgAJAAUABAADAAEAAAD+//7//f/5//j/9v/0//b/9v/3//j/+P/4//j/9v/0//T/
9P/z//P/8//z//P/8f/x//H/8P/x//L/8//0//L/8v/y//L/8//z//P/8//2//b/9v/2
//X/9v/2//f/+f/5//j/+P/3//j/+P/6//j/+P/4//j/+v/6//r/+//6//r/+v/7//z/
/v////7//P/9//3//f/7//v//P/8//z/+//7//r/+f/5//n/+f/7//v/+v/5//j/+P/4
//j/9v/2//b/9v/2//f/9//4//b/9f/z//L/9P/0//P/8v/0//T/9P/0//L/8v/x//H/
8v/y//P/9P/z//L/8v/x//L/8v/y//L/7//v/+//7//x//H/8f/x//H/8f/x//H/7//v
/+//7v/w//D/7//v//D/8P/w/+//7f/t/+3/7v/w//D/8P/w/+7/7f/s/+v/6//r/+v/
6//t/+3/7f/s/+z/7P/t/+3/7//u/+7/7v/s/+v/6//s/+7/7f/t/+7/7v/u/+7/7v/u
/+7/7P/s/+z/7P/s/+z/7P/s/+z/7v/u/+7/7v/s/+z/7P/s/+z/7P/s/+z/7f/u/+//
8P/t/+z/6//q/+3/7v/v//D/8P/w//D/8P/t/+3/7//x//H/8f/x//P/9v/2//b/9v/4
//j/+P/6//n/+P/3//b/9v/4//j/+P/6//j/9//3//b/9P/z//H/8//y//L/8v/w//D/
8P/w//D/7f/t/+z/7P/s/+r/6v/r/+v/6//r/+n/6f/p/+n/6v/p/+n/6v/q/+r/6v/r
/+z/7P/s/+z/7P/q/+r/6//t//D/9P/5//7/AQAHABMAKQBCAGEAgQCgALgAxwDMAMgA
ugCcAGEA//+J/zL/DP8O/yH/Of9K/13/c/+H/5P/of+u/7z/xf/Q/9v/4v/p/+z/7v/w
//P/9P/1//T/9P/0//X/9//4//j/+//8//3//f/9//3//v///////////wAAAwADAAMA
AwADAAMABAAFAAYABgAGAAYABQAFAAUABQAIAAkACQAJAAcACAAKAAsADQANAA0ADwAQ
ABAAEAASABAAEAAQABEAEgAUABUAGAAYABoAGgAbABwAHAAcAB8AIgAjACQAJQAjACUA
JgAoACsALgAwADMAMgAzADcAOQA7AD4AQABDAEYASgBMAE8AUQBSAFMAVABXAFoAWwBf
AFwAXQBeAF0AXwBeAF4AXgBiAGAAYABgAF0AXABbAFoAWQBXAFQAUgBOAEsARgBCAD0A
OQAzAC8ALgArACYAIgAfABsAGQAWABYAEgAPAA0ACQAIAAcABQACAAAAAAD//wAAAAD/
//7//f/8//z//P/+//7//v/8//r/+v/6//n/9//3//f/9//5//n/+f/4//j/+P/4//j/
+P/4//j/+P/4//f/9v/1//T/9P/0//T/9v/4//n/+//7//v/+v/6//v//P/8//7//P/8
//z//P/+//7//v///wAAAAAAAAEAAQACAAIAAAAAAAEAAQABAAEAAQACAAIAAAD/////
/v////////////7//f/7//n/+f/6//v//P/8//z//P/8//v/+//6//r/+f/5//j/+P/4
//j/9//2//j/+P/4//j/+P/4//f/9//1//T/9P/0//b/9v/3//f/9P/0//T/9P/1//X/
9f/1//P/8//z//P/8//z//P/8//1//X/9f/0//L/8v/x//H/8v/y//L/8f/z//P/8//0
//L/8v/y//L/8//z//P/8//x//H/8f/x//H/8f/x//D/8P/w//H/8f/x//D/8P/w//D/
7//v//D/8P/v/+//8P/y//L/8v/y//L/8P/w/+7/7v/u/+7/7//w//H/8v/x//D/7//u
/+7/7v/u/+7/8P/w//D/8P/w//D/8P/w//L/8v/y//L/8f/w/+//7v/u/+7/7v/u/+//
8P/x//L/8v/y//H/8f/x//P/8//z//H/8//0//T/9v/2//b/9v/2//j/+P/4//j/+P/2
//j/+v/6//r/+P/2//X/9P/y//L/8f/x//D/8v/y//L/8v/y//L/8P/t/+//7v/u/+7/
6f/o/+j/5//p/+n/6f/p/+v/6//q/+n/5//o/+j/6P/q/+v/7P/s/+r/6v/q/+j/6P/p
/+n/7P/w//X/+P/5////CwAfADgAVQBzAJIArAC/AMgAyADAAKwAfwArALf/Tv8W/wj/
F/8v/0T/V/9v/4X/k/+f/6z/tv/B/8z/1f/g/+f/6v/s/+7/8f/y//L/8v/z//T/9//5
//r/+v/7//z//f/9//v/+//8//3/////////AAD//////////wAAAQADAAUABAAEAAQA
BAAFAAUABQAFAAgACQAJAAkACAAIAAkACQALAAsACwANAA0ADAALAAwADgAOAA4ADwAR
ABIAEgAUABQAFgAWABcAGgAaABoAHQAeAB8AIAAhACEAIwAkACYAKQAsAC4AMQAxADEA
NAA1ADkAPAA+AEEAQABEAEYASQBMAE4AUABSAFYAWABYAFsAWgBbAFwAWwBcAFwAXQBe
AF8AXABbAFoAWQBYAFcAVgBVAFMAUABOAEoARwBCAD4APQA5ADMALwAqACcAIgAeABkA
FQATABAADwAMAAoACQAGAAQAAgD///3//P/9//3/+v/6//n/+P/1//T/9P/0//b/9v/2
//T/9P/0//T/8//z//P/8//z//P/8//z//L/8P/w//D/8P/y//L/8v/y//H/8f/x//H/
9P/0//T/9P/z//T/9P/1//b/9//3//j/9//4//j/+v/5//j/9//2//n/+v/7//3//P/8
//z//f/9//7//v/8//r/+//7//v/+f/5//r/+v/8//v/+//6//v/+//7//v/+v/5//f/
9f/3//j/+f/6//n/+P/3//b/9f/1//T/9P/1//X/9P/0//T/9P/z//L/9P/0//T/9P/z
//L/8P/v//D/8P/x//L/8v/y//P/8//x//D/7//u/+7/7//w//H/7//v/+//7//x//H/
8f/x//H/8f/x//D/8P/w/+//7//u/+7/7v/t/+v/6//r/+z/7f/u/+//8P/t/+3/7f/t
/+//7//v/+//8f/x//H/8P/t/+z/7P/r/+7/7v/v//D/7v/t/+3/7v/u/+3/7f/u/+z/
7P/s/+z/7v/s/+r/6//s/+3/7v/w//D/8P/w/+//7v/t/+z/7v/u/+7/7v/s/+z/7P/s
/+7/7v/u/+7/7P/s/+z/7P/q/+r/6v/q/+z/7P/s/+z/6v/q/+r/6v/r/+z/7f/u/+z/
7P/s/+z/7P/r/+v/7f/x//H/8f/x//H/8v/y//L/8v/y//L/8v/2//b/9v/2//T/8v/0
//T/9P/0//L/8f/x//H/8P/w/+//7//u/+7/7v/u/+7/7v/s/+r/5//n/+f/6P/p/+j/
6P/p/+n/6f/p/+n/6f/p/+f/5v/l/+X/6P/o/+j/6P/p/+r/6v/q/+n/6P/l/+T/5//r
/+7/9P/7//7///8JABsAMwBOAG0AjQCsAMAAyQDMAMQArgCCADkAy/9Z/xT/Bv8Q/yf/
O/9M/1//df+J/5f/of+w/7z/x//M/9X/4P/p/+r/7v/w//P/9P/0//T/9f/2//f/+f/6
//r/+f/6//v/+//9//3//v///////////wAA//////////8BAAEAAgADAAQABAAEAAQA
AwADAAMAAwAEAAUABQAFAAUABgAIAAkACgALAAwADwAPAA4ADQAOAAwADAAMAA0ADgAQ
ABEAFAAUABYAFgAXABoAGgAaAB0AIAAhACIAIwAjACUAJgAoACgAKgArAC0AMAAxADUA
NwA6AD4AQQBFAEQASABKAE0AUABSAFQAVgBaAFwAXABfAF0AXwBhAGEAYQBgAGAAYABi
AGAAYABgAF8AXgBdAFwAWQBXAFQAUgBNAEkAQwA+AD0AOQAzAC8AKgAnACIAHgAZABUA
EwAQABAADAAJAAcABAACAAAA/f/9//z//f/9//v/+v/4//b/8//y//L/8v/z//T/9f/0
//L/8v/y//H/8f/x//H/8f/z//P/8//y//D/8P/w//D/8v/y//L/8v/z//P/8//z//L/
8v/y//L/9f/2//b/9//3//f/9v/2//f/+P/4//r//P/8//z//P/8//z//P/9/wAAAAAA
AAEAAAAAAP///P/+//////////7//f/9//z//v/9//3//P/7//v/+//7//n/+f/4//f/
9//4//n/+v/5//j/9//2//f/9//2//b/9//3//b/9v/2//b/9f/0//T/9P/0//T/8v/y
//H/8f/y//L/8//0//L/8v/z//P/8P/w//D/8P/v/+//7//v/+//7//v/+//7f/t/+3/
7f/v/+//7//u/+7/7v/t/+3/8P/w//D/7//u/+3/7P/s/+7/7v/u/+7/7f/t/+3/7f/r
/+v/6//r/+v/6//r/+r/6P/o/+n/6f/s/+z/7f/u/+z/6//r/+z/6v/p/+n/6v/q/+r/
6v/q/+b/6P/q/+r/6v/q/+r/7P/s/+z/7P/q/+r/6v/q/+z/7P/s/+z/6//q/+n/6P/q
/+r/6v/q/+r/6v/q/+r/6f/o/+f/5v/p/+r/6//s/+n/6f/r/+3/6//r/+v/7f/v//D/
8f/y//D/8P/w//L/9P/0//T/9P/y//T/9P/0//L/8P/v/+//8P/w//H/8f/w/+7/7f/s
/+r/6v/q/+r/6P/l/+X/5P/m/+b/5P/k/+X/5f/l/+X/5f/l/+X/5f/m/+X/5f/m/+T/
5P/k/+X/5v/m/+b/5v/o/+b/5v/n/+f/6v/u//P/+P/9/wUAEwAlAD4AWwB3AJQAsADB
AMgAxAC0AJgAXwABAI3/Lv8E/wD/F/8z/0j/Wf9p/33/jf+Z/6b/sP+9/8r/1//e/+H/
5v/q/+z/7//w//T/9P/1//b/9//5//r/+v/7//z//f/9//3//f/+/////v/9//z//P8A
AAEAAgADAAIAAQABAAEAAwAEAAUABgAHAAcABwAHAAcABwAGAAUABgAIAAsADQALAAsA
CwANAA4ADgAOABAADgAOAA4ADwAPABAAEAASABQAFgAWABcAGAAYABgAGwAgACEAIgAj
ACMAJQAmACgAJwAqACwALwAwADEANQA3ADcAOgA8AD8AQwBIAEsATwBQAFIAVABWAFgA
WgBaAF0AWwBdAF8AXwBfAF4AXgBeAF4AXABcAFwAWwBaAFkAWABTAFEATgBMAEoARwBC
AD4APQA5ADMALwAqACcAIgAeAB0AGQAXABQAFAAQAA0ACwAJAAgABwAFAAAA/v/+//3/
/P/8//v/+v/5//j/+P/4//j/+P/4//b/9v/2//b/9f/z//P/8//z//X/9f/1//T/9v/2
//b/9v/1//T/8//y//X/9f/1//X/9v/2//b/9v/3//j/+P/5//r/+//7//z/+//8//z/
/v/+//7//v/+//z//P/8//3/AAAAAAAAAQD//wAAAAD+//z//f/9//3//v///wEAAgAC
AAEAAQAAAP////////////////7//f/6//r/+v/6//z//P/8//z/+//7//r/+v/7//v/
+v/6//r/+v/5//j/9//2//X/9P/1//b/9v/3//X/9P/0//T/9P/0//X/9f/2//b/9v/2
//P/8//z//P/9f/1//X/9f/z//P/8//z//P/8//z//L/8v/y//H/8f/0//T/9P/z//X/
9f/1//b/8//y//H/8P/x//H/8f/x//P/8//z//P/8v/x//D/7v/v//D/8v/z//H/8P/w
//D/8P/v/+//8P/y//H/8f/y//D/8P/w//D/8v/y//L/8P/w//D/8P/y//L/8v/y//D/
8P/w//D/8P/w//D/8P/w//D/8P/w/+7/7v/u/+7/8P/w//D/8P/w//D/8P/w/+7/7v/u
/+7/7//w//H/8v/y//L/8v/y//D/8P/w//D/8P/x//T/9//1//X/9f/3//j/+P/4//j/
+P/4//j/+v/4//j/+P/4//j/+v/6//r/+v/4//f/9//1//T/9P/z//X/9P/0//T/8v/y
//L/8v/y/+//7//u/+3/7P/p/+j/6//r/+v/6//t/+3/7f/t/+r/6f/p/+r/7P/s/+z/
7f/s/+z/7P/s/+7/7P/s/+3/8f/0//b/+f/6////BwATACUAQgBfAHsAlgCwAMMAygDM
AMIAqAB3AB8Aq/9G/xT/DP8f/zn/TP9d/3H/hf+T/5//rv+6/8P/zP/X/+T/6//u//D/
8v/1//b/+P/4//n/+v/7//3//v/+//3//v//////AgADAAUABwAGAAUABAAEAAUABQAF
AAUABgAHAAkACwALAAoACQAIAAoACwAMAA0ADAANAA0ADQALAAwADgAPABAAEQASABUA
EwASABEAEgAVABYAFwAZABcAGAAYABoAGgAcABwAHQAeAB4AHgAhACIAIwAkACUAJgAp
ACsALgAuADAAMQAzADQANQA5ADsAPwBCAEQARwBGAEoATABPAFQAVgBYAFoAWgBcAFwA
XwBgAGMAZgBnAGUAZABkAGQAZABiAGIAYgBgAGAAYABgAF0AWwBYAFYAVABRAEwASABH
AEMAPQA5ADUAMQArACYAJQAhAB8AHAAZABQAEAANAAwADAAMAAsACAAGAAYABQADAAIA
AAD+//7//v///wAA/v/+//7//P/8//z//P/7//v/+//7//v/+f/5//n/+P/5//r/+//8
//r/+v/6//r/+//7//v/+//+//7//v/+//3//v/+/////f/9//z//P/9//7//v8AAAIA
AgACAAIAAAAAAAAAAQAAAAAAAAABAAIABAAFAAQAAgADAAMAAwADAAMABAAEAAQAAwAD
AAIAAwADAAMAAwAFAAUABAADAAIAAgACAAIAAAAAAAAAAAD//////v/+///////+//7/
AAAAAP///v/+//7//v/+//z//P/7//v//P/8//3//v/8//z//f/9//3//v///wAA/P/7
//r/+f/7//v/+//7//v/+//7//v/+f/5//n/+P/5//r/+v/7//r/+v/6//n/+f/5//n/
+v/6//r/+v/6//v/+//7//v/+//7//v/+//5//n/+f/4//r/+v/7//v/+//6//r/+v/6
//n/+f/6//z/+//7//z/+v/6//r/+v/6//z/+v/6//r/+v/6//r/+v/6//r//P/8//z/
/P/6//r/+v/6//r/+v/6//r//P/8//z//P/6//r/+v/6//r/+v/6//r/+P/4//j/+P/4
//j/+P/4//j/+P/4//j/+P/4//j/+P/5//r/+//8//v/+f/4//n//f/9//3//f8AAAIA
AwAEAAEAAAD///7/AgACAAIAAgACAAAAAgACAAEAAAD9//v//f/9//z//P/5//n/+P/4
//r/+v/6//r//P/6//f/9//0//T/9P/y//T/9f/1//X/8//z//P/8//z//L/8f/x//L/
8v/y//L/9f/2//b/9v/2//b/9P/0//H/8//2//r///8CAAcAEQAfADMATABpAIUAogC+
ANMA2gDWAMgArAB1ABkAof8+/xT/Ev8l/z//VP9j/3f/i/+b/6f/tP/A/83/2P/h/+r/
8f/0//b/+P/7//z//P/8//3//v///wEAAgACAAUABgAHAAcACQAJAAoACwAJAAkACQAK
AAkACQAJAAkACQAJAAoACwAOAA4ADgAOAA8ADwAPAA8AEAARABEAEQATABQAFgAXABUA
FQAVABcAGAAYABgAGgAaABoAGgAbABsAHAAcAB4AIgAkACQAJQAlACQAIwAlACYAJwAo
ACkAKwAtAC4AMAAzADYAOAA7ADwAPQBBAEMARABGAEcASQBMAFAAUgBVAFkAXABfAGIA
ZABmAGYAaQBrAG0AbwBvAG0AbABsAGwAbgBsAGwAbABpAGgAZwBmAGUAYwBgAF4AWgBX
AFIATgBKAEUAPgA5ADgANQAwACwAJwAjACEAHgAcABgAFQATAA8ADgANAAsACgAIAAgA
BwAEAAQAAwACAP///v/+//7/AAAAAAAA/v8AAAAAAAD///3//f/9//3//////////v/9
//z/+//6//r/+v/6//r//f/9//3//f/+//7//v/+//3//v/+////AQABAAAAAAD//wAA
AAACAAMABAAFAAYABAAEAAQABQAGAAYABgAHAAcACAAIAAYABgAHAAcABwAJAAkACgAK
AAgABwAHAAYABQAFAAUABQAHAAcABgAFAAIAAgACAAIABAAEAAQABAACAAEA///+/wAA
AQABAAIAAQAAAP7//P/+//7//v/+//7//v/9//3////+//7//v8AAAAAAQABAP3//P/7
//r/+//7//v/+//8//3//v////7//f/8//v//f/9//3//P/8//z/+//7//z//P/8//v/
+//7//v//P/8//z//P/8//3//f/9//3//f/9//3//f/9//3//f/8//r/+v/7//v/+f/4
//j/+P/7//v//P/+//3/+//6//r/+//8//3//v/+//7//P/6//r/+v/6//r/+v/6//r/
/P/8//z//P/7//r/+f/4//v//P/9//7//P/8//z//P/9//7///8AAP///v/9//z/+v/6
//r/+v/8//z//P/8//z//P/7//v//f////////8AAAMABQAGAAUABAADAAIAAgAEAAQA
BAAGAAYABAAGAAgACAAIAAYAAwADAAMAAgACAAEAAQAAAAIAAgACAAIAAAAAAP7/+//5
//j/+P/4//f/+P/6//v/+f/5//n/+f/7//v/+v/5//n/+v/6//r/+P/5//r/+v/8//z/
/P/6//j/9//7/wAABgAJAA4AEwAbACcAOwBWAHUAkwC0AM4A2wDcANQAwgCeAFsA8f97
/yj/EP8c/zX/S/9a/2v/f/+V/6P/sf+8/8j/0f/c/+f/8P/1//r//v8AAAMABAAGAAYA
BwAIAAcACQAKAAoADQAOAA8ADwANAA0ADgAPABEAEQARABIAFQAVABUAFQAVABUAFgAX
ABYAFgAWABYAFwAXABcAFwAYABkAGQAZABkAGgAcAB0AHQAdAB0AHwAiACIAIgAkACMA
IgAhACEAIgAkACUAKAAqACwALAAtACwALAAsAC8AMgAzADQANQA1ADcAOAA6AD0AQABC
AEUARABFAEkASwBNAFAAUgBVAFYAWgBcAF8AYABiAGQAZgBqAGwAbABvAHEAcwB1AHUA
dAByAHEAcABzAHIAcwB0AG8AbgBtAGwAagBpAGcAZgBiAF8AWgBWAFEATQBHAEMAQgA/
ADoANgAxAC0AKwAoACkAJgAkACMAHwAeAB0AGwAWABQAFAATABIAEgARABAADwAOAA4A
DgAPABAAEQAQAA4ADgAOAA0ADAALAAoACQALAA0ADwAQAA0ADAALAAoADAAMAAwADAAL
AAsACwALAA4ADgAOAA4AEQASABIAEwARABEAEAAQABMAFAAUABYAFAAUABQAFAAYABYA
FgAXAA==
         </WaveFormData>
      </LeadData>
      <LeadData>
         <LeadByteCountTotal>10000</LeadByteCountTotal>
         <LeadTimeOffset>0</LeadTimeOffset>
         <LeadSampleCountTotal>5000</LeadSampleCountTotal>
         <LeadAmplitudeUnitsPerBit>4.88</LeadAmplitudeUnitsPerBit>
         <LeadAmplitudeUnits>��V</LeadAmplitudeUnits>
         <LeadHighLimit>2147483647</LeadHighLimit>
         <LeadLowLimit>268435456</LeadLowLimit>
         <LeadID>V5</LeadID>
         <LeadOffsetFirstSample>0</LeadOffsetFirstSample>
         <FirstSampleBaseline>0</FirstSampleBaseline>
         <LeadSampleSize>2</LeadSampleSize>
         <LeadOff>FALSE</LeadOff>
         <BaselineSway>FALSE</BaselineSway>
         <ExcessiveACNoise>FALSE</ExcessiveACNoise>
         <MuscleNoise>FALSE</MuscleNoise>
         <LeadDataCRC32>837593063</LeadDataCRC32>
         <WaveFormData>
CAAIAAgACAAGAAYABgAGAAQABAAEAAQABgAGAAYABgAGAAYABgAGAAQABAAEAAQABAAE
AAQABAACAAIAAgACAAAAAAAAAAAAAgACAAIAAgACAAIAAgACAAEAAAD///7/AAAAAAAA
AAAAAAAAAAAAAP7//v/+//7/AAAAAAAAAAD+//7//v/+//7//v/+//7/AAAAAAAAAAD/
//7//f/8//z//P/8//z//P/8//z//P/8//z//P/8//z//P/8//z/+v/6//r/+v/8//z/
/P/8////AAABAAIAAAD+//z/+v/6//r/+v/6//j/+P/4//j/+f/6//v//P/8//z//P/8
//r/+v/6//r/+f/4//f/9v/3//j/+f/6//z//P/8//z/+v/6//r/+v/5//j/9//2//j/
+P/4//j/+P/4//j/+P/4//j/+P/4//j/+P/4//j/9v/2//b/9P/5//z//v////7/////
//7/+v/6//r/+v/8//3//v8AAAAA///9//z//f/9//3//f/9//3//f/9//z/+//6//n/
+v/6//v/+//9//z/+v/5//j/+P/4//j/9f/z//P/9P/1//X/9f/1//f/9//3//X/9P/z
//P/8v/1//X/9f/1//P/8//y//L/8f/z//P/9f/1//X/9f/7/wQADgAZACcAPABWAG0A
hQCfALQAxgDMALQAhwBPABcA7f/Y/8//zv/M/8v/zf/T/9b/2P/a/93/4v/m/+n/7P/v
//H/8v/z//T/9P/1//T/9P/0//T/9f/2//j/+v/5//j/9//2//b/9v/3//f/+P/4//n/
+//6//j/9v/0//X/9f/1//X/9f/1//b/9v/3//f/9//2//j/+P/4//j/9f/1//X/9v/3
//f/9//3//n/+P/4//n/+v/6//r/+v/8//z//P/8//3//P/9//z//P/8//3/AAD+//7/
//8AAAIABAAEAAYACAAIAAgACgAJAAoADQARABMAEwAVABYAGgAaAB0AHgAgACIAIwAj
ACUAJwAqACwALAAuAC4AMAAwAC8ALwAuADAAMgAzADMAMAAwADAALQAtACwAKAAoACUA
IgAgAB4AGQAXABQAEQAPAAsACAAGAAEA/v/9//z//P/5//j/9f/y//H/8f/w//D/8P/u
/+3/7P/s/+z/7P/r/+r/6f/o/+f/5//n/+f/6f/p/+n/5//k/+T/5P/l/+f/5//n/+X/
5P/j/+L/4//k/+T/5f/m/+b/5f/l/+X/5//n/+n/6f/p/+n/6v/q/+f/5v/m/+X/6P/p
/+r/6//t/+3/7P/s/+z/7P/s/+z/7P/s/+z/7P/t/+3/7f/t/+v/6//s/+z/6//r/+z/
7P/u/+3/7f/s/+r/6v/q/+z/7v/t/+z/7P/q/+r/6v/p/+n/6v/s/+3/7P/s/+v/6//p
/+r/6v/q/+r/6v/p/+n/6f/p/+r/6v/q/+r/6//r/+r/6P/n/+b/6P/o/+j/6P/q/+r/
6v/p/+n/6//p/+n/6P/n/+b/5f/o/+j/5//n/+n/6f/n/+f/5//m/+b/5v/m/+j/6P/o
/+j/6P/l/+X/5//n/+f/6v/o/+j/6P/o/+j/6P/o/+j/5v/n/+f/5//l/+b/5v/m/+X/
5f/l/+X/5f/l/+b/6P/n/+f/5//n/+j/6v/r/+v/5//l/+b/6P/o/+j/6P/o/+j/6P/o
/+j/6P/o/+j/6P/o/+j/6P/o/+j/6P/o/+j/6P/o/+j/6P/o/+j/6P/m/+b/5v/m/+f/
6v/t/+//7//v//H/8v/w/+7/7v/u/+z/7f/t/+3/8P/x//H/8P/w//H/8f/x//H/7//v
/+//8f/x//H/8f/v/+//7v/u/+3/7f/s/+r/5//m/+b/5v/m/+X/4//j/+b/5//n/+f/
6f/p/+n/6f/l/+X/5f/m/+b/5//n/+f/6f/p/+n/6P/s/+v/7f/r/+v/6//r/+v/7f/2
/wYAFwApADwAUgBrAIMAmwCwALwAtACQAFsAIwDt/8//xv/F/8j/xv/D/8P/xf/I/8z/
0P/T/9T/2v/f/+T/6f/p/+j/6f/q/+r/6//t/+7/7//w/+7/7v/v//D/8v/y//L/8v/y
//L/8//z//X/9P/0//X/9P/0//T/9P/z//P/8//z//P/8//0//T/9//3//f/9v/4//j/
+P/4//b/9//4//r/+f/5//n/+f/6//r/+//9//z//P/8//z//P/8//z//P/+//7/AAAA
AAAAAAABAAQABgAGAAcACAAGAAgACAAKAAwADgAQABQAFAAUABYAGQAbABsAHQAeACAA
IAAjACQAJgAoACkAKQAtAC8AMgA0ADIANAA0ADYANwA3ADgAOAA2ADgAOQA5ADgAOAA4
ADUAMwAyAC4ALgAqACYAIwAgACAAHwAdABsAFwATABAADgALAAgABwAGAAQAAQAAAP3/
/f/9//7//v/9//z/+f/3//b/9v/2//b/9v/2//b/9v/1//X/9f/1//P/8//z//H/8//0
//X/9//2//X/9P/x//H/8f/x//P/8//y//L/8v/0//P/8//z//P/8//1//X/9f/1//b/
9v/2//b/9//3//f/9//3//f/9//3//b/9v/2//b/9v/2//b/9v/2//b/9//3//f/9//1
//X/9v/2//b/9//5//r/+P/3//f/9v/2//b/9v/4//b/9f/0//T/9v/2//b/9f/0//T/
9f/1//b/9v/1//X/9f/2//b/9v/0//T/8//z//X/9f/2//b/9P/0//X/9f/z//L/8v/y
//D/8P/w//D/8v/y//L/8f/x//P/8f/x//H/8f/x//H/8//0//T/9f/0//P/8P/v//H/
8P/w//D/9P/2//b/9v/0//T/8f/x/+//7//v//L/8P/w//D/8P/w//D/8P/w//L/8//z
//P/8f/y//L/8v/z//P/8//z//H/7//u/+7/8P/x//L/8//z//T/9P/z//P/8//w//D/
8P/w//D/8P/w//D/8P/y//L/8v/y//T/9P/0//T/8v/y//L/8v/y//L/8v/y//T/9P/0
//T/8v/w//L/9P/3//f/9//5//r/+v/4//j/+P/4//n/+f/3//j/+f/5//n/+v/8//3/
/P/7//j/9//5//n/+f/5//v/+//7//r/+v/5//n/+P/1//P/8f/w//L/8v/x/+//7//w
//H/8f/x//H/8f/x//H/7//v/+//8P/w//H/8f/z//P/8//z//L/8v/z//P/8f/v/+3/
7//x//P/+v8EAA0AGQAsAEAAVwBzAI0ApgC8AMIAtACRAF0AIwD1/9r/z//M/8r/x//F
/8n/zP/Q/9T/2f/c/+D/4//o/+v/7f/s/+7/8P/x//P/9P/0//T/9P/0//T/9f/2//j/
+P/4//j/9f/0//T/8//0//T/9f/3//r/+v/6//r/+//7//v/+//9//3//v/+//7//f/8
//r//P/8//z//P/8//3//v8AAAEAAQABAAEAAwACAAIAAwAGAAYABgAGAAYABgAGAAYA
CAAIAAoACgAKAAoACwAOAA4ADgAPABAADgAQABAAEgASABIAEgAUABUAFgAZAB0AHwAf
ACEAIgAkACQAJwAoACoALAAtAC0ALwAxADQANgA2ADgAOAA6AD0APQA+AD4APQA+AD4A
PQA8ADwAPAA5ADsAOgA2ADYANQAyADAALgAqACcAIwAfAB0AGQAWABQADwAMAAsACgAL
AAkACQAHAAUAAwACAAAAAAAAAP7//f/7//r/+f/4//r/+v/6//r/+//7//v/+//6//n/
+P/1//b/9v/2//f/9//3//f/9f/1//X/9f/3//n/+P/4//j/+P/3//f/9//1//X/9//3
//n/+f/6//r/+P/4//n/+f/5//n/+f/5//f/9//2//b/+P/4//j/+P/4//j/+P/4//v/
+//7//v/+f/5//r/+v/5//n/+v/6//r/+f/5//j/+P/4//j/+v/8//v/+v/6//j/+P/4
//f/+P/4//n/+f/6//r/+f/5//f/+P/4//j/9v/2//X/9f/3//f/+P/4//b/9v/3//f/
9//2//b/9v/2//b/9v/2//b/9v/2//X/9//5//f/9//5//n/+f/5//j/+P/3//f/+f/5
//f/9//1//T/9P/0//b/+P/4//j/9v/2//P/8//1//X/9f/4//T/9P/0//T/8//y//H/
8P/x//P/9P/1//f/+P/4//j/9f/1//X/9f/2//X/9f/2//X/9f/1//X/9f/2//b/9f/7
//n/+P/3//b/9f/0//X/9v/3//j/9v/2//b/9v/1//T/8//y//P/9P/1//b/+P/4//j/
+P/3//b/9f/0//b/9v/2//b/9v/2//b/9v/4//b/+P/6//j/9//2//f/+f/6//n/+v/4
//j/+f/5//f/+P/5//n/+v/6//v/+//7//v/+f/5//v/+//7//v/+f/5//n/+P/2//X/
9f/0//T/8//y//L/8P/w/+//7f/u//D/8v/z//L/8f/w/+//8f/v/+//7//w//D/8f/x
//H/8f/x//H/8v/y//P/8//x//H/8f/v//P/9f/6/wYAEwAhADQATABhAHkAkQCsAMAA
xgCyAIkAUwAZAOv/0v/L/8j/yP/H/8v/z//S/9T/1v/Z/9z/4P/l/+z/7//v//D/8f/y
//L/8//y//L/8v/y//T/9P/1//b/9v/2//b/9v/4//j/+f/5//n/+P/4//n/+v/6//r/
+v/7//v/+//7//n/+f/6//r/+//7//v/+v/6//r/+v/6//r/+//8//7/AQABAAEAAQAD
AAIAAgADAAIAAgACAAIABAAEAAQABAAIAAgACgAKAAgACAAJAAwACgAKAAsADAAMAA4A
DgAQABIAEgASABQAFQAWABkAHQAdAB0AHwAgACQAJAAnACgALAAuAC8ALwAvADEANAA2
ADYAOAA4ADoAOwA7ADwAPAA+AEAAQQBBAEAAQABAAD0APQA8ADgAOAA1ADIAMAAuACkA
JwAkACEAIQAdABoAGAAXABQAEwASAA8ACwAJAAUABAADAAMAAgAAAAAA/v/9//7//v/+
//7//v/+//7//v/9//3//f/9//v/+//7//n/+f/6//v//f/7//v/+//5//v/+//7//3/
/f/8//z//P/8//v/+//7//r/+f/6//n/+//7//z//P/+//7///////3//f/9//3//f/9
//z//P/8//z//P/8//7//v/+//7/AQABAAEAAQAAAP/////+//////8AAAAAAAD/////
/v/8//z//P/+//7//f/8//z//P/8//z/+//8//z//f/9//7//v/9//3/+//8//z//P/+
//7//f/9//3//f/+//7//v/+///////+//z/+//6//z//P/8//z//v/+//7//f/8//3/
+v/5//n/+f/5//n//P/8//v/+//9//3/+//7//v/+v/6//r/+//8//v/+v/5//r/+P/5
//n/+f/5//z/+P/4//j/+P/6//r/+v/6//n/+f/4//f/9//4//j/+P/5//n/+f/5//b/
9f/1//b/+f/5//n/+f/3//j/+P/3//v/+f/6//j/+P/4//j/+P/4//j/+P/4//j/+P/4
//j/+P/4//j/9v/2//b/9v/3//j/+f/6//j/+P/4//j/9v/2//b/9v/0//T/9P/0//f/
+P/5//r/+v/6//r/+P/4//r/+//7//n/+//8//z/+v/6//r/+v/8//3//v8AAAEAAQAA
AAAA///////////9//3//f/9//v/+//7//v/+//6//r/+f/6//r/+f/5//f/9v/1//T/
8//x//H/8v/1//X/9f/1//P/8//z//H/8//z//T/9P/z//P/8//z//T/9f/1//b/9f/1
//P/8//z//P/8//1//r/BAATAB8ALgBCAFkAcQCLAKYAvgDMAMIAnwBrADMA///c/8v/
yP/K/8n/y//P/9T/1v/W/9n/3v/k/+n/7v/x//P/9P/z//T/9P/1//j/+P/4//j/9v/2
//f/+P/5//r/+//8//r/+v/7//v/+f/4//j/+f/6//r/+v/6//v/+//7//v//f/9//7/
/v/////////+//7//v/+//7//v///wAAAgAAAP///v/9//7//v///wEAAgACAAIAAgAC
AAIAAgACAAYABgAIAAgACAAIAAkADAAKAAoACwAMAAwADgAOABAAEgASABIAFAATABQA
FwAbABsAGwAdAB4AIgAiACUAJgAqACwALQAtAC8AMQA0ADYAOAA6ADoAPAA/AD8AQABA
AD4AQABBAEEAPgA+AD4AOwA7ADoANgA2ADUAMgAwAC4AKQAnACQAIQAhAB0AGgAYABUA
EgARABAADAAJAAgABQAGAAUABQAEAAMAAgD///3//P/8//z//P/6//r/+v/6//r/+f/4
//f/+v/7//z/+//4//j/+P/5//n/+f/5//f/9//3//f/+f/3//b/9v/2//j/9//3//f/
9//3//n/+f/3//f/+P/4//n/+v/8//3//P/7//r/+f/3//f/9v/2//n/+v/7//z//P/8
//z//P/7//v/+//7//j/9//3//b/9v/3//n/+v/6//n/+f/4//r/+v/6//z/+//5//f/
9v/4//j/+P/3//b/9v/3//f/9v/2//X/9f/1//b/9v/2//j/+P/3//f/9f/1//b/9v/0
//T/9f/1//X/9P/0//T/9v/2//b/9v/z//L/8f/v//L/9f/0//X/9f/1//X/9f/2//b/
9f/1//b/9//2//f/9f/0//T/9P/z//T/8//y//P/9P/y//P/8//z//P/9v/0//T/9P/0
//b/9v/2//b/9P/1//X/9f/z//L/8P/u/+//8f/z//X/8v/x//H/8v/z//P/8//z//L/
8v/x/+//8//z//L/8v/y//L/8v/0//T/9P/0//L/8v/y//L/8P/w//D/8P/y//L/8v/y
//L/8v/y//L/8P/w//D/8P/u/+7/7v/u/+3/7P/r/+r/7P/s/+z/7P/s/+z/7P/s/+r/
6v/q/+r/6//s/+v/7v/w//H/8f/x//L/8v/x/+7/7v/u/+7/7//y//P/9f/3//b/9P/z
//P/8//z//P/8f/z//P/8//z//H/8f/x//H/7v/u/+3/7f/u/+z/6//q/+r/6v/q/+n/
6v/r/+3/7//t/+3/7f/t/+z/6//o/+f/6f/q/+r/6//r/+v/6//r/+r/6P/n/+f/6f/r
/+v/6//t/+//8//6/wgAFwAlADYATgBlAHkAkwCsAL4AvgCkAHUAOwADAN3/zP/H/8b/
yP/F/8f/y//M/8z/zv/T/9j/3P/f/+T/6f/t/+7/7f/u/+7/7//w//D/8P/w/+7/7v/v
//D/7v/u/+7/7v/w//D/8f/x/+//7v/u/+//8f/y//P/9P/z//P/8//z//P/8//0//T/
9f/1//X/9P/y//L/8v/y//T/9f/2//j/+//7//v/+//5//j/+P/5//r/+v/6//r/+P/4
//j/+P/8//z//v/+//z//P/9/wAAAgACAAMABAAGAAgACAAKAAcABgAFAAYACgAMABAA
FQAXABcAGQAaABsAGgAcABwAIgAkACUAJQAlACcAKgAsAC4AMAAwADIAMQAxADIAMgA0
ADYANwA3ADYANgA2ADMAMgAwACsAKgAnACQAIgAgAB8AHQAaABcAEwAPAAwACgAIAAYA
BgAGAAQAAQAAAP3//P/7//v/+v/8//z/+v/5//X/9P/z//L/8v/y//L/8v/z//P/8//z
//P/8//z//H/8P/w//D/8f/z//P/8//x//H/8f/x//P/8f/w//D/8P/x//H/8v/z//L/
8f/y//H/8//z//T/9P/y//L/8//z//P/8//z//P/9P/1//X/9v/0//T/9P/0//X/9v/3
//j/9//3//f/9//1//X/9v/2//X/9f/2//b/9v/1//X/9P/y//L/8v/0//b/9f/0//T/
8v/y//L/8f/y//L/8//z//T/9P/z//P/8//0//T/9P/0//T/8//z//H/8f/y//L/8P/w
//H/8f/z//L/8v/y//D/8P/w//D/8v/y//L/8f/w//H/7v/t//D/8f/y//P/8v/y//H/
8f/y//P/8v/z//P/8v/y//L/8v/0//T/9P/0//T/8f/x//P/8//z//b/9P/0//T/9P/2
//b/9v/2//X/9f/0//P/8f/y//L/8v/0//X/9v/3//T/8//z//T/9f/1//X/9f/z//T/
9P/z//H/8f/2//T/9P/0//T/9P/0//T/9P/0//T/9P/0//T/9P/0//T/8//y//H/8P/x
//L/8//0//L/8v/y//L/8v/y//L/8v/0//T/9P/0//T/8v/0//b/9f/1//X/9//6//r/
+P/4//j/+P/5//n/9//4//n/+f/6//r/+//7//v/+//5//n/+//7//v/+//5//n/+f/4
//b/9f/1//T/9P/z//L/8v/y//L/8f/v/+//8P/x//H/8f/x//H/8f/x/+//7//v//D/
8P/x//H/8//z//P/8//v/+7/7v/t/+3/7//v//H/8//3//z/BgATAB8AMABEAFsAcwCL
AKIAtgC+ALIAjwBZACEA8//Y/8v/yP/O/83/y//L/9D/0v/U/9f/2P/a/+H/6P/r/+3/
8P/x//L/8v/z//P/8v/x//D/8v/y//P/9P/0//T/9P/0//T/9P/1//X/8//y//L/8//2
//b/9v/2//X/9f/1//X/9//3//j/+P/3//f/9//2//j/+P/4//j/9v/3//j/+v/7//v/
+//7//v/+v/6//v/+v/6//r/+v/9//7///8AAAEAAAABAAAA/v/+////AgADAAQABgAI
AAYACAAIAAoACwAMAA0AEAAOAA4AEAATABUAFQAXABgAGwAcACAAIgAlACYAJgAlACkA
KwAuADAALwAwAC8AMAAyADMANQA2ADQANgA3ADcAOAA4ADgANQA2ADYAMwA0AC8ALAAq
ACgAJgAlACMAIQAfABsAGAAWABMAEAAPAA4ADQALAAsACQAGAAUABQAEAAIAAgAAAP//
/f/8//v/+v/4//j/+P/4//v/+//7//v/+f/5//n/9//4//j/+P/5//n/+f/5//f/9//3
//f/+f/3//b/9v/2//j/9//3//f/9//3//n/+f/3//f/+P/4//r/+v/7//v/+//7//v/
+//7//v/+v/6//r/+v/6//r//P/8//z//P/8//v/+v/5//n/+f/6//r/+f/5//r/+v/7
//v//P/8//r/+v/6//z/+v/5//j/+P/6//r/+v/5//b/9v/3//f/9//4//j/+f/5//r/
+v/6//j/+P/3//f/9f/1//b/9v/2//b/9//3//n/+P/4//j/+P/4//j/+P/4//j/+P/3
//f/+f/3//f/9//3//f/9//4//j/9//3//f/9//1//X/9f/0//T/9P/4//r/+v/6//b/
9v/z//P/8//z//P/9v/2//b/9v/2//b/9v/2//b/9v/3//f/9//1//b/9v/2//X/9f/1
//X/9P/z//P/9P/1//X/9f/1//X/9v/2//X/9f/1//L/8v/y//L/8v/1//b/9//4//f/
9v/1//T/9v/2//b/9v/2//b/9v/2//T/9P/0//T/9v/2//b/9v/1//T/8//y//P/9P/1
//b/9v/2//b/9v/2//b/9v/2//b/9v/2//b/9v/0//b/+P/3//f/9//5//r/+v/4//j/
+P/4//n/+f/5//r/+//7//r/+v/7//v//f/9//v/+//5//n/+f/5//n/+f/5//j/+P/3
//f/9v/2//X/9P/0//L/8v/x/+//7//w//H/8f/x//H/8f/x//H/7//v/+//7v/u/+//
7//x//H/8f/x/+7/7v/v/+//8f/x//H/8f/x//X/+v8EAA8AHQAuAEQAXQB1AI0ApgC+
AMgAugCXAGUAKwD5/9z/0f/O/8z/y//J/8v/0P/Q/9T/3f/g/+D/5f/q/+3/7//y//P/
9P/0//X/9P/0//T/9P/0//T/9f/2//j/+P/4//j/+P/4//n/+f/5//j/+P/5//j/+P/4
//j/+//7//v/+//5//n/+v/6//n/+f/5//j/+f/6//v//P/6//v//P/+////////////
///+//7///8AAAAAAAAAAAIAAgACAAIAAgACAAQABAAEAAQABQAIAAoACgALAAwACgAM
AAwADgAOAA4ADgAQABEAEgAVABkAGQAZABsAHAAgACAAIwAkACgAKgArACsALQAvADIA
NAA2ADgAOAA6ADkAOQA6ADoAPAA+AD8APwA8ADwAPAA5ADsAOgA2ADYAMQAuACwAKgAn
ACUAIgAfAB0AGQAWABQAEQAOAA0ADAAJAAUAAwD//wAA//////7//v/+//z/+//5//j/
9//2//b/9v/2//b/9//3//f/9//3//f/9//1//T/9P/0//X/9f/1//X/8//1//X/9f/3
//f/9v/2//b/9P/z//P/8//z//P/9f/1//f/9//4//j/9f/0//T/8//1//X/9f/1//b/
9//3//j/9v/2//b/9v/2//b/9v/2//n/+f/5//n/+//7//z//P/5//n/+v/6//r/+f/5
//j/+v/6//r//P/8//v/+v/6//r/+v/6//n/9v/2//f/9//2//b/9f/1//f/+P/4//j/
+P/4//f/9//3//f/+P/4//b/9v/3//f/9//2//b/9v/3//j/+f/6//r/+v/6//n/+P/5
//b/9f/5//n/+f/5//j/+P/3//f/9//3//X/9f/1//T/9P/0//b/+P/4//j/9//4//b/
9//3//f/9//6//j/+P/4//j/+P/4//j/+P/2//f/9//3//n/+v/6//r/9//3//f/9//4
//f/9//4//f/9//3//f/+f/6//r/+f/5//n/+P/2//b/9v/2//f/+P/5//r//P/8//z/
/P/7//r/+f/4//j/+P/4//j/+v/6//r/+v/6//r/+v/6//j/+P/4//j/+P/4//j/+P/4
//j/+P/4//b/9v/2//b/9//4//n/+v/6//r/+v/6//j/+P/2//j/+v/7//v/+//+/wAA
AQAAAAAAAAAAAAEA/////wAAAQD///7//v////////////3//f/9//3//f/9//3//f/9
//7//v/9//3//v/8//v/+v/5//j/9//1//X/9f/2//f/9//3//f/9//1//X/8//z//P/
9P/0//X/+P/5//r/+//5//j/+P/5//f/9//3//n/+f/3//v/AgAKABcAJwA6AE4AYwB7
AJcArgDEAMwAvACZAGUAKwD5/+D/0f/O/9D/z//N/8//0v/U/9b/2//g/+T/5//s//H/
8//2//X/9v/2//f/9//2//X/9P/2//b/9//4//b/9v/2//b/+P/4//n/+f/5//j/+P/5
//n/+P/3//b/9//3//f/9//3//f/+P/4//n/+f/5//j/+v/6//r/+v/6//v//P/+//3/
/f/9//3////+//7///8CAAIAAgACAAIAAgACAAIAAwACAAMAAgACAAIAAwAGAAQABAAF
AAYACAAKAAoADAAOAA4ADgAQABAAEAASABUAFQAVABcAGAAcABwAHwAgACQAJgAnACcA
KwAtADAAMgAwADIAMgA0ADUANQA2ADYANgA4ADkAOQA2ADYANgAzADQANAAxADIALQAq
ACgAJgAhAB8AHAAZABkAFQASABAADwAMAAsACgAGAAMAAgD///z/+//7//r/+//8//v/
+//3//b/9f/0//L/8v/y//L/9f/1//X/9f/z//P/8//x//L/8v/y//P/8//z//P/8f/v
/+//7//x//P/8v/y//L/8v/x//H/8f/x//H/8//z//L/8f/x//D/8P/w//H/8f/z//P/
8//z//P/8//y//L/8v/y//L/8v/y//L/8v/y//P/8//z//P/9P/1//f/+P/1//X/9v/2
//j/9//3//b/8//y//H/8v/0//P/8v/y//T/9P/0//P/8v/y//P/8//y//L/8f/x//P/
9P/0//T/8//y//D/7//x//H/8v/y//D/8P/x//H/8//y//L/8v/y//L/8v/y//H/8P/v
/+3/7v/x//D/8f/z//P/8//z//T/9P/z//P/8f/x/+//7//x//D/8P/w//L/9P/0//T/
8f/w/+z/6//u/+//8P/0//D/8P/w//D/8v/y//L/8v/w//H/8f/x//D/8P/v/+7/7//v
/+//7//w/+//7//w/+//7//v/+//7//w//D/7//v/+//7v/s/+z/7P/s/+7/7v/u/+7/
7v/u/+7/7v/u/+7/7v/u//D/8P/w//D/8P/w//D/8P/w//D/8P/w/+7/7v/u/+7/7P/s
/+z/7P/u/+7/7v/u/+//8P/x//D/8P/y//P/8//1//f/+P/4//T/9P/0//T/8//z//P/
9P/3//f/9v/2//X/9f/1//X/8//z//P/8//1//X/9f/1//X/9P/0//P/8f/w/+7/7f/q
/+r/6v/q/+z/6//s/+7/7v/t/+z/6//p/+n/6f/n/+j/6f/r/+z/6//r/+v/6//r/+v/
6v/q/+v/6//r/+v/7f/t/+3/8f/6/wQAEQAhADIARgBfAHcAjwCkALYAvACsAIEASQAN
AOP/0P/J/8r/yv/H/8X/yf/O/87/0P/V/9j/2v/f/+b/6f/t/+7/7f/u/+7/7//w//D/
8P/w//D/8P/x//L/8P/w//D/8P/y//L/8//z//P/8v/y//P/9P/0//T/9P/1//X/9f/1
//P/8//0//T/9//3//f/9v/4//j/+P/4//b/9//4//r/+f/5//n/+f/5//j/+P/5//z/
/P/8//z//v/+//7//v8CAAIABAAEAAIAAgADAAYABAAEAAUABgAGAAgACAAKAAoACgAK
AAwADQAOABEAFQAXABcAGQAaABwAHAAfACAAJAAmACcAJwApACsALgAwADAAMgAyADQA
MwAzADQANAA0ADYANwA3ADYANgA2ADMAMwAyAC4ALgAtACoAKAAmACEAHwAcABkAFQAR
AA4ADAALAAgABwAGAAUAAwADAAEA/v/9//3//P/6//r/+P/3//P/8v/x//D/8//0//X/
9v/3//f/9//3//b/9f/0//H/8P/w//D/8f/0//X/9v/1//T/8//y//P/8//y//L/8v/x
/+//7v/t/+7/7//y//P/8//z//T/9P/0//T/9f/1//X/9f/1//X/8//z//L/8v/4//b/
9P/0/w==
         </WaveFormData>
      </LeadData>
      <LeadData>
         <LeadByteCountTotal>10000</LeadByteCountTotal>
         <LeadTimeOffset>0</LeadTimeOffset>
         <LeadSampleCountTotal>5000</LeadSampleCountTotal>
         <LeadAmplitudeUnitsPerBit>4.88</LeadAmplitudeUnitsPerBit>
         <LeadAmplitudeUnits>��V</LeadAmplitudeUnits>
         <LeadHighLimit>2147483647</LeadHighLimit>
         <LeadLowLimit>268435456</LeadLowLimit>
         <LeadID>V6</LeadID>
         <LeadOffsetFirstSample>0</LeadOffsetFirstSample>
         <FirstSampleBaseline>0</FirstSampleBaseline>
         <LeadSampleSize>2</LeadSampleSize>
         <LeadOff>FALSE</LeadOff>
         <BaselineSway>FALSE</BaselineSway>
         <ExcessiveACNoise>FALSE</ExcessiveACNoise>
         <MuscleNoise>FALSE</MuscleNoise>
         <LeadDataCRC32>3646700692</LeadDataCRC32>
         <WaveFormData>
9v/2//b/9v/2//b/9v/2//X/9P/z//L/9f/2//f/+P/2//b/9v/2//b/9v/2//b/9P/0
//T/9P/0//T/9P/0//T/9P/0//T/9P/0//T/9P/2//b/9v/2//X/9P/z//L/8v/y//L/
8v/0//T/9P/0//L/8v/y//L/8v/y//L/8v/y//L/8v/y//D/8P/w//D/8f/y//P/9P/z
//L/8f/w//D/8P/w//D/8P/w//D/8P/w//D/8P/w//D/8P/w//D/8v/y//L/8v/y//L/
8v/y//P/9P/1//b/9P/y//D/7v/u/+7/7v/u/+7/7v/u/+7/8P/w//D/8P/w//D/8P/w
/+7/7v/u/+7/7v/u/+7/7v/w//D/8P/w//L/8v/y//L/8P/w//D/8P/t/+z/6//q/+v/
7P/t/+7/7v/u/+7/7v/u/+7/7v/u//D/8P/w//D/7//u/+3/6v/x//P/9P/2//X/9P/1
//T/8P/w/+//7//z//b/9//4//f/9v/0//P/8//z//P/8v/x//H/8f/x//D/8P/v/+7/
7v/v//D/8P/w/+7/7f/t/+7/7v/u/+7/6//q/+r/6v/p/+n/6f/p/+r/6//r/+v/6v/o
/+f/5//n/+j/6P/o/+b/5v/m/+X/5//o/+n/6f/p/+n/6f/t//X/+/8DAA4AHwA1AEgA
XAB0AIoAnwClAJMAcABGAB0A/v/q/+H/3v/Y/9P/0v/S/9b/1v/V/9f/2//d/9//4f/k
/+T/5P/m/+f/6f/p/+v/6f/p/+n/6v/r/+3/7v/t/+3/7P/s/+v/6v/p/+j/6v/q/+v/
7P/r/+r/6v/o/+j/6P/o/+f/6P/q/+v/7P/r/+r/6v/p/+v/6//r/+3/6//p/+f/5v/k
/+T/5P/k/+L/4P/d/9v/2f/X/9X/0//T/9T/1f/X/9X/1f/V/9b/2P/X/9f/1//Y/9j/
2f/W/9f/2//c/93/4//l/+X/5v/m/+b/5//o/+z/7v/w//P/9v/4//r//P///wMAAwAD
AAYACgALAAsADQAOAA8AEAARABIAEwAUABcAGAAaABwAGwAaABkAFgAZABkAFwAVABUA
EwAQAA0ADgAKAAgABgADAAEA///9//v/+P/3//b/9P/x/+3/6//n/+X/4v/e/97/3f/c
/9z/3v/f/9//3//c/9z/3f/e/+D/4f/h/+L/5P/k/+T/4//k/+T/5f/m/+b/5v/m/+X/
5f/l/+X/5f/o/+r/7P/u/+z/7P/s/+z/7//x//P/9P/2//b/9//3//X/9P/0//P/9P/1
//b/9//6//r/+f/5//n/+f/5//r/+f/5//r/+v/6//r/+//7//z//f/+/////////wAA
AAADAAQAAwAEAAcABwAIAAgACwAMAA0ADQALAAsADAANAA0ADQANAAsACwAMAAwACwAL
AAwADQAOAAoACgAKAAoADAANAA0ADgAQAA8ADwAPAA0ADAAMAAwADgAQABIAFAAWABYA
FgAWABgAGAAYABcAFAAUABQAEwAVABYAGAAaABoAGgAZABgAFgAVABUAFgAWABgAGQAZ
ABgAFwAWABYAGAAYABkAGQAaABoAGgAbABoAGQAYABcAGAAYABcAFwAVABYAFgAWABYA
FgAVABUAGAAZABoAHAAcABwAHAAcAB8AHwAdAB0AGwAYABgAGQAaABsAHAAcABwAHAAc
ABoAGgAaABoAGwAcAB0AHgAeAB4AHgAeAB8AIAAhACIAJAAkACQAJAAiACIAIgAiACEA
JgAoACkAKgAqACoALAAqACgAKAAnACUAJgAoACgAKQAqACsAKwAtAC0ALQAtACwAKwAr
ACsAKwArACwALAAsACsAKwArACgAKAAmACUAJwAmACYAJgAnACcAJwAoACoAKwArACsA
LQAtAC0ALAAqACkAJwAmACkAKQAqACoALAAsACwALAAtAC0ALgAvAC0ALwAtACsALQAz
AD8ATQBcAGsAfQCQAKgAvgDUAOMA3wDBAJwAdABPADgALAApACgAIgAbABgAGgAaABoA
HwAfAB8AIQAlACkALAAuAC4ALgAvADEAMQAyADEAMgAzADMAMwA0ADQANgA3ADcAOAA3
ADYANQA0ADYANgA3ADgANgA2ADcANgA0ADQANAAzADMANAA0ADQANAA0ADUANQA3ADcA
NwA5ADcANwA3ADgAOAA4ADgAOAA8ADwAOwA7ADsAOwA7ADsAOAA4ADgAOQA6ADsAPAA+
AD4APQA9AD0AQQBCAEQAQgBAAEMAQwBDAEgASwBMAE4ATQBMAEwATABQAFIAVABXAFkA
WgBbAFwAXQBhAGEAYQBiAGYAZwBnAGcAaABpAGoAbQBuAG8AcABuAG4AbwBwAG4AbgBu
AGwAagBpAGYAYwBgAF0AWQBVAFcAVABTAFIATQBJAEUAQQA9ADoAOQA4ADUAMwAwAC8A
MAAxADEAMAAuAC0ALAAsACsAKwAqACkAJgAmACcAKAAnACcAJgAmACUAJAAjACEAIwAk
ACYAKAAlACQAIwAhAB8AHwAfAB8AIgAiACIAIgAkACQAJAAkACIAIwAkACQAIwAiACIA
IQAgACAAIQAhACEAIQAhACEAHwAeABwAGwAZABkAGQAaABoAGQAZABgAGAAYABkAGQAY
ABcAFgAVABUAFQAWABYAFAAUABIAEgARABEAEgASABIAEgASABEADwAPABAAEQAQAA8A
DgALAAwADgAPAA8ADgAOAA4ADgAOAA4ADgAOAAwADQANAA4ADAALAAsACwALAAoACgAK
AAoACgAKAAoACgAKAAoACgAKAAoACgAJAAcACAAJAAkACwAKAAoACgAJAAgABgAEAAYA
BQAFAAYACAAKAAsACwAIAAcABgAGAAQABAAFAAUABAAEAAQABQADAAMAAwADAAMABAAE
AAUABAAEAAMAAgADAAQABAAFAAMAAQD///7/AAAAAAAAAAABAAEA/////wEA/v/8//7/
/v/+//7//P/8//z//P/8//z//P/8//7//v/+//7/+//6//n/+P/4//j/+P/4//r/+v/6
//r/+f/2//n/+f/7//z//P/8//z//P/6//r/9//3//j/+v/6//r/+v/6//r/+//8//3/
/P/6//j/9//1//X/9f/2//f/+P/4//n/9//2//b/9P/w/+//7f/s/+7/7v/t/+z/6//q
/+r/6f/p/+n/6f/p/+j/5//n/+b/5f/l/+T/5P/i/+L/4v/i/+L/4f/h/+L/4f/d/9v/
3//h/+H/5//v//X//P8JAB0AMABEAFoAcgCJAJMAiQBuAEgAHQD8/+j/3f/W/9D/yf/E
/8T/yP/K/8v/z//R/9P/0//X/9r/3P/c/+D/4f/j/+P/5f/j/+P/4//j/+P/5P/k/+b/
5//n/+j/5f/k/+P/4v/i/+L/4//k/+X/5v/o/+j/5v/m/+b/5f/n/+j/6P/o/+j/6P/p
/+n/5//n/+f/6f/n/+f/5//o/+r/6v/q/+r/7P/s/+v/6//t/+3/7f/t/+z/7P/s/+3/
7P/t/+7/8P/w/+//7//v//P/9P/2//T/8v/1//X/9f/4//n/+P/4//n/+v/8//7//v8A
AAIABQAHAAgACQAKAA0AEQARABEAFAAYABkAGQAbABwAHQAeACEAIgAjACQAJAAkACUA
JgAlACQAIwAgACIAIQAeABsAHAAbABkAFwAWABIAEAAOAA0ACwAJAAcAAwAAAP///v/+
//3/+//7//n/+f/4//b/9v/1//T/9P/z//P/8v/x//D/8P/x//L/9f/1//T/9P/y//L/
8v/x//L/8v/z//T/8v/y//L/8f/x//H/8f/x//P/9P/1//b/9P/0//T/9P/y//P/9P/0
//b/9v/3//f/9f/0//T/8//1//X/9f/1//T/9P/z//P/9f/1//X/9v/1//X/9v/2//b/
9v/3//f/+f/5//n/+f/3//f/+P/4//j/+P/2//b/+f/5//r/+v/4//j/+P/3//f/9//4
//n/+f/5//n/9//3//j/+P/3//b/9v/2//b/9P/0//T/9P/2//f/9//4//b/9f/1//X/
9f/0//T/9P/0//T/9P/0//L/8v/y//L/9P/0//T/8//1//b/9//3//X/9P/0//T/9v/2
//X/9P/y//H/8f/y//T/9v/3//f/9P/z//L/8v/y//L/8//z//D/8P/w//H/8P/v/+7/
7f/v//D/8P/x//H/8v/y//L/8v/y//H/8f/x//H/8f/y//D/8P/w//D/8//z//H/8f/1
//b/9P/z//L/8f/w//P/9P/1//b/9P/0//T/9P/z//L/8f/w//P/9P/1//b/9v/2//b/
9v/0//T/9P/0//b/9v/2//b/+P/4//j/+P/4//b/+v/7//j/+P/3//b/+v/8//z//v/8
//v/+//8//r/+v/6//r/+v/7//z//f/9//z/+//7//3//f/9//7//P/8//v/+//7//r/
+v/4//j/+f/5//r/9//2//T/8v/1//b/+P/5//f/9//3//f/9v/1//X/9P/0//X/9f/2
//b/9v/2//b/+P/3//f/+P/3//f/9f/3//n/+f/9/wcAEQAcACkAPQBOAGAAeACSAKcA
sQClAIIAVgAtAAwA9v/r/+b/5P/j/+L/5P/m/+b/5f/p/+v/7//x//X/+v/8//z/+//7
//z/+//7//n/+f/5//v/+//8//z/+v/7//v//P/8//z//P/8//v/+v/6//r/+//8//7/
/v/+//7//v/9//3//v/+//7//v/+///////9//3//f///////////wAAAAAAAAAAAAAC
AAIAAQABAAUABQAFAAUABAAEAAQABQAIAAkACgAMAAoACQAJAAkACQAKAAwACgAMAA8A
DwAPABEAEwATABQAFgAWABcAGAAaABwAHgAhACMAJAAlACYAKwAvAC8ALwAwADQANQA1
ADUANgA3ADgAOQA6ADsAPAA8ADwAPQA+AEAAQABAAD4APgA9ADoANwA1ADMAMAAtAC4A
KgAoACYAJAAhAB4AGwAbABgAFwAWABQAEQANAAsACwALAAoACAAGAAUABAAEAAQABQAF
AAUABgAGAAcACAAIAAcABQAEAAQABAAEAAMABAAEAAUABgAGAAYABgAFAAcABwAHAAcA
BwAGAAUABAAEAAQABAAEAAIAAwAEAAQABAAEAAUABQAFAAYACAAJAAcABwAHAAcACAAI
AAcABwAHAAcABwAIAAcABwAIAAgACQAKAAwADQAMAAsACgAJAAoACwANAA4ADAAMAAoA
CgAJAAkACgAKAAwADAAMAAsACQAJAAoACwANAA0ADQALAA0ADgAOAA0ACgAKAAoACgAL
AAwADQAOAAwADQANAA4AEAAPAA8ADwANAAwADAAMAAwADAAMAAwADQAOAA8AEAANAAwA
CwAJAAsADAANAA0ADQAMAAwADAAOAA4ADQAMAA4ADQANAA4ADAAOAA8ADwAQAA8ADgAO
ABAAEAARABEADgAOAA4ADwAQABEAEgATABEAEAAOAA0ADwAQABAAEAAQABAADwAPAA4A
DQAMAAwADQAOAA8AEAAPAA8ADQANAA8AEgAQABAAEAAQABAAEAAQABAAEAAQABAAEAAQ
ABIAEgASABIAEAAQABAAEAARABIAEwAUABIAEgASABIAEgASABIAEgAQABAAEAAQABMA
FAAVABYAGAAYABgAFgAZABkAGAAYABoAGgAcABwAGgAaABkAGQAaABwAHAAcAB0AHgAe
AB8AHwAfAB8AHgAbABsAGwAbABoAGgAZABgAFwAXABcAFgAXABYAFgAXABUAFAATABIA
EQAQABAAEAAPAA8ADwAPABEAEQAQAA8AEAAQABEAEwARABIAEgASABMAFAAVABUAFQAU
ABMAEQARABEAEQAVABcAIQAtADYAQQBRAGQAdgCQAKgAwQDPAMsAsACGAFkANAAaAAkA
BAAEAP///v8CAAQAAgADAAMABwALABEAFQAWABgAFgAWABcAGQAZABoAGQAaABsAGwAb
ABwAHAAdAB8AIAAiACEAIAAfAB4AHQAcABwAHAAbABwAHgAeACAAIAAgAB8AHwAgACAA
IAAgACAAIQAhACAAHwAeAB8AIQAhACEAIgAhACAAHwAeACIAIgAhACEAIwAjACMAIwAg
ACAAIAAhACIAIwAkACYAJgAlACUAJQAnACgAKgAoACoALQAtAC0ALwAxADEAMgAzADQA
NgA4ADkAOgA7AD0AQQBCAEMARABFAEkASQBJAEwAUABRAFEAUwBUAFUAVgBXAFgAWQBa
AFwAXABdAF4AXQBcAFsAWABWAFUAUgBPAFAATwBNAEsASABEAEIAQAA8ADkANgAzAC4A
KgAoACYAJQAjACAAHwAdAB0AHAAaABoAGQAYABgAFwAXABYAFQATABIAEgASABEAEQAQ
ABAAEwAUABUAFQATABIAEgASABIAEgASABEADwAPAA8ADwAOAA4ADgAOAA4ADgAOAA4A
DAANAA4ADgAOAA4ADwAPAA8AEAASABMAEAAPAA4ADQANAAwACgAJAAgABwAGAAYABQAD
AAIAAAD9//z//P/7//n/9//1//P/9f/1//b/9v/1//T/8f/w/+//7//w//D/7v/u/+7/
7f/r/+v/7P/t/+z/6//q/+f/5//o/+j/5//q/+z/7v/w//L/9P/2//j/9//3//b/9v/3
//f/+P/5//f/9v/2//b/+P/4//j/+P/1//T/8//y//T/9P/0//P/8//0//X/9f/z//L/
8v/y//T/9P/z//L/8P/v/+//8P/v//D/8P/v//D/7//u/+7/7f/s/+z/6//s/+z/7P/t
/+3/7f/t/+3/6//q/+j/5//l/+b/5v/m/+f/6P/o/+n/5//n/+f/6P/m/+b/5v/m/+T/
4//g/9//4//k/+T/5P/k/+T/5P/m/+b/5v/m/+X/5P/j/+L/4v/i/+L/4v/j/+T/5f/m
/+b/5v/m/+b/5v/m/+b/5v/k/+T/5P/k/+L/4v/i/+L/5P/k/+T/5P/h/+D/3//e/93/
3P/b/9r/2v/a/9j/3P/b/9v/3P/c/9v/3P/b/9j/1v/V/9X/1v/a/9r/2v/a/9j/1//X
/9f/1f/V/9T/0//U/9X/1v/X/9b/1v/W/9X/1P/T/9H/0P/P/8//0P/Q/87/zv/O/83/
z//Q/9H/0//S/9H/0P/P/87/zP/K/8n/y//M/87/z//O/87/zv/O/87/zv/N/83/0P/R
/9H/z//R/9P/1f/f/+v/9f/8/wkAGQAqAD4AVABwAIUAiwB3AFIAKAD//+T/0v/J/8j/
xv/B/77/vv++/7z/vf+//8H/w//H/8v/0v/W/9b/1f/V/9b/1f/X/9X/1f/V/9P/0//U
/9T/1P/V/9X/1v/W/9b/1v/W/9P/0v/S/9L/1P/W/9n/2v/Z/9j/1//V/9f/2P/Y/9j/
2v/a/9v/2//Z/9n/2f/b/97/3//g/+L/4//k/+X/5v/q/+r/6f/p/+3/7f/t/+3/6v/q
/+r/6//t/+//8f/0//T/8//z//P/9//4//r/+P/6//3//f/9///////9//z//v8AAAMA
BgAIAAoADAAPABAAEAAQABAAFgAbABwAHQAcACAAIQAhACUAJgAnACgAKQAqACsALAAu
AC4ALwAwADIAMgAyADAALwAtACkAJQAlACMAIAAdABwAGAAWABQADgALAAgABQAFAAIA
AQAAAP///f/6//n/9//3//b/9P/1//X/9f/2//L/8f/v/+3/7v/u/+//8P/x//H/8P/w
//L/8v/y//H/7//u/+7/7v/u/+7/7v/t/+3/7f/t/+3/7P/s/+z/7P/t/+7/7//w/+//
7//v/+7/8P/w//H/8f/w//D/8f/x//D/7//u/+3/7//w//D/8f/v/+//7//w//L/8//1
//b/9v/2//f/9//1//X/9f/1//X/9f/2//b/9P/0//L/8v/x//H/8v/y//L/8v/y//H/
8P/v/+//7//w//H/8v/x//P/9P/0//P/8f/w/+//7v/s/+z/7P/s/+n/6f/o/+j/6P/n
/+f/5//p/+j/6P/o/+f/5v/l/+T/5f/m/+f/6P/n/+b/5f/j/+X/5v/n/+f/5v/k/+P/
4v/k/+T/4//i/+P/4//k/+b/5f/m/+b/5f/i/+H/4P/g/+D/4P/h/+H/4P/g/+D/4f/j
/+P/4//j/+L/4v/h/+H/4//k/+T/5P/l/+b/5v/n/+b/5f/k/+T/5v/m/+b/5v/l/+X/
4//j/+H/4v/m/+T/5P/k/+T/4v/i/+L/4v/i/+L/4v/i/+T/5P/k/+T/4//i/+H/4P/j
/+T/5f/m/+T/5P/k/+T/5P/k/+T/5P/m/+b/5v/m/+j/5v/q/+v/6f/q/+r/6v/u/+7/
7P/s/+v/6//s/+7/7f/s/+v/6v/q/+v/7P/t/+z/6v/o/+f/6P/p/+r/7P/q/+r/6f/p
/+f/5v/m/+T/5f/l/+T/5P/k/+T/4//i/+H/4P/g/9//3//f/9//3//e/93/3f/c/9z/
3f/d/97/3v/e/97/3v/d/9v/2v/a/9v/2//b/9v/3f/f/+P/6f/z//7/CwAbAC4AQgBW
AGwAgQCJAIMAaABAABcA+v/k/9P/zP/O/8//yP/E/8b/xv/H/8n/yf/L/8//1f/Y/9r/
3P/e/9//4f/h/+H/3//f/9//4v/j/+X/5v/m/+f/5//o/+b/5v/m/+b/5f/k/+T/5P/n
/+j/6v/q/+z/7P/s/+v/7f/u/+7/7v/u/+7/7//v/+//7//v//H/8f/x//H/8v/0//T/
9P/0//T/9P/z//P/8//z//P/8//1//b/9//5//f/9//3//j/+P/3//f/9//7//z//v/8
//z/////////AwAFAAUABgAEAAQABQAGAAoADAAOABEAFQAWABcAGAAaAB0AHAAbAB0A
IgAkACUAJQAmACcAKAArACwALQAuACwALAAtAC4ALAAsACwAKgAqACkAJgAjACEAHwAc
ABkAGQAWABUAFAAQAA0ACgAHAAUAAgABAAAAAAD///3//f/7//v/+v/4//r/+f/4//j/
9//3//b/9f/y//L/8//0//P/8//y//L/8f/w/+//7f/s/+z/7f/u/+z/7P/s/+v/7f/t
/+3/7f/s/+z/7P/s/+z/7P/s/+z/7v/v//D/8P/u/+7/7//v//D/8P/x//H/8v/z//T/
9f/1//T/8v/x//P/8//z//T/9f/1//b/9v/1//T/9P/z//X/9f/1//X/8//z//T/9P/3
//j/9//4//f/9//4//j/9v/2//b/9f/3//f/+P/5//f/9//3//X/9v/4//n/+f/6//r/
+v/6//j/+P/4//j/9v/3//f/+P/6//n/+f/5//n/+P/4//j/+P/4//j/+P/6//r/+v/6
//r/+v/6//n/9//4//n/+f/7//r/+v/6//r/+v/5//j/+P/3//f/+P/6//z//f/9//v/
+f/3//b/9v/2//f/9//4//j/+P/5//f/9//3//f/+P/4//f/9//1//b/9v/2//j/+P/3
//f/9f/1//X/9v/0//T/9P/0//f/9//1//X/8//0//L/9P/0//T/9P/1//b/9//4//f/
9v/1//T/9f/2//f/+P/2//b/9v/2//X/9P/z//L/9P/0//T/9P/z//L/8f/w//H/8v/z
//T/8v/y//L/8v/0//T/9P/0//L/8v/y//L/8v/w//T/9f/3//j/+P/4//j/+P/2//b/
9//3//j/+v/6//r/+v/6//n/+f/5//n/+//6//n/+f/3//f/9//4//j/+P/3//f/9//2
//b/9P/z//P/8v/y//L/8v/x//D/7v/u/+//7//w//H/8v/z//D/7//v/+7/8P/x//H/
8v/0//T/9P/0//P/8f/w//D/8f/x//P/8//x//P/+f///wcAFAAhADEARgBaAG4AhgCh
AK0AowCGAF4AMwASAPz/7//q/+T/3//c/9z/3P/e/9//4//n/+f/6f/t//D/8P/y//b/
9//5//n/9//1//X/9f/1//X/9v/2//j/+f/5//r/+v/6//r/+v/6//r/+//8//v//P/+
//7///8AAAEAAQABAAIAAgACAAEAAAAAAP//AQABAAEAAwADAAMAAwAEAAYABgAGAAYA
BgAGAAUABQAFAAUABQAFAAUABgAHAAkACQAJAAkACgAKAAkACQAJAA0ADgAQAA4ADAAP
AA8ADwASABMAEgASABQAFAAVABYAGAAaABwAHwAjACQAJQAmACgAKwAqACkAKwAwADIA
MwA3ADgAOQA6ADkAOgA7ADwAPgA+AD8AQAA/AD4APQA6ADwAOwA4ADUANQAzADAALQAu
ACoAKAAmACMAIQAfAB0AHgAeACAAIgAjACMAIgAjACMAJQAmACYAJgAlACQAJAAkACUA
JQAlACYAJgAnACgAKgArACsALAAuAC4ALgAtACwALAAtAC4ALgAuAC4ALQArACsAKwAr
AC4ALgAuAC4ALAAsACwALAAsAC0ALgAuADAAMAAxADEALQAsACwAKwAtAC0ALQAtADAA
MAAvAC8ALQAtAC0ALgAvAC8AMAAwADIAMgAzADMAMwAzADMAMwAxADEAMgAyADQANAAy
ADIANQA1ADYANgA1ADQAMwAxADMAMwA0ADUANAAzADIALwAtAC4ALgAtAC8AMAAxADIA
MgAyADIAMgAyADMAMwA0ADQAMwAzADMAMwAyADIAMgA0ADQANAA0ADIAMgAyADIAMAAw
ADAALwAxADIAMwAzADEAMAAwADAAMAAwAC8ALgAuAC0ALQAuADAAMgAzADMAMgAxADAA
MAAwADAAMQAxADIAMgAyADMAMQAxADEAMQAyADIAMQAxADMANAA0ADQAMwAyADAALwAw
ADEAMgA0ADMAMgAxADAAMgAzADIAMwA1ADQAMgAwADAAMAAwADMANAA1ADYANgA2ADYA
NgAvACoAJQAgABsAGAAVABIAEAAQABAAEAAQABAAEAAQAA8ADgANAAwADgAOAA4ADgAM
AAwADAAMAAsACgAJAAgACgAKAAoACgAMAAwADAAMAAoACgAIAAwACwALAAwADAANABAA
EQAQABAADwAPABAAEAAQABAAEAAQAA8ADwAPAA0ADQAMAAsACQAJAAkACQAMAAwADAAL
AA0ADQAMAAwACgAJAAkACAAIAAgACAAHAAYABgAGAAcACQAJAAkACQAHAAYABQAFAAIA
AgADAAMABQAGAAcACAAHAAYABAADAAIAAwADAAMAAQD//wMACQARABkAJgA1AEUAVABo
AIAAmACtALcArQCSAGoAPwAcAAgA+f/y//L/7//s/+z/7P/s/+3/7//x//P/9//5//7/
AgAGAAUABQAGAAUABQADAAMAAwAFAAUABgAGAAQABQAFAAYABgAGAAYABgAGAAYABwAI
AAcACAAKAAoADAAMAAwACwANAA4ADgAOAA4ADgAPAA8ADQANAA0ADwAOAA0ADAAMAA4A
DgAOAA4ADwAOAAwACwAOAA8AEAARAA4ADgAOAA8ADwAPAA8AEAASABEAEQARABEAEgAU
ABIAEwAXABgAGQAdAB8AHwAgAB4AHgAfACAAIgAkACYAKQApACoAKwAsADEANQA1ADUA
NwA8AD4APwBAAEAAQABAAEEAQgBDAEQAQgBCAEMARABCAEIAQgBAAEIAQQA+ADsAOQA3
ADQAMQAyAC4ALAAqACgAJQAiAB8AHwAcABsAGgAXABMADgALAAUAAwAAAPz//v/9//z/
/P/4//f/9f/z//H/8P/w//D/8//z//L/8v/x//D/7//t/+3/7v/w//L/8P/w//D/7//t
/+3/7f/t/+//8P/x//L/8f/w/+//7v/v//H/8//0//P/8v/y//H/8P/w//H/8f/z//P/
8//z//T/9P/z//P/8f/x//H/8v/y//H/8f/w//D/8P/x//H/8f/x//H/8f/v/+//8P/w
//P/9P/z//T/9P/z//P/8v/z//T/9f/1//f/9//4//n/9//3//f/9f/z//T/9P/z//D/
8P/w//D/7P/s/+z/7P/q/+v/6//s/+r/6f/p/+n/6v/q/+v/7P/s/+z/7P/s/+r/6v/q
/+r/6//s/+3/7f/v//D/8f/x//P/8v/y//L/8P/w/+//7v/w/+//7//w//D/8v/z//P/
8f/v/+3/7P/t/+7/8P/x//L/8v/y//P/9f/1//X/9f/0//T/8//z//H/8v/y//L/9P/0
//P/8//z//P/8//0//b/9v/2//b/+f/5//f/9//3//j/+v/6//r/+v/6//z//P/8//z/
/P/8//z//P/9//7///8AAAAAAAAAAAAAAgACAAIAAgAEAAQABAAEAAIAAgACAAIAAgAC
AAIAAgAEAAQABAAEAAcACAAJAAgACgALAAsADAAOAA4AEAAQAA4ADgANAA0ADQAOAA0A
DAAPABAAEAARABMAEwATABIADwAPAA8ADwARABIAEgASABEAEQARABAAEAAOAA0ADQAK
AAoACgAKAAoACgALAAwACwALAAsACwALAAsACgAJAAoACgALAA0ADQAOAA4ADgAOAA4A
DgANAA8ADgANAA0ADQANAA8AEwAbACMAKwA4AEUAUwBmAHwAkACmAL0AxQC7AJwAcABF
ACgAFgANAAoACAADAP7/AAAAAP7//f8BAAUABQAJAA8AFAAWABgAFwAXABgAFwAZABcA
FwAXABkAGQAaABoAGQAZABgAGAAYABgAGAAYABcAFgAWABYAFQAWABgAGAAYABgAGAAX
ABUAFgAWABYAGAAYABkAGQAZABkAGQAbABsAGwAbABwAGgAaABoAGgAaABoAGQAZAB0A
HQAdAB0AHgAeAB4AHwAiACMAJAAmACQAIwAjACMAIwAkACYAJAAlACkAKgArAC4ALwAu
AC4AMAAwADEAMgA0ADYAOAA7ADsAPAA9AD4AQQBFAEUARQBGAEoASwBLAE8AUABRAFIA
UQBSAFMAVABWAFYAVwBYAFYAVgBWAFQAVgBVAFIATwBRAE8ATABJAEYAQgBAAD4AOAA1
ADIALwAuACwALAAsAC0AKwAoACcAJwAnACYAJAAiACEAIAAgAB4AHQAbABkAGQAaABwA
HgAeAB0AGwAaABoAGgAaABkAGAAYABkAGgAcABwAHAAbABsAGwAbABsAHAAcABwAHAAb
ABoAGQAYABoAHQAgACIAIgAiACMAIwAkACQAJQAlACUAJQAlACUAJAAkACMAIwArACkA
JwAoAA==
         </WaveFormData>
      </LeadData>
   </Waveform>
</RestingECG>
