# Supplementary material for: Detection of Left Atrial Enlargement Using a Convolutional Neural Network-Enabled Electrocardiogram
Source: Front Cardiovasc Med. 2020 Dec 17;7:609976. doi: 10.3389/fcvm.2020.609976 (PMC7773668; doi:10.3389/fcvm.2020.609976)
Supplement: Supplementary file 4 [file Data_Sheet_4.ZIP › normal3/1802032029_1440_00000017.XML]

<?xml version="1.0" encoding="Windows-1252"?>
<!DOCTYPE RestingECG SYSTEM "restecg.dtd">
<RestingECG>
   <PatientDemographics>
      <PatientID>1802032029</PatientID>
      <PatientAge>65</PatientAge>
      <AgeUnits>Years</AgeUnits>
      <Gender>Female</Gender>
      <PatientLastName>tangjjiancong</PatientLastName>
   </PatientDemographics>
   <TestDemographics>
      <DataType>Resting</DataType>
      <Site>1</Site>
      <AcquisitionDevice>MAC55</AcquisitionDevice>
      <Status>Unconfirmed</Status>
      <Priority>Normal</Priority>
      <AcquisitionTime>09:34:51</AcquisitionTime>
      <AcquisitionDate>08-10-2016</AcquisitionDate>
      <CartNumber>1</CartNumber>
      <AcquisitionSoftwareVersion>009C</AcquisitionSoftwareVersion>
      <XMLSourceVersion>MAC5000 v1.0</XMLSourceVersion>
   </TestDemographics>
   <RestingECGMeasurements>
      <VentricularRate>69</VentricularRate>
      <AtrialRate>69</AtrialRate>
      <PRInterval>140</PRInterval>
      <QRSDuration>78</QRSDuration>
      <QTInterval>440</QTInterval>
      <QTCorrected>471</QTCorrected>
      <PAxis>53</PAxis>
      <RAxis>23</RAxis>
      <TAxis>66</TAxis>
      <QRSCount>11</QRSCount>
      <QOnset>229</QOnset>
      <QOffset>268</QOffset>
      <POnset>159</POnset>
      <POffset>201</POffset>
      <TOffset>449</TOffset>
      <ECGSampleBase>500</ECGSampleBase>
      <ECGSampleExponent>0</ECGSampleExponent>
   </RestingECGMeasurements>
   <Diagnosis>
      <Modality>Resting</Modality>
         <StatementCount>7</StatementCount>
         <LabelText>12SL Õï¶Ï³ÂÊö</LabelText>
      <DiagnosisStatement>
         <StmtText>ñ¼ÐÔÐÄÂÉ</StmtText>
      </DiagnosisStatement>
      <DiagnosisStatement>
         <StmtText>°éÅ¼·¢</StmtText>
      </DiagnosisStatement>
      <DiagnosisStatement>
         <StmtFlag>ENDSLINE</StmtFlag>
         <StmtText>ÊÒÐÔÔç²«</StmtText>
      </DiagnosisStatement>
      <DiagnosisStatement>
         <StmtText>ST¶ÎÓë</StmtText>
      </DiagnosisStatement>
      <DiagnosisStatement>
         <StmtFlag>ENDSLINE</StmtFlag>
         <StmtText>T ²¨Òì³££¬¿É¿¼ÂÇÎªÇ°±ÚÐÄ¼¡È±Ñª</StmtText>
      </DiagnosisStatement>
      <DiagnosisStatement>
         <StmtFlag>ENDSLINE</StmtFlag>
         <StmtText>QT¼äÆÚÑÓ³¤</StmtText>
      </DiagnosisStatement>
      <DiagnosisStatement>
         <StmtFlag>ENDSLINE</StmtFlag>
         <StmtText>Òì³£ ECG</StmtText>
      </DiagnosisStatement>
   </Diagnosis>
   <Waveform>
      <WaveformType>Rhythm</WaveformType>
      <WaveformStartTime>0</WaveformStartTime>
      <NumberofLeads>8</NumberofLeads>
      <SampleType>CONTINUOUS_SAMPLES</SampleType>
      <SampleBase>500</SampleBase>
      <SampleExponent>0</SampleExponent>
      <HighPassFilter>16</HighPassFilter>
      <LowPassFilter>150</LowPassFilter>
      <ACFilter>NONE</ACFilter>
      <LeadData>
         <LeadByteCountTotal>10000</LeadByteCountTotal>
         <LeadTimeOffset>0</LeadTimeOffset>
         <LeadSampleCountTotal>5000</LeadSampleCountTotal>
         <LeadAmplitudeUnitsPerBit>4.88</LeadAmplitudeUnitsPerBit>
         <LeadAmplitudeUnits>¦ÌV</LeadAmplitudeUnits>
         <LeadHighLimit>2147483647</LeadHighLimit>
         <LeadLowLimit>268435456</LeadLowLimit>
         <LeadID>I</LeadID>
         <LeadOffsetFirstSample>0</LeadOffsetFirstSample>
         <FirstSampleBaseline>0</FirstSampleBaseline>
         <LeadSampleSize>2</LeadSampleSize>
         <LeadOff>FALSE</LeadOff>
         <BaselineSway>FALSE</BaselineSway>
         <ExcessiveACNoise>FALSE</ExcessiveACNoise>
         <MuscleNoise>FALSE</MuscleNoise>
         <LeadDataCRC32>1287645159</LeadDataCRC32>
         <WaveFormData>
9v/2//b/9v/4//j/+P/4//j/+P/4//j/+P/4//j/+P/6//r/+v/6//z//P/8//z//v/+
//7//v/9//z/+//6//z//P/8//z/+//6//n/+P/6//z//v8AAAAAAAAAAAAAAAAAAAAA
AAACAAIAAgACAAAAAAAAAAAAAgACAAIAAgAEAAQABAAEAAIAAgACAAIAAwAEAAUABgAE
AAQABAAEAAIAAgACAAIABAAEAAQABAAGAAYABgAGAAgACAAIAAgABwAGAAUABAADAAIA
AQAAAAEAAgADAAQAAgACAAIAAgACAAIAAgACAAAA/v/8//r/+//8//3//v/8//z//P/8
//7//v/+//7//v/+//7//v/8//z//P/8//z//P/8//z//v/+//7//v/8//z//P/8////
AAABAAIAAQAAAP///v/8//z//P/8//z//P/8//z//v/+//7//v8AAAAAAAAAAP7//v/+
//7/AAAAAAAAAAD+//7//v/+//z//P/8//z//v/+//7//v/+//7//v/+/wAAAAAAAAAA
AAAAAAAAAAD///7//f/8//z//P/8//z/+v/6//r/+v/7//z//f/+//3//P/7//r/+v/6
//r/+v/6//r/+v/6//z//P/8//z//v/+//7//v/+//7//v/+//v/+v/5//j/+f/6//v/
/P/8//z//P/8//r/+v/6//r/+f/5//n/+f/3//f/9v/1//j/+v/7//z//f/9//3//P/6
//r//P/9//3//f/9/wEAAQABAAMABAAEAAYACQAJAAsACwAMAA0ADgAOAA4ADAAMAAwA
CwAKAAkACQAIAAYABQADAAEAAAD9//z/+f/4//n/+f/5//n/+P/4//r/+v/4//n/+f/4
//j/+P/5//v/+//7//v/+//4//X/9P/0//b/9v/3//f/9P/0//X/9v/2//j/+f/4//b/
+P/+/wkAFQAcACoAPwBSAGEAcACAAIgAhgCCAHoAYQBBACUAFwALAAIA/v/8//f/9f/6
///////9//3/+//4//b/9v/4//3//f/9//z//P/6//r/+v/7//v/+v/6//r/+P/3//f/
9//4//j/+v/8//r/+f/5//j/9v/2//b/9f/3//f/9//4//j/+f/5//j/+f/5//n/+f/7
//z//P/8//r/+f/4//b/9//5//r/+v/6//r/+//7//v/+v/6//v/+f/5//n/+f/3//f/
9//4//v//P/+/wAA///9//z/+f/5//r/+v/7//3//f/7//v//P/8//v/+//8//z//P/8
////AAAAAAAAAAABAAQABQAEAAQAAwACAAAAAQABAAEAAgAEAAUABgAEAAMAAgABAAIA
BAAGAAcABQAFAAUABAAGAAYABgAGAAYABgAGAAYAAQABAAMAAwADAAMAAQABAAQABQAF
AAQAAgABAAEA//8AAAEAAgADAAEAAQAAAP///v/+//7//P/+//7//f/9//r/+P/2//X/
+P/5//r/+//4//f/+P/3//n/+f/5//n/+f/5//n/+P/5//n/+f/5//f/+P/4//n/+f/5
//n/+P/6//r/+//7//v/+//6//n/+f/8//z//P/8//v/+//8//r/+v/6//r/+P/4//j/
+P/6//r/+v/6//v/+v/3//b/9//4//n/+f/5//r/+v/6//z//P/7//v/+v/6//r/+//5
//n/+f/5//r/+v/7//z//P/8//z//P/6//j/9//2//f/+P/5//r/+f/5//n/+P/5//r/
+//9//v/+f/4//j/+f/5//n/+f/8//z/+//7//n/+P/3//f/+f/7//3//v/7//v//P/8
//z//P/8//r/+v/7//z//f/+//3//f/8//v/+//7//v/+v/5//n/+v/6//z//f/9//3/
/P/8//z//v8BAAEAAQABAAMAAwADAAUABAAEAAYACQAKAAsADAAOAA4ADgANAAwADAAM
AAwACwAIAAcABwAGAAMAAQD+//v/+//6//v/+v/7//v//P/9//v//P/8//7/AAD9//3/
/P/5//j/9//3//v/+//7//v/+f/3//X/9f/0//T/9P/1//j/+P/5//v/+v/4//r////8
//j//v8IABMAGwAoADoASQBcAHEAggCMAIwAigCCAGwASwAtABsAEwANAAoABAACAAMA
BQACAP///f/9//3//f/6//r/+v/4//X/+P/5//n/+v/6//r/+v/7//3//P/8//z/+v/5
//n/+f/5//r//f8AAP3/+//6//j/+v/6//r/+f/5//n/+f/6//z//f/9//z/+f/5//n/
+f/7//z//P/8//3//f/9//z/+v/7//v/+v/6//r/+//7//v/+v/6//v//P/9//7////9
//3//f/+//3//P/8//z//v///wEAAQAAAAAA///////////9//3///8AAAAAAQABAAAA
///+/wMABAAEAAQAAgABAAIAAQAEAAYABwAIAAgACQAJAAkACAAIAAcABgAJAAkACQAJ
AAsADAANAA0ACwALAAsACgAIAAgACAAIAAkACgALAAwACQAJAAsACwANAA0ACwALAAkA
CQAIAAYABwAHAAgABwAFAAUABQAFAAcABwAGAAUABgAGAAYABAADAAIAAAD//wAAAAAA
AAEA/v/9//z/+//7//v//f/9//3//f/9//3//////////v////////////z//P/7//v/
+//7//v/+v/7//z//v////3//f/8//v//f8AAAAAAAD///3//P/8//7//v/+//7//v/+
//7//v8AAAAAAAAAAAAAAAD+//7//P/8//z/+//9//7//v/+//3//P/6//n/+f/6//v/
/f/9//3//f/9//v/+v/6//r//P/8//z//P/5//j/+P/4//r/+v/6//r//f/9//3//P/6
//r/+v/7//v/+f/4//j/+v/7//z//f/7//r/+P/3//j/+P/4//n/+P/3//j/+P/6//r/
+v/6//r/+//7//v/+f/5//n/+P/3//f/+P/4//f/9//2//X/9//4//n//P/7//v/+//7
/////////wEABAAEAAYACQALAAsACwAMAAoACgAJAAgACAAIAAgABwAIAAcABwAGAAYA
BQADAAEA/f/6//n/9v/3//f/+P/5//n/+v/6//z/+//3//b/9P/1//b/9//5//r/+f/4
//f/+f/3//X/9f/4//j/+P/5//n/+P/4//n/+v/4//j/9//y//D/9v/8/wEACwAYACYA
MwBAAFMAZgB2AH4AgAB8AHYAZQBJACcAEwALAAIA/P/4//n/+//6//f/+/////3/+f/2
//L/9P/6//v/+v/5//f/9v/2//b/9v/3//f/9v/2//b/+P/3//f/9//0//T/9v/4//r/
+f/5//j/+P/4//j/9//3//f/9//4//b/9//3//b/9f/1//X/9f/1//b/9v/2//f/9//3
//b/+P/5//n/+P/4//j/+f/5//n/+P/4//n/9//3//f/9//5//n/+f/6//z//P/9//7/
/f/7//r/9//5//r/+v/7//v/+//5//n//P/8//v/+//9//7///8AAAIAAgABAAAA/f/9
//////8BAAIAAgACAAIAAwADAAMABQAGAAYABgAFAAUABQAFAAQABAAEAAMABAAFAAYA
BgAIAAgACAAIAAcABgAFAAQA/////wEAAQAGAAcABgAHAAcABwAGAAQABgAFAAUAAwAB
AAEAAQABAAMAAwACAAEA/v/+//7//P/6//r/+f/5//v/+v/5//n/9//3//f/9//4//n/
/P/9//z/+//6//n/9//3//f/9v/1//X/9f/1//f/+P/4//n/+f/5//n/+P/6//r/+//7
//3//f/8//v/+f/6//j/9v/4//n/+//+//v/+v/5//j/+//8//3//v/9//z/+//6//7/
/v/8//z/AAAAAP7//P/6//j/+f/6//v//P/7//r/+f/4//r/+v/6//r/+P/4//j/+P/4
//j/+P/4//j/+P/4//j/9v/2//b/9v/3//j/+f/6//r/+v/6//r/+v/6//r/+v/4//j/
+P/4//j/+P/4//j/9v/2//b/9v/3//j/+f/6//f/9v/1//T/9f/2//f/+P/4//j/+P/4
//b/9v/2//b/8v/y//T/9v/6//r/+P/0//b//v8KABQAHgAoADIARABcAHAAgACMAJIA
kgCQAIwAhAB+AHYAcABuAGYAWgBOAEAAMgAoACAAFAAAAPD/6P/g/9z/2v/Y/9b/2v/c
/+D/4v/i/+b/7v/0//T/9P/0//T/8//y//H/8P/w//D/8P/w//L/8v/y//L/8P/w//D/
8P/y//L/8v/y//L/8v/y//L/9P/0//T/9P/2//b/9v/2//P/8v/x//D/7v/u/+7/7v/x
//L/8//0//L/8v/y//L/8v/y//L/8v/y//L/8v/y//L/8v/y//L/8//0//X/9v/1//T/
8//y//L/8v/y//L/8v/y//L/8v/0//T/9P/0//L/8v/y//L/9f/2//f/+P/1//T/8//y
//P/9P/1//b/+P/4//j/+P/2//b/9v/2//j/+v/8//7//f/8//v/+v/7//z//f/+/wAA
AAAAAAAAAAAAAAAAAAABAAIAAwAEAAYABgAGAAYABwAIAAkACgAIAAgACAAIAAoACgAK
AAoADAAMAAwADAAJAAgABwAGAAQABAAEAAQABAAEAAQABAACAAIAAgACAAQABAAEAAQA
AwACAAEAAAAAAAAAAAAAAAAAAAAAAAAA/v/+//7//v/+//7//v/+/wAAAAAAAAAA///+
//3//P/9//7///8AAP3//P/7//r//P/8//z//P/8//z//P/8//z//P/8//z/+//6//n/
+P/4//j/+P/4//n/+v/7//z//P/8//z//P/+//7//v/+//3//P/7//r/+v/6//r/+v/4
//j/+P/4//r/+v/6//r/+v/6//r/+v/6//r/+v/6//r/+v/6//r/+v/6//r/+v/6//r/
+v/6//j/+P/4//j/+//8//3//v/9//z/+//6//z//P/8//z/+//6//n/+P/5//r/+//8
//r/+v/6//r//P/8//z//P/6//r/+v/6//r/+v/6//r/+v/6//r/+v/4//j/+P/4//r/
+v/6//r//P/8//z//P/8//z//P/8//z//P/8//z/+//6//n/+P/5//r/+//8//z//P/8
//z//P/8//z//P/6//r/+v/6//z//P/8//z//P/8//z//P/+//7//v/+//3//P/7//r/
+//8//3//v/9//z/+//6//j/+P/4//j/+v/6//r/+v/8//z//P/9//3//f/9//3//f/8
//v/+//7//r/+f/5//v/+//6//r/+v/8//3//f/9//3/AQABAAEAAwAEAAQABAAHAAcA
BwAJAAoACwAMAA0ADgANAA4ADQALAAkABwAJAAgABgAFAAQAAwADAAIAAAD+//7//f/7
//v/+//8//r//P/8//n/+//6//j/+P/6//v//f/9//z/+//6//f/9f/1//b/9v/3//n/
+v/6//j/+f/6//r/8v/z//j/+v/6//7/BwARABwAKgA5AEwAXQBqAH4AigCGAIIAegBp
AEcAJQAXABMADAAAAPz/+//9//7///////3//f/7//j/+P/2//b/+f/5//n/+P/4//r/
+v/6//v/+f/4//j/+P/2//X/9f/1//T/9P/2//j/+P/3//f/9v/4//j/+P/3//X/9f/1
//b/9P/1//X/9P/1//X/9f/1//X/9v/2//b/9f/1//X/9P/0//X/9f/0//X/9v/4//n/
9v/0//P/8//z//P/8//z//X/9//5//z/+f/4//j/+P/6//n/+f/3//n/+v/6//v//P/7
//j/9//6//r/+f/5//j/+P/4//j/+//8//z//P/7//v//f/9//v//P/8//z/+v/7//v/
+//8//7///8AAAEAAQABAAEA//8AAAEAAQACAAMABAAEAAMAAgABAAAA/v/+//7//v/8
//3/AAABAAEAAQD/////AAABAAEAAAABAAEAAgABAAIAAwAEAAUAAwADAAIAAQACAAIA
AgAAAAEAAgACAAMABQAEAAMAAwAAAP///v/9//n/+f/7//v//P/9//7////////////+
//////////////8AAAAAAQAAAP///v/8//7//v///////f/9//z/+//9/wAAAAAAAAIA
AQABAAIAAQAAAP///v/+//7//v/+/wAAAAAAAAAAAAAAAP7//v8AAAAAAAD/////AAAA
AAAA/v/+//3//f/6//r/+v/7//z//f/+/////v/8//v/+v/8//z//P/8//3//P/8//z/
/v/+//7//v/9//3//f/8//v/+v/5//n//P/7//v//P/9//3//f/9//7//v/9//3//f/8
//v/+//7//v/+//6//n/+f/6//r/+v/6//r/+v/7//z//f/+//r//v/9//z/+//6//j/
+f/5//n/+//7//v/+v/7//v//P/8//r/+//7//v//P/8//z//v8BAAEAAQABAAQAAwAC
AAMABgAGAAgACwAJAAkACQAKAA0ADgAOAA4ACwAKAAkABwAIAAcABwAGAAYABQADAAEA
/v/8//z/+v/6//n/+f/5//n/+v/6//z/+v/3//f/9v/0//T/9P/1//f/9//3//f/+f/3
//X/9f/4//j/+P/5//b/9P/z//P/+P/8//z/+f/6//j/+v8EAA8AFwAkADYARwBYAG0A
gACIAIgAigCAAGwATQApABUADQAHAP7//P/8//f/9//6//3/+//7//v/9//4//j/+v/6
//v/+v/5//f/9v/4//j/+P/5//f/9v/2//b/+P/3//f/9//2//b/+P/6//r/+f/5//j/
9v/2//b/9f/z//P/8//0//X/9//4//j/9//3//f/9//3//j/+P/4//f/9//3//b/+P/5
//n/+P/4//j/+f/5//n/+P/4//n/+f/5//n/+f/5//n/+f/6//r/+v/7//z//v/9//3/
+//7//z//P/9//3//f/7//v/+//6//j/9//5//r/+//8/wEAAgACAAIAAAD//wAA//8B
AAIAAgACAAQABQAFAAUABAAEAAMAAgADAAMAAwADAAUABgAHAAcABwAHAAcABgAIAAgA
CAAIAAYABgAGAAYAAwADAAUABQAGAAUAAgABAAIAAwADAAIABQAFAAYABQADAAMAAwAD
AAEAAQAAAP//AAAAAAAA/v/8//z/+//7//v/+v/5//n/+v/7//z//f/5//n/+//7//v/
+//7//v/+//7//v/+v/5//n/+f/5//f/+P/4//n/+v/7//z//P/6//r/+//7//r/+f/3
//X/9v/6//v//P/6//n/+f/6//v//P/9//7//f/8//v/+v/8//z//P/8//7//v/8//z/
/P/8//z/+//6//r/+f/4//n/+v/6//v//P/8//z//f/8//v/+v/5//n/+P/4//j/+v/6
//r/+v/7//r/+v/6//z//P/8//z//P/7//r/+P/2//b/9v/3//n/9//2//b/+f/5//n/
+f/4//j/9//3//f/9v/1//X/+P/3//b/9P/y//P/9P/1//b/+P/5//n/+f/7//v/+//6
//f/9//4//j/+v/7//v/+//8//z//P/+//7//f/8//v/////////AQACAAIABAAHAAcA
BwAHAAgACwAMAAwADAAKAAoACgAJAAYAAwABAP7//f/9//z/+//4//b/9v/0//f/9//4
//n/9//4//j/+v/4//X/9f/0//L/8v/y//P/9v/3//j/+f/5//f/9f/1//b/9v/2//f/
9P/y//H/8f/4//j/9v/3//T/8v/4/wAACQAPABgAKAA9AEwAWwBqAHoAfgB6AHQAbABT
ADEAFQAHAAcAAAD2//T/8//1//r/+f/x//H/9f/x//D/8v/2//r/+//4//f/9f/0//b/
9v/2//f/9f/0//T/9P/0//P/8//z//L/8v/0//b/+P/3//f/9v/0//T/9P/z//T/9f/2
//j/9v/3//f/9v/1//X/9f/1//X/9v/2//b/9//3//f/9v/0//X/9f/0//b/9v/3//f/
9//2//b/9//1//X/9f/1//f/9//3//j/+P/4//n/+v/8//v/+//5//n/+v/6//v/+//7
//n/+f/8//z/+//7//z//P/8//z//v/+//3//P/+////AgADAAAAAAD///7///8BAAIA
AwABAAIAAgACAAUABQAFAAUABAAEAAQAAwAGAAcACAAIAAgACAAIAAgABgAGAAYABgAC
AAEAAgABAAUABQADAAMAAgADAAMAAgACAAEAAQD//wEAAQABAAEAAQABAAAA//8AAAAA
AAD+//z//P/7//v/+//6//n/+f/7//v/+//7//f/9//5//n/9//3//f/9//4//n/+v/6
//f/9//3//f/+f/6//r/+//5//n/+f/4//j/+P/5//n/+//7//r/+f/7//7//v/+//7/
/f/9//7//P/8//z//P/8//z//P/8//v/+v/5//j//P/8//r/+v/8//z//P/7//v//P/8
//z/+v/6//n/+f/4//j/+P/5//v/+//7//v/+//6//r/+v/6//r/+v/6//n/+P/4//j/
+v/6//r/+v/5//n/+f/4//r/+v/6//v/+//5//j/+P/3//f/9//3//r/+v/5//n/+f/4
//f/9//6//v//P/8//v/+v/5//j/+P/5//n/+f/6//v//P/8//v/+//8//z/+//7//r/
+f/6//r/+v/8//3//f/9//3/AAD///7///8AAAAAAgAFAAYABwAIAAoACQAKAAoACgAI
AAgACAAHAAcABwAIAAgABQADAAAA/f/+//7/AAAAAP3/+//6//n/+f/6//r//P/8//n/
+f/4//b/9v/2//f/+f/5//n/+f/6//n/+P/5//n/+P/3//f/9//2//b/9//6//j/+P/5
//j/+v/8/wAABwAPABQAHAAtAD4ATQBYAGoAegCAAHwAeABtAFMAMwAbAA8ACgAEAAAA
+//3//j/+//9//3//f/9/wAAAAD8//r/9//4//n/+f/6//j/+P/4//n/+//6//r/+v/8
//v/+//7//j/+P/6//z//P/7//v/+v/6//r/+v/5//n/+f/5//r/+P/5//n/+P/4//n/
+v/7//n/+v/6//r//f/9//3//P/7//v/+v/4//n/+v/8//3/+//6//r/+//5//n/+f/5
//r/+//8//7//v/+////AAD///3//P/5//n/+v/6//v///////3//f8AAAAA//////7/
/v/+//7/AwAEAAQABAADAAMABQAFAAMABAAEAAQABgAHAAcABwAFAAYABgAGAAcABwAH
AAcABwAIAAkACQALAAsACwAKAAcABgAFAAQABwAIAAkACgAJAAkACwALAAwACwAIAAcA
CgALAAsACgAKAAkACQAHAAcABwAHAAcABQAFAAQAAwACAAIAAgAAAAAAAAD//////f/8
//v/+//9//3//f/9//v/+//9//3//f/9//3//f/9//3//f/8//n/+f/5//n/+v/8//3/
///////////+//3//P/8//v/+//7//r/+f/3//r/+v/6//3//f/+/wAA/v/+//7//v/+
//7//v/+////AAABAAIAAgACAAAAAAD9//z/+//5//r//P/9//7//v/+//3//f/+//7/
/v////3//f/9//3////+//7//v/8//z//P/8//n/+P/4//j/+f/6//v//P/9//3//f/8
//z//P/8//3/+//5//j/+P/7//v/+//7//z//P/7//v/+f/4//f/9//6//v//P/8//n/
+f/6//r//P/8//z//P/6//r/+v/6//7//f/8//v/+v/8//3//f/9//v/+//7//r/9//3
//j/+P/5//v//P/9//z//P/8//7//v/9//z/+/8BAAEAAQADAAQABAAGAAkABwAHAAcA
CAAJAAoACgAKAAoACgAKAAkACAAHAAcABgAEAAMAAQD//wAA/v/+//z/+v/5//n/+f/7
//z//P/+//z/+f/5//j/+P/4//j/+f/5//n/+f/5//v/+f/3//f/9//2//X/9f/3//b/
9v/3//r/+v/2//P/9P/2//j//P8DAA8AHAAqADkARgBRAGQAeACGAIYAggB8AHEAVwA5
ACEAFQAOAAYAAAD9//3/AAADAP//+////////P/6//j/9v/5//j/9//1//T/9f/2//f/
+f/5//j/+P/4//j/9//3//f/9v/2//j/+v/4//f/9//2//f/+P/5//n/9//3//f/+P/2
//f/9//2//X/9f/1//X/8//0//T/9P/3//n/+//8//n/+f/4//b/+P/4//n/+f/6//r/
+//9//z/+//6//n/9//3//f/+P/4//j/+f/6//r/+f/5//f/9//4//j/+f/7//v/+f/5
//r/+v/5//n//P/8//z//P/9//7//v/+//////8BAAEA//8AAAAAAAACAAMAAwADAAEA
AgACAAIABQAFAAUABQAFAAYABwAHAAkACQAJAAgABgAGAAYABgAGAAYABgAGAAQABQAI
AAkACgAJAAYABQAIAAkACQAIAAgABwAHAAUAAwADAAMAAwAEAAUABQAFAAEAAAD///z/
/P/8//v/+//+//7//v////z/+//6//n/+f/5//v/+//9//3//f/9//v/+//7//r/+//7
//v/+//7//z//P/9//v/+//7//r/+v/6//v/+//5//n/+P/3//n//P/8//z//P/7//v/
/P/+//7//v/+//z//P/8//z/+v/6//r/+v/+//7//P/8//z//P/8//v/+//8//z//P/+
//7//f/9//z//P/8//3//f/9//3//f/8//r/+f/4//r/+v/6//r/+//6//r/+v/6//r/
+v/6//v/+//7//r/+v/6//r/+//9//v/+v/6//r/+f/4//f/+f/6//r/+//9//z/+//7
//r/+//8//z/+//7//z//P/6//r/+v/6//z//P/8//z/AAAAAPj/8v/1//b/9//4//j/
+f/5//n/+//7//v/+v/7//v//P/8//r/+//7//v/+v/6//r//P/9//3//f/9/wEAAQAB
AAMABAAEAAYACQAJAAkACQAKAA0ADgAOAA4ACwAKAAkABwAGAAUABQAEAAMAAwACAAEA
/v/8//z/+v/8//v/+//7//v//P/8//7//f/5//j/9v/2//b/9v/3//f/9//3//f/9//1
//P/8//2//b/9v/3//f/9v/2//f/9P/4//j/9f/2//j/+P/+/wcADQAUACQANwBIAFsA
cACAAIoAjACKAH4AYwA/ACUAFwARAAwABAD8//f/9//8//v/+f/1//X/+f/8//7//P/6
//f/+f/5//j/+P/3//b/9f/1//b/9v/3//j/9v/1//X/9f/0//T/9v/4//j/9//3//b/
9//4//n/+f/3//f/9//4//b/9//3//b/8//z//P/8//1//b/9v/2//n/+f/5//j/9//3
//b/9P/y//L/8//z//b/9v/3//n/9//3//f/9//5//n/+f/6//z//P/9//7//f/7//r/
9//3//j/+P/5//n/+f/3//f/+f/6//r/+//8//z//P/8////AAAAAAAA/f/9////////
/wAAAAAAAAAAAQABAAEAAQACAAIAAgADAAMAAwADAAEAAgADAAMABQAFAAUABAAGAAYA
BgAGAAQABAAEAAQAAgADAAYABwAJAAkABwAHAAYABwAHAAYABgAFAAUAAwABAAEAAQAB
AAMAAwACAAEAAAAAAAAA/v/8//z/+//7//v/+v/5//n/+//7//v/+//5//n/+//7//n/
+f/5//n/+//7//v/+v/5//n/+f/5//n/+v/6//v/+f/5//n/+P/4//j/+f/5//v/+//6
//n/+f/8//z//P/8//v/+//8//r/+v/6//r//P/8//z//P/+//7//v/+//7//v/8//z/
+v/6//r/+f/7//z//P/8//7//v/9//3/+v/6//r/+//7//v/+//7//v/+v/6//r/+v/6
//r/+v/5//j/+P/4//r/+v/6//r//P/9//7//v/8//z//P/9//v/+f/4//j/+//7//v/
+//8//z/+//7//j/9v/0//P/9f/3//n/+v/1//v//P/6//r/+v/6//j/+f/5//n/+f/5
//n/+P/1//X/9v/2//j/+f/5//n/9v/2//b/+P/6//v//P/9/wAA///+////AQACAAUA
CQAGAAUABAAEAAYACAAJAAoACgAKAAoACQAGAAUABQAEAAAA///9//v/+v/4//j/9v/2
//X/9f/1//X/9v/2//j/+v/3//f/9v/0//T/9P/1//X/9f/1//X/9f/z//H/8f/0//T/
9P/1//f/9v/2//f/+P/2//T/8//0//T/+P/+/wUACwAUACAALQBAAFcAZgB0AH4AfgB2
AGwAVwA1ABcABwADAP7/+v/2//X/8//w//H/9f/1//X/9f/2//j/+P/2//f/9f/1//T/
9P/0//T/9P/1//T/8v/x//D/8f/x//L/8//y//L/9P/2//b/9f/1//T/8v/y//L/8f/x
//H/8f/y//P/9f/2//b/9f/1//X/9f/1//b/9v/2//X/9f/1//T/9P/1//X/9P/2//b/
9//3//X/8v/w/+//8v/z//T/9f/1//X/9f/2//b/9v/3//j/+P/3//f/9f/z//T/9P/1
//r/+//6//v/+v/6//n/+f/6//r/+v/6//z//P/7//r/+//7//3//f/9//7//v/+//z/
/f/9//3//v8AAAEAAgADAAMAAwADAAEAAgADAAMAAwADAAMAAgACAAIAAgACAAIAAgAC
AAIAAAABAAQABQAEAAMAAAD//wAAAQABAAAAAgABAAEA/////////////wEAAQAAAP//
/P/8//z/+v/8//z/+//7//3//P/7//v/+f/5//n/+f/3//f/+f/5//f/9//3//f/9//3
//f/9v/3//f/9//3//X/9v/2//f/+f/5//n/+P/2//b/9//3//f/9//2//X/9//6//r/
+v/4//f/9//4//r/+v/6//r/+f/4//f/9v/4//j/+P/4//j/+P/2//b/9v/2//b/9f/3
//r//P/+//z//P/7//v/+f/4//f/9//5//n/+f/5//n/+P/4//j/+P/4//j/+P/5//j/
9v/w/w==
         </WaveFormData>
      </LeadData>
      <LeadData>
         <LeadByteCountTotal>10000</LeadByteCountTotal>
         <LeadTimeOffset>0</LeadTimeOffset>
         <LeadSampleCountTotal>5000</LeadSampleCountTotal>
         <LeadAmplitudeUnitsPerBit>4.88</LeadAmplitudeUnitsPerBit>
         <LeadAmplitudeUnits>¦ÌV</LeadAmplitudeUnits>
         <LeadHighLimit>2147483647</LeadHighLimit>
         <LeadLowLimit>268435456</LeadLowLimit>
         <LeadID>II</LeadID>
         <LeadOffsetFirstSample>0</LeadOffsetFirstSample>
         <FirstSampleBaseline>0</FirstSampleBaseline>
         <LeadSampleSize>2</LeadSampleSize>
         <LeadOff>FALSE</LeadOff>
         <BaselineSway>FALSE</BaselineSway>
         <ExcessiveACNoise>FALSE</ExcessiveACNoise>
         <MuscleNoise>FALSE</MuscleNoise>
         <LeadDataCRC32>755582313</LeadDataCRC32>
         <WaveFormData>
7v/u/+7/7v/y//T/9v/4//b/9v/2//b/9f/0//P/8v/0//b/+P/6//j/9v/0//L/9P/2
//j/+v/4//j/+P/4//b/9v/2//b/+P/6//z//v/7//r/+f/4//z//v8AAAIAAAAAAAAA
AAD+//7//v/+/wIABAAGAAgABQAEAAMAAgAEAAYACAAKAAsADAANAA4ACwAKAAkACAAM
AA4AEAASAA4ADAAKAAgADAAOABAAEgASABIAEgASABAAEAAQABAAEgASABIAEgAOAAwA
CgAIAAsADAANAA4ADQAMAAsACgAHAAYABQAEAAcACAAJAAoABwAEAAEA/v///wAAAQAC
AAAAAAAAAAAA/f/8//v/+v/+/wAAAgAEAAEA/v/7//j/+v/8//7/AAD+//7//v/+//3/
/P/7//r//P/+/wAAAgAAAP7//P/6//z//v8AAAIAAgACAAIAAgD///7//f/8//7/AAAC
AAQAAgAAAP7//P/9//7///8AAP///v/9//z/+v/6//r/+v/+/wAAAgAEAAAA/v/8//r/
/f/+////AAD+//7//v/+//v/+v/5//j/+//8//3//v/7//r/+f/4//n/+v/7//z/+v/6
//r/+v/6//r/+v/6//3//v///wAA/v/8//r/+P/7//z//f/+//z//P/8//z/+//6//n/
+P/8//7/AAACAP///P/5//b/+P/6//z////+//3//P/6//z//P/6//r//P/+/wEAAwAB
AP7/+//5//z//v8CAAUABgAIAAcACwAKAA4ADgAQABQAFQAWABcAFQASAA0ACQAJAAoA
DAANAAwACwAGAAMAAAAAAP///f/+//7/AgAEAP///P/5//T/9//4//v/+v/4//n/+f/4
//b/9f/0//T/9v/5//z////8//n/8//v//P/9v/5//v/+v/7//r/9//x//H/9//8/wAA
CQAVABwAHQAZABUAGwAkADUATgBpAG4AYQBUAEMAJwAKAPn/9P/4/wQADwAWABMAEQAV
ABIADQAPAA4ADQANAAsABQD9//n/+f/4//n/+v/7//7////+//z/+f/2//T/+f/7//3/
AAD9//z/+v/3//n/+v/6//v/+//7//z//P/5//j/9//0//b/+f/9//3//P/7//n/+P/8
//r/+v/6//v/+//8//z/+P/3//b/8//1//v//f////7//f/6//j/+P/4//n/+//9//3/
/f/9//r/+f/4//n/+v/9////AgAAAP///f/7//3//P/7//v/AAACAAIAAwAAAP///P/9
/wAABAAGAAgABgAFAAYABQAIAAgACAAJAA4AEAANAA8ADgAQABAADwARABMAFAAVABIA
EwASABEAEwARABEAEgATABYAFwAYABUAFAATABEAFAAVABcAGQAYABUAFAARABEAEQAS
ABQAFAAUABQAEwARAA8ACwAHAAgACwAOABEADAAKAAkABgAFAAUABAAFAAcABwAHAAUA
AgABAP//+//9////AQAFAAMAAQD///3//v/+//7///8BAAIAAgADAAAA/v/7//r//P//
/wEABAAAAP///f/7//z/+//8//z//v8DAAEAAQD///3/+//5//j//P///wEA/v/9//z/
/P/+//z//P/9/wAAAAD+//7/+//6//n/9//5//7/AgAFAAMAAAD9//v/+v/6//v//v8A
AAEAAQABAP7/+//5//j/+v/9/wEABgACAAAA/v/8//3//v/9//3///8AAAEAAgD///z/
+//6//7/AAACAAQAAQD///3/+//+//3//v8AAAAAAAABAAEA/f/8//v/+f/9////AQAE
AAMA/v/6//j/+v/8//7/AAACAAEAAAD///7//v/9//z/+//+/wAAAgACAP7//P/6//n/
+//+/wAAAgABAAIAAgAEAAUABwAKAAoAEgAUABkAGgAYABcAFQATABUAFQAUABEAEQAP
AA4ADgAKAAkACAADAAMABAAGAAcAAQD+//r/+v/9//v/+//7//r/+v/6//z/+P/4//n/
+f/6//v//f////z/+v/5//j/+v/7//z/+v/5//n/+v/7//r/+f/6//n////9/wEABQAG
AAIACQAXACAAIwAjACUAKQA0AEUAVgBdAFoAUwBOADkAGwAEAPf/8v/4/wQADQAYACEA
JwAjABwAFQAPAAoABwAFAAUABwAHAAUAAwAAAP///v/7//z/+//4//3///8BAAQAAgD/
//z/+v/8//7///////7//v/9//3/+//7//z//P///wAAAQAAAP3//f/+//v//v//////
AAABAP7//f/8//z/+//7//r//P///wIAAwD+/////P/5//3//////wAA/v/+////AQD+
//3//P/7////AQADAAcAAQD///z/+v///wEAAgADAAMAAgABAAEAAwAEAAMAAwAFAAcA
BwALAAoACgAIAAYACQAJAAsACwAMAAwADAANAA4AEAANAA8AEgAWABgAGQAXABcAFgAV
ABgAGwAcAB0AHAAZABgAGAAVABYAFQAUABgAGgAcAB0AGwAZABgAFwAcABsAHAAbABkA
FwAWABYAFQAUABMAEQATABUAFQAVABEADwANAAsADAAMAA0ADAAIAAcABQAFAAQAAwAC
AP//AwAFAAYABQABAP///f/9/wAAAQACAAMAAQAAAP/////+//7//f/9/wAAAAD//wAA
/f/9//z//P/9////AAABAAEA//////7//f8BAP7//f8AAAEAAgADAP7//v/9//v//v//
/wAAAgAAAP7//v///////v/7//r//P/+/wAAAQD8//z/+//5//z//P/8//3/+f/4//j/
+v/5//n/+P/3//n/+f/6//z/+f/3//b/9v/2//b/9v/2//j/+P/2//X/9P/0//T/9P/3
//b/9//4//b/9P/y//D/8//1//f/+f/3//X/9f/2//X/9P/0//P//P/8//r/+P/2//T/
8v/w//T/9v/4//r/+P/3//b/9f/y//L/8v/w//P/9P/1//f/9f/0//L/8P/z//b/+P/8
//r/+//9//z/AQACAAYABgAMAA8AEQATAA4ACwAHAAEAAQABAAIABAABAAEAAQD9//n/
+P/4//f/+P/4//f/+v/3//H/7f/p/+r/7P/u//L/7v/u/+//7//t/+v/6v/p/+7/8P/z
//b/9P/x/+7/6P/r/+3/8P/z//L/8f/y//H/5f/l/+n/7f/y//b/+/8BAAgADQAPAA0A
DwAYACcAPgBTAF4AWwBOAD0AJwAQAP3/9P/0//b/+/8EAAkADQANAAgACQAPABAACQAD
APv/9//1//X/9v/0//T/9P/z//T/8//w/+//7f/r/+r/7//x//P/9v/0//L/7//r/+7/
8P/x//P/8P/v/+//7v/u/+7/7v/s/+7/8f/1//X/8v/v/+v/6P/s/+z/7v/w//D/7//v
/+7/7f/t/+3/6//u//P/9P/1//H/7//r/+j/6//u//L/9//0//P/8v/x//H/8f/x//P/
8v/z//P/9P/y//H/7//t//H/8v/z//X/9f/2//X/9f/3//f/9f/3//n//P/9//7//f/7
//v/+f/+/wAAAgAFAAYABgABAAEAAAACAAIAAQAFAAkADAAPAAwACwAIAAUACAAJAAwA
EAANAA4ADQAMAAoACgAKAAkACwANABAAEwATAA8ADQAJAAsACwAMAA4ADQAMAAsACQAH
AAcABQADAAQABQAGAAcAAQD+//z/+P/5//n/+P/5//f/9//3//X/8//z//L/7//z//X/
9//7//b/8//w/+3/8f/y//P/9f/0//T/8//z//L/8P/t/+z/7v/x//P/9v/y//H/7//t
//H/8f/z//T/8f/1//L/8f/z//P/8//z//H/9P/2//f/9f/z//H/8P/y//L/9P/3//b/
9v/0//T/8v/y//P/9P/1//b/9P/0//T/9P/z//L/8f/w//L/9P/2//j/9P/y//D/7v/w
//L/9P/2//X/9P/z//L/8P/w//D/8P/x//L/8//0//H/8P/v/+7/8f/y//P/9P/y//L/
8v/y//D/8P/w//D/8f/y//P/9P/x//D/7//u//H/8v/z//T/8//y//H/8P/w//D/8P/w
//P/9P/1//b/9P/0//r/BAAMABgAJAAoAC4AMgA2ADYAMAAiABYAEAAMAAIA8v/W/6T/
Yv82/y7/Kv8k/yj/MP80/zb/Ov9A/0T/Tv9c/2z/fP+I/5L/ov+w/7T/sv+y/7j/wv/O
/9j/3v/e/97/4v/o/+r/7P/u//D/8//0//X/9v/1//T/8//y//b/+P/6//z/+v/4//b/
9P/3//j/+f/6//3//v///wAA/f/8//v/+v/+/wAAAgAEAAIAAAD+//z///8AAAEAAgAF
AAYABwAIAAUABAADAAIABQAIAAsADgANAAwACwAKAAwADgAQABIAFQAYABsAHgAdABwA
GwAaAB4AIgAmACoAKgAqACoAKgAvADIANQA4ADsAPgBBAEQARwBIAEkASgBQAFQAWABc
AF0AXgBfAGAAYwBmAGkAbABuAHAAcgB0AHQAdAB0AHQAdwB6AH0AgAB+AHwAegB4AHYA
dgB2AHYAcwByAHEAcABpAGQAXwBaAFcAVgBVAFQATgBKAEYAQgA/ADwAOQA2ADQAMgAw
AC4AKAAkACAAHAAcABwAHAAcABcAFAARAA4ADAAMAAwADAAKAAoACgAKAAgABgAEAAIA
AwAEAAUABgAEAAIAAAD+//7//v/+//7///8AAAEAAgAAAP7//P/6//3//v///wAA/P/6
//j/9v/5//r/+//8//r/+v/6//r/9//2//X/9P/2//j/+v/8//r/+P/2//T/9f/2//f/
+P/4//j/+P/4//X/9P/z//L/9v/4//r//P/4//b/9P/y//P/9P/1//b/+P/4//j/+P/2
//T/8v/w//T/9v/4//r/+P/2//T/8v/z//T/9f/2//f/+P/5//r/+P/2//T/8v/2//j/
+v/8//j/9v/0//L/9P/2//j/+v/6//r/+v/6//b/9P/y//D/8//2//n//P/4//b/9P/y
//P/9P/1//b/9//4//n/+v/2//T/8v/w//P/9v/5//z/+v/4//b/9P/1//b/9//4//r/
+v/6//r/9//2//X/9P/4//r//P/+//v/+v/5//j/9v/2//b/9v/5//r/+//8//r/+P/2
//T/9v/4//r//P/6//j/9v/0//X/9v/3//j/+v/6//r/+v/5//j/9//2//j/+v/8//7/
/P/6//j/9v/3//j/+f/6//r/+v/6//r/+f/4//f/9v/4//r//P/+//z/+v/5//f/+f/5
//j/+P/5//j/+f/6//n/+f/4//j/+//8//7/AAD+//7//f/9/////v8CAAIACAAKAA4A
EQARABEAEQARABIAEQARABEADgAMAAkABwAIAAUABAAEAAQAAwABAAAA+//8//v/9//6
//v/+v/8//j/+P/0//L/9P/1//X/9f/4//n/+//8//r/+P/2//P/9v/2//j/+//6//n/
9//1//n/+f/3//f/+//5//r//P/9/wUAEgAdACMAIwAjACwAOQBIAFsAZABfAFgATwA5
AB4ACQD8//T/9v8BAAwAFQAdAB0AFgARAA8ABgD/////AQADAAMABQABAP7//f/8//r/
+v/4//T/9//5//v//v/7//n/9//2//f/+P/4//f/+f/6//r/+//3//X/9P/y//T/9v/4
//j/9f/1//b/8//0//X/9f/2//r/+P/4//j/9f/z//L/8P/0//f/+v/7//j/+f/2//P/
9f/1//P/8v/z//T/9v/5//b/9f/0//P/9//5//v////7//n/9v/0//f/+f/6//v//f/8
//v/+//6//r/+P/3//v//f/9/wEAAAAAAP7//P//////AQABAAQABAAEAAUABAAEAP//
//8EAAgACgALAAgACQAJAAkACQALAAsACwAMAAsADAAOAAsADAALAAoADQAOAA8ADwAM
AAsACwALAA4ADQAOAA0ADwAPABAAEgAQAA4ADAAJAAwADwAQABEADAALAAoACQAIAAgA
CQAIAAkACQAIAAkABwAFAAMA//8DAAUABgAFAAEA///9//3///8BAAMABQAFAAQAAwAD
AAEAAAD+//3/AQACAAIABAACAAEA///+/wAAAQABAAEAAwABAAEAAAD+/wEA/f/7////
AQADAAUA/v/+//3/+//8//3//v8AAAIAAAAAAAEAAAD+//r/+P/8//7/AAABAP3//v/+
//3////+//3//f/9//z//P/+//z/+//5//f/+v/7//3/AAD7//n/+P/4//v//P/9//7/
/v/+//z/+//6//r/+v/6//v/+v/7//z/+//6//n/+P/7//v/+//7//z/+//8//7//P/6
//n/9//4//r//P/9//v/+f/3//b/9//6//j/9v/4//n/+//9//H/9P/2//j/+v/8//r/
+v/6//r/+P/3//b/9f/4//r//P/8//j/9v/0//P/9f/4//r//P///wAAAAACAP////8A
AP7/BwAMABQAGAAVABMAEAANAA0ADQAMAAkACgAJAAkACgAFAAMAAQD7//z//v8BAAMA
/f/6//b/9v/2//P/8v/x/+//8P/x//T/8P/w//H/8f/y//P/9f/3//T/8v/x//D/8v/z
//T/8v/0//X/9//5//X/8//z//H/9//7//3//f8AAPz//f8LABYAGwAbABsAIQAsAD8A
UgBZAFIASQBCAC8AFQAAAPf/8v/y//r/BwAQABUAGwAZABQAEwANAAQA///9//3/AQAB
AP///f/6//n/+P/1//b/9f/y//b/9//4//r/9//1//P/8v/0//b/9//3//f/+P/4//n/
9//1//T/8v/2//j/+v/6//b/9f/1//H/8//1//b/+P/4//b/9v/2//T/8//z//L/9f/3
//n/+f/3//n/9//1//f/9//1//T/9v/2//f/+f/2//X/9P/z//b/+f/8/wEA+//5//b/
9P/3//n/+v/7//z//P/8//3//P/8//r/+f/9//////8DAAIAAgAAAP7/AQABAAMAAwAF
AAYABwAJAAoACgAFAAUACgAOABAAEQANAA0ADAALAAwADwAQABEAEgARABIAFAASABIA
EAAOABAAEgAUABUAEwARABAADwATABEAEQAPAA8ADwAQABIADwAOAA0ACwAOAA8ADgAN
AAgABwAGAAUABAAEAAUABAAEAAMAAQABAP7//f/8//n//P///wEAAQD9//v/+f/5//v/
+//7//v//f/8//v/+//4//j/9//3//n/+v/6//z/+f/5//j/+P/6//v/+//7//3/+//7
//r/+P/7//f/9f/4//n/+v/7//j/+v/7//v/+//7//v//P/+//z//P/9//v/+v/3//b/
+f/8////AQD6//r/+f/3//j/+P/4//n/+P/4//n//P/6//n/9//1//f/9//4//r/9v/1
//X/9v/4//j/+P/4//n/+v/5//n/9//2//X/9P/4//j/+v/8//j/9v/0//L/9P/1//b/
9//5//f/9//4//b/9P/z//H//P/8//z/+f/2//X/9P/z//L/9v/4//r//P/7//n/9//1
//b/9v/2//T/9//4//n/+//2//T/8f/u//T/+P/7/wAA/////wAA/v8FAAYACgAKAA8A
EQASABMAEAANAAkAAwAGAAcACQAMAAgABQACAPv/+f/4//j/9//4//j/9//6//b/8f/u
/+v/7f/w//P/+P/0//L/8f/v/+z/6//r/+v/7v/w//P/9v/z//H/7//q/+3/7//y//X/
8//x//H/7//p/+3/7//3//r//P8DAAsAEAATAA8AEQAZACgAOQBQAGMAYgBTAEYANQAb
AAYA+f/2//r/AAAJAAwACwANABEAEAANAA0ADAAHAAMA+//3//X/8//1//T/9f/2//X/
9v/1//L/8v/x//D/8P/0//X/9v/4//T/8v/v/+v/7//y//T/9//1//P/8v/w//D/8P/w
/+7/8P/z//f/9//z//H/7v/s//L/8v/0//b/9P/z//P/8v/x//H/8f/v//L/9//4//n/
9f/z/+//7P/w//L/9f/5//f/9f/z//H/8//z//P/9f/1//f/+P/6//j/9//1//P/9//4
//n/+//8//z/+v/5//v/+//5//v//f8AAAEAAgABAP/////9/wAAAgAEAAcABwAIAAQA
BQAIAAoACgAJAAsADwASABUAEgARAA4ACwAOAA8AEgAWABQAFAASABAAEAAQABAADwAQ
ABEAEwAVABMADwANAAkACwANABAAFAATABIAEQAPAA4ADQAKAAcACAAJAAoACwAHAAQA
AgD+/wAAAQABAAMAAQD///3/+f/7//v/+v/3//r/+//8////+//5//f/9f/3//j/+f/7
//n/+v/6//v/+//6//j/+P/5//v//P/+//r/+f/3//X/+P/5//z//v/8////+//5//n/
+f/5//n/+P/8////AQD9//v/+f/4//r/+v/8///////+//v/+v/6//r/+v/5//r//v8B
AAMA///8//n/9//4//j/+f/8//r/+//7//v/+//5//j/+P/4//n/+//+//r/+P/2//T/
+P/6//r/+//6//r/+v/6//r/+P/4//j/+//8//3//v/9//v/+f/3//n/+f/7//7/+//6
//r/+f/0//T/9v/6//v//P/9//7/+//6//n/+P/7//3///8BAP7//P/6//b/9//4//n/
+//9//7//v/+//3//P/6//r//v8BAAUABgAIAAgACwAKAA8AEQASABMAFAAVABUAEwAP
AAsACAAGAAkACwANAAsABwAEAAIA//8AAAAA//8CAAIA///+//3/9//2//X/9v/3//j/
+v/7//n/9//2//X/9v/2//f/+P/6//v//P/6//f/9f/0//P/9//5//3///////f/9f/1
//T//P8FAA0AGAAhACUAJQAjACAAKQA8AFkAdgB9AHIAYwBNAC4ADwAAAPr//v8JABgA
IQAhAB8AGgATAA8ADgAPABEAEwARAA0ABQACAP7//P/6//7/AgAEAAQAAgD///z/+v/9
//3//f/+/wAAAgADAAMAAAD+//v/+f/7//3/AAACAAAAAAAAAP7//P/9/////f8AAAEA
AQACAAAA/P/6//j//f///wIABAAAAP///v/7//v/////////AAABAAAAAAD9//z//P/9
/wAAAQACAAMAAgABAAAAAQD//////v/+/wEAAwAEAAUAAwAAAP3/+/8BAAQABQAHAAYA
BQACAAMABQAIAAkACgANAA0ADwAPAA8ADgANAA0AEwAWABQAFwAVABYAFQATABMAFQAW
ABcAGAAbABwAHQAaABcAFgAWABkAHAAdAB4AHAAcABwAGwAZABkAGgAbACAAHwAgAB8A
GwAZABgAGAAZABoAGwAbABkAGQAXABUAEQARABEAEQAQABAAEQAQAAwACQAFAAMABgAH
AAgABwAGAAUAAwD//////////wEAAwADAAMAAwABAAAA/////wAAAgADAAUAAwACAAAA
AAD+//////8AAAEAAwAEAAUAAgD///7//P/+/wUABQAHAAQAAwACAAEAAAACAAMAAwAE
AAUABgAIAAUAAgABAAEABQAGAAUABgADAAIAAQD/////AgAEAAUABwAGAAUABQAAAP7/
/f/+/wAAAwAFAAcABgADAAEAAAD9//3//v8AAAEAAgADAAQAAQAAAP3/+//9/wAAAwAG
AAQAAAD+//z//v/+//7//v8AAAEAAgADAAEA/f/7//r//P/+/wEAAwABAAAA///9////
/////wAAAwAGAAQAAgD8//n/+f/9/wIABAAEAAQABAAAAP7//P/6//7///8AAAEAAAAA
AAAA/v/8//z//P/9//7/AAABAAIAAQAAAP7//v8CAAUACQAKAA0ADgASABIAEgATABMA
EwAWABcAFwAVABAADQALAAoACgALAAwACQAHAAYABgAFAAAA/v/7//z//v/9//7////7
//r/+f/6//j/+P/5//n/+v/5//n/+f/4//b/9f/0//f/+f/7//r/9//1//T/8//2//f/
+v/7//3/+//1//H/8P/2//3/CQAaACUAKQAnACUAIAAjADgAVQBqAGkAYABXAEMAIAAB
APD/7P/0/wUAFAAZAB0AIQAaAA8ACQAIAAcABwAJAAkAAwABAP7/+v/4//b/+P/6//r/
+P/5//n/+f/6//j/9//2//b/+f/8//7////8//r/9//1//b/9//5//r//P/8//z/+v/3
//f/+P/1//f/+f/6//z//P/4//b/9P/3//n//P/+//v/+//7//n/9//5//f/9f/4//v/
/P/+//v/+P/2//X/+P/5//r/+//5//n/+f/7//f/9//2//b/+v/9////AQD///z/+f/3
//v//v///wEAAQABAP//AQABAAIAAQAAAAMABQAJAAsACAAGAAQAAwAJAAwACgANAA4A
EAAQAA8ADgAPAA8ADwASABcAGgAdABkAFQATABIAFAAWABYAFgAYABgAGAAXABYAFQAV
ABUAGgAZABoAGQAVABMAEgASABUAFgAXABcAFgAVABIADwAMAAsACgAJAAkACgAMAAwA
CAAFAAEA//8CAAMABAADAAMAAwACAP///f/9//3///8AAAEAAgADAAAA/v/8//v//P/+
////AQABAAAA/v/+//v/+//6//r//f///wAAAQD///v/+f/2//j//////wEAAQABAAEA
AQD9//7//v/9////AQADAAYAAwAAAP////8CAAIAAAAAAAIAAgACAAEA/P/+//////8D
AAQABQAHAAMAAAD+//7/AAABAAEAAQADAAEAAAAAAP7//f/9//7/AAACAAQABgACAAAA
/P/5//r//P/+/wAAAgAAAAAAAAD9//z/+//6//3///8BAAMAAQD9//v/+v/9//7/AAAB
AAAAAAAAAP///P/7//r/+v/+/wIAAQAAAP3/+//6//n//f//////AgAAAAAAAAAAAP//
/v/9//z//v///wAAAQD9//z/+//4//r//P/+/wEAAAAAAP///v/9//7//v8AAAQABwAL
AAwADgAOABEAEAAVABcAGAAZABYAFQATAA8ADQALAAoACgAMAA0ADgALAAUAAgAAAP3/
/v/+//3/AAAAAP3//P/7//b/9v/2//j/+f/6//z//f/6//f/9f/z//f/+P/6//z/+//7
//v/+P/0//P/8//z//f/+f/9////8//z//P/8//6/wIACQAVACAAHwAbABUAEQAYAC0A
RgBbAGgAZQBaAEkAJQACAPP/8P/y//7/DQAYABkAGQAZABQADwANAA4ADwARAA8ACwAD
APv/+v/4//j/+P/7//7////+//v/+f/3//b/+v/7//z//v/9//7//v/9//r/+P/1//P/
9v/5//3/AAD8//r/+P/0//b/+f/9//3//P/7//n/+P/5//b/9f/0//j/+f/7//z/+f/3
//X/8f/0//n/+v/7//v/+//5//j/9//2//b/9//5//v//f////3/+//5//n/+P/5//n/
+v/8//3//f/9//v/+v/5//n///8CAAMABQACAAEA/v///wIABAAEAAQABQAFAAcABwAG
AAYABgAHAAwADgALAA0ACwAMAAsACQALAA8AEgAVABQAFQAUABMAEgAPAA4ADgASABYA
GAAaABYAFAASAA8AEQATABYAGQAYABUAFAARABAADwAPABAAEwAUABUAFQARAA8ACwAH
AAcACQALAA0ACQAIAAgABgACAAEA/////wIAAwAEAAMA///9//r/9f/3//n/+/////3/
/f/9//3/+//6//n/+f/8//7///8BAP///P/4//b/+P/7//3/AAD9//3//P/7//v/+f/5
//j/+v8BAAEAAwD///3/+//5//r//v8BAAMAAgABAAAAAAD+//z//P/9/wAAAgACAAQA
AQD+//v/9//3//z/AAADAAMAAgABAAEA/v/8//v//P///wEAAgADAAEA/f/6//j/+v/7
//3/AAD+//7//v/+//3//P/5//f/+v/+/wIABgADAP7/+//4//v//P/9//7//v/9//z/
+//7//n/+f/6//v//P/+////+v/4//b/8//1//v/AgABAAAA///+//z/+v/4//b/+f/7
//3////7//r/+f/2//j/+P/4//n/+v/8//3//v/9//z/+v/6//3/AQAGAAgACgAKAA0A
DAAOAA8ADwAPABEAEwAUABMADwALAAgABgAIAAkACgAHAAIAAAD///3//f/8//r//P/9
//v/+//7//T/8v/w//D/8P/y//X/9//1//P/8v/x//T/9P/1//b/+f/5//n/9v/y//H/
8f/x//X/9//7//3/+//3/+//6//w//b//f8NABoAHwAdABcAEwAaACkAPgBbAGwAZwBa
AEkAKQAGAPX/8P/y//7/DwAYABkAGwAXAAwABwAHAAgABwAJAA0ACQD///v/+P/2//b/
9v/5//z//f/8//n/9//1//T/9//3//f/+P/6//z//f/9//j/9v/z//H/9f/3//r//P/5
//j/9//0//T/9f/3//X/+P/5//n/+v/6//b/9P/y//f/+f/8//7//P/7//r/9//1//n/
+f/5//r/+//6//r/+f/4//j/+f/8//3//v////z/+//6//v/+//7//r/+v/+////////
//7//P/6//n///8CAAMABQADAAMAAQADAAIABAAEAAQACAAJAAwADQAMAAoACAAHAAwA
EAAPABMAEQASABEADwAPABEAEgATABYAGQAaABsAGAAVABQAFAAXABoAGwAcABkAGAAX
ABUAFwAXABgAGQAcABsAHAAbABgAFQATABIAFAAWABgAGQAWABUAEgAPAA4ADwAQABEA
DwAOAA4ADAAHAAUAAgABAAMABQAHAAcABAADAAEA/f/9//3//f///wEAAQABAAEA/v/8
//r/+f/8//7///8BAAAA/v/7//r/+//9//7/AAABAAMABAAFAAEA/f/7//j/+v8BAAEA
AwACAAEAAAD///7/AAABAAEAAgADAAQABgAEAAAA/v/9/wEAAgABAAIA///+//3/+//6
//7/AQADAAQABAAEAAUAAQD+//z//P///wEAAgADAAIA///9//z//f/9//7/AAAKAAgA
AAD6/w==
         </WaveFormData>
      </LeadData>
      <LeadData>
         <LeadByteCountTotal>10000</LeadByteCountTotal>
         <LeadTimeOffset>0</LeadTimeOffset>
         <LeadSampleCountTotal>5000</LeadSampleCountTotal>
         <LeadAmplitudeUnitsPerBit>4.88</LeadAmplitudeUnitsPerBit>
         <LeadAmplitudeUnits>¦ÌV</LeadAmplitudeUnits>
         <LeadHighLimit>2147483647</LeadHighLimit>
         <LeadLowLimit>268435456</LeadLowLimit>
         <LeadID>V1</LeadID>
         <LeadOffsetFirstSample>0</LeadOffsetFirstSample>
         <FirstSampleBaseline>0</FirstSampleBaseline>
         <LeadSampleSize>2</LeadSampleSize>
         <LeadOff>FALSE</LeadOff>
         <BaselineSway>FALSE</BaselineSway>
         <ExcessiveACNoise>FALSE</ExcessiveACNoise>
         <MuscleNoise>FALSE</MuscleNoise>
         <LeadDataCRC32>3300505323</LeadDataCRC32>
         <WaveFormData>
EAAQABAAEAAQABAAEAAQABAAEAAQABAAEgASABIAEgARABAADwAOAA4ADgAOAA4ADgAO
AA4ADgAMAAwADAAMAA4ADgAOAA4ADAAMAAwADAAMAAwADAAMAA4ADgAOAA4ADQAMAAsA
CgAMAAwADAAMAAoACgAKAAoACAAIAAgACAAIAAgACAAIAAgACAAIAAgABwAGAAUABAAC
AAIAAgACAAAAAAAAAAAAAgACAAIAAgABAAAA///+/wAAAAAAAAAA/v/+//7//v///wAA
AQACAAMABAAFAAYABgAGAAYABgAHAAgACQAKAAwADAAMAAwADAAMAAwADAAMAAwADAAM
AAoACgAKAAoADAAMAAwADAAKAAoACgAKAAoACgAKAAoACgAKAAoACgAIAAgACAAIAAoA
CgAKAAoACAAIAAgACAAKAAoACgAKAAwADAAMAAwACgAKAAoACgAKAAoACgAKAAkACAAH
AAYACAAIAAgACAAIAAgACAAIAAYABgAGAAYABwAIAAkACgAIAAgACAAIAAYABgAGAAYA
CAAIAAgACAAGAAYABgAGAAgACAAIAAgABwAGAAUABAAEAAQABAAEAAYABgAGAAYABQAE
AAMAAgADAAQABQAGAAUABAADAAIAAgACAAIAAgACAAIAAgACAAIAAgACAAIAAgACAAIA
AgACAAIAAgACAAQABAAEAAQABAAEAAQABAACAAIAAQABAAMAAwADAAMAAQABAAAAAAAC
AAIAAgACAAQABAAEAAQAAgACAAIAAgAIAAgACQAJAAcACAAIAAYAAwADAAIAAgD///3/
+//7//z//P/9////AgACAAIAAgACAAIAAgACAAEAAQABAAEAAQABAAEAAQD/////////
/wEAAQACAAIA//////////8BAAEAAQABAP//AAAAAAAA/v/+//7//v8BAAUACgAMAAwA
CgAFAP3/+v/6//z/+f/1/+//5f/Z/9D/zf/H/8P/wP+4/6n/mf+J/4D/hv+V/5//p/+1
/8P/zv/U/9r/4P/l/+r/8f/0//b/9//4//r/+v/7//z//P/9//3//v////////8BAAEA
AQD///////8BAAMAAwADAAMAAgABAAEAAQACAAMABAAFAAMAAwAEAAUABQAFAAUABQAG
AAYABgAGAAQABAAEAAQAAwADAAMAAgACAAIAAgACAAQAAwADAAMAAwADAAQABAACAAAA
AAAAAAIAAgACAAIAAgACAAIAAQD/////AAAAAAAAAAAAAP///f/9//3//f/+//7//f/9
//v/+//7//v/+f/5//n/+f/5//j/+P/3//b/9v/1//X/9v/2//b/9v/0//P/8//z//H/
8f/x//H/7//t/+3/7f/r/+r/6v/q/+r/6v/r/+3/7P/r/+v/6v/s/+z/7f/t/+//7//v
//H/7//u/+7/7//y//L/8v/z//T/9P/0//b/+P/4//f/9//2//f/+P/5//n/+f/4//f/
+P/5//r/+//6//r/+v/5//v/+//7//v/+//7//v/+//7//v/+//7//3//f/9//3/+//7
//v/+//7//v/+//7//z//f///wAA///+//3//P/9//7///8BAP/////+//7/////////
//8BAAEAAQACAAEA/v/9//z//f///wAAAAD+//7//f/8//r/+//8//z//f/9//3//f/9
//z//P/8//3//v///wAAAAAAAP////8AAAAAAQACAAEAAQAAAAAA///+//3//P/8//3/
/v/+//z//f/9//3//f/9//3//f/+//7//v////7//v/9//3////+//7////9//3//f/9
//v//f//////AAAAAAAAAAAAAP///v/9//z//f/+///////9//3//f/9//3//f/9//z/
/v/+//7//v/8//7//v/+/wAAAAAAAAAAAAAEAAQABQADAAMABAAEAAAA/f/9//z/+v/3
//X/8//2//j/+f/7//v//P/8//z//P/8//z//P/8//v/+//7//r/+f/4//f/+v/7//z/
/f/7//v/+//8//z/+//7//v/+//7//v/+//7//v//P/8//z//P/8//z//P/9/wEABAAI
AAoABgD9//f/9v/4//b/8f/r/+X/2f/R/87/yf/B/7v/tv+m/5X/hf95/3z/jP+d/6X/
rf+7/8n/0v/a/+T/6v/t//L/9f/2//j/9//4//r/+v/8//7///8BAAEAAgADAAMAAQAD
AAMAAwAFAAUABQAHAAYABQAEAAMABQAFAAYABwAFAAUABQAFAAcABwAIAAkACwALAAsA
CwAIAAgACAAIAAgACAAIAAgACQAJAAkACAAKAAoACgAKAAoACQAJAAkABwAHAAgACAAJ
AAgACQAKAAgACAAIAAgABgAGAAYABQAHAAcACAAIAAYABgAGAAUABQAFAAUABQAEAAQA
AwADAAMAAwADAAMAAwADAAMAAwABAAAAAAD//wAAAAD//////v/+//7//v/+//3//f/9
//3//f/9//3/+//5//n/+f/5//j/+P/4//f/9v/2//f/9//3//j/+P/4//j/+f/5//f/
9//3//n//P/8//3///8AAAAAAAABAAIAAgACAAQABAAEAAMAAwAEAAUABgAHAAkACQAI
AAcABwAHAAcABwAIAAgACAAHAAkACQAJAAkACAAHAAYABQAGAAcACAAJAAcABwAHAAcA
BwAHAAcABwAHAAcABwAHAAUABQAGAAYABwAIAAkACgAKAAoACgALAAsACwAKAAoABwAH
AAcABwAHAAcABwAIAAoACAAIAAgABgAHAAcABgAIAAgABwAGAAgACQAKAAoABgAFAAQA
AwADAAQABgAIAAgACAAIAAgACgAKAAkACQAIAAgACQAKAAoACQAHAAYACAAIAAgACAAH
AAcABwAGAAgACQAJAAkACQAJAAkACQAGAAYABgAHAAgACAAHAAcABwAGAAYACAAGAAYA
BgAGAAgACAAIAAgABgAGAAYABQAGAAcACAAJAAcABwAHAAYABgAGAAYABgAIAAoACgAK
AAkACAAHAAYABwAMAA0ADwAOAA0ADQAMAAsACQAKAAoACgAHAAUAAwABAAIAAgADAAcA
CAAIAAgACAAIAAgACAAIAAcABwAHAAcABwAHAAcABwAHAAcABwAJAAkACQAKAAoACQAJ
AAkACQAJAAkACQAJAAkACgAKAAoACgAKAAoADAANABEAFAAWABgAFgAVAA8ACgAGAAgA
BwAFAP//9//r/+L/3//d/9v/2v/W/83/vf+r/5j/jv+V/6f/s/+9/8f/1v/i/+j/6v/x
//j//f8CAAYABwAIAAoACgAJAAoACgALAA0ADgAPAA8ADQAPAA8ADwAQABEAEgAVABQA
EwASABEAEQARABIAEwAVABUAFQAVABUAFQAWABcAFQAVABUAFQAWABYAFgAWABYAFgAW
ABYAGQAZABkAGAAWABYAFgAWABYAFQAVABUAFQAVABYAFgAWABQAFAAUABQAFAAUABQA
EwASABEADwAQABEAEwAUABQAFAAUABMAEQARABEAEQASABIAEQARAA8ADwAPAA8ADwAP
AA8ADwAPAA4ADgANAAwADAALAAsADAAMAAwADAAKAAkACQAJAAkACQAJAAkACQAHAAcA
BwAFAAQABAAEAAUABAAEAAUAAwADAAQABAACAAIAAwADAAMAAwADAAUABAAEAAUABwAJ
AAoACwANAAwADAAMAA4AEAAQAA8ADwASABMAFAAVABMAEwASABEAFAAVABYAFwAXABYA
FQATABMAEwATABMAFQAVABUAFQATABMAEwATABMAEwATABMAEQARABEAEQARABEAEQAR
ABEAEQASABIAEAAQABAAEAASABIAEgATABIAEQAPAA4ADgAPABAAEQARABEAEQASABAA
DgAOAA4ADgAQAA4ADgAOAA4ADAAMAAwADAAOAA4ADgAOAA0ADAALAAoACgAKAAoACgAL
AAwADQAOAAwADAAMAAwADgAOAA4ADgALAAoACQAIAAoACgAKAAoACAAIAAgACAAIAAgA
CAAIAAgACAAIAAgABwAGAAUABAAGAAYABgAGAAYABgAGAAYABQAEAAMAAgADAAQABQAG
AAQABAAEAAQABgAIAAoACAAEAAIA/v/8//j/9v/0//b/+v/8//7//v/4//L/6v/q//T/
DgAkADIAPABIAFAAVABWAFYAWABcAGgAdgB+AIYAjgCUAJgAmgCUAIQAcgBgAEwAMgAe
ABYAFAAQAAgABgAGAAUABAADAAIA///+//3//P/8//z//P/8//v/+v/5//j/+P/4//j/
+P/6//r/+v/6//j/+P/4//j/+v/6//r/+v/4//j/+P/4//j/+P/4//j/+v/6//r/+v/6
//r/+v/6//r/+v/6//r/+v/6//r/+v/4//j/+P/4//j/+P/4//j/9//2//X/9P/y//L/
8v/y/+//7v/t/+z/6//q/+n/6P/n/+b/5f/k/+H/4P/f/97/3P/c/9z/3P/Z/9j/1//W
/9X/1P/T/9L/0P/Q/9D/0P/N/8z/y//K/8r/yv/K/8r/yf/I/8f/xv/G/8b/xv/G/8j/
yP/I/8j/yv/K/8r/yv/M/87/0P/S/9T/1P/U/9T/1v/Y/9r/3P/g/+L/5P/m/+f/6P/p
/+r/7v/w//L/9P/3//j/+f/6//v//P/9//7/AQACAAMABAAEAAQABAAEAAUABgAHAAgA
CgAKAAoACgAIAAgACAAIAAgACAAIAAgABgAGAAYABgAIAAgACAAIAAcABgAFAAQABAAE
AAQABAAGAAYABgAGAAUABAADAAIAAwAEAAUABgAEAAQABAAEAAQABAAEAAQABQAGAAcA
CAAGAAYABgAGAAgACAAIAAgACAAIAAgACAAHAAYABQAEAAUABgAHAAgABgAGAAYABgAI
AAgACAAIAAgACAAIAAgABgAGAAYABgAIAAgACAAIAAYABgAGAAYACAAIAAgACAAGAAYA
BgAGAAYABgAGAAYABgAGAAYABgAEAAQABAAEAAYABgAGAAYABAAEAAQABAACAAIAAgAC
AAQABAAEAAQAAgACAAIAAgACAAIAAgACAAIAAgACAAIAAgACAAIAAgAEAAQABAAEAAIA
AgACAAIAAgACAAIAAgACAAIAAgACAAIAAgACAAIAAgACAAIAAgAAAAAAAAAAAAIAAgAC
AAIAAAAAAAAAAAACAAIAAgACAAAAAAAAAAAAAAAAAAAAAAAAAAAAAAAAAAAAAAAAAAAA
AAAAAAAAAAACAAIAAgACAAAAAAAAAAAAAgACAAIAAgAAAAAAAAAAAAAAAAAAAAAAAgAB
AAEAAQD//////////wAAAAABAAIAAQAAAP//AAACAAIAAgACAAAAAAAAAAQABAAFAAUA
BQAJAAoACQAHAAUABAAEAAEAAQD/////AAD+////AQACAAAAAAAAAAAAAQACAAMAAwAD
AAMAAwADAAMAAwADAAMAAwADAAMAAwADAAQABAADAAMAAwADAAMAAwADAAMAAwACAAIA
AgACAAIAAgACAAMABQAIAAwADgAQAA0ABwAAAAAAAAD9//f/9f/t/+H/2v/X/9H/yf/G
/8L/tf+l/5P/hv+O/53/qf+x/7n/w//O/9j/4P/m/+3/8v/5//r/+v/5//r//P/8////
AAAAAAEA//8AAAEAAQADAAUABQAFAAUABQAFAAcABwAHAAcABwAJAAkACgALAAkACQAJ
AAkACQAJAAoACwALAAsACwALAAgACAAIAAgACAAIAAgACAAJAAkACQAIAAgACAAIAAgA
CgAJAAkACQAIAAcABwAGAAYABAAEAAQABAAEAAQABAACAAIAAgABAAIAAwAFAAYABAAE
AAQAAwAEAAUABgAHAAYABgAFAAUABQAFAAUABQAFAAUABQAFAAUABAAEAAMABAAEAAMA
AwACAAIAAgACAAAA////////AQABAAEAAQD9//v/+//7//7//v///wAA/f/8//z//f/9
//3//v/+//7//v///////f/9//3////+//7///8BAAAAAAAAAAEAAgACAAIABAAGAAYA
BQAFAAUABQAFAAUABgAHAAcABwAJAAkACQAJAAkACAAHAAUABgAHAAgACQAIAAcABgAF
AAUABQAFAAUABQAFAAUABQAHAAcABwAHAAUABQAFAAUABwAHAAgACAAIAAgACAAIAAYA
BgAGAAcABQAFAAQABAAEAAUABgAHAAYABQAEAAQABgAEAAQABAAEAAUABQAEAAQABAAD
AAIAAgADAAQABAADAAMAAwADAAIAAgADAAQABAAEAAQABAACAAIAAQABAAIAAgADAAQA
BAADAAEAAAACAAIAAgACAAEAAQABAAAAAAABAAEAAQABAAEAAQABAP///v/9//3/AAAA
AP////////7//v////3//f/9//3////////////+//3//P/7//z//P/+//7//v/+//3/
/P/7//r//P/8//z/+//5//n/+f/5//n/+f/5//j/+v/6//r/+v/3//j/9//2//j/+P/4
//j/+f/+////AQAAAP/////+//r/9//3//b/9v/z//H/7//x//L/8v/z//P/9P/0//T/
9P/0//T/9P/y//H/8f/x/+//7//v/+//8P/x//L/8//x//H/8f/y//L/8f/x//H/8f/x
//H/8f/x//H/8v/y//T/9P/0//T/9v/1//X/+v/+/wAA/P/1/+//7v/u/+7/5//j/93/
0//J/8T/w/+7/7f/sv+m/5f/hf9z/3T/hP+T/5n/o/+v/7v/xv/O/9T/2v/f/+T/5//q
/+z/7f/u//D/8P/z//T/9P/1//P/9P/1//X/8//1//X/9f/2//f/+P/7//n/+f/5//n/
+//7//z//f/7//v/+//7//v/+//8//3////////////8//z//P/8//7//v/+//7//f/9
//3//P/+//7//v/+//7//f/9//3/+//7//z//P/9//z//f/+//z//P/8//z//P/8//z/
+//7//v//P/8//r/+v/6//n/+v/7//z//f/9//z/+v/5//f/9//3//f/+f/5//n/+f/3
//b/9v/1//X/9v/2//f/9//2//X/9P/y//H/8f/x//H/8f/x//H/7//t/+3/7f/v/+7/
7v/u/+v/6v/q/+v/6//r/+z/7P/u/+7/7//v/+3/7f/t/+//8P/w//H/8//0//T/9P/1
//b/9v/2//j//P/8//v/+//6//v//P/9///////+//3//f/9//3//f8AAAAAAAD/////
/////////f/9//3//f/+////AAABAP//////////AQABAAEAAQABAAEAAQABAP////8A
AAAAAQACAAMABAADAAIAAQABAAMAAwACAAIAAgADAAQABQAEAAMAAgACAAMAAgADAAQA
BAAFAAUABAACAAIAAQAAAAIAAwAEAAQAAQABAAEAAQACAAIAAwAEAAQABAAEAAQAAgAC
AAEAAQACAAIAAwAEAAQAAwABAAAAAwAEAAUABgADAAMAAwACAAIAAwADAAMAAwADAAMA
AwAAAAAAAAABAAQABAADAAMAAwAEAAIAAQAAAAIAAgACAAIAAgACAAIAAgAAAAAAAAD/
/wAAAQACAAMAAQABAAEAAAAAAAAAAAAAAAAAAgACAAIAAAAAAAAAAAABAAYABwAJAAYA
BQAFAAQAAwABAAIAAgAEAAEA///9//v//P/8//3/AQACAAIAAgAAAAAAAAAAAAIAAQAB
AAEA//////////8BAAEAAQABAAEAAQABAAIAAgABAAEAAQADAAMAAwADAAEAAQACAAIA
AgACAAIAAgAEAAcACwAMAA4ADgAOAAkA///8//z//v/9//n/8//p/9v/1P/R/9H/z//O
/8j/u/+p/5X/iP+O/5v/p/+v/7v/yf/W/9z/4v/m/+v/8P/z//j//P/9//7/AAAAAP//
AAAAAAEAAgAEAAYABwAGAAcABgAFAAcABwAHAAkABwAHAAcABwAHAAcACAAJAAkACQAJ
AAkACQAJAAoACwANAA0ADQANAAwADAAMAAwACgAKAAoACgALAAsACwAKAAgACAAIAAgA
CQAJAAoACwAJAAkACgAKAAoACAAIAAgACgAKAAoACgAIAAgACAAHAAcABwAIAAgABgAG
AAYABQAFAAUABQAFAAYABgAFAAUAAwADAAMAAwAFAAUABQAFAAUABAAEAAMAAgACAAEA
AQACAAIAAgACAAAA///////////////////9//v/+//7//v/+v/6//r/+v/6//v//f/7
//v//P/8//r/+v/7//v//f/9//3///8AAAAAAQADAAYABgAGAAcABgAGAAYACAAMAAwA
CwALAA4ADwAQABEADwAPAA4ADQAOAA8AEAARABAAEAAQAA8AEQARABEAEQAQAA8ADgAN
AA4ADwAQABEAEQARABEAEQAPAA8ADwAPABEAEQARABEAEQARABIAEgAQABAAEAAQABIA
EgASABMAEwATABIAEgATABMAEwATABEAEQARABIAFAASABIAEgAUABUAFQAUABIAEgAR
ABAAEgATABQAFAATABMAEwATABIAEgATABQAEwAUABUAFgATABIAEAAPAA8AEAASABQA
EwATABIAEgASABIAEgASABMAEwATABIAEQARABAADwARABEAEQARABAAEAAQABEAEAAQ
AA8ADwAPABAAEAAOAA4ADgAOAA4AEAAQABAAEAAQABAAEAAPAA0ADQANAA0ADwAPAA8A
DgAMAAwADAAMAAwADgAOAA4ADgAOAA4ADgANABAADwAPABAAEQATABQAEgAPAA8ADgAO
AAsACQAHAAUABgAGAAcACwAMAAwADAAMAAwADAAMAAoACQAJAAkACwALAAsACwANAA0A
DQANAAsACwALAAwADgANAA0ADQAMAAsACgAJAAsACwAMAAwADAAMAAwADAAKAAkACwAO
ABQAGgAaABUADQAEAP7/AAAFAAEA+//1/+v/3v/V/9P/z//K/8r/wf+1/6f/lP+I/4//
n/+n/6//u//M/9j/4P/k/+n/7v/x//b/+v/9//7/AAAAAAMABAAEAAUABAAEAAQAAwAF
AAcABwAHAAcABwAHAAkACQAJAAkACQAJAAkACgALAAsACwALAAsADQANAA4ADwANAA0A
DQANAAwADAAMAAwADAAMAAwADAANAA0ADQAMAAwADAAMAAwACgAJAAkACQAKAAsADQAO
AA4ADAAMAAwACgAKAAoACgAMAAwADAALAAoACQAJAAgACAAIAAgABwAGAAUABAADAAQA
BAADAAMABQAFAAUABQACAAEAAAD//wEAAAAAAP///v/+//3//f/8//z//P/8//z/+//7
//v/+f/5//n/+f/5//f/9//3//f/9v/2//b/9f/0//T/9f/z//P/9P/0//L/8v/z//P/
9f/1//X/9//3//b/9v/3//j/+P/4//n/+//8//3/AAABAAAA/v/9/wAAAQACAAMAAwAD
AAIAAQADAAMAAwADAAYABgAGAAUAAwADAAMAAwAEAAUABgAHAAUABQAFAAUAAwADAAMA
AwAFAAUABQAFAAMAAwADAAMABQAFAAYABgAGAAYABgAGAAUABAADAAMABAAFAAUABgAE
AAMAAgABAAIAAwAEAAYABgAEAAQABAACAAMAAwACAAQABAADAAIAAAABAAIAAgABAAEA
AQABAAAAAAABAAIAAgACAAIAAgACAAIAAQABAAAAAAABAAIAAwADAAIAAgACAAIAAgAC
AP////////7///8BAAIAAwABAAEAAQABAAAAAAAAAAEAAgACAAEAAQD///7//v///wAA
AQACAAMAAgABAAAA/////wEAAQABAAAA/v/+//7//v/+//7//v/+/wAAAAAAAP///f/9
//3//f/////////+//7//v/+//7//v8AAAAAAAAAAAAAAAAAAP7/AgACAAMABQAFAAYA
BgAEAAEAAQAAAAAA/f/7//n/+f/6//r/+//7//z//P/8//z//P/8//z//v/9//3//f/7
//v/+//7//v/+//7//v/+//7//v//P/8//v/+//7//v/+//7//v/+f/5//r/+v/8//z/
/P/8//j/+f/7//7/AgAIAAgABQD///b/9P/2//f/7//p/+P/2f/M/8X/vf+z/6z/qP+d
/5H/gf90/3b/hf+R/5n/pf+z/8D/yv/S/9j/3//k/+f/6v/s/+7/8P/z//T/9f/2//b/
9//1//b/9//3//f/+f/5//n/+f/5//n/+//7//v/+//7//v/+//8//3//f/9//3//f//
////AAABAAAA///+//3//f/+////AAAAAAAAAAAAAP////////7/AAAAAAAAAAD+//3/
/f/9//3//f/+//7////+////AAD///7//f/8//3//v///////f/9//7//v/8//z//P/7
//v/+//7//v/+v/6//n/+f/6//v//P/9//z/+//6//n/+f/4//j/9//4//j/9//3//f/
9v/1//T/8//z//T/9f/0//P/8v/x//D/7//w//H/7//u/+7/7v/t/+z/7P/t/+3/7f/u
/+7/7P/s/+3/7f/r/+v/6//t//D/8P/x//P/8//y//H/8f/0//T/9P/2//j/+P/3//f/
9v/3//j/+f/7//v/+v/5//n/+f/5//n//P/8//z/+//5//n/+f/5//r/+//8//3//f/9
//3//f/8//v/+v/5//r/+//8//3//P/7//r/+f/5//n/+v/6//z//P/8//z//P/8//z/
/f/7//v/+v/6//n/+f/5//n/+f/5//n/+v/4//b/9v/2//T/9f/1//T/9f/2//b/9v/0
//X/9v/2//X/9f/1//X/9f/0//T/9P/1//b/9//4//j/+P/3//f/9v/2//f/+P/3//f/
9v/2//b/9v/2//b/9f/1//X/9P/2//f/9//3//b/9f/0//P/9P/0//T/9f/0//T/8//z
//P/8v/y//P/9f/1//X/9f/z//P/8//z//P/8//z//P/9P/0//T/9P/y//L/8v/y//P/
9P/1//b/9f/0//P/8f/x//H/8f/x//P/8//z//L/8P/w//D/8P/x//T/9f/2//T/9P/0
//T/9v/6//r/+//5//n/+v/6//b/8//z//L/9P/x/+//7f/r/+z/7P/t/+//8P/w//D/
8P/w//D/8P/u/+3/7f/t/+7/7//w//H/8P/v/+7/7f/v/+//7//w//D/7//v/+//8f/x
//H/8f/x//H/8v/y//D/8P/w//D/8P/z//X/+P/8//7//v/5//P/7P/s/+7/7f/r/+f/
3f/P/8T/wf+9/7X/sP+q/6H/k/9//3L/dv+D/4//mf+p/7n/xP/O/9T/2v/f/+L/5f/q
/+z/7v/w//P/9P/z//T/9P/1//P/9P/1//X/9v/5//r/+//7//v/+//9//3//f/9//3/
/f/9//7///8BAAEAAQABAAMAAwAEAAUAAwADAAMAAwADAAQABQAGAAUABAADAAIABQAF
AAUABAAFAAYABwAIAAYABQAFAAUABwAHAAgACAAIAAYABgAGAAYABgAGAAYABgAGAAYA
BQADAAMABAAEAAMABAAFAAUAAwADAAMAAwAEAAQAAwADAAUABQAFAAUAAwADAAMAAwAE
AAQABQAFAAMAAgAAAP//AAAAAAAAAAAAAP////////7//f/8//v/+v/5//r/+//5//j/
+P/4//n/+P/4//n/+f/5//r/+v/3//b/9v/1//j/+f/6//3//f/8//z//f8AAAAAAAAB
AAIAAgACAAQABAAEAAMAAwAFAAcACQALAAsACwAKAAkACwALAAsACwAOAA4ADgANAA0A
DQANAA0ADwAPAA8ADwANAA0ADQANAA8ADwAPAA8AEQARABEAEQAPAA8ADwAPABEAEQAS
ABIAEgASABIAEgASABIAEgATABUAFQAUABQAEgARABAADwARABEAEQASABIAEAAQABAA
EAARABEAEAASABIAEQAQAA8ADwAPAA4ADwAPAA8ADwAPAA4ADgAOAA8AEAARABIAEAAQ
AA8ADwAOAA4ADwAQABEAEQAQABAAEAAQABAAEAAPAA8ADwAOABAAEQARABEADwAPAA8A
DwAQABAAEAARABAAEAAPAA8ADwAOAA4ADwARAA8AEAAOAA4ADgAOABAAEAAQABAADgAO
AA4ADQANAA0ADQANAA8ADwAPAA4ADAAMAAwADAAMAA4ADgAOAAwADAAMAAwADAAQABAA
EQARABEAEgASABIADwAPAA4ADAAJAAcABQAFAAYABgAHAAkACgAKAAoACgAKAAoACgAK
AAkACQAJAAkACQAJAAkACQAJAAkACQAHAAcABwAIAAoACQAJAAkACQAJAAkACQAHAAcA
CAAIAAoACgAKAAoACAAJAAsADgASABQAEgAPAAcAAAAAAAQAAwD9//n/8//p/+D/2//X
/9P/0v/O/8X/t/+l/5T/kv+b/6f/sf+7/8n/1v/g/+j/7P/x//b/+f/6//7/AgAEAAcA
CAAIAAgABwAHAAkACgALAAsACwANAA0ADQAMAAsACgALAA0ADQANAA0ADQANAA4ADwAP
AA8ADwAPAA8ADwAQABEAEAAPAA4ADQAPABAAEQASABIAEgASABIAEwATABMAEgASABIA
EgASABAADwAPAA8ADwAPABAAEAAQAA4ADgAOAAwADAAMAAwADgAOAA4ADQALAAsADAAM
AAwADAAMAAsACQAJAAkACQAKAAoACQAJAAsACwALAAsACgAJAAgABwAHAAYABgAFAAYA
BgAFAAUABAAEAAQABAAEAAMAAwADAAEAAQABAAEAAAD//wAAAQABAAAAAAAAAP///v/+
////AQABAAIAAgAAAAAAAQABAAMAAwADAAUABAAEAAUABwAIAAgACAAJAAsADAANABAA
EAAQAA8ADwAQABEAEgATABMAEwASABEAEQARABEAEQASABIAEgARAA8ADwAPAA8AEQAR
ABEAEQAQAA8ADgANAA0ADQANAA0ADwAPAA8ADwANAA0ADQANAA0ADQAOAA4ADAAMAAwA
DAAMAAwADAANAA8ADwAOAA4ADQANAA0ADQANAA0ADQAOAA4ADAAMAAwACgALAAsACgAM
AAwACwAKAAgACQAKAAoACwALAAsACwALAAoACgAKAAoACgAKAAoACgAKAAkACQAKAAgA
BwAIAA==
         </WaveFormData>
      </LeadData>
      <LeadData>
         <LeadByteCountTotal>10000</LeadByteCountTotal>
         <LeadTimeOffset>0</LeadTimeOffset>
         <LeadSampleCountTotal>5000</LeadSampleCountTotal>
         <LeadAmplitudeUnitsPerBit>4.88</LeadAmplitudeUnitsPerBit>
         <LeadAmplitudeUnits>¦ÌV</LeadAmplitudeUnits>
         <LeadHighLimit>2147483647</LeadHighLimit>
         <LeadLowLimit>268435456</LeadLowLimit>
         <LeadID>V2</LeadID>
         <LeadOffsetFirstSample>0</LeadOffsetFirstSample>
         <FirstSampleBaseline>0</FirstSampleBaseline>
         <LeadSampleSize>2</LeadSampleSize>
         <LeadOff>FALSE</LeadOff>
         <BaselineSway>FALSE</BaselineSway>
         <ExcessiveACNoise>FALSE</ExcessiveACNoise>
         <MuscleNoise>FALSE</MuscleNoise>
         <LeadDataCRC32>1326878162</LeadDataCRC32>
         <WaveFormData>
CgAKAAoACgAMAAwADAAMAAsACgAJAAgACQAKAAsADAALAAoACQAIAAoACgAKAAoACgAK
AAoACgAIAAgACAAIAAoACgAKAAoACAAIAAgACAAIAAgACAAIAAoACgAKAAoACQAIAAcA
BgAIAAgACAAIAAcABgAFAAQAAgACAAIAAgAAAAAAAAAAAP7//v/+//7//f/8//v/+v/4
//j/+P/4//b/9v/2//b/9P/0//T/9P/y//L/8v/y//T/9P/0//T/9P/0//T/9P/3//j/
+f/6//3//v///wAAAQACAAMABAAFAAYABwAIAAkACgALAAwADAAMAAwADAAMAAwADAAM
AAoACgAKAAoACwAMAA0ADgAMAAwADAAMAA4ADgAOAA4AEAAQABAAEAAQABAAEAAQABIA
EgASABIAEgASABIAEgAUABQAFAAUABQAFAAUABQAEgASABIAEgAUABQAFAAUABMAEgAR
ABAAEAAQABAAEAAQABAAEAAQAA4ADgAOAA4AEAAQABAAEAAPAA4ADQAMAAwADAAMAAwA
CgAKAAoACgAKAAoACgAKAAwADAAMAAwACwAKAAkACAAIAAgACAAIAAgACAAIAAgABgAG
AAYABgAIAAgACAAIAAcABgAFAAQABgAGAAYABgAGAAYABgAGAAQABAAEAAQABAAEAAQA
BAAEAAQABAAEAAQABAAEAAQABAAEAAQABAAEAAQAAwADAAUABQAGAAYABQAEAAMAAQAC
AAMABQAHAAgACQAJAAkACQAJAAsADAAPABEAEgASABIAEwAUABQAEwATABMAEwAPAAwA
CgAIAAcABgAGAAcACQAJAAgABwAGAAYABgAFAAQAAwADAAMAAwADAAMAAwADAAIAAQAA
AAAAAQACAAQAAgACAAEAAQADAAMAAwADAAMAAwADAAUABQAFAAUABQAGAAgADwAUABcA
HQAhACMAKwBBAFwAbQB5AIQAhwCAAGsATwAxABQA7P+v/3P/Uv9F/z7/SP9d/3H/hP+d
/7b/xv/P/9f/4P/m/+v/8v/2//j/+//9//7/AAAAAAEAAgACAAIAAgADAAQABwAHAAcA
BwAFAAUABgAGAAkACQAJAAoACAAHAAcABwAKAAoACgAKAAgACAAJAAkACgAKAAoACgAL
AAsACwALAAkACQAJAAkACwALAAsACwAJAAkACQAJAAsACwAKAAoACwALAAsACwAJAAgA
CAAJAAsACgAKAAoACwALAAsACwAJAAoACgAKAAoACQAJAAkABwAHAAcABwAKAAoACQAJ
AAcABwAGAAYABgAGAAYABQAHAAYABQAFAAMAAQABAAAAAQACAAMAAwD////////9//3/
/f/9//v//P/7//v/+//4//j/9v/1//X/9f/1//b/9//2//X/9P/0//T/9f/1//f/9//5
//v/+//7//r/+//+/wAAAQADAAIAAgACAAMABQAGAAYABgAGAAYABgAHAAcABwAHAAcA
CAAIAAgACAAGAAYABQAFAAcABwAIAAgACAAIAAgACAAHAAcABwAIAAkACgALAA0ADAAM
AAwADAAMAAwADAANAA4ADwAQABIAEQAQAA8ADgAQABAAEAAQAA4ADgAOAA4ADgAOAA4A
DgAQABAAEAAQAA8ADQANAA0ADgAOAA4ADQANAA0ACwALAAoACgAKAAoADAALAAoACgAK
AAoACgAKAAsACwALAAkACQAJAAkACQAKAAoACgAJAAsACwAKAAkACAAIAAcABgAHAAcA
CAAJAAcABwAIAAgABwAHAAcABwAHAAgACQALAAsACgAHAAYACAAIAAgACAAHAAcABwAH
AAUABgAIAAgACAAIAAgACAAIAAcABgAFAAQABwAIAAkACQAHAAcABwAIAAYABgAGAAYA
BwAHAAcACAAHAAgACQAJAAoACwAMAA8ADgARABMAFAAWABYAFwAYABYAFQAVABUAEgAP
AAsACAAJAAkACQAKAAkACQAJAAgABwAGAAYABgAFAAQAAwADAAEAAQABAAEAAwAEAAQA
BAACAAEAAQABAAQABAAEAAMAAwADAAMAAwADAAMAAwADAAUABQAFAAUABQAGAAgADQAU
ABsAHwAjACkAOwBVAGgAdQCBAIgAhQB4AF8AQQAfAPj/vP97/03/PP83/z7/Uv9p/33/
kv+p/77/zP/V/9//6P/s/+//9P/2//j/+f/7//z//v///wEAAwAEAAIAAgADAAQAAwAD
AAMAAwAFAAUABgAGAAYABQAEAAQABgAFAAUABQAEAAQABAAEAAUABgAIAAkACAAIAAgA
CAAHAAcABwAHAAkACQAJAAkACQAJAAkACQALAAsACwALAAkACQAIAAgABwAHAAcABwAJ
AAgACAAJAAcABgAGAAYABQAFAAUABQAFAAYABgAGAAQAAwADAAMABQAFAAUABQAFAAQA
AgABAAIAAwADAAQABAAEAAQAAwADAAIAAQABAAEA//////7//v/+//7//f/7//v/+//5
//n/+f/5//f/9v/1//X/9f/2//b/9P/z//D/7//u/+7/8P/w//D/8P/y//L/8//z//H/
8f/z//X/+P/5//n/+//6//z//f///wIAAgACAAMABAAEAAMAAgACAAIAAgADAAMAAwAD
AAMABAAEAAQABAAEAAQAAwADAAUABQAGAAYABQAEAAMAAgAEAAUABgAIAAYABgAGAAcA
CgAKAAoACgAIAAgACAAJAAcABwAHAAgACQAKAAsADAAKAAoACgAKAAwADAAMAAwACgAK
AAoACgAIAAgACAAIAAgABwAIAAkACAAIAAgABwAJAAkABwAHAAoACgAKAAoACQAHAAUA
BAAGAAYABgAGAAUABQAFAAMABQAFAAUABQAGAAYABgAFAAMAAwACAAEAAwAEAAQABAAC
AAEAAQABAAMAAwAEAAQABQAFAAUABQACAAIAAgADAAQABAACAAIABAAEAAQABAAEAAQA
BAAEAAQABAAEAAQABAAEAAQAAwADAAMAAwAEAAIAAgACAAIAAwADAAMABAADAAQABQAF
AAMAAwADAAUACAALAA0ADgAMAAwADQAOABAADwAPAA8ADwANAAoACAAEAAMAAgACAAUA
BQAFAAQAAQAAAAAAAAD///7//f/9//3//f/9//3//f/+//7//v8AAP////////7//v/+
//3/////////////////////////////////AQAAAAIABQAKAA8AEwAXAB0AIQAtAEQA
WQBnAHAAdwB0AGkAVwA/ACQABgDV/5X/ZP9N/0D/PP9L/2P/ev+N/6L/uP/H/8//1v/g
/+X/6v/w//T/9//5//r//P/8//3//v/+/wAAAAABAAIAAgABAAAA//8AAAEAAwAEAAMA
AwADAAQABAADAAMAAwAGAAYABgAGAAQABAAFAAUABAAEAAQABAAHAAcABwAHAAYABQAE
AAMABQAFAAUABQADAAMAAwADAAMAAwACAAIABQAFAAUABQADAAIAAgADAAUABAAEAAQA
AQABAAEAAQADAAQABAAEAAIAAQABAAEAAQABAAEAAQAEAAQAAwADAAIAAQD///7/AAAA
AAAA//////7//f/9//v/+f/5//j/+v/6//r/+f/3//f/9//1//X/9f/1//P/9P/z//P/
8//w//D/7v/t/+3/7f/t/+7/7//u/+3/7P/u/+7/7//v/+3/7f/v//H/8v/z//P/9f/4
//r/+//9//7//v/+////AwAEAAQABAACAAIAAgADAAMAAwADAAMABgAGAAYABgAEAAQA
AwADAAMAAwAEAAQABgAGAAYABgAFAAUABQAGAAYABgAGAAcABgAGAAYABgAIAAgACAAJ
AAcABwAHAAgACAAIAAgACAAKAAoACgAKAAgACAAIAAgACAAIAAgACAAKAAoACgAKAAcA
BQAFAAUABgAIAAYABgAGAAYABAAEAAQABAAGAAYABgAGAAUABAADAAIABAAEAAQABAAC
AAIAAgACAAQABAAEAAQABAAEAAQABAADAAIAAQAAAAEAAgADAAQAAgACAAIAAgACAAIA
AgACAAIAAgACAAIAAAAAAAAAAAAAAAAAAAAAAAIAAgACAAIAAAAAAAAAAAACAAIAAgAC
AAAAAAAAAAAAAAAAAAIAAgD+//r/9v/2//b/+P/+/wgAFgAqAEIAZACEAKAAsgDCANwA
AAEeASgBLgE4AToBNAEqARoBBgH2AOoA3ADOAMQAsgCWAHwAYABCACQADAD6/+7/6P/k
/+T/6P/u//L/+P/8//r/+v/6//r/9//2//X/9P/0//T/9P/0//P/8v/x//D/7v/u/+7/
7v/u/+7/7v/u/+z/7P/s/+z/7P/s/+z/7P/q/+r/6v/q/+r/6v/q/+r/6v/q/+r/6v/o
/+j/6P/o/+j/6P/o/+j/5//m/+X/5P/j/+L/4f/g/97/3v/e/97/3f/c/9v/2v/Z/9j/
1//W/9P/0v/R/9D/zf/M/8v/yv/J/8j/x//G/8L/wP++/7z/uf+4/7f/tv+y/7D/rv+s
/6n/qP+n/6b/pP+i/6D/nv+c/5r/mP+W/5X/lP+T/5L/kP+Q/5D/kP+Q/5D/kP+Q/5P/
lP+V/5b/mP+a/5z/nv+j/6b/qf+s/7H/tP+3/7r/vv/C/8b/yv/Q/9T/2P/c/9//4v/l
/+j/7P/w//T/+P/8//7/AAACAAQABgAIAAoACwAMAA0ADgAOAA4ADgAOAA8AEAARABIA
EgASABIAEgAQABAAEAAQABAAEAAQABAADgAOAA4ADgAQABAAEAAQAA8ADgANAAwADgAO
AA4ADgAOAA4ADgAOAAwADAAMAAwADgAOAA4ADgAMAAwADAAMAAoACgAKAAoADAAMAAwA
DAAKAAoACgAKAAoACgAKAAoACgAKAAoACgAIAAgACAAIAAoACgAKAAoACgAKAAoACgAM
AAwADAAMAAoACgAKAAoACgAKAAoACgAKAAoACgAKAAgACAAIAAgACgAKAAoACgAIAAgA
CAAIAAgACAAIAAgACAAIAAgACAAIAAgACAAIAAgACAAIAAgABgAGAAYABgAGAAYABgAG
AAgACAAIAAgABgAGAAYABgAGAAYABgAGAAYABgAGAAYABgAGAAYABgAIAAgACAAIAAcA
BgAFAAQABgAGAAYABgAGAAYABgAGAAQABAAEAAQABAAEAAQABAAEAAQABAAEAAQABAAE
AAQAAgACAAIAAgACAAIAAgACAAIAAgACAAIAAQAAAP///v///wAAAQACAAIAAgACAAIA
AAAAAAAAAAACAAIAAgACAAEAAAD///7/AAAAAAAAAAD+//7//v/+//7//v/+//7/AAD/
///////9//7//v/+////AAAAAAEAAAAAAAAAAAABAAEAAQABAP//AQACAAUABwAIAAgA
CAAMAA4ADwAPAA0ADQANAAsACwAKAAkACQAHAAYABgAFAAMAAgABAAAAAQACAAIAAgD/
/////////////////wAAAAAAAAAA////////AAAAAAAA////////////////////////
AQABAAEAAQABAAIABAAHAAwAEQAXAB0AIQAnADsAVgBnAHEAfACBAHwAaQBPADMAFgDu
/7X/e/9W/0X/QP9K/1//df+I/5v/rv++/8v/1f/e/+b/7f/y//b/9v/4//n/+f/6//v/
/f///wAAAAAAAAEAAgADAAMAAwADAAUABQAGAAYABQAFAAUABgAIAAcABwAHAAYABgAG
AAYACAAIAAkACQAIAAgACAAIAAcABwAHAAcABwAHAAcABwAHAAcABwAHAAcABwAHAAcA
BwAHAAYABgAFAAUABQAFAAUABAAEAAUABQAEAAQABAADAAMAAwADAAMABAAEAAQAAgAB
AAEAAQACAAMABAAFAAQABAADAAMAAwADAAIAAgACAAIAAgABAAEAAAD/////AQD/////
/v/8//z//P/7//n/+f/5//f/9//3//f/9f/z//H/8P/v//H/8v/x//H/7v/t/+z/7P/t
/+z/6//q/+r/6v/r/+v/6f/p/+v/7f/u/+//7//x//H/8v/y//P/9f/2//f/+f/7//z/
/P/8//7//v/+////AQABAAEAAQACAAIAAgACAAIAAgABAAEAAwADAAQABAACAAIAAgAC
AAUABQAFAAYABgAGAAYABwAIAAgACAAIAAoACgAKAAsACwALAAsADAAKAAoACgAKAAoA
CgAKAAoACgAKAAoACgAMAAwADAAMAAoACgAKAAoACwAJAAkACQAIAAgACAAHAAcABwAF
AAUABgAGAAYABgAGAAUABAAEAAYABgAGAAYABgAFAAQAAQABAAEAAQABAAQABAAEAAMA
AQABAAAA//8BAAIAAgACAAAA/////////////wAAAAD///////////z//P/8//3/AAAA
AP7//v/8//z//P/8//3//f/9//3////+//7//v/8//z//f/9//3//v/8//z//P/8//r/
+v/6//r//P/8//z/+//5//n/+f/6//r/+v/6//r/+//7//v//P/8//z//P/7//z//f/+
/wEABAAHAAkACgAIAAgACQAKAAoACQAJAAkACAAFAAEA/v/9//3//f/+//3//f/9//z/
+//6//r/+v/5//j/9//3//b/9f/0//P/9P/2//f/+P/4//f/9//3//b/9v/2//X/9//3
//f/9//1//X/9f/1//n/+f/5//n/+//6//r///8IAA0AEwAXAB0ALQBFAFwAZwBxAHoA
eQBqAFEAMwATAOr/sv9x/0n/Nv8r/zL/Rv9b/2//hP+b/7D/vv/J/9H/2P/e/+H/5v/o
/+z/7f/v//D/8v/0//X/9v/2//T/9P/1//b/9f/1//X/9f/2//f/+f/6//r/+f/4//j/
+v/5//n/+f/6//r/+v/6//j/+P/5//n/+f/6//v//P/8//v/+v/5//r/+//8//3//P/7
//r/+f/7//v/+//7//v/+//6//r/+f/5//n/+f/6//r/+//9//v/+v/6//r/+//7//v/
+//7//z//P/8//z/+//7//v//f/9//3//f/8//z/+//7//n/+f/4//j/+v/6//r/+f/4
//b/9P/z//T/8//0//T/8v/y//L/8f/x//H/8f/v/+//7//v/+3/6v/p/+n/6f/q/+r/
6P/n/+T/4//i/+L/5P/k/+T/5P/l/+b/6P/p/+f/5//p/+v/7P/t/+3/7//w//L/8//1
//b/9v/2//f/+f/6//r/+v/6//r/+v/7//3//f/9//3//f/8//v/+v/8//z/+//7//v/
+//8//z/+v/6//r/+v/8//3//v8AAP7//v/+////AAAAAAAAAAACAAIAAgADAAEAAQAB
AAIABAAEAAQABAACAAIAAgACAAQABAAEAAQABAAEAAQABAACAAIAAgACAAIAAQACAAMA
AgACAAIAAQABAAEA/////wAAAAAAAAAA/v/9//z//P/9//7///8AAAAA///+//v//f/9
//3//f/+//7//v/9//v/+//6//n/+v/8//3//v/8//v/+//7//n/+f/6//r/+//7//v/
+//4//j/+P/5//z//P/6//r//P/8//z/+v/4//r/+v/6//r//P/8//z//P/6//r/+v/5
//v/+//7//z/+v/6//r/+v/7//v/+//8//v//P/9//3//f/9//3///8CAAUABwAIAAYA
BgAHAAgACgAJAAkACQAJAAcABAACAP7//f/8//z//////////v/9//z//P/8//v/+v/5
//n/+f/5//n/+f/5//r/+v/6//r/+f/5//n/+P/4//j/9//4//n/+v/7//n/+f/5//n/
+//7//v/+//9//7/AAAFAAoADQATABUAGQAjADcAUABhAGsAcgBzAGYAUwA9ACUACADe
/6H/a/9M/z//Ov9G/1n/bf+A/5f/rv/A/8n/0f/a/+D/4//o/+7/8P/x//P/9P/2//j/
+f/6//r//P/8//3//v/9//3//f/9//////8AAAAA////////AAAAAP///////wIAAgAC
AAIAAAAAAAEAAQACAAIAAgACAAEAAQABAAEAAQABAAEAAQADAAMAAwADAAEAAQABAAEA
AwADAAIAAgADAAMAAwADAAEAAAAAAAEAAwACAAIAAgABAAEAAQABAAEAAgACAAIAAgAB
AAEAAQABAAEAAQABAAQABAADAAMAAQABAAAAAAAAAAAAAAD//wEAAAD////////9//3/
/P/+//7//v/9//n/+f/5//f/+f/5//n/9//0//P/8//z//L/8v/w/+//7//v/+//8P/w
//D/8P/w//L/8v/z//P/8//z//X/9//4//n/+f/7//z//v///wEAAgACAAIAAwAHAAgA
CAAIAAgACAAIAAkACQAJAAkACQAMAAwADAAMAAoACgAJAAkACQAJAAoACgAIAAgACAAI
AAkACQAJAAoADAAMAAwADQANAAwACwAKAAwADAAMAA0ADQANAA0ADgAMAAwADAAMAA4A
DgAOAA4ADgAOAA4ADgAOAA4ADgAOAAwADAAMAAwADQALAAsACwAMAAwADAALAAkACQAH
AAcACgAKAAoACgAIAAcABgAGAAYABgAGAAYABwAHAAcABQADAAMAAwADAAYABgAGAAUA
BQAFAAQAAwADAAQABAAEAAYABQAFAAUABAADAAMAAgACAAMABAAFAAIAAgACAAMAAgAC
AAAAAAACAAIAAgACAAAAAAAAAAAAAgACAAIAAgACAAIAAgABAP///////wAAAgACAAIA
AgD///////8AAP//AAABAAEAAwADAAMABQAFAAcACAAIAAoACgALAAwADAALAAsACwAL
AAkABgAEAAIAAQAAAAAAAQABAAEAAAABAAAAAAAAAP3//P/7//v/+//7//v/+//7//z/
/P/8//z/+//7//v//P/8//z/+//7//v/+//7//v/+//7//v//f/9//3//f/7//r//P8B
AAYADQATABUAFQAXAB8ANgBTAF8AaABvAG4AYQBNADUAGgAAANn/nf9o/0//Qv8+/0n/
Xf9u/3//lv+u/8P/zf/S/9j/3f/i/+j/7P/v//H/8v/0//X/9//5//r/+P/4//n/+v/7
//v/+//7//v/+//8//z//f/9//3//v/+//3//f/9//7//v/+//7/AAAAAAEAAQD+//7/
/v/+/////////////////////////////////wEAAQABAAEAAAD///3//P/+////AAAB
AP///v/+///////+//7//v////////////3//v/+//7/AAD////////+//3//P/7//z/
/P/7//v//P/9//3//v/9//z/+//5//r/+v/6//v/+//5//n/+P/3//b/9f/z//L/8//0
//P/8f/x//H/7//u/+3/7f/t/+z/7P/q/+n/6v/p/+j/6P/o/+j/6P/o/+b/5v/n/+f/
6f/p/+v/7f/s/+3/7f/v//D/8v/z//X/+P/4//j/+f/6//r/+f/4//n/+v/7//3//f/9
//3//f/8//z//P/8//z//P/7//v/+v/5//n/+P/7//z//f/+//3//f/9//7//P/8//z/
/f/+//7//v/+//7//v/+////AQABAAEAAgAEAAQABAAEAAMAAgABAAAAAQACAAMABAAD
AAIAAQAAAAEAAgADAAQAAwABAAEAAQACAAIAAgABAAEAAQD/////AAAAAAAAAAAAAP//
/v/+//7//v/+//7//////////f////////////7//v/+//3///////7//f/9//7//v/+
//z/+//7//v//P/9////AAD+//3//P/7//z//P/8//3//v/+//z//P/8//z//P/8////
/////////f/8//z//P/8//7///////7//P/8//z//P/8//z//P/8//7//v/+//3/+//7
//v//P/+//7//v/+//v/+//7//z//f/+//////////////8BAAIABQAHAAgACgAKAAsA
DAAMAAsACwALAAsACQAGAAQAAgABAAAAAAABAAEAAQAAAAEAAAAAAAAA/f/8//v/+//7
//v/+//7//v//P/8//z//P/7//v/+//+//7//v/9//v/+//7//v//f/9//3//f//////
//////3//P/+/wEABgALABEAFwAbACEALwBKAGEAawB2AH8AfgBtAFUANQAYAPj/xf+F
/1b/Q/86/z7/Tf9h/3b/i/+i/7b/xf/P/9b/3v/l/+r/7P/w//X/9//4//r/+v/7//z/
/P/8//z//f/+/////////////////wAAAAABAAEAAQACAAIAAQABAAEAAgACAAIAAgAE
AAQABQAFAAIAAgACAAIAAwADAAMAAwAFAAUABQAFAAMAAwADAAMABQAFAAUABQAFAAUA
BAAEAAUABQAFAAUABQAEAAQABQAFAAQABAAEAAUABQAFAAUAAwAEAAQABAAGAAUABQAF
AAUABQAFAAUABQAEAAIAAQACAAMAAwAEAAIAAgACAAEAAwACAAEAAQADAAEAAQAAAP//
/v/9//v/+v/7//z/+//7//v/+//5//r/+f/5//n/9v/2//T/8//0//P/8v/y//T/9P/0
//T/8v/y//P/8//z//P/9f/3//j/+f/5//v/+v/8//3///8AAAAAAAABAAMABAAEAAQA
AgACAAIAAwAFAAUABQAFAAUABAADAAIAAwAEAAQABQAFAAUABgAGAAgACAAIAAgACQAJ
AAkACgAIAAgACAAJAAoACgAKAAoACAAIAAgACQAJAAkACQAKAAwADAAMAAwADAAMAAwA
DAAMAAwADAAMAAsACgAJAAgACgAKAAoACgAJAAcABwAHAAYABgAGAAUABgAHAAYABwAH
AAYABQAEAAYABQAEAAQABAAEAAQABAADAAMAAwABAAIAAwAEAAUABQAEAAMAAQADAAMA
AgABAAEAAgACAAIAAAD///////8BAAEAAgACAP//////////AAAAAAAAAQAAAAAA/v/+
/wAAAAAAAAAAAQABAAEAAQABAAAAAAAAAAAAAAABAAEAAQAAAAAAAAAAAAAAAAAAAAIA
AgACAAIAAQAAAP///f////////8AAAAAAAAAAAAA////////AAABAAIAAwADAAMAAwAD
AAUABgAJAAsADAAMAAwADQAOAA4ADQANAA0ADwANAAoACAAEAAMAAgACAAUABQAFAAQA
AQAAAAAAAAD///7//f/9//7///8AAAEAAAAAAP///v8AAP////////7//v/+//3//f/9
//3//f////////////////////////8AAAIABwAMABEAFQAZAB0AIwA1AFAAYwBzAIAA
hQB8AGsAUwA1ABQA7P+x/3X/TP87/zb/PP9P/2X/eP+R/6r/vP/J/9H/2v/g/+H/5v/s
//D/8//1//b/+P/2//f/+P/4//j/+P/5//r//f/9//3//f/7//v//P/8//3//f/9//7/
/v/9//3//f8AAAAAAAAAAAAAAAABAAEAAAAAAAAAAAABAAEAAQABAAAA///+//3//v//
/wAAAQABAAEAAQABAP/////+//7/AQABAAEAAQD///7//v///////v/+//7/////////
///9//7//v/+/wAA/////////f/9//3//f/+//7//f/9//3//f/8//z/+v/6//r/+f/6
//r/+v/7//r/9//2//T/9v/2//b/9f/1//X/9f/z//H/8f/x/+//8P/v/+//7//s/+z/
6v/p/+r/6f/o/+j/6v/q/+r/6v/p/+j/6P/n/+j/6f/s/+//7//v/+7/7//y//T/9f/3
//f/9v/1//X/9f/2//b/9v/3//j/+f/7//n/+f/5//n/+P/4//j/+P/4//j/9//3//f/
9//4//j/+v/6//r/+v/5//n/+f/6//z//P/8//3//v/+//7//v/8//z//P/9////////
/wAA/v/+//7//v8AAAAAAAAAAAAAAAAAAAAA///+//3//P/+//7//v/+//3/+//7//v/
/P/8//z/+//9//3/+//7//v/+v/5//j/+v/5//j/+P/4//j/+P/4//n/+f/5//f/+f/5
//n/+f/5//j/9//1//f/9//2//X/8//0//T/9P/0//P/8//z//P/8//0//T/8f/x//H/
8f/x//L/8//1//b/9v/0//T/8v/y//L/8v/1//P/9P/y//L/8v/y//T/9P/0//T/8//y
//H/7//x//H/8f/y//D/8P/w//D/7//v/+//8P/x//L/8//z//P/8//z//X/9P/3//n/
+v/8//z//f/+//7//f/9//3//f/7//j/9v/0//P/8v/y//P/8//z//L/8//y//L/8v/v
/+7/7f/t/+//7//v/+//7f/u/+7/7v/s/+v/6//r/+3/7v/v/+//7f/t/+3/7f/v/+//
7//v//H/8f/x//H/7f/w//L/9f/6////AwAHAAkADwAhADwATwBZAGIAZwBkAFUAOwAf
AAYA4P+n/23/Sv85/zD/Nv9F/1n/bP+B/5j/rv+7/8X/zP/Q/9X/2v/c/+D/5P/n/+n/
7P/q/+v/7P/s/+z/7P/t/+7/8f/x//H/8f/v/+//8P/w//H/8f/x//L/9P/z//P/8//y
//L/8v/y//L/8v/z//P/8P/w//D/8P/z//P/8//z//P/8//z//P/8//z//P/8//1//X/
9f/1//P/8//y//L/8//z//P/8//z//L/8v/z//H/8P/w//D/8P/x//L/8//y//L/8f/w
//L/8f/x//H/8f/x//H/8f/y//L/8f/x//P/8//y//L/8f/w/+//7f/v/+7/7f/t/+3/
6//r/+r/6v/q/+r/6f/n/+f/5//l/+P/4//j/+H/4f/h/+L/4//g/+D/3v/d/9z/2//a
/9r/3P/c/9z/3P/c/9z/3f/d/9//3//h/+P/4v/j/+P/5f/m/+j/6f/r/+3/7v/v//H/
8f/y//L/8v/0//T/9P/1//P/8//z//P/8v/y//L/8v/0//T/8//z//H/8f/y//L/9P/0
//T/9P/z//P/8//0//T/9P/0//X/9v/2//b/9v/2//b/9v/3//f/9//3//j/9v/2//b/
9v/2//b/9v/2//j/+P/4//j/9v/2//b/9v/2//b/9v/2//X/8//z//P/9P/0//T/8//1
//X/8//z//L/8v/y//L/8v/x//D/8P/y//L/8v/y//L/8f/w/+3/7v/v//D/8f/w/+7/
7v/t/w==
         </WaveFormData>
      </LeadData>
      <LeadData>
         <LeadByteCountTotal>10000</LeadByteCountTotal>
         <LeadTimeOffset>0</LeadTimeOffset>
         <LeadSampleCountTotal>5000</LeadSampleCountTotal>
         <LeadAmplitudeUnitsPerBit>4.88</LeadAmplitudeUnitsPerBit>
         <LeadAmplitudeUnits>¦ÌV</LeadAmplitudeUnits>
         <LeadHighLimit>2147483647</LeadHighLimit>
         <LeadLowLimit>268435456</LeadLowLimit>
         <LeadID>V3</LeadID>
         <LeadOffsetFirstSample>0</LeadOffsetFirstSample>
         <FirstSampleBaseline>0</FirstSampleBaseline>
         <LeadSampleSize>2</LeadSampleSize>
         <LeadOff>FALSE</LeadOff>
         <BaselineSway>FALSE</BaselineSway>
         <ExcessiveACNoise>FALSE</ExcessiveACNoise>
         <MuscleNoise>FALSE</MuscleNoise>
         <LeadDataCRC32>3402452719</LeadDataCRC32>
         <WaveFormData>
/v/+//7//v8AAAAAAAAAAP///v/9//z//v/+//7//v/8//z//P/8//z//P/8//z//P/8
//z//P/6//r/+v/6//z//P/8//z//P/8//z//P/6//r/+v/6//v//P/9//7//f/8//v/
+v/8//z//P/8//r/+v/6//r/+f/4//f/9v/2//b/9v/2//T/9P/0//T/8//y//H/8P/v
/+7/7f/s/+v/6v/p/+j/5v/m/+b/5v/l/+T/4//i/+T/5P/k/+T/5f/m/+f/6P/r/+z/
7f/u//D/8v/0//b/+f/6//v//P///wAAAQACAAMABAAFAAYABgAGAAYABgAGAAYABgAG
AAYABgAGAAYACAAIAAgACAAIAAgACAAIAAgACAAIAAgACgAKAAoACgAKAAoACgAKAAwA
DAAMAAwADAAMAAwADAAOAA4ADgAOABAAEAAQABAADgAOAA4ADgAOAA4ADgAOAAwADAAM
AAwADAAMAAwADAAKAAoACgAKAAgACAAIAAgACgAKAAoACgAIAAgACAAIAAYABgAGAAYA
BgAGAAYABgAGAAYABgAGAAYABgAGAAYABAAEAAQABAACAAIAAgACAAQABAAEAAQAAgAC
AAIAAgAEAAQABAAEAAIAAgACAAIAAgACAAIAAgACAAIAAgACAAIAAgACAAIAAgACAAIA
AgACAAIAAgACAAIAAgACAAIAAgACAAIAAgAAAP///////wEAAgACAAIAAAAAAP////8B
AAEAAgACAAQABAAEAAQABQAFAAcACgAMAA8ADwAQABIAEwATABMAEQAQABAADwAMAAsA
CQAGAAcABgAGAAYABgAGAAYABAADAAIAAQAAAAEAAQAAAP///f/9//3//f/8//z//P/8
//3//f/9//3//f/9//3//f/9//3//f/9/wAAAAAAAAEAAQAAAP///f///wAABAAHAA0A
FgAjADEARABgAIAAoADAAOIAAgEPAQQB3wC0AIsATwD6/6v/fv9o/13/YP9w/37/kP+k
/7n/yf/T/9j/3v/k/+n/7f/w//D/8v/0//b/9v/5//r/+v/6//j/+f/5//n/+v/8//3/
///+//7//f/8//7//v/+//3/+//8//z//P////////8AAAAAAAAAAAAAAAAAAAAAAAAA
AAEAAQABAP///////////////////v/+//7//v/+//////////7//////wAAAAD+//7/
/v/+//7//v/+//7/AAAAAAAA///9//7//v/9////AAAAAAEA///9//3//f//////////
//3//f/9//3/+//7//v/+//9//z/+//7//v/+v/5//n/+//7//v/+//6//n/+P/3//T/
8//z//P/8//y//H/7//u/+3/7P/s/+v/6//r/+v/6f/o/+j/6P/q/+v/6//r/+3/7v/w
//H/8f/x//H/8//3//j/+f/8//v//P/9//3//f/+//7//v8AAAAAAQABAP///////wAA
AAAAAAAAAAAAAAAAAAD///////8AAAAAAQABAAAAAAABAAEAAQADAAMAAwADAAMABQAF
AAUABgAEAAQABAAEAAcABwAHAAgACAAJAAkACQAJAAkACQAJAAgACAAIAAgACAAIAAgA
BwAJAAkACQAJAAgACAAIAAYABgAGAAUABQAFAAUABAADAAMAAwADAAMAAwACAAIAAwAB
AAEAAQABAAEAAAAAAAEAAQABAAAAAAACAAIAAgADAAIAAgACAAIAAQAAAP///v8AAAAA
AAD//////////wAAAAD///////8BAAEAAQABAAEAAQD//////f/+//7//v8AAAAAAAAA
AP7//v/+/wAAAAAAAAAAAAAAAP7//v/+//7/AAAAAP//////////AAAAAP7//v/+//3/
////////AAAAAAIAAgACAAMABQAGAAkACgAMAA8ADwAOABAAEQARABEAEQAQABAADgAM
AAoABwAGAAUABAAEAAQABAAEAAQAAAD///7//f/+//3//f/8//n/+f/5//n/+//8//z/
/P/+//3//f/9//v/+//7//v//f/9//3//f/7//z//P/8//3//v/+//7///////7/AgAJ
ABMAHgArAD0AVgB2AJYAtgDaAPoADgELAewAwQCWAGEADwC4/3//Yv9W/1f/Zv96/4r/
nP+y/8P/z//V/97/5P/o/+v/7f/u//D/8P/y//T/9P/1//b/9v/2//b/9//3//f/9f/2
//b/9//3//j/+P/4//j/+P/4//f/+f/6//r/+v/5//n/+f/6//r/+v/6//r//P/8//z/
/P/6//v/+//7//3//f/9//3//f/9//3//P/8//z//P/8//3//f/9//z/+f/5//r/+v/8
//z//P/8//z//P/8//z/+v/6//r/+f/7//z//P/7//n/+v/6//v/+//5//n/+f/7//v/
+//7//v/+//7//v/+//7//v/+//5//j/9//3//f/9v/1//X/9f/1//X/9f/0//P/8v/x
//H/8f/y//P/8f/w/+//7f/u/+3/7P/s/+n/6f/p/+n/6f/o/+j/6P/q/+v/6//r/+n/
6v/s/+3/7//x//P/9//5//r/+//+//3//v////////8AAAAAAAAAAAAAAQABAAEAAQAB
AAIAAgACAAIAAgACAAIAAgABAAMAAwAEAAQABAADAAEAAAACAAMABAAHAAUABQAFAAUA
BwAHAAcACAAIAAgACAAIAAcABwAHAAgACgALAAsACwALAAsACwALAAoACgAKAAoACgAK
AAoACQAJAAkACQAJAAoACgAKAAgACAAIAAcABwAFAAUABAADAAQABQAGAAcAAwACAAIA
AwADAAMAAwADAAMAAgACAAMAAwADAAIAAgACAAIAAgADAAMAAgABAAAAAgACAAIAAgAA
AAAAAAD//////////wAAAgABAAEAAQD////////////////9//3/AQAAAAIAAgAAAAAA
AAAAAAAAAAAAAAAAAAAAAP////8BAAEAAgACAAAAAAAAAP//////////AAACAAQABAAE
AAIAAwADAAUACgAMAA8ADwAOABAAEQARABMAEwASABIAEQAQAA8ADQAIAAcABgAGAAgA
CAAIAAgABAADAAIAAQAAAP/////+/////////////f/+//7//v8AAP//////////////
/////f/9//3//f///wAAAAAAAP//AAAAAAAA/////wIABAAJAA0AEgAdACsAOABOAGwA
igCoAMgA5gD7AAAB7wDMAKUAeQAyANn/mP92/2P/Wv9k/3b/iP+Y/6v/v//P/9b/2v/i
/+f/6//u//L/8v/0//b/9v/3//j/+P/4//r/+//7//v/+//8//z//f/7//z//P/8//z/
/P/8//v/+//8//z//P////////8AAP7//v/+//7//v/+//7//v8AAAEAAQABAAAA///+
//3//////////v/+//7//v/+//3//f/9//z//P/9////AAD///7//f/8//7//v/+//7/
/P/8//z/+//9//7//v/9//3//v/+/////f/7//v/+//8//3//v////7//f/8//v//f/9
//3//f/9//z/+//7//n/+P/3//f/9//3//f/9//4//f/9v/1//T/8//z//P/8//y//H/
7//u/+3/7P/s/+3/7f/t/+3/7P/q/+n/6P/o/+n/6f/p/+v/7P/u/+//8P/x//L/9f/5
//r/+//+//3//v//////AwAEAAQABAAEAAQABQAFAAMAAwADAAQABgAGAAYABgAEAAQA
BAADAAMAAwAEAAQABwAHAAYABgAFAAUABQAHAAUABQAFAAUABwAHAAcACAAGAAYABgAG
AAkACQAJAAoACAAJAAkACQALAAsACwALAAoACgAKAAoACgAKAAoACQALAAsACwALAAgA
CAAIAAYACAAIAAgACAAIAAgABwAGAAUABAAGAAYABgAGAAQABAAEAAQAAgACAAIAAgAE
AAQABAAEAAIAAgACAAIABAAEAAQABAADAAIAAQAAAAAAAAAAAAAAAAAAAAAAAAAAAAAA
AAAAAAAAAAAAAAAA/v/+//7//v/+//7//v/+/wAAAAAAAAAA/v/+//7//v8AAAAAAAAA
AP7//v/+//7//v/+/wAAAgACAAAAAAAEAAYADgAYACgAOgBSAHYAqADcAAYBIAEkASQB
KAEmARoBDgEIAQAB8gDeAMQAqgCQAHoAaABcAFIAQAAqABQAAgDy/+D/zv/A/7r/vv/C
/8j/0P/Y/+D/6P/u//D/8P/w//D/8P/w//D/8P/w//D/8P/w//D/8P/w//D/7v/u/+7/
7v/w//D/8P/w/+7/7v/u/+7/7v/u/+7/7v/s/+z/7P/s/+z/7P/s/+z/7P/s/+z/7P/q
/+r/6v/q/+j/6P/o/+j/6P/o/+j/6P/m/+b/5v/m/+b/5v/m/+b/5P/k/+T/5P/i/+L/
4v/i/+H/4P/f/97/3f/c/9v/2v/Y/9j/2P/Y/9X/1P/T/9L/0f/Q/8//zv/N/8z/y//K
/8n/yP/H/8b/xP/E/8T/xP/D/8L/wf/A/77/vv++/77/vv++/77/vv++/77/vv++/8H/
wv/D/8T/xv/I/8r/zP/Q/9L/1P/W/9n/3P/f/+L/5v/o/+r/7P/v//L/9f/4//r//P/+
/wAAAgAEAAYACAALAAwADQAOABAAEAAQABAAEgASABIAEgAQABAAEAAQABIAEgASABIA
EgASABIAEgAQABAAEAAQAA4ADgAOAA4ADAAMAAwADAAMAAwADAAMAAsACgAJAAgACAAI
AAgACAAIAAgACAAIAAYABgAGAAYABgAGAAYABgAEAAQABAAEAAQABAAEAAQABgAGAAYA
BgAFAAQAAwACAAQABAAEAAQABAAEAAQABAADAAIAAQAAAAEAAgADAAQAAgACAAIAAgAC
AAIAAgACAAIAAgACAAIAAAAAAAAAAAAAAAAAAAAAAAAAAAAAAAAAAAAAAAAAAAAAAAAA
AAAAAAAAAAAAAAAAAAAAAAAAAAD+//7//v/+//7//v/+//7/AAAAAAAAAAD///7//f/8
//7//v/+//7//v/+//7//v/8//z//P/8//7//v/+//7//v/+//7//v8AAAAAAAAAAP7/
/v/+//7//v/+//7//v/+//7//v/+//7//v/+//7//v/+//7//v/+//7//v/+//7//v/+
//7//v/+//7//v/+//7//v/+//7//v/+//7//P/8//z//P/+//7//v/+//7//v/+//7/
/P/8//z//P/9//7///8AAP///v/9//z//v/+//7//v/8//z//P/8//z//P/8//z//f/9
//3//f/8//z//P/8//7//f/9//3/+//8//z//v/+//7//v////3///8CAAQABQAFAAYA
CAAMAA0ADgAPAA4ADgANAAwADQALAAgABwAEAAQABAAEAAIAAgAAAP/////////////9
//z/+//7//v/+//7//z/+v/6//r/+f/7//v/+//7//v/+//7//v/+//7//v//P/6//r/
+//8//z//P/7//v//v8AAAMACQASAB8ALQA+AFoAegCWALYA2gD4AAcBAAHfALgAkwBb
AAgAuf+G/2z/Xf9i/3L/hP+U/6T/tf/F/8//1v/c/+L/5//r/+7/7v/v//D/8f/w//P/
9P/0//T/9P/1//X/9f/1//b/9v/3//f/+P/4//j/+P/4//j/9//3//j/+P/4//n/+f/5
//r/+v/6//r/+v/6//r/+v/6//j/+f/5//n/+f/5//n/+f/7//v/+//6//n/+P/3//b/
+f/5//n/+P/1//X/9v/2//b/9v/2//b/+P/4//j/+P/2//b/9v/1//f/+P/4//f/9f/2
//b/9//3//X/9f/1//f/9//3//f/9f/1//X/9f/1//X/9f/1//P/8v/x//H/8//y//H/
8f/v/+//7//v/+z/6//q/+n/6f/p/+r/6//o/+b/5P/h/+P/4//j/+T/4v/h/+D/3//d
/9z/3P/c/9z/3f/d/93/2//c/97/3//g/+H/4v/l/+X/5v/n/+r/7f/u/+//7//y//T/
9f/2//j/+P/5//n/+v/7//z//v8AAAAAAAAAAP7//v/+//3//v///wEAAgABAAEAAAAA
AAEAAQABAAMABQAFAAUABQAFAAUABQAGAAYABgAGAAYACQAJAAkACgAIAAkACQAJAAkA
CQAJAAkACAAIAAgACAAKAAoACgAJAAcABwAHAAcACAAIAAgABgAGAAYABQAFAAUABQAE
AAMAAwADAAMAAwADAAIAAgADAAEAAQABAAEAAwACAAIAAwACAAEA///+/wAAAAAAAAEA
AQAAAP///v8AAAAAAAAAAP7//v/+//3//f/9//3//v/+//3//f/9//v/+//7//v//P/9
//z//f/7//z//P/8//7//v/+//7//v/+//7//v/8//z//P/8//z//P/+//7//v/+//z/
/P/8//z//v/+//3//f/9//3//v/+//3//P/7//n/+v/7//z//v/8//7//v/+/wAAAQAB
AAMACAAKAA0ADQAMAA4ADwAPAA8ADwAOAA4ACwAKAAkABwAEAAMAAgACAAIAAgACAAIA
AAD///7//f/8//v/+//6//n/+f/5//n/+//8//z//P/8//v/+//7//v/+//7//v/+//7
//v/+//7//z//P/8//3//v/+//7////9//z/AAAJABEAHAArADsAVAByAJIAsADSAPQA
CAEFAegAvwCUAF0ADQC6/4P/Zv9W/1f/ZP92/4b/mP+u/8H/y//T/9r/3v/k/+f/6f/s
/+7/7v/w//L/8v/z//T/9P/0//T/9f/1//X/8//0//T/9f/3//j/+P/4//r/+v/6//n/
+f/6//r/+v/7//v/+//8//v/+v/5//j/+f/6//v//P/6//v/+//7//v/+//7//v/+//7
//v/+v/6//r/+v/6//v/+//7//r/9//3//j/+P/6//r/+v/6//r/+v/6//r/+v/6//r/
+f/5//r/+v/5//n/+v/6//v//f/7//v/+//7//v/+//7//n/+f/5//n/+f/5//n/+f/5
//j/9//3//n/+P/3//f/9f/1//X/9f/0//P/8v/x//D/7//v/+//7v/s/+r/5//o/+f/
5v/m/+P/4//j/+P/5f/k/+T/5P/m/+f/5//n/+X/5v/o/+n/7P/t/+7/8f/z//T/9f/4
//f/+P/5//n//f/+//7//v/+//7//////////////wAAAAAAAAAAAAD+//7//v/9////
//8AAAAA//////7//v8BAAEAAQADAAMAAwADAAMAAQABAAEAAgAEAAQABAAEAAUABQAF
AAYABgAHAAcABwAHAAcABwAHAAYABgAGAAYACAAIAAgABwAFAAUABQAFAAYABgAGAAQA
BgAGAAUABQADAAMAAgABAAMAAwADAAMA///+//7///8BAAEAAQABAAEAAAAAAAEA////
//7//v8AAAAAAAABAAEAAAD///7/AAAAAAAAAAAAAAAAAAD///3//f/9//7//v/9//3/
/f/7//v/+//7//3//f/7//v//f/8//z//P/6//r/+v/6//r//P/8//z//P/6//r/+f/5
//v/+//8//z/+v/6//r/+f/5//n/+f/6//z//v/+//7//v//////AQAGAAgACwALAAoA
DAANAA0ACwALAAoACgAKAAoACgAJAAUAAwABAAAAAgACAAIAAgAAAP///v/9//r/+f/5
//j/+f/5//n/+f/5//r/+v/6//r/+f/5//n/9//3//f/9//5//n/+f/5//f/+P/4//j/
+f/6//r/+v/7//v//v8CAAcADQAWACEALQBCAF4AfgCcALwA2gDyAPsA7ADLAKYAfwBB
AOz/of94/2L/Wf9g/27/fv+M/6D/tf/H/9H/1v/e/+T/5f/n/+r/7P/u//D/8v/y//P/
9P/0//T/9v/3//f/9//3//j/+P/5//n/+v/6//r/+v/6//r/+f/5//r/+v/6//v/+//7
//z//P/8//z//P/8//z//P/8//z//f/9//3//f/9//3//f/9//3//f/8//r/+v/6//r/
+//7//v/+v/7//v//P/8//r/+v/6//r//P/8//z//P/6//r/+v/5//n/+v/6//n/+//8
//z//f/7//n/+f/5//r/+//8//3/+//7//v/+//7//v/+//7//v/+v/5//n/9//2//X/
9f/1//X/9f/1//b/9f/0//P/8v/x//H/8f/v/+7/7f/r/+z/6//q/+r/6f/p/+n/6f/p
/+j/6P/o/+j/6f/p/+n/6//s/+7/7//w//H/8v/1//f/+P/5//z//f/+//////8BAAIA
AgACAAQABAAFAAUAAwADAAMABAAGAAYABgAGAAQABAAEAAMABQAFAAYABgAFAAUABAAE
AAUABQAFAAcABwAHAAcABwAHAAcABwAIAAgACAAIAAgACwALAAsADAALAAsACgAJAAsA
CwALAAsADAAMAAwADAAMAAwADAALAAsACwALAAsACgAKAAoACAAKAAoACQAJAAcABwAG
AAUABwAHAAcABwAFAAQABAAFAAMAAwADAAMABQAEAAQABQAEAAMAAQAAAAIAAgACAAMA
BAAEAAQABAACAAIAAgACAAIAAgACAAEAAQABAAEAAgACAAEAAQABAAEAAQABAAEAAQAB
AP///////wAAAAAAAP7//v/+//7/AAAAAAAAAAAAAAAA//////3//f/+//7/AAAAAAAA
///9//3//f/+//7/AAAAAAAAAgADAAMABQAFAAYACAAHAAoADAANAA0ADwAPAA4ADgAN
AAwACwAJAAYABQAEAAQABAAEAAQABAACAAEAAAD///7//f/9//z/+f/5//n/+f/7//z/
/P/8//z/+//7//v/+//7//v/+//5//n/+f/5//n/+v/6//r//f/+//7//v/7//n/+v/8
/wEACQAQABcAIQAuAEIAYACCAJ4AvgDgAPcA/gDxANAAqwCDAEQA7f+i/3z/Zf9a/2D/
cP9+/47/of+1/8f/0v/Y/9z/4f/l/+j/6v/s/+7/8P/w//P/9P/0//T/8v/z//P/8//1
//b/9v/3//f/+P/4//j/+P/4//j/9//3//j/+P/4//n/+f/5//r/+v/6//r/+v/6//r/
+v/6//r/+//7//v/+//7//v/+//7//v/+//6//z//P/8//z//P/7//r/+P/5//n/+v/6
//r/+v/6//r/+P/4//j/+P/4//j/+P/3//f/+P/4//f/9//4//j/+f/3//X/9f/1//f/
9//3//f/+f/5//n/+f/4//f/9v/1//b/9v/2//f/9//2//X/9f/z//P/8//z//T/8//y
//H/8v/x//H/8f/w/+7/7P/p/+n/6f/p/+r/5//n/+f/5//n/+b/5v/m/+b/5//n/+f/
5//o/+r/6//q/+v/7P/v//H/8v/z//b/9//4//n/+f/5//r/+v/6//z//P/9//3//f/9
//3//v/+//7//v/+//z//P/8//v/+f/5//r/+v/8//3//f/+//3//f/9/////f/9//3/
/f////////8AAAIAAgACAAIAAwADAAMABAAGAAcABwAHAAYABQAEAAMABgAGAAYABgAF
AAQAAwABAAIAAwAEAAUABAAEAAQAAgACAAIAAQABAAEAAQAAAP//AQABAAEAAQD///7/
/v////3//f/9//3//f/8//z//f/9//3//P/8//z//P/8//3//P/8//z//P/8//z//P/8
//r/+v/6//n/+//7//v//P/6//n/+f/5//n/+f/5//n/+//7//n/+f/5//r/+v/6//r/
+v/6//r/+v/6//r/+v/6//r//P/8//r/+v/6//r/+v/4//j/+P/4//n/+v/6//v/+f/5
//r/+v/8//z//P/7//v/+//7//z/+v/8//z//P/8//3//f///wAAAgAFAAUABwAKAAwA
DQANAA0ADAAMAAsACgAJAAcABAADAAIAAgAAAAAAAAAAAAAA///+//3//P/7//v/+v/5
//n/+f/5//f/+P/4//j/+P/3//f/9//5//n/+f/5//n/+f/5//n/9//4//j/+P/7//z/
/P/8//n/+f/6//r//f8DAAwAFwAlADYATgBwAI4ArADOAPQADQEQAfcAzAClAHUAKgDP
/47/bP9d/1j/Yv9y/4T/mP+r/7v/yf/Q/9j/3v/l/+f/6P/q/+7/8P/y//L/8//0//T/
9P/0//X/9f/1//P/9P/0//X/9f/2//b/9v/2//b/9v/1//X/9v/2//b/+f/5//n/+v/6
//r/+v/6//j/+P/4//j/+P/5//n/+f/7//v/+//7//v/+//7//r/+v/6//r/+v/7//v/
+//6//n/+f/6//r//P/8//z//P/6//r/+v/6//r/+v/6//n/+//8//z/+//5//r/+v/7
//v/+f/5//n/+f/5//n/+f/7//v/+//7//n/+f/5//n/+//6//n/+f/7//r/+f/5//f/
9//3//f/9v/1//T/8//0//P/8//z//P/8v/x/+//8P/v/+7/7v/r/+v/6//r/+v/6v/q
/+r/7P/t/+3/7f/r/+z/7v/v//D/8f/y//X/9v/2//b/+P/5//r/+//7////AAAAAAAA
///+//7//f////////8AAP7//v/+//7/AAAAAAAA///9//3//v/+/wEAAQAAAAAAAQAB
AAEAAwABAAEAAQABAAMAAwADAAQAAgACAAIAAgADAAMAAwAEAAYABwAHAAcABwAHAAcA
BwAGAAYABgAGAAYABgAGAAUABwAHAAcABwAGAAYABgAEAAUABAACAAEAAgADAAMAAwAB
AAEAAQABAAEAAAAAAAEA//////////8BAAAAAAABAAEAAQAAAAAAAAAAAAAAAQABAAAA
///+/wAAAAAAAAAA/v/+//7//f/9//3//f/+//7//f/9//3//f/9//3//f/9//3/+//7
//3//v/+//7//v/+//7//v/8//z//P/8//z//P/8//z//P/9//3//v/+//7//v/+//7/
/v/+//7//P/8//v/+//7//v//P/8//7//v/+//3/+//7//v//P/+/wAAAAAAAAAAAQAB
AAMABgAIAAsACwAMAA4ADwAPAA0ADQAMAAwADQAMAAsACQAEAAMAAgACAAIAAgACAAIA
AAD///7//f/8//v/+//6//v/+//7//v/+f/6//r/+v/6//n/+f/5//v/+//7//v/+//7
//v/+//7//z//P/8//3//v/+//7/+//9//7/AAAFAAkAEgAdAC0APgBWAHYAlAC2AN4A
/AALAQYB5wC8AJEAWQAGALP/gP9k/1f/Wv9q/3j/iv+e/7P/xf/P/9b/3v/i/+X/6f/s
/+7/8P/y//T/9P/1//b/9v/2//T/9f/1//X/9v/4//n/+//5//r/+v/6//r/+v/6//n/
+f/6//r/+v/7//v/+//8//7//v/+//7//P/8//z//P/+//////////3//f/9//3//f/9
//3//P/9//7///8AAAAA///+//z//f/9//7//v/8//z//P/8//7//v/+//7//v/+//7/
/f/7//z//P/7//v//P/8//3//f/7//v/+//9//3//f/9//3//f/9//3/+//7//v/+//8
//z//P/9//v/+v/5//n/9//3//f/9//3//f/9//3//T/8//z//P/8//y//H/7//w/+//
7v/u/+v/6//r/+v/7P/s/+3/7v/t/+3/7P/r/+z/7v/x//P/8v/z//T/9//5//r/+//+
//3//v//////AQACAAIAAgAEAAQABQAFAAUABQAFAAYABAAEAAQABAAGAAYABgAFAAUA
BQAGAAYABwAHAAYABgAHAAcABwAJAAkACQAJAAkACwALAAsADAAMAAwADAAMAA0ADQAN
AA4ADAANAA0ADQANAA0ADQANABAAEAAQABAADgAOAA4ADQANAA0ADQANAA4ADgAOAAwA
DAAMAAsACwANAA0ADAALAAkACQAJAAkACQAIAAgACQAJAAkACQAJAAkACAAIAAkACQAJ
AAgACAAGAAYABgAHAAgACAAIAAgACAAIAAgACAAHAAYABQADAAUABQAFAAYABAADAAMA
AwAFAAUABQAFAAYABwAGAAcABQAGAAYABgAIAAYABgAEAAQABAAEAAYABgAGAAYABAAE
AAMAAwAFAAUABgAGAAYABgAGAAUABQAFAAUABgAGAAgACAAIAAYABwAHAAkADAAOABEA
EQAUABYAFwAXABkAGQAYABgAFQAUABMAEQAOAA0ADAAMAAwADAAMAAwADAALAAoACQAG
AAUABQAEAAMAAwADAAMAAwAEAAQABAACAAEAAQABAAMAAwADAAMAAwADAAMAAwADAAQA
BAAEAAcACAAIAAgABwAFAAgACAANABMAHAAnADUARABeAH4AnAC4ANoA9gAHAQQB5wC+
AJkAYwAQAL//jv90/2f/aP90/4T/lP+m/7n/y//Z/+D/5v/s/+//8f/0//j/+v/8//7/
/v///wAAAAAAAAAAAQABAAEAAwAEAAQABQADAAQABAAEAAQABAAEAAMABQAGAAYABgAH
AAcABwAIAAYABgAGAAYABgAGAAYABgAEAAUABQAFAAcABwAHAAcABwAHAAcABgAGAAYA
BgAGAAUABQAFAAQABQAFAAYABgAEAAQABAAEAAQABAAEAAQABgAGAAYABQAFAAYABgAF
AAMABAAEAAUABwAFAAUABQAFAAUABQAFAAUABQAFAAUAAwADAAMAAwAFAAQAAwADAAUA
BAADAAMAAgABAAAA//8AAP///v/9//z/+//7//v/+//6//n/9//4//f/9v/2//P/8//z
//P/8//y//L/8v/0//X/9f/1//X/9v/4//n//P/9//7/AQABAAIAAwAGAAkACgALAAsA
DQAOAA4ADgAQABAAEQARAA8ADwAPABAAEAAQABAAEAAQABAAEAAPAA8ADwAQABAAEQAR
ABAAEAAPAA8ADwARABMAEwATABMAFQAVABUAFgAUABQAFAAUABUAFQAVABYAFgAXABcA
FwAVABUAFQAVABgAGAAYABgAGAAYABgAFwAXABcAFwAXABYAFgAWABQAFAAUABMAEwAU
ABUAFQAVABMAEwATABMAEwASABIAEwATABMAEwATABEAEAAQABEAEQARABAAEAASABAA
DgAPAA==
         </WaveFormData>
      </LeadData>
      <LeadData>
         <LeadByteCountTotal>10000</LeadByteCountTotal>
         <LeadTimeOffset>0</LeadTimeOffset>
         <LeadSampleCountTotal>5000</LeadSampleCountTotal>
         <LeadAmplitudeUnitsPerBit>4.88</LeadAmplitudeUnitsPerBit>
         <LeadAmplitudeUnits>¦ÌV</LeadAmplitudeUnits>
         <LeadHighLimit>2147483647</LeadHighLimit>
         <LeadLowLimit>268435456</LeadLowLimit>
         <LeadID>V4</LeadID>
         <LeadOffsetFirstSample>0</LeadOffsetFirstSample>
         <FirstSampleBaseline>0</FirstSampleBaseline>
         <LeadSampleSize>2</LeadSampleSize>
         <LeadOff>FALSE</LeadOff>
         <BaselineSway>FALSE</BaselineSway>
         <ExcessiveACNoise>FALSE</ExcessiveACNoise>
         <MuscleNoise>FALSE</MuscleNoise>
         <LeadDataCRC32>579775965</LeadDataCRC32>
         <WaveFormData>
9P/0//T/9P/2//b/9v/2//T/9P/0//T/9v/2//b/9v/0//T/9P/0//T/9P/0//T/9v/2
//b/9v/0//T/9P/0//X/9v/3//j/9v/2//b/9v/2//b/9v/2//f/+P/5//r/+f/4//f/
9v/3//j/+f/6//j/+P/4//j/9v/2//b/9v/3//j/+f/6//n/+P/3//b/9P/0//T/9P/y
//L/8v/y//D/8P/w//D/8P/w//D/8P/v/+7/7f/s/+7/7v/u/+7/8P/w//D/8P/z//T/
9f/2//n/+v/7//z//v/+//7//v///wAAAQACAAQABAAEAAQAAgACAAIAAgAEAAQABAAE
AAMAAgABAAAAAgACAAIAAgACAAIAAgACAAIAAgACAAIABAAEAAQABAACAAIAAgACAAQA
BAAEAAQAAgACAAIAAgAEAAQABAAEAAYABgAGAAYABAAEAAQABAAEAAQABAAEAAIAAgAC
AAIAAgACAAIAAgAEAAQABAAEAAMAAgABAAAAAgACAAIAAgAAAAAAAAAAAP7//v/+//7/
AAAAAAAAAAD+//7//v/+/wAAAAAAAAAA///+//3//P/8//z//P/8//7//v/+//7//f/8
//v/+v/7//z//f/+//z//P/8//z/+v/6//r/+v/8//z//P/8//v/+v/5//j/+v/6//r/
+v/6//r/+v/6//j/+P/4//j/+f/6//v//P/7//r/+P/3//j/+v/7//z/+v/6//j/+P/5
//n/+v/6//7//v///wAA/v/+/wAAAwAFAAgACAAKAAsACwAMAAwACgAKAAkACAAKAAgA
BwAEAAMAAQD///3//v///wAAAAD///7//P/7//n/+f/4//f/+f/6//r/+v/5//j/9//1
//b/9//4//n/9//3//f/+P/4//j/+P/4//r/+v/7//v/+//6//n/9//2//j//P/+/wIA
DAAcADEASwBqAIwAsgDfABEBPQFaAVEBIgHpAK0AYAAMAMn/pv+Y/5H/lP+d/6b/sf/A
/83/1//d/+H/5f/o/+r/7P/t/+3/7//w//H/8f/x//L/8v/y//L/8v/z//P/9f/2//b/
9v/1//T/8//y//P/9f/2//f/9P/0//T/9f/2//b/9v/2//b/9//3//f/9//3//f/9//5
//n/+v/6//f/9//3//f/9//3//f/9//3//f/9//3//f/9//2//b/+P/5//r/+v/5//j/
9//2//j/+P/4//j/+f/6//v//P/7//r/+v/5//v//P/8//z/+v/6//r/+v/7//v/+//8
//z//P/8//z/+v/6//r/+////////v/+//z//P/7//v//P/9////AQD////////+//7/
/f/9//3//f/9//z//P/7//n/+P/4//f/9//3//f/9//3//f/9//1//X/9f/1//f/+P/7
//3/+//6//n/+f/9//7///8AAAIAAwADAAEA//8AAAAAAAACAAIAAQABAAAA/v/9//z/
/v/+//7//v/8//v/+v/6//n/+f/6//v//P/8//v//P/9//3//P/8//7//v/+//7//v/+
//7////+//3//P/7//7///8BAAIAAQACAAEAAAACAAIAAgACAAIAAgACAAIAAAAAAAAA
AAABAAIAAwAEAAMAAgABAAAAAgABAAEAAQAAAAAAAAD///3//v/+//7//f/9//7////+
//7//f/9//3//f/8//v//P/9//3//v////7//f/8//3//P/9//7/+//8//v/+v/8//z/
/P/6//z//f/+//7//P/8//z//P/8//3//v8AAAAA///8//v/+//7//v/+//7//v//P/8
//r/+P/7//z//P/8//z//P/8//r/+v/6//r/+//8//3//f/9//3//v/+//3//P/7//j/
+f/7//z//v/9//7//f/9////AAABAAQABQAHAAoACgAMAA0ADQAOAA4ADgAOAA0ACwAK
AAcABQAEAAQAAwACAAEAAQABAAEA/v/9//z/+v/7//n/+f/4//X/9f/2//b/+P/4//j/
+P/5//n/+f/5//f/9//3//f/+v/6//r/+v/5//j/9//3//n/+v/6//r/+//4//b/+P/+
/wYAFAAsAEUAYQCAAKIAzAD7ACsBTQFSAS8B9gC7AHEAHADS/6P/kP+K/43/mP+n/7L/
vf/K/9X/2//f/+X/6f/s/+7/8P/v/+//8P/w//D/7//w//L/8//0//L/8v/z//P/8f/y
//L/8v/0//T/9P/0//L/8//z//P/8//0//X/9//3//b/9f/0//T/9f/1//X/9//3//f/
9//1//X/9v/2//f/9//3//f/9//3//f/9//3//f/9//3//n/+f/4//j/9//3//f/9v/3
//j/+f/6//n/+P/3//b/9v/2//b/9v/3//j/+v/7//n/+v/6//r//P/8//z//P/7//v/
+//8//7//v/+//7/AAAAAAAAAQAAAP///f/8//7//v/9//3//////wAAAQD////////+
//////8AAAEAAAD///3//P/9//v/+v/6//n/+f/5//n/9//3//f/9//4//n/+v/7//n/
+P/5//n//f/+////AQACAAIAAgACAAQABQAFAAMAAwAEAAQABAADAAIAAAD//wEAAAAA
AAAAAAAAAAAAAAD+//3//P/8//z//f///wEAAAD+//v/+v/9////AAACAAAAAAAAAAAA
AAAAAAAAAQADAAMAAwADAAIAAQABAAAAAQAEAAUABgAEAAQABAAEAAIAAgACAAIABAAE
AAQABAACAAIAAgACAAQABAAEAAQABAADAAMAAwACAAIAAgABAAMABAAEAAQAAQD///7/
/f/+/wAAAQADAAEAAQAAAP//AQABAAAAAAAAAAAAAAAAAP7//P/8//z/+//+////AAD+
//7//v/8//z//f/+//7/AAAAAAAAAAD9//3//f/+//3//f/7//v///////3//v/+//7/
/v/+//7//v/+//7//P/8//z/+//9//3//v/+//z//P/8//r/+v/7//v//P/9/wAAAQAD
AAEAAAD//wAABAAHAAsADAAMAA0ADQAOAA4ADgAOAA0ADgAOAAwACwAGAAYABQAEAAQA
BQAGAAcABAADAAIAAAD+//v/+v/4//n/+f/6//r/+P/4//j/+P/6//v//P/9//z/+//6
//n/+v/6//r/+v/8//z//P/9//v//P/8//z/+//8//z//v8AAAIABgASACcAQQBcAHwA
oADLAPcAJQFKAVsBSAEVAdsAlgBCAO//uP+e/5H/jv+T/6D/rf+6/8X/0//d/+H/4//m
/+r/7P/v//H/8f/y//P/8//x//L/8v/y//P/9P/2//f/9f/2//b/9v/2//b/9v/2//b/
9//3//f/9P/0//T/9f/4//j/+P/4//j/+f/5//n/9//3//f/9//4//n/+//8//r/+f/4
//f/+P/5//r/+//6//n/+P/3//f/9//2//b/9//5//v//P/5//j/9//2//f/+P/5//r/
+P/4//j/+P/6//r/+//7//v//P/8//z/+v/6//r/+v/8//3//v8AAP///v/9//z//v/+
//7///8BAAEAAAAAAP7//v/9//3//////wAAAQABAAEAAQAAAAAA//////////////7/
/v/7//n/+P/4//j/+f/6//v/+f/5//n/+f/3//f/9//3//j/+P/6//v/+v/6//r/+///
/wAAAQACAAIAAwADAAEAAwAEAAQABAAEAAQAAwADAAIAAAD///7///8AAAEAAgAAAP//
/v/+//v/+//8//3//v/+//3//v///////v/+/wAAAAAAAAAA/v/+//7/////////////
/wEAAQACAAIAAQACAAEAAAABAAIAAwAEAAIAAgACAAIAAgACAAIAAgADAAQABQAGAAUA
BAADAAIAAgAEAAQABAAEAAQAAwACAAEAAAACAAIAAgACAAAAAAAAAAAA/v/+//7//v8A
AAAAAAAAAP///v/9//z//v/+//7//v/9//z/+//6//z//P/8//z//P/8//z//P/6//r/
+v/6//z//P/8//z/+v/6//r/+v/4//j/+P/4//n/+v/7//z/+//6//n/+P/6//r/+v/6
//j/+P/4//j/+P/6//7/BAAGAAgADgAWAB4ALAA+AFAAZgCAAKYA2gAQATwBSAEwAf4A
vAB+AFAAMAAWAAYA/P/w/+L/1v/M/8T/vv+8/7z/uv+2/7T/tP+0/7L/rv+q/6r/sv+6
/8L/yv/S/9j/4v/o/+v/7P/t/+7/7v/u/+7/7v/w//D/8P/w//L/8v/y//L/8P/w//D/
8P/x//L/8//0//L/8v/y//L/9P/0//T/9P/0//T/9P/0//L/8v/y//L/8//0//X/9v/0
//T/9P/0//b/9v/2//b/+P/4//j/+P/2//b/9v/2//f/+P/5//r/+v/6//r/+v/8//z/
/P/8//7//v/+//7//v/+//7//v8BAAIAAwAEAAQABAAEAAQABQAGAAcACAAJAAoACwAM
AA4ADgAOAA4ADwAQABEAEgASABIAEgASABQAFAAUABQAFQAWABcAGAAYABgAGAAYABsA
HAAdAB4AHgAeAB4AHgAgACAAIAAgACAAIAAgACAAIAAgACAAIAAgACAAIAAgAB0AHAAb
ABoAGAAYABgAGAAWABYAFgAWABUAFAATABIAFAAUABQAFAASABAADgAMAAwADAAMAAwA
CgAKAAoACgAIAAgACAAIAAgACAAIAAgABgAGAAYABgAGAAYABgAGAAUABAADAAIAAgAC
AAIAAgAEAAQABAAEAAMAAgABAAAAAAAAAAAAAAD+//7//v/+//z//P/8//z//f/+////
AAD9//z/+//6//z//P/8//z//P/8//z//P/7//r/+f/4//n/+v/7//z/+v/6//r/+v/6
//r/+v/6//r/+v/6//r/+P/4//j/+P/6//r/+v/6//j/+P/4//j/+v/6//r/+v/6//r/
+v/6//j/+P/4//j/+v/6//r/+v/4//j/+P/4//r/+v/6//r/+v/6//r/+v/4//j/+P/4
//n/+v/7//z/+//6//n/+P/6//r/+v/6//r/+v/6//r/+P/4//j/+P/6//r/+v/6//n/
+P/3//b/+P/4//j/+P/6//r/+v/6//j/+P/4//j/+P/4//j/+P/4//j/+P/4//j/+P/4
//j/+P/4//j/+P/4//j/+P/4//r/+v/6//r/+f/4//f/9v/4//j/+P/4//r/+v/6//r/
+f/4//f/9v/3//j/+f/6//n/+P/3//b/9//4//n/+v/4//j/+P/4//b/9v/2//b/9//3
//j/+f/5//j/9//2//f/9v/3//n/9//4//j/+v/4//n/+v/6//r//P///wEAAwACAAMA
AwAFAAgACgAMAAwACwAKAAoACgAJAAYABgAFAAQAAwADAAAA///9//v//f/8//z/+//5
//j/9//3//b/9v/2//b/+P/4//f/9//3//f/9//3//X/9f/2//b/9v/2//b/9v/0//X/
9f/2//f/+P/4//j/+P/2//j//P8EABgALQBHAGYAhgCoANUABwEzAVIBUwEsAfcAuwBw
ABwA1/+s/5j/k/+Y/6H/rP+5/8L/y//T/9v/3f/h/+b/7P/u/+//7f/s/+z/7P/r/+z/
7v/v//D/8P/w//H/8f/v//D/8P/w//L/8v/y//L/8v/z//P/8//0//T/9P/1//T/9P/0
//T/8v/z//P/8//1//X/9f/1//P/8//0//T/8//z//P/8//1//X/9f/1//P/8//z//P/
9P/1//X/9v/1//X/9f/0//T/9P/0//T/9v/2//b/9v/1//T/8//y//P/9P/2//f/9v/2
//X/9P/0//T/9P/0//X/9f/1//b/9P/0//T/9P/2//b/9v/3//j/9//1//T/9f/2//b/
9//1//X/9v/3//b/9f/0//L/8//z//T/9f/y//H/7//u//D/7//v//D/7f/t/+3/7f/s
/+v/6v/p/+v/6//r/+v/6v/q/+z/7f/w//D/8P/x//P/9P/1//b/9//5//r/+f/8//7/
//8AAAAAAAD/////AAAAAAEAAgAEAAQABAAEAAMAAQD///7/AAABAAMABQADAAIAAAAA
AAIAAwADAAQABAAEAAQABAACAAIAAgADAAUABQAFAAUABQAFAAYABgAEAAYABgAGAAgA
CAAIAAgABwAGAAUABAAFAAYABwAIAAYABgAGAAYABgAGAAYABgAGAAUABQAFAAIAAgAC
AAEAAwAEAAQABAACAAEAAQABAAEAAgACAAMAAwADAAIAAQD//////v/+/wIAAgACAAIA
AQD+//3//P/7//7///8AAP7//v/+//z//P/9//7//v8AAAAAAAAAAP7//f/8//z/////
//3//f/9//3//f/9//3//f/+//7/AAAAAP///v/8//z//P/9//3//v8AAAAAAAAAAP//
/v/9//z//v/+//7//f/9//3//v/+//z//P/8//r/+//9//7/AAD//wAA/////wEAAgAD
AAYACQALAA4ADgAOAA8ADwAQABAAEAAQAA8ADAAMAAoACQAIAAgABwAGAAUABQAFAAUA
AgABAAAA/v////3//f/8//r/+f/5//j/+f/6//v//P/7//v/+//7//n/+f/5//n//P/8
//z//P/6//r/+v/7//v//P/8//z//f/6//j/+v8AAAgAFgAuAEcAYwCAAKIAzAD7ACkB
TQFSAS0B9gC9AHMAHgDW/6v/mP+O/5H/nP+n/7L/v//K/9X/3f/j/+X/5//q/+7/7v/v
//H/8v/y//L/8f/y//T/9f/2//T/9P/1//X/9P/0//P/8v/1//b/9//4//b/9//3//f/
+P/4//j/+f/4//j/+P/4//b/9//3//f/+P/5//r/+//6//n/+f/4//j/+f/6//v/+f/5
//n/+f/5//n/+f/5//v/+//6//r/+f/5//n/+P/5//r/+//8//z//P/8//z/+v/6//r/
+v/8//z//f/9//v//P/8//z//f/+////AAD///////8AAP7//v/+//7/AAAAAAAAAQAC
AAEA///+////AAAAAAEA/////wAAAQD////////+//////8AAAEA/v/9//v/+v/7//n/
+P/4//X/9f/1//X/9f/1//X/9f/2//f/+P/5//n/+P/5//n//P/8//z//f///wAAAQAC
AAAAAQABAP//AAACAAMABAACAAIAAQABAAMAAgACAAIAAAAAAAAAAAAAAP///v/+////
//8AAAEA///+//z//P8AAAEAAQACAAIAAgACAAIAAAAAAAAAAQADAAMAAwADAAEAAQAC
AAIABAAGAAYABgAEAAQABAAEAAQABAAEAAQABgAGAAYABgAFAAQAAwACAAMABAAFAAYA
CAAHAAcABwAFAAQAAwABAAMABAAEAAQAAQD///7//f/+/wAAAQADAAEAAQAAAP//////
//7//v8AAAAAAAAAAP7//P/8//z/+//+////AAAAAAAAAAD+//z//f/+//7/AAAAAAAA
AAD9//3//f/+/wEAAQD/////AQABAAEA/f/6//z//P/8//z//v/+//7//v/8//z//P/7
//3//f/+//7//v/+//7//P/8//3//f/+//7/AAAAAAEAAAAAAAAAAgAGAAkADQAOAA4A
DwAPABAADgAOAA4ADQAOAA4ADAALAAUABAACAAAAAAABAAIAAwAAAP///v/8//v/+f/5
//j/+f/5//r/+v/6//r/+v/6//v/+//7//v/+f/5//n/+f/6//r/+v/6//r/+v/6//v/
+//8//z//P/9//7//v/+/wIABgAQACAANwBTAHQAlgC+AO0AGwFDAVoBSwEeAecApwBY
AAQAxf+k/5T/j/+W/5//qP+z/8D/z//b/+P/5f/p/+z/7P/u/+//8f/x//L/8//z//P/
9P/0//T/9f/2//j/+f/4//j/9//2//b/9v/2//b/9v/3//f/9//0//T/9P/1//j/+P/4
//j/+P/5//n/+f/5//n/+f/5//n/+f/6//r/9//3//f/9//5//n/+f/5//f/9//3//f/
9//3//b/9v/4//n/+v/6//n/+P/3//b/9//4//n/+v/4//j/+P/4//r/+v/7//v/+//8
//z//P/7//r/+f/4//r/+//8//7//P/8//z//P/8//z//P/9///////+//7//P/8//v/
+//8//3///8BAP////////7//v/9//3//f/9//3//P/8//n/9//2//b/9//3//f/9//1
//X/9f/1//f/9//3//f/+v/6//z//f/8//z//P/9////AAABAAIAAAABAAEA//8BAAIA
AgACAAQABAADAAMAAgAAAP///v///wAAAQACAAAA///+//7//f/9//7///////7//P/8
//z//f/9//7/AAAAAAAAAAD+//7//v//////////////AQABAAIAAgABAAIAAQAAAAEA
AgADAAQABAAEAAQABAAEAAQABAAEAAQABAAEAAQAAgACAAIAAgAEAAMAAwADAAAAAAAA
AP////8AAAAAAAAAAP////////3//v/+////AQABAAAA///+//3/+//6//z//P/8//z/
/f/8//3//v/7//z/+//6//v//P/9//z/+//7//v/+v/8//z//P/8//v/+//7//z//P/7
//j/9//5//n/+//6//j/+P/4//j/+v/6//r/+v/8//z//P/7//r/+f/5//j/+f/6//v/
+v/5//n/+P/4//r//P/8//3//v/+//7/AAAAAAEAAwACAAUABwAIAAoACgAKAAoACQAI
AAgABgAFAAQABAADAAIA//////////8AAP///v/8//n/9//3//b/9f/1//b/9v/4//j/
+P/4//X/9f/1//X/9//3//f/9//2//b/9v/2//T/9P/0//X/9v/4//n/+v/3//T/9P/2
//j//v8EAAwAGwAxAE4AcACUAL0A7wAjAVABZwFcAS0B8wCyAGAABwDE/6T/lf+O/5P/
nP+j/67/u//J/9X/2//f/+T/5v/m/+f/6f/p/+r/6//r/+z/7v/v//D/7//u/+7/7f/u
//D/8f/y//D/8P/w//D/8P/x//H/8f/y//L/8v/z//L/8v/y//L/9P/1//X/9f/z//P/
8//z//P/8//0//T/8//z//P/8//z//P/8//z//X/9f/1//X/9P/z//H/8P/y//P/9P/0
//T/9P/0//T/8v/y//L/8v/z//T/9f/2//T/9P/1//X/9f/2//b/9v/2//b/9v/2//X/
9f/1//b/+f/6//v//P/7//r/+f/5//v/+//6//r//P/8//v/+//7//v//P/9//3//f/9
//z//P/7//v/+//5//n/+P/4//n/9//2//b/8//z//P/8//1//X/9f/1//X/9f/1//X/
9P/0//b/9//4//j/+P/5//v//P/9//7/AAABAAEA///9//7//v/+//7//v/9//3//f/8
//z//P/7//r/+f/4//r/+f/4//j/9v/1//X/9f/2//b/9f/2//j/+f/5//r/+f/4//f/
9v/3//j/+f/7//n/+f/5//n/+//7//z//P/8//7//v/+//v/+v/5//j/+//8//3//v/9
//z/+//6//v//P/9//7//P/8//z//P/8//v/+//7//z//P/8//v/+f/6//r/+v/6//n/
+f/5//n/+v/6//v/+f/5//j/9//4//n/+f/6//v/+v/5//j/+v/4//j/+P/4//r/+v/6
//n/+P/3//T/9//5//v//P/7//r/+f/4//f/9//3//j/+//7//n/+f/3//f/9//3//j/
+f/7//z/+//6//j/9v/2//j/+v/5//r/+P/4//j/+P/2//b/9v/2//f/+P/5//n/9//3
//j/+P/4//j/+P/2//b/9//3//j/9v/4//j/+f/8//z//P/+/wAAAQADAAIABQAHAAgA
CgAKAAoACgAJAAgACAAGAAUABAAEAAMAAgAAAP///v/9//7//f/8//r/+//5//n/+P/1
//X/9v/2//j/+P/4//j/9f/1//X/9f/3//f/9//3//b/9v/2//b/9v/2//b/9//4//r/
+//8//n/9v/2//b/+P/8/wQAEgAnAD8AWgB6AJ4AxQD3AC0BWgFpAUwBFwHdAJYAQADt
/7b/nP+T/5T/m/+i/63/vP/H/9H/2f/f/+X/6v/u/+z/6//t/+//8P/x//H/8//0//T/
9P/y//L/8//z//X/9v/2//b/9v/2//b/9v/0//X/9f/1//b/9v/2//f/9v/2//b/9v/4
//n/+f/5//f/9//3//f/9//3//j/+P/4//n/+v/7//r/+f/4//f/+f/5//n/+f/5//n/
+P/4//b/9//4//j/+v/6//r/+v/4//j/+P/4//r/+v/6//r/+v/6//v/+//5//r/+v/6
//z//P/8//z/+//7//v//P/+//7//v/+//7//v/+//////////7//v8BAAIAAgADAAEA
AQACAAMAAwADAAMAAgAEAAMAAwADAAEAAQAAAAAAAAD/////AAD9//3//f/9//3//f/9
//3//f/9//3//f/8//z//v///wEAAgADAAUABAAEAAQABAAGAAcABwAFAAcACAAIAAgA
BwAGAAQAAwAFAAQABAAEAAMAAgABAAAAAgABAAAAAAD/////AAABAAEAAAD+//7/AAAB
AAEAAgAAAAAAAAAAAAIAAgACAAMAAQABAAEAAQABAAEAAgACAAQABgAGAAYABAAEAAQA
BAAGAAYABgAGAAYABgAGAAYABgAGAAYABgAGAAYABgAGAAUAAwACAAEAAQACAAMAAwAB
AAIAAgACAAAA////////AQACAAIAAwABAAEAAAD//wAAAQABAAIAAgACAAIAAgAAAP7/
/v/+//3/AAABAAIAAQAAAP///P/9////AQACAAAAAAAAAAAA////////AAADAAMAAQAB
AP//////////AQABAAIAAgAAAAAA///+//7//v/+////////////AAD+//7//v/+////
AAABAAIAAQAAAP///f/9//3//v/+/wAAAAAAAP7//P/9//3//v///wIAAwAFAAQABAAE
AAYACQALAA4ADgASABMAEwAUABMAEgARAA8AEQASABEAEQAMAAwACwAKAAcABwAHAAcA
BgAFAAQAAgD///3//f/8//z//f///wAA/v/+//7//v/9//3//f/9/////////////v/+
//7//v8AAAAAAAABAAEAAgACAAIA///+/wAAAgAEAAgAEAAgADUATQBoAIYAqADXAAsB
OQFWAVUBMAH5AL0AcAAcANf/rv+c/5f/mv+j/6r/tf/E/9P/3f/l/+v/7//y//L/8v/1
//X/9//4//n/+f/5//r/+v/6//j/+P/5//n/+v/8//3//v/8//z//P/8//z//f/9//3/
/v/+//7////+//7//v/+////AQACAAMAAAD///7//f/+////AQACAP//////////////
//////8AAAEAAgADAAIAAQD///7/AAABAAIAAgACAAIAAgACAAIAAgACAAIABAAEAAQA
BAADAAIAAgABAAMABAAEAAQABAAEAAQABAAFAAUABQAGAAgACAAIAAgABgAGAAYABwAK
AAsACwAMAAsACgAIAAcABwAHAAgACQALAAsACwAKAAgABwAHAAcACQAJAAgACAAHAAUA
BAAEAAEAAQABAAEAAgADAAQABQAEAAMAAgABAAQABAAGAAcACAAIAAgACQALAAwADQAO
AA4ADwAPAA0ADQAOAA4ADgAQABAADwAPAA8ADgAOAA4ADQAMAAsACgAMAAsACgAKAAcA
BwAIAAkACwAKAAgACAAKAAsACwAMAAwADAAMAAwADgAOAA4ADwAOAA0ADAALAAwADQAP
ABAADwAQAA8ADgAOAA4ADgAOAA8AEAARABIAEQAQAA8ADgAQABAAEAAQABAAEAAQABAA
EAAPAA8ADwAPABAAEQARABAAEAAPAA4ADQANAA4ADwAPABAAEAARAA8ADwAOAA0ADgAP
AA8AEAAPAA4ADQAMAA0ADAANAA4ACgAMAAwADAAKAAoACgAIAAkACwANAA4ACwAKAAkA
CAAIAAkACgAMAA8ADwANAA0ACwALAAsACwAPAA8ADAAKAAoACgAKAAwADAAMAAwADAAM
AAwACwALAAsADAAMAA4ADgAOAAwADAANAA0ADgAMAA4ADgAPABAAEAAQABIAFQAXABoA
GgAeAB8AHwAgACAAIAAgAB8AHAAcABoAGQAYABgAFwAWABMAEwATABMAEwATABMAEgAP
AA0ADQAMAAsACwAMAAwADAAMAAwADAAJAAkACQAJAAoACwAMAA0ADAAMAAwADAAOAA4A
DgAPABEAEgASABIADQAMAAwADAAOABYAHgAuAEMAXQB8AJwAwADrAB0BTQFwAXUBTAER
AdMAhgAuAOf/vv+u/6n/qv+z/7r/xf/Q/93/6f/1//n//f8AAAAAAAABAAEABAAGAAgA
CQAJAAoACgAKAAoACgALAAsADAAOAA8AEAAPAA4ADQAMAAwADQANAA0ADQAOAA8AEQAQ
ABAAEAAQABAAEQARABEADwAPAA8ADwARABEAEgASABEAEQARABEAEQARABEAEQATABMA
EwATABEAEQAQABAAEgATABQAFAASABIAEgASABIAEgASABIAEwAUABUAFgAUABQAFQAV
ABMAFAAUABQAFQAWABcAGAAXABcAFwAYABoAGgAaABoAGAAYABgAGQAdAB0AHAAcAB4A
HgAdAB0AGwAbABwAHQAdAB0AHQAcABwAGwAbABsAGwAbABoAGgAbABkAGAAYABYAFQAU
ABMAFAAVABYAFwAXABcAFwAXABgAGAAaABsAHgAeAB4AHwAgACAAIAAgACEAIwAkACMA
IwAkACQAJAAkACQAIwAjACUAJAAkACQAIQAgAB8AHgAfAB8AHwAgAB0AHQAeAB8AIAAg
AB8AIAAgACEAIQAiACIAIgAiACIAJAAkACQAJQAjACMAIwAjACUAJQAmACYAJgAoACgA
KAAmACYAJgAmACcAKAApACoAKgAqACoAKgAqACoAKgAqACoAKgAqACoAKAAnACcAJwAp
ACoAKwArACoAKgApACgAKAAnACcAJwAnACgAKAApACgAJwAlACMAJAAlACUAJgAmACQA
IgAiAA==
         </WaveFormData>
      </LeadData>
      <LeadData>
         <LeadByteCountTotal>10000</LeadByteCountTotal>
         <LeadTimeOffset>0</LeadTimeOffset>
         <LeadSampleCountTotal>5000</LeadSampleCountTotal>
         <LeadAmplitudeUnitsPerBit>4.88</LeadAmplitudeUnitsPerBit>
         <LeadAmplitudeUnits>¦ÌV</LeadAmplitudeUnits>
         <LeadHighLimit>2147483647</LeadHighLimit>
         <LeadLowLimit>268435456</LeadLowLimit>
         <LeadID>V5</LeadID>
         <LeadOffsetFirstSample>0</LeadOffsetFirstSample>
         <FirstSampleBaseline>0</FirstSampleBaseline>
         <LeadSampleSize>2</LeadSampleSize>
         <LeadOff>FALSE</LeadOff>
         <BaselineSway>FALSE</BaselineSway>
         <ExcessiveACNoise>FALSE</ExcessiveACNoise>
         <MuscleNoise>FALSE</MuscleNoise>
         <LeadDataCRC32>1547143448</LeadDataCRC32>
         <WaveFormData>
8v/y//L/8v/z//T/9f/2//T/9P/0//T/9P/0//T/9P/1//b/9//4//X/9P/z//L/9f/2
//f/+P/3//b/9f/0//b/9v/2//b/+f/6//v//P/5//j/9//2//j/+v/8//7//f/8//v/
+v/8//z//P/8//3//v///wAA///+//3//P///wAAAQACAAIAAgACAAIAAQAAAP///v//
/wAAAQACAP///v/9//z//f/+////AAD///7//f/8//z//P/8//z///8AAAEAAgAAAAAA
AAAAAAMABAAFAAYABAAEAAQABAAEAAQABAAEAAUABgAHAAgABgAEAAIAAAABAAIAAwAE
AAEAAAD///7//v/+//7//v///wAAAQACAP///v/9//z//v8AAAIABAADAAIAAQAAAP7/
/v/+//7/AQACAAMABAADAAIAAQAAAAMABAAFAAYABQAEAAMAAgAAAAAAAAAAAAEAAgAD
AAQAAgAAAP7//P///wAAAQACAAEAAAD///7/AAAAAAAAAAACAAIAAgACAAAA/v/8//r/
/f/+////AAD///7//f/8//z//P/8//z//v/+//7//v/7//r/+f/4//v//P/9//7//f/8
//v/+v/6//r/+v/6//z//P/8//z/+//6//n/+P/5//r/+//8//r/+v/6//r/+P/4//j/
+P/5//r/+//8//n/+P/3//b/+f/6//v//P/7//r/+P/3//f/9//3//f/+P/5//v//P/7
//r/+P/3//v//f/+////AAD//wAAAAABAAMABQAGAAoADAANAA0ACgAIAAUAAgAEAAQA
BQAFAAQAAQD///3//v/9//3//f/8//3//v/9//r/+P/3//X/9v/3//j/+v/6//n/9//1
//X/9f/1//X/9//3//j/+P/1//X/9f/0//f/+f/6//z/+//6//j/9f/x//L/9f/3//v/
AQAOACAAMwBHAGEAfwCmAM8A+AAaAR4BBAHeAK4AbgAtAPz/4f/Z/9f/1//X/9n/3f/j
/+n/7P/x//P/8//z//P/8f/v/+7/7//w//H/8v/z//T/9v/z//L/8v/x/+//8f/z//b/
+f/3//T/8v/x//T/9P/1//b/9f/1//f/9f/z//P/8//y//P/9f/3//j/9f/0//L/8f/0
//X/9//4//f/9//4//j/9f/0//P/8v/1//b/9//5//b/9f/y//H/8v/0//b/+P/2//b/
9v/2//T/8//z//T/9//4//n/+//4//f/9//2//f/+P/5//v/+f/6//r/+v/5//n/+f/6
//v//P/+/wAA/v/9//z/+//9//7///8CAAIAAwAEAAQAAgACAAQABAAFAAcACAALAAgA
BgAFAAQABAAEAAUABgAFAAYABgAEAAIAAgACAAIABQAGAAcACAAKAAYAAwABAAEAAwAG
AAgACAAHAAcABgAFAAQAAwABAAQABQAGAAcABAABAP///f/+//3//f/9//3//v/+//z/
+//6//n/9//3//n/+v/8//3/+f/3//X/9//4//j/+f/5//n/+f/6//n/+P/4//f/+f/6
//v//P/5//f/9v/3//j/+f/6//v/+//8//z//P/8//v/+v/5//r//P/+/wAA/P/7//z/
+//8//3//v8AAP7//v/+//3//P/7//r/+P/7//z//f/+//v/+f/4//j/+f/4//j/+f/6
//r/+f/5//n/+P/4//f/+P/5//r/+//4//f/9//3//n/+f/4//j/9v/2//j/+P/1//X/
9P/z//b/+P/5//r/9//1//T/9P/1//b/9//4//b/9v/2//b/9v/1//T/8//0//b/9v/6
//f/9P/y//T/9P/3//j/+f/6//j/+P/2//T/9f/2//f/9//4//n/+v/7//f/9f/z//L/
9P/2//j/+f/3//j/+f/5//n/+//7//3///8BAAQABwAGAAYABgAFAAYABgAHAAcABQAD
AAEAAAD9//3/+//6//z//P/8//3/+//3//X/8//0//P/8//0//H/8f/x//H/8v/z//P/
8v/0//X/9v/3//X/8//x//D/8v/z//X/9//1//T/9P/z//L/9P/0//P/9//1//L/7//x
//X///8UACoAQQBbAHUAlQC8AN8AAgEQAQIB4gC4AIAAPAABANr/y//H/8X/y//V/93/
5f/r/+3/6v/p/+n/6//t/+//8f/z//L/7//u/+3/7P/t/+7/8P/t/+//8P/w/+//7P/r
/+v/6//u/+7/7//x/+//7v/u/+7/7f/t/+//7f/u/+//8P/w/+//7//v/+7/7//w//D/
8f/w/+//7//u/+//7//w//D/8v/y//L/8v/x//D/7//v//L/8//y//P/8P/w//D/8P/y
//L/8v/y//P/8//0//b/9P/y//D/7//y//P/9f/2//T/9P/0//X/8//0//T/9P/2//f/
+P/6//n/+P/4//j//P/9//7///////7//f/+//z//f/+//7///8AAAMABAABAAEAAAAB
AAMABAAGAAgABQAEAAQABAADAAQABAACAAQABAAEAAQAAwACAAEAAAAFAAQABAAFAAIA
AQABAAAAAwADAAQABAAFAAYABwAHAAUAAwABAP//AgABAAEAAQAAAP3/+//5//n/+v/6
//j/+//8//3//f/4//f/9f/0//r/+f/6//v/+v/4//X/8//0//X/9v/4//r/+v/7//v/
9//2//X/9P/2//f/+f/9//v/+f/3//X/9v/4//n/+v/9//3//f/9//v/+v/5//j/+v/7
//7////8//v/+v/6//z//P/8//v//P/9//7//v/7//r/+f/4//r/+//9/wAA/v/6//f/
9f/4//j/9//3//r/+v/7//v/+P/3//b/9f/2//f/+f/7//r/+f/3//b/9v/2//j/+P/4
//n/+f/5//b/9v/1//T/9v/3//n//P/5//j/9//2//b/9v/2//b/+//7//n/+v/3//b/
9f/0//X/+P/5//r/9//2//X/8//2//f/+P/5//v/+//7//z/+v/4//b/8//1//j/+//9
//r/+//6//v//f///wIABQAGAAgACgALAAoACAAHAAUABgAHAAgACgAGAAUAAgAAAAEA
AAD/////AQD////////7//f/9P/y//T/9f/2//f/9//3//b/9P/0//X/9v/3//f/9//3
//j/9//1//T/8//1//b/+P/5//n/+v/5//f/8//1//b/+f/7//3//f8EABQAJwA9AFUA
dQCYAL8A5AAGAR4BFgH4ANAAmABVABgA7f/b/9X/z//N/9P/2f/f/+X/7v/z//P/8f/v
/+//7//v//L/8//0//X/9v/0//T/9f/x//P/9P/0//P/9f/1//b/9//0//L/8f/x//T/
9P/1//b/9v/1//b/8//1//X/9f/0//X/9//5//r/+P/2//P/8f/z//X/+P/6//b/9f/1
//T/9v/2//b/9v/4//j/+P/5//b/9f/y//H/8//2//n//P/5//j/9//2//j/9//3//j/
+v/6//r/+//4//f/9//2//n/+v/7//3//P/8//v/+v/9//3//f/+/wAAAAABAAIAAgAB
AAAA//8DAAQABQAIAAUABQAFAAQABAAEAAYABgAJAAsADAAPAA0ACgAIAAYACQAKAAwA
DgAMAAwACwAIAAoACgAKAAoADAAMAAwADAAOAAoABwAFAAUABwAKAAwACgAJAAkACAAK
AAoACgAJAAsACwALAAsACgAHAAUAAwAGAAUABQAFAAIAAgABAP7/AAAAAAAA///+////
//8AAAEA/f/7//n//P/+////AQD+//3//P/8//z//P/9//3//f/+////AAD///3//P/9
/wAAAQACAAMAAAAAAP///v8BAAEAAQABAAEAAgADAAQAAAD//wAA//8CAAMABAAGAAMA
AgABAP///f/+/wEAAgADAAQAAQAAAP///v8AAAAAAAAAAAIAAgACAAIAAAD+//z/+v/8
//7/AAACAP///v/9//z//v/+//7//v/+//7//v/+//3//P/7//r/+//8//3//v/9//z/
+//6//r/+v/6//r//P/8//z//P/7//r/+f/4//r//P/+/wAA/f/8//v/+v/8//z//P/8
//7//v/+//7/+v/6//7/BAAKABAAGgAkACwAOABEAFIAXgBwAIoArADOAOgA8ADgALIA
agAoAP7/3v/C/7L/rv+q/6T/oP+c/5r/mP+Y/6L/pv+o/6j/rv+w/7L/sv+2/7r/xP/Q
/9j/2v/e/+L/5v/s//D/8v/0//b/+P/4//j/+P/2//b/9v/2//j/+v/8//7//P/6//j/
9v/4//r//P/+//z//P/8//z/+v/6//r/+v/9//7///8AAP///v/9//z///8AAAEAAgAC
AAIAAgACAAAAAAAAAAAAAgAEAAYACAAFAAQAAwACAAQABgAIAAoACwAMAA0ADgAOAA4A
DgAOABAAEgAUABYAFgAWABYAFgAaABwAHgAgACIAIgAiACIAIwAkACUAJgArAC4AMQA0
ADQANAA0ADQAOAA6ADwAPgA/AEAAQQBCAEIAQgBCAEIARQBIAEsATgBLAEoASQBIAEsA
TABNAE4ATQBMAEsASgBIAEYARABCAEAAQABAAEAAOwA4ADUAMgAwADAAMAAwACwAKgAo
ACYAJAAiACAAHgAeAB4AHgAeABsAGAAVABIAFAAUABQAFAARABAADwAOAA0ADAALAAoA
CwAMAA0ADgAKAAgABgAEAAUABgAHAAgACAAIAAgACAAHAAYABQAEAAYABgAGAAYAAwAC
AAEAAAABAAIAAwAEAAIAAgACAAIAAQAAAP///v8AAAAAAAAAAP3//P/7//r//f/+////
AAD///7//f/8//r/+v/6//r//f/+////AAD+//z/+v/4//v//P/9//7//P/8//z//P/6
//r/+v/6//v//P/9//7//P/6//j/9v/3//j/+f/6//r/+v/6//r/+P/4//j/+P/5//r/
+//8//n/+P/3//b/9//4//n/+v/4//j/+P/4//b/9v/2//b/+f/6//v//P/6//j/9v/0
//f/+P/5//r/+P/4//j/+P/3//b/9f/0//b/+P/6//z/+f/4//f/9v/3//j/+f/6//j/
+P/4//j/9v/2//b/9v/3//j/+f/6//f/9v/1//T/9f/2//f/+P/4//j/+P/4//f/9v/1
//T/9//4//n/+v/3//b/9f/0//X/9v/3//j/9v/2//b/9v/0//T/9P/0//f/+P/5//r/
9//2//X/9P/3//j/+f/6//n/+P/3//b/9v/2//b/9v/4//j/+P/6//f/9v/1//T/9//3
//j/+f/4//f/9v/1//X/9v/2//b/9//3//j/+v/4//f/9v/3//n/+//8//3//f///wAA
AgAEAAUABQAEAAcABwAHAAcABQAEAAIAAQAAAAAAAAAAAP7//f/8//n/+f/5//f/9f/3
//j/+P/5//f/9f/0//P/9P/0//T/9f/3//f/9//3//T/9P/z//H/8//1//b/+P/3//X/
9P/0//X/9f/0//X/+P/z//H/7//z/wIAGgAxAEsAYwB/AKIAyQDuAA4BGAEGAeoAwgCE
AEEACADl/9X/z//R/9f/3//n/+v/6//s/+v/6f/p/+v/7//x//X/9P/x//D/7//u/+7/
7v/v/+v/7v/w//H/8f/w/+//7//v//D/8P/x//P/8//y//L/8v/w/+//8P/t//D/8f/y
//L/7//v/+//7v/v//D/8P/x/+//7//w//D/7v/t/+3/7P/u//D/8v/0//L/8P/u/+3/
7v/v/+7/7//t/+7/7//w/+//7v/t/+z/7v/v//H/9P/y//D/7v/t/+7/7//x//L/8v/y
//L/8//y//L/8f/w//T/9f/2//j/9v/0//P/8v/1//X/9f/1//T/9P/0//b/9P/1//b/
9v/3//j/+//8//r/+f/3//f/+P/4//n/+v/3//b/9v/2//f/+P/4//b/9//4//n/+v/3
//b/9f/0//n/+P/4//n/+f/5//r/+v/5//n/+v/6//3//v///////f/9//3//f//////
AAABAAEA///+//3/+//8//z/+v/8//7/AAABAP3/+//4//b//P/7//z//f/8//z/+//7
//r/+f/4//j/+//8//7////7//r/+f/4//v/+//8/////f/9//3//f/8//z/+//6//z/
/f/+////+//6//n/+P/5//v///8BAAAA///+//7//f/8//v/+f/8//3//v/+//v/+v/5
//j/+f/5//r//P/8//r/+f/5//j/+P/3//f/+f/6//z//f/4//f/9v/1//j/+f/7//3/
+v/5//f/9v/2//b/+P/4//j/+f/5//n/9v/2//X/9P/3//f/+P/6//n/+P/3//b/9P/0
//T/9P/2//f/+P/5//f/9v/z//T/9//4//j/+P/2//b/9f/1//H/8v/1//b/9//4//f/
+P/3//b/9P/0//T/8//2//f/+P/5//f/9f/z//L/9f/2//f/9//1//b/9//3//X/9//3
//n//f8BAAYACwAJAAgABwAFAAcABgAGAAUABgAFAAQABAACAAEA/v/8//z//P/8//3/
+v/3//b/9f/0//P/8//0//H/8f/x//H/8P/x//H/8P/x//P/9f/3//X/8//x//D/8f/x
//L/8//y//L/8//z//P/9P/z//H/9//1//L/8f/x//X///8SACoAQQBZAHUAlwC6AN8A
AgEQAf4A4AC4AH4AOgADAN7/zf/H/8f/y//T/9n/4f/n/+v/7P/r/+n/5//n/+v/7f/v
//D/7//u/+3/7P/r/+z/7v/r/+7/8P/x//H/7f/r/+r/6f/r/+z/7v/x/+//7v/u/+7/
7f/t/+//7f/w//H/8v/y//D/7//u/+z/7v/w//H/8//y//H/8f/w/+3/7f/u/+7/7//w
//H/8v/v/+7/7f/t//D/8f/w//H/8P/w//D/8P/w//D/8P/w//P/8//0//b/8//y//H/
8f/y//P/9f/2//b/9v/2//f/9f/2//b/9v/4//n/+v/8//r/+P/3//b/+v/7//z//f/+
//7//v8AAP////////7///8AAAMABAABAAEAAAABAAIAAgADAAQAAQAAAAAAAAAAAAAA
///8////AAABAAIA///+//3//P8BAAAAAAABAP////8AAAAAAAD//////v8BAAIAAwAD
AAAA///+//3//////wAAAQD///3//P/7//n/+v/6//j/+//8//3//f/4//f/9f/0//j/
9//4//n/+P/4//f/9//1//X/9f/2//n/+v/8//3/+f/4//f/9v/3//f/+P/7//n/+f/5
//n/+f/6//r/+v/8//3//v////v/+v/5//j/+v/7//7////+//3//P/8//r/+v/6//n/
+//9////AAD+//z/+v/4//n/+f/6//z/+v/4//f/9//6//r/+f/5//z//P/9//3/+P/3
//b/9f/2//f/+f/7//n/+f/4//j/9v/2//j/+P/6//v/+//7//j/+P/3//b/9//3//j/
+v/5//j/9//2//b/9v/2//b//f/9//3/+//2//T/9P/0//T/9//6//v//P/5//j/9//1
//f/9//3//f/+P/5//r//P/5//j/9//1//j/+v/8//3/+v/7//r/+//+/wEABQAJAAgA
CgAMAA0ACwAIAAYAAwAGAAcACAAKAAcABQABAP7//v/+//7///////3//f/9//j/9f/z
//L/8//1//f/+f/3//f/9v/0//X/9f/1//X/9//3//f/+P/1//P/8v/x//L/9P/3//n/
9//4//f/9f/z//X/9v/5//v//f8DAA4AIAA1AE8AawCNALYA3QAAARwBFgH8ANYApgBk
ACMA9v/d/9X/0f/R/9H/0//Z/+H/5//u//P/8//z//H/7//t/+//7v/x//L/8//0//P/
8v/y/+3/8P/y//P/8//z//P/9P/1//L/8P/v/+//8f/y//T/9v/1//P/8//v//L/8//0
//T/9v/3//j/+P/1//T/8v/x//T/9f/3//j/9v/1//X/9P/0//T/9P/0//b/9v/2//f/
9v/1//L/8f/z//b/+f/8//r/+P/2//T/9v/1//X/9v/4//j/+P/5//j/9//3//b/+P/6
//z////9//z/+v/4//z//f/+/wAAAgACAAMABAADAAEA///9/wAAAgAEAAgABgAFAAQA
AgAEAAQABgAGAAcACQAKAA0ACgAIAAcABgAIAAgACQAKAAgACAAHAAQABQAGAAcACAAK
AAoACgAKAAwACAAFAAMABAAHAAsADgANAAsACgAIAAgACAAIAAcABwAHAAcABwAGAAMA
AQD//wMAAwAEAAUAAQAAAP7/+v/9//7////////////+//7//v/7//r/+f/7//z//P/9
//z/+//6//r//P/8//3//f/+//7//v/+//3/+//6//v//f///wEAAwAAAAAA///+/wEA
AQABAAEAAQACAAMABAAAAP//AAD//wAAAQACAAQAAwACAAEA//8AAAEAAgACAAIAAgAC
AAIAAQD///7//v8BAAAAAAABAAEAAAD+//3//v/+///////9//3//f/9//z/+//7//v/
/v//////AAD+//z//P/6//r/+//7//v//f/+//7//v/9//v/+v/6//3//v///wAA/f/8
//v/+v/3//n//f8AAP7//v/+//7/+//8//v/+v/9//7///////z/+//6//n/+v/7//z/
/v/8//z//P/7//n/+v/7//v//P///wAAAwABAAEAAgADAAYACAAKAAsADAAMAA0ADQAJ
AAcABQAEAAYABwAGAAYAAwACAAEAAQABAP///////////f/8//z/+v/5//j/9//7//3/
/v/+//r/+f/4//f/+f/5//n/+v/6//n/+f/5//b/9v/3//f/+//+///////7//f/9P/z
//X/+f///wYAFAAnAD0AUwBtAI4AswDgAAoBJgEqARIB7AC2AHMALgD7/+P/2//Z/9v/
3f/d/9//4//m/+3/8f/z//X/9//3//X/9P/z//L/8f/w//T/9v/5//f/9P/0//P/8f/y
//P/9f/3//n/+P/4//n/+P/2//X/9P/2//f/+v/5//j/9//2//T/9v/3//j/+P/4//j/
9//3//b/9f/1//T/9v/3//n/+v/3//b/9f/0//X/9v/3//n/+f/5//f/9//1//b/9//4
//n/+v/7//z/+f/3//b/9v/3//j/+f/7//3//f/+//7/+//6//n/+f/8//7///8AAP7/
/f/8//z///8AAAIABAADAAMAAwADAAIAAgACAAQABQAHAAkACgAJAAgACQAIAAoACwAL
AA0ADwAOAA4ADgAMAAoACQAIAAoADAANAAwACwAKAAkACAAKAAoACgAKAA4ADAALAAsA
BwAHAAgACAAKAAsADQAOAA0ADAALAAkACQAJAAkACQALAAkACAAHAAYAAwABAP//AgAE
AAUABAACAAAA/v/7//r/+//7//z//f/7//v/+//6//r/+f/5//r/+//8//7/+//6//r/
+f/5//r/+//8//7//f/9/////v/9//z/+//9/wAAAgAEAAEA///9//v//f/+////AAD9
//3///////3//f/9//7///8AAAEAAQAAAP///v/8//7//v/+//7/AAD/////AAD///z/
+v/5//3//v/+/////f/8//z/+//7//v/+//7//v/+//8//3/+v/5//f/9v/5//r//f/+
//r/+f/3//X/9v/4//n/+v/6//n/+f/6//n/+P/3//b/+f/6//v//P/6//n/+P/3//f/
+P/3//r/+f/6//r/+v/0//T/9//5//r//P/8//z//P/6//r/+P/2//n/+v/7//v/+v/5
//j/9//3//f/9//4//n/+v/7//v/+P/4//j/9//4//v//P////7///8BAAMABAAGAAgA
CQAKAAoACwALAAkABwAFAAQABAAFAAQABAABAAAA//////3/+//7//v/+v/5//n/+v/4
//f/9v/1//j/+f/5//j/9//3//f/9//2//X/9P/0//X/9f/2//f/9f/0//T/8//3//r/
+//7//v/9//0//H/7//z//n/BgAaAC8ARQBbAHEAjgCzAN4ACAEiARoB/gDYAKIAWwAa
AO//3f/Z/9n/3f/h/+X/5//p/+j/6f/t//H/9f/5//f/9f/y//D/8P/w//D/8v/0//f/
9f/1//b/9v/1//T/8//z//P/9v/2//f/+f/2//T/8//y//X/9f/3//X/9//3//f/9v/1
//X/9f/0//X/9v/2//f/9P/z//P/8v/0//X/9//4//b/9v/2//b/9P/0//T/9f/4//n/
+P/5//b/9v/2//b/9//4//n/+v/4//f/9//4//b/9v/2//f/+P/5//v//P/5//j/9//3
//r//P/9//7//v/9//z//P/8//z//f/+/wAAAQACAAMAAQAAAP//AAACAAUACAAKAAkA
CAAJAAgABgAHAAcACQAMAAwADQAOAAoACAAHAAYACAAKAAsACgAKAAoACgAKAAgACAAI
AAgADQAMAAwADQAIAAcABwAGAAoACwANAA4ADQAMAAsACQAHAAcABwAHAAoACQAJAAkA
BwADAAAA/f8AAAIAAwACAAEAAAD///3//f/9//z//P////3//f/9//3//P/6//n/+v/7
//z//v/9//z//P/7//j/+P/4//j/+f/5//r//f/6//n/+P/3//n//P/+/wAAAAD///7/
/f/8//z//P/8//z//f8AAAEA/v/9//z//P/9//7///////7//f/8//r//P/8//z//P/+
//3//f/+//3/+v/4//f/+f/6//r/+//6//r/+//7//v/+//7//v//f/9//7////9//v/
+P/2//n/+v/9//7//P/7//n/9//3//j/+P/4//n/+f/6//z/+f/4//f/9v/5//r/+//8
//z/+//6//n/+v/6//j/+v/7//z//P/8//n/+P/2//X/9//5//v//v/9//z/+//6//j/
+v/6//r//P/8//z/+//5//f/9f/z//X/9//5//z/+f/4//f/9f/3//j/+f/5//r//f/+
/wEAAQABAAIAAwAFAAgACwANAAwACgAJAAcACAAHAAYABgAHAAcABQAEAAIAAAD+//3/
///9//3//f/5//f/9v/2//X/9f/1//X/+P/5//n/+P/2//X/9P/z//T/9f/2//j/9v/1
//X/9f/0//T/9f/1//f/+v/7//v/9f/z//L/8//1//n/AQAOACAAMwBFAFkAdQCaAMMA
7AAMARoBBgHmALgAeAA1AAAA4f/X/9X/1//Z/9v/3//j/+f/7P/v//P/9f/3//f/9f/z
//D/8v/y//L/8v/0//b/+f/3//X/9P/y/+//8f/z//b/+f/4//b/9f/1//P/8v/y//L/
9P/1//j/9//2//X/9P/y//X/9//5//r/+f/4//b/9f/3//f/+P/4//f/9//4//j/9//2
//X/9P/2//j/+v/9//r/+f/2//X/9f/2//f/+P/5//r/+//8//n/9//2//b/+f/6//v/
/f/8//v/+//6//r/+v/6//v//f/+//7//v/+//3//P/8////AAACAAQABAADAAIAAQAE
AAQABAAGAAgACQAKAAoACQAIAAkACAALAA0ADgARABAADgANAAwACwAKAAoACgANAA4A
DgAMAAkACAAHAAYACAAKAAwADgAQAAwACQAHAAYABwAJAAoADQANAA4ADgANAAwACwAJ
AAoACwAMAA0ACwAJAAgABwAJAAcABgAFAAYACAAJAAgABgAEAAIA//8AAAEAAQACAAQA
AQAAAP///v/+//3//f/+////AAACAAEAAAAAAP//AQACAAMABAACAAEAAQADAAMAAwAD
AAMABQAGAAYABgAEAAMAAgABAAIABAAGAAgABgAFAAYABQADAAMAAwAEAAcACAAJAAkA
BgAFAAQAAgAFAAYABwAIAAcABQAEAAQABgAEAAMAAwAFAAYABgAHAAYABAADAAEAAQAD
AAUABwAGAAUABQAFAAMAAwACAAIAAwAEAAcACAAFAAMAAAD9////AgAEAAYABQADAAIA
AgACAAIAAgACAAQABgAIAAoABwAFAAMAAQAGAAgACAAHAAYABQAEAAMABAADAAIABQAG
AAcABwAGAAUABAADAAUABQAFAAYABgAGAAYABQADAAQABQAFAAcACQAJAAsACgALAA0A
DwARABQAFwAZABkAGAAYABcAFQATABEAEAAQABEAEAAQAA4ADAAKAAkACgAJAAoACwAJ
AAcABgAGAAQAAwACAAEAAwAFAAYABgACAAEAAAD//wAAAQACAAQABAADAAMAAwAAAAAA
AQABAAQACAAKAAsABQADAP7//f/9/wMACwAaADAARQBZAG8AiwCuANUA/gAmATYBIgH+
AMwAigBDAAoA6//h/+P/5f/n/+n/6//v//H/9v/7////AQAFAAUAAwABAP7/AAAAAAAA
AAACAAQABwAFAAQABAADAAEAAgADAAUABwAHAAYABgAHAAYABAADAAIABgAHAAoACQAI
AAcABgAEAAYABwAIAAgACAAIAAcABwAFAAUABgAGAAYABwAJAAoACQAIAAcABgAHAAgA
CQALAAsACwAJAAkABwAIAAkACgAMAAwADAAMAAsACQAIAAgACQAKAAsADQANAA0ADgAO
AAwADAAMAA0AEAASABMAFAASABEAEAAQABIAEgATABQAFQAVABUAFQAWABYAFgAYABoA
HQAgACIAIAAeAB4AHAAeAB8AHwAhACMAIgAiACIAHwAeAB4AHgAgACIAIwAiAB8AHgAd
ABwAHQAeAB8AIAAmACQAIwAjACAAHwAfAB4AIgAjACUAJgAjACIAIQAfACEAIQAhACEA
IQAfAB4AHQAbABkAGAAXABgAGgAbABoAFwAWABUAEwAUABUAFQAWABcAFQAVABUAFAAU
ABMAEwAUABUAFgAYABcAFgAWABUAFQAWABcAGAAaABkAGQAbABoAGQAYABcAGgAcAB0A
HgAcABsAGgAZABsAHAAdAB4AHQAdAB8AHwAeAB0AHAAcAB8AIAAhACEAHgAdABwAGgAd
AB4AHwAgAB4AHQAdAB4AHAAaABkAGQAdAB4AHgAfAB4AHAAbABkAGgAbABwAHQAhAB0A
GgAZAA==
         </WaveFormData>
      </LeadData>
      <LeadData>
         <LeadByteCountTotal>10000</LeadByteCountTotal>
         <LeadTimeOffset>0</LeadTimeOffset>
         <LeadSampleCountTotal>5000</LeadSampleCountTotal>
         <LeadAmplitudeUnitsPerBit>4.88</LeadAmplitudeUnitsPerBit>
         <LeadAmplitudeUnits>¦ÌV</LeadAmplitudeUnits>
         <LeadHighLimit>2147483647</LeadHighLimit>
         <LeadLowLimit>268435456</LeadLowLimit>
         <LeadID>V6</LeadID>
         <LeadOffsetFirstSample>0</LeadOffsetFirstSample>
         <FirstSampleBaseline>0</FirstSampleBaseline>
         <LeadSampleSize>2</LeadSampleSize>
         <LeadOff>FALSE</LeadOff>
         <BaselineSway>FALSE</BaselineSway>
         <ExcessiveACNoise>FALSE</ExcessiveACNoise>
         <MuscleNoise>FALSE</MuscleNoise>
         <LeadDataCRC32>1725801874</LeadDataCRC32>
         <WaveFormData>
8v/y//L/8v/z//T/9f/2//X/9P/z//L/8//0//X/9v/0//T/9P/0//L/8v/y//L/8//0
//X/9v/1//T/8//y//X/9v/3//j/+v/6//r/+v/5//j/9//2//j/+v/8//7//f/8//v/
+v/9//7///8AAAIAAgACAAIAAAAAAAAAAAACAAQABgAIAAYABgAGAAYABgAGAAYABgAI
AAgACAAIAAYABgAGAAYACQAKAAsADAAJAAgABwAGAAcACAAJAAoACgAKAAoACgAIAAgA
CAAIAAoACgAKAAoACQAIAAcABgAGAAYABgAGAAYABgAGAAYAAwACAAEAAAACAAIAAgAC
AP///v/9//z//f/+////AAAAAAAAAAAAAP///v/9//z///8AAAEAAgD///7//f/8//3/
/v///wAAAAAAAAAAAAD+//7//v/+////AAABAAIAAQAAAP///v8AAAAAAAAAAAAAAAAA
AAAA/f/8//v/+v/9//7///8AAP3//P/7//r/+//8//3//v/8//z//P/8//v/+v/5//j/
+//8//3//v/9//z/+//6//z//P/8//z//P/8//z//P/7//r/+f/4//n/+v/7//z/+f/4
//f/9v/5//r/+//8//r/+v/6//r/+P/4//j/+P/5//r/+//8//v/+v/5//j/+v/6//r/
+v/6//r/+v/6//j/+P/4//n/+//7//v//P/7//j/9//2//f/+P/5//v/+f/5//n/9//5
//n/+f/5//z//v///wEA/v/9//7/AAADAAYABwAJAAcACAAJAAkABQAFAAUABAAFAAUA
BQAFAAEA///+//z//f///wAA//////7//v/8//n/+P/3//f/9//4//r/+//6//n/9//2
//f/9//4//j/9v/2//b/9v/0//T/9P/0//f/+P/5//v/+P/3//b/9f/z//X/9//4//r/
/P8HABIAHQAmADIAQwBXAGwAhQCdAKEAkwCCAG4ASgAlAA0AAQD//wEAAgAAAP7/AQAD
AAMAAQAAAP7//P/5//j/9//4//b/+P/4//j/+P/3//f/9//3//b/9f/1//X/9v/3//n/
+v/3//X/9P/y//T/9f/3//n/9//2//T/8//2//b/9f/1//f/+P/6//j/9//1//T/8//2
//f/+P/6//n/+P/3//b/9P/1//X/9P/2//f/9//3//X/9f/1//X/9//4//r/+//5//j/
9//2//b/9v/2//b/+f/6//z//f/7//n/9//2//n/+v/7//3//f/8//v/+v/9//7//v/+
//7///8AAAAA/f/9//7//f8BAAIAAwAGAAYABQAEAAMABgAHAAgACAALAA0ADgAOAA0A
DAALAAoADQAOAA4ADwAPAA4ADQAMAAwADAALAAsADAANAA8AEQAOAA0ADAAKAAoADAAO
ABAADQAMAAkACAAIAAgABwAGAAcACAAHAAcABgAFAAMAAAAAAAEAAgACAAAA///9//z/
/v/9//3//P/+//7//f/9//z/+v/4//f/+v/7//v/+//6//r/+f/5//n/+f/6//r/+//6
//v//P/5//j/9//2//r/+//8//3//P/8//v/+v/8//z//P/8//7//////////v/8//v/
+v/7//z//v////3//P/7//r/+v/7//v/+v/7//z//P/9//r/+v/5//j/+v/7//z//P/6
//r/+f/5//f/9//4//n/+//7//v/+//4//j/+f/5//v//P/9//z/+f/5//j/9//4//j/
+P/4//v/+//7//v/+v/4//f/9v/4//n/+//9//z/+//5//f/9//2//b/9v/3//j/+f/6
//X/8//1//b/9v/3//j/+f/6//j/9//2//X/9//4//f/+P/4//j/+P/4//b/9f/0//P/
8//3//n/+//6//n/+f/4//r/+//8////AgADAAYABwAIAAcABwAHAAkABwAHAAcABQAD
AAIAAQADAAEA///+//7//v//////+v/5//f/9v/3//f/9//3//b/9P/z//P/9P/1//b/
9v/2//X/9f/2//X/9P/z//L/9f/2//f/+P/1//T/8//y//X/9f/1//X/9//1//H/8f/0
//j/AAAPABwAJwAwADwASQBbAHIAiQCXAJMAhwB0AFIAKgALAPf/8f/z//X/+v8AAAQA
AwADAAEA/f/6//j/+v/5//r//f/6//j/9f/0//P/8v/1//X/9f/1//T/8//z//P/8v/x
//H/8P/y//P/9f/2//X/8//y//H/9P/0//P/8//0//T/8//z//H/8v/0//L/8//z//T/
9f/y//H/8P/w//H/8v/z//T/9P/1//X/9P/y//P/8//z//T/9f/2//f/8//y//L/8f/z
//T/9f/2//b/9v/2//b/9f/0//T/8//2//f/+P/6//n/+P/3//f/+v/6//r/+v/7//z/
/P/8//z//f/+//7///8BAAQABQADAAIAAQACAAUABQAFAAUACAAJAAoACgAIAAkACQAI
AAsADAANAA4ADQAMAAoACQALAAwADQAOAA8ADgAMAAsACwALAAwADQAOAA8AEAAQAAwA
CgAIAAYACAAKAAoADAAKAAoACQAIAAYABgAEAAMABQAFAAQAAgAAAP///v/8//z//f/9
//7/AAD//////v/9//z/+v/5//z//P/8//3/+//5//b/8//1//j/+v/9//v/+//8//z/
+v/4//j/+P/7//z//f/+//3/+//5//f/+v/8//3//v/8//z//P/8//r/+//7//v//P/8
//3//v/7//r/+v/5//n/+v/7//z//v///////v/9//z/+v/5//z//v///wAA/f/7//n/
9v/5//r/+v/7//v/+//8//3//P/7//r/+f/5//r//P/9//v/+v/5//b/9//5//r/+//6
//r/+v/6//r/+f/4//f/+v/6//v//P/6//n/+f/5//j/+f/5//n/+//8//r/+v/4//j/
+P/4//v/+//7//v/+//6//f/9v/3//j/+f/6//v/+//7//v/+P/5//j/9//5//v//v8A
AP///f/7//v///8BAAUABwAIAAcABwAHAAkABwAHAAcABwAHAAgACQAGAAMAAAD+//3/
/v8AAAEA//////7//v/7//n/9//1//j/+P/5//v/+P/3//b/9P/3//f/+P/6//j/+P/4
//j/9//2//X/9P/3//j/+f/6//j/9//2//X/9f/3//n/+//6//j/+P///wwAGQAkADAA
PwBTAGQAdwCNAJ8AnwCUAIIAYgA9ABsABQD9//v/+v/6//7/AwADAAMAAwAEAAAA+v/5
//j/+f/6//z/+v/6//r/+v/4//f/9v/1//f/9//4//n/9//3//j/+P/1//X/9v/2//f/
9//4//n/9//2//T/8//3//j/+P/5//j/+P/5//b/9P/z//P/8//2//f/+P/6//f/9v/1
//T/9//5//r/+v/4//n/+f/5//j/9//2//X/9v/4//v//f/7//r/+f/4//n/+v/7//z/
+v/6//v/+//5//n/+f/6//v//P/9/////f/8//v/+v/+/wAAAQACAAAAAQACAAIAAgAD
AAUABQAHAAgACQAMAAoACQAIAAcACgALAAwADAANAA8AEAAQAA8ADgANAAwADgAQABEA
EwARABAADwAOABEAEgASABMAEQARABIAEwARABEAEQAQAA8AEAARABIADwAOAAsACgAN
AA4ADgAOAAwADAAKAAkACAAHAAUAAgACAAMABAAEAAAA///9//z//f/9//7//v/8//z/
+//7//v/+v/5//n//v/////////8//z/+//7//3//f/+//7//v/8//z//P/6//r/+v/6
//z//f/+/////v/+//3//P/9//7///8AAP7//////////f/8//z//P///wAAAgADAAAA
/v/8//r/+v/+////AAABAAIAAAD+//z/+v/7//z//f/+//z//P/8//z/+v/6//r/+v/7
//z//f/+//v/+v/5//j/+//8//3//v/9//z/+//6//j/+P/4//j/+//8//3//v/7//r/
+f/4//n/+v/7//z/+v/6//r/+v/4//j/+P/4//v//P/9//7//P/6//j/9v/5//r/+//8
//r/+v/6//r/+P/6/wAACAAOABYAHgAkACoAMAA6AEAARgBIAE4AWABgAGIAXgBOACgA
7P+4/6D/kP98/3T/dP90/3b/eP9+/4L/hv+K/5T/mv+g/6T/qv+y/7j/vP/A/8b/zv/W
/9z/4P/i/+b/7P/w//L/9P/2//j/+P/4//j/+P/6//r/+v/6//v//P/9//7//f/8//v/
+v/8//7/AAACAP///v/9//z//v/+//7//v///wAAAQACAAEAAAD///7/AAACAAQABgAE
AAQABAAEAAYABgAGAAYACQAKAAsADAALAAoACQAIAAwADgAQABIAEgASABIAEgAUABYA
GAAaABsAHAAdAB4AIAAgACAAIAAjACYAKQAsAC4ALgAuAC4AMgA0ADYAOAA8AD4AQABC
AEMARABFAEYASQBMAE8AUgBUAFQAVABUAFUAVgBXAFgAXABeAGAAYgBfAF4AXQBcAF0A
XgBfAGAAXQBaAFcAVABSAFAATgBMAEoASABGAEQAQAA8ADgANAAxADAALwAuACsAKAAl
ACIAIAAeABwAGgAZABgAFwAWABQAEgAQAA4AEAAQABAAEAAOAAwACgAIAAgACAAIAAgA
CgAKAAoACgAIAAYABAACAAMABAAFAAYABQAEAAMAAgAEAAQABAAEAAIAAgACAAIAAQAA
AP///v///wAAAQACAP///v/9//z//v/+//7//v/+//7//v/+//v/+v/5//j/+//8//3/
/v/7//r/+f/4//r/+v/6//r//P/8//z//P/6//j/9v/0//b/+P/6//z/+//6//n/+P/4
//j/+P/4//r/+v/6//r/+f/4//f/9v/3//j/+f/6//n/+P/3//b/+P/4//j/+P/6//r/
+v/6//f/9v/1//T/9//4//n/+v/5//j/9//2//j/+P/4//j/+v/6//r/+v/3//b/9f/0
//f/+P/5//r/+f/4//f/9v/2//b/9v/2//j/+P/4//j/9//2//X/9P/3//j/+f/6//f/
9v/1//T/9v/2//b/9v/3//j/+f/6//n/+P/3//b/+P/4//j/+P/2//b/9v/2//b/9v/2
//b/+P/4//j/+P/2//b/9v/2//j/+P/4//j/9//2//X/9P/2//b/9v/2//j/+P/4//j/
9//2//X/9P/3//j/+f/6//f/9v/1//T/9f/2//f/+P/4//j/+f/5//b/9f/1//T/9P/2
//j/+v/3//b/9v/1//b/9//2//n/+f/5//n/+f/5//j/+P/3//n/+//+/////////wAA
//8DAAUABgAFAAcABwAGAAUABAADAAIA//8AAAAA//8AAP7//f/6//n/+f/6//n/+f/6
//n/+f/4//X/9f/0//P/9v/2//f/9//2//b/9f/0//T/9P/0//T/9v/2//b/9v/z//L/
8v/x//L/8//0//P/8//x/+7/7v/y/wEAEgAfACoANAA/AFEAaAB/AJUAoQCZAI4AegBW
AC8AEQABAPn/+f/+/wIABgAJAAUA///9//r/9v/2//f/+v/7//r/+P/2//T/8v/w//P/
8//z//P/9P/z//P/8//y//H/8f/w//L/8//1//b/9f/z//L/8f/y//L/8f/x//T/9P/z
//P/8P/w//H/7v/w//H/8//1//L/8f/w//D/8P/w//D/8P/x//P/9P/0//H/8f/w/+//
8v/z//T/9f/z//L/8v/x//L/8v/y//L/9P/0//T/9P/x//D/8P/v//H/8//1//j/9//2
//X/9f/2//b/9v/2//f/+P/4//j/9v/3//j/+P/6//v//f/9//v/+v/5//r//f/9//3/
/f8AAAEAAgACAAEAAQAAAP7/AQACAAMABAABAAAA/v/9/wEAAgADAAQABgAGAAUABQAE
AAMAAwADAAQABQAGAAYABAAEAAQABAAGAAYABAAEAAcACAAIAAgABgAGAAQAAwAGAAcA
BwAGAAQAAwACAAAAAQABAAAAAAACAAEAAQAAAP7//P/5//f/+//8//3///8AAP///f/7
//v//P/8//3//f/9//7//v/8//r/+v/6//3//v///wAAAAD///7//f/7//z//P/8//7/
/v/+//7/+//7//r/+f/7//z//v8AAP3//P/8//v//P/8//z//P/8//3//f/8//r/+v/5
//n/+v/8//3//v/7//v/+//6//r/+v/5//n/+//7//z//f/7//n/9//1//b/+P/7//3/
+//6//n/9v/4//n/+f/5//r/+v/6//r/+v/5//j/9//4//j/+f/6//j/9//3//f/+P/5
//n/+f/7//r/+v/6//j/+P/4//j/+//7//v/+v/5//j/9//1//T/9v/5//r/+//8//r/
+f/4//f/+P/4//b/9v/3//j/+f/6//n/9//1//P/8//3//n/+//4//f/9//2//j/+f/6
//3/AQADAAcACQAJAAcABgAFAAYABQAGAAcABAADAAMAAwADAAEA///+//7//v//////
/P/7//n/+P/3//f/9//3//T/8v/x//H/9P/1//b/9v/4//f/9//4//b/9P/y//D/8//0
//X/9v/0//T/9P/0//X/9f/1//X/+f/3//P/8f/w//T//v8NABwAKQAyAD4ATQBdAHIA
iwCXAJEAhQB0AFIALAAPAPv/9f/z//f//P8AAAIAAwABAP///f/6//b/9v/3//j/+f/4
//b/9f/0//P/8v/1//X/9f/1//b/9f/1//X/8v/x//H/8P/y//P/9f/2//X/8//y//H/
9P/0//P/8//2//b/9f/1//L/8v/z//D/8v/z//X/9//0//P/8v/y//T/9P/0//T/9v/3
//f/9v/z//P/8v/x//T/9f/2//f/9f/0//T/8//2//b/9v/2//j/+P/4//j/9//2//b/
9f/4//n/+v/8//v/+v/5//n//P/8//z//P/9//7//v/+//3//f/9//z///8BAAQABQAD
AAIAAQACAAUABQAFAAUACAAJAAoACgAIAAkACQAIAAsADAANAA4ACwAKAAgABwAKAAoA
CgAKAAwADAALAAsACQAJAAoACwAOAA8AEAAQAA0ADAALAAoACgAKAAgACAAKAAoACQAI
AAcABgADAAEABAAFAAUABAACAAEAAAD+///////+//7/AAD//////v/9//z/+v/5//z/
/P/8//3//v/9//v/+f/7//z//P/9//////8AAAAA/f/6//n/+P/7//z//f/+//7//f/8
//v//f/+//7//v/+//7//v/+//3//f/8//v//v/+////AAD9//z//P/7//v//P/9//7/
AAABAAEAAAD9//z/+v/5//z//v///wAA/P/7//r/+P/7//z//P/9//3//f/+/////P/7
//r/+f/7//z//v////3//P/7//j/+f/7//z//f/+//7//v/+//z/+//6//n//P/8//3/
/v/6//n/+f/5//r/+//7//v/AQD+//7/+v/4//j/+P/4//j/+v/7//z//f/7//r/9//2
//f/+P/5//r/+//7//v/+//3//n/+f/5//r/+//9//7//v/9//z//f8DAAUACQALAAwA
CwALAAsACgAHAAYABQAGAAcACQALAAkABQABAP7///8AAAIAAwAAAP///f/8//r/+f/4
//f/+P/4//n/+//4//f/9v/0//f/9//4//r/+P/4//j/+P/2//b/9v/2//f/+P/5//r/
+v/5//j/9//5//n/+f/7//z/+v/+/wcAFAAjADAAPABPAGUAeACPAKEAoQCVAIQAagBG
ACUADQD///3//f/+//7/AAADAAUABQAFAAQAAAD8//v/+P/5//r/+v/6//r/+v/6//j/
9//2//X/9v/3//n/+//5//n/+v/6//j/9//3//b/9//3//j/+f/3//b/9P/z//f/+P/4
//n/9//4//r/+P/4//f/9//3//n/+f/5//r/+f/4//f/9v/3//n/+v/6//j/+f/5//n/
9//3//f/9//5//r//P/9//v/+v/5//j/+f/6//v//P/6//r/+//7//v/+//7//z//f/+
////AQD///7//f/8/wAAAgADAAQAAgADAAQABAACAAMABQAFAAcACAAJAAwACgAJAAgA
BwAJAAsADQAOAA0ADwAQABAADgAOAA4ADgAPABAAEAARABEAEAAPAA4AEgASABEAEQAR
ABEAEgATABIAEQAQAA4ADgAQABIAFAARABAADQAMAA4ADgANAAwACwAKAAcABQAFAAUA
BAACAAQABQAGAAYAAgABAP///v8AAP/////+//7//v/9//3//f/8//v/+//9//3//P/7
//r/+v/5//n//P/9////AAD+//z//P/8//r/+v/6//r//P/9//7////+//7//f/8//3/
/v///wAA/v/////////9//z//P/8//3//v8AAAEA///+//3//P/9////AAAAAP7//v/9
//3//f/+//7//v/9//3//f/8//z//P/7//v//f/9//7////+//3//P/7//r/+v/7//v/
+//8//3//P/7//v/+v/5//n/+v/7//z//P/7//r/+f/7//r/+v/6//r/+//9/////v/9
//v/+f/3//r//v8AAP3//P/7//r/+//7//v/+//+//7//P/8//n/+P/3//b/+v/7//z/
/f/6//v/+v/5//n/+f/6//r//P/9//7/AQACAAEAAgABAAQABQAHAAkACwAJAAkACQAH
AAUABAADAAYABQAEAAQA///+//7//f/8//3//f/+//z/+//6//n/9//2//b/9//6//v/
/P/8//n/9//2//b/9//4//n/+v/3//b/9f/0//T/9P/0//T/+P/5//r/+//1//H/7//x
//T/+P/8/wEACAAVACIALAA3AEkAYAB5AJMAqQCtAKAAjgBwAEkAJQANAAEA//8CAAIA
AgD//////f/9//7/AAD+//3//P/7//j/9P/0//T/9P/0//b/9//4//n/9f/z//L/8f/0
//X/9//4//b/9f/1//T/9v/1//X/9f/4//j/9//3//X/9P/y//H/9P/2//n/+P/3//X/
9P/z//P/8//z//T/9v/2//b/9v/1//X/9P/y//X/9//4//n/+P/3//b/9f/2//b/9//3
//r/+v/6//r/9//2//X/9P/3//j/+v/7//n/+f/5//r/+f/4//f/9//5//r/+//8//r/
+v/5//j/+v/9/wAAAgABAAEAAgABAAIAAgACAAQABwAHAAcABwAHAAcABwAGAAgACwAN
AA4ADgAOAA4ADgAMAAwACwALAA0ADgAPABAAEQAQAA4ADQAOAA8AEQATABIAEQAQAA4A
DAAMAAwADAANAA4ADQAOAA0ADAAKAAgACgAKAAgABwAFAAUABAACAAEAAQABAAAAAAAB
AAEAAgAAAP3/+//4//n/+v/6//v/+f/4//f/9//5//n/+P/3//j/+v/7//3/+v/5//n/
+P/5//j/+f/6//r/+v/6//r/+f/5//n/+f/6//z//f/+//z/+v/4//b/+f/7//z//f/8
//r/+f/4//r/+v/7//v/+//8//3//v/7//v/+v/4//n/+v/6//v/+f/6//r/+v/5//n/
+f/4//n/+v/6//v/+P/3//f/9//4//n/+v/7//j/+P/5//n/9v/2//b/9P/3//n/+v/7
//f/9v/1//T/+P/5//r/+//6//j/9//2//P/8//0//X/+P/5//n/+f/4//b/9f/0//X/
9v/3//j/9//3//f/9v/0//T/9v/5//j/9v/2//b/9v/2//X/9P/z//b/+P/4//r/9//2
//X/9P/3//f/9//3//f/+f/5//n/+P/3//f/9v/4//n/+v/9//3//f//////AgADAAUA
BwAHAAUABQAFAAIAAQABAAEABAADAAIAAgD9//z//P/7//n/+f/4//j/+P/3//b/9f/z
//L/8v/z//T/9f/2//b/9f/z//L/8v/y//L/8v/y//T/9P/0//T/8v/y//L/8v/2//f/
+P/5//X/8//v/+3/7v/y//j/AQAOAB0AJgAuADUAQwBWAHEAjwChAJ8AkACAAGIANwAT
AAEA+//9/wIAAgAEAAMAAwD///v/+v/6//r//f/+//n/9v/0//L/8v/y//L/9P/1//b/
9//0//P/8//z//P/8//0//T/9f/1//b/9v/1//P/8v/x//P/9P/0//X/9P/0//P/8//1
//b/+P/2//T/8//z//P/8f/x//H/8v/z//T/9f/2//X/9f/0//L/8v/z//P/8//1//X/
9f/1//L/8v/z//P/9//4//n/+v/4//b/9P/y//X/9v/4//n/+f/5//n/+v/4//j/+P/5
//z//P/8//z/+v/6//n/+P/7//3///8AAAAAAQADAAMAAwACAAEAAgAGAAcACAAJAAkA
CQAJAAgACQALAAwADAAOAA4ADgAOAAwADAALAAsADQAOAA8AEAARABAADgANAA8ADwAQ
ABEAEQARABEAEAANAAwACwAKAA0ADgANAA4ACwAKAAgABgAIAAgABgAFAAYABwAHAAYA
AwABAP///P/9////AAACAP///f/8//r//P/8//v/+//7//r/+f/5//n/+f/4//f/+P/6
//v//f/6//n/+f/4//r/+P/4//j/+P/4//j/+P/3//f/9//3//r//P/9//7//f/8//v/
+v/8//3//f/9//3//P/8//z/+//6//r/+f/7//z//f/+//v/+//6//j/+f/6//r/+//7
//z//P/8//r/+f/4//b/9//4//j/+f/3//f/+P/5//r/+//8//3//P/8//3//f/7//r/
+f/2//n/+//8//3/+f/4//f/9v/5//n/+f/5//n/+P/4//j/9f/1//b/9//6//v/+//7
//n/+P/4//j/+v/6//r/+v/5//n/+f/4//b/9v/2//X/+v/6//v//P/7//r/+f/4//v/
+//7//v/+v/6//j/+P/3//b/9f/0//j/+f/6//v/9v/3//b/9f/2//f/+f/6//3//f/9
////AQABAAMAAwAGAAcACQALAAgABQAEAAMABQAFAAYABwAHAAUAAwACAP3//P/8//v/
+v/7//v//P/5//f/9f/z//b/9v/3//n/9//3//f/9v/0//P/8//0//X/9v/3//j/9//2
//X/9P/2//b/9v/2//f/9//3//f/8//x//P/9f/4//r//v8HABQAHQAmACwAOQBNAGQA
fQCTAJkAkQCEAHAASgAjAAsA///9//3/AAD+//7///8BAP////8AAAAA/v/9//r/+f/2
//T/9v/2//b/9v/3//f/9//3//X/8//y//H/8//1//j/+v/2//X/9f/0//b/9f/1//X/
+P/4//f/9//3//b/9P/z//b/+P/7//r/9//1//T/8//0//X/9v/4//b/9v/2//b/9P/1
//X/9P/3//n/+v/7//j/9//2//X/9f/2//j/+f/6//r/+v/6//n/+P/3//b/+P/6//3/
///8//v/+v/6//z//P/8//3//v/+//7//v/9//7//v/+/wEAAwAFAAYAAwADAAQAAwAF
AAYABwAKAAkACQAJAAkACAAJAAoACgAMAA8AEQASABEAEAAPAA4AEAAQAA8ADwASABIA
EgASABMAEgAQAA8AEgATABUAFwAVABMAEQAOAA8AEAARABIAEgASABAAEAAOAA4ADQAM
AA4ADgAMAAsACgAJAAcABAAGAAcACAAIAAcABwAGAAYAAwABAAAA/v8BAAIAAgADAAIA
AAD+//3/AQABAAAA///9//7//v////////8AAAAAAQAAAAEAAgABAAAA///+/wEAAQAB
AAEAAQACAAIAAgACAAIAAgACAAMABQAGAAcABAACAAEAAAABAAIABAAFAAYABgAGAAYA
AwADAAIAAAADAAQABAAFAAIAAgABAAAAAgADAAQABAACAAIAAQABAAAA////////AgAD
AAQABQABAAAAAAD/////AAABAAAAAgADAAMAAwABAAAA///+/wAAAQACAAMAAgAAAP//
/v//////AAABAAQABQAFAAUABAACAAEAAAAGAAQABAADAAIAAQAAAAEAAQABAAEABAAE
AAIAAgABAAAA///+/wAAAQACAAMA//8BAAEAAQABAAEAAgACAAMAAwADAAUABgAHAAoA
CwAQABEAEwAVABMAEQARABEADgANAA0ADQAPAA0ACwAKAAcABgAGAAUABgAHAAcACAAE
AAMAAgABAAEAAAAAAAEAAwADAAMAAgD///3//P/8////AAABAAIAAAAAAAAAAAAAAAAA
AAAAAAIAAwAEAAUA/f/7//v/+//8//7/BAAPAB4AKwA0ADwASwBdAHIAiwCnALUAqwCY
AH4AVgAtABMABQADAAkADAAKAAgABwAJAAcABwAKAAoACAAHAAYAAwD+//7/AAAAAAAA
AAABAAEAAQABAAAA////////AAABAAMABAACAAEAAQAAAP7//f/9//3/AQACAAIAAwAD
AAIAAAD//wAAAgAFAAQAAwABAAAA//8BAAEAAQACAAQABAAEAAQAAwADAAIAAAADAAUA
BgAHAAYABQAEAAMABAAEAAUABQAGAAYABgAGAAUABAADAAIABQAGAAgACQAHAAcABwAI
AAYABgAGAAcACQAKAAsADAAKAAoACQAIAAsADQAPABAADwAPABAADwASABIAEgAUABgA
GQAaABsAGgAZABgAFgAYABsAHQAeABwAHAAcABwAHAAcABsAGwAdAB4AHwAgACAAHgAb
ABkAHAAdAB8AIQAfAB8AHwAeAB4AHgAeAB4AIAAgAB4AHgAbABoAGAAWABcAGAAXABcA
FQAVABQAEgARABEAEQAQABEAEQAQABAADQALAAoACAALAAwADAANAAsACgAJAAkACwAL
AAoACQALAAwADAANAAoACQAJAAgACwAKAAsADAAMAAwADAAMAA0ADQANAA0ADwAQABAA
EAAPAA4ADQAMAA8AEQASABMAEQAQABAAEAAOAA4ADwAPAA8AEAARABIADwAPAA4ADAAO
ABAAEQATABIAEgARABAADwAPAA8ADgAPABAAEAARAA8ADQAMAAsADAANAA4ADwAQAA4A
CwALAA==
         </WaveFormData>
      </LeadData>
   </Waveform>
</RestingECG>
