# Supplementary material for: Detection of Left Atrial Enlargement Using a Convolutional Neural Network-Enabled Electrocardiogram
Source: Front Cardiovasc Med. 2020 Dec 17;7:609976. doi: 10.3389/fcvm.2020.609976 (PMC7773668; doi:10.3389/fcvm.2020.609976)
Supplement: Supplementary file 4 [file Data_Sheet_4.ZIP › normal3/1802032051_1451_0000001J.XML]

<?xml version="1.0" encoding="Windows-1252"?>
<!DOCTYPE RestingECG SYSTEM "restecg.dtd">
<RestingECG>
   <PatientDemographics>
      <PatientID>1802032051</PatientID>
      <PatientAge>72</PatientAge>
      <AgeUnits>Years</AgeUnits>
      <Gender>Male</Gender>
      <PatientLastName>linyaosheng</PatientLastName>
   </PatientDemographics>
   <TestDemographics>
      <DataType>Resting</DataType>
      <Site>1</Site>
      <AcquisitionDevice>MAC55</AcquisitionDevice>
      <Status>Unconfirmed</Status>
      <Priority>Normal</Priority>
      <AcquisitionTime>10:15:20</AcquisitionTime>
      <AcquisitionDate>08-10-2016</AcquisitionDate>
      <CartNumber>1</CartNumber>
      <AcquisitionSoftwareVersion>009C</AcquisitionSoftwareVersion>
      <XMLSourceVersion>MAC5000 v1.0</XMLSourceVersion>
   </TestDemographics>
   <RestingECGMeasurements>
      <VentricularRate>89</VentricularRate>
      <AtrialRate>89</AtrialRate>
      <PRInterval>172</PRInterval>
      <QRSDuration>82</QRSDuration>
      <QTInterval>388</QTInterval>
      <QTCorrected>472</QTCorrected>
      <PAxis>64</PAxis>
      <RAxis>79</RAxis>
      <TAxis>-69</TAxis>
      <QRSCount>15</QRSCount>
      <QOnset>221</QOnset>
      <QOffset>262</QOffset>
      <POnset>135</POnset>
      <POffset>184</POffset>
      <TOffset>415</TOffset>
      <ECGSampleBase>500</ECGSampleBase>
      <ECGSampleExponent>0</ECGSampleExponent>
   </RestingECGMeasurements>
   <Diagnosis>
      <Modality>Resting</Modality>
         <StatementCount>5</StatementCount>
         <LabelText>12SL ��ϳ���</LabelText>
      <DiagnosisStatement>
         <StmtFlag>ENDSLINE</StmtFlag>
         <StmtText>�������</StmtText>
      </DiagnosisStatement>
      <DiagnosisStatement>
         <StmtText>ST����</StmtText>
      </DiagnosisStatement>
      <DiagnosisStatement>
         <StmtFlag>ENDSLINE</StmtFlag>
         <StmtText>T ���쳣���ɿ���Ϊ�²���ļ�ȱѪ</StmtText>
      </DiagnosisStatement>
      <DiagnosisStatement>
         <StmtFlag>ENDSLINE</StmtFlag>
         <StmtText>QT�����ӳ�</StmtText>
      </DiagnosisStatement>
      <DiagnosisStatement>
         <StmtFlag>ENDSLINE</StmtFlag>
         <StmtText>�쳣 ECG</StmtText>
      </DiagnosisStatement>
   </Diagnosis>
   <Waveform>
      <WaveformType>Rhythm</WaveformType>
      <WaveformStartTime>0</WaveformStartTime>
      <NumberofLeads>8</NumberofLeads>
      <SampleType>CONTINUOUS_SAMPLES</SampleType>
      <SampleBase>500</SampleBase>
      <SampleExponent>0</SampleExponent>
      <HighPassFilter>16</HighPassFilter>
      <LowPassFilter>150</LowPassFilter>
      <ACFilter>NONE</ACFilter>
      <LeadData>
         <LeadByteCountTotal>10000</LeadByteCountTotal>
         <LeadTimeOffset>0</LeadTimeOffset>
         <LeadSampleCountTotal>5000</LeadSampleCountTotal>
         <LeadAmplitudeUnitsPerBit>4.88</LeadAmplitudeUnitsPerBit>
         <LeadAmplitudeUnits>��V</LeadAmplitudeUnits>
         <LeadHighLimit>2147483647</LeadHighLimit>
         <LeadLowLimit>268435456</LeadLowLimit>
         <LeadID>I</LeadID>
         <LeadOffsetFirstSample>0</LeadOffsetFirstSample>
         <FirstSampleBaseline>0</FirstSampleBaseline>
         <LeadSampleSize>2</LeadSampleSize>
         <LeadOff>FALSE</LeadOff>
         <BaselineSway>FALSE</BaselineSway>
         <ExcessiveACNoise>FALSE</ExcessiveACNoise>
         <MuscleNoise>FALSE</MuscleNoise>
         <LeadDataCRC32>3034943644</LeadDataCRC32>
         <WaveFormData>
/v/+//7//v/7//r/+f/4//n/+v/7//z//P/8//z//P/6//r/+v/6//v//P/9//7//f/8
//v/+v/8//z//P/8//r/+v/6//r/+v/6//r/+v/9//7///8AAP///v/9//3//v8BAAIA
AwABAAEAAgACAAIAAgACAAQABQAIAAkACgAHAAYABQADAAQABQAGAAcABgAFAAUABAAB
AAAA/f/6//v/+v/6//n/+P/2//X/9P/3//f/+P/6//r/9//2//b/9v/2//f/9//4//n/
+v/6//j/9//2//X/9f/4//j/+P/5//n/+P/4//b/9v/2//f//P/8//z/+v/7//n/8//2
//7/BAAFAAkADAAOABIAEgAUABcAGwAhACgALAAoAB8AGAARAAkAAwD+//j/8f/t/+r/
6v/o/+r/6v/t/+//9P/3//r/+f/3//b/9f/0//P/9f/3//j/+f/5//n/+P/4//b/9//3
//j/+v/8//3/+//6//n/+f/4//r/+//8//z/+//6//r/+v/4//j/+f/6//v//P/9//3/
+//6//r/+f/8//3//f/9//v/+//6//r/+f/5//v//P/+///////9//v/+v/6//v//f/+
/////////////v/+//3//f/8//3/AAABAAIAAwAAAP3//P/9/wAAAQACAAQABAACAAIA
AwABAAEAAgADAAQABQAGAAYAAwACAAIAAgAEAAQABQAHAAUAAwADAAMAAQABAAEAAQAE
AAUABgAGAAMAAAD///7/AAABAAIAAwABAAAA//////v/+//7//z//f/+/////v/8//v/
+v/5//z//P/8//z//P/7//v/+v/4//j/+f/5//z//f/+//7/+//6//n/+P/5//v//P//
//3/+//6//r/+P/4//j/+v/7//3//v/9//r/+f/4//f/+P/6//z//f/9//3//P/8//r/
+v/6//v//f/+//7////8//v/+v/5//r/+//+///////+//7//v/8//z//f/+//////8B
AP///P/6//r/+v/6////AAABAAIAAAAAAAAAAQABAAMAAwADAAUABQAGAAYABQAEAAMA
BAAGAAgACAAIAAgACAAIAAcABQAFAAUABQAGAAUABQAEAAEAAAD9//r/+v/6//v/+//6
//j/9//2//f/9//4//r/+//5//n/+v/5//j/+P/3//n/+f/5//j/9//3//f/9//1//j/
+P/4//j/+f/5//r/9//2//X/9f/4//z//P/8//v/+f/3//j/+v8AAAUACQAOABIAFAAU
ABYAFwAbACEAJgAoACgAIwAcABUACwADAP7/9v/t/+v/7v/u/+z/7P/s/+3/7//y//X/
+P/5//n/+P/3//b/9f/2//f/9//3//j/+f/5//r/+f/5//j/+P/6//z//f/7//n/+f/6
//r/+P/5//r/+v/8//z//f/+//v/+v/6//r/+//8//3//f/7//r/+v/5//z//f/9//3/
//////7//v/6//n/+v/6//3///8AAP/////+//7////9//7//////wEAAQAAAAAA////
//7///8AAAEAAgADAAMAAQABAAMAAwADAAMABAAGAAQABAAFAAIAAQABAAEABAAFAAYA
BgADAAIAAgACAAQABAAFAAcABwAFAAUABQAEAAMAAgABAAIAAwAEAAQAAgAAAAAAAAAB
AAEAAQABAAMAAgABAAEA/v/9//z//P/9//7////+//v/+//7//v//P/8//z//P/8//v/
+//6//j/+P/5//n/+//7//v/+v/6//r/+v/6//j/+f/5//v//P/7//v//P/7//r/+f/6
//v//f/+//3/+//7//v/+//5//r/+//7//z//f/9//7/+//6//n/+f/7//z//P/9//v/
+//7//v/+f/5//v/+//8//z//f/+//r/+v/3//j/+v/8//7/AAABAAAA///+//7//v/+
////AQADAAMAAwAAAP/////+/wAAAgAEAAgABwAIAAcABgAIAAgACAAHAAkACQAJAAkA
BwAFAAQAAgAEAAQAAgAAAPz/+v/5//f/+f/4//j/+P/5//n/+v/8//v/9//1//T/9//4
//r/+//6//n/+P/2//f/9//3//f/9//6//r/+v/3//f/9v/2//f/+P/5//v//P/6//j/
9v/1//f/+f/8/wAABAAHAAkABgAEAAoAEgAYAB0AIQAjACYAKAAkAB8AGgAVABEADQAI
AAAA8//r/+b/5v/q/+r/7P/x//X/9v/3//b/9f/1//X/9f/1//X/+P/5//n/+f/3//f/
9v/2//f/+f/6//z//P/8//v/9//5//n/+v/6//z//f/+//7//P/6//n/+P/7//z//v8A
AP///v/9//v/+v/6//v/+//+//////////7//f/7//r//P/9/wAAAgABAAEAAAD9////
/v/+////AQACAAMAAwACAAEA///+////AQACAAUABAADAAIAAQABAP////8BAAQABQAG
AAgABQACAAEAAQAEAAUABwAJAAgABwAGAAQABAAEAAUABgAGAAYABwAJAAYAAwACAAEA
AwAFAAcACQAIAAcABgAEAAYABAAEAAQABwAHAAcABwAEAAIAAAD//wAAAQACAAQAAQAA
AP///P/8//3//v///wIAAgACAAIAAQD///7//P///wAAAgADAAAA///+//z//v/+//7/
/v/+//////8BAP7/+//5//j//P/+/wAABAABAAEAAAD9////////////AQACAAMAAwAA
AP///f/8////AAABAAMAAwACAAAA//8BAAEAAQABAAEAAQADAAMAAgAAAP///v8BAAIA
BAAGAAEAAQABAPz//f/+////AAADAAQABQAGAAMAAgABAAEABAAHAAgACQAIAAcABwAG
AAYABgAGAAgACgAMAAwADAAKAAoACgAJAAoACwAMAA0ACwAJAAgABgAHAAYAAwAAAAEA
AAAAAP///v/8//v/+v/8//3///8CAAAA/f/8//z/+v/6//v/+//8//3//v/+//r/+f/4
//f/+v/+////AAD+//3/+//6//z//P/8//3/AAAAAAIA/v/5//v/+//6/wIACAAJAAsA
DgAQABIAFgAWABkAIQAlACgALgAuACMAGgAVAA8ACQAEAP7/9f/v//D/7v/s/+7/8v/x
//X/+v/7//r//f/7//n/+f/5//n/+//9//7////+//3/+//6//z//f/9//7///8AAAAA
/f/8//v/+//6//3///8BAAIAAAD+//3//P/8//z//f/+////AAABAAEA/f/8//z/+///
/wEAAgADAAIAAQD///7//f/9////AAACAAMAAwABAAAA/v/9//3//v8AAAIAAwABAAEA
AAAAAAAAAQABAAMABAAFAAYABwAEAAEAAAABAAQABQAGAAgABgAEAAQABQAFAAUABgAH
AAkACQAJAAgABgAEAAMAAgADAAQABgAJAAcABQAFAAUAAwADAAMAAwAEAAUABgAGAAUA
AgABAAAAAQABAAEAAQABAAAA//////3//f/9//7/AAAAAAAA/v/8//v/+v/5//v//P/9
//7//f/7//r/+P/4//j/+f/5//r/+//8//z/+//6//n/+P/6//v/+//9//v/+f/4//j/
+P/4//j/+v/8//3//f/7//r/+f/4//f/+v/8//7////+//3/+//6//r/+v/6//v//f/+
//7////8//v/+v/5//r/+//+///////+//7//v/6//r/+//8//3//v/+//7//v/+/wAA
AAAAAAEAAwAFAAUABQAEAAMAAwACAAMABAAFAAgABwAIAAcABgAIAAgACAAHAAkACQAJ
AAkABwAFAAQAAgAEAAQAAgAAAP7//P/7//n/+f/4//j/+P/7//v//P/+//3/+f/3//b/
9//4//r/+//5//n/+f/4//f/9//3//f/+f/8//z//P/6//n/9//2//n/+v/7//3//P/6
//j/+P/3//X/9//8/wIABgAJAAcABgAGAAwAEgAWABsAIQAnACoALAAqACMAHAAVABEA
EQAMAAIA9//t/+j/6P/o/+j/7P/z//f/+P/3//b/9f/1//f/9//3//f/+v/7//v/+//6
//n/9//2//n/+//8//7//v/+//3/+f/5//n/+v/6//r/+//8//z/+//6//r/+v/7//z/
/v8AAP///v/9//v/+v/6//v/+//+//////////7//f/7//r/+v/7//7/AAD+///////9
//3//P/8//3///8AAAEAAQD+//3/+//6//3///8AAAMAAgABAAAA//8BAP////8BAAMA
AwADAAQAAwAAAP////8CAAMABQAHAAYABQAEAAIAAgACAAMABAAGAAYABwAJAAQAAQAA
AP//AgADAAQABQADAAMAAwACAAIAAAAAAAAAAgADAAQABQAEAAIAAAD//////////wAA
/v/+//7//P/7//v/+//7//3//v///wAA/f/7//r/+P/7//z//v////3//f/9//z/+v/6
//r/+v/7//3//v8BAP7/+//5//j/+//8//3/AAD//////v/7//n/+f/5//n//P/+/wAA
AQD///3/+v/4//v//P/9/////v/+//3//f/7//v/+//7//z//f8AAAEA/v/8//v/+v/8
//7/AQACAAIA///+//3//P8AAAAAAAAAAAIAAgACAAMAAgADAAIAAQAEAAUABwAIAAcA
BgAFAAYACAAKAAoACgAKAAoACgAJAAgABwAGAAUABwAHAAgACAAGAAQAAAD8//v/+v/6
//n/+//6//r/+v/4//f/9//4//r/+f/6//z/+//6//r/+f/7//v/+//6//v/+//7//v/
+P/6//n/+P/6//v/+//8//n/+P/3//f/+P/4//7/AAD//////f/8//7/AAADAAcADgAU
ABwAIAAgAB0AHQAfACYAKgAoACMAHAAVAA0ABQD6//D/6//p/+r/7v/y//T/9P/x//H/
8v/1//j/+//7//v/+//7//v/+//7//r/+f/8//3//f/+//v/+//6//r//f/+//7/+//9
//3//v/+//v/+//7//r/+//8//7/AAD///7//v/+//7//v/+//3//f/+/wAAAQD/////
/v/9////AQACAAQAAAD//wAAAAAAAAEAAQD//wEAAAAAAAEAAAAAAAAA//8CAAMAAwAE
AAIAAwADAAUAAwADAAMAAwAEAAMABAAHAAYABQAEAAQABgAGAAgACwAIAAcABwAHAAcA
BwAHAAYABgAGAAcACAAFAAQABAAFAAUABQAHAAkACAAHAAYABQAFAAUABQAEAAUABAAF
AAYABAADAAIAAQAEAAQABAAFAAIAAQAAAAAAAgACAAIAAAD//////////////v/9//z/
/////wAAAAD///7//v/9//////////7/AAAAAAAAAAD9//3//P/9/wAA/////wAA///+
//3//v8AAAEAAQD//wEAAQABAAEA/v/+//7//f8AAAEAAQACAAEAAAD/////AAAAAP//
//8AAAEAAgADAPv/+v/8//7/AAACAAYABgAGAAYAAwACAAEAAQAEAAcACAAJAAcABwAI
AAgACAAIAAgACgAMAA4ADgAOAA0ADAALAAkACgALAAwADQAKAAkACQAIAAkACAAFAAIA
///+//7//f/7//r/+v/6//3//f/+/wAA/v/7//r/+v/8//z//f/9//3//f/9//z/+f/5
//n/+f/6//7///8AAP7//f/7//r//P/8//z//f/+//7//v/8//n/+f/7//z/AgAGAAsA
DQAMAA4AEAASABYAGwAfACUALAAqACYAJQAeABUADwANAAgAAgD5//H/7P/q/+z/7P/u
/+//9f/4//n/+v/7//n/9//3//f/9//7//3//v////7//f/7//r/+v/7//v//P///wAA
AAD9//r/+f/5//j/+//9////AAD+//z/+//6//z//P/9//7/AAAAAAAA///7//r/+v/5
//3///8AAAEAAAD///3//P/9//3///8AAAAAAQABAP///f/8//z//f8AAAIABAAFAAIA
AQD///7//v//////AQADAAMAAwADAAEA/////wEABQAFAAUABgAEAAIAAgADAAUABQAG
AAcABwAHAAcABgADAAIAAgACAAMABAAGAAkABgADAAIAAQADAAMAAwADAAUABQAFAAQA
AgAAAAAAAAACAAMABAAFAAQAAgAAAP//////////AAAAAAAAAAD+//z/+//6//n/+//8
//3//v/8//v/+//6//r/+v/7//v//f/9//3//P/7//r/+f/4//v//f/+/wEA/v/7//n/
+P/6//r/+v/8//7///////3//P/7//r/+f/6//z//v////7//f/7//r/+v/6//r/+//9
//7//v////7//f/8//v//////wIAAQAAAP///v/+//7//v/+/wAAAgAEAAcABQAFAAMA
AQACAAMABQAGAAYABgAGAAgABQAGAAUABAAHAAgACQAJAAgABwAGAAUABwAHAAgACAAF
AAQAAQD+//r/+P/3//X/9//4//r//P/7//n/+P/4//r/9//2//b/+P/4//n/+f/4//f/
9v/0//X/9//5//v/+f/6//j/9v/2//f/9//4//r/+v/6//v/+P/2//b//P/9//v/+//+
//7//v///wEABgAMABIAGAAaABsAHQAhACQAJgAmACMAHgAXABMADQAAAPT/6//p/+j/
7P/u/+7/8P/x//P/9P/z//D/8//5//n/+f/5//n/9//3//b/9f/2//f/9//4//j/+f/5
//r/+v/6//n/9f/4//n/+//8//n/+f/5//j/+P/4//n/+v/6//r/+//8//n/+P/3//X/
9v/4//v//f/7//v/+v/5//z//f/9//7/+//7//3//v/7//v/+v/3//n/+v/8/////P/8
//z/+//8//3//f/+//z//f/9/////f/9//3//f8AAP//AAADAAIAAQAAAAAAAQAAAAEA
AwADAAMABAAFAAQAAwACAAAAAQACAAQABgAEAAIAAQABAAIAAQACAAMAAwADAAMAAwAA
AP///v/8//7//v8AAAIAAAD///7//f/+//7//v///////////wAA/f/8//v/+P/6//v/
/P/9//v/+v/5//j/+f/5//r/+v/6//r/+//7//r/+f/4//b/+f/6//v//P/5//n/+P/5
//v/+f/4//j/+P/4//j/+v/5//n/+P/1//f/+f/7//3/+//6//n/9//4//n/+f/6//r/
+v/6//v/+//6//j/9//6//v//P/9//3/+P/4//j/+P/4//3//v///wAA///+//3//f//
/wEAAQABAAMAAwAEAAQAAwACAAEAAgAFAAgACQAKAAcABgAFAAMABAAFAAYABwAEAAMA
AwACAP///v/7//j/+P/4//n/+f/4//b/9f/0//b/9//5//z//P/5//j/+P/3//b/9v/1
//b/9//4//j/9v/1//T/8//1//j/+P/4//n/+f/4//j/9//2//X/9f/6/wAA/P/4//n/
9//1//b//P8CAAcACwAOAA4AEgAUABYAFwAdACUAKgAqACgAHwAWAA8ACQABAPj/9P/t
/+v/6v/q/+r/6v/q/+3/8//0//X/+v/9//v/+f/3//X/8//2//f/9//3//n/+f/4//j/
9v/3//f/+P/6//z//f/7//r/+f/5//j/+v/7//z//P/7//r/+v/6//n/+P/4//j/+//8
//3//f/7//r/+v/5//z//f/9//3//f/9//z//P/5//n/+//8//3///8AAP///f/8//z/
/f/9//7////////////+//7//P/9//3///8AAAEAAgADAAIA///+////AwADAAMABAAG
AAQABAAFAAQAAwADAAMABAAFAAYABgACAAAA///+/wEAAgAEAAcABQADAAMAAwABAAEA
AQABAAMAAwADAAIAAQD+//3//P/+////AAABAAEAAAD/////+//7//v//P/9//7////+
//z/+//6//n//P/8//z//P/+//3//f/8//v/+v/6//n//P/9//7//v/7//r/+f/4//r/
+//7//3//f/7//r/+v/4//j/+P/6//v//f/+//3/+//7//v/+//7//z//f/9//3//f/8
//z//P/8//z//f///wAAAAABAP7//f/8//v/+//9/wEAAAD+//7//v/+//7//v/+//7/
AQACAAMABQACAAMAAgABAAIAAwAFAAYABAAEAAQABgAGAAgACAAIAAkACgALAAsACQAH
AAUAAwADAAMABAAEAAMAAgD///z/+f/4//j/9//6//r/+//8//v/+f/4//j/+//5//n/
+v/6//r/+//7//r/+f/4//b/+P/5//r/+//4//r/+f/4//j/+f/5//r/+v/6//r/+//2
//b/+P/8////AQABAAIAAgAEAAMABQAKABAAFgAcABwAHwAlACUAIgAiACAAGwAYABUA
DQAFAP7/9P/r/+X/5P/q//L/9P/y//P/8//0//P/9P/1//f/+v/7//z//f/7//v/+v/5
//n/+f/4//j/+f/7//z//v/8//z/+//3//n/+//+/wAA/v/9//z/+v/7//r/+v/6//v/
/P/+/wAA/f/8//v/+f/6//z///8BAAAA///9//v//P/9//3//v//////AQACAP/////+
//v//f/+/wAAAwABAAAA///9///////+//7/AQADAAQABwAFAAMAAQD//wEAAQADAAcA
BwAFAAMAAgAEAAIAAgADAAUABQAGAAcABgAFAAQAAgADAAQABgAIAAUABAAEAAUABAAD
AAQABQAFAAUABQAFAAIAAQAAAP7/AAAAAAIABAACAAEAAAD//wAAAAAAAAEAAQABAAEA
AgD///7//f/6//z//f/+/////f/8//v/+v/7//v//P/8//z//P/9//3//P/7//r/+P/8
//7/AAACAP7//f/7//v//P/7//v//P/+//7//v8AAP3//f/8//n/+//9////AQD+//7/
/v/9///////+//7/AAAAAAAAAQD8//r/+//9/wIABAAEAAQABAAEAAIAAAD+/wAAAgAE
AAcABgAHAAYABQAFAAUABgAGAAcACAAJAAwACQAKAAkACAAJAAoACwALAAkACQAJAAkA
CAAHAAcABgAHAAYAAwAAAP7//P/7//n//P/8//3//v/+//3//f/+//7/+//6//r/+//8
//7////8//v/+v/4//r/+//8//3/+//+//7//v/8//v/+f/4//n/+v/7//3/+v/4//r/
/P/9//3/AQAEAAQABAAFAAkADAAQABYAGgAeACMAKQArACgAJgAmACEAGAAVABMADQAE
APj/7//r/+r/6P/s//D/9v/7//v/+P/3//b/9f/3//n/+//9//////////7//f/7//v/
+v/6//v//f/+/wAA/v/+//3/+f/8//3///8AAP7///8AAAAA/f/8//z//P/9//7/AAAC
AP///v/9//v//f/+/wAAAQABAAEAAAD////////+//7/AAABAAQABgAEAAMAAQD9/wAA
AAABAAMAAgACAAIAAQABAAEAAAAAAAEAAwAEAAcABgAFAAQAAwAEAAMABAAHAAgABwAG
AAYABgAEAAQABQAHAAcACAAJAAgABwAGAAQABgAGAAcACAAGAAYABwAJAAUAAwADAAMA
BAAFAAYABwAEAAMAAgAAAAEAAAABAAIAAQABAAEAAQABAAAA/////wAAAQACAAQAAQAA
AP///P/+////AAABAAEAAAD///7//v/9//3//P/+//7///////7//f/8//r/+//8//3/
/v/8//3//f////3/+//6//r//f/+////AgAAAP///f/5//v//f///wEAAAAAAAAA////
/////v/+/wAAAAAAAAEA///+//z/+//9////AQADAAMAAwACAAEAAAD///7/AwAEAAUA
BgAFAAQAAwADAAUABwAHAAcACQAJAAoACgAJAAgABwAIAAkADAANAA4ADQAMAAsACQAJ
AAkACQAJAAkACQAKAAoABgAEAAAA/P/+//7///////3//P/8//z/+//7//z//v8AAP3/
/P/8//v/+v/6//n//P/9//7//v/7//v/+//7//n//P/8//z//P/9//3//v/7//r/+f/5
//7/AAACAAIAAQABAP///P8AAAgADQANABIAFgAaABoAHAAfACEAJwAuAC4AKgAlAB4A
EwANAAUA/P/0//H/7//w//L/8v/0//L/8f/1//j/+//+/////f/7//v/+//7//r/+//7
//v//f/9//z//P/7//v/+v/6//z//v////3/+//7//z//P/8//3//v/+/////v/+//7/
/f/8//z//P/9//7///////7//v///////v////////8BAAEAAAAAAP7//f/+//7///8B
AAIAAQD///7//v//////AAABAAEAAgADAAMABAABAAEAAAABAAIAAwAEAAUAAwABAAEA
AwADAAMAAwAEAAUABAAFAAcABgAFAAUABQAGAAcACAAIAAUABAAEAAQABAAEAAUABwAG
AAUABgAHAAYABQAEAAMABAAFAAYABgAFAAIAAQAAAP//////////AAAAAAAAAQD+//3/
/P/8////AAABAAAA/v/9//z/+//8//z//P/8//7//f/9//z/+//6//r/+f/8//3//v/+
//3//P/7//r/+v/7//v//f////3//P/8//v/+v/5//r//f///wAA///+//3//P/7//n/
+v/7//v//v//////AAD9//z/+//7//3//v/+////AQD9//n/+f/6//3//v///wAAAQAA
AP///v8AAAAAAAABAAIABQAGAAcABAADAAMAAgAFAAYABwAKAAkACgAJAAgACAAIAAgA
BwAIAAkACgALAAkABwAGAAQABAAEAAIAAAD9//z//P/7//n/+P/4//j/+//7//z//v/9
//n/9//2//f/+P/6//v/+//7//v/+v/3//f/9//3//n//P/8//z/+v/5//f/9v/4//j/
+P/5//7//v/6//j/9//3//n//v8CAAIABwAJAAYACgAOABAAFgAZAB8AKQAuACwAJgAj
AB4AFwAPAAsABgD+//X/7f/o/+j/6v/q/+z/8//3//r/+//6//f/9f/3//f/9//3//n/
+//8//3/+v/5//f/9v/3//n/+v/8//3//v/+//v/+f/5//r/+v/8//3//v/+//z/+v/5
//j/+//8//7/AAD+//7//v/9//r/+v/7//v//v/////////+//3/+//6//r/+//+/wAA
/v///////f/7//r/+v/7//7/AAACAAMAAAD///3//P/9////AAADAAMAAwADAAMAAQD/
////AQAFAAUABQAGAAQAAgACAAMABAAFAAcACQAHAAcABwAGAAMAAgACAAIAAwAEAAYA
CQAEAAEAAAD//wIAAwAEAAUABQAFAAUABAACAAAAAAAAAAMAAwADAAMAAgAAAP7//f/8
//3//v8AAAAAAAAAAP7//P/7//r/+f/7//z//f/+//3/+//6//j/+v/6//v/+//9//3/
/f/8//v/+v/5//j/+//9//7/AQD///v/+P/2//n/+v/7//7//P/9//3/+//5//n/+f/5
//r//P/+/////P/7//n/+P/5//r/+//9//7//v/9//3//P/7//r/+f8BAAEAAwAAAP3/
/P/7//r//f/+////AAACAAIAAgADAAAAAQAAAP//AQADAAYACAAFAAQAAwAEAAQABgAG
AAYACAAIAAgABwAHAAcABwAHAAcABwAIAAgABAACAP7/+v/6//r/+//7//v/+v/6//r/
+P/3//f/+P/7//n/+f/6//f/9v/2//X/9v/3//j/+P/3//f/9//3//X/+P/4//j/+P/5
//n/+v/5//j/9//3//j/+v/6//z///////n/+P/8//7/AQAHAAwAEAAUABgAGgAZABkA
HQAkACoAKgAnACAAFwAPAAkAAAD2/+//6//q/+7/8v/w//D/7//x//L/8f/y//n//f/6
//n/+P/3//b/9//3//f/+P/5//n/+v/5//n/+P/4//v//P/8//n/+//7//z//P/6//v/
/P/8//3//P/8//z/+//6//r/+v/7//z//f/9//7//v///////f/9//z/+//+//////8A
APz/+//8//z//v///////f////7//v////7//v/+//3/AAABAAEAAgABAAEAAAABAAMA
AwADAAMABQADAAMABQAEAAMAAgACAAQABAAGAAkABgAFAAUABQAHAAcABwAGAAcABgAG
AAYABQAEAAQABQAGAAUABgAHAAYABQAEAAMAAwADAAMAAgADAAIAAwAEAAIAAQAAAP//
AgACAAIAAwAAAP///v/+/wAAAAAAAP7////////////9//z/+//6//z//f///wAA/f/8
//z/+//9//3//f/8//z//P/8//z/+//7//r/+//+//3//f/+//v/+v/5//r/+//9//7/
/f////////////7//v/+//3/AAABAAEAAgD///7//f/9/wAAAAD/////AQABAAEAAQD7
//r//f/+////AAAEAAQABAAEAAMAAgABAAEABAAHAAgACQAIAAcABwAGAAYABgAGAAgA
CgAMAAwADAAKAAoACgAJAAoACwAMAA0ACwAJAAgABgAHAAYAAwAAAP3//P/8//v/+//6
//r/+v/8//3///8CAAEA/f/7//r//P/8//3//f/9//3//f/8//n/+f/5//n/+//+//7/
/v/7//v/+v/6//z//P/8//3/AAAAAP7//P/7//3//f/+/wQACgALAAkACAAOABQAFgAY
AB0AIwApACwALAAoACcAHgARAA8ADwAKAAAA9//v/+z/7P/s/+r/7v/1//f/+P/9//7/
+//5//f/9//3//f/+//9//7////8//v/+f/4//n/+//8//7//f/+//7/+//5//n/+v/6
//3///8BAAIAAAD+//3//P/8//z//f/+/wAAAAAAAP///P/8//3//f8AAAEAAQABAP//
///+//7//////wEAAgACAAMAAwABAP///v/+////AQACAAMAAwACAAEA///+////AQAC
AAUABQAFAAUABQADAAEAAQADAAYABwAIAAoACQAGAAUABQAGAAcACQALAAkACQAJAAgA
BwAEAA==
         </WaveFormData>
      </LeadData>
      <LeadData>
         <LeadByteCountTotal>10000</LeadByteCountTotal>
         <LeadTimeOffset>0</LeadTimeOffset>
         <LeadSampleCountTotal>5000</LeadSampleCountTotal>
         <LeadAmplitudeUnitsPerBit>4.88</LeadAmplitudeUnitsPerBit>
         <LeadAmplitudeUnits>��V</LeadAmplitudeUnits>
         <LeadHighLimit>2147483647</LeadHighLimit>
         <LeadLowLimit>268435456</LeadLowLimit>
         <LeadID>II</LeadID>
         <LeadOffsetFirstSample>0</LeadOffsetFirstSample>
         <FirstSampleBaseline>0</FirstSampleBaseline>
         <LeadSampleSize>2</LeadSampleSize>
         <LeadOff>FALSE</LeadOff>
         <BaselineSway>FALSE</BaselineSway>
         <ExcessiveACNoise>FALSE</ExcessiveACNoise>
         <MuscleNoise>FALSE</MuscleNoise>
         <LeadDataCRC32>3419839270</LeadDataCRC32>
         <WaveFormData>
BAAEAAQABAACAAIAAgACAAMABAAFAAYABAAEAAQABAAGAAYABgAGAAYABgAGAAYABQAE
AAMAAgAEAAYACAAKAAgABgAEAAIABQAGAAcACAANABAAEgAUABQAEwAUABQAGQAbABwA
HAAZABYAEgARABQAFwAZABwAHwAfAB8AIAAhAB8AHgAdAB8AHgAeACAAIgAgABsAFgAP
AAoABAACAAIAAgAAAP///P/6//n/+P/5//v//P/7//j/+P/3//f/9f/1//b/9//6//r/
+v/6//b/9f/0//T/9f/3//j/+f/1//X/9P/0//X/9v/4//j//P/8//b/8f/q/+j/7P/x
//f/BQASABgAIgAtAD0AVgBuAIIAmACuALQAtACvAKAAhwBtAFUAQgAxAB4ADwACAPj/
7v/o/+3/8//z//f//f/9//r/+P/2//P/8f/w/+//8f/x//H/8P/v/+3/6//q/+v/6//s
/+z/7P/s/+3/7v/r/+v/6//s/+7/7//v/+//7P/r/+r/6v/q/+v/6//r/+7/7v/t/+z/
6P/n/+b/5v/p/+r/6//s/+n/6P/n/+X/5//o/+n/6f/p/+n/5//n/+X/5P/k/+P/5v/o
/+n/6f/l/+P/4f/g/+H/4f/h/+L/5f/l/+X/5f/g/9//3//e/+H/4v/l/+T/4f/g/93/
3P/g/+D/4P/g/+H/4v/j/+P/4P/g/+D/4P/j/+X/5//o/+f/5v/l/+X/5v/o/+n/7P/v
//D/8f/y//H/8v/y//L/9f/2//n/+//4//f/9//2//n/+f/7//v//P/9//7//v/6//n/
+f/5//z//f///wAA+//6//n/9v/4//n/+v/7//3//f/9//3/+v/3//b/9v/4//r//P/+
//v/+v/5//n/+//7//3//f///wAAAQABAAAA/v/9//7/AQADAAUABgADAAIA///+//7/
/v8AAAEAAgADAAYABQABAAAAAAD//wIAAgAFAAUAAgABAP7/AAD//wIABAAEAAUABgAG
AP///P///wAAAQACAAcADAAQABQAEgARABIAEgAVABcAGAAYABYAFAARABEAEQATABQA
FgAbABsAGwAcAB8AHQAcABsAGwAaABoAHAAeABwAFwASAAsABgAAAP7///8AAP/////7
//j/9v/0//X/9//4//f/9v/2//X/9f/z//P/9P/1//f/9v/1//T/8f/x//H/8v/z//X/
9v/3//X/9f/0//T/9P/0//X/9P/2//j/+v/z/+r/5v/o/+3/9f///wwAHAAoADEAQQBW
AGwAgACWAKgAtAC2ALMApgCLAG0AUwA+ADEAIAALAPz/+v/4//D/6//v//P/9//5//v/
/P/6//j/8//x//D/7//x//H/8f/w//L/8f/w//D/8P/v/+//7v/w//D/8f/y/+7/7f/s
/+z/7P/t/+3/7f/t/+3/7f/u/+v/6//q/+n/7f/u/+7/7v/s/+v/6v/q/+v/7P/t/+7/
6v/q/+r/6f/o/+j/6P/n/+r/6//q/+v/5//m/+b/5f/m/+j/6f/p/+j/5//m/+b/5v/l
/+T/5P/n/+f/5//n/+L/4f/h/+D/4f/i/+X/5P/k/+T/4v/i/+P/4v/h/+D/4v/k/+b/
5//l/+T/4//i/+P/5f/n/+j/6P/o/+j/6f/n/+j/6P/q/+7/8P/y//T/8//0//T/9P/4
//j/+v/7//v/+//8//z/+v/5//r/+f/7//3///8AAP7//f/9//3//////wAAAAD+//7/
/v/8//r/+//8//3//v///wAAAQD+//v/+v/6//z//P/8//z//f/+////AQD+//3//v/9
////AAABAAEAAAD+//3//v8AAAEAAgACAAIAAgAAAAAA///+//////8CAAMABgAFAAMA
AgACAAEAAgACAAUABQAEAAMAAAACAP3/AgACAAIABQAGAAcACAAKAAwADQAOABAAEQAU
ABYAFgAXABcAFgAUABIADwAPABIAFQAXABoAGgAZABgAGAAeAB0AHQAdABwAGgAZABoA
HAAaABUAEAAOAAoABQAEAAAA/v/6//f/9//4//r//P/7//v/+v/3//T/9P/z//P/9P/1
//f/+f/2//T/8v/w//L/8//0//b/9P/1//X/9f/z//P/8v/y//T/9v/5//r/9P/y//D/
6//q/+7/7v/x//f///8EAA4AGAAhAC8ATABsAIIAlgCoALIAsACrAKgAmQCBAGUATAA7
ACgADwD8//L/7P/q//H/9f/3//n/+f/5//b/8v/w//H/8f/y//P/8v/x//D/7v/u/+3/
7P/s/+7/7//x//L/7v/s/+v/6v/q/+v/7P/u/+z/7f/t/+3/6v/p/+j/6P/p/+v/7P/t
/+3/7P/q/+j/6P/p/+r/7P/q/+r/6v/q/+j/6P/o/+f/6P/q/+z/7f/q/+n/5v/l/+X/
5v/o/+n/6f/q/+r/6f/m/+X/5P/k/+b/5//o/+r/5//l/+P/4f/g/+H/4//k/+T/5P/m
/+T/4v/i/+D/4P/l/+b/5//o/+b/5P/i/9//4P/i/+T/5v/o/+n/6v/q/+n/6P/n/+f/
6//u//D/9P/0//L/8P/u//H/9P/2//j/+P/4//r/+//5//n/+v/6//7///8CAAMAAQD/
//3/+v/7//3/AAADAAIAAQABAAAA/f/8//v/+P/8////AgAFAAMAAQD///3//v/9//7/
AAD+//7//v/+//z//P/8//3/AAABAAQABQAEAAIAAAD9////AAACAAYABAAFAAYABgAF
AAQAAQAAAAMABAAHAAkABwAFAAUAAQADAAQABgAHAAYABgAJAAkABwAFAAEAAgAFAAgA
CgAKAAUAAgACAAAABAAGAAgACgAOABAAEQASABMAEwAVABYAGQAbABwAHAAYABYAEwAT
ABcAGQAaABwAIQAhACEAIgAjACEAIAAfACAAIAAhACQAJQAiABwAFgASAA4ACQAIAAYA
BgAEAAMA///+//7//v///wEAAgABAP///v/8//v/+//7//z//f////7//f/8//r/+f/4
//j/+//9//7////6//n/9//2//j/+v/9//7//v/+//z/9f/y/+7/8P/1/wEADQAUABwA
JAAtAD8AXAByAIgAogC0ALwAugCzAKoAlwB5AF0ATAA9ACwAFwAIAAQA+v/w//P/+f/7
/wEABQAFAAQAAAD2//b/9f/1//X/+P/5//r/+v/3//X/8//y//T/9f/3//j/9//2//b/
9v/y//H/8P/w//P/9f/2//f/8//x/+//7v/v//H/8v/z//T/9P/z//L/7//v/+//8P/x
//L/8//0//D/8P/w/+//7//w//H/8f/z//P/8f/x/+//7v/u/+3/8P/y//P/8//v/+3/
6//q/+3/7f/t/+7/8P/v/+7/7f/p/+n/6v/q/+z/7P/u/+z/6v/q/+j/6P/r/+z/7f/u
/+7/7v/u/+3/7P/s/+z/7P/t/+//8f/y//H/8P/v/+//8f/0//b/+v/6//r/+v/6//r/
/P/9//7/AgACAAQABQADAAMABAAEAAYABwAKAAsACwALAAsACgAIAAcABwAHAAoACwAN
AA4ACQAIAAcABAAFAAcACQALAAkACQAJAAkABwAFAAUABgAHAAgACQAKAAgACAAIAAkA
CQAJAAsACwAOAA4ADgANAAwACgAJAAoADQAPABEAEgAPAA4ACwAKAAwADAAOAA8AEQAR
ABMAEQANAAwADAALAA8AEAAUABUAEQAPAAsADAANABAAEwAUABUAFgAYABoAGwAcACAA
IQAkACYAJgAnACcAJgAiACAAHQAdACAAIwAlACgAKAAnACYAJgAqACkAKQApACcAJgAm
ACgAKgAoACMAHgAbABgAFAAUAA4ADAAIAAUABgAGAAcACAAIAAkACQAHAAUABAACAAEA
AgADAAUABwAEAAIAAAD+//7///8AAAIAAgADAAMAAwAAAP///f/8/wAAAgAFAAYABAAA
AP7//f/8//b/9v/9/wUADQAUABgAIAArAD8AWAByAIoAngCyAMIAxAC/ALYApwCRAHUA
WgBJADgAHwAKAAAA/P/4//n///8DAAUACQAJAAAA+v/8//z//f///wEA/v/9//z/+v/8
//v/+v/6//z//f///wAA/P/6//n/+P/4//n/+v/8//z//f/9//3/+//5//f/9v/4//v/
/f////7//P/5//b/+P/5//r//P/6//r/+v/6//b/9v/2//X/9v/4//r/+//4//f/9P/z
//P/9P/2//f/9//4//j/9//1//P/8f/w//T/9f/2//j/9f/z//H/7//w//H/8//0//L/
8v/0//L/8P/w/+7/7v/x//L/8//0//H/8P/v/+3/7//w//H/8v/0//X/9v/2//X/9P/z
//P/9//6//z/AAAAAP7//P/6//v//v8AAAIABAAEAAYABwAFAAUABgAGAAgACQAMAA0A
CgAJAAgABgAIAAkACwANAA0ADQAOAA4ACwAKAAkABgAJAAsADQAPAA0ACwAJAAcACAAH
AAgACgAMAAwADAAMAAsACgAJAAkACgALAA4ADwAPAA4ADQALAAwADAANABAAEAARABIA
EgAPAA4ACwAKAAwADgASABUAEwARABEADQANAA4AEAARABIAEgAVABUAEwARAA0ADgAR
ABQAGAAWABYAFQAUABMAEgAXABwAIAAkACQAIwAkACQAJQAlACQAIgAkACQAIwAlACMA
IwAiACIAJwApACsALgAvAC0ALAArACoAKAAnACgAKwAqACYAIgAbABQADAAIAAkACgAJ
AAkABwAGAAYABgADAAMAAgD//wEABAAGAAkABQADAAIAAQADAAQABQAGAAMAAwADAAQA
AwADAAIAAQABAAMABAAGAAUABAAEAAIAAgAGAAYAAwD+//j/9v/7/wUADwAcACwAOABL
AGMAeACGAJYApgC2AMAAwgC/ALAAlQB1AFkASAA3ACIAEQAIAAQAAgAEAAUAAwABAAMA
AwADAAYACAAGAAIAAQABAAEA/v/9//z/+v/8//3//v8AAP///f/8//r/+v/6//v//P/7
//v/+//8//v/+//6//n/+v/7//z//v/8//v/+f/3//v//P/8//z/+//7//v//P/7//r/
+f/4//n/+v/7//v/+f/4//f/9f/3//n/+f/7//j/+P/5//n/+P/4//f/9f/3//f/9//4
//f/9f/z//L/8//z//P/8//x//H/8v/y/+//7v/v/+z/7//y//P/9v/0//L/8P/u//H/
8v/z//P/8f/y//P/9P/z//P/8//y//X/9v/3//n/9//4//j/+v/9//7///8AAAAAAgAD
AAQABQAEAAUABQAIAAkACwAMAAoACQAKAAkADAANAA4ADgANAA0ADgAPAAwACwALAAoA
CgAMAA4ADgAMAAsACgAJAAoACwAMAA0ACwAJAAkACgAIAAgACAAIAAsADAANAA8ADgAN
AA4ADQAPABAAEQARABEAEAAQABIAEAAPAA4ADAAOABAAEAASAA8ADgAPAA8AEAARABQA
EwAUABQAFQAVABAAEAAUABYAGAAaAB4AIAAhACIAIQAhACMAJAAnACkAKgAqACcAJAAg
AB8AIwAlACYAKAArACsAKwAsAC0AKwAqACkAKgAqACsALgAvACwAJgAgABwAGAATABIA
DwAOAAsACQAHAAYABgAGAAYABwAHAAUAAgACAAEAAQADAAMABAAFAAUABAADAAIA////
////AAABAAMABAAFAAAA///9//z//v8AAAMABAAGAAYAAAD7//b/9P/y//n/AwAJABIA
HAAkAC0APQBUAHAAiACcALIAwADEAL8AtgClAI0AcQBaAEsAPAAjAA4AAgD+//b/9f/5
/wEABQAHAAcABAACAPz/+v/5//n/+f/6//v//P/8//r/9//0//L/9v/3//n/+v/3//b/
9v/2//X/9f/1//b/+P/5//n/+f/1//P/8f/w//P/9f/2//f/9v/2//X/9P/y//H/8P/w
//P/9P/1//b/8v/y//L/8f/x//L/8//z//H/8f/v/+//7P/s/+3/7f/u//D/8f/x/+//
7f/r/+r/7f/t/+3/7v/u/+3/7P/r/+f/5//o/+j/6v/q/+z/6v/p/+j/5f/k/+f/6P/p
/+r/6P/o/+j/5//l/+b/5//o/+v/7f/v//D/7P/q/+j/5//p/+z/7v/y//L/8v/y//L/
8P/y//P/9P/5//r//f////7//f/9//z//////wEAAQABAAEAAQAAAP3//f/+////AAAB
AAMABAD///7//f/6//v//f///wEA///////////9//v/+//8////AAABAAIA///+//3/
/f//////AQABAAIAAgACAAEA///+//7/AAADAAUABwAIAAYABAAAAP7/AQACAAUABwAF
AAUABwAFAAIAAgADAAMACAAGAAgACAAIAAgACAALAA4AEAASABUAFwAbAB4AHAAbABkA
FgAWABYAFQAXABcAFwAWABYAGQAZABkAGgAgAB8AHwAfABsAGAAWABYAHAAcABkAFgAP
AAgAAAD8//z//P/6//n/+v/6//v//P/4//f/9f/x//P/9P/0//X/9P/z//P/8//1//T/
8//y//T/9f/2//j/9v/1//P/8f/y//P/8//0//L/8v/z//L/8v/w//D/8//w/+r/7P/v
//H/9/8EABAAHgAvAEMAWgByAIYAmACoAK4AtACzAKgAkwB1AFMAOAAnABYA///w//D/
8P/w//H/8//z//H/8//z//L/8P/0//D/7//v/+//7f/r/+n/5v/o/+n/6v/s/+r/6f/p
/+j/5//m/+b/5v/o/+n/6v/s/+r/6f/n/+X/5v/n/+j/6v/n/+f/5v/l/+T/5P/j/+L/
5P/l/+b/6P/m/+T/4v/g/+L/5P/m/+f/5v/m/+b/5f/j/+P/4f/h/+H/4v/k/+X/4//i
/+D/3f/e/9//4P/i/+D/3//e/97/3v/d/9z/2//c/93/3//g/9z/2v/a/9b/2v/c/9z/
3v/f/97/3f/c/9z/3P/c/9v/3P/e/+D/4v/g/9//3v/c/97/4P/i/+X/5P/k/+P/5P/o
/+j/6P/o/+v/7v/w//L/8v/w//D/7//x//P/9v/4//j/9//4//f/9f/1//X/9P/0//X/
9//5//f/9f/0//L/8v/0//b/9v/1//X/9f/1//P/8//z//P/9v/1//b/+P/2//T/8v/w
//L/9P/2//n/9//1//X/8//2//b/9v/1//j/+P/5//z/+v/5//j/9v/4//r/+v/8//n/
+P/5//n/+f/5//v/+f/5//r//P/9//r/+P/6//z//v8AAAYACgANABAADwANAA0ADAAR
ABMAFAAUAA8ADAAIAAcACwANAA4AEAAUABUAFgAYABkAFQASAA8AEgASABMAFgAXABQA
DgAIAAEA/P/2//T/9f/2//X/9f/w/+7/7f/s/+//8f/y//H/7v/u/+3/7f/r/+v/7P/t
/+7/7v/u/+7/7P/r/+r/6v/s/+3/7f/t/+v/6//q/+r/6v/q/+v/6v/w//b/8P/n/+D/
3v/g/+X/7//7/wYAFAAgACsAPQBWAGwAggCaAKwAsgC0AK0AmAB7AF0AQwAyACUAEgD/
//T/7v/o/+T/4//l/+n/8f/z//P/9P/u/+j/5P/j/+P/4//m/+f/6P/o/+b/5f/k/+T/
4//j/+T/5P/k/+T/5f/m/+T/4//i/+L/4//l/+b/5//l/+P/4f/g/+D/4f/h/+H/4//k
/+T/5P/i/+H/4P/g/+H/4v/j/+T/4v/i/+L/4f/g/+D/4P/f/+L/4//i/+P/3//e/97/
3f/e/+D/4f/h/97/3f/c/9z/2//b/9v/3P/e/93/3P/b/9j/1//X/9b/2f/a/93/3P/a
/9r/2P/Y/9j/2P/Y/9j/2f/a/9v/2//Y/9j/2P/Y/9n/2//d/97/3P/c/9z/3f/g/+L/
4//m/+r/6v/q/+r/5//o/+j/6P/t/+7/8f/z//H/8f/y//L/8f/x//P/8//0//X/9v/2
//L/8f/x//H/8v/z//X/9v/y//L/8v/w//D/8f/y//P/9P/1//b/9//0//H/8P/w//L/
8v/y//L/8v/y//L/8//x//H/8//z//X/9v/3//f/9f/0//T/9v/2//f/+P/4//j/+P/2
//b/9v/2//j/+f/7//v//f/7//j/9v/1//P/+P/8//3/AAD+//7//v/+/wEABAAGAAgA
CgALAA4AEAAOAA0ACwAIAAoACgAJAAsACgALAAsADAAPAA8ADwAQABQAEwATABMAEAAO
AA0ADgARABAADAAIAAAA+v/z//D/7//w/+//7//v/+7/7v/u/+z/6//p/+X/5v/o/+n/
6//q/+n/6f/p/+n/6P/n/+b/5v/n/+j/6v/m/+X/4//h/+L/5f/n/+r/6v/q/+v/6v/i
/+j/6P/n/+T/4v/k/+n/7f/1//7/CgAaADEASwBiAHYAhgCWAKAApgCmAKEAkAB3AFsA
QwAwABsAAgDx/+j/6P/o/+b/6f/t/+v/6f/p/+f/5v/o/+b/5f/l/+b/5//l/+P/4f/e
/+H/4f/h/+L/4v/h/+H/4P/f/97/3v/e/+D/4f/i/+T/4f/f/9z/2f/b/93/3//i/+H/
4f/g/9//3v/e/93/3P/c/93/3v/g/9z/2v/Y/9b/2P/a/9z/3f/c/9z/3P/b/9n/2f/X
/9f/2f/a/9z/3f/b/9r/2P/V/9b/1//Y/9r/2v/Z/9j/2P/X/9X/0//R/9P/1f/Y/9r/
2P/W/9b/0v/V/9b/1f/W/9f/1v/V/9T/0v/S/9L/0f/U/9b/2P/a/9f/1//X/9b/1//Y
/9n/2//b/9z/3P/e/+D/4P/g/+D/4v/m/+n/7P/s/+r/6v/p/+z/7f/v//D/8P/v//D/
7//x//H/8f/w//H/8f/y//P/8f/v/+7/7P/u//D/8v/y//H/8f/x//H/7//v/+//7//y
//H/8v/0//L/8P/u/+z/7//w//H/8//x//H/8//z//L/8v/y//H/8//0//b/+v/2//X/
9P/y//T/9v/2//j/9v/2//j/+f/z//f/+f/7//7/AAAAAAAAAAAAAAIAAwAEAAcACQAN
ABAAEAAPAA0ACgALAAoACAAJAA0ADwAQABIAEgARABAAEAAWABUAFQAVABIAEAAPABAA
FAASAA0ACAABAPz/9v/0//L/8v/w/+//7//w//L/9P/w/+//7f/p/+v/7P/s/+3/7f/t
/+7/7//s/+r/6P/m/+n/6//t//D/7v/t/+v/6f/o/+n/6f/q/+v/7P/u/+7/6P/m/+b/
4//g/+D/5v/v//P/9f8CABAAHgAvAEkAZAB6AI4AoACqAK4ArgCpAJwAhwBrAFEAPgAr
ABQA+//u/+7/6v/o/+3/9f/1//P/7//v/+7/6P/o/+r/6//t/+//7P/r/+r/6P/q/+n/
6P/o/+n/6f/q/+r/6P/m/+X/5P/l/+f/6f/s/+n/6f/o/+f/5//n/+f/6P/q/+v/6//r
/+r/6P/l/+L/4//l/+f/6v/n/+b/5f/k/+T/5P/k/+P/5P/m/+j/6f/m/+X/4v/h/+P/
5P/m/+f/5P/k/+P/4f/h/+H/4f/i/+X/5f/l/+b/5P/h/97/2//b/93/4P/i/+H/4P/h
/97/3//g/9//4P/i/+L/4v/i/9//3v/d/9v/3v/g/+L/5P/i/+P/5P/k/+T/5P/k/+X/
5v/o/+n/7P/t/+z/6//q/+7/8v/1//j/+P/2//b/9f/3//f/+P/4//r/+//+/////f/7
//n/9v/3//n//P////7//f/9//z/+//8//3//P/8//3//v////7//f/8//v//f/9////
AgAAAP7//P/6//v//P/9////AQABAAMAAwACAAAA/v/7////AAACAAYABAADAAIAAAAB
AAIAAQACAAQABAAGAAcABAADAAQAAQACAAQABwAJAAgABgAGAAkACgALAAwAEAAUABcA
GgAYABcAGAAYABwAHQAdABwAGAAWABMAEwAXABkAGgAcACAAIQAiACQAJQAhAB4AGwAd
AB4AIAAkACQAIAAZABIACwAGAAAA/v8AAAIAAgADAP7//P/7//r//P/9//3/+//6//r/
+f/5//j/9//3//f/+v/6//r/+v/2//X/9P/0//b/9//3//f/9v/3//f/+P/4//j/+f/4
//z//v/8//P/7P/s/+7/8//9/wsAGgAoADQARQBbAG4AhACaAKwAugDEAMIAtwCiAIMA
XQBHADwAKwAUAAMA/v/8//T/8P/x//P/9f/7//v//f/+//r/+P/z//H/8P/v//L/8//0
//T/8v/x//D/8P/w/+//7//u/+//8P/y//T/8f/v/+3/7P/t/+//8P/x//D/7//u/+7/
7P/t/+3/7f/v//D/8P/w/+3/6//p/+j/6v/s/+7/8P/u/+7/7v/t/+z/7P/s/+v/7P/t
/+z/7f/r/+r/6v/p/+v/7P/s/+v/6v/p/+j/6P/n/+f/5//o/+v/6//r/+v/6P/n/+f/
5v/o/+j/6v/o/+b/5v/k/+T/5P/k/+T/5P/n/+j/6f/p/+b/5v/m/+b/6P/p/+r/6v/o
/+j/6P/p/+r/7P/t//D/9f/2//f/+P/1//b/9v/2//r/+v/8//3//f/9//7//v/9//3/
/////wIAAwAEAAQAAQD///7//f8AAAEAAwAEAAAAAAAAAP7/+//7//v/+//9////AQAD
AAAA/f/8//z///8AAAEAAgACAAIAAgADAAAA//8AAP//AwAEAAUABQACAAAA//8AAAMA
BQAHAAgACAAIAAYABgAFAAQABQAFAAYABwAKAAkABgAEAAUABQAGAAoADAAOABAAEgAU
ABUAFgAYABkAHAAeACAAIQAhACAAGwAYABQAEwAYABsAHQAgACAAHwAeAB4AIwAhACAA
HwAhACAAIAAiACIAIAAbABYAFAAQAAsACgAFAAQAAQD///7//v///wAAAAABAAEA///7
//r/+P/3//r/+//9/////v/8//r/+P/5//n/+f/6//r/+//7//v/+P/3//X/9P/4//r/
/f/+//z//P/4//P/7v/s/+7/9f/7/wUADAAUACAALQA7AFQAcgCKAJ4AsAC8AMAAuwCy
AKEAiQBpAE4APwAuABUAAAD2//D/7P/v//X/+//9////AQD8//T/8v/y//H/8f/x//L/
8//0//T/8f/v/+3/7P/w//H/8//0//D/7v/t/+z/7f/t/+3/7v/w//H/8f/x/+7/6//o
/+b/6P/r/+3/7//v/+7/7P/q/+n/6f/p/+r/7P/s/+z/7P/p/+j/5//l/+j/6v/s/+3/
7P/r/+j/5//m/+b/5//n/+n/6v/q/+n/5f/j/+H/4P/k/+X/5v/o/+b/5f/k/+P/3//f
/+D/4P/h/+L/5f/k/+P/4v/f/97/4f/i/+P/5P/j/+L/4f/f/9//4P/h/+L/5P/l/+b/
5v/j/+L/4f/h/+X/6P/q/+7/7//u/+3/7P/u//D/8f/y//b/9v/4//n/9v/1//X/9P/3
//n//f////z/+//6//j/+f/5//r/+//7//v//P/8//j/+P/4//b/9//5//v//f/6//n/
+P/3//f/9f/1//b/+P/4//j/+P/3//b/9f/1//b/9//6//v/+v/6//r/+f/5//j/+P/6
//z//f/+//7/+//6//f/9v/4//r//v8BAP///f/9//n/+f/6//z//f/+/wAAAwD+//7/
/v/+//7/AwAIAAwAEAAPAA8AEQASABMAEwASABAADwAOAAwADQAOAA8ADwAQABQAFQAW
ABgAGQAXABYAFQAVABQAFAAWABkAGAAUABAACQACAPr/9v/2//j/+P/5//T/8v/x//D/
7v/v/+//7f/v//D/8P/x/+7/7f/t/+3/8P/w//D/8P/t/+3/7f/u/+7/7//v/+//7//v
/+7/7v/s/+z/7f/s//L/8v/w//H/7P/k/+L/5f/r//X/BAAQAB4AKwA7AFAAZgB+AJAA
oACyALoAtwCsAJUAdQBXAD4AKwAaAAcA+v/4//T/7v/t/+v/6//t//H/8f/y//T/9P/v
/+3/7P/r/+v/6//r/+r/6//r/+v/7P/q/+n/6f/o/+j/6P/p/+r/5//n/+f/6P/o/+n/
6f/p/+v/6//r/+z/6v/p/+f/5f/p/+r/6v/q/+f/5//n/+j/5v/m/+b/5v/o/+r/7P/t
/+n/6P/n/+X/6P/p/+j/6f/m/+b/5//n/+X/5v/m/+X/5//n/+f/6P/m/+X/5P/k/+f/
5//n/+f/4//j/+T/5P/i/+L/5P/i/+P/5P/j/+T/4//i/+H/4P/j/+T/5f/l/+T/5P/k
/+T/5P/l/+b/5v/n/+j/6f/r/+v/7P/s/+7/8f/y//P/9P/y//T/9f/2//j/+P/6//v/
/v///wEAAgAAAP//AAD//wIAAwAEAAQAAgABAAEAAQD/////AAAAAAEAAgADAAIA////
//////8CAAMABAAFAAQAAQAAAAAAAAAAAAAAAAADAAQABQAHAAMAAQABAP//AgAEAAYA
BwAGAAQAAwAEAAQABQAGAAYABwAIAAcACAAFAAQABQAFAAYABwAKAAkACAAIAAkACQAE
AAQABwAKAA0AEAAUABYAFwAYABkAGQAbABwAHwAhACIAIgAdABoAFgAVABgAGwAdACAA
IQAhACEAIgAlACMAIgAhACEAIAAgACIAIgAgABsAFgAUABAACwAKAAUABAABAP///v/+
////AAACAAMAAwABAP3//P/6//n/+v/7//3////+//z/+v/4//j/+f/6//z//P/9//3/
/f/6//n/9//2//j/+v/9//7/AAD8//r/9f/w/+7/8P/3/wEACwASABgAIgAvAEEAWAB2
AJAApgC4AMAAwAC5AK4AmQB9AGMATgBBACwAEwACAPz/9P/u//P//f8BAAEAAQABAAAA
/P/2//b/9f/1//X/+P/5//r/+v/4//X/8v/w//L/8//1//b/8//y//L/8v/x//H/8f/y
//P/9f/2//f/8//x/+//7v/v//H/8v/z//T/9P/z//L/8f/x//H/8v/0//T/9P/0/+//
7v/t/+v/7v/w//L/8//y//H/7v/t/+7/7v/v/+//8f/y//L/8f/v/+3/6//q/+3/7f/t
/+7/7P/r/+r/6f/p/+n/6v/q/+r/6v/s/+r/6P/o/+b/5v/p/+r/6//s/+v/6v/p/+f/
5f/o/w==
         </WaveFormData>
      </LeadData>
      <LeadData>
         <LeadByteCountTotal>10000</LeadByteCountTotal>
         <LeadTimeOffset>0</LeadTimeOffset>
         <LeadSampleCountTotal>5000</LeadSampleCountTotal>
         <LeadAmplitudeUnitsPerBit>4.88</LeadAmplitudeUnitsPerBit>
         <LeadAmplitudeUnits>��V</LeadAmplitudeUnits>
         <LeadHighLimit>2147483647</LeadHighLimit>
         <LeadLowLimit>268435456</LeadLowLimit>
         <LeadID>V1</LeadID>
         <LeadOffsetFirstSample>0</LeadOffsetFirstSample>
         <FirstSampleBaseline>0</FirstSampleBaseline>
         <LeadSampleSize>2</LeadSampleSize>
         <LeadOff>FALSE</LeadOff>
         <BaselineSway>FALSE</BaselineSway>
         <ExcessiveACNoise>FALSE</ExcessiveACNoise>
         <MuscleNoise>FALSE</MuscleNoise>
         <LeadDataCRC32>566840913</LeadDataCRC32>
         <WaveFormData>
CgAKAAoACgAKAAoACgAKAAwADAAMAAwACwAKAAkACAAKAAoACgAKAAgACAAIAAgACAAI
AAgACAAKAAoACgAKAAgACAAIAAgACQAKAAsADAAOAA8AEAARABEAFAAVABYAGQAaABoA
GgAYABgAFgAVABQAEgAQAA4ADQAKAAYAAgD///////8AAAMAAwAFAAYABQADAAIAAQAC
AAIABAAGAAcABwAHAAcABwAHAAcACAAIAAgACAAHAAUABQAFAAUACAAIAAgACAAIAAcA
BwAHAAUABgAGAAcACQAIAAgACAAGAAYABgAGAAgACAAIAAgACAAGAAYACAALABAADgAK
AAIA+P/q/9n/yf+5/6n/mP+L/4L/cv9d/0v/Qv9C/0b/UP9h/3L/hf+X/6//xv/Y/+T/
7P/1//r//v8DAAYABQAFAAUABgAIAAoADAANAA4ADgAOAA4ADgALAAsACwAMAA4ADgAO
AA8ADwAOAA4ADgAMAAwADAAMAA4ADwAPAA4ADAAMAAwADAAOAA4ADgAOAAwADAAMAAwA
DAAMAAwADAAOAA4ADgAOAA0ADAALAAoACwAMAA0ADgAMAAwADAAMAAwADAAMAAwADQAN
AA0ADQAMAAwADAAMAAwADAAMAA0ADQAMAAwADAAKAAoACgALAA0ADQANAA0ACgAKAAoA
CgAMAAwADAAMAAoACgAKAAoACgAKAAoACgAKAAoACgAKAAoACgAKAAkACQAJAAkACQAJ
AAkACQAJAAkACAAIAAgACQAKAAsADAALAAoACAAHAAgACQAKAAsACgAKAAoACgAJAAkA
CQAJAAsACwALAAsACQAJAAkACQALAAsACwALAAoACgALAAsACgAKAAoACwANAA0ADQAN
AAsACwALAAsADQANAA0ADgAMAAwADAAMAAsACwALAAsADQANAA0ADQAKAAoACgAJAAsA
CwALAAsACQAJAAkACQAJAAkACQAJAAkACQAJAAoACAAIAAgACgAKAAoACgALAAwACgAI
AAgACAAKAAoACgAKAAwADQAOAA8AEQAUABUAFgAZABoAGgAaABoAGgAYABcAFAASABAA
DgAMAAoABwAEAAAA///+//7/AQABAAMABAACAAEAAQABAAAAAAACAAQABwAHAAcABwAF
AAUABQAGAAgACAAIAAcABQAFAAUABQAGAAYABgAGAAgABwAHAAcABQAGAAYABwAJAAgA
CAAIAAYABgAGAAYABgAGAAYABgAIAAgABgAIAAsADAAMAAgAAAD4/+r/2f/J/7f/o/+U
/4f/fP9s/1f/R/9A/z7/Qv9O/13/cP+B/5P/qf/E/9r/5P/q//P/+v/+////AgAFAAUA
BwAIAAgABgAIAAkACgALAAwADQAOAAsACwALAAwADAAMAAwADQANAAwADAAMAAoACgAK
AAoACwANAA4ADgANAAwACwAKAAwADAAMAAwADAAMAAwADAAKAAoACgAKAAwADAAMAAwA
CgAKAAoACgAMAAwADAAMAA4ADgAOAA4ADQAMAAsACgANAA0ADQANAAwADAAMAAwADAAM
AAwADQANAAwADAAMAAoACgAKAAsADQANAA0ADQAKAAoACgAKAAwADAAMAAwADAAMAAwA
DAAKAAoACgAKAAwADAAMAAwACgAKAAoACQALAAsACwALAAkACQAJAAkABwAGAAYABgAH
AAgACQAKAAgACAAHAAcACQAJAAkACQAIAAgACAAIAAUABQAFAAUABgAHAAgACQAJAAkA
CQAJAAkACQAJAAkACgAKAAsACwAIAAgACAAJAAsACwALAAsACQAJAAkACQAJAAkACQAK
AAoACgAKAAoABwAHAAcABwAIAAkACgALAAoACgAKAAkACQAJAAkACQAJAAkACQAJAAcA
BwAHAAcACQAJAAkACgAIAAgACAAKAAcABgAHAAoACgAKAAoACgAKAAsADAANABEAFAAV
ABYAFQAWABYAFgAYABgAFgAVABQAEgAQAA4ACwAIAAQAAAD///////8AAAAA//8AAAAA
AgABAAEAAQAAAAAAAgAEAAUABQAFAAUABQAFAAUABgAEAAQABAADAAUABQAFAAUABgAG
AAYABgAGAAUABQAFAAUABgAGAAcABQAEAAQABAAGAAYABgAGAAYABgAGAAYABgAEAAQA
BgAJAA4AEAAMAAQA+v/s/93/zf+//7H/nv+P/4L/dP9f/0n/QP8+/z7/Rv9X/2j/e/+L
/53/tv/O/97/6P/x//j//v8BAAIAAQD/////AgAEAAUACAAKAAwACgAKAAoACgAJAAkA
CQAKAAwADAAMAA0ACwAKAAoACgAMAAwADAAMAAoACwALAAoACgAKAAoACgAMAAwADAAM
AAoACgAKAAoADAAMAAwADAAKAAoACgAKAAoACgAKAAoADAAMAAwADAAKAAoACgAKAAwA
DAAMAAwADAALAAoACQAKAAoACgAKAAoACgAKAAsACQAIAAgACAAJAAoACwANAAwACwAK
AAkACgAKAAoACgAKAAoACgAKAAgACAAIAAgACgAKAAoACgAIAAgACAAIAAoACgAKAAkA
CQAJAAkACQAHAAcABwAHAAkACAAIAAgACAAIAAgACAAIAAgABwAHAAkACQAJAAkACQAI
AAcABgAGAAcACAAJAAcABwAHAAcACQAJAAkACQAJAAkACQAJAAkACAAIAAcABwAIAAkA
CwAJAAkACQAJAAsACwALAAsACQAJAAkACgAIAAgACAAIAAgACQAKAAsACQAJAAkACQAI
AAgACAAHAAkACQAJAAkACAAHAAYABQAHAAcABwAHAAUABQAFAAYABgAGAAYACAAIAAgA
CAAJAAQABAAEAAQABQAGAAcACAAIAAkACgALAA0AEAARABIAFQAWABYAFgAUABQAEgAR
AA8ADgANAAwABwAEAAAA/P/5//n/+f/6//v/+//9//7//v/9//3//f/8//z//v8AAP//
////////AQABAAEAAgACAAIAAgABAP//////////AgACAAIAAgAAAP//////////AAAA
AAEAAwACAAIAAgAAAAAAAAAAAAIAAgACAAIAAgAAAAAAAgAFAAgACgAGAP7/8v/k/9P/
w/+1/6P/kP+F/3z/bP9V/0P/Ov84/zr/Qv9V/2j/e/+L/6P/vP/O/9r/5P/t//L/+P/9
/wAA////////AAACAAIABAAFAAYACAAIAAgACAAFAAUABQAGAAgACAAIAAkABwAGAAYA
BgAIAAgACAAIAAgACQAJAAgABgAGAAYABgAIAAgACAAIAAgACAAIAAgABgAGAAYABgAI
AAgACAAIAAYABgAGAAYABwAIAAkACgAJAAgABwAGAAYABgAGAAYACQAJAAkACQAGAAYA
BgAGAAgACAAIAAkABwAGAAYABgAGAAYABgAHAAkACQAJAAkABwAGAAUABAAFAAYABwAI
AAcABgAFAAQABAAEAAQABAAGAAYABgAGAAQABAAEAAMABQAFAAUABQADAAMAAwADAAMA
AgACAAIAAwAEAAUABgAFAAQAAgABAAMAAwADAAMAAgACAAIAAgADAAMAAwADAAMAAwAD
AAMAAQABAAEAAQADAAMAAwADAAIAAgADAAMABAAEAAQABQAFAAUABQAFAAMAAwADAAMA
BQAFAAUABgAFAAQAAwACAAMAAwADAAMAAwADAAMAAwAAAAAAAAD//wAAAQACAAMAAgAB
AAAA//8BAAEAAQABAAEAAQABAAIAAQAAAP//AAD//wAAAgACAAIAAgACAAMABAAFAAkA
DAANAA4ADwAQABAAEAAQABAADgANAAsACgAJAAgAAwAAAPz/+P/1//X/9f/2//X/9f/3
//j/+P/3//f/9//2//b/+P/6//v/+//7//v//P/9//7/AAD///7//f/7//v/+//7//v/
/v/+//7//v/8//v/+//7//3//v/+/////f/8//z//P/8//z//P/8//7//v/+//7//P/8
//z//v8BAAYACAAEAPz/9P/o/9f/x/+5/6n/mP+J/3z/bP9X/0H/Mv8u/zD/OP9J/1z/
bf99/4//pv+8/87/2v/j/+z/8v/3//r/9//1//f/+v/8//7/AAABAAIAAgACAAIAAgAB
AAEAAQACAAIAAgACAAMAAQAAAAAAAAABAAIAAwAEAAIAAwADAAIAAgACAAIAAgAEAAQA
BAAEAAIAAgACAAIABAAEAAQABAACAAIAAgACAAIAAgACAAIABAAEAAQABAACAAIAAgAC
AAQABAAEAAQABQAFAAUABQAEAAQABAAEAAQABAAEAAUAAwACAAIAAgAEAAQABAAFAAMA
AwADAAMAAgACAAIAAgAEAAQABAAEAAIAAgACAAIABAAEAAQABAAEAAQABAAEAAQABAAE
AAMABQAFAAUABQAEAAMAAgABAAIAAgADAAQAAgACAAIAAgACAAIAAQABAAMAAwADAAMA
AwACAAEAAAAAAAEAAgADAAEAAQABAAEAAQABAAEAAQABAAEAAQABAAIAAgADAAMABAAE
AAQABQADAAMAAwADAAMAAwADAAMABQAFAAUABgAFAAQAAwACAAIAAwAEAAUAAwADAAMA
AwACAAIAAgABAAMAAwADAAMAAQABAAEAAQADAAMAAwADAAEAAQABAAIAAAAAAAAAAgAD
AAIAAwADAAIAAAAAAAAAAAADAAUABwAJAAkADAANAA4AEQASABIAEgAQABAADgANAAoA
CAAGAAQAAwAAAPz/+P/1//X/9f/2//n/+f/7//z//P/7//v/+//4//j/+v/8////////
/////f/9//3//v8AAAAAAAD//////////////v/+//7//v8AAP////////3//v/+////
///+//7//v8AAAAAAAAAAP7//v/+//7/AgACAAIABAAJAAoABgD8//T/6v/c/83/v/+t
/5n/jP9//3D/YP9N/0H/PP8+/0T/Uv9l/3T/g/+X/7H/yv/a/+T/7v/1//r/+P/5//z/
/f/9////AgAEAAIABAAFAAYACAAIAAgACAAHAAcABwAIAAYABgAGAAcACQAIAAgACAAG
AAYABgAGAAYABwAHAAYACAAIAAgACAAHAAYABQAEAAcACAAJAAoACQAIAAcABgAGAAYA
BgAGAAgACAAIAAgABgAGAAYABgAIAAgACAAIAAYABgAGAAYABwAHAAcABwAIAAgACAAI
AAYABgAGAAcACAAIAAkACgAJAAgABwAHAAkACQAJAAkACAAIAAgACAAGAAYABgAGAAgA
CAAIAAgABgAGAAYABgAGAAYABgAGAAgACAAIAAcABQAFAAUABQAHAAcABwAHAAUABAAE
AAQABgAGAAYABgAGAAYABQAFAAMAAwADAAMABQAGAAcACAAFAAUABQAFAAcABwAHAAcA
BwAHAAcABwAFAAUABQAFAAgACAAJAAkACAAIAAgACQAHAAcABwAHAAkACQAJAAkACAAH
AAYABgAIAAgACAAIAAUABQAFAAUABQAFAAUABQAEAAQABAADAAMAAwADAAMABQAFAAUA
BQADAAMAAwADAAMAAgADAAQABQAGAAgACQAKAAsADQAQABEAEgATABQAFAAUABIAEgAQ
AA8ADQAMAAsACgAFAAIA/v/6//n/+f/5//r/+//7//3//v/+//3//f/9//z//P/+/wAA
AQABAAEAAQABAAEAAQACAAIAAgACAAEA//////////8CAAIAAgACAAIAAQABAAEA//8A
AAAAAQABAAAAAAAAAAAAAAAAAAAAAgACAAIAAgAAAAAA/v8AAAMACAAKAAgAAAD4/+7/
2//L/7v/q/+a/43/gv90/2H/S/88/zb/OP9C/1H/ZP93/4f/m/+0/8z/2v/k/+v/9P/8
////AAABAP///f8AAAIABAAGAAcACAAIAAgACAAIAAcABwAHAAgACgAKAAoACwAJAAgA
CAAIAAgACAAIAAgACAAJAAkACAAIAAgACAAIAAoACgAKAAoACAAIAAgACAAKAAoACgAK
AAoACgAKAAoACAAIAAgACAAKAAoACgAKAAgACAAIAAgACAAIAAgACAAJAAkACQAJAAYA
BgAGAAYABwAIAAkACwAJAAgACAAIAAgACAAIAAkACQAJAAkACQAIAAgACAAIAAoACgAK
AAoACgAKAAoACgAKAAoACgAKAAoACgAKAAoACAAIAAgABwAJAAkACQAJAAcABwAHAAcA
CQAIAAgACAAIAAgACAAIAAYABgAFAAUABwAHAAcABwAGAAYABgAGAAcABwAHAAcABwAH
AAcABwAFAAUABQAFAAYABwAIAAkACAAIAAkACQAKAAoACgALAAsACwALAAsACgAJAAgA
BwAJAAkACQAKAAgACAAIAAgACQAJAAkACQAJAAkACQAJAAYABgAGAAUABgAHAAgACQAI
AAcABgAFAAcABwAHAAcACQAHAAYABgAGAAYABgAJAAsADQAPABEAFAAVABYAFQAWABYA
FgAYABgAFgAVABAADgAMAAoACQAGAAIA/v/7//v/+//8//3//f///wAAAgABAAEAAQD+
//7/AAACAAQABQAGAAcABQAFAAUABgAEAAQABAADAAQABQAGAAcABwAGAAUABAAFAAUA
BgAHAAUABgAGAAcABwAGAAYABgAIAAgACAAIAAYABgAGAAYACAAIAAgACgANABAAEAAI
AP7/9v/o/9n/y/+7/6n/mP+J/3r/aP9T/0P/Pv88/0D/TP9d/3D/f/+R/6f/wv/Y/+T/
7v/3//r//v8BAAIAAwADAAcADAAMAAoADAANAA4ADAAMAAwADAAMAA0ADgAQAA8ADgAN
AA0ADwAOAA4ADgAOAA4ADgAOAAwADQANAAwADQAOAA8AEAAOAA4ADgAOABAAEAAQABAA
DgAOAA4ADgAOAA4ADgAOAA4ADgAOAA4ADgAOAA4ADgAOAA4ADgAOAA4ADgAOAA4ADwAP
AA8ADwAQABAAEAAQAA4ADgAOAA8AEQAQABAAEAAOAA4ADgAPAA8ADwAPAA8AEAAQABAA
EAAOAA4ADgAOABAAEAAQABAADgAOAA4ADgAOAA4ADgAOABAAEAAQAA8ADgANAAwACwAN
AA0ADQANAA0ADAAMAAwADAAMAAwADAAOAA4ADQANAAsACwALAAsADAAMAAwADAANAA0A
DQANAAsACwALAAsADQANAA0ADQALAAsACwALAA4ADgAPAA8ADgAOAA4ADwANAA0ADQAN
AA4ADwAQABEADwAPAA8AEAAQABAAEAAQAA8ADwAPAA8ADQANAA0ADQANAA4ADwAPAA0A
DQANAA0ADQANAA0ADQANAA0ADQANAAsADAANAA4ADwAQABIAEwAUABUAFQAYABkAGgAd
AB4AHgAeAB0AHAAZABcAFgAUABIAEAANAAoABgACAAEAAQABAAIABQAFAAcACAAGAAUA
BQAFAAYABgAIAAoACwALAAsACwAJAAkACQAKAAwADAAMAAsACQAJAAkACQAMAAwADAAM
AAoACQAJAAkACwAMAAwADQAPAA4ADgAOAAwADAAMAAwADAAMAAwADAAMAAwADAAOABEA
FAASAAwABAD6/+z/2//L/7n/p/+W/4v/gP9u/1f/Sf9G/0T/TP9Y/2n/fP+P/6P/uf/S
/+L/7P/0//3/AgAEAAkACgALAAsACwAOABAADgAQABEAEgAUABQAFAAUABIAEQAQABAA
EgASABIAEwARABAAEAAQABAAEAAQABAAEgATABMAEgAQABAAEAAQABIAEgASABIAEgAS
ABIAEgAQABAAEAAQABIAEgASABIAEAAQABAAEAASABIAEgASABIAEgASABIAEAAQABAA
EAATABMAEwATABAAEAAQABAAEgASABIAEwARABAAEAAQABAAEAAQABEAEwATABMAEwAQ
ABAAEAAQABIAEgASABIAEgASABIAEgAQABAAEAAQABIAEgASABIAEAAQABAADwARABEA
EQARAA8ADwAPAA8AEQAQABAAEAAQABAAEAAQAA4ADgANAA0ADwAPAA8ADwAQABAAEAAQ
AA8ADwAPAA8AEQARABEAEQAPAA8ADwAPABEAEQARABEAEgASABMAEwAQABAAEAARABMA
EwATABMAEgARABAADwARABEAEQASABIAEgASABIADwAPAA8ADwAQABEAEgATABEAEAAP
AA0ADwAPAA8ADwAPAA8ADwAPAA8ADwAPAA8ADwARABMAEgAQABAAEAAQABQAFQAWABcA
GQAcAB0AHgAdAB4AHgAeACAAIAAeAB0AGQAWABMAEAANAAoABgACAAIAAwAEAAYABQAF
AAcACAAIAAcABwAHAAYABgAIAAoACwALAAsACwANAA0ADQAOAA0ADAALAAkACgALAAwA
DQAMAAwADAAMAA4ADQANAA0ADQAOAA4ADwANAAwADAAMAA4ADgAOAA4ADQAMAAsACgAM
AAwADAAQABUAFgASAAgA/v/y/+T/0//F/7X/pf+W/4v/fP9o/1H/R/9G/0r/Uv9i/3P/
hP+T/6f/wf/a/+j/8v/8/wMACAAIAAkACAAHAAkADQAQABIAEAASABMAFAASABIAEgAS
ABMAEwATABQAEwASABEAEQATABIAEgASABIAEgASABIAEgATABMAEgAUABQAFAAUABIA
EgASABIAEAAQABAAEAASABIAEgASABAAEAAQABAAEQASABMAFAATABIAEQAQABIAEgAS
ABIAEgASABIAEgARABEAEQARABIAEgASABIAEAAQABAAEQARABAAEAAQABIAEgASABMA
EQARABEAEQASABIAEgASABAAEAAQABAAEgASABIAEgASABIAEgASABIAEgASABIAFAAU
ABQAEwARABEAEQARABEAEQARABEAEQAQABAAEAAOAA4ADgAOABAAEAAPAA8ADQANAA0A
DQAQABAAEAAQABEAEQARABEADwAPAA8ADwARABEAEQARAA8ADwAPAA8AEAAQABEAEQAQ
ABAAEAARAA8ADwAPAA8AEAARABIAEwARABEAEQASABIAEgASABIAEQARABEAEQAPAA8A
DwAPABAAEAAQAA8ADQANAA0ADQANAA8ADwARABIAEAAQABAAEAAUABUAFgAXABkAHAAd
AB4AHgAeAB0AHAAcABwAGgAZABQAEgAQAA4ACwAIAAQAAAAAAAEAAgAEAAMAAwAFAAYA
CAAHAAcABwAGAAYACAAKAAkACQAJAAkACwALAAsADAAKAAoACgAJAAsACwALAAsACgAK
AAoACgAKAAkACQAJAAsADAAMAA0ACwAKAAoACgAMAAwADAAMAAoACgAKAAoACAAKAAwA
DgAVABgAEgAIAAAA9P/k/9P/xf+1/6P/kv+H/3r/Zv9P/0H/PP8+/0b/VP9n/3r/i/+b
/7P/zP/c/+j/9P///wQABAAFAAQABQAHAAcACgAOAAwADgAPABAADwAOAA0ADAAMAA0A
DgAQAA4ADgAOAA8ADwAOAA4ADgAQABAAEAAQAA8ADwAOAAwADQAOAA8AEAAQABAAEAAQ
AA4ADgAOAA4AEAAQABAAEAAQABAAEAAQABAAEAAQABAADgAOAA4ADgAOAA4ADgAOABAA
EAAQABAADwAPAA8ADwAQABAAEAAQAA4ADgAOAA8ADwAOAA4ADgAQABAAEAARAA8ADwAP
AA8AEAAQABAAEAAQABAAEAAQAA4ADgAOAA4AEAAQABAAEAAOAA4ADgAOAA4ADgAOAA0A
DQANAA0ADQANAA0ADQANAA0ADAAMAAwACgAKAAoACgAMAAwACwALAAsACwALAAsACgAK
AAoACgAKAAsADAANAAwACwAKAAkACwALAAsACwALAAsACwALAAoACgALAAsADAAMAAwA
DQALAAsACwALAA0ADQANAA0ACwALAAsADAAMAAwADAAMAA0ADQANAA0ADAALAAoACQAJ
AAoACwALAAsACwALAAsACQAJAAkACQAJAAkACQAJAAkACQAIAAkACgALAAwADgAPABAA
EQARABQAFQAWABkAGgAaABoAGQAYABUAEwAQAA4ADAAKAAcABAAAAPz//f/9//3//v8B
AAEAAwAEAAMAAQAAAP////8AAAMABgAHAAcABwAHAAYABQAEAAQABgAGAAYABQAFAAUA
BQAFAAYABgAGAAYABgAFAAUABQAFAAYABgAHAAkACAAIAAgABwAGAAUABAAGAAYABgAG
AAgABgAGAAoACwAMAAgAAgD6/+7/3P/N/7v/qf+X/4j/e/9u/1j/Rf87/zj/Ov9C/1L/
Zf92/4n/n/+5/9D/4P/o//L/9//6//7/AQAEAAUABQAFAAoACAAIAAoACwAMAA4ADgAO
AA4ACwALAAsADAAMAAwADAANAA8ADgAOAA4ADAAMAAwADAAMAA0ADQAMAAwADAAMAAwA
DAAMAAwADAAOAA4ADgAOAA0ADAALAAoADAAMAAwADAAMAAwADAAMAAwADAAMAAwADAAM
AAwADAAKAAoACgAKAA0ADQANAA0ACgAKAAoACgAMAAwADAANAA0ADAAMAAwACgAKAAoA
CwANAA0ADQANAAoACgAKAAoACgAKAAoACgAMAAwADAAMAAoACgAKAAoADAAMAAwADAAK
AAoACgAJAAkACQAJAAkACQAJAAkACQAHAAYABgAGAAcACAAJAAoACAAIAAcABwAHAAcA
BwAHAAYABgAGAAYABQAFAAUABQAHAAcABwAHAAUABQAFAAUABwAHAAcABwAIAAgACQAJ
AAYABgAGAAcACQAJAAkACQAHAAcABwAHAAkACQAJAAoACAAIAAgACAAHAAcABwAHAAkA
CQAJAAkABgAGAAYABQAFAAUABQAFAAcABwAHAAcABQADAAMABQAGAAYABgAGAAYACAAJ
AAoACwANABAAEQASABMAFAAUABQAFAAUABIAEQAQAA4ADAAKAAUAAgD+//r/+//7//v/
/P/7//v//f/+//7//f/9//3//v/+/wAAAgABAAEAAQABAAMAAwADAAQABAAEAAQAAwAD
AAMAAwADAAQABAAEAAQAAgABAAEAAQADAAQABAAFAAMAAgACAAIAAgACAAIAAgAEAAQA
BAAEAAQAAgACAAQABwAMAA4ACgACAPj/6v/Z/8n/uf+n/5b/i/+A/3D/W/9D/zj/NP82
/0L/Uf9m/3f/h/+b/7b/zP/a/+T/7//4//z///8CAAEA/////wIABgAIAAoACwAMAAoA
CgAKAAoACQAJAAkACgAMAAwADAANAAsACgAKAAoADAAMAAwADAAKAAsACwAKAAoACgAK
AAoACwAMAA0ADgAMAAwADAAMAA4ADgAOAA4ADAAMAAwADAAMAAwADAAMAAwADAAMAAwA
DAAMAAwADAAMAAwADAAMAAsACwALAAsADAAMAAwADAAOAA4ADgAPAA0ADAAMAAwADQAO
AA8AEQAPAA8ADwAPAA4ADgAOAA4ADgAOAA4ADgAMAAwADAAMAA4ADgAOAA4AEAAQABAA
EAAPAA4ADQALAAwADQAOAA8ADgANAAwACwANAAwADAAMAAwADAAMAAwADAAMAAsACwAN
AA0ADQANAA0ADAALAAoACgALAAwADQANAA0ADQANAAsACwALAAsADQANAA0ADQANAAwA
DAALAAsADAANAA8ADQANAA0ADQANAA0ADQANAA8ADwAPABAADgAOAA4ADgAPAA8ADwAP
AA8ADwAPAA8ADgAOAA4ADQAPAA8ADwAPAA0ADQANAA0ADQANAA0ADQAPAA0ACwAMAA4A
DgAOAA4AEgATABQAFQAVABgAGQAaAB0AHgAeAB4AHAAcABoAGQAWABQAEgAQAA8ADAAI
AAQAAgABAAAAAAADAAMABQAGAAYABQAFAAUABAAEAAYACAALAAsACwALAAkACQAJAAoA
DAAMAAwACwALAAsACwALAAoACgAKAAoACwALAAwADQAMAAwACwALAA0ADAAMAAwADAAM
AAwADAAKAAoACgAKAA4ADgAOAA4ADwASABIADgAEAPz/8v/j/9P/wf+t/5z/j/+C/3L/
X/9L/0L/QP9E/07/Xf9u/3//k/+r/8T/2v/o//D/9/8AAAIAAwAGAAcACQALAA4ADgAM
AA4ADwAQABIAEgASABIADwAPAA8AEAAOAA4ADgAPABAAEAARABIAEAAQABAAEAAQABEA
EQAQABAAEAAQABAAEAAQABAAEAARABIAEwAUABMAEgARABAAEgASABIAEgASABIAEgAS
ABAAEAAQABAAEgASABIAEgAQABAAEAAQABMAEwATABMAEgASABIAEgAQABAAEAARABMA
EgASABIAEAAQABAAEQATABMAEwATABIAEgASABIAEAAQABAAEAARABIAEwAUABMAEgAR
ABAAEgASABIAEgAQABAAEAAPAA8ADwAPAA8AEQARABEAEQAPAA4ADgAOAA4ADgAOAA4A
DgAOAA0ADQANAA0ADQANABAAEAAQABAADQANAA0ADQANAA0ADQANAA8ADwAPAA8ADQAN
AA0ADQAQABAAEQARAA4ADgAOAA8ADwAPAA8ADwARABEAEQARAA8ADwAPABAAEgASABIA
EgAPAA8ADwAPAA8ADwAPAA8ADgAOAA4ADQANAA0ADQANAA8ADwAPAA8ADQANAA0ADQAN
AA4AEAAQABAAEAASABMAFAAVABcAGgAbABwAHQAeAB4AHgAcABwAGgAZABcAFgAVABQA
DwAMAAgABAADAAMAAwAEAAUABQAHAAgACAAHAAcABwAIAAgACgAMAAsACwALAAsACwAL
AAsADAAMAAwADAALAAsACwALAAsADgAOAA4ADgAMAAsACwALAAsADAAMAA0ADQAMAAwA
DAAMAAwADAAMAA4ADgAOAA4ADAAMAAoADAARABQAFgASAAgA/v/w/+H/z/+//6//oP+T
/4b/eP9h/03/RP9C/0T/UP9j/3b/h/+Z/6//xv/c/+j/8v/7/wIABgAJAAwACwAJAAkA
DAAOABAAEgATABQAEgASABIAEgARABEAEQASABQAFAAUABUAFAASABEAEAASABIAEgAS
ABIAEwATABIAEAAQABAAEAARABIAEwAUABMAEgARABAAEgASABIAEgASABIAEgASABIA
EgASABIAFAAUABQAFAASABIAEgASABIAEgASABIAEwATABMAEwASABIAEgASABQAFAAU
ABUAEwASABIAEgAUABQAFAAVABMAEwATABMAEgASABIAEgAUABQAFAAUABIAEgASABIA
EgASAA==
         </WaveFormData>
      </LeadData>
      <LeadData>
         <LeadByteCountTotal>10000</LeadByteCountTotal>
         <LeadTimeOffset>0</LeadTimeOffset>
         <LeadSampleCountTotal>5000</LeadSampleCountTotal>
         <LeadAmplitudeUnitsPerBit>4.88</LeadAmplitudeUnitsPerBit>
         <LeadAmplitudeUnits>��V</LeadAmplitudeUnits>
         <LeadHighLimit>2147483647</LeadHighLimit>
         <LeadLowLimit>268435456</LeadLowLimit>
         <LeadID>V2</LeadID>
         <LeadOffsetFirstSample>0</LeadOffsetFirstSample>
         <FirstSampleBaseline>0</FirstSampleBaseline>
         <LeadSampleSize>2</LeadSampleSize>
         <LeadOff>FALSE</LeadOff>
         <BaselineSway>FALSE</BaselineSway>
         <ExcessiveACNoise>FALSE</ExcessiveACNoise>
         <MuscleNoise>FALSE</MuscleNoise>
         <LeadDataCRC32>64203608</LeadDataCRC32>
         <WaveFormData>
DAAMAAwADAAOAA4ADgAOABAAEAAQABAADwAOAA0ADAAOAA4ADgAOAA0ADAALAAoACAAI
AAgACAAKAAoACgAKAAkACAAHAAYABwAIAAkACgAMAA4ADwAQABEAEwAVABcAGQAcABwA
HgAdAB4AIAAgACEAIQAfABwAHAAYABEACwAHAAcABwAHAAcACAAJAAoACAAIAAYAAwAC
AAEAAQABAAAA//////7//v////////////////////7//v/+//7//v/////////9//3/
/v/+//3//f/+//7//v/+//7//f/9//3//f/9////AAAAAAAAAAD+////AwAJABIAFAAO
AAUA+P/d/7n/j/9l/zv/Dv/p/sn+rv6Y/pP+mP6Y/pn+pv68/tn++v4Y/zb/Vf9z/4f/
nf+0/8b/0//h/+r/7v/v//T/+f/+/wMABgAIAAoADAAMAAwADAAKAAsACwAMAA8AEAAR
ABEAEAAQABAAEAAOAA4ADwAQABIAEgASABIAEAAQABAAEQATABQAFAAUABIAEwATABMA
FQAVABUAFgAWABcAFwAXABUAFQAVABYAGAAYABgAGAAYABkAGQAZABsAGwAbAB4AIQAh
ACEAIQAhACAAIQAhACMAJQAoACkAKQApACgAKQAqACsALQAtAC8AMQAxADEAMAAwADEA
MgA0ADQANAA1ADMAMwAzADMAMwAzADMAMwA1ADQANAAzADAAMAAvAC4AMAAvAC4ALQAr
ACkAKQAnACYAJQAkACMAIgAhAB4AHAAaABkAFwAWABUAFAAUABIAEgAQAA4ADQANAAwA
CwALAA0ADQAMAAoABwAHAAgACAAKAAsACwAKAAgACAAIAAgACgAKAAsADAAMAAwADAAM
AAoACgAKAAsADQANAA4ADgAMAAwADAAMAA4ADgAPAA8ADwAPAA8ADwANAA0ADAAMAA8A
DwAPAA4ADgAOAA0ADQANAA0ADQANAAwADAAMAAsACQAJAAkADAAMAAwADAAMAAsACwAK
AAoACAAJAAoACwAMAA4AEAARABIAEwAVABcAGQAbAB4AHgAgAB8AIAAiACIAIgAjACIA
IAAgABwAFQAPAAoACQAIAAcACQAKAAsADAAMAAwACgAHAAQAAwADAAMAAgABAAEAAAAA
AAEAAQABAAEAAQABAAEAAAAAAAAAAAAAAAEAAQABAAEAAQACAAIA/////wAAAAACAAIA
AgABAP////////////8AAAAAAAACAAIAAQAFAA0AFAASAAoAAwD2/93/t/+P/2P/Nf8K
/+H+wf6o/pb+kf6W/pb+lf6i/rr+1/72/hT/Mv9X/3X/h/+b/7T/yP/V/+H/6v/s//H/
9v/7/wAAAQAEAAYACAAMAAwADAAMAAwADQANAA4ADwAQABEAEQAQABAAEAAQAA4ADgAP
ABAAEgASABIAEgAQABAAEAARABMAFAAUABQAFAAVABUAFQATABMAEwAUABYAFwAXABcA
FQAVABUAFgAaABoAGgAaABoAGwAbABsAGwAbABsAHgAhACEAIQAhACIAIgAkACUAJgAn
ACkAKQAqACsAKwAtACwALQAvAC8AMQAzADMAMwAyADIAMwA0ADQANAA0ADUANQA1ADUA
NQAzADMAMwAzADUANAA0ADMAMAAwAC8ALgAwAC8ALgAtACsAKQApACcAJAAjACIAIQAh
ACEAHwAeABoAGQAXABYAFwAWABYAFAASABAADgANAA0ADAALAAsADQANAAwACgAHAAcA
CAAIAAYABwAHAAYABwAIAAkACgAIAAgACQAKAAsADAANAA4ADQAMAAsACwANAA0ADgAO
AA4ADgAOAA4ADAAMAA0ADQAPAA8ADwAPAA0ADQAMAAwADwAPAA8ADgAQABAADwAPAA4A
DQAMAAsADgAOAA4ADQAMAAsACgAMAAsACAALAA4ADAAMAAwADAAMAA4ADwAQABUAFwAZ
ABsAGwAeAB4AIAAhACIAJAAkACUAJQAjACAAHgAaABMADQAJAAkACQAJAAcACAAJAAoA
CwAMAAsACQAEAAMAAwADAAIAAQABAAAAAgADAAMAAwACAAEAAAD//wAAAAAAAAAAAAAB
AAEAAQD/////AAAAAAEAAQACAAIAAQAAAP///f//////////////AAAAAAAA/v/+////
AwALABQAGAAUAAkA/v/p/8n/o/97/1H/JP/3/tP+tP6a/o3+kv6Y/pX+nP6y/s3+7P4I
/yT/R/9l/3//lf+u/8L/0//f/+j/6v/p/+7/9//+/wMABgAIAAoACwAKAAkACAAJAAsA
DAAOAA0ADgAPAA8ADgAOAA4ADgAQABAAEQASABAAEAAQABAAEgASABIAEwATABQAFAAU
ABMAEwASABEAEgATABQAFgAUABUAFQAVABcAFwAXABgAGAAYABgAGAAYABkAGQAZAB0A
HQAdACAAHwAfAB8AHwAiACIAJAAlACQAJQAnACcAKAApACkAKwAuAC8AMQAxAC8AMQAx
ADEANAA0ADUANgA0ADQANAA1ADUANQA1ADUANwA3ADcANwA1ADQANAAzADQANAAzADIA
MAAvAC4ALQArACkAKQAnACgAJwAmACUAIgAhAB4AHAAcABsAGQAYABcAFgAWABQAEgAQ
AA4ADQAPAA4ADQANAAsACwAKAAgACQAJAAoACgAKAAsACwAKAAgACAAIAAgACgAKAAsA
DAAKAAoACgAKAAwADAAMAA0ADQANAA4ADgAMAAwADAAMAA0ADgAQABEADwAPAA8ADwAP
AA8ADgAOAA8ADwAPAA4ADAAMAAsACwANAA0ADQANAA0ADAALAAkACwALAAsADgAMAAwA
DAAMAAkABwAIAAgACQAKAAsADAAMAA4ADwAQABMAFQAXABkAGQAcABwAHgAdAB4AIAAg
ACAAIQAgAB4AHAAYABEACwAFAAUABQAFAAcACAAJAAoACgAKAAgABQACAAEAAQABAP7/
/f/9//z//v////////////////////z//P/8//z//v/////////9//3//v/+//3//f/+
//7//v/+//7//f/9//3//f/9////AAAAAAAA/v/+//3/AwALABIAFAAOAAMA+P/f/7v/
k/9t/z//FP/r/s3+sP6W/o/+lP6W/pP+nv60/tP+9P4Q/y7/Uf9t/3//l/+w/8T/0//h
/+r/7P/t//L/+f/+/wEABAAGAAgACgAKAAoACgAKAAsACwAMAA0ADgAPAA8ADgAOAA4A
DgAOAA4ADwAQABAAEAAQABAAEAAQABAAEQATABQAFAAUABIAEwATABMAEwATABMAFAAU
ABUAFQAVABMAEwATABQAGAAYABgAGAAWABcAFwAXABsAGwAbAB4AHwAfAB8AHwAeAB4A
IAAhACIAIwAlACUAJgAnACcAKQAqACsALQAtAC8AMQAxADEAMQAwADAAMAAxADIAMwA1
ADQAMwAyADEAMQAxADEAMQAxADAAMAAvAC4ALgAtACwALgAtACwAKwAnACUAJQAjACQA
IwAiACEAIgAhAB4AHAAYABcAFQAUABUAFAAUABIAEQAOAAsACQAJAAgABwAHAAcABwAG
AAQAAwADAAQABAAGAAcABwAGAAQABAAEAAQABAAEAAUABgAGAAYABgAGAAQABAAEAAUA
BgAHAAkACgAIAAgACAAIAAgACAAJAAkACwALAAsACwAKAAkABwAGAAgACQAKAAoACQAI
AAYABQAFAAUABQAFAAYABgAGAAUAAwADAAMABgADAAQABAAEAAQABAAGAAgACQAKAA4A
EQAUABcAFQAYABgAGgAdAB4AIAAgAB8AHwAdABoAGAAUAA0ABwADAAMAAwADAAEAAgAD
AAQABgAGAAQAAQD+//3//f/9//z/+//7//r//P/9//3//f/8//v/+v/5//j/+P/4//j/
+v/7//v/+//3//f/+P/4//n/+f/6//r/+P/4//j/9//5//n/+f/5//n/+v/6//r/+P/4
//f/+/8BAAoAEAAMAAEA9v/l/8f/of95/0//Iv/z/s3+qv6O/n3+gP6I/of+jP6g/rv+
2v72/hL/Mf9V/2//g/+e/7b/x//V/+D/4v/h/+j/8f/2//v//v8AAAIAAgACAAIAAgAE
AAUABQAGAAcACAAJAAkACAAIAAgACAAKAAoACwAMAAoACgAKAAoACgAKAAoACwALAAwA
DAAMAAoACwALAAsADAANAA4AEAAOAA8ADwAPABEAEQARABIAEgASABIAEgASABMAEwAT
ABcAFwAXABoAGQAZABkAGQAaABoAHAAdACAAIQAjACMAIgAjACMAJQAoACkAKwArACkA
KwArACsALgAuAC8AMAAwADAAMAAxAC8ALwAvAC8AMQAxADEAMQAxADAAMAAvADAAMAAv
AC4ALAArACoAKQAnACUAJQAjACQAIwAiACEAHgAdABoAGAAYABcAFQAUABMAEgASABAA
DgAMAAoACQALAAoACQAJAAgABwAFAAIAAgADAAUABgAEAAUABQAEAAQABAAEAAQABgAG
AAcACAAGAAYABgAGAAYABgAGAAcACQAJAAoACgAIAAgACAAIAAoACgALAAsACQAJAAkA
CQAJAAkACAAIAAkACQAJAAgABgAGAAUABQAGAAcACAAJAAkACAAHAAUAAwADAAMABgAH
AAYABQAEAAQABAAEAAQABAAHAAoADAAOABAAEQASABMAFQAYABgAGgAZABoAHAAcAB0A
HQAbABgAFgASAAsABQD//////////wAAAgAEAAYABgAGAAQAAQD+//3//f/9//z/+//7
//r/+P/5//n/+f/7//v/+//7//r/+v/6//r/+P/5//n/+f/5//n/+v/6//n/+f/6//r/
/P/8//z/+//5//n/+f/5//f/+P/4//j//P/+////BQANABAADgAEAPv/7P/P/6n/g/9X
/yv/Av/b/r3+pv6Y/pf+mv6a/p/+sP7K/uf+BP8i/0T/Z/9//5H/pf+8/8r/1f/h/+b/
6P/t//T/+//+/wAAAgADAAQACAAIAAgACAAIAAkACQAKAAkACgALAAsACwAMAA0ADgAN
AAwADAAMAAwADAAMAAwADgAOAA4ADwANAA4ADgAOAA8AEQASABMAEgARABAAEAASABMA
EwATABMAEwATABQAFAAUABQAFAAVABcAGAAZABoAGQAYABoAGwAbABsAGwAeAB4AIAAh
ACAAIQAjACMAJgAnACcAKQApACkAKgApACoALQAuAC8ALgAuAC8AMAAwADAAMAAxADMA
MwAzADMAMQAxADEAMQAxADAAMAAvAC4ALgAtACwAKgApACgAJwAmACUAJgAlACIAIQAg
AB8AIAAfABwAGgAaABkAFwAWABQAEgARAA4ADwAOAA0ADQALAAoACQAJAAsACwAKAAgA
BwAHAAgACAAGAAcABwAGAAcACAAJAAoACAAIAAkACgAKAAoACgAKAAoACgAKAAsACQAJ
AAoACgAMAAwADAAMAAoACgALAAsACwALAAsACwALAAsACgAKAAsACwALAAoACwAMAAwA
DQAMAAsACgAJAAoACgAMAAwADAAMAA4AEAARABIAEwAVABcAGQAZABwAHAAeAB8AIAAi
ACIAIwAjACEAHgAcABgAEQALAAcABwAHAAcABwAIAAkACgAKAAoACAAFAAIAAQABAAEA
/v/9//3//P/+/////////////////////P/8//z//P/+//////////3//f/+//7//f/9
//7//v/8//z//P/7//3//f/9//3//f/+//7//v/8//z/+//9/wUADgAUABAABwD+/+v/
zf+l/33/U/8o//3+2/68/qT+k/6S/pT+k/6c/rL+zf7s/gr/Jv9H/2f/ff+P/6j/wP/R
/93/6P/q/+v/7v/1//z/AQAEAAYACAAKAAoACgAKAAoACwALAAwADQAOAA8ADwAOAA4A
DgAOAA4ADgAPABAAEAAQABAAEAAQABAAEAARABEAEgASABIAEgATABMAEwAVABUAFQAW
ABQAFQAVABUAEwATABMAFAAYABgAGAAYABgAGQAZABkAHQAdAB0AIAAfAB8AHwAfAB4A
HgAgACEAJAAlACcAJwAmACcAJwApACwALQAvAC8ALwAxADEAMQAyADIAMwA0ADYANgA2
ADcANQA1ADUANQA1ADUANQA1ADUANAA0ADMAMgAyADEAMAAyADEAMAAvACsAKQApACcA
KAAnACYAJQAkACMAIAAeABwAGwAZABgAFwAWABYAFAASABAADgANAA8ADgANAA0ACwAL
AAoACAAHAAcACAAIAAgACQAJAAgABgAGAAYABgAIAAgACQAKAAoACgAKAAoACgAKAAoA
CwALAAsADAAMAAoACgAKAAoADAAMAA0ADQALAAsACwALAAsACwAKAAoADQANAA0ADAAK
AAoACQAJAAkACQAJAAkADAAMAAoACgAKAAoACgAPABIAFAAWABgAGQAaABsAHQAgACAA
IgAlACYAKAAoACYAJQAiAB4AHgAaABMADQAHAAcABwAHAAcACAAJAAoACgAKAAgABQAA
AP////////////8AAAAA/v/////////9//3//f/9//3//v///wAA//////7//f/8//3/
//8AAP3//f/+//7//P/8//z/+//8//3//v////7//v/9//z//v8AAAEAAwALABQAEgAI
AP//8v/b/7f/j/9l/zf/Bv/d/rn+nv6K/of+jv6Q/o/+nv62/tP+8v4Q/zD/Uf9x/4f/
n/+2/8b/1f/h/+b/6v/t//b///8EAAQABgAHAAgACgAKAAoACgAMAA0ADQAOAA0ADgAP
AA8ADwAQABEAEgAQABAAEQASABIAEgASABIAFAAUABQAFQATABQAFAAUABYAFwAXABcA
FQAVABUAFgAYABkAGQAZABsAGwAbABwAHQAcABsAGgAbAB0AHgAfAB8AHwAfACIAIQAh
ACEAIQAjACQAJwApACkAKQAqACkAKwAtAC4AMQAwADEAMwAzADMANQA1ADUAOAA4ADkA
OgA5ADgANwA3ADgAOQA6ADsAOgA5ADgANwA3ADYANgA1ADUANgA2ADYANQAzADEALwAv
AC0ALQArACoAKQAoACcAJgAlACIAIAAeAB0AGwAaABgAFgAVABIAFAASABAADwAPAA4A
DQANAAsACwAKAAgACAAJAAsADAALAAsACgAIAAkACgALAAwADAAMAA0ADgAOAA4ADgAO
AA4ADgAOAA8ADQANAA4ADgAQABAAEAAQAA4ADgAPAA8ADwAPAA8ADwARABEAEAAQAA8A
DwAPAA4AEAAQAA8ADwANAA0ADQANAAwADgAQABAAEAAQABQAFgAXABgAGwAdAB8AIQAj
ACYAJgAoACgAKAApACgAJwAnACUAIgAfABoAEgALAAgACQAKAAsACwAMAA0ADgAMAAwA
CgAHAAYABQAFAAUABAADAAMAAgAAAAEAAQABAAMAAwADAAMAAAAAAAAAAAAAAAEAAQAB
AP////8AAAAA/////wAAAAACAAIAAgABAP//////////AQACAAIAAgAAAAAAAwAJAA8A
FgAUAAwAAwD0/9f/sf+H/13/L/8G/9/+wf6o/pb+lf6a/pb+mf6u/sb+5f4E/yD/Qv9j
/33/j/+l/77/zv/b/+f/7P/w//X/+P///wQABQAIAAoADAAOAA4ADgAOAAwADQANAA4A
EQASABMAEwASABIAEgASABAAEAARABIAFAAUABQAFAAUABQAFAAVABUAFgAWABYAFAAV
ABUAFQAVABUAFQAWABgAGQAZABkAGQAZABkAGgAcABwAHAAcABwAHQAdAB0AHwAfAB8A
IgAlACUAJQAlACQAJAAmACcAKAApACsAKwAsAC0ALQAvADAAMQAzADMAMwA1ADUANQA0
ADQANQA2ADgAOAA4ADkANwA3ADcANwA3ADcANwA3ADkAOAA4ADcANAA0ADMAMgA0ADMA
MgAxAC8ALQAtACsAKAAnACYAJQAkACMAIAAeAB4AHQAbABoAGQAYABgAFgAWABQAEgAR
ABEAEAAPAA8ADwAPAA4ADAALAAsADAAMAAwADQANAAwADAAMAAwADAAOAA4ADwAQABAA
EAAQABAADgAOAA4ADwARABEAEgASABIAEgASABIAEAAQABEAEQATABMAEwATABEAEQAQ
ABAAEwATABMAEgASABIAEQARABEAEQARABEAEAAQABAAEAAQABAAEAAQABMAFgAYABoA
GwAdAB8AIQAhACQAJAAmACcAKAAqACoAKAAnACQAIAAeABoAEwANAAoACwAMAA0ADQAO
AA8AEAAOAA4ADAAJAAQAAwADAAMAAwADAAQABAAEAAUABQAFAAMAAwADAAMABAAEAAQA
BAACAAMAAwADAAMAAwAEAAQAAwADAAQABAACAAIAAgABAAIAAwAEAAUABAAEAAMAAgAE
AAYACQARABkAGgAWAAwAAQDu/8//qf+B/1f/Lf8E/+H+x/6u/qL+o/6m/qb+r/7A/tz+
+f4U/zD/VP91/4v/nf+1/8r/2P/j/+v/7v/w//X//v8FAAgACgAMAA0ADgAOAA4ADgAO
AA8AEQASABQAEgASABIAEQARABIAEwAUABIAEgATABQAFAAUABQAFAAWABYAFgAXABUA
FgAWABYAFgAXABcAFwAXABcAFwAYABgAGQAZABkAGwAbABsAHAAdABwAGwAaABwAHQAd
AB0AHwAfAB8AIgAjACMAIwAjACYAJgAoACkAKQApACoAKQArAC0ALgAxADAAMQAzADMA
MwA1ADUANQA2ADYANwA4ADYANgA2ADcAOQA5ADkAOQA5ADkAOQA5ADcANgA2ADUANgA2
ADUANAAyADEAMAAvAC8ALQAtACsAKAAnACYAJQAkACMAIAAeAB0AHQAcABwAGgAYABcA
FAAWABQAEgARABEAEAAPAA8ADQANAAwACgAKAAsADQAOAA0ADQAMAAoACwAMAA0ADgAO
AA4ADwAQAA4ADgAOAA4AEAAQABAAEQAPAA8AEAAQABIAEgASABIAEQAQABAADwAPAA8A
DwAPABEAEQAQABAADwAPAA8ADgAQABAAEQARABIAEgASABIAEgAWABgAGQAaAB0AHwAh
ACMAIQAkACQAJgAnACgAKgAqACYAJQAiAB4AHAAYABEACwAKAAsADAANAA0ADgAPABAA
DgAOAAwACQAEAAMAAwADAAQAAwADAAIABAAFAAUABQADAAMAAwADAAQABAAEAAQAAwAD
AAIAAQABAAEAAgACAAEAAQACAAIAAgACAAIAAQADAAMAAwADAAEAAgACAAIAAAACAAUA
CwAXABwAFgAMAAEA8P/T/63/h/9d/y//BP/f/sP+qP6Y/pn+nv6a/qH+tP7O/u3+Cv8m
/0T/Z/9//5H/q//E/9T/3//n/+r/7v/x//j///8GAAgACgALAAwADQAMAAsACgALAA0A
DgAQABAAEAAQAA8AEAAQABAAEAAQABAAEQASABAAEAAQABAAEgASABIAEwARABIAEgAS
ABIAEwATABMAFQAVABUAFgAWABcAFwAXABkAGQAZABoAGwAaABkAGAAZABsAHAAdAB8A
HwAfACIAIQAhACEAIQAkACQAJgAnACYAJwApACkALAAtAC0ALwAwADEAMwAzADEAMwAz
ADMANgA2ADcAOAA2ADYANgA3ADcANwA3ADcANwA3ADcANwA3ADYANgA1ADQANAAzADIA
MQAvAC0AKwArACkAKQAnACYAJQAkACMAIQAfABsAGAAXABcAFgAWABMAEgASABAAEAAO
AAwACwANAAwACwALAAoACQAHAAQABAAFAAcACAAGAAcABwAGAAYABgAGAAYABgAGAAcA
CAAGAAYABgAGAAcACAAJAAsACQAJAAoACgAKAAoACgAKAAwADAANAA0ACwALAAsACwAN
AA0ADAAMAAsACwALAAoACgAKAAkACQAJAAkACQAJAAgACAAIAAkACgALAAwAEAASABMA
FAAVABcAGQAbABwAIAAhACQAJAAkACUAJAAhACEAHwAcABkAFAAMAAUAAgADAAQABQAG
AAgACgAMAAsACgAHAAMAAgABAAEAAQAAAP/////+//7////////////////////+//7/
/v/+//7//////////f/9//7//v/9//3//v/+//7//v/+//3/+//7//v/+//9//7//v/+
/wAAAAABAAkAEQASAAwABAD7/+b/w/+b/3H/Q/8V/+z+y/6v/pr+kP6T/pT+kP6Z/rD+
zP7r/gr/KP9M/2v/gf+V/63/wv/Q/93/5//u//D/8//6////AAABAAQABgAIAAwADAAM
AAwACgALAAsADAANAA4ADwAPAA4ADgAOAA4ADgAOAA8AEAAQABAAEAAQABAAEAAQABEA
EwAUABQAFAAUABUAFQAVABMAEwATABQAFgAXABcAFwAVABUAFQAWABoAGgAaABoAGgAb
ABsAGwAbABsAGwAeACEAIQAhACEAIgAiACQAJQAmACcAKQApACoAKwArAC0ALAAtAC8A
LwAwADMANAA1ADQANAA1ADYANgA2ADYANwA3ADcANwA3ADUANQA1ADUANwA2ADYANQAy
ADIAMQAwADAALwAuAC0AKwApACkAJwAkACMAIgAhACIAIQAeABwAGAAXABUAFAATABIA
EgAQAA4ADAAKAAkACQAIAAcABwAJAAkACAAGAAMAAwAEAAQABgAHAAcABgAEAAQABAAE
AAQABAAFAAYACAAIAAgACAAGAAYABgAHAAkACQAKAAoACgAKAAoACgAIAAgACQAJAAsA
CwALAAsACQAJAAgACAAJAAkACQAIAAoACgAJAAkABwAHAAcACQAKAAoACgAKAAoACgAM
AA0ADgATABUAFwAZABkAHAAcAB4AHwAgACIAIgAhACEAHwAcABgAFAANAAcABQAFAAUA
BQADAAQABQAGAAgACAAGAAMAAAD////////8//v/+//6//z//f/9//3/+//7//v/+//8
//z//P/8//z//f/9//3/+f/5//r/+v/7//v//P/8//r/+v/6//n/+f/5//n/+f/7//z/
/P/8//r/+P/7////BQAOABIADgADAPj/4//B/5v/cf9F/xj/7/7N/q7+lv6J/oz+jv6N
/pb+rP7J/uj+Bv8i/0X/Zf97/43/qP/C/9H/3f/m/+j/5//q//P/+v///wIABAAGAAYA
BgAGAAYACAAJAAkACgALAAwADQANAAwADAAMAAwADgAOAA8AEAAOAA4ADgAOAA4ADgAO
AA8AEQASABIAEgAQABEAEQARABMAEwATABQAFAAVABUAFQAVABUAFQAWABgAGAAYABgA
GAAZABkAGQAbABsAGwAeAB8AHwAfAB8AIgAiACQAJQAmACcAKQApACgAKQApACsALQAv
ADIAMwAxADMAMwAzADQANAA1ADYANgA2ADYANwA3ADcANwA3ADkAOQA5ADkANwA2ADYA
NQA0ADQAMwAyADQAMwAyADEALQArACsAKQAoACcAJgAlACQAIwAgAB4AHAAbABkAGAAX
ABYAFgAUABIAEAAOAA0ADwAOAA0ADQANAA0ADAAKAAkACQAKAAoACgALAAsACgAIAAgA
CAAIAAkACgAMAA4ADAAMAAwADAAMAAwADAANAA0ADQAOAA4ADgAOAA4ADgAQABAAEQAR
ABAADwAOAA0ADwAPAA4ADgAPAA8ADwAOAAwADAALAAsADQANAA0ADQAOAAwADAAMAA4A
DgAOAA4AEgAUABUAFgAYABkAGgAbABwAIAAhACQAIwAkACYAJgAlACUAIwAgAB4AGgAT
AA0ABwAHAAcABwAJAAoACwAMAAwADAAKAAcABAADAAMAAwAEAAMAAwACAAEAAQAAAP//
AQABAAEAAQAAAAAAAAAAAP7//////////v///wEAAgAAAP/////+/wAAAAAAAP//////
///////9//7//v/+/wAAAgADAAUACwASABIADAABAPj/4//B/5n/b/9D/xb/6/7J/q7+
mP6P/pL+lP6T/pz+sv7P/u7+Dv8s/0//b/+D/5f/rv/E/9P/3//m/+r/7//2//v//v8B
AAQABgAIAAwADAAMAAwADAANAA0ADgAOAA4ADgANAA0ADgAPABAADwAOAA4ADgAQABAA
EAAQABAAEAAQABEAEQASABIAEgAUABUAFQAVABMAEwATABQAFAAVABUAFQAXABcAFwAY
ABgAGAAYABgAGgAbABsAGwAbABsAGwAeACEAIQAhACEAIAAgACIAIwAkACUAJwAnACoA
KwArAC0ALAAtAC8ALwAxADMAMwAzADIAMgAzADQANAA0ADQANQA2ADcAOAA5ADgANwA2
ADUANwA2ADYANQAyADIAMQAwADAALwAuAC0ALQArACsAKQAnACUAIwAhACAAHwAcABoA
GgAZABcAFgATABIAEgAQABAADgAMAAsACQAIAAcABwAJAAkACAAGAAMAAwAEAAQABAAF
AAUABAAGAAYABgAGAAQABAAFAAYACAAIAAgACAAIAAgACAAJAAkACQAKAAoADAAMAAwA
DAALAAoACgAJAAsACwALAAsACwALAAoACgAJAAkACQAIAAoACgAJAAkABwAHAAcABwAI
AAgACgAKAAoACgAKAAwADQAOABMAFQAXABkAFwAaABoAHAAfACAAIgAiACEAIQAfABwA
GAAUAA0ABwADAAMAAwADAAMABAAFAAYABgAGAAQAAQAAAP////////z/+//7//r/+v/7
//v/+//7//v/+//7//r/+v/6//r/+v/7//v/+//3//f/+P/4//n/+f/6//r/+P/4//j/
9//3//f/9//3//n/+v/6//r/+P/2//n//f8FAAwAEAAKAP//8v/b/7f/j/9l/zv/EP/l
/sP+qP6S/of+jP6O/o3+mP6y/s/+7v4K/yr/S/9n/33/k/+s/8D/z//b/+L/5P/n/+z/
8//4//3/AAACAAQABAAEAAQABAAGAAcABwAIAAkACgALAAsACAAIAAgACAAKAAoACwAM
AAoACgAKAAoACgAKAAoACwANAA4ADgAOAAwADQANAA0ADwAPAA8AEAAQABEAEQARAA8A
DwAPABAAFAAUABQAFAASABMAEwATABcAFwAXABoAGwAbABsAGwAaABoAHAAdACAAIQAj
ACMAIgAjACMAJQAoACkAKwArACsALQAtAC0ALAAsAC0ALgAwADAAMAAxADEAMQAxADEA
MQAvAA==
         </WaveFormData>
      </LeadData>
      <LeadData>
         <LeadByteCountTotal>10000</LeadByteCountTotal>
         <LeadTimeOffset>0</LeadTimeOffset>
         <LeadSampleCountTotal>5000</LeadSampleCountTotal>
         <LeadAmplitudeUnitsPerBit>4.88</LeadAmplitudeUnitsPerBit>
         <LeadAmplitudeUnits>��V</LeadAmplitudeUnits>
         <LeadHighLimit>2147483647</LeadHighLimit>
         <LeadLowLimit>268435456</LeadLowLimit>
         <LeadID>V3</LeadID>
         <LeadOffsetFirstSample>0</LeadOffsetFirstSample>
         <FirstSampleBaseline>0</FirstSampleBaseline>
         <LeadSampleSize>2</LeadSampleSize>
         <LeadOff>FALSE</LeadOff>
         <BaselineSway>FALSE</BaselineSway>
         <ExcessiveACNoise>FALSE</ExcessiveACNoise>
         <MuscleNoise>FALSE</MuscleNoise>
         <LeadDataCRC32>1868983788</LeadDataCRC32>
         <WaveFormData>
CgAKAAoACgAMAAwADAAMAA4ADgAOAA4ADQAMAAsACgAKAAoACgAKAAgACAAIAAgACAAI
AAgACAAIAAgACAAIAAYABgAGAAYABwAIAAkACgAMAA0ADwAQABMAFQAWABYAGQAZABkA
GwAbABwAHAAfACEAIQAgAB8AHAAaABUAEQAPAA8ADQAMAAwADAAMAA4ADQANAAkABQAD
AAAA///8//v/+v/6//n/+f/5//n/+v/6//n/+P/3//f/9//3//f/+f/5//n/+f/2//b/
9v/2//b/9v/2//b/9v/2//X/9f/1//X/9f/1//f/9//4//j/+P/2//n//v8JABUAGgAe
ACQAIgAVAP7/4f/C/6P/gf9c/y7/AP/h/tj+0v7A/q3+qv6y/sT+4v79/hb/Mf9K/17/
d/+V/6r/uv/K/9b/3P/g/+f/7f/y//b/+f/8////AgACAAMABQAEAAQABQAEAAcACAAI
AAkACQAJAAkACgAKAAoACgAMAA0ADQANAA0ACwALAAsADAAOABAAEAARABAAEAAQABAA
EAAQABIAEwAWABcAFwAXABUAFgAWABgAGwAcAB0AHgAdAB0AHgAfACAAIQAiACMAJgAo
ACkAKgApACoAKwAsADAAMgAzADMAMwA0ADUANgA3ADkAOwA8AD8APwA/AEAAPwA/AD8A
PwBBAEIAQgBCAEAAPwA9ADwAPgA8ADoAOgA7ADkAOQA4ADUANAAzADIAMgAxADAALgAr
ACoAKAAmACYAJQAjACIAIgAhAB8AHAAYABYAFAASABIAEQARABEADgAMAAoACQAJAAgA
BwAFAAUABQAFAAMAAQABAAEAAQADAAIAAgACAAAAAAAAAAAAAgADAAMAAwAEAAQABQAF
AAUABQAFAAYACAAJAAkACQAJAAkACQAJAAcACQAJAAoADAAMAAwADAAKAAoACgAKAAsA
DAANAA4ADAAMAAoACgAKAAsACwALAAsACwALAAsACgAJAAkACgAJAAoACwALAAgABwAG
AAYABAAFAAYABwAIAAoACwANAA4AEQATABQAFAAZABkAGQAbABkAGgAaAB0AHwAfAB4A
HQAbABoAFgATABAADwAMAAoADAAMAAwADgAPAA8ACwAHAAUAAgABAP7//f/8//z/+//6
//n/+P/4//n/+f/5//n/+P/3//b/9f/3//f/9//3//j/+P/4//j/9v/2//b/9v/4//j/
9//3//b/9f/0//P/9f/1//b/9v/4//j/9//8/wcADwAUABoAIAAgABUA/P/f/8D/nf97
/1T/Jv/6/t3+1P7O/rz+q/6m/qz+wv7e/vf+EP8v/0r/Xv91/5P/qv+4/8b/0v/a/+L/
6f/v//L/9P/3//r//f8AAAAAAQADAAEAAgAEAAQABQAGAAYABwAJAAkACQAKAAgACAAI
AAoADQANAA0ADQALAAsACwAMAAwADgAOAA8AEgASABIAEgAQABAAEgATABYAFwAXABcA
FQAWABYAGAAZABoAGwAcAB0AHQAeAB8AHgAfACAAIQAjACYAKAAqACkAKgArACwALgAw
ADEAMQA1ADYANwA4ADcAOQA7ADwAPwA/AD8AQAA/AD8APwA/AEEAQgBCAEIAPwA/AD4A
PgA+ADwAOgA6ADoAOQA6ADoANwA2ADUANAA0ADMAMgAwAC8ALgAsACoAJgAlACMAIgAk
ACMAIQAeABwAGgAYABYAFwAVABQAEwAQAA4ADAALAAkACAAHAAUABwAHAAcABQADAAMA
AwADAAMAAgACAAIABAAEAAQABAACAAMAAwADAAYABgAHAAcABgAFAAQABAAIAAkACQAJ
AAkACQAJAAkABwAJAAkACgALAAwADQAOAA4ADgAOAA4AEAAQABAAEAAOAA4ADAAMAAoA
CwALAAsADQANAA0ADQAMAAsACwAMAAgACAAKAAwACgAKAAoACgAKAAsADQAOABIAFQAX
ABgAGQAZABkAGwAdAB4AHgAhACMAIwAiACEAHgAcABcAEwARABEADwAOAA0ADAALAAwA
DgAPAAwACQADAAAA///8//v/+v/6//n/+//7//v//P/7//n/9//1//f/9//3//f/+f/5
//n/+f/2//b/9v/2//f/+P/5//r/+f/4//b/9f/3//f/9//3//f/9//4//j/9v/2//f/
/v8HABEAGAAcACAAIAAZAAgA7f/U/7X/k/9u/0L/Ev/r/tj+1v7M/rX+rP6w/r7+1v7v
/gb/I/8+/1T/bf+N/6T/tv/G/9L/1v/a/+H/6//y//b/+f/8/////v/+////AQADAAQA
BgAGAAcACAAIAAkABwAHAAcACAAKAAoACgAMAAsACwALAAsADQANAA0ADgAQABIAEgAT
ABMAEgARABAAEQASABUAFwAXABcAFgAVABcAGAAYABoAGQAaABsAHAAdAB0AHgAfACIA
IwAkACUAJQAmACYAJgAoACoALAAuAC4AMAAxADEAMwA0ADUANgA5ADsAPQA+AD0APQA9
AD4AQQBBAEEAQQBBAEIAQgBCAEEAQQBAAEAAQgBAAD4APgA7ADkAOQA4ADkAOAA3ADYA
NgA1ADQAMgAwAC4AKwAoACcAJwAmACYAJQAjACAAHAAcABoAGAAWABUAEwASABEADgAM
AAoACQALAAoACQAHAAUABQAFAAMAAwADAAMAAwADAAIAAgACAAAAAAAAAAAAAQADAAQA
BQAEAAQABQAFAAcABwAHAAgACAAJAAkACQAJAAkACQAJAAsADQANAA4ADQAMAAsACgAM
AAwADAAMAA4ADgAOAA4ADAAMAAoACgAMAA0ADQANAAwACwAKAAkACQAJAAoADAALAAwA
DQANAAgABwAGAAgACgAKAAoACgAMAA0ADwAQABMAFQAWABYAGQAZABkAGwAZABoAGgAd
ACAAIQAhACEAHgAcABcAEwARABEADwAOAAwADAAMAA4ADwAPAAsABwAFAAIAAQD+//z/
+v/5//f/+f/5//n/+v/6//n/+P/3//X/9f/1//X/9//3//f/9//2//b/9v/2//b/9v/2
//b/+P/4//f/9//1//X/9f/1//f/9//4//j/+P/2//n//v8HABEAGAAcACAAIgAXAP7/
4//I/6f/g/9e/zT/BP/h/tb+0v7A/q3+pv6u/sD+3P71/hD/Lf9E/1b/cf+P/6b/tv/G
/9L/2P/e/+X/6//y//T/9//6//3//v/+////AQD//wAAAgACAAUABgAGAAcABQAFAAUA
BgAIAAgACAAKAAsACwALAAsACwALAAsADAAOABAAEAARABAAEAAQABAAEAAQABIAEwAS
ABMAEwATABEAEgASABQAFgAYABoAHAAcABsAGwAbAB4AHwAgACEAIgAkACUAJgAlACYA
JwAoACwALgAvAC8ALwAwADEAMgA1ADcAOQA6AD0APQA9AD4APgA9ADwAOwA8AD4APwBA
AD4APQA7ADoAPAA6ADgAOAA5ADcANwA2ADMAMgAxADAAMAAvAC4ALAApACgAJgAkACMA
IwAiACIAIAAfAB0AGgAWABQAEgAQABAADwAPAA8ADQAKAAcABQAHAAYABQADAAMAAwAD
AAEA//////////8AAAAAAQACAAAAAAAAAAAAAAABAAEAAQACAAIAAwADAAEAAQABAAIA
BgAHAAcABwAHAAcABwAHAAcACQAJAAoACgAKAAoACgAIAAgACAAIAAoACgAKAAoACAAI
AAYABgAGAAcABwAHAAcABwAHAAcABgAFAAUABgAEAAQABAAEAAQABAAGAAcACQAKAA4A
EQATABQAFwAXABcAGQAZABoAGgAdAB8AHwAeAB0AGAAWABEADQANAA0ACwAKAAkACAAH
AAgACgALAAgABQABAP7//f/6//f/9v/2//X/9//3//f/+P/3//X/8//x//H/8f/x//H/
8//z//P/8//w//D/8P/w//L/8v/y//L/8P/w/+//7//x//H/8f/x//H/8f/y//L/8P/w
//P/9v///wkAEgAUABgAGgAXAAYA7f/U/7f/lf9w/0b/FP/n/tD+zP7G/rH+pv6o/rT+
yv7j/vr+Ff8y/0j/X/99/5r/rP+8/8r/zv/S/9v/5f/q/+7/8f/0//f/+P/4//n/+//7
//z//v/+////AAAAAAEAAQABAAEAAgAEAAQABAAGAAUABQAFAAUABwAHAAcACAAGAAgA
CAAJAAoACgAKAAoADAAMAA4ADwAOAA8ADwAPABEAEgASABQAEwAUABUAFgAXABcAGAAZ
ABwAHQAeAB8AHgAgACEAIgAjACQAJQAmACoALAAtAC0ALQAuAC8AMAAzADUANwA4ADkA
OQA5ADoAOwA7ADsAOwA9AD4APgA+ADsAOwA6ADoAOwA6ADkAOgA5ADcANwA2ADUANAAz
ADIAMgAxADAALgArACoAKAAmACUAJQAkACQAIwAhAB4AGgAaABgAFgAUABMAEQAQAA8A
DQAKAAcABQAHAAYABQADAAEAAQABAP////////////////7//v/+//7//v/+//7/AAAB
AAEAAQAAAAAAAQABAAEAAQABAAIABAAFAAUABQAFAAUABQAFAAcACQAJAAoACAAIAAgA
CAAIAAgACAAIAAoACgAKAAoACQAIAAUABAAGAAcABwAHAAUABQAFAAUAAwADAAQABgAG
AAQABAADAAIAAgACAAIAAgAHAAkADAAOABAAEQARABAAFAAVABYAGQAZABoAGgAdABsA
GwAaABkAGAAWABEADQAJAAkABwAGAAgACAAIAAoACQAJAAUAAQD9//r/+f/2//b/9v/3
//f/9v/1//T/9P/2//X/9P/z//P/8//z//P/8f/x//H/8f/x//L/8//0//P/8v/x//D/
8v/y//H/8f/x//H/8f/x/+//7//w//D/9v/4//n/AAALABEAFAAYAB4AHAANAPT/2f+4
/5f/c/9G/xb/8v7f/tj+zP64/q3+rv66/tD+6v4F/yL/P/9U/2j/hf+d/67/uv/I/9L/
2P/g/+n/7//y//L/9f/4//v//P/8//3//////wAAAgACAAEAAgACAAMABQAFAAUABgAE
AAQABAAGAAkACQAJAAkACQAJAAkACgAIAAoACgALAA4ADgAOAA4ADAAMAA4ADwASABMA
EwATABUAFgAWABgAGAAYABgAGAAbABsAHAAdABwAHQAeAB8AIgAkACUAJgAnACgAKQAq
ACoALAAtAC0AMAAyADQANgA0ADUANgA2ADgAOQA6ADwAOwA7ADsAOwA7ADwAPAA8AD0A
PQA8ADwAOgA4ADYANgA3ADUANQA0ADMAMgAxADAALgAtACwAKgArACoAKAAmACIAIQAf
AB4AIAAfAB0AGgAaABgAFgAUABMAEQAQAA8AEAAOAAwACwAJAAgABwAFAAcABwAHAAUA
AwADAAMAAwADAAIAAgACAAQABAAEAAQAAgADAAMAAwAEAAQABQAFAAcABwAHAAgACQAJ
AAgABwAIAAkACgALAAkACwALAAwADAAMAAwADAAMAAwADAAMAAwADAAMAAwADQAOAA0A
DgALAAsACgAJAAkACgAMAAwADAAMAA4ADwARABIAFQAXABgAGAAbABsAGwAdABsAHAAc
AB8AIAAhACEAIQAcABoAFQARABEAEQAPAA4ADgAOAA4AEAARABEADQAJAAcABAADAAAA
/v/8//v/+f/7//v/+//8//z/+//6//n/9//3//f/9//5//n/+f/5//b/9v/2//b/9v/2
//b/9v/2//b/9f/1//X/9f/1//X/9//3//j/+P/2//b/9f/4/wEADQAWABoAHgAiABsA
CADv/9L/s/+T/3D/SP8Y/+/+2v7U/sj+s/6q/rD+vv7W/u/+Cv8j/0D/Uv9p/4X/ov+2
/8T/0P/W/9r/4f/n/+7/8f/1//n//f/+//7///8BAP//AAACAAIABQAGAAYABwAFAAUA
BQAGAAgACAAIAAoACQAJAAkACQAJAAkACQAKAAwADgAOAA8ADgAOAA4ADgAQABAAEgAT
ABIAEwATABMAEwAUABQAFgAZABoAGwAcABwAGwAbABsAHQAfACEAIwAkACYAJwAoACgA
KAAoACgALAAuAC8ALwAxADIAMwA0ADUANwA5ADoAOwA7ADsAPAA9AD0APQA9AD8AQABA
AEAAPgA9ADsAOgA7ADoAOQA6ADsAOQA5ADgANQA0ADMAMgAyADEAMAAuACsAKgAoACYA
JgAlACMAIgAgAB8AHQAaABgAFgAUABIAEwARABAADwAMAAoACAAHAAkACAAHAAUAAwAD
AAMAAQABAAEAAQABAAMAAgACAAIAAAAAAAAAAAAAAAEAAQABAAQABAAFAAUAAwADAAMA
BAAGAAcABwAHAAcABwAHAAcABwAJAAkACgAKAAoACgAKAAgACAAIAAgACQAKAAsADAAK
AAoACAAIAAgACQAJAAkACQAJAAgACAAIAAgACAALAA0AEAASABUAFwAYABgAGwAbABsA
HQAeACAAIQAlACIAIQAfAB0AGwAaABYAEwAQAA8ADAAKAAoACgAKAAwADwAPAAsABwAC
AP7//P/4//j/+P/5//n/9//3//f/+P/4//f/9v/1//b/9//4//n/+P/3//b/9f/2//b/
9v/2//T/9P/0//T/9P/0//P/8//1//X/9f/1//P/8//0//T/+P/4//v/AAAHABEAGAAY
ABwAHAATAAAA5f/I/6X/gf9Y/yj/+v7d/tb+1P7A/q3+rP6y/sT+3v75/hL/L/9I/2D/
e/+X/6j/uP/I/9D/2P/g/+n/8f/2//f/+f/7//3//v/+////AQABAAIABAAEAAMABAAE
AAUABgAHAAgACgAJAAgABwAIAAkACQAJAAkACwALAAsADAALAAwACwALAA0ADgAPABAA
DgAOABAAEQASABMAEwATABQAFgAXABoAGgAaABoAGgAdAB0AHgAfAB4AHwAgACEAIgAk
ACUAJgApACoAKwAsACwALgAvAC8AMwA0ADUANgA3ADkAOwA8AD0APQA9AD4APwA/AD8A
PwA9AD4APgA+AD4APwA/AEAAPgA8ADoAOgA7ADkAOQA4ADkAOAA3ADYAMgAxADAALgAv
AC4ALAAqACgAJwAlACQAIgAhAB8AHAAcABoAGAAWABQAEQAPAA0ADgAMAAoACQAHAAYA
BQADAAMAAwADAAEAAwADAAMAAwABAAAAAAAAAAEAAgADAAQAAgADAAMAAwAEAAQABQAF
AAcABwAHAAgACQAJAAgABwAIAAkACgALAAkACwALAAwACgAKAAoACgAMAAwADAAMAAoA
CgAKAAoADAAMAAoACgAIAAkACQAJAAcACAALAAwADQAOAA4ADwARABIAFwAZABoAGgAd
AB0AHQAfAB0AHgAeACEAIQAhACAAHwAaABgAEwAPAA0ADQALAAoADAAMAAwADgAOAA0A
CAADAP///P/7//j/9//2//b/9f/1//X/9f/2//j/9//2//X/8//z//P/8//1//X/9f/1
//T/9P/0//T/9P/0//T/9P/2//b/9f/1//T/8//y//H/8v/z//X/9v/2//b/+/8AAAkA
EwAYABwAIAAeAA8A9v/Z/7r/mf93/1D/Iv/6/uH+2v7Q/rr+rf6w/rr+0P7s/gX/Hv87
/1D/ZP9//5v/rv+8/8z/1v/c/+L/6f/v//T/9v/5//z///8AAAAAAQADAAIAAgADAAIA
BQAGAAYABwAHAAcABwAIAAYABgAGAAgACwALAAsACwAJAAkACQAKAAwADgAOAA8AEAAQ
ABAAEAAQABAAEgATABQAFQAVABUAEwAUABQAFgAXABgAGQAaABsAGwAcAB0AHgAfACAA
IQAjACYAKAAqACoAKgAqACoALgAwADEAMQAzADQANQA2ADUANwA5ADoAPQA9AD0APgA+
AD0APAA7AD0APgA+AD4AOwA7ADoAOgA8ADoAOAA4ADkANwA3ADYANQA0ADMAMgAyADEA
MAAuACsAKgAoACYAJAAjACEAIAAgAB8AHQAaABgAFgAUABIAEwARABAADwAOAAwACgAJ
AAkACAAHAAUABwAHAAcABQADAAMAAwADAAUABAAEAAQABAAEAAQABAAEAAUABQAFAAgA
CAAJAAkABwAHAAcACAAKAAsACwALAA0ADQANAA0ACwANAA0ADgAQABAAEAAQAA4ADgAO
AA4AEAAQABAAEAAQABAADgAOAA4ADwAPAA8ADwAPAA8ADgAOAA4ADgAOABEAEwAWABgA
GQAbABwAHAAfAB8AHwAhACIAJAAlACkAJgAlACMAIQAeABwAFwATABMAEwARABAAEgAS
ABIAFAATABMADwALAAUAAgABAP7//v/+//////////////8AAP7//f/8//v//P/9//7/
///+//3//P/7//z//P/8//z/+v/6//r/+v/6//r/+f/5//v/+//7//v/+f/5//r/+v/8
//7/AwAMABcAHwAiACQAJgAeAAsA8v/X/7j/l/9z/0j/Gv/2/uf+4P7S/sD+uf68/sr+
4P74/g//LP9L/2D/eP+T/6v/uv/I/9L/2P/e/+b/7//3//r/+v/9/wAAAwACAAIAAwAF
AAcACAAKAAoACgAKAAkACQALAAsACwAMAAoACgAKAAwADQANAA0ADQAOAA8AEAASABEA
EgARABEAFAAUABQAFAAUABQAFgAXABYAFwAXABcAGQAaABoAHAAbABwAHQAeACEAIQAi
ACMAJAAlACYAJwAmACgAKQAqACwALgAwADIAMwA0ADQAMwA2ADgAOgA8ADsAPQA/AEAA
PwA/AD8AQABDAEMAQwBDAEEAQgBCAEIAQQBBAEAAQABCAEAAPgA+AD0AOwA7ADoAOQA4
ADcANgAyADEAMAAuAC8ALgAsACoAKgApACcAJgAlACMAIAAcABsAGgAZABgAFQATABIA
EQARABAADwAPAA0ADAALAAkACQAJAAkABwAJAAkACQAJAAcABgAGAAYACAAIAAgACAAI
AAkACQAJAAoACgALAAsADQANAA0ADgAPAA8ADgANAA4ADwAQABEADwARABEAEgAQABAA
EAAQABIAEgASABIAEAAQABAAEAAQABIAEgASABIAFAAUABQAFAAYABkAGwAcAB8AIQAi
ACIAJAAjACIAIwAkACYAJwArACoAKQAnACUAIAAeABkAFQAVABUAEwASABIAEgASABQA
FQAVABEADQAHAAQAAwAAAAEAAAAAAP//AQABAAEAAgABAP///f/7//3//f/9//3//P/7
//r/+f/6//r/+v/6//r/+v/6//r/+P/4//f/9//4//n/+v/7//n/+f/6//r/+v/8////
CAAVAB0AHgAgACQAIAARAPr/3//A/5//e/9U/yb//v7n/uT+2P7C/rX+uP7E/tr+8v4J
/yT/Qf9W/2z/i/+n/7j/xP/Q/9j/3v/m/+3/9f/6//r//f8AAAMAAwACAAIAAwAEAAYA
CQAKAAkACgAKAAsACwALAAsADAAMAAwADAAOAA4ADQAMAAsADAANAA4AEAAOABAAEAAR
ABIAEgASABIAEgASABQAFQAUABUAFQAVABYAGAAZABwAHAAcABwAHAAfAB8AIAAhACQA
JQAmACcAJgAoACkAKgAtAC4ALwAwADAAMgAzADMANwA4ADkAOgA7AD0APwBAAD8APwA/
AEAAQwBDAEMAQwBBAEIAQgBCAEEAQQBAAEAAQgBAAD4APgA7ADkAOQA4ADcANgA1ADQA
MAAvAC4ALAArACoAKAAmACQAIwAhACAAHgAdABsAGAAYABYAFAASABEADwAOAA0ADAAK
AAgABwAJAAgABwAFAAMAAwADAAEAAwADAAMAAwABAAAAAAAAAAIAAgACAAIABAAFAAUA
BQAFAAQABAADAAQABQAGAAgACQAJAAgABwAJAAkACQAJAAkACwALAAwACgAKAAoACgAL
AAwADQAOAA0ADAALAAoADAAMAAoACgAKAAsACwALAAkACQAKAAsADAANAA4AEgATABUA
FgAXABkAGgAaAB8AHwAfACEAHwAgACAAIwAhACEAIAAfABoAGAATAA8ADQANAAsACgAL
AAwADQAQAA4ADQAIAAMAAQD+//3/+v/7//r/+v/5//f/9//3//j/+v/5//j/9//1//X/
9f/1//f/9//3//f/9v/2//b/9v/0//T/9P/0//X/9v/2//f/9v/1//T/8//1//X/9v/2
//j/+P/7/wQADQATABoAIAAiABoABQDs/83/rP+H/2P/PP8O/+z+3/7a/sj+sP6p/q7+
vv7Y/vL+Df8q/0X/WP9w/4v/o/+y/8L/0P/a/+L/5v/r//H/8v/0//f/+v/9/wAAAAAB
AAMAAgACAAMAAgAFAAYABgAHAAcABwAHAAgACAAIAAgACgALAAsACwALAAkACQAJAAoA
DAAOAA4ADwAQABAAEAAQABAAEAASABMAFAAVABUAFQAVABYAFgAYABsAHAAdAB4AHQAd
AB4AHwAeAB8AIAAhACMAJgAoACoAKQAqACsALAAwADIAMwAzADUANgA3ADgANwA5ADsA
PAA+AD8AQABCAEEAQQBBAEEAQQBCAEIAQgBBAEEAQABAAEAAPgA8ADwAPQA7ADsAOgA3
ADYANQA0ADIAMQAwAC4ALQAsACoAKAAmACUAIwAiACIAIQAfABwAGAAWABQAEgARAA8A
DgANAAwACgAIAAcABQAEAAMAAQACAAMABAADAAIAAQAAAP//AAAAAAEAAgAAAAAAAAAA
AAAAAQABAAEABAAEAAUABQAEAAMAAgACAAYABwAHAAcACQAJAAkACQAHAAkACQAKAAwA
DAAMAAwACgAKAAoACgAKAAoACgAKAAoACgAIAAgABgAHAAkACQAKAAwADAAMAAwADAAN
AA8AEAAVABcAGAAYABsAGwAbAB0AHQAeAB4AIQAhACEAIAAfABoAGAATAA8ADwAPAA0A
DAAKAAoACgAMAA0ADQAJAAUAAQD+//3/+v/3//b/9v/1//f/9//3//j/+P/3//b/9f/1
//X/9f/1//X/9f/1//X/8v/y//L/8v/0//T/9P/0//T/9P/z//P/8//z//P/8//1//X/
9v/2//T/8v/1//j/AQANABQAGgAeAB4AFwAEAOv/zv+v/43/av9C/xL/7f7a/tb+xv6x
/qr+sP6+/tb+7/4I/yP/Pv9U/2v/if+k/7b/xP/Q/9b/2v/h/+f/7v/y//X/+P/7//z/
/P/9//////8AAAIAAgAFAAYABgAHAAUABQAFAAYACAAIAAgACgAJAAkACQAJAAsACwAL
AAwADAAOAA4ADwAOAA4ADgAOAA8AEAATABUAFAAVABUAFQAVABYAFgAYABsAHAAdAB4A
HQAdAB4AHwAiACMAJAAlACQAJgAnACgAKwAsAC0ALgAwADIAMwAzADMANAA1ADYAOAA7
AD4AQAA/AD8APwBAAEEAQQBBAEEAQQBCAEIAQgBBAEEAQABAAEEAQAA/AEAAPwA9AD0A
PAA5ADgANwA2ADYANQA0ADIALwAuACwAKgAqACkAJwAmACUAIwAgABwAHAAaABgAFgAV
ABMAEgARAA4ADAAKAAkACwAKAAkABwAHAAcABwAFAAMAAwADAAMABQAEAAQABAACAAIA
AgACAAQABQAFAAUABAAEAAUABQAHAAcABwAIAAoACwALAAsACQAJAAkACQALAA0ADQAO
AAwADAAMAAwADAAMAAwADAAOAA4ADgAOAAwADAAKAAoACwANAA4ADwAPAA0ACwAMAA4A
DgAOAA4AEgATABUAFgAXABkAGgAaAB8AHwAfACEAIQAiACIAJQAlACUAJAAjACIAIAAb
ABcAFAATABAADgAQABAAEAASABMAEwAPAAsABwAEAAMAAAAAAAAAAQABAP7//f/8//z/
/f/9//3//f/7//v/+//7//v/+//7//v//P/8//z//P/7//r/+f/4//r/+v/5//n/+f/5
//n/+f/3//f/+P/4//r//P/9/wAABwAPABYAHAAgACIAGwAIAO3/0P+t/4v/Zv86/wz/
6f7e/tr+yP6x/qr+sP7A/tz+9/4S/y3/SP9e/3P/kf+q/7r/yP/S/9r/4v/r/+//8v/0
//f/+v/9////AAACAAUAAwAEAAYABgAFAAYABgAHAAgACQAKAAwACgAKAAoADAAPAA8A
DwAPAA8ADwAPABAADgAQABAAEQAUABQAFAAUABIAEgAUABUAFgAXABcAFwAZABoAGgAc
ABsAHAAdAB4AIQAhACIAIwAjACMAIwAjACUAKAAqACwAKwAsAC0ALgAwADIAMwAzADcA
OAA5ADoAOgA7ADwAPAA+AD8AQABCAEEAQQBBAEEAQQBCAEIAQgBCAEMAQwBEAEMAQAA9
ADwAPAA7ADwAPAA5ADgANwA2ADQAMwAyADAAMQAwAC4ALAAoACcAJQAkACQAIwAhAB4A
GgAYABYAFAATABEAEAAPABAADgAMAAsACgAIAAYAAwAFAAUABQADAAEAAQABAAEAAQAA
AAAAAAABAAIAAwAEAAMAAwACAAEABAAEAAUABQAFAAUABQAGAAYABwAHAAcACAAJAAoA
CwAKAAsACgAKAAwADAAMAAwACgAKAAoACgAMAAwADAAMAA4ADgAMAAwACgALAAsACwAL
AAwADgAOAA4ADgAQABEAEwAUABcAGQAaABoAHQAdAB0AHwAfACAAIAAjACMAIwAiACEA
HAAaABUAEQAPAA8ADQAMAAwADAAMAA4ADwAPAAsABwAFAAIAAQD+//v/+v/6//n/9//3
//f/+P/4//f/9v/1//X/9f/1//X/9//3//f/9//0//T/9P/0//b/9v/2//b/9P/0//P/
8//z//P/8//z//X/9f/2//b/9P/0//f//P8FABEAGAAcACAAHgAVAP7/5f/I/6f/h/9i
/zb/CP/l/tj+0v7C/q3+qv60/sT+3v73/hD/K/9E/1r/c/+R/6j/uP/G/9L/2P/c/+P/
6f/u//L/9f/4//v//P/8//3//////wAAAgACAAUABgAGAAcABQAFAAUABgAHAAgACQAM
AAsACwALAAsACwALAAsADAAOABAAEAARABEAEAAPAA4ADwAQABMAFQAUABUAFQAVABUA
FgAWABgAGgAcAB4AIAAgAB8AHwAfACIAIwAkACUAJgAoACkAKgApACoAKwAsADAAMgAz
ADMAMwA0ADUANgA5ADsAPQA+AD0APQA9AD4APwA/AD8APwBBAEIAQgBCAEEAQQBAAEAA
QAA+AA==
         </WaveFormData>
      </LeadData>
      <LeadData>
         <LeadByteCountTotal>10000</LeadByteCountTotal>
         <LeadTimeOffset>0</LeadTimeOffset>
         <LeadSampleCountTotal>5000</LeadSampleCountTotal>
         <LeadAmplitudeUnitsPerBit>4.88</LeadAmplitudeUnitsPerBit>
         <LeadAmplitudeUnits>��V</LeadAmplitudeUnits>
         <LeadHighLimit>2147483647</LeadHighLimit>
         <LeadLowLimit>268435456</LeadLowLimit>
         <LeadID>V4</LeadID>
         <LeadOffsetFirstSample>0</LeadOffsetFirstSample>
         <FirstSampleBaseline>0</FirstSampleBaseline>
         <LeadSampleSize>2</LeadSampleSize>
         <LeadOff>FALSE</LeadOff>
         <BaselineSway>FALSE</BaselineSway>
         <ExcessiveACNoise>FALSE</ExcessiveACNoise>
         <MuscleNoise>FALSE</MuscleNoise>
         <LeadDataCRC32>2796358681</LeadDataCRC32>
         <WaveFormData>
9v/2//b/9v/0//T/9P/0//f/+P/5//r/9//2//X/9P/1//b/9//4//b/9v/2//b/9P/0
//T/9P/1//b/9//4//f/9v/1//T/9f/2//f/+P/5//v//P/9//z///8AAAIAAwAEAAUA
BgAEAAQABgAIAAoACgAKAAgACAAHAAQAAwABAAEA///+/wAAAAAAAAIAAgAAAPz/9//0
//D/7v/s/+z/6v/q/+n/6P/n/+f/5//p/+n/6P/n/+b/5P/j/+L/5P/l/+X/5f/j/+P/
4v/i/9//3//g/+D/4f/i/+P/4//g/+D/4f/h/+X/5f/m/+f/6f/n/+n/6v/t//L/+/8H
ABUAJAAxAEEAVABrAIcApgDAAMoAyADOANYA0ACxAI8AbQBIADYAMAAhAAIA1P+o/4//
lv+p/7j/xP/P/9j/3f/f/+D/4v/i/+T/5P/l/+f/6P/o/+n/6v/p/+n/6P/n/+n/6f/q
/+r/7f/t/+z/6//q/+n/6P/o/+n/6v/s/+3/6v/p/+n/6v/s/+7/7v/u/+7/7v/s/+z/
6//r/+3/7v/v//D/8f/z//D/7v/t/+3/8P/x//L/9P/1//X/9P/0//T/9P/2//f/+P/6
//v//P/6//r/+v/7//7//v8AAP7/AAAAAAAAAAAAAAAAAAD//wAAAgADAAEAAAD/////
///+//7//v/9//7//P/5//f/9f/1//X/9f/3//b/9f/1//P/8P/u/+3/8P/w/+//7//x
//H/8f/x//D/8P/x//L/9v/3//f/9v/z//P/8//1//j/+P/5//n/+//5//f/9//3//f/
9//3//r/+v/6//j/9//3//f/9//4//j/+P/4//j/9//2//b/9P/y//X/9v/4//j/+f/5
//X/9//3//f/+v/6//r/+//7//v//P/8//v/+//8//z//f///wAAAgACAAEA/v/9//7/
AAABAAIAAgACAAIAAAD//wAA/////wEAAgACAAEAAAD///7////+/wAA///+/wAA///9
//n/+P/5//r/+//8//7/AQADAAUABQAHAAcACAALAAwADQAOAAwADAAOABAAEgASABIA
EAATABMAEQARAAwACwAIAAYABwAIAAkADAAOAAwACAADAP7/+v/4//b/9v/0//T/8//w
/+//7//v//L/8//z//P/8f/w//D/8P/v/+//7v/t/+z/7f/t/+7/7P/r/+v/6v/s/+z/
7P/r/+j/6P/p/+n/6//r/+z/7f/x//H/7//y//X/+P/7/wcAGQAsADsASQBeAHUAkQCw
AMgA0gDSANgA4ADcAMEAnwB7AFgARAA6ACkACADe/7T/m/+e/7P/xv/O/9f/4P/l/+n/
7v/w/+7/7P/s/+3/7//w//D/8f/y//D/8f/x//H/8f/x//L/8v/1//X/9P/z//L/8f/w
//D/8v/y//P/8//y//H/8f/y//L/9P/0//T/+P/4//b/9v/1//P/8//y//P/9P/1//f/
9//2//b/9//5//n/+f/6//3//f/8//z/+v/6//z//f/+/wAAAQACAAIAAgACAAMABAAE
AAYABAAHAAgACQAKAAgACAAIAAcACAAKAAsACQAIAAcABwAHAAgACAAIAAcACAAGAAMA
AQD//////////////v/9//3//P/6//n/+f/6//r/+f/5//v/+//7//v/+v/4//f/9v/5
//v//P/8//n/+f/5//v//P/8//3//f/+//3//P/9//7//f/8//v//v/+//7//P/9//3/
/f/9//3//P/7//r//f/9//3//v/9//r//P/8//3//v8AAAEA/f////////8AAAAAAAAB
AAEAAQACAAIAAAD//////v8AAAMABQAIAAgABwAEAAMABQAGAAYABgAIAAgACAAGAAMA
BAADAAMABQAGAAYABQADAAMAAwAFAAEAAgAEAAYABgAGAAYABgAFAAcACAAJAA0AEQAT
ABYAFAAUABQAFAASABIAFAAWABgAGAAYABYAFQATAA8ADQAOAA8ADgAOAA0ADAALAAwA
EAAOAAoABQAAAPz/+v/4//f/9P/z//H/8//z//T/9f/0//P/8f/v/+//7v/u/+7/8P/x
//H/8f/u/+3/6//q/+r/6//t/+7/7f/s/+v/6f/q/+r/6//r/+3/7f/u/+//6//r/+v/
7v/z//r/AQAJABUAIAAtAD0AUABpAIUApgDGANgA2gDcAOIA5ADTALEAkQBwAFgATAA9
AB4A8v/C/53/mP+t/8L/zv/Z/+L/4//h/+T/6P/q/+v/7P/u//H/7//u/+7/7v/s/+3/
7f/t/+7/7//x//L/8v/x/+//7f/u/+//8P/y//H/8P/w/+//7v/t/+3/7v/v//L/8//0
//T/9P/y//L/9P/1//j/+v/4//j/+P/5//f/9v/2//f/+f/5//n/+v/6//n/9//2//n/
+v/9/////P/8//v/+v/8//z//P/9/wAAAAACAAAAAAAAAAAAAAACAAQABgAHAAYABgAF
AAEAAgABAAEAAQAEAAQABAADAAIAAAD9//v//f/9//3//f/8//r/+P/3//b/9P/z//P/
9v/2//X/9f/z//P/8//z//X/9v/4//r/+//7//r/+P/5//n/+f/7//7//v///////f/7
//n/+f/7//v/+//7//r/+v/6//j/9//3//f/9//4//j/+P/4//b/9f/0//T/9f/0//j/
+v/4//j/+f/5//f/+f/5//n//P/8//z//f/8//v/+//6//z//f///wAA/v//////AAAB
AAEA/////wAAAgADAAQAAwACAAEA/v8AAAIAAgADAAIAAgABAP//////////AQACAAQA
AwACAAAA/f/7//z//f/+////AAADAAUABgAHAAYACQAKAAwADQAOAA8AEAAPAA4ADwAQ
ABMAFAAVABQAFAATABAADwALAAsACQAIAAoACgAKAAwADgAMAAgAAwD+//r/+P/2//X/
8v/x/+//8P/v/+//7//x//H/8P/v/+3/7P/s/+z/7P/t/+3/7f/r/+v/6v/q/+n/6f/q
/+r/7P/s/+z/6//o/+j/6f/p/+3/7f/u/+//8//v/+//8v/1//j/AQANABsAKgA3AEUA
WABxAIkApgDEANIA0gDWAN4A3ADFAKEAfQBcAEYAPgAtAA4A4v+y/5H/lv+t/77/yv/X
/+D/4//l/+j/6v/q/+j/6P/p/+v/7f/s/+z/7P/r/+v/6v/p/+r/6//t/+7/7f/t/+z/
6//r/+v/6//s/+7/7v/v/+//7P/r/+v/7P/t//D/8f/y//L/8v/w//D/8f/x//P/9P/1
//b/9//5//f/9v/2//f/+//7//v//P/7//v/+v/6//r/+v/8//3//f/+//7//v/8//z/
/P/9/wIAAgAEAAIABAAEAAQABAADAAQABQAFAAcACAAIAAUAAwABAAAA//8CAAIAAgAB
AAIAAAD9//v/+v/5//j/9//5//j/9//3//X/8v/w/+//8v/y//H/8f/x//H/8f/x//L/
8v/z//T/9v/3//f/9v/z//P/8//1//b/9v/3//f/9//1//P/8//z//P/8//z//X/9v/3
//b/8//z//P/8//2//b/9v/2//T/8//y//L/8v/w//P/9P/0//T/9f/1//L/8//y//H/
8//0//X/9//5//n/+v/6//n/+f/6//r//P/9//3//v/8//v/+P/3//j/+v/7//z//P/8
//z/+v/4//r/+v/7//3//v/+//3/+v/5//j/+f/3//r//P/8//z//P/7//3//v///wEA
BQAHAAoACgAKAAoACgAIAAgACgAMAA0ADgAPAA4ADQALAAcABQAFAAUAAwACAAAAAAAA
AAIABAACAP7/+f/3//T/8//y//D/7P/q/+f/5//n/+j/6f/n/+f/5v/l/+X/5P/k/+T/
5v/n/+f/5//i/+H/3//e/97/3//h/+L/4P/g/+D/3//c/9z/3f/d/9//3//g/+H/3f/b
/93/3v/j/+j/7f/1////DAAZACUAOABRAG0AjACsAMAAxADEAMgAzgDDAKUAhQBmAEwA
PgAxABgA8P++/5P/gv+T/6r/uP/D/8z/z//P/9L/1v/W/9f/2P/a/93/3//e/97/3v/c
/93/3f/d/97/3//h/+L/4P/f/93/2//c/93/3v/g/+L/4v/j/+P/4P/f/9//4P/i/+T/
5P/k/+X/5P/h/+D/4v/j/+b/6P/o/+j/6P/p/+n/6P/o/+n/7P/t/+7/8P/u/+3/6//q
/+3/7v/x//P/8f/y//L/8v/w//D/8P/x//b/9v/4//b/9P/0//T/9P/3//j/+f/5//f/
+P/4//X/9v/1//X/9f/3//j/+f/5//b/9P/x/+//8f/x//H/8f/w/+7/7P/r/+r/6P/n
/+f/6v/q/+n/6f/n/+f/5//n/+n/6v/s/+7/7v/v/+//7v/v/+//7//x//T/9P/1//X/
9P/x/+7/7f/x//H/8f/x//L/8v/y//D/7//v/+//7//w//D/8P/w/+7/7f/s/+z/7f/s
//D/8v/w//D/8f/x/+//8f/x//H/9f/2//f/+f/4//f/9//2//b/9//5//r/+P/5//n/
+v/5//n/9//3//j/+v/7//z/+f/4//f/9P/2//j/+P/5//f/+P/4//f/9f/1//X/9//5
//r/+P/4//b/9P/0//T/9P/4//v//f//////AQABAAIABAAEAAQABAAGAAYACAAKAAgA
CAAIAAYACAAHAAQAAwABAAEA///+//z//P/8//7/AQAAAP3/+f/y/+7/7P/q/+z/6v/q
/+n/5v/l/+X/5f/n/+f/5v/l/+f/5v/m/+b/5P/l/+X/5f/k/+X/5f/m/+X/5f/m/+b/
5v/m/+b/5f/n/+j/6v/r/+v/6f/o/+f/7f/v//H/9P/5//z/AwAPAB8ALgA9AFEAaACB
AJ8AvADKAMgAygDUANQAxACnAIcAYwBEADIAJgAPAOz/wP+e/5f/qP+7/8b/zv/V/9r/
3f/h/+b/6P/q/+n/6P/o/+n/6v/q/+v/7P/s/+3/7f/t/+v/6//s/+z/7v/v/+//7//u
/+3/7P/s/+z/7P/t/+3/7f/t/+7/8P/v//D/7//u//P/9P/z//T/9P/z//T/9P/2//b/
9v/3//j/+P/5//v/+v/5//j/+P/6//v/+//8//v/+v/7//v/+f/6//r/+v/8//z//P/9
//3//P/9//r//f/+////AAD+//7//v/9////AAAAAP3//f/9//7////9//z/+//5//v/
+v/4//f/9f/1//X/9f/y//D/7v/t/+3/7P/s/+3/6//q/+j/5//q/+v/7P/t/+v/6v/q
/+r/7v/v/+//7v/u/+//8P/z//H/8P/w/+//8v/x//D/8f/x//H/8f/x//L/8v/y//D/
8P/x//L/8//y//D/7v/s/+//7//v//D/7v/s/+//8P/u/+7/7//v/+7/8f/y//P/8f/w
/+//7//z//P/9P/0//P/8//0//T/9P/1//X/9v/1//X/8//z//H/8v/y//L/9f/2//f/
9v/1//b/9f/1//P/9P/1//b/9//4//v//f/+/////v8BAAIABAAFAAYABwAIAAUABAAF
AAYACQAKAAsACgAIAAcABAADAAMAAwABAAAAAAAAAAAAAgAEAAIA/v/5//b/8v/w/+7/
7P/q/+r/6f/o/+f/5//n/+n/6f/o/+f/5v/k/+P/4v/j/+X/5v/n/+P/4//i/+L/4f/h
/+L/4v/k/+T/5P/j/+D/4P/h/+H/5f/l/+b/5//l/+X/4//k/+n/7v/z////DQAcACcA
MwBGAF0AdwCWALYAygDMAM4A1ADWAMUApQCFAGYASAA6ACsAEgDq/7z/mf+O/53/tP/E
/8//2P/b/93/3v/e/+D/4v/i/+P/5f/m/+b/5//o/+f/5//m/+X/5v/n/+n/6v/q/+n/
5//l/+X/5f/l/+b/5v/m/+f/5//k/+P/4//k/+b/6P/o/+j/6f/o/+X/5P/l/+X/5//o
/+r/6v/q/+v/6v/o/+f/5//q/+v/7P/u/+3/7f/s/+z/7v/u//D/8f/z//T/9P/0//P/
8v/x//H/9v/2//j/9v/2//b/9v/2//X/9v/3//f/+P/6//v/+f/2//X/9f/1//b/9v/2
//X/9P/y/+//7f/s/+v/6v/p/+n/6P/n/+f/5f/i/+D/3//i/+L/4f/h/9//3//f/9//
4P/g/+H/4v/k/+X/5f/k/+P/4//j/+X/5//o/+r/6//r/+n/5//n/+v/6//r/+v/6v/q
/+r/6P/n/+f/5//n/+r/6v/q/+r/6P/n/+b/5v/m/+T/5//o/+r/6v/r/+v/6P/p/+j/
5//p/+r/6//t/+3/7f/u/+7/7f/t/+7/7v/u/+//7//w//D/7//s/+v/7v/w//H/8v/w
//D/8P/u/+z/7v/u/+//8//0//L/8P/w//D/8P/0//f/+f/7//r//f/+/wAA/v/+//7/
/v///wAAAwAGAAUABAADAAAAAgABAP7//f/7//v/+f/4//f/9v/1//b/+//6//f/8//t
/+j/5f/i/+T/4v/i/+H/4v/h/+H/4f/g/9//3f/b/97/3v/f/+D/3f/d/9z/2//a/9v/
2//c/9v/2//c/9z/2//a/9n/1//Z/9r/3P/d/9z/2//b/9v/3f/f/+H/5P/p/+7/8//5
/wcAFgAnADsAVABvAI0ArgDGAM4A0ADWAOAA3ADFAKMAgQBgAEoAPgApAAQA1v+o/4v/
kv+n/7b/wP/H/8z/z//R/9b/3P/g/9//3v/e/9//3v/c/9v/2v/b/93/3v/f/93/3f/e
/97/4f/h/+D/3//h/+H/4f/i/+H/4P/g/9//4P/h/+P/5v/l/+b/5f/k/+j/6P/m/+b/
5//n/+n/6v/p/+j/5//n/+r/6v/r/+3/7v/t/+z/7P/v/+//7v/u//D/8P/y//P/8P/w
/+//7v/x//L/8//1//b/9P/0//D/8f/y//P/9P/1//b/9//3//X/9v/2//P/9f/1//b/
9//1//T/8//x//H/8P/u/+3/7f/t/+3/7f/q/+j/5v/l/+f/5v/m/+f/5//m/+T/4//l
/+X/5f/l/+b/5v/n/+j/6P/p/+n/6P/q/+v/7P/v/+3/7P/s/+v/7v/t/+z/7f/t/+3/
7f/t/+3/7P/r/+j/6v/r/+z/7f/r/+r/6f/o/+n/6f/p/+r/6v/o/+v/7P/p/+j/6P/n
/+j/6//s/+3/7f/s/+v/6//t/+3/7v/u/+//7//w//D/7v/v/+//8P/0//X/9P/1//T/
9P/z//L/8v/y//L/8P/y//T/9P/1//H/8v/1//b/9//4//r//f///wEAAAADAAQABgAI
AAgACAAIAAYABgAIAAoACgAKAAoACAAIAAcABAADAP/////9//z//f/+////AgADAAAA
+//1//D/7P/q/+j/6P/m/+b/5f/i/+H/4f/h/+L/4//j/+P/4v/g/9//3v/g/+H/4f/h
/+H/4f/g/+D/3v/d/93/3P/f/+D/4f/h/9//3v/e/93/4f/h/+L/4//l/+X/5//o/+n/
7v/3/wUAFQAkADMARwBcAHMAkQCyAMgA0ADUANoA4ADUALMAkwBxAFAAQAA0ABsA9v/I
/5z/if+Y/63/uv/C/83/1P/Z/93/3v/g/+D/3v/e/9//4f/i/+L/4//k/+P/4//i/+H/
4//j/+T/5P/n/+f/5v/l/+T/4//i/+L/5f/m/+j/6f/n/+X/5P/k/+b/6P/o/+j/7P/s
/+r/6v/o/+f/6P/o/+n/6v/r/+3/6//q/+r/6//v/+//7//w//P/8//y//L/7//u/+//
7//y//T/9f/2//T/9P/0//X/+v/6//z/+v/6//r/+v/6//n/+v/7//v//f/+//7/+//6
//n/+f/5//j/+P/4//f/+f/4//b/9f/z//P/8//z//X/9P/z//P/8P/u/+3/7f/u/+7/
7f/t/+//7//v/+//7v/u/+//8P/z//X/9v/2//f/9//3//n/+P/4//n/+f/8//v/+v/7
//z/+//6//n//P/8//z/+v/3//f/9//3//r/+v/6//r//P/7//r/+v/4//b/+f/6//v/
/P/+////+//9//3//f8AAAAAAAABAAUABQAGAAYABAADAAMAAgADAAUABgAIAAgABwAE
AAMABQAGAAYABgAGAAYABgAEAAMABAADAAMAAQAEAAYACAAFAAQAAwACAAYACQALAA0A
DgARABIAFAATABIAEQAQABEAEgAVABgAFQAUABMAEAASABEADgANAA0ADQALAAoACAAI
AAgACgAMAAoABgABAPv/9v/z//D/8v/w//D/7//w/+//7//v/+7/7f/r/+n/6//s/+7/
8P/v/+//7v/t/+3/7f/s/+z/7f/t/+7/7v/r/+r/6f/n/+n/6v/s/+3/7v/t/+3/7f/t
/+//9f/8/wEABgAPABsAJwA0AEMAWQByAI8ArwDMANgA1gDYAOAA4ADMAK0AjQBpAEwA
OgAoAAkA4v+6/6D/n/+y/8X/0P/Y/9v/3P/d/+P/6P/s//D/7v/u/+//8f/w/+7/7f/s
/+//8f/y//P/8v/x//H/8P/x//H/8P/v//H/8f/x//L/8f/w//D/7//w//H/8//2//P/
9P/z//L/9v/2//T/9P/2//f/+v/8//v/+v/5//n//P/8//3///8AAP///v/+///////+
//7///8AAAMABQACAAIAAQAAAAMABAAFAAcABwAGAAcABAAFAAYABwAIAAkACgALAAsA
CAAIAAcAAwAEAAUABwAJAAgABgAEAAEAAQAAAP7//f////////////3/+v/3//X/9f/0
//T/9f/1//T/8v/x//P/8//z//P/9v/2//f/+P/3//f/9v/0//b/9//4//v/+v/6//v/
+//+//3//P/9/////////////f/8//v/+P/4//n/+v/7//n/+P/3//b/+P/3//b/9v/3
//b/+v/8//v/+v/6//n/+v/9//7////9//z/+//7//3//f/+//7//f/9//7//v/8//3/
/f/+/wAAAQAAAAEAAQACAAIAAgAAAAIABAAGAAYABwAIAAkACgALAA0ADgAPABIAFQAW
ABgAFQAUABMAEgATABQAFwAaABkAGAAXABQAFAATABAADwAOAA8ADgAOAAsACgAJAAoA
DAAKAAYAAQD8//j/9v/0//T/8v/y//H/8//z//T/9f/y//H/7//t/+//7v/u/+7/7P/t
/+3/7f/r/+v/6v/q/+z/7f/v//D/7f/s/+v/6f/p/+r/7P/t/+3/7f/u/+//6//t/+//
9P/9/wIABwARAB8ALgA9AFMAbgCJAKkAygDeAOIA5ADsAPAA5ADFAKMAgQBiAFIAQgAj
APr/zP+k/5f/qP+//87/1v/b/97/4f/j/+T/6v/u/+7/7v/v//H/7//s/+r/6P/p/+v/
7P/t/+3/7f/u/+7/7f/t/+z/6//u/+//8P/y//H/8P/w/+//7//v//D/8v/w//L/8v/y
//T/9P/y//L/9f/1//f/+P/1//T/8//z//T/9P/1//f/9//3//f/+P/3//f/9v/2//f/
+P/7//3//P/8//v/+v/7//z//f///wAAAAACAAAAAAAAAAAAAAADAAQABQAFAAQABAAD
AP///////wAAAQAAAAAAAAD///3/+v/2//P/9P/1//b/9//0//L/8P/v/+//7v/u/+//
8P/w/+//7//t/+3/7f/t//D/8P/x//L/8//z//L/8P/w//H/8v/1//b/9v/3//f/9//1
//P/8//3//f/9//3//X/9P/z//D/8P/x//L/8//z//L/8f/w/+7/7f/s/+z/7f/s//D/
8v/x//D/8P/v/+7/8f/y//P/9P/0//T/9f/2//X/9f/0//X/9//6//z/+f/5//j/+P/6
//v/+v/7//n/+v/6//r/+v/6//r/+P/5//z//f////v/+v/6//v//P/9//7/AgAFAAcA
CQAJAAsACwAMAA0ADgAPABAADgAOABAAEgAQABAAEAAOABAADwAMAAsABgAFAAIAAAAD
AAQABQAIAAcABAD///n/9v/y//D/7v/w/+7/7v/t/+r/6f/p/+n/6//r/+r/6f/n/+b/
5v/m/+T/5f/l/+X/5P/l/+X/5v/j/+P/5P/k/+b/5v/m/+X/4//i/+L/4f/h/+H/4v/j
/+f/5//n/+r/7f/y//v/CwAbACwAPwBVAG4AhwClAMYA1gDaAOAA7ADuANoAtwCTAG0A
UgBEADIAEwDs/8D/mv+T/6b/t//A/8r/0//a/9//4f/k/+b/5P/i/+L/4//l/+b/5v/n
/+j/5v/n/+f/5//n/+f/6P/o/+v/6//q/+n/5//n/+f/6P/q/+r/6//r/+j/5//n/+j/
5v/o/+j/6P/s/+z/6v/q/+n/6f/r/+z/7v/u/+7/7//t/+z/7P/t/+//7//v//D/8v/z
//P/9P/y//L/9P/1//f/+P/4//j/+P/4//j/+f/6//r//P/6//v//P/9//7//P/8//z/
+//+/wAAAQD///z/+//7//v/+//6//n/9//5//j/9v/1//L/8f/w/+//8P/w//D/8f/u
/+z/6//r/+r/6v/p/+n/6v/r/+z/7f/t/+z/7P/s//D/8f/x//D/8f/x//H/8//y//L/
8//z//X/8//x//H/8v/x//D/7//x//L/8//y/+//7//v/+//7v/u/+7/7v/w/+//7v/u
/+z/6v/t/+7/8P/w//H/8f/v//H/8f/x//L/8v/y//P/9f/1//b/9v/z//P/9P/0//X/
9//4//r/+f/5//f/9//3//j/+P/4//n/+v/7//r/+P/4//j/9//6//v//P/9//7//f//
/wAAAQADAAcACQAMAA4ADgAOAA4ADQAMAA0ADgAQABAAEAAOAAsACQAFAAMAAgADAAIA
AgABAAAA//8AAAIAAAD8//f/8//w/+//7v/r/+j/5//l/+X/5f/m/+f/5//n/+b/5f/k
/+L/4f/g/+H/4//k/+X/4v/h/9//3v/f/9//4P/g/+D/4P/g/9//3P/c/93/3f/h/+H/
4v/j/+H/3//f/+D/5f/q//H/+/8LABgAJwA1AEoAYQB9AJ4AwgDWANwA3gDmAOYA0wCz
AJMAcgBYAEwAOwAcAPD/vv+T/4r/nf+0/8L/zf/W/9n/1//Y/9z/3P/d/97/4P/j/+P/
4v/i/+L/4v/j/+P/4//k/+X/5//o/+j/5//l/+P/5P/l/+b/6P/m/+b/5//n/+T/4//j
/+T/5f/o/+n/6v/r/+r/5//m/+n/6f/r/+z/7P/s/+z/7f/r/+r/6v/r/+//7//v//D/
8P/v/+3/7P/u/+7/8P/x//H/8v/y//L/8v/y//L/8//2//b/+P/2//T/9P/0//T/9//4
//n/+f/5//r/+v/3//b/9f/1//X/9v/2//b/9f/y//D/7f/r/+v/6//r/+v/6v/o/+b/
5f/j/+D/3v/d/+H/4v/i/+P/4v/h/+D/3//g/+D/4f/i/+T/5f/l/+T/4//j/+P/5f/n
/+j/6v/r/+n/5//l/+X/5//n/+f/5//o/+j/6P/m/+X/5f/l/+X/6P/o/+j/6P/m/+X/
5P/k/+X/5P/o/+r/6P/o/+n/6f/l/+f/5//n/+n/6v/r/+3/7v/t/+3/7P/t/+3/7v/u
//D/8f/x//L/8f/x/+//7//w//L/8//0//L/8v/y//D/8v/0//T/9f/5//b/9P/0//T/
9P/0//T/9//7//7/AQABAAMAAwAEAAYABgAGAAYABgAGAAgACgAIAAgACAAGAAcABwAF
AAUAAAD///z/+v/8//z//P/+/wIAAAD8//f/8P/s/+r/6P/r/+r/6//r/+n/5//m/+X/
5f/l/+T/4//l/+T/5P/k/+H/4f/g/9//3//h/+L/5P/i/+H/4f/g/+L/4v/i/+H/4v/i
/+P/4//i/+H/4f/h/+X/5//p/+r/6//u//H/+/8JABgAKwA9AFQAbQCHAKYAxADSANQA
2gDkAOQAzwCrAIkAZABMAEAAMQAQAOT/tv+T/5D/pf+4/8D/yf/Q/9P/2f/e/+D/4P/e
/97/3//h/+P/4v/i/+L/4P/h/+H/4f/f/9//4P/g/+L/4//j/+P/4P/f/97/3v/g/+D/
4f/h/+L/4f/h/+L/4f/i/+H/4P/j/+T/4//k/+L/4f/i/+L/5P/k/+T/5f/n/+b/5v/n
/+j/5//m/+b/6P/p/+n/6v/p/+j/6f/p/+j/6P/n/+b/5P/k/+T/5f/m/+T/5P/g/+H/
4v/j/+T/4v/i/+L/4f/j/+T/5P/h/+D/3//f/9//3f/c/9v/2f/Z/9j/1v/V/9L/0f/Q
/8//zf/M/8v/y//I/8b/xf/F/8P/wv/A/7//wv/D/8T/xf/F/8T/xP/E/8T/xf/F/8T/
xP/F/8b/yf/H/8b/xv/F/8j/x//G/8f/yP/H/8b/xf/G/8b/xv/E/8T/xf/G/8f/xf/E
/8P/wv/F/8X/xf/G/8X/wv/E/8T/xP/E/8X/xf/F/8f/x//H/8f/xv/F/8X/yP/J/8v/
zP/J/8n/yv/K/8r/y//L/8z/zf/N/8v/y//K/8r/yf/I/8n/yv/L/8r/yf/K/8n/yf/H
/8j/y//M/83/zv/P/9H/0v/T/9T/1//Y/9r/2v/a/9r/2v/Z/9j/2f/a/93/3v/f/97/
3f/b/9f/1f/T/9P/0f/Q/9D/0P/Q/9L/0v/Q/8z/x//D/8D/v/++/73/uv+5/7f/tP+z
/7P/s/+0/7X/tf+1/7P/sv+y/7L/sv+z/7P/s/+w/6//rf+s/63/rf+u/67/rv+u/67/
rf+q/6r/q/+r/6//r/+w/7H/r/+t/63/rv+z/7j/v//L/9n/6P/1/wMAFgAvAEsAbgCO
AJwAngCiAKoApgCRAG0ATQAuABgADAD7/9r/rP94/1f/Vv9r/37/jP+X/57/of+h/6L/
pP+k/6b/pv+n/6n/q/+q/6r/qv+o/6n/qf+p/6r/q/+t/67/rv+t/6v/qf+r/6v/q/+s
/67/rv+v/6//rf+r/6r/qv+s/67/rv+u/63/rP+p/6j/qf+p/6v/rP+s/6z/rP+t/6z/
qv+p/6n/rv+v/7D/sv+y/7H/r/+u/67/rv+w/7H/s/+0/7T/tP+z/7L/sf+x/7b/tv+4
/7b/tv+2/7b/tv+1/7b/t/+3/7n/uv+6/7f/tf+z/7L/sf+0/7T/tP+z/7L/sP+t/6v/
q/+p/w==
         </WaveFormData>
      </LeadData>
      <LeadData>
         <LeadByteCountTotal>10000</LeadByteCountTotal>
         <LeadTimeOffset>0</LeadTimeOffset>
         <LeadSampleCountTotal>5000</LeadSampleCountTotal>
         <LeadAmplitudeUnitsPerBit>4.88</LeadAmplitudeUnitsPerBit>
         <LeadAmplitudeUnits>��V</LeadAmplitudeUnits>
         <LeadHighLimit>2147483647</LeadHighLimit>
         <LeadLowLimit>268435456</LeadLowLimit>
         <LeadID>V5</LeadID>
         <LeadOffsetFirstSample>0</LeadOffsetFirstSample>
         <FirstSampleBaseline>0</FirstSampleBaseline>
         <LeadSampleSize>2</LeadSampleSize>
         <LeadOff>FALSE</LeadOff>
         <BaselineSway>FALSE</BaselineSway>
         <ExcessiveACNoise>FALSE</ExcessiveACNoise>
         <MuscleNoise>FALSE</MuscleNoise>
         <LeadDataCRC32>429395490</LeadDataCRC32>
         <WaveFormData>
9v/2//b/9v/3//j/+f/6//v//P/9//7//P/8//z//P/+//7//v/+//3//P/7//r//P/8
//z//P/9//7///8AAP///v/9//z//v/+//7//v/9/wAAAAD/////AQACAAMAAwADAAMA
AwADAAMABQAFAAgACQAKAAwACgAKAAoACgAMAA0ADgANAA8ADwAPABEAEQAQAA0ACAAG
AAEA/v/8//n/+f/4//f/+f/5//n/9//1//X/9P/0//H/8f/y//L/9P/0//T/9P/x//H/
8f/x//H/8//z//P/8//z//L/8v/x//H/8f/y//T/9P/0//T/9v/z//L/8f/u/+3/7//1
////CwAaAC4AQwBiAIcArgDTAPMADwEsAUABSAFDAS0BDAHfALcAmAB3AEsAHQD7/+r/
5P/m/+z/8P/2//n/+f/3//X/8//y//P/8v/y//H/7v/u/+7/8P/u/+7/7v/u/+3/7v/v
/+//7f/s/+v/6//p/+r/6//r/+7/7v/t/+3/6v/q/+n/6f/q/+v/6//r/+v/6f/p/+r/
6v/o/+r/6//r/+r/6v/p/+n/6P/o/+j/6v/r/+v/6//r/+r/6P/m/+j/6P/o/+r/7P/s
/+v/6v/q/+r/6v/q/+v/7P/t/+3/6//p/+j/5//o/+n/6v/p/+r/6v/r/+v/6f/p/+n/
6f/r/+v/6//r/+r/6f/m/+X/6P/o/+j/5//p/+j/6P/o/+f/5v/m/+b/6f/p/+r/6v/q
/+v/7P/u/+//8v/z//P/8//1//f/9//2//X/9f/1//j/+P/4//n/+P/4//j/+P/8//r/
+P/3//n/+f/5//n/+f/4//j/+P/6//v//P/9//v/+v/6//r/+v/8//z//P/+///////+
//v/+v/6//r/+v/8//3/AAD8//r/+v/6//3//f//////AQABAAEAAQD//////////wMA
AwADAAMAAgACAAIAAgABAAEAAQABAAAAAQACAAMAAAAAAP//AAABAAEAAQACAAIAAAD9
/////v8BAAIAAwAEAAMABgAGAAUABwAJAAoACwANAA0ADQANAAoACQAKAAkADAANAA4A
EAAQABAAEAAQAA8ADwAPAA0ADwAPAA8AEQAQABAADgAKAAgAAwAAAP7/+//7//r/+f/3
//f/9//1//f/9//2//b/8//z//T/9P/1//b/9//4//f/9//3//f/9f/3//f/9//5//n/
+P/4//X/9f/1//b/+v/6//r/+v/+//3//P/5//b/8f/x//f/BQATACIANgBLAGYAiQCw
ANMA8wARATABRgFOAUkBMwEQAeUAuwCaAHsAUQAjAAEA7v/m/+j/7v/y//T/9//5//v/
+//3//b/9f/0//T/8//0//T/9P/2//H/8P/v/+7/7//w//H/8f/x//D/7//v/+7/7v/u
/+3/7v/u/+3/7f/s/+z/6//r/+z/7f/t/+3/7f/r/+v/7P/u/+z/7v/v//D/8P/x//H/
7//u/+7/7v/w//H/8f/x//D/8P/v/+7/7P/s/+z/7v/u/+7/7f/s/+r/6v/q/+r/6f/q
/+v/6//r/+n/6P/n/+f/5//n/+X/5v/m/+f/5//l/+X/5f/l/+X/5f/l/+X/5//n/+X/
5f/k/+T/5P/j/+T/5P/l/+b/5f/k/+T/5P/m/+f/6f/q/+r/6//s/+7/7//w/+//7f/v
//H/8//z//T/8//z//P/9v/2//b/9//2//b/9v/2//b/9P/y//H/8v/z//T/9f/0//L/
8f/w//H/8f/x//H/8f/w//D/8P/v//D/7//u//H/8//0//T/8v/w/+//7v/y//T/9f/4
//j/9v/2//b/9f/1//f/9//4//n/+v/7//r/+f/4//f/+f/5//n/+f/6//r/+v/6//r/
+f/4//f/+v/7//z//f/6//r/+f/6//n/+//9//7//v/+//7//v///wIAAgABAAQABwAJ
AAsACgAJAAgABwAHAAcACQAJAAoACwAMAA4ADgAOAA4ADgASABMAFAATABAADwAOAA8A
EwAUABMAEAAKAAUAAgAAAPv/+//6//n/+//7//v/+f/3//f/9v/2//j/+f/7//z//P/8
//z//P/4//f/9v/1//b/+f/6//v/+v/5//f/9v/3//f/9//4//r/+v/6//r/+v/7//r/
+//6//X/8//3//3/BwAUACYAPwBcAH8ApgDJAOcAAwEiATwBTAFNAT8BIgH7AM8AqACH
AF0ALwAFAOz/5P/m/+r/7v/y//P/8f/r/+v/7//u/+//7v/u/+3/6//q/+n/6v/q/+r/
6v/q/+v/7P/t/+3/6//q/+n/6f/p/+r/6//r/+v/6v/o/+f/6P/o/+f/5//m/+f/5//n
/+X/4//j/+T/5v/k/+b/5//l/+L/4P/d/97/3v/f/+D/3v/f/9//3//f/97/3P/a/9v/
3P/d/+D/3//e/9z/2v/Z/9r/2//c/9v/3P/d/93/2//Z/9j/1//Y/9n/2v/Z/9f/1v/W
/9X/1v/X/9j/2f/Z/9n/2f/Z/9v/2//Z/9n/2v/a/9r/2f/X/9b/1v/W/9j/2P/Z/9r/
3f/d/97/3v/f/9//3//g/+L/5P/k/+P/4f/j/+X/5f/n/+f/6P/p/+v/6v/p/+n/6P/o
/+j/6P/r/+r/6f/p/+n/6f/p/+n/6v/q/+v/7P/r/+v/6//r/+n/6P/o/+j/6v/s/+z/
7P/s/+3/7f/s/+7/7v/v//D/8f/y//L/9P/y//D/8P/w//T/9f/4//n/+P/3//b/9f/2
//f/+P/5//v/+//7//v/+v/6//r/+v/9//3//f/9//3//f/9//3//f/+//7/AAD/////
//8AAP7//v///wIAAwAEAAUABgAJAAwADAALAA0ADwAQABEAEwATABMAEwARABEAEwAT
ABcAGQAbAB4AIAAgACAAIAAiACMAJAAjACEAIQAhACMAIgAiACAAHAAYABMAEAAOAAkA
CQAIAAcACQAJAAkABwAFAAUABAAEAAMAAwAEAAQABAAEAAQABAACAAEAAAD///3/////
/////f/9//z//P/7//v/+//8//7//v/+//7//P/5//r/+f/2//H/8//7/wMADQAaACwA
QwBgAIEAqADPAPEADQEqAUABSgFHATMBEgHnAL0AnAB7AFEAIwD7/+T/4P/i/+b/7P/w
//P/8f/x/+//7f/u/+3/7P/s/+v/6v/q/+r/7P/o/+j/6P/o/+n/6v/r/+v/6//q/+n/
6f/n/+j/6f/p/+r/6v/p/+n/6v/q/+n/6f/q/+v/6//r/+n/5//n/+j/6v/o/+r/6//r
/+r/6v/p/+X/5P/k/+T/5f/n/+j/6f/l/+T/4v/g/+P/5P/l/+j/5v/m/+X/5P/i/+L/
4v/i/+T/5v/o/+n/5f/j/+L/4f/j/+P/4//h/+P/4v/i/+H/3//f/9//3//h/+H/4f/h
/9//3//d/93/4P/g/+D/3//f/97/3v/e/9z/3P/d/97/3//f/+D/4P/g/+H/4v/k/+X/
6P/p/+n/6//t/+//7//u/+3/7f/t/+7/7v/u/+//7v/u/+7/7v/x//D/7//v/+//7//v
/+//7f/s/+z/7P/u/+//8P/x//D/7v/t/+z/7v/w//D/8P/y//P/8//y//H/8P/w//D/
8//2//j//P/4//b/9v/2//f/9//5//n/+v/7//z//f/7//v/+//7//7///8AAAEAAQAA
AP///v8AAAEAAgADAAIAAwAEAAUAAwACAAAAAAD///7/AAAAAAAAAAABAAQABAADAAQA
BwAJAAsACQAJAAkACQAKAAsADgAPAA4ADwAQABIAEAAQABAAEAAUABUAFgAVABIAEQAQ
ABEAEwAUABMAEAAKAAUAAgAAAPv/+//6//n/+v/7//z/+//5//n/+P/4//n/+f/6//r/
+P/4//j/+P/1//X/9f/1//f/+f/5//n/+P/3//X/9P/1//X/9f/2//j/+P/4//j/9v/3
//b/9f/y//H/7f/t//P//f8IABgALwBKAGsAkgC3ANkA9wAWAS4BPgFDATcBIAH5AMsA
oAB9AFcAKQD//+T/2P/Y/9z/4P/k/+f/5f/j/+X/5f/i/+H/4P/g/9//3P/c/9z/3v/c
/9z/3P/c/9v/3P/d/93/2f/Y/9f/1//Z/9r/2//b/9v/2v/Y/9f/1//Y/9j/2f/Y/9n/
2f/Z/9f/1f/V/9b/2f/Y/9v/3f/c/9r/2f/X/9b/1v/X/9j/2P/Z/9n/2f/X/9b/1P/S
/9X/1v/X/9r/2f/Y/9b/1P/U/9T/1P/U/9X/1v/X/9f/1//V/9T/0//U/9X/1v/V/9P/
0v/S/9H/0//T/9P/0//V/9X/1f/V/9P/0//R/9H/1f/W/9f/1//V/9T/1P/U/9b/1v/X
/9j/2//b/9z/3P/g/+H/4v/k/+n/7P/t/+3/7f/v//H/8f/z//P/9P/1//b/9v/2//f/
9v/2//b/9v/7//r/+f/5//f/9//3//f/+f/4//j/+P/5//n/+f/5//f/9v/2//b/9v/4
//j/+P/5//n/+P/2//f/9v/2//b/+P/6//v//v/5//b/9f/0//X/9f/3//f/9f/z//H/
7//v/+//7//v//H/8f/x//H/8f/w/+//7v/x//H/8f/x//D/8f/y//P/8//0//T/9v/3
//X/9f/0//T/9P/0//T/9P/2//r/+//7//f/9//2//X/9v/3//j/+f/3//f/+f/5//r/
+//8//7///8AAAEAAgACAAEAAAD9/////////wEABAAEAAIA/v/5//P/7//s/+v/6//q
/+n/6P/n/+b/4//k/+X/5f/m/+X/5f/m/+b/5P/k/+T/5P/k/+X/5v/n/+b/5//m/+X/
5//n/+b/5v/l/+X/5f/m/+b/5v/m/+b/7v/t/+z/5//k/+H/4//t//n/CQAaADAASQBo
AI0AsgDRAO8AEQEwAUABQgEzARUB7gC/AJcAeABVACsAAwDp/9z/2v/e/+D/4v/k/+P/
4//l/+f/5f/k/+H/4P/g/9//4P/g/+D/4v/e/97/3v/e/93/3v/f/9//4P/g/+D/4f/g
/+D/4P/f/+D/4P/f/9//4P/g/9//3//e/9//3//f/+D/3//g/+L/4f/e/9//3//g/+D/
4f/h/+D/4P/h/+L/4P/h/+H/4f/g/+D/3//e/93/3P/b/9z/3v/g/+H/4v/j/+T/5f/m
/+b/5v/m/+X/5f/l/+b/5//m/+X/5P/h/+P/5P/m/+f/5//n/+f/5//l/+X/5f/l/+f/
5//l/+X/5f/k/+P/4f/h/+D/4P/g/+D/4P/h/+L/4f/h/+L/4v/k/+X/5v/o/+f/6P/n
/+X/5v/p/+z/7f/u/+3/7f/t/+//7v/t/+3/7//w//H/8v/x/+7/6//p/+v/6//r/+v/
6//q/+r/6v/n/+f/5//n/+n/6P/o/+j/5v/o/+j/6P/q/+v/6//q/+v/6v/q/+r/6//s
/+z/7v/v/+7/7//w/+//7//x//H/8//z//P/8//z//P/8//z//X/9f/1//X/9//4//n/
+v/6//n/+P/3//r//P/+//7//v/+//3/AAAAAP//AAADAAUABwAFAAUABQAFAAMAAwAF
AAUACAAJAAoADAAKAAgABgAEAAYABwAIAAcABwAHAAcACQAIAAgABgACAP//+//5//j/
8v/x/+//7f/v/+//7//t/+//7//u/+7/7P/r/+v/6v/s/+z/7P/s/+r/6f/o/+f/5//p
/+n/6f/p/+n/6P/o/+n/6f/p/+r/7P/s/+z/7P/q/+v/6P/n/+b/4//h/+X/7f/5/wYA
FgArAEYAZwCOALcA2QDzABABLAE6ATsBMQEYAfMAxwCgAH8AVwApAP//5P/a/9z/4P/k
/+r/6//t/+v/6f/r/+r/6//q/+r/6f/m/+b/5v/o/+X/5P/j/+L/4//k/+X/5f/j/+L/
4f/h/+P/5P/l/+X/5P/k/+P/4//i/+L/4f/h/+T/5f/l/+X/4//h/+H/4v/l/+T/5//p
/+v/6v/q/+n/5//m/+b/5v/n/+n/6v/r/+v/6v/o/+b/5//o/+n/7P/s/+z/6//q/+j/
6P/o/+j/6f/q/+v/6//n/+X/5P/j/+T/5f/m/+X/5v/m/+f/5//p/+n/6f/p/+r/6//s
/+3/7f/t/+v/6//u/+7/7v/t/+3/7P/s/+z/6//q/+r/6v/s/+3/7//w//H/8f/x//L/
8//2//f/9//3//n/+//7//v/+f/4//f/+P/4//j/+f/6//r/+v/6//3//P/7//v//f/9
//3//f////7//v/+//3//f/9//3//f/8//z//P/9/wAAAQACAAIAAwADAAIA/v/8//v/
+v/8//7///8CAAAA/v/+//7/AgADAAYABwAFAAUABQAFAAUABQAFAAUABwAHAAcABwAF
AAQAAwACAAMAAwADAAMABAADAAQABgAGAAYABgAJAAwADAALAAoACwALAAsADQANAA0A
DQAPAA8AEQARABEAEQARABIAFAAUABQAFAASABEAEAANABAAEQASABUAFwAYABcAFAAP
AAkABQACAAAAAQABAAEA/v/9//z/+f/7//v/+v/6//r/+//9//7/+//6//n/+P/5//n/
+f/5//j/+f/4//f/9//3//b/9v/3//f/9//4//n/+P/3//b/+P/5//r/9//0/+//7//z
//3/CwAcADIASwBoAIsAtADVAPUAFQE2AU4BWAFRATkBFAHlALcAlgB1AEkAHQD9/+7/
6v/q/+r/7v/w//H/8f/x//P/8//y/+//7v/u/+3/7f/u/+//8v/x//L/8//0//P/9P/1
//X/9f/2//f/+f/7//z//f/9/wAAAAD/////AAACAAMABQAFAAUABAADAAQAAwAEAAYA
BQACAAMAAwACAAAA///9//z//P/9//7//f/9//z/+//6//r/+f/4//b/9v/2//j/9v/2
//X/9P/0//T/9P/0//L/8P/u/+v/6//p/+j/5//n/+f/5//l/+f/5v/m/+X/5f/l/+X/
5f/k/+P/4v/h/+L/4//i/+P/4v/i/+L/4f/h/+D/4P/g/+P/5P/m/+j/5//n/+j/6P/r
/+3/7//y//L/8v/w/+3/7f/v//H/8f/z//P/9P/1//P/8v/x//H/9P/0//T/9P/0//L/
8P/v//H/8f/x//H/8f/w//D/8P/u/+3/7P/r/+z/7P/t/+7/8P/y//L/8v/1//f/+P/4
//n/+v/8//7//f/+//7/AAAAAAAAAgAEAAUABQAHAAcABgAFAAQAAwADAAMAAwADAAQA
AwACAAEAAgACAAIAAgACAAEAAAD///7/AgAFAAYABwAIAAcACgAKAAkABwAJAAoACwAN
AA0ADQANAAwACwAMAAsADAANAA4AEAAPAA4ADQAMAA8ADwAPAA0ADQANAA0ADwAPAA4A
CwAGAAIA/f/6//j/9//3//b/9f/0//P/8v/v//H/8f/w//D/7f/t/+7/7v/v//D/8f/y
//D/7//u/+3/7f/v/+//7//x//H/8P/w/+7/7f/s/+z/8P/w//D/8P/u/+3/7v/r/+b/
4//l/+v/9/8FABYALABDAGIAiQCwANUA9QAXATQBSAFMAT8BJwEEAdUArwCQAGsAPQAR
APH/5P/i/+j/7P/w//T/+f/7//v/+f/3//b/9f/0//T/8//0//T/9P/2//P/8v/x//D/
8v/0//b/9//z//L/8f/x//D/8P/w/+//8f/y//L/8//y//L/8f/x//L/8//z//P/8f/v
/+//8P/u/+r/6v/p/+f/5v/m/+X/4//i/+L/4v/i/+P/4//j/9//3v/c/9r/3P/c/9z/
3v/e/97/3f/c/9j/2P/Y/9j/2//c/93/3f/b/9n/2P/X/9f/1//X/9X/1f/U/9T/0//R
/9H/0f/R/9L/0//U/9X/1f/V/9P/0//T/9L/0f/P/9H/0P/Q/9D/zv/O/8//0P/R/9H/
0v/S/9P/0//T/9T/1f/Y/9n/2f/b/93/3//f/+D/3//f/9//4v/i/+L/4//k/+T/5P/k
/+b/5P/i/+H/4v/j/+T/5f/j/+L/4v/i/+P/4//j/+P/5f/k/+T/5P/k/+b/5v/m/+r/
7f/v//D/7//u/+7/7v/x//T/9v/6//r/+P/4//j/+f/5//v/+//8//3//v////7//f/8
//v/AAABAAIAAwADAAIAAQAAAAEAAQABAAEAAgADAAQAAgAAAAAAAAAAAAQACAAJAAkA
CAAJAAkACQAGAAUABAADAAMAAwAFAAUABQAFAAUABgAJAAoACwAMAAwACwAKAAcABwAH
AAcACQAKAAoACAAEAP//+f/1//L/8f/z//T/9f/0//P/8v/v//H/8f/w//D/8P/x//P/
9P/z//L/8f/w//H/8f/x//H/8v/1//b/9//4//n/+f/6//v//f///wIABAAEAAQABAAI
AAkACgAJAAQAAwAHABEAHQAtAEIAWAB1AJYAvQDiAAEBGwE7AVYBZgFmAVkBOwEQAd8A
uQCYAHEARQAfAAkAAAAAAAIAAgAEAAYABQAFAAkACwANAAwACgAIAAcABQACAAIAAgAE
AAIAAgACAAIAAgACAAIAAQAAAAAAAAABAP7//v/+//3//P/8//v/+//8//z/+//7//r/
+//7//v//v/9//7/AAAAAP7/AAABAAAA/v/9//v/+//6//r/+v/5//n/+P/3//j/+P/3
//b/9P/0//T/9v/1//T/8v/w/+//8P/x//L/8f/w/+//7f/v/+//8P/x//D/7//u/+v/
6v/o/+f/5f/l/+X/5f/l/+L/4f/g/9//4v/j/+L/4//i/+L/4v/h/9//3v/e/97/3//g
/+L/5P/l/+X/5v/m/+v/7f/v//L/8//2//f/9//1//f/+f/5//3//f/+///////+//3/
/f/+//7//v/+/wAA/v/8//v//f/9//3//f////7//v/+//z/+//6//n/+f/4//j/+P/2
//j/+P/4//j/+f/5//j/+P/4//n/+v/6//r/+f/6//v/+v/7//z/+//7//3//f/9//3/
/f/9//7///8AAAEAAQABAAEAAQAEAAYACAAIAAYABwAIAAkACgAMABAAEQARABEAEwAU
ABUAFAATABIAEQATABMAFQAVABUAFQAVABYAFgAWABYAFgAVABUAFQATABEAEQARABMA
FAAUABIADgAHAAEA/f/6//r/+//7//v//f/9//3/+//5//n/+P/4//j/+f/7//z/+//6
//n/+P/7//3///8BAAIABQAGAAcACgALAAsADAAOAA8AEAASABQAFAAUABQAFgAXABgA
GQAYABUAFQAZACUAMwBGAFwAeQCcAMEA5gAHASEBPwFcAW4BdgFrAVEBKgH9ANMAsACH
AFkALwATAAgACAAOABAAEAAQAA8ADwAPAA8AEQASABEAEAAQAA8ACwAKAAkACgALAAwA
DQAOAA4ADgAOAA0ACwAKAAkACQALAAwADQANAA0ADAAKAAkACAAIAAcABwAGAAUAAwAB
AAMAAQABAAIAAgAAAAIAAwABAP7//P/5//r/+v/7//z/+f/5//j/9//1//T/8v/w//D/
8P/w//L/8f/w/+7/7P/r/+z/7f/u/+z/7P/s/+v/7P/r/+v/6//t/+3/7f/r/+r/6P/n
/+X/5//n/+f/5//m/+X/5P/j/+P/4//h/+H/4v/i/+L/4f/g/97/3f/c/9//4P/i/+T/
5P/j/+P/4v/m/+f/6P/q/+v/7v/v/+//8P/z//b/9//6//v//f////3//P/7//v//v/+
//7//v8CAAAA/v/9//v/+f/3//X/8//y//L/8v/v/+//7//v/+3/7P/s/+z/7P/u/+7/
7v/w//H/8f/w//D/8P/x//L/8//0//T/9v/1//T/9f/2//n/+f/7//v/+P/3//b/9f/2
//f/+P/5//r/+f/4//f/+v/6//r/+v/9//3//f/9//z//f/+////AAABAAIAAQAEAAQA
AwADAAUABgAHAAcABwAHAAcABQAFAAcABwAJAAsADQAQABAAEAAQABAADwAPAA8ADQAP
AA8ADwARABAADgAKAAQAAQD9//v/+v/4//n/+f/5//n/+f/5//f/+P/5//n/+v/3//f/
+P/4//j/+P/4//j/+v/7//z//f///wEAAQABAAQABQAFAAYABAADAAIAAgAEAAQABAAE
AAoACQAGAAMA/v/7/wEADQAbACkAPABSAG0AjgC1ANwA+wAbATsBVgFmAWQBUwE1AQwB
4QC7AJgAcQBDABsAAQD2//b/9v/4//z/AAADAAMA/////////P/9//z//P/7//z//P/8
//7/+f/4//f/9v/1//b/9//3//X/9P/z//P/8f/y//P/8//2//b/9f/1//L/8v/x//H/
8v/z//P/8//z//H/8f/y//H/7v/v/+//8P/w//H/8f/v/+7/7v/u//D/8f/x//H/8f/w
/+7/7P/s/+z/7P/u/+7/7v/t/+z/7P/s/+z/7P/r/+z/7f/t/+r/5//l/+P/4P/d/9r/
1f/T/9L/0v/R/9D/z//O/83/y//L/8v/y//L/8v/yf/J/8r/yv/K/8n/yv/K/8v/zP/K
/8r/y//M/8v/y//M/8z/zP/N/87/0P/S/9T/1P/T/9T/1//a/9v/3P/b/9v/2//c/9z/
3P/d/9z/3P/c/9z/3v/c/9r/2f/c/93/3v/f/93/3P/c/9z/3P/d/97/3//d/9z/3P/c
/9r/3P/c/9z/3//h/+L/4v/h/+D/4P/g/+L/5P/l/+j/5v/k/+T/5P/j/+P/5f/l/+b/
5//o/+n/5//n/+f/5//n/+f/5//n/+r/6v/q/+r/5//p/+v/7f/s/+z/7P/s/+z/7P/u
/+3/6//t/+//8P/x//D/7//u/+3/7f/t/+//7//y//P/9P/2//j/+P/4//j//P///wIA
AwAEAAUABgAJAA8AEgATABIAEQANAAsACgAHAAcABgAFAAYABwAIAAcABwAHAAYABgAH
AAcACAAIAAoACgAKAAoACQAJAAkACQALAA0ADQANAAoACQAHAAYABwAHAAcACAAKAAoA
CgAKAAYAAwACAP///v/9//v//f8DAA8AHAAwAEUAXgCBAKgA0QDzAA8BMAFKAVgBWQFL
ATABCQHZALAAiQBbACkA///m/9z/3v/k/+j/7P/v/+//7f/r/+3/7v/t/+z/7P/r/+f/
5v/l/+b/5f/m/+f/6P/n/+j/6f/p/+f/5v/l/+X/5//o/+n/6f/n/+b/5P/j/+T/5P/j
/+P/4v/j/+P/4//j/+H/4f/i/+T/4v/k/+X/4//g/97/2//b/9r/2v/a/9r/2//b/9v/
2//a/9j/1v/Y/9j/2P/a/9n/2P/W/9T/0//U/9X/1v/W/9b/1v/V/9H/z//O/83/zv/P
/9D/z//N/8z/zP/L/8v/y//L/8v/y//L/8v/y//L/8v/yf/J/8z/zP/M/8v/yv/I/8f/
xv/E/8T/xf/G/8n/yf/K/8r/y//L/8v/zP/N/9D/0f/R/8//0f/T/9P/1v/X/9n/2//d
/9z/2//b/9z/3P/c/9z/3//e/93/3f/f/9//3//f/93/3P/c/9z/3P/d/97/3//f/97/
3v/e/+D/4v/i/+L/4v/j/+P/4v/j/+L/4v/i/+T/5v/n/+r/5//k/+P/4v/j/+P/5f/l
/+X/5f/l/+X/5f/l/+X/5f/p/+n/6f/p/+3/7v/v//D/9P/3//r//f8CAAMABAAEAAcA
CAAJAAoADwAUABYAFwAXABkAGgAbABwAHQAeAB8AIQAhACMAIwAiACMAJAAmACgAKAAo
ACgAJwAnACcAJQAnACcAJwApACgAKAAmACIAHAAXABQAEgARABEAEAAPAAwACwAKAAcA
BwAHAAYABgADAAMABAAEAAIAAgACAAIAAwADAAMAAwACAAMAAgABAAIAAwADAAQABQAF
AAUABgAFAAQAAwACAAYABQAEAAMA/v/5//f/+/8FABMAJAA4AE0AaACLALIA2QD7ABsB
PAFWAWABWwFJASYB/QDPAKwAjQBjADUADwD6//L/8P/0//j/+v/7//3//f/9//n/7P/o
/+T/4f/d/9r/2v/a/9z/1//W/9X/1P/T/9T/1f/V/9X/1P/T/9P/0v/S/9L/0f/U/9T/
0//T/9L/0v/R/9H/0v/T/9P/0//U/9P/1P/W/9X/0v/T/9P/1v/W/9f/1//V/9T/1P/U
/9L/0//T/9P/1P/U/9P/0v/Q/9D/0P/S/9T/1P/T/9L/0P/Q/9D/0P/Q/9D/0P/P/9D/
z//P/8//zf/N/83/y//N/8z/zP/L/8r/yf/I/8f/x//H/8f/x//J/8n/x//H/8f/xv/F
/8P/xf/E/8T/xP/E/8T/xf/G/8X/xf/G/8b/yP/J/8r/zP/N/87/zf/L/8z/z//S/9P/
1P/T/9P/0//T/9L/0f/R/9P/1P/V/9b/2P/W/9T/0//U/9X/1v/X/9X/1P/U/9T/1P/V
/9b/1//Z/9j/2P/Y/9X/1v/V/9T/1//Z/9r/2v/a/9r/2//c/+H/5P/m/+r/6//s/+//
8v/z//P/9f/1//n/+//9////AAABAAIAAwAFAAUABQAFAAkACgALAAwADQANAA0ADQAQ
ABIAFAAUABQAFAAXABoAGgAZABoAHQAfACEAIAAfAB4AHQAbABsAHQAdACAAIQAiACQA
IgAgAB4AHAAdAB0AHQAbABoAGQAYABkAGAAYABYAEgAMAAcABAACAPz/+//5//f/+f/5
//n/9//1//X/9P/0//H/8f/y//L/8v/y//L/8v/x//H/8f/x//H/8//z//P/8//z//L/
8v/v/+//7//w//T/9P/0//T/8v/x//D/8f/w/+v/6//x//n/AwASACYAPQBaAH8ArADT
APMAEQEwAUYBUAFPATsBHgH3AMsApACDAFcAJQD9/+j/5P/o/+z/7P/m/+P/4//f/9v/
2f/Y/9n/2P/Y/9f/1P/U/9T/1v/S/9L/0v/S/9X/1v/X/9f/0//S/9H/0f/T/9T/1f/V
/9b/1v/V/9X/0v/S/9H/0f/S/9P/0//T/9H/z//P/9D/0v/Q/9L/0//R/9D/0P/P/8//
zv/O/87/0P/R/9H/0f/N/8z/yv/I/8n/yv/L/87/zP/K/8f/xP/A/8D/wP/A/8P/xP/F
/8X/w//B/8D/v//B/8H/wf+//7//vv++/73/v/+//7//v//A/8H/wv/D/8D/v/+8/7v/
vv+8/w==
         </WaveFormData>
      </LeadData>
      <LeadData>
         <LeadByteCountTotal>10000</LeadByteCountTotal>
         <LeadTimeOffset>0</LeadTimeOffset>
         <LeadSampleCountTotal>5000</LeadSampleCountTotal>
         <LeadAmplitudeUnitsPerBit>4.88</LeadAmplitudeUnitsPerBit>
         <LeadAmplitudeUnits>��V</LeadAmplitudeUnits>
         <LeadHighLimit>2147483647</LeadHighLimit>
         <LeadLowLimit>268435456</LeadLowLimit>
         <LeadID>V6</LeadID>
         <LeadOffsetFirstSample>0</LeadOffsetFirstSample>
         <FirstSampleBaseline>0</FirstSampleBaseline>
         <LeadSampleSize>2</LeadSampleSize>
         <LeadOff>FALSE</LeadOff>
         <BaselineSway>FALSE</BaselineSway>
         <ExcessiveACNoise>FALSE</ExcessiveACNoise>
         <MuscleNoise>FALSE</MuscleNoise>
         <LeadDataCRC32>2823170352</LeadDataCRC32>
         <WaveFormData>
+P/4//j/+P/3//b/9f/0//j/+v/8//7//P/6//j/9v/5//r/+//8//r/+v/6//r/9//2
//X/9P/5//z///8CAP7//P/6//j/+v/8//7/AAACAAMAAwABAAIAAQACAAMABgAHAAgA
CQAEAAIAAQABAAMABwAIAAsADQANAA4ADgANAAwACwAKAA4AEAARABIAEAANAAgAAwAB
AP7//P/8//r/+P/4//b/8//y//L/8//1//f/+P/5//f/9P/x/+//8f/y//X/9v/0//T/
8//y//D/7//v/+//8v/0//b/9//0//L/8P/u//H/9P/2//f/+//4//P/7P/m/+P/5f/u
//v/CAAVACIALwBBAFgAdACPAKoAwgDbAOoA7QDnANMAuACWAHgAZABSADYAFQD///P/
6v/k/+T/6P/u//X/9//3//X/8f/t/+r/6v/q/+v/7f/v//D/8f/v/+z/6f/n/+n/7P/t
/+7/8P/v/+7/7v/r/+n/5//m/+v/7f/v/+//7P/q/+j/5//q/+r/6//r/+3/7f/s/+v/
6P/n/+b/5//q/+v/7P/s/+j/5v/k/+P/5f/n/+j/6f/p/+j/6P/n/+P/4v/h/+H/5P/m
/+f/6f/l/+P/4f/g/+H/5P/l/+b/5P/i/+H/4P/e/93/3P/d/9//4P/h/+P/3//d/9v/
2v/c/93/3//g/+H/4f/g/+D/3v/d/9z/3P/g/+L/5P/m/+P/4v/g/9//4//l/+j/6v/q
/+v/6//r/+r/6//q/+v/8f/0//X/9v/z//H/8P/v//D/8//3//j/+P/4//f/9v/1//P/
8v/x//X/+P/6//v/+f/2//T/8v/1//b/+P/5//f/9//2//X/8f/w/+//8P/0//b/9//3
//T/8v/x/+7/8f/2//j/+f/3//f/9//2//X/9f/0//X/+P/6//z//v/7//n/+P/3//r/
/P///wAA/v/+//7//f/8//z/+//6//3///8CAAQAAAD+//z/+//+/wAAAAABAAUAAgD/
//v/9v/4//r//P/+/wIABQAHAAcABwAFAAUABQAHAAkACwANAAkACAAIAAkACQALAAoA
CwANAA8AEgAUABAADgAMAAoADgAQABEAEgASABEADgALAAYAAgD///7////+/////v/7
//j/9v/1//f/+f/6//v/+v/4//b/9f/0//T/9v/2//b/+P/5//r/9f/z//L/8f/0//b/
+P/5//X/9P/z//L/8v/0//X/9f/9//7/+f/2//D/5//l/+z/+f8IABkAKgA5AEsAYAB6
AJEApgDCANkA7ADxAO0A2wC+AJwAegBiAE4ANAAXAAMA9//s/+j/6P/o/+r/7//1//n/
+//5//P/8P/u/+z/6//u/+//7//v/+3/7P/r/+v/6v/s/+z/7P/v/+//7//w/+3/6//p
/+j/7P/t/+7/7f/r/+r/6f/p/+j/6P/p/+n/7P/t/+3/7f/p/+f/5f/l/+j/6f/q/+r/
6P/m/+T/4//i/+P/4//j/+X/5v/o/+n/5P/i/+D/3//j/+T/5P/l/+L/4f/g/+D/3v/g
/+D/4P/j/+L/4v/i/9//3f/b/9v/3f/e/9//4f/e/93/3P/c/9v/2//c/9z/4P/h/+H/
4v/e/93/3P/c/+H/4v/j/+T/4v/i/+H/4f/h/+P/5v/o/+v/7f/u/+//7f/t/+v/6//v
//L/8//0//T/8//z//P/8//1//j/+P/7//z//P/8//r/9//1//P/+P/6//v/+//6//j/
9//2//X/9P/0//P/9f/3//j/+f/2//T/8v/y//X/+P/6//v/+v/4//f/9P/y//b/9//3
//r/+//8//z/+P/3//X/9f/4//r//P/+//z/+//7//v/+f/6//z//P/9//7///////3/
/P/6//j/+//9/wAAAgABAAAA//////b/+P/8/wAAAgACAAIAAgABAAEAAAD9/wEAAwAH
AAsACAAHAAYABQADAAIAAgADAAcACwAMAA8ADAALAAsACgAOABAAEgAUABEAEAAOAAwA
DQANAAsACQAHAAQAAgACAPz/+P/2//L/9f/2//j/+//4//f/9f/z//X/9P/z//P/9f/2
//n/+v/1//T/8v/w//P/9f/4//v/+v/4//b/8//y//L/8v/y//X/+P/6//v/9f/w/+3/
7v/w/+3/7//y//f//v8HABQAJQA5AFQAcgCPAKYAugDPAN4A5wDnAN0AygCyAJIAeABe
AEAAGwD7/+v/6P/q/+z/8P/0//X/8//v/+v/6//r/+3/7v/v//H/8P/v/+3/6//r/+r/
6f/p/+v/7v/v//D/7v/r/+j/5v/p/+v/7f/w/+7/7f/s/+n/6f/o/+f/5//r/+z/7v/v
/+3/6//o/+X/6P/p/+r/7f/s/+v/6v/o/+f/5v/l/+X/5//p/+r/6//p/+b/5P/h/+L/
5P/m/+n/5//m/+T/4//i/+H/4P/g/+P/5v/n/+j/5v/i/9//3P/d/9//4f/l/+T/4v/g
/9//3P/b/9r/2v/e/9//4f/i/+D/3//d/9z/3f/f/+H/5P/k/+L/4P/e/97/3v/d/93/
4f/l/+r/7v/q/+n/5//l/+f/6//t//H/8f/y//H/8P/w/+//7//v//L/9f/5//r/+P/2
//P/8P/y//P/9f/3//j/+P/3//X/9f/0//T/9P/3//j/+v/7//f/9f/y/+//8v/0//b/
+v/6//r/+f/3//f/9v/2//T/9f/6//z//f/7//n/9//0//b/+f/7///////+//3//P/8
//v/+//7//3/AAAEAAYAAgAAAP7/+//9/wAAAgAEAAQAAwADAAIAAAAAAAAAAQADAAYA
BwAJAAUAAAD//wAAAgAEAAYACAAKAAsACwAJAAkACQALAA0AEAARABIAEwAPAAwACgAJ
AAwAEQATABcAFQAVABYAFgAVABQAEwASABYAGAAZABoAGQAXABMADwANAAoACAAIAAQA
AgACAAAA/f/8//z//f/+//////////3/+v/3//X/+f/6//3//v/6//r/+f/4//f/9//4
//n/+//8//3//f/6//j/9v/0//f/+v/8//3////6//f/8v/u/+n/6//0////CgAXACQA
MwBFAFoAdACPAKoAxADbAOwA8QDrANsAwgCiAIQAbgBYADwAHQD//+//6v/o/+j/7P/0
//n/+f/5//f/8//v/+z/7P/s/+3/8P/x//H/8f/v/+z/6f/n/+r/7v/w//L/8P/v/+7/
7v/r/+v/6//s/+7/7//w/+//7v/s/+r/6f/t/+7/8P/x/+//7//u/+3/7P/r/+r/6//u
/+//8P/w/+z/6v/o/+f/6v/t/+//8f/w/+7/7f/r/+j/6P/o/+n/7f/u/+7/7//s/+n/
5v/k/+f/6v/r/+z/6v/o/+f/5v/k/+P/4v/j/+b/5v/m/+f/5P/h/97/3P/g/+H/4//k
/+P/4//i/+L/3//f/9//4P/l/+b/5//o/+X/5P/i/+H/5P/n/+v/7v/s/+3/7f/t/+3/
7//v//H/9f/4//n/+v/3//X/9P/z//b/+f/9//7//P/8//v/+v/4//f/9//3//z//v//
////+//4//b/9P/2//j/+//9//3//f/8//v/+P/4//j/+v/+/wAAAQABAP7//P/7//j/
+f/+/wAAAQD////////+//z//f/9////AwAEAAUABgAEAAEA///9/wAAAgAFAAYABAAE
AAQAAwABAAIAAgACAAYABwAJAAoACAAGAAQAAwAEAAYABwAIAAkACgAKAAkABwADAAcA
CQANABEADwAPAA8ADwALAAoACgALAA0AEQASABUAEQAPAA4ADAAPABIAFQAYABYAFgAV
ABQAFgAVABIADwAPAAwACgAKAAQAAAD+//r/+//8//7/AQAAAP///f/7//r/+P/2//X/
+P/6//7/AAD8//r/9//0//X/9//6//3//f/8//v/+f/2//b/9v/2//j//P///wEA+//4
//f/9v/2//f/9f/2//3/BAALABYAJwA7AFQAcgCRAKoAwADVAOQA7QDvAOkA2ADAAKAA
gABoAEwAJwAHAPX/7v/u//L/+P/8//3/+//3//X/9f/z//P/9P/1//f/9f/1//T/8//y
//D/7v/t//H/9P/1//b/9P/x/+7/7P/t/+//8f/0//P/8//z//H/8P/u/+z/6//u//D/
8//1//P/8f/u/+v/7v/v//D/8//x//H/8f/w/+3/7P/r/+v/7v/x//P/9f/x/+7/7P/p
/+r/7P/u//H/8f/w/+7/7f/r/+n/5//m/+n/7P/t/+7/6//o/+b/5P/l/+f/6f/t/+z/
6v/o/+f/5P/j/+L/4v/l/+f/6v/s/+n/5//k/+L/4//l/+f/6v/q/+r/6v/q/+j/6P/n
/+f/7P/v//P/9v/y//H/7//t/+//8//1//n/+v/8//z//P/8//v/+//7//7/AQAFAAYA
BAACAP///P/+////AQADAAQABAADAAEA///+//7//v8AAAIABQAHAAUAAwAAAP3//v8A
AAIABgAGAAYABQADAAEAAAAAAP7/AQAGAAgACQAHAAUAAwAAAAIABQAHAAsACwAKAAkA
CAAHAAUABAADAAYACAALAAwACgAIAAYAAwAGAAgACQAKAAkACQAKAAoACQAIAAcABwAO
AA4ADgANAAoACQAIAAcABgAMAA8AEQARABAADwAQABEAEQARABEAEQASABIAEwAVABQA
FQATABMAFwAZABwAHgAbABoAGQAYABkAGgAaABoAHAAdABwAGwAVAA4ACAAEAAQABAAG
AAYABAACAAEAAQABAAEAAAD//wIAAgACAAMAAAD+//7//P/+/wAAAQACAP7//f/9//3/
/v/+//7//f///wAAAQACAP7//v/9//v/AQAEAAUAAAD6//X/9f/6/wMAEgAlADgATQBj
AHoAkgCjALYAzgDnAPQA+QDxAN8AvgCYAHQAXABCACYADQABAPv/+P/2//T/8v/w//H/
9f/5//3///////r/+P/2//X/8//z//L/8f/0//T/9P/1//L/8v/w/+7/8v/z//T/9v/0
//P/8v/y//H/8f/x/+//8f/y//P/9f/y//D/7//t//H/8//0//X/8v/x//D/8f/x//H/
8f/w//D/8P/w//H/7v/t/+v/6f/t/+7/8P/x/+3/7P/r/+v/6v/q/+n/6f/q/+v/7P/u
/+v/6v/n/+T/6P/o/+n/6v/o/+f/5v/n/+f/5v/l/+X/5//n/+f/6P/n/+X/5P/i/+b/
5//n/+j/5f/l/+X/5v/m/+b/5v/m/+n/6v/q/+v/6//r/+z/7P/u//H/8//1//T/9f/0
//X/9//4//f/9v/4//n/+//9//v/+//8//r//v8AAAEAAgABAP///v/9//3//v/+//3/
/v/+////AAD+//z/+//5//v//f/+/////P/8//z//v/+//7//f/7//7//v////7/+//8
//r/9//7//3///8AAP7//////wEAAAAAAAAAAAADAAMABAAFAAIAAgADAAIABAAGAAgA
CQAGAAYABQAEAP//AgAEAAYACAAKAAoACwALAAkACQAJAAsADQAOAA8AEAARAA0ACgAI
AAcACgAPABEAFQASABEAEQAQABEAEgATABQAFwAYABgAGAAVABMADwALAAsACAAGAAYA
AQD+//3/+v/7//r/+v/7//z//f/9//3/+//4//X/8//2//b/+P/4//P/8v/w/+7/7f/t
/+7/7//x//L/8//z/+//7v/t/+z/7//y//T/9f/1//L/7f/q/+b/4//j/+j/8f/8/wcA
FAAhADMASgBmAIUAogC4AM8A4gDnAOUA2wDIAK4AkAB2AGIARgAhAAEA8f/o/+T/5P/s
//L/9f/3//X/8f/v/+3/7v/u/+7/7//x//H/8P/v/+z/6v/o/+f/6//u/+//8P/v/+3/
6//q/+f/5//n/+j/6f/p/+n/5//m/+T/4v/h/+X/5v/o/+n/6P/n/+X/4//l/+X/5f/n
/+j/6f/q/+r/5v/k/+L/4f/k/+f/6f/r/+r/6P/n/+X/5P/k/+T/5f/n/+j/6P/p/+b/
4//g/97/4f/k/+X/5v/k/+L/4f/g/9//3//f/+H/4//i/+H/4f/e/9v/2P/W/9r/2//d
/97/3P/b/9n/2P/X/9f/1//Y/9v/3P/d/97/2//a/9j/1//a/93/4f/k/+P/4//i/+H/
4//l/+X/5//s/+7/7v/u/+3/6//q/+n/7P/v//P/9P/x//D/7v/s/+7/7f/t/+3/8P/y
//P/8//x/+7/7P/q/+7/8P/z//X/9P/z//H/7//u/+7/7v/w//P/9P/0//P/8P/u/+3/
6v/t//L/9P/1//T/8//y//D/8P/x//H/8//2//b/9v/2//P/8f/w/+//8f/0//j/+v/5
//j/9//1//P/9P/0//T/+//7//z/+f/4//f/9v/5//v//P/7//////8BAAMAAQD///3/
+//8//7/AQAFAAQABQADAAMABAAFAAcACAAIAAgACAAIAAcABgAEAAIABQAHAAcABwAA
APr/9f/y//P/8v/z//L/8//y//L/8//v/+3/6v/n/+r/7P/u//H/7v/s/+z/6v/r/+z/
7P/s/+v/6//s/+3/7P/q/+j/5f/n/+r/7f/w/+z/7P/r/+n/6//s/+//8P/s/+n/5f/m
/+v/9P8FABgALQBFAF4AegCRAKIAuADPAOAA6QDnANsAwACeAHgAWgBAACAAAQDv/+v/
6v/o/+b/6P/m/+X/5f/n/+f/6//t/+v/6v/p/+n/5//l/+L/3//i/+T/5v/p/+j/6P/m
/+T/5v/l/+T/5P/l/+X/5f/m/+X/4//h/93/4f/i/+P/5f/k/+L/4f/f/+D/4f/h/+H/
4//j/+P/5f/j/+H/3//c/97/4P/i/+X/4v/h/9//3f/e/97/3//f/+D/4P/g/+H/4P/e
/9v/2f/c/93/3v/g/9z/3P/a/9j/2//a/9r/2v/a/9v/3P/f/93/2v/X/9X/1//Z/9v/
3v/b/9n/2P/W/9n/2f/Y/9j/2P/Z/9r/3P/c/9r/2P/W/9n/3P/e/+H/4f/h/+L/4v/j
/+X/5v/n/+j/6//s/+//8P/w/+7/7P/w//H/8//1//P/8//0//L/9P/0//P/8v/z//P/
9P/1//P/8v/w/+3/7//w//L/9P/x//D/8P/v//H/8f/w/+//7//w//H/9P/x//D/7v/r
//D/8v/1//b/8v/0//P/8f/x//H/8f/w//H/8//0//f/9v/0//L/8P/0//X/9//5//f/
9v/2//T/9v/2//b/9f/2//j/+f/6//H/8v/0//b/+P/6//3///8AAP//AAD//wAAAQAE
AAUABgAHAAIAAAD/////AgAFAAUABwAJAAkACgAKAAcABgAFAAQACAAKAAsADAALAAkA
BQABAPz/+P/1//T/9f/0//X/9P/x/+7/7P/r/+7/7//v/+//7P/q/+j/5//q/+r/7P/s
/+v/7P/s/+z/6P/n/+f/5//r/+z/7f/t/+n/6P/n/+b/6P/q/+v/6//v/+7/7f/o/+D/
3f/f/+r/9/8GABcAJgA3AEkAYgB8AJUAsADMAOMA8gDzAOkA0QC0AJAAcgBcAEYAKAAJ
APf/7f/m/+T/5P/o/+z/8f/3//n/9f/z/+//7f/s/+v/6//u/+//7//v/+z/6v/o/+f/
6v/s/+z/7P/u/+3/7P/s/+j/5//m/+b/6f/r/+3/7f/q/+j/5v/l/+b/5v/n/+f/6f/p
/+j/5//k/+P/4v/j/+X/5//p/+r/5//m/+X/5f/o/+n/6f/p/+r/6v/r/+v/5//m/+X/
5f/p/+r/6v/r/+f/5f/j/+L/5P/m/+b/5v/n/+b/5v/m/+P/4f/f/9//4v/i/+L/4//h
/9//3f/c/97/3//h/+L/5f/l/+T/5P/g/9//3v/e/+P/5P/l/+b/5f/k/+L/4f/j/+X/
6P/q/+z/7f/t/+3/7P/t/+z/7f/z//b/9//4//b/9f/1//X/9f/3//r/+v/7//z//P/8
//n/9//2//X/+v/8//3//f/6//j/9//2//j/+P/5//n/+v/7//v/+//4//b/9P/0//f/
+v/8//3//P/6//n/9v/2//r/+//7//z//f/+//7//P/7//n/+f/8//7/AAACAP///f/8
//v//P/+/wEAAgAEAAQABAADAAEAAAD+//z/AQAFAAgACgAIAAYABAACAAUABwAIAAcA
CgALAA4AEQANAAsACQAHAAgACgANABEADgAPAA0ADQAOAA8AEQASABMAFAAVABYAFQAU
ABIAEAAUABUAFAATAAwABgABAP7////+/////v////7//v////3/+//4//X/+P/6//z/
///8//r/+v/4//j/+P/3//b/9v/3//n/+//6//j/9v/z//b/+P/6//z/+v/6//n/9//1
//b/9//4//b/8//1//j///8KAB0AMABHAGMAfgCWAKsAvADOAOEA6gDtAOUA1QC4AJYA
eABeAD4AHAADAPn/9f/0//T/9v/0//L/8f/v//H/9f/1//n/9v/2//b/9//1//P/8P/t
//D/8v/0//f/9v/2//T/8v/z//P/8//0//T/9f/2//j/9//1//P/7//z//T/9f/3//b/
9P/z//H/8//z//L/8f/0//X/9v/5//b/8//w/+z/7//w//H/8//x//H/8P/v//H/8P/w
/+//8v/0//b/+f/4//b/8//x//T/9f/2//j/9P/0//L/8P/x//D/8P/w//H/8//1//n/
9v/y/+7/6//u/+//8P/y//D/7//v/+7/8f/x//D/8P/y//P/9P/2//X/8v/v/+z/7//y
//T/9//2//f/+f/6//z//f/9//3//v8BAAIABQAEAAQAAgAAAAMABQAIAAsACAAHAAcA
BAAEAAQAAwACAAUABQAGAAcABwAGAAQAAQADAAQABgAIAAYABAADAAEAAQABAAAA//8B
AAIAAwAGAAQAAgD///v//v8AAAMABAACAAQAAwABAAMAAwADAAIAAwAFAAYACQAGAAQA
AgAAAAQABQAHAAkABgAGAAcABgACAAQACAALAAwADAAMAAwADAAOAA8ADwANABEAEwAX
ABsAGAAVABIADwAPABAAEgAVABQAFwAXABkAGAAXABcAFgAYABoAHAAeABsAGgAYABYA
GAAZABgAFwARAAwACAAGAAIAAAAAAP7/AAACAAUACQAFAAMAAAD9////AAABAAMAAgAC
AAQABAABAAAA/v/8////AQAEAAcABAACAAAA/f///wAAAQACAAIABAAFAAUA/f/8//3/
AAAAAP////8CAAcAEAAdADAARQBhAH4AnACzAMQA2ADpAPYA+QD1AOUAzACsAIwAcgBS
AC4ADwD9//f/+P/8//7//v/8//n/+f/5//f/+f/9//7//v/+/////P/5//X/8f/z//T/
9f/3//b/+P/4//j/9//1//P/8v/1//f/+f/8//n/9//1//H/9P/0//T/9f/0//T/9f/1
//P/8//y//H/8//1//f/+//3//X/8//w//L/8v/y//P/8v/z//P/8//w/+7/7f/r/+z/
7v/w//P/8v/w/+3/6//t/+3/7f/u/+z/7v/u/+7/6//o/+b/5P/n/+n/6//v/+v/6P/l
/+P/5P/l/+b/6P/p/+n/6v/q/+j/5//l/+T/5f/n/+n/7P/q/+j/5v/k/+b/6P/p/+v/
7f/v//L/9P/x//H/8P/v//H/9f/3//v/+v/6//j/9v/5//n/+v/7//n/+//+//7/+//6
//j/9v/6//v//f////z/+v/3//P/9v/2//f/+P/4//j/+f/5//b/9f/z//H/8//2//n/
/v/7//r/+P/1//j/+P/5//j/+v/+///////+//3//P/6//3/AQAEAAkACAAGAAQAAgAE
AAUABwAJAAcACAAKAAoACQAIAAcABQAIAAoACwAMAAkABwAGAAkACgALAAwAEQATABQA
EwARAA8ADwAPABEAEwAVABcAFAASABEAEQASABUAFQAXABoAGwAdAB4AHAAaABgAFgAa
ABwAHQAeABsAGQAVABEADAAIAAUABAAEAAQABgAGAAMAAAD+//3/AAABAAEAAQD///7/
/f/9//z//P/+//7///8AAAAAAAD8//v/+//7//3//v//////+//6//n/+P/2//j/+f/5
/wEAAAD7//b/7P/p/+3/+P8FABQAJQA2AEkAXQB2AJAApQC8ANgA7wD8APsA7wDVALQA
kAByAFwAQgAmAAsA/f/3//L/7v/s/+7/8v/5//3//f/7//n/9f/x//D/7//v//H/8//0
//X/9P/y//D/7//u//D/8P/w//P/8//z//T/8v/x//D/8P/0//X/9v/1//T/8v/w/+//
7v/u/+//7//w//H/8f/x/+7/7f/s/+3/8P/x//L/8v/v/+7/7f/t/+z/7f/t/+3/7v/u
/+//7//r/+r/6f/p/+v/7P/s/+3/6v/p/+j/6P/o/+r/6v/q/+v/6v/q/+r/5v/l/+T/
5f/o/+j/6P/p/+b/5f/k/+T/4//j/+T/5P/o/+n/6f/q/+f/5f/j/+L/5//o/+n/6v/o
/+j/5//n/+f/6f/s/+7/7//x//L/8//x//H/7//v//X/+P/5//r/+P/3//f/9//1//f/
+v/6//v//P/8//z/+f/3//b/9f/5//z//v////7//P/7//r/+P/4//n/+f/7//v/+v/5
//f/9v/1//b/+v/8//3//f/8//r/+f/2//X/+P/4//f/+P/5//r/+v/4//f/9f/1//n/
+v/7//z/+//5//j/9//1//b/+P/4//v//P/9//3/9//2//T/9v/6//3//v///wAAAQAB
AAAA/f8AAAEABAAHAAcABwAHAAcABAACAAEAAQADAAcACAALAAgABwAHAAYACQAKAAsA
DAAMAAwACwAKAAgABwAEAAEAAQD+//z//P/4//T/8v/u//D/8P/x//P/8//z//L/8f/w
/+7/7P/r/+//8P/z//T/7//u/+z/6v/s/+3/7//x//D/8P/w/+//6//q/+n/6P/q/+7/
8f/z/+//7P/p/+j/5v/l/+f/7P/z//z/BwASACEAMwBMAGwAjQCmALwA0QDgAOcA5wDd
AMgArgCQAHIAWgA6ABUA9//l/97/3v/i/+b/6v/v/+3/5//j/+P/4//j/+T/5f/n/+X/
5f/k/+P/4v/g/97/3f/h/+T/5f/m/+P/4f/f/97/4P/h/+L/5P/j/+P/4//h/9//3v/d
/93/4f/i/+T/5f/i/+H/3//d/97/3//g/+P/4f/h/+H/4P/e/9z/2v/Z/93/3//g/+H/
3v/c/9v/2f/Z/9r/2//d/97/3v/d/93/2f/X/9X/1P/W/9r/3P/e/9v/2P/W/9T/1v/X
/9j/2//Z/9j/1//X/9X/0//R/9D/0//V/9j/2v/Y/9f/1f/U/9T/1f/W/9j/2v/a/9r/
2v/Z/9j/1v/V/9r/3f/h/+T/4v/h/9//3f/g/+P/5P/n/+j/6v/q/+r/6P/n/+f/5//p
/+3/8v/0//H/8P/u/+z/7f/t/+7/7//z//T/9P/z//D/7v/t/+z/7v/w//P/9f/z//H/
7v/r/+3/7v/v//L/8//0//T/8//y//D/7//s/+//9P/2//f/9f/z//H/7v/v//H/8v/1
//b/9v/2//b/9f/z//L/8f/0//b/+f/6//j/9v/0//H/8v/0//X/9v/9//v/+P/0//T/
9P/0//T/+v/9///////+//3//v///wAAAQACAAMAAwACAAIAAwACAAMAAQABAAUABwAK
AAwACQAIAAcABgAFAAYABgAGAAkACQAHAAUA///6//b/9P/0//T/9v/2//L/8P/v/+//
7//v/+7/7f/u/+7/7v/v/+7/7P/s/+r/7P/u/+//8P/t/+v/6v/p/+z/7P/s/+v/7f/u
/+//8P/u/+7/7f/r//H/9P/1//L/6v/j/9//4v/r//r/CwAeAC8AQQBWAHAAhwCeALYA
0QDkAO8A7wDfAMYAogB8AF4ASgAuAA8A9//v/+j/4v/g/+D/4P/h/+f/6//v/+//7f/q
/+j/5v/l/+f/5//m/+X/5//m/+X/5f/k/+T/4v/g/+T/5f/m/+j/5f/j/+H/4P/j/+P/
4//h/+L/4v/i/+P/4v/g/9//3f/f/+H/4v/j/+D/3//e/9//4f/h/+H/4P/h/+D/3//f
/93/3f/c/9v/3f/e/+D/4f/d/9z/2//b/9z/3P/b/9v/2//b/9v/3P/a/9r/2P/W/9j/
2P/Z/9r/2P/X/9b/1//Z/9j/1//X/9f/1//X/9j/1//V/9T/0v/X/9n/2v/c/9j/1//W
/9b/1v/W/9b/1v/Z/9r/2v/b/9v/2//c/9z/4P/j/+X/5//k/+X/5P/l/+b/6P/o/+j/
6//r/+z/7f/q/+v/7f/s/+7/8P/x//L/7//t/+z/6//r/+z/7P/r/+z/7P/t/+7/6//q
/+r/6f/r/+3/7v/v/+v/6v/p/+r/6//s/+z/6//s/+z/7f/s/+r/7P/r/+n/6//t/+//
8P/v/+//7v/v//D/8P/w//D/8f/x//L/8//x//D/8P/u//L/9P/2//f/9P/0//P/8v/v
//L/9f/2//f/+P/4//n/+f/3//v/+//9////AQABAAEAAQD8//r/+f/5//3/AQACAAUA
AwABAAAA/v///wAAAQACAAUABgAGAAYABAADAAAA/f/7//j/9v/2//H/7v/t/+r/6v/q
/+v/7f/v/+//7v/t/+r/6P/m/+X/6f/q/+3/7v/p/+j/5v/k/+T/5f/n/+n/6v/q/+r/
6f/n/+b/5f/k/+f/6v/s/+3/6f/m/+H/4P/e/9v/3f/m/+//9v8BAA4AHQAvAEoAbACJ
AKAAugDRAN4A4QDdAM8AuACcAH4AYgBOADAACwDv/+H/3P/a/9z/4v/m/+v/6//l/+H/
3//b/93/3v/f/+H/4//j/+L/4f/g/97/3P/b/9//4v/j/+T/4v/f/9z/2v/a/9v/3P/e
/+H/4f/h/9//3P/a/9j/1//b/9z/3v/f/93/2//Y/9X/1v/X/9j/2//b/9v/2//a/9j/
1v/U/9P/2P/b/93/3//c/9r/2f/X/9b/1v/W/9f/2v/a/9n/2f/V/9P/0f/Q/9T/2P/a
/9z/2v/W/9P/0P/R/9H/0f/T/9X/1P/T/9P/z//N/8v/yv/N/8//0v/U/9L/0f/P/87/
y//L/w==
         </WaveFormData>
      </LeadData>
   </Waveform>
</RestingECG>
