# Supplementary material for: Detection of Left Atrial Enlargement Using a Convolutional Neural Network-Enabled Electrocardiogram
Source: Front Cardiovasc Med. 2020 Dec 17;7:609976. doi: 10.3389/fcvm.2020.609976 (PMC7773668; doi:10.3389/fcvm.2020.609976)
Supplement: Supplementary file 4 [file Data_Sheet_4.ZIP › normal3/1802032054_1463_0000001W.XML]

<?xml version="1.0" encoding="Windows-1252"?>
<!DOCTYPE RestingECG SYSTEM "restecg.dtd">
<RestingECG>
   <PatientDemographics>
      <PatientID>1802032054</PatientID>
      <PatientAge>69</PatientAge>
      <AgeUnits>Years</AgeUnits>
      <Gender>Female</Gender>
      <PatientLastName>lipinduan</PatientLastName>
   </PatientDemographics>
   <TestDemographics>
      <DataType>Resting</DataType>
      <Site>1</Site>
      <AcquisitionDevice>MAC55</AcquisitionDevice>
      <Status>Unconfirmed</Status>
      <Priority>Normal</Priority>
      <AcquisitionTime>10:59:42</AcquisitionTime>
      <AcquisitionDate>08-10-2016</AcquisitionDate>
      <CartNumber>1</CartNumber>
      <AcquisitionSoftwareVersion>009C</AcquisitionSoftwareVersion>
      <XMLSourceVersion>MAC5000 v1.0</XMLSourceVersion>
   </TestDemographics>
   <RestingECGMeasurements>
      <VentricularRate>69</VentricularRate>
      <AtrialRate>69</AtrialRate>
      <PRInterval>198</PRInterval>
      <QRSDuration>66</QRSDuration>
      <QTInterval>420</QTInterval>
      <QTCorrected>450</QTCorrected>
      <PAxis>49</PAxis>
      <RAxis>-15</RAxis>
      <TAxis>42</TAxis>
      <QRSCount>11</QRSCount>
      <QOnset>230</QOnset>
      <QOffset>263</QOffset>
      <POnset>131</POnset>
      <POffset>195</POffset>
      <TOffset>440</TOffset>
      <ECGSampleBase>500</ECGSampleBase>
      <ECGSampleExponent>0</ECGSampleExponent>
   </RestingECGMeasurements>
   <Diagnosis>
      <Modality>Resting</Modality>
         <StatementCount>4</StatementCount>
         <LabelText>12SL ��ϳ���</LabelText>
      <DiagnosisStatement>
         <StmtFlag>ENDSLINE</StmtFlag>
         <StmtText>�������</StmtText>
      </DiagnosisStatement>
      <DiagnosisStatement>
         <StmtText>�±��ļ�����</StmtText>
      </DiagnosisStatement>
      <DiagnosisStatement>
         <StmtFlag>ENDSLINE</StmtFlag>
         <StmtText>�����䲻ȷ��</StmtText>
      </DiagnosisStatement>
      <DiagnosisStatement>
         <StmtFlag>ENDSLINE</StmtFlag>
         <StmtText>�쳣 ECG</StmtText>
      </DiagnosisStatement>
   </Diagnosis>
   <Waveform>
      <WaveformType>Rhythm</WaveformType>
      <WaveformStartTime>0</WaveformStartTime>
      <NumberofLeads>8</NumberofLeads>
      <SampleType>CONTINUOUS_SAMPLES</SampleType>
      <SampleBase>500</SampleBase>
      <SampleExponent>0</SampleExponent>
      <HighPassFilter>16</HighPassFilter>
      <LowPassFilter>150</LowPassFilter>
      <ACFilter>NONE</ACFilter>
      <LeadData>
         <LeadByteCountTotal>10000</LeadByteCountTotal>
         <LeadTimeOffset>0</LeadTimeOffset>
         <LeadSampleCountTotal>5000</LeadSampleCountTotal>
         <LeadAmplitudeUnitsPerBit>4.88</LeadAmplitudeUnitsPerBit>
         <LeadAmplitudeUnits>��V</LeadAmplitudeUnits>
         <LeadHighLimit>2147483647</LeadHighLimit>
         <LeadLowLimit>268435456</LeadLowLimit>
         <LeadID>I</LeadID>
         <LeadOffsetFirstSample>0</LeadOffsetFirstSample>
         <FirstSampleBaseline>0</FirstSampleBaseline>
         <LeadSampleSize>2</LeadSampleSize>
         <LeadOff>FALSE</LeadOff>
         <BaselineSway>FALSE</BaselineSway>
         <ExcessiveACNoise>FALSE</ExcessiveACNoise>
         <MuscleNoise>FALSE</MuscleNoise>
         <LeadDataCRC32>1052163677</LeadDataCRC32>
         <WaveFormData>
BAAEAAQABAACAAIAAgACAP///v/9//z/+v/6//r/+v/3//b/9f/0//X/9v/3//j/+P/4
//j/+P/2//T/8v/w//H/8v/z//T/8v/y//L/8v/y//L/8v/y//L/8v/y//L/9P/0//T/
9P/2//b/9v/2//X/9P/z//L/9P/0//T/9P/2//b/9v/2//T/9P/0//T/9f/2//f/+P/2
//b/9v/2//X/9P/z//L/9f/2//f/+P/3//b/9f/0//b/9v/2//b/9f/0//P/8v/z//T/
9f/2//j/+P/4//j/9v/0//L/8P/x//L/8//0//T/9P/0//T/8v/y//L/8v/z//T/9f/2
//P/8v/x//D/8f/y//P/9P/y//L/8v/y//L/8v/y//L/8//0//X/9v/1//T/8//y//D/
8P/w//D/8v/y//L/8v/y//L/8v/y//P/9P/1//b/8//y//P/8v/1//X/9v/3//X/9f/z
//X/9f/1//P/8//0//X/9//5//j/+f/6//n/+//8//z//P/+//7//v/+//z//P/8//z/
/v///wAAAQD+//v/+f/3//n/9v/2//X/9//z//H/8P/t/+3/7P/p/+r/7P/u//D/7P/q
/+j/6P/r/+n/6P/r/+n/6v/q/+n/6//s/+z/6//t/+7/7v/u/+3/7P/r/+r/7P/s/+z/
7P/q/+r/6v/o/+T/6//0//z//v8FABMAIQAwAEUAWgBzAIkAnACoAKgAmwB/AGAAQwAe
AAIA8v/n/93/1v/S/9P/2v/i/+b/6P/p/+z/8f/v/+//7f/t/+r/6//n/+X/5v/n/+n/
6v/p/+j/5//m/+j/6P/o/+n/6//r/+z/7P/q/+r/6v/o/+r/6v/q/+r/6f/q/+n/5//o
/+n/6v/p/+f/6P/p/+r/6P/o/+j/6P/p/+r/6v/r/+r/7P/s/+v/7P/s/+r/6v/r/+z/
7f/u//D/8f/x//H/8f/y//P/8//x//H/8P/u/+//8f/0//b/9v/3//f/+f/2//f/9//2
//j/+v/8/////f/+//z/+v/8//7///8AAAIAAwAHAAsACgAJAAcACAAMAA8AEQATABQA
FgAVABMAEwAUABQAFAAWABgAGAAaABgAFwAVABMAFgAXABYAFQATABMAEgASABIAEAAQ
AA0ACwALAAoACwAIAAYABAABAAEAAAAAAP7//f/8//v/+f/6//j/9//3//b/9f/1//X/
9f/1//T/8v/z//P/9P/z//L/8v/z//L/8P/v/+//7//u/+//8f/z//L/8f/w/+z/7//w
//P/8v/y//T/9v/2//L/8v/y//L/8v/y//P/9P/y//L/8v/w//L/8//0//X/9P/0//T/
8//1//T/9P/0//T/9P/0//X/9f/0//L/8P/y//T/9v/5//b/9v/1//P/9f/0//T/9P/3
//f/9//4//j/9f/1//L/9f/2//n/+v/3//b/9f/z//X/9P/z//L/9P/0//f/+P/1//T/
8v/x//P/8v/z//T/8v/y//D/7v/y//L/9P/1//T/9P/0//b/9v/0//L/7v/x//L/8//0
//T/9v/y//L/8v/y//L/9f/2//f/9//2//X/9P/z//H/8//1//X/8//z//P/8//z//P/
9P/1//r/+//8//7//f/8//v/+v/6//r/+v/6//r/+v/7//v/+f/5//f/9f/1//X/9v/0
//P/8f/w/+v/6v/q/+v/7f/t/+v/6v/q/+j/6P/o/+j/6P/q/+r/5//l/+f/5//o/+r/
6f/p/+r/6v/p/+n/6v/o/+j/6P/o/+n/6v/r/+z/6f/o/+f/5v/m/+b/6P/r//D/9P/0
//v/BwAXACYAPwBYAG0AfQCKAJQAmACHAGkAUAA5ABYA+v/q/+H/1//S/87/z//W/97/
6v/u/+v/6P/p/+f/5//l/+X/5v/p/+f/5//m/+X/5f/k/+T/5P/k/+T/5f/m/+f/6f/o
/+f/5//m/+j/6P/o/+b/5P/k/+T/5P/k/+b/5v/l/+f/5//n/+X/5f/m/+f/6P/q/+r/
6v/q/+n/6P/m/+X/5//q/+v/6//q/+r/6P/o/+f/6P/p/+r/7P/t/+3/7f/t/+7/7//v
/+7/7//v/+7/7//x//T/9v/1//X/9P/1//X/9//4//j/9v/2//b/9//5//z//P/8//7/
AAABAAIAAQABAAQABwAKAAsACwAOAA0ADQAMAAsACwAOAA4ADQAOABAAEQASABAAEgAS
ABQAFQAXABgAGQAYABcAFAARABEAEQAQABAAEwASABMAEQALAAkABgAFAAQABAAEAAMA
AgAAAP///P/6//r/+v/5//r/+P/3//f/9f/z//L/8f/y//P/8//y//L/8f/x/+//7f/u
//D/8P/x//H/8v/z//D/7//v/+//8P/x//L/8P/u/+7/8P/u/+7/8P/y//L/8v/y//L/
8v/x//D/8P/w//H/8v/z//L/8f/x//H/8f/x//L/8//z//P/8v/y//L/7//u/+3/7f/w
//L/8//0//L/8v/y//P/8f/y//L/8f/z//L/8v/y//H/8f/x//L/9f/z//T/8v/w//D/
8v/y//D/8P/w/+//8f/w/+//7v/u/+7/8f/y//D/8P/v/+//8P/u/+7/7v/s/+7/7v/u
//H/8P/x//H/7v/u/+7/8P/y//L/8v/w/+7/7v/u/+7/7P/s/+z/7P/0//b/9f/x/+7/
7v/u/+7/7v/y//L/8v/x//D/7//u/+3/7P/v//L/8//z//P/8//z//P/8//0//X/+v/7
//z//v/9//z/+//6//z//P/8//z//v/+///////8//v/+P/1//f/9//4//b/9P/z//P/
7//t/+z/7P/t/+3/6//q/+r/6P/o/+j/6P/r/+7/7//t/+r/6//q/+r/6v/p/+n/6v/s
/+v/6//s/+v/6v/p/+j/6f/q/+v/7P/q/+r/6v/q/+r/7P/s/+3/8P/y//b/+/8DABEA
IgA7AFIAbQCFAJQAogCmAJ0AhQBsAFMANAAWAAQA8//f/9T/0v/T/9j/4P/o/+7/7//s
/+3/6//r/+n/6f/r/+3/6v/p/+f/5//o/+j/5v/m/+b/5v/o/+r/7P/v/+z/6//r/+r/
6v/q/+r/6P/q/+r/6v/q/+j/6v/q/+n/6//r/+v/6f/o/+j/6P/o/+v/7P/t/+7/7P/s
/+v/6//p/+z/7f/t/+3/7v/t/+7/7v/u/+7/7v/v//H/8v/z//H/8v/z//P/8f/z//T/
9P/0//X/9//4//b/9//3//n/+//9//7//v/+//7//v///wAAAgABAAAABAAGAAcACAAI
AAcACQALAA4ADwAPABIAEgATABMAEwATABYAFgAVABYAGAAZABoAFwAYABcAGAAZABsA
HAAdABsAGwAZABcAFwAXABYAFgAXABYAFwAVABAADwANAA0ADAAMAAwACwAIAAYABQAC
AAAAAAAAAP//AAD+//3//f/8//v/+//7//n/+f/4//b/9//3//j/9//2//b/9//2//f/
9//4//n/9f/1//b/9//4//n/+v/4//b/9v/4//b/8//0//X/9P/1//b/9//4//X/9P/0
//T/9v/2//b/9P/2//f/+P/5//j/+P/4//f/+P/4//n/+v/3//b/9f/1//j/+P/3//b/
9P/0//T/9f/1//b/9v/1//f/9v/2//b/9v/1//T/9P/3//X/9v/0//X/9v/5//r/9//2
//X/8//2//b/9v/2//T/8v/z//L/8//0//T/9f/1//T/9f/2//P/9P/z//L/8//y//P/
8//w//D/8P/y//T/9P/0//L/9P/0//T/9P/0//T/9P/0//T/9P/z//P/8f/x//D/8P/1
//f/9v/4//j/+P/4//j/9v/0//H/8v/z//T/9f/x//P/9f/1//X/9f/1//X/+P/5//v/
/f/8//v/+v/6//3//v///wAA///+//3//P/+//7//////wEAAQD///3/+v/5//n/9v/5
//n/+v/3//P/8P/u/+3/7//t/+z/7P/t/+7/7//w/+3/7v/t/+n/6P/r/+z/7v/t/+v/
6v/q/+v/6//s/+7/7P/s/+z/7P/r/+r/6f/o/+r/7P/u//D/7P/q/+j/6//s//L/+v8D
AA8AHwAuAEEAVgBtAIcAngCuALQArQCVAHIAUQAuABAA/v/x/+H/2P/W/9n/3v/k/+j/
6P/p/+r/7f/u/+//7v/v/+3/7//s/+v/6//r/+z/7P/q/+r/6v/q/+j/6P/o/+n/6//t
//D/8v/w/+7/7P/o/+n/6v/r/+z/6v/s/+z/6//p/+n/6f/n/+r/7P/u//D/7//u/+3/
7P/u/+7/7f/t/+3/8P/x//H/7v/u/+z/7P/v//D/8f/y//D/8f/x//H/9P/2//j/+f/3
//n/+v/6//f/9//4//j/+v/7//v//f/7//3//v/+/wAAAAAAAAEAAQAEAAQABAAFAAYA
BgAGAAgACQANABEADwAPAA4AEAARABMAFAAVABcAGgAaABkAFwAYABgAGAAZABwAHQAg
AB8AHwAeAB0AHgAfAB4AHQAfAB8AHgAeABsAGAAXABMAEwATABIAEwAOAAwACgAHAAcA
BgAGAAQABAAEAAQAAwAAAP7//f/9//3//f/+/////P/7//n/9v/3//f/+P/3//f/+P/6
//r/+P/3//f/9//2//f/+f/7//n/9//1//D/8//0//f/9v/2//j/+v/6//f/9v/1//T/
9v/2//f/+P/3//b/9f/y//T/9f/2//f/9//4//n/+f/3//b/9v/2//X/9v/3//n/9//2
//T/8v/z//T/9f/3//f/+P/4//f/9f/0//T/9P/1//X/9f/2//b/8//z//D/8v/y//T/
9P/0//T/9P/z//P/8v/x//D/8f/y//b/+P/3//b/9P/z//P/8v/z//T/8//0//P/8v/w
/+7/7v/t/+7/8P/y//b/9v/0//L/7v/x//L/8//0//L/8v/y//L/8P/w/+//7//w//H/
8f/y//P/9P/z//L/8f/w//X/9v/3//f/9P/z//L/8f/y//X/+P/5//X/9f/1//X/9P/1
//f/+f/9//3//f/+//z//P/8//z//v/+//7//v/+//7///////7//f/6//f/+P/3//f/
9P/y//H/8f/t/+3/7P/s/+3/7v/t/+3/7v/r/+r/6f/o/+v/7v/v/+3/6v/r/+r/6v/r
/+v/7P/u/+7/7f/t/+7/7P/s/+z/7P/u/+7/7v/u/+3/7P/r/+r/6v/u/+z/7//0//b/
+v8DAA8AIQA4AFEAagCBAJUAoACiAJwAhwBpAEwALwASAPz/8P/l/93/1v/W/9f/3v/m
/+r/6v/t/+z/7f/r/+v/6f/p/+r/7f/r/+v/6f/p/+r/6v/q/+r/6v/q/+z/7P/s/+3/
6//r/+z/7P/u/+7/7v/s/+r/6v/q/+r/6P/q/+r/6f/r/+3/7//v/+z/7P/s/+z/7v/u
/+7/7v/w//D/7//v/+7/8P/w/+//7v/u/+z/7P/t/+7/7//w//H/8//0//X/8//0//X/
9f/z//X/9v/2//j/+f/7//z/+//7//r/+//9////AAAAAAAAAAAAAAEAAQAEAAQABAAI
AAoACwAMAAoACQALAA0ADgAPAA8AEgATABUAFgAXABgAGgAZABcAGQAaABoAGgAaABwA
HAAeABwAHQAdAB0AGwAbABkAFwAZABkAGAAYABgAFgAWABMAEAAPAA0ADQALAAoACQAH
AAYABAADAAAA/v/+//7//f/+//z/+//7//j/9//3//f/+P/5//n/+P/3//X/9P/x//P/
9P/2//b/9v/1//X/9f/x//H/8v/z//X/9f/1//L/8v/y//T/8v/w//L/9P/0//T/9P/0
//T/8v/y//P/9P/3//j/+f/4//X/9f/1//X/9f/2//f/9//4//j/+f/6//b/9v/2//f/
+v/6//n/+P/4//j/+P/5//j/+P/3//X/+P/4//n/+v/3//X/8//y//X/8//0//L/9P/0
//b/9v/0//T/9P/z//b/9v/2//b/8//y//T/9P/2//b/9f/1//b/9P/0//T/8//0//P/
8v/1//T/9f/1//L/8v/y//T/8//y//H/7v/u//L/+P/0//L/8//0//X/9v/2//b/9v/1
//X/9f/1//X/9f/3//n/+f/1//X/9f/1//j/+f/7//3/////////AAD+//7//v/+////
AAABAAIAAgACAAMAAwABAAEA///9//7//f/9//r/+P/3//f/8//z//L/8v/z//P/8f/w
//D/8f/y//P/9P/y//T/9P/x/+7/7//u/+7/8f/x//L/9P/y//H/8f/y//L/8v/y//L/
9P/0//T/9P/z//L/8f/w//D/8v/y//X/+P/6//r///8LAB0ALgBBAFwAcwCFAJIAogCq
AJ8AhwBsAFMANgAaAAQA8//l/9r/2v/d/+L/6P/w//T/9f/w/+//8P/x//D/8f/y//X/
8//z//L/8f/x//D/8v/y//L/8v/w//D/8P/x//P/8//0//T/9P/0//T/8v/w//D/8P/w
//D/8v/y//H/8f/x//H/7//v//D/8f/y//T/9P/0//T/8//y//D/7//x//T/9f/1//b/
9v/0//T/9P/0//T/9P/2//f/9//3//f/+P/5//n/+f/7//z//P/7//v//P/8//v/+//6
//v//P///wEAAgAAAAAAAAABAAUACAAIAAgACQAKAAoACgALAAsADgARABIAEwATABYA
FAAVABUAFQAZABwAHAAbABkAGgAaABoAGgAcABwAHgAgACEAIQAhAB8AHwAdABsAHQAd
ABwAHAAcABoAGgAXABYAFQATABMAEQAQAA8ADQAJAAYABAAAAAMABAAFAAUAAgAAAP//
///8//v/+//7//z//f/9//z/+f/3//b/8//2//j/+//8//r/+f/5//n/9f/1//b/9//6
//v//P/6//n/+P/5//b/9P/2//j/+P/4//j/+P/4//b/9v/3//j/+v/6//r/+P/2//X/
9P/z//f/+P/5//n/+//6//r/+v/2//b/9v/3//r/+v/5//j/9v/2//b/9//1//b/9v/1
//b/9v/3//j/9v/1//T/9P/3//X/9v/0//P/8v/z//L/8//0//X/9f/1//T/8//y//D/
8P/z//T/9v/2//X/9f/y//D/8P/w/+7/8P/w//D/8//y//P/8//x//D/7//w//T/9P/0
//L/8P/w//D/8P/w//D/8P/w//D/8P/v/+//7P/t//H/8v/0//b/9v/2//b/9f/0//P/
8f/z//P/8//z/+//8f/z//P/8//z//P/8//2//f/+f/7//z/+//6//r/+//8//3//v/8
//z//P/8//7//v//////AQABAP///f/5//f/9v/y//X/9f/2//P/8P/u/+3/7f/t/+v/
6v/q/+v/7P/t/+7/7P/s/+r/5f/l/+n/6//u/+z/6//r/+z/6//p/+j/6P/r/+z/7f/u
/+3/7P/r/+r/6//s/+3/7v/w/+z/6P/p/+7/8v/4/wEACwAdADQASQBcAHEAhwCcAK4A
sgClAIkAagBNAC4ADgD4/+v/4f/a/9j/1//a/+L/6P/m/+n/7P/t/+//7//t/+3/7f/v
/+z/6//r/+v/7P/s/+7/7v/u/+7/6//q/+n/6f/q/+v/7f/u/+z/7P/s/+r/6//s/+3/
7v/t/+7/7f/r/+v/6//r/+n/7P/u//D/8v/v/+7/7f/s/+7/7v/t/+3/7f/w//H/8f/u
/+7/7P/s//D/8v/0//b/8//z//L/8f/y//T/9v/3//f/+f/6//r/9v/1//X/9P/2//n/
+/////z//f/9//z//v/+//7//////wIAAgACAAMABAAEAAQACAAJAA0AEQAQAA8ADQAO
ABEAEwAUABUAFQAYABgAFwAVABYAFgAWABcAGgAbAB4AHAAdAB0AHQAfAB8AHQAbABkA
GQAYABgAFwAUABMADwAPAA8ADgAPAAwACgAIAAUABQAEAAQAAgAAAAAAAAD///3/+v/4
//f/+f/5//r/+//4//f/9f/y//X/9f/2//X/8//0//b/9v/2//X/9f/1//X/9f/2//f/
9v/1//T/8P/y//L/9P/y//L/9P/2//b/8v/y//L/8v/0//T/9f/2//X/9P/z//D/8v/z
//T/9f/1//b/9//3//b/9P/z//L/8v/0//b/+f/3//b/9P/y//L/8v/y//P/9f/2//b/
9f/0//L/8f/w//P/8//z//T/9P/x//H/7v/x//L/9f/2//T/9P/0//P/8v/w/+7/7P/u
//D/9f/4//b/9P/x/+//8f/w//H/8v/x//L/8f/w//D/7v/u/+3/7//w//H/9P/0//L/
8P/s/+3/7v/v//D/8v/y//L/8v/v/+7/7P/r/+3/7//w//L/8//x//H/8f/w//L/8v/y
//L/9P/0//T/8//z//P/8//z//L/9f/4//n/9f/z//H/7//y//P/9f/3//v/+//7//z/
/v/+//7//v/+//7//v/+//z//P/9//3///////3/+//4//f/9//0//b/9f/1//H/7//u
/+7/7//s/+n/5//m/+n/6v/r/+z/7P/u/+7/6//o/+n/6P/o/+n/6f/q/+z/6//p/+j/
6P/p/+r/6//s/+z/7P/s/+z/6v/q/+r/6v/w/+7/6v/p/+z/8v/2//v/CQAdADIARwBe
AHUAiQCaAKYArACnAI8AcgBVADQAEgD2/+n/3f/U/9D/1f/a/+T/7v/u/+n/6v/r/+z/
7f/s/+3/6//t/+r/6f/p/+n/6v/q/+z/7P/s/+z/6v/q/+r/6//r/+v/7P/s/+r/6v/q
/+j/6v/q/+r/6v/q/+z/7P/r/+v/6//r/+n/6//s/+3/7v/s/+z/7P/s/+r/6v/p/+n/
6v/u//D/8f/v/+7/6//q/+3/7v/v//D/8v/z//P/8//x//D/7//t//H/9f/4//r/+P/3
//f/9v/0//X/9f/3//n/+//8//z/+v/6//r/+//+/wIAAwAEAAMABAAEAAQAAwADAAYA
CQAKAAsACwAOABAAEQARABEAFQAYABgAFwAVABYAFgAWABYAGAAYABoAHAAdAB0AHQAb
ABsAGQAXABgAGQAZABoAFwAUABMADwANAA0ADAANAAsACgAJAAcABAACAAEA/v/+//7/
/v/9//r/+P/3//f/+P/3//f/9//3//f/9v/0//T/8//z//H/8//0//b/9v/1//P/8v/x
//H/8f/y//P/8f/x//H/7v/w//D/8v/w//D/8v/0//T/8v/y//L/8v/y//L/8//0//L/
8v/y//D/7//v/+//7//z//T/9f/1//P/8v/y//L/8P/w//D/8f/z//T/9P/0//P/8v/x
//H/8//0//T/8//1//T/9P/0//P/8//z//T/9v/z//P/8P/w//D/8v/y//H/8P/v/+3/
7v/u/+7/7v/s/+z/7//w//D/8P/v/+//7P/q/+r/6v/t//D/8f/y//H/7v/t/+v/6v/q
/+r/7P/v//D/8f/w/+//7v/t/+z/7v/u/+7/7v/w//D/7//v/+7/7v/w//D/8P/w//H/
8P/v/+3/7//v/+//7//t/+//8f/x/+3/7f/t/+3/8P/z//f/+//6//n/+P/4//j/+P/4
//j/+P/4//j/+P/3//b/9v/1//b/9//2//X/9P/z//P/8P/v/+3/7P/n/+b/5v/n/+n/
6P/l/+P/4v/l/+b/5//o/+f/6P/n/+P/4v/l/+b/6P/m/+X/5f/m/+X/4//i/+L/5P/m
/+j/6v/o/+b/5P/i/+L/4v/i/+L/5v/k/+L/5f/o/+z/8v8BABMAHwAwAEcAXgBxAIEA
kgCeAJgAgQBjAEoALwAOAPL/5v/b/83/xv/M/9P/2P/c/+D/4v/j/+T/5//n/+f/5f/l
/+P/5f/i/+H/4f/h/+L/4v/k/+T/5P/k/+L/4v/i/+P/4//j/+T/5P/m/+b/5v/k/+P/
4v/h/+D/4//m/+f/5//n/+f/5//l/+P/5P/l/+b/5v/m/+b/5v/m/+b/5f/l/+X/6P/p
/+n/5//m/+P/4v/k/+b/6P/q/+r/6//r/+v/6f/q/+v/6//t/+//8P/w/+//7//w//D/
8v/z//P/9f/1//f/+P/4//f/9v/1//X/+P/8//3//v/8//z/+//6//z//f8BAAUACAAJ
AAkADAAKAAsACwALAA8AEgASABEADwAQABAAEAAQABIAEgAUABQAFQAVABUAFAATABAA
DQAOAA8ADwAQAA8ADAALAAcABgAFAAMAAwABAAAA///9//r/+P/3//T/9//4//n/+f/3
//T/8v/x//H/8f/y//P/8P/v/+3/6v/q/+n/6f/n/+j/6v/t/+7/7f/r/+r/6f/n/+f/
6P/p/+n/6f/p/+b/6P/o/+r/6P/m/+j/6v/q/+j/6P/o/+j/6P/o/+n/6v/s/+z/7P/q
/+n/6f/p/+n/7f/u/+//7//t/+z/7P/s/+r/6v/q/+v/7P/s/+v/6v/q/+r/6v/r/+v/
7P/s/+v/6v/o/+f/5v/q/+v/7P/u/+7/6//r/+j/5//m/+f/5v/p/+r/6//r/+n/6P/n
/+b/6P/o/+v/7P/r/+r/6P/n/+j/5v/m/+b/6P/q/+r/6v/p/+b/5f/j/+T/5P/k/+b/
6P/o/+j/5v/m/+b/5v/m/+f/6P/p/+r/6f/o/+b/5f/k/+X/5f/m/+v/6P/m/+b/5v/m
/+r/6v/q/+n/6f/p/+n/6f/l/+f/6f/p/+j/6f/q/+v/6f/p/+r/6//w//H/8v/0//T/
9P/0//T/8v/y//L/8v/0//T/9f/1//L/8f/u/+v/6v/p/+n/5v/p/+n/6v/n/+T/4v/h
/+H/4//h/+D/4P/f/97/3f/c/9//4v/j/+H/3//h/+H/4v/h/9//3v/e/+D/3//f/+D/
3f/c/9v/2v/b/9z/3f/e/+D/4P/g/+D/3P/c/9z/4f/k/+r/7v/z////EQAkADkAUABr
AH8AkgCkAKAAiwBtAEwALQAOAPT/6P/d/8//xv/G/8f/yv/U/9r/3P/d/+T/4//g/9//
3P/b/9n/2//Y/9f/2v/b/93/3v/b/9r/2f/Y/9r/2v/a/9v/2v/Z/9n/2P/a/9r/2v/Y
/9n/2v/b/9z/2v/a/9j/1f/W/9f/2P/X/9j/2v/c/97/3f/c/9v/2v/b/9z/3P/d/9r/
3P/c/9v/3f/e/93/3v/d/97/3//g/9//3//e/93/3//g/+H/4f/f/+H/4v/i/+L/4//l
/+b/5f/l/+T/5f/j/+X/5v/m/+j/6v/s/+//7v/w/+//7v/x//L/8v/y//H/8f/0//f/
+P/5//n//P/9////AAABAAEAAgAAAP3///8CAAQABgAEAAYABgAIAAcABwAGAAUABgAH
AAYABQAEAAMAAQAAAAIAAAAAAP3/+v/5//f/9//z//L/8f/v/+//7v/u/+z/6v/o/+b/
4//l/+T/5P/l/+L/4f/h/+H/4f/h/+D/3v/g/9//3//d/9z/3P/d/9z/3v/d/93/3f/b
/9v/3P/d/93/3f/d/9r/2v/a/9z/2v/X/9j/2f/Y/9f/2P/Z/9r/2v/a/9v/3P/a/9r/
2v/Y/9n/2//d/9//3f/c/9v/2f/a/9r/2//c/9z/3P/c/93/3f/c/9r/2P/b/9z/3f/f
/9z/3P/b/9n/2v/a/9v/3P/c/9v/2v/a/9z/2f/Z/9b/2P/Y/9r/2v/Z/9j/1//V/9j/
2P/Y/9j/1v/W/9n/2v/X/9b/1P/T/9T/1P/W/9j/1f/W/9X/1P/W/9b/2P/Z/9X/1P/T
/9T/1v/W/9b/1P/W/9b/1v/W/9X/1P/T/9L/0v/S/9H/0f/R/9H/0P/Q/9D/z//O/83/
zP/O/9H/1P/O/87/zv/O/87/zv/Q/9D/0P/P/83/zf/N/83/zP/P/9L/0//R/9H/0f/R
/9H/0f/S/9P/1//X/9f/2P/V/9T/0//S/9P/1P/V/9b/1f/U/9T/0//T/9P/0f/P/9D/
z//P/8z/yf/H/8b/wf/B/8D/wP/B/8H/v/++/77/vf+8/7v/uv+7/77/v/+9/7n/u/+7
/7z/vP+7/7v/vP+8/7v/u/+8/7z/vP+8/7z/uv+6/7r/uv+6/7r/uv+6/7j/tv+6/7//
wP/C/8T/yf/T/+P/9P8LACgAQQBTAGYAdgB8AHMAXQBCACcABgDg/8j/vf+t/57/mv+h
/6j/sP+0/7b/tf+4/7f/tf+1/7P/s/+1/7f/tP+z/7H/sf+y/7L/sP+w/7D/sP+w/7D/
sP+x/7H/sf+y/7L/tP+0/7T/sv+w/7D/sP+w/7L/tP+0/7P/s/+z/7P/sf+w/7D/sP+w
/7L/sv+y/7L/sv+y/7H/sf+x/7T/tf+1/7b/tv+0/7T/sv+y/7L/sv+z/7X/tv+3/7b/
tv+2/7X/t/+5/7r/uv+5/7n/uv+6/7n/uf+4/7n/u/+9/77/vv/A/8D/wP/B/8P/xv/G
/8b/yf/K/8r/yv/I/8f/yf/L/83/z//Q/9T/0v/T/9P/0//V/9j/2P/X/9j/2v/b/9z/
2f/a/9n/2v/a/9v/2//b/9v/2//Z/9f/2f/Z/9j/2P/Y/9b/1v/T/87/zf/L/8v/yf/I
/8f/xf/E/8L/wf++/73/vP+7/7n/uv+4/7f/t/+1/7P/sv+x/7H/sf+w/67/rv+t/63/
q/+r/6z/rv+u/6z/q/+r/6v/pv+l/6X/pf+m/6f/qP+m/6X/pP+l/6L/oP+i/6T/pP+k
/6T/pP+k/6P/ov+i/6L/pP+k/6T/ov+h/6H/of+h/6L/ov+i/6H/of+g/6D/oP+e/57/
nv+f/6D/oP+f/57/nP+c/5z/nf+d/57/nv+d/5v/mv+a/5r/mv+Z/5j/mP+c/5n/mf+W
/5j/mP+a/5r/mP+Y/5j/l/+Z/5j/l/+W/5P/kv+U/5T/kv+S/5H/kf+S/5D/kP+Q/5L/
lP+U/5T/kv+Q/5D/j/+O/47/jv+Q/5L/kv+S/5D/jv+O/47/jv+N/4z/i/+K/4v/jP+M
/43/jP+L/4n/iP+M/43/jv+P/4n/iP+I/4j/iv+L/4v/i/+L/4r/iP+I/4f/h/+J/4z/
j/+P/5D/kf+P/47/jv+O/47/kP+S/5b/lP+R/5D/j/+O/4v/iv+J/4j/if+K/4v/jP+K
/4j/hv+E/4L/gP9+/3z/fP98/3z/fP97/3r/ef94/3r/ev96/3r/d/92/3X/dP92/3b/
dv92/w==
         </WaveFormData>
      </LeadData>
      <LeadData>
         <LeadByteCountTotal>10000</LeadByteCountTotal>
         <LeadTimeOffset>0</LeadTimeOffset>
         <LeadSampleCountTotal>5000</LeadSampleCountTotal>
         <LeadAmplitudeUnitsPerBit>4.88</LeadAmplitudeUnitsPerBit>
         <LeadAmplitudeUnits>��V</LeadAmplitudeUnits>
         <LeadHighLimit>2147483647</LeadHighLimit>
         <LeadLowLimit>268435456</LeadLowLimit>
         <LeadID>II</LeadID>
         <LeadOffsetFirstSample>0</LeadOffsetFirstSample>
         <FirstSampleBaseline>0</FirstSampleBaseline>
         <LeadSampleSize>2</LeadSampleSize>
         <LeadOff>FALSE</LeadOff>
         <BaselineSway>FALSE</BaselineSway>
         <ExcessiveACNoise>FALSE</ExcessiveACNoise>
         <MuscleNoise>FALSE</MuscleNoise>
         <LeadDataCRC32>3418096430</LeadDataCRC32>
         <WaveFormData>
EAAQABAAEAAOAA4ADgAOAAwADAAMAAwACgAIAAYABAAGAAYABgAGAAUABAADAAIAAAAA
AAAAAAAAAAAAAAAAAP///v/9//z///8AAAEAAgABAAAA///+//z//P/8//z//v8AAAIA
BAADAAIAAQAAAAEAAgADAAQAAwACAAEAAAACAAIAAgACAAMABAAFAAYAAwACAAEAAAAC
AAIAAgACAAIAAgACAAIAAgACAAIAAgAAAAAAAAAAAP///v/9//z//f/+////AAD+//7/
/v/+//7//v/+//7//P/8//z//P/7//r/+f/4//n/+v/7//z/+//6//n/+P/4//j/+P/4
//r/+v/6//r/+f/4//f/9v/4//j/+P/4//b/9v/2//b/9//4//n/+v/6//r/+v/6//b/
9P/y//D/8v/0//b/+P/3//b/9f/0//X/9v/3//j/+f/6//7/AAAAAAEAAQABAAMAAwAD
AAMAAgACAAEAAQABAAIAAgACAAQACQAKAAwACAAHAAUAAwAFAAcACQAJAAYAAgD+//3/
/f/8//v/+f/4//j/9//6//f/9f/y//D/8v/x//L/8v/u/+3/7P/r/+v/6//r/+r/6//r
/+z/7f/s/+n/6P/n/+j/6f/q/+r/6P/p/+n/6f/o/+n/6f/n/+j/6f/q/+v/6P/n/+b/
5f/o/+r/6//s/+r/6//v/+3/5//k/+T/3//d/+P/7f///xIAJgA5AEMAQQA2ABoA8v/W
/8v/wP+4/7b/tP+4/8L/zf/V/9n/2//Z/9f/4P/j/+X/6P/q/+r/6v/q/+v/6v/q/+n/
6P/p/+r/7P/u/+z/6//q/+v/6//r/+v/6//u/+7/7//w/+7/7P/p/+f/6v/r/+z/7P/s
/+z/7P/t/+v/6//r/+v/6//t/+7/7//t/+z/7P/s/+3/7v/w//H/7v/t/+z/6//s/+7/
7//w//L/8v/z//X/8v/x//H/8P/0//X/9v/3//f/+f/6//r/+P/4//j/+P/6//z//f/9
////AAAAAAEAAwAFAAUABQAFAAYABgAGAAYABwAJAAoADAAMAA4AEAAQABAAEgAUABUA
FQAVABUAFAAVABUAFAAXABkAGgAdABwAGwAaABkAGgAaABoAGgAaABsAGwAcABgAFwAW
ABQAFAATABMAEQAQAA8ADwAQAAwACQAGAAUABQAFAAQAAwADAAEAAQABAAEAAAD///7/
//////3//f/8//v/+v/4//v//P/9//7/+//6//n/+P/6//r/+v/6//r/+v/6//r/+P/4
//j/+f/7//3///8AAP3//P/7//v//P/9//7//////wAAAAAAAAAA///9//v//v///wEA
AgD///7//v/9//7//f/9//7/AAAAAP/////6//v/+//6//r//P/+/wAA/v/8//r/+P/5
//j/+f/7//z//P/9//7//f/8//v/+//8//r/+v/7//n/+P/3//b/9//2//f/+P/3//f/
9//4//f/9f/0//P/9P/1//X/9v/3//f/9//3//X/9f/1//T/9P/2//b/9v/0//T/9P/0
//r//v/8//r/+v/6//r//f/+////AQAEAAUABQAFAAQAAwADAAIAAwADAAMABAAEAAQA
BQAJAAcACAAIAAkACgALAAwADQAMAAkABwACAAAA///9//z/+f/3//X/9P/y//T/9f/1
//T/9P/y/+//7v/s/+v/6//s/+3/7v/v/+7/7P/q/+n/6P/p/+n/5//o/+n/6v/r/+n/
6P/o/+n/6f/p/+r/6//r/+n/6f/p/+r/6//s/+3/6//r/+v/7P/o/+b/6P/r/+//7//r
/+b/4v/b/9n/4//z/wMAGgAwAEMATwBPADwAHADy/9T/y//G/77/vP++/7z/wv/J/8//
1f/Z/9v/3//k/+j/6f/r/+z/7f/s/+v/6//s/+7/7//w/+3/7P/s/+z/7//v/+//8f/z
//P/8//z//L/8P/v/+7/8P/w/+//7//x//H/8f/w/+7/7v/u/+//8P/x//L/8//v//H/
8v/z//X/9P/0//T/8v/y//P/8//z//P/8//z//X/9v/2//b/9f/0//T/9f/2//f/+f/6
//r/+f/4//f/+v/9////AAAAAAAAAAAAAP//AAAAAP//AwAEAAQABQAFAAcABwAHAAgA
CgALAAwADQAPABIAFAATABIAEwAUABYAFgAYABoAGQAZABkAGQAbAB0AHgAeAB4AHwAf
ACEAIQAhACEAIQAkACQAJAAkACIAIQAfAB4AHgAfACAAIAAcABsAGwAZABUAEwASABIA
FAATABIAEwAPAA0ACgAHAAkABwAHAAcABQAEAAMAAgABAAEA/////wAAAQACAAIAAQAA
AP///v8AAAAAAAAAAAAAAAAAAAAA/v/+//7//v///wAAAQADAAEAAQABAAAAAgACAAIA
AwAFAAUABQAFAAMABAAEAAQABgAHAAcABwAEAAMAAwACAAQABAAFAAUABAADAAMABAAE
AAQAAwADAAIABQAHAAgABQAEAAMAAgAEAAQABAAEAAYABAAEAAUABAACAAEAAAABAAIA
AwAFAAMAAAD//////v/+//7//v////7///8AAP7//f/8//z//v///wEAAwACAAEA///+
//7//f/8//v//v///wAAAAD8//7//v/+/wAAAAAAAAAA/f/8//r/+f/8/wAAAAAAAAIA
AgACAAIAAgADAAQABQAHAAkACwAMAA0ACwALAAwADAAMAA0ADgAQAA8ADgAOABEAEwAU
ABQAFQAXABcAFwAXABcAFQAUABAADAALAAkACAAFAAMAAQAAAP7/AAABAAEAAgACAAAA
/f/6//j/9//3//f/9//3//f/9f/0//P/8//2//f/9//1//f/9//3//f/9P/y//H/8f/y
//P/9f/3//f/9f/1//X/8//z//P/8//2//f/+P/6//j/9v/2//f/9//7//v/9v/w/+v/
6f/r//P/AwAcADQARwBVAFcATgA2AAgA4v/X/9j/zv/E/8b/zP/S/9X/1//f/+X/6f/r
//D/9P/1//f/+P/5//j/9//3//n/+v/6//r/+f/4//j/+P/5//n/+f/7//3//f/9//3/
+v/4//f/9v/5//r/+v/7//z/+//6//j/+P/4//j/+f/5//n/+f/5//f/+f/6//v//f/8
//z//P/7//r/+v/5//v/+//7//v//f/+//7//v/9//z//P/9//7///8BAAIAAQABAAEA
AQABAAMABAAEAAYABgAGAAYABQAGAAYABQAKAAwADQAPAA4ADwAOAA0ADAAOAA8AEAAR
ABMAFgAYABcAFgAXABgAGQAaAB0AIAAfAB8AHwAfAB8AIQAiACIAIgAjACMAJQAlACUA
JQAlACYAJgAmACYAJQAlACQAJAAjACMAIwAiACEAIQAiACEAHgAbABkAGAAYABcAFgAX
ABQAEwARAA8ADgALAAoACQAKAAoACgAKAAgABwAEAAMABgAHAAgACAAFAAQAAwACAAQA
BAAEAAQABgAGAAYABgAEAAQABAAEAAUABgAHAAkABgAFAAQAAgAEAAQABAAFAAcABwAH
AAcABAAEAAMAAgAFAAcACAAJAAgABwAHAAYACAAIAAkACQAIAAcABwAIAAcABgAEAAMA
AwAFAAYABgAEAAQABAAEAAQABAAEAAQABQAEAAUABwAEAAIAAQAAAAEAAgADAAUAAwAA
AP////8AAAAAAAAAAAAA/v/+//7//f/9//3//v//////AAABAAAA///9//z/+//7//v/
+//8//3//v/+//v//P/7//r//f/+////AAD///7//P/7//v//P/7//r/+f/5//n/+//9
//v/+v/8//7/AAACAAQABAAEAAUABAAFAAUABQAIAAkACwAMAAkACQAJAAoACgAKAAsA
DwAPABAAEAARAA8ADwAPAA8AEgARABEADgAHAAUAAgAAAAAA///+//7/+v/8//3//f/6
//r/+P/1//X/9P/0//X/8//z//P/8//1//T/8//z//L/8//z//H/8f/x//H/8f/y//L/
8//1//T/8//z//P/8//x//H/8f/z//P/8//z//H/8f/x//L/8v/y//j/+f/3//X/8f/s
/+z/6f/n/+v/9f8FABwALgA7AEUARwBAACoAAADc/9P/0v/G/77/vv/E/8z/1//h/+X/
5//n/+f/5v/r/+3/8P/y//X/9v/3//n/9v/2//X/9P/0//T/9f/2//b/9f/0//X/9//3
//f/9//3//b/9v/2//b/9v/1//X/+f/5//n/+P/3//b/9f/1//f/9//3//f/9v/5//v/
/f/5//b/9P/y//X/9v/4//n/+f/5//n/+f/3//j/+P/4//r/+v/7//3//////wAAAAAD
AAMAAwADAAIAAwADAAIAAAAAAAAAAAABAAQABgAHAAYABgAFAAUABgAJAAoACwAKAAwA
DQAOABAAEQATABQAFgAWABgAGgAZABgAGQAaABwAHQAeAB8AHgAfAB8AHgAeAB8AHwAh
ACQAJQAmACcAJwAmACUAJAAlACUAJAAkACIAIQAgAB4AHAAbABsAGQAZABcAFgAWABIA
DwAMAAsADAANAA0ADQALAAkACQAJAAcABgAFAAQABQAFAAMAAwABAAEAAQAAAAMABAAF
AAYAAwACAAEAAAACAAIAAgACAAIAAgACAAIAAQAAAP////8CAAMABAAEAAEAAAD/////
AQABAAEAAQABAAIAAgACAAIAAQD///3/AAABAAMABAAEAAQABQAFAAMAAQAAAAAAAgAC
AAEAAQD+///////+//3//v///wAA/v/+//7//v/9//r/+f/5//z//P/9//7/+//6//n/
+f/8//r/+v/7//r/+v/6//r/+v/4//j/+P/5//n/+f/6//n/9//2//X/9v/3//f/+P/3
//f/9//3//f/9//3//b/9v/4//j/+P/3//b/9f/0//X/9v/2//f/9//4//f/9v/z//P/
8//1//n/+P/3//b/9f/0//r//P/+/wEABAAFAAUABQACAAEAAQAAAAEAAQABAAIABAAE
AAUACQAHAAgACAAJAAsACwALAAsACQAHAAYAAgD+//3/+//6//f/9f/z//L/7//w//D/
7//x//L/8f/v/+z/6v/p/+n/6v/r/+z/7f/r/+r/6f/p/+r/6//r/+n/6//r/+v/6//q
/+j/5//n/+j/6f/r/+3/7f/r/+v/6//o/+f/5v/l/+j/6f/q/+z/7P/s/+j/6f/p/+f/
4//g/97/2//d/+P/8f8JACIAMAA9AEkARwAwAAoA4v/Q/83/yP/C/8T/xv/I/8r/y//L
/9H/1f/X/9v/4v/l/+f/6v/s/+z/7P/s/+3/7//w//D/8P/t/+z/7P/s/+z/6//q/+v/
7P/t/+7/7//t/+z/7P/s/+7/7v/t/+3/7//v/+//7v/w//D/8P/x/+//7//v/+//7P/t
/+3/7f/u/+7/7//w/+7/7v/v/+//7f/t/+3/7f/v//L/9P/2//X/9P/0//X/9//3//j/
+P/4//f/9v/1//b/+f/7//z//f/+////AAD+//7//f/7////AAAAAAEAAQADAAMAAwAG
AAgACQAKAAoACwANAA4ADQAMAA0ADgARABIAFQAYABgAFwAWABUAFAAVABUAFAAWABkA
GwAfAB0AGwAZABcAGQAaABsAHAAZABkAGAAYABUAFQAVABQAEwATABQAEwAPAA0ADAAM
AA0ACwAJAAkABwAFAAIA//8AAP//AAABAP///v/9//z/+//7//n/+f/5//n/+f/4//r/
+v/6//r/+P/4//j/+P/6//r/+v/6//n/+P/3//b/+f/6//v//f/7//v/+//6//r/+v/6
//v//f/9//3//f/7//z//P/8//7//////////f/9//7//v/+//7///////////8AAAIA
///+//z/+//6//3///8AAP3//P/7//r/+v/6//r/+v/8//r/+v/7//n/+P/4//j/+f/6
//v//f/7//j/9//3//r/+v/6//r/+v/4//j/+P/1//X/9f/2//f/9//4//n/+P/3//X/
9P/3//f/9//3//f/9//3//b/8//0//P/8v/w//T/+P/4//r/+P/4//j/+P/7//z//f//
/wIAAwADAAMAAQABAAIAAgAEAAUABgAIAAUABAAEAAcACAAKAAsADQALAAsACwALAAkA
BwAGAAIA//////7//v/8//n/9v/0//P/9v/4//n/9v/2//T/8f/v/+z/6v/p/+r/6//s
/+3/7//u/+3/7f/u/+//7//t/+v/6//r/+v/7f/s/+z/7f/v/+//8P/x/+7/6//q/+n/
7P/t/+7/7//u/+3/7P/s/+j/6v/u/+//8//1//P/7P/o/+P/3f/f/+3/AQAWACwAPwBL
AE0ARAAuAAgA5P/X/9T/yv/C/77/vv/E/8v/z//V/9v/4//l/+j/6v/r/+3/7v/y//L/
8v/z//X/9v/2//b/9P/y//H/8P/0//X/9v/5//n/+f/5//n/9v/0//P/8v/z//T/9P/1
//b/9f/0//L/8//0//X/9//3//f/9//3//T/9f/1//X/9v/2//f/+P/2//b/9//3//j/
+f/6//v/+f/6//r/+v/4//j/+f/7//z//f///wAAAAD///7//f///wEAAgACAAAAAAAA
AAAAAQAEAAYABwAHAAgACAAJAAcACQAJAAkACwAOABAAEgAQABEAEwAUABIAEgAUABYA
FwAYABsAHgAdAB0AHQAdAB8AIQAiACIAIAAhACEAIwAjACMAIwAjACUAJgAnACgAJAAj
ACEAIAAiACMAJAAkACIAIQAhAB8AGwAZABgAGAAZABcAFQAVABQAEwARAA8ADQALAAsA
CwALAAoACQAIAAcABwAFAAUABgAHAAgACAAFAAQAAwACAAMABAAFAAYABAAEAAQABAAG
AAYABgAGAAgACAAIAAkACAAHAAYABAAHAAgACQALAAoACQAIAAcABwAIAAgACAALAAsA
CgAJAAgABwAHAAYABwAIAAoACwAKAAkACQAKAAgACAAHAAcABwAJAAoACgAFAAQAAwAC
AAUABgAHAAgABgAEAAQABQAFAAQABAAEAAQABAAEAAUAAwAAAP////8BAAIAAwAEAAIA
AAAAAAAAAQABAAEAAgACAAEAAQABAP7//f/7//r//v///wAAAQAAAP///v/8//z//v/+
//7///8AAAEAAgD///7//P/7//z//v/+//7//f/9//3///8AAAEAAgADAAQABwAIAAkA
CwAJAAkACAAHAAoACwANAA4ADAALAAoACgAKAAoACwAPABEAEgASABMAEgARABAADwAS
ABEAEQAOAAkABwAEAAIAAgABAAAAAAD8//7///////z//P/6//f/+f/4//j/+f/2//X/
9P/z//T/9P/0//X/9f/1//T/8f/x//H/8f/x//L/8v/z//X/8v/x//H/8f/0//P/9P/1
//f/9//3//f/9P/z//L/8v/6//r/+P/5//v/+f/x/+r/5v/j/+n/8//9/wsAHAAyAEUA
SwBJAEIAKAAAAOT/2//U/8b/wP/C/8b/zP/T/9v/5f/p/+v/7f/s/+7/7//x//L/9//4
//n/+//5//j/9v/0//b/9v/3//j/+f/5//n/+//6//n/+P/3//j/+P/5//r/+P/4//f/
9//5//n/+f/4//j/+P/4//n/+f/5//n/+f/5//v//P/9//r/+P/3//b/+P/6//3////9
//3//f/9//z//P/7//r/+//8//7/AQAAAP/////+/wAAAQACAAMAAAABAAEAAAABAAIA
AwAEAAYACAAJAAkACAAIAAcABwAJAAsACwALAAwADgAPABAADgAPABEAEgAUABQAFgAY
ABYAFgAYABoAHQAdAB0AHQAdAB8AIAAgAB4AHwAfACEAJAAlACYAJwAlACQAIwAiACMA
IwAiACIAIQAhACEAIAAcABsAGwAZABgAFwAXABgAFgATABAADwAQAA8ADQALAA0ACwAL
AAsACQAIAAcABgAHAAcABQAFAAQAAwACAAAAAgACAAIAAgAAAAAAAAAAAAAAAAAAAAAA
AQACAAMABAACAAAA/v/9//7///8AAAAAAAAAAAAAAQABAAEAAQABAAMABAAEAAQABAAD
AAEA//8CAAMABQAGAAUABAAEAAMAAgABAAEAAgAEAAQAAwADAP/////+//z//f/+////
AAAAAAAAAAAAAP///P/7//v//P/8//3//v/7//r/+f/5//z/+v/6//v/+v/6//r/+v/6
//j/+P/4//j/+f/6//z/+//5//j/9//3//f/9v/2//n/+f/5//n/+P/3//b/9P/1//j/
+f/6//f/9v/1//T/9//4//j/+f/5//r/+f/4//b/9f/0//X/+f/5//r/+v/6//r/+v/6
//r//v8AAAIABQAFAAUABAADAAQABQAHAAgABgAFAAQABAADAAIAAgAFAAcACgAMAA8A
DAALAAoACQALAAkACAAEAAIAAQD///7//P/5//b/9P/z//b/+P/5//r/+v/4//X/8//w
/+7/7f/r/+v/6//r/+z/7P/s/+3/8P/x//H/7//s/+v/6v/p/+r/6v/r/+3/7f/t/+7/
7//u/+v/6v/p/+v/6//r/+v/6//r/+v/7P/u/+7/7v/t/+//8f/v/+j/4v/f/93/4//v
/wEAFgAqADcAPwBBADYAHgD6/9z/1f/Q/8b/wP++/7z/wP/H/9H/3f/j/+X/4//k/+j/
6f/r/+z/8P/w//D/8f/x//L/8v/y//H/8P/w//D/8//z//P/9f/y//H/8P/v//D/8P/x
//L/8//0//T/9f/z//H/7//s//D/8v/0//f/9P/z//L/8f/x//P/9P/1//P/8v/y//L/
8v/y//P/8//2//f/+P/5//b/9v/1//T/9f/2//j/+//6//n/+f/4//v/+//7//v//f//
/wAAAAD9//z/+//6//v//v8AAAEAAwAEAAQABQAFAAcABwAHAAgACgALAAwACQAJAAoA
CgALAAwADwASABQAFAAWABgAGAAXABYAFQAWABkAGwAcABkAGQAYABkAGgAbABwAHQAg
ACAAIAAgAB0AHQAcABwAHQAdAB0AHAAYABcAFwAVABMAEQAQABAADwANAAsACwAKAAkA
BwAFAAcABQAFAAUABAACAAAA/v/+/////v////3//f/9//z/+v/6//r/+v/9//7///8A
AP///v/9//z//v/+//7//v/+//7//v////7//f/8//r//f/+////AQAAAP///v/9//7/
AAABAAIAAgABAP///f/7//v//P/8//3//v8AAAEA///9//z//P/9//7//v////3///8A
AAAA/P/8//z//P/9//7///8AAP3/+v/5//n//P/8//3//v/8//z//P/9//r/9v/0//P/
9//4//n/+v/4//T/8v/w//L/8//0//b/9P/z//P/8//z//P/8v/y//X/9f/1//X/9P/z
//L/8P/x//T/9f/2//T/9P/0//T/8//y//D/7//z//b/9//4//P/9P/0//T/9P/0//n/
/P///wMAAwADAAIAAQD/////AAAAAP3//f/9//7///8AAAIABwAIAAoACwANAAoACQAI
AAcABwAFAAQAAAD8//v/+f/4//f/9f/z//L/8//2//j/+f/1//T/8f/t/+3/7P/s/+3/
6//r/+v/6//r/+r/6f/p/+v/7f/u/+3/6//r/+v/6//p/+j/6P/p/+v/6//s/+3/7f/r
/+v/6//r/+v/6//r/+n/6f/p/+r/6v/s/+z/7//x/+//5//i/+D/2//b/+X/9/8NACIA
NgBDAEcAQQAsAAwA7P/c/9X/zv/I/8D/uv++/8b/yf/P/9f/3//f/+P/5v/m/+f/6f/q
/+//8P/x//P/8v/y//H/8P/v/+7/7v/u//D/8f/y//X/8v/x//D/7//w//D/8f/y//H/
8P/u/+3/8f/x//H/8P/y//L/8v/z//D/7//u/+3/7v/x//P/9f/1//T/9P/0//L/8v/z
//P/9f/1//X/9f/y//L/8f/w//P/9P/2//n/9//3//j/+P/3//f/9//3//n/+//8//z/
+v/6//r/+v/9/wAAAgADAAQABAADAAMAAwAFAAUABQAIAAoACwAMAAsACwAMAAwAEAAS
ABYAGgAXABYAFwAYABgAFwAWABUAGAAbAB0AHgAcAB0AHQAfACEAIQAhACEAIQAgAB8A
HgAfAB8AHgAeAB8AHwAfAB4AGQAXABYAEwAUABMAEwAUABAADQAKAAkACgAJAAcABQAG
AAUABgAHAAYABAACAAAAAQABAP/////////////+//7//v/+//7//v/+//7//v/9//z/
+//6//3//v///wAA/v/+//7////9//3//f/8//3//v///wEA///9//v/+f/7//7/AAAC
AAEAAQAAAP///////wAAAAADAAQABgAHAAQAAQD///7///8AAAAAAQD//wEAAgACAP7/
/v/+//7/AAAAAAAAAAAAAP7//v///////v/+//7//f/8//v/+//9//r/+f/5//v//P/9
//7//f/6//n/+P/6//v//P/+//3/+//6//n/+f/5//j/+P/7//v/+//7//j/9//2//T/
9P/4//r//P/7//r/+f/4//j/+P/3//f/+P/6//r/+v/4//f/9v/3//3//v8AAAAAAAAA
AAIAAgACAAMABgAHAAcABwAFAAUABgAGAAcABwAHAAgACgAKAAsADwAPABAAEAARAA8A
DwAPAA8ADQALAAoABgAAAP///f/8//7//f/8//z/9//4//j/9//5//r/+f/3//b/9P/z
//P/8f/x//H/8f/z//L/8f/x//D/8f/x/+//8P/x//L/8//x//D/8P/x/+//7//w//H/
8//x//H/8f/u/+3/7P/r/+7/7//w//L/9P/y//L/8f/x//H/7f/o/+j/6f/n/+v/9f8F
ABoAMgBHAE0ASwA+AB4A8v/Y/9P/zP/E/8D/wP/I/9D/1f/d/+H/3//f/+f/6v/u/+//
8f/y//L/8v/y//P/8//0//T/9P/1//T/9P/0//T/8//y//P/9f/1//X/9f/1//T/9P/0
//T/9P/z//P/9f/1//X/9P/y//L/8v/z//b/9//4//n/9v/3//f/9//3//b/9v/2//f/
+P/6//v/+v/5//j/9//6//z//f/+//v/+v/6//v/+//7//z//P////////////7/////
//7///8AAAEAAgAAAAIAAwADAAcACAAIAAkACwANAA0ADQALAAwADAAMAA0ADwASABQA
EgASABQAFgAWABYAGAAaABsAGwAbABsAGgAbABsAGgAcAB8AIQAlACIAIQAgAB8AIgAi
ACIAIgAjACMAIgAiACAAHwAeABwAGwAbABwAGwAYABUAEwASABMAEQAPAA8AEAAPAA0A
CwAKAAcABgAFAAYABgAGAAYAAwADAAEAAQABAAEAAQAAAAIAAgACAAIAAQAAAP///v8B
AAIAAwAEAAQABAAEAAQAAQAAAP////8BAAEAAQAAAP7//v/+////AAABAAIAAwADAAQA
BAAEAAUABQAEAAMABQAFAAYABgADAAIAAgABAAMAAwAEAAYABQAEAAIAAQABAAMABAAE
AAMABAAFAAYAAwACAAEAAAABAAAAAQADAAEAAAAAAAAA/v/+//7///8AAP7//v//////
/v/9//z//f/8//3//v/7//v/+//8//3//f/+//////////7//v/9//3//f/9////////
//7//P/+//7//v/+//7//v/+/wAAAAD//////v/+//z/+v/6//v//P////z/+//7//z/
+//8//3//f8AAAAA/v/+//7//v///wAAAQADAAcACQAKAAsACAAHAAcABgAGAAcACAAK
AAkACAAIAAsACwAMAAwADQANAA0ADQANAAsACQAIAAQAAQABAAAAAAD///3/+//6//b/
+P/5//n/+P/4//b/8//w/+7/7f/t/+//7//v/+//7v/s/+r/6f/s/+3/7f/r/+z/7f/u
/+//7P/q/+n/6f/r/+v/7P/t/+//7f/t/+3/6//r/+v/6//r/+v/6//s/+j/5v/q/+3/
7f/v/+3/6P/k/+H/3f/f/+v/+/8OACIANwBDAEMAOgAiAPr/1v/J/8j/xP+8/7r/vP/C
/8n/0f/Z/93/4f/n/+z/7f/t/+7/7v/u/+z/6v/p/+r/7P/t/+7/6//q/+r/6v/s/+3/
7v/x//H/8f/x//H/8P/u/+3/7P/u/+7/7f/t/+7/7f/s/+r/6//s/+3/7//v/+//7//v
/+v/7f/u/+//8P/w//H/8v/x//D/8P/v//H/8f/x//H/8P/w/+//7v/w//D/8f/z//X/
9f/2//b/9v/1//T/8//0//f/+f/6//n/+P/3//b/+P/6//v/+////wAAAAABAAAAAQAA
AP//AQAEAAYACAAGAAcACQAKAAgACAAKAAwADgAOABAAEgARABEAEQARABIAFQAXABgA
FgAXABcAGQAWABUAFAATABgAGgAcAB4AHAAbABkAGAAXABcAFwAWABQAEwATABEADgAL
AAkACAAKAAkACAAJAAYAAwD///v//v/9//7////9//z/+//6//j/9//0//P/9P/1//b/
9v/1//T/8//y//L/8v/y//L/8v/y//L/8v/x//D/7//u/+7/7v/u/+//7//v/+//7v/u
/+7/7v/v/+3/7f/t/+3/7//w//D/8P/z//P/8v/x/+7/7f/t/+z/7P/s/+3/7f/t/+3/
7v/w/+3/7P/q/+n/6v/t/+//8P/t/+z/6//q/+n/6P/n/+b/6f/o/+n/6//o/+b/5f/k
/+X/5v/n/+n/5v/i/+D/3//h/+L/4//k/+T/4v/i/+L/4P/f/97/3v/g/9//3//f/+H/
4f/g/+D/3//f/9//3//f/9//3//e/9v/3P/b/9r/3f/e/9//4P/e/9z/2f/X/9r/3P/c
/9z/3f/d/93/3//f/9//4P/i/+P/5P/l/+X/5P/l/+X/5f/n/+j/6f/p/+r/6v/q/+v/
6v/s/+n/6P/p/+r/7P/t/+3/7P/r/+3/7P/q/+j/5v/k/+D/3v/c/9r/2P/Y/9j/2P/W
/9b/1v/W/9L/0P/O/8z/z//Q/9H/0v/R/9D/z//O/83/zP/L/8r/zP/M/8z/zP/L/8r/
yf/I/w==
         </WaveFormData>
      </LeadData>
      <LeadData>
         <LeadByteCountTotal>10000</LeadByteCountTotal>
         <LeadTimeOffset>0</LeadTimeOffset>
         <LeadSampleCountTotal>5000</LeadSampleCountTotal>
         <LeadAmplitudeUnitsPerBit>4.88</LeadAmplitudeUnitsPerBit>
         <LeadAmplitudeUnits>��V</LeadAmplitudeUnits>
         <LeadHighLimit>2147483647</LeadHighLimit>
         <LeadLowLimit>268435456</LeadLowLimit>
         <LeadID>V1</LeadID>
         <LeadOffsetFirstSample>0</LeadOffsetFirstSample>
         <FirstSampleBaseline>0</FirstSampleBaseline>
         <LeadSampleSize>2</LeadSampleSize>
         <LeadOff>FALSE</LeadOff>
         <BaselineSway>FALSE</BaselineSway>
         <ExcessiveACNoise>FALSE</ExcessiveACNoise>
         <MuscleNoise>FALSE</MuscleNoise>
         <LeadDataCRC32>443151788</LeadDataCRC32>
         <WaveFormData>
BAAEAAQABAADAAIAAQAAAAMABgAJAAwACAAGAAQAAgADAAQABQAGAAYABgAGAAYAAwAC
AAEAAAADAAYACQAMAAkABgADAAAAAwAEAAUABgAIAAgACAAIAAYABAACAAAABAAGAAgA
CgAGAAQAAgAAAAIABAAGAAgABgAGAAYABgAEAAIAAAD+/wEABAAHAAoABgAEAAIAAAAC
AAIAAgACAAIAAgACAAIAAQAAAP///v8AAAIABAAGAAQAAgAAAP7///8AAAEAAgAEAAQA
BAAEAAIAAAD+//z///8CAAUACAAFAAIA///8////AAABAAIAAgACAAIAAgD///7//f/8
//7/AAACAAQAAAD+//z/+v/8//7/AAACAAAAAAAAAAAA/f/8//v/+v/9/wAAAwAGAAQA
AgAAAP7/AAAAAAAAAAACAAIAAgACAAEAAAD///7/AgAEAAYACAAGAAUABAABAAQABgAI
AAgACAAHAAcABwADAP///P/4//r/+//9/wAA/P/7//n/9v/3//n/+v/6//v/+//7//v/
9v/z//D/7f/y//P/9v/6//n/+P/3//T/+f/5//n/+P/6//v//f////7//f/7//f/+v/7
//3/AAD7//n/+P/1//n/9//4//r//P/9////AAD7//n/9//0//j/+v/8//7//P/8//v/
+f/6//v//P/8/wIA///4/+3/5//n/+n/7v/2//j/9f/t/93/yf+s/4v/d/9y/3j/h/+Z
/6H/oP+f/6D/qv+7/87/3f/l/+v/8//4//n/+f/7//r/+f/5//v//f///wIAAAD///z/
+f/8//7/AQAEAAEAAAAAAAAAAAD///7//P8AAAIABAAGAAQAAgD///z/AAABAAMABQAC
AAEAAQABAAAAAQABAP//AwAFAAcACQAFAAIA///8//7/AAACAAQABAAEAAQABAAEAAMA
AQD+/wIABQAHAAkABgAEAAEA/v8CAAMABQAHAAUABQAFAAYABQAFAAQAAgAFAAYABgAH
AAQAAgD///z//f8AAAQABwAGAAUABAADAAMAAwACAAEAAQADAAUABwAEAAAA/P/5//r/
+//7//3//P/8//v/+v/4//f/9//2//j/+P/6//z/+v/3//T/8f/z//X/9//5//f/9//2
//X/+v/6//r/+f/8//7/AgAEAAQAAgD///z///8AAAIABAAEAAMAAwAEAAIAAgABAAEA
AwAFAAcACQAFAAQAAwABAAMABQAIAAsACAAHAAcABwAHAAYABgAFAAcACQALAA4ACgAI
AAUAAgAFAAgACQAMAAoACwALAAsACQAJAAgABwAJAAwADwATAA8ADAALAAgACQAKAAsA
DAALAAoACgAKAAgACAAIAAcACwAOABAAEwAQAAwACQAFAAkACgALAA0ACgAKAAsADQAK
AAkACAAFAAgACgAMAA8ACwALAAkABwAKAAwADgANAAwACwAMAAsADAALAAoABwAKAAsA
DQAQAA0ADAAKAAgADAAOAA4AEAAMAAsADAAMAAsACgAIAAYACgALAA0AEAAOAAsACAAF
AAoAEAAQABAAEAAQABAADgAMAAsACwARABMAFgAYABYAEgAOAAsADAANAA4ADQANAAwA
DAALAAgABgAEAAMABQAGAAcACQAFAAIAAAD/////////////AAABAAIAAQD+//7///8A
AAUABgAKAAsACAAGAAQAAwAGAAcACAAJAAwACwALAAsABwAGAAQAAwAHAAkADQALAAcA
BgAEAAMABAAEAAQABQAIAAgABwAGAAIAAAD//wAAAwAFAAcACQAHAAQAAAD///z/+f/5
//v/+f/8//7//P/5/+//4//V/8L/q/+V/4r/iv+R/53/pf+s/7H/uv/I/9f/4v/p/+v/
6f/t//b/AQAJAAsACgAJAAkABQADAAEAAAAEAAcACAAJAAcABgAGAAYABQAEAAQABAAH
AAkACwAMAAgABgAEAAIABgAIAAkACgAIAAcABwAHAAQAAwADAAMACAALAA0ADQAJAAcA
BQADAAcACAAJAAoACAAIAAgACAAFAAQAAwACAAcACQAKAAoABgAFAAMAAQAFAAgACgAM
AAwACwALAAsACAAHAAYABgAKAA0ADwAQAA0ACgAGAAMABgAIAAkACgAKAAoACwALAAkA
BwAFAAMABQAHAAgACQAFAAMAAQD//wAAAAAAAAEAAAD///3//f/9//7//v/+/wEAAQAC
AAIA/v/6//j/9v/6//v//P/9//v/+//7//v/+//7//r/+f/+/wAAAgADAAAA/v/+//z/
AAACAAMABAADAAIAAgACAAIAAQABAAIABAAGAAcACQAFAAMAAQD//wAAAgAEAAUABAAD
AAMAAwACAAEAAQABAAMABAAGAAcABAADAAIAAgAEAAYABwAIAAgACAAGAAYABAADAAEA
//8DAAUABgAHAAQAAgAAAP//AgACAAQABAADAAIAAQAAAP7//v///wAAAgAEAAYABwAC
AAAA/f/7//7/AAADAAUAAwACAAEAAQD9//z//P/9////AQADAAMAAAD+//z/+//+/wEA
AgADAAUABAADAP///v/9//7//f8BAAMABQAFAAAA/f/7//r//v8AAAEAAgAEAAQAAgAC
AP///f/9//z/AAACAAMABAACAP///f/8/wAAAQACAAMAAgACAAAA///3//b/+//+/wAA
AQACAAMABAABAAAAAAABAAUABwAKAAwACwAIAAUAAwAFAAUABQADAAMAAgACAAEA/v/8
//r/+f/8//z//P/9//v/+P/2//X/9v/3//j/+f/7//v/+//5//f/9v/2//b/+//8/wAA
AQAAAP7//P/7//z//f/+////AAD////////+//7//f/9/wIAAwAGAAMA///+//z/+//8
//z//P/9/wEAAgACAAIA///8//r/+v/9////AQADAAUAAgD+//v/9v/z//X/9//1//j/
/v/6//H/5f/b/83/vP+h/4n/eP9y/3X/gf+N/5T/mf+k/7L/w//U/9//4f/f/+X/8P/7
/wEAAgACAAIAAwABAP///f/8/wAAAwAEAAUABQAEAAQABAADAAIAAgACAAUABwAJAAoA
BgAEAAIAAAAEAAYABwAIAAoACQAJAAkABAADAAMAAwAHAAkACgAJAAYABQAEAAMABwAI
AAkACgAKAAoACgAKAAcABgAFAAQACQALAAwADAAIAAcABQADAAYACAAJAAoADAALAAsA
CwAIAAcABgAGAAoADQAPABAADgAMAAkABwAKAAwADQAOAAwADAANAA0ACgAJAAgABwAJ
AAsADAANAAkABwAFAAMABAAEAAQABQAFAAUABAAFAAIAAgABAAAAAwADAAQABAABAP7/
/f/8/////////////v///wAAAQAAAP///f/7/wIABAAGAAcABAACAAIAAAAFAAYABgAG
AAYABgAHAAgABQADAAIAAgAGAAgACQALAAkABwAFAAMABQAGAAcABwAHAAcACAAJAAYA
BQAFAAUABwAIAAoACwAIAAcABgAGAAgACgALAAwADgAOAAwADAAKAAkABwAFAAcACQAK
AAsACAAGAAQAAwAFAAYACQAKAAoACgAKAAoACAAGAAUABAAHAAgACQAJAAcABgAEAAMA
BgAGAAcABwAJAAgABwAHAAMAAgACAAMABwAJAAsACwAGAAQAAgABAAQABwAIAAkACwAK
AAkABQAFAAMAAwABAAUABwAJAAkABQADAAIAAgADAAQABAAEAAcACAAHAAgABQADAAMA
AgAEAAYABwAIAAUAAwACAAIAAwADAAMAAwAFAAYABQAFAAIAAgACAAIABAAFAAYABwAG
AAIA/v8BAAIAAwAEAAYACAALAA8ADgALAAkABgAKAAoACgALAAoACQAIAAUAAwAAAP7/
+//8//7/AAADAP///P/5//f/+//8//7/AQD+//3//P/7//j/9//2//P/9//6//7/AgD/
//z//P/5//z//v8AAAMAAQABAAEAAQD///3//P/7//7/AgAFAAkABwADAAEA+f/7//7/
AAADAAMAAgABAAEA///+//z/+v/8//7/AQAGAAIA///8//n//f8CAAgACQACAPn/8f/r
/+n/7P/0//r/+//1/+n/1/+4/5P/ef9q/2z/d/+J/5n/oP+h/6L/qv+3/8j/2f/l/+3/
9f8AAAMAAQAAAP7//P/7////AQADAAYABQAFAAMAAQACAAIAAwAEAAUABgAIAAoABwAF
AAMAAAAEAAYACAAKAAcABgAEAAIABQAFAAYABwAIAAkACwANAAsACQAGAAEABAAHAAoA
DQAKAAgABgAEAAUABgAHAAgACQAKAAsADAAJAAcABAAAAAMABwAKAA0ADAAKAAcABAAH
AAcACAAJAAkACQAJAAoACAAHAAUAAgAFAAgACgANAAoACAAFAAIAAwAEAAYABwAIAAkA
CgALAAgABQABAP3/AAADAAYACQAHAAQAAQD////////+////AAACAAMABAAAAP3/+//4
//z//P/+/wAA/f/7//n/9//4//n/+v/7//7////////////8//n/9f/5//z/AQAEAAMA
AgAAAP7//f/8//z//P8BAAMABgAKAAcABAAAAP3/AQADAAUABwADAAIAAQD//wEAAQAC
AAMABAAFAAcACQAHAAQAAgD//wMABQAHAAoABwAGAAQAAgAEAAQAAgACAAUABwAIAAkA
BQADAAAA/f///wIABQAJAAYABAAEAAIAAgACAAIAAgAEAAQABQAGAAQAAgAAAP3/AQAE
AAYACQAHAAQAAgD//wEAAAD/////AAACAAUACQAGAAMAAAD7//3/AAADAAcAAwADAAEA
//8BAAAA///7//7///8CAAMAAwABAP//+//9////AgAGAAMAAgAAAP7///8AAP//AAAA
AAEABAAGAAMAAAD8//j//f///wIABgADAAEA///9/wAAAAD+//3/AAACAAQABgADAAEA
///9/wQABgAGAAYABgAGAAQAAgABAAEABQAHAAoADAALAAgABQADAAEAAQABAP//AQAA
AAAA///8//r/+P/3//v//P/9////+//4//b/9f/z//P/8//z//X/9//5//n/9//2//b/
9v/7//z/AAABAAAA/v/8//v//v///wAAAQABAP///v/9//z//P/7//v/AAABAAQAAQD9
//z/+v/5//z//P/8//3/AQACAAIAAgD///z/+v/6//3///8BAAMAAQD8//j/9f/w/+v/
7f/x//P/+P/2//D/6f/l/9v/yf+0/53/j/+M/47/l/+h/6f/qv+t/7b/xP/R/9z/4//j
/+X/6f/0//3/AwAFAAQAAwADAP///f/7//r//v8BAAIAAwADAAIAAgACAAAAAAABAAIA
BQAHAAkACgAIAAYABAACAAUABgAGAAYACAAHAAcABwADAAEAAAD//wQABwAJAAkABQAD
AAEA//8DAAQABQAGAAgACAAIAAgABgAEAAIAAAAEAAcACQAKAAYABQADAAEABgAIAAkA
CgAMAAsACwALAAkABwAFAAQACAALAA0ADgAKAAgABQADAAYACAAJAAoACAAIAAkACQAG
AAUABAADAAUABwAIAAkABQADAAEA//8BAAAA///////////+/////P/8//v/+v/+////
AQACAP7/+v/4//b/+P/5//r/+//7//v/+//7//n/+f/4//f//P/+/wAAAQD+//z//P/6
////AAAAAAAAAAAAAAEAAgABAP///v/+/wAAAgADAAUABAADAAIAAQABAAIAAwADAAUA
BQAGAAcABQADAAIAAQADAAQABgAHAAMAAQD///7/AAACAAMABAAGAAYABAAEAAIAAQD/
//3///8BAAIAAwABAAAA/////wEAAgAFAAYAAwACAAEAAAD9//z//P/8/wAAAgAEAAUA
AQAAAP7//f8AAAAAAQABAAIAAgACAAMA/v/8//v/+//9////AQABAP///v/9//3//v8B
AAIAAwAFAAQAAwD///3/+//7//n//v8BAAQABQACAP///f/8//7/AAABAAIAAgACAAAA
AAD+//3//v/+/wAAAgADAAQAAgD///3//P/5//3/AQAFAAgABgAGAAYABgAEAAQABQAH
AAwADQAPABAADgAKAAYAAwAGAAcACAAHAAUAAgAAAP3//P/8//z//f///wAAAQADAP//
+v/2//P/9//5//v//f/8//v/+v/3//X/9v/4//r///8AAAQABQADAAAA/f/7////AQAD
AAUAAwABAAAA///9//7//v///wMAAwAFAAEA///+//z/+//9//7///8BAAEAAAD+//z/
+//6//r//P///wEAAwAFAP3//P/6//n/+v/5//f/9//z/+7/7v/u/+3/6//p/9//zP+x
/5X/gP92/3n/if+b/6T/q/+y/7b/v//K/9P/2f/b/+P/8P/9/wcABgAEAAIAAQD///3/
+//6////AwAFAAcAAwAAAP7//P/+//7///8AAAIAAwAEAAQAAQAAAP///v8BAAQABgAI
AAQAAQD///3//v///wEAAwAGAAcABwAFAAMAAQD///3/AQAEAAcACgAGAAQAAgAAAAIA
AgACAAIABgAHAAcABgAEAAMAAQD//wQABgAHAAgABgADAAEA//8CAAMABAAGAAgACQAJ
AAgABgAEAAEA//8BAAQABgAIAAMAAgACAAEAAwADAAMAAwAFAAUABAADAP7//f/8//v/
/f/+////AQD9//v/+P/3//n/+v/6//r//f/9//7//v/6//b/9P/y//X/9//5//v/9v/1
//T/8//1//f/+P/5//z//P/8//v/+f/4//n/+P/+/wAAAQACAAAA/v/9//z//f/9//7/
AAACAAIAAQABAAAA///+//3///8CAAUABwACAP///f/7//z//f///wEAAwACAAIAAQD+
//3//P/8////AgAEAAYAAwACAP///v8AAAEAAQABAAIAAwADAAMAAAD+//z/+////wIA
BwAKAAUAAgD///z//v/+////AAABAAIAAwADAAAA/v/7//n//P/+/wEAAwAAAP7//P/7
//z//P/9////AQABAAEA///9//z/+//7//3/AQADAAUAAwAAAP3/9//6//v//v///wEA
AQABAP///f/7//r/+v/+/wAAAQACAAAA/v/6//j/+P/5//z//v///wAAAAAAAPz/+f/3
//b/+v/9/wAAAwACAAAA/P/5//v//P/9//7/BQADAAEA///4//r/+v/6//r///8CAAYA
CwAKAAcABQACAAYABgAGAAcABgAFAAQAAQD9//r/+P/1//j/+v/8////+//4//X/8//0
//T/9f/3//X/9f/1//X/8v/x//D/7f/x//T/+P/8//v/+P/4//X/+f/6//v//f/9//3/
/f/9//z/+f/3//X/9//6//z////8//n/+P/x//X/+P/6//3//P/8//z//f/7//r/+P/2
//n/+v/8/wAA/v/7//j/9f/1//r//v8BAPz/9f/v/+n/4//m/+7/9P/z/+3/4f/P/7D/
i/9v/2b/aP93/4n/l/+c/5//oP+o/7X/xP/T/93/5f/x//z////9//r/+P/2//X/+v/9
/wAABAABAAEA///9/////v/+//7///8AAAIABAADAAEA///8//7/AAACAAQAAgACAAEA
AAAAAP//////////AQAEAAcABQADAAAA+//+/wEABAAHAAYABAACAAAAAgACAAIAAgAF
AAYABwAIAAYAAwD///r//f8BAAQABwAGAAYABQAEAAQAAwADAAMABgAHAAgACgAGAAUA
AwAAAAQABgAHAAkABgAGAAUABAACAAIAAwADAAUABwAJAAsACAAFAAEA/f8AAAMABgAJ
AAcABAABAP///v/9//v/+//+/wAAAQACAP//+//4//T/+f/6//3/AAD///3/+//5//f/
9//3//f/+f/7//z//f/8//r/+P/1//f/+v///wIAAwACAAAA/v////7//v/+/wIAAwAF
AAgABQACAP7/+////wEAAwAFAAQABAAEAAMAAgABAAEAAQACAAMABQAHAAMAAAD+//v/
/v8BAAQACAAHAAYABAACAAQABAACAAIAAwAFAAYABwADAAEA/v/7//3/AAADAAcABQAE
AAUABAADAAIAAQAAAAIABAAHAAoABQACAP//+//9/wAAAgAFAAMAAgACAAEAAQAAAP//
//8BAAIABAAHAAQAAQD+//n/+//+/wEABQADAAMAAQD//wEAAAD///v///8BAAUABwAE
AAEA/v/5//v//f8AAAQAAwACAAAA/v/+//7//P/8////AQAFAAgABQACAP7/+v/+////
AQAEAAIAAQAAAP//AAAAAP7//f8AAAIABAAGAAQAAQD+//v/AAAGAAgACQAIAAUAAgD/
//z/AAACAAUACQAJAAkACgAKAAkABgADAAEAAwAFAAcABwACAP7/+//3//n/+v/7//3/
/f/8//v/+//5//b/9P/z//X/9//5//v/9//1//P/7//y//T/9//6//z//P///////f/8
//v/+////wEAAwAFAAIA/f/5//X/+P/8////AwAEAAMABAD///v/+v/4//f//P/+/wAA
AwAAAP7/+//4//n/+v/8/wAAAAD///7//f/3//j/+v/9//7//f/7//X/7f/q/+z/7P/p
/+X/4f/b/8j/pf+H/3T/bv91/4X/lf+i/6f/rP+0/73/yP/T/9n/3//n//b/BQAJAAYA
AgD+//v/+//7//v//P8AAAMABAAFAAMAAAD+//z/AAACAAUACAAHAAUAAwAAAAIAAgAC
AAIABgAIAAkACgAGAAMAAQD//wAAAwAHAAsACAAHAAUAAQABAAEAAQABAAYACAAKAAwA
CQAGAAMAAAAEAAYACAAKAAgABwAFAAIABAAFAAUABQAKAAwADQAOAAoABwAFAAMABQAH
AAkADAAJAAkACAAGAAYABgAFAAUABgAIAAkACgAGAAQAAwABAAMABQAHAAkABwAHAAYA
BQABAAEAAQABAAQABAAEAAUAAAD9//n/9//7//7/AAACAP///f/8//r//P/6//r/+v/8
//3//v////r/9//0//H/9f/5//z///8AAP7//P/5//r/+v/8//z/AAACAAMABAABAP7/
/P/6//7/AQAFAAoACAAGAAMAAQADAAMAAwADAAQABgAIAAkABgADAAEA//8BAAMABgAJ
AAYABAADAAEA////////AAAFAAgACgAMAAgABgACAAAABAAHAAkACwAJAAcABAABAAAA
AAAAAAEABQAGAAkACgAHAAQAAQD+/wAAAgAFAAgABQAEAAMAAQAAAAAA/////wIABAAH
AAkABgACAP7/+//+/wAAAwAHAAQAAwACAP//AAAAAAAAAQAEAAcACAAJAAUAAgD///n/
/f///wMABQAGAAUABAABAP7//f/9//7/AgAEAAUABgAEAAIA/v/8//3///8DAAYAAwAC
AAAA/v8AAP////8AAAQABQAGAAcABAACAP7/+//9/wAAAwAGAAkABgAEAAIAAAD+/wIA
BAAHAAsADAALAAsACgAIAAYABAADAAYABwAIAAcAAgD+//v/9//5//z///8DAAAA/v/8
//v/+f/2//T/8//1//f/+f/7//n/9//1//H/9P/4//3/AgABAAAAAgABAP///v/9//3/
AQADAAUABwAFAAEA/v/7////AgAEAAcACAAHAAgAAwAAAAAA/////wIABAAGAAkABgAE
AAEA/v8BAAIABAAIAAkACQAJAAkAAwAEAAgACQAIAAUAAQD5//P/9P/2//j/+f/1/+3/
2/++/5//i/+E/4T/lf+n/7X/vv/B/8L/xv/P/9r/3//l/+3/+/8KABEAEQANAAoABwAF
AAYABwAIAAoACwANAA0ADQALAAgABgAEAAgACgANABAADwANAAsACAAJAAoACwAMAA8A
EAAQABAADgALAAkABwAJAAsADgARAA4ADQALAAcACAAJAAoACwAOAA4ADgAOAAsACgAJ
AAgADAAOABAAEgARAA8ADAAIAAoACwALAAsADgAQABEAEgAOAAsACQAHAAoADQAQABQA
EAAPAA0ACgALAAwADAANAA0ADgAOAA4ACQAIAAgABwALAA0ADwARAA0ACwAIAAUABQAF
AAUABQAIAAgACAAJAAQAAQD9//v///8CAAQABgACAP///f/6//3//P/9//7/AQABAAEA
AQD8//v/+v/5//7/AQADAAUABQACAP//+//9//7/AQACAAcACAAIAAgABQACAAAA/v8D
AAUACAAMAAoACAAFAAMABQAFAAUABQAHAAgACQAJAAUAAwACAAEABQAHAAoADQAJAAYA
BAABAAIAAwAEAAYACQAKAAoACgAGAAQAAAD+/wIABQAHAAkABgAFAAMAAQABAAIAAwAF
AAYABgAIAAgABQACAP///P///wIABgAKAAYABAACAP//AAAAAP////8BAAIABAAFAAMA
AAD9//v//v8AAAMABwAFAAMAAQD9//3//v///wEAAwAFAAUABQADAAAA/f/3//z///8E
AAcABgADAAAA+//7//v//P/+/wAAAgADAAQAAQAAAP3//P///wEABQAIAAQAAgD///z/
/f/9//7/AAADAAMAAwADAAAA/v/6//f/+v/+/wIABgADAAEA///9//r//P///wIABQAI
AAcABgAGAAcABwAHAAgACAAJAAgABwAHAAMAAQD///v//f/+/wAAAQD9//z/+//7//v/
+v/5//n/+v/6//v//f/6//f/9P/x//T/9//6//v/+f/4//j/+P/8//z//////wIAAgAC
AAMA///9//v/+f/8//3///8BAP7//v/9//3//f/9////+//+/wAAAQADAAEA/v/7//n/
/v8AAAEAAgD+//z/+//8//v/+//7//v/BwAIAAQA/f/0/+3/6//t//H/+v/+//z/9f/n
/9f/w/+q/43/ff92/3z/h/+T/5f/mP+b/6L/sP/D/9b/4f/n/+v/7//0//n/+//+//7/
/v///wAAAQACAAQAAQABAP///f8AAAIABQAIAAUAAgAAAP7/AgADAAQABAAGAAYABgAG
AAUABAACAAAABAAFAAcACQAFAAMAAgABAAQABwAJAAkACQAJAAkACQAIAAYABAACAAYA
CAAKAAwACAAGAAQAAgAFAAcACAAIAAYABwAHAAcABgAGAAUABAAGAAcACQALAAkABwAF
AAQABQAHAAgACAAKAAoACQAJAAcABgAEAAIAAwAGAAoADQAKAAcABAABAAQABQAFAAUA
BAAFAAYABwAFAAIA///9////AQACAAUAAgAAAP3/+v/9//3//v/+//7//P/8//z/+f/3
//X/8//2//n//P////z/+//5//f//f/+//////8AAAAAAgACAAMAAgAAAP7/AAACAAUA
CAAEAAEA///+/wEAAgACAAMABQAFAAUABQADAAIAAQD//wIAAwAFAAcAAwABAAAA//8B
AAIABAAFAAUABQAFAAYABQAEAAIAAAADAAYABwAKAAYABQADAAEABAAFAAUABQAGAAYA
BgAHAAYABAAEAAIABQAGAAcACAAEAAIAAQAAAAEAAgADAAMAAwAEAAQABQAEAAIAAQD/
/wMABAAFAAcAAgAAAP////8CAAMABAADAAQABAAEAAUAAwADAAEA//8DAAQABQADAAMA
AQABAP//AwADAAMAAQABAAEAAgAEAAEAAAD+//z///8CAAMABgABAP/////+////AAAA
AAAAAQABAAIABAABAP///f/7////AgADAAUAAgAAAP7//P/+////AAABAAIAAgACAAMA
AQAAAP7/+/8FAAgABwAGAAUABAABAAAAAAABAAcACQAMAA4ACgAGAAIA//8AAAEAAgAB
AAEAAAAAAP//+v/4//b/9f/5//r/+//9//r/9v/z//H/8v/z//T/9f/3//f/9//1//L/
8v/z//T/+P/6////AQD+//z/+v/5//z//f/+////AQD///7//f/8//z/+//7////AQAF
AAMAAAD+//v/+f/7//z//f///wAAAAD///7//P/6//n/+v/+////AAABAP3/+P/4//n/
+P/1//f/9//z//T/9v/y/+v/4//Z/83/uv+f/4P/cv9s/3H/ff+F/47/mf+k/7L/wf/Q
/9v/3//h/+f/8v/9/wMABQAEAAMAAwAAAP///v/+/wIABQAGAAcABgAEAAMAAgAAAAAA
AQACAAcACQALAAwACAAGAAQAAgAGAAgACQAKAAgABwAHAAcABQAFAAYABwALAA0ADgAN
AAkABwAFAAMABgAIAAoADAALAAoACQAIAAYABgAGAAYACgALAAsACgAIAAcABQADAAcA
CgAMAA4ACwAJAAgABwAHAAcABwAIAAoADQAPABAADgAMAAkABwAJAAwADgAQAA0ADAAM
AAsACQAJAAkACQALAAsACgAJAAYABQAEAAMABgAGAAYABwAEAAMAAQABAAAAAAD///7/
AAABAAMABAACAP7//P/6//3///8BAAMA/////////////////v/9/wMABAAFAAUAAgAA
AAAA/v8EAAYABwAIAAYABAADAAIAAQABAAIABAAGAAgACQALAAkABwAFAAMABAAGAAgA
CQAGAAUABQAFAAMAAwAEAAUABwAIAAoACwAHAAUAAwACAAYACAAJAAoACAAIAAYABgAE
AAUABQAFAAgACQAJAAkABgAEAAIAAQADAAQABwAIAAkACAAHAAYAAwACAAIAAgAEAAYA
CAAJAAQAAgD///3/AgAEAAcACQAGAAQAAgABAP7//v///wEAAwAFAAcABwADAAAA/f/7
//7/AQACAAMABQAEAAMA///+//3//v/9/wEAAwAFAAUAAgD///3//P8AAAIAAwAEAAEA
AAD9//z/+//7//3//v8AAAIAAwAEAAAA/f/7//r///8BAAMABQADAAIA///9//v//P/9
//7/AQADAAUABwADAAIAAQABAAQACAALAA0ACwALAAkACQAHAAUABAADAAUABAAGAAcA
AQD+//r/+P/6//z//v8AAAEA/P/3//T/8v/1//b/9//4//j/+P/4//j/9f/0//P/8v/3
//r//f8AAP7//v/+//7/AAAAAAAAAAACAAIAAgACAP7//P/6//j/+//+/wEABAAAAP7/
/P/6/w==
         </WaveFormData>
      </LeadData>
      <LeadData>
         <LeadByteCountTotal>10000</LeadByteCountTotal>
         <LeadTimeOffset>0</LeadTimeOffset>
         <LeadSampleCountTotal>5000</LeadSampleCountTotal>
         <LeadAmplitudeUnitsPerBit>4.88</LeadAmplitudeUnitsPerBit>
         <LeadAmplitudeUnits>��V</LeadAmplitudeUnits>
         <LeadHighLimit>2147483647</LeadHighLimit>
         <LeadLowLimit>268435456</LeadLowLimit>
         <LeadID>V2</LeadID>
         <LeadOffsetFirstSample>0</LeadOffsetFirstSample>
         <FirstSampleBaseline>0</FirstSampleBaseline>
         <LeadSampleSize>2</LeadSampleSize>
         <LeadOff>FALSE</LeadOff>
         <BaselineSway>FALSE</BaselineSway>
         <ExcessiveACNoise>FALSE</ExcessiveACNoise>
         <MuscleNoise>FALSE</MuscleNoise>
         <LeadDataCRC32>3596056105</LeadDataCRC32>
         <WaveFormData>
GAAYABgAGAAWABQAEgAQAA4ADAAKAAgABgAEAAIAAAD///7//f/8//n/+P/3//b/9v/2
//b/9v/2//b/9v/2//X/9P/z//L/9P/0//T/9P/y//L/8v/y//L/8v/y//L/8//0//X/
9v/0//T/9P/0//f/+P/5//r/+P/4//j/+P/4//j/+P/4//r/+v/6//r/+v/6//r/+v/8
//z//P/8//r/+v/6//r/+v/6//r/+v/4//j/+P/4//f/9v/1//T/9v/2//b/9v/0//T/
9P/0//L/8v/y//L/8v/y//L/8v/w//D/8P/w//L/8v/y//L/8P/w//D/8P/w//D/8P/w
/+7/7v/u/+7/7v/u/+7/7v/w//D/8P/w/+//7v/t/+z/7v/u/+7/7v/u/+7/7v/u/+z/
7P/s/+z/7v/u/+7/7v/s/+z/7P/s/+7/7v/u/+7/8P/w//H/8f/v/+7/7v/t//D/7//w
//L/8f/x//H/8f/y//P/8//0//T/9P/0//T/8//y//L/8f/0//P/8v/z//H/8f/x//D/
7f/t/+z/7P/r/+v/7P/s/+r/6//r/+v/7f/t/+7/7v/r/+r/6v/p/+r/6v/p/+n/6v/q
/+v/7P/p/+j/5//m/+X/5v/n/+j/6f/p/+n/6f/n/+f/6P/o/+v/6//q/+r/6P/o/+n/
6f/q/+v/7P/s/+z/7f/t//D//P8UADEAWgCAAJoApQCxAL4AvgCtAIUARwD1/7L/if9j
/z3/L/80/zz/Tf9r/4v/o/+4/8f/1v/f/+n/8f/z//H/7v/t/+v/7P/s/+3/7v/u/+7/
7v/v//H/8v/z//P/8v/x//H/8//z//T/9P/y//L/8v/y//P/8//z//P/9f/2//b/9//2
//X/9P/z//X/9v/4//n/9//3//j/+f/5//n/+f/5//r/+//7//v//f/9//3//f8AAAEA
AgAEAAQABAAEAAQAAwADAAUABgAIAAoACwAMAAsADAAPABAAEwAVABYAGAAZABwAHgAg
ACAAIgAkACYAKQAsAC4AMAA0ADUAOAA6ADwAPwBBAEMAQwBFAEgASwBLAEsATABOAE8A
UABRAFQAUwBSAFEAUABSAFEAUQBRAE4ATQBLAEoARwBGAEMAQQA/AD4APAA7ADcAMwAw
ACwAKgAoACYAIwAdABwAGQAXABQAEgAQAA0ACwALAAkACQAGAAMAAQD+//3//f/+//3/
+v/5//j/+P/4//j/9//2//f/+P/5//n/9v/1//T/8//0//X/9v/3//X/9v/2//b/9//3
//f/9//4//r/+//8//v/+//6//n//P/9//7////9//3//v/+//z//f/9//3//v///wAA
AQD/////AAAAAAEAAQAAAAAA///////////9//z/+//6//r//P/+/////v/9//3//P/8
//z/+//7//v/+v/6//v/+f/5//j/9//4//j/+f/6//n/+P/3//b/9v/3//j/+P/2//b/
9v/3//X/9P/0//T/9f/1//b/9//1//X/9f/1//X/9f/1//X/9f/1//X/9f/z//L/8v/y
//j/+v/2//T/9P/0//T/9//3//j/+P/5//n/+f/3//X/9v/3//f/9//3//f/9//2//b/
9v/2//b/9v/4//j/+//7//v/+f/1//X/9f/1//b/9v/2//f/9P/0//H/8f/y//L/8v/z
//X/9f/1//X/9f/0//L/8P/x//H/8f/y/+//7//u/+7/7//w//D/8P/w//D/7v/u/+7/
7v/v/+//7//v/+//7//u/+7/7//v//D/8P/w//D/8f/x//H/8f/v/+7/7v/x//X/+P8E
ABYAMwBYAIAAoACzAL8AzADQAL8AlwBVAAEAvv+X/3f/Vf9F/0b/TP9Z/3H/i/+j/7j/
y//a/+f/8//7//r/9//z//H/8P/w/+//7//x//L/8//0//P/8//y//H/9P/0//T/9f/z
//P/9P/0//T/9P/0//T/9f/1//X/9f/z//T/9P/1//f/9//3//f/+P/4//n/+f/3//f/
+P/5//v/+//7//v/+v/7//v/+//9//3//f/9/wEAAQABAAIAAQACAAMABAAHAAcACQAK
AAkACgAKAAoADQAOABEAEgATABUAFgAYABcAGgAcAB4AIAAiACQAJgAnACoALAAuADIA
MwA2ADgAOgA9AD8AQQBBAEMARgBJAEsASwBMAE4ATABMAEwATgBQAFAAUABQAFAATwBP
AE8ATABLAEkASABJAEgARQBDAEAAPgA7ADkANgAzADEALgArACgAJQAhAB0AHAAZABcA
FQAUABMAEQAMAAsACAAHAAcABQAEAAIAAAD//////f/7//n/9//2//j/+P/3//b/9P/0
//T/8//z//P/8//z//P/8//z//P/8//0//T/9P/3//f/9//3//X/9v/2//b/9v/3//f/
9//5//n/+f/5//v/+//8//z//P/9//3//f/8//v/+v/5//v/+//8//z/+//7//r/+v/5
//n/+f/5//n/+v/7//z/+P/4//j/9//3//f/+P/4//j/+P/3//f/9v/0//P/8//0//X/
9f/1//P/8v/y//L/8v/y//L/8v/z//P/8//y//H/8P/v/+//8P/w//H/8v/w/+//7//v
/+//7//v/+//7//v/+//7//t/+3/7f/t/+7/7v/v//D/7v/u/+7/7v/q/+z/7v/u/+7/
7v/u/+7/7v/v/+//8P/w//P/8//z//H/7//w//H/8f/z//P/8//z//D/8P/w//D/8P/w
//L/8v/1//X/9f/z/+//7//v/+//8P/w//D/8f/u/+7/6//r/+r/6v/q/+v/7f/t/+3/
7f/u/+7/7f/s/+7/7f/s/+z/6f/p/+j/6P/p/+r/6v/q/+z/7P/q/+r/5//m/+b/5f/o
/+n/6v/r/+r/6v/r/+v/6v/q/+r/6v/r/+v/6//r/+n/6P/o/+v/7f/w//r/CgAhAEIA
aACGAJUAoQCyALwAtQCdAGsAGwDK/5f/df9P/zX/Mv84/0P/X/+B/5v/sP/D/9D/3f/p
/+//8f/v/+z/6//p/+r/6v/r/+7/7v/u/+7/7P/t/+3/7f/u/+7/7v/v//H/8f/y//L/
8f/w/+//7v/w//H/8v/z//H/8v/y//P/8//z//P/8//0//T/9f/1//X/9f/2//f/+f/5
//n/+f/5//n/+P/3//v/+//7//v/////////AAAAAAAAAAAAAAIAAwAGAAgABgAIAAkA
CgALAAwADwAQABEAEwAUABYAFgAYABkAGgAdACAAIwAmACUAKAAqACwAMAAxADQANgA6
AD0APwBBAD8AQQBEAEcASwBLAEwATgBMAEwATABOAFAAUABQAFAAUABPAE8ATwBMAEsA
SQBIAEkASABFAEMAQAA+ADsAOQA2ADMAMQAuAC0AKgAnACMAHQAcABkAFwAWABQAEgAP
AAoACQAGAAUAAwABAAAA/v/+//3//f/7//j/9//2//b/9//4//j/+P/3//b/9f/z//P/
8//z//P/9f/1//X/9f/z//T/9P/0//f/9//3//f/9f/2//b/9v/4//n/+f/5//v/+//7
//v/+v/5//n/+P/5//v//P/9//v/+//7//v/+//7//z//P/7//v/+v/6//r/+f/4//f/
+P/4//j/+P/2//b/9v/1//X/9f/2//b/9v/2//X/9f/z//L/8v/z//X/9f/0//P/8f/w
//D/8P/y//L/8v/y//H/8f/x//D/7v/u/+7/7//x//D/8P/w/+7/7f/t/+3/7f/t/+3/
7f/v/+//7//v/+3/7f/t/+3/7//u/+7/7v/s/+z/7P/s/+z/7P/s/+z/7P/t/+3/7f/t
/+v/7P/t/+7/7//w//D/7//v/+7/7//v/+//7f/v//D/8f/x/+//7//v/+//8P/w//D/
8P/u/+7/8P/w//H/8f/x/+//7v/v//D/8f/w/+7/7P/r/+z/7P/p/+n/6P/o/+j/6f/p
/+n/6f/p/+z/7P/r/+r/6f/n/+X/5P/m/+f/5//o/+f/6P/o/+j/5//m/+P/4v/j/+T/
5v/n/+X/5f/l/+X/5v/m/+f/5//o/+j/6P/o/+f/5//n/+f/6f/q/+r/6//p/+j/8P8C
AB0AQABmAIIAjwCZAKgAsAClAIkAVQAJAL7/jf9n/z//Kf8s/zL/P/9d/3//m/+0/8X/
0P/b/+X/6//t/+v/6P/n/+n/6v/q/+v/6v/q/+r/6v/s/+3/7f/t/+7/7v/u/+//7//v
//D/8P/y//L/8v/y//L/8f/w/+//8P/y//P/9f/z//P/8//z//T/9P/1//X/9//3//j/
+f/3//f/9//3//j/+f/5//n/+//7//v/+//9//3//f/+/wEAAgADAAQABAADAAQABAAH
AAoADAAOAA4ADgAQABAAEQATABQAFgAZABwAHgAgACEAIgAjACQAJgAqAC0AMAA0ADUA
OAA6ADoAPQA/AEEAQgBFAEkATQBMAEsASwBMAE0ATgBPAFIAUABQAFAAUABQAE8ATwBP
AFAATwBNAEwASgBIAEQAQQA/AD4APAA7ADYAMwAxAC4AKwAoACUAIQAfAB4AGwAZABQA
EgAQAA0ACgAJAAYABQAFAAMAAgAAAPz/+//7//n/+f/5//n/+v/5//j/9v/0//b/9v/2
//X/9f/1//X/9f/1//X/9f/1//f/+P/4//j/9//3//f/9//5//r/+v/6//j/+f/5//n/
+//7//v/+//7//v//P/8//z//f/9//3////////////9//3//v/+//3//f/8//z/////
///////7//r/+f/4//f/+P/5//n/+f/5//r/+v/4//j/9//3//n/+P/4//n/+P/3//X/
8//1//T/9P/0//L/8v/y//L/8v/z//T/9P/y//L/8v/z//H/8P/w//D/8f/x//L/8//x
//H/8f/x//H/8f/x//H/8//z//P/8//y//D/7//u//D/8P/w//D/8P/w//D/8P/u/+//
7//v//P/8v/w//D/8P/w//P/8//0//T/9f/1//X/8//1//b/9//3//f/9//3//f/9P/0
//T/9P/2//b/+P/4//n/+f/5//f/9P/z//L/8f/z//L/8f/x//D/8P/t/+3/7v/u/+7/
7//x//H/8f/x//H/8P/u/+z/7//v/+//8P/u/+3/6//q/+v/7P/s/+z/7v/u/+z/7P/r
/+r/6v/p/+r/6//s/+3/7P/s/+3/7f/s/+z/7P/s/+3/7f/t/+3/7f/s/+z/7f/x//j/
CgAgAD8AZgCMAKYAtQDFAM4AxgCrAHkALQDd/6b/f/9Z/z3/Of88/0b/Wf91/4//pf+6
/83/3P/p//P/+//4//X/8f/v/+3/7v/u/+//8f/y//P/9P/z//P/8v/x//T/9P/0//X/
8//z//T/9P/0//T/9P/0//f/9//3//f/9f/2//b/9//3//f/9//3//r/+v/7//v/+f/5
//r/+//8//3//v/////////+//3///////////8DAAMAAwAEAAMABAAFAAYACQAJAAsA
DAAKAAwADQAOAA8AEAATABQAFwAZABoAHAAcAB4AHwAgACMAJgApACwAKwAuADAAMgA0
ADUAOAA6AD4AQQBDAEUAQwBFAEgASwBPAE8AUABSAFAAUABQAFIAUgBSAFIAUgBUAFMA
UwBTAFEATwBMAEoASgBKAEgARwBDAEAAPAA5ADYAMwAxAC4ALQAqACcAIwAfAB4AGwAZ
ABcAFgAVABMADwANAAkABwAHAAUABAACAP7//f/9//v/+P/3//b/9v/3//j/+P/4//b/
9v/2//X/9f/1//X/9f/3//f/9//3//b/9v/1//T/+P/5//r/+//5//r/+v/6//r/+//7
//v//f/9//3//f/9//3//v/+//7////////////////////9//3//v/+///////+//7/
/f/9//3//f/9//7///8AAPz//P/8//v/+f/5//r/+v/6//r/+f/5//f/9v/2//f/+f/5
//j/9//1//T/9P/0//b/9v/2//b/9f/1//X/9P/z//L/8f/x//L/8v/z//T/8//x//D/
7//w//H/8v/z//P/8//z//P/8v/x//D/7//v//D/8v/w//L/8v/y//L/8v/z//P/9P/0
//P/8//z//H/8f/y//P/8//1//X/9f/1//L/8v/y//L/9P/0//b/9v/3//f/9//1//H/
8f/x//H/8//y//H/8f/u/+7/6//r/+7/7v/u/+//7//v/+//7//u/+7/7f/s/+3/7f/t
/+7/6//r/+r/6v/r/+z/7P/s/+r/6v/o/+j/6P/o/+n/6f/r/+v/6//r/+n/6P/o/+f/
5//o/+n/6v/t/+3/7f/t/+v/7P/s/+v/6//u//b/BgAbADwAZACIAJ8ArwC+AMQAuwCf
AGkAGQDK/5n/e/9X/z3/OP88/0P/Wf91/4//pv+//9D/3f/p//P/8f/v/+z/6//r/+z/
7P/t//D/8P/w//D/7//v/+7/7f/w//D/8P/x//H/8f/y//L/8P/w//D/8P/y//P/9P/1
//T/9P/z//P/9f/1//X/9f/0//T/9f/1//X/9f/2//f/+f/5//n/+f/4//n/+f/5//3/
/f/9//3//f/9//3//v8BAAIAAwAEAAUABQAHAAgABgAIAAkACgANAA4AEQASABEAEwAU
ABYAFwAaABwAHgAgACIAJAAmACUAKAAqACwAMgAzADYAOAA4ADsAPQA/AD8AQQBEAEcA
SwBLAEwATgBMAEwATABOAE8AUABRAFIAUgBRAFEAUQBOAE0ASwBKAEkASABFAEMAQAA+
ADsAOQA3ADUANAAyAC4AKgAmACEAHQAcABkAFwAWABQAEgAPAAoACQAGAAUABQADAAIA
AAD9//v/+v/3//j/9//2//b/+P/4//f/9v/1//T/8//x//P/8//z//P/8f/x//H/8f/z
//T/9P/0//X/9f/1//X/8//0//T/9P/1//f/+P/5//r/+f/4//f/+f/5//r/+v/6//v/
+//7//v/+//7//v//f/9//7//v/7//v/+v/6//n/+f/5//n/+v/6//r/+v/2//b/9v/1
//b/9//5//r/9v/2//X/9f/1//T/9P/1//X/9f/0//P/8f/w//D/8P/y//L/8v/y/+//
7//v/+7/8P/w//D/8f/x//D/8P/w/+7/7f/t/+3/7//v/+//7//t/+3/7f/t/+3/7f/t
/+3/7f/s/+z/7P/s/+z/7P/s/+3/7v/v//D/7v/t/+3/7f/u//D/8P/w//D/8f/x//L/
8v/y//H/8P/t/+7/8P/y//P/8v/x//D/7//v//D/8f/y//L/8v/0//T/8//z//P/8f/w
//H/8v/z//L/8P/u/+3/7v/u/+v/6//q/+r/6v/r/+v/6//r/+v/7v/u/+3/7P/r/+n/
5//m/+j/6f/p/+r/6v/q/+n/6P/m/+b/5P/k/+X/5v/o/+n/6P/n/+b/5f/n/+j/6v/r
/+r/6v/q/+r/6P/n/+b/5f/p/+r/6P/p/+v/8P/6/wwAJQBKAHAAjACZAKEArgCyAKcA
hwBLAPv/tP+J/2X/O/8p/y7/Nv9F/2X/hf+f/7b/x//U/9//6f/r/+3/6//o/+f/6v/s
/+3/7//v/+7/7f/s/+7/7//v/+//7v/u/+7/7//v/+//8P/w//L/8v/y//L/8f/x//H/
8f/z//T/9P/1//X/9f/1//X/9P/0//X/9f/3//f/+P/5//f/9//3//f/+f/7//z//f/9
//3//f/9/////////wAAAQACAAMABAADAAMABQAGAAcACgAMAA4ADQAOABEAEgAVABcA
GAAaABsAHgAgACIAIwAkACUAJgAoACwALwAyADQANQA4ADoAPAA/AEEAQwBFAEcASgBN
AE4ATQBNAE4ATwBQAFEAVABSAFIAUgBSAFAATwBPAE8AUABPAE0ATABJAEgARQBDAEIA
QAA9ADsANgAzADEALgArACgAJQAhAB8AHgAbABkAFQASAA8ACwAJAAkABwAHAAMAAQAA
AP7//P/7//v/+f/6//n/+P/4//b/9v/1//T/9v/2//b/9f/z//P/8//z//P/8//z//P/
9P/2//f/+P/2//X/9P/z//T/9v/3//j/9v/3//f/9//5//n/+f/5//r/+//9//7/+//7
//r/+f/6//v//P/9//3//f/+//7/+//7//r/+v/9//3//f/9//r/+v/6//r/+v/6//r/
+f/3//f/+P/4//j/+P/3//f/+f/4//j/+f/2//X/8//x//L/8v/z//T/9P/0//T/9P/x
//H/8f/w//L/8v/y//P/8f/w//D/8P/w/+//7//v/+//7//v/+//8f/x//H/8f/x//H/
8f/x//D/7v/t/+z/7f/u/+//8P/v/+7/7f/s/+z/7f/t/+3/8f/x//H/8P/w/+7/7v/u
/+7/8P/x//P/9P/0//P/8v/v//H/8v/z//P/8//z//P/8//y//L/8v/y//T/9P/2//b/
9f/1//X/8//z//P/8//z//P/8v/x//H/7//u/+r/6f/r/+z/7f/v/+7/7f/s/+v/7f/u
/+7/7v/s/+v/6v/q/+f/5//m/+b/6P/q/+v/7P/q/+r/6P/o/+j/6P/p/+n/6f/p/+n/
6f/q/+r/6//r/+z/7P/s/+z/7P/r/+r/6f/r/+z/7P/r/+3/8v/6/woAIQBEAGwAjgCd
AKcAsgC8ALMAkQBZAAsAwv+R/23/Q/8t/zD/Nv9B/1v/e/+X/67/w//S/93/6//x/+//
7f/q/+n/6v/s/+3/7//w//D/8P/w//D/8f/x//H/9P/0//T/9f/z//P/9P/0//b/9v/2
//b/9f/1//X/9f/3//j/+P/5//v/+//7//v/+f/4//j/9//5//n/+v/7//3//f/9//3/
/P/9//3//f8BAAEAAQABAAIAAQAAAAAAAgAEAAYACAAJAAkACwAMAAwADgAPABAAEwAU
ABcAGAAYABkAGQAaAB0AIAAiACQAJAAmACgAKgArAC4AMAAyADgAOQA8AD4APgBBAEMA
RQBGAEkATQBRAFIAUQBRAFIAVABUAFQAVgBYAFgAWABYAFcAVQBUAFMAUwBTAFIAUgBP
AE4ASwBJAEYARABBAD8APgA7ADkANgAyAC4AKgAlACIAIgAgAB8AGgAYABYAEwAQAA8A
DAALAAkABwAGAAQAAQD///7/+//7//v/+//8//v/+v/4//b/+P/4//j/9//4//n/+v/7
//r/+f/4//f/+f/6//r/+v/7//v/+//7//v//P/8//z//v////////8AAP///v/9////
//8AAAAA/v///////////////////wEAAQACAAIA//////7//v8BAAEAAQABAP7//v/+
//7//P/8//z/+//9//3//v/+//r/+v/5//n/+//6//r/+//7//v/+v/5//f/9v/2//b/
9v/2//b/9v/1//X/9f/0//b/9v/2//f/9f/0//T/9P/0//P/8//z//X/9f/1//X/9P/z
//L/8f/y//P/9P/1//P/8v/y//L/8v/y//L/8v/z//T/9f/2//b/9P/0//T/9P/0//f/
9//4//j/9//3//f/9f/1//b/9//3//X/9f/1//X/9P/0//T/9P/1//b/+f/6//j/9//2
//P/9P/1//b/9//1//T/8//z//L/8v/v/+//8v/y//L/8//y//H/8P/v//L/8v/x//D/
7v/t/+z/7P/t/+3/7P/s/+3/7v/u/+7/7P/s/+r/6v/s/+z/7f/t/+3/7f/t/+3/7v/u
/+//7//u/+7/7v/u/+7/7f/s/+v/7f/u//D/8//1//r/CAAcAD0AaACOAKYAtQDDAMwA
xgCpAHUAKQDb/6b/g/9f/z//Of88/0T/V/9z/4v/o/+8/8//3v/p//H/9f/z//H/7v/t
/+//8P/w//H/8f/w/+//7v/w//H/8f/x//L/8v/y//P/8v/x//H/8P/y//L/8v/y//H/
8f/x//H/8v/0//X/9//1//X/9f/1//T/9P/1//X/9v/3//n/+//5//n/+f/5//r/+//7
//v//f/9//3//f/+//3//P/8//7/AAACAAQABQAFAAcACAAGAAgACQAKAAwADgASABQA
FAAVABUAFgAZABwAHgAgACAAIgAkACYAKQAsAC4AMAA0ADUAOAA6ADoAPQA/AEEAQwBF
AEgASwBNAE0ATgBQAE4ATgBOAFAAUgBSAFIAUgBQAE8ATwBPAFAATwBNAEwASgBIAEQA
QQBAAD4AOwA5ADgANQAzADAALAAoACQAHwAeAB4AHAAbABUAEgAPAAsACgAJAAYABQAD
AAEAAAD+//r/+f/5//f/9//3//f/+P/3//b/9P/y//L/8v/y//H/8//z//P/8//x//H/
8f/x//P/9P/0//T/9f/1//X/9f/1//b/9v/2//b/9//3//f/9//3//f/9//6//v//f/+
//3//f/8//v/+f/5//n/+f/7//v//P/8//n/+f/4//j/+//7//v/+//4//j/+P/4//j/
+P/4//f/9//3//j/+P/0//T/8//z//X/9P/0//X/8//z//L/8f/z//L/8v/y//T/9P/0
//T/8v/x//D/7v/v//D/8f/z//L/8P/v/+7/7v/t/+3/7f/v/+//7//v/+7/7f/s/+v/
7P/t/+7/7//t/+z/7P/s/+z/7P/s/+z/7v/u/+7/7v/t/+3/7P/r/+3/8P/w//D/8P/w
/+//7//w//D/8//z//P/8f/v//D/8f/x//H/8f/x//H/8v/y//L/8v/w//D/8v/y//T/
9f/2//X/8f/x//H/8f/v/+7/7f/t/+3/7v/s/+3/7f/s/+v/6//s/+3/7v/v/+//7v/s
/+r/6v/p/+j/6P/p/+n/6P/o/+f/6P/o/+j/6f/q/+n/6v/p/+j/6P/n/+n/6f/p/+n/
6v/q/+v/6//p/+j/5//m/+j/6f/q/+v/7f/q/+b/6f/r//D/AAAUADMAWgB8AJIAmwCl
ALIAtgClAH8APwDt/6r/g/9d/zf/Lf8y/zr/Tf9t/4n/of+2/8f/0v/d/+n/8f/x/+//
7P/r/+n/6v/q/+v/7P/s/+z/7P/u/+//7//v/+7/7v/u/+//8f/x//L/8v/w//D/8P/w
//P/8//z//P/8//0//T/9f/z//P/8//z//X/9v/4//n/9v/1//X/9f/3//f/9//3//r/
+//7//v/+//7//v/+//+////AAACAAIAAgACAAIABQAFAAcACAAIAAoACwAMAAsADAAP
ABAAEgAVABcAGgAZABwAHgAgACIAJAAmACgAKwAuADAAMgA0ADUAOAA6AD4AQQBDAEUA
QwBFAEgASwBPAE8AUABSAFQAVABUAFYAVQBUAFMAUgBTAFMAVABVAFMAUQBOAEwATQBM
AEkARwBEAEIAPwA9ADgANQAzADAALwAsACkAJQAfAB4AGwAZABgAFgAUABEADgANAAoA
CQAFAAMAAgAAAAAA//////3/+v/5//j/+P/4//j/9//2//j/+P/4//f/9v/1//T/8//0
//X/9v/3//X/9v/2//b/+f/5//n/+f/5//r/+v/6//j/+f/5//n//f/9//3//f/7//v/
/P/8//7////////////////////9//3//v/+//7//////wAAAAD///7//f/+//7//v/+
//7//v/+//3//P/7//v/+v/5//r/+v/7//n/+P/4//n/+f/5//j/9//5//j/+P/4//f/
9v/1//T/9v/3//j/+P/1//T/8//z//X/9P/0//T/9P/z//P/8//x//H/8f/x//P/8//z
//P/8//z//P/8//1//T/9P/0//T/9P/0//T/8v/y//L/8v/0//X/9f/1//T/8//y//L/
8v/z//P/8//1//b/9f/0//P/8v/1//X/9v/2//n/+f/5//f/9v/2//b/9f/2//f/+P/5
//j/+P/4//j/+P/4//r/+v/7//v/+//5//b/9f/0//P/9P/0//T/9f/y//L/7//v//D/
8P/w//H/8f/x//H/8f/w//D/7//u/+//7//v//D/7f/t/+z/7P/v//D/8P/w//D/8P/u
/+7/7P/s/+3/7f/v/+//7//v/+7/7v/v/+//8P/w//D/8P/x//H/8f/x/+3/7v/w//H/
8//2/wAADgAlAEYAbgCIAJMAnQCuALYArwCVAGMAFQDI/5f/c/9L/zP/Nv8+/0v/Z/+J
/6P/uv/L/9r/5//x//n/9//1//L/8f/z//T/9P/1//j/+P/4//j/9v/3//f/9//6//r/
+v/7//v/+//8//z//P/8//z//P/9//3//f/9//v//P/8//3//v///wAAAQACAAIAAwAD
AAEAAQACAAMABQAFAAUABQAEAAUABQAFAAkACQAJAAkACwALAAsADAANAA4ADwAQABMA
EwAVABYAFAAWABcAGAAbABwAHwAgAB8AIQAiACQAJwAqACwALgAxADQANwA6ADoAPAA9
AD4AQwBFAEkATABMAE8AUQBTAFMAVQBYAFsAXwBfAGAAYgBiAGIAYgBkAGQAZABkAGQA
ZABjAGMAYwBiAGEAXwBeAF4AXgBcAFsAVgBUAFEATwBMAEkARwBEAD8APAA5ADUAMQAw
AC0AKwAoACYAJAAhABwAGwAYABcAFQATABIAEAAOAA0ADQALAAoACQAIAAgACgAKAAkA
CAAHAAYABQADAAUABQAFAAUABQAFAAUABQAFAAYABgAGAAUABQAFAAUAAwAEAAQABAAF
AAcACAAJAAkACQAJAAkACAAHAAcABgAHAAkACgALAAsACwALAAsACQAJAAoACgALAAsA
CgAKAAkACQAJAAkACgAKAAoACgAIAAgACAAHAAcABwAIAAgABgAGAAUABQADAAIAAgAD
AAQABQAFAAUAAwACAAIAAgAEAAQABAAEAAEAAQABAAAA/v/+//7///8AAAAAAQACAAEA
///+//3///////////8BAAEAAQABAAAA///+//3/AAAAAAEAAgABAAAA///+/wAAAAAA
AAAA/v////////////////8AAAIAAwADAAMAAQABAAEAAQADAAMAAwAEAAQABAAEAAQA
AgACAAIAAgAFAAYABwAIAAUAAwAAAAAABAAEAAQABAAEAAEAAAD///7//v/+//7//v8A
AAAAAAAAAP7//v/+//7//v/+//7//v/8//z//P/8//z//P/8//z//P/8//z//P/6//r/
+v/6/w==
         </WaveFormData>
      </LeadData>
      <LeadData>
         <LeadByteCountTotal>10000</LeadByteCountTotal>
         <LeadTimeOffset>0</LeadTimeOffset>
         <LeadSampleCountTotal>5000</LeadSampleCountTotal>
         <LeadAmplitudeUnitsPerBit>4.88</LeadAmplitudeUnitsPerBit>
         <LeadAmplitudeUnits>��V</LeadAmplitudeUnits>
         <LeadHighLimit>2147483647</LeadHighLimit>
         <LeadLowLimit>268435456</LeadLowLimit>
         <LeadID>V3</LeadID>
         <LeadOffsetFirstSample>0</LeadOffsetFirstSample>
         <FirstSampleBaseline>0</FirstSampleBaseline>
         <LeadSampleSize>2</LeadSampleSize>
         <LeadOff>FALSE</LeadOff>
         <BaselineSway>FALSE</BaselineSway>
         <ExcessiveACNoise>FALSE</ExcessiveACNoise>
         <MuscleNoise>FALSE</MuscleNoise>
         <LeadDataCRC32>878831931</LeadDataCRC32>
         <WaveFormData>
FgAWABYAFgATABIAEQAQAA4ADAAKAAgABQACAP///P/8//z//P/8//r/+P/2//T/9P/0
//T/9P/0//T/9P/0//H/8P/v/+7/8f/y//P/9P/z//L/8f/w//L/8v/y//L/8//0//X/
9v/1//T/8//y//T/9v/4//r/+f/4//f/9v/4//j/+P/4//r/+v/6//r/+P/4//j/+P/5
//r/+//8//v/+v/5//j/+P/4//j/+P/4//j/+P/4//X/9P/z//L/8//0//X/9v/1//T/
8//y//L/8v/y//L/8v/y//L/8v/v/+7/7f/s/+//8P/x//L/7//u/+3/7P/s/+z/7P/s
/+z/7P/s/+z/6//q/+n/6P/q/+z/7v/w/+7/7P/q/+j/6v/q/+r/6v/r/+z/7f/u/+z/
6v/o/+b/6f/q/+v/7P/q/+r/6v/q/+z/7P/s/+z/7v/u/+//7//t/+z/7f/s/+7/7v/w
//P/8//y//H/8P/y//P/9P/z//P/9P/1//b/9f/z//L/8P/w//L/9P/0//L/8v/y//H/
7v/t/+z/6v/q/+n/6v/t/+3/7P/r/+r/6//s/+z/7P/q/+n/6P/m/+f/5//m/+b/5//n
/+j/6P/n/+X/4//f/+D/4v/k/+X/4//k/+X/5f/j/+P/4//j/+b/5v/m/+b/5v/l/+T/
5P/m/+j/6P/p/+f/5//q/+///P8VADcAXgCJALMA2wAGATEBUQFeAUoBDAGvAFcACwC+
/3n/UP8//zz/S/9n/4L/mf+r/7r/xf/N/9T/3P/g/+H/4f/i/+H/4v/i/+P/4//j/+P/
4//n/+j/6P/p/+f/5//m/+X/5//o/+n/6v/q/+r/6v/r/+r/6v/p/+j/6//s/+3/7//t
/+v/6v/o/+v/7P/t/+7/7v/v/+//8f/v/+//8P/w//L/8v/z//P/8P/x//H/8P/y//T/
9v/5//r/+v/5//n/+f/5//n/+P/7//3///8BAAIAAgACAAMABQAHAAkADAANAA8AEgAT
ABMAFQAXABgAGgAdACAAIwAlACgAKQAqAC8AMgA1ADgANwA4ADwAPgBAAEIAQgBEAEYA
RwBIAEsASQBIAEcARgBIAEgASABIAEYARQBEAEQAQwBBAD8APAA7ADsAPAA8ADgANAAw
ACsAKwApACgAJAAiAB4AHAAZABUAEgARAA0ADAALAAoACQAFAAIA///8//3//P/7//v/
+f/4//j/9//1//X/9f/z//b/9v/3//f/9f/0//L/8P/x//L/8v/z//L/8v/y//L/8v/y
//L/8v/2//f/+P/5//f/9v/0//P/9v/4//n/+v/4//j/+f/6//n/+P/3//f/+f/7//3/
///+//3//P/8//7//f/9//3//f/9//3//f/8//n/+P/3//j/+v/8//3/+v/5//n/+P/3
//j/+P/5//b/9v/3//f/9f/1//P/8v/1//b/9v/3//X/8//x/+//8f/y//P/9P/y//L/
8//z//L/8f/v/+7/8f/x//H/8v/w/+//7v/t/+7/7//v//D/8P/x//H/8f/w/+7/7f/s
//T/9f/y//H/8P/v/+7/8f/x//L/8v/2//b/9v/0//P/8//z//L/8//0//b/9//1//P/
8//0//X/9v/3//f/+v/6//j/+P/3//T/8//y//X/9f/1//X/8v/w/+//7f/r/+3/7v/u
//D/8P/w//D/7v/s/+r/6f/s/+z/7P/t/+v/6v/o/+f/5v/m/+f/5//o/+f/5//o/+f/
5f/k/+T/5v/n/+j/6f/o/+f/5//m/+j/6P/p/+n/6//s/+z/7P/o/+X/5f/p//D/+f8I
ACEAQQBoAJcAzQD/AC4BXQGFAZYBgAE8AdUAcwAhANL/i/9e/0n/RP9R/2n/fv+R/6P/
tv/H/9P/4P/m/+X/5f/k/+T/4//k/+T/5f/o/+n/6v/r/+n/6P/m/+X/5//p/+r/6//s
/+z/7P/s/+v/6v/p/+n/6v/s/+3/7v/t/+z/6//r/+3/7f/u/+7/8P/w//D/8P/v/+//
7v/v//D/8f/z//T/8//y//L/8f/z//X/9v/2//j/+P/4//n/+v/6//n/+f/7//3///8A
AP//////////AwAEAAUABwAKAAsADAAOAA0ADwASABMAFgAZABwAHgAeAB8AIAAhACUA
KgAtADAANAA2ADgAOgA6ADoAPQA+AEMARgBHAEoASABHAEYARwBJAEoASwBMAEwATABM
AEwASQBHAEUARABFAEUARQBEAD4AOwA5ADYANgA0ADIALwAsACkAJwAiAB4AGgAYABUA
FgAUABQAEQAOAAsACAAFAAYABAACAAAAAAD+//z/+//4//b/9f/z//T/9f/2//X/9P/y
//H/7//v//D/8P/w//L/8v/x//H/8f/w/+//7v/z//T/9f/2//T/8//y//H/8v/0//X/
9//3//j/+P/4//b/9v/3//j/+f/6//v//f/6//n/+P/3//n/+f/5//r//P/7//v/+//6
//n/+P/3//r/+f/6//v/+f/4//f/9f/1//X/9v/2//b/9v/1//X/8//y//L/8f/0//X/
9P/0//P/8v/w/+//7//v/+//7//w//D/8P/w/+7/7P/r/+n/6//t/+7/8P/v/+3/6//q
/+n/6f/p/+n/6v/r/+v/7P/r/+v/6v/p/+r/6v/r/+z/6//p/+j/5//m/+j/7P/t/+7/
7P/s/+z/7P/t/+3/7v/u//H/8v/z//L/7//v/+//7v/v//D/8v/z//H/7//v//D/7//w
//H/8f/1//b/9f/2//P/8P/v/+7/8f/x//H/8f/u/+z/6//p/+j/6f/p/+j/6f/q/+v/
7P/q/+j/5v/l/+j/6P/o/+n/5//m/+T/4//k/+T/5f/l/+b/5f/l/+b/5P/h/9//3v/i
/+P/5P/l/+P/4//k/+T/5P/k/+X/5f/n/+j/6P/o/+T/3//f/+P/6P/x//7/DQAnAEgA
bwCZAMMA8AAhAU0BagFmATwB4wB/ACkA4P+X/2T/S/9A/0f/X/96/5H/o/+0/8P/z//a
/+L/4//j/+L/4v/i/+L/4f/h/+T/5f/m/+f/5v/m/+X/5f/m/+f/5//n/+r/6v/q/+r/
5//m/+X/5f/o/+r/6//s/+r/6v/q/+v/6//r/+z/7P/u/+7/7v/u/+v/6//q/+v/7v/v
//H/8v/v/+7/7v/t/+//8f/y//L/9P/0//T/9f/0//T/8//z//f/+f/7//z/+v/7//z/
/f///wAAAQADAAYABwAIAAoACAAJAAsACwAQABMAFgAYABgAGQAaABsAHgAiACQAJgAq
ACwALgAwAC4ALgAxADIANwA6ADsAPgA+AD0APAA9AD4APgA+AD4AQABAAEAAQAA8ADsA
OgA6ADsAOwA7ADoANgAzADEALgAuACwAKgAnACUAIwAiAB4AHAAYABYAEwASABAAEAAN
AAsACQAHAAUABAACAAAA/v8AAP7//P/7//j/9v/1//P/9v/3//j/9//0//L/8f/v//H/
8v/y//L/9P/0//P/8//z//L/8f/w//P/9P/1//b/9v/1//T/8//1//b/9v/3//n/+v/6
//r/9//2//b/9v/5//r/+//9//z/+//6//n/+//7//v//P/8//v/+//7//r/+f/4//f/
+P/3//j/+f/2//b/9v/1//X/9f/2//b/9v/2//X/9f/z//L/8v/x//L/8//y//L/8P/w
/+//7//v/+//7//v//H/8P/v/+7/6//q/+r/6f/s/+3/7f/u/+z/6//q/+r/6//r/+v/
6//t/+3/7P/s/+n/6f/o/+f/6v/q/+v/7P/r/+n/6P/n/+j/6P/o/+n/6//r/+v/6v/o
/+f/6P/r/+z/7f/u/+3/7f/u/+7/7//u/+3/6v/t/+//8f/y/+//7v/u/+3/8P/v//D/
8v/y//L/8v/x//L/8v/w//D/8f/w//H/8v/x/+//7f/r/+v/6v/q/+n/5//p/+r/6v/p
/+j/5//m/+f/6P/p/+v/6f/m/+P/4f/j/+T/5P/l/+T/5P/l/+X/5P/h/9//3v/g/+H/
4//m/+T/4//i/+H/4//j/+T/5P/m/+b/5//n/+b/5v/l/+T/6v/p/+n/6f/q/+v/9P8F
AB8AQgBpAJEAtwDgAAsBLwFCATwBCgG1AFsAEQDG/4P/WP9F/z7/Rf9f/3r/lf+t/8D/
yf/R/9j/3P/g/+H/4f/i/+P/5P/k/+X/5v/l/+T/4//n/+j/6P/p/+n/6f/o/+f/6v/q
/+r/6v/s/+z/7P/t/+v/6v/o/+b/6P/q/+z/7//u/+3/7f/s/+z/7P/s/+z/7v/v/+//
8f/w/+//7//u/+//8P/y//P/8v/z//P/8v/0//T/9P/1//f/+P/4//n/+f/5//n/+P/6
//3/AAADAAMAAgABAAEABAAFAAYACAALAA0AEAARABAAEQASABIAFgAZABwAHwAhACQA
JQAmACYAKAAqACwALgAwADUAOAA4ADgANgA2ADoAOwA8AD8APgA+AD4APgA+AD4APgA+
AD0APQA9AD4AOwA5ADcANAAzADMANAA0ADEALgArACcAJgAjACEAHAAcABoAGgAZABYA
EgAQAAsACgAJAAgABwAEAAIAAAD+//7//P/6//n/+v/6//v/+//4//f/9v/z//T/9P/1
//X/9P/0//P/8v/y//L/8f/x//P/9P/1//b/9//2//X/9P/2//f/+P/5//f/+P/4//n/
+f/6//r/+v/6//r/+//8//r/+v/6//v//P/9//7////+//3//P/8//7//f/9//3/////
///////8//n/+P/3//n/+v/7//v/+v/5//n/+P/4//j/9//3//j/+P/5//n/9v/1//L/
8P/x//L/8v/z//H/8f/x//H/8v/y//L/8v/0//T/9f/1//L/8f/v/+7/8f/x//H/8v/x
//H/8f/x/+//7//u/+7/7//x//L/8//x/+7/7P/q/+3/7f/u/+//7v/u/+7/7//t/+3/
7f/s//T/9P/z//L/8f/w//H/8f/y//L/9v/2//b/9P/y//P/9P/0//b/9v/3//f/9f/z
//P/9P/1//b/9//3//n/+v/5//r/+P/0//L/8P/x//H/8f/x//D/7v/t/+v/6//t/+7/
7v/w//D/8P/w/+7/7P/q/+n/7P/s/+z/7f/p/+j/5v/l/+b/5v/n/+f/6v/p/+n/6v/n
/+X/5P/k/+b/5//o/+n/5//n/+j/6P/o/+j/6f/p/+v/7P/s/+z/6P/l/+X/6f/w//v/
DAAnAEkAcgChANEA/wAwAV0BdQF4AVIB/gCbAEMA9f+o/23/UP9D/0b/Wf9x/4T/lf+p
/7r/yf/V/+D/6P/o/+f/5f/k/+P/5P/k/+X/6P/p/+r/6//r/+r/6P/n/+r/6//r/+v/
7P/s/+z/7P/q/+r/6v/r/+z/7v/v//D/7//u/+3/7f/u/+//8f/y//T/9P/0//T/8v/z
//P/9f/2//f/+f/6//n/+P/4//f/9//5//r/+v/7//z//f///wAAAAD/////AQADAAUA
BgAEAAUABgAHAAkACgALAA0AEAARABIAFAATABUAGAAZAB4AIQAkACYAJQAnACkAKwAu
ADIANAA2ADoAPAA+AEAAPwBAAEQARgBJAEwATQBQAFAATwBOAE8AUABQAFAAUABSAFIA
UgBSAE8ATQBLAEoASwBLAEsASgBEAEEAPwA8ADoAOAA2ADMAMQAvAC4AKgAmACIAIAAd
AB4AHAAcABkAFAARAA4ACwAMAAoACAAGAAQAAgAAAP///P/6//n/9//4//n/+v/5//f/
9v/2//X/9f/2//b/9v/4//j/9//3//f/9v/1//T/9//4//n/+v/5//n/+f/5//v//P/8
//3//f/+//7//v/8//z//f/+////AAABAAMAAgABAAAA//////////8AAAEAAQACAAMA
AAD///7//f8AAP//AAABAP///v/9//v/+//7//z//P/8//z/+//7//n/+P/4//f/+P/5
//j/+P/3//b/9P/z//X/9f/1//X/9//2//X/9P/x//D/8P/v//L/8//z//T/8f/v/+3/
7P/u/+//8P/x//P/8//y//L/7//v/+7/7f/v//L/8v/w//D/8P/w//D/8P/z//P/9P/0
//T/9P/0//L/8v/z//T/9P/2//b/9//3//b/8//y//L/9f/2//f/9//4//j/9v/2//X/
8v/x//D/8//z//P/8//x/+7/7P/p/+r/7f/v//D/7v/u/+7/7v/r/+r/6f/p/+r/6v/q
/+v/6f/o/+b/5f/o/+j/6f/p/+f/5f/k/+T/5v/l/+X/5v/n/+f/5//n/+b/5f/l/+T/
5f/m/+j/6f/n/+j/6P/o/+T/5f/l/+X/6v/z//z/DQAlAEYAcQChANMABAE1AV8BeAF0
AUYB6wCFADUA7v+l/2z/Uf9C/0P/V/9u/4P/mf+w/8P/z//a/+L/4//j/+L/4v/j/+T/
5P/l/+n/6f/p/+n/6f/o/+b/5f/o/+n/6f/p/+r/6v/q/+r/6v/q/+r/6//s/+7/7//w
/+3/7P/r/+v/7P/t/+//8P/v/+7/7f/s/+7/7//v//H/8f/x//L/8v/x//D/8P/v//L/
9f/3//j/9//2//X/9f/5//r/+v/7//7///8AAAAA//////////8CAAQABgAJAAkACQAJ
AAoADQAPABIAEwAVABcAGQAaABkAGwAdAB8AIwAoACsALgAvADAAMQAyADMANAA4ADoA
PgBAAEAAQgBCAEEAQABBAEUARgBHAEgARgBGAEYARgBEAEMAQgBCAEIAQQBAAD4AOgA3
ADUAMgAzADIAMQAvACoAJwAlACAAHQAaABkAFwAXABQAEwAPAAwACQAGAAMABQAEAAMA
AgD///z/+f/3//f/9v/2//X/9//3//f/9f/y//D/7//t//D/8v/z//T/8//y//D/7//y
//L/8v/y//T/9P/0//T/8//z//P/8//0//b/9//5//j/+P/3//b/+P/4//n/+v/8//z/
/P/9//z/+//6//n/+v/7//z//v/9//v/+v/5//n/+f/5//n/+v/5//r/+//5//j/9//1
//b/9//5//r/9v/2//X/9f/0//T/9f/1//f/9//1//T/8//y//D/7//w//H/8v/z//L/
8P/u/+z/7f/u//D/8f/x//H/8P/w/+//7f/r/+r/7v/v//D/8f/u/+3/6//q/+r/6//r
/+v/7P/s/+3/7v/t/+v/6v/p/+v/7P/t/+//7//r/+v/7P/q/+3/7v/v//D/7//v//D/
8P/w//D/8P/u//D/8//2//j/9v/0//P/8f/y//H/8v/0//X/9v/3//f/9//2//P/8v/1
//T/9f/2//P/8f/v/+3/7f/s/+z/6//r/+3/7v/u/+3/7P/r/+r/7P/s/+z/7f/q/+j/
5v/l/+X/5v/m/+f/5//m/+b/5f/j/+H/4P/g/+L/4//l/+j/5//l/+P/4f/k/+X/5//o
/+b/5v/n/+f/5v/m/+X/5P/o/+n/5//p/+z/8f/6/w0AKQBMAHcAowDNAPQAHQE/AVAB
QgEIAa8AVwANAMT/f/9W/0X/Pv9L/2f/gv+Z/6//wP/N/9f/3P/g/+P/4//i/+L/5v/o
/+n/6//r/+n/5//l/+n/6v/q/+v/6//r/+r/6f/s/+z/7P/s/+7/7v/u/+//7P/s/+v/
6v/r/+z/7f/v/+3/7f/u/+7/7v/u/+7/7v/v//H/8v/1//L/8f/x//D/8//0//b/9//2
//f/9//2//b/9v/2//f/+//8//z//f/7//v/+//6//3///8BAAMABAAEAAQABQAIAAkA
CgAMAA8AEQAUABUAFAAVABYAFgAYABsAHgAhACMAJgAnACgAKgAsAC4AMAAzADQAOAA6
ADkAOgA5ADoAPgA/AEAAQwBBAEAAPwA+AD4APgA+AD4APwA/AD8AQAA9ADsAOQA2ADYA
NQA1ADQAMQAuACsAJwAmACMAIQAcABwAGgAaABkAFAAQAA4ACQAKAAkACAAHAAQAAgAA
AP7//v/8//r/+f/6//r/+//7//j/9//2//P/9v/2//f/9//2//b/9f/0//T/9P/z//P/
9//4//n/+v/6//j/9v/0//b/9//4//n/9//4//j/+f/5//r/+v/6//v//P/+/wAA/v/8
//r/+f/7//3///8BAP///////wAA/v/9//3//f/+////AAABAP7/+//6//n/+//8//3/
/f/8//v/+//6//j/+P/3//f/9//4//r/+//5//f/8//w//L/9P/1//f/9f/1//X/9f/0
//L/8P/u/+//8P/y//P/8v/x/+//7v/v/+//7//w/+//7//v/+//7//v/+7/7v/v//H/
8v/z//D/7v/t/+z/7//v//D/8f/v/+7/7f/t/+v/6//r/+r/8P/x//L/7//s/+z/7P/s
/+z/7//x//T/9v/1//T/8//w//L/8//0//T/9P/0//X/9f/z//H/8f/y//T/9v/4//n/
+f/4//X/9P/1//T/9f/2//b/9f/0//P/8f/u/+z/6f/q/+3/7//w/+//7v/t/+z/7P/s
/+z/7f/t/+z/6//r/+f/5v/k/+P/5v/o/+v/7f/q/+f/5f/k/+X/5f/m/+j/5//n/+f/
5//n/+f/6P/o/+n/6v/s/+3/6//q/+j/5v/m/+n/6f/r//D/9//+/wsAIwBEAG8AmwDH
APAAGwE/AVQBSAESAbsAYQAXAND/i/9e/0v/RP9J/13/dv+N/6X/uv/J/9X/3v/k/+T/
4//h/+D/4//m/+j/6//s/+v/6v/p/+j/6P/n/+f/6//t/+7/7//v/+7/7f/s/+7/7v/u
/+//7f/u/+7/7v/u/+7/7v/v//D/8f/z//T/8f/w/+//7v/v//H/8v/1//X/9f/2//b/
9P/0//X/9f/2//n/+//8//n/+P/3//f//P/+////AQAAAAEAAgACAAIAAwAEAAUACQAK
AAsADQANAA0ADQAOABAAEwAXABkAGgAbABwAHAAdAB8AIQAjACcALAAvADIAMQAyADMA
NAA4ADoAPwBCAEIARABEAEYARwBHAEcASQBMAEwATABMAEsASgBJAEgASQBJAEkASgBI
AEcARgBEAD8APQA8ADoAOQA4ADcANQAvACsAKAAiACQAIgAiACEAHQAaABkAFQARAA8A
DQALAAsACgAJAAgABgACAP7/+//8//z//f/9//z/+//6//f/9//2//b/9f/2//j/+f/6
//n/+P/2//X/+P/4//j/+P/6//r/+v/6//n/+f/5//n/+v/8//3////+//7//f/8//3/
/v8AAAIAAQAAAP///////////////wAAAQACAAQAAQD///7//f/+////AAABAAEA////
/////P/8//z/+//8//3///8AAPv/+v/4//f/+f/6//z//f/7//v/+f/4//b/9v/1//X/
9//3//f/9//2//T/8v/w//H/8v/0//X/9f/1//T/9P/y//H/8P/w//P/8//z//P/8v/x
/+//7v/v//H/8v/z//P/8v/y//L/8P/v/+//7//y//L/8v/z//P/8P/w//D/8P/w//L/
8//1//b/9//2//X/8v/z//X/9//4//b/9v/3//f/9//1//X/9v/6//z//v////7//P/4
//b/9//2//f/+P/2//X/9P/z//L/8P/v/+3/7v/x//P/9P/y//D/7v/s/+7/7v/u/+//
7v/s/+r/6f/o/+j/5//n/+n/6v/s/+3/7P/p/+f/5v/o/+f/5//o/+n/6f/p/+n/6f/p
/+r/6v/s/+z/7f/t/+r/6v/p/+j/6P/p/+v/8f/2//3/CgAjAEcAcgCjANUABwE2AV8B
eQF4AU4B+gCZAEUA/f+y/3X/VP9F/0T/Vf9r/4D/l/+t/8L/0f/Z/+D/5P/j/+P/4v/i
/+b/6P/p/+v/6v/p/+j/5//q/+r/6f/p/+z/7f/t/+3/7P/q/+j/5v/o/+r/7P/v/+z/
7P/r/+r/6//s/+3/7//v/+//8P/w/+7/7v/u/+7/7//x//L/9f/0//P/8//y//L/8v/z
//P/9f/3//j/+P/1//T/8//z//j/+v/7//3//P/9//7//v/+////AAABAAQABgAIAAsA
CQAJAAkACgAOABEAFQAXABgAGQAaABoAHAAfACIAJQAoACwALgAwAC8AMAAxADIANQA4
AD4AQgBDAEQAQwBEAEUARQBFAEcASgBKAEoASgBHAEYARQBEAEQARQBGAEgARQBDAEEA
PgA9ADsAOgA4ADYANAAyAC8AKQAlACIAHAAdABwAHQAdABgAFAASAA0ADQALAAkABwAI
AAYABAACAP///P/5//f/+P/4//n/+f/4//f/9v/z//P/8v/y//H/8v/0//X/9v/z//L/
8P/v//P/9P/1//b/9//2//X/9P/1//X/9f/1//f/+P/4//n/9//4//j/+P/7//z//v8A
AP3//P/7//v/+//7//v/+//8//3//v8AAP///f/8//v//P/9//7////9//v/+//7//r/
+v/6//n/+f/5//r/+v/3//b/9P/z//X/9v/4//n/+P/3//T/8v/0//T/8//z//X/9f/1
//X/8v/w/+7/7P/v//D/8v/z//L/8f/v/+7/8P/v/+7/7v/x//H/8f/x/+7/7f/r/+r/
7f/v//D/8f/w/+7/7f/s/+z/6//r/+v/7v/u/+7/7//u/+3/7P/q/+z/8v/y//L/8v/y
//L/8f/x//D/8//0//X/9P/z//P/8//y//T/9P/1//X/9v/1//b/+P/2//b/9v/1//n/
+v/5//r/+f/2//X/9P/y//H/8P/v//H/8P/w/+//7f/t/+z/6v/s/+7/8P/y/+7/7P/q
/+n/6f/o/+f/5//o/+j/5//n/+f/5v/m/+X/6P/n/+f/6P/m/+X/5f/m/+f/5//n/+f/
6f/p/+r/6v/n/+b/5v/l/+j/6v/r/+z/7P/p/+X/5//q//X/BAAbADsAYgCLALMA2QAC
AS0BUQFgAUgBBgGnAE8AAwC2/3X/UP9F/0T/U/9v/4j/m/+t/77/yf/R/9z/5P/m/+f/
5//o/+b/5v/l/+X/6P/p/+r/6//q/+r/6f/p/+j/6f/p/+n/6//s/+3/7v/s/+z/7P/t
/+3/7v/u/+7/8P/w//D/8f/w/+//7//u//H/8v/z//T/8f/x//D/8f/z//P/9P/0//b/
9v/3//f/9v/3//f/9v/5//r/+//9//z//P/7//v//v///wAAAAACAAMABAAFAAYABgAG
AAcACwANAA8AEgAQABEAEwATABcAGQAbABwAHwAhACMAJQAlACgAKQAqAC0AMAAzADYA
NQA2ADoAPAA+AEAAQABCAEQARQBGAEkASABGAEQAQgBFAEYARwBIAEUAQwBBAEAAQgBB
AEAAPgA9ADsAOgA4ADUAMgAvACsAKwApACgAJAAiAB4AHAAZABkAFgAVABEAEQAPAA0A
CwAJAAYAAwAAAAMAAgABAAEA/v/8//v/+f/7//v/+//5//v/+v/6//n/9v/2//X/9P/2
//j/+f/7//n/+P/3//b/+v/6//r/+v/9//3//f/9//z//P/7//v//P/+////AAD///7/
/v/+////AAABAAMAAwADAAMAAwACAAEAAAAAAAMAAwAEAAUAAgABAAAA//8AAP//AAAB
AAIAAgACAAEA/v/9//3//P/9//7//v////3//P/8//v//f/9//v/+v/8//z/+//7//j/
9//2//X/+P/4//j/+P/3//b/9v/1//f/9//2//b/9//3//f/+P/2//X/9P/z//T/9f/1
//b/9f/1//T/8//0//T/9f/2//j/9//3//f/9f/0//P/8//2//f/+P/4//X/9f/1//X/
9v/2//b/9//7//r/+f/4//f/9v/3//f/+P/4//v//P/9//z/+//7//v/+v/7//z//v//
//3/+//7//z//f/+//////8AAAAA/v/+//3/+v/5//j/+f/5//n/+f/2//T/8//x//P/
9f/2//b/9v/2//b/9v/z//L/8f/x//T/9P/0//X/8//y//D/7//y//L/8//z//P/8f/w
//D/7v/t/+3/7v/w//H/8v/z//L/8f/x//D/8v/y//P/8//z//T/9P/0/+7/7f/v//P/
+P///wgAFQArAEwAcQCXAL0A5gAVATsBVAFOAR4ByQBrAB0A1v+T/2b/V/9S/1f/b/+I
/5//s//G/9P/4f/s//L/8//z//L/8v/z//T/9P/1//n/+f/5//n/9//2//T/8//3//n/
+v/7//z//P/8//z/+//6//n/+f/6//z//f/+//3//P/7//v//P/9////AAAAAAAAAAAA
AP7//////wEAAgADAAUABgAFAAQABAADAAUABwAIAAgABgAGAAYABwAHAAgACAAJAA0A
DwARABIADwAPAA8ADwASABQAFgAZABgAGQAaABwAGwAdACAAIQAmACkALAAuAC4ALwAw
ADEANgA6ADwAPgA+AEAAQgBEAEMARABIAEoATwBSAFMAVgBWAFUAVABVAFgAWABYAFgA
WABYAFgAWABWAFUAVABUAFcAVwBXAFYAUgBPAE0ASgBKAEgARgBDAEAAPQA7ADYANQAy
ADEALwAuACwALAApACQAIQAeABsAGwAaABkAGAAYABYAFAATAA8ADgAOAA0ADwAPAA8A
DQALAAoACgAJAAsADAAMAAwADAAMAAsACwAKAAoACgAKAAwADAAMAAwACgAJAAgABwAK
AAwADQAPAA0ADgAOAA4ADQAMAAwADAAPABAAEQATABIAEQAQAA8AEQARABEAEgAUABMA
EwATABIAEQAQAA8AEgARABIAEwAPAA4ADQALAAwADQAPABAADgAOAA0ADQALAAoACgAJ
AAwADQAMAAwACgAKAAkACQALAAsACwALAAkACAAHAAYABAAEAAUABQAIAAkACQAKAAcA
BQADAAIABQAFAAUABQAHAAcABgAGAAUABQAEAAMABgAGAAcACAAFAAMAAgABAAQABAAE
AAUABQAFAAUABAACAAMABAAFAAcACAAJAAsACgAJAAgABwAJAAkACQALAA0ADQANAAwA
CgALAAsACwAMAA4AEQATAA4ACgAIAAgACgAMAAwADAAMAAoACAAGAAQABAAEAAQABAAF
AAYABwAIAAUABAADAAIABAAEAAQABAABAAAA///+/wAAAAAAAAAAAgACAAIAAgABAAAA
///+/w==
         </WaveFormData>
      </LeadData>
      <LeadData>
         <LeadByteCountTotal>10000</LeadByteCountTotal>
         <LeadTimeOffset>0</LeadTimeOffset>
         <LeadSampleCountTotal>5000</LeadSampleCountTotal>
         <LeadAmplitudeUnitsPerBit>4.88</LeadAmplitudeUnitsPerBit>
         <LeadAmplitudeUnits>��V</LeadAmplitudeUnits>
         <LeadHighLimit>2147483647</LeadHighLimit>
         <LeadLowLimit>268435456</LeadLowLimit>
         <LeadID>V4</LeadID>
         <LeadOffsetFirstSample>0</LeadOffsetFirstSample>
         <FirstSampleBaseline>0</FirstSampleBaseline>
         <LeadSampleSize>2</LeadSampleSize>
         <LeadOff>FALSE</LeadOff>
         <BaselineSway>FALSE</BaselineSway>
         <ExcessiveACNoise>FALSE</ExcessiveACNoise>
         <MuscleNoise>FALSE</MuscleNoise>
         <LeadDataCRC32>1501233602</LeadDataCRC32>
         <WaveFormData>
FAAUABQAFAASABIAEgASABAADgAMAAoACAAGAAQAAgAAAAAAAAAAAP///v/9//z/+v/6
//r/+v/6//r/+v/6//j/+P/4//j/+v/6//r/+v/4//j/+P/4//r/+v/6//r//P/8//z/
/P/7//r/+f/4//v//P/9//7//v/+//7//v/+//7//v/+//7//v/+//7//v/+//7//v8A
AAAAAAAAAAAAAAAAAAAA/v/+//7//v/8//z//P/8//v/+v/5//j/+v/6//r/+v/4//j/
+P/4//j/+P/4//j/9v/2//b/9v/1//T/8//y//P/9P/1//b/9f/0//P/8v/0//T/9P/0
//L/8v/y//L/8P/w//D/8P/z//T/9f/2//P/8v/x//D/8v/y//L/8v/y//L/8v/y//D/
8P/w//D/8v/y//L/8v/w//D/8P/w//L/8v/y//L/9P/0//T/9f/0//T/8//z//T/9f/2
//f/9v/2//b/9v/3//n/+v/6//j/+f/6//v/+P/4//j/9//5//r/+//8//n/+f/5//j/
9f/1//T/8//x/+//7//w//P/8//z//L/9P/z//P/8v/w/+//7f/s/+3/7P/s/+z/6f/p
/+r/6v/o/+j/5//n/+f/6P/p/+r/6v/q/+v/6//r/+v/7P/s/+r/6v/q/+r/6P/p/+n/
6f/s/+z/7f/t/+n/6v/x//T//P8NAB8ANgBTAHkAowDTAAMBKQE9ATEB+gCoAFQACgDJ
/57/iP96/3T/fP+M/6D/sP+8/8j/0P/U/9v/4P/j/+T/5P/l/+X/5v/n/+f/6f/q/+r/
6v/r/+z/7f/u/+v/6//q/+n/6v/q/+r/6f/r/+v/7P/s/+v/6//r/+v/7f/t/+3/7f/t
/+z/6//q/+v/7P/t/+7/7P/s/+7/7v/w//D/8P/w/+//7//v/+//7f/u/+7/7v/w//L/
9f/3//X/9f/0//T/8v/z//T/9P/2//f/+f/5//v//P/9//7//////wAAAgAEAAUABQAG
AAcACQAKAAoACQALAAwADwARABMAFAAVABcAGgAcAB8AHgAfACIAJAAoACgAKQAqACsA
KwAsAC4ALQAsACsAKwAsAC0ALgAwAC8ALQAsACwALgAsACwAKgAsACsAKgApACcAJAAj
AB8AIQAeABwAGQAUABQAEwARABAADgAMAAoACQAJAAgABwAEAAIA/v/7//3//P/7//z/
+v/4//b/9f/3//f/9//2//j/9//3//b/9f/0//T/8//0//T/9P/0//L/8//z//P/9P/0
//T/9P/1//b/+P/5//j/9//2//X/9v/5//r/+//5//n/+f/5//n/+P/3//b/+v/7//z/
/f/7//v//P/8//3//f/8//z/+//7//v/+//5//j/+P/3//f/+P/6//v/+v/6//r/+f/7
//r/+v/6//j/9//2//b/9v/1//X/9P/1//X/9f/1//L/8f/w/+//8P/x//P/9f/z//L/
8v/x//H/8f/x//H/8//x//H/8f/y//H/7v/t/+//7//v/+//7//v//D/8P/u/+3/7f/t
//H/8f/u//D/8P/w//D/8f/z//T/9v/0//X/9f/1//P/8//0//T/9v/2//b/9//1//T/
9P/1//j/+f/5//r/+//7//v/+v/5//j/9//3//n/+P/3//f/9P/z//H/7//v//D/8f/x
//P/8v/y//H/7//u/+3/7f/u/+7/7f/s/+r/6v/p/+n/7P/s/+z/7P/r/+v/6v/q/+j/
6P/o/+j/6f/p/+n/6f/o/+j/6P/o/+r/6v/q/+v/7f/t/+3/7P/q/+f/6f/s//P/+P8C
ABEAJwBAAGMAkwDLAP8ANQFhAXkBawEsAc4AbAAWANH/ov+I/3j/cv94/4b/lv+k/7L/
wv/Q/9r/3//k/+T/5P/j/+P/5f/m/+f/5//o/+r/6//s/+v/6v/p/+j/6v/r/+v/6//s
/+z/7P/r/+n/6f/q/+r/7P/t/+7/7//u/+3/7P/r/+7/7v/u/+7/7v/u/+7/7v/s/+z/
7v/u/+//8P/x//L/8v/x//D/7//x//L/8v/y//L/8v/z//P/9P/1//X/9v/3//n/+//8
//v/+//8//v//f/+////AAABAAEAAgAEAAQABQAFAAYACQALAAwADAANAA8AEAATABcA
GQAaABsAHgAgACEAIwAiACMAJgAoACwALAAtAC4ALwAvADAAMgAyADIAMgAzADMAMwAz
ADQAMgAxADEAMgA0ADIAMgAwAC4ALQAsACsAKgAoACgAJQAjACAAHgAbABYAFgAVABMA
FAASABAADgAKAAkABwAFAAYABgAEAAMAAAD+//z//P/5//j/9//3//n/+f/5//j/9v/1
//X/9P/0//T/9f/1//T/9P/0//T/9P/1//X/9f/4//j/+P/4//b/9v/3//f/+f/5//n/
+f/3//n/+f/5//v/+//7//v//v/+//7//v/+//3//P/7//3//f/+//7//f/9//z//P/7
//v/+//7//z//P/9//3/+//6//r/+f/6//r/+v/5//n/+P/4//j/9f/1//X/9v/3//f/
+P/4//b/9f/0//P/9f/1//X/9f/0//P/8//z//H/8P/w/+//8v/z//T/9f/0//H/8P/v
//H/8f/v/+//8f/x//H/8f/v/+//8P/w//H/8f/y//P/8v/x/+//7v/v/+//8f/w//D/
8P/w//D/8P/y//P/8//0//b/9//3//f/9f/1//b/9v/4//j/+P/5//f/9v/2//f/+P/5
//n/+v/9//3//f/8//n/+P/3//f/+P/4//j/+f/2//X/8//x/+//8P/x//H/8//y//L/
8f/x//D/7//v//D/8P/v/+7/7f/s/+r/6f/s/+z/7P/s/+3/7f/s/+z/6//q/+n/6P/q
/+v/7P/t/+3/7P/r/+r/7P/s/+z/7f/v/+//7//u/+r/6f/r/+z/8f/4/wAACQAZACwA
RwBpAJMAwQDzACMBQwFFASIB1AB6ACYA4f+w/5T/gv94/3r/iv+c/6z/uv/I/9T/2v/h
/+j/6f/q/+r/6//p/+r/6//r/+v/7P/s/+z/6v/q/+r/6v/r/+3/7v/v/+7/7v/u/+3/
6//r/+z/7P/v/+//7//v/+3/7f/t/+3/7v/u/+7/7v/w//D/8P/w/+7/7v/w//D/8f/y
//P/9P/0//P/8v/x//P/9P/0//T/9P/0//X/9f/1//X/9P/0//X/9//5//r/+P/5//v/
+//7//z//f/+//////8AAAIAAgADAAMABAAGAAkACwAMAAwADQANAA8AEwAVABYAFwAa
ABwAHQAfAB8AHwAhACIAJgAmACcAKAAnACcAKAAqACwALAAsAC0ALQAtAC0ALgAsACsA
KwAsAC0ALAAtACwAKwApACcAJQAmACQAJAAhACMAIAAeABsAFgAWABUAEwAUABIAEAAO
AAoACQAHAAUABgAGAAQAAwACAAAA/v/+//v/+v/5//n/+v/7//z//P/7//n/+P/2//j/
+P/5//n/+P/4//j/+P/4//n/+f/5//z//P/8//z/+//6//r/+f/7//v/+//7//v//f/9
//3/+//7//v/+//+//7//v/+//3//f/9//3//////wAAAAD//////v/+//3//f/9//3/
///+//7//f/6//r/+//7//z//P/8//v/+//6//r/+v/3//f/9//4//r/+f/5//j/9//3
//f/9//3//f/9//3//b/9f/1//X/8v/y//P/8//1//X/9f/1//P/8f/x//H/8//z//H/
8f/z//P/8//z//H/8f/y//L/9P/z//P/8//x//H/8P/w//P/8//z//T/8v/y//L/8v/y
//H/8v/z//T/9f/2//T/9f/1//b/9v/3//f/9//5//n/+v/6//j/+P/4//n/+//6//r/
+//7//v/+v/6//v/+//7//r/+v/6//r/+//6//j/9v/1//X/9f/0//P/8f/y//P/8//x
//D/8P/v//D/8P/w//H/7f/s/+r/6P/r/+z/7P/t/+z/7P/s/+z/6//r/+r/6v/s/+z/
7P/s/+v/6//r/+v/7P/s/+z/7P/s/+z/7P/t/+v/6//r/+r/8P/v/+//7v/x//T/+v8D
ABUAKAA/AF8AhQCtANsAAwEbARsB9ACsAFwAEADP/6b/jv+A/3r/fv+K/57/sP/A/87/
1v/c/+H/5v/o/+r/6//t/+z/7P/s/+v/6f/q/+r/6v/r/+z/7f/u/+z/7f/t/+3/8P/w
//D/7//v/+//8P/w/+7/7f/s/+v/7v/v//D/8f/x//D/7//u//D/8P/w//D/8v/y//T/
9P/y//L/8v/y//X/9f/1//X/8//0//T/9P/0//T/9f/1//b/9//3//j/9v/3//j/+P/5
//v//v////3//P/7//r//P/9////AgAEAAUABQAGAAcACQAKAAoACwANAA4AEQARABMA
FAAVABgAGgAbAB0AHgAfACIAJAAjACIAIgAiACQAJQAnACoAKgAqACoAKwArACsAKwAs
ACwAKwArACwAKgAoACgAJgAnACcAJwAnACUAIgAhAB0AHwAcABoAFwAWABYAFQATABEA
DgALAAgABwAHAAYABQAEAAQAAgABAAIAAAD+//7////+//3//f/8//v/+v/4//r/+f/5
//j/9v/2//f/9//2//b/9v/2//j/+f/5//n/+P/4//j/+P/7//z//v////z/+//6//n/
+f/7//v/+//9//3//f/9//7//v/+//7////////////9//3//v/+//7//////wAAAQAB
AAEAAQD+//z/+//5//n/+v/8//3/+v/6//r/+f/7//r/+v/6//v/+//7//z/+f/3//b/
9P/0//X/9v/3//X/9f/1//X/9v/1//X/9f/0//T/9f/1//T/8//y//H/8v/x//L/8//z
//P/8f/x//P/8//z//P/9f/1//b/9v/z//H/8P/v//D/8f/x//L/8f/x//H/8v/y//L/
8v/y//b/9P/y//L/8v/y//T/9f/1//b/9v/3//f/9//5//n/+v/6//r/+v/6//v/+f/4
//j/+f/8//3//f/+//////////7//P/6//j/9//5//j/9//3//T/8//x/+//8f/y//P/
8//1//T/9P/z//H/8P/v/+//7//w//D/8P/t/+z/6v/p/+z/7P/s/+z/7f/t/+z/7P/q
/+r/6v/q/+v/6//r/+v/7P/s/+z/7P/s/+z/7P/t/+3/7f/t/+z/6v/r/+n/7P/z//r/
BAAVACkARABpAJcAyQABATEBUQFZATsB8ACUAD4A8v+5/5j/hP96/3r/gv+Q/57/qv+4
/8b/0v/a/+P/6P/n/+j/6P/p/+f/6P/p/+n/6//s/+z/7P/s/+z/7P/s/+r/6//r/+v/
7P/s/+z/6//t/+3/7v/u/+//7//v/+//7//v/+//7//w//D/8P/w//D/8P/w//D/8P/w
//L/8v/0//T/9P/0//P/8//z//P/8//0//T/9P/2//b/9//3//b/9//3//j/+v/7//z/
/P/6//v//f/9////AAABAAIAAwADAAQABgAIAAkACQAKAA0ADwAQABAAEQATABQAFwAZ
ABsAHAAdAB4AIAAhACMAJAAlACgAKgAuAC4ALwAwAC8ALwAwADIANAA0ADQANQA1ADUA
NQA2ADUAMwAyADIAMwAyADMAMgAvAC0AKwApACoAKAAoACUAJQAiACAAHQAYABgAFwAV
ABUAFAATABIADwANAAoABwAGAAYABAADAAIAAAD+//7//P/6//j/9//5//n/+f/4//b/
9f/1//T/9P/0//X/9f/1//b/9//4//b/9//3//f/+v/6//r/+v/4//j/+f/5//v/+//7
//v/+//9//3//f/9//3//f/9/wAAAAAAAAAA////////////////AAAAAAEAAQAAAAAA
//////////8BAAAAAAD///z//P/9//3//v/+//7//f/7//r/+v/6//f/9//3//j/+v/5
//n/+P/1//X/9f/1//f/9//3//f/9v/1//X/9f/z//L/8v/x//L/8//0//X/9P/x//D/
7//y//P/8v/z//P/8//z//P/8f/x//L/8v/y//P/8//x//L/8v/y//L/8v/z//X/9v/4
//b/9//3//f/9//3//j/+P/2//b/9v/3//f/9v/2//f/+f/7//z//v/9//3//f/8//n/
+P/3//f/+f/4//f/9//0//P/8f/v//D/8v/0//X/8//y//L/8f/v/+7/7f/t/+3/7v/u
/+7/7P/s/+v/6//s/+z/7P/s/+n/6f/o/+j/6v/q/+r/6v/r/+v/6//r/+v/6v/p/+j/
6f/q/+v/7f/r/+v/6//q/+j/6f/p/+r/7f/0//r/BQAVACwARwBvAJ8A0wAJATcBVwFd
ATYB5ACIADQA6/+0/5T/gv92/3T/fv+O/57/rP++/87/1v/d/+L/4//k/+T/5f/n/+j/
6f/p/+n/6v/q/+r/6v/q/+r/6v/q/+v/6//r/+z/7P/s/+v/6//r/+z/7P/v/+//7//v
/+7/7f/s/+v/7v/u/+7/7v/u/+7/7v/u//D/8P/y//L/8P/w//D/8P/x//H/8f/x//P/
9P/0//T/8v/y//P/8//2//f/9//4//j/+f/6//r/+P/5//v/+//9//7///8AAP////8A
AAIABAAFAAUABgAJAAsADAAMAA0ADwAQABMAFwAZABoAGwAbABwAHAAdACAAIQAkACYA
JgAmACcAKAApACkAKgAsAC8AMAAxADMAMQAxADEAMgAwAC8ALwAwADAALgAuACwAKgAp
ACgAJwAnACYAJwAlACQAIAAdABkAGAAYABcAFQASABAADgAMAAoACQAHAAUABQAGAAUA
BQADAAAA/f/8//3//P/7//v/+//7//v/+v/5//f/9v/0//X/9v/4//n/9v/2//b/9v/4
//n/+f/5//j/+P/4//j/9v/2//f/9//4//n/+v/7//n/+//7//v//f/9//3//f/+//7/
/v/+//3//f/9//3//////wAAAAD9//3//P/8//3//f/9//3////+//7//f/6//r/+//7
//v//P/9//3//P/6//n/+P/5//n/+f/6//r/+f/5//j/9//3//f/9//3//f/9//3//T/
8//z//P/8//0//b/9//1//X/9f/1//X/8//z//P/9//3//X/9f/0//P/8v/x//P/8//0
//T/9P/z//P/8//x//H/8P/w//L/8//0//b/9P/y//L/9P/0//X/9v/3//j/9v/3//f/
+P/2//f/9//3//j/+f/7//z/+//6//n/+f/6//r/+//9//z//f/9//7//////////v/+
//7//v////z/+v/4//f/9//3//b/9f/z//T/9f/1//X/9P/0//P/9f/0//P/8//x//D/
7v/s/+3/7v/u/+//7//u/+3/7P/r/+v/6v/q/+v/7P/t/+7/7v/t/+z/6//t/+7/7//w
/+7/7v/u/+//7f/t/+3/7P/w/+//7f/w//P/+P/+/wkAGwAyAE0AcQCbAMMA7wAXAS8B
JQH2AKgAWAAMAM3/pP+O/4D/ev+C/5D/ov+y/8L/zv/Y/+D/5f/o/+n/6v/q/+v/7P/u
//D/8f/w//D/7//u/+//8P/x//L/8f/x//D/7//y//L/8v/x//P/8//0//T/9P/z//L/
8f/y//P/9P/1//X/9P/z//L/9P/0//T/9P/0//T/9v/2//T/9P/0//T/9v/3//j/+f/3
//j/+P/4//b/9v/3//f/+P/5//n/+v/6//v//P/8//7///8BAAEAAAAAAAAAAAACAAMA
BQAIAAgACQAJAAoACQALAAwADAAPABEAEgAVABUAFwAYABkAHAAeAB8AIQAiACMAJgAo
ACkAKAAoACgAKgArAC0AMAAvAC4ALQAtAC0ALQAtAC4AMAAvAC8AMAAuACwALAAqACwA
KwAqACkAJgAkACQAIQAhAB4AHAAZABcAGAAYABcAFAASABAADgAOAA0ACwAJAAgACAAG
AAUABgAEAAIAAgADAAIAAQABAAAA///+//z//f/9//7//v/9//z//P/7//r/+v/6//r/
+//9//7////9//z/+//6//v//P/+/////////////////wEAAQABAAMAAwADAAMAAwAC
AAEAAAADAAMAAwADAAMAAwAEAAQAAwADAAIAAgADAAMAAwADAAIAAAD///3//f/+/wAA
AQD+//7//v/9/////v/+//7//f/9//3//v/7//n/+P/2//j/+f/6//v/+f/5//n/+f/4
//f/9//3//j/+P/5//n/+P/3//b/9f/3//X/9f/1//X/9f/z//P/9f/1//X/9f/1//X/
9v/2//X/8//y//H/9P/1//X/9v/2//X/9P/0//L/8v/y//L/9P/1//P/8//y//T/9P/0
//T/9f/3//j/+v/4//n/+f/5//v/+//8//z/+v/6//r/+//5//j/+P/5//z//f/9//7/
/v/9//z/+v/6//r/+v/7//v/+v/5//n/9//1//L/7//w//L/9P/1//T/8v/x/+//8P/w
//D/8f/u/+7/7f/s/+z/7P/r/+v/7f/u/+//8P/s/+v/6f/o/+n/6v/r/+z/6//r/+v/
6//s/+z/7P/s/+7/7v/u/+//7f/t/+3/7P/u/+//7//u//H/+P/+/wUAEwAqAEUAZwCP
ALsA5wARASsBJwH8ALIAYgAYANf/rP+S/4T/fP9+/4j/mv+q/7j/yP/U/9z/4//m/+X/
5v/m/+f/6P/q/+z/7f/r/+z/7P/s/+z/7P/s/+z/7v/v/+//7//u/+7/7v/t/+7/7//x
//L/8v/x//D/7//v/+//7//v//L/8v/y//L/8f/w/+//7v/v//D/8//0//T/9P/0//T/
8//z//P/8//1//b/9v/2//X/9P/0//P/9f/3//j/+v/4//n/+v/6//r/+//9//3///8A
AAEAAgACAAEAAQACAAUABwAIAAoACQALAAwADAANAA8AEAATABUAFwAYABkAGAAaABsA
HQAgACEAJAAmACYAJgAnACgAKwArACwALgAuAC4ALgAvAC0ALQAtAC4ALwAvADAAMgAw
AC4ALgAsACwAKwAqACkAKAAmACYAIwAhAB4AHAAZABcAGAAYABcAFgAUABIAEAAMAAsA
CQAHAAYABgAEAAMAAAD+//z//P/8//z//P/9//r/+f/4//b/+P/3//f/9v/3//j/+v/7
//n/+P/3//b/+P/5//n/+f/6//r/+v/6//r/+v/7//v/+//7//v/+//5//v/+//7//3/
/f/9//3//f/8//v/+v/8//3//v////////8AAAAA/f/9//z//P////////////3//P/8
//v/+v/6//v/+//8//z//P/7//r/+P/3//b/9v/3//j/+v/6//n/+f/4//X/9f/1//X/
9f/1//X/9f/0//P/8//z//T/9P/1//X/8//z//P/8//1//P/8//z//X/9f/z//P/8f/x
//H/8f/z//P/9P/0//L/8f/x//H/8f/x//D/8P/z//P/8//0//T/9P/0//T/9P/0//b/
9//3//j/9v/3//f/9//5//n/+v/6//n/+P/3//f/+P/4//n/+//+//////8AAP7//f/8
//r/+v/6//r/+//5//j/9//3//b/9f/z//H/8//0//X/9f/0//L/8f/v//D/8P/w//H/
7//u/+z/6v/s/+z/6//r/+7/7v/u/+7/6//r/+r/6v/q/+r/6v/q/+n/6f/p/+n/7P/s
/+z/7P/s/+z/7P/t/+z/6//q/+j/6v/r/+v/8P/1//r/BAATACsASABtAJsAzQABAS8B
UQFXATcB7ACUAEIA+P+//5r/hP96/3j/fv+K/5z/rP+8/8z/1v/c/9//4v/j/+T/5P/l
/+j/6v/s/+3/7P/s/+v/6v/s/+z/7P/s/+z/7f/t/+3/7f/s/+v/6f/q/+v/7f/u/+7/
7f/s/+v/7P/t/+7/7//u/+7/7v/u/+z/7P/s/+z/7f/u//H/8v/x//D/7//u//H/8f/x
//H/8f/y//L/8v/w//D/8f/x//P/9f/2//j/9v/3//j/+P/4//n/+//7//3//v///wAA
/////wAAAgAGAAcABwAIAAcACQAKAAoADQAPABAAEwAVABcAGAAZABgAGgAbAB0AHwAh
ACUAKAAoACgAKQAqACsAKwAsAC4ALgAuAC4ALwAtAC0ALQAuAC8ALwAwADIAMQAuAC0A
KgAsACsAKgApACYAJAAkACEAHwAcABoAFwAXABgAGAAXABMAEAANAAoACgAJAAcABQAE
AAQAAgABAP7//P/6//r/+v/6//r/+//6//n/+P/2//j/9//3//b/9v/2//f/9//0//T/
9P/0//X/9//4//n/+P/4//j/+P/4//j/+f/5//n/+f/5//n/+f/7//v/+//8//3//v//
/////v/9//z//f/9//3//f//////AAAAAP3//f/8//z////////////9//z//P/7//z/
/P/9//3/+v/6//r/+f/3//b/9v/2//b/9//4//r/+f/3//b/9P/1//X/9f/1//X/9f/1
//X/8v/x//H/8f/x//L/9P/1//T/8//y//H/8//x//H/8f/z//P/8f/x/+//7//v/+//
8P/x//P/9P/z//H/8P/v//H/8f/w//D/7//v/+//8P/u/+7/7v/u//D/9P/0//T/9P/0
//L/8//z//T/9f/3//j/+f/4//f/9//2//j/+P/4//n/+f/4//j/+f/6//v/+//8////
//////7/+//6//n/+f/3//b/9f/1//X/9f/0//P/8v/y//L/8f/0//T/9f/1//T/8v/w
/+//8P/w/+//7v/s/+z/6//r/+r/6v/q/+r/6v/r/+v/7P/q/+r/6v/q/+3/7f/t/+3/
7v/u/+7/7v/t/+z/6//r/+z/7f/u/+7/7v/t/+n/7P/x//r/AgARACMAPABZAH0ApQDT
AAEBKQE7ASsB8gCgAEwAAADF/6D/iv9+/3z/gv+U/6T/sP++/8z/1P/c/+X/6v/r/+z/
7P/t/+z/7P/s/+v/7f/u/+7/7v/u/+7/7v/u/+z/7f/t/+3/8P/w//D/7//v/+//8P/w
//H/8f/x//H/7//v/+//7//w//D/8P/w//H/8v/z//T/8//y//P/8v/0//T/9P/0//X/
9f/1//X/9f/2//b/9v/4//j/+f/5//n/+f/4//j/+v/7//z//P/8//3/////////AAAB
AAIABQAFAAYACAAJAAkACAAIAAoADQAPABAADwARABIAFQAVABcAGAAZABwAHgAfACEA
IAAhACQAJgAqACoAKwAsAC0ALQAuADAALgAuAC4ALwAwADEAMgA0ADMAMQAwADAAMQAw
ADEAMAAuAC0ALAArACoAKAAoACUAJwAkACIAHwAaABoAGQAXABgAFgAUABIAEAAPAA0A
CwAIAAgABgAFAAUABAADAAQAAQAAAP/////////////+//7//f/9//z//P/8//3//f/9
//7///8AAP/////+//3/AAAAAAAAAAAAAAAAAQABAP//////////AQADAAMAAwABAAEA
AQABAAMABAAFAAYABQAFAAUABQADAAMABAAEAAQABQAFAAYABgAFAAQAAwAEAAQABQAF
AAIAAgADAAMAAAAAAAAA//8AAAAAAQACAP///////wAAAAD//////v/9//3//f/9//v/
+//7//v//f/9//7////9//z//P/7//3//f/9//3//f/7//v/+//7//v/+f/5//v/+//7
//v/+//7//z//P/+//3//f/9//3//f/8//z//P/7//r/+v/7//z//f/+//v/+//6//n/
/P/8//3//f////7//P/8//z//P/9////AAACAAIAAwADAAMAAQABAAIAAgAEAAQABAAF
AAMAAgACAAMABgAHAAcACAAHAAcABwAGAAUABAADAAMAAwACAAEAAQD+//3/+//5//v/
/P/9//3/+//6//r/+f/7//r/+f/5//n/+v/6//r/+P/4//f/9//6//r/+v/6//f/9//2
//b/9P/0//T/9P/3//f/9//3//j/+P/4//j/+v/6//r/+//5//n/+f/4//b/9f/5//r/
/f8EAAgADwAdADIASQBpAI0AuQDnABEBLQEtAQYBvgBsACIA4f+0/5z/kv+K/4z/mP+o
/7r/yv/Y/+L/6v/x//T/9f/2//b/9//5//r/+//7//n/+v/6//r/+P/4//j/+P/6//v/
+//7//z//P/8//v/+//7//z//P/9//3//f/9//v/+//7//v//f/+////AAD+//7//v/+
//7//v8AAAAAAgACAAIAAgABAAEAAQABAAEAAgACAAIAAAAAAAEAAQACAAMAAwAEAAUA
BwAJAAoABwAHAAgABwAIAAoADAAOAA0ADQAOABAAEgATABMAFAAXABkAGgAaABkAGwAc
AB8AIwAlACYAJwAmACgAKQArACwALQAwADIANgA2ADcAOAA3ADcAOAA6ADwAPAA8AD0A
OwA7ADsAPAA6ADkAOQA6AD0APAA9ADwAPAA7ADoAOQA4ADYANgAzADEALgAsACkAKAAo
ACcAJQAmACQAIgAgAB0AGwAYABUAFgAWABQAEwASABAADgAOAA0ADAALAAsACwALAAsA
CgAKAAkACQAIAAoACgALAAsACAAIAAgACAAIAAkACQAJAAgACAAIAAgABwAGAAYABQAI
AAkACgALAAoACwAKAAkACQAJAAkACQALAAwADQAOAA0ADQANAA0ACwALAAwADAANAA0A
DAAMAA0ADQANAA0ADwAOAA4ADQAKAAoACwALAAwADAAMAAsACgAIAAcABgAFAAUABQAG
AAcABwAIAAgABQAFAAUABQAHAAcABwAHAAQAAwADAAMABAAEAAUABQAFAAUABQAFAAQA
AQAAAP//AQABAP////8AAAEAAgADAAEAAQACAAIABAADAAMAAwACAAEA///+/wEAAQAB
AAIAAgACAAIAAgAEAAUABQAFAAQABAAFAAUABQAFAAUABgAIAAkACQAKAAoACgAKAAoA
CAAJAAkACQAMAA4ADwAQAA0ACwAKAAoACgAIAAgACAAIAAUABAADAAIABAAEAAQABAAG
AAYABgAGAAUABAADAAIAAAAAAAAAAAD///7//f/8//z//P/8//z//P/8//z//P/8//z/
/P/8/w==
         </WaveFormData>
      </LeadData>
      <LeadData>
         <LeadByteCountTotal>10000</LeadByteCountTotal>
         <LeadTimeOffset>0</LeadTimeOffset>
         <LeadSampleCountTotal>5000</LeadSampleCountTotal>
         <LeadAmplitudeUnitsPerBit>4.88</LeadAmplitudeUnitsPerBit>
         <LeadAmplitudeUnits>��V</LeadAmplitudeUnits>
         <LeadHighLimit>2147483647</LeadHighLimit>
         <LeadLowLimit>268435456</LeadLowLimit>
         <LeadID>V5</LeadID>
         <LeadOffsetFirstSample>0</LeadOffsetFirstSample>
         <FirstSampleBaseline>0</FirstSampleBaseline>
         <LeadSampleSize>2</LeadSampleSize>
         <LeadOff>FALSE</LeadOff>
         <BaselineSway>FALSE</BaselineSway>
         <ExcessiveACNoise>FALSE</ExcessiveACNoise>
         <MuscleNoise>FALSE</MuscleNoise>
         <LeadDataCRC32>3424597295</LeadDataCRC32>
         <WaveFormData>
EgASABIAEgAUABQAFAAUABAADgAMAAoACQAIAAcABgAEAAQABAAEAAEAAAD///7///8A
AAEAAgD///7//f/8//7//v/+//7//v/+//7//v/8//z//P/8//3//v///wAA///+//3/
/P/+//7//v/+////AAABAAIAAQAAAP///v///wAAAQACAAAAAAAAAAAAAgACAAIAAgAC
AAIAAgACAAEAAAD///7///8AAAEAAgD///7//f/8//z//P/8//z//v/+//7//v/9//z/
+//6//v//P/9//7/+//6//n/+P/4//j/+P/4//r/+v/6//r/+f/4//f/9v/3//j/+f/6
//f/9v/1//T/9v/2//b/9v/4//j/+P/4//b/9v/2//b/+P/4//j/+P/3//b/9f/0//b/
9v/2//b/9v/2//b/9v/1//T/8//y//X/9v/3//j/9v/2//j/+P/4//j/+P/5//v/+//7
//v/+v/6//r/+v/8//3//f/+//3//v////7//f/9//3//f/+//////////7//f/8//r/
+v/6//v/+//5//f/9v/2//f/9//3//f/9//2//X/9f/y//H/7//u/+7/7//x//P/8P/v
/+7/7v/w/+//7v/t/+//8P/w//H/7//v/+//7//v//D/8v/z//D/8P/v/+7/8P/w//D/
7//w//D/8P/w/+z/7f/z//j/+v8AAAgADwAcADEATQBsAI0AqQC9AMEArwCLAFwAJwD+
/+f/2//P/8f/xv/I/87/1P/Y/97/4v/k/+j/7v/w//D/8P/w/+//7//u/+3/7v/t/+7/
7//w//D/8P/x/+//7//v/+//8P/x//H/8v/x//H/8P/v//H/8f/x//H/8f/x//H/8v/x
//D/7//u//D/8f/y//T/8f/w//D/7//y//P/8//0//P/8//z//L/8f/x//D/8P/z//X/
9//5//j/9v/0//P/9f/2//b/9v/2//b/9//4//b/9//4//j/+//8//7///8AAAEAAAAA
AAMABAAFAAUABQAEAAUABgAHAAkACgALAA4ADwASABUAFQAVABYAFwAZABoAGwAfAB4A
HQAcAB0AHAAeAB4AHgAfACAAIgAjACMAIgAiACEAIgAjACMAIwAgACAAHwAfAB0AGgAZ
ABYAFgAXABcAGAAVABIADwAMAA0ACwAJAAgABgAFAAQABAAAAP3//P/6//r/+v/8//7/
+//6//j/9v/5//n/+v/6//j/+P/4//j/9v/2//b/9f/2//f/+P/6//f/9//2//X/9v/2
//f/+f/5//n/+v/6//j/+P/4//j/+f/6//z//f/6//n/+f/4//r/+P/4//n/+v/8//3/
/v/8//z//f/9//3//f/9//3//P/8//v/+v/5//j/+P/3//j/+v/7//z/+//6//n/9v/3
//j/+f/6//f/9v/1//P/9P/1//X/9f/1//b/9v/2//X/9P/z//H/8//0//X/9v/1//T/
8//y//T/9P/z//P/9f/1//X/9f/0//P/8v/x//L/8v/z//T/8v/x//D/7//v//D/8f/y
//X/9f/w//D/8P/w//D/9f/2//f/+P/3//f/9v/1//X/9f/2//b/+P/4//n/+f/3//b/
9f/2//n/+v/8//3/+//7//v/+//8//v/+//7//3//P/7//r/+f/3//X/8//0//b/9//3
//T/8//z//L/8f/x//H/8f/w//D/7v/t/+v/6//r/+v/7P/u/+//7//u/+3/7f/u/+z/
7f/t/+3/7//v/+7/7v/u/+3/7P/s/+3/7v/v//D/7v/t/+z/7P/q/+z/7v/x//X/9v/4
//z/BAANAB4APQBfAIIAowDBANMA0wC/AJkAZAAtAAQA7//j/9X/yf/A/77/xP/K/9L/
3P/k/+r/7P/s/+v/6v/p/+j/6//t/+7/7//x/+//7//v/+7/7v/u/+//8f/x//H/8f/w
/+//7f/s/+7/7//v/+//8f/x//H/8f/v/+//7//w//L/8v/y//L/7//v/+//8P/y//L/
8//z//H/8f/w//D/7v/v//D/8P/y//P/8//0//T/8//y//H/8//0//X/9//3//j/+P/4
//b/9v/3//j/+f/7//3//v/9//z//P/7////AQABAAIAAwAEAAUABQAGAAYACAAKAA0A
DwAQABEADwAPABEAEwAWABcAGQAbABwAHAAcAB8AHwAfAB8AIQAkACYAJgAmACUAJAAk
ACMAJgAmACcAJwAnACcAJgAlACIAIgAhACEAIQAgACEAIAAdABsAGAAWABMAEgARABAA
EgAPAAwACgAHAAUAAwACAAIAAQACAAIA/v/8//z//P/+//7//f/8//z/+//7//r/+P/4
//j/+P/6//r/+v/5//j/9//2//b/+P/5//n/+f/7//r/+v/7//n/+f/6//r/+//8//3/
/v/7//r/+v/5//r/+//9//7/AAD+//7////8//z/+//6//v//P/+/////P/7//r/+f/6
//z//f/+/////v/+//3//P/8//v/+v/7//z//f/8//v/+v/5//j/+P/4//j/9//5//n/
+P/3//b/9v/1//T/9f/2//f/9//0//T/9P/0//T/9P/0//T/9v/2//X/9f/z//P/8//z
//X/9f/1//X/8//y//L/8v/1//X/9f/1//T/9P/0//T/9P/z//H/8P/z//X/9v/0//L/
8v/y//L/8v/1//b/9//4//j/+f/5//n/9//3//j/+P/5//r//P/9//v/+v/5//r//v/+
///////9//3//f/9//z/+//7//v//v/+//7//v/7//n/9//1//f/+P/4//f/9v/1//X/
9P/z//P/8//z//T/9P/y//H/8P/v/+7/7f/u//D/8f/x//D/7//v//D/7//v/+7/7f/w
//H/8f/y//D/7//u/+7/7//w//H/8v/y//H/8P/w/+7/7v/w//P/9f/4//r//P8CAAkA
FAAnAEMAZACDAKMAuQDDALkAmwBuADkADgD1/+n/2f/L/8T/xP/K/9D/2P/g/+j/7P/s
//D/8f/w/+//7v/w//H/8f/x//H/7//v/+//7v/u/+7/7//w//H/8v/z//L/8f/v/+7/
8P/x//H/8f/z//P/8//z//L/8f/w//D/8f/y//P/9P/y//H/8P/w//L/8v/z//P/9f/1
//T/9P/z//P/8//y//T/9f/1//b/9f/1//X/9f/2//b/9v/3//n/+v/6//r/+P/4//n/
+v/8//3//v/+//z//P/9//3//f//////AAADAAQABQAFAAQABAAGAAgACgANAA8AEQAP
AA8AEQATABIAEwAVABcAGgAaABoAHQAbABsAGwAdAB8AIgAjACQAIwAiACIAIQAkACQA
JQAlACUAJQAkACMAIAAgAB8AHwAhACAAIQAgAB0AGwAYABYAFQAUABMAEgASAA8ADAAK
AAgABwAGAAYABgAFAAYABgACAAAAAAAAAAAAAAD///7//////wAAAAD9//z/+//6//v/
/P/9//3/+//7//v//P/8//3//f/9/////v/+/////v/9//3//P/9//7///8AAP///v/+
//3//f/9//7//v////7///8BAAAAAAD///7///8AAAIAAwAAAP///v/9//3//v/+//7/
///+//7//f/7//z//P/8//3//v////7//f/8//v/+v/6//r/+v/5//r/+//7//v/+v/6
//n/+P/5//r/+//7//n/+P/3//b/9v/2//b/9v/3//j/+P/5//j/9//2//X/9//3//f/
9//3//b/9v/2//f/9//3//f/+P/4//j/+P/4//f/9f/0//b/9//3//j/9//2//b/9f/1
//b/+P/6//r/+v/6//n/+P/3//b/9//5//r/+//7//v//P/8//r/+v/7//v/+//8//3/
AAD///7//v/9//7///8AAAEAAAD////////9//z/+//6//v/+//7//v/+P/4//f/9f/1
//X/9v/2//X/9f/1//X/8//y/+//7f/w//H/8v/z//L/8v/x/+//8P/v/+//8P/u/+//
7//v/+//7//u/+7/8P/x//L/9P/x//D/7//u/+//7//v//D/8v/y//D/8f/x//T/9v/8
/wYADQAWACcAPQBYAHcAlQCpALMAqwCPAGIALQAAAOv/3//T/8v/yP/K/9D/2P/e/+T/
5v/m/+j/7v/x//L/8//0//T/8//x/+//8P/v//D/8f/0//T/9P/1//T/8//y//H/8v/z
//P/9P/z//P/8v/x//H/8f/x//H/8//z//P/9P/z//L/8f/w//L/8//0//b/9f/0//T/
8//1//X/9P/0//b/9//4//j/9v/1//P/8v/2//f/+P/5//n/+P/3//f/9//4//j/+P/5
//r//P/+//z/+//6//j/+//8//7///8AAAEAAAAAAAMABAAFAAUACAAIAAoADAAKAAsA
CwALAA4ADwASABUAFQAVABYAFwAYABgAGAAbAB0AHQAdAB8AHwAgAB8AHgAfACAAIgAj
ACMAIgAiACEAIwAjACIAIQAhACIAIgAjACEAHgAdABoAGQAZABgAGAAWABQAEgAQABAA
DQAKAAgABwAHAAcACAAGAAMAAgAAAAEAAAABAAIAAQAAAP7//P/+//3//f/8//3//v//
/wAA/v/8//r/9//6//v//P/+//3//f/8//v//f/8//z//f//////AAAAAP3//P/7//r/
/f/+/wAAAQAAAP/////+/wAA/v/+//////8AAAAAAAD///7//v/9//7///8AAAEA//8A
AAAAAAD9//z//P/7//3//v/+//7//f/8//v/+P/7//z//f/+//z//P/8//v/+f/5//j/
9//4//r/+//8//n/+P/3//X/9//4//n/+v/4//j/+P/4//b/9v/1//X/9v/3//j/+f/4
//f/9v/1//b/9v/3//j/9//3//f/9//0//T/9P/0//f/9//2//b/9v/1//P/8v/z//T/
9v/3//n/+P/3//b/9f/0//f/+P/5//r/+f/5//j/9//5//n/+v/6//v//P/+/////f/8
//v//P8AAAAAAQABAAEAAQABAAEA/v/9//3//f////7//f/8//r/+f/4//f/+f/6//r/
+f/2//X/9f/0//H/8f/x//H/8//0//P/8//w/+//7v/t/+//8P/w/+//7v/t/+3/7v/u
/+//7//v//H/8f/w//D/7v/t/+z/7P/v//D/8f/y//D/7//u/+7/7P/u/+7/8f/1//r/
+v/+/wYAEQAkAEEAYwCIAKkAvwDJAMMApwB7AEgAFwD4/+n/3f/R/8n/xP/E/8j/zv/U
/97/5v/o/+z/7v/v/+7/7f/s//D/8f/x//H/8f/v/+//7//u/+7/7v/v//H/8f/x//H/
7//v/+7/7v/u/+//7//v//H/8f/x//H/8P/v/+7/7v/x//L/8//0//L/8f/w//D/8v/y
//P/8//1//X/9P/0//P/8//z//L/9f/1//T/9P/1//X/9f/1//b/9v/2//f/9//4//j/
+P/2//b/9//4//n/+//9//7//P/8//3//f///wEAAQACAAUABgAHAAcABgAGAAgACgAN
AA8AEAARAA8ADwARABMAFgAXABkAGwAcABwAHAAfAB0AHQAdAB8AIgAkACQAJAAiACIA
IwAjACQAJAAlACUAJwAnACYAJQAjACIAIAAfACAAHgAeABwAGgAZABcAFgATABIAEQAQ
ABIADwAMAAoABgAFAAQABAAFAAMAAwACAP7//P/8//z//P/8//v/+v/6//n/+f/4//f/
9v/1//T/9//4//n/+f/3//f/9//4//j/+f/5//n/+//6//r/+//6//n/+f/4//n/+v/7
//z/+v/6//v/+//9//3//v/+/wAA/v/+/////P/8//v/+v/7//z//v////v/+//7//v/
/f/+//7//v////7//v/9//z//P/7//r/+//8//3//P/6//r/+v/6//j/+P/4//f/+f/5
//j/9//1//b/9v/2//f/+P/5//n/9//2//X/9P/2//b/9v/2//b/9v/1//X/9P/z//L/
8f/0//X/9v/3//b/9P/z//L/9f/1//X/9f/2//b/9v/y//L/9P/0//T/9P/3//j/+f/6
//n/+f/4//f/+f/5//r/+v/4//j/+f/5//j/+P/4//r//f/+/wAAAQAAAP///v/9//3/
/f/+/////f/8//v/+v/4//f/9v/1//f/+P/4//f/9P/z//P/8v/z//P/8//z//L/8v/w
/+//7//v/+//7//x//L/8v/x/+3/6//q/+r/6//t/+7/7//t/+3/7P/s/+v/6//r/+z/
7f/u/+//8P/u/+3/7P/s/+7/8P/w//H/8f/0//T/9v/+/wkAFgArAEkAagCLAKcAvwDJ
AL8AowB4AEUAFgD5/+f/2f/L/8D/vv/C/8j/0v/c/+b/6P/o/+r/6v/q/+r/6v/t/+//
8P/x/+//7f/t/+3/7v/u/+7/7//x//H/8f/x/+//7//u/+7/7//x//L/8//x//H/8f/x
//H/8f/x//L/8v/y//L/8v/v/+//7//w//H/8v/0//X/9P/z//H/8P/y//P/9P/0//X/
9f/0//T/8//z//P/8//3//j/+f/7//j/+P/3//b/9//4//r//P/8//3//v/+//3//P/8
//v//v8BAAIABAADAAQABQAFAAYABgAIAAoADQAPABAAEQAQAA8AEAARABMAFQAYABsA
GwAaABkAGwAdAB0AHQAfACIAJAAkACQAIgAiACMAIwAmACYAJwAnACUAJQAkACMAIgAi
ACEAIQAhACAAIQAgAB0AGwAYABYAFwAWABUAFAATAA8ACwAIAAgABwAGAAYABwAFAAUA
BAABAP7//f/8//3//v/+//7//P/7//v/+v/6//r/+v/6//v//P/9//3/+v/5//j/+P/5
//v//P/9//v/+v/6//v/+//7//z//P/+//7//v/+//3//P/8//v//P/9////AAD+//z/
/P/9//3//v/+//7/AAAAAAEAAQD9//3//f/9////AAAAAAAA///+//7//f/9//7//v/+
/wAAAAAAAP7//f/8//v/+v/7//z//f/9//z/+//5//f/+f/6//r/+v/8//z//P/7//n/
+P/3//b/9//4//n/+v/5//j/9v/1//f/9//3//f/+f/5//n/+f/4//b/9f/0//b/9//4
//n/9v/2//b/9v/3//f/9v/2//n/+f/4//j/9v/0//X/9//6//r/+v/6//r/+//6//n/
+P/6//v/+//7//3//f/+//7//f/8//z/+//7//z//f8AAAEAAAAAAP//AAABAAIAAwAE
AAMAAwADAAIAAAD+//z//f/9//3//f/6//r/+f/3//f/9//4//j/9//3//f/9//1//T/
8f/v//L/8//0//X/8//y//D/7f/t/+3/7v/w//D/8f/x//H/8f/x//D/8P/y//P/9P/2
//P/8v/x//D/8f/x//H/8v/2//T/8P/v//H/9v/4//7/CAARABwAMwBNAGYAgQCdALUA
uQCtAI8AYgAtAAIA6//d/9H/y//K/8z/0v/Y/97/5P/o/+j/6v/u//H/8v/z//T/9f/1
//T/8//1//P/8//z//b/9v/2//f/9P/z//L/8f/0//X/9f/2//T/9f/1//X/9f/1//X/
9f/3//f/9//4//X/9P/z//L/9P/1//b/+P/2//b/9//3//X/9f/0//T/9//5//v//P/6
//n/9//2//j/+f/6//v/+v/6//r/+//7//z//P/8//3//v8AAAIAAAD///7//P/+/wAA
AwAFAAQABQAEAAQABwAIAAkACQAMAAwADgAQAA4ADwAPAA8AEgATABYAGQAZABkAGgAb
ABwAHAAcAB8AIAAhACIAJQAkACQAIgAgACMAJAAmACcAKAAoACkAKQAnACcAJgAlACYA
JgAlACUAIwAgAB8AHAAbABsAGgAaABcAFgAVABQAEgAPAAwACgALAAsACwAMAAoABwAG
AAQABQAEAAUABgAFAAQAAgAAAAIAAQABAAAAAQACAAMABAABAAAA///9//7///8AAAIA
AAABAAEAAQD///7//v///wEAAQACAAIAAQAAAP///v8BAAIABAAFAAMAAwAEAAQAAgAA
AAAAAQADAAQABAAEAAMAAgACAAEAAAABAAIAAwABAAIAAgACAAEAAAAAAP//AAACAAMA
BAABAAAA///8//3//v///wAA/v/+//7//f/7//v/+v/5//r//P/9//7//f/8//v/+f/5
//r/+//8//r/+v/6//r/+v/6//n/+f/7//v/+//7//r/+f/4//f/+P/4//n/+v/5//n/
+f/5//b/9v/2//b/+f/5//j/+P/2//X/8//y//P/9P/2//f/+f/2//T/9P/0//X/9v/3
//j/+v/6//r/+v/4//n/+f/5//z//f///wAA/f/8//z/+//8//z//P/+/wAAAAABAAEA
//////////8BAAEAAgADAAAA/v/8//r//P/7//r/+f/7//z//P/7//n/9//2//T/9P/1
//b/9//1//T/8f/v//H/8f/x//H/8f/y//L/8f/u/+3/7f/u/+//8f/y//P/8P/v/+3/
7P/u/+//8P/y//L/8v/y//L/8P/v/+7/7v/0//b/9P/z//P/9v/4//j/AAALABgALQBH
AGIAfwCdALEAtwCtAJEAZgA1AAoA8//j/9P/yf/E/8T/zP/U/9r/4v/o/+j/6v/q/+7/
7v/u/+7/8f/z//T/9f/0//H/8P/v//L/8v/y//P/8f/x//H/8f/x//H/8P/w//H/8//0
//X/8v/x//D/7//w//H/8v/0//L/8v/y//L/8f/x//H/8v/0//T/9f/1//P/8//y//L/
8//1//f/+P/3//f/9v/2//b/9f/0//P/9//4//n/+//6//r/+f/4//r/+v/7//z/+v/7
//z//P/8//z//f/9/wAAAwAEAAYABAAEAAQAAwAFAAYACQAMAAsADQAOAA8ADwAPABEA
EwAWABcAGQAbABkAGAAXABkAHAAdAB4AIQAgACIAIgAiACAAIAAhACEAJQAmACgAKQAo
ACcAJQAjACQAJAAjACMAIAAeAB4AHAAYABcAFQAUABYAFgAWABYAFQARAA0ACgAKAAkA
CAAIAAUAAwADAAIA/v/8//z//P/9//7//v/+//v/+f/4//b/9//4//n/+v/8//z//P/7
//n/+f/5//r/+v/7//v/+//5//j/+P/5//v/+//8//z//P/8//z//P/6//r/+//7//3/
/f/+//7//f/6//n/+f/6//z//f/+//7//v//////+//7//v/+//9//7//v/+//z/+v/5
//f/+P/6//v//P/6//r/+v/4//j/+P/4//j/+v/6//r/+f/3//f/9v/1//f/+P/4//j/
9//2//X/8//y//L/8v/y//P/9P/1//b/9f/0//L/8f/y//P/9P/1//P/8//z//P/8f/w
//D/8P/y//P/9P/1//P/8v/x//D/8v/z//P/9P/1//X/9P/0//L/8v/0//T/9P/0//T/
9P/0//T/9v/3//f/9//5//n/+v/6//f/9v/2//X/9//4//n//P/8//z//f/9//v/+//7
//v/+//7//z//f/6//j/9v/0//X/9f/1//X/9f/2//b/9f/y//H/8f/w//H/8f/x//H/
7//u/+v/6f/q/+v/7P/t/+3/7v/u/+3/6v/p/+n/6v/s/+3/7f/t/+z/6//p/+j/7P/t
/+7/8P/v/+7/7f/s/+r/6f/o/+j/7v/u/+z/7f/x//L/8v/6/wYAEwAmAEMAYwCCAJ8A
twDDAL0ApQB9AEoAGQD4/+f/1//J/8H/vv/A/8j/0P/W/97/5P/k/+T/5v/o/+j/6P/o
/+v/7f/u/+//7v/r/+r/6f/t/+7/7//x/+7/7f/s/+v/6//r/+r/6v/s/+3/7f/t/+z/
6//q/+n/7P/t/+7/8P/v/+7/7f/s/+3/7f/t/+7/8P/w//H/8f/w/+//7f/s/+3/7//x
//L/8f/x//D/8P/x//H/8f/x//L/8v/y//P/8//0//T/9P/1//b/+P/6//n/+f/5//j/
+P/4//n/+f/9//////8AAAAAAAAAAP//AwAEAAcACgAKAAsACwALAA0ADQAPABEAFAAV
ABcAGQAZABgAFwAZABsAGwAbAB0AHAAeAB4AHgAgACAAIQAhACIAIgAjACMAIgAhAB8A
HQAfACAAIAAhAB4AHAAcABoAFgAVABMAEgATABIAEQAQAA0ACQAFAAIAAwADAAMABAAB
AP/////+//z/+v/6//r//P/8//v/+v/5//f/9v/0//X/9v/3//j/9//2//X/8//1//X/
9f/2//j/+f/5//n/+P/2//X/9f/2//f/+f/6//n/+P/3//b/+P/4//n/+f/6//v//f/+
//v/+P/3//f/+P/6//v//P/6//r/+//7//n/+f/5//n/+//8//z//P/6//j/9//1//b/
+P/5//r/+f/4//f/9P/2//b/9v/2//j/+P/4//f/9v/1//P/8f/y//T/9f/2//T/9P/0
//P/8v/y//L/8v/z//T/9f/2//X/9P/y//H/8//z//P/8//y//H/8P/v//H/8P/w//D/
8//z//P/8//x//D/7//u//D/8f/x//L/8f/x//D/8P/w//D/8f/x//P/9P/y//L/8v/y
//L/8v/y//L/8//1//b/9//2//X/9f/0//X/9v/4//n/9v/2//b/+P/6//r/+//7//z/
/f/+/////f/7//r/+f/7//r/+f/4//b/9f/0//P/8//0//T/8//z//P/9P/0//D/7//u
/+3/7//w/+//7//u/+3/7P/r/+v/7P/s/+v/6//r/+z/7v/r/+v/6v/p/+z/7f/t/+7/
7f/t/+3/7v/t/+z/6//q/+3/7f/t/+7/7v/q/+r/6//x//b/+v/+/wgADwAaAC8ATQBs
AIkApwC7ALsApwCDAFIAHQD4/+n/3f/R/8f/xP/G/8r/zv/U/9z/4v/m/+z/8P/x//D/
7//u/+//7//u/+3/8P/v//D/8f/v/+7/7f/t/+//7//v/+//8f/x//D/8P/v/+//7v/t
/+7/7//w//H/8P/v/+7/7v/w//D/8P/w//H/8f/x//L/8f/w//D/7//w//H/8f/y//H/
8f/x//D/8//z//L/8v/1//X/9f/1//X/9P/z//P/9P/2//f/+P/3//b/9v/2//f/+f/7
//z//P/8//3//f/+/////v/+/wIABAAGAAcABwAGAAcACAAJAAsADAANAA8ADwARABMA
EwATABQAFQAXABgAGQAdABwAGwAaABsAHgAgACAAIAAiACIAIwAjACIAIgAjACMAJAAl
ACUAJQAjACIAIAAfACAAHgAeABwAGgAZABcAFgAUABIAEAAOAA8ADQALAAoABgAFAAQA
BAADAAEAAQAAAP///v///wAA///+//z/+v/7//v//P/8//v/+v/5//j/+v/6//r/+f/7
//v/+//8//v/+//6//n//P/8//3////8//v/+//6//z//P/8//z//v/+///////+//3/
/f/8/////v///wEA/v/+//3//P/+//7///////7///8AAAEA/v/+//3//P/9//7/AAAB
AP7//v/9//z//P/8//z/+v/7//z//f/+//3//P/7//n/+v/7//v/+//6//r/+f/4//r/
+v/6//n/+v/6//r/+v/5//j/9//2//n/+v/6//v/+v/5//j/9//5//n/+f/5//n/+P/4
//j/+P/3//b/9f/3//j/+f/6//r/+f/3//b/9//3//b/9v/4//j/+f/5//b/9v/1//T/
9f/3//j/+f/5//j/9v/2//b/9v/5//r/+//8//r/+//7//v/+//7//z//P/+//7/////
//z//P/8//7/AgACAAMAAwACAAEAAAD///////8AAAEAAQAAAP///v/9//v/+f/3//j/
+v/7//v/+P/3//f/9v/1//X/9f/1//b/9v/0//P/8v/x//D/7//y//T/9f/1//P/8f/w
//D/8P/x//H/8f/z//P/8v/y//H/8f/x//L/9P/0//T/9P/0//P/8v/y//L/8v/0//f/
+f/6//z//P8AAAkAFgAnAEEAYgB/AJsArwC3AK0AjwBmADUADADz/+X/2//P/8j/yP/O
/9T/3v/o/+z/8P/y//L/8v/y//L/8v/0//X/9f/1//X/8//z//P/8v/y//L/8//0//X/
9v/3//b/9f/z//L/8//1//b/9//1//X/9f/1//P/8//z//T/9f/2//f/+P/2//X/9P/0
//X/9v/4//n/9//3//b/9v/0//X/9v/2//n/+f/4//j/+P/3//b/9f/3//j/+f/7//v/
/P/8//z/+v/6//v//P/9////AQACAP///v/+//3/AAADAAQABgAFAAYABwAHAAgACAAK
AAwADwARABIAEwASABEAEgATABUAFwAaAB0AHAAcABwAHwAfAB8AHwAhACQAJgAmACYA
JQAkACQAIwAmACYAJwAnACkAKQAoACcAJAAkACMAIwAjACIAIwAiAB8AHQAaABgAGQAY
ABcAFgAWABMAEAAOAAoACQAIAAgACAAHAAgACAAFAAIAAQAAAAIAAgABAAAAAAD/////
/v/8//z//P/8//7//v/+//3/+//7//v//P/8//3//f/9//v/+v/6//v/+f/5//r/+v/9
//7///8AAP3//P/8//v//P/9////AAD+//z//P/9//v//P/8//z//v/+///////7//v/
+//7//3//v/+//7////+//7//f/8//z/+//6//v//P/9//z/+//6//n/+P/4//j/+P/3
//n/+f/4//f/9f/2//b/9v/4//j/+P/3//T/9P/0//T/9v/2//b/9v/2//b/9f/1//T/
8//y//H/8v/z//T/9f/z//L/8v/y//X/9f/1//X/9P/0//T/9P/0//P/8f/w//P/8//y
//L/8P/w//H/8f/y//T/9f/2//T/9f/1//X/8//z//T/9P/1//b/+P/6//n/+P/4//f/
+f/6//r/+v/8//z//f/9//v/+f/5//v//P/6//r/+v/6//f/9v/1//T/9v/2//b/9v/1
//T/8//y//D/8P/w//D/7v/u/+7/7v/r/+r/6f/o/+n/6v/r/+z/6v/q/+r/6v/s/+z/
7P/s/w==
         </WaveFormData>
      </LeadData>
      <LeadData>
         <LeadByteCountTotal>10000</LeadByteCountTotal>
         <LeadTimeOffset>0</LeadTimeOffset>
         <LeadSampleCountTotal>5000</LeadSampleCountTotal>
         <LeadAmplitudeUnitsPerBit>4.88</LeadAmplitudeUnitsPerBit>
         <LeadAmplitudeUnits>��V</LeadAmplitudeUnits>
         <LeadHighLimit>2147483647</LeadHighLimit>
         <LeadLowLimit>268435456</LeadLowLimit>
         <LeadID>V6</LeadID>
         <LeadOffsetFirstSample>0</LeadOffsetFirstSample>
         <FirstSampleBaseline>0</FirstSampleBaseline>
         <LeadSampleSize>2</LeadSampleSize>
         <LeadOff>FALSE</LeadOff>
         <BaselineSway>FALSE</BaselineSway>
         <ExcessiveACNoise>FALSE</ExcessiveACNoise>
         <MuscleNoise>FALSE</MuscleNoise>
         <LeadDataCRC32>184886669</LeadDataCRC32>
         <WaveFormData>
EAAQABAAEAASABIAEgASAA4ADAAKAAgABgAGAAYABgAEAAQABAAEAAEAAAD///7///8A
AAEAAgD///7//f/8//3//v///wAAAAAAAAAAAAD///7//f/8////AAABAAIAAQAAAP//
/v/+//7//v/+////AAABAAIAAAAAAAAAAAACAAIAAgACAAAAAAAAAAAAAgACAAIAAgAC
AAIAAgACAP///v/9//z///8AAAEAAgABAAAA///+//z//P/8//z//v/+//7//v/9//z/
+//6//3//v///wAA/v/8//r/+P/6//r/+v/6//z//P/8//z/+//6//n/+P/5//r/+//8
//n/+P/3//b/+P/4//j/+P/6//r/+v/6//j/+P/4//j/+v/6//r/+v/5//j/9//2//j/
+P/4//j/+P/4//j/+P/3//b/9f/0//f/+P/5//r/+P/4//n/+f/7//v/+//7//3//f/9
//7//f/9//3//f/+//7///8AAP7///////////////////8AAAEAAQACAAEAAAD///3/
/v/+/////v/9//v/+v/6//v/+v/6//r/+v/5//j/+P/1//T/8v/w//D/8f/y//L/8f/w
/+//7//x//H/8P/v//H/8f/x//L/8P/w//H/8f/z//T/9P/1//T/8//x/+//8f/x//H/
8P/x//H/8f/x/+z/7v/z//b/+P/8/wAAAgAGABMAKABBAFoAcACDAIwAiABzAFIAKgAM
APz/9P/r/+L/3//f/+H/4v/k/+f/6f/r/+z/8f/0//T/9P/1//X/8//x/+//7//w//D/
8P/w//L/8v/y//D/8P/w//D/8P/x//L/8//y//L/8f/w//H/8v/y//P/8v/y//L/8//x
//H/8f/x//H/8v/z//T/8f/x//H/8P/z//T/8//0//X/9P/z//T/8v/y//L/8P/y//X/
9//5//b/9//2//X/9//3//f/+P/3//b/9v/3//f/9v/2//f/+f/7//7/AAD+///////+
/wAAAQABAAIAAQACAAEAAgAFAAYABgAIAAkACgAMAA8ADwAQABAAEAASABQAFQAYABcA
FgAWABYAFgAWABYAFgAZABoAGwAeABwAGwAbABoAGwAcABwAHAAZABkAGQAZABcAFQAT
ABEAEQASABIAFAARAA4ACwAJAAkACQAIAAgABAADAAMAAwAAAP7//P/7//z//f/9//3/
/P/7//n/+P/7//v//P/8//r/+v/7//z/+//5//j/9v/3//j/+f/6//j/+P/3//b/9v/3
//j/+f/5//r/+//7//n/+f/5//n//P/8//3//v/9//v/+v/4//n/+P/4//j/+//8//7/
AAD///7//f/7//3//P/8//z/+v/6//n/9//3//j/+f/5//n/+v/6//r/+P/4//f/9v/5
//r//P/9//n/+P/3//b/+P/4//n/+v/4//j/+P/4//X/9P/z//L/9P/2//j/+v/5//f/
9f/0//X/9f/1//b/9v/2//b/9v/1//T/8//y//L/8//0//X/8//y//L/8f/y//P/9P/1
//f/9//y//L/8v/y//L/9f/3//n/+//6//n/+P/3//f/+P/5//n/+//7//v/+v/5//j/
+P/5//3///8AAAEAAAD///7//f/+//7//v/+/wAA//////7//f/6//n/9//5//r/+v/4
//X/9P/0//P/8v/y//L/8v/z//L/8f/x//D/7v/t/+z/7//x//L/8//w/+//7//v/+//
8P/w//D/8//z//L/8v/w/+//7//v//D/8f/y//P/8f/w/+//7//r/+3/8P/y//f/+P/2
//b/+v8AAAgAHQA2AE8AagCAAI8AlgCOAHkAVgAwABIABgD8/+//4v/b/9X/1//a/+D/
5//v//H/8v/x//H/8P/v/+//8//z//P/8//y//L/8f/w/+7/8P/w//D/8//0//X/9v/0
//P/8v/x//H/8v/y//L/9P/0//P/8//z//L/8f/x//L/8//0//X/8v/y//L/8v/0//X/
9v/2//T/9P/y//L/8v/y//L/9P/1//b/9//2//X/9f/0//P/9P/3//j/+f/7//v/+//8
//n/+P/4//n//P/8//3////8//v/+//6//z///8BAAIAAgADAAMABAACAAQABAAGAAgA
CgALAA4ADAAMAA0ADwASABQAFQAWABUAFgAWABgAGAAYABkAGgAdAB4AHwAgAB8AHgAd
AB4AIQAhACIAIgAiACIAIQAgAB4AHQAcABsAHQAdAB0AHQAYABYAEwASABEAEAAPAA8A
DQANAAwADAAJAAcABgAFAAQABAAEAAUAAQABAAAA/////////v/+//7//f/9//z/+v/6
//v//P/9//3//v/+//v/+v/5//j/+//8//z//P/9//3//f/9//v//P/9//3//v///wAA
AQAAAP7//f/8//7///8BAAIAAQAAAAAAAAD///7//v/+////AAABAAEA/v/8//v/+v/9
//7//v/9//3//v///////P/8//v/+v/7//z//P/8//v/+v/6//n/+v/6//r/+v/7//r/
+v/6//n/+P/3//b/+f/6//v//P/4//j/+P/4//n/+f/5//r/+v/5//j/+P/3//b/9f/0
//f/+P/5//r/+P/3//b/9f/4//j/+f/5//f/9//3//f/9f/1//X/9v/4//r/+v/4//b/
9v/2//b/9v/4//n/+v/7//n/+f/5//n/+f/6//v/+//8//3//v/+//v/+v/6//v///8B
AAIAAwABAAEAAQABAAAAAAAAAAAAAgABAAEAAAD///z/+//5//v//P/8//r/+f/4//j/
9//2//b/9v/2//f/9v/1//X/9P/y//H/8P/z//X/9v/3//T/8//z//P/8v/y//H/8P/y
//P/8//0//L/8f/x//H/8v/z//T/9f/1//T/8//z//H/8f/y//b/+f/6//r/+v/6//7/
BAARACQAPQBWAGwAgQCMAIoAewBgADoAGgAKAAIA9f/m/93/2//d/+D/5P/r/+//8//0
//X/9f/0//P/8//1//X/9f/1//b/9v/1//T/8//0//P/8v/1//b/9//4//b/9f/0//P/
8//0//T/9P/2//b/9f/1//T/9P/0//X/9//3//f/9//1//T/8//y//P/9f/3//j/+P/4
//b/9v/3//b/9f/2//n/+v/7//r/+f/5//j/9//1//f/9//3//j/+f/6//z/+//6//r/
+//+//7///8BAAAA//////7///8BAAIAAgAEAAUABQAGAAUABgAFAAYACAAKAAsADgAM
AAwADQAPABAAEgATABQAFwAYABgAGgAZABgAGAAYABsAHAAdAB4AHAAcABwAHgAfAB8A
IAAgACIAIgAhACAAHgAdABwAGwAdAB0AHQAdABoAGAAVABQAEwASABEAEQAQAA8ADQAM
AAgABwAHAAcABgAGAAYABwADAAMAAgABAAEAAQAAAAAAAgABAAEAAAD9//z//P/8//7/
//8BAAIA///+//3//P///wAAAAAAAAEAAQABAAEA/v/+//7//f8AAAEAAgADAAIAAAD/
//7//////wAAAAAAAAAAAQACAAEAAAAAAAAAAwAEAAUABQACAAAA///+////AAAAAP//
//8AAAEAAQD+//7//f/8////AAAAAAAA///+//7//f/8//z//P/8//z//P/9//7//f/8
//v/+v/7//z//f/+//v/+v/5//j/+//7//v//P/+//3//P/8//v/+v/5//j/+f/6//v/
/P/5//n/+f/5//r/+v/7//v/+//7//v/+//4//f/9v/2//n/+v/7//z/+v/5//n/+P/4
//r//P/+//7//v/+//z/+//6//n//P/9//7////9//7///////3//f/9//z//f/+/wAA
AwABAAEAAAD//wAAAQACAAMAAgACAAIAAgAAAP/////+/////v///////P/8//v/+P/6
//r/+//7//j/+P/4//j/9f/0//P/8//0//T/9f/2//P/8//y//H/8f/x//L/8//z//T/
9P/0//P/8//y//L/8v/z//X/9//0//P/8v/x//L/8v/y//P/9//1//T/9P/z//T/9v/6
/wAABAAIABEAIgA1AE4AZAB1AIIAggBzAFgAMgAQAAAA+P/t/+T/4f/h/+P/5v/s/+//
7//t/+7/8//1//b/9//5//n/9//1//P/9P/0//P/8v/z//b/9//4//f/9v/1//T/9P/1
//b/9//2//b/9f/0//T/9P/z//P/9v/2//b/9//2//X/9P/z//X/9v/3//j/9f/1//X/
9P/1//b/9f/2//r/+v/6//z/+f/4//f/9P/3//n/+v/7//j/+f/4//f/+f/5//n/+v/8
//z//f////z/+v/5//n/+//9/wAAAgAAAAEAAQAAAAIAAwADAAQABgAIAAgACgAIAAgA
BwAIAAkACgAMAA8ADwAQABAAEAATABQAFAAWABgAGAAZABoAGQAYABcAFgAYABoAHAAg
AB4AHQAdABwAHgAeAB0AHAAdAB0AHQAdABoAGQAYABcAFgAWABUAFgASABAADgANAAwA
CwAJAAgABwAHAAgACQAGAAQAAgABAAAAAQABAAEAAAD///3//P/+//3//f/8//7//v//
/wAA/f/7//r/+P/6//z//v8AAP7//v/9//z//P/9//7///8BAAIAAwADAAEA///9//v/
/f/+/wAAAgAAAP/////+//7//v///wAAAAAAAAEAAgD///7//f/7//3//v8AAAIAAgAC
AAEA///+//7//v/9//3//v/+//7//P/8//v/+v/7//z//v////z//P/8//z/+//6//r/
+v/8//z//P/8//n/+P/3//b/9v/4//r//P/8//v/+v/6//r/+f/4//j/+v/6//r/+v/5
//j/9//2//j/+f/6//v/+//6//r/+f/1//X/9f/1//b/9//4//r/9//2//X/9P/0//X/
9//4//r/+P/2//b/9v/2//r/+//8//3//P/7//r/+f/7//z//f/9//////////7//f/8
//z//f///wEAAgADAAEAAQABAAEA/v/+//7//v8AAP/////+//z/+v/6//n/+//8//z/
+v/4//b/9f/z//L/8v/y//L/9P/0//T/9f/y//D/7//u/+//8f/y//P/8P/v/+//7//v
//D/8P/w//P/8//y//L/7v/t/+3/7f/v//H/8//1//T/8v/w/+//7f/v//D/9P/3//j/
+P/4//r/AAAMAB8AOgBVAG4AgACLAIwAgABnAEIAIAAMAAQA+P/t/+L/2//Z/9n/3P/g
/+n/7f/v//D/8f/x//D/7//v//P/8//z//P/9P/0//P/8v/w//L/8v/y//T/9P/0//T/
8f/x//H/8f/x//L/8v/y//T/9P/z//P/8f/w/+//7//y//P/9P/1//L/8v/y//L/9P/1
//b/9v/2//b/9P/0//X/9P/z//T/9f/2//f/9v/0//X/9f/1//f/+f/5//n/+f/5//n/
+v/5//j/+P/5//r/+v/7//3/+//7//z//P/9////AAAAAAIAAwADAAQAAgAEAAQABgAJ
AAoACgAMAAoACgALAA0AEAASABMAFAAVABYAFgAYABcAFgAWABYAGQAaABsAHAAaABoA
GgAcAB0AHQAeAB4AIAAgAB8AHgAcABsAGgAZABoAGQAYABcAFQAUABIAEgARABAADwAP
AA4ADQALAAoABwAFAAQAAwACAAIAAgADAAAA///9//v/+//7//r/+v/8//v/+//6//n/
+P/4//j/+f/5//r/+v/6//r/+v/6//v//P/8//z//f/9//3//f/6//r/+v/5//r/+//8
//3/+//6//r/+v/8//3///8AAAEAAAAAAAAA/f/8//z//P/9//7///////7//P/7//r/
/f/+//7//f/+//7//v/9//z//P/7//r/+//8//z//P/7//r/+v/5//j/+P/4//j/+P/4
//n/+v/3//b/9f/0//b/+P/6//z/+f/4//f/9v/3//f/9//4//r/+f/4//j/9f/0//P/
8v/1//b/9//4//X/9f/1//X/9v/2//f/9//3//f/9//1//L/8//0//X/9v/4//n/+v/7
//r/+f/4//f/+f/6//v/+//5//n/+f/4//j/+P/5//v///8BAAIAAwAAAP///v/9//3/
/v///wAA/v/9//3//P/6//j/+P/3//n/+v/6//j/9f/0//T/8//0//T/9P/0//P/8v/x
//H/8f/w//D/8P/x//P/9P/1//H/7//u/+3/7v/w//H/8v/y//H/7//u/+3/7f/u/+//
8f/x//H/8f/x//D/7//v/+//8//0//T/8//0//L/8v/2//z/BAARACYAQQBaAG4AfwCK
AIoAfQBkAEIAIAAMAAAA8//m/9v/1//V/9r/4P/p/+//7//u/+3/7v/u/+7/7//y//P/
9P/1//L/8v/x//D/8P/y//L/8v/y//L/8v/y//H/8f/x//H/8//0//T/9P/y//L/8f/x
//L/8v/y//P/9f/1//X/9f/z//L/8f/w//P/9f/3//j/9f/0//H/8P/0//T/9P/2//j/
+P/4//b/9P/1//X/9f/4//v//P/9//r/+f/4//j/+v/6//v//f////7//v////7//f/9
//z//v8BAAMABAADAAMAAgACAAQABgAGAAgACwAMAAwADgANAAwADAANAA8AEgAUABYA
FAAUABMAFAAVABYAGAAaABwAHAAcABwAHAAcABwAHgAfAB8AIAAgAB4AHgAdABwAGwAb
ABsAGwAbABsAGwAbABcAFgAUABQAFQAUABMAEwANAAsACAAGAAUABQAGAAcABQAEAAMA
AwAAAP///f/7//7//////wAA/v/9//3//P/6//r/+//8//3//f/+//7/+//6//n/+P/8
//7///8AAP7//f/8//v//f/+//////////////////3//P/8//z//v///wEAAgD///7/
/v/+//7//v///wAAAgACAAIAAQAAAP7//f/8//7/AAABAAEA/v/+//7//f/9//7//v/+
/wAAAAD///7//f/8//z/+//9//7///8AAP7//P/7//r/+v/6//r/+v/8//z//P/8//n/
+P/3//b/+v/7//z//v/9//v/+f/4//r/+v/6//r//P/8//z//P/4//f/9v/1//f/+P/6
//v/9//3//f/9//3//f/9//4//r/+v/6//r/9//1//b/+P/6//z//P/8//z/+v/5//j/
9//6//v//P/9//3//v///////f/9//3//P/9//7/AAADAAEAAQAAAP//AgADAAQABQAE
AAQABAAEAAMAAQAAAP7////+///////8//z/+//4//r/+v/7//v/+f/4//f/9v/z//L/
8f/x//T/9P/1//b/8//z//L/8f/x//H/8v/z//P/9P/0//T/9P/z//H/8P/x//P/9v/5
//f/9f/z//H/8v/y//L/8//5//X/8v/w//H/9v/4//r/AAAEAAoAGQAqAD0AUgBoAHsA
hgCEAHUAWAAwABAAAAD2/+v/4v/h/+H/4//o/+r/7f/t/+//8P/z//X/9v/3//n/+P/3
//b/9f/2//b/9f/0//b/+P/4//j/9f/0//P/8v/z//X/9//5//b/9v/1//T/9v/2//X/
9f/4//j/+P/5//j/9//2//X/9//4//n/+v/5//n/+f/4//j/+P/2//b/+f/6//v//v/7
//r/+f/2//f/+f/6//v/+f/7//v/+//7//v/+//8//3//v8AAAMAAQD+//z/+//9////
AgAEAAIAAwADAAIABAAFAAUABgAIAAoACgAMAAwADAALAAwADwAQABIAFQATABQAFAAU
ABUAFgAWABgAGQAaABwAHgAdABwAGwAaABsAHAAdACAAHwAfACAAIAAgACAAHwAeAB4A
HwAgACEAHQAbABkAFwAYABgAFwAYABQAEgAQAA8ADgANAAsACgAJAAkACgALAAgABgAE
AAMAAgADAAMAAwACAAEA///+/wAA//////7/AQACAAQABgAEAAEA///8////AAABAAIA
AgACAAEAAAD//////////wEAAgADAAMAAgABAAAA//8CAAIAAwAEAAMAAwAEAAQAAQAA
AAAAAAABAAIABAAGAAMAAgABAP//AgACAAMABAAEAAQAAwABAAAAAAAAAP//AAACAAMA
BAABAAAA/v/8//3//v8AAAEA///+//3//P/7//r/+v/6//v//P/9//7//f/8//v/+v/5
//r/+//8//z/+//6//r/+v/5//j/+P/5//r/+//8//n/+P/3//b/+P/5//r/+//7//r/
+v/5//f/9//3//f/+P/5//r//P/6//j/9v/0//b/9//5//r/+v/4//f/9f/0//X/9v/3
//j/+//7//v/+//7//v/+//7//z//v8AAAEA/v/9//z/+v/8//z//f///wAAAQABAAEA
AQABAAEAAQADAAQABQAGAAIA///9//r/+//6//v/+//7//z//P/6//f/9v/2//X/9f/2
//f/+P/2//T/8v/x//P/8v/y//L/8v/z//P/8//w/+//7//v//D/8v/z//T/8v/x/+//
7v/w//H/8//1//P/8//z//P/8f/w/+//7//1//f/9v/0//P/9v/2//T/+P/+/wYAEwAo
AD0AUABmAHcAggCAAHMAWgA2ABgACAD8/+3/4v/b/9n/3f/i/+j/7f/v/+//7v/t//D/
8P/w//H/9f/1//X/9f/y//L/8f/w//H/9P/1//b/9f/0//P/8v/z//P/8//z//X/9v/2
//b/8//y//D/7//x//L/8//1//X/9f/1//X/8v/y//L/8v/0//X/9v/2//T/9P/y//L/
9f/2//f/+v/4//j/+P/2//T/9f/1//X/9v/5//r/+//4//f/9v/2//f/+P/6//3/+//6
//r/+//7//v//P/8//7/AQADAAQAAQABAAAAAAABAAQABQAIAAcACAAIAAoACgAKAAsA
DQAQABIAEwAUABQAFAATABQAFQAWABgAGgAaABoAGgAaABgAGAAYABoAHgAfACEAIgAh
ACAAHgAcABwAHQAeAB8AHQAbABkAFwATABIAEAAQABIAEgASABMADwANAAoACAAIAAcA
BwAHAAQAAgAAAP///f/9//z/+//8//3//f/+//3/+//6//j/+f/6//z//v/+//3//f/8
//r/+v/6//r/+//8//z//P/5//n/+f/5//r//P/+/////f/9//3//f/9//z//P/8//3/
/f/+//7//P/6//n/+P/7//z//v8AAP7//v/+//3/+//6//r/+v/8//7///////v/+v/5
//f/+P/6//v//P/6//r/+f/4//j/+P/5//n/+f/6//v//P/4//b/9f/0//f/+P/5//r/
+f/4//f/9v/0//T/9P/0//f/9//3//j/9//1//P/8v/1//b/9//4//f/9v/1//T/8f/x
//H/8f/1//b/+P/5//T/8//y//H/8v/z//T/9v/2//b/9v/2//P/9P/2//b/9v/2//f/
9//3//f/+f/5//n/+f/5//r/+//7//j/9//2//T/9//4//r//f/+//////////7//f/8
//v//f/+////AAD9//v/+v/4//n/+P/5//n/+f/6//r/+P/1//T/9P/z//T/9P/0//T/
8P/u/+z/6//s/+z/7f/u/+7/7//v/+//7v/t/+3/7f/v//D/8P/w//D/7//t/+z/7v/v
//H/8//y//H/8P/v/+3/7P/r/+v/7//v//D/8P/x//D/8P/y//z/BAAQACMAOgBRAGYA
eACFAIgAfgBpAEYAIgAMAP7/8P/j/9z/1f/X/9v/4P/k/+n/7f/r/+j/6f/s/+z/7P/t
//D/8f/y//P/8f/w/+7/7P/v//L/8//0//H/8P/v/+7/7//v/+//7//x//L/8v/y/+//
7v/s/+v/7//w//H/8//w/+//7v/t/+3/7v/v//D/8v/z//T/9P/z//L/7//u//H/8v/z
//b/9f/0//P/8P/y//P/8//z//P/9f/1//X/8//z//P/9P/1//b/+P/7//r/+P/3//f/
+f/5//r/+v/9////AAAAAP/////+//7/AQAEAAUACAAGAAYABQAGAAgACAAJAAsADgAQ
ABEAEgARABIAEgAUABYAFgAXABgAGQAYABcAFgAYABgAGAAaAB0AHQAeAB4AHQAcABoA
GAAaABsAHAAdABsAGQAXABUAEwASABAAEAARABAADwAPAAkABwAEAAIAAwADAAQABQAC
AAAA/v/9//3//f/8//v//f/9//z//P/5//f/9v/0//f/+P/6//z/+//5//j/9v/4//j/
+P/4//v//P/8//z/+v/5//j/9//4//r//P/9//z/+//6//n/+//6//r/+v/9//3//v/+
//z/+v/5//j/+//8//7/AAD///7//f/7//v/+v/6//r//f/+//7//f/7//r/+f/3//r/
/P/9//7//f/8//r/+P/4//j/+f/5//r/+v/6//r/9//2//b/9v/3//j/+f/6//f/9v/1
//T/9P/0//T/9P/3//f/9//4//f/9f/z//L/8//0//X/9v/1//T/8//y//P/8//z//P/
9v/2//f/9//0//P/8v/x//L/8//0//b/9P/0//T/9P/z//P/9P/0//b/+P/3//b/9f/0
//f/9//3//f/+f/5//n/+f/4//j/+P/3//r/+//8//z/+//6//r/+//8//3//f/9/wAA
AQACAAMA///+//3//P/+//3//f/8//r/+P/4//f/9f/2//b/9P/2//b/9//3//T/8v/w
/+7/7//w//H/8//y//D/7//u//D/8f/x//H/8v/x//H/8f/u/+7/7f/s//D/8f/x//L/
7//v//D/8f/v/+//7//v//L/8v/y//P/7//t/+z/8P/z//j/+v/8/wAAAgAIABcAKgBB
AFgAcACDAIoAgABtAEoAIgAKAAAA9v/r/+L/3f/d/93/3P/g/+f/6//t//L/9f/1//T/
8//z//T/8//y//H/8//0//T/9P/x//L/8f/w//L/8v/y//L/8//z//P/8//y//L/8f/w
//P/9P/0//X/8//y//H/8f/z//P/8//z//T/9P/0//T/8//z//P/8v/z//T/8//0//X/
9P/z//T/9v/2//b/9P/2//f/9//3//b/9//2//X/9v/3//j/+v/5//j/+P/5//r/+v/7
//3//f/9//7//v/+///////+////AQACAAQAAwAEAAMABAAHAAgACAAKAAwADAANAA8A
DwAQABAAEAASABQAFQAYABcAFgAWABYAGgAaABoAGgAbABwAHQAgAB4AHQAdABwAHwAg
ACAAIAAeAB0AHAAbABwAGwAaABkAFwAWABQAFAASABAADgANAA0ADQAMAAwACQAHAAYA
BQAFAAQAAwADAAIAAwADAAMAAAD///3//P//////AAAAAP3//P/8//z//v/9//3//P/9
//7///8AAP7//v/9//z//v///wAAAQAAAAAAAAD/////////////AQAAAAAAAAAAAP//
///+////AAACAAQAAQAAAAAAAAACAAIAAgABAAMAAgACAAIAAAAAAP///f/+/wAAAgAD
AAAAAAD///7/AAAAAP///v8AAAAAAQABAP///v/9//z//v/+////AAD9//z/+//6//v/
/P/9//7//v/+//7//v/8//v/+v/6//3//f/9//7//f/8//v/+v/8//z//P/8//3//f/9
//3//f/8//z/+//8//3//v////7//f/8//z//P/8//z//P/7//v//P/8//v/+v/4//f/
+v/8//3//v/+//z/+v/6//r/+v/+////AAABAP////////////8AAAEAAQADAAMAAwAC
AAAAAAABAAMABgAHAAcABwAGAAUABAADAAQABAAEAAQABAADAAMAAgAAAP7//v/9//7/
AAABAAAA/v/8//v/+f/6//r/+v/6//n/+P/3//f/9v/0//P/8v/1//f/+P/5//f/9f/0
//P/9P/2//f/+P/5//n/+P/4//X/9f/2//f/+f/5//n/+f/3//b/9f/1//X/9//6//z/
/f/+//7/+v/8/wIACgAVACgAQQBWAGgAewCEAIIAdQBcADwAHgAMAAQA9//s/+P/3//h
/+b/7P/z//f/+f/4//f/9v/2//b/9//7//v/+//7//r/+v/5//j/9//4//f/9v/3//j/
+f/6//f/9//3//f/+P/6//v//P/6//r/+f/5//j/+P/4//n/+v/7//z//f/7//r/+f/4
//r/+//8//z/+v/6//j/+P/6//r/+v/8//7//v/+//z/+//7//r/+f/6//3//v//////
/////wAA/v/+////AQACAAIAAwAFAAIAAQABAAAAAwAFAAYABgAGAAcABwAIAAgACgAK
AAwADwAQABAAEgARABAAEAARABMAFgAYABoAGQAaABoAHAAcABwAHQAeACIAIgAiACIA
IQAgAB8AIAAjACMAJAAkACQAJAAjACIAIQAhACEAIQAhACEAIQAhABwAGgAXABYAFgAW
ABYAFwAUABMAEQAQAAwACwALAAsACgAKAAoACwAGAAUAAwABAAIAAwADAAQAAgABAAEA
AAD+//7///8AAAEAAQACAAIAAQAAAP///v8BAAIAAgACAP///////////v/+//7//f//
/wEAAwAFAAIAAAD///7/AQABAAIAAgABAAAAAAAAAP7//v///wAAAgACAAIAAQD///7/
/v/+/wEAAgACAAEAAAAAAAAA///+//7//f/8////AAAAAAAA///+//7//f/8//z//P/8
//v/+v/6//r/+v/6//r/+v/8//z//P/8//n/+P/3//b/+P/5//r//P/6//n/+P/4//b/
9v/2//b/+P/4//j/+P/3//f/9//3//r/+v/7//v/9//3//f/9//1//X/9f/2//j/+P/4
//j/9v/1//X/9P/3//j/+P/5//f/+P/4//j/+P/4//j/+f/7//v//f/9//z/+//6//n/
+v/9//7///8BAAEAAQACAP7//v/+/wAAAAD+//7//v/+//3//P/7//r/+v/6//r/+v/4
//j/+P/4//b/9v/2//b/9P/0//T/9P/x//D/7//u/+//8P/x//L/8P/w//D/8P/w//D/
8P/w/w==
         </WaveFormData>
      </LeadData>
   </Waveform>
</RestingECG>
