# Supplementary material for: Detection of Left Atrial Enlargement Using a Convolutional Neural Network-Enabled Electrocardiogram
Source: Front Cardiovasc Med. 2020 Dec 17;7:609976. doi: 10.3389/fcvm.2020.609976 (PMC7773668; doi:10.3389/fcvm.2020.609976)
Supplement: Supplementary file 4 [file Data_Sheet_4.ZIP › normal3/1802032056_1457_0000001P.XML]

<?xml version="1.0" encoding="Windows-1252"?>
<!DOCTYPE RestingECG SYSTEM "restecg.dtd">
<RestingECG>
   <PatientDemographics>
      <PatientID>1802032056</PatientID>
      <PatientAge>73</PatientAge>
      <AgeUnits>Years</AgeUnits>
      <Gender>Male</Gender>
      <PatientLastName>liangzhiliu</PatientLastName>
   </PatientDemographics>
   <TestDemographics>
      <DataType>Resting</DataType>
      <Site>1</Site>
      <AcquisitionDevice>MAC55</AcquisitionDevice>
      <Status>Unconfirmed</Status>
      <Priority>Normal</Priority>
      <AcquisitionTime>10:35:41</AcquisitionTime>
      <AcquisitionDate>08-10-2016</AcquisitionDate>
      <CartNumber>1</CartNumber>
      <AcquisitionSoftwareVersion>009C</AcquisitionSoftwareVersion>
      <XMLSourceVersion>MAC5000 v1.0</XMLSourceVersion>
   </TestDemographics>
   <RestingECGMeasurements>
      <VentricularRate>100</VentricularRate>
      <AtrialRate>100</AtrialRate>
      <PRInterval>160</PRInterval>
      <QRSDuration>84</QRSDuration>
      <QTInterval>338</QTInterval>
      <QTCorrected>436</QTCorrected>
      <PAxis>74</PAxis>
      <RAxis>-18</RAxis>
      <TAxis>48</TAxis>
      <QRSCount>16</QRSCount>
      <QOnset>230</QOnset>
      <QOffset>272</QOffset>
      <POnset>150</POnset>
      <POffset>203</POffset>
      <TOffset>399</TOffset>
      <ECGSampleBase>500</ECGSampleBase>
      <ECGSampleExponent>0</ECGSampleExponent>
   </RestingECGMeasurements>
   <Diagnosis>
      <Modality>Resting</Modality>
         <StatementCount>2</StatementCount>
         <LabelText>12SL ��ϳ���</LabelText>
      <DiagnosisStatement>
         <StmtFlag>ENDSLINE</StmtFlag>
         <StmtText>�������</StmtText>
      </DiagnosisStatement>
      <DiagnosisStatement>
         <StmtFlag>ENDSLINE</StmtFlag>
         <StmtText>���� ECG</StmtText>
      </DiagnosisStatement>
   </Diagnosis>
   <Waveform>
      <WaveformType>Rhythm</WaveformType>
      <WaveformStartTime>0</WaveformStartTime>
      <NumberofLeads>8</NumberofLeads>
      <SampleType>CONTINUOUS_SAMPLES</SampleType>
      <SampleBase>500</SampleBase>
      <SampleExponent>0</SampleExponent>
      <HighPassFilter>16</HighPassFilter>
      <LowPassFilter>150</LowPassFilter>
      <ACFilter>NONE</ACFilter>
      <LeadData>
         <LeadByteCountTotal>10000</LeadByteCountTotal>
         <LeadTimeOffset>0</LeadTimeOffset>
         <LeadSampleCountTotal>5000</LeadSampleCountTotal>
         <LeadAmplitudeUnitsPerBit>4.88</LeadAmplitudeUnitsPerBit>
         <LeadAmplitudeUnits>��V</LeadAmplitudeUnits>
         <LeadHighLimit>2147483647</LeadHighLimit>
         <LeadLowLimit>268435456</LeadLowLimit>
         <LeadID>I</LeadID>
         <LeadOffsetFirstSample>0</LeadOffsetFirstSample>
         <FirstSampleBaseline>0</FirstSampleBaseline>
         <LeadSampleSize>2</LeadSampleSize>
         <LeadOff>FALSE</LeadOff>
         <BaselineSway>FALSE</BaselineSway>
         <ExcessiveACNoise>FALSE</ExcessiveACNoise>
         <MuscleNoise>FALSE</MuscleNoise>
         <LeadDataCRC32>1928753799</LeadDataCRC32>
         <WaveFormData>
AAAAAAAAAAAAAAAAAAAAAAMABAAFAAYABwAIAAkACgAMAAwADAAMAA8AEAARABIAEQAQ
AA8ADgAOAA4ADgAOAA4ADgAOAA4ACwAKAAkACAAIAAgACAAIAAUABAADAAIAAAAAAAAA
AAD+//7//v/+//v/+v/5//j/+v/6//r/+v/4//j/+P/4//b/9v/2//b/+P/4//j/+P/2
//b/9v/2//j/+P/4//j/+P/4//j/+P/2//b/9v/2//f/+P/5//r/+f/4//f/9v/4//j/
+P/4//j/+P/4//j/+P/4//j/+P/4//j/+P/4//b/9v/3//f/+f/5//f/9//2//b/9v/2
//b/9//3//f/9//3//f/9//2//b/9//3//j/+f/7//z/+f/5//n/+v/6//r/+v/6//z/
+//7//z/+v/8//z//P/+//////////3//f/9//3//f/9//3/+//6//j/9//2//X/9f/2
//b/9P/z//P/8//x//H/8f/x//H/8f/x//H/8//z//P/8v/w//D/8P/w//H/8v/0//X/
8//y//L/8v/u/+//7//s/+v/6v/s/+z/8f/4/wgAIQA7AFcAcQCGAJMAmACNAHEAVwBA
ACcABgDx/+n/5P/j/9//2v/W/9r/3P/d/+L/6P/m/+X/6f/t/+v/7P/t/+//8f/x//H/
8f/v//D/8P/x//P/8//z//P/8f/x//H/8f/w//D/8P/w//L/8v/x//H/7//w//D/8P/z
//P/8//z//P/8//z//P/8//z//T/9P/2//b/9v/3//b/9v/2//X/9v/4//n/+v/7//v/
/P/9////AAABAAIAAwAEAAUABwAHAAgACAAJAAsADQAOAA8ADQAOAA4ADwANAA0ADQAN
AA8ADwANAA0ACwALAAsACwAMAAoACQAIAAcABQAFAAQAAwADAAIAAQAAAP///v/9//r/
+v/6//n/+v/5//r/+//6//j/9//2//j/9//3//j/+P/3//f/9//2//b/9v/2//b/9v/2
//b/9v/1//X/9v/2//b/9v/2//f/+P/5//r/9v/1//b/9f/2//f/9//4//f/9//4//n/
+P/3//b/9f/4//r/+v/4//b/9P/0//T/9P/3//f/9//3//X/9f/2//b/9v/2//b/9//3
//f/9//3//f/9//4//j/+f/5//n/+f/4//j/9//3//n/+v/6//r/+v/6//r/+f/3//j/
+P/6//v//P/9/////f/9//3//f///////////////f/8//r/9//2//X/9f/4//j/9v/1
//T/8//y//H/8//z//P/8//1//X/9f/1//P/8v/y//L/9P/0//T/9P/0//P/8v/w//L/
9P/2//X/8//w/+3/7P/q/+z/8f/6/wYAGQAvAEkAYwB2AIcAkgCTAH8AZQBKAC8AEgD3
/+X/3v/f/+H/4P/g/97/3v/d/97/4P/k/+f/6//t/+//8v/x//H/8v/x//D/7//w//L/
8//1//P/8//z//P/8//z//P/8//2//b/9v/2//X/9P/y//H/8v/0//X/9v/1//X/9f/1
//P/8//z//P/9P/1//f/+P/2//b/9v/3//n/+v/7//v/+//8//z//P/9//3//v///wMA
BAAFAAYABQAGAAcACQAKAAwADQAPABAAEQARABEADwAQABAAEQASABMAFAAVABMAEwAR
ABEAEwATABMAEwASABAADwAOAA0ACwALAAoACQAJAAgABwAEAAMAAgABAAIAAgACAAEA
AQD////////9//z//P/8//z/+//7//z/+v/5//n/+f/5//r/+//8//z//P/8//z/+v/5
//n/+v/8//z//P/8//r/+v/6//r/+//7//3//f/9//3//P/8//v/+//8//3/////////
///+//z/+v/7//z//f/+//3//f/9//3/+f/5//r/+v/7//z//f////7//f/8//v//f/9
//7//v////////////7//v/9//3///8AAAAAAAD+//7//v/9////AAAAAAIAAgACAAIA
AwABAAEAAQABAAMAAwADAAMAAwABAAAA/v/9//z/+//7//7//v/8//v/+v/5//j/9//4
//n/+v/7//r/+f/4//f/+f/4//j/+P/6//r/+v/6//n/+f/5//j/+v/4//j/+f/5//T/
7//u/+7/8P/1//z/BAATACcAPQBVAGwAfwCMAJUAiQBxAFYAPQAgAAEA7f/m/+X/5//m
/+T/4v/i/+H/4v/m/+j/6//v//P/9f/2//X/8//1//X/9f/1//f/+P/4//n/9//3//f/
9//3//f/9//3//r/+v/6//r/+f/4//b/9f/2//j/+f/6//n/+f/5//n/+f/5//n/+f/6
//v//f/+//3//P/7//v//P/+/wAAAQD+//7//f/8//7///8BAAMABQAGAAcACAAHAAgA
CQALAA4AEAARABMAEwATABIAEQATABQAFAAVABUAFQAVABUAEwATABEAEQASABMAFAAV
ABMAEAAOAAwADAALAAwADAAJAAkACAAHAAYABQAEAAMAAwAEAAUABQAEAAEAAAD//wEA
AAAAAAAAAAD/////AAD+//3//f/9//7//v/+//7//v/+//7//v/+//3//f/+//7//v/+
//7//v/+//7//v/9//3///////3//f/8//z//f/9//7///////////////7//P/8//7/
/v/+//7//f/9//3//f/7//v//P/8//7//v/+/////v/9//z/+//8//3///8AAP//////
////AAAAAP////8BAAIAAgACAAEAAAD///3///8AAAAAAgACAAIAAgADAAMAAwADAAMA
BQAFAAUABQADAAEAAAD+/////v/9//3//v/+//z/+//5//n/+f/5//v/+//7//v/+v/5
//j/9//5//j/+P/4//r/+v/6//r/+f/5//n/+P/6//r//P/5//X/8P/t/+7/8P/0//n/
AgAOAB8AMwBLAGMAeACLAJYAkwB9AGEASgAvAA4A9//p/+b/6f/r/+j/4v/g/+D/4f/m
/+r/7P/t//P/9f/1//T/8//z//X/9f/1//X/9f/2//b/9//1//X/9f/1//f/9//3//f/
+P/4//j/+P/2//b/9f/1//f/+P/4//j/9//3//f/9//3//f/9//3//f/9//4//j/+P/4
//j/+f/7//z//f/9//z//P/7//r//P/9////AQABAAIAAwAEAAUABgAHAAkADAAOAA8A
EQARABEAEAAPABAAEgATABUAEwATABMAEwASABEADgANABAAEQASABMAEAAOAA0ADAAN
AAsACwAKAAcABwAGAAUABAADAAIAAQACAAIAAgABAAAA/f/8//v//f/8//z//P/8//v/
+//8//v/+f/4//f/9//4//n/+v/4//j/+P/4//r/+f/5//r/+v/6//r/+v/4//j/+P/4
//j/+f/8//3//P/7//n/+P/5//n/+v/7//v/+//7//v/+P/4//n/+v/7//z//P/7//r/
+f/3//f/+P/4//r/+v/6//v/+f/5//n/+f/5//n/+v/6//v/+//7//v//P/8//v/+//7
//z//P/8//r/+v/6//n/+v/8//3/AAAAAAAAAAABAP//////////AQABAAEAAQAAAP3/
+//4//n/+P/3//f/+P/4//b/9f/z//P/8//z//T/9f/2//f/9f/1//X/9f/3//b/9v/2
//b/9v/2//b/9v/1//T/8v/0//T/9P/z/+3/6v/n/+r/7P/w//n/BAAWAC8ASQBjAHkA
jACXAJgAhwBrAFMAOAAXAPr/7f/l/+T/5f/j/+D/3v/e/97/4f/m/+b/6P/t/+//7//x
//D/7f/t//H/8f/x//H/8//0//T/9f/0//P/8v/x//P/8//z//P/8v/y//L/8v/y//L/
8f/x//P/9P/0//T/8//z//P/8//1//X/9f/1//X/9f/2//b/9P/0//T/9f/2//j/+v/7
//r/+v/5//j/+//7//z//f///wAAAQACAAMABAAFAAcACAAKAAsADQAMAA0ADQANAA8A
EAAQABEADwAPAA8ADwARABEADwAPAA8ADwAPAA8ADAAKAAkACAAJAAcABwAGAAMAAwAC
AAEAAAD///7//f/8//z//P/7//n/9//3//f/+P/4//n/+v/4//f/9//4//j/9//3//f/
+P/4//j/+P/2//b/9v/2//j/9//3//j/+P/4//j/+P/2//b/9v/2//f/9//5//n/9//3
//b/9v/3//f/+P/5//v/+f/3//X/9P/2//b/9v/2//f/9//3//f/9f/1//b/9v/4//j/
+P/5//f/9//3//f/9//3//j/+P/5//n/+f/5//r/+v/5//n/+//8//z//P/6//r/+v/5
//v//P/8//7//v/+//7////9//3//f/9/////////////v/7//n/9v/2//b/9v/3//j/
+P/2//X/9P/z//L/8f/y//P/9P/1//T/8//y//H/8//y//L/8v/y//L/8v/y//H/8f/x
//D/9P/2//T/8f/v/+r/6f/o/+r/7P/z//7/EAAlAD0AVwBxAIYAkwCYAI8AdQBZAEAA
IQACAO3/4//i/+H/3//e/9z/2v/a/9//4v/i/+T/6//t/+3/7f/u/+//7f/v/+//7//v
//H/8v/y//P/8v/x//D/7//x//H/8f/x//T/9P/0//T/8//y//D/7//w//L/8//0//T/
8//y//H/8//z//P/8//1//X/9v/2//T/9P/0//X/9//4//n/+f/3//j/+P/4//n/+f/6
//v///8AAAEAAgABAAIAAwAFAAcACgAMAA8ADwAPAA4ADQANAA4ADgAPABEAEQARABEA
DwAPAA0ADQAOAA8AEAARAA4ADAALAAoABwAFAAUABAAFAAUABAADAAAA///+//3//v/+
//7//f/7//n/+f/5//n/+P/4//j/+v/5//n/+v/3//X/9P/z//X/9v/3//j/9//2//X/
9P/2//X/9f/2//j/+P/4//j/9//2//X/9P/0//X/+P/5//f/9//2//b/9//3//j/+f/5
//n/9//5//b/9v/2//b/9v/5//n/+f/5//X/9f/2//b/+P/4//j/+f/3//f/9//3//X/
9f/2//b/+P/5//r/+//7//r/+P/3//f/+P/4//j/+v/6//r/+f/3//j/+P/6//v//P/9
/////f/9//3//f/9//3//f/9//3/+//6//j/9//2//X/9f/0//T/8v/x//H/8f/x//H/
8//z//P/8//z//P/8//z//H/8P/w//D/8v/y//L/8v/x//H/8f/w//D/8P/w/+//7f/q
/+n/5v/o/+7/9/8AABIAKwBHAF8AdQCIAJMAkgCDAGcATQA0ABUA+v/p/9//3P/d/93/
3P/a/9r/3P/d/97/4P/i/+X/5f/r/+//7v/t/+3/7f/t/+3/7f/v//D/8P/x/+//7//v
/+//7//v/+//7//y//L/8v/y//H/8P/u/+3/7v/w//H/8v/z//P/8//z//L/8f/w/+//
8P/x//P/9P/y//L/8v/z//X/9v/3//f/+f/6//r/+v/5//n/+v/7////AAABAAIAAQAC
AAMABQAIAAoACwANAAwADQANAA0ADQAOAA4ADwARABEAEQARABAADwAMAAsADQANAA0A
DQAMAAoACQAIAAUAAwADAAIAAwADAAIAAQD///3/+//5//r/+v/6//n/9//1//X/9f/3
//b/9v/2//j/9//3//j/9v/1//X/9f/2//b/9v/2//X/9P/z//L/9P/z//P/9P/2//b/
9v/2//T/9P/0//T/9f/1//f/9//3//f/9v/2//P/8//0//X/9f/3//j/9//2//X/9P/1
//X/9f/1//P/8//0//T/9P/0//T/9f/1//X/9f/1//P/8//0//T/9//3//f/9//6//r/
+f/5//f/+P/4//j/+P/4//j/9//3//j/+P/6//r/+v/6//v//f/9//3//f/7//v/+//7
//z/+//7//r/+P/2//T/8//0//T/8v/x//H/8f/x//H/8f/x//H/8f/z//P/8//z//H/
8P/w//D/8v/y//L/8v/1//X/9f/0//L/8P/w//H/8f/w/+3/7P/s/+z/7f/y//r/CQAh
ADsAVQBsAH8AigCPAIEAZQBMADMAFgD7/+n/4P/f/9//3P/Y/9j/2v/b/97/4v/o/+f/
5//p/+v/7P/t/+3/7//v/+//7//t/+7/7v/v//H/8f/x//H/8f/x//H/8f/y//L/8v/y
//T/9P/z//P/8f/y//L/8v/1//X/9f/1//P/8//z//P/8//z//T/9P/1//b/9//5//b/
9v/2//X/9v/4//n/+v/5//n/+v/7//3//v///wAAAwAEAAUABwAHAAgACAAJAAsADQAO
AA8ADwAQABAAEQARABEAEQARABMAEwARABEAEAAPAA4ADQANAAwADAAMAAoABwAGAAQA
BQAFAAQAAwAEAAMAAgABAP///v/9//v//f/7//v/+//5//j/+P/4//j/9//3//j/+v/5
//n/+f/2//b/9v/2//j/+P/4//j/9v/1//X/9v/4//j/+P/4//n/+v/7//z/+P/3//j/
9//4//n/+f/6//f/9//4//n/+f/5//n/+f/6//r/+v/4//j/+P/4//v/+//7//v/+f/5
//r/+v/5//j/9//3//j/+f/6//v/+f/5//r/+v/9//3//f/9//z//P/7//v/+f/6//r/
+v/7//z//f/9//z//P/7//z//v/+//7////9//3//f/9//3//f/9//3////9//z/+v/3
//b/9f/1//j/+P/2//X/9f/1//X/9f/z//P/8//z//X/9f/1//X/8//y//L/8v/0//T/
9P/0//X/9f/1//T/8v/w//L/8//x//D/7//s/+z/7v/x//z/DAAfADcAUQBnAHgAhwCO
AIUAbQBTAEAAJwAIAO//5//i/+H/4f/g/9z/2v/e/+P/5P/m/+j/6f/p/+v/6//u//H/
8f/x//H/8f/x//H/8v/y//P/9f/1//X/9f/0//P/8v/x//T/9P/0//T/9P/0//P/8//x
//L/8v/y//X/9f/1//X/8//z//P/8//1//X/9v/2//b/9v/2//f/9f/2//f/9//4//r/
+//8//z/+//7//v///8AAAEAAgADAAQABQAHAAYACAAJAAsADQAPABAAEQAOAA4ADQAN
AA4ADwAQABEAEQARAA8ADwANAA0ADQANAA4ADAALAAoABwAFAAUABAAFAAUABAADAAIA
AQAAAP///v/+//7//f////3//f/9//v/+v/6//r/+v/5//n/+v/4//f/9//3//f/+P/5
//r/+v/6//r/+v/4//f/9//4//r/+v/6//r/+P/4//j/+P/3//f/+f/5//v/+//6//r/
+P/3//f/9//5//n/+f/5//r/+v/6//j/+P/4//j/+P/5//n/+f/5//f/9//4//j/+P/4
//j/+f/5//n/+f/5//f/9//4//j/+//7//v/+//6//r/+f/5//v//P/8//z//P/8//z/
+//5//r/+v/8//7//v/+/////f/9//3//f///////////////f/8//r/+f/4//f/9//4
//j/9v/1//X/9f/1//X/9//3//f/9//1//X/9f/1//P/8v/y//L/8//0//X/9v/1//X/
9f/0//L/9P/2//X/9f/y/+3/6v/q/+7/8//8/wgAGwAvAEcAXwB0AIcAkgCRAH8AZQBO
ADMAFAD5/+n/5P/l/+f/4v/e/97/4P/h/+D/4v/m/+v/6//t/+//8v/x/+3/7//v/+//
7//w//L/8//1//P/8//z//P/8//z//P/8//2//b/9v/2//T/9P/z//P/9f/2//b/9v/1
//X/9f/1//X/9f/1//X/9//3//j/+P/2//b/9v/3//n/+v/7//v/+f/6//r/+v/7//v/
/P/9////AAABAAIAAwAEAAUABwAIAAoACwANAA4ADwAPAA8AEQASABIAEwATABMAEwAT
ABEAEQAPAA8AEQARABEAEQAOAAwACwAKAAkABwAHAAYABwAHAAYABQADAAEA///9//7/
/v/+//3//f/7//v/+//5//j/+P/4//n/+f/6//z/+v/5//n/+f/4//j/+P/4//j/+P/4
//j/+P/3//f/+P/6//r/+v/6//j/+P/4//j/9//3//n/+f/3//f/9v/2//X/9f/2//f/
+P/5//r/+//4//j/+P/2//j/+P/4//j/9//3//f/9//1//X/9v/2//f/+P/5//v/+v/5
//j/9//5//n/+v/6//v/+//7//v//P/8//v/+//9//7//v/+//3//P/7//n/+//8//z/
/v/+//7//v/////////////////////////9//v/+v/4//n/+P/3//f/+P/4//b/9f/1
//X/9f/1//f/9//3//f/9f/1//X/9f/3//b/9v/2//T/9P/0//T/8//z//P/8v/0//b/
9v/v/+3/7v/r/+r/7P/y//v/CAAaAC8ASQBhAHkAigCXAJoAiQBtAFMAOAAXAPz/7f/l
/+T/5//j/+D/4P/e/9z/3//i/+b/6v/t/+//8f/x//D/7//v//H/8f/x//H/8//0//T/
9f/0//P/8v/x//L/8//0//X/9P/0//T/9P/0//T/8//z//X/9v/2//b/9f/1//X/9f/3
//f/9//3//f/9//4//j/+P/4//j/+f/5//r/+//7//r/+v/5//j//P/9////AQACAAIA
AgACAAUABgAHAAkADAAOAA8AEQARABEAEAAPABEAEgASABMAEwATABMAEwARABEADwAP
ABEAEQARABEADgAMAAsACgALAAkACQAIAAcABwAGAAUAAgABAAAA//8AAAAAAAD///7/
+//6//n/+//6//r/+v/6//n/+f/6//j/9//3//f/+P/4//j/+P/4//j/+P/4//r/+f/5
//r/+f/4//f/9v/4//j/+P/4//n/+f/7//v/+f/5//j/+P/5//n/+v/7//n/+f/5//n/
+P/2//j/+v/8//z//P/8//r/+f/4//f/9v/3//n/+v/4//j/+P/5//f/9//3//f/+P/5
//v//P/8//v/+v/5//v//P/8//3/+//8//z//P/6//r/+v/5//r//P/9/wAA///+//3/
/f/+////AAABAAEAAQABAAEAAAD9//v/+P/4//j/+P/5//n/+P/1//P/9f/1//X/9f/1
//X/9f/1//P/8//z//P/9f/0//T/9P/0//T/9P/0//X/9f/1//T/9P/2//T/8f/v/+r/
6f/q/+7/8P/1//z/DAAhADkAVQBtAIIAlwCgAJUAeQBdAEIAJwAKAPX/6f/o/+f/5f/g
/9z/2v/a/93/3v/k/+r/6//t/+//7//s/+3/7//x//H/8f/x//H/8v/y//P/8//z//P/
8//1//X/9f/1//X/9P/z//L/9P/0//P/8//z//T/9P/0//P/8//z//P/9P/1//b/9//2
//X/9f/0//b/9v/2//f/+f/6//v/+//5//r/+v/6//3//f/+////AAAAAAAAAAADAAQA
BQAHAAoADAANAA8ADgAPAA8ADwARABIAEgATABEAEQARABEAEgATABIAEwATABMAEwAT
ABEADgAMAAoACgAJAAoACgAIAAcABQADAAQAAwACAAEAAAAAAAAA///9//v/+//7//3/
/P/8//z/+//5//j/+P/6//n/+f/5//r/+v/6//r/+f/4//f/9v/3//f/+P/6//n/+P/3
//b/+P/4//j/+P/3//f/+f/5//f/9//2//b/9v/3//n/+//6//n/+P/3//r/+v/6//z/
+v/6//r/+v/5//n/+f/5//f/9//4//j/9v/2//b/9//5//n/+f/5//n/+f/6//r/+//7
//v/+//+//7//f/9//v//P/8//z//P/8//z/+//9//7//v8AAP7//v/+////AQABAAEA
AQD//////////////f/8//r/+f/4//f/9//2//b/9P/z//X/9f/1//X/9f/1//X/9f/1
//X/9f/1//X/9P/0//T/8v/y//L/8v/0//X/9v/2//L/8v/y//H/7//u/+//7v/u//L/
9/8CABIAKQBDAF0AdwCIAJMAlgCFAGcASwAyABcA+v/r/+X/4v/j/+H/3P/a/9r/3P/f
/+T/5v/q/+3/6//r/+3/7v/t/+//8//z//P/8//x//L/8v/z//P/8//z//P/8//z//P/
8//0//T/9P/0//b/9v/1//X/8//0//T/9P/3//f/9//3//X/9f/1//X/9f/1//b/9v/4
//j/+P/5//f/+P/5//n/+//8//z//P/9//3//v//////AAABAAIABAAGAAgACwALAAwA
DAANAA8AEQASABMAEwAUABQAFQATABMAEwATABUAFQATABMAEQARABEAEQASABAADwAO
AAsACQAJAAgABwAHAAYABQAGAAUABAADAAEAAAD///3////9//3//f/9//z//P/8//r/
+f/5//r//P/7//v/+//4//j/+P/4//r/+v/6//r/+v/5//n/+v/4//j/+P/4//n/+v/7
//z/+v/5//r/+f/7//v/+v/6//v/+//8//3/+//7//v/+//+//7//v/9//z/+//6//v/
+//7//v/+//7//z//P/6//r/+v/7//3//f/9//3/+//7//z//P/9//3//f/9/wAAAAD/
/////f/+//7//v8AAAAAAAD///3//v/+/wAAAAAAAAAAAQABAAEAAQABAP//////////
AQD///7//P/7//r/+f/5//z//P/6//n/+f/5//n/+f/3//f/9//3//n/+f/5//n/+f/4
//j/+P/3//b/9f/0//f/9//3//b/9P/0//b/9f/z//T/8//w//D/8v/3//7/CgAdADUA
UQBrAHwAiQCSAI0AdQBZAEQALQAMAPP/6f/o/+X/5f/g/97/3v/e/9//5v/s/+r/6f/t
/+//7f/w//P/8//z//P/8//z//H/8v/y//P/9P/1//b/9//1//X/9f/1//T/9P/0//T/
9f/2//b/9//1//b/9v/2//f/9//3//f/9//3//f/9//3//f/+P/4//r/+v/6//v/+v/6
//r/+f/7//z//P/8//3//f/+////AQACAAMABAAHAAgACQALAAsADAAMAA0ADwARABIA
EwARABIAEgATABMAEwATABMAFQAVABMAEwARABEAEQARABIAEAAPAA4ACwAJAAkACAAH
AAcABgAFAAYABQAEAAMAAAAAAAAA//8BAP////////3//P/8//z//P/7//v//P/+//3/
/f/9//v/+v/5//j/+f/6//v//P/6//n/+f/6//r/+v/6//r//P/8//z//P/6//n/+v/5
//r/+//7//z/+v/5//n/+f/7//v/+//7//z//P/7//r/+f/4//v/+//7//v/+//7//z/
/P/6//r/+v/7//v/+//7//v/+f/5//r/+v/9//3//f/9//7//v/9//3/+//8//z//P/+
//7//v/9//v//P/8//7//P/8//z//f/+////AAABAAAA///+//3//v/9//3//P/5//j/
9//3//j/+P/2//X/9//3//f/9//1//X/9f/1//f/9//3//f/9//2//b/9v/0//T/9P/0
//f/9//3//b/9P/y//L/8//z//D/7f/u/+7/7P/x//r/BAATAC0ARQBdAHAAfwCKAIkA
dwBbAEQALwASAPf/6f/o/+X/4//g/97/3v/g/+H/5v/o/+j/6//t/+3/7f/u//P/8//z
//P/8//z//H/8v/y//P/9f/1//X/9f/z//P/8//z//T/9P/0//T/9P/0//P/8//z//T/
9P/0//f/9//3//f/9f/1//X/9f/3//f/+P/4//j/+P/4//n/+P/4//j/9//4//r/+//8
//z/+//7//v//f/+////AAADAAQABQAHAAYACAAJAAsADQAPABAAEQAQABAADwAPAA8A
DwAPAA8AEQARAA8ADwAOAA0ADAALAAsACgAKAAoABwAFAAUABAADAAMAAgABAAIAAQAA
AP///P/8//z/+//9//v/+//7//v/+v/6//r/+P/3//f/+P/6//n/+f/5//f/9v/1//T/
9f/2//f/+P/2//X/9f/2//j/+P/4//j/+P/4//j/+P/2//X/9v/1//f/9//2//b/9f/1
//b/9//1//X/9f/1//j/+P/2//T/9P/0//T/9//3//f/9//1//X/9v/2//T/9P/0//X/
9//3//f/9//1//X/9v/2//n/+f/5//n/+P/4//f/9//3//j/+P/4//r/+v/6//n/9//4
//j/+v/8//z//P/9//v/+//7//v/+//7//v/+//9//v/+v/4//X/9P/z//P/9P/0//L/
8f/z//P/8//z//L/8f/w/+//8P/x//L/8//y//D/7//u/+//8P/x//L/8f/x//H/8P/u
/+7/8P/v/+3/7P/p/+j/6P/q/+//+v8KAB8AOQBTAGsAfACJAI4AgwBnAE0ANgAdAAAA
7f/h/97/4f/f/9r/1v/W/9r/3//i/+L/5P/n/+f/5//p/+r/6//t/+3/7f/t/+3/7f/u
/+7/7//v/+//7//v/+3/7f/t/+3/8P/w//D/8P/u/+7/7f/t/+3/7v/u/+7/8f/x//H/
8f/w/+//7v/t/+//7//w//D/8v/y//L/8//y//L/8v/x//L/9P/1//b/9v/1//X/9f/5
//r/+//8//3//v///wEAAAACAAMABQAIAAkACQAJAAcACAAIAAkACQAJAAkACQALAAsA
CQAJAAgABwAGAAUABgAEAAMAAgD///3//f/8//v/+//6//n/+v/5//j/9//0//T/9P/z
//X/8//z//P/8f/w//D/8P/w/+//7//w/+7/7f/t/+3/7P/s/+z/7P/u/+7/7v/u/+7/
7f/t/+7/7v/u/+7/7v/s/+z/7P/s/+v/6//t/+3/7//v/+7/7v/r/+v/7P/t/+//7//v
/+//7v/u/+7/7v/s/+z/7f/t/+7/7v/v/+//7P/s/+7/7v/u/+7/7v/u/+7/7v/u/+7/
7P/u/+7/7v/v//D/8f/y//H/8P/w/+//8f/x//H/8f/v/+//7//v//D/8f/y//L/9P/0
//T/9P/z//L/8v/y//H/8v/y//L/8v/y//D/7v/s/+r/6v/q/+r/6v/o/+j/6P/o/+b/
5v/m/w==
         </WaveFormData>
      </LeadData>
      <LeadData>
         <LeadByteCountTotal>10000</LeadByteCountTotal>
         <LeadTimeOffset>0</LeadTimeOffset>
         <LeadSampleCountTotal>5000</LeadSampleCountTotal>
         <LeadAmplitudeUnitsPerBit>4.88</LeadAmplitudeUnitsPerBit>
         <LeadAmplitudeUnits>��V</LeadAmplitudeUnits>
         <LeadHighLimit>2147483647</LeadHighLimit>
         <LeadLowLimit>268435456</LeadLowLimit>
         <LeadID>II</LeadID>
         <LeadOffsetFirstSample>0</LeadOffsetFirstSample>
         <FirstSampleBaseline>0</FirstSampleBaseline>
         <LeadSampleSize>2</LeadSampleSize>
         <LeadOff>FALSE</LeadOff>
         <BaselineSway>FALSE</BaselineSway>
         <ExcessiveACNoise>FALSE</ExcessiveACNoise>
         <MuscleNoise>FALSE</MuscleNoise>
         <LeadDataCRC32>1619047652</LeadDataCRC32>
         <WaveFormData>
9P/0//T/9P/3//r//f8AAAAAAAAAAAAABQAIAAsADgARABIAEwAUABYAFgAWABYAGQAc
AB8AIgAeABwAGgAYABsAHAAdAB4AGwAaABkAGAAWABQAEgAQABEAEgATABQADwAMAAkA
BgAEAAQABAAEAAEAAAD///7/+//6//n/+P/7//z//f/+//z/+v/4//b/+P/6//z//v/9
//z/+//6//r/+v/6//r//f/+////AAD///7//f/8//3//v///wAAAAAAAAAAAAD+//7/
/v/+/wEAAgADAAQAAgAAAP7//P/9//7///8AAP7//v/9//3//f/9//z/+//+/////f/+
//3/+//7//z/AQAEAAUABgAHAAcABwAIAAYACAAJAAkACwAKAA0ADgAMAAwADAANAA8A
EQATABQAEwATABMAEwARABEAEQALAAwADgANAAwACQAHAAQA///+//z/+f/5//f/9f/z
//P/8v/y//H/7//w//D/8f/v/+v/6f/q/+n/6//t/+3/7v/t/+3/7f/t/+r/6//q/+j/
6v/s/+3/7//p/+v/7//0//r/AQAIABAADwAMABQAJAAqACkANQBJAD4ACADY/9f/3f/c
/+L/5f/e/9f/0//P/8z/yv/M/9H/2v/g/+b/8f/2//T/9v/1/+//6P/k/+j/7P/t/+v/
6//p/+n/6f/q/+n/6f/o/+f/6f/q/+v/7f/p/+f/5//p/+n/6v/r/+v/6f/p/+n/6f/n
/+v/6//q/+v/7f/v//H/7f/r/+r/6f/t/+//8P/y/+//7//w//H/8P/y//P/8v/1//f/
+f/7//v/+//6//z///8CAAUABwAIAAoADAAQAA8AEgASABIAFAAXABkAGwAbABoAGQAZ
AB0AHQAdAB0AGgAaABoAGQAXABcAFwAWABcAFwAXABYAEgAQAA4ADQAPAA0ACwAJAAUA
BAAEAAQAAAAAAP////8CAAEAAAD///z/+//4//r//f/9//3//v/8//z//P/+//3//f/9
//z//P/9//7////8//z/+//8/wAAAQACAAIAAQD+/////v/9//7//f/8/wEAAwAEAAYA
AwABAP///v/+/wQACAAHAAYAAwAAAP3/+v/8//3///8BAP//////////+v/6//v/+/8A
AAQABwAKAAcABgAGAAUABQAGAAYACAAJAAkACAAGAAYABgAGAAgADQARABMAFQAUABIA
DwANAA4ADwAQABMAFgATABEAEgAMAAgABgAFAAYABQADAAIA+//5//b/8//y//P/9P/2
//b/9f/z//L/8f/t/+r/6f/v//H/8v/z//D/7v/s/+v/6//r/+v/7f/v/+7/7v/u/+n/
6//t//H/9//+/wAABQAGAAYAAwAIABIAHgAqAC8ANQBBAEIAGADa/8f/1f/a/+T/8//y
/+P/1//P/8b/xP/I/8//3P/o/+z/6//u//D/7v/v//H/8P/u//D/8f/x/+7/7f/q/+n/
6P/o/+n/6//s/+3/7P/q/+j/5//p/+n/6//v/+z/7P/s/+v/6f/p/+n/6f/q/+//8P/w
/+7/7f/s/+v/7P/t/+//8f/z//P/8v/y//D/7//v/+//8v/2//n/+v/6//n/+P/3//v/
/f/+/wIABAAGAAgACQAJAAoACwAOABEAFgAYABoAGQAZABgAFwAcAB4AIAAjACUAJQAl
ACUAHwAeAB0AGwAdAB8AIQAiAB4AGwAYABQAFAAUABQAFQAVABMAEQAPAAoACAAHAAYA
BwAIAAgACQAGAAMAAAD9///////9/wAAAAD///7//v/7//r/+f/6//z///8CAAQAAAD/
//7//f///wAAAAACAAMAAwADAAIAAAD+/wAAAAADAAYABwAIAAcABQACAAAAAgADAAQA
BgAIAAYABAACAAIAAgACAAMAAwAEAAUABAADAAIAAQD+//7//////wMABgAIAAoACQAI
AAgABwAIAAoACwAOAA8ADwAOAAwADgAOAA4AEAASABUAFgAXABcAFgAUABMAFQAXABkA
HQAeABkAFQAUABMAEAAPAA8AEQAPAAwACgACAP//+//3//j/+f/6//z/+f/3//T/8v/y
/+//7f/t//H/8//0//X/8P/u/+z/6//s/+3/7v/x//H/8P/w//D/6//r/+v/7//3//7/
/P/9/wIABAAJAA4AFAAmADoAPwA7AEMAUABAAP7/yf/P/+L/6P/x//T/5//X/8//yP/I
/87/1f/e/+j/7v/v//D/7v/u//P/9f/2//T/9P/0//P/7//t/+r/6f/o/+j/6v/t/+//
8f/u/+z/6v/p/+z/7f/w//X/8f/w/+//7f/t/+3/7f/t/+7/8//0//T/8f/v/+3/6//t
/+//8v/1//T/8//x//D/7//v//D/8f/0//j/+//8//v/+f/3//X/+v/9////BAADAAQA
BQAFAAgACgAMABAAEwAYABoAHAAZABkAGAAXABwAHgAgACMAIwAjACMAIwAgACAAIAAf
ACEAIQAhACAAHQAbABkAFgAXABYAFQAVABMAEQAPAA0ACwAKAAoACgAIAAgABwAHAAQA
AQD+//v//v////7/AgAAAP///v/+//r/+v/6//z//f///wEAAgD///3/+//5//v//v8A
AAQABAADAAIAAAD+//z//v/+/wEABAAFAAYABgAFAAMAAgADAAUABwAKAA4ACgAEAAIA
AgACAAIAAwAFAAgACwAHAAUAAwABAAEAAgAEAAUABwAKAAwADgANAAwADAALAA4AEAAR
ABQAEwARAA4ACgAPABAAEQAUABYAGQAaABsAGQAYABYAFQAYABsAHgAjACMAHQAYABYA
FQASABEAEQASAA8ACwAIAAIA///7//f/+f/7//3/AAD+//v/9//0//b/8//x//H/9P/1
//X/9f/y//D/7v/t/+//8f/z//f/9f/y//D/7v/r/+//8//5//3//v/+////BgAMABEA
FgAmADwARABDAEcAVQBWACgA5v/T/+P/7P/0//f/6v/X/8v/xf/I/8z/0P/b/+b/7P/s
/+//8P/w//T/9//3//b/9v/4//X/8//u/+v/7P/t/+7/8P/w//H/8f/x/+7/7P/q/+n/
7f/v//P/+f/0//L/8P/t/+//7//v/+//8f/1//X/9P/w/+//7v/t/+//8f/0//f/+P/3
//X/9P/1//X/9v/3//f/+v/8//z/+v/5//j/9//9/wEABAAKAAoACgAKAAkADAAOABAA
FAAYABwAHQAeAB0AHQAcABsAHwAiACUAKQAmACMAIAAdABwAHgAgACEAIgAjACQAJAAh
AB0AGQAUABcAGAAZABsAGQAVABEADQAKAAoACwAMAAoACgAJAAkABgADAAAA/f///wEA
AQAGAAIA///8//r/+//8//3/AAACAAMABAAEAAAA///+//3///8CAAQACAAFAAMAAQD+
/wAAAAAEAAYABAAGAAYABgAEAAMAAQAAAAIABQAIAAwACAAEAAIAAgACAAIABAAFAAcA
CQAHAAUAAwABAAEAAgAEAAUABwAKAAwADgANAAwADAALAA0AEAASABYAFQATABAADAAQ
ABAAEAASABYAGQAaABsAGgAYABUAEwAWABkAHAAhACAAGQATABAADgAMAAwADQAMAAkA
BQACAPv/+f/2//P/9f/3//n//P/6//f/8//w//P/8f/w//H/9P/1//X/9f/y//D/7v/t
/+//8f/z//f/9f/y//D/7v/r/+//9//9/wEAAgAEAAkACgAKAAsAGAAsADoAPAA9AEsA
UwAwAPD/1v/f/+f/8v/2/+v/3v/T/8v/x//G/8r/1v/h/+r/7v/y//H/8P/u//D/8f/x
//L/9P/0//P/8f/s/+n/6P/p/+r/7P/u/+//7//v/+7/7P/q/+n/6v/r/+7/8//v/+7/
7f/r/+3/7f/t/+3/7f/x//H/8P/t/+3/7f/t//D/8f/z//X/9f/z//D/7v/u/+//8f/z
//X/+P/6//r/+P/3//b/9f/5//3/AAAGAAUABgAHAAcACgAMAA4AEgAUABgAGQAaABgA
GQAZABkAHAAeACAAIwAjACEAHwAdAB0AHgAfAB8AHwAfAB8AHgAaABcAFAAQABIAEgAS
ABMAEAANAAoABwAEAAQABQAGAAQABAADAAMAAgD///z/+f/7//3//f8CAP///f/7//r/
+f/6//v//v8AAAEAAgACAP///f/7//n//f8AAAIABgADAAEA///8/////v8BAAIAAgAE
AAQABAACAAEA///+/wQABwAGAAYABAACAAAA/v/8//3///8CAAUAAwADAAMAAwD///7/
/v/9/wIABgAJAAwACQAIAAgABwAKAAwADQAQAA4ADQALAAgADAAMAAwADgARABUAFwAZ
ABgAFgATABEAEgATABQAFwAYABMADwAOAAsACAAHAAcABwAFAAIAAAD6//n/9//1//b/
9//4//r/9//1//L/8P/w/+3/6//r/+//8f/y//P/8P/u/+z/6//s/+3/7v/x/+//7v/u
/+7/6//t//H/9f/5//z//v8DAAQABAABAAgAGgAqAC4AMQA9AEsAOgACANj/1//h/+b/
7v/z/+j/2f/R/8n/xv/G/8z/1//k//D/8v/x//L/8P/w//H/8f/w//L/8v/y//H/7f/r
/+f/5//n/+j/6//t/+7/7//s/+r/6P/n/+r/6//u//P/7//u/+3/6//p/+n/6f/p/+z/
8f/y//L/7v/t/+z/6//u/+//8f/z//T/8//x//D/7f/t/+7/7//y//b/+f/6//n/9//1
//P/+P/7//3/AgABAAIAAwADAAYACAAKAA4AEgAWABcAGAAXABcAFgAVABoAHAAeACEA
IAAfAB4AHQAcABwAHAAbABwAHQAeAB4AGwAXABMADgARABIAEwAVABIADwAMAAkABQAE
AAQABAADAAQABAAFAAIA///8//n/+v/7//r//v/8//v/+v/6//n/+v/7//7/AAABAAIA
AgD+//3//P/7//7/AAABAAQAAgABAAAA/v8AAP7/AAAAAAEABAAFAAYABQADAAAA/v8C
AAMABgAIAAQAAwACAAEAAAABAAEAAgADAAUABQAFAAUAAQAAAAAA//8CAAYACQAMAAkA
CAAIAAcACgAMAA0AEAAPAA8ADgAMAA0ADAALAAwAEQAVABcAGQAYABYAEwARABIAEwAU
ABcAGQAVABIAEgANAAoACQAJAAsACQAGAAQA/v/9//v/+f/5//n/+f/6//z/+//5//j/
9f/x/+7/7f/y//X/9//5//X/8v/v/+3/7v/v//D/8//1//T/9P/0/+//7f/t//X//f8C
AAYACwAKAAoACQAOABwAKgAwADcAQwBNAC4A8v/W/9//5f/o//b/9//o/9//1//P/87/
zv/Q/9v/5v/u//L/9//4//T/8v/z//X/8v/w//T/8//z//D/7//s/+v/6v/q/+z/7//x
//P/8P/u/+z/6//s/+3/8P/1//L/8v/y//H/8P/v/+7/7f/w//X/9v/2//L/8f/w/+//
8f/x//L/8//3//f/9v/2//T/8//z//P/9v/6//3//v/8//v/+v/5//3///8AAAQACAAK
AAwADQALAAwADQAQABUAGgAcAB4AHQAdABwAGwAfACAAIQAjACUAJQAlACUAIQAgAB8A
HQAgACEAIgAiAB4AGwAYABQAFAAUABQAFQATABEADwANAAgABgAFAAQABQAGAAYABwAG
AAMAAAD9//7////+/wIAAgABAAAAAAD9//z/+//8////AQADAAQAAgABAAAA/////wAA
AAACAAUABQAFAAQAAQD+/////v8CAAYACAAKAAkABwAEAAIAAAADAAYABgAGAAYABgAC
AAEAAQABAAIAAwAEAAUAAgACAAMAAwADAAQABAAEAAgACgANAA8ADQAMAAoACgAOAA8A
DwAOABAAEAAQABIAEQATABMAEwAYABoAGwAdABsAGQAXABcAHAAZABcAGAAVABIAEQAR
AA4ACwAHAAQAAQABAAAA///7//n/9//2//f/9//2//b/+P/1//P/8//1//X/9P/z//T/
9P/0//X/8v/x//D/8f/y//L/8//0//f/8//v/+3/7//y//b/AQAMABAADwAOABIAHAAo
AC8AMwBDAFIAPgD+/9H/1f/g/+T/6//w/+v/5f/f/9j/1P/S/9P/2P/e/+b/7//2//z/
/P/3//P/8v/u/+z/7//x//D/8f/t/+3/7f/u/+z/7f/t/+3/7v/u/+7/7//t/+v/6//t
/+z/7v/w//H/8f/x//H/8f/u//H/8P/u/+//8f/z//X/8v/x//H/8f/0//X/9f/2//X/
9f/2//f/9v/4//n/+P/6//v//P/9//z//f/9/wAAAwAGAAkACwAKAAwADgASABMAFgAW
ABYAGgAdAB8AIQAgACAAIAAhACUAJQAlACUAJAAkACQAIwAiACEAIAAeACEAIQAhACAA
HQAaABcAFQAWABUAFAATAA0ADAAMAAwACQAIAAYABQAIAAcABgAFAAQAAwAAAAIAAgAB
AAAAAAD8//z//P/+//z//f/+//7/AAABAAIAAwACAAIAAQACAAQABQAGAAYABQACAAMA
AgACAAQABAAEAAgACQAJAAoABgAFAAQABAAEAAgADAAKAAoACgAKAAcABQAEAAMABgAH
AAgACQAFAAQABAADAAUACAAKAAwADwAQABIAEwAQABAADwAQABQAFQAVABQAEwASABEA
EgAUABcAGAAZAB0AHgAeAB8AHAAbABoAGwAeABsAGQAaABUAEgARABEAEAANAAkABgAE
AAMAAQD///v/+f/3//b/+P/5//n/+v/5//X/8v/x//L/8//z//P/8v/y//L/8//w/+//
7v/v//L/8v/z//T/8//v/+3/8f/1//r/AAALABIAFAAVABwAJgA0ADoAPQBJAF0AUgAS
ANb/0//d/+D/6v/v/+L/2//X/9H/zv/O/87/0//g/+z/8P/1//r/+v/4//X/7f/q/+r/
7v/w//H/7//v/+z/6//q/+r/7P/t/+3/7f/u/+7/7v/v/+3/6//r/+3/7v/w//L/8//x
/+//7f/r/+3/8f/x//D/8f/x//H/8f/u/+3/7f/t//H/8//0//b/9P/z//P/8//1//j/
+v/6//3//f/9//3//P/9//3/AAAEAAgADAAPAA0ADgAPABIAFgAaABsAHAAeAB8AHwAf
AB4AHgAeAB8AIwAlACcAKQAjACIAIQAfAB0AHQAdABwAHAAbABoAGAAUABIAEAAPABIA
EQAQAA8ACgAIAAcABgAEAAQAAwADAAUAAwABAP///P/7//j/+v/9//3//f/+//r/+v/6
//z/+v/7//z//P/+////AAABAP///v/8//z//v///wAAAAAAAP7/AAAAAAAAAgACAAIA
BAAFAAUABgAEAAMAAgACAAQACAAMAAoACAAGAAQAAgADAAMABAAFAAUABQAFAAUAAQAA
AAAA//8EAAgACwAOAAsACgAKAAkADAAOAA8AEgARABEAEAAOAA8ADgANAA4AEgAXABoA
HQAcABoAFwAVABcAFwAXABkAGwAXABQAFAAPAAwACwALAAwACwAJAAgAAgD///v/9//3
//f/9//4//r/+f/3//b/8//v/+z/6//x//P/9P/1//L/8P/u/+3/7//v/+//8f/x//D/
8P/w/+n/5f/p//H/+f8AAAIABQAKAAwADwAQAB4ANABCAEMASQBZAGAAMADq/9H/2//i
/+r/8f/q/93/0f/H/8L/wv/E/8//3v/s//L/7//w//T/8P/t/+3/8P/y//L/8f/x/+7/
7f/q/+n/6P/o/+r/7f/v//H/7v/s/+r/6f/q/+v/7v/z//D/8P/w/+//7P/r/+r/6f/s
//H/8v/y/+7/7f/s/+v/7v/v//H/8//z//P/8v/y//D/7//v/+//8f/2//r//P/6//n/
+P/3//v//f/+/wIABAAGAAgACQAJAAoACwAOABIAGAAbAB4AGwAbABoAGQAdAB4AHwAh
ACMAIwAjACMAHgAeAB4AHQAgACEAIgAiAB4AGwAYABQAFQAUABMAEwAVABMAEQAPAAgA
BgAFAAQABQAGAAYABwAGAAMAAAD9///////9/wAAAgABAAAAAAD7//r/+f/6//3///8B
AAIA/v/9//z/+//8//7///8CAAMAAwADAAIAAAD+/wAAAAADAAYABwAIAAcABQACAAAA
AQADAAUACAAIAAoACgAEAAMAAgABAAAAAgADAAUABwAFAAMAAQD/////AAACAAMABwAK
AAwADgALAAoACgAJAAwADgAPABIAEAAPAA0ACgAPABAAEQAUABYAGQAaABsAGwAaABgA
FwAYABkAGgAdAB0AFwASABAADgAMAAwADQAMAAkABQACAP3/+//4//X/9f/3//n//P/6
//f/8//w//P/8f/w//H/9v/3//f/9//y//D/7v/t/+//8f/z//f/8//w/+7/7P/t/+//
9//7/wEABAAGAAkACgAKAA8AHAAwADoAOgA/AE0AVQAsAO7/2P/j/+v/8P/4/+//3v/T
/8v/yf/K/87/2P/j/+r/8P/w/+//8v/2//b/9f/z//T/9v/2//P/8f/s/+n/6f/r/+3/
8P/u/+//7//v/+7/7P/q/+n/6//t//H/9//x//D/7//t/+//7//v/+//7//z//P/8v/w
/+//7v/t//H/8//2//n/9//1//L/8P/w//H/8//1//X/+P/6//r/+f/5//n/+f/+/wEA
AwAIAAgACAAIAAcACQAMAA8AFAAWABoAGwAcABsAGwAaABkAHQAgACMAJwAmACMAIAAd
AB0AHgAfAB8AHwAfAB8AHgAcABkAFgASABQAFAAUABUAEwAPAAsABwAGAAYABwAIAAYA
BgAFAAUAAgD///z/+f/9//////8EAAIA///8//r/+f/6//v//v8AAAEAAgACAP7//f/8
//v//v8AAAEABAAEAAMAAgAAAAIAAAACAAIAAgAEAAQABAACAAEA///+/wAAAwAGAAoA
BAAAAP7//v///wAAAQACAAMAAwAEAAUAAwABAP///f/8//7/AQADAAMABAAEAAQABQAG
AAgACQALAAwADAAOAAwACwAJAAYACgAMAA4AEgAQABEAEAAPABMAFAAUABUAFQAVABUA
FwAXABEADAAKAAsACgALAA0ACgAFAP//+v/5//n/+P/3//b/9//4//r/+P/1//H/7v/y
//H/8f/z//T/8//x/+//7v/u/+7/7//w//H/8v/1//P/8P/u/+z/7//x//X/9//5//j/
9v/5/wIACgARABQAIAAuADIALwA1AEMAPgAQAOT/4f/p/+j/8P/z/+L/1//T/9H/0P/S
/9b/3//k/+b/6P/t//T/9v/6//3//f/4//T/8P/w/+//6//p/+r/7f/w//T/8P/v/+3/
6//u/+7/7v/v/+//7//x//X/7//u/+3/6//t/+//8f/z//H/8//x/+7/7v/v//D/8f/z
//P/9P/1//T/8//x//D/8v/1//n//f/5//r/+v/4//r/+//8//3///8BAAIABgAFAAYA
BwAHAAwAEAAUABoAGAAaABkAGAAbAB0AHgAfACMAJAAlACcAJQAjACEAHwAfACIAJQAn
ACUAIwAhAB4AIAAfAB4AHAAbABoAGQAZABcAEwAPAAsACgAMAA8AEgAMAAoABwAFAAcA
BQADAAEAAgADAAIABgADAAEA///+/wAAAgAEAAgABAADAAIAAAABAAEAAQABAAMABAAE
AAYABAADAAIAAAACAAIABgAIAAUABgAFAAQABQAFAAQABAAFAAcACQAMAAYAAgACAAYA
BwAIAAkACgAIAAcABwAHAAUABQAFAAUABAAEAAUABQAEAAYABwAIAAwADgARABMAEQAQ
AA4ADgARABEAEAAOABIAEgASABQAFAAVABQAEwAYABoAGwAdABoAGQAYABkAGQAVABIA
EgARABAAEQATAA4ACQADAP7//v/////////6//n/+P/4//j/9//1//T/9//1//T/9f/2
//X/8//x//P/9P/1//f/8//x/+//7//x//D/8P/w//P/9f/5//n/9f/4/wIABwAMABIA
FQAaACYALgAuAC0AOwBJAC4A8v/W/9//5f/m/+z/7f/m/9//1//V/9j/2P/W/9n/4P/m
/+b/7f/4//z//P/5//X/8P/s/+r/7v/v/+3/7f/u/+//8P/y/+7/7f/r/+n/7P/u//D/
8//x/+//7//x/+7/7v/u/+3/7v/v//D/8f/v//H/7//s/+7/8f/0//f/8//x//D/7//z
//P/8v/y//T/9f/3//n/9//4//j/9v/5//v//f/////////+/wAABAAGAAgACQALAA4A
EQAWABUAGAAYABgAGgAdAB8AIQAfAB4AHQAdACEAIQAhACEAIAAiACQAJQAhAB8AHQAa
AB0AHQAdABwAGQAWABMAEQATABEADwANAAoACgALAAwABwAGAAQAAwAFAAUABQAFAAIA
AQD+/wAAAgABAAAAAAD//wAAAQAEAAIAAQAAAP7///8BAAMABQACAAIAAQACAAUABQAF
AAQABwAGAAkACgAIAAgABgAEAAgACQAJAAoACAAHAAYABgAGAAoADAAMAAwADAAMAAcA
BQAEAAMABAAFAAYABwAEAAQABQAFAAYACAAJAAoADAAOABEAEwARABAADgAOABIAEwAT
ABIAFAAUABQAFgAVABcAFwAXABwAHgAfACEAHwAdABsAGwAgAB0AGwAcABcAFAATABMA
EQANAAgABAADAAMAAgABAPz/+//6//r/+//7//r/+v/6//f/9f/1//X/9f/0//P/9f/2
//f/+f/1//P/8f/x//T/9P/1//b/9//3//P/8//3//z/AAAJABQAGgAdAB4AJgAwADYA
PQBJAFsAWgAeANz/0//f/+L/6v/x/+r/4//f/9n/1v/U/9L/0//c/+T/7v/5//7//v/8
//n/9f/w/+z/7P/x//P/8v/z//D/7//u/+7/8P/x//H/8f/z//L/8f/x/+3/6//r/+3/
7v/w//L/8//x//H/8f/x//D/8//y//D/8v/z//T/9f/y//H/8f/x//T/9f/1//b/8//z
//T/9f/0//b/9//2//n/+//9////AAABAAEABAAHAAoADQAPAA8AEAARABQAFAAYABkA
GgAeACEAIwAlACUAJAAjACMAJgAnACgAKQAmACYAJgAlACQAIwAiACAAIgAhACAAHgAa
ABgAFgAVABgAFwAWABUAEAAOAA0ADAAJAAgABgAFAAgABwAGAAUAAwABAP3//v8BAAEA
AQACAAAAAAAAAAIAAAD///7//P/+////AAABAP7//v/9//7/AgADAAQABAAEAAIABAAE
AAMABAADAAIABQAHAAgACgAIAAcABgAGAAYACgAKAAoACgAKAAYABQAFAAUABgAHAAgA
CQAEAAQABQAFAAYACAAJAAoACwAMAA4ADwAOAA4ADQAOABAAEQARABAAEAAQABAAEgAS
ABUAFgAXABoAHAAdAB8AGwAZABcAFwAbABkAGAAaABUAEgARABEADgALAAcABAACAAEA
///9//f/9f/z//L/9v/3//f/+P/1//H/7v/t/+3/7f/s/+v/7P/u//D/8//v/+3/6//r
/+7/7v/v//D/8//t/+v/7f/x//T/+P///woAEAAXABwAIgAyAEAAQwBHAFsAZgA6APL/
0//b/+D/5P/p/+L/2f/V/8//yv/K/8z/0//a/+D/6P/v//b/+v/4//P/7f/q/+r/6v/u
/+//7f/t/+v/6//r/+z/6v/r/+v/6//u/+7/7v/v/+3/6//r/+3/7P/s/+z/6//t/+3/
7f/t/+z/7//u/+z/7v/v//D/8f/w/+//7//v//L/8//z//T/8//z//T/9f/z//b/+P/4
//z//f/+//////////7/AAADAAYACQALAA0AEAATABgAGQAcABwAHAAeACEAIwAlACMA
IgAhACEAJgAnACgAKQAmACYAJgAlACQAIwAiACAAIgAhACAAHgAaABgAFgAVABYAFQAU
ABMADwAOAA4ADgALAAoACAAHAAkACQAJAAkABQADAP//AAADAAMAAwAEAAAAAAAAAAIA
AAABAAIAAgAEAAUABgAHAAUABAACAAIABgAHAAgACAAIAAYACAAIAAUABgAFAAQACQAL
AAwADgAMAAsACgAKAAwAEAASABEAEAAPAA4ACwAJAAgABwAJAAsADQAPAAkACAAIAAcA
CgAOABEAFAAWABYAFwAXABQAFAATABQAGAAZABkAGAAZABgAFwAYABwAHwAgACEAJAAk
ACMAIwAhACEAIQAjACcAIwAgACAAHAAYABYAFQAUABEADQAKAAYABQADAAEA/f/9//3/
/v8BAAEAAAAAAP3/+f/2//X/+f/7//z//f/7//r/+f/5//j/9//2//f/+v/6//v//P/5
//f/9f/7////AgAKABUAHAAeAB0AIgAwAD4AQgBHAFcAaQBYABgA4v/f/+n/7v/2//f/
6v/f/9n/1//W/9D/0P/Z/+b/8P/4//n/AAAEAAIA+//z//L/9P/2//j/+f/3//f/9P/z
//L/8v/y//P/8//z//T/9P/0//X/8v/x//L/9f/1//b/9//3//b/9f/0//P/8//3//f/
9v/2//f/+P/5//f/9f/0//P/9//5//r//P/6//n/+f/5//n//P/+//7/AgADAAQABQAE
AAUABQAIAA0AEAATABUAEwAUABUAGAAYABwAHQAeACEAIwAkACUAJQAkACMAIwAoACkA
KgArACcAJgAlACMAJQAlACUAJAAkACMAIgAgAB0AGgAXABUAGAAXABYAFQAQAA4ADQAM
AAsADAAMAA0ADwANAAsACQAHAAUAAQACAAQABQAGAAgABQAEAAMABAAEAAUABgAGAAYA
BwAIAAkACAAIAAcACAALAAsACwAKAAgABgAIAAgACQAMAA0ADgARABEAEAAQAA0ADQAN
AA4AEQAQABEAEQAOAAwACwALAA0ADwAPAA4ADQAOAA8AEAANAAwADQAPABQAFgAXABgA
FwAXABcAFwAZABoAGgAaABsAGQAaAB0AHAAdABwAHQAhACQAJQAmACMAIgAhACAAIwAj
ACMAIgAiACAAHgAcABYAFAAUABQAFAAUABAADgAMAAoABgAEAAIAAAADAAQABQAGAAUA
BAADAA==
         </WaveFormData>
      </LeadData>
      <LeadData>
         <LeadByteCountTotal>10000</LeadByteCountTotal>
         <LeadTimeOffset>0</LeadTimeOffset>
         <LeadSampleCountTotal>5000</LeadSampleCountTotal>
         <LeadAmplitudeUnitsPerBit>4.88</LeadAmplitudeUnitsPerBit>
         <LeadAmplitudeUnits>��V</LeadAmplitudeUnits>
         <LeadHighLimit>2147483647</LeadHighLimit>
         <LeadLowLimit>268435456</LeadLowLimit>
         <LeadID>V1</LeadID>
         <LeadOffsetFirstSample>0</LeadOffsetFirstSample>
         <FirstSampleBaseline>0</FirstSampleBaseline>
         <LeadSampleSize>2</LeadSampleSize>
         <LeadOff>FALSE</LeadOff>
         <BaselineSway>FALSE</BaselineSway>
         <ExcessiveACNoise>FALSE</ExcessiveACNoise>
         <MuscleNoise>FALSE</MuscleNoise>
         <LeadDataCRC32>3017392172</LeadDataCRC32>
         <WaveFormData>
BAAEAAQABAAEAAQABAAEAAMAAgABAAAAAwAEAAUABgAEAAQABAAEAAYABgAGAAYACAAI
AAgACAAHAAYABQAEAAYACAAKAAwACgAKAAoACgAMAAwADAAMAA0ADgAPABAADwAOAA0A
DAANAA4ADwAQAA8ADgANAAwACgAKAAoACgAMAAwADAAMAAsACgAJAAgACQAKAAsADAAK
AAoACgAKAAoACgAKAAoADQAOAA8AEAANAAwACwAKAAwADgAQABIAEQAQAA8ADgAOAA4A
DgAOABAAEAAQABAADgAOAA4ADgAPABAAEQASABAAEAAQABAAEQARABEAEQATABMAEgAS
ABEAEAAQABEAEgATABUAFgAUABQAFQAVABYAGAAYABgAGQAaABsAHAAZABgAFwAUABUA
EwAQAA8ACgAKAAoACgAKAAoACAAIAAYABwAJAAwACwAKAAsACwANAA4ADwAQAA4ADgAO
AA8AEgATABMAEgATABMAFAAWABUAFAATABQAFQAVABYAFwAVABUAFQAXABYAFgAWABYA
GQAYABkAGgAWABcAHAAiACgALAAuACwALwA1ADsANwA0ADQAKwAVAPv/6//i/9L/uf+l
/5n/l/+d/6D/pP+k/6T/qf+v/7r/xf/S/9//6f/y//r///8EAAUABwAJAAwAEQAUABUA
FgAUABQAFgAXABcAGAAYABgAHQAdABsAGwAaABkAGAAXABoAGwAcAB0AGwAaABoAGQAX
ABcAFwAXABQAEwASABIADwAOAA0ADAANAA4ADwAPAAwADAAMAAwADAANAA0ACwAOAA4A
DQAOAAwACwAKAAkADAANAAwADQAKAAoACwALAA0ADQAPAA8AEQARABAAEAAOAA4AEAAR
ABMAFAAVABUAEwATABQAFQAVABUAFgAWABcAGAAZABoAFwAXABYAFQAYABkAGgAaABgA
FgAWABYAFgAWABYAFgAXABYAFgAXABYAFQAUABQAFwAYABcAGAAXABcAGAAYABgAFwAX
ABYAFwAXABgAFwAWABUAFQAVABcAFwAXABcAFwAXABYAFgAWABYAFgAWABcAFwAXABcA
FgAVABUAFQAXABgAGQAbABgAFgAWABYAFgAWABYAFwAXABUAFQAVABUAEgASABIAEgAU
ABcAGAAZABkAGAAXABYAFwAXABgAGgAZABgAFwAWABUAFAATABIAEwASABEADwAKAAcA
AwACAAQABAAEAAQAAgACAP/////+/wAAAAAAAAMABQAHAAgABgAGAAYABgAIAAkADAAN
AA0ADAAMAAsACQAKAAoACgALAA4ADwAPAA4ADQAMAAsADQAPABAAEAAQABAAEAAOAAoA
CgAMAA8AFAAaAB4AIAAeABwAGwAfACkALQAqACgAIwAVAP3/7f/m/9r/x/+z/6X/of+l
/6b/pP+g/6D/of+n/7D/vf/K/9P/3f/i/+j/7//0//v/AQAHAAoADAAOAA4ADgAOAA4A
EAARABIAFAAVABYAFgAVABIAEQASABMAFAAVABMAEwATABMAEQAQABAADwASABMAFAAV
ABMAEQAPAA4AEAAQABAAEAAQABAAEAAPAAwADAAMAAwADQAPABAADwAOAAwACQAIAAsA
CwALAAsACQAJAAcABwACAAIAAwADAAYABwAKAAsACgAJAAcABgAJAAoADQAPAA4ADgAO
AA0ADQANAA4ADwARABMAFgAYABcAFgAVABQAFQAXABgAGQAZABkAGQAYABgAFgAWABYA
GAAYABgAGAAXABQAEgARABMAEwATABQAFAAUABIAEgAPAA8AEAAQABMAEwAUABQAEwAR
ABAADQARABEAEgATABEAEQARABEADwAPAA4ADgASABIAEgASAA8ADwAPAA8AEQARABIA
EwAVABIAEAAOAA4ADgAOAA8AEAASABMAEgARABAADwAOAA4ADgAOABAAEwAUABUAFAAU
ABQAFAAWABcAGQAcABsAGgAZABgAGgAaABoAGgAbABoAGQAXABMAEQAOAA4ADgAOAA4A
DgAKAAoABwAHAAYACAAIAAgADAANAA4ADgAMAAwADAAMAA0ADwATABUAFAASABEADwAR
ABIAEgASABQAFgAWABUAEwATABMAEwAUABcAGQAaABcAFgAVABIAEgAUABQAFwAcACAA
JgAmACQAJAAjACcALwA1ADIALAAnAB0ABwDx/+r/6v/d/8f/t/+r/6n/rP+q/6j/qP+r
/6//tv/B/87/1//f/+b/7P/z//r/AQAJAA0ADgAQABIAEgASABQAFAAWABcAGAAaABsA
HAAcABsAGAAXABgAGQAaABsAGQAZABkAGQAYABgAGQAZABoAGwAcAB0AGgAZABgAGAAZ
ABoAGwAcABsAGgAZABcAGAAYABgAGAAaABsAGwAZABcAFgAUABQAFwAXABcAFwAWABUA
EgARABAAEAARABEAEwATABUAFQAUABMAEQAQABMAFAAXABkAFwAWABUAEwAUABUAFwAZ
ABwAHQAfACAAHwAeAB0AHAAfACEAIgAjACIAIQAgAB4AHgAcABwAHAAdAB4AHwAgAB8A
HAAaABkAGgAbABwAHgAcABwAGgAaABsAGwAcABwAHQAdAB4AHgAdABsAGgAXABoAGwAd
AB8AHAAbABoAGQAZABkAGAAYABoAGgAaABoAFwAXABcAFwAZABkAGgAbABkAFgAUABYA
FgAWABYAFwAYABoAGwAaABkAGAAXABcAGAAZABoAGQAbABsAGwAcABwAHAAcAB4AHwAh
ACQAIQAgAB8AHgAfACAAIQAiACIAIAAeABsAFQATABAAEAASABIAEgASAA0ADAAIAAcA
CQAMAA0ADgAOAA8AEAAQABAAEAAQABAAEQATABcAGQAYABYAFQATABUAFgAWABYAFgAY
ABgAFwAVABUAFQAVABYAGQAbABwAGQAYABcAFAAWABgAGgAdACAAJAAmACYAJAAkACcA
LwA5ADsANgAwACcAEQD1/+P/4P/a/8n/s/+j/6H/o/+i/6D/oP+k/6v/s/++/8n/0v/b
/+P/6v/y//n/AAAHAAsADQAMAA0AEAARABIAEwAUABcAGQAXABgAGAAYABkAGQAXABcA
GAAZABoAGwAYABcAFgAVABUAFgAYABkAGAAXABYAFQARAA8ADQAMAA4ADgAOAA4ADAAK
AAgABQAFAAYABwAIAAcABwAGAAMAAwACAAAAAAADAAMAAwADAAEA///7//n/+v/8////
AQAAAP//AAD////////+//7///8AAAMABQADAAIAAQD//wIAAwAFAAcABwAHAAgACAAI
AAgACAAIAAkACwAMAA0ADAALAAoACAAJAAgACQAKAAgACAAIAAgABwAEAAIAAQACAAMA
BAAGAAQAAgD+//z//P/9////AAD/////AAAAAP7//f/9//v//v///wEAAwACAAEAAAD/
/wEAAQAAAAAAAAAAAAAAAAD//////////wAAAQADAAUA//8AAP7//v/+//7///8AAAIA
AwAAAP///v/9////AAABAAIAAQADAAMAAwACAAIAAgACAAQABQAHAAoACAAGAAQAAgAD
AAQABQAGAAQAAgAAAP3/+f/3//T/9P/2//b/9v/2//H/8P/s/+v/7//y//P/9P/1//X/
9f/0//T/9P/0//T/9f/3//v//f/6//j/9//1//f/+P/4//j/9f/2//X/8//z//P/8//z
//X/9//4//j/9//2//X/8v/2//b/+v/9/wIACAAIAAYABAAGAA0AFwAdAB0AGAASAP//
3//H/7//tv+k/5H/f/97/33/ff96/3z/gP+I/5H/n/+s/7n/xP/N/9P/2v/g/+f/7v/1
//n/+//8//z//v/+//7///8AAAMABQAFAAYABgAGAAgABwAEAAMABgAHAAgACQAIAAcA
BgAFAAYABgAHAAcABwAHAAcABwAEAAMAAgACAAUABgAHAAgABQAEAAMAAQACAAQABgAI
AAcABwAGAAMAAwACAAAAAAAEAAUABgAHAAYABQACAAEAAAACAAUABwAHAAcACQAJAAcA
BwAGAAYABwAIAAsADQANAAwACwAJAAoACwANAA8AEAARABMAFAATABIAEQAQABMAFQAW
ABcAFAATABIAEAARABAAEQASABIAEgASABIAEAAOAA0ADQAQABEAEgAUABMAEgAPAA4A
DgAPABEAEgARABEAEgASABAADwAPAA0AEAARABMAFQAUABMAEgARABQAFQAVABYAFgAW
ABYAFgATABMAEwATABUAFwAYABUAEgAQABAAEAAQABEAEgAUABUAFAATABIAEQASABIA
EgASABMAFQAVABUAFQAUABMAEgAUABUAFwAaABgAGAAYABgAGAAYABgAGAAYABYAFAAR
AAsACQAGAAYABwAIAAkACgAGAAYAAwADAAUACAAJAAoADAANAA4ADgAMAAwADAAMAA4A
DwASABMAEgAQAA8ADQANAA4ADgAOAA8AEgATABMAEgARABAADwAQABMAFQAWABQAFAAU
ABIADAAIAAoADQASABgAGgAYABQAFAAZACEAKQArACoAKAAdAAUA6//b/9L/xP+x/5//
lf+V/5f/mP+W/5b/mv+j/6//uv/H/9L/2//f/+b/7v/z//r///8FAAcACAAKAAwADAAM
AAwADAAOAA8ADQAOAA4ADgAPAA0ACQAHAAgACQAKAAsACgAJAAgABwAGAAYABwAHAAcA
BwAHAAcABAADAAIAAgADAAQABQAGAAQABAAEAAMABAAEAAQABAAEAAUABQADAAEAAAD+
//7/AAABAAIAAwACAAEA/v/9//v//P/+/////////wEAAQAAAP///f/8//3//v8BAAMA
AQAAAP///f/+////AQADAAQABQAHAAgABwAGAAUABAAHAAkACgALAAoACQAIAAYABwAG
AAcACAAIAAgACAAIAAcABAACAAEABAAFAAYACAAHAAYAAwACAAIAAwAFAAYABwAHAAgA
CAAGAAUABQADAAYABwAJAAsACgAJAAgABwAJAAkACAAIAAwADAAMAAwACQAJAAkACQAL
AA0ADgAPAA4ACwAKAAkACAAKAAoACwALAAkACQAJAAkACAAIAAgACAAKAA0ADgAPAA8A
DgANAAwADgAPABEAFAAUABQAFAAUABMAEgARABAAEgAQAA4ACwAFAAMAAAAAAAIAAgAC
AAIAAAAAAP3//f/+/wAAAAAAAAQABQAGAAYABAAEAAQABAAGAAcACgALAAsACgAKAAkA
BwAIAAgACAAJAAwADQANAAwACwAKAAkACwANAA4ADgAOAA4ADgAMAAoADAAOABMAGgAg
ACIAIgAgACAAIQApAC8ALwAsACoAHwAHAPH/5f/Y/8b/s/+l/5//o/+n/6b/ov+g/6L/
qf+z/77/zf/a/+P/6f/w//b/+/8AAAUACQANABIAEgAUABQAFAASABIAFAAVABYAGAAZ
ABoAGgAZABYAFQAWABcAGAAZABsAGwAbABsAGQAYABgAFwAZABkAGQAZABYAFQAUABQA
FgAWABYAFgAUABQAFAATABEAEAAPAA4AEAARABEADwAMAAoABwAGAAkACQAJAAkABwAH
AAUABQACAAIAAwADAAUABQAHAAcABgAFAAMAAgAFAAYACQALAAsACgAJAAcABwAHAAgA
CQALAA0AEAASABEAEAAPAA4AEAARABEAEQARABEAEQAQAA4ADAAMAAwADQAOAA8AEAAN
AAoACAAHAAgACQAKAAwACgAKAAgACAAJAAkACgAKAA0ADQAOAA4ADAALAAsACQAMAA0A
DwARAA8ADwAPAA8ADQANAAwADAAQABAAEAAQAA4ADQAMAAsADQAPABIAEgASABIAEgAP
AA4ADgANAA4ADwAQABEADgAOAA4ADgANAA8ADwAPABIAEgASABIAEAAPAA8AEAARABIA
EwAUABIAEgASABIAEgAQAA4ACwAJAAcABAAEAAEAAAD///7//f/+//z//f/9//7//f/8
//7///8AAAAAAQACAAMABAABAAEAAwADAAQABAAFAAUAAwAEAAQABAAEAAYABgAFAAcA
BwAHAAcABAAFAAUABAAHAAgACQAIAAYABAACAAMABgAMABQAFgAWABYAFwAXABkAHQAc
ABoAFQANAP3/6f/i/9z/yf+z/6H/l/+b/6T/pP+i/6D/nf+d/57/p/+0/8P/0f/a/+D/
5f/o/+v/7//z//r///8CAAMABAACAAIABAAFAAUABgAGAAYACQAJAAcABwAHAAcABwAH
AAoACwAMAA0ACwAKAAoACQAJAAkACQAJAAkACQAJAAoACQAIAAcABgAHAAgACQAJAAcA
BgAFAAQABAAFAAUAAwAFAAQAAgACAAAA///+//3///////3//f/5//j/+P/3//f/9//5
//n/+//7//r/+v/3//b/9//3//v//P/9//3//f/9//7/////////AAAAAAMABAAFAAYA
BQAFAAQAAwAEAAUABgAGAAYABAAEAAQABAAEAAQABAAHAAYABgAHAAQAAwACAAIABQAG
AAUABgADAAMABAAEAAMAAwAEAAQABQAFAAYABQAEAAMAAwADAAYABwAIAAkACAAHAAUA
BAAEAAQABAAEAAUABQAFAAUABAADAAMAAwAHAAYABgAEAAQABAAEAAIAAgADAAMABAAF
AAYABwADAAIAAQAAAAIABQAGAAcABgAGAAYABgAFAAUABgAIAAkACgALAAwACwAKAAkA
CAAJAAgABwAFAAEA///8//z/+v/6//r/+v/7//z/+v/7//v//P/7//r//v///wAAAAAA
AAAAAAAAAAAAAQAEAAUABwAGAAYABQADAAQABAAEAAYACAAIAAcACQAJAAkACQAHAAkA
CgAKAAsADAANAAwADAAKAAoACwAQABoAIgAgACAAIAAfACMAJwAnACYAIgAZAAUA6//h
/9r/yP+z/5//lf+Z/5//oP+e/5z/nP+d/6H/rP+7/8j/0//d/+T/6P/r/+7/8f/1//f/
+v/9/wAAAQACAP///v//////AQACAAIAAgADAAMAAQABAAEAAQABAAEAAgADAAQABQAD
AAIAAgABAAMAAwADAAMAAgABAAAAAAD///7//f/8//7//v/+//3/+//6//n/+P/6//v/
+//5//n/+P/2//b/9f/1//X/9f/3//f/9f/1//D/8P/x//H/8//z//X/9f/1//X/9P/0
//P/8v/z//P/9f/2//f/9//1//X/9v/3//n/+//+/wAAAAAAAAAAAAD+/////////wAA
AQACAAIAAQD+//3//P/+//7//v/+//7//P/7//v/+v/5//j/+P/5//r/+f/6//j/9//3
//b/9//3//j/+P/4//f/9//1//X/9f/2//f/+f/5//n/+f/4//f/9f/0//b/9v/2//b/
9//3//f/9//2//X/9f/1//n/+v/5//b/9f/0//P/8v/z//T/9v/3//f/9//3//f/9P/0
//T/9P/2//n/+v/7//v/+v/5//j/+v/7//3/AAAAAAAAAAAAAP7//v/+//7/AQAAAP//
/f/2//P/7//u/+//8P/x//L/7v/u/+v/6//q/+z/7P/s//D/8f/y//L/8P/w//D/8P/w
//H/9P/1//P/8v/y//H/8f/y//L/8v/z//b/9//3//T/8//y//H/8v/1//f/+P/4//j/
+P/2//L/9P/2//f//v8GAAoACgAGAAQABQANABUAFwAYABQACwDz/9P/v/+6/7L/n/+L
/33/e/9//37/fP98/37/gf+L/5j/pf+w/7n/wf/K/9D/1f/a/9//5f/p/+z/7v/w//D/
8P/w//D/8v/z//T/9v/3//j/+P/3//T/8//2//f/+P/5//f/9//3//f/+P/4//n/+f/7
//v/+//7//j/9//2//b/9//4//n/+v/6//r/+v/5//b/9v/2//b/+P/5//n/9//1//T/
8v/y//T/9f/2//f/9//3//X/9f/y//L/8//z//X/9f/3//f/9v/1//P/8v/0//T/9v/3
//b/9v/2//X/9f/1//b/9//6//v//f/+//3//P/7//r/+//9//7////9//3//f/8//z/
+v/6//r//P/8//z//P/7//j/9v/1//b/9//4//r/+P/4//b/9v/z//P/9P/0//b/9//5
//r/+f/3//b/8//2//f/+f/7//n/+f/5//n/9//3//b/9v/6//r/+v/6//j/9//2//X/
9//3//j/+f/9//j/9//2//b/9v/2//b/+P/4//n/+f/4//f/9v/1//f/+P/5//r/+f/7
//v/+//8//z//P/8//7///8BAAQAAQAAAP///v8BAAIAAwAEAAMAAAD9//n/9f/z//D/
8P/x//L/8//0/+//7v/q/+n/7P/w//L/9P/1//X/9f/0//L/8v/y//L/9f/3//v//f/7
//j/9v/z//T/9v/3//j/+P/6//r/+f/3//f/9//3//n/+//8//z/+v/6//r/+P/6//z/
/v8DAAoADgAOAAwACgAMABMAHQAhACEAIAAYAAMA5f/N/8P/uv+o/5X/hf9//4H/gf+C
/4L/gv+K/5X/of+u/7n/wP/J/9H/2P/e/+X/7P/x//f/9//2//b/+P/4//j/+f/6//3/
///9//7//v/+///////9//3//v///wAAAQAAAP///v/9//3//v8AAAEA///////////8
//v/+v/6//v//P/9//7/+//6//n/9//5//r/+//8//r/+//7//n/+f/4//b/9v/4//n/
+v/7//r/+f/2//X/9f/2//j/+f/6//n/+v/5//n/+f/4//j/+f/6//3////9//z/+//5
//z//f///wEAAAABAAMABAADAAIAAQAAAAEAAwAEAAUAAgABAAAA/v8AAP7//v/+//z/
/P/8//z/+v/4//f/9//6//v//P/+//3//P/5//j/+P/5//v//P/7//v//P/8//z/+//7
//n//P/9////AQD+//3//P/7//z//f/9//7//v/+//7//v/7//v/+//7//7///8BAAMA
///8//v/+v/7//z//f/+//3//P/8//v/+f/5//n/+f/7//z//f/+//z//f/8//v//f/+
////AAD/////AAACAAAAAAAAAAAAAwAEAAUABgAEAAAA/P/3//T/8//x//L/8v/y//L/
8v/u/+7/6//r/+7/8v/0//b/9v/1//T/8v/1//b/9//4//b/9//6//v/+f/4//j/9//6
//z//f/+//v//P/7//n//P/9//7////+///////+//z//P/8//r/AgAEAAQAAwAGAAoA
DgAQABAAEgAXAB8AJQAlAB4AGgATAP3/5f/X/9D/wv+t/5f/if+H/4n/iv+M/47/lP+d
/6X/rv+1/8D/x//R/9r/5v/t//L/9//3//f/+P/7//7///8AAAMABAAHAAkABgAGAAUA
BAAJAAkABwAHAAkACQAJAAkABwAHAAcABwAJAAoADAANAAoACQAIAAcACQAJAAkACgAI
AAgACAAIAAgACAAIAAcACAAKAAwADgALAAsACgAHAAgACAAHAAgACQAJAAkACQAHAAcA
BQAFAAQABgAJAAsACwAJAAkABwAIAAkACQAKAAoACgAMAA0ADQAMAAsACQALAA0AEAAT
ABIAEQARABAAEwAUABUAFgAWABcAFwAXABQAEwASABAAEQAQABEAEgAPAA4ADQAMAA0A
DAAMAA0ACwALAAsADAALAAoABwAGAAcACQAMAA4ADQALAAoACAALAAsADAALAAsACwAM
AA0ACgAJAAgABwAKAAsACwAMAAsACgAJAAgACQAJAAkACQAHAAcACAAJAAMABgAFAAYA
CAAIAAgACAAFAAQABAADAAQABQAGAAcABgAGAAYABgAFAAcABwAHAAkACgALAAwACgAJ
AAkACgAMAAwADAAMAAwADAAMAAwACQAGAAMA///9//3//P/+//3//P/7//r/+v/6//f/
9//5//z//f/+//3//f/9//z//v8AAAIABAABAAEAAwADAAQABAAFAAUABQAGAAYABgAF
AAYABQADAAYABwAIAAkABgAHAAcABgAJAAoACwAKAAwACgAIAAkAEAAUABgAGgAeACAA
IwApACsAIwAcABgADwD///H/6//i/9D/t/+j/5v/nf+j/6T/pP+k/6T/pf+p/7L/u//I
/9P/2//k/+7/8//2//n/+f/7//7/AgAGAAgACgAKAAoADAANAAwADAALAAoADgAPAA4A
DwANAA0ADQANAA4ADwAQABEAEAAQABEAEQAOAA0ADAALAAsACwALAAwACwAKAAkACAAK
AAoACgAJAAgACAAIAAgABwAHAAYAAwAEAAQAAwAEAAIAAQAAAP////////3//f/6//r/
+//7//r/+f/6//n//P/9//3//v/8//z//v///wIAAgACAAEAAwADAAQABQAEAAUABwAI
AAsADAANAA4ADAANAA0ADQAPAA8ADwAOABAADgAOAA4ADQAMAAsACgAMAAwADQAPAAwA
CwAKAAoADAAMAAoACgALAAsADAAMAAoACQAJAAgACwALAAwACwAKAAkACQAJAAoACwAM
AA0ADQANAAwADAANAAwACwAKAAwADQAOAA8ADgANAA0ADQALAA4AEAAOAA4ADgAOAA0A
DAAMAAsADAANAA4ADwAMAAwADAAMAA0ADwAPAA8AEgASABIAEgARABEAEgAUABUAFgAX
ABgAFwAWABUAFAAUABIAEAANAAoACQAHAAgABQAEAAMAAgADAAQAAgADAAMABAADAAIA
BAAFAAYABgAHAAgACQAKAAcABwAJAAkADAAMAA0ADQAMAAwACwAKAAgACgAKAAkADAAN
AA4ADwAMAA0ADQAMAA0ADgAPAA4ADgAMAAoACwAQABgAHgAgACIAIAAhACMAJwAlACAA
HgAXAAUA8f/n/+T/1P+9/6n/m/+b/6P/pv+m/6b/pv+l/6X/rv+7/8b/1f/h/+r/7v/z
//j/+//9/wEABgAJAAwADQAOAAwADAAOAA8ADwAQABAAEAAVABUAEwATABEAEQARABEA
EgATABQAFQASABIAEwATABMAEwATABMAFAATABIAEgARABAADwAOABEAEgATABMAEQAQ
AA8ADgAPABEAEgARABMAEgAQABAADgANAAwACwAMAA0ADAANAAoACgALAAsADAALAAwA
CwANAA0ADAAMAAoACgAMAA0AEAAQABAADwAPAA8AEAARABQAFQAXABgAGQAaABsAHAAb
ABsAGgAZABoAGwAcABwAHAAaABoAGgAcABwAHAAcAB4AHAAbABsAGgAZABgAGAAZABoA
GQAaABcAFwAYABgAGQAZABoAGgAcABsAGwAZABgAFwAXABcAGAAZABoAGwAZABkAGAAY
ABoAGgAaABoAGwAbABsAGwAYABcAFwAXABkAGgAaABoAGgAaABkAGAAYABcAGAAZABoA
GwAZABgAFwAWABcAGQAZABkAGwAcAB0AHgAcABsAGwAcAB8AIAAhACIAIAAgACAAIAAg
AB4AHAAZABYAFQATABQAEwASABEAEAAPABAADgAPAA0ADgANAAwADgAPABAAEAASABIA
EgASABEAEQATABMAFAAUABUAFQATABQAFAAUABYAGAAYABcAGQAZABkAGQAWABcAFwAW
ABgAGgAcABwAHAAcABoAGQAcACQALAAwADAALAAtADEANwA1ADIAMAApABcA+f/n/+L/
2v/F/6//n/+f/6f/rP+s/6z/rP+v/7P/vv/L/9j/5f/v//j//v8DAAYABwAJAA0AEAAV
ABgAGQAaABgAGAAaABsAGwAcABwAHAAhACEAHwAfAB0AHQAdAB0AHgAfACAAIQAeAB4A
HwAfAB8AHwAfAB8AHwAfAB8AIAAdABwAGwAaABsAHAAdAB0AGgAaABoAGgAaABsAGwAZ
ABoAGgAZABoAGAAXABYAFQAWABcAFgAXABIAEgATABMAEwATABUAFQAXABcAFgAWABQA
FAAWABcAGQAaABsAGwAaABkAGQAZABoAGwAdAB4AIAAgACAAIAAfAB8AHgAdAB4AHwAg
ACAAHgAcABwAHAAcABwAHAAcABwAGgAZABkAGAAXABYAFgAYABgAFgAWABUAFQAWABYA
FQAVABYAFgAXABcAGAAXABYAFQAVABUAFgAXABgAGQAYABcAFQAUABgAGAAYABgAGQAZ
ABkAGQAWABUAFQAVABcAGAAaABkAGAAXABYAFAAUABUAFQAWABcAGAAZABcAFgAVABQA
FQAXABcAFwAYABgAGAAYABcAFwAYABoAGwAcAB0AHgAdABwAGwAaABwAGgAYABUADwAN
AAoACgAJAAgABwAGAAcACAAGAAcABwAIAAcABgAKAAsADAAMAAwADAAMAAwADAANABAA
EQATABIAEgARAA4ADgANAAwADAAOAA4ADQANAA0ADQANAAwADQANAAwADQAOAA8ADgAO
AAwADAANABQAHAAiACIAIAAgACEAJwAtAC0AKgAkABcA+//f/9X/0P++/6f/lf+N/5H/
lf+W/5j/mP+a/5//qf+0/8P/zv/Z/+X/7P/w//P/9v/5//3/AQAGAAcACgALAAwACQAI
AAkACQALAAwADAAMAA0ADQALAAsACwALAAsACwAMAA0ADgAPAA0ADAAMAAsADAANAA4A
DwAOAA0ADAAMAAoACgAKAAoACwAMAA0ADQALAAoACQAIAAoACwALAAkACwAKAAgACAAH
AAcABwAHAAgACQAIAAkABAAEAAUABQAHAAcACQAJAAsACwAKAAoACAAIAAoACwANAA4A
DwAPAA4ADQANAA0AEAARABMAFAAWABYAFgAWABYAFwAXABcAGQAZABkAGAAXABQAEwAS
ABQAFAAUABQAFAASABEAEQAPAA8ADwAQABEAEgARABIADwAPABAAEAATABMAFAAUABIA
EQARAA8AEQARABIAEwAUABUAFgAXABYAFQATABIAFgAWABYAFgAXABcAFwAXABYAFQAV
ABUAGAAYABgAGQAXABYAFQAUABcAFwAYABgAFwAXABUAEwAUABQAFQAVABcAGAAYABgA
FwAWABcAFwAbABsAHQAdAB4AHQAcABwAGgAbABsAGwAdABkAFQARAA0ADQALAAsADQAO
AA4ADAAMAAwACwAKAAwADgAPABAAEQASABQAFAAUABQAFgAWABYAFgAZABoAGwAcABsA
GgAZAA==
         </WaveFormData>
      </LeadData>
      <LeadData>
         <LeadByteCountTotal>10000</LeadByteCountTotal>
         <LeadTimeOffset>0</LeadTimeOffset>
         <LeadSampleCountTotal>5000</LeadSampleCountTotal>
         <LeadAmplitudeUnitsPerBit>4.88</LeadAmplitudeUnitsPerBit>
         <LeadAmplitudeUnits>��V</LeadAmplitudeUnits>
         <LeadHighLimit>2147483647</LeadHighLimit>
         <LeadLowLimit>268435456</LeadLowLimit>
         <LeadID>V2</LeadID>
         <LeadOffsetFirstSample>0</LeadOffsetFirstSample>
         <FirstSampleBaseline>0</FirstSampleBaseline>
         <LeadSampleSize>2</LeadSampleSize>
         <LeadOff>FALSE</LeadOff>
         <BaselineSway>FALSE</BaselineSway>
         <ExcessiveACNoise>FALSE</ExcessiveACNoise>
         <MuscleNoise>FALSE</MuscleNoise>
         <LeadDataCRC32>1412061714</LeadDataCRC32>
         <WaveFormData>
2P/Y/9j/2P/d/+D/4//m/+f/6P/p/+r/7f/w//P/9v/2//b/9v/2//T/9P/0//T/9v/2
//b/9v/0//L/8P/u/+//8P/x//L/8P/u/+z/6v/p/+j/5//m/+T/5P/k/+T/4f/e/9v/
2P/W/9b/1v/W/9P/0v/R/9D/z//O/83/zP/O/87/zv/O/8v/yv/J/8j/y//M/83/zv/O
/87/zv/O/87/zv/O/87/0f/S/9P/1P/T/9L/0f/Q/9L/1P/W/9j/1v/W/9b/1v/W/9b/
1v/W/9f/2P/Z/9r/2f/Y/9f/1v/X/9j/2f/a/9n/2P/X/9b/1v/W/9b/1v/Z/9r/2//a
/9j/1//X/9j/2//b/9z/3f/d/93/3P/c/93/3//f/9//4//k/+X/5v/j/+D/3v/b/9r/
2P/X/9T/1f/V/9f/1//W/9b/1v/U/9b/1//Y/9v/2P/X/9j/1//a/9n/2f/a/9r/2v/a
/9r/2v/b/9v/2//e/97/3//g/93/3P/d/9z/3P/c/9z/3P/Z/9j/2P/Z/9n/2f/Z/9n/
2//c/9z/3f/Z/9f/2v/e/+P/6v/w//j/BwAmAEwAdQCoANcA7QDWALAAmQBuACAAz/+S
/1r/JP8D/wr/Iv8v/zP/OP8//0r/Wf9t/4L/lf+j/6//uP++/8D/wv/E/8j/zP/Q/9P/
1f/U/9b/1v/X/9f/2P/X/9b/2P/Z/9r/2//Z/9j/1//V/9j/2f/a/9r/2P/Y/9j/2P/X
/9j/2P/Y/9v/2//c/93/2//b/9z/2//e/97/3//g/+D/4P/j/+X/5f/n/+j/5//s/+7/
8P/0//X/9f/2//f//P/9////AAAAAAEABQAHAAgABwAJAAgACgAIAAcACAAGAAUAAwAB
AAQABQADAAIAAQAAAAAAAAD+//3//f/9//z/+//8//v/+P/2//T/8f/w//H/8P/v/+v/
6f/m/+X/5P/j/+L/4P/h/+D/4P/f/9z/2//a/9r/3f/d/93/3f/b/9n/2f/Z/9j/2P/a
/9v/3f/e/+D/4f/d/9v/2v/a/97/4P/i/+P/4f/h/+H/3//f/9//4f/h/+H/4v/i/+L/
4P/f/+D/3//h/+P/5v/n/+b/4//i/+H/4P/i/+L/4v/i/+T/5P/k/+T/5P/i/+H/4f/j
/+b/6P/p/+n/6f/o/+f/6P/o/+n/6//t/+3/7v/u/+3/7P/r/+j/6v/p/+j/5v/j/97/
3P/b/93/3f/e/97/3v/c/9v/2//a/9v/2v/Z/9z/3f/g/9//2//a/9n/2P/Z/9r/3f/f
/9//3//f/97/3f/c/9v/2v/d/97/3//g/97/3v/d/9z/3v/f/+H/4f/j/+P/4v/i/9v/
3f/d/9//5P/q//H/8v/0//b//f8SADgAYQCOAL0A3wDcALoAmwB8AD4A6/+m/3L/Rv8f
/xT/Iv8v/zf/Pv9H/1T/Yf9x/4T/l/+l/6//uP/C/8j/0P/Y/9z/3//i/+T/5f/l/+b/
5f/l/+n/7P/t/+7/7v/t/+z/6//s/+7/8P/x//P/8//z//L/8f/w/+//7v/w//L/8//0
//H/7//u/+3/7f/v//L/8//1//T/9P/0//P/8v/0//X/9//7//7////+//z/+v/6/wEA
AwAGAAkADQANAA4ADgAPAA8AEgATABYAFwAbABwAGwAYABYAFgAYABkAGQAZABsAGwAY
ABYAFQAUABQAFAAVABUAFgAXABIADwAOAAsADAAMAAwACwAJAAkABwAFAAIA///7//n/
+v/7//z//P/3//T/8v/v/+7/7//w//L/8//z//P/8//w/+3/7P/r/+z/7v/y//X/9P/y
//H/7//x//H/8v/0//X/9v/3//f/9v/1//T/8f/0//X/+P/5//f/9v/0//L/8v/z//b/
9//5//n/9v/1//T/8//y//P/9P/1//b/9f/0//P/8v/0//L/8f/x//T/9v/3//f/9f/1
//T/8//0//b/+f/9//z/+//7//r/+v/6//r/+P/5//n/+f/4//X/8P/u/+3/8P/x//P/
9P/y//D/7//v/+3/7//v/+//8//z//X/8//x//D/7//u//H/8v/1//f/9v/1//T/8v/0
//T/9P/0//j/+P/4//j/9f/0//L/8P/z//X/+P/5//j/9//1//T/8f/z//X/+f/8//7/
AwAEAAIABAALABoAOgBhAIoAtQDZAOIAxACbAIgAaAAfANT/nv9s/zv/IP8m/zn/Rf9Q
/1n/ZP9z/4P/kP+f/6//vf/G/9L/3P/m/+z/7v/w//L/8//z//b/+P/4//n/+//+////
AAD+//3//P/7//3/AAADAAUABAADAAIAAAAAAAAAAAAAAAIABAAFAAYABQADAAIAAQAC
AAUACQALAAoACAAHAAYACAAIAAsADQAOABEAEwATABIAEgASABQAGwAdACAAIwAlACUA
JgAmACgAKQAtAC8AMQAxADQANAAxAC4ALAAsAC0ALwAwADEAMAAvACsAKAAnACYAJgAm
ACgAJwAnACcAIgAfAB4AGwAdAB4AHwAfABoAGQAWABMAEwARAA4ADQAOAA8AEAAQAAsA
CAAGAAMAAwAFAAcACgAIAAcABgAFAAcABQAFAAUABwAIAAsADQAMAAoACQAHAAkACQAK
AAwADAAMAAwACwALAAsACwAJAAoACwAOAA8ADQAMAAoACAAKAAsADgAPAA0ACwAIAAgA
CAAIAAgACQAKAAsADAAJAAgABwAGAAcABgAGAAcACgAMAA0ADQALAAsACgAJAAoADAAP
ABMAEAAPAA8ADgAPABAAEQAQABEADwANAAoABwACAAAA//8CAAMABQAGAAMAAAD+//3/
/v8BAAIAAwAFAAUABwAFAAMAAgABAAAAAwAEAAcACQAGAAUABAACAAMABAAFAAYACAAI
AAgACAAGAAYABQAEAAcACQAMAA0ACgAJAAcABgAFAAcACwANAA4AEgATABIAEgAWACMA
QABqAJUAxADvAAEB7ADAAKkAlgBcAAsAzP+a/2T/N/8u/0D/Uf9d/2b/cf9+/4v/mf+s
/7v/x//R/97/6P/w//j//P/8//7/AAABAAEAAwAGAAcACQAKAAwADAAMAAwACwAKAAkA
DAAOABAAEQARAA8ADQAKAA0ADgAPABAAEQASABIAEgARAA8ADgANAA4AEQAVABcAFAAS
ABEAEAARABIAFgAZABoAHQAfAB8AIAAgACAAIgAoACsALwAzADQAMwAzADIANQA3ADwA
PwBAAD8AQQBAAD0AOgA4ADgAOQA7ADwAPQA7ADkANAAwADEAMAAwADAALwAtACwAKwAn
ACMAIQAdAB0AHgAfAB8AGgAXABIADQAOAA0ACwALAAkACQAJAAgAAwAAAP7/+//7//3/
//8CAAEA///9//v//P/7//z//f/+//7/AAABAP///v/+//3//////wAAAgAAAAAAAAD/
//////////3//////wEAAQD///7//P/6//z//f8AAAEA/f/8//v/+v/5//j/+//8//3/
/v/7//r/+f/4//r/+P/3//f/+P/6//v/+//5//n/+P/3//j/+v/9/wEA///9//z/+v/8
//z//P/6//f/9f/z//D/7P/o/+f/5//s/+3/7//w/+7/6v/n/+X/6P/r/+z/7f/u/+3/
7v/r/+j/6P/o/+j/6//s/+//8f/v/+3/6//o/+v/7P/t/+7/8P/w//D/8P/v/+7/7P/q
/+z/7//z//X/8v/x/+//7v/v//H/8//1//r//P/9//z/AAAMACUATgB+ALMA5gAJAQEB
2AC2AJ0AZgAYANf/oP9o/zb/If8u/0D/R/9R/17/bf9+/4//o/+0/7//yf/V/97/5v/u
//T/+P/6//r//P/9//3///8CAAMABQAEAAYABgAGAAYABQAEAAMABgAIAAoACwAKAAkA
CAAGAAcACAAJAAoACwAMAAwADAALAAkACAAHAAgACwAPABEADQAKAAgABgAHAAgADAAP
AA4AEQATABMAEgASABIAFAAaAB0AIQAlACYAJQAlACQAJwApAC4AMQAyADEAMwAyAC8A
LAAqACoALQAvADAAMQAvAC0AKAAkACQAJAAlACYAJAAjACMAIwAeABsAGgAXABcAGAAZ
ABkAEwARAA0ACQAIAAcABQAFAAUABQAFAAQAAAD+//3/+//7//3///8CAAAA///+//3/
/v/9//7//////wAAAwAFAAQAAgABAP//AgADAAUACAAGAAYABgAFAAQAAwACAP///v/9
//7//f/6//j/9f/y//X/9//3//X/8v/v/+7/7f/s/+//8P/x//L/8f/w/+//7v/u/+z/
6//r/+3/8P/y//P/8v/x/+//7f/u//D/8//3//b/9f/1//T/8v/y//L/8P/w/+//7v/s
/+j/5P/j/+P/5//p/+z/7v/t/+r/6P/n/+j/6//s/+3/8f/x//P/8f/v/+7/7f/s/+7/
8P/0//f/9v/1//T/8v/0//T/9P/0//f/+P/5//r/9//2//T/8v/0//f/+//9//z/+//5
//j/9f/1//X/+f/+/wIAAwAEAAQACgAdAD4AagCbANAA/QANAfQAzACvAIIAOADr/7L/
fv9K/yn/Lv8+/0f/Tf9W/2X/cv+D/5X/qP+z/73/yf/Q/9j/4P/m/+z/8P/w//L/8//z
//T/9v/2//f/+v/8//z//P/6//n/+P/3//r//P/+////AAD///7//P/8//z//P/8////
AAAAAAAA///9//z/+//8////AwAFAAQAAgABAAAAAAAAAAMABQAIAAsADQANAA0ADAAL
AAwAEgAVABkAHQAgAB8AHwAeACAAIQAlACcAKQApACwALAAoACQAIQAgACEAIwAkACUA
JAAjAB8AHAAbABoAGgAaABwAGwAbABsAFwATABEADQANAA4ADwAPAAsACQAFAAEAAQD/
//z/+//7//v/+//6//f/9P/y/+//8P/x//L/9P/y//H/8P/v//H/7//v/+//7//w//P/
9f/0//L/8f/v//D/8f/z//b/9P/0//T/8//z//P/8//x//T/9f/4//n/9f/0//L/8P/1
//X/+f/5//j/9v/0//L/8P/y//L/8v/y//D/8P/w//D/7//s/+r/6f/t//D/8v/z//H/
8f/w/+//7//w//L/9f/3//f/+P/4//X/9P/z//D/8P/v/+7/7P/p/+T/4v/h/+X/5f/m
/+b/5v/k/+P/4//h/+P/4//j/+f/5//p/+f/5f/k/+P/4v/k/+T/5v/n/+f/5//n/+b/
5P/k/+T/5P/p/+r/6//s/+n/6P/m/+T/5v/n/+n/6f/p/+n/6P/o/+P/4f/j/+f/7v/y
//X/+P/6/wAAEwA2AGAAkQDEAO0A8wDSAK4AkQBWAAIAu/+G/1L/Jv8X/yT/Mv83/zv/
Qv9P/17/cf+F/5b/pf+x/7n/vv/E/8r/0v/Y/97/4P/i/+P/4//h/+L/4f/h/+P/5v/n
/+j/6P/n/+b/5f/m/+j/6v/r/+3/7f/t/+z/6v/q/+r/6v/s/+7/7//w/+//7f/s/+v/
7f/v//L/8//z//L/8v/y//D/8P/z//X/9//7//7///////7//f/+/wUABwAKAA0AEQAR
ABIAEgATABMAFgAXABkAGQAcABwAGQAWABQAFAAWABcAFwAXABcAFwAUABIADwAOAA4A
DgAPAA8AEAARAA0ACQAHAAMABAAEAAQAAwACAAEA/v/7//j/9f/x/+//8P/x//L/8v/v
/+z/6v/n/+b/5//o/+r/6//r/+v/6//q/+f/5v/l/+f/6P/r/+3/7P/q/+n/5//p/+n/
6v/s/+3/7v/v/+//7v/t/+z/6f/r/+3/8f/z/+//7v/s/+r/6f/r/+7/7v/u/+7/7v/r
/+r/6f/o/+n/6v/r/+z/7P/q/+n/6f/p/+r/6v/p/+z/7f/t/+3/6//q/+r/6//s/+3/
7//w/+7/7v/u/+z/6//p/+f/5P/j/+D/4P/h/+H/3//e/9z/3f/c/9z/3f/b/93/3f/d
/93/3f/f/93/3//g/+H/4v/f/97/3//f/+D/4f/i/+L/4v/i/+L/4v/j/+L/4f/g/+P/
5P/k/+T/4v/h/+H/3//i/+P/4//k/+X/4//h/9//4P/k/+3/8v/2//r///8MACYASwB0
AJ8AxQDUAL4AnQCGAFoACQC6/4D/Tv8l/xT/IP8z/z3/Qv9H/0z/V/9n/3j/jf+j/7H/
uv/C/8b/yP/O/9T/2v/e/+H/4//i/+T/5P/l/+T/5v/m/+b/6v/r/+z/7f/q/+r/6v/p
/+7/7//w//D/7v/u/+7/7v/u/+7/7f/s/+3/7f/u/+//7f/t/+7/7f/w//D/8f/y//D/
8P/z//X/9f/3//j/9//5//r/+//+/wEAAQACAAMACAAJAAsADAAMAA0AEQATABQAEwAV
ABQAFQAUABQAFgATABMAEgARABQAFQATABIAEQAQABAAEAAPAA0ADAALAAwACwAMAAsA
BwAGAAUAAwADAAMAAQD///3/+//4//f/9f/1//X/9P/1//T/9P/z/+7/7f/s/+z/7//v
/+//7//v/+3/7f/t/+z/7P/u/+//8v/y//P/8//x/+//7v/u//D/8v/0//X/8//z//P/
8f/x//H/8//z//P/9P/0//T/8v/x//L/8f/z//X/+P/1//T/8//y//H/8P/v/+7/8f/y
//P/9P/x/+7/7P/r/+7/8P/x//H/9P/1//X/9f/z//L/8v/z//T/9f/3//j/9//2//X/
8v/z//H/7//s/+z/6P/n/+f/5v/l/+X/5P/n/+b/5v/n/+b/5//m/+X/6f/p/+v/6f/q
/+r/6v/q/+n/6P/p/+n/7P/t/+7/7v/r/+r/6f/o/+z/7P/s/+z/7v/u/+3/7P/r/+v/
7P/r/+z/7f/t/+7/7f/p/+f/5//q//L/+f/8/wAABgATACwAUgB7AKgA0QDdAMIAnACJ
AGgAHADL/5L/YP8y/xn/Hv80/z//Sf9O/1P/Xv9v/4P/mP+r/7n/w//M/9D/0v/Y/9z/
4P/m/+r/7f/v/+//8P/v/+//8P/y//L/8v/1//X/9f/1//T/9P/0//P/+P/5//r/+v/5
//j/9//2//n/+v/6//r/+//7//z//f/6//v//f/9/wAAAAABAAIAAQAAAAIAAwAEAAcA
CQAJAAsADAANABAAEwATABQAFQAcAB0AHwAgACEAIQAkACUAJwAnACoAKgAqACgAJwAo
ACUAJQAkACMAJAAlACMAIgAfAB4AHgAeAB4AHQAdAB0AHAAZABgAFQARABAADwANAA0A
DQALAAkABgADAP///f/////////+//7//P/7//n/9v/1//T/9P/2//f/+P/5//b/8//y
//H/8f/y//X/9//2//b/9//3//T/8//z//T/9v/4//r/+//4//f/9v/z//T/9f/4//n/
+v/6//n/+P/1//X/9//3//v//f/8//r/9//2//X/9P/0//T/9P/0//T/9P/0//T/8//w
/+7/7f/v//L/9P/1//P/8//y//H/8//0//b/+f/5//n/+v/6//n/+P/3//T/9v/1//T/
8v/v/+r/6P/n/+v/6//s/+z/7P/q/+n/6f/o/+n/6P/n/+r/6//u/+3/6//q/+n/6P/q
/+r/7P/t/+//7//v/+7/7f/s/+v/6v/t/+7/7//w/+3/7P/q/+j/6f/r/+7/7//v/+//
7v/u/+n/6f/r/+3/8v/4//v//P/+//7/CQAkAEwAeQCsANsA8QDeALAAlwCCAEgA9/+2
/4T/UP8j/xb/KP85/0H/SP9R/2D/cf+B/5b/p/+z/7//xv/M/9b/3v/i/+b/5//q/+z/
7f/t/+7/7f/t//H/9P/1//b/9P/z//L/8f/z//T/9f/1//f/9//3//b/9P/0//T/9P/4
//r/+//8//v/+f/4//f/+f/7//7///8BAAAAAAAAAP7//v8BAAMABQAJAAwADQANAAwA
CwAMABMAFQAYABsAIQAhACIAIgAiACMAJwApAC0ALQAwADAALQAqACgAKAAoACkAKQAp
ACsAKwAoACYAJAAiACEAIAAiACEAIQAhAB0AGQAXABMAFAAUABQAEwAOAA0ACgAHAAMA
AQD+//3//v///wAAAAD8//j/9f/x//L/8//0//b/9f/1//X/9f/0//H/8P/v//H/8v/1
//f/9f/0//T/8//z//P/9P/2//f/+P/5//n/+P/3//b/8//1//f/+//9//n/+P/2//T/
9v/3//r/+/////3/+v/2//T/9P/0//T/9//4//n/+v/4//b/9P/y//X/9P/0//X/9P/2
//f/9//3//f/9v/1//b/+P/7/////P/7//v/+v/8//z//P/6//f/9f/z//D/7P/o/+f/
5//s/+3/7//w/+7/6v/n/+X/5//r/+3/7//v/+//8f/v/+3/7P/r/+r/7f/u//H/8//w
/+//7v/s/+3/7v/v//D/8v/y//L/8v/w//D/7//u/+//8f/0//X/8v/x/+//7v/t/+//
8//3//z//v/9//z/AAAMACUATgB8AK8A5AADAfkAzgCsAJMAXAAMAMn/lP9c/yz/Gf8m
/zj/P/9J/1b/Y/9y/4H/lf+k/7H/u//F/87/1v/e/+T/5v/m/+j/6v/r/+v/7v/w//D/
8f/y//T/9P/0//T/8//y//H/9P/2//j/+f/5//f/9f/y//X/9v/3//j/+f/6//r/+v/4
//f/9//3//j/+////wEAAAD+//3//P///wAABAAHAAYACQALAAsACgAKAAoADAAUABcA
GwAfACEAHwAeABwAIQAjACgAKwAsACsALQAsACkAJgAkACQAJwApACoAKwAoACcAIwAg
ACAAIAAhACIAIAAfAB8AHwAaABcAFgATABUAFgAXABcAEgAPAAoABQAGAAUAAwADAAEA
AQABAAAA/P/6//n/9//3//n/+//+//3/+//5//f/+v/5//r/+//7//z///8BAAEAAAAA
AP//AAABAAMABgAFAAQAAwABAAIAAwAEAAMABQAFAAcABwAFAAQAAgAAAAEAAwAHAAkA
BQABAAAA/v8BAAIAAwAEAAIAAgACAAIA///+//3//P/+//7///8BAP//AAAAAP//AgAD
AAMAAwAEAAQABQAHAAQAAwADAAIABAAGAAgACAAFAAEA/f/4//f/9P/0//X/9//3//j/
+P/3//T/8v/x//X/+f/7//3/+//5//n/9f/3//j/+f/6//r/+v/8//3/+v/5//j/9v/4
//r//P/+//3//P/7//r/+//8//z//P/8//3///////7//f/7//r/AQADAAMAAQAAAAIA
AwAGAAoAEgAlAEQAbgCbAMgA9QALAfYA0AC3AJIATAD9/7z/gv9K/yX/KP8+/03/Vf9g
/2v/dv+D/5H/oP+z/8H/0f/e/+b/7P/w//D/8P/x//T/9v/3//r//v8AAAMAAQACAAEA
AAAEAAUABgAHAAcACAAJAAkACAAHAAYABAAGAAgACgAMAAsACgAIAAYACQAJAAoACwAJ
AAsADgAPAA4ADAALAAoADgAQABUAGQAYABkAGQAXABsAHAAdACAAJQAnACoALQAvAC8A
MAAwADQANwA9AEEAPwA9AD4APAA+ADwAOwA8ADwAPQA9AD0AOgA5ADUAMgA1ADYAOAA6
ADgANQAzADEALwAtAC0AKwAsACwALAArACcAJQAhAB0AHgAdABsAGwAXABUAEwAQAA8A
DgAOAA0ADQANAA0ADgANAAsACQAHAAsACwANAA8ACwAKAAsACwANAA4AEAARABIAEQAR
ABIAEAAQABAADwARABMAFQAVABIAEQASABEAEwAUABQAFAATABMAFQAVAA8ADwAOABAA
EQASABMAFAARABAADwAOAA4ADgAOAA4AEAAOAA0ADQANAA4ADgANABEAEwAUABUAEwAS
ABIAEwAVABUAFgAWABgAGAAYABYAEwAPAAsABgAGAAQABQAHAAgABwAHAAYACAAGAAUA
BQAGAAkACgALAAsACQAJAAUABgAIAAoADAAJAAgACQAJAAsACwALAAoACwAMAA0ADgAO
AAwACgAIAAoADAANAA4ADQANAA4ADQAPAA8ADgAOABEADwALAAkADgASABUAGgAiAC4A
QQBiAIQAqQDSAPcA/wDmAMoAswCAACwA3f+g/2z/QP8x/0L/WP9j/2v/cP91/37/i/+b
/7D/w//R/+H/6v/u//L/9P/2//j//P8AAAMABQAIAAoACgALAAoACgAIAAYACgALAAwA
DQAKAAoACgAJAAsACwALAAoADAAMAAwADAAJAAgABgAEAAUABQAGAAcABQAFAAYABQAF
AAQABAAEAAQABAAHAAkABgAHAAcABQAIAAoADAAQABEAEQASABMAFwAXABgAGAAaABsA
HwAhACEAHwAgAB4AIQAgACAAIgAfAB8AHgAdAB8AHwAcABoAGwAaABoAGgAXABUAFAAT
ABQAEwAUABMADwAOAA0ACwAJAAkABwAFAAQAAwABAAEA/v/9//z/+v/6//r/+//7//b/
9f/0//T/9f/1//X/9f/3//X/9f/1//L/8v/0//X/9//4//r/+//3//X/9P/0//f/+P/5
//n/+//7//v/+f/2//X/9v/1//b/+P/5//r/9v/1//b/9f/z//X/+P/4//j/+P/4//b/
9P/y//D/8f/y//P/9P/z//D/7v/t/+7/8P/x//H/9P/1//X/9f/z//L/8v/z//T/9f/3
//j/9v/2//b/9P/z//H/7//s/+z/6P/n/+f/5v/l/+X/5P/n/+b/5v/n/+X/5//n/+f/
5//n/+n/5//p/+r/6//s/+n/6P/p/+n/6v/r/+z/7P/s/+z/7P/s/+z/7P/s/+z/7//w
//D/8P/u/+3/7f/r/+3/7//w//L/8f/v/+v/6//w//T/+/8AAAYADAAXADAAVAB5AKIA
zQDjANAArACZAH4AOADj/6T/cP9A/x//JP86/0v/Vf9Y/1v/ZP9z/4P/lv+t/73/yf/S
/9r/3P/i/+b/6P/u//L/9f/3//b/+P/4//n/+P/6//r/+v/9////AQADAAAAAAAAAP//
AwADAAMAAgACAAIAAgACAAIAAgABAAAAAgADAAUABwADAAMABAADAAUABgAIAAoACQAI
AAoACwAKAA0ADwAPABEAEgATABYAGQAZABoAGwAgACEAIwAkACQAJQApACsALAArAC0A
LAAtACwALAAuACwAKwApACcAKQArACoAKgAnACYAJgAmACUAIwAiACEAIQAfAB8AHQAb
ABoAGQAXABcAFwAVABMAEwARAA4ADQALAAsACwAKAAsACgAKAAkABAADAAIAAgAEAAUA
BgAHAAUAAwADAAMABAAEAAYABwAKAAoACwALAAgABwAHAAgACwAMAA0ADQALAAsACwAJ
AAkACQALAAsACwAMAAwADAAKAAkACgAJAAkADAAMAAwADAAMAAkACAAHAAYABwAIAAkA
CgAKAAgABwAHAAYACAAJAAkADAANAA0ADQAKAAoACwANAA4ADwARABIAEAAQABAADgAN
AAsACQAGAAUAAgACAAMAAwABAAAA/v8BAAAAAAABAAAAAQAAAP///////wEA//8AAAIA
BAAGAAMAAgADAAMABAAFAAYABgAEAAQABAAEAAQABAAEAAQABQAGAAYABgAEAAMAAwAB
AAQABQAFAAYABwAHAAMAAwACAAgAEQAYABoAHAAlADwAXgCBAK4A1wDtANoArgCXAIgA
UAD//77/jP9Y/zH/Kv9A/1f/Yf9m/23/dv+D/5X/rP/B/8//2//o/+7/8P/y//j//P8A
AAQABwAJAAoADAAMAA0ADAAOAA4ADgAQABEAEgATABIAEgASABEAFQAVABUAFAASABIA
EgASABMAFAAUABQAFwAXABgAGQAXABcAGAAXABoAGgAbABwAGgAaAB0AHwAeACEAIwAj
ACcAKAApACwALwAvADAAMQA4ADkAOwA8AD4APwBDAEUARgBFAEcARgBHAEYARgBIAEUA
RQBEAEMARABFAEMAQgBBAEAAQABAAD8APQA8ADsAOwA5ADkANwA0ADIAMAAtAC0ALQAr
ACkAJQAjACAAHwAdAB0AHQAcAB0AHAAcABsAGAAXABYAFgAZABkAGQAZABcAFQAVABUA
FAAUABYAFwAaABoAGwAbABkAFwAWABYAGAAaABwAHQAcABsAGgAXABcAFwAZABkAGwAc
ABwAHAAYABcAGAAXABkAGwAeAB0AHAAbABoAGAAYABgAGAAbABwAHQAeAB0AGgAYABcA
GgAcAB0AHQAeAB8AHwAfABwAHAAdAB8AIAAhACMAJAAjACIAIQAeAB8AHQAbABgAGAAU
ABMAEwAUABMAEwASABUAFAAUABUAFAAVABQAEwAVABUAFwAVABQAFAAUABQAEwASABMA
EwAUABUAFgAWABUAFAATABIAFgAWABYAFgAWABYAFQAUABEAEQASABEAFQAXABgAGgAV
ABMAEQARABQAHAAjACgAKgAwAEEAYgCKALsA7AAVARcB9ADQAMEAmABGAPv/wv+M/1b/
Pf9K/2D/bf9x/3b/f/+M/53/s//I/9n/5f/x//b/+v/8/wAABgAMABEAFAAWABcAFQAW
ABUAFQAXABoAGwAcABsAGwAbABsAGgAaABoAGQAeAB8AIAAgAB4AHgAeAB4AHwAgACAA
IAAiACEAIQAhACAAIQAjACMAJQAmACgAKgApACgAKgArAC4AMQAzADMANQA2ADcAOgA+
AD8AQQBDAEoASwBNAE4ATgBPAFMAVQBXAFcAWgBaAFoAWABXAFgAVwBXAFYAVQBYAFkA
VwBWAFIAUABPAE4AUABPAE8ATwBMAEkASABFAEMAQgBBAD8APQA9ADsAOQA2ADMALwAt
AC8ALwAvAC4ALgAsACsAKQAlACUAJQAmACgAKQAqACsAKgAnACYAJQAnACgAKwAtACwA
LAAtAC0AKwApACgAKAArAC4AMQAzADAALwAuACsALAAtADAAMQAyADIAMQAwAC4ALQAu
AC0AMQAxADAALwArACoAKQApACwALAAsAC0ALQAsACwAKQAoACcAJwAnACkAKgArACwA
LAArACkAKAAsACwALAAuAC4ALAAuAC4AKgApACkAKAApACkAJwAkACEAIAAcABkAHAAe
ACIAIwAjACEAIAAfACIAJAAlACYAJwAoACgAKAAoACgAJwAmACUAJAAmACgAKgAsACsA
KgApAA==
         </WaveFormData>
      </LeadData>
      <LeadData>
         <LeadByteCountTotal>10000</LeadByteCountTotal>
         <LeadTimeOffset>0</LeadTimeOffset>
         <LeadSampleCountTotal>5000</LeadSampleCountTotal>
         <LeadAmplitudeUnitsPerBit>4.88</LeadAmplitudeUnitsPerBit>
         <LeadAmplitudeUnits>��V</LeadAmplitudeUnits>
         <LeadHighLimit>2147483647</LeadHighLimit>
         <LeadLowLimit>268435456</LeadLowLimit>
         <LeadID>V3</LeadID>
         <LeadOffsetFirstSample>0</LeadOffsetFirstSample>
         <FirstSampleBaseline>0</FirstSampleBaseline>
         <LeadSampleSize>2</LeadSampleSize>
         <LeadOff>FALSE</LeadOff>
         <BaselineSway>FALSE</BaselineSway>
         <ExcessiveACNoise>FALSE</ExcessiveACNoise>
         <MuscleNoise>FALSE</MuscleNoise>
         <LeadDataCRC32>1111392756</LeadDataCRC32>
         <WaveFormData>
HAAcABwAHAAhACQAJwAqACwALgAwADIANgA6AD4AQgBEAEQARABEAEIAQgBCAEIAQgBC
AEIAQgA+ADwAOgA4ADgAOAA4ADgAMwAwAC0AKgAnACYAJQAkACAAHgAcABoAFQASAA8A
DAALAAoACQAIAAMAAAD9//r/9//2//X/9P/y//L/8v/y/+//7v/t/+z/7f/u/+//8P/t
/+z/6//q/+z/7P/s/+z/7f/u/+//8P/v/+7/7f/s/+7/8P/y//T/8f/w/+//7v/w//D/
8P/w//D/8P/w//D/7//u/+3/7P/t/+7/7//w/+7/7P/r/+r/6v/q/+j/5f/o/+j/6f/q
/+j/5//o/+f/6v/q/+r/6//r/+r/6f/q/+3/7f/s/+v/7P/s/+3/7v/t/+z/6//q/+j/
6P/o/+j/5f/k/+P/4//k/+b/4//i/+L/4v/j/+b/5v/l/+T/4//k/+L/4v/i/+D/3//e
/97/3v/e/97/3f/e/93/3v/g/93/3P/d/9z/3//e/9//4P/f/97/3f/d/9//3//g/+D/
4P/h/+D/4f/c/9v/3v/g/+f/8P/6/wcAHQBEAHsAuwAGAU8BhAGPAXsBXgEoAdkAiwBD
AO//kP9F/zD/Pv9D/0D/R/9Q/13/bP9//5P/pf+w/7r/wv/F/8f/yP/M/9D/1f/X/9n/
2//b/9z/3v/d/9//3//f/9//4P/h/+L/5P/j/+T/4//h/+T/5f/m/+f/5f/l/+X/5//p
/+n/6f/p/+r/6v/p/+z/7P/s/+v/6f/s/+7/8P/y//H/9P/2//X/+P/5//v//P/+/wEA
AwAJAAwADAAOABAAFQAaAB4AIQAhACIAJQAoACkAKwAsACwALQAtACwALAAqACgAJQAi
ACMAJAAkACUAIgAfAB4AHAAcABoAGAAVABUAFAAUABEADwAMAAgAAwADAAQAAgADAAAA
+v/4//b/8//y//D/7v/u/+3/6//q/+j/5//m/+X/6P/o/+n/6v/m/+b/5v/n/+j/6P/o
/+n/6//s/+z/6v/r/+n/6f/n/+n/6//u//D/7v/r/+7/7f/u/+7/7f/t/+7/7//w//H/
7//u/+7/7P/v//P/8//x/+7/7f/s/+v/6v/r/+z/7v/u/+z/6f/p/+j/6P/o/+j/6f/u
/+//7//u/+v/6//s/+z/7v/w//P/8//w/+//7//u/+z/7P/u/+7/8f/y/+//7v/r/+j/
5//m/+f/6f/r/+7/6//q/+f/5v/k/+b/5//n/+n/6f/p/+b/5P/i/+D/3//g/+L/4//k
/+L/4f/h/9//3f/e/97/3v/j/+T/5f/k/+H/4P/f/97/3//h/+L/4//i/+L/4f/h/93/
3f/g/+P/5v/q/+3/8P/2//3/CwAqAFsAlwDaAB8BWAFxAWcBTgEmAeMAlwBPAAcAtP9h
/zT/Mv87/zz/Qf9M/1n/Zv93/4X/lf+i/6z/tv+//8X/zP/U/9b/1//X/9f/1//W/9j/
2//b/+D/4f/i/+P/4P/f/97/3v/g/+T/5v/n/+f/5//n/+f/5f/l/+X/5//q/+v/7P/t
/+z/6v/n/+j/7P/u/+//7//u/+7/7v/u/+z/8P/z//P/+P/5//v//P/6//v/+////wcA
CgAPABQAFAAYABsAHQAfACAAIwAmACoALQAvADAALgAtACsAKgArACwALAAsACkAKAAm
ACUAJQAjACMAIgAjACIAIQAfABoAGAAXABMAFAAUABMAEQAPAA4ACgAJAAcAAgABAAAA
AQAAAP7//P/5//f/9P/y//L/8//0//X/9f/0//T/9P/y//L/8v/z//X/9v/3//n/9v/2
//X/8v/4//n//P/9//v/+//8//z/+f/3//v/+//9//7//v////7//f/8//v//P/+/wEA
AgABAP///P/7//r/+f/4//r//P///wAA/f/5//j/9v/4//j/+P/5//z//f/9//z/+f/5
//r/+v/7//7/AgADAAEA///+//z//f/+/wEAAgAEAAQAAAD+//v/+P/3//b/9//5//v/
/v/6//j/9P/y//T/9v/3//f/+f/5//n/9v/0//L/8P/v//L/9P/1//b/8//x//D/7f/v
//D/8P/w//D/8P/w/+7/7P/s/+z/7P/v//H/8v/z//H/8P/u/+3/7f/v//L/9f/2//b/
9//4//r/AQAPACgAUwCLAMoADQFMAXMBcwFgAUwBIQHVAIUAPQDq/4X/Ov8s/z3/RP9L
/1j/Y/9u/3//i/+X/6b/tP/A/8v/1f/c/+D/4P/g/+H/4v/j/+b/6P/r/+v/7//v/+//
7//u/+3/7P/s//D/9P/2//f/9P/z//L/8f/z//P/8//1//f/9//3//f/9f/0//L/9P/4
//r/+//7//v/+v/5//j/+f/+/wIAAwAEAAUABwAIAAcACQAKAA8AFQAYAB0AIgAiACYA
KQArAC4AMAA0ADgAOwA9AD4APgA9AD0APAA8AD0APgA+AD4AOgA4ADUAMwAyADEAMgAy
ADIAMAAuACsAJgAkACMAHwAgACAAHwAdABgAFgARAA8ADgAKAAoACgALAAoACAAGAAMA
AQD+//z//v///wAAAQD///z/+v/4//f/+P/5//v//v/+//7////8//z/+//4//z//f8A
AAEAAAD//////v/+//3/AgADAAQABAADAAMAAgABAAAA//8AAAIABQAGAAMAAQD+//7/
/v/+//7/AQACAAQABAABAP3//P/6//v//P/9////AQABAAAA/v//////AAAAAAIABAAH
AAcABQADAAIAAAADAAQABwAIAAcABgABAP7//P/6//r/+v/8//3//v8AAPr/+P/0//L/
9f/4//r/+//5//n/+f/2//P/8v/x//H/9P/2//f/+P/2//P/8f/t//D/8v/z//T/9f/0
//P/8P/w//D/8P/w//H/8//0//X/8//y//D/7//x//P/9v/3//b/9P/1//j//v8JAB8A
RgB7AL8ACAFRAYYBmQGLAXoBWgEXAcUAdwAjALr/V/8u/zj/Sf9Q/1f/ZP9v/3z/if+Z
/6n/tP/C/87/1//d/+L/4v/i/+T/5f/m/+f/6f/s//D/8f/y//H/8P/v/+//7//v//D/
8v/2//j/+f/2//X/9P/z//X/9//5//3//v/9//z/+//5//j/9v/4//v//v8AAAEA///+
//3//P///wQACAAJAAoACwANAA4AEQATABQAGQAgACIAJgAqACsALgAwADEANwA6AD8A
RABEAEUARQBEAEMAQwBCAEIARABEAEMAQgBAAD4AOwA5ADgANwA4ADgANQAyAC8AKwAo
ACYAJQAhACEAIAAeABsAFgAUAA8ADQAOAAoACgAKAAcABgAEAAIA/v/9//v/+v/8//3/
/v////3/+v/4//b/9//4//n/+//7//r/+f/5//n/+v/6//j//P/9/wAAAQD+//3//f/8
//z/+/8AAAEAAAAAAP/////9//3//f/9//7/AAADAAQA///8//7//v/+//7/AQACAAQA
BAABAP3//P/6//3//v///wEAAQABAAAA/v/9//3//v/+////AgAGAAcABQADAAIAAAAB
AAIABQAGAAMAAgD9//r/+v/4//j/+P/5//v//f8AAPv/+P/z//D/8v/2//n/+//4//f/
9v/y//P/8v/x//H/8v/0//X/9v/z//H/8P/t//D/8v/z//T/9f/0//P/8P/w//D/8P/w
//H/8//0//X/8//y//D/7//x//P/9P/1//T/9v/3//z/BgAZADsAcgCzAP8ATAGNAawB
owGLAWYBJgHZAJEAQwDh/3z/P/88/0r/Tf9S/2H/cP99/4z/nf+t/7f/wP/K/9L/2f/f
/+L/5P/k/+T/5f/m/+f/6v/s/+//7//v/+//7//v/+//7//v//D/8//2//f/9//0//P/
8v/x//T/9f/2//n/+v/5//j/9//3//b/9P/2//n//P/+///////+//3//P///wQACAAJ
AAsACwAMAAwADwARABIAFwAdACAAJQAqACkALAAuAC8AMwA2ADsAQABAAEEAQQBAAD0A
PQA8ADwAPQA+AD4APgA6ADgANQAzADIAMQAyADIAMQAuACsAJwAiACAAHwAbABwAHAAb
ABkAFQASAAwACQAKAAYABgAGAAMAAgAAAP7//P/7//n/+P/4//n/+v/7//j/9v/1//T/
9P/2//j/+//6//r/+v/7//n/+v/6//j//P/9/wAAAQD+//3//f/8//7//f8CAAMAAgAC
AAEAAQD//////////wUABgAGAAQAAAD+//7//v/+/wAAAgAFAAYAAQD9//z/+v/7//z/
/f///wIAAwADAAIA/////wAAAAABAAQACAAJAAcABQAEAAIABAAEAAYABgAGAAYAAgAA
AP3/+v/5//j/+//9////AgD+//z/+P/2//f/+v/8//3//f/9//3/+v/4//b/9P/z//T/
9v/3//j/9//1//T/8f/z//T/9P/0//j/+P/4//b/8//y//H/8P/z//X/9v/3//X/9P/y
//H/8f/z//b/9//6//z//f/+/wQAEQArAFgAkwDZACIBZwGWAZsBhQFmATAB5wCfAFUA
AwCk/1f/QP9K/0//UP9b/2r/ef+I/5f/pf+x/7z/xP/M/9X/2//g/+T/5P/l/+X/5f/l
/+j/6v/t/+3/7//v/+//7//u/+3/7P/s/+//8v/z//P/8v/x//D/7//x//H/8f/z//T/
8//y//H/7//u/+z/7v/x//T/9v/3//X/9P/z//L/9P/4//v/+//8//3///8AAAAAAQAB
AAUADAAOABIAFgAVABgAGgAbACAAIgAmACoAKQArACwALAAoACcAJQAkACUAJgAmACYA
JAAiAB8AHQAdABsAGwAaABoAGAAWABMADgAMAAsABwAIAAgABwAFAAAA/v/5//f/9v/y
//L/8v/x//D/7v/s/+n/5//k/+L/5P/l/+b/5//k/+L/4f/g/9//4P/h/+P/5v/m/+b/
5//m/+b/5f/i/+j/6f/s/+3/6v/p/+n/6P/p/+f/6//r/+7/7v/t/+3/7P/r/+r/6f/v
//D/8v/y/+7/6//q/+n/6P/q/+z/7//w/+z/6f/p/+j/5v/m/+b/5//r/+3/7v/u/+z/
6//r/+r/6//u//L/8//w/+//7//u/+z/7P/u/+7/7//w/+3/7P/n/+T/4//i/+P/5f/n
/+r/5//m/+P/4v/i/+T/5f/l/+f/5//n/+T/4v/g/97/3f/e/+D/4f/i/+D/3//f/93/
3f/e/97/3v/h/+L/4//i/9//3v/d/9z/3f/f/+D/4f/g/+D/3//f/9v/2//e/+H/5v/o
/+3/8v/4/wcAIwBSAI8A1QAcAVsBfAF3AVsBNAH2AKsAZQAdAMn/dP89/zb/Pv87/z7/
Sf9W/2f/eP+J/5f/pf+u/7b/vP/B/8f/zP/S/9j/2f/Z/9n/2f/Z/9r/3P/b/97/3//g
/+H/4P/f/97/3v/h/+T/5f/l/+X/5f/l/+X/5f/l/+X/5//q/+v/7P/t/+r/6P/l/+b/
6f/s/+7/7//w//D/8P/w/+7/8v/1//X/+f/7//7/AAAAAAEAAQAFAAwADgASABYAFgAa
AB0AHwAgACIAJgAqAC0ALwAwADAALgAtACsAKgArACwALAAsACsAKgAoACcAIwAhACEA
IAAjACIAIQAfABsAGAAWABEAEgASABEADwANAAwACAAHAAMA/v/9//z//f/8//r/+P/0
//P/8f/w//D/8f/y//P/8//y//L/8v/u/+7/7v/v//L/8v/y//P/8v/y//H/7v/0//X/
+P/5//f/9//4//j/9//1//n/+f/7//z//P/9//z/+//6//n/+//8/wAA/v/+//7//v/9
//z//P/6//r/+f/7//z/+//6//n/+f/6//v/+//6//z//f///wAA/f/+/wAA//8BAAEA
AgACAAEAAAABAAAAAgACAP7//P/7//r/+//8//r/+f/4//j/9//4//f/+P/3//j/+P/3
//f/9//3//T/9f/0//P/8//y//L/8f/w//P/8//0//P/8v/y//H/8P/y//L/8v/w//H/
8v/z//T/8f/x//D/7//z//T/9P/1//P/8f/u/+//8P/0//v/AgAGAA0AFwAqAFEAhQDG
AAsBSgF1AX0BagFKARMBwwB1ACkA2v+F/0r/QP9N/1L/Uf9W/13/aP97/43/n/+y/77/
xv/L/8//0v/Y/9z/4f/j/+X/5//n/+j/6v/p/+v/6//r/+v/7P/t/+7/8P/u//D/8P/v
//L/8//0//X/9P/z//L/8//z//P/8//z//T/9P/z//b/9v/2//X/8//2//j/+v/8//n/
/P/+//3/AAABAAMABAAHAAkACgAPABIAEgAUABYAGgAgACUAKQApACoALQAwADMANQA2
ADYAOAA5ADkAOgA3ADYANAAyADMANAA0ADUAMQAvAC8ALgAuACwAKgAnACUAJAAkACEA
HgAcABkAFQAVABYAFAAVABIADAAKAAgABwAGAAQAAgABAAEAAAAAAPz/+//6//n//P/8
//3//v/7//r/+f/5//r/+v/6//v//P/+/////v/+//3//v/9/wAAAQADAAQAAgD//wIA
AQACAAIAAQABAAIAAwAEAAUAAgACAAMAAgAHAAkACAAFAAQAAwACAAIAAgADAAIAAwAB
AAIAAgD///7//f/9/wIAAwADAAIAAwADAAQABAADAAQABgAFAAcABwAIAAgABQAEAAUA
BAAFAAYAAwACAAAA/v/+//7//f/9//3//v/+//7//P/8//n/+v/6//n/+v/7//z/+v/3
//b/9f/1//P/9P/0//T/9//3//j/9//0//T/8//y//b/9v/2//T/9P/0//T/9P/y//P/
8//z//X/9v/2//f/8//x//D/7//0//r/AQAEAAwAFwArAFAAhQDHABIBWQGKAZEBgQFs
AT4B7QCXAEsA9/+U/0X/Mv9E/03/UP9X/17/a/9+/4//o/+1/8D/yP/O/9H/1f/c/+L/
5P/n/+n/6//t/+v/7P/u/+3/8P/x//L/8//x//H/8f/y//L/9P/0//P/9f/3//n/+//4
//f/9v/3//v/+//7//v//f/8//r//P/9//7//v/9/wEAAgADAAQAAgAEAAUAAwAJAAsA
DgAQABEAEwAUABkAHQAeACEAJAApAC4AMgA1ADUANgA5ADwAPgBBAEMARABFAEUARABE
AEMAQgBAAD4APgA+AD0APQA6ADcANgA0ADYANAAyAC8AKgAoACcAIwAiACAAHQAZABgA
GAAVABUAEAAKAAgABgAGAAYABQAEAAIAAQD///7/+//7//v/+//8//z//f/+//n/+P/3
//f/+//8//3////+//7//f/6//v/+//9//3//v///wEAAgD+//v//v/9/wEAAgACAAMA
AQABAAEAAQD//wAAAgACAAUABwAFAAAA///+//3//P///wAAAgACAP7/+//7//r/+P/4
//j/+f/+///////+//v/+//8//z//v8AAAMAAwACAAEAAQAAAP7//v8AAAAAAQACAP//
/v/7//j/9//2//f/+f/7//7/+f/4//X/9P/y//T/9f/1//b/9//4//b/8v/w/+7/7f/u
//D/8f/y//D/7//v/+3/6//s/+z/7P/v//D/8f/w/+//7v/t/+z/7f/v//D/8f/x//D/
7v/t/+n/6//s/+3/8P/0//X/9v/6/wMAFwA6AHEAtQAEAVMBjgGjAZUBggFiAR0ByQB9
AC0Awv9b/yr/MP9B/0T/S/9W/2X/dv+F/5X/pf+y/7r/wv/L/9H/2P/a/97/3v/f/+D/
4f/g/+L/5f/l/+j/6f/q/+v/6v/p/+j/6P/r/+7/7//v/+3/7f/t/+3/7f/t/+3/7//y
//P/9P/1//T/8v/v//D/8//2//j/+f/4//j/+P/4//b/+v/9//3/AQADAAYACAAIAAkA
CQANABMAFgAbACAAIgAmACkAKwAwADIANgA6AD0APwBAAEAAPQA9ADwAPAA9AD4APgA+
ADsAOgA4ADcAMwAxADEAMAAyADAALgArACUAIgAgABsAHQAcABoAFwATABIADgANAAkA
BAADAAIAAwACAAAA/v/7//n/9v/0//T/9f/2//f/9f/0//T/9P/w//D/8P/x//P/9P/1
//f/9P/0//P/8P/0//X/+P/5//n/+f/6//r/9//1//n/+f/7//z//P/9//r/+f/4//f/
+P/6//3//v8BAP3/+//2//j/+P/4//j/+//8//7//v/5//X/9P/y//X/9v/3//n/+//7
//r/+P/5//n/+v/6//v//v8CAAMA///9//z/+v/7//z///8AAP///v/5//b/9P/y//L/
8v/z//X/9//6//X/8v/t/+r/7v/y//X/9//0//P/8v/u/+3/7P/r/+v/7f/u/+7/7v/t
/+v/6v/n/+j/6v/r/+z/7f/s/+v/6P/o/+j/6P/o/+n/6//s/+3/6//q/+j/5//p/+v/
7v/v//D/8v/z//b/AgAVADkAbACvAPkARgGDAZwBkwF7AVgBGAHNAIMAMwDR/27/Nf80
/0L/Rf9M/1n/aP91/4L/k/+j/6//uP/C/8r/0f/X/9r/3P/c/9z/3f/e/9//4v/k/+f/
5//n/+f/5//n/+f/5//n/+j/6//u/+//7//s/+v/6v/p/+z/7f/u//H/8v/x//D/7//x
//D/7v/w//P/9v/4//n/9//2//X/9P/3//z/AAABAAIAAwAFAAYABwAJAAoADwAWABgA
HAAgAB8AIgAkACUAKwAuADMAOAA4ADkAOQA4ADUANQA0ADQANQA2ADYANgAyADAALQAr
ACwAKwAsACwAKwAoACUAIQAeABwAGwAXABkAGAAWABMADgAMAAcABQAGAAIAAgACAP//
/v/8//r/9v/1//P/8v/0//X/9v/3//T/8v/x//D/8f/y//P/9f/0//T/9P/1//X/9v/2
//T/+P/5//z//f/6//n/+f/4//r/+f/+/////v/+//3//f/7//v/+//7//z//v8BAAIA
/f/7//n/+P/7//z//f/+//z//P/9//z/+v/3//f/9v/5//r/+//9//7//f/7//j/+//9
/wAAAgD//wAAAgABAAAA//////7/AQACAAUABgAEAAIA/P/4//j/+P/6//z/+//7//v/
/P/5//j/9f/0//f/+v/8//3/+//5//f/8v/0//T/9P/1//P/9P/0//T/8v/x//H/7//y
//T/9f/2//b/9P/y/+7/8P/y//T/9v/1//X/9P/z//L/8v/x//H/+f/5//j/9f/0//T/
9//+/wgAFwAxAFgAjQDPABQBVwGKAZcBhwFsATwB9QCnAFsABwCo/1f/Pv9K/1X/WP9h
/2r/c/+A/43/nf+t/77/zP/W/9v/3//g/97/3v/h/+P/5f/n/+v/7v/y//P/8v/x//D/
7//y//P/9P/2//b/+P/4//f/9f/1//X/9f/4//n/+v/9//3/+//5//f/+f/6//r//v//
/wAAAAD///7//v/+//7/AQAGAAoACwAMAAsACwAKAA0AEQAUABsAHQAeACEAJAAkACgA
KwAtADMANgA7AEAAPwA/AD4APAA+AD8APwBAAD4APgA9ADwAOwA6ADgANwA3ADcAOQA6
ADgANAAwACsAKgAqACsAKQAnACYAJAAhAB0AHAAYABcAGAAUABQAFAARAA4ACgAGAAcA
BwAGAAYAAwADAAMAAwACAAAA///+//7/AAACAAUABAACAAAA//8BAAQABgAGAAcABwAJ
AAkABwAHAAgACAAJAAkADwARAA8ADgAMAAsADAANAA4ADwANAA4AEAAQAAsADQANABAA
EgASABIAEgAPAA4ADgAMAA0ACwAMAAwADAAMAAwADQAPAA8ADgAMAA4ADwARABIAEAAQ
ABEADwARABEAEgASABIAEgAUABQAEQAQAAsACAAKAAoADAAOAAwACwAKAAoACgAKAAgA
CAAIAAoACwALAAoACQAIAAQABQAGAAcACQAGAAYABQAEAAUABQAGAAUABQAGAAYABgAH
AAYABQACAAQABgAIAAoACQAJAAgABwALAAwADAANAA0ACQAGAAUACAAMABMAHAAoADcA
UwB8ALEA6wAsAWkBjgGRAX8BYAEgAdEAgQAzAOH/jv9Z/1r/av9t/27/df98/4X/kv+j
/7X/yf/Y/+T/7P/v/+//8P/y//b/+v/9/wAAAwACAAQABwAHAAcABwAHAAcACgALAAwA
DgANAA4ADQALAA4ADwAQABEADwAPAA8AEQASABEAEAAPABIAEgARABQAFAAUABMAEQAV
ABYAFwAYABcAGgAcABsAHAAdAB8AIAAkACcAKQAvADIAMgA0ADYAOQA+AEIARQBHAEgA
SwBOAE4ATwBPAE4AUQBTAFQAVgBTAFIAUABOAFAAUABPAE8ASwBJAEkASABGAEQAQgA/
AEAAQABBAD8APQA6ADYAMQAxADIAMAAxAC0AKAAnACYAIwAiACAAHgAeAB8AHwAgAB0A
GwAZABcAGAAYABkAGgAYABgAGAAZABgAGAAYABkAHAAeAB8AHgAfAB0AHQAbAB4AHwAh
ACIAIQAfACMAIwAhACAAHgAdACAAIQAiACMAIQAgACAAHgAfACEAJAAiACIAIgAiACEA
IAAgAB4AHgAdAB8AIAAdABwAGwAbAB4AHwAfAB4AHgAfACEAIgAcABgAFQAPAAkABQAC
AP7/+v/2//T/8P/u/+z/5v/i/9//3P/b/9r/2P/X/9b/1v/U/9T/0v/S/8//0P/Q/8//
z//P/8//zP/M/8z/zP/N/8r/yv/J/8j/yv/L/83/zf/K/8r/yf/I/8z/zP/M/8r/y//M
/83/zv/L/8v/yv/J/8z/zv/P/9H/0f/N/8r/y//O/9T/2//i/+r/9f8HACgAWQCVANoA
IwFWAWUBWQFGASAB1QB/ADMA4/+E/zH/FP8k/zP/NP85/z7/Sf9a/2v/ff+R/6D/qv+y
/7f/uf+8/8L/xv/L/83/z//R/8//0P/S/9H/1f/V/9X/1f/Y/9n/2v/c/9v/3P/b/9n/
3P/d/97/3//e/93/3P/d/+H/4f/h/+H/4v/i/+H/5P/j/+T/5P/j/+f/6P/p/+r/5//q
/+z/6//v//H/9P/2//j/+//9/wMABQAGAAkADAAQABYAGwAfACEAIgAlACgAKwAtAC4A
LgAuAC8ALwAwAC8ALgAsACoAKwAsACwALQAqACcAJgAkACIAIAAeABsAGQAYABgAFQAS
ABAADQAJAAoACgAHAAcAAwD+//3//P/9//z/+v/4//f/9//2//b/8//x/+//7f/u/+7/
7//w/+3/7P/r/+v/7f/u/+//8f/z//T/9P/y//T/8//0//P/9P/1//f/+P/1//P/9//3
//r/+v/5//n/+//7//v/+//4//j/+f/4//v//v/9//z/+//6//n/+P/4//b/+P/3//n/
+v/5//j/9//3//j/+f/5//j/+P/5//v//P/5//r//P/7//z//f///wAA///+/////v/+
//7/+v/4//f/9v/3//j/9f/1//X/9v/1//b/9f/2//T/9P/z//H/8//z//P/8P/w//D/
8P/x/+7/7v/t/+z/7//v//D/7//s/+z/6//q/+7/7v/u/+z/7v/u/+7/7v/r/+v/6v/p
/+z/7v/v//H/7f/t/+r/6f/o/+z/9f/8/wIACQAXADgAaQClAPAAPwF6AY8BgwF4AV4B
GwG/AG8AHQCy/0//IP8u/0X/Sv9P/1b/Yf9w/4P/l/+p/7b/wv/M/8//0f/U/9r/3v/j
/+X/5//p/+n/6v/s/+v/7f/t/+3/7f/u/+//8P/y//H/8v/x/+//8f/z//X/9//0//P/
8v/z//f/9//3//f/+P/4//f/+v/6//r/+f/3//r//P/+/wAA/f8AAAIAAQAGAAcACQAK
AA4AEQATABkAHAAcAB4AIAAmACwAMQA1ADYAOAA8AEAAQwBFAEYARgBHAEcARgBGAEUA
RABCAEAAQQBCAEIAQwA+ADsAOgA4ADYANAAyAC8ALgAsACsAJwAlACIAHgAZABoAGgAX
ABcAEgAMAAoACAAHAAYABAACAAEAAQAAAAAA/v/9//z/+//9//z//P/8//n/+P/3//f/
+P/4//j/+f/7//z//P/6//r/+f/6//n//P/9////AAD+//v//v/9/wAAAAD/////AQAB
AAEAAQD+//7////+/wEAAwAEAAEAAAD///7//v/+/////v/+//3///8AAP7//P/6//n/
/f///wAAAAD/////AAAAAP7/AAADAAMAAwADAAQABAABAAAAAQAAAAEAAgD///7//P/6
//r/+v/5//n/+f/6//r/+v/4//j/9v/4//n/+f/5//n/+f/2//X/9P/z//P/8f/y//L/
8v/1//X/9v/1//L/8v/x//D/8//0//X/9P/0//T/9P/0//P/8//y//H/9f/2//b/9//z
//H/8P/v//L/+P/9/wQACgAXAC8AXACZAOUANgGBAbABsQGdAYYBTgH3AKUAWQD3/4r/
Qf86/0z/U/9U/1v/Zv9z/4T/mf+t/73/xv/O/9T/1//Z/97/5P/q/+7/7//w//H/8P/w
//H/7//0//X/9v/3//X/9f/1//b/9f/4//n/+f/8//3//v////z/+//6//v//v///wAA
AQABAAAA/v8AAAAAAgADAAMABwAIAAkACgAHAAoADAALAA8AEQAUABYAFwAZABoAHwAi
ACQAKAAsADEANgA6AD0APwBAAEMARgBIAEsATQBOAE0ATQBMAEwASgBKAEkASABKAEoA
SQBJAEQAQQBAAD4AQAA+ADwAOQA0ADIAMQAtACsAKgAoACUAJQAkACAAHwAaABQAEgAQ
ABAAEAAPAA4ADAALAAkACAAFAAUABQAFAAYABgAHAAgABAAEAAQABQAHAAgACQALAAkA
CgAKAAgACgAJAAoACQAMAA0ADwAQAA4ACwAOAA0ADwAQABAAEQAPAA8ADwAPAA0ADgAQ
ABAAEAARABIAEwAPAAwADQANAA4ADwAOAA8ADQANAAwADAAKAAoACwAMAA8ADgARABMA
EAAPAA8AEAATABQAEwATABMAEwATABQAEgASABIAEQARABIAEQAQAA4ADAALAAoADQAO
AA8AEAANAAwACwALAAgACgALAAwADQAOAAsACgAJAAgABwAGAAUABAAHAAgACQAKAAcA
BgAFAA==
         </WaveFormData>
      </LeadData>
      <LeadData>
         <LeadByteCountTotal>10000</LeadByteCountTotal>
         <LeadTimeOffset>0</LeadTimeOffset>
         <LeadSampleCountTotal>5000</LeadSampleCountTotal>
         <LeadAmplitudeUnitsPerBit>4.88</LeadAmplitudeUnitsPerBit>
         <LeadAmplitudeUnits>��V</LeadAmplitudeUnits>
         <LeadHighLimit>2147483647</LeadHighLimit>
         <LeadLowLimit>268435456</LeadLowLimit>
         <LeadID>V4</LeadID>
         <LeadOffsetFirstSample>0</LeadOffsetFirstSample>
         <FirstSampleBaseline>0</FirstSampleBaseline>
         <LeadSampleSize>2</LeadSampleSize>
         <LeadOff>FALSE</LeadOff>
         <BaselineSway>FALSE</BaselineSway>
         <ExcessiveACNoise>FALSE</ExcessiveACNoise>
         <MuscleNoise>FALSE</MuscleNoise>
         <LeadDataCRC32>4124224072</LeadDataCRC32>
         <WaveFormData>
AgACAAIAAgAHAAoADQAQABMAFAAVABYAGwAgACUAKgArACwALQAuADAAMAAwADAAMgAy
ADIAMgAwAC4ALAAqACoAKgAqACoAJgAkACIAIAAdABwAGwAaABcAFgAVABQADwAMAAkA
BgAEAAQABAAEAAEA/v/7//j/9//2//X/9P/0//T/9P/0//L/8P/u/+z/7v/w//L/9P/z
//L/8f/w//D/8P/w//D/8//0//X/9v/z//L/8f/w//L/9P/2//j/9v/2//b/9v/2//b/
9v/2//f/+P/5//r/+f/4//f/9v/3//j/+f/6//n/+P/3//b/9P/0//T/8//2//b/9//3
//T/8//0//T/9v/4//n/+v/4//j/+P/4//j/+P/6//j/+//8//3//v/8//r/+f/3//n/
+f/7//v/+v/5//j/9//3//n/+f/3//X/9v/3//j/9f/1//T/8v/0//L/8v/y/+7/7f/t
/+7/7P/s/+z/6v/r/+v/7P/s/+n/6P/n/+b/6v/r/+v/7P/q/+n/6P/o/+b/5//n/+f/
6f/q/+r/6//l/+X/5P/l/+v/+f8GABgAMQBZAI8A0QAbAWIBmgGpAY0BTAEAAb4AiQBT
ABEAxv+G/2v/bf9t/2n/a/9y/3v/h/+W/6b/tf/A/8n/zf/O/87/zv/Q/9T/1v/Z/9z/
3v/c/9z/3f/d/93/3f/e/9//4f/i/+P/5P/h/+D/4f/g/+P/5f/o/+n/6P/n/+b/5f/l
/+X/5f/m/+f/6P/p/+v/6v/p/+n/6f/s/+3/7//w/+//7//w//L/8f/y//X/9//5//z/
/v8CAAMAAwAGAAgADwAUABgAHAAcAB0AIAAjACIAJQAmACkALAAsACsAKgAnACYAJQAk
ACcAKAAoACcAJgAlACIAHwAgAB4AHQAbABoAGgAZABkAFAARAA8ACwAMAAsACQAHAAUA
AQAAAP3/+f/4//f/9f/1//X/9f/1//H/8P/v/+z/7v/w//L/8//w//D/8P/w/+//7//v
//D/8//z//P/8P/v/+7/7f/u//L/9P/2//f/9f/0//T/9P/z//T/9f/2//f/+P/5//n/
9P/1//T/8//6//z//f/9//r/9//2//X/9P/2//b/9v/2//b/9f/1//T/9P/z//P/8//2
//j/+v/8//n/+P/3//b/9//4//v//P/+//z//P/8//v/+v/5//j/+//9///////8//n/
+P/3//j/+f/6//3//f/7//j/+P/4//j/+P/5//z//P/8//r/+P/2//P/8f/z//T/9P/0
//T/8v/y//H/7//u/+7/7v/x//L/9P/1//H/8P/u/+3/7//w//D/8f/x//H/8P/w/+v/
6//v//H/9v/5//3/AwAKABQAJQBFAHkAuwABAUYBggGjAZUBYgEaAdYAoQBvADcA9v+y
/4H/cf9v/23/bf92/4H/j/+e/6r/tf/C/8n/z//U/9r/3v/i/+b/5v/n/+j/6P/m/+b/
5//n/+z/7f/v//H/8P/u/+z/6v/s/+7/8v/0//P/8//0//P/8v/x//D/7//x//P/9f/4
//X/9P/z//P/9P/1//f/+f/5//n/+v/6//n/+f/6//z//v8AAAQABwAGAAYABQAGAA0A
DwAUABgAGgAeACEAJAAmACcAKgAtAC8AMwA1ADkAOQA4ADYANAA2ADYANgA2ADgAOAA3
ADUAMwAzADEALwAwADAAMQAxACwAKgAnACUAIwAjACQAIwAjACEAHgAbABoAFQATAA8A
EAAQABAADwALAAkABwAFAAMABAAFAAQABgAGAAYABQACAAIAAgACAAQABQAGAAgABgAF
AAQAAAAFAAYABwAKAAkACgALAAsACQAIAAgACAAKAAwADgAQAA8ADgANAAsADAAPABAA
EQAUABAADgANAAwACwAKAA0ADgAPABAADwANAAwACgAKAAkACQAJAA0ADgAPABAADwAO
AA0ADAAPABAAEwAUABMAEAAPAA4AEAAQABAAEAAUABUAFgAVABIADwAOAA0ADgAPABAA
EwASAA8ACwAKAAwADAAMAA0ADgAOAA4ADAAJAAYAAgD//wEABAAGAAgABQACAAEA//8B
AAAAAAAAAAAAAAABAAEA/v/+//3//f8AAAIAAwAFAAQAAwABAAAA/f/9/wEABQAIAAcA
BwAJAA4AGAApAEUAcQCxAPsARgGMAcEB0QG4AYIBOgH3AL8AgwA2ANz/k/91/3X/d/95
/4L/jf+X/6T/sP+7/8T/zf/V/97/6P/u//L/8v/y//P/9P/0//b/9v/3//f/+v/7//3/
///9//z/+//6//z//v8CAAQAAQABAAIAAQABAAEAAQABAAIAAwAEAAYAAwACAAEAAQAE
AAUABwAJAAgABwAHAAYACQAJAAoADAAPABAAEwAVABUAFgAWABgAHwAhACYAKgAtADAA
MgA0ADcAOQA9AEEAQwBHAEkATQBNAEwASgBIAEkASgBLAEwASwBKAEgARQBHAEcARQBD
AEMAQgBCAEEAPAA6ADcANQA0ADMAMwAxAC4AKwAnACMAIwAfAB4AGwAcABwAHAAbABgA
FQASAA8ADwAQABEAEAAPAA4ADQALAAwADAAMAAwADgAPABAAEgARAA8ADQAIAAwADgAQ
ABQAEgASABIAEQATABIAEgASABUAFgAXABgAFQAUABMAEQASABUAFgAXABYAEgAOAAwA
DAAMAAwADgAOAA4ADgAKAAcABQACAAUABQAGAAcACAAIAAgACAAGAAYABgAGAAcACAAL
AAwADAAIAAYABAAFAAYABwAIAAsACwALAAkACAAFAAQAAwAEAAUABgAJAAcAAwD+//z/
/f/+////AQABAAAA///8//j/9v/z//H/9P/2//f/+P/1//L/8f/v//D/8P/x//L/8P/w
//H/8f/v/+7/7P/r/+7/8P/x//P/8P/v/+3/7P/r/+3/8f/z//L/7f/t//H/+v8KACMA
TQCHANEAIQFwAbIB1QHLAZ4BWAEOAdEAlwBLAPD/mP9n/1//Y/9n/2v/dP9//43/mv+k
/6//uP/B/8v/0v/Y/9r/3P/c/9r/2//c/9z/3//g/+L/4//j/+P/5P/l/+X/5P/j/+L/
5f/m/+n/6v/o/+f/5//l/+j/6f/q/+v/6//r/+v/7P/r/+r/6f/p/+z/7f/v//H/8f/v
/+7/7P/w//H/8//2//f/+P/7//3//P/+////AgAHAAkADgASABMAFgAYABoAIAAjACgA
LQAtAC8ALwAxADEAMAAuACwALgAwADIANAAyADAALQApACoAKwAqACkAKAAmACUAIwAe
ABwAGQAXABYAFQAVABMAEQANAAgAAwAGAAMAAwABAP///v/9//v/9//1//P/8f/w//L/
9P/0//H/8P/v/+3/7f/u/+//8P/x//H/8f/y//H/8f/x/+7/8//0//X/+P/3//b/9f/z
//b/9v/3//j/+f/6//v//P/5//j/9//1//X/+f/7//3/+P/4//j/+P/4//j/+f/6//v/
/P/5//f/9v/0//f/9//4//n/+f/6//v//P/6//r/+v/6//z//v8CAAQABAAAAP7//P//
/wAAAQACAAEAAQABAP///v/7//r/+f/8//3//v8BAP//+//2//T/9v/4//r//f/7//r/
+f/2//X/9P/y//H/8v/0//X/9v/z//D/7//t/+7/7v/v//D/8P/w//H/8f/v/+7/7P/r
/+7/8P/x//P/8P/v/+3/7P/t/+//8//z//L/8f/1//3/CgAgAEMAdwC9AAsBWQGcAcIB
uwGLAUIB+gDCAI8AUQAFALT/ev9p/2v/a/9t/3f/hv+T/6H/rv+4/7//xv/N/9X/2v/e
/+L/5P/k/+L/4//k/+T/5f/m/+j/6f/p/+n/6v/r/+v/6v/p/+j/6v/s//D/8v/w/+//
7//t//D/8f/y//P/8//z//P/9P/x//D/7//v//H/8//2//n/+P/3//f/9v/6//v//f8A
AAEAAgAFAAcABwAIAAgACgARABMAGAAcAB0AIAAiACQAKAArADAANQA0ADcAOAA7ADkA
OAA2ADQANwA4ADkAOgA3ADYANAAxADMAMwAxAC8ALgAsACsAKQAmACQAIQAfAB4AHQAd
ABsAGAAVABEADQAOAAsACwAJAAkACAAHAAUAAwABAP///f/7//z//f/8//f/9P/x/+3/
6//q/+n/6P/m/+X/5P/k/+H/3//d/9j/3P/c/9z/3v/b/9r/2f/X/9j/2P/Z/9r/2v/a
/9r/2v/X/9b/1f/T/9n/2//b/9n/2P/V/9T/0//S/9X/1v/X/9j/1//V/9T/0v/S/9H/
0f/R/9X/1v/X/9j/1//W/9X/1P/X/9j/2//c/9v/2P/X/9b/2P/Y/9j/2P/b/9v/2//Z
/9b/0//S/9H/0//V/9f/2//Y/9X/0f/Q/9L/0v/S/9P/1f/U/9P/0P/O/8z/yf/H/8j/
yv/L/8z/y//I/8f/xf/H/8b/xv/G/8f/yP/K/8v/x//G/8T/w//G/8j/yf/L/8r/yf/H
/8b/xf/H/8n/y//O/83/z//V/9z/7v8JADUAcwC7AAUBSAF6AYMBXwEcAdIAmgBpADMA
8/+q/2r/S/9J/0f/Rf9N/1r/Z/91/4L/jv+X/57/pf+r/7D/tP+4/7z/vv++/7//wP/A
/8D/wP/B/8H/xP/F/8f/yf/I/8b/xP/C/8T/xv/K/8z/yf/J/8r/yf/L/8v/y//L/8z/
zf/O/9D/z//O/83/zf/Q/9H/0//V/9T/0//T/9L/1f/V/9b/2P/a/9z/4P/j/+H/4v/i
/+T/6//t//L/9v/3//r//P/+/wEAAwAHAAsADgARABIAFQAUABIADwAMAA4AEAASABQA
EwASABAADQANAA0ACwAJAAsACgAKAAkABQACAP7/+//7//v//P/7//j/9f/x/+3/7f/p
/+j/5f/m/+b/5v/l/+L/3//c/9n/2P/a/9z/3P/b/9r/2f/X/9f/2P/Z/9r/3f/d/93/
3v/e/93/3P/Y/93/3v/f/+L/4P/g/+D/3//h/+D/4P/g/+P/5P/l/+b/4//i/+H/3//l
/+f/6f/p/+b/4//i/+H/4P/h/+L/4//k/+L/4f/h/+D/3v/d/93/3f/i/+T/5v/o/+X/
5P/j/+L/4//k/+f/6P/o/+b/5v/m/+T/5P/k/+T/5//n/+f/5f/i/9//3v/d/97/3//g
/+P/4f/f/9z/3P/a/9r/2v/b/9z/3P/c/9r/2P/W/9P/0f/T/9T/1P/U/9T/0v/S/9H/
z//O/87/zv/R/9L/1P/V/9P/0v/Q/8//0f/S/9L/0//T/9P/0v/S/83/zf/P/9P/1v/Z
/9//5//y/wIAHwBPAI0A1QAdAVwBfgF3AUUB/AC4AIIAUwAdAN3/mv9q/1n/V/9R/0//
V/9i/2//f/+O/5r/o/+q/7H/tf+4/7z/wP/G/8r/yv/L/8z/zP/K/8r/y//L/87/z//R
/9P/0f/Q/8//zv/P/9D/0//U/9T/1f/X/9f/1v/V/9T/0//V/9f/2f/c/9n/2P/X/9f/
2P/Z/9v/3f/f/9//4P/g/+D/3//f/+D/5P/m/+r/7f/r/+z/7P/u//P/9f/6//7/AgAG
AAkADAAMAA0AEAATABUAGQAbAB8AHQAcABoAGAAbABwAHQAeABwAHAAbABkAGAAXABQA
EQAUABQAFQAVABAADgALAAkACAAHAAcABQAFAAMAAAD9//z/9//1//H/8v/y//L/8f/t
/+v/6f/n/+f/6P/p/+j/6v/q/+r/6f/m/+b/5v/m/+j/6f/q/+z/6v/p/+j/5P/o/+r/
7P/w/+//8P/x//H/7//u/+7/7v/w//L/9P/2//P/8v/x/+//8f/z//b/9v/2//b/9v/1
//T/8//y//X/9f/2//b/9f/z//L/8f/x//L/8//0//f/+P/5//r/9//2//f/9v/5//j/
+f/6//j/+P/4//j/+f/5//n/9//4//f/+P/5//j/9//2//f/+v/5//f/+P/2//b/9v/3
//f/9v/1//L/8v/y//H/8f/u/+7/7f/s/+3/7P/t/+3/6//q/+r/6v/q/+r/6//r/+v/
7P/s/+3/6//q/+j/5//q/+v/6//s/+v/6f/n/+f/6P/r/+//9f8AAAwAGwAxAFkAkwDb
ACQBagGdAasBjAFOAQIBwQCJAEsABAC8/4P/bf9v/23/Z/9o/23/d/+G/5b/pf+2/8H/
x//K/8z/zv/O/9L/1v/Z/9z/3v/c/9z/3f/d/93/3f/e/9//4//k/+X/5v/j/+L/4//i
/+X/5//q/+v/6v/p/+j/5//n/+f/5//o/+r/6v/q/+v/6P/n/+f/5//s/+3/7//w//D/
7//v//D/8f/y//X/9//6//z//f8AAAEAAQAEAAYADQASABYAGgAcAB0AIAAjACQAJwAo
ACsALQAuAC4ALgAtACwAKwAqACsALAAsACsAKwArACkAJwAmACQAIwAhACAAIAAfAB8A
GAAVABMADwARABEAEAAPAA4ACQAHAAMAAQAAAP///f/9//3//f/9//j/9v/0//D/8v/0
//b/9//0//T/9P/0//T/8//y//L/9v/3//j/9v/1//T/8//0//j/+v/8//3/+//6//r/
+v/5//r/+//8//3//v//////+//9//3//f8AAAIABAABAAAA///+//z//P/8//z/////
/wAAAAD+//v/+f/3//v//P/9//7///8AAAEAAgD///7////+/wMAAgADAAQAAQAAAP//
/v8BAAEAAQD//////f/9//3/+//7//v//f/+//3/+//8//v/+v/5//n/+//6//n/9v/z
//L/8P/v/+3/7v/u/+7/8f/w//H/8f/u/+z/6//q/+z/7P/t/+3/7v/u/+3/7f/s/+z/
6//r/+7/7//v//D/7f/r/+n/6f/q/+3/8//9/woAHAAzAFkAlQDfAC8BgAHAAdkBxwGS
AUYB+gC5AHcAKQDO/4T/Zf9l/2f/Z/9p/27/ef+J/5j/qP+3/8L/x//N/87/0P/S/9b/
2v/d/9//4f/i/+H/4P/g/9//4v/j/+X/5//m/+b/5v/m/+T/5P/m/+b/6f/r/+7/7//s
/+v/6v/p/+r/6//s/+7/7v/u/+7/7//t/+3/7v/v//L/8//1//b/9P/z//P/9P/2//j/
/P///wIABAAFAAgACgALAA8AEgAZAB4AIgAmACgAKQAsAC8AMQA1ADcAOwA8ADwAOwA6
ADkAOAA3ADYANwA4ADgANwA2ADUAMgAvAC8ALgAuAC0AKgAoACUAIwAeABsAGQAVABYA
FQATABEAEAALAAkABQAEAAQABAADAAAA///+//3/+f/4//f/9P/3//j/+f/5//X/9P/z
//L/9P/1//b/+P/5//n/+f/2//b/9v/2//j/+v/8//7////8//r/+f/4//r//P/+/wAA
AAAAAAAA///7//3//f/9/wQABgAFAAAA///+//3//P/9//7///8AAP7//f/9//z/+v/5
//n/+f/+/wAAAgAEAAEAAAD///7///8AAAMABAAEAAIAAgACAAAAAAAAAAAABAAFAAYA
BQACAP///v/9//7///8AAAMAAwABAP7//v/9//z/+//7//7//v/+//z/+P/2//P/8f/z
//T/9P/0//T/8v/y//H/8P/u/+3/7P/v//D/8v/z/+//7v/s/+v/7P/u/+//8f/x//H/
8P/w/+v/6//t/+//8v/z//P/9/8AAA4AJQBLAIMAzQAjAXgBwAHnAd8BsgFqARoB2QCf
AFcA/P+i/2v/Yf9l/2X/Z/9w/3//jf+a/6j/tf++/8X/yf/O/9D/1v/a/9z/3P/d/97/
3v/c/9z/3f/d/+L/4//l/+f/5P/i/+D/3v/h/+L/5f/m/+T/5f/n/+f/5f/l/+X/5f/o
/+n/6v/s/+n/6P/n/+f/6v/r/+3/7//v/+//8P/w//D/7//v//D/9P/2//r//f/7//z/
/P/+/wMABQAKAA4AEgAWABkAHAAdAB8AIwAnACsALwAxADUAMwAyADAALgAvADAAMQAy
ADIAMgAxAC8ALgAtACoAJwApACgAKAAnACEAHgAaABcAFgAVABUAEwASAA8ACwAHAAYA
AQD///v//P/8//z/+//4//X/8v/v/+//8P/x//D/8P/w//D/7//t/+z/6//q/+7/7//w
//L/8f/v/+3/6P/t/+7/7//y//H/8v/z//P/8f/w//D/8P/y//T/9v/4//X/9P/z//H/
8v/1//b/9//6//j/9f/y//L/8v/y//L/8//0//X/9v/z//H/8P/u/+//7//w//H/8//0
//X/9v/0//T/9P/0//f/+P/7//z//P/4//b/9P/3//j/+f/6//n/+f/5//f/9v/z//L/
8f/0//X/9v/5//X/8f/s/+r/7P/u//D/8//y//D/7v/q/+f/5v/k/+P/5v/o/+n/6v/n
/+T/4//h/+L/4v/j/+T/4v/i/+P/4//g/+D/3//f/+L/5P/l/+f/5P/j/+H/4P/h/+P/
5f/n/+j/6f/r//P/AgAYADsAcQC3AAMBTwGQAbIBqQF3AS4B6ACwAH0APwDz/6L/av9b
/1//Xf9f/2v/ev+F/5H/nP+o/7P/uv/B/8f/zP/Q/9T/1P/U/9T/1f/W/9b/1//Y/9r/
2//b/9v/3P/d/93/3P/b/9r/3f/e/+H/4v/g/9//3//d/+D/4f/i/+P/4f/h/+H/4v/g
/+D/4P/h/+T/5f/n/+n/6f/n/+b/5P/o/+n/6//u/+//8P/z//X/9f/2//b/+P///wEA
BgAKAAwADgAPABAAFAAXABwAIQAgACMAJAAnACcAJgAkACIAIwAkACUAJgAjACIAIAAd
AB4AHwAeAB0AHAAaABkAFwASABAADQALAAkACQAKAAkABQABAPz/9//6//f/9//1//P/
8v/x/+//7f/r/+n/5//m/+j/6v/q/+f/5v/l/+P/5f/m/+f/6P/n/+f/5//o/+f/5//n
/+T/6P/q/+z/8P/v/+7/7f/r/+7/7v/v//D/7//w//H/8v/v/+7/7f/r/+3/8f/z//X/
8P/u/+v/7P/v//D/8f/y//D/8P/w//D/7//t/+z/6v/t/+3/7v/v/+7/7v/u/+7/7//w
//H/8v/y//L/9P/0//X/8v/x//D/8v/0//b/+P/3//X/8//v//D/7//w//H/8//z//P/
9f/y/+//6//q/+z/7v/w//P/8f/u/+v/5v/o/+j/5//n/+f/6P/o/+j/5//k/+P/4f/k
/+T/5f/m/+P/4v/i/+H/4//k/+T/5f/j/+T/5P/l/+T/4//h/+D/5//p/+n/5//k/+H/
4//t//r/DgApAFEAiwDNABEBVAGIAZkBfQFCAfwAvgCLAFMAEQDE/4L/Yf9h/2X/Z/9t
/3T/ff+H/5L/nP+p/7b/w//L/9D/0v/S/9D/0P/R/9P/1f/W/9j/2v/d/9//3//d/9z/
2//e/97/3v/e/97/3v/g/+D/3//f/+D/3//j/+X/5//p/+f/5f/j/+L/4//k/+X/5//n
/+f/6P/p/+r/6f/p/+j/7P/t/+//8v/w//D/8v/z//b/+P/5//z//v///wMABgAJAAwA
DgAQABUAGQAfACUAIgAjACIAIwAlACYAJgAmACgAKAAoACgAJQAkACIAHwAjACUAJQAl
ACEAHgAcABkAGQAYABYAFQATABEAEAANAAsACQAGAAMABgADAAMAAQD9//r/9//z//P/
8//z//P/8P/w//D/7v/s/+z/7P/r/+3/7v/v//D/7//t/+v/6v/t/+//8f/w//L/8v/y
//T/9P/0//T/8//1//b/+P/6//n/+P/3//b/9//4//n/+f/3//n/+f/5//b/9v/3//j/
+f/6//v//P/6//j/9v/0//X/9f/2//b/9v/1//X/9f/2//b/9v/2//n/+v/7//z/+f/4
//n/+P/7//r/+//8//7//v/+//7//v/9//z/+f/8//v//P/9//r/+f/4//n/+//5//b/
9v/3//j/+f/7//n/9v/z/+7/7//w//D/8f/u/+7/7f/s/+3/7P/t/+3/7//u/+7/7v/r
/+r/6v/p/+r/7P/t/+//7P/s/+v/6//u/+//7//w//H/7//r/+n/6v/t//X/AQASACYA
RQBxAKkA6QArAWoBkgGVAW0BLgHmAKwAdwA5APP/rP98/23/cf9x/3H/c/96/4H/i/+Y
/6j/t//E/8//1f/W/9b/1v/W/9j/2v/d/+D/4v/k/+T/5f/l/+b/5f/l/+X/6f/q/+v/
7P/p/+j/6f/o/+r/6//t/+3/7f/t/+3/7f/s/+v/6v/q/+3/7v/v//H/7v/t/+3/7f/w
//H/8//0//X/9f/2//j/9v/2//j/+f/9/wAAAgAGAAkACQAMAA4AFAAYABsAHgAgACEA
JAAnACUAJwAnACkALgAwADEAMgAxADAALwAuADAAMAAvAC0AKwArACkAJwAmACQAIwAh
ACEAIgAiACMAHgAbABkAFQAXABUAEgAPAA8ACwAKAAcABAACAAAA/f////////////v/
+v/5//b/+P/4//j/9//3//j/+f/6//r/+f/4//j//P/9//7//P/8//r/+P/4//r//P/+
////AQAAAAAAAAD+//7//v/+/wEAAgADAAMA//8BAAEAAQAAAAQABgAEAAQABAAEAAEA
AAD///7//////wAAAAD+//3//f/9////AAABAAIABAAEAAQABAABAAAAAQAAAAUABAAF
AAYABgAGAAYABgAGAAUABAABAAIAAQACAAMAAgABAAAAAQAEAAMAAQACAP///v/9//3/
/f/8//v/+P/6//r/+f/5//f/9v/0//L/9f/0//X/9f/0//L/8f/w//D/8P/x//H/8f/y
//L/8//w//D/7//v//L/8//z//T/8//x/+//7//w//H/+f8DABAAIgA3AFsAkQDTAB8B
bAGuAcsBvQGQAUoBAAG/AIEAOQDg/5L/bf9t/2//b/9x/3b/ff+J/5j/qP+5/8T/y//T
/9b/2P/a/9z/3v/i/+X/6P/q/+n/6P/o/+f/5//n/+j/6f/t/+7/7//w/+3/7P/t/+z/
7//x//T/9f/y//H/8P/v//D/8f/y//T/9v/2//b/9//0//P/8//z//j/+f/7//z/+v/5
//n/+v/9//7/AQADAAcACgAMABAAEgARABMAFAAaACAAJQAqACsALQAxADUANgA5ADoA
PQA/AEAAQABAAD8APgA9ADwAPwBAAEAAPwA+AD0AOgA3ADQAMgAxAC8ALwAuACwAKwAm
ACMAIQAdAB4AHQAbABkAGAATABEADQANAAwACwAJAAoACQAIAAcAAQAAAP///P///wAA
AQABAP///v/9//z/////////AAACAAMABAACAAEAAAD//wAAAgAEAAYABwAHAAYABgAG
AAkACgALAAwADAAMAAwACwAHAAkACQAJAAwAEAAOAA4ADgAOAAsACgAJAAgACwALAAwA
DAAKAAkACQAJAAkACgALAAwADQAOAA8AEAAPAA4ADwAOABEAEAARABIAEAAQABAAEAAP
AA8ADwANABAADwAQABEADgANAAwADQAQAA8ADQAOAAsACgAJAAkACwAKAAkABgAHAAYA
BAADAAAAAAD///7/AQAAAAEAAQAAAP7//f/8//z//P/9//3//f/+//7////9//z/+v/5
//z//f/9//7////9//v/+f/4//f///8HABIAHgA1AFcAiwDRACcBggHQAQECBQLmAaQB
UgEFAcEAbwAGAKL/bf9p/3X/d/95/3z/hf+R/6L/tP/B/8z/1f/d/+D/3v/g/+T/6P/s
/+//8v/0//P/8v/y//H/8//z//T/9f/4//j/+P/4//f/9v/3//b/9//5//z//f/8//v/
+v/5//n/+f/5//r//P/8//z//f/8//v/+//7//7///8BAAIAAgABAAEAAgADAAQABwAJ
AA0AEAASABYAFwAXABoAHAAiACgALQAyADMANQA5AD0APgBBAEIARQBHAEgASABIAEcA
RgBFAEQARwBIAEgARwBEAEMAQAA9ADwAOgA5ADcANQA0ADIAMQArACcAJAAfACAAHwAd
ABsAGgAVABMADwANAAwACwAJAAoACQAIAAcAAwACAAEA/v///wAAAQABAP///v/9//z/
+//7//v//P/+////AAD+/////v/9//7/AAACAAQABQACAAAA///+/wEAAgADAAQABgAG
AAYABQACAAMAAgABAAQABgAIAAcABgAFAAQAAwACAAEAAAADAAMABAAEAAEA///+//3/
AQACAAMABAAGAAYABgAGAAQABAAGAAYACQAIAAkACgAHAAYABQAEAAYABwAIAAcACQAH
AAcABwAGAAUABAAFAAYABQADAAQAAwACAAEAAQADAAIAAQD+//v/+v/4//f/9v/2//X/
9P/2//b/+P/5//b/9P/z//L/9P/0//X/9f/0//T/8//z//L/8v/x//H/9P/1//X/9v/z
//H/7//v//D/8//5/wMAEAAgAD0AZwCpAPkATwGgAd4B7wHRAZIBQgH2ALkAdwAjAMb/
gv9t/3H/c/9x/3P/fP+H/5X/pv+4/8X/zv/T/9f/2P/Y/9z/4P/k/+f/6f/r/+z/6f/o
/+j/5//r/+v/7P/t/+z/7P/s/+z/7P/s/+7/7v/v//H/9P/1//L/8f/w/+//8P/x//L/
9P/0//T/9P/1//P/8//0//X/+P/5//v//P/6//n/+f/6//z//v8CAAUABgAIAAkADAAO
AA8AEwAWABsAIAAkACgAKgArAC4AMQA0ADcAOAA7ADwAPAA7ADoAOAA4ADgAOAA7ADwA
PAA7ADkANwAzAC8AMQAwADAALwArACoAKAAnACEAHwAeABsAHQAbABgAFQASAA0ACwAH
AAYABgAGAAUABAADAAIAAQD8//z//P/6//3//v///////f/8//v/+v/8//3//v8AAP//
//////z//P/8//z//v8AAAIABAAFAAIAAAD///7/AAACAAQABgAGAAYABgAFAAMABQAF
AAUACgAKAAkACQAFAAMAAwADAAUABgAGAAYABQAFAAMAAQAAAAAAAgADAAUABwAJAAwA
CwAIAAYABQAJAAoACgALAAwADAALAAoABwAHAAgACQALAAwADAAMAAgABgAEAAQABwAI
AAkACQAIAAcABQADAAIABAAGAAYABgAGAAMAAgABAAAA/f/8//v/+v/7//z//f/+//3/
/P/7/w==
         </WaveFormData>
      </LeadData>
      <LeadData>
         <LeadByteCountTotal>10000</LeadByteCountTotal>
         <LeadTimeOffset>0</LeadTimeOffset>
         <LeadSampleCountTotal>5000</LeadSampleCountTotal>
         <LeadAmplitudeUnitsPerBit>4.88</LeadAmplitudeUnitsPerBit>
         <LeadAmplitudeUnits>��V</LeadAmplitudeUnits>
         <LeadHighLimit>2147483647</LeadHighLimit>
         <LeadLowLimit>268435456</LeadLowLimit>
         <LeadID>V5</LeadID>
         <LeadOffsetFirstSample>0</LeadOffsetFirstSample>
         <FirstSampleBaseline>0</FirstSampleBaseline>
         <LeadSampleSize>2</LeadSampleSize>
         <LeadOff>FALSE</LeadOff>
         <BaselineSway>FALSE</BaselineSway>
         <ExcessiveACNoise>FALSE</ExcessiveACNoise>
         <MuscleNoise>FALSE</MuscleNoise>
         <LeadDataCRC32>4263044639</LeadDataCRC32>
         <WaveFormData>
BAAEAAQABAAGAAgACgAMAA8AEAARABIAFgAaAB4AIgAkACQAJAAkACcAKAApACoALAAs
ACwALAArACoAKQAoACkAKgArACwAKQAmACMAIAAeAB4AHgAeABwAGgAYABYAEgAQAA4A
DAAMAAwADAAMAAkABgADAAAAAAAAAAAAAAD///7//f/8//v/+v/5//j/+//8//3//v/7
//r/+f/4//n/+v/7//z//v/+//7//v/9//z/+//6//3//v///wAA/f/8//v/+v/9//7/
//8AAP7//v/+//7//P/8//z//P/9//7///8AAP3//P/7//r/+//8//3//v/+//3//P/7
//r/+//7//v//v///wAAAQAAAP///v///wAAAAAAAP////8AAAEAAgABAAEAAQABAAQA
BAAEAAUAAwACAAEAAQAFAAUABAADAAQAAwADAAMAAgACAAEAAAD/////+//8//f/9v/1
//T/9v/2//T/9P/1//P/8//z//L/8v/x//D/8//0//X/9P/w/+//7v/v//H/8f/x//H/
8v/x//H/8f/t//D/8P/v//P/+/8EAA0AGQAwAFMAgwCyAOQAEAEoARkB3gCdAHYAXQBE
ACUAAQDe/8b/u/+3/7D/rP+u/7T/u//F/9D/2f/d/+L/5P/k/+H/4f/j/+f/6f/q/+z/
7P/r/+r/6f/q/+r/6v/q/+r/7P/s/+z/7P/r/+r/6f/p/+v/7P/t/+3/6v/p/+j/6f/q
/+n/7P/u/+7/7v/s/+z/7P/s/+z/7v/v//H/8v/z//L/8f/w//L/9f/1//f/+P/8//z/
/f/9//7/AAADAAYACgANABAAEgATABUAFgAYAB0AHwAhACIAIwAjACMAJQAjACIAIwAi
ACUAJgAnACcAJgAlACMAIgAiACEAHwAcAB0AHQAcABoAGAAXABMAEgARABEAEAAOAAkA
BwAFAAUABgAFAAMAAwACAAEA///+//3//P/7//r//P/9//7/AAD///7//f/8//7/////
//////////7//v/8//v//P/7//7/AAABAAIAAQD///7///8CAAIAAgACAAIAAwADAAIA
AQABAAAAAAAEAAcABwAFAAIAAQAAAP///v///wAAAQACAAEAAAD///3//v/9//3///8C
AAMABQAFAAQAAwACAAEAAgAFAAcACAAHAAUAAwACAAIAAgACAAMABQAHAAgACAAGAAUA
BQAEAAUABwAKAAsACAAHAAYABQAHAAcABwAIAAoACgAGAAUA/v/+//z//P/9//7///8A
AP3//P/6//f/9//3//f/+P/6//r/+v/6//n/9v/0//P/9P/3//j/+f/3//f/9v/1//P/
8//3//z//P/7//v//f8AAAcAEwAoAEsAewCsANwACAEmAScB/AC5AIoAcwBcAD8AHQD2
/9L/vf+3/7T/sv+0/7r/wf/J/9D/0//X/9z/4P/k/+f/6//t/+3/7P/s/+3/7P/q/+r/
6v/s/+7/7v/u/+7/7f/s/+v/6v/s/+7/8P/z//H/8P/v/+3/7//v/+//8f/y//H/9P/2
//P/8v/v/+7/8//0//X/+P/3//f/9v/1//f/9//3//r//f/9////AAD///7//v/9/wMA
BgAKAA4ADgARABQAFgAWABkAGwAeACIAJQAoACoAKgApACgAKQArACwALwAwAC4ALgAu
AC0ALQAtACwALAAuAC0AKwAoACUAIwAgABwAHQAfAB4AIAAdABsAGAAUABEADwANAA0A
DAALAAkACQAFAAMAAAD+/wEAAgADAAQAAgABAAAAAAACAAIAAgACAAQABQAFAAUAAgAB
AP///v8CAAMABgAHAAYABgAFAAQABAADAAMABQAIAAgACAAIAAcABwAGAAQABwAJAAoA
DAAMAAkABgAEAAQABAAEAAcACAAJAAoABwAGAAUAAwAEAAMAAwAFAAQABQAHAAcABwAH
AAcABwAIAAsADQAOAAsACQAHAAYACQAKAAsADQAOAA8ADwAOAAsACwAMAAwADgAPABEA
EQAPAA0ACwAJAAwADQAOABAAEAAQAAwACwAEAAQAAgACAAQABAAEAAQAAQAAAP7/+//9
//3//f/+//z//P/8//z/+v/4//f/9//6//3//v////3/+//4//X/9//7//3//v8AAPv/
9//3//r/AwAPACIAPwBpAJ4A0gAEATIBTQFAAQ0B0ACrAJQAcwBDABAA4v/F/7n/tv+4
/7b/uv/B/8f/zP/R/9X/2v/g/+j/7f/x//H/7//u/+7/7//u/+//8P/x//T/9P/0//T/
9P/z//L/8f/w//P/9P/1//f/9v/0//L/7//w//H/8v/1//f/9f/3//j/9//2//P/8v/1
//b/9//6//f/9//2//X/+P/5//r//v/+//3//v/+//7//v//////BAAIAA0AEgARABMA
FQAWABoAHQAfACIAJQAnACkAKgAtAC0ALQAvADIAMgA0ADQAMgAwAC4AKwAtAC8AMAAy
ADIAMQAvACwAKQAnACQAIAAiACMAIQAiAB4AGwAXABIAEAAPAA4ADwAOAA0ACwALAAYA
BQADAAIAAwAEAAUABgADAAEA///+////AAABAAIAAgADAAMAAwACAAEA///+/wAAAQAE
AAUABAAEAAMAAgADAAMABAAHAAYABgAGAAYABQAFAAQAAgAFAAcACAAKAAgABQACAAMA
BAAFAAYACAAIAAgACAAGAAQAAgD//wIAAwAFAAkACAAHAAcABQAHAAcABwAHAAkACwAM
AAwACwAJAAcABgAJAAoACwANAAwADQANAAwACQAJAAoACgALAA0AEAARAA0ACwAJAAcA
CgALAAwADgANAAwABwAFAAAAAAD+//7/AAAAAAAAAAD9//z/+v/3//j/+f/6//z/+//6
//n/+P/4//b/9f/1//f/+f/5//n/+P/3//X/8//3//n/+//8//j/8f/v//H/+P8FABUA
LgBTAIUAuADqABoBPgFFASAB4QCyAJcAfABRACEA8v/M/7n/t/+4/7b/uP+8/8H/x//M
/9P/2f/e/+b/6v/r/+3/7f/r/+n/6v/s/+z/7f/u/+//8v/x//D/7//u/+7/7v/u/+7/
7//w//H/8//x//D/7//t//D/8f/y//X/8//x//P/9P/y//L/8P/w//P/9P/1//j/9v/1
//P/8f/z//X/9//8//r/+f/6//r//v/+//////8EAAYACQAMAAsADQAPABAAFAAZAB0A
IgAiACMAJAAkACcAJwAnACkALAAsAC4ALgArACoAKQAnACoAKwArACwAKQAnACQAIAAg
AB8AHQAaABsAGwAYABgAFAARAA0ACAAHAAcABwAJAAcABQACAAEA/v/9//v/+v/7//z/
/f/+//v/+f/3//b/+f/6//v//P/7//v/+v/5//v/+//6//r//f/9///////8//z/+//6
//3//f/+/wEAAQAAAP///v/+///////+////AQACAAQA/v/+/wAAAAAAAAAAAgACAAIA
AgD///7//f/7//z//f///wMAAwADAAQAAwADAAMAAwADAAUABwAIAAgABQADAAEAAAAD
AAQABQAHAAUABQAEAAIAAwADAAQABAAEAAUABwAHAAMAAQD///3///8BAAMABgADAAIA
/f/7//f/+P/3//j/+P/4//j/+P/1//T/8v/v//D/8f/y//T/8//y//H/8P/y//D/7//v
//H/8//z//P/8P/v/+3/6//x//P/9f/0//D/7f/t//P//v8LAB8AQABvAJ8AzgD6AB4B
JgEFAcQAkQB6AGMARAAfAPX/zv+4/7H/r/+u/7D/uP++/8X/y//S/9P/1//e/+L/5P/l
/+f/5//l/+P/5P/m/+b/5//o/+n/7P/r/+r/6f/o/+b/5v/m/+b/5//o/+n/6//q/+j/
5v/j/+b/5//o/+v/6v/n/+j/6P/o/+j/5v/m/+n/6v/r/+7/6//r/+r/6f/r/+3/7//0
//L/8f/y//L/9v/2//f/9//7//7/AgAGAAUABwAJAAoADwATABYAGgAaABsAHAAcAB0A
HQAdAB8AIgAiACQAJAAjACIAIQAfACAAIQAhACIAHwAdABoAFgAUABMAEQAOAA4ADwAN
AA4ACgAHAAMA/v/9//3//f////3/+//4//f/9v/1//P/8v/0//T/9P/0//H/7//t/+z/
7//w//H/8v/x//H/8P/v//H/8f/w//D/8//z//X/9f/y//L/8f/w//P/8//0//f/9//2
//X/9P/0//X/9f/0//r/+f/3//b/8v/y//L/8v/y//X/9v/3//j/9v/0//L/7//w//H/
8//3//b/9//5//n/+P/3//b/9f/4//v//f/+//v/+f/3//b/9//4//n/+//8//3//f/8
//n/+f/6//r/+//9/wAAAQD9//v/+f/3//j/+f/6//z/+v/6//b/9f/w//D/7v/u/+//
8P/x//L/7//u/+z/6f/r/+v/6//s/+z/7P/s/+z/6v/o/+f/5//q/+3/7v/v/+z/6//p
/+f/6f/r/+3/7v/s/+n/6f/r//L//f8PACgAUwCFALIA3gAEARYBAwHKAI8AbgBbAEAA
HwD5/9L/uP+t/6v/qP+o/67/tv+9/8X/yv/N/9H/1v/Y/9z/3//h/+P/5f/i/+L/4//i
/+T/5P/k/+b/5v/m/+b/5v/l/+T/4//i/+X/5v/n/+n/5//m/+X/4//m/+f/6P/r/+n/
5//p/+r/6P/o/+b/5v/p/+r/6//u/+v/6//q/+n/7P/t/+7/8v/z//P/9f/2//f/9v/2
//X/+//+/wIABgAFAAcACQAKAA0AEQAUABgAGQAbAB0AHgAeAB0AHAAdAB8AIAAjACQA
IgAiACIAIQAjACMAIgAiACIAIQAfABwAGAAXABUAEgAUABUAEwAUABAADQAJAAQABAAD
AAIAAwACAAEA//////r/+f/3//b/9//4//n/+v/3//X/8//y//P/9P/1//b/9v/3//f/
9//1//X/9P/0//b/9//6//v/+P/4//f/9v/4//f/9//5//r/+v/6//r/+f/5//j/9v/8
//3////+//z/+f/4//f/9v/5//r/+//8//v/+v/5//f/+P/3//f/+f/7//3/AAABAAAA
///+//3//v8BAAMABAADAAEA///+//7//v/+////AgADAAMAAgAAAP/////+////AQAE
AAUAAgABAAAA//////////8AAAAAAAD8//v/9v/2//T/9P/2//b/9v/2//L/8v/x/+//
8f/x//H/8v/0//T/9P/0//H/7v/s/+v/7P/v//D/8f/w/+//7f/r/+v/6//v//L/8v/x
//H/9//+/wcAGQA2AGMAlwDGAPAAEAEUAe8ArgB7AGIATwA0ABMA7//O/7j/sf+r/6j/
qP+u/7j/w//L/87/0f/V/9j/2v/e/+H/5f/n/+n/5v/m/+f/5v/m/+b/5v/o/+r/6v/q
/+r/6f/o/+f/5v/n/+j/6f/r/+r/6v/q/+n/6f/p/+n/6//s/+v/7v/w/+3/7P/p/+j/
7f/u/+//8v/x//H/8P/v/+//7//v//L/9P/1//j/+v/5//j/+P/3//z/AAAFAAoACwAN
AA8AEAASABUAFwAaAB0AHwAhACIAIAAfAB4AHwAhACIAJQAmACQAJAAkACMAIQAhACAA
IAAhACEAIAAeABsAGQAWABIAEwATABAAEAANAAsACAAEAAMAAQD//////v/9//v/+//2
//X/8//y//X/9v/3//j/9v/1//T/9P/0//T/9P/0//T/9f/1//X/9P/z//H/8P/z//X/
+f/7//n/+v/6//r/+P/3//f/+f/6//r/+v/6//j/+f/5//j//P/9/wAA///+//3//P/6
//r/+v/6//v//P/9//3/+//5//j/+f/8//3//////////////////f///wAAAAABAAEA
AQACAAAA/v/8//v//f///wAAAAABAAEAAgACAAEAAQACAAEAAgADAAQABQACAAEAAAAA
AAIAAgD+//3/+v/6//j/+P/3//b/9f/0//P/9P/0//P/8v/x//D/8P/y//L/8v/y//T/
8v/x//H/8P/x//D/7//w//H/8f/x/+//7f/r/+z/7v/x//H/9f/6/wEACwAYADEAWwCS
AMYA+gAmAT0BJgHnAKYAgwBsAE0AJwAAANz/wf+3/7L/rP+m/6j/r/+7/8T/z//V/9r/
3P/e/93/3//h/+P/5P/m/+n/6v/p/+j/5//o/+r/6v/q/+r/7P/s/+z/7P/r/+r/6f/p
/+z/7v/w//H/7v/t/+z/7f/v/+3/7//w//D/8P/u/+7/7//u/+3/7v/x//P/9P/1//L/
8f/w//L/9f/1//f/+P/6//r/+//7//z//v8BAAQABwALAA8AEgATABUAFgAYABwAHwAi
ACQAJgAnACgAKwAqACgAKAAmACkAKgArACsAKgApACcAJgAnACcAJgAkACIAIQAfABwA
GgAZABUAFAAVABUAFAASAA4ACwAIAAcACAAHAAUABQACAAEA///+//v/+v/5//j/+v/7
//z//v/9//z/+//6//r/+//7//v//P/9//3//v/+//3//v/9/wAAAgADAAQAAQD///7/
//8CAAIAAgACAAQABQAFAAQAAgADAAMABAAKAAsADAAKAAgABgAEAAQABAAEAAQABQAG
AAcABwAEAAEA/////wEAAwAGAAcABwAHAAcABwAHAAkACgAKAAsACwALAAwACQAIAAcA
BwAJAAsADAAMAAkACQAKAAoADAANAA8ADwAQAA8ADgANAAwACwAKAAoADAAMAAgABwAA
AAAA/v/+//7//v/+//7//f/+//7//f/6//n/+P/4//n/+v/7//z//P/6//n/+f/3//n/
+f/5//r/+//7//v/9//1//X/9v/2//f/+////wgAEwAhADgAYQCZANIACAE8AVoBUwEg
Ad8AtACZAHoATQAdAPD/0P/B/7n/tv+0/7T/vP/F/8//1v/d/+P/5P/m/+T/5//r/+3/
7//x//L/9P/0//H/8P/v//D/8//0//X/9v/1//T/8//y//L/8v/y//P/9f/2//f/9//0
//P/8v/z//b/9f/4//r/+f/4//X/9P/2//b/9v/4//r/+//7//v/+v/5//j/+v/8//3/
AAACAAIAAgADAAMABgAIAAsADgARABUAGQAcAB0AHwAgACIAKAArAC4AMAAvAC8ALwAx
ADAAMAAyADIANAA0ADQAMwAyADEALwAuAC8ALwAuACwAKAAnACUAIgAgAB8AGwAaABoA
GQAXABQADwANAAsACwALAAsACgALAAYABQADAAIAAAAAAAAAAAACAAEAAAAAAP///v/9
//z///8BAAIAAwACAAEA///+//3//f//////AAACAAMABAADAAEAAAABAAMABAAFAAYA
BQAFAAQAAgAEAAUABQAGAAwADQALAAYABQAEAAMAAgAFAAYABwAIAAcABgAFAAMABAAD
AAMABQAIAAkACwALAAgABwAGAAUABgAJAAsADAAKAAkACAAIAAgACAAIAAkACwANAA4A
DgAKAAkACQAIAAsADQAQABEADwANAAsACQALAAsACwAMAAwADAAIAAcAAQAAAP3//P/9
//7///8AAPz//P/7//n/+f/5//n/+v/8//z//P/8//v/+P/2//X/+P/7//z//f/7//v/
+v/5//X/+f/7//z//v/7//n/+//+/wkAFwAuAFMAgwC8APAAIgFGAU8BLAHrALgAnQCC
AF0ALwD+/9b/v/+5/7j/tv+4/77/x//N/9T/2f/f/+L/5v/o/+v/7//x//P/8P/w//H/
8P/w//D/8P/y//P/9P/1//b/8//y//H/8P/z//T/9f/3//f/9v/1//P/9f/1//X/9//5
//f/+f/6//f/9v/z//L/9//4//n//P/7//v/+v/5//n/+f/5//z//////wEAAgABAAAA
AAD//wUACAAMABAAEQATABUAFgAYABsAHQAgACQAJwAqACwALAArACoAKwAtAC4AMQAy
ADEAMAAvAC0ALwAvAC4ALgAwAC8ALQAqACUAIwAgABwAHgAfAB0AHgAZABcAFAAQAA8A
DQALAAsADAALAAkACQAFAAMAAAD+////AAABAAIAAQD///3//P/8//z//P/8//3///8A
AAEA/v/9//v/+v/8//3/AAABAP//AAAAAAAAAAD/////AQAEAAQABAAEAAEAAQAAAP7/
AQADAAQABgAIAAUAAQAAAAIAAgACAAIABAAEAAQABAABAAAA///9//7///8BAAUAAwAD
AAQAAwAFAAUABQAFAAcACQAKAAoACQAHAAUABAAFAAYABwAJAAkACQAIAAYABQAFAAYA
BgAIAAkACwALAAcABQADAAEAAwAFAAcACgAIAAYAAAD9//r/+v/4//j/+v/6//r/+v/1
//T/8v/v//L/8//0//b/9f/0//P/8v/0//L/8f/x//H/8//z//P/8v/x/+//7f/x//P/
9f/0//D/7//v//X/AAANACMARABzAKMA0gD8ABwBJAEBAcIAkQB6AGMARAAbAPH/zP+0
/6//r/+u/7L/uP+8/8H/x//O/9P/1//c/+L/5P/n/+f/5//l/+P/5P/m/+b/5//o/+n/
7P/r/+r/6f/o/+r/6v/q/+r/7P/s/+z/7f/t/+z/6//p/+r/6//s/+//7v/r/+z/7P/u
/+7/7P/s//D/8P/w//L/7//v/+7/7f/v//H/8//4//j/9//4//j/+v/6//v/+////wIA
BgAKAAoACwAMAAwAEQAVABgAHAAeAB8AIAAgACEAIQAhACMAJgAmACgAKAAlACQAIwAh
ACQAJQAlACYAJQAjACAAHAAcABsAGQAWABcAFwAUABQAEAANAAkABAADAAMAAwAFAAMA
AQD+//3//P/7//n/+P/6//r/+v/6//f/9f/z//L/9f/2//f/+P/3//f/9v/1//f/9//2
//b/+f/5//v/+//4//j/9//2//n/+f/6//3//f/8//v/+v/6//v/+//6//v//f/+/wAA
+v/5//n/+v/9//7///8AAP3//P/7//r/+v/6//r/+f/7//v//P////7//f/9//v//v//
/wAAAQAAAAEAAQAAAAAA///+//7///8AAAEAAwABAAEAAAD+/wAAAQADAAQAAQABAAIA
AQACAAEAAAD//wAAAQACAAQAAgAAAPr/9//0//b/9v/4//f/9v/1//T/8v/y//H/7//w
//H/8v/0//H/8P/v/+7/8P/w//H/8//y//P/8v/x//H/8f/w/+//9//3//X/9P/w/+v/
7f/1//7/CwAbADIAVQCDAK4A2gAEARwBEwHgAKEAegBjAEgAJQD//9r/wP+3/7X/tP+y
/7L/tv+7/8H/xv/P/9n/4P/k/+T/4//j/+H/4f/j/+T/5v/m/+f/6P/p/+z/6f/o/+f/
5v/p/+r/6//s/+v/6v/p/+n/6v/q/+r/6f/s/+3/7v/x/+//6//r/+r/7f/u/+3/7v/v
/+7/7f/u/+7/7//v/+//8v/z//T/+P/3//X/9f/0//f/+P/6//v//f/+/wAAAgAEAAcA
CgAMABEAFQAYABwAHQAdAB0AHAAfACEAIwAnACUAJAAlACQAJAAkACQAIwAmACcAJwAo
ACUAIwAgABwAHQAdABwAGgAYABcAEwASABAADwANAAoACgAJAAgACQAGAAMA///9//z/
/f/9//7//f/8//v/+v/4//f/9v/2//f/+P/5//r/9//3//b/9f/3//n/+v/8//z/+//8
//v/+//8//z//P/9//3//v8BAP///v/9//z///8BAAIAAgABAAEAAAAAAP7///8BAAIA
BAAEAAQABAACAAAA/v/8//3//v///////P/7//v//f/8//3//////wAAAQACAAMAAAAB
AAEAAAADAAMAAwAEAAQABAAEAAUABAAFAAUABAAGAAcACQAKAAgABwAHAAUABwAHAAcA
BwAFAAUABQAGAAUABAD///3/+v/8//z//v/7//r/+f/4//n/+v/6//n/9//3//f/+P/2
//b/9v/2//n/+P/4//n/9v/3//b/9f/4//n/+f/5//n/9f/z//L/8v/z//f/AQAOABkA
KwBIAG8AmwDKAPoAIAEsAQsBzACVAHYAXQA+ABkA9f/W/8L/vf+9/7j/sv+0/7j/vf/H
/9L/2f/h/+j/6v/o/+f/5//n/+f/6v/s/+//8P/v/+7/7f/u/+7/7v/u/+7/7//w//H/
8v/x//D/7//v//P/9P/1//X/8//z//P/9f/z//H/8//0//b/9v/0//T/9f/0//P/9P/1
//f/+P/5//f/9//3//r/+//7//3//v8CAAIAAwADAAQABgAJAAwADwATABcAGgAZABsA
HAAeACEAIwAlACYAKgArACwALwAvAC4ALwAuAC8AMAAxADEAMAAvAC0ALAAqACkAJwAk
ACUAJQAkACIAIAAfABsAGgAZABkAGAAWABIADwAMAAsACgAJAAcABwAHAAcABgAGAAQA
AgAAAP7/AQABAAEAAgAAAAAAAAAAAAAAAQABAAEAAgADAAMABAADAAEAAQD//wIABAAF
AAYABAADAAMABQAGAAYABgAGAAcACQAKAAoABwAHAAYABgAIAAsADgALAAoACQAIAAYA
BgAGAAYABwAIAAkACQAFAAMAAgADAAUABwAKAAsACwALAAsACwAIAAkACQAIAAoACwAM
AA4ADQAMAAsACwAMAA0ADQAMAAsACwAMAAwACgALAA0ADQAOAA8AEAARAA4ADQAMAAwA
DAAMAAgABwADAAQAAwAEAAEAAAD///7///8AAAAA///8//v/+v/6//v//P/9//7/AAD+
//3//f/6//v/+v/5//z//f/9//3/+//3//f/9v/4//n/+/8BAAwAFwAjADoAXQCPAMYA
/AAwAVABTQEiAeEAsgCZAHwAUwAjAPb/1v/F/8H/vv+4/7b/uv/B/8v/1v/f/+P/5v/q
/+z/6//t/+//8f/z//T/9v/2//X/9P/z//T/9v/2//b/9v/4//j/+P/4//f/9v/1//X/
9//4//n/+f/2//X/9P/1//j/9//6//z//v/+//z//P/8//r/+P/4//v//f/+/////v/9
//z//v8AAAEABAAGAAgACAAJAAkACwAMAA4AEAAVABkAHQAgACIAJQAnACoALwAxADMA
NAA3ADcANwA5ADkAOAA5ADgAOwA8AD0APQA6ADkANwA2ADgANwA1ADIAMgAxAC8ALAAq
ACkAJQAkACQAIwAhAB4AGQAXABUAFQAVABUAFAAVABAADwANAAwACwAKAAkACAALAAsA
CwAMAAoACAAGAAQABwAJAAoACwALAAsACgAKAAoACQAKAAkACgAMAA0ADgAMAAsACwAN
AA8AEAARABIAEAARABEAEAAOAA8ADwAQABYAFgAUABQAFAAUABEAEAAPAA4ADwAQABEA
EQAOAA0ADQAPABEAEwAWABcAFQAVABUAFQATABUAFgAWABcAFwAXABgAFwAWABUAFQAW
ABcAFwAWABYAFwAZABoAGQAZABoAGQAbABsAGwAbABkAFwAVABQAFgAWABIAEQAPABAA
DwAQAA4ADAAKAAgACAAKAAsACwAIAAcABgAGAAgACAAIAAgACgAIAAcABwAEAAUABAAD
AAYABwAHAAcABwAFAAMAAgACAAEABQALABAAFwAlADgAXQCNAMYABAE+AWwBfQFiASUB
7gDJAKgAfQBFAA4A5v/R/8n/yP/E/8D/xP/N/9n/4v/r/+//8v/2//b/8//1//n//f//
/wAAAgACAP///v/9//7///8AAAEAAgACAAIAAgACAAEAAAD/////AQACAAMAAwABAAEA
AQADAAMAAQADAAQABgAGAAQABAAFAAQAAwAEAAUABwAIAAkACAAHAAYACAALAAsADQAO
ABAAEAARABEAEwAUABYAGAAdACEAJQAoACgAKwAtADAANAA3ADoAPAA9AD0APQA/AD8A
PgA/AD4AQABCAEQARQBCAEEAPwA+AD4APQA7ADgAOAA3ADUAMgAuAC0AKQAoACcAJwAm
ACQAIAAdABoAGQAaABkAFwAXABYAFQATABIAEQAQAA8ADgAPAA8ADwAQAA8ADgANAAwA
DgAPAA8ADwAPAA8ADgAOAA4ADQAOAA0AEAASABMAFAARAA8ADgAPABIAEgASABIAFAAV
ABUAFAATABMAEgASABYAFwAYABUAFAATABIAEgASABIAEgATABQAFQAVABMAEQAQABEA
EwAVABgAGQAXABcAFwAXABcAGQAaABoAGwAbABsAHAAZABgAFwAXABsAHQAeAB4AHAAb
ABsAGgAYABkAGwAbAB0AHQAdAB0AHAAbABoAGgAaABoAFgAVABAAEAAOAA4ADAAMAAwA
DAANAA4ADgANAAoACQAIAAgACQAKAAsADAAMAAoACQAJAAcACQAJAAkACgALAAsACwAH
AAcABwAIAAgABwALABEAGAAhADEASgB1AKsA4AAWAUYBYAFPARYB1QCwAJcAegBPACMA
+v/e/9P/z//K/8b/yv/S/9v/5f/u//f/+f/6//z//P/9////AwAFAAUABgAIAAgABQAE
AAMABAAHAAgACQAKAAkACAAHAAYACAAIAAgACQAMAAwADAALAAoACQAIAAkADAALAA4A
EAAPAA4ACwAKAA4ADgAOABAAEgATABMAEwAQAA8ADgAQABIAEwAWABgAGAAYABkAGQAc
AB4AIQAkACgAKwAuADAAMQAzADQANgA8AD8AQgBEAEMAQwBDAEUARgBGAEgASABJAEoA
SwBLAEgARwBFAEQARQBFAEQAQgA+AD0AOwA4ADcANwA0ADQANAAzADEALgAqACcAJAAj
ACMAIwAiACMAIAAfAB0AHAAaABoAGgAaABsAGwAbABwAGwAaABkAGAAbAB0AHgAfAB4A
HQAbABoAGwAbAB0AHQAeACAAIQAiACEAHwAeAB8AIQAiACMAJAAjACMAIgAgACAAIQAh
ACIAIwAjACQAJQAjACIAIQAgACIAIwAkACQAIgAiACEAIAAiACMAIwAkACcAKAAoACgA
JwAnACYAJgApACsALAAsACoAKQApACoAKAApACkAKgAsAC0ALQAuACsAKgApACkALAAu
AC8AMAAvAC4ALAAqACkAKgArACwALQAuACoAKAAmACQAIwAiACEAIAAiACIAIgAiACEA
IAAfAA==
         </WaveFormData>
      </LeadData>
      <LeadData>
         <LeadByteCountTotal>10000</LeadByteCountTotal>
         <LeadTimeOffset>0</LeadTimeOffset>
         <LeadSampleCountTotal>5000</LeadSampleCountTotal>
         <LeadAmplitudeUnitsPerBit>4.88</LeadAmplitudeUnitsPerBit>
         <LeadAmplitudeUnits>��V</LeadAmplitudeUnits>
         <LeadHighLimit>2147483647</LeadHighLimit>
         <LeadLowLimit>268435456</LeadLowLimit>
         <LeadID>V6</LeadID>
         <LeadOffsetFirstSample>0</LeadOffsetFirstSample>
         <FirstSampleBaseline>0</FirstSampleBaseline>
         <LeadSampleSize>2</LeadSampleSize>
         <LeadOff>FALSE</LeadOff>
         <BaselineSway>FALSE</BaselineSway>
         <ExcessiveACNoise>FALSE</ExcessiveACNoise>
         <MuscleNoise>FALSE</MuscleNoise>
         <LeadDataCRC32>582035347</LeadDataCRC32>
         <WaveFormData>
DgAOAA4ADgAQABAAEAAQABIAFAAWABgAGwAeACEAJAAmACYAJgAmACgAKgAsAC4ALAAs
ACwALAAsACwALAAsAC0ALgAvADAALgAsACoAKAAmACYAJgAmACIAIAAeABwAGgAYABYA
FAAUABQAFAAUABAADgAMAAoADAAMAAwADAAJAAgABwAGAAQABAAEAAQABQAGAAcACAAG
AAYABgAGAAkACgALAAwACgAKAAoACgAIAAgACAAIAAsADAANAA4ACwAKAAkACAAJAAoA
CwAMAAoACgAKAAoACgAKAAoACgAMAAwADAAMAAkACAAIAAcACAAJAAkACQAJAAkACQAJ
AAcACAAJAAkACwAMAA0ADgANAA0ADQAMAA8ADwAQABAADQAMAAwADgAMAA0ADwAPABEA
EgATABQAEQARABEAEQASABMAEwATABAAEAARABEADwAPAA8ADQAOAAwACgAKAAgABgAD
AAEABAADAAQABAABAAAAAAAAAP////////7/AQACAAIAAwAAAP7//f/+//////8AAAAA
AAAAAAAAAAD8//7/AAD//wMACQAOABIAGAAnAEIAYwCBAKEAwgDaANIApABwAFkATwBE
ADMAHQAGAPD/5f/d/9X/0f/R/9b/3v/n/+//8//3//j/9//3//f/+f/6//7//v///wAA
AQD/////AAABAAAAAQACAAEAAAAAAAIAAgACAAMAAgAAAAIAAwACAAMAAAABAAEAAAAB
AAIAAwAEAAMAAQADAAMABQAFAAQAAgAFAAcACAAJAAYABgAGAAcACQAKAAsADAAMAAwA
DwAQABEAEwAVABYAGAAbACAAJQAkACUAJwAoACwALQAuADEAMAAxADEAMgAyADMANAA0
ADYANwA4ADkANgA1ADQAMwA0ADMAMAAxADEALwAtACoAKAAnACcAJAAmACUAJAAlACEA
HQAcABsAHQAaABoAGQAYABYAFAAUABMAEwASABEAEgATABQAFQASABMAEgARABMAEwAS
ABUAFQAUABQAFAATABMAEwARABQAFgAXABgAEwAVABYAFQAWABcAFwAYABUAFQAXABgA
GAAXABYAFQAbABwAGgAYABYAFAAUABQAFAAWABcAGAAZABcAFQAUABMAFQAVABUAFgAX
ABcAGAAYABYAFgAYABkAGwAcAB0AHQAcABoAGAAWABgAGgAaABsAHQAdABwAHAAcABwA
HAAdAB8AIQAiACMAIQAfAB0AHAAeAB8AIAAhACMAIQAfABwAFwAWABYAFgAWABcAGAAX
ABQAEgAQAA4AEAAQABEAEQARABAAEAAQAA0ADQANAAwADQAQABEAEQAQAA4ADQAMAAwA
DgASABQAFgAVABMAEwAWABwAIgAxAEoAawCLAKkAxgDgAOgAyACUAHUAbQBiAE8AOQAe
AAAA7f/l/+X/4//j/+j/7P/v//P/9f/5//7/AQAFAAcACQAKAAoACAAHAAYABQAGAAcA
CQALAAkACQAJAAcABAAEAAYABgAIAAsADAAMAAoACQAGAAUABwAJAAoACgAMAAwADAAM
AAoABwAIAAcADAANAA0ADAALAAsACgAJAAoADAAOABEAEgASABIAEgARABAAEgASABYA
GQAcAB4AHAAdACAAIwAiACUAKQAsADEAMQAxADMAMwAzADIAMgA1ADcAOQA6ADcANwA3
ADcAOQA5ADkAOQA5ADcAMwAzAC8ALQArACgAKwArACwAKgAnACMAHwAdABsAGQAaABsA
GwAYABgAFwATABAADQAMAA0ADwAQABEADQANAA0ADQANAA8ADwAPABAADwANAA8ADQAM
AAwADAAQABEAEgARABAAEAAPAA4ADAAPABEAEQARABEAEAAQAA0ADQAPABAAEgATABQA
FQARAA4ADgAMAAwADAAMABAAEQASABMADwANAAwACwAMAA0ADgAQABAADwAPAA4AEAAQ
ABIAEwAWABYAFgAVABIAEAAOAAwADwASABMAFQAWABUAEwASABQAFAAUABUAFgAXABcA
FwAVABMAEQAQABMAEwATABMAEwARAA8ADAAHAAYABgAGAAYABwAIAAcABAACAAAA/v//
/wAAAgADAAIAAAD///7//f/9//3//P/9/wAAAQABAP7//P/7//r//P8AAAIABAACAP3/
+//5//7/BAAOABsALgBLAG0AjwCwANIA7ADqAMAAlQCBAHYAYQBDACAAAADl/9n/1//X
/9X/1P/W/9n/3f/f/+P/6v/v//P/9//5//b/9P/z//P/8//z//b/9//5//v/9//3//f/
9f/2//b/+P/4//n/+//7//r/+P/3//T/8//0//f/+f/6//j/+P/4//j/9//1//f/9//6
//v/+//6//n/+f/4//f/+v/8//7/AQD///7//f/8//7//v8BAAIABgAJAAwADgANAA0A
DwARABQAFwAbAB4AIAAfAB4AHwAhACMAJAAmACoAKwAsACwAKAAnACYAJQAoACkAKgAr
ACsAKQAlACUAIwAhAB8AHAAdAB0AHgAcABgAFQASABEADwANAA4ADwANAAoACgAJAAgA
BgAEAAQABgAHAAcABwACAAEAAAD//wAAAwAEAAUABAADAAEAAwACAAIAAwAEAAcABwAH
AAUAAgACAAEAAAD8////AQABAP7//f/7//r/+f/5//v//P/9//3//f/9//v/+P/2//f/
+P/5//r/+v/5//j/9//1//P/8v/x//T/9f/2//j/9v/1//X/9P/2//b/+P/5//j/+P/4
//f/9f/0//P/8v/1//j/+f/7//r/+f/3//b/9//4//n/+//8//3//f/9//v/+f/3//b/
+v/7//z//f/6//f/9P/w/+//7v/u/+7/7f/t/+3/6//p/+j/5//m/+f/6P/q/+v/6v/o
/+f/5v/n/+f/5//m/+j/6v/q/+n/6P/m/+X/5P/q/+r/7P/u/+r/4//h/+X/6v/0/wAA
DwAmAEcAZwCHAKYAxgDSALYAhABlAFkASgAxABMA8v/U/8X/wf+//73/u/+8/8D/xf/J
/83/0//Y/93/3//h/+H/3v/e/93/3f/d/93/3//h/+T/5//k/+P/4v/f/9//4P/j/+T/
4//l/+X/5P/i/+H/3v/d/+D/4//l/+b/5f/k/+P/4v/j/+H/4//j/+b/5//n/+b/5f/l
/+T/4//l/+j/6//v/+3/7P/r/+r/7f/u//L/9P/1//f/+f/6//j/+f/8////AwAHAAwA
EAARAA8ADQANABEAEwAUABYAFgAXABgAGAAVABUAFQAVABYAFwAYABkAGAAVABAADwAQ
AA8ADgAMAAwACwALAAgABAABAP7//f/8//v//f////z/+P/3//X/9f/0//P/9P/0//X/
9f/1//L/8f/w/+//8P/z//T/9f/y//H/7//x//T/9P/1//b/9//3//f/9f/z//T/9P/0
//P/9//6//v/+P/3//X/9P/0//X/+P/6//n/+f/5//n/9f/2//j/+P/4//j/+f/5//n/
+f/2//X/9f/1//j/+f/6//z/+v/5//n/+P/6//r//P/9//7//v/+//3/+//6//n/+P/7
//7///8BAAIAAQD///7///8AAAEAAwADAAMAAgABAP7//f/8//z/AAABAAIAAwAAAP3/
+v/2//b/9v/3//j/9//3//f/9f/z//L/8f/w//P/9P/2//f/9P/y//H/8P/w//H/8v/y
//T/9v/2//X/9P/y//H/8P/2//j/+P/4//T/8f/x//f/AAAKABYAKwBKAGsAhwCjAMAA
zgC4AIYAYgBXAE0AOgAjAAcA6v/W/9H/zf/N/83/z//U/9j/2//h/+P/5//s//H/8f/z
//H/8P/u/+//7//v/+//8v/z//X/9//0//P/8v/v//D/8P/y//L/8//1//X/9P/x//H/
7//v//L/9f/3//j/9f/0//P/8v/y//H/9P/1//b/9//3//b/9f/1//T/8//2//j/+v/9
//v/+v/5//j/+f/6//7/AAABAAMABQAGAAYABwAKAA0ADwATABgAHAAeAB0AHAAdACAA
IQAhACIAIgAjACQAJAAhACEAIQAhACMAIwAjACMAIgAfABoAGQAYABcAFgAUABQAEwAT
ABAADgALAAgABwAHAAUABgAHAAYAAgABAP/////+//3//v/8//3//f/9//n/+f/5//n/
+v/9//7////8//v/+f/7//z//P/9//7//////////f/7//z//P/8//v///8CAAMAAAD/
//3//P/8//3/AAACAAUAAwABAP///v8AAAAAAAAAAAMAAwADAAMAAQD///7//f8AAAEA
AgAEAAQAAwADAAIAAAAAAAIAAwAGAAYABgAFAAUABAADAAIAAwAGAAcACQAKAAkABwAG
AAgACAAIAAkADAANAA0ADQALAAkABwAGAAgACQAKAAsACgAHAAQAAAD9//z//P/8//z/
/f/+//3//P/6//j/9v/3//j/+v/7//n/+P/4//j/9//3//f/9v/3//r/+//7//r/+P/3
//b/+P/6//z//P/8//f/9//5//7/BgASACMAQABhAH8AmQC2AMoAwgCUAGgAVwBPAD4A
KwATAPb/4P/X/9P/0f/P/9H/1v/a/9//4f/j/+f/7P/v//H/8//1//T/8v/x//H/8f/x
//T/9f/3//n/9f/1//X/8//y//L/9P/0//f/+f/5//j/9v/1//L/8f/0//f/+f/6//n/
+P/3//b/9v/1//j/+f/8//3//f/8//v/+//6//n//P/+/wAAAwADAAIAAQAAAAIAAgAF
AAYACwANAA8AEAAPAA8AEQATABcAGwAgACQAJgAlACQAJQAmACcAJwAoACwALQAuAC4A
KwArACsAKwAsAC0ALgAvAC0AKwAnACcAJwAlACMAIAAiACEAIQAeABwAGQAWABUAFAAT
ABUAFwAWABIAEQAPABAADgAMAAwADgAPAA8ADwAMAAsACgAJAAoADQAOAA8ADgANAAsA
DQAMAAwADQAOAA8ADwAPAA0ACwAMAAwADAALAA8AEgATABIAEQAPAA4ADQANAA8AEAAT
ABMAEwARABAADgAOAA4ADgAQABEAEgATABAADwAPAA8AEQARABEAEgAVABUAFgAWABUA
FAAVABUAGAAYABgAFwAVABQAEwASABQAFgAWABcAGQAZABgAGAAXABYAFQAVABcAGQAa
ABsAGAAXABYAFgAXABcAFwAXABkAFwAVABIADQAMAAwADAANAA0ADQALAAkACAAHAAYA
CAAIAAkACQAJAAgACAAIAAYABQAEAAIAAwAGAAcABwAGAAQAAwACAAIABAAIAAoACgAH
AAcACQAOABYAIgA3AFYAdwCXALMAygDUAL4AigBmAFsAUwBEAC8AFwD+/+r/4f/d/9n/
2f/d/+T/6v/v//H/8//1//j/+//9//////8CAAIAAAD///7//f8AAAEAAwAFAAEAAQAB
AP///P/8//7//v8BAAMAAwACAP/////9//3//f///wAAAAACAAIAAgACAP///f//////
AgADAAMAAgAAAAEAAQABAAMABAAFAAcACgAKAAoACgAIAAgACwAMABAAEwAWABgAFwAX
ABkAGwAeACEAJQAoACsAKwArAC0ALQAtACwALAAvADEAMwA0ADEAMQAxADEAMQAxADEA
MQAxAC8AKwArACcAJQAjACAAIQAhACIAIAAeABsAGAAXABYAEwATABMAEQAOAA4ADQAK
AAgABgAGAAkACwAMAA0ACgAJAAgABwAFAAcABwAHAAYABQADAAUABQAEAAQABAAHAAkA
CwALAAoACgAJAAgABgAJAAsACwAMAA0ADQAOAA0ADQAPABAAEwAVABQAEwASABEAEAAR
ABEAEQARABEAEQASABMAEAAPAA4ADgARABEAEgASABAAEAASABMAEgASABIAEQATABIA
EQAQAA0ADgANAA0AEQARABAAEAAQABAAEAARABAAEQARABEAEwATABMAFAATABEADwAN
AA4ADQAMAAoABQAEAAQABAACAAEAAAD9//7//v/+//7//f/8//z/+//+//7///8AAP3/
/f/9//z/+v/8//z/+//8//z//f/+//r/+P/4//r//v//////AQAEAAgADgAVACQAQwBp
AI0ArgDQAOYA2ACkAHUAYwBcAEsAMwAYAP7/5f/Z/9P/zf/H/8j/zP/V/93/4//n/+j/
6f/r/+v/7f/u//L/8//z//P/8//y//H/8f/x//D/8f/y//H/8P/w//L/8v/x//P/8//y
//T/9f/0//X/8v/z//P/8v/z//T/9f/2//X/8//1//X/9v/3//f/9v/5//v//P/9//r/
+v/6//v//v/+//7//v/+//7/AQACAAMABQAHAAgACwANABEAFQATABUAGAAaAB4AHwAg
ACMAJAAlACUAJgAnACcAJwAmACgAKQAqACsAKgApACgAJwAqACkAJgAnACQAIQAeABoA
GgAZABkAFgAWABUAFAAVABEADQAMAAsADQAKAAoACQAGAAQAAgACAAEAAQAAAP//AAAB
AAIAAwAAAAEAAAD//wEAAQAAAAMAAwACAAIAAgACAAEAAAD9////AgAEAAYAAQADAAQA
AwAEAAUABQAGAAMAAwAFAAYABQAFAAUABQALAAoACgAHAAYABQAEAAUABQAFAAUABgAF
AAUABQACAAEAAAAAAAIAAwAFAAYABQAEAAUABQAIAAgACAAHAAkACAAHAAYABQAGAAUA
BQAJAAkACAAIAAcABgAFAAUABwAJAAoACwALAAsACwAMAAsACQAHAAUACAAHAAYABAD/
//z/+v/4//n/+f/5//f/+f/4//f/9v/1//T/9P/z//T/9P/1//b/8//z//P/8v/y//T/
9P/z//P/8v/y//L/7v/u//D/8v/y//H/8//1//r/AgAKABkANgBbAIEApQDIAOQA4gC6
AIgAcQBnAFgAPwAfAP7/4v/P/8X/w/+//7//xP/M/9P/1//d/93/3P/b/93/3//h/+b/
5v/l/+X/5f/l/+X/5f/m/+f/5v/n/+j/5//l/+T/5f/k/+X/5//n/+b/5v/n/+b/5//m
/+f/5//m/+n/6v/r/+z/6v/n/+j/5//q/+v/6//q/+r/6//r/+v/6f/q/+v/7f/v//D/
8f/y//D/8P/z//T/9//5//v//P/9////AwAHAAYACQANABAAFQAVABUAFwAXABcAFgAW
ABoAGwAcABwAGwAbABsAGwAaABkAGAAXABoAGQAWABcAFAARAA4ACgAKAAkACQAGAAUA
AwABAAEA/P/5//n/+f/6//j/+f/5//b/9P/y//L/8v/z//P/8//z//P/8//z//D/8f/w
/+//8P/x//H/9f/z//L/8v/y//P/8//z//H/8v/0//X/9v/z//X/9v/1//b/9//3//j/
9v/1//b/9v/5//n/+f/5//3//P/6//b/9P/0//T/9P/4//n/+v/7//n/9//2//X/9//3
//f/+P/7//v//P/8//v/+v/7//v//f/+///////9//z/+//6//z//v/+//////////7/
/v/8//z//P/9////AQACAAMAAAD///7//v8BAAEAAQABAAEA///9//r/9v/0//P/8v/y
//P/9P/z//L/8P/u/+z/7v/u/+//7//v/+7/7v/u/+v/6//r/+r/6//u/+//7//u/+z/
6//q/+j/6v/s//D/8P/t/+n/6//u//b/AAARACgASwBxAJEAsADOANoAwACOAGsAYQBW
AD8AIwAAAN7/y//D/8H/v/+//8T/yv/N/8//0//X/9r/3f/h/+P/5f/m/+b/4//j/+P/
4//m/+f/6f/r/+v/6//r/+n/5v/m/+j/6P/r/+3/7f/s/+n/6f/n/+f/6f/r/+z/7P/s
/+z/7P/s/+n/5//p/+n/7f/v//D/8P/v/+//7v/t/+//8P/x//P/9P/0//T/9P/y//L/
9f/2//r//f8AAAIAAgADAAYACQAMAA8AEwAWABkAGQAZABsAGgAbABsAHAAfACEAIwAk
ACEAIQAhACEAIwAjACMAIwAlACMAHwAfAB0AGwAZABYAFwAXABgAFgAUABEADgANAAsA
CQAKAAsACQAGAAYABQACAAAA/v/+////AQACAAMAAAD///7//f/9///////////////+
/wEA///+//7//v8AAAEAAgABAAAAAAD///7//P///wEAAQADAAMAAgACAAAA//8AAAAA
AgADAAQABQAFAAIA/v/+////AAABAAIAAQABAAEAAQD+//3//f/9/wAAAQACAAQAAgAB
AAEAAAACAAIABAAFAAYABgAGAAUAAwACAAEAAAADAAYABwAJAAoACQAHAAYABwAIAAkA
CwALAAsACgAJAAYABQAEAAQACAAJAAoACwAJAAUAAQD8//r/+v/7//z/+//7//v/+f/3
//b/9f/0//f/+P/6//v/+v/4//f/9v/3//f/9//2//b/+P/4//f/9v/0//P/8v/2//j/
+v/6//b/9f/1//n/AgAMABoALwBOAG8AiwCnAMIA0AC6AIYAZABbAE8APAAlAAcA7P/Y
/9H/z//N/8//0f/U/9b/2f/f/+X/6f/s/+//8f/v//H/8P/s/+3/7f/t/+3/7//x//T/
9//0//P/8v/v/+//8P/z//T/8//1//X/9P/z//P/8f/x//T/9//5//r/9//2//X/9P/2
//X/+P/5//r/+//7//r/+f/5//j/9//4//r//P////3//P/7//r//P/8////AAACAAMA
BAAEAAIAAwAGAAkACwAPABQAGAAYABcAFgAXABkAGwAcAB4AHgAfACAAIAAdAB0AHQAd
ACAAIQAiACMAIQAdABcAFQAWABUAFAASABIAEQARAA4ADAAJAAYABQAFAAMABAAFAAIA
/v/9//v/+//6//n/+v/6//v/+//7//f/9//3//f/+P/7//z//f/6//n/9//5//z//P/9
//7//////////f/8//z/+//6//v///8CAAMAAAD///3//P/8//3/AAACAAMAAwADAAMA
///+//7/AAABAAIAAwAEAAIAAQAAAP///////wAAAQABAAEAAQACAAIAAQABAAAAAQAC
AAUABwAFAAQAAwABAAMAAgABAAAAAgAEAAQABQAGAAUAAwACAAUABgAHAAkACAAHAAUA
AwAFAAUABQAGAAcABwAHAAcABgADAAAA/P/7//z//v8AAPz/+//6//f/+P/4//j/+P/6
//r/+//7//r/+P/3//b/+P/5//r/+v/3//j/9//1//b/9v/3//j//P/8//r/+P/2//X/
9//9/wYADgAWACEAOgBZAHcAkwCyAMoAygCkAHIAWwBPAEAAKwAVAP7/6v/h/93/2f/V
/9P/1P/Y/9//5f/r//X/+v/7//v/+f/3//b/9v/4//n/+v/7//z//f///wEA/v/9//z/
+f/6//z/AAACAAEAAQD///z//v////7///8BAAMABAAEAAEAAAD///7/AQABAAUABwAG
AAUAAwAAAAEAAwAEAAUABwAIAAkACwALAAoACQAIAAsADAAQABIAEgATABQAFAAVABcA
GwAfACAAIwAnACoALAArACoAKwAvADEAMgA0ADMAMwAzADIAMgAzADQANQA3ADcANwA3
ADYAMwAuAC0ALgAtACwAKgAnACUAJAAgACAAHwAeAB8AHgAbABsAGwAYABQAEwARABIA
EgASABQAEgARAA8ADQAMAA0ADgAPAA0ADwAPAA8ADQALAAgACQANAA4AEAASABAADwAO
AAsADAAOAA8AEAAOABEAEwATABAADwANAAwADgAPABIAFAATABEADwANAA8AEgASABQA
EgASABIAEgAQAA8ADgANAA4ADwARABMAEQAPAA0ADAAOAA8AEQASABQAFAAWABcAFgAU
ABIADwARABIAEwAUABMAFAATABMAFQAVABQAFAAWABYAFgAXABcAFwAWABUAFwAXABcA
GAAWABUAFAATABMAEQAPAAwACgAKAAsADAAKAAkACAAFAAYABgAGAAYABQAEAAQAAwAF
AAQABAAEAAUABQAFAAQAAwAEAAMAAQADAAQABgAIAAQAAAD+//7/AAADAAcADQAWABwA
JgA3AFQAcQCRALEA0ADgAMoAlgBuAF8AUwBAACkAEwD8/+z/4//f/9n/0//T/9b/3P/j
/+v/8f/1//j/+f/3//X/9//4//r/+v/7//z//f/7//v//P/9//3//f/9//v/+//8////
AAD+/////v/8//3//////wEAAAABAAEAAAAAAAAAAAAAAAEA//8BAAEAAQABAAAA/v//
/wEAAgADAAAAAAAAAAEABAAEAAQABAAGAAYACQAKAAoACwAMAAwADgARABYAGwAaABsA
HQAeACMAIwAjACUAJwApACoALAArACsAKwAqACwALQAuAC8ALAArACoAKQArACkAJQAl
ACQAIwAiACAAHwAdABwAGAAYABcAFgAXABMADwAOAA0ADwAMAAwACwAKAAgABgAGAAUA
BQAEAAMAAgADAAQABQAEAAUABAADAAMAAwACAAUABAAEAAUABgAEAAMAAgD//wIABAAF
AAYAAQADAAQAAwAFAAUABAAEAAUABQAHAAgABwAFAAMAAQAHAAgACAAFAAQAAwACAAMA
AwADAAMAAwADAAQABQABAP///f/8////AQAEAAYABQAEAAUABQAFAAQAAwABAAMABAAF
AAYABQAGAAUABQAJAAkACAAIAAYABgAGAAcABgAHAAcABwAJAAkACQAKAAgABwAGAAUA
BgAFAAQAAgD9//z//P/8//n/+f/5//f/+f/4//f/9v/z//L/8v/x//T/9P/1//b/8//z
//P/8v/w//L/8v/x//L/8v/z//T/8P/u/+z/7v/w//H/8//3//7/BgAMABkAMgBXAHsA
nwDEAN4A4gC+AIwAbwBnAFoAQQAjAAQA6P/X/8//y//F/8H/xP/K/9H/2f/f/+H/4v/l
/+X/5f/n/+j/6v/r/+v/6//r/+n/6f/q/+v/6v/r/+z/6//s/+z/7v/u/+z/7f/s/+r/
7P/t/+z/7f/q/+v/6//q/+v/7P/t/+7/7f/r/+3/7f/t/+3/7P/q/+3/7//w//H/8P/w
//D/8f/z//T/9f/2//b/9v/5//r//P/9//7//v8BAAMABwALAAoADQARABQAGAAZABoA
HQAcAB0AHQAeAB4AHwAgACAAIgAjACQAJQAiACEAIAAfACAAHwAcAB0AGQAXABUAEgAS
ABEAEQAOAA0ACwAJAAkABgADAAMAAwAEAAIAAwADAAEA/v/7//r/+P/5//n/+f/4//n/
+v/7//f/9//1//P/9v/3//f/+//5//j/+P/4//n/+f/5//f/+P/6//v//P/5//v//P/7
//7//////wAA/v/9//7//v///////////wMABAABAAAA///+//3//f/9//3//f/9//7/
///+//3//P/8/wAAAQADAAQAAwACAAMAAwACAAIAAgABAAQABAAEAAQAAQACAAEAAQAE
AAUABQAGAAYABgAGAAcABgAHAAcABwAJAAkACQAKAAkABwAFAAMABgAFAAQAAgD///7/
/v/+//z/+//6//f/+P/4//j/+P/1//T/9P/z//T/9P/1//b/8//z//P/8v/w//L/8v/x
//L/8v/z//T/8v/w/+7/8P/w/+//8//3//z/AAAIABUALABPAHcAnwDGAOgA+gDkALQA
jwB/AHAAVwA1ABAA7v/Z/8//y//F/8H/xv/M/9X/2//h/+H/4v/l/+X/4//j/+j/7P/t
/+3/7f/t/+z/6//r/+v/6v/r/+z/6//o/+j/6v/q/+r/6//q/+j/6v/r/+r/6//q/+v/
6//q/+v/7P/t/+7/7f/r/+3/7f/v/+//7v/s/+3/7//w//H/8P/w//D/8f/z//T/9f/2
//T/9P/3//j/+v/7//z//P/+/wEABgALAAsADQAQABIAFgAXABgAGwAaABsAGwAcAB4A
HwAgACAAIgAjACQAJQAiACEAIAAfACAAHwAcAB0AGQAXABUAEgAQAA8ADwAMAAwACwAK
AAsABQABAAAA//8AAP7///////z/+v/4//j/+P/5//n/+f/4//n/+v/7//n/+f/3//X/
9//3//b/+f/5//j/+P/4//n/+f/5//f/+P/6//v//P/3//n/+v/5//r/+//7//z/+//7
//3//v/9//3//f/9/wEAAgAAAP///v/9//z///////////8AAP////////7//f/8//z/
AAABAAMABAADAAIAAwADAAYABgAGAAUABwAGAAUABAADAAQAAwADAAgACQAJAAoACQAI
AAcABwAIAAkACQAJAAkACQAJAAoACgAJAAgABwAJAAcABQACAP3//P/8//z//f/9//3/
+//9//z/+//6//j/+P/5//n/+v/6//v//P/6//n/+P/2//j/+v/6//n/+//6//r/+v/4
//j/+P/6//z/+//9/wEABgAMABQAJQBEAGkAiwCtANIA6gDgALAAgABrAGUAVAA9ACEA
AgDq/93/1f/R/8//0f/W/97/5f/r/+//8f/w//H/8//z//f/+v/8//n/+f/5//n/+f/5
//r/+//8//3//v/9//v/+v/7//r//f///////v///////f/9//v//f/+//7///8AAAEA
AgD///3//////wQABQAFAAQABgAHAAcABwAEAAQABAAFAAcACAAJAAoACAAIAAsADAAP
ABEAEwAUABcAGQAdACEAIQAjACYAKAAuAC8AMAAzADMAMwAyADIANgA3ADgAOAA5ADkA
OQA5ADgANwA2ADUAOAA3ADQANQAyAC8ALAAoACkAKQAqACgAJwAlACMAIwAeABsAGwAb
ABwAGgAbABsAGAAWABQAFAAUABUAFQAVABUAFQAVABUAFAAVABQAEwAUABUAFQAZABcA
FgAWABYAFwAXABcAFQAWABgAGQAaABcAGQAaABkAGgAbABsAHAAZABkAGwAcAB8AHwAf
AB8AIQAgACAAHgAdAB4AHQAdACAAIQAgACAAHwAeAB4AHQAfACAAIAAgACMAIwAjACMA
IgAjACMAIgAlACUAJgAnACUAJAAjACMAJQAmACgAKwArACsAKwArACoAKgApACgAKQAr
AC0ALgAsACoAKQAoACgAKgAqACoAKgAqACYAJAAiACAAHgAeAB4AHgAcABwAHAAcABsA
GgAZAA==
         </WaveFormData>
      </LeadData>
   </Waveform>
</RestingECG>
