# Supplementary material for: Detection of Left Atrial Enlargement Using a Convolutional Neural Network-Enabled Electrocardiogram
Source: Front Cardiovasc Med. 2020 Dec 17;7:609976. doi: 10.3389/fcvm.2020.609976 (PMC7773668; doi:10.3389/fcvm.2020.609976)
Supplement: Supplementary file 4 [file Data_Sheet_4.ZIP › normal3/1802032057_1458_0000001R.XML]

<?xml version="1.0" encoding="Windows-1252"?>
<!DOCTYPE RestingECG SYSTEM "restecg.dtd">
<RestingECG>
   <PatientDemographics>
      <PatientID>1802032057</PatientID>
      <PatientAge>73</PatientAge>
      <AgeUnits>Years</AgeUnits>
      <Gender>Female</Gender>
      <PatientLastName>lianghuirong</PatientLastName>
   </PatientDemographics>
   <TestDemographics>
      <DataType>Resting</DataType>
      <Site>1</Site>
      <AcquisitionDevice>MAC55</AcquisitionDevice>
      <Status>Unconfirmed</Status>
      <Priority>Normal</Priority>
      <AcquisitionTime>10:46:15</AcquisitionTime>
      <AcquisitionDate>08-10-2016</AcquisitionDate>
      <CartNumber>1</CartNumber>
      <AcquisitionSoftwareVersion>009C</AcquisitionSoftwareVersion>
      <XMLSourceVersion>MAC5000 v1.0</XMLSourceVersion>
   </TestDemographics>
   <RestingECGMeasurements>
      <VentricularRate>67</VentricularRate>
      <AtrialRate>67</AtrialRate>
      <PRInterval>140</PRInterval>
      <QRSDuration>84</QRSDuration>
      <QTInterval>418</QTInterval>
      <QTCorrected>441</QTCorrected>
      <PAxis>87</PAxis>
      <RAxis>78</RAxis>
      <TAxis>41</TAxis>
      <QRSCount>11</QRSCount>
      <QOnset>218</QOnset>
      <QOffset>260</QOffset>
      <POnset>148</POnset>
      <POffset>177</POffset>
      <TOffset>427</TOffset>
      <ECGSampleBase>500</ECGSampleBase>
      <ECGSampleExponent>0</ECGSampleExponent>
   </RestingECGMeasurements>
   <Diagnosis>
      <Modality>Resting</Modality>
         <StatementCount>2</StatementCount>
         <LabelText>12SL ��ϳ���</LabelText>
      <DiagnosisStatement>
         <StmtFlag>ENDSLINE</StmtFlag>
         <StmtText>�������</StmtText>
      </DiagnosisStatement>
      <DiagnosisStatement>
         <StmtFlag>ENDSLINE</StmtFlag>
         <StmtText>���� ECG</StmtText>
      </DiagnosisStatement>
   </Diagnosis>
   <Waveform>
      <WaveformType>Rhythm</WaveformType>
      <WaveformStartTime>0</WaveformStartTime>
      <NumberofLeads>8</NumberofLeads>
      <SampleType>CONTINUOUS_SAMPLES</SampleType>
      <SampleBase>500</SampleBase>
      <SampleExponent>0</SampleExponent>
      <HighPassFilter>16</HighPassFilter>
      <LowPassFilter>150</LowPassFilter>
      <ACFilter>NONE</ACFilter>
      <LeadData>
         <LeadByteCountTotal>10000</LeadByteCountTotal>
         <LeadTimeOffset>0</LeadTimeOffset>
         <LeadSampleCountTotal>5000</LeadSampleCountTotal>
         <LeadAmplitudeUnitsPerBit>4.88</LeadAmplitudeUnitsPerBit>
         <LeadAmplitudeUnits>��V</LeadAmplitudeUnits>
         <LeadHighLimit>2147483647</LeadHighLimit>
         <LeadLowLimit>268435456</LeadLowLimit>
         <LeadID>I</LeadID>
         <LeadOffsetFirstSample>0</LeadOffsetFirstSample>
         <FirstSampleBaseline>0</FirstSampleBaseline>
         <LeadSampleSize>2</LeadSampleSize>
         <LeadOff>FALSE</LeadOff>
         <BaselineSway>FALSE</BaselineSway>
         <ExcessiveACNoise>TRUE</ExcessiveACNoise>
         <MuscleNoise>TRUE</MuscleNoise>
         <LeadDataCRC32>1067948351</LeadDataCRC32>
         <WaveFormData>
9P/0//T/9P/2//j/+v/8/wAAAgAEAAYAAwAAAP3/+v/3//b/9f/0//b/9v/2//b/+P/6
//z//v/8//z//P/8//f/9P/x/+7/7v/u/+7/7v/1//z/AwAKAAcABAABAP7/+//6//n/
+P/7//z//f/+////AAABAAIA///+//3//P/9//7///8AAP///v/9//z/+P/2//T/8v/y
//L/8v/y//b/+v/+/wIAAgACAAIAAgACAAIAAgACAP///v/9//z/+f/4//f/9v/6//z/
/v8AAP3/+v/3//T/+f/+/wMACAADAAAA/f/6//z//P/8//z//f/+////AAD9//z/+//6
//z//v8AAAIAAAD+//z/+v/3//b/9f/0//j/+v/8//7/+//4//X/8v/2//j/+v/8//r/
+v/6//r/+v/6//r/+v/5//n/+//6//r//P/+//z///8BAAUAAgAEAAUABAABAAIAAwAF
AAcAAwAEAAMAAgACAAIAAgACAAgACgAMAA0ACgAJAAgAAwD///7///8BAAEAAAD9//v/
+f/5//n/+f/3//j/+v/8/////v8CAAEA/P/5//X/7P/w//T/+P/4//f/9//2//T/9P/0
//T/9f/5//r/9//4//n/+P/2//X//v8AAAAAAgAGAAgACQATACEAKQAjAB8AIwAiACkA
NwA6ADEAJgAbAAsA+v/u/+L/2P/X/9v/2v/Y/9z/4v/h/9j/2v/m/+z/8v/6//7/AAD9
//n/9P/y/+//7f/t//P/9P/z//b/9f/0//P/9P/3//j/+//8//7/AAABAAMAAAD9//j/
9f/5//r/+v/5//3////9//z//P/7//r/+v/8//7/AwAFAAIAAQAAAPr/+P/4//f/9v/3
//v///8DAAMAAgACAAIAAQABAAMABQAHAAUABwAHAAUABAAFAAcADAAJAAgACQAHAAYA
BQAEAAkADAANAA8ADgANAAwADQAOAA8AEwAVABUAFQAVABYAFgAWABcAGgAeAB8AHQAi
ACEAHQAcABsAGgAaAB0AHQAgACEAIAAdAB0AIAAjAB4AIAAgAB8AHQAZABkAGgAaABoA
FwATABMAFwAXABUAFQATABEAEQASAA0ACQAHAAsACgAFAAEAAAADAAMAAgAJAAoACQAG
AAQA/v/9/wAA///+//7//v/8//r/+P/4//j/+v/+//z//P8CAAIAAAD///z/+f/4//f/
+v/7//v//P/5//j/9v/0//n//P/9/wAA///+//3//P/5//b/9f/3//v//P/9//7//P/8
//z/+v/2//b/+P/5//b/9P/x//L/9P/0//T/9v/9/wEAAwAGAAAA/P/6//b/9//3//r/
AAD//wAA/f/2//f/9v/6//z//P/6//j/+//9//3/+//5//v//f/+/wQAAQD///v/9//0
//T/9P/0//n/AgAEAAUAAAD6//X/8P/y//j//P8AAP7/+//4//b/8f/x/+//7P/y//f/
/f8FAAEA/f/6//b/9v/1//b/+f/9//z//v8DAAEA/f/7//3//P/5//z/AQD///n/9//1
//f/8v/0//b/9v/5//v/+/8AAAAA+v/6//r/+v/7/wEA+v/3//T/8f/u//T/+v/9//7/
/P/8//j/9v/7/wAA/v8DAAcABwAFAAMA/v/8//r/9//+/wMACAAOAAkABgADAAIA///+
//z/+/8CAAcACAAKAAkACgAMAAsADAAJAAcAAwD///3/+//2//j/+//+/wAA+//7//b/
8//1//T/7v/w//T/9v/0//T/9f/1//T/9P/2//b/9//4//n/9v/3//r/9v/p/+f/8v/8
/wQACgAQAA4ABQD//wEADwArADUAMQA2AEEAPwA2AC8AJgATAAMA9P/k/97/3v/V/83/
2v/o/+D/1P/d/+z/9P/u/+T/4v/k/+r/8v/1//v//v/8//n/9//3//j/+P/2//j/+f/4
//f/+P/0//L/8v/w//X/+P/6//3//f/9//v/+//8//r/9//z//n//f/9//7//P/7//r/
+v/8//z//////wAAAwAGAAQAAAD8//f/8v/0//n//v8DAP///v/+//7//v///wIABQAI
AAcACgALAAgACAAKAA0ADQAJAAcABwAKAAoACgAKAAoADAAMAA0ACwAJAAcABwAFAAUA
CAAJAA4AEQAUABgAFwAWABYAGAAeAB8AHQAiACAAHQAdAB0AHgAeACEAIQAiACMAIgAf
AB0AHAAbABIAFQAYABoAGwAbABsAHAAcAB0AGwAYABkAGQAXABMAEQAQAA8AEAASAA4A
CQAGAAkADQAJAAYABgAFAAEA/P///wYACQAKAAwABgADAAQAAQD8//r/+P/0//P/9P/3
//r/+P/6//b/9P/6//z//P/9//3/+//7//v/+f/5//j/+P/7//7/AAACAP3/+v/1//L/
9f/2//f/+P/4//b/9v/5//z//P/8//z/+v/6//r/+P/0//T/9v/3//v//P/8/wAA/v/8
//r/+v/6//n/9v/0//n//P8BAAQA/v/5//f/+P/7/wAAAQD+//z/+v/9//7////+//3/
AQABAAEA///9//v/+f/2//j/+//7//n/9//2//b/9v/2//r/AgADAAMAAQD+//z/+v/4
//z//v8AAP///f/7//r/9f/3//f/9v/4//f/9//5//n/+f/6//r/+P/3//j/+//9//r/
+v/9//n/9f/z//X/9f/z//f//f8BAP//AQADAAAA+P/3//b/9v/5//v/+//+//7/+P/4
//T/7v/0//f/+v/9/wAA+v/4//P/7P/0//r//P8AAP//AgD+/wEAAgABAP7/+//+/wAA
AgADAAQAAwACAAIABAAGAAgADAAKAAgABQADAAEAAQD9//r///8EAAoADQAIAAEA+//z
//j/+//+//7//f/9//3//P/2//f/8//x//P/9P/w//T/9f/2//P/8v/3//v//v8CAP3/
+v/4//b/9P/w//D/8v/4//n/8f/q/+7/+v8IAA4ADgAPABEAGwAvADkAMQArACwALwAv
ADAAMQAmABcAAQDi/87/xv/G/8n/0//a/97/5v/s/+3/6v/k/+T/6P/s//T//v8AAP//
+//4//b/8//x//H/9P/0//L/9P/3//j/+f/8//7//v8AAAAA///+//z/+//7//v/+f/5
//7/AAABAAEAAgADAAAA/v/9//v/+f/4//r/+v/9//3/+//9/////P8AAAIAAwAEAAEA
AwAFAAcACAAIAAkACgAEAAEAAAD//wMAAwAHAAkABgAGAAgACwALAAUAAQD//wMABgAJ
AAwAEAASABIAEwAUABMAEgATABIAEQATABMAFgAXABgAGgAaABoAGwAeAB8AHwAcACAA
IAAdAB0AHQAeAB4AIQAhAB0AGwAXABEAGQAiACsALAAoACQAHwAZABQAEwATABIAGAAb
AB0AIwAgABsAFAAPAA8ADwARABQADwAJAAUABwALAAkACAAKAA0ACwAIAA0ACAABAPj/
8P/1//v/BQALAAYABAACAP7/+v/4//j/+P/7/wIAAwAGAAYAAgD8//f/+f/5//v//f/7
//v/+v/6//3//v/+//7///8AAP//AAD9//z/+//6//r/+P/4//v//P/8//z//P/9//7/
///+//v/+v/7//v//P/8//v//v////7//f/+/wIAAwACAAIAAgACAAQABAAAAP3//f8A
AP7/AAD+//j/+f/4//z//v////7//f8BAAQABQAEAAMABAADAAEABAADAAEA/f/5//f/
+P/5//r/+/8CAAIAAQD///z/+v/4//n//v8BAAQAAgABAAAAAAD+/wEAAgACAAEA///+
/////v/9//3//P/7//v//f8BAP//+v/4//n//v///wIACQAFAAEAAwAHAAQA///+//3/
+v/0//X/9v/4//v//f/9/wQABAD+//j//P/+/wAAAgABAAIAAAD8/wEABgAHAAoACAAI
AAEAAQAEAAUABAADAAEAAAD///3/AgADAAQABgAEAAQABAAGAAcACAAIAAkADQAPAA0A
DAAJAAgACAAFAAQAAQD///v///8DAAcACAAEAAEA/v/6//r//f/7//v//v/+//n//P/7
//r/9f/y//j/+//9/wAA/P/6//n/+P/7//j/+f/8/wAA+f/9//7/8v/u//r/DgAaABcA
FwAbAB8AJwAtAC0AMAAxAC0ALgA1ACoACwD1/+j/2P/Q/9z/5f/h/9L/zv/Y/+L/5//s
/+r/5P/m//D/8v/y//b/9f/5//7//v/7//n/+f/8//z/+v/8//z//P/8//7//v/+/wAA
AAD+//7//f/9//v/+//5//n//f/+//7//f/+/////P/6//3///8BAAQA///8//z/+f/8
/wEABgAGAAoADAANAA4ACAAHAAYABQAFAAQABAAEAAEA////////BAAFAAoADQALAAoA
CwANAA0ABwADAAEABgAIAAoADAANAA4ADQANAA0ACwAJAAkADQARABgAHQAfAB8AHwAg
ACAAIAAhACQAIQAdABYAFgAZABkAHAAfACAAIAAjACMAIQAfABsAFQAbACAAJQAiAB8A
HAAYABMAFAAXABsAHgAcABkAFQAVABsAHQAdAB8AGgAXABYAFgANAAUA/////wUABQAG
AAoACwAJAAYACwAIAAUAAAD8//r/+/8AAAEAAAAAAAAA/v/8//z//v8AAAIABgAEAAQA
AgD8//T/7f/0//f//P8BAP///f/6//j//P/+////AAD+//z/+P/2//j/+v/8//7////+
////AwD///z/+f/2//v//v8BAAIA/f/8//3//f/7//j/9P/0//j/+P/4//r/+v/5//b/
9P/4//r//v8AAPz/+f/5//z//P8AAAAA/P/9//z/AAACAP//+v/1//X/+f/7//v/+//8
//v/+f/8//v/+//5//f/9//6//3/AAD+/wIA///7//z/+v/5//j/9v/6//z//v/+//3/
/P/8//3/AQADAAQAAAD7//f/9f/4//v///8CAP3/+//7//3/+//2//T/9f/6//v//v8F
AP//9//1//X/+v/5//z////7//T/9P/0//n///8EAAcACAAGAP7//P/5//j/+P/3//X/
/P8KAA4AAgD///z/+f/2//f/+v/6//j//P/+//z//P/8//7/+f/7///////9//v///8C
AAUABwAMAA0ADgAQAA0ACgAHAAYAAwACAAAA//8DAAcABwAIAAQABAAFAAMAAQD9//r/
9f/5//v//f/8//j/9//2//T/9P/5//n/+//9//z/9v/4//z//v/8//z/+v/3//P/8P/w
//D/8f/y//X/9P/3//z/9v/1//f/+v/4//z/BAAIAAgADwATAA0ACwAZADEAOQAyADcA
TQBGACsAHgATAPv/5v/i/+b/3v/V/9v/4P/Y/9T/2v/f/+T/6v/s/+j/7v/4//L/5P/n
/+3/6v/v//H/9P/5//r/+v/4//r/+P/2//T/9P/4//z/AgAGAAIA/v/5//X/9v/3//b/
9//4//j/9//1//f/+f/3//b/+P/3//b/9v/4//r///8BAP7///8AAPz//v/+//3//P/6
//3/AAADAAMAAgACAAIAAAD//wAAAQAEAAMABgAHAAIA/v/8//v/AQD/////AQAFAAYA
BwAIAAgACAAGAAUACgALAAwADwAQABEAFQAXABYAEwAQAA4AEQAUABgAHgAfAB0AGAAa
ABwAGQAZABkAFwAWABgAFwAaABsAGgAXABwAIAAkACAAHAAaABcAEwAWABsAIQAmACIA
HQAXABUAGAAXABQAEwASAA8ADgAOAAsABwAFAAkACQAFAAIAAgAEAAEA/f8BAAUABQAD
AAIAAQABAAUABQD///z/+f/0//P/9P/3//r/9f/2//H/7v/5//7/AQAFAAMA///9//v/
+v/5//f/9v/5//r/+v/6//j/+P/2//b/+P/4//j/+P/6//j/+P/7//n/+P/3//b/+f/6
//v/+v/5//r//f////v/9v/w/+7/9v/8/wIACgAIAAUAAAD8//z//P/+//7/+P/1//X/
+P/7/wAAAQD+//r/+P/7//z/+//4//X/9//9//////////r/9//z//T/9//5//n/+f/5
//z///8CAP//AgD+//n/+f/2//T/8v/1//z/AQAGAAQAAQD+//z/9//5//n/+P/1//P/
8v/z//f/+f/8//7/+P/1//T/9f/5//j/+v////7/+//6//3/+f/1//f/+//6//X/9P/z
//T/8P/z//b/9//7//7///8EAAQA/v/+//7//v///////f/8//z//P/q/+r/9P/1//b/
9//4//r//v////7//v/+//r/+P/7//7/+v/9///////9//v//v8AAAIAAwAFAAUABQAG
AAQABAAEAAYACQAKAAoACwAOAA8ADAAKAAUABAAEAAEAAwABAAAA/f/9//3//f/6//n/
+f/5//j/9P/3//X/9f/1//T/7v/w//j//v8AAAQAAQD///z/+v/3//b/9v/2//T/8P/w
//L/8v/r/+//+P/8/wQABgAGAAYAAwADABEAHwAlADEAOwA0ADEAOwBEAD0AKgAPAPf/
7P/q/+b/2v/V/9v/4P/c/9r/5P/r/+z/7v/w/+r/6P/m/+T/5v/v//f/AgD///v/+P/3
//n/+P/1//b/9v/2//b/+P/2//T/9P/y//X/+P/6//3///8BAAEAAwADAAIAAAD9/wIA
BQAEAAQAAQD///3//P/4//b/9//1//f/+/////7/+//6//j/9v/5////BQALAAgABgAF
AAQAAQABAAMABQAHAAUABwAHAAQABAAGAAkADQAJAAcABwAEAAIAAAD+/wMACAALAA8A
EQARABEAEwARAA8AEAAPABIAEwAUABYAFAAUABUAGAAZABkAFgAaABwAGwAdAB8AGwAa
ABwAGwAeAB8AHgAbABoAHAAeABgAHAAeAB8AHwAbABsAHAAcABsAFwASABEAGAAbABwA
HwAZABMADwAMAAoABwAGAAsADwALAAgACAAFAAEA/P/////////9//z/+//9/wMABQAE
AAQABAACAP3/+v/5//j/+P/8//r/+v/+//7//P/7//v/+f/5//n/+//9//7/AAD9//z/
+v/4//f/9v/z//L/+P/8/wAABAD///r/9//3//j/+P/4//j/+P/4//j/9v/1//b/+f/7
//7//v/9/wAA///8//n/+P/9//3/+//6//3//v8BAAIA/f/5//j/+v///wQABQACAPv/
9v/2//T/+P/4//j//f///////f/7//r/+f/3//r/AAADAAQABQD8//j/9P/w//X//v8A
AAEAAAD8//n/9v/z//T/8//y//f/+f/7//7//v8BAAIAAgAAAP3/+//7//v/+//8//z/
9//1//X/9//7//j/+P/7//j/9f/0//f/+P/3//z/AwACAP3//P/7//3/+P/6//z/+v/9
//////8EAAQA/v/+//z/+v/5//f/+//2//j/+P/4//j/+P/6//n/9v/2//j/9v/2//j/
/P/5//3/AwAFAAUABQADAAIAAQD//////////wAABQAKAA8AFgAQAAwABwADAAQABQAC
AAAA/f/+/wAA//8AAP/////9//v/+//7//j/+v/7//z//P/8/////f/9//v/+v/0//b/
9//4//X/9P/1//X/9P/0//b/9v/3//j/9v/y//L/9P/6//3/+//0//j/BgAGAPz//v8L
AA0ACwATAB8AJQAxADwANwAtACwALwAkAA8A+f/q/+D/1v/S/9P/1f/U/9L/0P/W/9//
6P/u//L/8v/w/+b/2v/g/+//9//4//z/+//7//3//f/6//X/9P/3//j/+f/8//7//v8A
AAAA/P/6//f/9f/3//n/+f/7//v/+v/4//X//P8BAAIABAADAAEA///+//n/9v/2//P/
9v/7/wAAAAD///7//P/6//v///8DAAcABwAIAAoADAAIAAcACAAJAAgABQAGAAUAAwAC
AAMABQAJAAUAAwADAAkADAAPABIADAAIAAIA/f8EAAcACgAPABAAEQAVABcAFgAVABQA
FAAXABgAGgAeACMAIwAgACQAIgAdABsAGQAVABQAFgAVABYAFwAWABMAGAAeACQAIgAh
ACAAHgAbABoAGwAdAB4AGQATAAwACQAPABEAEQATABIAEQASABQAEAALAAgACwALAAUA
AAD+//3/+f/0//f//f//////AAD9//3/AQABAAIAAgACAAAA/P/6//r/+v/7/wAA//8A
AAIAAAD8//n/9v/z//L/8f/w/+//7f/s//H/9v/6//7//P/8//r/+v/2//T/8v/w//L/
8v/0//n/+v/6//r/+v/9//7////+//n/+P/5//n/+//6//j/+v/6//r/+v/8///////9
//z/+v/6//z//P/3//P/8v/0//r/AgAGAAYAAwAAAAIAAgD9//j/8//z//j/+//8//3/
+v/5//f/+v/3//X/8f/t//H/9v/7/wAA//8GAAYABQACAP7/+//4//b/+P/4//j/+f/5
//n/+v/5//3///8AAP3/+f/2//X/+v/9/wEABAD8//f/9P/z//b/9P/1//n/9v/z//L/
9f/0//H/9P/5//7//f8AAAMAAQD6//r/+v/1//X/9P/x//r/+v/y//L/+P/5//r/+//8
////AgACAAAA///+//n/9v/3//r/9v/5//v/+//5//f/9//4//n/+f8AAAMABgAKAAoA
CgAKAAwADgAOAA0ADQAJAAUA/f/2//n//P8AAAEAAwADAAQAAwAAAP3/+v/0//f/+f/7
//z/9//5//b/9f/x/+7/5v/m//D/+P/8/wIAAQD///z/+v/8//z//f/+//v/9v/1//b/
9P/1//X/+P8CAAYACAAEAPj/+f8DAP//BQAfADMAMwAwADUANwAuACUAGgAJAPf/6v/e
/9T/2P/d/9n/0v/U/97/6P/n/+r/6v/m/+r/7P/m/+T/7v/3//f/+v/4//X/8//z//T/
9P/y//T/+P/6//z/AAD+//z//P/6//r/+v/5//n/+//9//3///8CAAIAAQD//wEAAQD9
//r//P/7//r/+v/4//j/+//7//z///8CAAAAAQACAAIAAgD//wEAAwAFAAMAAgACAAIA
BQAHAAsADwAMAAcABgADAAQABAAGAAkADQAJAAcABwAIAAgACAAIAAwADgAOAA8ADwAP
AA8AEQAPAA8AEgATABUAFQAVABYAFAAUABUAGAAdAB0AGgAeACIAIQAjACUAIAAeAB8A
HQAdAB0AGwAXABgAHAAgABwAHwAgACAAHwAZABcAFgAUABcAFQASABMAGgAdAB4AIQAZ
ABMADwAMAAwACQAIAA0ADgAJAAUABAACAP3/9//5//7/AQACAAQA/v/9/wAA//8BAAQA
BwAIAAMAAAD///7/+//8//f/9P/5//r/+f/5//3//f///wEA/v/9//v/+v/6//r/+f/4
//r/+v/4//j/+v/8//7/AAD9//j/9f/1//f/+P/5//r/+v/6//r/+P/5//r//f///wAA
AAD//wIAAAD+//z//P8AAAEAAAAAAP///v////7/+v/3//f/+v/6//7//v/6//n/+P/8
//7////+//3/AQADAAMAAQD///v/+f/2//j/+//9//3//f/7//z//f/+//z/AgABAP//
/f/6//j/9v/2//r//P/+//3/+//5//j/9//7//3//v//////AAADAP///f/8//r/9//1
//X/9//7//j/+P/7//3/+//7////+//3//n//f/6//X/9P/z//j/9v/7/wAA/v8BAAMA
AwADAAAA9//0//f/+P/6//v/9//0//L/8P/8/wAA/f/8//v/+v/7//7//v/8//z//v/8
//z//f8AAPz///8AAP///P/5//z//v8AAAEABQAHAAkADAAMAAwADAAOAA0ADAAKAAkA
BwAHAAMAAAABAAQACAAJAAcAAwAAAPv/+P/3//b/8v/y//P/9P/0//X/+//8////AQAA
APr//P/7//r/9f/y//X/9f/0//T/9//4//r//P/6//b/9v/4//z//f/9//r/+v8CABAA
DgACAP//BwANABcAIwApAC0AMgA7AD8ANAApACAABwD1//T/7P/W/9L/3f/f/9j/3P/m
/+j/5//q//D/7v/s/+7/8v/2//j/9//x//L/9P/x/+//7//y//L/8P/y//b/9v/2//j/
+f/6//3//v/+//7//f/9///////9//3//v/8//n/9f/6//3//P/8//7///8AAAIA/v/8
//3/+//5//v//f/6//3//v/+//7/+//9////AQABAAAAAAAAAAIABQAKAA8ACgAFAAQA
AQACAAQACAANAA0ACQAHAAcABQAEAAMAAgAGAAoADAAPAA8ADwAPABEADwAPABIAEwAV
ABUAFQAWABUAFAAUABYAFwAXABQAGAAaABcAFwAXABoAHAAhACMAIQAfABsAFQAaACAA
JgAkACYAJgAlACMAHwAdABwAGgAaABcAEwATABcAFwAVABUADwAJAAUAAgAFAAUABwAP
AA8ACQAEAAIAAAD9//n//f8DAAUABQAGAAEA//8BAP//AgAEAAYABgD9//j/9f/y//T/
+v/6//z/AAAAAP7//f/7//n/+f/5//n/+f/4//j/+v/8//3//v/8//z/+v/6//f/9v/1
//T/9P/y//L/9f/4//j/+P/4//r/+v/6//j/9v/2//j/+f/5//j/9v/4//3//v///wIA
AQD///v/+P/5//r//f/+//v/+f/6//7//v8CAAIA/v/7//j/+v/6//j/9v/0//f/+f/5
//f/9f/3//n/+v8AAP/////9//v/9f/0//P/8v/3/wIABgAJAAEA+v/0/+7/7//0//f/
+v/7//v/+//8//n/+//7//r/9v/z//H/8f/1//f/+v/8//v/+f/5//v/+//4//j/+//7
//n/+f/9//v/9//5//3//P/3//b/9f/2//L/9f/4//b/+f/7//v//v/+//j/+P/2//b/
9//3//P/9v/0//T/9P/0//T/9v/6//v/+v/+/wAA/v/+//3//v/4//n//v////7//f/9
//7//////wQABQAGAAgABgAGAAYACAAJAAoACgALAAgABwACAP7/AAACAAUABQAGAAMA
AQD9//j/9f/y/+z/6v/r/+z/7P/x//v/AAAHAAUABAD+/wAA/v/+//r/+P/3//X/8v/w
//T/9v/5//z/+v/0//L/8v/0/+//8//0//r/CAAMAAYABgAJAAsAEwAlACsALQAzADoA
OQA3ADoAMQAaAAUA+f/s/9r/0P/U/9n/2f/a/+D/5P/o/+//8v/s/+r/8P/y/+j/4v/q
//n//f/8//f/7//o/+P/7f/y//X//P8AAAAAAAACAAAA/v/+//z//P/8//v/+//5//f/
8//x//b/+P/5//n/+//9//v/+v/8//v/+v/6//z//P///////v///wAA/P/+//7//f/8
////AwAHAAsABgACAP///P/8//3/AAADAAEA/f/9//v//v8CAAgADwAOAAkABgAFAAUA
BAADAAIABgAIAAgACQALAAsACwANAA4ADwATABUAFwAXABcAGAAWABQAEwAUABoAHQAd
ACQAIAAbABkAFwAXABgAHAAdAB4AHwAeABsAGAAYABgAEAAUABYAFwAXABoAHQAhACQA
IAAbABUAEwAVABUAEwATAA8ACwAJAAgACQAHAAcADQAMAAcAAwACAAMAAQD+/wMABwAH
AAUABAD9//v//f/7//z//P/8//r/9v/0//T/9P/2//r/+P/4//3//v/9//3/+P/z//D/
7f/w//P/9f/4//r//P/9//7/+v/4//T/8v/z//T/9f/2//f/9v/3//v///8AAAEAAgD+
//z/+v/2//P/8v/z//P/8//y//D/8v/y//L/8v/0//r//f/+/wAA/v/+/wAAAAD4//P/
8f/y//j//v8AAP7/+//4//r/+v/8//z//P8BAP3/+f/z/+3/8v/1//f//v8CAAMAAgAB
APr/9v/y/+7/8v/8////AQD9//j/9P/w//H/9v/5//z//v///wAAAgD6//f/8v/s//L/
9f/5////+//5//j/9v/2//X/9v/5//r/9v/1//f/+v/5//r////8//f/+P/7//n/8//x
/+//8//w//T/+P/4//v//f/9//j/9v/s/+r/8P/0//j//P/8//7//f/6//z//v/8//z/
//8CAP7/AQACAAEA/v/7//n/+v/7//v/+//7//v//P/+/wAAAgAGAAcACAAIAAkABgAD
APz/9v/4//z/AQADAAAA/f/7//f/+P/5//r/+P/9/wEABQAIAAAA/f/1/+//7//u/+j/
6v/t//D/7//w//L/8//z//T/9v/2//f/+P/2//D/7v/u/+7/7f/x/wAACAAAAPr/AAAI
AAkADQAXACUALQArACsALAArACkAJgAfABIA9//b/8z/xv/K/9L/0//T/9z/5v/q/+b/
3//c/9j/2P/a/+L/7P/4//z//f////z/+f/1//L/8f/0//T/8v/0//b/9v/2//j/+v/6
//z//P/4//b/8//x//P/8//x//H/+P/8////AQACAAEA/P/4//f/9f/z//L/9v/6/wEA
BQACAAMABAAAAP7//v/9//z/+v/9/wAAAwD///7//v/+/wAAAQAEAAcAAwD9//v/9//7
//7/AwAJAA0ACQAHAAcABAACAAAA/v8DAAYABwAJAA0ADQANAA8ADAALAA0ADQAPAA8A
DwAQABIAEgATABYAHAAdABsAIAAdABkAGAAXABgAGAAbABsAGAAXABQADwATABgAHQAa
AB0AHgAeAB0AFwATABAADAAPAA8ADgARABIAEQAOAA0ADAAJAAgACAADAP///f8BAAUA
AwACAAQABAABAP3/AQAAAP///P/6//X/9f/5//n/+f/6//v/+v/1//L/8f/w//L/9v/0
//T/9//2//P/8f/0//X/+P/7//j/9//1//T/8v/y//H/8P/y//T/9P/2//X/9P/z//L/
8//y//P/9//4//j/+P/4//T/8v/w/+z/7v/w//T/9//3//b/9P/2//r/+v/6//z/////
//3//P/4//b/9v/0//L/7//v//L/9f/6//v/+P/1//L/9P/0//n/+v/7/wEA/v/5//L/
6//6/w==
         </WaveFormData>
      </LeadData>
      <LeadData>
         <LeadByteCountTotal>10000</LeadByteCountTotal>
         <LeadTimeOffset>0</LeadTimeOffset>
         <LeadSampleCountTotal>5000</LeadSampleCountTotal>
         <LeadAmplitudeUnitsPerBit>4.88</LeadAmplitudeUnitsPerBit>
         <LeadAmplitudeUnits>��V</LeadAmplitudeUnits>
         <LeadHighLimit>2147483647</LeadHighLimit>
         <LeadLowLimit>268435456</LeadLowLimit>
         <LeadID>II</LeadID>
         <LeadOffsetFirstSample>0</LeadOffsetFirstSample>
         <FirstSampleBaseline>0</FirstSampleBaseline>
         <LeadSampleSize>2</LeadSampleSize>
         <LeadOff>FALSE</LeadOff>
         <BaselineSway>FALSE</BaselineSway>
         <ExcessiveACNoise>TRUE</ExcessiveACNoise>
         <MuscleNoise>TRUE</MuscleNoise>
         <LeadDataCRC32>1582944373</LeadDataCRC32>
         <WaveFormData>
AAAAAAAAAAAAAAAAAAAAAAIAAgACAAIAAAAAAAAAAAD///7//f/8//z//P/8//z/AAAC
AAQABgACAAAA/v/8//z//P/8//z//f/+////AAACAAIAAgACAAIAAgACAAIA///+//3/
/P/+//7//v/+/wEAAgADAAQAAwACAAEAAAACAAIAAgACAAIAAgACAAIAAQAAAP///v/+
//7//v/+//7//v/+//7/AAAAAAAAAAAAAAAAAAAAAP///v/9//z//P/8//z//P///wAA
AQACAP///v/9//z///8AAAEAAgD///7//f/8//7//v/+//7//P/8//z//P/6//r/+v/6
//3//v///wAA///+//3//P/6//r/+v/6//r/+v/6//r/+v/6//r/+v/8//z//P/8//z/
/P/8//z/+//6//n/+P/2//b/9v/2//j/+/8AAAMABAAEAAQABAAEAAUABgAJAAQAAwAD
AAMAAAABAAEAAQAHAAsADwAVABQAFAASABAADAAJAAYAAAD8//n/9//2//b/9f/z//L/
8//1//n/+f/5//n/+P/4//n/+//8//3/+//4//T/8f/v/+//7//v//H/8//z//P/7//v
//D/8P/x//L/8v/z//H/8f/v/+3/8//y//P/9f/4//3/CgAcACgAKwAlACUALwA7AE8A
ZABvAHUAdwBwAGEAQgAfABQAGQAdAB0AIgAnACcAIgAZABAAEQAdABoAFAAWABcAEwAK
AAgACgAFAAEA/f/5//v/+v/6//z/+//5//j/9//6//v//v//////AAD//wAA/P/7//r/
+//6//r/+f/5//r/+//7//n//P/9//z//P/6//v//f/9//3///////7//f/8//v/9//4
//r//v8AAP///P/7//r//P/8//z//v8AAP7//v8AAP3/+//6//r//f/6//v//v8BAAEA
AgACAAIAAgACAAIAAgABAAAA//8DAAUABgAHAAcACAAIAAgACgAMAA0AEAASABIAEAAS
ABIAEgAUABQAFAAWABoAGgAcAB0AHgAgACAAJQAlACQAIgAfAB4AHQAdAB0AHQAeAB0A
GwAYABQAGQAaABsAHAAaABgAGQAaABQADwAOAA0AEAARABAAEQAQAAwADAANAA0ACwAK
AAkABgAFAAQAAwD+//3/+//5//v//P/9/wQABAAEAAQABAACAAIAAgADAAMAAwACAAEA
///////////+//7/AAAAAAMABAADAAQAAwACAAAA/v/+////AQAEAAMAAwACAAAAAQAD
AAUABgAEAAEA///9//v/9//3//r//f/+/wAAAwAFAAUABAADAAAAAQADAAIAAQAAAAIA
BAADAAEA///8//z//f/+/wAA///7//j/+f///wAAAQAAAAEAAwAGAAkABQADAAEA/f/9
//3//P/8////AQABAAEA/v/+//v/9v/8////AAAAAP//+//6//f/+P/5//n/+v/9//v/
/P/9//z//f/9//3//f/8//z//f/+//z//f8BAAEAAAADAAIAAAD6//r//P/6//r/+v/8
//z/+v/5//n/+v/+//7//v8BAAMAAwAEAPj/8P/2/////P/5//j/9//2//n/+v/7//v/
+v/7//r/+/8AAAMABgAKAAkACgANAAoABwAFAAMAAQADAAQABQAJAAoACwAOAA4AEAAO
AAwACAAHAAYAAgABAAIAAgADAAUAAwACAAIAAQD+/////P/5//z//P/9//7/+v/3//T/
8f/x//D/8P/x//L/8//0//X/9f/1//X/8//1//b/9v/2//X/8//y//H/8//x/+//8//4
//X/9f/8/wMABAAIABIAHQArADkAOwBBAE8AYABrAHMAcwBuAGUATgAlABIAGQAXABMA
HgArACUAHgAdAB4AHQAVAA4ACAAIAA8AEwAQAAgAAgABAP///f/7//v/+v/6//z//P/7
//v/+//5//n/+//7//z//P/6//r/9//3//f/+f/4//j/9//3//n/+//8//v/+f/5//f/
9v/3//n//P/9//3///////7/+v/4//b/8f/v//D/8//0//b/9P/0//T/9P/0//T/9v/2
//T/9P/2//v//f8AAAQAAgD8//r/+v/9//3//v/+//v/+v/5//j/+P/3//b/9f/3//n/
+v/7//7/AAABAAIAAgAEAAUACAAJAAoACQAMAAwADAAOAA4ADQAQABUAFgAYABcAFgAW
ABIAFQATABAAEQARABMAFQAXABcAFwAYABgAFwAVABIAEwASABEAEAAOAAwADQAOAAsA
BwAHAAcABgAFAAIAAQACAP7//v///wEAAQACAAMAAgABAAAA///8//v/+f/3//b/9P/y
//b/+P/4//j/+P/2//b/9v/3//n/+f/4//f/9f/1//X/9f/4//j/+v/6//f/9v/z//L/
8f/y//L/8v/x//H/8v/0//b/+f/7//z/+v/5//j/9v/2//X/9f/1//X/8f/x//T/9P/0
//X/9//2//X/8//x//L/9f/5//r/9//0//T/9P/4//n/+v/6//j/9//2//b/9v/z//H/
8//2//b/9v/0//L/8f/x//H/7//v/+//7f/u/+//7//w//P/9f/1//X/9v/2//P/7v/0
//f/+P/4//b/8f/v/+v/7P/t/+3/7v/u/+v/6//r/+z/7f/t/+3/7//w//L/9f/0//D/
7//x/+7/7P/u/+z/7v/q/+z/8P/u/+7/7v/w/+//7P/q/+n/7f/y//P/9P/0//P/8P/u
/+r/6v/s/+7/7v/u/+7/6//q/+n/5//p/+v/6//t/+z/7f/u//D/8v/0//j/9v/z//P/
8//z//f/+P/5//3///8BAAUABgAEAAAA/P/2//b/9P/v/+3/7v/u/+//8f/v/+z/6v/n
/+r/7f/s/+v/6P/m/+X/5P/j/+P/4//j/+L/4P/f/9//4P/h/+L/4//o/+n/6v/p/+X/
5P/i/+D/4v/j/+X/5//l/+H/2//T/87/2f/p//D/8//6/wYAEgAfACUAJwAvADkAPwBK
AFkAZQBlAF4AVwA+ABUA/P/9////AQAIAA0ACwAKAAsACgAHAAcACAAKAAgAAwD9//7/
/P/y//H/7//t/+v/6P/m/+X/5v/o/+n/6//t/+3/7f/v/+//7P/s/+r/6v/q/+v/7P/v
/+7/7v/t/+3/8P/x//H/7//r/+n/5f/i/+X/5//q/+v/7P/v//D/8P/y//L/8v/v/+7/
7v/w//D/8f/w//H/8v/u/+z/6v/q/+7/7v/w//T/8v/v/+3/7P/w/+z/7P/u//L/8//1
//b/9v/2//b/9v/3//f/9//3//j/+f/5//n//v8AAAEAAgABAAIAAgAEAAYABgAEAAYA
CQAKAA0ADgAJAAoADQAMAAoACQAIAAgADQAVABgAGgAVABEADwANAA8ADwAPABAAEwAT
ABIAEAATABIAEQAQAA8ADAAMAAwABwABAP///f8BAAMAAwAFAAIA/v/+////+//1//D/
6//x//X/+f/9//j/9//1//P/8v/w/+7/8v/2//b/9v/2//X/9P/z//P/8//z//L/8f/t
/+3/7f/t/+//8P/z//T/9v/2//T/9P/0//T/8//y//D/7//v//D/7v/v/+//7v/x//P/
9f/2//X/8//y//H/8v/v//D/9P/z//L/8v/z//X/9f/0//P/9f/3//r/+v/2//L/8f/w
//P/8//z//L/8//z//P/9P/2//P/8f/z//f/+P/5//j/9f/z//L/8f/v/+//7//t/+z/
7f/t/+7/7//x//H/8f/w//D/7f/o/+3/8f/z//T/+f/3//j/9//5//n/+P/4//b/8f/v
/+3/7v/v/+//7//t/+z/7P/t/+3/6v/q/+3/8P/y//j/+v/4//L/8v/0//L/8v/y//T/
8//w/+7/7f/x//b/9//4//P/9f/z/+7/8P/w//D/8P/u/+7/7v/t/+//8//1//n/+v/7
//z//v/+//7/AAD8//r/+f/4//f/+f/6//v///8DAAUACQAKAAsACgAJAAYAAQD+//j/
9f/w/+7/7f/t/+//8P/y//P/9f/3//X/8//w/+7/7f/s/+//7//v/+//8P/u/+3/7f/r
/+v/6//r/+//7//v/+3/7P/s/+v/6v/r/+v/7P/t//H/7f/r/+n/5P/h/+P/9P8DAAgA
EAAaAB0AJwA3AD8ARQBTAGAAbQB3AHUAbABbADQACwAEAA0ADwAPAAwABwANABQAFwAU
AA8ACQAEAAQABAADAAEAAAAEAAYAAAD9//r/9//5//j/+P/6//j/9//3//f/9P/z//T/
8//2//j/+P/6//b/9f/0//X/+P/4//f/9//4//n/+f/3//n/+//7//z/9v/z//H/7f/y
//f/+v/8//3//v////3/+f/4//n/+P/4//b/9v/2//b/9v/2//j/+//6//v//v/8//v/
+//8//z/+P/4//r/+f/5//r/+v/8//7/AAACAAEA///9//v///8DAAYACQANAA4ADgAO
AA8AEAAQABIAEAAOAAoACgAQABIAFgAYABUAFgAZABgAGAAXABYAFgAXAB0AHgAeAB8A
HQAdAB0AGwAbABsAHAAeAB0AGwAYAB8AIAAhACIAHAAYABcAFgAPAAkABwAFAAgACwAM
AA8ADAAIAAgACQAJAAcABgAFAAUABQAFAAUABAAFAAUABQACAAAA/v8CAAQABAAEAAQA
AQAAAP////8BAAEAAAD///3//f/9//3/AQACAAUABgAEAAIA/v/8////AgAEAAYAAwAB
AAAAAAD+///////+////AQADAAQABAADAAMAAwADAP////8CAAAA/v/9//3/+v/5//f/
9f/4//3/AwAGAAUAAgACAAIABwAHAAcABgADAAMAAwAEAAEA/f/6//v///8AAAEAAAD9
//3//v///wEAAQABAP////////7//v///wEAAQABAAEAAgAAAPz//v8BAAIAAgACAP//
///9/wAAAQABAAIA///5//b/8//4//3/AQAFAAIAAAD//////f/6//r//f8AAAAABAAE
AAAA+v/6//z//P/8//z//v/8//r/+f/5//3/BAAHAAoACAAFAAAA/P/8//z//P/9/wEA
BQAIAAoAAgAAAP7//P/6//v//P/9//3//f//////AQAEAAUABgAIAAgACAAKAAYABgAH
AAgACQAOABAAEgAXABYAFQAWABQAFQAUABMAEAAOAAwABwAFAAUABAAEAAUAAQD+//z/
+f/8/////v/9//v/+v/6//r//P/9//7////8//r/+f/5//v//f///wEAAAD9//r/9f/4
//r/+//8//z/+//7//v/9f/1//f//f/+//3//f/+/wMADAAWABgAGQAnAEUAVQBVAF8A
cgB3AHUAeQB+AG8ARgAnACQAIwAZABsAJgApACUAJAAjACIAJQAlACAAGgAaABcADwAM
AAgABAADAAMAAwADAAUABAAEAAYAAwABAAAA////////AQABAAIAAgAAAAAA////////
AQAAAAAA/////wIAAwADAAEA//////3//P///wMACAALAAYABQACAP7/AAAAAAAA/f//
/wAAAwAEAAEA/v/9//z//f/+////AgAFAAQABQAIAAMA///8//r//v/8//7/AgABAAEA
AgACAAMABAAFAAYABwAHAAcABwAHAAkACgALAAsADAAMAAwADAAOAA8AEgATABQAEwAW
ABcAFgAXABYAFgAYABwAHAAeAB8AIAAiACEAJwAoACgAJAAhACAAHwAhACMAJQAoACcA
JQAiAB4AIAAgACAAIAAdABoAGgAaABoAFwAYABkAFgAVABIAEQAQAAwADAANAA4ADQAN
AA0ACwALAAsACwAHAAcABgAFAAIAAAD+/wIAAQAAAP///v8FAAoADwAVABEADwAMAAkA
AwABAP///f///wAAAwAEAAQABAACAAIABAAGAAcACAAEAAMAAwAEAAIAAwADAAIAAQAB
AAEAAAAEAAUABwAJAAkABQAFAAgABwAGAAYABwAHAAcABgAFAAQABQAHAAYABAACAAMA
BAAJAAkACQAIAAUABQAFAAYABAABAP//AQAFAAYABwAGAAIAAQABAAEABAAFAAYABQAF
AAUABAAEAAEAAQD///3/AAACAAEA/v8AAAMABAAEAAYAAwADAAEA/v/9//v/+v8AAP//
AQADAAIAAwADAAMA///8//r/+f/7//r//P8BAAEAAAADAAIAAgD8//z//v/8//z//P/+
/////v/+/////v8CAAIAAgABAP//+//4//z//v8AAAMAAQD9/wAAAAD2//b/+v/7//z/
/f/+/wAAAAAAAP///v////7///8AAAEAAgAEAAcACAALAAgACAAJAAoACwALAAoACQAL
AA8AEQAVABYAGQAYABcAFAARAA4ACAAFAP///P/6//n//P/8//3//f/7//3/+//5//f/
9v/2//b/9//3//f/9//3//b/9v/3//v//f///wEAAAD9//r/9f/1//b/9v/2//X/8//y
//H/8//x//X/9f/0//f/+f/2//n/AAAMABoAIwArADkAQQBFAFEAZABzAH0AewBuAGMA
SgAlABQAFwAZAB0AKAApACcAKAAlAB4AGwAbABgAFgAOAAUAAwAKAA4AEAAMAAkABgAD
AAEA/v/8//z//v/9//3//f/7//v//f/9//7//v/8//z//P/9//7/AQACAAIAAQABAAAA
AQABAP///f/9//v/+v/4//n/+//7//f/9//1//L/9f/4//v/+//8//7/AgAEAAMAAAD/
//7/AAAAAAAAAgAAAP7//v8AAAAA/////wAAAAD8//z//v/8//v/+//6//7/AAACAAQA
BAADAAIAAQADAAUABgAHAAYABgAFAAQACQAMAA4AEgARABAADQAOABIAEgAUABQAFQAY
AB0AHgAaABcAFAASABUAGwAcABwAHAAbABwAHQAcABsAGgAaABwAGwAZABYAGgAaABoA
GgAVABIAEgASABEADQANAA0ADgAPAA4ADwANAAgABwAHAAQAAQD///3/AQADAAUABwAH
AAcABgAFAAEA/v/7//7////+//3//P/8//z//P/9//7//////////f/9//3//f/6//j/
+P/2//n/+v/5//r//v8AAAEAAgD+//v/+f/4//r/+//7//r/+P/5//r/+v/8//v/+//7
//7/+//8/wAA/f/6//j/9//5//v//P/9//r/+//9//z//P/6//v//P/////////+//n/
9//1//T/+P/3//f/+//9//z/+//4//r/+//9/////////////f/6//n/9//2//r//f/+
/////f/8//j/8v/0//X/9P/y//X/8//0//P/9v/5//v//v/9//n/+P/3//j/+f/5//n/
9//2//b/9//1//L/8v/1//X/9P/3//b/9v/y//T/+P/0//T/9P/2//f/9v/2//f/9v/4
//b/9P/3//n/+f/6//n/+P/3//f/8//w//P/9P/1//b/9v/2//b/9f/y//P/8v/z//b/
9//4//r//P/+/wIAAAD///////////7//v/+/wEABAAHAAwADgAPAA4ADQAKAAQAAAD5
//X/8//y//L/8//0//T/9f/1//P/9f/z//H/8f/w//D/8P/w/+//7v/t/+7/7P/r/+v/
6//r/+v/6//r/+v/6//p/+v/7P/s/+z/7P/r/+v/6//r/+n/5//n/+z/7//r/+T/5//4
/wYACgAPAB8ALQA5AEUATwBUAF0AaQBrAGgAXwBEABcAAAAFAAsADQAQAA0ACQAMAAsA
CAALAA8ACgAEAPz/9f/3//z//P/0//T/8//y//H/8v/y//P/9v/2//X/9f/1//P/8f/x
/+//8P/w/+7/7v/t/+3/7f/v/+3/7P/q/+n/7P/v//H/8f/x//H/7//u/+3/7f/u/+3/
6//t/+3/7P/u/+7/7v/r/+7/8P/0//b/9//2//f/+P/2//T/8v/y//D/7v/u//D/8v/x
//H/8v/2//L/8v/0//f/9//4//j/9P/y//D/7v/z//X/9//5//n/+//8//3/AQACAAIA
AgAEAAYABwAKAAwADAAKAAwADAAKAAoACAAEAAYACgAKAA0ADQANAA4ADQATABQAFAAV
ABMAEwATABEAEQARABIAEQAPAAwACAANAA4ADwAQAA4ADAANAA4ADQAJAAkACQAEAAEA
/P/5//n/9v/3//n/+v/5//n/+f/4//f/9v/1//T/9f/1//X/8P/u/+z/8P/2//j/+v/8
//j/9v/0//P/7//t/+r/5//p/+v/7f/v/+7/7v/w//D/8P/w/+7/7v/s/+z/6//q/+r/
6f/p/+r/7P/v//H/8v/y//P/9P/0//H/7//u/+3/7v/r/+z/8P/y//L/8//1//P/8//y
//H/8P/x//P/8v/t/+r/6v/q//D/8f/y//L/8P/v/+7/7v/r/+f/5P/l/+v/7P/t/+z/
6//r/+z/7f/q/+n/6P/l/+b/5//n/+j/6//v//H/8//v/+7/6v/k/+b/5//m/+T/6P/l
/+X/4//k/+X/5f/m/+b/4//j/+P/5v/n/+f/5//m/+T/4//j/+P/4P/g/+P/4P/e/+D/
3v/g/9z/3v/i/+L/5P/m/+r/6f/m/+T/4//h/+T/4//i/93/2//d/+L/5P/m/+b/5v/m
/+X/5P/j/+H/4P/h/+D/4f/j/+X/5//q/+n/6v/t/+r/6v/r/+z/7f/x//L/8//3//r/
/f8CAAQABAACAAAA/P/2//D/5//h/+L/4v/j/+X/5//m/+b/5f/l/+f/5f/j/+H/4P/g
/+D/4v/j/+T/5f/k/+L/4f/h/+H/4f/h/+H/4//j/+P/4f/j/+T/5P/k/+L/4f/h/+H/
4//f/93/4f/i/93/2//g/9//6v8CAAwADQAXACUAKwAxAEUAVABbAF8AYwBkAFkAOAAJ
AOz/8/8DAAUABgAJAA0ADgAHAAIAAQD//wQABAD6//f///8AAPT/8P/u/+3/7P/r/+3/
7P/s/+7/7f/r/+r/6f/q/+v/7v/v/+z/7P/q/+r/6//r/+v/7f/v//D/8P/x//D/7//t
/+n/7P/v//D/8v/x//H/8v/x/+7/7//u/+z/7v/u/+7/6//t/+7/8f/y//D/7v/u/+7/
8f/0//f//P/6//b/9P/0//b/9f/1//b/9f/w/+//8P/z//X/+P/6//j/+P/4//j/9//3
//f/9//5//v//P/9////AAAAAAAABQAIAAoADgALAAoABwAIAAwADAAOAA4ADQAQABUA
FgAUABEADgAMAA4AFQAXABgAFQATABMAEwASABEAEAAQABQAFQAVABQAGAAYABgAGAAT
ABAAEAAQAA4ACwAMAA0ACwAJAAUAAwAAAPz//P/9//7//f/9//3///////////8AAAEA
AQABAP7//P/6//7//f/6//f/9P/1//b/9//5//r/+//7//v/9v/1//T/8//3//j/+//8
//z//P/6//r//P/+////AAD7//n/+P/4//f/9//2//T/9P/1//b/9v/4//n/+//9////
+//7//7//f/8//z//f///////v/9//z//f////7//f/6//r/+v/7//v/+//6//v/+//7
//z//P/5//f/+f/7//r/+f/2//X/9f/2//f/+f/5//n/9//4//n/+f/6//f/9//1//P/
9P/2//X/8v/4//v//P/8//r/9f/z/+//8//1//b/+P/7//n/+v/7//r/+f/3//X/8//y
//L/8//0//L/8//3//r/+v/+//7/+//0//P/9P/w//D/8P/y//b/9v/3//n/+P/8//z/
/P/7//v/+f/4//j/+P/4//n/9f/v//D/7v8AAAIAAQAAAP///v/8//r/+P/1//f/+f/5
//v/+v/7//z//v/+//7/AAD8//3///8BAAMACAAKAAwAEQARABMAFwAYABYAEgAOAAgA
BwAEAP7/+//6//r/+//9//z/+v/5//f/9P/1//L/7//w//D/8f/y//b/+f/8////+//4
//b/9f/y//H/8P/v//P/8//z//H/8v/0//X/9v/2//X/9f/1//v/+f/5//f/8v/1//3/
AAD9/wQADAASABcAIwAzAD0ASQBdAG4AcwB1AHkAbgBTADAAEwAMABcAIwAjAB4AIQAj
ACAAHQAcABcAFQAWABIADAAJAAsACAAEAAIA/f/7//n/9//4//j/+f/8//z/+//7//v/
/f/9///////7//r/9//2//f/+f/7/////P/6//f/9f/5//v//P/7//3//////wAA+//5
//j/9f/4//v//P/8//z//P/8//n/9//4//v//P/+//7/AAACAAEAAAD//wAA///8//v/
/P/+//3//f/+/wIA/v/+/wAA/v/9//3//P/+//7//v/+/wAAAQACAAMAAwAFAAYABwAL
AAwADAAMAAsADAAMAA4ACwAKAAcACAAOABAAFAAWABQAFgAaABoAFwAVABMAEgAVAB0A
IAAiACEAHwAfAB8AHQAdAB0AHgAeAB0AGwAYABwAHAAcABwAGAAUABMAEgAQAA0ADgAP
AA8ADwANAA0ADAAIAAgACQALAAkACAAHAAYABQAEAAMAAgADAAMAAwD+//r/9v/4//3/
/v///wAAAgACAAIAAwABAAEAAAD/////////////AgACAAQABAAEAAQAAgACAAEAAAD+
//z//P/7//v//P/+///////+////AQADAAQAAgABAAEAAQD///v/+//+////AAACAAUA
BAADAAEA//8CAAUACQAKAAYAAgABAAAABQAFAAUABAADAAMAAwAEAAEA/f/6//v/AAAA
AAAA/v8AAAEAAwAFAAQAAwACAP//+//7//r/+v/9/wEAAwAFAAAA/v/5//L/+f/9////
AAAAAP3//f/7//7//////wAA/v/5//f/9f/5//v//P/9/////v/+///////8//z/////
//7/AQAAAPz/9v/2//j/+f/6//v//v/7//j/9v/1//j//P/8//z//v////7//v/7//r/
+f/5//X/+//6//r/+v/6//r//f/+//////8BAAMAAwAFAAEA///9//z/AAACAAYABAAF
AAUABQAFAAgACgAMABEAEQATABcAGAAYABYAFAAQAAwACAABAP3//f/8//z//f/9//z/
/P/7//v//f/7//n/9//2//b/9v/6//v//P/9/////v/+/////P/5//b/8//3//f/9//1
//P/9P/0//T/9f/1//b/9//z//P/7//r/+7//f8FAAIABQAOABYAHgAlADMAPwBHAE0A
WwBqAHUAdwBxAGgAVwAuAAkADAAdACUAJwAqAC0AKQAoACMAGgAVABsAHAAYAA4ABwAJ
ABAADgAIAAIA///8//n//P/8//3/AAACAAEAAQABAAMAAwAFAAUAAQAAAP3//P/6//n/
+P/5////AgAEAAcABAADAAEA/f/9//3/+//6//z//f///////P/9//z/+v/8//7/AAD/
////AAADAAQAAwAAAP///v/+//7//v8AAP///P/7//z//v///wEABAAEAAAAAAACAAUA
BQAGAAYAAwACAAEAAAABAAEAAQABAAUACQAMAA8ADgAOAA0ADAAOABAAEQAUABcAGAAX
ABoAGwAaABsAGgAaABwAIAAgAB0AGwAZABgAFwAbABoAGAAbABsAHQAfACAAIQAiACQA
JAAjACEAHgAfAB4AHQAcABoAGAAZABoAGgAXABgAGQAWABUAEgARABAADAAMAA0ACwAJ
AAgABwAJAAkACQAJAAYABQADAAEAAAD+//z/AAAEAAQABAAEAAQABAAEAAUABQAFAAQA
AwADAAMAAwADAAIAAgAEAAQABAAEAAIAAgACAAIAAQAAAAAAAQADAAYACAAJAAkACAAG
AAUABAACAAAA///////////7//v//v/+//7///8BAAQABQAFAAUAAwAFAAgACAACAP7/
/f/8/wIAAwAEAAQABQAFAAUABgAIAAUAAwAFAAYABAACAP7//v///wEAAwAEAAUABgAF
AAEA///8//r//f////////8AAAAA/f/4//z///8AAAAAAwABAAIAAQAAAP///f/8////
/f/+/////f/9//z/+//+//7///8BAP7/+v/5//v//v8AAAYACAADAPr/9//2//b/9v/2
//j/+f/4//j/+f/4//z//P/8//v//f/5//j/+//+/wEABAACAAIAAgABAP/////9//3/
AAABAAIABAAFAAYACQAGAAQAAwACAAEAAgACAAIABQAIAAsAEAASABQAEgAQAAwACwAI
AAIA///7//r/+v/7//7//v///////P/9//r/9//6//r/+//8//n/9f/x/+3/7//u/+7/
7//v/+//7//v//T/9f/2//X/9P/0//P/8v/0//P/8//z//P/7f/p/+3/8v/z//P/+v8B
AAYADgAcACkALwAzAD0ASQBXAGIAaQBtAGcAWgBHACQABQACABMAHQAhACQAIQAZAA4A
CQAIAAcACwAOAAwACgAPAA0ACgAIAAQA///9//v/+f/4//b/9f/2//T/8//z//P/9v/3
//r/+//4//b/8v/w//D/8f/y//X/+f/6//r/+//6//v/+//5//f/9f/x/+7/8f/z//b/
9//5//v/+//6//n/+P/3//P/8f/y//X/9v/0//L/8v/y//T/9P/0//b/+P/2//b/+P/6
//n/+f/6//7/+v/6//z/+v/5//n/+P/6//r/+v/6//3///8BAAMAAQABAAAA//8CAAQA
BQAGAAoADAANABAAEAAQAA4AEAAQABAAEgASABAAEgAWABYAGAAXABYAFgAXAB0AHgAe
AB8AHQAdAB0AHAAbABoAGgAbABsAGgAYABkAGAAXABYAFAASABMAFAAOAAkACAAHAAoA
CwAKAAsACAAEAAQABQADAAEAAAD//wEAAQABAAEA/f/9//z/+//5//j/9//8//3//P/7
//r/+P/4//j/+f/6//v/+//7//n/+f/5//n/+f/4//n/+P/6//r/+P/4//v//P/8//z/
+//7//z//v/7//v/+v/4//r/+//8//z/+v/5//n/+f/7//f/9//6//z//P/9////AQAB
AAAA///+////AQAAAP3/+v/6//r//P/7//r/+P/4//n/+v/8/wAA/////wMAAgAAAP7/
+v/9/w==
         </WaveFormData>
      </LeadData>
      <LeadData>
         <LeadByteCountTotal>10000</LeadByteCountTotal>
         <LeadTimeOffset>0</LeadTimeOffset>
         <LeadSampleCountTotal>5000</LeadSampleCountTotal>
         <LeadAmplitudeUnitsPerBit>4.88</LeadAmplitudeUnitsPerBit>
         <LeadAmplitudeUnits>��V</LeadAmplitudeUnits>
         <LeadHighLimit>2147483647</LeadHighLimit>
         <LeadLowLimit>268435456</LeadLowLimit>
         <LeadID>V1</LeadID>
         <LeadOffsetFirstSample>0</LeadOffsetFirstSample>
         <FirstSampleBaseline>0</FirstSampleBaseline>
         <LeadSampleSize>2</LeadSampleSize>
         <LeadOff>FALSE</LeadOff>
         <BaselineSway>FALSE</BaselineSway>
         <ExcessiveACNoise>TRUE</ExcessiveACNoise>
         <MuscleNoise>TRUE</MuscleNoise>
         <LeadDataCRC32>3867218086</LeadDataCRC32>
         <WaveFormData>
BAAEAAQABAABAP7/+//4//r/+v/6//r//f/+////AAD9//z/+//6//v//P/9//7//v/+
//7//v/9//z/+//6//3//v///wAAAAAAAAAAAAD///7//f/8//r/+v/6//r//P/8//z/
/P/+//7//v/+//z//P/8//z//f/+////AAD+//z/+v/4//v//P/9//7//P/8//z//P/6
//r/+v/6//v//P/9//7//P/6//j/9v/3//j/+f/6//r/+v/6//r/+P/4//j/+P/6//z/
/v8AAP7//P/6//j/+f/6//v//P/8//z//P/8//r/+v/6//r/+//8//3//v/7//r/+f/4
//v//P/9//7//v/+//7//v/8//z//P/8//7//v/+//7//f/8//v/+v/8//z//P/8//z/
/P/8//z/+//6//n/+P/5//v//P/9//v/+//5//n/+//9/wAAAQACAAIAAgACAP///P/7
//r//v/+//////8BAP////////z/+//5//f/9//2//b/9v/0//P/8//0//b/9//6//z/
/P/7//r/+f/5//n/+v/8//7/AAAAAP///P/6//n/+P/6//v/+//7//n/+f/5//j/9//3
//j/+f/5//n/+f/4//f/9f/z//H/+//6//r/+//2//b/+v8CAAIAAAD+/wEACQAVABcA
BQDv/+L/0v+3/6L/nv+Z/5H/jP+N/5X/m/+i/6v/tP+9/8T/y//R/9T/1P/Z/+L/6v/x
//X//f/7//v/+v/4//f/9//3//j/+f/9////AAD+/wAAAQABAAEAAgADAAUABAADAAIA
AQABAAEAAQABAAMABgAHAAgABgAEAAMAAAACAAIAAwAEAAYABgAGAAYABAAEAAQAAgAE
AAYABwAHAAUAAwACAAEAAwADAAQABgAGAAUABAADAAAA///9//v//v8AAAEAAgABAP//
/v/8//v//P/9//3//P/7//f/9f/2//b/9f/1//f/9//2//T/7//u/+3/6v/r/+r/6v/r
/+j/6f/o/+T/4//k/+T/5f/m/+b/5v/n/+X/4//h/9//3//f/+D/4P/e/97/3v/e/9z/
3f/d/97/4P/k/+n/7f/r/+r/6f/p/+v/7P/v//L/8f/z//T/9f/z//P/8//1//f/+P/6
//3//f/7//f/9f/3//f/9//3//r/+//8//7//f/9//3//f////////8BAP7//f/7//n/
+f/5//v//f////////8AAP7//f/9//7/AQABAAAA//////7//v/9////AAAAAAEA////
////AAD///3//P/7//z//f8AAAEA/v/9//3//f////////////7//v////v/+//6//r/
+//9//7//v/+//3/+//5//j/+v/5//n/+v/6//r/+v/5//n/+v/7//v/+//7//7//P/6
//n/+f/5//v/+v/6//r/+f/4//f/9v/4//j/9//3//j/+f/6//v//P/7//r/+P/4//j/
+f/7//r/+//7//r/+P/4//f/9//4//n/+v/8//v/+v/6//n/+v/6//v//v/7//r/+f/4
//j/9v/2//b/+P/7//3///////////////X/8f/3//7//P/7//r/+f/4//f/9//3//f/
+f/5//v//v/8//3//P/8//3//v////7/+v/6//r//P/5//n/+P/3//b/9//4//j/9v/z
//D/7//w//L/9P/2//P/8//0//X/9P/1//X/9f/4//n/+v/6//j/9//3//b/+P/4//f/
9//1//T/8//y//X/9//5//v/+//7//r/+f/2//b/9v/1//f/9//2//b/+//4//P/8//2
//b/9//6//z/AgAEAAQA/v/+/wEABwANABEACwD9/+r/1v+//67/qP+h/5v/mP+Z/53/
of+k/6X/rv+3/77/x//R/9j/2v/h/+T/6P/n/+n/7//z//f/+v/8//n/+f/5//r//P//
/wAAAAACAAQABQAFAAEAAAD/////AAABAAIAAwAAAP///v/9////AgADAAQABQAEAAQA
AgAAAAAAAQACAAQABgAIAAoACAAGAAQAAAD+/wAAAQABAAMAAwAEAAUAAQD///7//v8B
AAEAAQABAAIAAwADAAMAAgACAAEAAAABAAEAAgACAPz/+v/4//X/9//5//j/+f/4//j/
9//3//X/9f/0//L/8P/w//D/7v/q/+j/5//n/+n/6//r/+j/5P/k/+P/4//m/+b/5v/n
/+b/5f/k/+P/4P/f/9//3v/g/+L/5P/m/+X/5f/k/+T/4v/k/+f/6f/s/+z/7P/t/+3/
7P/t/+7/8f/z//T/9f/1//X/9f/3//r/+v/7//3/AAABAAAAAQAAAP///v/9//7///8A
AAIAAgABAAAA///9//3//f///wIAAwADAAMA/v/9//7///8AAAEAAgAEAAIAAQABAAIA
BQAFAAQAAwADAAIAAgABAAMABAAEAAUABQAFAAUABgAFAAMAAgABAP////8BAAEAAwAD
AAQABQAEAAMAAgABAAIABAAHAAUAAwACAAIAAwAFAAYABgAGAAgABwAGAAYABAABAP//
/v8AAAIABAAFAAQABAAEAAMAAgABAAMAAAACAAMABQAHAAUABAAEAAQABQAGAAcACAAI
AAgABwAHAAYABQAEAAMABgAHAAgACAAEAAIAAQABAAMABQAGAAYACAAIAAcABwAHAAcA
BwAIAAYABgAHAAcABQAEAAQABgAGAAYABgAGAAcABAADAAIABAAHAAkACwALAAsACwAL
AAUABwAIAAgACAAIAAgACQAJAAkACQAHAAUABQAGAAkACwALAAwACgAKAAoACAAIAAgA
CAAKAAwADQANAA0ACgAJAAgABgAHAAUAAwADAAAAAAAAAAAAAAABAAMABQADAAUABgAH
AAUABQAFAAQAAwADAAQABAAGAAYABQAFAAUABgAHAAgACQAJAAkACQALAAsACgAJAAcA
CAAJAAkACQAJAAgACAAHAAgABwAHAAQABAAJAAgABgAKAAwADAAKAAoACwAPABcAFwAP
AAcABAD4/+X/3P/Y/9H/xf+4/7H/tf+7/8D/x//O/9f/2v/d/+P/6v/y//n//P8AAAkA
CwAHAAcACQAKAAoACgALAAwADgAQABMAFAAUABQAFgAXABcAFwAYABkAGwAZABcAFQAT
ABUAFwAZABsAGgAcABwAHAAYABYAFQASABYAGAAbAB4AGwAaABkAGAAZABoAGwAaABgA
GgAbABsAGAAXABcAFwAXABcAGAAaABgAFwAWABUAFQAXABgAGQAXABgAGAAYABgAFwAX
ABYAFQAWABcAFwAUABMADwANAA4ADgANAA0ADwAPAA4ADAAHAAYABQACAAEAAAAAAAEA
AAABAAAA/P/9//7//v////7//P/6//n/+f/5//n/+f/4//n/+//8//v/+v/5//j/+f/7
//z//v/8//7/AQADAAIAAgACAAMABQAGAAkADAALAA0ADgAPAA8ADwAPABEAEgASABMA
FQAXABcAFQAVABcAFwAXABcAFQAVABUAFgAYABkAGgAbABsAGwAbAB0AGgAZABcAFQAW
ABcAGgAdABwAGwAaABoAHQAdAB4AIAAgAB8AHQAbABsAGgAaABkAGgAcAB0AHwAcABsA
GgAaABwAHQAfACEAHgAdAB4AHQAZABcAFgAVABgAGQAaABsAGAAYABkAFQAXABYAFgAX
ABkAGgAaABoAFwAVABMAEgAUABUAFwAaABgAGAAYABcAFgAWABYAFQATABMAFgAUABMA
EwAUABUAFgAWABcAGAAUABIAEAAOABIAFAAVABcAGQAZABkAGQAaABkAGAAWABYAFgAX
ABkAGAAXABUAEgASABIAEQARABIAEwAUABYAFAAUABUAFQAUABQAFQAYABYAFAASABAA
FQAUABUAFgAUABUAFQAVAAsADwATABQAFAAUABQAFAATABEADwANABAADwAQABIAFQAX
ABcAGAAVABQAEwAQAA8AEAARABQAEQARABAADwAQABEAEgASABEADwANAA0ACwAKAAkA
CAAIAAkACwANAAwADQANAA0ADwAPAA8ADgANAA0ADgAOABIAEgARABEAEQASABMAFAAR
AA8ADQALAAwADQANAA0ACwAMAA0ADQALAAsACgAKABEAEgANAAkACAAEAAMABgAOABIA
FgASAAwADgATABkAIQAjABkACwD8/+z/2//O/8T/u/+x/6r/rf+1/7n/vv/H/87/0//U
/9f/3f/k/+r/8//6//7/AwAHAAsACgALAAsACgAMAA0ADgAQAA4ADwAOAAwADAAOAA8A
DwAPABAAEQATABEADwANAAsADQAPABEAEwATABQAEwASABQAFAAVABQAEgAQAA8ADgAQ
ABAAEAAQABEAEgATABIADgAOAA0ACwANAA0ADgAPAA8ADwAQABIAEAAPAA4ADQANAA8A
EAARAA8ADgAMAAoACgAJAAkACAAJAAoACwALAAkABwACAP////8AAAAAAQD+//3/+//4
//f/+P/5//j/9v/0//P/8//y//P/8v/u/+3/7v/u/+//7v/s/+r/6f/r/+v/6//r/+r/
6//t/+7/6//q/+n/6P/r/+3/7v/w/+3/7v/w//H/8//0//X/9//3//b/9//4//v//f/+
////AQABAAEAAwADAAIAAgADAAYABwAGAAcACAAJAAoACwAGAAMAAAD+/wMABQAHAAkA
CAAHAAYABwAFAAUABAADAAQABQAIAAsACgAJAAgACAAJAAkACgAMAAsACwAKAAkACAAG
AAUAAwAEAAYABwAJAAYABQAEAAQACAAJAAsADQAHAAUABQADAAIAAQABAAEAAQABAAEA
AQD//wAAAgD//wEAAgAEAAcABgAGAAUABAAFAAUABQAGAAQAAQD///7//P/8//z/+//8
//7/AAABAP7//f////z//f/9//7///8BAAAAAAAAAP7//v/+//7/AQACAAIAAwAAAP//
/v/9/wEAAQABAAAA/v/8//v/+//8//3//f/8//3//v/+/////v/9//z//P/+//7/////
/////v/+/wAA/f/8//v/+v/+//7/AAACAAEAAQAAAP/////////////9//3//f/+/wAA
AAD+/wIAAgABAAAA///+//z/+//6//n//P/7//z//v/9//////8AAP3//P/7//j/+f/6
//v//v/9//3//P/7//r/+//8//z/+P/1//L/8f/y//L/8v/y//L/8//1//f/8//z//L/
8f/z//X/9//4//X/9f/2//b/+P/4//f/9//2//b/9v/2//f/9//3//f/+f/5//j/9//3
//j/+f/5//f/9//2//b/+//6//f/9//0//L/8//0//j//v8CAPz/9v/4/wUADwATAA0A
///v/+D/zv+5/6r/oP+X/43/jP+N/5X/m/+i/6n/sv+5/8D/yf/T/9b/2v/h/+r/7v/r
/+v/7//y//X/9//4//r/+//8//7/+//9//3//P/+/wAAAQABAAEAAgADAAUAAgABAAAA
//8AAAEAAgADAAEAAgABAAAAAgACAAMAAgAEAAQABQAGAAQAAgAAAP7/AAAAAAAA/v/8
//z/+//5//r/+//9/////P/7//v//P/9//3//f/9//3//f/8//v/+f/6//r/+v/4//f/
9//2//X/9v/3//f/9//3//T/8//y//L/8f/x/+//7//u/+z/7P/s/+z/6v/n/+T/4v/h
/9//4f/h/97/3v/g/+H/4//i/+D/3v/d/97/3//g/+H/3P/b/9v/2v/a/9r/2v/a/93/
3//g/+L/4P/g/+H/4f/j/+T/5f/n/+n/6v/t//D/8P/x//H/8f/y//P/9P/3//X/9P/0
//X/+P/5//j/+f/4//f/9v/1//T/8//y//L/9v/3//j/+f/3//f/9//5//r/+//7//v/
9v/z//L/8f/z//P/8//0//X/9f/2//j/+f/5//j/9//4//j/+f/5//j/+P/3//f/9v/1
//T/9P/4//n/+//9//n/+f/7//v/+P/3//f/9//1//X/9f/1//T/9P/1//H/8//0//b/
+f/3//b/9P/y//T/9f/2//j/9v/1//X/9v/1//T/8//x//L/9P/2//f/9v/1//f/9P/0
//X/9//5//j/9v/1//T/9v/2//b/9v/4//j/9//3//b/9f/0//P/9v/3//j/+P/3//b/
9v/3//b/9//3//b/+P/4//f/9//0//P/8v/y//X/9v/4//n/9f/0//T/9v/2//b/9v/2
//v/+v/7//z/+P/3//X/8//z//P/8//z//L/8//0//b/9P/0//T/9P/2//b/9P/z//L/
8f/w//P/8//z//P/8//x//H/8v/x//H/7//u//H/9P/3//j/9f/0//P/9P/y//P/8//z
//P/8//z//L/7//t/+v/6//t/+7/7//w/+v/6f/o/+f/6P/r/+3/7//v/+//7//u/+3/
7f/u/+7/8//0//T/9f/x//D/7//u//D/8f/y//P/8v/x/+//7f/t/+7/7//v//D/8f/x
//L/7f/u/+//6//q/+z/7//w//L/9v/4//T/8v/0//v/AwANABEAAwDv/+D/zP+z/6T/
oP+X/43/iP+L/5P/mf+c/6H/qv+z/7z/xf/N/9T/2P/X/9b/2v/j/+n/8f/0//f/+f/6
//f/9f/z//L/8//3//n/+v/7//7/AAABAPz/+v/4//f/+//9////AQAAAP///v/9//7/
AAAAAAAAAQAAAAAA/v/8//z//f/+//z//P/8//z//v/+//7//P/+/wAAAQABAP7//f/9
//3//P/7//v//P////////////z/+//5//f/9//4//j/+P/5//n/+v/6//b/9v/2//X/
9//3//T/8//y//L/8f/x/+//7//u/+z/7P/s/+z/6v/m/+T/4//j/+T/5//o/+b/5P/k
/+P/4//i/+D/3v/d/+D/4f/i/+P/3v/d/93/3P/e/97/3v/e/9z/3f/d/97/3v/g/+P/
5f/p/+r/6//t/+v/6v/r/+z/7//x//L/8//y//H/8P/x//L/8v/z//X/+P/5//j/+f/3
//f/9//3//j/+f/6//z/+v/5//j/9//5//n/+f/7//7/////////+//5//n/+f/6//v/
/P/+//7//f/9//7/AQABAAAA//8BAAAAAAD///7//v/9//3/////////AAD///3//P/7
//z//f8AAAEA/v/9//3//f/9//3//f/9////AAACAP///f/8//z//f///wAAAAAAAAAA
///+//7//v/9//3//v///wAAAQABAP7//v/+//3/+//7//7//P/+////AQADAAIAAAD/
//7/AQACAAMABAAAAP7/+//5//z//f/+////AgADAAQABAACAAAA/////wMABQAGAAYA
BAAEAAMAAwAAAP///v/+/wEAAgAEAAUAAQAAAAAAAgADAAQABQAGAAUAAgABAAAAAAAB
AAEAAQACAAMABAAFAAMAAwADAAQAAgAEAAQABAAEAAQABQAFAAUABQADAAEAAQACAAIA
AwACAAIAAwAEAAUABAAFAAYABwAKAAgABwAFAAMABAAFAAYABgADAAEA////////AAAB
AAIA/////wAAAQAAAAEAAQABAAQABQAGAAYABAADAAMAAgAEAAQAAwADAAMABAAFAAYA
BQADAAEA//8BAAMABAAFAAUABgAHAAcABwAHAAYABgAJAAIA+//9/wIAAgD//wIABgAM
ABAACgACAAAABQALABcAGwATAAkAAgDy/+H/2P/O/8H/uf+2/7f/u//B/8L/xf/K/83/
0P/X/+H/6P/u//P/9v/4//3///8BAAYACQALAAwADQAPABEAFAASABMAEgAQABIAFAAV
ABUAFAAUABQAFQAVABUAFQAVABUAFQAVABUAEwAUABMAEgAVABYAGAAYABUAFAAUABQA
FgAWABYAFgAXABgAGQAYABcAGAAYABcAGAAZABsAHQAaABcAFQAUABUAFQAVABUAFAAV
ABUAFQAUABQAEwASABMAEwAUABQAEQAQAA8ADQAQABEADwAPAAwADAALAAsACgAJAAcA
BAAFAAYABwAGAAIAAAD//////f///////P/7//z//P/9//v/+v/5//n/+v/7//z//f/4
//f/9//2//j/+P/4//j/+v/7//v//P/6//z///8BAAUABgAHAAkACAAIAAoADAANAA8A
EAARABIAEwAUABcAFgAWABcAGQAdAB0AGwAbABkAGQAZABkAGQAZABkAGgAeAB8AIAAh
AB8AHQAbABsAHgAfAB8AHwAdAB0AHwAhAB4AHQAcABwAHgAdAB0AHgAdAB0AHAAbABsA
GgAaABkAGQAaABoAGwAbABsAGwAcABoAGQAZABkAFwAXABkAGQAbABsAHAAdABoAGQAY
ABcAGQAaABwAGQAbABoAGgAbABkAGAAWABQAFQAVABUAFgAUABMAEwAUABUAFgAXABcA
FwAYABkAGQAYABcAGQAWABYAFwAZABsAGQAYABgAGAAYABgAGAAYABoAGgAZABkAFwAV
ABMAEQAUABUAFgAWABcAFgAWABcAGAAZABkAGAAaABoAGQAZABgAFwAWABYAGAAYABkA
GQAXABYAFgAYABoAGgAaABoAHgAcABwAHAAbABsAGgAZABcAFwAbAB0AGAAVABQAEwAS
ABQAFQAWABcAFQATABMAFAATABUAFQAWABkAGgAbABoAFwAWABUAFgAXABkAGgAbABsA
GwAbABoAFwATAA8ADQANAA4ADwAQAA4ADQANAA0ADwARABIAEwAVABUAFQAUABAADwAP
AA4AEgAUABUAFwAVABQAEwASABEAEQARABEAEwATABIAEQAPABAAEQARABMAEwASABIA
EQAMAAsACwAOAAwADQAQABAAFAAaABgAEAAMAA0AEwAfACcAIQATAAQA8v/h/9T/zP/H
/73/tP+1/7v/vf++/8P/yv/P/9b/3//n/+7/8P/v//T//v8BAAEABwAMAA8AEQASAA4A
DQAMAAwADAAPABAAEAASABQAFQAVABMAEgARABEAFAAVABYAFwAWABUAFAATABIAFAAU
ABQAFgAWABcAFgAVABQAFAAUABQAFAAUABQAEQAQAA8ADAAOABIAFQAXABMAEQAQAA8A
DwAPABAAEgATABMAEwATABAADwANAAsACwAMAAwADAAOAA0ADQAMAAkACAAHAAUACAAJ
AAcABwADAAIAAAD//wAAAQABAAAA//8AAAEAAAD7//j/9v/1//X/9//3//T/8v/y//H/
8f/v/+7/7f/t/+3/7f/t/+3/6v/p/+n/6P/p/+r/6//s/+r/6//r/+z/7v/w//P/9f/4
//j/+P/5//j/+P/6//z//f///wAAAQAAAP///v///wMABAAGAAkACwALAAkACQAHAAcA
BwAHAAkACQAJAAoABwAFAAMAAQADAAUABwALAAkACQAIAAcABAADAAQABQAJAAsADQAQ
AA4ACwAJAAgADAANAA0ADQAMAAoACQAHAAYABgAFAAUABwAHAAcACAAKAAkACQAJAAkA
CQALAAsACQAHAAYABQAFAAUABQAFAAcACAAKAAcABQAEAAQABQAFAAYABgAGAAYABQAE
AAQAAwABAAAAAAADAAQABQAFAAMAAgABAP//AgADAAcABgADAAMABAAFAAQAAgABAAAA
AwAEAAUABgAFAAQAAgABAAEAAQABAAEABAAFAAYABgAEAAIAAQABAAQABQAFAAQAAQAA
AP7//f///wEAAwAGAAQABAAFAAUAAgAAAP//AAABAAIAAwAEAAMAAAD///7/AQADAAQA
BQAFAAUABQAFAAIAAQAAAAAAAAAAAAAAAAAGAAIAAgACAAIAAgABAAEAAQABAP///f/9
//7/AAADAAQABgAFAAQAAwAAAP7//v/+/wAABAAHAAkACwAFAAMAAQD+/////f/7//v/
+v/6//r/+v/5//n/+v/7//3///8AAAEA///9//v/+P/7//3/AAACAAMAAgAAAP///f/8
//v/+v/8//3//v////7//f/7//n//P/+/wAAAQD//////v/+//v/+v/7/wEAAgACAAMA
AgACAAAA/v/8//r/AAAJABcAHwAbAAsA9f/k/87/uf+s/6b/n/+Z/5j/n/+j/6P/qP+z
/8D/y//S/9X/1//a/+D/4f/m/+z/9//9/wMAAQABAAAA/v/+////AAACAAQABwAIAAgA
BwAIAAgABwAGAAYABgAHAAkACQAJAAkACAAHAAYABQAHAAoACwAMAAoACAAHAAQAAgAC
AAMABAAEAAQABAAEAAQABAAEAAIABQAIAAoACwAKAAkACQAJAAcABQAEAAQABQAFAAUA
BQABAAEAAAD//wEABAAGAAgABgADAAEA/v/+//7//v/9///////8//v/+v/6//n/+f/7
//v/+v/4//P/8v/x/+7/7v/s/+v/6//t/+//7//s/+n/6P/m/+X/5//m/+X/5f/j/+P/
4//j/+L/4//l/+b/5f/k/+P/4v/i/+P/4//k/+f/6v/u//H/7//u/+3/7f/w//D/8v/0
//X/9//4//n/+f/5//n/+//+//7///8BAAEA///7//n//P/9//7////+//3//P/8//v/
+//7//v//f///wEABQACAAEA///9//z//f8AAAMAAgABAAAAAAACAAEAAQACAAEAAQAA
AP///f/8//z/+//+/wAAAQADAAEAAQABAAIAAAD/////////////AQABAP3/+//6//n/
/P/9//7///8BAAIABAABAP///P/6//n/+//+/wAAAgABAP///f/8//3//f/+/wAA/f/8
//v/+f/5//r/+//7//7///8DAAIA///9//z/+//9//z//P/8//z//P/8//z//v/+//3/
/f////////////7//f/8//r/+v/6//v//f/8//3//f/8//z//P/7//v//P/9//7/AAD9
//z//P/7//v/+v/6//z//P/8//z//P/9//r/+f/4//v//f/+/////f/7//n/9//2//f/
+P/6//z//P/6//r/+v/6//r//v///wAAAQAAAP3//P/8//v//f/9//7/AAAAAAAA/v/6
//r/+v/8////AQACAAMA/v/9//z/+v/7//n/9//3//b/9v/2//b/9P/z//P/8//0//f/
+f/7//r/+f/4//b/9v/3//n/+v/7//r/+P/3//b/9v/2//b/9//3//f/9//3//f/9v/1
//P/9P/1//X/+P/5//n/+v/x//D/7f/r//D//P8BAP7//v/+//z/+P/2//r/BQAPABUA
EQADAO3/2v/E/7H/pv+e/5X/kf+W/5v/n/+f/6T/qf+y/73/wv/J/9X/2P/Y/9v/3v/m
/+3/9f/5//n/+//8//z/9//1//P/8v/0//n//P/+//7/AAABAAEA///+//3//f/+////
AAABAAMAAwADAAMAAgAEAAQABAABAAAAAAD+////AAACAAQAAgACAAIAAgABAAAA///8
//7/AgAFAAcAAwABAAAA///+//3//f/+/wEAAQABAAEA/P/7//n/9//6//z//f/+/wAA
//////7/+f/4//f/9f/1//X/8v/x//D/8P/v/+//8P/x//H/8P/s/+z/7P/q/+n/6P/o
/+n/6//t/+3/6v/l/+T/4v/h/+H/4P/f/9//3f/d/93/3f/e/9//4f/i/+H/4P/f/97/
3v/f/9//4P/h/+T/6P/r/+r/6v/q/+v/7v/u//D/8v/1//f/+P/5//f/9f/z//P/9//4
//r//f/+//3/+v/5//j/9//2//X/+P/5//r//P/8//v/+v/5//z//f/+/wEAAAD///3/
+//7//v//f///////////wAA/v/9//3//v///////v/9//3//P/8//v/+//8//z//f//
//////8AAP///f/8//v//P/9/wAAAQD+//3//f/9//3//f/9//3/AAACAAUAAwABAP7/
/P/7//3/AAACAAQABAADAAIAAgAAAP////8AAAEAAgADAAMA///+//3/+//9////BAAE
AAIAAQABAAEAAQAAAAAAAAACAAQABgAIAAQAAgD///3/AAABAAIAAwADAAMAAwACAAMA
AgACAAMAAgADAAMAAgAAAAAA/////wIAAwAEAAYABgAGAAcABwADAAIAAgAEAAYABgAG
AAYABQACAAEAAAABAAMABAAFAAUAAwADAAQABQAGAAcACAAJAAkACQAJAAYAAwACAAIA
BwALAA0AEAAPAA4ADQAKAAYABgAGAAgACgALAAsACwAHAAcABwAGAAYABQAEAAUABAAE
AAQABAABAAEAAgADAAcACwAOABEADQALAAkABgAIAAkACwAMAAsACgAIAAcABwAIAAkA
CgANAA0ADQANAAwACwAJAAcACAAKAAwADQANAA0ADAAMAAkACgAJAAkADAAQABEADgAQ
ABAADgAQABAADgALABUAIwAjABUABwD8/+7/4f/c/9b/zf/D/77/v//F/8f/yv/N/9T/
3f/m/+v/7//w//D/9f/8/wYADwAVABcAFwAXABYAFAAVABUAFQAWABYAGQAaABoAGAAa
ABsAGwAdAB4AHwAhAB4AHQAcABsAHQAdAB0AHQAhACQAJQAmACMAIAAeABoAHAAcAB0A
HgAgACAAIAAgACAAIAAgAB4AIAAiACMAIwAgAB0AGwAZABsAGwAcAB4AIAAhACIAIwAg
AB8AHQAbAB0AHgAeAB4AHQAbABoAGAAZABoAGwAbABkAGQAWABUAEwASABAADwASABMA
EwASAA8ADgANAAoACQAIAAgACQAIAAkACAAEAAAAAAD/////AgACAAIAAwAAAP///v/9
//3///8CAAQABAAEAAQABAAEAAUABQAGAAgACgANAA8ADwAOAA0ADQAPABAAEwAWABYA
FwAXABcAGAAZABoAHQAeAB4AHwAhACEAIQAfAB8AIAAhACIAIwAjACMAIwAkACMAIwAj
ACMAJQAlACUAJwAkACMAIQAfAB8AIQAlACkAKAAnACYAJgAkACMAIwAkACYAJwAnACcA
JgAkACMAIQAhACIAIgAjACQAJQAmACgAJwAlACQAIwAjACMAJQAlACMAIQAgAB8AIgAj
ACQAJQAjACQAJgAjACEAIAAgACEAIQAiACIAIgAgAB8AHgAeACAAIQAjACYAIwAiACEA
HwAcAA==
         </WaveFormData>
      </LeadData>
      <LeadData>
         <LeadByteCountTotal>10000</LeadByteCountTotal>
         <LeadTimeOffset>0</LeadTimeOffset>
         <LeadSampleCountTotal>5000</LeadSampleCountTotal>
         <LeadAmplitudeUnitsPerBit>4.88</LeadAmplitudeUnitsPerBit>
         <LeadAmplitudeUnits>��V</LeadAmplitudeUnits>
         <LeadHighLimit>2147483647</LeadHighLimit>
         <LeadLowLimit>268435456</LeadLowLimit>
         <LeadID>V2</LeadID>
         <LeadOffsetFirstSample>0</LeadOffsetFirstSample>
         <FirstSampleBaseline>0</FirstSampleBaseline>
         <LeadSampleSize>2</LeadSampleSize>
         <LeadOff>FALSE</LeadOff>
         <BaselineSway>FALSE</BaselineSway>
         <ExcessiveACNoise>TRUE</ExcessiveACNoise>
         <MuscleNoise>TRUE</MuscleNoise>
         <LeadDataCRC32>181393332</LeadDataCRC32>
         <WaveFormData>
CgAKAAoACgAGAAQAAgAAAAIAAgACAAIAAwAEAAUABgADAAIAAQAAAAEAAgADAAQAAgAC
AAIAAgACAAIAAgACAAQABAAEAAQABgAGAAYABgAFAAQAAwACAAAAAAAAAAAAAgACAAIA
AgACAAIAAgACAAAAAAAAAAAAAQACAAMABAABAAAA///+/wAAAAAAAAAAAAAAAAAAAAD9
//z/+//6//j/+P/4//j/9v/2//b/9v/4//j/+P/4//j/+P/4//j/9v/2//b/9v/3//j/
+f/6//f/9v/1//T/9P/0//T/9P/0//T/9P/0//L/8v/y//L/8v/y//L/8v/w//D/8P/w
//H/8v/z//T/9P/0//T/9P/y//L/8v/y//T/9P/0//T/8v/y//L/8v/y//L/8v/y//L/
8v/y//L/8f/w/+//7v/v//D/8f/y//L/8v/y//L/8v/0//T/9P/3//f/+f/7//b/9f/2
//b/+f/8//7/AAADAAMABQAFAAQAAgABAP7//P/5//b/9v/y//D/7//v//D/8P/x//L/
8//z//L/8P/x//H/8P/w//D/8P/v/+//7f/s/+v/6//r/+v/6//r/+v/6//r/+v/6v/q
/+v/6//r/+3/7f/r/+n/6//p/+j/7P/v//T//v8JABoAPQBpAI4AqQC4ALcAowB7AEIA
9v+g/0z/+v6m/l3+Rf5P/lD+XP58/p7+uP7Z/gP/LP9N/2b/fv+P/5v/pP+y/8P/z//Z
/+b/8f/0//f/+f/6//z///8CAAQABgAHAAwADQAMAA0ADgAPABAAEwAVABYAFQAUABUA
FgAWABYAFgAXABgAGgAbABsAGwAcABwAHAAeAB8AIQAiACQAJQAnACoAKgAqACkAKAAs
AC8AMQAyAC8ALwAvAC8AMAAxADMANgA3ADYANQA1ADcAOAA4ADgANwA5ADoAOwA+AD8A
PwA/AD8APwA/AD8APgA/ADsAOgA8ADwAPAA6ADwAPAA8ADkANQA0ADIALgAtACwALAAt
ACsAKQAmACEAIgAgAB0AHAAcABkAGAAWABUAEgAPAA0ADQALAAoACQAHAAUABAAEAAIA
AQABAAIABQAFAAgACAAGAAQABAAEAAYABgAIAAkACwALAAsACgAIAAcABwAHAAkACAAI
AAgABQAEAAIAAAACAAEAAQACAAMAAwAEAAUAAwACAAIAAwABAAIAAwADAAEAAQD///7/
AAAAAAEAAQACAAIAAgADAAIAAQAAAAAAAgACAAIAAgACAAEAAQAAAAIAAwAEAAQAAgAC
AAIAAgAAAP/////+////AAABAAIAAwACAAIAAgACAAIAAwADAAAAAAABAAEAAQAAAAAA
/////wAAAAAAAP3/+//5//f/+P/4//j/+f/6//r/+v/7//j/9//3//b/+P/5//n/+f/3
//b/9P/y//T/9P/0//X/8//z//H/8f/0//T/9P/y//T/9P/0//X/8//z//L/8v/0//T/
9P/0//T/9P/z//P/8f/w//D/8P/z//X/8//z//D/7//v//D/8v/x//H/8v/w//D/8P/w
/+7/7v/u/+3/8P/0//X/9P/0//T/9P/y/+7/6//v//H/8v/x//D/7//u/+7/7v/u/+7/
7//w//H/8v/0//T/9P/1//f/+f/7//n/9//5//r/+v/7//v/+//7//3//////////v/+
//z/+v/5//b/9v/0//L/8f/x//D/8P/x//L/8//z//L/8P/v/+3/7P/s/+z/7P/r/+v/
6//o/+f/5//n/+r/6//s/+3/6//r/+v/6v/p/+n/6P/n/+v/6//p/+n/6//r/+j/6P/r
//D/+P8FABYAMQBXAHwAlwCsALcAqwCJAFQAEADA/2j/EP+6/mn+Q/5F/kr+Vv52/pz+
tv7R/vX+Hv9D/2D/eP+L/5f/oP+u/7//z//X/9z/4//q//H/9//8//v//f///wAAAwAF
AAsADQAQABEAEgATABAAEQARABAAEQASABUAGAAWABYAFgAXABoAHAAdAB0AHwAgACAA
IAAeAB8AIQAiACUAJwAqAC4ALgAuAC0ALAArAC0ALgAuAC8AMQAzADUANAAzADMANAA2
ADYANgA3ADoAPAA9AD4APgA/AD8APwBCAEMAQwBDAEEAPwA9ADsAPQBBAEAAQgBAAEAA
QAA+AD4APgA+ADsAOgA6ADkANgAxAC4ALAArACsAKwAqACcAJAAiAB8AHgAeABsAGgAY
ABYAFAASABEADQALAAoACQAMAAsACwAMAAkABwAGAAYABQAFAAgACAAKAAgACAAIAAYA
BgAIAAkACQAJAAkACAAHAAcACAAJAAkACAAIAAgACwAMAAwADAALAAkACAAIAAkACQAK
AAsACQAIAAgACQAIAAgACAAHAAkACQAHAAYABAAEAAUABQAHAAgACQALAAoACQAIAAgA
CAAIAAgACAAJAAkACgAKAAoACwAMAAwADgAOAA4ADgAKAAkACQAIAAgACAAIAAgACgAK
AAsADAAJAAgACAAHAAcACAAKAAsACQAIAAgABwAJAAoACgAKAAgABwAGAAUAAwACAAEA
AQAEAAQABAAFAAQAAwADAAIAAQABAAAA/////wAAAAAAAP7//v/+////AgADAAIAAwAD
AAIAAQD+//z//P/8//3//v//////AAD9//z/+//6//z//v///wEA///+//7//v/9////
/f/9//3//f/+/wAA///9//z//P/+//7//v/+//3//P/7//n//P8AAAEAAAAAAAAAAAD+
//z//f/+//7//v/+//7//v/+//7//v/9//z/+//6//3//v///wEAAAABAAIA//8AAAMA
BQAGAAYABwAIAAkACQALAAsACwAMAAwACgAIAAMAAAAAAP7//v/9//3//P/8//3//v//
//3//P/6//n/+f/4//j/+P/3//X/9P/z//X/9f/2//f/+f/5//n/+f/4//f/9v/0//b/
9//3//f/+f/5//f/9//5//n/9v/0//P//P8IABEAIAA7AF0AgACfALYAuwCzAJsAYgAU
AMj/fv8q/9j+kf5l/l/+ZP5u/oz+tP7U/vP+G/8+/1v/dv+I/5f/pf+4/8b/z//Z/+n/
9P/1//j//f8BAAQABgAJAAwADgAQABEAFgAXABgAGQAaABsAHQAfACAAIAAfAB4AHwAg
ACIAIgAiACMAJAAmACcAJwAoACgAJwAmACgAKwAvADIAMgAxADEAMgA1ADYANgA2ADUA
NwA4ADgAOAA5ADoAOwA9AD0APgBAAEEAQAA/AD8AQQBCAEIAQgBDAEUARgBHAEYARwBH
AEcASABJAEoASwBJAEsASABIAEkASgBLAEoATABMAEwASQBGAEQAQQA8ADwAOgA5ADkA
NwA1ADIALQAuACwAKQAoACcAIwAhAB4AHAAaABgAFwAVABMAEgARABAADQALAAoACgAJ
AAkACgALAAsADgAOAA0ACgAJAAgACQAKAA0ADwANAA0ADQAMAAwADQAPABEADwAOAA4A
DgAOAA4ADQAMAA0ADQAOABAADQALAAoACQAMAAwADQAPAA8AEAARABEADwAPAA0ADAAN
AA4AEAARABAAEAAQABEAEgATABQAFgAVABQAEwASABIAEQARABAAEgATABQAFAASABIA
EgASABEAEQASABIAEgASABIAEgAPAA4ADgAOABAAEAARABEADwAOAA4ADQAMAAwADQAN
AAsADAAMAAwADAALAAoACQAJAAoACwANAAwACgAIAAcABgAFAAUABAACAAMAAwADAAQA
BAADAAIAAwAEAAUABwAFAAMA///9/wEAAgADAAIABAAEAAQABQAEAAMAAQAAAAAAAAAA
AAAA///+//z/+//8//z//f/+//3////9//3//P/7//v//P/9//3//v8AAP3//P/7//r/
+//8//3//f/9/wAAAAD+//b/+v/6//r//P/8//z//P/7//r/+f/4//n/+v/7//z/AAAA
AAAAAQD+////AAD9//7/AQADAAQAAwADAAMAAwAGAAkACgALAAgACAAGAAQA/v/6//n/
9v/3//f/+P/4//b/9//4//n/+f/4//b/9f/1//T/9P/0//T/8//z//P/8//z//T/9f/y
//H/8P/v//H/8f/x//D/8P/x//H/8f/x//H/7//v//f/+f/0/+7/8f/4/wIAEQAoAEsA
cQCQAKUAtACzAKEAdQA2AO7/nv9M//r+qv5n/lH+Wf5c/nD+mP68/tb+9/4h/0T/Yf92
/4L/kf+j/7L/wP/P/9n/4//u//X/+f/9/wAAAgAGAAkADAAOAA4ADQAQAA8AEgATABQA
FQAVABcAGAAYABYAFgAYABoAGwAcAB0AHwAeACAAIQAhACYAKAApACoAKAAnACcAJgAp
ACkAKgAsAC4AMAAxADIAMQAxADAALgAxADMANQA3ADcANwA4ADoAOwA6ADkAOQA7AD4A
QABCAEEAQQBAAD8AQABBAEEAQQBEAEUARgBHAEUARQBAAD4AQQBCAEMAQgBAAEAAQAA9
ADwAPAA7ADgANQAyADAALwAsACsAKQAlACUAJAAiACIAIAAbABgAFAAUABIAEAAPAA4A
DQANAA0ACwAHAAQAAgACAAMABQAIAAYABQAHAAYABgAEAAQABAAEAAQABgAHAAcABwAH
AAYABwAHAAgACQAHAAYABgAGAAgACAAHAAYACAAHAAcACAAGAAMAAQD//wEAAgAEAAcA
BgAGAAYABQADAAMAAQAAAAIAAgADAAMABgAGAAYABwAHAAcABwAIAAYABgAGAAYABAAD
AAMAAgAEAAUABgAGAAQABAAEAAQABgAHAAkACgAHAAYABQAEAAMAAgACAAIAAQAAAAAA
///+//7/////////AAACAAMAAgACAAEAAAACAAEAAAD///3//P/7//v/+f/4//f/9//3
//f/+P/4//f/9//2//X/9v/2//X/9P/2//b/9v/3//X/9f/z//P/9//4//n/+P/1//T/
8//z//T/9f/1//b/8//y//H/8P/x//L/8v/z//X/9P/0//T/9P/1//L/8f/y//H/8f/y
//T/8//z//T/8f/w/+//7v/v//D/8f/x/+//8v/y//D/8P/w//D/7v/u/+//7//v//H/
8f/v/+//8P/w//D/8P/w/+//7v/t/+z/7//w//H/8v/z//L/8f/x//H/8//1//P/9f/3
//j/+P/4//n/+v/7//3//////////P/8//r/+P/z//D/8P/u/+//7//w//D/7v/t/+z/
6//s/+z/6//r/+v/6v/q/+r/6v/p/+n/6f/o/+f/5//n/+f/5//n/+f/6f/p/+n/6P/o
/+n/6f/p/+n/6f/n/+f/6f/p/+r/6v/t//D/+P8FABoAPQBnAIgAnQCuALEAnQBtADAA
5v+U/0D/7v6e/l3+R/5N/k7+WP58/qD+vP7b/gX/LP9N/2T/eP+L/5v/qv+2/8f/0f/X
/9z/4//p/+//9P/4//z///8CAAQAAwADAAcABwAIAAkACgALAA0ADwAQABAADgAOABAA
EgATABQAFQAXABcAGAAYABcAGgAcAB0AHgAgACEAIwAkACIAIQAhACIAJQAmACYAJgAm
ACcAJwAmACcAKQArAC0AKwArACwALgAyADIAMgAzADUANgA2ADYANAA1ADUANQA3ADkA
OgA7ADsAOwA7ADsAOwA9ADoAOgA6ADoAOgA4ADYANgA2ADMANAA0ADMAMAAtACoAKAAn
ACUAIwAgABsAHAAcABsAHAAaABUAEgAOAA8ADgANAA0ACgAHAAUAAwABAP///v/+////
//8AAAIAAAD//wEAAAABAAAAAQACAAIAAgAEAAUABAADAAIAAAAAAAEAAwAFAAQAAgAB
AAAAAQACAAIAAgABAP///v/+//z/+//7//v//P/8//3//////wAAAQABAAMAAwABAAAA
/f/6//j/9f/5//r/+//9/////////wAA/v/+//7//v//////AAAAAP////////7//f/8
//v/+v/9////AgAEAAMAAgABAAAA///+//7//v/9//z//P/7//z//P/9//3//P/8//3/
/f/6//r/+f/4//n/+f/5//n/9v/2//b/9//1//T/8//z//T/9f/3//j/9f/1//T/8//z
//T/9P/0//P/8v/x//H/8v/z//L/8//z//L/8f/u//D/8P/w//H/8f/x//D/8P/y//L/
8v/y//D/8P/v/+//8f/w//D/8P/u/+//7P/r/+3/7f/u//D/7v/t/+3/7v/u/+7/7v/u
//H/8v/z//P/7//w/+7/6v/s/+z/7P/q/+3/7//w//H/7//v/+//7//w//D/7v/s/+z/
7P/s/+7/7v/u/+7/7v/u/+7/7v/u/+7/7v/v//L/9f/4//f/9f/3//j/+P/4//n/+v/7
//z///8AAAEA///+//v/+P/4//b/9//2//L/7//t/+r/7P/t/+7/7//v/+7/7P/r/+n/
6P/o/+j/6//r/+z/7f/q/+n/6f/p/+n/6f/p/+n/5//n/+f/5v/k/+X/5f/l/+j/6f/o
/+n/5//n/+j/5v/n/+7/+P8FABYAMwBZAHoAlQCuALkAqQCFAEwABgC0/1z/Bv+u/mP+
Q/5H/kj+UP52/pz+tP7P/vn+Iv9D/2D/dv+H/5X/pv+y/7v/xf/V/+L/6//y//f/+//+
//z//f/+//7/AQADAAkACwAMAA0ADgAPAAwADQANAAwADwAQABMAFgAWABYAFgAXABoA
HAAdAB0AHgAeAB0AHAAeAB8AIQAiACIAIQAhACIAJgAoACkAKgApACsALAAsACoAKwAs
AC0ALQAtAC4AMAA0ADQANAA1ADMANAA0ADQANQA3ADgAOQA6ADsAOwA7ADkAOQA5ADkA
OgA9ADsAPAA6ADoAOgA4ADYANgA2ADMAMwA0ADQAMgAuACoAJwAlACcAJwAmACMAIAAe
ABsAGgAXABMAEQAOAA8ADgANAA0ACgAHAAUAAwAFAAMAAgACAAAA/////wAA/////wIA
AgADAAIAAwAEAAMAAgADAAMABgAHAAgACAAFAAUABgAHAAUABAAEAAQABwAIAAgACAAH
AAUABAAEAAUABQAGAAcABQACAAAA//8BAAIAAwADAAQABQAEAAQAAwACAAIAAQAEAAQA
BAAFAAUABQAFAAYABgAGAAYABgAGAAUABQAEAAIAAwAEAAQABQAGAAcACAAEAAMAAwAC
AAMABAAFAAYABQAEAAQABAACAAIAAwADAAQABAAFAAUAAwACAAIAAQABAAIAAgACAAAA
///+//3//P/8//z//f/+//7//v////z/+//7//r/+v/7//v/+//8//z/+//6//j/+P/4
//n/+//7//n/+f/5//j/9//0//T/9P/0//X/+P/5//n/+v/3//b/9f/0//b/+P/5//v/
+v/4//f/9v/2//f/9P/z//P/8//0//b/9f/z//L/8v/z//T/9f/2//X/9P/z//H/8f/0
//T/8v/1//b/9//2//X/9f/0//P/9f/2//b/9v/2//b/9P/0//T/9P/0//T/9P/0//X/
9P/z//P/9P/3//r/+f/6//3///8AAP//////////AAADAAQABQAEAAQAAgAAAP3/+v/6
//j/9v/1//X/9P/y//P/9P/1//j/+P/3//f/9P/y//H/8P/y//H/8f/x//D/7//v/+//
7f/t/+3/7f/w//H/8v/y//L/8//z//P/9f/1//P/8//3//H/8P/y//X//P8CAAsAHgA/
AGUAhACbALIAtwCpAIsAVAAIALj/av8Y/8L+e/5V/lH+WP5u/pj+vP7Y/vn+If9A/1n/
cP+E/5f/p/+0/8L/0f/d/+X/7v/z//n///8EAAgACgANABAAEgATABMAFwAXABgAGQAa
ABsAGQAbABwAHAAeAB4AIAAiACIAIgAiACMAIwAkACQAIwAmACgAKQAqACoAKwAtAC4A
LQAtAC4AMAAzADQANAA0ADUANwA4ADgAOQA7AD0APwA+AD0APQA+AD4APgA+AD8AQABC
AEMARABEAEUARQBFAEcASQBKAEsASQBJAEkASQBLAE0ASgBKAEgASABIAEYARgBGAEYA
QwBDAEQARABCAD4AOgA3ADUANAAzADEALQAuACwAKQAoACYAIQAeABoAGwAaABkAGQAU
ABEADwANAA0ACwAKAAoACQAJAAoADAAKAAkACwAKAAwADAAOABAADgAOABAAEQAOAA0A
DAAKAAsADQAQABMAEgAQAA8ADgAPABAAEAAQAA8ADQAMAAwADgANAA0ADQAQABAAEQAT
ABEAEAAPAA0AEAARABAAEAARABIAFAAVABUAFAATABMAFQAVABUAFgAUABQAFAAUABYA
FQAVABQAFAAVABYAFgAWABYAFgAWABUAFQAWABYAFQAUABMAEgAVABYAGAAaABgAFgAV
ABMAEwAUABYAFwAVABQAFAATABEAEAAOAAwADwAPAA8ADwANAAwACwALAAwADAAMAA0A
DgANAA0ADAAKAAsACwALAAwADAALAAoADAAMAAwADQAMAAsACAAHAAgACAAIAAYABAAE
AAQABQAHAAcABgAGAAQABAAEAAQABQAGAAYABwAIAAgACQAKAAcABwADAAEAAwADAAQA
BgAEAAMAAwAEAAYABgAGAAYABgAGAAYABQAEAAYABQACAAIAAAAEAAgABAADAAIAAQAA
AAIAAgACAAIAAAAAAAAAAAACAAIAAgADAAUABwAJAAcABQAHAAgACAAKAAsADAANAA8A
EQARABEADwAOAAsACAAIAAYABwAGAAMAAQAAAP7//v///wAAAQADAAIAAAD///7//P/7
//r//P/9////AQD///3//P/7//j/9//2//X/9v/3//j/+P/3//f/9v/1//r/+//6//v/
/f/3//T/9v/7/wAACAAVACYAQQBpAIgAnQCwALMAqQCRAFwAFADC/27/HP/O/oP+Wf5Z
/mD+bP6S/rz+1P7v/hf/PP9X/3L/iP+Z/6f/tP/A/8v/2f/l/+z/9f/9/wMACAAMAAwA
DQAOAA4ADgAPABQAFQAYABkAGgAbABkAGwAcABwAHQAeACEAJAAhACAAHwAfACIAJAAl
ACUAKAAqACsALAAqACsALQAuAC8ALwAwADIAMQAwAC4ALAAvADMANgA4ADYANwA4ADkA
OQA5ADoAPABAAEAAQABBAEAAQAA/AD4APwBBAEIAQwBGAEcARwBHAEYARQBEAEMARABH
AEUARgBEAEQARABCAEQARABEAEEAQgBCAEEAPgA5ADYANAAzADEALwAsACcAJgAkACEA
IAAfABsAGQAWABYAFAASABEADgALAAkABwAJAAcABgAGAAIAAQABAAIAAwADAAYABgAG
AAQABAAEAAYABgAIAAkACQAJAAkACAAGAAUABQAFAAYABgAHAAgACgAKAAkACAAGAAUA
BQAGAAgABwAHAAcABgAEAAMAAwAEAAYACAAJAAcABwAFAAQAAgACAAMAAwAIAAoADAAP
AAwACwAKAAoADQAOAA8AEAAPAA0ADAAKAAkACQAJAAgACgAKAAoACgAJAAkACgAKAAwA
DAAMAAwACwAKAAoACgAKAAoACwALAAoACgALAAsACQAIAAgABwAHAAgACAAIAAgABwAG
AAUAAgACAAIAAwAFAAQAAwADAAAA//////7///8BAAIAAwAAAAAA///+//3//P/7//v/
/f//////AQABAAAA///8//r/+v/6//v//P/9//3//v/8//z//P/8//7//v/9//3/+v/4
//f/9v/4//v/+v/7//v/+//8//7//P/5//f/9v/4//j/+P/4//b/9v/2//X/9v/6//v/
+v/6//r/+v/4//f/9//2//X/9//3//f/9//8//r/+P/4//j/+P/2//b/9v/2//T/9P/0
//T/9//4//n/+//6//v//P/5//v//f/+//7/AQADAAUABwAEAAUABAADAAIAAgAAAP7/
+//4//j/9v/0//P/8//y//T/9f/2//f/9v/0//H/7//x//D/8P/w//L/8f/x//H/7//t
/+z/6//t/+3/7f/t/+z/6//q/+j/6v/t/+//8f/y//H/7v/t/+3/6//u//L/9//8/wYA
EQAkAEUAbQCKAKEAsgCxAJkAZwAoAN7/hv8w/97+jv5R/kf+Uf5U/mr+lP6w/sT+5/4T
/zj/W/92/4b/kf+f/67/uP/D/9H/3//q//H/9f/5//z//v///wEAAwAEAAgACQAOAA8A
DgAPABAAEQATABUAFgAWABQAFAAWABgAGAAYABgAGQAbAB4AIAAhACEAIgAiACIAIAAh
ACMAJAAnACcAKAAqACoAKgApACgAKgAtAC8AMAAyADMANAA1ADMAMwA0ADYAOAA4ADgA
OQA4ADgANwA2ADkAPQBAAEMAQgBBAD8APQA/AD8APwA/AEEAQwBAAEAAPgA+AD4APAA/
AEAAQQA/ADsAOgA4ADQAMQAuACwAKwAtAC0ALAApACYAIgAdABoAGgAXABYAFAASABAA
DgANAA0ACwAKAAkACwAJAAgACAAEAAMAAwAEAAYABwALAAwACwAIAAcABgAGAAYACAAJ
AAkACQAJAAgACQAJAAoACwAJAAgACAAIAAcABgAEAAIAAwADAAQABgAFAAMAAgABAAEA
AAAAAAEAAgAEAAYABwAGAAUAAgAAAAIAAgADAAMAAgACAAIAAwADAAMAAwAEAAQABAAE
AAQAAwABAAAA/v8BAAMABQAGAAQABAAEAAQAAwADAAQABAACAAIAAgACAAEAAAAAAAAA
AQACAAQABQAEAAQABQAFAAEAAAAAAP//AAACAAMABAADAAEA///9//7//v/+///////+
//3//f/6//n/+f/4//n/+//8//3/+//6//j/9v/4//j/+P/5//j/9//0//P/9v/2//b/
9P/2//b/9v/3//X/9f/0//T/9P/0//T/9P/2//b/9f/1//X/9P/0//T/9f/3//X/9f/y
//H/8f/y//L/8f/x//L/9P/0//T/9P/x//D/7//t/+7/8v/z//L/8P/w//D/7v/u/+//
7//v//H/8//y//H/8P/v/+7/8P/y//T/9v/1//T/8//y//L/8v/y//P/9f/3//n/9//1
//f/+P/4//v//f///wEA//8BAAEAAQD+//7//P/6//n/9v/2//T/8P/v/+//7v/w//H/
8v/z//P/8v/w/+//8f/w//D/8P/v/+3/7P/r/+r/6f/p/+n/6f/p/+n/6f/p/+n/6f/o
/+b/5//n/+f/6v/r/+r/6//l/+f/5v/k/+v/+v8IABMAJABFAGkAhgCfALIAtQChAHMA
MgDm/47/NP/g/oz+T/4//kX+TP5m/pD+rv7E/uX+D/82/1X/bv+C/5X/o/+s/7b/wf/P
/93/6P/v//b/+////wIAAQABAAEAAAAFAAcADQAPAA4ADwAQABEAEQATABQAFAAUABQA
FgAYABkAGgAbAB0AHAAeAB8AHwAfACAAIAAgACAAIQAjACQAJQAlACYAKAAnACgAKAAo
ACoALQAvADAALgAvADAAMQAvAC8AMAAyADYANgA2ADcANgA2ADUANAA2ADkAOwA9AEAA
QQBBAEEAPgA9ADwAOwA7AD0AOgA6ADwAPAA8ADoAOgA6ADoANwA2ADYANQAyAC8ALAAq
ACkAKQApACgAJQAiACAAHQAcABkAFQATABAAEAAOAAwACwAKAAkACQAJAAgABQADAAIA
AgABAAEAAgADAAMABgAGAAgABgAGAAYABAAEAAYABwAJAAkACQAIAAYABQAFAAUABgAG
AAcACAAIAAgABwAGAAQAAwADAAQABQAFAAYABwAGAAQAAwADAAUABgAHAAcABwAHAAUA
BAAGAAYABwAHAAYABgAGAAcABQAFAAUABgAIAAgACAAIAAgABwAHAAYABgAHAAgACAAK
AAoACgAKAAYABQAFAAQABgAGAAYABgAHAAYABgAGAAQABAAFAAUABQAGAAgACQAGAAQA
AwABAAQABgAHAAgABgAFAAQAAwAAAAAAAAABAAIAAgACAAMAAQD///7//P/9////AAAB
AP7//v/9//z//P/8//z//f/+/////v////3//P/7//j/+v/8//7/AQAAAP///f/8//z/
/P/8//z//P/8//v/+//5//j/+P/4//v//f/7//v/+//7//z//v/8//n/9//2//f/+P/5
//r/9//2//X/8//2//r/+//6//j/+v/6//j/+f/6//v//P/+//7//v/+//v/+v/5//j/
/f/+////AQAAAAEAAgD/////AQACAAIABgAHAAgACQAGAAcABgAFAAcACAAHAAYAAwAA
AAAA/v/6//n/+f/4//r//f8AAAMA///8//j/9f/2//b/9//4//X/8//y//H/8f/x//L/
8//0//X/9v/3//X/9f/1//T/9v/3//f/9//5//n/9//3//f/9//0//T/+/8GABAAGwAs
AEkAawCKAKkAuACzAKUAgQA+AO7/nP9K//j+qv5t/lf+Xf5m/oL+rv7Q/ur+Cf8t/0z/
af+C/5L/of+x/7z/xv/V/+P/7//6/wEABQAJAAwADgAOAA8AEAAQABIAEwAYABkAGgAb
ABwAHQAeACEAIwAkACIAIgAkACYAJAAkACQAJQApACwALgAvAC0ALAAqACgAKQArAC4A
MAAzADMANAA2ADcAOAA4ADgAOQA7ADwAPAA5ADkAOQA5ADwAPQA/AEIARgBGAEYARwBG
AEYARQBEAEcASQBKAEsASwBLAEoASQBMAE0ATgBPAE0ATwBMAEwASwBKAEkARgBHAEgA
SQBHAEQARABDAEAAPgA8ADsAOwA3ADUAMgAtACoAKAAlACQAJAAhACAAHgAbABgAFQAT
ABIAEQARABEAEQAPAA4ADgAMAAsACwAMAAsACwAOAA4ADAAKAAoACgAMAAwADgAPAA0A
DQANAAwADAANAA8AEQATABIAEgASABEAEAAOAAwADQANAA4AEAAQAA8ADwAPAA8ADgAO
AA8ADwAQABEAEQAQAA8ADAAKAAwADgARABMAEwASABEAEQATABMAEwAUABYAFgAWABYA
FQATABIAEAARABMAFQAWABYAFgAWABYAEwATABQAFAAUABQAFAAUABIAEAAPAA4AEQAS
ABQAFQASABIAEwATABAADgANAAsACwAMAAwADAAMAAsACgAJAAoADAAOABEADgAMAAoA
CQAGAA==
         </WaveFormData>
      </LeadData>
      <LeadData>
         <LeadByteCountTotal>10000</LeadByteCountTotal>
         <LeadTimeOffset>0</LeadTimeOffset>
         <LeadSampleCountTotal>5000</LeadSampleCountTotal>
         <LeadAmplitudeUnitsPerBit>4.88</LeadAmplitudeUnitsPerBit>
         <LeadAmplitudeUnits>��V</LeadAmplitudeUnits>
         <LeadHighLimit>2147483647</LeadHighLimit>
         <LeadLowLimit>268435456</LeadLowLimit>
         <LeadID>V3</LeadID>
         <LeadOffsetFirstSample>0</LeadOffsetFirstSample>
         <FirstSampleBaseline>0</FirstSampleBaseline>
         <LeadSampleSize>2</LeadSampleSize>
         <LeadOff>FALSE</LeadOff>
         <BaselineSway>FALSE</BaselineSway>
         <ExcessiveACNoise>TRUE</ExcessiveACNoise>
         <MuscleNoise>TRUE</MuscleNoise>
         <LeadDataCRC32>1948386904</LeadDataCRC32>
         <WaveFormData>
CgAKAAoACgAIAAYABAACAAAAAAAAAAAAAwAEAAUABgAEAAIAAAD+////AAABAAIAAgAC
AAIAAgD///7//f/8//3//v///wAAAAAAAAAAAAD///7//f/8//z//P/8//z/+v/6//r/
+v/7//z//f/+//z//P/8//z//v/+//7//v/9//z/+//6//z//P/8//z//P/8//z//P/6
//r/+v/6//j/+P/4//j/9v/2//b/9v/2//b/9v/2//j/+P/4//j/9//2//X/9P/3//j/
+f/6//n/+P/3//b/9P/0//T/9P/2//b/9v/2//X/9P/z//L/9P/0//T/9P/z//L/8f/w
//L/8v/y//L/8//0//X/9v/1//T/8//y//L/8v/y//L/9P/0//T/9P/y//L/8v/y//T/
9P/0//T/8//y//H/8P/y//L/8//z//X/9P/0//b/9f/0//T/9P/3//j/+v/7//r/+P/3
//f/+f/6//z//f8AAAMABAAGAAMAAgD///3/+//5//n/+f/0//H/7//u/+7/7v/v//D/
8v/y//D/7//v/+7/7f/s/+3/7v/v//D/7f/r/+n/6P/o/+j/6P/n/+n/6v/r/+v/6P/o
/+n/6f/q/+z/7v/v/+7/7f/r/+n/7f/u//T///8LABsANQBVAHAAiQClALwAwQC4AKoA
jABkAD0ACAC3/2D/GP/d/rv+uf7I/tb+5/4G/yz/Tf9m/3v/jP+c/6T/q/+1/8L/zP/S
/97/6P/q/+z/7v/y//D/8v/1//X/+f/8//7/AQABAAEAAgABAAIAAwAFAAcABQAFAAYA
CQAIAAcABgAGAAgACgALAAsACgALAAsACwALAAsADgAPABMAFAAVABcAFwAWABUAFAAX
ABoAHAAdABwAGwAZABcAGAAZABoAHQAeAB4AHgAfAB4AHQAcABsAHQAdAB4AIAAgACAA
IAAfAB8AHwAfAB8AHQAdABwAGwAZABoAGgAYABoAHAAZABgAFQAVABUAEwATAA8ADgAN
AA0ADAAKAAcABgAEAAIAAQACAAAAAQABAP7/+//4//j/9v/1//T/9P/y//L/8v/z//H/
7//v//D/9P/5//r////+//3//f/8//7///8BAAIABgAJAAkACQAHAAYABwAHAAoACgAK
AAwACQAIAAYABQAEAAMAAwADAAUABwAJAAsACgAIAAYABQAFAAYABgAGAAQAAwABAP//
/f/8//z//f/+////AQACAP///f/8//z//P/8//z//P/7//v//P/9//v/+f/7//v//P/9
//7////7//r/+f/4//n/+v/7//z//P/7//v/+//7//v/+v/6//r/+//7//v/+v/6//n/
+P/4//n/+f/4//b/9f/0//T/8f/w//D/8f/1//b/9v/2//T/9P/z//P/9P/1//X/9f/z
//L/8v/y//L/8f/x//D/8f/y//L/8//z//L/7//u//H/8f/y//L/9P/0//H/8f/w//D/
8P/w//L/9f/2//T/8v/y//L/8//0//T/9P/1//X/9f/0//H/8f/x//L/8//z//P/9f/z
//H/8f/w//D/8v/0//X/9v/3//j/+f/5//D/7v/y//b/9v/0//T/9P/0//L/8//z//P/
9f/2//n/+v/4//n/+v/7//z//v///////v/+///////9//7//v///wMAAwAEAAQABgAE
AAMAAAD9//z/+//3//f/9v/2//b/9P/1//b/9v/3//b/9v/3//T/8//y//L/8f/w/+//
7v/t/+z/7P/s/+z/7P/r/+v/7v/v/+//7v/t/+3/7P/r/+r/6//r/+v/8f/y/+3/6//s
/+7/9/8FABkALQBJAGQAewCXALQAvwC4AKoAlgB0AEkAEgDH/3L/Jv/j/rn+t/7I/tr+
6/4G/yb/R/9i/3X/hv+W/6L/q/+3/8T/0P/W/9j/3P/j/+j/7f/0//T/9v/5//n//P/+
////AQADAAUACAAJAAYABQAFAAUABwAHAAgACwALAAsACwAMAA0ADgAOAA0ADwARABIA
EwARABEAFAAVABcAGAAZABsAHAAcABwAHAAbABwAHAAbAB0AHwAgACEAIAAfAB4AHwAg
ACAAIAAhACMAJQAnACkAKAAnACcAKAApACoAKwArACkAJwAlACMAJAAlACUAJQAnACgA
KAAmACUAJgAiACAAHgAfACAAHwAbABcAFgAVABcAFgAUABEAEAAOAAwACwALAAgACAAH
AAYAAwAAAAAA/v/9//z//P/9//7///8BAP///f/9//7//f8BAAEABQAHAAcACAAIAAYA
BwAJAAoACgANAA0ADQAOAA4AEAARABAAEAAQABIAFAAWABcAGQAXABUAFAATABUAFQAV
ABUAFwAWABUAFQASABIAEQAQABAAEQARABEADwAOAA4ADwARABEAEgASABIAEQARABIA
EAAQABAAEAAPAA8AEAARABEADwARABEAEQARABEAEQAOAA4ADgAOAA0ADAALAAoADAAN
AA8AEQAQAA8ADQAMAA4ADwAPAA8ADgAOAA0ADAAMAA0ADQAMAA4ADQAMAAwACAAGAAUA
BQAHAAgACAAIAAoACgAJAAkACAAHAAUAAwAFAAYACAAKAAgABwAHAAYABwAIAAgACQAK
AAoACAAIAAYABQAFAAQABwAIAAYABwAFAAQAAwACAAUABwAHAAQABQAGAAcACQAHAAYA
BQAFAAYABwAHAAUAAwADAAQABQAFAAUABwAFAAUABQAEAAQABQAGAAYABgAHAAgACQAJ
AAQACAAGAAQABAAEAAQABgAHAAcABwADAAIAAwACAAMABQAHAAkACAAKAAsACwAMAAwA
DQANABAAEgATABUAFgAVABUAFAAVABQAFAASAA8ADgANAAkABwAGAAYABgAIAAkACgAK
AAkABgAEAAMABAADAAIAAgACAAIAAgACAAEAAAAAAAAAAwAEAAQABQADAAMAAgAAAAIA
AwADAAMABAAFAAUABQAFAAQAAwD///7/BgAVACEALwBFAGEAfACVALUA0gDbANgAwACa
AHIASwAUAMf/fP84/+/+vf65/tD+5P73/hb/Ov9b/3T/i/+c/6b/sv/B/8v/0v/c/+r/
9P/2//v//v8BAAYABgAIAAsACwAQABIAEwAVABUAFQAWABUAFgAXABkAGwAZABkAGgAd
AB0AHQAdAB4AIgAkACUAJQAkACMAIQAfACEAIwAoACsAKgAqACoAKwAsACwALAAsACoA
LAAtAC0ALAAtAC0ALQAvAC8ALwAxADAAMAAwADEALwAvAC8ALwAwADEAMwA2ADYANgA2
ADUANQA1ADUANQA1ADUANAAzADUANgA2ADQANgA4ADUANAAvAC0AKwAnACYAIwAjACMA
IQAgAB4AGwAaABgAFgAVABUAEgASABEADgALAAgACAAIAAcABgAGAAQABAAEAAUAAwAB
AAEAAgAEAAkACgAPAA0ACwAKAAgACQALAA4AEAAQABMAEwATABQAFAAWABcAGAAYABgA
GgAaABoAGQAZABkAGQAaABsAGgAZABgAFwAZABgAFwAXABgAGgAbABwAGgAZABcAFQAX
ABYAFgAXABcAFwAYABgAGQAZABoAHAAaABoAGgAaABYAFQAVABUAFwAVABcAFwAVABUA
FQAVABYAFgAWABYAFgAWABYAFgAUABMAEwATABUAFQAUABQAEgATABMAEwAQABAADwAO
AA8AEQASABIAEAAPAA4ADgAOAA4ADwARABAAEAAPAA4ADQAMAAoACQALAAsACgAJAAkA
CAAIAAgACQAJAAoACgAJAAgABgAFAAcACAAHAAgACwALAAwADAAKAAoABwAHAAgACAAI
AAgABgAHAAYAAgACAAIAAgADAAQABAAEAAUAAwADAAIA//8AAAEAAwAFAAQAAwAEAAEA
AwADAAIAAgAFAAYABgAGAPz//v/+//7/AAAAAAAAAAD//////v/9//3//v8BAAIAAwAF
AAcACQAGAAYABQADAAUABgAIAAkACQAKAAoACwAOAA8AEQASABQAEgARAA4ACQAGAAMA
/f/8//z//f/+//7///8AAAAA/v/8//v/+//8//v/+v/6//j/+P/4//j/+P/4//n/+v/4
//j/9//3//b/9//3//b/+P/5//n/+f/5//n/+P/3//3//v/7//f/+v8AAAkAGQAvAEsA
ZwCAAJsAuwDSANEAwgCqAIQAWgAvAPL/o/9U/wb/x/6p/rP+yv7c/vP+FP86/1v/dP+F
/47/mv+m/7H/v//M/9b/4P/q//D/8v/0//b/+v/9/wAABAAFAAUABgAGAAcABgAHAAkA
CQAMAA0ADwARAA4ADQANAA8AEgATABQAFgAXABgAGAAXABkAGwAcAB0AHAAbAB0AHQAe
AB4AHgAfACEAIgAjACQAIQAiACIAIQAiACMAIwAjACYAJwAoACsAKgAoACYAJQAoACkA
KgArACgAJwAnACgAKAAoACgAJwApACsALQAvACsAKQAmACMAJAAmACcAJgAmACgAJQAk
AB8AHwAfAB0AHQAZABgAFwAWABQAEQANAA0ADAALAAsACAAEAAMAAQAAAP3/+v/6//r/
+//8//7/+v/4//b/9f/4//f/+P/6//r//f/8/////f/9//7//v8AAAEAAwAEAAQABwAH
AAcACAAIAAoACwAKAAoACgAMAAwADAALAAsADQANAA4ADwALAAkABwAFAAgACAAIAAkA
BwAIAAgACAAGAAUAAwABAAQABAAFAAcABQAFAAYABgAGAAUABQAGAAQABAAEAAQAAAD/
//////8AAP//AgADAAAA///+//3//v8AAAIABAADAAIAAQAAAP///f/8//v/+//7//r/
+v/6//v/+//7//v//P/8//z//P/9//3//P/6//n/+P/4//f/9v/2//f/9//2//T/8v/z
//T/9P/1//X/9f/0//P/8//y//L/8v/1//X/9v/2//X/9P/y//H/9f/2//X/9v/0//P/
8//y//L/8v/v/+//7v/u/+7/7v/v//H/8f/u/+7/7v/u/+//7//u/+3/7f/t/+3/7P/p
/+r/6//t/+//7f/r/+v/5//o/+n/6f/q/+v/7P/s/+z/6//q/+n/5//o/+j/6P/o/+r/
6v/n/+f/6P/o/+j/6P/o/+b/5//n/+f/6P/o/+r/6v/q/+v/7P/t/+3/7v/u/+3/7f/u
//D/8f/w//L/8//1//X/9f/2//b/+P/2//X/8v/u/+z/6v/l/+b/5v/n/+j/5v/l/+T/
4v/j/+L/4v/j/+L/4f/g/+D/3v/e/97/3v/d/9z/3P/c/97/3v/d/93/3v/f/9//3v/g
/+H/4f/h/9//3//e/93/4f/g/+H/4f/i/+T/7f/5/w0AJwBHAGAAeQCZALYAtwCmAJIA
dABOACkA8v+n/1T/Bv/J/qf+pf60/sb+3f78/iD/Qf9a/2v/fP+K/5b/of+r/7r/xP/K
/8z/0v/X/9r/3f/i/+X/6P/s/+3/7f/u/+7/7//w//H/8//z//b/9//5//v/+v/5//n/
+//8//3//v8AAAEAAgACAAEAAgADAAMAAwAGAAcACwANAAwACgAIAAcACQAKAAsADAAK
AAwADQANABAAEQARABEAEwATABMAFQAWABYAFgAXABcAFwAXABcAFwAXABgAGgAYABgA
GAAXABoAGwAcAB0AHAAbABkAFwAXABgAGAAWABQAFgATABIADwAPAA8ADQAMAAkACQAJ
AAYABAABAP3////+//3//f/7//j/+P/3//b/8//w//D/7v/t/+z/7P/q/+r/6v/r/+z/
6//s/+7/7P/v/+7/8f/y//P/9f/2//f/+f/8//7//v////3/+//9//7/AQADAAMAAgAB
AAIAAgACAAEAAQACAAEAAQABAAAA///+//3//v/+//7///8BAAIAAgACAAEAAQAAAP//
/f/6//j/9//1//X/9v/2//f/9//4//r/+f/4//f/9v/2//X/9f/1//X/8//1//X/8//x
/+//7f/w//L/9P/2//b/9v/2//b/8//x//D/7//x//H/8P/w/+7/7//v/+//8P/y//P/
9P/z//P/8v/w//D/7//u/+7/7//u/+7/7//v/+7/7P/q/+3/7v/u/+//7f/t/+z/6//r
/+r/6v/q/+j/5//n/+b/5//o/+j/6f/o/+j/5v/m/+b/5f/l/+T/5P/k/+H/4f/l/+b/
5//o/+f/5//l/+D/3//g/+H/4//h/+D/3//f/+D/4f/h/9//4f/h/+L/4//i/+H/4v/f
/+H/4//k/+b/5f/k/+L/4P/e/97/3v/d/97/4P/i/+T/4//i/+L/4f/h/+T/4v/g/+D/
4P/g/97/3//f/9//3//g/+P/5P/j/+P/4//j/+X/6P/q/+v/6v/q/+v/6//r/+z/7P/t
//D/8f/z//T/8v/w/+//7P/r/+r/6f/l/+L/4P/f/97/3v/f/+D/4P/i/+D/3//f/9z/
2//a/9r/2//c/93/3v/d/9z/3P/c/9z/3P/b/9v/2v/b/9v/2v/Y/9n/2f/Z/9r/2//b
/9v/3f/e/93/2f/a/97/5//1/wcAHwA5AFIAaQCLAKoAsQCmAJoAggBcADMA/P+t/1z/
Ev/P/qX+o/64/sr+2/70/hj/Of9S/2f/eP+G/5T/n/+p/7D/uP/E/87/1v/b/97/4f/m
/+X/5v/o/+f/7P/u/+//8f/z//X/+P/5//f/9f/0//P/9v/3//n//f/9//3//f/+//7/
AAABAAEABAAFAAUABQADAAMABgAHAAYABgAGAAcACwAMAA0ADgAOABAAEQARABAAEQAR
ABEAEQARABEAEwAUABQAFAAVABMAEwATABMAEwATABQAFgAYABgAGAAXABcAFwAXABcA
GQAZABgAFwAXABgAGAAWABUAFgASABAAEAARABIAEQANAAkACAAHAAkACAAGAAMAAwAC
AAEAAQD///r/+P/1//j/9//2//j/8//x/+//7v/w//D/8P/x//P/8f/x//L/8f/1//X/
+f/6//v//f/+//z//f///wAAAwAHAAgACQAIAAgACgALAAkACAAHAAgACgAMAA0ADwAN
AAsACgAJAAoACwAMAA0ADAAKAAgABwAFAAYABgAGAAcACQAKAAsACAAGAAUABQAFAAUA
BgAGAAcABwAIAAoACAAIAAgACAAIAAcABwAHAAUAAwAFAAUABwAHAAcABwAEAAQABAAE
AAYABgAGAAYABgAFAAUABQAFAAUABAAEAAIAAwADAAMABAAEAAMAAgAAAAEAAQAAAAIA
AQAAAAAA///+//7///8AAAAA///+/wAAAAD//////v/9//v/+f/7//z//v8AAP///f/8
//r/+//8//z//f/9//z/+f/4//j/9//3//b/+v/8//v//f/8//r/+P/2//j/+//8//r/
+v/6//r/+//5//j/9//3//j/+f/5//f/9f/1//b/9//3//f/+f/3//n/+f/4//j/+P/4
//f/9v/5//r/+//7//j/+P/4//j/9v/4//r/+v/6//r/+f/5//j/9//2//b/+P/4//j/
+f/6//v/+v/8//3//f/+/wAAAwAFAAMABAAEAAUACQAJAAoACgANAAwADAAKAAYABAAC
AP3//P/8//3//v/8//3//v/+/////v/+/////P/7//r/+v/4//j/+P/4//r/+v/7//z/
+f/4//b/9f/3//n/+v/6//z//f/9//3//v////////8BAPz/+f/9/wAABgANABcAKQBF
AGMAegCRALMAzgDVAMwAuACSAGgAPwAGALf/av8i/9X+rf65/tj+7P4B/x7/RP9h/3b/
h/+W/6b/sP+9/8v/3P/m/+7/9P/4////AgAFAAoADAAQABUAFwAXABgAGAAZABgAGQAb
ABsAHQAdAB4AHwAfAB8AIAAjACEAIQAhACIAIgAkACUAJQAnACkAKgArACsAKwAuAC8A
LgAuAC4ALwAxADIAMwA0ADIANAA1ADUANwA5ADoAOwA6ADkAOAA5ADgAOAA4ADkAPAA9
AD4APwA+AD0APQA+AEAAQABAAD8APwA/AD8APwA/AD8APgA9AD8AQABAAD4APQA+ADoA
OAA2ADcAOAA3ADMALwAuAC0ALAAqACcAIwAkACIAIAAfAB4AGgAZABcAFwAVABMAFAAQ
AA8ADgAOAAwACgAIAAcACgAJAAoADAAMAA8ADgARABQAFQAXABgAGgAbAB0AHgAeAB8A
HQAbAB4AIAAkACcAJwAmACUAJgAoACgAJwAnACYAJQAlACUAIwAjACMAIwAnACgAKQAr
ACcAJgAkACIAJAAlACUAJQAnACgAKgAtACkAJwAmACQAJwAnACgAKgApACgAJwAmACYA
JQAlACUAJwAlACcAJwAlACUAJQAlACYAJgAmACYAJQAkACMAIgAlACUAJgAnACUAJQAk
ACQAIgAjACMAIwAgACAAHwAeABsAGwAaABgAGwAbABsAHAAZABgAGAAZABoAGgAZABgA
GQAaABoAGwAZABkAGAAXABkAGAAYABgAGgAZABkAGAAXABYAFAATABYAFgAUABQAEwAR
ABAADgAPABAADgAPABAAEAAQABAADwARABEADgAOABAAEgAVABIAEAAOAA0ADwAPAA4A
CwANAA0ADgAPAA0ADQAPAA0ADwAPAA4ADgAOAA4ADQAMAAYABgAMAA8ADgALAAoACQAI
AAYABwAHAAcACAAIAAoACgAIAAkACgALAA4AEAARABEADgAOAA8ADwAQABIAEwAVABoA
GwAdAB4AGwAYABYAEgARABAADwALAAcABgAGAAYABAAFAAYABgAHAAYABgAHAAUAAwAB
AAAAAgAEAAYACAAGAAQAAwACAP///v/8//v//f///wAAAAD+/////////wIAAwADAAMA
BQAAAPv/+//+/wIADQAdAC8ARwBnAIAAkwCvAMgA0QDMALoAmgBuAEEADADB/27/Iv/b
/q3+rf7M/uT+8/4O/zT/U/9q/3//kP+g/7D/u//D/87/3P/k/+j/7v/1//r///8GAAQA
BgAJAAkACQAKAAoACwAPABEAFAAVABIAEQARABEAEgATABUAGQAXABcAFwAYABkAGgAa
ABkAHAAfACEAIwAgAB8AIQAhACIAIgAiACMAIwAiACEAIAAhACQAJgAnACYAJwAnACcA
JwAnACcAKQAsACwALAAtACsAKwArACsAKQApACoALAAtAC4ALwAvACwAKwAqACkAKwAr
ACoAKQAnACgAKAAmACYAKAAlACQAJAAlACYAJQAgABsAGQAXABUAFAASAA8ADgAMAAoA
CQAIAAQAAwABAAIA///8//z/9//1//P/8v/0//T/9P/1//X/8//z//T/9P/3//b/+f/6
//v//f/+//7///8BAAIABAAHAAcABwAGAAYACAAJAAwADAAMAA4ADwAQABAAEQAOAA0A
DQANAA8ADwAPAA8ADgAMAAoACQALAAwADAAMAAsACwAKAAkABgAEAAMAAwAGAAkADQAQ
AA8ADQAMAAwADgAOAA4ADgAMAAsACwALAAkABQAFAAMABAAFAAYABwAIAAgACAAIAAgA
CAAIAAgACAAHAAcABwAHAAcABgAGAAYABwAHAAcABgAGAAUABAAEAAUABQAEAAQAAwAC
AAIA///+//7///8CAAIAAQAAAP7//v/9//3//v////////8BAAAAAAAAAP3/+//6//j/
+//8//z//f/8//z/+v/6//j/9//3//b/+f/6//j/+f/4//j/+P/4//n/+//7//j/9v/2
//b/9//4//j/+P/5//r/+//7//n/9v/1//X/9f/3//f/+f/3//X/9f/0//T/8//0//T/
9P/2//b/9v/1//P/8v/x//D/8P/w//H/8f/3//T/8v/y//L/8v/w//H/8f/x/+7/7v/w
//D/8P/x//L/8//y//T/9f/1//b/9v/3//f/+f/8//7/AQACAAEAAQAAAP///P/6//b/
9P/0//T/8f/u/+z/6//q/+z/7f/u/+7/7f/q/+j/5//n/+f/5//o/+n/6v/r/+z/6P/m
/+X/5P/m/+b/5f/l/+T/5f/l/+T/5v/n/+f/5//o/+n/6f/p/+n/5v/n/+n/7P/y////
DwAdADUATwBmAIEAowC4ALcAqgCYAHYATAAfAOD/j/8+//L+vf6n/rP+yP7U/uf+Bv8s
/0v/aP99/4j/kv+e/6f/r/+4/8T/0P/Y/97/4f/k/+f/7P/q/+z/7//v//P/9v/4//v/
+v/7//3//f/9//3//v///wEAAQACAAUABAADAAIAAgAFAAgACgALAAoACwALAAsACQAJ
AAwADQAPABAAEQATABEAEAAPAA4AEQAUABYAFwAYABkAGQAZABgAFwAWABcAGgAaABoA
GwAYABcAFgAVABcAGQAcACAAHwAeAB0AGwAZABkAGQAZABoAGwAbABsAGgAaABkAFgAZ
ABwAGgAaABYAFQAUABEADQAJAAgABwAKAAoACQAHAAMAAAD9//v//f/6//r/+f/6//f/
9P/0//L/8f/w//D/8v/y//L/8//x/+//7//w//L/9//4//3/+//7//z//P/6//v//f/+
/wAAAwADAAMAAgACAAQABQAGAAYABgAIAAcABgAEAAMABAADAAMAAwABAAEAAQABAAEA
AAD/////AQACAAIAAgD//////v/9//3//P/8//3//f/9//7//v/8//v/+//8//z//P/8
//z/+P/3//f/9//5//f/+f/5//v/+//7//v/+f/4//f/9v/2//b/9v/2//b/9f/1//X/
9//3//b/9v/5//v//P/9//r/+P/1//L/9f/3//j/+P/2//X/9P/0//P/8v/y//P/9v/2
//X/9P/z//L/8P/v//L/8//z//P/8f/w//D/8P/w/+//7//u/+7/7v/t/+3/7v/u/+z/
7P/t/+3/7v/u/+7/7v/r/+v/6v/q/+r/6v/r/+3/7f/q/+j/6P/o/+n/7P/s/+z/7f/r
/+v/6v/n/+X/5f/m/+f/6P/p/+z/6//o/+f/5f/k/+j/6v/r/+z/6v/q/+r/6f/m/+b/
5v/m/+r/7P/s/+v/6v/p/+j/6f/r/+z/7f/q/+r/7P/s/+n/6f/p/+n/6//u//D/8f/u
/+7/7//v//H/9P/2//n/+f/5//r/+v/4//b/9f/y//H/8P/v/+v/6P/m/+X/5P/m/+f/
6P/o/+r/6P/n/+f/5v/l/+T/5P/i/+L/4v/i/+H/4P/g/+D/4P/g/9//3//i/+P/4//i
/+H/4f/g/9//4//l/+b/5//f/+D/3f/Z/+D/7v/9/wsAGQAxAEsAYgB7AJ0AtgC3AKgA
mAB6AFAAHwDc/4v/PP/w/rf+pf63/sz+2v7t/gz/Lv9N/2T/df+G/5j/ov+p/7H/uv/E
/87/2P/e/+T/6P/s//L/7v/u/+//7f/x//T/9v/5//z//f///////v/9//3//f/+////
AQAFAAYABwAIAAoACQAKAAoACQAKAAsACwALAAsACwAOAA8ADgAOAA4ADwAQABAAEAAQ
ABMAFgAYABkAGgAbABsAGwAaABkAGAAZABsAHAAdAB8AHgAdABwAGwAcAB0AHwAiACQA
JAAkACMAIAAfAB4AHQAfAB8AHgAdAB0AHgAeABwAGgAcABkAGAAYABkAGgAZABUAEQAQ
AA8AEAAQAA8ADQAKAAgABgAFAAMAAAAAAP//AAD9//r/+v/6//n/+P/4//j/+P/4//n/
+f/3//f/+P/5//3//f8BAAMAAwAEAAQAAgADAAUABgAJAA0ADgAPAA0ADAANAA0ADgAO
AA4AEAAQABAADwAPAAwACwALAAsADAANAA4ADwANAAwACwALAAsADAAMAAwADAANAA0A
DQALAAoACgALAAsACwAMAAwACgAJAAkACgAKAAoACgAKAAoACQAJAAkABwAFAAcABwAI
AAkACgALAAgACAAIAAgACAAIAAgACAAKAAkACQAJAAcABwAGAAYABwAJAAoACwAJAAgA
BgAEAAUABwAIAAgACgAJAAgACAAGAAQAAwADAAcACAAIAAgABQAEAAIAAQACAAMAAwAD
AAMAAgACAAIAAgABAAEAAAADAAQABAAFAAUABAABAAAAAwADAAQABAAGAAYAAwADAAMA
AgABAAAAAQADAAMAAAAAAAAAAAABAAIAAgACAAMABAAFAAUAAwABAP///v/9//////8B
AP///v/9//v/+v/9//7//v/+/wAAAAAAAP7/AAAAAAAAAAACAAMAAwADAP///v////7/
AQADAAUABwAGAAgACQAJAAYABgAHAAcACQAMAA4AEQAQAA8ADwAOAA8ADgAOAAwACgAK
AAoABwACAAAA///+/wIABQAIAAoABgACAP///f/9//3//f/+//3//P/7//r/+v/6//v/
/P/9//7//v////7///////7/AAABAAEAAQAEAAUABQAFAAEA/v/7//3/BgASAB0AKQA5
AE8AZwCCAKEAwwDWANkAzgCyAIYAVgAlAOL/kf9I/wL/wf6v/sf+5P74/gv/Kv9M/2X/
fv+T/6L/sP++/8X/zf/Y/+T/8P/6/wIABQAIAAsAEAAPABAAEgARABQAFgAXABkAGgAb
AB0AHQAfAB8AIAAhAB8AHwAgACMAIQAhACEAIgAnACoALAAtACwAKwApACcAKQApACwA
LQAvADAAMQAzADIAMgAyADIANAA2ADcANwA1ADUANAAzADUANQA1ADcAOgA8AD4AQQA+
AD0APAA7ADwAPQA/AEIAQABAAEAAPwBBAEEAQQBBAEEAQQBAAD8APgA+AD0AOgA7AD4A
PAA8ADcANwA3ADUAMwAvAC4ALQArACoAKAAlACIAIAAeAB0AHQAaABoAGQAWABMAEAAQ
ABAADwAOAA4AEAAQABAAEQAQAA0ADAAMAA0AEQARABUAEwATABQAFAAVABcAGgAcABwA
HwAfAB8AIAAgACIAIwAlACYAJwAqACgAKAAnACcAJAAjACMAIwAkACUAJgAnACYAJAAi
ACEAIwAkACQAJAAhACEAIAAfACAAIAAhACMAIwAjACQAJAAjACEAIAAgACEAIgAjACQA
IAAfAB8AHwAdABsAHQAdAB4AHwAgACEAHgAeAB4AHgAeAB4AHgAeAB0AGwAaABkAHAAd
AB0AHgAcAB0AHQAdABoAGgAZABgAGAAZABkAGAAYABcAFgAWABcAFgAWABcAFgAWABUA
FAAQAA==
         </WaveFormData>
      </LeadData>
      <LeadData>
         <LeadByteCountTotal>10000</LeadByteCountTotal>
         <LeadTimeOffset>0</LeadTimeOffset>
         <LeadSampleCountTotal>5000</LeadSampleCountTotal>
         <LeadAmplitudeUnitsPerBit>4.88</LeadAmplitudeUnitsPerBit>
         <LeadAmplitudeUnits>��V</LeadAmplitudeUnits>
         <LeadHighLimit>2147483647</LeadHighLimit>
         <LeadLowLimit>268435456</LeadLowLimit>
         <LeadID>V4</LeadID>
         <LeadOffsetFirstSample>0</LeadOffsetFirstSample>
         <FirstSampleBaseline>0</FirstSampleBaseline>
         <LeadSampleSize>2</LeadSampleSize>
         <LeadOff>FALSE</LeadOff>
         <BaselineSway>FALSE</BaselineSway>
         <ExcessiveACNoise>TRUE</ExcessiveACNoise>
         <MuscleNoise>TRUE</MuscleNoise>
         <LeadDataCRC32>1387377836</LeadDataCRC32>
         <WaveFormData>
+P/4//j/+P/5//r/+//8//f/9P/x/+7/8v/2//r//v/7//j/9f/y//H/8P/v/+7/8v/0
//b/+P/0//L/8P/u//P/9v/5//z/+v/6//r/+v/3//T/8f/u//P/9v/5//z/+v/4//b/
9P/2//j/+v/8//v/+v/5//j/9v/2//b/9v/6//z//v8AAP3//P/7//r//f/+////AAD9
//z/+//6//b/9P/y//D/8//2//n//P/3//T/8f/u//D/8v/0//b/9//4//n/+v/5//j/
9//2//n/+v/7//z/9//0//H/7v/x//L/8//0//T/9P/0//T/8f/w/+//7v/w//L/9P/2
//P/8P/t/+r/8P/0//j//P/5//j/9//2//L/8P/u/+z/8P/0//j//P/4//T/8P/s/+//
8v/1//j/9v/0//L/8P/y/+//7f/w//j/+v/6//7/+//4//T/7v/y//f/+//9//z/+//7
//r/9v/0//P/8//8/wIACAAOAAoABwABAPv/+f/7//7/AQD8//r/9v/0//D/7//w/+//
8//2//j/+//4//L/7v/p/+z/7//y//f/9f/1//P/7//s/+b/4f/e/+b/7v/0//n/8//v
/+v/5f/p//L/9v/7//n/9//0/+//6P/s//T//v8IABQAKQBAAFYAbACHAKkAyQDkAAAB
EQEZARYB9QCsAFQA+P+q/4j/h/+G/4H/hP+R/6L/r/+5/8H/x//S/9z/2f/U/9r/3v/a
/97/6f/r/+7/8v/0//D/7P/q/+r/7P/t/+3/7f/u//H/9f/4//P/7//u/+3/8f/z//b/
+v/4//X/8f/t/+v/7f/t/+//9f/2//f/9//x/+3/6//r//P/9//9/wEA/v/9//z/+v/8
//z//v/+//7//v///////P/4//b/9//7//3///8CAP7/+//4//b/9v/5//r/+v/9////
AgAGAP///P/3//b/+//9//7/AAAEAAYABQABAAEAAwAFAAUACgAMAA0ADQAHAAUAAQD/
/wUADAAQABQAEgAPAAwABwAJAA0ACwANAAwADQANAA8ACQAHAAYABAAGAAoADQAQAA4A
CwAFAP//AAABAAQABwAKAAkACAAJAAIA/v/7//n//v8AAAQABgAFAAEA///8//7//v//
/wAAAQADAP//+P/y/+3/6v/o//D/9P/6/wEA///8//X/8v/z//T/9f/2//f/9v/1//H/
7v/s/+v/6v/t//D/9f/8//r/8//t/+j/6v/s/+7/8P/1//b/9v/3/+//7P/o/+X/7v/z
//r/BAAAAPn/8v/t/+3/7//y//X/+v/8//n/+f/1//L/7f/q//H/9//7/wAA/P/4//T/
7v/s/+z/7f/v//T/+f/3//b/8P/t/+r/6P/t//L/9v/6//j/9//1//D/7//w//P/9v/4
//j//f/6//T/7//t/+z/8f/1//f/+v/2//P/8P/q/+3/7v/p/+//8v/1//n//P/4//L/
6//l/+n/7//1/////f/9//b/8P/x//D/8f/y//X/+f/+//r/9v/s/+r/6v/w//L/9v/9
//v/+P/x/+z/7f/v//H/8v/1//z/AwAAAO7/5//p/+//9P/2//j/+v/8//X/7//u/+7/
8f/y//f/+//+//7//P/8//3//f/7//n//f8AAAIAAgD8//n/9//4//3/AgAHAAsACwAI
AAUAAAD7//n/9//z//j/+f/8/////P/7//j/9v/4//n/+//9//j/9//1//X/8f/t/+v/
5//u//H/8v/1//D/7v/u/+//9P/1//X/8//z//P/8f/x//L/7v/r/+f/8//8//3/9v/u
/+j/6v/2/wYAFwAsAEoAbACJAKEAtwDIAOAA+QALAQwB8wC2AGgADgCy/3z/c/90/3f/
gv+X/6z/t/+7/7v/vf/C/8j/z//a/+T/6v/m/+D/1//Z/9z/4P/i/+H/4P/h/+T/6v/t
/+//8f/y//X/+f/8//j/8//x/+//7P/r/+v/7P/x//P/9P/1//D/7//s/+v/7//w//H/
8f/x/+//7//x//H/7//v/+3/8f/1//n//P/4//T/8v/u//L/9P/3//n/+P/2//b/+f/1
//H/7f/q//H/9//9/wQAAAD///z/+P/8//3///8CAP3//P/5//r//f/9//z//P8EAAgA
CQAHAAQAAwACAP//AwAGAAgACQAIAAkACAAJAAgACAAFAAIABQAHAAkACQALAA0ACQAJ
AAwADQANAA8ACwAJAAgABgAEAAQAAwACAAgACwALAAsABQABAP///f8DAAMAAwAFAAQA
AgABAAEA///8//v/+P/8//v//P/8//j/9v/1//T/+P/9//z/+P/4//f/+P/6//f/9P/z
//P/+f/6//f/+P/2//T/8v/w//P/9P/1//P/9P/0//X/9v/y//D/8P/y//j/9//3//j/
9f/y/+//7P/y//T/9f/3//f/+P/4//n/9//1//X/+P/8//v/+v/7//b/8//x/+//9f/4
//b/9//3//j/9//4//f/9//1//T/9//4//n/+P/1//T/9P/1//j//f/7//r/+f/5//n/
+v/4//b/8//w//X/+f/8//z/9P/y//L/8v/2//j////+//z/+f/5//r/9//3//X/9P/6
//3/AAAAAPv/+P/v//H/8f/z//b/+P/7//r/+P/3//P/8//z//f//P8BAP///v/6//b/
9P/y//b/+/8BAP7//f/2//f/+v/4//b/9v/5//v/+v/1//L/8v/z//T/9P/3//7/BQAC
AAQABQAAAP7//P/6//j/+v/7/wEACAAEAP7//P/5//v//P/7//z/AQAFAAcACQAEAAAA
+//0//z/AwALABYAFQAUABMAEQAPAAwACQAEAAcACQALAAsACAADAAAA/f8AAAUACAAM
AAkABQACAP////////7///8CAAMABgAHAAQA///4//P/9//8/wMACwAIAAUAAQD7//n/
+f/3//f//v8AAAMABQAJAAAA+//4//D/+v8SACIAKgA3AEwAZACCAKcAzwDxAAwBIgEr
ATEBKgEBAbgAbgAmAM7/jP9//4b/g/+C/4//ov+1/8X/1f/f/+L/5P/n/+T/4P/i/+z/
8v/3//v//v8CAAQA/P/2//L/8P/4//3/AQAFAAIAAQABAAAAAQABAAQABwAHAAcACAAK
AAoACQAHAAUABgALAA4AEwASAA4ACgAFAAYABQAGAAkADgAPABIAEwAPAAsABwACAAcA
CgAPABIADQAKAAgABQAGAAYACAANAA8AEQATABYAEgANAAgABAAKABEAFgAaABkAFwAW
ABYAEwASAA8AEAAWABkAGwAeAB8AHgAaABMAGQAfACUAKQAmACIAHQAXABoAHQAeACEA
JAAoACkAKgAoACUAIgAdAB8AIwAhACMAIgAhAB8AHwAdABsAGgAYABoAHgAhACQAIAAd
ABcAEQAVABkAHwAlACMAHQAXABMAEgAQAA8ADwATABQAFwAYABIACwAGAAAABAAIAA0A
EgAQABEADAAEAAYABQAGAAgADQAOABEAFQASAA4ABgACAAUACAALAA4ADgAOAA4ACwAJ
AAgACAAIAAoADAAQABYAFQAPAAoABgALAA4AEQAUABUAEgAOAAsACQAKAAoACwAOAA8A
EgAYABcAEQALAAcACgANABEAFQATABIADAAJAAoADAAMAA4AEQAVABcAGgAWABIADgAI
AAwAEAAVABsAGgAbABUAEAAQABEAEgAUABYAGAAZABoAFAARAA0ABgAIAAwAEgAYABQA
EAARAAoACgAJAAsADgARABUAFwAaABYAEwAQAAoADwASAA8AFwATABMAFAAUABEADgAK
AAcACwAPABMAGwAVABMACgACAAcACgAPABQAEQARABIACgAGAP7//v8AAAYACgAQABkA
FQAQAAcAAAAGAAsAEAAUAAwADgAKAAQABQAGAAcACAAIAAcACwAQAA0ACAAHAAUACgAO
ABAAFAASABEADgALAAwADgAPAA4ADwARABQAGgAZABgAFwAVABkAGAAXABQAEQARABEA
DwANAAkABwAFAAkADQAPABIADgAJAAUAAQACAAUABwALAAgABQAEAAEAAwADAAEAAQAB
AAIABQAJAAcABQACAP3/AAADAAQABwAJAAYABAABAP3//v///wQADAAQABIAGAAkADEA
RgBgAIoAvwDnAP8AGAEuATcBOwEsAfsAtABkAAQArP+A/3v/fP95/4D/k/+s/8H/z//V
/9P/1P/U/9P/2P/g/+j/8P/8/wEA/f/6//j/9P/1//T/9f/4//7/AQADAAUA///9//z/
+v/9////BAAJAAQAAQD///7/AAABAAEAAQABAAUABwALAAsACAAFAAEAAwADAAUACQAK
AAkACgAJAAcABwAHAAYACQAMABEAFAAQAAwACQAFAAoADAAQABcAFAARAA4ADAALAAkA
BwAGAAsAEQAVABgAFQARAA4ADAAOABIAFAAaABcAEwAOAAoAEAAUABUAEwAXABsAHwAh
AB0AGgAWABEAEwAXABkAHQAdAB4AHAAaABgAFwAWABMAGAAdABwAHwAaABcAEwARABMA
FQAYABoAFgAUABEADgAQABEADwANAA0ADwATABcAEwANAAcAAwADAAQABgAJAAgACAAK
AAoABwADAAEA/v///wAAAgAEAAMAAwD9//T/+f/7////BAACAP7//P/7//z//P/4//j/
/P/+/wAAAgD///r/9f/t//H/8v/0//b/+P/4//r//v/9//f/8v/u//P/+P/9/wIAAAD6
//P/7f/w//T/9//7//n/9//3//r//P/5//b/9f/4//v///8DAAAA/P/z/+3/8P/0//b/
+v/6//v/+v/6//n/9v/z/+7/9P/4//3/AwD+//3/9f/u//D/9f/6/wAA+//4//T/8P/z
//X/9v/0//P/9v/7/wAA+//2//b/7v/v//H/9v/8//n/9//z//D/9P/1//b/9P/3//j/
8//5//L/7//t/+r/8P/y//P/9f/y//P/9P/5//X/9f/u/+j/7P/u//L/9v/y//H/8f/o
/+z/6P/s//L/7//s/+v/7f/v/+7/6f/m/+r/7//0//j/8v/y//L/6P/m/+n/6//v//f/
7//k/+T/5v/q/+z/7v/w/+7/7f/x//b/8v/s/+r/5//s//D/8v/2//b/9f/y/+//8v/0
//X/9P/3//n//P8CAP///P/5//X//P/+/wAAAAD6//X/8P/p/+3/7f/v//H/8f/z//P/
9P/w/+v/5//j/+b/6//v//X/7//r/+n/5f/p/+v/6//t/+3/7P/t/+//7f/r/+j/4//n
/+v/7f/x/+//6v/m/+H/3f/m//H/9P/0//b/9v/4/wAADwAoAEQAZgCTAL0A1QDiAOwA
9wD/AAAB4wCqAFoA+v+q/4T/c/9m/2P/cP+L/6T/tf/B/8f/xf/C/8L/xf/G/87/3v/o
/+j/6f/l/+T/5P/i/+L/4v/k/+j/7P/t/+3/7f/m/+P/4f/e/+P/5f/q/+//7f/r/+r/
6v/p/+n/6P/n/+j/7f/w//X/9P/w/+z/5//q/+3/8v/5//X/8f/v/+v/7v/v//D/8P/w
//D/8v/y/+3/6v/o/+X/6//u//P/+//2//P/8P/u//D/7//u/+7/8P/1//j/+v/4//X/
8//y//X/+v/9/wQAAQD9//j/9P/7//7//v/7//7/AQAEAAUAAgAAAP3/+f/9/wEAAwAH
AAQAAgD9//j//f///wEAAQAEAAcABAAFAAEA///8//v//P/9////AAD//wAAAAAAAP//
///8//n/+P/5//z////+//n/9P/x//P/9P/2//n/+P/2//b/9P/2//P/8v/w//D/8P/x
//L/8P/v/+j/3v/k/+n/8P/4//P/7P/n/+P/6f/q/+f/6P/q/+z/7v/w/+7/7P/q/+X/
6P/o/+n/6v/n/+T/4//k/+n/5//m/+b/6P/o/+j/6P/n/+T/4P/d/9//5P/o/+3/6f/l
/+P/5P/p/+f/5f/l/+j/6//v//P/7//s/+T/3//j/+j/6//w/+3/7f/r/+r/7P/s/+z/
6v/s/+z/7f/v/+3/7f/m/+D/4//n/+v/8P/s/+r/5//k/+X/5//o/+b/4//k/+f/6v/o
/+b/6f/k/+P/4f/i/+T/4//l/+X/5v/n/+f/5//k/+b/5v/g/+X/4P/d/9v/2P/g/+T/
5//r/+X/4//h/+P/4//l/+D/3P/e/97/4P/i/97/3//h/9r/3f/a/9//5v/k/+D/3v/f
/+D/4P/c/9r/2//d/9//4P/d/+D/4//c/9z/4f/l/+v/5//l/+T/5P/W/9z/4v/j/+T/
5f/m/+D/2//b/9z/3v/e/+L/5f/j/+L/3//e/9//4f/h/+H/5v/q/+3/7v/p/+X/4v/i
/+f/7P/x//X/9f/y/+//6v/n/+f/5//l/+b/4//i/+H/3v/f/97/3v/h/+H/4v/j/97/
3f/b/9v/2f/Z/9v/2//f/+H/4f/j/93/2v/Z/9n/2v/b/9v/2f/b/9v/2f/Z/9v/2v/a
/9n/4//m/+P/2v/W/9T/1P/a//D/CQAkADwAUgBrAIsAoQC0ANAA6wD3APYA2wCeAFAA
9v+c/2j/Xf9i/23/ev+J/5r/pf+l/6f/qf+s/7T/wf/K/87/zv/O/8r/zf/N/9D/1P/W
/9b/1v/Y/9z/2v/Z/9f/1f/Y/9v/3//i/97/2//b/9v/2v/Z/9n/2v/d/9//4P/h/9v/
2//Z/9n/4P/i/+T/5f/h/9//3//h/+D/3f/c/9n/3v/j/+j/7P/o/+T/4v/e/9//4P/i
/+P/4v/g/+D/4//g/9//3v/e/+H/4//l/+j/5P/j/+D/3P/f/9//4P/i/+T/5v/m/+r/
5v/j/9//3P/o//D/9f/3//L/7//s/+f/7v/y//X/9//y//H/7v/t/+//8v/y//L/+P/7
//7////6//f/7v/p/+7/8//3//3/9v/z//H/7v/u//D/8f/y//X/9//2//X/7//t/+3/
7f/z//P/8//1//L/8P/v/+//7v/s/+z/6v/v/+//8f/y/+3/6P/k/+D/5//v//H/8P/x
/+//7//w/+z/6P/m/+X/7P/u/+z/7v/r/+j/5f/i/+f/6v/t/+3/6v/o/+f/5v/l/+T/
5f/o/+//7//w//L/7//s/+n/5v/q/+r/6f/p/+j/6v/r/+3/6//p/+n/7P/w/+//7v/v
/+v/6f/o/+f/7v/y//H/8//z//T/8//0//L/8f/u/+z/8f/y//P/8v/u/+z/6//r/+//
8//w/+7/7f/v//H/9P/y//D/7f/q/+7/8f/z//L/6v/o/+j/6P/u//D/9//2//D/6//p
/+j/6//v//H/9P/1//X/9f/y/+//7P/j/+X/5v/p/+3/8P/z//L/8P/v/+z/7f/u//P/
9P/3//P/8P/s/+j/5v/k/+j/7f/z//D/8f/q/+v/7v/t/+z/7f/x//X/9v/z//L/7f/r
/+n/5v/r//L/+f/2//D/7//t/+3/5f/o/+v/7P/t/+7/7P/r/+//9P/x/+7/7//v//T/
9v/2//j/+P/3//T/8f/2//r//f/+//3//f/+/wIAAQACAAMAAwAJAAoACwAKAAIA/f/4
//H/9f/1//f/+f/7//3//f/+//z/+f/3//X/9P/1//X/9//z/+//7f/p//D/9f/4//3/
9//0//P/8//0//X/9f/z//j/+//8////AAD8//n/9f/3//j/+f/+/wIAAgAAAAAABAAb
AEIAZACCAKsA1QDrAPwADAEVARsBGAHzALIAbgAWAKr/av9n/3D/d/+I/53/sv/F/9H/
z//N/87/zv/P/9j/7P/2//r/+v/3//X/9v/4//j//P/+/wIACAAIAAcABQADAAAA////
//7/AQADAAgADQAKAAcABQAEAAMAAwACAAEAAQADAAMABQAIAAgACAAHAAsADQARABcA
FAAPAAwABwAJAAsADQAOABAAEAASABIAEAAQABEAEQASABIAFAAZABQAEQAOAAwADgAP
ABAAEgAUABcAGAAYABcAFQAUABQAGAAcAB4AJAAfABsAFgASABkAHgAgAB8AHwAhACMA
IwAkACQAIwAhACQAJwAoACsAJwAmACIAHgAjACUAJwAnACUAJwAjACMAIQAhACAAIQAh
ACEAIgAiAB0AHAAaABgAHQAfAB4AHQAbABsAHQAfAB0AFwARAA0AEwAYAB4AJQAhABwA
GQAUABkAGQAbABwAGQAYABgAGAAWABcAEgAKAA0ADwATABgAFAAOAAoABwAOABIAEgAW
ABIAEAAOAAwAEAAQABAADQASABYAGwAgABoAFAAQAA4AFQAVABYAGAAVABQAEwASABUA
FAASABEAFAAYABsAHwAbABcAFQAWABsAGQAXABcAFgAXABkAGwAcABwAFwAVABgAHAAe
ACIAHwAfAB0AHAAfAB4AHQAaABwAHAAdAB8AHgAhAB0AGgAbAB0AHwAiACAAHgAbABgA
GgAdAB8AHgAcAB4AIgAmACQAIAAhABoAGgAbAB8AJAAgAB8AHAAaAB4AHwAgAB4AHQAc
ABUAGQAWABcAGQAaAB8AIAAgACEAHQAbABkAGwAeACMAIQAgAB4AHAAcABwAGAAZABsA
FAAZABYAGwAiAB4AGgAYABkAHAAeABwAHAAeAB8AIAAgAA4ADgAYACIAJAAhACAAHwAe
ABcAEQAQABAAFQAWABsAHwAfAB4AGwAaABwAHQAcABsAIAAkACcAKAAkACEAHwAgACcA
LAAxADUAMQAsACcAIAAfAB8AHwAdAB0AGwAbABsAGAAXABQAEgAXABkAHAAfABgAFQAR
AA8AEwAVABkAGwAfAB8AHQAdABYAEAAMAAkADgAPAA8ADQAPABEAEQATABUAFAAUABMA
HwAaABUAEAAMAAoAEAAeAC4AQwBiAIIAngC9ANkA9QAQATABRwFRAVABKwHgAIYAJgDC
/3z/df+Q/53/nv+r/7r/xf/L/9H/2f/g/+r/8f/w//T/AAAAAPr/+/8BAAYADAAQAA8A
DgAPABIAEAANAAkABQAIAA0AEwAYABMADQAKAAcACQAJAAoADAARABMAFAAVABAADwAM
AAsAEQAUABcAGQAUABEAEAARABEADwAPAA0ADwAPAA8ADgALAAoACwAKAA8AEgAWABkA
FQAQAA0ADQAPAA8ADwAQABQAFQAWABgAFAATABAADAASABUAGQAeABoAGAAUABQAFAAT
ABEAEAAYABwAHQAbABcAFwAXABUAHAAgACMAJQAfABsAFQARABMAFgAWABYAGwAdAB8A
HwAaABkAEgAPABIAFQAXABsAEwAPAAwACAAJAAwADgAQABMAFQAUABMADgALAAoACQAP
AA8ADwARAAsACAAGAAUABQAEAAUABAAIAAcACAAIAAMAAAD+//z/AwAJAAkABgADAP//
/f/8//3//P/9////AgACAP7//v/5//b/8//w//f/+v/9//3/+v/2//P/8P/0//b/+v8A
AAQAAQD///7/+v/4//b/9P/6//z//f////r/+P/1//P/9v/3//r/AAAFAAMAAQABAP7/
/f/9//3/AgAEAAEAAQD+//7//P/8//7/AQACAAQABQAEAAMAAAD9//z//P/9/wEABwAG
AAYA///9//v/+v/8//7///8AAAEAAwAEAAIA/P/8//7/AAAEAAQACQAGAP//+//6//r/
+//9//3//v8CAAMABAACAP3/+v/x//P/+P/9/wMACAAGAAIA/f/5//f/+f/7/wEAAgAF
AAEA/v/8//j/9v/0//f//f8EAAIAAAD4//j/+v/6//r//P8BAAQABAAAAP7/+//5//f/
9P/5/wAABwAEAPv/+f/2//X/8v/z//X/+P8GAAYAAQD+//v/+P/0//H/8//2//j/+P/8
/////v/8//j/9v/6//3//v////z//P/7//j/+//9/wAABgAJAAwADwARAA0ABgD///b/
+P/7//7////8//f/9P/x//H/8//z//T/9f/1//b/9//y/+//6//p/+z/7//0//f/9v/z
/+7/6//o/+b/5v/n/+3/8f/0//X/8f/v/+v/6f/y//T/9//5//P/7P/n/+j/7P/w//r/
CAAYAC8ARABWAGwAiwCxANEA6AAAARcBHQEMAd0AlgA6ANj/kv96/3//hv+F/4r/l/+i
/6v/t//B/8P/yP/S/9n/2v/W/9b/2v/Y/9n/3//k/+r/7v/p/+b/5f/m/+n/6//s/+3/
7v/x//X/+P/w/+n/5f/h/+b/6f/t//L/8f/x//D/7//u//H/8v/1//n/+v/7//v/8//t
/+n/5//t//H/9//7//j/9f/y/+7/7//w//P/9P/3//r//v8BAPr/9P/w/+//9P/3//r/
/v/9//v/+f/4//r//f/+//7/AQABAAIABAD9//r/9f/0//j/+//9/wAAAgAEAAMA//8A
AAMABgAHAAsADAAMAAsABQABAPv/9//+/wYACwAQAA0ACQAFAP//AgAFAAIAAwAFAAcA
CAALAAQAAQD///z/AQAGAAoADgAKAAcAAQD7//r/+//+/wEAAwABAP/////7//j/9v/1
//n//P8BAAQAAAD7//j/9P/z//L/8v/y//j//f/8//j/9P/v/+z/6v/r/+r/6//t//H/
8v/v//D/7f/s/+v/6v/t/+7/7//t/+3/7P/s/+z/7f/u//H/9v/3//P/8P/u/+7/7v/u
/+7/9P/0//P/8//v/+7/7P/r/+7/7//y//j/+f/1//H/7//v/+//8P/x//X/+P/2//f/
8f/u/+n/5v/u//X/+v8AAP3/+P/z/+z/7v/u/+//8f/2//v/+f/4//L/7//s/+r/7//0
//j//P/5//f/9P/u/+3/7v/x//T/9f/0//j/9P/t/+n/6P/o/+3/8f/z//b/9f/z//H/
7P/t/+z/5f/p/+z/7//z//b/8f/q/+L/2//g/+f/7v/5//b/9f/t/+b/6f/o/+n/6v/t
//H/9v/y/+3/4v/f/97/5f/o/+3/9f/x/+7/5//i/+b/6f/s/+7/7f/y//f/8v/p/+f/
5P/j/+v/7//y//H/8P/v/+7/6f/l/+b/6P/u//D/9v/7//f/8v/r/+b/6//v//H/8//x
//L/8v/w//D/8f/z//j//f8AAAMABQADAP7/+f/y//H/8f/x/+//7v/r/+r/6f/o/+n/
6P/o/+v/7f/w//P/7P/p/+X/4//l/+X/5//n/+r/6//q/+v/5v/i/+D/3//j/+X/5v/l
/+L/4f/e/93/5v/o/+v/7f/t/+j/4f/c/9z/5v/y//7/DgAjADgASABiAIUApwC9ANQA
8AABAQcB9gDHAH4AKADI/3z/Zv9x/3z/f/+K/53/qP+t/7H/s/+5/8T/zP/R/9T/1P/S
/9b/1v/R/9j/3v/l/+r/5f/i/+H/4v/g/9//3f/b/+H/5//u//T/7f/n/+T/4f/j/+X/
6P/s//D/8f/x//H/6v/p/+b/5f/q/+z/7v/v/+z/6f/o/+n/6//r/+3/7f/v/+//7//u
/+z/6v/q/+j/7P/w//X/+f/z/+7/6//r/+7/7//w//L/8v/x//D/8P/u//H/8v/y//b/
9//5//z/9//2//P/9P/2//f/9//4//3/AAAAAP3//P/9//7//f8CAAYACQALAAcABQAB
AP//AgAGAAcACAAJAAkACQAHAAIAAQD6//f/+////wIABwABAP3/+v/2//b/+P/5//r/
/f////7//f/4//f/+P/5//7///8AAAMA+//2//L/7//0//b/+v/8//r/9//2//T/8f/u
/+z/6v/x//f/9//0/+//6//p/+j/6//q/+v/7f/u/+7/6v/q/+v/7P/t/+7/9P/2//j/
9//z//D/7v/s/+z/7P/u//L/8v/v/+3/7P/q/+r/6v/q//L/9P/1//f/8v/w/+3/6//v
/+//8f/2//b/8//w/+//6//p/+j/5//v//b/+P/9//j/9P/u/+r/7//1//n//v/+//z/
+v/2//L/8P/v/+//9f/7//r/+v/2//X/9P/0//j//P///wIA//////7/+v/z//L/8//0
//n/+v8AAP7/9//z//L/8v/2//n/+v/8//v/+//7//j/9v/0/+z/7//0//n///8EAAEA
/P/2//H/8f/z//X/+//8////+//4//X/8v/x//D/9f/9/wYABgD+//L/7v/s//L/9P/4
///////+//n/9v/1//X/9f/0//T//v8IAAYAAwAAAP3/+v/5//n//v8EAAMAAAABAAEA
AAAAAP7//v8DAAcACQALAAYABAABAPz/AQAFAAoAEgARABIAEwATABAADAAIAAIABgAL
ABAAEwAMAAUAAAD7//7/AwAGAAoACAAHAAcABwABAP///P/7//3///8DAAUAAwABAP3/
+//5//j/+f/7/wIABQAHAAcAAgD///r/9/8CAAgADwAVAAsABAD7//r/AAAMABgAIAAq
ADkAUgB2AJoAuQDbAPsAHAE0AT8BPQEkAeEAjgA8AOT/lP94/4f/lP+V/5b/n/+s/7f/
w//P/9n/5v/u/+//7v/w//L/9v/6//n//v8CAAcACgAHAAQAAwAEAAQABQAFAAUACQAN
ABIAFgASAA0ACwAJAA4AEQAVABoAFwATAA4ACQAKAA0ADgARABQAFAAUABMADQAJAAcA
BwAOABMAGgAfABkAFQARAAwAEAASABYAGAAYABgAGQAZABUAEAANAA0AFAAZAB4AJAAf
ABsAFwAUABUAGQAbABwAHgAfACEAJAAdABoAFQAUABwAIQAlACoAKQAoACQAHQAfACMA
JwApACwALgAvAC8AKQAnACMAIQAlACoALAAuACwAKQAmACEAJAAnACQAJQAoACkAKQAr
ACMAHwAcABgAHAAiACcALAAnACMAHAAVABcAGQAdACEAJgAlACQAJQAfABoAFgATABgA
GgAeACAAHQAZABcAFAAUABQAFQAWABoAHwAeABoAFQARAA8ADgARABIAFQAZABcAFAAN
AAoADgAQABIAFAAWABYAFgATABEADgAMAAoADwASABcAHgAbABUAEAAMAA4AEAASABQA
GgAaABkAGQASABAADQALABEAEwAXAB4AHgAZABQAEQASABMAFQAXABsAHgAcAB0AGwAa
ABcAFgAbAB8AIQAkACAAHAAYABIAEwAUABYAGQAcACEAHwAeABcAFQATABIAGAAcAB8A
IgAYAA==
         </WaveFormData>
      </LeadData>
      <LeadData>
         <LeadByteCountTotal>10000</LeadByteCountTotal>
         <LeadTimeOffset>0</LeadTimeOffset>
         <LeadSampleCountTotal>5000</LeadSampleCountTotal>
         <LeadAmplitudeUnitsPerBit>4.88</LeadAmplitudeUnitsPerBit>
         <LeadAmplitudeUnits>��V</LeadAmplitudeUnits>
         <LeadHighLimit>2147483647</LeadHighLimit>
         <LeadLowLimit>268435456</LeadLowLimit>
         <LeadID>V5</LeadID>
         <LeadOffsetFirstSample>0</LeadOffsetFirstSample>
         <FirstSampleBaseline>0</FirstSampleBaseline>
         <LeadSampleSize>2</LeadSampleSize>
         <LeadOff>FALSE</LeadOff>
         <BaselineSway>FALSE</BaselineSway>
         <ExcessiveACNoise>TRUE</ExcessiveACNoise>
         <MuscleNoise>TRUE</MuscleNoise>
         <LeadDataCRC32>3630827079</LeadDataCRC32>
         <WaveFormData>
6v/q/+r/6v/s/+7/8P/y/+3/6v/n/+T/6P/q/+z/7v/t/+z/6//q/+f/5v/l/+T/6v/u
//L/9v/v/+r/5f/g/+P/5v/p/+z/7f/u/+//8P/s/+j/5P/g/+b/6v/u//L/7f/q/+f/
5P/n/+j/6f/q/+v/7P/t/+7/6v/o/+b/5P/o/+z/8P/0/+//7P/p/+b/6P/q/+z/7v/u
/+7/7v/u/+r/6P/m/+T/6P/q/+z/7v/p/+b/4//g/+P/5P/l/+b/6P/o/+j/6P/m/+T/
4v/g/+P/5v/p/+z/6v/o/+b/5P/k/+T/5P/k/+f/6P/p/+r/5//k/+H/3v/h/+T/5//q
/+b/5P/i/+D/4v/k/+b/6P/q/+r/6v/q/+b/5P/i/+D/4v/k/+b/6P/n/+b/5f/k/+L/
4v/i/+L/5P/k/+T/5P/j/+L/4P/f/+T/6P/t//D/6//p/+b/4f/l/+f/7f/v/+7/7v/u
/+7/6v/o/+b/5f/t//H/9//+//v/+P/z/+v/6//s/+7/8f/t/+n/5v/k/+L/4f/g/9//
5P/m/+n/6//m/+X/4v/g/+L/4//k/+b/6P/o/+j/5v/i/97/3P/Z/93/4P/l/+f/5P/i
/+D/3v/e/+D/4v/l/+T/5P/k/+T/3f/W/9j/4P/r//f/BAATACQAMwBDAFUAagCCAKAA
tAC7ALsAqQCFAFYAIgDy/9n/2P/Z/9n/3v/h/9//2//b/93/5f/u//D/6P/g/9n/2v/e
/9z/3v/h/+D/5f/m/+P/4f/d/9r/2//c/93/3//j/+b/6f/s/+X/4f/c/9f/2//f/+P/
6f/l/+D/3v/c/93/3v/e/93/4//m/+f/6P/h/97/2//Y/9z/4v/m/+z/6f/n/+T/4P/g
/+H/4P/h/+f/6P/p/+n/5P/h/+D/4P/k/+L/4//m/+T/4//i/+D/4P/h/+H/4v/n/+n/
7f/v/+v/6P/m/+P/5//p/+7/8P/w//H/7//t//H/8f/x//H/9P/6//7//v/6//j/9//4
//7/AQAEAAkACAAHAAUAAwAHAAgACQAKAA8ADwAQABEADAAIAAQAAQAHAAoADQAQAA4A
CwAFAAAAAwACAAQABwAJAAYABgAFAP7/+v/4//L/8//2//n////5//T/8f/t/+z/6//r
/+z/7//v/+//7f/p/+P/4P/d/+D/5P/p/+//7f/p/+b/5P/l/+X/4//j/+f/6v/u/+z/
5f/i/+D/3v/j/+f/7P/y//D/5//j/+D/4f/h/+D/3f/i/+X/6f/s/+f/5P/i/9//4f/k
/+v/8P/s/+j/5v/k/+T/4f/g/+D/5v/q/+z/7f/p/+X/4v/f/+L/5v/q/+//7v/s/+r/
6f/m/+b/5//n/+j/6P/o/+j/5f/h/97/3f/h/+X/6P/t/+z/6//q/+f/5P/m/+H/3f/h
/+b/6P/p/+X/4f/e/9r/3v/g/+P/5v/j/+T/5P/j/97/3f/b/93/4f/j/+P/5f/i/9//
3v/Z/93/4P/j/+r/6v/l/+D/3f/d/93/3v/f/+L/5f/m/+r/4//g/93/1v/b/97/5P/p
/+b/4v/d/9z/3//c/9z/3f/j/+v/7f/t/97/1P/W/9v/3v/g/+L/5P/m/+L/3//d/9v/
3//i/+P/5P/o/+n/6P/r/+n/6//p/+j/6//s/+3/7v/r/+j/5v/n/+j/6//v//L/9P/0
//H/8P/r/+f/5P/f/+P/5v/q/+3/6v/n/+T/4v/j/+X/5v/l/+P/4f/g/9//2//Z/9j/
2P/b/97/3//i/93/3P/a/9n/3P/f/9//3v/f/+D/4f/g/93/2v/Y/9b/3v/i/+T/4f/c
/9T/0v/Z/+P/7v8BACAANwBFAFUAZgB0AIQAmgCrALUAqwCPAGYAMAD2/9H/xv/H/8n/
1P/f/+X/4//h/9v/1//W/9j/2v/g/+X/6v/m/+D/2P/a/9j/3P/c/9//4f/h/+L/3//e
/93/3f/e/+D/4v/k/+P/4//i/+H/3f/d/93/3//j/+L/5P/m/+T/4v/f/9v/3//i/+P/
5P/i/+L/4v/i/9//4P/f/+D/4//l/+b/5v/j/+H/3f/b/+D/4v/k/+X/5f/j/+P/5P/j
/97/3P/c/+T/6f/u//L/7v/r/+f/5P/o/+n/7P/t/+r/6v/r/+v/6f/p/+z/7P/y//f/
+f/7//v/+f/3//X/9//+/wMABAAFAAQABAAGAAQAAwACAAMABgAJAAsADQAMAAwADAAM
AA8ADwAQABEAEwASABEAEQAQABAAEAAQABQAFQATABIADQAIAAYABQAIAAYABwAHAAYA
BAAEAAAA+v/4//b/9//4//j/+v/7//b/8f/t/+r/7//x//P/8//0//H/8f/x/+z/6v/p
/+n/7v/v//H/9P/x/+//6//p/+3/7v/w/+z/6v/q/+v/7P/q/+n/6f/q//D/7f/v//L/
8f/v/+z/5//r/+3/8P/y//H/8v/0//X/8f/u/+//7v/y//L/9P/2//X/7//r/+j/7P/w
//L/8//z//P/9P/1//P/8v/x//H/9f/2//f/+f/3//b/9v/1//j/+P/4//j/+P/1//P/
8//x//H/8P/x//X/+f/9////+//6//L/6//v//T/9v/3//j/9//3//b/9f/0//T/9P/4
//z///8BAPr/9//z//P/+P/5//j/+f/4//f/+P/1//H/8P/v//L/+v/7//z////8//n/
9//1//X/9//3//r/+//8//3/+v/3//b/+P/5//z//P/7//7/AAD8//v/+//7/////f/5
/wIABgAAAP3/+v/3//T/+P/7////AwABAAAA/f/6//3//f/7//3///8FAAcACgAFAAIA
///8/wAABAAJABEADgAPABEAEgARAA4ACAAEAAUABwAKAAsABAAAAP3/+f/8////AgAG
AAMAAwACAP///f/7//r/+f/9////AgAGAAEA/v/5//b/+f/+/wIABwAGAAcABQACAAEA
AAD///z//v8AAAMABgAAAPz/+v/5//j//v8IAA8AEwAeAC0AQABXAHEAiwCkAL4A0ADY
AN8A3QDHAJ0AcgBGABYA8f/m/+P/4f/i/+f/7f/z//v/AwAJAAoACgAMAAYA/f/4/wAA
BgAEAAcABgALAAwABwADAP3/+P/9/wIABwANAAwADAAMAAwACQAJAAgABwAJAA0AEQAX
ABQADgALAAgACwAOABAAEQAPAA4ACwAIAAgACgAMAA4ADwASABMAFgATABEADgAKAA0A
DwAPABEAFAAUABQAEwARAA8ADwAQABYAFgAZAB4AGwAXABMADgARABUAGAAcAB4AHQAe
AB0AGgAaABsAGwAfACEAJgAoACYAJwAlACMAKgAtADAAMwAxADQANQAyADMAMgAyADQA
OgA9AEAARQBBAD8APAA5AD4AQABCAEQARgBFAEUARQBFAEQAQwBDAEcASABJAEoARgBD
AD0AOAA6ADoAPQBBAD0AOAA2ADMAMAAuAC4AKgAqACwALgAzACwAJgAiAB0AHwAfACAA
IgAiACEAIAAdAB4AGwAbABsAGwAcAB4AIQAeABkAFQASABcAGwAdACEAHwAeAB4AGAAT
ABIAEgASABYAGQAdACIAIQAZABYAFAAZABsAHAAbABoAGQAZABgAGAAYABkAGQAbABwA
IQAkACIAHgAcABoAHgAdAB4AIAAhACIAIQAfAB4AHQAdAB0AHwAiACUAKQAjAB4AGQAV
ABkAHAAgACMAIgAgAB4AHAAcABkAFwAXAB0AIQAkACkAIwAfABsAFQAZAB4AHAAbABoA
HAAbABkAGQAXABYAFAAXABoAHgAiAB4AHgAdABsAHAAdAB0AIQAhAB8AGwAZABgAFwAY
ABUAFwAYABkAHgAfABkAEwAPABIAFQAZAB0AGwAbABkAGgAYABgAGAAUABYAGAAdACEA
HAAYABMAEgAZABgAGgAdABkAGQAXABQAEgASABIAEgAUABUAFwAZABYAFgAUABIAGAAb
ABwAIQAdAB0AGQAWABcAGAAZABoAHAAeACEAJwAjACMAJAAkACgAKAAlACQAHgAbABkA
FQAVABQAFAATABUAFwAZABwAFwAVABIADQARABEAEgATABMAEwAUABYAEwASAA8ADgAQ
ABIAEwAVABIAEQANAAgADAAOABAAEAANAAwADAAMAAwADAAIAAkAEgAWABQAFwAdACgA
OwBUAG0AiwCpAMAA0ADgAOgA6QDfAMcApQB4AEAADADv/+T/3//d/+T/7f/3/wMACwAL
AAcABAD+//z//v////7/BAAQABgAEwAOAA8ADAAKAAkABgAEAAYACAAKAA0ACgAIAAYA
BAAEAAcACQALAAgACQAKAA0ACgAGAAUABAAHAAoADAANAAwADAAKAAgACAAIAAgACAAI
AAoACgAMAAkACQAIAAYABwAJAAkACwAMAAoACAAFAAUABQAHAAoACwAIAAgACgAJAAcA
BQACAAcACwAOABIAEQANAAsABwAIAAoADQAPABEAEQAUABQAFAAVABMAEQAYABsAHgAh
ABwAHgAeABoAHQAeACAAJAAkACUAJgApACYAJQAjACEAJQAoACsALgAtACkAJgAjACcA
KgAtADEALAAoACQAIAAkACUAIwAiACMAIgAkACcAIwAcABgAEwAUABQAFgAUABAAEAAQ
ABMADQAIAAUAAQAEAAUABwAKAAgABQACAP3/AAD//wEAAwD9//z//P/9//7/+//5//j/
+//9//3////8//r/+f/y//P/9P/2//j/+P/5//v//v/9//X/8v/w//f/+f/6//n/+P/1
//P/8P/y//T/9//5//b/9P/2//b/+P/2//b/9v/6//n/+v/8//r/+P/0/+//8f/x//L/
8//x//L/8//1//P/8v/x//H/9f/4//z////8//j/9P/w//P/8f/w//H/8f/x//D/8f/v
/+3/6//n/+v/8v/y//P/8P/w/+3/6f/s/+3/7//w/+7/7v/v//D/7f/u/+7/7f/u/+//
7//z//D/7f/o/+X/6P/p/+z/6//q/+r/6v/u//D/6//m/+P/5f/n/+r/7f/o/+f/5P/k
/+b/6P/q/+j/5f/k/+b/5//k/+L/3//g/+b/5v/p/+3/6P/p/+T/3f/d/97/4//p/+7/
6//j/+H/3v/h/+L/4//k/+X/5f/m/+f/4//i/9//3P/i/+X/5v/r/+f/6f/n/+b/5v/m
/+b/5v/n/+j/6v/v/+z/6//r/+r/7v/w/+//8P/r/+f/5P/f/9//3v/e/93/4P/h/+L/
5P/g/9//3f/Z/97/3//h/+P/4P/d/9v/2v/a/9r/2P/Y/9n/3P/e/+H/3f/d/9r/1v/Z
/9z/3//g/97/3P/b/9r/1v/Y/9r/4f/m/+L/3P/f/+X/7P/9/xYAMQBNAGcAeACCAJAA
ngClAKcAoQCJAF4AJADy/9X/yP+//7v/wv/P/9n/4f/l/+P/3//a/9b/1P/Y/9v/4v/k
/+L/3v/b/9b/1//U/9f/2f/Z/9r/2//c/93/3//c/9r/2P/W/9X/1//Y/9n/2P/Z/9r/
3f/c/9j/1//W/9n/3P/e/9//3//e/9v/2P/b/97/4f/k/9//3v/b/9r/2v/b/9v/2v/c
/93/3P/d/97/3P/a/9f/2v/b/97/4v/h/9z/2v/a/9n/2f/Z/9j/2//f/+L/5v/k/+H/
4P/d/+D/5P/p/+3/6v/n/+f/5P/m/+n/6f/p/+//8f/z//X/8v/0//T/8P/z//b/+v8A
AP7//f/8//3//v////////8EAAYACAAKAAkABQACAP//AwAEAAUABwAIAAgACAAIAAkA
CQAGAAQAAwAAAAAAAQD+//r/+f/3//j/+v/+//7/+f/2//P/8//x/+7/7f/r/+z/6//r
/+z/6//n/+P/3f/g/+H/5f/p/+T/4v/h/+H/4f/f/97/3v/i/+X/5v/p/+f/5v/m/+D/
3v/e/9//4P/d/93/3v/g/+X/3//e/97/5P/l/+X/4//h/9//3v/c/97/4P/j/+X/3v/a
/9r/2P/d/97/4f/k/+f/5f/l/+b/5P/i/97/2f/c/9//4//n/+P/4v/h/+H/4v/i/+L/
4//j/+T/5v/n/+T/4v/g/97/4v/h/+H/4//g/9//3f/d/97/3//g/9//4v/m/+P/4f/f
/+D/3v/b/9z/2//b/9r/2v/a/9v/3P/Z/9r/2v/Z/9n/2//c/+H/3v/b/9b/0//X/9v/
4f/j/+D/3v/c/97/4P/d/9r/2f/a/9n/2f/Z/9f/2f/Z/9z/3v/g/+L/4P/c/9r/2//b
/97/3v/d/+D/4v/e/93/3f/b/93/2f/T/9X/2P/f/+f/4f/d/9z/2//Y/+L/5P/k/+T/
5P/k/+H/3f/a/9f/3P/g/+L/5P/k/+P/4P/h/9//4//j/+T/5//o/+n/6v/m/+T/4//l
/+b/6f/t//D/8f/w/+z/6v/m/+X/5f/j/+H/4P/g/9//3v/d/9z/3P/d/9//4P/f/+H/
3//e/93/2v/Z/9n/2v/e/+D/4P/i/9z/2v/X/9X/1v/Z/9n/2P/Z/9r/2//a/9f/1v/W
/9b/3P/g/+L/3f/Y/9L/zv/T/9//8P8FABoAKwA9AFEAZAByAIgAngCvALcArQCJAFwA
IgDo/8n/xP/H/83/2P/f/+P/4f/d/9f/1//Y/9j/2P/a/9//4v/g/97/3v/d/9r/3f/c
/9z/3f/c/9z/2//a/9n/2f/c/97/4P/i/+D/3//d/9v/2P/X/9b/1//a/9r/3f/g/9//
3v/c/9n/3P/e/97/3v/d/97/3//g/9z/3P/a/9r/3v/j/+f/6v/l/+H/2//X/97/4P/i
/+P/4f/f/9//4P/i/97/3f/e/+H/4//l/+b/4v/h/9//3v/i/+P/5v/n/+j/6P/p/+n/
5v/l/+f/5v/s//H/8//1//P/8f/v/+3/8v/6/wAAAgAAAP7//f/+//7//f/8//3/AgAH
AAsADwANAAoABwAEAAkACwAOABEADwAOAA0ADQALAAoACQAIAAsADQAMAAwACAAEAAMA
AwAFAAQABgAHAAMAAAD///r/+P/4//j/+//5//j/+f/5//P/7//s/+r/8f/z//X/9f/z
/+//7v/t/+j/6P/p/+v/8P/v/+//8P/t/+v/5//l/+v/7v/y//D/6//q/+r/6v/o/+f/
5//o//D/7f/v//L/8//x/+7/6f/s/+3/7//w/+7/7v/v/+//7P/q/+z/7P/x//L/9f/4
//f/8f/t/+r/7v/y//T/9f/2//X/9f/1//H/8P/v/+//8f/y//P/9f/y//L/8//z//T/
9P/0//T/9v/1//X/9//0//P/8f/x//T/9//6//v/9//4//L/7f/x//b/+P/5//v/+f/4
//b/8//y//L/8v/1//j/+v/7//T/8f/t/+3/8f/z//P/9f/1//X/9//1//T/9P/0//j/
/v/7//j/9//0//H/7//t/+7/8f/y//b/9//4//n/9v/z//L/9P/1//f/+P/4//z/+//2
//T/8//z//n/+f/3//X/9P/3//v/7v/u//L/9P/2//j/+f/5//r/+//3//b/8//w//T/
9//4//3/+f/7//n/+P/8//7/AAACAAQABAAFAAkABQAFAAYABgAMAA4ADQAOAAYAAQD9
//f/+f/6//z//f/9//3//f/+//3//f/8//n/+//7//z//f/5//f/9v/2//j/+v/6//z/
+v/6//n/+f/5//v/+v/4//v//v8BAAIA/v/8//v/+v/4//j//P///wAAAAD+//3//f8M
ACkARABbAHkAkQCkALQAwADGAM8A1QDHAKMAdgA+APr/0//Q/9X/2f/g/+v/8//9////
+f/3//L/7P/y//7/BQAGAAoADgAMAAkABAAFAAIAAwAFAAUABgAEAAQABAAFAAEAAAD/
//7/AAADAAUABwAFAAUABQAHAAgABgAHAAgACQAKAAoACQAHAAYAAwAAAAMABgAJAAwA
CAAIAAYABgAJAAsADAAMAAwADQAMAA0ADgAMAAoABwAIAAkADAAQABAADAALAAwADwAP
AA8ADgAPABEAEgAUABUAEwATABEAFAAWABkAGwAZABkAHAAcABsAHQAcABsAHwAhACMA
JQAjACgAKwAqACsALAAuADIAMQAvAC0ALQAxADMANAA1ADgAOAA4ADgAOQA5ADoAOwA9
AD4APwBBAD0AOgA3ADQAOAA5ADcANgA3ADQANAA1ADIALgAtACsAKwAsAC8ALgAmACIA
HgAdAB4AHgAgACEAHwAdABwAHAAbABkAFwATABQAEwAVABcAEgAQAA8ADwAVABUAFgAY
ABYAFQASABEAEAAQABEADAAPABIAFgAaABUAEwASABIAGAATABMAFAAXABcAFgATABMA
EQAQAA4AEQAUABgAGwAXABYAGQAaABoAGAAYABgAGwAZABkAGgAZABoAGQAXABoAGwAd
AB8AGwAaABkAGQAbABwAHQAfABwAHAAdAB0AHAAaABgAFgAbABsAHAAfABwAGwAZABkA
HAAdAB4AHQAfACIAHgAbABsAHAAaABcAGwAdACAAIgAdABoAGAAWABcAGgAcAB0AGgAZ
ABcAGQAYABcAFAATABYAGQAeAB8AGgAYABYAGAAdABsAGQAZABgAFwAXABcAFQAVABMA
FAAXABoAHQAcABkAFgAWABUAFwAYABgAHAAeABoAGQAZAA8ACQAPABkAHAAaABoAGgAa
ABYAEwARAA8AFAAYABoAHAAaABkAFgAXABUAGQAZABoAHQAeAB8AIAAdABwAHAAfACEA
JQAqAC4ALQAqACQAIAAcABsAGwAZABoAGgAbABsAFwAVABMAEgAWABkAGwAbABgAFQAT
ABEAEQARABIAFAAWABgAGAAaABIADgAJAAUACwARABQAFgAUABIAEAAMAAwADAANAA4A
GgAaABYAEQAMAAYABAANABkALABHAF4AcQCBAJMAogC4ANQA7AD1APcA6QDBAIwATAAK
AOP/4P/r/+//7v/z/wEACQADAP3///8GAAwAEAAOAA8AFAAQAAYAAgAGAAYADAAOABAA
EQAQABAACwAIAAUAAwAIAAwAEAAUAA0ACwAIAAUAAwAFAAcACwAOAA4AEQAUABEADgAK
AAUACgAOABAAEgAOAA4ADgAOAAkACgAJAAoACwANAA4ADgAMAAsACAAHAA4AEAASABMA
DwANAA0ADgAOAAoACQAKAA0ADwARABIAEAAPAA0ADAAQABEAFAAVABIAEgATABMAEAAP
ABEAEAAUABkAGwAdABwAGwAaABkAHgAmACwALgApACYAJAAkACQAIwAiACMAKQAtADAA
MwAxAC4AKwAoAC0ALwAyADUAMQAuACsAKQAoACgAKAAoAC0ALwAuAC4AKgAkACEAHwAh
ACAAIgAjAB0AGgAZABQAEQAQAA8AEQARABAAEQARAAsABwAEAAIACQALAA0ADQAJAAUA
BAADAP7//v///wEABAADAAMABAABAP//+//5//z//v8BAP7/+//6//r/+v/4//n/+//+
/wQA/////wAAAQD///z/9//7//3/AAACAP3//P/8//v/+P/4//z//v8CAAIABAAGAAQA
///8//r//v8CAAQABQACAP///f/7//3//v///wEABAAEAAQABQACAAAA///9/wEAAgAD
AAQAAQD9//r/+f/4//n/+f/7//3///8BAAEA/f/+//j/8//5//7/AAABAP7/+//5//b/
9v/2//f/+P/6//7/AQADAPr/9f/v/+3/8v/1//b/+f/2//X/9v/z/+//7v/t//D/+P/3
//b/9//z//H/8P/v//L/9f/2//r/9v/0//L/7P/s/+z/7//x//T/9P/z//b/9P/u/+v/
6f/u//X/9v/1//L/8P/y//X/7//r/+r/6f/y//L/8f/w/+//7v/r/+n/6P/n/+r/7v/w
//L/8P/v/+z/7f/u//P/9P/2//X/9P/z//L/9P/0//X/+f/8////AwAGAAIA/P/z/+z/
7f/v//L/8//v/+7/7v/t/+r/6f/o/+j/6//t/+7/7f/r/+f/5P/h/+P/5f/o/+z/6f/o
/+X/5P/k/+T/4//j/+X/6f/q/+r/5//k/+H/3P/f/+L/5v/q/+z/5P/e/9v/2P/a/+L/
7//9/wwAFwAgADMASwBlAHoAjgCmALgAvwC5AKUAfwBIAAgA2v/P/9j/2f/V/9b/2f/b
/93/3//j/+P/5v/q/+b/4v/d/9z/3v/c/9z/4P/g/+b/6P/l/+X/4//i/+D/4P/g/+H/
5P/m/+j/6v/k/+H/3f/Z/93/4f/l/+v/6v/m/+X/5P/i/+L/4f/f/+T/6P/q/+z/5v/i
/97/2v/d/+L/5f/q/+b/5f/j/+D/4P/h/+D/4f/o/+r/7P/t/+b/4f/e/9z/4v/i/+X/
6v/o/+f/5v/k/+X/5//o/+r/6//r/+3/7f/o/+b/5f/j/+f/6//y//b/9P/1//P/8f/0
//X/9v/3//j//v8CAAIA/v/6//f/9v/8/wEABgANAAsACwAKAAkACAAIAAgACAANAA8A
EgAVABIAEAAOAA0AEgAUABYAGAAWABUAEQAOAA0ACgAKAAsADAAKAAsACwAEAAAA/v/4
//r//P/+/wMA/v/6//j/9f/y/+//7f/s//L/8//0//P/7//p/+b/4//j/+b/6v/v/+7/
6//p/+j/6//r/+n/6f/u//D/8//w/+v/6P/m/+T/5//p/+z/8P/x/+n/5v/k/+f/5//m
/+P/5v/n/+n/6v/m/+b/5//n/+n/6v/v//L/8P/s/+r/6P/p/+X/4//i/+b/6v/s/+3/
6//p/+j/5//r/+7/8f/1//L/8P/u/+3/6//q/+r/6f/t/+7/7//w/+3/6f/m/+X/5//p
/+r/7f/s/+v/6v/n/+X/6P/k/+H/5f/q/+z/7f/q/+X/4f/c/97/4P/j/+b/5v/o/+n/
6f/k/+P/4f/j/+j/6f/o/+n/5v/j/+L/3f/g/+L/5P/q/+3/6f/l/+P/4v/h/+H/4f/i
/+X/5v/q/+T/4v/g/9r/3P/e/+P/5//k/+L/3//g/+L/3v/d/93/4v/p/+r/6f/j/97/
3f/d/97/5//q/+r/6v/q/+r/5v/j/+H/3//j/+b/5//o/+b/5f/i/+P/4//n/+f/6P/p
/+r/6//s/+r/6v/r/+//8v/1//n//P/4//T/7f/o/+j/5//n/+X/5P/k/+X/5f/i/+H/
4P/g/+T/5//p/+n/6P/l/+P/4f/e/93/3f/e/+D/4v/i/+T/3v/c/9n/1//b/+H/5P/m
/+H/3v/b/9b/2v/c/9//4v/o/+j/4P/X/9L/1P/e/+n/9f8CABMAJgA3AE0AYQBwAH4A
lgCuALcAswCdAHcARAAEANT/y//Q/9H/0f/e/+f/5f/j/9//1//X/+D/5P/m/+b/4//g
/9z/2v/c/97/3v/k/+b/5P/j/+D/3v/d/9z/2//b/+D/5P/o/+z/5v/j/9//2//c/9//
4v/n/+n/6P/q/+z/5//k/+D/2//h/+T/5f/m/+H/4P/f/97/3f/g/+H/5P/l/+f/6P/o
/+T/4//g/9//5f/o/+v/7f/q/+f/5v/m/+v/6P/o/+r/6//r/+v/6v/p/+n/6P/o/+3/
7//z//X/8v/w/+//7f/v/+//8v/y//j//f///wEA/v/7//j/9f/5/wIACQAMAAoACAAH
AAgACwANAA8AEwAUABUAFQAVABEADgALAAgADgARABUAGQAXABYAFQAVABYAFgAWABYA
GQAZABYAFAARAAwACgAJAA4ADgARABMADgAKAAgAAgAAAAAAAAADAAIAAAAAAP//+//3
//T/8v/4//n/+v/5//X/8f/w/+//7v/u/+//8f/1//X/9v/4//b/8//u/+v/8P/0//n/
+P/0//L/8f/w/+//7//w//L/+P/z//P/9P/z//H/7v/p/+7/8f/1//j/9f/0//T/8//y
//L/9v/4//r/+P/4//j/9v/x/+7/7P/z//j/+//9//n/9//2//X/9f/2//f/+f/6//r/
+v/7//f/9v/2//X/+v/8//7/AAD9//n/9v/1//j/+f/5//v/+//7//v/+f/3//r/9v/z
//j//P/9//3//P/5//f/9P/2//b/9//4//j/+v/7//v/+v/5//f/+f/8//3//P/9//v/
+f/5//X/9v/2//b/+v////3/+//7//n/9//2//X/+P/9/wAABgAAAPz/+P/w//L/9P/5
//3//v/+//3/AAD///j/9P/x//3/AwAFAAQAAwACAAEAAAD+//3//f/9//7/AAAAAAAA
AAD///z//f///wUABwAKAAcABgAFAAQABgAGAAcACwAMAA8AEwAWABMAEAAKAAYACAAJ
AAsACwAFAAIAAAD9/wAAAwAGAAoABwAHAAYAAwAAAP3/+//5//v//f8AAAQAAQAAAP3/
/P/7//z//P/9////AwAEAAQAAgAAAP7/+v/9/wAABAAIAAIAAAD8//n/+v8CAAoAEwAd
ACoAOwBMAF8AdQCPAKoAwgDWAOQA6QDdALcAhQBQABgA6P/Z/+L/7f/z//b/8//x/+//
8//9/wcACAAEAAQABgAFAAIAAAAAAAIABgAGAAwADgALAAkABQACAAMABAAFAAcACQAM
AA8AEgALAAkABgADAAYACwAQABcAFAAOAAsACAAMAA4ADwAPABEAEgARABAADAAKAAgA
BgAJAA4AEQAWABMAEwASABAADwAPAA0ADQASABQAFgAXABEADQALAAoAEgAUABkAIAAe
ABsAGAAUABQAFQAVABYAHAAdACAAIQAeABwAGwAZABwAHwAlACgAJwAnACQAIQAmACcA
KAApAC0ANAA5ADoANgAyAC8ALgAzADcAOwBBAD8APQA6ADcAOgA8AD4AQABBAEEAQgBD
AEIAQAA+AD0AQgBEAEYASABGAEMAPQA4ADgANgA3ADkAOwA4ADgANwAxACwAKQAiACIA
JAAmACsAJQAiACEAHwAeAB0AHQAeACMAIwAjACEAHQAXABQAEQATABYAGgAfAB0AGQAW
ABQAGAAZABgAGQAdAB4AIAAcABgAFgAVABQAFwAZABwAIAAhABkAFgAUABgAGQAZABcA
GgAbAB0AHgAZABgAGAAXABkAHAAjACgAIwAeABsAGAAdABsAGwAcACAAIgAiACEAHwAd
ABwAGwAdACAAIwAnACUAIgAfAB0AHAAcAB0AHQAgACIAJAAmACIAHQAZABcAHAAfACEA
JQAhAA==
         </WaveFormData>
      </LeadData>
      <LeadData>
         <LeadByteCountTotal>10000</LeadByteCountTotal>
         <LeadTimeOffset>0</LeadTimeOffset>
         <LeadSampleCountTotal>5000</LeadSampleCountTotal>
         <LeadAmplitudeUnitsPerBit>4.88</LeadAmplitudeUnitsPerBit>
         <LeadAmplitudeUnits>��V</LeadAmplitudeUnits>
         <LeadHighLimit>2147483647</LeadHighLimit>
         <LeadLowLimit>268435456</LeadLowLimit>
         <LeadID>V6</LeadID>
         <LeadOffsetFirstSample>0</LeadOffsetFirstSample>
         <FirstSampleBaseline>0</FirstSampleBaseline>
         <LeadSampleSize>2</LeadSampleSize>
         <LeadOff>FALSE</LeadOff>
         <BaselineSway>FALSE</BaselineSway>
         <ExcessiveACNoise>TRUE</ExcessiveACNoise>
         <MuscleNoise>TRUE</MuscleNoise>
         <LeadDataCRC32>134731386</LeadDataCRC32>
         <WaveFormData>
7v/u/+7/7v/x//L/8//0//D/7v/s/+r/7v/w//L/9P/w/+7/7P/q/+j/6P/o/+j/7f/w
//P/9v/y/+7/6v/m/+j/6v/s/+7/8P/w//D/8P/t/+z/6//q/+7/8P/y//T/8P/u/+z/
6v/r/+z/7f/u/+z/7P/s/+z/6v/q/+r/6v/u//D/8v/0//L/8P/u/+z/7f/u/+//8P/y
//L/8v/y//D/7v/s/+r/7v/w//L/9P/w/+z/6P/k/+b/6P/q/+z/6v/q/+r/6v/o/+j/
6P/o/+r/7P/u//D/7f/q/+f/5P/m/+j/6v/s/+z/7P/s/+z/6f/o/+f/5v/p/+r/6//s
/+r/6P/m/+T/6P/q/+z/7v/s/+z/7P/s/+r/6P/m/+T/6f/s/+//8v/v/+z/6f/m/+f/
6P/p/+r/5//m/+X/5P/j/+L/4v/h/+X/6P/s/+//7f/r/+j/5P/m/+r/7v/x//H/8P/u
/+3/6//r/+3/7f/y//j//f8AAP///P/3//D/8//w//H/8v/u/+z/6f/o/+f/5f/j/9//
4v/n/+j/6//n/+b/5P/i/+T/5//p/+v/6f/o/+b/5f/h/+D/3f/c/+H/4//o/+r/5v/j
/+H/3//g/+H/4v/k/+X/5f/j/+L/3v/e/97/4v/p//D/9/8CAA0AFAAcACwAPgBSAGkA
dwCAAIUAfwBqAE8AMgASAAQAAgAAAP7/AAABAP3/9//z//P/9//+//7/9//w/+n/4//e
/9//5f/n/+f/6P/q/+T/4P/e/9v/3v/f/+D/4f/j/+b/6v/s/+n/4v/g/97/3//g/+P/
5//j/9//3f/a/93/3//g/+H/5f/l/+f/5P/g/93/3P/c/+D/4//l/+f/5f/i/9//2v/e
/+D/4//m/+T/5f/m/+b/4//i/9//4P/j/+T/5v/o/+b/4//g/93/3//g/+H/4//m/+r/
7f/v/+3/6//p/+b/6f/r/+7/8f/w/+//7f/r/+n/6v/t/+//8//3//r/+//3//b/9v/2
//z///8EAAcABAACAAEAAAAEAAUABgAIAAsACwAMAA4ACgAHAAQAAQAFAAkADAAOAAoA
CAADAP7/AQADAAUABwAJAAcABQAFAP7/+v/3//T/+P/6//z//v/4//L/7v/p/+v/6v/q
/+v/8P/w/+3/7f/p/+T/4v/g/+X/6f/t//D/7//t/+n/5v/m/+b/5//p/+v/7P/t/+z/
5//l/+P/4f/l/+j/7v/x/+7/6//n/+L/4v/i/+L/4v/o/+r/6//t/+j/5v/k/+L/5f/o
/+//9f/u/+r/5f/g/+P/4//k/+b/6v/r/+z/7f/o/+X/4//h/+X/6f/t//D/7v/s/+r/
5//o/+n/6v/s/+n/6P/n/+T/4f/f/9z/3f/h/+f/6//w/+3/6//p/+b/5P/m/+P/4//m
/+j/6v/r/+j/5v/k/+L/4//l/+b/5v/l/+X/5P/j/+T/4v/i/+L/5f/o/+n/6f/m/+P/
3//d/+H/5f/n/+v/6//m/+H/3v/g/+D/4v/k/+j/6f/q/+v/5//m/+T/3v/f/+H/6P/u
/+j/4//h/93/3v/f/97/4f/n/+v/7//y/93/1P/X/97/4v/j/+T/5f/m/+L/4f/f/97/
4P/j/+X/6P/r/+v/6v/q/+n/6v/q/+r/7P/t/+//8f/s/+v/6P/n/+z/8P/y//b/+P/2
//L/8v/s/+r/6P/j/+f/6P/r/+//6//p/+X/4//o/+f/6P/o/+X/4//h/+D/3//d/9v/
2v/d/9//4v/k/+L/3v/c/9v/3v/i/+P/4v/h/+H/4f/h/93/2//a/9n/5//p/+T/4P/c
/9j/1v/b/+T/7//+/w8AHgAoADIAPgBGAFUAawB8AIMAgQByAF0AOgAUAPz/+P/2//r/
BAAJAAUA///5//P/6//o/+j/6//u//H/8//w/+n/3//f/9//4P/i/+T/5P/m/+f/5P/j
/+L/4f/k/+b/6f/q/+f/4v/i/+L/4f/g/+H/4//m/+f/6v/s/+n/5//k/+H/5f/n/+v/
6v/n/+X/5f/m/+P/4//i/+H/5v/o/+r/6v/l/+L/4P/e/+D/4//m/+j/5P/k/+L/5P/j
/+L/4v/i/+n/7f/x//X/8f/u/+v/6f/r/+7/8P/x/+7/7f/s/+r/6P/p/+v/7f/y//X/
9//5//b/9v/4//n//f8BAAQABQACAAIAAwAEAAMAAwAFAAUACgAMAA8AEgASABEAEAAQ
ABEAEQASABQAFQAVABUAFQAUABUAFQAUABYAGAAXABYAEAANAAoABwAKAAkACAAJAAUA
BAAEAAQA///8//n/9v/3//j/+//9//n/9v/0//P/+P/6//n/+//4//T/8//y//D/7//u
/+z/8P/z//T/9v/y//D/7//v//P/9P/1//T/8v/z//T/9f/z//L/9P/z//b/9//3//b/
9P/y//D/7v/z//T/9P/1//f/+P/5//r/+P/2//j/+f/5//r/+v/6//X/8f/u/+z/8//1
//f/+f/6//n/+f/5//j/9//2//T/9v/4//r/+//6//n/+P/4//v//P/9//z/+//5//b/
9//1//f/9//4//r/+//8//z/+P/4//P/8f/2//j/+v/7//j/+P/4//j/9v/3//f/9v/5
//3/AAADAP//+v/3//T/+f/8//3//f/8//v/+f/5//b/9//2//f///8AAAEABAAAAPz/
+v/4//3//f/9//3//v8AAAEA/v/6//n//f8AAAEAAQAEAAUABgAHAAYACQAHAAUAAwAA
AAUABgAAAP3//P/7//r///8DAAYACgAIAAcABQAEAAQAAwABAAAABAAIAAsADgAKAAcA
BQADAAgADQAQABUAFAAUABIAEgATABIADwAQAA4AEAASABEADAAIAAYABQAHAAkACQAL
AAoABwAGAAQABAADAAIAAgAGAAcACAAKAAYAAwABAP7/AwAEAAcACwAJAAoACAAEAAMA
AwADAAMABQAHAAoADQABAP///v/8//7/BgAQABUAFgAbACQALQA6AEwAXgByAIQAkwCd
AKIApQCbAIgAdQBeAD4AJgAaABIADAAKAAsACwARABUAGQAbABoAGgAZABIACwAJABIA
FwAVABMAEwAUABYAEQAMAAkABQAKAA0AEAATABEAEAAQAA4AEAAMAA0ADgARABIAFQAZ
ABYAEQAOAAoADAAPABEAEwASAA8ADgAIAAkACQALAA4AEQATABQAFQAUABIAEAAMABAA
EgAVABgAFgAVABQAEgATABQAEwAWABgAGAAZABoAFgATABAADQASABYAGgAfAB0AHgAe
AB0AHwAfAB8AHgAfACEAJAAnACQAIwAhAB8AIwAoAC8ANQAxADEAMAAtAC0ALgAwADIA
OAA7AEAAQwA/ADwAOgA4ADsAPQA/AEIAQQBBAEIARABDAEEAPwA9AD4AQQBDAEQAQAA8
ADUALgAyADUAOAA7ADkANQAxAC8ALAAqACkAKAApACoAKwAsACYAIAAcABcAGgAaABsA
HQAdABwAGAAXABgAFgAXABgAGgAbABwAHAAaABcAEgAOABIAFgAbACEAHQAaABcAEgAR
ABEAEQARABQAFgAbAB0AGwAZABYAEgAUABYAGAAaABkAGAAWABUAFQAWABcAGAAZABoA
HwAjAB0AGgAWABIAFQAXABoAHgAeAB0AHAAbABgAFwAXABcAGwAdAB8AIAAfAB4AHQAb
ABwAHQAeACAAHAAaABgAFAAXABcAFgAZABsAHwAhACQAHwAbABcAEgAUABgAFwAZABcA
FgAVABMAEwAUABUAFgAXABkAGgAaABkAGQAYABcAGAAYABoAHAAcABwAGgAXABgAFwAV
ABUAFgAZABoAHQAcABYAEAAMABEAEgAVABgAGQAXABUAEwAVABYAFgASABUAFwAeACQA
GwAVABIADQASABUAFgAbABgAFQAQAAwADQAOAA8AEAASABMAEwAUABEAEQAQABAAFgAZ
ABsAHgAbABoAGAAWABgAFwAXABcAGQAdAB8AIwAiACIAIAAgACQAJAAiACQAHAAaABgA
EwASABAAEAARABMAFQAVABcAFQARAA8ADAAQABEAEgAUABUAFQAVABYAEwARABAADgAP
AA4ADwARAA0ADgAMAAgACQALAA0ADwANAA0ADgAPAAsADQAMAAwADgAQAA4ADwASABkA
KAA7AEwAXgB0AIQAjgCZAKEApAClAJ8AjgB5AFIALAAaABYADAAIAAoADwAVABsAHwAb
ABUADgAIAAcACgALAA0AEgAZABkAFQARAA4ADAAKAAgACAAHAAkACwANAA8ACQAGAAQA
AAAFAAQACAAMAAgABgAGAAcACAAHAAgACAAKAAsACwALAAsACQAJAAQABQAFAAcACgAI
AAkACQAJAAcABgAFAAIABAAGAAkADAAJAAcABQACAAIABAAEAAgACAAGAAUABAAFAAUA
BQAFAAgACgAMAA8ACgAIAAUAAQAGAAkADAAOAA0ADQAOAA8ADwAPAA4ADQAPABIAFwAb
ABoAGwAbABkAGwAcAB4AIAAfAB8AIQAhACAAIAAhACIAJQAnACkALAApACUAIgAgACQA
JwAqAC0AKAAnACUAIgAjACQAIgAgACIAIwAkACUAIQAbABUAEQARABIAFAAWABMAEgAR
ABAADAAIAAYAAwAFAAQABAAFAAQAAgD9//v//v/+/wEABAAAAP3/+v/2//n/+f/3//b/
+f/8/wAABQAAAPz/+P/y//T/9//6//3//P/8///////9//v/+P/0//b/+P/6//z//P/6
//f/9f/4//r//P/+//n/9v/3//f/9v/4//n/+v/7//v//P/+//v/9//z/+//8f/z//b/
+f/3//f/9//2//b/9v/2//X/+P/7//7/AgD9//r/9//y//T/9f/1//n/9f/1//P/8v/w
/+//7v/s/+//9P/0//f/9P/y//D/7f/w//T/+P/8//n/9//0//D/8P/x//H/8f/y//L/
9P/2//P/8v/v/+v/7f/t/+z/7f/r/+3/7f/v//D/7P/o/+b/6f/q/+3/8P/v/+3/6//p
/+r/7P/t/+r/6P/n/+v/7v/q/+f/5//l/+n/6//r/+//7f/r/+n/5v/l/+b/5//o//D/
7v/l/+H/4P/j/+T/5f/m/+j/6f/p/+r/5v/l/+P/4v/m/+n/6//u/+3/7P/q/+j/6f/p
/+r/6//t/+//7//x//D/8P/u/+7/8v/0//T/+P/v/+z/6f/j/+T/5P/m/+n/6//r/+n/
6f/o/+P/4P/c/+H/4//l/+j/5v/j/+D/3v/f/9//4P/g/+H/4P/h/+P/3//g/97/2v/e
/+H/5P/n/+T/4f/f/93/3f/h/+T/6P/o/+T/4P/b/97/6f/4/wcAGgAuAEIATgBSAFkA
ZwByAHUAdwB0AF8AOAAUAP7/9P/s/+z/9P/7///////9//n/8//w/+z/5//m/+v/7f/q
/+n/6f/m/+P/4f/g/+H/4P/h/+H/4//j/+P/4//f/97/3v/c/9//3v/i/+b/4//g/9//
3//f/93/3f/c/93/3//g/+H/4P/f/+D/3P/f/+H/5f/q/+T/4f/d/9n/3f/e/9//3v/e
/97/3//g/9z/2//a/9j/2v/e/+D/5v/l/+L/4P/e/9//3//f/9//4v/k/+b/6f/n/+b/
5P/h/+b/6f/s/+7/6f/n/+b/5f/p/+v/7P/t/+//8P/z//X/8//z//L/7//z//b/+v/+
//7//f/+//3///8AAAIABAAGAAcACAAKAAcABQAEAAQABgAHAAgACQAGAAcABwAGAAcA
CAAGAAQABAAFAAYABwAEAAEA/v/9//3//v8AAAIA///8//n/9v/z//D/7//t/+3/7P/s
/+3/7P/q/+X/4//l/+b/6v/u/+n/5//l/+L/5P/l/+T/5P/m/+j/6//v/+7/7P/q/+b/
4//j/+P/4//i/+D/4f/f/+P/5f/m/+b/6f/q/+v/7P/p/+b/4v/f/+H/4v/j/+T/4f/e
/9//3//f/+L/5P/m/+f/5//o/+r/6P/l/+L/3//h/+P/5v/p/+b/5f/k/+L/5f/m/+f/
5//p/+n/6f/q/+j/5v/k/+D/5P/l/+X/6f/m/+X/4v/g/+T/5f/m/+b/6P/q/+f/5//k
/+L/4P/d/9//4P/h/+L/4P/h/+H/4P/f/9//3v/d/97/3v/g/+L/4v/i/+D/3f/f/+H/
4v/l/+H/4f/f/9//5f/i/9//3v/h/+D/4f/i/+P/4f/f/93/4P/k/+f/5v/i/9//4f/i
/+L/4f/j/+P/4//j/+H/4//g/93/2v/W/9f/3P/h/+b/4v/i/+P/4f/c/+D/4v/k/+T/
5P/k/+D/3//d/9z/3v/h/+P/5v/l/+X/5P/k/+T/5v/n/+j/6//r/+z/7f/p/+n/5//n
/+v/7v/v//L/8v/w/+z/7P/m/+b/5v/j/+P/4v/j/+X/4//j/+H/4f/l/+P/4//i/+L/
4f/g/+D/3//f/9//4P/i/+P/5f/m/+L/3v/c/9v/2//e/97/3P/c/93/3v/f/9z/2//b
/9v/3//h/+L/4P/Y/9L/0v/X/+D/6f/6/wsAGAAmADQAPABEAFUAaQB6AIcAgwB0AFsA
NAAKAPb/9P/2//j//v8BAAEA/f/1/+3/6f/o/+r/7f/s/+n/5//k/+X/4//h/+H/4v/k
/+X/5P/l/+X/4//h/9//3f/f/+L/5v/o/+X/4P/g/+D/3v/c/9z/3f/f/9//4f/i/+H/
4f/g/9//4v/j/+b/5P/j/+H/4f/i/9//3//e/93/4//m/+n/6v/l/+L/4P/e/9//4f/j
/+T/5P/k/+L/5P/k/+T/5f/m/+r/6//s/+3/6P/m/+T/4//n/+r/7P/t/+7/7//w//D/
7v/v//H/8//2//f/9//3//P/8v/z//P/+P/9/wEAAwAAAAAAAQACAAMAAwAFAAUACQAM
ABAAFAAQAA0ACgAIAAwADwATABgAFgAVABQAEwASABMAEwASABYAGAAXABYAEQAPAA0A
CwAPAA8ADwARAAoACAAHAAYABQAEAAMAAgABAAAAAQABAPz/+P/1//P/+P/6//n/+//5
//b/9v/2//T/9f/2//b/+v/7//r/+v/2//T/8//z//j/+v/8//z/9v/1//T/8//z//L/
9P/z//f/+f/6//r/+P/2//T/8v/1//b/9v/3//j/+P/4//j/9f/0//f/+f/6//z//f/+
//z/+f/3//b//P/9//7////9//v/+v/5//f/9//3//b/+f/8////AQD+//v/+P/2//f/
+P/5//j/+//7//r//f/7//v/+f/4//3///8BAAIA///+//j/9f/6//z//v////7//v/+
//7/+//7//r/+P/8////AQADAP//+v/3//T/+v/+/wAAAQD///3/+v/5//n/+//7//3/
AgAAAP7//v/7//j/9//2//z//f/+/////f/+//7/+v/3//f//P8AAP////8CAAMAAQD/
//v/+/8AAAEAAgACAAAAAAAAAAAA+P/2//r//P/+/wAAAgADAAMABAAAAP///f/8/wEA
AwAEAAYAAwACAAAA/v8BAAMABgAJAAsADQANAA8ADgAOAAwADAAQABIAEgAWAA4ACgAG
AP//AAAAAAIABQAFAAUAAwADAAQAAQAAAP7/AgADAAQABgADAAEA///+/wIAAwAFAAYA
BQACAAEAAQD//wIAAgAAAAMABQAHAAkABAABAP///f8DAAMAAAAAAAAA/v/8//v//v8L
ACAANQBEAFYAaAB0AIAAiwCRAJgAnwCdAJAAewBYACYACAAEAAQABgAMAA8AEwAXABcA
DwALAAgABgADAAgADwATABQAEQANAAoACQAJAAoACgAKAAwADQAJAAcABQADAAAAAAAB
AAAAAgAAAAMABgADAAIAAwAFAAcABQAFAAQABQAHAAgACQAJAAcABwACAAMAAwAFAAgA
BgAFAAMAAQAFAAgACwAMAAoACgALAAwACgAJAAgABgAHAAoACwAQAA8ADAAKAAgACQAJ
AAkACQAKAAwADgARAA8AEAAQAA8AEQATABUAFgAVABUAFgAXABkAGwAcAB0AHAAcAB4A
HwAfACEAIgAhACQAJgApACwAKwApACkAJwAqACwALwAyADMAMwAzADQAMwAzADQANgA4
ADkAOgA7ADYANQAzADAAMgA0ADMAMgAwAC8ALgAtACsAKQAnACcAJgAmACcAKAAkACAA
HAAYABoAGgAcAB0AGQAWABQAEwATABIADgANAA4ADgARABQAEQAPAA0ACgAOABEAEgAU
ABIAEAAPAA8ADQAMAAsACAALAA8AEwAXABQAEAAPAAsADgAPAA8ADgAOAA4ADgAOAA0A
DAAKAAkACwAOABEAFAASABAAEgATABMAFAAUABQAEgARABEAEgASABEAEAAPABEAEwAW
ABkAGAAXABYAFAAXABgAGQAZABcAFQATABIAEAAQABAADgARABMAFAAZABYAFQASABAA
EwAVABcAGAAWABgAFQAVABMAEgARAA8AEwAWABkAHAAYABUAEQAMAA4AEQATABUAFAAS
ABIAEgARABIAEQAPABIAFQAXABsAFQATAA8ADQATABIAEQASABIAEAAQABAAEgARABAA
DwATABYAGAAWABIADwARABIAEQARABQAFQATABMAEQATAAgABwAMABIAFgAUABQAFAAU
ABAADwANAAwAEAATABUAGAAWABUAEwASABQAFgAXABgAGgAZABkAGQAWABcAFgAXAB4A
IgAkACgAJQAiAB0AHAAYABgAGAAVABcAFgAXABkAFQATAA8ADQARABEAEwAUABEADwAN
AAwADwAPAA8AEAATABMAFAAUABAADAAKAAkADQASABQAFAARAA8ADQALAAkACQAKAAsA
EwARAAwACgAIAAQAAgAJABIAHwA0AEMAUABaAGQAbAB8AJEApQCwALUAsQCcAHsAUAAi
AAoACgASABgAGgAbABsAGQATAA8AEQAWABoAGwAYABkAGQASAAkABQAIAAkACwAOAA0A
DAANAA0ACwAJAAcABQAIAAwAEQAUAA8ACAAGAAQABQAGAAkADQAPAA8AEQASAA4ADQAL
AAkADAANABAADgALAAkACQAKAAgACQAJAAkADAAMAAwACgAJAAgACAAIAAoADQAQABIA
DgAOAAwADgAPAA4ADgAOAA8ADwAPAA8ACwAKAAkACQAOABIAFQAXABUAEwARAA4ADQAN
AA4ADwATABcAGgAdABsAGgAbABsAHgAjACcAKQAmACQAIwAiACIAIwAmACcAKgAsAC8A
MgAuACsAKAAmACwALwAzADgANgAzADAALQAtAC8AMAAwADEAMgAwAC4AKQAnACUAIwAl
ACUAJQAnACEAHgAcABoAGgAaABoAGgAYABYAFgAVABMAEAAOAA0AEwAUABIAEwAQAAwA
CwAKAAoACwAMAAwADQANAAsACgAIAAYABQAFAAkACgALAAoABgAFAAQAAwAGAAYACQAJ
AAsACwAKAAgABwAGAAUABAAHAAgACAAJAAYABAACAAAA/v/+/wIABQAGAAgACQAKAAcA
BQAEAAQACAAJAAoACwAHAAUABAADAAUABwAJAAoACgAKAAoACQAHAAUAAwACAAYACAAK
AAoACAAFAAEAAQABAAMAAwAEAAcABwAHAAYAAwAEAAAA//8EAAYACAAJAAUAAgD///z/
/f///wAAAAADAAUABgAHAAMA/v/7//j//v8CAAQABQABAP///P/7//n/+//7//3/AgAA
AP7//v/7//j/9//2//v//f///wEA/f/8//r/9P/1//X/+v/+//7//f///////f/7//f/
9//8////AgAEAP7//P/6//j/9P/2//n/+f8CAAIA///8//n/9v/1//X/9P/0//b/9//3
//j/+P/3//X/9P/5//z//v8AAP///f/8//v//P///wAAAwAIAAoACgAMAAgABAD+//z/
/P/+/wAA///9//r/+f/5//f/9//1//X/+f/3//f/9v/1//P/8f/w//P/9f/3//r/9//z
//D/7P/u/+7/8P/z//H/9P/0//L/7v/t/+z/6//t/+//8v/1//f/8f/u/+z/6P/o//D/
+f8AAAsAFgAdACYAOABIAFQAYgB3AIsAlACTAIkAdgBTACYACAAEAAwADAAKAAgABwAD
AAEAAQABAAMABgAIAAMA+P/v/+v/7P/v//P/9P/1//f/+v/3//T/8//x//P/8//z//P/
8f/y//T/9P/w/+r/6f/o/+z/7v/y//f/9P/x//D/7v/u/+//7//v//L/8//2//T/8f/t
/+v/6v/s/+//8f/z//L/8P/u/+r/7P/s/+3/7v/x//P/9f/2/+//7P/n/+b/7P/u//H/
9P/z//H/7//t/+//8v/1//n/+f/6//r/+f/3//X/8//w//T/9//7/////f/9//z/+//9
//7/AQADAAUACQAMAA0ACAAGAAUABAAJAA0AEwAXABYAFAATABIAFQAVABUAFgAZABkA
GgAcABgAFQASAA8AEgAXABsAHgAcABwAGQAWABMAEwATABMAFQATABEAEQAJAAYABAAC
AAQABgAIAAoABQAAAP3/+f/5//j/+P/5//7//v/7//v/9//y//D/7v/y//X/+P/6//r/
+f/2//T/9P/0//X/9//6//r/+v/4//L/8f/w/+//8//0//j/+f/3//f/9v/0//L/8v/y
//L/9P/0//P/8//w//D/8P/w//L/9P/6////+f/4//b/9P/0//P/8//0//n/+f/5//n/
9//1//T/8//2//n//P/+//v/+P/1//H/9P/1//b/+P/7//z//f/8//r/9//z//P/9f/5
//v//v/9//v/+f/2//X/9v/y//H/9f/2//f/9//z//L/8f/w//L/9f/3//j/9//3//b/
9f/0//L/8v/y//X/+P/5//n/9v/z/+//7f/v//P/9f/5//z/+P/0//L/9P/y//L/8v/2
//f/+P/5//X/9P/y/+z/7v/x//n/AAD5//P/8P/r/+3/7//v//P/+P/5//r/+v/0//L/
8P/u/+7/9v/8//n/+P/3//b/8//z//L/8v/z//X/9v/4//j/9//1//T/9v/4//n/+v/8
//v/+//7//v//f/9////BQAIAAkADAAIAAQA/v/8//r/+v/6//f/9v/0//T/9f/0//P/
8P/v//b/9//6//z/+f/3//X/9P/y//H/8P/w//H/8f/y//L/7//s/+v/6//v//T/9v/2
//H/7//t/+v/7//x//T/9//3//X/7v/o/+b/6v/y//n/AAALABgAJQAuADgARgBQAGAA
eQCNAJYAlwCPAHwAXwAyAAwABAAOABIAEAASABMAEQANAAcAAQADAAYABAABAAAA/f/7
//r/9f/x//X/9//6//7/+v/4//j/9//0//P/8v/x//b/+v///wIA/f/2//T/8v/1//b/
+f/9//////8BAAIA/v/9//v/+f/8//3/AAD+//v/9//1//T/9//5//r/+//8//z//P/6
//j/+P/5//r//v8BAAQABgACAAAA/P/8////AAACAAQABgAFAAQAAwAAAAAAAAABAAUA
CgAOABEADAAJAAYAAgAFAAcACgANABAAEwAVABcAFAASABIAEQAUABkAHQAfAB0AHAAc
ABwAIQAjACcAKQAqACoAKwAsACsAKQAnACYAKwAtADAANAAzADEALwAtAC4AMQAzADQA
NgA2ADMAMAAtACsAKQAnACsAKwArAC0AJQAiACAAHgAfACAAIQAiACAAHgAeAB0AGQAU
ABAADQAUABYAFQAXABMAEAAQABAAEwAVABcAGAAYABcAFAASABAADgANAA0AEQAUABcA
GAASABEAEAAPABIAEgAVABUAFgAXABcAFgATABIAEQAQABUAFgAWABcAFQAUABMAEgAQ
ABAAFAAXABYAFgAVABQAEgARABEAEgAZABsAHQAfABsAFwAUABEAEgATABQAFAAVABYA
FwAXABcAFwAXABgAGgAcAB4AHgAbABcAEgARABUAGQAbAB4AIAAfAB4AHAAbABwAGAAX
ABsAHAAdAB0AGAAWABQAEgAWABkAGwAcABkAGQAYABcAFwAWABcAGAAbAB4AHwAfABsA
GQAWABUAEwAVABUAFwAdABoAFwAWABQAEAAOAAwAEQARABEAEQALAAgABAD8//7///8F
AAoAAwD9//r/9f/w/+3/6P/n//D/9//6//j/9P/y//D/7v/s/+3/7f/u/+z/7f/t/+7/
7v/t/+v/6v/v//L/9P/2//T/8f/v/+3/7v/x//L/9f/4//r/+v/8//v/+P/z//L/8v/0
//b/9f/w/+z/6v/p/+7/8f/y//X/9v/z//L/8P/u/+v/6P/m/+n/6//t//D/7P/p/+f/
5P/m/+b/6P/r/+v/7v/u/+z/6f/p/+n/6f/t/+//8v/1/+3/5//m/+L/2P/S/9j/3f/g
/+X/8P/9/wgAFgAmADYASABdAGkAaABfAE8AOAAbAPb/1P/M/9T/2v/c/9z/1//R/83/
z//R/9X/2P/a/9X/zv/L/8n/yP/L/8v/zP/N/8//0v/P/8z/y//J/8f/x//H/8f/yP/K
/83/zv/M/8b/xf/E/8b/yP/M/9H/0P/N/8z/yv/N/8//0P/R/9D/z//Q/8z/yv/H/8b/
xv/L/8//0v/V/9T/0v/Q/8z/zf/O/9D/0v/Q/9H/0v/S/83/zP/J/8r/0v/W/9v/4P/b
/9f/0//P/9H/0v/T/9X/2f/c/97/3//c/9v/2v/Y/9r/3f/h/+X/5P/j/+H/3//g/+L/
5v/p/+v/7//y//P/7//u/+7/7v/0//f//P////z/+v/5//j/+//9////AgABAP///v/+
//z/+//6//n//v8DAAcACgAHAAQA/v/4//v//f///wEA///7//f/9f/t/+r/6P/m/+n/
6v/r/+z/6f/m/+X/4//j/+L/4v/j/+X/5P/g/9//2v/W/9X/1P/Z/93/4f/k/+D/3f/Y
/9T/1//Y/9r/3f/g/+D/4P/e/9n/2f/Z/9n/2//c/+D/4f/d/9v/2P/U/9j/2v/c/97/
4f/i/+L/4//f/9z/2f/W/9v/3v/l/+v/5P/i/9//3P/e/9//4f/k/+j/6f/q/+v/6//r
/+z/7f/x//P/9f/2//X/9P/z//H/8f/x//H/8v/z//T/9f/0//P/8f/u/+//8v/1//b/
+P/0/w==
         </WaveFormData>
      </LeadData>
   </Waveform>
</RestingECG>
