# Supplementary material for: Detection of Left Atrial Enlargement Using a Convolutional Neural Network-Enabled Electrocardiogram
Source: Front Cardiovasc Med. 2020 Dec 17;7:609976. doi: 10.3389/fcvm.2020.609976 (PMC7773668; doi:10.3389/fcvm.2020.609976)
Supplement: Supplementary file 4 [file Data_Sheet_4.ZIP › normal3/1802032059_1483_0000002G.XML]

<?xml version="1.0" encoding="Windows-1252"?>
<!DOCTYPE RestingECG SYSTEM "restecg.dtd">
<RestingECG>
   <PatientDemographics>
      <PatientID>1802032059</PatientID>
      <PatientAge>69</PatientAge>
      <AgeUnits>Years</AgeUnits>
      <Gender>Male</Gender>
      <PatientLastName>linjianxi</PatientLastName>
   </PatientDemographics>
   <TestDemographics>
      <DataType>Resting</DataType>
      <Site>1</Site>
      <AcquisitionDevice>MAC55</AcquisitionDevice>
      <Status>Unconfirmed</Status>
      <Priority>Normal</Priority>
      <AcquisitionTime>11:16:19</AcquisitionTime>
      <AcquisitionDate>08-10-2016</AcquisitionDate>
      <CartNumber>1</CartNumber>
      <AcquisitionSoftwareVersion>009C</AcquisitionSoftwareVersion>
      <XMLSourceVersion>MAC5000 v1.0</XMLSourceVersion>
   </TestDemographics>
   <RestingECGMeasurements>
      <VentricularRate>51</VentricularRate>
      <AtrialRate>51</AtrialRate>
      <PRInterval>162</PRInterval>
      <QRSDuration>86</QRSDuration>
      <QTInterval>436</QTInterval>
      <QTCorrected>401</QTCorrected>
      <PAxis>75</PAxis>
      <RAxis>60</RAxis>
      <TAxis>53</TAxis>
      <QRSCount>8</QRSCount>
      <QOnset>220</QOnset>
      <QOffset>263</QOffset>
      <POnset>139</POnset>
      <POffset>190</POffset>
      <TOffset>438</TOffset>
      <ECGSampleBase>500</ECGSampleBase>
      <ECGSampleExponent>0</ECGSampleExponent>
   </RestingECGMeasurements>
   <Diagnosis>
      <Modality>Resting</Modality>
         <StatementCount>2</StatementCount>
         <LabelText>12SL ��ϳ���</LabelText>
      <DiagnosisStatement>
         <StmtFlag>ENDSLINE</StmtFlag>
         <StmtText>����Ķ�����</StmtText>
      </DiagnosisStatement>
      <DiagnosisStatement>
         <StmtFlag>ENDSLINE</StmtFlag>
         <StmtText>�ٽ� ECG</StmtText>
      </DiagnosisStatement>
   </Diagnosis>
   <Waveform>
      <WaveformType>Rhythm</WaveformType>
      <WaveformStartTime>0</WaveformStartTime>
      <NumberofLeads>8</NumberofLeads>
      <SampleType>CONTINUOUS_SAMPLES</SampleType>
      <SampleBase>500</SampleBase>
      <SampleExponent>0</SampleExponent>
      <HighPassFilter>16</HighPassFilter>
      <LowPassFilter>150</LowPassFilter>
      <ACFilter>NONE</ACFilter>
      <LeadData>
         <LeadByteCountTotal>10000</LeadByteCountTotal>
         <LeadTimeOffset>0</LeadTimeOffset>
         <LeadSampleCountTotal>5000</LeadSampleCountTotal>
         <LeadAmplitudeUnitsPerBit>4.88</LeadAmplitudeUnitsPerBit>
         <LeadAmplitudeUnits>��V</LeadAmplitudeUnits>
         <LeadHighLimit>2147483647</LeadHighLimit>
         <LeadLowLimit>268435456</LeadLowLimit>
         <LeadID>I</LeadID>
         <LeadOffsetFirstSample>0</LeadOffsetFirstSample>
         <FirstSampleBaseline>0</FirstSampleBaseline>
         <LeadSampleSize>2</LeadSampleSize>
         <LeadOff>FALSE</LeadOff>
         <BaselineSway>FALSE</BaselineSway>
         <ExcessiveACNoise>FALSE</ExcessiveACNoise>
         <MuscleNoise>FALSE</MuscleNoise>
         <LeadDataCRC32>313902139</LeadDataCRC32>
         <WaveFormData>
+v/6//r/+v/7//z//f/+//7//v/+//7//v/+//7//v/9//z/+//6//r/+v/6//r/+//8
//3//v/8//z//P/8//r/+v/6//r//P/8//z//P/7//r/+f/4//v//P/9//7//f/8//v/
+v/7//z//f/+/wEAAgADAAQAAQD+//v/+P/6//r/+v/6//z//P/8//z//P/8//z//P/+
//7//v/+//v/+v/5//j/+f/6//v//P/8//z//P/8//v/+v/5//j/+//8//3//v/7//r/
+f/4//n/+v/7//z/+//6//n/+P/4//j/+P/4//r/+v/6//r/+P/4//j/+P/6//r/+v/6
//r/+v/6//r/+P/4//j/+P/6//r/+v/6//n/+P/3//b/+P/4//j/+P/4//j/+P/4//b/
9v/2//b/9//4//n/+v/5//j/9//2//n/+v/7//z/+//6//n/+P/6//r/+v/6//r/+v/6
//r/9//2//X/9P/0//T/9P/0//X/9v/3//j/+P/4//j/+P/4//j/+P/4//b/9v/2//b/
9//4//n/+v/3//b/9f/0//b/9v/2//b/9//4//n/+v/3//b/9f/0//b/+P/6//z/+v/6
//r/+v/5//j/9//2//f/+P/5//r/+P/2//T/8v/1//b/9//4//r/+v/6//r/+P/2//T/
8v/z//T/9f/2//n/+f/5//v/+v/6//r/+v/3//f/9//2//f/+f/7//z/+//7//v/+v/2
//T/9P/2//r//P/8//v/+//9//3//f8AAAIAAgABAP3//f/9//z//f/9//3//f/9//z/
+v/5//j/9//1//T/8v/y//P/9f/4//n/+f/5//X/9P/0//T/9f/6//n/+P/5//n/+f/5
//T/8f/w/+3/6//q/+v/7v/s/+r/7P/t/+3/8v/0//T/9f/4//3/BAANABUAFQAaACcA
MAAxADAAMgAuACgAIwAdABIACAABAPf/8v/2//T/8P/z//X/9f/7///////5//b/9f/x
/+//8f/x/+//7//v/+//7//t/+7/8P/x//L/8f/x//H/8f/s/+3/7f/s/+//8P/w//H/
8P/w//D/8P/u/+7/7v/v//L/9P/1//T/8v/x//D/7v/v//D/8//0//T/9f/1//X/8//x
//H/8f/z//H/8f/x//H/8P/w//D/8f/z//T/9v/1//T/9f/0//b/9P/0//T/9P/4//X/
9P/0//X/9f/1//j/+v/8//3/+v/5//n/+P/6//v//f/+/wEAAAABAAIAAgADAAMABAAG
AAYABwALAAoACQAIAAkACgALAAwADwARABIAFAAVABYAFgAWABYAFAAUABYAFgAZABkA
GAAWABYAGAAYABgAGAAXABkAGwAXABYAFQASAA8ADAAMAAsADQAKAAcABgAEAAQAAwAB
AAEAAAAAAP///f/9//z//P/6//n/+f/5//j/9//3//j//P/8//z//P/6//r/+f/5//j/
9//2//X/+P/6//v//P/6//j/9v/0//X/9v/3//n/+P/4//j/+P/4//j/9v/2//f/+P/4
//j/+f/5//f/9//4//j/+f/8//n/+f/6//r/9v/z//X/9P/4//r/+//6//r/+//7//r/
+P/4//j/+P/5//n/+v/6//b/9v/2//X/9//4//n/+f/6//v//P/9//z/+v/5//n/+v/6
//n/9//5//r/+//7//z//P/9//7/+//6//j/9//3//f/9//3//f/+f/5//j/+P/4//j/
+f/9//3/+v/6//j/9//3//f/9//3//f/+P/6//r/+f/4//r/+f/5//n/+v/6//j/9//3
//f/9//3//n/+v/6//r/+v/6//n/+f/2//b/9v/2//j/+v/8//z/+//7//v/+v/5//v/
+//6/wQA/v/3//X/9v/3//j/+f/6//v//P/9//7/+//6//n/+P/6//r/+v/6//v//P/9
//7//v/+//7//v/8//z//P/8//v/+v/5//j/+f/6//v//P///wAAAQACAAEAAAD///7/
+//6//n/+P/5//r/+//8//7/AAACAAQAAgAAAP7//P/7//r/+f/4//z//v8AAAIAAAAA
AAAAAAD///7//f/8//r/+v/6//r//P/+/wAAAgABAAAA///+//z//P/8//z//v/+//7/
/v8AAAAAAAAAAP3//P/7//r//P/9//7/AQD///7//f/8//7///8AAAAA/////////v/9
//3//f/8//v/+v/7//7//f/+//3/+//+/wEAAgADAAEAAgABAP///v///wAAAAAAAAEA
AgADAAEA/v/6//f/+f/7//z//v/7//r/+v/7//r/+f/3//X/9f/4//z/AAD8//7/+v/2
//b/9//4//n/+f/5//v/+//2//T/9P/2//r/+v/2//n/+//6//b/9P/5/wAABwAKABEA
GQAdAB4AJQAoAC0ANgA+AEAAOgAxACsAJAAYAA8ADQAOAAwABgAAAP///f/5//f/9//5
//v//v/9//v/+//5//n/9//3//f/9//3//X/9f/2//b/9v/1//P/8f/v//L/9//7//7/
+//6//j/9//6//r/+v/6//b/9v/2//f/9f/0//L/7v/w//P/9v/4//X/9P/1//T/9v/5
//v//f/7//n/+f/5//r/9//2//X/9//2//b/9v/0//X/9f/2//f/+P/7//z//P/6//r/
+v/6//7/+//6//v//f/+////AQACAAMAAwAAAP/////+/wAAAQADAAQABQACAAEAAAAE
AAcACQAMAAkABgAEAAUACQALAA0AEQARABEAEQATABIAEgATABMAFQAWABcAGAAXABYA
FwAWABcAFwAWABQAEwAUABMAEgARAA8AEAARABEAEgATABIADwAKAAgABQAGAAQAAgAC
AAQABAADAAEA/v/8//v/+f/6//v/+//8//j/9f/z//H/7//v//D/8v/2//b/9v/2//T/
9P/z//P/9P/1//b/9//1//L/7v/q/+7/8P/y//T/8f/w/+//7//y//L/8v/y//T/9v/2
//j/9v/2//X/9P/2//f/9v/3//T/9P/1//j/+P/5//v//P/4//P/8//w//H/8v/y//D/
8//1//b/9v/3//j/+f/6//v/+//8//z/+//8//3//f/5//j/9//1//X/9f/1//X/+P/4
//n/+//+//7//f/7//v//P/9//3/+//4//b/9P/3//j/+P/5//n/+f/5//n/+f/7//v/
+v/9//7///8BAAEA///6//j/+//7//z//f8AAAEAAgAEAAEAAAD+//z/+//5//j/9//4
//j/9v/1//n/+//9////AQACAAIAAgAAAAAA////////AAABAAIA//8AAAEAAAD/////
///+/wIABwAKAAwACAAEAAMAAwAGAAYABgAGAAYABQAEAAMAAgAGAAgACgAMAAsACgAJ
AAgACAAIAAgACAAIAAgACAAIAAYABgAGAAYABwAIAAkACgAJAAgABwAGAAQABAAEAAQA
BwAIAAkACgAJAAgABwAGAAgACgAMAA4ACwAIAAUAAgAFAAYABwAIAAoACgAKAAoACQAI
AAcABgAIAAgACAAIAAUABAADAAIABQAGAAcACAAIAAgACAAIAAcABgAFAAQABQAGAAcA
CAAFAAQAAwACAAIAAgACAAIAAwAEAAUABgAFAAQAAwACAAUABgAHAAgABwAGAAUABAAH
AAgACQAKAAgABgAEAAIAAQABAAEAAwAHAAgACQAKAAgABwAGAAQABAAFAAYABgAFAAUA
BQAEAAQAAgACAAQABwAKAAsACwAKAAsACgAJAAoADAAMAAsACwANAA8AEAALAAkABwAF
AAgACAAHAAcABgAFAAMAAgAEAAQABQAHAAUABQAEAAMA///+//7//v8BAAYABQAEAAEA
AQABAAEAAgADAAYABwADAAAA//8AAP7/+v/6//3/AwAGAAgABgAFAAIABwAUAB0AKQAx
ADgAPwBGAE0AUABOAEwASgBBADkAOAAuAB8AGQAUABIAEgAWABkADwAHAAsADQALAAcA
BgAFAAcABwAHAAcABQAFAAUABQAFAAMAAQACAAIAAgAGAAcACAAJAAYABwAHAAYAAwAC
AAAA//8CAAQABgAIAAMAAgABAAEAAgAEAAUABAAGAAcACAAIAAcABgAHAAYACQALAAwA
DQAMAAkACAAHAA0ACwALAAsACwAKAAoACgALAA0ADgAQAAwACgAKAAgACgAIAAgACAAN
ABIAEAAQABAAEQARABEAEQAQAA8ADQAMAA0ADwAQAA4ADwARABIAFQAUABUAFgAXABkA
GgAcABsAGgAaAB0AHwAfAB8AIQAjACMAIwAlACYAJgAnACcAJgAmACYAJgAlACQAJQAk
ACcAKQAqACoAJwAoACcAJgAmACMAIwAjACMAJAAlACQAIAAcABsAGQAaABgAFgAWABUA
FAASAA8AEAAOAA0ACwAKAAkABwAGAAYABQAFAAUABAADAAMABAADAAIAAQAAAAEAAgAC
AAMABQAFAAUABQAFAAYABgAGAAcABgAFAAQAAwACAAEAAQAEAAQABAAEAAYABgAEAAQA
AwACAAAA/v8DAAUABQAHAAQAAgABAAIAAQABAAIAAgACAAEABQAGAAQAAgD///r//P//
/wEAAgAAAAAAAAAAAAQABQAHAAgABAAEAAQAAwAAAAAAAAD//wAAAQACAAMAAQD+//z/
+////wAAAAD/////AAABAAEA///+//7//v8AAAAA//////3//f/9//3//v8BAAIAAgAA
AAAAAAABAAAA///7//r//v///wEAAwACAP///P/6//v//P/8//z//////wAAAQABAP7/
+f/1//f/+f/7//3///8AAAAAAAAAAAAA//////3//P/7//r/+f/6//v/+v/4//n/+v/6
//r//f/+//7//P/+/wEAAQD+//z//P/8//z/+v/6//r/+v/9//7///8AAP7//v/+//7/
/f/8//v/+v/8//z//P/8//r/+v/6//r//f/+////AAD+//z/+v/4//v//P/9//7/AAAA
AAAAAAAAAAAAAAAAAP///v/9//z/+v/6//r/+v/8//z//P/8//7//v/+//7//f/8//v/
+v/8//z//P/8//7//v/+//7/AAAAAAAAAAD///7//f/8//z//P/8//z//f/+////AAD+
//z/+v/4//v//P/9//7//f/8//v/+v/4//j/+P/4//v//P/9//7//f/8//v/+v/7//z/
/f/+//7//f/8//3/AAAAAAAAAAACAAMABAAEAAAA///+//z//v///wAAAAD+//z//P/+
//7/AAAAAP//AQADAAMAAwADAAQAAwABAAIAAwAEAAQAAgABAAAA//////7//P/7//3/
/f/8//z/+//6//r/+//+//////////v/+v/6//r/9//6//f/9P/1//f/+f/7//r/+f/6
//n/+P/4//r//v8AAP7//v/7//v/+v/6//7/AwAMABEAFAAZACEAJQAsADEANAA3ADwA
PgA6ADQALwAnABgADAAHAAcABAACAAIAAgABAAMABQAFAAUABQADAPz//f/7//n/+v/7
//r/+//8//3//v/9//r/+v/5//j/+//7//v/+//6//3///8AAP///v/8//v/+v/6//r/
+v/2//b/9v/3//v//v8AAAAA/f/7//n/9v/5//r//f/+/wAAAQABAAEA///7//n/9//9
//3///8BAAAA/v/9//z/+v/7//v//P///wAAAwAEAAEA/v/9//z///8EAAIAAgACAAMA
AwADAAMABAAFAAUABQAFAAYABgAEAAUABwAIAAsACgALAAwADAANAA0ADgAPABAAEgAX
ABYAFQAUABUAFAATABIAEwAYABoAHQAfAB8AHgAdABwAGgAYABgAFgAbAB0AHgAeABoA
GgAYABYAFgAVABcAGQAVABQAEwAQABEADgAOAA0ADgAMAAoACgAIAAYAAwD//wIAAgAD
AAMAAgABAP///v/8//v/+//7//r/+f/5//r/+P/2//T/8v/2//j/+f/7//j/9//2//X/
+f/6//r/+v/7//z//f/+//z/+v/4//f/9f/0//P/8v/1//b/9f/2//f/+P/4//j/+//7
//n/+f/3//b/9v/4//f/+f/8//7/+v/3//n/+P/5//r/+v/4//v//f/+//7/+v/4//b/
9P/4//n/+//8//n/+P/3//X/8//0//X/9f/3//n/+//9//v/+P/2//X/+P/6//v/+//4
//j/+P/3//n/+P/4//j/+//8//z//f/7//n/9//1//f/+//9//7/+v/4//b/9f/4//n/
9//4//n/+f/6//v/+v/3//T/8v/2//j/+f/6//r/+f/5//n//v/+//z/+//9//3//f/9
//z/+v/3//T/+P/6//v//f/8//z//P/8//n/+v/7//r/9v/1//T/8v/z//X/9f/0//L/
9v/7//3/+v/3//b/9f/0//j/+v/8//7//P/8//z//P/5//b/8//w//P/9v/5//z/+//6
//n/+P/6//r/+v/6//j/9v/0//L/9P/0//T/9P/2//j/+v/8//n/+P/3//b/+f/6//v/
/P/6//r/+v/6//f/9v/1//T/9v/4//r//P/5//j/9//2//b/9v/2//b/9v/2//b/9v/0
//T/9P/0//b/+P/6//z/+f/4//f/9v/3//j/+f/6//n/+P/3//b/9f/0//P/8v/2//j/
+v/8//n/+P/3//b/9//4//n/+v/4//j/+P/4//b/9v/2//b/9//4//n/+v/2//X/8//x
//T/9v/3//j/+P/3//f/9//0//T/9f/2//n/+//8//3/+v/4//b/9v/6//z//v/+//3/
/f///////f/+/wAAAAD///3//f/9//r/9//1//P/9//5//r/+v/2//X/9P/y//T/9P/0
//X/+v/7//z//P/4//T/8//z//f/+P/9//z/+f/3//b/9f/3//f/9//5//f/9P/y//L/
8P/w//D/9P/z//P/9P/4//z//f/8/wEACAAPABcAIQAoAC8ANAA3ADgAPAA8ADYAMwAx
ACYAGAAPAAcAAAD4//j/AAAFAAcACQAJAAMA/f/9//z/+f/7//v/+//7//n/+f/3//f/
9//1//j/+v/7//z////////////3//X/8v/u//P/9v/4//v//P/8//z//P/4//j/+P/5
//n/+v/6//j/9v/3//j/+P/7//z///8AAP/////+//3//f/7//v/+//9//v/+//7//v/
+v/6//r//P///wEABAABAAAAAQAAAAIAAAAAAAAA//8CAP7//P/+/////////wIABAAG
AAcABwAHAAgACAAGAAcACQAKAAoACAAIAAgABwAJAAoADAANAA4AEAAVABQAEwASABMA
FAAVABYAGQAZABgAGAAXABoAGgAaABoAHgAgACQAJgAhAB0AGAASABYAGgAcAB4AGQAV
ABQAEwASABIAEgAQABIAEAARABEADgAKAAYABAAHAAgACAAHAAcABgAGAAUAAAD9//n/
9v/3//f/+P/5//T/8//z//T/9//4//n/+v/8//z/+//7//r/+f/4//f/+v/8//3//v/6
//j/9v/0//X/9v/3//n/+P/4//j/+P/1//T/8f/w//X/+P/6//z/+v/5//b/9f/2//b/
9//6//n/+f/6//r/+f/3//r/+v/7//z//P/6//j/+f/5//j/+v/6//r/+v/7//v//P/8
//f/9v/1//P/9P/2//j/+f/3//f/9//3//n/+P/4//n//P/8//v/+f/3//j/+f/5//v/
+v/6//r/+v/6//n/+f/2//X/9P/z//T/9//4//j/+P/4//j/+f/8//3/+//8//r/9//1
//P/+f/7//3/AAD9//z/+v/4//f/9f/0//P/+f/6//n/+f/4//f/9v/1//j/+v/7//z/
/P/8//v/+//4//b/9P/y//X/+P/7//z/+P/3//b/9P/0//f/+P/4//7/AAD9//f/9v/0
//T/9P/0//f/+P/5//r/+f/4//f/9v/3//j/+f/6//f/9v/1//T/9v/2//b/9v/5//r/
+//8//r/+P/2//T/9//4//n/+v/5//j/9//2//j/+P/4//j/+P/4//j/+P/3//b/9f/0
//X/9v/3//j/9v/2//b/9v/4//j/+P/4//r/+v/6//r/9//2//X/9P/2//j/+v/8//v/
+v/5//j/9//2//X/9P/1//b/9//4//b/9v/2//b/9//4//n/+v/5//j/9//2//T/9P/0
//T/+P/6//z//v/9//z/+//6//j/+P/4//j/9v/2//b/9v/z//L/8f/w//L/9P/2//j/
+P/4//j/+P/6//r/+v/6//j/9v/0//L/8//1//b/9//5//r/+v/6//z/+//7//v/+//8
//7/AAD+//////////3/+v/3//b/+f/8////AAD8//v//P/7//z//v8BAAIAAAD9//z/
+//6//n/+f/5//z//f/9//z/+f/3//X/8v/1//j/+/////3/+//5//b/9v/0//X/9//6
//r//v/8//j/9f/z//H/8//1//f/+//6//b/8//y//r/+v/8//z/+//7//7//P/2//X/
+v8BAAgADwAZAB8AIAAlADAANQA4AD4ARgBGAD0AMwAoABYACQAHAAQAAAD+/wQACQAJ
AAsABwABAP3//f/8////AQABAAAA///8//v/+f/5//n/9//5//z//v8AAP///f/7//n/
9//5//r/+v/7//z//P/9//3//P/7//r/+v/6//r/+//5//r/+v/4//r/+//8//z/+v/6
//z//P/6//v/+//7//7//f/+////AAD9//z/+//9//7/AAACAAEAAQAAAAAA/v/+/wAA
AAACAAIABAAGAAYACAADAAAAAwAFAAYABwAGAAYABgAFAAMAAwAEAAQABwAJAAwADgAO
AAoACAAGAAkADQAQABQAFgAWABcAGwAYABcAFgAXABUAFQAVABcAFwAWABYAFQAYABoA
HAAeACAAIAAiACIAIgAhAB8AHAAeACAAIAAgABwAGQAZABkAGAAYABgAFgAXABQAFAAT
ABMAEAANAAwADAAMAAsACQAHAAQAAgD//wAAAQABAAIA/v/9//3//f/5//f/9v/2//v/
/P/9//7//f/8//r/+f/6//v//P/9//3//v/+//7/+v/4//b/9P/3//r//f8BAP///P/5
//b/+P/6//r//P/7//z//P/8//z/+//4//f/+f/6//z/AAD6//n/+f/4//j/9//7//z/
/f/+//7//P/7//v/+v/4//v//P/9//7//v/9//3//P/8//z//P/7//n/+v/7//v/+//7
//v/+//8//z//f////3//P/6//f/+f/8////AQD///z/+v/4//r/+v/5//n//P/9//7/
///+/////v/8//z//P/8//3//v/9//n/+P/2//X/9f/1//r/+//8//7//P/8//v/+v/8
//v/+//7//3//P/5//f/9//3//f/9//8//7///8AAP///v/8//v//P/8//z//P/6//z/
/v/+//n/9//1//L/9f/5//v//P/2//b/9//3//r//P/8//z//P/6//r/+v/6//r/+v/6
//r//f/+////AAD8//r/+P/2//n/+v/7//z/+//6//n/+P/6//r/+v/6//z//P/8//z/
+f/4//f/9v/5//r/+//8//n/+P/3//b/9//4//n/+v/9//7///8AAP3//P/7//r/+P/4
//j/+P/4//j/+P/4//j/+P/4//j/+f/6//v//P/7//r/+f/4//v//P/9//7/+//6//n/
+P/6//r/+v/6//z//P/8//z/+v/6//r/+v/6//r/+v/6//n/+P/3//b/9v/2//b/9v/5
//r/+//8//n/+P/3//b/+f/6//v//P/8//z//P/8/////////wEA///+//3//P/6//n/
+P/2//j/+//+/wAA/f/7//n/9v/3//b/9//6//3/AAABAAEA/f/9//v/+f///wQABwAJ
AAYABQAEAAIA///////////9//z/+v/5//f/9//2//b/+f/6//z////9//3//P/7//b/
9v/3//j/+v/+//z/+v/4//f/9v/1//j/+f/8//3/+P/2//b/+P/2//j/+v8BAAEA/P/4
//r//f8CAAkAEgAdACUAJwAoAC0ANAA1ADIANgA4ADQALwAnABwAFAANAAcABAAEAAIA
AgAHAAkABQADAAEAAwADAAIABQAHAAcAAwABAP3/+//5//n/+f/3//j/+v/7//z//P/7
//r/+f/4//v//f/+//7//v/9//3//P/8//z//P/8//7/AAADAAEAAAD+//r/+//9////
AAD+//7/AAAAAP7//f/7//n//f///wMABwAIAAMAAAD9/wAAAAABAAIAAgADAAMABAAC
AAIABAAEAAQAAgACAAIAAgAGAAMAAgAEAAUABQAFAAgACgAMAA0ACwALAAwADAAOAA8A
EQASABMAEAAPAA4ADQAPABAAEgASABIAEwAXABUAFQAVABcAGAAZABoAHQAdABwAHAAb
AB0AHgAfACAAHgAeACAAIAAhACEAIAAeACEAJAAlACYAIAAbABkAFwAYABgAGAAWABYA
FAAVABUAEgAOAAoACAAJAAoACgAJAAcABAACAP//AQADAAQABgADAAEAAAD///7//f/9
//7/AwAEAAUABgADAAAA/P/5//z//f/+/////v/+//3//P/7//r/+f/4//r//P/+/wEA
///+//3//P/8//z/+v/6//3//v/+//7//v/9//r/+f/6//r/+//+//r/+f/5//j/+v/5
//3//v/+//7//f/6//z//f/9//z//v/+//7//v/7//n/+P/2//b/+P/6//v//f/+////
///9//3//f/9//7//v///wEAAAD+//v/9//7//7/AQADAP///P/6//j/+v/6//n/+f/6
//v//P/9//z//f/8//r/+//8//3///8BAAEA/v/+//z/+//7//v//f/9//3//v/7//r/
+P/2//r/+//9////AwAEAAMAAwD+//v/+P/1//j/+v/7//z/+v/6//n/+f/7//z//f/+
//7/AAACAAIA+//5//f/9P/5//3///8AAP7//P/7//v//P/8//z//P/8//3//v///wAA
/P/6//j/9v/3//j/+f/6//r/+v/6//r/+v/6//r/+v/6//r/+v/6//r/+v/6//r/+P/4
//j/+P/4//j/+P/4//r//P/+/wAA///+//3//P/6//r/+v/6//j/+P/4//j/9//2//X/
9P/3//r//f8AAP3//P/7//r/+P/4//j/+P/5//r/+//8//r/+P/2//T/9//6//3/AAD9
//z/+//6//r/+v/6//r/+//8//3//v/6//j/9v/0//f/+v/9/wAA///+//3//P/6//r/
+v/6//v//P/+/////P/9//3//P/9//7//v///////v/+////AAAAAAEAAQACAAIAAQAA
AP3//P/7//r//f/9//7/AQACAAMABQAIAAcABQACAAEAAgACAAIAAwACAAEAAAD+//3/
/f/+/////v/+//7//v/9/////////wEAAQD//wAA///+//z//v////7//v////z/+//6
//n/+//7//j/9v/+/wAA/v/6//r//f/9//7//v8AAAMACgAPABIAEwAZAB8AJgAzADwA
PwBEAEoASgA+ADEAKwAgABoAGQAXAA4ACAAEAAAAAQADAAMACQAPAA8ADQAIAAMA///5
//r/+//6//v//f///wEAAQD+//7//f/8//7///8AAAEAAQADAAQABAADAAIAAAD//wIA
AgACAAIA/f/8//v/+////wIABAAEAAEAAQABAAAAAAAAAAIAAgAEAAUABQAFAAQAAQAA
AP//BAADAAQABQADAAIAAgACAAIAAwADAAQABQAGAAkACgAJAAYABQAEAAcADAAKAAoA
CAAJAAkACQANAA4ADwAPAA0ADQAOAA4ADQANAA4ADgAQAA4ADgAOAA8AEQASABQAFgAW
ABcAGwAbABsAGwAdABoAGQAYABkAHQAeACAAIQAgACAAIAAgACMAJAAnACgAKQApACgA
JgAkACYAJgAmACEAHQAcABsAHAAcABwAGgAZABYAFgAVABMAEAANAAwADgAOAA0ACwAK
AAgABwAFAAgACQAJAAoABwAFAAQAAwD///3//P/8//7//v/+//7///8AAAAAAQD/////
/////wEAAgACAAIAAgACAAIAAgAAAP7//P/7/wAAAgAEAAYABAAEAAIAAgADAAQABAAE
AAgACQAIAAkABgAEAAMABAAEAAUABwAIAAYAAwAFAAQABQAGAAYABAAHAAkACgAKAAgA
BgAEAAIABgAHAAkACgAFAAQAAwABAAMABAAFAAUABgAHAAgACQAJAAgACAAJAAkACAAG
AAMAAwAEAAUABQAGAAYABwAIAAkACgAKAAsACQAHAAUAAwAFAAcABwAGAAYABgAGAAcA
BwAHAAQABAAFAAUABgAHAAYABQAEAAQABQAGAAYABgAEAAMAAwADAAgACAAGAAUACAAJ
AAoACwAJAAgABgAEAAcACAAIAAkABgAGAAYABgAFAAYABwAGAAYABwAIAAgABgAHAAYA
BAAIAAwACwAHAAQAAgACAAIAAgAFAAYABwAIAAYABgAGAAYABgAGAAYABgAIAAgACAAI
AAgACAAIAAgABgAGAAYABgAHAAgACQAKAAkACAAHAAYABwAIAAkACgAIAAgACAAIAAgA
CAAIAAgABgAGAAYABgAEAAQABAAEAAgACgAMAA4ADAAKAAgABgAGAAYABgAGAAYABgAG
AAYABAAEAAQABAAGAAgACgAMAAsACgAJAAgACgAKAAoACgAIAAgACAAIAAYABgAGAAYA
CgAMAA4AEAAMAAoACAAGAAgACAAIAAgACQAKAAsADAALAAoACQAIAAkACgALAAwACQAI
AAcABgAIAAoADAAOAA4ADgAOAA4ADAAMAAwADAAOAA4ADgAOAAsACgAJAAgACwAMAA0A
DgAOAA4ADgAOAA8AEAARABIAFAAUABQAFAATABIAEQAQABAAEAAQABAAEAAQABAAEAAN
AAwACwAKAAsADAANAA4ADAAKAAgABgAHAAgACQAKAAkACAAHAAYABgAGAAYABgAIAAgA
CAAIAA==
         </WaveFormData>
      </LeadData>
      <LeadData>
         <LeadByteCountTotal>10000</LeadByteCountTotal>
         <LeadTimeOffset>0</LeadTimeOffset>
         <LeadSampleCountTotal>5000</LeadSampleCountTotal>
         <LeadAmplitudeUnitsPerBit>4.88</LeadAmplitudeUnitsPerBit>
         <LeadAmplitudeUnits>��V</LeadAmplitudeUnits>
         <LeadHighLimit>2147483647</LeadHighLimit>
         <LeadLowLimit>268435456</LeadLowLimit>
         <LeadID>II</LeadID>
         <LeadOffsetFirstSample>0</LeadOffsetFirstSample>
         <FirstSampleBaseline>0</FirstSampleBaseline>
         <LeadSampleSize>2</LeadSampleSize>
         <LeadOff>FALSE</LeadOff>
         <BaselineSway>FALSE</BaselineSway>
         <ExcessiveACNoise>FALSE</ExcessiveACNoise>
         <MuscleNoise>FALSE</MuscleNoise>
         <LeadDataCRC32>2924608406</LeadDataCRC32>
         <WaveFormData>
+v/6//r/+v/4//j/+P/4//r/+v/6//r/+P/4//j/+P/4//j/+P/4//r/+v/6//r/+v/6
//r/+v/6//r/+v/6//r/+v/6//r/+P/4//j/+P/6//r/+v/6//r/+v/6//r/+v/6//r/
+v/4//j/+P/4//n/+v/7//z/+v/6//r/+v/4//j/+P/4//r/+v/6//r/+f/4//f/9v/2
//b/9v/2//j/+P/4//j/+P/4//j/+P/4//j/+P/4//b/9v/2//b/9v/2//b/9v/2//b/
9v/2//T/9P/0//T/9v/2//b/9v/2//b/9v/2//b/9v/2//b/9v/2//b/9v/0//T/9P/0
//b/9v/2//b/9v/2//b/9v/0//T/9P/0//T/9P/0//T/9P/0//T/9P/2//b/9v/2//b/
9v/2//b/9v/2//b/9v/2//b/9v/2//T/9P/0//T/9P/0//T/9P/0//T/9P/0//L/8v/y
//L/9P/0//T/9P/y//L/8v/y//P/9P/1//b/9f/0//P/8v/y//L/8v/y//P/9P/1//b/
9f/0//P/8v/0//T/9P/0//L/8v/y//L/8v/y//L/8v/y//L/8v/y//L/8v/y//L/8v/y
//L/8v/y//L/8v/y//D/8P/w//D/8v/y//L/8v/w//D/8P/w//L/8v/y//L/8P/w//D/
8P/y//L/8v/y//b/9//4//n/+P/5//v//P/9//3//v/+//3///8AAAEABAAFAAYABwAK
AAoACgAMAA4ADgAOAA0ADQANAA0ADAAMAAkACQAHAAYAAwABAAAAAAD//////v/6//r/
9//1//P/8v/y//D/7//v/+//7//v/+//7//v/+3/7f/t/+3/7f/t/+3/6//v/+//7//u
/+z/7f/t/+3/7//v/+//7//v/+//6//o/+j/7//4/wEABQAHAAgAEAAcACcAOABTAHEA
iACWAJYAfgBXAD0AJwALAPv/+v/3//n//f/+////AgAEAAQAAwAAAP3//f/+//7//P/5
//r/+v/6//n/+f/3//f/9f/1//X/9f/2//f/9f/1//X/9f/1//b/9//5//n/+P/3//b/
9v/3//j/+f/3//f/9//4//b/+P/4//j/+f/5//n/+f/4//f/9//3//j/+f/6//r/+P/3
//f/+P/4//j/+P/3//j/+f/6//v/+f/5//r/+v/6//r/+v/6//r/+//7//v/+f/7//3/
+//9//7///////3//f8AAAAAAgACAAMAAwAEAAQABQAFAAUABwAJAAkACQAKAAsADAAN
AA8AEQASABQAFQAYABwAHAAcABwAHAAdAB4AIAAhACUAJgAmACYAJgAmACcAKgAqACsA
KwAsAC4ALgAvAC8ALwAuAC0ALAAqACkAKAAnACMAIAAfAB4AHgAdABoAFwATABEADwAO
AAwACwAJAAcABgAFAAMAAwABAAAA///////////9//3//P/6//r/+v/4//j/+P/4//j/
+f/6//r/+f/5//j/9//3//f/9v/1//f/9//3//f/9v/2//b/9f/3//f/9v/2//X/9f/0
//P/9P/1//b/9//1//X/9f/1//P/8//0//T/9v/2//b/9v/2//f/9//3//n/+f/5//j/
9v/3//j/+P/2//b/9v/2//f/+P/5//r/+f/5//j/9//5//n/+f/5//f/9//3//f/9//3
//f/9//5//n/+P/3//f/9//4//j/+v/6//r/+f/3//j/+P/3//X/9v/2//X/9f/1//X/
9f/1//X/9f/1//X/9f/0//T/9P/0//T/9P/0//T/9P/0//b/9v/2//f/9v/1//T/8//1
//X/9f/0//T/9v/2//X/9f/1//X/9P/2//b/9v/3//X/9f/1//X/9v/2//f/+P/3//b/
9v/1//f/9f/z//T/9v/0//T/9P/0//b/9v/2//b/+P/4//j/+P/2//b/9v/2//j/+P/4
//j/+P/4//j/+P/2//b/9v/2//j/+P/4//j/9//2//X/9P/2//b/9v/2//j/+P/4//j/
9v/2//b/9v/4//j/+P/4//b/9v/2//b/+P/4//j/+P/4//j/+P/4//j/+P/4//j/+v/6
//r/+v/5//j/9//2//f/+P/5//r/+v/6//r/+v/6//r/+v/6//j/+P/4//j/+P/4//j/
+P/6//r/+v/6//r/+v/6//r/+v/7//z//f/+////AQACAAMAAwAEAAQABQAHAAgACQAM
AA0ADgAPABAAEAAQABIAFAAUABQAEwARABEAEQAQABEADwAQAA8ADgALAAkACAAEAAMA
AwACAAAAAAD9//v/+f/4//j/9v/1//X/9f/1//P/8//z//P/8//z//P/8//x//H/8f/v
//H/8f/x//D/8v/z//P/8//x//H/8f/x//H/8f/x/+z/7P/x//j///8FAAcACAAOABYA
IQAyAEsAZwB+AI4AmACOAGsARwAvABUA///6//v/+f/5//z//f/+/wAAAgADAAAA/f/9
//z//P/6//n/+P/2//b/9f/1//f/9//1//X/8//z//T/9f/y//H/8P/v/+//8P/x//P/
9P/0//T/9P/z//P/8//z//P/8//z//T/8v/0//T/9P/z//P/8//z//X/9f/2//f/9f/1
//X/9P/1//X/9v/4//n/+P/3//X/9f/1//X/9f/1//X/9v/2//b/9v/2//b/+P/5//n/
+f/3//n/+//5//v//P/9//3/+//7//7//v/+//7//////wEAAgAEAAUABAAFAAYABQAH
AAgACQAKAAsADQAPABAAEQARABMAFgAZABoAGwAcABsAHAAeAB8AIQAiACIAIgAmACYA
JwAqACgAKQApACoAKgAqACsAKwApACgAJwAmACYAJQAkACMAIQAeAB0AHAAaABkAFgAT
ABEADwANAAwACAAHAAUAAwACAAEA/////////v/9//3/+//7//n/+f/4//b/9v/2//T/
9P/0//T/8//z//P/8v/y//P/8//z//P/8//y//H/8//z//P/8//y//L/8v/x//P/8//y
//L/9P/1//X/9f/z//P/8//z//P/8//z//P/8//z//T/9P/2//b/9v/2//T/9f/1//X/
9//3//f/9v/4//n/+v/6//r/+v/6//r/+v/6//r/+v/4//n/+f/5//v/+//7//v/+f/5
//n/+f/5//n/+f/5//n/+f/4//f/+f/5//r/+v/6//r/+v/5//v//P/8//v/+f/6//r/
+f/5//n/+f/5//n/+f/5//n/+f/5//j/+P/6//r/+v/6//j/+P/4//j/+P/4//j/+f/5
//n/+f/5//n/+f/5//j/+f/8//3//f/7//v/+//6//r/+v/6//v/+//7//v/+//9//z/
/P/8//7//v///////////wEAAgACAAIAAgACAAIAAAAAAAAAAAAAAAAAAAAAAAIAAgAC
AAIABAAEAAQABAACAAIAAgACAAAAAAAAAAAAAgACAAIAAgAEAAQABAAEAAMAAgABAAAA
AgACAAIAAgAAAAAAAAAAAAAAAAAAAAAAAgACAAIAAgACAAIAAgACAAQABAAEAAQAAwAC
AAEAAAAAAAAAAAAAAAAAAAAAAAAAAAAAAAAAAAACAAIAAgACAAAAAAAAAAAAAAAAAAAA
AAAAAAAAAAAAAAAAAAAAAAAAAAAAAAAAAAD+//7//v/+/wAAAAAAAAAAAAAAAAAAAAAA
AAAAAAAAAAAAAAAAAAAAAAABAAIAAwACAAMABQAGAAkACQAKAAoACwANAA4ADwASABMA
FAAVABYAFgAWABgAGgAaABoAGQAZABkAGQAYABoAFwAXABUAFgATABEAEAAMAAsACwAK
AAgACAAFAAMAAQAAAAAA/v/9//3//f/9//v/+//7//v/+//7//v/+//7//v/+//5//n/
+f/5//j/+v/7//v/+//7//v/+//7//v/+f/5//j/9v/3/wAACwAPABEAFAAYACAAKwA4
AE0AawCGAJoApgCiAIEAVwA9ACUACQAAAAMAAwAFAAgACwAMABAADAAJAAoACQAHAAYA
CAAGAAUABAADAAIAAAD//wEAAQD//////f/9//7///////////////7//v/+///////+
//3//P/8//3//v///////////wAA/v8AAAAAAAAAAAEAAgADAAEAAQACAAMABQAFAAUA
BAAEAAMAAwAEAAUABAADAAEAAgADAAQABQADAAMABAAEAAQABAAEAAQABAAFAAUABQAF
AAcACQAHAAkACgALAAsACQAJAAwADAAMAAwADQANAA4ADgAPAA8ADwARABMAEwAUABYA
GAAaABkAGwAdAB4AHwAfACEAJAAlACYAJwAoACsALAAuAC8AMQAyADIAMgAzADIAMgA0
ADUANwA4ADoAOAA4ADkAOQA5ADgANwA2ADUANQA1ADUAMgAuACwAKgAqACkAJgAjAB8A
HQAbABoAFgAVABMAEQAQAA8ADQANAAsACgAJAAkABwAHAAUABQACAAAAAAAAAAAAAAAA
AAAAAAABAAIAAgABAAEAAAD//wEAAQAAAP///f/9//3//f/+//7//v/9///////+//7/
/v////////////////////3//f/9//3//f/9//7//v///wAAAQACAAEAAQAAAP//////
/////v/+////AAAAAP7//v/+//7///8AAAEAAgABAAEAAAD//wEAAQABAAEAAQABAAEA
AQD////////////////+//3//f/9//7//v8AAAAAAAD///7//v/9//v//f/+//7//f//
//////////7//f/8//v//f/9//z//P/8//z//P/8//r/+v/6//r//P/8//z//f/8//v/
+v/5//v/+//7//r/+P/6//r/+f/5//n/+f/4//r/+v/6//v/+v/5//j/9//4//j/+f/6
//j/+P/5//n/+f/5//n/+v/6//j/+P/4//j/9v/2//b/9v/4//j/+P/4//f/9v/1//T/
9v/2//b/9v/4//j/+P/4//j/+P/4//j/+P/4//j/+P/2//b/9v/2//j/+P/4//j/+P/4
//j/+P/2//b/9v/2//f/+P/5//r/+f/4//f/9v/2//b/9v/2//j/+P/4//j/+P/4//j/
+P/6//r/+v/6//n/+P/3//b/+P/4//j/+P/4//j/+P/4//b/9v/2//b/9//4//n/+v/3
//b/9f/0//X/9v/3//j/9v/2//b/9v/2//b/9v/2//j/+P/4//j/+P/4//j/+P/4//j/
+P/4//r/+//8//3//v///wEAAgAEAAUABwAIAAgACQAJAAkADQAPABEAEwASABIAEgAU
ABUAFAATABEAEgATABQAFAATAA8ADgALAAwACQAHAAYAAgABAAEAAAD+//7/+//5//j/
+P/5//j/9f/1//X/9f/3//f/9//3//P/8//z//P/8f/x//H/7//y//P/9P/0//P/8//y
//H/8v/z//T/9f/1//X/8f/u//D/9//+/wkADQALAA4AFAAeACsAQABdAHkAjgCaAJYA
eABRADsAIwAJAP///v//////AQACAAEAAgAEAAYAAwAAAP//AQACAAAA/v/7//b/+P/4
//f/9//5//n/9//3//b/9f/1//X/9//3//f/9//2//b/9v/3//f/9v/1//T/9P/1//b/
9//1//X/9f/2//T/9v/2//b/9//3//f/9//1//X/9v/3//n/+f/5//j/9v/1//X/9v/6
//r/+v/5//v/+//7//v/+f/5//r/+v/8//z//P/8//z//f/9//3/+//9/////f///wAA
AQABAAAA//8BAAAAAQACAAQABQAEAAQABQAFAAkACwANAA0ACwAMAA0ADgANAA8AEQAS
ABUAFQAXABoAGQAaABsAHAAfACAAIgAjACMAJAAkACQAJAAkACUAKAApACsALAAuAC0A
LAAsACsALQAsACsAKgAoACcAJgAlACEAHgAdABwAHAAbABgAFQARAA8ADQAMAAoACQAH
AAUABQADAAAA///9//z/+//7//r/+//6//v/+f/2//X/9P/2//b/9v/2//X/9f/1//T/
8v/z//P/8//0//X/9f/1//T/8//y//H/9P/0//T/8//1//X/9P/0//P/8//y//H/8//z
//P/8//y//H/8P/v//H/8f/y//L/8v/y//L/8v/y//P/8//z//P/8//z//L/8v/z//T/
9P/0//T/9P/0//T/9P/0//T/9P/1//X/9f/3//f/9//3//X/9f/1//X/9//3//f/9//1
//X/9P/z//X/9f/2//b/9v/2//b/9f/z//T/9P/z//X/9v/2//X/9f/1//X/9f/z//P/
8//z//T/9f/1//b/8//y//H/8P/x//L/8//0//b/9v/2//f/9f/1//X/9f/3//f/9//2
//X/9v/1//P/9f/1//X/9P/y//L/8v/z//P/8//z//P/9P/0//X/9v/1//T/9P/z//X/
9f/1//b/9v/0//T/9P/0//T/9P/0//T/9P/0//T/9P/z//L/8f/w//P/9P/1//b/9f/0
//P/8v/y//L/8v/y//L/8v/y//L/8v/y//L/8v/0//T/9P/0//L/8v/y//L/9P/0//T/
9P/0//T/9P/0//P/8v/x//D/8f/y//P/9P/y//L/8v/y//T/9P/0//T/9P/0//T/9P/y
//L/8v/y//P/9P/1//b/9f/0//P/8v/0//T/9P/0//b/9v/2//b/9f/0//P/8v/0//T/
9P/0//L/8v/y//L/8v/y//L/8v/0//T/9P/0//L/8v/y//L/8//0//X/9v/0//b/9//4
//n/+v/7//3/AAABAAEAAgAAAAEAAwAEAAcACgALAAwACwAMAAwADAAQABIAEgASABEA
EQARABEADwAOAAoACQAIAAgABgAFAAIAAAD//////v/8//z/+f/3//X/9P/0//D/7//v
/+//8f/x//H/8f/w/+3/7P/r/+3/7f/t/+3/7P/v//D/8f/u/+7/7//v//H/8f/x//H/
7//t/+3/7f/o/+r/8f/8/wUABwAHAAgADgAYACUAPABXAHEAiACWAJgAgABXADkAIwAH
APf/+v/9//3//f/+//3//v8AAAIAAwAEAAEAAQD+//z/+P/5//j/+v/6//n/+f/3//f/
9f/1//X/9f/2//f/9//3//f/9//0//T/9P/1//j/+P/4//j/9f/1//X/9f/1//X/9f/2
//j/+v/6//r/+P/3//b/9f/2//f/+f/7//n/+f/5//j/+P/3//f/+P/6//r/+v/5//f/
9//3//f/+f/5//r/+v/6//r/+v/6//r/+//7//v/+//9/////f/7//z//f/9//////8C
AAIAAAAAAAEAAQAEAAQABQAFAAcACQALAAsACQAKAAsADAAOABEAFAAWABcAFwAZABwA
GwAcAB0AHgAhACIAJAAlACYAJgAlACQAJwAoACoALgAtAC0ALAAsAC4ALgAvAC8ALwAu
AC0ALAApACcAJQAjACIAIAAgACAAHAAbABgAFQAVABMAEQAQAA4ADQALAAkABQADAAAA
//8BAAAA//////3//f/7//v/+v/4//j/+P/4//j/+P/4//X/9f/1//T/9v/3//f/9//1
//X/9P/z//X/9f/1//X/9v/2//b/9f/0//P/8f/w//H/8//0//X/8//z//P/8//1//X/
9f/1//f/9//4//j/9//2//X/9P/2//f/9//3//f/9//3//b/9v/3//j/+P/6//r/+v/6
//n/+P/3//b/+P/5//n/+f/3//f/9//3//f/9//3//f/+f/5//n/+f/3//f/9v/1//f/
9//4//j/9v/2//b/9f/1//b/9v/1//f/+P/4//f/9v/1//T/8//0//X/9v/3//f/9//2
//b/9P/0//T/9P/2//b/9v/2//T/9P/0//X/9//3//f/9//1//X/9f/0//T/9v/2//X/
9//3//f/9v/1//T/8//z//T/9f/2//f/9f/0//T/9P/0//T/9f/1//f/9//1//T/9v/0
//T/9P/0//b/9v/2//b/9P/0//T/9P/2//b/9v/2//T/9P/0//T/9P/0//T/9P/2//b/
9v/2//X/9P/z//L/9P/0//T/9P/0//T/9P/0//T/9P/0//T/9v/2//b/9v/0//T/9P/0
//b/9v/2//b/9v/2//b/9v/1//T/8//y//P/9P/1//b/9f/0//P/8v/0//T/9P/0//T/
9P/0//T/8v/y//L/8v/0//T/9P/0//L/8v/y//L/9P/0//T/9P/2//b/9v/2//X/9P/z
//L/8//0//X/9v/0//T/9P/0//b/9v/2//b/9P/0//T/9P/y//L/8v/y//T/9P/0//T/
8v/y//L/8v/0//T/9P/0//T/9P/0//T/8v/0//X/9v/5//r/+//9//7//////wAAAAAB
AAMABAAFAAgACQAKAAkACgAKAAoADQAQABEAEgAQAA8ADgANAAwADAAJAAkABwAGAAMA
AQACAAAA//////7//P/8//n/9P/x/+//7v/v/+//8P/x//P/8//z//P/8//x//H/8f/z
//P/8//z//D/8f/w/+//8P/w//H/8f/x//H/8f/x/+//7//v/+//7v/s//H/+v8DAAcA
BwAGAAwAGAAlADQASwBlAH4AkACYAIwAZwBDAC0AFQD7//b/9//3//n/+v/9/wAABAAE
AAUABAD///v//v/+//z//f/+//z//P/7//v/+v/5//b/9f/3//f/+P/5//f/9//3//f/
9v/2//b/9//4//j/+P/4//f/9//3//f/+f/5//n/+v/5//r/+f/4//n/+f/5//n/+f/5
//r/+//5//n/+f/4//n/+f/6//z//P/8//z/+//9//3//f/9//3//f/+//7//v/+//7/
/v///wEAAgADAAAAAQACAP//AQACAAMAAwAFAAUACAAIAAcABgAGAAUABwAIAAoACwAM
AA0ADgANAA8AEAARABIAEwAVABcAGAAYABcAGAAaABwAHgAgACIAIQAiACQAJQAnACgA
KAAoACwALAAtADAALgAvAC8AMAAxADIANAA1ADMAMgAxADAALgAtACwAKwArACgAJwAm
ACIAIQAeABsAGwAZABcAFgATABEADgALAAsACQAGAAUABQAEAAMAAwAAAP///P/7//3/
/P/9//7//f/8//v/+v/7//v/+//6//r/+//7//v/+v/5//f/9f/2//f/+P/5//n/+P/3
//X/9v/3//f/+P/4//n/+f/5//f/9//3//f/+P/5//r/+//5//n/+v/6//r/+v/6//r/
+P/5//n/+f/5//n/+f/4//n/+//9//7//f/8//v/+v/7//z//f/+//7//////////v/9
//z/+//8//3//v////3//f/9//3//f/9//z/+//7//v//P/8//r/+v/6//n/+v/8//3/
/f/7//z//P/7//v/+//7//v//f/9//3//f/7//v/+v/6//z//P/8//z/+//6//n/+P/4
//j/+P/5//n/+f/5//n/+f/5//n/+P/4//r/+v/5//n/+f/5//j/+v/6//r/+//7//v/
+//7//r/+P/3//b/9//4//r/+//5//f/9//4//j/+P/4//j/+P/4//j/+P/4//j/+P/4
//j/+P/4//j/+P/2//b/9v/2//f/+P/5//r/+f/4//f/9v/4//j/+P/4//r/+v/6//r/
+f/4//f/9v/3//j/+f/6//n/+P/3//b/9v/2//b/9v/4//j/+P/4//b/9v/2//b/+P/4
//j/+P/2//b/9v/2//j/+P/4//j/+P/4//j/+P/3//b/9f/0//X/9v/3//j/+P/4//j/
+P/2//b/9v/2//f/+P/5//r/+f/4//f/9v/4//j/+P/4//j/+P/4//j/9v/2//b/9v/4
//j/+P/4//b/9v/2//b/+P/4//j/+P/4//j/+P/4//r/+//8//3//v///wEAAgABAAEA
AgACAAUABwAIAAkADAANAA4ADwAQABAAEAASABQAFAAUABMAEQARABEAEAARAA8AEAAP
AAwACQAHAAYABAADAAMAAgAAAAAA/f/7//f/9v/2//T/9P/1//b/9//0//P/8v/x//D/
8f/y//P/9P/1//b/9f/2//X/9P/y//L/8//z//P/8//z//P/8//z//P/8//w//D/9//+
/wUABwAFAAgAEAAcACkAPABXAHMAiACUAJQAgABdAEMALwAVAAUAAgABAP//AQACAAEA
BAAIAAwACwAGAAMAAQAAAP7//P/9/wAA/v/+//3//f/8//v/+P/3//n/+f/6//v/+//7
//v/+//6//r/+v/7//r/+v/6//r/+P/3//b/9f/4//n/+v/8//z//v/+//7/+//7//v/
+//9//3//v////7//f/8//r/+//7//z//v////7//f/7//3//f/9//3//////wAAAAD/
//7//f/8////AQACAAMAAQADAAUAAwABAAIAAwADAAQABQAJAAoACQAIAAgABwAJAAoA
DAANAA4ADwAQAA8AEQASABMAFAATABUAFwAYABcAFwAZABwAHgAgACIAJAAjACQAJgAn
ACkAKgAqACoALAAsAC0AMAAuAC8ALwAwADEAMgA0ADUAMwAyADEAMAAsACsAKgApACgA
JgAmACYAIwAhAB0AGQAaABkAGAAYABUAEwAQAA0ADQALAAgABwAJAAgABwAHAAQAAwAA
AP/////+////AAD+//7//v/+//3//f/9//z//v/////////+//3/+//5//v/+//7//v/
+v/6//r/+f/5//n/+P/4//r/+//7//v/+f/5//n/+f/7//v/+//7//r/+f/5//j/+v/6
//r/+v/8//3//f/9//z/+//6//j/+f/7//3//v/9//z/+//6//z//P/8//z//P/9//3/
/f/7//v/+//7//z//f/+/////v/9//z/+//9//3//P/7//v/+//8//z/+v/6//r/+f/5
//r/+v/5//n/+v/6//n/+//7//v/+//7//v/+//7//n/+f/4//j/+v/6//r/+v/4//j/
+P/4//r/+v/6//v//f/9//3//f/8//v/+v/4//n//P/9//3/+//7//v/+v/4//j/+P/5
//v/+//7//v/+v/4//f/9v/3//j/+v/7//n/9//1//j/9v/4//j/+P/4//j/+P/4//j/
+P/4//j/+P/6//r/+v/6//n/+P/3//b/+P/4//j/+P/4//j/+P/4//f/9v/1//T/9//4
//n/+v/5//j/9//2//j/+P/4//j/+P/4//j/+P/2//b/9v/2//f/+P/5//r/+f/4//f/
9v/4//j/+P/4//r/+v/6//r/+P/4//j/+P/6//r/+v/6//j/+P/4//j/+v/6//r/+v/4
//j/+P/4//j/+P/4//j/+v/6//r/+v/5//j/9//2//f/+P/5//r/+P/4//j/+P/4//j/
+P/4//n/+v/9//////////////8DAAQABQAFAAcACAAKAA0ADAANABAAEQAUABUAFgAW
ABUAFgAXABYAGAAXABcAFwAVABQAFAARABEADwAOAAsACgAKAAkACQAIAAYAAwACAAEA
///9//z//P/6//n/+f/5//n/+f/5//v/+//5//n/9//3//f/9//3//X/9//3//f/9v/2
//f/9//3//f/9//5//v/+//5//X/8v/0//3/BAANABEAEQAUABoAIgAxAEQAXwB7AJQA
oACgAIoAYQBHAC8ADwD9/wAABwAHAAcACAAJAAgACAAKAAkACAAJAAkACgAIAAQAAwAC
AAAAAAD/////AAABAAAAAQD/////AAABAAEAAQABAAEAAAAAAAAAAQAAAAAAAAAAAAEA
AQABAAEA////////AAAAAAIAAgACAAEAAQABAAEAAQABAAIAAwAFAAUABQAEAAIAAQAB
AAIABAAEAAQAAwADAAMAAwADAAMAAwAEAAQABQAGAAcACAAHAAcABgAFAAUABwAJAAcA
BwAIAAkACQAJAAkADAAMAA4ADgAPAA8ADgAOAA8ADwATABUAFwAXABcAGAAZABoAGQAb
AB0AHgAhACEAIwAmACcAKAApACoAKwAsAC4ALwAxADIAMgAyADQANAA1ADgAOgA7ADsA
PAA+AD4APwA/AD4APAA6ADgANgA1ADQAMwAzADAALwAuACwAKwAoACUAIwAhAB8AHgAa
ABkAFwAVABMAEQAOAA0ADwAOAA0ADQANAA0ACwALAAoACAAIAAgABgAGAAYABgAFAAUA
BQAEAAIAAwADAAMABQAFAAQAAwADAAMAAwADAAQABAAEAAMABQAFAAQABAAEAAUABQAF
AAgACQAKAAsACAAHAAYABQAGAAcACQAKAAoACgAKAAoACQAJAAgABwAIAAkACgAKAAgA
CQAKAAoACgAKAAoACgAMAAwADAAMAAoACwALAAsADQANAA0ADQALAAsACwALAA0ADQAN
AA0ADQANAAwACwALAAsADAAMAA4ADgAOAA0ADAAMAAsACQALAAwADAALAAsACwALAAsA
CwALAAsACwAMAA0ADQAOAA0ADAALAAoADAAMAAwADAAKAAoACgALAAsACwALAAsADQAN
AA0ADAALAAwACwAJAAsACwALAAoACgAKAAoACwAJAAkACQAJAAsACgAKAAoACAAIAAkA
CQALAA0ADQAOAAwACgAKAAoACgAKAAoACgAKAAwADAAMAAwACgAKAAoACgAMAAwADAAM
AAsACgAJAAgACgAKAAoACgAMAAwADAAMAAwADAAMAAwADAAMAAwADAAKAAoACgAKAAwA
DAAMAAwADAAMAAwADAAKAAoACgAKAAsADAANAA4ADQAMAAsACgAMAAwADAAMAAwADAAM
AAwACgAKAAoACgALAAwADQAOAAwADAAMAAwADgAOAA4ADgAOAA4ADgAOAAwADAAMAAwA
DQAOAA8AEAAOAA4ADgAOAA4ADgAOAA4AEAAQABAAEAAOAA4ADgAOABAAEAAQABAADgAO
AA4ADgARABIAEwAUABcAGAAZABoAHAAcABwAHAAeACAAIgAkACYAJgAmACYAKAAoACgA
KAAoACgAKAAoACcAJgAlACQAIgAiACIAIgAgAB4AHAAaABgAGAAYABgAFQAUABMAEgAQ
AA4ADAAKAAsADAANAA4ADQAMAAsACgAMAAwADAAMAAoACgAKAAoACAAIAAgACAAJAAoA
CwAMAA==
         </WaveFormData>
      </LeadData>
      <LeadData>
         <LeadByteCountTotal>10000</LeadByteCountTotal>
         <LeadTimeOffset>0</LeadTimeOffset>
         <LeadSampleCountTotal>5000</LeadSampleCountTotal>
         <LeadAmplitudeUnitsPerBit>4.88</LeadAmplitudeUnitsPerBit>
         <LeadAmplitudeUnits>��V</LeadAmplitudeUnits>
         <LeadHighLimit>2147483647</LeadHighLimit>
         <LeadLowLimit>268435456</LeadLowLimit>
         <LeadID>V1</LeadID>
         <LeadOffsetFirstSample>0</LeadOffsetFirstSample>
         <FirstSampleBaseline>0</FirstSampleBaseline>
         <LeadSampleSize>2</LeadSampleSize>
         <LeadOff>FALSE</LeadOff>
         <BaselineSway>FALSE</BaselineSway>
         <ExcessiveACNoise>FALSE</ExcessiveACNoise>
         <MuscleNoise>FALSE</MuscleNoise>
         <LeadDataCRC32>2093271431</LeadDataCRC32>
         <WaveFormData>
AAAAAAAAAAACAAIAAgACAAQABAAEAAQAAQAAAP///v8AAAIABAAGAAMAAgABAAAAAgAC
AAIAAgACAAIAAgACAAEAAAD///7/AQACAAMABAABAAAA///+////AAABAAIAAgACAAIA
AgD///7//f/8//7/AAACAAQAAwACAAEAAAACAAIAAgACAAIAAgACAAIAAQAAAP///v8B
AAIAAwAEAAEAAAD///7///8AAAEAAgACAAIAAgACAAAAAAAAAAAAAQACAAMABAABAAAA
///+/wAAAAAAAAAAAgACAAIAAgABAAAA///+/wAAAgAEAAYABAACAAAA/v///wAAAQAC
AAIAAgACAAIAAQAAAP///v8BAAIAAwAEAAEAAAD///7///8AAAEAAgACAAIAAgACAAEA
AAD///7/AQACAAMABAABAAAA///+/wAAAAAAAAAAAgACAAIAAgD///7//f/8//7/AAAC
AAQAAQAAAP///v///wAAAQACAAIAAgACAAIAAQAAAP///v8AAAIABAAGAAQAAgAAAP7/
//8AAAEAAgAEAAQABAAEAAEAAAD///7/AQACAAMABAADAAIAAQAAAAIAAgACAAIAAgAC
AAIAAgABAAAA///+/wEAAgADAAQAAQAAAP///v8AAAAAAAAAAAAAAAAAAAAAAAAAAAAA
AAADAAQABQAHAAUABAAEAAIAAwAEAAYABwAKAAoACgAKAAgACgAJAAkACwAMAA0ADAAH
AAQAAAD6//j/+P/3//f/9v/2//b/9//4//n/+f/5//z//P/9//7//P/6//n/9//7//z/
/v///wEAAQABAAIA///+//3//P///wAAAQACAP//AAD///7//////wAAAgACAAIAAgAD
AAEAAQACAAIABAAGAAgACgAGAAQABAADAAgACgAOABUAGgAYABQACwAAAPf/6//c/83/
wv+0/6D/if+E/4j/iv+S/6L/rP+v/7X/vv/G/83/2f/j/+//9//8////AgACAAEAAAD/
/wEABQAHAAkACgANAA0ADQAQAA0ADAALAAoADgAQABIAFAARABEAEQAQABAAEQASABMA
EgASABAAEwATABEADwALAA4ADgAPABAADgAPAA8ADwARABEADwAOAA4ADQANAA4ADAAL
AAoACQAJAAsADAANAAsADAAKAAcACAAIAAkACQAHAAcABgAGAAUABAADAAEAAgADAAUA
BwAFAAMAAQD+//7//////wAAAAD+/wAAAAD9//v/+P/1//b/9//4//r/9//1//P/8P/y
//L/7//u/+3/7f/s/+z/6v/o/+f/5v/n/+j/5//l/+P/4f/e/9v/3P/c/9z/3f/b/9v/
2//c/9v/2//c/9z/3//h/+L/4//g/+H/4f/h/+f/6v/r/+z/7f/u//D/8P/v//H/8//0
//f/+P/6//v/+f/5//r/+f/8//3//v////3//f/9//7/+//8//v/+f/7//3//v8AAP7/
/f/9//v//P/9//3//v8AAP////8AAP7//v/9//z//v///wAA/v/9//z/+//7//z//f/+
/////f/9//7//v/9//z/+//4//z//v/9/////f/8//z//P/9//3//P/9//r/+v/7//v/
+f/5//r/9//4//n/+v/8//n/+f/4//f/+v/6//n/+f/5//n/9//3//b/9//4//j/+P/6
//z//v/9//v/9//1//n/+v/6//j/+f/6//v//P/7//n/+v/4//f/+f/7//3/+//5//f/
9v/5//r/+v/5//v/+//6//r/+f/5//n/+P/7//z//f/+//v/+f/3//b/+P/6//v/+v/8
//v/+//7//j/9//3//b/+P/6//z//v/7//n/+P/4//z//P/7//r/+v/6//r/+f/3//f/
9//6//7/AAAAAP///P/5//j/9//2//n/+v/7//z/+v/6//r/+v/8//z//P/8//z//P/8
//z/+f/4//f/9v/6//z//v8AAP///v/9//z//P/8//z//P/8//z//P/8//v/+v/5//j/
/P/+/wAAAgD///7//f/8//z//P/8//z///8AAAEAAgD///7//f/8//3//v///wAA///+
//3//P/+//7//v/+////AAABAAIAAAD+//z/+v/+/wAAAgAEAAIAAAD+//z//v/+//7/
/v8AAAAAAAAAAP///v/9//3//v8AAAMABAADAAIAAgABAAQABAAEAAQABwAKAAoACwAL
AAoACQAGAAYABgAFAAIA/P/6//f/9f/0//T/9P/1//n/+//8//3/+v/4//f/9v/5//r/
/P/9//3//P/8//v//f/9//3//v///wAAAQACAP///v/9//z//v8CAAQABgADAAEAAAAA
AAIAAgACAAMABQAFAAYABgAFAAQAAwACAAQACAAKAAkACAAGAAYABwAKABAAFgAVAA4A
AwDz/+L/z/++/67/nP+J/37/gP+E/4j/jv+U/5X/l/+i/7T/xf/T/9//6f/x//L/8//0
//j//f8AAAMAAwABAAEAAQAAAAIAAwAEAAgACgAKAAoACgAIAAYABAACAAUABwAJAAoA
CAAHAAYABQAGAAYABAAHAAsACwALAAkACAAGAAUABAAHAAkACgALAAgABwAEAAIAAgAB
AAEAAgAFAAUABQAFAAEAAQAAAP//AgAGAAcABwAEAAIAAQD//wAAAQABAAIAAgACAAIA
AQD///3//P/7//7///8AAAAA/f/7//j/9v/2//b/+v/8//v/+//6//n/9//1//P/8v/1
//X/9f/0//P/8v/u/+z/6//r/+r/6v/r/+r/6v/q/+b/5P/g/9v/3//h/+L/4//i/+D/
3v/d/9z/3f/e/+D/4f/h/+L/4v/f/9//3v/d/+D/4//l/+f/5//o/+f/5v/q/+z/7//w
//P/9f/3//j/+P/2//X/8//2//n//f///////f/7//n/+v/7//z//v/+/wAAAAD///7/
/f/7//r//f///wIAAwAAAP///f/8//7//f/9//7/AAACAAMABAAAAP///v/6////AAAB
AAMAAAD///7//f/8//3///8AAAIAAgACAAAA///+//r/+f/9/wAABAAIAAYAAwD///3/
/f/+/wAAAQACAAMABQADAP///f/7//r//P///wEAAwADAAIAAAD//wAAAQAAAAEAAAAB
AAIAAgD///7//f/8////AQABAAMAAgACAAEA/v8AAAAAAAAAAAMAAwAGAAYAAgABAAAA
//8CAAMABAAGAAYABAABAP3/AAABAAEAAgACAAMABAAEAAEAAAD///7/AAADAAYACgAJ
AAgABgACAAIAAQABAAEAAwADAAQABAADAAIAAQAAAAIAAwAFAAgACAAGAAMAAAABAAIA
AwADAAMAAwADAAYAAAACAAQACQAKAAwADAAMAAwACAAGAAQAAgAFAAYABwAIAAYABgAG
AAYABgAGAAYABgAHAAgACQAKAAgABgAEAAIABQAGAAcACAAGAAYABgAGAAYABgAGAAYA
CQAKAAsADAAKAAgABgAEAAUABgAHAAgACAAIAAgACAAGAAYABgAGAAcACAAJAAoACAAG
AAQAAgAEAAYACAAKAAgACAAIAAgABwAGAAUABAAGAAgACgAMAAoACAAGAAQABQAGAAcA
CAAGAAYABgAGAAQABAAEAAQABwAIAAkACgAIAAYABAACAAUABgAHAAgABgAGAAYABgAE
AAQABAAEAAYACAAKAA0ACQAIAAgABgAJAAoADAANAA4ADgAOAA4ADwASABIAEwAVABYA
FwAWAA8ADAAIAAIAAgACAAEAAQD+//7//v//////AQACAAMABAAEAAUABgADAAIAAgAB
AAUABgAIAAkABgAFAAQABAACAAIAAgACAAUABgAHAAgABQAGAAUABAAFAAUABgAIAAYA
BgAGAAcABgAFAAUABAAGAAgACgAMAAYABAAGAAcADAAOABIAFQAWABYAGAATAAwABQD/
//L/4//S/8D/rP+V/4T/gv+I/47/lv+g/6P/pf+q/7T/v//L/9v/6//3//7/AQAAAAAA
/f/+////AwAHAAkACwAMAAsACwALAA4ADAAMAAwADAANAA4ADwAQAA0ADQANAAwADQAP
ABEAEwARABAADQAPAA8ADwAPAA0ADwAQABIAFAARABEAEAAPABIAEwASABIAEAAPAA8A
EAAPAA8ADwAPAA4ADwAPAA8ADQAOAAwACQAKAAoACwALAA0ADQAMAAwACgAKAAoACQAJ
AAkACgALAAkABwAFAAIAAwAFAAYACAAEAAIABAAEAAEAAQAAAP//////////AAD9//v/
+f/2//r//P/7//z/+v/5//f/9v/0//L/8f/w//H/8v/x/+//7P/r/+n/5//q/+r/6v/r
/+f/5//n/+j/5//n/+j/6P/p/+v/7P/t/+r/6//r/+v/7//y//P/9P/1//b/+P/4//n/
+//9//7/AwAEAAYABwAFAAUABgAFAAoACwAMAA0ACwALAAsADAAMAA4ADgANAA8ADwAO
AA4ACwALAAwACwAMAA0ADQAOAAwACwALAAwACwAMAAwADAAOAA8AEAAOAA4ADAAKAAkA
CwANAA8AEQANAA0ADgAOAA4ADgAOAAwADwAQAA4ADwAOAAwACwAKAA4ADwAPABEADwAO
AA4ADQANAA0ADgALAAsACwALAAwACgAJAAcABQAKAAwADQAPAAwACwAIAAcACAAJAAoA
CgAJAAoACwAMAAoACQAGAAUACAAKAAsACgAIAAgACAAIAAcABwAKAAoACgALAAwADQAK
AAkACAAIAAsADAAMAAsACgAJAAcABgAIAAkACgAKAAsADAANAA4ACwAJAAcABgAKAAwA
DQAMAAoACQAJAAkABwAHAAgACAAJAAoACwAMAAkABwAGAAYACwAMAAwADAALAAoACQAH
AAcABwAHAAoADgAOAAoACQAIAAgACAAIAAgACwAMAA0ADgAMAAoACAAGAAcACAAJAAoA
CgAKAAoACgAIAAgACAAIAAoADAAOABAADAAKAAgABgAJAAoACwAMAAoACgAKAAoABwAG
AAUABAAFAAYABwAIAAYABgAGAAYABwAIAAkACgAKAAoACgAKAAkACAAHAAYACAAKAAwA
DgAMAAoACAAGAAcACAAJAAoACAAIAAgACAAHAAYABQAEAAUABgAHAAgABgAEAAIAAAAD
AAQABQAGAAYABgAGAAYABAAEAAQABAAHAAgACQAKAAgABgAEAAIABQAGAAcACAAIAAgA
CAAJAAgACAAJAAgACwAMAA4ADwAOAAwACgAIAAoADgAPABEADwAOAA0ACgAEAAIA///6
//v//P/8//3/+f/4//f/9//6//3///8BAP///v/+//7//P/8//3//f8BAAIABAAFAAIA
AQAAAAAAAQACAAMABAADAAIAAQAAAAAAAgACAAIABAAFAAcACgAGAAQAAgABAAIAAwAF
AAYABAAEAAQABAD+/wAABAAHAAoADgAQABMAEgAQAAoAAwD+//f/6//a/8v/vv+s/5T/
f/9+/4T/iv+U/6T/qP+n/6v/tv/C/8v/1//n//P/+f/6//n/+P/6//v//v///wMABgAH
AAgACAAGAAUABAAGAAcACAAJAAoACAAIAAgACAAHAAcABwAGAAcACQALAA0ACwAKAAcA
CQANAA0ADQALAAkACAAIAAgABgAHAAcABwAKAAsACgAKAAkABwAGAAYACAAJAAoACwAI
AAcABQADAAMABgAGAAUABgAGAAcABwAEAAMAAQAAAAEAAgADAAMAAgABAAEAAQD/////
///+/wAAAQABAAIA///8//3//P/9//3//P/7//j/9//2//b/9P/z//L/8P/x//L/8P/w
/+3/7f/s/+z/7f/s/+z/7P/o/+j/5v/j/+H/4f/g/9//4v/i/+L/4//f/93/2//a/97/
3//h/+L/4P/h/+H/4f/h/+P/5P/l/+n/7P/t/+7/7v/u/+//7v/y//X/+P/6//v/+v/6
//n/+P/5//v/+/8AAAEAAgADAAIAAQAAAAAAAQAEAAUABQADAAMAAgACAAAAAQADAAMA
BAAFAAUABgADAAEAAAAAAAIABAAFAAYABwAHAAcABAAFAAQAAwADAAQABQAGAAcAAgAB
AAEAAAADAAQABQAEAAQABAABAAEAAAAAAAEAAgADAAMAAgADAP///v/+//3///8BAAQA
AwAEAAMAAgACAAAAAQABAAEAAwAEAAQABQADAAEA/f/7//3///8BAAIAAAAAAAAAAAD/
/////f/9/wAAAgADAAIA///+//3//P/+////AwAEAAEAAQABAAEA////////AAAEAAQA
AwABAP/////+//7///8BAAMABAADAAIAAQAAAAEAAQABAAIABAAGAAcABgAEAAEA///9
////AQAEAAYABQAEAAMAAgABAP///v/+/wMABAAEAAQAAwACAAEA//8AAAEAAgAGAAgA
BAAAAP3//v///wAAAQACAAIAAgACAAIA///+//3//P///wIABQAIAAQAAgAAAP7/AAAA
AAAAAAACAAIAAgACAAAAAAAAAAAAAQACAAMABAABAAAA///+/wAAAAAAAAAAAgACAAIA
AgD///7//f/8//7/AAACAAQAAQAAAP///v///wAAAQACAAQABAAEAAQAAQAAAP///v8A
AAIABAAGAAMAAgABAAAAAgACAAIAAgACAAIAAgACAAEAAAD///7/AAACAAQABgACAAAA
/v/8//3//v///wAAAAAAAAAAAAD///7//f/8////AAABAAIA///+//3//P/+////AQAE
AAQABAAEAAUAAwAEAAQABAAHAAkADQAOAAwACwAJAAcABAABAAAA/v/6//f/9v/0//H/
8P/w//D/9P/3//r//P/8//v/+f/4//n/+v/7//3/+//8//z//f/8//v/+v/5//z//v8A
AAIAAAD+//z/+v/8//z//v/+//7//v/9//3//v/+//7//v8AAAEAAgAEAAMAAgABAAAA
AAACAAYACAAJAAoACAAGAAcACgAOABAADQAGAP3/7//c/8n/tv+m/5D/ff96/4L/hv+K
/5L/mP+X/5v/qv+8/8v/1//j/+3/8f/y//P/9v/2//f//v8DAAUAAwADAAMAAgADAAMA
AwAGAAcACAAJAAoABwAGAAUABAAGAAkADAAOAAoACQAIAAcABAAEAAIABQAIAAkACgAJ
AAgABgAFAAQABQAHAAgACQAIAAcABAACAAIAAQABAAIABAAFAAYABwAEAAMAAQD//wAA
BAAFAAUAAwACAAIAAQD//////v/+/wEAAgADAAMAAQD///7//f/+////AAAAAP7//f/7
//r/+P/2//j/+P/4//n/+f/5//f/9f/z//L/9f/1//X/9P/z//L/7v/s/+v/6//q/+r/
6//q/+r/6v/n/+b/4//f/+D/4f/h/+H/3v/c/9r/2f/a/9v/3P/e/9//3//g/+D/3//f
/97/3f/g/+P/5f/n/+n/6v/p/+j/6//s/+7/7v/w//P/9v/4//j/9v/1//P/9v/5//3/
///+//3//P/7//v/+//7//z//v8AAAAA///+//3/+//6//3///8CAAMAAQABAAAAAAAA
AP////8AAAIABAAFAAYAAgABAAAA/P8AAAIABAAHAAQAAwACAAEAAQABAAIAAgAFAAYA
BwAGAAYABAD///3/AQACAAQABgAFAAMAAAD//wAAAAABAAEAAgADAAUAAwABAP///f/8
//7/AQADAAUAAwACAAAA/////////f/9////AQADAAQAAQAAAP///v8CAAMAAgADAAQA
BAADAAAAAAAAAAAAAAACAAMABwAIAAIAAQAAAP//AgADAAQABgAFAAQAAgD//wEAAQAA
AAAAAgADAAQABAADAAIAAQAAAAEAAwAFAAgABwAGAAQAAAABAAEAAgADAAUABQAGAAYA
AwACAAEAAAACAAMABQAIAAgABgADAAAAAgACAAIAAQACAAMABAAIAAAA/P/8////AgAD
AAQABQAGAAMAAgABAAAAAwAEAAUABgAEAAQABAAEAAIAAgACAAIABQAGAAcACAAEAAIA
AAD+/wEAAgADAAQABAAEAAQABAACAAIAAgACAAUABgAHAAgABgAEAAIAAAADAAQABQAG
AAYABgAGAAYABQAEAAMAAgADAAQABQAGAAUABAADAAIAAwAEAAUABgAEAAQABAAEAAMA
AgABAAAABAAGAAgACgAIAAYABAACAAQABAAEAAQABAAEAAQABAACAAIAAgACAAUABgAH
AAgABgAEAAIAAAABAAIAAwAEAAYABgAGAAYABQAEAAMAAgAGAAgACgAMAAgABgAEAAIA
AwAEAAUABgAGAAYABgAGAAQABAAEAAQABgAHAAkADAAJAAgABwAHAAgACgALAAwACgAL
AA4ADgAOAA0ACwAJAAkABwAHAAYAAQD9//v/+P/6//r/+//8//v//f///wAAAAD///3/
/P///wAAAQADAAAAAAD/////AQABAAEAAQAAAAAAAAAAAAIAAgACAAIABQAGAAkACgAI
AAYAAwABAAUABgAHAAgABwAHAAcACAAHAAYABQAEAAYACAAIAAoACQAIAAgACAANABYA
GgAcABsAFAAJAP3/6v/Z/8r/uv+s/5X/iP+I/4r/jP+U/5z/n/+j/7D/wP/N/9n/4//r
//P/+P/7//7/BAAJAAgABwAHAAcABwAHAAYACQALAA0AEgAPAA4ADQAMAA0ADgAPABAA
EgATABQAFAAQAA8ADgANAA4AEAAQABUAFAATABIADwAPAA4ADgAOAA8AEQASABMAEAAP
AAwACgANAA0ADgAQAA4ADQAMAAsACgALAAsACwALAA4ADgANAAoACAAHAAUABwAJAAoA
DAAJAAgABwAFAAQAAwADAAMABQAFAAUABAACAAEA///+//7//v8CAAQAAAD///3/+//7
//v/+//8//7//f/8//r/+P/2//H/7v/v//H/8v/0//L/8P/v/+7/7P/s/+r/5//p/+n/
6P/n/+T/4v/g/9//3//h/+P/5v/k/+P/4//i/+T/5f/l/+X/5v/p/+v/7f/u/+7/7P/q
//D/8v/1//b/9v/3//j/+P/8//z//f/9/wAAAQADAAMAAgABAAAA//8BAAMABQAIAAUA
BgAFAAMABQAFAAQABAAGAAcACQAJAAYABQADAAIABAAFAAcACgAJAAgABgAEAAQABQAG
AAQABwAIAAkACwAIAAcABgAFAAcACQAMAA4ADgAMAAoABgAKAAoABwAHAAoACgALAAwA
CgAHAAMAAQAEAAYACQALAAoACQAJAAUABgAFAAQABAAFAAcACAAJAAcABgAEAAMABQAH
AAcACQAHAAcABwAGAAYABgAGAAYACQAJAAcABwAGAAYABQACAAQABgAIAAoACQAHAAgA
BgAFAAUABQAFAAYABwAIAAoACQAIAAYAAwAHAAkACgAMAAoACQAIAAYABgAGAAYABgAG
AAcACAAKAAgACAAHAAQACAAJAAsADQALAAkACAAGAAgACAAIAAgACQAJAAoADAAMAAoA
BwAEAAYACAAKAAsACgAJAAgACgAIAAYACgANAA4ACwAKAAkACAAGAAYABgAGAAkACgAL
AAwACgAIAAYABAAGAAgACgAMAAsACgAJAAgABgAGAAYABgAHAAgACQAKAAcABgAFAAQA
BQAGAAcACAAGAAYABgAGAAQABAAEAAQABQAGAAcACAAHAAYABQAEAAcACAAJAAoACgAK
AAoACgAJAAgABwAGAAcACAAJAAoACAAGAAQAAgAEAAYACAAKAAgACAAIAAgABwAGAAUA
BAAFAAYABwAIAAUABAADAAIABQAGAAcACAAGAAYABgAGAAUABAADAAIABAAGAAgACgAI
AAYABAACAAUABgAHAAgABwAGAAUABAACAAIAAgADAAUACAAMAA4ACwAKAAoACQANAA4A
DwAQABAAEgARABEADgAMAAoABgAEAAQAAwAAAPz/+v/3//X/9v/4//r//f/+////////
//3//P/8//z//f/+/wAAAQABAAAAAAD//wAAAQACAAQAAgACAAIAAgAAAAAAAAAAAAMA
BgAHAAgABQADAAIAAgAFAAYABwAJAAYABQAFAAQABAAEAAQABAAKAAwADgALAAYABgAI
AAsAEAAWABYAEQAIAP3/7f/a/8n/vP+w/6D/jf+G/4r/iv+S/6D/pv+l/6v/uP/G/9H/
2//l/+3/8f/y//X/+v/+/wEAAgADAAMAAgADAAQABAAIAAkACgAOAA0ADAALAAoACgAK
AAoACgAMAA0ADgAOAAoACQAIAAcACAAKAAoADwAOAA0ADAAJAAkACAAIAAgACQALAAwA
DQAKAAkABgAEAAYABwAJAAwACgAJAAgABwAFAAUABAADAAQACAAJAAkABwAEAAIA//8B
AAMABAAGAAQABAAEAAMAAAD///////8AAAEAAgACAP///f/6//j/+f/4//v//P/6//n/
9//1//b/9f/0//T/9f/1//X/9P/y//D/6//o/+j/6f/p/+r/6P/m/+X/5P/i/+L/4P/d
/+D/4f/h/+H/3//c/9n/1//Y/9n/2v/c/9r/2f/Z/9j/2v/b/9v/2//e/+H/4//l/+b/
5v/k/+L/6P/q/+3/7v/u/+//8P/w//T/9P/1//X/9//5//z//f/9//v/+f/3//n/+//9
/wAA/f/+//3/+//9//3//P/8//3///8CAAMAAAD///3//P//////AAACAAIAAgABAAAA
/////////P///wAAAQADAAEA///9//v//P/9////AAAAAAAAAAD+//7//v/7//v//f/+
/wAAAgD///3/+v/5//r//P///wEA/////wAA/f/+//3//P/8//3///8AAAEAAAD+//v/
+f/8//3//P/9//3//f/9//z//P/8//z//P///////f/9//7//v/9//r//P/+/wAAAgAA
AP//AQAAAP3//f/9//3//v///wAAAgACAAAA/f/5//v//f/+/wAA/////////v/8//z/
/P/8//z//f/+/wAA/f/8//r/9v/5//v//v8BAAAA//////7//v/+//7//v8AAP////8A
AAAA/v/7//j//P/+/wAAAQD+//3//P/+//j/+P/8/wEAAgABAAAA///+//v/+v/5//j/
/P/+/wAAAgD///7//f/8//7//v/+//7/AAAAAAAAAAD9//z/+//6//3//v///wAA///+
//3//P/+//7//v/+//z//P/8//z/+//6//n/+P/6//z//v8AAP///v/9//z//v/+//7/
/v/+//7//v/+//3//P/7//r//f/+////AAD///7//f/8//3//v///wAA/v/+//7//v/9
//z/+//6//z//v8AAAIA///+//3//P///wAAAQACAAAAAAAAAAAA///+//3//P///wAA
AQACAP/////+//7/AQACAAMABAAFAAUABgAGAAUABAAEAAYACQALAAwADAAHAAIA/f/6
//v/+P/2//b/9v/1//T/9P/z//P/9P/1//n/+//8//z/+//6//n/+P/7//v//P/8////
/////////P/8//v/+v/9//7///8AAP3//P/7//z//f/+/////////wAAAAAAAP7/////
////AQACAAMABAAAAP7//P/8/wAAAwAIAAwADgARABIAEAAMAAcABAD9/+//3v/N/7z/
qP+M/3f/cv96/4T/jv+Y/5z/nf+h/6z/uv/H/9X/4//v//f/+v/5//b/9v/1//j//f8D
AAYABwAIAAgABwAFAAMABAAFAAYABwAIAAgACAAIAAgABQAFAAUABAAHAAkACwANAAsA
CgAHAAkACwALAAsACQAJAAgACAAIAAcABwAGAAUABwAJAAkACgAIAAUAAwACAAQABQAG
AAcABQAFAAQAAwACAAQAAwABAAMABAAGAAcABQADAAAA/v///wAAAQABAAAA////////
/v/9//z/+v/6//v/+//8//j/9v/4//j/+f/5//j/9//4//f/9v/2//P/8f/v/+z/7//w
/+7/7v/q/+n/5//m/+b/5v/n/+j/5v/m/+T/4f/f/9//3v/d/97/3v/e/9//2v/Z/9j/
2P/a/9v/3f/e/+D/4f/h/+H/4P/h/+H/4f/n/+r/6//s/+z/7P/t/+z/7v/x//T/9v/2
//b/9//3//X/9f/2//X/+//9////AQAAAP///v/+/wAAAgACAAEAAQABAAAAAAD/////
AAD//wAAAQABAAIA///9//z//P8AAAIAAwAEAAEAAQABAP7//v/+//7///8CAAMABAAF
AAIAAQABAAAABAAEAAQAAgAEAAQAAQABAAAAAAABAAIAAwADAAIAAwABAAAAAAD//wEA
AwAGAAUAAgABAAAAAAD+/////////wMABAAEAAUAAwABAP3/+//9////AQACAAIAAgAC
AAIAAgABAP7//f8AAAIAAwACAP///v/9//z//v///wMABAADAAMAAwADAAAA///+//7/
AQACAAIAAQAAAP///f/8////AQADAAQAAgACAAIAAgAAAP///v/+/wIABAAFAAQAAQD/
//7//f/+////AQACAAIAAgACAAIAAAD/////AAADAAQABAAEAAEAAAD///3/AAABAAIA
BgAEAAQAAgD///7///8AAAEAAgAEAAQABAAEAAEAAAD///7/AQACAAMABAABAAAA///+
//7//v/+//7/AQACAAMABAACAAAA/v/8/wAAAgAEAAYABAACAAAA/v8AAAAAAAAAAAIA
AgACAAIAAQAAAP///v8BAAIAAwAEAAIAAAD+//z//v/+//7//v///wAAAQACAP///v/9
//z//v8AAAIABAABAAAA///+//7//v/+//7///8AAAEAAgD///7//f/8////AAABAAIA
///+//3//P/9//7///8AAAIAAgACAAIAAAD+//z/+v/8//7/AAACAP///v/9//z//f/+
////AAABAAIAAwAEAAMAAgABAAAABAAGAAgACgAIAAgACAAIAAUABAADAAIAAAD+//z/
+v/2//T/8v/w//T/9v/4//r/+P/4//j/+P/4//j/+P/4//n/+v/7//z/+//6//n/+P/7
//z//f/+//3//P/7//r//P/8//z//P/9//7///8AAP///v/9//z///8AAAEAAgABAAAA
///+/w==
         </WaveFormData>
      </LeadData>
      <LeadData>
         <LeadByteCountTotal>10000</LeadByteCountTotal>
         <LeadTimeOffset>0</LeadTimeOffset>
         <LeadSampleCountTotal>5000</LeadSampleCountTotal>
         <LeadAmplitudeUnitsPerBit>4.88</LeadAmplitudeUnitsPerBit>
         <LeadAmplitudeUnits>��V</LeadAmplitudeUnits>
         <LeadHighLimit>2147483647</LeadHighLimit>
         <LeadLowLimit>268435456</LeadLowLimit>
         <LeadID>V2</LeadID>
         <LeadOffsetFirstSample>0</LeadOffsetFirstSample>
         <FirstSampleBaseline>0</FirstSampleBaseline>
         <LeadSampleSize>2</LeadSampleSize>
         <LeadOff>FALSE</LeadOff>
         <BaselineSway>FALSE</BaselineSway>
         <ExcessiveACNoise>FALSE</ExcessiveACNoise>
         <MuscleNoise>FALSE</MuscleNoise>
         <LeadDataCRC32>144268756</LeadDataCRC32>
         <WaveFormData>
/v/+//7//v/+//7//v/+/wAAAAAAAAAA/v/+//7//v8BAAIAAwAEAAMAAgABAAAAAAAA
AAAAAAACAAIAAgACAAEAAAD///7///8AAAEAAgD///7//f/8//7//v/+//7//v/+//7/
/v/7//r/+f/4//v//P/9//7//f/8//v/+v/6//r/+v/6//r/+v/6//r/9//2//X/9P/3
//j/+f/6//n/+P/3//b/9v/2//b/9v/4//j/+P/4//f/9v/1//T/9f/2//f/+P/2//b/
9v/2//T/9P/0//T/9v/2//b/9v/1//T/8//y//X/9v/3//j/9f/0//P/8v/0//T/9P/0
//b/9v/2//b/9f/0//P/8v/z//T/9f/2//X/9P/z//L/9P/0//T/9P/2//b/9v/2//X/
9P/z//L/9P/0//T/9P/y//L/8v/y//L/8v/y//L/8v/y//L/8v/x//D/7//u//H/8v/z
//T/8v/y//L/8v/0//T/9P/0//T/9P/0//T/8//y//H/8P/x//L/8//0//P/8v/x//D/
8P/w//D/8P/w//D/8P/w/+3/7P/r/+r/7P/s/+z/7P/s/+z/7P/s/+z/7P/s/+z/7v/u
/+7/7v/t/+z/6//q/+v/7P/t/+7/7f/s/+v/6v/s/+z/7P/s/+7/7v/u/+7/7P/s/+z/
7P/t/+7/7//x//H/8P/y//P/9v/3//f/+P/8//3///////7//f/9//v//v8AAAAA+v/x
/+r/5v/k/+b/5v/m/+X/5P/k/+T/5//o/+v/7v/v//P/9P/1//X/8P/v/+z/6//t/+3/
7f/r/+r/6//s/+7/6//q/+n/6P/p/+r/6//s/+z/6//q/+n/6//q/+r/6//s/+z/7P/r
/+v/7P/s/+z/7//w//H/8v/y//L/9f/4//3/AgAMAB4AMgBAADwAIgD//9H/jP9M/yX/
C//y/uD+4v73/gX/Cf8V/yz/Sf9o/3n/if+g/7f/zf/k//j/BQAIAAYABAADAAEAAgAE
AAQABwAJAAoACwANAAwADAANAA0ACwAJAAUABwAKAAwADgANAAwACwAKAAsACwAMAAwA
DgAOAA4ADgANAAwACwAKAA0ADgAPABAAEAARABEAEgARABEAEQARABEAEQARABEAEQAS
ABEAEQAUABUAFgAXABUAFwAYABgAFwAXABcAGQAaABsAHAAeABwAHAAdAB0AHwAgACIA
IwAhACIAJAAlACYAKAAqACsALQAuADAAMgAwADAAMgAyADMANwA6ADwAPAA7ADwAPQBA
AEEAQQBBAEMARQBGAEYARQBFAEYARQBFAEYARwBIAEUARABEAEMARABDAEEAPwA8ADoA
OQA4ADUAMwAyADAALgArACgAJwAkAB8AGwAXABYAFQARAA8ADgAMAAkACAACAAEAAAD/
/////v/+////+//5//j/9v/2//f/+P/5//j/9//3//f/8//y//L/8v/z//T/9f/0//L/
8v/z//P/9P/0//T/9P/1//b/9//4//b/9f/1//T/9f/4//f/+P/3//b/9v/1//j/+P/4
//r/+P/4//n/+f/4//f/9v/1//n/+v/7//r/+//6//n/+P/6//r/+f/4//j/+P/4//j/
9v/2//b/9v/2//f/+P/5//j/9//2//X/9f/1//T/9P/2//b/9P/z//H/8v/y//L/8//0
//X/9f/0//P/8v/x//L/8v/x//H/8v/y//P/9P/z//L/8f/w//D/8f/y//L/8f/w//D/
7//v/+//7//v//H/8f/w//D/7//u/+3/7P/v//D/8f/y//H/8P/v/+//8f/w//D/8P/x
//L/8v/z/+//7v/v/+7/7//v//D/8f/u/+7/7v/u/+//8P/w//D/8P/v/+//7//t/+3/
7f/t//D/8v/0//P/8v/v/+7/7f/s/+//8P/x//L/8P/w//D/8P/w//D/8P/w//L/8v/y
//L/7//u/+3/7P/v//D/8f/y//D/8P/w//D/8P/w//D/8P/w//D/8P/w/+//7v/t/+z/
7v/w//L/9P/z//L/8f/w/+7/7v/u/+7/8f/y//P/9P/z//L/8f/w//L/8v/y//L/8P/w
//D/8P/w//D/8P/w//H/8v/z//T/8v/w/+7/7P/u//D/8v/0//L/8v/y//L/8v/y//L/
8v/0//T/9P/0//P/8v/x//H/9P/0//f/+f/4//n/+f/6//z//f//////AgADAAUABQAG
AAYABAD8//f/8v/w//D/7f/s/+v/6f/m/+b/5v/p/+//8//3//n/9//2//X/8//y//P/
8v/z//H/8f/x/+//7f/t/+3/7v/v//D/8f/y//H/8P/v/+7/8f/x//H/8f/v/+7/7v/v
//D/8P/w/+//8f/y//L/8v/x//D/7//u//D/9v/7//7/AQACAAYAEgAiADYAPgAuAA8A
6f+s/2D/Kf8H/+r+1v7O/uH++/4H/w//Iv85/1T/Zf9z/4z/qf/F/97/9P8BAAQABAAC
AP////8CAAYABgAHAAcABgAFAAYABgAHAAkADQANAA0ACwAIAAgABwAGAAgACAAIAAgA
BwAHAAgACAAIAAgACAAIAAsADAANAA4ADAAMAAwADAAOAA8ADwAQAA8ADwAPAA8ADQAN
AA0ADQAQABIAEgATABIAEQAQAA8AEgAVABcAGAAXABcAFwAZABkAGQAZABoAGwAcAB4A
HwAfAB4AHgAdAB8AIgAmACkAJwAoACkAKQArACwALgAwADIANAA4ADoANwA5ADoAOgA+
AD8AQgBFAEYARwBHAEcARwBJAEoASgBMAE0ATwBPAE0ATABLAEoATQBOAFAAUQBOAE0A
SwBJAEoASABHAEYARQBDAEIAQAA6ADUAMAAtACwAKQAnACUAIQAfABoAFwASABAADQAM
AAkACQAJAAkAAwAAAP7//f/7//v//P/8//n/+f/5//n/9v/1//X/9f/0//T/9f/2//X/
9P/z//D/8//0//b/9//2//b/9v/2//b/9v/2//b/+P/5//v//P/5//r/9//2//n/+v/8
//3//f/8//v//P/6//r/+//7//3//f/9//3/+//6//n/9v/6//z//v8AAP7//v/9//z/
/P/8//z//P/+//7//v/+//r/+f/4//f/+P/5//r/+//7//v/+v/6//z//P/6//n/+f/6
//r/+v/3//b/9f/z//b/9//4//n/+P/4//f/9//3//b/9v/2//f/+P/5//r/9v/1//T/
8v/1//b/+P/5//f/9//3//f/9//3//b/9v/2//b/9v/2//X/9P/z//L/9v/4//r//f/6
//j/9//2//b/9v/1//X/9f/2//n/+v/3//X/9P/z//X/9v/3//j/9v/2//X/9P/1//X/
9v/3//f/9//3//f/9P/2//b/+f/6//z//P/8//z/+f/4//f/9v/4//j/+P/4//j/+P/4
//j/+P/4//j/+P/6//r/+v/6//n/+P/3//b/+P/4//j/+P/6//r/+v/6//j/+P/4//j/
+v/6//r/+v/5//j/9//2//b/9v/2//b/9//4//n/+v/5//j/9//2//f/+P/5//r/+f/4
//f/9v/3//j/+f/6//r/+v/6//r/+f/4//f/9v/3//j/+f/6//n/+P/3//b/+P/4//j/
+P/4//j/+P/4//b/9v/2//b/9//4//n/+v/5//j/9//2//j/+P/4//j/+P/4//j/+P/3
//b/9f/0//b/+P/6//3/+//6//z//f/+//////8AAAIAAwAFAAUABgAHAAkACQAOABAA
EAAKAP//+P/0//L/8v/y//L/8f/u/+7/7v/x//T/9//6//v//v/+//7//f/5//n/9//3
//n/+f/5//f/8//z//P/9P/y//L/8v/y//P/9P/1//b/9v/1//T/8//1//T/9P/1//b/
9v/2//X/9P/0//P/8v/1//b/9//4//T/9P/3//z/AQAGAAwAHAAsADwASAA8ABsA9//C
/3j/Of8V//L+1P7G/tH+6/79/gn/Gv81/1T/af91/4b/n/+3/9L/7v8BAAwADgAMAAcA
BQAEAAYACAALAA0ADgAPAA8ADgAOAA8ADwAPAA8ADQAPABAAEAAQAA8ADgANAAwAEAAR
ABMAFAATABIAEQAQABIAEgASABIAFQAWABcAGAAXABcAFgAWABkAGQAZABkAGQAZABkA
GQAaABwAHAAdAB8AHwAfAB8AHAAdAB0AHAAeAB8AIAAjACQAJQAmACgAKAAoACkAKQAs
ACwALQAtACwALAAtAC0ALwAyADUANwA3ADgAOgA8ADwAPAA+AD4APwBDAEYASABHAEcA
SQBLAE8AUQBSAFMAUwBVAFYAVgBXAFcAWABXAFkAWgBbAFwAWwBaAFoAWQBZAFkAWABX
AFYAVABTAFIATwBNAEwASgBGAEMAQAA/ADoANQAxAC0ALAArACcAJQAgAB4AGwAaABUA
EwARAA8ADwAOAA4ADwAJAAcABgAEAAUABQAFAAUAAwABAAAA///+//7///8AAAAAAAAA
AP7//f/8//z/+//9//7///8AAAAAAAAAAAAA/////wAAAAACAAQAAgACAAEAAAAAAP//
AQACAAMABgACAAIAAwADAAMAAwADAAMABQAGAAcABgAFAAQAAwACAAUABgAGAAYABAAE
AAQABAACAAIAAgACAAMAAwADAAMAAAD///7//f/+//////8AAAAAAAD+//3//f/+//7/
/v8AAAAAAAD///z/+//6//n//P/8//v/+//7//r/+v/6//r/+v/6//r/+//7//v/+v/5
//j/+P/3//j/+f/6//v/+P/3//X/9P/2//b/9v/2//j/+P/4//j/9f/0//P/8//2//b/
9//4//b/9v/1//X/8v/y//T/9P/2//X/9f/1//L/8v/y//L/9P/2//f/+P/2//X/9f/1
//X/9f/1//X/+P/4//b/9f/0//L/8v/y//L/8//0//X/9v/1//T/8//y//L/8v/y//L/
9P/0//T/9P/y//L/8v/y//X/9v/3//j/9f/0//P/8v/0//T/9P/0//T/9P/0//T/8//y
//H/8P/x//L/8//0//L/8v/y//L/8v/y//L/8v/0//T/9P/0//P/8v/x//D/8//0//X/
9v/1//T/8//y//L/8v/y//L/9P/0//T/9P/y//L/8v/y//P/9P/1//b/8//y//H/8P/x
//L/8//0//T/9P/0//T/8//y//H/8P/z//T/9f/2//P/8v/x//D/8v/y//L/8v/z//T/
9f/3//b/9v/5//v//v//////AAABAAEAAgABAAMABQAIAAkACQAIAAUA/P/y/+z/6f/o
/+v/7P/t/+3/6//q/+n/6//x//X/+f/7//v/+v/5//f/9P/z//D/7//w//H/8v/x/+3/
7f/t/+7/8P/w//D/8P/w//D/8P/w/+//7//v/+//8v/y//P/9f/z//L/8f/v//H/8v/y
//L/9P/0//T/9P/u//L/+f/+/wUADAAWACYANgBAADIAFgDz/8H/ev9A/x3/A//q/tr+
4v75/gf/D/8f/zj/V/9s/3n/jf+k/7v/1f/u/wAACQAMAAYAAAD9/wEABAAEAAYACgAL
AAsACwAJAAgACAAJAA0ADQANAAsACwAMAAwADAALAAoACQAIAAoACwANAA4ADAAMAAwA
DAAOAA4ADgAOABAAEAAQABAADgAPAA8AEAASABMAFAAVABQAEwASABEAFAAWABYAFwAX
ABcAFwAXABUAFwAYABgAGgAbABwAHwAeAB0AHAAcAB0AHgAgACEAIgAiACMAIwAhACIA
JAAlACcAKgAtAC8ALAAsAC0ALgAxADIANQA2ADYAOQA7ADwAOwA7AD0APwBEAEUARQBF
AEMARQBGAEYASABJAEsASwBKAEoASgBKAEcARgBGAEUARgBHAEcARwBEAEAAPQA6ADsA
OQA4ADYAMwAvACsAKQAlACEAHgAbABwAGwAXABUAEQAOAAoACAAFAAUABQAFAAIAAAD/
////+v/5//n/+P/4//n/+v/7//j/9//3//f/9f/2//j/+v/4//j/+P/2//b/9v/3//f/
+v/6//r/+v/3//b/9f/0//b/9//5//r//P/+//z//P/7//r/+v/5//v//P/9/wAA/f/8
//z/+//9//3//f/9//7//v/+//z//P/8//z//P/9//7//v/+//v/+v/5//j/+//8//3/
/v/9//3//f/9//v/+//7//v//P/9//3//v/7//r/9//1//b/+P/5//r/+v/6//r/+f/3
//f/9//3//n/+v/6//v/+P/2//X/9P/1//b/9//4//f/9//3//b/9v/2//f/9//3//f/
9//3//X/9f/0//T/9v/2//b/9v/2//b/9v/2//T/9P/0//X/9//2//b/9v/1//T/8v/x
//P/9P/3//j/9v/1//X/9f/y//L/8v/y//T/9v/3//j/9v/1//X/9f/3//f/9//3//r/
+P/0//P/9P/0//T/9P/0//T/9P/0//T/8//y//H/8P/y//T/9v/4//f/9v/1//T/8v/y
//L/8v/z//T/9f/2//T/9P/0//T/9v/2//b/9v/0//T/9P/0//T/9P/0//T/9v/2//b/
9v/z//L/8f/w//P/9P/1//b/9f/0//P/8v/0//T/9P/0//b/9v/2//b/9f/0//P/8v/1
//b/9//4//X/9P/z//L/9P/0//T/9P/2//b/9v/2//X/9P/z//L/8//0//X/9v/1//T/
8//y//L/8v/y//L/9P/0//T/9P/z//L/8f/w//P/9P/1//b/9f/0//P/8v/0//b/9//7
//v//P/9//3//P/+////AQAEAAYACAALAAoACgAJAAYA/f/0/+3/6f/p/+r/6//s/+r/
6P/n/+b/7P/x//b/+//7//v/+v/5//n/9//3//X/8//z//P/8//w/+3/7P/r/+//8P/x
//L/7//u/+3/7P/u/+//7//v/+//7//u/+7/7//w//D/8P/x//H/8v/y//D/8P/w//D/
8P/y//b/+/8AAAUACAAOABoALAA8ADoAIAD//9H/iP9C/xf/8/7W/sT+yP7j/vf+A/8R
/yj/Q/9c/2n/e/+Y/7P/zf/m//j/AQAEAAIA/v/7////AgAGAAoACwALAAoACQAJAAgA
CAAJAAsACwALAAkACAAIAAcABgAIAAoADAAOAA4ADQANAAwACgAKAAoACgANAA4ADwAQ
AA4ADgAOAA4AEAARABEAEgARABEAEQARAA8ADwAPAA8AEQAUABUAFwAVABUAFQAVABcA
GQAaABoAGQAZABkAGwAZABkAGQAaABwAHgAhACMAIgAiACMAIwAkACYAKQArACoALAAu
AC8ALQAuADAAMgA0ADYAOgA8ADsAPQA+AD4AQABBAEQARwBIAEkASQBJAEsATQBOAE4A
UABRAFMAUwBSAFIAUgBSAFIAUgBTAFMAUABPAE0ASwBMAEoASQBIAEcARQBEAEIAPQA5
ADUAMwAzAC8ALAApACYAIwAdABkAFAASAA8ADgAMAAsACgAJAAUAAgAAAP///////wAA
AAD9//3//f/9//z/+//7//v/+v/6//v//P/5//j/9//0//X/9v/4//n/+P/4//j/+P/4
//j/+P/4//r/+//9//7//f/+//v/+v/9//7/AAABAP///v/9//7//P/8//3//f8AAAEA
AgADAAEAAAD///z/AAAAAAAAAAAAAAAA///+//z//P/8//z//f/+////AAD8//v/+v/5
//r/+//8//3//f/9//z//P/6//r/+P/3//r//P/9//7//P/6//j/9f/2//f/+P/5//r/
+v/5//n/9//2//b/9v/5//r/+//8//j/9//2//T/9v/2//f/9//1//X/9f/1//X/9f/0
//T/9v/2//b/9v/0//T/9P/0//X/9v/3//n/+P/2//X/9P/2//b/9f/1//b/9v/4//j/
9//1//T/8//z//T/9f/2//X/9v/2//b/9P/z//P/8//0//X/9v/3//L/8P/w//H/8v/z
//T/9f/2//X/9P/z//L/9P/0//T/9P/2//b/9v/2//X/9P/z//L/8//0//X/9v/1//T/
8//y//T/9P/0//T/9P/0//T/9P/y//L/8v/y//P/9P/1//b/9f/0//P/8v/y//L/8v/y
//T/9P/0//T/8//y//H/8P/x//L/8//0//P/8v/x//D/8f/y//P/9P/y//L/8v/y//D/
8P/w//D/8//0//X/9v/z//L/8f/w//L/8v/y//L/9P/0//T/9P/z//L/8f/w//P/9P/1
//b/8//y//H/8P/y//L/8v/y//T/9P/0//T/8//y//H/8P/z//T/9f/2//P/8v/x//D/
8v/y//L/8v/y//L/8v/y//D/8P/w//D/9P/2//f/+//6//r/+v/5//v//v8AAAMAAQAC
AAMABQADAAQABAACAPv/9P/v/+3/6//q/+n/6P/o/+j/6f/q/+3/8f/1//n/+v/5//f/
9f/0//P/9P/z//L/8f/w/+//7//t/+3/7f/u/+7/7v/u/+7/7v/u/+7/7//x//L/8//w
/+//7f/s/+//8P/w//D/7//v//D/8P/v/+7/7f/s/+7/8P/w//X/+P/9//7/AgASACYA
OgBEADQAEwDr/7D/Yv8p/wP/5P7M/sL+0/7t/vn+Af8Y/zH/Tv9l/3P/iP+l/73/1P/o
//f//v8AAAAA//8BAAIABgAEAAQABQAFAAUACAAIAAkACwAMAAsACgAHAAkACgAKAAoA
CwAMAA0ADgANAAsACgAIAAsADAANAA4ADgAOAA4ADgAOAA4ADgAOAA8AEQASABQAEgAR
ABAADwASABMAFAAVABUAFgAVABUAFQAVABUAFQAXABkAGgAaABoAGQAYABkAGgAbABwA
HgAdAB4AIAAhACIAIgAjACMAJgAoACsALQAtAC4ALwAvADIANAA3ADoAOgA6ADwAPAA8
AD8AQQBCAEQARQBIAEsATABLAEkARwBJAE0AUABSAFIAUwBVAFUAVABUAFQAVABWAFYA
VwBXAFUAUwBQAE0ATwBOAE4ATgBMAEkARwBEAEEAPQA5ADcANgAzADEALwAqACcAIQAd
ABwAGgAXABYAEQAPAA0ACwAIAAYABQAFAAQAAwADAAIA/v/9//z/+//7//v//P/9//j/
+P/5//r/+P/4//j/9v/3//j/+v/7//n/+P/3//b/+f/6//v//P/8//v/+//6//r//P/6
//r/+//8//7///////7//f/+//3//v8AAAEAAAD///7//f/+//7//v/8////AAABAAIA
///+//z/+v/9//7///8AAP///v/9//z/+//7//v/+//8//3//v////z/+//5//j/+f/6
//n/+f/3//j/+P/4//j/+P/4//f/+f/5//n/+f/5//j/9v/1//j/+P/5//r/+f/4//f/
9v/1//X/9f/0//X/9v/4//n/+P/3//b/9f/4//n/+f/6//f/9v/1//T/8v/y//L/8v/z
//T/9f/3//b/9P/z//L/9f/2//b/9//1//T/9f/0//T/8//z//P/8//0//X/9v/0//T/
8//y//X/9f/2//f/9f/1//X/9f/0//T/9P/3//j/9//2//X/9P/z//L/8f/w//H/8v/z
//T/8//y//H/8P/x//L/8//0//T/9P/0//T/8v/y//L/8v/0//T/9P/0//L/8v/y//L/
8//0//X/9v/0//T/9P/0//P/8v/x//D/8f/y//P/9P/z//L/8f/w//H/8v/z//T/9v/2
//b/9v/1//T/8//y//P/9P/1//b/9f/0//P/8v/0//T/9P/0//T/9P/0//T/8//y//H/
8P/x//L/8//0//P/8v/x//D/8v/y//L/8v/0//T/9P/0//L/8v/y//L/9f/2//f/+P/1
//T/8//y//P/9P/1//b/9P/0//T/9P/y//L/8v/z//X/9v/6//3//P/9//3//v8CAAMA
BQAFAAYABwAJAAkACQAIAAUA/P/1//D/7v/u/+3/7P/r/+n/6//s/+3/8f/1//n//f//
//z/+v/4//X/9v/3//b/9//2//X/9P/x//H/8f/x//L/8v/y//L/8v/w//D/8P/w//T/
9f/2//f/9f/y//D/7//x//L/8//z//H/8v/y//L/8v/y//L/8v/4//r//f8CAAMABgAO
AB4AMABAAEIAKAAHANv/lv9U/y3/D//6/ur+7P4B/xH/F/8f/zL/Sf9k/3f/i/+k/73/
1f/q//z/BwAIAAYABAADAAUABgAIAAgACgALAAsACwANAAwADAANAA0ADQANAAsACwAM
AAwADAAOAA4ADgAOAA4ADQANAAwADQAOAA8AEAARABAADwAOAA4ADgAOAA4AEAARABEA
EgASABEAEAAPABAAEQASABMAEwAUABMAEwATABMAEwATABQAFwAZABoAGAAXABYAFwAY
ABkAGgAcAB0AHgAgACEAIQAgACAAHwAiACQAJwApACYAJgAmACUAKAAqAC0AMAAwADAA
MgAyADAAMwA1ADYAOgA7AD4AQQBBAEEAQAA/AEAAQwBFAEYARwBHAEgARwBGAEYARgBG
AEcASABKAEsARwBFAEIAPwA/AD4APgA+ADwAOQA3ADQAMAAtACoAKQAoACUAIwAhABwA
GQATAA8ADgAOAA0ADgAIAAcABgAFAAIAAAD//////v/9//3//P/6//n/+P/3//f/9//4
//n/9P/0//X/9v/2//b/9v/0//X/9v/4//n/+f/4//f/9v/3//j/+f/6//n/+f/6//r/
+P/6//j/+P/5//r//P/9//v/+v/5//r/+f/6//z//f///////////////v/9//r//v/+
//7//v/9//z/+v/4//n/+v/7//z//P/8//z//P/5//n/+f/5//r/+//8//3/+v/5//f/
9v/5//r/+f/5//f/+P/4//j/+P/4//j/9//3//f/9//3//b/9v/1//X/9v/2//f/+P/2
//b/9v/2//X/9f/1//T/9v/2//f/9//0//P/8v/x//T/9f/1//b/9P/0//T/9P/y//L/
8v/y//T/9P/0//X/9P/y//H/8P/y//T/9f/3//T/9P/2//b/9P/z//P/8//0//T/9P/0
//L/8v/x//D/8//z//T/9f/z//P/8//z/+7/7v/w//P/9v/1//T/8//y/+//7v/t/+z/
8P/y//T/9v/z//L/8f/w//L/8v/y//L/9P/0//T/9P/z//L/8f/w//H/8v/z//T/8//y
//H/8P/y//L/8v/y//D/8P/w//D/7//u/+3/7P/v//D/8f/y//D/8P/w//D/8P/w//D/
8P/w//D/8P/w/+7/7v/u/+7/7//w//H/8v/x//D/7//u//D/8P/w//D/8P/w//D/8P/u
/+7/7v/u/+//8P/x//L/8f/w/+//7v/v//D/8f/y//D/8P/w//D/7v/u/+7/7v/x//L/
8//0//P/8//z//L/9f/3//j/+f/7//z//v///wAA////////BAAFAAcACAADAPr/8f/q
/+j/6P/p/+r/6v/p/+j/6P/m/+n/7f/x//b/+f/6//r/9v/z//D/7//u/+//8P/x//H/
7//t/+3/7P/s/+v/6v/t/+7/7//w/+//7v/u/+3/7//v/+//7v/s/+3/7v/u/+7/7f/t
/+7/7//w//H/8v/u/+7/7v/w//X/+v8BAAgAEgAgADIAPAA0ABYA9f/H/4D/QP8Z//v+
3v7M/tD+5/77/gf/Gf8w/03/Zv9z/4P/nP+1/9H/6v8AAAkACgAGAAAA/f/9/wAABAAI
AAwADQANAA0ACgAIAAcABwALAAsACwAJAAkACgAKAAoACQAIAAcABgAKAAsADQAOAAwA
DAAMAAwADgAOAA4ADgAOAA4ADgAOAAwADQANAA4AEAARABIAEwASABEAEAAPABIAFAAU
ABUAFQAVABUAFQATABUAFgAWABoAGwAcAB8AHAAbABoAGgAdAB4AIAAhACIAIgAjACMA
IQAiACQAJQAoACoALAAtACsALAAuADAAMwA0ADcAOAA6AD0APwBAAD8APwBBAEMASABJ
AEkASQBHAEkASgBKAE4ATwBRAFEAUgBSAFIAUgBRAFAAUABPAE8ATwBOAE0ASwBIAEYA
RABFAEMAQgBAAD0AOQA1ADMALgApACUAIQAiACEAHQAbABcAFAAQAA4ACgAJAAgABwAG
AAQAAwADAP3/+//6//j/+v/7//z//f/6//n/+f/5//j/+P/5//r/+P/4//j/9v/2//b/
9//3//r/+v/6//r/+f/4//f/9v/4//n/+//8//z//v/8//z/+v/6//v/+//9//7///8C
AP7//v//////AQABAAEAAQACAAIAAgAAAAAAAAAAAAAAAQACAAIAAgD///7//f/8//3/
/v///wAA///////////+//3//P/7//7//////wAA/f/8//n/9//5//r/+v/6//r/+v/6
//n/+f/5//n/+f/8//z/+//7//j/9v/1//T/9v/2//b/9v/2//f/+P/4//X/9P/0//P/
9P/1//b/9//2//X/8//y//P/9P/1//b/9v/2//b/9v/1//T/8//z//T/9P/1//b/9f/0
//L/8f/x//L/9f/2//T/8//z//P/8P/w//D/8P/y//T/9f/2//P/8f/w/+//8P/x//L/
8//0//T/8v/x//D/8v/y//L/8v/0//T/9P/0//P/8v/x//D/8v/y//L/8v/w//D/8P/w
/+7/7v/u/+7/8f/y//P/9P/x//D/7//u//H/8v/z//T/8//y//H/8P/w//D/8P/w//H/
8v/z//T/8//y//H/8P/y//L/8v/y//H/8P/v/+7/8P/w//D/8P/y//L/8v/y//H/8P/v
/+7/8f/y//P/9P/z//L/8f/w/+7/7v/u/+7/8f/y//P/9P/x//D/7//u/+//8P/x//L/
8f/w/+//7v/w//D/8P/w//H/8v/z//T/8v/w/+7/7P/v//D/8f/y//D/8P/w//D/8v/y
//L/8v/1//b/9//4//j/+P/4//j//P/+/wAAAgADAAQABQAGAAIA/v/6//b/8//w/+3/
6v/n/+b/5f/k/+n/7P/v//L/9f/2//f/+P/1//T/8//y//L/8v/y//L/8P/u/+z/6v/s
/+z/7P/s/+z/7P/s/+z/7P/s/+z/7P/t/+7/7//w/+//7v/t/+z/7f/u/+//8P/u/+7/
7v/u/w==
         </WaveFormData>
      </LeadData>
      <LeadData>
         <LeadByteCountTotal>10000</LeadByteCountTotal>
         <LeadTimeOffset>0</LeadTimeOffset>
         <LeadSampleCountTotal>5000</LeadSampleCountTotal>
         <LeadAmplitudeUnitsPerBit>4.88</LeadAmplitudeUnitsPerBit>
         <LeadAmplitudeUnits>��V</LeadAmplitudeUnits>
         <LeadHighLimit>2147483647</LeadHighLimit>
         <LeadLowLimit>268435456</LeadLowLimit>
         <LeadID>V3</LeadID>
         <LeadOffsetFirstSample>0</LeadOffsetFirstSample>
         <FirstSampleBaseline>0</FirstSampleBaseline>
         <LeadSampleSize>2</LeadSampleSize>
         <LeadOff>FALSE</LeadOff>
         <BaselineSway>FALSE</BaselineSway>
         <ExcessiveACNoise>FALSE</ExcessiveACNoise>
         <MuscleNoise>FALSE</MuscleNoise>
         <LeadDataCRC32>749270034</LeadDataCRC32>
         <WaveFormData>
+v/6//r/+v/7//z//f/+/wAAAAAAAAAA/v/+//7//v8AAAIABAAGAAQAAgAAAP7/AAAA
AAAAAAACAAIAAgACAAEAAAD///7///8AAAEAAgAAAP7//P/6//z//P/8//z/+v/6//r/
+v/3//b/9f/0//f/+P/5//r/9//2//X/9P/2//b/9v/2//T/9P/0//T/8f/w/+//7v/v
//D/8f/y//H/8P/v/+7/8P/w//D/8P/w//D/8P/w/+3/7P/r/+r/7f/u/+//8P/t/+z/
6//q/+z/7P/s/+z/7P/s/+z/7P/q/+r/6v/q/+3/7v/v//D/7v/s/+r/6P/p/+r/6//s
/+z/7P/s/+z/6f/o/+f/5v/o/+r/7P/u/+z/6v/o/+b/5//o/+n/6v/q/+r/6v/q/+n/
6P/n/+b/6f/q/+v/7P/p/+j/5//m/+j/6P/o/+j/6v/q/+r/6v/n/+b/5f/k/+f/6P/p
/+r/6f/o/+f/5v/n/+j/6f/q/+r/6v/q/+r/6f/o/+f/5v/p/+r/6//s/+n/6P/n/+b/
5//o/+n/6v/s/+z/7P/s/+n/6P/n/+b/6f/q/+v/7P/p/+j/5//m/+f/6P/p/+r/6v/q
/+r/6v/p/+j/5//m/+n/6v/r/+z/6f/o/+f/5v/o/+j/6P/o/+j/6P/o/+j/6P/o/+j/
6P/p/+r/6//t/+z/6//q/+r/7f/u//H/8//0//X/9v/3//T/9P/0//T/9v/4//r/+P/x
/+3/6//p/+r/6v/r/+r/6P/o/+n/7P/v//D/8v/x//b/9//4//j/8v/v/+z/6f/r/+r/
6P/m/+X/5v/m/+f/5v/l/+T/4v/l/+f/6P/p/+b/5f/k/+P/5f/j/+P/5P/l/+X/5P/k
/+T/5f/l/+b/6f/q/+v/7P/s/+r/6//v//P/+v8GABwALgA7ADcALAAhAAQAzP+d/4z/
dv9M/yH/GP8o/zT/OP85/zr/QP9J/1D/Yf98/5j/r//J/9//7//3//j/+v/4//b/9//3
//n//P///wEAAgAEAAQABQAGAAUAAwABAP//AwAGAAgACgAIAAcABgAGAAgACQAJAAoA
DAAMAAwADgANAAwACwALAA4ADwAQABEAEAASABIAEgAUABQAFQAVABUAFQAVABYAFwAX
ABcAFgAYABsAHQAfAB0AHgAeAB4AHwAgACEAJAAlACYAJgAnACgAKAAqACkALAAvADIA
NAAyADQANAA1ADgAOQA8AEAAQQBDAEQARwBIAEkASgBMAE8AUgBWAFgAVwBZAFkAWwBe
AGEAZQBnAGcAaQBrAGwAbABuAG4AbgBxAHMAdAB1AHQAcgByAHAAcgBzAHMAcgBwAGwA
agBoAGUAZABiAF8AXQBYAFUAVABKAEUAQQA6ADgANwAzAC4AKgAmACEAHgAZABIADwAM
AAoACAAIAAcAAgD+//z/+f/6//r/+v/6//n/9v/2//X/8f/w/+//7v/x//P/9f/1//L/
8v/x//D/8//z//T/9P/1//X/9f/1//P/8v/z//L/9f/2//f/+P/1//T/9P/z//X/9//4
//r/+v/6//r/+//4//f/9//2//j/+v/8//7//f/8//v/+v/9//3/+//7//z//P/8//3/
/P/7//r/+P/7//z//P/9//r/+f/4//b/9v/2//f/+v/4//f/9v/1//P/8//z//P/9v/3
//b/9//z//D/7v/s/+3/7v/v/+//8f/x//D/8P/v/+7/7f/s/+3/7//w//L/7v/s/+v/
6f/r/+z/7f/u/+v/6//r/+r/6P/p/+n/6P/r/+z/7f/t/+v/6f/o/+b/6f/q/+z/7f/s
/+z/7P/r/+j/5//m/+X/5//p/+n/7f/q/+n/6P/m/+f/6P/q/+v/6//q/+r/6//p/+n/
5//n/+v/7f/t/+z/6v/n/+b/5f/k/+f/6P/p/+r/6P/o/+j/6P/q/+r/6v/q/+z/7P/s
/+z/6v/o/+b/5P/m/+j/6v/s/+v/6v/p/+j/6v/q/+r/6v/q/+r/6v/q/+n/6P/n/+b/
6v/s/+7/8P/u/+z/6v/o/+j/6P/o/+j/6//s/+3/7v/r/+r/6f/o/+n/6v/r/+z/6f/o
/+f/5v/o/+j/6P/o/+n/6v/r/+z/6f/o/+f/5v/o/+r/7P/u/+v/6v/p/+j/6v/q/+r/
6v/s/+z/7P/s/+v/6v/p/+n/6//t/+//8v/x//D/8f/x//T/9f/2//f/+f/6//v//P/6
//r/+v/2//X/8//z//P/8P/u/+3/6v/o/+j/6f/s/+//8v/2//f/9//1//P/8P/x//H/
8f/x//D/7v/r/+j/5v/m/+X/5f/m/+f/6P/o/+X/5f/k/+P/5P/l/+b/5//l/+P/4//k
/+f/5//m/+b/5v/n/+f/6P/n/+b/5f/k/+j/7v/x//P/8//0//j/BgAaACsANQAuACUA
FgDm/6X/hv92/1T/J/8Q/x7/NP8+/0P/QP9A/0P/QP9H/2T/jP+p/8P/2f/n/+3/8P/w
//L/9v/5//v/+//7//v/+v/4//v//P/+/wAAAwADAAMAAwAAAAAA///+/wAAAQACAAQA
AwADAAIAAgAEAAQABAAGAAoACgAKAAsACgAJAAgABwAKAA4AEAASAA8ADgAOAA0ADwAP
AA8AEAAUABUAFgAWABQAFQAVABUAGAAcAB8AIgAfAB4AHQAeACEAIgAiACMAJwAoACsA
KwAqACsALAAsADAANAA2ADkAOAA3ADgAOgA8AD8AQQBFAEgASwBOAFIAUQBSAFQAVABZ
AF0AXwBjAGQAZQBnAGcAawBtAG8AcABzAHYAdwB4AHcAdwB2AHUAeAB6AH4AgAB9AH0A
fAB6AHwAegB6AHoAdgB2AHUAcwBrAGQAXwBcAFcAVQBUAFAASgBHAEEAOgA2ADIALQAq
ACYAIAAeABwAFQAQAA0ACQAKAAgACAAHAAQAAgAAAP7////8//z/+//6//r/+v/6//b/
9f/0//H/8//2//j/+v/4//f/9//2//f/9//3//f/+v/6//z//P/5//j/9//2//n/+v/8
//3//f/9//z//P/+//7//v////////8AAAAA/f/8//v/+v/+/wAAAgAEAAIAAQD+//3/
/f/+////AQABAAEAAQAAAP3//P/6//n/+v/7//z//P/5//j/+P/6//n/+f/5//n/+f/5
//n/+f/2//X/8v/x//P/9P/2//j/9//2//X/8//1//X/9P/0//b/9v/2//b/8v/x/+//
7v/x//L/9P/1//P/8v/x//D/8P/x//L/8v/y//P/8//y//H/8P/v/+3/8f/z//b/+P/2
//T/8//x//D/8P/w/+//8P/x//L/8//y//H/7v/v//L/8//0//T/8f/w//D/7//w//D/
8f/z//P/8//x//H/7f/v//P/9v/4//j/+P/4//j/9v/0//L/8P/x//L/8//0//L/8v/y
//L/8v/y//L/8v/z//T/9f/2//T/8v/w/+7/8f/y//P/9P/y//L/8v/y//D/8P/w//D/
8f/y//P/9P/x//D/7//u/+//8P/x//L/8v/y//L/8v/w//D/8P/w//H/8v/z//T/8v/w
/+7/7P/u//D/8v/0//P/8v/x//D/7//u/+3/7P/v//D/8f/y/+//7v/t/+z/7v/u/+7/
7v/s/+z/7P/s/+z/7P/s/+z/7f/u/+//8P/t/+z/6//q/+3/7v/v//D/7//u/+3/7P/q
/+r/6v/q/+z/7v/w//P/8v/x//D/8P/x//L/9f/3//b/9//4//n/+f/6//v//P/+/wAA
AgAAAPr/9f/y/+//8P/w//H/8P/s/+z/7f/w//T/9v/5//n//v/9//z/+v/3//X/8//x
//T/9P/z//L/7f/s/+r/6f/p/+n/6f/o/+n/6//s/+3/7P/r/+r/6f/q/+n/6v/s/+v/
6//q/+r/6f/p/+j/6P/r/+z/7f/u/+z/6v/t//P/9//6/wIAEAAgAC8AOQA0ACsAJAAG
AM3/pv+a/4D/Tf8o/yz/RP9U/1v/Xv9g/2P/Xv9Z/2b/gv+f/73/2f/x//3/AAAAAP7/
/P/7//3///8DAAUABgAGAAQABAAFAAYABwAHAAcABwAJAAoACgAKAAgABwAGAAYACQAL
AAwADgALAAoACQAKAAwADAAMAA0AEAARABIAEwAQABIAEgASABMAFAAWABcAFwAXABcA
GAAYABkAGgAaABsAHQAeAB8AHQAeAB4AHgAfACAAIQAkACcAKAAoACkAKQAqAC0ALQAv
ADEAMwA0ADIANAA0ADUAOgA7AD4AQgBBAEMARABHAEcASQBLAE4AUQBUAFgAWgBbAF0A
XQBfAGQAZwBrAG0AbgBvAHAAcABxAHQAdQB2AHsAfQB+AH8AfwB+AH8AfgCBAIMAhACE
AIEAfgB9AHwAegB6AHkAdwBzAG4AawBqAGIAXQBZAFIAUABPAEsARgA+ADoANQAyACwA
JgAkACIAHwAcABsAGQAVABAADQAJAAgACAAIAAgABgACAAEA///+//7//v/+////////
//3//P/8//v/+v/9//3//v/+//3//f/9//3//P/8//7//v///wAAAQACAAEAAAAAAP//
AwAFAAYACAAHAAYABQAFAAUABQAGAAYABwAIAAkACgAIAAYABAACAAUABwAHAAkABwAG
AAUABQADAAMAAwACAAQABAADAAMAAQD///3/+v/7//z//v8CAP7//f/8//v//f/9//3/
/f/9//3/+//7//j/9v/1//T/9f/2//f/9//1//X/9P/0//T/9P/0//T/9f/1//T/9P/z
//L/8v/x//P/9P/1//b/8v/x//D/7v/w//H/8f/w//H/8v/z//P/8P/v/+//7v/x//L/
9P/1//H/8P/v/+3/7f/t/+3/7f/v/+//7f/v/+7/7f/s/+r/7f/u//D/8f/w/+7/7f/t
/+3/7f/r/+v/8//x/+//7v/s/+r/6v/q/+r/7f/u/+//8P/t/+z/6//q/+z/7P/s/+z/
7v/u/+7/7v/t/+z/6//q/+z/7v/w//L/8P/u/+z/6v/r/+z/7f/u/+z/7P/s/+z/6//q
/+n/6P/r/+z/7f/u/+z/7P/s/+z/7v/u/+7/7v/u/+7/7v/u/+3/7P/r/+r/7f/u/+//
8P/t/+z/6//q/+z/7P/s/+z/6v/q/+r/6v/o/+j/6P/o/+v/7P/t/+7/6//q/+n/6P/p
/+r/6//s/+r/6v/q/+r/6P/o/+j/6P/q/+z/7v/w/+z/6v/o/+b/5//o/+n/6v/s/+z/
7P/t/+z/7f/u//D/8f/y//X/9//1//X/9f/1//b/+P/6//z/+v/6//r/9v/x/+3/6//p
/+v/7P/u/+7/6f/o/+j/6v/w//T/+f/7//v/+f/3//T/8P/v/+7/7f/u/+7/7f/s/+n/
6P/m/+X/5v/n/+j/6P/n/+f/5v/l/+X/5f/l/+X/6P/n/+j/6v/o/+f/5f/k/+X/5//o
/+r/6v/q/+r/6v/k/+j/7f/z//f/AAAMAB4ALAAzAC0AIgAZAPb/uv+T/4T/av84/xP/
FP8o/zT/PP89/z7/RP9H/0z/Yf+A/57/uf/R/+f/8//3//b/8v/y//T/9//5//v//f//
/wAAAAD///7//v/+/wAAAQACAAMAAwAEAAQABAAEAAMAAgACAAUABwAIAAoACQAIAAcA
CAAMAAwADAANAA0ADQANAA0ADQAQABEAEgAUABQAFQAVABQAEwASABIAFwAZABsAHAAa
ABsAGwAbABkAHAAeACAAIQAiACMAJgAkACQAIwAjACYAKAAsAC0ALQAvADEAMgAyADQA
NAA1ADoAOwA+AEIAQABBAEEAQwBGAEkATABQAFIAVABXAFgAWQBbAFsAXQBgAGMAZwBp
AGoAawBsAGwAbgByAHQAdgB3AHcAdgB1AHQAdAB2AHYAdwB5AHoAegB3AHIAbwBsAGwA
bABrAGkAYgBcAFgAVgBPAEsASABCAEEAPwA6ADQALAAoACMAIAAdABgAFwAWABIADgAM
AAkABQACAAEA///+//7//v/+//v/+P/4//f/9//4//n/+v/3//f/9//1//P/9P/0//T/
9v/3//n/+v/2//X/9P/z//X/9v/5//r//P/8//z//P/7//r/+v/5//v//f/+/wAA/f/8
//v/+//8//3///8AAP7//v/+//7//P/8//z//P8AAAEAAAABAP3//P/7//v//P/9//7/
/v/+//7//f/9//v/+//7//r//P/8//3/AAD8//n/9v/z//T/9f/2//f/9f/1//P/8//z
//L/8v/y//P/9P/1//X/8//x/+7/7P/v//D/8f/y/+//7//u/+7/7P/s/+3/7f/t/+7/
7//w/+7/7f/s/+r/6//t/+7/7v/u/+7/7v/t/+v/6//s/+z/7v/u/+//7//r/+r/6f/n
/+n/6//t/+//7v/t/+r/6//q/+n/6P/m/+n/6v/s/+3/7P/q/+n/6f/q/+v/6v/r/+//
6//n/+b/5v/n/+j/6f/q/+r/6v/q/+r/6f/o/+f/5v/o/+r/7P/u/+v/6v/p/+j/6P/o
/+j/6P/q/+r/6v/q/+j/6P/o/+j/6f/q/+v/7P/p/+j/5//m/+j/6P/o/+j/6f/q/+v/
7P/q/+j/5v/k/+b/6P/q/+z/6f/o/+f/5v/o/+j/6P/o/+n/6v/r/+z/6f/o/+f/5v/p
/+r/6//s/+n/6P/n/+b/6P/o/+j/6P/q/+r/6v/q/+n/6P/n/+b/6f/q/+v/7P/p/+j/
5//m/+j/6P/o/+j/6v/q/+r/6v/p/+j/5//m/+f/6P/p/+r/6f/o/+f/5v/o/+r/7P/u
//D/8P/w//L/8P/w//D/8P/0//X/9//5//n/+P/3//b/8P/s/+n/6P/o/+n/6f/q/+f/
5P/j/+P/5//t//H/9v/1//f/9f/z//H/8P/w//D/7f/t/+z/6v/n/+T/4//h/+T/5f/m
/+f/4//i/+L/4f/j/+P/4//j/+P/4//h/+H/4P/h/+H/4P/h/+L/5P/l/+T/5P/k/+T/
5P/m/+r/7//1//f/+P8AABAAIAAvAC8AJgAhAAYAyv+T/4D/aP86/xH/Cv8i/zb/QP9F
/0T/Rv9H/0T/Uf90/5j/s//L/9//6//v//D/8P/w//L/9//7//3//v///////v/8//z/
/f/+/wEAAQABAAEAAAAAAP///v8BAAMABQAIAAUABQAEAAQAAgACAAIABAAHAAgACQAL
AAkACQAJAAkACgAOABAAEgARABAAEAAPAA8ADwAPABAAEwAVABcAGAAXABcAFgAVABYA
GgAdACAAHgAeAB4AIAAfACAAIAAhACYAKAAsAC0ALAAtAC4ALgAxADQANQA3ADkAOQA7
AD4APQA/AEAAQwBGAEkATABQAE8AUABSAFIAVwBbAF0AYQBhAGMAZgBnAGkAawBtAG4A
cAB0AHYAeAB5AHkAeAB3AHkAegB9AH4AewB7AHoAeAB6AHgAeAB4AHYAdgB1AHMAbABm
AGIAYABaAFcAVQBQAEoARwBBADoANAAwACsAKAAmACAAHgAcABMADgALAAcABwAGAAcA
BwAEAAIAAAD+//3/+v/6//n/+v/6//r/+v/2//X/9P/x//T/9v/3//j/+P/3//f/9v/3
//f/9//3//r/+v/8//z/+//6//n/+P/7//z//v/////////+//7//P/8//z//f8AAAEA
AwAEAAEAAAD///7/AAAAAAAAAAD//////f/9//z//P/8//3//v///wAAAAD9//z/+v/5
//z//f/+//7//P/6//n/+v/2//X/9P/z//b/9//4//n/9v/1//L/8f/y//L/8//0//L/
8v/y//H/7//v/+7/7v/x//L/8//0//D/7//t/+z/7f/u//D/8f/u/+7/7v/u/+3/7f/t
/+z/7v/v/+//7v/t/+z/6//p/+z/7f/v//D/7//u/+7/7f/s/+z/7P/r/+3/7f/t/+3/
7P/r/+j/6f/q/+v/7P/s/+r/6v/r/+v/6f/o/+j/6f/s/+3/7P/t/+f/5f/l/+j/6v/s
/+z/7P/s/+n/6P/n/+b/5//o/+n/6v/q/+r/6v/q/+j/6P/o/+j/6f/q/+v/7P/p/+j/
5//m/+f/6P/p/+r/6v/q/+r/6v/p/+j/5//m/+n/6v/r/+z/6//q/+n/6P/o/+j/6P/o
/+r/6v/q/+r/6f/o/+f/5v/p/+r/6//s/+n/6P/n/+b/5//o/+n/6v/q/+r/6v/q/+n/
6P/n/+b/6P/q/+z/7v/r/+r/6f/o/+r/6v/q/+r/6v/q/+r/6v/p/+j/5//m/+n/6v/r
/+z/6f/o/+f/5v/o/+j/6P/o/+r/6v/q/+r/6f/o/+f/5v/o/+r/7P/u/+z/6v/o/+b/
5//o/+n/6v/q/+r/6v/q/+j/6P/o/+j/7P/u//D/8v/x//D/7//w//L/9P/2//j/9//3
//j/+f/4//j/+P/4//f/9P/y//L/7v/t/+v/6v/r/+r/6//t/+7/8//2//r/+v/7//j/
9f/1//T/9P/0//D/7//t/+r/6v/o/+j/5//n/+f/5//n/+b/5v/n/+f/6v/r/+z/7f/q
/+n/5v/l/+f/6f/q/+r/6P/o/+n/6f/p/+j/5//m/+r/7P/s/+//8f/x//L/+P8KAB4A
LwA5ADYALwAkAAAAx/+o/5z/fv9R/zb/Pv9U/1z/Yf9i/2D/Yf9c/13/cv+U/6//xf/b
/+v/8//4//r//P8AAAEA/////wAAAQABAAAAAwAEAAYACAAIAAcABgAFAAcACAAIAAgA
CwALAAsADAAJAAkACAAIAAsADAANABAAEQAQAA8ADwARABEAEQARABMAFgAXABgAFQAU
ABQAEwAWABcAGAAaABsAGwAbABoAHAAdAB0AHQAdACAAIgAkACMAIgAhACIAJAAmACcA
KQApACoALQAtACsALQAvADAAMwA2ADcAOQA6ADkAOgA8AD8AQwBGAEsASgBLAEwATgBQ
AFIAVQBWAFoAXQBeAGEAYABhAGMAYwBoAGsAbgBwAHEAdAB1AHYAeAB5AHkAeQB7AHwA
fwCAAH0AfQB8AHoAewB6AHsAfAB5AHgAdgBzAHAAagBmAGQAXwBdAFwAWABTAE8ASABA
AD0AOgA2ADQALQAmACMAIAAcABgAFgATABEADgANAAsABwAEAAEA/v8AAP7///////v/
+v/5//j/+f/5//n/9//5//r/+v/6//j/9//3//b/9//5//v//f/7//r/+//6//z//P/8
//z//f/+/wAAAQD//////v/+/wEAAgADAAUAAgABAAEAAAACAAIAAgACAAQABAAEAAQA
AwABAP3/+//8//7/AAADAAAA///+//z/+v/6//n/+f/6//v//P/8//r/+P/3//j/+f/5
//n/+f/4//f/9v/1//X/9f/z//P/9P/0//X/9v/z//L/8f/v//L/8//z//T/8f/w/+//
7v/v/+//7v/u/+//8P/y//P/7//u/+3/7P/t/+//8f/y/+//7//u/+z/7P/s/+z/6//s
/+3/7//w/+3/7P/s/+v/7f/u/+//7//u/+3/7P/r/+v/6//p/+v/7f/t/+3/7P/r/+r/
6v/p/+z/7P/t/+//7v/t/+r/6f/p/+n/6//u//D/7//u/+3/7P/p/+j/5//m/+n/6v/r
/+z/6f/o/+f/5v/p/+r/6//s/+z/7P/s/+z/6//q/+n/6P/p/+r/6//s/+n/6P/n/+b/
6f/q/+v/7P/q/+r/6v/q/+n/6P/n/+b/6f/q/+v/7P/p/+j/5//m/+f/6P/p/+r/7P/s
/+z/7P/r/+r/6f/o/+n/6v/r/+z/6f/o/+f/5v/p/+r/6//s/+v/6v/p/+j/5v/m/+b/
5v/n/+j/6f/q/+f/5v/l/+T/5f/m/+f/6P/o/+j/6P/o/+b/5v/m/+b/6f/q/+v/7P/p
/+j/5//m/+f/6P/p/+r/6P/o/+j/6P/n/+b/5f/l/+n/6//t//D/7//u/+//7//x//P/
9f/3//X/9v/3//j/9//2//X/8P/t/+v/6//r/+j/5v/l/+L/4v/k/+f/7P/v//L/9v/3
//j/9f/y/+7/7//v/+//7//u/+z/6f/m/+X/5v/m/+f/5v/l/+T/4v/i/+P/4//j/+b/
5//o/+n/5//j/+H/4P/k/+X/5f/m/+X/5f/k/+T/5P/k/+T/5P/q/+7/7//v//H/9P/+
/xAAIgAzADUAKAAfAAYAyv+V/4L/bP9G/yH/Fv8m/zT/OP83/zD/Mv85/0L/V/92/5b/
sf/H/9n/5f/p/+z/7v/w//T/9f/1//X/9f/3//j/+P/7//z//v8AAP////////////8A
AAAAAAADAAMAAwAEAAEAAQAAAAAAAwAEAAUACAAJAAgABwAHAAcABwAHAAcACQAMAA0A
DgALAAoACgAJAAsADQAPABIAEQARABEAEAAQABEAEQARABIAFgAZABwAGQAYABcAGAAa
ABwAHQAfACEAIgAlACUAIwAlACcAKAAsADAAMgA1ADUAMwAzADQAOAA7AD0AQQBCAEMA
RABGAEYASABLAEwAUQBVAFcAWwBaAFsAXQBdAGEAYwBlAGYAZQBoAGkAagBqAGsAawBr
AG0AbgBxAHIAbwBvAG4AbABsAGoAagBqAGUAZABiAF8AWwBWAFMAUgBMAEkARwBCADsA
NwAwACgAJgAkACEAIAAaABQAEgAQAAoABgAEAAEAAgAAAAAA///6//j/9v/0//b/9P/1
//X/8//y//H/8P/x//H/8f/v//D/8v/z//T/8v/x//H/8P/y//P/9P/1//X/9P/1//T/
8v/y//L/8v/1//b/+P/5//b/9f/z//L/9f/2//f/+f/3//f/+P/4//b/9v/2//b/9//4
//n/+v/6//n/9v/1//f/+P/5//v/+f/5//n/+P/4//j/9//3//n/+f/5//j/9v/0//P/
9P/1//X/9f/1//T/8//y//H/8f/x/+//7//x//D/8P/w/+//7v/t/+v/7v/v/+//8P/v
/+7/7f/s/+v/6//q/+r/6//s/+7/7//s/+r/6P/m/+j/6f/q/+r/6P/p/+n/6P/o/+j/
6P/n/+n/6f/q/+r/5//m/+b/5f/m/+j/6v/r/+n/6f/p/+n/6f/p/+f/6f/r/+v/6//q
/+f/5v/m/+X/6P/o/+n/6//q/+n/5v/l/+P/4//n/+r/6v/o/+j/6P/o/+X/5P/j/+L/
5P/m/+j/6v/n/+b/5f/k/+b/5v/m/+b/6P/o/+j/6P/n/+b/5f/k/+X/5v/n/+j/5//m
/+X/5P/m/+b/5v/m/+b/5v/m/+b/4//i/+H/4P/i/+T/5v/o/+f/5v/l/+T/5P/k/+T/
5P/k/+T/5P/k/+T/5P/k/+T/5f/m/+f/6P/l/+T/4//i/+P/5P/l/+b/5v/m/+b/5v/l
/+T/4//i/+X/5v/n/+j/5f/k/+P/4v/l/+b/5//o/+b/5v/m/+b/5P/k/+T/5P/n/+j/
6f/q/+j/5//m/+X/5//q/+v/7P/u/+//8P/x//D/8f/x//L/9v/4//n/+v/4//L/7P/n
/+n/6f/q/+r/6P/m/+T/5P/j/+b/6//u//P/9f/4//f/9P/w/+3/6//s/+v/6//q/+r/
6P/m/+b/4v/h/+D/3//i/+L/4//l/+T/4//i/+H/4v/j/+T/4//j/+T/5f/l/+L/4v/i
/+P/5P/m/+f/6P/k/+L/4v/k/+n/7//z//r/CAAYACYAMQArAB4AFwD6/77/kf+C/2j/
OP8P/wj/Hv8y/z7/Q/9E/0b/R/9G/1P/dv+U/7H/z//l//H/9f/0//D/7v/w//P/9f/5
//3///8AAAAA/f/8//z//P/+////AAABAAEAAgACAAIAAgABAAAAAAADAAUABgAIAAcA
BgAFAAYACAAIAAgACQAJAAkACQAJAAcACgALAAwADQAOABAAEQAQAA8ADgAOABEAEwAV
ABYAFAAVABUAFQATABYAGAAaAB0AHgAfACIAIAAgAB8AHwAiACQAKAApACkAKwAtAC4A
LAAuAC4ALwAyADMANgA6ADkAOwA8AD8AQgBFAEgATABOAFAAUwBUAFUAVwBXAFkAXABf
AGMAZQBmAGcAaABoAGoAbgBwAHIAdgB3AHcAdwB2AHYAeAB4AHgAeQB5AHgAdQByAHEA
cABwAHAAbwBtAGoAZABgAF4AVABPAEsARABEAEMAPwA6ADMALgAoACQAIgAcABoAGAAS
AA4ADAAJAAQAAAD+//v//P/8//z//P/6//b/9f/z//T/9P/0//T/8//z//P/8f/v//D/
8P/w//L/8//1//b/9P/z//L/8f/z//T/9//4//j/+P/4//j/9//2//b/9f/5//v//P/+
//3//P/7//v//f/9//7//v/+//7//v/+//z//P/8//z//v////7////9//z/+//7//z/
/f/+//7//P/8//v/+//5//n/+f/4//r/+v/7//7/+f/3//X/8//1//X/9f/1//f/9//1
//X/8//y//L/8v/z//T/9f/1//L/8f/v/+7/7//w//H/8v/x//H/8P/w/+//7v/u/+3/
7//w//H/8v/u/+3/7P/q/+v/7f/u/+7/8P/w//D/7//u/+3/7f/s/+7/7v/v/+//6//q
/+n/5//q/+v/7P/t/+3/7f/r/+3/7P/r/+r/6P/r/+z/7v/v/+z/6v/p/+n/6v/r/+r/
6//v/+3/6//q/+j/6f/q/+v/7P/s/+z/7P/s/+v/6v/p/+j/6f/q/+v/7P/q/+r/6v/q
/+j/6P/o/+j/6f/q/+v/7P/p/+j/5//m/+j/6v/s/+7/6//q/+n/6P/o/+j/6P/o/+n/
6v/r/+z/6f/o/+f/5v/p/+r/6//s/+v/6v/p/+j/6P/o/+j/6P/p/+r/6//s/+n/6P/n
/+b/6f/q/+v/7P/r/+r/6f/o/+b/5v/m/+b/6f/q/+v/7P/r/+r/6f/o/+v/7P/t/+7/
6//q/+n/6P/q/+r/6v/q/+z/7P/s/+z/6f/o/+f/5v/p/+r/6//s/+v/6v/p/+j/6v/q
/+r/6v/s/+7/8P/y//D/8P/w//D/9P/2//j/+v/6//r/+v/6//j/9v/0//L/8f/w/+//
7v/s/+r/6P/m/+n/7P/v//L/9f/2//f/+P/2//T/8v/w//D/8P/w//D/7f/q/+f/5P/m
/+b/5v/m/+T/5P/k/+T/5P/k/+T/5P/m/+b/5v/m/+T/5P/k/+T/5f/m/+f/6P/n/+b/
5f/k/w==
         </WaveFormData>
      </LeadData>
      <LeadData>
         <LeadByteCountTotal>10000</LeadByteCountTotal>
         <LeadTimeOffset>0</LeadTimeOffset>
         <LeadSampleCountTotal>5000</LeadSampleCountTotal>
         <LeadAmplitudeUnitsPerBit>4.88</LeadAmplitudeUnitsPerBit>
         <LeadAmplitudeUnits>��V</LeadAmplitudeUnits>
         <LeadHighLimit>2147483647</LeadHighLimit>
         <LeadLowLimit>268435456</LeadLowLimit>
         <LeadID>V4</LeadID>
         <LeadOffsetFirstSample>0</LeadOffsetFirstSample>
         <FirstSampleBaseline>0</FirstSampleBaseline>
         <LeadSampleSize>2</LeadSampleSize>
         <LeadOff>FALSE</LeadOff>
         <BaselineSway>FALSE</BaselineSway>
         <ExcessiveACNoise>FALSE</ExcessiveACNoise>
         <MuscleNoise>FALSE</MuscleNoise>
         <LeadDataCRC32>1995692537</LeadDataCRC32>
         <WaveFormData>
8P/w//D/8P/v/+7/7f/s/+3/7v/v//D/7v/u/+7/7v/w//D/8P/w//D/8P/w//D/7v/u
/+7/7v/v//D/8f/y//D/8P/w//D/7v/u/+7/7v/w//D/8P/w/+//7v/t/+z/7v/u/+7/
7v/t/+z/6//q/+r/6v/q/+r/7P/s/+z/7P/r/+r/6f/o/+r/6v/q/+r/6f/o/+f/5v/k
/+T/5P/k/+X/5v/n/+j/5//m/+X/5P/k/+T/5P/k/+L/4v/i/+L/4v/i/+L/4v/k/+T/
5P/k/+P/4v/h/+D/4v/i/+L/4v/i/+L/4v/i/+L/4v/i/+L/4v/i/+L/4v/h/+D/3//e
/+D/4P/g/+D/4P/g/+D/4P/g/+D/4P/g/+D/4P/g/+D/3v/e/97/3v/g/+D/4P/g/+D/
4P/g/+D/3v/e/97/3v/g/+D/4P/g/97/3v/e/97/4P/g/+D/4P/e/97/3v/e/97/3v/e
/97/4P/g/+D/4P/e/97/3v/e/97/3v/e/97/3P/c/9z/3P/c/9z/3P/c/97/3v/e/97/
3f/c/9v/2v/b/9z/3f/e/9z/3P/c/9z/2v/a/9r/2v/c/9z/3P/c/9r/2v/a/9r/3P/c
/9z/3P/a/9r/2v/a/9r/2v/a/9r/3P/c/9z/3P/b/9r/2f/Y/9r/2v/a/9r/3P/c/9z/
3P/a/9r/2v/c/93/3f/g/+D/3v/g/+D/4f/k/+T/5//n/+b/5v/l/+X/5//o/+j/5//o
/+f/5//n/+T/4//h/9//4P/g/+L/5f/l/+f/6f/r/+z/7P/r/+v/5//l/+P/4f/e/93/
2//Z/9j/1//Y/9n/2P/X/9b/1P/W/9b/1v/W/9b/1v/W/9b/0v/S/9L/0v/T/9P/0//T
/9X/1f/X/9f/1//X/9j/2P/c/9z/2//Z/9j/1v/b/+X/7//+/xEAMgBgAI8AvADwACwB
YgGBAYgBigGRAYsBbQEsAcwAZgAEAMD/tf/K/9//7v///woADQANAAgABQAEAAAA/v/6
//b/9f/z//D/7v/t/+z/7P/t/+v/6v/p/+j/6f/p/+n/6f/r/+v/6//r/+n/6f/p/+n/
6v/r/+3/7//u/+3/7P/s/+v/6//r/+r/6//v//D/8f/w/+//7//u/+//8P/x//L/8//0
//b/9v/4//n/+f/5//n/+//8//z//P/8//v//P/9//7/AAABAAEAAgAEAAMABQAGAAgA
CQAKAAsADQAOAA0ADgAQABEAFQAYABkAHAAcAB8AIgAkACcAKgAsAC4AMwA3ADgAPAA/
AEEAQwBEAEgATgBTAFYAWQBdAGMAYwBkAGkAbQBvAHMAdwB5AH0AfwCBAIMAhQCHAIkA
iwCPAI8AkACQAJAAjQCKAIcAhAB/AHkAcwBuAGcAYwBcAFMATABFAD8AOQAwACsAJAAd
ABoAFAAOAAkABQABAP3/+//3//b/9P/x/+//7v/s/+z/6P/n/+f/5//n/+b/5v/k/+b/
5v/m/+b/5f/k/+L/4f/h/+L/4v/j/+H/4f/h/+H/3//f/9//3//h/+D/4P/h/+D/3//e
/93/3v/f/+D/4f/g/+D/3//e/97/3v/e/97/3//g/+H/4//h/+D/3v/d/97/3v/f/+D/
4P/g/+D/4P/f/97/3v/e/+D/4P/g/+D/3f/c/9v/2v/a/9r/2f/a/9r/2v/a/9r/2v/a
/9n/2f/Z/9j/1//X/9f/1v/V/9L/1f/W/9f/2P/V/9X/1P/S/9P/0//S/9L/1P/U/9T/
1P/T/9L/0f/Q/9D/0f/S/9P/0P/Q/9D/0P/Q/9D/0P/Q/9H/z//P/8//zf/O/8//0P/S
/9D/0P/Q/83/zf/O/87/zP/O/87/zP/N/87/z//Q/9H/zv/N/83/0P/Q/9D/z//P/83/
zf/O/83/zf/P/9H/0v/R/9D/z//O/8z/zP/M/8z/z//Q/9H/0v/Q/9D/0P/Q/9D/0P/Q
/9D/zv/O/87/zv/Q/9D/0P/Q/9L/0v/S/9L/0P/Q/9D/0P/Q/9D/0P/Q/9D/0P/Q/9D/
0v/S/9L/0v/U/9T/1P/U/9L/0P/O/8z/zv/Q/9L/1P/S/9L/0v/S/9D/0P/Q/9D/0f/S
/9P/1P/T/9L/0f/Q/9H/0v/T/9T/0v/S/9L/0v/S/9L/0v/S/9T/1P/U/9T/0v/S/9L/
0v/U/9T/1P/U/9T/1P/U/9b/1v/V/9f/1v/V/9j/2f/b/9r/2v/d/93/3//g/+D/4f/j
/+T/5P/j/+D/3//f/9//3v/f/9//3//b/9r/2//d/+H/4//l/+f/6f/o/+b/5f/h/9//
3f/b/93/3f/c/9v/1v/T/9L/0f/T/9P/0//S/9T/1P/U/9T/0//S/9H/0P/P/9D/0f/S
/9H/0f/R/9H/0//T/9X/1f/V/9X/1v/W/9T/1v/Z/9n/2P/W/9n/3f/j/+r/+f8SADoA
bwCgANQAEAFQAX0BkAGYAaUBrQGjAXwBLgHIAFYA6P+r/7L/0f/k//f/CAAPABEADgAH
AAIA/P/4//b/9P/x/+//7P/q/+j/5v/l/+X/5P/k/+T/5P/j/+P/4//j/+H/4f/h/+H/
4v/j/+T/5f/k/+P/4//j/+X/5f/l/+b/5//n/+f/5v/k/+f/5//n/+j/6f/r/+z/6//q
/+n/6P/r/+z/7v/u/+7/7//v/+//7//x//L/8v/1//b/9v/4//b/9v/3//f/+P/6//3/
/f///wAAAgADAAMAAwAEAAQABgAIAAsADQAOABAAEAASABYAGQAcAB4AIQAkACYAKAAp
AC0ALgAyADkAPQBBAEQARgBKAE0ATgBTAFkAYQBjAGQAaQBtAG8AcwB3AHkAfQCDAIcA
iwCPAI8AkQCTAJcAmACaAJsAnACaAJYAkgCOAIcAgQB7AHYAdABxAGsAYwBZAFEASgBD
AD4AOQAyACsAJAAeABgAEwAOAAkABAABAAEAAAD+//v/9v/0//H/8P/u/+3/7f/t/+3/
7P/s/+r/6P/o/+j/6P/r/+z/7P/t/+n/6P/m/+X/5v/n/+j/6f/n/+f/5//n/+X/5P/k
/+X/6P/p/+r/6//o/+f/5v/l/+f/6P/o/+j/5v/m/+b/5v/n/+j/6f/r/+3/7v/u/+//
7v/s/+v/6v/s/+z/7P/s/+3/7P/s/+z/6//q/+n/6P/r/+z/7f/u/+v/6v/o/+j/6P/o
/+j/6P/o/+j/5//n/+X/5P/j/+P/5f/m/+f/5v/l/+T/4//i/+P/5f/m/+b/5f/l/+T/
5P/h/+D/3//e/+D/4v/k/+b/4v/h/+D/3//f/+D/4f/i/+D/4P/g/+D/4P/f/+D/4f/j
/+T/5f/m/+T/4P/e/9z/3v/f/+H/4v/g/+L/4v/g/97/3v/e/97/4//i/+P/5f/l/+T/
4//h/+P/4f/h/+L/5f/l/+X/5f/i/+T/5P/k/+T/5v/m/+b/5v/j/+L/4f/g/+P/5P/l
/+b/5P/k/+T/5P/i/+L/4v/i/+X/5v/n/+j/5f/k/+P/4v/l/+b/5//o/+b/5v/m/+b/
5v/m/+b/5v/n/+j/6f/q/+j/5v/k/+L/5v/o/+r/7P/r/+r/6f/o/+j/6P/o/+j/6f/q
/+v/7P/r/+r/6f/o/+n/6v/r/+z/6f/o/+f/5v/m/+b/5v/m/+n/6v/r/+z/6v/o/+b/
5P/n/+j/6f/q/+n/6P/n/+b/6P/o/+j/6P/q/+r/6v/q/+n/6P/n/+b/6f/q/+v/7P/p
/+j/5//m/+f/6P/p/+z/7f/t//D/8P/r/+z/6//r/+//8P/0//X/8//0//T/9f/2//j/
+f/5//j/9//3//f/9P/z//H/7//v//D/8//3//b/9//4//n/+//6//j/9//2//X/9P/z
//H/7//s/+n/6P/n/+j/6f/o/+f/5v/k/+b/5v/m/+b/6P/o/+j/6P/j/+L/4f/g/+T/
5f/m/+f/5P/j/+T/4//l/+X/5v/m/+z/7P/t/+v/5v/g/+H/6f/z//z/CQAeAD4AaQCY
AMgABAFIAYUBpAGyAcEBywHFAaoBagEOAaQAMgDb/8j/2//u//3/DgAbAB8AHgAbABYA
EgAMAAYAAgD///3/+v/4//f/9v/2//f/9f/0//P/8v/z//P/8//z//H/8f/x//H/8//z
//P/8//z//P/9P/1//P/8//z//T/9//3//f/9v/2//n/+f/5//n/+f/6//r/+//8//3/
/v/+//7////+/wAAAQABAAEA//8BAAIAAgABAAIAAgAEAAcACAAKAAsACwAMAA4ADQAN
AA4AEAARABAAEQATABQAFwAYABoAGwAeACAAIAAiACMAJQAnACgALQAwADIANAA1ADkA
OgA+AEQARwBKAEwAUQBWAFoAXABfAGMAaQBpAG8AdQB6AH0AgQCFAIcAiwCQAJMAlgCZ
AJ0AnwChAKUApQCmAKYApgCoAKYApACiAJ0AlwCRAIwAigCHAIEAeQByAGsAZQBfAFcA
UQBJAEEAPgA4ADIALQAoACMAHgAbABgAFgATAA8ADgAMAAkACAAFAAMAAgABAAAAAAAB
AAAA/v/+//7//v/+//7//f/9//7//v/9//3/+//7//v/+//8//3//v////7//P/7//v/
/f/9//3//f/9//3//f/9//3//v/+//7/AAAAAAAAAAD///7//f/9/wAAAAD////////+
//7//v/+//7//v/+//3//P/8//z/+v/6//r/+v/8//z//P/8//v/+v/4//j/+v/6//r/
+v/6//r/+f/5//f/9v/1//X/9P/0//T/8v/0//T/9P/0//L/8//z//L/8//z//L/8v/w
//D/8P/w//L/8v/y//L/7//v/+//7//u/+7/7v/u//D/8P/w//D/7v/r/+r/6f/r/+z/
7f/u/+z/6v/q/+r/5//n/+j/6P/n/+r/6//q/+r/6v/q/+r/7P/q/+r/6//s/+z/7P/r
/+n/5//n/+j/6//r/+v/6//q/+j/6P/o/+j/6v/q/+r/6v/o/+j/6P/o/+b/5v/m/+b/
5//o/+n/6v/o/+j/6P/o/+n/6v/r/+z/6//q/+n/6P/o/+j/6P/o/+j/6P/o/+j/5//m
/+X/5P/m/+b/5v/m/+j/6P/o/+j/5v/m/+b/5v/m/+b/5v/m/+T/5P/k/+T/5f/m/+f/
6P/n/+b/5f/k/+T/5P/k/+T/5v/m/+b/5v/k/+T/5P/k/+b/5v/m/+b/5P/k/+T/5P/k
/+T/5P/k/+T/5P/k/+T/5P/k/+T/5P/l/+b/5//o/+X/5P/j/+L/4v/i/+L/4v/l/+b/
5//q/+r/6f/r/+r/6v/s/+z/7f/s/+z/7//v/+//8P/w//H/7//w//D/7//t/+v/6v/p
/+j/6f/p/+n/5v/m/+j/6//v//H/8//1//T/8v/v/+3/6v/n/+T/4f/i/+H/3//d/9v/
2f/Z/9n/2f/Z/9n/2P/W/9b/1v/W/9b/1v/W/9b/1f/W/9f/2P/Y/9f/1v/V/9f/1//Z
/9n/2//b/9z/3P/W/9b/1//X/9j/2v/h/+n/8f/8/xEANABkAJcAxgAAAUIBdAGLAYoB
jgGRAYkBZQEaAbgAUgDw/7b/t//O/9//8P8BAAwADwAPAAoAAwAAAP7/+v/0//T/8//x
/+7/7P/s/+r/6f/p/+r/6v/q/+r/6f/p/+n/6f/o/+f/5v/l/+b/5//o/+n/6//r/+z/
7f/r/+v/6//s/+v/6//r/+r/7P/v/+//7//v/+//8P/w//D/8P/w//D/8//0//b/9v/2
//f/9//3//f/+f/6//r//f/+//7/AAD+//7//////wIABAAHAAcABwAIAAoACwAMAA0A
DwAQABMAFAAWABcAGAAaABoAHAAeACEAJAAmACkALAAuADAAMQA1ADYAOgBAAEMARgBI
AE0AUgBWAFgAWgBfAGYAZwBqAG8AcwB1AHgAewB8AH8AgwCHAIsAjwCOAI8AkACTAJMA
lACUAJQAkwCQAI0AigCDAH0AdwByAGwAaQBjAFsAUwBLAEQAPQA2ADEAKgAjACAAGgAU
AA8ACgAFAAAA/f/9//z/+v/3//b/9P/x//D/8P/v/+//7//t/+z/7P/q/+j/6P/o/+j/
6v/q/+n/6f/m/+b/5f/l/+f/5//n/+f/6f/p/+n/6f/o/+b/5f/l/+f/5//n/+f/5v/l
/+T/4//l/+b/5v/m/+b/5v/m/+b/5v/m/+b/5//q/+r/6f/p/+j/5v/l/+T/6P/o/+j/
6P/p/+j/6P/o/+b/5v/m/+b/6P/o/+j/6P/l/+T/4v/i/+T/5P/k/+T/5P/k/+P/4//h
/+D/3//f/+L/4v/i/+D/3v/e/97/3v/e/9//3//e/9//3//e/97/3v/e/97/3v/e/97/
3v/e/93/3f/d/93/3P/c/9z/3P/c/9z/3P/c/93/2//b/9v/2//c/93/3v/d/9r/2f/Y
/9r/2//d/97/2v/c/9z/2v/Y/9j/2P/Y/9z/2v/a/9v/3P/c/9z/2//d/9v/2//c/93/
3f/b/9n/2v/a/9r/2v/a/9r/2v/a/9r/2f/Y/9f/1v/Z/9r/2//c/9r/2v/a/9r/2P/Y
/9j/2P/a/9r/2v/a/9r/2v/a/9r/2v/a/9r/2v/a/9r/2v/a/9r/2v/a/9r/3P/c/9z/
3P/b/9r/2f/Y/9n/2v/b/9z/2v/a/9r/2v/a/9r/2v/a/9z/3P/c/9z/2v/a/9r/2v/c
/9z/3P/c/9r/2v/a/9r/2v/a/9r/2v/c/9z/3P/c/9r/2v/a/9r/2//c/93/3v/c/9z/
3P/c/9r/2v/a/9r/2//c/93/3v/d/9z/2//a/9v/3P/d/97/3P/c/9z/3P/e/9//3//i
/+T/4v/k/+T/4//k/+T/5//p/+n/6v/q/+v/6//s/+z/6v/o/+b/5f/n/+X/5f/k/+H/
4P/g/+L/5//p/+v/7f/x//H/8P/u/+3/6//p/+f/5f/k/+P/4f/d/9v/2f/Z/9v/2//b
/9v/2P/Y/9j/2P/Y/9j/2P/Y/9j/1v/W/9b/1v/X/9f/1//X/9f/1//Z/9v/2//b/9z/
2v/a/97/3//f/97/3P/d/+H/6f/0/wcAKABYAI0AvADyADIBbAGPAZwBqAG3AbkBpwFw
ARYBqgA4ANb/tf/M/+P/8v8FABIAFQAVABIADQAGAAIA/v/8//r/9//1//L/8P/u/+z/
6//r/+z/7P/s/+z/6f/p/+n/6f/q/+v/7P/t/+v/6//r/+v/6v/p/+n/6f/q/+v/7P/u
/+//7//v/+7/7v/x//H/8f/x//H/8v/y//D/8P/w//D/8//0//b/9v/0//X/9f/1//f/
+f/6//r/+f/6//r//P/6//r/+//7//3/AAAEAAUAAwAEAAYABwAKAAsADQAOAA8AEAAS
ABMAFQAWABUAFgAZAB0AIQAkACYAKAApACoAMAA1ADcAPABBAEMARQBGAEkATgBSAFQA
WgBfAGYAZwBqAG8AcwB1AHsAfwCBAIUAiACLAI4AkQCVAJcAmQCdAJ8AoACgAKAAngCc
AJoAmACTAI0AhwCCAH0AeQByAGkAYQBZAFIASwBEAD8AOAAxACoAJAAeABkAFwATAA8A
DQAKAAgABQABAPz/+v/3//b/9v/1//X/9f/x//D/8P/u//D/8P/w//D/8P/w/+//7//s
/+z/6//r/+v/6//r/+v/6//r/+v/6//t/+z/7P/t/+v/6//r/+v/6//r/+v/6//s/+7/
7//w/+7/7v/u/+7/7P/s/+z/7f/w//D/7//v/+3/7P/s/+z/8P/w//D/8P/t/+z/7P/s
/+7/7v/u/+7/7v/u/+7/7v/r/+r/6P/o/+n/6v/r/+z/6//q/+j/5//p/+j/5//n/+r/
6v/q/+j/5v/m/+b/5v/o/+n/6f/o/+X/5f/k/+T/5P/k/+T/5P/m/+b/5v/m/+P/4//j
/+P/5P/k/+T/5P/k/+T/5P/k/+T/4//k/+X/5P/k/+T/5P/k/+L/4v/i/+H/4f/i/+L/
4P/i/+L/4P/i/+L/4v/i/+T/4v/i/+P/4//i/+H/3//i/+H/4v/k/+H/3//f/9//4v/k
/+T/5P/k/+P/4v/h/+D/4v/i/+L/4v/k/+T/5P/k/+L/4v/i/+L/4v/i/+L/4v/g/+D/
4P/g/+L/4v/i/+L/4v/i/+L/4v/g/+D/4P/g/+H/4v/j/+T/4v/i/+L/4v/i/+L/4v/i
/+T/5P/k/+T/4//i/+H/4P/i/+L/4v/i/+L/4v/i/+L/4v/i/+L/4v/i/+L/4v/i/+D/
4P/g/+D/4//k/+X/5v/k/+T/5P/k/+T/5P/k/+T/5P/k/+T/5P/i/+L/4v/i/+P/5P/l
/+b/5f/k/+P/4v/i/+L/4v/i/+T/5P/k/+T/4v/i/+L/4v/l/+b/5//o/+X/5P/j/+L/
4v/i/+L/4v/k/+T/5P/k/+T/5P/k/+T/5v/n/+f/6v/q/+j/6v/q/+v/7P/s/+//7//v
//D/8P/v/+//8P/w//D/8P/w//H/7//t/+3/7P/r/+r/6v/s/+//8f/z//X/9f/1//T/
8v/y//H/8P/v/+v/6v/p/+f/5f/j/+H/4f/h/+H/4f/h/+L/4v/i/+L/4//k/+X/5v/l
/+L/4f/g/+L/4//j/+P/4//j/+P/5f/k/+P/4v/i/+L/5P/m/+f/5//k/+L/4//p//H/
+v8JACQATAB9ALAA4gAcAV4BkwGsAbQBwwHNAcMBogFaAfoAigAYANP/0P/p//z/CQAW
AB0AHQAcABcAFAASAAwACAAEAAIA///7//j/+P/2//X/9f/y//L/8v/y//P/8//z//P/
9f/1//X/9f/y//H/8P/v//D/8f/z//X/9f/1//X/9v/2//X/9P/y//P/9//4//n/+P/3
//f/9v/4//j/+P/4//n/+v/8//z/+v/7//v/+//9////AAAAAP//AAAAAAIABAAEAAUA
BQAEAAYACQAJAAcACAAKAAsADgAPABEAEgATABQAFgAXABoAHAAcAB4AHgAhACQAJgAn
ACoALAAuADMANwA4ADwAPwBBAEMARABIAE4AUwBWAFoAXwBmAGcAagBvAHMAdQB7AH8A
gQCFAIgAiwCOAJEAlQCXAJkAnQCfAKAAoACgAKIAoACeAJwAmQCVAJEAjgCJAIUAfgB1
AG4AZwBhAFsAUgBNAEYAPwA4ADIALAAnACQAHwAaABcAEgAQAA0ACQAIAAYAAwACAP7/
/f/9//3/+//6//r/+P/6//r/+v/6//n/+P/2//X/9f/2//b/9//1//X/9f/1//X/9f/1
//X/9//2//b/9//2//X/9P/z//T/9f/2//f/9f/2//b/9v/0//T/9P/0//X/9v/3//n/
+P/2//P/8f/0//T/9f/2//b/9v/2//b/8//y//L/8v/z//T/9f/2//X/9P/z//L/8v/y
//H/8v/x//D/7//u/+7/7v/t/+3/7//u/+3/7f/s/+z/7P/q/+z/7P/s/+z/6v/r/+v/
6v/n/+f/5v/m/+j/6P/o/+j/5v/m/+b/5v/m/+f/6P/p/+b/5v/m/+b/5P/k/+T/5P/k
/+P/5P/l/+P/5P/l/+b/6P/m/+b/5v/j/+P/5P/k/+D/4v/i/+D/4f/i/+P/5P/k/+L/
4v/j/+T/5P/k/+P/5f/j/+P/5P/j/+H/4//j/+b/5f/k/+P/4v/g/+D/4P/g/+H/4v/j
/+T/4f/g/9//3v/f/+D/4f/i/+L/4v/i/+L/4P/g/+D/4P/i/+L/4v/i/+L/4v/i/+L/
4v/i/+L/4v/i/+L/4v/i/+H/4P/f/97/4P/g/+D/4P/g/+D/4P/g/+D/4P/g/+D/4f/i
/+P/5P/j/+L/4f/g/+D/4P/g/+D/4P/g/+D/4P/i/+L/4v/i/+L/4v/i/+L/4f/g/9//
3v/f/+D/4f/i/+D/4P/g/+D/4P/g/+D/4P/g/+D/4P/g/97/3v/e/97/3//g/+H/4v/g
/+D/4P/g/+D/4P/g/+D/3v/e/97/3v/e/97/3v/g/+H/4f/k/+T/4v/k/+T/5f/o/+j/
6//r/+n/6v/q/+v/6//s/+z/6//q/+n/6f/p/+b/5f/j/+H/4f/i/+X/6f/t/+//8f/z
//D/7v/r/+n/6P/n/+b/5f/k/+P/4f/f/9v/2f/Z/9n/2//b/9v/2v/Y/9j/2P/Y/9r/
2v/a/9r/1//W/9X/1P/X/9f/1//X/9X/1f/X/9f/1//X/9j/2P/c/97/3f/b/9j/2v/d
/+P/6f/2/wkAKABWAIkAuADuACwBZAGFAY4BkAGVAZEBdwE0AdQAaAACALr/rf/E/93/
7v/9/wYACwALAAYAAQAAAPz/+P/2//T/9f/z//D/7v/t/+z/7P/t/+r/6v/q/+r/6f/p
/+n/6f/p/+n/6f/p/+n/6f/p/+n/6f/p/+r/6//p/+n/6f/q/+n/6f/p/+j/6f/t/+7/
7//t/+3/7v/u/+//8P/x//L/8v/y//P/8v/w//H/8f/x//L/9f/3//j/+P/4//f/+P/4
//j/+f/5//z//v8BAAEA//8AAAIAAwAFAAcACgAMAAwADAANAA0AEgAUABQAFgAYABsA
HgAgACIAJAAlACYALAAxADMAOAA9AD8AQQBCAEcATABQAFIAVQBZAF8AXwBgAGUAaQBr
AHEAdQB3AHsAfAB/AIIAhQCFAIcAiQCNAI0AjgCOAI4AjACKAIgAhgCDAH0AdwByAGsA
ZwBgAFcAUgBLAEUAPwA6ADUALgAnACEAGgATAA0ACwAHAAMAAQD8//r/9//z//H/8P/u
/+7/7P/r/+v/6//p/+j/6P/m/+f/6P/p/+r/6P/o/+f/5//o/+j/5//n/+X/5f/l/+X/
5f/l/+X/5f/m/+b/5//p/+b/5f/k/+P/5P/l/+b/5//p/+r/6v/q/+n/6P/n/+b/6P/o
/+j/6f/p/+j/5v/l/+f/5v/m/+b/6P/o/+j/6P/n/+b/5v/m/+b/5v/m/+b/5P/k/+T/
5P/l/+T/4v/i/+L/4v/i/+L/4v/i/+H/4f/h/+D/3//f/+D/4P/g/97/4P/g/+D/4P/e
/9//3//e/9v/2//a/9r/3P/c/9z/3P/b/9r/2f/Y/9j/2f/a/9v/2v/a/9r/2v/Y/9j/
2P/Y/9j/1//Y/9n/1//Y/9n/2v/c/9r/2v/a/9v/2//c/9z/2P/a/9r/2P/a/9r/2v/a
/9v/2P/X/9f/2v/a/9r/2f/b/9n/2f/a/9f/1f/X/9n/2v/Y/9j/2P/Y/9f/1v/V/9T/
1//Y/9n/2v/Y/9j/2P/Y/9j/2P/Y/9j/2v/a/9r/2v/Z/9j/1//W/9f/2P/Z/9r/2P/Y
/9j/2P/Y/9j/2P/Y/9j/2P/Y/9j/1v/W/9b/1v/X/9j/2f/a/9r/2v/a/9r/2v/a/9r/
2v/a/9r/2v/a/9r/2v/a/9r/3P/c/9z/3P/a/9r/2v/a/9r/2v/a/9r/3P/c/9z/3P/a
/9r/2v/a/9z/3P/c/9z/2v/a/9r/2v/c/9z/3P/c/9z/3P/c/9z/2v/a/9r/2v/b/9z/
3f/e/93/3v/e/93/4P/g/97/4P/h/+P/5f/m/+f/5//n/+j/6f/r/+z/7v/r/+n/5//l
/+f/5//l/+X/5P/j/+L/4v/i/+X/5//p/+7/8f/y//L/7f/r/+j/5f/l/+P/4v/h/+D/
3//e/93/3P/b/9r/2f/b/9r/2v/a/9j/2P/Y/9j/2v/a/9j/2P/a/9r/2//b/9n/2f/Z
/9n/2//b/9v/2//c/9z/3P/c/93/3f/c/97/4//p//H//P8NADAAYACTAMQA/AA+AXgB
mQGiAawBtwG5AaMBZgEEAZYAJADM/7f/0P/n//j/CwAWABsAGQAUAA0ACAAEAAAA/v/+
//3/+//4//b/8v/w/+//7//u/+7/7v/u/+//7//v/+//7v/t/+z/6//s/+3/7v/v/+//
7//w//H/8f/x//H/8v/z//P/8//y//D/8//z//P/9f/1//b/9v/2//b/9v/2//f/+P/6
//r/+v/7//v/+//7//3//v/+/wEAAgACAAQABAAEAAUABQAEAAYACQAJAAkACgAMAA0A
DgAPABEAEgAVABYAGAAZABwAHgAeACAAIgAlACgAKgAvADIANAA2ADcAOwA8AEAARgBJ
AEwATgBTAFgAXABeAGIAZwBuAG8AdAB5AH0AfwCDAIcAiQCNAJAAkwCWAJkAnQCfAKEA
pQCjAKQApACkAKYApACiAKAAmwCVAI8AigCFAIEAegBxAGsAZQBgAFsAUgBLAEIAOQA1
ADAAKwAnACAAGwAWABMADwAOAAwACQAIAAgABwAIAAMAAQAAAP///v/+/////v/8//z/
/P/8//z//P/7//v/+P/4//f/9//5//n/+f/5//n/+f/5//n/+f/4//j/+f/7//v/+//7
//v/+//7//v/+//8//z//P/+//7//v/+//7//v/+////AAAAAP////////7//v/+/wAA
AAAAAAAAAQAAAAAAAAD+//7//v/+////AAABAAIA///+//z//P/6//r/+v/6//v//P/8
//3//f/8//v/+//8//z//P/6//j/+P/4//j/+P/5//n/+P/4//n/+f/6//j/+P/4//j/
+v/6//r/+v/3//f/9//3//j/+P/4//j/+v/6//r/+v/5//f/9//3//n/+v/7//z/+//4
//f/9v/2//f/+f/6//j/+v/6//j/9v/2//b/9v/6//j/+P/5//n/+P/3//X/9//1//X/
9v/5//f/9//3//b/+P/4//j/+P/6//r/+v/6//j/+P/4//j/+P/4//j/+P/4//j/+P/4
//b/9v/2//b/+f/6//v//P/7//r/+f/4//n/+v/7//z/+//6//n/+P/4//j/+P/4//n/
+v/7//z/+//6//n/+P/6//r/+v/6//r/+v/6//r/+P/4//j/+P/7//z//f/+//3//P/7
//r/+//8//3//v/8//z//P/8//r/+v/6//r//f/+////AAD+//7//v/+/wAAAAAAAAAA
/v/+//7//v/+//7//v/+/wAAAAAAAAAA///+//3//P/9//7///8AAAAAAAAAAAAAAAAA
AAAAAAADAAQABQAGAAYABgAGAAYACQAKAAsADAANAA4ADwAQAA4ADgAOAA4ADgAOAA4A
DgALAAoACQAIAAsADAANAA4AEAASABQAFgASABAADgAMAAwADAAMAAwACAAGAAQAAgAC
AAIAAgACAAIAAgACAAIAAgACAAIAAgACAAIAAgACAAIAAgACAAIABAAEAAQABAAEAAQA
BAAEAA==
         </WaveFormData>
      </LeadData>
      <LeadData>
         <LeadByteCountTotal>10000</LeadByteCountTotal>
         <LeadTimeOffset>0</LeadTimeOffset>
         <LeadSampleCountTotal>5000</LeadSampleCountTotal>
         <LeadAmplitudeUnitsPerBit>4.88</LeadAmplitudeUnitsPerBit>
         <LeadAmplitudeUnits>��V</LeadAmplitudeUnits>
         <LeadHighLimit>2147483647</LeadHighLimit>
         <LeadLowLimit>268435456</LeadLowLimit>
         <LeadID>V5</LeadID>
         <LeadOffsetFirstSample>0</LeadOffsetFirstSample>
         <FirstSampleBaseline>0</FirstSampleBaseline>
         <LeadSampleSize>2</LeadSampleSize>
         <LeadOff>FALSE</LeadOff>
         <BaselineSway>FALSE</BaselineSway>
         <ExcessiveACNoise>FALSE</ExcessiveACNoise>
         <MuscleNoise>FALSE</MuscleNoise>
         <LeadDataCRC32>727722606</LeadDataCRC32>
         <WaveFormData>
8v/y//L/8v/x//D/7//u//D/8P/w//D/7f/s/+v/6v/s/+z/7P/s/+v/6v/p/+j/6v/q
/+r/6v/s/+z/7P/s/+n/6P/n/+b/5//o/+n/6v/o/+j/6P/o/+r/6v/q/+r/7P/s/+z/
7P/o/+b/5P/i/+X/5v/n/+j/6P/o/+j/6P/m/+b/5v/m/+f/6P/p/+r/5//m/+X/5P/n
/+j/6f/q/+j/6P/o/+j/5v/m/+b/5v/m/+b/5v/m/+X/5P/j/+L/4//k/+X/5v/k/+T/
5P/k/+P/4v/h/+D/4f/i/+P/5P/j/+L/4f/g/+P/5P/l/+b/4//i/+H/4P/i/+L/4v/i
/+P/5P/l/+b/4//i/+H/4P/j/+T/5f/m/+X/5P/j/+L/4v/i/+L/4v/j/+T/5f/m/+P/
4v/h/+D/4//k/+X/5v/k/+T/5P/k/+b/5v/m/+b/6P/o/+j/6P/l/+T/4//i/+X/5v/n
/+j/5v/m/+b/5v/m/+b/5v/m/+b/5v/m/+b/5f/k/+P/4v/j/+T/5f/m/+X/5P/j/+L/
4v/i/+L/4v/j/+T/5f/m/+P/4v/h/+D/4//k/+X/5v/j/+L/4f/g/+D/4P/g/+D/4f/i
/+P/5P/h/+D/3//e/+H/4v/j/+T/4//i/+H/4P/g/+D/4P/g/+H/4v/j/+T/4v/i/+L/
4v/k/+T/5P/l/+P/5P/k/+X/5f/m/+b/5v/n/+r/6//s/+v/6f/p/+f/6v/r/+z/7//r
/+v/6//r/+z/7//r/+r/6v/r/+7/8P/u/+//8f/y//b/9v/3//j/9P/x/+7/7f/u/+z/
6v/o/+f/5//o/+n/5//l/+P/4f/k/+X/5v/n/+b/5f/k/+L/5P/i/+L/4//l/+L/4v/j
/+L/4f/i/9//4f/j/+b/6P/o/+b/4//g/97/3f/f/+b/7v/6/w0AKABPAH4AtQDzADMB
bAGTAZ0BkwF8AV0BMAHxAKsAZAAkAAAA9//5//r//v8EAAgADAAMAAgABgAGAAAA/P/3
//T/9v/2//T/8v/z//P/8//z//H/7//v/+3/7//w//H/8v/w//D/8P/y//L/8v/y//L/
8//0//b/9//1//P/8f/v//D/8P/x//P/8//1//X/9f/0//T/8//z//T/9f/2//f/9f/2
//b/9f/2//j/+v/8//v/+//7//r/+v/6//r/+v/9////AAABAP////8AAP//AQADAAUA
CQAHAAgACAAJAAsADAAOAA8AEgATABMAFgAVABUAGAAXABwAHgAiACUAJgAmACgAKwAw
ADIANAA2ADkAPABBAEQARQBGAEkASQBNAFIAVQBZAFkAXABeAGAAYABiAGUAZwBnAGkA
agBtAGsAawBrAGsAawBqAGgAZQBhAFwAVwBRAE8ATABIAEIAQAA5ADUAMQArACYAIAAc
ABoAGAAWABQADgAKAAcABQAGAAQAAQABAAMAAAD//////P/5//b/9P/3//f/+f/7//n/
+P/3//f/9//2//X/9P/1//b/9v/3//T/8//y/+//8v/z//P/9P/z//L/8f/w//L/8v/y
//L/9P/z//P/9P/x//D/7//u//H/8v/y//P/8//y//P/8v/0//P/8v/y//P/9f/2//f/
9f/0//T/8//2//b/9//4//f/9v/1//X/8//0//T/9P/1//T/9f/2//X/9f/0//P/9v/3
//f/+P/1//T/8//y//X/9f/0//P/9P/1//b/+P/2//T/8v/w//T/9f/3//j/9f/1//X/
9P/y//L/9P/0//P/8//0//X/9P/z//L/8//1//b/9v/1//T/8f/w/+//7//w//L/8//0
//P/8v/z//H/8P/w/+//8v/z//T/9f/z//L/8f/x//H/8f/z//P/8//0//T/8v/w/+7/
7f/t//L/9f/2//f/9v/z//L/8f/w//L/8v/y//L/8v/y//L/8v/y//L/8v/y//T/9P/0
//T/8v/w/+7/7P/v//D/8f/y//L/8v/y//L/8f/w/+//7v/w//D/8P/w/+//7v/t/+z/
7v/w//L/9P/z//L/8f/w/+3/7P/r/+r/7v/w//L/9P/y//D/7v/s/+3/7v/v//D/7v/u
/+7/7v/u/+7/7v/u/+//8P/x//L/8P/u/+z/6v/t/+7/7//w/+7/7v/u/+7/7P/s/+z/
7P/t/+7/7//w/+//7v/t/+3/7v/w//H/8//z//T/9P/0//L/9P/0//T/9v/3//r/+//4
//f/9v/3//b/9//4//n//P////v/+v/2//X/9v/2//r//f8BAAQAAwAAAP7//P/8//v/
+v/7//r/+P/2//T/8f/v/+7/7f/u/+//8P/x/+7/7f/s/+v/7P/t/+7/7v/s/+r/6v/r
/+3/6v/q/+v/7f/t/+//7f/s/+v/6//q/+r/7v/x//D/7P/p/+X/5v/m/+7//f8YAD0A
aACbANUADwFMAXsBlQGbAZIBfQFcAScB4QCUAEgACgDr/+///P8CAAgADAAMAAoABgAC
AAAAAAD8//v/+P/1//T/8f/u/+7/7f/s/+v/7f/t/+//7//t/+z/6//q/+n/6v/r/+7/
7P/s/+z/7P/s/+z/7f/t/+7/7//w//H/8P/u/+3/7f/v//H/8f/x//D/8P/v/+//7f/t
/+3/7f/v//L/9P/1//P/8v/x//D/8//1//f/+P/5//j/9//2//b/9//3//f/+f/7//7/
///8//v/+v/7//7/AAABAAMABAAEAAUABQAGAAcABwAKAAsADQASABMAFAAUABYAFwAb
ABwAHwAjACYAKAAqACwALAAuADIANAA5ADwAQQBDAEMARgBHAEkATABQAFMAVgBWAFgA
WwBdAF8AYQBiAGUAZgBnAGgAaQBlAGIAXgBZAFcAVABRAE0ASQBGAEIAPAA4ADEALQAp
ACUAIgAeABwAFAAQAAwACAAFAAIAAAD///7//P/5//n/+P/0//L/8f/x//H/8f/y//D/
7f/s/+v/7P/s/+z/7f/t/+z/6//q/+n/6P/m/+X/6P/p/+r/6f/o/+f/5f/k/+X/5v/n
/+j/5v/m/+b/5v/k/+P/4//k/+b/5v/m/+b/4//i/+D/3//k/+b/6v/s/+r/6f/o/+j/
5//n/+b/5f/n/+j/6v/r/+j/5v/l/+T/5f/m/+f/6f/r/+z/7P/s/+r/6P/o/+j/6v/r
/+v/6//o/+f/5f/k/+f/6P/p/+r/6//r/+r/6f/m/+X/5P/k/+f/6P/p/+r/5//l/+T/
4v/j/+X/5//o/+b/5v/o/+j/5P/j/+P/4//l/+X/5f/n/+b/5v/l/+P/5//n/+n/6//q
/+r/6//r/+j/5f/i/+H/4v/k/+f/6f/p/+f/5f/j/+b/5v/m/+f/6f/p/+v/6//q/+r/
6f/m/+j/6P/p/+v/5v/n/+r/6f/o/+v/7P/t/+7/7f/s/+v/6v/p/+j/5//m/+n/6v/r
/+z/6//q/+n/6P/p/+r/6//s/+r/6v/q/+r/6P/o/+j/6P/p/+r/6//s/+v/6v/p/+j/
6f/q/+v/7P/r/+r/6f/o/+b/5v/m/+b/6f/q/+v/7P/r/+r/6f/o/+r/6v/q/+r/6f/o
/+f/5v/o/+j/6P/o/+v/7P/t/+7/6v/o/+b/5P/n/+j/6f/q/+j/6P/o/+j/5v/m/+b/
5v/p/+r/6//s/+v/6v/p/+j/6//s/+3/7v/t/+z/6//q/+r/6v/q/+r/6//s/+3/7v/r
/+r/6f/o/+r/7P/u//H/8P/w/+//7//t/+7/7v/u//H/9P/1//b/9P/z//T/8//2//f/
+P/7//b/9f/0//P/8v/1//H/8P/w//H/9P/2//T/9f/3//j/+//6//r/+v/3//X/8//z
//T/8v/w/+7/7v/t/+3/7f/q/+n/6P/n/+r/6//s/+3/6//r/+v/6v/o/+b/5v/n/+r/
6P/p/+v/6f/n/+f/4//l/+f/6v/s/+z/6v/p/+b/4v/f/+H/5v/u//L/+/8MACUASgB5
ALEA8QAyAWkBiQGRAYoBcwFQASMB5wCmAGIAIgD3/+3/8P/0//j/AAAGAAoACAAGAAIA
/v/4//P/8P/w//D/7v/s/+v/6//r/+v/6P/n/+j/5//q/+r/6v/q/+b/5v/m/+j/6f/q
/+v/7P/r/+r/6v/p/+n/6f/p/+n/7P/s/+3/7//s/+3/7P/r/+3/7v/u/+//8f/x//H/
8f/v//D/8P/v//H/8v/z//T/8//z//P/8v/2//b/9v/2//f/+f/6//v/+f/5//r/+f/6
//v//P////z//P/7//v//v8AAAMABQAEAAUABQAIAAYABwALAAsADgAQABQAFwAWABYA
GAAbAB8AIgAlACgAKAAqAC4AMAAzADQANwA3AD0AQgBFAEkASABKAEsATABPAFIAVgBZ
AFcAWQBaAF0AXQBdAF0AXQBeAF4AXQBbAFcAUgBNAEcARwBGAEQAQAA+ADcAMwAvACkA
JAAeABoAFgAUABIAEAALAAYAAgD///7//P/5//n/+f/2//X/9f/0//P/8v/y//L/8f/y
//P/8f/w/+//7//w//D/8P/w/+7/7v/t/+3/7f/t/+3/6//u/+//7//w/+3/7P/r/+r/
7f/u/+//8P/u/+3/7f/u/+z/7P/s/+z/7f/u/+7/7//u/+z/7P/q/+z/7f/u//D/7v/v
/+//7//v/+7/7v/t/+//7v/u/+7/6//q/+n/6f/q/+z/7f/u/+7/7P/s/+z/7v/v/+//
7//x//H/8P/w/+3/7P/r/+r/7P/t/+3/7f/v/+//7//w/+7/7v/u/+7/7//v//D/8P/v
/+//7//u/+//8P/z//T/8P/v/+//7//x//H/8f/z//T/9v/3//f/9P/x//D/7//w//L/
9f/3//X/8//x//H/7v/u/+//7//y//P/9P/1//T/8v/w/+//8v/z//b/9//1//b/9v/0
//P/8v/y//P/+P/3//b/9f/y//D/8P/w//D/8v/0//b/+P/3//b/9f/0//L/8v/y//L/
8//0//X/9v/1//T/8//y//T/9v/4//r/9//2//X/9P/2//b/9v/2//b/9v/2//b/8//y
//H/8P/x//L/8//0//T/9P/0//T/9v/2//b/9v/2//b/9v/2//T/9P/0//T/9f/2//f/
+P/2//b/9v/2//j/+P/4//j/+v/6//r/+v/5//j/9//2//n/+v/7//z/+//6//n/+P/5
//r/+//8//z//P/8//z/+//6//n/+P/8//7/AAACAP7//P/6//j/+v/6//r/+v/7//z/
/f////3//v/+////AgAEAAUABgADAAQAAwACAAUABQAHAAcABwAHAAcACQAGAAUABAAD
AAcACwAIAAgABgAFAAYABgAHAAkADAAOAA4ADAALAAoABwAFAAMAAwAEAAIAAAD+//r/
+f/5//n/+v/7//z//f/7//v/+//7//n/+f/5//j/+//6//v//f/8//j/9//3//j/+f/8
//v//f/9//7//v/2//T/9f/0//b/9//5//z/AAAIAB0APgBpAJ4A1wAXAVcBjgGpAasB
nQGGAWcBOAH3AK8AaAAqAAgAAwAHAAoAEgAYABwAHgAeABoAFAAQAA4ACgAJAAgACAAI
AAYABAAAAP///v/9//7///8CAAMABAAEAAQABAABAAAA//8AAAMABAAFAAYABAAEAAUA
BQAHAAcABwAHAAUABAAEAAUABQAHAAcABwAJAAoACgALAAoACQAIAAcACgAMAA0ADQAO
AA4ADgAOAA0ADQANAAwADwAQABEAEgAPAA8ADgANAA8AEQAUABUAFwAXABcAGQAXABgA
GAAZAB0AHgAgACEAHwAfAB4AIAAjACUAKgArACsALAAvADEAMgAyADQANwA7AD4AQQBE
AEYASABMAE4AUgBUAFgAWQBcAGAAYgBlAGYAaABpAGoAbgByAHcAewB5AHkAeAB5AHsA
ewB7AHsAdwB2AHQAcQBsAGgAZABfAF8AXABYAFIATQBFAEAAOwA3ADQAMAAuACkAJgAj
ACAAGgAWABMAEQARABAADgAPAAwACAAGAAUABQAFAAUABgAFAAMAAwADAAEAAAD/////
AgACAAIAAgAAAP7/+//5//r/+//8//v//v//////AAD9//z/+//6//v//P/9//7//f/7
//r/+v/8//z//P/8//z//P/7//v/+v/6//z//P/9//3//f/+//v/+//6//n/+//8//7/
//////7//v/+//z//P/8//3//v8AAAEAAgD///z/+//6//v//f/+//////////7//v/8
//z//P/8//7//////////v/9//z//P/+//7//v/+//7//f/9//z/+v/7//z//P/+//7/
AAAAAPz/+//7//v//f/9//3////9//7//v/9//3/+//7//v//f/+/wAAAQD+//v/+P/3
//j/+v/9///////////////+//z/+v/5//3//f///////P/8//v/+P/6//r/+//9/wIA
AQD8//n/+v/6//r/+v/6//z//P/8//z/+//6//n/+P/6//z//v8AAP3//P/7//r/+v/6
//r/+v/7//z//f/+//3//P/7//r/+//8//3//v/8//z//P/8//7//v/+//7/AAAAAAAA
AAD+//z/+v/4//r//P/+/wAA///+//3//P/6//r/+v/6//v//P/9//7//f/8//v/+v/9
//7///8AAP3//P/7//r//P/8//z//P/9//7///8AAP///v/9//z///8AAAEAAgD///7/
/f/8//r/+v/6//r/+//8//3//v/9//z/+//6//v//P/9//7//f/8//v/+v/9//3//v/+
/wEAAQACAAIA///+/////v8BAAMABAAHAAYABQAEAAMABQADAAMAAwAEAAYACgAHAAMA
AQAAAAEAAwAFAAgADAAMAAwACgAJAAkACQAIAAcABwAGAAQAAgD///z/+v/5//z//f/+
/////f/7//n/9//5//n/+f/5//r/+v/4//j/9//5//b/9v/4//n/+v/9//r/+f/4//j/
9v/2//j/+//8//z/9//z//D/9P/8/w8AMABbAIoAvwD5ADcBbAGTAaUBpQGYAX0BVgEZ
Ac8AhAA+AAoA+/8FAA4AEgAWABoAHAAaABYAEAAMAAgACgAJAAYABQAEAAEA/v/8//v/
+v/5//z//f8AAAEAAAD+//z/+v/6//z//v8CAAAAAAAAAAAA///+//7//f8AAAEAAgAD
AAEAAAAAAAEAAQADAAMAAwADAAIAAAD///3//f/9//3/AQAEAAYABwADAAIAAQAAAAMA
BQAHAAgACAAIAAgACAAGAAcABwAHAAkACwAOAA8ADQANAA0ADwARABIAEgATABUAFgAY
ABkAGQAZABgAGgAdAB8AJAAlACQAJAAmACcALAAuADIANwA5ADoAOwA8ADwAPgBCAEQA
SQBMAFEAUwBUAFgAWgBdAF8AYgBkAGYAZgBoAGsAbQBtAG8AcABzAHUAdQB1AHUAcQBw
AG4AawBpAGYAYwBfAFwAWABTAEwASABBAD0AOQA1ADIALgAsACYAIgAeABoAGAAWABUA
FQATABAADAALAAoABgAEAAMAAwADAAMABAAAAP3//P/7//v//P/9/////f/8//v/+v/4
//j/9//3//r/+//8//v/+v/5//f/9v/3//j/+f/6//j/+P/4//j/9v/1//X/9v/3//j/
+f/6//n/+P/2//X/+P/4//r/+v/4//f/9v/2//T/9f/1//X/9//4//r/+//4//b/9f/0
//f/+P/5//v/+v/6//n/+P/2//T/9P/0//X/9//4//n/9v/1//P/8v/0//T/9P/0//X/
9f/0//P/8f/x//H/8v/1//b/9//4//X/8//y//D/8v/z//T/9P/y//L/9P/0//H/7//u
/+3/7//v/+//8f/w//D/7//t/+7/7f/u/+//7v/u/+//7//v/+3/6//r/+v/7P/u/+//
7f/r/+n/5//q/+r/6v/r/+v/6//t/+3/7P/s/+v/6P/p/+r/7P/v/+j/5f/k/+f/6P/p
/+r/6//s/+v/6v/p/+j/6v/q/+r/6v/s/+z/7P/s/+v/6v/p/+j/6f/q/+v/7P/r/+r/
6f/o/+r/6v/q/+r/7P/s/+z/7P/q/+r/6v/q/+3/7v/v//D/7f/s/+v/6v/s/+z/7P/s
/+7/7v/u/+7/7f/s/+v/6v/r/+z/7f/u/+3/7P/r/+r/6//s/+3/7v/u/+7/7v/u/+3/
7P/r/+r/7f/u/+//8P/v/+7/7f/s/+z/7P/s/+z/7v/u/+7/7v/t/+z/6//q/+3/7v/v
//D/7f/s/+v/6v/q/+r/6v/q/+v/7P/t/+7/7f/s/+v/6v/s/+7/8P/y//D/7v/s/+r/
7P/s/+z/7P/u/+7/7v/u/+3/7P/r/+r/7v/v//H/8v/y//H/8f/w//L/8v/0//T/8v/z
//P/9f/1//X/9f/1//j/9//4//n/9v/2//j/8//z//P/9P/3//r/+//9/wAAAAD+//r/
9//5//n/+P/3//b/9P/x/+7/7P/q/+n/6f/r/+v/6//r/+n/6f/p/+n/7P/t/+7/7//r
/+r/5//m/+n/6//o/+j/6f/p/+n/6//o/+f/5v/m/+j/6v/q/+v/6v/m/+H/4f/k/+r/
9P8BABgAOQBiAI8AxQD/AD4BcQGPAZMBhAFrAUoBFwHVAJIAUAAYAPn/9//+/wQABAAI
AAgACAAIAAgABgAGAAQA///6//f/9v/z//D/8P/x//L/8//y//H/8v/x//L/8v/y//L/
8//0//X/+P/1//L/7//s/+//8P/y//P/8f/x//H/8f/x//D/8P/x//L/9f/2//f/9//2
//T/8//0//X/9v/3//b/+P/5//n/+P/4//j/+P/5//v//f/+//7//P/6//j/+f/7//z/
/f/8//3///////3//f/9////AAACAAMABQAEAAQABQAFAAcACQAKAA4ADAANABEAEQAT
ABQAFwAZAB0AHgAhACUAJgAmACYAJgAqAC4ANAA4ADoAPABAAEEARABIAEoATQBQAFQA
VwBaAFsAXABeAF8AYABjAGUAaQBpAGkAaQBpAGcAZgBkAGEAYABeAFwAWQBWAFIATQBG
AEYAPwA7ADcAMAAsACcAJAAfABwAGQAWABQAEAANAAsACAAEAP///f/+//z//P/9//r/
+f/4//j/9//1//X/9f/2//b/9v/3//T/8v/w/+7/8P/y//P/9f/0//P/8v/v/+//7//u
/+7/7//w//H/8v/x//D/7//u//H/8f/y//T/8f/w/+//7v/w//D/7//v//H/8v/1//b/
9P/x/+7/7P/v//H/8v/z//L/8v/z//P/8//y//L/8v/z//T/9f/3//b/9v/1//T/9//2
//f/+P/1//X/9P/z//X/9f/0//T/9f/2//f/+P/4//f/9f/z//b/9//4//r/9//2//X/
9P/0//P/8//y//P/9f/3//j/9f/0//X/9P/1//X/9v/3//b/9f/0//X/9P/0//P/8f/z
//P/9f/3//T/9P/1//X/9//3//f/+f/3//b/9v/1//b/9f/0//P/9P/0//T/9f/2//X/
9v/1//f/+P/4//b/9f/0//T/9f/y//P/9P/3//r/+f/4//f/9v/z//L/8f/w//L/9P/2
//j/9f/0//P/8v/z//T/9f/2//b/9v/2//b/9f/0//P/8v/z//T/9f/2//P/8v/x//D/
8v/y//L/8v/y//L/8v/y/+//7v/t/+z/7v/w//L/9P/z//L/8f/w//L/8v/y//L/8//0
//X/9v/z//L/8f/w//H/8v/z//T/8//y//H/8P/x//L/8//0//L/8v/y//L/8P/w//D/
8P/z//T/9f/2//X/9P/z//L/8//0//X/9v/4//j/+P/4//f/9v/1//T/9v/4//r//P/5
//j/9//2//f/+P/5//r/+P/4//j/+P/2//b/9v/3//r//P/9/////P/8//v/+v/7//7/
//8AAP////8BAAEA////////AQACAAMABAAFAAIAAwD9//r/+//9/wEABAAFAAcACgAM
AAkABgAEAAIAAwADAAMABQABAP7/+//4//j/9//3//f/9//3//f/9//2//X/9P/z//X/
9//5//r/+P/0//L/8f/2//T/9f/3//b/9f/2//P/8f/x//L/8v/6//z/+f/2//L/7//v
//D/9v8EABcANABdAIwAwQD7ADsBdgGdAasBpwGWAXkBTAENAb8AcgAwAAYA//8HABAA
FAAYABoAGAAWABIAEgASAA4ADAAJAAgABgAGAAQAAgABAAEAAQABAAEAAQADAAMAAQAA
AP///v///wAAAQAEAAIAAgACAAIAAwAEAAYABwAGAAUABAADAAEAAAAAAAEAAgAFAAYA
BwAHAAYABAADAAYABwAIAAkACAAKAAsACwAIAAgACAAIAAkACwANAA4ADQAMAAsACgAL
AA0ADgAPABAAEQATABMAEQARABEAEwAWABgAGQAbABoAGgAbABsAHwAhACIAJgAlACUA
KAAnACcAKAArAC0AMQA0ADkAPwA/AEAAQQBCAEcASgBPAFIAVABWAFoAWwBcAGAAYgBl
AGgAbABvAHIAcwB0AHYAdwB5AHsAfAB/AH0AfQB9AH0AewB6AHgAdQB1AHIAbwBrAGUA
YABaAFIAUwBNAEoARwBCAD4AOQA2ADAALAAoACQAIgAgAB8AHwAbABgAFAATABQAEgAS
ABMAEAAPAA4ADgANAAsACwALAAsADAANAA8ADgAMAAoACAAJAAoACgALAAsACwALAAkA
CQAJAAgACAAJAAoACwAMAAoACAAGAAQABwAHAAgACgAKAAoACgAKAAkACAAGAAUABwAI
AAsADAAKAAkACAAIAAoACwALAAsADAAMAA0ADQALAAoACgAKAAsADAANAA8ADAAMAAsA
CgALAAoACwAMAAoACwALAAsACwALAAoACgAMAAwADAAMAAsACwAKAAkACgALAAwADgAN
AAwACwAKAAgABwAHAAYACQALAA0ADgAKAAgACAAGAAcABwAIAAkACQAJAAkACwAIAAgA
BwAFAAgABwAIAAkABgAGAAcABwAJAAkACQALAAoACgALAAsACgAJAAgABwAJAAgABwAH
AAYABQAGAAUABgAIAAkACAAJAAgACAAJAAQABQAIAAkACgAKAAoACgAKAAgABgAEAAIA
BgAIAAoADAALAAoACQAIAAgACAAIAAgACgAKAAoACgAHAAYABQAEAAcACAAJAAoACAAI
AAgACAAIAAgACAAIAAoACgAKAAoACQAIAAcABgAJAAoACwAMAAsACgAJAAgACAAIAAgA
CAAIAAgACAAIAAYABgAGAAYACQAKAAsADAAKAAoACgAKAAoACgAKAAoADAAMAAwADAAL
AAoACQAIAAsADAANAA4ADQAMAAsACgALAAwADQAOAA4ADgAOAA4ADAAMAAwADAAPABAA
EQASAA8ADwAOAA4AEAARABEAEgASABIAEgAUABIAEgATABMAGAAZABoAGwAYABkAFgAV
ABYAFwAZAB0AGwAaABkAGQAYABgAGAAZAB8AIgAjACIAIAAeABwAGQAZABkAGAAWABYA
FAASABEADgANAAwACwAOAA8AEAARAA4ADQAMAAsADAAMAA0ADAAOAA8AEQAOAA0ADQAM
AAsAEAAPABAAEQAQAA4ADAAMAAsACgAMAA0ADQAOABIAGgArAEoAcwCiANsAGQFZAZAB
swG/AbkBqgGPAWYBKwHhAJYAUgAiABMAGwAgACYAMAA2ADQANAAwACgAJAAgAB4AHQAe
ACAAIAAeABwAGQAXABUAEwAVABUAFwAXABYAFgAWABYAEgASABIAFAAVABYAFwAYABYA
FgAXABcAFwAXABcAFwAZABgAGAAZABgAGQAYABcAGQAaABoAGwAaABkAGAAXABoAHAAd
AB0AHgAeAB4AHgAdAB0AHQAcACEAIgAjACQAIQAhACAAHwAhACMAJgAnACcAJwAnACkA
KAAoACcAJwAsAC4AMQAzADMAMwAyADQANgA3ADsAOwA/AEAAQwBFAEYARgBIAEsATwBS
AFUAWABXAFgAWwBcAGIAZABoAGkAbQByAHUAeQB6AHwAfQB+AIIAhACHAIkAhwCJAIoA
jQCNAI0AjQCNAI4AjgCNAIsAhQCAAHsAdQB0AHIAbwBqAGgAYQBdAFkAUwBOAEgARABC
AEAAPgA8ADUAMAAsACkAKwAqACgAKQApACYAJQAlACIAIQAgACAAIAAfACAAIQAeAB4A
HgAfACEAIAAfAB4AGwAaABgAFwAYABkAGgAZAB0AHQAcABwAGwAaABkAGAAbABwAHQAe
ABwAGwAbABwAHgAeAB4AHgAgACAAHwAfAB0AHAAdABwAHwAfAB8AIAAdAB0AHAAbAB0A
HgAgACEAIQAgACAAIAAeAB4AHgAfACAAIgAjACQAIwAgAB8AHgAeAB8AHwAfACEAIQAg
ACAAHwAeAB0AHAAgACEAIQAhACAAHwAeAB4AIAAgACAAIAAgAB8AHwAeABwAHQAeAB4A
IAAgACIAIgAfAB0AHAAbABwAHQAeACEAIQAiACIAIQAfAB0AHQAdAB8AIAAiACMAIgAf
ABwAGwAdAB4AIAAhACIAIQAgAB8AHQAcABsAGwAeAB8AIgAjACEAIAAeABoAGwAcAB4A
IQAiACEAIAAfABwAHQAeAB8AIAAjACQAJQAmACMAIgAhACAAIQAiACMAJAAiACIAIgAi
ACIAIgAiACIAIwAkACUAJgAjACIAIQAgACIAJAAmACgAJgAmACYAJgAmACYAJgAmACcA
KAApACoAJwAmACUAJAAnACgAKQAqACgAKAAoACgAJgAmACYAJgApACoAKwAsACsAKgAp
ACgAKgAsAC4AMAAvAC4ALQAsACoAKgAqACoALAAuADAAMgAxADAALwAuADEAMgAzADQA
MQAwAC8ALgAwADAAMAAwADEAMgAzADQAMgAwAC4ALAAuADAAMgA0ADQANAA0ADQANAA0
ADQANAA3ADgAOQA6ADkAOAA3ADYAOgA8AD4AQAA+AD4APgA+AD4APgA+AD4APwBAAEEA
QgA/AD4APQA8AD8AQABBAEIARQBGAEcASABFAEQAQwBCAEIAQgBCAEIAPQA6ADcANAA1
ADYANwA4ADcANgA1ADQANgA2ADYANgA4ADgAOAA4ADcANgA1ADQANQA2ADcAOAA2ADYA
NgA2AA==
         </WaveFormData>
      </LeadData>
      <LeadData>
         <LeadByteCountTotal>10000</LeadByteCountTotal>
         <LeadTimeOffset>0</LeadTimeOffset>
         <LeadSampleCountTotal>5000</LeadSampleCountTotal>
         <LeadAmplitudeUnitsPerBit>4.88</LeadAmplitudeUnitsPerBit>
         <LeadAmplitudeUnits>��V</LeadAmplitudeUnits>
         <LeadHighLimit>2147483647</LeadHighLimit>
         <LeadLowLimit>268435456</LeadLowLimit>
         <LeadID>V6</LeadID>
         <LeadOffsetFirstSample>0</LeadOffsetFirstSample>
         <FirstSampleBaseline>0</FirstSampleBaseline>
         <LeadSampleSize>2</LeadSampleSize>
         <LeadOff>FALSE</LeadOff>
         <BaselineSway>FALSE</BaselineSway>
         <ExcessiveACNoise>FALSE</ExcessiveACNoise>
         <MuscleNoise>FALSE</MuscleNoise>
         <LeadDataCRC32>141411692</LeadDataCRC32>
         <WaveFormData>
9P/0//T/9P/0//T/9P/0//X/9v/3//j/9f/0//P/8v/1//b/9//4//X/9P/z//L/8//0
//X/9v/4//j/+P/4//f/9v/1//T/9f/2//f/+P/3//b/9f/0//X/9v/3//j/+v/6//r/
+v/4//b/9P/y//T/9v/4//r/+P/4//j/+P/4//j/+P/4//j/+P/4//j/9f/0//P/8v/0
//b/+P/6//f/9v/1//T/9P/0//T/9P/2//b/9v/2//X/9P/z//L/9f/2//f/+P/3//b/
9f/0//L/8v/y//L/9f/2//f/+P/1//T/8//y//T/9v/4//r/+P/2//T/8v/z//T/9f/2
//b/9v/2//b/9f/0//P/8v/0//b/+P/6//j/9v/0//L/8//0//X/9v/4//j/+P/4//X/
9P/z//L/9P/2//j/+v/3//b/9f/0//b/9v/2//b/9v/2//b/9v/z//L/8f/w//L/9P/2
//j/9f/0//P/8v/z//T/9f/2//b/9v/2//b/9f/0//P/8v/1//b/9//4//X/9P/z//L/
8//0//X/9v/4//j/+P/4//X/9P/z//L/9P/2//j/+v/3//b/9f/0//b/9v/2//b/+P/4
//j/+P/1//T/8//y//T/9v/4//r/9//2//X/9P/2//b/9v/2//f/+P/5//r/+f/4//f/
9v/5//r/+//7//r/+v/6//n/+v/8//r/+v/8//3//v8AAP3//P/8//v///8AAAEAAwAA
AP///v/+/wMAAwABAAEAAgADAAMABAACAAIAAgADAAYACQALAAwABwAEAAAA/v8AAP//
/v/9//3//P/7//v/+P/4//b/8f/1//f/+v/8//n/+P/3//X/9//1//X/9v/0//T/9P/0
//L/8v/z//P/9f/3//n/+v/6//f/8v/w//H/8P/y//j/AQAIABMAJwA/AGAAhwC2AOQA
CwEkASkBGgEDAeUAxQCeAHYAVAA2ACAAFAANAAcABQAKAA4AEgASABAAEAANAAcAAgAA
AP3///8AAAEAAgADAAIAAAAAAP3/+//6//n//P///wAAAQD///z/+//8//3//v8BAAMA
AwABAAEAAQD+//3//P/9//7///8AAAEA//8AAAEAAQABAAEAAQACAAQAAwADAAMAAgAB
AAAA//8DAAUACAAKAAYABAADAAEAAgADAAUABgAKAAoACAAIAAYABgAFAAMABgAIAAsA
DgALAAsACgAJAA0ADQANABAAEAAQABEAEgAPABAAEgARABMAFwAaAB4AHAAcABwAHQAi
ACQAJQAnACkAKgAsAC0ALgAwADAAMAA2ADgAPAA+ADsAPgA+AD4AQABBAEIARABEAEQA
RgBHAEYARQBEAEUARQBDAEEAPwA5ADYANAAwAC0AKwArACgAIwAeABwAGQAUABEADgAK
AAkACQAKAAcAAgD+//v/+v/7//r/+P/5//n/+P/4//f/9f/y//D/6//u//D/8//2//T/
8v/w/+7/7//w//H/8v/z//P/8f/x/+7/7v/t/+z/7//w//D/8f/v/+3/7P/q/+v/7f/u
//D/8P/w//D/8P/w/+7/6//p/+3/7//w//L/7//w//H/8v/w//D/7//u//D/8f/x//H/
8v/x//D/7//x//L/8//0//H/8f/x//D/8v/y//L/8v/y//L/8v/x/+//7//w//D/8v/0
//b/+P/2//T/8//x//P/8v/x//D/8v/y//L/9P/x//D/7//t/+//8v/1//f/9P/y//H/
7v/w//H/8v/y//P/8//0//T/8v/z//D/7//v//H/8//2//P/8f/w/+7/8P/w//H/8v/0
//P/8//0//L/8v/u/+z/8P/x//P/9f/y//L/8f/y//T/8//z//L/8f/x//T/8v/v/+//
7v/s//L/9P/1//b/9v/z//L/8f/w//L/8v/y//L/8P/w//D/8P/y//L/8v/y//T/9P/0
//T/8v/w/+7/7P/w//L/9P/2//X/9P/z//L/8v/y//L/8v/y//L/8v/y/+//7v/t/+z/
7//y//X/+P/1//T/8//y//H/8P/v/+7/8v/0//b/+P/2//T/8v/w//P/9P/1//b/9f/0
//P/8v/y//L/8v/y//P/9P/1//b/9P/y//D/7v/w//L/9P/2//X/9P/z//L/8v/y//L/
8v/z//T/9f/2//P/8v/x/+//8v/0//b/9//3//j/9f/0//X/9f/1//b/9//4//r/+//6
//j/9v/1//f/+f/7//7/AAD///z/+//7//v/+v/6//3/AAADAAcAAgABAP///P/+//7/
/f/+//v/+f/3//X/8f/w/+//7//y//T/9P/x//D/7//v/+7/8f/y//P/8//y/+//7v/u
//D/8P/w//D/8v/y//P/8//x/+//7f/q/+7/8f/0//L/7//o/+b/6P/p//D//f8RACsA
SABrAJAAuADjAAQBEwEWAQsB9QDbALQAiABeADgAGAAGAAMABwAJAAoACAAGAAYAAgAA
AAEAAQAAAAAA///6//j/9v/0//P/8v/w//D/8//z//T/9f/z//P/8f/v//D/8P/y//b/
9P/y//L/8f/z//H/8f/x//T/9f/2//n/9P/z//L/8f/0//b/+P/5//j/9//2//b/9P/z
//P/8//2//f/+P/5//b/9f/1//T/9v/4//v//f/6//n/+f/4//z//P/6//r//P/+////
///7//r/+v/6//z///8BAAMAAgABAAAAAgAEAAQABQAGAAgACgANAA0ADAANAA0ADgAR
ABQAFwAbAB0AHgAeAB8AIQAiACQAJQAoACwALgAwADEAMAAxADAAMwA4ADoAPAA9AD0A
PQA+AD8AQABDAEUARgBHAEgASwBFAEEAPQA5ADgAOAA5ADgAMwAvAC0AKAAkACAAHwAd
ABoAGQAYABYADgALAAkAAwABAAAAAAACAAEA/v/6//n/+f/4//j/9//5//j/+P/1//T/
8v/x//D/8//0//X/9v/0//T/9P/0//H/8f/v/+//8v/0//X/9v/0//L/7//t//D/8f/z
//T/8v/x/+//7v/u/+7/7v/u//L/8v/x//H/7v/t/+v/6v/s//D/9P/4//L/8v/x//D/
8P/x//H/8f/1//X/9f/1//P/8v/x//D/8f/z//X/9v/0//T/9P/0//b/9v/2//X/9//3
//j/+P/2//T/8v/w//L/9P/3//n/9//2//X/9P/y//L/8v/0//X/9v/3//f/8//y//H/
7//w//L/9f/2//P/8//z//L/8//z//T/9P/1//f/9f/1//L/8f/w//D/9f/3//r//P/5
//b/9P/y//L/8f/x//L/9P/2//T/9P/z//H/8P/v//L/9P/1//j/9//1//T/8v/y//P/
9//2//b/9//3//b/7v/y//X/+P/6//z//P/8//z/+v/4//b/9P/1//b/9//4//b/9v/2
//b/9v/2//b/9v/5//r/+//8//r/+P/2//T/9v/2//b/9v/2//b/9v/2//X/9P/z//L/
9P/2//j/+v/3//b/9f/0//X/9v/3//j/+P/4//j/+P/3//b/9f/0//f/+P/5//r/9//2
//X/9P/3//j/+f/6//r/+v/6//r/9//2//X/9P/3//j/+f/6//f/9v/1//T/9//4//n/
+v/3//b/9f/0//T/9P/0//T/9//4//n/+v/3//b/9f/0//X/9v/3//j/+P/4//j/+P/1
//T/8//y//b/+P/6//v/+P/4//j/9//4//r/+P/4//v/+//7//z/+v/6//v/+//+/wAA
AgAFAAEA///9//z/AAABAAAAAQABAAEAAAAAAAEAAgADAAUABQAHAAgACAAGAAQAAQAA
AAAA///+//3/+v/4//b/9f/1//b/9f/x//P/9f/4//r/9//2//X/8//0//P/9P/2//T/
9P/0//T/8f/w//D/7//x//P/9f/2//T/7//w//D/7//w//L/+P/7//z/AQANACEAPABd
AIQAsADbAAABEwEUAQUB7QDTALYAjgBqAEoAKgASAAcABQABAAIACAAMABAADgAOAAsA
BwAAAP7//f/+//7//v/+//3//P/6//r/+P/3//f/9//5//v/+//7//n/9v/1//b/+f/6
//3////+//v/+v/5//f/9//3//n/+v/7//z//f/6//r/+v/5//r/+//8//7//v/9//3/
/f/+//3//P/7//7///8BAAIAAAD+//3/+//+////AQACAAQABAACAAIAAQACAAIAAQAB
AAIABAAGAAMAAwACAAEABgAHAAgADAAKAAoACwAMAAoADAAPAA8AEgAVABcAGgAYABgA
GAAZAB0AIAAiACUAJwAoACoAKwAsAC4ALgAuADIANAA4ADoAOQA8ADwAPABBAEMARQBI
AEYARgBIAEkARwBHAEcASQBKAEkASABHAEEAPgA8ADgAOAA3ADgANgAxACwAKgAnACIA
HwAcABgAFQAVABYAEwAOAAoABwAGAAgABgADAAMAAwACAAIAAQABAAAAAAD9//7//v//
/wAA/P/6//j/9v/5//r/+//8//v/+//5//n/9//4//j/+P/5//r/+v/7//n/9//2//T/
9f/3//j/+v/4//j/+P/4//j/+P/3//f/+f/5//j/+P/0//T/9P/0//P/9v/4//r/+P/5
//n/+f/6//n/+P/3//j/+P/4//j/9f/1//X/9P/3//j/+f/6//j/+P/4//f/+f/5//r/
+v/8//z//P/8//j/9v/1//P/9v/2//b/9v/4//j/+P/6//n/+P/3//X/9f/2//f/9//0
//T/9f/0//b/9//4//j/9P/z//P/8v/x//P/8f/x//H/8//1//j/9f/z//L/8P/x//L/
9P/2//T/8//z//T/8//0//H/8P/y//P/9f/3//X/9P/y//L/8//z//T/9P/z//P/9v/0
//P/8//y//D/9v/2//P/8v/w/+7/7v/u/+7/8P/y//T/9v/z//L/8f/w//D/8P/w//D/
8v/y//L/8v/x//D/7//u//D/8v/0//b/8//y//H/8P/y//L/8v/y//T/9P/0//T/8v/w
/+7/7P/u//D/8v/0//L/8v/y//L/9P/0//T/9P/2//b/9v/2//P/8v/x//D/8//0//X/
9v/1//T/8//y//T/9P/0//T/9P/0//T/9P/z//L/8f/w//P/9P/1//b/8//y//H/8P/x
//L/8//0//T/9P/0//T/8v/y//L/8v/0//b/+P/6//f/9P/x/+7/8P/w//D/8P/z//T/
9f/1//T/9P/0//P/9//6//n/+v/6//n/+P/4//r/+v/7//v//v/+//7////8//v/+v/6
/wAAAQAAAAEAAAD///3//P8AAAIABAAHAAUABQAEAAIA///+//z//P/9//v/+f/3//T/
8v/w/+//8f/0//X/8//z//P/9P/0//T/9P/0//P/9v/1//b/+P/0//L/8P/u/+//8P/y
//P/9f/1//X/9P/s/+v/7P/s/+3/8P/y//T/9//+/w0AIwBBAGYAkQC+AOgACwEeARsB
DAHzANkAuwCUAG4ASgAqABQACgAFAAMABQAGAAgADAAMAAgABAADAAEA/v/+//3//v/+
//7//v/6//j/9f/0//f/9//4//n/+f/7//v/+//5//b/9f/2//f/+P/7//3/+//5//n/
+f/7//v/+//9//n/+f/5//n/+f/6//v/+//8//3//v8AAP///f/8//v/////////////
////AAAAAP///v/+//3///8BAAQABgAGAAQAAAD+////AgAEAAUABgAGAAcACAAHAAcA
BgAFAAoACwAMABAADwAOAA4ADgAQABIAFQAVABUAFwAYABoAGgAaABoAGwAhACQAJgAp
ACkAKgAsAC0AMQA0ADUANgA3ADgAOwA8ADoAPgA/AEAARQBHAEkATABJAEgASQBJAEoA
SwBMAE8ASwBJAEcARQBBAD4APAA4ADcANQA1ADIALAAmACMAHwAcABsAGgAYABIAEQAR
AA0ACQAGAAQABAAFAAQAAgADAAIAAAD///3//v/+/////f/9//z//P/8//v/+v/5//j/
+//8//3//v/6//n/9v/1//f/+P/4//j/+f/6//r/+//4//f/9//2//j/+f/5//r/9//2
//X/9P/3//j/+P/5//n/+f/4//j/9//4//n/+v/5//r/+v/6//f/9//2//X/+P/5//r/
+//6//r/+v/6//j/+f/6//r/+//8//3//v/8//r/+P/1//j/+f/7//z/+v/6//r/+v/4
//j/+f/5//z//P/8//z/+//6//n/+v/6//r/+v/5//r/+v/6//n/9//4//r/+v/7//v/
+//6//j/9//3//b/+f/7//n/+f/5//n/+f/6//r/+f/5//j/+v/6//v//P/6//f/9f/0
//f/+v/5//r/+v/5//n/+f/4//j/9//4//n/+f/6//r/+P/3//n/9v/4//n/+f/4//7/
/v/5//b/9v/2//b/9v/2//j/+P/4//j/9f/0//P/8v/0//b/+P/6//n/+P/3//b/+P/4
//j/+P/4//j/+P/4//f/9v/1//T/9//4//n/+v/4//j/+P/4//j/+P/4//j/+v/6//r/
+v/4//b/9P/y//T/9v/4//r/9//2//X/9P/0//T/9P/0//X/9v/3//j/9f/0//P/8v/0
//b/+P/6//j/9v/0//L/8//0//X/9v/4//j/+P/4//f/9v/1//T/9//4//n/+v/3//b/
9f/0//L/8v/y//L/8//0//X/9v/1//T/8//y//X/9v/3//j/9f/0//P/8v/y//P/9f/3
//n/+v/8//r/+f/5//j/9//7//z//f////7//v/9//z//f/9//3//f8AAAMAAwABAP7/
/f/8//r/+//+/wEABAAFAAMAAwACAAIAAQAAAP7/AAD///3/+//4//X/8//x//L/9P/3
//j/8v/x//D/8P/w//D/8P/w/+//7//t/+3/7v/u/+7/7v/v//D/8f/z//L/8f/w/+//
7v/u//H/9P/0//P/8v/u/+z/7//0/wMAGwA3AFYAewCmAMwA7wAKARMBDgH7AOcAyQCi
AHYATgAqABAABAADAAUABwAEAAQABAAGAAQAAAD9//v//v8AAP3/+f/4//f/9v/z//L/
8P/w//P/8//0//X/8//z//H/7//w//D/8v/2//X/9P/1//X/8//x//H/8f/0//X/9v/5
//b/9f/0//P/9f/2//f/9//1//X/9f/2//X/8//y//H/9v/3//j/+f/2//X/9f/0//X/
9v/4//n/+//7//z//P/7//r/9//2//n//P/+/////f/8//z//P/9////AAABAAMAAwAD
AAYABQAEAAQABAAFAAgADAANAAwADQANAA4AEgAUABYAGQAbABwAHAAdAB0AHgAgACEA
JAAoACoALAAtAC4AMQAyADQAOAA5ADoAOwA7ADsAPAA9AD4AQQBDAEUARQBFAEcARABB
AD4AOwA5ADgAOAA2ADIALwAuACoAIwAeABwAGQAWABUAFAASAAsACQAIAAMAAQAAAAAA
AgAAAP7/+//7//r/+P/3//X/9v/2//f/9f/0//L/8f/w//H/8v/z//T/8v/y//L/8v/v
/+//7f/t/+7/8P/x//L/7//u/+z/6//s/+3/7//w/+3/7f/s/+z/7P/s/+z/7P/v//D/
8P/x//D/7//t/+z/7v/w//L/9P/w//D/7//u/+z/7f/t/+3/8f/x//H/8f/v/+7/7f/s
/+//8f/z//T/8//y//H/8P/u/+7/7v/t//D/8f/z//T/8v/w/+7/7P/t/+7/8P/x//H/
8P/v/+7/7P/s/+z/7v/x//L/8//z/+//7v/t/+v/7f/u//D/8P/x//H/8f/w/+3/7f/u
/+7/7//x/+//7//r/+v/6//s/+//7//w//D/7f/s/+z/7P/s/+v/6//s/+7/8P/u/+7/
7f/r/+r/6f/r/+z/7P/u/+z/6//r/+r/6f/p/+z/6v/r/+3/7v/u/+j/5v/l/+b/7P/t
/+7/7//w/+7/7P/q/+j/6v/q/+r/6v/r/+z/7f/u/+v/6v/p/+j/6f/q/+v/7P/q/+r/
6v/q/+r/6v/q/+r/7P/s/+z/7P/r/+r/6f/o/+v/7P/t/+7/7f/s/+v/6v/q/+r/6v/q
/+v/7P/t/+7/6//q/+n/6P/r/+z/7f/u/+v/6v/p/+j/6//s/+3/7v/s/+z/7P/s/+v/
6v/p/+j/6v/s/+7/8P/t/+z/6//q/+r/6v/q/+r/7P/s/+z/7P/r/+r/6f/o/+r/7P/u
//D/7v/s/+r/6P/o/+j/6P/o/+r/6v/q/+r/6f/o/+f/5v/o/+r/7P/u/+v/6v/p/+j/
6v/q/+r/6v/q/+r/6v/q/+j/6P/o/+j/6f/r/+7/8f/u/+7/7//s/+z/7f/t/+3/8P/w
//D/8f/w//D/7//u//L/8//0//X/8//1//T/8f/y//P/9P/0//T/9v/4//r//P/5//j/
9v/3//f/9//2//P/8f/u/+v/6//p/+j/5//n/+j/6v/q/+X/5f/l/+b/6f/q/+v/7P/q
/+n/5v/l/+j/6P/o/+j/6P/o/+j/6f/m/+X/5P/j/+b/6P/n/+b/5P/j/97/3v/k/+v/
8P/3/wkAHwA6AFcAfACkAM0A8gADAQIB7QDVALkAlgBuAEwAMAAWAAQA////////+v/4
//j/9v/2//j/+f/5//j/9P/v/+3/7P/r/+r/6v/q/+n/6v/q/+n/6f/p/+n/6//r/+v/
6//q/+v/7v/q/+j/6P/n/+j/5//o/+n/6//r/+v/7f/p/+n/6f/p/+z/7v/w//H/7//t
/+v/6v/t/+3/7v/v/+//7//v/+//7f/t/+7/7v/x//L/9P/1//L/8f/x//D/9P/0//L/
8v/y//T/9f/1//P/8v/y//L/9f/3//j/+f/4//f/9v/4//v//P/+/wAA//8AAAIAAQAD
AAUABgAIAAsADAANAA8AEAAQAA8ADwAUABYAGQAbABsAHgAfACAAIQAiACUAJgAoAC4A
MQA0ADQAMwAyADIANQA2ADkAOwA6ADkAOAA5ADkANwA1ADMAMgAyADMAMgAsACkAKAAk
ACIAHgAdABsAFAARAA4ACgAGAAUABQABAAAA/v/9//7/+v/2//H/7//y//L/8//z//H/
8P/w/+3/6//q/+r/6v/s/+z/7P/s/+n/6P/n/+b/6f/r/+v/7f/q/+r/6f/o/+j/6P/n
/+f/6f/p/+r/6v/o/+f/5f/k/+f/6P/p/+r/6//q/+j/5//p/+n/6P/o/+r/7P/u//D/
6v/o/+X/4v/k/+f/6f/r/+z/6//q/+n/6P/o/+j/6P/q/+v/7P/s/+n/6P/n/+b/6P/q
/+z/7f/q/+n/6f/o/+r/6v/q/+r/7P/s/+3/7f/s/+r/6P/m/+f/6P/p/+z/6//q/+n/
5//m/+b/5v/l/+b/6P/r/+z/6v/p/+j/5v/n/+n/7P/u/+z/7f/q/+n/5//n/+f/6P/r
/+v/7P/s/+n/6P/o/+j/6//r/+z/7v/r/+z/6f/o/+j/5//n/+f/6f/q/+r/7P/q/+n/
6f/o/+j/6f/t/+z/6v/r/+v/6v/o/+j/6f/u//L/7//u/+3/7P/p/+j/5//m/+n/6v/r
/+z/6//q/+n/6P/p/+r/6//s/+z/7P/s/+z/6//q/+n/6P/p/+r/6//s/+r/6v/q/+r/
7P/s/+z/7P/s/+z/7P/s/+v/6v/p/+j/6//s/+3/7v/t/+z/6//q/+z/7P/s/+z/7f/u
/+//8P/v/+7/7f/s/+7/7v/u/+7/7P/s/+z/7P/t/+7/7//w/+7/7v/u/+7/6//q/+n/
6P/r/+z/7f/u/+3/7P/r/+r/6//s/+3/7v/u/+7/7v/u/+3/7P/r/+r/7P/u//D/8v/v
/+7/7f/s/+3/7v/v//D/7v/u/+7/7v/t/+z/6//p/+v/7v/x//P/8//0//H/8P/y//P/
9P/2//T/9P/1//X/9P/0//T/9f/4//n/+v/8//v/+f/1//P/9//5//r//P/8//7/AAAD
AP7//f/7//j/+f/6//r//P/5//X/8f/t/+7/7v/u/+//7v/w//D/7f/r/+v/7P/s/+//
8P/x//H/7//r/+n/6P/q/+z/7v/w/+//7v/u/+3/7P/r/+r/6P/y//P/8P/s/+n/6P/o
/+r/8f/8/wkAHQA3AFgAewCmANQA+wAUARsBGAEDAekAyQCgAHIASAAmABAABgAFAAUA
BwAIAAYABAACAAAAAAABAP///P/8//n/9v/2//b/9v/2//b/9f/2//b/9f/1//X/9P/1
//T/8//1//T/9f/4//b/9v/4//n/+//5//n/+f/3//f/9//5//f/9//3//f/+P/6//z/
/f/6//n/+P/4//n/+f/6//v//f/9//3//f/7//v//P/8//3//v8AAAEA/v/9//3//P//
/wAA//8AAAAAAgADAAMAAgACAAMABAAHAAkACgALAAsACQAHAAgACgAMAA8AEgAPABAA
EgARAA8AEQASABQAGAAaABwAHwAhACIAIgAjACYAKAArAC0ALQAwADEAMgAzADQANwA4
ADsAQABCAEQAQwBDAEMARABFAEYASQBLAEkASQBJAEsASQBHAEUAQwBBAEAAQAA+ADgA
MwAwACoAKQAmACYAJQAhAB8AHQAaABMAEQAQAAsACQAIAAgACgAIAAQA///9//7//v//
///////+//7/+//7//r/+v/6//z//P/8//z/+//6//n/+P/6//v/+v/7//n/+v/6//r/
+P/4//f/9//4//n/+//8//n/9//0//L/9P/2//j/+v/6//r/+f/5//j/9//1//T/9v/4
//r//P/2//b/9f/0//f/+f/6//v/+//7//v/+//6//r/+v/6//z//f/+//7/+//6//n/
+P/5//r/+//7//n/+f/6//r/+v/6//r/+v/8//z//f/9//v/+v/5//j/+//8//3/AAD/
//7//f/7//j/+P/4//f/+v/8////AAD9//v/+f/2//f/+f/8//7//f////3//f/5//n/
+f/6//v/+//8//z/+f/4//j/+P/7//v//P/+//7/AAD+//7//P/7//v/+//9//7//v8A
AP7/+//5//b/9//5//7//v/8//3//f/8//b/+P/7//7//v/9//z/+//6//f/9v/1//T/
+P/6//z//v/9//z/+//6//r/+v/6//r/+//8//3//v/8//r/+P/2//n/+v/7//z/+//6
//n/+P/6//r/+v/6//z//P/8//z/+//6//n/+P/7//z//f/+//3//P/7//r/+v/6//r/
+v/6//r/+v/6//j/+P/4//j/+//8//3//v/9//z/+//6//z//P/8//z//P/8//z//P/7
//r/+f/4//v//P/9//7//f/8//v/+v/8//z//P/8//7//v/+//7//f/8//v/+v/9//7/
//8AAP///f/8//z//////wAAAgAAAAAAAQABAP//AAAAAAAAAgADAAUABgADAAMAAgAB
AAIABAAIAAkABwAHAAcABwAFAAQABQAGAAsADwAOAA8ACwAIAAYABAADAAQABAADAAEA
///9//z/+v/5//n/+v/9//v//P/9//3//P/7//r/+//7//z/+//7//z//P/8//v/+v/5
//j/+v/7//z//f/9//r/+v/5//b/9v/3//j/+v/+/wEABgATACcAQwBkAIkAuADiAAcB
HgElARgBBQHtANMArACCAF4APAAeABIAEQAPABEAFAAWABYAFgASAA4ACwAHAAYABgAH
AAYABgAGAAYABAACAP///v//////AAABAP//AQABAAEA/v/8//z//v///wAAAwAFAAMA
AQABAAEAAQABAAEAAwABAAEAAQABAP//AAABAAEABAAFAAYACAAFAAMAAgABAAQABQAG
AAcABwAHAAgACAAHAAYABgAFAAgACQALAAwACwAKAAcABgAHAAoADAANAAwADAANAA4A
DQANAAwACwAOAA8AEAAUABMAEgASABIAEwAWABoAGwAbAB0AHgAgACAAIAAgACEAJQAo
ACoALQAuAC4ALwAvADMANgA3ADgAPAA+AEIARABDAEYARgBGAEgASQBKAEwASgBKAEwA
TQBPAE8ATwBRAFAATwBOAE0ASABEAEEAPAA8ADsAPAA6ADMALgAsACkAJQAjACEAHgAc
ABsAGwAXABAADAAJAAgADAAMAAsADQAMAAoACQAHAAcABgAGAAMABQAEAAQABAACAAIA
AgACAAQABAAEAAQAAAD///z/+//+/wAAAQACAAIAAgABAAEAAAD//////v/+//////8A
AP7//v/+//7/AgACAAEAAQADAAMAAgACAAEAAgADAAQAAwAEAAQABAABAAEAAAD//wIA
AwAEAAUABAAEAAQABAACAAMABAAEAAcACAAJAAoABwAGAAUAAwADAAMABAAEAAYABgAG
AAYABQAEAAQAAwAGAAYABgAGAAUABAADAAQABgAGAAYABQAGAAYABgAFAAQABAAFAAQA
BAAFAAYABgAEAAMAAwACAAMABQADAAMABAAFAAYACAAHAAUABAACAAQABAAFAAYAAwAB
AAAAAAABAAQAAwAEAAQAAwADAAMAAQACAAIABAAFAAUABgAGAAQAAwAFAAIABAAFAAUA
BAAIAAQAAwAEAAIABAAEAAQABAAFAAYABwAIAAUABAADAAIABAAEAAQABAACAAIAAgAC
AAAAAAAAAAAAAwAEAAUABgADAAIAAQAAAAIABAAGAAgABQAEAAMAAgACAAIAAgACAAUA
BgAHAAgABQAEAAMAAgAFAAYABwAIAAcABgAFAAQAAgACAAIAAgAFAAYABwAIAAUABAAD
AAIABQAGAAcACAAHAAYABQAEAAIAAgACAAIABQAGAAcACAAGAAYABgAGAAcACAAJAAoA
CQAIAAcABgAGAAYABgAGAAcACAAJAAoACAAGAAQAAgAFAAYABwAIAAgACAAIAAgACAAI
AAgACAAJAAoACwAMAAsACgAJAAgACgAMAA4AEAAOAA4ADgAOABAAEAAQABAAEgASABIA
EgARABAADwAOABEAEgATABQAFQAWABcAGAAVABQAEwASABQAFAAUABQADwAMAAkABgAH
AAgACQAKAAgACAAIAAgABgAGAAYABgAIAAgACAAIAAcABgAFAAQABQAGAAcACAAHAAYA
BQAEAA==
         </WaveFormData>
      </LeadData>
   </Waveform>
</RestingECG>
