# Supplementary material for: Detection of Left Atrial Enlargement Using a Convolutional Neural Network-Enabled Electrocardiogram
Source: Front Cardiovasc Med. 2020 Dec 17;7:609976. doi: 10.3389/fcvm.2020.609976 (PMC7773668; doi:10.3389/fcvm.2020.609976)
Supplement: Supplementary file 4 [file Data_Sheet_4.ZIP › normal3/1802032061_1474_00000027.XML]

<?xml version="1.0" encoding="Windows-1252"?>
<!DOCTYPE RestingECG SYSTEM "restecg.dtd">
<RestingECG>
   <PatientDemographics>
      <PatientID>1802032061</PatientID>
      <PatientAge>69</PatientAge>
      <AgeUnits>Years</AgeUnits>
      <Gender>Female</Gender>
      <PatientLastName>guanshaorong</PatientLastName>
   </PatientDemographics>
   <TestDemographics>
      <DataType>Resting</DataType>
      <Site>1</Site>
      <AcquisitionDevice>MAC55</AcquisitionDevice>
      <Status>Unconfirmed</Status>
      <Priority>Normal</Priority>
      <AcquisitionTime>11:10:11</AcquisitionTime>
      <AcquisitionDate>08-10-2016</AcquisitionDate>
      <CartNumber>1</CartNumber>
      <AcquisitionSoftwareVersion>009C</AcquisitionSoftwareVersion>
      <XMLSourceVersion>MAC5000 v1.0</XMLSourceVersion>
   </TestDemographics>
   <RestingECGMeasurements>
      <VentricularRate>89</VentricularRate>
      <AtrialRate>89</AtrialRate>
      <PRInterval>144</PRInterval>
      <QRSDuration>82</QRSDuration>
      <QTInterval>406</QTInterval>
      <QTCorrected>493</QTCorrected>
      <PAxis>60</PAxis>
      <RAxis>22</RAxis>
      <TAxis>69</TAxis>
      <QRSCount>15</QRSCount>
      <QOnset>226</QOnset>
      <QOffset>267</QOffset>
      <POnset>154</POnset>
      <POffset>213</POffset>
      <TOffset>429</TOffset>
      <ECGSampleBase>500</ECGSampleBase>
      <ECGSampleExponent>0</ECGSampleExponent>
   </RestingECGMeasurements>
   <Diagnosis>
      <Modality>Resting</Modality>
         <StatementCount>3</StatementCount>
         <LabelText>12SL ��ϳ���</LabelText>
      <DiagnosisStatement>
         <StmtFlag>ENDSLINE</StmtFlag>
         <StmtText>�������</StmtText>
      </DiagnosisStatement>
      <DiagnosisStatement>
         <StmtFlag>ENDSLINE</StmtFlag>
         <StmtText>QT�����ӳ�</StmtText>
      </DiagnosisStatement>
      <DiagnosisStatement>
         <StmtFlag>ENDSLINE</StmtFlag>
         <StmtText>�쳣 ECG</StmtText>
      </DiagnosisStatement>
   </Diagnosis>
   <Waveform>
      <WaveformType>Rhythm</WaveformType>
      <WaveformStartTime>0</WaveformStartTime>
      <NumberofLeads>8</NumberofLeads>
      <SampleType>CONTINUOUS_SAMPLES</SampleType>
      <SampleBase>500</SampleBase>
      <SampleExponent>0</SampleExponent>
      <HighPassFilter>16</HighPassFilter>
      <LowPassFilter>150</LowPassFilter>
      <ACFilter>NONE</ACFilter>
      <LeadData>
         <LeadByteCountTotal>10000</LeadByteCountTotal>
         <LeadTimeOffset>0</LeadTimeOffset>
         <LeadSampleCountTotal>5000</LeadSampleCountTotal>
         <LeadAmplitudeUnitsPerBit>4.88</LeadAmplitudeUnitsPerBit>
         <LeadAmplitudeUnits>��V</LeadAmplitudeUnits>
         <LeadHighLimit>2147483647</LeadHighLimit>
         <LeadLowLimit>268435456</LeadLowLimit>
         <LeadID>I</LeadID>
         <LeadOffsetFirstSample>0</LeadOffsetFirstSample>
         <FirstSampleBaseline>0</FirstSampleBaseline>
         <LeadSampleSize>2</LeadSampleSize>
         <LeadOff>FALSE</LeadOff>
         <BaselineSway>FALSE</BaselineSway>
         <ExcessiveACNoise>FALSE</ExcessiveACNoise>
         <MuscleNoise>FALSE</MuscleNoise>
         <LeadDataCRC32>1926992530</LeadDataCRC32>
         <WaveFormData>
AgACAAIAAgAAAP7//P/6//z//P/8//z//v/+//7//v/+//7//v/+//7//v/+//7//P/8
//z//P/9//7///8AAP3//P/7//r//f/+////AAD+//7//v/+//7//v/+//7//v/+//7/
/v/+//7//v/+//7//v/+//7//P/8//z//P/+//3//f/9/wAAAAAAAAAA///+//3//P/8
//z//P/8//v/+//7//z//v/+//7//v8AAAAAAAD///3//v/+//7//f/+//7///8AAAQA
CAAKAAkACQAJAAkACgALAAwADAALAAoACQAIAAcABwAGAAUABQADAP///f/8//r/+P/4
//j/9v/2//X/9f/1//X/9f/0//T/9P/0//P/8//y//L/8P/w//D/8P/z//H/8v/0//X/
8v/w//P/9P/2//7/CgAOABcAIQAlAC0AQABTAFcAWQBfAF8AWQBQAEQAMgAWAP//7f/e
/9v/4//j/93/4f/k/+H/4//m/+j/7v/0//b/8//y//H/8P/v/+//8P/w//D/8f/y//P/
9P/1//b/9v/2//X/9P/0//P/9P/0//T/9P/2//b/9v/3//f/+P/4//j/9v/2//X/9f/z
//P/9P/0//T/9P/0//X/+P/4//f/9//3//f/+P/4//n/+P/5//v/+//7//z//P/7//v/
+//6//r/+v/8//z/+v/6//r/+f/7//z//v///////v/9//z//P/8//z//P8AAAEAAgAE
AAMAAwABAAMAAQABAAEAAgADAAMAAwADAAMAAwADAAMABQAFAAUABQADAAMAAwADAAMA
AwADAAQAAgABAAEAAQADAAUABQAFAAQABAAEAAQAAwADAAMAAwADAAIAAgACAAIAAgAB
AAAA///////////8//z//P/8//3//f/9//3/+//7//v/+v/6//r/+v/6//v/+//6//r/
+f/8//r/+f/4//b/9f/0//j/+f/6//v/+//8//z//f/8//v/+v/5//v/+//7//n//f/9
//3//f///wAAAAAAAP///v/8//v//P/8//z//f/7//z//P/8//z//P/8//z/+//7//v/
/P/8//z//P/6//r/+v/6//z//P/8//z//f/9//3//v/+//7//v/+/wIAAgACAAEA//8A
AAAAAAABAAIAAgADAAUACAALAAwACgAJAAgABwAJAAkACQAIAAgACAAIAAgACAAJAAkA
CQAEAAEA/P/5//r/+P/2//b/9//2//f/9//3//f/9//3//b/9v/2//b/9//3//b/9v/0
//T/9P/0/+//8f/2//b/8//0//b/9f/6/wIACAAQABwAJQArADUAQwBQAFcAWwBdAGEA
WwBPAD4AMAAeAAYA9f/r/+r/5//l/+X/5//n/+b/5//p/+r/5v/k/+b/7P/1//T/8//y
//H/8f/y//L/8v/w//D/8P/w//P/9P/0//T/8//y//L/8f/v/+7/7f/s/+7/8P/y//X/
9//4//j/+P/1//T/8v/x//L/8//1//b/9v/2//b/9//3//b/9P/z//P/8//0//T/9v/0
//T/9f/z//P/9P/0//b/9//4//j/9v/2//j/+P/4//j/+P/3//f/+P/6//v//v/+//7/
/v/+//7//v/+//7//f/8//z//v////7/AQAAAP///v/+/wIAAwAEAAUABAADAAIAAQAB
AAEAAQABAAEAAQABAAEAAwADAAMABAAEAAMAAwADAAAAAQAAAP////8AAAEAAgADAAMA
AwADAAEAAAAAAAAA/v/+//3//P/8//3//v////3//P/7//r/+//7//v/+//7//v/+//6
//j/+P/4//j/9//3//b/9v/5//z/+v/5//f/9v/2//b/+f/5//n/+f/5//r/+v/7//v/
+//7//v/+//7//v/+f/6//n/+P/3//j/+v/7//z//v/+//3//f/9//z/+//7//n/+P/6
//7/AgD///7//f/8//7//f/9//3//P/8//z//P/6//r/+v/6//z//P/8//z/+//7//v/
/P/+//7//v/+/wIAAgACAAEA//8AAAAAAAACAAQABQAHAAYACAAKAAoACwALAAsACwAL
AAsACwAKAAsADAANAA4ACwALAAoACQAGAAMA/v/7//v/+v/5//r/+f/2//X/8//z//P/
8//z//X/9v/3//j/9//3//b/9v/2//b/9v/2//X/9f/4//b/8//y//L/9/8CAAYADAAW
ACIAKwA3AEUAVwBkAGMAZQBnAF8AUQBHADgAHAAGAPz/8//r/+j/6f/n/+P/4//p/+z/
6f/p/+r/7P/s/+z/6v/t//H/8f/x//H/7//w//D/8P/u/+7/7v/u//H/8v/y//L/9P/0
//X/9f/y//L/8v/y//L/8v/y//P/9f/2//b/9v/1//T/8v/x//L/8//1//b/8v/y//L/
8//2//b/9f/1//f/9//4//j/9v/0//T/9f/1//X/9v/2//P/8//z//L/8f/y//X/9v/3
//j/+f/5//j/+P/5//n/+v/6//r/+v/6//r/+v/6//3//f/9//7//f/9//v//f//////
//8AAAEAAQABAAEAAQABAAEAAQD/////////////////////AQABAAEAAgD///3//P/7
//z///8AAAEA/v/+//7//v/+//3//P/7//z//P/9//7//v/+//3//P/9//3//f/9//z/
/P/8//z/+f/5//n/+f/7//v/+//6//j/+P/4//j/+f/5//j/+P/5//z/+v/5//f/9v/2
//b/+f/5//n/+f/5//r/+v/7//n/+f/5//n/+f/5//n/9//5//n/+f/5//n/+v/6//r/
/P/8//v/+//7//r/+f/5//v/+v/6//r//P/4//T/9//4//n/+v/6//n/+f/5//r/+v/6
//r/+v/6//r/+v/6//r/+v/6//3//f/9//7//v/+//7//v8AAAAAAAD///7//v/9//z/
/f/+//7///8AAAQACAAKAAkACQAJAAkACgALAAwADAAJAAgABwAGAAUABQAEAAMAAgAB
AP7//f/7//j/9f/0//b/9P/0//P/8//z//P/8//w//D/8P/w//H/8f/w//D/8P/w//D/
8P/x//H/8P/w/+3/7P/s//P//P8CAAYAEAAcACUALQA5AEcAUgBZAGEAYwBdAFUATQA+
ACYADAD8//H/6f/o/+X/4//j/+P/4f/i/+f/6//q/+j/7P/u/+z/6//v/+//7//v/+3/
7v/u/+7/7//w//H/8v/x//L/8v/y//D/8P/x//H/8f/y//P/9P/0//T/9P/1//P/9P/0
//T/9v/2//X/9f/0//P/8//y//H/8v/z//X/9v/2//X/9f/1//X/9v/2//T/8v/y//P/
8//z//T/9P/3//n/+//8//j/+P/6//r/+P/4//j/9//1//b/+P/5//v//P/9//7//v/+
//7//v8BAAEAAQACAAMAAwABAAMAAgABAAAAAAADAAMAAwADAAMAAwADAAMAAwADAAMA
AwADAAMAAwADAAIAAQAAAAAAAgABAAEAAQABAAMAAwADAAQABAAEAAQAAgABAAAA///9
//z//P/8//7/AAABAAIA/v/9//z/+//6//r/+v/6//n/+f/5//n/+//7//v/+v/5//j/
9//2//f/9//2//b/9f/4//b/9f/2//b/9//4//j/9//2//X/9f/2//b/9//3//f/9//3
//f/9//3//X/+P/5//r/+//6//r/+f/4//j/+P/3//f/+v/6//r/+//5//j/+v/4//r/
+v/6//r/+P/3//f/9//2//b/9v/2//n/+v/7//z/+v/6//r/+v/5//n/+f/6//z//P/8
//z//v/+//7//f/9//7//v/+////AAAAAAEAAQAEAAcACAAJAAkACQAJAAcABwAHAAYA
CAAIAAgACAAFAAUABAADAAIAAQD+//3/+//4//X/9P/0//L/8v/x//P/8//z//P/8v/y
//L/8v/1//X/9P/0//T/9P/0//T/8//x//T/8v/x//D/7P/n//D/AAAGAAoAFgAfACEA
MQBHAFAAVQBfAGcAYwBZAFEARgA0ABwAAgDt/9//3v/f/+H/4//j/+H/4P/j/+X/5v/o
/+z/7v/s/+f/6f/p/+n/6f/p/+r/6v/q/+v/7P/t/+7/7f/u/+7/7v/s/+z/7f/t/+3/
7v/v//D/8P/w//D/8f/w//D/7//u/+z/7P/r/+v/7f/v//L/9P/y//L/8v/z//P/8v/w
/+//7//v//D/8P/y//D/8P/x/+//7//w//D/8f/z//X/9v/y//L/9P/0//T/9P/0//P/
8//0//b/9//4//j/+P/4//j/+P/4//j/+f/5//n/+v/5//n/9//5//v/+//7//z//f/9
//3//f////////////7//f/8//v//v///wAAAQD///////8AAAAA/////////f//////
///+//7//v/+/wAAAQACAAMA/v/8//v/+v/7//z//P/8//v/+//7//v/+v/6//r/+v/3
//f/9//3//j/+f/6//r/+f/4//f/9v/1//X/9P/0//f/+v/4//f/+P/4//n/+v/6//n/
+P/3//f/+P/4//n/+//7//v/+//5//n/+f/3//n/+f/5//n/+v/8//3//v/8//z/+//7
//7//P/8//z//P/8//7//f/9//3//v/+//7//v/9//z/+//6//v//P/9//7/AQABAAEA
AgAAAAAAAAAAAAEAAAD///3///8CAAQABgAGAAYABQAFAAQABgAIAAgACQAJAAkACQAL
AAsACwAKAAoACgAKAAoACgALAAsACwAHAAUAAQD//wAA/v/8//z//v/8//z/+//5//n/
+f/5//j/+P/4//j/9//3//b/9v/2//b/9v/2//P/9f/2//L/9f/8//z/9f/0//b/AAAK
ABAAFwAfACcALQA8AE8AWwBfAGMAXwBXAEwAQgAwABYA/f/p/+D/4//n/+f/5f/h/+D/
6f/v//D/7v/u/+7/8P/v/+//7//v/+//8v/0//X/9v/0//T/9P/0//P/9P/0//T/9P/0
//X/9f/2//b/9v/2//T/9P/0//X/9f/2//b/9v/2//b/9f/1//T/8//z//L/8f/y//P/
9f/4//j/9//3//f/9//4//j/+P/2//b/9//1//X/9v/2//b/9//4//j/+P/4//r/+v/4
//j/+P/3//j/+v/9///////+//3//P/8//z//P/8//3//f/9//7///////3///8AAAEA
AgAEAAMAAwADAAMAAwADAAMAAwABAAEAAQABAAEAAQABAAEAAwADAAMABAAEAAMAAwAD
AAAAAQAAAP//AAAAAAAAAAACAAMABAAFAAMAAgACAAIAAgACAAEAAAD9//3//f/9//3/
/v///wAA/f/9//3//f/8//v/+v/4//n/+v/7//z/+//7//r/+v/7//7//P/7//n/+P/4
//j/+v/7//z//f///wAAAAABAP///////////f/9//3/+/////////////3//v/+//7/
/v/+//3//f/+//z//P/+//7//v/+//////8AAAEAAAAAAAAAAAD+//7//v/+/wAAAAAA
AAAAAAD///7//v///wAAAQACAAQABAAEAAMAAwAEAAQABAADAAQABAAFAAQABgAIAAgA
CgALAAwADQALAAsACwAKAAoACgAKAAoABwAHAAYABQAEAAMAAAD///7//P/6//r/+v/4
//j/9//3//f/9//3//b/9v/2//b/9//3//b/9v/0//T/9P/0/+3/7//0//T/9f/2//b/
9//6/wIACgASABoAIwAtADsASQBWAF0AYQBhAFsAUwBPAEIAKgASAAQA/f/3//D/6f/p
/+v/6f/n/+j/7//z//L/8P/y//b/9P/z//X/9f/1//X/9//4//j/+P/3//b/9f/0//X/
9v/2//b/9v/2//f/9//4//j/+P/4//j/+P/4//n/+P/4//f/9v/4//j/9//3//r/+//9
//7/+//6//n/+f/8//z/+//7//3//f/+//7//P/6//r/+//9//3//v/+//z//f/+//7/
/P/8//7//v8AAAAAAAD/////AAACAAMABAAEAAQABAAGAAYABgAGAAUABQAFAAYABQAF
AAMABQAHAAcABwAIAAkACQAJAAkACQAJAAkACQALAAsACwALAAkABwAFAAMABAAFAAYA
CAAIAAcABwAHAAcACQAJAAkACgAKAAoACgAIAAcABgAFAAYABgAHAAgABgAGAAUABAAF
AAUABQAFAAIAAgACAAIA//////////8BAAEAAQAAAAEAAgADAAQAAQABAAAAAAABAAQA
AgABAAMAAgACAAIAAQABAAEAAQD+//7//f/9/wAAAQACAAMAAQABAAEA//8BAAEAAQAB
AP//AAAAAAAAAgACAAEAAQAAAAAAAAABAAIAAgADAAQAAgAIAAQAAgAAAP7//////wAA
AQAEAAQABAAEAAMAAgABAAAAAgACAAIAAgABAAEAAQACAAMABAAFAAYABgAGAAYABQAD
AAQABAAEAAUABgAGAAcACQAMAA8AEAAPAA8ADwAPABEAEQARABAAEAAQABAAEAARABEA
EAAPAA0ACwAHAAUAAwAAAP3//P/9//z//f/9//z/+//6//n/+v/6//r/+v/7//v/+v/6
//r/+v/6//r/9//7//7/+v/3//j/+v/9/wAABgASAB4AIgArADcAQwBLAFYAYQBlAGEA
WQBVAE8AQAAoABAAAAD1/+//7P/p/+f/6f/p/+n/6v/r/+3/8P/y//T/9P/y//H/8//z
//P/8//1//b/9v/2//b/9v/2//b/9v/2//X/9P/2//b/9//3//b/9v/2//b/9v/2//b/
9//3//j/+P/4//j/+P/3//f/+f/5//r/+v/2//b/9v/3//z//P/7//v/+//7//z//P/8
//r/+v/7//n/+f/6//r/+//9////AAD9//z//f/8//7//v/+//3/+//8//7///8AAAAA
AAAAAAAAAAAAAAAAAQABAAEAAgADAAMAAQADAAEAAQABAAIABQAFAAUABQAEAAMAAgAB
AAIAAwAEAAUABQAFAAUABQAFAAUABQAGAAUAAwACAAEAAwAFAAUABQAGAAYABgAGAAUA
BQAFAAUABQAEAAQABAAFAAYABgAGAAMAAwADAAMAAAAAAAAAAAABAAEAAQABAAAA///+
//z//P/8//z//P/8//3//f/+//3/AAD+//3//f/8//z//P/9//3//f/9//v//P/8//3/
AAABAAIAAwABAAEAAQD//////////////f/+//7//v///wAAAAABAAEAAAD/////AQAC
AAEAAAD///7//////wAAAQAAAAAAAAAAAP7//v/+//7//v/+//7//v8BAAEAAQACAAIA
AgACAAIABAAEAAQAAwABAAIAAgACAAUABgAGAAcACQAMAA8AEAAPAA8ADwAPAA0ADQAN
AAwADgAOAA4ADgANAA0ADAALAAkABwADAAEA///8//n/+P/4//b/9v/1//f/9//3//f/
9v/2//b/9v/3//f/9v/2//b/9v/2//b/9f/z//b/+P/5//b/8P/x//j/AAAGAAwAGAAj
AC0AMwA/AE4AWwBhAGEAWwBRAEkAQAAqABIA+v/t/+v/6v/l/+P/5//r/+f/5v/p/+v/
7v/w//D/7P/s//H/8//z//P/8//y//L/8f/w//H/8v/z//T/8//0//T/9P/0//T/9f/1
//L/8v/y//L/8v/y//L/8//1//b/9v/2//b/9v/1//X/8//z//T/9P/0//T/9P/1//j/
+P/3//f/9//3//j/+P/4//b/9v/3//f/9//4//j/+v/7//z//P/6//r//P/8//z//P/8
//v/+f/6//z//f8AAAAAAAAAAAAAAAAAAAAA////////AAABAAEA//8BAAMAAwADAAQA
AwADAAMAAwAFAAUABQAFAAMAAwADAAMAAQABAAEAAQD///////8AAAEAAQACAAMABQAH
AAcABwAFAAQAAwACAAMAAwADAAMAAwACAAIAAgACAAIAAQAAAAEAAQABAAEA///+//3/
/P/9//3//f/9//v/+//7//r/+//8//3//v/8//v/+f/4//n//P/6//n/+v/6//v//P/7
//v/+//7//n/+v/6//v/+//7//v/+//7//v/+//5//3//f/9//3/+//8//z//P/8//z/
+//7//3//v///wEAAQD8//j/+//8//3//v/8//v/+//7//z//P/8//z//f/+////AAD/
//7//f/8//3//f/9//7//v/+//7//v8CAAIAAgABAAIABAAFAAYABgAGAAUABQADAAYA
CQAKAA0ADQANAA0ADwAPAA8ADgAMAAwADAAMAA0ADQAMAAsACQAHAAMAAQD+//z/+v/6
//n/9v/1//P/9P/1//b/9//0//T/9P/0//f/9//2//b/9v/2//b/9v/1//X/9v/4//n/
9v/y//H/8v/2//7/BgAOABsAJQApAC8APgBNAFkAYwBpAGMAWQBUAEgANAAcAP//6//g
/9//4//h/9//3//g/+H/5//s/+z/7v/u/+z/6//v/+//7//v/+//8P/w//D/8P/w//D/
8P/z//T/9P/0//L/8v/z//P/8P/w//D/8P/x//L/8//1//P/9P/0//T/9P/0//P/8//0
//X/9//4//X/9P/z//P/9v/2//X/9f/3//f/+P/4//j/9v/2//f/9//3//j/+P/4//n/
+v/6//j/+P/6//r/+v/6//r/+f/7//z//v////7//v/+//7//P/8//z//P/+////AAAC
AAEAAQD//wEA////////AAD//////////wIAAwAEAAUABwAHAAcABwAHAAcABwAHAAcA
BwAHAAgACAAHAAcABwAFAAcABwAHAAgACAAIAAgABwAHAAcABwAFAAQABAAEAAUABgAG
AAYABAADAAIAAQD+//7//v/+//7///8AAAEA/////////v/+//7//v/+//v/+//6//r/
+//+//z/+//7//r/+v/6//3//f/9//3//f/+//7////9//3//f/9//v/+//7//n//P/9
//7///8AAAIAAwAEAAAAAAD+//7//v/+//7//f/9//3///8AAAEAAgABAAAA///+/wAA
AAAAAAAAAQABAAEAAgAAAAAAAAAAAAMABAAFAAUABAAEAAMAAgAFAAYABgAHAAkADAAP
ABAADwAPAA8ADwAPAA8ADwAOAA0ADAALAAoACgALAAsACwAHAAUAAQD//wAA/v/8//z/
/P/6//r/+f/5//n/+f/5//r/+v/6//r/+v/5//f/9v/2//b/9v/2////+f/0//b/9//2
//L/9//8//z/AAAKABQAHwAlACkANQBCAFEAXQBlAGkAYwBVAEwAQgAuABIA/f/v/+b/
4f/l/+n/5//l/+z/8//v/+z/7P/q/+z/8v/x//H/8f/x//H/8f/y//L/8v/y//L/8v/y
//X/9v/2//b/9v/2//f/9//2//b/9v/2//b/9v/2//f/+f/6//r/+v/8//z/+//7//j/
9//3//b/9P/0//T/9f/6//r/+f/5//v/+//8//z/+v/4//j/+f/3//f/+P/4//b/9//4
//j/9//4//v//P/8//z//P/7//z//v8BAAMAAQAAAP///v///wAAAQACAAMAAwADAAQA
BQAFAAMABQADAAMAAwAEAAMAAwADAAMAAwADAAMAAwAFAAUABQAFAAMAAwADAAMAAwAD
AAMABAAFAAUABgAHAAUABwAHAAcABAAEAAQABAAHAAcABwAHAAYABgAHAAgABwAGAAQA
AgD//////////wAAAAAAAAAA///////////9//3//f/8//z//P/8//z/+f/5//j/+P/8
/wAA/////wEAAAAAAAAA/////////////wAAAAABAAEAAQABAAEAAQABAAEA//8CAAMA
BAAFAAMABAAEAAQAAgACAAEAAQACAAIA/v/+////AAABAAIABAADAAMAAwADAAIAAQAA
AAIAAgACAAIAAgACAAIAAgAFAAUABQAGAAUABAADAAIABgAGAAYABQAHAAgACAAIAAcA
CAAIAAkACQAMAA8AEAAQAA8ADgANABAAEQASABIAEQAQAA8ADgAPAA8ADgANAAsACQAF
AAMABAACAAAAAAAAAP7//v/9//z/+//6//n/+v/6//r/+v/9//3//P/8//z//P/8//z/
+f/5//j//P/7//b/+P/7/wAACAAQABgAJgAzADcAPQBLAFwAZQBnAGUAYwBXAEsAQAAq
AAwA+v/z/+v/7P/v/+v/5//p/+v/6v/t//H/8P/u/+7/8P/w//X/9f/1//X/9f/z//T/
9P/0//T/9P/0//T/8//0//T/9P/1//b/+P/5//j/+P/4//j/9//2//X/9f/1//b/9v/2
//f/+P/4//n/9//3//j/+P/2//b/9v/3//j/+P/3//f/9//3//j/+P/6//j/+P/5//n/
+f/6//r/+P/5//r/+v/6//r//P/8//7//v/+//3//P/8//3//f/+//7//v/+/wAAAAAA
AAAA////////AAADAAMAAQADAAEAAQABAAIAAwADAAMAAwADAAMAAwADAAEAAQABAAEA
AgADAAQABQADAAMAAwAEAAUABQAGAAcABQAHAAcABwAFAAQAAwACAAMAAwADAAMAAgAC
AAMABAAEAAQAAwACAAMAAwADAAMAAAD+//z/+v/6//v//P/9//3//f/9//z//v/+//7/
/v/7//v/+v/6//v//v/8//v/+//6//r/+v/7//v/+//7//n/+v/6//v//f/9//3//f/9
//3//f/7//v/+//7//v//v8AAAEAAgACAAIAAQABAAAAAAAAAPz//P/8//z//P/8//v/
+//7//7//v/+//7/AAAAAAAAAAD+//7//v/+/////////wAAAgACAAIAAgACAAIAAgAB
AAIABAAFAAYABQAGAAYABwAFAAgACwAMAA8ADwAPAA8ADgANAAwACgAMAAwADAAMAAkA
CQAIAAcABwAFAAEA///8//r/+P/4//r/+P/4//f/9//3//f/9//4//j/+P/4//n/+f/4
//j/9v/2//b/9v/5//v/+v/2//P/9v/4//n//P8IABQAHgAmAC8AOQBFAFMAYABnAGUA
XwBVAFEARwA0ABwACgD4/+v/6//u/+n/5f/n/+X/5f/u//H/7f/u//L/8v/y//L/8f/x
//H/8f/x//P/9P/0//T/8v/y//L/8v/0//b/9//4//f/9v/2//X/9P/0//T/9P/y//L/
8v/z//X/9v/2//b/9v/2//X/9f/3//f/+P/4//j/+P/4//n/+//6//j/9//3//f/+P/4
//j/9v/2//f/9//3//j/+P/6//v//P/8//r/+v/8//z//v/+//7//f/7//z//v//////
/v/9//z//v/+//7//v////////8AAAMAAwABAAMAAwADAAMABAAFAAUABQAFAAQAAwAC
AAEAAQABAAEAAQABAAEAAQABAAEAAQABAAIAAQD///7//f///wMABQAHAAYABgAGAAYA
BQAFAAUABQADAAIAAgACAAEAAAD+//z//P/9//7//////wAAAQACAP///////////f/9
//3//P/8//z//P/8//3//f/8//z//P/+//v/+f/8//z//f/+//3//f/9//3/+//8//z/
/f/9//3//f/9//7///8AAP///v/9//z/+//7//z//P/8//7//v/9//3/AAAAAAAAAQAB
APz//f/+////AAD+//3//f/9/wAAAAAAAAAA///+//3//P/+//7//v/+/wEAAQABAAIA
BAAEAAQABAAFAAQAAwABAP//AAAAAAAABAAGAAcACQAHAAoADQAOAA0ADQANAA0ADwAP
AA8ADgAOAA4ADgAOAA0ADQAMAAsACAAFAAAA/f/+//z/+v/6//j/9v/2//X/+P/5//r/
+//5//j/9//2//f/9//2//b/+P/4//j/+P/3//X/9v/2//f/9P/0//f//v8GAA4AFAAY
ACEANQBHAFUAXgBlAGUAXwBXAE8AQwA0ACAACAD2/+3/6f/q/+v/6f/l/+X/5//q/+//
8//w/+z/7v/w//L/7//v/+//7//v//H/8v/y//L/8P/w//D/8P/0//b/9//4//f/9v/2
//X/9P/0//T/9P/0//T/9P/1//X/9v/2//b/9v/2//X/9f/3//f/+P/4//T/9P/0//X/
+P/4//f/9//1//X/9v/2//j/9v/2//f/9//3//j/+P/6//v//P/8//z//P/+//7//f/8
//v/+f/4//j/+f/5//3//v///wAAAAAAAAAAAAD///////8AAP/////9/////f/9//3/
/v8AAAEAAgADAAEAAQABAAEAAgADAAQABQADAAMAAwADAAEAAQABAAIABAADAAMAAwAC
AAMAAgABAAMABAAFAAYABQAFAAUABQADAAIAAgACAAIAAgABAAAA///////////9//z/
+//6//v/+//7//v//v///wAAAAD///7//f/8//v/+//6//r/+v/8//n/9//4//j/+f/6
//v/+//7//v//f/+//7////9//3//f/9//v/+//7//n//P/9//7////+//7//f/8//z/
/P/7//v/AgAAAP7//v/+//7//v/9//3//f/+//7//v/+//7//v/+//7//f/8//v/+v/9
////AQAEAAMAAgABAAAAAgACAAIAAQADAAQABAAEAAMABAAEAAUABwAKAA0ADgAPAA8A
DwAPAA8ADwAPAA4ADgAOAA4ADgANAA0ADAALAAcABQABAP//AAD+//z//P/6//j/+P/3
//j/+f/6//v/+f/4//f/9v/3//f/9v/2//X/9P/z//L/9f/5//z/+P/1//b/9v/3//b/
9v/6/wgAGAAjACcAMQA/AEgAUwBhAGkAawBpAF0ATgBCADAAFAD5/+f/4P/j/+f/4//f
/+P/6P/r/+3/8P/0//D/7P/u//P/8//z//P/8//y//L/8f/w//H/8v/z//T/8//0//T/
9P/2//b/9//3//b/9v/2//b/9v/2//b/9//3//j/+P/4//b/9v/1//X/8//z//T/9P/z
//T/9f/3//z//P/7//v/+//7//z//P/8//r/+v/7//v/+//8//z/+//7//v/+v8CAAAA
/v/+/w==
         </WaveFormData>
      </LeadData>
      <LeadData>
         <LeadByteCountTotal>10000</LeadByteCountTotal>
         <LeadTimeOffset>0</LeadTimeOffset>
         <LeadSampleCountTotal>5000</LeadSampleCountTotal>
         <LeadAmplitudeUnitsPerBit>4.88</LeadAmplitudeUnitsPerBit>
         <LeadAmplitudeUnits>��V</LeadAmplitudeUnits>
         <LeadHighLimit>2147483647</LeadHighLimit>
         <LeadLowLimit>268435456</LeadLowLimit>
         <LeadID>II</LeadID>
         <LeadOffsetFirstSample>0</LeadOffsetFirstSample>
         <FirstSampleBaseline>0</FirstSampleBaseline>
         <LeadSampleSize>2</LeadSampleSize>
         <LeadOff>FALSE</LeadOff>
         <BaselineSway>FALSE</BaselineSway>
         <ExcessiveACNoise>FALSE</ExcessiveACNoise>
         <MuscleNoise>FALSE</MuscleNoise>
         <LeadDataCRC32>3865395621</LeadDataCRC32>
         <WaveFormData>
AAAAAAAAAAD+//7//v/+//7//v/+//7//v/+//7//v/+//7//v/+//3//P/7//r/+//8
//3//v///wAAAQACAP///P/5//b/+//+/wEABAACAAAA/v/8//3//v///wAA/v/+//7/
/v/8//z//P/8//7/AAACAAQAAAD+//z/+v/8//7//v/+/wAAAAD+//7/+//7//v//P/+
//////////7//v8BAAIAAwAFAAYABwAKAAkABwAFAAYABgAJAAoADQANAA8AEAAQABEA
EwAUABUAFgAYABkAGwAaABkAFgAQAA8ADgAOABAAEgATABIACgACAPv/9//4//j/+P/4
//j/9//z//D/7v/q/+n/6P/p/+r/6//s/+n/5//k/+P/5P/l/+f/5f/o/+T/5f/l/+L/
3//h/+T/5v/s//n/CAAQABsAJwA3AEoAZAB1AHsAfABzAFkAOQARAOT/wf+0/7T/t/+0
/7j/wP/E/8b/z//b/+L/5//r/+z/7//w/+r/5f/n/+b/5f/l/+P/4v/h/+H/4P/g/+D/
4P/j/+b/5//m/+P/4v/g/9//4f/h/+L/4v/i/+P/4//j/+D/3v/h/+L/5f/o/+n/6f/m
/+T/4v/g/+D/4f/i/+j/6P/p/+n/5//l/+T/4//k/+j/6v/s/+7/6//r/+r/6v/p/+v/
7v/w//L/8v/y//L/7//u/+7/7v/x//T/9//5//b/9f/0//T/9f/1//f/+f///wEABAAG
AAMAAgABAAIABQAHAAgACQAHAAcABwAHAAkACgAMAA0ADwARAA0ADAALAAoACgALAAwA
DQAOAA8ACwAJAAYABQAIAAsADgAPABEAEQAQAA8ADAAJAAgABgAHAAgACQAJAAcABgAC
AP7/AAABAAEAAQAAAP///f/8//n/+f/5//r/+v/6//r/+v/2//b/9f/0//f/+P/7//z/
+//7//v/+v/3//T/8v/x//X/9//6//z/+//6//r/+v/5//n/+v/7//3//f/8//v/+//7
//z//f///wAAAQADAAAA/v/6//n/+v/8//3//////////v/9//z/+//6//z//v/+//7/
AAAAAP7//v/7//v/+//8////AQACAAMAAQAAAAIAAgAEAAcACQALABEAEQAQAA8ADQAM
AA4ADgASABMAFgAYABcAFwAYABgAGQAaABwAHQAdABwAGwAYABUAFQAVABYAGQAaABoA
GAAPAAgAAgD//////v/9//z//v/9//n/9v/1//L/8v/y//T/9P/0//T/8f/v/+z/6//u
/+//8f/v/+z/7v/v/+v/5v/p/+v/7v/6/wgAEwAgAC4AOwBLAGEAeACMAJUAkwCIAHUA
UwAfAOX/xP+9/77/vv/D/8z/zP/O/9L/2v/h/+v/8v/3//X/8P/r/+b/6P/v/+3/7P/r
/+v/7f/s/+v/6//n/+b/5f/k/+n/7P/t/+z/6v/o/+X/4//j/+P/5P/k/+b/6f/r/+3/
7P/q/+3/7v/s/+7/7v/t/+v/6v/p/+j/6P/p/+r/8P/u/+//7//t/+v/6v/p/+r/7f/u
/+//8P/t/+3/7P/s/+7/8f/1//j/9v/2//b/9v/y//L/8//0//f/+v/9/////f/9//3/
/v//////AQADAAMAAwAEAAQABgAGAAYACAAJAAsADAANAA4ADwAQABEAEQASABQAFQAV
ABcAEwASABAAEAARABMAFAAVABYAFwAUABMAEQARAA8AEQATABMAFAAVABUAFQAUABEA
EAAOABAAEAAQAA8ADQAMAAgABAAGAAcABwAHAAYABQADAAIA/v/9//z//P///wAAAQAC
AP7//v/9//z//P/8//7//v8AAAEAAgACAP///P/6//n//f///wIABAABAAAAAAAAAAAA
////////AAABAAEAAQD///3//P/7//7/AAACAAUAAwACAP////8BAAIAAgADAAUAAwAD
AAEAAAD+//7//v/+////AgADAAQAAgAAAPz/+v/7//3///8CAAIAAwADAAMAAgACAAUA
BgAKAA0ADwARABIAEQAPAA0ADQAOABIAFAATABMAFQAWABQAFQAXABgAGwAcAB4AHwAd
ABoAFwASABMAFQAXABoAFwAWABQAEAAKAAQA///9/wAAAAAAAAAA/P/5//P/7v/w/+7/
7//w//D/8P/w//D/7P/r/+n/6f/s/+//8//z/+r/6P/r/+v/7P/r/+v/9P8CAAwAFQAi
ADIARwBdAHkAlgCiAJsAkQB8AFMAGwDh/7n/sP+1/7b/uP+9/8D/wv/K/9b/4v/t//H/
8P/x/+//7v/r/+b/4v/n/+j/6P/o/+n/6P/m/+T/4//k/+T/5P/k/+j/6v/q/+j/5//m
/+T/4//m/+f/6f/q/+j/5//l/+P/5f/k/+j/6v/o/+r/6v/p/+f/5v/l/+T/5P/l/+b/
7P/r/+v/6v/n/+j/6v/s//D/8f/w/+//7v/r/+v/6v/q/+3/7//y//T/8//y//H/8P/w
//L/9f/4//n/+v/7//v/+v/5//j/+P/7//3/AQAFAAYABQAFAAQABQAGAAcACgANAA8A
EAARAA4ADQAMAAsADQAQABQAFwAVABUADwAMAA8AEAASABUAEwATABMAEwAPAA0ACgAJ
AA0AEQAVABcAFQATABAADQALAAkACQAIAAoACgAKAAkABgAGAAMAAAABAAMABAAFAAMA
AQD+//z//f/9//3//v/+//7//v/+//n/+P/2//T/9v/4//z//v/8//v/+v/4//f/9v/2
//f/+//7//z//P/7//r/+v/6//z//f///wEA/v/9//v/+f/7//v//P/9//7//v/+////
/f/8//n/+f/8//7///8BAP7//f/8//v//P/5//r//f/+////AAD8//z/+v/4//v//P/7
//z/+//7//v//P/9//3//P/7/wAAAgAHAAoACQAJAAgABwAOAA8ADwAPAA0ADAAOAA4A
DgANAA4ADgAQABMAFwAaABcAFgAWABUAFwAYABkAGAAUABMAEgASAA8ADgAMAAgABwAE
AAIAAwD///z/+f/2//n/+f/2//T/8f/u/+7/7v/r/+r/6f/o/+n/6f/o/+n/5//n/+j/
5f/o/+j/6//r/+b/4f/f/+T/8P/8/wkAHAAwAEEAUQBlAHoAjACRAJEAhgBtAEMACwDV
/7L/pf+i/6D/q/+6/8L/yv/U/97/4//j/+b/5//n/+b/6f/s/+r/5//m/+T/4v/h/+L/
4v/i/+P/5P/m/+j/6v/p/+j/5f/g/+T/5v/n/+n/5//n/+j/6P/o/+n/6f/p/+r/6P/r
/+z/6f/q/+n/5//n/+j/6f/q/+n/6f/p/+7/7P/t/+3/6//s/+z/7P/u/+7/7P/q/+j/
6f/r/+z/7v/x//P/9v/4//b/9v/2//b/9v/2//f/+P/3//b/9f/z//j/+//+/wIAAgAB
AAIAAwAFAAUABgAGAAkACgALAA4ACwALAAoACQAMAA8AEgAVABIAEgATABMAEwAVABEA
EAATABQAFgAZABYAEwAQAA0AEAARABEAEwARABEAEQAPABEAEQAQAA8AEQAPAA8ADgAM
AAoACAAFAAcACgAKAAoACAAHAAUAAwAEAAMAAQAAAAAAAQACAAQAAgAAAP7//P/8//7/
//8AAP3//P/9//z/+//7//v/+v/7//z//v8BAP///f/8//r//P/8//3//v/9//3//v//
///////+//3//v///wEAAwAAAP7//P/7//3//v/9/////f/+//7////7//3/AwAEAAIA
AgACAAIA///+//v/+P/7//z/+//8//3//f/9//7///////7//f8BAAIABgAIAAYABwAH
AAcADgAPAA8ADwANAAwADgAOAA8ADwARABIAFAAVABcAGAAWABYAFwAXABgAGAAYABYA
EgARABAAEAASABIAEQAOAAkABAAAAP///f/6//f/9P/1//X/8v/w/+3/6v/q/+r/6v/q
/+r/6v/p/+n/6P/p/+n/6f/q/+f/7P/s/+v/5//k/+H/2f/W/+D/9P8DABIAIgAvADkA
SQBgAHAAeQB/AH4AaQBFABsA6//A/6v/qv+s/6//uP/E/87/1v/a/9v/3//k/+f/6//s
/+//8v/w/+f/5v/k/+L/4f/j/+L/4f/h/+L/4v/i/+L/4f/i/+H/3v/h/+L/4v/j/+L/
4f/h/+D/4v/j/+P/4//g/97/4f/i/+D/4v/i/+H/4v/k/+b/6P/k/+P/4v/m/+f/6f/q
/+n/5v/k/+L/4v/m/+b/5v/m/+X/5f/k/+T/4//l/+j/6v/q/+r/6v/q/+n/6v/s/+7/
7f/u/+//7//z//X/9//6//f/9f/1//X/+P/5//v//P/7//r/+f/6//n/+//8//3/AQAD
AAUABwAGAAYABwAHAAUABwADAAIABQAGAAgACwAKAAkACAAHAAkACQAIAAkABwAHAAcA
BQAIAAkACQAJAAsACQAJAAgABQAEAAMAAQAEAAYABQAEAAAA///9//v//P/9//3//v/8
//v/+v/6//r/+v/6//r/+//8//z//P/6//j/+P/2//r/+//8//z/+//6//r/+//8//v/
+//6//v//P/+/wAA///9//z/+//8//3//f/9//3//f/+/////v/+//7///8AAAAA/v//
/wEA+v/7//z//f/+////AgADAAQAAQAAAP3//P/7//v/+//8////AQACAAMAAwACAAQA
BAAIAAsADQAPAA8ADQAKAAcACQAMABIAFgAVABMAEwASABIAEwAVABYAGgAcAB8AIQAe
ABwAGgAWABUAFwAZABwAGgAaABkAFgAQAAoABQADAAUABAADAAIAAQD///r/9v/3//T/
9P/0//P/8v/x//D/7v/t/+v/6//t/+//8v/x/+j/6P/n/+f/7P/z//P/7P/o/+z/9/8I
ABQAHwAxAEUAWgBuAIEAiwCGAHsAZQBJAB8A8P/N/7z/tv+z/7r/xP/I/9D/2P/d/+X/
8v/5//n/9v/z/+7/7P/r/+3/7P/r/+v/6f/o/+f/5//m/+b/5v/m/+j/6v/q/+j/5//m
/+T/4//m/+f/6f/q/+f/5//m/+X/5f/k/+j/6v/q/+z/7P/r/+n/6P/n/+b/5//n/+f/
7P/r/+v/6v/n/+n/6v/r/+7/8P/w//D/8P/u/+3/6//q/+z/7//z//b/8//y//H/8P/x
//L/9P/2//j/+v/8//3/+//5//f/9v/5//v///8DAAMAAQAAAP7///8AAAEABAAHAAsA
DgARAA4ADQAMAAsADgAQABMAFQATABMADQAKAAsADAAOABEAEwATABMAEwAQAA8ADQAN
AA0ADwARABEAEAAPAA0ACwANAA0ADwAQABIAEgASABEADQAMAAgABAAHAAkACgALAAgA
BwAFAAQABAAFAAYACAAHAAYABQAEAAAAAAD///7/AQACAAUABgAFAAMAAQD+//7//v//
/wEABQAFAAYABgADAAIAAgACAAUABQAGAAcABQADAAAA/f/+////AQADAAYABgAGAAcA
BAACAP7//f8BAAIAAgAAAAAAAAAAAAAAAgACAAIABAAEAAIAAgD///3/+//6////AQAC
AAMAAgACAAUABgAFAAcACAAJAA8AEQASABMADwAOABAAEAATABMAFQAWABQAFQAXABgA
GQAaABwAHQAeAB4AHgAcABYAFQAUABQAFgAWABUAEgAPAAoABgAFAAIAAAD+//z//f/9
//r/+P/0//D/7//u//D/8P/w//D/7//v/+7/7//t/+3/7v/r/+r/7P/t/+//7P/n/+P/
5v/y/wAAEQAgAC4APwBRAGcAfACQAJkAmQCOAHEASQAVAN//uP+v/7b/uv/B/8j/zv/W
/9z/4P/j/+f/7v/5//n/+P/3//j/9P/t/+z/6v/o/+f/6//s/+3/7//t/+z/6//q/+v/
7P/r/+j/6f/q/+r/6//p/+n/6v/q/+v/7f/u/+//7P/o/+n/6P/o/+r/6v/p/+r/7P/u
//D/7f/r/+n/7P/v//H/8v/x/+7/7v/u//D/8P/w//D/8P/y//P/8//0//P/8//0//T/
9//4//n/+v/4//j/+f/6//r//P/+////AQADAAUACAAIAAcACAAJAAsACwAMAAwACgAK
AAoADAAPABEAEgATABUAFQAVABUAFAAUABUAFQAWABkAFgAWABQAEgARABEAEgATABQA
FQAVABUAFAAVABIAEwAUABMAFQAXABgAGQAXABMAEQAOABAAEAAQAA8AEAAQAA0ACgAI
AAcABQADAAYABwAHAAgABQADAAEAAAAAAAAAAAAAAAAAAgADAAQAAgAAAAAA/v8AAAEA
AgACAP///v/+////AQABAAIAAgABAAAAAAAAAAEAAQACAAMABQAFAAQAAwACAAEAAQAB
AAIAAgACAAMABAAEAAIAAwAAAAAA/////wMABQAHAAkABgAEAAEAAAD///7///8CAAMA
BAAEAAQAAgACAP///////wAAAwAFAAYABwAFAAQABgAGAAsADwASABUAFwAVABIADwAQ
ABAAEwAUABUAFQAXABgAFgAXABkAGgAdAB4AIAAhACAAHgAcABgAGAAZABoAHAAcABwA
GwAYABAACgAFAAMAAwACAAEAAAD+//3/+f/2//f/9P/0//T/9P/0//T/9P/w/+//7f/t
//H/8//2//X/8P/u/+//6//q/+n/6//w//r/BAATACQAMAA/AFMAbQCEAJQAnwCdAIgA
YwA1AP//y/+0/7P/tP+2/73/wv/G/8r/1P/c/+X/6//u//H/8//w/+3/6v/m/+X/5//o
/+n/6//r/+r/6f/p/+b/5v/m/+b/6v/s/+z/6v/p/+j/5v/l/+b/5//p/+r/6P/p/+n/
6f/o/+b/6f/q/+z/7v/u/+3/6//q/+n/6P/o/+n/6v/w//D/8f/x/+//7v/u/+7/8P/z
//T/9f/2//L/8f/v/+7/8v/1//n//P/5//j/9//2//X/9v/4//r//P/+/wAAAQAAAP//
/v/+/wEAAQADAAUABQAFAAYABgAIAAgACAAKAA0ADwAQABEADgANAAwACwALAAwADgAP
AA8AEQANAAwADAAMAA0ADwAQABEAEgATAA8ADQAKAAkACwAPABMAFQAUABMAEQAPAA0A
CwALAAoACwAMAA0ADQAKAAoABwAEAAYABwAHAAcABAADAAEAAAD///////8AAAAAAAAA
AAAA/P/8//v/+v/9//7/AQACAAIAAQAAAP7/+//6//r/+///////AAAAAPz/+v/5//j/
/f///wIABQADAAEA/v/7//v/+//8//3//v/+//7////9//z/+f/5//v//P/8//3/AwAA
AP///v/9//z//v8AAAAAAAD///7/+//6//n/+f/5//r//f///wAAAQABAAAAAgACAAYA
CQALAA0ADwAPAA4ADQALAAoADAAMAA4ADwASABQAEwATABQAFAAXABgAGgAbABsAGgAZ
ABYAEQARABEAEgAUABQAEwAQAAgAAgD9//v//f/8//v/+v/5//f/8v/u/+//7P/s/+z/
7f/u/+//8P/t/+v/6P/n/+n/6//u/+3/6v/q/+f/5f/k/+P/3//g/+r/+P8DAA4AGgAp
ADkATwBqAIQAkwCbAJIAewBTAB8A4/+4/6f/pv+q/7P/vv/A/8T/0P/a/9//5f/s//H/
8//0//H/6v/m/+f/5//m/+X/5f/l/+T/4//j/+L/4v/i/+L/5f/o/+n/6P/n/+b/5P/j
/+P/4//k/+T/5v/n/+f/5//k/+L/5f/m/+f/6v/r/+v/6f/o/+f/5v/l/+X/5f/q/+z/
7f/t/+v/6P/o/+j/6v/u/+7/7v/u/+v/6//q/+r/7f/v//L/9P/y//L/8v/y//L/8v/z
//T/9v/4//r/+//5//n/+f/6//3//f///wEAAgABAAEAAAD+//7//v8AAAMABQAGAAcA
BwAHAAcABwAHAAgACgALAAsADQAJAAgABwAGAAYABwAJAAkACQAJAAoACQAHAAcACAAL
AA4ADwAMAAsACQAHAAcABQAFAAQABgAIAAoACwAIAAYAAQD8//7/////////AAD///3/
/P/6//n/+P/4//n/+v/7//z/+v/6//n/+P/3//b/9//2//j/+f/6//r/+f/4//j/+f/9
//3//v/+//r/+P/3//b/+f/5//r/+//9//3//P/7//n/+f/6//v//v/+//7////9//z/
+f/5//v//P/8//3////7//r/+f/4//f/9v/3//r/+//8//r/+v/4//j/+f/5//n/+v/+
//////////3//P/+//7//f///wAAAQAIAAkACQAJAAoACgANAA4ADwAPABEAEgAPAA8A
EAAQABQAFgAZABsAGQAYABcAFAAPAA8ADwAQABEAEgASABAACAACAP3/+//8//z//P/8
//n/9//y/+7/7v/s/+3/7v/u/+7/7v/u/+r/6f/n/+f/6v/r/+3/6//u/+z/7f/r/+r/
5//l/+j/6P/q//X/AgAOABcAIwAxAEYAXABxAH0AhAB9AGMAPwAXAOz/x/+2/7T/uf++
/8D/wv/I/8z/0f/X/+L/7//1//b/8//u/+r/6f/r/+r/6f/p/+f/5v/l/+X/4//i/+H/
4P/l/+j/6f/o/+f/5v/k/+P/4//j/+T/5P/l/+f/6P/p/+X/4v/k/+T/5//q/+v/6//q
/+r/6v/q/+j/5//m/+r/6P/p/+n/5//m/+b/5v/o/+z/7v/w//L/8P/v/+3/7P/s/+3/
7//w//H/8v/z//T/8P/w//H/8v/1//j/+//9//v/+f/3//b/+f/5//v//f8BAAEAAgAC
AAEAAAD//wAAAwAFAAYABwAGAAUABAADAAQABgAJAAsADAAPAAwADAAKAAoACwANAA8A
DwAPAA8ADAALAAkACQAJAAsADQANAA8ADwAOAA0ACgAHAAYABAAHAAgACQAJAAoACgAH
AAQAAgADAAMAAwACAAEA///+//3//f/9//7///8AAAEAAgD9//z/+v/4//j/+P/6//r/
/f/9//3//P/6//j/9//3//z//f///wAA/v/8//v/+v/7//v//P/9//3//f/8//v/+v/5
//n/+f/+/wAAAgAFAP///v/8//z//P/8//7/AAAAAAAAAAAAAP7//v////////8AAAAA
AQABAAEAAQAAAAIAAgAFAAcACAAJAA0ADQAMAAsACAAIAAsADAAQABEAFAAWABQAFQAX
ABgAGgAcAB8AIQAgAB4AHAAYABcAFwAXABgAGQAaABoAGAAPAAgAAgD//wAAAAAAAAAA
///9//j/9P/0//L/8//0//L/8v/y//L/7f/r/+j/5//r/+3/8P/v//L/7v/p/+v/7P/r
/+f/6v/u//D/9/8GABYAIQAtAEMAWABsAHsAhQCIAHsAXwA7ABEA5v/H/7z/uv+//8L/
xP/I/9L/2P/d/+n/9v/3//f/9P/t/+r/7P/r/+z/7P/s/+3/6v/o/+b/5f/i/+L/4v/i
/+f/6v/r/+r/6f/o/+b/5f/m/+f/6f/q/+n/6f/o/+f/6P/m/+n/6v/t//D/8f/x/+z/
6v/o/+b/5v/n/+j/7v/w//H/8f/v/+7/7v/u//D/9P/0//T/9P/w/+//7f/s/+//8f/0
//b/9//4//n/+v/3//b/9v/2//v//v8BAAMAAQD///3//P8AAAEABAAHAAkACQAKAAoA
CQAIAAcACAAKAA0ADwARAA8ADQALAAkACgAMAA8AEQAPABEADQAMAAoACgALAA0ADgAP
ABAAEQASABEADwAPAA8AEQATABMAEAAPAA0ACwAMAAsADAAMAA0ADgAPAA8ADAAKAAUA
AAABAAMABAAFAAQAAwABAAAA////////AAACAAIAAgACAP3//P/6//j/+v/6//z//P/+
////AAAAAP///v/+////AwADAAQABAACAAAA///+/wEAAQACAAMAAQABAAAA//8AAAEA
AwAFAAgACAAIAAkABwAEAP///f///wIAAgACAAIAAgACAAIAAgAEAAQABAAGAAYABAAE
AAEAAQABAAIABQAHAAgACQAIAAgACwAMAAwADQANAA0AFAAVABUAFQARABAAEgASABQA
FQAYABoAGAAZABsAHAAcABwAHQAdAB8AIAAhACAAGwAZABcAFgAXABgAGAAWABAACgAF
AAMAAQAAAP///v///////P/6//b/8v/x//D/8f/y//P/9P/1//X/9P/1//P/8//0//H/
9P/w/+//8//w/+f/5f/q//b/CAAbACoAOgBLAFcAZQB6AIwAlQCTAIYAawBDAA0A2f+8
/7P/uP+8/8H/yv/U/9r/3v/i/+n/7//0//X/9//4//n/9v/y/+//7f/s/+v/6//u/+7/
7v/v/+3/7P/r/+r/6v/s/+z/6v/s/+7/7//x/+//7f/s/+r/7P/t/+3/7f/q/+j/6//s
/+3/8P/x//H/8v/y//L/8v/u/+3/7P/w//H/8//0//P/8P/w//D/8v/y//L/8v/y//L/
8//z//T/9P/1//f/+P/5//r/+//8//r/+v/7//z//f/+//////8CAAMABAAGAAYABQAG
AAcACwALAAwADAAMAAwADAAOAA0ADwAQABEAEwATABMAEwAQABAAEQARABIAFQASABIA
FAAUABUAFwAVABUAFQAVABYAFwAXABkAFgAXABgAFwAXABcAFgAVABIADwAOAAwADQAO
AA8ADwAPABAADgAMAAsACwAKAAkACAAHAAUABAABAAEAAQACAAQABAAEAAQAAwAEAAQA
BAAAAP7//v/8////AQADAAQAAQAAAAAAAQABAAEAAgACAAMAAgACAAIAAgABAAEAAQAD
AAUABgAHAAUAAwACAAEAAwAEAAUABwAKAAoACAAJAAcABgAEAAQABQAGAAcACAAGAAYA
BAACAAMABAADAAQABAAFAAYACAAHAAcABgAFAAgACgAPABIAEgATABMAEwAVABUAFAAT
ABUAFgAaABwAGQAXABcAFgAYABsAHwAiACIAIgAjACMAIgAgAB4AGgAaABsAHAAeABoA
GAAVABAADQAKAAgACQAHAAQAAQD+/wAA///7//j/+f/2//b/9v/0//T/9P/0//T/9f/1
//f/9v/1//X/8f/y//b/9//1//T/8f/x//T//P8KABsALgBCAFcAaQB/AJQAoACfAJcA
fABVACkA8//J/7r/uf+0/7L/v//K/9D/2v/m/+z/8f/3//j/9f/1//b/9f/2//r/+f/1
//L/7//t/+//7v/t/+3/7f/u/+//8P/x//L/8f/u//H/8v/y//P/8v/x//H/8P/u/+//
7//v//D/8P/1//j/9P/0//L/7//y//T/9v/4//f/9//3//z/+f/5//j/9f/3//j/+f/8
//r/+P/2//T/9f/3//j/+v/7//3/AAACAP///v/9//z//v8AAAMABgAEAAQABAADAAQA
BQAGAAgACQAJAAsADQAOAA0ADQAMAA4AEAASABYAFQAVABQAEwAUABUAFgAXABYAFgAX
ABcAFgAXABIAEAASABQAFwAbABkAFwAVABMAEwATABIAEwAVABcAGQAZABYAFQATABEA
EwATABUAFgASABAADgALAAwADAAJAAYACAAJAAkACQAIAAcABQAEAAYABwAIAAoABgAE
AAIAAAABAAIAAgACAAIAAgAEAAQABAADAAIAAAADAAQABgAJAAcABQAEAAIAAgACAAMA
BAADAAMABAAFAAUABQAEAAMABQAFAAYABwAFAAQAAwADAAYABgAEAAUABQAGAAYABwAB
APz///8CAAUACAAFAAYABQAEAAYABgAEAAQABAAFAAYACAAHAAcABgAFAAgACgAPABIA
EQATABQAFQAXABUAEgAPABEAEgAWABgAGAAXABgAGAAZABsAHgAgAB4AHgAfAB8AHwAe
AB0AGgAYABkAGgAcABoAGAAVABAADQAIAAQAAwAFAAQAAwACAAEA///6//b/+P/2//f/
+P/2//T/8v/w//D/8f/x//P/8v/z//X/8//u/+z/7f/x//T/8f/v//L/+P8EABEAHAAo
AD8AXQB5AJAAoAChAJkAhgBjADUA///T/77/uf+0/7T/vf/G/87/1v/g/+r/8//3//r/
+f/1//L/8f/y//T/9f/z//L/8f/x/+7/7P/q/+n/6v/s/+7/8P/y//T/9P/y//L/8v/x
//H/7//v//D/8P/v/+//7v/t/+7/7v/z//b/8//0//P/8f/x//L/8//0//X/9f/1//r/
+P/3//X/8f/y//T/9v/6//v/+v/5//j/+P/5//n/+v/8////AwAGAAIAAAD+//z//v8A
AAMABgAFAAQAAwABAAUABwAJAAwADQANAA8AEQARAA8ADgAMAA4AEAASABYAEwATABIA
EQAUABUAFgAXABcAGAAaABsAGQAbABcAFgAXABgAGgAdABoAGQAYABcAFwAXABYAFwAW
ABcAGAAXABkAGQAYABcAGQAZABsAHAAYABYAFAARABEAEgAQAA4AEAARABEAEQAOAAsA
BwAEAAcACQALAA4ADAAMAAwADAAKAAoACQAIAAkACgANAA4ACwAJAAcABAAFAAYACAAL
AAoACQAJAAgACgAKAAsADAALAAsADAANAAoACQAHAAUABwAJAAwADwAOAAwACgAJAAwA
DAAKAAsAEwAQAA8ADgANAAwADAAOAA4ADgAQABAADgAOAAsACwALAAwADAANAA0ADQAQ
ABAAEwAUABUAFwAYABkAHwAfAB4AHQAaABoAHQAeACEAIQAjACQAIgAjACUAJgAnACgA
KgArACwALAAsACoAJgAlACQAJAAmACYAJQAiABwAFgARAA8AEQAQAA8ADgAOAA0ACQAG
AAMAAAAAAAAAAAAAAAAAAAD+//3/+//7//z//f////3/AgAGAAcAAQD4//f/9//2//r/
AAAJABoALAA1AD8ATwBkAHoAjwCZAJoAkQB5AE0AGwDu/9H/xv/I/83/1v/c/+D/4v/m
/+//+/8CAAcADQAMAAcABAAEAAMAAQAAAP////8AAAAAAAABAP3//P/7//r//v8AAAAA
/v///wAAAAABAAAA//////7///8BAAIAAwD///z//v/+/wAAAgACAAEA/v/+//7//v//
//////8EAAcACQAKAAkABQAEAAMABAAIAAgACAAIAAkACQAIAAgABwAHAAgACAAQABAA
DgAOAA==
         </WaveFormData>
      </LeadData>
      <LeadData>
         <LeadByteCountTotal>10000</LeadByteCountTotal>
         <LeadTimeOffset>0</LeadTimeOffset>
         <LeadSampleCountTotal>5000</LeadSampleCountTotal>
         <LeadAmplitudeUnitsPerBit>4.88</LeadAmplitudeUnitsPerBit>
         <LeadAmplitudeUnits>��V</LeadAmplitudeUnits>
         <LeadHighLimit>2147483647</LeadHighLimit>
         <LeadLowLimit>268435456</LeadLowLimit>
         <LeadID>V1</LeadID>
         <LeadOffsetFirstSample>0</LeadOffsetFirstSample>
         <FirstSampleBaseline>0</FirstSampleBaseline>
         <LeadSampleSize>2</LeadSampleSize>
         <LeadOff>FALSE</LeadOff>
         <BaselineSway>FALSE</BaselineSway>
         <ExcessiveACNoise>FALSE</ExcessiveACNoise>
         <MuscleNoise>FALSE</MuscleNoise>
         <LeadDataCRC32>3910725628</LeadDataCRC32>
         <WaveFormData>
AAAAAAAAAAAAAAAAAAAAAAAAAAAAAAAAAAAAAAAAAAAAAAAAAAAAAAAAAAAAAAAAAgAC
AAIAAgAAAAAAAAAAAAIAAgACAAIAAAAAAAAAAAAAAAAAAAAAAAAAAAAAAAAA///+//3/
/P///wAAAQACAAAAAAAAAAAA/v/+//7//v/+//7//v/+//7//v/+//7/AAAAAAAAAAAD
AAMAAwADAAMAAwADAAMABQAFAAUABQAGAAYABgAGAAkACgAKAAoACAAGAAMAAQD8//r/
+P/4//n/+//8//3//f/9//3/+//4//j/+P/4//n/+f/5//n/+f/8///////9////AAAA
AAAA///////////////////+//7//v/9//////8AAAAA/v/+//////8AAAAABAAEAAEA
BQAKAAwADAAKAAgACgALAAkACgAIAAEA9f/p/97/3v/j/+r/+v8NABkAJAArACMABgDr
/9v/1f/V/9f/2//f/+f/7f/z//b/+v/8//3/AgAGAAgACQAKAAkACQAJAAkACwANAA0A
DQAQABAAEAAQAA4ADgAOAA4ADgAPAA8ADwAPAA8ADwAQABAAEQARABEAEAAPAA0ADAAO
AA4ADgAPABEAEQARABEADwAPAA8ADwAQABAAEAAQABMAEwATABMAEgARABAADwARABIA
EgASABEAEQARABEADwAQABEAEQASABIAEgASABAAEAAQABAAFAAVABYAFgAUABQAFAAU
ABQAFQAVABUAFAAUABQAFAASABMAEwASABIAEwATABMAFQAVABQAFAASABMAEwASABIA
EQAQABAAEAAPAA8ADwAQAA8ADwAOAAwACwAKAAkACgAJAAgABwAJAAgABwAGAAUABQAE
AAMABQAFAAUABQAFAAUAAwADAAUABQAGAAYABAADAAMAAwADAAMAAwADAAUABQAFAAUA
BAADAAIAAQABAAEAAQABAAMAAwADAAMAAgABAAEAAgADAAMAAwADAAAAAAAAAAAAAgAC
AAIAAgAAAAAAAAAAAAAA///////////////////9//v//v/+//7//v/+/wAAAAAAAAAA
/v/+//7//v/+//7//v/+////////////AAABAAIAAwAFAAUABQAFAAQABAAEAAQABQAG
AAYABgAGAAQAAQD///z/+v/4//j/+P/5//n/+f/5//n/+f/3//T/9P/0//T/9//3//f/
9//1//j/+//7//n/+//8//z//P/7//v/+//8//3//v///////v/9//v/+//7//z//P/8
//z//f/9//r//P/+//7///8FAAoACgAIAAYABAAIAA0ADwAMAAAA7//l/+P/4v/m//H/
/P8EAAkAEQAIAO//0//E/73/vf/F/8//1f/b/+P/6f/t//H/9P/0//b/+f/+//7/AAAB
AAIAAwADAAMAAwADAAUABQAFAAYABgAGAAYABAAEAAQABAAEAAUABQAFAAMAAwADAAQA
BgAHAAcABwAJAAkACAAIAAYABgAGAAcABwAHAAcABwAFAAUABQAFAAgACAAIAAgABwAH
AAcABwAJAAkACQAJAAsADAAMAAwACwALAAsACwALAAwADQANABAAEAAQABAADgAOAA4A
DgAQABEAEgASABAAEAAQABAAEAARABEAEQASABIAEgASABQAFQAVABQAFAAVABUAFQAT
ABMAEgASABIAEwATABIAFAATABIAEgASABEAEQARABAADwAPAA4ADAALAAoACQAIAAcA
BgAFAAMAAgABAAAA//////7//f////////////3//f/7//v/+//7//z//P/+//3//f/9
//v/+//7//v//f/9//3//f/9//3//f/9//v/+//7//v//f/9//3//f/6//n/+f/6//v/
+//7//v//P/8//z//P/6//r/+v/6//r/+v/6//r/+v/5//n/+f/7//v/+//7//n/9//3
//f/+P/4//j/+P/4//b/9v/2//b/9v/2//b/9v/4//j/+P/4//n/+f/5//n/+v/7//z/
/f/9//3//f/9/wAAAAAAAAAAAQACAAIAAgABAP7/+v/3//X/9P/z//T/8v/z//P/8//w
/+//7v/r/+n/6v/r/+z/7f/t/+3/7f/v//L/9f/1//P/9f/2//b/9v/1//X/9f/1//X/
9f/1//b/9v/2//X/9//3//j/+P/2//b/9//3//b/+P/6/wAAAwADAAQACAAIAAYACAAM
AA0ACwACAPL/5f/h/93/3v/k/+n/7P/w//P/6//S/7v/r/+u/7P/vf/H/8//1//f/+P/
5//r/+//8v/y//T/+f/8//z//v///wAA/////////////wEAAQABAAAAAAAAAAAAAgAC
AAIAAgACAAMAAwADAAEAAQABAAIABAAFAAUABQADAAMAAgACAAQABAAEAAUABQAFAAUA
BQADAAMAAwADAAUABgAHAAgACAAHAAYABQAGAAcACAAJAAkACgAKAAoACwALAAsACwAL
AAwADQANAA4ADgAOAA4ADgAOAA4ADgAQABEAEgASABIAEgASABIAFAAVABUAFQAWABYA
FgAWABQAFQAVABQAFAAVABUAFQAVABUAFAAUABYAFwAXABYAFAATABIAEgASABEAEQAR
ABIAEQARABAADAALAAoACQAIAAcABgAFAAMAAgABAAAA//////7//f/7//v/+//7//v/
+//5//n/+f/5//r/+v/4//f/9//3//f/9//3//f/9//3//f/9//4//n/+v/7//n/+f/5
//n/+f/5//n/+f/6//n/+f/6//n/+f/5//n/9v/2//b/9v/2//b/9v/2//b/9v/2//b/
9v/1//X/9f/3//f/9//3//X/9f/1//X/9//3//b/9v/2//b/9v/2//b/9v/2//j/+P/4
//j/9v/2//b/9v/3//f/9//3//r/+//8//3/+//7//v/+//+//7//v/+//7//v/9//z/
/P/6//f/9f/y//D/7v/u//D/8f/x//H/8//z//P/8f/r/+r/6f/o/+v/6//r/+v/7f/w
//P/8//z//X/9v/2//b/9f/1//X/9f/1//X/9f/2//b/9v/1//P/8//0//T/9v/2//f/
9//4//j/+v/8//3//f8AAAQABgAGAAgACgANAA0ABAD2/+X/3//d/9r/2v/f/+D/5P/r
/+f/zv+z/6f/qv+v/7n/w//L/9P/2f/d/+P/6//t//D/9P/2//n/+v/7//z//P/8//3/
/f/9//3//f////////8AAAAAAAAAAAEAAgADAAQAAgADAAMAAwAFAAUABQAGAAUABQAE
AAMABAAFAAUABgAEAAQABAAFAAcABwAHAAcABwAHAAcABwAHAAYABQAEAAcABwAHAAcA
BwAHAAcABwAJAAoACgAKAA0ADQANAA0ACwAMAA0ADQAOAA4ADgAOABAAEAAQABAAFAAV
ABYAFgAUABQAFAAUABYAFwAXABcAGAAYABgAGAAaABsAGwAaABgAGQAZABkAGwAbABoA
GgAYABkAGQAYABgAFwAWABYAFgAVABUAFQAUABMAEwASAA4ADQAMAAsACAAHAAYABQAF
AAQAAwACAAMAAwACAAEA///////////9//3/+//7//v/+//8//z//v/9//3//f/9//3/
/f/9//v/+//7//v//f/9//3//f/7//v/+//7//v/+//7//v//P/7//v//P/7//v/+//7
//z//P/8//z//P/8//z//P/8//z//P/8//7//f/9//3//f/9//3//f/7//3//f/8//r/
+v/6//r//P/8//z//P/6//r/+v/6//v//P/9//7////////////+////AAABAAEAAQAB
AAEAAgACAAIAAgABAAIAAgACAAMAAgAAAP//+v/4//b/9v/4//n/+f/5//n/+f/5//f/
8v/y//L/8v/1//X/9f/1//X/+P/7//v/+//9//7//v/+//3//f/9//3//f/9//3//P/8
//z/+//9//3//v/+//7//v//////AgD+//z/AAADAAMABAAIAAgACgAKAAoADQAPABAA
CAD9//H/5//k/+r/8f/6/wYADQATABQACQDt/9b/x//D/8X/y//V/9v/4f/n/+3/8//4
//z//v/9//z//v8AAAEAAgAFAAUABQAFAAcACQAJAAkACQAIAAcABgAHAAgACQAKAAkA
CQAIAAcACgALAAwADgANAA0ADAALAAsACwAKAAoACgAKAAoACwAKAAkACAAHAAkACQAJ
AAkADAAMAAwADAAPAA8ADwAPAA8ADwAPAA8ADQAOAA4ADgARABEAEQARAA4ADgAOAA0A
EQASABMAFAASABAADgAMAA8AEQATABQAFgAWABYAFgAVABUAFAATABYAFgAWABYAFAAV
ABUAFAASABMAEwATABUAFQAUABQAEgATABMAEgAUABMAEgASABAADwAPAA8ADgANAA0A
DAAMAAsACgAJAAYABQAEAAMABgAGAAYABgAFAAUABAADAAMAAwADAAMABQAFAAMAAwAC
AAEAAQAAAAMAAwAEAAUAAwADAAMAAwACAAEAAAD/////////////AAABAAIAAwADAAMA
AwADAAEA///+//7/AgADAAQABQADAAIAAQAAAAAAAAAAAAAAAgACAAIAAgACAAEAAQAB
AAEAAAAAAAAAAAAAAAAAAAAAAAAA/v/+//7//v8AAAAAAAAAAP//////////AgADAAQA
BQADAAMAAwADAAYABgAGAAYABwAIAAgACAAIAAYAAwABAP///v/9//7//f/9//z/+//9
//3//f/7//r/+v/6//r/+f/5//n/+f/4//r//P/7//v//f/+//7//////wAAAQABAAEA
AQABAAAAAAAAAP///////wAAAAD+//7//////wIAAAACAAQABQAHAAgACgAIAAYABAAG
AAkACwAMAAoAAwD1/+f/4v/e/9//6P/6/wkAEwAgACUAEwD4/+H/1//R/8//0//b/+H/
5//r/+//8v/2//b/+//+//7/AAABAAIAAwADAAMAAwAEAAcACAAJAAgACAAIAAgACAAI
AAgACAAIAAkACQAJAAkACQAJAAoADAANAA0ADQALAAsACgAKAAoACgAKAAsACwALAAsA
CwALAAsACwALAAwADAAMAAwACwALAAsACwANAA0ADQANAAsADAAMAAwADQANAA0ADQAP
ABAAEQARABAAEAAQABAAEAAQABAAEAAQABEAEgASABAAEAAQABAAEAARABEAEQASABIA
EgASABQAFQAVABQAEgATABMAEwARABEAEAAQABAAEQARABAAEAAPAA4ADgAQAA8ADwAP
AAwACwALAAoACgAJAAgABwAHAAcABwAHAAcABgAFAAQAAwADAAIAAQABAAEAAQABAP//
///9//3//f/9//7//v/+//3//f/9//3//f/9//3//f/9//3//f/7//v/+//7//v/+//7
//v/+//7//v/+//8//v/+//8//v/+//7//v/+v/6//r/+v/6//r/+v/6//r/+v/6//r/
+P/3//f/9//5//n/+P/4//j/+P/4//r/+v/6//r/+P/4//j/+P/4//j/+P/4//v/+//7
//v//P/9//7//////////////wAAAAAAAAAA//8AAAAAAAABAAAA/v/9//n/9v/z//L/
9P/1//X/9f/1//X/9f/z/+7/7v/u/+7/7//v/+//7//v//L/9f/1//X/9//4//j/+v/5
//n/+f/3//f/9//3//j/+P/4//f/+f/5//r/+v/6//r/+//7//j/+P/6//7///8BAAQA
CAAKAAgACAAMAA8ADwAIAP7/8f/n/+f/6P/o/+3/8P/y//f/9//q/9H/v/+2/7X/u//H
/8//0//X/9v/5f/v//P/9v/2//j/+f/6//z//v///wAAAQABAAEAAQABAAMAAwADAAQA
BAAEAAQABAAEAAQABAAEAAUABQAFAAcABwAHAAgABwAHAAYABQAHAAcABgAGAAYABgAG
AAcACQAJAAkACQAJAAkACQAJAAgACAAIAAgACQAJAAkACQAJAAkACQAJAAsADAAMAAwA
DQANAA0ADQANAA4ADwAPABAAEAAQABAAEAAQABAAEAAUABUAFgAWABYAFgAWABYAFAAV
ABUAFQAYABgAGAAYABgAGQAZABgAGAAZABkAGQAZABkAGAAYABYAFwAXABYAFwAXABcA
GAAWABUAFQAVABIAEQARABAAEAAPAA4ADQALAAkABwAFAAUABAADAAIAAQABAAAA////
///////////////9//3/+//7//z//P/8//v/+//7//v/+//7//v/+//7//v/+//7//v/
+//7//v/+//7//v/+//7//v/+//6//n/+f/6//3//f/9//3/+v/6//r/+v/6//r/+v/6
//r/+v/6//r/+v/5//n/+f/5//n/+f/5//v/+//7//v/+//4//j/+P/4//j/+P/4//j/
+P/4//j/+P/4//j/+P/4//j/+f/5//n/+f/6//v//P/9//7///8AAAEAAQAAAP///v8B
AAIAAgACAAAA/v/7//n/9v/0//L/8v/y//P/8//z//H/8f/x/+//7v/u/+7/7v/x//H/
8f/x//H/9P/3//f/9f/3//j/+P/6//n/+f/5//n/+f/5//n/+v/6//r/+f/3//f/+P/4
//r/+v/7//v/+P/4//r//v8BAAMABgAIAAgACAAIAA4AEwARAAgA+v/r/+P/4//g/97/
5f/o/+z/7//r/9b/vf+x/67/r/+5/8X/zf/V/93/4//n/+3/7//y//L/9v/5//z//P/+
////AAD//////////wEAAwADAAMAAgACAAIAAgACAAIAAgACAAQABQAFAAUAAwADAAMA
BAAEAAUABQAFAAUABQAEAAQABAAEAAQABQAFAAUABQAFAAUABQAFAAUABgAGAAYABgAH
AAcABwAHAAcABwAHAAcABwAIAAgACAAHAAcABwAHAAgACgAMAA0ADAAMAAwADAANAA4A
DwAQABIAEwAUABQAEgASABIAEgATABUAFgAXABYAFgAWABYAFgAXABcAFgAWABcAFwAX
ABkAGQAYABgAFgAXABcAFgAWABUAFAAUABIAEQARABEAEgARABEAEAAOAA0ADAALAAoA
CQAIAAcABgAEAAIAAAABAAEAAAD///3//f/9//3//f/9//v/+//7//v//P/8//r/+f/5
//n/+//7//v/+//7//v/+//7//n/+f/5//n/+f/5//n/+f/7//v/+//7//j/9//3//j/
+//7//v/+//6//r/+v/6//r/+v/6//r/+P/4//j/+P/4//f/9//3//n/+f/5//n/9//2
//j/+P/4//j/+v/6//r/+v/5//j/9//2//j/+P/4//j/9//3//f/9//6//v//P/9////
/////////v/+//7//v8BAAIAAgACAAIAAAD9//v/9v/0//L/8v/y//P/8//z//H/8f/x
/+//7v/u/+7/7v/v/+//7//v/+//8v/1//X/8//1//b/9v/2//X/9f/1//f/9//3//f/
+P/4//j/9//3//f/+P/4//j/+P/5//n/9v/2//j/+v/7/wEABAAGAAYACAAIAAwAEQAT
AAwAAgD1/+f/4//g/9z/3f/g/+D/4//n/9z/w/+x/6z/q/+v/7v/yf/T/9n/3//l/+v/
7//y//T/9v/3//r/+v/8//3//v/9//3//f/9//3/////////AgACAAIAAgAAAAAAAAAA
AAIAAwADAAMAAwADAAMABAAEAAUABQAFAAcABwAGAAYABgAGAAYABwAHAAcABwAHAAcA
BwAHAAcACAAIAAgACAALAAsACwALAAkACQAJAAkACQAKAAoACgAJAAkACQAJAAsADAAN
AA0AEAAQABAAEAAQABAAEAAQABIAEwAUABQAFAAUABQAFAAVABcAGAAZABoAGgAaABoA
GgAbABsAGgAaABsAGwAbABsAGwAaABoAGgAbABsAGgAaABkAGAAYABYAFQAVABUAFgAV
ABUAFAAQAA8ADgANAA4ADQAMAAsACQAIAAcABgAEAAMAAQD//wEAAQABAAEAAQABAP//
////////AAAAAAAA////////////////////////////////////////////////////
//////////7//f/9//7////////////+//7//v/+/wAAAAAAAAAA///+//3//P/+//3/
/f/9/////////////f/7//z//P/8//z//P/+//7//v/+//z//P/8//z//P/8//z//P//
//////////7///8AAAEAAQABAAEAAQACAAIAAgACAAUABgAGAAYABgAEAAEA///8//r/
+P/4//b/9//3//f/+f/5//n/9//y//L/8v/y//L/8f/w/+//8P/0//j/+f/7//3//v/+
//z/+//7//v//f/9//3//f/8//z//P/7//3//f/+//7//v/+///////+//7//P/8////
AQAEAAgACgAGAAQABAAHAAkACAAKAAcA+//t/+T/3v/f/+b/8v8BAA0AFgAbABUAAADl
/83/w//H/8//0//Z/+P/6f/t//L/9P/0//n/+v/8//7///8AAAEAAQABAAEAAQADAAMA
AwAEAAQABAAEAAQABAAEAAQABAAFAAUABQAFAAUABQAGAAgACQAJAAkABwAHAAYABgAE
AAQABAAFAAYABwAIAAkABwAHAAcABwAGAAYABgAGAAkACQAJAAkACQAJAAkACQAHAAgA
CAAIAAcABwAHAAcACQAKAAsACwAMAAwADAAMAAwADAAMAAwADAANAA4ADgAOAA4ADgAO
AA4ADwAPAA8ADgAOAA4ADgAOAA8ADwAOAA4ADwAPAA8ADwAPAA4ADgAQABEAEQAQABAA
DwAOAA4ADAALAAsACwAMAAsACwAKAAgABwAGAAUABgAFAAQAAwAFAAQAAwACAAMAAwAC
AAEA//////////8BAAEA/////wEAAQACAAIAAAD//////////////////wEAAQABAAEA
/////////////////////wEAAQABAAEA/v/9//3//v////////////7//v/+//7/AAAA
AAAAAAD+//7//v/+/wAAAAD9//z/+//6//v//P/9//7//v/+//7//v/+//7//v/+////
/////////v///wAAAQADAAMAAwADAAIAAgACAAIABQAGAAYABgAGAAQAAQD///7//P/6
//r/+v/7//v/+//9//3//f/7//j/+P/4//j/+P/3//b/9f/3//r//f/9////AQACAAIA
AAD///////8BAAEAAQABAP///v/9//v//P/9////AAAAAAAAAQABAP7/AAACAAQAAwAF
AAYACAAIAAYABgAIAAkACwAOAA4ABQD1/+n/4v/g/+H/7P/6/wkAFQAgACkAGwD8/+H/
0//N/8//1//b/9//5//v//H/9P/4//r/+//8//7/AAABAAIABAAFAAYABwAJAAsACwAL
AAoACgAKAAoACgAKAAoACgAKAAsACwALAAkACQAJAAoACgALAAsACwANAA0ADAAMAAoA
CgAKAAsADQANAA0ADQANAA0ADQANAA4ADgAOAA4ADQANAA0ADQANAA0ADQANAA0ADgAO
AA4ADwAPAA8ADwANAA4ADwAPABAAEAAQABAAEAAQABAAEAASABMAFAAUABMAEgARABAA
EQATABQAFQAUABQAFAAUABIAEwATABIAFAAVABUAFQATABMAEgASABQAFQAVABQAEgAR
ABAAEAARABEAEgATABAADwAPAA4ADAALAAoACQAKAAkACAAHAAkACAAHAAYAAwADAAIA
AQADAAMAAwADAAMAAwABAAEAAwADAAQABAACAAEAAQABAAMAAwADAAMAAwADAAMAAwAF
AAUABQAFAAMAAwADAAMAAwADAAMAAwACAAEAAQACAAEAAQABAAEA/v/+//7//v///wAA
AQACAAAAAAAAAAAAAAD/////////////AQAAAP7//v/+//7/AAAAAAAAAAD+//7//v/+
//7//v/+//7/AAABAAIAAwACAAMABAAFAAUABQAFAAUABgAGAAYABgAHAAgACAAIAAgA
BgADAAEA/P/6//j/+P/5//v//P/9//v/+//7//n/9P/0//T/9P/2//f/+P/5//f/+v/9
//3//f///wAAAAAAAP////////3//f/9//3/AAAAAAAA////////AAAAAAAAAAABAAEA
BAACAAIABgAHAAUACAAKAAoACgAMAA4AEwAVABAAAADz/+v/6f/q/+z/9f8AAAYADQAR
AAYA6//T/8b/wf/D/8v/0f/X/+H/5//t//P/9f/4//z//P/9//7/AAACAAMABAAFAAUA
BQAFAAMABQAFAAUACAAIAAgACAAKAAoACgAKAAgACQAJAAkABwAHAAcACAAGAAcABwAH
AAgACQAJAAoACgAKAAoACwAJAAkACQAJAAkACQAJAAkACAAIAAgACAAKAAsADAANAAwA
CwAKAAkACgAMAA0ADgAPAA8ADwAPAA8AEAARABEAEAAQABAAEAASABIAEgASABQAFQAW
ABYAFAAUABQAFAAWABcAFwAXABgAGAAYABgAFgAXABcAFgAYABkAGQAZABkAGQAYABgA
GAAZABkAGAAaABkAGAAYABgAFwAXABcAFgAVABUAFAAQAA8ADgANAAwACwAKAAkACwAK
AAkACAAFAAUABAADAAMAAwADAAMAAwADAAEAAQABAAEAAgACAAQAAwADAAMAAQABAAEA
AQABAAEAAQABAAMAAwADAAMAAwADAAMAAwADAAMAAwADAAIAAQABAAIAAQABAAEAAQAC
AAIAAgACAAAAAAAAAAAAAgACAAIAAgACAAEAAQABAAEAAQD//wAAAAAAAAAAAAD+//7/
/v/+/wAAAAAAAAAA/v/+//7//v8BAAEAAQABAAAAAQACAAMAAQABAAEAAQAEAAQABAAE
AAUABgAGAAYABgAEAAEA///8//r/+P/4//j/+f/5//n/9//3//f/9f/w//D/8P/w//P/
8//z//P/9P/4//z//f/8//3//f/8//3//f/+/////f/9//3//f8AAAAAAAD///3//f/+
//7//v/+//////8AAAIABAAGAAcACQAMAAwADAAMABAAFAAXABMABgD0/+n/5f/l/+b/
7P/x//T/9v/5/+v/0v+7/7P/tv+//8f/0f/b/+H/4//n/+//9f/3//r//v8AAAMABAAD
AAQABAAEAAcABwAHAAcABQAHAAcABwAIAAgACAAIAAoACgAKAAoACQAJAAgABwAJAAkA
CQAKAAgACQAJAAkACQAJAAgACAAJAAoACwANAAsACwALAAsADQANAA0ADQAMAAwADAAM
AA0ADQANAA0ADwAPAA8ADwAPABAAEAAQABMAEwATABMAEQASABMAEwAUABQAFAAUABYA
FgAWABYAFgAXABgAGAAaABoAGgAaABwAHQAdAB0AHgAeAB4AHgAeAB8AHwAeAB4AHwAf
AB8AHwAfAB4AHgAgACEAIQAgAB4AHQAcABwAHAAbABsAGwAaABkAGQAYABYAFQAUABMA
EgARABAADwAOAAwACgAIAAkACQAIAAcABQAFAAUABQAGAAcABgAHAAUABQAGAAYABAAD
AAMAAwAFAAUABQAFAAUABQAFAAUABQAFAAUABQAFAAUABQAFAAMAAwADAAMAAwADAAQA
BgAGAAUABAADAAQABAAEAAQABAAEAAQABAAEAAQABAAEAAYABQAFAAUAAwADAAMAAwAD
AAQABAAEAAQABAAEAAQABAAEAAYABgAGAAYABAAEAAQABAAHAAcABwAHAAgACQAKAAsA
CwALAAsACwAKAAoACgAKAA0ADgAOAA4ADAAKAAcABQACAAAA/v/+//7//////////f/9
//3/+//4//j/+P/4//r/+//8//3///8CAAUABQADAAUABgAGAAYABQAFAAUABwAHAAcA
BwAGAAYABgAFAAYABwAJAAoACAAIAAkACQAIAAoADAAOAA8AEQAUABQAFAAUABgAHAAd
ABsAEgAGAPf/8f/v/+z/7v/x//T/+P/9//X/3P/F/73/vv/D/83/1//f/+X/7f/x//f/
+////wIABAAIAAsADAANAA4ADgAOAA0ADQANAA0ADQAPAA8ADwASABIAEgASABIAEgAS
ABIAEgATABMAEwATABMAEwAUABIAEwATABMAFQAVABQAFAAWABYAFgAXABUAFQAVABUA
FwAXABcAFwAYABgAGAAYABkAGQAZABkAGQAZABkAGQAZABoAGgAaABsAGwAbABsAHQAe
AB8AHwAfAB4AHQAcAB8AIAAhACIAIgAjACQAJAAmACYAJgAmACgAKQApACkAKQAoACcA
JgApACsALAAsACoAKwArACsALQAtACwALAAqACsAKwAqACoAKQAoACgAKgApACkAKQAn
ACUAJAAiACIAIQAgAB8AHgAdABwAGwAZABgAFwAWABUAFQAUABMAEQARABEAEQATABMA
EQARABEAEQASABIAEgARABEAEQASABMAFAAVABMAEwATABMAEQARABEAEQARABEAEQAR
ABEAEQARABEAEQARABIAFAAUABMAEgARABIAEgASABIAFAAUABQAFAARABAADwAOABEA
EQASABMAEwAQABAAEAAQABAAEQASABMAFAATABIAEQAQABIAEgASABIAEwATABMAEwAU
ABUAFgAXABkAGQAZABkAGQAYABcAFgAVABYAFgAWABcAFgAUABMAEAAOAAwADAAKAAsA
CwALAAsACwALAAkABgAGAAYABgAHAAcABwAHAAcACgANAA0ADgARABMAFAAUABMAEwAT
ABEAEQARABEAEgASABIAEQARABEAEgASABIAEgATABMAFAAUABQAFAAXABsAHAAeAB4A
HAAaABwAHwAfACIAIgAZAAsAAQD6//b/+f8EABAAHQAlAC4AMQAjAAgA7//f/9v/3f/l
/+3/9f/7/wEABwAIAAoADAAPABAAEgAUABUAFgAZABkAGQAZABsAHQAdAB0AHgAeAB4A
HgAcABwAHAAcAB4AHwAfAB8AHwAfAB8AIAAgACEAIQAhAB8AHwAeAB4AHgAeAB4AHwAf
AB8AHwAfAB8AHwAfAB8AIgAiACIAIgAhACEAIQAhACEAIQAhACEAHwAgACAAIAAjACUA
JQAjAA==
         </WaveFormData>
      </LeadData>
      <LeadData>
         <LeadByteCountTotal>10000</LeadByteCountTotal>
         <LeadTimeOffset>0</LeadTimeOffset>
         <LeadSampleCountTotal>5000</LeadSampleCountTotal>
         <LeadAmplitudeUnitsPerBit>4.88</LeadAmplitudeUnitsPerBit>
         <LeadAmplitudeUnits>��V</LeadAmplitudeUnits>
         <LeadHighLimit>2147483647</LeadHighLimit>
         <LeadLowLimit>268435456</LeadLowLimit>
         <LeadID>V2</LeadID>
         <LeadOffsetFirstSample>0</LeadOffsetFirstSample>
         <FirstSampleBaseline>0</FirstSampleBaseline>
         <LeadSampleSize>2</LeadSampleSize>
         <LeadOff>FALSE</LeadOff>
         <BaselineSway>FALSE</BaselineSway>
         <ExcessiveACNoise>FALSE</ExcessiveACNoise>
         <MuscleNoise>FALSE</MuscleNoise>
         <LeadDataCRC32>1945366193</LeadDataCRC32>
         <WaveFormData>
/P/8//z//P/6//r/+v/6//n/+P/3//b/+P/4//j/+P/2//b/9v/2//b/9v/2//b/+P/4
//j/+P/4//j/+P/4//j/+P/4//j/+v/6//r/+v/6//r/+v/6//r/+v/6//r/+P/4//j/
+P/6//r/+v/6//j/+P/4//j/9v/2//b/9v/2//f/9//1//P/8v/y//L/9P/0//T/9P/2
//b/9v/2//T/9f/2//b/+P/5//n/+f/3//f/9//3//r/+v/6//r/+v/6//r/+P/1//T/
9P/1//b/9v/2//b/9v/1//T/8v/u/+3/7f/u//H/8v/y//L/9P/0//T/8//0//L/8v/y
/+//7v/u/+7/7f/t/+z/6//r/+v/6//r/+n/6v/q/+r/6v/q/+r/6v/s/+z/7P/u//H/
9f/4//3/BAAOAB4ALQBAAFgAawB3AHcAcgB0AHgAegBuAFYAPwAxAB0A/v/b/7X/j/92
/3P/gf+L/5T/oP+u/7r/xP/N/9T/2//i/+b/6f/t//D/8f/z//P/9f/1//b/9//4//j/
+f/6//r/+v/6//n/+f/5//r//P/8//z//f/7//z//P/8//z//f///wAA/v//////////
////AQACAAIAAgADAAQABQAGAAYACAAHAAcABgAHAAgACgALAAwACwANAA4ADwAQABMA
FAAVABYAFwAYABoAGgAcABsAGwAgACIAJAAkACQAJQAnACcAKAAqACwALgAyADQANQA2
ADgAOQA5ADkAOwA8AD4APwA/AD8AQABAAEIAQgBCAEMAQQBAAD8APgA8ADwAPAA8ADoA
OAA3ADYANwA1ADQAMQAwADAALgAsACsAKAAkACEAIAAdABoAFwAVABQAEgAQAA0ACwAK
AAYABwAFAAMAAQD+//v/+f/5//r/+f/5//n/9//3//f/9//1//T/9P/0//b/9v/2//b/
9P/0//T/9P/y//L/8//z//b/9v/2//b/9f/1//X/9v/4//j/+P/5//f/9//3//f/+P/4
//n/+f/5//n/+P/3//X/9f/1//b/+P/3//f/9v/0//T/8v/y//L/8v/y//L/8//z//H/
8f/w//D/8P/w//D/8P/w//L/8v/y//L/8P/x//L/8v/y//P/8//z//X/9f/1//X/9v/2
//b/9v/0//T/9P/y/+//7v/u/+//8P/w//D/8P/u/+3/7P/q/+j/5//n/+j/7f/u/+7/
7v/u/+7/7v/t/+r/6P/o/+j/5//m/+b/5v/n/+f/5v/l/+P/4//j/+P/4//k/+T/5P/k
/+T/5P/k/+L/5P/m/+j/6//x//b///8KABwALABDAGAAcgBzAHEAbwB0AHoAdgBmAFAA
PAAlAAcA4f+w/4P/Z/9f/2b/c/+B/43/mP+k/67/tv/C/8n/zv/T/9T/2v/j/+T/5v/m
/+f/6f/r/+v/7P/r/+z/7P/t//D/8P/w//D/7//v/+//8P/w//D/8P/x//H/8v/y//L/
8v/z//X/9v/1//X/9P/z//P/8//1//b/9//4//r//P/8//z/+//8//7//////wEAAwAE
AAQABAADAAUABgAHAAoADQAOAA8ADgAPABAAEgATABYAFgAXABoAHAAeAB4AIQAjACYA
JwAqACwALgAwADAAMgAzADQAOgA7ADsAOwA9AD4AQABBAEEAQQBCAEIAQwBEAEUARwBF
AEQAQwBCAEIAQgBCAEIAQAA+AD0APAA7ADkAOAA1ADQANAAyADAAKwAoACQAIQAgAB0A
GgAXABQAEgAPAAwACQAHAAYAAgABAP///f/7//j/9f/z//P/8v/x//H/8f/x//H/8f/x
//D/7v/t/+z/7v/u/+7/7v/w//D/8P/w/+//7v/u/+3/8P/w//D/8P/v/+//7//w//D/
8P/w//H/8//z//P/8//w//D/8f/x//H/8f/w/+//7//v/+//8P/y//H/8f/w//D/8P/w
//D/8P/w//D/8P/w/+7/7//v/+3/7f/s/+z/7P/q/+r/6v/q/+j/6P/o/+j/6f/r/+3/
7v/u/+//7//v/+//7//v/+//8P/w//D/8P/u/+7/7v/s/+z/7P/t/+//7//u/+3/7P/q
/+n/6P/m/+X/5f/m/+j/6//s/+z/7P/q/+r/6v/p/+j/5v/m/+b/5f/k/+T/5P/j/+P/
4v/h/+H/4f/h/+H/4f/i/+L/4v/i/+L/4v/i/+D/4v/m/+z/8f/z//r/CQAaACwARABh
AHgAfgB7AHsAfwCGAIIAcABWADgAHgD//9X/of9y/1n/Vf9b/2z/ff+L/5n/qP+u/7T/
vP/G/83/0v/X/9r/3v/j/+P/5v/n/+n/5//p/+n/6v/r/+z/7P/t/+7/7v/u/+7/7//v
/+//8P/w//D/8P/x/+//8P/w//D/8f/z//b/+P/2//f/9//3//f/9//5//r/+v/6//v/
/P/9//7//v8AAAEAAwAEAAcABgAGAAUABAAFAAcACAAJAAoADQAOAA8AEAARABIAFAAX
ABoAGgAbACAAIgAkACQAJQAnACoAKwAsAC4AMAAyADYAOAA5ADoAPgA/AD8APwBBAEIA
RABFAEUARQBGAEYASABIAEgASQBJAEgARwBGAEgASABIAEgARwBEAEIAQAA9ADsAOgA3
ADQANAAyADAALQAqACYAIwAeABsAGAAVABAADgALAAgABQADAAIA/v/9//v/+f/3//b/
8//x//H/8P/v/+//7//t/+3/7f/t/+v/6v/q/+r/6//s/+3/7v/s/+z/7P/s/+z/7P/t
/+3/7v/u/+7/7v/v/+//7//w//D/8P/w//H/7//v/+//7//w//D/8f/x/+//7//u/+3/
7f/t/+3/7v/u/+3/7f/s/+z/7P/s/+z/7f/t/+z/6v/q/+r/6v/o/+n/6f/n/+j/6P/p
/+r/6f/o/+f/5v/o/+j/6P/o/+r/6//s/+z/6v/r/+v/6//t/+3/7f/t/+z/7P/s/+z/
6v/q/+r/6P/p/+j/6P/p/+r/6v/q/+r/6v/p/+j/5v/i/+H/4f/i/+X/5v/m/+b/6P/o
/+j/5//k/+L/4v/i/+H/4P/g/+D/3//f/97/3f/d/93/3f/d/93/3v/e/97/3v/e/97/
3v/g/+D/4v/k/+X/5//u//3/EAAkADoAWQB0AIAAfQB5AHcAfgCEAHYAVgA2ABoA///d
/6n/cP9N/0f/Tf9e/3P/g/+P/5z/pP+s/7b/wP/H/8z/0//a/97/3f/d/+D/4f/j/+X/
5//n/+j/5//o/+j/6f/o/+j/6P/o/+r/6//s/+7/7v/u/+7/7//x//L/8v/y//D/8f/z
//T/9P/1//X/9f/3//f/+f/6//r/+v/7//z//f/+//7/AAAAAAEAAQADAAMABAAEAAQA
BwAJAAoACwAMAA8AEAARABIAEwAUABYAGQAcABwAHQAeACAAIgAiACUAJwAqACsALgAw
ADIANAA3ADoAPAA+AEIAQwBDAEMARQBGAEgASQBLAEsATABMAEwATABMAE0ATQBMAEsA
SgBKAEoASgBKAEkARgBEAEIAQgBBAEEAPwA7ADoANwA0ADMAMAAsACkAJQAhAB0AGQAW
ABQAEQAOAAsACQAIAAQAAgD///z/+f/5//f/9v/3//X/8//y//H/8f/x//H/8f/x//D/
8P/w/+7/7v/u/+7/8P/w//D/8P/w//D/8f/x//L/8v/y//L/8f/x//H/8v/y//L/8v/z
//P/8//z//P/8v/y//P/8//z//P/8v/x//P/8//z//T/9P/z//P/8v/y//L/8v/y//D/
8P/w//D/8P/x//H/7//t/+z/7P/s/+7/7v/u/+7/7v/u/+7/7v/u/+//8P/w/+7/7//v
/+//8f/x//H/8f/y//L/8v/y//T/9P/0//L/8f/w//D/8f/w//D/8P/w//D/7//u/+z/
6P/n/+f/6P/t/+7/7v/u/+7/7v/u/+3/7P/q/+r/6v/n/+b/5v/m/+X/5f/k/+P/5P/l
/+b/5//m/+b/5f/k/+b/5v/m/+b/6P/o/+j/6P/r/+3/8v/7/wgAGAAqAEEAXgB0AH0A
eQB3AHgAfgCCAHoAYgBKADUAGQDz/8b/mf9x/1v/XP9t/33/if+W/6L/rv+4/8L/zf/U
/9n/3v/i/+X/5//q/+v/7f/v//H/8f/y//H/8v/y//P/9P/0//T/9P/z//P/8//0//b/
9v/2//f/+f/6//r/+v/5//n/+v/6//z//f/9//3//////wEAAgABAAAAAAAAAAMABAAE
AAYABgAHAAcACQALAAwADAAMAAsADQAOAA8AEAATABQAFQAYABkAGgAcABsAHgAeAB8A
JAAmACgAKAAoACkAKwArAC4AMAAyADQANgA4ADkAOgA8AD0APQA9AD8AQABCAEMAQQBB
AEIAQgBCAEIAQgBDAEMAQgBBAEAAPgA+AD4APgBAAD4APQA8ADsAOQA4ADUANAA0ADIA
MAAuACwAKQAnACIAHwAcABkAFwAWABQAEgARAA8ADgAKAAcABQADAAEAAQD///7////9
//v/+v/5//j/+f/6//v/+//6//r/+v/4//j/+P/4//r/+v/6//r/+P/4//n/+f/6//r/
+v/6//n/+f/5//r/+v/6//r/+//7//v/+//7//r/+v/7//v/+f/5//j/9//4//n/+v/8
//j/9v/3//j/+f/6//n/+f/4//X/9//2//b/9v/2//b/9v/2//b/9v/2//b/+P/5//r/
+v/4//n/+f/5//f/9//3//f/+f/6//v//P/7//r/+f/2//f/9v/2//f/9v/2//b/9v/0
//P/8v/w/+7/7f/t/+7/8f/y//L/8v/0//T/9P/z//D/7v/u/+7/7f/s/+z/7P/r/+v/
6v/p/+f/5//n/+f/6f/q/+r/6v/o/+j/6P/o/+j/6P/o/+r/7//z//T/9//+/wgAFAAj
ADoAUgBlAG8AbQBoAGoAbgBqAFwASAA1ACUAEQD2/9P/p/+D/3L/df+B/43/mP+g/6r/
tv++/8f/0P/X/9j/2v/f/+P/5v/n/+n/6//t/+3/7v/v//D/8P/x//L/8v/y//L/8//z
//P/9P/0//T/9P/1//X/9v/2//b/9v/3//n/+v/5//n/+P/3//f/9//5//r//P/8//3/
/v/+//7//f/+////AQACAAUAAwAEAAQABAAFAAcACAAJAAgACwAMAA0ADAANAA4AEAAS
ABYAFwAZABkAGgAbABoAGwAdACAAIQAiACQAJgAoACgAKgArACwAMgAzADMAMwA1ADYA
OAA5ADcANwA4ADgAOgA6ADoAOwA4ADYANAAyADQANAA0ADQANgA0ADMAMgAvAC0ALAAp
ACgAKAAmACQAIgAgAB0AGwAbABkAFwAVABIAEAANAAoABwAFAAQAAAD///3/+//5//j/
9f/z//P/9P/z//P/8//v/+//7//v/+3/7P/s/+z/7P/s/+z/7P/s/+z/7P/s/+z/7P/t
/+3/7v/u/+7/7v/u/+//8P/y//L/8v/y//P/8v/x//D/7//w//D/8f/x//P/8//y//H/
8f/x//H/8v/y//H/8P/u/+7/7v/u//D/8f/x/+//7//u/+7/7v/s/+z/7P/s/+3/7v/v
//D/7//v/+//7v/u/+//7//v//H/8f/x//H/8P/w//D/8P/y//L/8v/w/+3/7P/s/+3/
8P/w//D/8P/u/+3/7P/q/+b/5f/l/+b/6f/q/+r/6v/q/+r/6v/p/+j/5v/m/+b/5//m
/+b/5v/j/+P/4v/h/+H/4f/h/+H/4f/i/+L/4v/i/+L/4v/i/+L/4v/k/+r/7//x//b/
//8OAB4AMgBNAGoAeAB5AHcAeQB8AIAAeABiAEYALAAPAO//wf+Q/2n/Wf9Z/2T/c/+F
/5H/nP+k/6r/tv/E/83/0v/X/97/4P/h/+H/5P/l/+f/6f/r/+v/7P/r/+z/7P/t//D/
8P/w//D/8f/x//H/8v/y//L/8v/z//P/9P/0//T/8v/z//X/9v/4//n/+f/5//n/+f/7
//z//P/8//3//v///wAAAAACAAIAAwADAAUABQAGAAYABgAJAAsADAANAA4AEQASABMA
FAAVABYAGAAZABwAHAAdACAAIgAkACQAJwApACwALQAuADAAMgA0ADYAOAA5ADoAPgA/
AD8APwBCAEQARwBJAEcARwBIAEgASABIAEgASQBLAEoASQBIAEgASABIAEgARgBEAEMA
QgBBAD8APgA7ADgAOAA2ADQAMQAuACoAJwAkACEAHgAbABgAFgATABAACwAJAAgABAAB
AP///f/7//v/+f/4//n/9//1//T/8//x//H/8f/x//P/8v/y//L/8P/w//D/8P/y//L/
8v/y//D/8P/x//H/9P/0//T/9P/z//P/8//0//L/8v/y//P/8//z//P/8//y//L/8//z
//X/9f/0//P/8//z//P/9P/y//H/8f/w//H/8v/z//T/8//w//D/8P/w//D/8P/x//H/
7//t/+z/7P/s/+z/7P/s/+z/7P/s/+z/7P/s/+3/7v/u//D/8f/x//H/7//v/+//7//y
//L/8v/y//H/8P/v/+z/7f/s/+z/7f/u/+7/7v/u/+z/6//q/+j/6P/n/+f/6P/p/+r/
6v/q/+z/7P/s/+v/6P/m/+b/5v/l/+T/5P/k/+X/5f/k/+P/4//j/+P/4//h/+L/4v/i
/+T/5P/k/+T/4v/i/+b/6v/t//H/+P8FABQAJgA+AF0AegCCAH8AewB7AH4AgABsAEwA
LgAUAPn/0/+j/3L/U/9L/1P/Yv9z/4P/kf+e/6j/rv+6/8T/y//S/9X/2v/e/+H/5f/o
/+n/6//q/+v/6v/q/+v/7P/s/+3/7v/u/+7/7v/t/+3/7f/u//D/8P/w//H/8f/y//L/
8v/0//X/9//4//b/9//3//f/9//3//n/+v/6//r/+//8//3//v/+/wAAAAABAAEAAwAF
AAYABgAGAAUABwAIAAkADAAPABAAEQAQABEAEgAUABUAGAAYABkAHAAeACAAIAAjACUA
KAApACwALgAwADIANAA2ADcAOAA+AD8APwA/AD8AQABCAEMARQBFAEYARgBGAEYARgBH
AEkASABHAEYARgBGAEYARgBEAEIAQQBAAD8APQA8ADkAOAA4ADYANAAwACwAJwAjACIA
HwAcABkAFAASAA8ADAALAAkACAAEAAEA///9//v/+v/3//X/9f/0//P/8//z//H/8f/x
//H/8f/w//D/8P/w//D/8P/w//D/8P/w//D/8P/w//H/8f/y//L/8v/y//H/8f/x//L/
9P/0//T/9f/y//H/8P/v//H/8v/0//X/9P/z//H/7//v/+//7//w//D/7//v/+7/8P/w
/+7/7v/u/+7/7P/t/+3/6//r/+r/6v/q/+z/7P/s/+z/7P/s/+z/7P/q/+v/7P/s/+7/
7//v/+//7//v/+//7//w//D/8P/w//D/8P/w/+7/6//q/+r/6//u/+7/7v/u/+r/6f/o
/+b/5v/l/+X/5v/p/+r/6v/q/+j/6P/o/+f/6P/m/+b/5v/k/+L/4f/g/+H/4f/g/9//
3//f/9//3//f/+D/4P/g/+D/4P/g/+D/4P/g/+L/5P/n/+v/8v/5/wYAGgAsAEcAZgB6
AHsAdwBzAHQAeABuAFIAMAASAPX/1/+v/3z/Uf89/0H/UP9j/3X/hf+U/6D/qP+0/8D/
x//M/9H/1P/Y/93/3//i/+P/5f/j/+X/5f/m/+f/6P/o/+n/6//s/+3/7v/t/+3/7f/u
/+7/7v/u/+//7//w//D/8P/w//H/8//0//b/9//3//f/9f/1//f/+P/6//r/+//8//3/
/v/+/wAA/v//////AQACAAQABQAGAAUABwAIAAkADAAPABAAEQASABMAFAAWABkAHAAc
AB0AHgAgACIAIgAjACUAKAApACwALgAwADIANAA2ADcAOAA+AD8APwA/AEEAQgBEAEUA
RwBHAEgASABKAEoASgBLAEsASgBJAEgARgBGAEYARgBIAEYARQBEAEMAQQBAAD0APAA8
ADoAOAAzADAALAApACQAIQAeABsAGAAWABMAEAAMAAkABwACAAMAAQD///3//P/5//f/
9//2//X/9f/1//P/8//z//P/8f/w//D/8P/y//L/8v/y//D/8P/w//D/8f/y//T/9f/0
//T/9P/0//P/8//z//T/9P/0//T/9f/1//X/9f/1//L/8v/z//P/9f/1//T/8//x//H/
8f/y//T/8//z//L/8v/w//D/8P/w//D/8P/u/+//7//t/+3/7P/s/+z/7P/s/+z/7P/s
/+z/7P/s/+z/7f/u/+7/8P/x//H/8f/x//H/8f/x//L/8v/y//L/8v/y//L/8P/x//D/
8P/x//L/8v/y//L/8v/x//D/7v/q/+n/6f/q/+z/7P/r/+r/6//s/+3/7f/u/+z/7P/s
/+r/6P/n/+b/5//n/+b/5f/j/+P/4//j/+P/5P/k/+T/5v/m/+b/5v/m/+b/5v/o/+v/
7f/y//f//v8GABQAJwA+AFYAbQB5AHsAcgBuAHAAcgBoAFYAPwApABEA7P/F/5v/c/9a
/1f/Zf9z/4D/kP+e/6r/tv/B/8z/0//W/9r/3//j/+b/5//p/+v/7f/t/+7/7//w//D/
8f/0//T/9P/0//T/8//y//L/8//0//X/9//1//b/9v/2//b/9//5//r/+v/7//v/+//7
//v//f/+//7//v///wAAAQACAAIABAACAAMAAwAFAAcACAAIAAgABwAJAAoACwAMAA8A
EAARABAAEQASABQAFQAYABgAGQAcAB4AIAAgACEAIwAmACcAKQAqACsALAAwADIAMwA0
ADYANwA3ADcAOwA8AD4APwA+AD0APQA8AD4APgA+AD8APwA+AD0APAA+AD4APgA+AD4A
PAA7ADoAOwA5ADgANQA1ADYANQA0ADMAMAAsACkAJwAlACMAIQAgAB4AGwAYABUAEwAS
AA4ADQALAAkABwAGAAMAAQABAAAA/////////f/9//3//f/8//r/+f/4//r/+v/6//r/
+v/6//r/+v/4//j/+f/5//r/+v/6//r/+//7//v//P/8//z//P/9//z/+//6//n/+f/6
//z//f/9//3//P/7//v//P/7//r/+f/4//r/+//7//n/+f/4//j/+P/4//j/+P/4//b/
9v/2//b/+P/5//r/+v/6//v/+//7//v/+//7//v/+v/6//r/+v/8//z//P/6//v/+v/6
//v/+v/6//r/+v/6//n/+P/2//L/8f/x//L/9f/2//b/9v/0//T/9P/z//P/8v/z//T/
8f/w//D/8P/v/+//7v/t/+v/6//r/+v/6//s/+z/7P/s/+z/7P/s/+z/7P/s//D/8//1
//j//f8EABAAHAAtAEQAXgBxAHsAeQByAHQAeAB2AGgAUgA/AC0AFQD4/9H/p/+B/27/
cf9//4v/lv+i/6z/tv/C/8v/1P/Z/97/4v/n/+f/6v/r/+3/7v/x//L/9P/3//j/+P/5
//r/+v/6//r/+f/5//n/+v/6//r/+v/7//n/+v/6//r/+v/7//3//v/+//////////3/
/f///wAAAAAAAAEAAgADAAQABAAGAAgACQAJAAsACQAKAAoACgAJAAsADAANABAAEwAU
ABUAFAAVABYAGAAXABoAGgAbACAAIgAkACQAIwAlACgAKQAqACwALgAwADEAMgAyADIA
NgA3ADcANwA7ADwAPgA/AD8APwBAAEAAPgA+AD4APwA/AD4APQA8ADoAOgA6ADoAOgA4
ADcANgA3ADUANAAxADAAMAAuACwAKgAoACUAIwAhAB8AHQAbABoAGAAVABIADQALAAoA
BgAFAAMAAQD///7/+//5//n/+v/5//n/+f/1//X/9f/1//X/9P/0//T/9P/0//T/9P/0
//T/9P/0//b/9v/3//f/+P/4//j/+P/5//n/+f/6//r/+v/6//v/+v/5//j/9//3//j/
+v/7//n/+f/4//f/9//3//f/+P/4//v/+f/2//T/9P/0//T/9P/1//X/8//z//L/8v/y
//L/8v/y//L/8v/y//L/8v/y//P/9P/0//b/9//3//f/+f/5//n/+f/5//j/9//2//f/
+P/5//j/9v/0//P/8//0//T/9P/0//L/8f/w/+7/6v/p/+n/6v/u//D/8f/y//H/8P/v
/+3/7v/s/+z/7P/r/+r/6v/q/+n/6f/o/+f/5//n/+f/5//n/+j/6P/o/+j/6P/o/+j/
6v/o/+r/7v/x//P/+v8FABQAJgA8AFcAcAB+AHsAdQB1AHoAfgB2AGIASAAyABcA9f/L
/5z/df9h/13/aP97/4n/k/+e/6r/sv++/8r/z//W/9v/4P/g/+P/5//q/+v/7f/t/+//
7//w/+//8P/w//H/8v/y//L/8v/1//X/9f/2//T/9P/0//X/9f/2//b/9v/0//X/9//4
//j/+f/5//n/+//7//3//v/+//7///8AAAEAAgACAAQAAgADAAMABQAHAAgACAAIAAcA
CQAKAAsADgARABIAEwAWABcAGAAaABkAHAAcAB0AIAAiACQAJAAlACcAKgArAC4AMAAy
ADQANgA4ADkAOgA+AD8APwA/AEEAQgBEAEUARwBHAEgASABGAEYARgBHAEcARgBFAEQA
RABEAEQARABEAEIAQQBAAD8APQA8ADkAOAA4ADYANAAxAC4AKgAnACQAIQAeABsAGQAY
ABYAFAAPAA0ADAAIAAUAAwABAP//AAD9//v/+//4//f/9//3//f/9//3//f/9f/0//T/
9P/0//T/9P/0//b/9v/2//b/9v/2//f/9//2//b/9v/2//X/9f/1//b/+P/4//j/+f/5
//n/+f/5//b/9v/3//f/+f/5//j/9//3//f/9//4//j/9//1//T/9P/0//T/9P/0//X/
9f/z//X/9P/0//T/8v/y//L/8v/y//L/8v/y//L/8//0//T/8v/z//P/8//1//X/9f/1
//b/9v/2//b/9f/0//P/8P/w//D/8f/z//L/8v/y//L/7v/t/+z/6v/q/+n/6f/q/+//
8P/w//D/8P/w//D/7//t/+r/6f/o/+j/6P/p/+r/5//n/+b/5f/n/+f/5//n/+f/6P/o
/+j/5//m/+X/5P/m/+r/7v/w//H/+f8CAA8AIAAyAEwAbQCCAIQAfQB7AH0AhACAAGoA
TAAwABYA9//N/5f/Zv9P/0//Wf9u/4H/j/+d/6b/rP+2/8L/zP/T/9j/2//i/+b/6f/o
/+r/6v/r/+3/7//v//D/7//w//D/8f/y//L/8v/y//P/8//z//T/8v/y//L/8//1//b/
9v/2//b/9//5//r/+P/5//n/+f/6//v//v8AAP7//v///wAAAQACAAIABAAEAAUABQAH
AAcACAAIAAgACwANAA4ADwAQABMAFAAVABYAFwAYABoAGwAeAB4AHwAiACQAJgAmACgA
KwAvADEAMwA0ADUANgA6ADwAPQA+AEIAQwBDAEMARQBGAEgASQBLAEsATABMAEoASgBK
AEsASwBKAEkASABKAEoASgBKAEgARgBFAEQAQQA/AD4AOwA6ADoAOAA2ADEALgAqACcA
JAAhAB4AGwAWABQAEQAOAAsACQAIAAQAAwABAP///f/+//v/+f/5//j/9//3//f/9f/1
//X/9f/1//T/9P/0//T/9P/0//T/9P/0//T/9P/0//T/9f/1//T/9P/0//T/9f/1//X/
9v/2//b/9v/3//f/9//3//f/9v/2//f/9//3//f/9v/1//X/9f/1//b/9v/1//X/9P/y
//L/9P/0//T/9P/z//P/8v/v//D/8P/x//L/8P/w//D/8P/w//D/8P/w//L/8//0//T/
9P/1//X/9f/1//X/9f/1//b/9v/2//b/9P/0//T/8v/z//L/8v/z//P/8v/x//D/7//v
/+//7v/s/+v/6//s/+//8P/w//D/8P/w//D/7//s/+r/6v/q/+v/6v/q/+r/6f/p/+j/
5//n/+f/5//n/+n/6v/q/+r/6P/o/+j/6P/m/+j/7P/u//P/9//+/wsAGgAuAEgAZwB+
AIQAgwB/AH0AfgB6AGIAQgAkAAgA7f/J/5f/Zv9L/0n/Vf9o/33/jf+X/6T/rv+4/8L/
zP/T/9b/2//g/+T/5//p/+z/7f/v/+7/7//u/+7/7//w//D/8f/0//T/9P/0//X/9f/1
//b/9v/2//b/9//5//r/+v/6//r/+//9//7//v////////8BAAEAAwAEAAIAAgADAAQA
BQAGAAYACAAKAAsACwANAA0ADgAOAA4ADwARABIAEwAUABcAGAAZABoAGwAcAB4AIQAk
ACQAJQAoACoALAAsAC8AMQA0ADUANgA4ADoAPAA+AEAAQQBCAEgASQBJAEkASQBKAEwA
TQBQAFEAUwBUAFIAUgBSAFMAVQBUAFMAUgBSAFIAUgBSAFAATgBNAEwASwBJAEgARQBC
AEIAQAA+ADsAOAA0ADEALgArACgAJQAgAB4AGwAYABUAEwASAA4ACwAJAAcABQAGAAMA
AQABAAIAAQABAAEA/f/9//3//f/+//7///8AAP7//v/+//7//P/8//z//P/+//7/////
//7//v/+//7//v///wAAAgABAAAA////////////////AAAAAAEAAQD//////v/9////
/////wAA/v/+//7//v/+//7//v///////f/9//z//P/8//r/+v/6//r//P/8//z//P/8
//3//v/+//7//////////f/9//3//f/+//7//v/+/wAAAAAAAP7//f/8//z//f/+//7/
/v/+//7//f/8//r/9v/1//X/9v/5//r/+v/6//j/+P/4//f/9//2//f/+P/1//T/9P/0
//P/8//y//H/8f/x//H/8f/x//L/8v/y//D/8P/w//D/8v/0//b/9v/3//n//v8DAAoA
FgAmADsAVgByAIMAiQCDAH4AgACEAIAAdABcAEMALQARAOr/v/+V/3H/Yv9p/3f/hf+S
/6L/sP+8/8j/0//c/+H/5P/q/+3/7//y//P/9f/3//n/+f/6//v//P/8//3/AAAAAAAA
AAABAAEAAQACAAIAAgACAAMAAwAEAAQABAAEAAUABwAIAAYABwAHAAcABQAFAAcACAAJ
AAoADAAOAA8AEAAQABIAEAARABEAEwATABQAFAAUABUAFwAYABkAGAAbABwAHQAiACUA
JgAkAA==
         </WaveFormData>
      </LeadData>
      <LeadData>
         <LeadByteCountTotal>10000</LeadByteCountTotal>
         <LeadTimeOffset>0</LeadTimeOffset>
         <LeadSampleCountTotal>5000</LeadSampleCountTotal>
         <LeadAmplitudeUnitsPerBit>4.88</LeadAmplitudeUnitsPerBit>
         <LeadAmplitudeUnits>��V</LeadAmplitudeUnits>
         <LeadHighLimit>2147483647</LeadHighLimit>
         <LeadLowLimit>268435456</LeadLowLimit>
         <LeadID>V3</LeadID>
         <LeadOffsetFirstSample>0</LeadOffsetFirstSample>
         <FirstSampleBaseline>0</FirstSampleBaseline>
         <LeadSampleSize>2</LeadSampleSize>
         <LeadOff>FALSE</LeadOff>
         <BaselineSway>FALSE</BaselineSway>
         <ExcessiveACNoise>FALSE</ExcessiveACNoise>
         <MuscleNoise>FALSE</MuscleNoise>
         <LeadDataCRC32>1982791591</LeadDataCRC32>
         <WaveFormData>
+v/6//r/+v/4//j/+P/4//X/9P/z//L/8//0//X/9v/2//b/9v/2//j/+P/4//j/+P/4
//j/+P/4//j/+P/4//n/+v/7//z//P/8//z//P/8//z//P/8//z//P/8//z//P/8//z/
/P/+//7//v/+//z//P/8//z/+//6//n/+P/6//n/+f/3//X/9P/0//X/9//2//b/9v/0
//T/9P/0//b/9//5//n/9//5//n/+f/5//n/+f/5//v//P/8//z//P/7//v//P/8//3/
/f/9/wAAAAAAAAAA/f/8//v/+f/1//P/9f/1//f/9//3//f/+P/3//f/9//3//X/9f/0
//L/8P/u/+z/6f/o/+f/5v/n/+f/5//n/+b/5v/m/+b/6P/o/+j/5//n/+f/6v/r/+3/
7//y//T//P8MACIAOgBZAHwAnAC0AMQA1ADqAAMBEQELAe4AxwCeAGIAGADQ/5b/Z/9H
/0b/WP9j/2z/fv+R/6L/sP+9/8f/0f/Y/9v/3f/h/+P/5f/m/+n/6f/q/+r/6//r/+3/
7f/t/+7/7v/v/+//7//w//D/8P/x//H/8v/w//D/8P/x//P/9P/2//j/9v/1//X/9f/1
//X/9//4//j/+f/6//v//P/9//3//f/7//3//v///wIAAgADAAMAAwAEAAYABwAIAAsA
DAANAA0ADgAOAA8AEwAUABUAGAAaABsAHAAeAB8AHwAfACEAJQAnACoAKgAsAC4ALwAx
ADMANQA3ADcAOQA5ADkAOQA8ADwAPgA+AD4APgA+AD4APAA8ADsAOwA5ADgAOAA2ADYA
NAAzADIAMQAwAC8ALwAuAC0ALQArACoAKAAlACIAIQAfAB0AGgAaABgAFgATABAADgAL
AAkACQAHAAUAAwAAAP7//P/6//j/+P/3//b/9v/1//X/9f/z//P/8//z//T/9P/0//T/
8v/z//P/8v/y//L/8v/z//X/9f/2//f/9//3//b/9v/5//r/+v/6//j/+P/4//j/+v/7
//v/+//7//v/+//7//n/+f/5//n/+//7//v/+//4//f/9v/2//b/9v/2//b/9f/1//P/
8//y//L/8//z//L/8v/y//L/8v/y//L/8v/z//X/9f/1//f/9//3//f/9//3//f/9//4
//j/+P/4//f/9//4//b/9//3//f/+P/4//j/+P/3//b/9f/z//H/7//x//H/9f/1//X/
9f/z//H/8P/v/+3/6//r/+r/6f/o/+f/5v/n/+b/5f/k/+H/4f/h/+H/4P/g/+D/4P/i
/+L/4v/h/9//3//i/+P/5f/p/+7/9v8GAB4AOABcAIMAogC4AMwA5AAAARoBIQETAfcA
0ACbAFQAAgC0/3r/Uv8//0X/VP9i/2//gP+Q/6H/rv+6/8H/x//L/87/1f/b/9v/3f/f
/+D/4f/h/+L/4v/j/+P/5f/l/+P/5P/k/+X/5f/l/+b/5v/m/+f/5//o/+r/6v/q/+v/
6//s/+7/8P/u/+3/7f/t/+v/6//t/+7/8P/x//L/8//y//P/8//z//P/9f/2//f/+v/6
//v/+//5//r//P/9/wAAAwAEAAUABQAGAAYABwALAAwADQAQABIAEwAUABYAGAAZABoA
HQAhACMAJgAmACYAKAApACsALgAxADQANQA3ADcANwA3ADgAOAA6ADoAOwA8AD0APgA8
ADwAOwA7ADsAOgA6ADgAOAA2ADUANAAxADAALwAvAC4ALQAtACsAKAAmACMAIAAfAB0A
GwAYABQAEgAQAA0ACgAIAAUAAwADAAEA///9//r/+P/2//T/8v/y//H/8P/w/+//7//v
/+7/7f/s/+v/6//s/+3/7v/u/+//7//u/+z/7P/s/+3/7//v//D/8f/v/+//7v/u/+//
8P/w//D/8v/y//L/8v/w//H/8f/x//P/8//z//P/8//z//P/8//1//X/9f/1//T/8f/x
//H/8v/y//L/8v/y//L/8f/x/+//7//u/+7/7//v/+7/7v/u/+3/7P/r/+r/6//t//D/
8f/x//P/8//z//P/8//z//P/8//0//T/9P/y//H/8f/y//P/9f/2//f/9v/2//b/9v/0
//L/8P/t/+7/7f/w//H/8f/x//H/8f/v/+3/7P/r/+v/6f/p/+j/5//m/+X/5P/j/+L/
4f/g/9//3//f/9//4P/g/+D/4P/g/+D/4P/f/93/3//i/+f/6f/p/+z//v8YADAAUgB8
AJ8AuADOAOgABAEeASYBGwH/ANcAogBdAAoAvP+A/1j/Qv9B/1H/Yv9y/4X/mP+k/63/
uP/C/8n/zf/R/9T/2f/b/9v/3f/f/+D/3//f/+D/4P/j/+P/5f/l/+P/5P/k/+X/5f/l
/+b/5v/o/+n/6f/q/+n/6P/n/+f/6P/q/+3/8P/v/+3/7P/r/+v/6//t/+7/7P/t/+7/
7//w//H/8f/x//L/9f/3//n/+P/4//n/+f/7//z//v////7/AQACAAMAAwAEAAQABQAI
AAoADAAQABIAEwAUABYAGAAZABoAHQAfACEAJAAkACYAKAApACsALQAvADEAMQA1ADUA
NQA1ADYANgA4ADgAOgA6ADoAOgA4ADgANwA3ADgAOAA5ADgANwA0ADIAMAAvAC4ALQAt
ACwAKwArACkAJAAiAB8AHAAZABcAFQASAA4ADAAKAAcABgAEAAEA///9//v/+f/3//b/
9P/y//D/8v/y//H/8P/u/+3/7f/t/+v/6//r/+v/6//s/+3/7v/t/+3/7P/q/+z/7P/s
/+3/6//r/+z/7f/v/+//7v/u//H/8v/y//L/8P/w//D/8P/y//P/8//z//H/8f/x//H/
8//z//P/8//x//H/8f/x/+7/7f/t/+3/8P/w/+7/7P/s/+z/7P/s/+v/6//p/+r/6v/r
/+3/7P/q/+n/6P/q/+r/6v/q/+r/6//t/+3/6//t/+3/7f/u/+//8P/x//D/8P/v/+7/
8P/v/+//8P/w//H/8f/x//D/8P/w//D/8f/w/+//7f/p/+f/6f/p/+3/7f/t/+3/7f/r
/+r/6f/l/+P/4//i/+P/4v/h/+D/3v/c/9r/2P/Z/9n/2f/Z/9r/2v/a/9r/2v/a/9r/
2f/d/9v/3P/d/93/3f/g/+7/BgAiAEAAaACPAKoAvADSAOwACgEcARkB/wDbAKwAcQAk
AM7/hP9W/zz/N/9H/1z/av95/4r/mP+j/7D/vP/B/8f/z//U/9f/1f/V/9f/2f/a/93/
3f/e/97/3f/d/9//3//f/+D/4P/h/+P/4//k/+T/4v/j/+P/5P/l/+b/5//p/+j/6P/p
/+r/7P/r/+v/6//t/+3/7//w/+7/7//w//H/9P/1//X/9f/z//X/9v/3//j/+P/5//n/
+//8//7///8AAAMABAAFAAkACgAKAAsACwAMAA0AEAAQABEAEgAUABcAGQAbAB8AHwAh
ACQAJAAnACoALAAvAC8AMQAzADMANwA3ADcANwA4ADgAOgA6ADoAOgA6ADoAOgA6ADkA
OQA3ADYANgA0ADYANAAzADIAMwAyADEAMQAtACsAKgAnACcAJgAkACIAHgAbABgAFAAU
ABIAEAANAAwACgAHAAUAAQD///3/+//8//r/+P/2//X/9P/y//D/7//v//D/8f/v/+//
7//v/+7/7v/u/+7/8P/x//H/8P/w//D/8P/x/+//7//w//H/8f/x//D/8P/x//L/8v/y
//T/9P/0//T/8v/z//P/8//z//P/8//z//P/8//z//P/8//z//P/8//0//P/9f/y//L/
8v/y//L/8v/x//H/7//t/+z/7P/t/+//7v/u/+7/7v/u/+7/7v/u/+//8f/x/+//8f/x
//H/8//z//P/8//x//L/8v/y//X/9f/2//j/9//3//b/9f/4//j/+P/4//f/9v/1//P/
8P/t/+7/7f/w//H/8v/z//H/7//u/+3/7f/r/+v/6v/p/+j/5//m/+P/4v/h/+D/4P/h
/+L/4//j/+L/4f/g/+H/4v/j/+P/5f/j/+L/4//l/+X/6P/w/wAAFgAuAE4AcwCSAKgA
ugDOAOYA/gARAQ8B9wDQAKEAYgASAMb/iP9a/z3/P/9S/2L/a/96/4z/nf+s/7r/xf/N
/9H/1v/Z/9v/3f/f/+H/4v/l/+X/5v/m/+X/5f/n/+f/6f/q/+r/6//p/+n/6v/q/+j/
6f/p/+r/7f/u/+//8f/v/+7/7v/u//H/8f/y//P/8//z//X/9v/0//X/9v/3//r/+//7
//v/+//9//7///8CAAIAAwADAAEAAgAEAAUABgAJAAoACwAPABAAEAARABEAEgATABYA
GQAbAB0AIAAhACEAIQAjACMAJQAoACgAKwAuADAAMwA0ADUANgA1ADsAOwA7ADsAOgA6
ADwAPAA6ADoAOgA6ADoAOgA5ADkANwA2ADYANAA1ADQANAA0ADUANAAzADMAMAAvAC8A
LQAtACwAKgAoACYAIwAgABwAGwAaABkAFwAUABIADwANAA0ACwAJAAcABgAEAAIAAAD/
//7//P/6//n/+f/6//v/+f/5//n/+f/4//j/+P/4//r/+//7//r/+P/4//j/+f/7//v/
/P/9//v/+//6//r//f/+//7//v/8//z//P/8//z//f/9//3//f/9//3//f//////////
//v/+v/8//z//P/8//z/+//7//n/+f/4//j/+f/5//j/+P/4//b/9v/2//b/+P/5//v/
+//5//v/+//7//v/+//7//v//P/+////AAD///3//P/8//7/////////AAAAAAAAAAD/
//7//f/7//n/9//5//n/+f/5//n/+f/6//n/+f/5//X/8//z//L/8f/w/+//7v/t/+z/
6//q/+f/5//n/+f/6P/o/+j/6P/o/+j/6P/n/+f/5f/m/+f/6//v//D/8P/0/wIAGAA0
AFUAeACWALAAwADQAOYA/wALAQEB5gDDAJgAWgASAMj/iP9Z/0P/Rv9Y/2f/dP+A/4//
ov+y/7v/x//R/9T/1f/b/9//4f/j/+T/5f/l/+b/5v/p/+n/6//r/+n/6v/q/+v/6f/p
/+r/6v/s/+3/7f/u/+7/7v/u/+//7//w//L/9P/y//H/8f/x//P/8//1//b/9P/1//b/
9//2//f/9//3//n/+//8//3//P/8//3//f///wAAAgADAAIABQAGAAcACAAIAAcABwAM
AA4AEAAUABUAFQAVABYAGAAZABoAHQAfACEAJAAkACUAJgAmACcAKwAtAC8ALwAxADEA
MQAxADIAMgA0ADQANAA0ADQANAAxADAALgAtAC4ALgAvAC4ALAAqACkAKAAnACYAJQAl
ACQAIwAjACEAHwAeABwAGgAaABkAGAAWABQAEgAQAA0ACgAIAAUAAwABAP///f/7//r/
+P/2//T/9v/2//X/9P/w/+//7//v/+3/7f/t/+3/7v/u/+7/7v/u/+//7//u//D/8P/w
//H/8f/x//L/8//1//X/9P/0//P/9P/0//T/8v/y//L/8v/0//X/9f/1//X/9f/1//X/
9f/1//X/9f/1//P/8v/w//D/8P/w//L/8f/x/+//7//u/+7/7//t/+z/7P/s/+3/7v/v
//D/7v/v//H/8f/x//P/8//z//P/8//z//P/8f/y//L/8v/0//P/8//0//L/8//z//P/
9v/2//b/9v/1//T/8//x/+7/6//s/+v/7v/v//D/8f/v/+3/7P/r/+v/6f/p/+j/5//m
/+X/5P/h/+D/3//e/93/3f/d/93/3v/e/97/3v/e/97/3v/d/93/3f/e/+H/4//j/+b/
8P8CABwAOABcAIUAogC4AM4A6gAGARwBHwENAesAvACDADoA5P+a/2b/SP87/0P/VP9k
/3P/hP+U/5//rv+8/8X/yf/P/9T/1//X/9f/2f/b/9z/3//f/+D/4P/f/9//4f/h/+P/
5P/k/+X/5f/l/+b/5v/k/+X/5f/m/+j/6P/o/+n/6P/o/+n/6v/s/+v/6//r/+v/6//t
/+7/7v/v//D/8f/y//P/8//z//P/9f/2//f/+P/4//n/+f/7//z//v///wAAAwAEAAUA
BwAIAAgACQAJAAoACwAOABEAEwAVABgAGAAZABoAHQAfACEAJAAkACYAKAApACsAKwAt
AC8ALwA0ADUANgA3ADcANgA3ADYAOAA4ADgAOAA4ADgANwA3ADUANAA0ADIANAAyADEA
MAAvAC4ALQAtACoAKQApACcAJgAkACEAHgAbABkAFwAUABIAEAAOAAsACAAGAAMAAQD/
//3/+//5//r/+P/2//T/8//y//D/7v/u/+3/7f/t/+3/7f/t/+3/7P/s/+z/7P/s/+3/
7f/s/+z/7P/s/+3/7//v//D/8f/w/+//7f/s/+//8P/w//D/8P/w//D/8P/u/+//7//v
//H/8f/x//H/7//v/+//7//v/+//7//v//D/7//v/+//7v/s/+z/7P/s/+z/7P/r/+v/
6f/p/+j/6P/p/+n/6P/o/+j/6P/o/+j/6P/o/+n/6//r/+3/7//v/+//7f/t/+3/7f/t
/+7/7v/u/+z/6//r/+z/7f/v//D/8f/w//D/8P/w/+//7v/t/+v/6f/n/+n/6f/r/+v/
6//r/+v/6f/o/+f/5f/j/+P/4v/h/+D/3//e/9//3v/d/9z/2f/Z/9n/2f/a/9r/2v/a
/9z/3P/c/9v/2f/Z/9z/3//h/+H/5v/y/wgAIABAAGoAkQCqAL4A1gDsAAYBFAELAesA
xQCWAFkADAC6/3j/TP80/zP/Q/9U/2T/d/+K/5j/pf+w/7r/wf/F/8n/zv/T/9X/1//Z
/9v/3P/c/9v/2//a/93/3f/f/9//3f/e/97/3//f/9//4P/g/+L/4//j/+T/4v/i/+L/
4//l/+b/6P/q/+r/6f/p/+n/5//n/+n/6v/s/+3/7v/v//D/8f/x//H/8//1//b/9//4
//j/+f/5//n/+v/8//3//v8BAAIAAwADAAQABAAFAAkACgALAA4ADgAPABAAEgAUABUA
FgAZAB0AHwAiACIAIgAkACUAJwArAC0ALwAvADIAMQAwAC8AMAAwADIAMgAyADIAMgAy
ADIAMgAxADEAMQAwADAALgAuACwAKwAqACkAKAAnACcAJgAlACUAIwAgAB4AGwAYABkA
FwAVABIADgAMAAoABwAFAAQAAgABAP///f/7//n/9v/0//L/8P/y//L/8f/w/+7/7f/t
/+3/7f/t/+3/7f/s/+z/7P/s/+r/6//r/+r/6//s/+3/7//t/+3/7v/v/+3/7f/s/+z/
7v/w//H/8v/x//D/7//u//D/8f/x//H/7//v/+//7//t/+3/7f/t/+3/7f/t/+3/7v/u
/+z/7P/s/+z/7v/t/+3/6//p/+j/6P/p/+v/6v/q/+r/6P/o/+j/6P/o/+n/6//r/+3/
7//v/+//7//v/+//7//x//L/8v/y//D/7//v//D/7v/v/+//7//y//L/8v/y/+//7v/t
/+v/6//p/+v/6//t/+3/7f/t/+v/6f/o/+f/5//l/+X/5P/h/+D/3//e/9//3v/d/9z/
2//b/9v/2//a/9r/2v/a/9z/3P/c/9v/2f/Z/9r/2//d/+H/5P/o//b/EAAsAEwAdQCU
AKoAvgDUAOwAAAEFAfEAzwCkAG8AKgDY/4z/VP8y/yn/N/9I/1j/a/+A/5L/n/+s/7j/
v//D/8n/zP/P/9P/1f/X/9n/2v/Z/9n/2v/a/9v/2//d/93/3//g/+D/4f/f/9//4P/g
/+L/4//j/+T/4v/i/+L/4//l/+b/6P/q/+z/6//r/+v/6//r/+3/7v/w//H/8v/z//L/
8//z//P/8f/z//T/9f/3//j/+v/7//v//P/+////AAADAAQABQAGAAYABQAFAAkACgAL
AA4AEAARABIAFAAWABcAGAAbAB0AHwAiACIAIgAkACUAJwArAC0ALwAvADEAMQAxADEA
MgAyADQANAA2ADYANgA2ADQANAAzADMAMwAyADIAMAAyADAALwAuAC8ALgAtAC0ALgAt
AC0AKwAmACQAIQAeAB8AHQAbABgAGAAWABQAEQAMAAoABwAFAAUAAwABAP///P/6//j/
9v/4//j/9//2//T/8//z//P/8f/x//H/8f/y//L/8v/y//D/8f/x//D/8f/y//P/9f/z
//P/9P/1//X/9f/0//T/9f/2//b/9v/2//b/9v/2//b/9//3//f/9//3//f/9//2//X/
9P/z//X/9f/1//X/8v/z//L/8v/y//L/8v/0//P/8//x/+//7v/u/+//8f/w//D/8P/u
/+7/7v/u/+7/7//x//H/8//1//X/9f/1//X/9f/1//X/9v/2//b/+P/3//f/+P/2//f/
9//3//n/+v/7//z/+//6//n/9//z//H/8//z//P/8//z//P/9f/z//L/8f/w/+//8P/w
/+z/6v/o/+b/5v/m/+b/5v/j/+P/4//j/+T/5P/k/+T/5v/m/+b/5f/n/+X/5v/n/+f/
6//s//L/9P8AABQAMABNAHAAjgCoALYAxADWAOsA+wD5AOYAwwCWAFoAEADI/4z/Xf8/
/z7/UP9d/2r/ev+L/57/rv+7/8f/z//U/9X/2f/d/9//4f/i/+P/4//k/+T/5//n/+n/
6f/r/+z/7P/t/+v/6//s/+z/7v/v/+//8P/u/+7/7v/v/+//8P/y//T/9P/z//P/8//1
//X/9//4//j/+f/6//v/+v/7//v/+//7//3//v///wIAAgADAAMAAQACAAQABQAGAAkA
CgALAAsADAAMAA0ADwAQABEAFAAYABkAGgAcAB0AHQAdAB8AIQAjACYAJgAmACgAKQAr
AC0ALwAxADEANQA1ADUANQA1ADQANQA0ADYANgA2ADYANAA0ADMAMwA0ADQANQA0ADQA
MgAxADAAMAAwADAAMQAxADEAMgAxADAALgArACgAKAAnACYAJAAkACIAIAAdABoAGAAV
ABMAEQAPAA0ACwAKAAgABgAEAAQABAADAAIAAgABAAEAAQAAAP///v/9//7//v/+//7/
/v///////v/+//7//v////////8AAAEA//////7//v8BAAIAAgACAAEAAAD///7/AAAB
AAEAAQADAAMAAwADAAEAAAD+//7//v/+/wAA//////3//f/8//z//f////7//v/+//3/
/P/7//r//P/9///////9////////////////////AQACAAIAAgACAAEAAQACAAIAAwAD
AAMABgAGAAYABgAFAAQAAwABAP3/+//9//3///////////////3//P/7//v/+f/5//j/
9f/0//P/8v/x//D/7//u/+v/6//r/+v/7P/s/+z/7P/s/+z/7P/r/+3/6//s/+//8//z
//L/9v/+/wwAIgA8AFsAfgCeALYAxgDYAO4ABwERAQcB6gDFAJgAWAAQAMr/kP9f/0X/
Sv9e/2v/eP+I/5f/qP+4/8X/z//V/9r/3//l/+X/5//p/+r/7f/t/+7/7v/v/+//8f/x
//P/9P/0//X/8//z//T/9P/0//X/9f/2//b/9v/2//f/+f/6//z//v/+//3//f/9//v/
+//9//7//v///wAAAQAAAAEAAQABAAIABQAHAAkACAAIAAkACQAHAAgACgALAA4AEQAS
ABMAEwAUABQAFQAXABgAGQAcAB4AHwAgACIAIgAjACQAJwApACsALgAuADAAMgAzADUA
NQA3ADkAOQA9AD0APQA9ADwAPAA+AD4APgA+AD4APgA9ADwAOgA5ADkAOAA4ADYANgA0
ADMAMgAzADIAMQAxADAALwAvAC0AKwAqACgAJgAnACUAIwAgACAAHgAcABkAFgAUABEA
DwANAAsACQAHAAQAAgAAAP7/AAAAAP///v/8//v/+//7//n/+f/5//n/+v/6//r/+v/6
//v/+//6//z//P/8//3/+//7//z//f///////v/+////AAAAAAAA/v/+//7//v8AAAEA
AQABAP///////////f/9//3//f/9///////8//r/+v/6//r//P/7//v/+f/5//j/+P/5
//n/+P/4//j/+P/4//j/+P/2//f/+f/5//n/+//7//v//f/9//3//f/7//z//P/8//7/
/f/9//7//f/9//z/+//+//7//v/+//v/+v/5//f/9f/z//X/9f/4//n/+v/7//r/9//1
//P/8//x//H/8P/v/+7/7f/s/+v/6v/p/+j/5//n/+f/5//m/+b/5v/m/+j/6P/o/+f/
6f/n/+b/6f/r/+v/8P/8/xAAKgBKAG4AkwCuAL4A0gDqAAYBGgEbAQcB5wC4AHsAMADe
/5r/aP9I/0H/Tf9g/2z/ef+K/5r/qf+4/8T/zf/T/9f/2v/b/93/3//h/+P/5P/l/+X/
5v/m/+X/5f/n/+f/6f/q/+r/6//p/+n/6v/q/+r/6//r/+z/7P/s/+z/7f/r/+z/7v/w
//L/8f/x//H/8f/x//P/9P/0//X/9v/3//j/+f/5//n/9//5//r/+//+//7///////3/
/v8AAAEAAgAFAAYABwALAAwADAANAA0ADgAPABIAFAAVABYAGAAYABkAGgAdAB8AIQAk
ACQAKAAqACsALQAuAC8AMAAvADUANQA1ADUANAA0ADYANgA4ADgAOAA4ADcANgA0ADMA
MwAyADIAMAAxADAAMAAwAC8ALgAtAC0ALAArACsAKQAoACYAIwAgAB0AGwAZABYAFgAU
ABIADwAMAAoABwAFAAMAAQD///3/+v/4//b/9P/0//T/8//y//H/8f/y//P/8v/x//D/
7//w//D/8P/w//L/8//z//L/8v/y//L/8//z//P/9P/1//P/8//y//L/8//0//T/9P/2
//b/9v/2//X/9f/0//P/9P/1//b/9//1//X/9f/1//X/9f/1//T/9P/0//T/9P/y//H/
8f/v//H/8P/w//H/8f/w//D/8P/w//D/8P/w//D/8f/z//P/8f/z//P/8//1//X/9f/1
//X/9v/2//b/9P/z//P/9P/2//f/9//3//b/9v/2//b/8//y//H/7//v/+3/7//v//H/
8f/x//H/8f/v/+7/7f/p/+f/5//m/+b/5v/m/+b/5P/i/+D/3v/e/9//4P/h/+D/4P/g
/+D/3v/e/97/3f/f/+H/5P/l/+X/5//s//z/FgAwAFQAfgChALgAyADgAPoAFAEaAQsB
6wDDAI4ASQD2/6b/bP9G/zb/Pf9R/2L/cP+D/5T/nv+r/7b/wP/H/83/0f/W/9v/2//a
/9v/3P/c/9//3//g/+D/4f/h/+P/4//h/+L/4v/j/+X/5f/m/+b/5P/l/+X/5v/o/+j/
6P/p/+f/6P/q/+z/7P/r/+v/6//s/+3/8P/y//H/8f/x//H/9P/1//X/9f/1//f/+P/5
//j/+P/5//n/+v/8////AQAAAAMABAAFAAkACgAKAAsACwAMAA0AEAASABMAFAAWABoA
GwAcAB8AIAAhACMAIgAlACgAKgAtAC0ALwAxADEAMwAzADMAMwA1ADYAOQA6ADkAOAA3
ADYANgA2ADUANQA1ADQANAAyADIAMAAvAC4ALQAsACsAKwAoACcAJwAlACQAIgAfABwA
GwAZABcAFAAQAA4ADAAJAAgABgADAAEA///9//v/+f/6//j/9v/0//T/9P/z//L/8P/v
/+//7//v/+//7//v/+z/7P/s/+z/7v/v/+//7v/u/+7/7v/v/+3/7f/u/+//8f/x//D/
8P/v//D/8P/w//L/8v/y//L/8P/x//H/8f/v/+//7//v//H/8f/x//H/7//v/+//7//u
/+7/8P/w//D/8P/v/+3/7P/p/+r/6v/r/+3/6//q/+r/6v/q/+r/6v/q/+z/7f/v/+//
7f/v/+//7//x//H/8f/x//H/8v/y//L/8v/x//H/8v/y//P/8//z//P/8v/x//D/8f/w
/+//7f/r/+n/6//r/+//7//v/+//7f/r/+r/6f/n/+X/5f/k/+X/5P/j/+L/3//e/93/
3P/d/93/3f/d/+D/4P/g/+D/3v/e/97/3f/d/93/4P/h/+P/4//o//T/CgAmAEgAcACT
AKwAvgDUAOwABAEKAfsA3QC1AIQARQD2/6T/Zv8+/y7/M/9J/1z/bP99/47/nv+p/7T/
vP/D/8n/zf/S/9f/2f/a/9v/3P/c/9v/2//c/9z/3//f/+H/4f/h/+L/4v/j/+P/4//k
/+T/4v/j/+P/5P/m/+b/5v/n/+f/6P/q/+z/7P/r/+v/6//s/+3/8P/y/+//7//v/+//
8v/z//P/8//1//f/+P/5//j/+P/5//n/+//8//7///8AAAMABAAFAAcACAAIAAkACwAM
AA0AEAAQABEAEgAUABkAGwAdACEAIgAjACUAJAAmACgAKQArAC8AMQAzADMANAAzADIA
MQAzADQANwA4ADYANgA2ADYANgA2ADUANQA1ADQANAAyADIAMAAvAC4ALwAuAC0ALQAq
ACkAKQAnACUAJAAiACAAHwAdABsAGAAUABIAEAANAAsACgAIAAcAAwABAP///f/+//z/
+v/4//j/+P/3//b/9v/1//X/9f/1//X/9f/1//L/8v/y//L/8v/z//P/8v/0//T/9P/1
//P/8//0//X/9//3//b/9v/1//b/9v/2//b/9v/2//b/9v/3//f/9//3//f/9//3//f/
9//3//f/9f/2//b/9v/2//b/+P/3//f/9f/z//L/8v/z//H/8P/w//D/8v/y//L/8v/y
//P/9f/1//X/9//3//f/9f/1//X/9f/3//j/+P/4//j/9//3//j/9v/3//f/9//5//r/
+//8//v/+v/5//f/8//x//P/8//1//X/9f/1//P/8f/w/+//7v/t/+7/7v/r/+r/6f/o
/+f/5v/l/+T/4//j/+P/4//k/+T/5P/k/+T/5P/k/+P/4//l/+j/5//l/+n/7P/u//T/
BAAcADYAVwB6AJYAqgC6AMoA4gD5AAEB+QDeALUAggA+APL/sP94/0//Pf9G/1b/Yf9u
/4L/k/+k/7L/wf/L/8//0v/X/9v/3f/f/+H/4v/l/+X/5v/m/+X/5f/n/+f/6f/q/+r/
6//r/+v/7P/s/+r/6//r/+z/7v/u/+7/7//u/+7/7//w//H/8f/y//P/8v/x//L/8v/0
//X/9v/3//j/+f/5//n/+f/7//z//f/8//z//f/9////AAACAAMAAgAFAAYABwALAAwA
DgANAA==
         </WaveFormData>
      </LeadData>
      <LeadData>
         <LeadByteCountTotal>10000</LeadByteCountTotal>
         <LeadTimeOffset>0</LeadTimeOffset>
         <LeadSampleCountTotal>5000</LeadSampleCountTotal>
         <LeadAmplitudeUnitsPerBit>4.88</LeadAmplitudeUnitsPerBit>
         <LeadAmplitudeUnits>��V</LeadAmplitudeUnits>
         <LeadHighLimit>2147483647</LeadHighLimit>
         <LeadLowLimit>268435456</LeadLowLimit>
         <LeadID>V4</LeadID>
         <LeadOffsetFirstSample>0</LeadOffsetFirstSample>
         <FirstSampleBaseline>0</FirstSampleBaseline>
         <LeadSampleSize>2</LeadSampleSize>
         <LeadOff>FALSE</LeadOff>
         <BaselineSway>FALSE</BaselineSway>
         <ExcessiveACNoise>FALSE</ExcessiveACNoise>
         <MuscleNoise>FALSE</MuscleNoise>
         <LeadDataCRC32>2600349748</LeadDataCRC32>
         <WaveFormData>
9v/2//b/9v/4//j/+P/4//T/8v/w/+7/8P/w//D/8P/w//D/8P/w//H/8v/z//T/9v/2
//b/9v/2//b/9v/2//n/+v/7//z//P/8//z//P/6//j/9v/0//P/8v/x//D/7v/s/+r/
6P/m/+b/5v/m/+f/6P/p/+r/6P/m/+T/4v/i/+P/5f/m/+T/4//i/+L/4f/h/+D/4P/f
/97/3f/c/93/3P/c/9v/3f/e/97/4P/h/+L/4//k/+L/4//j/+P/5f/l/+X/5f/n/+f/
6P/p/+r/6//r/+r/6f/n/+X/4//f/9z/3v/d/9//3//f/97/3v/d/9z/2//c/9r/2v/Z
/9f/1f/T/9H/zf/L/8n/yP/K/8v/zf/O/87/zf/M/8r/zP/O/87/zP/L/83/0P/Q/9D/
0P/Q/9L/2f/q/wIAHwA9AGMAiACtAMwA6gAOAS0BRQFGAS0BAAHCAHEAFwDL/5L/aP9K
/07/YP9l/2j/dv+J/5X/o/+x/7n/wf/J/8v/y//Q/9H/1P/W/9j/2P/Z/9n/1//Y/9j/
2f/b/9z/3P/c/93/3v/f/+D/4f/i/+P/5P/i/+L/4f/g/+T/5f/o/+n/7P/u/+//8P/z
//T/9P/0//X/9v/4//v//f///wIABAADAAEA/////wEAAgADAAQAAwADAAQABgAHAAgA
CAAIAAkACQALAAsADQAOABEAEwAUABUAFwAXABsAHQAeAB4AHQAeAB8AIQAiACIAIQAh
ACUAJgAnACgAKwAtAC4ALwAxADIAMwAzADMANAA1ADYAOAA4ADYANgA4ADgANgA1ADIA
MAAuACwAKgAnACQAIQAiACMAJAAkACYAJgAlACMAIwAiACEAIAAfAB4AHQAcABkAGQAZ
ABkAFgATABAADgANAAwACwALAAoACgAKAAoACwALAAsACQAKAAkACQAJAAwADQAOAA8A
DwAPAA8AEAARABEAEQARABAADwAPABEADwAOAA0ADQAPAA8AEAAQAA4ADQAMAAsADQAO
AA8AEAAOAA4ADgANAAsACwALAAsADQANAA0ADQAMAAkACAAIAAgACAAIAAoACwANAA4A
EAAPAA4ADgARABEAEAAQABEAEgATABQAFgAWABcAFwAZABoAGgAcABsAGgAZABgAFwAX
ABYAFQAVABUAFQAVABkAGQAaABsAHAAdAB0AHAAcABsAGgAZABcAFgAaABsAHQAdAB0A
HAAdABsAGQAXABQAEgASABEAEAAPAA4ADQANAAsACQAIAAcABwAIAAgABwAHAAcABgAI
AAoACgAIAAUABQAGAAQABAAEAAYADgAfADoAWAB9AKcAywDsAA8BOgFmAYoBmwGXAYAB
TwEEAaIAPwDv/7v/lP+A/4j/lv+e/6X/tP/E/9H/3//p/+//9f/3//n///8DAAMAAwAF
AAYACAAIAAkACQAJAAoACgALAAsADAAMAAwACgAKAAoACgALAAwADQAOAA8AEAAQABAA
EQARABMAEwAQABAADwAOAAwADAALAAoACwAMAA4AEQAQAA8ADwAOAA8ADwAPABEAEgAS
ABIAEgARABEAEgAUABcAGAAYABgAGQAZABsAGwAcABwAHgAfACIAIwAlACUAJQAnACgA
KAApACoAKwAtAC8AMAAwADEANQA2ADcAOAA8AD0APQA9AD8AQABBAEEAQQBCAEMARABD
AEIAPwA+AD0APAA5ADcAOAA4ADgAOAA3ADUAMwAxAC8ALwAvAC4ALgAuAC0AKwArACoA
KQAoACcAJgAlACQAIQAhACEAIQAeABsAGAAWABMAEgARABEADwAOAA0ADAAMAA0ADgAN
AA4ADQANAA0ADwAPAA8ADwAPAA8ADwAQABAADwAOAA0ADAALAAsADQAKAAgABgAFAAcA
BwAIAAgACAAJAAoACwAIAAgACAAIAAgACAAIAAcABwAHAAcABwAJAAkACQAJAAgABwAH
AAUABgAIAAgACAAIAAcABwAIAAgABgAFAAQABAAGAAcABwAIAAYABgAGAAYACAAIAAkA
CQAJAAoACgAMAAsACgAJAAgACAAJAAkACQAJAAkACQAJAA0ADQAOAA8ADgAPAA8ADgAO
AA0ADAALAAoACgAPABEAEQARABEAEAAPAA0ACwAJAAgABgAGAAUAAgABAAAA///7//n/
9//2//X/9f/2//b/+f/5//n/+P/6//z//P/6//n/+//+/wAA/v/6//7/EAApAEQAZgCP
ALUA1wD4ACMBTAFwAYIBgQFrAT4B9wCYADQA5f+x/4v/dv94/4b/kP+a/6v/vv/I/8//
1f/f/+X/5//n/+n/7f/v//H/8f/z//T/9P/0//X/9f/1//b/9v/3//X/9P/y//D/6v/k
/97/2P/W/9b/1v/W/9T/1P/T/9L/1P/V/9j/2f/Y/9j/1//W/9f/2P/Y/9j/2P/Y/9n/
2//a/9n/2f/Y/9r/2//c/9//3//e/93/3P/d/93/3v/g/+H/4v/i/+L/4f/h/+P/4//l
/+b/6f/r/+r/6//t/+3/7//x//L/8v/0//b/+P/7//v//P/8//3/AQACAAMABAAGAAcA
BwAHAAcACAAJAAkACAAIAAgACAAGAAYABAAEAAUABgAFAAUAAwACAAEAAAAAAP///v/9
//////////7//f/8//r/9//3//b/9f/0//H/8P/v/+7/6f/p/+n/6f/n/+X/4//i/9//
3v/d/93/3v/e/97/3v/b/9v/2//Z/9j/1//X/9f/2P/Z/9r/2//Z/9n/2f/a/9v/2//b
/9v/2v/Z/9n/2//c/9z/3P/d/9//3//g/+D/3f/d/93/3f/f/+D/4f/i/+L/4v/i/+H/
4//j/+P/4//j/+P/4//j/+D/3//f/9//4P/i/+L/4P/g/+D/4P/d/93/3v/e/+D/3//e
/97/3f/d/9z/3P/e/97/3v/e/+D/4P/h/+H/4f/i/+L/5P/m/+b/5v/m/+X/5f/k/+P/
4//j/+P/4//l/+X/5v/n/+b/5//n/+b/5//n/+f/5//i/+D/4//j/+X/5f/l/+T/5f/j
/+H/3//c/9r/2v/Z/9r/2f/Y/9f/0//R/8//zv/P/8//0P/Q/9H/0f/R/9D/0P/S/9L/
0P/T/9P/0v/S/9D/zv/Q/9r/7/8MACwATwB1AJcAtgDXAAIBKAFCAUkBOwEcAeMAkAAu
ANH/j/9n/0z/SP9a/2j/cv9//4z/mP+j/63/tf+7/8H/xf/L/8v/y//M/8v/zP/M/83/
zv/Q/9H/z//Q/9D/0f/P/9D/0P/Q/9P/1P/V/9b/1f/U/9P/0v/V/9b/1v/W/9f/1//Z
/9n/1//Y/9j/2P/b/9z/3P/c/9z/3P/d/9//3//f/+D/4P/h/+H/4f/j/+L/4v/i/+L/
5f/l/+b/6P/p/+r/6v/q/+3/7f/v/+//7//u/+//7//w//H/8//z//b/+f/7//z/+//8
//3///8CAAQABQAHAAkACgALAAwADQANAAwACwANAA4ADwAPAA4ADgAOAA4AEAAQAA4A
DgAMAAwACgAJAAgACAAIAAgACgAJAAgABwAGAAUABAACAAMABAAEAAMAAAD+//z/+v/4
//j/+P/4//X/9f/1//X/8f/v/+3/7P/s/+z/7P/t/+j/5v/k/+L/4v/j/+T/4//k/+P/
4//j/+H/4f/h/+H/4//j/+P/5P/j/+P/4//j/+L/4f/h/+P/5P/k/+T/5f/l/+X/5v/m
/+f/5//n/+f/5//o/+n/6v/p/+j/5//l/+f/5//n/+f/5//n/+f/5//m/+n/6//o/+f/
5v/l/+T/4//j/+T/5P/k/+P/4v/i/+P/4//i/+L/5P/k/+T/5P/k/+T/5f/l/+T/5P/j
/+T/5f/m/+f/6P/m/+f/5//n/+j/6f/q/+v/6//r/+z/7f/w//H/8f/w//D/7//u/+3/
6P/m/+n/6f/t/+3/7f/s/+n/5//l/+P/4v/g/+D/3//e/93/3P/b/9v/2f/X/9b/1f/V
/9b/1v/V/9X/1f/U/9b/2P/Y/9b/2f/X/9T/1P/W/9b/1v/a/+f//v8aADkAXQB/AJwA
uQDcAP4AIAE5AT8BKgH9AL4AaAANAMH/if9g/0j/Tv9i/27/c/98/4r/mf+p/7P/u//B
/8X/yf/L/8v/zf/N/8//0P/S/9L/0//T/9H/0v/S/9P/1f/W/9b/1v/W/9b/1v/W/9X/
1P/T/9L/1//a/9z/3v/b/9n/2f/X/9n/3P/e/+D/3v/e/93/3P/c/9z/3f/f/+H/4f/i
/+L/4f/h/+H/4//n/+j/6f/q/+j/5//n/+j/6f/q/+r/6v/s/+3/8P/x//D/8P/y//P/
9//5//z//f/+///////+/wEAAgADAAUACAAKAAsADQAMAAwADAAMAA8AEQASABMAEQAS
ABMAEwAQABAAEAAQABIAEgAQABAAEgASABAADwAOAA4ADgAOABAADwAOAA0ADAALAAoA
CAALAAwADAALAAgABgAEAAIAAgACAAIAAgD9//3//f/9//3/+//5//j/9//2//X/9f/x
//D/7//u/+v/6//r/+n/6//r/+z/7f/r/+v/6//r/+z/7f/u//D/7v/t/+z/6//t/+3/
7v/x/+//7v/t/+3/7v/v//H/8v/v/+//7//v/+//8P/x//L/8v/y//L/8f/y//P/9P/1
//P/8P/y//L/8v/y//P/8//0//T/8f/v/+3/7P/u/+//7//w/+//7v/t/+z/8P/w//H/
8f/x//L/8v/0//T/9P/0//T/9v/3//f/9//2//X/9P/z//b/9//5//v/+v/7//v/+v/6
//n/+P/3//T/8v/1//X/9f/1//X/9P/0//P/8v/x//D/7v/u/+3/6v/p/+j/5//j/+H/
3//e/93/3f/e/97/3//f/9//3v/e/+D/4P/e/93/3f/c/97/4P/k/+L/3v/h/+7/BgAp
AE0AcwCWALkA2gD4ABwBQwFZAVoBQwEWAdYAfQAfAM//kP9i/0z/VP9k/3H/ev+A/43/
n/+v/7f/wf/J/8v/yf/N/9D/0f/U/9b/1v/W/9f/1//Z/9r/2v/b/9v/3P/c/9z/3P/c
/9z/3P/e/97/3v/e/93/3v/e/97/3//f/+H/4f/f/+D/4P/g/+P/5P/k/+T/4v/i/+P/
5f/j/+P/5P/k/+b/5//o/+v/6v/q/+r/6v/r/+v/7P/u/+//8P/w//D/7//v//H/8f/z
//T/9//5//r/+//9//3//v///////v8AAAIABAAHAAgACAAHAAcACgAMAA4AEAAQABEA
EQARAA8AEAARABEAEgASABIAEgAPAA4ACwAKAAwADAAKAAkACAAIAAgACAAGAAUABAAD
AAUABQAFAAQABAAEAAMAAQACAAIAAgACAP///v/9//z/9//3//f/9//1//P/8f/w/+3/
7P/r/+v/7P/s/+z/7P/q/+n/6P/l/+T/4//j/+P/4//j/+P/4//j/+P/4//k/+X/5f/l
/+X/5f/l/+b/6f/o/+j/6P/p/+n/6f/q/+r/5//n/+f/5//p/+r/6//s/+z/7P/s/+v/
6//r/+v/6//p/+v/6v/p/+j/5//m/+b/5//p/+r/6P/n/+b/5v/l/+X/5P/k/+X/5v/n
/+j/6f/o/+j/5//n/+j/6P/q/+z/7P/s/+z/6//r/+r/6f/q/+v/7P/t/+3/7f/u/+//
8P/x//H/8P/u/+3/7P/r/+b/5P/n/+f/6v/r/+z/7P/p/+f/5f/j/+D/3v/e/93/3P/b
/9r/2f/X/9X/0//S/9P/0//U/9T/0//T/9P/0v/U/9b/1v/U/9P/0//S/9L/1P/S/9D/
2P/t/wYAJgBJAHEAlQC2ANsABgEuAU4BXQFVATgBAQG0AFAA7f+l/3f/Vv9K/1T/Yv9s
/3f/hP+Q/53/qf+3/73/wf/D/8f/x//H/8f/x//J/8r/y//M/87/z//N/87/zv/P/8//
0P/Q/9D/0v/S/9L/0v/S/9L/0v/S/9P/1P/U/9T/0v/R/9L/0f/S/9T/1f/W/9f/2P/Y
/9j/2P/Y/9n/2//d/93/3v/e/93/3f/d/9//4P/g/+D/4P/h/+H/4v/k/+X/5v/m/+b/
6f/p/+v/6//q/+r/7P/t//D/8f/z//P/9f/3//j/+P/7//z//f//////AAAAAAEAAwAE
AAUABgAIAAkACQAJAAcACAAJAAkACgAKAAoACgAKAAoACAAIAAYABgAEAAMABAAEAAQA
BAACAAEAAAD///////////7/AAAAAP///f/6//j/9v/0//L/8v/y//L/7f/t/+3/7f/p
/+f/5f/k/+P/4v/h/+H/3//e/93/3P/b/9v/2//Z/9r/2f/Z/9n/1//X/9f/1//Z/9n/
2f/a/9n/2f/Z/9n/2v/Z/9n/2//a/9r/2v/b/9v/2//c/9z/3f/d/93/3f/c/9z/3P/c
/97/3v/e/93/3f/d/93/3f/b/9v/2//b/9v/2//c/93/2v/Y/9j/2P/Y/9j/2f/Z/9r/
2v/Y/9f/1v/W/9f/1//W/9b/1v/W/9b/1v/Y/9j/2f/Z/9v/3P/c/97/3P/c/9z/3P/c
/93/3f/d/9v/2//b/9v/3//f/+D/4f/g/+H/4f/g/97/3f/c/9v/2f/Y/9z/3f/d/93/
3f/c/9v/2f/X/9X/1P/S/9L/0f/Q/8//zv/N/83/y//J/8j/x//H/8j/yP/H/8f/x//G
/8j/yv/K/8j/x//H/8j/yP/I/8j/yv/U/+n/BAAiAEkAbwCRALAA1QD8ACABOAE5ASUB
AAHDAG4ADAC1/3v/Vf88/z7/Tv9a/2T/c/+C/5D/m/+l/63/s/+1/7f/uf+9/7//w//D
/8X/xv/F/8T/xP/D/8T/xv/H/8n/x//I/8j/yP/I/8j/yP/I/8v/zP/N/87/z//Q/9D/
0P/T/9P/1f/V/9X/1v/W/9b/1//Y/9j/2P/a/9r/2//d/9//3//g/+D/5P/n/+r/7//y
//T/9v/4//j/9//3//j/9v/2//X/9P/w/+3/7P/p/+r/6v/s/+3/7v/v//H/8f/x//P/
9P/0//f/+P/5//v/+//8//z//f8CAAQABgAIAAoACwALAAsACgAKAAoACQAIAAgACAAI
AAoACgAIAAgABgAGAAQAAwAAAAAAAAAAAAMAAwADAAMABwALAA8AEgASABIAEQAPABAA
EAAQABAADAAKAAgABgAFAAcACQALAAsACQAHAAYABQAEAAMAAwACAAIAAgACAAEAAQAB
AP//AQABAAIAAwAFAAUABQAFAAUABQAFAAYABAADAAIAAQACAAEAAQADAAMAAgABAAEA
AgADAAUABgAEAAMAAgABAAIABAAGAAgACgAKAAoACQAHAAcABwAHAAcABwAHAAcABgAG
AAUABAADAAIAAQABAAIAAgAAAP///v/+/wIAAwADAAQACAAKAAwADgAQABAAEQARABIA
FAAVABgAFgAWABYAFgAWABcAFwAXABcAFwAXABcAGAAXABcAFwAZABsAHAAcABoAGQAY
ABcAFgAUABcAFwAXABcAFwAWABMAEQAPAA0ADgAMAAwACwAMAAsACgAJAAcABQADAAIA
/v/7//n/9v/1//X/9f/0//X/+P/5//j/9//1//L/9P/2//b/8P/w////GAA0AFUAeQCb
ALgA2QD+ACQBRAFRAUsBLgH/ALgAWgD5/6//ff9g/1j/Zv90/4D/j/+g/7D/vf/H/8//
1//b/9//4f/j/+X/5//n/+n/6v/o/+j/6f/p/+v/7P/s/+3/7//w//D/8P/w//D/8P/w
//D/8P/w//D/7//w//D/8P/z//P/9f/1//X/9v/2//b/9f/2//b/9v/3//j/+v/9//3/
/f/+//7//f/9//3///8AAAAAAAAAAAEAAQACAAQABwAIAAgACAAJAAkACwALAAwADAAO
AA8ADgAPABEAEQATABUAFgAWABgAGgAcAB8AIAAgAB8AHwAhACIAIwAkACQAJQAlACUA
IwAkACUAJQAmACYAJgAmACYAJgAkACQAJgAmACQAIwAiACIAIgAiACIAIQAgAB8AIAAh
ACIAIgAiACIAIQAfACEAIAAfAB4AHAAcABwAHAAYABcAFgAVABUAEwARABAADQAMAAsA
CwAKAAoACgAKAAcABwAHAAUABAADAAMAAwABAAEAAQABAAEAAQABAAIAAwADAAMAAwAE
AAMAAwAFAAUABAADAAMABQAFAAYABgAFAAUABQAFAAUABgAHAAgACAAIAAgABwAGAAUA
BAADAAUABQAFAAUABAADAAIAAgACAAIAAgABAAEAAgACAAAA///+//7/AQABAAAAAAAC
AAIAAgACAAIAAgADAAMABQAGAAYACAAKAAoACgAKAAgACQAJAAkACQAJAAkACQALAAsA
DAANAA8AEQASABIAEAAPAA4ADQAMAAoADQANAA4ADQAMAAoACwAJAAcABQAFAAQABQAF
AAIA///8//n/+v/5//j/+P/3//f/+P/4//f/9//3//b/9v/4//j/9v/3//f/9v/2//b/
9v/4//r//f8GABwANwBVAHcAlgCzAMwA6AAIASUBOwFAAS8BBgHKAHkAIQDb/6j/gv9o
/2z/fv+H/5D/mP+n/7f/x//T/93/5f/l/+X/5f/n/+f/6f/q/+z/7P/t/+3/7f/u/+7/
7//w//L/8//0//L/8v/y//L/8//0//X/9v/1//b/9v/2//n/+f/7//v/+//8//z//P/7
//z//P/8//r/+v/7//3//f/9//7//v/+//3//P/9/wAAAAAAAAAAAAD/////AAABAAIA
AgACAAUABQAHAAcABgAGAAgACQANAA8AEgATABMAEwASABAAEgAUABYAGQAaABoAGQAZ
ABsAHAAdAB4AIgAjACMAIwAhACIAIwAjACIAIgAiACIAIgAiACAAIAAhACIAIQAhACIA
IgAiACIAIgAhACAAHwAiACMAJAAkACQAJAAjACEAIQAgAB8AHgAcABwAHAAcABcAFwAX
ABcAEwARAA8ADgALAAoACQAJAAgACAAIAAgACQAJAAkABwAEAAMAAwADAAUABQAFAAUA
BQAFAAUABgAFAAUABQAFAAYABQAFAAcABgAGAAYABwAJAAkACgAKAAcABwAHAAcABwAI
AAkACgAMAAwADAALAAsACgAKAAoACgAKAAkACQAKAAoACAAHAAYABgAJAAkACAAIAAcA
BgAFAAQABgAGAAcABwAJAAoACgAMAAoACgAKAAoACgALAAsACwAMAA0ADgAPAA8ADwAQ
ABEAFAAVABUAFAAUABMAEgARAA4ADAAPAA8ADwAPAA8ADgANAAsACQAHAAYABAAEAAMA
AgABAAAA//////3/+//6//f/9//4//j/+P/3//b/9P/0//b/9v/0//f/9f/0//b/+P/4
//T/9P/9/wwAJgBFAGEAgwCmAMkA6AAIAS4BUQFlAWIBRwEYAdgAgQApAOH/rP9+/2j/
cP+A/4n/kv+e/6v/vf/L/9X/3f/f/+P/5//p/+v/6//t/+7/8P/w//H/8f/z//T/9P/1
//f/+P/4//j/9//2//X/9P/2//b/9v/2//X/9v/2//b/9//3//n/+f/7//z//P/8//v/
/P/8//z//v/+////AQD/////AAAAAAMAAwADAAUABgAGAAYABgAHAAcACAAKAA4AEAAR
ABIAEgARABIAEQATABQAFwAZABoAGwAdAB0AHQAfACAAIAAiACQAJgApACsALAAsAC0A
LgAuAC4ALgAyADMAMwAzADEAMgAzADMANAA0ADQANAAzADIALwAuAC4ALgAsACsAKgAq
ACoAKgAqACkAKAAnACcAJwAnACYAKAAoACcAJQAnACYAJQAkACMAIgAhACAAHAAbABoA
GQAZABcAFQAUABIAEAAOAA0ADAAMAAwADAALAAsACwAJAAYABQAFAAUABQAFAAUABQAF
AAUABQAGAAcABwAHAAcABgAFAAUABwAIAAgACAAJAAsACwAMAAwACQAJAAkACQALAAwA
DQAOAA4ADgAOAA0ADAALAAoACQALAA0ADQAKAAgACAAIAAgACQAJAAoACgAIAAcABgAG
AAUABQAEAAQABQAGAAcACAAJAAgACAAHAAkACgAKAAwADAAMAAwADAAKAAsACwALAAwA
DQAOAA8AEAAPAA8ADwASABMAEwASABAADwAOAA0ACAAGAAkACQAMAA0ADgAOAAsACQAH
AAUABAACAAIAAQD+//3//P/7//n/9//1//T/9P/1//f/+P/4//f/9v/0//L/9P/0//L/
9f/z//L/9P/0//D/8v/8/xMAMABSAHUAmwC7ANgA+QAeAUYBZAFvAWMBQgEJAbQAUAD1
/7X/if9s/2b/dP+C/4z/lf+g/7D/vf/J/9P/2f/d/+H/4//j/+P/5//n/+n/6v/s/+z/
7f/t/+z/7P/r/+v/6//s/+z/7P/u/+7/7v/u/+7/7v/u/+7/8f/y//L/8v/x//H/8//z
//X/9v/2//b/9f/2//b/9v/4//j/+f/7//v/+//8//z//P/7//r/+//+//7//v/+//3/
/f/+/wAAAwAEAAQABAAHAAcACQAJAAgACAAKAAsADgAPABEAEQARABMAFAAUABcAGAAZ
ABsAHQAeAB4AHwAfACAAIQAiACYAJwAnACcAJQAmACcAJwAmACYAJgAmACYAJgAkACQA
JAAkACIAIQAgACAAIAAgACAAHwAeAB0AHwAfAB8AHgAcABwAGwAZABcAFgAVABQAFAAU
ABQAFAAQAA8ADgANAAsACQAHAAYAAwACAAEAAQD+//7//v/+//////////3//P/7//v/
+//5//n/+f/5//r/+//8//7//f/9//3//f/8//v/+//9//z//P/8//3//////wAAAAAB
AAEAAQABAAAAAAAAAAAAAgACAAIAAQABAAEAAQABAP///f/9//7//v/+//7//v//////
AAAAAAAA///+//7//f/9//z//P/8//z//P/8////AAACAAMAAgACAAEAAgAEAAQABAAE
AAYABwAHAAcABgAFAAQAAwAIAAkACwANAAsACwAKAAgACAAHAAYABQACAAAAAwADAAMA
AwADAAIAAgABAAAA///9//r/+f/3//f/9//3//f/8//x/+//7v/t/+3/7v/u/+//7//v
/+7/7f/u/+3/6v/r/+3/7v/u/+7/6v/u//7/FwA0AFgAgQClAMUA5AAHAS4BTgFeAVsB
QwEWAc8AdAASAMP/kf9t/17/Zv94/4T/jv+d/6r/tP+//8n/0f/X/9v/3//j/+f/5f/m
/+X/5v/m/+j/6P/p/+n/6f/q/+r/6//p/+r/6v/q/+v/7P/t/+7/7P/s/+z/7P/t/+7/
7v/u/+//7//x//H/7//w//D/8P/0//b/9//4//b/9v/3//n/+f/5//r/+v/7//v/+//9
//7//v/+//7/AQABAAIABAAFAAYABgAGAAcABwAJAAkACAAIAAoACwAKAAsADQANAA8A
EQASABIAEwAUABUAFwAbABwAHAAdAB0AHgAfACAAIAAhACEAIQAjACQAJQAlACQAJAAk
ACQAJAAkACIAIgAiACIAIAAfAB4AHgAeAB4AHgAdABwAGwAbABsAGwAaABgAGAAXABUA
FQAUABMAEgARABAADwAOAAkACQAJAAkABwAFAAMAAgADAAIAAQABAP7//v/+//7/+//7
//v/+f/5//n/+v/7//n/+f/5//n/+//7//v//P/9//3//f/9//z/+//7//3//v/+//7/
///9//3//v/+//////////////8AAAEAAgAAAAAAAAD//wEAAQABAAEAAQABAAEAAQAA
AP7/AAAAAAAAAAD9//3//v/+/wAA///+//7///////7//v/8//z//P/8/wAAAAABAAEA
AQACAAIABAAEAAQABAAEAAQABQAFAAUABwAHAAcABwAJAAkACgALAAsACwAKAAgACgAJ
AAgABwAGAAQABwAHAAcABwAHAAYABQADAAEA///+//z//P/7//r/+f/4//f/9f/z//H/
8P/x//H/8v/y//X/9f/1//T/8v/0//T/8v/v//H/8P/y//L/8v/y//z/EQAsAE4AcwCX
ALkA2gD9ACQBRAFUAVEBPQEUAdUAfgAcAMn/k/9v/1z/Zv94/4b/kv+f/7D/vP/H/83/
1f/b/93/4f/l/+n/6f/p/+n/6//s/+r/6v/r/+v/7f/u/+7/7//t/+7/7v/u//D/8P/w
//D/7v/u/+7/7v/x//L/8v/y//X/9f/3//f/9//4//j/+P/5//r/+v/6//n/+P/4//n/
+f/5//r/+v/7//v/+//9//z//P/8//z//////wAAAgABAAIAAgACAAMAAwAFAAUACAAI
AAoACwAKAAsADQANABAAEwAVABYAFQAWABcAGQAZABoAGgAbAB8AIAAhACIAIgAjACMA
IwAjACQAJQAlACIAIgAiACIAIgAiACAAIAAiACIAIAAfAB4AHgAeAB4AIAAfAB4AHQAc
ABsAGgAYABoAGgAZABcAGQAYABcAFgARABAADwAOAA0ADQANAA0ACQAHAAUABAAFAAQA
AwADAAQABAAEAAQAAQABAAEA//8BAAEAAgADAAMAAwADAAMAAQABAAEAAgABAAEAAQAB
AAAA/////wEABAAEAAQABQADAAMABAAEAAMAAwADAAMAAwAEAAUABgAEAAQABAADAAUA
BQAFAAUABQAGAAYABgAGAAYABwAHAAgACAAIAAcABgAGAAQAAwABAAAAAgACAAIAAgAE
AAQABQAFAAUABgAGAAgABgAGAAYABgAIAAkACQAJAAcABwAHAAcABwAHAAgACQANAA8A
EAAQABAADwAOAA0ACgAIAAsACwANAA0ADQAMAA0ACwAJAAcACAAGAAYABQACAAEAAAD/
//3/+//5//j/9//3//j/+P/5//n/+f/4//r//P/8//r/9//5//z//P/4//r//P/+/wMA
EgAqAEUAZQCFAKQAvwDcAPoAHAE5AUkBRAEpAfYAsgBbAAUAx/+c/3r/cP98/4j/jf+W
/6b/s/+//83/2f/h/+X/5//p/+3/7//v//H/8v/y//L/8//z//H/8v/y//P/9P/2//f/
+P/6//r/+v/6//j/+P/4//j/+v/8//3//v/9//3//////wEAAgACAAIAAgACAAEAAAAB
AAIABAAHAAcABwAIAAgABwAHAAcACQAIAAgACAAIAAkACQAKAAwADAAMAAsACgATABMA
FQAVAA==
         </WaveFormData>
      </LeadData>
      <LeadData>
         <LeadByteCountTotal>10000</LeadByteCountTotal>
         <LeadTimeOffset>0</LeadTimeOffset>
         <LeadSampleCountTotal>5000</LeadSampleCountTotal>
         <LeadAmplitudeUnitsPerBit>4.88</LeadAmplitudeUnitsPerBit>
         <LeadAmplitudeUnits>��V</LeadAmplitudeUnits>
         <LeadHighLimit>2147483647</LeadHighLimit>
         <LeadLowLimit>268435456</LeadLowLimit>
         <LeadID>V5</LeadID>
         <LeadOffsetFirstSample>0</LeadOffsetFirstSample>
         <FirstSampleBaseline>0</FirstSampleBaseline>
         <LeadSampleSize>2</LeadSampleSize>
         <LeadOff>FALSE</LeadOff>
         <BaselineSway>FALSE</BaselineSway>
         <ExcessiveACNoise>FALSE</ExcessiveACNoise>
         <MuscleNoise>FALSE</MuscleNoise>
         <LeadDataCRC32>2312620446</LeadDataCRC32>
         <WaveFormData>
AAAAAAAAAAD+//7//v/+//z//P/8//z//f/+////AAD///7//f/8//7//v/+//7/AAAA
AAAAAAD///7//f/8//7//v/+//7/AAAAAAAAAAAAAAAAAAAAAAIAAgACAAIAAAAAAAAA
AAACAAIAAgACAAAAAAAAAAAA/v/+//7//v8AAAAAAQABAP3//f/9//7///8AAAEAAgAA
AAAAAAAAAP7/AAABAAIABAAEAAUABgAEAAQABAAEAAYABgAHAAcABQAFAAUABgAKAAsA
DAANABAAEAAQABAADgANAA0ADAAKAAoACgALAA0ADQANAAwACwAIAAYABAAEAAMAAgAB
AP7//f/8//v/+P/3//b/9f/2//b/9v/2//T/9P/0//T/8v/y//L/8v/w/+7/8P/w//D/
8v/y//H/8v/9/w4AIQA3AFAAagCBAJsAuQDUAOgA9gD3AOMAwQCTAFUAGADp/8z/tv+p
/67/uv+8/73/xP/N/9X/3f/h/+P/5v/q/+r/6v/s/+3/7f/t/+v/6//r/+v/6f/q/+r/
6v/t/+3/7f/t/+v/6//r/+v/6//r/+v/6//q/+r/6v/q/+v/7P/u//D/7//u/+3/6//r
/+z/7P/t/+//7//w//D/7//v/+//7//t/+3/7v/u//H/8v/y//L/8//z//P/8//1//b/
9v/2//b/9v/2//f/+f/5//n/+v/7//z//P/+//7//f/9//7/AAABAAEAAgACAAMAAwAD
AAQABQAGAAYABwAHAAcABwAHAAcABwAHAAgACQAJAAkABwAFAAUABQAFAAUABQAFAAUA
BQAEAAQABQAFAAUABQAFAAcABwAHAAYABQAEAAMABQAFAAQAAwADAAMAAgABAP7//v/+
//7//v/+//7//P/6//n/9//1//f/9//3//f/9//2//b/9v/1//T/8//y//P/9P/1//b/
9P/0//T/9P/y//L/8v/y//X/9f/1//X/9f/1//X/9v/2//f/9//3//f/9//2//b/+P/5
//v/+//5//n/+f/4//j/+P/4//j/+v/5//n/+f/4//b/9v/3//j/+f/6//r/+v/7//v/
9//3//f/+P/4//j/+P/4//b/9v/2//b/9v/4//n/+v/6//r/+//8//z//P/8//z//P/8
//3//f/9//3//f/+/wAAAQACAAMABAAEAAQABAACAAEAAQAAAAIAAgACAAMAAwADAAMA
AgABAP7//P/6//b/9f/0//P/8v/x//D/7//w/+//7v/t/+r/6v/q/+r/6v/q/+r/6v/q
/+r/6v/q/+b/5v/o/+b/5v/m/+b/6f/0/wUAGAAvAEcAYAB6AJUAtQDTAOgA8ADsAN0A
vQCJAEcACQDe/8X/sv+q/7H/tv+4/7r/wf/I/8//1//b/9v/2//c/9z/3v/k/+L/4//j
/+P/4f/h/+H/4f/h/+L/4v/i/+H/4f/h/+H/4f/h/+H/4f/h/+H/4f/h/+L/4v/i/+L/
4//k/+b/6P/m/+b/5v/l/+P/5P/k/+X/5v/n/+n/6v/q/+n/6P/n/+n/6f/q/+r/6f/q
/+r/6v/p/+n/6f/p/+v/7P/s/+z/7P/s/+z/7f/v/+//7//w/+//8P/w//L/8v/x//H/
8v/2//f/9//4//b/9//3//f/+P/5//r/+v/7//v/+//7//v/+//7//v//v/////////9
//v/+//7//3//f/9//3//f/9//z//P/7//v/+//7//v//f/9//3/+//7//v/+//7//v/
+v/5//n/+f/4//f/9v/2//b/9v/2//b/9v/0//H/8f/w/+//7//v/+//7//v/+7/7v/u
/+3/7P/r/+r/7P/s/+z/7P/s/+z/7P/s/+7/7v/u/+7/7//v/+//7//t/+3/7f/u/+7/
7//v/+//8f/x//D/8P/u/+//8f/x//P/8//z//L/8v/y//L/8v/z//P/9P/1//T/8v/y
//P/8v/0//T/9P/0//L/8v/z//P/8f/x//H/8v/0//T/9P/0//L/8v/y//L/9P/2//f/
+P/4//j/+f/6//j/+P/4//j/+v/6//v/+//7//v/+//8/wAAAQACAAMAAwACAAEAAAAA
AP/////+////AAABAAMAAQABAAEAAAD///z/+v/4//b/9f/0//P/8v/x//D/7//u/+3/
7P/r/+z/7P/s/+z/7P/s/+z/7P/s/+z/7P/s/+j/6P/q/+z/6v/m/+b/7//+/w8AJAA9
AFUAcACKAKcAxwDdAOQA4gDUALUAhQBFAAcA3//K/7f/rP+w/7n/vP/A/8j/0f/Y/9n/
2//d/+H/4f/i/+T/5P/m/+T/5f/l/+X/5f/l/+X/5f/n/+j/6P/o/+f/5//n/+f/5//n
/+f/5//p/+n/6f/p/+n/6P/n/+b/6f/q/+z/7v/s/+z/7P/r/+v/7P/s/+3/6//r/+z/
7P/t/+3/7f/t/+7/7//x//L/8P/w/+//7v/v/+//7//v//H/8v/y//L/8v/y//L/8//1
//X/9f/2//X/9v/2//j/+v/5//n/+v/8//3//f/+//3//f/8//v//f///wEAAgADAAMA
AwADAAMAAwADAAMAAwADAAIAAQABAP///////wAAAQACAAMAAgABAP///v8BAAEAAQAB
AAEAAwADAAMAAQABAAEAAQABAAEAAAD///3//f/8//v//P/8//z//P/6//r/+v/4//f/
9//2//X/9f/1//X/9f/z//L/8v/y//L/8v/y//L/9P/0//T/9P/0//T/9P/0//T/9P/0
//T/9f/1//X/9f/2//f/+P/6//j/+f/5//n/9//3//b/9v/3//n//P/9//v/+//7//r/
+//8//3//v8AAP///////////v/9//3//f/+//7//P/8//z//P/6//r/+//7//r/+//8
//7//f/8//v/+v/8//z//P/8//7/AAABAAIAAAAAAAEAAgAEAAQABAAEAAIAAgADAAMA
BQAFAAUABgAGAAcACAAJAAwADAAMAAwADgANAA0ADAAJAAgABwAHAAgACQAKAAoABwAE
AAIAAAD+//3//P/7//z/+//6//n/9//1//P/8f/y//L/8v/y//L/8v/y//L/8v/y//L/
8v/0//T/8v/w/+z/6P/o/+///v8PACIANwBPAGQAfACVALUA0QDiAOgA4gDLAKEAaQAr
APH/0P+//7T/tP+//8b/yv/O/9P/2v/f/+X/6f/r/+3/7v/w//D/7v/s/+3/7f/t/+//
7//v/+//7//w//D/8P/x//H/8f/x//L/8//0//X/8//z//P/8//1//b/9//4//b/9v/3
//j/+P/4//j/9//3//j/+P/5//n/+f/6//r/+//7//v/+//5//n/+v/6//n/+v/6//r/
+//7//v/+//9//7//v/+/wAAAAAAAAEA////////AAABAAIAAgAEAAUABQAGAAgACQAJ
AAgACAAJAAsADAANAAwADQAOAA4AEQARABEAEQATABMAEwATABMAEwASABEAEwARABEA
EQAPAA8ADwAPAA8ADwAOAA4ADwAPAA8ADwAOAA8ADgANAA4ADwAQABEAEAAPAA0ACwAN
AA0ADAALAAsADAANAA4ACwAKAAkABgAGAAcABwAHAAYABQAEAAMAAgACAAMABAACAAIA
AgACAAAAAAAAAAAAAgACAAIAAgAAAAAAAAAAAAEAAQABAAEAAQABAAEAAgACAAMAAwAD
AAUABQAEAAQAAgADAAUABQADAAMAAwACAAQABAAEAAQABAADAAMAAwAEAAYABgAEAAQA
BAAEAAQABAAEAAUABQABAAEAAQACAAIAAgACAAIABAAEAAQABAACAAQABQAGAAgACAAJ
AAoACgAKAAoACgAIAAgACQAJAAoACwAMAA4ADwAPAA8ADwARABIAEwAUABIAEQARABAA
DwAOAA0ADQAOAA8AEAAQAA4ACgAHAAQAAwADAAMAAwACAAEAAAD///z/+//6//n/+v/6
//r/+v/4//j/+P/4//r/+v/6//r//P/6//b/9P/0//L/8P/x//z/DQAeADEARwBeAHQA
jQCrAMcA3gDqAO4A3wC9AI8AUQATAOj/z/+8/7L/tf/C/8b/yP/N/9T/2//l/+v/7//x
//L/8v/y//D/7v/v/+//7//w//H/8v/z//H/8v/y//L/8//z//P/8//z//P/8//z//P/
8//z//P/9v/2//b/9v/1//T/9P/0//X/9v/3//f/9//4//j/+f/4//f/9//2//n/+f/5
//n/9//3//j/+P/6//z//f/+//r/+f/4//f/+v/8//3//v8AAAAAAAABAP///////wAA
AQACAAIABAAEAAMAAwAEAAYABwAHAAgACgALAAsACwALAAsACwAKAAwADQAOAA8ADwAP
AA8ADwAOAA8ADwAPAA8ADQANAA0ADQANAA0ADQAPAA8ADgAOAA8ADwAPAA8ADgAPAA4A
DQAQABEAEgATABIAEQAPAA0ADwAPAA4ADQAKAAoACgAKAAoACgAKAAgACQAJAAgABwAG
AAUABAADAAMAAgACAAIAAAAAAAAAAAAAAAAAAAAAAAIAAgACAAIAAAAAAAAAAAADAAMA
AwADAAEAAQABAAIAAgADAAMAAwADAAMAAgACAAAAAQADAAMABQAFAAUABAAEAAQABAAE
AAQAAgAEAAQABAAEAAQABAAFAAUAAwADAAMABAACAAIAAgACAAIAAgACAAIABAAGAAcA
CAAHAAYABgAGAAYABgAGAAYABwAIAAoACwAJAAkACQAKAAwADQAOAA8AEAAQABAAEAAQ
AA8ADwAOAA4ADgAOAA8ADwAPAA8ADgAPAAwACgAIAAUAAwABAP///v/9//z/+//6//n/
+P/3//X/9P/z//L/9P/0//T/9P/0//T/9P/0//L/8v/y//L/9P/0//L/7f/u//X/BgAd
ADUATABkAHsAlQCzANAA6AD2APcA5wDHAJUAVQAWAOf/xv+w/6n/sv+6/8D/w//G/8v/
0//d/+H/5f/o/+j/6P/q/+r/6//r/+v/6f/p/+n/6f/r/+z/7P/s/+v/6//r/+v/6//r
/+v/6//r/+v/6//r/+z/7P/s/+z/7v/u/+//8P/u/+7/7v/t/+3/7v/u/+//7//v//D/
8P/x//H/8f/x//P/8//0//T/9P/0//P/8v/z//P/8//z//P/9P/0//T/8v/y//L/8//0
//X/9v/4//f/+P/4//r/+v/5//n/+v/6//v/+//8//z//f/9//3///8BAAMABAADAAMA
AwADAAUABQAFAAUABgAHAAcABwAGAAMAAgABAAMAAwADAAMAAwADAAIAAgABAAEAAQAB
AAEAAwADAAMAAwADAAMAAwAFAAUABAADAAEAAQAAAP//AAAAAAAAAAD8//z//P/6//n/
+f/4//f/+f/5//n/+f/1//T/9P/0//T/9P/0//T/9P/0//T/9P/y//L/8v/y//T/9P/0
//T/9f/1//X/9f/2//f/+P/6//j/+f/5//n/9//3//b/9v/4//n/+//7//v/+//7//r/
+//8//3//v/+//3//P/6//r/+v/6//z//P/9//3/+//7//v//P/6//r/+v/6//z//P/8
//z/+v/8//3//v/+//7///8AAAIAAgACAAIAAAAAAAEAAQADAAMAAwAEAAUABQAFAAUA
BwAIAAkACgAIAAcABwAGAAQABAAEAAUABwAHAAcABgADAAAA/v/8//z/+//6//n/+P/3
//b/9f/y//H/8P/v//D/8P/w//D/7v/u/+7/7v/u/+7/7v/u/+z/7P/q/+z/7P/o/+j/
7f/4/wkAHAAxAEcAXgB2AJMAtQDRAOQA7ADoANMArQB3ADcA/f/a/8f/uP+y/7n/vv++
/8T/y//Q/9X/3f/l/+f/6f/o/+j/6P/o/+j/6f/p/+n/6//r/+v/6//p/+r/6v/q/+v/
6//r/+v/6//r/+v/6//r/+v/6//r/+z/7P/s/+z/6//q/+r/6v/r/+z/7f/t/+3/7v/u
/+//7//v//D/8P/x//H/8f/x/+//7//w//D/8//0//T/9P/z//P/8//z//X/9v/2//b/
9v/2//b/9//3//f/9//4//f/+P/4//r//P/7//v//P/+//////8AAP7/////////AAAB
AAIAAgAFAAUABQAFAAMAAwADAAMABAAFAAUABQAFAAMAAwADAAEAAQABAAEAAgADAAMA
BAAEAAMAAgABAAEAAwADAAMABQAFAAUABQADAAMAAgABAAMAAwACAAEA/v/+//7//v/8
//z//P/6//v/+//6//n/9//3//f/9//3//b/9v/2//T/9P/0//T/9P/0//T/9P/0//T/
9P/0//b/9v/2//b/9//3//f/9//1//X/9f/2//b/9//3//f/9//3//b/9v/2//f/+f/5
//v/+//7//r/+P/4//j/+P/4//f/9//3//r/+v/6//v/9//2//b/9v/2//b/9v/2//f/
9//z//P/8//0//b/9v/2//b/9P/0//T/9P/2//j/+f/6//z//P/9//7//P/8//z//P/+
//7///////7//f/8//z/AAABAAIAAwAEAAQABAAEAAQAAwADAAIAAgACAAIAAwABAAEA
AQAAAAEA/v/8//r/9v/1//T/8//0//P/8v/x//D/7//u/+3/7P/s/+z/7P/s/+z/7P/s
/+z/7P/s/+z/6P/o/+j/6v/q/+b/5v/r//j/BwAYADEASwBgAHgAlQCzAMsA2ADcAM4A
swCJAFEAEwDh/8j/tf+o/6r/s/+4/7z/xP/N/9L/1f/Z/93/3//f/+D/4v/k/+T/5P/l
/+X/5f/j/+P/4//j/+X/5v/m/+b/5f/l/+X/5f/l/+X/5f/l/+f/5//n/+f/5v/m/+b/
5v/o/+j/6f/q/+j/6P/o/+f/5//o/+j/6f/p/+n/6v/q/+v/6//r/+v/7P/t/+//8P/u
/+7/7f/s/+3/7f/t/+3/7//w//D/8P/u/+7/7v/v//D/8f/y//T/9P/0//P/9P/2//X/
9f/2//j/+f/5//r/+P/5//n/+f/7//3///8AAAAA///+//3////////////+////////
/////f/9//3////////////9//3//P/8//3//f/9//3//v8BAAIAAwABAAEAAQABAAMA
AwACAAEA//////7//f/9//7///8AAPz//P/8//r/9//3//b/9f/3//f/9//3//P/8v/y
//L/9P/0//T/9P/0//T/9P/0//L/8v/y//L/9P/0//T/9P/z//P/8//z//P/8//z//T/
9v/3//f/9//1//X/9P/0//b/9//5//n/+P/3//b/9P/2//b/9v/2//j/9//3//f/+P/2
//b/9v/2//b/9v/2//f/9//z//P/8//0//b/9v/2//b/9v/2//b/9v/0//b/9//4//n/
+v/8//7//P/8//z//P/+//7///////3//f/9//7//v///wAAAQADAAQABQAGAAQAAwAD
AAIABAAEAAQABQAFAAUABQAEAAEA/v/8//r/+P/3//b/9f/y//H/8P/v//D/7//u/+3/
7P/s/+z/7P/q/+r/6v/q/+z/7P/s/+z/6v/q/+r/6P/o/+j/5v/n/+z/+/8MAB8ANQBM
AGIAfQCbALkAzgDYANQAwwCjAHMANQD5/9D/uf+q/6j/sf+4/7r/wv/L/9L/2f/d/+H/
4//j/+T/5P/m/+j/5v/n/+f/5//l/+X/5f/l/+f/6P/o/+j/6//r/+v/6//p/+n/6f/p
/+v/6//r/+v/6v/q/+r/6v/s/+z/7f/u/+7/7v/u/+3/7f/u/+7/7//x//H/8v/y//H/
8f/x//H/8//z//T/9P/1//b/9v/2//X/9f/1//X/9//4//j/+P/2//b/9v/3//n/+f/5
//r/+f/6//r//P/8//v/+//8//7//////wAA//////7//f///wEAAwAEAAMAAwADAAMA
BQAFAAUABQAGAAcABwAHAAUAAwADAAMABQAFAAUABQAFAAUABAAEAAcABwAHAAcABwAJ
AAkACQAIAAcABgAFAAcABwAGAAUABwAHAAYABQACAAIAAgACAAAAAAAAAP7//f/9//z/
+//9//3//f/9//3//P/8//z//P/8//z//P/+//7//v/+//z//P/8//z//v/+//7//v/9
//3//f/9//v/+//7//z//v///////////////v/+//7///8BAAEA/////////v/+//7/
/v/+/wAA/////////v/+//7/AAAAAAAAAAAAAAAAAQABAP///////wAAAgACAAIAAgAA
AAAAAAAAAAAAAgADAAQABgAGAAcACAAIAAgACAAIAAgACAAJAAkABwAHAAcACAAKAAsA
DAANABAAEAAQABAAEAAPAA8ADgAMAAwADAANAA0ADQANAAwADQAKAAgABgAFAAUABQAF
AAEA///9//v/+//7//v/+//4//j/+P/4//r/+v/6//r/+f/4//f/9v/2//T/9v/4//j/
+P/4//f/9P/5/wgAGwAxAEYAWgBxAIcAoQC8ANAA3ADfANEArwCBAEcADADh/8b/tP+r
/7D/uv/C/8X/yv/R/9v/4//n/+3/7v/u/+7/8P/w//H/8f/x//D/7//u/+3/7v/w//H/
8v/1//X/9f/1//T/8//y//H/8//z//P/8//y//L/8v/y//T/9P/1//b/9P/0//T/8//z
//T/9P/1//f/9//4//j/9//3//f/9//5//n/+v/6//v//P/8//z//f/9//3//f/9//7/
/v/+//z//P/8//3/////////AAABAAIAAgAEAAQAAwADAAQABgAHAAcACAAIAAkACQAJ
AAoACwAMAAwACwALAAsACwALAAsACwALAA4ADwAPAA8ADQALAAsACwAOAA8AEAARABEA
EQAQABAAEQARABEAEQATABUAFQAVABMAEwATABMAFQAVABQAEwARABEAEAAPAA4ADgAO
AA4ADgAOAA4ADAALAAsACgAJAAkACQAJAAkABwAGAAYABgAEAAQABAAEAAYABgAGAAYA
BAAEAAQABAAEAAQABAAEAAMAAwADAAMAAwADAAMABAAGAAcABwAHAAUABQAEAAQABAAF
AAcABwAHAAcABwAGAAYABAAEAAQABAAEAAYABgAHAAcABQAFAAUABgAGAAYABgAGAAQA
BAAEAAQABgAIAAkACgAIAAgACQAKAAoACgAKAAoADAAMAA0ADQANAA0ADQAOABAAEQAS
ABMAFAAUABQAFAAUABMAEwASABIAEgASABMAEQARABEAEAARAA4ADAAKAAgABwAGAAUA
BAADAAIAAQD+//3//P/7//r/+v/6//r/+v/6//r/+v/4//j/+P/4//r/+v/4//r/+v/4
//b/8//2/wEAEAAlADsAUgBoAIEAnQC3ANIA6AD2APUA4QC/AI8ATwASAOn/zP+2/63/
tv/A/8T/yf/M/9H/3f/l/+n/6//s/+7/8v/0//P/8//y//H/7//v/+//7//x//L/8v/y
//P/8//z//P/8//z//P/8//1//X/9f/1//T/9P/0//T/9v/2//f/+P/3//b/9f/z//P/
9P/0//X/9f/1//b/9v/3//f/9//3//j/+f/7//z//P/8//v/+v/5//n/+f/5//3//v/+
//7//v/+//7///////////8AAAEAAgACAAQABgAFAAUABgAIAAkACQAKAAgACQAJAAkA
CgALAAwADAAPAA8ADwAPAA0ADQANAA0ADgAPAA8ADwANAAsACwALAAsACwALAAsACwAL
AAoACgANAA0ADQANAA0ADwAPAA8ADQANAA0ADQAPAA8ADgANAA0ADQAMAAsACAAIAAgA
CAAIAAgACAAGAAQAAwABAP//AQABAAEAAQABAAAAAAAAAP7//v/+//7/AAAAAAAAAAD+
//7//v/+/wAAAAAAAAAA//////////////////8AAAAAAQABAAEAAQABAAAAAAABAAMA
BgAHAAUABQAFAAQAAgACAAIAAgAEAAUABQACAAAAAAAAAAAAAgACAAMAAwABAAEAAQAC
AAIAAgACAAIABAAEAAQABAACAAQABQAGAAgACAAJAAoACAAIAAgACAAIAAgACQAJAAsA
CwALAAwADQANAA0ADQAQABAAEAAQABAADwAPAA4ADAAMAAwADQAOAA8AEAAQAA4ACgAH
AAQABAADAAIAAQD+//3//P/7//r/+f/4//f/+P/4//j/+P/2//b/9v/2//j/+P/4//j/
+P/2//T/9P/0//D/8v/3/wYAGQAuAEMAWwByAIgAowDDAN0A7gD0AOwA0wCpAG8ALwD7
/9r/xf+4/7j/v//G/8r/zv/R/9j/3//n/+n/6//t//D/8P/u/+z/7v/v/+//7//x//H/
8f/x/+//8P/w//D/8f/x//H/8f/v/+//7//v//H/8f/x//H/8P/w//D/8P/w//D/8f/y
//T/9P/0//P/8f/y//L/8//z//P/9P/0//X/9f/1//X/8//z//T/9P/3//j/+P/4//X/
9f/1//X/9//4//j/+P/6//r/+v/7//v/+//7//z//f/+//7/AAAAAP////8AAAQABQAF
AAYABgAHAAcABwAIAAkACgAKAAsACwALAAsACQAJAAkACQAMAA0ADQANAAsACQAJAAkA
CwALAAsACwALAAsACgAKAAsACwALAAsADQAPAA8ADwANAA0ADQANAAsACwAKAAkACgAL
AAsACwAJAAgABwAGAAYABgAGAAQAAQABAAAA//////////////7//v///wAA///+//3/
/P/8//z//P/8//z//P/8//z//P/8//z//P/9//3//f/9//v/+//7//z//v////////8B
AAEAAAAAAP////8AAP//AAABAAIAAgAAAAAAAAAAAAIAAwABAAIAAgACAAIAAgAAAAAA
AQABAAEAAQABAAIAAQAAAP///v///wAAAQACAAIABAAFAAYABAAEAAUABgAIAAgACAAI
AAgACAAJAAkACQAJAAkACgAMAA0ADgAPAA4ADgAOAA4ADgANAA0ADAAKAAoACgALAAwA
DQAOAA4ACwAIAAYABAAAAP///v/9//3//f/9//3/+//5//f/9f/3//j/+f/6//j/+P/4
//j/9v/2//b/9v/4//j/+P/4//T/8P/y//v/CAAbADQASwBjAHoAkACtAMsA4QDsAOoA
2gC5AIcARwALAOH/yv+5/7L/vP/F/8r/zv/W/9v/3v/j/+f/6//t/+//8P/y//L/8v/x
//H/8P/v//D/8f/y//P/8f/y//L/8v/z//P/8//z//X/9f/1//X/8//z//P/8//2//b/
9v/2//T/9P/1//b/9v/2//b/9f/3//j/+P/5//f/9//4//j/+//7//v/+//5//n/+v/6
//n/+v/6//r/+v/7//z//f/9//7//v/+////AAABAAMAAQABAAEAAgADAAQABAAGAAgA
BwAHAAgACQAJAAgACAAJAAsADAANAA4ADwAQABAADwAPAA8ADwAQABEAEgATABEAEQAQ
AA8AEQAPAA8ADwAPAA8ADwAPAA8ADwAOAA4ADwAPAA8ADwAPABEAEQARABMAEwATABMA
EQARABAADwARABEAEAAPAAwADAAMAAwACgAKAAoACAAIAAkACQAJAAkACQAJAAkABwAG
AAYABgAIAAgACAAIAAYABgAGAAYACAAIAAgACAAIAAgACAAIAAcABwAHAAcACQAJAAkA
CgAJAAkACAAHAAgACQAJAAoACAAJAAsACwALAAsACwAKAAwADAAMAAwADAALAAsACwAM
AAoADAAMAAwADAAKAAoACwALAAoACwAMAA4ADAAMAAwADAAMAAwADAAMAA4AEAARABIA
EAAQABEAEgAUABQAFAAUABIAEgATABMAFQAVABUAFgAYABkAGgAbABsAGgAZABgAGQAZ
ABoAGgAYABgAGAAZABsAGwAbABoAGAAUABEADgAOAA0ADAALAAwACwAKAAkABgAFAAQA
AwAEAAQABAAEAAQABAAEAAQAAgACAAIAAgACAAIAAgACAAAA/P/8/wMAEAAhADQASwBj
AHoAlACzANEA6QD0APQA6ADLAJ8AYwAjAPP/2P/F/77/xv/R/9j/3P/g/+f/7v/z//X/
+f/9//3//v8AAAIAAAD+//////////////////////8AAAAAAAABAAEAAQABAAMAAwAD
AAMAAgABAAAA//8BAAIAAwAEAAQABAAFAAYABgAGAAYABQAHAAgACAAJAAgABwAHAAYA
CQAJAAkACQALAAsADAAMAAsADAAMAAwADQANAA0ADQAPABAAEAAQABIAEgASABMAEQAR
ABEAEgATABQAFAAWABcAFwAYABoAGgAbABsAHAAcAB0AHQAdACAAIQAiACIAIgAhACAA
HwAiACMAJAAlACUAJQAkACMAJQAjACMAIwAjACMAIwAjACMAIwAiACIAJQAlACUAJQAk
ACUAJAAjACYAJwAoACkAKQApACgAJwAlACUAJAAjACQAJAAkACQAIAAgACAAHgAfAB8A
HgAdAB0AHQAdAB0AHQAcABwAHAAeAB4AHgAeAB0AHAAbABoAHAAcABwAHAAcABwAHAAc
ABwAGwAaABkAHAAdAB4AIAAfAB8AHgAdAB0AHQAcABwAHAAdAB8AHwAdAB0AHQAcABwA
HAAcABwAHAAcABwAHAAcABwAHQAeACAAIQAdAB0AHQAeABwAHAAcABwAGgAaABoAGgAc
AB4AHwAgACIAIgAjACQAIgAiACIAIgAkACQAJQAlACUAJQAlACYAJgAnACgAKQAsACwA
LAAsAC4ALQAtACwAKgAqACoAKwArACsAKwAqACsAKAAmACQAJAAjACIAIQAeAB0AHAAb
ABoAGQAYABcAGAAYABgAGAAYABgAGAAYABoAGgAaABoAGAAYABoAGAAWABYAGAAVABYA
HwAwAEMAVwBuAIQAmwCzANEA6gD+AAQB/wDrAMUAkQBTABwA9//i/9D/zf/W/97/4v/p
//L/+f8BAAcADQAPAA4AEAASABYAFAAVABUAFQAVABUAFQAVABMAFAAUABQAFwAXABcA
FwAZABkAGQAZABsAGwAbABsAHAAcABwAHAAaABoAGwAcAB4AHgAeAB0AGwAcABwAHQAf
AB8AIAAgACEAIQAhACEAHwAfACAAIAAhACIAIgAiACMAIwAjACMAIwAkACQAJAAoACgA
KAAlAA==
         </WaveFormData>
      </LeadData>
      <LeadData>
         <LeadByteCountTotal>10000</LeadByteCountTotal>
         <LeadTimeOffset>0</LeadTimeOffset>
         <LeadSampleCountTotal>5000</LeadSampleCountTotal>
         <LeadAmplitudeUnitsPerBit>4.88</LeadAmplitudeUnitsPerBit>
         <LeadAmplitudeUnits>��V</LeadAmplitudeUnits>
         <LeadHighLimit>2147483647</LeadHighLimit>
         <LeadLowLimit>268435456</LeadLowLimit>
         <LeadID>V6</LeadID>
         <LeadOffsetFirstSample>0</LeadOffsetFirstSample>
         <FirstSampleBaseline>0</FirstSampleBaseline>
         <LeadSampleSize>2</LeadSampleSize>
         <LeadOff>FALSE</LeadOff>
         <BaselineSway>FALSE</BaselineSway>
         <ExcessiveACNoise>FALSE</ExcessiveACNoise>
         <MuscleNoise>FALSE</MuscleNoise>
         <LeadDataCRC32>2843201319</LeadDataCRC32>
         <WaveFormData>
BgAGAAYABgAFAAQAAwACAAAAAAAAAAAAAQACAAMABAADAAIAAQAAAAEAAgADAAQABAAE
AAQABAACAAIAAgACAAMABAAFAAYABgAGAAYABgAGAAYABgAGAAgACAAIAAgABgAGAAYA
BgAIAAgACAAIAAYABgAGAAYABAAEAAQABAAGAAcABwAGAAYABAAGAAYACAAIAAgACAAG
AAYABgAGAAcABwAJAAkACQAKAAoACwAJAAoACgAKAAwADQANAA0ADQANAA0ADQARABIA
FAAVABUAFQAVABYAFAAUABMAEwARABAAEAAPABEAEQARAA8ADwANAAsACQAIAAgABQAF
AAIAAQAAAAAA///+//3//f/8//z//P/7//v/+//7//v/+f/5//n/+f/2//b/+P/4//j/
+f/5//X/9f/7/wcAFgAmADYASQBZAG0AggCWAKMArACsAJ0AhABlAD4AFQD5/+n/3f/T
/9X/3P/e/9//4//n/+z/7//y//L/9P/3//f/9//3//f/9//3//T/9P/0//X/9f/1//X/
9f/3//f/9//3//X/9f/1//X/9v/2//b/9v/y//T/9P/0//X/9v/4//n/9//3//f/9//3
//f/+P/4//r/+v/6//r/+P/5//n/+f/5//n/+v/6//z//P/8//z//P/8//z//P/+//7/
/v////////////////8AAAAAAQACAAIAAgACAAIAAwADAAQABgAHAAcABgAIAAgACAAK
AAsACwAMAAwACgAKAAoACgAKAAoACwANAA8ADwAOAA4ADgAMAAwADAALAA0ADQANAA0A
CwALAAsACwALAA0ADQANAA4ADgANAAsACwAKAAoACgAKAAsACwAKAAoACgAIAAcABwAH
AAcABgAGAAYABQAFAAIAAgACAAIAAgACAAIAAQAAAP/////9//7//v/+/wAAAAAAAAAA
/v/+//7//v/+//7//v/////////+//z/AAAAAAAAAQABAAIAAgACAAIAAQABAAEAAgAD
AAMAAwADAAMAAwACAAIAAgADAAMABAAEAAQABAABAP//AgAEAAQABAAEAAIAAwADAAIA
AgAAAAIAAgACAAIAAgACAAAAAAAAAAAAAQABAAMAAwAFAAYABgAHAAUABgAGAAYABgAH
AAcABwAHAAcABwAHAAkACgAMAA0ADQANAA0ADgAMAAwACwALAAwADAANAA0ADQANAA0A
CwALAAkABwAFAAMAAgD+//3//P/7//r/+v/5//j/9//3//T/9P/0//P/8//z//P/8//z
//P/8//z//D/8P/y//D/8P/x//H/8f/5/wMADwAgADIAQgBVAGsAgQCUAKIApwCiAJgA
gQBeADEACADx/+X/2f/V/9f/2f/a/9r/3//j/+n/7P/t/+z/6v/q/+n/7f/x/+//7//v
/+//7P/s/+z/7f/t/+3/7f/t/+v/6//r/+v/6//r/+v/6//s/+z/7P/s/+r/7P/s/+z/
7f/u//D/8f/v/+//7//v/+3/7f/u/+7/8P/w//D/8P/v/+//7v/t/+//7//w//D/7v/u
/+7/7v/w//D/8P/w//L/8v/y//P/8f/x//H/8f/z//T/9P/1//b/9v/2//b/9v/3//f/
+P/6//v/+//6//r/+v/6//z//f/9//7//v/+//7//v/+/wAAAAABAAMABQAFAAQABAAC
AAAAAAAAAP//AQABAAEAAQD////////9//3//////wEAAgACAAEA//////7//v8AAAAA
AQABAP7//v/+//z/+//7//v/+//8//z//P/7//r/9v/1//T/9v/2//b/9v/1//T/8//z
//H/8v/y//L/9P/0//T/9P/0//T/9P/0//T/9P/0//X/9f/1//T/8v/0//T/9P/1//X/
9v/2//b/9v/1//X/9f/2//f/9//3//f/9//3//b/9v/2//f/9//6//r/+v/6//f/9//3
//n/+v/6//r/+v/6//j/+f/5//j/+v/4//r/+v/6//r/+v/6//j/+P/4//j/+v/7//7/
///9//7//v//////AAAAAAAAAAABAAEAAQABAAEAAQABAAQABgAJAAsACgAJAAgACAAG
AAYABQAFAAUABgAIAAkABwAHAAcABQADAAEA///9//z//P/5//n/+P/3//b/9v/1//T/
8//z//T/9P/0//P/8//z//P/8//x//H/8f/x//D/8P/0//b/9P/v/+//9f///wsAGQAq
ADwATgBhAHkAkQCeAKIAnwCUAHwAVwAqAAMA7P/h/9f/0f/V/9n/2f/e/+T/6//t/+3/
7P/t//D/8P/w//H/8//z//H/8f/x//H/8P/w//D/8f/x//H/8f/x/+//7//v/+//8f/x
//H/8f/y//L/8v/y/+7/8P/w//D/8//0//b/9//2//X/9P/z//P/8//0//T/8//y//H/
8P/y//P/8//z//T/9f/3//j/9//2//X/9P/2//b/9v/2//j/+P/4//n/+f/5//n/+f/7
//z//P/9//3//P/7//r/+//9//7/AAABAAEAAAD+////AAABAAQABQAFAAYABgAEAAQA
BAAEAAYABgAHAAkABwAHAAYABgAGAAQABAAEAAcACQAJAAkACAAFAAQAAwAFAAUABwAH
AAUABgAGAAUABwAHAAYABgAEAAQABQAFAAIAAgACAAAAAgADAAQABQACAAIAAgABAAEA
/v/+//7//v/+//7//v/9//z/+//7//v//P/8//z//P/8//z//P/8//z//P/8//7//v/+
//////////7//P///wAAAQADAAEAAgACAAIAAAD///////8CAAMAAwADAAEAAQABAAAA
AQACAAQABQAEAAQABAAEAAMAAwADAAUABQAGAAQAAgACAAIAAgACAAMAAwACAAQAAgAE
AAQAAgACAAIAAgACAAIAAgACAAMAAwAFAAUABQAGAAYABwAHAAgACAAIAAcABwAGAAUA
BgAHAAgACQAKAAoACwALAA0ADQANAA4ADgAOAA0ADQAKAAoACwALAAwADQAOAA0ACwAJ
AAcABQAEAAQAAQABAAAA///+//7/+//6//n/+f/5//r/+//7//n/+f/5//n/+//7//v/
+//+//z/+v/4//T/8f/x//f/AQANABkAKAA2AEYAVwBtAIUAmgCmAKkApACQAG8ARAAZ
APb/4//b/9X/1//f/+P/5P/m/+n/7//z//b/+f/4//r/+v/5//n/9//3//f/9//3//b/
9v/2//f/9//3//f/9//3//f/9//3//n/+f/5//n/+v/6//r/+v/6//z//P/8//v/+v/6
//n/+//7//v/+//5//n/+v/6//z//P/8//z//v/////////+//3//f/8//3//v///wAA
AAAAAAAAAAAAAAAAAAABAAMAAwADAAMAAgACAAEAAQAEAAQABAAEAAUABwAIAAoACwAL
AAoACAAJAAoACwAOAA0ADQAOAA4AEAAQABAAEAAQABAAEQATABEAEQAQABAAEgAQABAA
EAAQABEAEAAPABEADwAPAA8ADwAPABEAEQAPABAAEAAPABAAEQARABIAEQAQABAADwAQ
ABAAEAAOAA0ADQANAA0ACgAKAAoACQALAAgACAAIAAYABgAGAAYABgAGAAYABwAFAAYA
BgAGAAQABAAEAAQABQAGAAcACAAHAAYABQAFAAcABwAGAAQABAAEAAQABQAHAAgACAAI
AAgABwAHAAcABgAHAAcABwAJAAkACQAIAAgACAAJAAkACAAIAAgACAAJAAkACQAIAAYA
BgAGAAYABgAHAAcABgAEAAIABAAEAAQABAAEAAQABQAGAAcACAAHAAcACQAJAAsADAAM
AA0ADQAOAA4ADgANAA0ADAALAAwADQAOAA8ADwAQABIAEwAUABUAFgAYABcAFgAUABMA
EgASABMAEwAUABUAFgAVABIADwAMAAkACgAKAAcABwAEAAMAAgACAP///v/9//3//f/+
///////+//3//P/7//3//f/9//3/AAAAAPz//P/6//f/9f/3//3/CQAVACAAMABAAE8A
YwB7AJAAngCnAKgAmgCBAGAANwAOAPX/5//f/9n/2//h/+T/5P/l/+n/7//2//v//P/8
//z/+//5//f/9//3//f/9//4//j/+P/5//f/9//3//f/+f/5//n/+f/3//f/9//3//r/
+v/6//r/+v/8//z//P/5//j/+P/3//r/+//8//3/+//7//z//P/8//z//P/8//z//f/9
//3/+//7//z//P/9//7///8AAP3//P/7//r//f/+////AQABAAEAAQABAAAAAAD/////
AgACAAIAAgACAAMAAwAEAAQABQAFAAQABgAGAAYACAAIAAcABwAGAAkACgALAAwACwAK
AAoACwANAA0ADAAMAAoACAAIAAgABwAJAAkACQAKAAkACgALAAkACQALAAsACQAKAAoA
CQAMAA0ADQAOAA0ADAAMAAsADAAMAAwACgAHAAcABwAHAAYABgAGAAUABwAEAAQABAAC
AAIAAgACAAIAAgACAAMAAgACAAEAAAAAAAAAAAAAAAIAAgACAAIAAAAAAAAAAQACAAMA
AwACAAMAAgABAAEAAwAEAAQABAAEAAMAAwADAAIAAwADAAMABAAFAAYABgAEAAQABQAF
AAQABAAGAAYABgAGAAYABwAHAAYABgAEAAYABgAEAAQABAAEAAYABgAGAAYABwAHAAkA
CQAIAAgABwAHAAcACAAIAAgACQALAAwADQALAAsACwALAA0ADgAQABEAEQARABEAEgAS
ABIAEQARABAAEAARABEAEwATABMAEQAQAA8ADgANAAkACAAEAAMABAADAAIAAgD///7/
/f/9//r/+v/6//n/+//7//v/+//5//n/+f/5//j/+v/6//r//P/7//n/8//1//v/BQAW
ACgANgBDAFUAaQB+AJIAowCsAKwAnwCMAGkAPAAVAPn/5f/X/9X/2//e/+D/4//h/+P/
6P/v//D/8v/0//X/8//1//X/9f/1//X/8v/y//L/8//1//X/9f/1//T/8//y//H/8//z
//P/8//y//L/8v/y//L/9P/0//T/9P/0//X/9f/z//P/8//z//X/9f/2//b/9v/2//b/
9v/2//f/9//3//n/+f/6//r/+f/4//f/9v/3//j/+f/6//r/+v/6//v/+//7//v/+//9
//7//v////7//v/+//7//v//////AAAAAAEAAQAAAAAAAAAAAAIABQAFAAYABgAGAAYA
BgAGAAgACAAJAAsACQAJAAgACAAGAAQABAAEAAUABwAHAAcABwAFAAUABQAHAAcACQAJ
AAcACAAIAAcACQAJAAgACAAKAAoACwALAAgACAAIAAYABwAHAAcABwAGAAYABgAFAAUA
AgACAAIAAgACAAIAAgD///7//f/9////AAAAAAAAAAAAAAAAAAAAAAAAAAAAAAAAAAAA
AAEAAQABAAAA/v8BAAIAAwAFAAQABAADAAIAAgABAAEAAQACAAMAAwADAAMAAwADAAIA
AwAEAAYABwAGAAQAAgAAAAAAAAAAAAEAAwAEAAQAAgAAAAIAAgACAAIAAgACAAIAAgAC
AAIAAQABAAMAAwAFAAYABgAHAAUABgAGAAYABgAHAAcABwAHAAcABwAHAAcACAAKAAsA
DAANAA4AEAAOAA4ADQANAAwADAANAA0ADQANAA0ACwAHAAUAAwABAAEAAgAAAAEA///9
//v/+v/5//j/9//3//j/+P/4//f/9f/1//X/9f/3//f/9//3//b/9P/y//T/9P/x/+//
8//7/wUAEQAiADAAQABTAGkAgwCYAKQApwCiAJAAcwBOACMA/v/t/+P/3f/Z/9v/3f/e
/+D/5f/n/+v/8P/z//T/9P/y//P/8//x//H/8f/x//H/7v/u/+7/7//v/+//7//v//H/
8f/x//H/7//v/+//7//w//D/8P/w/+7/8P/w//D/7v/u/+//7//x//H/8f/x/+//7//w
//D/8v/y//L/8v/y//P/8//z//H/8f/y//L/9P/0//T/9P/0//T/9P/0//b/9v/2//f/
9//3//f/9//3//j/+P/5//z//P/8//z/+v/7//v//P/+///////+//7//v/+/wAA////
/wAAAAABAAIAAwAEAAIAAgADAAUABQAFAAQABAAEAAIAAgACAAEAAwADAAMABAADAAQA
BQAEAAMABAADAAMABAAEAAMABQAFAAQABAACAAIAAwADAAQABAAEAAIA//////////8A
AAAAAAD//////P/8//z//P/8//z//P/7//r/+f/5//n/+v/6//r/+v/6//r/+v/6//r/
+v/6//r/+v/6//v/+//7//r/+P/4//j/+P/5//v//P/8//z//P/7//v/+//8//3//f/9
//////////7//P/8//3//f/+//7//v/+/////////wEA/f/8//7//v/+//7//P/9//3/
/P/8//r//P/8//z//P/8//z//P/8//z//P/9//3//////wEAAgACAAMAAQACAAIAAgAC
AAMAAwADAAEAAQABAAEABQAGAAgACQAJAAkACQAKAAgACAAHAAcABwAIAAoACwAJAAkA
CQAHAAcABQADAAEA/v/+//v/+//8//v/+v/6//n/+P/3//f/9P/0//T/8//1//X/9f/1
//X/9f/1//X/8v/y//T/9P/y//H/7//z//v/AwARACIANgBGAFcAbQCDAJYAoACfAJQA
gABfADYACwDu/+H/2f/R/9P/1//Z/9z/4v/n/+v/7f/u/+//8P/w//D/8f/z//P/8f/x
//H/8f/w//D/8P/x//H/8f/x//H/7//v/+//7//x//H/8f/x//D/8P/w//D/7v/w//D/
8P/y//L/8//z//H/8f/x//H/8f/x//L/8v/0//T/9P/0//T/9f/1//X/9//3//j/+P/3
//b/9f/0//b/9v/2//b/+P/4//j/+f/5//n/+f/5//v//P/8//3//f/8//v/+v/8//3/
/f/+/wAAAQABAAAA/v/+//7/AAADAAMABAAEAAMAAgABAAAAAQACAAQABwAFAAUABAAE
AAQAAgACAAIAAwAFAAUABQADAAEAAQABAAEAAQADAAMABQAGAAYABQADAAMAAgACAAMA
BAAGAAcABQAEAAMAAAAAAAEAAgADAAAAAAAAAP/////8//z//P/+//7//v/+//v/+v/5
//n/+v/8//3//v/+//7//v/+//3//P/7//r//P/8//z//f/9//3//P/6//z//P/8//3/
/f/+//7//v/8//v/+//7//7//////////f/9//3//P/+//7///////7//v/+//7////+
/wAAAAAAAAAAAAABAAEAAAD+//z//v/+/wAAAAAAAAAAAAAAAAAAAAABAAEAAwADAAUA
BgAGAAcABQAGAAYABgAGAAcABwAHAAUABQAFAAUABwAIAAoACwANAA0ADQAOAAwADAAL
AAsADAAMAA0ADQALAAsACwAJAAcABQADAAEAAAAAAP3//f/8//v/+v/6//v/+v/5//n/
+P/4//j/9//3//f/9//3//f/9//3//f/9P/0//T/9P/0//X/8f/x//X///8LABoAKgA6
AEkAXQB3AIwAmgChAJ4AkAB3AFQAJwD+/+f/2//R/9H/1f/Z/9z/4v/n/+v/8f/y//P/
8v/0//T/8//z//X/8//z//P/8//y//L/8v/z//X/9f/1//X/9f/1//X/9f/z//P/8//z
//b/9v/2//b/9P/2//b/9v/4//j/+f/5//f/9//3//f/9//3//j/+P/4//j/+P/4//j/
+f/5//n/+f/5//r/+v/6//r/+v/6//j/+P/4//j//P/8//z//f/7//v/+//7//z//v//
/wEAAQAAAP///v/+//////8AAAIAAwADAAIAAAAAAAAAAgAEAAUABwAIAAYABgAGAAYA
BgAGAAcACQAJAAkACAAIAAYABAAEAAQABQAHAAcABwAHAAUABQAFAAcABwAJAAkACwAM
AAwACwAJAAkACAAIAAoACgALAAsACgAKAAoACAAHAAcABwAHAAYABgAGAAUABQACAAIA
AgAEAAQABAAEAAMAAgABAAEA//8AAAAAAAACAAIAAgACAAEAAAD///7/AAAAAAAAAQAB
AAEAAAD+/wAAAAAAAAEAAwAEAAQABAACAAEAAQABAAIAAwADAAMAAwADAAMAAgACAAIA
AwADAAQABAAEAAQAAwABAAIABAAEAAQABAAEAAUABQAEAAIAAAACAAIABAAEAAQABAAC
AAIAAgACAAMAAwAFAAUABwAIAAgACQAJAAoACgAKAAoACwALAAsACwALAAsACwANAA4A
EAARABEAEQARABIAEgASABEAEQAQABAAEQARABEAEQARAA8ADwANAAsACQAIAAgABQAF
AAMAAQD///7//v/+//7////8//z//P/7//z//f/+/////v/9//z/+//6//r//P/8//7/
/f/7//v/+f/7/wMAEgAiADAAPQBRAGEAdACIAJcAoACgAJUAegBZADIACwDv/9//1f/R
/9X/3P/g/+P/5f/p//D/9f/2//b/9v/1//f/+f/3//f/9//3//T/9P/0//X/9//3//f/
9//5//n/+f/5//f/9//3//f/+P/4//j/+P/2//j/+P/4//r/+v/7//v/+f/5//n/+f/5
//n/+v/6//r/+v/6//r/+v/7//v/+//9//3//v/+//z//P/8//z//v/+//7//v/+//7/
/v////3//f/9//3//v8AAAEAAwAEAAQABAAEAAIAAwADAAQABgAHAAcABgAGAAYABgAI
AAkACQAKAAoACAAIAAgACAAIAAgACQALAA0ADQAMAAwADAAKAAoACgANAA8ADwAPABEA
DwAPAA8ADwAPABEAEQARABIAEgARAA8ADwAOAA4AEAAQABEAEQAOAA4ADgAMAA0ADQAN
AA0ACgAKAAoACQALAAgACAAIAAYABgAGAAYABQAEAAMAAwABAAIAAgACAAQABAAEAAQA
AgACAAIAAgACAAIAAgADAAMAAwACAAAAAgACAAIAAwADAAQABAAEAAIAAQABAAEABAAF
AAUABQAFAAUABQAEAAQABAACAAIAAgACAAIAAwADAAIABAACAAQABAAEAAQABAAEAAQA
BAAEAAQABQAFAAcABwAFAAYABgAHAAcACAAIAAgACgALAAsACwALAAsACwALAA8AEAAS
ABMAEwATABMAFAAUABQAEwATABIAEgATABMAEQARABEADwAPAA0ACwAJAAYABgADAAMA
AgABAAAAAAD///7//f/9//r/+v/6//n/+//7//v/+//7//v/+//7//r/+P/6//r//P/5
//f/8//1//v/BwAWACYANABFAFcAawCAAJIAowCqAKgAmQCCAF8ANAANAPX/5f/X/9P/
2f/e/+L/4//l/+n/7v/z//T/9v/2//X/+f/5//j/9//2//X/8v/y//L/8//1//X/9f/1
//X/9f/1//X/9//3//f/9//4//j/+P/4//T/9v/2//b/9//4//r/+//6//n/+P/3//f/
9//4//j/+P/4//j/+P/4//n/+f/5//v/+//8//z/+v/6//r/+v/6//r/+v/6//7//v/+
/////f/9//3//f///wAAAAABAAIAAgACAAIABAAFAAUABgAGAAcABwAGAAYABgAGAAgA
CQAJAAoACgALAAwADQAOAAwADAANAA8ADQANAAwADAAMAAoACgAKAAsADQANAA0ACwAJ
AAkACQAKAAsADgAPAA0ADgAOAA0ADQANAAwADAAOAA4ADwAPAAwADAAMAAoACwALAAsA
CwAIAAgACAAHAAUAAgACAAIABAAEAAQABAADAAIAAQABAAEAAgACAAIAAgACAAIAAgAC
AAIAAgACAAQABAAEAAUAAwADAAIAAAAEAAQABAAFAAUABgAGAAYABAADAAMAAwAFAAcA
CAAJAAcABwAHAAYACAAIAAkACQAKAAwACgAGAAYABgAGAAYACAAJAAkACAAGAAQABgAG
AAgACAAIAAgACgAKAAoACgAKAAkACgAJAAoADAANAA8ADgAOAA0ADAAMAA0ADQANAA4A
DwAQABEAEQASABQAFQAXABcAFwAYABcAFgAUABMAEgASABMAEwAVABUAFQATABAADQAK
AAcABwAIAAYABwAEAAMAAgACAAEAAAD/////AAAAAAAA///9//3//f/9//7///8AAAEA
AAD8//r/+v/6//f/9//9/wUAEwAjADAAQABQAGEAdwCPAKIArACvAKgAlAB1AE4AIwAC
APH/6f/h/9//4f/l/+b/6P/p/+3/9f/4//n/+v/6//r/+f/3//f/+f/5//n/+f/4//j/
+P/5//n/+f/5//n/+//7//v/+//5//n/+f/5//r/+v/6//r/+P/6//r/+v/4//j/+f/5
//r/+//8//3//P/7//v/+v/8//z//P/8//z//f/9//3//f/9//7//v8AAAAAAAAAAP7/
/v/+//7/AAAAAAAAAQADAAMAAwADAAMABAAEAAUABgAGAAYABgAEAAUABQAGAAoACwAL
AAoACgAKAAoADAANAA0ADgAOAA4ADgAOAA4ADAAMAA0ADwAPAA8ADgAOAA4ADAAMAAwA
DQAPAA8ADwARAA8ADwAPAA0ADQAPAA8AEQASABIAEQAPAA8ADgAOAAwADAANAA0ADgAO
AA4ADAAKAAkACAAHAAgACAAIAAcABQACAAIAAgAEAAQABAAEAAQABAAEAAUABAAEAAMA
AgACAAIAAgACAAIAAgACAAIAAgACAAIAAwAFAAUABAACAAIAAgACAAMABQAGAAYABgAG
AAUABQAFAAUABQAEAAMABAAFAAYABgAEAAQABQAFAAgACAAIAAgABgAGAAYABgAGAAcA
BwAGAAYABAAGAAYABAAEAAQABAAFAAYABwAIAAkACQALAAsACwAMAAwADQANAA4ADgAO
AAwADQANAA0ADgAPABAAEQARABIAFAAVABUAFQAVABYAFgAWABUAFQASABIAEwATABUA
FQAVABMAEQAPAA0ACwAIAAgABQAFAAYABQAEAAQAAgAAAP7//f/9//7///////3//f/9
//3//f/9//3//f8AAAAAAAD8//r/9//3//3/CQAVACUANgBGAFgAaQB/AJUApgCsAKsA
ngCEAF0AMAAHAO7/5f/b/9n/3//n/+f/6v/u/+//8f/z//b/+f/6//r/+v/9//3/+//6
//n/+P/3//f/+P/5//v/+v/5//j/9//4//n/+v/7//v/+//7//v/+v/6//r/+v/5//z/
/f/+//3//P/8//v//f/9//3//f//////AAAAAP7//v/+//7/AAABAAEAAQD/////AAAA
AAAAAAAAAAAAAgACAAIAAgACAAIAAgADAAUABQAFAAUABQAGAAYABwAIAAgACAAIAAgA
CQAJAAoACgALAAsACgALAAwADQAQABAADwAPAA4AEAAQABAAEAASABIAEwAVABQAEwAR
ABAAEQAQABEAEgASABMAEgARABMAEQARABEAEQARABMAEwATABQAFAATABQAFQAVABYA
FQAUABQAEwASABIAEgAQAA8ADwAPAA8ADAAMAAwACwAOAAwADQAOAAwADAAMAAwACwAK
AAkACQALAAwADAAMAAoACgAKAAoADAAMAAwADAAKAAoACgALAAsACwAKAAgACgAKAAoA
CwAJAAoACgAKAA0ADQAOAA8ADgAPAA8ADwAPAA8ADwAOAA4ADgAPAA8ADgAOAA4ADgAR
ABIAFAAUABQAFAATABMAEgAQABMAEgAVABYAFQAUABMAEgAUABQAFAAUABcAFwAZABkA
FwAYABgAGQAZABoAGgAaABoAGwAbABsAHQAdAB0AHQAfACAAIgAjACIAIQAgACAAIQAi
ACIAIwAgACAAIQAhACMAIwAjACEAHQAbABkAFwAWABYAEwATABMAEwATABQAEgAQAA4A
DQAOAA4ADgANAA8ADwAPAA8ADQANAA0ADQAOAA4ADAAMAAoABwAFAAkAEwAhAC0APABM
AF4AcwCJAKEAsgC6ALkAsACaAHcATAAfAAAA8//p/+f/7f/1//f/+P/8////AwAFAAgA
CQAKAAwADAANAA0ACwALAAsACwALAAoACgAKAAsACQAJAAkACQALAAsACwALAA0ADQAN
AA0ADAAMAAwADAAMAA4ADgAOAA4ADgAPAA8ADwAPAA8ADwARABEAEgASABAAEAAQABAA
EAARABEAEQARABEAEgASABAAEAAQABAAEAAQABAAEAAQABAAEAARABMAEwATABMAEQAS
ABIAEwASABIAEgASABUAFwAYABoAGwAbABoAGAAaABoAGgAcABsAGwAcABwAGgAaABoA
GgAbABwAHgAhACAAHwAdABwAHwAeAB8AIAAeAB8AHgAdAB4AHQAeAB8AHwAfACEAIQAg
ACAAHwAdACAAIQAhACIAIAAgACEAIQAgACAAIAAeAB8AHwAfAB8AHQAcABsAGQAaABgA
GQAaABoAGgAaABoAGQAYABcAFwAZABoAGgAaABkAGAAXABYAGAAYABgAGAAYABgAGAAZ
ABcAFwAWABQAGQAaABsAHQAcABwAGwAaABwAGwAbABsAGwAbABoAGQAbABsAGwAaABoA
GgAbABsAGAAYABoAGgAaABoAHAAdAB0AHAAaABgAGgAaABoAGgAaABoAGAAYABgAGAAb
ABsAHQAdAB8AIAAgACEAHwAgACAAIAAgACEAIQAhACEAIQAhACEAJQAmACgAKQApACkA
KQAqACoAKgApACkAKAAoACkAKQApACkAKQAnACUAIwAhAB8AHwAgAB4AHwAcABsAGgAa
ABkAGAAXABcAFAAUABQAEwAVABUAFQAVABcAFwAXABcAFAAWABgAFgAUABUAFQARABEA
FQAhAC4APABOAF0AbQCBAJoArgC5ALwAtgClAIoAZwA+ABsABQD3/+//7f/x//b/+P//
/wMACQAMABEAFAAUABIAEQAVABcAFQAVABUAFQASABIAEgATABMAEwATABMAFQAVABUA
FQAVABUAFQAVABgAGAAYABgAFAAWABYAFgAWABYAFwAXABkAGQAZABkAFwAXABgAGAAZ
ABoAGwAcABoAGwAbABsAGwAbABwAHAAeAB4AHgAeAB4AHgAeAB4AIAAgACAAIQAjACEA
IQAfAA==
         </WaveFormData>
      </LeadData>
   </Waveform>
</RestingECG>
