# Supplementary material for: Detection of Left Atrial Enlargement Using a Convolutional Neural Network-Enabled Electrocardiogram
Source: Front Cardiovasc Med. 2020 Dec 17;7:609976. doi: 10.3389/fcvm.2020.609976 (PMC7773668; doi:10.3389/fcvm.2020.609976)
Supplement: Supplementary file 4 [file Data_Sheet_4.ZIP › normal3/1802032070_1496_00000007.XML]

<?xml version="1.0" encoding="Windows-1252"?>
<!DOCTYPE RestingECG SYSTEM "restecg.dtd">
<RestingECG>
   <PatientDemographics>
      <PatientID>1802032070</PatientID>
      <PatientAge>70</PatientAge>
      <AgeUnits>Years</AgeUnits>
      <Gender>Female</Gender>
      <PatientLastName>huangbaosheng</PatientLastName>
   </PatientDemographics>
   <TestDemographics>
      <DataType>Resting</DataType>
      <Site>1</Site>
      <AcquisitionDevice>MAC55</AcquisitionDevice>
      <Status>Unconfirmed</Status>
      <Priority>Normal</Priority>
      <AcquisitionTime>09:02:00</AcquisitionTime>
      <AcquisitionDate>08-11-2016</AcquisitionDate>
      <CartNumber>1</CartNumber>
      <AcquisitionSoftwareVersion>009C</AcquisitionSoftwareVersion>
      <XMLSourceVersion>MAC5000 v1.0</XMLSourceVersion>
   </TestDemographics>
   <RestingECGMeasurements>
      <VentricularRate>56</VentricularRate>
      <AtrialRate>56</AtrialRate>
      <PRInterval>138</PRInterval>
      <QRSDuration>66</QRSDuration>
      <QTInterval>440</QTInterval>
      <QTCorrected>424</QTCorrected>
      <PAxis>70</PAxis>
      <RAxis>78</RAxis>
      <TAxis>38</TAxis>
      <QRSCount>9</QRSCount>
      <QOnset>220</QOnset>
      <QOffset>253</QOffset>
      <POnset>151</POnset>
      <POffset>194</POffset>
      <TOffset>440</TOffset>
      <ECGSampleBase>500</ECGSampleBase>
      <ECGSampleExponent>0</ECGSampleExponent>
   </RestingECGMeasurements>
   <Diagnosis>
      <Modality>Resting</Modality>
         <StatementCount>4</StatementCount>
         <LabelText>12SL Õï¶Ï³ÂÊö</LabelText>
      <DiagnosisStatement>
         <StmtText>ñ¼ÐÔÐÄ¶¯¹ý»º</StmtText>
      </DiagnosisStatement>
      <DiagnosisStatement>
         <StmtFlag>ENDSLINE</StmtFlag>
         <StmtText>°éñ¼ÐÔÐÄÂÉ²»Æë</StmtText>
      </DiagnosisStatement>
      <DiagnosisStatement>
         <StmtFlag>ENDSLINE</StmtFlag>
         <StmtText>ST ¶ÎÒì³££¬²»³ýÍâÑóµØ»Æ×÷ÓÃ</StmtText>
      </DiagnosisStatement>
      <DiagnosisStatement>
         <StmtFlag>ENDSLINE</StmtFlag>
         <StmtText>Òì³£ ECG</StmtText>
      </DiagnosisStatement>
   </Diagnosis>
   <Waveform>
      <WaveformType>Rhythm</WaveformType>
      <WaveformStartTime>0</WaveformStartTime>
      <NumberofLeads>8</NumberofLeads>
      <SampleType>CONTINUOUS_SAMPLES</SampleType>
      <SampleBase>500</SampleBase>
      <SampleExponent>0</SampleExponent>
      <HighPassFilter>16</HighPassFilter>
      <LowPassFilter>150</LowPassFilter>
      <ACFilter>NONE</ACFilter>
      <LeadData>
         <LeadByteCountTotal>10000</LeadByteCountTotal>
         <LeadTimeOffset>0</LeadTimeOffset>
         <LeadSampleCountTotal>5000</LeadSampleCountTotal>
         <LeadAmplitudeUnitsPerBit>4.88</LeadAmplitudeUnitsPerBit>
         <LeadAmplitudeUnits>¦ÌV</LeadAmplitudeUnits>
         <LeadHighLimit>2147483647</LeadHighLimit>
         <LeadLowLimit>268435456</LeadLowLimit>
         <LeadID>I</LeadID>
         <LeadOffsetFirstSample>0</LeadOffsetFirstSample>
         <FirstSampleBaseline>0</FirstSampleBaseline>
         <LeadSampleSize>2</LeadSampleSize>
         <LeadOff>FALSE</LeadOff>
         <BaselineSway>FALSE</BaselineSway>
         <ExcessiveACNoise>FALSE</ExcessiveACNoise>
         <MuscleNoise>FALSE</MuscleNoise>
         <LeadDataCRC32>2397778063</LeadDataCRC32>
         <WaveFormData>
FgAWABYAFgASABAADgAMAA4AEAASABQAGAAaABwAHgAbABoAGQAYABsAHgAhACQAIAAe
ABwAGgAdAB4AHwAgACEAIgAjACQAIQAeABsAGAAcAB4AIAAiAB0AGAATAA4AEAAQABAA
EAAPAA4ADQAMAAcABAABAP7/AAACAAQABgACAP7/+v/2//j/+v/8//7//v/+//7//v/7
//j/9f/y//X/+P/7//7/+v/4//b/9P/1//b/9//4//r/+v/6//r/+P/2//T/8v/2//j/
+v/8//r/+P/2//T/9v/4//r//P/7//r/+f/4//b/9P/y//D/9P/4//z/AAD+//z/+v/4
//v//P/9//7/+//6//n/+P/3//b/9f/0//j//P8AAAQAAAD8//j/9P/4//r//P/+//z/
/P/8//z/+P/2//T/8v/2//r//v8CAP///P/5//b/+f/6//v//P/6//r/+v/6//n/+P/3
//b/+f/8////AgD+//r/9v/y//b/+P/6//z//v/+//7//v/6//j/9v/0//f/+v/9/wAA
/f/6//f/9P/3//j/+f/6//z//P/8//z/+f/4//f/9v/6//z//v8AAP7//P/6//j/9v/2
//b/9v/5//r/+//8//r/+P/2//T/9f/3//v/AAD9//3/+//4//v/+P/2//f/+P/6////
AgACAAEA///6//n//P8AAAYAAQABAAAA/P////z/+P/3//n//P///wEAAQABAAAA+//9
/wEABgAKAAkACAAIAAIAAQD///3/+//4//j/+//9//z/+//4//T/+P/7/wAABQAEAAAA
+v/0//f/9v/2//j/+v/6/wEAAgD///z/+f/1//7/BAAGAAQAAQD+//v/AAAJABIAHgAo
AC8ANAA6ADgANgA1ADEAKQASAAAA/v/7/+3/4//l/+n/8P/4//j//P8FAAQAAAD+//v/
9//7//v/+v/7//n/+//+/wMA///8//n/9P/2//v/AAAFAAMAAgD+//v//f/9//z//f/9
/wAAAwAFAAIA///8//j/+P/6//7/AgABAAEA/v/7//7////+/wEAAAACAAQABgACAAAA
+//3//v///8DAAcABQAGAAUA///+//3/AAADAAEAAAACAAUAAwABAP///P/+/wEABgAO
AAwACwAHAAMABQADAAIAAQAEAAgADQASABEADAAIAAQABwAKAA8AFAARAA8ADAAIAA0A
DgAPABIAEgAUABkAHQAdABoAFQAQABQAGgAgACQAJAAkACEAGwAeAB4AIAAhACEAIwAm
ACYAJQAkACAAHQAfACIAJgAsACkAJwAgABkAGgAdAB8AIwAfAB0AHAAbABkAFQAPAAYA
CAAMABEAFgAQAAsABgD/////AQACAAQAAwADAAQABgACAP//+v/y//X/9//5/wEAAQAA
AP3/+v/6//r/+P/6//r/+//+/////v/8//f/8v/2//f//f8BAP3//P/+//j/+v/6//v/
/f/7//z/AAAEAAAA/v/4//X/+P/6/wIACgAHAAEA/P/3//v/+v/4//r/+v/8/wAAAgAA
AP7/+//1//b/+v///wQAAgAEAAIA/v////z/+//9//3/AAADAAUABQABAP3/+f/8////
BAANAAgABgAAAPr/+//7//r/+//9//7/AgAGAAIA///6//b/+v/9/wEABgAFAAMAAQD5
//r/+//6//z/+//7//7/AgADAP//+v/4//z///8EAAoACQAGAAAA+f/6//r//P////7/
///+/wAA///+//3/+P/4//r/AAAHAAYAAwADAPv/+//7//z//f/7//3/AgADAAEAAQD8
//b/+P/8/wAABgADAAQA///5//v/AwAGAAUABAADAAIA/v/8//f/8//4//z/AQAHAAMA
AAD9//b/9v/5//z/AAADAAQABQAFAAMA/v/3//T/+v8AAAUADQAJAAQA///2//b/9//8
/wIABQAHAAoACwAJAAMA/f/7////AgAIAA4ADwAKAAUA///9//v/+//8/wIABQAGAAcA
AgD8//b/8f/0//f///8EAP///P/5//L/8//2//r//v8EAAQAAwACAPj/9//4//r//v8A
AAcACAAFAAQABQAKABAAHgAtADoARABGAEQAPQAzACEACgD+/wAA///5//P/8f/v/+z/
7P/w//L/9/8AAAEAAgACAAEA/f/5//T/8f/2//v/AQAJAAUAAgD///r/+f/7//3///8B
AAQABAAFAP7/+f/z/+//9P/6/wAABQAEAAEA/v/6//r/+v/8//7/AAADAAMAAwD///v/
9f/z//f//v8FAAwABwACAPr/8//1//n//f8BAAQACAAKAAcAAQD7//n/9//5//z/AgAJ
AAUAAwABAP7//f/9////BAAHAAkACAAHAAcAAwAAAP3/AQAGAAwAEgARAAwACAAEAAYA
CAAMABAAEQATABQAFAASAA4ACgAIAAsAEAAYAB8AHgAaABQADgARABQAFwAYACAAJgAp
ACkAJAAeABoAFQAbACEAKAAsACkAJgAgABsAGwAcAB4AIgAoACsAKQAnACEAHQAYABUA
FwAZABwAHwAbABcAEQAIAAgACAAJAAoACgAJAAgABQD///3/+v/4//z///8DAAgABQAB
APv/8v/2//f/+P//////AAD///7/+v/4//T/9P/4//v/AAADAAAA/P/1/+7/8P/x//f/
+//6//z/AQD+//r/9v/z//H/9f/6/wIACgAEAAAA+P/z//H/8P/1//r/+//7//z//f/8
//j/8//y//T/+P/+/wIAAgAAAP3/9//2//j/+//+/wEABgAHAAYAAAD4//L/7//0//r/
AAAFAAQA///6//X/9v/3//r/AQAAAAQABAAEAP7/+f/z/+//8//4/wAACAADAP//+f/0
//b/9//5//z/AgAFAAgABQD///v/9f/y//b/+f///wYABQD///j/9P/0//X/+P/8////
AgACAAEA+//4//f/9//7////AQAGAAIA/v/6//L/8v/y//b/+//9////BAABAPv/9//0
//H/9v/7/wMABwADAAEA+v/y//P/9v/5//7//v8CAAAA/f/x//H/9P/4//z/AAAEAAEA
AAD///7/+v/4//b/9P/5//z///8CAP3/+v/3//T/+P/6//z//v/7//r/+f/4//f/9v/1
//T/9//6//3/AAD8//r/+P/2//f/+P/5//r/+f/4//f/9v/2//b/9v/2//r//P/+/wAA
/P/6//j/9v/2//b/9v/2//j/+P/4//j/9v/2//b/9v/5//z///8CAP7/+v/2//L/9v/4
//r//P/5//j/9//2//T/9P/0//T/9v/4//r//P/5//b/8//w//X/+P/7//7/+//6//n/
+P/1//T/8//y//b/+P/6//z/+v/4//b/9P/3//j/+f/6//j/+P/4//j/9//2//X/9P/3
//r//f8AAPv/9v/x/+z/8f/0//f/+v/4//j/9f/z//H/8v/0//f/+//8//3/+v/z//H/
7//u//X/+P/7//3//f/6//X/9P/z//T/9P/3//3//v////z/9P/x//L/9P/4//v///8B
AAEA/f/5//n/9//2//j/+v8CAAIAAgABAPv/9//1//T/+P/7//z//f/5//b/8//x/+//
7//0//b/9//4//n/9v/x/+7/7P/q//P/9v/4//r/+v/3/+z/6P/w//T/9//+/wcADAAN
AAoACAAKABMAIAAqADIAOAA3AC0AFQD4/+T/4P/h/9//4//p/+n/7P/w/+r/4P/h/+j/
7P/w//P/9f/0//H/7f/r/+3/7//y//f/+v/6//r/+P/x/+//7f/r//H/9v/4//v/+v/3
//P/8f/w//L/9P/1//n/+//9//7/9v/y//D/7v/z//f/+P/5//X/8//v/+//7//y//X/
+P/5//r/+P/3//T/8//y//H/9//8/////f/3//P/8//z//H/8P/y//X/9//5//v//P/2
//P/8v/0//v///8AAAEA/v/5//X/8f/1//j//P8AAAIAAAD///7/+//6//v//P8CAAUA
BwAIAAYABAACAAIAAAACAAcACwAPABAADwAOAAoACgAKAAgADAASABUAFQATABAADwAN
AA4AEQAVABYAGgAcABsAGwAXABQAEgASABcAGwAaABkAFwAVABIAEQAPAA8AEAARABEA
DwALAAQAAQAAAAAAAAACAAMABAADAP7/+//3//T/9P/1//f/+v/9//3/+//2//L/7//s
/+//8//2//f/+P/2//T/8P/w/+3/7f/v/+//9P/2//X/9P/v/+v/7P/r/+3/8P/2//T/
8f/u/+z/6//r/+z/8P/0//f/+P/1//X/7v/q/+z/7v/y//P/9f/3//n/9v/y//L/8f/y
//X/9v/7//z//P/5//P/8P/u/+z/8//6//3//v/6//T/8P/v/+3/8P/z//X/+v/5//j/
9//z/+//7f/v//L/+P/6//z/9//1//L/8f/v//D/9P/4//v/+//5//j/8//v/+z/6v/y
//f//P/7//f/9f/x//D/8f/x//T/+P/9//v/+P/4//L/7//u/+7/9P/4//n/+f/1//L/
8f/x/+//8f/x//T/+f/6//v/+P/w/+z/7P/t//P/9//+//3/9v/z//H/7//t/+//9P/1
//j/+//5//b/8f/w/+//8P/1//z//f/9//3/8//u/+7/7v/u/+7/8f/0//f/+v/3//T/
8f/u//D/8v/0//b/9//4//n/+v/3//T/8f/u//P/9v/5//z/9//0//H/7v/w//L/9P/2
//j/+P/4//j/9P/y//D/7v/z//b/+f/8//n/9v/z//D/8//2//n//P/4//b/9P/y//D/
8P/w//D/8//2//n//P/3//T/8f/u//D/8v/0//b/+P/4//j/+P/1//T/8//y//T/9v/4
//r/9v/0//L/8P/y//T/9v/4//j/+P/4//j/8//x//H/8v/1//n/+//8//n/9P/w/+//
8P/y//f/+v/7//v/+v/2//L/8v/z//b/+f/9/wAAAAD8//b/7//r//D/9v/8/wEAAgAB
AP//+f/3//f/+P/4//7/AgAHAAYAAwD///v/9//3//j//P////7//f/6//b/8//x//H/
8f/3//r/+//8//r/9P/v/+z/7//w//j/+v/3//b/9f/z/+r/6v/w//j///8GAAcACAAH
AAQACAASABsAJAA0AEAAPgA1ACUADwD6//L/8P/v/+v/6f/v//X/9P/u/+b/5v/v//b/
+P/6//v/+//5//X/8P/t/+//8//4////+//4//X/8P/u/+//8P/x//f//P/+/wEA+//1
/+7/6f/s//L/+P/9//3/+//5//b/8//y//P/9P/5//3//v////v/9//x/+//8//4//3/
AgAAAP7/+f/1//P/8//z//P/+v8AAAQAAwD7//X/8//x//P/9P/4//3/+//7//v/+v/1
//P/8//2//v///8AAAEAAAD7//f/8//3//z/AgAIAAgABAABAP7//v/+/wAAAgAIAAsA
DQAOAAoABgACAAAAAgAGAA0AEwAUABQAEgAQAA0ADAALAAgAEQAYABwAHQAYABQAEgAP
ABUAGQAeACAAIQAgABwAGQAYABgAGQAcACAAIwAhAB8AGQAVABAADQARABMAFgAZABgA
FQAQAAgABwAGAAYABgAIAAkACgAJAAIA///7//j/+f/7//7/AgD///3/+f/y//L/8f/w
//X/+v/8//z//P/2//L/7P/q/+7/8f/2//n/+//6//b/8v/w/+3/7//v//L/9v/9//z/
+P/0//H/7//x//L/9v/6//r/+v/2//X/8//w//P/9v/5//n/+v/7//n/9P/u/+z/7//0
//v/AAAAAP7/+//1/+//7v/u/+7/9f/8////AAD6//T/8P/v//H/9v/7/////v/7//j/
9f/z//H/8f/1//r/AAACAAQA/v/5//P/7//w//L/9//8//v/+f/1//L/8v/x//H/8v/3
//v////9//v/+f/1//T/9f/1//j//P/+//v/9//2//T/8//0//b//f8AAAAA///4//T/
8v/x//P/9//5//7//f/8//v/9v/y//D/8v/1//v//f8CAP//+f/1//L/7//x//X//P//
//7////7//b/8v/y//L/9P/4/wAAAgADAPf/9f/w//H/8v/z//T/+P/6//z//v/6//j/
9v/0//b/+P/6//z/+f/4//f/9v/4//j/+P/4//n/+v/7//z/+v/4//b/9P/2//j/+v/8
//j/9v/0//L/9v/4//r//P/+//7//v/+//r/9v/y/+7/9f/6////BAD///z/+f/2//f/
+P/5//r/+//8//3//v/7//j/9f/y//X/+P/7//7//f/8//v/+v/6//r/+v/6//r/+v/6
//r/9//2//X/9P/3//r//f8AAP3//P/4//X/8//0//b/+f/7//z//f/6//b/9f/0//T/
+v/+/wIABQACAP7/+P/2//j/+v/7////BAAEAAQAAAD5//f/+f/8////AQAEAAUABQAB
AP3//f/8//z///8CAAgABgAEAAEA/v/7//r/+v8AAAMABAAFAAAA+v/0/+//8f/z//r/
/v/+//7//v/6//T/8v/x//D/+f/8//7/AAACAP3/+P/w/+r/8v///wgADQAQAA8ACgAG
AAwAGQAoADYAQgBIAEMAOwApAAwA9P/w//f/9//z//H/8f/y//D/7P/q/+3/9v/5//z/
/v////7/+//3//X/9v/5//3/AwADAAIAAQD+//r/+f/4//f//P8AAAEAAwD///v/9v/z
//T/+P/8////AwADAAMAAgD7//j/9//2//z/////////+//5//X/9f/1//j/+//+////
AAD+//3/+f/5//n/+f///wQABwAFAP7/+f/4//f/+f/6//7/AwAFAAUABQAEAP//+//5
//r///8DAAQABQAEAP//+//3//r//v8DAAgACwAKAAoACgAFAAQABQAGAAsADQAOAA4A
DQAKAAcABgAJAAwAEgAXABkAGAAVABIADgAOAA4ADAAVABwAIAAhAB4AGgAYABUAGgAd
ACEAIgAkACQAIQAfABwAGgAZABoAIQAlACQAIwAeABsAFwAVABYAFwAZABsAGQAXABMA
DAAHAAYABgAGAAsADQAPAA8ABgABAPv/9v/5//v//v8CAAIAAQD+//j/9P/x/+7/8f/3
//r/+//8//f/9P/v/+7/8P/z//j/+//8//z/+f/2//H/7f/u/+3/8f/2//7//v/4//L/
7f/p/+z/7v/z//j/+v/6//b/9f/v/+r/6//s//L/8//1//f/9f/y/+7/7v/v//L/9//6
//z//P/7//f/8f/u/+z/6v/x//j/+//8//j/8v/u/+3/7//y//X/9//3//X/8//x/+//
7f/t//H/9P/4//j/+P/1//P/8P/v/+//8P/0//j/+P/3//T/8v/u/+3/7f/u//X/+f/9
//v/9f/x/+v/6P/o/+n/7f/y//j/9//1//b/8P/t/+z/7P/z//j/+v/7//X/8P/t/+v/
7v/x//L/9v/4//j/+P/0/+//7P/t/+//9f/3//z/+f/y/+//7f/r/+3/7//0//X/9f/3
//T/8P/t/+z/6//s//D/+P/6//v/+f/x/+j/6//s/+3/7v/x//T/9//6//b/8v/u/+r/
7//y//X/+P/1//T/8//y//H/8P/v/+7/8f/0//f/+v/1//L/7//s/+//8v/1//j/9f/0
//P/8v/w//D/8P/w//T/9v/4//r/9v/0//L/8P/0//b/+P/6//f/9v/1//T/8v/y//L/
8v/1//b/9//4//T/8v/w/+7/8P/y//T/9v/z//H/8f/y//H/8//z//L/9f/0//T/9//0
//L/8//y//f/+f/6//j/9P/0//X/+P/2//n/+//6//z/+v/3//f/9f/2//f/9//8////
AQD///n/+f/6//r/+//8//7/+v/8//3//v////j/9P/z//H/8//1//X/9P/z//H/8f/x
//P/9P/z//L/9//2//b/+P/1//L/9v/0//f/+P/5//n/+v/4//r/+v/z//L/+/8MABcA
GgAiACgAKQAqACoAJgAoACsAHQADAPL/6v/m/9f/0f/d/+n/7//0//b/8v/u//H/9P/z
//T/9P/z//f/+f/6//3/+f/3//b/9//7//z//f/8//r/+//8//3//P/+//3//f/9//3/
/P/9//r/+v/6//n//v///wAAAAD+//z//P/8//3////+//3/AAABAAAAAwD9//z/+//6
//3/AAAAAAEAAQABAAEAAQACAAYACAAFAAUAAwAFAAcAAgD+//3//f8AAAMABgAIAAMA
AQABAAQABgAJAAkACQALAAkACAAHAAUABAAEAAQACwAMAA4AEAANAAwADQAOABAAEQAR
ABAAEwAUABUAGAATABIAFAAVABsAHgAfACAAHQAcABsAGAAaAB4AHwAdAB8AIAAjACUA
JAAjACMAIAAnACoAKgArACYAJAAjACQAJgAnACMAHwAfACEAIgAlACEAHQAaABcAGwAb
ABkAFAARABAAEAAQAA8ADQALAAcABgAHAAcACAAEAAEA///+/wMABQAFAAIAAwABAP//
AwABAAAA/f/6//3//v/9/wAA/f/7//v/+f/+/wAA///+//z/+f/7//v/+f/6//7/+v/8
//z//f////r/+P/5//r//P/+//z//f/7//j/+//+//3/+//6//n///8AAAAABAD+//z/
/P/6/wAAAgADAAEA/v/+////AAABAAQAAwAAAAAA/v/+/wEA/P/8//z/+/8BAAEAAQAB
AP3/+//7/////v8AAP7//P/+//////8BAP7//P/9//7/AAABAAAAAAD9//v/+v/6//v/
/f////v//v////7/AAD6//f/9//4///////+/wAA+//5//n/+v/+/wAA///9//3//P/9
/////P/7//j/+P/8//7/AAD+//r/+P/6//3//f/7//z/9f/1//f/+v/9//j/9//5//f/
/f8BAAAA/v/7//r/+f/6//n//v/9//v/AwAJAAQAAAD8//j/9P/3//j/+f/6//z//P/8
//z/+v/4//b/9P/5//z///8CAP///P/5//b/9//4//n/+v/8//z//P/8//j/9v/0//L/
9//6//3/AAD6//f/9v/2//r//f/+//7////8//r/+//4//j/+//8////AQACAAAA+P/2
//X/9v/5//3/AAAAAAMAAAD8//v/+f/6//v/+/8AAAMABQADAP7//f/9//z///8CAAYA
BAAFAAMAAQD///v/+P/4//f/+v/7//r/+P/1//P/8//z//j/+v/6//r//P/4//X/9P/z
//L/+P/4//r//P/+////+P/y/+7/7v/1/wAABwAKAA0ADgAKAAwAFwAiACwANgA+AEEA
PQAvABQA+v/w/+//6f/n/+n/8//4//T/7v/u/+//7P/w//T/9//5//r/+f/3//f/9P/z
//P/9f/4//r//P/8//f/9f/z//H/9v/6//v//f/9//v/+P/3//P/9P/1//X/+f/7//3/
/v/3//T/8//y//j/+//7//v/+v/5//b/9//1//b/9//4//z//v/9//3/+f/3//X/8//3
//z////9//v/+f/7//3/+v/4//n/+////wEAAwAEAP//+//5//r//P////////8AAP3/
+//5//n//P8AAAQACAAGAAUABAAAAAAAAgAEAAkACwAMAAwADgAMAAoACgAIAAgACwAN
ABQAFgAWABYAEQAQAA8ADAAUABoAHQAdAB0AGgAZABcAFwAZABwAHAAhACIAIAAfABoA
GAAXABgAHAAfAB0AGwAaABkAFwAXABYAFQAVABUAGQAZABcAEgANAAoACAAGAAUABQAF
AAMAAQABAAAAAAD9//3//v8AAAMAAwABAPz/+P/z/+7/7//1//j/+f/6//j/9v/y//L/
8f/x//P/8//6//z/+//6//X/8f/y//H/8f/0//r/+P/4//b/9f/1//H/8P/y//T/9//6
//n/+//z/+7/7//w//T/9f/3//n/+//4//T/9P/x//L/9f/2//r//P/9//v/9v/0//P/
8v/2//z//v/+//3/+P/1//X/8v/0//b/9//8//3//v////r/9f/y//P/9f/6//v//P/8
//v/+f/5//X/9P/2//j/+v/7//r/+v/2//X/9f/2//r//f8AAP3//f/7//f/9v/z//H/
8v/0//3//f/8//7/9//z//H/8P/2//r/+//7//j/9v/2//f/9f/1//P/9P/6//z//v/8
//f/9P/1//f//f///wQAAQD8//n/9//1//P/8//2//X/+/////7//P/2//T/8v/y//X/
/P/9//3/AQD9//b/9f/0//P/8v/2//r//v8CAP7/+v/2//L/8//0//X/9v/4//r//P/+
//z/+v/4//b/+P/6//z//v/6//j/9v/0//X/9v/3//j/+v/8//7/AAD9//r/9//0//j/
+v/8//7//f/8//v/+v/5//j/9//2//r//P/+//3/+P/3//f/+P/9//7//v/+//j/9f/1
//X/9v/6//z//v8CAAMAAQD9//v/+v/7//v///8CAAIAAgD8//f/9f/3//z///8BAAQA
BgAHAAQAAQAAAAAA//8BAAUACgAJAAgABAAAAPz/+v/4//v//f/9//7//f/7//n/9P/z
//L/9v/7//z//f/+//r/9//2//b/9v/9//7//v/+//z////+//T/7v/y//3/CAANAA4A
EQAUABYAHAAnADIAOgBAAEIAPwAzAB0ABgD6//T/7f/r/+//9f/7//r/9P/w/+7/7//y
//f/+v/8//3//f/7//j/9//2//f/+f/9/wEAAgADAAIA/f/7//n/9//7/wAAAgAFAAIA
///7//n/+P/6//z//f8BAAMABQAGAP///P/7//r//v8BAAEAAQABAP//+//7//j/+v/8
//7/AQAEAAQABQD///3/+//5////BAAHAAUAAwD////////8//z///8DAAYABwAIAAgA
AgD///7/AAAFAAkACgALAAsABwAEAAEAAQACAAQABgAKAAoACwAMAAkACAAJAAoADgAR
ABMAFAATABAADQAMAAwADgATABcAHAAeAB4AHgAYABYAFAAQABcAHgAiACMAIgAgACAA
HwAgACEAIwAiACcAKAAmACUAIAAeAB0AHgAjACcAJgAlACMAIQAeAB0AGgAZABkAGQAb
ABsAGQAUAA0ACgAIAAYACgALAAwACwAIAAcABQAEAAIAAQABAAIABQAHAAcABAD+//n/
9P/1//r//v8AAAIA/v/8//j/+P/1//X/9//3//7/AAD///7/+v/1//X/8//4//z/AwAC
AP3/+v/4//f/9v/2//n//P///wAA/f/9//f/9P/3//r//////wAAAQABAP7/+v/6//n/
+v/9//7/AQACAAIA///4//b/9f/0//r/AAACAAIAAAD8//r/+//5//z///8BAAMAAQD/
//3/+P/1//T/9//5//7///8AAP///f/6//n/+P/4//v//v8CAAMAAgACAPz/+f/3//b/
/P///wIA///9//v/9//2//T/8//1//j/AQABAAAAAgD7//f/9f/0//v/AAACAAMA/P/4
//b/9f/1//f/9//6//7//v/+//r/9v/0//b/+f///wEABgADAPz/+f/3//X/9f/3//z/
/f/+/wEA///8//f/9v/1//b/+v8AAAAA//8DAP//9P/y//L/8v/y//f/+v/9/wAA/v/8
//r/+P/4//j/+P/4//r/+v/6//r/+f/4//f/9v/4//r//P/+//z/+v/4//b/9//4//n/
+v/8//z//P/8//r/+P/2//T/9//6//3/AAD9//r/9//0//f/+P/5//r//f/+////AAD8
//j/9P/w//X/+P/7//7/+f/2//P/8P/0//b/+P/6//r/+v/6//r/+P/2//T/8v/3//r/
/f8AAPz/+P/0//D/8//0//X/9v/4//j/+P/4//X/8//z//T/9v/5//r/+v/5//T/8P/v
//D/8v/3//r/+f/5//j/9P/x//D/8P/y//b/+////wAA/v/4//H/7f/x//b/+////wAA
AQABAP3/9//1//T/8v/5//7/BAAEAP3/9//x/+v/7v/w//X/+f/3//f/9f/y/+z/6f/o
/+f/8P/0//b/+P/2//D/6//o/+r/6v/x//L/8v/y//L/8f/m/+b/6P/w//n//P8BAAQA
AwACAAwAFAAbACoANAA0AC4AJwAVAPv/4v/a/9z/2f/X/9//5//p/+b/4v/c/+D/5//q
/+r/7P/t/+3/6//p/+b/5f/n/+n/7P/x/+//7v/t/+r/5f/l/+X/5f/r//D/8v/1//H/
7f/o/+X/5v/q/+7/8f/w/+//7v/s/+b/5P/k/+T/6v/v//H/8//v/+v/5f/j/+X/6v/v
//T/8//y/+7/6//o/+f/5v/l/+r/8P/0//P/7P/n/+b/5f/m/+j/7f/z//L/8f/w/+7/
6//p/+n/7P/x//X/9v/3//T/7//r/+f/6v/u//P/+P/4//b/9f/0//H/8P/x//L/+P/7
//3//v/7//j/9f/0//b/+v8BAAcACAAGAAIA/v/+//7//v/8/wQACgANAA0ACAAEAAIA
//8FAAkADgAQABAAEAANAAsABwAGAAYACAANABEAEAAPAAgABQABAP//AQADAAYACQAH
AAUAAQD6//X/8v/w/+7/8//1//f/9//w/+3/6f/m/+j/6f/r/+7/7P/r/+j/4v/h/9//
3f/h/+f/6v/r/+z/6f/m/+H/4P/e/9//4v/j/+b/5v/j/+D/4P/d/9//3//j/+b/7P/q
/+b/4v/f/93/3v/g/+X/6v/o/+j/5P/j/97/2v/c/97/4//l/+j/6//o/+T/3//e/+H/
5P/p/+z/6v/o/+X/3//c/9z/3f/e/+T/6v/s/+z/5v/g/9z/2//c/+D/5P/n/+v/6f/n
/+X/4v/f/97/4f/l/+r/6//s/+f/4//e/9v/3v/g/+X/6v/q/+n/5v/k/+D/3//f/+D/
5P/n/+r/5//j/9//2f/W/9j/2//h/+j/6v/n/+P/4v/f/93/3f/e/+T/6P/p/+n/4//g
/9//3//f/+H/4f/k/+T/5P/k/+D/2v/Y/9r/3f/j/+X/6v/n/+D/3f/b/9n/3P/f/+X/
5//s/w==
         </WaveFormData>
      </LeadData>
      <LeadData>
         <LeadByteCountTotal>10000</LeadByteCountTotal>
         <LeadTimeOffset>0</LeadTimeOffset>
         <LeadSampleCountTotal>5000</LeadSampleCountTotal>
         <LeadAmplitudeUnitsPerBit>4.88</LeadAmplitudeUnitsPerBit>
         <LeadAmplitudeUnits>¦ÌV</LeadAmplitudeUnits>
         <LeadHighLimit>2147483647</LeadHighLimit>
         <LeadLowLimit>268435456</LeadLowLimit>
         <LeadID>II</LeadID>
         <LeadOffsetFirstSample>0</LeadOffsetFirstSample>
         <FirstSampleBaseline>0</FirstSampleBaseline>
         <LeadSampleSize>2</LeadSampleSize>
         <LeadOff>FALSE</LeadOff>
         <BaselineSway>FALSE</BaselineSway>
         <ExcessiveACNoise>FALSE</ExcessiveACNoise>
         <MuscleNoise>FALSE</MuscleNoise>
         <LeadDataCRC32>3013691149</LeadDataCRC32>
         <WaveFormData>
CAAIAAgACAAGAAQAAgAAAAUACAALAA4AEQASABMAFAAXABgAGQAaAB4AIAAiACQAIwAi
ACEAIAAkACYAKAAqACwALAAsACwALAAsACwALAAvADAAMQAyACwAKAAkACAAIAAgACAA
IAAbABgAFQASAA8ADgANAAwACwAKAAkACAAEAAAA/P/4//v//P/9//7/+//6//n/+P/2
//b/9v/2//j/+P/4//j/9P/y//D/7v/w//L/9P/2//P/8v/x//D/8P/w//D/8P/x//L/
8//0//L/8v/y//L/9f/2//f/+P/2//T/8v/w//L/8v/y//L/9P/2//j/+v/3//b/9f/0
//X/9v/3//j/9f/0//P/8v/0//T/9P/0//b/+P/6//z/+P/2//T/8v/2//j/+v/8//n/
+P/3//b/9f/0//P/8v/2//j/+v/8//j/9v/0//L/9f/2//f/+P/3//b/9f/0//b/9v/2
//b/+P/4//j/+P/1//L/7//s/+//8v/1//j/9//2//X/9P/0//T/9P/0//T/9P/0//T/
8//y//H/8P/z//T/9f/2//X/9P/z//L/8v/y//L/8v/1//b/9//4//b/9P/y//D/8v/y
//L/8v/w//D/8P/w//L/8v/y//D/8f/z//T/9//1//P/8f/u//H/8f/y//T/9v/4//3/
AAAEAAUABgAGAAcACAAMABAADwAOAAsACAAHAAUABQAFAAEAAAAAAAEABAAJAAsADAAO
ABEAFgAUAA8ADQAKAAMAAgD+//z/+//4//b/9f/z//P/8//0//L/9P/1//f/+v/2//X/
7//s/+//7v/v//H/8v/z//P/8f/u/+7/7v/s//L/8f/t/+T/3P/Y/9j/4P/z/woAKABK
AGcAgQCRAJwAqAC9ANQA4wDeAMQAigBAAA0AAQD7//P/+P8BAAUACwAQAAwACAADAP3/
9v/1//H/7v/v/+v/6v/q/+r/6v/p/+j/5f/l/+f/6v/u/+v/6P/m/+P/5v/m/+j/6//o
/+r/6//q/+r/6v/p/+n/6v/o/+j/6f/p/+j/5v/i/+T/5v/o/+v/6f/q/+n/5//n/+b/
5f/j/+b/6P/q/+3/6v/p/+f/4//k/+X/6P/r/+j/5//n/+f/5//m/+T/5P/n/+n/7P/w
/+7/7f/r/+j/6//t/+7/7v/t/+7/8v/y//D/7//u/+3/8P/x//T/+f/4//j/9//1//j/
+f/7//////8BAAEAAQAEAAUABQAFAAcACQANABMAEgASAA8ADgARABMAFgAbABsAHQAe
AB4AHwAfAB8AIAAhACQAJwApACgAJgAjAB4AIgAkACcAKgAoACYAIwAgACAAHQAYABQA
FQAUABUAFgASAAwACAAAAAAAAAABAAMAAQAAAP7//P/6//f/8//v//D/8f/y//b/9P/z
//H/7//w/+//7v/v/+7/8P/w/+//7//v/+3/6//s/+3/8P/x/+3/7f/r/+n/7P/t//D/
9P/w//L/8v/w//D/7v/t/+3/8P/x//P/+P/0//H/7f/q/+z/7v/u/+7/7v/w/+//7v/x
//H/8f/v/+//8P/x//X/9P/0//L/7//w//D/8f/z//L/8//z//L/9P/0//H/7//z//f/
+f/9//n/9//0/+//7//v//D/8v/x//H/8//y//P/8v/x//H/9P/0//X/+P/2//T/8f/s
/+//8P/y//X/8v/x//H/8P/y//L/8v/y//H/8//1//r/+P/1//L/7P/t//D/8f/2//T/
8v/w/+//8f/x/+//7v/w//H/8//3//X/8//x/+3/7v/v//D/8f/w//H/8P/v/+3/7P/s
/+z/7//v//D/8f/x//L/7//t//P/+P/4//b/9P/y//D/7//s/+v/6//t//H/9f/3//X/
8v/v/+v/7v/w//T/+P/7//7/AAABAAAAAAAAAAAABQAKAA4AEgAOAAoAAgD7//z//f/+
/wAAAQADAAQABwAKAAoACwAPABEADgANAA0ACwAFAAAA+P/3//X/9f/2//j/+f/5//n/
9v/y/+//7f/w//L/9P/3//L/8P/t/+j/6v/t//P/+f/4//f/8//y/+z/7v/u//P/9f/w
/+b/3v/a/97/7f8AAB4ASABtAIkAnQCqALAAuwDOAN0A3ADGAJIATgAbAAsAAQDz//T/
+/8BAAcADAAOAAoABwADAP7/+f/z/+7/7f/t/+7/8P/y/+//7f/r/+f/6f/r/+7/8v/y
//D/7//t/+n/5v/l/+X/6P/s/+//8P/t/+z/6v/p/+z/7P/u//H/8P/w/+//7P/n/+b/
5f/l/+r/7v/w//H/7v/s/+r/5//q/+z/7v/x//D/8f/x/+//7P/p/+j/5//p/+v/7v/x
//D/7v/r/+r/7P/t/+//8v/z//P/8v/w//D/8f/x//D/8v/0//n/+v/5//f/9f/z//f/
+f/9/wMAAQACAAIAAQD+//3//f///wIABwAKAA0ACgAJAAcABQAKAA0AEgAZABgAGgAZ
ABoAGAAXABcAGQAfACMAJgAoACYAIwAgAB4AIgAmACoALQAtAC4ALgAsACkAKAAoACgA
KwAsACwALAAoACMAHAAWABYAFgAYABoAFgASABAACgAIAAYABQAFAAcACAAIAAgABAD/
//n/8//2//n//P8CAAEA///8//n/+f/3//X/9f/2//r//P/9//n/9//z/+//8f/z//f/
+f/2//f/9v/1//X/8//z//T/9f/6//3//v/8//j/9f/z//X/9f/2//r/+v/5//f/9v/4
//j/9v/0//n//P/8//z//P/7//r/9//3//r//f8DAAQABAACAP//+//4//b/9f/4//v/
/f/+//3//P/4//X/+f/9////AwADAAMAAgD///r/9//1//T/+P/7/wAAAgD9//r/9//1
//n/+v/8/wAAAAAAAP///P/6//j/9//3//n/+//+/wAA/f/6//f/9P/z//X/9//8//7/
/f/8//j/9//4//f/+v/7//z//f////z/+f/0//D/8f/z//b/+//9//3//f/7//n/+f/5
//n/+//9//3//f/5//b/9P/y//b/9//5//v//P/8//j/9f/v//L/9v/4//r//P/+//z/
+v/4//b/9v/2//b/9v/3//j/+f/6//n/+P/3//b/9//4//n/+v/3//b/9f/0//b/9v/2
//b/+P/4//j/+P/2//b/9v/2//j/+P/4//j/9//2//X/9P/2//b/9v/2//j/+P/4//j/
9//2//X/9P/2//b/9v/2//P/8v/x//D/8//0//X/9v/3//j/+f/6//j/9v/0//L/9f/2
//f/+P/2//T/8v/w//H/8v/z//T/9v/2//b/9v/z//L/8f/w//T/9v/4//r/+P/2//T/
8v/y//L/8v/y//X/9v/3//j/9//2//X/9P/1//b/9//4//b/9P/y//D/8f/y//P/9P/3
//j/+f/6//f/9P/x/+7/8v/0//b/+P/1//L/8f/x//L/9f/4//n/+f/4//f/9f/z//L/
8//0//n//P/+///////+//3//P8BAAQABgAIAAoACgAGAAMAAgABAAAAAAD+//////8B
AP///P/6//v/BAAEAAYACQANAAsACgAGAAEA/f/7//r//f/9//z/+//5//b/9P/z//X/
9v/3//n/+P/4//f/9P/w/+//8f/z//f/+f/4//r/+v/0/+7/6//t/+7/6v/m/+b/7P/1
/wQAHABAAGUAhQCbAKoAtgDFANYA3wDgANAApgBkACsAGwAZAA0ABgAHAAUAAQAEAAoA
CwAJAAYAAgD7//X/8P/v//H/8v/0//b/9f/z//H/7f/q/+n/6f/q/+3/7v/w//H/7//s
/+v/6//r/+7/8P/w//H/8v/y//P/7//s/+v/6//u//D/8f/w/+v/6v/p/+n/6//u/+//
7//v/+7/7f/r/+n/6v/r/+3/8P/x//H/7//s/+n/6P/n/+j/6f/r/+3/8P/w/+//8P/s
/+v/6//s//D/8//1//b/8f/v/+z/6P/r/+7/9P/2//b/9f/0//P/8f/x//P/9//7//7/
AAABAP7/+//5//n//f8BAAMABQAHAAkACgALAAkACQALAA8AEQAUABQAFgAVABMAEgAT
ABkAHQAgACIAIwAjACMAJAAiACIAIgAhACUAJgAmACQAJQAkACQAJAAlACYAJgAmACgA
JQAgABwAGgAYABgAGAAYABYAFgASAA4ACgAHAAUACAAKAAsADAAKAAcAAwD///v/+//7
//7///////7//f/9//v/+f/5//f/+v/7//v//f/9//v/+f/0//P/9P/z//b/+f/6//v/
+P/1//T/9P/2//r//P/8//z/+v/5//n/9//1//T/9v/6//v/+//8//v/+v/3//T/+P/8
//3//v8BAAEAAQD///n/+P/3//n///8CAAMAAwD9//r/+P/3//v//f/+//7/AAAAAP3/
+//6//v/+v/7////AQACAAEA/P/7//v//P/8//3/AAAAAAEAAAD/////+//4//b/9v/7
//7/AAAAAPz/+v/5//n//P/9////AAD+//7//v/+//r/+f/4//r/AAABAAIAAAD9//z/
+f/6//r/+v/6//v//v////7//v/7//n/+P/5//7///8AAP///P/7//r/+f/7//3//f/9
//3//P/8//z/+//5//j/9//8/wAAAAABAP3/+P/2//f/+P/5//r//f/+////AAD8//r/
+P/2//r//P/+/wAA///+//3//P/5//j/9//2//j/+v/8//7//P/6//j/9v/4//r//P/+
//v/+v/5//j/+P/4//j/+P/8//7/AAACAP7//P/6//j/+//+/wEABAD///z/+f/2//f/
+P/5//r//f/+////AAD9//r/9//0//j/+v/8//7//P/8//z//P/6//r/+v/6//z//P/8
//z/+//6//n/+P/7//z//f/+//z//P/8//r/+v/7//v//f/////////+//v/+f/4//j/
+P/6////AgACAAMABAAEAAcACAAMABAAEAASABIAEgAMAAkACAAHAAcACAAKAA0ACAAH
AAMA/v8AAAUADAAMAA4AEQATABEADAAGAAIA/////wAAAgADAAAA/f/7//b/9//3//j/
+v/7//3/+v/6//f/9P/z//P/+P/7//3//f/5//j/9//0//L/7//v//D/8P/s/+j/7P/7
/w4AKABOAHUAlQCrALYAvgDLANwA5wDgAMIAjABKABkABwADAP3/AAAFAAUACQAQABAA
DgALAAcAAgD7//X/8P/v/+//8P/y//T/8f/v/+3/6f/q/+v/7f/w//L/8v/z//P/7v/q
/+j/5//p/+7/8v/0//H/8P/u/+3/7f/s/+3/7//x//L/8v/w/+v/6v/p/+n/7v/y//T/
9f/z//D/7f/p/+v/7P/t/+//8v/z//P/8f/t/+n/5//l/+j/6//v//P/8P/u/+v/6v/q
/+v/7f/w//L/8//z//L/8P/v/+3/6v/v//L/+P/6//f/9f/z//H/8v/z//b/+//+/wAA
AQABAP3/+//6//v///8DAAUABwAIAAkACQAJAAkACQALAA8AEQAUABQAFgAUABMAEwAV
ABoAHwAjACYAJQAjACEAIAAhACQAJwApACkAKgAqACgAJAAiACEAIAAjACYAKAAqACgA
JQAgABwAGwAaABsAHAAZABYAFQAQAAwACAAFAAMAAwAEAAQABAABAP3/+P/z//P/8//z
//b/9//3//b/9f/x/+//7f/t/+7/8v/0//X/9P/z//D/7f/t/+3/7//v//D/8//0//X/
8P/t/+z/7P/u//L/9P/0//L/8P/v/+//7//v//D/9P/z//P/8v/y/+//7v/r/+j/7f/y
//T/9v/0//P/8v/v/+7/7v/u//H/9v/4//j/9//0//L/8f/x//P/9f/2//b/9f/0//D/
7f/v//H/8f/z//X/9//4//f/8//x//D/8P/y//P/9v/2//T/8v/w/+//8f/w//D/8v/z
//T/9P/y//L/8P/v/+//8P/x//P/9P/z//L/8f/w/+7/7//w//T/9f/1//X/8v/v/+7/
6//s//D/8v/0//f/9v/1//L/8P/v/+//8P/z//f/9//3//X/8f/v/+3/6//u//H/8v/z
//L/8P/v/+7/8f/x//L/8//2//j/9v/1/+3/7v/w//L/8v/y//L/9P/0//T/9P/z//L/
8f/w//P/9P/1//b/9f/0//P/8v/0//T/9P/0//L/8v/y//L/8P/w//D/8P/x//L/8//0
//L/8P/u/+z/8P/y//T/9v/1//T/8//y/+//7v/t/+z/8f/0//f/+v/3//T/8f/u//H/
8v/z//T/8v/y//L/8v/x//D/7//u//D/8v/0//b/9f/0//P/8v/z//T/9f/2//P/8v/x
//D/8P/w//D/8P/z//T/9f/2//P/8P/v/+//7//x//P/8//0//T/9P/z//H/8P/x//L/
9f/4//r/+//8//z//P/8/wIABgAJAAwACgAKAAYAAwAEAAMAAgACAAEAAQAAAAEA///8
//r/+/8DAAQABwALAA0ACQAGAAAA/v/7//r/+v/9//3//P/7//j/9P/x/+//8f/0//f/
+//3//b/9P/w/+3/7f/w//P/9v/3//X/9v/2//L/7v/v/+3/6v/q/+r/6P/o//H//v8S
ADIAWwB/AJsArACyAL0A0ADdAOAAzgCoAG4ALwARAAkA///2//f//f8DAAgADAANAAsA
CAAEAPz/9f/v/+3/7f/u//D/8v/y//H/8P/t/+n/6f/q/+z/7v/u/+//7//s/+j/5v/l
/+b/6v/t/+7/7//w//D/8f/t/+r/6f/p/+v/7P/s/+r/5//m/+X/5f/n/+r/6//r/+r/
6P/m/+P/5v/o/+r/7f/w//H/8f/v/+n/5f/j/+H/5P/n/+v/7//t/+z/6v/q/+f/5//o
/+r/7P/t/+3/7P/r/+v/6v/o/+z/7v/z//T/9P/z//L/8f/v/+//8f/1//b/+P/5//n/
9v/1//X/9//8/wEABAAHAAUABQAEAAMAAwADAAUACQAMABAAEQAUABEADwAOAA8AFAAZ
AB0AIAAeAB0AHAAcAB4AIAAiACMAJwAoACgAJgAkACIAIQAgACQAJgAnACgAJQAhABsA
FgAVABQAFQAWABcAFgAXABQADgAIAAMA//8CAAQABQAGAAIA///7//f/8//z//P/9v/4
//n/+f/5//b/8//w/+//8P/0//b/9//1//X/8//x/+7/7f/u/+3/7v/x//L/8//u/+v/
6v/q/+v/8P/z//T/9v/0//P/8//v/+3/7P/u//D/8f/x//L/8f/w/+3/6v/w//T/9f/2
//b/9f/0//H/7v/u/+7/8f/1//j/+f/5//X/8v/w/+//8v/1//f/+P/2//b/8//x//H/
8//z//X/9v/3//f/9f/w/+//7//w//L/8//2//b/8//y//H/8f/x//D/8P/y//T/9v/3
//b/8v/u/+v/6f/s/+//8//2//T/9P/0//T/8f/x//H/9P/5//n/+f/2//H/8P/t/+7/
7//w//H/8//1//X/8//y//H/8f/y//X/9//3//f/9f/w/+//7v/t/+7/8f/y//P/8f/w
//D/8P/w/+//7//v//P/9v/1//X/8//w/+r/7P/u//D/8v/z//T/9f/2//P/8v/x//D/
8v/0//b/+P/1//T/8//y//T/9P/0//T/9f/2//f/+P/1//T/8//y//X/9v/3//j/9P/y
//D/7v/v//D/8f/y//P/9P/1//b/9f/0//P/8v/z//T/9f/2//T/9P/0//T/9P/0//T/
9P/0//T/9P/0//T/9P/0//T/9v/2//b/9P/y//P/8//1//f/9//3//b/9//1//T/9P/0
//T/9//4//z///8CAAQAAQAAAAIABAAHAAoACwAMAAsACQAJAAkABwAGAAYABwAMABEA
EwAUABIAEwAWABIAEgATABMADwANAAgABQADAP///P/6//f/+v/7//3//P/3//X/9P/0
//X/9//0//T/9f/0//X/9//2//f/9//1//b/+P/6//r/9P/x/+v/4v/c/9j/4v/4/w8A
KABMAG4AhwCZAKUAsADEAN0A7gDtANoArgBmACYAEQAVABEACwAOABMAEQANAAoACAAI
AAcABQACAAAA+//3//f/9P/y//H/8P/y//P/9P/z//P/8//0//b/9//2//b/9f/1//L/
8f/x//D/8v/z//L/9P/0//P/8//x/+7/7f/t//H/8v/y//D/7//w//H/8//y//L/8P/t
/+//8P/x//H/7//w//H/8//0//X/9f/z//T/8//0//X/8//x//D/7//z//T/9P/2//L/
8f/x//L/9f/3//j/+P/3//f/9v/0//T/9P/3//b/+f/7//3////8//v//P///wIABAAF
AAUABQAFAAYACQAJAAsACwALABAAEwAVABcAFAATABQAFwAXABoAGgAcAB8AHwAgACMA
JQAnACgAKAArAC0ALwAyAC4ALgAuAC0AMQAyADIAMAAwADAAMQAyAC8ALgAsACoALgAt
ACoAKAAjACAAHwAeAB0AGgAZABQAEgAQAA8ADwALAAoACAAGAAkACQAIAAcAAwADAAMA
BgAFAAMAAAD9//3//f/9/////f/+//3/+//9//////////z/+//8//v//f/////////+
//3//v8AAP7/AAAAAP7/AAAAAAEAAwAAAP3/+//8///////+//7/AQACAAEAAAD//wAA
/v/8/wAAAwAGAAcAAwACAAEAAwAFAAYABQADAAIAAAD//////v///////v8CAAQAAwAD
AAEAAQD/////AgADAAMAAQABAAEAAgAEAAAA//8AAP7///8AAAEAAwABAP7//P/8/wAA
AgADAAIAAQAAAAAAAQD+//3//f/8//7/AAACAAQA/v/9//z//v8BAAEAAQD+////AAD/
/wIAAQAAAP////8AAAEAAAAAAP7//f/9/////v/9//z/+f/7//3///8BAP3//f/7//n/
/P/+/wEABAACAP///f/7/wAAAgAAAP//AwAEAAIAAAD+//z/+v/9//7///8AAP///v/9
//z//P/8//z//P///wAAAQACAP7//P/6//j/+//8//3//v/8//z//P/8//r/+v/6//r/
/f/+/////v/7//v/+v/7/wAAAQACAAIA///9//z//P/8//7/AwAGAAsADQAPABAADgAM
AA0ADgASABYAGAAaABgAFQAUABMADwAOAA4ADwARABUAFgAWABQAFwAcABoAGgAbABsA
FwAWABAADAAJAAUABAAEAAMAAwADAAQAAgD+//3//f/+//3////8//z/+//4//f/9//6
//3/////////AAABAAAA+P/z//H/8v/w/+7/7v/u//X/BAAaADgAXwCBAJsArgC8AMkA
2ADpAPAA3AC0AHgAOQATAA8ACwAGAAcACQANABIAFAAUABMAEQAOAAgAAQD7//n/9//2
//b/9v/5//n/+f/3//L/8f/x//L/9//4//r/+//3//T/8//z//L/9P/1//T/9f/2//b/
9//1//L/8f/x//T/9v/3//b/8f/w/+//7//v//L/8//z//b/9v/2//X/8//y//H/8f/z
//X/9v/1//X/8//z//P/8v/z//X/9//4//j/9//4//b/9f/1//b/+v/7//v/+v/4//f/
9f/y//X/+P/+/wAA/v/9//z/+//5//n/+////wEABAAGAAcABAADAAMABQAGAAkACgAL
AA8AEQASABMAEgARABIAFQAaAB4AHwAiACEAHwAeAB8AIQAlACgAKgArACsAKwAsACsA
LAAtAC0AMAAyADMAMgAvAC4ALgAuAC8AMAAwADAAMQAvACsAKAAjACAAHwAeAB0AGgAZ
ABQAEwAQAA4ADQANAA4ADgAOAA4ACwAHAAMA/f/7//n/+v/8//3//f/9//v/+f/3//f/
9f/4//n/+f/8//3//P/7//j/9//4//f/+f/7//v/+//5//f/9//4//X/+P/5//j/+f/4
//j/+f/2//X/9f/4//v/+//6//r/+P/4//b/9P/3//r/+v/6//z//f/+//3/+f/4//f/
+f/8//7//v/9//j/9v/1//X/9//5//r/+v/7//z/+v/5//j/+f/4//n//P/9//3/+//4
//f/9//4//b/9//6//r/+//6//n/+f/5//j/+P/6//3//v/+//z/+f/2//T/8//0//X/
9//4//v//P/9//7/+P/1//L/8v/4//n/+v/4//T/9P/y//T/8v/y//L/8//2//f/9v/2
//T/8//z//X/+P/5//r/+f/2//X/9P/z//L/8//y//H/9P/0//X/9v/z//H/8P/v//P/
9v/1//X/9//y/+7/7//w//H/8v/1//b/9//4//X/8v/v/+z/7//w//H/8v/0//T/9P/0
//L/8v/y//L/9P/0//T/9P/y//D/7v/s/+//8P/x//L/8v/y//L/8v/x//D/7//u//D/
8v/0//b/9f/0//P/8v/w//D/8P/w//L/8v/w//D/7//v//H/8//1//X/9P/z//D/7v/t
/+7/8//5//3/AAABAAIAAgACAAAAAwAGAAgADAAMAAwACAAEAAIAAAD+////AQAEAAYA
CgALAAsADAAOABIADwAOAA8ADwALAAgA///6//b/9P/0//X/9f/0//X/9f/y//D/7v/t
/+3/7f/w/+7/7//v/+z/6//r/+7/8f/z//P/8P/w/+7/7v/q/+X/4//i/+D/4P/i/+r/
9/8MACgASgBtAIkAnwCoALIAxQDWANsA0ACuAHQAMAALAAcAAQD3//b//f/9////AgAC
AAMAAQD+//r/8//t/+j/5//o/+j/6f/q/+v/6//r/+n/5P/j/+P/5P/n/+j/6v/r/+n/
5v/l/+X/5f/o/+r/6v/q/+r/6f/p/+b/5P/k/+X/5//o/+j/5v/h/+D/3//f/+P/5v/n
/+f/6P/o/+j/5//l/+T/4//j/+X/5//o/+f/5f/j/+P/4//m/+f/6f/r/+v/6v/o/+j/
5f/l/+b/6P/r/+3/7v/u/+v/6//q/+j/6f/q/+7/7v/x//H/8f/x/+//7//x//X/9v/4
//n/+f/3//X/9P/1//n//f///wEABQAHAAgACQAHAAUABQAHAAwAEAARABQAFAATABMA
FQAXABsAHgAgACAAHwAeAB4AHQAeAB8AHwAjACYAKAAoACYAJAAjACIAIQAiACIAIgAl
ACMAHwAcABgAFAASABAAEgAQABAADAAJAAYABAADAAIAAgABAAAAAAD///3/+//1//P/
8f/y//b/9//3//f/9P/x/+7/7f/v//L/8//z//X/9f/z//H/7v/t/+7/7f/w//P/9P/1
//D/7f/s/+z/7v/y//T/9P/0//L/8f/x/+7/7f/t//D/9P/1//X/9v/1//T/8f/u//H/
9P/0//T/9//3//f/9f/v/+7/7f/v//P/9v/3//f/9P/y//H/8f/1//f/+P/4//j/+P/1
//P/8P/x//D/8f/0//X/9f/z//L/8f/x//L/8v/z//b/9v/3//b/9f/1//P/8v/y//T/
9v/4//n/+P/z//D/7v/t//D/8f/z//T/9f/2//f/+P/0//P/8v/0//n/+f/5//b/8//y
/+//8P/w//D/8P/x//L/8//y//L/7//v//D/8//2//f/+P/3//T/8//y//H/8v/1//b/
9//3//b/9v/2//P/8f/w/+//8//2//X/9f/3//L/7v/w//D/8P/w//L/9P/2//j/9v/0
//L/8P/w//D/8P/w//L/8v/y//L/8P/w//D/8P/z//T/9f/2//P/8v/x//D/8//0//X/
9v/1//T/8//y//T/9P/0//T/9f/2//f/+P/2//T/8v/w//P/9P/1//b/9f/0//P/8v/w
//D/8P/w//L/9P/2//j/9f/y/+//7P/w//L/9P/2//T/9P/0//T/8v/y//L/8v/2//j/
+v/8//j/9P/w/+z/8P/y//T/9v/0//T/9P/y//T/9f/1//f/9//3//f/9v/0//H/7//u
//T/+P///wQABAADAAIAAAACAAIABQAIAAoADAAMAAwABgADAAIAAQAAAAAAAQADAAYA
CQAJAAgACgANABIAEAAQABEAEQANAAgAAAD6//X/+P/6//3////9//v/+v/2//H/7//u
/+7/8f/1//T/9v/0//D/7v/t//L/9f/3//f/8//y//H/7v/q/+v/6f/o/+b/5P/m/+7/
/f8UADgAXgB9AJcApwCyALwAxwDUANsAzgCqAGwALgAVABcADwADAP7///8BAAcACgAK
AAgABQABAPz/9//x/+z/6//t/+7/8P/y//H/7//t/+n/6f/p/+r/7P/u/+7/7//v/+3/
6v/p/+n/6//u//D/8P/t/+z/6v/p/+r/6P/o/+n/7P/u/+//7v/p/+j/5//n/+v/7v/v
/+//7//u/+3/6//p/+r/6//t/+z/7f/t/+v/6f/n/+f/5//r/+3/8P/z//D/7v/r/+r/
6//r/+z/7v/x//P/9P/0//L/8f/v/+z/8P/y//f/+P/4//f/9v/1//T/8//0//f/+v/8
//3//f/8//v/+//9/wAABQAIAAsACQAJAAgABwAJAAkACwAPABMAFgAWABgAFgAVABUA
FwAdACEAJAAmACUAIwAhACAAIQAkACcAKQAtAC4ALgAsACoAKAAnACYAKgAsAC0ALgAs
ACkAJAAgAB0AGgAZABgAGQAWABUAEAANAAoACAAHAAkACgAKAAoABwADAP7/+f/5//n/
+f/8///////+//3/+//5//f/9//3//r/+//7//n/+f/3//X/9P/1//j/+f/4//n/+P/3
//P/8f/x//L/9P/6//7/AAD///z/+v/5//b/9f/1//j/+v/7//v//P/7//r/9//0//r/
/v///wAA///9//v/9//1//b/9//7//z//v/+//3//P/6//n/+f/9////AAAAAP///v/6
//f/9//5//n/+//9////AAD///v/+f/4//j/+f/7////AAD9//z/+//7//3//P/8//7/
/v/+//3/+v/2//T/8//z//f/+f/8//7//f/8//v/+v/5//n/+f/8//////////z/+v/6
//j/+v/9//7///8BAP///f/5//b/9v/3//n//f/9//3//f/7//f/9//3//f/+v/9//7/
///9/w==
         </WaveFormData>
      </LeadData>
      <LeadData>
         <LeadByteCountTotal>10000</LeadByteCountTotal>
         <LeadTimeOffset>0</LeadTimeOffset>
         <LeadSampleCountTotal>5000</LeadSampleCountTotal>
         <LeadAmplitudeUnitsPerBit>4.88</LeadAmplitudeUnitsPerBit>
         <LeadAmplitudeUnits>¦ÌV</LeadAmplitudeUnits>
         <LeadHighLimit>2147483647</LeadHighLimit>
         <LeadLowLimit>268435456</LeadLowLimit>
         <LeadID>V1</LeadID>
         <LeadOffsetFirstSample>0</LeadOffsetFirstSample>
         <FirstSampleBaseline>0</FirstSampleBaseline>
         <LeadSampleSize>2</LeadSampleSize>
         <LeadOff>FALSE</LeadOff>
         <BaselineSway>FALSE</BaselineSway>
         <ExcessiveACNoise>FALSE</ExcessiveACNoise>
         <MuscleNoise>FALSE</MuscleNoise>
         <LeadDataCRC32>2216476262</LeadDataCRC32>
         <WaveFormData>
9v/2//b/9v/z//L/8f/w//L/8v/y//L/8P/u/+z/6v/r/+z/7f/u/+z/6v/o/+b/5v/m
/+b/5v/o/+j/6P/o/+X/5P/j/+L/5f/m/+f/6P/m/+b/5v/m/+f/6P/p/+r/7v/w//L/
9P/0//T/9P/0//j/+v/8//7//P/8//z//P///wAAAQACAAMABAAFAAYABAAEAAQABAAH
AAgACQAKAAgACAAIAAgACAAIAAgACAAKAAoACgAKAAkACAAHAAYABwAIAAkACgAKAAoA
CgAKAAwADAAMAAwACgAKAAoACgAHAAYABQAEAAUABgAHAAgABgAGAAYABgAHAAgACQAK
AAgACAAIAAgABwAGAAUABAAGAAYABgAGAAQABAAEAAQABQAGAAcACAAIAAgACAAIAAcA
BgAFAAQABwAIAAkACgAJAAgABwAGAAgACAAIAAgACAAIAAgACAAHAAYABQAEAAYABgAG
AAYABQAEAAMAAgAEAAQABAAEAAYABgAGAAYABQAEAAMAAgAEAAQABAAEAAMAAgABAAAA
AgACAAIAAgACAAIAAgACAAAAAAAAAAAAAgACAAIAAgACAAIAAgACAAQABAAEAAQAAgAC
AAIAAgAAAAAAAAAAAAIAAgACAAIAAQACAAEAAAACAAAA/////wIAAgADAAQABgAHAAkA
CwAPABAAEQATABEAEgARABMAFgAZABkAFwAUABQAFAASAAgA/v/0/+r/6f/n/+n/7P/u
//L/9//5//j/+f/6//r/+//5//n/+//6//r//P/8//7/AAACAAQAAgACAAIAAQADAAIA
AgAAAAIAAwADAAQAAwACAAAA/v8BAAIAAQACAAEA/////wAABAAKABEAEQANAAkAAgD5
//b/+P/2//X/8//v/+r/6v/u//L/9P/+/woACAD8//P/6f/j/+b/7f/x/+//8//2//j/
+v///wIABAAGAAUABgAFAAMABgAGAAcACQAJAAoACQAJAAkACAAIAAgACAAJAAsADAAK
AAoACgAKAA0ADgAPABAADgAOAA0ADAAPABAAEAANAA0ADgAOAA8ADwAOAA0ACwAOAA8A
EAAPAA4ADQAMAAwADQAMAA0ADAAOAA8ADwAPAA8ADgANAAwADwAPAA4AEQAPAA4ADQAM
AA4ADgAOAA0ADwAPAA4ADQALAAsACwAJAAgACQAIAAkABgAFAAQAAwADAAMAAgAAAAEA
AQAAAAAA///9//z/+v/7//r/+//7//j/9v/1//T/9f/z//H/7//u/+//7//w/+7/7P/s
/+j/6P/o/+r/7P/p/+j/5//o/+r/6v/q/+n/6//s/+3/7//y//L/8f/x//b/+P/5//v/
/f/+/wEAAgADAAQABAAEAAQABwAIAAkACgAJAAkACAALAAsADAANAAwADAANAA0ADwAP
AA4ADgAOAA8ADwAQAA4ADwAQABAAEAARABMAFQAVABUAEwARABIAEgARAA8AEAASABMA
FQATABIAEAALAAsADgASABUAEwASABEADwAPAA4ADwAQABIAEgATABQAEwASABEADgAP
ABEAEgAUABQAEgARABAAEQAPAA8ADwAPAA8AEQASABEADwAOAAwADwAQABAAEQASABIA
EQAQABAAEAAQABAADgANAA4ADgAMAAwACwALAAsADAANAA4ADAALAAoACwAMAAwACwAJ
AAgACQAKAA0ACgAIAAYABQAKAAoACQAJAAYABgAGAAYACAAIAAgACAAGAAYABwAHAAIA
AQABAAEAAgAEAAUABgAHAAYABAACAAMABAAGAAcABgAFAAMAAQADAAQABAAEAAUABAAE
AAQABAAEAAMAAwAEAAQAAwADAAYABAAEAAIAAgACAAIABAAEAAQABgAEAAQABAACAAMA
AwAEAAQABgAIAAsADQANAA8AEAAQABEAEwAVABgAFwAZABkAGwAZABcAFgAWABUAEgAL
AAIA+P/w/+r/5f/o/+z/9P/8///////+//3//P/8//v/+f/5//v//P/8//z//P/8//z/
/v/+////AAD////////+//z/+v/6//v//f/+/wAAAAD9//z//P/8//7/AAD//wEAAwAC
AAIABgALAAsABwAFAAIA/f/8//r/+P/z/+3/5//m/+j/8v/2//j//v8IAAQA+P/v/+f/
4//m/+v/6//r/+//8v/0//b/+/8AAAQACAAFAAYABQADAAMAAgACAAMABQAIAAkACwAI
AAYABQAEAAUABwAKAAwACgAKAAoACgAMAAwADAAMAA8AEAAQABAADwAQABAADQAPABAA
EAARABEAEAAPAA0ADwAPAA8ADQARABEAEQASABAADgAOAAwADgAPAA8ADwAPAA4ADQAM
AA4ADQALAA0ADwAQABEAEgAPAA4ADQALAA0ADQAMAAsACQAJAAkABwAHAAcABQAFAAYA
BwAIAAkABgAFAAMAAAABAAEAAAAAAP///f/8//r/+f/4//n/+f/5//j/+P/4//b/8//w
/+3/7P/t/+3/7v/s/+z/7v/s/+z/6v/q/+r/7P/s/+z/7v/t/+z/6//p/+r/7P/u//H/
9P/0//P/8//3//j/+P/5//z//v8CAAQABAAEAAMAAgADAAcACQALAAwACwALAAoADAAL
AAsACwANAA4AEAARAA8ADwAOAA4ADwARABIAFAARABEAEQAQAA8ADwAQABEAEwAVABUA
FQATABIAEAANAA8AEgAUABcAFwAWABQADwAPABAAEgATABEAEgATABMAEQAOAA0ADAAN
AA4AEAASABEAEAAPAAwADAANAA0ADgAOAA4ADwAQAA4ACwAKAAkACwALAA0ADgAMAAsA
CwAKAAwADAALAAsADQAOAA4ADgAKAAoACgAKAAsACwANAA4ADQAMAAoACQAKAAoACgAK
AAoACwAMAA8ADQAMAAoABwAIAAkACgANAAsACgAJAAkACgAKAAkACQAJAAoACwAMAAoA
CgAKAAoADAAMAA0ADQAMAAsACwALAAoACgAJAAgADAAMAAsACgAIAAgACQAJAAwADQAN
AA0ADAAMAAsACgALAAoACgAKAA0ADgAOAA8ADgAMAAkABwAMAAwADgAOAA4ADgAOAAsA
CgAJAAgACwAMAA0ADgALAAoACQAIAAkACgALAAwADgAOAA4ADgALAAoACQAIAAsADAAN
AA4ADQAMAAsACgAMAAwADAAMAAwADAAMAAwACgAKAAoACgAMAAwADAAMAAoACgAKAAoA
CwAMAA0ADgAMAAwADAAMAAsACgAJAAgACwAMAA0ADgALAAoACQAIAAkACgALAAwACgAK
AAoACgAKAAoACgAKAAsADAANAA4ACwAKAAkACAAJAAoACwAMAAwADAAMAAwACgAKAAoA
CgAMAAwADAAMAAsACgAJAAgACgAKAAoACgAMAAwADAAMAAsACgAJAAgACQAKAAsADAAJ
AAgABwAGAAgACAAIAAgACgAKAAoACgAJAAgABwAIAAoACgAKAAgABwAHAAgACAALAAwA
DgAPAA4ADwAPAA4ACwALAAsADAAQABUAGAAdABwAGQAXABYAGQAYABMADAAGAP7/+P/z
/+7/6v/q/+r/8v/1//f/+f/7//z//P/7//v//f/+//7////+//3//P/+//7///8AAAEA
AQABAAAAAAD+//7//////wAAAgACAAEAAAAAAAAAAAAAAP////8BAAQABgAIAAsACQAF
AAEA/P/1//D/8P/y/+//6//l/+D/4P/q//L/9P/8/wgABgD+//n/8f/p/+j/6f/t/+//
7//y//T/9v/5//z//v8AAAIABAAEAAMAAgAAAP////8CAAQABAAFAAUABAAEAAQAAgAD
AAUABgAIAAgACAAIAAYABgAGAAYACQAKAAoACgALAAwADAAJAAkACgAKAAsACgAKAAoA
CQAJAAkACQAHAAsACwALAAwADAAKAAoACAAGAAcABwAHAAoACgAKAAoACAAHAAUABwAG
AAYABgAGAAgACAAIAAcABQAFAAQAAwAEAAUABgAFAAIAAQD+//3//v///wAAAQABAAEA
AAD+//z/+//5//j/+f/5//r/+v/4//b/9v/1//P/8v/y//L/8//x/+//7f/p/+n/6P/o
/+r/6v/s/+r/5v/k/+T/5P/m/+b/5v/o/+f/5v/l/+P/4//k/+X/5//s/+z/6//r/+v/
7P/s/+3/8P/y//b/+P/5//r/+v/6//j/+//8//3/AwADAAQABAACAAEAAQABAAMABAAG
AAcABgAFAAMAAgAEAAUABQAGAAYABwAIAAgABQADAAIAAQABAAMAAwADAAMABAAEAAMA
AgACAAEAAQADAAQABAABAAAAAAABAAEA//8AAAEAAQAAAP7//v/+//z//P/9//7/AAAA
AAAA/v/9//3//P/8//7//v///wAAAAD9//z/+//7//v//f/+/wAA//////7//P/8//v/
+//9//7//v/+//3//v///wAA/v/9//7//v8AAAAA//////7//v/+//7/////////AQAA
AAAA///9//3//f/9////AQAAAP////8AAP7/+//5//v//P/9//7//v/+//7//v/9//z/
/P/7//n/+f/6//v/+//8//z//P/+//7//f/8//r/+v/7//v/+//7//r/+f/6//z//f/+
//v/+v/6//r/+//8//z//f////7//P/7//j/+v/8//z//P/8//z//P/8//z//P/6//r/
+v/6//v//P/9//7//f/8//v/+v/7//z//f/+//3//P/7//r//P/8//z//P/+//7//v/+
//3//P/7//r//f/+////AAD///7//f/8//7//v/+//7///8AAAEAAgAAAP7//P/6//z/
/v8AAAIAAQAAAP///v8AAAAAAAAAAAIAAgACAAIAAQAAAP///v8BAAIAAwAEAAEAAAD/
//7/AQACAAMABAACAAIAAgACAAAAAAAAAAAAAgAEAAQABAAEAAIAAQABAAQABAAFAAYA
BgAHAAkACwAKAAoACgALAA0AEAARABUAFAAXABcAFQAWABgAGgAaABcAEAAJAAIA9//v
/+v/6P/s//D/9f/3//v//f///wAAAQD/////AQAAAAAAAgACAAEAAAD///7/AgAEAAYA
BwAFAAQABAACAAMABQAGAAgACAAIAAcABgAEAAQAAgACAAUABwAJAAwADgASABMAEwAT
AA8ACAABAAIABgAIAP//9//x/+7/8P/y//T/9P8CAAwAAgDy/+f/4f/j/+z/8//1//X/
+f/8//7/AAAFAAgACgAMAAwADgAOAA0ADQAMAAwADQAQABIAEgATABEAEAAQABAADgAP
ABEAEgATABQAFQAWABUAFAATABIAFQAWABYAFgAVABYAFgATABQAFgAXABkAGgAaABoA
GQAXABcAFwAVABkAGQAZABoAGQAWABUAEgAUABUAFQAVABYAFgAWABYAFQATABAAEQAT
ABQAFQAWABMAEgARAA8AEQARABAADwARABEAEQAPAA8ADwANAA0ADQANAA0ADQAJAAkA
CAAGAAcABwAGAAYABAADAAMAAgACAAAAAAD//wEAAAAAAAAA/P/5//b/8//0//X/9f/2
//X/9P/1//L/7v/s/+z/7P/t/+7/7//y//D/7v/s/+n/6//s/+3/7//y//L/8f/x//P/
9P/0//X/+v/8/wAAAgACAAIAAQAAAAIABQAGAAcACgAJAAkACAAGAAUABQAFAAYACAAL
AA0ACgAJAAcABgAHAAkACgAMAAwADQAOAA4ADAALAAsACwANAA8ADwAPAA4ADgANAAsA
CwAMAAwADQANAA4ADgALAAgACAAJAAkACwAMAA0ADQAKAAgACAAIAAoACgALAAwACgAK
AAoACAAHAAcABgAGAAoACgALAAwACgAHAAYABQAFAAUABwAIAAgABwAHAAYABgAGAAUA
BQAJAAoACgAKAAcABgAFAAQABAAFAAgACgAIAAgABwAHAAQABAAEAAQABQAFAAUABwAH
AAYABAABAAAAAQACAAUAAwACAAEAAQAEAAQAAwADAAQABAAEAAQAAgACAAIAAgAAAAAA
AQABAAAAAQADAAUAAwAEAAQABAAEAAQAAwACAAIAAgADAAMAAQABAAAA//8BAAIAAgAC
AAEAAAAAAAAAAgAEAAUABwAEAAIA///9//7/AgAGAAQABAAEAAQAAwACAAEAAAABAAIA
AwAEAAIAAgACAAIABAAEAAQABAAEAAQABAAEAAMAAgABAAAAAgACAAIAAgAAAAAAAAAA
AAAAAAAAAAAAAwAEAAUABgADAAIAAQAAAAMABAAFAAYABAAEAAQABAACAAIAAgACAAMA
BAAFAAYAAwACAAEAAAABAAIAAwAEAAQABAAEAAQABAAEAAQABAAEAAQABAAEAAMAAgAB
AAAAAwAEAAUABgAFAAQAAwACAAIAAgACAAQABgAGAAYABAADAAMABAAEAAMABAAGAAcA
BgAHAAcABgAJAAsADQAQABIAFQAWABkAFwAVABQAFAAXABgAFQAQAAoAAgD8//f/8P/s
/+z/7P/0//f/+f/7////AAAAAP///f///wAAAAABAAAA///+////AAACAAQABQAFAAUA
BAACAAAAAAABAAIABAAHAAgABgAEAAMAAgACAAAAAQABAAMABgAMABAAEwARAA8ACwAG
AAEAAAAAAAAA/f/3//H/7P/q//D/9v/2//z/DAAOAAAA8//r/+X/6P/t//P/9f/1//j/
+v/8////AgAEAAYABwAKAAsACwALAAoACgALAAwADgAOAA8ADwAOAA4ADgAMAA0ADwAQ
ABIAEgASABIAEgASABIAEgAVABYAFgAWABYAFgAVABEAEwAUABQAFQAWABYAFgAVABUA
FQAVABMAFwAXABcAGAAYABYAFgAUABQAFQAVABUAGAAYABgAGAAXABUAEgATABUAFgAX
ABgAFgAWABYAFQAVABUAFAATABQAFQAWABUAEQARAA8ADwAQABEAEgATAA8ADwAOAAwA
CwALAAoACgALAAsADAAMAAgABgAGAAUABQAEAAQABAADAAEA///9//3//f/8//z//P/8
//7//P/4//b/9v/2//f/+P/5//z/+//6//n/9//1//b/9//5//7//v/9//3//f/+//7/
//8CAAQACAAKAAkACgAKAAoACgANAA4ADwATABMAFAAUABQAEwATABMAEwAUABYAFwAZ
ABkAGAAYABoAGwAbABwAGgAbABwAHAAaABkAGQAZABsAHQAdAB0AGgAaABkAFwAYABoA
GwAdAB0AHgAeABsAGAAYABkAGQAbABwAHQAdABoAGAAYABgAGAAYABkAGgAcABwAHAAa
ABgAFwAVABQAGAAYABkAGgAYABUAFAATABUAFQAXABgAFgAVABUAFAASABIAEQARABUA
FgAWABYAFgAWABYAFgATABMAFQAWABQAFAATABMAEAAQABAAEAAQABEAEgAVABUAFAAS
AA8ADQANAA0ADwAQABAAEAARABMAEgAQAA8AEAAQABAAEAAQABAAEAAQAA4ADgAPAA8A
EAARABMAFQATABIAEAAOABAAEAAPAA4ADAAMAA0ADQALAAsACgAJAAsADAAMAAwACQAI
AAgACAAJAAoACgALAAkACAAGAAUABgAIAAgACgAKAAoACgAJAAgABwAGAAgACAAIAAgA
CAAIAAgACAAFAAQAAwACAAMABAAFAAYABAACAAAA/v/+//7//v/+//7//v/+//7//P/8
//z//P///wAAAQACAAAA/v/8//r/+//8//3//v/8//z//P/8//r/+v/6//r//f/+////
AAD9//z/+//6//z//P/8//z/+v/6//r/+v/4//r/+v/6//r/+P/3//f/9//2//b/9v/6
//v//f///wAAAAAAAAEAAQACAAEAAwAGAAkACQAHAAMAAgABAP7/+f/y/+v/5P/e/9n/
2P/Y/9r/3P/f/9//4P/h/+L/4v/f/93/3f/f/+H/4v/l/+b/5v/m/+b/5v/k/+T/5P/j
/+T/5P/l/+T/5P/l/+X/5v/q/+r/6f/o/+j/6P/m/+b/4//j/+f/6v/u//D/8f/r/+X/
3f/U/83/zP/S/9b/0//L/8X/xv/K/8r/zv/e/+z/7P/g/9j/z//H/8X/yP/L/8//0f/V
/9j/2v/c/93/3v/e/97/3P/e/97/3f/f/97/3v/f/+D/4v/i/+P/4f/g/+D/4P/g/+H/
4//k/+T/5P/k/+T/5v/m/+b/5v/l/+b/5v/m/+j/6v/r/+n/6f/q/+r/6//s/+z/7P/r
/+n/6f/p/+f/6f/p/+n/6v/s/+r/6v/o/+j/6f/p/+n/6v/q/+r/6v/s/+v/6f/r/+n/
6P/n/+b/5//o/+n/6f/m/+X/4//h/+L/4//k/+P/4//j/+H/4f/e/93/3P/b/9z/3f/d
/9z/2f/Z/9j/2P/Y/9f/1//W/9T/0v/S/9H/0P/O/83/zP/M/8v/yv/J/8b/xf/D/8L/
xP/E/8b/xP/C/8D/wP/A/8D/wP/A/8L/xP/E/8T/w//C/8L/wv/D/8j/yP/H/8f/zP/O
/8//0f/S/9L/1P/U/9b/2P/Z/9r/2f/b/9v/2//h/+H/4v/i/+P/4//k/+X/4//k/+b/
5//p/+n/6P/o/+b/5//n/+j/6P/p/+r/6v/o/+f/5//n/+j/6f/o/+f/6f/q/+r/6f/n
/+j/6P/p/+n/6v/q/+f/5f/m/+j/6f/o/+j/6P/n/+f/5v/n/+j/5//m/+b/5v/n/+j/
6f/o/+n/6f/o/+j/6P/o/+n/6v/r/+n/6f/p/+b/5f/m/+b/5//n/+j/6P/q/+r/6f/p
/+r/6v/p/+j/5//o/+n/6v/n/+f/6f/q/+r/6v/p/+n/6v/q/+r/6v/p/+n/6f/r/+7/
8P/x//H/7f/t/+3/7//w//D/8P/x//L/8v/x//H/8P/w//D/8P/z//T/9f/2//P/8v/y
//H/8P/x//P/9f/z//T/9P/0//T/9P/z//L/8//0//b/9//2//X/8//x//L/9P/1//b/
9//2//b/9v/1//b/9v/3//n/+P/2//X/9v/2//b/9P/0//T/9P/3//j/+f/6//n/+P/3
//b/9//4//n/+v/4//j/+P/4//j/+P/4//j/+P/4//j/+P/2//b/9v/2//f/+P/5//r/
+f/4//f/9v/4//r/+v/6//r/+P/3//f/9v/2//f/+P/8//3///8BAAMABAAFAAcABwAI
AAcACQAMAA8ADwANAA4ADgAOAAwACQACAPv/9P/s/+X/4v/g/+T/6P/t/+//8P/x//L/
8v/v/+3/7f/v//H/8v/1//b/9v/2//b/9v/3//j/+f/5//n/+P/4//b/9P/1//X/9v/5
//r/+v/6//r/+v/4//j/9//3//v//v8CAAQABwAJAAUAAQD+//n/9v/4//r/+f/x/+n/
4P/e/+T/6v/m/+z//P8CAPT/5f/b/9X/1v/d/+X/6//t//D/8v/0//T/9v/3//j/+v/+
/wAAAQD///7//v///wAAAgACAAMABAAEAAUABgADAAMABAAEAAYABgAGAAYABgAGAAYA
BgAFAAYABgAGAAkACgAKAAcABQAGAAYABwAKAAoACgAJAAcABwAHAAUABwAHAAcACAAK
AAgACAAGAAQABQAFAAUABwAIAAkACgAIAAcABQAHAAgACAAIAAgABwAGAAUAAwADAAMA
AgABAAQABQAGAAUAAQABAP/////9//3//f/9//z//f/9//z/+f/5//j/+P/6//n/+f/4
//T/8v/y//H/8f/w//D/8P/t/+v/6f/n/+f/5//m/+b/5P/k/+b/5P/g/97/3v/e/97/
3v/e/+D/3v/e/97/3f/d/97/3//h/+b/5v/l/+X/6f/q/+r/6//r/+z/7//w//H/8v/y
//L/8v/1//b/9//9//3//v/+//7//f/9//3//f/+/wAAAQABAAEAAAAAAP7//////wAA
AgADAAQABAACAAEAAQABAAMABQAFAAUABAAEAAMAAQABAAIAAgADAAUABgAGAAMAAAAA
AAEAAQADAAQABQAFAAIAAAAAAAAA/v/+////AAABAAIAAwACAAEAAQAAAAAAAAAAAAEA
AgAEAAEAAAD///7//f/+//7//////wAAAAD+//7//f/9////AAAAAAAA/v/+//7//v/7
//v//f/+/wAAAAD//////P/8//z//P/9//3//f//////AAAAAP///P/7//r/+//+//7/
/v///wEAAAD+//3/+v/6//r/+v/8//z//P/8//z//P/9//3//f/9//7////+//7//f/8
/wAAAAD///7//v/+///////9//3//P/7//3//v/+//7/+//6//r/+v/9//7//v////3/
/P/6//n/+P/8//7/AAAAAAAAAAD+//7//v/+//3//P/7//r/+//8//3//v/8//z//P/8
//7//v/+//7//v/+//7//v/8//z//P/8//3//v///wAA///+//3//P/+//7//v/+/wAA
AAAAAAAAAAAAAAAAAAD+//7//v/+//z//P/8//z/AAAAAAAAAAD+//3//f/+//3//f/9
//7/AgAFAAgACgAIAAgACQAKAA4ADgARABIAEwATABEAEAAPAA4ACwAEAPv/8v/p/+L/
3//g/+L/6P/u//X/+f/8//z//P/7//n/9f/1//f/+P/6//z//P/8//r/+v/6//v//P/9
//3//f/6//r/+P/4//n/+f/6//z//v/9//z//P/4//j/+P/5//3/AQACAAQACAALAAkA
BQABAPz/9//2//j/+v/1/+v/4//g/+L/6P/s//D//v8GAP7/8v/n/93/2//g/+f/6//t
/+//8v/0//b/9//6//z//v8AAAIAAgABAAEAAAAAAAEAAAACAAIAAwAEAAQABQAGAAUA
BQAGAAYABwAIAAkACgAJAAgABwAGAAkACgAKAAoACQAKAAoABwAFAAYABgAHAAsADAAN
AA0ADAALAAoABwALAAsACwAMAAwACgAKAAgABgAHAAcABwAIAAgACAAIAAgABwAFAAcA
CgAKAAoACgAKAAoACgAJAAcABwAGAAUABQAFAAUAAwD//////f/9////////////////
//7//P/6//n/9//2//j/9//3//b/8v/w//D/7//x//D/8P/w/+//7f/r/+n/5f/l/+T/
5P/l/+b/6f/o/+T/4v/i/+L/4v/i/+L/5P/m/+b/5v/l/+P/5P/l/+f/7P/s/+v/6//r
/+z/7P/t/+3/7v/x//L/9P/2//f/+P/2//n/+v/7//////8AAAAAAAD//////////wAA
AgADAAUABQAEAAQAAgADAAMABAAGAAcACAAIAAYABQAFAAUABQAHAAcABwAGAAYABQAD
AAMABAAEAAUACAAKAAsACQAEAAQABQAFAAUABgAHAAcABwAGAAcACAAHAAYABgAGAAkA
CgALAAoACAAHAAUABAAGAAYABwAIAAoABwAGAAUAAwADAAUABgAJAAkACgAKAAgACAAH
AAcABwAIAAgACAAIAAgACAAIAAUABQAHAAgACAAIAAcABwAEAAQABAAEAAQABQAGAAkA
CAAIAAcABQABAAEAAQADAAYABgAGAAcACQAIAAYABQAGAAYABgAGAAYABgAGAAYABAAE
AAUABQAFAAUABgAHAAQABAADAAIABQAGAAYABgAEAAQABQAFAAUABQAEAAMABAAGAAcA
CAAFAAQABAAEAAUABgAGAAcACQAIAAYABQAGAAQABAAFAAYABwAIAAYABgAGAAYABgAG
AAYABgAGAAYABgAGAAQABAAEAAQABQAGAAcACAAGAAYABgAGAAYABgAGAAYACAAIAAgA
CAAGAAYABgAGAAgACAAIAAgABwAGAAUABAAGAAYABgAGAAkACgALAAwACQAIAAcABgAH
AAgACQAKAAkACAAHAAYACAAIAAgACAAIAAgACAAIAAcABgAFAAQABQAGAAcACAAGAAYA
BgAGAAYABgAGAAYACAAIAAgACAAGAAYABgAGAAgACgAKAAoACAAGAAUABQAIAAgACQAK
AA0ADwASABUAFAAUABQAFQAUABYAFgAZABkAGwAaABcAEwASABEADgAFAPz/8//q/+j/
5f/m/+j/7v/0//v////////////+//z/+f/4//n//f/+/wEAAgABAAAA///+////AAAB
AAEAAAD+//3/+v/6//v/+//8////AAAAAAAA/v/+//z//P/7//3///8AAAQABgAHAAMA
///7//T/7//u/+7/7v/r/+X/3f/c/+T/7v/u//j/BgAGAP7/9v/t/+P/4//o/+v/7f/t
/+3/8P/y//T/9f/4//r//P/8//7//v/9//z/+v/5//n/+//+////AQD///7//v/+//7/
//8BAAIAAgACAAIAAgABAAAA///+/wIABAAFAAYABAAEAAMA//8AAAIAAwAFAAYABgAG
AAUAAgABAAAA/f8CAAMABAAGAAQAAgACAAAAAAABAAEAAQAAAAAAAAAAAAAA///9////
AgACAAIAAgAAAAAAAAD//wEAAQAAAP///f/9//3/+//3//f/9f/1//P/8//z//P/7//v
/+7/7P/u/+//7//w/+//7f/s/+r/5//k/+P/4f/f/97/3v/e/9v/2f/X/9X/1v/X/9f/
2P/X/9b/1//U/9L/0P/Q/9D/0P/Q/9D/0v/P/87/zf/L/8v/zP/N/8//0v/S/9H/0f/R
/9L/0v/T/9b/2P/c/97/3v/e/93/3P/d/+H/4//l/+j/5//n/+b/5v/l/+X/5f/n/+j/
6v/r/+v/6//q/+r/7P/t/+3/7v/s/+3/7v/u/+v/6f/o/+f/6//t/+3/7f/s/+z/6//p
/+n/6v/q/+v/7f/u/+7/6//m/+b/5//n/+f/6P/p/+n/5//k/+P/4v/k/+T/5f/m/+b/
5v/m/+T/4//j/+L/4v/i/+L/4//k/+L/3//e/93/3//f/+H/4v/i/+H/4f/g/9//3v/c
/9v/3f/e/97/3v/b/9r/2f/Y/9X/1f/X/9j/2P/Y/9f/1//V/9T/0//S/9T/1f/W/9n/
1//W/9T/0f/Q/9H/0v/V/9X/1P/T/9P/1f/U/9L/0f/R/9L/0//U/9P/0v/R/9D/0P/Q
/9H/0f/P/8//0P/R/8//zv/M/8r/zv/O/83/zP/K/8r/y//L/8v/y//K/8n/y//M/8z/
zP/J/w==
         </WaveFormData>
      </LeadData>
      <LeadData>
         <LeadByteCountTotal>10000</LeadByteCountTotal>
         <LeadTimeOffset>0</LeadTimeOffset>
         <LeadSampleCountTotal>5000</LeadSampleCountTotal>
         <LeadAmplitudeUnitsPerBit>4.88</LeadAmplitudeUnitsPerBit>
         <LeadAmplitudeUnits>¦ÌV</LeadAmplitudeUnits>
         <LeadHighLimit>2147483647</LeadHighLimit>
         <LeadLowLimit>268435456</LeadLowLimit>
         <LeadID>V2</LeadID>
         <LeadOffsetFirstSample>0</LeadOffsetFirstSample>
         <FirstSampleBaseline>0</FirstSampleBaseline>
         <LeadSampleSize>2</LeadSampleSize>
         <LeadOff>FALSE</LeadOff>
         <BaselineSway>FALSE</BaselineSway>
         <ExcessiveACNoise>FALSE</ExcessiveACNoise>
         <MuscleNoise>FALSE</MuscleNoise>
         <LeadDataCRC32>4226956059</LeadDataCRC32>
         <WaveFormData>
RgBGAEYARgBGAEYARgBGAEgASgBMAE4ATQBMAEsASgBLAEwATQBOAEsASgBJAEgARQBE
AEMAQgBAAEAAQABAAD0AOgA3ADQAMwAyADEAMAAsACoAKAAmACEAHgAbABgAFgAUABIA
EAALAAgABQACAAEAAAD///7/+v/4//b/9P/z//L/8f/w//L/8v/y//L/8f/w/+//7v/w
//D/8P/w/+7/7v/u/+7/7f/s/+v/6v/r/+z/7f/u/+z/7P/s/+z/7f/u/+//8P/w//D/
8P/w//D/8P/w//D/8f/y//P/9P/z//L/8f/w//H/8v/z//T/8v/y//L/8v/y//L/8v/y
//L/8v/y//L/8f/w/+//7v/v//D/8f/y//D/8P/w//D/7v/u/+7/7v/w//D/8P/w/+//
7v/t/+z/7v/u/+7/7v/u/+7/7v/u/+z/7P/s/+z/7f/u/+//8P/v/+7/7f/s/+//8P/x
//L/8f/w/+//7v/u/+7/7v/u//D/8P/w//D/7//u/+3/7P/t/+7/7//w/+//7v/t/+z/
7P/s/+z/7P/u/+7/7v/u/+z/7P/s/+z/7v/u/+7/7v/u/+7/7v/u/+z/7P/s/+z/7P/s
/+z/7P/q/+r/6v/q/+v/7P/t/+7/7f/u/+7/8P/v/+7/7P/q/+z/7f/u//H/8P/y//P/
9f/6//v//P///wAAAgADAAQABQAHAAcABgACAAAA/f/4//H/6//m/+X/6f/s/+3/8P/x
//T/9v/2//T/8v/v/+z/7P/r/+r/6f/o/+b/5f/j/+b/5//o/+n/5//n/+j/6P/o/+f/
5//n/+j/6f/q/+v/7P/r/+n/5//p/+r/6//t/+v/7P/x//z/DwAmAEEAXABwAHoAgQCI
AI0AiwB1ADkA4f+V/0///P68/pb+if6X/rD+vf7d/g7/Of9Y/3f/l/+y/8T/zv/T/9v/
5P/t//T/+v/9/wAAAQACAAIABQAGAAcACQAJAAsADAANAAsACwALAAsADAANAA4AEAAQ
ABAAEAAPABAAEQASABMAFAAUABQAEwATABQAFAASABMAFQAWABkAGQAZABgAFwAZABoA
GgAbABsAHAAdABwAHAAcABwAGwAeACAAIQAkACQAIwAiACAAIgAiACMAJgAmACYAJwAn
ACgAKAAoACgAKQAqACsALwAuAC0ALAAqACwALQAuAC8AMQAyADMAMgA2ADcANwA3ADkA
OgA9AD4APQA9ADwAOwA+AD8AQABCAEIAQgBBAEIAQQBAAD4APAA+AD4APwBAAD4APAA5
ADYANgA2ADYANgAzADIAMQAuACwAKQAlACEAHgAeAB8AHwAaABcAEgAPAA4ADAAIAAYA
AwABAAAA/v/8//r/9//0//L/8v/z//T/8//x/+7/7P/r/+r/6v/r/+j/6P/p/+n/6f/p
/+j/5//p/+r/6v/q/+n/6f/o/+f/6f/q/+v/7P/r/+z/6//q/+v/6//r/+r/7f/v//H/
8//w//H/8P/u/+7/7//x//T/8v/x//H/8v/y//H/8P/w//H/8v/z//T/9P/y//D/7v/w
//D/8f/z//L/8f/w//H/8f/w/+//7v/w//D/8f/z//H/8P/v/+7/8P/w//H/8v/w//L/
8//z//L/8v/w//D/7v/u/+7/8P/t/+3/7P/p/+z/7P/t/+7/7v/t/+7/7f/q/+n/6f/o
/+n/6v/r/+z/6v/p/+j/5//p/+r/6//s/+r/6v/r/+z/6v/o/+j/5//o/+n/7f/s/+n/
6f/o/+f/6P/p/+n/6v/p/+n/6//r/+v/6//r/+r/6//r/+z/7P/r/+z/6//p/+n/6v/r
/+3/7P/r/+r/6f/q/+r/6f/p//D/7//u/+v/6v/p/+j/6v/q/+v/7P/s/+7/7v/u/+3/
7P/r/+v/7P/v//H/9P/z//X/9//3//n/+//9/wAAAgAEAAcACQAGAAQAAgAAAPv/9v/x
/+v/6P/p/+v/7P/u//D/9f/6//r/+P/1//L/7v/s/+v/6f/o/+f/6P/o/+b/5f/l/+X/
5v/n/+j/6f/q/+r/6v/p/+f/5//n/+f/6P/p/+3/7//s/+v/6v/o/+v/7f/t//D/9/8C
AA8AJAA9AFgAbAB4AIMAjACRAI0AewBBAOX/k/9L//7+vP6W/ov+m/6y/r3+1/4I/zP/
VP93/5f/sP/E/8z/0f/Z/+L/7P/0//v///8CAAMABAAEAAIAAgACAAMABgAJAAsADQAM
AAsACgAJAAoACwAMAA4ADQAOAA8ADwAOAA0ADAALAA4AEAASABMAEgASABEADgAQABEA
EQATABIAEwATABMAFAAUABMAEwAWABgAGgAaABgAGAAYABcAGQAaABoAHAAcAB0AHgAe
AB8AHgAeACAAIwAkACYAJwAnACYAJQAkACUAJgAnACsAKwArACsAKgArACsAKwArAC8A
MgA1ADYANQA1ADQAMwA0ADYAOgA8ADwAPQA9AD0APQA9AD0APgBAAEIAQwBGAEMAQgBA
AD4APwA+AD4APgA8ADwAOwA6ADgANgA0ADIAMQAyADMAMgAuACsAJwAjAB8AHgAeAB0A
GQAXABMAEQAPAAwABwAEAAQAAwADAAIA///8//j/9P/y//L/8//0//L/8f/v/+7/7P/q
/+n/6f/p/+r/7P/t/+z/6//p/+f/6P/q/+v/7P/q/+v/6//r/+r/6v/q/+r/6//u/+//
8P/w/+//7v/s/+7/7//w//H/7//x//H/8P/v/+//8P/y//T/8//z//T/8//x/+//7v/v
//D/8f/y//P/8v/x//D/7//u/+7/7//w//H/8v/1//T/8v/w/+7/7v/u/+//8f/w//D/
8P/w/+//7v/u/+7/7v/w//H/8f/v/+7/6//q/+n/6v/r/+7/7v/v/+//7f/t/+z/7P/s
/+//7//x//H/7//t/+z/6v/r/+z/7f/u/+3/7f/t/+3/7P/s/+z/7P/u/+7/7//w/+//
7P/r/+n/6v/r/+//7v/s/+3/7f/t/+n/6f/o/+j/6//r/+3/7f/r/+v/6//q/+r/6//t
/+7/7P/u/+7/7f/q/+r/6v/r/+z/7f/u/+//7f/s/+r/6f/q/+v/7P/u/+7/7v/u/+3/
7P/r/+r/6//s/+3/7v/t/+z/6//q/+z/7P/s/+z/7v/u/+7/7v/r/+r/6f/o/+v/7P/t
/+7/7f/s/+v/6v/s/+z/7P/s/+7/7v/u/+7/7P/s/+z/7P/t/+7/7//w/+7/7v/u/+7/
8P/w//D/8P/w//D/8P/w/+7/7v/u/+7/8f/y//P/9P/y//L/8v/y//T/9P/0//T/9v/2
//b/9v/z//L/8f/w//P/9P/1//b/9P/0//T/9P/0//T/9P/0//b/9v/2//b/9f/0//P/
8v/z//T/9f/2//b/9v/2//b/9v/2//b/9v/4//j/+P/4//f/9v/1//T/9f/2//f/+P/2
//b/9v/2//b/9v/2//b/+P/4//j/+P/3//b/9v/2//b/+P/4//j/9//2//X/9f/1//f/
+P/6//r/+//8//v/+v/7//z//v8CAAQABwAJAAoACgAKAAoACwAKAAkABwABAAEAAgAC
APz/+P/3//b/+v/8//3//v/+//z/+//5//f/9f/1//T/9P/z//P/8//y//H/8P/v//H/
8v/z//P/8f/x//H/8f/z//P/9v/3//f/9//3//b/9f/1//X/9P/7/woAHQAwAEUAXABs
AHQAewCCAIcAiwCDAFUA//+t/2P/HP/c/rD+m/6n/sL+y/7d/gr/Nf9U/3P/k/+w/8j/
0f/X/+D/6v/v//b//P///wQABwAKAAwADAAMAAwADQAPABEAEgATABUAFQAVABUAFQAV
ABUAFgAXABgAGQAZABkAGQAZABkAGwAcAB0AHQAfACAAIAAeABwAHQAdAB8AIAAhACEA
IQAiACIAIQAhACIAJAAmACYAJgAmACYAJQAjACQAJAAmACgAKQAqACoAKwAqACoALAAr
ACwALgAvADIAMgAyADIAMQAwAC8AMQAzADUANwA4ADcANwA3ADcAOAA6ADwAPAA/AEEA
QgBDAEEAQgBFAEYASQBLAEwATQBNAE0ATQBOAE8AUABQAFIAVABUAFMAUgBPAE4ATgBO
AE8AUABQAFAATABKAEgARgBEAEQARABCAEEAPwA8ADkANAAyADEALwAtACsAJwAlACEA
HgAZABYAFQATABIAEAAOAAwACQAGAAEAAAAAAAAAAQABAAAAAAD8//r/+f/5//r/+v/7
//v//f/9//z/+//6//r/+f/4//n/+//8//3/+//6//n/+P/4//r/+v/6//z//f/+//7/
/f/9//3//f///wEAAQAAAP3//f/+/wAAAAD/////AAABAAEAAQACAAEAAAD///7/AQAC
AAMABAADAAIAAgADAAEAAQABAAMABAAEAAQABAABAAAAAAABAAQABAAEAAQAAQAAAAAA
AAAAAAIAAwADAAQABAACAAIA/v/+//7/AAABAAMABAADAAEAAAAAAAAA/////wEAAQAB
AAEAAgACAAAAAAAAAAAAAwADAAMAAwAAAAAAAAAAAAIAAgADAAQABgAEAAQAAwACAAEA
AwAAAAIAAwADAAMAAQABAAAAAAABAAEAAwADAAUABQAFAAQAAQABAAIAAgAEAAYABgAF
AAMAAgABAAEAAQABAAEAAQABAAIAAgADAP7//f8AAAIAAgACAAIAAgACAAIAAgAAAAAA
AAAAAAEAAgADAAQAAQAAAP///v///wAAAQACAAAAAAAAAAAAAAAAAAAAAAACAAIAAgAC
AAEAAAD///7/AAAAAAAAAAACAAIAAgACAAEAAAD///7///8AAAEAAgD///7//f/8//3/
/v///wAA/v/+//7//v/8//z//P/8//3//v///wAA///+//3//P/9//7///8AAP7//v/+
//7//v/+//7//v8AAAAAAAAAAP7//v/+//7///8AAAAAAgABAAAA/v/8//3//f/9////
/v8AAAEAAwAEAAMAAgADAAYACgANABAAEwAVABUAFAAUABQAEwAQAA4ACwAJAAsABgAC
APz/+P/8/wAAAwAEAAUABAACAAAAAQD///3/+//7//r/+v/5//b/9f/0//P/9P/1//f/
+P/4//f/9//3//f/9//3//f/+P/5//n/+f/3//b/9f/1//n//P8FABQAKQA+AFkAcgCG
AJAAlQCcAJ8AmQB9ADEA0f+B/zH/3P6g/oT+hf6l/sb+1/73/iT/S/9u/4//q//E/9j/
4P/l/+3/9v/9/wQACgANAA8AEQATABQAEgASABIAEwAWABkAGwAdABsAGwAbABsAGQAZ
ABkAGgAcAB4AIAAhAB4AHQAcABsAHgAgACIAIwAhACIAIgAgACIAIwAjACUAJgAnACcA
JwAmACYAJQAlACgAKgAsACwALAAsACwAKwArACwALAAuADAAMQAyADIALwAuAC4AMAAy
ADQANwA5ADkAOAA3ADYAOAA4ADgAOwA8AD0APgA+AD8APwA/AD8ARABGAEgASABJAEkA
SABHAEkASgBNAE4ATQBPAFAAUQBRAFEAUQBSAFQAVgBXAFoAWQBYAFYAVABTAFIAUgBS
AFIAUgBRAFAATABKAEgARgBFAEYARwBGAEQAQQA9ADkANgA0ADMAMQAtACsAJwAlACEA
HgAZABYAFQATABIAEAAMAAoABwAEAP///v/+//7//v/9//v/+v/4//b/9f/1//L/8v/z
//P/8f/x//D/7//v//D/8P/w//H/8//0//X/8//y//H/8P/x//T/9f/2//X/9f/1//T/
9P/1//b/9//3//n/+f/4//b/9f/1//b/9//3//j/+v/4//f/9v/2//j/+P/4//j/+P/4
//j/+P/3//b/9v/3//f/9//3//n/9//2//X/9P/1//T/9P/1//b/9v/2//b/8//y//L/
8v/0//b/9//3//T/9P/y//L/8v/y//L/9P/y//P/8//x/+//7v/u/+7/8f/x//P/8//w
/+//7//u/+7/7v/u/+7/7//v/+//7//u/+7/7v/u//D/8P/x//L/8P/u/+7/7f/r/+v/
7v/s/+7/7//v/+//7f/t/+z/7P/t/+3/7//v/+3/7f/t/+z/6//r/+z/7P/s/+7/7v/t
/+v/6v/p/+n/7P/t/+7/7//t/+z/6v/p/+j/6//s/+z/7P/s/+z/6v/q/+r/6v/s/+z/
7P/s/+r/6v/q/+r/6v/q/+r/6v/s/+z/7P/s/+v/6v/p/+j/6v/q/+r/6v/q/+r/6v/q
/+n/6P/n/+b/5//o/+n/6v/p/+j/5//m/+f/6P/p/+r/6v/q/+r/6v/p/+j/5//m/+n/
6v/r/+z/6f/o/+f/5v/o/+j/6P/o/+r/6v/q/+r/6P/o/+j/6P/q/+r/6v/q/+n/6P/n
/+b/5//o/+n/6v/o/+j/6P/o/+b/5v/n/+j/6P/q/+r/6v/p/+j/5//n/+f/6f/q/+z/
6//t/+//7//t/+//8f/0//j/+v/9///////+//3//P////7//f/7//T/8//z//L/7f/q
/+r/6v/v//D/8P/w/+7/7P/r/+n/6f/n/+f/5v/l/+P/4v/h/9//3//f/9//4f/i/+P/
4//i/+H/4P/f/+H/4f/k/+X/5f/l/+X/5P/j/+P/4//m/+v/9v8HABwAMwBMAGIAcAB5
AIIAiQCLAIMAWwAHAK3/Y/8W/8r+lv5//of+pP63/sf+8P4d/z7/X/+D/6D/uP/C/8n/
0//e/+P/6v/w//P/+P/7//7/AAAAAAAAAAABAAMABQAGAAcABwAHAAcABwAFAAUABQAG
AAkACgALAAsACwALAAsACwANAA4ADwAPAA8AEAAQAA4ADgAPAA8AEQAUABUAFQAVABQA
FAATABMAFgAYABoAGgAaABoAGgAZABkAGgAaABwAIAAhACIAIgAfAB4AHgAgACMAJAAm
ACcAKAAoACgAKAAmACYAJgApACwALQAuAC4ALwAvAC8ALwA0ADYAOAA4ADgAOQA5ADkA
OAA4ADoAOgA8AD8AQQBDAEIAQQBAAEAAQwBEAEQARgBGAEYARQBEAEEAQABAAEAAQgBC
AEEAQAA+ADwAOgA4ADgAOAA4ADYANQAzADAALQAoACYAJQAjACMAIQAdABsAFwAUAA8A
DAAKAAkACQAIAAYABAABAP7/+f/4//j/+P/4//f/9f/0//D/7v/t/+3/7v/u/+//7//v
/+//7v/t/+v/7P/s/+z/7f/v//D/8f/u/+7/7v/u//D/8v/y//L/8f/x//H/8P/w//H/
8v/z//X/9//3//b/8//z//T/9v/2//X/9f/2//j/9//2//b/9v/2//b/9v/6//r/+v/6
//j/9v/1//X/9//3//f/+f/5//j/9//2//P/8v/y//P/9v/2//b/9v/z//L/8v/y//L/
9P/1//X/9v/2//T/9P/w//D/8P/y//P/9f/2//X/9P/y//H/8P/z//P/9f/1//L/8f/x
//D/7v/u/+7/7v/w//H/8v/z//D/8P/w//D/8v/y//P/9P/2//T/9P/z//L/8f/z//D/
8//1//b/9//0//P/8f/w//H/8f/z//P/9f/1//X/9P/x//H/8v/y//L/9P/0//P/8P/w
//D/8f/z//P/8//z//L/8v/x//H/7v/x//D/8f/y//P/9P/z//L/8f/w//D/8P/w//D/
8f/y//P/9P/x//D/7//u/+//8P/x//L/8P/w//D/8P/w//D/8P/w//L/8v/y//L/8f/w
/+//7v/x//L/8//0//P/8v/x//D/8v/y//L/8v/0//T/9P/0//P/8v/x//D/8f/y//P/
9P/z//L/8f/w//L/8v/y//L/9P/0//T/9P/0//T/8//0//X/9v/2//b/8//z//P/9f/2
//j/+f/7/////////wEAAgAEAAUABgAKAA0ADgAOAA0ADAAKAAYAAQD7//b/9f/3//j/
9//4//n//P/+//7//v/+//3//P/5//f/9f/z//X/9P/0//P/9f/1//X/9f/y//H/8f/w
//H/8f/y//P/8//z//P/8//0//X/9f/1//b/9v/2//f/8//8/wcAGAAvAEYAXQBsAHIA
eAB/AIIAhwCBAFcABQCv/2n/H//c/qz+lv6l/sP+0P7j/hH/PP9b/3j/mf+x/8b/1v/g
/+X/7f/2//r/AAAFAAcACgALAAwADAAOAA4ADgAPABEAEwAUABUAFQAVABUAFQAVABUA
FQAWABUAFgAXABcAGAAZABoAGwAcABwAHAAbAB4AIAAhACAAHgAfAB8AIQAgACEAIQAh
ACQAJAAjACMAIgAkACYAJgAoACgAKAAnACcAKAAoACoAKwArACsAKgAsACwALQAwAC8A
LgAuAC0AMQAyADMANAAyADIAMgA1ADYANwA4ADgAPAA9AD4APwA/AEAAQQBAAEUARwBI
AEkARwBIAEsATABPAFEAUgBTAFQAVQBWAFgAWABYAFcAWABZAFoAWgBaAFgAVgBVAFQA
VgBWAFUAVABUAFIAUABOAEsASgBJAEYARwBFAEIAPwA4ADYANQAzAC8ALQApACcAJgAk
ACAAHgAaABcAFQASABIAEAANAAoABQAEAAQABAAEAAMAAQAAAAEAAAAAAAEA///+//7/
/f///////v/9//v//P/8//z//P/9//3//f/8//z//P/8//v//P/7//r//P/9//7//v/8
//3//v////3///////7//////wAAAgABAP///v/+/////////wAA/v/+//7//v8AAAAA
AAAAAAAAAAABAAMAAgABAAAAAQADAAIAAQAAAP3//P/8//3//v/+//7//v////7//v/+
//v//P/8//v//f/+//3//v/8//z//P/+//z//f/9//v//P/8//3//v/8//v//P/7//z/
/f///wAA///+//3//P/9//3//f/9//7//v/+//7/+//6//r/+v/9//z//f/9//z/+//9
//r//P/9//3//f/9//3//P/8//z/+//8//v//f/9//3//P/5//n/+v/6//j/+v/6//n/
+f/6//v//f/8//v/+v/5//n/+v/6//v/+v/5//j/+P/4//j/+P/5//r/+//8//n/+P/3
//b/+f/6//v//P/6//r/+v/6//j/+P/4//j/+f/6//v//P/7//r/+f/4//r/+v/6//r/
+P/4//j/+P/3//j/+P/6//z//P/7//r/+P/3//b/9//4//r/+//9/wAAAQACAAUABgAI
AAkACgAQABMAFAAUABEAEAAOAAoABAD///v/+//6//r/+P/4//3/AAACAAIAAgACAAEA
AAD+//v/+P/1//f/9v/2//X/8//z//P/8//z//P/9P/0//T/8//z//P/8f/x//H/8f/2
//f/9//3//f/9v/1//X/9f/y//f/BgAZACwARQBgAHYAhgCPAJYAmwCbAJMAaQATALf/
af8U/8b+kP57/of+rP7H/t3+Bv8z/1T/c/+V/7L/yv/U/9v/5f/w//X//P8CAAUACgAN
ABAAEgASABIAEgATABMAFQAWABcAGAAZABoAGwAYABcAFgAWABkAGgAbABsAGQAZABkA
GQAZABoAGwAbABwAHgAfAB4AHAAdAB0AHwAiACMAIwAjACIAIgAhACEAIAAiACQAJAAl
ACYAJwAnACUAJgAmACgALAAtAC4ALgAtACwALAAuAC8AMAAyADMANAA0ADQANAAyADIA
MgA1ADcAOQA7ADwAOwA7ADsAOwA+AEAAQgBCAEYARwBHAEcARQBGAEkASgBNAE8AUABR
AFEAUQBRAFIAUwBUAFQAVgBYAFgAVwBWAFQAUgBRAFAAUABQAE8ATgBMAEoASABGAEQA
RABEAEIAQgBBAD8APQA2ADQAMwAxADEALwArACkAJQAiAB0AGgAVABMAEgAQAA4ADAAJ
AAYAAgAAAP///v8AAP///f/8//r/+P/3//f/9f/0//T/8//1//X/9P/z//H/8v/y//L/
8v/z//P/8//y//L/8v/y//T/9v/2//b/+f/5//n/+P/3//f/9//3//n/+//7//r/9//3
//j/+v/6//n/+f/6//v/+//7//z/+//6//n/+P/7//z//f/+//3//P/8//3//P/7//r/
+//9//z/+//6//f/9v/2//f/+v/6//r/+v/5//j/+P/4//b/+P/5//n/+v/6//j/+P/0
//T/9P/2//j/+f/5//f/9f/0//T/9P/1//X/9//3//f/9//4//j/9f/0//P/8v/0//X/
9v/3//b/9v/2//b/9f/0//T/9P/1//T/9f/1//T/8//1//L/9P/1//X/9f/1//X/9P/0
//P/8//1//X/9//3//f/9v/z//P/9P/0//T/9v/2//X/9P/0//T/9f/z//P/8//z//P/
9P/0//X/9P/x//L/8//0//X/9v/2//b/9v/2//X/9P/z//L/8//0//X/9v/0//T/9P/0
//b/9v/2//b/9P/0//T/9P/y//L/8v/y//T/9P/0//T/8v/y//L/8v/0//T/9P/0//T/
9P/0//T/9P/0//T/9P/0//T/9P/0//P/8v/x//H/9P/0//b/9v/0//P/8v/x/+//7//x
//L/9//5//z////9//3///8BAAYACAAKAA0AEQARABAADwALAAgAAwD+//n/9f/1//b/
9//2//f/+//+/wAAAAD///3/+v/3//X/8f/v/+3/7f/t/+7/7v/v/+//7//v/+//7f/u
/+7/7v/t/+3/7f/t/+3/7f/t//D/8//z//P/8//w//H/7//t//L//f8MAB8AOABRAGgA
egCCAIsAkACTAI8AcwApAMv/ff8x/+L+pP6E/oX+o/68/sv+7/4e/0H/YP+D/5//uv/O
/9b/2//j/+z/8f/4//7/AQAHAAkACwAMAAwADAAMAA0ADgAPAA8ADwARABEAEQARABEA
EQARABIAFQAWABcAFwAVABUAFQAVABcAGAAZABkAGQAaABoAGAAWABcAFwAZAB0AHwAg
ACEAIAAgAB8AHwAgACIAJAAkACYAJgAmACUAIwAkACQAJgAoACkAKgAqACsAKgAqACwA
KwAsAC4ALwAyADIAMgAyADAAMAAwADMANAA1ADYANgA3ADcANwA3ADgAOgA8ADwAQABB
AEEAQQBAAEAAQgBCAEUARwBIAEkASwBLAEsATABLAEwATABOAFAAUABPAE4ASwBKAEoA
SgBMAEwASwBKAEYARABCAEAAPgA+AD4APAA7ADkANgAzACwAKgApACcAJwAlACEAHwAd
ABoAFQASAA0ACwAKAAgACAAGAAMAAAD7//r/+v/6//z/+//5//j/+P/2//X/9f/z//L/
8v/x//P/8//y//H/8P/w/+//7v/w//H/8f/x/+7/7v/u/+7/7v/w//D/8P/y//P/9P/0
//H/8f/x//H/8v/1//b/9v/z//P/9P/2//b/9f/1//b/9//3//f/+P/3//b/9f/0//j/
+P/4//j/9f/0//T/9f/z//P/8//1//f/9v/1//T/8//y//L/8//2//b/9v/2//P/8v/y
//L/8P/y//P/8//0//T/8v/y//D/8P/w//L/8v/z//P/8f/v/+7/7v/u/+//7//x//H/
8v/x//H/8P/t/+z/6//q/+7/7//w//H/7v/u/+7/7v/u/+7/7//w//D/7v/u/+3/7P/r
/+3/6v/s/+3/7f/t/+v/6//q/+r/6//r/+3/7f/t/+3/7f/s/+v/6//s/+z/7P/u/+7/
7f/q/+r/6v/r/+n/6f/p/+n/6f/q/+r/6//q/+f/6P/q/+r/6v/q/+r/6v/q/+r/6P/o
/+j/6P/q/+r/6v/q/+j/6P/o/+j/6v/q/+r/6v/q/+r/6v/q/+n/6P/n/+b/5//o/+n/
6v/p/+j/5//m/+f/6P/p/+r/6P/o/+j/6P/o/+j/6P/o/+r/6v/q/+r/6f/o/+f/5v/n
/+j/6f/q/+r/6v/q/+r/6P/o/+j/6P/p/+r/6//s/+v/6v/p/+j/6f/q/+v/7P/s/+z/
7P/s/+z/7P/s/+z/7f/u/+//8P/v/+7/7f/s/+3/7v/u//D/7v/u/+3/7P/t/+3/7f/v
//P/9v/4//v//P/7//r/+////wIABAAGAAcACQAJAAgABgAEAAEA/P/2//H/7f/t/+//
8P/v//D/9P/4//v//P/5//j/9v/0//H/7//t/+v/7P/s/+3/7f/r/+v/6//r/+3/7f/u
/+7/7P/r/+v/6//r/+v/6//r//D/8f/x//H/8P/u/+z/6//t//L///8OACMAOgBPAGAA
bgB2AH0AhACHAIMAXQANALf/bf8n/+L+sv6U/pn+tf7C/s/++f4m/0X/Zv+J/6X/vv/M
/9T/2f/h/+r/7//2//z///8FAAcACQAKAAgACAAIAAkADQAPABAAEQAPAA8ADwAPAA8A
DwAPABAAEwAUABUAFQATABMAEwATABcAGAAZABkAFwAYABgAFgAYABkAGQAbABwAHQAd
AB0AHQAcABoAGQAcAB4AIAAgAB4AHgAeAB0AHQAeAB4AIAAkACUAJgAmACQAIgAhACIA
JQAmACgAKQAqACoAKgAqACoAKgAqAC0AMAAxADIAMgAxADEAMQAxADYAOAA6ADoAOwA7
ADoAOQA6ADwAQABCAEUARwBIAEkASABHAEYARgBIAEoASwBOAEwATABLAEoASwBKAEoA
SgBMAEwASwBKAEcARABBAD4APgA+AD4APAA5ADcANAAxAC4ALAArACkAJwAlACEAHwAd
ABoAFQASABEADwAOAAwACAAGAAMAAAD///7//v/+//7//f/7//r/+P/2//X/9f/1//b/
+P/5//f/9//2//X/9f/2//b/9v/4//n/+f/5//f/9v/1//T/9f/4//n/+v/5//n/+f/4
//j/+f/6//v//f///////v/6//n/+f/6//v/+//8//7//P/7//r/+v/8//z//P/8//7/
/v/+//7//f/8//z//f////////8BAAEAAAD///7//f/8//z//f8AAAAAAAAAAP3//P/8
//z//f8AAAIAAwAAAAAA/v/+//z//P/8//7/AAABAAEA///9//z//P/8//7///8CAAMA
AAD//////v/8//z//P/8//7///8AAAEA/v/+//7//v8AAAAAAQACAAIAAAAAAP//////
/wIAAAACAAMAAwADAP/////+//7/AQABAAMAAwABAAEAAQAAAAEAAQACAAIABAAGAAYA
BQACAA==
         </WaveFormData>
      </LeadData>
      <LeadData>
         <LeadByteCountTotal>10000</LeadByteCountTotal>
         <LeadTimeOffset>0</LeadTimeOffset>
         <LeadSampleCountTotal>5000</LeadSampleCountTotal>
         <LeadAmplitudeUnitsPerBit>4.88</LeadAmplitudeUnitsPerBit>
         <LeadAmplitudeUnits>¦ÌV</LeadAmplitudeUnits>
         <LeadHighLimit>2147483647</LeadHighLimit>
         <LeadLowLimit>268435456</LeadLowLimit>
         <LeadID>V3</LeadID>
         <LeadOffsetFirstSample>0</LeadOffsetFirstSample>
         <FirstSampleBaseline>0</FirstSampleBaseline>
         <LeadSampleSize>2</LeadSampleSize>
         <LeadOff>FALSE</LeadOff>
         <BaselineSway>FALSE</BaselineSway>
         <ExcessiveACNoise>FALSE</ExcessiveACNoise>
         <MuscleNoise>FALSE</MuscleNoise>
         <LeadDataCRC32>1120524833</LeadDataCRC32>
         <WaveFormData>
VABUAFQAVABWAFgAWgBcAGAAYgBkAGYAaABoAGgAaABqAGwAbgBwAG8AbgBtAGwAagBq
AGoAagBoAGgAaABoAGUAYgBfAFwAWwBaAFkAWABSAE4ASgBGAEAAPAA4ADQAMAAsACgA
JAAfABoAFQAQAAwACgAIAAYAAQD+//v/+P/2//T/8v/w/+//7v/t/+z/6f/o/+f/5v/m
/+b/5v/m/+T/5P/k/+T/5P/k/+T/5P/m/+b/5v/m/+b/5v/m/+b/5//o/+n/6v/q/+r/
6v/q/+v/7P/t/+7/8P/w//D/8P/u/+7/7v/u//H/8v/z//T/8v/y//L/8v/z//T/9f/2
//T/9P/0//T/8//y//H/8P/x//L/8//0//P/8v/x//D/8P/w//D/8P/u/+7/7v/u/+3/
7P/r/+r/7P/s/+z/7P/q/+r/6v/q/+j/6P/o/+j/6P/o/+j/6P/m/+b/5v/m/+f/6P/p
/+r/5//m/+X/5P/l/+b/5//o/+r/6v/q/+r/6f/o/+f/5v/n/+j/6f/q/+n/6P/n/+b/
6P/o/+j/6P/o/+j/6P/o/+b/5v/m/+b/6P/o/+j/6P/m/+b/5v/m/+b/5v/m/+b/5v/m
/+b/5v/m/+b/5v/m/+j/6P/o/+n/6f/o/+j/5//p/+f/5//n/+f/5//o/+r/6//r/+v/
7f/x//L/9P/2//X/9//4//f/+P/5//n/+P/0//P/8v/u/+v/6f/p/+n/7f/v//P/9v/2
//f/9v/1//X/8//w//D/7f/r/+n/6f/k/+P/4//h/+P/5P/l/+f/5v/k/+L/3//f/9//
3//g/+H/4f/j/+P/4//j/+L/3//i/+T/5f/n/+P/4v/m/+3/+P8KACIAPwBdAHQAigCn
AMUA1wDJAI8ARQAKAMr/d/8t///+7/7t/un+6/4D/yz/UP9t/4j/pP+7/8z/1P/Z/97/
4//o/+3/8v/1//X/9f/1//X/9//6//z//v/8//z/+//5//r/+v/5//n/9//3//f/+P/3
//f/9v/1//j/+f/7//7//f/8//r/+P/5//r/+//8//z//f///wAAAQABAAEAAQACAAMA
BQAHAAcABwAHAAgACgAJAAkACQAKAAwADwARABAAEQARABEAFAAVABgAHAAcABwAHAAb
AB0AHwAgACAAIgAmACcAKgAnACcAJgAlACcAKAApACwALgAuAC4ALgAxADIANAA2ADkA
OwA+AEEAQQBDAEUARABGAEoATgBSAFMAVABVAFUAWgBaAFoAWgBaAFoAXABeAF0AXABZ
AFcAVwBXAFcAVwBVAFMAUABMAEwASQBGAEIAPgA9AD0AOAA0AC4AJwAjACEAHQAXABQA
EQAMAAYA///9//n/9//z/+//7//t/+v/6//n/+b/4//i/+D/3//g/97/3f/c/9r/2//Z
/9f/1//V/9b/1v/W/9T/1f/V/9P/1P/V/9f/2f/Z/9n/2P/Y/9n/2//c/9z/3f/d/9//
4P/h/+H/4P/f/+L/4//k/+X/5f/l/+X/5//o/+j/5//m/+b/5v/m/+j/6P/o/+f/5f/m
/+f/6f/q/+f/5v/m/+X/6P/m/+f/6P/n/+f/5v/m/+b/5v/m/+T/5P/l/+b/5//n/+f/
5v/j/+X/5f/l/+b/5f/k/+T/4//j/+P/4f/g/+H/4v/j/+T/5P/j/+L/4f/h/+D/4P/h
/9//4P/h/+L/4f/f/97/2//d/9//4f/k/+L/4f/g/97/3v/e/97/3v/c/9z/3//f/97/
3v/c/9r/2//c/97/4P/g/9//3f/b/97/3//f/9//3f/e/97/3v/f/9//3v/e/9//3v/e
/9//3f/e/97/3f/d/93/3//h/+T/4v/g/9//3v/d/9z/3P/d/97/3v/d/93/3f/b/93/
3f/d/93/3v/g/+H/4f/h/+P/5P/k/+b/6P/r/+//8P/v/+//7//u/+z/6v/p/+j/5P/g
/93/3v/f/+D/4f/m/+j/7P/v/+3/6//p/+X/4v/i/+H/3//b/9v/2P/X/9f/1f/U/9T/
1v/X/9j/2P/W/9X/1P/T/9T/1P/V/9X/1//X/9j/2f/Z/9f/1//Y/9r/2//b/9z/4P/l
/+z/+v8SADEATwBoAIAAoQC9AM8AxQCPAEUACgDK/33/Nf8H//X+8f7p/uP++f4g/0j/
Z/+C/5z/s//E/8z/0f/W/9v/4v/n/+z/7//w/+//7v/t/+7/8P/x//L/8f/y//L/8f/w
//D/7//v//D/8f/y//T/8v/z//P/8//1//X/9v/4//n/+v/6//r/+v/6//r/+v/7//3/
AAACAAIAAQAAAP//AAABAAMABQAGAAcACAAKAAgABwAHAAcACQAKAAwADQAMAA0ADQAN
AA4ADwASABYAFgAWABYAFQAVABcAGAAYABwAIAAhACQAIgAjACMAIwAnACgAKQAsADAA
MgA0ADYAOAA4ADkAOgA/AEEARABHAEcASQBLAEoASwBOAFEAVABWAFgAWgBbAFsAWgBZ
AFgAWABYAFoAXABbAFoAVwBVAFYAVQBUAFMAUwBTAFIAUABOAEsASABEAEAAPwA/ADoA
NQAwACoAJwAlACEAGwAYABUAEgAOAAkABgABAP7/+f/5//n/9//1//P/7//u/+v/6//o
/+b/5v/l/+X/5f/k/+P/4f/f/9//4P/i/+P/5P/i/+P/4//h/+P/4//k/+X/5v/n/+f/
6P/m/+f/5//m/+j/6f/s/+7/7v/t/+v/6f/q/+v/7P/t/+3/7f/t/+//7//u/+z/6v/r
/+z/7f/w/+7/7v/t/+v/7f/t/+7/7v/u/+7/7//v/+3/6v/q/+r/6f/p/+j/6P/o/+j/
6P/m/+f/5//n/+f/5v/n/+f/5f/k/+P/4v/i/+D/4P/h/+H/4f/h/9//3v/e/97/3v/e
/9//3//f/9//3P/a/9n/2f/a/9z/3v/g/97/3f/d/9v/3f/d/93/3v/f/9//3//e/93/
3P/b/9r/2//c/+D/4f/f/97/2//Y/9j/2P/Z/9r/3f/d/9z/2//Z/9n/2P/X/9j/2v/b
/9z/3P/b/9n/2P/Z/9j/2P/Z/9n/2v/a/9n/1//V/9X/1f/W/9j/2P/Y/9j/2P/Y/9j/
2P/Y/9j/2f/a/9v/3P/b/9r/2f/Y/9v/3P/d/97/3f/c/9v/2v/a/9r/2v/a/9z/3P/c
/9z/2v/a/9r/2v/c/9z/3P/c/9z/3P/c/9z/3P/c/9z/3P/e/97/3v/e/9z/3P/c/9z/
3f/e/9//4P/f/97/3f/c/9z/3P/c/9z/3f/e/9//4P/e/97/3v/e/+D/4P/g/+D/3v/e
/97/3v/e/97/3v/e/97/3v/e/97/3v/e/97/3v/g/+L/5P/m/+j/6P/o/+j/6P/o/+j/
6P/o/+j/6P/o/+b/5v/m/+b/5//o/+n/6v/o/+j/6P/o/+j/6P/o/+j/6v/q/+r/6v/p
/+j/5//m/+j/6P/o/+j/6P/o/+j/6P/m/+f/6P/o/+v/6//r/+n/5//n/+f/5//o/+r/
6//r/+n/6//s/+z/6//s/+7/8f/1//X/9v/3//j/+P/4//n//P/6//j/9//0//P/8v/x
//H/8P/x//H/9P/1//b/9f/0//T/8//x//D/8f/v/+//7v/r/+n/6P/o/+n/6v/q/+z/
6//q/+n/5v/m/+f/5//r/+v/7P/t/+v/6f/p/+r/6v/r/+v/7P/w//n/BAASACYAQwBl
AHoAjgCpAMUA1wDNAJEANwDw/67/Xf8X/+n+2f7d/uH+3/7v/hj/Qv9l/4L/nv+1/8r/
1P/Z/97/4//q/+//9P/3//r/+//8//3//f/+//7//v8AAAIAAwADAAIAAgABAAEA////
////AAD+//////////////8AAAIAAwAEAAQABAAEAAQABAAEAAQABQAHAAgACQAJAAkA
CQAJAAkACgALAAwADQAOABAAEAAPAA8ADwAPABAAEgATABYAFwAXABcAFQAVABcAGgAb
ABwAHQAdAB8AIQAiACIAIQAkACQAJgApACsALAAtAC4ALgAuADAANAA2ADgAOgA7ADwA
PgBAAEMARQBIAEsATgBRAFQAVABWAFgAWgBcAGAAYgBkAGUAaABoAGgAaABoAGgAagBs
AG4AbgBsAGsAaABnAGYAZQBlAGUAZABiAF8AWwBXAFIAUABPAE8ASgBJAEQAPgA7ADUA
MQArACgAJwAkACAAGwAWABEADgAJAAcABwAFAAMAAwD///7/+//3//T/8v/y//L/8//0
//T/8f/v/+3/7f/t/+7/7v/u/+7/7//v/+3/7P/r/+v/6//s/+3/7f/u/+7/7//v/+7/
7f/t/+//8P/y//P/8//z//P/8//z//P/9f/1//X/9//4//j/9//2//T/9P/0//b/+P/6
//v/+//6//n/+f/4//r/+v/7//v/+//4//j/+P/3//f/9v/2//j/+P/4//b/8//z//P/
8//0//X/9f/z//L/8f/w//D/8P/w//H/8f/z//P/8f/w/+7/7v/u/+7/7//v/+//7//u
/+z/6//r/+v/7P/t/+7/7v/t/+3/6//q/+n/6P/o/+v/6//r/+r/6//q/+n/6P/o/+j/
6//r/+r/6v/o/+b/5v/m/+f/6P/p/+n/6P/n/+f/5//m/+X/5f/m/+b/5v/p/+n/6P/o
/+X/5P/k/+X/5P/m/+f/5//n/+X/5f/l/+L/5P/k/+b/5v/m/+b/5P/k/+T/5P/m/+b/
5v/m/+j/6P/o/+j/5v/m/+b/5v/n/+j/6f/q/+n/6P/n/+b/6P/o/+j/6P/q/+r/6v/q
/+j/6P/o/+j/6v/q/+r/6v/q/+r/6v/q/+r/6v/q/+r/7P/s/+z/7P/q/+r/6v/q/+v/
7P/t/+7/7f/s/+v/6v/s/+z/7P/s/+7/7v/u/+7/7f/s/+v/6v/r/+z/7f/u/+3/7P/r
/+r/6//s/+3/7v/u/+7/7v/u/+7/7v/u/+//8P/w//H/8f/w/+3/7P/r/+3/7f/u//D/
8P/v/+7/7//w//D/8f/y//b/+f/7//v//P/9//3//P/8//3//v/8//n/9//3//f/8//x
//H/8P/0//f/+P/5//v/+f/2//b/9v/1//T/9f/w/+//7//t/+v/6v/p/+n/6//s/+3/
7f/s/+v/6v/q/+v/6//t/+3/7P/t/+3/6//r/+z/7P/t/+//8v/2//3/CAAYADIAUwBz
AIoAngC7ANcA4QDHAIcAPwACALr/Zf8f//n+8/75/vn++f4R/zr/Yv+F/57/tv/L/9r/
4P/l/+r/7//2//v/AAADAAIAAQAAAP//AAACAAMABAAHAAgACAAHAAQABAADAAMAAQAB
AAEAAgAEAAUABQAFAAUABQAGAAgACQAKAAoACgAIAAgACAAIAAkACwAOABAAEQARABEA
EQATABMAFAAVABgAGQAaABwAGwAZABgAFwAYABoAHQAfACAAIQAhACEAHwAfACEAJAAm
ACgAKgArACkAKwAsACwALgAyADMANgA2ADcANwA3ADsAPAA9AEAARABGAEgASgBKAEoA
SwBMAFEAUwBWAFkAWQBbAF0AXABdAGAAYwBmAGoAbABuAG8AcQBwAG8AbgBvAHAAcwB2
AHQAdAByAHEAcgBxAHAAbwBvAG8AbgBsAGkAZQBhAFwAWgBZAFkAVABRAEwARgBDAD8A
OwA1ADIALwAsACgAIwAcABcAFAAPAAsACwAJAAcAAwD///7/+//5//b/9P/0//H/8f/x
//D/7f/r/+n/6f/p/+r/6v/q/+r/6//r/+n/6f/p/+r/6//u/+//7//w/+//7//u/+z/
7P/t//D/8v/y//P/8//z//P/8//z//P/9//3//f/+f/5//j/9v/0//f/+P/5//z/+//8
//z/+//7//v//P/8//z//P/9//3//f/6//r/+v/8//3//f/+//3//P/7//j/9//3//f/
9//4//n/+f/3//b/9f/0//T/9P/0//X/9f/z//P/8f/w/+7/7v/u/+7/8f/x//H/8f/u
/+z/6//r/+3/7v/v//D/7v/t/+3/6//t/+3/7f/u/+//7//v/+7/6//q/+n/6P/q/+r/
7f/t/+7/7v/s/+r/6v/q/+v/7P/t/+3/7P/r/+v/6//q/+n/6f/q/+r/6v/r/+v/6v/q
/+n/6P/o/+n/6v/s/+3/7f/r/+n/6f/p/+r/6v/s/+r/6v/q/+r/6P/o/+j/6P/q/+r/
6v/q/+j/6P/o/+j/6v/q/+r/6v/o/+j/6P/o/+f/5v/l/+T/5v/m/+b/5v/k/+T/5P/k
/+b/5v/m/+b/5v/m/+b/5v/k/+T/5P/k/+b/5v/m/+b/5P/k/+T/5P/k/+T/5P/k/+X/
5v/n/+j/5f/k/+P/4v/j/+T/5f/m/+T/5P/k/+T/5P/k/+T/5P/m/+b/5v/m/+X/5P/j
/+L/5f/m/+f/6P/n/+b/5f/k/+T/5f/m/+b/5//n/+f/5f/l/+X/5f/l/+T/5v/n/+f/
5f/n/+j/6P/r/+z/7v/x//P/8//0//X/9//2//X/9f/4//b/9P/z/+//7f/r/+n/6P/o
/+r/6//u/+//8P/v/+7/7v/t/+v/6v/r/+n/6f/o/+X/4//i/+L/4//k/+T/5v/l/+T/
4//g/+D/4f/h/+P/4//k/+X/4//h/+H/4v/k/+P/4//m/+b/6//2/wQAFAAvAFEAbgCC
AJ0AvQDXANkAswBpACYA7P+f/1H/Ff/7/vf+9f7v/vf+Fv8+/1//fv+a/7X/yP/S/9f/
3P/h/+j/7f/y//X/+f/5//n/+f/6//z//f/+////AAAAAP///P/8//v/+//7//v/+//8
//z//f/9//3//////wAAAgABAAIAAgACAAAAAAAAAAAAAgADAAUABgAJAAkACQAJAAcA
BwAIAAkADAANAA4AEAAQAA8ADwAPAA8AEAASABMAFgAXABcAFwAVABUAFwAaAB0AHgAf
AB8AHQAfACAAIAAiACYAJwAqACwALQAtAC0ALQAuAC8AMgA4ADoAPAA+ADwAPAA9AD4A
QQBDAEYASQBOAFEAVABUAFIAVABWAFgAXABeAGAAYQBjAGIAYQBgAGIAYgBkAGYAZgBm
AGQAYwBiAGEAYABfAF8AXwBeAFwAWgBXAFQAUABOAE0ATQBIAEYAQgA9ADsANwAzAC0A
KgAnACQAIAAbABgAEwAQAAsABwAHAAUAAwABAP3//P/5//X/8v/w//D/7f/t/+3/7P/t
/+v/6f/p/+v/7P/s/+z/7P/t/+3/6//o/+f/5//n/+n/6//s/+7/7v/v/+//7v/u/+//
8v/0//T/9f/1//X/9f/1//X/9f/4//n/+v/9//3//P/6//j/+f/6//v//v///wAAAAD/
//////8AAAAAAgACAAMAAwADAAAAAAAAAP/////+//7/AAAAAAAA/v/7//v/+//7//z/
/f/9//v//P/7//r/+v/4//j/+f/5//v/+//5//j/9v/2//b/9v/5//n/+f/5//b/9P/z
//P/8f/y//P/9P/1//X/9v/1//T/8//y//L/9P/1//b/9v/1//T/8//y//D/8P/z//P/
9v/2//T/8v/x//D/8P/w//H/8f/w/+//8f/x//D/7//v//D/8P/w//H/8f/w//D/7f/s
/+z/7f/u//D/8f/x/+3/6//r/+v/7P/w//D/8P/w//D/8P/t/+z/6//q/+v/7P/t/+7/
7P/s/+z/7P/q/+r/6v/q/+r/6v/q/+r/6P/o/+j/6P/p/+r/6//s/+r/6v/q/+r/6f/o
/+f/5v/n/+j/6f/q/+n/6P/n/+b/5//o/+n/6v/o/+j/6P/o/+j/6P/o/+j/6v/q/+r/
6v/p/+j/5//m/+f/6P/p/+r/6f/o/+f/5//m/+b/5//n/+j/5//o/+n/5//n/+j/6v/t
/+3/7f/v//D/8P/x//L/8v/1//f/9//5//v//P/8//n/+f/5//b/8//x//H/8f/z//P/
9f/2//f/+f/5//n/+//5//b/9v/0//H/7v/t/+z/6//r/+n/5v/m/+b/5//n/+b/5f/j
/+X/5f/l/+b/5v/l/+b/5f/k/+X/5f/j/+X/5v/m/+f/4//q//T///8SACYAQgBhAHcA
igCiALsAywDBAIUAKwDj/6D/TP///s3+u/7H/tH+0/7l/hH/PP9c/3n/lv+w/8X/0v/a
/9//5P/p/+3/8f/1//f/+//7//v/+//8//7///8AAAIABAAFAAUABgAGAAUABQADAAMA
AwAEAAYABwAHAAcABwAHAAgACgAJAAoACgAKAA0ADgAPABAADQANAA4ADgATABMAEwAT
ABMAEwAUABUAFgAXABgAGgAaABkAGQAZABkAGgAcAB0AIAAhACEAIQAjACMAJQAoACgA
KAAoACcAKgAtAC8AMAAwADIAMQAyADUANwA4ADkAOwA8AD0AQABDAEQARQBGAEoATABP
AFIAUwBVAFgAWwBeAGEAZABkAGUAaABrAG4AbgBwAHIAcwB4AHgAeAB4AHcAdgB3AHgA
eQB6AHkAeQB2AHUAdABzAHIAcQBvAGwAbABpAGYAYgBdAFsAWgBUAFEATABGAEMAPwA7
ADUAMgAvACoAJAAdABkAFQATAA8ADAALAAgABQAEAAEAAQD///3/+v/4//j/9//3//f/
9v/1//P/8f/x//D/8P/v/+7/8P/x//H/7//w/+//7//v/+//7//u/+7/8P/x//H/8P/v
/+//8f/y//T/9f/1//X/9f/1//X/9f/3//f/9//5//r/+v/5//j/9v/2//b/+P/7//z/
/P/7//v/+//8//z/+v/6//v/+//8//r/+//8//r/+f/3//b/+f/6//v/+v/5//n/+f/5
//n/+f/4//X/9f/1//X/9v/0//T/9f/1//f/9//1//T/9P/0//T/9P/z//P/8//z//X/
9P/0//X/9P/0//T/9P/2//X/9f/z//H/8f/x//L/8f/x//H/8P/y//L/8v/y//H/8P/y
//H/9P/0//L/8P/w//D/8f/y//P/8//y//H/8//z//L/8f/x//L/8v/y//P/8//y//L/
8//y//L/8//z//T/9P/z//L/8f/y//P/8v/y//T/9P/0//T/9P/0//T/9P/0//P/8v/x
//D/8f/y//P/9P/y//L/8v/y//T/9P/0//T/8v/y//L/8v/y//L/8v/y//T/9P/0//T/
8//y//H/8f/0//T/9f/1//X/8//z//P/8f/x//L/9P/3//f/9//5//z//P/9//7//v8B
AAMAAwAGAAcABwAGAAUABQAFAAIA/f/7//v/+//7//v//f/+/wMABQAFAAUABwAFAAIA
AgD///3/+//7//r/+f/5//f/9P/0//T/9f/4//j/+P/3//T/8//y//L/8f/x//P/8//1
//f/+P/3//f/+P/4//n/+f/6//z/BQAOABgAKgBDAGUAgACWALMA0QDrAO8AywCHAEQA
BAC1/2H/If8D/wP/B/8D/wv/Kv9S/3X/kv+u/8n/3v/p/+//9f/7//7/AwAIAAsADwAP
AA8ADwAOABAAEQASABMAFAAUABMAEwAUABQAFQAUABMAEgASABIAEwATABMAEQARABIA
FAAVABYAFgAWABcAGAAZABoAGAAZABsAHAAfAB8AHwAfAB0AHQAeAB8AIAAhACIAJAAl
ACUAJgAnACcAKAAqACsALgAvAC8ALwAtAC0ALwAyADUANgA3ADcANQA3ADgAOAA4ADwA
PQBAAEEAQwBEAEUARQBGAEcASgBOAFAAUgBUAFUAVgBYAFoAWwBdAGAAYwBkAGcAagBq
AGwAbgBwAHIAdgB4AHoAewB+AH4AfgB+AIAAgACCAIQAhgCGAIQAgwCCAIEAgAB/AIEA
gQCAAH4AfAB5AHYAcgBuAG0AbQBoAGYAYgBdAFsAVQBRAEsASABEAEAAOwA1ADAAKwAo
ACMAIAAfABwAGQAZABUAFAARAA8ADAAKAAoABwAHAAcABgAFAAMAAQABAP//AAAAAAAA
AgADAAMAAQACAAEAAQABAAQABQAFAAYABAAFAAUABAAFAAUABwAIAAoACwALAAsACQAJ
AAkACQAMAA0ADgARABAAEAAPAA4ADgAOAA4AEAATABQAFAATABEAEQASABIAEgASABMA
EwAVABIAEgASABAADwANAAwADQAOAA8ADgALAAsACwALAA4ADwAPAA0ADAALAAoACgAJ
AAgACAAHAAgACQAIAAgABAAEAAQABAAFAAUABQAFAAYABAADAAMAAgACAAIAAgADAAMA
BAADAAMAAwADAAQAAwADAAMAAgACAAIAAgACAAAAAAADAAMAAgACAAAA/v/+//7///8A
AAMAAwACAAEAAQABAAAA/////wAAAAAAAAEAAQAAAAAA/f/8//z//f/+/wAAAQABAAEA
/////////P/8//7///8AAAEAAgABAAAA///+//z//P/8//z//v/+//7//v/+//7//v/+
/wAAAAAAAAAA/v/+//7//v/+//7//v/+/wAAAAAAAAAA/v/+//7//v8AAAAAAAAAAP7/
/v/+//7///8AAAEAAgAAAAAAAAAAAP///v/+//7/AAABAAEAAQD9//3//f/9//v//P/+
////AAABAAQABgAGAAcACAAKAA8AEQARABIAEQARABAADwANAA0ACgAHAAUABQAFAAUA
BgAJAAsADwATABMAEwATABAADAALAAkABQADAAMAAAD//////f/8//z//P/9//7//v/+
//3//P/7//r/+v/7//3//////wAAAQABAP/////+/wAA/////wIACgARABwAKgBAAF8A
fQCUAKwAzwDrAPcA4QCfAFUAHADW/4P/P/8b/xX/Ff8N/w3/Kf9Q/3L/kf+s/8b/3f/u
//X/+f/9/wEABAAJAA4AEQATABMAEwATABIAFAAVABYAFQAWABYAFQAWABYAFQAVABUA
FQAVABYAGAAZABkAGQAYABcAFwAYABsAHAAcABwAHAAcABwAHAAaABsAHQAeACQAJQAm
ACcAJwAnACgAKQAqACsALAAuACwAKwArACsAJAAgAB0AGQAYABkAGQAZABcAFwAZABwA
HwAgACEAIQAhACMAJAAkACUAKAAoACoAKgArACsAKwAvADAAMQA0ADcAOAA5ADoAPAA8
AD0APgA+AD8AQQBDAEYASQBMAEwATABOAFAAUgBUAFYAWABZAFoAWgBaAFoAXABcAF4A
YABgAGAAXgBdAFoAWQBYAFcAVQBVAFQAUgBQAE0ASgBGAEAAPwA/ADoAOAA0AC8ALQAp
ACUAHwAcABoAFgARAAsACAADAAAA+//3//f/9f/z//H/7f/s/+n/6f/m/+T/5P/h/+H/
4f/g/9//3f/b/9v/2f/a/9r/2v/b/93/3v/d/9z/2//b/9v/3f/f/+D/4v/i/+P/4//i
/+H/4f/j/+T/6P/p/+n/6f/n/+f/5//n/+v/6//r/+3/7P/s/+v/6v/q/+r/6v/s/+3/
7v/u/+3/7P/r/+v/6v/s/+z/7f/t/+//7P/s/+z/6//r/+r/6v/s/+z/7P/q/+j/5//m
/+X/5P/l/+X/4//i/+H/4P/g/+D/4P/h/+H/4//j/+H/4P/c/9z/3P/c/9//3//f/9//
3v/c/9v/2//Z/9r/2//c/97/3f/d/9v/2//b/9v/3P/d/93/3f/c/9v/2v/Z/9j/2P/Y
/9v/2//c/9z/2v/Y/9b/1v/X/9j/2//b/9r/2f/Z/9n/2P/X/9n/2v/a/9r/2//b/9r/
2v/Z/9j/2P/Z/9j/2v/b/9v/2f/X/9f/1//Y/9b/2P/a/9r/2v/a/9j/2P/Y/9j/2P/Y
/9j/2P/Y/9j/2P/Y/9j/2P/Y/9j/2v/a/9r/2v/Z/9j/1//W/9j/2P/Y/9j/2v/a/9r/
2v/Y/9j/2P/Y/9n/2v/b/9z/2//a/9n/2P/a/9r/2v/a/9r/2v/a/9r/2P/Y/9j/2P/a
/9r/2v/a/9j/2P/Y/9j/2P/Y/9j/2P/a/9r/2v/a/9j/2P/Y/9j/2P/Y/9j/2P/Y/9j/
2P/Y/9r/2v/a/9r/3P/c/9z/3P/a/9r/2v/b/9z/3P/d/93/2//Z/9n/2f/b/9v/3P/e
/+H/4f/h/+P/5P/k/+X/5v/o/+v/7f/t/+3/7f/s/+r/6//r/+v/6P/j/+H/4f/h/+T/
5f/o/+r/7f/v/+//7//t/+v/6P/o/+X/4//h/+H/3//f/+D/3//e/97/3v/f/+D/4P/g
/9//3P/b/9r/2v/d/93/3//f/+L/4//j/+H/4P/g/9//3//h/+T/6v/x/wAAFgAwAE8A
awCAAJgAtQDLAMkAmQBFAPv/uv9u/yP/6/7R/tP+1/7V/uH+B/8w/1D/b/+O/6j/u//G
/8z/0f/W/9v/4P/l/+r/7f/x//H/8f/x//H/8v/y//L/9f/2//b/9f/y//L/8f/x//P/
8//z//T/9P/1//X/9f/1//X/9v/4//v//P/8//z/+v/6//r/+v/7//3/AAACAAQAAwAC
AAEAAwADAAQABQAGAAcACAAKAAkABwAGAAUABgAIAAsADQAOAA8ADwAPAA8ADwARABQA
FwAYABkAGQAZABsAHAAcABwAIAAhACQAJAAlACUAJQApACoAKwAuADAAMgA0ADYANgA2
ADcAOAA+AEEARQBJAEsATQBPAE4ATgBQAFIAVABXAFoAXQBfAGAAYABgAGAAYQBiAGUA
aABnAGYAYwBhAGAAXwBeAF0AXQBdAFwAWgBWAFMAUABMAEoASQBJAEQAQQA8ADYAMwAv
ACsAJQAiAB8AHAAYABMADAAHAAQA/////////f/7//n/9f/0//H/7//s/+r/6v/r/+v/
6//q/+n/5//l/+X/5f/m/+b/5v/m/+f/5//l/+L/4f/h/+H/4//l/+b/6P/m/+f/5//m
/+f/5//p/+r/7v/v/+//7//u/+3/7P/r/+//7//v//H/8P/w/+//7v/v//D/8f/0//T/
9P/z//H/7//v//D/8P/y//L/8//z//H/7v/u/+7/7//v/+7/7v/u/+7/7v/s/+n/6f/p
/+n/7P/t/+3/6//o/+f/5v/m/+b/5v/n/+f/5//n/+X/5P/i/+L/4v/i/+X/5f/l/+X/
4v/g/9//3//f/+D/4f/i/+L/4f/h/9//3//f/9//4P/j/+P/4//i/9//3v/d/9z/3v/e
/+H/4f/i/+L/4P/e/9z/3P/d/97/4f/h/+D/3//d/93/3P/b/9z/3v/f/+D/3//f/97/
3v/b/w==
         </WaveFormData>
      </LeadData>
      <LeadData>
         <LeadByteCountTotal>10000</LeadByteCountTotal>
         <LeadTimeOffset>0</LeadTimeOffset>
         <LeadSampleCountTotal>5000</LeadSampleCountTotal>
         <LeadAmplitudeUnitsPerBit>4.88</LeadAmplitudeUnitsPerBit>
         <LeadAmplitudeUnits>¦ÌV</LeadAmplitudeUnits>
         <LeadHighLimit>2147483647</LeadHighLimit>
         <LeadLowLimit>268435456</LeadLowLimit>
         <LeadID>V4</LeadID>
         <LeadOffsetFirstSample>0</LeadOffsetFirstSample>
         <FirstSampleBaseline>0</FirstSampleBaseline>
         <LeadSampleSize>2</LeadSampleSize>
         <LeadOff>FALSE</LeadOff>
         <BaselineSway>FALSE</BaselineSway>
         <ExcessiveACNoise>FALSE</ExcessiveACNoise>
         <MuscleNoise>FALSE</MuscleNoise>
         <LeadDataCRC32>633560248</LeadDataCRC32>
         <WaveFormData>
OAA4ADgAOAA+AEIARgBKAEsATABNAE4AUgBUAFYAWABcAGAAZABoAGQAYgBgAF4AYgBm
AGoAbgBsAGwAbABsAGwAbABsAGwAbgBwAHIAdABuAGoAZgBiAF8AXgBdAFwAVwBSAE0A
SABDAD4AOQA0ADIAMAAuACwAJgAgABoAFAAWABYAFgAWABIAEAAOAAwACQAIAAcABgAI
AAgACAAIAAQAAgAAAP7///8AAAEAAgABAAAA///+//z//P/8//z/AAACAAQABgACAAAA
/v/8/wAAAgAEAAYABAACAAAA/v/8//z//P/8////AAABAAIA/v/8//r/+P/7//7/AQAE
AAIAAAD+//z//P/8//z//P/9//7///8AAP7//P/6//j/+v/8//7/AAD+//z/+v/4//j/
+P/4//j/+f/6//v//P/4//b/9P/y//T/9v/4//r/+P/2//T/8v/0//T/9P/0//f/+P/5
//r/9f/y/+//7P/v//L/9f/4//f/9v/1//T/8v/y//L/8v/z//T/9f/2//L/8P/u/+z/
8P/y//T/9v/z//L/8f/w//D/8P/w//D/8f/y//P/9P/z//L/8f/w//H/8v/z//T/8v/w
/+7/7P/u/+7/7v/u/+//8P/x//X/9f/z//D/7P/u//H/8//5//f/9v/2//X/9//2//b/
9f/3//r//v8EAAMAAgD///v//P/+/wEABAAAAP3/+//3//f/9f/z//T/9//8/wEACAAG
AAUAAgD///3//P/8//7/+v/5//f/9f/0//P/7//s/+3/7//z//n/9v/y/+3/5v/o/+n/
7P/v/+//7//v/+7/7v/s/+v/6P/q/+3/8f/0/+n/5f/j/+H/4//n/+//AAAWAC0ATwCC
ALoA7gAWAScBKwEwASwBEwHhAKIAWAAOANX/uP+p/6L/p/+z/8H/zv/c/+X/6f/q/+z/
8P/t/+7/7v/s/+3/6//o/+f/6v/t//D/8v/x/+//7P/n/+n/6//v//T/8//y//L/8P/x
/+//7f/u//H/8v/z//j/9//0//D/6P/t/+//8v/1//H/8v/y//H/8//y//D/8P/y//T/
+P/8//3/+v/2//D/9P/4//z/AAD+/////v/9/////v/9//v/AAABAAUACQAIAAYAAwAA
AAQABwALAA4ACwAOAA0ADgAPAA4ADgAPABUAGAAaAB8AIAAdABsAFwAbAB8AJgArACsA
LgAwADAAMwA0ADQANAA7AD4AQQBJAEsASwBLAEgATABQAFUAXQBdAF0AXQBdAGAAYABg
AGAAYgBlAGkAcABtAGkAZQBgAGAAZABnAGoAZgBnAGUAYABgAF0AVgBTAFAATQBJAEgA
QwA8ADQALAApACgAJwApACQAHwAcABcAFQASAA0ACwALAAkACgALAAkABgABAPz//v8C
AAMABQABAAEAAAD+//7//P/7//v/+f/7//7/AgABAP7/+//3//z///8AAAIA//8AAAAA
AAD+////AAAAAAEAAAACAAgABAACAP///f8DAAgABwAJAAUABQAFAAMAAQD///v//f/+
////AAABAAAA/v/7//j//P///wEABAABAP//AAD+//7//P/9//7/AAAAAAAAAAD///7/
/P/4//j/+v/8//7/+//4//f/9P/2//T/8P/t/+3/7v/y//X/8f/t/+n/4//m/+j/7P/w
/+7/7v/s/+n/6//p/+b/5f/n/+r/7v/x/+//7P/o/+P/5v/m/+n/7P/r/+v/6//o/+j/
5//m/+X/5v/m/+f/6f/p/+b/4f/c/9//4f/k/+f/4//l/+L/3//f/+H/4v/j/+b/5//q
/+//7//t/+r/5f/n/+r/7f/y//D/6v/o/+n/6v/r/+z/7f/x//b/9//y/+7/6v/n/+n/
7f/x//T/9f/1//T/8v/z//P/9P/2//n//v8DAAYABAABAP3/+v/9//7///8BAP///f/4
//P/8//0//X/+P/8/wIABwALAAYAAwD8//b/9//4//n/+//4//f/8//x//D/7v/s/+3/
8f/1//b/9v/z/+7/6f/l/+f/6f/t//H/8v/y//H/7v/r/+j/6P/p//H/9P/z/+//6//n
/+H/3//n//j/EgAvAFMAhgC8AOgADgEhASUBLgEyASEB8wCwAGQAGADV/7L/o/+e/6n/
v//N/9b/4P/l/+j/6P/p/+z/7//0//j/+v/2//H/6//n/+v/7//z//b/+P/3//X/8f/w
/+//8P/y//f/+v/+/wAA/P/3//L/8P/0//b/+P/+/wAA/v/7//T/9f/1//b/9//5//z/
/v////v/+P/0//L/9f/4//3/AgADAAIAAAD8//v//P/9//7/AQAFAAcACQAHAAQAAQD9
/wEAAwAIAA0ADQAMAAoACAAJAAkACgAKAA4AFAAWABoAFgASAA8ADQASABYAGQAfACMA
IwAkACMAIQAhACQAJQAqADAANQA4ADkAOAA2ADQAOwA+AEEASQBLAE0ATwBOAE8AUABS
AFcAXABfAGIAZQBkAGIAYABeAGAAYwBnAG4AbQBrAGkAZgBjAGQAZABkAGQAZwBnAGQA
YABbAFIATQBNAEsASABIAEMAPgA4ADIAKwAmACEAHwAhACEAIwAjAB0AGAARAA0ADgAN
AA8AEQAQAA4ACgAGAAUABgAEAAMABAAHAAkACgAGAAIA///9//z///8DAAgACAAGAAQA
AQAAAP///P/6//3/AgAGAAoABwAFAAMAAAADAAIABAAKAAkACAAGAAUABwAIAAMAAQAF
AAkADQAPAAwACQAEAAUACQALAA0ADwAPAA4ADAAKAAsACwAKAAoADQANABAAEAANAAgA
BgAEAAYACAAKAAwACgAKAAkABgAEAAQABAAEAAcACAALAAwACwAIAAMA//8CAAQACQAN
AAwACwAKAAcAAgAAAAAAAAACAAYACAAJAAcAAwD+//v///8CAAYACQAJAAgABgADAAIA
AAABAAIABgAJAAwADAAJAAUAAQD9//7/AAADAAcACAAGAAIA/v/+//3//f/9/wEABwAI
AAkAAwABAP7/+//9//3///8DAAIAAQD///v/+v/4//b/9v/+//7//v/7//r/+f/4//r/
+v/6//r/+v/6//r/+v/4//b/9P/y//f/+v/9/wAA/f/6//f/9P/2//b/9v/2//f/+P/5
//r/9//0//H/7v/z//b/+f/8//n/9v/z//D/8//0//X/9v/4//j/+P/4//T/8v/w/+7/
8P/y//T/9v/y//D/7v/s/+3/7v/v//D/8P/w//D/8P/v/+7/7f/s//D/8v/0//b/8f/u
/+v/6P/r/+z/7f/u/+7/7v/u/+7/7P/q/+j/5v/r/+7/8f/0//D/7v/s/+r/7P/s/+z/
7P/s/+z/7P/s/+n/6P/n/+b/6P/q/+z/7v/r/+r/6f/o/+r/6v/q/+r/6P/o/+j/6P/l
/+T/4//i/+b/6P/q/+z/6v/o/+b/5P/k/+f/6//r/+r/6P/m/+X/4P/h/+L/4v/n/+n/
6v/q/+j/5f/j/+L/4v/m/+r/7P/t/+3/7P/s/+v/6v/p/+n/8P/z//P/8//s/+j/5P/i
/+L/5v/p/+v/7P/t/+r/6P/k/+T/5P/l/+f/6f/o/+n/4//e/9n/1//a/9//4f/i/+P/
4P/d/9v/2f/X/9f/1//b/97/4P/g/97/2v/Z/9n/2f/c/93/3f/d/9v/1f/P/9P/5P8A
AB0AQwB6ALQA4gAEAQ0BCQEKAQ4BAQHbAKYAaAAaAMv/mP+J/4b/if+Z/7H/wP/M/9X/
0v/Q/8//0P/T/9b/2P/Y/9v/2f/W/9X/0//T/9P/0v/X/9n/2v/Z/9b/0//S/9L/1v/Y
/9v/3P/b/9f/0//S/9L/0v/S/9b/2v/a/9n/1P/S/9H/0f/R/9L/1v/Z/9v/2v/Y/9X/
1P/U/9T/1v/Y/+D/4v/j/+L/3f/c/9v/2v/d/+H/4//l/+X/5P/j/+H/4P/f/+H/4//o
/+r/6//s/+j/5//n/+b/6v/w//L/9v/2//T/8//z//T/9P/z//X//f///wIAAwAAAP//
AQABAAQACgAPABIAFQAWABYAFgAYABYAFAAXACAAJQAqACwALgAuAC8AMwA3ADkAOwA9
AEAAQABAAEAAPgA9AD0AQABDAEUARwBIAEEAQAA+ADwAPQBBAEIAQABAAD0ANgAzAC8A
KwAmACQAIwAgABwAGAAMAAYAAAD9//3/+//7//n/+P/0/+7/6//o/+P/4f/f/+H/4v/h
/+D/2v/Y/9P/z//R/9P/1P/U/9T/0v/R/9H/y//L/8z/zv/S/9L/0v/R/9D/z//M/8r/
zP/O/8//0P/Q/9H/0v/S/87/yv/J/8z/z//S/9T/1//W/9b/0P/N/87/0f/U/9X/1//X
/9X/2f/W/9X/1P/T/9n/2v/a/9r/1//V/9L/0P/U/9X/2f/a/9n/1v/W/9b/1f/U/9P/
0v/V/9j/2v/a/9P/0v/R/9D/0//U/9f/2P/Z/9j/1f/T/8//zv/Q/9H/1v/X/9j/1//T
/9D/z//O/9H/1P/V/9X/1//V/9L/0f/P/87/zv/N/9L/1P/V/9X/0f/O/87/zv/S/9X/
2P/Y/9X/0//R/8//0P/Q/9H/0//Z/9r/2f/Y/9P/0f/Q/8//0v/X/9f/1//X/9f/1v/V
/9H/z//P/9H/1f/X/9j/1//U/9L/0P/Q/9D/1P/a/9j/2P/Y/9j/1f/U/9P/0v/W/9j/
2v/c/9v/2v/Z/9j/1v/W/9b/1v/Y/9r/3P/e/9r/2P/W/9T/1v/Y/9r/3P/b/9r/2f/Y
/9b/1v/W/9b/2v/c/97/4P/e/9z/2v/Y/9r/3P/e/+D/3//e/93/3P/a/9r/2v/a/9z/
3v/g/+L/3v/c/9r/2P/c/97/4P/i/+H/4P/f/97/4P/g/+D/4P/i/+L/4v/i/97/3P/a
/9j/3f/g/+P/5v/k/+L/4P/e/9z/3P/c/9//5f/l/+T/4v/d/9v/2P/Z/97/4P/j/+X/
4f/e/9z/2f/c/97/4f/m/+z/7v/u/+3/6f/o/+j/6P/r/+3/8P/x/+v/5//j/+L/4P/i
/+T/6P/t/+//7//v/+v/6P/m/+b/6v/t/+//8f/r/+n/5P/g/93/3f/f/+P/5//o/+j/
5v/h/9//3//f/+L/5f/o/+r/5//k/+L/3v/h/+P/5v/o/+3/6//n/9//1//V/9v/8P8O
AC8AVwCOAMoA+gAcASkBKwE0ATQBIQHxALAAagAaAM//oP+L/4z/of+5/8n/1v/i/+f/
5v/k/+P/5P/o/+z/7//w/+3/6f/k/+H/4//l/+f/6P/u/+//7//t/+r/5//m/+b/6f/s
//D/8v/v/+v/5//m/+f/6P/p/+7/8v/y//H/7P/r/+n/6P/n/+v/8P/0//f/9P/y/+//
7v/u/+7/8P/y//f/+P/4//b/8v/y//L/8v/1//n/+//9//v/+v/5//f/+v/7////AwAD
AAQABAAEAAIAAQABAAAABAAKAAwAEAANAAoACAAHAAwADgAPABMAGgAbAB0AHQAaABkA
GwAbAB8AJgAsADAAMQAwAC4ALAAyADQANgA9AEQARwBKAEoASQBIAEgASwBTAFcAWwBf
AF0AXABbAFoAXQBfAGIAaABrAGsAawBqAGUAZABiAGAAYgBnAGkAaABlAGEAWQBVAFUA
UwBQAFAATgBKAEUAQAA2ADAAKgAnACcAJQAlACMAHQAYABEADQANAAsADAANAAsACgAH
AAQAAQAAAPz/+f/7////AgAEAAAA/P/5//f/9v/3//n//P/+//7//v/9//v/+f/1//L/
9P/4//v//v/6//n/+P/2//j/9v/3//z//v/+//3//f/8//z/9v/z//b/+/8AAAMAAAD9
//j/+f/6//v//P/9/wAAAAD///7//P/7//n/+P/7//3/AgAEAAEA/P/6//j/+//8//3/
/v8BAAIAAgAAAPv/+v/5//j//f/+/wEAAgD///z/9//z//X/9v/6//3//f/9//3/+//2
//T/9P/0//j//P/+/////P/5//X/8//0//b/+f/7//z//P/7//n/9f/y//L/8v/1//n/
/f/+//v/+f/3//X/9//4//r//f/+//7//P/6//X/8//y//H/9f/7//z//f/4//f/9f/z
//T/8//0//f/+v/7//v/+f/0//L/8P/w//b/+v/8//n/+P/3//b/9P/0//T/9P/2//j/
+v/8//n/9v/z//D/9P/2//j/+v/5//j/9//2//T/9P/0//T/9//4//n/+v/3//T/8f/u
//H/9P/3//r/+f/4//f/9v/1//T/8//y//T/9v/4//r/+P/2//T/8v/0//b/+P/6//n/
+P/3//b/9P/0//T/9P/3//j/+f/6//j/9v/0//L/9v/4//r//P/7//r/+f/4//f/9v/1
//T/9v/4//r//P/5//b/8//w//P/9//8//3/+v/4//b/9f/z//X/9//4//z//f/9//z/
+v/3//X/9P/4//7/BAAIAAYABQADAAIAAgACAAIAAwAIAAkABwAFAAAA/v/8//z//v8C
AAUABwAJAAkABQACAAEAAgADAAUABQAFAAIAAQD7//j/9f/1//j//f///wAAAQD+//v/
+f/4//f/+P/5//3//v/+//z/+f/2//b/9//7/wAAAQABAP3/+//3/+//7f/6/xQAMQBT
AIQAvADuABYBLQEvATIBOAEzARUB3ACaAFAAAwDK/6//pv+r/73/0f/i/+7/9//1//T/
9P/2//j//P///wAA/v/7//f/9f/3//n/+//8/wAAAQABAP//+//3//X/9P/5//z/AAAC
AAAA/f/6//r//P/8//z/AAAGAAYABQAAAP3/+//6//n//P8AAAMABQADAAIAAAAAAP7/
/v8AAAIACQAKAAoACAAFAAQAAwACAAUACQALAA0ADAAKAAgABQAHAAcACgANABIAFAAV
ABYAEwARABAADgAQABYAGAAcABoAGAAXABcAGAAaABsAHwAlACcAKgArACUAIwAkACMA
KAAuADMANgA5ADoAOgA6ADwAPAA8AEEARwBLAE8AUABNAEwATABPAFUAWQBdAGEAYABg
AGAAYABiAGMAZQBqAG0AbQBtAGwAaABoAGcAZgBoAGsAawBoAGgAZQBeAFsAWABVAFEA
UABQAEwARwBCADgAMgAsACkAKAAnACgAJwAjAB4AFwATABIADwAPAA8ADQAMAAkABgAB
AAAA/P/5//z///8BAAIAAAD+//3//f/3//X/9P/0//n/+v/7//v/+f/3//P/8P/0//j/
+//+//r/+f/4//b/9f/y//L/9v/5//r/+v/7//z//P/2//P/9f/5//3////8//v/+P/7
//r/+f/4//f//f/+//7//v/5//f/9P/y//f/+f/+/wAA/P/4//f/9v/0//T/9P/0//b/
+P/5//j/8v/y//L/8v/1//b/+f/6//n/9v/x/+3/6v/q/+3/7//y//P/9P/z/+7/6v/o
/+b/6P/s/+7/7//u/+v/5//l/+T/5P/l/+X/6v/s/+3/7f/n/+L/4P/e/+P/5//r/+z/
6//p/+f/5f/h/+D/4P/h/+X/5v/l/+T/4f/f/97/3f/g/+X/5f/l/+H/4f/g/9//3f/b
/9v/3f/i/+P/4//h/9v/2P/V/9T/3v/m/+b/4//i/+H/4P/c/9r/2P/W/9r/3P/e/+D/
3f/a/9f/1P/V/9b/1//Y/9b/1v/W/9b/0//S/9H/0P/S/9T/1v/Y/9b/1P/S/9D/0P/Q
/9D/0P/R/9L/0//U/8//zP/J/8b/zP/Q/9T/2P/U/9L/0P/O/9D/0P/Q/9D/0v/S/9L/
0v/O/8z/yv/I/8z/zv/Q/9L/0P/O/8z/zf/P/8//zv/M/8z/zf/N/9H/0f/Q/9D/z//S
/9L/0//T/8//zv/O/9D/1v/Y/9j/1//Y/9j/2f/a/9f/1//Y/9f/1v/V/9T/1v/U/9b/
2P/c/9//4f/h/+H/3v/c/9v/3P/X/9X/0v/P/9D/0//T/9T/zP/J/8j/yf/K/8r/yf/G
/8b/x//K/83/y//L/8v/yv/N/8z/zP/K/8f/x//I/8j/w//L/83/y//N/9H/3f/w/woA
MQBnAKQA2gAAAQ4BCwENAQoB8gDJAJEAVAAMAMD/kf9+/3X/dP+F/5f/qf+4/8b/zf/L
/8r/yv/M/8v/zP/M/8r/zf/L/8j/x//G/8f/yP/I/8//0f/S/9H/z//N/83/zv/L/8r/
yv/I/8v/y//L/87/zP/K/8j/yv/Q/9D/z//K/8z/zf/P/9H/zf/O/87/zf/R/9L/0v/U
/9D/zv/O/87/1f/W/9b/1P/V/9b/1//Y/9j/2f/Y/9f/2//c/93/3f/e/93/3//h/+P/
5P/k/+T/5v/n/+n/6v/n/+r/6f/q/+z/7P/t/+//8f/y//L/9f/6//v//f/9//3///8E
AAcABQAIAAoACgAQABQAFwAaABwAHAAcACEAJwArAC8AMAAxADIANAA5ADoAOwA8AD0A
QQBEAEcASgBHAEcASABMAE0ATQBNAEwASQBKAEoASgBGAEcARQBAAEAAPwA6ADkANAAv
ACkAJgAkACAAGwAWAA8ACgAFAAMA/f/5//f/8//z//L/7//v/+z/5//l/+P/5f/k/+H/
3v/e/97/2//Z/9b/1//X/9b/1v/W/9f/2f/T/9H/0P/Q/9P/1P/V/9X/1//X/9X/1P/T
/9T/1P/U/9b/2f/c/97/2//W/9T/1v/W/9b/1f/V/9v/3v/b/9v/2P/Z/9r/2f/c/93/
3P/h/9//3f/b/9n/3f/e/97/3v/e/9//3//g/93/2//c/9r/3P/c/9//4v/g/97/3P/a
/9z/3v/f/97/3P/c/9z/3P/b/9r/2//a/93/3v/d/93/2f/Y/9r/2//d/93/3f/b/9r/
2v/c/97/3f/e/93/2//f/9//3v/f/93/3P/c/9v/4P/g/9//3f/d/9r/2v/a/9v/3f/f
/97/4f/h/+H/4f/e/9z/2//b/+D/4P/e/9z/2//b/9z/3f/b/9//3v/d/9//4f/i/+P/
4P/d/9z/3f/h/+P/5P/j/+H/4P/f/+D/3P/e/+L/4//k/+X/5v/j/+L/4f/g/+L/4v/i
/+L/4//k/+X/5v/j/+L/4f/g/+L/5P/m/+j/5v/k/+L/4P/h/+L/4//k/+b/5v/m/+b/
4v/g/97/3//l/+f/6P/o/+T/4//h/+P/4v/i/+P/4//n/+j/6v/r/+j/6P/p/+z/8v/0
//T/8//x//D/8P/w//D/8f/z//P/8f/v/+3/7v/t/+7/7//y//b/+f/6//v/+f/2//T/
9P/y//P/8//z//D/7//r/+j/5P/j/+T/5//r/+z/7P/q/+T/4f/g/9//3//h/+P/5P/n
/+b/5v/k/+P/4//k/+T/5//r/+//7f/l/9n/0//c//T/EQA3AGgApADgABABKwExATQB
OAExARUB4ACeAFQABQDA/5v/jP+P/6X/u//M/9z/5//n/+b/5v/o/+j/6v/r/+r/7P/r
/+n/6f/m/+f/6P/o/+7/7//v/+3/7f/r/+v/7P/t/+7/8P/w//H/7//t/+7/6//q/+n/
7P/z//T/9P/w//D/7//v/+//7f/w//L/8//2//b/9f/2//P/8v/z//T/+//8//z/+v/5
//r/+//8//z///8AAAEAAgACAAIAAQAAAP//AQADAAcACgAMAA4ACgAJAAkACAAJAA4A
DwASABQAFAAVABcAGAAYABcAGQAhACMAJgAnACcAJwAqACsAKwAwADQANgA6ADwAPQA+
AEIAQgBCAEcATwBTAFcAWABYAFgAWQBdAGAAYwBmAGkAawBsAG0AbgBrAGsAbABwAHQA
dQB2AHYAcgByAHEAcABuAHEAcQBuAG8AbQBnAGUAYQBdAFgAVgBVAFIATgBKAEAAOgA0
ADEALgArACoAJwAnACQAHwAdABoAFQATABEAEgASABAADgAKAAoABwAFAAUABwAIAAgA
BwAGAAYABwAAAP////8AAAMABAAFAAUABAADAAAA/v8AAAIAAwAEAAQABQAGAAYAAgD+
//3/AAACAAQABQAHAAgACAACAP//AQADAAUABQAHAAcABQAJAAcABQADAAEABwAIAAgA
CAAFAAUABAAEAAMAAwAGAAYABgAEAAUABgAEAAIAAAD+/wIABgAJAAoAAwACAAEAAAAE
AAQABgAGAAkACAAFAAMA///+/wAAAQAEAAUABgAFAAIAAAAAAAAAAAACAAIAAQAEAAMA
AQABAP7//v//////AwAEAAQAAwABAP7//v/+//7/AQAEAAQABQADAAEA///9//z//P/9
/wMABAADAAIA/v/9//3//f/8/wEAAQABAAAAAQABAAEA/v/7//r/+/8BAAMABAADAAAA
/v/8//z/+v/+/wIABAAEAAQABAACAAAA/v/8////AAABAAIAAAAAAAAAAAD+//7//v/+
////AAABAAIAAAD+//z/+v/8//7/AAACAP///v/9//z//P/8//z//P///wAAAQACAP//
/v/9//z///8AAAEAAgABAAAA///+//v/+v/8////AgACAAEAAAD8//n/+v/7//3/AAAC
AAMABAAEAAMAAwADAAQABwAKAA8AEAAQAA8ADQAMAAsACgALAA0ADQAKAAkABgAGAAYA
BgAIAAwADwATABUAFwAVABAADAAKAAgACQAJAAkABgAFAAEA/v/7//n/+////wAAAgAB
AP7/+//4//f/9v/3//r//f///wAA/v/9//r/+v/3//v//v///wEAAQD7//P/7//z/wQA
HgA9AG0AqADiABIBMAE1AS8BMAE0ASMB8QCwAG4AJADf/7r/q/+m/7P/y//d/+z/+v8B
AP7//P/7//z/+//+/wAAAAADAAEA/v/9//r/+//8//z/AgADAAMAAQD9//v/+//8////
AgAGAAgACAAFAAIAAgABAAAA//8CAAcACAAIAAQAAgABAAEAAQD//wIABAAFAAcACAAI
AAoABwAGAAcACAAPABAAEAAOAAoACgAKAAoADAAPABAAEQASABIAEgARABIAEQATABUA
GAAaABsAHAAZABkAGgAaABkAHgAfACIAJAAiACEAIQAiACQAJQApADAAMQAzADMAMQAx
ADQANQA2ADoAPQA+AEIARABFAEYASgBKAEoATwBWAFkAXABcAFkAWABYAFsAYQBlAGkA
bQBwAHAAcABwAG0AbQBuAHIAdgB3AHgAeABzAHIAcABuAG4AcQBxAG4AbQBrAGUAYwBf
AFsAVgBUAFUAUgBOAEoAPwA6ADUAMwAxAC8ALwAtACwAKAAiAB8AHAAZABkAGQAaABoA
GAAWABIAEgAPAA0ACwANAA4ADgAPAA4ADgAPAAoACQAJAAoADQAOAA8ADwAMAAsACAAG
AAgACgALAAwADQAPABEAEgAOAAoACQAMAA4AEAARABMAEgASAAwACQAKAA0AEAARABEA
EQAPABMAEAAPAA4ADQATABQAFAAUABAADwANAAwADwAPABIAEgATABAAEAAQAA8ADgAN
AAwAEAASABMAEgANAAwACwAKAAwADAAOAA4ADgAMAAgABQACAAIABQAHAAwADQAOAA0A
CAAGAAYABgAHAAoACwALAAwACwAJAAkACAAIAAkACQANAA4ADgANAAoABgAFAAQABAAH
AAoACgAKAAkACAAHAAUABAAEAAUACQAKAAkACAAEAAMAAwADAAYACwALAAsACwALAAoA
CQAFAAMAAwAFAAoACwALAAkABAACAAAAAAAAAAQACgAIAAgACAAIAAcABgAFAAQABQAG
AAcACAAFAAQAAwACAAIAAgACAAIABQAGAAcACAAFAAIA///8//7/AAACAAQAAwACAAEA
AAAAAAAAAAAAAAIAAgACAAIA///+//3//P/+/wAAAgAEAAMAAgABAAAA/f/8//v/+v/7
//z//f/+//v/+v/5//j//P/+/wAAAgAAAP7//P/6//r/+v/6//r//P/8//z//P/6//r/
+v/6//3//v///wAA/P/6//j/9v/4//j/+P/7/wEAAQAAAP7/+v/3//P/8//3//r//v8B
AP///v/+//3/+//8//7/AgAIAAoACgAJAAUAAgAAAP7/AAADAAcACQAEAP//+v/4//r/
/v8CAAgACQALAAsACwAGAAIA///+/wAAAQABAAEA/P/7//f/9P/y//P/9v/7//r/+v/5
//b/8v/v/+7/7f/w//P/9v/4//f/9P/y/+7/7v/v//H/8v/7//f/7//p/+f/6//7/xIA
MABTAIcAvADqAA4BHgEfASMBJgEgAf8AxwCEAD4A+P/H/7L/q/+o/7H/xf/X/+b/7P/t
/+//7v/u//D/8v/2//n/+v/5//X/8P/t/+//8f/z//T/+v/7//v/+f/1//H/7//u//P/
9v/6//z/+v/3//T/9P/2//b/9v/6//7//v/9//j/9P/x/+//7f/w//b/+/////v/+P/0
//L/9f/2//n//P8CAAQABQAEAAAA/v/8//r//f8BAAMABQAEAAIAAAD9/wEAAQAEAAcA
CwAMAAwADAAKAAkACQAIAAwAEgAUABgAFgASAA8ADQARABQAFgAbACIAIwAlACUAHwAd
AB4AHQAkACwAMwA4ADcANgA0ADIANQA2ADcAPQBDAEcASwBMAEkASABIAEsAUwBZAF8A
ZQBkAGIAYABeAGAAYQBjAGgAZwBnAGcAZgBgAGAAXwBeAGEAZQBmAGQAXwBbAFMATwBM
AEkARQBEAEQAQAA7ADYAKwAmACEAHwAgAB8AIAAfABkAFAANAAkACAAFAAUABQAHAAYA
AwAAAPz/+v/1//H/8//3//r//P/4//T/8f/v/+3/7f/u//D/8v/y//L/8f/w/+//7P/q
/+z/7v/v//D/7v/v//D/8P/x/+7/7v/y//T/9P/z//P/9P/0/+7/6//u//H/9P/1//P/
8f/t/+//8f/x//H/8f/2//j/+f/6//f/9f/y//D/8v/z//f/+P/0//D/7//u/+//8P/x
//L/9f/2//b/9P/t/+z/6//q/+//8P/z//T/8f/u/+n/5f/l/+b/6v/t//H/8f/x/+//
6f/m/+X/5P/o/+z/7v/v/+z/6f/l/+P/5v/o/+v/7f/w//D/7//t/+r/5v/l/+T/5//r
/+//8P/u/+v/6P/l/+b/5v/n/+n/7v/u/+z/6v/n/+X/5P/j/+f/7f/u/+//7P/r/+n/
5//l/w==
         </WaveFormData>
      </LeadData>
      <LeadData>
         <LeadByteCountTotal>10000</LeadByteCountTotal>
         <LeadTimeOffset>0</LeadTimeOffset>
         <LeadSampleCountTotal>5000</LeadSampleCountTotal>
         <LeadAmplitudeUnitsPerBit>4.88</LeadAmplitudeUnitsPerBit>
         <LeadAmplitudeUnits>¦ÌV</LeadAmplitudeUnits>
         <LeadHighLimit>2147483647</LeadHighLimit>
         <LeadLowLimit>268435456</LeadLowLimit>
         <LeadID>V5</LeadID>
         <LeadOffsetFirstSample>0</LeadOffsetFirstSample>
         <FirstSampleBaseline>0</FirstSampleBaseline>
         <LeadSampleSize>2</LeadSampleSize>
         <LeadOff>FALSE</LeadOff>
         <BaselineSway>FALSE</BaselineSway>
         <ExcessiveACNoise>FALSE</ExcessiveACNoise>
         <MuscleNoise>FALSE</MuscleNoise>
         <LeadDataCRC32>1302662155</LeadDataCRC32>
         <WaveFormData>
/v/+//7//v8EAAgADAAQABIAEgASABIAFAAWABgAGgAfACQAKQAuACsAKgApACgALgAy
ADYAOgA4ADgAOAA4ADkAOgA7ADwAQABCAEQARgBCAD4AOgA2ADYANgA2ADYAMQAsACcA
IgAcABgAFAAQAA8ADgANAAwABgAAAPr/9P/1//b/9//4//T/8v/w/+7/7P/q/+j/5v/n
/+j/6f/q/+f/5P/h/97/4f/i/+P/5P/h/+D/3//e/9z/3P/c/9z/3//g/+H/4v/e/9z/
2v/Y/9v/3v/h/+T/4f/g/9//3v/g/+D/4P/g/+H/4v/j/+T/4v/g/97/3P/h/+T/5//q
/+j/5v/k/+L/4P/g/+D/4P/i/+T/5v/o/+X/4v/f/9z/4P/i/+T/5v/j/+L/4f/g/97/
3v/e/97/4f/i/+P/5P/f/9z/2f/W/9v/3v/h/+T/4f/e/9v/2P/Y/9j/2P/Y/9r/3P/e
/+D/2v/W/9L/zv/T/9b/2f/c/9r/2P/W/9T/1P/U/9T/1P/W/9j/2v/c/9j/1P/Q/8z/
0f/U/9f/2v/X/9b/1f/U/9L/0v/S/9L/1P/W/9j/2v/Y/9b/1P/S/9X/1v/X/9j/1f/U
/9P/0v/S/9L/0v/S/9X/1v/X/9n/2P/Y/9P/zv/R/9L/1f/Z/9n/2f/a/9r/3P/b/9r/
2f/c/97/4//p/+n/5//j/93/4P/j/+b/6v/m/+X/4v/g/9//3v/c/93/4v/n/+z/8v/x
/+//6//m/+n/6f/o/+v/6f/n/+T/4f/g/93/2//Y/9n/2//f/+b/4v/e/9n/0v/U/9X/
2f/d/9r/2//d/9v/2//Y/9T/0f/U/9n/3v/j/9H/y//K/8v/yv/H/8j/0f/h//f/GwBO
AIYAuQDkAAIBFwEsATsBMAEFAcAAZgAGAMv/wv/D/73/vf/B/8X/y//T/9n/2v/a/9v/
3f/a/9r/1//U/9P/0f/N/8v/zf/O/9H/1f/T/9D/zf/I/8v/zP/P/9P/0P/S/9L/0P/Q
/9D/zv/L/83/0f/V/9v/2f/U/83/yf/L/87/0f/V/9T/1v/W/87/zP/N/87/y//L/9H/
2P/f/9z/1P/O/8r/z//P/9P/2//b/9r/2P/Q/9H/0P/R/87/0f/V/9v/4P/b/9b/0v/P
/9T/1//a/93/3f/f/9z/2f/c/9v/3P/e/+H/4//n/+v/5//l/+L/3v/i/+b/6//y//D/
8v/z//T/9v/4//n/+v/9/wEABgAOAA8ADgAMAAoADgASABcAHwAgACMAJAAkACcAJwAn
ACcAKwAwADUAOwA4ADYAMgAuADMANQA3ADsANwA3ADcANAAyAC4AKQAlACUAJgAmACYA
IQAXAAwAAwACAAIAAwAHAAEA///7//P/8P/w/+z/6P/p/+v/7//x/+v/5v/h/9z/3f/h
/+P/6//p/+f/5v/f/97/3v/c/9r/2f/f/+X/5//i/9//2P/S/9T/1v/a/9//2//e/97/
3v/d/9v/2f/W/9f/2f/e/+T/4v/f/9v/1//b/97/4//p/+j/6P/n/+T/5P/k/+H/3//j
/+f/6v/v/+z/6v/n/+P/5v/n/+v/7//t/+7/7v/s/+//7f/s/+v/7P/u//H/9v/z//L/
7f/m/+j/6//v//T/8f/w/+//7P/v/+3/7P/q/+v/7f/w//P/8//x/+3/5v/o/+v/8f/3
//H/8P/u/+r/7P/q/+X/4//m/+v/8P/0//L/7v/q/+P/5//o/+z/8P/r/+z/6//o/+f/
5v/l/+P/5f/n/+r/8P/t/+r/5v/g/+T/5//q/+7/6//r/+r/5//n/+f/5v/l/+f/6P/r
//H/7//u/+f/3f/g/+X/6//y/+3/5//i/+X/5v/n/+j/6//t//L/9v/x/+z/6P/i/+b/
6f/u//P/9P/0//L/7//x//H/8f/y//b/+/8AAAMAAAD7//f/8//2//j/+v////z//P/2
//L/8f/z//X/+f///wQACwAPAAkABAD+//f/9v/5//3/AQD+//3/+f/1//T/8v/w//H/
9P/6//v//P/5//T/7v/p/+3/7//y//f/+f/3//f/8v/w/+3/7f/v//n/+//5//X/8P/n
/9r/0//Y/+P/+f8TADsAbgCgAM8A9gASASMBPgFXAVYBMQHoAIoAJADf/9L/1//T/9n/
5//t/+//8f/z//L/8P/v/+//8v/2//f/+P/z/+//6f/l/+b/6P/s//H/8f/w/+//7P/r
/+j/5//n/+v/8P/z//T/7//s/+f/4f/l/+n/7f/z//T/8P/q/+f/5v/m/+b/5//o/+7/
8v/u/+j/5f/i/9v/3f/l/+7/9//2//D/7P/q/+n/5f/l/+n/7//y//T/8P/v/+z/6//m
/+v/7//1//r/9//0//L/8f/x//H/8f/x//b//f///wEA/v/5//b/9P/4//v/AAAFAAYA
BwAHAAYABQAEAAQABgAMABIAFwAcABkAGAAWABQAGQAdACIAKgAtAC4ALgAuAC8AMAAy
ADcAPABDAEgATABJAEcARQBDAEYASgBOAFMAUwBUAFMAUgBTAFEATwBPAFAAUwBWAFYA
UABKAEMAPQA9AD4APgA+ADoAMwArACUAHgAaABcAFwAYABsAHAAZABIADgAGAP7///8B
AAUABwAEAAAA/P/4//b/9//2//v//f///wIA///3//T/7//q/+n/8f/5//3/+v/5//T/
8P/w/+7/7v/v//H/+P/8/wAA+f/1//H/7P/v//P/+v8CAAAA/f/5//X/9v/0//T/9f/6
//7/AQACAP///P/2//H/9v/7////BQAFAAQAAgD///7/+//7//v//v8CAAUABgAEAP//
+//3//n//P8AAAYABAAEAAAA+v/6//n/+f/6////AgAFAAYABAD///v/9v/4//v///8D
AAUABQADAP7//P/5//n/+f/6//7/AQACAP7/+v/z/+//9P/5//7/AgACAAAA/v/5//j/
9v/3//j/+v8AAAQABgABAPz/9//x//X/9//6/wAA/v/8//n/9P/1//X/9f/2//r//f//
////+//3//L/7f/v//L/9////wAAAAD6//H/7f/t/+7/8P/3//n/+v/2//T/8v/w//H/
8v/z//T/9P/0//T/9P/x/+7/6//o/+7/8v/2//r/9f/y/+//7P/t/+7/7//w//H/8v/z
//T/8f/u/+v/6P/t//D/8//2//L/8P/u/+z/7v/u/+7/7v/x//L/8//0//L/8P/u/+z/
8f/0//f/+v/3//T/8f/u//H/8v/z//T/9f/2//f/+P/2//T/8v/w//P/9v/5//z/+P/0
//D/7P/v//D/8f/y//P/9P/1//b/8f/u/+v/6P/s//D/9P/4//T/8v/w/+7/8P/w//D/
8P/u/+7/7v/u/+z/6v/o/+b/6f/s/+//8v/u/+z/6v/o/+v/7P/t/+7/8P/w//D/8P/t
/+r/5//k/+f/6v/t//D/7P/q/+j/5v/m/+f/6//u/+3/7P/s/+r/5f/j/+P/4//q/+7/
8P/x/+7/6//o/+b/5//r/+//8f/0//P/8//z//H/8P/v//H/9v/6//j/+P/y/+//7P/r
/+v/7v/z//X/9//4//j/9//x//H/8v/z//X/9//2//X/8f/s/+f/5f/p/+7/7v/u/+//
7P/o/+X/4//h/+D/4f/o/+n/7P/q/+T/3//d/93/3//h/+H/4//i/93/0v/F/8D/x//Z
//f/JwBkAJ4AzQDwAAQBEQEkATsBQgEnAewAlgAuANn/vP+9/7v/t/+//83/1//f/+H/
3f/Y/9T/0f/T/9b/1v/W/9f/1//V/9X/0f/Q/9H/0//Z/9r/2//a/9X/0P/N/8v/z//U
/9f/2P/W/9T/0P/L/8j/yf/K/83/0//S/8//z//I/8b/xP/D/8X/yv/N/8j/xf/F/8X/
wf+8/7//w//H/83/yv/J/8r/xf+//73/v//E/8j/y//I/8r/yP/I/8T/xP/F/8j/yv/J
/8j/yP/J/8f/x//H/8f/y//R/9L/0//U/9P/1P/W/9T/0//U/9X/2v/f/+P/5v/j/+L/
4v/k/+r/8P/1//r//P/+////AAD/////AAAEAAsAEAAUABgAGgAaABsAHwAjACkALQAw
ADIAMwA0ADUAMwA0ADUANwA+AEIARABGAEIAPwA8ADsAPgBDAEgASgBJAEYAQgA/ADsA
OgA4ADYAOAA1ADEALwAlACAAHAAbABkAGwAbABcAFAAUABAADAAJAAcABwAFAAgACAAI
AAgAAAD9//j/+f/5//v//v/7//r/+v/4//b/7v/x//T/8//0//X/8v/w/+z/6v/q/+v/
6v/u/+//8P/v/+3/6//o/+X/4//k/+b/6f/r/+z/7f/q/+b/5P/j/+P/5v/o/+j/6v/q
/+f/5f/i/+P/4//l/+f/6P/o/+f/4f/d/9z/2//f/+L/5P/k/+b/4//h/9//2v/Y/9f/
2P/d/+D/3//c/9f/0//Q/87/0f/U/9f/2P/Y/9X/0//Q/8z/y//L/8v/0P/T/9T/0v/M
/8n/yf/J/8n/zP/O/87/0f/Q/8z/y//H/8f/x//G/8r/zP/O/83/yf/G/8b/xv/G/8r/
zP/M/8z/yv/I/8X/w//D/8T/yP/L/8z/zP/K/8X/w//B/8D/xP/H/8n/yf/J/8n/yP/H
/8T/wv/C/8X/zP/Q/87/yf/F/8X/xv/I/8f/y//S/9D/0P/Q/9D/zf/M/8v/yv/N/9D/
0//W/9P/0v/R/9D/0P/Q/9D/0P/U/9b/2P/a/9f/1P/R/87/0v/U/9b/2P/X/9b/1f/U
/9b/1v/W/9b/2P/a/9z/3v/a/9j/1v/U/9n/3P/f/+L/3//e/93/3P/c/9z/3P/c/+D/
4v/k/+b/5P/i/+D/3v/h/+T/5//q/+f/5v/l/+T/5v/m/+b/5v/q/+z/7v/w/+3/6v/n
/+T/6P/s//D/9P/x//D/7//u//H/8v/z//X/+//+//z/+v/3//T/8//z//n//f8CAAYA
BAABAP7/+//8//7/AwAJABAAEwAUABMAEAAPAA4ADgAQABUAGAAcABUAEgAOAA0ADQAP
ABEAFAAbAB0AHQAcABgAFQARABEAFQAZABwAHwAaABUAEQAMAAkACQALABAAEwAUABQA
EgALAAcABgAFAAkADQASABMAEgAOAAkABQAGAAkADAAPABMAEQAKAP3/8v/p/+b/8f8L
AC0AWQCQAMoA+QAcATABQQFaAW8BcAFLAQIBpgBCAPX/2v/Z/9v/6f/5////BQALAAkA
BgACAP///f8BAAYACAAKAAcAAwD9//n/+v/6//z///8CAAIAAgAAAPv/+P/3//f/+/8A
AAMABAABAAAA/f/5//n/+//9/wEABAACAP7//f/3//b/9f/1//v/AgAHAAQA///9//v/
9f/z//f//P8BAAUAAgABAAIA/v/5//j/+/8CAAYACQAGAAQAAgACAP7/AAADAAgADAAN
AAwADAANAAoACQAIAAcADAATABUAFwAWABMAEgASABUAFwAbAB8AIgAlACcAKAAmACQA
IwAkACoAMAA1ADoAOQA4ADYANAA4ADsAPwBGAEoATABNAE4ASwBKAEoATQBSAFkAXgBi
AGAAXwBeAF0AXgBiAGYAawBwAHIAcgByAG8AawBnAGUAaABtAHIAdABvAGoAZABfAF4A
XgBdAFwAXgBZAFMATwBGAEAAOwA5ADoAPQA+ADsAMwAwACkAIgAjACMAJQAlACQAIgAg
AB4AGQAXABMAFQAYABsAHwAdABcAFgATABAADgATABgAGQAbABsAFwAUABEADgANAA0A
EAAWABkAHAAWABMAEAAMAA4ADwATABgAGQAZABgAFwAUABAADgANABEAFgAaABwAGgAY
ABMADwAQABMAFQAZABwAHgAfAB8AGQAVABQAEwAZAB4AIgAkACAAGwAXABMAFAAWABkA
HgAgACIAIAAcABgAFQATABIAFgAaAB4AIAAeABkAFQAQABAAEQATABUAGQAbABsAGAAT
AA8ADgANABEAFgAaABwAGgAWAA8ACwAMAA8AEgAUABQAFAAUABEADQAKAAoACgAMABIA
FgAYABQAEAAMAAcACgALAA0AEgASABIAEQAOAAkABwAFAAQACQANABAAEQANAAsACAAF
AAUABgAJAA8AEQAUABEACwAIAAcABwAIABEAFQAYABQAEgAQAA4ADAAMAAwADAARABQA
FwAaABYAEgAOAAoADwASABUAGAAXABYAFQAUABMAEgARABAAFAAWABgAGgAWABQAEgAQ
ABIAFAAWABgAFgAWABYAFgATABIAEQAQABMAFgAZABwAGQAWABMAEAASABQAFgAYABcA
FgAVABQAEwASABEAEAAUABYAGAAaABYAFAASABAAFAAWABgAGgAZABgAFwAWABMAEgAR
ABAAFAAWABgAGgAWABQAEgAQABEAEwAYABwAGgAYABcAFAATABMAFQAXABgAGgAaABkA
FQATABEAEAAVABsAIQAlACQAIQAfAB0AGgAaABoAHQAfACIAHwAeABgAFQASABEAFQAY
AB0AHwAfAB4AHAAZABYAFwAZABsAHQAdABoAFwASAA4ACgAJAA4AFAAVABYAEwAQAAwA
CQAIAAcABwAJAA4ADwASABAACQAFAAQABQAJAA0AEQATABAABwD6/+//6P/t/wEAHwBB
AHAAqgDdAAYBIAEvAUIBWwFqAVsBJgHWAHYAGwDq/+X/4//j/+//+/8FAAsADQAKAAYA
AwABAAQACAAJAAoACAAFAAAA/f/+//7/AAADAAgACAAIAAYAAQD8//n/9//7/wAAAwAE
AAMAAgD///v/+//9////AwAJAAgABQAFAP7//P/6//n//v8EAAgABAABAAEAAQD9//r/
/f8BAAUACQAGAAUABgACAP3//P///wUACAAKAAYACAAGAAYAAgADAAUACQAMAAwADAAN
AA8ACwAJAAcABQAJAA8AEAARABEADwAPABAADwAPABEAEwAYABsAHQAeABkAFgAUABQA
GQAeACIAJgAlACYAJgAmACUAJwAqADAANwA6ADwAPgA7ADoAOgA9AEIASQBOAFIAUgBR
AFAATwBRAFQAVwBbAF8AYgBjAGQAYgBfAFwAWwBfAGMAZwBoAGQAYABbAFcAVABUAFMA
UgBVAFEATABJAD8AOgA2ADUANgA5ADoANwAwAC4AKAAiACEAIQAjACMAIwAiACEAIAAa
ABcAEgATABcAGQAcABkAFwAWABMAEAAKAA8AFAAVABcAFwATABAADQAKAAkACQAKABAA
EwAWABIADwAMAAgABwAHAAoADgAQABEAEQARAA4ACgAIAAcADAAQABMAFAASABIADwAN
AAwADQANAA8AEgAUABUAFQAQAAsACQAHAAwAEAATABQAEQANAAoABwAFAAQABAAGAAoA
DAAKAAYAAQD///7//v8CAAQABgAGAAUAAQD+//r/+f/5//r/+/8BAAMAAwAAAPr/9f/z
//H/8v/2//n/+v/6//j/8//x/+//8f/z//T/+v/8//7//f/3//L/8P/u//D/9v/6//z/
+P/2//T/8f/v/+//8P/0//n/+v/6//j/9f/z//H/8P/y//X/9//3//T/8//x/+//8P/w
//L/9//9/wAA/f/3//L/8f/x//L/+/8DAAgABwAGAAUABAD///z/+f/2//v//v8BAAQA
AgAAAP7//P///wAAAQACAAIAAgACAAIAAQAAAP///v8BAAQABwAKAAcABAABAP7//v/+
//7//v8AAAAAAAAAAP3/+v/3//T/+f/8////AgD///z/+f/2//j/+P/4//j/+f/6//v/
/P/5//b/8//w//P/9v/5//z/+//6//n/+f/8//7/+//4//r/+P/4//n/9//3//j/+P/7
//v/+//7//f/9P/0//X/+f/7//v/+f/7//v/+//8//j/+f/4//j/9//4//j/+//5//n/
+f/6//3///////7////9//r/+//4//X/8f/t/+//7//w//D/6P/l/+T/5v/k/+T/4//g
/+D/3//h/+P/4P/h/+P/4f/l/+T/4v/h/9//3//f/9//2//f/9z/0//M/8n/0P/d//X/
HwBbAJoA0AD7ABIBJAE5AUgBQQEcAd8AkAAsAN7/yf/K/7//tf+1/73/yf/V/93/3f/b
/9j/1v/V/9P/1P/S/9D/0f/R/8//z//L/8r/y//N/9P/1P/V/9T/1P/S/9L/0//Q/9D/
zv/K/83/zv/N/8v/x//H/8f/yf/M/8r/xv/F/8X/xv/H/8n/xv/I/8j/wP/A/8P/xv/F
/77/v//B/8P/yf/G/8X/xv/G/8P/xP/J/8r/yv/J/8L/xv/I/8z/zP/K/8v/zv/Q/9H/
0P/Q/9H/1P/V/9b/1//X/9n/1v/T/9b/1//a/97/3P/b/9z/3f/g/+P/5f/m/+f/6P/q
/+7/7v/w//H/8v/2//r//f8AAP7///8BAAYADQAQABIAFAAWABYAFwAbABsAHwAhACIA
JgApACwALwAsAC4AMAAzADQANgA2ADYAOAA3ADYANwA1ADUANQAyADIAMAAtACsAJQAi
AB4AGgAaABUADwALAAUAAAD8//v/9v/1//L/6//r/+z/6f/m/+H/3//f/93/3f/c/9v/
2v/Z/9n/1//b/9r/2f/Z/9P/1P/W/9b/1v/O/9H/1P/T/9b/1//U/9L/0v/S/9T/1//T
/9b/1v/W/9f/2f/b/9z/2P/X/9n/3P/d/93/3P/b/9z/3P/e/+H/3//g/+D/3v/h/+T/
5P/l/+P/4//i/+P/5//o/+j/5//n/+X/5v/n/+T/5P/j/+D/5f/l/+b/5//i/+D/3//g
/+T/5v/k/+D/4P/f/9//4P/e/97/3v/c/9//3//g/+D/3f/b/9r/2f/b/93/3f/a/9j/
1//Z/9v/1//Y/9j/1v/a/9r/1//X/9T/0//S/9D/0v/S/9L/z//Q/87/z//Q/8z/zv/O
/8z/z//Q/9H/0f/N/8v/yv/M/8//0P/Q/87/z//P/8//0P/O/8//z//N/8//0f/S/9P/
0P/O/87/0f/V/9j/1f/P/8z/zf/P/9L/yf/L/87/0P/S/9T/1v/T/9L/0f/Q/9D/0P/Q
/9D/0v/U/9b/2P/U/9L/0P/O/9H/1P/X/9r/2P/W/9T/0v/V/9b/1//Y/9n/2v/b/9z/
2P/W/9T/0//b/+D/4P/g/93/2v/Z/9n/2v/b/93/3v/h/+H/4f/h/97/3v/h/+X/6//t
/+3/6//s/+v/6v/q/+j/6//s/+7/7P/s/+v/7f/p/+n/6f/q//P/9//5//r/9v/z/+//
7//w//H/8f/x/+//7f/s/+r/5P/j/+T/6P/p/+r/6v/o/+L/3//f/9//3//h/+T/4//o
/+j/5//n/+X/5f/l/+X/6f/r/+z/6f/e/8//xP/F/9P/7f8VAEgAggC9AOwACgEbAS4B
QwFQAUcBGAHOAG4ADQDS/8X/w//D/83/3f/n/+3/8//x/+7/7P/r/+j/6v/p/+j/6f/p
/+f/5//j/+L/4//l/+r/6v/q/+j/5//k/+P/4//j/+b/5//m/+f/6P/n/+X/4//j/+P/
5f/r/+r/5//n/+X/5P/j/+P/5P/o/+r/5P/j/+X/5//l/+D/4f/j/+X/6v/o/+j/6v/p
/+X/5f/p/+v/7P/s/+b/6P/o/+r/6P/m/+f/6v/s/+3/7v/w//P/7//t/+v/6f/q/+//
7//v//P/8//1//j/8//x//H/8f/3//v//v8AAP3//P/8//7/AAAEAAcACgAMAA4ADwAQ
AA8ADwAQABQAHAAgACMAJgAlACQAJAAnACsAMQA1ADgAOgA7ADwAPQA8AD4AQABDAEcA
SgBLAEwATQBLAEkASQBIAEsATgBOAE4ATABJAEcAQgBAAD0AOgA9ADkANAAxACcAIgAe
AB0AGwAbABkAEwAQABAADAAIAAMAAQABAP//AQAAAP///v/5//f/8//1//X/9//6//f/
9f/2//X/9P/s/+//8v/x//P/9f/z//L/8P/u/+7/7//t//L/9P/2//b/9f/0//L/7v/t
/+//8v/3//n/+v/7//n/9v/1//X/9f/4//r/+v/+/wAA//////3//f/8//3/AgAEAAUA
BQAAAP3//f/9////AgAEAAQABgAFAAUABQD///z/+v/6/wEABgAHAAYAAgD///3//P/9
//7////+/wEA///+//z/+f/3//b/9f/8////AAD+//n/9f/0//P/8f/0//b/9v/5//j/
9P/z//D/8f/y//L/9//4//n/9//1//L/8v/y//H/9P/1//T/9f/0//P/8f/w/+//7//y
//b/+P/5//j/9f/z//H/8P/y//X/9//3//f/9//2//X/8v/w//D/8//4//z/+v/1//L/
8f/x//L/7//x//b/9//4//n/+v/4//b/9P/y//P/9P/1//b/9v/2//b/9v/1//T/8//y
//X/9v/3//j/9v/0//L/8P/y//T/9v/4//X/9P/z//L/8f/w/+//7v/y//T/9v/4//T/
8v/w/+7/8v/0//b/+P/1//T/8//y/+//7v/u//H/9//2//X/9f/v/+3/7P/t//H/9P/2
//b/9//2//X/9P/y//X/+f/9/wEAAwADAAQA///8//r/+P/9//7/AAD8//v/+f/6//v/
+//9/wAABQAJAAsADAAMAAcAAQD///7/AQABAAEA/v/7//n/9v/z//H/8//4//j/+f/5
//f/9P/v/+//7//w//b/+//8/////P/4//X/9f/z//X/9//5//3//P/1/+j/2//U/9//
+f8dAE0AiAC+AO0ADgEeASkBPAFPAUwBJQHeAIQAKgDr/9r/1f/P/9X/5f/x//v/AwAH
AAEA/P/4//X/8//2//b/9v/3//f/9f/1//L/8P/w//H/9f/2//f/9v/y/+7/7P/r/+7/
8v/0//T/9P/0//L/7//t/+3/7f/v//P/8v/v/+//6//q/+n/6f/q/+7/8P/q/+r/6//s
/+n/5P/n/+v/7//y/+7/7P/s/+v/5//n/+v/7v/w//H/7P/u/+7/8P/u/+7/7//y//T/
9v/2//f/+f/4//f/9v/1//f/+//6//n//P/7//z//v/7//v//f///wQABwAJAAoABwAG
AAYACAAKAA4AEQAUABYAGAAZABoAGQAbAB4AJAApACwALgAwAC8ALgAuADEANgA9AEIA
RgBJAEkASQBJAEYASABKAE0AUwBWAFcAWABWAFMAUABPAFAAUwBWAFYAVQBSAE4ASwBG
AEQAQQA+AEIAPwA7ADkALwAqACYAJQAkACUAJAAfABwAHAAYABQAEAAPABAADwARABAA
DwAOAAgABwAEAAcACAAJAAsABwAHAAgABwAGAP7/AQAEAAMABgAHAAQAAgAAAP7//v//
//7/AgADAAQAAwADAAMAAgD///3//v8AAAMABQAGAAcABQACAAEAAQADAAYACAAIAAoA
DAALAAsACgALAAsADQAQABIAEwATABAADQANAA0AEQAUABYAFgAXABUAFAATABAAEAAR
ABQAFwAaABkAFgATABEAEAAQABQAFgAYABgAGgAXABUAEgAOAA0ADQANABIAFQAWABQA
EgAPAA8ADwAPABIAFAAUABcAFgASABEAEAARABIAEgAVABYAFwAVABAADAALAAoACgAO
ABAAEAARABAADwANAAsACQAIAAoADgAOAA0ACgAGAAUABAAEAAcACwAOAA8AEAAPAA0A
CwAJAAgACQANABMAFgATAA0ACAAHAAcACAAJAAsAEgAUABQAFAAUABAADgAMAAoADgAQ
ABIAFAASABAADgAMAAwADAAMAAwADwAQABEAEgAOAAwACgAIAAwADgAQABIAEQAQAA8A
DgAPABAAEQASABUAFgAXABgAFgAUABIAEAATABYAGQAcABoAGgAaABoAFwAWABUAFAAX
ABgAGQAaABYAFAASABAAFAAWABgAGgAYABYAFAASABIAEgASABIAEwAUABUAFgAUABIA
EAAOABEAEgATABQAEQAQAA8ADgAMAAwADAANABMAFgAUABIADwAKAAcABQAKAA0AEQAU
ABIAEQAQAA8ADAAMAA8AEwAXABkAGQAXABIADwAMAAoADAARABQAGAAQAAwABwAFAAgA
CwAOABIAFwAZABkAGAAUAA8ACQAHAAoACwALAAsABwADAAAA/P/7//v//f8CAAQABAAD
AAAA+f/1//T/8//2//v/AQADAAIA/v/5//X/9//5//v//f8BAPv/8v/p/+D/2f/e//P/
EQA3AGsApADUAPkAEAEgATMBSgFVAUIBCQG4AFgAAADX/9b/0//N/9H/3f/n/+3/7//t
/+v/6P/m/+X/6P/s/+3/7v/q/+f/4v/f/97/3v/g/+P/6P/o/+j/5v/g/9z/2v/Z/93/
4v/l/+b/4v/g/9z/1//V/9f/2f/d/+D/3v/a/9n/0v/O/8r/x//N/9T/2f/W/9D/z//O
/8n/xv/J/83/0f/X/9T/0//U/9H/y//J/8v/0f/U/9b/0v/Q/87/zv/K/8z/z//U/9j/
2P/Y/9n/2//Y/9f/1v/V/9r/4f/j/+X/4v/f/97/3v/f/+H/5f/p/+7/8f/z//T/8P/u
/+3/7v/0//z/AwAKAAgACAAHAAYABwAJAAwAEgAZAB4AIgAmACMAIgAiACUALQA1ADsA
QABAAD8APgA9AD8AQgBFAEkATgBQAFAAUABOAEsASABHAEoATwBUAFYAUQBMAEYAQQA9
ADwAOgA4ADoANQAvACsAIQAcABgAFwAZABsAGwAXABIAEAAKAAQAAQD//////f8AAAAA
AAAAAPj/9f/w//H/9P/3//v/+f/1//T/8f/u/+f/6//v/+//8P/x/+7/7P/o/+b/5v/n
/+j/7v/x//T/7//t/+v/6P/n/+f/6v/u/+//7//u/+3/6f/m/+X/5f/q/+7/8f/y/+//
7v/q/+f/5//p/+r/7f/w//L/8//z/+3/6f/o/+f/5//q/+z/7P/q/+X/4f/d/97/3v/f
/+L/5v/o/+b/4v/c/9n/1//W/9n/3P/f/+D/3v/Z/9X/0P/Q/9H/0//V/9n/2//b/9j/
0f/N/8z/y//M/9D/0//U/9H/zv/I/8X/xf/H/8n/yv/K/8r/yv/H/8P/vv+8/7r/u//A
/8P/xP+//7z/uf+1/7X/tf+2/7r/vv++/73/uv+3/7X/s/+y/7b/uf+7/7v/uP+3/7X/
s/+y/w==
         </WaveFormData>
      </LeadData>
      <LeadData>
         <LeadByteCountTotal>10000</LeadByteCountTotal>
         <LeadTimeOffset>0</LeadTimeOffset>
         <LeadSampleCountTotal>5000</LeadSampleCountTotal>
         <LeadAmplitudeUnitsPerBit>4.88</LeadAmplitudeUnitsPerBit>
         <LeadAmplitudeUnits>¦ÌV</LeadAmplitudeUnits>
         <LeadHighLimit>2147483647</LeadHighLimit>
         <LeadLowLimit>268435456</LeadLowLimit>
         <LeadID>V6</LeadID>
         <LeadOffsetFirstSample>0</LeadOffsetFirstSample>
         <FirstSampleBaseline>0</FirstSampleBaseline>
         <LeadSampleSize>2</LeadSampleSize>
         <LeadOff>FALSE</LeadOff>
         <BaselineSway>FALSE</BaselineSway>
         <ExcessiveACNoise>FALSE</ExcessiveACNoise>
         <MuscleNoise>FALSE</MuscleNoise>
         <LeadDataCRC32>1318787494</LeadDataCRC32>
         <WaveFormData>
/v/+//7//v8CAAYACgAOAA8AEAARABIAFQAWABcAGAAfACQAKQAuACsAKgApACgALAAw
ADQAOAA4ADgAOAA4ADoAOgA6ADoAPQBAAEMARgBCAD4AOgA2ADYANgA2ADYAMQAsACcA
IgAdABoAFwAUABMAEgARABAACgAEAP7/+P/6//r/+v/6//b/9P/y//D/7v/s/+r/6P/r
/+z/7f/u/+v/6P/l/+L/5P/m/+j/6v/o/+b/5P/i/+D/4P/g/+D/4v/k/+b/6P/l/+L/
3//c/+H/5P/n/+r/6P/m/+T/4v/k/+T/5P/k/+f/6P/p/+r/6P/m/+T/4v/n/+r/7f/w
/+7/7P/q/+j/5v/m/+b/5v/q/+z/7v/w/+v/6P/l/+L/5f/o/+v/7v/r/+r/6f/o/+b/
5v/m/+b/6P/q/+z/7v/r/+j/5f/i/+X/6P/r/+7/6v/o/+b/5P/m/+b/5v/m/+j/6v/s
/+7/6v/m/+L/3v/h/+T/5//q/+n/6P/n/+b/5P/k/+T/5P/m/+j/6v/s/+f/5P/h/97/
4//m/+n/7P/p/+j/5//m/+T/5P/k/+T/5v/o/+r/7P/p/+b/4//g/+P/5v/p/+z/6P/m
/+T/4v/i/+L/4v/i/+P/5P/l/+n/6f/l/+H/2//g/+H/5P/o/+f/5//o/+b/6f/p/+f/
5//r/+3/8P/3//f/8//u/+n/6//u//P/9//y//D/8f/u/+//7P/p/+j/7v/z//r/AgAC
AAAA+//0//f/9//4//v/9//2//T/8v/v/+//6//n/+f/6v/v//b/8//v/+r/5P/m/+f/
6v/u/+v/7f/u/+3/7v/t/+f/4//n/+r/8P/1/+f/4f/c/9r/2f/Z/9j/3v/s/wEAIgBO
AIAArADRAOoAAQEaASwBKgEMAdYAhQAnAO//6P/q/+T/4v/i/+D/5f/s//L/8f/w//L/
8//v/+3/7P/q/+r/6P/k/+L/4//m/+v/8f/u/+v/5//h/+T/6P/q/+7/6//s/+3/6//t
/+z/7P/p/+n/7v/y//n/+P/z/+3/5f/p/+v/7v/y/+//7//u/+7/7P/s/+n/5f/o/+v/
8f/2//L/8f/q/+X/5//n/+v/8P/s/+3/7v/s/+v/6v/o/+b/6v/s/+//9f/1/+//6v/l
/+r/7P/w//X/8v/z//T/9f/y//H/8P/u//L/9P/3//3//f/5//T/7//1//n//v8EAAMA
AwAGAAQACAAJAAkACAAMAA8AFQAdAB0AHQAZABgAHAAgACUALQAtADAAMQAzADUANQA0
ADQANwA6AEAASQBHAEUAQAA6AD4AQABDAEcAQwBDAEQAQQA+ADsANwAzADQAMgAwADEA
KwAnAB4AFgAUABUAFQAUAA4ADAAJAAcABwAEAP7//f/7//r//P////3/+f/z/+z/7v/v
//L/9//z//P/8v/v/+//7v/r/+n/7P/u//H/9f/w/+3/6f/j/+f/6f/s//D/7f/t/+3/
6v/q/+r/6P/l/+j/6v/u//T/8f/u/+r/5v/n/+r/7v/z//L/8f/w/+7/7v/t/+z/6f/r
/+7/8v/2//T/8//u/+n/7f/u//L/9v/0//P/8//x//P/8f/v/+3/8f/z//b//P/4//b/
9P/s/+7/8v/3//n/9//3//T/8f/z//H/7//t/+7/8P/0//n/9v/0//H/7P/u/+//8//3
//P/8//0//T/8v/v/+3/6f/t//L/9v/5//f/8//x/+r/7v/x//X/+f/2//b/9v/0//T/
8f/u/+z/8P/y//b/+//4//X/8v/t//D/8v/1//j/9P/0//P/8//0//P/8v/z//P/8v/z
//j/9f/y/+7/6v/s//H/8//4//n/9P/u/+z/7P/s/+z/7v/z//n/+//3//P/8P/r/+//
8v/2//v//P/6//n/9//3//f/9//3//r/AQAIAAsACAAFAP//+v/8//3///8CAAIAAAD9
//j/+f/6//z///8EAAoAEQAWABEACgADAPv//P///wIABgAEAAIA/f/7//n/9f/y//L/
9//8/wAAAQD8//j/8v/t//D/8v/1//v//P/7//v/+f/2//P/8v/y////AQABAP3/9v/q
/9//1//Y/+T/+v8VADgAZACQALgA1wDsAAEBHgE6AUQBLgH0AJ0AOwD5/+z/8P/s//D/
+v/+/////v/+//3/+v/6//n/+//9/wAAAgABAPz/9f/w//L/9P/4//3//f/9//z/+f/2
//b/9P/0//n//v8DAAUAAAD8//n/8//z//j//P8DAAMAAQD+//n/+f/5//r//P/6//3/
//8CAP3//P/4//P/9v/5////BAABAAMA///9//v/9//3//j/+////wMABAD///z/+P/0
//f/+v/+/wUABwADAAAA/f/+//z//P/9/wAABQAKAA8ACQAFAAEA/P///wIABgANAA8A
DwAOAA0ADAALAAsADAASABcAHwAiAB8AHQAaABYAGwAfACYALwAwADMAMgA0ADIAMgAz
ADcAPQBEAEkATwBLAEkARgBEAEgASgBPAFcAWABZAFcAVABUAFIAUQBRAFIAVQBZAFkA
UgBNAEcAQQBBAEAAPwBBADwAOwA1ADAAKgAnACMAHgAeACAAIQAjAB0AGAAQAA0ACgAK
AA0AEQARAA8ACwAGAAQAAQAAAAEAAwAHAAoACwAFAAIA/f/5//z//v8BAAUAAwADAAIA
///9//v/+v/6////AwAHAAgABQACAP3/9//7//7/AwAKAAgABgADAAAA/f/8//z//f8B
AAUACQAMAAkABQABAPv//v8CAAcADAANAA0ACQAFAAUAAgACAAIABAAHAAsADQAJAAUA
AQD9/wEAAwAGAAwACgAKAAoABAD///7//v/7/wAABQAHAAkABwADAP//+//8//7/AgAH
AAYABgAFAAIAAAD9//3//f/+/wEABQAIAAUA///6//P/9v/8/wEABQAFAAMAAwD+//z/
+//7//v//v8CAAYACAAFAP//+f/0//b/+P/8/wEAAQD///3/+f/5//j/+P/4//v//v8A
AAMA/v/5//T/8f/y//T/+P8AAP7//P/5//b/8//z//D/8P/5//7//P/4//b/9P/y//P/
9P/1//b/9v/2//b/9v/z//D/7f/q/+7/8v/2//r/9f/y/+//7P/t/+7/7//w//P/9P/1
//b/8//w/+3/6v/v//L/9f/4//b/9P/y//D/7//u/+3/7P/u//D/8v/0//L/8P/u/+z/
7v/w//L/9P/x/+7/6//o/+v/7P/t/+7/7//w//H/8v/u/+z/6v/o/+3/8P/z//b/8f/u
/+v/6P/q/+r/6v/q/+v/7P/t/+7/7P/q/+j/5v/q/+z/7v/w/+7/7P/q/+j/6v/q/+r/
6v/s/+z/7P/s/+r/6P/m/+T/5v/o/+r/7P/q/+j/5v/k/+X/5v/n/+j/6f/q/+v/7P/p
/+b/4//g/+P/5v/p/+z/6v/o/+b/5P/k/+f/6//r/+3/6//q/+f/5P/i/+H/4f/m/+j/
6//t/+n/5//l/+P/4v/n/+z/7f/u/+//7f/s/+r/6f/p/+r/8P/y//P/8v/s/+j/5f/j
/+X/6P/s/+7/8P/w//D/7//s/+v/6v/q/+3/7v/s/+3/5v/h/93/3P/g/+T/5//n/+j/
5v/i/9//2//a/9r/3f/h/+P/5v/n/+H/3f/b/9r/3f/h/+f/6f/o/+L/0//F/7z/xP/W
//P/HABUAIoAtADPAN4A6wAAARgBKAEcAfAApQBBAPH/2P/Y/87/yv/S/9r/4f/m/+b/
3//a/9j/1f/X/9f/2P/Y/9v/2v/X/9b/0f/Q/9H/0//X/9n/2v/Z/9T/0v/O/8z/0P/U
/9j/2f/Y/9b/1f/R/8z/zv/P/9P/2v/b/9v/2f/W/9P/0f/Q/9D/0//V/9j/1v/W/9P/
z//O/83/z//Q/9P/2f/Z/9v/1f/P/83/zP/N/9H/1f/W/9b/1v/V/9T/0v/Q/8//0f/X
/9X/1P/T/9D/zv/O/8//0v/V/9j/2//a/9n/2P/W/9T/0v/R/9P/2f/b/9z/3f/b/9n/
2P/Y/9r/3f/j/+T/6P/p/+n/6P/k/+P/5f/p/+7/8//0//j/9f/0//T/9//4//7/AgAH
AAoACwALAAwACgAIAAkADQATABcAGAAYABMAEAAOAA0AEAATABcAFwAWABMADwALAAgA
BAAAAP///v////v/+P/w/+v/5f/e/93/3v/e/9//3f/a/9T/0//L/8j/yP/J/83/z//P
/87/yP/D/8D/v//C/8X/x//H/8b/xv/E/8P/wP/A/8H/w//F/8f/yP/H/8X/w//C/8L/
xP/H/8r/yv/L/8z/y//J/8f/xv/H/8r/zv/Q/9H/0v/O/8z/y//L/8//0f/T/9T/1//X
/9f/1f/T/9T/1v/Y/97/4f/g/9//3v/a/9n/2P/a/93/4f/j/+b/5f/k/+P/4v/h/+H/
5P/o/+z/8P/u/+n/6P/o/+X/6f/t/+7/7//y//H/8P/v/+3/7P/t/+//8v/0//X/9P/w
/+3/7f/t/+7/8f/1//j/+v/3//X/8f/u//D/8f/x//X/9//7//r/9v/1//X/9f/z//b/
+f/6//v/+f/3//b/9P/0//b/+f/+////AAD///v/+P/2//T/9//6//z///8BAP///f/9
//j/9P/y//T/+v/8//3//v/5//n/9v/2//f//P8AAP///v/9//z/+f/4//f/9v/6//z/
/v8AAP3//P/7//r/+P/4//j/+P/6//z//v8AAPz/+v/4//b/+v/8//7/AAD+//z/+v/4
//r/+v/6//r//f/+////AAD8//r/+P/2//r//P/+/wAA/f/8//v/+v/4//j/+P/4//z/
/v8AAAIA///8//n/9v/6//z//v8AAP3//P/7//r/+v/6//r/+v/8//7/AAACAP7/+v/2
//L/9//6//3/AAD+//z/+v/4//b/9v/2//n//f/9//3/+//3//P/8f/w//L/9f/5//r/
+f/3//P/8f/z//P/9P/5////AQACAAMA/v/6//j/9f/5//z/AgAEAAEA/P/3//T/8v/z
//b/+v8BAAQABAACAAAA/f/7//v///8CAAQABgABAP//+f/z//L/8v/0//j//P/9//3/
/P/3//P/8f/w//P/+f/+/wEAAQD///j/8//0//b/+////wMAAwD+//L/5f/b/9j/5P/8
/xsAQgByAKQAzADnAPoADwEqAUIBSgE0Af4AqwBJAAEA7v/s/+j/8v/+/wIAAwAGAAYA
AAD8//v/+f/8//3///8AAAAA/P/2//L/8v/y//T/9//6//v/+//5//T/8v/u/+z/7//0
//n/+//6//j/9//z//L/9P/1//n/+//7//r/9//y/+//7f/s/+//9f/6/wAA+v/4//P/
7f/u/+//8//2//n//f/7//v/9P/v/+7/7v/x//X/+f/6//j/9v/z//D/8v/y//P/9//7
//n/+P/3//X/8v/x//H/9f/5//3/AQD7//n/9//0//X/9v/4//3/BAAFAAUABQACAP//
/f/8/wEABQAMAA4ADQANAAwACgANAA8AFAAbAB0AIQAhACQAIAAgACEAJQAqADAANAA5
ADgANwA1ADQANQA2ADoAQQBGAEkASQBIAEMAQAA+AD0AQABFAEsATQBJAEUAQAA7ADwA
OgA4ADkAOQA5ADQAMAAoACMAHQAWABgAGgAbAB0AFwASAAoABwAEAAIAAwAFAAcABwAF
AAIA/f/3//P/8f/2//v///8BAPz/+v/2//P/9P/0//X/9//5//v//P/7//f/8//w/+7/
8//3//v//P/6//j/9P/v//H/8v/1//r/+v/6//n/+P/0//L/8f/x//b/+f/8//7//P/5
//b/8f/0//b/+f/8//3////9//v/+v/2//X/9P/5//3/AgAFAAEA/f/5//X/9v/3//n/
/v/+/wAAAgD+//r/+P/3//P/9//9/wAAAwABAP3/+f/1//X/9v/5//3//f/+//7//P/3
//P/8v/x//P/9//8/wAA/v/5//X/7//w//T/9//5//n/+f/7//j/8//x//D/7//x//b/
+//+//z/9//y/+7/8f/y//X/+f/5//n/+f/3//T/8v/x//D/8//2//j/+//4//X/8v/x
/+//7v/v//T/+P/4//f/9v/x//H/7v/u//f//P/+//r/+P/2//T/8//y//H/8P/z//b/
+f/8//f/9P/x/+7/8v/0//b/+P/3//b/9f/0//P/8v/x//D/9P/2//j/+v/2//L/7v/q
/+3/8P/z//b/9f/0//P/8v/x//D/7//u//H/9P/3//r/9//0//H/7v/w//L/9P/2//j/
+P/4//j/9v/0//L/8P/z//b/+f/8//j/9v/0//L/9v/4//r//P/7//r/+f/4//f/9v/1
//T/9//6//3/AAD8//r/+P/2//j/+//////////9//z/+f/6//r/+//9/wAAAAABAAEA
/P/7//r/+f/9/wMACQALAAsACwAIAAYABgAFAAUABgALAAwADAAKAAMAAAD+//3/AgAG
AAsADgAQAA4ADAAJAAkACQAJAAoACwAMAAoACwAGAAEA/f/8////BAAIAAkACAAGAAIA
///9//z//P///wMABQAIAAkAAwD///3//P8DAAUACQAJAAYAAAD1/+n/4P/i//b/EQAw
AFwAjgC6ANsA8AD/ABYBMAFGAUIBHAHZAH0AIwD2//L/7v/s//b//v8DAAgACgAEAAAA
///9//7///8BAAIAAQD+//n/9v/1//b/+f/9//7///////3/+f/4//X/9P/3//r//f/9
//z/+v/5//X/9P/2//f/+/8BAAEAAAD9//j/9f/z//L/9f/5//z/AAD9//z/+P/z//P/
8//2//j/+/////3//f/2//H/8P/w//P/9//7//z/+//6//j/9v/0//T/9f/5/////f/8
//v/+P/0//L/8f/z//f/+/////z/+//6//j/9//2//b/+f///wEAAgADAAAA/f/7//r/
/f8BAAgACgAMAA0ADQAMAAsACwAOABMAGAAdAB4AIgAfAB4AHgAhACUALAAxADcANAAz
ADEAMAAyADIANQA7AEEARQBGAEYAQgBAAD8APwBCAEUASQBJAEgARQBBAD0AOQA2ADMA
MwA0ADUAMQAuACUAIQAcABYAFQAWABYAFwAUABAACQAHAP///P/8//3/AAABAAAA/v/6
//X/8v/x//L/9f/3//f/9f/0//H/7//u/+7/7//x//L/8//z//H/7P/p/+f/5v/p/+3/
8f/y//H/8P/t/+n/5v/m/+j/7P/v//D/8P/w/+z/6v/p/+n/7v/x//T/9v/1//P/8f/t
/+z/7P/t/+7/9P/3//b/9f/z/+7/7P/q/+z/7//z//X/8//x/+//7f/t/+3/7v/y//b/
+P/6//b/8f/w//D/7f/x//X/9v/3//X/8//x/+//7P/s/+7/8f/2//j/+f/4//H/6//o
/+X/5v/p/+3/8P/w/+3/6//n/+b/6P/p/+n/7v/v//L/8P/q/+f/5f/j/+T/6P/s/+7/
7P/p/+b/5P/i/+L/5P/n/+v/6//r/+n/5v/k/+P/4v/k/+b/5//p/+f/5f/j/+P/4P/e
/97/4v/l/+b/5v/m/+D/3f/X/9T/3f/m/+j/5v/m/+b/5v/h/9z/1//S/9X/2P/b/97/
2v/Y/9b/1P/U/9T/1P/U/9T/1P/U/9T/0f/Q/8//zv/S/9T/1v/Y/9T/0v/Q/87/z//Q
/9H/0v/U/9T/1P/U/9L/0P/O/8z/0P/U/9j/3P/Y/9b/1P/S/9P/1P/V/9b/1//Y/9n/
2v/X/9T/0f/O/9L/1P/W/9j/1v/U/9L/0//V/9X/1f/T/9X/0//T/9T/0v/R/9H/zv/U
/9f/2P/b/9f/1f/U/9f/2v/b/9v/2//b/9z/3//h/97/3P/d/9r/3v/e/97/4P/f/9//
4f/k/+b/6P/n/+T/5P/j/+P/5f/i/+D/3f/a/9v/3//f/9//2f/W/9X/1v/W/9X/0//Q
/8//z//R/9T/0P/R/9H/z//V/9f/1P/T/9D/zv/P/8//xf/H/8b/vv+3/7X/uv/G/9j/
/f80AGwAnAC+ANUA5gD9ABABFgEAAdQAjAAtAOP/z//Q/8T/uv+4/7r/wv/L/9L/0v/P
/8z/zP/L/8j/xf/D/8D/xP/E/8L/wv++/7z/vP+9/8D/w//F/8X/w//E/8P/xP/B/8D/
v/+7/77/wP/D/8P/vf++/77/wf/H/8f/xv/D/8P/w//E/8b/w//D/8L/wv/E/8b/xf/D
/7//vf++/77/wf/F/8P/w//A/73/vv/A/77/v//A/77/wf/C/8L/wv+//77/vv/B/8P/
wf/A/7//wf/C/8X/yf/F/8X/xf/F/8b/x//I/8j/xv/G/8f/y//Q/9H/0f/R/9L/0//V
/9j/2P/Z/93/3P/i/+X/5//o/+f/5//q/+//8//3//f/+v/7//z//v8DAAIABgAIAAsA
DwARABIAFAAUABQAFwAdAB4AIQAhACAAIAAgACEAIwAhACEAIgAfAB8AHwAeAB0AGAAU
ABAADwAPAA8ACgAGAAMAAQD+//r/9v/0//H/7//w//D/7f/v/+j/5P/j/+P/5//n/+X/
4v/i/9//3v/f/97/3//f/93/3v/g/+D/4f/e/9z/2//b/9z/3f/d/9v/2//b/9z/3v/c
/93/3v/c/9//4v/j/+P/3v/c/9z/3v/i/+L/4f/g/97/3v/f/+H/4f/h/+H/4P/j/+X/
5//n/+T/5P/l/+b/6//t/+v/6f/r/+r/7P/u/+r/6f/p/+f/7P/t/+7/7//s/+v/6//u
/+7/8P/y/+7/7f/u//D/7//v//H/8P/v//L/8//0//X/8v/w//D/8f/z//T/9P/y//T/
8//1//f/9f/1//b/9v/5//n/+v/5//f/+P/4//f/+f/5//v/+P/6//v//f////v//P/9
//z/AAD///7//v/8//r/+v/7//3//f/9//v/+v/6//v//P/6//r/+f/5//3//f/9////
+//4//f/+v/+//7//f/8//r/+//5//r/9f/2//r//P/+/wAAAgD///7//f/8//r/+v/6
//r//P/+/wAAAgAAAP7//P/6//z//v8AAAIA///+//3//P/+//7//v/+/wAAAAAAAAAA
/P/6//j/+f8AAAEAAgABAP7/+//6//r/+f/7//7//v8CAAMAAgADAAAA/////wMACgAL
AAsACwAKAAgACAAHAAUABgAKAAoADAAKAAgACAAFAAUABwAKABAAFAAVABQAEgAPAA0A
DQAMAAwACwAKAAgACQAGAAMA/f/8//3/AAAEAAUABQAEAP//+//5//j/9//7//7///8F
AAcABAADAAAA/v//////AwAFAAgABgD7/+n/3v/c/+r/AQAkAFQAiAC4AN0A9AAFARoB
MgFGAUYBKAHpAJEAMwD+//T/7v/o//D/+v8DAAoADgAIAAQAAwABAP7//f/9//z/AQAA
AP3//P/4//b/9v/3//v//f/+//3//P/8//r/+v/4//r//P/7//7//v////3/9//4//j/
+/8AAAEAAQD///3/+//6//r/+P/7//3/AAAAAAIAAQD///z/+f/5//j/+/8BAAEAAwD/
//v/+//8//r//f8AAAAAAAAAAP///v/7//r/+v/9/wMAAwAEAAUAAQD+//3//f/9////
AQADAAMABQAHAAgABQACAAAAAQAJAAsADAANAAwACwALAAwADAAPABUAFgAbAB0AHgAe
ABoAGQAbAB8AJQArAC0AMgAuAC4ALwAzADQAOgA+AEMARABFAEUARgBDAEIARABJAE8A
UwBUAFQAUABOAE0ATQBMAE8AUwBTAFMAUQBOAEsARgBCAD4APQA8AD0AOQA2AC8AKwAm
ACAAHQAcABoAGQAaABgAEwATAAoABgAFAAUACQAJAAcABAD///v/+f/5//j/+//9//3/
/P/8//r/+f/1//T/9P/1//j/+//9//3/+v/3//X/9P/2//n//P/8//3//v/9//v/9//2
//f/+v///wAAAAAAAP3//P/8//3//P/9//7//v8AAAEAAgABAP///v/+//7/AgAFAAQA
AwADAAAAAAAAAAAAAQADAAMABgAFAAQAAwABAP///v8AAAYACgAOAAwACAAGAAUAAQAA
AAMAAwADAAcABwAHAAcABAACAAIAAwAIAAoACwAKAAgABQAFAAUAAwAFAAgACgANAAsA
CgAHAAUABgAGAAUACgALAA4ADAAIAAcABwAHAAUACAALAAwADQALAAkACAAGAAQABAAF
AAsADQAPAA8ADAAKAAkACAAIAAoACwANAA4ADQAMAA0ACQAGAAUACAANAA4ADgAOAAkA
CQAGAAYABQAGAAoADQAOAA8AEAAMAAoACAAGAAgACAAIAAgACgAKAAoACgAJAAgABwAG
AAkACgALAAwACgAIAAYABAAGAAgACgAMAAoACgAKAAoACQAIAAcABgAKAAwADgAQAA4A
DAAKAAgACwAMAA0ADgAMAAwADAAMAAkACAAKAA0AEAARABAAEAAKAAgABwAHAAsADgAO
AA8AEgARABIAEwAQABAAFAAYABwAHQAeABwAFwAWABQAEwASABYAFgAVABUAEwATABQA
FAAWABkAHQAjACQAIwAiAB0AGQAXABUAFgAWABYAEwAVABEADQAKAAgACgAOABEAEwAS
ABAADAAHAAYABgAHAAwAEAASABUAFQAQAA0ADAAIAAcACQAPABMAEgAMAAEA8f/o/+7/
BAAnAFQAigC4AN4A+wAKARkBLgFEAUgBLgH2AKEARwAPAAQA/v/0//j/BAAMABMAHAAe
ABgAEgAPAAsACQAJAAoACgANAAwACQAIAAQABAAGAAkADAANAA0ACwAIAAgABgAGAAkA
DAAPAA8AEQAQABAADQAHAAgACAALABAAEQARAA8ADwANAAwADAALAA0ADgAQABAAEgAR
AA8ADQANABAAEgATABcAFQAVABEADQANAA4ADQAPABEAEAARABIAEgASABAADgANAA8A
FgAVABUAFQAUABIAEgATABEAEwAVABcAFwAXABcAFgAVABQAFAAXAB0AHwAgACEAHgAd
AB0AHgAfACEAJgAmACsALQAuAC4ALQAtADAANQA7AD8APwBCAD4APgA/AEMARgBMAFAA
VQBWAFcAVwBYAFcAVgBYAF0AYQBlAGYAZgBkAGIAYQBhAGAAYwBnAGcAZwBlAGIAXwBc
AFgAVABTAFQAVQBRAE4ARwBDAD4AOAA4ADgANwA3ADYANAAvAC8AKAAkACMAIwAnACcA
JQAiACEAHQAbABsAGgAdAB8AHwAeAB4AHAAbABgAFgAVABUAGQAbABwAGwAXABUAFAAU
ABQAFwAaABoAHQAeAB0AGwAYABYAFgAYABwAHgAfACAAGwAaABoAGwAcAB0AHgAeAB8A
HwAfAB0AGgAaABsAHAAhACMAIQAfAB4AGgAZABgAGQAbAB4AHwAhAB8AHQAbABgAFwAX
ABoAHgAgACIAHgAZABgAGAAVABkAHQAeAB8AHwAdABsAGQAVABQAFQAXABwAHgAfAB4A
GwAXABYAFQATABUAGAAaAB0AGwAaABcAFgAYABkAGQAdAB0AHwAcABkAFwAWABUAEwAW
ABkAGgAdABsAGQAYABYAFAAUABUAGgAbABwAGwAYABYAFQAUABIAFAAVABcAGAAXABYA
FwATABAADwASABcAGAAYABgAFAATAA8ADgAPABAAFgAYABgAGAAYABUAEgAPAAwAEAAS
ABQAFgATABIAEQAQABAAEAAQABAAEwAUABUAFgASABAADgAMAA4AEAASABQAEQAQAA8A
DgANAAwACwAKAAwADAAMAAwACQAGAAMAAAACAAQABgAIAAcABgAFAAQAAQAAAP///v8B
AAIAAwAEAAIAAAD+//z//v8AAAIABAADAAIAAQAAAP7//v/+//7/AQACAAMABAACAAAA
/v/8//7/AAACAAQAAQAAAP///v/7//r/+f/7/wIAAwAEAAMA/v/5//b/9P/3//v/AAAC
AAEAAQD//////////wAABQAKAAsACwALAAYAAgAAAP3/AQAEAAoADAAIAAQAAAD+/wEA
AwAHAAwAEwAWABYAFAAPAAsACAAHAAkACgAKAAoABgAFAAAA+//5//r//f8CAAcABwAG
AAQA/f/5//f/9v/6////AwAFAAYABQD///v/+v/6//3///8FAAMA/P/w/+X/3f/i//T/
EAA3AGQAlADAAOAA9wAEARkBMAFEAUABGAHUAHUAHwD//wAA+P/u//L//P8EAAsADAAI
AAQAAAD///3/AAABAAMABAADAAAA+//4//b/9v/4//v///8BAAIAAQD7//r/9//2//r/
/v8CAAMAAAD+//3/+f/4//r/+////wQABQAFAAMA///7//j/9v/5////BAAKAAcABgAC
AP3/+//7//7/AAAEAAkACAAJAAIA/f/8//z//v8DAAgACgAGAAQAAQD+//z//P/9/wEA
BgAFAAUABQADAAAA/////wMABwALAA8ACwAJAAcABAAEAAQABQAJAA8AEQASABMADwAN
AAwADAARABUAHAAeAB0AHQAcABoAGAAZAB0AIwApAC0ALQAwAC0ALAAsAC8AMwA6AD8A
RQBEAEMAQQBAAEAAQABDAEkATABPAE8ATgBLAEgARgBFAEcASwBQAFEATABJAEUAQQA/
ADwAOQA5ADcANwAyAC4AJwAjAB4AGAAZABoAGgAbABcAEgAKAAcA///8//z//f8AAAEA
AAD+//j/8//w/+//8//3//r/+//2//T/8P/t/+r/6v/r/+3/7//x//L/8f/s/+n/5//m
/+r/7//0//b/9f/0//H/7f/s/+z/7v/y//b/9v/1//T/7v/s/+v/6//v//P/9//6//f/
9f/z/+//7f/u//D/8v/2//n/+P/3//b/8v/x//D/9P/3//v//f/6//f/9P/x//P/8//0
//j//f8AAAMAAAD7//j/9v/x//X/+//+/wEA///7//f/8//0//T/9v/5//3//v/+//z/
+f/1//T/8//2//n//f8AAP7/+//5//X/9v/6//3///8DAAMABQACAP7//f/9//3/AQAG
AAsADgANAAkABQACAAQABAAGAAkADAANAA4ADQAKAAgABwAGAAkADAAOABEADwANAAsA
CwAKAA==
         </WaveFormData>
      </LeadData>
   </Waveform>
</RestingECG>
