# Supplementary material for: Detection of Left Atrial Enlargement Using a Convolutional Neural Network-Enabled Electrocardiogram
Source: Front Cardiovasc Med. 2020 Dec 17;7:609976. doi: 10.3389/fcvm.2020.609976 (PMC7773668; doi:10.3389/fcvm.2020.609976)
Supplement: Supplementary file 4 [file Data_Sheet_4.ZIP › normal3/1802032078_1503_0000000E.XML]

<?xml version="1.0" encoding="Windows-1252"?>
<!DOCTYPE RestingECG SYSTEM "restecg.dtd">
<RestingECG>
   <PatientDemographics>
      <PatientID>1802032078</PatientID>
      <PatientAge>73</PatientAge>
      <AgeUnits>Years</AgeUnits>
      <Gender>Male</Gender>
      <PatientLastName>linjingquan</PatientLastName>
   </PatientDemographics>
   <TestDemographics>
      <DataType>Resting</DataType>
      <Site>1</Site>
      <AcquisitionDevice>MAC55</AcquisitionDevice>
      <Status>Unconfirmed</Status>
      <Priority>Normal</Priority>
      <AcquisitionTime>09:30:43</AcquisitionTime>
      <AcquisitionDate>08-11-2016</AcquisitionDate>
      <CartNumber>1</CartNumber>
      <AcquisitionSoftwareVersion>009C</AcquisitionSoftwareVersion>
      <XMLSourceVersion>MAC5000 v1.0</XMLSourceVersion>
   </TestDemographics>
   <RestingECGMeasurements>
      <VentricularRate>57</VentricularRate>
      <AtrialRate>57</AtrialRate>
      <PRInterval>140</PRInterval>
      <QRSDuration>82</QRSDuration>
      <QTInterval>434</QTInterval>
      <QTCorrected>422</QTCorrected>
      <PAxis>67</PAxis>
      <RAxis>-44</RAxis>
      <TAxis>38</TAxis>
      <QRSCount>9</QRSCount>
      <QOnset>212</QOnset>
      <QOffset>253</QOffset>
      <POnset>142</POnset>
      <POffset>191</POffset>
      <TOffset>429</TOffset>
      <ECGSampleBase>500</ECGSampleBase>
      <ECGSampleExponent>0</ECGSampleExponent>
   </RestingECGMeasurements>
   <Diagnosis>
      <Modality>Resting</Modality>
         <StatementCount>3</StatementCount>
         <LabelText>12SL ��ϳ���</LabelText>
      <DiagnosisStatement>
         <StmtFlag>ENDSLINE</StmtFlag>
         <StmtText>����Ķ�����</StmtText>
      </DiagnosisStatement>
      <DiagnosisStatement>
         <StmtFlag>ENDSLINE</StmtFlag>
         <StmtText>������ƫ</StmtText>
      </DiagnosisStatement>
      <DiagnosisStatement>
         <StmtFlag>ENDSLINE</StmtFlag>
         <StmtText>�쳣 ECG</StmtText>
      </DiagnosisStatement>
   </Diagnosis>
   <Waveform>
      <WaveformType>Rhythm</WaveformType>
      <WaveformStartTime>0</WaveformStartTime>
      <NumberofLeads>8</NumberofLeads>
      <SampleType>CONTINUOUS_SAMPLES</SampleType>
      <SampleBase>500</SampleBase>
      <SampleExponent>0</SampleExponent>
      <HighPassFilter>16</HighPassFilter>
      <LowPassFilter>150</LowPassFilter>
      <ACFilter>NONE</ACFilter>
      <LeadData>
         <LeadByteCountTotal>10000</LeadByteCountTotal>
         <LeadTimeOffset>0</LeadTimeOffset>
         <LeadSampleCountTotal>5000</LeadSampleCountTotal>
         <LeadAmplitudeUnitsPerBit>4.88</LeadAmplitudeUnitsPerBit>
         <LeadAmplitudeUnits>��V</LeadAmplitudeUnits>
         <LeadHighLimit>2147483647</LeadHighLimit>
         <LeadLowLimit>268435456</LeadLowLimit>
         <LeadID>I</LeadID>
         <LeadOffsetFirstSample>0</LeadOffsetFirstSample>
         <FirstSampleBaseline>0</FirstSampleBaseline>
         <LeadSampleSize>2</LeadSampleSize>
         <LeadOff>FALSE</LeadOff>
         <BaselineSway>FALSE</BaselineSway>
         <ExcessiveACNoise>FALSE</ExcessiveACNoise>
         <MuscleNoise>FALSE</MuscleNoise>
         <LeadDataCRC32>2088609358</LeadDataCRC32>
         <WaveFormData>
/P/8//z//P/+//7//v/+//7//v/+//7//P/8//z//P/+//7//v/+//7//v/+//7///8A
AAEAAgAEAAQABAAEAAIAAgACAAIAAwAEAAUABgAIAAgACAAIAAoACgAKAAoACwAMAA0A
DgAPABAAEQASABMAFAAVABYAGAAYABgAGAAaABoAGgAaABwAHAAcABwAHwAgACEAIgAk
ACQAJAAkACMAIgAhACAAIgAiACIAIgAiACIAIgAiACAAIAAgACAAHQAcABsAGgAXABYA
FQAUABMAEgARABAADwAOAA0ADAAJAAgABwAGAAUABAADAAIAAAAAAAAAAAAAAAAAAAAA
AP///v/9//z//P/8//z//P/8//z//P/8//r/+v/6//r/+P/4//j/+P/5//r/+//8//r/
+v/6//r/+v/6//r/+v/6//r/+v/6//r/+v/6//r//P/8//z//P/6//r/+v/6//v//P/9
//7//f/8//v/+v/8//z//P/8//7//v/+//7//P/8//z//P/+//7//v/+//7//v/+//7/
/f/8//v/+v/7//z//f/+//7//v/+//7//P/8//z//P/8//z//P/8//z//P/8//z/+v/6
//r/+v/6//r/+v/6//r/+v/6//r/+v/6//r/+v/8//z//P/8//r/+v/6//r/+P/4//j/
+P/6//r/+v/6//r/+v/6//r/+v/6//r/+v/6//r/+v/6//j/+P/4//j/+P/4//j/+P/6
//r/+v/6//r/+v/6//r/+v/6//r/+v/3//b/9f/0//f/+P/5//r/+v/6//r/+v/4//j/
+P/4//j/+P/4//j/+P/4//j/+P/4//j/+P/4//j/+P/4//j/+P/4//j/+P/4//j/+P/4
//r/+v/6//r/+P/4//j/+P/4//j/+P/4//r/+v/6//r/+P/4//j/+P/4//j/+P/4//j/
+P/4//j/+P/4//j/+P/2//b/9v/2//j/+P/4//n/+//7//n/+f/3//f/+P/5//f/9//3
//b/9v/3//n/+v/6//r/+v/6//r/+//8//z//v/+//7//v/9//3///////7//v//////
AgACAAMAAwABAAEAAQD///////////z/+P/2//b/9v/3//j/+f/6//n/+f/6//r/+P/4
//j/9//1//X/9f/1//b/9f/1//T/+P/2//X/9P/u/+r/6P/o/+T/6//3/wEAEAAfAC4A
OgBEAE8AVgBWAE0ARgA8ACwAGwAUABIAEwARAAsA/v/3//X/9f/y//P/+f/8//r/+P/6
//r/+v/6//r/+f/5//n/+f/3//n/+f/6//r/+v/7//v/+//6//n/+P/3//f/+P/6//v/
+f/5//n/+f/7//v//P/8//3//P/6//f/+f/6//r/+f/3//n/+v/6//3//f/7//v/+f/6
//r//P///////f/9//v/+//8//z//v//////AAAAAAAAAAABAAAAAAAAAAEAAQACAAIA
AgACAAQABAAEAAcABwAHAAcABwAGAAYABwAJAAoACwAMAAsADQAOAA4ADwAPABAAEQAT
ABMAEwAWABQAFAAVABYAFwAZABoAGgAYABgAGAAaABoAGgAaABoAGgAaABoAGgAaABoA
GgAZABkAGQAXABYAFgAVABMAEgAQAA8ADQAMAAwACgALAAsACQAHAAYABAACAAIA////
/wEAAQABAAAA/f/8//v/+P/6//n/+P/4//f/9//3//f/9v/2//b/9v/4//j/9v/2//X/
9f/0//L/8v/y//L/8v/y//L/8v/y//T/9P/0//T/9P/0//T/8//x//L/8v/y//T/9P/0
//T/9v/3//f/9//1//X/9f/1//X/9f/3//f/9f/3//f/9v/2//f/+P/4//j/+P/3//f/
+v/6//n/+P/2//f/9//3//n/+f/3//f/9v/3//j/+P/3//f/9//3//n/+P/4//j/+f/5
//j/+P/2//b/9f/1//f/9//3//j/9v/0//T/9f/3//f/9//3//f/9//3//f/9v/2//b/
9v/2//b/9v/2//j/+P/3//f/9v/2//X/9P/0//T/8//z//b/9v/0//T/9v/2//X/9f/1
//X/9f/0//T/9f/1//X/9//3//f/9v/1//X/9P/y//T/9f/1//X/9f/1//X/9f/0//T/
9P/0//f/9//3//f/9v/0//P/8v/0//X/9f/z//P/8f/y//T/9P/0//T/9P/0//T/9P/2
//b/9v/2//T/9P/0//T/9P/0//T/9P/0//T/9P/0//T/9P/0//T/9P/0//T/9P/0//T/
9P/0//T/9P/0//T/8v/y//L/8v/y//L/8v/y//L/8v/y//L/9P/0//T/9P/1//X/9f/z
//H/8f/x//L/9f/1//X/9f/y//H/8f/y//T/9v/2//b/9v/4//n/+v/5//j/9//2//j/
9//3//n/+f/4//j/+f/5//r/+v/7//v/+//7//v/+f/5//n/+f/2//T/8v/y//L/8v/y
//L/8v/x//H/8v/y//L/8v/y/+//7//v/+//8P/w//D/8f/u/+r/7P/v/+z/6P/i/+D/
5P/q//H/+/8HABYAIwAsADgARABNAEwARgA/ADYAJgAWABMAEAAQABUADwD9//D/7f/t
//H/9P/1//X/+P/4//j/+P/2//b/9v/2//X/9//3//f/9f/z//P/9P/0//T/9f/1//X/
9f/1//X/9f/2//b/9//3//f/9//3//f/9f/1//b/9v/4//j/9//1//f/+P/4//f/9//5
//r/+v/7//v/+f/5//f/+P/4//r/+//7//n/+f/5//n/+v/6//r/+//7//z//P/8//z/
/f///wAAAQADAAIAAgABAAAAAAACAAIAAgADAAMAAwADAAUABgAIAAsACgAKAAoACgAJ
AAsADAAMAA8ADwAQABEAEQARABEAFAAUABQAFQAWABUAFwAYABgAGAAYABgAGgAcABwA
HAAcABoAGgAaABoAHAAcABwAGwAZABkAFwAWABYAFQATABIAFAATABEAEAANAAoACgAJ
AAcABQAEAAIAAgACAP////8AAP///v/8//r/+v/6//j/+P/3//b/9v/3//f/9//3//b/
9v/2//b/9v/2//T/9P/y//P/8//y//L/8v/y//L/9P/0//T/9P/z//L/8f/w//H/8v/z
//P/8//0//T/9P/0//T/9P/0//T/9f/1//X/9f/1//X/9f/1//X/9//3//X/9//3//b/
9P/1//b/9v/2//b/9f/1//b/9v/1//T/9P/1//X/9f/1//X/8//z//T/9f/2//b/9f/1
//X/9f/1//T/9P/0//f/9//2//b/9v/2//X/9f/1//X/9f/2//b/9P/0//X/9f/1//X/
9f/1//X/9f/1//b/9v/2//b/9P/0//T/9P/2//b/9f/1//P/9P/0//T/9v/2//X/9f/4
//j/9v/2//f/9v/0//P/9f/1//X/9P/y//P/8//z//T/9f/2//b/9f/1//T/8v/y//P/
8//z//X/9f/1//X/8v/y//L/8v/z//P/8//z//X/9P/0//T/8v/z//P/8f/x//X/9v/0
//T/9P/0//T/9P/0//T/9P/0//T/9P/0//T/9P/0//L/8v/y//L/9P/0//T/9P/2//b/
9v/2//X/9P/z//L/9P/0//T/9P/0//T/9P/0//T/9P/0//T/9P/0//T/9P/0//T/9P/0
//T/9P/0//T/9v/2//b/9v/1//T/8//y//L/8v/y//L/9P/0//X/9f/1//P/8//z//X/
9v/3//f/9f/1//T/8//z//T/9P/2//j/+P/4//r/+f/6//r/+v/6//r/+v/5//n/+//7
//r//P/9//3//v/8//3//f/9//v/+//5//n/+//7//j/9v/z//L/8f/w//H/8v/z//P/
8//0//T/9P/0//T/8//z//P/8//z//L/8f/x//L/7v/u/+//7P/o/+b/4P/i/+j/8f//
/xEAHAAjADAAQABKAFEAVABMAEMAPgAsABgADwAQABIAEwAJAPv/9P/1//X/+f/6//v/
+//4//b/+v/4//T/9v/2//b/9f/1//X/9f/z//X/9f/2//b/+P/5//n/+f/5//n/+f/5
//f/9v/2//X/9//3//f/9//3//f/+P/4//r/+v/5//f/9//4//j/9//3//n/+v/6//v/
+//5//n/+f/6//r//P/9//3/+//7//3//f/+//7///8BAAIABAAEAAQABAAFAAYABgAG
AAcABQAGAAYABgAGAAgACAAIAAoACwAMAA0ADgAOAA8AEQASABIAEgASABUAFwAYABgA
GQAZABoAGwAaABkAGAAaAB0AHgAgACIAIgAjACMAIgAiACIAIgAkACYAJgAmACYAJAAk
ACQAJAAkACQAJAAjACMAIwAhACAAIgAhAB8AHgAcABsAGQAYABcAFAAUABMAEQAPAA4A
DAAKAAoABwAHAAgABwAGAAQAAgACAAIAAAACAAEAAAAAAP3//f/9//3//v/+//7//v/8
//z/+v/6//r/+//7//r//P/8//z//P/8//z//P/8//r/+v/6//r//P/8//z/+//5//r/
+v/6//z//P/8//z/+v/7//v/+//9//3//f/9//v/+//9//3/+f/7//v/+v/7//3///8A
AP///v/8//v//v/+//3//P/+//////////3//f/7//v//v///wAAAAD9//3//f/9//3/
/P/8//z///////7//v/8//z/+//7//z//f/+/wAA///8//v/+//9//3//f/9//3//f/9
//3//P/8//z//P/8//z//P/8//z//P/7//v/+//8//z//P/8//z/+//7//7//v/8//z/
/f/8//r/+f/7//v/+//6//j/+f/5//n/+//7//v/+v/8//3//f/8//z//f/9//3/+//7
//v/+//6//r/+v/6//3//f/9//3//P/6//n/+P/7//3//v/9//n/9//8//z//P/8//z/
+v/6//r/+v/8//z//P/8//z//P/8//z/+//6//n/+P/5//r/+//8//r/+v/6//r/+//8
//3//v/8//z//P/8//r/+v/6//r//P/8//z//P/8//z//P/8//z//P/8//z//P/8//z/
/P/8//z//P/8//v/+//7//n/+//7//v//P/9//3//f/9//7//f/9//7//P/+//7//v/8
//7///8AAAIAAgACAAIABAADAAMABQAEAAIAAQABAAMABAAEAAUABQAFAAUABQAFAAUA
BQAFAAIAAAD+//7//f/8//v/+v/8//v/+//8//r/+v/6//r/+v/7//z//f/7//r/+f/5
//j/+v/8//n/+P/6//b/8P/s/+j/6f/v//n/AgAPAB4ALAA4AEUAVABeAF0AVABQAEgA
MwAgABwAGwAZABcAFAAHAP3/+f/6//3/+//8/wAAAgACAAIAAgACAAIAAQAAAP///v/7
//3//f/+//7/AAABAAEAAQD///////////7//v///////f/9//3//f/+////AQACAAQA
BAADAAEAAQACAAIAAQABAAMABAAEAAMAAwABAAEAAQACAAIABAAFAAUAAwADAAMAAwAE
AAQABAAFAAUABgAGAAYABgAHAAgACAAIAAkACQAKAAoACgAMAA4ADgAOAA8ADwAPAA8A
EAAQABEAEwASABIAEgASABMAFQAWABYAGAAZABsAHQAcABsAGgAcABoAGgAbABwAHwAh
ACIAIgAiACIAIgAkACQAJAAkACQAJQAmACcAKAAnACYAJQAjACQAJQAkACQAJAAjACEA
IAAeAB0AGwAaABsAGAAYABcAEwARABAADgAQABAADQANAAsACQAHAAQABgAGAAYABAAE
AAMAAgACAAMAAwADAAMAAQAAAP///v/+//7//P/8//z//f/9//z//P/8//z//P/8//z/
/P/8//z//P/8//z//P/8//z/+//7//z//P/8//7//v/+//7//f/9//z/+//8//3//v//
//////8BAAEA/f///////v8AAAEAAgACAAIAAgABAAEAAAAAAP///v/+/////////wEA
AQD/////AAABAAIAAgD//////////wEAAAAAAAAAAAD///3//P/9//7//v////3//f/9
//7//P/6//r/+//7//v/+//7//v/+//7//v/+v/6//r/+v/6//r/+v/6//n/+P/2//X/
9f/2//b/9v/2//b/9f/1//j/+P/2//b/+P/4//f/9//1//X/9f/0//X/9//4//n/+P/3
//b/9P/0//X/9f/0//b/9//3//f/9f/1//X/9f/1//b/9//4//f/9//3//f/9//2//b/
9v/4//n/+f/3//f/9//2//b/9v/2//b/9v/2//b/9v/2//b/9v/2//b/9v/2//b/9P/0
//T/9P/2//b/9v/2//j/+P/4//j/+P/4//j/+P/4//j/+P/4//b/9v/2//b/9v/2//b/
9v/2//b/9v/2//b/9v/2//b/9v/2//b/9v/0//X/9f/1//X/9f/1//X/9v/3//f/9//3
//b/9f/1//T/9P/2//b/+P/4//r/+//8//z//P/8//r/+v/5//n/+//7//r/+v/9//3/
/v/+/////////////f/7//v/+//7//j/9v/0//b/9v/2//b/9v/2//X/9f/2//b/9v/2
//b/9f/1//X/9f/1//T/8//z//L/9P/0/+//7P/u/+r/5P/k/+r/8f/5/wUAEgAhACwA
NgBGAFEAUgBMAEcAQgAyACAAFQAUABgAFQANAAEA+P/1//P/8//y//X/9//4//b/9v/4
//r/+P/4//j/9//3//f/9//1//b/9//5//r/+f/5//j/9//3//f/9//3//b/9v/3//f/
+f/5//n/+f/3//f/+P/4//r/+v/5//f/+f/6//r/+f/3//n/+v/6//v/+//5//n/+//8
//z//v///////f/9//3//f/+//7//v//////AAAAAAAAAAABAAAAAAAAAAEAAQACAAIA
AgACAAQABAAEAAcABwAHAAcABgAGAAcACQAKAAoACgAKAA0ADwAQABAADwAPABAAEQAR
ABEAEQAUABQAFAAVABYAFQAXABgAGAAYABgAGAAaABoAGgAaABoAGgAaABoAGgAaABoA
GgAZABkAGQAXABYAGAAXABUAFAAUABMAEQAQAA0ACgAKAAkACQAHAAYABAAEAAQAAQAB
AAAA///+//z//P/8//z/+v/6//n/+P/4//f/9//3//f/+P/4//j/+P/2//b/9P/0//T/
9f/1//T/9P/0//T/9P/2//b/9v/2//b/9v/2//b/9f/0//P/8f/y//T/9f/2//T/9P/0
//T/9P/1//X/9f/3//f/9//3//X/9f/3//f/9f/3//f/9v/4//n/+v/6//r/+v/5//n/
+P/4//f/9v/4//n/+f/5//n/+f/3//f/+P/5//r/+v/7//v/+//7//n/+P/4//j/9//3
//b/9v/4//j/9//3//X/9f/1//b/+P/2//b/9//1//X/9f/1//f/9//3//f/9P/0//T/
9P/0//T/9P/0//X/9v/2//f/9//4//j/+P/4//j/9//3//b/9v/0//T/+P/4//f/9//1
//X/9f/0//T/9f/1//X/9f/1//X/9P/y//P/8//y//L/8//z//P/9f/1//X/9f/y//L/
8v/y//T/9f/2//f/9//2//b/9v/2//f/9//1//f/9//2//j/+P/4//j/9//2//X/9P/2
//b/9v/2//X/9P/z//L/9P/0//T/9P/2//b/9v/2//T/9P/0//T/9P/0//T/9P/y//L/
8v/y//T/9P/0//T/9v/2//b/9v/2//b/9v/2//b/9v/2//b/9v/2//b/9v/2//b/9v/2
//T/9P/0//T/9v/3//f/9//1//X/9f/1//b/9//3//f/9//2//X/9f/0//T/9v/2//f/
+P/7//3//P/8//z//P/6//r/+f/5//v/+//6//r/+//7//z//P///////////////f/9
//3/+//4//b/9P/0//T/9P/0//b/9v/1//X/+P/4//j/+P/2//X/9f/1//X/9f/0//P/
9f/y//T/9P/r/+b/5v/k/+T/6P/u//f/AwARACAAKwA0AEQAUABZAFYATABFADoAKAAa
ABcAGgAYABEABwD9//r/+f/5//3/AAD//wEA/v/6//z//P/8//r/+v/6//n/+//7//v/
+f/5//n/+v/6//z//f/9//3//f/9//3//f/6//r/+//7//n/+f/5//n/+//7//z//P/8
//z/+//5//r//P/9//3/+//9//7//v///////f/9//3//v/+/wAAAQABAP//////////
AAAAAAAAAQABAAIAAAAAAAAAAQACAAIAAgADAAMABAAEAAQABgAIAAgACAAJAAkACQAJ
AAwADAANAA8AEAAQABAAEAARABMAFAAUABUAFQAWABcAFQAVABUAGAAaABoAGwAcAB8A
IQAiACIAIAAgACAAIgAgACAAIAAgACIAIgAiACIAIgAiACIAIQAhACEAHwAeAB4AHQAb
ABoAGgAZABcAFgATABAAEAAPAA4ADQANAAwACgAKAAcABwAEAAMAAgAAAAIAAgACAAAA
AAD///7//v////////////3//P/7//r/+v/6//j/+P/6//v/+//6//z//P/8//z/+v/6
//r/+v/6//r/+v/6//r/+v/6//n/+f/6//r/+v/6//r/+v/6//j/+f/5//n/+f/5//n/
+f/5//n/+//7//v//f/9//z/+v/7//z//P/+//7//f/9//z//P/7//r//P/9//3//f/9
//3/+//7//r/+//8//z//f/9//3//f/9//z//P/8//3//f/8//z//P/8//v/+//7//v/
+//8//z/+v/6//v/+f/5//n/+f/7//v/+//7//r/+v/6//r/+v/6//r/+v/6//r/+f/5
//n/+v/6//r/+v/6//n/+f/4//j/9v/2//r/+v/5//n/+v/7//z//P/6//v/+//7//n/
+f/5//j/+f/7//z//P/7//v/+v/5//n/+f/5//n/9v/2//b/9v/4//n/+v/7//n/+P/4
//j/+P/5//n/9//5//n/+v/6//r/+v/6//r/+v/6//r/+P/4//j/+P/4//j/+P/4//r/
+v/6//r/+v/6//r/+v/6//r/+v/6//r/+v/6//r//P/8//z//P/6//r/+v/6//j/+P/4
//j/+f/6//v//P/6//r/+v/6//r/+v/6//r/+v/6//r/+v/8//3//f/9//v/+//7//v/
/P/9//3//f/7//r/+f/5//z//P/+//7//f/8//3//f8AAAAAAAAAAAAAAAD/////AQAB
AAAAAAADAAMABAAEAAMAAwADAAMAAwABAAEAAQADAAAA/v/8//r/+v/6//r/+P/4//f/
9//4//j/+P/4//j/9//3//f/+f/5//j/9//5//T/9v/4//X/9P/0//D/7P/s/+b/4//r
//n/BAARACQAMgA8AEkAXABgAFkAUABIADwAKQAcABYAFQAVABUACgD9//f/9f/4//v/
/f/+//7//v/+/wAA/v/+//7//f/9//3//f/7//n/+f/6//r//P/9//3//f/9//3//f/9
//v/+v/6//n/+//7//v/+//9//3//v/+//7//v/9//v/+//8//z/+//8////AQACAAEA
///7//n/+v/8//3/AAADAAMAAQABAP////8AAAAAAgADAAMABAACAAIAAgADAAYABgAG
AAcABQAGAAYABgAHAAoACwAMAAwACwAKAAkADAAMAA0ADwAOAA4ADgAOAA8AEQASABIA
FQAVABYAFwAVABUAFQAYABoAGgAbABwAHwAhACIAIgAhACAAHwAgACIAIgAiACIAJAAk
ACQAJAAiACIAIgAhACMAIwAhACAAIAAfAB0AHAAcABsAGQAYABkAFgAWABUAEQAPAA4A
DAAMAAwACQAJAAYABQAEAAIAAgACAAIAAAD+//3//P/8//v/+//7//v//P/8//z//P/8
//z/+v/6//r/+//7//r/+v/6//r/+v/6//r/+v/6//r/+v/6//r/+f/4//f/9f/2//j/
+f/6//r/+v/6//r/+v/7//v/+//7//v/+//7//n/+f/7//v/+//9//3//P/8//3//v/+
//z//P/7//v//v/+//3//P/6//v/+//7//v/+//5//n//P/9//7//v/7//v/+//7//v/
+v/6//r//f/9//z//P/7//r/+P/3//n/+f/5//r//P/6//r/+//5//n/+f/5//v/+//7
//v/+v/6//r/+v/8//z//P/8//n/+P/2//X/9v/4//n/+v/4//j/9//3//j/+P/2//b/
+v/6//n/+f/5//n/+f/4//j/+f/5//n/9//3//f/9v/2//f/9//2//j/+f/5//n/+f/5
//n/+f/2//b/9v/2//n/+f/5//n/+f/4//j/+P/2//f/9//1//X/+f/6//r/+v/6//r/
9//2//X/9P/1//b/9//4//j/+P/4//j/+P/4//j/+P/3//b/9f/0//X/9v/3//j/9//2
//X/9P/0//T/9P/0//b/9v/2//b/9v/2//b/9v/0//T/9P/0//b/9v/2//b/9P/0//T/
9f/3//f/9f/1//P/8//0//X/9//3//f/9v/z//P/9P/0//b/9v/2//b/9v/3//j/+P/5
//r/+//8//v/+//9//3//P/8//3//f/8//z//f/9//3//f/9//v//f/9//3/+v/4//b/
9v/2//X/9P/z//L/8//z//T/9P/0//T/9P/z//P/8//z//P/8//z//T/9P/2//T/8//y
/+z/5v/o/+b/6v/x//n/AwAUAB8AKAA0AEQATQBQAFAASQBCADYAJAAVABIAFAATABEA
BQD2//H/9f/1//L/8//1//b/+P/8//7//v/+//7//v/9//v/+f/3//P/9f/1//b/9v/2
//f/9//3//n/+f/5//n/+P/4//n/+f/3//f/9//3//f/9//4//j//P/8//v/+f/5//r/
+v/5//n/+//8//z/+//7//n/+f/5//r/+v/8//3//f/7//v//P/9////AAD//////v/+
//7//v/+////AAAAAAAAAQADAAQABAAEAAMABAADAAIAAwADAAMAAwAEAAQABQAHAAoA
CgAKAAoACgALAAsACgAMAA0ADwARABAADwAOABAAEwAUABYAGAAXABcAFgAUABUAFgAX
ABoAGAAYABgAGAAaABoAGgAaABgAGAAYABcAFwAXABUAFAASABEADwAOABAADwANAAwA
CwAIAAgABwAFAAMAAgAAAAIAAgD/////AAD///7//P/6//r/+v/4//b/9f/0//T/9f/1
//X/9f/y//L/8v/y//L/8v/w//D/8//1//b/9v/z//L/8f/w//D/8P/w//D/8v/y//L/
8v/y//L/8v/x//H/8v/y//L/8v/y//L/8v/0//X/9f/1//P/8//z//P/8//z//X/9f/1
//f/9//2//T/9f/2//b/9v/2//X/9f/4//j/9//2//T/9f/1//X/9f/1//P/8//0//X/
9v/2//f/9//3//f/9f/0//T/9P/1//X/9P/0//T/9P/z//P/8f/x//H/8v/0//L/8v/z
//P/8//z//P/8//z//P/8//0//T/9P/0//P/8v/x//D/8f/y//L/8//x//L/8v/y//D/
8P/v/+//8v/y//D/8P/y//L/8f/x/+//7//v/+7/7//x//L/8//x//H/8f/w//H/8//0
//T/8f/x//D/7//y//P/9P/1//L/8v/y//L/8f/x//H/8f/z//L/8v/y//H/8f/w/+3/
9f/3//T/8v/y//L/8v/x//D/7//u//D/8P/w//D/8v/y//L/8v/x//D/7//u/+7/7v/u
/+7/8P/w//D/8P/w//D/8P/w//D/8P/w//D/8P/w//D/8P/u/+7/7v/u/+7/7v/u/+7/
8P/w//D/8P/u/+7/7v/u//D/8P/w//H/7//v/+3/7f/t/+3/7v/v/+//7//v/+7/7f/t
/+7/7v/w//D/8P/w//T/9f/2//b/9P/0//T/9P/z//P/9f/1//T/9P/1//X/+P/4//n/
+f/5//n/+f/3//X/9f/1//L/8P/u/+7/7v/w//D/8P/w/+3/7f/u/+7/7v/u/+7/7f/t
/+3/7f/t/+z/6//r/+r/7P/s/+v/6v/m/+L/4P/i/+T/5f/t//3/DAAXACIALAA4AEEA
SABKAEcAPgAyAB4AEQAQABIADQAJAAMA9P/t/+//8//y//P/8//0//b/+P/2//L/8//0
//X/9f/0//P/8v/v/+//7//w//D/8P/x//H/8f/z//P/8//z//D/8P/x//H/8f/x//H/
8f/x//H/8v/y//T/9P/z//H/8//0//T/8//y//P/8//y//b/9//2//f/9P/0//P/9P/1
//X/8//z//P/8//0//T/9v/3//f/+P/4//j/+P/5//j/+P/4//n/+f/6//r/+v/6//z/
/P/8//z/+//6//n/+//8//7/AQACAAIAAgACAAMABQAGAAYABQAFAAYABwAJAAkACQAM
AAwADAANAA4ADQAPABAAEAARABIAEwAWABQAFAAUABQAFAAUABQAFAAWABYAFgAVABMA
EwARABAAEAAPAA0ADAAMAAsACQAIAAcABAAEAAMAAwABAAAA/v/8//z/+f/5//j/9//2
//T/8v/y//L/8P/y//H/8P/w//H/8f/x//H/7v/u/+7/7v/w//D/7v/u/+3/7f/s/+r/
7P/s/+z/7P/s/+z/7P/s/+z/7P/s/+z/7P/s/+z/6//p/+r/6v/q/+r/6v/q/+r/7P/t
/+3/7f/r/+v/6//r/+v/6//t/+3/6//t/+3/7P/s/+3/7v/u/+z/7P/r/+v/7f/u/+7/
7v/u/+//7//v/+7/7f/q/+n/6//t/+//8P/t/+3/7f/t/+3/7P/s/+z/7f/t/+z/7P/q
/+r/6f/p/+n/6f/p/+r/7P/q/+r/6//r/+v/6//r/+n/6f/p/+n/6v/q/+r/6v/q/+r/
6v/q/+r/6v/p/+n/6//s/+z/7P/q/+r/6f/p/+z/7P/q/+r/6f/o/+b/5f/m/+f/6P/o
/+j/6f/p/+n/6//r/+v/6v/q/+v/6//q/+r/6//r/+v/6v/p/+j/5//m/+b/5v/m/+f/
6f/p/w==
         </WaveFormData>
      </LeadData>
      <LeadData>
         <LeadByteCountTotal>10000</LeadByteCountTotal>
         <LeadTimeOffset>0</LeadTimeOffset>
         <LeadSampleCountTotal>5000</LeadSampleCountTotal>
         <LeadAmplitudeUnitsPerBit>4.88</LeadAmplitudeUnitsPerBit>
         <LeadAmplitudeUnits>��V</LeadAmplitudeUnits>
         <LeadHighLimit>2147483647</LeadHighLimit>
         <LeadLowLimit>268435456</LeadLowLimit>
         <LeadID>II</LeadID>
         <LeadOffsetFirstSample>0</LeadOffsetFirstSample>
         <FirstSampleBaseline>0</FirstSampleBaseline>
         <LeadSampleSize>2</LeadSampleSize>
         <LeadOff>FALSE</LeadOff>
         <BaselineSway>FALSE</BaselineSway>
         <ExcessiveACNoise>FALSE</ExcessiveACNoise>
         <MuscleNoise>FALSE</MuscleNoise>
         <LeadDataCRC32>1915753450</LeadDataCRC32>
         <WaveFormData>
AAAAAAAAAAAAAAAAAAAAAAEAAgADAAQAAQAAAP///v8AAAIABAAGAAUABAADAAIAAwAE
AAUABgAHAAgACQAKAAkACAAHAAYACgAMAA4AEAAOAA4ADgAOABEAEgATABQAFQAWABcA
GAAWABYAFgAWABkAHAAfACIAIAAgACAAIAAhACIAIwAkACcAKAApACoAKAAoACgAKAAq
ACwALgAwAC4ALAAqACgAKgAqACoAKgAoACgAKAAoACUAJAAjACIAJAAkACQAJAAgAB4A
HAAaABcAFgAVABQAFAAUABQAFAAQAA4ADAAKAAwADAAMAAwACgAIAAYABAAEAAQABAAE
AAIAAgACAAIAAAD+//z/+v/7//z//f/+//v/+v/5//j/+f/6//v//P/+//7//v/+//v/
+v/5//j/+//8//3//v/9//z/+//6//3//v///wAAAAAAAAAAAAD///7//f/8//7/AAAC
AAQAAwACAAEAAAD+//7//v/+/wEAAgADAAQAAwACAAEAAAADAAQABQAGAAMAAgABAAAA
AgACAAIAAgAEAAQABAAEAAMAAgABAAAAAQACAAMABAABAAAA///+/wAAAAAAAAAAAAAA
AAAAAAD///7//f/8////AAABAAIA///+//3//P/9//7///8AAAAAAAAAAAAA/v/8//r/
+P/7//z//f/+//z//P/8//z//P/8//z//P/+//7//v/+//v/+v/5//j/+//8//3//v/9
//z/+//6//v//P/9//7//v/+//7//v/8//r/+P/2//r//P/+/wAA/v/8//r/+P/5//r/
+//8//7//v/+//7//P/6//j/9v/5//r/+//8//v/+v/5//j/+v/6//r/+v/7//z//f/+
//v/+v/5//j/+//8//3//v/7//r/+f/4//v//P/9//7//P/8//z//P/5//j/9//2//n/
+v/7//z/+//6//n/+P/4//j/+P/4//r/+v/6//r/+P/4//j/+//9////BAAHAAQAAgAB
AAAAAQAFAAgACgALAAsACQAIAAgACQAJAA0ADgAOAA4ADgAKAAgABgAEAAUABwAJAAoA
CQAGAAIA///8//r/+f/6//3/AgADAAEA+v/2//P/8f/0//X/9//5//j/9//1//T/8f/w
//D/8f/x//L/9P/0//T/8//y//H/8//0//b/+v///wQABwAHAAUAAwAFAAwAFQAgACIA
KQAvACsAEgDo/7//tP+5/7L/pf+h/5n/kv+X/6L/p/+w/8T/2f/i/+L/5P/n/+j/6P/q
//H/8f/0//b/+P/2//P/8v/x//P/9f/2//j/+f/5//n/9//0//T/9v/z//b/+f/7//z/
+f/3//b/9P/2//f/+f/9//3//v/9//r/9f/0//T/9P/4//v///8AAP///P/5//f/9f/3
//f/+f/+//7//f/7//j/9//3//j/+////wEABAABAP7/+//4//v//f/+/wIAAwADAAMA
AwAAAAAAAAABAAYACQAJAAoACwAHAAUABAAGAAoADAAOABAAEQAQAA8ADwAPAA8AEgAW
ABgAHAAeABoAGAAWABQAFwAYABwAHwAhACMAIQAgAB4AHAAbABoAHwAhACMAJAAiACAA
HAAaABgAGAAYABgAGQAZABcAFQASABAADAAMAA0ADgAPABAACgAHAAYAAgAEAAMAAgAC
AAEAAQD///z/+P/2//X/9P/2//j//P/+//n/9//1//L/8v/y//P/9P/3//f/9//1//D/
7f/s/+v/7v/x//P/9P/z//L/8P/u/+7/7v/w//H/9f/1//X/8//w/+//7//v//L/9f/3
//j/9//2//T/8v/0//T/9f/3//n/+f/5//j/9//2//b/9//6//3//v/+//z//P/6//n/
+f/6//r/+//+//7//v/+//v/+P/4//j/+//9/wAAAAD///z/+P/2//f/9//4//z//P/8
//v/+v/4//f/9f/1//f/+f/6//3/+v/3//T/8f/0//b/+P/7//r/+v/5//j/9P/0//T/
9P/1//b/+f/7//n/+P/1//P/9f/1//b/+P/5//n/9//3//b/9P/z//P/9v/6//v//P/6
//j/9v/0//T/9//4//n/+f/6//r/+P/2//T/8v/x//b/+f/7//z/+P/2//T/8v/z//T/
9v/5//j/+P/4//j/9P/y//L/9P/4//n/+f/5//X/8//y//T/9P/0//T/9f/2//f/+P/3
//b/9f/0//X/9v/3//j/9f/0//P/8v/0//T/9P/0//b/9v/2//b/9f/0//P/8v/z//T/
9f/2//b/9v/2//b/8//y//H/8P/z//T/9f/2//P/8v/x//D/8//0//X/9v/3//b/9//4
//r/+v/6//3/AAABAAEAAgABAAAAAgADAAUABwAIAAcABwAIAAoACwANAAsACAAFAAYA
BwAIAAkABQAEAAQABAACAAEA/v/6//j/9//3//j/+P/6//7//v/7//f/9P/y//H/8f/x
//L/8//z//P/8v/0//H/8P/w/+//7//w//L/9f/2//b/9v/z/+3/7v/0//z///8CAAUA
CwALAAcACQASABsAIAAsADUAMwAdAPT/yP+3/7T/q/+i/5//mf+V/5z/pf+o/6//wP/U
/93/4v/o//D/8//y/+7/7v/t/+//8v/0//b/+f/3//f/9//0//X/9f/2//r/+//8//v/
+P/4//r/9//5//v//P/8//z/+//7//r/+P/3//f/+f/7//7////+//n/+P/4//j/9//5
//z//P/9//z/+//7//r/+//6//v/AAAAAP///f/8//v/+//8//z///8AAAIAAwACAAEA
AAD//////v8AAAIAAwAEAAUABAAEAAQABQAGAAkACQAKAA8ADQANAA4ADAAOAA4ADgAS
ABUAFgAXABUAFQAVABgAFwAYABsAHAAdAB4AHwAgAB4AHgAhACMAJwApACcAJgAjACIA
IgAiACIAIwAkACQAJgAmACQAJAAgAB4AHAAaAB4AHwAeAB0AGgAYABQAFAARABAADwAO
AA0ACwALAAgABwAFAAMAAgAFAAUAAwAAAP3//P/8//z/+v/6//z//P/8//v/+v/4//X/
9P/0//T/9v/3//j/9//3//X/9f/1//T/9f/1//T/9v/2//X/9P/x//D/8f/x//b/9//4
//f/9P/z//P/8//z//X/9v/2//n/+v/6//r/+P/2//X/9f/4//n/+v/6//n/+P/4//n/
+P/7//z//P/+//7//P/7//n/+v/6//v//f/+////AAD+//r/+f/4//n/+//+//7////+
//z//P/6//n/+f/8//3//v/+//7//P/7//n/+f/4//n/+f/7//3//f/9//3/+v/6//r/
+//+//7//f/8//r/+v/6//r/+P/4//r/+//+//7//P/7//j/9//3//j//f/9//v/+//8
//r/+f/5//j/+v/5//j/+v/6//r/+v/3//n/+f/5//r//P/9//z/+f/4//f/9//3//n/
+v/6//r/+v/6//r/9//2//b/9//5//r/+//8//j/9v/2//j/+P/5//n/+f/7//3//P/5
//j/9//2//j/+P/4//j/+v/6//r/+v/5//j/9//2//n/+v/7//z/+f/4//f/9v/5//r/
+//8//r/+v/6//r/+P/4//j/+P/7//z//f/+//v/+v/5//j/+f/6//v//P/8//z//P/8
//v/+v/5//j/+//8//3//v/8//r/+P/2//f/+P/5//r/+//8//3//P/8//z///8AAAMA
BwAJAAkABwAGAAUABAAJAAsADAANAA8ADQAMAAwADAALAA4ADQAMAAsACgAJAAgABwAG
AAYACQAKAAoACQAEAAAA/f/7//z//P/+/wAAAgACAP//+//4//b/9f/1//f/+P/5//n/
+f/4//j/9f/0//T/9f/1//j/+v/6//r/9f/y//P/9f/2//z/BAANABAADQANAAkACQAR
AB4AJQAoADAAOQA1AB8A9v/K/73/wv+5/6r/o/+d/5n/mv+b/57/rf/G/9r/5f/o//D/
9P/x/+7/8P/y//X/9//6//z//v/9//n/9//1//b/+f/7//7//////////f/8//z//v/7
//3///8AAAAA/P/7//v/+v/7//v//P///wAAAgACAAAA+//6//r/+v/+/wEABQAGAAMA
AAD9//v//f//////AQAGAAYABQADAAIAAQABAAIABQAJAAsADgAMAAoACAAGAAkACwAM
ABAAEQARABEAEQAOAA4ADgAPABQAFwAXABgAGAAVABQAFAAXABoAGwAcACEAIwAjACMA
IgAhACAAIgAkACYAKgAsACoAKgAqACoAKAAoACsALQAxADMAMQAwAC8ALgAuAC4AMgAz
ADQANAAwAC4AKgAoACcAKAApACoAKQApACcAJQAiACAAHAAcAB0AHgAfACAAGgAXABYA
EgASABEAEAAQABEAEQAPAAwABgAEAAMAAgAEAAYACgAMAAgABQACAP7///8AAAIABAAE
AAMAAgD///3/+//7//v///8BAAIAAgAAAP7/+//4//n/+v/9/////////////f/6//n/
+f/5//z///8BAAIAAQAAAP7//P/+//7///8BAAUABQAFAAQAAgAAAP////8DAAcACQAK
AAcABgADAAEAAQACAAIAAwAFAAYABwAIAAYAAgABAAAAAgAFAAkACgAHAAQAAAD+//7/
//8BAAYABgAGAAUABAADAAEA/v/9/wEAAwAEAAcABQADAAEA/////wAAAQADAAYABgAF
AAQAAQAAAP///v///wAAAwAFAAQAAgD+//v//f/9//7/AAADAAMAAQABAP7//P/7//v/
/v8CAAMABAACAAAA/v/8//r//f/+//////8AAAAA/v/9//z/+//7////AQACAAIAAAD+
//z/+v/8//z//f///wIAAgACAAIA///8//v//P8AAAEAAQABAP///f/8//z//P/8//z/
//8AAAEAAgD///7//f/8//3//v///wAA///+//3//P/6//r/+v/6//3//v///wAA/f/8
//v/+v/7//z//f/+//7//v/+//7//f/8//v/+v/9//7///8AAP///v/9//z//v/+//7/
/v/+//7//v/+//z/+v/6//r/AAACAAQACQAIAAcABQAEAAUABgAKAA0ADQANAAwACQAG
AAYABwAHAA0ADwAQABEADQALAAkABwAHAAgACgAMAAwACwAIAAQA///9//z//P8BAAQA
CQAKAAQA///7//j/+P/5//r//P/9//3//f/8//v/9//1//T/9v/3//n//P/5//j/9v/0
//X/+f/+//7//v8DAAQABQAFAAcADQATABQAFQAaACQAJwApAC8ANAAqAAkA2v/H/8r/
w/+v/6f/oP+T/5b/o/+u/7b/x//c/+b/5P/n/+z/8P/2//v/+v/8//3//v/9//n/9//1
//j/+//9/wAAAgABAAAA/f/9//7/AQD/////AQACAAIA/f/7//r/+P/7//3/AAAFAAQA
BAACAP7//P/8//3//v8BAAMABgAGAAMAAAD9//v//v8BAAIABQAFAAQAAgD///////8A
AAIABAAHAAgACgAJAAYAAwAAAAQABwAJAA4ADQALAAkABwAHAAgACQALABAAEwATABQA
EwANAAkABgAKABAAFAAYABgAGQAYABcAGAAZABoAHgAeAB4AIAAgAB8AHgAdABwAHgAg
ACUAKQApACkAJQAiACQAJAAlACYAKAApACoAKgAoACYAIgAgACAAIgAkACYAJAAjACAA
HQAdABwAGQAaABoAGgAaABoAFQARAA8ACgAMAA0ADgAQAA8ADQAJAAQAAgACAAMABAAE
AAQABgAGAAAA/f/6//b/+v/8////AgABAP///f/5//n/9//3//f/+f/7//z//P/6//j/
9f/y//b/+P/8///////9//v/9//3//f/+P/5//v//f/+//7/+//6//j/9v/6//z///8D
AAIAAQAAAP7//f/8//z//f/+/wEAAgACAAIAAgAAAP//AQACAAIAAwACAAIAAgACAAEA
/v/+//7///8BAAQABAACAAAA/f/8//z//f///wQAAwACAAAA/v///////v///wAAAQAB
AAMAAQD9//n/9f/4//r//P////3//P/6//j/9v/2//b/9v/2//b/+P/5//j/9v/y/+//
8v/z//X/+P/4//f/9P/z//P/8v/y//P/9f/4//j/+P/0//L/8P/u//D/9f/4//v/+f/4
//b/8v/z//L/8f/x//X/9//4//j/9v/0//L/8P/y//T/9//7//n/+P/3//b/9v/0//T/
9v/2//f/9//3/+//7//w//P/9P/1//b/+P/4//j/+P/1//T/8//y//X/9v/3//j/9//2
//X/9P/2//b/9v/2//j/+P/4//j/9f/0//P/8v/1//b/9//4//X/9P/z//L/9f/2//f/
+P/4//j/+P/4//f/9v/1//T/9//4//n/+v/5//j/9f/0//f/+//9////AgADAAIAAAD+
//7//v8BAAYACAAKAAsACAAGAAUABQAGAAsADAAMAAgABgAEAAIAAgACAAMABQAIAAgA
BwAEAP//+//4//b/9//6//3/AgABAP3/+P/0//P/8//0//X/+P/5//n/+f/1//T/8P/u
//D/8//1//j/+P/2//T/8f/w//H/8//0//j//v8DAAQAAwADAAUABQAJABIAGwAiACQA
KQAvACUACADa/7n/tv+3/6z/p/+l/53/lv+d/6j/r/+4/8r/3f/k/+T/5v/p/+z/7v/w
//X/8//2//j/+v/5//X/8//x//L/9f/3//r//f/9//3/+//5//j/+f/1//j/+//9//7/
+//5//j/9v/2//f/+f/9//z//v/+//z/+f/4//j/+P/5//v//v/+//z/+v/4//f/+v/9
//7/AQADAAIAAAD9//7//f/9//7/AQAFAAcACgAHAAQAAQD+/wEAAwAEAAgABwAHAAcA
BwAEAAQABAAFAAoADQANAA4AEAANAAwADAAPABIAEwAUABUAFwAXABcAFQAVABUAGAAb
ABwAHwAgAB8AHgAdABwAHQAeACIAJQAlACcAJQAkACEAIAAgACAAIwAlACcAKAAmACQA
IAAeAB0AHgAfACAAIQAhAB8AHQAbABgAEwASABUAFgAXABgAEQANAAsABgAJAAkACQAK
AAkACQAHAAQAAQAAAAAAAAAAAAAAAgACAP7/+//4//T/9//4//r//P/8//v/+v/3//X/
8//z//P/9//5//r/+v/4//b/8//w//P/9P/3//n/+P/3//b/8//z//P/9P/1//f/+f/6
//r/+P/4//f/9v/3//j/+v/9//7//f/8//r/9//2//b/9//5//3///8AAP///v/7//n/
+v/8//3////+//7//v/+//3/+v/6//r//P///wMABAADAAAA/P/6//v/+//8/wAA/v/+
//3//P/8//v/+f/5//z//f/9/////v/7//j/9f/2//j/+v/9//z//P/7//r/+P/4//j/
+P/6//r//P/9//z/+v/2//P/9v/3//n//P/+//3/+v/5//b/9P/z//P/+P/8//3//v/6
//j/9v/0//P/9//5//v/+f/6//r/+P/3//b/9f/1//n/+//8//z/+P/2//T/8v/z//T/
9v/5//j/+P/4//j/9P/y//L/9P/4//n/+f/5//n/9f/y//T/9P/0//T/9//4//n/+v/4
//b/9P/y//X/9v/3//j/9v/2//b/9v/0//T/9P/0//f/+P/5//r/+P/2//T/8v/1//b/
9//4//f/9v/1//T/9P/0//T/9P/1//b/9//4//b/9P/y//D/8//0//X/9v/2//b/9v/2
//T/9P/0//T/9//4//f/+P/2//n/+v/7/wAAAwAEAAQAAgACAAIABQAGAAYABgAFAAYA
BgAHAAkABwAJAAcABAAFAAQAAwACAAIAAgADAAUAAgAAAP3/+P/3//f/+P/6//n/+v/7
//7//v/7//f/9P/y//H/8f/x//H/8f/w/+//8P/y//H/8v/w/+//7f/s/+//8P/x//H/
9v/1//P/8v/y//b//f8CAAkADQALAAsADwAUABkAIgAuADcAMwAbAPD/xP+5/7r/sf+i
/5v/l/+V/5j/n/+m/7P/xP/S/9v/4P/o//D/8f/w//D/7v/t/+v/7v/w//L/9v/1//b/
9//0//X/9f/2//r/+//8//v/+P/4//r/9//3//n/+v/6//v/+//8//z/+f/3//b/9//5
//z//f/8//n/+P/4//j/+f/7//7//v////7//f/9//r/+//6//v/AAAAAP///f/+//3/
/f/+////AQABAAIAAwACAAEAAAABAAEAAAACAAQABQAGAAcACAAIAAgACQALAA0ADAAM
ABEADwAPABAADgAQABAAEAAVABcAFwAXABkAGQAZABwAHAAcAB4AHgAhACIAIwAkACEA
IAAiACMAJgApACgAKAAnACYAJgAmACcAJwAnACYAJwAmACMAIgAgACAAIAAgACEAIQAf
AB0AHgAcABgAGAAWABQAEgAQAA4ADQAOAAwACgAHAAQAAgAGAAcABgAEAAEAAAAAAAAA
/f/8//3//P/7//v/+//6//f/9v/2//b/+v/7//z/+//5//f/9//3//f/9//2//T/9//4
//j/+P/2//T/9P/z//b/9//4//f/9v/1//X/9f/1//f/+P/4//v//P/8//z/+f/4//j/
+f/9//3//f/8//v/+v/6//v/+//9//3//P/9//7//f/9//v//P/8//3///8AAAEAAgAB
AP7//v/+//7///8BAAAAAwACAAAAAAD8//v/+//+/wAAAAD///7/AAD///3//f/9//3/
/P/9/////////////P/8//z//f8AAAAA///+//z//P/8//z/+v/6//z//f8AAAAA/v/9
//r/+f/5//r///////3//f/+//z/+//7//z//v/9//z//P/8//z//P/3//n/+f/5//v/
/P/8//r/+v/6//r/+//6//v/+//6//z//P/8//z/+f/4//j/+f/8//z//P/8//r/+P/4
//r/+v/7//v/+/8BAAMABAACAAAA/v/8//z//P/8//z//P/8//z//P/5//j/9//2//j/
+v/8//7//f/8//v/+v/6//r/+v/6//z//P/8//z/+//6//n/+P/5//r/+//8//n/+P/3
//b/+f/6//v//P/8//z//P/8//v/+v/5//j/+//8//3//v/9//z/+f/4//n//f///wEA
BQAHAAcABgAEAAQABAAHAAoADAAOAA8ACgAIAAcABwAIAA0ADgAOAA0ADAALAAoABwAG
AAYABwALAAwADAAKAAQA///7//j/+f/8////BAAGAAMA///8//n/9//2//X/9//5//r/
+//5//j/9P/y//P/9f/2//j/+P/4//j/9//w/+//8//2//r/AAABAAQABwAJAAkABwAH
AAwAFwAgACYAKwAvADEALAAYAOv/xv/F/8j/u/+v/6X/lP+R/5b/m/+m/7b/y//g/+b/
5v/r/+7/7P/s//H/8v/2//n//P/6//f/9v/1//f/+f/6//z//////////f/7//r/+//3
//z///8BAAIA///9//z/+v/6//v//f8BAAAAAgACAAAA+//6//r/+v/8////AwAEAAEA
/v/7//n/+v/9//7/AQAEAAQAAwABAP///f/8//z/AQAFAAcACgAJAAYAAwAAAAUABwAI
AAwACgAJAAgABwAGAAYABgAHAAwADwAPABAAEQANAAsACgANABAAEQASABUAFwAXABcA
FQAVABUAGAAbABwAHwAgAB4AHgAeAB4AHgAeACEAIwAjACUAIwAiACEAIAAgACAAJQAn
ACkAKgAoACYAIgAgAB8AIAAhACIAIwAjACEAHwAcABoAFgAWABcAGAAZABoAFQARAA8A
CgAMAAsACgAKAAkACQAHAAQAAQAAAAAAAAAAAAAAAgACAP3/+//5//b/9//4//r//P/7
//v/+//5//f/9f/1//X/+f/7//z//P/6//j/9f/y//P/9P/3//n/+f/5//n/9//2//X/
9f/1//n/+//8//z/+f/4//b/9P/1//b/+P/7//3//f/9//z/+f/4//j/+f/6//3//v/+
//z//P/6//n/+//8//z//f/+//7//v/+//v/+P/4//j//P///wMABAABAP7/+v/4//n/
+f/6//7//v/+//3//P/8//v/+f/5//z//f/9/////v/7//j/9f/3//j/+f/7//r/+v/5
//j/+P/4//j/+P/5//r//f////z/+v/2//P/9P/1//f/+v/9//3/+//7//j/9v/1//X/
+f/8//z//P/4//b/9P/y//H/9f/3//n/+v/8//3//P/4//b/9P/z//f/+f/6//r/9//2
//X/9P/1//b/+P/7//r/+v/6//r/9v/0//T/9v/4//n/+f/5//n/+f/4//f/9v/1//T/
9v/4//r//P/5//j/9//2//j/+P/4//j/+P/4//j/+P/3//b/9f/0//X/9v/3//j/9//2
//X/9P/1//b/9//4//f/9v/1//T/9P/0//T/9P/2//j/+v/8//j/9v/0//L/9P/2//j/
+v/6//r/+v/9//r/+f/7//v//v8AAAMABgADAAUABgAGAAcABwAFAAQABAAFAAUACQAJ
AAgABwAGAAYABgAGAAYABQAFAAUABAAFAAIA/v/7//v/+v/6//z/+//+//3/+f/4//b/
9f/1//L/8f/x//H/8v/z//P/9P/x//D/8P/x/+//8P/y//L/9f/1//X/9f/z//D/8P/0
//v/AAAFAAkACwALAAUACAATABoAHAAlAC0AKQAQAOL/tf+s/6//pv+d/53/m/+Y/6H/
qP+p/7L/xP/T/9r/4P/k/+n/7v/w//D/7f/t//D/8v/0//X/8//z//P/8v/z//P/9P/3
//f/9//1//X/9v/5//f/9//3//b/9P/0//X/9//4//b/9f/1//f/+v/8//z/+v/3//b/
9v/2//T/9f/3//b/+f/4//f/9//2//f/9v/3//r/+v/5//f/9//3//j/+v/5//v/+//8
/////v/9//z//P/7//n/+v/+////AAABAAAAAAAAAAEAAgADAAEAAAAGAAUABgAIAAYA
CAAIAAgADQAPAA8ADwAQABEAEgAWABQAFAAWABYAGQAaABsAHAAZABgAGgAbAB8AIQAf
AB4AHQAcABwAHAAdAB0AHQAcAB8AIAAfACAAHAAaABgAFgAXABcAFQATABMAEgAPABAA
DQAMAAsACgAIAAcACAAGAAUAAwABAAAA//////3/+v/4//j/+f/6//j/9v/2//T/9P/1
//b/9v/1//T/9P/0//P/8//z//H/8P/v//D/8f/x//H/8P/u/+//8P/w//D/7f/s/+3/
7f/y//P/9P/z//L/8f/x//H/8P/x//H/8P/0//b/9//4//X/9P/0//X/+f/5//n/+P/4
//j/+f/7//n/+//7//r/+//8//v/+//6//r/+f/5//z//P/8//z/+//4//j/+P/4//n/
+//6//3//P/6//r/+P/3//f/+v/9//7//v/+//3/+//4//f/9//3//b/9//6//n/+P/3
//b/9v/2//f/+P/4//f/9v/2//b/9v/2//X/9P/1//X/+P/4//b/9f/0//P/8//0//n/
+f/3//f/+P/2//X/9f/2//j/9//2//f/+P/5//r/9f/3//f/9//3//j/+P/2//j/+P/4
//n/+P/5//n/+P/7//z//f/+//v/+v/6//v/+v/6//r/+v/6//j/+P/6//n/+f/4//f/
+f/9//7//P/6//j/9v/4//j/+P/4//n/+v/7//z/+f/4//f/9v/3//j/+f/6//n/+P/3
//b/+P/4//j/+P/6//r/+v/6//f/9v/1//T/+P/6//z//v/7//r/+f/4//j/+P/4//j/
+f/6//v//P/5//j/9//2//j/+v/8//7/+v/6//r//f/+////AwAFAAYABgAHAAgABwAJ
AAoACgANAA0ACwAKAAoACwALAA8ADQAMAAsACgALAAoACQAIAAgACQAKAAoACwAIAAQA
AQD///7//v8AAAAABAAEAAEA/v/8//v/+//6//n/+f/5//v/+//6//r/9f/0//T/9f/z
//T/9v/2//f/9//3//f/8//2//j/+v///wYADQARAA8ACwAJABAAFwAiACwANwA7ADUA
HgDw/8X/vP+//7D/pf+l/53/mv+f/6b/qf+0/8j/3f/m/+z/8v/1//b/9P/0//H/8v/2
//n//P////3//f/9//r/+//7//z/AQABAAEA///+//7/AAD9//3///8AAAAA/////wAA
AAD8//v/+//9/wEABAAFAAQA///+//7//v/9////AgACAAMAAgABAAEAAAABAAAAAQAF
AAYABgAFAAMAAQAAAAAAAAADAAQABgAJAAgABwAGAAcABwAGAAgACwALAAsACwAIAAgA
CAAJAAoADQANAA4AEwARABEAEgAQABIAEgASABcAGQAZABkAGQAZABkAHAAbABwAHwAg
ACMAJAAlACYAJQAkACYAJwAqAC0ALAAsACsAKgAqACoAKwArACsAKgAsACwAKgAqACUA
JAAjACIAJAAlACQAIwAgAB4AGgAaABgAGAAYABgAFQATABMAEAAPAA0ACwAKAAwADQAM
AAoABwAGAAYABgAFAAQABQAEAAQAAwACAAAA/f/8//z//P8AAAEAAgABAP3/+//7//v/
/P/9//3//P/+//7//f/8//v/+v/7//v//f/9//3/+//6//n/+f/5//n/+//8//z///8A
AAAAAAD+//z/+//7//7///8AAAAA///+//7////+/wEAAgACAAMABAADAAMAAQAAAP7/
/f8BAAIAAwAEAAEA/v/+//7//f///wIAAgADAAIAAAAAAP3//f/+/wIABAAEAAMAAgAC
AAEA//////7//////wEAAgABAAAA///8//z//P/9/wAAAgADAAQAAQAAAP///v/+//7/
AAABAAMAAgD///3/+//7//z//v8CAAMAAgADAAAA/v/9//3//f8AAAAAAAACAAIAAgAC
AP7////+//3/AAACAAMAAgD///7//f/9//3///8AAAAAAgACAAIAAgD///7//v///wAA
AAACAA==
         </WaveFormData>
      </LeadData>
      <LeadData>
         <LeadByteCountTotal>10000</LeadByteCountTotal>
         <LeadTimeOffset>0</LeadTimeOffset>
         <LeadSampleCountTotal>5000</LeadSampleCountTotal>
         <LeadAmplitudeUnitsPerBit>4.88</LeadAmplitudeUnitsPerBit>
         <LeadAmplitudeUnits>��V</LeadAmplitudeUnits>
         <LeadHighLimit>2147483647</LeadHighLimit>
         <LeadLowLimit>268435456</LeadLowLimit>
         <LeadID>V1</LeadID>
         <LeadOffsetFirstSample>0</LeadOffsetFirstSample>
         <FirstSampleBaseline>0</FirstSampleBaseline>
         <LeadSampleSize>2</LeadSampleSize>
         <LeadOff>FALSE</LeadOff>
         <BaselineSway>FALSE</BaselineSway>
         <ExcessiveACNoise>FALSE</ExcessiveACNoise>
         <MuscleNoise>FALSE</MuscleNoise>
         <LeadDataCRC32>729712976</LeadDataCRC32>
         <WaveFormData>
CAAIAAgACAAKAAoACgAKAAwADAAMAAwACwAKAAkACAAKAAoACgAKAAgACAAIAAgACAAI
AAgACAAIAAgACAAIAAYABgAGAAYABwAIAAkACgAJAAgABwAGAAgACAAIAAgACAAIAAgA
CAAHAAYABQAEAAcACAAJAAoACQAIAAcABgAEAAQABAAEAAQABAAEAAQAAgAAAP7//P//
/wAAAQACAP///v/9//z//v/+//7//v/+//7//v/+//z//P/8//z//f/+////AAD+//7/
/v/+/wAAAAAAAAAAAgACAAIAAgABAAAA///+/wEAAgADAAQAAwACAAEAAAACAAIAAgAC
AAQABAAEAAQAAgACAAIAAgAFAAYABwAIAAcABgAFAAQABgAGAAYABgAHAAgACQAKAAcA
BgAFAAQABwAIAAkACgAJAAgABwAGAAYABgAGAAYACAAIAAgACAAHAAYABQAEAAYABgAG
AAYABgAGAAYABgAGAAYABgAGAAgACAAIAAgABQAEAAMAAgADAAQABQAGAAQABAAEAAQA
BgAGAAYABgAGAAYABgAGAAUABAADAAIABQAGAAcACAAFAAQAAwACAAIAAgACAAIABAAE
AAQABAABAAAA///+////AAABAAIAAAAAAAAAAAAAAAAAAAAAAAIAAgACAAIAAAAAAAAA
AAABAAIAAwAEAAMAAgABAAAAAgACAAIAAgAEAAQABAAEAAEAAAD///7/AQACAAMABAAB
AAAA///+//7//v/+//7/AAAAAAAAAAD+//7//v/+/wEAAgADAAQAAQAAAP///v8AAAAA
AAAAAAIAAgACAAIAAQAAAP///v///wAAAQACAAAAAAAAAAAAAAAAAAAAAAAAAAAAAAAA
AP///v/9//z///8AAAEAAgD///7//f/8//3//v///wAAAgACAAIAAgD///7//f/8//7/
/v/+//7//P/8//z//P/+//7//v/+/wAAAAAAAP///v/9//z//P///wEAAgADAAEAAQAB
AAEABAAEAAQAAgACAAEAAAD+//z/+P/4//b/+P/5//v/+//4//f/9v/2//X/9f/2//j/
+P/4//b/9v/z//L/8v/0//f/+f/7//7//f/8//n/+P/6//r/+//9//3//f/9//3/+//7
//v/+////wAAAQABAAAA///9//z//P8AAAYACQAMAA8AFgAcABgAEgAUABQAFQAVABMA
BwD3/+r/4f/j/+r/6//k/+H/3v/P/73/q/+i/6n/uP/G/9D/3P/i/+j/6//u/+//8f/0
//r///8BAAMAAwAAAP///v/8//3//v///wMABAAEAAMAAwACAAEAAQABAAQABAAGAAgA
BwAEAAIAAAACAAMAAwAFAAcABwAHAAcABgAFAAUABQAEAAYABwAHAAcABgAFAAQABQAF
AAYABwAJAAkACQAHAAQAAwADAAQABAAEAAYABgAGAAYABAACAAAAAgACAAIABgAGAAYA
BQABAAAAAAAAAAEAAwAGAAcABwAGAAUABAACAAIAAgACAAIABAAEAAIAAAD///7//v8A
AAEAAgADAAEA///9//3//v/+//7//v8AAAAA/v/+//v/+//7//z//v/+//7//v/8//v/
+v/5//j/+P/5//z//f/9//z//P/6//j/+P/5//r//P///wAA///+//3/+//7//z///8B
AAQABQAFAAQAAgAAAP////8AAAEAAwADAAEA//////////8AAAEAAgACAAIAAgACAP//
////////AAABAAQABgAEAAMAAgABAAAAAAABAAIABQAFAAUABAACAAIAAgACAAEAAwAE
AAQAAgABAAAA/v8AAAAAAQACAAEAAQABAAEA///+//7//v8AAAEAAQABAAAAAAD+//3/
/P/8//3//v8AAAAAAAAAAP7//P/6//n//f/9////AAD+//z//P/7//r/+v/6//z//P/8
//z//P/4//j/+P/4//r/+//8//7//P/7//r/+f/3//f/+P/6//3//f/7//r/+P/4//j/
+P/5//r//P/9//v/+//6//n/+v/6//v//f/8//z//P/7//r/+f/5//n/+//8//3//f/7
//r/+P/2//f/+P/5//z/+//8//z//P/5//j/+P/4//v/+//9//3/+//6//r/+P/6//r/
+//7//3//f/9//z/+v/5//b/+P/6//v//f/9//v/+f/4//j/+P/4//j/+f/6//v//P/6
//r/+v/6//z//P/8//z/+v/6//r/+v/4//j/+P/4//v//P/9//7//f/8//v/+v/6//r/
+v/6//r/+v/6//r//P/8//z//P/+//7//v/+//3//P/7//r/+//8//3//v//////////
//////8AAAAAAwADAAMAAwABAAIAAgACAAAAAAD///7//v/8//j/+P/0//T/9f/3//j/
+P/4//j/9//1//T/9P/4//j/+P/2//b/9f/0//T/9f/2//b/9v/5//r/+//6//j/+P/4
//n/+//7//v/+//8//v//P/9//z//f/9//3//v///wAAAAD+//7/AAACAAUADAATABoA
GgAWABIAEAAQAA8ADQAFAPn/8f/q/+v/7//m/9n/0P/L/8D/tf+r/6X/qv+5/8b/zP/W
/+D/6v/w//P/9v/7//3//v8AAAIAAwAEAAMABQAFAAUABAACAAIAAgAFAAgACAAHAAcA
BAADAAMAAwACAAIABAAGAAcABgAGAAYABQAFAAQABQAHAAcABwAHAAQAAwADAAMABAAG
AAcABwAIAAgACAAIAAYABQAFAAUACQAJAAkABwAGAAUABQAGAAQABAAGAAYACAAIAAYA
BAACAAQABAAEAAgACAAIAAcABQAEAAQABAACAAMABQAFAAcABgAFAAQAAgACAAIAAgAD
AAYABwAGAAUAAwABAAAAAQABAAEAAQACAAEAAAABAP7//v/+//7/AAAAAP7//v/5//n/
+f/6//z//P/8//z//v/9//z/+//5//j/+P/6//3//f/8//z//P/6//r/+//9//7/AAAA
AAAAAAAAAP///P/8//7///8AAAEAAQAAAAEAAAAAAAEAAAABAAMAAwAEAAMABAAFAAQA
BAAEAAQABgAGAAYABgAFAAUABQAFAAUABQAHAAgACAAHAAYABQACAAIAAwAEAAcABwAH
AAYABAAEAAQABAADAAUABgAGAAgABwAGAAQABAAEAAUABgAHAAcABwAHAAMAAgACAAIA
AgADAAMAAwAEAAQAAgABAP7//v///wAAAgACAAIAAgADAAIAAQABAAEAAQADAAQABgAE
AAQAAwAAAAAAAAACAAQABAAEAAQAAAAAAAAAAAD///////8AAAMAAwADAAMAAAD/////
AAADAAMAAQAAAP7//v/+//7//v/+/////////////v/9//r/+v/7//3/AAAAAAAA///+
//3//f/9//3//v////////8AAAAAAAD///7//f/+/wEAAgACAAIA///+//7//v/9//3/
/////wEAAAAAAP7//P/8//3//f8BAAEAAQAAAAAA///8//7//v///wEAAQADAAEAAAD/
//7//f/8//7//v/+//7//v/+//7//v/8//z//P/8//3//v///wAA///+//3//P/+//7/
/v/+//7//v/+//7//P/8//z//P///wAAAQACAAEAAAD///7//v/+//7//v/+//7//v/+
/wAAAAAAAAAA/v/+//7//v/7//r/+f/4//n/+v/7//z//v/+//3//f/7//v//P/9/wAA
AgAEAAUAAwADAAMABAAEAAQAAgACAAEAAAD+//z/9v/2//T/9P/2//n/+v/6//r/+v/7
//v//f/+/wAAAAD+//z//P/7//n/+P/5//r//f/+/wAAAAD///z/+//6//r/+//9//3/
/////////f/7//v/+//9/wAAAQABAAEAAQAAAP7//v8CAAYACwAQABkAHAAcABoAGAAY
ABoAGwAXAA0AAQD1/+r/6f/t/+T/0f/G/8H/vP+z/6n/of+o/7n/yP/Q/9r/5v/u//D/
9f/6//3//f/+/wAABQAHAAkACQAIAAcABgAEAAIAAgACAAUABgAGAAUABQAEAAMAAwAD
AAYABgAIAAoACQAGAAQAAgADAAUABgAJAAkACQAJAAkACAAHAAcABwAIAAoACwALAAsA
CgAJAAgABwAHAAgACQALAAsACwAJAAgABwAHAAgACgAKAAwADAAKAAoACAAGAAYACAAI
AAgACwAMAA0ADQAKAAgABwAGAAgACQALAAsACQAIAAcABgAGAAYABgAGAAQABgAGAAQA
AgABAAAAAAADAAMAAwADAAIA///8//v/+//8//3//v8AAAAA/v/+//n/+f/5//r//P/8
//z//P/8//v/+v/5//b/9v/3//r//f/9//z//P/6//j/+P/5//r//P///wAA/v/+//7/
/f/8//z//v///wAAAQABAAAA/f/8//z//f8AAAEAAwADAAEA////////AQACAAMABAAE
AAQABAAEAAIAAQAAAP//AgADAAYACAAGAAUABAADAAIAAgADAAQABwAHAAcABgACAAIA
AgACAAUABwAIAAgABwAFAAMAAAACAAIAAwAEAAcABwAHAAcAAwACAAIAAgAEAAUABQAF
AAQABAACAAEAAgACAAMABAAEAAQABAAEAAEAAAD/////AgADAAYACAAHAAQAAwABAAAA
AAAAAAIABAAEAAQABAAAAAAAAAAAAAMAAwADAAQAAgABAAAA////////AAACAAMAAwAB
AAAAAAAAAAAAAAAAAAAAAQABAP/////+//3//v/+////AQAEAAQABAADAP///f/8//v/
/v8AAAIAAwAAAAAA///+//7//v/+/wAAAwAEAAQABAD///7//v/+/wEAAQADAAMAAQAA
AAAA/v8AAAAAAQABAAMAAwADAAIAAAD///z//v8AAAEAAwADAAMAAQAAAAAAAAAAAAAA
AgACAAIAAgAAAAAAAAAAAAAAAAAAAAAAAgACAAIAAgABAAAA///+/wEAAgADAAQAAwAC
AAEAAAACAAIAAgACAAIAAgACAAIAAAAAAAAAAAACAAIAAgACAAEAAAD///7///8AAAEA
AgACAAIAAgACAP//////////AQADAAYACAAIAAcABgAFAAcACAAIAAgABgAGAAUABAAC
AAAA/P/8//z//P/9/////v/8//r/+P/7//v//P/+/////v/9//r/+v/5//j/+P/8//7/
//8AAAEAAAD///z///8AAAEAAwADAAMAAwADAAEA////////AQADAAQABQADAAMAAwAC
AAIABAAGAAgACwAKAAsADgASABgAHgAgACAAHwAbABkAFQANAAAA9f/t/+r/7f/w/+f/
3v/X/8v/vf+y/6v/sP/A/9D/2v/g/+b/5//q//H/9f/8/wAAAwAFAAcABwAGAAUABAAC
AAQABgAIAA0ACwAKAAgABwAIAAcABwAHAAgACAAKAAwACgAIAAcABgAHAAkACgANAAsA
CwALAAsACgAJAAkACQAKAAwADQANAAwACgAIAAYABwAJAAwADwAPAA0ACwAHAAcABwAI
AAoADAAMAA4ADgANAAwACQAGAAkADAANAA4ADQAMAAsACQAJAAgACAAIAAoACwANAA0A
DAAKAAgABgAHAAgACQAKAAkACgAJAAYACAAHAAYABgAHAAcABwAHAAYAAwAAAP//AQAC
AAMABAAEAAQAAgACAP///////wAAAAAAAAAAAAD///3/+//5//r//P///wQAAQD///z/
+v/7//r/+//9////AAACAAIAAQAAAP///f/9//7/AQADAAMAAwACAAAAAQAAAAAAAQAC
AAMABQAFAAUAAwADAAMABAAGAAgACgAJAAgABwAGAAUABQAFAAUABwAHAAkACgAJAAcA
BQADAAMABAAGAAgACAAHAAYABAAEAAQABAAEAAcACQAKAAoACQAHAAUAAgADAAQABgAI
AAgABwAGAAUABQAEAAQABAAGAAcABwAHAAcABgADAAEAAgACAAMABAACAAIAAgACAAIA
AgACAAMAAwADAAUABgADAAAA///9////AAABAAQAAgACAAIAAgACAAIAAgACAAMAAwAD
AAQAAwABAP///f/+////AQAEAAQAAwAAAP7/AAAAAAAAAAAAAAAAAQABAAAA///9//v/
/P/+/wEABQAFAAQAAwABAAAA////////AQACAAMAAwABAAAA/v/8//3//v///wIAAgAC
AAEAAAD9//z//P/8//3//f///////f/8//z/+v/7//z//v///wAA///+//z//P/7//j/
+v/+////AQABAP3//f/8//z//P/8//z//v/+//7//v/8//z//P/8//7//v/+//7//P/8
//z//P/+//7//v/+//z//P/8//z/+//6//n/+P/7//z//f/+//3//P/7//r/+//8//3/
/v/+//7//v/+//v/+v/5//j/+f/6//v//P/6//n/+f/5//v//P/9/////v//////////
////AAAAAAIAAAAAAP///P/6//j/9P/2//T/9P/1//X/9f/0//P/8v/y//H/8f/0//b/
9v/2//L/8v/x//D/8v/0//b/9//2//j/+P/4//T/9P/0//T/9v/5//r/+//6//n/9v/1
//b/9//6//z//P/7//r/+f/2//j/+v/8/wAABQAIAAsAEgAUABIAEAAOAA4ADwAPAAkA
+//t/+D/2//f/+b/4//e/9//3P/P/7v/p/+c/6f/uv/G/9D/2v/k/+b/6f/s/+//8f/2
//r//f///wEAAQAAAP///v/8//3//v///wMAAgACAAEAAQAAAP///////wEAAgAFAAgA
BwAEAAIAAAACAAMAAwAFAAUABQAFAAUAAgABAAEAAQACAAQABQAFAAMAAgABAAAAAAAB
AAMABQAHAAcABwAFAAIAAQABAAIABAAEAAYABgAEAAQAAgAAAAIABAAEAAQABgAGAAYA
BQADAAIAAgACAAQABQAHAAcABgAEAAIAAAABAAIAAwAEAAIABAAEAAIABAADAAIAAgAC
AAEAAAD//////f/7//v/+//8//3//v/+//7//P/8//n/+f/5//r//P/8//z//P/6//n/
+P/3//f/+P/6//7//f/9//z//P/6//j/+P/5//r//P///wAA/f/8//v/+f/5//r//f//
/wAAAQABAAAA/f/8//z//f8AAAEAAwADAAEA////////AQACAAMABAACAAIAAgACAP//
////////AAABAAQABgAEAAMAAgABAAEAAgAEAAYABQAFAAUABAAAAAAAAAAAAAMABQAG
AAYABAADAAIAAAABAAIABAAGAAcABwAHAAcAAgAAAP///v///wEAAgADAAMAAgD///3/
/f/+/wAAAgAAAAAAAAAAAP///v/9//3/AQABAAMABAAEAAIAAgABAAIAAgACAAQAAwAC
AAEAAAD+//7//v/+/wAAAQACAAQAAgABAAAA//8AAAEAAwAGAAUABQADAAIAAAAAAAAA
AAABAAIABAAFAAIAAQD///3///8AAAIABQAFAAQAAwABAP7//f/9//3//v8AAAIAAwAB
AAAA/v/8//z//P/8//7///8AAAAAAAD9//z//P/8//////8BAAEA///+//7//P/9//7/
AAABAAMAAwADAAIA/v/9//r//P/+////AQABAP///f/8//r/+v/6//r/+//8//3//v/9
//z/+//6//v//P/9//7//v/+//7//v/+//7//v/+////AAABAAIAAAD+//z/+v/7//z/
/f/+//7//v/+//7//P/8//z//P///wAAAQACAAAA/v/8//r//P/+/wAAAgAAAAAAAAAA
AP7//v/+//7/AQABAAIAAwACAAIAAgADAAYABwAHAAcABwAHAAgACAAHAAQAAwABAAEA
AAD///z/+//4//f/9//7//v/+v/5//r/+v/5//n/+f/6//n/+P/4//j/9//2//b/+P/6
//v//f8AAAEAAgAAAAAAAAAAAAAAAQAAAP//AAABAAAAAQAAAP//AAAAAAEAAQABAAEA
BAAEAAQABgAGAAkADgAXACAAIgAeABoAGAAWABcAEQAHAPv/8f/q/+3/8f/m/9P/xv/B
/7r/sf+t/6v/sv+9/8r/0v/Y/+D/6P/w//X//P8BAAMAAgACAAQABQAGAAUABgAHAAgA
CAAHAAYABQAHAAoACgAJAAkACAAHAAcABwAHAAYABwAIAAkACAAIAAgABgAHAAcACQAL
AAsACwALAAoACQAJAAkACAAKAAsACwAMAAwADAAMAAgABwAHAAcACwALAAsACQAKAAkA
CQAKAAkACAAJAAgACgAKAAgABgAFAAYABQAEAAgACAAIAAcABwAGAAYABgAFAAUABgAF
AAYABgAGAAYABAAEAAQABAAGAAgACAAGAAQAAwACAAIAAwADAAMAAwAEAAMAAgADAAEA
AAD///7/AgACAAAAAAD9//3//f/+//3//P/7//r/+//7//v/+//5//j/+P/6//3//f/8
//z//P/6//r/+//5//r//P/8//3//v///////f/8//3//f8AAAEAAQAAAP3//P/8//3/
/f/9//7//f8AAP//AAABAAAAAAAAAAAAAgACAAIAAgADAAMAAwADAAIAAQACAAIAAwAD
AAMAAwABAAAAAAAAAAMAAwADAAIAAAAAAAAAAAD//wEAAgACAAQAAwACAAAA/v/+////
AAADAAMAAwADAAEAAAAAAAAA/v////////8BAAIAAQABAP///v/+//7///8AAAEAAgAB
AAAA/////wAA//8AAAAAAQAAAAEAAQD9//z/+//8//3//v///wAA/v/+//7//v/9//3/
/f/+/////////////v/9//3//v///////f/8//7//v/+//7//f/8//z/+//+////////
//z//P/9/////v/+//7//f/9//3//v//////AAABAAEA/v/+//3//P/6//r/+v/8//3/
/v/+//7//f/8//z//P/9//3//////wEAAAAAAP7//f/8//z/+//////////+//7//f/6
//z//f/9//7//f8BAAEAAAD///7//f/8//z//P/8//z//f/+////AAD///7//f/8//7/
/v/+//7//P/8//z//P/+//7//v/+//7//v/+//7//P/8//z//P/+/wAAAgAEAAEAAAD/
//7/AAAAAAAAAAACAAIAAgACAAEAAAD///7/AQACAAMABAADAAEAAAD//wAAAgAEAAcA
BgAHAAcABwAHAAcACAAIAAkACAAJAAkABwAEAAEA/P/+//z//P/9//3//f/8//v/+P/4
//f/9//5//z//f/+//v/+v/4//b/+P/6//z//f/8//7//v/+//7//v/+//7/AQADAAMA
AwACAAEA/v/9//////8BAAIAAQABAAEAAQD+//7//v8CAAYACQAKAAsAEAAWABoAGgAY
ABgAGQAbABkAFQALAPz/7//l/+b/6//k/9f/0P/J/73/sf+o/6f/sP/C/9D/2v/i/+j/
7f/u//H/9f/6//7/AwAFAAcABwAGAAUABAACAAMABAAFAAkACgAKAAkACQAHAAUABAAD
AAUABgAJAAwACgAIAAcABgAGAAcABwAJAAkACQAJAAkACAAHAAcABwAKAAwADQANAAwA
CgAIAAYABgAHAAkACwALAAsACwAJAAgABwAHAAgACAAIAAoACgAIAAgABgAEAAUACAAJ
AAoACwAKAAkABwAFAAQABAAEAAUABwAKAAsACQAIAAcABgAIAAgACAAIAAgACgAKAAgA
BgAFAAQABAAHAAcABwAHAAcABQADAAMAAAAAAAAAAAAEAAQAAgACAP7//f/8//z//v/+
//7//v/8//v/+v/5//n/+v/8/wAAAAD///3//P/+//z//P/9////AAACAAIAAQAAAP//
/f/9//7/AQADAAQABQAFAAQAAQAAAAAAAQAEAAUABwAHAAUAAwADAAMABQAGAAcACAAK
AAoACgAKAAgABwAGAAUABQAFAAcACAAGAAUABAADAAUABgAIAAoACwALAAsACgAIAAgA
CAAIAAkACwAMAAwACgAJAAgABgAIAAgACQAKAAkACQAJAAkACQAIAAgACAAIAAkACQAJ
AAkACAAFAAMAAwAEAAYACAAIAAgACAAIAAYABAACAAEABAAFAAgACgAKAAgACAAHAAgA
CAAIAAoACQAIAAcABgAEAAQABAAEAAYABwAIAAoACQAHAAUAAwAFAAUABgAIAAkACQAH
AAYABAAEAAQABAAGAAYABwAHAAcABwAGAAUABAAEAAUABwAKAAoACgAJAAUAAwACAAEA
BAAGAAgACQAHAAYABAACAAQABAAEAAYABwAIAAgACAAHAAYABgAGAAUABQAHAAcABwAG
AAYABAAGAAYABwAHAAkACQAJAAgABgAFAAIABAAGAAcACQAJAAsABwAEAAQABAAEAAQA
BwAIAAkACgAHAAYABQAEAAYABgAGAAYABgAGAAYABgAEAAQABAAEAAYABgAGAAYABgAG
AAYABgAEAAQABAAEAAQABAAEAAQAAgACAAIAAgADAAQABQAGAAUABAADAAIAAwAEAAUA
BQAHAAcABwAIAAYABwAHAAcACgALAAwADQANAAwACwAIAAkACQAJAAgABgACAAIAAAD9
//3//v/9//3//f/9//7//P/7//v//P/9//7//f/+//3//P/8//7/////////AAACAAQA
BAAGAAQABAAFAAcABgAFAAQAAwACAAMABAAFAAQABAAEAAMABgAHAAcACAAIAAYACAAJ
ABAAFwAeACIAJAAiAB4AGAAXABcAEwAJAPv/9P/v/+//9P/x/+r/5//k/9f/x/+7/7b/
vf/K/9L/2P/i/+z/8v/1//j///8DAAQABAAGAAcACAAHAAoACwAMAAwACgAKAAoADQAO
AA4ADQANAA4ADQANAA0ADQAMAA0ADgAPAA4ADgAOAA0ADQAMAA0ADQANAA0ADQAOAA0A
DQANAA0ADgAOAA0AEAAQABAAEAAOAA0ADQANAA8ADwAPAA0ADgANAA0ADgAMAAwADgAO
AA8AEAAPAA4ADQAOAA0ADAAOAA4ADgANAA0ADAAMAAwACwALAAwACwAOAA4ADgAOAA0A
DAALAAoACwAOAA8ADgAOAA0ADAAMAAsACwALAAsADQALAAkACQAGAAYABgAGAAgACAAG
AAYABAAFAAYACAAHAAYABQAEAAYABQAEAAMAAQAAAAAAAgAFAAUABAAEAAYABAAEAAUA
AwAEAAYABgAJAAoACwALAAcABgAHAAcACgALAAsACgALAAoACgALAAsACwAMAAsADAAL
AAwADQAMAAwADAAMAA4ADgAOAA4ADQANAA0ADQALAAsADQAOABEAEQARABEADQAMAAwA
DAAPAA8ADwAOAAwADAAMAAwADAANAA0ADAANAA0ADQAMAAkACAAIAAgACgALAAwADQAL
AAoACgAKAAkACQAIAAcACgAMAAwADQALAAoACgAKAAoACgAKAAoACwAKAAkACQAKAAkA
CgAKAAsACgALAAsACAAIAAgACgAMAAwADAAMAAoACgAKAAoACQAJAAkACgALAAsACwAL
AAkACQAKAAwACwALAAkACAAJAAoACwAMAAoACgALAAsADAANAA0ADQALAAoACgALAA4A
DgAOAA0ADgANAA0ADQAMAAwADAALAAsADAAMAAwACwAKAAkACgALAAwADAAMAAoACgAL
AAwADAALAAwACwANAAwADAAKAAkACAAIAAcACgALAAwADAAMAAsACAAKAAoACwANAA0A
DQAPAA4ACwAKAAkACAAKAAoACgAKAAwADAAMAAwACwAKAAkACAALAAwADQAOAAwADAAM
AAwACgAKAAoACgAMAAwADAAMAAoACgAKAAoACwAMAA0ADgAMAAwADAAMAAwADAAMAAwA
DgAOAA4ADgANAAwACwAKAAwADAAMAAsACwALAAsADAALAA0ADgAPABAAEQASABMAEQAQ
AA8ADAAOAA0ADAAKAAoABgAGAAQAAwADAAQAAwADAAMAAwAEAAIAAQABAAIABAAEAAIA
AgABAAAAAAACAAQABQAGAAgACQAKAAkACgAHAAYABgAHAAoACwAMAA0ACwALAAsACwAM
AAwADAALAAwADQANAA4ADAAOABAAEQAUABsAJAAoACoAJgAiACAAIQAhAB8AFQAJAP7/
9//3//r/8f/i/9v/1v/L/73/tf+y/7v/zP/W/97/6P/y//j//f8AAAMABwAKAAoACwAN
AA8ADwARABMAFQAWABMAEgARABMAFAAUABMAEwASABEAEQARABIAEgAUABYAGAAWABUA
FAASABMAEwAVABcAFwAXABcAFgAVABUAFQAUABYAFwAXABkAGAAXABYAFQAVABYAFwAZ
ABkAGQAXABYAFQAVABYAFAAUABYAFgAZABoAGQAYABUAFgAVABQAFwAYABkAGQAXABYA
FgAWABYAFwAZABkAGwAaABkAGAAXABYAFQAUABQAFgAWABQAFgAVABQAFAATABMAEwAT
ABUAEwARABEADQAMAAsACgANAA4ADQAOAA0ADQANAA4ADAAMAAwADAAOAA0ADAALAAgA
CAAJAAwADwAPAA4ADgAOAAwADAANAAsADAAOAA4AEAAQABAADwAMAAwADgAPABIAEwAT
ABIADwAOAA4ADwAQABEAEwATABUAEwATABMAEgASABIAEgAUABQAFAAUABUAFQAVABUA
FAATABQAFAAXABcAFwAXABQAFAAVABYAGQAZABkAGAAYABgAGAAYABgAGQAZABgAGgAZ
ABgAFgAUABQAFQAWABkAGQAZABkAFQAUABQAFAAUABUAFQAVABcAGAAXABcAFQAUABQA
FAAVABYAFwAYABcAFgAVABUAFgAVABYAFgAXABYAFwAXABUAFAATABQAFQAWABcAGAAW
ABYAFgAWABUAFQAVABYAGAAXABYAFQAUABMAEwAUABYAFwAWABYAFAAUABQAFAAUABQA
FQAVABYAFwAXABcAEwASABIAEwAVABYAFwAXABYAFQAVABUAEwAUABUAFQAVABYAFgAW
ABUAFAATABQAFwAYABgAGAAXABYAFgAWABYAFQAWABUAFwAWABYAFAASABIAEwATABUA
GQAXAA==
         </WaveFormData>
      </LeadData>
      <LeadData>
         <LeadByteCountTotal>10000</LeadByteCountTotal>
         <LeadTimeOffset>0</LeadTimeOffset>
         <LeadSampleCountTotal>5000</LeadSampleCountTotal>
         <LeadAmplitudeUnitsPerBit>4.88</LeadAmplitudeUnitsPerBit>
         <LeadAmplitudeUnits>��V</LeadAmplitudeUnits>
         <LeadHighLimit>2147483647</LeadHighLimit>
         <LeadLowLimit>268435456</LeadLowLimit>
         <LeadID>V2</LeadID>
         <LeadOffsetFirstSample>0</LeadOffsetFirstSample>
         <FirstSampleBaseline>0</FirstSampleBaseline>
         <LeadSampleSize>2</LeadSampleSize>
         <LeadOff>FALSE</LeadOff>
         <BaselineSway>FALSE</BaselineSway>
         <ExcessiveACNoise>FALSE</ExcessiveACNoise>
         <MuscleNoise>FALSE</MuscleNoise>
         <LeadDataCRC32>1866188555</LeadDataCRC32>
         <WaveFormData>
DAAMAAwADAAOABAAEgAUABQAFAAUABQAFAAUABQAFAAXABgAGQAaABoAGgAaABoAHQAe
AB8AIAAiACIAIgAiACUAJgAnACgAKwAsAC0ALgAvADAAMQAyADQANgA4ADoAOwA8AD0A
PgBBAEIAQwBEAEgASgBMAE4ATwBQAFEAUgBVAFYAVwBYAFsAXABdAF4AXABcAFwAXABd
AF4AXwBgAF0AXABbAFoAWABYAFgAWABWAFQAUgBQAEwASgBIAEYARABCAEAAPgA6ADYA
MgAuACoAKAAmACQAIQAeABsAGAAUABIAEAAOAA0ADAALAAoABgAEAAIAAAD+//7//v/+
//z//P/8//z/+//6//n/+P/6//r/+v/6//j/+P/4//j/+v/6//r/+v/6//r/+v/6//j/
+P/4//j/+f/6//v//P/7//r/+f/4//r/+v/6//r/+v/6//r/+v/6//r/+v/6//z//P/8
//z/+v/6//r/+v/8//z//P/8//z//P/8//z/+v/6//r/+v/8//z//P/8//v/+v/5//j/
+v/6//r/+v/6//r/+v/6//n/+P/3//b/+P/4//j/+P/3//b/9f/0//b/9v/2//b/9v/2
//b/9v/0//T/9P/0//T/9P/0//T/8//y//H/8P/y//L/8v/y//D/8P/w//D/8P/w//D/
8P/y//L/8v/y//H/8P/v/+7/7//w//H/8v/y//L/8v/y//H/8P/v/+7/7//w//H/8v/x
//D/7//u//D/8P/w//D/8P/w//D/8P/w//D/8P/w//L/8v/y//L/8f/w/+//7v/w//D/
8P/w//D/8P/w//D/7v/u/+7/7v/v//D/8f/y//H/8P/v/+7/8P/w//D/8P/u/+7/7v/u
/+7/7v/u/+7/8P/w//D/8P/v/+7/7f/s/+7/7v/u/+7/7v/u/+7/7v/s/+z/7P/s/+7/
7v/u/+7/7P/s/+z/7P/t/+7/7//w/+7/7v/u/+7/7P/s/+z/7f/v//D/8f/x//H/8P/w
//D/8v/0//T/8//w/+7/7f/t/+3/7f/t/+3/8P/x//L/8v/u/+3/7P/q/+v/7f/v//H/
7//t/+v/6f/n/+f/5//p/+3/7//v/+7/6v/o/+j/6P/r/+v/6//r/+n/6f/o/+f/5//n
/+j/6P/s/+3/7f/t/+z/6//q/+n/7f/w//X/9//2//j//v8IABEAHAAwAE4AcQCQAJsA
jAB0AGMARQAgAP7/0P+W/17/MP8O/wH/+/78/gn/I/86/1T/bP+H/5//tP+//8r/1P/f
/+f/7P/w//P/9v/1//X/9f/2//f/+P/6//v//P/+//7//v8AAAAAAAAAAAEAAgADAAQA
AgABAAEAAQADAAQABgAHAAcABwAIAAgACAAIAAkACwAKAAsADAANAA8ADwAPAA8ADwAR
ABIAEwATABMAEwAUABQAFQAVABcAGQAbABwAHQAbABwAHAAcAB4AHwAhACMAJAAlACYA
JwAnACcAKQArADAAMQA0ADYANgA3ADgAOgA7AD0APwBCAEQARgBHAEgASQBJAEsATQBQ
AFMAUwBVAFQAVABUAFQAVgBWAFcAWQBaAFoAWgBYAFgAVwBXAFcAVwBVAFUAVABRAE4A
TABLAEgARgBEAEMAQQA/ADwAOQA2ADIALwAuACsAKAAlACMAHAAZABcAFAATABAADwAO
AA8ADAAJAAYAAwABAP///v///////v/9//r/+P/3//f/+P/4//j/+P/1//X/9f/z//P/
8//z//P/9f/1//b/9v/0//P/8v/y//T/9f/3//j/+P/4//j/9//3//f/9//4//j/+v/6
//r/+P/4//f/9//4//n/+//9//v//P/8//v/+v/6//v/+//+//7///////7//P/7//n/
+//8//z//f/7//v/+//5//n/+f/5//n/+//7//v/+//4//j/9//2//f/9//4//n/9//1
//X/9f/0//T/9P/0//T/9f/1//P/8//y//H/8f/y//L/8//0//L/8v/x//D/7//v/+//
7//v/+//8P/w/+3/7P/r/+v/6P/o/+n/6v/p/+j/5//l/+T/4//j/+P/5P/m/+b/5f/h
/+H/4P/g/+L/4v/k/+T/5P/j/+P/4//i/+L/4v/i/+T/5f/m/+b/5f/i/+D/3//i/+L/
4v/j/+P/4//i/+H/4f/g/+D/4P/i/+L/4//j/+H/4P/g/+D/4P/g/+D/4P/g/+D/4P/e
/97/3v/e/+D/4P/g/+D/4P/g/+D/4P/e/97/3v/e/+D/4P/g/+D/3v/e/97/3v/g/+D/
4P/g/97/3v/e/97/4P/g/+D/4P/g/+D/4P/g/97/3v/e/97/4P/g/+D/4P/g/+D/4P/g
/9//4f/i/+P/5P/l/+X/5v/k/+T/5v/m/+X/5P/i/+H/4f/h/+H/4f/f/+D/4f/i/+P/
4v/i/+L/3v/e/9//4P/j/+P/4f/f/93/3f/d/93/3//h/+P/4//i/+D/3v/e/9z/3f/d
/93/3v/f/+D/4P/f/9//3//g/+D/4v/j/+P/5f/l/+X/5f/j/+P/5v/n/+f/6v/u//j/
AgAPACIAQABkAIMAjAB7AGwAXAA/AB0A/P/G/4r/UP8g/wb//v77/vv+Cv8j/zv/Uv9w
/4z/pf+5/8T/zf/W/9z/4//n/+r/7P/t/+7/7v/v//D/8v/z//T/9v/3//j/+v/6//r/
+P/4//j/+P/7//z//f/+/wAA/////////f/+/wAAAQADAAMABAAEAAIAAgADAAUABgAH
AAgACQALAAsACwALAAkACwAMAA0AEQARABEAEgAQABEAEQATABUAFwAYABkAGQAaABoA
GgAaABsAHQAfACEAIwAlACcAJwAnACkAKwAsAC0AMAAyADQANQA2ADgANwA5ADsAPgBB
AEQARgBIAEcARwBJAEsATABPAE8AUQBUAFQAVABUAFQAVABVAFcAWABYAFgAVgBUAFMA
UwBTAFMAUQBRAFAATQBKAEgARwBEAEIAQAA/AD0AOwA4ADUAMAAsACkAKAAlACIAHwAd
ABgAFQATABAADQAKAAkACAAJAAYAAwAAAP///f/7//r/+f/5//j/9//4//b/9f/1//T/
9P/0//T/9f/1//X/8//z//P/8//z//P/8//0//T/9v/1//T/9P/y//P/9f/2//f/+P/5
//n/9//3//f/+P/4//r/+v/6//r/+v/5//n/+f/5//r/+//9//7//v/9//z//P/9//3/
/v/+//////8BAAAAAAD///7//v/9//3//////////f/9//3//f/9//3//f/9//3//v/+
//3//P/6//n/+f/5//v/+f/5//n/+P/4//j/+P/2//f/9//1//f/9v/1//X/8v/y//P/
9P/2//b/9f/0//H/8f/x//H/8f/x//L/8v/z//L/8f/x//D/8P/x//L/8v/y//L/8f/w
/+//7//v/+7/8P/w/+//7//v/+7/7v/s/+z/7v/u//D/7//v/+//7P/s/+z/7P/u/+//
8P/w//L/8P/v/+//8P/w//D/8f/x//H/8P/v/+//7v/u/+7/8P/w//H/8f/z//D/7v/u
/+7/7v/u/+//8P/x//L/8f/w/+//7v/w//D/8P/w//D/8P/w//D/7v/u/+7/7v/w//D/
8P/w//D/8P/w//D/7v/u/+7/7v/w//D/8P/w/+7/7v/u/+7/8P/w//D/8P/v/+7/7f/s
/+7/7v/u/+7/7v/u/+7/7v/t/+z/6//q/+v/7P/t/+7/7P/s/+z/7P/u/+7/7//x//L/
8//z//P/8v/y//L/8v/0//T/8//y//D/7//v/+//7//v/+//8P/x//L/8v/w/+3/7P/q
/+r/7P/u//D/8f/u/+v/6P/n/+f/5//p/+v/7f/t/+z/6v/o/+j/6P/p/+v/6//r/+v/
6//q/+n/6f/n/+j/6P/q/+3/7f/t/+3/7f/r/+v/7f/w//P/8f/y//b//P8GABcALgBQ
AHgAlwCeAJMAiAB0AFEAKwAGAND/jv9M/xz/Av/6/vf++f4M/yX/Pf9a/37/nv+z/8P/
zv/Z/+L/5v/p/+//8f/0//b/+P/2//f/+P/6//v//P/+////AAACAAIAAgACAAIAAgAC
AAUABgAHAAgABgAFAAUABQAHAAgACgALAAsACwAMAAwADAAMAA0ADwAQABEAEgATABMA
EwATABMAFQAXABgAGQAZABkAGQAaABwAHQAdAB8AIQAjACQAJQAjACQAJAAkACgAKQAr
AC0ALgAvADAAMQAvAC8AMQAzADgAOQA8AD4APAA9AD4AQABDAEUARwBKAEoATABNAE4A
UQBRAFMAVQBYAFsAWwBdAFwAXABcAFwAYABgAGEAYwBkAGQAZABiAGAAXwBfAF8AYQBf
AF8AXgBbAFgAVgBVAFIAUABOAE0ASQBHAEQAQQA+ADoANwA2ADMAMAAtACsAJAAhAB8A
HAAZABYAFQAUABMAEAANAAoACQAHAAUABAAFAAUABAADAAAA/v/9//3//v/+//7//v/9
//3//f/7//v/+//7//v//f/9//7//v/8//v/+v/6//r/+//9//7//v/+//7//f/9//3/
/f/+/wAAAgACAAIAAAAAAP//////////AAABAAEAAgACAAEA/v/+//////8AAAAAAQAB
AAEAAAAAAP//AQACAAIAAwABAAEAAQD/////////////AQABAAEAAQD+//7//f/8//3/
/f/+///////9//3//f/8//z//P/8//z//f/9//v/+//6//n/+f/4//j/+f/6//r/+v/5
//j/9//3//f/9//5//n/+v/6//j/9v/0//P/9P/0//X/9v/4//j/+P/3//T/8//z//P/
9P/2//b/9f/1//X/9P/0//T/9P/2//b/9P/z//P/8//x//D/7//u//D/8f/y//L/8f/u
/+z/6//u/+7/7v/v/+//7//u/+3/7f/s/+z/7P/u/+7/7//v/+//7v/u/+7/7v/u/+7/
7v/u/+7/7v/s/+z/7P/s/+7/7v/u/+7/7v/u/+7/7v/u/+7/7v/u//D/8P/w//D/7v/u
/+7/7v/w//D/8P/w/+7/7v/u/+7/7v/u/+7/7v/w//D/8P/w/+//7v/t/+z/7f/u/+//
8P/u/+7/7v/u//D/8P/w//D/8f/z//T/9f/z//P/8v/y//P/9P/3//j/9f/0//L/8f/z
//P/8//z//P/9P/1//b/9P/y//H/8P/v//D/8v/0//P/8//x/+//7f/t/+3/7f/v//H/
8//z//D/7v/s/+z/7f/v//D/8f/v/+//7//u/+3/7f/t/+7/7v/w//H/8f/x//H/8f/x
//H/8//2//f/+f/6//j/+P/8/wUAEgAiADQATQBuAI8ApACeAIsAfQBiADoAFgDo/6r/
av8y/w3///78/vv+Cf8i/zz/VP9t/4f/ov+3/8j/1v/j/+v/8f/0//b/+P/4//n/+v/8
//7/AAADAAUABQAGAAUABAAFAAYABwAIAAkACgALAAwADAALAAsACwANAA4AEAARABEA
EQASABIAEgASABMAFQAUABUAFgAXABcAFwAXABcAGAAbAB0AHwAeAB0AHAAcAB4AHwAf
ACEAIQAjACQAJQAjACQAJAAkACgAKQArAC0ALQAtAC0ALQAvAC8AMQAzADQANQA4ADoA
OgA7ADwAPgBBAEMARQBIAEcASABIAEgATABNAFAAUwBUAFcAVwBZAFoAWgBaAFoAXQBe
AGAAYwBiAGIAYgBgAGIAYQBhAGEAYQBfAF8AXgBbAFgAVgBVAFQAVABUAFUAUABNAEkA
RQBDAEAAPgA+ADkANgAzADEALAApACcAJAAjACAAHwAeABoAFgASAA4ADwANAAsACgAJ
AAkACAAHAAQAAgABAAEAAgACAAIAAgAAAP///v/7//3//f/9//3//f/9//7//v/8//v/
+v/6//z//f///wAA///+//3/+//9//3//f/+//7/AAAAAAAAAAAAAP////8BAAEAAgAD
AAIAAgABAP//AAAAAAEAAQACAAIAAwADAAEAAAAAAP//AQACAAIAAwABAAEAAQD//wEA
AQABAAEAAQABAAEAAQD+//7//f/8//z//f///wEA///9//3//f/8//z//P/8//z//f/9
//v/+f/4//f/9//4//j/+f/6//n/+P/2//T/9P/1//b/9//1//X/9v/2//P/8v/x//H/
8f/y//T/9v/1//T/8//x//H/8f/y//P/8v/0//T/8//x//H/8P/w//D/8P/y//L/8v/x
//H/8f/y//L/8v/y//D/8f/y//L/8v/w/+//7//y//L/8v/z//L/8f/v/+3/7v/u/+//
8P/y//L/8//z//H/8P/u//D/8P/w//D/8P/w//D/8P/u/+7/7v/u//D/8P/w//D/7v/u
/+7/7v/v//D/8f/y//D/8P/w//D/7//u/+3/7P/u/+7/7v/u/+z/7P/s/+z/7f/u/+//
8P/u/+7/7v/u/+z/7P/s/+z/7v/u/+7/7v/s/+z/7P/s/+7/7//x//L/8//z//P/8v/y
//L/8v/0//T/8//y//D/7f/t/+3/7f/v/+//8P/x//L/8v/w/+//7v/s/+z/7f/u/+//
7//t/+n/5//n/+f/6f/r/+3/7//t/+z/6v/o/+j/6P/p/+n/6//r/+v/6//o/+f/5//n
/+r/6v/s/+3/7P/r/+r/6f/p/+v/7f/w//X/9f/2//r/AgAKABUAJAA4AFgAewCSAJEA
fABmAFMAMwASAPL/wv+I/1b/MP8W/w3/Bf8I/xf/Mf9K/2D/eP+N/6P/tv/B/8z/2v/l
/+v/7f/w//L/9P/y//P/9P/2//j/+v/9/////v8AAAAAAAACAAIAAgACAAMABAAFAAYA
BgAFAAUABQAHAAgACgALAAkACQAKAAoACgAKAAsADQAMAA0ADgAPAA0ADQANAA0ADgAR
ABMAFQAVABUAFQAWABYAFwAXABkAGQAbABwAHQAbABwAHAAcACAAIQAjACUAJgAnACgA
KQApACkAKwAtADAAMQA0ADYANAA1ADYAOAA6AD0AQABEAEUARgBGAEYASABJAEwATwBQ
AFMAUwBVAFQAVABUAFQAWABYAFkAWwBaAFoAWgBYAFYAVQBVAFUAVwBVAFUAVABRAE4A
TABLAEoASABGAEUAQgA/ADsANwAzADAALgAuACsAKAAlACMAHAAZABcAFAATABAADwAO
AA8ADAAJAAYABQADAAEAAAABAAEAAAD///z/+v/5//n/+v/6//r/+v/3//f/9//1//X/
9f/1//X/9//3//j/+P/3//X/8//y//T/9f/3//j/9v/2//b/9f/3//f/9//4//r//P/8
//z/+v/6//n/+f/6//v//f////3//v/+//3//P/8//3//f/+//7//////////v/+//3/
//8AAAAAAQD////////9//v/+//7//v//f/9//3//f/6//r/+f/4//j/+f/7//3//P/5
//j/9//4//j/+P/4//r/+//7//n/9//2//X/9f/2//b/9//4//b/9v/1//T/8//z//P/
8//z//P/9P/0//P/8v/x//H/8v/y//P/9P/y//L/8v/x//D/7//v/+//8v/0//T/8//v
/+//7v/u//D/8P/y//L/8v/x//H/8f/w//D/8P/w//D/8f/y//L/8v/w/+//7//y//L/
8v/z//H/8f/w/+//8f/w//D/8P/y//L/8//z//H/8P/w//D/8P/w//D/8v/y//L/8v/x
//D/7//u/+//8P/x//L/8P/w//D/8P/y//L/8v/y//T/9P/0//T/8f/w/+//7v/v//D/
8f/y//D/8P/w//D/8P/w//D/8P/y//L/8v/y/+//7v/t/+z/7//w//H/8v/w//D/8P/w
//D/8P/w//D/8f/y//P/9P/z//P/9P/0//f/9//3//b/9v/2//b/+P/3//X/8//w//L/
8//0//X/8v/x//H/8f/0//T/8v/x//D/7v/u/+//8P/x//H/7//v/+3/7f/t/+v/7f/v
//H/8f/w/+7/7P/s/+z/7f/t/+v/6//r/+v/6//r/+z/7f/s/+z/7v/v/+//7//v/+//
7//v//H/9P/z//H/9P/6/wQAEgAfADYAWAB8AJcAngCRAIQAcABLACkAAgDG/4D/Qv8W
/wL//P77/gX/Fv8t/0X/Yv+A/57/tf/H/9L/3f/m/+r/7f/v//H/9P/2//j/+v/7//z/
/v/9//7/AAABAAIABAAEAAQABAAEAAQABAAFAAYABwAIAAoACQAJAAkABwAIAAoACwAM
AA0ADwAQAA4ADgAPABEAEAARABIAEwAUABUAFgAXABYAFwAXABcAGgAbABwAHgAcAB0A
HQAfAB8AIQAiACMAJQAmACYAJgAmACcAKQArAC4ALwAwADEALwAvADEAMwA2ADcAOgA8
AD4APwBAAEIAQQBDAEUASABMAE4ATwBQAFEAUQBTAFUAVgBZAFkAWwBeAF4AXgBeAF8A
XgBeAF8AYgBiAGIAYABgAF8AXwBfAF0AWwBbAFoAWwBYAFYAVQBQAE4ATABLAEsASQBG
AEMAPAA4ADUANAAxAC4AKwApACQAIQAfABwAFwAUABMAEgATABAADQAKAAkABwAFAAQA
AQABAAAA//8AAP7//f/9//r/+v/6//r/+//7//v/+f/5//n/+f/5//f/9//4//j/+v/5
//j/+P/3//f/+P/4//n/+v/7//v/+f/5//n/+v/6//z//P/8//z//P/7//v/+//7//z/
/f/9//7//v/9//z//P/9//3//P/8//3//f////7//v/9//v//P/8//3//////////f/7
//v/+//7//3//f/9//3//v/+//3//P/6//n/+f/5//r/+f/6//v/+f/4//f/9v/2//f/
9//1//f/9v/1//X/9P/0//X/9v/2//b/9f/0//P/8//z//P/8f/x//L/8v/y//L/8v/z
//D/8P/x//L/8v/y//L/8f/w/+//7//v//L/9P/0//P/8//z//L/8v/x//D/8f/w//L/
8f/x//H/7v/u/+7/7v/w//H/8v/y//T/8v/x//H/8f/w/+//7//w//H/8f/x//H/8P/w
//D/8P/w//H/8f/z//L/8P/u/+7/7v/u//D/8P/w//D/8P/w//D/8P/u/+7/7v/u//D/
8P/w//D/7v/u/+7/7v/w//D/8P/w//D/8P/w//D/7//u/+3/7P/t/+7/7//w/+//7v/t
/+z/7v/u/+7/7v/u/+7/7v/u/+7/7v/u/+7/8P/w//D/8P/v/+7/7f/s/+3/7//y//T/
8//z//P/8v/y//L/8v/0//b/9f/0//L/7//v/+//7//w//H/8//1//T/9P/y//H/8P/u
/+7/7//y//P/8//x/+7/6//q/+n/6//t/+//8f/x//D/7v/s/+r/6v/r/+v/7P/t/+7/
7//s/+v/6//r/+z/7P/u/+//7f/t/+3/7f/t/+3/7//w//X/9f/0//T/9v/6/wMAEAAi
ADoAXQCEAKEApACYAIkAcQBKACQA/P/A/37/Qv8S//v+9f70/vv+Ef8s/0b/Yv+B/5//
tP/D/9D/3P/l/+3/8f/0//b/+P/2//f/+P/6//3//v8AAAEAAgAEAAQABAAEAAQABAAE
AAkACgALAAwACgAJAAkACQAJAAoADAANAA0ADQAOAA4ADgAOAA8AEQASABMAFAAVABUA
FQAVABUAFwAZABoAGwAdAB0AHQAeAB4AHwAfACEAIQAjACQAJQAjACQAJAAkACYAJwAp
ACsAKgArACwALQAtAC0ALwAxADYANwA6ADwAOgA7ADwAPgBBAEMARQBIAEgASgBLAEwA
TQBNAE8AUQBWAFkAWQBbAFoAWgBaAFoAXgBeAF8AYQBkAGQAZABiAGIAYQBhAGEAYwBh
AGEAYABdAFoAWABXAFUAVABTAFMAUQBPAEwASQBGAEIAPwA+ADsAOAA1ADMALAApACcA
JAAhAB4AHQAcABkAFgATABAADwANAAsACgALAAsACgAJAAcABAACAAEAAgACAAIAAgAB
AAEAAQD///3//f/9//3//f/9//7//v/+//3//P/8//7///8BAAIAAAAAAAAA////////
//8AAAIABAAEAAQAAwACAAAA//8AAAEAAwAFAAMABAAEAAMAAgACAAMAAwAEAAQABQAF
AAMAAgACAAEAAwAEAAQABQAFAAUABQADAAEAAQABAAEAAwADAAMAAwAAAAAA///+//7/
//8BAAMAAgD///7//f/8//z//P/8//3///8AAP///v/8//r/+f/6//r/+//8//z//P/7
//r/+f/5//n/+f/5//n/+v/6//v/+v/5//n/+v/6//v//P/6//r/+v/5//b/9f/1//X/
9//6//v/+//3//f/9v/2//b/9v/4//j/+P/3//f/9//2//b/9v/2//b/9//4//j/9v/0
//P/8//2//b/9v/3//f/9//2//X/9f/0//T/9P/2//b/9//3//f/9v/y//T/9P/0//T/
9f/2//f/+P/3//b/9f/0//X/9v/3//j/9//2//X/9P/0//T/9P/0//T/9P/0//T/9P/0
//T/9P/2//b/9v/2//X/9P/z//L/8v/y//L/8v/z//T/9f/2//X/9P/z//L/9P/0//T/
9P/0//T/9P/1//X/9v/3//f/+f/4//j/+P/2//j/+P/3//j/9v/1//X/8//z//P/8//y
//P/9P/0//T/8//y//D/7//v/+//7//w/+//7v/t/+v/6//r/+3/7f/v/+//7v/t/+z/
7f/u/+3/7f/t/+3/7f/t/+z/6//r/+v/7P/s/+z/7f/t/+3/7//v/+//7//x//L/9f/3
//r/AAAIABIAHQAqADoAVgB3AJQAmQCIAHIAXwA/ABoA+P/I/47/Wv8y/xb/D/8N/wz/
G/8x/0b/XP90/43/pf+4/8f/1P/g/+n/7f/v//L/9P/2//f/+f/7//7//v/+//////8C
AAQABAAEAAQABAAEAAQABQAGAAcACAAKAAkACQAJAAcACAAKAAsADQANAA4ADgAOAA4A
DwARABAAEQASABMAFQAVABUAFQAUABUAFQAVABkAGQAZABoAGgAbABsAHQAdAB8AIAAh
ACMAJAAkACQAJQAlACYAJwAqACsALAAtAC0ALQAvADEAMgAzADYAOAA5ADsAPQBAAEAA
QQBCAEQASABKAEsATABNAE0ATwBRAFIAVQBVAFcAWgBaAFoAWgBaAFoAWwBdAFwAXABc
AFoAWwBbAFwAXQBbAFkAWQBYAFcAVABSAFEATABKAEgARwBHAEUAQgA/ADoANgAzADIA
LQAqACcAJQAjACEAIAAeABoAFgAUABIAEwAQAA0ACgAJAAcABQAEAAMAAwACAAEAAAD+
//3//f/7//r/+f/4//j/+f/6//n/9//3//f/9//1//X/9v/2//n/+f/5//r/9//3//j/
+P/5//r/+//7//n/+f/5//r/+v/8//z//P/9//7//v////z/+//7//v//P/+///////+
//7///////7//v//////AAAAAAEAAQD//wAAAAABAAEAAQABAP/////////////9//3/
/f/9//3//v/+//7//P/7//v/+//9//v/+//7//j/+P/4//j/+P/5//n/9//5//j/9//3
//T/9P/1//b/+P/4//f/9v/z//P/8//z//P/8//0//T/9f/0//P/8//y//L/8//0//b/
9v/2//X/9P/z//P/8//z//T/8//x//D/8f/x//L/8f/w//H/8P/x//H/8v/z//D/8P/w
//D/8P/x//L/8v/0//L/8f/x//H/8P/v/+//8P/x//H/8f/x//D/8P/w//D/8P/x//H/
8//y//L/8f/w/+//7v/v//D/8f/y//D/8P/w//D/7v/u/+7/7v/v//D/8f/y//D/8P/w
//D/8P/w//D/8P/w//D/8P/w//D/8P/w//D/8v/y//L/8v/w//D/8P/w//L/8v/y//L/
8v/y//L/8v/x//D/7//u/+//8P/x//L/8v/y//L/8//z//T/9f/1//f/9v/2//b/9P/2
//b/9f/2//T/8//z//P/8//z//P/8v/z//T/9P/0//P/8v/w/+7/7//w//H/8v/x//D/
7//u/+3/7P/t//H/8//z//L/8v/w//D/8P/w/+//7v/t/+7/7//v/+//7f/t/+7/7v/w
//H/8f/x//P/8//z//P/8f/2//n/9//2//r/AAAGABMAJAA8AFwAgQCeAKEAkACAAG0A
SwAoAAQAzP+M/1L/Jv8O/wf/Bf8M/x3/Nf9O/2j/iP+l/7v/yv/V/97/5v/t/+//8f/0
//b/+P/7//3///8CAAIAAgADAAMABgAIAAgACAAIAAgACAAIAAkACgALAAwADQANAA4A
DwANAA4AEAARABMAEwAUABQAEgASABMAFQAWABcAGAAZABkAGQAZABkAGwAdAB4AHwAj
ACMAIwAkACIAIwAjACUAJQAnACgAKQArACwALAAsAC0ALQAuAC8AMQAzADUANwA1ADUA
NwA5ADwAPQBAAEIARABFAEYASABHAEkASwBOAFIAVABVAFYAVQBVAFcAWQBcAF8AXwBh
AGMAZABlAGYAZwBmAGYAZwBqAGoAagBoAGgAZwBnAGcAZwBlAGUAZABlAGIAYABfAFoA
WABWAFUAVQBTAFAATQBIAEQAQQBAADsAOAA1ADMALgArACkAJgAhAB4AHQAcABsAGAAV
ABIAEQAPAA0ADAANAA0ADAALAAgABgAFAAUAAgACAAIAAgADAAMAAwABAAEAAQABAAEA
/////wAAAAABAAEAAQACAAEAAQACAAIABAAEAAQAAwADAAMAAwAEAAIABAAEAAQABgAG
AAUABQADAAMABAAFAAcACAAIAAcABAAEAAUABQAGAAYABwAHAAgACAAJAAkACAAIAAcA
BwAJAAkACQAHAAcABwAHAAcABQAFAAUABQAGAAYABQAEAAMAAwAEAAUABQADAAMAAwAC
AAIAAgACAAIAAwADAAEAAQAAAP/////8//z//f/+////AAAAAAAA/v/9//z/+//9//3/
/v/+/////v/9//3/+//6//r/+v/7//z//f/9//r/+f/5//n/+v/8//z/+//7//v/+v/6
//j/+P/6//r//P/7//v/+//6//r/+v/6//r/+//8//z//P/6//n/+f/6//r/+v/7//3/
///8/w==
         </WaveFormData>
      </LeadData>
      <LeadData>
         <LeadByteCountTotal>10000</LeadByteCountTotal>
         <LeadTimeOffset>0</LeadTimeOffset>
         <LeadSampleCountTotal>5000</LeadSampleCountTotal>
         <LeadAmplitudeUnitsPerBit>4.88</LeadAmplitudeUnitsPerBit>
         <LeadAmplitudeUnits>��V</LeadAmplitudeUnits>
         <LeadHighLimit>2147483647</LeadHighLimit>
         <LeadLowLimit>268435456</LeadLowLimit>
         <LeadID>V3</LeadID>
         <LeadOffsetFirstSample>0</LeadOffsetFirstSample>
         <FirstSampleBaseline>0</FirstSampleBaseline>
         <LeadSampleSize>2</LeadSampleSize>
         <LeadOff>FALSE</LeadOff>
         <BaselineSway>FALSE</BaselineSway>
         <ExcessiveACNoise>FALSE</ExcessiveACNoise>
         <MuscleNoise>FALSE</MuscleNoise>
         <LeadDataCRC32>4254106576</LeadDataCRC32>
         <WaveFormData>
CgAKAAoACgAMAA4AEAASABIAEgASABIAEgASABIAEgAVABYAFwAYABoAGgAaABoAHQAe
AB8AIAAiACIAIgAiACMAJAAlACYAKAAqACwALgAwADAAMAAwADIANAA2ADgAOwA8AD0A
PgBBAEIAQwBEAEcASgBNAFAAUQBSAFMAVABWAFgAWgBcAF8AYABhAGIAYgBiAGIAYgBl
AGYAZwBoAGYAZABiAGAAYABgAGAAYABdAFwAWwBaAFYAVABSAFAATABKAEgARgBCAD4A
OgA2ADIAMAAuACwAKQAmACMAIAAdABoAFwAUABEAEAAPAA4ACgAIAAYABAACAAIAAgAC
AP///v/9//z/+v/6//r/+v/6//r/+v/6//n/+P/3//b/+P/4//j/+P/4//j/+P/4//b/
9v/2//b/9//4//n/+v/5//j/9//2//j/+P/4//j/+P/4//j/+P/4//j/+P/4//n/+v/7
//z//P/8//z//P/+//7//v/+/wAAAAAAAAAA///+//3//P/9//7///8AAP///v/9//z/
/v/+//7//v/8//z//P/8//r/+v/6//r//P/8//z//P/5//j/9//2//j/+P/4//j/+P/4
//j/+P/2//b/9v/2//b/9v/2//b/9f/0//P/8v/0//T/9P/0//L/8v/y//L/8v/y//L/
8v/0//T/9P/0//H/8P/v/+7/8f/y//P/9P/y//L/8v/y//H/8P/v/+7/7//w//H/8v/x
//D/7//u/+7/7v/u/+7/7v/u/+7/7v/s/+z/7P/s/+3/7v/v//D/7//u/+3/7P/u/+7/
7v/u/+7/7v/u/+7/7P/s/+z/7P/t/+7/7//w/+//7v/t/+z/7v/u/+7/7v/s/+z/7P/s
/+r/6v/q/+r/7f/u/+//8P/t/+z/6//q/+v/7P/t/+7/7P/s/+z/7P/q/+r/6v/q/+z/
7P/s/+z/6v/q/+r/6v/s/+z/7P/s/+z/7P/s/+v/6f/q/+r/7P/u/+7/8P/w/+7/7f/t
/+3/7v/x//L/8//w/+//7//t/+3/7v/u/+//8f/z//X/8//v/+3/6//r/+7/7v/x//H/
8P/u/+v/6f/m/+b/5//p/+7/7//v/+//6f/n/+f/5//p/+n/6v/q/+n/5//l/+P/5P/k
/+X/5v/o/+n/6v/q/+n/6P/n/+b/6f/u//X/9//3//j//f8FABEAJABAAGQAlADEAOAA
5QDhANoAvQCHAEoACQDD/3r/NP8J//j+8v70/gf/HP8z/07/af+D/5v/rP+5/8P/zf/Y
/+D/5f/p/+z/7v/u/+3/7v/u/+//8P/z//T/9f/2//b/9//5//n/+f/6//v//P/+//7/
/f/8//v/+//9//7/AAABAAIAAgACAAIAAgACAAMABQAGAAcACAAIAAkACQAJAAkACQAL
AAwADQAOAA4ADgAPABAAEAAQABIAEQATABQAFgAWABcAFwAXABsAHAAdACAAIAAhACIA
IgAiACMAJQAnACsALgAvADEAMgAzADQANQA5ADoAPgBAAEAAQwBDAEQARgBHAEkATABQ
AFQAVABWAFUAVQBXAFgAWwBcAF0AXwBfAF8AXwBfAF0AXABcAFsAXQBdAFsAWwBXAFUA
VABSAFAATwBOAEwASgBGAEQAQQA7ADcANAAxADEALgArACgAIQAeABoAFgAWABQAEQAQ
AA8ACwAIAAUAAAD9//z//P/7//r/+f/2//X/8//w/+//8f/x//H/8f/x/+//7v/t/+r/
6f/p/+v/7f/t/+3/7f/s/+r/6P/n/+n/6f/p/+z/6v/q/+r/6v/r/+v/6//r/+z/7f/t
/+//7f/t/+v/6//t/+//8P/x//L/8//y//D/8v/x//H/8v/2//b/9v/2//T/9P/0//L/
8v/1//f/9//2//b/9f/0//T/8//z//T/9//3//j/+P/1//T/8//x//P/8//0//X/8//x
//H/8f/v/+//7v/u//H/8f/x/+//7//v/+3/7P/s/+3/7v/u/+7/7v/t/+z/7P/s/+z/
7P/u/+7/7v/u/+v/6v/o/+f/6f/p/+v/7f/s/+z/6//o/+j/6P/o/+j/6v/r/+v/6//n
/+b/5f/l/+f/6P/o/+n/6P/o/+f/5//l/+X/5f/l/+f/6P/r/+z/6f/n/+b/5f/m/+b/
5v/o/+n/6f/n/+X/5f/k/+T/5f/n/+f/6P/p/+f/5f/m/+b/5v/m/+b/6P/o/+j/6P/m
/+b/5v/m/+j/6P/o/+j/5v/m/+b/5v/m/+b/5v/m/+j/6P/o/+j/5v/m/+b/5v/m/+b/
5v/m/+T/5P/k/+T/5f/m/+f/6P/o/+j/6P/o/+b/5v/m/+b/6P/o/+j/6P/n/+f/6P/o
/+r/7P/s/+7/8P/w/+//7//t/+3/7//v/+//7v/t/+3/6//r/+z/7P/r/+v/7f/v/+7/
7f/s/+v/6f/q/+r/7f/t/+z/6v/n/+X/5P/k/+X/5//q/+v/6//r/+f/5f/l/+X/5f/l
/+b/5v/m/+X/5P/l/+T/5P/l/+T/5v/n/+j/6v/q/+r/6v/o/+n/7P/v/+//7//y//n/
BwAdADgAXgCQAMIA4ADsAPEA7QDSAJ0AXQAUAMn/d/8s/wT/+/72/vz+Cv8h/zb/Uf9y
/43/pf+3/8T/zf/V/93/4v/m/+j/6//t/+7/7//v//H/8v/x//L/9f/2//n/+v/6//v/
+f/5//n/+v/7//z//v/+/wAAAAAAAAEAAAAAAAEAAQADAAQABQAGAAQABAAFAAcACAAJ
AAoACgAKAAsADAANAAwADQANAA0ADwAQABEAEwASABIAEgAUABUAFwAYABoAGgAbABsA
GwAdAB4AHwAiACYAJwAoACgAJgAnACkAKwAtADAAMQAzADYANwA4ADkAOQA6AD4AQABD
AEcASABKAEoASwBNAFAAUgBWAFYAWABbAFsAXQBeAF0AXgBfAGEAYwBjAGMAYwBiAGAA
XwBdAF8AXwBdAF0AWQBXAFYAVABRAE8ATQBKAEoARgBEAEEAPAA3ADMALwAvACwAKQAm
ACMAIAAcABgAFAASAA8ADgAPAAsACAAFAAIA///+//7//f/8//v/+P/5//f/9P/z//H/
8f/x//H/8v/x//H/8f/u/+3/7f/v/+//7//v/+//7//u/+3/7f/r/+v/6//u//D/8P/w
//D/7f/t/+3/7f/w//H/8f/z//H/8f/v/+//8v/z//P/8//1//f/9//2//T/8//z//T/
+P/4//j/+P/4//j/+P/2//X/9//4//f/9//4//j/+P/2//X/9f/2//f/9//4//j/+f/4
//f/9f/z//P/9P/1//f/9f/1//X/8//z//L/8v/z//P/8//x//P/8//x//D/7//v/+//
7v/w//D/7//u/+z/7P/s/+z/7v/u/+7/7v/v/+7/7P/r/+n/6f/r/+3/7f/u/+7/7P/o
/+j/6P/o/+r/6//r/+v/6//q/+n/6f/p/+r/6v/r/+z/7P/r/+v/6f/p/+n/6f/q/+r/
7P/s/+r/6f/p/+n/6P/o/+j/6v/t/+3/6//p/+n/6P/o/+n/6f/p/+r/6//t/+v/6P/o
/+j/6P/o/+n/6v/r/+z/6//q/+n/6P/q/+r/6v/q/+z/7P/s/+z/6//q/+n/6P/q/+r/
6v/q/+j/6P/o/+j/6P/o/+j/6P/q/+r/6v/q/+j/6P/o/+j/6v/q/+r/6v/o/+j/6P/o
/+r/6v/q/+r/6v/q/+r/6v/p/+j/5//m/+f/6P/p/+r/6v/q/+n/6f/o/+j/6v/s/+7/
8P/w//D/7f/t/+3/7f/x//H/8f/w/+//7//t/+3/7v/u/+//7//x//P/8f/v/+v/6f/p
/+r/7P/v/+//7v/q/+f/5f/k/+b/5//p/+z/7f/t/+3/6f/n/+f/5//n/+f/6P/o/+j/
5//m/+X/5P/k/+X/5v/o/+n/6v/q/+r/6v/o/+j/6//w//P/8f/x//L/9f8DABsAOABk
AJgAyADoAPYA/wD5ANYAnQBZAA4Av/9r/yL/+v7v/uz+8v4E/xn/Mv9R/3j/l/+t/7v/
xv/P/9n/3f/i/+b/6P/r/+3/7v/t/+3/7//w//H/8v/1//b/9//4//j/+f/5//n/+f/6
//3//v8AAAAA/v/+//7//////wAAAgADAAQABAAEAAQABAAEAAUABwAIAAkACgAKAAsA
CwALAAsADQAPABAAEQASABIAEgATABQAFAAUABYAGQAbABwAHgAcAB0AHQAdACEAIgAj
ACYAKAApACoAKgAoACkAKwAtADAANAA2ADkAOAA5ADoAOwA9AD4AQgBEAEYASQBJAEoA
TABNAE8AUgBWAFoAWgBcAFsAWwBdAF4AYQBiAGMAZQBjAGMAYwBjAGEAYABgAF8AYABh
AGAAYQBdAFsAWgBYAFYAVQBUAFIAUABMAEoARwBBAD0AOgA3ADcANAAxAC4AJwAkACAA
HAAcABoAFwAWABMADwAMAAkACAAFAAQABAADAAIAAQD+//3/+//4//f/+f/5//n/+f/5
//f/9v/1//L/8f/x//P/9f/1//X/9f/z//L/8f/x//H/8f/x//T/9P/0//T/9P/z//P/
8//z//b/9//3//n/+P/3//T/8//2//f/9//3//f/+f/5//j/+P/3//f/+P/6//r/+v/6
//r/+v/6//j/+P/7//3//f/8//z/+//6//j/9//3//j/+//7//z//P/5//j/9//1//f/
9//4//n/+f/3//f/9//1//X/9P/0//f/9//3//X/9f/1//P/8v/y//P/9P/0//T/9P/z
//L/8v/y//L/8v/0//T/9P/0//H/8P/u/+3/7f/t/+//8f/x//L/8v/w/+z/7P/s/+z/
8P/x//H/8f/v/+7/7f/t/+//8P/w//H/8P/w/+//7//t/+3/7f/t//D/8P/y//L/7//t
/+z/6//r/+z/7f/w/+//7//t/+v/7f/s/+z/7f/v/+//8P/x/+3/7f/u/+z/7P/s/+z/
7v/u/+7/7v/s/+z/7P/s/+7/7v/u/+7/7P/s/+z/7P/u/+7/7v/u//D/8P/w//D/7//u
/+3/7P/u/+7/7v/u/+7/7v/u/+7/7P/s/+z/7P/u/+7/7v/u/+z/7P/s/+z/7f/u/+//
8P/u/+7/7v/u/+3/7f/u/+7/8P/y//L/9P/y//L/8f/x//L/8//2//f/9f/0//P/8//z
//P/9P/0//X/9f/3//n/9//1//P/8f/z//T/9P/3//X/9P/y/+//7f/s/+z/7f/t//D/
8f/x//H/7f/r/+v/7P/t/+7/8P/u/+7/7f/s/+v/6v/q/+v/7P/u/+//8P/u/+7/7v/u
/+7/8f/y//X/9//5//j/9//7/wEAEAAmAEAAYACMALwA3wDrAPAA8QDbAKgAZwAhANj/
jP89/wj/9v7y/vX+Bv8d/zL/S/9n/4P/nP+v/8H/z//c/+T/6P/r/+3/7v/v/+//8f/y
//T/9v/6//z//P/8//v/+//8//3//v8AAAEAAgAEAAQAAgACAAIAAwAEAAYACQALAAsA
CgAJAAgACgAKAAsADQAOAA8AEAAQAA8ADwAPAA8AEQATABQAFQAVABQAEwATABUAFgAX
ABoAGQAbABwAHgAcAB0AHQAdACEAIgAjACYAJQAlACUAJAAlACcAKgAtAC0AMAAxADMA
NAA1ADYANwA7ADwAQABCAEEAQwBCAEIARwBJAEwAUABQAFQAVABWAFUAVQBXAFgAXABe
AGAAYwBhAGEAYQBhAGMAYgBiAGEAYwBjAGEAYQBdAFsAWgBYAFcAVwBXAFYAUwBOAEsA
RwBGAEMAQQA/ADsAOAA1ADIALQAqACYAIgAiACAAHQAcABgAEwAPAAsACQAHAAcACAAG
AAQAAgD+/////f/6//n/+f/5//n/+f/4//X/8//x//L/8f/x//P/8f/x//H/8f/v/+7/
7f/t/+7/7//w//T/8f/w/+//7v/u/+//8P/x//L/8//z//X/8//z//H/8f/z//X/9v/3
//j/+f/4//b/+P/3//f/+P/6//r/+v/6//j/+P/4//b/+P/7//3//f/6//r/+f/4//n/
+f/6//z//P/7//v/+v/5//j/9//1//b/9//5//v/+v/3//b/9f/1//X/9P/0//P/8//z
//H/8f/x/+//7v/w//H/8v/y//H/8P/u/+z/7v/u/+7/7v/u/+7/7v/u/+3/7P/q/+n/
6v/r/+7/8f/v/+7/7P/o/+f/6P/p/+r/6v/r/+v/6//p/+j/5//n/+n/6v/q/+v/6v/q
/+n/6f/p/+n/6f/p/+r/6v/s/+z/6P/n/+f/5//n/+j/6f/s/+r/6f/m/+P/5P/k/+X/
5//p/+n/6v/r/+f/5f/m/+j/6P/o/+j/5v/m/+b/5v/m/+b/5v/m/+j/6P/o/+j/5//m
/+X/5P/l/+b/5//o/+b/5v/m/+b/5P/k/+T/5P/m/+b/5v/m/+T/5P/k/+T/5f/m/+f/
6P/m/+b/5v/m/+T/5P/k/+T/5v/m/+b/5v/k/+P/4//k/+b/6P/q/+r/6v/q/+r/6f/r
/+v/6//t/+3/7f/s/+v/6v/n/+b/5v/n/+n/6v/t/+3/6//p/+f/5//n/+j/6P/r/+v/
6v/o/+P/4f/g/+D/4f/j/+b/5//n/+f/4//h/+H/4f/h/+H/5P/k/+T/4//g/9//3v/e
/+H/4v/k/+X/5f/k/+P/4v/g/+T/5//q/+//8f/x//L/9/8BABEAKgBGAHAAoADIANgA
1wDTAMgAowBvADYA9f+t/2D/JP8F//j+8v74/gv/JP87/1T/b/+F/5n/qP+1/8H/z//a
/+D/4v/l/+f/6P/n/+f/6f/q/+3/7v/x//L/8//0//T/9f/1//X/9f/2//n/+v/8//z/
+v/6//r/+//9//7/AAABAAAAAAAAAAAAAAAAAAEAAwAEAAUABgAGAAMAAwADAAMABwAJ
AAoACwAKAAoACgALAAwADAAMAA4AEQATABQAFgAVABUAFAATABcAGAAZABwAHAAdAB4A
HgAfACEAJAAnACcAKgArAC0ALAAtAC4ALwAyADQAOQA8ADwAPwA/AEAAQgBDAEUASABK
AE4ATgBQAE8ATwBRAFIAVABWAFgAWwBZAFkAWQBZAFcAVgBWAFUAVwBXAFUAVQBSAE8A
TQBKAEoASQBIAEYAQgA+ADwAOQA3ADMAMAAtACsAKAAlACIAGwAYABQAEAAPAA4ADAAM
AA0ACQAGAAMAAAD9//z//P/7//r/+f/2//X/8//w/+//8f/x//H/8f/w/+3/6//p/+r/
6f/p/+v/7f/t/+3/7f/s/+r/6P/n/+j/6f/q/+7/7f/s/+v/6v/r/+v/6//r/+7/7//v
//H/8f/x/+//7//x//P/9P/1//X/9//3//b/9v/1//X/9v/6//r/+v/6//j/+P/4//b/
+P/7//3//f/6//r/+f/4//j/9//3//j/+f/5//r/+v/3//b/9f/z//X/9f/2//f/9f/z
//P/8//z//P/8v/y//X/9f/1//P/8f/x/+//7v/w//H/8v/y//D/8P/v/+7/7v/u/+7/
7v/w//D/8P/w/+3/7P/q/+n/6v/r/+7/8f/u/+7/7f/q/+r/6v/q/+r/7v/v/+//7//r
/+r/6f/p/+v/7P/s/+3/7P/s/+v/6//r/+v/6//r/+7/7v/w//D/7v/t/+3/7f/v//D/
8f/0//P/8//x/+//8v/y//P/9f/4//n/+//9//v/+f/6//r/+v/6//r/9//2//X/9P/2
//b/9v/2//n/+v/7//z/+v/6//r/+v/8//z//P/8//7//v/+//7//f/8//v/+v/8//z/
/P/8//r/+v/6//r//P/8//z//P/+//7//v/+//v/+v/5//j/+//8//3//v/8//z//P/8
//z//P/8//z//v/9//3//v/8//7/AAAAAAEAAAD///3//P/7//r/+//7//v/+v/5//v/
+f/5//r/+P/3//X/9f/3//X/8//x/+//7//w//D/8f/x//D/7v/t/+v/6v/q/+n/6//u
/+//7//v/+v/6f/r/+v/6//r/+r/6v/q/+n/6v/p/+j/6P/n/+j/6v/r/+z/7P/s/+z/
7P/s/+//8P/x//H/8f/0//3/DwAlAEIAbACgANAA7AD4AAEB9wDQAJcAUQAEALP/W/8Y
//r+8f7y/gD/EP8h/zr/W/98/5f/r/+//8z/1//d/+P/5P/m/+r/7f/v//D/8//z//X/
9v/1//b/+f/6//v//P/8//3//f/9//3//v/9//7/AAAAAAIAAgACAAMAAgACAAMAAwAF
AAYABwAIAAYABgAHAAkACAAJAAoACgAMAA0ADgAPAA8ADwAOAA0AEQASABMAFQAUABQA
FAAWABcAGQAaABwAHgAfAB8AHwAgACAAIAAiACYAJwAoACgAKAApACsALQAtADAAMQAz
ADYANwA4ADkAOwA8AEAAQgBGAEkASQBKAEoASwBNAFAAUgBWAFYAWABbAFsAXQBeAF4A
XgBeAF8AYABhAGIAYwBhAGAAYABfAF8AXwBdAF0AXQBbAFoAWABVAFMAUQBOAE4ASgBI
AEUAPwA7ADgANQAxAC4AKwAoACQAIgAfABwAGQAWABIAEAARAA0ACgAHAAQAAQAAAAAA
/f/8//v/+P/4//f/9f/1//P/8//z//P/9P/z//P/8//w/+//7//x/+//7//v/+//8f/w
/+//7//u/+3/7P/u//D/8P/w//D/7f/t/+3/7f/w//H/8f/z//P/8//x//H/8P/x//H/
8f/1//f/9//2//T/8//z//T/9v/2//b/9v/4//j/+P/2//X/9//4//f/9//4//j/+P/4
//f/9//4//f/9//4//j/+P/4//j/9//2//X/9f/1//b/9f/2//f/9f/1//T/9P/1//X/
9f/z//X/9f/z//L/8P/x//L/8v/z//T/9P/0//P/8v/x//D/8P/w//D/8P/w//D/7//v
/+3/7f/v//H/7//w//D/7v/u/+7/7v/u/+7/7//v/+//7v/u/+7/7//u/+7/7f/t//D/
8P/v/+//7f/t/+3/7f/u/+7/8P/w/+//7//w//H/7v/u/+7/8P/z//P/8f/v/+//7v/u
/+//7f/t/+7/7//x//H/8P/v/+7/7f/s/+3/7v/v//D/7v/u/+7/7v/u/+7/7v/u//D/
8P/w//D/7//u/+3/7P/u/+7/7v/u/+7/7v/u/+7/7P/s/+z/7P/v//D/8f/y/+//7v/t
/+z/7f/u/+//8P/u/+7/7v/u/+7/7v/u/+7/8P/w//D/8P/v/+3/7P/s/+3/8P/z//T/
9P/0//T/8//z//P/8//1//b/9//3//f/9f/z//P/9P/2//f/9//5//v/+f/3//X/8//z
//T/9P/3//f/9v/0/+//7f/s/+z/7f/v//L/8//1//X/8f/v/+3/7f/t/+3/8P/w//D/
7//s/+v/6v/q/+3/7v/w//H/8f/w/+//7v/s/+7/8f/y//X/+f/5//j/9//5/wMAFAAs
AEwAeACsANoA8wD7AAAB8wDHAIoAQwD5/6z/Wv8X//j+7v7w/vn+Dv8l/0D/Yf+B/53/
sv+//8v/1//g/+j/7P/v//H/8v/x//H/8//0//b/+P/8//7//f/+//7////9//3//f/+
/wIABAAHAAgABwAGAAUABQAFAAYACAAJAAgACAAIAAgACgAKAAsADQAQABEAEgASAA8A
DwAPAA8AEwAVABYAFwAWABYAFgAXABgAGAAYABoAHQAfACAAIgAfAB8AHgAdACAAIgAk
ACgAKQApACkAKAAoACkAKwAtADEANAA1ADcANgA3ADgAOQA9AD4AQgBEAEQARwBHAEgA
SgBLAE0AUABUAFgAWABaAFkAWQBbAFwAXwBgAGEAYwBkAGUAZgBnAGUAZABkAGMAZQBl
AGMAYwBhAF8AXgBcAFwAWwBaAFgAVgBSAFAATQBLAEcARABBAD8APAA5ADYALwAsACgA
JAAkACIAHwAeABwAFwATAA8ADgALAAoACgAJAAgABwAEAAEA///8//v//f/9//3//f/7
//n/+P/3//b/9f/1//f/9//3//f/9//1//T/8//z//X/9f/1//j/9v/2//b/9v/1//X/
9f/1//j/+f/5//v/+v/5//b/9f/3//n/+v/7//z//f/8//r//P/7//v//P/+//7//v/+
//7//v/+//z//P///wEAAQAAAAAA///+//7//f/9//7//////wAAAAD///7//f/7//3/
/f/+/////v/7//r/+f/5//n/+P/4//r/+//8//v/+v/5//b/9P/2//f/+P/4//j/+P/3
//b/9P/0//T/9P/2//b/9v/2//f/9v/0//P/8//z//X/9//1//b/9v/0//D/8P/w//D/
9P/1//X/9f/x//D/7//v//H/8v/y//P/8v/y//H/8f/x//H/8f/x//L/8v/0//T/8P/v
/+//7//w//D/8P/y//H/8f/v/+3/7//u/+7/7//x//H/8v/z//P/8f/u/+7/7v/u/+7/
8P/w//D/8P/u/+7/7v/u//D/8P/w//D/7v/u/+7/7v/u/+7/7v/u/+7/7v/u/+7/7P/s
/+z/7P/u/+7/7v/u/+z/7P/s/+z/7P/s/+z/7P/u/+7/7v/u/+z/7P/s/+z/7f/u/+//
7//t/+7/7v/w//D/8P/y//L/9P/z//P/8//x//P/8//z//T/8//z//H/8f/y//L/8//x
//P/9f/z//P/8f/v/+//7v/u//H/8f/x//D/7v/t/+v/6v/q/+v/7v/v/+//7//s/+v/
7P/t/+v/6//s/+z/7P/r/+r/6f/q/+r/6//s/+//8f/z//T/9//4//n/+v/9//7/AQAF
AAkAEAAVAB0ALQBEAFwAgACuANoA8gDzAO8A5gDDAIsAUAAPAMn/fv8+/xv/EP8O/xT/
I/84/03/ZP9//5n/sf/E/9H/3f/p//D/9P/4//v//f/+/wAAAQAEAAYABgAGAAgACAAK
AAwADQAPAA0ADQANAA4AEQASABQAFAAUABQAFAAVABMAFAAWABcAGAAYABgAGAAYABgA
GQAbABwAHQAeAB4AHgAfACAAIQAgACEAIQAhACMAJAAlACcAJwAmACUAJgAkACUAJQAm
ACYAJwAnACcAKAAoACgAKgAuAC8AMAAwADAAMQAzADUANgA4ADgAOQA8AD0APgA/AEAA
QABDAEQARwBLAEwATgBOAE8AUQBUAFYAWgBaAFwAXwBfAGEAYgBiAGIAYgBjAGUAZQBl
AGUAZQBkAGQAYwBjAGMAYQBhAF8AXQBcAFoAVwBVAFMAUABPAEwASwBJAEMAPwA8ADkA
NQAyAC8ALAAoACYAIwAgAB0AGgAWABQAFAARAA8ADQAIAAUABAAEAAMAAgABAP7////9
//r/+f/4//f/9v/1//b/9f/1//X/8v/x//H/8//x//H/8f/x//T/9P/0//X/8v/x//D/
8v/z//T/9f/2//X/9f/1//X/9v/3//f/+f/6//v/+v/7//v/+//6//n//f///////v/8
//v/+//8//7//v/+//7/AQACAAMAAgD//wEAAgABAAEAAgACAAIAAgABAAEAAgACAAEA
AQAAAAAAAAAAAP///f/9//7///8BAP/////////////+//7//f/9//3/+//9//3/+//6
//n/+f/5//j/+v/6//n/+P/2//b/9v/2//b/9v/2//b/9v/2//X/9f/z//P/9f/3//f/
+P/4//b/9v/2//b/9v/3//f/9v/1//T/9P/0//X/9P/0//P/8//2//b/9f/1//P/8//z
//P/8v/y//T/9P/0//P/8//z//D/8P/w//L/9f/1//P/8f/z//L/8v/z//P/8//0//X/
9f/3//b/9f/0//P/8v/0//T/9P/0//T/9P/0//T/8v/y//L/8v/z//T/9f/2//X/9P/z
//L/9P/0//T/9P/0//T/9P/0//T/9P/0//T/9v/2//b/9v/0//T/9P/0//b/9v/2//b/
9v/2//b/9v/0//T/9P/0//b/9v/2//X/9f/2//b/+P/6//r//P/8//7//f/9//3//P/9
//z/+//8//v/+//5//n/+v/6//v/+//9/////f/9//v/+f/5//n/+P/6//n/+f/4//b/
9f/y//L/8//1//r/+//7//v/9//1//X/9f/z//P/9P/0//X/9f/1//X/8v/y//P/9P/2
//f/+P/4//j/+P/4//j/9//8/////////wAAAQAJABsAMgBQAHoAsADgAPoAAwEHAQAB
2wCjAGAAFQDH/3T/Lv8N/wT/BP8O/x//Mv9L/2z/j/+p/7//zv/X/9//6f/u//L/9P/3
//n/+v/+////AgAEAAQABAAGAAYACQAKAAoACwALAAsACwAMAA0ADgAQABAAEgASABIA
EwARABIAFAAVABgAGAAYABgAGQAaABwAHwAjACUAJwAoACoAKwAsAC0ALQAvADAAMQAz
ADQANQA3ADYANgA2ADgAOQA7ADwAPgBAAEEAQQBBAEIAQgBCAEQASABJAEoASgBKAEsA
TQBPAFEAVABVAFcAWgBbAFwAXQBdAF4AYgBkAGgAawBrAGwAbgBvAHEAdAB2AHoAegB8
AH8AfwCBAIIAgQCCAIMAhQCGAIcAiACJAIcAhgCGAIUAhwCHAIUAhQCDAIEAgAB+AHoA
eQB4AHYAdgByAHAAbQBnAGMAYABdAFsAWABVAFIATwBMAEgARABBAD4AOgA4ADkANQAy
AC8ALAApACgAKAAnACYAJQAiACMAIQAeAB0AHAAbABoAGQAbABkAGAAXABgAFwAXABkA
FwAXABcAFwAZABgAFwAXABYAFQAUABYAGAAYABgAGAAXABcAFwAXABgAGQAZABsAGwAb
ABkAGQAYABkAGQAZAB0AHwAfAB4AHgAdAB0AHgAgACAAIAAgACIAIgAiACAAHwAhACIA
IQAjACQAJAAkACIAIQAhACIAIQAhACIAIgAiACIAIgAhAB8AHwAgACEAIwAhACEAIQAf
AB8AHgAeACEAIQAhAB8AHwAfAB0AHAAaABsAHAAcAB4AHgAdABwAGgAaABoAGgAcABwA
HAAcABwAHAAbABsAGAAXABgAGQAbABwAHAAaABgAGAAYABgAGAAZABkAGQAYABgAGAAZ
ABcAGAAYABkAHAAcABsAGwAZABkAGQAZABoAGgAcABwAHAAbABsAGwAYABgAGAAaABsA
HQAbAA==
         </WaveFormData>
      </LeadData>
      <LeadData>
         <LeadByteCountTotal>10000</LeadByteCountTotal>
         <LeadTimeOffset>0</LeadTimeOffset>
         <LeadSampleCountTotal>5000</LeadSampleCountTotal>
         <LeadAmplitudeUnitsPerBit>4.88</LeadAmplitudeUnitsPerBit>
         <LeadAmplitudeUnits>��V</LeadAmplitudeUnits>
         <LeadHighLimit>2147483647</LeadHighLimit>
         <LeadLowLimit>268435456</LeadLowLimit>
         <LeadID>V4</LeadID>
         <LeadOffsetFirstSample>0</LeadOffsetFirstSample>
         <FirstSampleBaseline>0</FirstSampleBaseline>
         <LeadSampleSize>2</LeadSampleSize>
         <LeadOff>FALSE</LeadOff>
         <BaselineSway>FALSE</BaselineSway>
         <ExcessiveACNoise>FALSE</ExcessiveACNoise>
         <MuscleNoise>FALSE</MuscleNoise>
         <LeadDataCRC32>1154908315</LeadDataCRC32>
         <WaveFormData>
BgAGAAYABgAJAAoACwAMAAwADAAMAAwADAAMAAwADAAPABAAEQASABIAEgASABIAEwAU
ABUAFgAXABgAGQAaABwAHAAcABwAHgAgACIAJAAmACYAJgAmACkAKgArACwALwAwADEA
MgAzADQANQA2ADkAPAA/AEIARABEAEQARABIAEoATABOAFEAUgBTAFQAVABUAFQAVABX
AFgAWQBaAFgAVgBUAFIAUgBSAFIAUgBRAFAATwBOAEsASABFAEIAPwA+AD0APAA4ADQA
MAAsACoAKAAmACQAIAAeABwAGgAXABQAEQAOAAwADAAMAAwACAAGAAQAAgAAAAAAAAAA
AP///v/9//z/+f/4//f/9v/4//j/+P/4//X/9P/z//L/9P/0//T/9P/0//T/9P/0//P/
8v/x//D/8//0//X/9v/1//T/8//y//T/9P/0//T/9v/2//b/9v/0//T/9P/0//f/+P/5
//r/+P/4//j/+P/5//r/+//8//7//v/+//7//f/8//v/+v/9//7///8AAP///v/9//z/
/v/+//7//v/+//7//v/+//3//P/7//r/+//8//3//v/9//z/+//6//z//P/8//z//P/8
//z//P/5//j/9//2//j/+P/4//j/9//2//X/9P/0//T/9P/0//T/9P/0//T/8v/y//L/
8v/z//T/9f/2//P/8v/x//D/8f/y//P/9P/0//T/9P/0//P/8v/x//D/8f/y//P/9P/z
//L/8f/w//L/8v/y//L/8v/y//L/8v/y//L/8v/y//P/9P/1//b/9f/0//P/8v/0//T/
9P/0//T/9P/0//T/8v/y//L/8v/z//T/9f/2//X/9P/z//L/9P/0//T/9P/0//T/9P/0
//P/8v/x//D/8//0//X/9v/z//L/8f/w//H/8v/z//T/9P/0//T/9P/z//L/8f/w//H/
8v/z//T/8//y//H/8P/x//L/8//0//T/9P/0//L/8P/x//H/8v/2//j/+f/6//n/9//1
//T/9f/5//r/+//5//j/+P/3//X/9v/2//f/+P/7//z//f/7//j/9f/0//b/9//5//n/
9//1//P/8f/v/+3/7f/v//T/9//6//n/9P/w/+7/7f/v/+//8P/w/+//7v/s/+r/6//r
/+v/6//t/+7/7//v/+3/7P/s/+z/7v/z//r///8AAAIABwAMABwAMwBVAIAAtwDzACUB
RAFZAVQBHwG2AD8A6f+y/2//Mf8R/wn/Bf8O/x//L/9D/17/ev+S/6T/tP+9/8T/zf/V
/9//5f/p/+z/7f/t/+3/7f/t/+7/8f/y//X/9//3//f/9//5//n/+v/6//z//f///wAA
/v/9//z//P//////AAACAAMAAwAEAAQAAwADAAMABAAIAAkACgAMAAsACgAJAAgACAAK
AAwADQAOAA4ADgAOAA4ADgAOAA8AEgATABQAFQAVABUAFQAVABgAGQAbAB0AHgAeAB8A
HwAeAB4AHwAhACUAKAArAC0AMQAxADEAMgA0ADYAOQA8ADwAPgA+AEAAQQBCAEQARQBM
AE8AUQBSAFEAUQBRAFMAVABVAFYAWABbAFsAWgBZAFYAVQBTAFUAVwBYAFkAWQBVAFMA
UABOAEkASQBHAEcARQBDAEAAPQA5ADYAMwAxADAALwAsACgAIwAeABoAFQAUABIAEQAQ
ABAADgAMAAsABwAEAAAA/f////////////v/9f/y//D/8f/x//L/8//x//D/7//u/+z/
6v/q/+r/7P/t/+3/7v/t/+r/5//m/+f/5//o/+r/6//r/+v/6f/o/+j/6f/p/+3/7//v
/+//7//u/+v/6v/s/+3/8f/z//T/9f/1//X/8//y//L/8//3//j/+f/6//j/+P/2//b/
+P/5//r/+//5//r/+v/6//b/9v/2//b/+f/7//v/+//5//f/9v/1//X/9f/1//f/9//3
//X/9f/y//H/8P/w//P/9P/0//T/8f/w//D/7//w//D/8P/y//D/8P/v/+7/7f/s/+z/
7f/v//D/8P/w/+7/7f/s/+v/7P/s/+z/7v/u/+3/7P/p/+j/6P/o/+j/6//s/+z/7P/r
/+n/5//l/+b/5//p/+z/6v/q/+n/6P/m/+X/5f/l/+f/6f/r/+z/6v/o/+b/5P/m/+f/
5//p/+v/6//q/+n/6P/m/+X/5f/n/+j/6f/q/+j/5P/k/+b/5v/m/+b/5//o/+n/6v/n
/+b/5f/k/+f/6P/p/+r/6f/o/+f/5v/k/+T/5P/k/+f/6P/p/+r/6f/o/+f/5v/o/+j/
6P/o/+b/5v/m/+b/5v/m/+b/5v/n/+j/6f/q/+n/6P/n/+b/5//o/+n/6v/q/+r/6//r
/+v/7P/t/+3/7//w//D/8P/u/+7/8f/x//H/8f/w//D/7//v//D/8P/v/+//8f/x//P/
8v/w/+7/7P/s/+3/7//v/+//7f/r/+v/6f/n/+f/5//r/+3/7//v/+v/6P/n/+X/5f/l
/+b/6P/o/+j/5//m/+X/5f/l/+P/5f/m/+f/6P/p/+n/6v/o/+j/6//u//H/8v/y//n/
DAAmAEUAcQCuAO8AJwFPAWwBbwE8AdEAUgDz/6//ZP8f/wX/A/8F/w//Hv8r/z3/Wf94
/5L/pv+2/8T/y//S/9f/2//f/+L/5f/n/+f/6v/r/+z/7f/t/+//7//x//X/9f/1//X/
9f/1//b/9v/2//f/+f/6//v/+//7//z//P/7//v//P//////AAAAAP3//f/9//7/AAAB
AAIABAAFAAYABwAIAAUABgAHAAcADAAMAAwADAAKAAoACgALAA4ADwAQABEAEwATABMA
EwASABMAFQAXABsAHAAeAB8AHgAeAB8AIQAkACYAKAApAC0ALQAtAC4ALgAwADMANgA5
ADwAPQBAAD8AQABCAEMARgBJAEsATABOAE8AUABTAFMAUwBTAFQAWQBZAFgAVwBUAFMA
UQBTAFIAUgBSAFEAUQBPAEwASgBFAEUAQwBDAEEAPwA8ADkAMwAwAC0AKwAoACcAJAAg
ACAAHAAZABUAEQAOAAwACgAKAAgABgAFAAIAAAD9//v/+f/5//n/+f/5//X/9P/0//P/
8f/w/+//8P/w//D/8P/s/+r/6v/q/+r/6//r/+z/7v/s/+r/6v/n/+f/6P/q/+3/7f/t
/+v/6v/q/+v/6//r/+3/7f/t//D/8P/u/+7/7f/t//D/8f/0//X/9f/1//P/8v/y//P/
9f/2//f/+P/6//r/+P/4//f/9//3//f/+P/6//v//P/4//j/+P/4//f/+f/5//n/+v/5
//n/+f/4//f/9v/3//j/+f/4//n/9v/1//T/9P/1//b/9v/2//f/9v/2//X/8v/y//L/
9P/2//b/9f/0//H/8P/w//H/7//w//D/8P/x//H/8f/x/+//7v/t/+7/8P/x//L/8f/u
/+7/7v/u/+//8P/w//D/8v/x//D/7//t/+3/7v/w//L/8v/x//D/7v/t/+3/7f/u/+//
8P/w//H/8P/v/+7/7f/t/+z/7f/w//H/8f/x/+//7v/u/+//7//w//H/8v/0//L/7v/s
/+z/7P/s/+3/7v/v//D/8P/w//D/8P/u/+7/7v/u/+//8P/x//L/8f/w/+//7v/w//D/
8P/w//D/8P/w//D/7v/u/+7/7v/v//D/8f/y//H/8P/v/+7/7//w//H/8v/w//D/8P/w
//D/8P/w//D/8v/y//L/8v/v/+7/7f/s/+7/7v/u/+7/8P/w/+7/7v/v/+//8P/y//b/
9//4//j/9f/0//T/9P/5//n/+f/5//j/+P/3//f/+P/4//n/+f/7//v/+//6//b/9P/0
//T/9//5//n/+f/1//P/8f/v/+3/7f/v//P/8//1//P/7//s/+v/6//r/+3/7v/u/+7/
7v/t/+z/6//r/+v/6//t//D/8f/x//H/8P/u/+z/7v/z//j/+//6//r//f8OACoASwB3
ALIA7wAjAU0BagFnAS4BvQA8AOH/o/9c/x3/Bf8B/wP/Df8c/yv/P/9f/4T/oP+y/8D/
yv/T/9r/3f/f/+X/6f/t//D/8f/y//H/8P/v//D/8//0//f/+f/5//n/+f/3//f/+P/4
//z//f///wAA/v/9//z//P/9//3//v8AAAMAAwAEAAQAAQABAAEAAgAEAAUABgAIAAYA
BgAGAAYABgAIAAoACwAOAA4ADgAOAA4ADgAOAA8AEwAVABcAGQAYABcAFgAVABcAGQAc
AB8AIgAiACMAIwAiACIAIwAlACoALAAuAC8ALwAvAC8AMAAyADQANwA6ADwAPgA+AEAA
QQBCAEQARQBKAE0ATwBQAE8ATwBPAFEAVABVAFYAWABZAFkAWABXAFYAVQBTAFUAWABY
AFgAVwBTAFEATgBMAEkASQBHAEcARwBFAEIAPwA6ADYAMgAvAC4ALQAqACYAIgAeABsA
FwAWABQAEwASABMAEAANAAsABgAEAAEA//8BAAEAAQABAAAA+//5//j/+v/5//n/+f/3
//b/9f/0//T/8v/y//L/9P/1//X/9v/0//L/8P/w/+//7//w//L/8//z//P/8f/u/+7/
7//v//P/9f/1//X/9P/0//L/8v/z//P/9v/3//j/+f/5//n/9//2//b/9//5//r/+//8
//r/+v/4//j/+v/7//z//f/9//7//v/+//z//P/8//z///8BAAEAAQD///3//P/7//v/
+//7//3///////3//f/6//n/+P/4//v//P/8//z/+f/4//j/9//4//j/+P/6//r/+v/5
//j/9f/0//T/9f/3//j/+P/4//f/9f/z//H/8v/y//L/9P/3//f/9//1//P/8v/x//D/
8v/0//X/9v/0//P/8v/x//P/8//0//b/9v/2//X/9P/y//H/8f/x//T/9f/2//b/9P/y
//D/7v/w//H/8f/z//P/8//y//H/8f/w//D/8f/z//T/9f/2//T/8v/y//L/8v/y//L/
9P/0//T/9P/y//L/8v/y//L/8v/y//L/8v/y//L/8v/w//D/8P/w//H/8v/z//T/8//y
//H/8P/x//L/8//0//L/8v/y//L/8P/w//D/8P/x//L/8//0//P/8v/x//D/8v/y//L/
8v/y//L/8v/y//D/8P/x//H/9P/2//j/+f/5//j/9v/0//X/9v/6//v/+//7//r/+v/3
//f/+P/4//r/+//+/////v/8//n/9v/3//j/+v/9//v/+//5//f/9f/z//H/8f/1//n/
+//9//n/9f/y//H/8//z//P/9P/y//L/8v/x//D/7//v/+//7//x//L/8//x//H/8P/w
//D/8v/3//r/+//8//7///8AAAQAFQAxAE4AcwClANsADgExAU4BWQE0AdcAWwD2/7f/
ef8z/wv/Af8C/wv/H/8v/0D/Wv92/47/oP+x/8D/zf/X/+H/5f/p/+z/7f/t/+3/7f/t
//H/9f/3//v//P/7//r/+f/7//v//P/8//7///8BAAIAAAD///7//v8AAAEAAwAGAAYA
BQAFAAQABAAFAAYACAAKAAsADAAOAAsACgAJAAgACQAMAA8AEQASABAADgAMAA8AEAAR
ABMAFgAXABgAGQAYABcAFgAVABcAGQAcAB8AHwAeAB4AHQAfACAAIgAlACYAKAAqACsA
KwArACsALAAvADIANgA6ADoAOgA4ADgAPAA+AEEAQwBHAEkASgBKAEsASwBLAE0AUQBT
AFUAWABaAFkAVwBVAFUAVQBUAFcAWABYAFgAVwBUAFEATQBKAEsATQBNAE8ASwBHAEIA
PQA8ADoAOAA3ADQAMwAwACwAKQAkACAAGwAbABoAGgAaABYAEgAOAAsACgAIAAUAAwAD
AAMAAwADAAAA+//5//j/+v/5//n/+f/2//T/8v/w//D/7v/u/+7/7v/v/+//8P/v/+z/
6f/o/+r/6//t//D/7v/t/+z/6f/p/+r/7P/t/+3/7//v/+//8P/w/+7/7v/w//H/9f/3
//b/9f/z//H/8v/y//P/9f/3//j/+f/6//n/+P/1//T/9//5//v//f/8//z/+//6//r/
+v/6//r/+//9//3//f/7//n/+P/3//r/+//8/////P/7//j/9//4//f/9v/2//f/+P/4
//j/9f/0//T/8//z//T/9f/4//X/9P/y//D/8f/w//D/8f/z//T/9P/0//H/7//t/+v/
7P/u//D/9P/y//H/8P/t/+7/7v/u/+7/8f/y//L/8v/x/+//7f/r/+3/7f/u//D/7v/u
/+3/7P/u/+3/7f/t/+7/7//w//D/7f/s/+v/6v/r/+3/7v/x/+7/7f/r/+n/6v/q/+v/
7f/t/+7/7//w/+r/6P/o/+n/6v/r/+z/7P/s/+z/7P/q/+r/6v/q/+3/7v/v//D/7v/s
/+r/6P/p/+r/6//s/+r/6v/q/+r/6P/o/+j/6P/p/+r/6//s/+r/6v/q/+r/6//s/+3/
7v/s/+z/7P/s/+v/6v/p/+j/6v/q/+r/6v/q/+j/6P/p/+v/7P/u//D/7//w//D/7//u
/+7/7v/x//P/8//z//L/8f/v/+7/7v/v//H/8v/1//P/8//y//D/7v/u/+7/7//z//P/
8//x/+7/6//o/+X/5v/p/+7/8f/y/+//6v/m/+X/5f/l/+X/6P/o/+j/6P/m/+T/4v/h
/+T/5f/o/+r/6v/p/+j/5v/k/+b/6P/r//L/9//4//r/+/8EABoAOQBdAIwAyQAFAS0B
SgFbAUwBBwGYAC0A4/+k/1n/H/8L/wX/A/8O/yH/M/9H/2L/fP+Q/6D/rv+5/8L/zf/X
/93/3//j/+b/5//o/+f/5v/l/+f/6//t//H/8//z//P/8//z//P/9P/0//j/+f/7//z/
+//5//f/9v/4//n/+//+//3//f/+//7//f/9//3//v8AAAEAAgAEAAMAAgABAAAAAQAE
AAcACQAKAAoACgAKAAgACAAIAAkADgAPABAAEQAPAA8ADwAPABEAEwAWABkAGwAaABoA
GQAaABoAGwAdACIAJAAmACcAJwAnACcAKAAsAC4AMQA0ADQANgA2ADgAOQA6ADwAPQBE
AEcASQBKAEkASQBJAEsATgBPAFAAUgBTAFMAUgBRAFAATwBNAE8AUABQAFAATwBMAEkA
RQBCAEAAQQBAAEEAPgA7ADcAMwAvACwAKQAnACUAJQAjACAAHAAYABUAEQAQAA4ADQAM
AAsACAAFAAMAAAD+//v/+f/7//v/+//7//j/8//x//D/8v/x//H/8f/w/+7/7P/q/+r/
6P/o/+j/6f/r/+z/7v/r/+j/5f/k/+T/5f/n/+r/6f/p/+n/5//o/+j/6f/p/+3/7//v
/+//7v/u/+z/7P/u/+//8//1//b/9//3//f/9f/0//T/9f/5//r/+//8//r/+v/4//j/
+f/7//3////+//7//f/8//r/+v/6//r//f/////////+//v/+f/3//j/+f/6//3//P/7
//j/9//4//f/9v/2//n/+v/6//r/+P/2//X/8//z//T/9f/4//b/9v/1//T/8//y//L/
8//0//b/9//4//X/8//x/+//8f/y//P/9v/2//X/9P/x//D/8P/w//D/8//0//T/9P/z
//H/7//t/+7/7//x//T/8v/y//H/8P/w/+//7//v//L/8//0//T/8f/w/+//7v/v//H/
8v/1//P/8//y//H/7//u/+7/7//w//L/9P/2//L/8P/w//D/8P/w//D/8f/y//P/9P/x
//D/7//u//H/8v/z//T/8//y//H/8P/y//L/8v/y//T/9P/0//T/8f/w/+//7v/v//D/
8f/y//D/8P/w//D/8P/w//D/8P/x//L/8//0//H/8P/v/+7/8f/y//P/9P/y//L/8v/y
//D/8P/w//D/8//y//P/9f/0//T/9f/2//n/+v/6//n/+P/4//j/+//6//n/+P/2//j/
+f/7//7/+//7//r/+//9//3//P/6//j/+P/4//n/+v/5//j/9f/0//P/8v/x//H/8//3
//n/+v/3//L/7v/u/+//8P/x//H/8P/v/+7/7v/u/+7/7//t/+3/7//w//P/8//z//L/
8v/y//L/8//2//n/+v/8/wUAGgA2AFUAgQC+APsALwFXAXABZwEiAa0AMADb/5n/Tv8X
/wX/A/8J/xn/Jv8x/0n/af+I/6D/sv/E/9D/2f/g/+P/5f/n/+r/7f/v/+//8v/z//T/
9f/1//f/9//5//3//f/9//3/+//7//z//P/8//3///8AAAEAAQABAAIAAgABAAEAAgAE
AAUABwAIAAUABQAFAAYABgAHAAgACgALAAwADQAOAAkACgALAAsADwAQABEAEgASABIA
EgATABUAFQAVABUAGAAZABoAGwAbABsAHAAdACIAIgAjACMAIgAiACMAJQAmACgAKgAr
AC4ALwAwADIAMwA0ADYAOAA7AD4APwBCAEEAQgBEAEUASABLAE0ATgBQAFEAUgBVAFUA
VQBVAFYAWwBbAFoAWQBYAFcAVQBXAFcAVgBVAFMAVABTAFEAUABMAEsASABHAEcARQBC
AD8AOQA2ADMAMQAsACsAKAAkACMAIAAeABsAFgAUABMAEgATABAADQALAAgABgADAAEA
//////////////v/+v/6//n/9//2//X/9v/2//b/9v/0//L/8v/y//H/8f/w//D/8//y
//H/8v/u/+3/7f/u//D/8f/y//H/7v/u/+//7//v//H/8f/x//T/9P/y//L/8f/x//T/
9f/4//n/+f/5//f/9v/2//f/9//4//n/+v/7//z/+//8//v/+//7//v//f/+//7//v/8
//z//P/8//v//f/9//3//v/9//3//f/8//v/+v/7//z//f/8//3/+v/5//j/+P/3//j/
+P/4//j/+P/5//n/9v/2//b/+P/6//r/+f/4//f/9v/2//f/9v/2//X/9P/3//f/9//3
//X/9P/z//T/9f/1//X/8//0//T/9P/0//P/9P/0//T/9f/1//X/9f/y//H/8f/y//P/
9P/0//T/8v/x//H/8f/w//H/8v/y//L/8v/y//L/8f/x//D/8f/y//P/8//z//P/8v/y
//P/8f/y//P/9P/2//b/9v/z//L/8f/w//L/8v/y//L/8v/y//L/8v/w//D/8P/w//H/
8v/z//T/8//y//H/8P/x//L/8//0//L/8v/y//L/8P/w//D/8P/z//T/9f/2//P/8v/x
//D/8v/y//L/8v/y//L/8v/y//D/8P/w//D/8f/y//P/9P/y//D/8P/x//P/9P/2//j/
9//4//j/9//2//b/9v/5//v/+//7//r/+f/3//b/9v/5//v//P////3//f/8//r/9v/2
//b/9//6//v//P/7//j/9f/y/+//8f/z//f/+f/7//n/9f/y/+//7//v/+//8f/y//P/
9P/y//D/7v/t/+//7//x//L/8f/x//H/8P/u//D/8v/z//j/+//+//7///8AAAgAHQA5
AFwAiQDFAP0AKgFNAWIBUwEIAZEAGQDK/5H/Tf8X/wP///4C/xP/I/81/0z/bP+O/6T/
tP+//8r/1f/d/+X/6f/t//D/8f/y//H/8P/v//P/9//5//3//f/9//3//f/7//v//P/8
////AQAEAAYABQADAAEAAAADAAMABAAGAAUABQAGAAYABQAFAAUABgAKAAsADAAOAAwA
DAAMAAwADAAOABAAEQASABIAEgASABIAEgASABMAGAAZABoAGwAaABkAGAAXABoAGwAd
AB8AIAAgACEAIQAiACIAIwAlACoALAAuAC8AMAAvAC4ALgAyADQANwA6ADwAPgA+AEAA
PwBAAEIAQwBKAE0ATwBQAE8ATwBPAFEAVABVAFYAWABdAF0AXABbAFoAWQBXAFkAWgBa
AFoAWQBVAFMAUABOAE4ATwBOAE8ASwBJAEYAQwBBAD4AOwA5ADgANwA0ADAALAAoACUA
IQAgAB4AHQAcABoAFgASAA8ADAAKAAcABQAGAAcACAAJAAYAAQD///7//v/9//3//f/9
//z/+//6//b/9P/0//T/9v/3//f/+P/2//T/8v/y//L/8//1//j/9//3//f/9f/0//T/
9f/1//n/+//7//v/+//6//f/9v/5//n//P/9//z//f/9//3//f/8//z//f///wAAAQAC
AAIAAgAAAAAAAQADAAUABwAFAAYABgAGAAIAAgACAAIABAAHAAgACQAHAAUABAADAAUA
BQAFAAcABgAFAAIAAQACAAEAAAAAAAIABAAFAAYABAACAAEA//8AAAAAAAACAAIAAgAB
AAAA///+//7//////wAAAAAAAP7//f/8//v/+//8//3/AAD////////9//r/+v/6//r/
/P/+////AAD///3/+//5//v/+//8//7//v/+//3//P/6//n/+f/5//z//f/+//7/+//6
//n/+P/6//v/+//9//3//f/8//v/+//6//r/+//7//z//f/+//7//P/4//r/+v/6//r/
+//8//3//v/9//z/+//6//z//P/8//z/+v/6//r/+v/6//r/+v/6//r/+v/6//r/+v/6
//r/+v/8//z//P/8//v/+v/5//j/+P/4//j/+P/5//r/+//8//v/+v/5//j/+v/6//r/
+P/6//v/+//8//3//v/+//7/////////AAD+/wEAAQABAAMAAgACAAEA//8AAAAAAQD/
/wEAAQABAAEAAAD//wAA/////wAA//8BAP///f/7//n/9//3//n/+//9/////f/8//r/
+v/7//r/+f/5//j/+P/4//f/9v/3//f/9//3//j/+P/4//f/+P/4//n/+v/6//n//v8D
AAgADgARABwAMABNAGsAlADLAAkBOQFYAWsBYAEhAbIAQQDz/7T/a/8v/xn/Ff8X/yT/
M/9B/1H/aP+E/5z/sP/A/83/2P/h/+n/6//t//H/9P/1//j/+f/6//v/+//9//3///8D
AAMAAwADAAMAAwAEAAQABAAFAAcACAAJAAkACQAKAAkACQAKAAwADQANAA4ADgAPAA8A
DwAQABAAEQASABQAFgAWABYAFgATABQAFQAVABkAGgAbABwAHAAcABwAHQAeAB8AIAAh
ACQAJQAmACcAJQAlACYAJwAsACwALQAtADAAMAAxADMANQA2ADcANwA8AD0APgBAAD8A
QABCAEQARwBKAEsATgBRAFIAVABVAFcAWQBaAFoAXgBfAGAAYwBiAGMAZABmAGcAZwBm
AGUAZQBlAGQAZwBlAGQAYwBhAGAAXwBdAFwAVwBXAFUAVQBVAFMAUABNAEcARABBAD8A
OQA3ADMALgAvACwAKgAnACMAIAAeABwAHQAaABcAFQASABAADQALAAkACQAJAAkACgAF
AAMAAgABAP///v/9/////v/9//z/+v/4//j/+P/3//f/9v/2//n/+P/3//j/9P/z//P/
9P/2//f/+P/3//b/9v/3//f/9//5//n/+f/9//7//f/+//z/+//9//3///8BAAIAAwAD
AAIAAgADAAMABAAFAAYABwAIAAcACAAGAAcACAAJAAkACgAKAAoACAAIAAgACAAIAAkA
CAAHAAoACQAJAAkABwAHAAcACQAJAAkABwAHAAgABwAGAAYABgAGAAUABAAEAAQABQAF
AAMAAgABAAIABAAEAAMAAgABAAAAAAABAP//AAAAAAAAAQABAAEAAQD///7//f/+/wEA
AQABAP//AAAAAAAAAAAAAAAA///+/wEAAQABAAEA///9//z//P/9//7//v/+//7//f/9
//3//P/9//7//v////7//f/8//v/+//6//v//v/////////9//z//P/9//v//P/9//7/
AAACAAAA/f/8//v/+v/7//z//f/+/wAAAAAAAAAA///+//3//P/9//7///8AAP7//v/+
//7//v/+//7//v8AAAAAAAAAAP7//v/+//7///8AAAEAAgABAAAA///+////AAABAAIA
AgACAAIAAgD///7//f/8////AAABAAAAAAABAAEAAgAEAAYABwAIAAoACQAIAAgABgAJ
AAkACQALAAoACgAJAAkACgAKAAsACQALAAsACwALAAoACQAKAAkACQAKAAkACgAJAAgA
BwADAAEAAQADAAcACQALAAkABgAEAAQABQAEAAMAAwACAAMABAAEAAQAAQABAAEAAQAD
AAQABQAFAAcABgAGAAYABAAHAAoADQAOABAAEQAYACwASwBrAJoA2QAbAVEBdgGRAYgB
RwHQAFUA//++/3P/N/8h/x//Jf8y/z3/S/9h/4L/ov+8/87/3P/l/+z/9f/5//v//f8B
AAQABQAKAAsADAANAA0ADwAPABEAFQAVABUAFQATABMAFAAUABYAFwAZABoAGwAbABsA
HAAcABsAGwAcAB4AHwAhACIAIAAfAB4AHgAgACEAIgAkACYAJgAmACYAJAAmACgAKQAu
AC4ALgAuAC4ALgAuAC8AMAAxADIAMwA0ADUANgA3ADcANwA4ADkAPQA+AEAAQQBAAEAA
QQBDAEYASABKAEsATwBPAE8AUABQAFIAVQBYAFwAXgBeAGAAXwBgAGIAYwBmAGkAawBs
AHAAcQByAHUAdQB1AHUAdgB6AHsAewB7AHoAeQB3AHkAeAB4AHgAdwB2AHUAcwByAG0A
bQBrAGsAagBpAGcAZQBfAFwAWQBXAFIAUQBOAEoASQBGAEQAQQA9ADoAOAA2ADcANAAx
AC8ALAAqACcAJQAlACUAJQAlACYAIQAfAB4AHQAbABoAGQAbABoAGQAYABYAFAAUABQA
FAAVABUAFgAYABYAFAAUABEAEQASABQAFwAXABcAFQAUABQAFQAVABUAFwAXABcAGQAa
ABkAGgAYABcAGQAZABsAHQAeAB8AHQAcABwAHQAfACAAIQAiACMAJAAjACQAIgAjACQA
JQAnACgAKAAoACYAJgAmACYAJQAnACcAJwAoACcAJwAnACYAJQAkACUAJgAnACYAJwAk
ACMAIgAiACMAJAAkACQAIwAiACIAIQAeAB4AHgAgACIAIgAhACAAHQAcABwAHQAdAB4A
HgAeACEAIQAhACEAHQAcABsAHAAeAB8AIAAfABwAHAAcABwAHQAeAB4AHgAgAB8AHgAd
ABsAGwAcAB4AIAAgAB8AHgAeAB0AHQAdAB4AHwAgACAAIAAgACAAIAAfAB8AHgAfACEA
IwAiAA==
         </WaveFormData>
      </LeadData>
      <LeadData>
         <LeadByteCountTotal>10000</LeadByteCountTotal>
         <LeadTimeOffset>0</LeadTimeOffset>
         <LeadSampleCountTotal>5000</LeadSampleCountTotal>
         <LeadAmplitudeUnitsPerBit>4.88</LeadAmplitudeUnitsPerBit>
         <LeadAmplitudeUnits>��V</LeadAmplitudeUnits>
         <LeadHighLimit>2147483647</LeadHighLimit>
         <LeadLowLimit>268435456</LeadLowLimit>
         <LeadID>V5</LeadID>
         <LeadOffsetFirstSample>0</LeadOffsetFirstSample>
         <FirstSampleBaseline>0</FirstSampleBaseline>
         <LeadSampleSize>2</LeadSampleSize>
         <LeadOff>FALSE</LeadOff>
         <BaselineSway>FALSE</BaselineSway>
         <ExcessiveACNoise>FALSE</ExcessiveACNoise>
         <MuscleNoise>FALSE</MuscleNoise>
         <LeadDataCRC32>3267511771</LeadDataCRC32>
         <WaveFormData>
AgACAAIAAgADAAQABQAGAAYABgAGAAYABgAGAAYABgAHAAgACQAKAAgACAAIAAgACQAK
AAsADAAOAA4ADgAOABAAEAAQABAAEwAUABUAFgAYABgAGAAYABsAHAAdAB4AIAAgACAA
IAAhACIAIwAkACcAKgAtADAAMgAyADIAMgA0ADYAOAA6AD0APgA/AEAAQABAAEAAQABD
AEQARQBGAEMAQgBBAEAAQgBCAEIAQgBBAEAAPwA+ADwAOgA4ADYAMwAyADEAMAAtACoA
JwAkACIAIAAeABwAGAAWABQAEgAOAAwACgAIAAYABgAGAAYABAACAAAA/v/+//7//v/+
//3//P/7//r/+f/4//f/9v/2//b/9v/2//X/9P/z//L/9P/0//T/9P/0//T/9P/0//L/
8v/y//L/9f/2//f/+P/3//b/9f/0//b/9v/2//b/9v/2//b/9v/4//j/+P/4//n/+v/7
//z//P/8//z//P/+//7//v/+////AAABAAIA///+//3//P/9//7///8AAAAAAAAAAAAA
AAAAAAAAAAAAAAAAAAAAAP///v/9//z//v/+//7//v/8//z//P/8//7//v/+//7//P/8
//z//P/6//r/+v/6//z//P/8//z/+//6//n/+P/6//r/+v/6//r/+v/6//r/+v/6//r/
+v/6//r/+v/6//n/+P/3//b/+f/6//v//P/6//r/+v/6//n/+P/3//b/9//4//n/+v/5
//j/9//2//j/+P/4//j/+P/4//j/+P/2//b/9v/2//f/+P/5//r/+f/4//f/9v/4//j/
+P/4//b/9v/2//b/9P/0//T/9P/3//j/+f/6//n/+P/3//b/9v/2//b/9v/0//T/9P/0
//T/9P/0//T/9f/2//f/+P/3//b/9f/0//b/9v/2//b/+P/4//j/+P/2//b/9v/2//b/
9v/2//b/9P/0//T/9P/2//b/9v/2//b/9v/2//T/9P/1//X/9f/4//n/+v/7//v/+f/4
//j/+f/6//z//P/8//z//P/8//7//v8AAAEAAAABAAEAAQD9//z/+//7//z//v8BAAIA
AAD+//z/+v/5//n/+v/6////AgACAP//+//1//T/8//1//X/9f/1//P/8v/x//H/8v/y
//L/9P/1//X/9f/0//L/8v/w/+//8//2//n/+//6//r/+//9/wYAGQAxAEwAbwCVALQA
zQDfAN4AswBeAAcA3//M/6j/h/96/3T/dP9//4f/iv+V/6v/vv/L/9L/2f/c/+D/4v/o
/+3/8f/z//T/9f/z//P/8//z//P/8//0//T/9//3//f/9//4//n/+v/7//z//P/+////
/v/7//r/+f/7//v//f/9//3//v/+//7//P/8//3///8BAAIAAwADAAMAAwADAAIAAAAA
AAEAAwACAAIAAgACAAQABAAEAAUABwAIAAkACQAJAAkACQAJAAsADQAOAA8ADgAQABAA
EAAOAA4ADgAPABIAFgAZABsAHAAcABwAHgAcAB4AIQAiACUAJQAnACgAKQAqACsALgAx
ADMANAA1ADUANQA1ADcAOgA7ADwAPgA+AD4APgA+AD8APwA/AEAAQwBDAEMAQgBAAD4A
OgA4ADgANwA1ADQAMgAwAC4ALAArACcAJQAjACQAIgAgAB0AFwAUABAADAAJAAcABgAF
AAcABgAHAAcAAwABAP///v/8//v/+//7//f/9P/y//D/8P/x//H/8P/y//D/8P/v/+z/
6//q/+r/7P/t/+7/8P/t/+r/6f/n/+j/6f/s/+7/7P/s/+z/6v/s/+z/7f/t/+7/8P/x
//H/7//u/+3/7f/w//L/8//0//P/8//0//T/9P/0//X/9v/4//j/+f/5//n/+P/2//T/
9f/4//r//P/7//r/+f/3//j/+P/5//n/+f/7//v/+//5//j/9//2//X/9f/2//f/9//2
//X/9f/y//L/8v/y//T/9f/2//f/9P/z//P/8v/0//T/9f/1//P/8//y//L/7//v/+//
7//x//L/8//0//P/8//y//H/8f/y//P/8//z//T/8//w/+//7v/u/+7/8P/x//L/8v/u
/+3/7P/s/+7/7v/v//L/8v/x//D/8P/u/+3/7f/t/+7/8P/x//H/7v/s/+v/6f/q/+v/
7f/v//L/8v/w/+//7f/s/+z/7P/w//D/8P/w/+7/6//s/+7/7v/u/+7/8P/w//D/8P/t
/+z/6//q/+3/7v/v//D/7v/u/+7/7v/s/+z/7P/s/+//8P/x//L/8f/w/+//7v/w//D/
8P/w/+//7v/t/+z/7v/u/+7/7v/w//D/8P/w/+7/7v/u/+7/8P/w//D/8P/w//D/8f/x
/+//8v/z//T/9//3//X/9P/y//P/9P/2//b/9v/2//b/9v/2//b/+P/3//j/+f/5//v/
+f/4//f/9//3//j/+v/8//z/+v/4//b/9f/1//b/9P/3//r/+v/5//b/8f/x//D/7//u
/+3/7v/v/+//7//v/+7/7v/u/+//7//u/+3/7//w//H/8P/v/+v/7P/t/+//7v/u//H/
/f8OACMAOwBeAIkAqwDIAOEA4wC8AGsAGADr/9P/rv+O/4X/gv+C/4r/jf+P/5j/qf+9
/8r/0//a/+H/5P/m/+r/7P/t/+//8f/y//P/9f/1//X/9f/1//X/9v/2//n/+f/5//n/
9//3//f/9//4//j/+v/7//z/+//8//3/+//7//3//f/9//7//v/+//r/+v/7//3///8A
AAEAAQADAAMAAwACAAAAAAABAAMABgAGAAYABgAEAAQABAAFAAcACAAJAAkACQAJAAkA
CQAJAAsADAANABAAEgASABIAEAAQABAAEQATABYAGAAZABoAGgAaABwAHAAeACEAIgAm
ACcAKgAsACsALAAtADAAMwA1ADYANwA7ADsAOwA9ADwAPQA+AEAAQgBCAEIAQgBBAEEA
QQBCAEEAQQBBAEAAQQBAAD0APAA7ADkANgA0ADMAMgAxADAALAAnACQAIQAgAB4AHAAZ
ABgAFgATABAACwAJAAgABwAJAAYABQADAAEA///9//z/+v/5//n/+f/4//b/9f/0//P/
8//y//D/8f/w//H/8f/w/+//7v/u/+3/7f/t/+7/8P/u/+7/7f/r/+v/7f/u/+//8P/x
//D/7//u/+7/7f/u//D/8f/x//H/8P/v/+//8P/y//P/9P/3//f/+P/4//T/9P/1//b/
+P/4//n/+f/8//z/+//6//n/+v/6//r/+//8//3//f/6//r/+//7//v//f/9//3////+
//3//P/5//n/+v/7//3//P/7//v/+P/4//j/+P/5//n/+f/5//r/+f/5//j/9v/2//f/
9//5//n/+P/4//b/9f/0//P/9v/2//b/9v/3//f/9v/1//T/9P/0//P/9v/4//j/9v/0
//L/8f/w//T/9f/2//b/9v/1//T/9P/y//L/8//2//j/9//2//b/9P/z//P/8//y//T/
9f/1//X/9P/0//P/8f/x//L/8//2//b/9P/z//P/8v/y//L/9v/2//b/9v/4//X/9P/y
//L/8v/y//P/9P/1//b/9P/0//T/9P/0//T/9P/0//b/9v/2//b/9f/0//P/8v/0//T/
9P/0//b/9v/2//b/9f/0//P/8v/0//T/9P/0//L/8v/y//L/8//0//X/9v/0//T/9P/0
//T/9P/0//T/9v/2//b/9v/0//T/9P/0//b/9v/2//b/9v/2//T/9P/1//X/9f/4//n/
+v/7//v/9//2//b/9//6//z//P/8//r/+v/6//r/+v/8//3//v/////////9//z/+//7
//v//v8AAAAAAAD8//r/+P/3//f/+P/4//v//P/8//n/9v/z//P/8//z//X/9f/1//X/
9P/z//P/8v/w//D/8v/z//T/9f/1//b/9P/y/+//7//y//P/9//4//b/9/8BABIAJQA/
AGQAhwClAMAA1QDVAKwAWQAEAN3/yf+m/4b/e/92/3b/fv+F/4n/lP+p/7//zv/V/9z/
4f/m/+r/7P/s/+//8f/z//T/9f/z//P/8//z//b/9//5//r/+//7//v/+//5//n/+f/5
//z//P/+/////v/7//r/+f/7//v//f/9//3//v/+//7//P/8//3//////wAAAQABAP//
//////7/AAAAAAEAAwACAAIAAgACAAQABAAEAAUACQAKAAsACwAJAAkACQAJAAkACwAM
AA0AEAASABIAEgAQABAAEAARABUAGAAaABsAGgAaABoAHAAeACAAIwAkACUAJQAnACgA
KQAqACsALgAyADUANwA5ADoAOQA4ADkAPAA9AD4AQABCAEIAQgBCAD8APwA/AEAAQwBD
AEMAQgA/AD4AOwA6ADoAOQA3ADYANAAyADAALgArACcAJQAjACIAIAAeABsAFgAUABEA
DgAMAAsACwALAAkABgAFAAMAAQD///3//P/+//3//f/9//n/9v/0//L/8//1//b/9v/0
//L/8v/x//D/7//u/+7/8f/x//H/8v/w/+7/7v/t/+3/7f/v//D/8P/w//D/7v/u/+7/
7//v//L/9P/1//X/8//y//H/8f/y//T/9f/2//f/9//4//j/9v/2//f/+P/6//r/+//7
//r/+v/5//j/+v/8//3//v/+//7//v/9//z//P/9//3///8BAAEAAQD///7//f/8//v/
+//8//3//f/8//v/+//6//r/+v/6//v/+//7//v/+v/5//n/+P/4//j/+f/5//v/+//6
//r/9//3//f/9//6//r/+v/6//f/9//2//X/9f/2//f/9//4//r/+v/4//X/9P/0//T/
9v/3//j/+P/2//X/9P/0//b/9v/3//r/+v/5//j/+P/0//P/8//z//b/+P/5//n/9//2
//b/9f/1//X/9v/3//j/+P/2//X/9f/0//T/9P/4//j/+P/4//b/9//2//T/9P/0//T/
9v/2//b/9v/0//T/9P/0//b/9v/2//b/9P/0//T/9P/0//T/9P/0//X/9v/3//j/9f/0
//P/8v/z//T/9f/2//b/9v/2//b/9P/0//T/9P/1//b/9//4//f/9v/1//T/9v/2//b/
9v/2//b/9v/2//T/9P/1//X/9//6//v//P/7//v/+f/4//n/+//9/wAA///+//3//P/6
//r/+v/8//7/AAACAAMAAgD///3/+//9//3//v8AAAIAAgAAAP7/+v/5//n/+v/6//3/
AAAAAP3/+v/1//X/9v/3//j/+f/4//f/9f/z//P/8v/y//L/9P/1//X/9f/0//T/9P/y
//X/9f/4//n/+f/2//b/9//1//j/AwAVACoAPwBdAH4AnQC1AMwA1wDAAHUAGQDg/8z/
rf+G/3D/bP9r/3f/gv+J/5H/ov+1/8D/yf/Q/9j/4v/o/+//7//x//L/8//x//H/8f/x
//X/9//6//z/+v/5//j/9//5//n/+f/5//z//P/+/////f/7//v/+//9//3///////3/
/v/+//7//v/+////AQABAAIAAwADAAIAAQAAAP7///8AAAIABQADAAIAAQAAAAMABAAF
AAcACQAKAAsACwAIAAcABgAFAAYACQALAA0ADAAOAA4ADgAPABAAEQATABQAFgAXABcA
GAAYABgAGgAcAB4AIQAiACQAIwAkACQAJwAoACkALAAvADEAMgAzADMAMwAzADUAOQA7
AD0AQABBAEAAPwA+AD4APwBAAEIAQQBBAEEAQAA9ADwAOQA4ADsAOwA6ADoANQAyAC8A
LAAsACkAKAAnACYAJAAiAB8AGgAYABUAEgARAA8ADgANAAwACAAGAAMAAwABAP///v/+
//3//f/9//n/9v/0//L/8//1//b/9v/z//D/7//t/+7/7f/s/+z/7f/t/+3/7v/s/+r/
6v/p/+z/7f/w//L/7//u/+3/6v/s/+z/7f/t/+z/7v/v/+//8f/w/+//7//x//T/9v/4
//b/9f/1//T/9f/2//j/+v/7//r/+v/5//j/+P/3//b/+f/8//7/AAD///7//f/7//z/
/P/9//3//f/////////+//z/+v/4//j/+f/7//3/+//6//n/+f/6//r/+v/6//r/+f/4
//f/9P/z//P/8v/1//b/+P/5//b/9f/z//L/8v/z//T/9f/0//T/9P/0//H/8f/w/+//
8v/0//b/9//1//b/9f/y//P/8v/y//L/9P/1//b/9v/y//H/8P/w//D/8P/x//T/9P/z
//L/8v/x//H/8v/z//L/9P/1//X/8//y//L/8f/x//H/8v/z//P/8v/v/+3/7//w//L/
9P/2//b/9v/2//L/8f/u//D/8P/w//D/8v/y//L/8v/y//L/8v/y//T/9P/0//T/8f/w
/+//7v/x//L/8//0//T/9P/0//T/8//y//H/8P/x//L/8//0//L/8v/y//L/9P/0//T/
9P/y//L/8v/y//D/8P/w//D/8v/y//L/8v/w/+7/7v/v//H/8f/0//X/9v/3//f/9f/2
//b/9//4//r/+v/6//r/+f/4//f/9v/5//v//f////3//f/7//r/+//7//v//P/+//7/
/v/8//r/+P/3//f/+P/4//v//v/8//n/9v/x//H/8f/x//H/8f/x//H/8P/t/+3/7P/s
/+3/8P/y//P/8f/w//D/8P/u/+//7//w//P/9f/2//T/8//3/wYAGwAzAFQAfQCjAMAA
2QDrAOAApwBMAAcA6f/M/6T/if+A/3z/fv+H/4v/kP+d/7H/wP/J/8z/0//a/+D/5v/s
/+//8f/z//T/9f/0//P/8v/x//L/8//1//b/9//3//f/9//3//f/9//3//r/+v/8//3/
+//5//n/+f/6//v//v////3//v/+//7//P/8//3//////wAAAQABAP////////7///8A
AAIABQAEAAQABAAEAAIAAgACAAMABwAIAAkACQAHAAcABwAHAAgACwANAA8ADgAQABAA
EAASABIAEgATABUAGAAaABsAGgAaABoAHAAeACAAIwAkACUAJQAnACgAKQAqACsALgAz
ADUANgA3ADcANwA3ADkAOgA7ADwAPgA+AD4APgA+AD0APQA9AD4AQQBBAEEAQAA+ADwA
OAA2ADcANwA2ADYAMgAwAC4ALAApACUAIwAhACEAIAAfAB0AGQAWABIADgANAAsACgAJ
AAkABgAFAAMA///9//v/+v/8//v/+//7//f/9P/y//D/8v/z//P/8v/w/+7/7v/t/+7/
7f/s/+z/7//v/+//8P/v/+z/6//p/+r/6//u//D/7v/u/+7/7P/u/+7/7//v//L/9P/1
//X/8//y//H/8f/0//b/9//4//n/+f/6//r/+P/4//n/+v/8//z//f/9//z//P/7//r/
+//+/wAAAgABAAAA///9//z//P/9//3///8BAAEAAQAAAP7//P/6//v/+//8//3/+//6
//n/+f/6//r/+v/6//v/+//7//v/+P/3//f/9v/4//j/+f/5//n/+f/4//j/9//3//f/
9//6//r/+v/6//j/9//1//P/9P/2//j/+f/5//r/+f/2//X/9P/0//T/9v/3//j/+P/0
//P/8v/y//T/9P/1//j/+P/3//b/9v/0//P/8//z//T/9v/3//f/9f/0//T/8//1//X/
9v/3//j/+P/2//X/9f/0//T/9P/4//j/+P/4//b/9f/0//T/9P/0//T/9f/2//f/+P/3
//b/9f/0//X/9v/3//j/9//2//X/9P/2//b/9v/2//j/+P/4//j/9f/0//P/8v/z//T/
9f/2//b/9v/2//b/9v/2//b/9v/4//j/+P/4//X/9P/z//L/9P/2//j/+v/5//j/9//2
//b/9v/2//b/9//2//f/+f/4//f/+f/5//z//f/9//v//P/8//3//v/9//z/+//6//z/
/v8AAAIAAQABAAEAAQADAAMAAQAAAP///////wAAAAAAAAAA/v/9//z//P/9//z//P//
/wIAAQD9//n/8//0//X/9v/3//X/9f/1//T/9f/1//T/9P/y//T/9f/1//f/9v/2//b/
9P/z//P/8v/z//X/9v/2//3/CQAaAC0ARwBqAJEArwDKAN8A2QCoAE8AAgDh/8n/oP+E
/33/eP98/4j/i/+N/5j/r//B/8z/1f/e/+f/7P/w//D/8P/x//H/8//0//X/9v/3//j/
+f/5//n/+v/6//3//f/9//3/+//7//v/+//8//z//v///wEA/////////v/9//7//f/+
/wAAAQACAP7//v///wEA//8AAAEAAQACAAMABAAEAAMAAgACAAMABQAGAAcACAAIAAgA
CAAJAAoACgAKAAkACgALAAwADQAMAA0ADQANABAAEgASABIAEAAQABAAEQARABQAFgAX
ABkAGgAbAB4AHAAeACEAIgAnACcAKQAqACsALAAtADAAMQAzADQANQA4ADkAOgA9AD0A
PQA9AD4AQABAAEAAQABBAEEAQQBCAEEAQQBBAEAAQABAAD4APgA7ADkANgA0ADMAMgAx
ADAAKwAnACUAIwAgAB4AHAAZABgAFgATABAACwAJAAgABwAJAAYABQADAP///f/7//r/
+v/5//n/+f/4//b/9f/0//P/8//y//D/8f/w//H/8f/w/+//7v/u/+3/7f/t/+7/8P/u
/+7/7f/s/+v/7P/s/+3/7v/v/+7/7P/s/+3/7f/s/+7/7//v//H/8P/v/+//7v/w//H/
8v/1//X/9v/2//T/9P/1//b/+P/4//n/+f/6//r/+f/4//f/+P/4//j/+f/6//v/+//6
//r/+//7//n/+//7//v//P/8//z//P/6//n/+f/5//r/+v/6//v/+P/4//j/+P/3//f/
9//3//f/9//4//j/9//2//b/9f/2//f/9//4//X/9f/1//X/9v/2//b/9v/2//f/9//3
//b/9v/2//X/9v/4//j/9v/1//T/9P/0//T/9f/2//b/9f/1//X/9v/1//T/9P/2//j/
9//2//b/9P/z//P/8//0//b/9//3//b/9v/3//f/9v/1//X/9f/4//j/9v/1//X/9P/0
//T/9v/2//b/9v/4//n/+P/3//b/9f/0//b/9v/2//b/9v/2//b/9v/0//T/9P/0//b/
9v/2//b/9P/0//T/9P/2//b/9v/2//T/9P/0//T/8v/y//L/8v/1//b/9//4//f/9v/1
//T/9v/2//b/9v/2//b/9v/2//T/9P/0//T/9v/2//b/9v/0//L/8v/z//T/9f/5//v/
+v/7//v/+f/4//j/+f/6//z//P/8//z/+v/6//r/+v/9////AQADAAMAAwABAAAA/f/9
//3//v8CAAIAAgAAAPz/+v/5//n/+v/6//3/AAAAAP3/+v/1//X/9f/1//X/9//3//f/
9v/z//P/8v/y//T/9v/3//f/9f/0//T/9P/y//P/8//0//f/9//4//j/+f/3//z/CwAd
ADIATwBxAJIArQDFANgAzwCaAD0A8//W/8D/mf98/3D/av9v/3v/hP+J/5n/sP/D/87/
1f/c/+L/6P/s//H/8//1//b/9//1//X/9f/1//f/+f/8//7//f/9//3//f/8//v/+v/5
//v//P///wEA///9//3//f//////AQABAP//AAAAAAAA/v/+////AQADAAQABQAFAAMA
AwADAAIABAAEAAUABwAHAAYABQAEAAYABgAGAAcACwAMAA0ADQAMAAsACgAJAAsADQAO
AA8ADgAQABAAEAASABIAEgATABcAGgAcAB0AHQAcABsAHAAeACAAIwAkACUAJQAnACgA
KQAqACsALgAyADUANwA5ADgANwA2ADcAOgA7ADwAPgBBAEIAQwBEAEEAQQBBAEIAQwBD
AEMAQgBBAEAAPQA8AD0APQA8ADwAOAA2ADQAMgAxAC0AKwApACgAJgAkACEAHAAaABcA
FAASABEAEQARAA4ACgAIAAUAAwABAP///v8AAP///////////P/6//j/9v/3//f/9v/2
//T/9P/z//L/8f/w//D/8f/x//H/8v/w/+7/7v/t/+//7//x//L/8v/y//L/8P/w//D/
8f/x//T/9v/3//f/9v/0//L/8f/z//b/+P/6//r/+f/5//j/+P/4//n/+v/6//r/+//7
//z//P/7//r//P/+////AAD+//7//v/9//z//P/9//3///8BAAEAAQD///7//f/8//3/
/f/+/////f/8//v/+//6//r/+v/6//7///8AAAEA///9//z/+v/8//z//f/9//v/+//6
//r/+f/5//n/+f/4//j/+P/4//f/9//2//X/9//4//n/+f/6//z//P/6//n/+P/4//j/
+v/7//z//P/4//f/9v/2//j/+P/5//z/+v/5//j/+P/2//X/9f/1//b/+P/5//n/9f/0
//T/8//1//X/9v/3//j/+P/2//X/9f/0//T/9P/0//T/9P/0//j/9//2//T/9P/0//T/
9f/2//f/+P/3//b/9f/0//b/9v/2//b/9P/0//T/9P/2//b/9v/2//T/9P/0//T/9P/0
//T/9P/3//j/+f/6//b/9P/y//D/8f/y//P/9P/1//b/9//4//b/9v/2//b/9v/2//b/
9P/2//f/9//3//n/+f/5//n/+//5//j/+P/3//j/+v/6//v//P/9//7//f/8//3//f/8
//3//f/9//7//v/+/////f/+/wAAAAAAAP7//P/6//f/9//4//j/+//+//7/+//5//X/
9v/3//X/9f/1//X/9f/0//P/8//0//T/9P/2//b/9f/0//L/8v/y//D/7//x//D/7//x
//b/+v/7////EAAlADcAUAB3AKEAwADZAOsA6ACzAFQABQDj/8j/oP+D/3j/eP9+/4n/
i/+O/5n/qf+8/8n/0v/b/+L/5v/s/+7/7f/t/+//8P/x//L/8//0//X/9f/1//b/9v/4
//n/+v/7//n/+f/5//n/+P/4//r/+//8//v//P/9//v/+//9//3//f/+//7//v/8//z/
/f//////AAABAAEAAgADAAQABAADAAIAAgADAAYABgAGAAYABgAGAAYABwAHAAgACQAJ
AAoACwAMAA0ADAANAA0ADQAOABAAEAAQABIAEgASABMAEwAWABgAGQAcABwAHAAeAB0A
HgAgACAAJQAlACcAKAApACoAKwAuAC8AMQAyADMANwA3ADcAOQA4ADkAOgA8AD4APgA+
AD4APQA9AD0APgA9AD0APQA8AD0APAA5ADgAOAA3ADUANAA0ADIAMAAuACkAJQAjACEA
HgAcABoAFwAVABQAEgAQAAwACQAHAAUABwAEAAMAAQD9//v/+f/4//b/9f/1//X/9f/y
//D/7v/t/+3/7P/q/+v/6v/r/+v/6v/p/+j/6P/n/+f/5//o/+v/6v/r/+v/6P/n/+j/
6P/p/+r/6//q/+j/6P/p/+n/7P/u/+//7//w//D/8P/x//D/8P/v/+7/8P/x//P/9P/0
//T/9f/2//b/9v/3//f/+v/6//n/+P/3//j/+P/4//r/+v/6//n/+P/4//n/+f/4//n/
+P/3//j/+P/4//j/9f/1//b/9//5//j/9//3//b/9v/2//b/9f/1//X/9f/1//X/9v/2
//X/9P/0//P/9f/1//T/9P/z//P/8//z//P/8v/x//D/8P/x//H/8f/y//T/9v/3//n/
/P/9//z/+//6//r/+v/7//v/+//6//v/+//7//z/+f/4//j/+v/7//v/+//8//r/+f/5
//n/+f/6//r/+f/4//j/+f/5//j/9//3//f/+f/6//n/+f/5//j/+P/4//r/+v/6//r/
/P/9//7/+//6//n/+P/5//r/+//8//z//P/8//z/+v/6//r/+v/7//z//f/+//3//P/7
//r//P/8//z//P/8//z//P/8//r/+v/6//r//P/8//z//P/6//r/+v/6//z//P/8//z/
/v/+//7//v/9//z/+//6//z//P/8//r/+v/7//v/+//+////AAABAAIAAQABAAIAAgAC
AAMAAgAEAAQABAAEAAIAAgAEAAUABAAFAAUABQAEAAQABAAFAAQABAAFAAQABwAGAAUA
BAABAAEAAgACAAUACAAIAAUAAgD9//3//f/7//v/+//7//z//P/8//3/+v/6//r//P/9
//3//f/8//7//v/8//v/+f/6//v/+//8//7/+////w4AIQAzAFAAdwCbALwA2wDvAOoA
uQBiABcA9f/c/7b/mf+O/4z/kP+X/5n/nP+n/73/0v/d/+T/6//u//L/9v/4//n/+f/7
//z//f8AAAEAAgADAAMAAwAEAAQABwAHAAcABwAGAAUABAADAAQABAAGAAcACAAHAAgA
CQAHAAcACQAJAAsADAAMAAwACAAIAAkACwALAAwADQANAA0ADQANAAwADAAMAA0ADwAR
ABIAEwAUABIAEgASABMAEwAUABUAFQAXABcAFwAXABUAFwAYABkAGwAeAB8AIAAeAB4A
HgAfACMAJgAoACkAKgAqACoALAAqACwALwAwADUANQA3ADgANwA4ADkAPAA/AEEAQgBD
AEcARwBHAEkASABJAEoATABPAFAAUQBSAE8ATwBPAFAAUQBRAFEAUABRAFAATQBMAEoA
SQBHAEYARQBEAEMAQgA9ADkANwA1ADIAMAAuACsAKgAoACUAIgAdABsAGgAZABkAFgAV
ABMADwANAAsACgAMAAsACwALAAsACAAGAAQAAwADAAIAAAACAAAAAAD///7//f/8//z/
/f/9//3//v8AAP7//v/9//z/+//8//z//v/+//7//P/8//z//f/9//z//v//////AAAA
AAAAAQABAAIAAgACAAUABQAGAAYABAAEAAUABgAGAAYABwAHAAkACgAKAAoACAAKAAsA
DAAOAA4ADgANAAwADAANAA0ACwANAA0ADQAPAA4ADQAMAAkACQAKAAsADQAMAAsACwAK
AAoACgAKAAsACwALAAsACgAJAAkACAAGAAYABwAHAAgACQAJAAoABwAHAAcABwAIAAgA
CAAIAAkACQAIAAcABgAGAAYABQAIAAoACgAIAAcABgAGAAYABgAHAAgACAAIAAcABgAG
AAUABAAEAAYACAAHAAYABgAGAAUABQAFAAQABgAHAAcABwAGAAYABQADAAMABAAFAAgA
CgAIAA==
         </WaveFormData>
      </LeadData>
      <LeadData>
         <LeadByteCountTotal>10000</LeadByteCountTotal>
         <LeadTimeOffset>0</LeadTimeOffset>
         <LeadSampleCountTotal>5000</LeadSampleCountTotal>
         <LeadAmplitudeUnitsPerBit>4.88</LeadAmplitudeUnitsPerBit>
         <LeadAmplitudeUnits>��V</LeadAmplitudeUnits>
         <LeadHighLimit>2147483647</LeadHighLimit>
         <LeadLowLimit>268435456</LeadLowLimit>
         <LeadID>V6</LeadID>
         <LeadOffsetFirstSample>0</LeadOffsetFirstSample>
         <FirstSampleBaseline>0</FirstSampleBaseline>
         <LeadSampleSize>2</LeadSampleSize>
         <LeadOff>FALSE</LeadOff>
         <BaselineSway>FALSE</BaselineSway>
         <ExcessiveACNoise>FALSE</ExcessiveACNoise>
         <MuscleNoise>FALSE</MuscleNoise>
         <LeadDataCRC32>4021492591</LeadDataCRC32>
         <WaveFormData>
BgAGAAYABgAHAAgACQAKAAgACAAIAAgABgAGAAYABgAHAAgACQAKAAoACgAKAAoADAAM
AAwADAAMAAwADAAMAA0ADgAPABAAEQASABMAFAAWABYAFgAWABkAGgAbABwAHAAcABwA
HAAfACAAIQAiACQAJgAoACoALAAsACwALAAuADAAMgA0ADUANgA3ADgAOgA6ADoAOgA9
AD4APwBAAD0APAA7ADoAOwA8AD0APgA9ADwAOwA6ADcANgA1ADQAMQAwAC8ALgArACgA
JQAiACEAIAAfAB4AGgAYABYAFAASABAADgAMAAoACgAKAAoABgAEAAIAAAACAAIAAgAC
AAEAAAD///7//f/8//v/+v/8//z//P/8//n/+P/3//b/9//4//n/+v/4//j/+P/4//j/
+P/4//j/+v/6//r/+v/4//j/+P/4//r/+v/6//r/+v/6//r/+v/8//z//P/8//7//v/+
//7//v/+//7//v8AAAAAAAAAAAIAAgACAAIAAAAAAAAAAAACAAIAAgACAAIAAgACAAIA
AgACAAIAAgACAAIAAgACAAAAAAAAAAAAAAAAAAAAAAD+//7//v/+////AAABAAIAAQAA
AP///v/+//7//v/+//7//v/+//7//P/8//z//P/9//7///8AAP///v/9//z//v/+//7/
/v8AAAAAAAAAAP3//P/7//r//f/+////AAD///7//f/8//r/+v/6//r//P/8//z//P/7
//r/+f/4//n/+v/7//z/+v/6//r/+v/6//r/+v/6//z//P/8//z/+//6//n/+P/5//r/
+//8//r/+v/6//r/+P/4//j/+P/5//r/+//8//r/+v/6//r//P/8//z//P/7//r/+f/4
//b/9v/2//b/+f/6//v//P/7//r/+f/4//r/+v/6//r/+v/6//r/+v/6//r/+v/6//j/
+P/4//j/9v/2//b/9v/4//j/+P/4//j/+P/4//j/+P/4//j/+v/5//r/+//7//v/+v/6
//r/+v/8//3//f////7//f/9//7///8BAAIAAQABAAEAAQD9//z//P/8//7/AQADAAQA
AgABAP3//f/8//z//f///wIAAwADAAAA+//3//b/9f/3//j/+P/4//b/9f/0//P/9P/0
//T/9f/1//X/9f/1//X/8//y//H/9//4//v//P/6//j/+P/4//7/CgAYACkAQABXAGoA
eQCIAI4AeQBHABEA+//x/9j/v/+1/67/rP+0/7j/t/+//8z/2P/g/+P/5//o/+r/7f/x
//T/9//4//n/+f/3//f/9//1//b/9f/1//X/+P/4//j/+P/5//r/+//8//z//f/+//7/
/f/8//v/+v/6//r/+//7//v/+//7//v//f/9//3///////////8AAP7//v/+//7//v/+
///////+//7//v/9////AAABAAEAAwAEAAUABQAFAAUABAAEAAYABgAIAAkACgALAAsA
CwAKAAoACwANABAAEgATABQAFAAVABUAFQAXABcAFwAYABkAGgAdAB0AHgAeACAAIwAl
ACcAKAApACoAKgArAC0ALwAvADEAMwAzADIAMQAwADIAMwAzADQANwA3ADcANgAyADAA
LQAsAC4ALgAsACsAKAAlACQAIQAfAB0AHQAdAB0AGwAZABYAEQAOAAkABgADAAEA////
/wAAAAAAAAAA///9//v/+//4//j/9//3//T/8v/w//D/8P/w//D/8P/x//D/7//v/+z/
7P/s/+z/7f/u//D/8f/w/+3/6//q/+z/7P/u/+//7v/t/+v/6v/q/+v/7P/u//L/8//z
//P/8v/w/+7/7f/w//L/8//1//P/8//z//P/9P/0//T/9v/3//f/9//4//b/9v/2//T/
+P/4//r/+v/5//j/9//0//b/9v/2//f/+f/6//r/+v/4//f/9v/1//f/9//4//n/9//2
//X/9f/z//P/8//z//X/9v/3//j/9v/2//X/9f/0//T/9f/1//X/9f/z//P/8v/y//P/
8//1//b/9//4//f/9//2//X/8//z//T/9v/0//T/8//y//P/8f/z//P/8//z//P/8//w
/+//7//v//D/8f/z//X/8//z//P/8//v/+//7//w//L/9P/0//P/8P/v/+//7v/v//H/
8//0//P/8//x//D/8P/v/+//8f/z//P/8//z//H/7v/u//D/8P/w//D/8f/y//P/9P/x
//D/7//u//H/8v/z//T/8//y//H/8P/u/+7/7v/u//H/8v/z//T/8//y//H/8P/y//L/
8v/y//H/8P/v/+7/7//w//H/8v/y//L/8v/y//L/8v/y//L/8v/y//L/8v/w//D/8P/w
//L/8//0//X/9//3//b/9v/0//T/9v/3//n/+f/4//f/9//4//n/+//6//v/+//7//3/
+//6//r/+P/5//v//P/9//7//v/7//n/+P/4//n/+f/6//v/+//6//b/8//z//H/8f/y
//L/9P/0//P/8v/x//D/8P/w/+//8f/x//H/8v/z//L/8v/x/+//7v/v//D/8P/w//L/
+P8CAA4AHAAzAE4AZQB4AI0AkgB+AE0AGQABAPP/2//E/73/uf+2/7z/vP+6/7//yf/a
/+L/5v/r/+//8P/w//H/8//0//X/9v/3//f/9//3//f/9f/3//f/+P/5//r/+v/6//r/
+f/4//f/9v/3//n/+//8//7//v/+//7//f/8//z/+//9//3//f/9//v/+//7//3/////
////AAAAAAAAAAAAAP7//v//////AgACAAIAAQD//wAAAQABAAUABgAHAAcABQAFAAQA
BAAGAAYACAAJAAsADQAOAA8ADAAMAA0ADwAOABAAEQASABQAFQAVABUAGAAZABoAHAAf
ACAAIwAjACIAIgAkACcAKQArACwALQAwADAAMQAzADEAMQAzADUAOAA4ADgAOAA2ADcA
NwA4ADkAOQA5ADgANwA2ADQANAAzADIALwAtAC0AKwArACkAJQAhAB8AHQAbABkAFwAU
ABQAEgAOAAwACQAHAAUABQAGAAQAAgAAAP///f/7//v/+v/6//n/+f/4//b/9P/0//T/
9P/0//T/9f/0//P/8//w//D/8P/w//D/8P/x//H/8f/v/+7/7v/u/+7/8P/x//L/8//z
//T/8v/x//D/8P/y//P/8//z//P/8v/x//H/8v/0//X/9//5//n/+f/5//b/9v/2//j/
+//7//v//P/6//r/+v/4//j/+P/6//r/+//8//3//P/6//r/+v/7//v//P/8//z//v/9
//z/+//6//n/+f/5//v/+v/5//n/+f/5//n/+f/6//r/+v/6//j/+P/3//f/+P/4//n/
+f/7//v/+f/5//f/9v/2//X/+P/4//j/+P/3//f/9v/1//P/8//0//b/+P/4//f/9v/z
//H/8//z//X/9f/1//X/9v/1//X/9f/1//X/9v/3//f/9//3//f/9f/1//X/9v/2//j/
+P/3//b/9f/1//T/8v/z//T/9P/3//f/9f/0//T/8//z//X/9//3//f/9//5//T/9P/0
//T/9P/0//X/9v/3//j/9v/2//b/9v/2//b/9v/2//j/+P/4//j/9//2//X/9P/1//b/
9//4//b/9v/2//b/9v/2//b/9v/2//b/9v/2//T/9P/0//T/9f/2//f/+P/2//b/9v/2
//j/+P/4//j/+P/4//j/+P/3//b/9f/0//X/9v/3//j/9v/2//b/9v/2//b/+P/5//r/
+//7//v/+P/4//j/+P/8//3//f/9//z/+//7//z//f///wAAAQABAAEAAQD///7//v/+
////AwAEAAQABAACAP3//P/6//r/+//9//7///////z/+P/1//X/9f/1//j/+P/4//j/
9f/0//P/8v/y//L/8//1//f/9//3//f/9f/0//H/8f/0//X/9v/2//T/9v/8/wYAEgAk
ADkATgBhAHQAhQCIAHQAQwANAPf/6//T/7r/sf+p/6j/rv+y/7T/uf/H/9j/4v/k/+n/
7f/w//L/8//z//b/9//4//n/+f/4//f/9v/z//b/9//5//v/+v/6//r/+v/8//z//P/8
//z//f/+//7//f/8//v/+v/8//z//f/9//3//f/9//3//f/9//3///////////8AAAAA
AAAAAAAAAgACAAMAAwACAAIAAgABAAMABAAFAAUABwAIAAkACQAHAAcABgAGAAoACgAM
AA0ADgAPAA8ADwAOAA4ADwARABIAFAAVABYAFgAXABcAFwAcAB0AHgAgAB8AIAAjACMA
JAAkACYAKQAsAC8AMQAzADMAMgAyADMANQA1ADcAOQA6ADoAOgA6ADgAOQA5ADoAPQA9
AD0APAA6ADgANQA0ADYANgA0ADMAMgAvAC4AKwAmACMAIgAhAB8AHQAbABgAFgAUABAA
DgAPAA0ACwALAAgABgAEAAIAAQD///3//f/+//7//f/9//r/+P/2//b/9//4//n/+v/3
//b/9f/1//T/9P/0//T/9P/0//X/9f/z//H/8P/w//L/8v/0//X/9f/1//T/9P/z//P/
8//0//j/+f/5//n/9//2//X/9f/2//j/+f/7//v/+//7//v/+P/4//j/+v/7//v/+//8
//r/+v/6//j/+//8////AAAAAAAAAAD+//7//v/+////AQACAAIAAgAAAP///v/9////
//8AAAEA///+//3//f/9//3//f/9//7//v/+//7/+v/6//n/+f/6//r/+//7//3//f/7
//v/+v/6//v/+//8//z//P/8//n/+f/4//f/+f/5//r//P/8//z/+//6//f/9f/3//f/
+//7//v/+//4//f/9//3//n/+f/6//v/+//7//v/+//3//f/9//4//r//P/8//v/+P/3
//f/9v/4//n/+v/6//n/+f/3//b/+P/3//f/+f/5//n/+f/5//f/9v/2//j/+P/4//j/
+P/4//j/+P/4//j/+P/4//r/+v/6//r/+f/4//f/9v/4//j/+P/4//n/+v/7//z/+f/4
//f/9v/3//j/+f/6//j/+P/4//j/+P/4//j/+P/6//r/+v/6//n/+P/3//b/9//4//n/
+v/4//j/+P/4//r/+v/6//r/+v/7//z//f/7//v/+v/6//3//v8BAAMAAAD///3/+//7
//z//f///wEAAwAEAAUAAwABAAAAAAAAAAEAAwAEAAQABAADAP//AQAAAAAAAQABAAIA
AwADAAIA/v/7//v//f/9//7//v/7//r/+P/2//b/9v/3//j/9//5//n/+f/5//n/9//2
//f/+f/8//v/+v/6//j/+P/6//r/AAAMABcAJAA3AEwAXQBuAIAAjQCFAFkAIQD///L/
3f+9/6z/qP+m/67/tf+3/7r/xv/U/9n/3f/k/+r/8f/1//j/9//4//n/+f/7//v/+//5
//3//f/+///////+//3//P/+//7//v/+//7///8AAAAA/v/+//7//v///wAAAgADAAIA
AQAAAP//AQABAAEAAwADAAMAAwAEAAIAAgACAAIABAAEAAUABQAFAAQAAwABAAQABgAI
AAkACQAKAAsACwAKAAkABwAGAAoACgAMAA0ADQANAAwACwALAAwADgARABEAEgASABIA
EgATABMAEwAXABkAGwAeAB4AHgAgAB8AIgAiACQAJwAnACkAKgArACoAKgArAC0AMAAx
ADQANwA3ADYANQA0ADUANwA4ADoAOQA5ADkAOAA1ADQAMgAyADMANAAzADMAMAAtACwA
KQApACcAJwAnACQAIQAeABoAGAAWABIAEAARAA8ADQANAAsACAAFAAIAAgABAAAAAQD+
//7//f/9//r/+P/2//b/9//4//n/+v/4//b/9P/z//L/8v/y//L/8P/w//H/8f/x/+//
7v/u/+//8P/z//X/8v/x/+//7v/w//H/8v/0//X/9f/0//P/8//y//H/8f/z//b/+P/7
//j/9//2//X/9f/2//f/+v/7//v/+//8//r/+v/6//j//P/8//7//v/9//z/+//4//n/
+v/7//3//f/+//7//v/9//v/+f/3//j/+f/7//3/+//6//n/+f/7//v/+//7//v/+v/5
//j/9v/2//X/9f/3//j/+v/7//j/9//0//P/8//0//b/9//2//b/9v/2//X/9f/0//P/
9P/1//f/+v/3//b/9P/y//P/8f/z//P/9f/1//X/9f/y//H/8f/x//P/8//0//X/9f/1
//X/9f/1//X/9f/2//X/9v/1//P/9P/z//P/8v/0//X/9v/2//T/8//w/+7/8P/x//P/
9//3//f/9//3//H/8P/w//L/8v/y//L/8v/y//L/8v/0//T/9P/0//T/9P/0//T/8//y
//H/8P/z//T/9f/2//b/9v/2//b/9f/0//P/8v/0//T/9P/0//L/8v/y//L/9P/0//T/
9P/y//L/8v/y//L/8v/y//L/9P/0//T/9P/z//L/8f/w//L/9P/1//b/9//3//f/9v/2
//b/9v/4//v/+//7//r/9//3//j/+f/8//7/AAABAAAA///8//r//P/8//3///8AAAAA
AAD///n/+f/4//j/+//9//7////9//r/9v/z//X/9f/1//b/9P/0//T/8//w/+//7v/u
/+//8f/0//X/8//z//P/8f/w//H/8f/y//P/9v/0//L/7v/w//z/CgAYAC0ASABfAHAA
gwCSAJIAdQBBABUAAwDx/9b/wf+7/7T/tP+8/77/vf/H/9T/3P/e/9//4//o/+7/8f/1
//j/9//4//n/+f/4//f/9v/z//f/9//4//n/+v/6//r/+v/8//z//P/8//z//f/+//7/
/P/8//z//P/9//7/AAABAAAA///+//3/////////AQABAAEAAQACAAAAAAAAAAAAAQAC
AAQABQAEAAQABAADAAEAAgADAAMABQAGAAcABwAHAAcABgAGAAoACgAMAA0ADQANAAwA
CwALAAwADgARABIAFAAVABYAFgAXABcAFwAaABsAHAAeAB0AHgAhACEAIgAiACQAJwAp
ACsALAAtACwALAAtAC8AMAAxADQANwA2ADYANgA2ADYANwA3ADgAOwA7ADsAOgA4ADYA
MwAyADQANAAyADEALgArACoAJwAmACMAIgAhAB8AHQAbABgAFgAUABAADgAPAA0ACwAL
AAoACAAGAAQAAwABAP/////+//7//f/9//r/+P/2//b/+P/4//j/+P/2//T/8v/x//H/
8v/z//T/9P/0//X/9f/z//H/8P/w//L/8v/0//X/8//z//L/8v/z//P/8//0//b/9//3
//f/9//2//X/9f/4//r/+//9//v/+//7//v//P/8//z//v////////8AAP7//v/+//z/
//8AAAMABAADAAIAAQD+//7//v/+////AQACAAIAAgABAP///f/7//z//f///wEAAAD+
//z/+//9//3//f/9//7//v/+//7/+v/6//n/+f/8//z//f/9//v/+//5//n/+f/6//z/
/f/+//7//v/+//z/+//5//f/+P/5//v//v/9//z/+v/4//j/9//6//v/+//7//v/+//4
//f/9//3//j/+f/7//3//P/7//r/+f/5//n/+f/6//r//P/8//v/+v/5//n/+P/6//v/
/P/8//v/+//5//j/+v/5//n/+//7//v/+//7//n/+v/4//j/+P/4//j/+v/6//r/+v/4
//j/+P/4//n/+v/7//z/+//6//n/+P/6//r/+v/6//z//P/8//z/+//6//n/+P/5//r/
+//8//v/+v/5//j/+f/6//v//P/8//z//P/8//v/+v/5//j/+//8//3//v/9//z/+//6
//r/+v/6//r//P/8//z//P/6//z//f/+/wEAAQABAAAA/v/+//7/AAD////////+/wAA
AQADAAUABAAEAAQAAwAFAAUAAwACAAIAAgADAAUABAAEAAQAAwAAAAEAAQACAAIAAwAD
AAMAAwAAAPz/+f/7//v/+//8//r/+v/6//n/+v/5//j/+P/2//f/+f/5//v/+//7//n/
9v/3//X/9P/1//j/+v/6//z/AgAOABgAKAA/AFgAbQCAAJEAkgB2AD8AEQD9/+3/0f++
/7f/sf+y/7r/uv+4/7//z//c/+T/6P/t//P/+P/6//n/+f/4//n/+v/7//v//f/9//3/
+//7//v//P/9/wAAAAAAAAAA/v/+//7//v/+////AAAAAAAAAAAAAAAA/v/+//////8A
AAEAAgADAAIAAQAAAAEAAQABAAEAAgAEAAQABAAEAAIAAgADAAMABQAGAAcABwAFAAYA
BwAHAAcACAAJAAkACgALAAsADAANAAwADQANAA8AEQASABMAEQAQABAAEQASABQAFQAW
ABgAGQAZABkAHAAdAB4AIAAjACQAJwAnACYAJgAoACsALwAxADIAMwA0ADQANQA3ADUA
NQA3ADkAPAA8ADwAPAA6ADsAOwA8AD0APQA9ADwAPAA8ADsAPAA5ADgANQAzADMAMQAx
AC8AKgAnACYAJQAjACEAHwAcABwAGgAWABQAEAANAAoACQAJAAgABwAGAAMAAQD/////
/v/+//3//f/+//z/+v/6//j/+P/4//j/+f/4//f/9//0//T/9P/0//T/9P/1//X/9//1
//T/9P/z//L/8//z//T/9f/1//b/8//z//P/9P/4//n/+f/5//n/+P/3//f/9v/4//n/
+//7//v/+//7//j/+P/4//r//f/9//3//v/+//7//v/8//3//P/9//z//f/+/////v/8
//z//P/9////AAAAAAAAAAD///7//f/8//v/+//7//z//P/8//3/+//7//v/+//8//z/
/P/8//z//P/7//v/+v/6//v/+//9//3/+//7//r/+v/7//v/+v/6//r/+v/7//v/+v/5
//f/9//4//r//P/8//v/+v/5//f/+f/5//v/+//7//v/+v/5//n/+f/3//f/+P/5//v/
+//7//v/9//3//f/+P/4//r/+v/5//n/+f/6//r/+f/5//n/+P/7//v/+f/4//j/9//3
//n/+f/5//n/+f/7//r/+v/5//j/9//2//j/+P/4//j/+P/4//j/+P/4//j/+P/4//r/
+v/6//r/+P/4//j/+P/6//r/+v/6//j/+P/4//j/+P/4//j/+P/5//r/+//8//v/+v/5
//j/+v/6//r/+v/6//r/+v/6//j/+P/4//j/+f/6//v//P/7//r/+f/4//r//P/9//7/
/f/9//3//P/8//z//P/+/wEAAQABAAAA/f/9//7///8CAAQABgAHAAUABQADAAIAAgAC
AAMABQAGAAYABgAFAP/////+//7///8BAAIAAwADAAAA/P/5//n/+f/5//r//P/8//z/
+//4//f/9v/2//j/+f/7//v/+v/5//j/9f/2//f/+f/6//n/+P/6//r/+P/4//r/BAAQ
AB0ALgBFAFgAaQB8AIwAiwBvADcABwD5/+z/z/+3/6r/ov+k/67/sf+1/8D/0P/e/+P/
5f/q/+7/8f/1//r/+f/6//v/+//5//n/+f/3//r/+//9/////v/+//7//v/8//z//P/8
//3///8BAAIAAQAAAP///v8AAAAAAQABAP//////////////////AQADAAMAAwAEAAIA
AgACAAIABAAEAAUABQAEAAQABAADAAUABgAHAAcACQAKAAsACwAJAAkACAAIAAoACgAM
AA0ADAANAA0ADQANAA4AEAATABQAFgAXABgAFwAXABYAFQAaABsAHAAeAB8AIAAjACMA
JAAkACYAKQAtAC8AMAAxADEAMAAwADEAMQAxADMANQA3ADgAOQA6ADoAOwA7ADwAPQA9
AD0APAA9ADwAOgA6ADoAOgA4ADcANAAxADAALQAsACkAKAAnACcAJQAjACAAHQAaABUA
EgASABEAEAARAA8ADAAJAAYABQADAAEAAQACAAIAAQABAP7//P/6//r//P/8//z//P/5
//j/9//3//b/9v/2//b/9v/2//f/9//1//P/8v/y//T/9P/2//f/9f/1//T/9P/z//P/
8//0//j/+f/5//n/9//2//X/9f/4//r/+//9//v/+//7//v/+v/6//r//P/9//3//f/+
//7//v/+//z/AAAAAAIAAgAAAAAAAAD+//z//P/8//3///8AAAAAAAACAAEAAAD//wEA
AQACAAMAAgAAAP7//f/9//3//f/9////AAABAAIA/v/+//3//f/+//7///////3//f/7
//v//P/8//3//f/+//7//v/+//v/+//6//n/+//7//z//v/+//7//f/8//v/+f/7//v/
///////////8//v/+//7//3//f/+/////v/9//z/+//7//v/+//8//z//v/+//3/+v/5
//n/+P/5//v//f/+//3//f/7//r//P/7//v//f/7//v/+//7//3//P/8//z//P/8//z/
/v/+//7//v/9//z/+//6//z//P/8//z/+v/6//r/+v/8//z//P/8//r/+v/6//r/+P/4
//j/+P/6//z//v8AAP7//P/6//j/+v/6//r/+v/8//z//P/8//z//P/8//z//P/8//z/
/P/6//r/+v/8//3//v/////////+//7//v/+/wAAAQABAAIAAgACAAMAAwADAAQABAAD
AAMAAwADAAIAAgADAAQAAwAFAAYABgAGAAUAAQABAAAAAAABAAMABAAFAAUAAgD///3/
/v////7//v/9//z//v/9//z/+//6//r/+v/7//v/+//7//v/+//5//j/9//3//b/9//4
//z//v/8//7/CAAUAB4ALwBIAGMAeACJAJwAngCDAEkAFwADAPX/2v/F/73/uv+8/8L/
wv/B/8X/0P/c/+b/6//x//b/+P/7//v/+P/7//z//f/9//////////3//f/9//7///8B
AAIAAwAEAAMAAgABAAAAAAABAAIAAgAEAAQABAAEAAQABAAFAAUABQAFAAUABQADAAMA
AwAFAAYABwAIAAoACAAIAAgACAAGAAYABwAHAAoACgAKAAkACQAKAAsACwANAA4ADwAP
ABEAEQAQABAAEQAQABEAEQAUABUAFQAVABQAFAAVABcAFgAYABkAGgAbAB0AHgAfACEA
IQAhACIAJQAmACkAKQAqACoALAAvADEAMwA0ADUANgA2ADcAOQA3ADcAOQA7ADwAPAA8
ADwAPAA9AD0APgA9AD0APQA8ADsAOgA4ADgAOgA6ADgANwA4ADUANAAxACwAKQAoACcA
JQAjACEAHgAeABwAGAAWABMAEQAPAA8ADwAOAA0ADAAKAAcABAADAAIAAgABAAEAAgAA
AP7//v/7//r/+f/4//r/+v/6//v/+P/4//j/+P/4//j/+f/5//r/+f/5//r/+P/4//r/
+//9//3//P/8//n/+f/5//r//v////////8BAAAA//////3//v/+////AAABAAIAAwAC
AAIAAgAEAAUABQAFAAYACAAIAAgABgAGAAYACAAIAAoACgAKAAgABwAGAAUABQAFAAYA
BgAGAAkACQAJAAkACAAHAAcABwAJAAgABwAHAAcABwAHAAcABwAGAAUABAAFAAYABgAH
AAUABAAEAAMABAAFAAQABQAEAAQABQAFAAUABAADAAIAAwADAAIAAQD/////AAACAAMA
BAAEAAQABQADAAUABQAFAAUABQAFAAYABQAFAAUABAADAAMAAwAFAAUABQAFAAMAAwAD
AAQAAgAEAAQAAwAEAAMAAwACAAAAAQACAAIABAAFAAQABAAEAAMAAwAFAAUABQAFAAUA
BwAIAAYABQAEAAMAAgADAAQABQAGAAQABAAEAAQABAAEAAQABAAGAAYABgAGAAQABAAE
AAQABgAGAAYABgAGAAYABgAGAAYABgAGAAYABgAGAAYABgAFAAQAAwACAAUABgAHAAgA
CAAIAAgACAAGAAYABgAGAAgACAAIAAgABgAGAAYACAAJAAoACwALAA0ADAAMAAwACgAM
AA0ADQAPAA4ADQANAAwADQAPABAAEQARABEAEQAPAA4ADgAOAA0ADwAQABAAEwATABAA
EQAPAA4ADgAPABIAEwATABAADAAJAAkACQAHAAgACAAIAAoACQAIAAcABAAEAAQABQAH
AAcABwAHAAkABwAGAAUABQAGAAUABgAIAAgABgAGABAAHAAmADcAUABnAHwAkwCiAKQA
iwBXACcAFwAJAPD/2//R/8z/zP/Q/9D/z//X/+b/9v/8////AQAEAAQABQAJAAgACQAK
AAsACwANAA0ADQALAA0ADQAOAA8AEgASABIAEgARABAADwAOABAAEQASABIAFAAUABQA
FAASABIAEwATABUAFQAVABUAEwATABMAFQAVABUAFQAWABYAFgAWABYAGAAYABkAGQAb
ABwAHQAdABwAHAAcABsAHQAeAB8AHwAhACEAIAAgACEAIAAhACEAIwAlACYAJwAkACQA
JQAnACkALAAuADAAMAAxADEAMQAyADMANAA2ADkAOgA9AD0APAA8AD4AQQBDAEUARgBH
AEoASgBLAE0ASwBLAE0ATwBRAFIAUwBUAFIAUwBTAFQAVQBVAFUAVABVAFQAUgBSAFAA
UABOAE0ATgBLAEoARwBCAD8APgA9ADsAOQA3ADQANAAyAC4ALAApACcAJQAlACYAJAAi
ACAAHwAdABsAGwAaABoAGQAZABgAFgAUABQAEwASABEAEAARABAADwAPAA4ADgAOAA4A
EAAQABEAEQARAA8ADgAOAAwADAAOAA8AEQARABAAEAAPAA8ADwAQABAAEQARABEAEwAS
ABEAEQASABQAFQAXABkAGQAZABkAFgAWABYAGAAZABkAGQAaABwAHAAcABoAGgAaABwA
HAAdAB4AHwAeABwAHAAcAB0AHQAeAB4AHgAeAB0AHAAbABsAGwAcAB0AHwAeAB0AHQAb
ABsAGwAbAB4AHgAeAB4AHAAcABsAGwAaABoAGwAbAB0AHQAbABsAGgAaABsAGwAcABwA
HAAcAB0AHQAcABsAGgAZABkAGgAbABwAHAAcABkAFwAZABkAHQAdAB0AHQAcABsAGwAb
ABkAGQAaABsAHQAdAB0AHQAbABsAGwAcAB4AIAAgAB8AHgAdAB0AHAAcAB0AHgAeAB8A
IQAdAA==
         </WaveFormData>
      </LeadData>
   </Waveform>
</RestingECG>
