# Supplementary material for: Detection of Left Atrial Enlargement Using a Convolutional Neural Network-Enabled Electrocardiogram
Source: Front Cardiovasc Med. 2020 Dec 17;7:609976. doi: 10.3389/fcvm.2020.609976 (PMC7773668; doi:10.3389/fcvm.2020.609976)
Supplement: Supplementary file 4 [file Data_Sheet_4.ZIP › normal3/1802032080_1501_0000000C.XML]

<?xml version="1.0" encoding="Windows-1252"?>
<!DOCTYPE RestingECG SYSTEM "restecg.dtd">
<RestingECG>
   <PatientDemographics>
      <PatientID>1802032080</PatientID>
      <PatientAge>71</PatientAge>
      <AgeUnits>Years</AgeUnits>
      <Gender>Male</Gender>
      <PatientLastName>linboqi</PatientLastName>
   </PatientDemographics>
   <TestDemographics>
      <DataType>Resting</DataType>
      <Site>1</Site>
      <AcquisitionDevice>MAC55</AcquisitionDevice>
      <Status>Unconfirmed</Status>
      <Priority>Normal</Priority>
      <AcquisitionTime>09:22:35</AcquisitionTime>
      <AcquisitionDate>08-11-2016</AcquisitionDate>
      <CartNumber>1</CartNumber>
      <AcquisitionSoftwareVersion>009C</AcquisitionSoftwareVersion>
      <XMLSourceVersion>MAC5000 v1.0</XMLSourceVersion>
   </TestDemographics>
   <RestingECGMeasurements>
      <VentricularRate>61</VentricularRate>
      <AtrialRate>61</AtrialRate>
      <PRInterval>162</PRInterval>
      <QRSDuration>84</QRSDuration>
      <QTInterval>414</QTInterval>
      <QTCorrected>416</QTCorrected>
      <PAxis>51</PAxis>
      <RAxis>75</RAxis>
      <TAxis>73</TAxis>
      <QRSCount>10</QRSCount>
      <QOnset>215</QOnset>
      <QOffset>257</QOffset>
      <POnset>134</POnset>
      <POffset>182</POffset>
      <TOffset>422</TOffset>
      <ECGSampleBase>500</ECGSampleBase>
      <ECGSampleExponent>0</ECGSampleExponent>
   </RestingECGMeasurements>
   <Diagnosis>
      <Modality>Resting</Modality>
         <StatementCount>2</StatementCount>
         <LabelText>12SL ��ϳ���</LabelText>
      <DiagnosisStatement>
         <StmtFlag>ENDSLINE</StmtFlag>
         <StmtText>�������</StmtText>
      </DiagnosisStatement>
      <DiagnosisStatement>
         <StmtFlag>ENDSLINE</StmtFlag>
         <StmtText>���� ECG</StmtText>
      </DiagnosisStatement>
   </Diagnosis>
   <Waveform>
      <WaveformType>Rhythm</WaveformType>
      <WaveformStartTime>0</WaveformStartTime>
      <NumberofLeads>8</NumberofLeads>
      <SampleType>CONTINUOUS_SAMPLES</SampleType>
      <SampleBase>500</SampleBase>
      <SampleExponent>0</SampleExponent>
      <HighPassFilter>16</HighPassFilter>
      <LowPassFilter>150</LowPassFilter>
      <ACFilter>NONE</ACFilter>
      <LeadData>
         <LeadByteCountTotal>10000</LeadByteCountTotal>
         <LeadTimeOffset>0</LeadTimeOffset>
         <LeadSampleCountTotal>5000</LeadSampleCountTotal>
         <LeadAmplitudeUnitsPerBit>4.88</LeadAmplitudeUnitsPerBit>
         <LeadAmplitudeUnits>��V</LeadAmplitudeUnits>
         <LeadHighLimit>2147483647</LeadHighLimit>
         <LeadLowLimit>268435456</LeadLowLimit>
         <LeadID>I</LeadID>
         <LeadOffsetFirstSample>0</LeadOffsetFirstSample>
         <FirstSampleBaseline>0</FirstSampleBaseline>
         <LeadSampleSize>2</LeadSampleSize>
         <LeadOff>FALSE</LeadOff>
         <BaselineSway>FALSE</BaselineSway>
         <ExcessiveACNoise>FALSE</ExcessiveACNoise>
         <MuscleNoise>FALSE</MuscleNoise>
         <LeadDataCRC32>1684123101</LeadDataCRC32>
         <WaveFormData>
+P/4//j/+P/5//r/+//8//j/9P/w/+z/8f/2//v/AAD7//b/8f/s//H/9P/3//r/+f/4
//f/9v/1//T/8//y//b/+P/6//z/+f/2//P/8P/0//b/+P/6//r/+v/6//r/+P/2//T/
8v/2//r//v8CAP3/+v/3//T/9v/4//r//P/+//7//v/+//v/+P/1//L/+P/+/wQACgAF
AAIA///8/wAAAgAEAAYABwAIAAkACgAJAAgABwAGAAgACgAMAA4ACwAKAAkACAALAAwA
DQAOABAAEAAQABAADQAKAAcABAAJAAwADwASAA4ACgAGAAIABQAGAAcACAAGAAQAAgAA
APz/+v/4//b/+f/8////AgD9//r/9//0//j/+v/8//7/+//6//n/+P/2//b/9v/2//r/
/P/+/wAA+//4//X/8v/2//j/+v/8//v/+v/5//j/9f/0//P/8v/1//j/+//+//v/+P/1
//L/9v/4//r//P/+//7//v/+//r/9v/y/+7/9f/6////BAD///r/9f/w//X/+P/7//7/
+//6//n/+P/2//b/9v/2//j/+v/8//7//P/6//j/9v/5//r/+//8//r/+v/6//r/9//2
//X/9P/4//r//P/+//r/+P/2//T/9v/4//r//P/9//7///8AAPr/9v/y/+7/8//4//3/
AgD+//r/9v/y//X/+P/7//7//f/8//v/+v/3//b/9f/0//n//P///wIA/v/6//b/8v/2
//j/+v/8//z//P/8//z/+P/2//T/8v/3//r//f8AAPv/+P/1//L/9//6//3/AAD///7/
/f/8//r/+P/2//T/+f/8////AgD9//r/9//0//f/+v/9/wAA/v/+//7//v/7//r/+f/4
//v//P/9//7/+v/4//b/9P/2//j/+v/8//3//v///wAA/f/6//f/9P/5//z///8CAP//
/P/5//b/+P/6//z//v/7//r/+f/4//n/+v/7//v//f/5//z/AwADAAAA/P/6//3//f/+
//7//v8BAAMABwAGAAMAAAD9/wIABgAKAAwACQAJAAcA/v/9//3/+v/2//n//P/8//7/
+//1//L/7//z//D/+P8CAP3//f/9//b/+v/4//P/9f/z//b/+P/9//z/+f/0//H/9f/3
//r///////z/9P/u//b/+P/3//n/AwD7/+//8f/z/+v/7P/4//7/AgAKAAYA+P/2//z/
/P8JACAAJgAmACYAHQASAAkAAwD9//v///8AAP7//v/6//L/8P/y//D/8//4//r/AAAD
AP3/9v/v/+f/6//u//L/9v/4//f/9f/6//v/+//6//j/9f/3//r///8EAAMA/v/5//T/
9//6//n//P/8//z//f8GAAQAAAD7//H/+P/9/wIABgD///3//P/5//3//f8AAP///f8A
AAIAAwABAAAA/f/6//z//f8BAAYAAwABAP7//f8DAAUAAwABAP////8AAAMABwAFAP//
AQAEAAIABwANAAgACQAGAAEABQAGAAoACwAJAAcACgAOAAwADgAMAAcACwANAA4AFAAW
ABQAEgARABMAEwAVABUAEQARABcAGQAXABkAFwATABYAFwAZAB0AGwAZABQAEQAVABkA
FwAZABUAFAAUABQAFQAVABAACgAMAAoACgAOAA0ADAAJAAcACQAKAAYABAD+/wEABAAH
AAUABQADAP//AAAAAAQACAAFAAQAAgD9/wMABAAFAAUAAgAAAAIAAwABAP///P/5//z/
/v8BAAcABQADAP7/+/8BAAEAAAACAAAAAAD//wIAAQAAAPv/+f/8/wEAAwAKAAQABAAA
APz/AQAEAAMAAgACAAIAAgAFAAQAAgD///n//P8AAAUACgAEAAMAAQD7//7/AQABAAAA
/v/+/wAABwAJAAgABQAEAAEAAAD//wEA/f///////f8BAAEAAAAAAAAAAAABAAUABgAD
AP//+//+//7/AAAEAAIAAwACAP7//v8BAAEA/v/+/wEABAAIAAQAAgAAAP7/AQABAAAA
AwADAAIAAQADAAQA///7//z//f/9//7/AgADAAQAAgD8//7/AgAGAAkAAwACAAEAAAAD
AAUABAAEAP3//f8EAAkABQADAAAA/P/9//3/AQAHAAMAAwABAP3/AQACAAEAAAD///7/
AQAIAAgABgADAP/////+/wIACAAFAAMAAQD+//r/AwAMAAkACAAHAAYABAACAAAA/v8D
AAYACQAMAAYAAgD+//r//P/+/wAAAgAEAAQABAAEAAMAAgABAAAAAwAEAAUABgACAAAA
/v/8//7/AAACAAMABQABAAQACwAMAAgAAwAAAAQABQAHAAgAAwAFAAYACQAIAAcABgAF
AAUABgAHAAYABwAJAAkAAgAFAAcABgAEAAUABgAEAAQABAD///3/+//7//b//P8EAP//
//////j//P/8//n//f/4//r/+//////////9//3////9//z//f/9//z/9v/y//r//P/7
//3//f8BAPX/6//x//v//P8CAAwABgD6//T/9v/8/wIACgAXABwAHAAgACYAGwASAA0A
CQALAA8ABwAEAAgA/P/s/+7/8P/s//L/AQAGAAIAAAD9//f/7v/x//f/+f/8//7/AAAA
AP3/+f/8//v///8AAAAA///9//z//f/+/////P/5//b/+/8AAAEABgAAAPr/9f/4//v/
/P/8//f/+//9////AAD7//v//P/7//7//f////3/+//+/wAAAQD//wAA///+/wAA//8B
AAQAAQD///z/+/8BAAUABQAFAAAA/f/7//v/AgADAAAABQAGAAIABQAJAAUABwAFAAEA
BwAKABAAEwANAAcABgAGAAoAEAASABEAEQAPAAwADgAQABAAEAARABQAFQAYABkAEwAR
ABUAFQAUABcAFgATABUAFwAaAB8AHQAbABYAEwAWABkAFgAXABIAEAAPAA4AFAAXABUA
EgAQAAwACgAMAAwACgAGAAMACAAMAAsADAAFAAUABQAFAAMABQAFAAMAAwACAAUACAAE
AAQAAwD//wMABAAFAAUAAAD+/wAAAQACAAMAAwADAAMAAAD+/////v////3//f8DAAMA
AgAEAP///v/8//7/AQACAP////8BAAMAAgAGAAIABAACAAAABAAIAAgACAAEAAAA/P/7
//3//v/+//v/+//+/wIABgAAAAEAAQD9/wAAAwADAAIA/f/8//3/AwAFAAQAAQAAAP7/
/v/+/wEA//8BAAEA//8DAAMAAgACAPz/+v/5//v///////7//f/9//z//f8AAP//AQAB
AP7///8DAAQAAgD8//3//v8AAP7//v/+//7/AAD///3///8AAP7//P/9/wIA///9/wAA
/v/7//n/+v/7//7//v/6//j/+v/8//3/+P/4//j/+P/8//////8AAPb/9f/7////AAAB
AAEAAAD8//n/+v/9//v/+//5//X/+//+////AAD7//b/9f/4//r/+v/5//f/9//0//b/
+v/6//n/+P/2//z///8AAP///v/9//z/+//6//n/+P/7//z//f/+//v/+P/1//L/9v/4
//r//P/6//j/9v/0//X/9v/3//j/+v/8//3//P/0//P/9v/7////AAADAAQA///9//r/
+P/6//v//v///wIAAwAEAAMA///7//X/9v///wQAAgABAP3/+P/y//X/9v/2//j/+v/6
//3/AAD///L/8v/0//L/+v8AAP//AAD5//H/8P/t//L/9P/5//v//f/7//v/+v/z/+//
7f/x//j/+P/6//7/+//1//L/8f/v//H/+f8BAAMAAgD+//b/8P/y//7/AAD+/wQAEAAd
ACQAIAAWAA4AEQAQAAsACQAJAAcA+f/s/+7/7v/o/+r/9v/8//z/AQAAAPT/8P/t/+3/
9P///wUABQABAP7/+//2//T/8f/1//X//P/+///////7//j/9//2//v//P/9//7//v/+
//r/+v/4//b/9f/8////AAAAAPv/+v/5//j/9v/4//v///8BAAMA///+//n/9//4//j/
9//6//7/AAACAP3/+f/4//j//f///wAAAwAHAAcAAwD///3/+//6//v/AwAFAAMACQAD
APr/+P/3//v/BQALAA8ACwAGAAQA///+//v//f8AAAcADgARABEACwAHAAIAAgAKAAwA
DgARABIAEQASABEADAALABAAEQASABcAGAAXABEADQAKAAkADAAPAA8AEQASABMADgAN
AAgACAAJAAoADwATABIAEAAKAAIA/P/6/wEABAAFAAcABQAEAP7/+v/z//X/9//5//v/
//8BAAEA+v/0//L/8P/1//r//v///wEA/v/7//f/8//y//X/9//8////AQADAP7/+P/z
//H/9v/7//3/AQABAP3/+P/2//T/9P/z//b/+v/8//r/+//4//f/8//0//b//P/+/wAA
AAAAAPz/+P/3//b/9f/3//3/AAACAAEA+//4//b/9P/1//v/AAABAP/////8//j/9P/y
//L/9//9/wAAAQAEAP3/+P/z//H/8//5//3///////3/+v/4//X/9P/0//f///8BAAIA
AwD9//b/8f/u//X/+////wAA/f/9//r/9P/w//P/9v/6//v//P/9//7/+//3//L/8f/4
//r//P8BAAMA/f/4//j/9f/z//L/9P/5//7/AAD+//j/+P/4//f/9P/2//j/+v/9//3/
+v/4/+//7//2//v///8BAAIAAgD5//P/8f/x//T/+f/8//3//f/8//n/9v/y//D/8v/4
////AAAAAP//+v/0//P/9P/2//f/+P/4//7/+//2//X/9P/z//L/+P/8/wAABAD///r/
9f/w//P/9P/1//b/+P/6//z//v/5//b/8//w//X/+P/7//7//P/6//j/9v/4//j/+P/4
//r//P/+////+P/v/+3/7//6//7/AQAGAAIA/f/5//T/8//3//r///8BAAEAAQABAP3/
+v/3//L/+P///wQAAgD///3/+P/y//P/9v/2//j//P/7//3////2/+r/6f/q/+z/8//6
//r/+P/0/+3/7f/t//D/8v/3//f/9//1//X/8f/t/+r/6f/z//j/+P/6//n/9P/s/+f/
6//x//f///8BAPf/7P/u/+r/6P/w//j//P8GABAAEAARABQADAAIABQAGwAUAAsAAwD9
//n/8f/k/+T/6P/s//T/9v/0//j/+//y/+r/6P/t//P/+P/5//n/7//w//D/8P/u/+7/
7f/z//X/+//8//z/+//2//L/8P/u//T/9P/0//T/8v/y/+7/7v/w//D/8f/6//z//P/7
//X/8//x/+//7P/w//X/+/////3/+f/4//P/8v/0//X/9f/3//r/+//8//j/8//x//D/
9P/3//n//f/9//v/9f/v//L/8//1//n//f/9//n//f/7//T/9P/1//f///8DAAUABAAA
AP//+//9//v//v8CAAIABgAGAAMAAAD9//n/+v8EAAgADAARAA8ACwAJAAUAAwAFAA0A
EQAQABMAEgAPAAoABwAFAAUACwAPABAAEwAPAA0ABQABAAIABAAHAAoACwANAAoABgAB
APr/9f/0//r//v8AAAMAAgAAAPn/9P/y//X/+P/7//z///8AAP//9//w/+3/6v/w//j/
//8DAAAA+v/0/+3/7f/u//P/9//4//n/+f/5//T/8P/t/+3/9P/5//v////7//X/7v/q
/+7/8v/1//z//P/8//j/9//x/+//6v/q//D/+P/8/wAA/f/6//P/7P/v//D/8f/1//n/
+v/6//f/8P/u/+3/7P/u//X/+//9//n/9//y/+z/7P/u//L/+//8//z/+v/6//L/7v/q
/+n/7v/1//r//f/8//n/9f/y//L/8v/z//f/+f/5//j/9//z/+7/6//q//H/9//7//z/
+P/3//P/7P/r/+//8//4//n/+v/7//z/+P/z/+3/6//y//b/+v8BAP//9//w/+7/8f/x
//L/9v/7//7//v/6//P/8P/t/+n/7f/0//v/AgD+//n/8f/q/+b/6f/z//v//P/9//3/
/P/2//H/8P/x//b/+//+////+//4//P/7v/v/+7/8f/4//z//P/7//n/8//s/+r/6v/y
//f//P8AAPr/9f/u//H/8v/z//T/+P/6//z//v/6//b/8v/u//H/9P/3//r/+P/4//j/
+P/2//b/9v/2//j/+v/8//7/+f/2//P/8P/1//r//v8AAPj/9//6/////v/8//z/+v/8
//3//f/+//3/+//7//n//P///wIAAwACAAEA/v8CAAIAAgD7//X/+P/4//f////9//j/
9f/y//L/8//0//H/6v/u//T/9v/3//j/8v/u//H/7//0//f/9f/y//L/7//z//P/9f/2
//P/8f/x//f/+P/0//L/8v/2//X/9//7/+//5//l/+n/6//y//z/+P/w//T/+P/2//j/
/P8AAA8AHgAiACIAGgANAAAA+f/3//n/+f/1//D/8P/2/+z/4P/g/+b/7v/1//r//v8A
APX/6f/o/+f/7f/z//T/9v/4//j/8//v//L/8f/1//b/9v/1//X/9v/5//z/+//2//H/
7P/y//b/9v/6//f/9P/y//j/9//2//T/7f/w//P/9v/4//T/9f/3//f/+v/5//v/+f/3
//j/+P/3//b/+P/4//j/+P/3//n//P/7//n/9v/1//r//f/8//v/+P/3//f/+f//////
+///////+v/8/////f8BAAEA//8EAAQABwAHAAUAAQACAAQABQAIAAcAAwAFAAcACAAO
AA0ACgAHAAUACQALAA8AEQAKAAkADgAPAA8AEwATABEAEgARABEAEwARABEADgANABAA
EQAMAAsABgAGAAcACAAJAAsACAAEAAUABAAFAAoACAAEAP7/+f/9/wAA/v/+//f/+f/7
//3//P/9//z/+f/5//j/+//+//z//P/7//f/+v/6//r/+f/3//b/+f/7//n/+f/4//f/
+f/4//j/+//6//n/9f/z//j/+f/5//z/+P/4//f/+v/5//j/8//x//P/9//4//7/+v/6
//b/8v/4//z//P/8//j/9v/0//X/+//8//z/+f/3//j/+v/8//n/+//8//n/+//9//z/
+v/1//T/9f/7//z//P/6//r/+P/4//j/+//3//n/+f/3//z//f/9//7/+v/4//f/+f/7
//v/+v/5//n/+P/5//z/+v/7//r/9v/4//3////+//n/+f/5//r/+P/4//j/+P/6//n/
9//5//j/9v/0//X//P/7//v/AAD7//f/9P/0//j//P/9//r/+P/6//z//f/3//b/9f/0
//r//f/9//7/9P/z//n//f/9//3//P/6//j/9//6/////v////7/+/8AAAIAAgACAP3/
+P/3//r//v/+//3/+//5//b/+P/8//v/+//7//r/CgD///z/+f/4//f/9v/2//b/9v/2
//z/AAAEAAgAAgD+//r/9v/4//r//P/+///////9//f/9f/5////AAACAAYACAAHAAIA
/v/7//3///8DAAUABQADAAMAAQAAAP///P8AAAUACwAIAAYABQD+//b/9//4//v//v8B
AP///f/9//n/8P/y//b/9v/7/wEAAAABAP7/9f/z/+//8P/1//v//v/////////+//v/
9//1//n/+v/7//z////+//X/8f/v/+//9/8DAAcAAwD6//T/9v/2//L/8v/8/wgAFAAW
ABMAGAAcABgAFAAPABAAFQAXABEAAwD3//T/9P/0//D/7P/2/wIABAD///r/9P/w/+//
7//0////BQAFAAEA/v/7//b/9v/1//v//f8DAAQABAADAPz/+P/2//T//f8AAAMABgAF
AAQA///+//r/+P/3//7/BAAGAAcAAwD///3/+//4//z/AQAHAAsACAADAAEA+//5//z/
/v///wIABgAIAAoABgABAP///v8DAAUABgAJAAkACQAFAAEA///9//z//f8HAAkABwAN
AAgAAAD/////AwALAA8AEQAQAAwACwAHAAcABQAIAAwAEQAWABcAFQARAA0ACAAIABAA
FAAYAB0AGwAXABUAEQANAA0AEwAVABcAHQAfAB8AGAATAA8ADQAUABkAGwAfAB0AHQAX
ABUADwAOAA4ADgAUABkAGQAYABIACgAEAAIACgAOABAAEwAQAA4ABwACAP7/AQAEAAcA
CAALAAwACwADAP7//f/8////BAAIAAkABwAEAAEA/f/6//r//v8BAAQABwAJAAsABAD+
//n/9//9/wMABgALAAkABQAAAP7//P/+////BAAIAAoACAAJAAQAAQD7//r//f8EAAcA
CgAIAAYAAAD6//3//v///wMACAAKAAsACQABAP7//P/6//z/AwAJAAsACAAHAAMA/v/8
//z//v8FAAkACgAJAAoAAwD+//n/9//6/wEABgAJAAsACQAGAAQAAQAAAAAAAwAIAAkA
CQAJAAQA/v/6//j//v8FAAoADAAHAAUAAAD4//j/+//+/wIABAAGAAgACgAEAP//+f/3
/wAABAAIAA8ADgAHAAEAAAD+//3//f8AAAUACAAIAAQA/P/6//j/9f/5//7/AwAIAAYA
BQABAP7/+f/5/wAABQAIAAkACQAIAAAA+//6//v/AAAFAAgACQAGAAQAAAD8//n/9v/3
//z/AwAGAAgACQABAPr/+P/4//3/AQAFAAgAAAD9/wIA///+//3//P8AAAIABAAGAAIA
/v/6//b/+v/8//7/AAAAAAAAAAAAAP///v/9//z/AAACAAQABgABAP7/+//4//z//v8A
AAIABAAEAAMAAAD5//n//f8DAAcACAALAAwABwADAP7/+v/+/wEABgAJAAcABwAHAAUA
BAADAAAABAAMABAADQALAAYAAAD5//v//P/8//7/AAD+////AAD9//H/8v/1//T//P8C
AAEAAgD7//P/8v/v//T/+P///wMAAAD9//z/+v/5//f/9//9/wIAAAAAAAIA///5//b/
9f/3//n///8BAP3/+v/4//T/8v/2/wAACAAKABAAGgAdABoAHAAcABoAGwAaABUAEwAN
AAcAAwD+//j/9v/y//b/AAAEAAQABwAIAAIA+P/1//P/9v/9/wUABQD///z/+f/0//b/
9f/7//3/AwAGAAgACQADAP7/+//4/wAAAgAEAAYABAACAPz/+v/7//r/+v8CAAYACAAJ
AAUAAgD///z/+P/8/wEABwALAAkAAwAAAPn/+//+/wAAAQADAAYABwAIAAIA/f/7//r/
AQAFAAgADQALAAkAAwD9/wAAAQADAAcACwALAAcACwAJAAIAAgADAAUADQARABMADwAK
AAgAAwAGAAUACQAOABAAFAAUABEADQALAAgACgARABQAFwAbABkAFwAXABUADwAPABUA
FwAYAB0AHgAdABcAEwAQAA8AFgAbAB0AIQAeAB0AFgATABAAEAARABIAGAAbABkAFgAR
AAoABQAEAAkADAANAA8ADAAKAAMA/v/9/wEABQAJAAkACwALAAkAAgD8//r/+P/9/wQA
CgANAAsABgABAPv/+v/6//7/AQAEAAcACQALAAQA/v/5//f///8HAAwAEwANAAUA/P/2
//f/+v/8/wIABwAIAAUABQABAP//+v/6////BgAJAAwACQAGAP//+P/6//z//v8DAAcA
CAAIAAUA///8//r/+P/8/wMACQALAAYABQABAPz/+P/4//r/AQAHAAgABwAIAAIA/v/6
//n/+v///wIAAwADAAEA/v/8//z//P/9/wEABwAHAAYABQAAAPr/9v/0//v/AwAJAAwA
BwAFAAAA+P/4//v//v8CAAAAAAAAAAAA/P/5//X/9f/8//7/AAAFAAQA/f/3//b/+f/5
//r//v///wIAAgD+//v//P/9//3///8CAAUACAAEAAEA+//2//H/8//8/wMAAQABAAAA
/v/4//P/8v/z//j///8EAAcABgAEAAAA/P/6//j/+v8AAAIAAgABAP//+//2//b/+P/+
/wEABAAGAAgA///6//n/+P/3//b//P8AAAQACAAEAAAA/P/4//v//v8BAAQAAgACAAIA
AgD///z/+f/2//v/AAAFAAoABwACAPn/9//+/wUABwAIAAgACAAFAAMA///8//7///8G
AAsADgARAA4ACQAFAAEAAQAGAAwAEAALAAcABAD+//j/+//+//7/BAAIAAcACQAGAAEA
9//4////AAAGAAwABgAEAP7/9f/3//X/+P/6/wEABQAHAAcABAAAAPr/9f/5/wEABgAG
AAYACAAGAAEA/f/9//////8LAAcACQAMAAIA+v/6//7/CAASABQAEgAYACUAJgAaABQA
FAAXABwAHwAZABEADQABAPj/9v/2//j/AAAIAAwADgAHAP7//P/8//3//f8AAAkADQAN
AA0ADAALAAgABQABAAQAAwAIAAoACwALAAUAAgABAAAABgAIAAoADAAJAAgAAwACAAMA
AgACAAoADQAOAA4ACQAHAAUAAwAAAAQACQAPABMAEQALAAgAAQADAAYACAAJAAgACgAK
AAoACgAHAAcACAANAA8AEAATABIADwAIAAEABQAHAAoADwAVABUAEQAVABAABgADAAEA
BgAPABQAFwATAA4ADAAHAAoACwARABgAGAAcABwAGQATAA8ACgAKABMAGAAdACMAIQAd
ABsAFwAWABcAHgAhAB4AIQAgAB0AGAAVABMAEwAaAB8AIQAlACIAHwAWABEAEAASABUA
GAAeACEAHwAcABQADAAGAAQACwAQABMAFwAUABAABwAAAP7/AQAEAAcACgANAA4ADQAD
APz/+f/2//7/BgANABEADgAIAAIA+//8//7/BAAJAAoACwALAAsABQAAAPz/+/8DAAkA
DAARAA0ABQD8//b/+v/+/wEACAAIAAgABAADAAAA///7//z/AAAGAAgACgAIAAgABAAA
AP///v/9////BAAGAAcABQD///z/+v/4//7/BwAPABMADQAJAAIA+v/5//r//f8FAAYA
BgAEAAQA///8//n/+f/9/wMABwAJAAcAAwD+//r/+//8//7/AwAHAAcABgAFAAAA+v/2
//T//P8DAAgACgAEAAEA+//y//L/9//8/wIABAAEAAQABAD///n/8v/v//n//v8DAAsA
BwD///j/9v/4//n/+/8AAAIABAADAP7/+f/4//f/9f/4//z/AAAEAAIAAQD9//r/8v/x
//f/+//+///////+//n/9f/1//f//P8BAAQABQACAP7/+P/y//P/9P/5/wIABAAEAAMA
AQD7//T/8v/y//j//f8CAAYAAgD9//D/8v/y//L/8v/3//r//f8AAP7//P/6//j/+f/6
//v//P/8//z/+//4//L/8//4////AQACAAUABgABAP3/+P/0//v///8FAAkABQADAAEA
/f/+//3/+v/+/wQACAAFAAMAAAD6//P/9f/6//z/AAAEAP3/+//5//P/6v/s//D/8P/4
//7//f/+//n/8f/w/+3/8//2//z////8//n/+P/2//X/8//z//n////+////AgD8//P/
7f/p//X/+f/9/wEAAQD8//b/6v/o//L/AgAKAAoAEAAYABMACgASABwAFAALABIAFQAP
AAkA///x//D/9v/s/+j/9P/8//z//v////7/8v/k/+n/9f/4/wEABwABAPv/+P/1//D/
8v/x//f/+f///wAAAAD///r/9v/0//L/+f/8////AgD+//z/9v/0//X/9P/0//z/AAAC
AAMA///7//n/9//0//f/+/8AAAMAAgD9//v/9f/1//j/+v/7//3/AAABAAIA/f/5//j/
+P/9////AAADAAMAAQD7//X/9//5//z/AQAHAAcAAwAHAAAA9v/z//H/9v8BAAgADQAJ
AAQAAgD9//7//f8BAAYACAAMAAwACQAGAAMA//8AAAkADAAPABMAEQANAAsABwAFAAcA
DwATABUAGQAZABcAEQALAAYAAwAIAA0ADwATABEADwAHAAMAAwAEAAYACAAOABEADwAM
AAcAAAD7//r///8CAAMABQACAAAA+f/0//L/9//8/wEA/v////7/+//2//L/8v/y//b/
+v/9//3/+v/2//L/7f/u//D/9v/7//r/+//7//v/9v/y/+//7//0//n/+/////z/9//x
/+7/7v/w//H/9v/6//r/9v/1//H/8f/u//D/8v/4//r//P/4//b/8P/q/+7/8P/y//f/
+//8//z/+f/z//D/7v/s/+//9//+/wEA+v/3//H/6v/r/+7/8//9//7//P/4//b/7//s
/+n/6f/t//X/+/////r/8//r/+T/5v/q/+//9//6//n/9//1//D/7P/q/+r/8P/3//z/
/v/2//P/7f/k/+b/6//w//b/9f/0//P/8v/u/+v/5//n/+//8v/1//v/+P/v/+f/5P/o
/+n/6//w//H/9P/0//D/6v/o/+b/4//p//D/9//+//j/8//r/+T/3//f/+b/6//w//P/
9f/2/+//6f/n/+f/7P/x//T/9f/x/+7/6f/k/+X/5P/n/+7/9P/0//P/8f/r/+T/4v/i
/+n/7f/x//T/8P/t/+j/6P/o/+j/6P/t//D/8//2//H/7P/n/+L/5v/q/+7/8v/w/+7/
7P/q/+j/6P/o/+j/6v/q/+r/6v/n/+b/5f/j/+j/5//t//f/+P/2//P/8v/w/+3/6//o
/+z/8//5/wEA/f/3//H/6//v//L/9f/2//j/+//8//b/7//r/+T/3P/k/+z/8f/4//T/
6//l/9//4f/e/+b/8P/t/+//8f/s/+r/5v/f/9//4P/m/+v/8//x/+3/5//j/+b/5f/l
/+f/7P/u/+v/6v/q/+j/4//h/+3/7//x/+//6f/d/9j/3P/k/+z/8P/w//T/+v/4//T/
+f8AAAYAEgAgAB0AEgAFAPf/6f/f/93/3v/i/+b/6P/s//L/7P/g/93/4v/o/+r/7f/z
//b/6//n/+v/5//m/+X/4v/m/+f/7//z//L/8P/t/+n/6f/q/+3/8P/w/+7/7P/q/+n/
6P/j/+L/5P/m/+n/9P/y/+7/6f/f/+L/5f/o/+r/6P/r/+//8f/t/+f/5P/d/+P/6v/w
//X/8v/w/+z/6P/o/+f/6f/s/+3/7f/s/+3/7P/r/+b/4f/m/+v/8f/5//b/7//k/+H/
6//y/w==
         </WaveFormData>
      </LeadData>
      <LeadData>
         <LeadByteCountTotal>10000</LeadByteCountTotal>
         <LeadTimeOffset>0</LeadTimeOffset>
         <LeadSampleCountTotal>5000</LeadSampleCountTotal>
         <LeadAmplitudeUnitsPerBit>4.88</LeadAmplitudeUnitsPerBit>
         <LeadAmplitudeUnits>��V</LeadAmplitudeUnits>
         <LeadHighLimit>2147483647</LeadHighLimit>
         <LeadLowLimit>268435456</LeadLowLimit>
         <LeadID>II</LeadID>
         <LeadOffsetFirstSample>0</LeadOffsetFirstSample>
         <FirstSampleBaseline>0</FirstSampleBaseline>
         <LeadSampleSize>2</LeadSampleSize>
         <LeadOff>FALSE</LeadOff>
         <BaselineSway>FALSE</BaselineSway>
         <ExcessiveACNoise>FALSE</ExcessiveACNoise>
         <MuscleNoise>FALSE</MuscleNoise>
         <LeadDataCRC32>1974076821</LeadDataCRC32>
         <WaveFormData>
6P/o/+j/6P/q/+r/6v/q/+f/5v/l/+T/5v/o/+r/7P/p/+j/5//m/+j/6P/o/+j/6v/q
/+r/6v/n/+b/5f/k/+b/6P/q/+z/6f/o/+f/5v/p/+r/6//s/+7/7v/u/+7/6//q/+n/
6P/s/+7/8P/y//D/7v/s/+r/7P/u//D/8v/0//T/9P/0//L/8v/y//L/9//6//3/AAAA
AAAAAAAAAAIABAAGAAgACwAMAA0ADgAPABAAEQASABYAGAAaABwAGgAaABoAGgAdAB4A
HwAgACIAIgAiACIAIQAgAB8AHgAfACAAIQAiAB8AHAAZABYAFAAUABQAFAAQAA4ADAAK
AAcABAABAP7/AAAAAAAAAAD9//r/9//0//T/9P/0//T/8//y//H/8P/v/+7/7f/s/+7/
7v/u/+7/7P/q/+j/5v/n/+j/6f/q/+r/6v/q/+r/6P/o/+j/6P/p/+r/6//s/+n/6P/n
/+b/6f/q/+v/7P/s/+z/7P/s/+v/6v/p/+j/6//s/+3/7v/r/+r/6f/o/+v/7P/t/+7/
7P/s/+z/7P/q/+r/6v/q/+z/7v/w//L/7v/s/+r/6P/p/+r/6//s/+7/7v/u/+7/7f/s
/+v/6v/s/+z/7P/s/+v/6v/p/+j/6f/q/+v/7P/q/+r/6v/q/+f/5v/l/+T/5v/o/+r/
7P/q/+j/5v/k/+b/6P/q/+z/6//q/+n/6P/m/+b/5v/m/+f/6P/p/+r/6f/o/+f/5v/o
/+j/6P/o/+r/6v/q/+r/5//m/+X/5P/n/+j/6f/q/+f/5v/l/+T/5f/m/+f/6P/o/+j/
6P/o/+f/5v/l/+T/5//o/+n/6v/o/+b/5P/i/+X/5v/n/+j/5v/m/+b/5v/k/+T/5P/k
/+X/5v/n/+j/5f/k/+P/4v/j/+T/5f/m/+b/5v/m/+b/5P/k/+T/5P/l/+b/5//o/+X/
5P/j/+L/4//k/+X/5v/m/+b/5v/m/+j/6P/o/+r/7//z//j//v/9//v/+f/2//T/8v/y
//P/9v/2//b/+P/4//f/9v/0//X/8//z//P/8f/x/+//7P/v//D/7f/q/+f/5f/l/+f/
5f/h/97/2//c/93/3//h/93/3f/b/9j/2//c/9v/2f/Z/9n/3P/d/9r/2f/Y/9f/2f/a
/9v/3f/a/9j/2f/Z/9v/2//c/97/4P/e/9r/2v/Y/9f/1v/X/93/4f/n/+z/8P/2/wQA
FwAuAEkAYQBwAHUAcQBOAAYAwP+g/5f/mP+c/6L/ov+k/6X/q/+2/8P/zv/Y/+H/6//0
//X/8P/w//D/6v/p/+f/5P/l/+T/4//j/+b/5P/k/+L/3f/f/+H/4P/i/+H/4P/f/+D/
4f/h/+L/4v/j/+L/4//n/+P/4//f/93/4f/j/+X/5v/k/+L/4v/g/+P/4v/j/+X/5f/m
/+b/5v/k/+P/4v/h/+T/5v/q/+r/6P/p/+n/5//o/+n/6v/r/+z/7v/u/+7/7f/t/+z/
6//v//H/8//1//L/8v/x//L/9v/3//n/+v/9//7/AQADAAMABAADAAMABgAJAA0AEAAP
ABEAEgASABUAFwAYABoAGgAaAB4AIAAdAB8AHwAeACAAIgAiACQAIgAjACQAJAAmACYA
JAAiACAAHwAfAB8AGwAaABgAFgAWABMAEQATAA8ADAAIAAUABQAEAAEA/v/9//3/+//6
//j/9//1//T/9f/y//P/9P/y//D/7v/r/+z/7f/v/+//7f/s/+7/7f/s/+v/6v/p/+n/
6//u//H/7//t/+v/6v/t/+3/7v/u/+3/7f/u/+//7f/t/+z/6v/s/+7/8P/z//P/8//y
//D/8v/z//H/8P/y//L/8//2//X/9P/y//D/8//0//X/9//1//T/8//w//P/8v/z//P/
8v/y//L/9f/1//T/8v/x//P/8//1//j/+f/3//X/9P/3//f/9//2//X/9f/0//T/9P/z
//L/8f/y//X/9f/4//X/9P/0//L/9P/2//j/9//1//X/9f/2//P/8//0//P/8//z//T/
9v/z//P/9P/0//b/9//0//P/9f/2//b/9v/1//X/9P/x//T/9v/5//z/9//1//T/9f/4
//j/9//2//b/9v/2//f/9v/4//X/8//z//X/9v/7//f/9//3//b/9//2//b/9v/3//f/
+P/5//j/9//2//P/9f/0//b/+P/2//T/9v/1//L/9//6//n/+P/3//b/9v/2//b/9v/3
//j/+f/6//f/9v/1//T/9f/2//f/+P/4//j/+P/4//f/9v/1//T/+P/6//z//v/8//r/
+P/2//f/+P/5//z/AAADAAcADAAMAAsACgAIAAkACAAJAAsACgAIAAYABgAJAAkACQAI
AAoABwAGAAUABAAFAAQAAgAFAAYAAwAAAPr/9//2//f/9f/z//L/8f/v/+//8P/x/+7/
7//u/+z/7//w/+//7f/r/+v/7v/v/+3/7f/t/+3/7v/u/+7/7//s/+r/6//r/+v/6//s
/+7/7v/s/+r/6v/q/+v/6P/p/+3/8f/x//L/9v/8/wYAGQAyAEsAYQBuAHMAcwBoADoA
8P++/7f/tv+y/7D/sP+u/7H/s/+8/83/2P/i/+v/8//2//f/+P/6//z//P/8//n/9f/1
//H/7//u//D/8v/0//T/8f/x//H/7v/u/+//7v/t/+7/8P/x//P/9P/x/+7/7f/v/+//
8f/v/+//8P/x//L/8v/v/+7/7//u//D/8P/y//X/9P/0//P/8v/z//P/8//z//P/9P/3
//b/8//1//b/9f/5//v//f////7//v/8//r/+v/7//v/+//9////AQADAAIAAgABAAIA
BQAHAAoADAAKAAoADAANABIAFAAUABUAGAAZABsAHAAaAB0AHwAgACIAJQAnACoAKQAo
ACsALAAsAC8AMAAwADMANAAzADQAMgAzADQANAA3ADgANwA2ADIAMQAxADEAMAAwAC8A
LgAqACUAIQAhACAAHgAbABkAGwAaABcAFAARABEADwAOAAsACwAKAAoACQAGAAcACAAG
AAQAAgD//wEAAQACAAEAAAAAAAMAAwABAAEAAQABAP////8AAAEAAQD///3//P8AAAEA
AwAEAAAA////////AgADAAMAAgADAAIAAQABAAAAAQABAAAABAAFAAMAAgABAAAAAAAC
AAQABAADAAIABAAEAAQABQAEAAQABAACAAUABAAFAAUAAwACAAEAAwAGAAYABQAFAAUA
AwADAAQABQADAAEAAAACAAMABAAEAAEAAQAAAAAAAQABAAEAAQAAAAEA//8AAP7//v//
//7/AQACAAMAAQD+//3//P/8//7///8BAAEAAQD///7//v/8//v/+//6//z//f/6//n/
+f/6//r/+v/6//v/+//5//r/+v/7//z/+f/3//b/9//6//r/+f/4//b/9v/2//f/9//6
//j/9//1//X/9P/3//T/9f/2//b/+f/4//j/+P/0//P/8//z//f/9//3//X/+P/2//f/
+P/2//T/9v/1//b/+f/6//n/+P/3//b/9f/0//P/8v/1//b/9//4//X/9P/z//L/9P/0
//T/9P/y//L/8v/y//T/9P/0//T/+f/8/wEABQAEAAQABQAGAAkACgAKAAcABAADAAMA
BAAEAAQABgAHAAkACQAIAAcAAgD///z//f8BAAEAAAAAAP7/+v/2//H/7//v//H/8f/y
//L/8v/w/+7/7f/s/+v/7//v/+7/7v/u/+z/6f/p/+v/7v/v/+//7f/t/+3/7f/q/+n/
6f/q/+z/7//x/+//6//q/+r/6v/s//D/8P/w//H/8v/t/+v/6//x//r/BAAOAB4ANwBQ
AGUAcQB4AH0AdQBMAAYAzP+6/7f/sv+u/7D/sP+0/7v/xf/Q/9n/5v/y//f/+f/6//3/
BAAKAAoABAABAP3/+P/3//L/8f/x//T/9//6//v/+f/2//X/8f/w//T/9P/0//b/9v/1
//X/9P/z//D/7//x//P/9//3//n/9v/1//T/8v/0//T/9v/2//j/9v/2//f/9v/2//X/
9P/4//n/+v/7//n/+P/5//b/9v/5//v/+//8//3//v////3//v/9//z/AQADAAQABQAC
AAEAAAD//wMABgAIAAwADQANAA4ADgAOAA4AEAARABUAGAAZABsAGQAZABoAGgAdACEA
JAAmACgAKQApACoAKAAoACwALgAvADMANQA2ADMAMgAvAC4AMAAzADYAOAA3ADYAMwAw
AC4ALQAtAC0ALgAuAC0ALAAmACEAHQAdAB0AHAAaABkAFgAUABAADAAKAAkABgAEAAUA
BwAIAAoABQAAAP///v///wAAAQABAP7//f/9//v/+f/4//r/+f/8//3//v////n/9//2
//X/+P/5//r//P/8//v/+//6//n/+f/6//v//v///////v/7//r/+f/5//v//f/+//7/
AQABAP7//P/6//r/+//+/wEAAgACAAIAAAD+//z/+//9/wAAAwAEAAQAAgACAAEA///+
//3///8BAAIAAgADAAAA/f/8//z/AQABAAEAAgACAAEAAAD+//3//f/8//z//v///wAA
AQD9//3/+v/6//v//P/+//7/AAAAAAAA/f/4//f/9v/2//j/+////wEA/f/5//b/9P/3
//n//P/+//3//f/5//f/9f/2//b/9v/5//v//P/7//n/+P/4//j/9//3//j/+//9//z/
+v/4//b/9v/2//f/+v/+//3//f/5//f/9P/1//f/+f/7//z//P/6//n/+P/2//X/9f/1
//j/+f/6//n/9//0//T/9P/2//b/+v/7//z/+//2//X/9P/z//L/9f/2//f/+P/2//b/
9v/2//T/9P/0//T/9f/2//f/+P/1//T/8//y//X/9v/3//j/9v/2//b/9v/1//T/8//y
//f/+v/9/wIAAwADAAQABgALAA0ADwAQAAwACAAGAAUABgAGAAYACAALAAsACwAKAAYA
AQD+//v/AAADAAQABAADAAIA/f/4//X/8//z//X/9f/z//L/8f/s/+v/6//r/+3/7//v
/+7/7f/s/+n/5f/n/+f/6v/r/+3/7f/t/+3/7P/q/+j/5//p/+r/7v/x/+7/6//p/+j/
5v/q/+z/7P/s/+3/6P/j/+P/6f/v//j/BAAUACQAOQBSAGcAbwB2AH0AdwBGAPj/vv+s
/6f/pP+k/6b/qv+y/7v/xf/O/9n/5v/s//H/9f/4//3/AgAEAAIAAgD9//f/8P/t/+z/
6//r/+7/7v/w//D/7f/s/+v/5//m/+v/7P/t//D/7//t/+z/6v/s/+r/6v/t/+//8f/v
/+//7P/r/+r/6P/r/+z/7//w/+7/7P/s/+3/7f/u/+7/7v/x//H/8f/x/+3/7P/t/+r/
7f/x//T/9f/0//P/8v/x//L/9P/0//T/+P/5//n/+f/4//f/9v/1//n//P/+/wIAAgAB
AAEAAAABAAIABQAHAAoADAAMAA0ADAANAA8AEAAUABkAHQAgAB8AHwAeAB4AIAAgACQA
JgAmACkAKgAqACgAKAAmACYAKQArAC0ALgAtACwAKQAmACYAJQAlACUAIwAiACAAHgAY
ABMADwAPABAAEAAPAA8ADQAKAAUAAAD//////f/8//3//f/8//z/+P/0//T/9P/2//b/
9v/1//L/8f/x/+//7v/u//H/8f/z//P/8//z/+7/7f/t/+3/8v/z//T/9v/z//H/8P/u
/+//7//w//H/8v/z//P/8v/v/+7/7f/t//D/8//1//b/9v/1//H/7v/w//D/8f/0//b/
9v/1//T/8v/w/+7/7f/x//T/9//4//f/9P/z//H/8v/y//L/9f/4//j/9//3//P/7//t
/+z/8v/z//T/9v/1//P/8f/u//D/8f/x//L/9f/1//X/9f/x//H/7v/u//D/8v/1//b/
8//y//H/7f/u/+//8P/y//D/8f/z//P/7//t/+z/7P/t/+//8v/0//P/8//v/+3/7//w
//D/8P/y//P/8//x/+//7v/u/+7/8P/x//P/9//1//L/7v/q/+v/7P/t/+//8//2//T/
8//u/+3/6//t/+//8f/z//T/8//w/+7/7P/t/+3/7v/v//P/8//z//H/7v/q/+n/6P/q
/+z/8v/1//L/7//s/+z/7P/s/+z/7//w//H/8v/w/+7/7P/q/+3/7v/v//D/8P/w//D/
8P/v/+7/7f/s/+//8P/x//L/8f/w/+//7v/x//T/+f/9////AAACAAQAAgACAAEA/f/+
////AQAEAAEAAAABAAEAAwADAAIAAQD///3/+//9//7//f/7//r//P/6//j/9f/w/+//
8P/v/+//7v/t/+r/6f/p/+n/6f/p/+n/6P/o/+r/6v/p/+v/6f/q/+n/5//o/+n/6v/r
/+z/6//r/+z/6//t/+7/6//t/+7/8P/y//D/6P/k/+T/5f/o/+v/5//r//X/+v/8/wIA
EAAlADwAUwBhAGoAbwBnAEIAAgDI/7b/uf+4/7T/tv+4/7j/u/+//8b/z//c/+z/9f/7
//7/+//6//7/AgD+//7/+//3//f/8//x//D/8v/y//T/9P/x//T/9f/z//T/8v/w/+7/
7v/w//H/8//0//L/8P/w//P/8v/z//D/7//y//P/9P/0//H/8P/x//D/8v/y//T/9//1
//T/8v/w//L/8//0//X/9v/2//j/9v/1//f/+P/3//j/+f/6//v/+//8//v/+v/8//3/
/f/9////AQADAAUABAAEAAMABAAGAAcACQAKAAoACgAMAA0AEgAUABQAFQAZABsAHgAg
AB0AHwAgACAAIwAlACYAKAAmACYAKgAsACwALwAwADAAMQAyADEAMgAxADEAMQAwADMA
NAAzADIALgAtAC0ALQApACgAJgAkACIAHwAdAB8AHQAaABYAEwAUABQAEgAQAAwACwAI
AAYABQAFAAQABAAFAAIAAwAEAAIAAAD+//v//P/9///////9//z//v/9//v/+//7//v/
+//7//z//f/8//v/+v/6//v/+//8//z/+f/5//r/+//6//v/+//6//z//P/8//3//f/9
//z/+v/+/////f/8//r/+v/7//7//v/+//3//P/9//z/+//7//v//P/9//z//f/8//3/
/f/6//r/+v/9//z//P/7//v//f/7//v//P/9//v/+f/4//r/+//8//z/+f/5//j/+P/5
//n/+f/5//j/+f/3//j/9v/2//f/9v/5//r/+//5//b/9f/0//T/9P/1//f/9//4//f/
9//4//b/9f/1//T/9//5//f/9//2//b/9f/0//T/9f/1//P/9P/0//X/9v/0//P/8//1
//j/+P/3//b/8//y//H/8f/z//b/9P/z//P/8//y//X/8v/z//T/9P/3//b/9v/2//T/
8//z//P/8//z//P/8f/0//L/8//0//L/8P/y//H/9v/3//b/9f/0//P/8v/w//D/8P/w
//P/9P/1//b/8//y//H/8P/z//T/9f/2//j//P///wEAAAACAAQABQAIAAgABQACAP//
//8AAAAAAgAEAAUABQADAAIAAQD9//v/+f/7//3//v/+////AAD7//b/8P/t/+//8f/x
/+//7v/t/+r/6f/n/+f/5//p/+v/6v/q/+r/5v/j/+P/4//o/+n/6f/p/+f/5//n/+b/
4//j/+T/5P/o/+v/6v/p/+f/5v/l/+T/6v/q/+r/6//o/+P/4f/l/+v/9P/6/wYAGAAr
AEAAVwBjAGoAcQBxAFQAEADQ/7b/sf+s/6j/qv+w/7L/sf+7/8r/1f/c/+T/6f/v//L/
9f/8/wQABgACAP7/+f/z//H/7f/r/+r/7P/t//D/8f/v/+7/7f/p/+j/6//s/+3/8P/u
/+3/7f/s/+r/6P/o/+v/7P/v/+7/7//u/+3/7P/q/+z/7P/u/+7/7v/s/+z/7f/r/+z/
7P/s/+7/7//w//H/7//u/+//7P/t//H/9P/1//T/8//y//H/8P/y//L/8v/3//n/+v/7
//j/9//2//X/9//6//z/AAD/////AAAAAAEAAgAFAAcADAAOAA4ADwAPAA8AEAAQABIA
FwAbAB4AHQAdABwAHAAcABwAIAAiACMAJwApACoAKAAoACYAJgApACsALQAuAC0ALAAp
ACYAJAAjACMAIwAkACYAJwAoACIAHQAZABkAGgAaABkAGQAWABQAEAAMAAsACwAJAAgA
CAAJAAkACgAHAAIAAQAAAAEAAgADAAMAAgABAAEA///8//z//////wAAAQACAAMA///9
//z/+//+////AAACAAEA///+//z/+//7//z//f///wEAAgACAAAA/v/8//v//v8BAAMA
BAADAAMAAAD+//7//v///wIABgAGAAUABAABAAAA/////wIABAAGAAYABQACAAEA//8A
AAAAAAADAAYABgAFAAUAAwD///3//P8AAAEAAgAEAAIAAQAAAP7//v//////AAABAAEA
AQABAP/////8//z//f/+/wAAAAD+//7//v/7//v/+//7//z//v///wEAAQD8//n/9//2
//n/+//+/wAA//////v/+f/3//j/+P/4//v//f/+//3/+//4//b/9P/2//f/+f/9//v/
+v/4//b/9v/2//b/9//7//7//P/7//f/9f/y//P/9P/3//r//P/6//j/9//2//P/8//0
//X/+P/5//r/+f/2//L/8f/w//H/8v/3//n/+v/5//b/8//y//H/8P/z//T/9f/2//P/
8v/x//D/8f/y//P/9P/0//T/9P/0//P/8v/x//D/8v/0//b/+P/2//T/8v/w//H/8v/z
//T/9v/4//z///8BAAIABAAGAAgACgALAAkABQADAAIAAgAEAAQABgAHAAcABwAGAAUA
///9//v//f8BAAEAAAAAAP7/+v/2//H/8f/x//P/8//v/+7/7f/q/+j/5//m/+X/6v/r
/+v/7P/r/+j/5P/j/+X/6P/p/+n/6f/p/+n/6f/m/+X/5f/m/+j/6//t/+v/6P/m/+X/
5P/m/+r/7v/s/+f/5P/l/+X/6f/v//j/BAASACgAPwBUAGUAcwB8AH0AawA0AOz/vP+s
/6n/qP+o/6j/rP+y/7v/xf/Q/9//6v/w//P/9//6//3/AgAGAP7/+P/1//H/7P/r/+r/
6f/p/+z/7v/w//D/7f/s/+v/5//m/+n/6v/r/+7/7P/r/+v/6v/q/+j/6P/r/+z/7//u
/+//7f/r/+n/5v/n/+j/6//s/+z/6v/q/+v/6f/q/+r/6v/u/+//8P/x/+3/7P/t/+r/
7f/x//T/9f/0//P/8v/x//L/9P/0//T/+P/5//n/+f/5//n/+f/5//z//v///wIAAQAB
AAIAAgADAAQABwAJAA4AEAAQABEADwAPABAAEAAUABkAHQAgAB4AHwAfACAAIAAgACQA
JgAmACkAKgAqACgAKAAmACYAKgAtADAAMgA1ADYANQA0ADMAMwA0ADUANwA4ADgAOAAx
ACsAJgAlACYAJgAlACUAJAAiAB4AGgAbABsAGQAYABcAFwAWABYAEwAOAA0ADAAPABAA
EQARAA4ADQANAAsACgAKAA0ADQAPAA8ADwAPAAsACQAIAAcACgALAAwADgAMAAsACwAK
AAkACQAKAAsADgAPAA8ADgAMAAoACAAHAAsADwASABQAEwARAAwACAAIAAgACQAMABAA
EAAPAA4ACwAKAAkACQALAA4AEQASABAADgAOAA0ACgAKAAoADQAPABAAEAARAA8ACwAJ
AAgADAANAA4AEAAOAA0ADAAKAAoACwALAAwADwAPAA8ADwAMAAsABwAGAAgACgANAA4A
CwAKAAkABQAGAAcACAAKAAgACQALAAsABwAFAAQABAAGAAcACQAKAAkACQAFAAMABQAG
AAYABgAIAAkACQAHAAYABAADAAIABAAFAAcACwAJAAYAAgD+////AAABAAMABwAKAAgA
BwABAP///P/9////AwAHAAoACQAGAAQAAgADAAMABAAFAAUABQAFAAMAAwAAAAAAAAAD
AAQACQALAA4ADQAOAAwACgAIAAYACAAKAAwADgANAAwACwAKAAoACgAKAAoACgAKAAoA
CgAIAAgACAAIAAwADgAQABIAFAAVABUAFgAaABwAHQAeAB4AGwAYABcAFgAWABUAFAAX
ABkAGgAbABgAFwATABEAEQATABUAFQAUABQAFAAQAAoABQADAAMABgAHAAYABgADAAAA
/////wEAAQADAAMAAAAAAAAA/v/5//n/+f/8//7///8AAAEA//////7//f///wAAAAAD
AAUAAwABAAAA/v/+//7/AAAEAAQAAwAAAP3//f8DAAcADAAQABoALgBBAFQAZQBxAHgA
fwB9AFwAHgDo/9T/0//O/8j/xP/G/87/2f/h/+r/8f/6/wYADQAPABIAGQAgACQAJAAi
AB8AGwAWABUAEgARABEAFAAVABgAGQAXABQAEwAPAA4AEwAUABUAGAAWABUAFQAUABIA
EAAQABMAFAAXABYAFwAWABUAFAASABMAFAAXABgAFwAUABMAEwATABQAFAAUABYAFwAY
ABkAFQAUABUAEgATABcAGgAbABoAGQAYABcAGAAaABoAGgAeAB8AHwAfAB4AHQAcABsA
HQAgACIAJgAmACUAJQAkACUAJgApACsALwAyADMANQA0ADMAMwAyADYAOwA/AEIAQABB
AEEAQgBBAEAAQwBEAEUASQBLAEwASwBKAEcARgBKAE0AUABSAE8ATgBLAEgARgBFAEUA
RQBEAEQAQwBCADwANQAvAC0AMAAwAC8ALwAtACoAJQAgACAAIQAgACAAHQAdABwAHAAY
ABQAFAAUABUAFgAXABcAFQATABIADwAQABAAEwATABMAEwATABMADgANAA0ADQARABEA
EQASABEADwAOAAwADQANAA4ADwAQABEAEQAQAA4ADAAKAAkADgARABMAFAAUABMADwAM
AA4ADgAPABIAFAAUABMAEgAQAA4ADAALAA0AEAATABQAEgAQABAADwAMAAwADAAPABEA
EgASABMAEQANAAsACgAOAA8AEAASABEADwANAAoADAANAA0ADgAPAA8ADwAPAAwACwAH
AAYACgAMAA8AEAAOAAwACgAFAAQABQAGAAgACgALAA0ADQAKAAcABQAEAAUABwAKAAwA
DAALAAYAAwADAAQABAAEAAgACQAJAAcABQAEAAQABAAEAAUABwALAAkACAAGAAQABAAE
AAQABQAFAAgABgAFAAAA///9////AgAFAAgACgAJAAYABAACAAMAAwAEAAUABQAFAAUA
AwABAP7//v/+////AAAFAAcABgAFAAAA/v/+//7//v8BAAIAAwAEAAMAAgABAAAAAwAE
AAUABgAJAAoADQAPABEAEgAUABYAFwAYABgAFQAQAA8ADwAQABIAEgAUABUAFQAVABQA
EwANAAsACQALAA8ADwAOAA4ADAAIAAQA///+////AgADAP///v/9//r/+P/3//b/9f/6
//v/+//8//n/9v/y//H/9P/4//r/+//6//n/+P/3//T/8//z//T/9f/5//z/+//4//b/
9f/0//b/+v/6//r/+f/0//H/8f/z//v/BgAOABoALgBFAFgAZwB1AIIAhQB/AFoAFgDa
/8L/vf+6/7j/uv+8/8L/y//T/9r/5f/w//j//f///wIACQAQABYAFAAQAAoABQD///3/
/P/7//v//v8AAAIAAgD///7//f/5//j//P/8//z//v/9//v/+v/4//n/+P/5//3///8B
AP/////9//v/+f/2//j/+v/+/wAA/f/6//n/+f/7//z//P/8//3//f/9//3/+v/6//z/
+v/7////AgADAAAA///+//3/AAACAAIAAgAGAAcABwAHAAYABQAEAAMABwAKAAwAEAAO
AA0ADQAMAA8AEAATABUAGgAcABwAHQAdAB0AHgAeACAAJQApACwAKwArACoAKgAqACoA
LgAwADAAMwA0ADQAMwAyAC8ALgAwADMANgA4ADcANgAzADAALgAtAC0ALQAsACwAKwAq
ACUAHwAaABkAGwAaABgAFwAVABIADQAIAAkACQAHAAYABwAHAAYABgABAPz/+//6//z/
/v8AAAEA/f/7//r/9//2//b/+f/5//v/+//7//v/9v/1//X/9f/4//n/+v/8//v/+f/4
//b/9//3//j/+f/6//v/+//6//j/9v/0//P/9v/5//v//P/7//v/+P/2//b/9v/3//r/
/v/+//3//P/6//j/9v/1//f/+v/9//7//f/6//n/9//4//j/+P/7//r/+v/5//n/9v/z
//L/8v/4//n/+v/8//n/9//1//L/9P/1//X/9v/3//f/9//3//P/8//w//D/8v/0//f/
+P/1//T/8//v/+7/7//w//L/9P/1//f/9//y/+//7f/s/+3/7//y//T/9P/z/+7/6//t
/+7/7v/u//D/8f/x/+//7v/s/+v/6v/s/+3/7//z//L/8P/t/+r/7P/s/+z/7f/v//L/
8P/v/+r/6f/n/+n/6v/t//D/8v/x/+7/7P/q/+v/6//s/+3/7//v/+//7f/t/+r/6v/q
/+z/7P/w//H/7P/r/+7/7P/q/+j/5v/q/+z/7v/w/+7/7P/q/+j/6f/q/+v/7P/q/+r/
6v/q/+n/6P/n/+b/6P/q/+z/7v/t/+z/6//s//L/9f/5//7//v///wAAAAD7//j/9//3
//v//P/9/wAA/f/7//n/9v/4//X/9P/z//P/9f/1//T/9P/0//D/7P/q/+n/6v/t/+n/
5f/i/9//4P/h/+P/5f/i/+P/4v/g/97/3v/c/9n/2//d/+L/5f/j/+H/3//d/+D/4P/g
/+H/4f/g/+L/4//h/9//3v/e/+b/5v/m/+T/4v/d/9r/1//b/+H/6f/y//r/AAAKABkA
MABJAF0AcAB9AH0AZAAmANj/qP+Z/5z/nv+k/6r/sP+x/7f/vv/H/9L/3v/p//H/+v//
/wAA/v/8//j/9P/v/+n/5//m/+f/6f/u/+z/7P/q/+X/6P/p/+f/6P/q/+r/6v/s/+n/
5//m/+T/5//m/+f/6//o/+n/5v/l/+b/5//o/+j/6P/o/+r/6v/p/+b/5f/l/+b/6P/p
/+r/6v/p/+j/5//n/+j/6//q/+n/6//s/+v/6f/p/+n/6f/t//D/8f/y//L/8f/v/+3/
8f/x/w==
         </WaveFormData>
      </LeadData>
      <LeadData>
         <LeadByteCountTotal>10000</LeadByteCountTotal>
         <LeadTimeOffset>0</LeadTimeOffset>
         <LeadSampleCountTotal>5000</LeadSampleCountTotal>
         <LeadAmplitudeUnitsPerBit>4.88</LeadAmplitudeUnitsPerBit>
         <LeadAmplitudeUnits>��V</LeadAmplitudeUnits>
         <LeadHighLimit>2147483647</LeadHighLimit>
         <LeadLowLimit>268435456</LeadLowLimit>
         <LeadID>V1</LeadID>
         <LeadOffsetFirstSample>0</LeadOffsetFirstSample>
         <FirstSampleBaseline>0</FirstSampleBaseline>
         <LeadSampleSize>2</LeadSampleSize>
         <LeadOff>FALSE</LeadOff>
         <BaselineSway>FALSE</BaselineSway>
         <ExcessiveACNoise>FALSE</ExcessiveACNoise>
         <MuscleNoise>FALSE</MuscleNoise>
         <LeadDataCRC32>1206103163</LeadDataCRC32>
         <WaveFormData>
CgAKAAoACgAKAAoACgAKAAsADAANAA4ADgAOAA4ADgAQABAAEAAQABAAEAAQABAAEAAQ
ABAAEAAOAA4ADgAOAA8AEAARABIAEQAQAA8ADgAQABAAEAAQABAAEAAQABAAEAAQABAA
EAASABIAEgASABIAEgASABIAEwAUABUAFgAWABYAFgAWABgAGAAYABgAGAAYABgAGAAZ
ABoAGwAcABwAHAAcABwAGgAaABoAGgAcABwAHAAcAB4AHgAeAB4AHQAcABsAGgAaABoA
GgAaABoAGgAaABoAGgAaABoAGgAYABgAGAAYABUAFAATABIAEAAQABAAEAAQABAAEAAQ
AA8ADgANAAwACgAKAAoACgAIAAgACAAIAAoACgAKAAoACAAIAAgACAAIAAgACAAIAAgA
CAAIAAgABgAGAAYABgAIAAgACAAIAAgACAAIAAgACAAIAAgACAAKAAoACgAKAAgACAAI
AAgACgAKAAoACgAIAAgACAAIAAoACgAKAAoACgAKAAoACgAKAAoACgAKAAoACgAKAAoA
CgAKAAoACgAIAAgACAAIAAkACgALAAwACwAKAAkACAAIAAgACAAIAAgACAAIAAgACAAI
AAgACAAIAAgACAAIAAYABgAGAAYACAAIAAgACAAHAAYABQAEAAUABgAHAAgACAAIAAgA
CAAGAAYABgAGAAYABgAGAAYABgAGAAYABgAGAAYABgAGAAYABgAGAAYABgAGAAYABgAI
AAgACAAIAAYABgAGAAYABgAGAAYABgAIAAgACAAIAAgACAAIAAgACAAIAAgACAAGAAYA
BgAGAAYABgAGAAYACAAIAAgACAAGAAYABgAGAAYABgAGAAYACAAIAAgACAAIAAgACAAI
AAoACgAKAAoACAAIAAgACAAIAAgACAAIAAYABgAGAAYABwAIAAkACgAIAAgACAAIAAcA
BgAFAAQABQAGAAcACAAIAAgACAAIAAcABgAFAAQABwAKAAwAEAAPAA4ADwAOAA8ADgAO
AAwACwAIAAYABQADAAEA///+//3//P/5//n/+v/8//3//v8CAAUABQAFAAIAAQABAAIA
BAAFAAUABQAGAAYABgAFAAMAAwADAAQABgAGAAcABwAHAAcACAAIAAYACAAIAAgABwAH
AAcABwAGAAUABgAFAAYABgAHAAcABQAGAAgABwAHAA4AEgAXABwAHAAWAAwAAwD0/+f/
2//K/6//lP97/2T/Uf9T/2H/av9u/2v/Zv9l/2D/Yv9s/3b/ff+G/5b/pf+z/7//yf/R
/9r/4v/t//X/+P8AAAEABAAIAAsADAANAA4ADQAOAA4ADgAPAA8ADwAPABAAEQARABEA
FAAUABQAFAATABMAEwATABEAEQARABEAEwATABQAFAASABIAEgASABMAEwATABQAEgAS
ABIAEgASABIAEgASABMAEwATABIAEAASABIAEgASABIAEgATABUAFQAVABUAEwAUABUA
FQAXABcAFwAXABcAFwAYABkAGwAbABsAGwAcAB0AHQAdAB4AHwAfAB8AIQAjACMAIgAg
AB8AHgAeAB8AHgAfACAAHgAeAB4AHwAfAB8AHgAeACAAHgAeAB4AHQAdAB0AHQAdABoA
GQAYABcAFwAXABYAFAAUABQAFAAUABMAEwASAA8ADgAMAAoACwALAAsACwALAAkACAAI
AAkACQAHAAcACAAIAAcABgAEAAUABQAFAAUABQAFAAQABAACAAQABAAGAAYABgAFAAUA
BQAFAAYABAAEAAQABAAGAAYABgAGAAUABQAFAAUABAAEAAUABQAFAAQABAAEAAMAAwAE
AAQABAAEAAMAAwAFAAUABQAGAAgACAAIAAgACAAHAAcABwAFAAUABQAFAAYABwAIAAkA
BwAHAAcACAAGAAUABQAFAAYABwAKAAsACgAJAAgABwAJAAkABwAHAAUABgAGAAYABgAH
AAcABgAGAAYABgAGAAQAAwADAAMABwAIAAkACgAHAAcABwAHAAgACAAIAAgACgAKAAoA
CQAIAAcABwAGAAkACgALAAsACgAJAAkACAAIAAgACAAIAAoACAAIAAkABwAHAAgACQAK
AAkACQAKAAwACwAIAAcABgAGAAYABQAHAAcABwAHAAUABQAFAAYACAAIAAgABwAFAAUA
BQAFAAUABQAGAAYACAAHAAcABwAFAAUABgAGAAgACgAKAAkACAAHAAYABAAEAAQABAAG
AAYABgAGAAYABgAGAAYABgAGAAYABgAGAAYABgAGAAQABAAEAAQABAAEAAQABAAEAAQA
BAAEAAQABAAEAAQABwAIAAgACgAIAAgACgAKAAsACgAKAAgABQACAAAA//8AAP///v/+
//v/+v/3//f/9//4//j/+P/6//3//f/9//z/+//7//z/AAABAAEAAQAAAAAAAAD/////
/////wAAAAAAAAEAAQD/////AAAAAP7/AAAAAAAAAQABAAEAAQD/////AQABAAEAAAAA
AP//AQD8//z/AQAFAAYACAANABIAFAAUABAAAwD2/+3/4//a/8v/uP+d/4D/a/9h/2n/
eP+A/4H/gP99/3b/bv9w/3j/f/+I/5b/of+p/7f/w//J/9L/3P/j/+v/8v/4//n//P8A
AAMABAAFAAYACQAKAAoACgALAAsACwALAAoACwALAAsADgAOAA4ADgAPAA8ADwAPAA8A
DwAPAA8ADwAPABAAEAAPAA4ADQAMAA0ADQANAA4ADAAMAAwADAAOAA4ADgAOAA0ADQAN
AAwACgAMAAwADAAOAA4ADgAPAA8ADwAPAA8ADQAOAA8ADwAPAA8ADwAPABEAEQASABMA
EQARABEAEQASABMAEwATABIAEwATABMAEwAVABUAFAARABEAEQASABQAEgASABIAEgAS
ABIAEwATABMAEgASABIAEAAQABAADwAPAA8ADwARAA4ADQAMAAsACwALAAoACgAKAAoA
CgAKAAkACQAIAAgACAAHAAYABQAFAAUABQAHAAUABAAEAAUABQADAAMABAAEAAMAAgAB
AAEAAAD//wAAAQACAAIAAAD+/wAAAAACAAIAAgABAAMAAwADAAQAAwACAAEAAAACAAIA
AgACAAEAAQABAAEAAgACAAMAAwABAAAAAAAAAAAA//////7/AAAAAP////8BAAEAAQAC
AAIAAgACAAIAAgABAAEAAQABAAEAAQABAAEAAQABAAEA////////AAAAAP//////////
//8BAAEAAAD///7//f///////f/9//3//v/+//7/AAABAAEAAAD+//7//v/+//z/+//7
//v//v/+//7//v/7//v/+//7//7//v/+//7//P/8//z/+//5//n/+v/6//z//P/8//v/
+//7//z//P/+//7//v/+//7//P/8//3/+//7//z//f////3//P/8//3//f/7//v//v/+
//7//f/9//3//f/9//3//f/9//7//v/+//7//f/7//v/+//7//3//f/+//7//P/7//v/
+//5//n/+v/6//z//v8AAP///v/9//z/+v/6//r/+v/8//z//P/8//z//P/8//z//P/8
//z//P/9//7///8AAP7//v/+//7///8AAAEAAwACAAIABAAEAAYACAAIAAcABAAEAAIA
AQAAAP7//f/8//v/+v/6//f/9v/z//P/9P/4//n/+v/8//3//f/9//z/+//7//z//v//
//////8AAAAAAAD//////////wAAAAAAAAEAAQABAAEAAgACAAAAAgACAAIAAQABAAEA
AQABAAMABQAFAAUAAwACAAAA//8CAAQAAwAFAAoAEAATABQAFAAMAAAA9//w/+f/2//K
/6//lv99/2j/Wf9h/3P/gP+A/3n/dv9z/2j/Zv90/37/g/+M/5r/p/+z/73/xf/P/9r/
4v/n/+3/8v/4//n//P8AAAMABAAFAAYACQAKAAoACgAKAAkACAAHAAoACwALAAsADgAO
AA4ADgANAA0ADQANAA8ADwAPAA8ADgANAA0ADAAOAA4ADgAOAAsACwALAAwADAAMAAwA
DAAOAA4ADgAOAAsACwALAAoADAAOAA4ADgAOAA4ADgAPAA8ADwAPAA8ADwAQABEAEQAR
ABEAEQARAA8ADwAQABEAEgATABQAFQAWABcAFwAXABgAGQAZABkAGQAbABsAGgAZABkA
GQAaABoAGAAYABgAGAAYABgAGQAbABsAGgAaABgAFgAWABYAFwAXABcAFwAXABQAEwAS
ABEAEQARABAAEAAQABAAEAAOAA0ADQAMAAwADAALAAoACQAJAAkACQAJAAcABgAGAAkA
CQAHAAcACAAIAAcABgAGAAcABwAHAAUABQAFAAQABAACAAQABAAGAAYABgAFAAMAAwAD
AAQABgAGAAYABgAGAAYABgAGAAUABQAFAAUABgAGAAcABwAFAAQABAAEAAUABQAGAAYA
BgAGAAUABQAFAAUABQAGAAQABAAEAAQABAADAAMAAwAFAAUABQAFAAMAAwADAAMAAwAD
AAMABAAEAAMAAwADAAEAAQADAAMAAwADAAMAAwABAAEA////////AAAAAAAAAAABAAEA
AAACAAIAAgACAAAA////////AgACAAIAAgD//////////wAAAAAAAAAA/v/+//7//f//
////AAAAAP7//v/+//3//f/9//7//v/+//7//v/+//7//P/8//3//////wAAAQD///3/
/P/8//3//f/7//v//v/+//7//f/9//3//f/9//3//f/9//7//v/+//7//f/9//3//f/9
//3//f/+//7//f/7//r/+f/8//3///8AAAAAAgD+//3//P/7//r//P/8//z//P/+//7/
/v/+//z//P/8//z//v/+//7//v/+//7//v/+//7//v/+//7//P/8//z//P/8//z//P/8
//7//v/+//7/AQACAAIABAAEAAQABgAGAAMAAgACAAAAAQD+//z/+//6//n/+P/4//P/
8v/v/+//8v/0//X/9v/3//n/+P/3//j/9//3//j/+P/5//n/+f/8//z//P/7//v/+//7
//z/+//6//r/+f/7//v//P/8//r//P/8//z/+//7//v/+//7//v//f/9//3//P/8//v/
+//8//z//f///wYADAANABAAEgAKAAAA8//m/93/0f+8/5v/ev9d/0T/Of9D/1X/YP9g
/1v/WP9T/07/Vv9m/27/d/+E/5T/of+t/7n/vf/H/9D/3P/n/+//+P/8//v//P/+/wEA
AgADAAQABQAGAAYABgAFAAUABQAFAAcACQAKAAsACgAKAAoACgALAAsACwALAAkACQAJ
AAkACwALAAwADAAOAA4ADgAOAAwACwAKAAoACwAMAA0ADgAMAAwADAAMAAsACwALAAoA
DAAOAA4ADgAMAAwADAANAA8ADwAPAA8AEQASABMAEwARABEAEQARABIAEwAVABcAFQAV
ABUAFQAYABkAGQAZABoAGwAbABsAGwAdAB0AHAAbABsAGwAcABoAGAAYABgAFgAWABYA
FwAZABkAGAAYABYAFAAUABQAFwAXABcAFwAXABQAEwASAA8ADwAPAA4ACgAKAAoACgAK
AAkACQAIAAgACAAHAAYAAwADAAMAAwADAAEAAAAAAAEAAQD/////AgACAAEAAAAAAAEA
AQABAP////////7/AAD+/wAAAAAAAAAAAAD//////////wAAAAAAAAAAAAD+//7//v/+
//v/+//7//v//v/+//////////7//v/+//////8AAAAAAAAAAP////////////8AAAAA
AAAAAAAAAAD///////8AAAEAAgADAAIAAQAAAP//AQABAAEAAgACAAEAAQABAAEAAQAD
AAMAAwADAAMAAwABAAEA/////wEAAgACAAIAAAABAAEAAAACAAIAAgACAAQAAwADAAMA
AgACAAIAAgABAAEAAQABAAIAAgACAAIAAAAAAAAA//8BAAEAAgACAAIAAgACAAEAAwAD
AAQABAADAAIAAQAAAAMAAgADAAUAAwADAAQABQAFAAMAAgACAAUABQADAAMAAgACAAIA
AQADAAMAAwADAAMAAwADAAQABAAEAAQAAwADAAMAAwADAAUABQAGAAYABgAFAAUABQAF
AAUABgAGAAQABAAEAAQABAAEAAQABAAEAAQABAAGAAYABgAGAAYABgAGAAYABgAGAAYA
BgAGAAYABgAGAAgACAAIAAgABgAGAAYABgAIAAgACAAJAAoACgAMAAwACwAMAAsACQAJ
AAoACQAJAAYABAADAAIAAQAAAAAA/f/8//n/+f/6//z//f/+/wAAAQABAAEAAAABAAEA
AgAEAAYABwAIAAoABwAGAAQAAwAFAAUABgAGAAYABwAHAAcABwAIAAgABgAIAAgACAAH
AAUABQAFAAUABQAHAAcABwAIAAgABwAHAAgACAAHAAkAEAAWABcAFgAaABYACgD9//L/
6f/l/9r/x/+u/5P/fv9z/3f/h/+U/5T/j/+M/43/hP98/37/iP+N/5L/nv+t/7v/w//J
/9P/3v/m/+v/7//2//z//f8AAAQABwAIAAkACgALAAwADAAMAA0ADQANAA0ADgAPAA8A
DwAQABAAEAAQABAADwAOAA0ADwAPAA8ADwARABEAEgASABAAEAAQABAAEQARABEAEgAR
ABAADwAOABAAEAAQABAAEQARABEAEAAOABAAEAAQABAAEAAQABEAEQARABEAEQAPABAA
EQARABMAEwATABMAEgARABEAEQATABMAEwATABIAEwATABMAEgATABMAEwAVABcAFwAW
ABUAFQAVABYAFAASABIAEgAQABAAEAARABEAEQAQABAAEAAOAA4ADgANAA0ADQANABAA
DgAOAA4ADwAPAA8ADgAMAAwADAAMAAoACQAJAAgACAAIAAcABgAHAAcABwAHAAUAAwAC
AAIABQAFAAMAAwACAAIAAQAAAP7/////////AAABAAIAAgAAAP7/AAAAAAIAAgACAAEA
AQABAAEAAgAAAAAAAAAAAAIAAgACAAIAAAD///7//f8AAAAAAQABAP///v/+//7//f/9
//7//v/+//7//f/9//3//f/9//7//v/+//7//v8AAP////////7//f/8//v//f/9//3/
/f/7//v/+//8//z/+//7//v/+//7//3//f/7//v/+//7//3//f/7//v/+f/6//r/+v/8
//3//f/8//z//P/8//z//P/7//v/+//8//z//P/8//v/+//7//v/+v/6//r/+v/8//z/
/P/7//v/+//8//z//P/8//z/+//5//n/+v/6//r/+v/6//r//P/6//r/+//7//v//P/9
/////f/8//z//v/9//r/+f/7//z//f/9//3//f/9//3/+//7//v//P/+//7//v/9//v/
+//7//v/+//7//z//P/+//3//f/9//v/+//8//z//P8AAAAA/v/+//7//v/+//7//v/+
//z//P/8//z/+v/6//r/+v/7//z//f/+/wAAAAABAAIAAAACAAIAAgACAAIAAQAAAAAA
/v/9//r/+v/5//j/9//2//b/8//y/+//7//w//L/8//0//b/+f/5//n/+P/3//n/+v/8
//3/+//7//z//P/+//3//f/9//3//v/+//7///////////8CAAIAAAACAAEAAAD+//3/
//////////8BAAEAAQAAAAIAAQABAAIAAAABAAMACAAOABMAEAAQABAACAD7/+z/4f/Z
/87/t/+a/4H/bv9d/1//cf+A/4T/ff96/3P/aP9m/3D/ev9//4j/lv+j/63/t//B/8f/
0v/e/+f/6//w//b/9//6//7/AQACAAMABAAHAAgACAAIAAkACQAJAAkACgALAAsACwAM
AAwADAAMAA0ADQANAA0ADQANAA0ADQAPAA8AEAAQAA4ADgAOAA4ADwAPAA8AEAAQABAA
EAAQABAAEAAQABAADwAPAA8ADgAQABIAEgASABAAEAAQABEAEgATABQAFQAVABYAFwAX
ABcAFwAXABcAGQAZABoAGwAZABkAGQAZABwAHQAdAB0AHgAfAB8AHwAdAB8AHwAeAB8A
HwAfACAAIAAeAB4AHgAgACAAIAAhACEAIQAgACAAIgAgACAAIAAhACEAIQAhAB8AHAAb
ABoAGgAbABwAHAAZABgAFwAWABQAEwATABIAEgASABEAEAANAA0ADQANAA0ACwAKAAoA
CwALAAkACQAIAAgABwAGAAcACQAKAAsACgAJAAgABgAIAAYACAAIAAgACAAIAAcABwAH
AAcACAAIAAgACAAIAAcABgAFAAQABAAFAAYABwAIAAgACQAJAAkACAAIAAgACQAJAAoA
CgAIAAgABwAHAAUABQAFAAYABgAGAAYABgAGAAUABQAFAAcABwAHAAcABwAHAAcABwAF
AAUABQAGAAgABwAHAAcAAwADAAUABQAHAAcABwAHAAYABQACAAEAAgAEAAUABgAEAAUA
BQAEAAYABgAGAAYABgAFAAUABQAGAAYABgAGAAcABwAHAAcACAAIAAgACAAGAAYABgAF
AAcABwAIAAgABgAGAAYABQAHAAcACAAIAAgACAAIAAgACAAGAAYABwAHAAcACAAJAAcA
BQAEAAQABwAHAAUABQAIAAgACAAHAAUABQAFAAUABwAHAAcACAAGAAYABgAFAAgACQAK
AAsACQAJAAoACgAIAAcABwAHAAkACQAKAAoADgAMAAgACAAIAAgACAAKAAoACgAKAAwA
DAAMAAwACgAKAAoACgAKAAoACgAKAAgACAAIAAgACQAKAAsADAALAAoACQAIAAkACgAL
AAwADAAMAAwADQAOAA4AEAAQABAAEgASABEADgAOAAwACwAKAAgABwAGAAUABAAEAAEA
///7//r/+v/+////AAACAAUABQAFAAQABQAFAAYACAAHAAcABwAIAAgACAAHAAcACAAJ
AAsADAAKAAsACwALAAsADAAMAAoADAAMAAwACwAJAAkACQAJAAsADQANAA0ADAAMAAsA
CwAOABIAEwATABgAHAAfACIAIgAaAAwA///4/+3/3f/I/6f/gv9n/1L/Sf9V/2f/bv9s
/2n/ZP9d/17/aP94/4T/if+Y/6r/tf+9/8X/z//b/+j/9P/7////AgAKAAsADgASABMA
FAAVABYAFQAWABYAFgAXABcAFwAXABgAGQAZABkAHAAcABwAHAAbABsAGwAbAB0AHQAd
AB0AGwAbABwAHAAcABwAHAAcABsAGwAbABwAHAAcABwAHAAcABwAHAAcAB0AHQAdABwA
HAAeAB4AHgAgACAAIAAhACEAIQAhACEAIQAiACMAIwAhACEAIQAhACIAIwAlACcAJwAn
ACcAJwAoACkAKQApACwALQAtAC0ALAAtACwAKgAqACsALAAuAC0AKgApACgAKAAoACgA
KQApACkAKAAoACgAJgAmACYAJQAlACUAJQAiAB4AHAAaABkAGQAZABgAFAAUABQAFAAQ
AA8ADwAOAA4ADgANAAwACwALAAsACwALAAkACAAIAAcABwAFAAUABgAGAAUABAAGAAcA
BwAHAAUABQAFAAQABgAEAAYABgAEAAQABAADAAMAAwADAAQABgAGAAYABgAGAAYABgAG
AAMAAwADAAMABgAGAAcABwAFAAQABAAEAAUABQAGAAYABgAGAAUABQAFAAUABQAGAAgA
CAAIAAgABgAFAAUABQAFAAUABQAFAAMAAwADAAMABAAFAAYACAAHAAUABAADAAEAAQAD
AAMABQAFAAUABQADAAMAAQABAAEAAgACAAIABAAFAAUABAAEAAQABAAEAAIAAQABAAEA
AAAAAAAAAAAAAAEAAgADAAQABAAEAAQABAAEAAQAAwAFAAUABgAGAAQABAAEAAMAAwAD
AAQABAAEAAQABAAEAAIAAAAAAAEAAgADAAUABwAFAAMAAgACAAcABwAFAAUACAAIAAgA
BwAFAAUABQAFAAUABQAFAAYABAAEAAQAAwAFAAUABQAFAAcABwAIAAgABQADAAIAAQAD
AAMABAAEAAIAAAAAAAIAAgACAAIAAAAAAAAAAAAAAAAAAAAAAAAAAAAAAAAAAgACAAIA
AgACAAIAAgACAAIAAgACAAIAAgADAAQABAAIAAgACAAKAAgABwAGAAYABAADAAAA/v/9
//z/+//6//j/9f/0//H/8//0//b/9//6//z///////3//P/7//v//P/+///////+//7/
/f/8//z//f/+////AgACAAIAAwABAAEAAQACAAQAAgAEAAQAAgABAAEAAQABAAEAAQAD
AAMAAwACAAIAAwADAAQABAAFAAsADgASABMAFgAWABIACgD9//L/8//t/9r/xf+y/5v/
gv91/3n/h/+W/5r/k/+O/4//hP96/4L/jP+P/5b/nv+p/7f/wf/H/8//3P/m/+v/8f/2
//v/+//9/wAABQAGAAcACAAHAAgACAAIAAkACQAJAAkADAANAA0ADQAMAAwADAAMAA0A
DQANAA0ACwALAAsACwALAAsADAAMAAwADAAMAAwACQAJAAkACgALAAwADQAOABAAEAAQ
ABAADAALAAoACAAKAAwADAAMAAwADAAMAA0ADAALAAoACQAJAAoACwALAA0ADQANAA0A
DQANAA4ADwANAA0ADQANAAwADQANAA0ADgAPAA8ADwAPABEAEQAQAA0ADQANAA4ADAAK
AAoACgAIAAgACAAJAAsACwAKAAoACAAGAAYABgAHAAcABwAHAAgABgAGAAYABwAHAAcA
BgAGAAYABgAGAAQAAwADAAIABAAEAAMAAgADAAMAAwADAAUAAwACAAIAAQABAP////8C
AAIAAQAAAP7/////////AQABAAEAAAD+//z//v/+/wAAAAAAAP///f/9//3//v/+//7/
/v/+/wAAAAAAAAAA/f/9//3//f8AAAAAAQABAP3//P/8//z//////wAAAAD9//z/+v/5
//r/+//8//7//v/+//7//v/8//v/+//7//n/+f/5//n/+//7//v/+//5//n/+f/6//z/
+//7//v/9//3//n/+f/6//v//P/9//v/+//5//n/+f/6//r/+v/6//v/+//6//r/+v/6
//r//P/7//v/+//6//r/+v/6//n/+f/5//n/+v/6//r/+v/8//z//P/7//n/+f/6//r/
+P/4//j/9//3//f/+P/4//r/+v/6//r/+v/4//j/+f/5//n/+v/7//n/9//2//b/+//7
//n/+f/4//j/+P/3//X/9f/1//X/9//3//f/+P/4//j/+P/3//f/9//3//f/9f/1//b/
9v/2//X/9f/1//X/9f/2//b/9v/2//b/9v/2//b/9v/4//j/+P/4//X/9P/z//L/9f/2
//f/+P/4//j/+P/5//r/+v/8//z//P/+//7//f/8//z/+v/5//b/9P/z//L/8//y//L/
7//s/+n/6f/q/+7/7//w//L/8//z//P/8v/z//P/9P/2//f/9//3//j/9v/2//X/9f/3
//f/+P/4//j/+f/5//n/+f/6//r/+P/6//r/+v/5//f/9//3//f/+f/7//v/+//8//z/
+//7//r//P/9////AgAGAAkADgAOAAgA/v/z/+j/3//V/8T/q/+Q/3X/YP9V/13/bf94
/3b/b/9u/2n/YP9i/3D/ev99/4j/lv+h/6v/t//D/8n/0v/g/+f/6//w//b/9//6//7/
//8AAAEAAgADAAQABAAEAAUABQAFAAUABgAHAAcABwAKAAoACgAKAAsACwALAAsACQAJ
AAkACQAJAAkACgAKAAsADAANAA4ADAALAAoACgAMAAwADAAMAAoACgAKAAoACQAJAAkA
CAAJAAwADQAOAAwADAAMAA0ACwALAAsACwALAAwADQANAA4ADwAQABEAEQARABIAEwAR
ABEAEQARABMAFQAWABcAGAAZABkAGQAYABkAGAAWABcAFwAXABgAGAAWABYAFgAWABYA
FgAXABcAFwAWABYAGAAWABYAFgAXABcAFwAXABkAFgAVABQAFQAVABUAFAAQABAAEAAQ
AA4ADQANAAwADgAOAA0ADAAJAAkACQAJAAkABwAGAAYABwAHAAUABQAEAAQAAwACAAMA
BQAGAAcABQAFAAUABAAEAAIABAAEAAYABgAGAAUAAwADAAMABAAGAAYABgAGAAQABAAE
AAQABQAFAAUABQAGAAYABwAHAAMAAgACAAIABAAFAAcACAAGAAYABQAFAAUABQAFAAYA
BAAEAAQABAAGAAUABQAFAAUABQAFAAUABQAFAAUABQAFAAUABQAGAAYABQAFAAUAAQAB
AAMAAwADAAMAAwADAAUABQADAAMAAwAEAAQABAADAAMAAgAAAAIAAgACAAIABAADAAMA
AwACAAIAAgACAAEAAQABAAEABAAEAAQABAADAAIAAQD//wEAAQACAAIAAgACAAIAAQAD
AAMABAAEAAIAAgACAAIAAgAAAAAAAQD/////AAABAAMAAQAAAAAAAwADAAEAAQAAAAAA
AAD/////////////AQABAAEAAgAAAAAAAAD//wEAAQABAAEA/////wAAAAACAAEAAQAB
AAEAAQACAAIA/v8AAAIAAQAAAP///v8AAAAAAAAAAAAAAAAAAAAAAAAAAAAAAAACAAIA
AgACAAAAAAAAAAAAAwAEAAUABgAFAAQAAwACAAUABgAGAAgACAAIAAoACgAJAAgACAAG
AAcABAACAAEA/v/9//z//P/7//r/9//3//b/+P/5//r//v8BAAEAAQD+//3//f/+//7/
////////AgACAAIAAQABAAEAAQACAAIAAgADAAMAAwADAAQABAACAAQABAAEAAQABQAG
AAcABQAFAAcABwAHAAYABgAFAAkACgAIAAcACQAOABIAFwAcACAAHAAYAA0A+P/t/+X/
1P+5/5z/ff9i/03/Tf9b/2b/aP9n/2T/Y/9g/2D/av90/3v/hP+W/6X/sf+9/8n/0//c
/+T/7f/z//b//v///wIABgALAAwADQAOAA4ADgANAAwADgAPABAAEQAUABUAFQAVABQA
FAAUABQAFwAXABcAFwAVABUAFQAVABUAFQAWABYAFgAWABYAFgAXABcAFwAYABgAGAAY
ABgAFgAWABYAFgAWABcAGAAYABYAGAAYABgAGQAaABsAHQAbABsAGwAbAB0AHgAfAB8A
HwAhAA==
         </WaveFormData>
      </LeadData>
      <LeadData>
         <LeadByteCountTotal>10000</LeadByteCountTotal>
         <LeadTimeOffset>0</LeadTimeOffset>
         <LeadSampleCountTotal>5000</LeadSampleCountTotal>
         <LeadAmplitudeUnitsPerBit>4.88</LeadAmplitudeUnitsPerBit>
         <LeadAmplitudeUnits>��V</LeadAmplitudeUnits>
         <LeadHighLimit>2147483647</LeadHighLimit>
         <LeadLowLimit>268435456</LeadLowLimit>
         <LeadID>V2</LeadID>
         <LeadOffsetFirstSample>0</LeadOffsetFirstSample>
         <FirstSampleBaseline>0</FirstSampleBaseline>
         <LeadSampleSize>2</LeadSampleSize>
         <LeadOff>FALSE</LeadOff>
         <BaselineSway>FALSE</BaselineSway>
         <ExcessiveACNoise>FALSE</ExcessiveACNoise>
         <MuscleNoise>FALSE</MuscleNoise>
         <LeadDataCRC32>93089548</LeadDataCRC32>
         <WaveFormData>
EAAQABAAEAASABIAEgASABMAFAAVABYAFwAYABkAGgAcABwAHAAcAB4AHgAeAB4AIAAg
ACAAIAAgACAAIAAgACEAIgAjACQAIgAiACIAIgAlACYAJwAoACoAKgAqACoAKwAsAC0A
LgAxADIAMwA0ADYANgA2ADYAOQA8AD8AQgBFAEYARwBIAEoATABOAFAAUgBUAFYAWABc
AF4AYABiAGYAaABqAGwAbQBuAG8AcABxAHIAcwB0AHYAeAB6AHwAewB6AHkAeAB4AHgA
eAB4AHYAdAByAHAAbQBsAGsAagBnAGQAYQBeAFgAVABQAEwARwBEAEEAPgA5ADYAMwAw
AC0AKgAnACQAIQAeABsAGAAWABQAEgAQAA4ADgAOAA4ACwAKAAkACAAGAAYABgAGAAYA
BgAGAAYABAAEAAQABAAGAAYABgAGAAQABAAEAAQABAAEAAQABAAGAAYABgAGAAQABAAE
AAQABgAGAAYABgAEAAQABAAEAAUABgAHAAgACAAIAAgACAAGAAYABgAGAAgACAAIAAgA
BgAGAAYABgAEAAQABAAEAAYABgAGAAYABQAEAAMAAgAEAAQABAAEAAQABAAEAAQAAgAC
AAIAAgACAAIAAgACAAEAAAD///7/AAAAAAAAAAD///7//f/8//3//v///wAA/v/+//7/
/v/+//7//v/+//z//P/8//z/+v/6//r/+v/6//r/+v/6//j/+P/4//j/+P/4//j/+P/6
//r/+v/6//j/+P/4//j/+P/4//j/+P/5//r/+//8//r/+v/6//r/+v/6//r/+v/4//j/
+P/4//r/+v/6//r/+v/6//r/+v/4//j/+P/4//r/+v/6//r/+v/6//r/+v/6//r/+v/6
//z//P/8//z/+//6//n/+P/5//r/+//8//v/+v/5//j/+f/6//v//P/8//z//P/8//v/
+v/5//j/+v/6//r/+v/6//r/+v/6//j/+P/4//n//f8AAAEAAgABAAIAAwADAAMAAwAD
AAMAAwD///7//f/6//r/+f/5//r/9//1//X/9P/0//T/9v/5//n/+f/5//P/8v/y//L/
9P/3//X/9P/0//X/9f/1//P/8//z//T/9v/2//f/9//2//b/+P/4//j/+P/4//j/+v/5
//n/+f/5//j/+P/4//n/+v/7//z/+v/6//3/+v/8/wYAEQAXAB4AIQAeABQAAwDl/7//
lf9l/yj/6f65/or+Tv40/lT+gf6Y/qf+t/7H/tX+7f4I/x3/Lf9C/1//d/+M/5//rv+7
/8j/1f/g/+r/8v/6////BAAJAAwADgARABMAFgAXABcAFwAZABsAGwAbABoAGwAdAB4A
IQAgACEAIgAiACMAIwAkACQAJAAkACUAJQAlACUAJgAmACYAJwAnACoAKgAqACoAKQAr
ACwALQAuAC4ALgAuAC8AMAAyADQAMgA2ADgAOAA6ADsAOwA8AD0APwBBAEMARABGAEYA
SABMAE4ATwBQAFMAVQBXAFkAXQBeAGAAZQBnAGoAawBtAHIAdAB1AHgAewB9AH8AgACA
AIEAggCBAIMAhACFAIYAhwCHAIgAiQCJAIkAiQCHAIYAhQCFAIUAgACAAH0AfAB7AHgA
cwBwAG0AaABlAGIAWwBXAFMATwBLAEkARgBDADsANwAyAC4ALQAqACkAKAAlACEAIAAe
AB4AHAAaABgAGAAXABUAFAATABIAEQAPABEADwAPAA8ADAAMAAwADAAOAA8ADwAPAA0A
DQAOAA4ADAAMAA0ADQAOAA4ADwAPAAwADAAMAA4ADgAOAA8ADwAPAA8ADwAPAA4ADgAP
ABAAEAAQAA8ADgAOAA4ADgAOABEAEQARABEAEgARABEAEgARABAADwAOAA8ADwAQAA8A
DQAOAA4ADgAMAAwACgAKAAsADQAPABEADwAOAA0ACgAMAAwADAAKAAgACQAJAAkACgAK
AAgABwAHAAgACAAHAAUABQAFAAUABQAGAAgACQAHAAYABAADAAQABQAFAAQAAwAEAAUA
BgAFAAQABAADAAYABgAFAAYABQAFAAQABQADAAIAAAAAAAMAAwAEAAYABQADAAEA//8C
AAMAAgADAAMAAwABAAEAAgADAAMAAQADAAMAAwADAAEAAQABAAMAAwADAAMAAwABAAEA
AgACAAIAAgACAAIABAACAAIAAgAAAAAAAwAEAAQABQAEAAIAAgACAAIAAgACAAIAAgAC
AAIAAgACAAIAAgACAAIAAgACAAIAAgACAAIAAgACAAAAAAAAAAAAAQACAAMABAACAAIA
AgACAAIAAgACAAMABgAIAAgACAAJAAoACwALAAoACwAMAA0ADAAHAAUAAwAEAAQAAwAD
AAIA///9//3//f/8//v//P////////////n/+P/4//j/+v/9//v/+v/4//n/+f/5//n/
+f/5//r//P/8//3//f/6//r//P/8//r/+v/6//r//P/7//v/+//8//z//f/+//7//v/+
//7//P/6//v/AAACAAQADQAVABwAIQAiAB4AEQD5/9v/tf+N/17/I//l/rL+fP5K/k7+
ff6g/q3+vf7P/tn+6/4I/x//L/9C/1v/cf+E/5n/rP+3/8T/0//e/+b/8P/4//3/AgAH
AAoADAAPABEAFAAVABUAFQAXABkAGQAZABkAGQAaABoAHgAcABwAHAAeAB8AHwAgACAA
IAAgACEAIwAjACMAJAAiACIAIwAjACYAJgAmACYAJgAnACcAJwAqACoAKgAqACoAKgAr
ACwAKwAuAC8ALgAvADEAMgA0ADUANwA5ADsAPQA+AD0APgBAAEIAQwBEAEcASQBLAE0A
UABQAFEAVQBZAFwAXQBfAGIAZABlAGgAaQBrAG0AbgBtAG8AcQBxAHQAdAB0AHQAcwBz
AHQAdQB3AHcAdwB1AHIAcQBxAHEAbwBwAG4AbgBtAGoAZQBiAF0AWABVAFIATwBLAEcA
QwA+ADsANwAzAC0AKwAoACYAIgAeABwAGgAZABUAFAASABIAEAAOAAwACgAJAAcABgAE
AAQABAADAAQAAwAEAAUAAwACAAEAAAACAAMAAwADAAEAAQACAAIAAAAAAAEAAQACAAIA
AwADAAAAAAAAAAIABAAEAAUABQABAAEAAQABAAAAAAABAAIAAgACAAEAAAABAAIAAwAE
AAUABQAFAAUAAgABAAEAAgACAAIAAgACAAIAAQABAP////8AAAAAAAACAAIAAAAAAP3/
/f/9//3//P/8//z/+v/8//z//P/6//r/+//7//v//P/8//r/+f/3//j/+P/3//X/9f/1
//X/9v/2//f/9//0//T/8//z//T/9f/1//T/9P/0//T/9P/z//L/8v/x//L/8v/x//L/
8P/x//H/8//1//T/8v/y//D/7//v//D/7//v/+//7//x//H/7//v/+//7//t/+3/7v/v
/+//7f/t/+3/7f/t/+3/7f/t/+//7//v/+//7//u/+3/7f/s/+7/7v/u/+7/8P/u/+7/
7v/s/+z/7//w/+7/7//u/+3/7P/r/+r/6v/q/+r/6v/s/+z/7P/s/+r/6v/q/+r/7P/s
/+z/7P/s/+z/7P/s/+r/6v/q/+r/7f/u//D/8v/y//L/8v/z//b/9//3//X/8//z//P/
8//x//D/7//u/+7/7f/t/+z/6f/n/+f/6P/o/+j/6v/r/+v/6//r/+f/5v/m/+b/5v/p
/+f/5v/m/+f/5//n/+f/6f/p/+r/6v/q/+v/6//q/+j/6v/q/+r/6v/q/+r/6v/r/+v/
6//s/+z/7f/u/+7/7P/s/+z/7P/u//H/8v/2//7/BwANABAAEwAMAAAA8f/X/7H/if9X
/xj/2/6t/nr+QP48/mj+j/6c/qf+u/7L/tf+7f4M/yH/L/9E/1v/cf+I/5n/pP+x/8L/
zf/W/97/5v/s//H/9v/7/wAAAgAFAAcACgALAAsACwAMAA0ADAALAA4ADwARABIAEgAQ
ABAAEAAQABEAEQASABQAFAAUABUAFQAVABUAFgAWABYAFwAXABYAFgAWABYAFwAZABoA
GwAeAB4AHgAeABwAHAAdAB4AIAAkACYAJgAkACUAJQAmACkAKwAtAC8AMAAyADIANAA2
ADgAOQA6AD0APwBBAEMASABIAEkATQBRAFQAVQBXAFoAXABdAGAAYQBjAGUAZgBnAGkA
awBrAGoAagBqAGoAbQBtAG4AbwBvAG8AbwBtAGsAaQBoAGcAZgBmAGMAYgBdAFoAVQBS
AE8ASgBHAEQAPwA7ADcAMwAwAC0AKQAlACEAHwAcABoAFAAQAA4ADAALAAcABgAEAAYA
BAACAAAAAAD///3//P/8//z//P/7//r/9//2//X/9f/2//f/+P/4//n/+f/5//X/9f/2
//b/9v/2//f/9//4//j/+f/5//j/+P/4//r/+v/6//v/+//5//n/+f/5//r/+v/7//z/
/P/8//v/+v/6//r/+v/6//v/+//7//v/+v/5//n/+v/8//z//P/8//z/+//7//n/+f/6
//r/+v/4//j/9v/2//f/9//3//f/+P/4//j/9v/2//b/9v/0//T/9f/1//X/9v/2//T/
8//z//T/9P/z//H/8f/x//H/8f/y//T/9f/y//L/8f/x//T/9f/1//T/8f/w/+//7v/w
//D/8f/x//H/8P/u/+7/7v/v/+//8f/x//D/7v/u/+7/7f/t/+7/7//v/+//7//v/+//
7f/t/+//7//t/+3/8P/x//H/7//t/+3/7f/t/+3/7f/t/+//7f/t/+3/7f/t/+3/7v/u
/+7/7v/u/+7/7v/s/+z/7P/u/+7/8f/y//L/8f/u/+7/7v/u/+7/7v/u/+7/7v/u/+7/
7v/u/+7/7v/u/+7/7v/u/+7/7v/u/+7/7v/u/+7/7v/u/+7/7P/s/+z/7P/u/+7/7v/u
//D/8P/w//H/9P/2//b/9v/5//r/+//7//j/9//2//X/9//z//L/8f/w//D/7//v/+z/
6f/n/+f/6f/q/+v/7v/u/+3/7P/r/+n/6P/o/+j/5v/p/+f/5v/o/+n/6f/p/+n/6f/p
/+r/6P/o/+n/6f/q/+r/7P/s/+z/7P/s/+z/7P/r/+v/6//s/+z/7f/u/+7/7v/u/+7/
6v/u/+3/7v/y//z/BQAJABAAFQAQAAQA8f/R/6v/f/9H/wL/wf6R/lj+JP4m/lb+ff6S
/qH+rf65/sv+6f4E/xf/Kf9E/1//c/+G/5f/pP+x/77/zf/Y/+b/8v/2//n//P///wQA
BgAJAAsADAANAA0ADQANAA8ADwAPABEAEwAWABgAGAAWABYAFgAYABkAGQAaABoAGgAa
ABsAGwAbABsAHAAeAB4AHwAfAB4AHgAeAB4AIQAjACQAJQAmACYAJgAmACYAJgAnACgA
KgAuADAAMAAwADEAMQAyADUANwA5ADsAPAA+AD4AQABCAEQARQBGAEoATQBQAFMAVgBW
AFcAWwBfAGIAYwBlAGgAagBrAG4AcQBzAHUAdgB3AHkAewB7AHwAfAB8AHwAfQB9AH4A
fwB9AH0AfQB7AHoAeQB5AHkAdgB2AHMAcgBvAGwAZwBkAF8AWgBXAFQATgBJAEQAPwA6
ADcAMwAvACsAKQAmACQAHgAaABgAFgAVABEAEAAOAAwACgAIAAYABwAHAAYABgAEAAQA
BAADAAMAAQABAAEAAAAAAAAAAAAAAAEAAQABAP////8AAAAAAgACAAMAAwAAAAAAAQAB
AP7//v/+/wAAAAAAAAEAAQABAAEAAQABAAAAAAABAAIAAgACAAEAAAACAAIAAgACAAEA
AQABAAEAAAD/////AAACAAIAAgACAAAA//////3///8AAAAAAAAAAAAA/v/+//v/+//7
//v//v/+//7//P/8//z//P/6//r/+//7//v//P/8//r/+f/7//z//P/7//3//f/9//3/
+//6//r/+f/6//r/+f/5//j/+f/5//j/+P/4//j/+P/4//j/+f/5//n/+P/2//b/9v/3
//f/+f/3//b/9P/0//X/9f/2//j/9//3//f/9//3//f/9f/1//f/9//1//X/9v/3//f/
9f/1//X/9f/1//f/9//3//n/9f/1//X/9f/1//X/9v/2//j/+P/4//j/+P/2//b/9v/2
//b/+f/6//T/8//0//b/9v/2//b/9v/2//b/9v/2//b/9v/2//b/9v/2//b/9P/0//T/
9P/0//T/9P/0//b/9v/2//b/9v/2//b/9v/4//j/+f/6//z//P/8//3//v///////f//
//////////n/+P/3//b/+P/3//f/9v/x/+//7//w//D/8P/y//P/8//z//P/7//u/+7/
7v/u//P/8f/w//D/7//v/+//7//v/+//8P/w//D/8f/x//D/8P/y//L/8v/0//T/9P/0
//H/8f/x//L/8v/z//T/9P/0//T/9P/0//T/9f/0//r/BAANABEAFAAZABgADgD7/+P/
w/+j/3n/QP///sn+lP5c/lD+eP6f/qr+s/7H/tn+5/75/hL/J/83/0b/Xf93/47/of+u
/7v/zP/V/9z/4v/q//L/9//8/wEABAAGAAkACwAMAA0ADQANAA8AEQARABEAEgATABUA
FgAYABYAFgAWABYAFwAXABgAGQAaABsAHQAbABsAGwAcABoAGgAbABsAHgAeAB4AHgAe
AB8AHwAfACEAIgAjACQAJAAkACUAJgAkACgAKgAqACwALQAtAC4ALQAvADEAMwA0ADYA
NgA4ADoAPAA9AD4AQABBAEIAQwBHAEgASgBPAFAAUgBSAFMAWABaAFsAXgBdAF8AYQBi
AGEAYwBlAGUAZwBoAGkAagBpAGkAagBrAGsAawBrAGkAaABnAGcAZwBkAGQAYQBgAGAA
XgBaAFgAVQBQAE0ASgBHAEMAPwA7ADYAMwAvACsAKAAnACUAJAAiAB4AHAAaABgAEwAR
AA4ADwAOAA0ADAAKAAkABwAGAAQABAAEAAMABAADAAQABQACAAIAAgACAAQABQAFAAUA
BQAFAAYABgAFAAQABAADAAQABAAFAAUAAgACAAIABAAEAAQABQAFAAMAAwADAAMABAAE
AAUABgAIAAgABwAGAAQABAAEAAQABQAFAAUABQAGAAUABQAGAAUABAADAAIAAwADAAQA
AwABAAIAAgACAAAAAAD+//7////////////+//7//v/8//7//v/+//z/+v/7//v/+//+
//7//P/7//n/+v/6//n/+f/5//n/+f/6//r/+//7//j/+P/3//f/9v/3//f/9v/2//b/
9v/2//b/9v/3//f/9//2//T/9P/0//X/9f/3//f/9v/0//T/9P/z//P/9P/1//X/9f/1
//f/9//1//X/9v/1//L/8f/0//X/9f/z//P/8//z//P/8f/x//H/8//y//P/9P/1//T/
8//z//L/8v/y//L/8v/0//L/8v/y//H/8P/y//L/8v/1//b/9f/0//P/8v/y//L/8v/y
//D/8P/w//D/8P/w//D/8P/x//L/8//0//T/9f/2//j/+P/4//n/+v/7//v/+f/5//n/
+f/5//X/9v/1//T/9P/x//H/8P/t/+v/6//s/+z/7P/u/+//7//v/+//6//q/+z/7P/s
/+//7f/s/+z/7f/t/+3/7f/t/+v/7P/s/+z/7f/t/+z/7P/u/+7/7v/u/+z/7P/s/+v/
7f/t/+7/7v/x//L/8v/y//D/8P/w//D/8f/y//b//v8FAA0AEAARABIADAD5/93/t/+R
/2X/LP/t/rn+iP5Q/jz+Yv6N/qL+rf69/sn+1f7t/gr/If8v/0D/V/9t/4L/k/+i/6//
vv/N/9j/4P/o/+7/8//4//3/AAACAAUABwAKAAsACwALAA0ADwAPAA8ADgAPABEAEgAU
ABIAEgASABYAFwAXABgAFgAWABYAFwAXABcAFwAYABgAGAAZABkAGgAaABoAGgAbAB0A
HgAfACAAIAAgACAAIAAgACEAIgAiACYAKAAoACgAKQApACoALQAvADEAMwA0ADYANgA4
ADgAOgA7ADwAQQBDAEUARwBKAEoASwBPAFMAVgBXAFkAXABeAF8AYgBjAGUAZwBoAGsA
bQBvAG8AcABwAHAAcABzAHMAdAB1AHMAcwBzAHEAcABvAG8AbwBsAGwAaQBoAGMAYABb
AFgAVgBSAFAATgBHAEMAPwA7ADYAMwAvACsAJwAlACIAIAAaABYAFAASABMADwAOAAwA
DAAKAAgABgAEAAMAAQAAAAIAAgACAAEA///9//3//f/+//7//v/+//7/////////+//7
//z//P/+//7///////z//P/9//3//f/+////AgAAAAAAAQABAAEAAQABAAEAAgACAAMA
BAACAAIAAQAAAAAAAAAAAAAAAQABAAEAAQAAAP////8AAAIAAgACAAIAAAD//////f/9
//7//v/+/wAAAAD+//7//f/9//3//f/+//7//v/8//r/+v/6//j/+f/7//z//f/9//z/
+f/3//n/+v/6//n/+f/5//n/+f/2//b/9//3//j/+P/3//f/9v/3//f/9v/0//T/9P/0
//b/9v/3//f/9f/0//L/8v/0//X/9f/3//n/+P/2//b/9P/z//P/9P/3//f/9//3//X/
9f/z//P/9//3//X/9f/2//f/9//1//P/8//z//P/9f/1//X/9//z//P/8//z//T/9f/3
//j/9//2//X/9P/2//T/9P/0//T/9P/3//j/+P/3//L/9P/0//T/9P/2//b/9v/2//j/
+P/4//j/9v/2//b/9v/4//j/+P/4//f/9v/1//T/9f/2//f/+P/2//b/9v/2//j/+P/4
//j/+v/6//v//P/+//7//v///wIAAwADAAEAAAD///7//f/7//r/+f/4//b/9f/1//T/
7//t/+3/7v/w//D/8v/z//H/8f/x/+3/7f/u/+//8P/y/+//7f/s/+3/7f/t/+3/7//v
//D/8P/u/+//7//u/+7/8P/w//D/8v/y//L/8v/v/+//7//w//L/8//0//T/8v/y//L/
8v/2//n//P/+/wYADQAVABoAGQASAAQA7f/P/6X/df87//T+t/6H/k7+Iv40/mj+if6a
/qv+t/7B/tf+9f4S/yX/Nf9O/2v/gf+O/53/rP+9/87/2//o/+7/9P/8/wEABgALAA8A
EAASABMAEgATABMAEwAXABkAGQAZABwAHQAfACAAIgAgACAAIAAgACEAIQAiACQAJAAk
ACUAJQAlACUAJgAoACgAKQApACgAKAAoACgAKQArACwALQAwADAAMAAwADAAMAAxADIA
MgA2ADgAOAA6ADsAOwA8AD8AQQBDAEUASABKAEoATABMAE4ATwBQAFQAVwBaAF0AYABg
AGEAZQBrAG4AbwBxAHYAeAB5AHwAewB9AH8AgACDAIUAhwCHAIYAhgCGAIYAiQCJAIoA
iwCLAIsAiwCJAIYAhQCFAIUAgACAAH0AfAB2AHIAbABoAGUAYABdAFoAUwBPAEsARwBA
AD0AOQA1ADEALwAsACoAJAAgAB4AHAAdABkAGAAWABQAEgAQAA4ADgANAAsACgAKAAoA
CgAJAAkABwAHAAcABwAIAAkACgAJAAkACAAHAAcABwAIAAgACAAIAAkACQAIAAgACQAJ
AAYABgAGAAgACgAKAAsACwAHAAcABwAHAAgACAAJAAoACgAKAAkACAAIAAgACAAIAAkA
CQAJAAkACAAHAAcACAAIAAgACAAIAAYABQAFAAMABAAGAAcACAAGAAYABAAEAAMAAwAD
AAMABQAGAAcABgAFAAQAAwAAAAIAAwADAAMABAAEAAIAAQD//wAAAAD//wEAAQABAAEA
/v/+/////////wAAAAABAAAAAQABAAAA/v/+//7//v8AAAAAAQABAP///v/8//z//P/9
//3///8BAAAA/v/+//z/+//7//z//f/9//3//f/9//3/+//7///////9//3//v//////
/f/9//3//f/9//3//f/9////+//7//v/+//9//3//v/+//z//P/8//z//P/6//r/+v/6
//r//f/+//r/+f/4//r/+v/6//r/+v/6//r/+v/5//j/9//2//j/+P/4//j/+P/4//j/
+P/6//r/+v/6//r/+v/6//r/+//8//7//v///wEAAwAFAAMAAQABAAEAAQABAP3//P/7
//r/+v/5//n/+P/1//P/8//0//T/9P/4//n/+f/5//f/8//y//L/9P/0//f/9f/y//L/
8//z//X/9f/1//X/9v/2//b/9//3//b/9v/4//b/9v/2//b/9v/2//X/9f/1//b/9v/3
//j/+P/4//j/+P/4//j/+f/8/wIACAANABMAGAAbABgAEgD//+X/y/+n/3f/PP///s3+
mP5i/lr+gv6p/rT+u/7N/t/+7/4D/yD/Mf8//07/Y/95/5D/o/+w/73/zP/Z/+D/6P/w
//X/+f/9/wEABAAGAAkACwAMAA0ADQANAA0ADwAPAA8AEQATABYAGAAZABYAFQAUABgA
GQAZABoAGAAYABgAGQAXABcAFwAYABkAGgAcAB0AHgAeAB4AHgAfACEAIgAjACQAJAAk
ACQAIQAgACAAIAAhACYAKQAqACoAKwArACwAKwAtAC8AMQAyADQANAA2ADgAOgA7ADwA
PwBBAEMARQBIAEgASQBNAFAAUgBSAFMAVgBYAFkAXABbAF0AXwBgAGMAZQBnAGcAaABo
AGgAaABnAGcAaABpAGsAawBrAGkAZgBlAGUAZQBkAGQAYQBgAF4AXABYAFYAUwBOAEsA
SABFAEEAPQA5ADYAMwAvACsAJwAlACIAIAAeABoAGAAWABYAEwATABIAEQAOAAsACAAJ
AAkACAAIAAYABgAGAAUABQADAAMAAwACAAIAAgACAAIAAwADAAMAAwADAAQABAACAAIA
AwADAAQABAAFAAUABAAEAAQABgAGAAYABwAHAAMAAwADAAMABgAGAAcACAAFAAQAAgAA
AAMABAAFAAYABwAHAAcABwAFAAMAAgACAAAAAAAAAAAAAgABAAEA/////wAAAAAAAAIA
AgAAAAAA/f/9//3//f/+//7//v/8//z//P/8//r/+v/7//v/+//8//z/+v/5//n/+v/6
//n/+//7//v/+//5//j/+P/3//j/+P/3//f/9v/3//f/9v/2//b/9v/2//T/9P/1//X/
8//y//D/8P/u/+//7//x//H/8P/u/+7/7v/t/+3/7v/x//H/8f/x/+//7//t/+3/8P/x
//D/8f/x//H/8P/t/+v/6//r/+v/7f/t/+3/7//t/+3/7f/t/+3/7f/u/+7/7P/s/+z/
7P/s/+r/6v/q/+z/7P/v//D/7P/t/+z/7P/s/+z/7P/u/+7/7v/u/+v/6v/p/+j/6//s
/+3/7v/u/+7/7//w//L/8v/y//P/9v/3//f/9f/z//P/8//z//H/8P/v/+7/7v/t/+3/
7P/p/+f/5//o/+j/6P/q/+v/6//r/+v/5//m/+b/5v/m/+n/5//m/+b/5//n/+f/5//p
/+n/6v/q/+j/6f/p/+j/6v/s/+z/7P/q/+r/6v/q/+n/6f/p/+r/7P/t/+7/7v/u/+7/
7v/u/+7/8f/y//b//P8DAAkAEAATAA4AAgDv/9P/r/+D/1P/Fv/Z/qn+eP5C/jz+av6N
/pr+pf67/sf+1f7x/g7/If8v/0L/W/9x/4L/lf+m/7H/vv/P/9j/3v/m/+z/8f/2//v/
AAACAAUABwAIAAkACQAJAAsADQANAA0ADAANAA8AEAASABAAEAAQABQAFQAVABYAFAAU
ABQAFQAVABUAFQAWABcAGAAaABsAGwAaABkAGAAbAB0AHgAfAB4AHgAeAB4AIAAgACEA
IgAiACYAKAAoACYAJwAnACgAKwAtAC8AMQAyADQANAA2ADkAPAA+AEAAQQBDAEUARwBK
AEoASwBPAFMAVgBXAFkAXgBgAGEAZABjAGUAZwBoAGsAbQBvAG8AcABwAHAAcABvAG8A
cABxAHMAcwBzAHEAcABvAG8AbwBsAGwAaQBoAGMAYABbAFgAVgBSAFAATgBIAEMAPgA5
ADYAMwAvACsAJwAlACIAIAAcABgAFgAUABMADwAOAAwADAAKAAgABgAEAAMAAQAAAAEA
AgADAAMAAQD///////8AAAAAAAAAAP7/////////+//7//z//P///wAAAgADAAEAAAAA
AP////8AAAEABAACAAIAAwADAP//////////AgACAAMABAACAAIAAQAAAAIAAgACAAIA
AQABAAEAAQACAAEAAQACAAAAAAAAAAAAAgABAAEA/////wAAAAAAAAAAAAD+//7//f/9
//3//f/+//7//v/8//7//v/+//z//P/9//3//f/9//z/+f/3//n/+v/6//n/+f/5//n/
+f/4//j/+f/5//j/+P/3//f/+P/5//n/+P/0//T/9P/0//T/9P/1//X/9f/0//L/8v/0
//X/9f/3//X/9P/y//L/9P/z//P/9P/z//P/8//z//X/9f/z//P/9f/1//P/8//y//P/
8//x//H/8f/x//H/8//z//P/9f/x//H/8f/x//P/8//0//T/8v/y//L/8v/0//L/8v/y
//L/8v/1//b/8P/x//T/8//y//H/8P/y//L/8v/y//L/8v/y//L/8v/y//L/8v/y//L/
8v/y//D/8P/w//D/8//0//X/9v/0//T/9P/1//b/+P/4//j/+//8//3//f/9//3//f/9
//3/+f/4//f/9f/0//L/8f/x/+//7v/v/+7/7v/u//D/8//z//P/8//t/+z/7P/s/+z/
7//t/+z/7v/v/+//7//u/+3/7P/s/+7/7v/v/+//8P/w//L/8v/x//D/7//u//H/8f/y
//P/8//y//L/8v/y//L/8v/y//T/9v/1//T/9v/8/wMADQAWABkAGgAWAAUA5//D/5v/
a/8s/+v+s/6E/kj+Jv5A/m3+hP6X/q3+uf7H/t/+/P4R/yH/NP9P/2v/gP+R/6L/s//A
/8v/1v/g/+b/7f/z//n///8GAAgACwANAA0ADQAMAAsAEAATABQAFQAWABcAGQAaABwA
GgAaABoAHAAdAB0AHgAcABwAHAAdAB4AHwAgACIAIAAgACEAIQAkACQAJAAkACcAKQAq
ACsAKgAqACoAKgArACwALgAwAC8AMgAzADIANAA3ADkAPAA8AD0APgA/AEIARABEAEYA
SgBMAA==
         </WaveFormData>
      </LeadData>
      <LeadData>
         <LeadByteCountTotal>10000</LeadByteCountTotal>
         <LeadTimeOffset>0</LeadTimeOffset>
         <LeadSampleCountTotal>5000</LeadSampleCountTotal>
         <LeadAmplitudeUnitsPerBit>4.88</LeadAmplitudeUnitsPerBit>
         <LeadAmplitudeUnits>��V</LeadAmplitudeUnits>
         <LeadHighLimit>2147483647</LeadHighLimit>
         <LeadLowLimit>268435456</LeadLowLimit>
         <LeadID>V3</LeadID>
         <LeadOffsetFirstSample>0</LeadOffsetFirstSample>
         <FirstSampleBaseline>0</FirstSampleBaseline>
         <LeadSampleSize>2</LeadSampleSize>
         <LeadOff>FALSE</LeadOff>
         <BaselineSway>FALSE</BaselineSway>
         <ExcessiveACNoise>FALSE</ExcessiveACNoise>
         <MuscleNoise>FALSE</MuscleNoise>
         <LeadDataCRC32>2600610709</LeadDataCRC32>
         <WaveFormData>
CgAKAAoACgAMAAwADAAMAAoACgAKAAoADQAQABMAFgAUABIAEAAOABAAEgAUABYAGAAY
ABgAGAAXABYAFQAUABkAHAAfACIAHgAcABoAGAAcAB4AIAAiACQAJAAkACQAJAAkACQA
JAAnACoALQAwAC8ALgAtACwAMgA2ADoAPgA/AEAAQQBCAEMARABFAEYATABQAFQAWABY
AFgAWABYAF0AYgBnAGwAbwBwAHEAcgByAHIAcgByAHgAfACAAIQAgQB+AHsAeAB6AHwA
fgCAAH4AfAB6AHgAdAByAHAAbgBtAGwAawBqAGMAXABVAE4ATABKAEgARgBAADwAOAA0
AC4AKgAmACIAIQAgAB8AHgAZABQADwAKAAwADAAMAAwACQAIAAcABgAEAAIAAAD+/wAA
AgAEAAYAAQD+//v/+P/8//7/AAACAAAAAAAAAAAA/f/8//v/+v///wIABQAIAAUAAgD/
//z/AAACAAQABgAFAAQAAwACAAIAAgACAAIABAAGAAgACgAGAAQAAgAAAAIABAAGAAgA
BwAGAAUABAADAAIAAQAAAAQABgAIAAoABQACAP///P/+/wAAAgAEAAMAAgABAAAA/f/8
//v/+v/+/wAAAgAEAP///P/5//b/+v/8//7/AAD+//z/+v/4//j/+P/4//j/+v/8//7/
AAD9//r/9//0//b/+P/6//z/+f/4//f/9v/1//T/8//y//T/9v/4//r/9v/0//L/8P/y
//T/9v/4//b/9v/2//b/9f/0//P/8v/2//j/+v/8//j/9v/0//L/9f/2//f/+P/2//b/
9v/2//X/9P/z//L/9v/4//r//P/5//b/8//w//L/9P/2//j/9v/2//b/9v/1//T/8//y
//b/+P/6//z/+f/2//P/8P/0//b/+P/6//n/+P/3//b/9P/0//T/9P/2//j/+v/8//n/
9v/z//D/8//2//n//P/7//r/+f/4//f/9v/1//X/+v/9/wIACQAIAAcABAAAAAQAAwAC
AAIA/////wIABAACAAIA/v/5//n/+f/6//7//P/7//r/9P/5//z//P/7//T/9P/3//v/
+f/3//L/7f/x//L/9f/4//P/8//y/+7/8v/y//T/9v/y//L/9//6//j/9v/0//D/8P/0
//f/+//4//f/9v/z//P/9v/4//r//f/5//j/8//w//n/BAANABgAIAAjACMAHwAUAAQA
9f/i/8T/of+H/2P/Jv/6/vz+//7z/uL+2f7V/t7+9f4M/xv/KP89/1r/df+O/6T/tP/A
/8n/0v/Y/+H/6f/x//n//P8DAAQABgAMAA8ADgAPAA4ADQAPABIAFQAZABkAGAAYABQA
GAAbABoAHAAbAB4AHgAgAB8AHQAbABkAHAAeAB8AJgAiACIAIQAeACIAJAAjACMAIQAl
ACYAKwApACkAKAAnACoAKwAuADMAMQAxADEALQAxADMANAA1ADMANwA6AD0APQBAAD4A
OwA/AEMASABPAEwATgBPAE8AVgBYAFoAXABdAGAAZQBsAG0AbQBtAGwAcAB0AHsAgQB9
AH8AfgB9AIAAgQCDAIYAhgCHAIkAjQCNAIsAiQCGAIYAhwCJAIwAiQCFAIEAfAB8AHsA
eAB2AHAAbABqAGkAYwBdAFkAUgBPAEsASwBLAEEAOwA1AC4ALgAsACkAKAAkACAAIAAg
ABwAGQAUAA8AEQARABEAFAARAA8ACwAHAAkACQAJAAoACQAIAAgACwAKAAkACAAGAAUA
BwAJAAwACQAHAAUAAQAEAAYACAAKAAUABQAJAAsACgAJAAcABAAGAAcACQAMAA0ACgAI
AAUACwAJAAcACAAHAAYACQAKAAoACgAJAAcABwAIAAsADgAMAAkABgACAAUABwAIAAgA
BgAGAAgADAAJAAcABQAAAAEABAAJAA4ACgAIAAMA/v8DAAIABAAEAAMAAgACAAQAAQAB
AAAA/P/8//7/AQADAP/////8//j//P/+////AgAAAPv/+//+//v/+//6//f/9//6//3/
AQD9//3/+v/2//v//f/9//3/+v/5//z//P/7//r/9//1//j/+v/6/////f/6//f/9f/4
//r/+P/7//r/+f/5//r/+P/4//f/9f/0//j/+/////z/+//4//b/+v/5//n/+v/3//b/
+f/4//f/9//2//P/9//4//r//f/7//r/9//z//n///8AAP3//P/7//r/+P/2//T/8v/1
//j/+//+//r/+P/2//T/9f/2//f/+P/6//r/+v/6//b/9P/y//D/9f/4//v//v/7//j/
9f/y//X/9v/3//n/+//7//3/AQABAAEA///8/wAAAQACAAQAAAD9//3//P/+/wAA/v/7
//n/9//2//j/+P/3//b/8P/1//j/+P/3//D/7v/v//H/9f/1//L/7//x//D/8f/y/+7/
7//v/+z/8P/w//L/9P/w/+7/8f/y//D/8P/w/+7/7v/w//H/8//w//H/8v/x//D/8v/z
//T/8//t/+z/7//y//f/AAAJABAAFgAbABsAFwAQAAYA9//o/9L/rf+B/1f/Iv/o/tj+
6/7x/uT+3f7X/tT+4f74/g3/HP8z/1D/af+A/5j/qv+y/7n/xP/Q/9v/5//t//X/+P//
//7//v8CAAMABgAJAAoACwANAA4ADwARABAAEAARAA4AEgAVABQAFgATABYAFgAYABkA
GQAZABkAGQAaABoAIAAcABwAGwAYAB0AIAAgACEAHQAfAB4AIQAiACMAIwAjACQAIwAk
ACcAJQAnACkAJwAqAC0ALwAxAC8AMQAyADMAMwA4ADgANwA6ADsAPQBBAEEARABGAEcA
TgBQAFIAVABVAFYAWQBeAGEAYwBlAGYAaABqAG8AcwByAHUAdQB1AHgAeQB7AH4AewB7
AHwAfwCBAIEAgQCAAH4AfQB9AH4AewB5AHcAdAB0AHMAcABuAGgAYgBeAFsAWgBVAFIA
TABIAEEAPgA7ADUAMQAtACgAJwAkACAAHgAaABQAEgAQABIAEQAOAAsACQAHAAUABgAE
AAMAAAD9/wEAAQABAAIA///8//r/+//8//3//v/+//3//f/9//7//v/9//z/+f/9//7/
//8AAPr/+f/8//3/AAABAAEAAAD+//3//f/+/wAA/v/9//v/AAD///7/AAD+//z//v/+
/wAAAgADAAMA///+////AAAAAP///v/8////AQACAAIA/v/8//z//v/////////8//v/
+v/7//z/+v/6//f/9P/5//j/+v/6//j/9v/1//b/9//5//r/+P/3//b/9v/1//H/8//y
//D/8//0//T/9v/y/+3/7f/w//H/8//0//P/8v/y//L/8//w//H/7//s/+//8f/x//H/
7//t/+//7v/y//L/8P/v/+7/7v/s/+//7f/s/+v/6//v//D/7f/v/+3/6//q/+r/7P/u
/+//7//r/+z/7P/t/+r/6//q/+r/7v/t/+3/7v/r/+j/6f/m/+j/6//t/+3/7f/s/+z/
7f/s/+z/6v/n/+//8//0//H/7v/r/+j/5v/m/+b/5v/o/+r/7P/u/+r/6P/m/+T/6P/q
/+z/7v/t/+z/6//q/+j/6P/o/+j/6//u//L/9f/x/+//7//w//b/+P/5//r/9f/y//D/
7//t//D/8v/y//X/9P/y/+//6v/m/+X/6P/t//D/7v/u/+7/6//n/+L/4f/j/+b/5//q
/+j/5v/m/+P/4v/h/+H/5//q/+r/6f/o/+f/5v/k/+P/5//p/+j/6//s/+v/6P/n/+X/
5P/l/+v/7//x/+3/6v/o/+b/5f/l/+r/7f/0//v/AgAFAAgADAANAAsADwAMAAAA7//U
/6b/e/9Z/yn/7P7Y/ur+8f7j/tL+yf7H/s7+4f7+/hX/Kv9D/17/df+I/5b/nv+o/7n/
xv/S/9//6f/s//H/8f/1//X/9v/7//3/AQAFAAcACQAEAAIAAAD//wQACAANAA4ADgAP
AAwADAAJAAwADAAOABEAEwAVABcAEwAQAAwADgARABQAFgAWABgAGAAVABMAEgAVABUA
GQAdAB8AIAAhABwAGQAYABkAHQAhACUAJQAlACUAJAAjACIAJQAnACkALgA0ADUANQA0
ADMAMwA1ADcAPABAAEMARwBIAEkASgBKAEwAUABWAFwAXwBiAGQAYwBiAGQAZQBpAG8A
cgB1AHUAcwByAHIAcQBxAHIAdQB6AHsAfAB8AHQAcQBvAG4AcABxAHIAcgBvAGsAZQBg
AFkAVABRAE8ATwBLAEkARAA7ADMALwArACkAKQApACgAIQAcABYAEgAOAAoACgAKAA0A
DQALAAkABQABAP3//P///wEAAQABAAAA/f/6//j/9//2//b/+f/8//3//v/+//f/9f/z
//L/9//5//v/+//9//z/+//6//b/9f/4//n//P///wEAAgD8//n/9//2//3//v8AAAEA
AwD///v/+v/5//j/+//8//7/AAABAAEA+//4//f/9v/7//3///8AAAAA///9//r/9v/2
//j//P/////////8//f/9P/z//L/9v/6//v//P/8//j/9//0//P/8v/y//T/9//5//r/
+P/0//L/8f/v/+//8//0//T/9v/0//H/8P/v/+v/7P/w//P/9f/2//X/7//s/+n/5//q
/+//8f/y//L/8f/u/+v/6v/p/+z/7P/x//L/8f/x/+3/6v/l/+X/6v/s/+7/8f/v/+7/
6f/p/+f/5//o/+r/7v/w//H/8f/p/+j/5v/l/+f/6//t//D/8P/t/+v/6v/n/+b/6f/o
/+r/7f/v/+//7P/o/+X/4//o/+z/7v/v//X/8f/q/+n/6P/n/+b/6v/s/+7/8P/u/+z/
6v/o/+j/6P/o/+j/6//s/+3/7v/q/+j/5v/k/+f/6v/t//D/7v/s/+r/6P/q/+r/6v/q
/+z/7v/w//P/8f/v/+//8f/3//v//f/+//v/9//z//D/8f/x//T/9v/2//j/9v/z/+7/
6f/l/+T/6v/v//T/9P/y//D/6//l/+H/4v/m/+v/7P/r/+f/4//i/+D/4P/g/+L/5//r
/+z/6P/k/+L/4P/f/+D/5v/q/+z/7P/s/+r/4//i/+D/3//k/+n/7v/x/+z/6v/n/+T/
4f/l/+r/7//y//n//P/5//7/BgANABEAEwAMAAAA7//U/6r/gf9f/zH//P7u/v7+//7t
/tb+w/65/sj+4/4A/xf/Lv9J/2T/df+C/5D/nP+o/7n/yv/Y/+P/7//v//H/7v/v//T/
9v/8////AwAFAAUABQABAAAA/////wUACgAQABIADgANAAgABgAIAAwADQAQABMAEwAT
ABMAEAAOAAsADgASABYAGQAaABcAFgASAA8AEgAXABkAHwAeAB8AHwAfABwAGQAYABkA
HQAjACkAKwApACcAJAAhACQAKQAtADEAMwA4ADgANwA0ADMAMwA1ADsAQgBIAE0ATQBM
AEsASgBOAFIAWABgAGMAZQBnAGgAZwBmAGgAaQBuAHUAeQB9AHoAdwB1AHQAdQB3AHoA
fwCBAIEAgQCAAHoAdwB1AHQAdwB5AHsAfAB2AHEAagBkAGEAXgBdAF0AWABTAFAASgBC
ADkANAAvAC8ALwAvAC4AJwAgABgAEgARAA4ADwAQAA4ADQAKAAcAAgD///z//P8AAAMA
BAAFAAEA/f/5//b/9//4//r///8BAAEAAQAAAPv/+f/3//b//P///wIAAwD///z/+f/2
//T/9f/6//3/AAABAAEAAAD7//n/+P/4////AAACAAMAAgD9//j/9v/3//j//f8AAAEA
AgACAAEA+//4//f/9v/8////AgAEAAAA/f/5//T/9f/2//n//v/////////8//f/9P/z
//L/+P/8//3//v/7//b/9P/w//H/8v/0//j/+v/7//v/+P/0//L/8f/v//H/9//6//z/
+P/0/+//7P/v/+3/8P/2//T/9f/1//P/7v/s/+r/6f/r//H/9P/2//P/8f/t/+n/6v/r
//D/8v/y//L/8P/v/+v/6v/n/+n/7f/w//P/9//1//L/6//p/+r/6//t//D/7//w//D/
7//o/+j/5//n/+r/7//y//b/9P/v/+v/6P/q/+r/7v/u/+//8f/y//H/7//s/+r/6f/u
//L/9P/1/+//6//o/+r/6v/q/+r/7v/w//L/9P/x/+7/6//o/+r/7P/u//D/7//u/+3/
7P/q/+r/6v/q/+7/8P/y//T/8P/u/+z/6v/u//D/8//1//T/9f/4//z//P/6//f/9P/1
//b/+P/7//b/9v/1//L/9//2//T/8f/v/+z/7P/w/+//8P/s/+r/7//v/+7/7P/p/+n/
6v/p/+3/7P/r/+z/6P/o/+j/6f/p/+r/6P/l/+f/6f/r/+z/6f/r/+v/6P/q/+z/7P/q
/+r/6f/p/+v/6//t/+3/5//r/+z/7f/v/+v/5v/n/+z/9f/+/wcADgAYABkAFQANAAQA
9v/n/9L/rv+D/1n/J//m/sr+1v7f/tX+zP7P/tX+3v7v/gL/Ff8m/zn/Uv9v/4r/nv+q
/7b/wf/I/87/1//h/+f/7//y//n/+f/6////AQADAAUABQAFAAYACAAKAA0ADAAMAA0A
CgAOABEAEAASAA4AEAAPABAAEgATABQAFQAWABYAFQAaABcAFgAUABAAFAAYABkAGwAX
ABkAGAAbAB4AHwAfAB8AHwAfACEAJQAiACMAJAAhACQAJwApACsAKQArACwALQAtADIA
MgAxADUANwA6AD8APAA+AD8APwBHAEoATQBQAE8AUABTAFgAWwBdAF8AYABiAGQAaQBt
AGoAbQBtAG0AcABxAHMAdgB0AHMAcwB1AHUAdQB1AHQAcQBxAHIAdAByAG8AbABoAGoA
aQBmAGQAXQBYAFUAUwBQAEsASABCAD0ANwA1ADMALAApACYAIgAiACAAHQAcABYAEAAO
AAwADgANAAoABwAHAAUAAwAEAAIAAQD+//v//v///wAAAgD+//z/+//9//3//f/9//z/
/P/9//7/AAD+//3//P/5//z//v8AAAIA/f/7//3//f8AAAEAAQAAAAAA/////wAAAQAA
AAAA//8EAAMAAgAEAAIAAAACAAIAAwAEAAQAAwAAAAAAAgAEAAMAAQD///z/AQADAAQA
BAAAAP7//v8AAAEAAQABAP7//P/8//7/AAD+//7/+//4//3//P/+//7//P/6//n/+v/6
//v/+//4//f/+P/6//v/+P/5//f/9P/3//j/+P/6//j/8//z//b/9v/3//f/9f/z//T/
9f/3//T/9f/z//D/8//1//X/9f/x/+//8f/w//T/9P/y//H/8v/y//D/8//x//D/7//v
//L/9P/y//X/8f/v/+7/7v/x//L/8v/x/+7/8P/x//P/7//v/+3/7P/v/+//8P/y/+7/
7P/u/+z/7v/v/+//7f/u/+7/7//x/+7/7v/s/+n/7//1//j/9P/y//D/7v/t/+z/6//q
/+3/7v/v//D/7P/q/+j/5v/p/+z/7//y//L/8//z//H/7//x//T/9//7//z//f/7//X/
8v/w/+//9f/4//n//P/5//X/8P/r/+b/5v/q/+3/8f/w//H/8v/u/+n/4//i/+b/6//u
/+//6v/n/+b/5P/k/+T/5f/p/+z/7P/r/+j/5f/k/+L/4v/o/+z/7f/u/+3/6v/l/+T/
5f/l/+f/6//x//P/7//u/+v/6P/m/+X/7P/v//b/+/8AAAEAAgAGAA0AEwATAAwAAADv
/9b/rv99/1f/Lf/2/tj+5P7x/uf+1v7H/r/+xv7d/vr+E/8q/0H/WP9t/4D/jP+Y/6T/
tf/I/9j/4f/p/+v/7//u//H/9P/2//z///8EAAcACAAJAAUABAADAAMACAAMABEAEgAP
AA8ACwAKAAoADgAPABIAFQAVABUAFQASABAADQAQABIAFgAZABoAGAAYABUAEwARABUA
FgAbAB4AHwAfAB8AHAAZABgAGQAeACMAKAApACgAJwAlACMAJQApACwALwAxADYANgA1
ADIAMQAxADMANwA+AEQASQBKAEoASgBKAEsATgBTAFoAXwBhAGMAZABjAGIAZABlAGoA
cQB1AHkAeAB1AHMAcgB0AHUAdwB7AH0AfQB9AHwAdQBzAHIAcgB0AHUAdgB2AHAAawBk
AF4AWwBYAFcAVwBUAE8ATABGAD4ANQAwACsAKwArACsAKgAkAB4AFwASABAADAAMAAwA
DQANAAsACQAEAP//+v/4//v///8BAAMAAQD9//n/9v/4//j/+f/9//////////7/9//1
//P/8v/3//v///8BAP///P/5//b/9P/1//r//f///wEAAgACAP7/+//5//j/AAACAAUA
BwAGAAEA/P/6//r/+v/+/wAAAgAEAAUABQD///z/+//6/wAAAwAGAAgABgADAP//+v/6
//r//P8AAAMAAwADAAAA+//4//f/9v/7/wAAAgAEAAIA/P/5//T/9f/2//j//P/+////
///8//b/9P/z//H/8//5//z//v/9//r/9v/0//T/8f/z//j/+v/7//v/+f/y//D/7v/t
/+//9f/4//r/9//1//H/7f/v/+//8//0//f/+P/3//f/8v/w/+z/7f/y//T/9v/5//b/
9P/u/+3/7//v//D/8v/0//b/9//3/+//7v/s/+v/7v/z//b/+v/3//P/8P/u//D/8P/0
//T/9v/3//f/9f/x/+7/7P/r/+//9P/3//n/+//1/+z/7v/u/+7/7v/y//T/9v/4//b/
9P/y//D/8f/y//P/9P/2//b/9v/2//L/8P/u/+z/8f/0//f/+v/2//T/8v/w//P/9P/1
//b/+f/6//z//f/6//n/+v/8/wIABAAFAAYAAAD8//n/9//4//z///8AAAIAAAD9//n/
9P/w/+//8v/4//z/+//8//v/9//y/+z/7v/x//X/9//2//L/7v/s/+r/6v/q/+v/8P/0
//X/9f/x/+//7f/q/+z/8f/0//T/9P/0//L/7v/s/+v/6//t//L/9//6//f/8//w/+3/
6//x//j//f8AAAUACAAJAAwAEAAVABcAFwAUAAYA8f/U/6j/f/9f/y3//P74/gr/Bf/x
/t7+zf7F/tb+9f4S/yf/Pv9Z/3T/h/+S/5r/pv+4/8n/2v/o/+//9f/3//v/+v/9/wAA
AgAIAAsADwARABEAEQANAAwACwALABIAFgAbABwAGQAZABUAFAASABYAFwAaABwAHQAe
AB8AHAAaABcAGgAeACIAJQAmACMAIgAeABsAHQAhACIAJwApACsALAAtACgAJQAkACUA
KgAvADQANQA0ADMAMQAvADEANQA4ADsAPwBEAEQAQwBAAD8APwBBAEUATABSAFcAWQBY
AFcAVgBbAF4AYwBqAG4AcQB0AHYAcwByAHQAdQB5AIEAhgCLAIgAhQCDAIIAgwCFAIgA
jQCPAI8AjwCOAIgAhQCDAIIAhACFAIYAhgB/AHkAcQBqAGgAZABiAGEAXABXAFQATgBG
AD0AOAAzADEAMQAxADAAKAAiABsAFgAVABIAEwAUABQAEwAQAA0ACQAFAAEAAAAEAAcA
CAAJAAUAAQD9//r/+//8//7/AwADAAMAAwACAP3/+//5//j//v8BAAQABQACAAAA/v/8
//n/+f/9////AQADAAQABAD+//v/+f/4/wAAAgAFAAcACAADAP7//P/8//z/AAACAAUA
BgAGAAUA///8//v/+v///wEAAwAEAAEA///8//j/+f/6//3/AgABAAEAAQD+//n/9v/1
//T/+f/+/wAAAgD///r/+P/0//b/9v/3//r/+//9//7//P/2//T/8//x//T/+f/7//z/
+f/2//L/8P/x/+//8v/4//j/+f/5//f/8P/u/+z/6//v//X/+P/6//f/9f/x/+3/7f/t
//H/8v/1//b/9f/1//D/7v/q/+v/7//y//X/+f/2//T/7v/t/+//7//w//L/9f/2//b/
9f/v/+7/7P/r/+//8//1//j/9f/x/+7/7P/u/+7/8v/y//T/9f/1//P/7//s/+r/6f/t
//L/9f/3//H/7f/o/+r/6v/q/+r/7v/w//L/9P/x/+7/6//o/+v/7P/t/+7/8P/w//D/
8P/v/+7/7f/s//D/8v/0//b/9P/z//D/7//0//j//P/+//z//P/5//b/8v/x//H/9P/3
//j/+//6//X/8f/t/+r/7P/w//P/9v/0//T/9P/x/+v/5v/m/+n/7v/x//L/8P/q/+j/
5f/k/+X/5//s//D/8P/v/+z/6//q/+j/6P/t//H/8v/z//T/8f/s/+v/6f/q/+3/8v/3
//j/8//x/+7/6v/p/+n/7v/1//7/AQAAAAEABgAMABMAFwAVABAACADz/87/oP9z/03/
Hf/o/tT+5P7v/uP+0P7H/sv+1v7r/gr/If82/0n/Xv9z/4b/lv+g/6z/v//Q/9z/5//t
/+7/8f/v//H/9f/4////AwAHAAkACQAJAAUABAADAAMACQAOABQAFgASABEADAAKAAwA
EAARABQAFQAVABUAFQAQAA4ACwAOABMAGAAcAB4AGwAaABYAEwAVABkAGgAfACIAIwAj
ACMAHwAbABkAGQAdACMAKQArACgAJwAlACMAIwAnACoALQAxADYANgA1ADQAMwAzADUA
OQBAAEYASwBLAEoASQBIAEsATgBTAFoAXwBhAGMAZABhAGAAYgBjAGgAbwBzAHcAdgBz
AHEAcABwAHEAcwB3AHsAewB7AHoAcgBvAG0AbABvAHEAcwB0AHAAawBkAF4AXABYAFYA
VQBUAE8ATABGAD4ANQAwACsAKgArACwALAAmACAAGQAUABUAEgATABQAEgARAA4ACwAI
AAUAAgACAAQABwAIAAkABwADAP///P/8//z//f8BAAMAAwADAAIA/P/7//r/+v/+/wEA
BAAFAAQAAgAAAP7//f/9/wEAAwAGAAcABwAGAAIA///9//z/AwAGAAoADQALAAUA///8
////AAAFAAgACQAKAAoACQADAAAA///+/wMABQAHAAgABQADAAAA/P/7//z///8EAAUA
BQAFAAIA/f/6//n/+P/+/wIAAwAEAAEA/P/6//b/9//4//r//v/+///////8//j/9v/1
//P/9v/7//3//v/8//j/8//w//H/7//y//j/+P/5//n/9//x//D/7//v//D/9f/3//j/
9f/z/+//6//t/+3/8f/y//T/9P/y//H/7v/s/+j/6f/t//D/8//3//X/8v/r/+n/6//t
//D/9P/0//T/8//x/+v/6v/o/+f/6v/v//L/9v/z/+//7P/q/+z/7P/w//D/8P/x//H/
7//t/+r/6P/n/+z/8P/y//P/7//r/+j/6v/q/+r/6v/s/+7/8P/y/+3/6v/n/+T/6f/s
/+//8v/w//D/8f/x/+//7//x//T/+P/6//v//P/4//T/8f/v//D/9P/3//j/+P/2//P/
7//r/+j/6P/s//D/9P/z//T/8f/t/+j/4v/j/+f/7P/v/+3/6v/n/+b/5P/k/+T/5f/q
/+7/7//v/+r/5//k/+D/4v/p/+7/8P/v/+7/6//m/+b/5f/l/+f/7f/x//P/7//t/+r/
5//l/+n/8P/1//r//f/+////BAAMABEAEwAVABAAAgDt/87/pP93/1X/Kf/y/uD+8v71
/uH+zv7F/r/+yv7n/gj/Hf8w/0f/YP9z/4T/kv+g/6z/u//Q/97/5f/r/+z/8f/x//X/
+v/8/wIABQAHAAkACQAJAAcABgAFAAUACgAOABMAFAASABEADAAKAAsAEAASABYAFQAV
ABUAFQASABAADQAQABUAGgAeACAAHgAcABcAEwAUABkAGwAhACAAIQAhACEAHgAbABoA
GwAfACUAKwAtACsAKQAmACMAJAApAC0AMQA1ADoAOgA5ADcANwA4ADsAPgBEAEkATQBO
AEwASgBIAE0AUgBZAGIAZQBnAGkAagBnAGYAaABpAG0AdQB6AH8AfQB5AHYAdAB1AHcA
egB/AIEAgQCBAIAAeQB3AHYAdgB6AHsAfAB8AHcAcQBpAGIAYQBeAF0AXQBYAFMAUABK
AEEAOQA1ADEAMQAxADEAMAApACIAGgAUABMAEAARABIAFAATABAADQAHAAMA///+/wMA
BwAJAAsACAADAP7/+v/7//z//v8DAAMAAwADAAIA+//5//f/9v/9/wEABQAHAAMAAAD9
//r/+f/7/wEABQAEAAUABQAEAAAA/f/7//r/AQAEAAgACwALAAUA///8////AAAFAAgA
BwAIAAgABwAAAP7//v/+/wUABwAJAAoABwAFAAIA/v/9//7/AQAGAAcABwAHAAQA///8
//v/+v8AAAQABQAGAAUAAAD+//r//P/8//3/AAAAAAEAAQD+//r/+P/3//X/+P/9////
AAD9//r/9v/0//X/8//2//z//v///////f/3//T/8f/v//H/9//6//z/+f/3//P/7//y
//P/+P/6//z//P/6//n/9v/0//D/8f/0//b/+P/7//j/9v/w/+//8v/z//X/+P/3//j/
+P/3//D/8P/v/+//8v/3//r//v/6//X/8f/u/+//8P/1//b/9v/3//f/9f/y//D/7//v
//T/+P/6//v/8//v//D/8P/w//D/8P/y//T/9v/4//T/8v/w/+7/8v/0//b/+P/2//b/
9v/2//P/8v/x//D/8//2//n//P/4//b/9P/z//b/9//6////AQADAAMAAgAAAP3/+v/4
//n/+/8AAAQAAAD+//j/8f/z//P/9P/4//j/+f/6//b/9//4//b/8//x//L/9v/7//n/
9f/u/+f/6v/s//D/9P/y//P/8//w/+3/6v/p/+j/6f/s//T/+v/2//L/7v/o/+j/7P/v
//P/8f/z//X/9f/v/+7/7P/q//n/+f/4//X/8v/z//b/+/8GABIAHQAlACMAFAAEAPP/
3P/A/5//g/9n/zL/BP8C/wP/7/7c/tH+yf7Q/uv+CP8b/yT/Nf9O/2f/fv+S/6b/uP/F
/9D/2P/d/9//5P/r/+3/8//5//7/BwANAAoACQAGAAMABwAKAA0AEQATABQAFgAUABMA
EwAPAA4AEgAYABsAIAAcABkAFgATABYAGAAZACAAHwAgACAAHgAgACAAHQAbAB8AJQAo
AC8AKgAnACMAHwAhACMAJwAtAC0ALwAxAC8AMQAxADAALwAxADcAPABBAD4AQAA9ADkA
QQBHAA==
         </WaveFormData>
      </LeadData>
      <LeadData>
         <LeadByteCountTotal>10000</LeadByteCountTotal>
         <LeadTimeOffset>0</LeadTimeOffset>
         <LeadSampleCountTotal>5000</LeadSampleCountTotal>
         <LeadAmplitudeUnitsPerBit>4.88</LeadAmplitudeUnitsPerBit>
         <LeadAmplitudeUnits>��V</LeadAmplitudeUnits>
         <LeadHighLimit>2147483647</LeadHighLimit>
         <LeadLowLimit>268435456</LeadLowLimit>
         <LeadID>V4</LeadID>
         <LeadOffsetFirstSample>0</LeadOffsetFirstSample>
         <FirstSampleBaseline>0</FirstSampleBaseline>
         <LeadSampleSize>2</LeadSampleSize>
         <LeadOff>FALSE</LeadOff>
         <BaselineSway>FALSE</BaselineSway>
         <ExcessiveACNoise>FALSE</ExcessiveACNoise>
         <MuscleNoise>FALSE</MuscleNoise>
         <LeadDataCRC32>3782062989</LeadDataCRC32>
         <WaveFormData>
+v/6//r/+v/4//j/+P/4//r/+v/6//r//P/+/wAAAgABAAAA///+/wEAAgADAAQAAgAC
AAIAAgACAAIAAgACAAQABgAIAAoABwAGAAUABAAIAAoADAAOAA4ADgAOAA4ADgAOAA4A
DgASABQAFgAYABcAFgAVABQAGQAcAB8AIgAiACIAIgAiACQAJgAoACoALQAwADMANgA4
ADgAOAA4AD4AQgBGAEoASwBMAE0ATgBPAFAAUQBSAFYAWgBeAGIAYABeAFwAWgBdAF4A
XwBgAF0AXABbAFoAWQBYAFcAVgBUAFQAVABUAE8ASgBFAEAAPQA8ADsAOgA2ADIALgAq
ACcAJAAhAB4AGwAaABkAGAAUABAADAAIAAoACgAKAAoACAAGAAQAAgABAAAA///+/wAA
AAAAAAAA/v/8//r/+P/7//z//f/+//z//P/8//z/+v/6//r/+v/9//7///8AAP3//P/7
//r//f/+////AAD///7//f/8//7//v/+//7/AQACAAMABAACAAAA/v/8//7/AAACAAQA
AwACAAEAAAD+//7//v/+/wEAAgADAAQAAAD+//z/+v/8//7/AAACAAEAAAD///7//P/8
//z//P/9//7///8AAPz/+v/4//b/+P/6//z//v/8//r/+P/2//j/+P/4//j/+f/6//v/
/P/4//b/9P/y//T/9v/4//r/9//2//X/9P/y//L/8v/y//X/9v/3//j/9f/0//P/8v/z
//T/9f/2//X/9P/z//L/8v/y//L/8v/0//b/+P/6//b/9P/y//D/8v/0//b/+P/3//b/
9f/0//L/8v/y//L/9f/2//f/+P/1//T/8//y//X/9v/3//j/9//2//X/9P/0//T/9P/0
//f/+P/5//r/9v/0//L/8P/0//b/+P/6//f/9v/1//T/9P/0//T/9P/3//j/+f/6//b/
9P/y//D/9P/2//j/+v/5//j/9//2//T/9P/0//b/+//+/wEABAAFAAIAAQD+/wAA/v/9
//////8AAAEAAgADAAIAAAD8//3//f/7/////v/8//r/+P/6//z//f/7//T/9P/2//r/
9//2//P/8P/w//L/9P/3//T/8//w/+3/7v/v//H/8//y//H/8v/y//H/8f/x/+//8v/z
//X/+P/z//P/8v/v//D/8v/0//X/9f/z//P/8P/v//P/+P/6/wAACAAOABcAJgA0AEMA
VwBqAHQAegB+AHMATQAgAPT/wv+U/27/Tf84/zr/Rf9T/1f/Xf9v/4b/mv+s/7z/xv/P
/9P/2f/f/+b/7P/w//T/9v/7//z//P/+/wAAAAAAAAAAAAABAAMABgAIAAkABwAGAAMA
BwAIAAgACgALAAwACwAKAAoACgALAAsADQANAA4AEQANAA0ADgAMAA4AEAARABIAEQAT
ABMAEwAVABQAEgARABMAFQAWABgAGAAaABkAFgAYABgAGgAcABoAHQAfACEAIwAjACIA
IQAlACcAKgAuAC4ALgAvAC8AMgA0ADYAOAA4ADwAPgBBAEMARwBIAEgATQBQAFQAWABX
AFgAVwBVAFgAWwBdAGAAXgBhAGMAZQBnAGYAZQBjAGIAZABnAGkAZwBkAGEAXQBeAF4A
XQBcAFoAVwBVAFQAUQBNAEoARQBEAEEAQABAADgAMwAvACoAKAAmACUAJQAjAB8AHgAd
ABsAFwAVABAAEQARAA8AEQAOAA0ACwAJAAkACQAJAAkACAAHAAcACgAIAAgACAAFAAQA
BQAHAAoACgAIAAYAAwAFAAYACAAJAAcABgAIAAoACQAIAAcABQAGAAcACQAMAAsACwAI
AAUACAAIAAYABwAGAAUABwAJAAkACQAJAAYABgAHAAkADAALAAgABgAEAAYABgAFAAcA
BAAEAAgACQAIAAYABAABAAIABAAHAAsACwAHAAMA/////wEAAgADAAIAAQACAAMAAQAB
AAAA/f///wAAAQACAAAA/f/7//j/+//8//7/AQD8//v/+//8//z//P/7//n/+//8//7/
AQD8//r/+P/1//r//f/9//7/+//7//z/+//7//j/9v/0//j/+f/5//3/+f/4//j/9v/6
//r/+v/6//v/+//6//n/+f/5//n/9v/4//r//P/+//v//P/5//b/9//4//j/+f/4//r/
+v/5//j/+P/4//b/9//5//r//P/8//r/9//0//n//f/+//v/+v/5//j/9//2//X/9P/3
//j/+f/6//f/9v/1//T/9f/2//f/+P/4//j/+P/4//X/9P/z//L/9P/2//j/+v/3//b/
9f/0//f/+P/5//z//v/+//7//v////7////+/wEAAAAAAAMAAgAAAP7//P8BAAIAAgAA
AP7//f/6//3//P/6//j/9v/4//r/+//5//H/8P/x//T/8//0//P/8v/w//D/8P/x/+7/
7//u/+3/7v/v//H/8//x/+//7//u//H/8f/x/+//7//v//D/8v/w//H/8f/v//H/8v/z
//P/8f/t/+3/7v/x//P/9v/6//r//v8GAA8AGAAmADcASwBeAHAAdABsAGEARwAeAPj/
1P+o/37/Xf9C/zL/N/9H/0//V/9n/37/kP+g/7D/vP/D/8n/0f/X/+D/6v/v//L/8//3
//f/9v/3//j//f/+////AAABAAEAAgACAAQAAwADAAEAAwAEAAQABgAHAAgABwAGAAoA
CgALAAsACgAJAAkACwAJAAkACgAIAAsADgAQABIADgAPAA4ADQARABIAEgATABMAEwAS
ABIAEwAWABYAFAAWABYAGAAaABcAGQAaABsAIAAhACEAIQAjACMAJAAmACYAKAArAC0A
MQAyADMANAA0ADgAOgA9AEMARwBIAEgASgBMAE8AUgBTAFYAVwBXAFsAXQBeAGAAXgBf
AF8AXwBlAGYAZwBnAGQAZABlAGUAZQBkAGMAYQBhAGAAXgBcAFkAVQBSAFAATgBLAEkA
RQBAADsAOAA2ADAALQArACgAJgAiAB8AHQAaABUAEwARABEADwAPAAwACwAJAAUABQAE
AAMAAQD//////////////f/7//r//P/+//7//v/7//v/+//8//7//f/8//v/+f/5//r/
/P/9//r/+P/5//r/+//8//3//f/8//v/+//8//z//f/7//n/+//8//v//f/6//n/+//9
//7///8AAP7//v/9//3//v/9//z//P/8//7//v/9/////P/6//z/+//9//z/+//5//j/
+P/5//v/+//5//f/9f/1//f/+P/5//b/9f/2//f/+f/5//j/9f/0//T/9P/0//P/8f/w
/+7/8P/w//H/8//u/+3/7f/u//L/8v/x/+//7v/u/+//8f/u/+7/7v/t/+//8f/w//D/
7v/t/+3/6//v/+7/7v/u/+7/7f/r/+3/6v/q/+v/6v/t/+z/6//q/+n/6f/o/+f/6v/r
/+z/6v/q/+r/6v/q/+b/6P/m/+T/5//o/+j/6f/m/+b/5P/h/+T/5v/o/+j/6f/p/+j/
6P/n/+b/5P/i/+f/6//s/+j/5v/k/+L/4v/i/+L/4v/l/+b/5//o/+b/5P/i/+D/4v/k
/+b/6P/n/+b/5f/k/+L/4v/i/+L/5v/o/+z/7v/r/+r/6f/s/+3/8P/x//L/7P/p/+n/
6//s/+3/7v/w//L/8f/u/+v/5//j/+X/6P/q/+r/6v/q/+j/5//j/97/3P/e/+L/4P/h
/+D/3//e/9z/3P/d/93/4P/h/+L/4v/f/9//3//f/9//4f/i/+P/5f/l/+P/4v/g/9//
3//e/+L/5f/m/+X/4//h/97/3f/f/+X/5v/p/+v/7P/s/+7/8v/6/wUAGgAyAEUAVwBi
AGAAYABcAEcAGwD0/9D/pv92/07/M/8i/yL/Lf8//03/Wf9t/4D/jP+c/6b/rv+1/8P/
zf/V/9r/4P/g/+L/4v/l/+f/6P/r/+7/8f/y//P/9P/x/+//7v/s//H/8//2//f/+f/4
//b/9v/3//j/9//2//v//P/+////+//5//j/+f/7//3/AAAAAP7//v/9//z/+v/9//7/
//8DAAQABAAFAAIAAQD///7/AQAGAAgACAAKAAgACAAIAAYACQALAA0AEQATABQAFQAT
ABMAFAAWABcAGgAeACEAJAAkACQAJAAlACoALQAxADUAOQA6ADoAOgA6ADsAPABAAEYA
SgBNAEsASwBKAEoASgBNAE8AUQBVAFYAVwBXAFIAUABPAE0AUQBSAFMAUwBPAEwASABE
AEEAPwA+AD4APQA5ADYAMQAqACUAIgAgAB4AHQAdABwAFwASAA4ACwAIAAUABQAFAAcA
BQAFAAIA/v/7//b/9f/3//n/+v/7//f/9f/z//H/8f/x//L/9v/2//b/9v/z/+7/7f/t
/+7/8//0//X/9f/1//T/9P/z//H/8P/y//T/9f/2//f/9//y//H/8f/y//b/+f/5//n/
+f/4//X/9f/z//P/9v/5//r/+//8//r/9//1//T/9P/3//j/+v/8//z/+v/3//f/9P/0
//j/+f/7//r/+f/3//P/8v/y//P/9//3//f/9//2//X/8//x/+//7//x//P/9P/1//X/
8//w//D/8P/w//H/8f/y//L/9P/y//H/8f/u/+3/7f/u//H/8v/y//H/7P/q/+n/6f/s
/+7/8P/x/+//7//s/+r/6v/r/+3/7f/y//D/7//u/+3/6//o/+n/6v/s/+//8P/u/+z/
6v/o/+j/6f/p/+n/7P/t/+7/7P/o/+j/6P/o/+r/7v/u/+7/7f/s/+r/6f/o/+r/6v/p
/+v/7P/t/+z/6P/n/+X/5P/p/+z/7v/w//P/8f/s/+v/6v/p/+j/6//s/+3/7v/t/+z/
6//q/+r/6v/q/+r/6//s/+3/7v/r/+r/6f/o/+r/7P/u//D/7f/s/+v/6v/s/+z/7P/s
/+3/7v/v//L/8v/y//L/8v/5//r//f/+//v/9v/y//H/9f/2//f/+P/4//j/9//0//H/
7//r/+3/8//0//X/9v/0//L/7//p/+X/5v/p/+7/6v/q/+j/5v/k/+T/5P/l/+b/6f/q
/+v/5//l/+T/4//k/+X/6P/q/+v/6//r/+n/5//l/+T/5P/l/+n/7P/t/+n/6P/n/+X/
5f/n/+v/7P/t/+//7P/o/+z/9v8CABEAJAA2AEcAWwBqAG4AbgBuAFkAMwAMAOL/sv+C
/1j/M/8i/yj/Of9L/1f/Zf95/4z/mP+k/67/tP+9/8n/1f/d/+T/7v/t/+z/6f/p/+3/
7v/x//T/9v/2//b/9v/0//P/8//y//j/+////wEA/v/8//n/+P/8//7//v/+/wAAAAAB
AAEA/v/9//3///8AAAMABwAIAAMAAgAAAP7/AAAFAAgACwANAAwACgAJAAcABwAGAAYA
CgAQABMAFAARAA4ADQAMAA0AEQAUABcAGgAbABsAGwAaABkAGQAaACAAJAApAC0AKwAq
ACkAKAAqADAANAA5ADwAPwA/AD4APwBAAEIARABIAE4AUgBVAFQAUwBRAFAAUQBVAFgA
WwBcAFwAXABbAFYAVgBXAFcAWgBcAF4AXwBaAFYAUQBMAE0ASwBKAEoARgBBAD0ANwA0
AC8ALAAqACgAJwAnACYAHgAYABMADwAQAA0ADQANAAoABwAGAAIAAQD///v/+//9////
AAABAPz/+f/2//P/9P/1//f//P/+//7//v/7//b/9f/1//b/+//8//3//f/6//j/9//1
//b/9v/5//z//P/8//z/+//4//f/9//4//r//f/9//3/+//6//f/9//4//n//f8BAAAA
///+//r/+P/3//f/+P/9//7/AAACAAAA/P/3//X/9//4//3///////7//f/7//j/9v/1
//X/+v/7//z//f/5//f/9P/x//L/8//2//n/9//3//b/8//w//D/8P/w//P/9f/4//r/
9//0//L/8f/w//H/8//2//b/9v/1//P/7//u/+7/7//y//T/9v/3//T/8//v/+z/7f/v
//L/8//0//L/8f/w//D/7//t/+//8f/y//T/9P/z//D/7f/q/+3/7//w//H/8f/x//H/
7v/s/+z/7P/s/+3/8v/z//T/8P/u/+v/6f/q/+7/8P/x//T/9P/0//L/8P/v/+3/7P/w
//L/8//0/+//7f/q/+v/7P/t/+7/8f/y//P/9P/y//D/7v/s/+//8P/x//L/8f/w/+//
7v/u/+7/7v/u//H/8v/z//T/8f/w/+//7v/x//L/9f/2//j/+P/4//z/+f/6//n/+P/3
//f/+v////z/+//6//r//f/9//v/+f/2//H/8v/0//P/8v/x//D/8//z//D/7P/o/+j/
6v/m/+j/6P/o/+j/5//m/+b/5f/l/+X/5f/k/+X/5//p/+v/6P/n/+X/4//n/+n/6f/q
/+j/5//n/+b/6P/p/+j/5f/o/+n/6f/r/+n/5f/k/+n/7f/y//b/+P8CAAoADwAaACgA
OwBRAGAAYgBcAFYAPQAPAOT/wv+c/3T/VP8//zL/Mv87/0f/T/9Z/2f/ev+O/6T/tP+8
/8P/yf/N/9P/2v/i/+f/6v/r/+//7v/u//D/8v/1//b/9//4//j/+f/7//z//v/9//3/
+////wAAAAACAAIAAgAAAP7/AgACAAMAAwADAAMABAAHAAMAAwAEAAIAAwAGAAgACgAG
AAcABgAFAAsADAAMAA0ADgAPAA8AEAAQABIAEQAOABIAEgAUABYAEwAVABYAFwAcAB0A
HQAdACAAIQAjACYAJQAmACgAKQAuADAAMgA0ADIANgA4ADsAPwBDAEQARABIAEoATQBQ
AE8AUgBTAFMAVwBZAFoAXABaAFsAWwBbAGAAYABgAF8AXgBeAF8AXwBdAFwAWwBZAFsA
WgBYAFYAUQBNAEoASABGAEMAQQA9ADoANQAyADAAKgAnACUAIgAgAB4AHQAdABgAEwAR
AA8ADwANAA0ACgALAAkABQAFAAQAAwABAP//AAABAAIAAwD///3//P/+////AAABAP//
/f/9//7/AAD///7//f/7//3//v8AAAEA/v/8//3//v///wAAAQABAAAA/////wAA//8B
AAAA//8DAAQAAwAFAAMAAQACAAMABQAFAAUAAgABAAEAAgAEAAQAAgABAAAABAAEAAMA
BQACAAAAAgABAAMAAgABAP///v/+////AQABAP///f/7//v//f/+/////f/7//v/+//9
//3//P/5//n/+v/7//z/+f/3//b/9P/2//b/9//5//X/8//y//L/9v/2//X/8//y//L/
8//1//P/8v/x/+//8f/z//L/8v/w/+//7//t//H/8P/w//D/8P/v/+3/7//u/+7/7//u
//H/8P/v/+7/7v/t/+v/6f/t/+3/7f/q/+n/6v/r/+z/6P/q/+j/5v/o/+r/6//t/+v/
7P/r/+n/7P/s/+z/6v/s/+3/7f/u/+3/7P/q/+j/7//z//T/8v/w/+7/7P/q/+r/6v/q
/+z/7P/s/+z/6v/o/+b/5P/o/+r/7P/u/+7/8P/w//D/8P/w//T/9P/4//j/+P/0//D/
7//w//D/8v/0//f/+P/1//L/7//t/+n/6//u/+7/8P/w//D/8P/u/+n/4//i/+X/6v/p
/+r/5v/k/+L/4v/i/+P/4//l/+X/5f/k/+P/4v/h/+D/3//k/+b/6P/p/+b/4//h/9//
4f/i/+L/5f/p/+n/5//m/+P/4f/h/+P/5//q/+3/7f/s/+z/7P/w//7/CwAaACwAPQBP
AF4AYABYAFQARQAhAPr/1P+q/3z/VP8z/xz/Hv8v/z//Tf9Z/2v/fP+K/5b/oP+q/7P/
v//P/9v/4P/i/+P/5P/j/+X/5//o/+v/7v/z//T/9f/2//T/8//z//L/+P/5//v/+//5
//j/9v/2//r//P/8//z//v/+///////9//v/+v/7//z///8DAAQAAAAAAP///v/+/wEA
AgADAAYABgAFAAUAAQABAAAAAAAEAAoADQAOAA0ACgAJAAgACgANAA8AEQAUABUAFQAV
ABMAEwAUABYAHAAgACUAKQApACgAJwAmACkALgAxADUAOQA9AD4APgA+AD4APwBAAEQA
SgBOAFEATwBPAE4ATgBQAFMAVQBXAFoAWgBaAFkAVABUAFUAVQBYAFgAWABXAFMAUABM
AEgASABHAEcASABFAEEAPgA5ADIALQAqACgAJgAlACUAJAAeABgAEwAPABAADQANAA0A
DgALAAoABgAEAAEA/P/7////AQACAAMAAAD9//r/9//5//n/+v/+//7//v/+//v/9v/1
//X/9v/6//z//v////z/+v/5//f/9//4//z/AAACAAIAAgABAPz/+//7//z///8DAAQA
BQAEAAIA/v/9//v/+//+/wEAAwADAAMAAAD8//v/+//8/wEAAgAEAAYAAwAAAPz/+//8
//z/AAABAAMAAgABAP//+//6//r/+/8AAAEAAgADAP///f/6//f/+P/5//z/////////
/v/7//n/+P/3//b/+P/5//v//P/7//j/9v/1//T/9f/3//r//P/8//v/+f/2//T/8//z
//b/+P/6//v/+P/3//P/8P/y//P/9f/1//n/+P/4//j/9f/z//D/8f/0//b/+f/6//n/
9v/z//D/9P/1//X/9f/5//n/+f/2//P/8v/x//D/8//4//n/+v/3//b/9P/z//X/+P/5
//n/+P/4//j/9v/y//H/7//u//P/9v/4//r/+//z/+7/8P/w//D/8P/y//T/9v/4//X/
9P/z//L/8//0//X/9v/2//b/9v/2//X/9P/z//L/9P/2//j/+v/2//T/8v/w//L/9P/2
//j/+f/6//3//v/8//z//P8AAAEABAAFAAYAAQD9//z//f8AAAEAAgAEAAIAAQD+//v/
9//z//X/+P/7//z//f/+//v/+f/0/+7/7//y//f/9v/1//L/7//s/+z/7P/t/+3/8P/x
//L/8v/u/+3/7P/r/+z/7//x//P/8f/x/+//7v/s/+v/6//q//D/8//0//P/8f/v/+z/
6//x//f/+P/5//n/9v/2//j/AAAKABkALABAAFMAZQByAHYAdAByAFkAMQAKAOD/rv+A
/1r/Of8q/zT/R/9X/2X/c/+H/5r/pv+u/7T/vv/J/9f/5f/v//D/8P/w//L/8v/1//f/
+P/7//7/AAAAAAAAAAD9//3//v/+/wMABQAIAAkABwAGAAQABAAEAAYABgAGAAoACgAL
AAsACQAHAAYABwAKAA0AEQASAA8ADgAMAAoACgANAA4ADwAUABQAEwATAA8ADwAOAA4A
EwAYABoAGgAYABYAFgAWABgAGwAdAB8AJAAlACUAJQAkACMAIwAkACgALAAxADUANQA0
ADMAMgA1ADoAPQBBAEcASwBMAEwATABMAE0ATgBUAFoAXgBhAGAAXwBdAFwAXgBhAGMA
ZQBoAGgAaABnAGIAYgBjAGMAZgBmAGYAZQBgAFwAVwBSAFEATwBOAE4ASwBHAEQAPwA5
ADMALwAsACoAKQApACgAIgAcABcAEwASAA8ADwAPAA4ACwAKAAYABQADAP////8BAAMA
BAAFAAAA/f/6//f/+P/5//v/AAD9//z/+//3//X/9f/2//j//f/+///////8//r/+f/3
//j/+P/7//7//v/+//7//f/5//f/9v/2//v///8AAAEAAAD+//r/+f/3//f/+v/9//7/
//8AAP7/+v/5//n/+v/9//7/AAACAP///P/4//f/9//4//3////9//z/+//5//f/9v/2
//f//P/9//7////7//n/9v/z//X/9f/3//n/+f/5//j/9f/z//L/8f/w//T/9f/3//j/
9f/y//D/7//w//H/8//2//b/9v/1//P/7//u/+7/7//y//T/9v/3//T/8//v/+z/7P/t
/+//7//0//L/8f/w/+3/6//o/+n/6//u//L/9P/x/+7/6//o/+v/7f/u/+//8f/x//H/
7v/q/+r/6v/q/+3/8v/z//T/8P/u/+v/6f/q/+7/8P/x//L/8v/y//D/7P/r/+n/6P/s
/+7/7//w/+3/6f/o/+r/6v/q/+r/6//s/+3/7v/r/+r/6f/o/+n/6v/r/+z/7P/s/+z/
7P/s/+z/7P/s/+7/8P/y//T/8//y//H/8P/y//j/+v/+//3//P/3//P/8//1//b/9//6
//z//P/7//b/8//x/+3/8v/2//f/+P/3//b/9f/z/+//6v/q/+z/8f/w//H/8P/r/+j/
5//m/+r/6//u/+//7//u/+3/7f/s/+v/6v/r/+3/7//w//H/7f/s/+v/6//u/+7/8f/z
//H/7//u/+3/6f/p/+v/7f/y//f/9f/y//D/9v8CAAwAFQAgADQASwBbAFwAWABUAE4A
OwAVAPL/0P+m/3z/WP87/yz/MP89/03/W/9p/3f/hv+U/6T/rv+2/7//zf/Z/+H/6P/s
/+v/7P/r/+3/8f/y//X/+P/8//z//P/8//j/9//3//b//P///wMABQAEAAIA///+/wIA
BAAEAAQACAAIAAkACQAFAAMAAgADAAYACQANAA4ACwAKAAgABgAHAAsADQAPABIAEgAR
ABEADgANAAsACgAPABQAFgAWABYAFAAUABQAFAAXABkAGwAgACEAIQAhAB8AHwAgACIA
JgAqAC8AMwAzADIAMQAwADIAOAA8AEEARQBJAEoASgBKAEoASwBMAFEAVgBZAFsAWgBZ
AFcAVgBXAFsAXgBhAGQAZABkAGMAXwBeAF4AXQBhAGIAYwBjAF4AWgBVAFAAUQBPAE4A
TgBLAEcARAA/ADkAMwAvACwALAArACsAKgAkAB4AGQAVABcAFQAWABcAEwAPAA0ACAAI
AAcABAAFAAYABwAHAAcAAwABAP///f/9//3//v8CAAIAAgACAP//+v/5//n/+v/+/wAA
AgADAP///v/+//3//P/8////AgACAAIAAgABAPz/+//7//z/AQAFAAYABwAFAAIA/f/7
//7///8DAAcABwAHAAcABAD///3//P/8////AAACAAQAAwAAAPz/+//8//z/AAABAAEA
AAD///3/+v/4//f/9//8//3//v////v/+f/2//P/9P/1//j/+//5//n/+P/1//L/8v/y
//L/9v/3//n/+v/3//T/8v/x//D/8f/z//b/+P/4//f/9f/y//D/7//v//D/8v/0//X/
9P/z/+//7P/u/+//8f/x//T/8v/x//D/7v/t/+v/7f/u//D/8//0//P/8P/t/+r/7//x
//L/8//z//P/8//w/+v/6v/p/+j/6//w//H/8v/w/+7/6//p/+v/7v/v/+//7v/u/+7/
7P/p/+n/6P/o/+z/7v/v//D/7f/p/+j/6v/q/+r/6v/s/+7/8P/y/+7/7P/q/+j/7P/u
//D/8v/w//D/8v/y//T/9P/0//j/+v/8//z//P/3//P/8v/z//X/9//5//z//P/7//j/
9f/z/+//8f/0//b/9v/2//b/9P/z/+//6v/s/+7/8v/w/+7/7P/q/+j/6v/q/+v/6//v
/+//7//u/+r/6f/o/+f/6P/r/+3/7//u/+3/6v/o/+n/6f/q/+r/7//x//H/7//s/+v/
6f/p/+v/7//0//P/8f/u/+7/8v/+/wgAFQAoADwATQBbAGYAZgBkAGAATwApAAIA3v+u
/3r/Uv83/yb/KP87/0//W/9n/3f/iP+W/6L/rv+6/8H/y//b/+P/6P/q/+r/7P/s/+//
8v/0//j//P/+//7//v/+//v/+//8//z/AgADAAUABQADAAIAAAAAAAMABgAHAAgACQAI
AAgABwAEAAMAAwAFAAgACwAPABAACwAKAAgABgAHAAsADQAPABEAEAAOAA0ACwALAAoA
CgAOABQAFwAYABUAEgARABAAEQAVABgAGwAcAB0AHQAdAB8AHwAgACIAJwAqAC4AMQAv
AC4ALQAsAC8ANgA7AEEAQwBHAEgASABHAEgASgBMAFEAVgBZAFsAWABXAFUAVABVAFkA
XABfAGAAYABgAF8AXABcAF0AXQBhAGIAYwBjAF4AWgBVAFAAUQBPAE4ATgBJAEUAQgA9
ADYAMQAuACwALAArACsAKgAkAB4AGQAVABYAEwATABMAEgAPAA4ACgAHAAUAAQABAAUA
BwAIAAkABAABAP7/+//8//3///8EAAIAAgACAP//+//5//j/+P/9/wAAAwAFAAAA/v/9
//v//f/+/wIABgAEAAQABAADAP7//f/9//7/AwAHAAgACQAGAAQAAAD//wAAAQAFAAkA
BwAHAAcABAACAAEAAQACAAUABgAIAAoACQAGAAIAAQACAAIABgAHAAkACAAHAAUAAQAA
AAAAAQAGAAcACAAJAAQAAwABAP///////wEAAwADAAMAAgD///z//P/8//z//v///wEA
AgABAP7//P/7//v/+//8//7/AAAAAP///f/6//j/9//3//r//P/+/////P/7//f/9P/3
//n//P/9//7//P/7//r/+P/3//X/9//5//r//P/8//r/+P/2//T/9//5//r/+//7//v/
+//4//b/9v/2//b/+f/+////AAD8//r/9//1//b/+v/8//3//P/8//z/+v/5//n/+P/4
//z//v///wAA+f/1//j/+P/4//j/+P/5//r/+//8//n/+P/3//b/+f/6//v//P/6//r/
+v/6//j/+P/4//j//P/+/wAAAgAAAP7//P/8/wAAAgAEAAYACQAIAAkACAAIAAQAAQAB
AAQABgAIAAoACQAGAAIA/P/+/////v8DAAQAAgAAAP7///8AAAAA/f/5//r//f8CAPz/
+v/2//L/9P/2//j/+//4//n/+P/3//b/9f/1//X/+P/5//z//v/7//n/9//z//X/9//6
//7//P/9//3/+//7//r/+f/3/wEAAQD///z/+f/5//r//P8CAAoAFAAlADIAOABDAFUA
aAB2AIAAhgCDAGUAPAASAN7/pv98/13/RP9A/0//Yf9n/2v/df+K/57/rv++/8z/2f/f
/+f/7f/u/+7/8//2//f/+////wIABwAMAAsACAAFAAIABAAHAAsADgAPAA8AEAAPABEA
EAAOAA4AEgAUABQAFAAUABIAEQAPABAAEQATABcAFQAVABYAFAATABQAFAAUABYAGwAe
ACEAHwAcABgAFQAYABsAHQAgACAAIgAhAB4AIQAgACEAIgAkACcAKQArACsAKwAqACkA
LQAvAA==
         </WaveFormData>
      </LeadData>
      <LeadData>
         <LeadByteCountTotal>10000</LeadByteCountTotal>
         <LeadTimeOffset>0</LeadTimeOffset>
         <LeadSampleCountTotal>5000</LeadSampleCountTotal>
         <LeadAmplitudeUnitsPerBit>4.88</LeadAmplitudeUnitsPerBit>
         <LeadAmplitudeUnits>��V</LeadAmplitudeUnits>
         <LeadHighLimit>2147483647</LeadHighLimit>
         <LeadLowLimit>268435456</LeadLowLimit>
         <LeadID>V5</LeadID>
         <LeadOffsetFirstSample>0</LeadOffsetFirstSample>
         <FirstSampleBaseline>0</FirstSampleBaseline>
         <LeadSampleSize>2</LeadSampleSize>
         <LeadOff>FALSE</LeadOff>
         <BaselineSway>FALSE</BaselineSway>
         <ExcessiveACNoise>FALSE</ExcessiveACNoise>
         <MuscleNoise>FALSE</MuscleNoise>
         <LeadDataCRC32>1400435065</LeadDataCRC32>
         <WaveFormData>
9P/0//T/9P/0//T/9P/0//b/9v/2//b/+P/4//j/+P/2//b/9v/2//j/+P/4//j/+f/6
//v//P/6//r/+v/6//3//v///wAA///+//3//P///wAAAQACAAIAAgACAAIABAAEAAQA
BAAHAAgACQAKAAgACAAIAAgACgAMAA4AEAASABIAEgASABMAFAAVABYAFwAYABkAGgAd
AB4AHwAgACQAJgAoACoAKwAsAC0ALgAvADAAMQAyADQANgA4ADoAOAA4ADgAOAA5ADoA
OwA8ADoAOgA6ADoAPAA8ADwAPAA7ADoAOQA4ADYANAAyADAALgAsACoAKAAmACQAIgAg
AB4AHAAaABgAFwAWABUAFAASABAADgAMAAoACgAKAAoACQAIAAcABgAEAAQABAAEAAIA
AgACAAIAAAAAAAAAAAACAAIAAgACAAAAAAAAAAAAAgACAAIAAgAEAAQABAAEAAMAAgAB
AAAAAgACAAIAAgAAAAAAAAAAAAIAAgACAAIABAAEAAQABAACAAIAAgACAAQABAAEAAQA
AgACAAIAAgAAAAAAAAAAAAMABAAFAAYAAwACAAEAAAABAAIAAwAEAAIAAgACAAIAAgAC
AAIAAgACAAIAAgACAAEAAAD///7///8AAAEAAgD///7//f/8//3//v///wAAAAAAAAAA
AAD+//7//v/+/wAAAAAAAAAA///+//3//P/8//z//P/8//7//v/+//7//P/8//z//P/8
//z//P/8//z//P/8//z/+v/6//r/+v/7//z//f/+//3//P/7//r//P/8//z//P/6//r/
+v/6//r/+v/6//r//P/8//z//P/6//r/+v/6//z//P/8//z/+v/6//r/+v/6//r/+v/6
//v//P/9//7//f/8//v/+v/7//z//f/+//3//P/7//r//P/8//z//P/+//7//v/+//v/
+v/5//j/+f/6//v//P/8//z//P/8//z//P/8//7/AQADAAUACQAHAAcABQADAAMAAgAC
AAMAAwAEAAUABgAGAAYABQACAAMAAwADAAQABAADAAIAAQACAAIAAwACAP3//P/8//z/
/P/6//r/+P/5//n/+f/5//j/+f/4//b/9//4//j/+f/3//f/+P/4//b/9v/2//X/9f/2
//f/+P/3//f/+P/3//j/+f/5//r/+P/4//n/9//2//b/+P/2//j/+v8AAAoAGgAqADsA
UgBoAHsAjgCfAKEAkQBqADQA+f/S/7//s/+n/6f/rf+x/67/sP+6/8T/zf/Y/+P/5//q
/+3/8P/0//n/+P/7//v/+f/7//z//P/9//7//////////v8AAAAAAAABAAEAAAD//wAA
AQAAAAEAAwADAAMAAgACAAIAAgADAAMAAwADAAQABAADAAMAAwACAAMABQAGAAcABgAJ
AAgABgAGAAYABgAGAAsACgALAAwACgANAAwACgALAA0ADgAPAA0ADwAQABAADgAPABEA
EQAUABUAFQAWABYAFgAXABgAGgAbABwAHgAfACAAIwAlACgAKQAqACsALQAwADIANAAy
ADMANgA3ADgAOQA6ADwAPQA+AD8AQgBCAEIAQgBCAEEAQgBEAEcAQwBEAEMAQgBEAEQA
RABCAEAAPQA9ADwAOgA2ADYANAAzADIAMQAvACsAKAAlACIAIwAgAB8AHwAdABsAGQAZ
ABcAFgAUABMAEwASABIAEwARABAADgANAA4ADgAOAA8ADAAMAAwADAAOAA8ADwANAA0A
DQANAAsACwALAAsACwANAA0ACwALAAsADAAMAA0ADQANAA4ADgANAAwADQAOAA0ADAAM
AAsADQANAAwADAAMAAwADAANAA8AEAAQAA8AEAAPAA8ADwAPAA4ADQANAA4ADwANAA4A
DgAOAA8AEAAPAA4ACwAKAAsADQAPABIAEQAPAAsACQALAAwACwALAAsADAAMAAwADAAM
AAsACwAKAAoACwALAAkACAAIAAgACwALAAwADAALAAoACQAIAAoACgAKAAgACAAJAAoA
CwAJAAcABQAEAAYACAAJAAkACAAIAAcABgAFAAUABQAFAAYABQAFAAYABgAGAAYABQAH
AAYABQAFAAQABAAEAAQAAgADAAMAAQACAAQABQAEAAEAAgABAAEAAwACAAIAAAAAAAAA
AgACAAAAAAAAAAAAAgABAAEAAQAAAAAA////////AwAEAAEAAAD///7//v/+//7//v/8
//z//P/8//7//v/+//7//v/+//7//v/8//z//P/8//r/+v/6//r/+//8//3//v/7//r/
+f/4//n/+v/7//7/AQABAAEAAwABAAMAAwADAAMAAgACAAMAAAAAAAAAAAACAAQABQAE
AAQAAwACAAIAAgABAAAA//////7//v/8//n/+P/4//j/+v/4//j/9v/1//X/9f/1//T/
9f/0//L/8v/y//H/8f/x//H/8v/y//L/8v/y//H/8P/w//D/8P/u/+//8f/x//P/8//y
//L/8v/w//H/8f/w/+7/7v/y//D/8P/0//z/BgAWACcAOgBUAG8AhACLAI0AhQBuAEgA
FQDi/8P/tf+n/53/n/+l/6T/pP+s/7r/w//I/9P/2//c/9//5P/o/+v/8P/z//P/8f/z
//P/8v/y//L/9f/1//X/9P/2//b/9v/3//b/9v/2//j/+P/2//b/9//3//f/9v/2//j/
+P/5//n/+f/5//r/+v/5//n/+f/4//n/+//8//3/+//9//v/+P/5//r/+//8//7//P/8
//z/+////////v8BAAMABAAFAAQABQAFAAQABgAHAAkACQAKAAsACwAMAAsADAAOABAA
EwATABMAFAAVABYAGQAbAB4AHwAgACEAJAAmACcAKAAoACkALAAtAC8ALwAvADAAMQAy
ADMANgA6ADoAOgA6ADcANgA2ADcANgA4ADgAOAA5ADgANwA0ADIALwAvAC4ALgAqACoA
KAAkACIAIAAdABkAGAAXABYAFAAQAA4ADQAJAAcABQAFAAcABgAEAAMAAAD+//3//f/6
//r/+f/5//v/+v/5//n/9v/2//b/9v/2//f/9//1//X/9f/1//P/9P/z//L/8f/z//P/
8f/x/+//8P/w//H/8f/x//L/8v/y//D/8P/w//H/8P/w/+//8f/x//D/8P/w//D/8P/x
//H/8v/y//H/8P/v/+//7//v/+7/7f/t/+//7//s/+z/6//q/+r/6v/r/+z/6//s/+n/
6f/p/+r/6f/p/+f/5//o/+j/5v/l/+X/5v/m/+b/6P/o/+f/5//k/+T/5f/l/+T/4v/h
/+D/4f/h/+L/4v/h/+D/3//e/+D/4P/g/97/3f/d/93/3f/b/9v/2//c/93/3v/e/93/
2//c/9z/3P/d/93/3f/d/93/2//a/9r/2//c/93/3f/b/9r/2f/Z/9r/2v/a/9r/3P/d
/93/2//d/97/3v/c/9v/3P/b/9v/3P/c/93/3P/b/9r/2//a/9v/3P/d/97/3v/d/93/
3f/c/9z/2//b/9//3//e/9z/3P/c/9z/3P/c/9z/3P/d/97/3//g/97/3v/e/97/4P/g
/+D/4P/i/+L/4v/i/+D/4P/g/+D/4v/k/+j/6//q/+n/6v/p/+z/7f/u/+7/7P/r/+v/
6//s/+3/7v/v//D/8P/u/+7/7f/s/+z/7f/r/+v/6//r/+v/7P/r/+n/5v/m/+b/5v/m
/+b/5P/j/+P/4//j/+P/5f/l/+T/5P/m/+X/5f/l/+f/6P/o/+j/5v/m/+X/5P/k/+T/
5P/k/+f/6f/p/+n/6P/m/+X/5P/m/+n/6//q/+r/6v/o/+b/6v/w//r/DAAgADUATgBk
AHMAgACNAIsAcwBKABYA4//A/63/of+b/5X/mf+f/6T/qv+y/7r/wf/K/9H/1f/a/9//
4v/m/+n/6v/t/+3/6//t/+7/7v/v//D/8//z//P/8v/x//D/7//v//L/8v/y//T/9P/y
//L/8//z//P/8v/y//P/9P/2//f/9v/1//X/9P/3//f/9//2//b/9//3//f/9//7//v/
+v/8//z//P/8//z/+v/6//r/+////////v/+////////////AQACAAIAAwAFAAgACQAJ
AAkACAAIAAkACgAMAA4AEQARABEAEgATABQAFwAZABwAHQAeAB8AIAAiACMAJAAnACkA
LQAvAC0ALQAtAC4ALwAwADEANAA2ADYANgA2ADIAMgAzADUAMwA2ADcAOAA1ADQAMwAw
ADAALQAtACwALAAoACgAJgAiACAAHgAbABsAGgAZABgAFAAQAA4ADQANAAsACQAJAAsA
CgAIAAcABAACAAEAAQACAAIAAQABAP///v/9//3//P/8//z//P/+///////9//v/+//7
//n//f/9//3//f///////f/9//v//P/8//3//////wAAAAD+//z//P/8//7//v//////
//////7//v/+//7//v///wEAAgACAAEAAAD///////8AAAAAAAABAAEAAQD+//7//v/+
////AAAAAAAA/v/+//3//f/9//7/AQABAP/////+//7//P/7//v//P/8//z//v/+//3/
/f/8//z//f/9//3//P/8//z//v/9//3//P/6//r/+v/6//3//v////7//P/7//r/+f/7
//v/+//8//z//P/7//n/+f/6//r/+v/7//v/+//7//n/9//2//b/+f/6//v/+//7//r/
+f/5//j/+P/4//j/+f/7//z/+//5//r/+v/4//j/+v/6//v/+//6//r/+P/4//j/+v/6
//r/+v/6//r/+P/3//f/9//4//r/+//9//3//f/8//v/+v/5//j/+f/6//v//P/8//z/
/P/8//r/+v/6//r/+v/6//r/+v/6//r/+v/6//r/+v/6//r/+v/6//r/+v/6//r/+v/6
//v//P/9/wAAAQABAAEAAwAFAAcABwAHAAQAAgABAAEAAwAEAAUABgAHAAgACAAGAAQA
AwACAAIABAAFAAYABwAGAAQAAwAAAP///v/+//7//f/6//n/9v/2//f/+P/5//n/+//7
//r/+f/4//b/9f/2//f/+f/6//j/+P/4//f/9v/2//b/9v/4//n/+//7//n/+f/4//j/
9v/4//n/+f/4//j/+P/y//T//P8EABIAIgAyAEcAYAB4AIkAlgCfAJsAgwBaACAA7f/O
/7v/q/+l/6f/r/+z/7b/vP/G/9D/1f/c/+P/5//q/+//9P/6////AgD///3/+f/5//v/
/P/+/wAA/////////v/+//7//v///wEAAgADAAYABQACAAEAAQADAAMAAgACAAQABAAF
AAUAAwADAAQABAAGAAcACAAIAAcABwAGAAUABwALAAsACgAKAAoACgAKAAoACAAIAAgA
CwAPAA8ADgAMAA0ADQANAA0ADwAQABAAEgATABUAFQAVABUAFAAUABYAGAAbAB4AHQAd
AB0AHgAhACIAJQAnACgAKQAqACsALgAwADEAMgAzADUAOQA7ADkAOQA5ADoAOwA8AD0A
QABCAEIAQgBCAD4APgA/AEEAQQBEAEUARgBDAEIAQQA+AD4AOwA7ADoANgAyADIAMAAu
ACwAKgAnACcAJgAlACQAIAAcABoAGQAXABUAEwATABMAEgAQAA8ADgAMAAsACwAKAAoA
CQAJAAkACAAHAAcABgAGAAYABgAGAAcABwAFAAUABQAFAAMABQAFAAUABQAFAAUAAwAD
AAMABAAEAAUABQAFAAYABgAGAAQABAAEAAUABAAEAAMAAwADAAIAAgADAAQABQAHAAYA
BgAFAAMAAAD///////8DAAQABQAHAAQAAwD///7///8AAAIABAAEAAQAAgACAAAA///+
//7/AQABAP////////7/+//5//v//P/8//z//v/+//3//f/6//r/+//7//3//P/8//z/
/P/7//v/+v/6//r/+v/6//r/+v/6//j/+f/5//n/+f/5//n/+f/6//r/+v/5//f/+f/6
//r/+v/7//v/+//7//v/+f/4//j/+f/6//v/+//5//j/9//3//r/+v/6//r/+P/5//n/
9//3//j/+P/2//j/+v/6//v/+f/4//j/9v/2//b/+P/4//r/+v/6//r/+P/3//f/9//3
//j/+P/5//X/8//y//T/9P/0//T/9v/2//b/9v/0//T/9P/0//b/9v/2//b/9P/0//T/
9P/y//L/8v/y//P/9P/1//b/9P/0//T/9P/2//b/+P/5//v/+//9//3//P/7//r/+P/5
//n/+v/7//v/+//7//v//v/+//z//P/6//j/9//3//X/9f/1//X/9v/2//T/8f/v/+7/
7f/s/+3/7v/t/+3/7P/r/+r/6f/r/+v/6v/q/+z/6//r/+v/6v/q/+n/6P/q/+r/6f/o
/+b/5v/m/+b/5//p/+n/6f/r/+r/6v/q/+r/5f/l/+b/6P/o/+b/5v/s//T//P8GABQA
KQBEAFwAbQB6AIMAfwBlAEAADgDd/7r/q/+f/5f/l/+b/53/nv+i/6j/sP+7/8j/0f/T
/9b/2//e/+D/4//m/+n/6f/n/+n/6P/o/+n/6v/t/+3/7f/s/+7/7v/u/+//7//u/+3/
7v/u/+z/7P/t/+//7//u/+7/7v/u/+//7//x//H/8v/y//L/8f/w/+7/8f/z//T/9f/z
//X/8//w//P/9P/1//b/+P/2//b/9v/1//n/+f/4//n/+//8//3/+v/7//v/+v/7//3/
AAABAAQABQAFAAYABgAGAAcACAAKAAsADAAOABEAEgAVABcAGAAZABoAGwAeACAAIQAi
ACIAIwAmACcAKAApACoALAAsACwALAAuADIAMgAyADIAMgAyADMANQAxADIAMQAwADIA
MgAyADAALQApACgAJgAmACIAIgAgABwAGgAYABUAEgAQAA4ADAAMAAoACgALAAgABQAC
AAEAAQAAAP7//f/+//z/+//7//n/+P/2//X/9v/2//b/9//1//T/8//y//T/9f/1//P/
8//z//P/8f/x//H/8f/x//H/8f/v/+//7f/u/+7/7//x//H/8v/y//D/7v/u/+7/7v/u
/+//7//w//H/8f/y//H/8P/v/+//8f/y//L/8f/w/+//7//v/+7/7v/u/+//8P/x/+//
8P/v/+7/7v/u//D/8P/u/+7/7f/t/+3/7v/u/+3/6v/p/+v/7P/r/+v/6v/q/+n/6P/q
/+r/6f/p/+j/6P/p/+n/5//m/+b/5v/o/+f/5//m/+X/5P/j/+L/5P/k/+T/4v/j/+P/
4//j/+L/4f/g/+D/4v/i/+H/3//f/+D/4P/g/+H/4f/h/+H/4f/f/97/3v/d/97/3//f
/+D/4P/g/+H/4f/g/9//3v/e/9//3//d/9//4P/g/97/3P/e/97/3//h/+D/4P/e/9z/
3P/e/97/3v/e/97/3v/f/9//4P/h/+D/4P/f/9//3//j/+T/4v/i/+L/4v/g/+D/4P/g
/+L/4v/i/+L/4P/g/+D/4P/h/+L/4//k/+T/5v/n/+f/5//p/+n/6//t/+3/7P/q/+n/
6f/p/+r/7f/u/+//8P/u/+z/7P/r/+r/6v/r/+v/6//r/+v/6v/s/+r/5//m/+b/5v/m
/+T/4v/g/9//3//g/+H/4v/l/+P/4v/i/+L/4//j/+P/4//k/+T/5P/k/+L/4f/g/+D/
4v/i/+L/4//l/+X/5f/l/+b/5v/m/+b/5//n/+b/5v/k/+T/4P/i/+7/+v8IABoALQBC
AFoAbQB2AIEAgwBxAE4AHADl/8L/r/+d/5H/kf+X/5v/nv+k/6z/tP+9/8T/yf/R/9b/
2//i/+j/6//s/+v/6//p/+v/7P/s/+3/7v/w//H/8v/y//L/8v/y//P/9P/0//T/9v/0
//L/8v/z//X/9f/0//T/9v/2//f/9//1//X/9v/2//f/9//3//b/+P/5//n/+f/3//v/
+//6//z//P/8//z//P/6//r/+v/8/wEAAgACAAEAAQAAAP//AQADAAQABAAEAAUABwAH
AAgACQAJAAoADQAOABAAEgARABEAEQASABUAFgAZABsAHgAfACAAIQAiACQAJQAmACkA
KwAvADEAMQAxADEAMgAzADQANQA4ADoAOgA6ADoAOAA4ADkAOwA4ADoAOgA6ADcANgA1
ADIAMwAxADIAMgAwACwALAAqACQAIgAgAB0AGwAaABkAGAAUABAADgANAA0ACwAJAAkA
CQAIAAYABQACAAAA////////AAAAAAEA///+//3//f/+//7//v/+//7///////3/+//7
//v/+f/8//3//v////3//f/7//v//f/+//7/////////AAAAAP7//P/8//z/AAAAAAEA
AQD//////v/+//7//v/+////AQACAAIAAQAAAP///////wEAAgADAAUABAADAP///v/+
//7///8AAAAAAAD+//7/////////AAADAAMAAQABAAEAAAD9//v//f/+//7//v/+//7/
/f/9//z//P/9//3////+//7//v/8//v/+//6//r/+v/6//r//P/8//z/+v/5//n/+f/5
//v/+//7//z/+v/6//n/9//5//r/+v/6//3//f/9//3/+//5//j/+P/7//z//f/9//v/
+v/5//n/+P/4//j/+P/5//v//P/7//r/+v/5//b/9//6//v//f/7//r/+v/4//n/+v/9
//7//f/8//v/+v/6//n/+f/5//r//P/9////AQD9//r/+v/6//r/+v/8//z//P/8//7/
/v/+//7//v/+//7//v/+//7//v/+//3//P/7//r//f/+////AAD///7//f/8//3//v//
/wAAAgACAAQABQAFAAUABwAHAAsACwALAAoABwAFAAQAAwAFAAcACQALAAoACgAIAAgA
BQAEAAQABQAHAAcABwAHAAQABAACAP//AAAAAAAAAAD+//7//P/7//n/+f/5//n//P/9
//3//v/9//v/+v/5//n/+v/6//r//P/8//v/+v/4//j/+P/4//v//f/9//3/+//6//r/
+v/+/wEAAQD+//z//P/6//z/AAAKABQAJgA6AFEAZgCAAJEAmgClAJ0AgQBQABoA6f/O
/73/r/+n/6v/sf+3/7r/wP/K/9b/3f/g/+P/6f/w//f/AAAEAAEAAAABAAEA//8BAAIA
AgADAAQABQAFAAUABAAEAAQABAAFAAgACAAIAAoACgAIAAgACQAJAAkACAAIAAoACgAL
AAsACQAJAAoACgANAA0ADQAMAAoACwALAAsACwAPAA8ADgAQABAAEAAQABAADgAOAA4A
DwATABMAEgASABMAEwATABMAFQAWABYAGAAZABsAGwAbABsAGgAaAB0AHgAgACIAIwAj
ACMAJAAlACYAKQArADEAMwA1ADcANQA2ADYANgA6AD0AQgBFAEMAQwBDAEQARQBGAEcA
SgBMAEwATABMAEoASgBLAE0ASABKAEoASgBIAEYARABAAEAAPQA9ADwAOgA2ADYANAAv
ACwAKQAlACYAJgAmACYAIQAcABkAFwAVABMAEQARAA8ADgAMAAsADAAKAAkACQAIAAgA
BwAHAAYABAACAAEAAQACAAMABAACAAMAAwABAAEAAQABAP//AQABAAEAAQABAAEA////
//3//v/+/////////wAAAAD+//z//P/8//7//v///////f/9//z//P/8//z//P/9//3/
/v/+//3//v/9//3//f/8//z//P/9//v/+//4//j/+f/6//z//v/8//z/+v/6//n/+f/5
//r//f/9//v/+//6//r/+P/3//f/+P/4//j/+v/6//n/+f/2//b/9//3//n/+P/4//j/
9v/1//X/9P/2//b/9v/2//j/+P/4//b/8//z//P/8//0//X/9v/4//f/9v/0//H/8f/y
//L/8v/z//P/8//z//H/7//u/+7/8P/y//T/9f/0//L/8P/v//L/8v/y//L/9P/1//X/
8//x//L/8v/w//L/9P/0//X/8v/w/+//7P/v//D/8//0//L/8v/y//L/8f/v/+7/7f/u
//D/8f/z//H/7f/s/+z/7P/s/+z/7f/u/+//8P/v/+7/7f/s/+7/7v/u/+7/7v/u/+7/
7v/u/+7/7v/u/+//8P/x//L/8v/z//P/8//3//f/+f/5//f/9v/0//P/9f/1//b/9//4
//n/+v/6//b/9v/1//T/9v/3//f/9//1//X/9P/0//L/7//u/+7/8P/w/+7/7v/r/+n/
6P/n/+n/6f/r/+v/7P/s/+z/6//p/+n/6f/q/+z/7P/s/+z/6f/o/+j/6P/o/+j/6f/r
/+n/6f/p/+j/6P/o/+j/6f/r/+z/6v/m/+T/5v/u//b//P8GABgAMQBKAFgAZwB2AH0A
eQBlAEIAEgDh/8L/r/+f/5f/lf+Z/53/oP+m/67/tP+9/8b/zf/R/9T/2//i/+T/4//k
/+X/5f/j/+X/6P/o/+n/6v/t/+3/7f/s/+v/6v/p/+n/6//s/+3/8P/v/+z/6//r/+//
7//u/+7/7v/u/+//7//u/+3/7f/s/+7/7//w//D/7v/v/+//7//v//P/8//y//P/9P/1
//b/9f/y//H/8P/z//f/9//2//b/9//3//f/+f/7//z//P/6//v//f/9//7//////wAA
AgAEAAcACgAKAAkACAAIAAsADAAPABEAFgAXABgAGQAaABwAHQAeAB8AIQAlACcAJQAl
ACUAJgAnACgAKQAsADAAMAAwADAALAAsAC0ALwAsAC4ALgAuAC0ALAArACgAJgAjACMA
IgAgABwAHAAaABYAFAASAA8ADgAOAA4ADgAJAAQAAQD//wAA///+/////P/6//f/9f/3
//b/9v/3//T/9P/z//P/8//y//H/8f/u/+7/7v/u/+7/7//v/+3/6//r/+v/6f/s/+3/
7v/v/+3/7f/r/+v/6//s/+z/7f/t/+3/7v/u/+z/6v/q/+r/7v/u/+//7//s/+v/6f/o
/+n/6v/r/+3/7f/u/+7/7f/r/+n/6P/n/+j/6P/o/+n/5//n/+T/5P/m/+b/5//o/+r/
6v/o/+j/5v/l/+T/5P/m/+f/5v/n/+X/5P/h/9//4P/i/+P/5P/k/+T/4//j/+L/4v/j
/+P/5f/k/+T/5P/j/+H/4P/e/9//4P/h/+L/4v/i/+L/4P/h/+H/4f/h/+H/4f/h/+L/
4v/i/+H/3//d/97/3v/e/+H/4f/h/+H/4f/f/97/3v/h/+L/4//j/+H/4P/f/9//4//k
/+X/5v/l/+X/5P/h/9//4P/g/97/3//i/+P/5f/l/+T/5P/i/+L/4v/k/+T/5P/k/+T/
5P/i/+H/4f/h/+P/5P/k/+X/5//n/+b/5P/k/+T/5P/l/+b/5//o/+f/5v/l/+T/5//o
/+n/6v/q/+r/7P/t/+//7//x//H/8//z//P/8v/w/+//7//v//D/8f/y//P/9f/2//X/
9v/0//L/8f/x//P/8//z//P/8P/w/+7/6//s/+z/7P/s/+z/7P/q/+n/5//n/+f/5//r
/+v/6v/q/+j/5//n/+f/6P/q/+v/7P/q/+r/6f/o/+j/6P/o/+j/6f/r/+v/6//r/+r/
6v/q/+r/7f/t/+7/7P/o/+b/6v/u//b/AgASACQAOQBOAGYAdwCAAIsAiQB1AE4AHADn
/8L/r/+h/5f/l/+f/6f/pv+s/7T/vv/F/8z/0//d/9z/4f/q/+7/7f/u//H/8f/v//H/
8v/y//P/9P/z//P/8//y//T/9P/0//X/9v/2//b/+P/4//b/9v/3//v/+//6//r/+v/6
//v/+//6//n/+f/4//z//f/+//7//f/9//z/+//9/wEAAQAAAAAAAAAAAAAAAAD+//7/
/v8AAAUABgAGAAUABQAEAAMABQAHAAgACAAIAAkACwALAA4ADwAPABAADwAQABIAFAAT
ABMAEwAUABkAGgAdAB8AIgAjACQAJQAkACYAJwAoACsALQAxADMAMQAxADEAMgAzADQA
NQA4ADoAOgA6ADoAOAA4ADkAOwA6ADwAPAA8ADkAOAA3ADQANgAzADMAMgAuACoAKgAo
ACYAJAAiAB8AHQAcABsAGgAWABIAEAAPAA8ADQALAAsADQAMAAoACQAHAAQAAgABAAIA
BAAFAAcABAACAAAA/////wAAAQACAAAAAQABAP///v/9//z/+f/9////AQADAAIAAQD+
//3///8AAAAAAQD/////AAAAAP7//P/8//z///8AAAIAAwABAAEAAAAAAAAAAAAAAAEA
AwAEAAQAAwACAAEAAQABAAIAAgACAAMAAwADAAAAAAACAAIAAwAEAAQABAACAAIA////
////AAADAAMAAQABAAQABAACAAEA//8AAAAAAAAAAAAA//////z//P/9//3////+//7/
/v/+//3//f/8//z//P/8//z/AAAAAAAA/v/7//v/+//7//z//f/+/wAA/v/+//3/+//9
//7//v/+//3//f/9//3////9//z//P/7//z//f/9//3//P/7//v//P/8//z//P/8//3/
/f/7//n/+v/6//j/+v/8//z//f/7//r/+v/4//r/+v/8//z//P/8//z//P/8//v/+//7
//3//v/+////+//7//7//f/8//v/+v/8//z//P/8//v/+v/5//j/+v/6//r/+v/8//z/
/P/8//r/+v/6//r//f/+////AAD///7//f/+/wEAAQABAAMABQAHAAcABwAGAAQAAwAD
AAMABAAFAAYABgAGAAUAAgAEAAUABgAIAAYABQAEAAMABAAEAAUABAD///7//v/+//z/
+v/6//j/+P/5//r/+//6//v/+v/4//b/9v/1//X/9v/3//n/+v/5//j/9//1//f/+P/5
//r/+f/5//r/+f/5//n/+P/4//z//P/7//n/+P/4//b/9v/2//r/AAAOABgAJAA1AEoA
YAB3AIoAmQChAJUAdgBGAAkA2P/D/7f/q/+p/6//s/+0/7L/uP/E/8//1v/d/+f/7v/v
//D/9P/3//b/9//3//X/9//5//r//P/+//z/+//6//j/+f/6//v//f/+//7//v8AAAAA
/v/+//////////7//v/8//z//f/9//7///8BAAIAAAD///7//P/+/////////wEABQAF
AAQAAQAAAP///v8DAAIAAwAEAAMABQADAAAAAQADAAQABQADAAUABgAGAAYABwAJAAkA
DAALAA==
         </WaveFormData>
      </LeadData>
      <LeadData>
         <LeadByteCountTotal>10000</LeadByteCountTotal>
         <LeadTimeOffset>0</LeadTimeOffset>
         <LeadSampleCountTotal>5000</LeadSampleCountTotal>
         <LeadAmplitudeUnitsPerBit>4.88</LeadAmplitudeUnitsPerBit>
         <LeadAmplitudeUnits>��V</LeadAmplitudeUnits>
         <LeadHighLimit>2147483647</LeadHighLimit>
         <LeadLowLimit>268435456</LeadLowLimit>
         <LeadID>V6</LeadID>
         <LeadOffsetFirstSample>0</LeadOffsetFirstSample>
         <FirstSampleBaseline>0</FirstSampleBaseline>
         <LeadSampleSize>2</LeadSampleSize>
         <LeadOff>FALSE</LeadOff>
         <BaselineSway>FALSE</BaselineSway>
         <ExcessiveACNoise>FALSE</ExcessiveACNoise>
         <MuscleNoise>FALSE</MuscleNoise>
         <LeadDataCRC32>844746872</LeadDataCRC32>
         <WaveFormData>
PAA8ADwAPAA6ADoAOgA6ADwAPAA8ADwAOgA6ADoAOgA6ADoAOgA6ADwAPAA8ADwAPgA+
AD4APgA8ADwAPAA8AD0APgA/AEAAPwA+AD0APAA+AD4APgA+ADwAPAA8ADwAPgA+AD4A
PgA+AD4APgA+ADwAPAA8ADwAPQA+AD8AQABAAEAAQABAAEEAQgBDAEQARABEAEQARABF
AEYARwBIAEsATABNAE4AUABQAFAAUABRAFIAUwBUAFcAWABZAFoAWQBYAFcAVgBYAFgA
WABYAFcAVgBVAFQAVgBWAFYAVgBVAFQAUwBSAE8ATgBNAEwASQBGAEMAQAA/AD4APQA8
ADkAOAA3ADYAMwAyADEAMAAtACwAKwAqACgAKAAoACgAJwAmACUAJAAiACIAIgAiACAA
IAAgACAAHgAeAB4AHgAgACAAIAAgAB8AHgAdABwAHQAeAB8AIAAgACAAIAAgAB4AHgAe
AB4AHgAeAB4AHgAeAB4AHgAeAB4AHgAeAB4AHgAeAB4AHgAcABwAHAAcAB4AHgAeAB4A
HQAcABsAGgAaABoAGgAaABwAHAAcABwAGwAaABkAGAAaABoAGgAaABgAGAAYABgAFgAW
ABYAFgAWABYAFgAWABUAFAATABIAEwAUABUAFgATABIAEQAQABIAEgASABIAEAAQABAA
EAAOAA4ADgAOABAAEAAQABAADwAOAA0ADAAMAAwADAAMAA4ADgAOAA4ADAAMAAwADAAM
AAwADAAMAAoACgAKAAoACgAKAAoACgAMAAwADAAMAAoACgAKAAoACgAKAAoACgAIAAgA
CAAIAAgACAAIAAgACAAIAAgACAAGAAYABgAGAAQABAAEAAQABAAEAAQABAAEAAQABAAE
AAYABgAGAAYAAwACAAEAAAACAAIAAgACAAAAAAAAAAAAAgACAAIAAgAAAAAAAAAAAP//
/v/9//z//f/+////AAD+//7//v/+/wAAAAAAAAAAAgAEAAYABwAGAAUABAAFAAMAAgAC
AAIAAQACAAIAAwABAAIAAwADAAIAAgACAAAAAAAAAAAA/v8CAAIAAgAAAP3/+v/5//j/
9//2//T/9P/1//T/9P/1//P/8//z//P/8v/y//P/8//x//H/8f/w//D/8P/w//D/7//v
/+//7//v/+7/7v/t/+7/7//w//H/8P/w/+//7f/t/+3/6v/o/+r/7P/u//b/AwASACEA
MgBFAFYAZwB2AHwAdABZACsA9//Z/8//yP/C/8P/xP/D/7//wv/K/87/0P/Z/+H/4//j
/+L/4v/k/+b/5v/o/+f/5//n/+b/5P/m/+b/6P/o/+b/5f/l/+X/5v/m/+X/5f/l/+X/
5//n/+X/5f/j/+T/5P/l/+f/5f/l/+j/5v/k/+T/5P/k/+T/5f/l/+P/4//i/+L/4P/j
/+P/5P/m/+T/4f/h/+P/4//h/+H/3//g/+L/4f/g/9//4P/g/97/3//h/+H/4P/h/+H/
3//f/+D/4f/i/+L/4f/h/+P/5P/l/+b/6P/o/+n/6v/r/+v/7f/t/+v/7P/u//L/8//0
//X/9f/z//T/9P/1//b/+f/6//v//P/9//3//P/7//r/+v/7//v/+f/4//j/+P/5//j/
9v/0//T/8v/0//X/8//v/+v/5//k/+X/5f/l/+H/3//d/9r/2P/U/9P/0v/Q/9D/0P/P
/87/zP/L/8v/yf/I/8f/x//F/8T/xP/E/8b/xf/F/8X/w//C/8T/xP/G/8b/wv/C/8H/
w//D/8T/w//D/8L/wP/C/8P/xP/E/8P/wv/B/8H/wf/B/8L/wv/C/8L/wv/C/8H/wv/B
/8D/wP/A/8D/wP+//7//v//B/8P/w//D/8P/wv/B/8H/w//C/8L/wf/A/8L/wv/C/8L/
wf/B/8H/wf/A/8D/wP+//8L/w//E/8X/w//C/8D/v//A/8D/wP/A/8D/wP/A/8D/v/+/
/77/vf+9/77/v/+//73/vP+8/73/vv+//8H/wv/A/7//vv+9/8D/wf/B/7//wf/B/8L/
wv++/73/vf+9/7//wf/D/8P/wv/C/8L/wf/B/8D/vv+9/8H/wv/C/8P/wv/C/8L/w//F
/8T/xP/E/8X/x//E/8T/xf/G/8b/xf/H/8f/x//G/8T/xf/G/8b/xv/H/8n/yv/I/8j/
yf/J/8n/yf/J/8n/yv/L/83/zv/M/8z/zP/M/8//0v/U/9H/0P/P/87/zv/O/87/zv/O
/87/zv/O/8//0P/R/9L/1P/U/9T/1P/U/9T/1P/U/9T/1P/U/9T/1f/W/9f/2P/W/9b/
1v/W/9f/2P/Z/9r/3f/e/9//3//g/+H/4v/l/+X/5P/k/+T/4v/i/+H/4f/i/+T/5v/n
/+j/6P/o/+b/6P/o/+j/5v/m/+b/5v/k/+L/4P/g/+D/4P/g/9//4P/h/+D/4P/h/+H/
4f/h/+H/4P/g/+H/4f/h/+H/4f/g/+L/4v/i/+L/4//j/+P/4//m/+b/5//n/+f/5//n
/+f/5v/m/+f/5//n/+f/6P/o/+b/5P/o//D/+f8GABUAJAA3AFAAYwBuAHIAcgBlAEUA
GQDv/9v/1v/Q/8f/yP/N/8n/yP/O/9b/2v/d/+P/6f/p/+r/7P/w//L/9v/2//X/9f/1
//T/8v/0//T/+P/4//b/9f/2//f/+f/6//n/+f/5//n/+//7//n/+f/7//z//P/9////
/f/9/wAAAAD+//7//v/8//z//f/9//7//////wAA/f////7//v8BAAAA/v///wEAAQD/
//////8AAAIAAQACAAEAAgACAAIAAwAFAAUACAAJAAkABwAHAAgACQAKAAoACQAJAAsA
DQANAA0ADgAPABEAEwAVABcAGQAZABcAGAAaAB4AHwAfACEAIgAhACQAJAAlACYAKAAo
ACgAKAArAC0ALgAvAC0ALAAsACsALAAsAC0ALgAtACwAKgAoACgAJgAoACkAKQAlACEA
HQAbABsAGgAZABgAFwAWABQAEwAOAAwACgAKAAoACgAJAAoACAAHAAcABgAEAAIAAQAB
AAAAAAAAAAIAAQABAAEA///+/wAAAAACAAIA/v/+////AQABAAIAAAABAAEAAAAAAAEA
AgACAAAAAAAAAAEAAgADAAUABgAEAAQABAAEAAQABgAGAAYABgAGAAYABgAHAAcABwAJ
AAsACwALAAsACgAJAAkACwALAAwADAAMAAwADAAMAAwACwALAAsACwANAA4ADwAPAA0A
DQANAA0ADgAOAA0ADQAQABAAEAAQABAAEAAQABAAEgATABMAEwARABIAEwATABEAEAAQ
ABEAEgATABUAFgATABMAEwATABYAFwAXABUAFwAXABgAGAAXABcAGAAZABsAGwAbABkA
GQAaABsAGwAeAB4AHQAdAB4AHgAdAB0AIAAgACAAIQAhACAAIAAgAB8AIQAeAB4AIQAi
ACIAIQAjACMAIwAiACAAIQAiACIAIgAjACUAJgAkACQAJQAlACcAJwAnACcAJwAnACgA
KAAoACgAKAAoACsAKgAqACkAKAAnACYAJwAoACkAKgAqACoAKgAqACgAKAAoACgAKgAq
ACoAKgAsACwALAAsACoAKgAqACoAKwAsAC0ALwAuAC8ALwAvADAAMQA0ADMAMAAwADAA
MQAyADIAMwAzADQANQA1ADQANgA2ADQANAAzADIALwAwADEAMgAxADAALAAsACwAKwAq
ACgAKAAnACYAJgAnACcAJwAnACcAJgAmACcAJwAnACkAKQAoACgAJwAmACUAIwAlACUA
JQAmACYAJwAnACcAJgAlACQAIgAiACUAJQAjACMAIgAiACIAJAAmAC4AOwBKAFsAcACD
AJIAoQCuALAAoACDAFUALQAVAAkAAgD+//f/9v/7//3//v8EAAgADAAPABUAGQAbABwA
HAAeACAAIAAgAB8AHwAfACAAHgAgACAAIgAiACAAHwAeAB0AHQAcAB8AHwAfAB8AIQAh
AB8AHwAdAB4AHgAfAB8AHQAdACAAHgAcABwAHAAcABwAHQAdABsAGwAaABoAGAAbABsA
HAAeABwAGQAZABkAGQAXABcAFwAYABoAGQAXABUAFQAUABQAFQAXABcAGAAZABkAFwAX
ABgAGQAaABgAFwAXABkAGgAbABwAHgAeAB8AIAAhACIAIwAiAB8AIAAiACYAJwApACsA
LAArACsAKgAqACoAKwAsAC0ALgAwADEAMQAxAC8ALgAuAC0ALgAuAC8AMAAuACwAKQAm
ACYAJAAmACcAJQAhAB0AGQAXABcAFgAVABQAEwASABAADQAIAAYABAACAAIAAgABAAIA
AAD//////v/8//r/+f/5//j/+P/4//b/9f/1//X/9P/0//f/+P/4//j/9P/0//T/9f/0
//T/9P/1//X/9P/y//P/9P/0//L/8v/y//P/9f/1//b/9v/0//T/9P/0//L/9P/0//T/
9P/0//T/9P/1//X/9f/3//X/9f/1//X/9P/z//P/9f/1//b/9v/2//b/9v/2//b/9//3
//f/9//2//b/9v/1//X/9f/1//X/9P/0//P/8//0//T/9P/0//L/8v/y//L/8//z//L/
8f/z//T/9f/1//P/8v/y//P/8//z//T/9P/x//H/8f/x//T/9f/1//P/8v/x//H/8P/v
/+//8P/x/+//7//v/+3/7f/u/+//7//u/+7/7f/t/+7/7v/t/+3/7v/u/+7/7//t/+z/
7P/s/+3/7//s/+z/7f/u/+7/7f/t/+3/7f/s/+z/7f/u/+7/6//r/+z/7P/q/+r/6//r
/+v/6//r/+v/6f/p/+r/6v/s/+z/7P/s/+n/7v/u/+3/7P/r/+r/6v/q/+r/6v/q/+r/
6v/q/+j/6P/o/+j/5v/m/+b/5v/m/+b/5v/m/+j/6P/o/+j/6P/o/+j/6P/o/+j/6P/o
/+n/6v/r/+z/7f/u/+//7//t/+3/7f/v/+z/6v/p/+j/6//s/+z/7f/v//D/8f/x/+3/
7P/r/+j/6//s/+3/7P/r/+r/6f/m/+b/5P/k/+T/4f/g/97/3v/e/97/3//h/9//3//f
/9//3f/c/9z/2//d/93/3f/c/9r/2v/a/9r/2//b/9v/2//c/9z/3f/d/9v/2//b/9v/
2P/a/9n/1//X/9n/1v/Q/9L/2P/e/+j/9/8CABUAKgA/AE4AWwBmAGgAWgA1AAEA1//B
/7f/sv+s/63/sP+z/7P/tP+8/8L/xv/J/83/z//R/9D/1P/W/9j/3v/a/9f/1f/T/9T/
0v/U/9T/2P/Y/9b/1f/U/9P/0//S/9b/1//Y/9n/2P/X/9T/0//T/9T/1P/V/9X/0//T
/9b/1v/U/9T/1P/W/9b/1//X/9P/0//S/9L/1P/X/9f/2P/W/9T/0f/R/9H/0f/P/8//
0v/U/9f/1//T/9H/0f/Q/9D/0f/T/9P/0v/T/9P/0f/P/9D/0f/S/9P/0//U/9f/1//X
/9f/2P/X/9n/2//d/93/3//f/93/3v/g/+T/5f/l/+f/6P/n/+n/6P/o/+j/6f/q/+v/
7P/s/+3/7f/t/+v/6v/q/+n/7P/s/+3/7v/t/+z/6v/o/+b/5P/m/+f/5f/h/93/2f/Y
/9n/2f/Z/9j/1//W/9T/0f/M/8r/yP/I/8j/yP/H/8b/xP/D/8P/wf/A/7//v/+//77/
vv++/77/vf+9/73/vP+8/7//wP/A/8D/vP+8/73/v/+//8D/wP/B/8H/wP/A/8H/wv/C
/8D/wP/A/8H/wf/B/8L/wv/B/8L/w//E/8P/xP/D/8L/xP/E/8T/xP/G/8f/yP/L/8r/
yf/I/8f/yP/H/8f/yf/L/8z/zP/M/8v/yv/J/8j/yv/L/8z/zf/O/87/zv/N/83/zf/N
/83/0P/Q/8//z//O/87/zv/O/8//0P/R/9L/0//T/9L/0f/R/9L/0//T/9T/1P/V/9f/
1f/V/9b/1v/V/9X/1f/V/9b/1//X/9X/1//X/9j/2P/X/9f/2P/Z/9v/2//b/9n/2f/a
/9v/2//c/9z/2//b/97/3v/d/93/3v/e/97/3//h/+D/4P/g/9//4f/e/97/3//g/+D/
3//f/9//3//e/9//4f/j/+T/4//j/+T/5P/i/+L/4//j/+T/5f/m/+f/5//n/+j/6P/o
/+j/6P/o/+f/5v/m/+j/6P/o/+j/6v/q/+r/6v/s/+z/7P/s/+z/7P/s/+z/7P/s/+z/
7P/s/+z/7P/s/+3/7v/v//D/7v/u/+7/7v/v//D/8f/z//b/9//3//f/9//3//n/9//3
//j/+f/7//r/+v/7//v//v///////v/8//z/+v/6//z//P/6//z//P/8//r/+P/0//T/
9P/z//X/9P/1//X/8v/y//P/8//0//X/9v/2//b/9//3//f/9f/1//T/9P/1//b/9//3
//X/9f/1//b/+P/5//n/+f/6//v//P/8//r/9//3//n/+//6//j/+P/8/wIACAAPABoA
KwBCAFcAZgB1AIAAfgBwAFUALwAHAO3/5f/e/9j/1//Y/9n/2f/Y/9z/4P/o//H/9//3
//n//P/8//7/AgAEAAIAAQABAAEAAgAAAAIAAgAEAAQAAgABAAQABQAHAAgACQAJAAkA
CQAJAAkABwAHAAkACgAKAAsACwAJAAkADAAMAAoACgAKAAgACAAJAAkACgALAAsADAAJ
AAsACgAKAAwADAALAA0ADgAPAA4ADwAOABAAEwATABMAEQARABAADgAPABEAEQAUABUA
FQATABUAFgAXABgAFgAVABUAFwAaABsAHAAeAB0AHwAhACMAIwAlACUAIwAkACYAKgAr
AC0ALwAwAC8AMAAwADEAMgAzADQANQA2ADgAOQA5ADkAOAA4ADkAOQA3ADYANgA2ADgA
OAA3ADYANQAyADMAMwAzAC8AKwAnACQAJQAlACUAIgAhACAAHgAdABoAGgAaABcAFgAV
ABMAEwASABIAEwARABAADwAPAA0ADAAMAAwADQANAA4ADwANAAwADgAOAA4ADgAKAAoA
CwANAA0ADgAMAA0ADQAMAAwADQAOAA4ADAAMAAwADQAPAA8AEAAQAA4ADgAOAA4ADgAQ
ABAAEAARABIAEwAUABQAEwASABMAFQAVABUAFQAUABMAEwAVABMAFAAUABQAFQAWABcA
GAAYABcAFgAVABgAGAAYABcAFwAXABcAFwAYABgAFwAXABoAGgAaABoAGQAYABcAFgAY
ABkAGQAZABsAHAAdAB0AHQAcABwAHQAdAB0AHgAeABsAGwAbABsAHgAfAB8AHQAfAB8A
IAAgAB8AHwAgACEAIQAhACEAHwAhACIAIwAjACQAJAAjACMAJAAkACMAIwAkACQAJAAl
ACYAJgAnACgAKAApACUAJAAnACgAKAAnACcAJwAnACYAJAAlACYAJgAmACcAKQAqACkA
KAAoACcAKQApACkAKQArACsALAAsACsAKgApACgAKwAsAC4ALAAsACwALAAqACoAKgAq
ACoAKgAqACoAKgAqACoAKgAsACwALAAsAC0ALgAwADIAMwAzADMAMwAzADUAMwAyADIA
MgAzADQANgA3ADcAOAA3ADcANgA2ADYANAA0ADQANgA0ADYANgA0ADIAMAAuADAAMAAv
AC4AKgAqACkAKAAqACsAKwArACkAKQAoACgAKQApACkAKQArACoAKgAqACgAKAAnACcA
KQApACoAKgApACkAKQApACsAKwAqACoALQApACsAKwAoACYAIgAkACwAOABBAEwAXQBw
AIMAlACfAKoAsgCoAI0AYQA3AB0AEQAKAP7//f8CAAMAAwAGAAoADAAQABMAGQAdAB8A
IgAkACgAKAAoACYAJQAlACUAJgAkACYAJgAoACgAJgAlACMAIwAkACQAJQAlACUAJQAl
ACUAIwAjACMAJAAkACUAJQAjACMAJgAmACQAJAAkACIAIgAjACMAIQAhACAAIAAeACEA
IQAiACQAIgAfAB8AHwAfAB0AHQAgACIAJQAlACEAHwAfAB4AIAAhACMAIwAjACMAIgAf
AB8AIAAhACIAJAAjACMAJQAlACUAJQAmACcAKQArAC0ALAAtACwAKQAqACwAMAAxADMA
NQA2ADUANQA0ADQANAA1ADYANwA4ADkAOQA4ADcANgA2ADcANwA3ADYANgA2ADQAMgAv
ACwALQAsAC8AMQAwACsAJgAhAB0AHQAcABsAGgAZABgAFgARAAwACgAIAAoACgAKAAkA
CAAGAAUABQAEAAIAAAD//wEAAAAAAAAAAAD////////8//z///8AAP///v/5//j/+f/7
//v//P/6//v/+//6//n/+f/5//j/+f/6//v//f/8//v/+//6//j/+P/4//j/+v/8//z/
/P/7//r/+f/4//n/+f/5//v/+//7//v/+//6//n/+f/7//3//v/+//7//f/8//v/+v/5
//n/+f/5//r/+v/6//n/+f/5//n/+f/6//r/+f/5//n/+P/3//b/+P/4//j/+P/4//f/
9f/z//X/9v/3//f/9f/0//T/9f/0//P/8//y//H/8f/x//H/8v/z//P/8f/v/+//8P/w
/+//7//w//H/7//v/+//7f/v//D/8f/x//L/8v/x//H/8f/w/+7/7f/u/+7/7v/v/+3/
7P/s/+z/7f/v/+z/7P/t/+7/7v/t/+v/6//r/+r/6v/r/+z/7P/r/+v/7P/s/+z/7P/t
/+3/7P/r/+r/6f/p/+n/6v/q/+r/6v/q/+r/7f/s/+j/6v/q/+r/6v/o/+j/6P/o/+j/
6P/o/+j/6P/o/+j/6P/q/+r/6v/q/+n/6P/n/+b/6P/o/+j/6P/m/+b/5v/m/+b/5v/m
/+b/6f/q/+v/7f/u/+//7//v//H/8f/z//H/7v/s/+r/6f/s/+z/7f/t/+7/7//v/+7/
7f/s/+n/6P/q/+r/6P/q/+r/6v/o/+b/5P/k/+T/4//g/97/3v/d/9z/3P/d/93/3v/f
/+D/4P/f/9//3v/d/9v/2//a/9r/3P/c/9z/2//Z/9n/2f/a/9z/3f/d/93/2//b/9v/
2v/e/+H/4f/d/9v/2v/W/9j/2v/i/+z/9/8IABsALgBDAFYAYQBuAGoAVAAtAP3/1//F
/7v/sv+w/7H/tP+3/7X/uP/A/8b/yP/L/83/0f/T/9j/4P/g/9z/2v/c/9v/2//b/9r/
2P/a/9r/2//a/9f/1f/X/9f/2P/Y/9v/2//b/9v/2//b/9n/2f/Z/9r/2v/b/9v/2f/Z
/9z/3P/a/9r/2v/Z/9j/2P/X/9f/1//W/9b/1v/Z/9n/2v/a/9j/1f/V/9f/1//V/9X/
1P/W/9n/2f/X/9X/1f/U/9b/1//Z/9n/2v/b/9v/2f/Y/9j/2P/Y/9r/2f/Z/9v/3f/d
/93/3v/d/9//4f/j/+f/6f/p/+f/5//o/+v/6//u//H/8//z//P/8v/y//L/9f/2//f/
+P/6//v/+//7//r/+v/7//v/+f/4//j/+P/2//T/8f/u/+//7v/x//P/8f/t/+n/5f/h
/+H/4P/f/9//3//f/97/2f/U/9L/0P/S/9L/0v/R/9D/zv/N/83/zf/M/8v/y//L/8r/
yv/K/8r/yf/J/8n/yP/I/8v/zP/K/8r/xv/G/8n/y//L/8z/zP/N/83/zP/M/83/zv/O
/87/zv/O/8//z//P/9D/0P/Q/9D/0P/Q/87/0P/Q/9D/0f/S/9P/1P/T/9P/0//V/9f/
1//X/9f/1v/V/9X/1//V/9b/1v/W/9b/1v/W/9b/2f/Z/9n/2f/Z/9j/1//V/9f/1//X
/9f/2f/a/9r/2//a/9r/2v/a/9r/2v/a/9r/3f/d/9z/2//Z/9r/2//b/9v/2v/a/9v/
2v/Z/9n/2P/Y/9n/2v/b/9z/3f/d/9v/2v/Z/9n/2P/Y/9n/2//d/9v/2//b/9n/2f/a
/9v/2//c/9z/2//b/9r/2v/Z/9n/3P/c/9z/3f/b/9r/2v/a/93/3//c/9z/3f/e/97/
3f/d/93/3f/c/9z/3f/e/97/2//b/9z/3P/d/97/4P/h/+D/3//e/93/2//b/9z/3P/e
/97/3v/e/93/2v/a/9r/2v/a/9r/3P/c/9z/3P/a/9r/2v/a/9v/3P/d/97/3P/c/9z/
3P/c/9z/3P/c/97/3v/e/97/4P/h/+L/4//l/+X/5f/l/+b/4//h/+D/4v/j/+T/5P/n
/+f/6P/p/+f/5v/m/+b/5v/m/+b/5v/k/+b/5v/m/+L/4P/e/97/3//f/9//3v/d/9v/
2f/Y/9v/2//b/9v/3f/c/9z/3f/f/9//3//f/97/3v/e/97/3v/d/93/3f/b/9z/3P/d
/9//3//f/9//3//e/97/3//f/+H/3//c/9r/3P/g/+T/6v/z/wAAFwAqADUARgBVAF4A
YgBWADsAEwDr/9X/yf/A/7r/uf+6/73/vf++/8L/xP/I/8//1f/X/9n/3v/i/+L/4P/g
/+L/4f/h/+H/4v/g/+L/4v/m/+b/5P/j/+L/4f/h/+D/4//l/+f/6f/o/+f/5P/j/+X/
5v/m/+f/6f/n/+f/6v/o/+b/5v/m/+f/6P/q/+v/6f/p/+j/6P/o/+v/6//s/+3/7P/q
/+v/6//r/+n/6f/q/+z/7//v/+7/7f/u/+7/8P/x//P/8//z//P/8v/v//D/8v/0//b/
9//3//j/+//7//v/+//8//3///8BAAMABQAHAAcABQAGAAgADAANAA8AEQASABEAEgAS
ABMAFAAVABYAFwAYABwAHQAdAB0AHAAcAB0AHQAfAB4AHgAeAB0AHAAaABgAGgAYABoA
GwAaABUAEAALAAgACQAJAAkABwAHAAcABgAFAAAA/v/8//3//v///////f/6//j/9//4
//j/+P/5//j/9v/1//T/9f/1//b/9//1//T/9v/2//j/+P/0//T/9f/3//f/+P/4//n/
+f/4//r/+//8//z/+v/6//r/+//9//3//v/+//7//v/+//7/AAACAAIAAgABAAAA///+
/wAAAQACAAUABwAHAAcABwAFAAMAAgADAAQABgAHAAgACAAIAAgACAAKAAsADAANAA4A
DgAOAA0ADQANAA0ADQAPABAAEAARABAAEAAQABAAEgASABIAEgATABMAEgARABEAEgAT
ABMAFAAUABUAFwAWABUAFQAUABQAFQAWABcAFgAXABcAFQAXABcAGAAYABkAGQAaABsA
GwAbABsAGQAXABgAGQAZABwAHAAbABsAHgAeAB0AHQAcABwAHAAdABsAGgAaABoAHgAh
AB8AIAAfACAAIAAfAB4AHQAcABoAHQAfACEAIgAfAB8AIAAgACAAIAAhACEAHwAfAB8A
HwAfAB8AIAAgACAAIAAgACAAHwAgACAAIAAgACAAIAAiACIAIgAiACEAIAAfAB4AHwAg
ACEAIgAiACIAIgAjACYAJwAnACcAKQApACsAKQAmACYAJgAnACoAKgArACsALAAtAC0A
LAAqACoAKAAoACgAKAAmACgAJgAmACQAIgAiACIAIgAhACAAHgAeAB0AHgAeAB8AHwAf
AB8AHwAeABwAHQAdAB0AHQAdABwAHAAcABwAHAAbABsAGwAbABwAGgAbABsAGwAdAB0A
HQAcABwAHwAfAB0AGwAYABgAGAAcACAAKAA1AEQAUwBmAHkAigCXAKIApgCaAH0ATwAj
AAkAAQD6//L/8//2//n/9//4//r//v8GAAsADwAVABUAFgAaAB4AHAAcABwAGwAbABsA
GgAYABoAGgAcABwAGgAZABkAGQAaABoAGQAZABkAGQAZABkAFwAXABkAGgAaABsAGQAX
ABcAGgAaABgAGAAYABkAGgAcAB0AGQAZABgAGAAaAB0AHQAeABwAGgAXABcAFwAXABUA
FQAYABoAHQAdABkAFwAXABYAFgAXABkAGQAYABkAGQAXABgAGgAcAB4AHAAbABsAHQAd
AB0AHQAeACEAIwAlACcAKAApACgAJQAnACgAKwArACwALwAxADEAMwAyADIAMgA0ADQA
NAA0ADQANQA1ADUANAA0ADUANQA3ADYANgA2ADQAMgAvACwALQAsAC8AMQAwACsAJgAh
AB4AHwAfAB8AHgAdABwAGgAZABQAEgAQAA4ADgAOAA0ADAAKAAkACQAJAAgABwAHAAgA
CAAJAAoACAAFAAMAAQABAAIABgAIAAcABgABAAAAAAABAAAAAAABAAMABAAEAAMAAwAD
AAIAAgACAAIAAwADAAMABAAEAAIAAgACAAIABAAGAAYABgAEAAQABAAEAAMAAwADAAUA
BQAFAAUABQAEAAMAAwAFAAUABgAGAAYABgAGAAYABgAHAAcABwAHAAgACAAIAAcABQAF
AAUABQAGAAYABQAFAAYABgAGAAYABAAEAAQABAAFAAUABAADAAMABAAFAAUAAwACAAIA
AwADAAMABAAEAAMAAwADAAMABAAFAAUAAwABAAEAAgACAAMAAwAEAAUAAwADAAMAAQAB
AAIAAwADAAIAAgABAAEAAgACAAEAAQACAAIAAgADAAMAAgACAAIAAwAFAAIAAgABAAIA
AgABAAEAAQABAAAAAAABAAIAAgD/////AAAAAAAAAAABAAEAAQABAAEAAQABAAEAAgAC
AAIAAgACAAIA//8AAAIAAAAAAAAAAAD+//7//v/+//z//P/8//z//f/+////AAD+//7/
/v/+//z//P/8//z///8AAAEAAgAAAAAAAAAAAAMABAAFAAUABwAHAAcACQAFAAQABAAE
AAUABgAGAAcABQAGAAcABwAHAAgACQAIAAYABgAGAAQABwAIAAkACAAFAAIAAQAAAP3/
/P/6//r/+v/6//v//f/8//v/+v/5//r/+v/7//v/+//7//v/+v/4//j/+P/4//r/+//8
//3//f/8//z/+//9//3//f/9//7//v/9//3//f/7//r/+P/4//r/AAAIABMAHAArADoA
TQBiAHUAhgCOAIgAcQBLABcA8//l/97/2v/Z/9z/3f/X/9T/2P/g/+j/7f/x//n//f/8
//z//v8AAP7//v/9//3//f/9//z///8AAAEAAAD9//v//P/9////AAABAAEAAQABAAMA
AwABAAEAAQACAAIAAwADAAEAAQAEAAYABAAEAAQAAgACAAMAAwADAAMAAgACAAMABwAI
AAoACAAGAAMAAwAFAAcABwAJAAcACAAKAAkACgAJAAoACgAIAAkACwALAA0ADwAQAA8A
EwASAA==
         </WaveFormData>
      </LeadData>
   </Waveform>
</RestingECG>
