# Supplementary material for: Detection of Left Atrial Enlargement Using a Convolutional Neural Network-Enabled Electrocardiogram
Source: Front Cardiovasc Med. 2020 Dec 17;7:609976. doi: 10.3389/fcvm.2020.609976 (PMC7773668; doi:10.3389/fcvm.2020.609976)
Supplement: Supplementary file 4 [file Data_Sheet_4.ZIP › normal3/1802032084_1497_00000008.XML]

<?xml version="1.0" encoding="Windows-1252"?>
<!DOCTYPE RestingECG SYSTEM "restecg.dtd">
<RestingECG>
   <PatientDemographics>
      <PatientID>1802032084</PatientID>
      <PatientAge>67</PatientAge>
      <AgeUnits>Years</AgeUnits>
      <Gender>Male</Gender>
      <PatientLastName>linshunci</PatientLastName>
   </PatientDemographics>
   <TestDemographics>
      <DataType>Resting</DataType>
      <Site>1</Site>
      <AcquisitionDevice>MAC55</AcquisitionDevice>
      <Status>Unconfirmed</Status>
      <Priority>Normal</Priority>
      <AcquisitionTime>09:05:30</AcquisitionTime>
      <AcquisitionDate>08-11-2016</AcquisitionDate>
      <CartNumber>1</CartNumber>
      <AcquisitionSoftwareVersion>009C</AcquisitionSoftwareVersion>
      <XMLSourceVersion>MAC5000 v1.0</XMLSourceVersion>
   </TestDemographics>
   <RestingECGMeasurements>
      <VentricularRate>67</VentricularRate>
      <AtrialRate>67</AtrialRate>
      <PRInterval>166</PRInterval>
      <QRSDuration>74</QRSDuration>
      <QTInterval>402</QTInterval>
      <QTCorrected>424</QTCorrected>
      <PAxis>75</PAxis>
      <RAxis>76</RAxis>
      <TAxis>43</TAxis>
      <QRSCount>11</QRSCount>
      <QOnset>222</QOnset>
      <QOffset>259</QOffset>
      <POnset>139</POnset>
      <POffset>183</POffset>
      <TOffset>423</TOffset>
      <ECGSampleBase>500</ECGSampleBase>
      <ECGSampleExponent>0</ECGSampleExponent>
   </RestingECGMeasurements>
   <Diagnosis>
      <Modality>Resting</Modality>
         <StatementCount>2</StatementCount>
         <LabelText>12SL ��ϳ���</LabelText>
      <DiagnosisStatement>
         <StmtFlag>ENDSLINE</StmtFlag>
         <StmtText>�������</StmtText>
      </DiagnosisStatement>
      <DiagnosisStatement>
         <StmtFlag>ENDSLINE</StmtFlag>
         <StmtText>���� ECG</StmtText>
      </DiagnosisStatement>
   </Diagnosis>
   <Waveform>
      <WaveformType>Rhythm</WaveformType>
      <WaveformStartTime>0</WaveformStartTime>
      <NumberofLeads>8</NumberofLeads>
      <SampleType>CONTINUOUS_SAMPLES</SampleType>
      <SampleBase>500</SampleBase>
      <SampleExponent>0</SampleExponent>
      <HighPassFilter>16</HighPassFilter>
      <LowPassFilter>150</LowPassFilter>
      <ACFilter>NONE</ACFilter>
      <LeadData>
         <LeadByteCountTotal>10000</LeadByteCountTotal>
         <LeadTimeOffset>0</LeadTimeOffset>
         <LeadSampleCountTotal>5000</LeadSampleCountTotal>
         <LeadAmplitudeUnitsPerBit>4.88</LeadAmplitudeUnitsPerBit>
         <LeadAmplitudeUnits>��V</LeadAmplitudeUnits>
         <LeadHighLimit>2147483647</LeadHighLimit>
         <LeadLowLimit>268435456</LeadLowLimit>
         <LeadID>I</LeadID>
         <LeadOffsetFirstSample>0</LeadOffsetFirstSample>
         <FirstSampleBaseline>0</FirstSampleBaseline>
         <LeadSampleSize>2</LeadSampleSize>
         <LeadOff>FALSE</LeadOff>
         <BaselineSway>FALSE</BaselineSway>
         <ExcessiveACNoise>FALSE</ExcessiveACNoise>
         <MuscleNoise>FALSE</MuscleNoise>
         <LeadDataCRC32>3231985739</LeadDataCRC32>
         <WaveFormData>
9v/2//b/9v/3//j/+f/6//z//P/8//z/+f/4//f/9v/4//r//P/+//v/+v/5//j/+v/6
//r/+v/8//z//P/8//r/+P/2//T/+P/6//z//v/8//r/+P/2//j/+P/4//j/+v/6//r/
+v/3//b/9f/0//f/+P/5//r/+f/4//f/9v/5//r/+//8//v/+v/5//j/9//2//X/9P/2
//j/+v/8//n/+P/3//b/9v/2//b/9v/3//j/+f/6//f/9v/1//T/9v/4//r//P/6//j/
9v/0//b/9v/2//b/9//4//n/+v/3//b/9f/0//f/+P/5//r/9//2//X/9P/1//b/9//4
//r/+v/6//r/+P/2//T/8v/2//j/+v/8//n/+P/3//b/9v/2//b/9v/3//j/+f/5//b/
9f/0//T/+f/7//3//v/9//v/+f/3//f/+f/5//r/+//8//3//f/4//f/9v/2//3/AAAD
AAQAAAD8//j/9//3//X/9//4//n/+f/4//b/8//y//H/8P/y//X/9v/3//P/8//y//H/
8//1//X/9//5//n/+P/2//T/8//x//D/9f/2//f/+P/2//T/8v/x/+//8//z//T/9v/3
//b/9v/w//H/8f/x//T/+P/7/wEAAwAAAP3/AgAKABEAGwAmAC8AOAA9AD4AQABCADgA
HwAFAPj/7f/c/9X/2P/X/9b/1//f/+X/7f/z//b/9v/y/+//7v/u//H/8v/z//b/9//1
//P/8//z//P/9P/0//b/+f/5//n/9//1//T/9P/z//X/+P/7//r/+P/2//X/9f/3//j/
+v/6//z//P/8//r/9//3//b/9f/5//v//f/+//z/+//6//r/+v/6//r//f////3//P/7
//r/+v/7//z/AAADAAMAAwABAAAA/////wAAAgADAAYACwALAAkACQAJAAgACQAIAA0A
EQAUABUAFAASABEAEQATABYAFwAYAB0AHQAcABsAGgAZABgAGQAeACAAIQAiACAAHgAd
ABwAHAAcABwAHQAfAB8AHQAaABYAEwASABEAEgAUABYAFwARAA0ACQAGAAcABwAIAAoA
CgAIAAUAAwAAAP7//P/7//7///8CAAAA/v/8//n/9//3//j/+P/5//r/+//8//v/9v/1
//T/9P/4//r//P/9//z/+f/1//T/9//4//n/+v/8//3//f/7//j/9//3//b/+f/8//z/
/P/4//b/9v/2//j/+f/5//z//v/9//z/+//3//b/9f/0//f/+f/7//z/+v/3//f/9v/4
//n/+//8//7//v/7//r/9//2//b/9v/3//n/+v/7//v/+f/4//j/9v/4//j/+v/8//z/
+v/4//b/9v/2//b/+P/8//3//f/6//j/9v/0//T/9v/2//j/+v/7//n/+f/1//T/8//0
//j/+//8//z/+P/3//X/8//1//f/9//5//r/+v/4//b/9P/z//P/9f/4//n/+f/5//f/
9v/0//T/8//0//T/9//5//r/+f/4//X/9P/z//L/9//5//r/+//4//X/9P/0//X/9v/2
//j//P/5//n/9//0//P/8v/z//j/+f/6//v/+f/3//X/9P/w//T/9//4//n/+v/3//f/
9//3//b/+P/5//r/+//8//z//P/4//f/+P/3//n/+v/7//z/+f/3//f/9//4//z//v8A
AAIA///8//n/+P/3//T/9f/3//j/+P/3//T/9P/0//T/9P/1//f/9//4//f/+P/4//T/
8//0//P/9v/3//j/+P/2//X/9f/0//P/9v/1//T/9//3//f/9//0//H/9P/z//X/9//4
//f/+P/0//H/7//v//T//P8BAAcACQAKAAsAEAAQABMAHwAoADEAOgA/AEAAPgAuABAA
9//t/+b/2f/W/9//5P/f/9z/3f/h/+f/7//1//j//P/8//f/9P/y//P/9f/1//f/9//4
//f/+P/5//j/+P/3//j/+//7//v/+f/2//b/9//3//r//P/+//z//f/8//z//f/7//r/
+v/4//v//P/9//z/+v/7//v/+//8//3//v/+/wAA///+//7////+//3///8DAAMABAAF
AAEAAAAAAAAABAAHAAcABwAJAAgABwAHAAUABgAGAAgADAANAAwADQAMAAwADgAOABIA
FQAXABcAFwAWABYAFwAWABgAGAAYAB0AHwAgACEAIAAfAB4AHwAhACIAIgAiACMAIgAi
ACIAIQAgAB8AHwAgACEAIAAeABwAGQAYABcAFAAUABQAEwATABEADwAOAAsACQAIAAgA
CwAKAAgABwAEAAIAAAD//wEAAQADAAAAAAAAAP/////8//z/+//7//7///8AAP//+v/5
//j/+P/7//z//f/9//7//f/7//z/+v/6//r/+v/9////AAD///z/+//7//r/+//+//7/
/v/9//z//f/+//v/+//6//z////////////9//z/+//6//7///8AAAAAAgD//////v/7
//v//P/8//7/AAD//wAA/f/8//z//P/+/////////////f/8//z/+//8//v//P///wAA
///+//v/+v/5//j/+//+//7//f/8//z//P/8//r/+v/4//j/+//9//z//f/5//j/9//4
//n/+//7//r/+v/7//v/+//4//n/+P/5//v//P/7//r/+P/3//f/+f/6//v/+//7//r/
+v/5//r/+P/4//f/+f/9//7//f/8//n/+P/3//b/+P/5//n/+f/7//n/+f/6//j/+P/3
//j//P/7//3//f/6//n/+P/5//n/+f/5//n/+f/5//n/+v/2//X/9v/5//r/+//8//n/
+f/5//n/+P/6//v//P///wAAAAAAAPz/+//8//v//f/+////AAD+//v/+v/5//r//v8A
AAIABQADAAEA///8//v/+P/5//v//P/8//v/9v/2//b/9v/1//X/9v/1//f/9//5//r/
9v/1//b/9f/5//n/+f/4//j/9//3//b/8//2//X/9P/2//f/+P/5//f/8//1//P/9//5
//r/+f/8//r/9f/x//H/8v/2//v///8DAAYABQACAAQADQAVABwAKQA0AD0AQgBEAEYA
RAAzABUAAAD1/+j/3f/c/9//3v/Z/9v/4f/p//H/+P/6//r/9v/0//P/9f/3//f/+f/5
//v/+f/5//n/9v/2//X/9v/6//v//P/7//n/+P/4//f/+P/6//z/+v/7//r/+v/7//j/
+P/5//j/+//8//3//P/7//v/+v/5//r/+//8//z//f/9//3//v/+//z/+v/7//////8A
AAEA///+//7//v/+/wEAAQABAAQABAAEAAUAAwAEAAQABgAMAA0ADAANAAwADAAOAA4A
DgARABMAEwAWABYAFwAZABgAGgAaABoAHgAfAB8AHwAdAB0AHQAfACMAJAAkACQAJQAk
ACQAJAAiACAAHgAdAB8AIQAhACAAHgAbABoAGQAYABgAGAAXABUAEwARABAADQALAAoA
CgANAAwACgAJAAYABAACAAEAAQABAAMAAAAAAAAA//////z//P/7//v//P/9//7//f/5
//n/+f/6//n/+v/7//v//P/7//n/+v/6//r/+v/6//v//f/+//3/+v/5//n/+P/5//z/
/P/8//v/+v/7//z/+f/5//j/+v/9//3//f/9//v/+v/5//j/+P/5//r/+v/9//v//P/8
//n/+f/6//r/+//8//r/+v/4//j/+f/6//r/+//7//v//P/7//v//P/4//j/9v/2//n/
/P/9//7/+//6//n/+P/3//r/+v/5//j/+P/4//j/9//4//f/+P/8//3/+//7//f/9v/1
//b/9f/3//f/9v/1//f/+P/5//f/9//1//X/+P/6//r/+v/5//f/9v/3//b/9//3//f/
9//4//j/+v/3//b/9P/1//n/+v/5//j/9v/2//b/9v/4//n/+f/5//n/9//3//j/9v/2
//X/9v/7//n/+v/5//j/9//2//f/+f/5//n/+f/+//v/+P/3//b/9f/0//b/9//4//n/
+P/6//v//P/6//r/+f/4//n/+////wEA///8//n/9v/5//n/+//9//v//v///wAAAQD/
//3/+//9//3/+//9//z/+v/3//P/8v/0//b/+P/3//f/+P/3//X/8//z//L/8//1//n/
+//6//f/9P/w//L/8//1//b/9f/4//f/9v/1//P/8f/v//H/8f/3//n/+P/3//X/8f/0
//j/+//7//n/+P/0//P/9f/7//7/BQAMABAAEQAXAB4AIQAoADUAQABGAE4AUAA9ABsA
/v/r/97/0//U/93/4v/h/+P/4//l/+n/7P/w//L/9P/0//X/+f/3//X/9f/z//X/8//z
//P/9v/4//n//P/5//f/9f/x//T/9v/5//v/+v/6//r/9v/5//j/+P/5//n/+v/8//z/
+v/4//b/8v/2//n/+//9//z/+//6//j/+v/5//j/+P/9//7///8DAAEA/f/6//f/+f/8
/wAABAACAAMAAQD//wIAAgACAAMABgAIAAkADAALAAkABQADAAgACgAOABAAEAARABEA
DwAQABAAEQATABcAGgAbABwAHAAbABkAFwAbAB0AHwAjACMAIgAgAB4AHgAeAB8AIAAi
ACIAIgAjAB8AHQAZABQAFgAXABoAHQAaABgAFgATABEADwANAAwADQANAA4AEAANAAgA
AgD9//7/AAACAAUAAwABAAEA/P/8//z/+//7//z//v///wEA/f/7//n/9f/3//n/+//+
//3//P/7//n/+//5//b/9v/4//r//P/+//r/+f/3//P/9v/5//3/AAD+//7/+//4//f/
9v/3//j/+f/7//z/AAD+//v/+P/1//j/+v/8//7//v/9//z/+v/8//n/+f/4//r/+//9
//7/+//6//b/9P/1//j//P8AAPz/+//5//f/+P/3//f/+P/5//z//f8AAP7//P/4//T/
+P/6//z//v/7//z/+v/3//j/+P/4//j/+v/8//z//v/9//v/9v/z//T/9v/4//z/+//7
//n/9v/2//f/9//3//n/+//7//3//P/6//b/8v/0//X/9//7//n/+f/4//f/9v/2//X/
9v/4//r/+/////z/+v/2//L/9v/4//r//P/7//v/+v/5//r/9//2//b/+P/6//v//v/+
//n/9//z//v//v/8//z//P/8//j/9//2//X/+f/8//7/AAD+//7//f/8//v/+//9//3/
/v/+//7//v/8//n/+P/3//v/AAADAAYABAABAP7/+//5//n/9//5//v//P/8//v/9//2
//X/9P/1//f/+v/7//r/9//2//T/9f/1//f/9//7//v/+//6//X/8//y//D/8v/4//r/
/P/5//f/9f/z//X/8//3//f/+v/7//v/+f/y//L/8//1//f//P8AAAEABQAFAAQABQAK
ABAAGQAhACgALwA4ADkAOAA8ADwAKAANAPv/9P/p/9r/1//Y/9n/2v/d/+P/6//v//X/
+P/4//b/9f/0//T/9//4//n//P/9//v/9//1//P/9f/4//r//v/9//3//f/7//j/+P/5
//n/+//+/wEAAAD9//r/+P/3//r//P///wAA/v/+//7//P/7//v/+v/5//z///8CAAQA
AQD///3//P/+//7//v8BAAUAAwACAAEA/v/+////AAADAAcACAAJAAYABAACAAEAAwAG
AAgADAAPAA8ADQANAA0ADAANAAwADwATABYAFwAWABQAEwATABYAGgAcAB4AIQAhACAA
HwAeAB0AHAAdACIAJAAlACYAIgAgAB8AHgAfACAAIQAjACIAIQAeABoAGQAXABcAFwAY
ABgAGAAXABIADwAMAAoACwALAAwADgAMAAoABwAFAAEAAAD/////AgADAAYABAAAAP7/
+//5//z//v///wEAAAD///7/+//5//n/+f/6//z//v8AAAEA/v/7//f/9v/4//r//P/+
//7///////3/+v/5//n/+P/8/wAAAQACAP///P/7//r//P/9//3/AAAAAP///v/9//r/
+v/6//r//f///wEAAgABAP3//P/6//z//f///wAAAAAAAP3//P/6//r/+//8//3///8A
AAEA/v/7//n/+P/5//z//f8AAP7//v/8//r/+v/6//r/+v/9/wAAAAD///v/+v/5//j/
+v/8//z//v/9//3/+v/5//j/+P/4//r//f///////v/5//n/+P/3//j/+//8/////v/+
//z/+v/5//f/9v/3//v//f/+/////P/6//f/9v/5//r/+v/9//7//v/8//r/+P/4//j/
+P/7//3//v////z/+f/4//j/+//8//z//v/+//v/+//5//X/9f/3//n//v8AAAAAAAAA
AP3/+//5//f/+//+/wAAAgAAAAAA///+//v/+//9//3///8AAAEAAgAAAP3//P/7//7/
AgAEAAYABAABAP7/+//5//n/9//5//3//v/+//3/+f/4//f/9v/3//n//P/9//z/+f/4
//b/9f/1//f/9//7//v/+//6//X/8//y//D/8//4//n/+v/4//f/9v/1//X/8//3//f/
+v/7//v/+f/0//L/8//1//f/+v/8/wEABQADAAIAAQAEAAwAFwAfACgAMwA+AEMAQgBG
AEgAOAAdAAUA+v/v/+D/2f/a/9v/3P/f/+P/6f/z//n/+P/0//b/8//y//L/9f/4//n/
/P/9//v/9//1//P/9P/2//f/+v/9//3//f/7//n/+P/4//f/+f/8/////v/9//r/+P/3
//n/+v/8//z//v/+//7//P/5//n/+P/3//v//f///wAA///9//v/+v/+//7//v8BAAMA
AQAAAP///P/8//3//v8BAAUABgAHAAUABAADAAMABAAGAAcACgAPAA8ADQANAA0ADAAN
AAwADwATABYAFwAVABQAFAAVABUAGAAZABoAHgAfAB8AHwAeAB0AHAAdACEAJAAmACgA
JAAiACEAIAAgACAAIAAhACIAIwAiACAAHAAZABgAFwAZABoAGwAbABUAEQANAAoADAAL
AAsADAAMAAoABwAFAAIAAAD+//3/AAABAAQAAgAAAP7/+//5//v//P/8//3/////////
/f/6//n/+P/4//r//P/+/////v/7//f/9v/5//r/+//8//7///////3/+v/5//n/+P/6
//7///8AAP3/+v/5//j/+v/7//v//v8AAP///v/9//v/+v/5//j/+//9////AAD///v/
+v/4//r/+//9//7///8AAP7//v/7//r/+v/6//v//f/+/////v/7//n/+P/4//r/+v/8
//7//v/8//r/+f/4//f/9v/6//7///////z/+v/4//b/+P/6//r//P/9//3/+v/5//f/
9v/1//b/+v/9//7//v/6//n/9//1//b/+f/6//3//P/8//r/+P/2//X/9f/3//n/+//8
//3/+f/4//b/9v/3//j/+P/7//z//P/6//j/9v/2//b/9v/5//v//P/9//v/9//1//T/
9//4//j/+v/+//v/+//5//j/9//2//f//f/+//3//P/7//r/9//3//f/9//5//z//v8A
AP3//P/6//j/+P/5//z//f/+//7//v/+//v/+f/5//n//f8CAAUACAAFAAEA/f/5//v/
+//5//v//P/8//v/+f/1//T/8//y//X/9//6//v/+P/1//T/8v/y//P/9v/3//n/+f/5
//j/9P/z//P/8v/1//r/+//8//r/9//0//H/8v/x//b/9//6//v/+//5//D/8P/z//X/
9//4//r//f/9//3//v///wIACgATABsAJAArADYAPQA8ADwARABIADcAGQACAPP/4P/T
/9T/1//Y/93/4//p/+//9f/0//D/8P/w//D/8f/1//b/9//6//v/+P/1//T/8//0//b/
9//6//n/+f/5//f/9v/2//f/9//6//z//v/8//v/+P/2//X/9v/4//v//P/6//r/+v/4
//j/+f/5//n//f///wEAAgAAAP3/+v/4//v//P/9/wEAAQD///7//f/6//r/+//8////
AwAEAAUAAwACAAEAAQAFAAgACgAOAA4ADQAKAAkACAAIAAoACgAPABMAFgAXABQAEgAR
ABEAFAAYABoAHAAdAB0AHAAbABsAGwAbAB0AIAAiACMAJAAgAB4AHQAcAB8AIAAhACMA
IgAhAB4AGgAbABkAGQAZABoAGgAaABkAFQARAA0ACgALAAsADAAOAA0ACgAGAAMA///+
//3//f///wEABQAEAP///P/4//X/+P/6//v//f/9//3//f/7//j/9//2//b/+f/8////
AQD///v/9v/0//j/+v/8//7//f/9//z/+f/3//f/+P/4//v//v/+//7/+//4//f/9v/3
//n/+v/+//z/+//6//n/+P/4//j/+P/7//3///8AAP3/+f/4//b/+f/7//7/AAD+//7/
+//6//j/+P/5//r//P/9//3//f/7//n/+P/4//r//P/8//7//P/8//r/+P/3//b/9f/0
//j//P/9//3/+v/4//b/9P/3//r/+//+//7//f/5//f/9v/2//b/+P/7//3//f/8//j/
9//1//P/9v/5//r//f/8//z/+v/4//b/9f/1//f/+v/7//v/+//4//b/8//y//b/+P/5
//3//f/8//n/9v/0//T/9P/0//f/+f/6//v/+f/1//P/8v/1//b/9v/4//z/+P/1//T/
8//y//P/9f/3//n/+f/6//r/+v/4//j/9//2//f/+f/9/////P/6//j/9v/5//n/+//9
//v//v///wAA/v/7//j/9f/3//n/+f/9//r/+P/1//H/8v/0//b/+P/3//f/+P/3//b/
8//y//D/8f/z//f/+f/4//X/8v/u/+//8f/0//b/9f/4//f/9v/1//P/8f/v//P/8//5
//v/+P/3//X/8f/y//T/9//9//v/9v/0//X/9//9/wIABwAOABQAGQAdACAAIwAoAC8A
NAA8AEAAMgAXAP//7v/d/9D/zf/W/9v/4v/n/+f/5f/n/+n/6v/s//L/8//0//b/+//5
//f/9//1//f/9f/1//X/9v/4//n//P/7//n/9//z//T/9v/5//v/+f/6//v/+P/4//b/
9f/1//j/+v/9//7//P/6//j/9P/4//v//f////z/+//6//j/+f/5//n/+v/+//7//v8B
AAAA/f/7//n//P/+/wEABAACAAMAAQD//wAAAAAAAAEAAwAGAAgADAALAAkABQADAAgA
CgAOABAADwARABIAEQATABIAEgATABcAGgAbABwAGwAZABYAEwAWABkAHAAhACEAIAAe
ABwAHQAcABwAHAAeAB4AHgAfABwAGwAYABQAFQAVABcAGQAVABQAEwARAA8ADQALAAoA
CgAJAAkACgAHAAQAAAD9////AAABAAMAAQD/////+v/6//r/+f/5//r//P/9/////f/7
//n/9f/3//n/+//+//v/+v/5//f/+v/5//f/+P/7//z//f/+//r/+f/3//P/9f/3//r/
/P/7//z/+v/4//f/9v/3//j/+f/7//z/AAD+//v/+P/1//j/+v/8//7//f/9//3//P/8
//n/+f/4//v//f8AAAIAAAD+//n/9v/4//r//f8AAP7//f/7//n/+v/5//n/+v/8//7/
/v8AAP7//P/4//T/+P/6//z//v/9//7//P/5//n/+P/3//b/+f/8//3/AAD9//v/9v/z
//b/+P/6//7//P/9//z/+v/5//n/+P/3//j/+//8/////v/8//j/9P/4//n/+/////7/
/f/7//n/9//2//T/9P/2//j/+f/9//v/+v/3//T/9v/4//r//P/7//v/+v/5//r/9//2
//b/+P/6//v//v/8//f/9f/x//n//v/8//z//P/8//r/+f/4//f/+f/8//7/AAD+//7/
/f/8//v/+//9//3/AAAAAAAAAAD+//v/+v/5//v/AAADAAYABQABAP3/+f/5//n/9//5
//v//P/8//v/9f/0//P/8v/0//f/+//9//r/9//2//T/9f/1//f/9//7//v/+//6//f/
9f/0//L/8//4//n/+v/4//f/9v/1//X/8//3//f/+f/7//z/+//y//L/9//3//X/+v8A
AAUAAwADAAQAAwAGAA4AFQAfACgALwA4ADsAPAA+ADoAKAAPAP3/9P/p/9r/1//c/9v/
3P/j/+f/6//1//n/+P/4//b/8//y//L/9f/4//n//P/9//z/+f/4//f/+f/6//r//P/7
//v/+//5//b/9v/3//f/+f/8/////v/9//r/+P/3//j/+v/9//7//v/+//7//P/7//v/
+v/5//3///8BAAIA///9//v/+v/+//7//v8BAAUAAwACAAEA///+//7//v8DAAcACAAJ
AAYABAACAAEABAAGAAcACgANAA0ACwALAAoACgAMAAwADwATABYAFwAWABQAEwATABcA
GgAbABwAIQAhACAAHwAeAB0AHAAdACEAIgAiACIAHwAeAB4AHgAgACAAIAAhACEAIQAf
ABwAGgAXABYAFQAVABYAFwAXABIADwAMAAoADAALAAsADAAKAAgABQADAP///v/9//3/
/v///wIAAAD9//z/+v/5//v//P/8//3//////////f/4//f/9v/2//r//P/+/////P/5
//X/9P/2//j/+v/8//z//f/9//v/+P/3//f/9v/6//7///8AAP3/+v/5//j/+v/7//v/
/v8AAP///v/9//n/+P/3//b/+//9////AAD///v/+v/4//j/+f/7//z//f/+//z//P/5
//j/+P/4//v//f/+/////v/7//n/+P/6//z//P/+//z//P/6//j/9v/2//b/9v/4//z/
/f/9//n/+P/3//b/9v/4//j/+v/8//3/+//7//f/9v/1//b/+P/7//z//P/4//f/9f/z
//b/+f/6//3//P/8//r/+P/3//X/9P/1//n/+//8//3/+f/4//b/9v/5//r/+v/9//z/
/P/6//j/9f/0//P/8v/2//n/+//9//v/9//1//T/9f/2//b/+P/8//n/+f/3//X/9f/1
//f/+//7//v/+//4//T/9P/0//T/9P/2//n//P////z//P/7//r//P/8//v/+v/6//v/
/v////7//P/6//j/+//7//3////+/wAAAAAAAAIA///8//n/+v/7//r//f/8//r/9//z
//T/9v/4//r/+P/3//f/9f/2//X/9v/2//X/9f/3//f/9v/1//T/8v/0//X/9//4//b/
+P/2//T/9v/1//T/8//0//P/+P/5//j/9//1//H/+P/4//n/+f/3//T/8v/z//f//f8C
AAUACAAMAA8AEQAWAB0AKAA3AEAARgBOAFAAPQAZAPz/7f/i/9n/3P/h/+T/4//j/+P/
4//n/+7/8v/2//f/9v/2//n/9//1//X/8//2//X/9v/3//b/9v/1//b/9f/1//X/8//0
//b/+f/7//j/+P/4//T/9v/2//f/+f/3//j/+v/6//n/+P/3//T/9v/5//v//f/6//n/
+P/2//j/+f/6//z//f/8//v//f/+//v/+f/3//r//P///wIAAAABAP///f8AAAAAAAAB
AAAAAgADAAYACAAHAAQAAwAGAAgADAAOAA4ADwAPAA0AEAAQABEAEwAVABgAGQAaABwA
GwAZABcAGQAbAB0AIQAfAB4AHAAaAB0AHgAgACIAIAAgACAAIQAgAB8AHAAYABsAGwAd
AB8AGwAYABUAEQAQAA8ADgAOAA0ACwAKAAoACQAGAAIA//8BAAIAAwAFAAIA///+//j/
+f/6//r/+//5//r/+v/7//r/+f/4//X/9f/3//n//P/5//j/9//1//j/9//1//b/9//4
//n/+v/3//f/9v/z//X/9//6//z/+v/6//f/9P/0//T/9v/4//b/9//3//r/+f/3//X/
8//1//b/9//4//j/9//2//T/9//1//b/9v/4//n/+//8//n/+P/0//L/9P/2//n//P/4
//f/9f/z//X/9f/2//j/9v/4//j/+v/3//b/8//w//T/9v/4//r/+P/4//X/8f/z//T/
9f/2//X/9v/1//b/9v/1//H/7//y//T/9v/6//j/9//0//D/8f/z//T/9f/0//X/9P/1
//X/9P/x/+7/8v/z//X/+f/3//X/8v/v/+//8P/w//L/8f/y//L/9f/1//T/8f/u//L/
9P/2//j/9//1//L/7//y//H/8v/0//X/9v/2//j/8P/u//H/8v/z//T/9f/1//X/9f/z
//T/9P/0//b/+P/5//r/9v/1//b/9f/3//j/+f/6//v/+f/5//n/+P/6//r/+v/8//v/
+v/5//b/9f/y//P/9v/2//X/8//x//L/8//0//L/8f/x/+//8f/x//P/9P/w/+//8P/v
//P/8//z//L/8v/x//H/8P/v//L/8f/w//L/8//0//X/8f/t/+//7f/x//P/9P/z//j/
9v/x/+3/6f/q//D/9f/7/wMAAgADAAIAAgAHAA8AGAAhACoANwBAAEYARgBCACsACwD0
/+v/4v/Z/9b/2f/a/9f/1//b/+P/6f/w//T/9v/0//L/8f/z//H/8f/z//P/9P/z//T/
9f/z//L/8P/w//P/9f/3//f/9P/0//X/9f/1//b/9//0//f/9v/2//f/9v/2//f/9v/2
//b/9v/0//b/9//3//f/9//3//f/9v/5//n/+f/6//r/+P/2//f//P/7//v/+//6//r/
+//8//z/////////AQAAAP/////9//7//v8AAAQABQAEAAUABgAGAAgACAAIAAsADQAN
AA4ADgAPABEAEAASABIAEgAYABkAGQAZABcAFwAXABkAGQAaABoAGgAcABwAHQAeABwA
GgAYABcAGwAdAB0AHAAaABcAFgAVABIAEgASABEADwANAAsACgAIAAUAAwACAAUABAAC
AAEA/f/8//v/+//6//n/+v/2//j/+P/3//f/9f/0//L/8f/z//X/9//3//T/8//y//L/
8//0//X/9f/2//X/8//0//P/8v/x//D/8//1//b/9f/x//H/8v/y//L/9P/z//L/8v/y
//T/9v/y//H/7//w//T/9f/2//f/9f/0//P/8v/y//P/9P/0//f/9f/2//b/9P/z//P/
8v/2/w==
         </WaveFormData>
      </LeadData>
      <LeadData>
         <LeadByteCountTotal>10000</LeadByteCountTotal>
         <LeadTimeOffset>0</LeadTimeOffset>
         <LeadSampleCountTotal>5000</LeadSampleCountTotal>
         <LeadAmplitudeUnitsPerBit>4.88</LeadAmplitudeUnitsPerBit>
         <LeadAmplitudeUnits>��V</LeadAmplitudeUnits>
         <LeadHighLimit>2147483647</LeadHighLimit>
         <LeadLowLimit>268435456</LeadLowLimit>
         <LeadID>II</LeadID>
         <LeadOffsetFirstSample>0</LeadOffsetFirstSample>
         <FirstSampleBaseline>0</FirstSampleBaseline>
         <LeadSampleSize>2</LeadSampleSize>
         <LeadOff>FALSE</LeadOff>
         <BaselineSway>FALSE</BaselineSway>
         <ExcessiveACNoise>FALSE</ExcessiveACNoise>
         <MuscleNoise>FALSE</MuscleNoise>
         <LeadDataCRC32>2109176154</LeadDataCRC32>
         <WaveFormData>
+P/4//j/+P/5//r/+//8//3//v///wAA/f/8//v/+v/+/wAAAgAEAAEAAAD///7/AAAA
AAAAAAACAAIAAgACAAAA/v/8//r//v8AAAIABAACAAAA/v/8//7//v/+//7//v/+//7/
/v/8//r/+P/2//j/+v/8//7/+//6//n/+P/6//r/+v/6//z//P/8//z/+f/4//f/9v/5
//r/+//8//r/+P/2//T/9v/2//b/9v/5//r/+//8//j/9v/0//L/9v/4//r//P/6//j/
9v/0//X/9v/3//j/+v/6//r/+v/4//b/9P/y//T/9v/4//r/+P/2//T/8v/z//T/9f/2
//j/+P/4//j/9v/0//L/8P/0//b/+P/6//f/9v/1//T/9v/2//b/9v/5//r/+//8//n/
+//9//7/AQAFAAkACwAIAAcABQAEAAQABgAIAAsADwATABMAEgAOAAwACgAJAAwAFAAW
ABcAEQALAAYAAwACAAEAAQABAAAA/P/5//b/8f/w/+//7//x//L/8v/y/+//6//q/+n/
6v/q/+v/7f/u/+7/7v/s/+r/6P/m/+T/6f/t//D/8v/t/+v/6v/o/+j/6P/p/+z/7//u
/+7/7P/o/+b/5//q//H/+P/+/wEACQAPABgAJwA8AFMAbgCJAJwAsADIANQAyQCiAHYA
VgA/ADAAKwAjABAAAAD2/+//6v/s//H/+f/7//f/8v/s/+f/5f/l/+b/6P/p/+r/6//p
/+b/5P/j/+X/5v/m/+f/6f/p/+j/5v/l/+T/4//k/+b/5//p/+r/5v/k/+P/4f/j/+T/
5v/o/+r/6f/o/+X/4v/h/+H/4f/i/+X/5//o/+b/5f/l/+b/5v/n/+f/6f/s/+z/6v/o
/+f/5v/m/+f/6v/s/+//8P/t/+z/6//r/+v/7f/v//H/9P/1//b/+P/1//X/9v/3//v/
//8DAAUAAwAEAAUABwAJAAwADwASABgAGQAZABoAGAAWABYAFwAbACAAIwAmACUAJAAj
ACIAIgAkACUAJwApACkAKQAoACMAIgAhACAAIwAlACYAJAAgABsAFwASABQAFAAVABYA
FwATABAADQAIAAUABAACAAUABQAGAAUAAgD///z/+//7//v//P/8//3//f/9//3/+P/2
//X/9f/4//v////+//v/+P/2//X/9//5//n/+v/9//3/+//6//b/9f/1//T/9v/5//r/
+//6//f/9v/1//b/+P/5//z//v/8//r/+v/3//b/9v/1//n//P///wEA///7//r/+f/6
//v/+//9//7///////7//P/6//j/9v/3//r//f/8//v/+v/5//f/9f/2//f/+f/6//r/
+f/6//X/9P/z//L/9f/4//n/+P/2//b/9P/0//L/9P/0//b/9//2//b/9//z/+7/7v/v
//L/9f/2//f/8v/y//D/8P/x//L/8v/1//f/9P/0//P/8f/v/+7/7//y//b/9//3//X/
8v/u/+3/7P/t//D/8f/0//T/8//0//H/7v/s/+v/7//y//T/9v/z//D/7//u/+3/7v/u
//D/9f/z//T/9P/x/+//7v/u//D/9P/z//P/8v/y//H/8v/p/+7/8f/y//P/9P/2//b/
+f/8//3//f/+////AAABAAIAAgABAAAAAQACAAYACQAOAA8ADAALAAoACQAJAAoAEAAQ
ABEADgAJAAUAAAD+//z/+//8//v/9//0/+7/6//q/+n/6f/p/+r/6v/t/+z/6v/r/+j/
6P/n/+f/6//r/+r/6f/o/+j/6P/o/+f/5//o/+j/6//q/+r/6//n/+b/5f/l/+v/7v/t
/+3/7P/o/+T/4//o//H/9v/+/wcAFQAhACwAOQBOAGcAgACZALAAzADaAMwApwCAAFwA
PAArACoAJQAXAAwAAgD2/+3/5v/o//H/9f/1//H/8P/u/+r/5//m/+b/6f/p/+n/6f/p
/+j/6P/p/+j/6P/n/+f/6P/p/+n/6P/n/+b/5f/m/+j/6f/r/+z/6//q/+r/6f/n/+b/
5v/m/+j/6f/q/+n/6P/n/+f/5//l/+f/6P/o/+f/5//o/+r/5//n/+b/5//s/+7/7v/u
/+v/6v/q/+v/7f/u//D/8P/w//D/8P/x//D/8f/y//P/+P/5//r//P/5//n/+v/7//3/
AQAFAAcACAAKAAwADwAPABAAEQASABkAGwAcAB4AHgAeACAAIwAjACYAJwAoACoAKgAq
ACoAJwAoACgAKQAsAC0ALgAuACkAKAAnACYAJgAnACcAJAAlACMAIgAgABsAGAAWABQA
FQATABIAEQANAAsACwAKAAoACQAJAAcABwAFAAMAAwAAAP/////+/wEAAQABAAEA/v/8
//v/+//7//3/AAD+/////v/+////+//7//n/+P/7//3//f/+//z/+//7//r/+//9//3/
/f////3//f/9//z//P/7//z/AAAAAAAAAgD///7//v/9/wEAAgADAAMAAwABAAIAAwAC
AAEA/////wEAAwAEAAQAAwACAAEAAAAAAAIABAACAAIAAgACAAEA/v/+//7///8BAAIA
AgAEAP///v/9//z/AAACAAIAAAD//wAA//8AAPz//P/6//r//P/8//3////7//j/+v/9
//v//f/9//3/+//8//v//P/6//r/+f/7//7//P/9//3/+f/3//b/9//3//r/+v/5//v/
+v/4//n/9//3//n/+f/7//z//P/+//r/+P/3//f/+f/6//r/+v/5//j/+f/6//j/+P/3
//j//f/7//z//P/4//f/9//4//n//P/6//n/+//8//z//v/1//X/+P/5//r/+//8//z/
/P///wIAAgADAAUABwAJAAsADQAOAAwACgAKAAoADwARABUAFQAUABMAEgARABAAEAAV
ABQAFwAWABMAEQAMAAoACAAHAAgABwADAAAA/P/5//j/9//0//P/8//y//T/9P/z//X/
8f/w/+7/7f/w//H/8f/x//D/8P/w//D/7f/t/+7/7v/w//D/8f/z//D/7v/s/+v/8f/0
//P/8//2//T/8P/t/+z/7//0//z/AQAJABUAHgApADYASQBgAHkAlACsAMQA2gDhAMoA
nABwAFEAPgA1AC0AIAAQAAQA+f/y//D/8//5//3//f/8//j/8v/v/+7/7v/v/+//7//v
/+//7v/u/+//7f/s/+r/6f/s/+3/7f/s/+r/6v/q/+z/6//r/+z/7P/s/+z/7f/t/+n/
6P/o/+j/6v/r/+z/6//o/+f/5//n/+n/6//s/+z/6//r/+z/7v/s/+v/6f/p/+3/7v/t
/+z/6//q/+r/6//r/+z/7v/u/+//8P/x//P/8//z//P/8//3//n/+//+//v/+//8//3/
/v8BAAQABQAGAAgACgANAAwADgAQABIAFwAZABoAHAAcABwAHgAhACMAJgAnACgAKQAq
ACsALAAqACoAKQApACsALQAvADAALQAsACsAKgAoACkAKQAmACYAJQAlACQAIQAeABwA
GgAbABkAGAAXABIADwAOAAwADAALAAsACQAJAAcABQAFAAMAAQAAAP7/AQABAAEAAQD9
//z//P/9//v//f8AAP7////+//7////9//3/+//6//7////+//7//P/7//v/+v/9////
/////wAA//8AAAEA///+//z//P8AAAAAAAACAP///v/+//3///8AAAEAAQABAP//AAAB
AP/////+////AgADAAMAAgAAAAAAAAAAAP7/AAACAAAAAgACAAIAAQD9//z/+//7//3/
/v/+/wAA/f/8//v/+v/6//z//P/6//v//P/7//z/+v/6//j/+P/6//r/+//9//j/9P/1
//f/9f/3//f/9//3//j/9//4//f/9v/0//X/+f/4//r/+//5//f/9v/3//X/+P/4//f/
+f/4//b/9//2//X/9v/1//j/+P/3//j/9f/0//T/9f/1//b/9v/2//X/9P/1//b/9P/0
//P/9P/5//f/+P/4//b/9f/1//b/9f/4//b/9f/7//r/+P/1//T/8//y//T/9v/7/wAA
AAABAAMABQAFAAUABQAEAAcACAALAA4ADgANAA4ACwAOAA8AEAARAA4ADgATABIAEwAQ
AAsABwAIAAgACAAJAAcAAwD8//b/9v/1//b/9//0//P/8//y//D/7v/r/+v/7v/w//H/
8//x/+//7P/p/+r/7P/u//D/7//v//D/8P/u/+z/6//r/+z/7v/w//P/8//y/+3/6f/s
//D/9P/z//L/9f/2//j/+////wkAHAArADwATwBiAHMAiACcALQAzADbAMoAogB2AFMA
NgAlAB8AEgAEAAAA///8//j/9f/1//X/8f/u/+7/7f/t/+//8v/w/+//7v/t/+z/6v/p
/+n/6v/s/+3/7//r/+n/5v/i/+X/6P/r//D/7f/r/+r/6P/m/+b/5//n/+n/6v/s/+7/
7P/p/+b/4f/l/+f/6v/t/+v/6//q/+j/6P/n/+f/6P/p/+v/7P/v/+z/6v/m/+L/5v/o
/+v/7//v/+7/7v/s/+z/7P/s/+3/8P/z//b/+f/4//X/8v/w//X/+f/+/wMAAgADAAQA
AwAFAAYABwAJAA0AEAATABYAFgAVABMAEgAXABoAHwAlACUAJgAlACQAJgAmACYAJgAn
ACoALAAvACsAKQAnACQAJQAoACsALgArACsAKgAmACUAIwAiACAAIQAgACAAIAAbABUA
EAALAAwADQAQABIADgALAAkABQAFAAMAAQABAAIAAwAFAAYAAgD///z/+f/6//z///8D
AP////8AAPz/+//6//r/+//8////AAACAP///f/5//b/+P/7////AgAAAP///P/5//z/
+//8//3//v8AAAEABAADAAAA/f/8//7/AAADAAUAAwACAAEA//////3//v///wIAAwAD
AAUAAwABAP7/+v/+/wAAAgAEAAAAAAAAAPz//v/+//7//f/+/wAAAgAFAAIA/v/5//b/
9//6//3/AAD///7/+//2//b/+P/4//r//P/+//7/AAD8//j/9f/z//T/9P/5/////f/9
//v/+f/3//j/9//4//v//P/8/////f/4//b/8//2//f/+f/9//v//P/6//f/+f/4//b/
9//6//v//v////3/+v/2//T/9//4//r//f/9//z/+v/4//j/9v/2//b/+f/6//r//P/7
//f/9v/0//n//v/8//z//P/8//n/+P/6//z/AQADAAYACQAIAAcABgAEAAYABgAIAAoA
DQAPABMAEwARAA8ADQALAA0AEAAYABoAGAAUAA4ACQAHAAYABQAFAAYABQABAP7/9//z
//H/7//w//H/8//0//L/8P/t/+3/7//w//D/8f/z//P/8v/x/+v/6v/p/+j/6//t//D/
8v/v/+z/6v/p/+n/6v/r/+3/8P/y//D/7//o/+b/6P/r//D/+f/+/wAABQALABMAHAAt
AEQAXQB0AJEAqAC8AM4A0AC7AJgAdABWAD8ANAAvACUAFAAEAPj/7//s/+7/9f/7//v/
+f/y/+z/6//p/+n/6v/s/+3/7v/v/+z/6P/l/+P/5f/o/+r/7f/t/+3/7P/q/+f/5v/l
/+b/6v/r/+3/7v/q/+j/5//l/+b/6P/r/+7/7v/t/+z/6f/m/+X/5f/l/+f/6//u//D/
7P/p/+f/5v/n/+n/6v/t//D/8P/u/+z/6v/q/+v/7f/w//L/9f/2//L/8P/u/+3/7//x
//P/9f/5//n/+f/6//j/+f/7//3/AAADAAYABwAFAAYABwAJAAwAEAAUABgAGgAbABsA
HAAbABoAGwAdACAAJAAmACgAJQAkACMAIgAlACgAKgAtACwAKwAqACgAJAAkACQAJAAn
ACkAKgAoACMAHwAcABgAGQAYABgAGAAXABMAEAANAAkABwAHAAYACQAJAAoACQAHAAMA
///9//7///8BAAIAAgABAAAA///7//r/+v/7//3///8CAAAA/f/6//j/9//4//v//P/+
///////9//z/+P/3//f/9v/6//3//v////7/+//6//n/+//8//z//v8CAAAA/v/+//3/
/P/8//v//v8AAAIAAwABAP3//P/7//7//////wEAAwADAAIAAAD///7//f/8//3/AAAD
AAIA/v/8//r/9//4//r//P////3//P/6//r/+P/4//j/+P/7//7////+//v/+v/3//b/
9v/4//j/+v/8//r/+f/5//X/8v/0//f/+P/7//z//f/3//b/8//y//T/9v/3//v/+//4
//j/9//1//P/8v/z//b/+v/7//v/+P/2//P/8//y//P/9v/3//n/+P/2//b/9P/y//H/
8f/2//j/+f/6//X/8v/x//D/8v/0//X/+P/4//X/9f/0/+//7//w//L/9v/3//j/+f/6
//f/9v/4//r///8BAAQABwAHAAcABwAGAAUABAAFAAYADAAPABQAFQASAA8ADAAJAAoA
DAATABQAEQAOAAkABQABAAAA/////wIAAQD9//r/8//v/+3/6//u/+//8f/y//H/7v/q
/+n/6f/q/+r/6//u/+//7//v/+r/6P/m/+T/5//p/+z/7v/s/+r/6f/p/+b/5v/m/+f/
6//u/+3/7f/o/+b/5P/l/+z/8//4//z/AwAJABUAHgApADwAVwBwAI0ApgC6AM4A1gDF
AJ4AdABSADsALgArAB0ACAD4//D/6//o/+r/8//7//f/7//q/+j/5f/j/+P/5P/m/+f/
6P/p/+f/5P/i/+H/4//k/+T/5f/n/+f/5v/k/+H/4P/f/+D/5P/l/+f/6P/k/+L/4f/f
/9//4P/i/+T/5v/l/+T/4f/g/9//3//f/+L/5f/n/+j/4//h/+D/4P/h/+P/5P/n/+j/
6P/m/+T/4//i/+L/4//o/+r/7f/u/+r/6P/m/+X/6P/r/+7/8f/1//X/9f/2//P/8//0
//X/+f/9/wEAAwAAAAAAAAABAAUACAALAA4AFAAVABUAFgAVABQAFQAXABsAIAAjACYA
IwAiACEAIAAgACIAIwAlACgAKQAqACoAJgAkACIAIAAjACUAJgAkAB8AGwAYABQAFQAU
ABQAFAAUABEADwANAAgABQAEAAIABQAFAAYABQABAP3/+f/3//n/+f/6//r//P/7//r/
+f/2//T/8//z//T/9//7//r/9//0//L/8f/z//X/9f/2//n/+f/3//b/8v/x//H/8P/0
//f/+P/5//j/9f/0//P/9P/2//f/+v/+//z/+v/6//j/9v/1//P/9//6//3////7//f/
9v/1//j/+f/5//v//f/9//z/+v/5//j/9//2//f/+v/9//z/+v/4//b/8//z//T/9f/3
//j/+P/3//j/8//y//H/8P/z//b/9//2//L/8v/w//D/8v/0//T/9v/0//L/8f/x/+//
7P/u//H/8v/1//b/9//y//L/8P/w//H/8v/y//X/9f/y//L/8f/v/+3/7P/t/+//9P/2
//f/9f/y/+7/7f/s/+3/8P/x//P/8v/w//D/7//u/+7/7//y//T/9f/2//P/8P/v/+7/
7f/u/+7/8P/z//H/8v/y/+7/7f/t/+7/8f/0//T/9P/0//T/9P/0//f/+v/+////AQAD
AAIAAQAAAP7/AAAAAAIABAAHAAkADQANAAoACQAIAAcACAAKABEAEgAPAAwABwADAAMA
AgABAAEAAQD///r/9v/v/+v/6f/n/+n/6//u//D/7f/q/+b/5f/m/+j/6f/r/+v/6//q
/+n/5P/k/+T/5P/l/+f/6v/s/+n/5v/k/+P/4//k/+X/5//s/+7/7P/r/+L/4v/i/+X/
6v/v//b/+v/7//3/BQASAB8AMgBJAF4AdwCOAKAAsgDEAMkAsACIAGIARwA0ACkAHwAO
AP7/9P/v/+7/8P/z//f/9//x/+j/5P/i/+H/4v/k/+b/5//o/+n/5f/i/+D/3//i/+T/
5f/n/+f/5//m/+T/4//i/+H/4v/l/+X/5v/m/+L/4P/f/93/4P/i/+X/6P/m/+X/5P/h
/9//3//g/+H/5P/n/+n/6v/l/+P/4v/i/+P/5f/m/+n/6f/o/+X/4v/g/+D/4f/j/+j/
6v/t/+7/7P/q/+j/5//s/+//8v/1//b/9f/0//T/8v/z//X/9//5//3/AQADAAAAAAAA
AAEABgAKAA4AEgAUABUAFQAWABUAFAAVABcAHAAgACIAJAAhACAAHwAeAB8AIgAkACcA
JQAlACUAJAAiACIAIgAiACMAJQAmACQAIQAdABoAFgAXABYAFgAWABUAEQAOAAsACAAF
AAQAAgAEAAUABwAHAAQA///6//f/+v/7//3//v/8//v/+v/5//X/9P/0//X/+P/7////
/v/6//b/8//x//T/9//4//r/+//7//n/+P/2//X/9f/0//j/+//8//3/+//3//X/8//2
//j/+f/8//z/+v/4//j/9v/2//f/9//6//z//v////3/+f/4//f/+//9//7/AQAAAP//
/f/6//n/+P/3//b/+f/8/////v/8//r/+P/1//b/+P/6//3//f/8//r/+v/3//b/9f/0
//f/+v/7//r/9//2//P/8v/z//b/9//6//r/+P/3//f/9P/w//H/8//2//n/+v/7//f/
9v/z//L/9f/2//b/+f/5//b/9v/1//L/8f/x//P/9f/4//j/9//z//D/7P/r/+3/7//z
//X/9f/0//L/8v/v/+7/7v/v//L/9P/1//b/8v/w//D/8P/x//L/8v/0//j/9v/z//L/
8f/w//L/9P/5//7//////wAAAQAAAP///v/8////AgAHAAwACgAJAAoABwAJAAsADQAP
AA4ADgATABIADwAMAAcAAwAEAAQABAAFAAEA/f/2//D/7v/t/+7/7//t/+3/7v/u/+v/
6P/k/+P/5//q/+z/7//t/+v/6P/l/+T/5v/o/+r/6P/p/+v/7P/r/+j/5v/l/+j/6v/s
/+//7//u/+n/5f/k/+j/7v/1//L/7//w//L/9f///w8AHgAtAEAAVwBsAIEAlACqAMIA
0ADHAKQAhABmAEcALgAlAB0AEAAEAPz/9//2//L/8f/x/+//6//o/+j/6f/p/+v/7v/r
/+n/5//l/+f/5v/m/+f/6f/q/+r/6//o/+f/5f/i/+b/6P/q/+7/7f/r/+r/6P/j/+L/
4v/h/+P/5v/q/+7/7P/p/+b/4f/l/+f/6v/t/+v/6//q/+j/5v/l/+X/5v/p/+v/7P/v
/+3/7P/p/+b/6P/q/+3/8f/x//D/8P/u/+//7v/t/+3/8P/z//b/+f/5//f/9f/0//j/
+////wMAAgADAAQAAwAEAAYACAALAA4AEgAWABoAGgAZABcAFgAZABwAIQAnACcAKAAn
ACYAJgAmACYAJgAoACoAKwAtACsAKQAnACQAJgAoACoALAAqACkAJwAiACEAHwAeABwA
HAAcAB0AHgAZABMADgAJAAkACQALAAwACwAJAAgABQAGAAMAAAD//wIAAwAFAAYAAgD/
//z/+f/6//z///8DAP////8AAPz//P/6//n/+f/6//3//v8AAP3/+//3//T/+P/7////
AgD//////f/7//3/+//7//v//P/+////AgAAAPz/+P/2//v//v8CAAUAAwACAAEA//8A
AP3//f/9/wEAAwAEAAcABAADAAEA/v8BAAIAAwAEAAIAAgACAP7/AAAAAAAA//8AAAIA
BAAHAAUAAgD+//z//P/+/wAAAgABAAIAAQD+//7//v/8//z//f8AAAEABAAAAPz/+f/3
//j/+P/9/wMAAQABAP///f/8//z/+v/6//v//P/8/////v/6//n/9//4//n/+/////z/
/v/9//v//P/6//f/9//5//v///8BAP7//P/5//j/+f/6//z////+//7//f/8//z/+v/6
//r//P/+////AgD///n/9v/y//n//v8AAAAAAAAAAP7//v8BAAQACAAJAAsADQALAAsA
CwAKAAwADAAOABAAFQAXABsAGwAZABcAFQATABQAFgAdAB4AGgAWABAACwAJAAgABwAH
AAgABwADAAAA+f/1//P/8f/0//X/9//4//b/9P/x//H/8f/y//L/8//2//f/9//3//H/
8P/v/+7/8f/z//b/+P/3//T/8v/x//D/8P/w//H/9f/4//f/9//w/+7/8P/z//T/+/8E
AAoADQAVAB8AKgA5AFAAaQCEAJ0AtADMAN4A3gDFAJwAeABaAEMAOgA1ACUAFAAGAPr/
8//2//j//f8DAAMA/f/6//b/8v/v/+7/7v/w//H/8v/z//D/7v/t/+3/7f/u/+7/7//v
/+//7v/s/+v/6v/p/+r/7f/v//L/9P/w/+7/7f/r/+v/7P/u//D/8P/v/+7/6//q/+n/
6f/p/+v/7//y//T/7//t/+z/7P/t/+//8P/z//b/9v/0//L/8f/w//D/8f/0//b/+f/6
//b/9P/y//H/9f/3//n/+/////////8AAP3//f/+////AgAHAAwADwAMAAwADAANABEA
FAAXABoAHwAhACIAJAAhACAAIQAjACYAKgAsAC4ALQAsACsAKgAsAC4ALwAxADMAMwAz
ADIALQAsACsAKgAtAC8AMAAuACsAJwAkACAAHwAeAB4AHgAfABsAGAAVABIADwAOAAwA
DwAPABAADwALAAcAAwABAAMAAwAEAAQABgAFAAQAAwD+//z/+//7//3/AQAGAAYAAQD+
//z/+//7//3//f/+/wAAAQAAAAAA/P/7//v/+v/+/wEAAgADAAIA///+//3//f/+//7/
AAADAAIAAQACAP///v/+//3/AQAEAAcACQAHAAMAAgABAAIAAwADAAUABwAHAAYABAAD
AAIAAQAAAAEABAAHAAYABAACAAAA/f///wAAAQADAAMAAgAAAAAA/P/8//z//P///wIA
AwACAP///v/7//r/+v/8//z//v////7//v////z/+P/5//v//P///wAAAQD9//z/+f/4
//v//P/8////AQD+//7//f/7//n/+P/5//r//v///////P/6//f/9//6//v//v//////
/v/8//z/+v/4//f/9//6//z//f/+//r/+P/4//j/9//4//j/+v/+//v/+//6//j/9//3
//j//P8AAP////////j/+P/4//j/+P/7//7/BAAKAAgABwAHAAcACQAJAAkACAAKAAwA
EAAUABQAEwAUABEAEwAVABcAGQAVABQAGAAWABcAFAAPAAsADAAMAAwADQAJAAUA/v/4
//f/9//5//v/+f/3//b/9P/1//T/8v/z//X/9v/2//f/9f/z//D/7f/v//L/9f/4//T/
8//z//L/9P/y//H/8f/x//L/8//1//T/9P/w/+3/8v/2//j/9//4//f/9v/4////CQAV
ACYANQBCAFUAaAB7AJAAqADAANoA5wDYAK4AfgBXADoALQAnABoADgAKAAUAAgD+////
+//3//X/+P/4//X/8//z//T/8v/x//D/7//v/+7/7v/v/+3/7v/u/+//7P/r/+n/5v/p
/+z/7//0//D/7f/r/+j/6f/q/+z/7f/s/+z/7f/u/+3/6//p/+X/6P/r/+//8//v/+//
7v/s/+z/7f/v//L/8P/x//H/8//x//D/7f/q/+z/7v/x//X/8//y//L/8P/x//L/8//1
//X/9//5//v//P/7//r/+v/+/wEABQAJAAYABwAIAAcACQAMAA8AEwAUABYAGAAaABsA
GwAaABoAHQAgACUAKwApACoAKQAoACoALAAuADAAMAAyADMANQA0ADMAMgAwADIANAA2
ADgANAAzADEALAAsACsAKwAqACgAJgAlACQAIQAdABoAFwAXABcAGQAaABUAEQAOAAkA
CgAJAAgACQAHAAcACAAIAAUAAwABAP//AAACAAUACQAEAAMAAwD+//7//v///wEAAQAD
AAMABAACAAEA/v/8/wAAAwAHAAoABgAFAAIA//8BAAEAAwAFAAMABAAEAAYABwAEAAEA
AAADAAQABgAHAAUABAADAAEAAgABAAMABQAGAAcABwAJAAYABQADAAAABAAGAAgACgAH
AAYABQAAAAMABAAFAAUAAwAEAAUABwAEAAIA///+////AgAFAAgABQAEAAEA/P/+/wAA
AAACAAAAAgACAAQAAQD+//z/+//+//7/AwAJAAQAAwAAAP3//v8AAAAAAgACAAIAAQAD
AAIA/v/9//v//v///wEABQAAAAAA/f/5//r/+v/5//v//P/9/wAAAQAAAP7/+//6//z/
/v8BAAUAAgAAAP3/+v/6//r//P/+/wEAAgACAAQA+v/6//3//v///wAAAQACAAYACgAJ
AAkACgALAA8AEQATABQAEAAOAA4ADgAUABcAHAAdAB4AHQAcABsAGQAYABwAGgAdABwA
GQAXABMAEAANAAsADQALAAYAAgABAP////////v/+f/4//b/+v/6//n/+//5//j/9v/1
//n/+f/4//f/9f/2//f/+P/1//X/9v/2//r/+v/7//3/+v/4//b/9f/6//z/+v/5//r/
+v/6//X/8v/1//z/AgALABUAGwAmADEAPgBPAGgAfwCYAK4AyADiAOkA0ACiAHYAVQBA
ADcANwAsABoADgAHAPz/9P/5/wEAAwADAAQAAgD8//n/+P/4//j/9//2//X/9v/2//f/
+f/1//T/8v/x//P/9f/2//b/9P/0//T/9v/2//X/9f/0//T/9P/1//X/8v/y//P/9P/1
//X/9f/z//X/9f/2//f/9P/1//X/9P/2//f/+f/8//j/9//1//X/+P/6//r/+v/5//j/
+P/5//n/+v/8//z//v/+//7////+////AAABAAQABQAGAAgACAAJAAsADQANAA8AEQAR
ABQAFgAYABsAGgAcAB4AIAAlACcAKAAqACoAKgAsAC8AMAAyADIAMgA0ADYAOAA6ADgA
OAA3ADcAOwA9AD8AQAA9ADwAOwA6ADkAOQA4ADQANQAzADIAMAAsACoAKQAoACoAJwAl
ACMAIQAfAB8AHgAdABsAGgAXABgAFwAWABcAEwARABAADgARABEAEQARAA0ADAAMAA0A
CwANABAADgAOAA4ADwARAA4ADQAKAAgACwANAA0ADgANAA0ADgAOAAwADQAMAAsADQAN
AA8AEQAPAA4ADAAMABAAEAAQABIAEAAQABEAEQAQABAAEAAPABIAEQATABUAEgARAA8A
DwAVAA==
         </WaveFormData>
      </LeadData>
      <LeadData>
         <LeadByteCountTotal>10000</LeadByteCountTotal>
         <LeadTimeOffset>0</LeadTimeOffset>
         <LeadSampleCountTotal>5000</LeadSampleCountTotal>
         <LeadAmplitudeUnitsPerBit>4.88</LeadAmplitudeUnitsPerBit>
         <LeadAmplitudeUnits>��V</LeadAmplitudeUnits>
         <LeadHighLimit>2147483647</LeadHighLimit>
         <LeadLowLimit>268435456</LeadLowLimit>
         <LeadID>V1</LeadID>
         <LeadOffsetFirstSample>0</LeadOffsetFirstSample>
         <FirstSampleBaseline>0</FirstSampleBaseline>
         <LeadSampleSize>2</LeadSampleSize>
         <LeadOff>FALSE</LeadOff>
         <BaselineSway>FALSE</BaselineSway>
         <ExcessiveACNoise>FALSE</ExcessiveACNoise>
         <MuscleNoise>FALSE</MuscleNoise>
         <LeadDataCRC32>1103212828</LeadDataCRC32>
         <WaveFormData>
BAAEAAQABAAGAAYABgAGAAYABgAGAAYABAAEAAQABAAGAAYABgAGAAQABAAEAAQABAAE
AAQABAAGAAYABgAGAAQABAAEAAQABgAGAAYABgAFAAQAAwACAAIAAgACAAIABAAEAAQA
BAACAAIAAgACAAIAAgACAAIABAAEAAQABAAEAAQABAAEAAQABAAEAAQAAgACAAIAAgAE
AAQABAAEAAQABAAEAAQABAAEAAQABAAGAAYABgAGAAQABAAEAAQABAAEAAQABAAEAAQA
BAAEAAYABgAGAAYABgAGAAYABgAFAAQAAwACAAMABAAFAAYABAAEAAQABAACAAIAAgAC
AAQABAAEAAQAAgACAAIAAgADAAQABQAGAAUABAADAAIABAAEAAQABAAGAAYABgAHAAUA
BwAIAAkACwALAAsACwAJAAkACgALAA0ADQANAA4ADgAOAAoABQD9//r/+f/5//v//P/9
//3//f/+//7//////wIAAwADAAUABgAGAAYABQADAAIAAQADAAQABQAGAAQABAAEAAQA
BAAEAAQABQAFAAUABQAFAAUABQAFAAUABwAHAAgACAAGAAYABQAFAAUABQAGAAYABgAG
AAYABQAFAAUABQAIAAoACgAKAA8AEQARAA4ABwD7/+z/4//Z/8X/pf+F/2//Zf9g/2T/
ev+S/5z/o/+v/7v/wf/I/9L/2//g/+n/8//7/wIABgAGAAUABwAHAAkADAAMAAwADAAN
AA0ADQANAA0ADQAOAA8ADwAPAA8ADgAMAAwADQANABAAEAAQABAAEAAQABAADwANAA4A
DgAOABAAEAAQABAADwAPAA8ADwAPAA8ADwAPAAwADAAMAAwADAAMAAwADAAMAAwADAAL
AAsACgAKAAsADQANAAwADAAMAAsACgAKAAgACAAIAAkACwAJAAkACAAFAAUABQAEAAYA
BgAGAAYAAgABAAAAAAACAAEAAAAAAAAA///+//3/+//6//n/+f/7//v/+//7//n/9//3
//b/+P/5//n/+v/6//r/+f/5//f/9//3//n/+//7//3//v/8//z//P/9/////////wEA
AwADAAMAAwACAAIAAwADAAYABgAHAAcABQAFAAUABQAGAAYABgAGAAgACAAIAAgABwAG
AAUABAAEAAUABgAIAAYABgAGAAYABgAGAAYABwAHAAcABwAHAAUABQAFAAUABgAHAAgA
CQAHAAcABgAGAAYABgAGAAYACAAKAAoACAAIAAgACAAIAAgACQAJAAkACQAIAAcABwAH
AAcACAAIAAYABgAHAAcABwAHAAcABwAIAAgABwAHAAcABwAGAAYABgAGAAcABwAJAAkA
CAAIAAcABgAEAAMABAAIAAkACAAGAAYABgAGAAYABgAHAAcACQAIAAgACAAGAAcABwAH
AAkACAAIAAgABgAGAAYABgAIAAkACQAJAAkACQAJAAkABQAFAAYABgAIAAkACQAJAAcA
BwAGAAYACAAIAAgACAAHAAcABwAHAAUABQAGAAYACAAIAAgACAAIAAgABwAHAAUABQAF
AAYACAAIAAkACQAGAAYABgAGAAgACQAJAAkABwAHAAcABwAHAAYABwAIAAkACgAJAAkA
CwAMAAsACwALAAsADAALAAwADgAOAA8ADgANAAwADAAMAAgAAQD7//j/9//4//n/+//9
//////8AAAAAAAD//wEAAQADAAMABAAEAAIAAgABAAEAAQACAAIAAgAEAAQABAAEAAIA
AgACAAIABQAFAAUABQADAAMAAwADAAMAAwADAAQABgAGAAYABQAEAAMAAgACAAQABAAE
AAQABQADAAMABQAGAAQABgAKAAsADQANAAQA9//r/+L/1//J/7H/l/+H/3//ef98/47/
ov+q/67/tf+//8f/zf/Y/97/4//m/+3/9f/9/wQABgAGAAUABwAHAAkACgAKAAoACgAL
AAsACwALAAkACQAKAAsACwALAAsACgAIAAgACQAJAAwADAAMAAwADAAMAAwACwAJAAoA
CgAKAAwADAAMAAwACgAJAAgABwAJAAkACQAJAAoACgAKAAoACAAIAAgACAAKAAoACgAJ
AAcABgAGAAcABwAHAAYABgAGAAUABAAEAAIAAgACAAMABQADAAMAAgABAAEAAQAAAAAA
AAAAAAAA/v/9//z//P/6//n/+P/4//r/+f/4//f/9//2//X/9f/1//X/9f/1//X/8//z
//L/8v/z//P/9P/2//b/9f/1//P/8//z//X/9f/1//f/+P/6//r/+v/7//3//f/9////
AQABAAEAAQABAAAAAAD//wIAAgADAAMAAwADAAMAAwACAAIAAgACAAMABAAFAAYABAAE
AAQABAADAAMAAwAEAAYABgAGAAYABgAGAAYABwAHAAcABwAHAAUABQAFAAUABwAHAAcA
BwAHAAcABgAGAAQABAAEAAQABAAGAAYABAAEAAQABAAEAAIAAwADAAMABQAEAAMAAwAB
AAEAAgACAAQABAAFAAUAAwADAAMAAwAEAAQAAwADAAMAAwACAAIAAgACAAMAAwAEAAUA
BQAGAAUABAACAAEAAQAEAAQAAgAEAAQABAAEAAMAAgACAAEAAgACAAMABAADAAMAAgAB
AAMAAgACAAIABAAEAAQABAADAAMAAgABAAIAAwAEAAUAAQABAAIAAgAEAAUABQAFAAUA
BQAEAAQAAgACAAIAAgAFAAUABQAFAAMAAwAEAAQABAAEAAQABAAGAAYABQAFAAMAAwAD
AAQABAAEAAUABQACAAIAAgACAAQABQAFAAUAAwADAAMAAwABAAMAAgADAAQABQAGAAUA
BQAHAAgACQAJAAkACQALAAkACQAKAAkACwALAAsADgAOAA4ACgAGAAEA//////7//f/9
//3//f/9//7//v/9//3/AAABAAMAAwAEAAQABAAEAAMAAwABAAIAAgACAAMABAAFAAYA
BAAEAAQABAAFAAUABQAFAAUABQAFAAUABQAFAAUABgAGAAYABgAFAAMAAwADAAQABgAG
AAYABgAHAAUABQADAAYABgAIAAgADQAPABEADgANAAMA8v/h/9n/yf+t/4v/b/9f/1T/
UP9e/3b/hv+N/5v/q/+1/7z/yP/P/9b/3//n//H//P8CAAQABQAHAAcACQAKAAoACgAK
AAsACwALAAsACQAJAAoACwAMAA0ADgAOAAwADAANAA0AEAAQABAAEAAQABAAEAAPAA0A
DgAOAA4AEAAQABAAEAANAA0ADQANAA0ADQANAA0ADgAOAA4ADgAMAAwADAAMAA4ADgAO
AA0ADQAMAAwADQANAA0ADAAMAAwACwAKAAoACgAKAAoACwANAAsACwAKAAcABwAHAAYA
BgAGAAYABgAEAAMAAgACAAAA///+//7/AAD///7//f/9//z/+//7//v/+//7//v/+//5
//n/+P/2//f/9//4//j/+P/3//f/9//3//f/+f/5//n/+//8//7//v/+////AAD///7/
//8BAAEAAQABAAAAAAABAAEAAgACAAMAAwAFAAUABQAFAAQABAAEAAQABgAGAAYABgAE
AAQABAAEAAMAAwADAAQABgAGAAYABgAEAAQABAAFAAUABQAFAAUAAwADAAMAAwAFAAUA
BQAFAAcABwAGAAYABgAGAAYABgAGAAgACAAGAAYABgAGAAYABAAFAAUABQAHAAYABQAF
AAMAAwAEAAQABgAGAAcABwAFAAUABQAFAAYABgAFAAUABQAFAAQABAACAAIAAwADAAQA
BQAFAAYABAAEAAMAAwADAAYABgAEAAYABgAGAAYABQAEAAQAAwAEAAQABQAGAAUABQAE
AAMABQAEAAQABAAGAAYABgAGAAUABQAEAAMABAAFAAYABwADAAMABAAEAAQABQAFAAUA
BQAFAAQABAAEAAQABAAEAAUABQAFAAUAAwADAAQABAAEAAQABAAEAAQABAADAAMAAwAD
AAMABAAEAAQABQAFAAQABAAEAAQABAAFAAUABQAHAAcABAAEAAQABAAEAAUABQAHAAgA
CQAJAAkACQAJAAcABwAIAAoADQAOAA8ADwAOAA0ACAAEAP///f/9//z/+//7//v/+f/5
//r/+v/8//3/AQADAAIAAQABAAAAAwAEAAQABQAEAAQAAwACAAIAAgACAAIABAAEAAQA
BAADAAMAAwADAAUABQAFAAUABQAFAAUABgAEAAQABAADAAUABQAFAAYABQAEAAMAAgAF
AAcACQAJAAoACgAIAAYACQAPABMAEgANAAUA9v/n/9v/zf+x/4//c/9l/17/Wv9o/4D/
jv+T/53/r/+5/8D/zP/X/97/4//r//H/+v8AAAQABwAJAAkACwAKAAoACgAKAA0ADQAN
AA0ADwAPABAAEQAQAA8ADgAMAA0ADgAQABEAEAAQABAAEAAQABAAEAAPABEAEgASABIA
EQAQAA8ADgAOAA8AEAARAA8ADwAPAA8AEAAQABAAEAAQABAAEAAQAA4ADgAOAA0ADwAO
AA4ADwAPAA8ADgAOAA4ADQAMAAwADgAOAA4ADwAOAAsACgAIAAkACQAJAAgABwAGAAUA
BAADAAMAAwAEAAQAAwACAAIAAAD///7//f////7//f/9//z/+//6//n/+f/3//f/9v/4
//n/+f/6//j/+P/3//f/+f/5//n/+//6//n/+v/6//z//P/8//3/////////AQD/////
/////wIAAgADAAMABAAEAAUABQAFAAUABQAFAAYABgAGAAYABAAEAAQABAAGAAYABgAG
AAMAAwADAAQABgAGAAYABgAGAAYABgAHAAUABQAFAAUABwAHAAcABwAFAAUABQAFAAcA
BwAGAAYABgAGAAYABgAEAAYABgAEAAUABgAHAAgABQAFAAQAAwAFAAQAAwADAAMAAwAE
AAQABAAEAAUABQAFAAUABQAFAAQABAADAAMABQAFAAQABAAGAAYABwAHAAYABQADAAIA
AwAEAAQABQADAAYABgAEAAIAAgACAAIAAwAEAAYABwAGAAQAAwACAAQABQAFAAUAAwAC
AAIAAgAEAAQABAAEAAQABQAFAAUABAADAAIAAQAAAAEAAwAEAAIAAwADAAMAAwADAAIA
AgAEAAQABAAEAAQAAwACAAEAAAABAAMABAACAAIAAgACAAIAAgABAAEAAQABAAEAAgAA
AAAAAQABAAIABAAGAAYABgAGAAYABQAGAAYABwAHAAcABwAJAAcABwAIAAkACwALAAsA
DAAMAAwACAADAP3/+v/5//n/+f/6//v/+//7//z//P/7//v//v///wEAAQACAAIAAAAA
AP////8BAAIAAgACAAAAAAAAAAAAAgACAAIAAgABAAEAAQABAAEAAQABAAEAAwADAAMA
BAACAAIAAgABAAMAAwADAAQABAAEAAQABAABAAEAAQADAAYACAAIAAoACQAJAAkABAD9
//P/6v/j/9n/x/+p/43/f/95/3j/gv+W/6j/rv+x/7v/wf/H/87/2P/f/+T/6f/x//n/
/v8CAAQAAwAFAAUABwAIAAgACAAIAAcABwAHAAcACQAJAAoACwALAAsACwAKAAgACAAJ
AAkADAAMAAwADAAKAAoACgAJAAsADAAMAAwADAAMAAwADAAJAAkACQAJAAsACwALAAsA
CAAIAAgACAAIAAgACAAIAAgACAAIAAcABQAEAAQABQAHAAcABgAGAAQAAwACAAIAAgAC
AAIAAwAFAAMAAwACAP////////7//v/+//7//v/6//n/+P/4//j/9//2//b/+P/3//b/
9f/z//L/8f/x//L/8//0//X/8//x//H/8P/w//H/8f/y//L/8v/x//H/7//v/+//8f/y
//P/9v/4//b/9v/2//f/+f/5//n/+//9//3//f/9//z//P/9//3/AAAAAAEAAQD/////
/////wIAAgACAAIAAAAAAAAAAAAAAAAAAAAAAAEAAQABAAIAAgACAAIAAgACAAIAAgAD
AAMAAwADAAMAAQABAAEAAQADAAMAAwADAAEAAQAAAAAAAgACAAIAAgAAAAIAAgAAAAAA
AAAAAAAAAAABAAEAAQABAAAA//////////8AAAAAAgACAAMAAwACAAEAAAD//wIAAgAB
AAEA//////7//v8AAAAAAQABAAEAAQAAAAAAAAAAAP////8BAAQABAACAAAAAAAAAAAA
AgACAAMAAwADAAIAAgACAAAAAQABAAEAAwACAAIAAgACAAIAAgACAAIAAwADAAMAAwAD
AAMAAwD/////AAAAAAIAAwADAAMAAwADAAIAAgACAAIAAgACAAEAAQABAAEA/////wAA
AAACAAIAAgACAAIAAgABAAEAAQABAAEAAgACAAIAAwADAAIAAAAAAAIABAAEAAQABAAE
AAQAAwAEAAQABgAHAAgACQAHAAUABQAGAAcACQAJAAkACgAKAAoABgD///n/9v/1//f/
9//4//n/+f/5//r/+v/7//v//v///wEAAQACAAIAAQAAAP7//f/+/wAAAQACAAAAAAAA
AAAA/v/+//7//v8BAAEAAQABAP//////////AQABAAEAAgAAAAAAAAD//wEAAQABAAIA
AgACAAIAAgABAP////8BAAIABAAGAAoADQAPAA0ACgABAPH/4v/Z/83/tf+V/3X/Y/9X
/1D/XP90/4j/kP+Z/6f/s/+5/8L/zP/R/9r/4//t//f//v8CAAIAAwAFAAUABwAKAAoA
CgAKAAkACQAJAAkACwALAAwADQANAA0ADQAMAAwADAANAA0AEAAQABAAEAAPAA4ADQAL
AA0ADgAOAA4ADgAOAA4ADgALAAsACwALAA0ADQANAA0ADAAMAAwADAAKAAoACgAKAAwA
DAAMAAsACQAIAAgACQALAAsACgAKAAoACQAIAAgACAAIAAgACQAJAAcABwAGAAMAAwAD
AAIABAAEAAQABAACAAEAAAAAAAAA///+//7//v/9//z/+//5//j/9//3//n/+f/5//n/
9//1//X/9P/0//X/9f/2//b/9v/1//X/9f/1//X/9//4//n//P/+//z//P/8//3/////
////AQABAAEAAQABAAIAAgADAAMABAAEAAUABQADAAMAAwADAAQABAAEAAQABAAEAAQA
BAAEAAQABAAEAAQABQAGAAgABwAGAAUABAAEAAQABAAFAAcABwAHAAcABQAFAAUABQAH
AAcABwAHAAUABQAEAAQABgAGAAYABgAGAAgACAAGAAQABAAEAAQABAAFAAUABQAFAAQA
AwADAAUABQAGAAYABgAGAAcABwAGAAUABAADAAYABgAFAAUAAwADAAIAAgAEAAQABQAF
AAUABQAEAAQABAAEAAMAAwADAAYABgAEAAIAAgACAAIAAgACAAMAAwAFAAQABAAEAAIA
AwADAAMABQAEAAQABAACAAIAAgACAAIAAwADAAMAAwADAAMAAwABAAEAAgACAAQABQAF
AAUAAwADAAIAAgAEAAQABAAEAAMAAwADAAMAAQABAAIAAgAEAAQABAAEAAIAAgABAAEA
AwADAAMABAACAAIAAwADAAIAAgACAAIAAgAEAAQABAAEAAQABQAFAAcACAALAAsACwAL
AAsACQAJAAoACQALAAsACwAOAA4ADgAKAAMA/f/6//n/+f/5//r/+//7//v//P/8//3/
/f8AAAEAAQABAAIAAgACAAIAAQABAAMABAAEAAQAAwACAAEAAAAAAAAAAAAAAAMAAwAD
AAMAAwADAAMAAwADAAMAAwAEAAIAAgACAAEAAwADAAMABAAEAAQABAAEAAMAAQABAAMA
BgAIAAgACAAJAA0ADwAOAAsAAQDw/+P/2//L/6//i/9v/2H/Wv9W/2j/gv+S/5n/o/+z
/7v/wv/M/9f/3v/n/+//9f/+/wQABgAFAAcABwAJAAwADAAMAAwACwALAAsACwANAA0A
DgAPAA0ADQANAAwADgAOAA8ADwAQABAAEAAQAA4ADgAOAA0ADwAQABAAEAAOAA4ADgAO
AA8ADwAPAA8AEQARABEAEQAOAA4ADgAOAA4ADgAOAA4ADgAOAA4ADQANAAwADAANAA0A
DQAMAAwADAALAAoACgAMAAwADAANAA0ACwALAAoACQAJAAkACAAIAAgACAAIAAQAAwAC
AAIAAgABAAAAAAABAAEAAQABAP///v/9//3//f/9//3//f/9//v/+//6//z//f/9//7/
/v/+//3//f/7//v/+//9//////8BAAIAAAAAAAAAAQADAAMAAwAFAAUABQAFAAUABgAG
AAcABwAIAAgACQAJAAkACQAJAAkACgAKAAoACgAKAAoACgAKAAgACAAIAAgACQAJAAkA
CgAKAAoACgAKAAoACgAKAAsACwALAAsACwALAAsACwALAA0ADQANAA0ACwALAAoACgAM
AAwADAAMAAwADgAOAAwADAAMAAwADAAMAA0ADQANAAsACgAJAAkACgALAA0ADgANAAwA
DAALAAsACwALAAsACgAKAAkACQALAAsACgAKAAwADAANAA0ACwALAAoACgAKAAoACQAJ
AAkADAAMAAoACAAIAAgACAAKAAoACwALAAsACgAKAAoACAAJAAkACQAKAAoACwAMAAoA
CgAKAAoACgALAAsACwAJAAkACQAJAAcABwAIAAgACgALAAsACwAKAAkABwAGAAcACAAJ
AAoACQAJAAkACQAFAAUABgAGAAkACgALAAwACwAKAAgABwAHAAcABwAIAAoACgAIAAgA
CAAIAAsACwANAA4ADQANAA0ADQANAAsACwAMAA8AEQARABEAEAAQABAADAAHAAEA/v/9
//3//f/+/////////wAAAAADAAMABgAHAAYABQAFAAQABQAGAAYABwAHAAgACAAIAAYA
BgAGAAYACAAIAAgACAAIAAcABgAFAAcABwAHAAcABwAHAAcACAAGAAYABgAFAAYABwAI
AAoACQAIAAcABgAFAAcACQALAAwACgAIAAoACwALAA0ADAAJAP//8v/n/93/zf+1/5n/
h/+B/4L/iP+Y/6r/sv+z/7n/wf/J/9D/3P/l/+r/7f/x//X//v8EAAgACQALAAsADQAM
AAwADAAMAA0ADQANAA0ADwAPABAAEQAQAA8ADgAMAA4ADgAPAA8ADwAOAA0ADAAOAA4A
DgANAA0ADgAOAA4ADAAMAAwADAAMAA0ADgAPAA0ADQANAA0ACgAKAAoACgAMAAwADAAM
AAoACgAKAAkACwAKAAoACwAJAAkACAAIAAgABwAGAAYACAAIAAgACQAIAAUABAACAAMA
AwADAAIAAAAAAAAAAAD+//3//P/8//7//f/8//z/+v/5//j/9//5//j/9//3//X/9f/1
//X/9//1//X/9P/2//f/9//4//f/9v/0//P/9P/1//b/+f/3//f/+f/6//z//P/8//3/
AQABAAEAAwACAAEAAAD//wEAAgAEAAUABAAEAAUABQADAAMAAwADAAUABgAHAAgABgAG
AAYABgAIAAgACAAIAAcABwAHAAgACAAIAAgACAAKAAoACgALAAoACQAIAAcACQAJAAkA
CQAJAAkACQAJAAkACQAIAAgACgAKAAoACgAJAAoACQAGAAgACAAIAAgABwAHAAYABQAH
AAYABQAFAAcABwAIAAgABwAGAAYABQAHAAcABwAHAAYABgAFAAUABQAFAAQABAAEAAQA
BQAFAAUABQAEAAQABQAGAAYABwAEAAYABQACAAQABAAEAAQABgAGAAcABwAGAAQAAwAC
AAQABQAFAAUABwAGAAYABgAGAAYABgAGAAYABwAHAAcABQAFAAUABQAFAAUABgAGAAQA
BQAFAAUABwAHAAYABgAGAAYABgAGAAYABQAEAAMAAwADAAQABAAEAAQABAAEAAQABAAD
AAMABQAFAAUABgAFAAQABAADAAYABgAGAAYABgAGAAUABQAHAAgACQAJAAkACQALAAkA
CQAKAAkACwALAAsADAAMAAwACAABAPv/+P/3//j/+f/7//3//f/9//7//v//////AgAD
AAMAAwAEAAQAAgACAAEAAQABAAIAAgACAAIAAgACAAIAAgACAAIAAgAFAAUABQAFAAMA
AwADAAMABQAFAAUABgAEAAQABAADAAMAAwADAAQABAAEAAQABAADAAMAAwAFAAgACAAI
AAoADQANAAsACAD///H/5P/b/8//uf+Z/3//cf9t/2z/eP+Q/6L/pP+p/7X/vf/B/8z/
1v/d/+T/6//z//v/AgAEAAQABQAHAAcACQAKAAoACgAKAAsACwALAAsACwALAAwADQAN
AA0ADQAMAAwADAANAA0ADgAOAA4ADgAMAAwADAALAAsADAAMAAwADgAOAA4ADgANAA0A
DQANAA0ADQANAA0ACgAKAAoACgAMAAwADAAMAAoACgAKAAkABwAGAAYABwAJAAkACAAI
AAgABwAGAAYABgAGAAYABwAJAAcABwAGAAQAAwACAAAAAgACAAIAAgAAAP///v/+//7/
/f/8//z//P/7//r/+f/5//j/9//3//f/9//3//f/9//1//X/9P/0//X/9f/2//b/9v/1
//X/8//z//P/9f/3//f/+f/6//r/+v/6//v//f/9//3//////////////wAAAAABAAEA
AgACAAMAAwABAAEAAQABAAIAAgACAAIABAAEAAQABAACAAIAAgACAAIAAwAEAAYABQAE
AAMAAgAEAAQABAAFAAUABQAFAAUAAwADAAMAAwAFAAUABQAFAAUABQAEAAQABAAEAAQA
BAAEAAYABgAEAAIAAgACAAIABAAFAAUABQADAAIAAQABAAMAAwAEAAQABAAEAAUABQAE
AAMAAgABAAMABAAEAAUAAwADAAIAAgAEAAQABQAFAAUABQAEAAQABAAEAAMAAwADAAYA
BgAEAAIAAgACAAIAAgACAAMAAwAFAAQABAAEAAIAAwADAAMABQAEAAQABAACAAIAAgAC
AAQABQAFAAUABQAFAAUABQACAAEAAQAAAAIAAwADAAMAAwADAAIAAgAEAAQABAAEAAUA
BQAFAAUAAQABAAIAAgAEAAQABAAEAAIAAgABAAEAAwADAAMABAACAAIAAwADAAIAAgAC
AAIABAAFAAUABQAFAAIAAgACAAIAAgAEAAUACAAKAAoACQAIAAcACAAHAAgACgANAA8A
DwAPAA8ADgANAAgABAD///3//f/8//v/+//7//v/+//8//z//////wIAAwACAAEAAQAA
AAEAAgACAAMAAQACAAIAAgACAAIAAgACAAQABAAEAAQABAADAAIAAQACAAMABAAFAAMA
AwADAAQABAAEAAQAAwAFAAUABQAGAAUABAADAAIABQAFAAUABQAGAAYABAAGAAsAEQAV
ABQADwAHAPT/4f/V/8f/qf+H/2v/Xf9S/0z/Wv9y/4D/h/+V/6f/s/++/8r/0f/W/93/
6f/x//r/AgAGAAcACQAJAAsACgAKAAoACgANAA0ADQANAA0ADQAOAA8AEQARABEAEAAS
ABIAEwATABMAEgARABAAEgASABIAEQARABIAEgASABAAEAAQABAAEAARABIAEwASABEA
EAAPABAAEAAQABAADgAOAA4ADgAOAA4ADgANAA8ADgAOAA8ADQANAAwADAANAA0ADQAO
AA4ADgAOAA8ADgALAAoACAAIAAkACgAKAAgACAAIAAgACAAHAAYABgAGAAUABAAEAAQA
AwACAAEAAwACAAEAAQAAAP///v/9/////f/9//z//P/9//3//v/8//z/+//7//3//f/9
/////f/9////AAACAAIAAgADAAMAAwADAAUABQAFAAUABQAHAAgACgALAAsACgAKAAkA
DAANAA4ADwAOAA4ADgAOAA4ADgAOAA4ADwAQABEAEgAPAA8ADwAQABIAEgASABIAEgAS
ABIAEwARABEAEQARABMAEwATABMAEwATABMAEwAVABUAFAAUABYAFgAWABYAFAAWABYA
FAAWABYAFgAWABUAFQAUABMAFQAUABMAEwAVABUAFgAWABQAFAAVABUAFQAVABUAFQAU
ABQAEwATABUAFQAUABQAFAAUABUAFQAVABUAFAAUABUAFgAWABcAFgAYABcAFAAWABYA
FgAWABQAFAAVABUAFQAUABQAFAAWABcAFwAXABUAFAAUABQAFgAWABYAFgAWABcAFwAX
ABUAFQAVABUAFgAXABkAGgAZABkAGAAXABkAGQAYABgAGAAYABgAGAAXABcAFwAXABYA
FwAZABoAGAAYABgAGAAaABoAGQAZABkAGQAZABoAFgAWABkAGgAbABwAHwAfACEAIgAh
ACEAIQAhACMAIQAhACIAIQAjACMAIwAmACYAJgAiAB0AFwAUABMAEwATABQAFQAVABUA
FgAWABcAFwAaABsAGwAbABwAHAAeAB4AHQAdABsAHAAcABwAHgAeAB4AHgAcABwAHAAc
AB8AHwAfAB8AHQAdAB0AHQAdAB0AHQAeAB8AIAAhACEAHwAfAB8AIAAgACAAIAAgACEA
IwAhACEAIgAiACIAIgApAC8ALwAuACsAHwAOAAEA9//r/9P/sf+V/4f/fP96/4b/oP+w
/7X/wf/R/9n/4P/q//P/+v8BAAcADwAaACAAJgAlACcAJwApACoAKgAqACoAKwArACsA
KwArACsALAAtAC8ALwAvAC4ALgAuAC8ALwAuAC4ALgAuADAAMAAwAC8ALQAuAC4ALgAw
ADAAMAAwAC8ALwAvAC8ALwAvAC8ALwAuAC4ALgAuAC4ALgAuAC4ALgAuAC4ALQAtACwA
LAAtACsAKwAqACoAKwArACsALAArACoAKQApACsAKQApACgAJwAnACcAJgAmACYAJgAm
ACYAJQAkACQAIgAhACAAIAAhACEAIQAhAB8AHgAdAB0AHQAdAB0AHQAdABsAGwAaABoA
GwAbABwAHgAeAB0AHQAdAB0AHQAfAB0AHQAfACAAIgAiACIAIwAjACMAIwAlACcAJwAn
ACcAKgAqACsAKwAqACoAKwArAC0ALQAtAC0ALQAsACsAKgAtAC4ALwAwAC4ALgAuAC4A
LQAtAC0ALgAuAC4ALgAuAC4ALgAuAC8AMQAxADEAMQAvAC8ALwAvADEAMQAxADEAMwAz
ADIAMgAwADAAMAAwADIANAA0ADIAMgAyADIAMgAwADEAMQAxADMAMgAxADEAMQAxADIA
MgAwAA==
         </WaveFormData>
      </LeadData>
      <LeadData>
         <LeadByteCountTotal>10000</LeadByteCountTotal>
         <LeadTimeOffset>0</LeadTimeOffset>
         <LeadSampleCountTotal>5000</LeadSampleCountTotal>
         <LeadAmplitudeUnitsPerBit>4.88</LeadAmplitudeUnitsPerBit>
         <LeadAmplitudeUnits>��V</LeadAmplitudeUnits>
         <LeadHighLimit>2147483647</LeadHighLimit>
         <LeadLowLimit>268435456</LeadLowLimit>
         <LeadID>V2</LeadID>
         <LeadOffsetFirstSample>0</LeadOffsetFirstSample>
         <FirstSampleBaseline>0</FirstSampleBaseline>
         <LeadSampleSize>2</LeadSampleSize>
         <LeadOff>FALSE</LeadOff>
         <BaselineSway>FALSE</BaselineSway>
         <ExcessiveACNoise>FALSE</ExcessiveACNoise>
         <MuscleNoise>FALSE</MuscleNoise>
         <LeadDataCRC32>1750572540</LeadDataCRC32>
         <WaveFormData>
/v/+//7//v///wAAAQACAAIAAgACAAIAAAAAAAAAAAACAAIAAgACAAEAAAD///7/AAAA
AAAAAAD+//7//v/+//z//P/8//z//v/+//7//v/9//z/+//6//r/+v/6//r/+v/6//r/
+v/4//j/+P/4//j/+P/4//j/9v/2//b/9v/2//b/9v/2//b/9v/2//b/9P/0//T/9P/2
//b/9v/2//T/9P/0//T/9P/0//T/9P/2//b/9v/2//X/9P/z//L/9P/0//T/9P/y//L/
8v/y//T/9P/0//T/9P/0//T/9P/y//L/8v/y//T/9P/0//T/8v/y//L/8v/y//L/8v/y
//L/8v/y//L/8P/w//D/8P/x//L/8//0//L/8v/y//L/9P/0//T/9P/0//T/9P/1//X/
9//4//r//f/+///////9//7//v8AAAMABQAHAAcABwAHAAUA/v/1//H/7v/u//L/9f/4
//n/9f/y//H/8f/y//L/8//z//X/9f/0//P/8v/w/+7/7f/u//D/8f/w/+7/7v/t/+3/
7v/u/+//7//v/+//7//v/+3/7f/t/+3/8P/x//H/8f/x//H/7//v//D/8f/x//L/8v/y
//L/8v/x//H/8f/0//r/AQASACsANgAiAPr/zf+T/1r/Nf8V/+n+vP6Y/n/+dv54/nr+
fP6H/p3+sv69/tP++P4e/zr/Uf9u/47/r//M/9//7P/y//T/+P/5//z/AQADAAMABQAH
AAcACAAJAAoADAAOAA8AEQARABEAEgAQABAAEgATABUAFwAXABcAFQAWABYAFgAYABoA
GwAbABwAHQAdAB0AGwAbABsAHQAeACEAJAAlACUAJAAkACQAJwAoACkAKgAsAC0ALgAv
AC8AMAAzADMANgA3ADkAOwA+AEAAQABBAEQARwBKAE8AUgBSAFQAVwBZAFwAYABjAGoA
bgBxAHIAcwB2AHgAegB8AH8AggCFAIcAiACIAIgAhwCHAIkAiQCJAIkAiQCIAIUAhACD
AIEAggCBAIAAgAB9AHoAdwByAG4AagBnAGMAXwBbAFgAVABOAEgAQwA+ADsANwAzADEA
LQAoACQAIAAcABgAFQATABIAEgAQAA4ADAAJAAgABgAGAAUABAAEAAQAAgABAAAA/v/+
//7//v///wAAAQACAAAAAAAAAAAAAAABAAEAAgAEAAQABAAFAAMAAwADAAQABwAHAAcA
BwAEAAQABQAFAAYABgAGAAYACAAIAAcABwAGAAcABwAHAAkACAAIAAgACAAGAAYABwAI
AAgACAAIAAkACAAHAAYABQAEAAQAAwAEAAUABQAGAAIAAgABAAEAAgACAAIAAgAEAAMA
AgACAAAAAAAAAAAAAgACAAIAAQD//////f/9//3//v/+/wAAAAAAAP///v/8//z//P/8
//7//////////f/9//7//v/8//z//f/9//7//f/8//z/+v/6//v/+//9//3//f/9//z/
+//7//v/+v/6//r/+//9//z//P/7//n/+v/6//r//P/9//3//f/7//v/+//7//n/+f/7
//v/+//8//3//f/6//v/+//7//7//v/+//7//P/7//r/+f/5//r/+//8//3//v//////
AQACAAIAAwAEAAUABwAHAAgACAAIAAkACwANAAsACwALAAkAAQD5//T/8P/z//f/+v/9
//3/+//4//f/9f/2//b/9//5//n/+f/4//X/9f/0//P/8//z//T/9P/0//T/9P/z//H/
8v/y//P/9f/1//X/9f/z//P/8//z//P/9P/1//X/9//3//f/9f/z//T/9f/1//j/+P/4
//j/9v/1//f/+f/8/wIAEQAmADUALgASAOj/t/+F/2L/Q/8d//n+1v68/q/+rP6k/p7+
pv65/sf+0v7l/gf/Lv9K/17/c/+M/6j/xf/c/+v/9v/6//v//v/+/wAAAwAFAAUABwAL
AAsADAANAA0ADgAPAA8AEAARABIAFAATABIAEwATABMAFQAVABUAFQAWABYAFgAUABYA
FwAXABoAGwAbABsAGQAZABkAGwAbAB0AHwAfAB4AHgAfACAAIQAiACMAJAAoACkAKgAr
ACwALAAuAC0AMAAxADMANQA4ADoAOgA7ADwAPwBCAEcATABMAE4AUQBTAFYAWgBdAGAA
ZABnAGgAbQBwAHIAdAB1AHcAeQB7AH0AfgB+AH4AfQB9AH8AfwB/AH8AfwB+AH8AfgB9
AHsAeQB3AHUAdABxAG4AawBmAGIAXgBbAFcAUwBPAEwASABEAD4AOQA0AC8AKwAnACUA
JAAgAB0AGgAWABIADwANAAwADAAKAAgACAAFAAQAAgAAAP///v/+/////v/+//7//f/8
//v/+v/8//z//P/8//7//v/+//7//P/9//3//v8AAAAAAAABAP///////wAAAwADAAMA
AwAEAAQABQAFAAUABAADAAIAAwAEAAQABQAFAAUABAADAAUABAAEAAQABAACAAIAAwAD
AAIAAQAAAAIAAgACAAIAAQAAAAAA/////////v/+//7//v/9//3//P/8//z//P/+//3/
/P/8//r/+v/6//r/+v/6//r/+f/7//v/+f/5//j/+P/3//j/9//4//j/+P/2//b/9v/2
//b/9//3//f/9//3//j/+P/3//b/9v/1//X/9f/1//b/9P/0//X/9f/1//X/9f/1//T/
8//z//P/8v/y//L/8//0//T/9f/1//P/9P/0//T/9P/1//X/9f/1//X/9f/1//P/8//1
//X/9v/2//b/9f/x//P/9P/1//b/9v/2//b/9f/1//X/9f/z//T/8v/0//T/9P/0//X/
9f/3//j/+v/7//z//f//////AAAAAAAAAQADAAUABwAHAAcABQAAAPn/9f/y/+//8f/y
//P/9v/1//P/8//y//L/8f/x//P/8//z//L/8f/x//D/7//t/+3/7v/u/+3/7v/v/+//
7v/u/+3/7f/v/+//7//v/+3/7f/t/+3/7f/u/+//7//x//H/8f/v/+3/7v/v/+//8v/y
//L/8v/y//P/8f/v//T/9v/7/wgAHwAyACoABADX/6H/YP8x/xH/6f6+/pr+ff5q/mj+
bv5y/nf+if6k/rX+xf7i/gr/LP9D/1r/fP+d/7z/1f/m//D/8v/2//f/+v/9//////8B
AAUABQAGAAcABgAIAAoACwAMAA0ADgAQAA4ADgAQABEAEQATABMAEwAVABYAFgAWABQA
FgAXABcAGgAbABsAGwAZABkAGQAbAB0AHwAhACEAIgAiACMAJAAjACQAJQAmACkAKwAt
AC8ALwAwADMAMwA2ADcAOQA7AEAAQgBCAEMARABHAEoATwBTAFQAVwBbAFsAXgBiAGUA
agBuAHEAcgB2AHoAfQCAAIAAgwCGAIkAjQCOAI4AjgCPAI8AkQCRAJEAkQCRAJAAkQCQ
AI8AjQCKAIkAiACIAIcAhACBAHwAdgByAG8AawBlAGEAXgBaAFQATgBJAEQAQAA7ADYA
MwAvACoAJgAiABwAGAAVABMAEAAQAA4ADAAKAAcABgAEAAMAAQD///7////+//7//v/9
//z/+//6//r/+v/6//r//P/8//z//P/6//v/+//8//7//v/+/////v/9//z//P//////
/////wAAAAABAAEAAQAAAP///v///wAAAAABAAAAAQABAAEAAQAAAAAAAAACAAAAAAAB
AAEAAAD///7//v/+//7//v/8//z//f/9//3//f/8//z//P/8//v/+//6//r/+v/6//z/
+//6//r/+P/4//j/+P/4//j/+P/3//n/+f/3//f/9v/2//X/9v/1//b/9v/2//T/9P/0
//T/8v/z//P/8//y//P/9f/2//X/9P/0//P/8//z//P/9P/y//L/8//z//P/8//z//P/
9P/z//P/8//y//L/8v/z//X/9P/0//P/8f/y//L/8v/w//H/8f/x//H/8f/x//H/7//v
//H/8f/x//L/8//z/+//8f/y//P/8v/y//L/8v/1//P/8v/w//D/8P/w//L/8//2//j/
+P/5//r/+//7//v//P/8/wAAAQADAAUAAwADAAMAAQD9//f/9P/y/+//8f/y//P/9f/z
//D/7//v//D/8P/x/+//7//v/+7/7v/v/+//7//u/+3/7f/s/+r/6v/q/+n/6//s/+z/
7f/s/+v/6v/p/+r/6//s/+3/6//s/+3/7f/t/+3/7f/r/+3/7v/v/+//7//u/+3/7P/u
/+//7//x//L/9P/1//7/FQAsACwADADf/6v/bv85/xf/7/7C/pr+e/5q/mr+bv5w/nX+
hf6a/qn+u/7a/gT/KP9B/1r/eP+Z/7b/zf/g/+z/8f/2//j//P/+/////v///wMAAwAE
AAUACAAKAAwADQALAAsACwAMAA0ADgARABMAEgATABIAEQATABQAFAAUABYAGAAZABkA
GQAZABgAFwAaABsAHAAfAB4AHwAgAB8AIAAgACEAIgAlACYAJwAoACkAKQApACkALQAu
ADEAMQAyADMANQA3ADoAPAA8AD0AQgBFAEgATQBOAE4AUABTAFYAWgBfAGMAZQBoAGoA
agBuAHIAdQB4AHwAfwCCAIUAhgCGAIUAhACGAIcAigCLAIoAiQCIAIYAhwCGAIUAgwCE
AIMAggCCAH4AegB2AHAAbQBqAGgAZQBgAFsAVwBSAE4ASABDAD4AOQA1ADEALwApACQA
IAAcABkAFgAUABMADwAOAAsACAAGAAMAAgAAAAIAAQAAAAAA///8//r/+P/5//r/+//8
//r/+v/6//r//P/8//z//P/8//3//f/+//z//P/8//3//f/9//3//v/9//3//f/9//7/
/v//////AAAAAAAAAAD+//7//f/9////AQACAAMAAgAAAP///v8AAP7//v///wAAAAAA
AAAA///+//3//P/+//7///////7//f/7//r/+f/6//r/+//8//z//P/8//v/+f/3//b/
9//4//n/+v/4//j/+P/3//f/9//1//X/9v/4//n//P/5//j/9v/0//X/9v/3//j/9//3
//b/9f/1//X/9v/2//b/9v/3//f/9P/z//L/8v/0//T/9f/1//P/8//z//P/9P/z//P/
8//0//T/9P/1//P/8v/y//H/8v/0//X/9v/0//X/9f/1//P/8//z//P/8//z//X/9f/0
//T/9P/z//X/9v/2//b/9v/2//X/9f/3//j/+v/7//z//f//////AAAAAAIAAwAFAAcA
BwAHAAcABQD8//X/8f/u//D/8//1//f/9f/z//D/7//x//L/8v/z//P/8//z//L/7//v
/+7/7f/v/+//8P/w/+7/7v/u/+3/7f/u/+7/7//v/+//7//v/+3/7f/t/+3/7v/w//L/
8//x//H/8f/v//H/8v/z//P/9P/0//T/9P/y//H/8f/1//r//v8FABYAKwAyACIAAgDZ
/6f/eP9b/zv/Ef/q/sb+r/6o/qT+mv6c/qn+uf7G/tP+6f4O/zL/Sv9h/3r/lv+v/8r/
4f/u//T/9v/6//v//v8DAAUABQAHAAcABwAIAAkACgAMAA4ADwAPAA8ADwAQABAAEAAS
ABMAEwAVABUAFQATABQAFAAUABYAGAAZABkAGAAZABkAGQAXABcAFwAZABsAHQAfAB8A
HwAeAB4AHgAhACIAIwAkACQAJQAmACcAJwAoACsAKwAuAC8AMQAzADQANgA2ADcAOgA9
AEAARQBIAEgASgBNAE0AUABUAFcAXABgAGMAZABlAGgAagBsAG4AcQB0AHcAdwB4AHgA
eAB3AHcAeQB5AHsAewB7AHoAdwB2AHUAcwB0AHMAcgByAG0AagBnAGIAXgBaAFcAUwBQ
AE0ASwBIAEIAPAA3ADIAMAAtACoAKQAlACAAHAAYABYAEgAPAA0ADAAMAAoACAAGAAMA
AgAAAAIAAQAAAAAAAAD+//3//P/6//r/+v/6//z//P/8//z/+v/6//r/+v/8//3//f/+
//7//v/+/////f/9//3//v8BAAEAAQABAAAAAAABAAEAAgACAAIAAgACAAIAAQABAAAA
AQABAAEAAgACAAMABAACAAAAAAABAAIAAgACAAIAAwACAAEAAAD+//7//////wEAAQAA
AAAA/v/+//3//f/+//7//v/+//7//f/8//z/+v/6//r/+v/8//z//P/7//n/+f/3//f/
+f/6//r//P/6//r/+f/4//b/9v/2//b/9//5//r/+//4//f/9//2//j/+P/5//n/+P/3
//b/9v/0//T/9f/1//f/9//3//f/9P/z//P/8//0//T/9P/1//f/9v/2//X/8//0//T/
9P/2//f/9//3//P/8//z//P/9f/1//f/9//2//b/9v/1//P/8//0//X/+P/4//j/+P/4
//f/9//5//r//f///wEAAwACAAEAAQAAAAQABQAHAAkACQAJAAkABwD+//f/8//w//L/
9f/3//n/9//1//L/8f/x//L/8v/z//X/9f/1//T/8f/x//D/7//x//H/8v/y/+7/7v/u
/+3/7f/u/+7/7//x//H/8f/x/+//7//v/+//8f/y//P/8//x//H/8f/v/+//8P/x//H/
9P/0//T/9P/w/+//8f/1//j//P8FABgALwAyABYA7P+3/3n/Rv8l///+0/6s/or+df5u
/nD+dP54/of+o/62/sP+2/4A/yb/Pv9V/3b/mP+3/9L/5f/w//T/9v/6//v//v8DAAUA
BQAHAAcABwAIAAkADAAOABAAEQARABEAEQASABAAEAASABMAFAAXABgAGQAYABgAFwAW
ABgAGgAbABsAHAAdAB0AHQAdAB0AHQAfACEAIwAlACUAJQAkACQAJAAnACgAKQAqAC4A
LwAwADEAMQAyADUANQA6ADsAPQA/AEAAQgBCAEMASABLAE4AUwBWAFYAWABbAF8AYgBm
AGkAcAB0AHcAeAB5AHwAfgCAAIQAhwCKAI0AjwCQAJAAkACNAI0AjwCPAJEAkQCRAJAA
jwCOAI0AiwCIAIcAhgCGAIMAgAB9AHgAcgBuAGsAZwBjAF8AXABYAFAASgBFAEAAPQA5
ADUAMwAtACgAJAAgABwAGAAVABMAEAAQAA4ADAAIAAUABAACAAQAAwACAAIAAgAAAP//
/v/8//z//P/8//7//v/+//7//P/8//z//P/+//////8AAAAAAAAAAAEA////////AAAD
AAMAAwADAAAAAAABAAEAAgACAAIAAgAEAAQAAwADAAMAAwACAAEAAgACAAMABAACAAAA
AAABAAIAAgACAAIAAwACAAEAAAD+//7//////wEAAQAAAAAA/v/+//3//f/8//z//P/8
//z/+//6//r/+v/6//r/+v/6//r/+v/5//n/+f/3//f/9//4//j/+v/4//j/9//2//b/
9v/2//b/9v/3//f/9//1//X/9v/2//b/9v/3//f/+P/3//b/9v/0//T/9f/1//f/9//3
//f/9P/z//P/8//0//T/9P/1//X/9P/0//P/8f/y//L/8v/0//X/9f/1//P/8//z//P/
8//z//X/9f/0//T/9P/z//H/8//0//X/9v/2//T/9P/0//T/9//3//n/+v/+////AAAB
AP////8AAAAAAgADAAUABwAHAAcABwAFAAAA+f/1//L/8v/1//f/+f/4//X/8f/v//H/
8v/y//P/8//z//P/8v/v/+//7v/t/+//7//w//D/7P/s/+z/6//t/+7/7v/v/+//7//v
/+//7f/t/+3/7f/v//D/8f/x/+//7//v/+3/7//w//H/8f/y//L/8v/y//D/7//x//P/
9v/4//3/CgAhADQALAAKAN//q/9u/z//H//3/sj+nv57/mz+bv5y/nT+ef6N/qT+s/7D
/uT+DP8u/0f/Yv+E/6X/wv/Z/+j/8P/0//j/+f/8/wEAAwADAAUABQAFAAYABwAKAAwA
DgAPAA8ADwAPABAAEAAQABIAEwATABUAFQAVABUAFgAWABYAGAAaABsAGwAaABsAGwAb
AB0AHQAdAB8AHwAhACMAIwAiACIAIwAkACcAKAApACoAKgArACwALQAvADAAMwAzADYA
NwA5ADsAPgBAAEAAQQBEAEcASgBPAFIAUgBUAFcAWQBcAGAAYwBoAGwAbwBwAHMAdgB4
AHoAfgCBAIQAhwCHAIgAiACIAIkAiQCLAIsAjQCNAI0AjACJAIgAhwCFAIYAhQCEAIQA
fwB8AHkAdAByAG4AawBnAGMAXwBcAFgAUABKAEUAQAA9ADkANQAzAC8AKgAmACIAHgAa
ABcAFQASABIAEAAOAAoABwAGAAQABgAFAAQABAACAAAA///+//7//v/+//7/AAAAAAAA
AAD+//7//v/+/wAAAQABAAIAAAAAAAAAAQABAAEAAQACAAMAAwADAAMAAgACAAMAAwAE
AAQABAAEAAYABgAFAAUABAAFAAUABQAHAAYABgAGAAQAAgACAAMABgAGAAYABgAFAAQA
AwACAAIAAgADAAMAAwADAAIAAgAAAAAA/////wAAAAAAAAAAAAD///7//v/8//z//P/8
//3//v///////f/9//v/+//7//z//P/+//z//P/7//r/+v/6//r/+v/8//3//f/9//n/
+f/6//r/+v/6//v/+//8//v/+v/6//j/+P/5//n/+//7//v/+//4//f/9//3//r/+v/6
//v/+f/4//j/9//3//j/+P/4//j/+f/5//n/9//3//f/9//3//f/+f/5//r/+P/4//j/
+P/4//r/+//+/wAAAQABAAEAAQABAAEAAgACAAYABwAJAAsACgAJAAgABQD///n/9v/0
//L/9f/3//n/+f/3//T/8//0//b/9//5//j/9//2//T/9P/1//X/9f/z//P/9P/0//L/
8v/y//H/8f/y//L/8//x//H/8f/x//P/8//z//P/8//0//X/9f/z//P/8//x//L/9P/2
//f/9//2//X/9P/0//X/9//7//z//P8BAA4AIwAyACwAEgDv/7//jv9n/0n/If/6/tj+
vf6y/rL+qv6i/qn+uf7E/s/+4f4E/yz/Sv9h/3j/kP+p/8L/2//q//b//P8AAAEABAAG
AAcABgAHAAkACQAKAAsADAAOABAAEQAPAA8ADwAQABIAEgAUABUAFAAVABQAEwAVABYA
FgAWABYAGAAZABkAGQAZABgAFwAYABkAGgAdABwAHQAeAB0AHgAeAB8AIAAjACQAJQAm
ACUAJQAlACUAKQAqAC0ALQAvAC8AMAAxADQANgA2ADcAOgA9AEAARQBHAEYARwBJAE0A
UABUAFcAWwBeAGAAYABjAGYAaABqAG4AcQB0AHcAdgB2AHUAdAB2AHcAegB7AHoAeQB4
AHYAdwB2AHUAcwByAHEAcABwAGsAaABlAGAAXQBaAFgAVQBRAE0ASgBGAEEAPAA4ADQA
MwAvACsAKQAjAB4AGgAWABQAEgARABEADgAOAAwACgAKAAcABgAEAAYABQAEAAQAAgAA
AP///v///wAAAQACAAAAAAAAAAAAAAAAAAAAAAACAAMAAwAEAAMAAgABAAEAAgADAAQA
BgAFAAUABQAFAAYABgAHAAcACAAIAAgACAAGAAYABQAFAAgACQAJAAkABwAGAAYABgAG
AAQABAAFAAgACAAIAAgABQAEAAMAAgAEAAQABQAFAAMAAwACAAIAAgACAAEAAQACAAIA
AgACAAAA///+//7/AAAAAAAAAAD+//7//v/9//3//f/7//v//f/+//7/AAD8//z/+//6
//z//P/8//z/+v/7//v/+//7//v//P/8//z//P/9//3/+v/5//j/+P/6//r/+//7//n/
+f/5//n/+v/5//n/+f/6//r/+v/7//n/+P/4//f/+f/6//r/+v/4//n/+f/5//f/9//3
//f/+f/5//v/+//5//j/9//1//f/+v/6//r/+v/6//v/+//9//7/AAABAAIAAwADAAMA
BAAEAAYABwAJAAsACQAJAAkABwD///f/8v/u//H/9f/4//v/+f/3//T/8//1//b/9v/3
//X/9f/1//T/8//z//L/8f/x//H/8v/y//D/8P/w/+//8f/y//L/8//z//P/8//z//H/
8f/x//H/8//0//X/9f/z//P/8//x//H/8v/z//P/9P/0//T/9P/y//H/8//3//r//v8J
ABwALwAsABIA7P+7/4X/WP85/xX/7f7K/qr+mf6Y/pb+kP6W/qv+v/7K/tX+7f4U/zj/
Tv9l/4D/nv+7/9L/5f/w//T/9v/6//v//v8BAAMAAwAFAAcABwAIAAkACgAMAA4ADwAP
AA8ADwAQAA4ADgAQABEAEwAVABUAFQATABQAFAAUABQAFgAXABcAGAAZABkAGQAZABkA
GQAbAB0AHwAhACEAIQAgACAAIAAjACQAJQAmACgAKQAqACsALAAsAC4ALQAyADMANQA3
ADgAOgA6ADsAQABDAEYASwBOAE4AUABTAFUAWABcAF8AZgBqAG0AbgBvAHIAdAB2AHoA
fQCAAIMAgwCEAIQAhACFAIUAhwCHAIcAhwCHAIYAhQCEAIMAgQCAAH8AfgB+AHkAdgBz
AG4AagBmAGMAXwBbAFcAVABQAEoARAA/ADoANwAzAC8ALQApACQAIAAcABoAFgATABEA
DgAOAAwACgAIAAUABAACAAIAAQAAAAAAAgAAAP///v/8//z//P/8//7//v/+//7//P/8
//z//P/8//3//f/+/wAAAAAAAAEA////////AAADAAMAAwADAAIAAgADAAMABAAEAAQA
BAAGAAYABQAFAAUABQAEAAMABAAEAAUABgAEAAIAAgADAAQABAAEAAQABQAEAAMAAgAA
AAAAAQABAAMAAwACAAIA/v/+//3//f/+//7//v/+/wAA///+//7//P/8//z//P/+//7/
/v/9//v/+//5//n/+f/6//r//P/8//z/+//6//j/+P/4//j/+v/7//v/+//3//f/+P/4
//j/+P/5//n/+v/5//j/+P/2//b/9//3//n/+f/5//n/9v/1//X/9f/2//b/9v/3//n/
+P/4//f/9f/2//b/9v/4//n/+f/5//X/9f/1//X/9f/1//f/9//2//b/9v/1//P/9f/2
//f/+P/4//j/+P/3//b/9v/2//b/9v/4//n//P/+////////////AQABAAIAAgAGAAcA
CQALAAkACQAJAAcAAQD7//j/9v/z//X/9v/3//n/9//0//P/9f/2//b/9//1//X/9f/0
//X/9f/0//P/8v/x//H/8P/w//D/8P/v//H/8v/y//P/8v/x//D/7//w//H/8v/z//L/
8v/y//H/8//z//P/8f/z//T/9f/1//X/9P/z//L/9P/1//X/9f/4//r/+/8GAB8ANAAw
AAwA3f+l/2T/L/8J/+H+tv6S/nf+Zv5k/mr+cP51/oX+oP6z/sP+4P4K/y7/Rf9e/37/
of/A/9f/6P/0//r//v///wIABAAFAAQABQAIAAkACwANAA4AEAASABMAEwATABMAFAAV
ABYAGQAbABoAGwAaABkAGwAcABwAHAAcAB4AHwAfAB4AHwAfAB8AIAAhACIAJQAkACUA
JgAlACgAKAApACoAKwAsAC0ALgAuAC8AMAAxADQANgA6ADsAPQA9AD4APwBDAEYARwBJ
AEoATQBQAFUAWABYAFoAXQBiAGYAawBvAHEAdAB2AHYAfACAAIMAhgCIAIsAjgCRAJMA
lACUAJQAlgCXAJoAmwCaAJkAmACWAJYAlgCWAJUAlACTAJIAkgCPAIwAiQCEAIIAfgB7
AHcAcgBtAGkAZABgAFoAVQBQAEwARwBCAD8AOgA0AC8AKgAnACQAIgAhABsAGgAXABQA
FAARABAADgAMAAsACgAKAAoACAAHAAYACAAIAAgACAAHAAYABQAEAAYABgAGAAYABgAH
AAcACAAGAAYABgAHAAkACQAJAAoACQAJAAkACQAKAAoACwALAAoACgAKAAoACgAKAAkA
CQAMAA0ADQANAAwACgAJAAgACQAIAAkACwAKAAoACgAKAAsACgAJAAgACgAKAAsACwAK
AAkABwAGAAUABgAGAAcABgAGAAYABgAGAAUABAAEAAYABgAGAAYABQAEAAMAAQACAAMA
AgADAAEAAgACAAQAAgACAAEAAAACAAIAAgACAAEAAQAAAP///v///wEAAgAAAAAAAQAB
AAAA///+//7///8AAAIAAwACAAEAAAD///////8AAAEAAAAAAAAAAQABAAAAAAD/////
AAAAAAAA/v/////////+////AAABAP////8BAAEA/v/+////AAABAAIAAwADAAUABgAG
AAcACAAJAAoACwANAA4ADwAPABAAEQASABMAFAATAAoAAwD///z//P///wEAAwAFAAMA
AAD///3//v/+////AQABAAEAAAD//////v/9//z/+//7//r/+f/6//v/+//5//r/+v/7
//3//f/9//3//f/9//3//f/7//z//f/9//7///8AAP///f/+//////8AAAAAAAAAAAIA
AQABAP//AgAEAAcAFAArAEQAQAAkAPn/wf+C/1H/Mf8L/+D+uv6Z/oj+gv6E/oL+hf6X
/rD+w/7T/vL+Gv88/1P/bP+M/63/yv/j//j/AgAGAAoACwAOABEAEwATABUAGQAZABoA
GwAbABwAHQAdAB4AHwAgACIAIgAiACQAJQAlACcAJwAnACkAKgAqACoAKAAqACsAKwAu
AC8ALwAvAC8ALwAvADEALwAxADMAMwA2ADYANwA4ADcAOAA5ADoAPgA/AEAAQQBBAEIA
RQBFAEgASQBLAE0AUgBUAFQAVQBXAFkAWwBfAGMAZABnAGsAbQBwAHQAdwB6AH4AgQCC
AIYAigCNAJAAkgCVAJgAmwCfAKAAoACgAKEAoQCjAKMAowCjAKMAogCjAKIAoQCfAJ0A
mwCZAJgAlgCUAJIAjgCMAIgAhQCBAHwAdwBzAG4AaQBkAGAAXABYAFMATgBLAEcAQgA+
ADoANgAyAC8ALQAoACgAJgAkACQAIQAgAB4AHQAbABkAGAAZABgAGAAYABYAFgAWABYA
FgAWABYAFgAYABgAGAAYABYAFwAXABgAGgAaABoAGwAbABsAGwAcAB0AHQAdAB0AHgAe
AB8AHwAfAB4AHQAcAB0AHgAeAB8AHgAfAB8AHwAhACAAIAAgACIAIAAgACEAIQAgAB8A
HgAfAA==
         </WaveFormData>
      </LeadData>
      <LeadData>
         <LeadByteCountTotal>10000</LeadByteCountTotal>
         <LeadTimeOffset>0</LeadTimeOffset>
         <LeadSampleCountTotal>5000</LeadSampleCountTotal>
         <LeadAmplitudeUnitsPerBit>4.88</LeadAmplitudeUnitsPerBit>
         <LeadAmplitudeUnits>��V</LeadAmplitudeUnits>
         <LeadHighLimit>2147483647</LeadHighLimit>
         <LeadLowLimit>268435456</LeadLowLimit>
         <LeadID>V3</LeadID>
         <LeadOffsetFirstSample>0</LeadOffsetFirstSample>
         <FirstSampleBaseline>0</FirstSampleBaseline>
         <LeadSampleSize>2</LeadSampleSize>
         <LeadOff>FALSE</LeadOff>
         <BaselineSway>FALSE</BaselineSway>
         <ExcessiveACNoise>FALSE</ExcessiveACNoise>
         <MuscleNoise>FALSE</MuscleNoise>
         <LeadDataCRC32>118492500</LeadDataCRC32>
         <WaveFormData>
7P/s/+z/7P/t/+7/7//w//L/8v/y//L/8P/w//D/8P/y//L/8v/y//H/8P/v/+7/8P/w
//D/8P/u/+7/7v/u/+3/7P/r/+r/6//s/+3/7v/r/+r/6f/o/+r/6v/q/+r/6v/q/+r/
6v/p/+j/5//m/+j/6P/o/+j/5//m/+X/5P/m/+b/5v/m/+T/5P/k/+T/4v/i/+L/4v/k
/+T/5P/k/+L/4v/i/+L/4v/i/+L/4v/i/+L/4v/i/+D/4P/g/+D/4f/i/+P/5P/j/+L/
4f/g/+L/4v/i/+L/4v/i/+L/4v/g/+D/4P/g/+L/4v/i/+L/4P/g/+D/4P/g/+D/4P/g
/+D/4P/g/+D/3v/e/97/3v/f/+D/4f/i/+H/4P/f/97/4P/g/+D/4P/i/+L/4v/j/+P/
5f/o/+n/6v/r/+z/7f/r/+r/6v/r/+//8P/y//L/9P/0//L/7v/p/+b/5f/j/+j/7P/v
/+7/6P/l/+D/3//h/+L/4//j/+P/4v/h/+D/2//a/9n/2f/c/9z/2//b/9j/1//X/9f/
1//Y/9n/2f/a/9r/2f/Y/9f/1//Y/9j/2//c/9z/3P/Y/9j/1//X/9n/2f/Z/9v/2//b
/9v/2f/Z/9n/2P/a/+D/5//5/xEAIQAjABsAEAAHAAEACQASAAoAAAD8/wAACAADAOX/
sv9//1j/K//0/t7+AP8s/0P/Vf9x/4//qP+//87/2P/c/9z/3f/e/+D/4//m/+j/6v/o
/+j/6f/p/+v/7P/t//D/8P/w//D/8P/w//D/8v/z//b/+P/4//j/9v/2//b/9v/5//n/
+v/8//3//f/9//7//P/8//7///8CAAQABgAGAAMAAwADAAYACQAMAA4ADwARABEAEwAU
ABIAFAAXABkAHwAgACIAJAAnACgAKQAsADAANAA4ADwAQgBFAEgASwBNAFIAVgBbAGMA
aABuAHMAdAB4AHwAgQCHAIwAkACUAJYAmgCbAJ8AngCgAKIAowClAKkAqgCrAKkAqACn
AKUApQClAKQAowCgAJ0AmgCVAI0AiQCFAIAAewB1AHAAaQBhAFoAUwBNAEkARAA+ADgA
NQAvACkAJAAcABYAEgAQAAwACgAHAAMA///9//r/+f/4//j/9//2//f/9P/0//H/7//v
/+//8P/y//L/8f/x/+//7//u/+7/8P/x//H/8v/0//P/8//z//H/8f/x//P/9v/3//f/
+P/3//b/9f/1//n/+f/5//n/+//8//z/+f/6//n/+f/5//r/+//9//7/+v/5//n/+f/7
//v/+//8//7//f/8//z/+v/5//j/+P/6//r/+f/5//f/9v/2//b/9f/1//T/9P/1//T/
9P/1//P/9P/0//T/9v/1//X/8//y//L/8f/x/+//8P/x//H/8f/x//H/8f/u/+7/7//v
//P/8//z//H/7v/u/+3/7f/s/+7/7v/u/+//7//w/+//7P/s/+3/7v/x//P/8f/w//D/
7v/u/+//7v/u/+7/7//w//D/8f/w/+7/7v/u/+//8f/z//P/8v/v/+//7v/u/+//7//w
//L/8v/y//H/8f/w/+//7v/u//H/8v/y//L/8f/w/+//7//t//D/8f/y//P/9P/z//P/
9f/4//f/+P/5//r//P/9//3//v/+//////8AAAAAAgACAAAA+v/3//T/8//z//f/+v/8
//r/9//1//H/7//v//D/8f/z//H/8P/v/+7/6//q/+n/6f/q/+r/6f/r/+r/6f/p/+f/
5//o/+n/6//s/+z/6//q/+n/6f/q/+r/6//s/+z/7v/s/+z/6//q/+v/6v/p/+3/7f/t
/+3/7f/p/+n/6v/u//b/BwAfADMAOQAzACUAFAAJAAsAEQAKAAIA/v/6//b/7P/P/6P/
fP9f/zL/+/7m/hD/QP9U/2X/ef+R/6v/xP/Z/+b/7v/y//H/8f/x//L/9v/4//n/+v/8
//z//f/9//7//v/+/wAAAgACAAIAAgAAAAAAAgADAAQABgAGAAYACAAIAAgACAAHAAcA
CAAKAA0ADQANAA4ADQAMAA0ADQAOABAAEgASABMAEwATABYAFQAYABoAGwAeAB8AIgAk
ACIAJAAnACkALQAuADAAMgA3ADgAOQA8AD4AQgBGAEoATwBTAFcAWwBdAGIAZgBrAHEA
dgB8AIEAhACIAIwAkQCUAJgAmwCeAKIApgCnAKsAqwCsAK0ArQCuALEAsQCxALEAsACv
AK0ArACrAKkApwCkAKEAngCZAJIAjQCIAIIAewB1AHAAaQBjAFwAVQBPAEcAQgA8ADYA
NAAvACoAJgAgABoAFgAUABEAEAAOAAsACQAHAAQAAwABAAAA/v/8//z/+v/7//n/+P/3
//b/9v/4//j/9//3//b/9//3//j/+f/5//j/+P/5//n/+v/7//n/+f/5//v///////7/
/v/+//7//v///wAA///+//3//v8AAAEA////////AAABAAEAAQACAAIAAQABAAIAAwAC
AAEAAAAAAAEAAQABAAIAAAD///7//v/+//7//f/9//3//P/8//z//P/7//n/+P/5//j/
+P/5//j/+P/3//b/9v/1//X/8//0//T/8//z//L/8v/y//H/8f/x//H/8f/u/+7/7//v
/+//7//v/+3/7f/u/+7/7//t/+7/7f/s/+//7//w/+//7P/s/+3/7v/t/+//7f/s/+7/
7P/s/+3/7f/s/+v/6//s/+z/7f/s/+r/6v/q/+v/6//t/+3/7P/t/+3/7P/s/+z/6//r
/+z/6//s/+z/7f/s/+v/6v/q/+v/7P/s/+z/7P/s/+z/7f/p/+n/6v/s/+z/7P/s/+v/
6//t//D/7//w//H/8v/0//X/9f/2//X/9//4//r//P/+//7//P/4//X/8v/x/+7/8f/z
//T/9f/z//L/7//u/+3/7f/t/+//7f/s/+v/6P/l/+T/4//j/+T/5P/j/+T/5P/k/+X/
5P/j/+P/4//j/+T/5P/j/+L/4f/h/+L/4P/h/+L/4v/j/+L/4//j/+L/4//i/+H/5f/l
/+X/5f/l/+X/4f/g/+L/5P/n//X/DQAhACcAHwAUAAcA+//9/woACgAEAAIABgAOABMA
BQDc/6X/eP9R/x7/7P7w/iD/Q/9T/2f/hf+i/7v/0P/e/+T/5f/l/+X/5v/o/+r/6//s
/+3/7v/w//H/8f/y//P/9v/4//j/+P/4//b/9v/4//n/+v/8//z//P/+//7//v/+////
//8AAAIABAAFAAYACAAFAAQABQAFAAgACgAMAAwADQANAA0AEAAQABIAEwATABYAFwAa
ABwAGgAcAB8AIQAlACYAKAAqAC8AMAAxADQANwA6AD0AQABFAEkATQBRAFQAWABbAF8A
ZQBqAHAAdQB5AH4AgwCJAIsAkACUAJgAngCiAKMApwCoAKoArACtAK4AsQCxALEAsgCy
ALIAsQCwAK8ArQCrAKkApwClAKEAmQCVAJEAjACHAIEAfAB1AG8AaABhAFsAVABOAEcA
QAA9ADcAMQAsACUAHgAZABYAEgAQAA0ACQAFAAMAAAD///3//P/6//j/+P/2//f/9f/0
//P/8v/y//L/8v/x//H/8P/x//H/8v/z//P/8v/y//T/8//z//P/8f/x//H/8//1//X/
9P/0//b/9v/2//f/9v/1//T/8//0//b/9//1//b/9f/1//X/9f/1//b/9v/2//X/9f/1
//b/9f/0//T/9f/1//X/9v/z//P/8//0//T/9P/z//P/8f/w//D/8P/v/+//7v/u/+//
7v/u/+//7v/u/+3/7P/s/+v/6//p/+r/6v/p/+n/6P/o/+j/5//p/+n/6f/p/+b/5v/n
/+f/6P/n/+b/4//l/+b/5v/n/+X/5v/l/+T/5f/l/+b/5f/i/+L/4//k/+P/5f/j/+L/
4//i/+P/5f/l/+T/4//j/+T/5P/l/+T/4v/i/+L/4//h/+P/4//i/+P/4//i/+L/4v/h
/+H/4v/j/+T/5P/l/+T/4//i/+L/4f/i/+L/4v/k/+T/4v/g/+D/4P/g/+L/4//m/+r/
6f/q/+v/7P/t/+3/7P/s/+7/8f/z//b/8//0//P/8P/u/+3/7P/t/+j/6//t/+7/7v/r
/+n/5f/l/+X/5v/n/+b/4//h/9//4f/f/9//3//e/97/3f/b/9v/2v/Z/9n/2//b/9z/
3f/a/9r/2f/X/9j/2f/b/97/3f/d/93/3P/c/9r/2v/Z/9r/3f/e/9//3v/d/9z/2//d
/9//3//g/+D/3v/f/+n///8ZACUAIwAaABEACQAJABAAEAAGAAAABAASABkADQDi/6X/
cv9H/xD/5P7q/hr/Qf9T/2f/gf+c/7H/xP/S/9z/4P/h/+L/5P/j/+T/5P/k/+X/5v/o
/+n/7f/u/+//8v/x//D/7//u/+//8P/z//X/9f/2//X/9P/1//b/9//4//n/+f/6//z/
/P/7//r/+v/7//z///8BAAEAAgADAAIAAgADAAQACAAJAAwADgAPABAADwAQABAAEwAW
ABoAHQAeAB4AHwAgACUAJgAnACoAMAA0ADgAPAA9AD8AQQBDAEoAUABVAFsAXgBiAGcA
awBvAHQAeQB/AIUAigCOAJIAlQCYAJgAmwCdAKAAowClAKQApwCnAKcAqACoAKgApwCn
AKcApgClAKAAnQCaAJUAkgCPAIwAiACAAHkAcwBrAGQAXgBYAFMATQBIAEIAPAA0AC0A
JgAgAB0AGAAVABQADQAKAAYAAQD+//3/+//7//j/+P/3//b/9P/w/+//6//s/+3/7v/w
/+//7v/s/+v/6v/r/+v/7P/w//H/8f/y//H/7//u/+3/7v/v//D/8//0//P/8f/w//L/
8v/y//P/9f/1//X/9f/0//T/8//v//T/9f/3//n/9v/1//X/9P/z//P/9P/1//X/9f/1
//b/9P/z//L/8v/y//P/9P/2//P/8v/w/+//7v/u/+//8P/x//H/8P/w/+7/7P/r/+v/
7P/u/+//8P/v/+3/7P/p/+r/6v/p/+n/6//s/+3/7f/r/+n/5//l/+f/6P/q/+v/6v/p
/+j/5f/l/+b/5v/n/+j/6v/q/+r/5//l/+T/4f/j/+T/5v/o/+j/6f/m/+T/5v/k/+T/
5f/o/+j/6P/p/+b/5P/j/+D/4v/k/+b/6f/m/+f/5v/k/+T/5f/l/+b/5//n/+j/6v/n
/+b/5P/j/+f/6v/q/+r/6v/q/+n/6f/r/+7/8f/y//P/9P/z//P/8v/y//X/9//4//r/
+v/8//z/+v/1//H/7f/r/+v/7//y//T/8v/v/+3/6f/p/+n/6v/r/+3/6//q/+n/5v/j
/+L/4f/j/+T/5P/j/+H/4P/f/9//3//f/+D/4f/j/+T/5P/j/+D/3//f/+D/4v/j/+T/
5P/i/+D/4P/f/+D/4//k/+X/5//n/+f/5//j/+P/4f/k/+b/7P/1/wkAHwAtAC8AJwAc
ABEADQATABYACgAAAPj/9v/y/+P/v/+U/2//Tv8X/+T+5v4Y/z7/Uf9l/3//l/+w/8f/
2P/g/+b/6v/r/+z/7v/y//T/9f/2//T/9P/1//X/9//4//n//P/8//z//P/8//r/+v/8
//3/AAACAAIAAgAAAAAAAAAAAAMAAwAEAAYABwAHAAcACAAGAAYACAAJAAwADgAQABAA
DQANAA0AEAARABQAFgAXABkAGQAbABwAHAAeACEAIwApACoALAAuADAAMAAwADIAOAA8
AEAARABIAEsATgBRAFMAWABcAGEAaQBuAHQAeQB6AH4AggCHAIsAkACUAJgAmgCeAJ8A
owCiAKQApgCnAKoArQCtAK0ArACqAKgApQCnAKcApgClAKAAnQCaAJUAjQCJAIUAgAB9
AHcAcgBrAGEAWgBTAE0ASgBGAEEAPAA3ADEAKwAmACAAGgAWABQAEQAQAA4ACwAFAAMA
AAD//wAAAAD///7//f/6//r/9//1//X/9f/2//j/+P/3//f/8//z//L/8v/0//X/9f/2
//j/9//3//f/9f/1//X/9//7//v/+v/6//r/+v/6//v//f/9//3//f/9//7//v/7//3/
/f/+////AQABAAIAAgD+//3//f/9/////////wAAAgABAAAAAAD+//3//P/8//7//v/9
//3/+f/4//j/+P/7//v/+v/6//r/+P/3//f/9v/2//X/9P/1//X/9v/1//L/8v/x//H/
8f/y//P/8//y//H/8P/v/+z/7P/t/+3/8f/x//H/7//s/+z/6//r/+7/8P/w//D/8P/v
/+//7f/q/+r/6//s/+//8f/v/+7/7P/q/+r/6//s/+z/7P/t/+3/7P/s/+r/6v/q/+r/
6//t/+//7//u/+v/6//q/+r/6//r/+z/7v/s/+z/6//r/+n/6f/r/+z/7v/u/+7/7v/u
/+3/7f/v//L/9P/2//j/+v/5//n/+P/4//n/+//8//7/AAACAAIAAAD7//f/8//x//H/
9f/4//r/+P/1//P/7//t/+3/7v/v//H/7//u/+3/6v/n/+b/5f/n/+j/6P/n/+X/5P/j
/+P/4//j/+T/5f/l/+b/5v/l/+T/4//j/+T/5P/l/+b/5v/m/+T/5P/j/+P/5f/l/+X/
5//n/+f/5//l/+P/4//m/+j/7P/3/wkAIQArACcAHQAQAAUABQAPABQADAAIAAgADAAS
AAkA5/+y/4H/Xv8t//b+7P4W/z7/Uf9l/4P/of+6/8//3v/k/+j/6P/p/+r/7P/w//L/
8//0//L/8v/z//P/9f/2//f/+v/8//z//P/8//v/+v/7//v//f8AAAEAAgABAAAA///+
/wAAAQADAAYABQAFAAUABgAGAAYACAAJAAwADgAQABAADwAPAA8AEgATABYAGAAZABkA
GQAbABwAHAAeACEAIwApACoALAAuADEAMgAzADYAOgA+AEIARgBKAE0AUABTAFcAXABg
AGUAbQByAHgAfQB+AIIAhgCLAJEAlgCaAJ4AogCmAKcAqwCqAKwArgCvALIAtQC1ALUA
swCyALEArwCtAK0ArACrAKoApwCkAJ8AmACTAI4AiACFAH8AegBzAGkAYgBbAFUATwBK
AEQAPgA5ADMALQAoACIAHAAYABYAEgAQAA0ACQADAAEA/v/9//7//v/9//z/+//4//j/
9f/z//P/8//0//b/9v/1//X/8//z//L/8v/0//X/9f/2//b/9f/1//X/8//z//P/9f/5
//n/+P/4//b/9v/2//f/+f/5//n/+f/5//r/+v/3//f/9//4//n/+//7//z//P/4//f/
9//3//n/+f/5//r/+v/5//j/+P/1//X/9f/2//j/+P/3//f/9f/0//T/9P/1//X/9P/0
//T/8v/x//H/7//w//D/8P/y//H/8f/v/+7/7v/t/+3/7f/u/+//7//u/+3/7P/r/+j/
6P/p/+n/6//r/+v/6f/q/+r/6f/p/+j/6v/q/+r/6v/p/+n/5//m/+b/5//o/+n/6//p
/+j/6P/m/+b/5//o/+j/6P/p/+v/6v/q/+j/5v/m/+b/5//n/+n/6f/o/+X/5f/k/+T/
5//n/+j/6v/o/+j/5//n/+X/5f/l/+b/5//o/+j/6P/o/+j/6f/p/+v/7v/x//L/8//0
//T/8//x//D/8//1//b/+P/4//r/+v/4//T/8f/u/+3/7f/x//T/9v/y/+//7f/p/+n/
6f/q/+v/6//p/+j/5//k/+H/4P/f/+D/4v/j/+P/4v/g/97/3f/f/9//4P/h/+H/4v/i
/+H/3v/d/93/3v/g/+H/4v/i/+D/3v/e/93/3//h/+H/4f/j/+P/4//j/9//3//f/+D/
4v/k/+n/9f8JAB8AJwAjABwAFQARABUAIAAeABIACgAKABQAGQAFANb/n/9w/0f/DP/k
/vL+Iv9F/1X/b/+P/6j/vf/Q/9r/4P/k/+X/5v/o/+j/6v/r/+z/6v/q/+v/6//u//D/
8v/2//T/9P/0//T/9P/0//b/9//4//r/+v/6//j/+P/4//j/+v/7//3/AAD///////8A
AP7//v8AAAEABAAGAAgACAAFAAUABQAIAAoADgARABMAEwATABUAFgAWABgAGwAdACEA
IgAkACYAJwAoACkALAAyADYAOgA+AEAAQwBGAEkATQBSAFYAWwBhAGYAbABxAHIAdgB6
AH8AhACKAI8AlACWAJoAmwCfAKIApACmAKcAqgCtAK0ArQCtAKwAqwCpAKsAqwCqAKkA
pAChAJ4AmQCVAJEAjQCIAIMAfQB4AHEAZwBgAFkAUwBPAEoARAA+ADcAMQArACYAIAAa
ABYAFAAQAA4ACwAHAAMAAQD+//3//P/8//v/+v/5//b/9v/z//H/8f/x//L/9P/0//P/
8//v/+//7v/u//L/8//z//T/8v/x//H/8f/x//H/8f/z//X/9f/0//T/9P/0//T/9f/3
//f/9//3//f/+P/4//X/9//3//j/+f/7//v//P/8//j/9//3//f/+//7//v//P/6//n/
+P/4//f/9//3//j/+P/4//f/9//1//T/9P/0//X/9f/0//T/9P/y//H/8f/v//D/8P/w
//L/8f/x/+//7v/u/+3/7f/v//D/8f/x//D/7//u/+3/7P/s/+3/7f/v/+//7//t/+z/
7P/r/+v/7P/u/+7/7v/u/+3/7f/r/+r/6v/r/+z/7//x/+//7v/s/+r/6v/r/+7/7v/u
/+//7f/s/+z/6v/q/+r/6v/r/+3/7//v/+7/6//r/+r/6v/t/+3/7v/w//D/7v/s/+z/
7P/s/+7/7//y//b/9v/2//b/9v/3//f/9v/2//j/+//9/wAA//8AAP///P/5//f/9f/1
//H/9f/4//r/+v/3//X/8f/z//P/9P/1//L/7//t/+v/7f/r/+v/6//p/+r/6v/p/+f/
5v/l/+X/5v/n/+n/6//q/+r/6f/n/+f/5//o/+r/6P/p/+r/6v/o/+b/5v/l/+b/6f/q
/+v/6v/p/+j/5//n/+n/6//u/+7/7v/z/wMAGQAvADcANQAsAB8AEwATABYADAACAP7/
/P/6//H/1f+o/33/XP8r//L+4P4M/z7/Vf9p/4H/l/+s/8H/1P/i/+z/7//x//P/9v/3
//j/+P/4//r/+v/7//v//f/+////AgABAAAA///+////AAADAAUABQAGAAUABAAEAAQA
BAAEAAcABwAIAAoACgAJAAgACAALAAwADwARAA8AEAARABAAEQARABEAFAAVABgAGgAb
ABwAGwAcABwAHwAiACYAKQAqACoAKwAsADEAMgAzADYAOgA+AEIARgBJAEsATQBPAFQA
WgBfAGUAaABsAHEAdQB6AH4AggCHAIwAkgCXAJwAngCgAJ8AoQCjAKYAqQCrAKsArQCs
AKsArQCsAKsAqQCrAKsAqgCpAKMAnwCbAJUAkgCPAIwAiACAAHkAcwBrAGYAYABaAFUA
UQBMAEYAQAA6ADMALAAmACIAHgAcABwAFgAUABEADQALAAkABgAFAAYABgAFAAQAAgD+
//3/+f/6//v//P/+//3//P/6//n/+f/5//j/+P/6//v/+//8//v/+f/4//f/+P/5//r/
/f/+//3/+//6//z//P/8//3/AQABAAEAAQD//wAAAAD9/wAAAQADAAUABAADAAMAAgAC
AAEAAQABAAMAAwADAAQAAwABAP///v/+////AAACAAAAAAD//////f/8//z//P/9//3/
/P/8//r/+P/3//f/+f/6//r/+v/4//f/9//1//b/9v/1//X/9f/2//f/9//0//P/8v/x
//H/8v/0//X/9v/1//T/8f/y//L/8f/x//L/9P/0//T/8v/x//H/7//v//D/8v/0//L/
8//w/+7/7//u/+//8f/y//L/8v/z//L/8P/v/+z/7//w//H/8//y//P/8v/w/+//7//u
/+7/8f/x//L/9P/x//D/7v/t//H/8v/y//L/8v/y//H/8f/z//b/+f/6//v//P/9//3/
/P/8//3///8AAAIAAgAEAAQAAgD9//n/9f/z//T/+f/9/wAA/P/5//f/8//z//P/9P/1
//X/8//y//H/8P/t/+z/6//r/+z/7P/r/+v/6v/p/+n/6f/p/+r/6//r/+z/7P/r/+j/
5//n/+j/6v/r/+z/7P/s/+r/6v/p/+n/6//r/+v/7f/t/+3/7f/r/+n/6f/s/+7/9P8B
ABUAKQAxACsAHwAQAAMAAQAJAAgA/v/4//b/9v/0/+f/w/+Y/33/Wv8f/+j+8v4m/0z/
W/9x/4v/p//A/9X/4v/q/+7/7v/v//D/8v/1//j/+v/8//r/+v/7//v//f/+////AgAC
AAIAAgACAAAAAAACAAMABgAIAAgACAAGAAYABgAGAAkACQAKAAwADQANAA0ADgAMAAwA
DgAPABIAFAAWABYAEwATABMAFgAXABoAHAAdACEAIQAjACQAIgAkACcAKQAvADAAMgA0
ADUANgA3ADoAQABEAEgATABSAFUAWABbAF0AYgBmAGsAcwB4AH4AgwCEAIgAjACRAJcA
nACgAKQAqACsAK0AsQCwALIAtAC1ALYAuQC5ALkAtwC2ALUAswC1ALUAtACzAK4AqwCo
AKMAmwCXAJMAjgCJAIMAfgB3AG0AZgBfAFkAVQBQAEoARAA/ADkAMwAuACgAIgAeABwA
GgAYABUAEQANAAsACAAHAAYABgAFAAQABQACAAIA///9//3//f/+/wAAAAD/////+//7
//r/+v/8//3//f/+//7//f/9//3/+//7//v//f8AAAEAAQACAAAAAAAAAAEAAwADAAMA
AwAFAAYABgADAAQAAwADAAMABAAFAAcACAAGAAUABQAFAAcABwAHAAgACAAHAAYABgAD
AAMAAwAEAAYABgAFAAUAAwACAAIAAgADAAMAAgACAAIAAAD//////f/+//7//v//////
AAD///3//P/6//n/+f/6//v/+//8//v/+v/5//b/9v/3//f/+f/5//n/9//2//b/9f/1
//b/+P/4//j/+v/5//n/9//0//T/9f/2//f/+f/3//b/9v/0//T/9f/4//j/+P/5//v/
+v/6//j/9v/2//b/9//5//v/+//6//f/9//2//b/9//3//j/+v/4//j/9//3//X/9f/1
//b/+f/6//r/+v/4//b/9v/2//b/9v/6//v//v8CAAAAAAAAAAAAAwADAAIAAgAEAAcA
CQAMAAsADAALAAgABwAFAAMAAwD+/wEAAwAEAAQAAQD///v//f/9//7////8//n/9//1
//f/9f/1//X/9P/0//P/8f/z//L/8f/x//P/8//0//X/8v/y//H/7//w//H/8//2//P/
8//z//L/8//y//P/8//z//X/9f/1//b/9f/0//P/9f/1//X/9v/2//b/9/8BABcALwA5
ADUAKAAdABEADwAWABgAEgAQABgAJgAvACUA/P+//47/af80/wL/AP8y/1n/af99/5v/
uP/N/+D/7v/4//r/+//8//7//f/+//7//v8BAAIABAAFAAUABgAHAAoACAAIAAgACAAL
AAwADwARAA8AEAAPAA4ADwAQABEAEgATABMAFAAWABUAFQAVABYAFwAYABsAHQAbABwA
HQAcAB0AHwAhACYAJgAoACkAKQApACkAKwAsAC0AMAA0ADcAOAA4ADkAOgBAAEIARABI
AEoATgBSAFYAWABbAF4AYQBmAGwAcQB3AHoAfgCDAIcAjQCSAJcAnQChAKYAqgCuALIA
tgC3ALsAvwDCAMUAxwDHAMkAyADHAMoAygDKAMkAyQDJAMgAxwDEAMEAvgC5ALYAswCw
AKwApACdAJcAjwCKAIQAfgB5AHAAagBjAFwAVQBPAEkARAA/ADoANwA2AC4AKgAlAB8A
HgAdABsAGwAXABYAFAASABEADgAOAAsADAANAA4AEAAPAA4ADAALAAwADQANAA4ADwAP
AA4ADgAOAA0ADQANAA4ADwAQABMAEwARAA4ADAANAA4ADwARABEAEQARABEAEQASABIA
DwATABMAFAAVABQAEwATABIAEQARABIAEwATABMAEwAUABQAEwASABIAEwATABMAFAAT
ABIAEAAPABAAEAARABIAEQARABAAEAAOAAwACwALAA0ADgAOAA4ADAALAAsACQAJAAoA
CgALAAkACgALAAsACgAJAAgABwAJAAoADAANAAwACwAKAAcACQAKAAoACwAJAAoACQAI
AAoACQAJAAcABwAIAAoADAAKAAsACAAGAAkACAAJAAsACgAKAAoACwAJAAgACAAGAAcA
CAAJAAsACgALAAoACAAIAAkACQAKAAkACQAKAAwACAAIAAkACgALAAwADQANAA8AEgAR
ABIAEwAUABYAFwAXABgAFwAZABoAHAAeACAAIAAeABoAFwAUABMAEQAVABgAGgAZABcA
FgATABIAEQARABEAEwARABAADwAQAA0ADAALAAoACgAJAAcACgAKAAoACwAKAAkACQAJ
AAsADAAMAAsADAALAAsADAAKAAsADAAMAA0ADAANAA0ADAANAAwACwAPAA8ADwAPABMA
EQAPAA4ADgAQABMAHwA3AE8AWwBXAE4AQQA3ADkAQgBGAD4AOgBAAEYARwA1AAgAzf+e
/3f/Rv8a/yD/Uv91/4P/l/+1/9L/6f/+/w4AFgAWABcAGAAaABwAHgAfACAAIgAiACMA
IwAkACQAJAAmACcAKAApACoAKAAoACoAKwAsAC4ALgAuAC8AMAAxADIAMQAxADIANAA3
ADcANwA4ADgAOAA6ADsAOgA8AD4APgA+AD8AQABEAEQARgBHAEcASgBLAE4AUABOAFAA
UwBVAFkAWgBcAF4AYwBkAGUAaABrAG4AcQB0AHkAfQCBAIUAhwCMAJAAlQCbAKAApgCr
ALAAtAC4AL0AwQDGAMoAzgDUANgA2QDdAN4A4ADiAOMA5ADnAOcA5wDoAOgA6ADnAOUA
5QDkAOMA4QDfAN0A2QDVANEAzQDIAMEAuwC2AK8AqACiAJwAlwCQAIoAgwB8AHgAcwBu
AGoAYgBcAFgAVgBSAFAATQBJAEcARQBCAEEAPQA8ADoAOAA6ADgAOQA3ADUANQA1ADYA
NgA2ADUANQA0ADUANQA2ADcANwA2ADYANwA3ADgAOQA3ADcANwA5ADsAOwA6ADoAPAA8
ADwAPQA+AD0APAA7ADwAPgA/AD0APQA9AD4APwA/AD8AQABAAD8APwBAAEEAQgBBAEAA
QABAAA==
         </WaveFormData>
      </LeadData>
      <LeadData>
         <LeadByteCountTotal>10000</LeadByteCountTotal>
         <LeadTimeOffset>0</LeadTimeOffset>
         <LeadSampleCountTotal>5000</LeadSampleCountTotal>
         <LeadAmplitudeUnitsPerBit>4.88</LeadAmplitudeUnitsPerBit>
         <LeadAmplitudeUnits>��V</LeadAmplitudeUnits>
         <LeadHighLimit>2147483647</LeadHighLimit>
         <LeadLowLimit>268435456</LeadLowLimit>
         <LeadID>V4</LeadID>
         <LeadOffsetFirstSample>0</LeadOffsetFirstSample>
         <FirstSampleBaseline>0</FirstSampleBaseline>
         <LeadSampleSize>2</LeadSampleSize>
         <LeadOff>FALSE</LeadOff>
         <BaselineSway>FALSE</BaselineSway>
         <ExcessiveACNoise>FALSE</ExcessiveACNoise>
         <MuscleNoise>FALSE</MuscleNoise>
         <LeadDataCRC32>3712157710</LeadDataCRC32>
         <WaveFormData>
8P/w//D/8P/y//L/8v/y//L/8v/y//L/8v/y//L/8v/y//L/8v/y//H/8P/v/+7/8P/w
//D/8P/w//D/8P/w/+7/7v/u/+7/8P/w//D/8P/v/+7/7f/s/+7/7v/u/+7/7v/u/+7/
7v/t/+z/6//q/+z/7P/s/+z/6f/o/+f/5v/m/+b/5v/m/+b/5v/m/+b/5f/k/+P/4v/j
/+T/5f/m/+T/5P/k/+T/5P/k/+T/5P/m/+b/5v/m/+T/5P/k/+T/5v/m/+b/5v/l/+T/
4//i/+T/5P/k/+T/5v/m/+b/5v/k/+T/5P/k/+b/5v/m/+b/5f/k/+P/4v/k/+T/5P/k
/+b/5v/m/+b/5v/m/+b/5v/n/+j/6f/q/+n/6P/n/+b/6P/o/+j/6P/q/+r/6v/r/+n/
6//t/+7/8f/y//L/8v/x//H/8v/y//P/9P/1//b/+P/5//n/9//1//P/8f/w//T/9//5
//f/9f/v/+v/6f/q/+v/7P/t/+z/6v/o/+b/4//h/+H/4P/i/+L/4f/h/9//3v/d/93/
4P/g/+H/4f/h/+H/4P/f/9z/3P/d/93/3//f/9//3//b/9v/2//b/9v/3P/c/93/2//b
/9v/2v/Z/9v/2//b/9v/4//v/wMAGwA3AFIAdACiANgAEQFGAXEBjwGqAb8BxQGoAWMB
/QCXAD8A3f9r/y3/Qv9t/3r/gv+Y/67/vf/M/9j/3f/e/9z/2//b/9v/3P/f/+D/4f/f
/97/3v/e/9//3//f/+H/5P/k/+T/4//j/+P/4//k/+X/5//n/+f/5P/k/+X/5f/n/+n/
6v/r/+7/7v/u/+z/7v/u/+7/8f/z//X/9v/3//T/9P/z//P/9f/2//n/+//7//v//P/9
//7///8CAAUACwALAAwADgAQABEAEwAXABkAHQAiACYAKAArAC8AMgA3ADwAQABGAEsA
UABWAFsAXABgAGUAbABxAHYAfACBAIgAiwCPAJMAlACWAJcAmACaAJ0AnQCfAJ0AnQCd
AJ0AngCfAKAAoACdAJoAlwCUAIwAiACCAH0AeABzAG4AZwBjAFwAVgBPAEwARgBBADsA
NgAwACoAJAAdABgAEwAPAA4ADAAJAAQAAgD+//v/+f/3//f/9v/2//b/9P/y//H/8P/v
/+7/7f/v//D/8P/v/+3/7f/r/+v/7P/s/+3/7f/t/+3/7P/r/+n/6f/q/+v/7//z//X/
9v/y//H/8P/v/+7/8P/x//H/8v/z//T/9P/z//H/8P/w//T/9v/2//b/9v/z//P/8//z
//T/9v/2//f/9//1//T/8v/x//H/8v/1//b/9v/1//P/8f/w//D/7v/u/+//7//v/+7/
7f/t/+r/6v/r/+v/7v/u/+3/6//o/+j/5//n/+X/5f/l/+X/5v/m/+b/5//l/+X/5v/m
/+j/6P/o/+j/5P/j/+L/4v/i/+L/4//j/+P/5P/j/+L/4f/h/+P/5f/k/+T/5P/k/+L/
3//f/9//4P/h/+L/4v/j/+L/4//j/+D/4P/h/+L/5v/m/+b/5v/k/+P/4//j/+L/4v/j
/+T/5v/l/+X/5f/j/+L/4f/g/+L/4v/i/+L/4f/g/9//3v/f/+D/4f/i/+P/5P/k/+P/
5P/l/+b/5//o/+j/6P/p/+n/6v/o/+n/6v/r/+3/7v/w//H/7P/q/+j/5v/o/+r/7f/v
/+3/7P/n/+T/4//j/+P/4//l/+T/4v/g/9z/2//Z/9n/1v/W/9b/1f/W/9f/1//X/9b/
1v/V/9X/1v/X/9j/2P/W/9T/0//T/9P/1f/V/9X/1v/V/9b/1//W/9X/1f/U/9j/2f/a
/9v/2P/V/9P/0f/T/9n/5//9/xkAOQBVAHgAoADQAAYBOwFmAYkBqwG+Ab0BoQFkAQUB
pQBLANn/U/8T/zn/av9x/3j/iv+Y/6j/u//E/87/1f/W/9P/0f/Q/8//0f/T/9P/0//V
/9T/1P/U/9L/0f/Q/9H/0v/S/9L/0f/R/9H/0f/S/9P/1f/V/9X/1f/W/9j/2f/Z/9v/
3P/d/+D/4P/g/97/3//e/93/3//i/+P/4//j/+P/5P/k/+X/5//o/+v/7f/x//H/8v/z
//L/8//2//n/+//7//z//v8DAAUACAANAA4AEQAVABgAHQAhACYAKgArADAANAA6AEAA
RgBNAFMAWABcAGEAaABsAHAAdQB5AH4AgQCFAIkAiACKAIsAjACQAJMAkwCVAJMAkwCT
AJMAkgCRAJAAjgCPAIwAiQCGAH4AegB0AG8AaQBjAF0AVQBPAEgAQgA7ADQALgApACMA
IQAeABsAGAATAA4ACQAFAAQAAgD///r/+v/2//P/8f/v/+//7v/u/+7/7P/q/+n/6f/p
/+n/6f/n/+j/6P/n/+f/5//l/+X/5P/k/+X/5f/m/+f/5//n/+X/5f/m/+f/6f/r/+v/
6v/p/+n/6f/p/+j/6v/r/+v/6//r/+v/6v/s/+v/6//s/+z/7v/u/+7/7//t/+7/7//s
/+z/7f/s/+7/7//u/+7/7f/r/+r/6v/r/+z/7P/r/+3/6//q/+r/6P/o/+n/6f/o/+j/
6P/p/+f/5v/m/+X/5v/m/+X/4//i/+L/4f/h/+D/3//e/93/3//e/93/3f/Z/9n/2v/a
/9r/2v/a/9r/2f/Z/9n/2v/b/9r/2v/Z/9v/3P/b/9r/1//X/9n/2//a/9r/2v/a/9r/
1//X/9f/1//X/9f/1v/Y/9b/1v/V/9T/1P/V/9b/2P/Y/9j/2P/X/9f/2P/Z/9n/2P/Y
/9j/2f/Z/9r/2//Y/9j/2P/Y/9r/2v/a/9r/2P/Y/9j/2P/X/9f/2P/a/9r/2v/a/9v/
2//d/9//3v/f/+D/4P/h/+P/5P/m/+P/4//j/+P/5f/m/+j/6f/n/+b/5f/k/+P/5P/m
/+f/6P/o/+T/4v/g/9//3v/d/9//3v/c/9r/2P/X/9X/1f/U/9T/1P/T/9X/1f/U/9P/
0v/S/9H/0f/T/9P/0//S/9L/0v/T/9X/0//V/9X/1f/V/9P/0//T/9H/0f/S/9L/1f/V
/9X/1f/W/9X/0f/P/9H/0f/T/93/7/8FAB0ANgBUAHwArgDlAB4BTwF3AZoBtwHJAcYB
mwFDAdEAawARAKX/Qf8q/1X/cv90/4L/mv+t/7z/yP/R/9T/0//R/9D/z//P/9H/0f/R
/9P/0v/S/9L/0f/R/9H/0//U/9T/1P/T/9P/0//T/9T/1f/X/9f/1//W/9b/1//X/9X/
1//Y/9n/2//c/93/3P/d/9z/2//d/+D/4f/h/+H/4f/i/+L/4//j/+T/5//p/+3/7f/u
/+//7v/v//L/9f/6//v//f8AAAIAAwAFAAkACAALAA8AEgAVABkAHgAiACQAKAArADAA
NQA6AEAARQBKAE4AUwBaAF0AYgBoAG0AdAB3AHsAfwCBAIQAhgCIAIwAjwCPAJEAkwCT
AJMAkwCRAJEAkQCQAJAAjgCMAIoAhQCCAH0AeQB2AHEAbABlAGEAWgBUAE0ASABCAD0A
NwAyAC4AKgAmACEAHAAXABMADgAMAAkABAACAP7/+//5//j/9//1//T/9f/y/+//7f/r
/+v/6//r/+n/6v/q/+n/6//r/+n/6f/q/+r/6//r/+z/7f/t/+3/6//r/+z/7f/u//H/
8v/y//P/8//z//P/8f/y//L/8f/y//P/9P/0//L/8f/x//L/8//0//P/8v/0//H/8f/x
/+//8P/y//L/8//z//H/8P/u/+3/7f/u/+3/7v/u/+3/7//t/+z/7P/s/+z/7f/t/+z/
7P/s/+3/6//q/+r/6f/s/+z/6//p/+n/6v/q/+v/6v/p/+j/5//q/+r/6v/r/+f/5//o
/+j/6P/o/+j/6P/o/+f/5v/m/+f/5v/m/+X/5f/m/+X/5P/j/+P/5f/n/+X/5P/j/+L/
5f/j/+T/5f/l/+X/5f/k/+X/5P/l/+X/4v/i/+P/5P/k/+T/5P/k/+T/4//j/+P/4//i
/+L/4v/j/+P/5P/l/+P/4v/h/+D/4v/i/+L/4v/k/+T/5P/j/+L/4f/g/+T/5f/o/+v/
6v/r/+z/7P/s/+3/7f/u//D/8f/y//P/8v/y//P/8//y//L/8v/y/+//8P/y//P/9P/0
//D/7v/t/+3/7f/t/+z/6v/n/+T/5f/l/+T/5f/j/+L/4f/f/9//3//e/93/3f/e/97/
3//e/93/3P/a/9v/3P/e/+H/3//h/+H/4f/f/93/3f/d/9//3//g/+D/4P/f/97/3f/g
/+H/4f/h/+H/3f/d/+P/8/8NACkARgBiAIoAvADxACgBWQF9AZwBtwHHAcIBkwE3AccA
ZwARAKn/Tf82/1//gP+G/5L/qP+7/8b/0v/b/+D/4f/h/+L/4//g/+H/4P/f/+H/4P/g
/+D/4f/h/+H/4//i/+L/4v/h/+L/4//k/+b/6P/p/+j/5//o/+j/6f/p/+v/7f/u/+//
7//u/+3/6v/t/+7/7//z//H/8f/w/+//8P/y//P/9f/3//j/+//9//7//f/9//3///8B
AAUACQAMAAsACwAMAA4ADwARABUAGQAdACIAJgAmACkALQAwADMAOAA8AEIARgBKAE8A
UwBTAFYAWgBgAGcAbAByAHcAewB9AIAAgwCIAIwAjwCSAJIAlQCVAJcAmQCZAJkAmQCZ
AJkAmQCYAJUAkgCPAIwAiACGAIIAfwB6AHUAcABpAGQAXgBZAFMATABGAEEAOwA0AC4A
KAAiACAAHAAYABUAEQAOAAoABAACAP7/+//5//f/9//2//b/8//w/+3/6//t/+3/7f/t
/+z/7P/r/+n/6//r/+n/6f/s/+z/7f/t/+3/7f/s/+v/7P/t/+//8f/w//H/8P/u/+//
7//v/+//7v/w//H/8f/w/+//7v/s/+7/7//x//T/8//0//P/8v/0//H/8f/x//H/8v/0
//T/9P/z//D/7v/v/+//8P/y//D/8P/v/+3/7v/t/+3/7v/w//D/8f/x/+3/7P/r/+v/
7P/s/+3/7f/r/+r/6P/l/+b/5v/l/+X/5//n/+f/5//n/+b/5f/l/+X/5f/m/+b/5f/k
/+P/4v/h/+H/4f/i/+L/4v/j/+P/4v/i/+D/3v/g/+H/5P/n/+b/5P/i/+D/4v/f/9//
3//i/+P/5P/k/+P/4P/f/93/3f/e/+D/4v/j/+L/4f/g/+D/3//f/9//4P/g/+H/4v/f
/93/3P/b/+D/4v/i/+L/4v/i/+H/4f/j/+X/5v/n/+j/6P/o/+n/6f/q/+z/7f/u/+//
7v/u/+//7//s/+r/6P/m/+f/6v/u//H/7f/s/+f/5P/j/+P/4//j/+X/5P/i/+D/3f/b
/9j/1//Y/9j/2P/X/9f/1//W/9X/1f/W/9b/1//X/9f/1//W/9T/0v/R/9H/0//V/9X/
1f/X/9X/1f/V/9X/1f/W/9b/2f/Z/9n/2f/U/9P/0//T/9P/1//f/+3/AwAfADsAWgCC
ALIA6AAhAVIBdwGXAbABvQGzAY4BQQHfAIUAJQCn/zH/F/9K/2v/bv98/5L/ov+z/8L/
zP/R/9L/1P/T/9P/0//U/9f/2P/Z/9j/1v/V/9T/1v/X/9j/2//a/9r/2v/Z/9n/2f/Z
/9r/3//h/+H/4f/e/97/3//f/+H/4//k/+X/5P/k/+T/4v/i/+L/4v/l/+f/6f/q/+v/
6f/q/+r/6//t/+7/8f/z//X/9f/2//f/+P/5//z///8EAAUABwAKAAoACwANABEAFQAZ
AB4AIgAkACcAKwAuADEANgA6AEAARwBMAFIAVwBcAGAAZQBsAG8AdAB6AH8AggCFAIkA
jQCNAJAAkgCUAJgAmwCbAJ0AmwCbAJsAmwCbAJsAmwCaAJgAlACQAIwAhgCCAHwAdwB0
AG8AagBjAFwAVABNAEUAQAA6ADUALwAqACQAHgAYABMADgAJAAUAAwACAAAA/P/4//T/
8f/v/+//7//u/+7/7//s/+n/5//l/+X/5f/l/+b/6P/p/+n/5v/l/+L/4f/k/+T/5f/l
/+f/5//m/+X/5f/l/+b/5//n/+n/6f/o/+f/5//n/+f/6P/q/+v/6//t/+3/7f/s/+z/
6//r/+z/7v/w//D/8P/y/+//7//v/+//8P/y//L/8f/x/+//7v/u/+3/7f/u/+//8P/w
/+//7f/r/+r/6v/q/+r/6//r/+n/6P/n/+f/5P/k/+X/5f/o/+j/5//l/+T/5P/j/+P/
4f/h/+H/4f/j/+L/4f/h/93/3f/e/97/3//g/+H/4v/e/93/3P/c/+D/4P/h/+H/4P/g
/97/3P/b/9v/3f/f/+D/4P/g/+D/4P/d/93/3f/c/93/3v/e/97/3P/c/9v/3P/c/93/
3v/g/+D/4P/g/97/3f/d/93/3v/e/9//4P/e/93/3f/d/9z/2v/a/97/4P/e/97/3v/e
/93/3f/f/+H/4//l/+f/6P/o/+n/6f/q/+j/6f/q/+v/7v/u/+//7//s/+r/6P/m/+j/
6v/t/+//7f/s/+f/5P/l/+X/5f/l/+P/4v/g/97/2v/Z/9f/1//Y/9j/2P/X/9X/1f/U
/9P/0//U/9T/1f/X/9f/1//W/9P/0v/S/9P/0//V/9X/1f/V/9P/0//T/9P/0//U/9T/
1f/V/9X/1f/U/9P/0//T/9X/1f/d/+3/AwAbADUATgByAKIA2gATAUoBdQGXAbIBxQHF
AaIBUwHlAH0AIwC9/1H/I/9E/2v/cv98/5T/qv+7/8r/1P/X/9b/1P/T/9P/0//V/9f/
1//X/9X/1P/U/9T/1//X/9f/2f/b/9z/3f/d/9z/2//a/9r/3//h/+H/4f/e/97/3//f
/+H/4//k/+X/6P/o/+j/5v/n/+b/5f/n/+n/6//s/+3/6//s/+z/7f/v//D/8//1//f/
9//4//n/+P/5//z///8FAAUABgAIAAgACQALAA8AEQAVABoAHgAeACEAJQAoACkALgAy
ADgAPwBEAEoATwBQAFQAWQBgAGUAagBwAHUAegB9AIEAhQCJAIwAjgCQAJQAlwCXAJkA
mACXAJYAlQCVAJUAlQCUAJUAkgCPAIwAhQCCAH0AeQB2AHEAbABlAF0AVgBQAEkARAA+
ADkAMwAuACgAIgAcABgAFAAQAA0ADAAKAAcAAgD+//r/9//1//f/9//2//b/9//0//H/
7//t/+3/7f/t/+3/7v/u/+3/6//r/+n/6f/q/+r/6//r/+v/6//q/+n/6f/p/+r/6//t
/+//7//u/+3/7f/t/+3/7v/w//H/8f/v/+//7//u/+7/7f/t/+7/8v/0//T/9P/z/+//
7v/t/+3/7v/w//D/8f/x/+//7v/u/+3/7f/u/+//8P/w/+//7//t/+z/7P/q/+r/6//r
/+v/6v/p/+n/6P/o/+n/6f/q/+r/6f/n/+b/5v/l/+X/5f/l/+X/5f/l/+T/4//j/+H/
4f/i/+L/4v/i/+L/4v/i/+H/4P/g/+D/4P/h/+H/4v/i/+D/3v/d/93/3//h/+L/4v/i
/+L/4P/d/93/3f/e/9//4P/g/+L/4P/g/9//3v/e/9//4P/g/+D/4P/g/97/3f/d/93/
4P/g/+H/4v/g/9//3//f/97/3v/e/97/4P/g/+D/4P/g/+D/4f/h/+P/5f/n/+n/6//s
/+r/6//r/+z/6v/r/+z/7f/u/+7/7//v/+3/7P/r/+r/6//u//L/9f/x//D/6//o/+j/
6f/q/+v/6f/o/+b/5P/h/9//3P/b/9v/3P/d/93/2//b/9r/2f/b/9z/3P/d/93/3f/d
/9z/2f/Y/9j/2f/b/93/3f/d/9v/2f/Z/9n/2//b/9z/3P/f/9//3//f/9z/2//b/9n/
2f/b/9//5//1/wsAJwBCAGIAkADEAP0ANAFjAYEBmAGvAb0BsAF5ARkBrQBRAPv/j/85
/zD/W/92/37/kP+o/7f/xv/Q/9f/2P/a/9n/2f/Z/9n/2//b/9v/2v/Y/9f/1v/Y/9n/
2v/d/9z/3P/c/9v/2//b/9v/3P/f/+H/4f/h/+D/4P/h/+H/4//l/+b/5//o/+j/6P/m
/+j/6P/o/+v/7P/t/+3/7f/r/+z/7P/t/+//8P/z//X/+f/5//r/+//6//v//v8BAAUA
BQAGAAgACgALAA0AEQARABUAGgAeAB4AIQAlACgALQAyADYAPAA/AEQASgBPAFIAVgBb
AGIAaABuAHUAewB/AIEAhACHAIsAjgCQAJIAlQCZAJoAnQCbAJsAmwCbAJ0AnQCdAJwA
mQCWAJMAkACMAIoAhgCDAH4AeQB0AG0AZwBgAFoAUwBOAEgAQwA9ADgAMgAsACYAIAAc
ABgAFQASABAADQAIAAQAAAD9//v//f/9//z//P/5//b/8//x//P/8//z//P/8//0//T/
8//x//H/7//v//L/8v/z//P/8f/x//D/7//x//H/8v/z//P/9f/1//T/8f/x//H/8f/y
//T/9f/1//P/8//z//L/9P/z//P/9P/2//j/+P/4//f/8//y//H/8v/0//f/+P/3//f/
9f/0//L/8f/x//L/8//0//T/8//x/+//7v/u/+//8P/y//P/8f/w/+//7//u/+7/7//v
//L/8v/x/+//7P/s/+v/6//r/+v/6//r/+v/6v/p/+n/5f/l/+b/5v/o/+j/6P/o/+b/
5f/k/+T/5v/m/+f/5//m/+b/5P/i/+H/4f/j/+X/5v/m/+b/5v/m/+P/4//j/+b/5//o
/+j/5v/k/+T/4//i/+L/4//k/+b/5v/m/+b/5P/j/+P/4//k/+T/5f/m/+b/5P/k/+T/
5P/k/+b/5//q/+3/7P/t/+7/7v/s/+3/7f/u//D/8f/y//P/8//y//L/8f/w//D/8P/w
/+//8P/y//P/8f/w/+v/6P/o/+n/6v/r/+r/6P/l/+L/4//j/+L/4//g/+D/4P/f/93/
3f/c/9v/3P/e/9//4f/g/9//3v/c/9z/3P/d/9//3v/f/97/3f/d/9v/2//b/9z/3f/f
/+D/4P/f/97/3f/c/93/3//f/93/3f/f/+v/AQAfAD8AXgCCALAA4AAVAUYBbQGPAa4B
wQG/AaQBaQEJAacATQDX/0//Ef88/23/eP+A/5T/pP+x/8D/zP/T/9z/3f/d/97/3//c
/93/3P/b/93/3P/c/9z/3//f/9//4f/f/97/3f/b/97/3//g/+L/5P/l/+T/4//i/+L/
4//j/+X/5//o/+n/6P/o/+j/5v/r/+z/7f/x//H/8f/w/+//7//w//D/8f/1//b/+f/7
//z/+//7//v//f///wMABwAJAAkACgAMABAAEQATABcAGwAfACQAKAAoACsALwAyADgA
PgBDAEoATQBSAFgAXQBiAGYAawByAHkAfgCEAIkAjQCPAJIAlQCaAJ4AoQCkAKMApQCk
AKUApwCnAKcApwClAKUApQCkAKIAngCaAJYAkgCQAIwAiQCBAHsAdQBtAGkAYgBcAFUA
UABKAEUAPwA2ADAAKgAkACIAHgAaABcAEwAQAAwABgAFAAIAAAD////////+//7//P/4
//T/8f/y//P/9P/1//P/9P/0//P/8//z//H/8f/y//L/8//z//L/8f/v/+3/8P/x//P/
9f/0//X/9P/y//L/8//0//X/+P/6//v/+//5//n/+f/4//v/+//8//7//f/+//3//P/+
//v/+//7//3//v8AAAAAAAD///z/+v/7//v//P/+//7//v/9//v/+//5//j/+P/2//b/
9//3//P/8v/x//H/8f/y//T/9f/z//L/8P/t/+7/7v/t/+3/7f/t/+3/7f/s/+r/6P/n
/+b/5//p/+r/6f/o/+f/5v/l/+X/5f/m/+b/5v/n/+f/5P/k/+L/4P/g/+H/5P/n/+X/
5P/j/+L/4//h/+L/4//i/+P/5P/k/+L/4P/g/9//3//g/+L/5P/l/+T/4//i/+D/3//f
/9//4P/g/+H/4v/h/9//3v/d/+D/4P/g/+D/4P/g/+H/4f/j/+X/5v/n/+j/6P/o/+n/
6f/q/+r/6//s/+3/7v/u/+//7//r/+r/6f/o/+n/7P/w//P/8P/u/+j/5P/l/+X/5f/l
/+X/5P/i/+D/3P/b/9n/2f/a/9r/2v/Z/9f/1//W/9X/1//Y/9j/2f/Z/9n/2f/Y/9X/
1P/U/9X/1//Z/9n/2f/b/9n/2f/Z/9n/2f/a/9r/2//b/9v/2//a/9n/2f/Z/9f/2//n
//f/DQAnAEMAYACIALgA7AAlAVQBewGdAboBxwG/AZYBRwHjAI0ALQCl/yv/G/9U/3H/
dP+G/5r/rP+7/8r/1P/X/9j/1v/V/9X/1f/X/9n/2f/Z/9n/2P/Y/9j/2v/b/9z/3//f
/97/3f/b/9n/2f/Z/9r/3v/h/+L/4//k/+T/5f/l/+P/5f/m/+f/5v/m/+b/5P/k/+T/
5P/n/+r/6//r/+v/6//s/+z/7f/y//T/+P/7//r/+f/5//n/+P/5//z///8EAAUABwAK
AAwADQAPABMAFQAZAB4AIgAmACkALQAwADEANgA6AEAARwBMAFIAVwBaAF4AYwBqAHEA
dgB8AIEAhgCJAI0AkQCRAJQAlgCYAJwAnwCfAKEAngCdAJwAmwCdAJ0AnQCcAJkAlgCT
AJAAiwCIAIMAfwB4AHMAbgBnAGAAWABRAEkARgBAADsANQAwACoAJAAeABgAFAAQAA0A
CgAIAAUAAAD+//r/9//1//X/9f/0//T/8//w/+3/6//p/+n/6f/p/+v/7P/s/+v/6f/p
/+f/5//o/+j/6f/p/+v/6//q/+n/5//n/+j/6f/p/+v/6//q/+v/6//r/+v/7P/u/+//
7//x//H/8f/w/+7/7f/t/+7/8v/0//T/9P/0//H/8f/x//P/9P/2//b/9f/1//P/8v/y
//H/8f/y//X/9v/2//X/8//x//D/8P/w//D/8f/x//H/8P/v/+//7P/s/+3/7f/w//D/
7//t/+r/6v/p/+n/6f/p/+n/6f/p/+j/5//n/+X/5f/m/+b/6P/o/+j/6P/k/+P/4v/i
/+T/5P/l/+X/5v/m/+T/4v/h/+H/4//l/+b/5v/m/+b/5v/j/+P/4//k/+X/5v/m/+j/
5v/m/+X/5P/k/+X/5v/o/+j/6P/o/+T/4//j/+P/5P/k/+X/5v/m/+X/5f/l/+L/4v/i
/+L/5P/k/+T/5P/k/+L/4v/i/+L/4v/m/+f/6v/t/+v/6//r/+r/6//t/+7/8P/y//P/
9P/1//X/9P/0//P/8v/y//L/8v/v//D/8v/z//L/8v/u/+z/6//r/+v/6//p/+j/5v/k
/+P/4//i/+P/4f/g/9//3f/f/9//3v/d/9//4P/g/+H/4P/f/97/3P/e/97/3//h/9//
3//d/9v/3P/b/9z/3f/f/9//4P/g/97/3f/c/9v/3v/f/9//3//d/9v/2//h//H/CQAj
AEAAXACEALQA6QAgAVUBfwGiAcMB3QHcAbMBWQHlAH0AJQC9/1X/NP9b/37/hP+Q/6b/
uf/I/9T/3f/i/+L/4f/h/+H/4P/h/+D/3//g/+D/4f/i/+P/4//j/+X/5P/k/+T/4//k
/+X/5v/o/+j/6f/o/+f/5//o/+r/6//p/+v/7P/t/+7/7v/u/+z/8P/w//D/8//z//P/
8v/x//L/9P/1//f/9//4//v//f//////AAABAAQABQAIAAsADAALAAsADAARABMAFgAb
AB0AIQAmACoAKgAtADEANAA1ADoAPgBEAEgATABRAFUAWwBgAGYAbgBzAHgAfgCDAIgA
iwCPAJMAmACcAJ8AogCiAKUApQCnAKoAqwCsAK0ArQCtAK0ArACrAKgApQCiAKAAngCa
AJcAkgCNAIgAgQB8AHYAcQBrAGQAXgBZAFMATQBIAEMAPgA8ADgANAAxACwAKAAjABwA
GwAYABYAFQATABMAEgASABEADgALAAkACgALAAwADQAKAAoACQAHAAkACQAHAAcACAAI
AAkACQAIAAcABQADAAQABQAHAAkABgAHAAYABAAGAAcACAAJAAgACgALAAsACQAJAAkA
CAAKAAkACQAKAAkACgAJAAgACQAHAAgACQAJAAoADAAMAAwACwAIAAYACQAJAAoADAAK
AAoACQAHAAoACQAJAAoACAAIAAkACQAHAAYABQAFAAYABgAHAAcABwAGAAQAAQABAAIA
AgADAAIAAQAAAP///f/8//v/+//6//v//f/+//3//P/7//r//P/9//7/AAAAAAAAAQAB
AAAAAAD+//z//v///wIABQADAAIAAQAAAAEA//8AAAEAAgADAAQABAAEAAIAAgABAAIA
AgADAAQABAACAAAA/v/+////AQADAAMAAgACAAIA/v8AAAIAAgACAAIAAQABAAMABQAE
AAUABgAGAAcACQAKAAwACgALAAwADQAPABAAEgATABEAEAAPAA4ADAAOABEAEwASABIA
DgAMAAoACQAIAAcABwAGAAQAAgABAAEAAAABAP7//v/+//3///////7//f/7//z//P/9
//3//f/9//z//f/8//z//f/7//3//f/9//7//f/+/////v/9//3//P/9//3//f/9/wAA
AQD///3/+//7//3/BQAXAC8ASQBmAIQAqADaABMBTAF9AaUBxgHfAe8B5AGxAVUB5QCB
ACsAw/9n/1T/f/+c/6D/rP/E/9f/5P/y//3/AgABAP///v/9//3/////////AQAAAAAA
AAAAAP///v///wEAAgADAAMAAwADAAMABAAHAAkACQAJAAoACgALAAsACQALAAwADQAP
ABAAEQAQABIAEgASABUAFAAVABUAFQAXABgAGAAZABkAGgAdAB8AIwAjACQAJQAkACUA
KAArAC0ALQAuADAAMwA1ADgAPQA+AEEARQBIAEwATwBTAFYAWQBeAGIAaABtAHIAeAB9
AIIAhgCLAJIAlQCaAKAApQCsAK8AswC3ALkAvAC+AMAAxADHAMcAyQDLAMsAywDLAMoA
yQDIAMYAyADGAMQAwgC+ALwAuAC1ALAAqwCmAJ8AmgCUAI8AiQCCAHwAdwBxAG0AaABj
AF4AWQBUAE8ASwBGAEQAQQA8ADsAOAA2ADUAMgAxAC8ALgAwAC4ALAArACkAKQApACkA
JwAoACgAJwApACkAJwAnACgAKAApACkAKgArACsAKwApACkAKgArACsALQAtACwALQAt
AC0ALQAtAC4ALgAtAC4ALwAwADAAMAAvAC8AMAAwADIAMgAyADQAMQAxADEALwAwADIA
MgAzAA==
         </WaveFormData>
      </LeadData>
      <LeadData>
         <LeadByteCountTotal>10000</LeadByteCountTotal>
         <LeadTimeOffset>0</LeadTimeOffset>
         <LeadSampleCountTotal>5000</LeadSampleCountTotal>
         <LeadAmplitudeUnitsPerBit>4.88</LeadAmplitudeUnitsPerBit>
         <LeadAmplitudeUnits>��V</LeadAmplitudeUnits>
         <LeadHighLimit>2147483647</LeadHighLimit>
         <LeadLowLimit>268435456</LeadLowLimit>
         <LeadID>V5</LeadID>
         <LeadOffsetFirstSample>0</LeadOffsetFirstSample>
         <FirstSampleBaseline>0</FirstSampleBaseline>
         <LeadSampleSize>2</LeadSampleSize>
         <LeadOff>FALSE</LeadOff>
         <BaselineSway>FALSE</BaselineSway>
         <ExcessiveACNoise>FALSE</ExcessiveACNoise>
         <MuscleNoise>FALSE</MuscleNoise>
         <LeadDataCRC32>1845283830</LeadDataCRC32>
         <WaveFormData>
4v/i/+L/4v/j/+T/5f/m/+j/6P/o/+j/5v/m/+b/5v/o/+j/6P/o/+b/5v/m/+b/6P/o
/+j/6P/q/+r/6v/q/+n/6P/n/+b/6P/o/+j/6P/n/+b/5f/k/+T/5P/k/+T/5P/k/+T/
5P/i/+L/4v/i/+T/5P/k/+T/4//i/+H/4P/i/+L/4v/i/+L/4v/i/+L/4f/g/9//3v/g
/+D/4P/g/+D/4P/g/+D/4P/g/+D/4P/g/+D/4P/g/9//3v/d/9z/3f/e/9//4P/f/97/
3f/c/97/3v/e/97/4P/g/+D/4P/e/97/3v/e/9//4P/h/+L/4f/g/9//3v/e/97/3v/e
/97/3v/e/97/3P/c/9z/3P/f/+D/4f/i/9//3v/d/9z/3v/e/97/3v/g/+D/4P/g/+D/
4v/j/+T/5//o/+j/6f/o/+f/5v/l/+f/6P/o/+r/7v/u/+7/7v/r/+r/6v/r/+7/8v/0
//X/8f/s/+n/6P/o/+j/6P/o/+b/5P/i/+D/3//d/93/3f/f/9//3//e/9z/3P/b/9v/
3f/d/97/3v/e/97/3P/c/9r/2v/a/9r/3f/d/93/3f/d/9v/2//b/9z/3f/d/9//3f/c
/9z/2//a/9r/2v/Y/9z/4v/p//H/AAAWAC4ATgB2AKQA0AD8ACIBRgFlAXYBcAFQARAB
twBoADEAAADH/6L/of+r/6z/rv+5/8T/z//V/9n/2//b/9n/2P/X/9f/2P/Z/9r/3P/a
/9j/2P/Z/9v/3P/c/97/3v/d/9z/3P/a/9v/2//c/9//3//f/9//3f/c/9z/3P/c/93/
3v/f/+H/4P/g/+D/3v/e/97/3//h/+L/4v/i/+D/4P/g/+D/4f/i/+P/5P/l/+X/5f/l
/+f/5//p/+r/6//s/+3/7v/t/+3/7v/w//H/9P/2//j/+f/7//z//f///wMABQAIAA4A
EQAUABcAFgAZABsAHgAiACYAKQAtADEAMwA0ADYANQA4ADoAOgA9AD8APwBAAD4APgA/
AD8APwA/AD8APwBAAD8APwA+ADoAOAA2ADQAMgAwACwAKQAjACAAHAAYABcAFQARAA8A
DQAJAAcAAwAAAPz/+P/1//T/8//y//H/7f/r/+n/6P/o/+f/5//n/+b/5//n/+f/5f/j
/+L/4f/j/+T/5f/m/+L/4v/i/+L/5P/l/+X/5v/m/+b/5f/l/+P/4//j/+P/5//p/+r/
6//p/+n/6f/p/+r/6//r/+v/7v/v/+//7//t/+3/7f/t//D/8f/x//H/7//u/+7/7//x
//H/8v/y//D/8P/v/+//7f/t/+3/7f/x//L/8v/z//H/8P/v/+//8P/w//D/8P/y//H/
8P/w/+7/7v/u/+7/7//w//D/8P/v/+3/7P/r/+v/6//s/+z/7v/u/+3/7P/q/+v/6//r
/+7/7//w//H/7//t/+z/6//r/+z/7P/s/+z/7P/s/+z/6v/q/+v/6//u/+7/7v/u/+z/
7P/r/+v/6//s/+z/7P/v/+//7v/t/+v/6//r/+v/7f/u/+//8P/t/+z/7P/s/+v/6//s
/+z/7f/u/+//7//u/+7/7f/t//D/8P/x//H/7//t/+3/7//s/+7/7//w//H/8v/y//L/
9P/1//b/9//4//j/+//7//v/+//5//n/+v/6//7/AAAAAAAA/v/9//z//P///wEABAAF
AAMAAgD+//z/+v/4//j/+P/6//j/9v/0//L/8f/v/+//7//v/+//7//v//D/8f/x/+//
7//v//D/8v/y//L/8P/u/+7/7v/u//D/8f/x//H/8//z//H/8f/w//D/8P/v//P/8//y
//L/8//w/+7/7P/u//T//P8HABkAMABMAGwAkgDAAPAAHgFIAXABkgGhAZgBdgE2AdoA
hQBIAA8A0P+t/7b/w//D/8T/yP/R/9z/5//t//P/9f/1//L/8P/u/+3/7//v/+//8P/y
//D/8P/x/+//8P/w//L/8//z//P/9P/z//P/8v/y//T/9f/2//f/9//2//b/9v/0//X/
9v/3//j/+P/5//r/+f/4//f/9//4//r/+//8//z//P/8//z//f/+////AAADAAMAAwAD
AAEAAQADAAQABwAIAAkACgANAA0ADgAQAA8AEgAUABYAGAAbAB0AHwAhACUAJwAqAC4A
MQA0ADcAOgA9AD8AQgBEAEgASwBPAFUAVwBYAFoAWgBcAF0AXABhAGMAYwBkAGIAYgBj
AGMAYgBhAGAAXwBhAF8AXgBcAFkAVgBTAFAATgBMAEgARQBBAD4AOgA2ADEALwArACkA
KAAlACQAIQAeABoAFgATABMAEQAPAA0ADQALAAkACAAHAAUABAADAAIAAwADAAMAAAD/
//////8AAAAAAAAAAAAAAAAAAAAA/v//////AAABAAIAAgADAAIAAQAAAP//AgADAAMA
AwADAAMAAwADAAQABQAFAAUACAAJAAkACQAHAAcABwAHAAgACQAJAAkACwAKAAoACwAK
AAkACQAIAAkACgAKAAsACgAJAAgABwAIAAgABwAHAAcABgAFAAUABAAEAAQABAAFAAUA
BQAGAAMAAgABAAAAAQACAAIAAgACAAEAAQABAAAA//////7///8AAAAAAAD//////v/9
//3//f/9//3//v/9//3//f/8//z/+//6//z//P/8//z/+v/6//v/+//+//7//v/+//z/
/P/7//v/+f/6//r/+v/8//3//f/9//v/+//7//v//P/8//z//P/9//z//P/8//z/+//7
//r//P/8//z/+//6//r/+f/5//r/+v/7//v/+//5//n/+//4//n/+v/8//z//P/8//z/
/P/+/////v///wAAAAADAAMAAwADAAEAAQACAAIABgAIAAgACAAIAAcABgAGAAYABwAJ
AAkACgAKAAcABgAFAAIAAQAAAAEAAAD///7/+v/5//f/9//1//X/9f/1//X/9v/3//f/
9v/1//T/9P/2//b/9v/0//L/8v/y//L/8v/z//P/8//1//X/8//z//L/8v/y//H/9f/1
//T/9P/1//T/8v/w//D/8P/0//v/AwAOACAANABQAHQAngDKAPYAIAFIAW8BiAGOAYAB
VgEHAawAZQA0AP3/yP+1/73/wv/C/8X/0v/d/+X/7f/x//H/8P/u/+z/6//t/+3/7f/u
/+7/7P/s/+3/7P/s/+v/7P/u/+3/7P/s/+r/6//r/+z/7f/t/+3/7f/v/+7/7v/u/+3/
7f/t/+3/7v/u/+//8P/v/+7/7f/t/+//8P/w//D/8P/w//D/8P/v//D/8f/y//X/9f/1
//X/8//z//X/9v/5//r/+//8//3//f/+/wAAAAACAAMABAAGAAkACwANAA4AEQASABQA
FgAZABwAHwAiACUAJwAqAC0AMAAyADUAOgA9AD8AQgBDAEYASABIAEsATQBNAE4AUABQ
AFEAUQBPAE8ATwBPAFEATwBOAEwASgBIAEYARABEAEIAPgA7ADkANgAyAC4AKgAnACIA
HwAcABkAGAAVABIADgAKAAcABwAFAAMAAQD///3/+//6//n/9//2//X/9P/1//X/9f/y
//H/8f/x//L/8v/y//L/8v/y//L/8v/w//H/8f/y//T/9P/z//P/8f/x//H/8f/y//P/
8//z//P/8//z//P/8//z//L/8f/z//X/9v/3//b/9f/0//P/9P/1//X/9f/1//T/9P/1
//P/8//0//T/9f/2//b/9//1//X/9f/1//b/9v/1//X/9//2//X/9f/1//T/8//y//P/
8//z//T/8//y//H/8P/y//L/8f/w//L/8f/x//H/8P/v/+//7v/v//D/8P/w/+7/7//v
/+//7//v/+//7//w/+//7//v/+7/7v/t/+z/7f/u/+//8P/s/+z/7f/t/+z/7P/s/+z/
7v/u/+3/7f/r/+z/7P/s/+//7//u/+3/6//r/+v/6//s/+z/7P/s/+3/7P/s/+z/6//r
/+z/7P/u/+7/7v/t/+z/7P/r/+v/7P/s/+3/7f/v/+3/7P/q/+r/6v/q/+v/7P/v//H/
8v/z//T/9P/z//P/8//z//T/9f/3//j/9//4//f/9v/5//n/+f/6//j/+f/7//v//f/8
//j/9v/4//b/9v/2//X/8v/v/+z/6//r/+r/6//q/+n/6P/n/+b/5v/m/+X/5//n/+f/
6P/n/+b/5f/i/+X/5v/n/+j/5//n/+b/5f/j/+P/4f/h/+L/5P/m/+f/6P/n/+X/5P/l
/+b/6P/o/+T/4v/i/+X/7f/8/xAAKABCAGYAkgC6AOIACgEyAVUBcAF6AWwBQAHxAJYA
TwAeAOv/uP+l/7H/uP+4/73/xv/N/9P/2f/d/+H/4//i/+H/4f/e/93/3P/c/97/3P/c
/93/3//g/+D/4v/h/9//3f/c/93/3//g/+L/4v/h/+D/3//h/+D/4P/g/+D/4f/i/+P/
4v/g/9//3v/f/+D/4f/j/+L/4v/h/+D/4P/g/+D/4P/h/+L/4//k/+T/4//i/+H/4v/j
/+b/6P/m/+b/5v/m/+f/5//o/+r/7f/w//L/9P/0//X/9f/1//n//f///wIAAwAFAAcA
CQAMAA8AEQAUABgAHAAfACMAJgAnACcAKAAqAC4AMQAyADQANQA0ADQANQA2ADgAOQA7
ADsAOwA7ADoANwA1ADIAMwAyADEAMAAsACoAJgAjACEAHgAaABYAEwARAA0ACwAGAAEA
/v/5//j/9v/0//P/7//t/+v/6f/p/+f/5f/k/+T/4//j/+P/4P/f/93/2//d/93/3v/f
/9//3v/d/9z/3P/c/9z/3P/c/93/3f/e/9z/3P/b/9v/3v/f/+D/4f/h/+H/4P/f/+H/
4f/h/+H/4v/j/+P/4//i/+P/4//j/+T/5f/m/+f/5f/l/+T/4//l/+T/5P/l/+X/5f/m
/+b/5v/m/+X/5f/m/+f/6P/p/+n/6P/m/+X/5v/m/+b/5//o/+j/6P/o/+b/5f/k/+T/
5v/m/+b/5v/l/+T/4v/g/+H/4f/i/+P/5f/l/+b/5v/k/+T/4//i/+T/5f/l/+X/5P/j
/+L/4f/h/+H/4v/j/+P/5P/k/+T/4//i/+H/4P/f/+D/4v/j/+L/4v/i/+L/4v/i/+H/
4f/i/+T/5f/m/+b/5f/j/+H/4v/j/+T/5f/l/+T/4//i/+P/4v/i/+L/5f/l/+b/5v/j
/+L/4f/f/+X/5v/m/+b/5v/m/+T/5P/m/+f/6f/r/+3/7v/t/+3/7f/t/+//7//w//D/
8P/y//L/8v/w/+//7v/u//D/8//3//n/9//2//L/8P/w/+7/7v/u//D/7v/s/+r/5v/l
/+P/4//l/+X/5f/l/+L/4v/i/+H/4//j/+P/5P/k/+T/5P/i/+D/4P/g/+D/4f/j/+T/
5f/j/+P/4f/h/+P/5P/l/+X/6f/p/+j/6P/l/+T/4v/i/+T/6P/s//P///8SACoASABu
AJoAygD6ACQBTAFwAYkBjgF+AVYBDAGxAGQAKwDs/7P/oP+t/7P/sv+6/8P/zP/Z/9//
4//l/+X/5f/k/+P/4//l/+X/5f/m/+T/4v/i/+P/5f/m/+b/6P/q/+n/6P/o/+b/5//n
/+j/6//r/+v/6//p/+j/6P/o/+r/6//s/+3/7//u/+7/7v/s/+z/7P/t/+//8P/w//D/
7v/u/+7/7v/w//L/9P/2//f/9//3//f/9//3//n/+v/9//7///8AAP////8AAAIABAAI
AAsADgAPABEAEgATABUAGQAbAB4AJAAnACoALQAuADEAMwA2ADwAQABDAEcASwBNAE4A
UABPAFIAVABUAFkAWwBbAFwAWgBaAFsAWwBdAF0AXQBdAFsAWQBYAFYAUgBQAE4ATABM
AEoARgBDAD4AOgA1ADAALwAtACkAJwAjAB8AHQAZABUAEgAPAA0ADAALAAoACQAFAAMA
AQAAAAIAAQABAAEA//////7//f/6//n/+f/5//z//P/8//z/+P/4//j/+P/4//n/+f/6
//r/+v/5//n/+f/5//n/+f/8//3//f/9//v/+//7//v//f///wAAAQAAAAEAAQABAAEA
AQABAAEABAAFAAUABQADAAIAAgADAAUABQAGAAYACAAIAAcABwAGAAUABAADAAYABgAF
AAUAAwACAAEAAQACAAIAAgACAAIAAQAAAAAA/v/+//7//v///wAAAAAAAP///f/8//v/
/f/9//7//v/+//7//f/8//r/+//7//v//f/9//3//f/6//n/+f/5//v//P/8//z/+v/6
//r/+v/2//b/9//3//n/+v/7//z/+//6//j/9//5//r/+v/6//n/+f/4//f/9//3//f/
9//6//r/+v/6//f/9v/2//b/+f/5//r/+v/6//r/+v/5//f/9v/4//n//P/8//z//P/8
//v/+v/7//v//f///wEAAgABAAEAAQABAAMAAwAEAAQABgAIAAgACAAGAAUABAAEAAcA
CQAMAA0ADAAKAAUAAgACAAAAAAAAAAIAAAD+//z/+f/3//T/8//0//X/9v/3//T/9P/0
//P/8//z//P/9P/2//b/9v/0//P/8v/x//D/8v/z//P/8//x//H/7//v/+//8P/x//H/
9f/1//T/9P/x//D/8P/w//L/9P/4////CQAaAC4ASABoAJQAwgDuABoBQgFoAYUBjgGE
AWABGAG7AG4AOwAIAM//sv+3/7//wP/C/83/2v/l/+v/7//v/+3/7f/s/+v/6//r/+v/
6//s/+r/6P/o/+n/6//s/+z/7v/u/+3/7P/s/+r/6//r/+z/7//v/+//7//t/+z/7P/s
/+z/7f/u/+//7//u/+7/7v/s/+z/7P/t/+7/8P/x//L/8f/w/+//7v/x//L/8//0//P/
8//z//P/8//z//X/9v/4//r//P/+//7//f/9//7///8CAAQABgAJAAsADAANAA8AEwAV
ABgAHgAhACQAJwAmACkAKwAuADIANgA5AD0AQQBDAEQARgBFAEgASgBKAE8AUQBRAFIA
UABQAFEAUQBRAFEAUQBRAFMAUQBQAE4ASgBIAEYARABDAEIAPwA9ADgANAAvACoAKQAn
ACMAIQAdABkAFwATAA8ADAAJAAcABgAFAAQAAwD///3/+//6//z/+//7//v/+f/5//j/
9//0//P/8//z//b/9v/2//b/8v/y//L/8v/0//X/9f/2//b/9v/1//X/8//z//P/8//2
//f/9//3//X/9f/1//X/9v/3//f/9//2//f/9//3//X/9f/1//X/9//5//r/+//5//j/
+P/5//n/+f/6//r//P/8//v/+//5//n/+f/5//r/+v/5//n/+f/4//f/9//4//j/+P/4
//j/9//2//b/9v/2//b/9v/4//j/9//2//T/8//z//P/8//z//T/9P/0//T/8//y//D/
8f/x//H/8//z//P/8//w/+//7//v//H/8v/y//L/8v/y//L/8v/u/+7/7//v//L/8v/y
//L/8P/w/+//7//x//L/8v/y//P/8//y//H/7//v/+//7//w//D/8P/w/+//7v/u/+7/
7//v//D/8P/y//L/8v/x/+//8P/w//H/8v/y//D/8P/w//D/8P/w//L/8//1//f/+f/6
//r/+f/4//f/9//3//j/+P/6//z//P/8//z/+//6//r//f///wIAAwACAAAA+//4//r/
+P/4//j/+P/2//T/8v/u/+3/6//r/+3/7f/t/+3/6v/q/+r/6f/r/+v/6//s/+r/6v/q
/+j/6P/o/+j/6P/q/+v/6//r/+n/6f/n/+f/6f/q/+v/6//r/+v/6v/q/+f/5v/o/+j/
6P/o/+z/8f/3/wIAFAAsAEoAcACcAMoA9AAcAUABXwF2AXoBZgE0AeEAigBLABoA5f+0
/6f/sf+4/7j/wf/M/9X/3f/h/+X/5f/l/+T/4//j/+P/4//j/+T/4//g/9//3//h/+L/
4v/k/+T/4//i/+L/4v/j/+P/5P/n/+f/5//n/+b/5P/j/+L/5P/l/+b/5//l/+T/5P/k
/+L/4v/i/+P/5f/m/+b/5v/l/+T/4//i/+X/5v/n/+j/5//n/+f/5//n/+f/6f/q/+v/
7P/t/+7/7f/t/+7/8P/x//T/9v/4//f/+f/6//v/+////wEABAAIAAsADgARABAAEwAV
ABgAHgAiACUAKQArAC0ALgAwADEANAA2ADYAOwA9AD0APgA8ADwAPQA9AD8APwA/AD8A
PQA7ADoAOAA2ADQAMgAwAC4ALAAoACUAHwAcABgAFAATABEADQALAAcAAwABAP3/+f/2
//P/8f/v/+3/6//p/+f/5f/j/+L/4v/h/+H/4f/f/9//3v/d/9z/2//b/9v/3P/c/9z/
3P/Y/9j/2P/Y/9n/2//c/97/3f/c/9r/2f/b/9v/2//b/9z/3f/d/93/2//b/9v/2//e
/9//3//f/97/3//f/9//4f/h/+H/4f/i/+P/4//j/+H/4P/g/+H/4v/j/+X/5v/k/+T/
4//j/+X/5f/l/+X/5v/m/+X/5f/j/+L/4f/h/+T/5P/k/+T/5P/j/+L/4v/g/+D/4P/g
/+H/4v/i/+L/4P/f/9//3//h/+H/4v/i/+L/4v/h/+D/4P/h/+H/4f/h/+H/4f/h/+D/
3//f/9//4f/i/+L/4v/i/+L/4v/i/97/3v/f/9//4v/i/+L/4v/i/+L/4f/h/+P/5P/k
/+T/4//j/+L/4f/h/+H/4f/h/+T/5P/k/+T/4f/g/+D/4P/j/+P/5P/k/+b/5P/i/+L/
4v/i/+X/5v/p/+v/6//r/+v/6v/t/+3/7f/t/+//7//w//D/7//w/+//7v/x//H/8f/y
//L/8//1//X/9f/0//D/7v/v/+7/7//w/+//7P/p/+b/5//n/+b/5//m/+X/5P/j/+L/
4v/i/+H/4v/j/+T/5v/l/+T/4//g/+H/4v/j/+T/4v/j/+P/4//h/+H/3//f/+D/4v/k
/+X/5v/l/+P/4v/h/+L/5v/m/+b/5P/m/+v/9f8IACIAQABkAJAAvADoABQBOgFgAYEB
jgGGAWYBJgHJAHYANwD6/7n/mP+l/7P/sv+2/7//yP/N/9X/2//f/+X/5//m/+X/5f/k
/+P/4v/i/+T/4v/i/+P/5f/m/+b/6P/n/+X/4//i/+P/5f/m/+j/5//n/+f/5//n/+b/
5v/m/+b/5//o/+n/5//m/+b/5v/p/+r/6//t/+v/7P/s/+z/7v/u/+7/7v/x//L/8//0
//T/8//y//H/9P/1//j/+v/6//r/+v/6//3//f/+/wAAAwAGAAgACgAJAAsADAANABIA
FwAaAB4AIQAjACUAJwAqAC0ALwAyADcAPABAAEUASABJAEkASgBOAFIAVQBWAFYAVwBW
AFYAWABYAFkAWQBbAFsAWwBbAFgAVQBTAFAAUABOAEwASgBHAEQAPwA7ADkANgAyAC4A
KwApACUAIwAdABkAFwATABIAEAAOAA0ACgAHAAQAAQD///3/+//6//r/+f/5//n/9f/1
//T/8//z//P/9P/1//X/9P/z//L/8f/y//P/9P/0//X/9f/2//P/8v/w/+//8v/z//T/
9f/1//X/9P/z//P/8//z//P/9//5//r/+//7//v/+v/5//r/+//8//3//P/9//3//f//
//7//v////////8AAAAA/v/+//3//f////////////7//v/9//3//f/8//v/+//+//7/
/v/+//z/+//6//r//P/8//z//P/6//r/+f/4//r/+f/5//n/+f/5//r/+v/5//j/9v/0
//X/9//4//n/9//3//f/9//2//X/9f/1//f/+P/4//j/9//2//X/9P/z//T/9v/3//b/
9v/2//b/9v/2//X/9f/3//j/+P/4//j/9//1//P/9P/1//b/9//2//b/9v/2//f/9v/2
//b/9//3//j/+P/3//b/9f/z//f/+v/4//j/+P/4//j/+P/6//v//v///wAAAAABAAEA
AQABAAEAAQACAAIABAAGAAYABgAEAAMAAgACAAQABwALAA0ADAAKAAUAAgACAAAAAAAA
AAAA/v/8//r/+P/3//X/9f/3//f/9//3//T/9P/0//P/8//z//P/9P/2//b/9v/0//L/
8v/y//L/9P/1//X/9f/z//P/8f/x//P/9P/1//X/9f/1//T/9P/1//L/8v/0//T/9v/8
/wUAEQAkADwAWAB+AKwA2gAIATQBXAGCAZkBmgGKAV4BDgGzAG4ANwD4/73/rv+9/8H/
wv/K/9P/3v/p/+//8//z//P/8f/w/+//7//w//H/8v/0//L/8P/w//H/8f/y//L/9P/0
//P/8v/y//D/8f/x//L/9f/1//X/9f/1//T/9P/0//b/9//4//n/+f/4//j/+P/2//b/
9v/3//n/+v/6//r/+P/4//j/+P/6//z//v8AAAEAAQABAAEA/////wEAAgAEAAYACAAK
AAkACQAKAAwADQAQABIAFAAXABkAGgAbAB0AIQAjACYALAAvADIANQA0ADcAOQA8AEIA
RgBJAE0AUQBTAFQAVgBXAFoAXABcAF8AYQBhAGIAYABgAGEAYQBjAGMAYwBjAGEAXwBe
AFwAWgBYAFYAVABSAFAATABJAEMAQAA8ADgANwA1ADEALwArACcAJQAhAB0AGgAXABUA
FAATABIAEQAOAAsACAAGAAgABwAHAAcABQAFAAQAAwACAAEAAQABAAIAAgACAAIAAAAA
AAAAAAAAAAEAAQACAAIAAgABAAEA//////////8CAAMAAwADAAMAAwADAAMABAAFAAUA
BQAGAAcABwAHAAUABQAFAAUABwAJAAoACwAJAAgACAAJAAsACwAMAAwADAAMAAsACwAK
AAkACAAHAAkACgAKAAsACgAIAAYABQAIAAgACAAIAAYABQAEAAQAAgACAAIAAgADAAQA
BAAEAAIAAQABAAEAAQABAAIAAgAEAAQAAwACAAAAAQABAAEAAQABAAEAAQAAAP//////
/wEAAgACAAIAAgACAAIAAgD///7//v/9/wAAAAAAAAAA/v/+//3//f///wAAAAAAAAEA
AQAAAP///f/9//3//f8AAAAAAAAAAP///v/+//7//////wAAAAAAAAAAAAD///7//v/9
//3/AAAAAAEAAQD///7//v/+//7//v///wAAAwAFAAUABQAFAAQABwAHAAcABwAIAAkA
CwAMAAsADAALAAoADQANAA0ADgAMAA0ADwAPAA8ADgAKAAgACgAIAAgACAAHAAQAAQD+
///////+/////P/7//r/+f/6//r/+v/5//v/+//7//z/+f/4//f/9P/3//j/+f/6//n/
+f/4//f/+f/5//f/9//5//r/+//7//r/+f/3//b/+f/6//r/+v/4//b/9v/7/wMAEAAk
ADoAVAB2AJ4AyAD0AB4BRgFrAYoBlgGKAWIBFwG6AG0APAAJANT/u//D/8z/zP/P/9j/
4//r/+//9f/5//n/+P/3//f/9P/z//L/8v/z//L/8//1//P/9P/0//b/9P/z//L/8v/z
//X/9v/4//j/9//2//X/9//2//b/9v/0//X/9v/3//f/9v/2//b/+P/4//j/+f/4//j/
9//2//f/+P/5//r/+f/6//v//P/7//v/+//7//z//f8AAAIAAgACAAIAAgAEAAUABwAK
AAkADAAOABAAEAARABEAEQAVABkAGwAeACEAIwAlACcAKQAtADAANAA2ADoAPQBBAEUA
RwBIAEoATABQAFMAVABWAFcAVgBWAFcAWABaAFsAWwBbAFsAWwBbAFkAWABWAFUAVABT
AFIATwBMAEcAQwBAAD4AOwA4ADQAMQAsACkAJQAhAB8AGwAbABgAFQATAA4ACwAIAAUA
BgAFAAQABAADAAEAAAD///v/+//6//n/+//7//z//f/7//r/+f/4//f/+P/5//r/+P/5
//n/+v/4//j/9//3//j/+f/6//v/+f/5//j/9//4//n/+v/7//r/+//7//v/+v/7//v/
+//9//3//f/9//3//f/8//v//f/8//z//f/9//3//v/+//7//v/9//3/////////////
//7//P/7//z//P/8//3//P/8//z//P/6//n/+P/4//n/+v/7//z/+//6//j/9v/3//f/
+P/5//n/+f/6//r/+P/4//f/9v/4//n/+f/5//j/9//2//X/9//3//j/+f/4//j/9//2
//b/9v/2//b/9f/2//j/+f/5//j/9//2//j/+P/3//f/9//4//j/+P/3//f/9v/1//f/
9//3//f/9//2//X/9P/2//b/9//4//f/9//4//j/9P/2//j/+P/4//j/+v/6//z//f/8
//3//v/+/wEAAQABAAEA/////wAAAAAEAAYABgAGAAgABwAGAAYABgAHAAkACQAKAAoA
BwAGAAQAAgACAAIABAACAAAA/v/8//v/+f/5//j/9//2//X/9f/2//f/9//1//X/9f/2
//j/+P/4//b/9v/2//b/9v/2//f/9//3//j/+f/4//n/+P/4//j/9//5//n/+P/4//3/
/P/6//j/9v/2//r///8JABYAKABAAFoAfACmANQAAAEoAVIBdwGQAZYBhAFUAQMBpgBh
ADIA///O/73/x//M/8r/z//a/+X/7f/1//v//f/8//r/+P/3//f/9//3//j/+v/4//j/
+f/4//j/9//4//n/+f/5//r/+v/7//v//P/7//v/+//7//3//P/8//z/+v/7//z//f/+
//7///8AAP7//v/+//////8AAAAAAAACAAIAAgACAAIAAgACAAIABAAFAAYABwAGAAUA
BgAGAAkACgALAAwADwAPABAAEgASABQAFQAWABkAGwAcAB0AHQAhACMAJgAqAC0AMAAz
ADYAOQA7AD4AQABEAEcASwBRAFMAVABWAFcAWgBcAFwAXwBhAGEAYgBkAGQAZQBlAGMA
YwBjAGMAZABjAGMAYgBiAGAAXgBcAFoAWABUAFEATwBMAEgARABAAD0AOAA1ADIALwAu
ACsAJwAkACEAHwAdABsAGQAXABcAFQATABIADwANAAwACwAKAAsACwALAAoACQAJAAkA
CAAIAAgACAAHAAgACQAKAAcABwAGAAYABwAIAAgACQAJAAkACQAJAAgACQAJAAkACwAL
AAsACwALAAsACgAJAAsADQAOAA8ADQANAA0ADQAMAA0ADQANAA4ADgAPABEAEAAPAA8A
DgAQAA==
         </WaveFormData>
      </LeadData>
      <LeadData>
         <LeadByteCountTotal>10000</LeadByteCountTotal>
         <LeadTimeOffset>0</LeadTimeOffset>
         <LeadSampleCountTotal>5000</LeadSampleCountTotal>
         <LeadAmplitudeUnitsPerBit>4.88</LeadAmplitudeUnitsPerBit>
         <LeadAmplitudeUnits>��V</LeadAmplitudeUnits>
         <LeadHighLimit>2147483647</LeadHighLimit>
         <LeadLowLimit>268435456</LeadLowLimit>
         <LeadID>V6</LeadID>
         <LeadOffsetFirstSample>0</LeadOffsetFirstSample>
         <FirstSampleBaseline>0</FirstSampleBaseline>
         <LeadSampleSize>2</LeadSampleSize>
         <LeadOff>FALSE</LeadOff>
         <BaselineSway>FALSE</BaselineSway>
         <ExcessiveACNoise>FALSE</ExcessiveACNoise>
         <MuscleNoise>FALSE</MuscleNoise>
         <LeadDataCRC32>572433951</LeadDataCRC32>
         <WaveFormData>
/P/8//z//P/9//7///8AAAIAAgACAAIAAAAAAAAAAAACAAIAAgACAAEAAAD///7///8A
AAEAAgAAAAAAAAAAAP7//v/+//7///8AAAEAAgABAAAA///+//7//v/+//7//v/+//7/
/v/9//z/+//6//z//P/8//z/+v/6//r/+v/8//z//P/8//r/+v/6//r/+P/4//j/+P/6
//r/+v/6//j/+P/4//j/+v/6//r/+v/6//r/+v/6//j/+P/4//j/+v/6//r/+v/5//j/
9//2//j/+P/4//j/+P/4//j/+P/2//b/9v/2//n/+v/7//z///8AAAEAAgAAAAAAAAAA
AAAAAAAAAAAA/v/8//r/+P/8//7/AAACAAIAAgACAAIAAAAAAAAAAAABAAIAAwAEAAQA
BgAHAAcABgAGAAUABQAFAAQAAwACAAIAAwADAAUACQAMAA8AEQAQABAADwAOABEAFgAX
ABgAFAASABAAEAANAAwADAAMAAwACQAIAAYAAgABAAEAAAABAAIAAgADAAIAAAD///7/
/P/8//z//P/6//r/+v/5//j/9//2//X/9//7//3//v8AAAAA/v/+//7//v///wAAAgAB
AAEAAQD9//3//f/9/wAABgAKAA4AGAAlADUASwBoAIoAqQDHAOQAAgEfAS0BKQEOAeAA
pQBuAEoALAAKAO//6P/n/+L/4v/m/+3/9f/6//z//v/8//v/+f/3//b/9//4//n/+//5
//f/9//3//f/9//5//n/+f/5//n/9//1//X/9f/2//b/9//3//f/9f/0//P/8v/y//L/
8v/z//X/9v/2//b/8//z//P/9P/2//j/+P/4//X/9f/2//b/9v/2//f/+f/5//n/+f/6
//j/+P/4//r//f/9//3//v/8//7//v/+/wAAAgADAAUABQAHAAgACQAIAAkACwAOABEA
FAAYABsAGwAbAB0AHwAgACMAJgApACsALQAtAC8ALwAxADIAMwA1ADcAOAA4ADgAOAA4
ADcANwA3ADgAOAA6ADoAOwA7ADcANAAzADEAMgAxAC8ALgApACcAJAAgACEAHwAdABsA
GAAWABUAEwARAA0ACQAGAAcABwAGAAQAAgABAAAAAAAAAAAAAAD//wAA/////////P/7
//v/+//+//7//f/8//z//P/8//z//P/9//3//P/9//z//P/+//3//P/7//r//f/+////
AAD+//3//v/+//7///////7//////wAAAQAAAAAAAAD//wAAAQACAAMAAQABAAAAAAAD
AAMABAAFAAUABAACAAAA/v////////8CAAMABAAEAAIAAQABAAEA/v/9//z/+//7//r/
+f/4//b/9//3//f/+P/4//n/+P/1//X/9P/0//X/9f/1//T/9v/1//X/9f/z//T/9P/0
//T/9f/1//b/9P/z//T/8//z//L/8v/x//L/8v/z//T/9v/z//L/8f/y//P/8//0//P/
8v/x//D/8v/y//L/8v/y//L/8v/y//P/8//y//H/8v/z//T/9v/1//T/8v/x//H/8f/x
//L/9P/z//P/9P/y//H/7//u//D/8v/z//X/9P/z//H/8P/w//L/9P/0//T/9P/0//T/
9v/3//f/9//4//j/+f/6//r/+v/4//j/+f/5//3//f/+/////f/9//7//v8AAAAABAAE
AAQAAgAAAP7/+//5//f/9v/3//b/9P/0//L/8P/v/+//7P/s/+z/6//t/+3/7P/s/+z/
7P/s/+z/7v/u/+7/7v/r/+v/6//r/+v/6//t/+3/7v/u/+7/7P/r/+z/6//r/+7/7v/t
/+3/7f/r/+n/6f/r/+7/9P/6/wYAFgArAD8AVwB4AJoAuQDZAPgAFgElAR8BAwHWAJYA
WwAyABIA8P/a/9f/1v/R/87/zv/U/93/5f/o/+r/7P/q/+n/5//l/+T/5f/m/+f/6f/r
/+n/6f/p/+j/5//o/+f/6f/p/+n/5//l/+X/5f/m/+j/6f/p/+n/6P/o/+j/6P/m/+b/
5v/n/+j/6v/r/+z/6f/p/+n/6v/q/+z/7P/s/+3/7f/u/+7/7P/s/+3/7//w//H/8v/0
//P/8v/x//L/9f/1//X/9v/4//r/+v/6//r//P/9////AgAFAAcACQAIAAkACwAOABAA
EgAVABcAGAAZABwAHwAeACEAJAAnACoALQAuADEAMgAzADMAMwA1ADcAOAA4ADkAOgA7
ADsAOQA5ADoAOgA6ADoAOwA7ADcANAAzADEAMAAvAC0ALAApACcAJAAgAB0AGwAZABcA
FgAUABMAEQAOAAsACAAGAAcABwAGAAQABAADAAIAAgD+//7//v/9//3//f/+/////P/7
//v/+//+//7//f/8//z//P/8//z/+v/7//v/+v/6//r/+//+//v/+v/5//j/+f/6//v/
/P/7//v//f/+//z//f/9//z//f/9//7////9//7//////wEAAQABAAEAAwADAAIAAgAC
AAEAAQABAAQABAADAAIAAQABAAAA//8BAAEAAQAAAAAA/////////f/9//3//f/+//7/
/v/+//3//f/8//v//f/8//z/+v/6//v/+//8//z/+//6//j/+f/5//r/+//6//r/+f/4
//n/+f/4//j/9//3//n/+f/4//b/9f/z//T/9P/1//b/+P/1//T/8//0//X/9f/2//T/
9P/0//T/8v/y//L/8v/z//T/9f/2//b/9f/z//H/8//z//P/9P/0//T/8//z//H/8f/x
//L/8//z//T/9v/2//X/8//y//P/9P/0//X/9f/1//T/9P/y//L/9P/0//T/9P/0//b/
9v/4//n/+f/5//r/+v/7//z//P/8//r/+v/7//v//f/9//7/////////AAAAAP7//v8C
AAIAAwACAAEAAAD+//3//P/8//7//P/5//j/9v/0//P/8//y//L/8v/x//H/8f/w//D/
7v/u/+7/7v/w//D/8P/w/+//7//v/+//7f/t/+//7//w//D/8P/u/+3/7v/t/+3/8P/w
/+//7//x//H/7f/t/+3/7v/w//b//P8CAA8AHQAxAEoAaACHAKUAxADkAAMBGwEjARgB
9gC9AIAAUAAwABAA7//e/9v/2P/U/9b/2//j/+r/7v/w//D/7v/t/+z/7P/s/+z/7P/t
/+3/6//r/+v/6f/p/+v/6//t/+3/7f/r/+n/6f/p/+r/7P/t/+3/7f/s/+z/7P/s/+r/
6v/q/+v/7P/u/+//8P/u/+3/7P/s/+z/7v/u/+7/7//v//D/8P/w//D/8f/z//X/9f/1
//b/9f/0//P/9P/3//f/9//4//j/+v/6//r/+v/8//3///8BAAMABAAFAAQABQAHAAoA
DAAOABEAEwAWABcAGgAdAB0AHwAhACMAJgApACoALQAvADEAMgAzADUANwA4ADgAOQA6
ADsAOwA7ADsAPAA8AD4APgA/AD8AOwA4ADcANQA2ADUAMwAyADEALwAsACgAJQAjACEA
HwAeABwAGwAZABcAEwAPAAwADgANAAsACAAIAAcABgAGAAIAAgACAAEAAQABAAIAAwAA
AP///////wAAAAD///7/AAAAAAAAAAD+///////+//7//v///wIAAQAAAP///v8AAAAA
AAAAAP////8BAAIAAQABAAAA/v8BAAEAAgADAAIAAgACAAEAAQABAAEAAQADAAMAAgAC
AAIAAQABAAEABAAEAAMAAgAAAAEAAQABAAMAAwADAAIAAgABAAEAAQD//////////wAA
AAAAAAAA/v////////////7//v/8//7//////wAA/v/9//z/+v/9//3//v////7//v/9
//z/+//7//r/+v/7//v//f/9//v/+v/6//n//P/8//3//v/+//v/+v/5//v/+//6//r/
/P/8//z//P/6//r/+v/6//z//P/8//z/+//7//r/+f/5//n/+f/6//r/+v/5//n/9//3
//f/+P/6//n/+f/6//r/+f/3//b/+f/6//r/+//9//v/+v/4//j/+P/4//r/+v/8//3/
/////wAAAAD//wAAAAAAAAIAAgADAAMABAADAAMAAwAEAAUABwAIAAcABgAJAAgACgAI
AAYABAAGAAUABAAEAAIAAAD9//z/+//6//r/+//5//j/9//1//X/9f/0//T/9v/2//b/
9v/1//T/8//y//T/9f/2//f/9P/z//T/8//y//L/8v/w//H/9P/1//f/9//2//T/8//1
//f/9//3//X/9P/y//T/+v8CABEAIwA3AE4AbgCJAKUAwgDeAP8AGQEjARgB9gC9AIAA
TgAwABIA8f/g/9//4P/e/97/4//n/+r/7P/w//D/8v/x//D/8P/v/+7/7f/t/+7/7f/u
/+//7//v//H/8f/w/+//7v/r/+z/7f/u//D/7v/v/+//7//u/+7/7v/u//D/8P/w//H/
8P/w/+//7v/w//H/8v/0//H/8v/x//D/8f/x//L/8v/0//T/9f/3//T/8//y//L/9f/2
//f/+v/6//n/+P/4//j/+v/6//r//v8AAAEAAwABAAMABAAFAAcACQAMABAAEAAQABEA
EQAUABUAGAAbAB4AIQAkACcAKAApACgAKQAuADEAMwA1ADQANQA1ADQANgA4ADoAOwA7
ADsAPAA8ADkAOAA4ADcANwA2ADcANwA0ADMAMQAwAC0AKwAoACQAJQAjACEAHwAZABYA
FAARABEADwANAAwACwAJAAYAAgAEAAMAAgACAAIAAgACAAEA///9//z/+//7//v//P/9
//3//P/6//j/+P/4//j/+P/5//v//P/8//r/+P/3//j/+v/6//r/+v/6//r/+v/6//n/
+f/7//z//P/9//3//P/8//v/+//7//z//v8AAAEAAAD///7//f/9//3//P/8//3//f/+
///////+//z/+v/7//3//v////3//f/9//z//v/9//3//f////////////7//P/6//j/
+f/7//z//f/7//r/+v/4//j/+f/5//r//f/9//3//P/7//n/+P/3//n/+v/6//r/9//3
//b/9v/1//X/9//3//j/+P/5//n/+P/2//X/9P/5//f/9//3//f/9//2//b/9P/0//T/
9P/1//b/9//4//f/9v/1//T/9//3//b/9f/1//X/9f/2//b/9v/1//X/9//3//f/+P/3
//X/9P/0//f/+P/4//j/+P/4//b/9v/4//n/+v/7//3//v/+//7//f/8//7//v//////
/////wAAAQD/////AAAAAAEAAgAHAAgABgAEAAIAAAAAAP///v/+//7//P/5//j/9v/0
//P/8//0//T/9P/z//H/8f/w//D/7v/u/+7/7v/w//D/8P/w/+7/7f/s/+v/7v/v//L/
8//w//D/8P/u/+7/8P/w//H/8v/y//H/8f/t/+3/7f/t/+//8v/2//r/AAAMABsALwBJ
AGgAigCrAMsA6AAGARsBIwEXAfgAxACHAFIALAAKAOj/1//W/9P/zv/Q/9T/2//j/+j/
6v/q/+r/6v/p/+j/6P/q/+r/6v/r/+n/5//n/+f/6f/p/+v/6//r/+v/6//p/+f/5//n
/+j/6v/r/+v/6//o/+j/6P/o/+r/6v/q/+v/6f/q/+r/6v/p/+n/6f/q/+z/7v/u/+7/
6//r/+z/7P/u/+7/7//x//H/8f/x//L/8P/w//D/8v/1//X/9f/2//b/+P/4//j/+v/8
//3///8BAAMABAAFAAQABQAHAAoADgAQABMAFQAWABcAGgAdAB4AIQAkACcAKQArACsA
LQAtAC8AMAAxADQANwA5ADoAOAA4ADgANwA4ADkAOwA8ADsAOgA6ADkANwA0ADMAMQAy
ADEALwAuACoAJwAjAB4AHgAdABwAGwAWABQAEwARAA4ACwAIAAYACAAHAAUAAgAAAP//
/v/+//3//v///////v/9//3//f/7//n/+P/3//r/+v/5//j/9v/2//b/9v/4//n/+f/4
//f/9v/2//j/9v/2//b/9v/3//j/+f/6//f/9//5//r/+v/7//v/+v/8//v/+//7//v/
/P/9//3//////////////////v/+//////8AAAEAAgACAAEAAAD//////v/9////////
//7//P/7//v/+//9//3//f/9//3//P/7//r/+P/5//n/+f/7//r/+v/4//f/9//2//b/
9//3//f/9v/4//f/9//3//b/9v/1//T/9v/3//f/+P/2//X/9v/1//f/9v/2//X/9//2
//b/9v/2//P/8v/x//T/9f/1//b/9P/0//T/9P/0//T/9P/0//T/9P/0//T/8//z//L/
8f/y//P/9P/2//X/9P/y//H/8//z//P/9P/0//P/8//0//H/8f/y//T/9v/2//b/9v/2
//T/9P/2//f/+P/5//v//P/7//z//P/8//z//P/9//3/AQABAAIAAwACAAEAAQAAAAIA
AgAGAAYABgAEAAIAAAD+//3//P/8//7//P/5//j/9P/y//H/8f/y//L/8v/x/+//7//u
/+7/7v/u/+7/7v/w//D/8P/w/+3/7f/t/+3/7//v//H/8f/w//D/8P/u/+7/8P/w//H/
8v/y//H/8f/t/+3/7f/v/+//8v/2//r/AAAKABsALQBDAGAAggChAMEA3gAAARkBIwEb
Af4AzACNAFgAOAAaAPb/4f/c/9n/1P/U/9r/4//p/+7/8P/w/+7/7P/r/+r/6v/r/+z/
7f/v/+3/6//r/+v/7f/t/+//7//v/+//7//t/+z/6//q/+r/7f/v//D/8f/v/+7/7f/s
/+7/7v/u/+//7//w//D/8P/t/+3/7f/u//D/8v/y//L/7//v//D/8P/w//D/8f/z//P/
8//z//T/8v/y//L/9P/2//f/+P/6//j/+v/6//r//P/+////AQADAAUABgAHAAYABwAJ
AAwADwASABYAGQAZABkAGwAdACAAIwAmACkAKwAtAC0ALwAvADEAMgAzADYAOQA7ADwA
OwA8AD0APQA9AD0APgA+AD4APgA/AD8AOwA4ADcANQA1ADUANAA0ADAALQApACQAJAAj
ACIAIQAcABoAGQAXABQAEQAOAAwADQANAAwACgAJAAcABQAEAAQABAAEAAMAAgABAAEA
AQD///3//P/7//3//v/+//7//P/8//z//P/8//3//f/8//3//P/8//7//f/8//v/+v/7
//z//f/+//v/+//9//7//v///////v8AAP////////3//v//////AQABAAEAAQD/////
/v/+//////8AAAEAAgACAAEAAAD+/////////wEAAQABAAAAAAD/////////////////
/wEAAAD///7//P/9//3//f////7//v/8//r/+//7//z//f/9//3//P/+//3//f/9//v/
/P/8//z//f/9//z//P/5//n/+//7//3//P/8//v//f/8//z//P/+//v/+v/5//r/+//7
//z/+v/6//r/+v/6//r/+v/6//z//P/8//z/+//7//r/+f/7//v/+//8//r/+v/5//n/
+v/7//z//v/+//3//f/+//7//f/7//r////+//z//P/8//z//P/8//7///8AAAEAAwAE
AAMABAAEAAQAAgACAAMAAwAFAAUABgAHAAcABwAIAAgACgAKAA4ADgAMAAoACAAGAAgA
BwAGAAYABAACAP///v/6//j/9//3//f/+P/5//n/9//3//b/9v/4//j/+P/4//j/+P/4
//j/9//3//f/9//3//f/+f/5//b/9v/2//T/9v/4//j/+f/6//r/+f/5//f/9f/3//f/
9//4//z/AAAEAAoAFQAlADkAVAB0AJMAswDQAOwABwEdASMBFAHuALUAeABMAC4ADgDv
/+D/3//e/97/4v/p/+3/8v/2//b/9v/0//P/8v/y//L/8v/y//P/8f/v/+//7//x//H/
8//z//P/8//z//H/8f/x//H/8v/0//X/9f/1//L/8v/y//L/9P/0//T/9f/z//T/9P/0
//P/8//z//T/9v/4//j/+P/1//X/9v/2//b/9v/3//n/+f/5//n/+v/6//r/+v/8//3/
/f/9//7//v8AAAAAAAACAAQABQAHAAUABwAIAAkACgALAA0AEAAUABYAGQAbABsAGwAd
AB8AIgAlACgAKwAtAC8ALwAxADEAMwA0ADUANwA5ADoAOgA5ADoAOwA7AD0APQA+AD4A
PAA8AD0APQA7ADgANwA1ADYANQAzADIALgArACcAIgAjACEAHwAdABkAFgAUABEAEAAN
AAoACAAKAAkABwAEAAIAAQAAAAAAAAAAAAAA///8//v/+//7//r/+f/5//n//P/8//v/
+v/5//j/9//2//j/+f/5//j/9f/0//T/9v/0//T/9P/0//b/9v/2//b/8v/x//L/8v/y
//P/8//y//D/7//v/+//7//w//H/8f/x//H/8f/x/+//7//u/+7/8f/x//L/8//z//L/
8P/u/+z/7f/t/+3/7f/t/+3/7P/s/+v/6//r/+v/6//r/+v/6f/o/+f/5v/k/+X/5f/l
/+b/5v/n/+b/5P/l/+X/5v/l/+X/5f/k/+T/4//j/+P/4//k/+T/5P/l/+X/5P/k/+H/
4f/j/+P/5f/k/+T/4//j/+L/4v/i/+T/4f/g/9//4v/j/+P/5P/i/+L/4v/i/+T/5P/k
/+T/4//i/+H/4P/h/+H/4P/f/+D/4f/i/+T/4f/g/97/3f/e/9//4P/i/+L/4P/g/+D/
4P/g/+H/4v/l/+f/5//n/+j/6P/n/+j/6P/o/+r/6v/r/+v/7P/r/+v/6//s/+3/7//w
/+7/7v/y//L/8P/u/+z/6v/r/+v/6//s/+v/6P/k/+L/4//i/+L/4//g/+D/4P/f/9//
3//e/97/3v/e/97/3v/c/9z/3P/c/97/3//g/+H/3//f/+H/4f/d/9z/2//Y/9v/3v/f
/+H/4f/g/97/3f/d/93/4f/j/+H/4P/i/+T/6v/2/wkAHwA3AFYAdgCTALEAzADqAAcB
FQEPAfYAygCLAFAAJgAEAOD/yf/I/8n/xv/G/8r/zf/R/9b/2P/a/97/3//f/9//4P/f
/97/3f/d/9//3f/d/93/3//f/+H/4f/g/9//3v/b/97/3//g/+L/4f/h/+D/3//e/97/
3v/e/+D/4P/g/+H/3//g/+D/4P/g/+H/4v/k/+P/5P/j/+L/4//j/+T/5P/m/+b/5//p
/+f/5//n/+j/6f/q/+v/7v/u/+3/7P/s/+7/8P/w//D/9P/2//f/+f/3//n/+v/7//3/
//8CAAYABgAIAAsADQAQABEAFAAXABoAHQAgACMAJAAlACQAJQAoACsALQAvAC4ALwAv
AC4AMQAyADMAMwA0ADUANwA4ADYANAAzADEAMAAuAC4ALQArACkAJgAkACIAIQAfABwA
GwAZABcAFQARAA4ADAAJAAsACQAHAAYAAwABAP7/+v/6//n/+P/4//j/+P/4//f/9f/z
//L/8f/x//H/8v/z//L/8v/x//D/8P/w//D/8P/w//H/8f/w/+//7v/u//D/8P/w//D/
8P/w//D/8P/w/+3/7f/v//D/8f/z//T/9P/z//H/8P/v//D/8v/0//X/9f/1//X/9f/1
//X/9P/0//f/9//4//n/+P/2//P/8P/x//P/9P/1//P/8//z//L/8v/x//H/8f/z//P/
8//z//H/8P/v/+7/7//x//L/8//x//D/8P/u/+z/7f/t/+7/7//v/+//7v/s/+v/6//r
/+v/7P/s/+z/6//r/+r/6v/r/+v/7f/t/+//7v/u/+3/7P/q/+n/6P/t/+v/6//r/+n/
6f/o/+j/6v/q/+r/6v/q/+r/6v/q/+j/6P/o/+j/6//r/+r/6f/n/+f/5//o/+r/6v/p
/+n/6//r/+v/7P/p/+f/5v/m/+n/7P/q/+r/6v/q/+r/6v/s/+3/7v/v//H/8v/x//L/
8v/y//L/8v/z//P/9//3//j/+f/3//f/+P/4//r/+v/+//7//P/6//j/9v/2//X/9P/0
//T/8v/v/+7/6v/o/+f/5//n/+j/6f/p/+j/5//l/+T/5v/m/+b/5v/o/+j/6P/o/+b/
5f/k/+P/5P/l/+j/6f/m/+b/5v/k/+T/5v/m/+f/6P/o/+f/5//n/+X/5f/l/+X/6v/u
//T/+v8GABcAKwBFAGQAhgClAMcA5AAEARkBHQENAewAtgB3AEYAJgACAOD/z//O/83/
yv/M/9L/2f/h/+b/6P/m/+b/5P/j/+L/4v/k/+T/5P/l/+X/4//j/+P/4//j/+X/5f/n
/+f/5//l/+P/4//j/+T/5v/n/+f/5//k/+T/5P/k/+b/5v/m/+f/5//o/+j/6P/l/+X/
5f/m/+j/6v/q/+r/5//n/+j/6P/q/+r/6//t/+3/7f/t/+7/7P/s/+z/7v/w//H/8v/0
//L/9P/0//T/9P/2//f/+f/7//3//v///wAAAQADAAYACgAMAA8AEQASABMAFgAZABoA
HQAgACMAJwApACkAKwArAC0ALgAvADMANQA2ADYANgA2ADYANQA3ADcAOAA4ADYANgA3
ADcANQAyADEALwAwAC8ALQAsACcAJQAiAB4AHwAdABsAGQAWABQAEwARAA4ACwAIAAYA
CAAHAAUAAgAAAP///v/+//7//v/+//3//v/9//3//f/6//n/+f/5//z//P/7//r/+P/4
//j/+P/6//v/+//6//v/+v/6//z/+//6//n/+P/6//r/+v/6//f/9//5//r/+v/7//v/
+v/7//v//P/9//z//P/8//v//P/9//7////9//3//P/8//////8AAAEAAgACAAEAAAD/
/////v/9//7///8AAAAAAAD//////////////////////v/9//z/+v/7//v/+//8//z/
/f/8//r/+//7//z/+//7//v/+v/8//v/+//7//r/+v/5//j/+v/7//v//P/6//n/+v/5
//v/+v/6//n/+//6//r/+v/8//n/+P/3//j/+f/5//r/+f/4//f/9v/4//j/+P/4//r/
+v/6//r/+v/5//f/9f/2//f/+P/6//j/+P/3//f/9//3//f/+P/4//f/9//4//f/9//2
//b/+f/6//r/+//5//j/+P/4//j/+P/5//r//f////3//f/+//7///8AAAAAAAACAAIA
AwADAAQAAwADAAMABAAFAAcACAAHAAYACQAIAAoACAAGAAQABgAFAAQABAADAAAA/P/6
//v/+v/6//v/+f/4//f/9f/1//X/9P/0//b/9v/2//b/9f/0//P/8v/0//X/9v/3//b/
9f/2//X/9P/0//T/8v/0//b/9v/3//f/9v/0//P/9//3//f/9f/1//T/9P/4//z/BAAT
ACUANwBOAGoAhwClAMIA4gABAR0BKwEiAQIBzQCMAFgANgAWAPX/5P/j/+L/4P/e/+H/
5//s//L/9P/2//b/9f/0//T/8//y//H/8f/z//H/8f/x/+//7//x//H/8f/x//H/7//w
//H/8v/0//H/8f/w/+//7//w//H/8v/w//D/8P/x//H/8v/y//L/8//z//P/9P/z//T/
8//y//L/8//1//b/9P/0//X/9//3//f/9//4//n/+v/7//7//v/9//z//P/+/wAAAAAA
AAAAAgADAAUAAwAFAAYABwAKAAsADQAQABEAEgAUABUAFwAZAB0AIQAiACUAKAArACsA
LQAtAC8AMgA1ADcAOQA5ADsAPAA8AD8AQABBAEEAQQBBAEIAQgBAAEAAQQBBAEAAPgA+
AD0AOgA5ADcANgA1ADMAMAAsACsAKQAnACUAIAAeAB0AGwAcABkAFgAUABMAEQAOAAoA
DAALAAoACgAGAAYABgAFAAQAAwADAAMAAwADAAQABQAFAAQAAgAAAAIAAgACAAIAAAAB
AAEAAAD///7//v8AAAIAAgACAAIAAQAAAP///v//////AQACAAAAAQABAAAAAAD/////
//8BAAIAAwADAAIAAQAAAP//AAABAAEAAgABAAEAAgADAAIAAgABAAAAAQADAAQABQAE
AAMAAgAAAAEAAQACAAMAAQABAAEAAQABAAAA///+/wAAAQABAAEA///+//7//P/+////
//8AAP////////7//v/9//3//f///wAAAAAAAP7//f/7//r/+v/7//7////9//z//P/7
//3//P/8//z/AQD////////+//3/+//6//z//P/8//z//P/8//z//P/6//r/+v/6//3/
/f/8//v/+f/5//n/+v/7//z//P/9//v/+//7//z/+v/6//v//P/9//7//v/+/wAAAQD/
////AAAAAAMABAAEAAQAAgACAAMAAwAHAAcACAAJAAkACQAKAAoACAAIAAwADAANAAwA
CwAKAAgABwAGAAYABgAEAAEAAAAAAP7//f/9//r/+v/6//n/+//7//r/+v/4//j/+P/4
//j/+P/4//j/9//3//f/9//1//X/9//3//f/+P/5//j/9//4//f/9//6//r/+f/5//v/
+//5//f/9f/2//r//v8EAAwAGQApAD0AUgBwAJEArQDMAOwADQElAS0BHgH4AL8AggBS
ADQAFgD3/+j/5//k/97/3v/j/+v/8v/2//r//P/7//n/9//2//b/9v/2//f/9//1//X/
9f/z//P/9f/1//f/9//3//X/9f/1//X/9v/0//X/9f/1//X/9v/3//j/9v/2//b/9//3
//j/+P/4//f/9//3//j/9v/4//j/+P/4//n/+//8//v/+v/6//v//f/9//3//v/8//z/
/P/+/////////wAAAgAEAAQABAAFAAYABgAHAAkACwAMAA0ADgAPABEAFAAWABgAGwAd
AB4AHwAiACUAJAAnACoALQAwADMANAA3ADcAOQA6ADsAPwBBAEIAQgBDAEQARQBFAEMA
QwBEAEQARgBGAEcARwBHAEQAQwBBAEAAPwA9ADwAOwA5ADYAMgAwAC0AKgAnACUAJAAk
ACMAIQAdABkAFgAWABUAEwAQABIAEQAQABAADQAMAAsACQAJAAkACgALAAgABwAHAAcA
CAAIAAcABgAIAAgACAAIAAYABwAHAAYABgAGAAcACgAIAAgACAAIAAgACAAIAAgACQAJ
AAsADAALAAsACgAIAAkACQAKAAsACQAKAAsACwANAA0ADQANAA8ADwAOAA4ADgANAA0A
DQAOAA==
         </WaveFormData>
      </LeadData>
   </Waveform>
</RestingECG>
