# Supplementary material for: Detection of Left Atrial Enlargement Using a Convolutional Neural Network-Enabled Electrocardiogram
Source: Front Cardiovasc Med. 2020 Dec 17;7:609976. doi: 10.3389/fcvm.2020.609976 (PMC7773668; doi:10.3389/fcvm.2020.609976)
Supplement: Supplementary file 4 [file Data_Sheet_4.ZIP › normal3/1802032107_1537_0000000E.XML]

<?xml version="1.0" encoding="Windows-1252"?>
<!DOCTYPE RestingECG SYSTEM "restecg.dtd">
<RestingECG>
   <PatientDemographics>
      <PatientID>1802032107</PatientID>
      <PatientAge>76</PatientAge>
      <AgeUnits>Years</AgeUnits>
      <Gender>Male</Gender>
      <PatientLastName>liangshuqui</PatientLastName>
   </PatientDemographics>
   <TestDemographics>
      <DataType>Resting</DataType>
      <Site>1</Site>
      <AcquisitionDevice>MAC55</AcquisitionDevice>
      <Status>Unconfirmed</Status>
      <Priority>Normal</Priority>
      <AcquisitionTime>09:40:44</AcquisitionTime>
      <AcquisitionDate>08-12-2016</AcquisitionDate>
      <CartNumber>1</CartNumber>
      <AcquisitionSoftwareVersion>009C</AcquisitionSoftwareVersion>
      <XMLSourceVersion>MAC5000 v1.0</XMLSourceVersion>
   </TestDemographics>
   <RestingECGMeasurements>
      <VentricularRate>53</VentricularRate>
      <AtrialRate>53</AtrialRate>
      <PRInterval>194</PRInterval>
      <QRSDuration>94</QRSDuration>
      <QTInterval>446</QTInterval>
      <QTCorrected>418</QTCorrected>
      <PAxis>63</PAxis>
      <RAxis>-21</RAxis>
      <TAxis>32</TAxis>
      <QRSCount>9</QRSCount>
      <QOnset>225</QOnset>
      <QOffset>272</QOffset>
      <POnset>128</POnset>
      <POffset>192</POffset>
      <TOffset>448</TOffset>
      <ECGSampleBase>500</ECGSampleBase>
      <ECGSampleExponent>0</ECGSampleExponent>
   </RestingECGMeasurements>
   <Diagnosis>
      <Modality>Resting</Modality>
         <StatementCount>2</StatementCount>
         <LabelText>12SL ��ϳ���</LabelText>
      <DiagnosisStatement>
         <StmtFlag>ENDSLINE</StmtFlag>
         <StmtText>����Ķ�����</StmtText>
      </DiagnosisStatement>
      <DiagnosisStatement>
         <StmtFlag>ENDSLINE</StmtFlag>
         <StmtText>�ٽ� ECG</StmtText>
      </DiagnosisStatement>
   </Diagnosis>
   <Waveform>
      <WaveformType>Rhythm</WaveformType>
      <WaveformStartTime>0</WaveformStartTime>
      <NumberofLeads>8</NumberofLeads>
      <SampleType>CONTINUOUS_SAMPLES</SampleType>
      <SampleBase>500</SampleBase>
      <SampleExponent>0</SampleExponent>
      <HighPassFilter>16</HighPassFilter>
      <LowPassFilter>150</LowPassFilter>
      <ACFilter>NONE</ACFilter>
      <LeadData>
         <LeadByteCountTotal>10000</LeadByteCountTotal>
         <LeadTimeOffset>0</LeadTimeOffset>
         <LeadSampleCountTotal>5000</LeadSampleCountTotal>
         <LeadAmplitudeUnitsPerBit>4.88</LeadAmplitudeUnitsPerBit>
         <LeadAmplitudeUnits>��V</LeadAmplitudeUnits>
         <LeadHighLimit>2147483647</LeadHighLimit>
         <LeadLowLimit>268435456</LeadLowLimit>
         <LeadID>I</LeadID>
         <LeadOffsetFirstSample>0</LeadOffsetFirstSample>
         <FirstSampleBaseline>0</FirstSampleBaseline>
         <LeadSampleSize>2</LeadSampleSize>
         <LeadOff>FALSE</LeadOff>
         <BaselineSway>FALSE</BaselineSway>
         <ExcessiveACNoise>FALSE</ExcessiveACNoise>
         <MuscleNoise>FALSE</MuscleNoise>
         <LeadDataCRC32>1717523617</LeadDataCRC32>
         <WaveFormData>
+P/4//j/+P/4//j/+P/4//j/+P/4//j/+v/6//r/+v/5//j/9//2//b/9v/2//b/9v/2
//b/9v/4//j/+P/4//r/+v/6//r/+f/4//f/9v/2//b/9v/2//j/+P/4//j/9//2//X/
9P/2//b/9v/2//b/9v/2//b/9v/2//b/9v/2//b/9v/2//T/9P/0//T/9f/2//f/+P/3
//b/9f/0//b/9v/2//b/+P/4//j/+P/2//b/9v/2//j/+P/4//j/9v/2//b/9v/2//b/
9v/2//j/+P/4//j/9//2//X/9P/2//b/9v/2//b/9v/2//b/9P/0//T/9P/2//b/9v/2
//T/9P/0//T/9f/2//f/+P/2//b/9v/2//b/9v/2//b/+P/4//j/+P/3//b/9f/0//X/
9v/3//j/+P/4//j/+P/2//b/9v/2//j/+P/4//j/9//2//X/9P/1//b/9//4//j/+P/4
//j/+P/4//j/+P/6//r/+//7//r/+f/3//X/9v/5//r/+//6//n/+f/4//r/+v/6//r/
/P/9//3//v/8//z//P/8//z//f/+/wAA//8AAP///v/+//7//v/+//7///8AAAAA/f/9
//z/+//6//j/+P/4//b/9f/1//T/9f/0//T/9P/2//b/9v/2//X/9P/z//H/8f/y//T/
9f/z//P/8//0//b/9v/0//T/9f/1//X/9f/z//P/8v/x//P/8v/y//H/7//y//j//P8D
ABEAIgAyAEEAUwBkAHIAfwCHAIkAggB1AGcAUAA2ACIAEAADAAAA/P/4//X/8f/v//H/
9P/1//f/9//3//j/+P/4//b/+P/4//b/9P/0//P/8v/z//X/9v/3//X/9f/1//b/9v/2
//b/9f/3//f/+P/4//b/9v/3//f/+f/4//j/+P/4//f/9v/1//f/9//3//f/+P/5//r/
+//5//j/9//2//j/+P/5//n/+P/4//j/+f/5//n/+P/4//r/+v/6//v/+f/6//r/+v/7
//v//P/8//v/+//8//z//P/8//z//f///wAAAAAAAAAA///+//7/AAABAAIABAACAAQA
BAAEAAYABgAHAAcABwAIAAgACgAKAAoACgALAAwADgARABIAEQARABIAEgATABMAEwAU
ABYAFgAWABcAFAATABIAEQASABIAEwAUABQAFAASABIAEgAQAA4ADgAPAA4ADQANAAsA
CQAHAAQAAwAEAAUABQACAAIAAAAAAAAA///+//3//f/8//z//f/9//v/+//7//v/+v/6
//r/+P/4//j/+P/4//j/+P/4//r/+//7//r/+v/6//r/+v/6//r/+v/6//j/+P/4//j/
+v/5//n/+f/6//r/+v/6//j/9//3//f/+f/5//n/+//5//j/+P/4//r/+v/6//r/+v/6
//r/+f/3//f/9//4//r/+v/6//r/+//7//v/+v/4//j/+P/4//r/+v/6//r/+v/4//j/
9v/4//n/+v/7//n/+P/4//j/+v/6//n/+f/6//r/+v/6//f/9//3//f/+f/5//n/+f/6
//r/+v/4//j/+f/5//n/+f/6//r/+v/3//b/9v/2//f/+P/6//v/+//6//n/+P/4//f/
9v/1//f/+f/5//n/9//3//b/9v/3//j/+v/7//r/+f/4//f/+P/4//j/+P/6//r/+v/5
//b/9v/2//b/+P/6//n/+v/4//j/+P/4//j/+P/4//j/+v/6//r/+v/5//j/9//2//n/
+v/7//z/+//6//n/+P/2//b/9v/2//j/+P/4//j/9v/2//b/9v/4//j/+P/4//b/9v/2
//b/9v/2//b/9v/4//j/+P/4//b/9v/2//b/+P/4//j/+P/4//j/+P/4//j/+P/4//j/
+v/6//r/+v/6//r/+v/6//r/+v/6//r/+P/4//j/+P/4//j/+P/4//r/+v/6//r/+f/4
//f/9v/3//j/+f/6//j/+P/4//j/+v/6//r/+v/8//z//P/8//r/+v/6//r/+//8//7/
///9//3//P/7//v//f/9//3//f/9//7//v/8//z//P/8//3///8AAAIAAAAAAAAAAAD/
//////8AAAIABAAEAAQAAwACAAEAAAAAAAEAAgACAAAA///9//v/+P/2//b/9v/3//f/
+P/4//f/9v/2//b/+P/4//j/+P/2//b/9v/1//T/9P/1//X/9//3//f/+P/2//b/9P/0
//f/9//3//f/9//3//b/9f/x/+7/8P/x//P//P8EAA4AGwArADoATABfAHEAhgCWAJkA
kwCJAH4AawBRADoAKAAaABAADQAGAP7/+P/5//v/+//7/wAAAQD////////8//j/+P/6
//z//P/8//r/+v/5//j/9v/3//f/9//5//n/+f/6//n/+P/3//X/9v/3//n/+v/5//j/
+P/3//j/+P/5//r/+//7//v/+//6//n/+P/3//j/+f/6//v/+v/6//r/+v/6//r/+//7
//z//P/8//3/+//7//r/+v/8//z//P/9//3//v/+//7//f/9//7//v//////AAAAAAAA
AAAAAAEAAQACAAIAAgABAAEAAQACAAMAAwADAAQABgAIAAgACAAIAAgACQAJAAoADAAN
ABAAEQAQAA8ADwAPABAAEgASABUAFQAWABYAFQAVABUAFgAYABgAGAAZABgAFwAWABUA
FwAWABYAFgAYABgAFgAWABQAEgAQABAAEQAQAA8ADwAMAAsACgAIAAYABgAGAAUABgAG
AAQABAADAAEA///9//7//v///wEAAQD////////9//z//P/8//7//v/+//7//f/8//v/
+v/7//3//v/+//z//P/8//z//P/8//z//P/+//7//v/+//z/+//7//v//P/8//z//P/8
//v/+//7//v/+//7//3//f/8//z//P/6//r/+v/6//z//P/8//v/+//7//v//P/8//z/
/P/8//3//f/9//z//P/8//z//P/8//z//P/8//z/+v/6//j/+v/7//z//f/9//z//P/8
//r/+v/5//n//P/8//z//P/7//v/+//7//n/+f/5//n/+//8//3//P/7//v/+v/5//v/
/P/8//z/+f/4//j/+P/4//j/+f/5//z//P/8//z/+v/5//j/9//5//v/+//7//v/+//6
//r/+v/6//v/+//7//v/+//7//j/+P/4//j//P/8//z/+//6//r/+v/6//j/+v/7//z/
/P/8//z//P/7//r/+f/4//n/+v/7//z/+v/6//r/+v/6//r/+v/6//r/+v/6//r/+P/4
//j/+P/6//r/+v/6//r/+v/6//r/+v/6//r/+v/6//r/+v/6//j/+P/4//j/+v/6//r/
+v/6//r/+v/6//j/+P/4//j/+v/6//r/+v/4//j/+P/4//r/+v/6//r/+P/4//j/+P/6
//r/+v/6//r/+v/6//r/+v/6//r/+v/6//r/+v/6//r/+v/6//r/+v/6//r/+v/8//z/
/P/8//r/+v/6//r/+//8//3//v/+//7//v/+//z//f/9//3//v/+//7/////////////
////AAAAAAAA/v/+//7//v8BAAEAAgACAAQABAAEAAMAAgABAAEAAAADAAQABQAGAAUA
BAADAAEAAQABAAAA//8BAAAA///8//j/+P/4//f/9//4//j/9//0//T/9P/0//b/9v/2
//b/+P/4//f/9v/1//X/9P/z//T/9f/3//j/+P/2//b/9//2//X/9P/z//f/9v/1//P/
8P/u/+//9f8AAAwAGgApADkASABYAG0AfwCUAKIApQCdAJMAhABrAFEANgAgABQADgAL
AAQA/v/6//n/+f/7////AgABAAEAAQD9//r/+v/4//b/+P/6//j/+P/4//f/9v/2//f/
9//3//f/9//3//j/+v/6//r/+f/3//f/+P/4//r/+v/7//v/+f/4//j/+P/5//n/+f/5
//v/+//7//v/+v/5//j/9//5//r/+//8//r/+v/7//v/+P/4//j/+f/7//v/+v/6//j/
+P/4//n/+v/8//3//v/7//v//P/8//v/+//8//z//v/+//7////9//7//v/+/wAAAQAC
AAQAAwADAAMABAAEAAYABgAGAAgACAAJAAkACQAKAAoADAAQABAAEAARABEAEgAUABQA
EwATABQAFAAVABUAFQAWABQAFAAUABUAFgAXABgAGQAYABYAFQAUABYAFgAUABQAEgAQ
AA4ADgALAAoACQAJAAkACQAJAAgABQAEAAMAAQACAAIAAAAAAP7//f/8//v/+//6//r/
+//8//v//P/9//v/+v/6//r/+v/6//r/+v/8//z//P/8//v/+//6//j/+v/6//r/+v/6
//r/+v/6//r/+v/6//r/+v/5//n/+f/4//j/+P/4//n/+f/6//v/+v/5//j/+f/5//j/
+P/4//r/+v/6//r/+f/4//f/9f/2//f/+P/6//j/+P/4//j/+f/5//n/+P/6//r/+v/6
//j/+P/4//j//P/6//r/+P/3//f/9//3//n/+P/4//j/+v/6//n/+f/5//j/9//2//b/
9//4//n/9//3//f/9//4//j/+P/2//j/+f/5//n/+P/4//f/9v/2//b/9//4//b/9v/3
//f/+v/6//r/+v/6//n/+P/3//T/9f/0//P/9P/1//X/9v/0//T/9f/1//f/9//3//f/
9v/2//b/9v/3//b/9f/z//X/9v/3//j/+P/4//X/8v/z//T/9f/2//b/9v/2//b/9v/2
//b/9v/4//j/+P/4//b/9v/2//b/9v/2//b/9v/2//b/9v/2//T/9P/0//T/9v/2//b/
9v/2//b/9v/2//T/9P/0//T/9v/2//b/9v/0//T/9P/0//X/9v/3//j/9//2//X/9P/2
//b/9v/2//j/+P/4//j/9f/0//P/8v/z//T/9f/2//T/9P/0//T/9v/2//b/9v/2//b/
9v/2//T/9P/0//T/9v/2//b/9v/2//b/9v/2//b/9v/2//b/9//4//n/+v/6//n/+P/3
//f/9//4//v/+v/5//j/9//6//r/+v/6//z//P/8//3//P/8//v/+v/7//z//P/9//z/
/P/7//z//P/8//z//P/+//7//f/9//3//P/7//v//P/7//j/9v/1//T/8v/x//T/9P/z
//L/8v/y//L/8v/w//D/8P/w//P/8//z//T/9P/z//L/8f/x//L/8v/y//L/8v/z//P/
8v/x//D/7//y//P/8//w/+7/7f/p/+z/8v/8/wUAEQAgAC4APQBRAGAAcAB/AIkAhwCC
AHcAZwBQADYAIgAQAAUAAAD8//j/9f/z//H/7//y//X/+f/5//f/+P/4//j/9P/w//D/
8v/y//L/8f/w//L/8//z//P/8f/x//H/8v/0//T/9P/z//H/8f/y//L/9P/0//X/9f/1
//T/9P/0//P/8//z//P/9P/1//b/9//1//X/9f/1//b/9v/2//b/+P/4//n/+f/3//b/
9f/1//b/9//3//j/9v/2//b/9//1//b/9v/2//b/9//5//r/+f/5//r/+v/8//z//P/9
//v//P/8//z//f/9//3//v////////8AAAAAAgACAAIABgAGAAcABwAGAAYABQAGAAoA
CgAKAAsADQAOABAAEAAQAA8ADwAOABAAEQASABQAEgASABIAEwATABMAEwATABUAFAAU
ABQAEgASABAAEAARABAADwAQAA4ADAAKAAkACAAHAAYABAADAAQABQAFAAMAAgD///7/
///////////9//z//P/9//3/+//7//v//f/8//z//P/5//j/9//2//f/+P/5//r/+P/5
//n/+P/6//r/+v/6//r/+v/6//r/+P/4//j/+P/6//n/+f/5//j/+P/4//j/+P/3//f/
9//4//n/+v/9//z/+v/5//j/+f/6//v//P/5//j/9//1//b/9//4//r/+v/6//r/+v/5
//n/+f/4//n/+v/7//z/+//6//n/+P/8//r/+v/4//r/+//8//3/+v/4//f/9v/5//r/
+v/7//v/+v/5//j/+f/5//n/+f/5//n/+f/5//j/+P/4//b/9//5//r/+//6//r/+f/4
//n/+P/4//j/+v/6//v/+//7//r/+f/4//n/+f/5//n/9//5//n/+f/5//n/+P/4//r/
+v/7//v/+f/5//n/+f/5//r/+//8//v/+v/5//f/9//4//n/+v/8//z/+//4//j/+P/4
//j/+v/6//r/+v/4//j/+P/4//j/+P/4//j/+P/4//j/+P/2//b/9v/2//j/+P/4//j/
9v/2//b/9v/4//j/+P/4//r/+v/6//r/+f/4//f/9v/3//j/+f/6//j/+P/4//j/+P/4
//j/+P/6//r/+v/6//j/+P/4//j/+v/6//r/+v/5//j/9//2//j/+P/4//j/+v/6//r/
+v/5//j/9//2//j/+P/4//j/9v/2//b/9v/4//j/+P/4//r/+v/6//r/+P/4//j/+P/5
//r/+//8//v/+//7//v/+v/5//n/+//9//3//f/9//3//P/7//r/+//8//3////9//7/
/v/+//7//v/9//3///8AAAAAAgABAAAA///+////AAAAAAEA///+//3//f/+//3/+v/4
//r/+v/5//n/9//2//T/8v/z//T/9f/2//T/9P/0//T/9f/1//X/9v/1//X/9f/1//P/
9P/0//T/8//0//b/9//0//P/8v/x//L/8//z//L/9P/z//P/9v/+/wgAEwAjADYARgBX
AGkAegCKAJMAkQCLAIIAdQBfAEYAMAAcABAACQACAPz/+v/5//v/+////wAA//////3/
+//6//r/+v/6//z/+v/4//b/9v/1//T/9f/3//j/+f/4//f/9v/2//j/+P/4//f/+f/5
//r/+v/5//j/+P/3//j/+P/5//r/+v/5//j/9//5//n/+f/5//n/+f/5//n/+f/4//f/
9v/3//j/+v/7//j/+P/4//n/+//7//r/+v/8//z//P/9//z//P/7//r/+v/7//3//v/9
//3//v/+//7//v/+////AQACAAIAAgACAAEAAAAAAAIAAwAEAAYABQAGAAUABAAIAAgA
CQAJAAsADAAMAA4ADgAOAA4ADwAQABIAFQAWABYAFQAVABQAFwAXABcAGAAYABgAGAAZ
ABgAFwAWABUAGAAYABkAGgAZABgAFQAUABQAEgAQABAAEAAQABAAEQANAAsACQAGAAUA
BgAHAAcABAAEAAIAAgACAAEAAAD//////v/+/////f/7//v/+//8//z//f/+//z//P/8
//z//P/8//z//P/8//3//f/8//r/+v/6//r//P/8//z//P/8//z//P/8//z/+//7//v/
/P/8//z//P/6//n/+f/5//r/+//8/////f/8//z//P/8//z//P/8//7//v/+//3//P/7
//r/+v/7//z//f/+//7//f/8//r//P/8//z//P/+//7//v/+//3/+v/5//b/9//5//v/
/f/9//z//P/8//z//P/7//v//P/8//z//P/5//n/+f/5//r/+//8//3//P/8//z/+v/6
//v/+//7//3//v/+//7//P/6//n/+P/6//r/+//7//r/+v/6//r//P/7//r/+f/5//v/
+//7//n/+f/4//j/+f/6//z//f/8//v/+v/5//r/+v/6//r//P/8//z/+//6//r/+v/6
//z//v/9//7//f/8//v/+v/6//r/+v/6//z//P/8//z/+v/6//r/+v/8//z//P/8//r/
+v/6//r/+v/6//r/+v/8//z//P/8//r/+v/6//r/+v/6//r/+v/6//r/+v/6//r/+v/6
//r/+v/6//r/+v/6//r/+v/6//z//P/8//z/+v/6//r/+v/6//r/+v/6//v//P/9//7/
+//6//n/+P/6//r/+v/6//j/+P/4//j/+v/6//r/+v/6//r/+v/6//r/+v/6//r//P/8
//z//P/8//z//P/8//z//P/8//z//v/+//7//v/8//z//P/9//////////7//f/9////
//////////8AAAAAAAAAAAAAAAAAAAEAAQACAAIAAgACAAIAAQABAAEAAgACAAQABAAG
AAYABgAGAAQAAwADAAMABAADAAMAAgAAAPz/+f/4//r/+f/5//r//P/7//r/+v/5//j/
9//2//j/+P/4//j/9//2//b/9//3//f/9//3//j/+P/4//b/9P/1//X/9f/3//n/+f/2
//X/8//w/+7/7//3/wAACgAaACsAOQBIAFoAbQCDAJgAogClAKEAlwCIAHEAUwA6ACYA
GAASAA0ABgAAAPz//f/7//3///8AAAEAAQADAAEA/P/4//j/+v/4//j/+P/6//r/+f/4
//b/9//3//f/9//3//f/+P/4//j/+P/3//f/9//4//j/+P/4//n/+f/3//b/9v/2//n/
+f/5//n/+f/5//n/+f/3//f/9//3//n/+v/7//z/+f/4//j/9//3//j/+f/7//n/+f/4
//j/+P/4//j/+f/6//z//f/+//z/+//7//r//f/9//7//v/8//z//P/9//3//v/+//7/
AQABAAEAAgABAAEAAQACAAQABgAGAAYACAAIAAkACQAHAAgACAAKAA0ADgAPABEADwAQ
ABIAEgATABMAFAAUABMAEwATABQAEgASABIAEwAUABUAFgAXABYAFAATABIAEwAUABMA
FAASABAADgAOAAsACgAJAAkACgAJAAgABgACAAIAAgABAAAAAAD+//7//P/7//r/+f/5
//j/+P/5//v/+f/5//n/+P/2//X/9P/1//b/9//4//j/+P/4//j/9v/3//f/9v/4//j/
+P/4//b/9v/2//b/9v/2//b/9v/4//f/9//3//f/9v/1//T/9//3//j/+f/2//X/9P/1
//f/9v/2//b/9v/2//b/9v/2//b/9v/1//f/9//3//j/9//2//X/9P/1//X/9f/0//b/
9v/2//b/9P/0//T/9P/4//b/9v/0//P/8//z//P/9f/0//T/9P/0//T/8//z//L/8v/y
//L/8v/z//T/9f/z//P/8//z//b/9v/2//T/9P/1//X/9f/z//T/9P/0//X/9P/0//T/
8//y//L/8f/0//T/9P/0//b/9f/0//P/8f/z//P/8//1//X/9P/0//L/8v/z//P/9f/1
//X/9f/0//T/9P/0//T/9P/0//P/8//0//X/9v/0//T/9f/0//T/9P/0//T/9v/2//b/
9v/1//T/8//y//P/9P/1//b/9P/0//T/9P/2//b/9v/2//b/9v/2//b/9P/0//T/9P/1
//b/9//4//f/9v/1//T/9v/2//b/9v/4//j/+P/4//j/+P/4//j/+v/6//r/+v/5//j/
9//2//b/9v/2//b/+P/4//j/+P/2//b/9v/2//j/+P/4//j/9//2//X/9P/1//b/9//4
//j/+P/4//j/+P/4//j/+P/6//r/+v/6//n/+P/3//b/+P/5//n/+f/6//r/+v/7//r/
+f/4//f/+P/6//v//P/6//r/+v/6//v/+//8//z//v/+//7//f/7//v//P/8/wAAAAAA
AAAA/v/+//7//f/9//3//P/7//3//P/7//j/9P/0//T/8//z//T/9P/z//D/8P/w//D/
8v/y//L/8v/0//T/8//y//H/8f/w/+//8P/x//P/9P/z//D/7//v//H/8f/x//H/9f/y
//H/7//q/+j/7f/v//L/9P/+/wsAGQAmADQAQwBTAGIAcgCFAI0AgwB0AGcAWwBCACgA
FgAKAAMAAAD6//T/8f/t/+v/7f/0//f/+f/5//n/9v/0//L/9P/0//T/9P/2//b/9f/0
//H/8f/w/+//8P/x//L/9P/0//T/9P/z//P/8//0//T/9v/2//f/9//2//T/8//y//T/
9f/2//f/9f/1//X/9f/1//X/9f/1//j/+P/4//j/9v/2//f/9//3//j/+f/7//r/+f/3
//b/9v/2//b/9//5//r/+v/6//f/9//4//j/+v/7//3//v/9//z/+//7//3//v/+//7/
////////AAD///////8AAAIABAAEAAQABAAEAAUABQAFAAYABgAIAAwADAAMAA0ADAAM
AA0ADAAOAA8AEQASABIAEQAQABAAEgASABIAEwATABMAEwATABEAEAAQABAAEAAQAA4A
DgAOAAwACgAKAAkACAAHAAcACAAHAAYABAACAAIAAgABAAIAAgAAAAAA/v/9//z/+//7
//r/+v/7//v/+f/5//n/+f/4//j/+P/4//j/+P/4//b/9v/2//b/9v/3//f/9v/4//j/
+P/4//b/9v/2//b/+P/4//j/+P/4//f/9//3//j/+P/4//j/+v/5//n/+f/4//f/9v/3
//j/+P/5//r/+P/4//j/+P/4//j/+P/3//j/+f/6//z/+//6//n/+P/7//v/+//6//r/
+v/6//r/+P/4//j/+P/8//r/+v/4//b/9//4//n/+//6//r/+v/6//r/+f/5//j/+P/4
//j/+f/5//n/+f/3//f/9//3//r/+v/6//j/+P/5//n/+f/3//j/+P/4//n/+P/4//j/
+P/4//n/+f/6//r/+v/6//r/+f/4//f/9//5//n/+f/7//v/+v/6//n/+P/4//f/+f/5
//n/+f/4//j/+P/4//r/+v/6//n/+v/6//r/+v/4//b/9//6//z//P/8//z/+f/4//f/
9v/4//j/+P/4//r/+v/6//r/+P/4//j/+P/4//j/+P/4//j/+P/4//j/+P/4//j/+P/4
//j/+P/4//b/9v/2//b/+P/4//j/+P/2//b/9v/2//b/9v/2//b/+P/4//j/+P/2//b/
9v/2//b/9v/2//b/9P/0//T/9P/0//T/9P/0//b/9v/2//b/9f/0//P/8v/z//T/9f/2
//T/9P/0//T/8v/y//L/8v/z//T/9f/2//T/9P/0//T/9f/2//f/+P/2//b/9v/2//b/
9v/3//f/9//3//b/9f/z//X/9f/1//f/9//4//j/9v/2//b/9v/2//f/9//4//r/+v/6
//r/+f/5//n/+v/6//z//P/8//r/+v/6//r/+f/5//n/+P/5//n/+P/3//T/8v/y//L/
8f/x//L/8v/z//L/8v/y//L/8v/y//L/8P/w//D/7//w//D/8f/x//H/8f/x//L/8v/y
//D/8P/x//H/8f/x//P/8//w/+//7//s/+z/7f/x//r/BAAQAB0AKwA4AEgAWQBrAIAA
jgCRAIsAgQB0AF8ARwAwAB4AEgAKAAUA/v/6//j/9//1//X/+f/6//f/+f/9//v/9v/0
//T/9P/0//b/9v/2//b/9f/0//L/8//z//P/9f/1//X/9v/0//T/9P/z//P/8//0//T/
9v/2//f/9//1//T/9P/0//f/9//3//f/9//3//f/9//1//X/9f/1//b/9v/2//b/9P/0
//X/9f/1//b/9//5//f/9//2//b/9v/2//b/9//5//r/+v/6//f/9//4//j/+//7//z/
/P/8//z//P/9//v//P/8//z/////////AAAAAP///v/+////AgADAAQABAAEAAUABQAF
AAYABgAIAAwADAAMAA0ADAAMAA0ADAAOAA8AEQASABEAEQARABIAEAAQABAAEQASABMA
FAAVABQAEgARABAAEgASABAAEAAOAAwACgAKAAkACAAHAAcACAAHAAYABAAAAAAAAAD/
/wAAAAD+//7//P/7//r/+f/5//j/+P/5//v/+f/5//n/+P/2//X/9P/1//b/9//4//b/
9v/2//b/+P/5//n/+P/4//j/+P/4//b/9v/2//b/+P/4//j/+P/4//f/9//3//b/9v/2
//b/9//3//j/+f/4//f/9v/3//n/+P/4//j/9v/2//b/9v/2//b/9v/1//f/9//3//j/
9v/2//b/9v/5//n/+f/4//b/9v/2//b/9v/2//b/9v/6//j/+P/2//T/9f/2//f/+f/4
//j/+P/4//j/9//3//j/+P/4//j/9//3//f/9//1//X/9f/1//j/+P/4//b/9P/1//X/
9f/1//b/9v/2//f/9v/2//b/9P/0//X/9f/2//b/9v/2//b/9f/0//P/8f/z//P/8//0
//X/9f/2//T/9P/1//X/9f/1//X/9f/0//T/9P/0//T/9P/0//P/8//0//X/9v/0//T/
8//0//T/9P/0//T/9P/0//T/9P/y//L/8v/y//T/9P/0//T/8v/y//L/8v/0//T/9P/0
//T/9P/0//T/9P/0//T/9P/2//b/9v/2//X/9P/z//L/8v/y//L/8v/0//T/9P/0//L/
8v/y//L/9P/0//T/9P/y//L/8v/y//T/9P/0//T/9P/0//T/9P/y//L/8v/y//T/9P/0
//T/8//y//H/8P/x//L/8//0//L/8v/y//L/8v/y//L/8v/0//T/9P/0//L/8v/y//L/
8//0//X/9v/2//b/9v/2//T/9P/0//X/9//3//f/9v/z//P/9f/1//f/9//3//j/9v/2
//b/9v/2//b/9//3//j/+P/4//j/9v/1//X/9f/3//j/+//8//r/+v/6//r/+P/3//f/
9//2//X/9f/0//P/8P/u/+7/8P/v/+//8P/u/+3/7P/s/+r/6v/q/+r/7P/s/+z/7P/p
/+j/6P/p/+v/6//r/+v/6v/q/+r/6P/o/+n/6f/p/+3/7f/t/+r/5//l/+L/5P/l/+v/
9P8AAA4AGwArADoATABfAHUAiACWAJkAkQCHAHYAXQBDACoAGAAKAAYAAQD4//L/8P/r
/+v/7//1//b/9f/1//f/8//u/+z/7P/s/+z/7v/u/+z/7P/r/+r/6P/p/+n/6f/r/+v/
6//s/+r/6v/q/+n/6//r/+z/7P/s/+z/7f/t/+v/6v/q/+r/7f/t/+3/7f/r/+v/6//r
/+v/6//r/+v/7P/s/+z/7P/q/+r/6//r/+z/7P/s/+3/7f/t/+z/7P/s/+z/7P/t/+//
8P/w//D/7f/t/+7/7v/x//H/8v/y//H/8P/v/+//8f/y//L/8v/z//P/8//0//P/8//z
//T/9f/4//n/+v/7//r/+v/5//v//P/8//7/AAAAAAAAAQAAAAAAAQAAAAIAAwAFAAYA
BwAFAA==
         </WaveFormData>
      </LeadData>
      <LeadData>
         <LeadByteCountTotal>10000</LeadByteCountTotal>
         <LeadTimeOffset>0</LeadTimeOffset>
         <LeadSampleCountTotal>5000</LeadSampleCountTotal>
         <LeadAmplitudeUnitsPerBit>4.88</LeadAmplitudeUnitsPerBit>
         <LeadAmplitudeUnits>��V</LeadAmplitudeUnits>
         <LeadHighLimit>2147483647</LeadHighLimit>
         <LeadLowLimit>268435456</LeadLowLimit>
         <LeadID>II</LeadID>
         <LeadOffsetFirstSample>0</LeadOffsetFirstSample>
         <FirstSampleBaseline>0</FirstSampleBaseline>
         <LeadSampleSize>2</LeadSampleSize>
         <LeadOff>FALSE</LeadOff>
         <BaselineSway>FALSE</BaselineSway>
         <ExcessiveACNoise>FALSE</ExcessiveACNoise>
         <MuscleNoise>FALSE</MuscleNoise>
         <LeadDataCRC32>1960103116</LeadDataCRC32>
         <WaveFormData>
/P/8//z//P8AAAIABAAGAAUABAADAAIAAQAAAP///v8AAAAAAAAAAP///v/9//z///8A
AAEAAgABAAAA///+//z//P/8//z///8AAAEAAgAAAP7//P/6//3//v///wAA///+//3/
/P/6//r/+v/6//3//v///wAA/v/8//r/+P/7//z//f/+//z//P/8//z/+v/6//r/+v/7
//z//f/+//v/+v/5//j/+v/8//7/AAD+//7//v/+//z//P/8//z//v/+//7//v/8//r/
+P/2//j/+v/8//7/+//6//n/+P/4//j/+P/4//r//P/+/wAA/v/8//r/+P/6//r/+v/6
//j/+P/4//j/+v/6//r/+v/7//z//f/+//v/+v/5//j/+//8//3//v/9//z/+//6//r/
+v/6//r//f/+////AAD+//z/+v/4//n/+v/7//z/+v/6//r/+v/8//z//P/8/wAAAgAE
AAYACAAIAAgACAAIAAkACwAMAA4ADgANAAwADQANAAsACwALAAwADQANAAgABAACAP//
AQACAAUABgAHAAcABwAGAAMAAgACAAEABAAEAAUABgACAP//+//1//f/9//4//r/+v/6
//r/+f/4//f/9f/x//D/8P/y//P/8v/y//H/7//w//H/8//2//P/8//y//H/8f/x//D/
7//y//P/9f/5//f/9f/x/+//8f/x//P/9f/5//j/9P/y//X/+v8CAAsAEwAaACIAJAAo
AC4AMgA1AD4ASABNAFMAXABSACwAAwDt/+L/3P/b/9f/zf/G/7n/p/+d/6L/q/+3/8r/
3v/y/wAABgAFAAcABgAFAAIAAQD+//z/+P/5//f/9f/2//b/9v/3//j/+f/7//3/+//5
//b/9P/3//j/+f/6//j/+P/3//b/9v/2//T/9P/3//n/+//8//n/+f/4//f/+f/5//v/
/v/8//z/+//7//n/+P/3//f/+v/8//3/AAD///3/+//3//n/+v/8/wAA//8BAAAA////
//7//v/+/wAAAQAEAAYAAwABAP///f///wEAAwAHAAUABQAGAAYACAAIAAgACAAKAAsA
DwATABAAEAAOAAwAEAASABUAGQAXABgAGAAYABoAGgAbABsAHgAgACEAJQAjACAAHQAa
AB0AHwAhACMAIgAhACAAHwAgACAAHgAeAB4AHgAfACIAIAAdABkAFQAXABcAGAAaABcA
FwAWABMAEQAPAA0ACwALAA4AEAARAA4ACwAFAAEAAgADAAUABwAGAAYABQAEAAIAAAD/
//7/AAABAAIABAACAP7//P/4//r//P/+/wEAAAD///3//P/9//3/+//7//3/////////
/P/7//r/+f/6//z//v8CAAEAAAD//////f/9//v/+//9////AgAGAAQAAQD///3/AAAB
AAIABAADAAIAAgACAAMAAwABAAAAAwAFAAgACwAJAAcABAABAAIAAwAFAAcABgAGAAUA
BAAEAAQAAQABAAMABAAHAAgABgAEAAIA/v8BAAIAAwAFAAUABAADAAIAAwABAAEAAAAA
AAEABAAGAAMAAgAAAPz//v///wEAAwACAAQAAwABAAEA//////7///8BAAMABgAEAAIA
AAD8//z//f///wEAAgADAAIAAAD+//7//f/7//7/AAABAAMAAgAAAP7/+//+////AQAD
AAIAAgAAAP3/+//9//z/AAACAAIAAgACAAAA/v/8//r//f/+////AAD+//7//v/+//z/
/P/8//z//f/+////AAD9//z/+//6//3//v///wAA///+//3//P/8//z//P/8//3//v//
/wAA/f/8//v/+v/9//7///8AAP7//v/+//7//P/8//z//P///wAAAQACAAAA/v/8//r/
/f/+////AAAAAAAAAAAAAP///v/9//z//f/+////AAD9//z/+//6//v//P/9//7//v/+
//7//v/8//z//P/8////AAABAAIAAAAAAAAAAAADAAYACQAMAA4ADgAOAA4ADQANAA4A
DgASABQAFQAWABQAEQAMAAkACwAMAA0ADQAKAAgACAAHAAYABgAIAAgACgALAAwADAAG
AAQAAwABAAQABAAFAAYABAADAAEA/f/9//v/+v/6//z//v8AAAEA/v/7//f/8f/z//T/
9//5//j/+P/3//X/9P/z//P/9P/2//f/9//3//T/8//x/+//8f/z//b/+//4//f/9P/z
//X/8//z//P/+f/8//7/AAADAAYACgAPABcAIgAsADQAOgA+AEAAQQBEAEgAVwBhAE4A
JgAKAP//7f/k/+L/2f/R/8n/uv+t/6v/q/+y/7//z//k//j/BAAIAAwADwANAAYA///6
//f/9v/6//r//f/9//3/+v/4//b/9f/2//f/+f/7//n/+f/4//j/9v/2//b/9v/6//z/
/f/+//v/+v/3//b/+f/7//3//v/9//3//P/7//v/+f/5//r//P/+////AQD+//z/+v/5
//z//v///wIAAgABAAAA/f/9//z//P/+////AwAEAAUAAgAAAP///v8CAAMABgAIAAcA
BwAHAAcABwAHAAcACQAMAA0ADwAQAA0ADAALAAoADgAPABMAFwAXABgAFwAWABgAGAAZ
ABsAHQAgACIAJAAhACAAIAAfACAAIgAjACcAJwAmACUAJAAhACEAIQAhACUAJQAlACUA
IwAiAB8AHgAgACAAIQAkACIAIQAfAB0AGwAZABgAGAAYABkAGQAXABIADwAMAAkACAAM
AA8AEQAQAA8ACwAJAAgABwAHAAcACAAKAAsADAAJAAYABAACAAIAAwAEAAYABgAEAAQA
AgACAAIAAgADAAcABwAGAAYABAADAAAA//8AAAMABAAFAAMAAwADAAMAAgACAAIABAAF
AAYABwAJAAYABQACAAEABAAFAAcACgAJAAcABgAFAAUABQAFAAYABwAIAAoADAAKAAkA
BgAEAAUABwAKAA0ADAALAAkABwAIAAcABwAHAAoADAANAA4ADAAKAAUAAwAFAAYACQAK
AAgACAAIAAYABgAGAAYABwAKAAoACgAKAAYAAwACAAAAAwAFAAkADAAKAAoACQAGAAQA
AwADAAMABQAIAAgABwAGAAMAAgAAAAMABQAHAAoACQAIAAcABAAEAAMAAwADAAYACQAK
AAoABwAGAAQAAQAEAAYABwAJAAkACAAHAAUABAADAAMAAwAFAAgACQAJAAcAAwACAAAA
AgAEAAYACAAHAAYABQAEAAIAAgACAAIABQAGAAcACAAGAAQAAgAAAAMABAAFAAYABAAE
AAQABAACAAIAAgACAAUABgAHAAgABgAEAAIAAAACAAQABgAIAAYABgAGAAYABQAEAAMA
AgAFAAYABwAIAAUABAADAAIAAwAEAAUABgAGAAYABgAGAAUABAADAAIAAwAEAAUABgAF
AAQAAwACAAQABAAEAAQAAgACAAIAAgAAAAAAAAAAAAMABAAFAAYAAwACAAEAAAACAAQA
BgAIAAkACgALAAwADQAOAA8AEAASABQAFgAXABYAFgAVABcAGgAaABoAGgAZABYAFQAU
ABMAEgAQAA4ADwAQABAAEAAPABAADwAPABEAEQAQAA0ADAAMAAsACwAJAAgABwAFAAgA
CAAGAAUAAQD+//z/+////wEAAgACAP///f/5//j/+P/6//v/+//9//7//v/+//z/+//7
//r//P/9//7///////7//f/9//z//P/+//3/AAD//wAAAQD8//v/+v/7/wAABgAOABUA
GgAaAB0AIwAoACwANgBCAEYATABRAFIAWABhAFsAOgAYAA4ACQABAPz/8v/j/9n/y/+6
/7H/tf+7/8b/1//p//j/AgAGAAgADAAPABEAEAALAAIA/f/6//r//P////////8AAAAA
AAABAP///f/8//v//f///wAAAgABAAAA///+////AAAAAAAAAQACAAEAAgAAAP///v/8
//7/AQADAAUABAABAAAAAAD//wAAAAABAAMAAgABAAEAAAAAAP//AAAEAAUABgAFAAQA
AgABAAIAAgAFAAUABQAGAAYABwAIAAcABQAFAAQACAAJAAoACwAKAAkACAAJAAwADQAP
ABAAEQASABMAFAATABEAEgATABUAGAAZABoAGAAYABkAGwAcAB4AHwAgACEAIgAkACUA
IwAiACAAIQAkACQAJAAkACEAIQAhACEAIwAjACMAIwAjACQAIwAkACAAHgAdAB4AHwAf
AB4AHQAZABcAFgAWABQAFQAVABMAFAATABIAEQALAAwADAALAAwADQALAAsACAAHAAcA
BwAHAAgACAAIAAoACAAHAAYABAADAAIAAgAHAAYABwAGAAMAAgABAAEAAwADAAIAAgAC
AAMAAgADAAAAAQAAAP//AQADAAUABwADAAIAAQACAAQABAAEAAUABgAHAAYABwAFAAMA
AgACAAQABQAHAAkABwAHAAcACAAGAAYABwAIAAsACwAJAAgABQAFAAYABwAKAAsACwAL
AAgABwAHAAcACAAIAAcABgAJAAoACAAJAAcABgAHAAYACAAIAAgABgAFAAQAAwADAAYA
BgAGAAYABwAFAAUABAABAP/////+/wIABAAFAAQAAgABAAEAAQABAAQABAADAAQAAwAE
AAQAAAD///7//v8AAAIABAAEAP///f/8//v/+//9//3//P///wAAAAD///z//P/7//v/
/v8AAAIAAwABAP///v/9//z//v/+//3/AwADAAAA/P/6//r/+v/6//3//v///wAA/v/+
//7//v/8//z//P/8//7//v/+//7//P/6//j/9v/4//r//P/+//v/+v/5//j/9//2//X/
9P/1//b/9//4//f/9v/1//T/9v/4//r//P/6//j/9v/0//b/9v/2//b/+P/4//j/+P/1
//T/8//y//X/9v/3//j/9//2//X/9P/2//b/9v/2//T/9P/0//T/8f/w/+//7v/w//L/
9P/2//T/8v/w/+7/8P/w//D/8P/x//L/8//0//b/9v/2//b/+//+/wAAAwACAAAAAQAA
AAAAAAAAAP//////////AAD+//v/+P/0//b/9//4//r/+//6//r/+f/5//j/9f/0//X/
9f/2//b/8//y//D/7//v/+3/7P/r/+f/5v/m/+b/5//n/+b/5f/l/+P/5P/m/+T/4//h
/+D/4//j/+P/4//i/+L/4f/h/+H/4f/h/+H/4//j/+T/5f/i/+P/4f/f/9//4f/j/+P/
4v/h/+L/5P/k/+r/7f/y//j//f///wIACAAMABIAHgAoAC0AMgA2ADUAOwBEADwAGgD3
/+f/3v/U/8//xf+3/67/o/+V/4//lv+h/63/vP/M/9z/5v/q/+//9f/4//n/9v/v/+r/
5v/k/+X/4//h/+T/5P/k/+X/4//j/+T/5f/l/+X/5P/k/+X/5v/n/+j/5v/m/+X/5P/m
/+j/6P/q/+n/6f/p/+j/6P/p/+n/6f/r/+n/6f/q/+j/6P/n/+f/6f/q/+v/7f/q/+r/
6f/q/+v/6//r/+n/7P/s/+3/8P/u/+//7f/r/+3/7v/w//L/8P/v//D/8P/z//P/8//z
//T/9f/2//n/9v/1//X/9P/3//r//f8AAP7//f///wEABAAGAAYABgAHAAgACgANAAwA
DAALAAoADgAQABMAFQASABIAEQATABMAEgARABAAEgATABQAFQAUABMAEgARABIAFAAU
ABYAFAASABEAEgASABEADwANAAwACwALAAwACgAJAAcAAwADAAMAAwADAP//AAAAAP//
//////z/+//5//n/+v/7//f/9v/0//L/9v/2//f/+P/0//P/8v/y//L/8P/w/+7/8P/y
//T/9//3//X/8v/w//D/8f/w//H/7//x//H/8f/x//H/8f/x//H/8v/z//b/9P/y//D/
7//x//P/8//1//T/8//z//T/9v/1//X/9f/2//f/+P/6//j/9v/1//T/9//5//n/+v/3
//f/+P/5//n/+f/4//f/+f/5//r/+//5//j/9v/0//b/+P/3//n/9//2//f/9v/2//b/
9v/0//f/+P/5//v/+P/2//T/8v/z//P/9f/2//T/8//0//T/9f/2//b/9P/z//P/9P/1
//L/9P/z//H/9P/z//T/9P/z//P/8//0//T/9P/0//L/8//z//T/9f/z//P/8f/u//H/
8v/y//H/7//w//D/8f/y//L/8v/x//H/8f/y//P/8f/y//H/7//x//f/+P/2//P/8v/x
//D/8P/w//D/8P/x//L/8//0//H/8P/v/+7/8f/y//P/9P/z//L/8f/w/+7/7v/u/+7/
8f/y//P/9P/x//D/7//u//D/8v/0//b/9P/y//D/7v/w//D/8P/w//H/8v/z//T/8f/w
/+//7v/y//T/9v/4//b/9P/y//D/8P/w//D/8P/x//L/8//0//H/8P/v/+7/8P/y//T/
9v/z//L/8f/w//D/8P/w//D/8v/y//L/8v/v/+7/7f/s//D/9P/4//z//v/+//7//v//
/wAAAAABAAQABAAHAAgABQAEAAMAAQABAAMABQAIAAYAAwAAAPz//P/7//r/+v/9//7/
AAABAP///P/3//T/9v/3//n/+v/3//b/9P/z//T/8f/v/+3/7f/u//D/8v/w/+//7f/r
/+3/6//s/+7/7v/t/+v/6v/q/+n/6P/n/+j/6v/r/+3/6v/p/+j/5//p/+n/6v/r/+n/
6//q/+n/6P/p/+r/6f/r/+v/7f/w/+z/7P/z//z/BgALABEAGAAeACIAKAAuADIANwBA
AEYATwBbAFIAKgAAAO//5//g/+D/2//P/8f/uP+j/5n/mf+g/6//w//Y/+7/+v/8//z/
/f/9//r/+f/4//f/9P/w/+3/7//u/+3/7v/u/+7/7//x//H/8v/z//D/7//t/+z/7v/w
//L/9P/z//L/8P/u//D/8P/u/+7/7//x//P/9P/x//H/8P/v//H/8f/z//b/9P/0//P/
8//1//T/8//z//T/9v/3//r/+f/3//X/8f/1//b/+P/8//n/+//6//n/+//6//r/+v/8
//3/AAACAAEA///9//v//f///wEABQADAAMABAAEAAYABgAGAAYACAAJAA0AEQAQABAA
DgAMABAAEgAVABkAGQAaABoAGgAaABoAGwAbABwAHgAfACMAIAAeABwAGgAbAB0AHwAh
ACAAHwAeAB0AHgAeABwAHAAcABwAHQAgAB4AGwAXABMAFQAVABYAGAAWABUAEwAPAA8A
DQALAAkABwAKAAwADQALAAkABAABAAIAAwAFAAcABQAEAAIAAAACAAAA///+////////
/wAA///8//v/+P/6//z//v8BAAAA///9//z//f/9//v/+//8////AAABAP7//f/8//v/
/f/+////AgD///7//f/9///////9//3/AAABAAMABgACAP///f/7//3///8BAAQAAwAC
AAIAAgABAAEA///+////AQAEAAcABAADAAEA//8AAAEAAwAFAAUABAACAAAAAgACAP//
//8BAAIABQAGAAQAAgAAAPz//v8AAAIABQADAAIAAQAAAP///f/9//z//v///wIABAAB
AAAA/v/6//v//f8AAAMAAQACAAAA/f/9//v/+//6//v//f///wIA///+//3/+v/8//3/
//8BAAEAAQD///z//P/8//v/+f/8//7///8BAAAA/v/8//n/+v/7//3////9//7//f/7
//n/+//+/wAAAAAAAAAAAAD+//z/+v/4//v//P/9//7//P/8//z//P/8//z//P/8////
AAABAAIA/v/8//r/+P/6//z//v8AAP///v/9//z//P/8//z//P/+//7//v/+//3//P/7
//r/+//8//3//v/9//z/+//6//r/+v/6//r/+//8//3//v/7//r/+f/4//r//P/+/wAA
/f/8//v/+v/6//r/+v/6//3//v///wAA/v/8//r/+P/7//z//f/+//z//P/8//z//v/+
//7//v8AAAIABAAGAAYABgAGAAYACgAMAA4AEAAOAA0ADQAOAAwADwAQABAAEQASABIA
EAANAAoACAAGAAcACAAIAAoACQAIAAgACgAJAAkACAAHAAcABQAFAAYAAgABAP///v8B
AAEAAgACAP///f/7//r/+f/5//n/+f/6//r/+v/5//T/8v/x//L/9P/1//f/+P/1//T/
8//z//L/8v/z//P/9v/3//j/+P/0//P/8v/y//b/9//4//f/9f/1//P/8//v//P/+P/+
/wYACwAOABAAEQAXABwAIgAuADoAPgBCAEcARgBKAFUAVQA4ABQACAADAPv/9P/q/9v/
0//H/7b/rf+v/7P/vv/N/93/7P/2//r/AAAGAAsACwAIAAEA+v/1//D/8P/x//X/9v/3
//n/+P/3//f/9v/1//X/9f/3//n/+v/8//n/+P/3//b/9//4//j/+P/6//r/+P/4//f/
9//3//b/9//5//r/+//6//f/9v/2//n/+v/6//v//f/8//v/+//6//r/+f/6//z//f/+
//3//P/6//n/+v/8/////////wEAAAAAAAAA/v/9//7//v8CAAMABAAFAAMAAwADAAUA
BgAHAAkACgAKAAoACgAKAAoACQALAA0AEQAUABUAFgATABIAEgATABQAFgAXABgAGQAa
ABwAHQAcABwAGwAdAB4AHgAeAB4AGwAbABsAGwAbABsAGwAbABsAHAAbABwAGgAYABcA
GAAZABkAGAAXABMAEQAQABAAEAARABEADwAOAA0ADAALAAcACAAIAAcACQAJAAYABQAA
AP///////wEAAgACAAIAAgAAAP///v/7//v/+//8/////v////7//P/6//j/9//6//v/
+//8//3//f/7//v/+P/5//j/9//6//v//P/9//n/+P/3//j/+//8//3///8BAAEA////
//z/+//7//z//////wAAAQD+//3//P/8//7//v///wAAAQABAP///v/9//3//v///wAA
AQABAAEA///9//z/+////wAAAAAAAAAAAAD9//3/+//6//v/+v/9//7////+//z/+v/4
//f/+//8//3//v////3//f/8//n/9//3//b/+f/8//7//v/7//n/+P/3//f/+v/6//n/
/P/7//z//P/6//n/+P/4//v//P/9//z/+f/3//b/9f/5//v/+//6//z//P/7//n/9//4
//j/+f/7//z//f/9//r/+f/5//n/+v/8//z/+//9//v/+P/0//b/9v/2//b/+v/8//7/
AAD9//z/+//6//r/+v/6//r/+v/6//r/+v/4//j/+P/4//n/+v/7//z/+//6//n/+P/5
//r/+//8//7//v/+//7//f/8//v/+v/9//7///8AAP7//P/6//j/+v/6//r/+v/8//z/
/P/8//v/+v/5//j//P/+/wAAAgAAAP7//P/6//z//P/8//z//v/+//7//v/9//z/+//6
//v//P/9//7//P/8//z//P8AAAIABAAGAAkACgALAAsACgAKAAkACwAOABAAEgAUABEA
DgANAAwADQAOAA4ADgAJAAgABgAEAAQABgAGAAcACQALAAwACwAIAAYAAwABAAEAAgAD
AAMAAwACAP///f/6//j/9//3//n/+//8//z/+f/3//P/8v/w//L/8//z//X/9v/2//b/
9P/z//P/8v/0//X/9v/3//T/8v/w/+//8v/0//j/+f/4//X/9P/z/+//7//v//H/+P/8
/wAAAQACAAQACQANABIAGgAmADIAOAA8AD0AQABEAEkAUwBcAEoAIgABAPH/5P/a/9X/
yf+//7r/s/+p/6v/sP+1/73/yv/e//L//v8GAAsADwAQAA0ABgD7//T/8v/z//f/+P/5
//n/+P/3//f/9//3//j/+f/5//n/+P/4//f/9v/1//T/+P/6//v//P/6//r/+P/4//b/
9//4//j/+f/7//z//f/7//n/+f/6//3//v/+/////f/8//v/+//5//r/+v/8//7///8A
AP///v/8//v//P/+/wMABQAHAAQAAgABAAAAAQABAAMABAAFAAUABQAFAAUABQAFAAcA
CgALAA0ADgAMAAwADAAMAA0ADQAQABMAFQAYABkAGgAZABgAGAAZABwAHgAfACAAHgAe
AB8AHwAfACAAIAAjACUAJAAjACIAHwAfAB8AHwAiACMAJAAlACIAIgAgACAAIQAgACAA
IgAkACMAIQAfABwAGQAXABYAFwAZABoAGQAVABMAEQAPAAsADAAMAAsADgAPAA0ADQAH
AAUABAADAAQABgAHAAgABgAEAAMAAgD///////8AAAUABAAFAAQAAgAAAP7//f8AAAEA
AQACAAEAAQD//////f////////8AAAEAAgADAP///v/9//7/AQACAAMABQADAAMAAQAB
AP////8AAAIAAwADAAQABQAEAAMAAgACAAMABAAGAAgABwAHAAUABAAEAAUABwAJAAsA
CwAKAAkABwAFAAQAAwAIAAoACwAMAAoACgAHAAcABAAEAAYABgAJAAoACwAKAAcABgAF
AAUACAAIAAgACAAHAAUABQAEAAEAAQADAAQABwAIAAgABgACAAEAAQABAAMABgAGAAUA
BQADAAMAAgAAAAEAAgAEAAYABgAGAAQAAAD///////8DAAUABQAEAAIAAgABAP////8A
AAAAAQADAAQABQAFAAEA///+//3/AQAEAAUABQAHAAUAAgAAAAAAAAAAAAAAAQACAAMA
BAABAAAA///+/wAAAgAEAAYABQAEAAMAAgAAAAAAAAAAAAMABAAFAAYAAgAAAP7//P//
/wAAAQACAAAAAAAAAAAA/v/+//7//v///wAAAQACAP///v/9//z///8AAAEAAgAAAAAA
AAAAAP///v/9//z///8AAAEAAgD+//z/+v/4//r//P/+/wAA///+//3//P/8//z//P/8
////AAABAAIAAAD+//z/+v/7//z//f/+/wAAAAAAAAAAAwAEAAUABgAIAAoADAAOAAwA
CwALAAoADgAQABEAEgAQAA8ADAALAAkACAAHAAUABwAGAAcABwADAAIAAwACAAQABQAG
AAYAAwACAAIAAQAAAP7//f/8//z//f/9//v/+P/1//P/8v/0//b/+P/5//b/9f/z/+//
8P/w//L/8//0//b/9//3//P/8f/w//D/8f/z//T/9f/1//X/9P/z//H/8f/y//X/+P/5
//j/+f/2//P/8v/x//X/+v8AAAQACQAOABIAEwAXACAAKAA0AD4AQABEAEkASgBMAFcA
WwBCABoABgD9//H/7P/m/9f/y//B/7L/q/+r/6//uv/H/9X/6P/2//z/AgAKAA8ADQAK
AAMA+P/z//L/8v/1//n/+v/7//v/+v/5//n/+P/3//f/9//6//v/+//8//n/+P/3//b/
+v/8//3//v/8//z/+v/6//j/+f/6//r//P/9//3//f/8//n/+P/4//z//v///wEAAAD+
//z/+//7//z//P/+/wEAAQABAP///v/8//v//P/9/wEAAgADAAMAAgACAAIAAQABAAMA
BAAGAAcACAAJAAYABQAEAAUACQALAA4AEAAOAA4ADgAOAA0ADQAQABMAFgAYABgAGAAX
ABYAFgAXABkAHAAeACAAIAAgACEAIQAfACAAIAAjACQAJAAkACQAIgAhACAAHwAkACUA
JgAnACQAJAAiACIAIAAeAB0AHgAfAB8AHgAdABoAFwAVABQAFQAXABgAFwATABEADwAN
AAgACgALAAsADAANAAsACwAHAAUABAADAAQABgAHAAgACAAGAAUABAABAAEAAQACAAUA
BAAFAAQAAgACAAIAAwAHAAcABgAGAAUABQADAAMAAQADAAMAAwAGAAcACAAJAAYABAAC
AAIAAwAEAAUABwAFAAUAAwADAAEAAQACAAQABwAHAAgACQAHAAUAAwACAAUABgAIAAoA
CgAJAAYABAAEAAUABwAJAAsACwAKAAkABwAFAAQAAwAGAAgACQAKAAgACAAFAAUABAAE
AAYABgAJAAoACwAKAAcABgAFAAUACAAIAAgACAAHAAUABQAEAAEAAQADAAQABwAIAAgA
BgACAAEAAQABAAMABgAGAAUAAwABAAEAAAD+////AAACAAUABgAHAAYAAQD///7//f8A
AAMABAAEAAIAAgABAP///f/+//7///8BAAIAAwADAAEA///+//3///8CAAMAAwAFAAMA
AAD+//7//v/+//7/AQACAAMABAACAAAA/v/8////AAABAAIAAAAAAAAAAAD+//7//v/+
/wEAAgADAAQAAgAAAP7//P///wAAAQACAAIAAgACAAIA///+//3//P///wAAAQACAP//
/v/9//z//v8AAAIABAADAAIAAQAAAP7//v/+//7/AQACAAMABAACAAAA/v/8////AAAB
AAIAAAAAAAAAAAD+//7//v/+/wEAAgADAAQAAgAAAP7//P///wAAAQACAAQABAAEAAQA
BwAIAAkACgAOABAAEgAUABMAEQAQABAAEQAVABcAGAAXABYAFAAQAA0ADAAMAAwADAAM
AAsADAAKAAgABwAIAAoACwALAAsACAAFAAQABAACAAEA///+/wEAAQACAAIA/v/7//j/
9v/5//v//f////7//P/6//f/8//y//L/9P/3//f/+P/4//b/9P/y//H/9f/2//j/+f/3
//f/9//2//P/8//z//T/+f/5//n/9//2//X/8v/x//X/9//8/wIACAALAAwADgATABsA
IgAoADIAOgA8AD4APwBAAEgAVQBVADYAFgAIAP3/8//u/+T/1//T/8n/uv+x/63/r/+4
/8n/2//q//b//v8EAAwADwALAAYA/f/0//H/8P/y//X/+f/6//v/+v/4//b/9f/3//f/
+P/5//n/+f/4//j/9//2//X/9P/4//r/+//8//n/+P/1//T/9v/3//j/+P/6//v/+//7
//j/9f/0//T/+P/6//v//f/7//r/+f/5//n/+v/6//z//////////f/8//r/+f/6//z/
/////////f/8//z//P//////AQACAAMAAwADAAMAAgABAAAAAQAFAAcACgAMAAsACgAJ
AAgACwALAA4AEQAUABYAFgAWABQAFAAVABcAGgAcAB0AHgAdABwAHAAbAB0AHgAeACEA
JQAkAA==
         </WaveFormData>
      </LeadData>
      <LeadData>
         <LeadByteCountTotal>10000</LeadByteCountTotal>
         <LeadTimeOffset>0</LeadTimeOffset>
         <LeadSampleCountTotal>5000</LeadSampleCountTotal>
         <LeadAmplitudeUnitsPerBit>4.88</LeadAmplitudeUnitsPerBit>
         <LeadAmplitudeUnits>��V</LeadAmplitudeUnits>
         <LeadHighLimit>2147483647</LeadHighLimit>
         <LeadLowLimit>268435456</LeadLowLimit>
         <LeadID>V1</LeadID>
         <LeadOffsetFirstSample>0</LeadOffsetFirstSample>
         <FirstSampleBaseline>0</FirstSampleBaseline>
         <LeadSampleSize>2</LeadSampleSize>
         <LeadOff>FALSE</LeadOff>
         <BaselineSway>FALSE</BaselineSway>
         <ExcessiveACNoise>FALSE</ExcessiveACNoise>
         <MuscleNoise>FALSE</MuscleNoise>
         <LeadDataCRC32>419781675</LeadDataCRC32>
         <WaveFormData>
+v/6//r/+v/6//r/+v/6//j/+P/4//j/+f/6//v//P/8//z//P/8//r/+v/6//r/+v/6
//r/+v/4//j/+P/4//n/+v/7//z/+//6//n/+P/6//r/+v/6//r/+v/6//r/+P/4//j/
+P/5//r/+//8//r/+v/6//r/+P/4//j/+P/5//r/+//8//n/+P/3//b/9//4//n/+v/6
//r/+v/6//j/+P/4//j/+v/6//r/+v/5//j/9//2//f/+P/5//r/+v/6//r/+v/6//r/
+v/6//z//P/8//z/+v/6//r/+v/7//z//f/+//3//P/7//r/+v/6//r/+v/8//z//P/8
//r/+v/6//r/+v/6//r/+v/6//r/+v/6//r/+v/6//r//P/8//z//P/6//r/+v/6//z/
/P/8//z/+v/6//r/+v/6//r/+v/6//z//P/8//z/+v/6//r/+v/9//7///8AAAAAAAAA
AAAAAgACAAIAAgAEAAQABAAFAAUABQAEAAMABAADAAIAAAAAAP///v/9//n/+P/3//b/
+P/3//f/9//0//P/8v/v//H/8f/w/+//7P/s/+z/7P/v/+//8P/w//H/8v/0//f/9//2
//X/9v/5//r//f/+//z//f/9//3///////7//v/9//7//v/+//7//f/8//v//P/9//z/
///9//7//v/+/wAAAAAAAAAAAgACAAMAAwD//////////wIAAwAHAA8AEwAVABEACwAH
AAgACgAOABEADQAIAP//7//j/+X/6//r/+b/3//V/9H/2v/e/9r/2v/e/97/3P/d/9v/
1f/O/8//0v/W/97/5v/u//T/+v///wQABAAGAAYABgAIAAgACQAJAAgACQAJAAkACwAL
AAsACwALAAwADAAMAAwACwAKAAgACQAKAAsADAALAAsACwALAA0ADQAMAAwADQANAA0A
DgAMAAwADAAMAAwADQAOAA8ADgANAAwADAAMAAsACwALAA0ADQANAA0ADAAMAAwACgAM
AA0ADQANAAsACwAMAAwADgAOAAwADAAMAA0ADQAOAA0ADAALAAkACQAKAAwADQAMAAsA
CgAJAAsACQAIAAgACgAKAAoACgAIAAcABQADAAQABQAFAAYABgAFAAQAAgACAAIAAgAC
AAIAAgACAAIAAgABAAAA//8BAAAAAAABAP////////////////////8BAAEAAgACAAAA
AAAAAAAAAQACAAMABQADAAMABAAEAAUABQAFAAMABQAFAAUABQADAAMAAwADAAQAAwAG
AAcABgAGAAUABAAGAAYABAAEAAQABgAHAAcABgAFAAQAAwAEAAUABwAIAAgACAAHAAYA
BgAGAAUABQAFAAUABQAFAAQABAAEAAQABAAEAAUABgAGAAcABgAFAAcABgAEAAQABgAH
AAcACAAHAAYABQAEAAUABgAHAAkACAAHAAYABQAHAAcABgAFAAUABgAGAAcABwAGAAUA
BAAEAAMABAAGAAQABQAFAAUABgAGAAUABQAHAAcACQAJAAcABgAFAAQABgAFAAUABgAE
AAQABAAEAAQABAAEAAMABQAFAAUABgAFAAQAAwACAAQAAwADAAMAAQACAAIAAgAEAAMA
AwACAAIAAwADAAQAAwACAAIAAQACAAIAAwAEAAMAAwACAAEAAQABAAEAAAACAAMAAwAD
AAEAAQABAAEAAwAFAAUABAACAAIAAgACAAIAAgACAAIABAAEAAQABAACAAIAAgACAAQA
BAAEAAQAAgACAAIAAgAEAAQABAAEAAQABAAEAAQAAgACAAIAAgAEAAQABAAEAAQABAAE
AAQABAAEAAQABAAEAAQABAAEAAIAAgACAAIABAAEAAQABAAEAAQABAAEAAIAAgACAAIA
BAAEAAQABAACAAIAAgACAAQABAAEAAQAAgACAAIAAgACAAIAAgACAAQABAAEAAQAAgAC
AAIAAgAEAAQABAAEAAIAAgACAAIABAAEAAQABAAFAAYABwAIAAgACAAIAAgACgAKAAoA
CwAJAAkACAAHAAYABQAEAAIAAgABAAAA///7//r/+f/4//r/+f/5//n/9//1//P/7//x
//H/8P/v/+//8P/x//L/8f/x//L/8v/0//T/9f/3//b/9v/2//j//P/8//7//v/+////
///////////+//7/AQACAAIAAgACAAEAAAD//wEAAQD//wEAAQACAAIAAgAAAAAAAAAA
AAIAAgADAAMAAQABAP////8CAAcADQATABUAEQANAAkACwAOABAAEAAPAAkA+P/j/9n/
2//b/9P/y//A/7n/wf/L/87/yv/K/8j/yv/M/8z/yf/F/8X/zP/T/9r/3v/k/+z/8v/6
/wAAAwAEAAMABAADAAIABAAEAAUABQAIAAkACQAJAAcABwAHAAcACQAKAAoACgAJAAkA
CQAIAAgACAAIAAgACQAJAAkACQAJAAkACAAIAAsACwALAAwACwAKAAkACAAJAAkACQAJ
AAsACwALAAwACgAJAAkACQALAAsACwALAAoACgAKAAgACgALAAsACwALAAsADAAMAAoA
CgAIAAgACgALAAsADAAKAAoACgAJAAgACAAJAAkACwALAAsACwAJAAcABgAGAAgACAAI
AAgABwAHAAYABQAFAAUABAAEAAMAAwADAAIAAAAAAAAAAAACAAIAAgACAAAA///+//3/
///+//7///////////////3//f/9//3//v///wEAAgAAAAAAAAAAAAAAAAAAAAEAAQAB
AAIAAgD////////9//////////////////////////3/////////AAAAAAAA/v/+//z/
/P/7//7/AAABAP///////////f/9//7//v///wAAAAAAAP7//v/9//3//v///wAAAQAB
AAAA///+/////v/+//7///8BAAEAAQD///7//P/8//3///8AAAIAAQAAAP///v/+//7/
/v///////////////f/9//z/+//9//7//v///////v/9//z//P/7//z//v/+////////
//z//P/7//v//f/9///////8//z//P/8//z/+//7//z//v/+//7//v/8//z//P/7//3/
/f/9//7//P/8//z//P/+//3//f/9//3//v/+//7//v/9//3//P/8//3//f/+//z//P/9
//3//f/8//z//P/8//3//f/9//v/+//7//r//P/9//3//f/7//v/+//7//v/+//7//7/
/v/+//7//v/9//z/+//6//z//P/8//z//P/8//z//P/8//z//P/8//7//v/+//7//f/8
//v/+v/8//z//P/8//r/+v/6//r/+v/6//r/+v/8//z//P/8//r/+v/6//r//P/8//z/
/P/6//r/+v/6//r/+v/6//r/+v/6//r/+v/4//j/+P/4//j/+P/4//j/+P/4//j/+P/4
//j/+P/4//r/+v/6//r/+P/4//j/+P/6//r/+v/6//r/+v/6//r/+P/4//j/+P/6//r/
+v/6//r/+v/6//r/+//8//3//v8AAAAAAAAAAAAAAAABAAEAAQAAAP///v/8//r/9//2
//X/9P/z//H/8v/x//D/8P/v/+//7//u/+//7v/r/+v/6//q/+n/6f/s/+3/7v/v/+//
8P/w//D/7v/v//H/8v/z//T/9//6//n/+v/5//j/+f/5//n/+f/7//r/+v/7//r/+v/6
//v//f/9//3//f/7//n/+//7//z//P/8//z/+v/6//r/+v/8//3//f/9/////f///wAA
BQAJAA0ACwAJAAcACQALAAwADAAKAAMA9f/g/8//y//N/8n/v/+x/6b/pf+x/7n/uP+4
/7r/vP/A/8D/vv+5/7n/vf/G/9H/2P/e/+b/7P/y//j/+v/7//z//v8AAAAAAAAAAAAA
AQABAAIAAwADAAMAAwADAAMAAwABAAIAAgACAAUABQAFAAQAAgACAAIAAgADAAMAAwAD
AAUABQAEAAQABQAFAAUABgAIAAgACAAIAAYABQAEAAMABQAFAAUABgAGAAUABQAFAAMA
AwADAAMABQAGAAcABgAEAAUABQAFAAcABwAIAAgACAAIAAYABgAEAAUABQAGAAgACAAI
AAcABAAEAAUABQAHAAcABwAHAAcABQAEAAQAAgACAAIAAgADAAMAAgABAAEAAQAAAAAA
AQABAAEAAAAAAAAAAAAAAP///v/9//z//v/9//z/+//5//j/+P/5//n/+f/5//n/+//7
//v/+//5//n/+v/6//r/+v/6//r/+v/6//r/+//7//v//P/8//v/+//7//n/+f/5//n/
+f/7//v/+//7//n/9//5//n/+f/6//r/+v/6//r/+P/4//b/+P/5//n/+f/5//n/+f/3
//f/+P/4//f/+P/4//j/+v/6//n/+f/3//f/9//3//r/+v/6//r/+f/4//j/+P/5//v/
+//7//v/+v/4//j/+P/5//n/+v/8//z//P/8//j/+P/4//n/+f/5//n/+f/7//v/+v/5
//f/+P/4//n//P/8//z//P/5//f/9//4//r/+//7//v/+v/6//n/+f/3//f/+f/5//j/
+P/4//j/+P/3//f/+P/4//j/+P/4//j/+P/4//f/9//3//f/+P/6//r/+v/6//r/+f/5
//n/9//4//j/+P/4//f/9//2//j/+f/5//r//P/8//3//f/5//j/+P/4//j/+f/5//n/
+f/5//n/+P/4//n/+f/5//v/+//7//v/+f/7//v/+v/4//j/+P/4//r/+v/6//r/+v/6
//r/+v/8//z//P/8//v/+v/5//j/+f/6//v//P/8//z//P/8//r/+v/6//r//P/8//z/
/P/6//r/+v/6//z//P/8//z//v/+//7//v/8//z//P/8//7//v/+//7//P/8//z//P/8
//z//P/8//7//v/+//7//P/8//z//P/9//7///8AAP7//v/+//7/AAAAAAAAAAAAAAAA
AAAAAP7//v/+//7/AQACAAMABAACAAIAAgACAAMABAAFAAYACAAIAAgACAAGAAcABwAH
AAkACQAJAAkACAAGAAYABQAEAAMAAQAAAP///v/+//3//f/9//z/+//8//n/+f/5//f/
9f/0//T/8//0//X/9f/3//j/+f/6//n/+//8//z//v8AAAIAAgAEAAQABAAFAAcABwAH
AAcABgAGAAcACAAGAAYABwAHAAgACQAKAAsABwAJAAkACgAMAAwADAAMAAwADAAMAAwA
DQANAA0ADQALAAsADgAPAA8AEwAXABkAFwAVABMAFgAaABoAGQAXABQACwD5/+v/7f/z
/+//6P/f/9X/0f/a/+D/3v/g/+L/4v/g/+H/3f/V/9L/0//a/+L/6v/w//b//v8GAAkA
CgAMAA4ADgAOABAAEAARABEAEAARABEAEQATABMAEwATABMAFAAUABQAFQAVABUAFAAU
ABQAFAAUABMAEwATABMAFQAVABQAFAATABMAEwAUABQAFAAUABQAFQAVABUAFQATABMA
EwAUABYAFQAVABUAEwATABMAEwAWABYAFgAUABYAFwAXABcAFgAVABUAFAAWABYAFAAU
ABIAEwATABQAFAAUABQAEwAUABQAFQAVABQAEwASABEAEgARABEAEgAQABAAEAAQABEA
EQAQAA8ADwAPAA4ADgANAA0ADQAMAA4ADgAOAA4ADAAMAAwADAAMAAsACgAJAAkACAAI
AAkABwAHAAcABwAJAAkACQAJAAkACQAKAAoACgAKAAoACgAMAAwADAANAAsACwAMAAwA
DQANAA0ACwALAAsACwALAA0ADQANAA0ADwANAA8ADwAOAA4ADQAMAA0ADgANAA4ACgAM
AA0ADQANAA0ADQANAA0ADQAOAA4ADgAOAA0ADAAOAA4ADQANAAsACwALAAsADgAOAA4A
DgANAAwADAAMAAsADQANAA0ADwAOAAwADAAMAA0ADQAOAAwADAAMAAwADAAMAAwADQAL
AAsACwALAAwADQANAA0ACwAMAAwADQAMAAwADAAMAA0ACwALAAwACgALAAsACwAMAAwA
CwALAAoACQAKAAkACgAKAAoACgAKAAkACQAKAAgACAAIAAgACgAKAAoACQAHAAcABwAI
AAgACAAIAAgACgAJAAkACQAHAAgACAAIAAoACQAJAAgABgAHAAcACAAGAAYABwAHAAcA
BgAGAAYABAAFAAUABQAHAAcABwAGAAYABwAHAAcABQAFAAUABQAHAAcABQAEAAQABAAE
AAQABQAGAAcACAAFAAQAAwACAAQABAAEAAQABAAEAAQABAACAAIAAgACAAMABAAFAAYA
BAAEAAQABAAGAAYABgAGAAYABgAGAAYABAAEAAQABAAGAAYABgAGAAUABAADAAIABAAE
AAQABAAEAAQABAAEAAIAAgACAAIAAwAEAAUABgAEAAQABAAEAAIAAgACAAIABAAEAAQA
BAACAAIAAgACAAMABAAFAAYABAAEAAQABAAEAAQABAAEAAUABgAHAAgACAAIAAgACAAJ
AAoACwAMAAoACwALAAsADAALAAoACQAIAAYABgAFAAIAAQD///7//v/+///////+//3/
+//5//r/9//3//f/9v/1//X/9v/0//T/9P/z//f/+P/5//r/+v/7//v/+v/8//7/AAAA
AAIAAgACAAMAAQABAAEAAQABAAIABAAGAAQABAAFAAUABQAFAAUABQAFAAcABwAIAAcA
BgAFAAQABQAGAAcACAAIAAcABgAFAAUABQAIAAsAEQAVABcAFQARAA0ADwAUABYAFgAT
ABEABADt/93/2//f/9v/0//I/7//vf/H/8z/yv/K/8r/zP/Q/9L/z//J/8f/yv/R/9j/
3v/m/+7/+P/+/wQABQAEAAQABgAGAAYABwAIAAoACwALAAsACgAJAAsACwALAAsACwAM
AAwADAANAA0ADQAMAA4ADgAOAA4ADQANAA0ADQAPAA8ADgAOAA8ADwAPABAADwAOAA0A
DAAMAA0ADgAPAA4ADQAMAAwADAALAAsACwANAA0ADQANAAwADAAMAAoACwANAA4ADwAO
AA0ADQAMAAwADAAKAAoADAANAA0ADgANAAwACwAJAAkACgAMAA0ACwALAAsACwALAAkA
CAAIAAgACAAIAAgABQAFAAQAAwAEAAUABQAGAAYABQAEAAIABAAEAAQABAAEAAQABAAE
AAMAAQD///3//v/+////AQAAAP///v/9/////////////////wAAAAD///7//f/8//3/
/v///wEAAAD//////v/////////9/////////////f/9//3//f/+//3/AAABAP//AAAA
AAAAAgACAAAAAAD+/wAAAQABAAAA///+//3//P/9////AAAAAAAA///+/wAAAAD/////
AQABAAEAAQABAAAA///+/wAAAAABAAIAAAABAAAA//8AAAAA//8AAAAAAQABAAIAAQAA
AP///v/9//7///8BAP//////////AQABAAAA/////wAAAAABAAEAAAD///7//v/9//7/
AAD//////v/9//3//v/+/////////wEAAQD+//7//v/+/wAA/////wAA///+//3//P/+
//7//v/9//3//f/9//7//f/8//v/+v/7//v//P/9//z//P/7//r//P/7//v/+v/6//v/
+//8//r/+v/7//v/+v/6//v//P/6//v/+//7//v/+//7//r/+v/7//v/+//5//n/+f/5
//3//f/7//z/+v/6//r/+v/6//r/+v/6//r/+v/6//r/+v/6//r/+v/8//z//P/8//r/
+v/6//r/+v/6//r/+v/6//r/+v/6//j/+P/4//j/+f/6//v//P/6//r/+v/6//r/+v/6
//r/+v/6//r/+v/4//j/+P/4//r/+v/6//r/+P/4//j/+P/2//b/9v/2//j/+P/4//j/
9v/2//b/9v/4//j/+P/4//b/9v/2//b/+P/4//j/+P/4//j/+P/4//b/9v/2//b/+P/4
//j/+P/2//b/9v/2//f/+P/5//r/+//8//3//v/8//z//P/8//////////7/+//6//n/
+P/0//T/8//y//L/8f/x//H/7v/u/+3/7f/t/+z/6//q/+n/6f/p/+j/5//n/+j/6f/s
/+3/7f/u/+z/7P/s/+3/7//w//D/8P/y//T/9P/2//b/9v/3//f/9//3//f/9v/0//X/
9v/2//j/+f/5//n/+f/5//n/9//5//n/+v/6//r/+v/6//r/+v/6//r/+//9//3//f/9
//3/AAADAAkADwANAAkABwAJAA0ADgAMAAoABQD5/+T/1f/P/9H/y//B/7X/qP+l/7H/
uf+4/7r/vP++/8D/wP++/7v/uf+9/8j/0f/Y/97/5P/s//D/9v/8//3//v/+/wAAAAAA
AP7//v//////AgADAAMAAwABAAEAAQABAAEAAgACAAIABQAFAAUABAACAAIAAgACAAUA
BQAFAAUABQAFAAQABAADAAMAAwAEAAYABgAGAAYAAwADAAMAAwAFAAUABQAGAAQAAwAD
AAMAAwADAAMAAwAGAAYABgAEAAIAAwADAAMABQAFAAYABgAGAAYABAAEAAQABQAFAAYA
BgAGAAYABQACAAIAAwADAAUABQAFAAUABQADAAIAAgAEAAQABAAEAAUABQAEAAMAAQAB
AAAAAAABAAEAAQAAAP7//v/+//7//P/8//z//P/+//3//P/7//v/+v/6//v/+//7//v/
+//9//3//f/9//z/+//7//r/+//8//3//v/9//z/+//7//3//f/+//7//f/9//3/+//9
//3//f/9//3//f/9//3//f/7//3//f/9//7//v/+//7//v/8//z/+v/8//3//f//////
//////v/+//8//z//f/+//7//v/+//7//f/9//3//f/9//3/AAAAAAAAAAD9//z//P/8
////AQABAAEAAQAAAP7//v/8//3//f/+//7//v/+//7/+v/6//r/+//8//3//v//////
///+//3/+//8//z//f/+//7//v/+//3/+//7//z//v/////////+//7//f/9//v/+//9
//3//v/+//7//v/8//v/+//8//7//v/+//7//v/+//7//f/9//3//f/+/wAAAAAAAAAA
/v/9//3//f///wAAAAAAAP7//f/9//z//v//////AAACAAIAAwADAP///v/+//7/AAAB
AAEAAQABAAEAAQAAAAAAAQABAAEAAwADAAMAAwABAAEAAQACAAIAAgACAAIAAAAAAAAA
AAAAAAAAAAAAAAMABAAFAAYAAwACAAEAAAABAAIAAwAEAAQABAAEAAQAAwACAAEAAAAB
AAIAAwAEAAIAAgACAAIABAAEAAQABAAGAAYABgAGAAUABAADAAIAAwAEAAUABgAEAAQA
BAAEAAQABAAEAAQABAAEAAQABAAEAAQABAAEAAYABgAGAAYABAAEAAQABAAEAAQABAAE
AAQABAAEAAQABgAGAAYABgAHAAgACQAKAAoACgAKAAoADAAMAA0ADQAMAAoACAAGAAYA
BgAFAAYABQAEAAMAAQD+//3//P/8//3//f/9//z/+f/4//X/9f/1//T/8//z//T/9f/2
//f/9f/2//b/9v/3//n//P/+//z//P/+/wAAAAACAAIAAgADAAMAAwADAAMAAgACAAMA
BAAEAAQABQAFAAUABQAFAAUAAwAFAAUABgAGAAYABgAGAAYABgAGAAYABwAHAAcACQAH
AAUABAAHAA0AEwAZABkAFwATAA8ADgAQABIAEwARAA4AAwDx/+n/7f/x/+v/4P/X/9H/
1f/g/+D/3P/e/9z/1v/Y/9v/2f/T/9D/0//a/+D/5P/q/+7/9P/8/wUACgAIAAoACgAK
AAgACAAJAAkADAANAA0ADQANAA0ADQANAA0ADgAOAA4ADwAPAA8ADgAOAA4ADgAOABEA
EQARABEADwAPAA4ADgAPAA8ADwAQABAAEAAQABAADwAPAA8ADwARABEAEQASABAADwAP
AA8ADwAPAA8ADwAQABAAEAAOAA4ADwAPAA8ADwAPABAAEAAQABAADgAOAA4ADwAPABAA
EAAQABAADwAMAAwADQANAA8ADwAPAA8ADQALAAoACgAKAAoACgAKAAsACwAKAAkABwAH
AAYABgAHAAcABwAGAAYABgAGAAYABAAEAAQABAAEAAMAAgABAP///v/+////AQABAAEA
AQD//////////wEAAQACAAIAAgACAAIAAgAAAAAAAAABAAIAAwAFAAYAAwADAAMAAQAD
AAMAAwADAAUABQAFAAUAAwABAAMAAwAFAAYABgAGAAQABAACAAIAAgAEAAUABQAFAAUA
BQAFAAEAAQACAAIAAwAEAAQABAAEAAQAAwADAAMAAwADAAMABgAGAAYABgADAAIAAgAC
AAUABwAHAAcABQAEAAIAAgACAAMAAwAEAAQABAAEAAQAAgACAAIAAwADAAMAAwADAAEA
AQAAAP//AQACAAIAAwACAAIAAgACAAEA/////wAAAgADAAMAAwAAAAAA//////////8B
AAEAAgACAAIAAgAAAP////8AAAAAAAAAAAAAAAAAAAAA//8BAAEAAQACAAIAAgACAAIA
AQD///7//f///wAAAAAAAAAA//////7//v//////AAAAAAAAAQABAP///v/+//7/AAAB
AAEAAQD////////+//7////////////////////9//3//f/+/wAAAAAAAAAA/v/+//7/
/v/8//z//P/8//7//v/+//7//P/8//z//P/8//z//P/8//r/+v/6//r/+v/6//r/+v/8
//z//P/8//v/+v/5//j/+f/6//v//P/6//r/+v/6//j/+P/4//j/+v/6//r/+v/4//j/
+P/4//n/+v/7//z/+//6//n/+P/6//r/+v/6//r/+v/6//r/+P/4//j/+P/6//r/+v/6
//j/+P/4//j/+P/4//j/+P/6//r/+v/6//r/+v/6//r//f/+////AAD+//7//v/+/wAA
AAAAAAEAAQABAAAA///8//v/+v/4//r/+f/4//f/9f/0//P/8v/w/+//7//v//D/7//u
/+v/6f/p/+j/5//p/+r/6//s/+3/7f/u/+7/7P/s/+3/7//y//L/8v/0//T/9P/2//b/
+P/5//n/+f/5//n/+P/4//f/+P/4//j/+//7//v/+//5//n/9//5//v//P/8//z/+//6
//n/+P/6//r/+//7//3//f/9//v/+v///wUACQALAAkABwAJAAsADAAOAAwABwD//+z/
2f/T/9n/1//N/8P/tv+v/7f/wf/E/8T/xP/E/8T/xP/E/7//vf/B/8j/0f/W/97/5P/o
/+7/9P/6//3//v/+/wAAAAAAAP7//v//////AAABAAEAAQADAAMAAwADAAEAAgACAAIA
BQAFAAUABAACAAIAAgACAAUABQAFAAUAAwADAAIAAgADAAMAAwAEAAQABAAEAAQAAwAD
AAMAAwAFAAUABQAGAAQAAwADAAMAAwADAAMAAwAEAAQABAACAAIAAwADAAMAAwADAAQA
BAAEAAQAAgACAAIAAwADAAQABAAEAAQAAwACAAIAAwADAAUABQAFAAUAAwABAAAAAAAA
AAAAAAAAAP/////+//3//f/9//z//P/9//3//f/8//r/+v/6//r/+v/6//r/+v/6//n/
+P/3//X/9P/0//X/9//3//f/9//3//f/9//3//X/9f/2//b/+P/4//j/+P/2//b/9v/3
//n/+f/6//r/9//3//f/9f/3//f/9//3//f/9//3//f/9//1//f/9//5//r/+v/6//j/
+P/2//b/9P/2//f/9//5//n/+f/5//f/9//4//j/+f/6//r/+v/4//j/9//3//n/+f/5
//n/+v/6//r/+v/5//j/+P/4//n/+//7//v/+//6//j/+P/4//n/+f/6//z//P/8//z/
+P/4//j/+f/5//n/+f/5//n/+f/4//f/+f/6//r/+//8//z//P/8//n/9//3//j/+v/7
//v/+//6//r/+f/5//f/9//5//n/+v/6//r/+v/4//f/9//4//r/+v/6//r/+P/4//j/
9//3//f/9//4//r/+v/6//r/+P/3//f/9//5//r/+v/6//j/9//3//b/9v/3//f/+P/6
//r/+//7//f/9v/2//b/+P/5//n/+f/3//f/9//2//j/+f/5//n/+//7//v/+//5//f/
9//4//r/+v/6//r/+P/4//j/+P/6//r/+v/6//z//P/8//z/+v/6//r/+v/8//z//P/8
//r/+v/6//r/+v/6//r/+v/6//r/+v/6//r/+v/6//r//P/8//z//P/6//r/+v/6//r/
+v/6//r//P/8//z//P/7//r/+f/4//n/+v/7//z/+v/6//r/+v/8//z//P/8//7//v/+
//7//f/8//v/+v/7//z//f/+//z//P/8//z/+v/6//r/+v/8//z//P/8//z//P/8//z/
//8AAAEAAgAAAAAAAAAAAAIAAgACAAIABQAFAAUABAACAAAA/v/8//r/+v/5//j/9//1
//T/8//0//T/8//z//H/8P/v/+7/7f/t/+3/7P/t/+3/7v/v/+7/7//v//D/8P/w//D/
8f/1//b/9v/2//b/+P/4//r/+v/6//v/+//5//n/+f/4//r/+//8//z//P/9//3//f/7
//v/+//5//3//f/+//7//P/8//z//P/8//z//P/9/////f/9//3///8AAAUACwAPAA8A
DQALAAsADQAOAA4ADAAJAP//6v/V/8//0f/N/8H/t/+q/6n/tf+9/77/vv/A/77/wP/E
/8L/vf+9/8H/yv/T/9j/3v/m/+z/8v/4//7/AQACAAAAAgACAAIAAAAAAAEAAQAEAAUA
BQAFAAMAAwADAAMABQAGAAYABgAFAAUABQAEAAQABAAEAAQABwAHAAcABwAGAAUAAwAC
AAUABQAFAAYABgAGAAYABgADAAMAAwADAAUABQAFAAYABAADAAMAAwAFAAUABQAFAAYA
BgAGAAQAAgADAAMAAwADAAMABAAEAAQABAACAAIAAgADAAMABAAGAAYABgAFAAIAAgAD
AAMABQAFAAUABQADAAEAAAAAAAIAAgACAAIAAQABAAAA/////////v/+//3//f/9//z/
/P/6/w==
         </WaveFormData>
      </LeadData>
      <LeadData>
         <LeadByteCountTotal>10000</LeadByteCountTotal>
         <LeadTimeOffset>0</LeadTimeOffset>
         <LeadSampleCountTotal>5000</LeadSampleCountTotal>
         <LeadAmplitudeUnitsPerBit>4.88</LeadAmplitudeUnitsPerBit>
         <LeadAmplitudeUnits>��V</LeadAmplitudeUnits>
         <LeadHighLimit>2147483647</LeadHighLimit>
         <LeadLowLimit>268435456</LeadLowLimit>
         <LeadID>V2</LeadID>
         <LeadOffsetFirstSample>0</LeadOffsetFirstSample>
         <FirstSampleBaseline>0</FirstSampleBaseline>
         <LeadSampleSize>2</LeadSampleSize>
         <LeadOff>FALSE</LeadOff>
         <BaselineSway>FALSE</BaselineSway>
         <ExcessiveACNoise>FALSE</ExcessiveACNoise>
         <MuscleNoise>FALSE</MuscleNoise>
         <LeadDataCRC32>609821368</LeadDataCRC32>
         <WaveFormData>
+v/6//r/+v/6//r/+v/6//j/+P/4//j/+P/4//j/+P/2//b/9v/2//b/9v/2//b/+P/4
//j/+P/3//b/9f/0//b/9v/2//b/9P/0//T/9P/0//T/9P/0//b/9v/2//b/9f/0//P/
8v/1//b/9//4//f/9v/1//T/9P/0//T/9P/1//b/9//4//X/9P/z//L/8//0//X/9v/0
//T/9P/0//T/9P/0//T/9v/2//b/9v/1//T/8//y//T/9P/0//T/9P/0//T/9P/0//T/
9P/0//T/9P/0//T/9P/0//T/9P/2//b/9v/2//T/9P/0//T/9P/0//T/9P/2//b/9v/2
//T/9P/0//T/9v/2//b/9v/0//T/9P/0//T/9P/0//T/9v/2//b/9v/1//T/8//y//P/
9P/1//b/9P/0//T/9P/0//T/9P/0//b/9v/2//b/9P/0//T/9P/1//b/9//4//b/9v/2
//b/+P/4//j/+P/6//r/+//7//n/+f/3//f/+v/6//r/+v/4//n/+f/5//j/9//2//b/
+P/4//j/+P/2//T/8//y//D/8P/x//L/8P/w/+//7f/w//H/8v/0//b/9v/2//b/8//z
//L/8f/y//X/9v/4//b/9v/2//b/9v/2//b/9//3//f/9//3//f/9//3//f/+f/5//n/
+f/4//j/9//2//j/+P/4//j/+v/6//v/+//3//X/9v/1//f/9//8/wYAEAAYACEALgBA
AGEAjwC2AMgA0gDYANMAxQCyAJ4AhQBdACMA2P+L/1j/TP9R/1X/Vv9V/1P/V/9l/3P/
gP+S/6D/r/+6/8X/0P/Z/+L/7P/1//n//v/+//7///8BAAIABAAFAAQABgAHAAgACAAI
AAgACAALAAsADQAOAAwADAAMAAwADwAPAA8ADwAPAA8ADwAPAA8ADwAQABAAEgATABMA
FAATABIAEQAQABEAEgATABYAFAAUABYAFgAWABYAFgAXABcAGQAZABoAGAAYABkAGQAc
ABwAHQAfAB4AHgAfACAAIgAiACMAIwAjACUAJwAoACgAKQAoACgAKgAsAC4AMQAzADQA
MwA0ADcAOAA5ADoAPgA/AEEAQgBBAEEAQQBAAEUARgBHAEoASQBJAEgARwBJAEgASABI
AEcARwBHAEYARQBEAEIAQAA/AEAAQQA/AD0AOgA3ADUAMwAxADAALgArACoAJgAlACIA
HwAcABoAGQAXABcAFgASABAADQAKAAkACAAFAAMABAAEAAQABQADAAIAAAD+//7//v/+
/////f/9//3//f/8//z/+//7//3//f/9//3//P/7//r/+f/6//v//P/8//r/+//7//v/
+//7//v/+//9//3//f/+//7//f/8//r/+//8//3//v////7//f/8//z//P/8//z//f/+
////AAD///7//v/9//7//v///wAAAAAAAP///v/+//7//f/9//////8AAAEA///+//7/
/f////////////3//f/9//3///////7//f//////AAAAAP///v/9//z/+//7//z//v/9
//z/+//6//r/+P/4//j/+v/6//r/+v/4//j/+P/3//n/+f/5//n/9//3//f/9//5//n/
+P/4//j/+P/4//n/+P/3//b/9f/4//f/+P/5//n/+v/3//b/9v/2//b/9v/3//f/9//4
//b/9v/2//b/9//5//n/+P/2//b/9v/2//b/9v/2//b/9v/2//b/9v/0//T/9P/0//b/
9v/2//b/9P/0//T/9P/2//b/9v/2//b/9v/2//b/9P/0//T/9P/1//b/9//4//b/9v/2
//b/9v/2//b/9v/2//b/9v/2//T/9P/0//T/9v/2//b/9v/0//T/9P/0//T/9P/0//T/
9v/2//b/9v/1//T/8//y//T/9P/0//T/9P/0//T/9P/0//T/9P/0//T/9P/0//T/8v/y
//L/8v/z//T/9f/2//T/9P/0//T/9P/0//T/9P/1//b/9//4//f/9v/1//T/9//4//r/
+//6//n/9v/1//b/9v/2//b/9v/3//f/9//0//P/8v/y//T/9P/0//T/8v/w/+//7v/r
/+r/6v/q/+z/7v/v/+//7f/t/+3/7v/w//D/8P/w/+7/7//v/+//7//x//H/8v/y//L/
8v/y//D/8P/w//H/8//z//P/8//x//H/8f/x//H/8f/x//H/8//0//T/9P/z//L/8f/w
//H/8v/0//X/8//x/+7/7f/v//f/AgAOABoAKAA5AFQAfgCpAMMAzgDaAN4A1ADBAK0A
lgBwADsA8/+f/1j/Of84/z7/P/8//z7/Q/9R/2P/c/+H/5r/qP+y/7v/xP/N/9b/3//q
//L/+f/7//3//P/7//v/+//8//7///8CAAQABQAGAAUABAADAAIABAAFAAgACgAIAAgA
CAAIAAkACQAJAAkACwALAAsACwAJAAkACgAKAAwADQANAA4ADAAMAAwADAAOAA4ADgAQ
ABAAEAASABIAEAAQABAAEQATABUAFQAWABQAFAAVABUAGAAYABkAGwAcABwAHQAeAB4A
HgAfAB8AIQAjACUAJgAlACcAJwAoACsALAAtAC8AMgA0ADQANgA3ADgAOQA6AD4APwBB
AEIAQgBDAEQARABGAEYARgBIAEgASQBJAEkARwBGAEYARgBGAEcASABIAEUARABCAEAA
PgA+AD4AOwA6ADgANgA1ADAALQArACgAJwAmACIAIQAcABkAFgAUABIADwAOAAwACwAK
AAgABgAEAAIA/v/7//3//P/7//v/+P/4//f/9v/3//b/9f/1//X/9f/1//X/8v/y//H/
8f/z//P/8//z//H/8f/x//H/8f/x//H/8P/y//P/8//z//H/8f/x//H/8//z//P/9P/z
//P/8//y//D/8P/w//D/9P/0//T/9P/y//L/8v/y//P/9P/1//b/9P/0//X/9f/3//b/
9v/2//f/+P/4//j/9v/2//X/9f/3//f/+P/5//f/9v/2//X/9f/1//X/9f/3//f/9//3
//X/9f/0//P/9f/1//b/9v/1//T/8//y//L/8f/x//L/9P/0//T/9P/z//D/7//u/+//
8P/x//L/8P/w//D/7//v/+//7//v//H/8f/x//H/8P/v/+3/7P/u/+7/7v/v/+3/7f/t
/+3/7//t/+3/7f/u//D/7v/u/+z/7P/s/+z/7P/t/+7/8P/v/+7/7f/s/+n/6//r/+7/
7v/u/+7/7v/t/+z/6//q/+v/7P/t/+7/7P/s/+z/7P/s/+z/7P/s/+7/7v/u/+7/7P/s
/+z/7P/u/+7/7v/u/+z/7P/s/+z/7P/s/+z/7P/u/+7/7v/u/+z/7P/s/+z/7P/s/+z/
7P/s/+z/7P/s/+z/7P/s/+z/7v/u/+7/7v/s/+z/7P/s/+7/7v/u/+7/7P/s/+z/7P/s
/+z/7P/s/+z/7P/s/+z/6v/q/+r/6v/s/+z/7P/s/+z/7P/s/+z/7P/s/+z/7P/u/+7/
7v/u/+z/7P/s/+z/7f/u/+//8P/w//D/8P/w//D/8f/x//H/8//x//H/8v/w//D/8P/w
//H/8f/x/+7/7f/s/+z/7P/q/+r/6v/q/+r/6f/o/+X/5P/k/+T/5P/o/+n/6f/p/+n/
6f/q/+r/6f/o/+f/5v/o/+n/6v/r/+z/6//r/+r/7P/s/+z/6v/q/+r/6//r/+v/6//r
/+v/7f/t/+3/7f/s/+v/6v/p/+z/7P/s/+z/6v/q/+r/6v/s/+3/7f/t/+3/6v/r/+3/
9/8AAAoAGAAsAEUAbACcAMEAzwDaAOQA4ADQAL0ApwCIAFoAFwC//2X/Kv8d/yD/JP8n
/yn/Lv8//1H/Yf9x/4P/lv+m/7L/vf/G/8//2P/h/+j/7P/v//P/9v/2//b/9//3//j/
+v/7//z//v///wAAAAAAAAAAAAD/////AQACAAMABAAFAAYABQAFAAUABQAHAAcABwAH
AAkACQAKAAoACAAJAAkACgALAAwADQAOAA0ADAALAAwADgAOABAAEAAQABAAEAARABEA
EwATABQAFgAWABcAFwAWABYAFwAZABwAHAAdAB4AIAAgACEAIQAhACMAJQAmACkAKwAr
ACwALQAuAC8AMQA0ADYANgA4ADkAOgA7ADwAPgA/AEEAQgBGAEcASABIAEgASABIAEoA
TABNAE0ATQBLAEoASgBKAEkASQBJAEgASQBIAEYARABAAEAAQAA9ADwAOgA4ADcANAAx
AC8ALAAoACYAIQAfAB4AGwAYABYAEwAPAA0ACgAJAAgABgAEAAMAAgD///3/+//6//n/
+f/5//r/+v/6//j/9v/0//P/9f/1//X/9f/0//T/8//z//H/8f/x//H/8v/z//T/9f/z
//P/8//y//T/9f/1//X/9f/1//X/9f/z//P/8//0//b/9//4//j/9v/2//b/9v/4//j/
+P/4//r/+v/6//r/+P/4//j/+P/6//r/+//7//n/+P/4//j/+f/6//r/+v/6//r/+f/5
//f/9//4//n/+v/6//v/+//6//n/+P/3//n/+f/5//n/+//7//r/+f/3//f/+P/4//r/
+v/6//r/+P/3//f/+P/2//b/9v/2//b/9P/0//T/8v/y//L/8v/0//T/9P/z//H/8f/x
//H/8f/x//H/8f/z//P/8v/y//L/8v/y//P/9P/1//b/9//1//P/8//z//b/+P/2//b/
9v/2//b/9v/z//P/8//0//b/9v/2//b/8//z//X/9v/2//b/9v/2//b/9v/2//b/9P/0
//T/9P/2//b/9v/2//T/9P/0//T/9v/2//b/9v/2//b/9v/2//T/9P/0//T/9f/2//f/
+P/2//b/9v/2//j/+P/4//j/+P/4//j/+P/2//b/9v/2//f/+P/5//r/+f/4//f/9v/4
//j/+P/4//j/+P/4//j/9v/2//b/9v/3//j/+f/6//j/+P/4//j/+v/6//r/+v/6//r/
+v/6//j/+P/4//j/+f/6//v//P/8//z//P/8//7//v/+//7/AAAAAAAAAAD/////////
//7///8BAAIAAAAAAAAAAQABAAEA/v/9//z//P/8//z/+v/6//r/+P/4//j/9v/2//P/
8v/x//L/8//z//P/8//0//b/9//4//b/9v/2//f/+f/5//n/+//7//z//P/8//z//P/6
//r/+P/5//n/+f/3//f/9//3//j/+f/6//v/+//7//v//P/8//z//P/8//z//P/8//z/
+//7//v/+f/8//3/+//5//7/CAAQABgAJQA0AEoAbQCZALwAzgDWAN4A2QDLALoAqACN
AGUAKQDc/4v/Vv9K/0//V/9a/1f/U/9Z/2f/df+G/5b/qP+3/8T/0f/Y/9//5v/w//f/
/f8BAAIAAwAFAAcACAAKAAsACQAKAAoACgALAAwADQAOAA0ADQAPABAAEgASABIAEgAT
ABMAEwATABMAEwATABMAFQAVABYAFgAUABUAFQAWABgAGAAYABgAGAAYABgAGgAZABgA
GQAYABkAGgAbAB0AHAAdABwAHAAeAB4AHwAfACAAIAAhACMAIwAiACIAIgAlACYAKAAp
ACoAKwAsACwALQAvAC8AMAAxADIAMwA1ADcAOAA3ADgAOgA8AD4AQABBAEEAQgBCAEYA
RwBIAEgASgBKAEoATABKAEsASwBLAEwATABNAE4ASwBLAEsASgBLAEoASABGAEYARgBG
AEMAQAA+ADwAOwA5ADcANgA0AC8ALgAqACkAKAAlACIAIAAeABsAGgAYABMAEgAQAA4A
DgAOAAwACwAJAAgABwAHAAYABgAFAAQAAwACAAEAAQD/////////////AAAAAAEAAAD/
//7//f////////////////////7//f/9//z/+//8//3//v////3//f/9//7/////////
/v8AAAAAAAAAAAEAAAD///7///8AAAEAAgAAAAAAAAAAAAAAAAABAAEAAwACAAIAAgAC
AAIAAQAAAAEAAgACAAMAAgABAAEAAQADAAIAAgABAAMAAwADAAMAAgABAAAA//8AAAEA
AQABAP////8AAAAAAAAAAAAAAAAAAP////8AAP///v/9//z//f/8//3//v/9//z/+//6
//z//P/8//v/+//7//v/+//5//n/+f/5//v/+//6//r/+P/4//j/+f/7//v/+//7//v/
+f/5//n/+f/6//f/9v/3//j/+f/6//f/9//3//j/+P/4//j/+P/5//n/+f/4//b/9v/2
//b/9//4//n/+v/4//j/+P/4//j/+P/4//j/+P/4//j/+P/2//b/9v/2//j/+P/4//j/
9v/2//b/9v/2//b/9v/2//j/+P/4//j/9v/2//b/9v/3//j/+f/6//n/+P/3//b/+P/4
//j/+P/4//j/+P/4//b/9v/2//b/+P/4//j/+P/2//b/9v/2//j/+P/4//j/+P/4//j/
+P/3//b/9f/0//f/+P/5//r/9//2//X/9P/2//b/9v/2//f/+P/5//r/+f/4//f/9v/5
//r/+//8//z/+//6//n/+f/5//r/+v/4//j/+P/5//f/9//0//P/9f/2//f/+P/3//b/
9f/y//P/8v/v/+7/7P/s/+z/7v/t/+3/7f/t/+7/8P/x//L/8f/w/+//7//x//H/8f/z
//P/9P/0//T/8v/y//D/8P/x//P/9P/1//T/8//y//H/8//z//P/8//z//P/8//0//P/
8v/x//D/8//0//X/9v/0//P/8v/v//D/7f/v//X//v8GAA4AHAArAEIAaACXALkAygDU
ANwA1gDFALMAngCCAFcAGQDJ/3j/Q/80/zb/Of89/zz/Pf9L/1//bf99/47/nv+q/7X/
wP/J/9T/3f/o//L/9f/1//b/9v/2//f/+P/6//3////+/wAAAQACAAIAAgACAAIABQAF
AAcACAAHAAYABQAEAAYABwAIAAkACgAJAAgABwAJAAkACgAKAAoACwALAAwACgAKAAoA
CgALAAwADQAQAA8ADgAPAA4AEAAQABAAEQARABMAEwAUABIAEgATABMAFQAWABgAGwAZ
ABgAGAAYABkAGgAcAB0AHwAhACMAJAAjACUAJQAmACgAKgAsAC8AMQAyADEAMgA1ADYA
NwA4ADwAPQA/AEAAQQBBAEEAQABDAEQARQBIAEcARwBGAEUARgBGAEcASABHAEcARwBG
AEMAQgBAAD4APQA+AD8APQA7ADgANQAzADIALwAtACoAKQAoACQAIwAfABsAFwAUABQA
EQAQAA4ACgAIAAUAAgADAAIA///9//3//P/7//v/+f/4//b/9P/0//T/9P/1//P/8//z
//P/9P/0//P/8//z//P/8//z//H/8f/x//H/8//z//P/8v/w//H/8f/x//H/8f/x//H/
8//z//P/9P/0//P/8v/w//H/8v/z//T/9P/0//T/9P/0//T/9P/0//b/9v/2//b/9P/0
//X/9f/2//b/9//4//j/+P/3//b/9v/2//X/9f/1//X/9v/3//X/9P/0//P/9P/1//b/
9//1//X/9f/1//X/9f/0//P/9f/1//b/9v/1//T/8//y//H/8f/y//T/8//y//H/8P/x
//D/8f/y//D/8P/w//D/7v/u/+7/7f/u/+//8P/x/+//7//v/+//8f/x//D/8P/w//D/
8P/x//D/7//u/+3/7v/t/+7/7//v//D/7f/s/+7/7v/u/+7/7f/t/+3/7v/s/+z/7P/s
/+//7//v/+7/7P/s/+z/7P/u/+7/7v/u/+7/7v/u/+7/7P/s/+z/7P/u/+7/7v/u/+z/
7P/s/+z/7v/u/+7/7v/u/+7/7v/u/+z/7P/s/+z/7f/u/+//8P/t/+z/6//q/+z/7P/s
/+z/7v/u/+7/7v/s/+z/7P/s/+7/7v/u/+7/7P/s/+z/7P/s/+z/7P/s/+7/7v/u/+7/
7P/s/+z/7P/u/+7/7v/u/+z/7P/s/+z/7v/u/+7/7v/u/+7/7v/u/+z/7P/s/+z/7f/u
/+//8P/u/+7/7v/u/+//8P/x//L/9P/0//T/9P/z//L/8f/x//L/8//0//P/8f/y//L/
8v/y//L/8//z//X/8v/x//D/7v/u/+7/7v/w//D/7v/t/+v/5//l/+T/5v/m/+j/6f/q
/+v/7P/t/+3/7P/r/+r/6v/q/+v/6//t/+3/7//v/+7/7v/u/+7/7v/s/+z/7P/r/+v/
6//r/+z/7f/u/+//7f/t/+3/7f/t/+3/7v/u/+7/7v/u/+7/7v/u/+7/7//v//H/8f/u
/+v/7f/1/wAADgAcAC4ARQBsAJwAwwDVAOAA6ADmANgAxwCvAI4AYAAfAMf/bf8w/xv/
IP8k/yf/K/8u/zv/Tf9f/3H/hf+W/6b/sv+7/8b/z//W/+H/6v/w//P/9f/4//j/+P/5
//n/+v/8//3//v8AAAEAAgACAAIAAgACAAMAAwAFAAYACAAIAAgACAAIAAcABgAFAAkA
CQAJAAkACQAJAAoACgAKAAsACwAMAA0ADgAPABAADgAOAA4AEAAQABAAEgASABIAEgAS
ABMAEQATABMAFAAVABYAGAAZABgAGAAZABsAHgAeAB8AIAAgACAAIQAhACEAIwAlACYA
KQArACsALAArACwALQAvADQANgA2ADgAOQA6ADsAPAA+AD8AQQBCAEYARwBIAEgASABI
AEgASgBKAEsASwBLAEsASgBKAEoARwBHAEcARgBGAEYARQBEAEAAQABAAD0APAA6ADgA
NwA2ADMAMQAuACoAKAAjACEAHgAbABgAFgASAA8ADgAMAAkACAAGAAQAAQAAAP3/+//9
//z/+//7//z//P/7//r/9//2//X/9f/3//f/9//3//b/9v/1//X/9f/1//X/9f/1//X/
9f/1//P/8//z//L/8//1//b/9//1//X/9f/1//f/9//3//j/+f/5//n/+P/2//b/9v/2
//r/+v/6//r/+P/4//j/+P/4//j/+P/4//r/+v/7//v/+f/4//j/+P/7//z//P/8//r/
+v/5//n/9//3//j/+f/6//r/+//7//r/+f/4//f/+P/5//r/+//7//v/+v/5//f/9//4
//j/+v/6//r/+v/2//X/9f/2//j/+P/4//j/+P/2//b/9v/2//b/9v/2//b/9v/2//X/
8//z//P/8//1//X/9f/1//P/8//y//L/8v/y//L/8//1//X/9f/1//P/8f/x//H/9P/2
//T/9P/0//T/9P/0//P/8//z//T/9P/0//T/9P/z//P/8f/y//T/9P/0//T/8v/y//L/
8v/y//L/8v/y//P/9P/1//b/9f/0//P/8v/0//T/9P/0//T/9P/0//T/9P/0//T/9P/2
//b/9v/2//T/9P/0//T/9v/2//b/9v/0//T/9P/0//L/8v/y//L/8//0//X/9v/0//T/
9P/0//T/9P/0//T/9v/2//b/9v/0//T/9P/0//b/9v/2//b/9P/0//T/9P/2//b/9v/2
//b/9v/2//b/9v/2//b/9v/3//j/+f/6//j/+P/4//j/+v/7//v/+//7//n/+f/6//j/
+P/4//j/+//7//v/+P/1//T/9P/0//T/9P/0//T/8//z//P/8f/v/+7/7f/s//D/8f/x
//H/7//v//D/8P/x//L/8//0//T/8//y//H/8//z//T/9P/1//b/9//2//T/9P/1//X/
9//3//f/9//1//X/9f/1//X/9f/1//X/+P/4//j/+P/2//b/9v/2//j/+f/5//n/+f/4
//X/8//z//j/BAAOABwAKQA4AFIAdwCfALgAxgDSANYA0QDDALAAmgB5AEkABwC2/3H/
UP9Q/1X/V/9W/1P/Uf9d/23/e/+M/5z/rP+5/8T/y//S/9n/4v/u//f//f/+//7//v//
//3//v8AAAEAAgAEAAUABgAGAAYABgAGAAkACQALAAwADAAMAAwADAALAAsACwALAA8A
DwAPAA8ADwAPABAAEAAOAA8ADwAQABIAEgASABIAEAAQABAAEgASABIAFAAUABQAFAAU
ABUAFQAXABcAGAAaABoAGwAbABsAGgAaABsAHgAeAB8AIAAgACAAIQAhACEAIwAlACYA
KQArACsALAArACwALQAvADIANAA0ADYANQA2ADcAOAA6ADsAPQA+AEAAQQBCAEIAQgBC
AEIARABFAEcASABJAEgARgBFAEQARQBFAEUARABFAEQAQgBAADwAPAA8ADkAOgA4ADYA
NQAyAC8ALQAqACkAKAAkACMAIAAdABoAGAAUABEAEAAOAAwADAALAAoACQAIAAUAAwAB
AAAA/////wAAAAD///7/+//6//n/+f/7//v/+//7//r/+v/5//n/+f/5//n/+f/7//v/
+//7//r/+f/4//b/+P/5//n/+f/3//f/9//3//f/9//3//j/+//7//v/+v/4//j/+P/4
//z//P/8//z/+v/6//r/+v/8//z//P/8//7//v///////v/8//v/+v/9//7//v/+//z/
/P/7//v//f/9//7///////7//v/9//z/+//6//n/+v/7//z//f/7//v/+v/5//n/+f/6
//r//P/8//z//P/4//f/9//4//j/+P/4//j/+P/2//b/9v/2//b/9v/2//j/+P/4//f/
9f/1//X/9f/3//f/9//3//X/9f/0//T/9v/2//b/9//1//X/9f/1//X/8//z//P/9v/4
//b/9v/0//T/9P/0//P/8//z//T/9v/2//b/9v/z//H/8f/y//P/9P/1//b/9P/0//T/
9P/y//L/8v/y//T/9P/0//T/8v/y//L/8v/z//T/9f/2//X/9P/z//L/8v/y//L/8v/0
//T/9P/0//P/8v/x//D/8f/y//P/9P/y//L/8v/y//L/8v/y//L/8v/y//L/8v/w//D/
8P/w//H/8v/z//T/8//y//H/8P/w//D/8P/w//L/8v/y//L/8f/w/+//7v/w//D/8P/w
//D/8P/w//D/8P/w//D/8P/y//L/8v/y//D/8P/w//D/8//0//X/9v/0//T/9P/0//L/
8v/z//P/9f/1//P/8//y//L/8v/y//T/9f/1//X/8v/x//D/8P/u/+7/7v/u//D/7v/t
/+z/5//m/+b/5v/n/+r/7P/t/+v/6//r/+z/7P/s/+z/7P/s/+3/7f/t/+3/7//v//D/
8P/w//D/8P/u/+7/7v/v/+3/7f/t/+3/7//v/+//7//t/+3/7f/t/+//8P/w//D/8P/w
//D/8P/u/+7/7//v//H/8f/u/+v/6//x//7/CAAWACYAOwBaAIYArQDBAMoA1gDUAMgA
twCnAJAAagAxAOX/j/9O/zX/Nv88/0H/P/8+/0f/V/9n/3f/if+a/6j/tP+//8j/z//Y
/+H/6v/w//X/9//4//j/+P/5//f/+P/6//v//v8AAAEAAgACAAIAAgACAAEAAQADAAQA
BgAGAAYABgAFAAUABQAFAAkACQAJAAkACQAJAAoACgAKAAsACwAMAAwADAAMAAwACgAK
AAoADAANAA4AEQASABAAEAAQABEAEQATABMAFAAWABYAFwAXABYAFgAXABkAGgAaABsA
HAAcABwAHQAdAB0AHwAhACIAJAAnACgAKgApACoAKwAtADAAMgAyADQANQA2ADcAOAA6
ADsAPQA+AEIAQwBEAEQARQBEAEMARABFAEcASABJAEcARgBGAEYARwBHAEcARgBFAEQA
QgBAADwAPAA8ADkAOgA4ADYANQAyAC8ALQAqACcAJgAiACEAHgAbABgAFgASAA8ADgAM
AAsACgAIAAYAAwACAP///f/9//z/+//7//r/+v/5//j/9f/0//P/8//1//X/9f/1//T/
9P/z//P/8//z//P/8//z//P/8//z//H/8f/x//D/8v/z//P/8//z//P/8//z//H/8f/x
//L/9f/1//X/9P/0//T/9P/0//b/9v/2//b/9v/2//b/9v/2//b/9v/2//b/9v/3//f/
9f/0//T/9P/2//j/+f/6//j/+P/3//f/9//3//j/+f/7//r/+v/5//f/9//3//f/+f/5
//n/+f/3//f/9v/1//X/9f/2//b/+P/4//j/+P/0//P/8//0//b/9v/2//b/9P/y//L/
8v/y//L/8v/y//T/9P/0//P/8f/x//H/8f/z//P/8//z//H/8f/w//D/8v/y//L/8//z
//P/8//z//L/7//u/+3/7//y//H/8v/w//D/8P/w/+//7//v//D/8P/w//D/8P/v/+//
7//w//D/8P/w//D/8P/w//D/8P/w//D/8P/w//L/8v/y//L/8f/w/+//7v/w//D/8P/w
//D/8P/w//D/8P/w//D/8P/w//D/8P/w/+7/7v/u/+7/8P/w//D/8P/u/+7/7v/u/+7/
7v/u/+7/8P/w//D/8P/v/+7/7f/s/+3/7v/v//D/8P/w//D/8P/u/+7/7v/u/+//8P/x
//L/8P/w//D/8P/y//L/8v/y//H/8P/v/+7/7v/u/+7/7v/w//D/8P/w//D/8P/w//D/
8f/y//P/9P/0//T/9P/0//T/9P/0//X/9f/1//X/8//z//T/9P/0//T/9P/1//X/8//w
/+//7v/w//D/8P/w//D/8P/u/+3/6v/n/+b/5v/n/+j/6//t/+v/6//r/+v/6v/q/+r/
6v/s/+z/7f/t/+3/7f/v/+//8P/w//D/8P/u/+z/7P/s/+//7//v/+//8f/x//H/8f/v
/+//7//v/+//7//w//D/7v/u/+7/7v/w//D/8P/x//H/8f/v/+z/6//t//f/AgAOABwA
LgBFAGoAmgC/ANMA3gDoAOYA2ADFAK0AjABcABsAx/9v/zT/I/8m/yr/L/8v/zD/Pf9T
/2P/c/+F/5j/qP+2/7//yP/P/9j/4//s//L/9//5//r/+v/6//v/+//8//7///8CAAQA
BQAGAAQABAAEAAQABQAFAAcACAAIAAgACAAIAAkACQAJAAkADQANAA0ADQALAAsADAAM
AA4ADwAPABAADgAOAA4ADgAOAA4ADgAQABIAEgAUABQAFAAUABQAFQAVABcAFwAYABgA
GAAZABkAGgAaABsAHQAgACAAIQAiACIAIgAjACMAJQAnACkAKgArAC0ALQAuAC8AMAAx
ADMANgA4ADgAOgA7ADwAPQA+AEIAQwBFAEYASABJAEoASgBMAEwATABOAE4ATwBPAE8A
TQBMAA==
         </WaveFormData>
      </LeadData>
      <LeadData>
         <LeadByteCountTotal>10000</LeadByteCountTotal>
         <LeadTimeOffset>0</LeadTimeOffset>
         <LeadSampleCountTotal>5000</LeadSampleCountTotal>
         <LeadAmplitudeUnitsPerBit>4.88</LeadAmplitudeUnitsPerBit>
         <LeadAmplitudeUnits>��V</LeadAmplitudeUnits>
         <LeadHighLimit>2147483647</LeadHighLimit>
         <LeadLowLimit>268435456</LeadLowLimit>
         <LeadID>V3</LeadID>
         <LeadOffsetFirstSample>0</LeadOffsetFirstSample>
         <FirstSampleBaseline>0</FirstSampleBaseline>
         <LeadSampleSize>2</LeadSampleSize>
         <LeadOff>FALSE</LeadOff>
         <BaselineSway>FALSE</BaselineSway>
         <ExcessiveACNoise>FALSE</ExcessiveACNoise>
         <MuscleNoise>FALSE</MuscleNoise>
         <LeadDataCRC32>1614341780</LeadDataCRC32>
         <WaveFormData>
CAAIAAgACAAIAAgACAAIAAYABgAGAAYABgAGAAYABgAEAAQABAAEAAIAAgACAAIAAwAE
AAUABgAFAAQAAwACAAQABAAEAAQAAgACAAIAAgACAAIAAgACAAIAAgACAAIAAAAAAAAA
AAACAAIAAgACAAEAAAD///7//v/+//7//v8AAAAAAAAAAP///v/9//z//v/+//7//v/8
//z//P/8//z//P/8//z//v/+//7//v/9//z/+//6//z//P/8//z/+v/6//r/+v/6//r/
+v/6//r/+v/6//r/+P/4//j/+P/5//r/+//8//r/+v/6//r/+P/4//j/+P/6//r/+v/6
//j/+P/4//j/+v/6//r/+v/4//j/+P/4//j/+P/4//j/+v/6//r/+v/4//j/+P/4//r/
+v/6//r/+P/4//j/+P/6//r/+v/6//r/+v/6//r/+v/6//r/+v/7//z//f/+//7//v/+
//7/AAAAAAAAAAACAAIAAwAEAAIAAgABAAEAAwADAAMAAwABAAEAAQABAAEAAAD+//7/
/v/+//////////3//P/6//n/+P/4//n/9//2//b/9f/3//f/9//3//n/+f/5//j/9//3
//b/9f/4//n/+f/4//b/9v/2//b/9//2//b/9v/2//b/9v/3//X/9f/1//X/9v/2//f/
+f/4//f/9v/2//j/+P/5//n/+f/6//r/+v/2//b/9f/3//b/+/8BAAsAGAAjADQARwBg
AI8AxwD5ACABQQFcAW8BeAFyAVMBIwHlAI8AIQCp/1H/LP8n/y3/L/8y/zb/Q/9T/2X/
d/+L/53/rf+5/8P/zf/X/+H/6v/x//P/9v/3//j/+P/7//3//v////7/AAAAAAAABAAE
AAQABAAFAAUABwAHAAcABwAHAAcACAAJAAsADAANAAwACwAKAAwADAAMAA0ADwAPAA8A
EAAPAA4ADQALAA4ADwARABQAEwASABMAEgATABIAEgASABUAGAAZABkAFwAXABgAGAAa
ABwAHgAgACAAIAAgACAAIwAkACUAJQAoACoALAAuAC4AMAAvAC8AMQA0ADYAOgA6AD0A
PwBAAEIAQwBFAEYASwBOAFAAUgBRAFIAUQBRAFYAWABaAFwAWwBcAFwAXABaAFoAWwBc
AFwAXABcAFsAWABWAFQAUgBUAFQAUgBRAE8ATABKAEcARQBEAEEAPwA7ADkANgAyAC4A
KwApACgAJAAiACAAHgAbABYAEQAPAA0ACgAKAAgABwAFAAMAAgD+//3/+//5//v//P/8
//z/+v/4//b/9v/2//b/9v/2//b/9//3//b/8//y//L/8v/0//X/9f/1//X/9f/z//P/
8f/x//H/8//1//X/9v/2//X/9P/y//D/8f/0//b/9//1//T/9P/1//P/8//y//L/9P/1
//b/9//1//X/9f/1//f/+P/5//n/+P/4//f/9v/2//b/9v/2//j/+P/4//n/+P/3//b/
9P/2//b/9v/2//T/9f/1//b/9P/0//P/8v/0//T/9f/1//L/8f/w/+//8P/u/+//8f/w
/+//7//u/+7/7f/t/+z/7v/u/+7/7v/t/+3/7P/q/+z/7f/t/+7/7f/s/+z/7P/q/+r/
6f/p/+n/6f/q/+v/6//q/+r/6f/r/+z/7P/t/+n/7P/s/+3/7P/s/+r/6f/p/+r/6//s
/+n/6f/p/+j/6v/r/+z/7P/q/+r/6v/q/+r/6v/q/+r/7P/s/+z/7P/r/+r/6f/o/+n/
6v/r/+z/6//q/+n/6P/o/+j/6P/o/+j/6P/o/+j/5v/m/+b/5v/o/+j/6P/o/+b/5v/m
/+b/5P/k/+T/5P/m/+b/5v/m/+X/5P/j/+L/4//k/+X/5v/k/+T/5P/k/+T/5P/k/+T/
5v/m/+b/5v/j/+L/4f/g/+H/4v/j/+T/5P/k/+T/5P/k/+T/5P/k/+T/5P/k/+T/4//i
/+H/4P/h/+L/4//k/+T/5P/k/+T/5P/k/+T/5P/n/+j/6f/q/+j/6P/o/+j/6f/q/+z/
7v/t/+z/6v/p/+n/6f/p/+n/6//r/+v/6//o/+b/4//i/+P/5P/m/+f/5v/j/+H/3v/e
/9z/2//b/97/3v/f/9//3f/d/93/3f/f/9//3//e/97/3//f/9//4P/h/+H/4P/e/97/
3v/e/93/3P/c/9z/3f/e/9//4f/f/9//3//f/9//3v/e/9//4P/h/+L/5P/h/+D/4P/f
/+H/4v/i/+L/4v/g/93/3//i/+v/9/8FABQAKQBAAGUAmADNAPcAGwFAAV8BcAF5AWoB
PgEDAbcAUQDb/23/Kf8V/xj/Gf8Z/x3/KP86/0v/X/93/4v/m/+n/7H/uf+//8f/zf/V
/97/4//l/+T/5f/m/+b/5//p/+r/6//u//D/8P/w//H/8P/v/+7/8P/x//T/9f/2//X/
9P/z//X/9f/2//b/+P/4//j/+P/4//j/+P/5//v/+//7//z//P/8//z/+//9//3//v8A
AAIAAgAEAAQAAQAAAAAAAAADAAYABwAHAAUABQAGAAYACAAKAAwADgANAA4ADwAQABEA
EgATABMAGAAaABwAHgAfACIAIgAjACQAJgAnACoALgAxADMANAA2ADcAOQA6AD8AQgBE
AEYARgBIAEgASQBNAE4ATwBQAE8AUABQAFAATgBOAE8AUABQAFAAUABPAE4ATABKAEgA
SABIAEYARQBFAEIAQAA9ADoAOAA0ADEAMQAvACwAKAAlACEAHgAcABkAFgATABAADwAM
AAkACQAGAAIAAQD+//7//f/8//z/+v/5//f/9f/z//T/9P/0//b/9P/y//L/8f/w/+//
7v/u/+//7//u/+3/7P/s/+z/7P/t/+3/7f/v/+//7f/t/+v/6//r/+3/7v/v//H/8v/0
//T/8//y//L/9P/1//X/9v/2//f/+f/4//f/9f/0//b/9//4//n/+f/5//n/+f/5//r/
+//7//v//P/8//z/+v/6//r/+v/8//z//P/9//v/+//7//r/+v/6//r/+v/6//v/+//8
//r/+v/5//j/+v/6//v/+//5//n/+f/5//v/+P/4//n/+f/5//r/+v/5//f/9v/0//b/
9v/2//b/9P/1//X/9P/1//X/9P/0//T/9P/1//b/9f/0//L/8f/x//H/8v/z//L/8v/z
//P/9P/0//P/8//x//T/9P/1//X/9P/x/+//8f/y//P/9P/z//P/8//y//D/7//w//L/
9P/0//T/9P/x//D/7//u/+//8P/x//L/8P/w//D/8P/w//D/8P/w//D/8P/w//D/7v/u
/+7/7v/v//D/8f/y//H/8P/v/+7/7v/u/+7/7v/w//D/8P/w/+7/7v/u/+7/7v/u/+7/
7v/u/+7/7v/u/+z/7P/s/+z/7f/u/+//8P/v/+7/7f/s/+7/7v/u/+7/7P/s/+z/7P/s
/+z/7P/s/+7/7v/u/+7/7P/s/+z/7P/u/+7/7v/u/+z/7P/s/+z/7P/s/+z/7P/t/+7/
7//w//D/8P/w//D/8v/y//L/8v/0//T/9P/0//T/9f/2//b/+P/3//f/9//1//X/9f/1
//X/9f/1//P/8v/w//D/8P/u/+//7//v/+3/7P/q/+j/6P/n/+f/6P/p/+v/7P/t/+z/
6//q/+n/5//n/+b/5v/o/+n/6v/s/+r/6f/n/+b/5//o/+n/6f/o/+j/6P/o/+j/6P/p
/+n/6f/p/+n/6f/m/+b/5//n/+j/6f/r/+z/6//r/+r/6f/q/+r/6v/q/+z/6//t//D/
+f8FABUAKABBAGIAkQDMAPsAIQFHAWwBgwGSAY8BcAE6AfcAnwArAK//Uf8l/x//Iv8l
/yn/Nf9I/1r/a/99/5H/o/+z/8H/y//T/9v/4//r//H/9P/1//n//P/9//7//v/9////
AAABAAIABAAEAAQABgAGAAYABgAFAAUABwAHAAoACwAMAA0ADQANAA4ADgAQABAAEAAQ
ABAAEAAQABEAEQARABEAEgATABQAFQAVABMAEwAUABYAFgAWABgAGAAYABgAGQAaABkA
HAAdAB0AHwAfACAAIAAeACAAIgAkACUAJgAnACgAKQAqACsAKwAtAC4ALwAwADMANgA2
ADcAOAA6ADsAPgBAAEMARQBGAEgASQBLAEwATwBSAFQAVgBaAFwAXABdAF0AXgBfAGAA
YQBiAGIAYgBgAGAAYQBiAGEAYABfAF0AXQBcAFsAWgBYAFgAVgBVAFUAUgBQAE0ASQBI
AEUAQwBAAD0AOQA0ADIALwAtACwAJwAkACEAHgAeABoAFgAVABMAEAAQAA4ADAAJAAYA
BAADAAMAAgABAAAAAAD///7/AAD+//z//P/8//z//P/8//n/+f/4//b/+P/4//n/+v/5
//n/+P/3//n/+f/3//f/+f/5//n/+//6//n/+f/4//v//P/8//z/+//8//z/+//8//z/
/f////3//f/8//z/+//7//v/+//9//3//f/9//z//P/8//v/+//8//z//P/8//z//P/8
//r/+v/6//v//P/9//7//v/9//z/+//6//j/+f/5//r//P/8//v/+v/5//j/+P/3//n/
+f/5//n/+f/2//b/9//3//f/+P/4//b/9f/1//T/9P/0//T/9P/2//f/9//2//X/9f/0
//T/9P/0//X/9v/2//b/9f/1//L/8f/x//H/9P/0//X/9f/y//L/8f/x//H/9P/0//X/
9P/0//L/8f/w//D/8P/w//L/8//0//T/8P/v/+7/8P/y//L/8v/y//D/8P/w//D/7v/u
/+7/7v/w//D/8P/w/+7/7v/u/+7/8P/w//D/8P/w//D/8P/w/+7/7v/u/+7/8P/w//D/
8P/u/+7/7v/u//D/8P/w//D/7v/u/+7/7v/s/+z/7P/s/+3/7v/v//D/7v/u/+7/7v/s
/+z/7P/s/+7/7v/u/+7/7P/s/+z/7P/t/+7/7//w/+//7v/t/+z/7f/u/+//8P/w//D/
8P/w/+7/7v/u/+7/7//w//H/8v/w//D/8P/w//H/8v/z//T/9v/2//b/9v/1//b/9v/2
//b/9//4//n/+f/5//n/+f/5//n/9//2//T/9P/0//T/8//z//P/8f/z//L/8f/w/+z/
6//r/+r/6//r/+v/6//t/+3/7f/t/+v/6v/q/+v/7f/t/+7/7//v/+7/7v/u/+z/7P/r
/+r/6v/q/+r/6v/o/+n/6f/p/+v/6//r/+r/6P/p/+n/6f/p/+r/6v/q/+v/6//r/+z/
6v/q/+r/6v/r/+3/6v/r/+//+/8GABEAIgA5AFYAhQC9AOsADgExAVABYQFsAWoBTQEd
Ad0AhwAXAJ3/Q/8c/xf/H/8j/yL/KP8z/0P/U/9p/33/kf+j/7H/u//D/8n/0f/Y/93/
4//l/+f/6f/q/+3/7//w//H/8f/y//H/8P/z//T/9f/2//X/9f/3//f/+f/5//n/+f/7
//v//P/8//3//P/7//r/+//8//3///8AAP///v/+/wAAAAAAAP///////wAAAgADAAIA
AwACAAQABAAFAAYABgAIAAgABwAJAAkACgAKAAoADAAOABAAEAAQABAAEAAUABYAGAAZ
ABsAHAAdAB4AHwAiACIAIwAkACYAJwAqACoALQAvADAAMwA1ADgAOgA6ADwAPQA+AEIA
RABEAEUASQBKAEsATABMAEwASwBKAEsATABOAFAATwBOAE0ASwBMAEoASABGAEYARgBE
AEMAQQA+ADwAOQA4ADgANgA1ADAALQApACQAIgAfAB0AHAAYABYAFAASAA8ACgAFAAMA
AgAAAAEAAAD+//v/+P/2//X/9f/0//P/8f/y//L/8v/w/+7/7P/s/+3/7v/v//D/7//v
/+7/7P/r/+r/6v/q/+r/6//r/+v/6f/p/+f/5//o/+n/6v/t/+z/6//r/+r/7P/s/+v/
6v/q/+z/7f/t/+r/6v/r/+3/7//v/+7/7v/t/+3/7f/t/+3/7f/t/+3/7//w//H/8f/w
//D/7//u/+//8P/x//L/8f/w/+//7//x//H/8f/w//L/8v/y//L/7//v/+7/7v/w//D/
7//u/+7/7v/v/+//7//v/+//7//x/+7/7v/v/+7/7f/t/+z/7v/t/+3/7P/q/+r/6v/q
/+j/6f/p/+j/6P/p/+n/6v/p/+j/6P/o/+n/6v/q/+v/6P/n/+f/5//o/+j/6f/p/+j/
6P/n/+f/4//m/+b/5//q/+r/6P/n/+b/5v/m/+b/5v/n/+j/6P/o/+f/6P/m/+T/5P/k
/+T/5f/m/+f/6P/m/+b/5v/m/+b/5v/m/+b/5v/m/+b/5v/k/+T/5P/k/+X/5v/n/+j/
5v/m/+b/5v/m/+b/5v/m/+j/6P/o/+j/6P/o/+j/6P/q/+r/6v/q/+n/6P/n/+b/6P/o
/+j/6P/o/+j/6P/o/+f/5v/l/+T/5f/m/+f/6P/m/+b/5v/m/+b/5v/m/+b/5v/m/+b/
5v/k/+T/5P/k/+X/5v/n/+j/5//m/+X/5P/m/+b/5v/m/+n/6v/r/+z/6v/q/+r/6v/r
/+z/7f/u/+3/7v/u/+7/7f/t/+3/7f/t/+3/7f/t/+v/6//p/+j/5//o/+n/6v/q/+n/
6P/l/+b/5P/i/+D/3//f/+D/4P/f/9//3//f/+H/4f/h/+H/4P/e/93/3f/e/9//4f/j
/+P/4v/i/+L/4f/g/97/3P/d/97/3//g/97/3//f/9//3//f/9//3v/e/9//3//f/93/
3v/e/97/4P/h/+L/5P/j/+L/4f/g/9//3//g/+f/8f/9/woAGQAwAFEAgAC3AOkADwE0
AVUBagF1AXIBVAEhAd8AhwAXAJ3/Q/8b/xL/F/8X/xn/Iv82/0v/W/9t/4P/k/+f/6v/
tf+//8f/0f/b/+L/4//j/+T/5f/m/+b/6P/r/+3/7//v//D/7//u//L/8v/y//L/8//z
//X/9f/2//X/9P/z//T/9f/3//j/+P/4//j/+P/6//r/+v/7//3//f/9//7//f/8//v/
+f/6//v//f8AAP///v////7//v/+////AAD//wIAAwADAAEAAQACAAIAAwAGAAkADAAK
AAoACgAKAA0ADgAPAA8AEgAUABYAGAAYABoAGQAZAB0AIAAiACYAJwApACoAKgAuAC8A
MQAyADUAOAA6ADwAPAA+AD4APwBCAEQARgBIAEgASABHAEYARgBGAEcASABGAEYARgBF
AEIAQAA+ADwAPQA+AD0APQA5ADYANAAxADEAMAAtACsAJwAlACIAHgAZABUAEgAQABAA
DgAMAAoABgACAP7//f/7//j/+P/2//X/8//x//D/7P/r/+n/5//o/+r/6//s/+r/6P/m
/+b/6P/o/+j/6P/o/+n/6f/o/+X/5P/k/+T/5v/n/+f/5//l/+X/4//j/+X/5f/l/+f/
5f/l/+b/5v/k/+T/4//i/+P/5v/o/+n/5//m/+b/5//p/+n/6P/o/+n/6f/p/+n/5//n
/+f/5//o/+r/7P/t/+v/7P/s/+z/7v/u/+7/7v/w//D/8P/x//D/7//u/+z/7//w//H/
8v/x//H/8P/w//D/8P/v/+7/8P/w//H/8f/w/+//7v/t/+7/7P/t/+//7f/t/+7/7v/w
/+//7//u/+7/7v/u/+7/7P/t/+3/7P/s/+3/7f/u/+3/7P/s/+z/7v/u/+3/7f/u/+3/
7f/t/+z/7P/t/+3/7f/u/+7/7//r/+7/7v/v//D/8P/u/+3/7f/u/+//8P/v/+//7//u
//L/8f/y//D/7v/u/+7/7v/w//D/8P/w//D/8P/w//D/7v/u/+7/7v/w//D/8P/w/+7/
7v/u/+7/7v/u/+7/7v/u/+7/7v/u/+7/7v/u/+7/8P/w//D/8P/v/+7/7f/s/+7/7v/u
/+7/7v/u/+7/7v/s/+z/7P/s/+3/7v/v//D/7//u/+3/7P/u/+7/7v/u//D/8P/w//D/
8P/w//D/8P/y//L/8v/y//H/8P/v/+7/8P/w//D/8P/w//D/8P/w/+7/7v/u/+7/7//w
//H/8v/y//L/8v/y//P/9P/1//b/+P/4//j/+P/2//b/9v/3//r/+v/6//n/9//3//f/
9//3//f/9//3//f/9f/0//L/8v/y//L/8//z//P/8f/w/+z/6v/o/+f/6f/q/+r/6//t
/+3/7f/t/+z/6//q/+n/6f/q/+z/7f/r/+z/7f/t/+z/7P/s/+z/7P/r/+r/6v/q/+r/
6v/q/+3/7f/t/+3/6//r/+r/6v/r/+v/6//r/+7/7v/u/+//7f/t/+7/7v/u/+7/7v/v
/+//8v/5/wcAFQAmAD0AXACJAMIA8QAXAT0BYAF3AYgBiQFsATQB8QCbACsAsf9R/yH/
F/8a/xv/If8p/zj/Sv9d/3H/h/+b/6n/tf+//8n/z//X/9//5f/q/+3/8f/y//P/9P/0
//X/9//4//n//P/+//7//v8AAAAAAAAAAAEAAQADAAMABQAFAAUABQADAAMABAAEAAgA
CAAIAAgACwAMAA0ADwARABEAEQASABUAFgAXABcAFwAXABgAGgAcABwAHgAeAB8AHgAe
AB4AHQAgACEAIQAiACMAJQAmACUAJgAnACgAKQAqACsALAAtAC4ALwAvADAAMgA0ADYA
OQA8ADwAPQA+AEAAQQBEAEgASwBNAE4AUABRAFMAVABVAFgAWgBcAF8AYgBjAGUAZgBm
AGYAZgBpAGoAagBqAGgAaABpAGoAaQBoAGcAZQBnAGYAZQBkAGEAYABdAFsAWgBYAFcA
VQBVAFQAUQBPAEoARwBDAD4APAA5ADcANgAzADAALQAqACgAJAAgAB8AHQAaABoAGAAX
ABUAEwASABEAEQAQAA8ADgAOAA0ADAANAAwACwAMAAsACgAJAAgABgAHAAcABgAGAAYA
BwAIAAcABwAGAAUABgAHAAYABwAHAAcABwAJAAcABwAIAAgACgAKAAkACAAHAAgACAAH
AAgACAAJAAsACQAJAAgACAAJAAkACQAJAAsACwALAAsACgAKAAoACQAJAAoACgAKAAoA
CgAKAAoACQAIAAcABwAJAAkACQAIAAYABgAGAAYABgAHAAcACAAIAAgABwAGAAUABAAE
AAMABQAFAAUABQADAAAAAAABAAMAAwAEAAQAAgABAAEAAAAAAAAAAAAAAAAAAQABAAAA
//////7//v/+//7///8AAP7//v/9//3//v/9//3//f/+//7///////z//P/7//v/+//+
//7////+//7//P/7//z//P/8//z//P/9//7//v/8//3/+v/6//z//P/8//z/+v/6//r/
+v/6//r/+v/6//z//P/8//z/+v/6//r/+v/6//r/+v/6//z//P/8//z/+//6//n/+P/5
//r/+//8//v/+v/5//j/+v/6//r/+v/6//r/+v/6//n/+P/3//b/9//4//n/+v/4//j/
+P/4//j/+P/4//j/+v/6//r/+v/5//j/9//2//f/+P/5//r/+P/4//j/+P/6//r/+v/6
//r/+v/6//r/+v/6//r/+v/9//7///8AAAAAAAAAAAAAAAABAAIAAgACAAEAAQABAP//
////////AQABAAEA///8//r/+v/6//r/+//7//v/+v/6//n/+P/z//H/8P/w//L/8//z
//P/8f/x//H/8f/z//P/8v/y//H/8f/x//L/8//z//L/8v/0//T/9P/z//D/8P/w//D/
8v/y//P/8//y//H/8P/v/+7/7v/v/+//8f/x//L/8v/x//H/8P/v//D/8P/w//D/8v/z
//H/7v/v//f/BQASACMANgBPAHAAoQDTAP0AIgFFAWABcQF4AWoBQQEJAcMAYQDp/33/
Of8k/yf/Kf8p/yz/NP9D/1P/Zf97/4//o/+x/7v/w//J/9H/2f/i/+n/7//y//P/9P/0
//T/9f/1//X/+P/6//r/+v/6//r/+v/6//3//f//////AwADAAMAAwACAAEAAQAAAAQA
BAAEAAQABAAEAAQABQAFAAUABQAGAAgACAAIAAcABQAFAAYACAAKAAoADAAMAAsACgAK
AAoACwAOAA8ADwARABEAEgASABAAEgAUABYAFwAYABkAGgAZABoAGwAbABwAHgAgACIA
JQAoACgAKQApACoAKgAsADAAMwA1ADYANgA3ADkAOgA9AEAAQgBEAEYASABIAEkASQBK
AEsATABQAFIAUwBUAFEAUABQAFAAUABQAFAATwBOAEwASgBIAEcARgBDAEEAQgBAAD8A
PQA5ADgANQAzAC8ALQAqACYAJAAhAB8AHgAbABgAFQASABIADgAKAAkABQACAAIAAAD9
//v/+f/4//n/+f/4//f/9P/0//P/8v/z//L/8f/y//D/8P/w//D/8P/x//H/8P/v/+7/
7v/u/+z/7f/t/+3/7//v/+3/7f/r/+v/6//t/+3/7f/u/+7/7//w//D/8P/t/+7/7v/t
/+//8P/y//X/9P/z//H/8P/z//P/8//z//T/9f/2//f/9P/0//T/8//0//b/9//4//b/
9v/2//b/+P/4//j/+f/5//n/+f/4//f/9v/1//T/9v/3//f/+P/3//b/9P/y//L/8v/z
//P/8//z//P/8//z//D/8P/x//H/8f/y//L/8f/v/+7/7P/u/+7/7v/u/+7/7//v/+7/
7f/t/+z/7P/u/+7/7//w/+7/7v/t/+3/7v/t/+3/7f/u/+7/7//v/+z/7P/r/+v/6//u
/+7/7//u/+7/7P/r/+z/7P/s/+z/7v/v//D/8P/s/+v/6v/q/+v/7P/t/+7/7P/s/+z/
7P/s/+z/7P/s/+7/7v/u/+7/7f/s/+v/6v/r/+z/7f/u/+3/7P/r/+r/6v/q/+r/6v/s
/+z/7P/s/+r/6v/q/+r/7P/s/+z/7P/q/+r/6v/q/+r/6v/q/+r/7P/s/+z/7P/r/+r/
6f/o/+n/6v/r/+z/6//q/+n/6P/q/+r/6v/q/+r/6v/q/+r/6f/o/+f/5v/o/+j/6P/o
/+j/6P/o/+j/6P/o/+j/6P/q/+r/6v/q/+j/6P/o/+j/6v/s/+7/8P/u/+7/7v/u/+7/
7v/v//D/8v/y//H/8f/v/+//7//v/+//7//v/+//7f/s/+r/6v/q/+r/6//r/+3/6//q
/+j/5f/i/+D/3//h/+L/5P/l/+X/5f/l/+X/4//j/+P/4v/k/+X/5f/l/+T/5f/l/+T/
5v/m/+b/5v/l/+T/5P/k/+L/4v/i/+P/5f/l/+X/5f/l/+T/5P/l/+f/5//n/+j/5//m
/+b/5f/l/+b/5v/m/+b/6P/n/+X/5v/v//v/CQAaADEATgB1AKwA3wAFASkBTAFjAXIB
eQFmAToB/wCtAEMAyf9h/yf/Gf8e/yH/If8n/zb/Rv9X/2v/f/+T/6P/r/+5/8P/yf/R
/9f/3//k/+n/6//s/+3/7v/u/+3/7//w//H/9P/2//b/9v/2//b/9v/2//f/9//5//n/
/f/9//3//f/8//v/+//6//7//v/+//7//v/+//7///////////8AAAIAAgACAAEA////
/wAAAgAEAAQABgAGAAcABgAGAAYABwAKAAsACwANAA0ADgAOAA0ADgAPABAADwAQABEA
EgATABQAFQAVABYAGAAaABwAHwAiACIAIwAjACQAJAAmACoALQAvADAAMgAzADUANgA5
ADwAPgBAAEQARgBGAEcASABIAEgASABLAEwATABMAEoASgBLAEwASgBKAEoASQBIAEYA
RABCAEAAQAA+AD0APQA6ADgANQAzADIALwAtACoAJwAjAB4AGgAXABUAFAARAA4ACwAI
AAcABAABAAEA/f/6//r/+P/3//X/8//y//L/8f/v/+3/6//s/+z/7P/u/+z/6v/q/+j/
6P/o/+j/5v/n/+f/5v/m/+b/5//o/+b/5//n/+f/6f/p/+f/5//n/+f/5//p/+f/5//o
/+j/6f/q/+r/6v/p/+r/6v/p/+n/6v/s/+//7f/t/+z/7P/t/+3/7f/t/+//7//v/+//
7v/u/+7/7f/u//D/8f/y//D/8P/w//D/8v/y//L/8//z//P/8//y//D/8P/w//D/8v/z
//P/9P/0//T/8//y//L/8v/z//P/9f/1//X/9f/0//D/7//v//D/8f/z//T/8v/x//H/
8P/w//D/8P/w//D/8f/x//D/7//v/+7/7v/w//D/8f/y//D/8P/v/+//7//v//D/8f/y
//L/8//z//H/8P/u/+3/7v/y//P/9f/1//T/8f/v//D/8P/w//D/8v/z//T/9P/w//H/
8v/y//L/8v/y//L/8P/w//D/8P/y//L/8v/y//T/9P/0//T/8//y//H/8P/y//L/8v/y
//L/8v/y//L/8P/w//D/8P/y//L/8v/y//D/8P/w//D/8v/y//L/8v/y//L/8v/y//L/
8v/y//L/8//0//X/9v/1//T/8//y//P/9P/1//b/9P/0//T/9P/0//T/9P/0//X/9v/3
//j/9//2//X/9P/2//b/9v/2//T/9P/0//T/9P/0//T/9P/2//b/9v/2//b/9v/2//b/
+f/6//v//P/6//r/+v/6//z//P/8//3//v/+//7//f/9//3//f/9//7///8AAAEAAwAB
AAAA/v8AAAAAAAABAAEAAQD///7//P/6//j/9//4//r/+//9//3//f/9//3/+//7//v/
+//7//z//v////3//v//////AAAAAAAAAAD+//3//P/8//7//v/+//7/AQABAAEAAQD/
/////v/+////////////AgAEAAYACQALAAsADAAMAA4ADAAMAAsACwAOABcAJQAxAEQA
XQB8AKcA3gANATUBWwGAAZcBqAGnAYYBUAEPAbkASwDT/3X/R/8//0L/Rf9H/0//XP9y
/4X/mf+t/8H/0f/d/+f/7//1//3/BQANABIAFwAZABgAGQAaABoAGwAdAB4AHwAhACQA
JQAmACcAJgAlACQAJwAnACkAKQArACsAKwArACkAKQAqACoALgAuAC4ALgAwADAAMAAx
ADMAMwAzADQANQA2ADcANwA3ADcAOAA6ADwAPAA+AD4APQA8ADwAPAA/AEIAQwBDAEMA
QwBEAEQAQgBEAEYASABLAEwATQBOAE0ATgBPAE8AUgBUAFYAWABZAFwAXABdAF4AYABh
AGQAZgBpAGsAbABuAG8AcQByAHUAeAB6AHwAfgCAAIAAgQCBAIIAgwCEAIUAhgCGAIYA
hACEAA==
         </WaveFormData>
      </LeadData>
      <LeadData>
         <LeadByteCountTotal>10000</LeadByteCountTotal>
         <LeadTimeOffset>0</LeadTimeOffset>
         <LeadSampleCountTotal>5000</LeadSampleCountTotal>
         <LeadAmplitudeUnitsPerBit>4.88</LeadAmplitudeUnitsPerBit>
         <LeadAmplitudeUnits>��V</LeadAmplitudeUnits>
         <LeadHighLimit>2147483647</LeadHighLimit>
         <LeadLowLimit>268435456</LeadLowLimit>
         <LeadID>V4</LeadID>
         <LeadOffsetFirstSample>0</LeadOffsetFirstSample>
         <FirstSampleBaseline>0</FirstSampleBaseline>
         <LeadSampleSize>2</LeadSampleSize>
         <LeadOff>FALSE</LeadOff>
         <BaselineSway>FALSE</BaselineSway>
         <ExcessiveACNoise>FALSE</ExcessiveACNoise>
         <MuscleNoise>FALSE</MuscleNoise>
         <LeadDataCRC32>2430627814</LeadDataCRC32>
         <WaveFormData>
AAAAAAAAAAAAAAAAAAAAAP///v/9//z//v/+//7//v/8//z//P/8//r/+v/6//r//P/8
//z//P/7//r/+f/4//r/+v/6//r/+v/6//r/+v/5//j/9//2//j/+P/4//j/9//2//X/
9P/3//j/+f/6//n/+P/3//b/9P/0//T/9P/1//b/9//4//f/9v/1//T/9P/0//T/9P/0
//T/9P/0//L/8v/y//L/8//0//X/9v/z//L/8f/w//L/8v/y//L/9P/0//T/9P/z//L/
8f/w//L/8v/y//L/8P/w//D/8P/y//L/8v/y//L/8v/y//L/8P/w//D/8P/x//L/8//0
//P/8v/x//D/8v/y//L/8v/y//L/8v/y//D/8P/w//D/8v/y//L/8v/w//D/8P/w//L/
8v/y//L/8P/w//D/8P/w//D/8P/w//L/8v/y//L/8P/w//D/8P/y//L/8v/y//P/9P/1
//b/9v/2//b/9v/4//n/+v/8//r/+v/6//r/+v/6//r/+v/6//r/+v/5//X/9P/z//P/
9P/0//X/9v/1//P/8f/u/+7/7P/s/+z/6f/o/+j/5//n/+f/5v/m/+f/6P/p/+n/5v/l
/+X/5P/m/+X/5f/k/+X/5f/m/+b/5P/j/+P/4//j/+P/4//j/+P/4v/h/+D/4f/i/+L/
4//h/+H/4v/i/+T/5P/k/+X/5f/l/+X/5f/h/+H/3//f/+P/6P/w//z/CAAWACgAPgBb
AIsAxgD+ADYBcgGlAdAB8AHnAaYBUAECAacAOQDH/2v/OP8s/yn/Jf8j/yv/O/9M/1z/
cP+F/5j/pP+v/7j/vv/F/83/0v/W/9r/3P/b/9v/2v/d/93/3v/g/+L/5P/l/+X/5P/k
/+T/5P/n/+f/5//o/+n/6P/n/+b/5//o/+n/6v/r/+z/7P/s/+v/6//r/+v/7f/t/+7/
7//t/+3/7f/t/+//7//v//D/8f/x//P/9P/y//L/8v/y//X/9v/3//j/9//3//b/9v/3
//n//P////7///8AAAEAAgACAAIAAgAGAAgACgALAAwADQANAAwADwASABUAGAAZABsA
HQAdACEAIQAiACUAKAAqACwALgAvADAALwAuADIANQA2ADkAOgA7ADsAOwA5ADgANwA2
ADcAOAA4ADgANgA1ADQAMwAzADMAMgAwADAALwAuAC0AKwApACYAJQAlACMAIQAgAB0A
GAAWABMAEgAQAA8ADgALAAkABgADAAEA///9//z/+//6//v//P/5//b/9P/y//P/8//z
//T/8v/y//H/8f/w/+//7v/u//D/8P/w//D/7v/t/+3/7f/u/+7/7v/u/+z/7v/u/+z/
7P/s/+z/7P/t/+7/8P/x//D/7//u/+3/7//w//H/8//x//P/8//z//L/8v/z//T/9v/2
//b/9v/2//X/9P/z//T/9f/2//j/+P/4//n/+f/5//r/+v/5//v/+//7//v/+v/6//n/
+f/5//n/+f/5//n/+f/5//n/+P/4//j/9//5//r/+v/5//f/9//3//f/+f/3//f/9//3
//f/9//3//X/9f/z//P/9f/1//X/9v/1//P/8v/x//H/8v/z//T/8v/y//L/8v/y//L/
8v/x//P/8//z//P/8f/x//H/8f/y//P/9P/z//P/8//z//P/8f/x//H/8P/x//P/9P/1
//T/8//y//H/8//0//T/9v/0//T/9P/0//L/8v/y//L/8//0//X/9v/1//T/8//y//P/
9P/1//b/9P/0//T/9P/y//L/8v/y//T/9P/0//T/8v/y//L/8v/z//T/9f/2//b/9v/2
//b/9f/0//P/8v/0//T/9P/0//L/8v/y//L/9P/0//T/9P/0//T/9P/0//P/8v/x//D/
8f/y//P/9P/z//L/8f/w//L/8v/y//L/9P/0//T/9P/y//L/8v/y//T/9P/0//T/8f/w
/+//7v/v//D/8f/y//L/8v/y//L/8v/y//L/8v/1//b/9//4//j/+P/4//j/+v/7//z/
/v/8//z//P/8//r/+v/6//r//P/8//z/+//3//b/9f/1//f/+P/6//z/+v/5//j/9v/y
//D/8P/w//H/8v/0//X/9P/z//H/8P/x//L/8//z//P/8//0//T/9P/z//P/8v/x//H/
8v/y//L/8f/x//H/8//z//P/8//y//L/8v/y//L/8v/x//H/8v/z//X/9v/1//T/8//z
//X/9f/1//X/9//z//P/9//7/wIADgAaACwARABiAIgAuQDxACIBXAGUAcgB8wEIAuQB
kQE8AeoAiAAdALn/b/9R/0z/RP8//0H/T/9d/23/gP+W/6r/uf/E/8z/0f/W/9z/4f/l
/+r/7v/w//L/8f/x//D/8f/x//L/9P/2//j/+f/5//n/+P/3//b/+P/5//r//P/8//z/
/P/8//z//P/8//z///8AAAAAAAAAAP///v/9//////8AAAEAAQABAAEAAQABAAEAAQAC
AAUABQAHAAgABwAGAAUABAAHAAgACQAKAAkACQAIAAgACgALAA0ADwAQABEAEgATABIA
EgASABIAFgAYABoAGwAbAB0AHgAeAB4AIAAiACQAKQArAC0ALQAtAC0ALgAxADYAOAA6
ADwAPAA+AD4APgA/AEEAQQBDAEQARQBFAEUARQBEAEMAQgBEAEQAQwBCAEAAPwA+AD0A
OwA7ADoAOAA4ADcANgA1ADEALwAsACsAKwApACcAJgAkACAAHwAdABsAGAAWABQAFAAT
ABEADwALAAkABwAGAAYABAAEAAQAAgAAAP///v8AAP///v/+//z//P/7//v/+v/5//j/
+P/4//j/+P/4//j/9//3//f/9v/2//b/9v/4//r/+v/4//f/9v/1//T/9v/2//f/9//3
//f/9//3//j/+P/4//n/+//9//3//f/7//r/+v/6//v//P/9//7////////////9//3/
/f/+//7//v///////f/+//7//f/+////AAABAAAAAAD//////f/9//3//f//////////
//z//P/8//v/+//8//z/+//7//v/+//7//v/+f/5//n/+//7//v/+//6//n/9v/1//f/
9//3//j/+P/3//f/9//0//T/9P/0//b/9v/2//b/9P/0//T/8//0//X/9v/3//X/9f/1
//X/9f/1//X/8//3//f/9//3//b/9f/0//L/9P/1//X/9f/z//P/8//z//P/8v/y//T/
9v/2//b/9v/1//T/8//y//T/9P/0//T/9P/0//T/9P/y//L/8v/y//T/9P/0//T/8v/y
//L/8v/0//T/9P/0//T/9P/0//T/8v/y//L/8v/0//T/9P/0//L/8v/y//L/9P/0//T/
9P/0//T/9P/0//L/8v/y//L/8//0//X/9v/1//T/8//y//T/9P/0//T/9P/0//T/9P/0
//T/9P/0//b/9v/2//b/9f/0//P/8v/0//T/9P/0//T/9P/0//T/8v/y//L/8v/z//T/
9f/2//b/9v/2//b/9//4//n/+v/8//z//P/9//v/+//8//z//f/+////AAD+//7//v/+
//7//v/9//v//P/7//v/+v/4//n/+v/6//f/9v/0//L/8v/y//L/8v/0//X/9f/1//X/
9P/0//T/8//y//D/7//x//T/9v/4//T/8//x/+//8f/y//L/8v/x//H/8f/x/+//7//v
//D/8v/y//L/8v/x/+//7v/t/+//8P/w//D/8P/w//H/8f/v/+//7//v//H/8//1//v/
BAAMABoALgBMAGwAmADPAAEBNAFsAaABzgHvAegBpAFNAQIBrABGAOH/jf9b/0v/Rv9A
/0H/T/9f/23/ff+Q/6L/sP+9/8j/0P/Z/+D/5P/p/+v/6v/s/+7/8//z//T/9P/z//P/
9P/2//T/9v/3//f/+P/4//j/+P/4//f/9v/2//r/+v/6//r/+P/4//j/+P/3//j/+P/4
//v/+//7//v/+f/5//r/+//9//3//f/9//v/+//7//z//f/9////AAACAAIAAgACAAEA
AgADAAQABwAHAAYABgAGAAcACQALAAwADQAOAA8AEgASABIAEgATABQAFQAVABkAGwAc
ABwAHAAeACAAIgAjACUAJwAnACoAKwAtADEAMwA0ADUANgA6ADwAPAA8ADsAPQA9AD8A
PgA/AD8APwBBAEAAPwA+ADwAPAA7ADoAPAA7ADoAOQA1ADUANAAyADIAMQAwAC8ALwAt
ACoAKQAlACMAIQAgAB8AHAAcABsAFwAUABIAEAAOAA0ACwAJAAgABwAGAAYAAwAAAP//
/v////7//v/+//z/+//6//r/+P/4//f/9//3//f/9//4//f/9v/1//T/9f/1//b/9//2
//b/9v/2//b/+P/4//b/+P/4//j/+P/3//b/9v/1//n/+f/5//n/+P/4//j/+f/5//v/
+//7//r/+v/7//z/+v/6//r/+v/9//3//f/9//v/+//7//z/+v/6//v/+//9//7//v/9
//z/+//6//n//f/+//7////9//3//f/9//v/+//7//v/+//8//3//f/8//z/+//5//n/
+f/5//n/+f/3//f/9//5//n/+f/5//n/+f/3//f/9//3//f/+P/6//n/+f/5//j/+P/4
//j/9v/2//b/9v/4//j/+P/3//b/9f/0//P/9f/1//X/9f/1//X/9f/z//P/8//z//P/
9P/1//b/9v/1//X/9P/z//P/8//z//P/8//y//L/8v/0//T/9P/0//b/9v/2//b/9f/0
//P/8v/y//L/8v/y//T/9P/0//T/9P/0//T/9P/y//L/8v/y//D/8P/w//D/8v/y//L/
8v/y//L/8v/y//T/9P/0//T/9P/0//T/9P/y//L/8v/y//T/9P/0//T/8v/y//L/8v/w
//D/8P/w//L/8v/y//L/8P/w//D/8P/y//L/8v/y//D/8P/w//D/8P/w//D/8P/y//L/
8v/y//H/8P/v/+7/7//w//H/8v/0//T/9P/0//b/9v/2//b/9//4//r/+//5//r/+v/6
//v//P/9//7//P/8//z//P/6//n/9//2//X/9f/0//T/9f/2//b/9f/1//T/8//y//H/
8P/v/+7/7f/t/+3/7f/t/+7/7//w/+7/7f/t/+3/8P/w//D/7//v/+7/7f/t/+3/7P/r
/+n/6//r/+v/6//q/+n/6f/o/+n/6v/r/+z/6f/p/+n/6f/o/+j/6P/o/+r/6//r/+v/
6//r/+v/6//p/+v/6//w//j/AgAOABoALgBIAGcAmQDSAAgBPgF4Aa0B2AH6AfUBtgFi
ARIBtwBJANn/ef9C/zT/N/8z/zH/Pf9L/1j/aP96/43/ov+y/73/xP/K/8//1f/a/9z/
3P/g/+H/4//k/+b/5//p/+z/6//s/+z/6//t/+7/7//w//D/7//u/+7/8v/y//L/8v/0
//T/9P/0//T/9P/z//L/9f/1//X/9f/z//P/9P/1//X/9f/1//X/9//3//f/+P/4//f/
+P/4//n/+v/7//z/+//8//3//v///////v/+/wAAAQADAAUABQAFAAUABQAJAAoACwAM
AA0ADgAPAA8AEQATABQAFAAWABgAGgAcAB4AHwAgAB8AJAAlACcAKwArACwALQAuADEA
NAA1ADYAOQA7ADsAPQA9AD0APAA7AD0APgA/AEAAPgA+AD0APAA8ADsAOgA5ADcANwA2
ADQAMwAxAC8ALQAsACsAKQApACUAIwAhACAAHAAYABcAFQAVABIAEAAOAAsACQAGAAMA
AgABAAAAAAD9//r/+f/4//j/9v/1//T/9P/z//L/8v/x//D/7v/t/+//7//v//D/8P/w
//D/8P/u/+3/7f/t/+7/7v/u/+7/6//s/+v/6P/r/+z/7f/u/+z/7P/t/+3/7//v/+//
7//w//D/8P/x/+//8f/x//H/8f/y//T/9v/0//T/9P/0//P/8//z//P/9P/1//b/+P/3
//b/9v/1//b/+P/5//n/+P/3//b/9f/4//j/9//3//n/+f/5//n/+P/3//b/9f/1//b/
9//3//X/9v/2//X/9f/1//X/9f/3//X/9f/1//T/8//y//H/8v/z//L/8//x//H/8f/y
//L/8f/x//H/8P/w//D/8P/u/+7/7v/u//D/8P/w/+//7f/t/+3/7f/v/+//7//v//H/
8f/x/+//7//v/+//7//x//H/8f/w/+7/7//v/+//7f/t/+3/7f/v//D/8P/w/+7/7v/u
/+7/8P/w//D/8P/w//D/8P/w/+7/7v/u/+7/8P/w//D/8P/v/+7/7f/s/+3/7v/v//D/
7v/u/+7/7v/u/+7/7v/u//D/8P/w//D/7v/u/+7/7v/w//D/8P/w/+//7v/t/+z/7P/s
/+z/7P/u/+7/7v/u/+z/7P/s/+z/7f/u/+//8P/v/+7/7f/s/+z/7P/s/+z/7v/u/+7/
7v/t/+z/6//q/+v/7P/t/+7/7P/s/+z/7P/s/+z/7P/s/+7/8P/y//T/9P/0//T/9P/1
//b/+P/5//n/+v/6//r/+v/6//r/+v/6//r/+v/6//n/9//0//L/8v/z//P/9P/z//T/
9P/z//T/8v/w/+7/7v/u/+7/7v/t/+3/7f/t/+3/7v/v//D/7//t/+z/6//t/+7/7//v
//H/8P/v/+//7f/s/+v/6f/q/+v/7P/t/+v/6//s/+z/7P/s/+z/7P/s/+3/7v/v/+//
7v/t/+z/7v/v/+//7//t/+3/7f/t/+3/7//z//r/BAAQABwAMABKAGwAmQDRAAYBPAF4
Aa4B2wH6AfQBsQFaAQwBtABNAOP/if9V/0b/QP85/zf/Q/9V/2f/ev+K/57/rf+2/8D/
x//Q/9b/2//h/+j/6P/m/+f/5//o/+j/6v/r/+3/8P/u//D/8f/x//L/8v/y//L/9f/1
//X/9v/3//b/9f/0//X/9v/3//j/9//4//j/+P/5//n/+f/5//v/+//8//3/+//7//v/
+//8//3//v8AAAAA//8AAAAAAAAAAAAAAAABAAIAAwAEAAMAAwACAAIAAwAFAAgACwAL
AAsACwALAA4ADgAOAA4AEgAUABYAFwAWABcAFwAWABkAHAAfACIAIwAlACcAJwApACkA
KgAtADAAMgA0ADYANgA4ADgAOAA7AD0APQA/AD4APwA/AD8AQQBAAD8APgBAAEAAPwA+
AD0AOwA5ADcANgA3ADcANgA0ADMAMgAxADEALwAsACsAKwApACcAJgAiAB4AHQAbABsA
GAAWABQAEAAPAA0ACwALAAkABwAGAAYABAAEAAQAAwAAAP7//P/9//3//f/+//z//P/7
//v/+v/5//j/+P/6//r/+v/6//n/9//2//X/9f/2//f/+P/3//j/9//0//b/9v/2//b/
9v/2//f/9//3//f/9//3//f/+P/5//v/+v/7//r/+f/4//j/+f/6//z//P/8//z/+//7
//v/+//8//3//v8AAP7//v///////f/+//7//f/+////AAABAAEAAAD+//3/////////
///9//3//f/9//z//P/8//v//P/+///////+//3//P/7//3/+//7//v/+f/5//n/+f/7
//v/+f/5//v/+//7//z/+//5//j/9//3//j/+f/6//j/+P/4//j/+P/4//j/9//5//n/
+f/5//j/9//2//X/9v/3//j/9//3//f/9//3//f/9//3//b/+P/5//n/+f/4//f/9v/1
//f/+v/6//j/+P/4//j/+P/2//b/9v/2//j/+P/4//j/9v/2//b/9v/3//j/+f/6//j/
+P/4//j/+P/4//j/+P/6//r/+v/6//j/+P/4//j/+v/6//r/+v/4//j/+P/4//b/9v/2
//b/+P/4//j/+P/2//b/9v/2//f/+P/5//r/+f/4//f/9v/2//b/9v/2//j/+P/4//j/
9v/2//b/9v/3//j/+f/6//j/+P/4//j/+P/4//j/+P/6//r/+v/6//j/+P/4//j/+v/6
//r/+v/6//r/+v/6//v//P/9//7/AQACAAMABAADAAMAAgABAAQABAAEAAQAAgACAAIA
AgACAAIAAgACAAMAAQAAAP///f/8//z//f8AAAAA///+//r/+P/2//b/+P/4//j/+f/7
//v/+//6//f/9v/1//T/9P/1//b/+P/2//b/9f/1//L/8f/x//L/9P/0//P/8//x//H/
8f/x//P/9P/0//T/9P/0//T/8//z//P/8//0//b/9v/2//b/9v/1//T/8//1//f/+f/7
//3///8GABIAIAA0AEwAbACYAM0A+wAsAWIBlAHAAecB6AGsAVEBBAGwAE4A6f+V/2H/
Uf9M/0T/Rf9P/1v/a/99/5D/ov+y/8H/zP/U/93/4v/m/+n/7f/u//L/8v/3//f/+P/4
//f/9//4//r/+P/6//v/+//+//7//v/+//3//f/9//7/AAAAAAAAAAAAAAAAAAAAAAMA
BAAEAAQABQAFAAUABQADAAMABAAFAAYABwAIAAkABwAHAAcACAAHAAcACQAKAAwADAAM
AAwACwAMAA0ADgAQABEAEQASABAAEQATABUAFAAVABYAFwAaABoAGgAaABoAHAAeAB8A
IwAlACYAJgAmACgAKgAsAC0ALwAxADEANAA1ADcAOwA9AD4APwBAAEQARgBGAEYARgBH
AEYARwBIAEkASQBJAEsASgBJAEgARgBGAEUARABFAEUARQBFAEEAQQBAAD4AQAA/AD4A
PQA8ADsAOQA5ADYAMwAwAC4ALgAqACkAJwAlACIAIAAeABwAGwAZABcAFwAVABMAEgAQ
AA4ADgAOABAADgANAAwACgAJAAgACAAIAAgABwAHAAgABwAGAAYABQAEAAMAAgADAAMA
BAAFAAQABAAEAAQABAAGAAYABAAGAAYABgAGAAQABAAFAAUACQAJAAkACQAHAAYABQAF
AAcACQAJAAkACAAIAAkACgAKAAoACgAKAAsACwALAAsACQAJAAkACgAKAAoACwALAAsA
DAAMAAsACQAJAAkACQAMAAwACwALAAkACQAJAAkACQAJAAkACQAJAAoACwALAAgACAAH
AAUACAAJAAoACwAKAAcABgAFAAUABQAFAAUABwAHAAUABQADAAMAAwAEAAQAAwADAAMA
AgACAAIAAgACAAIAAgACAAIAAgACAAEA//////////8BAAEAAQABAP////////3/////
//////8BAAEAAQAAAP7/////////AQABAAEAAQADAAIAAAD+/wAAAAAAAAAAAAAAAAAA
AAD+//7//v/+/wAAAAAAAAAA/v/+//7//v/+//7//v/+/wAAAAAAAAAA///+//3//P/+
//7//v/+//z//P/8//z//P/8//z//P/+//7//v/+//v/+v/5//j/+f/6//v//P/6//r/
+v/6//j/+P/4//j/+v/6//r/+v/4//j/+P/4//r/+v/6//r/+P/4//j/+P/6//r/+v/6
//r/+v/6//r/+f/4//f/9v/5//r/+//8//z//P/8//3/+//7//z//P/9//7///8AAP3/
/P/7//r/+//8//z/+//5//f/9v/0//T/9f/2//b/9v/2//X/9P/x//D/7//u//D/8f/x
//H/8P/u/+3/7P/u/+7/7f/t/+v/7P/s/+z/6//r/+r/6f/p/+r/6v/q/+f/5//n/+f/
6f/p/+n/6v/o/+j/6P/o/+j/5//n/+f/6f/q/+r/6v/o/+j/6f/p/+n/6f/p/+n/6//t
/+3/7f/u//T/AAAOACAAOgBYAH0ArwDmABoBUgGMAcEB7AEEAuUBlgFAAfAAiQAXAKv/
Xf86/zb/Mf8r/zH/P/9N/1r/bP+C/5f/qP+0/73/xv/K/83/0f/Y/97/4P/j/+P/5P/k
/+T/4//j/+T/5v/o/+n/6f/s/+z/7P/s/+3/7f/t/+7/8P/w//D/8P/v/+7/7f/s/+3/
7v/u/+7/7f/t/+3/7f/t/+3/7v/v/+//7//v/+//7//v/+//8P/z//P/9f/2//b/9v/2
//b/9f/2//f/+P/8//3//f/+//3//f/+////AgADAAQABQAIAAgACAAIAAgACgAMAA0A
EQATABQAFAATABQAFQAWABsAHQAfAB8AIwAjACQAJwAoACoALAAuADIANAA0ADQANQA3
ADcAOQA7AD0APgA/AD0APAA7ADoAPAA8ADsAOgA6ADkAOAA3ADMAMwAyADAAMgAxADAA
LwArACkAJgAlACEAHwAdABwAGgAWABUAEwAPAAwACgAIAAYABQADAAEA///9//v/+v/3
//T/8//y//P/8v/y//L/8f/v/+3/7P/u/+7/7f/t/+r/6f/o/+j/5v/m/+b/5v/o/+f/
5//n/+T/5P/k/+T/5P/m/+b/5P/k/+T/5P/k/+b/5v/n/+f/6f/p/+n/6f/n/+b/5f/l
/+b/6f/q/+v/6v/q/+v/7P/s/+z/7P/s/+//7//v/+//7f/t/+3/7v/u/+7/7//v/+//
8P/w/+//7//v/+//7//y//L/8f/x//D/7//u/+3/7//v/+//7//u/+7/7v/t/+v/7P/s
/+v/7P/t/+7/7//u/+v/6v/p/+r/6//s/+3/6//r/+n/6f/p/+n/6f/q/+r/6f/p/+n/
5v/m/+b/5v/n/+j/6f/q/+j/6P/o/+f/5//n/+f/5//p/+n/6f/p/+j/5//m/+P/5//n
/+f/5//n/+f/5//m/+T/5f/l/+X/5v/n/+j/6f/p/+b/4v/i/+P/5P/l/+b/5v/m/+b/
5v/k/+T/5P/k/+X/5v/n/+j/5//m/+X/5P/l/+b/5//o/+b/5v/m/+b/5P/k/+T/5P/l
/+b/5//o/+f/5v/l/+T/5f/m/+f/6P/m/+b/5v/m/+T/5P/k/+T/5f/m/+f/6P/n/+b/
5f/k/+X/5v/n/+j/5v/m/+b/5v/m/+b/5v/m/+j/6P/o/+j/5//m/+X/5P/k/+T/5P/k
/+b/5v/m/+b/5P/k/+T/5P/l/+b/5//o/+b/5v/m/+b/6P/q/+z/7v/w//D/8P/w//D/
7//u/+7/7//w//H/8v/y//L/8v/y//L/8v/y//H/8f/w/+//7//s/+z/7f/u//D/7//u
/+z/6f/m/+X/5P/l/+b/6P/p/+f/5//m/+b/5P/k/+T/4//k/+X/5//o/+b/5f/l/+T/
5f/l/+b/5v/m/+X/5f/l/+P/4//j/+P/5v/m/+b/5v/m/+b/5f/l/+f/5//o/+j/6P/o
/+j/6f/n/+f/5//n/+f/6//r/+v/7f/2/wIADgAgAD4AXgCGAL0A8wAkAVwBlAHEAesB
+AHOAXkBKgHUAG4AAwCf/13/Q/9A/zr/N/8//0//Xf9t/4D/kv+m/7P/vv/I/9H/1v/Y
/9v/3//i/+b/6P/p/+n/6v/q/+v/6//s/+7/7v/w//H/8f/0//T/9P/0//P/8//z//T/
9//4//n/+v/4//j/+P/4//v//P/8//z//f/9//3//f/9//3//v///wEAAQABAAEAAAD/
//7//v8BAAEAAwAEAAQABAAEAAQABQAGAAcACAALAAsACgAKAAgACQALAA0ADgAPABAA
EQASABIAEgASABIAFAAWABcAGgAdAB8AIAAeACAAIgAkACcAKQArACsALwAvADAAMwA0
ADYAOAA6AD4AQABAAEAAPwBBAEEAQwBEAEUARQBFAEUARABDAEIARABEAEMAQgBCAEEA
QAA/ADsAOwA6ADgAOgA5ADgANwA1ADMAMAAvACsAKQAnACYAJgAiACEAHwAcABgAFQAS
ABIAEQAPAA0ADQALAAkACAAGAAQABAAEAAQAAgABAAAA/v/9//z//P/8//z/+//7//z/
+//6//r/+P/4//j/+P/6//n/+f/5//b/9v/2//b/+P/6//r/+P/6//r/+v/6//j/+P/5
//n/+//7//v/+//4//j/+P/5//v//f/9//3//P/8//3//v/8//z//P/8//7///8AAAEA
AAD///7//v8AAAAAAQABAAEAAgACAAEAAQABAAEAAQAEAAQAAwADAAEAAQABAAEAAwAD
AAMAAwACAAIAAgABAP//AAAAAP//AQABAAEAAQD///3//f/9/////////////f/9//v/
+//5//n/+f/6//v/+//8//3/+//6//n/+P/6//r/+v/6//z//P/8//v/+f/5//n/+f/6
//v//P/9//r/+f/4//X/+P/5//r/+//5//n/+f/4//j/+f/5//n/+//7//v/+//7//r/
+v/4//r/+v/6//r/+v/6//r/+v/4//j/+P/4//r/+v/6//r/+P/4//j/+P/6//r/+v/6
//r/+v/6//r/+P/4//j/+P/5//r/+//8//v/+v/5//j/+v/6//r/+v/6//r/+v/6//r/
+v/6//r//P/8//z//P/7//r/+f/4//n/+v/7//z//P/8//z//P/6//r/+v/6//z//P/8
//z/+v/6//r/+v/8//z//P/8//z//P/8//z/+v/6//r/+v/8//z//P/8//z//P/8//z/
//8AAAEAAgAEAAQABAAEAAQABQAFAAUACAAIAAgACAAGAAYABgAGAAYABgAGAAYABQAD
AAIAAQADAAIAAgADAAYABgAFAAQAAQD+//v/+v/7//z//f////3//f/9//z/+v/6//r/
+v/6//v//P/+//z//P/7//v//P/7//v//P/8//z/+//7//n/+f/5//n/+v/8//3//v/9
//z/+//5//v/+//7//z//P/8//z//P/9//3//f/9/wEAAQABAAMABQAJABAAHAAoADwA
VgB2AKAA0wADATQBbAGgAc4B8QHwAbIBVwEKAbYAUgDv/53/af9b/1j/UP9N/1f/Y/9z
/4X/mP+s/77/y//W/+D/5f/q/+7/8f/1//r//P/+//////8AAAAA/////wAAAgAEAAYA
BwAHAAYABgAGAAYACQAJAAkACgAOAA4ADgAOAAwADAAMAAwADgAQABEAEgASABEAEAAP
ABEAEQASABMAFQAVABUAFQATABMAEwAUABcAFwAZABoAGgAaABoAGgAbABwAHQAeACEA
IQAgACAAHgAfACEAIwAmACcAKAApACgAKAAoACgAKgAsAC4ALwAxADMANAA0ADQANgA4
ADoAPQA/AEEAQQBDAEMARABHAEgASgBMAE4AUABSAFIAUgBTAFUAVQBXAFYAVwBXAFcA
WQBYAA==
         </WaveFormData>
      </LeadData>
      <LeadData>
         <LeadByteCountTotal>10000</LeadByteCountTotal>
         <LeadTimeOffset>0</LeadTimeOffset>
         <LeadSampleCountTotal>5000</LeadSampleCountTotal>
         <LeadAmplitudeUnitsPerBit>4.88</LeadAmplitudeUnitsPerBit>
         <LeadAmplitudeUnits>��V</LeadAmplitudeUnits>
         <LeadHighLimit>2147483647</LeadHighLimit>
         <LeadLowLimit>268435456</LeadLowLimit>
         <LeadID>V5</LeadID>
         <LeadOffsetFirstSample>0</LeadOffsetFirstSample>
         <FirstSampleBaseline>0</FirstSampleBaseline>
         <LeadSampleSize>2</LeadSampleSize>
         <LeadOff>FALSE</LeadOff>
         <BaselineSway>FALSE</BaselineSway>
         <ExcessiveACNoise>FALSE</ExcessiveACNoise>
         <MuscleNoise>FALSE</MuscleNoise>
         <LeadDataCRC32>2278263077</LeadDataCRC32>
         <WaveFormData>
/P/8//z//P/8//z//P/8////AAABAAIAAAAAAAAAAAD+//7//v/+/wAAAAAAAAAAAgAC
AAIAAgAAAAAAAAAAAAAAAAAAAAAAAQACAAMABAABAAAA///+////AAABAAIAAQAAAP//
/v8BAAIAAwAEAAIAAgACAAIAAAAAAAAAAAABAAIAAwAEAAMAAgABAAAA/v/+//7//v8B
AAIAAwAEAAYABgAGAAYACAAIAAgACAAGAAQAAgAAAAEAAgADAAQABgAGAAYABgAEAAQA
BAAEAAYABgAGAAYABgAGAAYABgAIAAgACAAIAAYABgAGAAYABgAGAAYABgAHAAgACQAK
AAgACAAIAAgACgAKAAoACgALAAwADQAOAAsACgAJAAgACAAIAAgACAAKAAoACgAKAAoA
CgAKAAoACgAKAAoACgALAAwADQAOAA8AEAARABIAEgASABIAEgASABIAEgASABQAFAAU
ABQAFAAUABQAFAAWABgAHAAgAB4AGwAYABYAGAAYABgAGAAbABsAGwAbABoAGQAYABgA
HAAdAB4AIQAhACEAIQAfAB0AHQAdAB4AGwAbABoAGQAbABsAGQAZABwAHQAeAB4AHAAZ
ABcAFgAXABYAFwAWABgAGAAYABgAGAAWABYAFQAWABgAGQAaABgAGQAZABoAGAAYABYA
FgAYABkAGQAaABwAHAAcABwAHAAcABwAHAAYABkAGAAaAB4AIgAlACsAMAA5AEgAXQB1
AJgAxADvACABUwGHAbsB4wHiAagBWwEdAeYAqgBvADwAFQADAPb/5//d/9v/4f/o/+7/
9/8DAAsADgATABUAFgAYABoAHQAeABwAGQAZABgAFwAXABcAFwAXABoAHAAdAB4AHAAc
ABwAGwAcAB0AHgAfAB8AHwAeAB0AHgAfACAAIQAgACAAHwAeABwAHAAcABwAHQAeAB8A
IAAgAB8AHwAeAB4AIAAiACUAJQAkACMAIwAhACEAIQAiACQAJAAkACUAJAAkACUAJQAl
ACUAJgAmACkAKQAqACwALAAsAC0ALQAvADAAMAAyADAALwAuAC4ALwAxADQANwA6ADsA
PAA9ADwAPQA+AD8AQgBDAEQARwBGAEYARgBGAEkASwBMAE4AUgBUAFQAVABSAFIAUgBS
AFUAVABVAFcAVwBVAFEATgBRAFIAUgBSAFEAUQBRAFAATQBMAEsASABGAEMAQgBBAD8A
PQA8ADwAPQA7ADkANwA1ADQAMwAzADAALwAuACoAKwApACgAKAAlACQAIwAiACEAIQAh
AB8AIAAgACIAIwAiAB8AHQAcAB0AHgAeAB8AHgAfAB4AHQAdAB0AHgAeAB4AHgAbABsA
GgAaABoAGgAdAB8AIAAgABwAGwAaABoAHQAeACAAIQAfACEAHwAdABwAHAAdAB8AIgAk
ACUAJQAhACAAHwAfACEAIQAjACMAIwAjACMAIgAiACIAIgAiACYAJwAnACYAIgAiACAA
IAAiACIAIgAiACEAIQAhACAAIgAjACMAJAAiACIAIwAjACAAHgAcABsAHAAeACAAIgAg
ACAAHgAcABsAGwAbABwAIAAhACEAHgAbABgAGAAYABoAGgAeACAAHgAdABwAHAAcABkA
GAAYABoAHAAcABwAGgAZABkAGQAcAB0AHQAdAB0AHQAcABsAGQAYABgAGAAZABoAGwAd
ABwAGgAYABcAHAAdAB4AIAAfAB4AHQAcABoAGgAaABoAHAAcABwAHAAaABoAGgAaABoA
GgAaABoAGgAaABoAGgAYABgAGAAYABoAGgAaABoAGQAYABcAFgAXABgAGQAaABoAGgAa
ABoAGQAYABcAFgAXABgAGQAaABkAGAAXABYAGAAYABgAGAAYABgAGAAYABcAFgAVABQA
FQAWABcAGAAXABYAFQAUABQAFAAUABQAFAAUABQAFAAUABQAFAAUABYAFgAWABYAEwAS
ABEAEAATABQAFQAWABQAFAAUABQAFAAUABQAFAAXABgAGQAaABgAGAAYABgAGQAaAB0A
IAAeAB0AHAAcABoAGgAaABoAHQAdAB0AHQAZABcAFQAUABYAFwAYABsAGQAZABkAFwAT
ABMAEwAUABQAFQAVABUAFAATABAADwAQABEAEgASABIAEQARABIAEQAOAA0ACgAKAAoA
CgAKAAoACAAIAAcACQAKAAoACgAKAAsACwAMAAoACgAIAAgACgALAAsADAAJAAgABwAG
AAcACAAJAAoADAAJAAoADAAOABAAEwAZACYAPQBYAHUAmQC8AOYAEQE+AW0BnQG3AZ0B
WAEYAeUAsQB+AFIAJwAKAPv/6f/Y/8//zf/R/9f/4v/u//n///8BAAQABwAFAAIAAgAC
AAMABgAGAAQABQAFAAUAAQABAAEAAQAEAAYABwAIAAcABgAFAAMABQAFAAUABQAEAAUA
BQAFAAMAAwADAAMABQAGAAYABgAEAAQABAAEAAYABgAGAAYABQAFAAYABgACAAIAAgAD
AAYABgAGAAcABQAFAAUABgAIAAgACAAJAAkACAAIAAcABwAHAAgACAAJAAkACgAMAAoA
CgALAAsADQAOAA4AEAARABEAEQASABEAEQASABMAFgAXABgAGQAYABkAGgAbAB4AHwAg
ACMAIwAkACUAJgAkACUAJQAmACoALAAsACwAKwAqACkAKAArACoAKwAtAC4ALQAqACgA
JgAmACUAJAAlACUAJQAkACIAIAAeABoAGwAZABkAGQAXABUAFAAUABEADwANAAsACQAI
AAcABwAGAAUABAAAAAEA///+//7//P/8//z//P/7//v/+//5//j/+P/6//v/+v/3//X/
9P/2//b/9f/1//P/9f/1//X/8//z//T/9P/2//b/8//z//D/8P/w//D/7//x//L/8v/x
//H/8f/y//D/8P/x//H/8//1//P/8f/u/+7/7//x//D/8v/z//P/8f/w/+//7//t/+3/
7//v//P/8//z//L/8f/w/+//7v/u/+//7//u/+3/7v/t/+7/7f/s/+v/6v/t/+3/7f/s
/+v/6//q/+r/6v/q/+v/6//s/+r/6P/n/+X/5v/n/+j/6v/q/+j/5v/j/+P/4//k/+j/
6f/p/+b/5v/k/+X/5v/l/+T/5//o/+b/5f/k/+T/5P/h/+D/4P/g/+L/4v/i/+L/4f/h
/+H/4f/h/+D/3//h/+H/4P/f/93/3P/c/9z/3f/e/9//4f/f/97/3f/d/9z/2//c/97/
4P/g/+D/4P/f/97/3f/c/9z/3P/c/9z/3P/c/9z/3P/c/9z/3P/c/97/3v/e/97/3f/c
/9v/2v/b/9z/3f/e/9z/3P/c/9z/2v/a/9r/2v/c/9z/3P/c/9r/2v/a/9r/2v/a/9r/
2v/Y/9j/2P/Y/9j/2P/Y/9j/2v/a/9r/2v/X/9b/1f/U/9b/1v/W/9b/2P/Y/9j/2P/W
/9b/1v/W/9j/2P/Y/9j/1//W/9X/1P/W/9b/1v/W/9T/1P/U/9T/0v/S/9L/0v/T/9T/
1f/W/9T/1P/U/9T/1v/W/9b/1v/Y/9j/2P/Y/9f/2P/Z/9j/2v/a/9v/3P/b/9r/2f/Z
/9f/1//X/9b/1//W/9b/1//W/9X/1v/V/9X/1f/T/9H/0//T/9T/1P/V/9X/1f/V/9X/
0//T/9P/0v/R/8//zv/O/8//0f/S/83/zP/J/8j/yv/K/8r/yv/I/8j/x//H/8b/xv/G
/8b/yf/J/8r/yv/K/8j/yP/I/8v/y//M/8z/y//K/8n/yP/I/8j/yP/I/83/zv/Q/9L/
1P/V/93/8P8HACAAPwBjAIgAsADZAAABKwFRAVMBHwHcAKoAfQBNACIA+P/T/77/r/+d
/5L/j/+R/5f/nf+m/67/tf+3/73/wv/F/8X/xP/E/8L/vf+6/7z/vf+//8D/wf+//7//
v/+//7//wP/A/8D/wf/C/8P/w//B/8H/wf/B/8D/wf/B/8H/wf/B/8H/wf/B/8L/wv/C
/8L/wv/C/8L/wP/A/8D/wP/D/8P/xP/E/8L/wv/C/8P/wv/C/8L/w//E/8X/xv/I/8j/
yP/I/8n/yP/I/8n/yf/J/8n/yv/K/8v/y//M/87/z//Q/9L/0//S/9L/0f/S/9X/1f/V
/9b/2P/Z/9v/3f/f/9//3//f/+L/4//k/+X/5v/n/+j/6//u//D/8v/0//T/9f/1//b/
9//4//f/9v/4//j/+P/4//f/9P/z//P/9//3//X/9P/2//b/9f/0//H/8f/x//D/7//u
/+3/6v/q/+f/5v/l/+T/4//j/+T/4//h/9//3f/b/9r/2f/Z/9r/2//c/9r/1//V/9T/
1P/U/9T/1P/U/9P/0//T/9H/0P/Q/9L/0//V/9P/0v/S/9D/0P/P/8//0f/T/9P/0//R
/9H/0v/S/9L/0v/P/8//0f/S/9P/1P/S/9P/0//S/9L/0//U/9b/1f/W/9j/2f/b/93/
2//Z/9r/2v/b/93/3P/c/9v/2f/Z/9r/2//d/9v/2//d/93/3v/d/9z/2v/c/9z/3P/c
/9z/3f/d/9z/3f/g/+H/5P/h/+D/3//e/9//3//f/97/3//h/+L/5P/i/+D/3//d/9//
3v/d/93/3v/g/+L/5P/i/+L/4P/e/97/3//g/+L/4f/h/+D/3P/d/9z/3v/g/97/3v/i
/+T/5v/l/+T/5P/n/+X/5f/m/+P/5P/j/+L/5P/j/+P/4//i/+P/4//j/+P/4//i/+H/
4//k/+b/6P/m/+b/5v/n/+f/5v/l/+X/6P/l/+b/5v/o/+j/6P/o/+j/6P/o/+j/5v/m
/+b/5v/n/+j/6f/q/+z/7P/s/+z/7P/s/+z/7P/s/+z/7P/s/+r/6v/q/+r/7P/u//D/
8v/w//D/8P/w/+7/7v/u/+7/8P/w//D/8P/w//D/8P/w//H/8v/z//T/8//y//H/8P/y
//L/8v/y//T/9v/4//r/9//0//H/7v/x//L/8//0//f/+P/5//r//P/8//z//P/+//7/
/v/+//z/+v/4//b/9//4//n/+v/7//z//f/+//z//P/8//z///8AAAEAAgAEAAYABgAF
AAcACAAJAAoADAAMAA0ADQAMAAsACQAHAAgACAAJAAkACAAJAAgABwAKAAkACAAJAAkA
CgAKAAsACgAJAAgABwAHAAkACwANAA0ADAAMAAsACQAKAAoACAAKAAgACAAIAAYABgAG
AAQABQAFAAYACAAHAAYABQAFAAcACgAMAA4ACwAKAAkACQAJAAoACgAKAAsADAANAA4A
DAAMAAwADQAKAA4AEAAUABcAGQAeACUANgBNAGcAjAC4AOUAFgFHAXcBpQHLAcoBkgFJ
AREB3ACiAGsANgANAPv/8P/j/9f/1//b/97/5P/v//v/BQAMABEAFwAWABIAEAAPAA4A
DAAOAA8ADwAPABEAEwAVABcAFgAWABUAFAAVABYAFwAXABcAFwAXABcAGgAbABsAGwAd
AB0AHQAdABwAHAAbABoAGwAcAB0AHgAeAB4AHgAeAB8AHwAgACAAHwAgACEAIwAhACAA
HwAfACEAIwAlACgAJgAmACYAJwAnACYAJgAlACcAJwAoACgAKQApACoALAAuAC4ALwAv
AC0ALgAuADAAMwAzADMANAA0ADUANwA5ADwAPQA+AD8AQgBDAEQARQBFAEUARQBHAEoA
TABOAFAAUABRAFEAUgBTAFQAUwBSAFQAVgBYAFoAXABaAFoAWwBaAFkAVgBUAFcAWABY
AFgAVgBVAFQAUgBRAFAATwBMAE4ASwBKAEkARQBDAEIAQgBDAEEAPwA9ADgANgA0ADMA
MwAzADMAMAAxAC8ALgAuAC4ALgAuAC4AKwArACsAKQAmACYAKAApACsAKQAoACgAJgAm
ACUAJQAjACUAJQAlACUAJQAmACYAJQAkACAAHwAhACIAIwAkACQAJQAlACQAIwAjACMA
JAAmACgAKwAtACoAKwAoACUAJgAmACcAKQAoACgAJwAlACMAIgAhACEAIgAjACYAJwAm
ACUAJAAiACMAJAAlACYAJQAlACQAIgAjACQAIwAkACUAJgAnACgAJwAlACMAIAAiACMA
IwAkACEAIAAgAB8AHwAeAB0AHQAdAB4AHwAgAB0AHAAZABYAFwAZABsAHgAdAB0AHAAY
ABgAFgAXABgAGAAYABwAHgAbABkAFwAWABkAFwAXABgAFgAYABgAGAAYABcAFwAXABYA
FwAXABcAFQAVABQAEwAUABQAFQAWABUAFAATABMAEwASABEAEQAWABUAFAAUABMAEgAR
ABAAEgASABIAEgASABIAEgASABEAEAAPAA4AEAAQABAAEAAQABAAEAAQABAAEAAQABAA
DgAOAA4ADgAMAAwADAAMAA0ADgAPABAAEAAQABAAEAAQABAAEAAQAA8ADgANAAwACgAK
AAoACgAMAAwADAAMAAsACgAJAAgACQAKAAsADAAMAAwADAAMAAwADAAMAAwADgAOAA4A
DgALAAoACQAIAAkACgALAAwACwAKAAkACAAIAAgACAAIAAoADAAOABAADgAOAA4ADgAR
ABIAEwAUABUAFgAVABMAEAAQABAAEAASABIAEwATABIAEQAPAA0ADQAOABAAEQAPABEA
EQARABAADQAKAAkACwAMAAwADQALAAsACwALAAoACwAMAA0ADAAKAAkABwAJAAoACgAI
AAgABgAGAAYABQAEAAMAAAABAAEAAgAEAAQABAAEAAUAAgACAAEAAAABAAIAAwAFAAIA
AgABAAAAAQACAAMABAAEAAQABAAFAAQABAAIAAoADQARABoAKQBAAFkAeQCgAMgA9QAk
AVEBfQGjAaMBagEkAe0AvQCKAF4AMQAMAPX/5f/S/8X/w//J/9H/2v/k/+//9f/3//j/
+//7//r//P/+/////P/6//j/+f/5//n/+P/5//r/+//7//z//P/8//r/+v/6//n//P/9
//7////9//3//P/7//3//f/9//3/+//8//z//P/8//z//P/8//3//v///wAAAAD/////
/v/+//7//v////7//v/+////////////AAACAAIAAgADAAMAAgACAAEAAwADAAQABAAD
AAMABAAGAAQABAAFAAUABgAIAAkADAAMAAsACgAKAAsADQAQABMAFQAVABUAFQAUABUA
FgAXABoAGwAcAB8AHwAeAB0AHAAfACEAIgAkACUAJgAlACQAJAAkACQAJAAmACQAJAAl
ACYAJQAiACAAIQAiACIAIgAfAB8AHwAeABsAGgAZABYAGAAVABQAEwAQAA0ACwAKAAoA
CQAIAAcABQAEAAMAAwAAAP///v/6//r/+f/5//r/9//2//X/9P/1//X/9f/z//L/8v/0
//X/8//x//D/8P/y//L/8f/x//D/8f/w/+//8f/x//L/8v/w//D/7f/t/+3/7v/v//D/
7//x//L/8v/w/+//7v/u/+//8P/y//P/8v/z//D/7f/u/+7/7//x//H/8v/y//H/7//u
/+3/7f/v/+//8f/x//L/8f/w/+7/7P/s/+z/7P/s/+3/7f/s/+r/6v/o/+j/6v/q/+r/
6v/p/+n/6f/o/+j/6f/p/+r/6P/o/+n/6f/m/+T/4v/h/+P/5P/l/+b/5P/k/+L/4P/h
/+H/4f/i/+L/4//j/+D/3//c/9z/3P/e/97/4v/k/+P/4f/f/97/4P/d/9z/3P/e/+D/
4P/g/9//3f/c/9v/3v/f/9//3//f/9//3v/d/9v/2v/a/9r/3P/c/9z/3f/d/9z/2//b
/97/3//g/97/3P/c/9z/3P/a/9r/2v/a/9z/3P/c/9z/2//a/9n/2P/a/9r/2v/a/9j/
2P/Y/9j/1v/W/9b/1v/Y/9j/2P/Y/9f/1v/V/9T/1v/W/9b/1v/V/9T/0//S/9D/0P/Q
/9D/0v/S/9L/0v/Q/9D/0P/Q/9H/0v/T/9T/0v/S/9L/0v/S/9L/0v/S/9T/1P/U/9T/
0//S/9H/0P/S/9L/0v/S/9D/0P/Q/9D/0P/Q/9D/0P/S/9L/0v/S/9H/0P/P/87/0P/Q
/9D/0P/Q/9D/0P/Q/9L/0v/S/9L/1f/W/9f/2P/X/9b/1f/W/9r/2v/Z/9j/2P/Y/9j/
2P/W/9f/1//X/9n/2P/X/9b/1P/V/9X/1f/X/9f/1//X/9X/0//T/9P/0v/S/9P/0//U
/9X/1v/V/9P/0//T/9P/0//U/9T/1f/U/9T/0v/S/87/zv/O/87/z//Q/8//0P/O/83/
zf/M/8z/zP/N/83/zv/O/87/zP/M/8z/zf/N/9D/0P/Q/9D/zv/O/87/zv/Q/9D/0f/S
/9T/1P/Y/93/5f/0/wkAIgBDAGUAiACsANUA/gAnAVEBXQEvAegAsgCFAFMAKgACAN3/
yP+5/6n/nv+X/5f/mf+j/67/uv/B/8f/y//O/9H/z//M/8z/yv/J/8r/yv/L/83/zv/P
/83/zf/N/83/zf/O/87/zv/O/87/zv/N/8v/y//L/8v/zv/P/8//z//N/83/zf/N/8//
0P/Q/9D/0v/S/9L/0v/Q/9D/0P/Q/9T/1f/X/9j/1f/U/9P/0//S/9L/0v/T/9P/0//T
/9T/0//S/9H/0f/V/9b/2P/Z/9n/2f/a/9r/2f/Z/9r/3P/a/9r/2//b/9v/3P/c/97/
4f/h/+H/4v/k/+X/5//p/+r/6//s/+3/7v/v//D/8f/y//P/9P/3//n/+v/7//z/+v/7
//v//P/+/wAAAAAAAAEAAgADAAQAAwAAAP////8DAAUABQAGAAMAAgAAAP7/////////
/v////7//f/6//n/9f/z//H/8v/x//H/8v/v/+3/6//p/+f/5v/l/+X/4//j/+P/4P/h
/9//3v/e/+D/4P/g/+D/3v/d/9z/2f/b/9z/3//h/9//3f/c/9z/2v/a/9n/2f/X/9n/
2f/Z/9r/2//d/97/3//g/97/3//f/+D/4f/i/+L/4//j/+L/4//j/+P/5P/i/+L/4//j
/+L/4//g/93/4P/i/+X/6f/p/+r/6v/p/+r/6v/q/+v/6f/p/+v/6//t/+3/7f/s/+7/
7v/u/+7/7v/t/+v/6P/q/+z/7P/u/+z/7P/s/+z/7v/v//D/8P/u/+//7//w/+7/7P/r
/+n/6//q/+n/6f/r/+z/7f/u/+z/7P/q/+j/6P/p/+r/7P/u/+//7//s/+z/6v/r/+z/
6//q/+3/7v/u/+3/7P/s/+7/7f/u//D/7//w/+//7v/v/+//8P/x//D/8f/x//H/8f/x
//D/7//y//L/8//0//L/8v/y//P/9P/0//T/9f/6//v/+P/0//T/9P/0//T/9P/0//T/
9P/y//L/8v/y//P/9P/1//b/9v/2//b/9v/4//j/+P/4//j/+P/4//j/+P/4//j/+P/5
//r/+//8//v/+v/5//j/9v/2//b/9v/3//j/+f/6//r/+v/6//r//f/+////AAD+//7/
/v/+//3//P/7//r/+//8//3//v8AAAAAAAAAAAAAAAAAAAAA/v/+//7//v8BAAIAAwAE
AAUABgAHAAgABwAGAAUABAAFAAYABwAIAAgACAAIAAgACQAMAA8AEAARABIAFAAWABQA
EgAQAA8AEgATABQAFAATABIAEgATABAADwAQAA8AEQATABMAEwARABEAEgASABQAFQAW
ABcAFgATABIAEQATABMAEgASAA8ADwAQABAAEQASABEAEgARABAADwAOAA4ADgANAA0A
DgAOAA4ADgARABEAEgASABAADgAOAA4ADwAPABAAEAASABIAEgASABAAEAAQABAAEwAW
ABgAGAAYABcAGwAkAC8ASABlAIUAqgDQAPkAKgFbAYsBuwHbAcIBeAEvAfkAwgCKAFUA
JgAHAP3/8P/h/93/3//f/+D/6v/3/wMACwAQABMAFQAUABIAFAAXABgAFgAWABcAFwAX
ABIAEQAQAA8AEwAWABgAGgAcABwAHAAbABsAGwAbABsAHgAfAB8AHwAdABsAGQAXABoA
HAAdAB4AIAAgACAAIAAfAB4AHQAcAB0AHQAeAB4AHAAcABwAHQAhACIAIwAlACIAIQAg
ACAAHgAeAB4AHwAhACIAJAAlACUAJQAmACYAKQApACoALAAqACoAKwArACkAKgAqACwA
LwAvAC8AMAAwADEAMwA1ADYANwA4ADkAPAA9AD4APwBCAEMARABHAEkASgBLAEwATABN
AE0ATgBRAFQAVQBWAFUAVABTAFIAUgBQAFAAUQBTAFMAUQBQAE4ATgBNAEwATABNAE4A
TgBMAEoASABEAEYAQwBCAEEAPwA9ADwAPAA5ADcANQAzADMAMgAxADEALgAtACwAKAAl
ACMAIgAiACQAJAAkACQAIwAjACMAIQAeAB4AIAAhAB8AHQAcABwAHAAcABsAGwAbAB0A
HQAdABwAGwAbABoAHAAcABkAGQAaABoAGgAaABoAGwAbABoAGgAbABwAHgAcABwAHQAd
AB4AIQAgAB8AHgAeAB8AIQAhACIAIgAhACIAIgAiACMAIAAfACAAHwAfAB8AHwAeAB8A
IAAhACIAIQAhACAAHgAdAB4AHQAeABwAHAAcABwAGwAbABsAGgAbAB0AHgAgAB8AHgAe
AB0AHQAcABsAGwAaABoAGgAaABwAHAAaABgAFwAXABcAGAAYABkAGQAWABgAFgAXABgA
FwAWABkAGgAcABsAGgAaABsAGQAZABoAFwAYABcAFgAYABcAFwAXABYAFwAXABcAFgAV
ABMAEQATABIAEgASABAAEAAQABEAEQAQAA8ADwAOAA0ADAAMAA4ADgAOAA4AEAAQABAA
EAAPAA4ADQAMAA4ADgAOAA4ADAAMAAwADAAOAA4ADgAOAA0ADAALAAoACAAIAAgACAAL
AAwADQAOAAwACgAIAAYABwAIAAkACgAKAAoACgAKAAkACAAHAAYABwAIAAkACgAKAAoA
CgAKAAoACgAKAAoACAAIAAgACAAIAAgACAAIAAoACgAKAAoACQAIAAcABgAIAAgACAAI
AAYABgAGAAYABgAGAAYABgAIAAgACAAIAAYABgAGAAYACQAKAAsADAANAA4ADwAQAA8A
DgAPABAAEAAPAA4ADgAMAAwADAAMAA0ADQANAA0ADgANAAwADAAMAAsACgALAAsACwAL
AAkABQAFAAUABgAIAAkACQAJAAcABwAFAAUAAwADAAMAAgADAAMABAAGAAQAAgACAAAA
AAAAAAAAAAAAAP7//v/9//v//P/8//z//P/9//3//v/8//z/+v/6//z//f/9//7//f/8
//v/+v/6//r/+v/6//z///8CAAIAAgAEAAcADQAcADMATgBtAJEAuADgAA0BOAFjAZEB
owGBAToB/gDLAJcAZgA4AA0A9P/n/9f/yv/F/8f/yf/R/9r/5P/p/+3/8f/4//v/+f/2
//T/8v/z//b/9v/4//n/+f/5//X/9f/1//X/9P/2//f/+P/6//r/+v/5//n/+f/5//n/
+v/7//v/+//5//n/+f/5//v//P/8//z/+v/6//r/+v/4//j/+P/4//r/+//9//7/+v/6
//r/+//8//z//P/9//3//f/9//7//P/8//z//f8AAAAAAQABAP////8AAAAAAQABAAIA
BAACAAIAAwADAAMABAAEAAYACQAJAAkACgAJAAkACgALAA4ADwAQABEAEgATABQAFQAU
ABUAFgAZAB0AHgAfACAAHgAfAB8AIAAiACQAJAAkACQAJAAkACQAJgAkACQAJQAnACcA
JQAkACIAIgAhACAAHQAdAB0AHAAbABoAGQAWABQAEQAQAA8ADwANAAwADAAKAAcABAAB
AAAAAAAAAAEA/////////P/7//n/+P/4//j/+P/4//j/9v/1//T/8f/x//L/9f/3//f/
9f/0//T/8v/y//H/8f/z//X/9f/1//T/8//z//L/9P/0//H/8f/z//T/9f/2//T/9f/1
//T/9P/1//b/+P/2//b/9//3//f/+f/3//X/9f/2//j/+//5//r/+v/5//j/+P/4//n/
+P/3//j/9//5//n/+f/4//j/+P/4//j/+f/5//j/9v/3//j/9//4//b/9v/2//b/9f/1
//X/9P/y//P/8//0//P/8v/y//H/8f/w/+//7//v//D/8f/y//L/8v/w/+7/7v/v//D/
8v/z//P/8v/u//D/7v/v//D/7f/s/+//8P/y//H/8P/w//H/7//v//D/7v/w//D/8P/x
//H/8v/z//H/8f/w/+//7//v/+7/7f/u/+7/7//w/+7/7v/u/+//8P/w//D/8f/w//H/
8P/w//D/8P/w//D/7v/u/+7/7v/s/+z/7P/s/+z/7P/s/+z/7v/u/+7/7v/s/+z/7P/s
/+7/7v/u/+7/7P/s/+z/7P/u/+7/7v/u/+z/7P/s/+z/7v/u/+7/7v/u/+7/7v/u/+z/
7P/s/+z/7f/u/+//8P/v/+7/7f/s/+7/7v/u/+7/7v/u/+7/7v/w//D/8P/w//H/8v/z
//T/8f/w/+//7v/u/+7/7v/u/+//8P/x//L/8P/w//D/8P/y//L/8v/y//L/8v/y//L/
8//0//X/9v/3//j/+f/6//r/+v/6//z/AAAAAP///v/8//z//P/8//z//f/9//3//f/8
//v/+v/6//v/+//7/////////////f/7//v/+//+//7///////////////3/+//7//v/
+//7//z//P/9//3//P/5//j/9v/2//b/9v/2//b/9P/0//H/8f/y//L/8//0//b/9//2
//b/9v/0//b/9v/3//f/9v/2//b/9v/2//b/9v/2//r/+v/9//7/AAACAAQABwANAB4A
NwBQAG8AkQC0ANoABQEuAVkBgwGLAVsBFAHeAK0AewBSACoABQDy/+f/0//G/8H/wf/J
/9H/3P/m/+3/8//3//7////9//z//P/6//v//P/+//7//////////P/7//r/+f/7//7/
AAACAAQABAAEAAMAAwADAAMAAwAGAAcABwAHAAkACQAJAAkACQAKAAoACgAIAAgACAAI
AAkACgALAAwADQANAA4ADgAKAAoACgALAA4ADgAOAA8ADwAPAA8AEAARABIAEwAVABYA
FgAXABcAFwAXABgAGAAbABsAHAAeAB4AHgAfAB8AHwAgACAAIgAkACUAJgAoACcAJwAo
ACkALQAvADEAMwA0ADUANgA3ADgAOQA6AD0AQQBEAEcASgBJAEkASABIAEsATgBPAFAA
UgBSAA==
         </WaveFormData>
      </LeadData>
      <LeadData>
         <LeadByteCountTotal>10000</LeadByteCountTotal>
         <LeadTimeOffset>0</LeadTimeOffset>
         <LeadSampleCountTotal>5000</LeadSampleCountTotal>
         <LeadAmplitudeUnitsPerBit>4.88</LeadAmplitudeUnitsPerBit>
         <LeadAmplitudeUnits>��V</LeadAmplitudeUnits>
         <LeadHighLimit>2147483647</LeadHighLimit>
         <LeadLowLimit>268435456</LeadLowLimit>
         <LeadID>V6</LeadID>
         <LeadOffsetFirstSample>0</LeadOffsetFirstSample>
         <FirstSampleBaseline>0</FirstSampleBaseline>
         <LeadSampleSize>2</LeadSampleSize>
         <LeadOff>FALSE</LeadOff>
         <BaselineSway>FALSE</BaselineSway>
         <ExcessiveACNoise>FALSE</ExcessiveACNoise>
         <MuscleNoise>FALSE</MuscleNoise>
         <LeadDataCRC32>427160240</LeadDataCRC32>
         <WaveFormData>
+v/6//r/+v/6//r/+v/6//v//P/9//7//v/+//7//v/7//r/+f/4//r/+v/6//r/+//8
//3//v/9//z/+//6//r/+v/6//r/+P/4//j/+P/2//b/9v/2//j/+P/4//j/9//2//X/
9P/3//j/+f/6//n/+P/3//b/9//4//n/+v/6//r/+v/6//n/+P/3//b/9P/0//T/9P/2
//b/9v/2//f/+P/5//r/+v/6//r/+v/3//b/9f/0//f/+P/5//r/+P/4//j/+P/6//r/
+v/6//r/+v/6//r/+f/4//f/9v/4//j/+P/4//f/9v/1//T/9f/2//f/+P/5//r/+//8
//v/+v/5//j/+P/4//j/+P/6//r/+v/6//n/+P/3//b/9v/2//b/9v/0//T/9P/0//X/
9v/3//j/9v/2//b/9v/4//j/+P/4//n/+v/7//z//P/8//z//P/+//7//v/+//z//P/8
//z//v/+//7//v///wEABAAGAAQAAAD+//z//v/+//7////////////9//7//v///wAA
AQABAAMAAwADAAMAAgABAAIAAgACAAIAAQAAAP///f//////AAABAAQABAAEAAQA///9
//r/9//5//r/+f/4//b/9v/2//b/9f/1//T/9P/1//b/+P/5//f/9//3//f/9f/1//X/
9f/1//X/9f/1//b/9//4//n/+P/3//b/9v/y//T/9v/6//7/AQABAAIAAQAFABEAHwAy
AEoAZgCDAJ8AvQDfAAEBIwEpAQcB2gC7AJ0AfQBeAD0AIwAVAAoA/v/z/+//7//y//P/
9f/9/wEAAQABAAIAAgACAAMAAwABAP3/+//6//n/9v/3//f/9v/2//f/+f/6//r//P/8
//z/+//7//z//P/8//r/+v/6//n//P/9//7///////3/+//5//n/+f/6//v//P/9//3/
/f/6//n/+P/3//v//f///wIAAAD+//z/+v/8//z//P/9//7///8CAAMAAgABAP///v8A
AAEAAwADAAEAAgAEAAQABgAGAAYABgAHAAcACAAIAAgABwAGAAYACwANAA8AEQASABMA
EwATABQAFAAUABYAFQAYABoAHAAcABwAHAAcAB8AIAAiACUAJAAlACYAJgAoACgAKAAo
ACcAKQAsACwAKQAnACUAJAAnACgAJwAnACcAJgAkACMAJQAlACUAIwAhAB8AHQAbABgA
FgATABEAEQASABQAFgAUABEADQALAAsACgAJAAUABgAGAAcABwAEAAMAAQD///////8A
AAEAAQACAAIAAgACAAEAAQAAAAAAAAABAAEAAAD///7//P/8//z//f/9//v/+//6//n/
+//7//v//P/9//7///8AAP3////7//r//P/+////AAD/////////////////////AAAA
AAEAAgAAAAAAAAAAAAIAAgACAAIAAQABAAEAAQADAAMAAgAAAAIABAAEAAUAAwACAAAA
/v//////AAABAAAA///+//7/AAABAAIAAgACAAIAAwAEAAMAAAD///7/AAABAAEAAgD/
//7//f/8//3//P/9///////+//7////8//r/+P/3//r//P///wEA///+//z/+v/8//v/
+//7//3//f/9//7//f/8//v/+v/8//z//f/+//7//f/8//v/+v/6//r/+v/8//z//f/9
//z/+v/3//j//P/9/////v/7//r/+f/4//r/+v/6//r//P/8//z//P/5//j/9//2//n/
+v/7//z/+//6//n/+P/6//r/+v/6//r/+v/6//r/+f/4//f/9v/5//r/+//8//z//P/8
//z/+v/6//r/+v/8//z//P/8//r/+v/6//r/+//8//3//v/8//z//P/8//z//P/8//z/
/f/+////AAD9//z/+//6//z//P/8//z/+v/6//r/+v/8//z//P/8//7//v/+//7/+//6
//n/+P/7//z//f/+//z//P/8//z//P/8//z//P/9//7///8AAAAAAAAAAAAAAgADAAUA
BgAEAAIAAgACAAQABAAEAAUABQAFAAUAAwACAAAA///+/wIAAwAGAAcABgAFAAMAAQAA
AAAAAAAAAAAAAAAAAP///P/7//v/+//9//7///8AAP3//f/8//v/+v/6//j/9v/4//j/
+P/4//b/9f/z//L/9P/0//X/9f/z//P/8//z//P/8//z//P/9f/1//X/9f/0//P/8v/x
//L/8//0//b/9v/0//L/9v/4//n/+/8AAAcAFwAnADsAUgBoAIQAoQC9ANsA/QATAQUB
2wC1AJwAgwBrAFUAOgAlABcABQDy/+j/5f/l/+n/8v/9/wMAAwABAP/////+//z/+v/5
//n/+//7//j/+P/4//b/9f/1//T/9P/3//n/+v/6//n/+P/3//X/9v/4//n/+v/5//j/
9//1//f/9//3//f/+f/5//n/+f/2//X/9f/1//j/+f/5//n/+P/3//b/9f/1//X/9f/2
//f/+P/5//r/+f/4//f/9//4//n//P/9//v/+//6//r//P/9///////+//7////+//7/
/v/+//7/AQABAAIAAgABAAEAAQACAAYABwAIAAkACgALAAsACwAKAAoACgAMAA8AEgAU
ABYAFgAWABYAFgAYABgAGQAbAB4AHwAgACAAHwAeAB0AHAAfACEAJAAkACMAIQAfAB4A
IAAgAB4AHQAdABwAGgAZABYAFQAUABEAEgATABQAFQAQAA4ACwAJAAkACAAIAAgABgAF
AAMAAwACAAAA/v/5//v//P/+/////v/9//v/+f/6//n/+f/5//n/+v/6//r/+P/3//f/
9v/4//j/+f/5//f/9//3//b/9v/2//f/9//5//n/+P/3//b/9f/0//T/9f/2//f/+P/3
//n/9f/0//f/+P/4//j/+//7//v/+//5//n/+f/5//n/+v/8//7/+//6//n/+P/6//r/
+v/6//3//f/9//3/+//7//r/+P/5//z//f///////v/8//r/+//7//z//f/8//v/+v/6
//r/+f/4//b/9v/4//v//v/9//r/+f/4//n/+f/4//j/+v/6//r/+v/5//b/9f/1//b/
9v/3//n/+f/4//f/9//2//b/9//3//X/9v/2//b/9P/z//P/8//1//X/9f/2//b/9v/2
//b/9f/0//T/9P/3//f/9//3//X/9P/z//L/8//0//b/9//1//T/8v/0//D/8f/z//b/
9v/2//b/9v/1//T/8//y//T/9P/0//T/8v/y//L/8v/0//T/9P/0//b/9v/2//b/9f/0
//P/8v/z//T/9f/2//X/9P/z//L/9P/0//T/9P/0//T/9P/0//T/9P/0//T/9P/0//T/
9P/z//L/8f/w//L/8v/y//L/8//0//X/9v/0//L/8P/u//H/8v/z//T/9P/0//T/9P/0
//T/9P/0//b/9v/2//b/8//y//H/8P/x//L/8//0//L/8v/y//L/8v/y//L/8v/z//T/
9f/2//T/9P/0//T/9f/2//f/+P/4//j/+P/4//f/+f/6//r/+f/6//v//P/7//r/+v/5
//v/+//5//n/9v/2//b/9//3//n/+f/5//n/+P/3//b/9P/0//T/9v/3//j/+P/4//f/
9//3//j/9v/2//b/9f/2//b/9v/2//P/8P/t/+z/7f/u/+//7//v/+7/7v/u/+z/7f/t
/+3/7//v/+//7//u/+3/7P/r/+7/7//w//H/8P/v/+7/7f/t/+3/7v/u//L/9P/2//b/
9f/3//z/CQAbACsAPwBYAG4AhgCfALkA2QD5AAEB3wC3AJsAhgBtAFkAPwAmABkADQD5
/+r/5P/h/+P/5//u//X/9//5//v//f/9//r/9v/0/+//6//r/+//7//w//H/8P/t/+3/
7P/s/+3/7//w//D/8f/y//P/8//w//D/7//u//D/8P/w/+//7//v/+//7//z//P/8//z
//L/8f/x//H/8f/x//D/7//w//H/8v/z//H/8f/x//L/8P/w//D/8P/x//L/8//1//X/
9f/3//f/9f/1//T/9P/y//P/9f/1//f/+P/6//r/+v/6//r/+v/5//n/+v/6//v/+//7
//z/AAABAAIAAwAEAAUABQAFAAgACAAIAAoACQAMAA4AEAATABQAFQAWABQAFAAVABcA
FwAXABcAFgAWABYAFgAWABQAFQAXABYAGQAZABkAGgAaABoAGAAXABUAFAASABEAEQAR
ABEADwAOAA0ADAALAAoACAAFAAMA///+//7//v8AAP///f/9//3//P/7//f/9v/2//f/
9//5//n/+P/3//X/8//y//H/8f/y//L/8v/1//X/9v/2//P/8v/y//H/9P/1//b/9v/0
//T/9f/1//X/9f/0//P/8//z//P/9P/y//L/8v/y//P/9//1//b/9f/2//b/9v/5//n/
+f/5//f/9//3//f/9P/0//X/9v/5//r/+//8//v/+v/5//j/+f/5//n/+f/3//f/9v/0
//T/9v/2//f/+//8//z//P/5//f/9v/1//f/9//3//j/+//7//v/+v/3//b/9v/2//f/
9v/3//j/9//3//b/9v/4//j/+P/4//j/9v/2//f/9v/0//P/8//0//T/9P/1//L/8v/z
//P/9P/2//f/+P/4//f/9//3//X/9f/1//b/9v/2//b/9v/z//L/8v/y//X/9f/1//X/
9v/2//b/9v/2//b/9//3//n/+P/2//j/9v/z//H/8P/z//T/9f/2//T/9P/0//T/8v/y
//L/8v/z//T/9f/2//T/9P/0//T/9f/2//f/+P/2//b/9v/2//X/9P/z//L/9v/4//r/
/P/7//r/+f/4//b/9v/2//b/9P/0//T/9P/0//T/9P/0//f/+P/5//r/+P/2//T/8v/1
//b/9//4//r/+v/6//r/+P/2//T/8v/z//T/9f/2//f/+P/5//r/+v/6//r/+v/4//j/
+P/4//f/9v/1//T/9f/2//f/+P/5//r/+//8//z//P/8//z//v/+//7///8AAAAA///8
////AAABAAIAAwAFAAYABwAEAAEAAAD+//7//v//////AAD///7//f////////8AAP//
/v////7///////////8BAAEAAgACAAAAAAD/////AAD///7//v/6//j/+P/4//f/9v/0
//P/9P/0//T/9P/y//H/8P/v//P/9f/3//n/9//1//P/8f/0//X/9v/3//f/9//3//f/
9P/0//P/8v/w//T/+P/5//v/+v/7/wEADQAdADAASABkAIEAnwC/AN0A/QAbAR8BAQHW
ALcAmwB9AF4APQAhABMACgAAAPX/7//t/+7/7//z//v/AwAFAAUACAAIAAIA/f/7//f/
8//z//T/9f/0//X/9//4//r/+f/5//j/9v/3//j/+f/5//j/+P/3//b/9//4//n/+f/5
//n/+f/5//r/+f/4//f/+f/5//r/+//7//v/+v/5//r/+//8//3//f/9//3//v/9//z/
+//6//3//v///wEA/v/9//7//f///////v/+/wAAAQADAAMAAQACAAQABAAHAAgACQAK
AAoACQAJAAgACQAJAAkACgAKAAsADAANABIAEwATABMAFQAWABcAGgAZABoAGgAaAB8A
IAAhACIAIAAgACEAIwAiACMAJAAkACgAKgAsAC4ALAAtAC8ALgAsACsAKgAqAC0ALgAt
AC0ALAAqACcAJQAlACUAJQAjACEAIQAhACEAIAAeABsAGQAXABYAFgAWABMAEQAOAA0A
DwAOAA0ACQAGAAYABwAHAAkACQAIAAcABgAFAAUABQAEAAQAAwACAAMAAwAEAAQAAwAC
AAIAAQACAAMABAAEAAQABAAFAAUABAADAAEA//8AAAEAAgAEAAMAAgABAAAAAQAFAAMA
BAAGAAgACQAKAAgABwAGAAUABwAHAAcABwAEAAQABQAGAAYABgAGAAYACAAIAAgACAAH
AAcABwAHAAgACQAJAAgABQAGAAUABQAHAAgACAAIAAoACQAJAAkACAAHAAYABgAJAAkA
CQAIAAUABAAEAAQABQAEAAUABgAHAAcABgAGAAMAAgABAAAAAwACAAMABQADAAIAAgAD
AAMAAgABAAEAAgACAAMAAwAAAAAA///+/wEAAQACAAMAAgABAAAAAAACAAIAAgACAP//
/v/+//7//////////////wAAAQACAAEAAAAAAP/////+//z//v8AAP/////+/wAAAAAA
AAAAAgACAAIAAgABAAAA///+//7//v/+//7//v/+//7//v8AAAAAAAAAAAIAAgACAAIA
AQAAAP///v/+//7//v/+/wAAAAAAAAAAAgACAAIAAgAEAAQABAAEAAEAAAD///7//v/+
//7//v8AAAAAAAAAAP///v/9//z//f/+////AAD///7//f/8//3//v///wAAAAAAAAAA
AAD///7//f/8//3//v///wAA///+//3//P/9//7///8AAAEAAgADAAQAAgACAAIAAgAF
AAYABwAJAAgACAAHAAQABQAGAAcACAAGAAcABwAHAAUAAwADAAIABQAGAAgACQAKAAkA
CAAHAAYABQAEAAQABAAEAAYABgAEAAMAAgABAAQABQAHAAgABgAEAAEA//8BAAEAAQAC
AAAA/v/+//7//f/8//r/+f/5//r/+//8//z/+//6//n/+f/5//n/+f/7//v/+//7//n/
+f/5//n/+v/7//z//f/7//z//P/8//z//v8AAAMAAwAEAAkAEwAhADMATABmAIAAmQC3
ANMA8wAPARMB8wDJAK4AlQB9AGcATAAvAB0ADwD+//D/6//t//P/+v///wUABQADAAUA
BwAGAAIAAgABAP//+//5//r/+v/6//j/+v/7//v//P/6//v/+//6//z//P/8//v//f/+
//7//v/9//z/+//5//r/+//8//3//P/7//r/+f/7//v//P/9//7//////////v/9//z/
+//8//3//v8AAP///v/9//z//v/+//7/////////AQABAP/////+//7/AAABAAMAAwAC
AAIAAwACAAQABAAEAAQABwAHAAgACAAIAAcABgAGAAkACwANAA8AEQARABAADwASABIA
EgAUABMAFgAYABoAGwAaABkAGAAbABwAHgAhACEAIQAhACAAIgAiACIAIgAhACMAJgAm
ACQAIwAiACIAJAAkACIAIQAhACAAHgAdAB4AHQAcABkAGQAZABkAGQAUABIADwANAA4A
DgAPABAADQALAAgABwAHAAYABQABAAIAAgADAAMAAQD///z/+f/6//v//f////z//P/7
//r//P/7//v/+v/6//r/+//7//v/+//7//r//P/8//3//f/7//v/+v/5//r/+//8//7/
/P/8//z//P/6//3/+v/6//3//v/+//7//v/9//z/+//9//3//f/9//z//P/9//7//f/8
//v/+v/8//7/AAACAAAA///+//3//v///////v/8//7//v////7//v/9//z//////wAA
AQAAAP///v/+/wEAAQABAAAA/v/+////AAD///z/+//6//z//f/9//7//f/8//v/+v/7
//r/+//9//3//P/8//3//P/6//j/9//5//r//P/9//r/+v/5//j/+P/3//f/9//5//n/
+f/6//n/+P/3//b/+P/4//n/+v/6//n/+P/3//j/+P/4//j/+P/4//n/+f/3//b/9P/2
//r//f/7//r/+f/4//f/9v/4//j/+P/4//j/+P/4//j/9v/2//b/9v/3//j/+f/6//j/
+P/4//j/+P/4//j/+P/4//j/+P/4//b/9v/2//b/+P/4//j/+P/3//b/9f/0//b/9v/2
//b/9v/2//b/9v/0//T/9P/0//X/9v/3//j/9v/2//b/9v/3//j/+f/6//r/+v/6//r/
9//2//X/9P/3//j/+f/6//f/9v/1//T/9f/2//f/+P/4//j/+P/4//X/9P/z//L/9f/2
//f/+P/3//b/9f/0//f/+P/5//r//P/8//z//P/7//r/+v/7//3//v/9//7//P/8//z/
/P/9//3//f/9//v/+//6//r/+P/5//n/+//+////AAAAAPz/+v/5//j/+v/8//z//P/7
//r/+f/5//j/+P/3//b/+f/5//r/+v/4//b/9f/y//L/8v/y//L/9P/z//P/8v/v/+7/
7f/t/+7/7//w//H/7//v/+//7//v/+//7//v//H/8f/x//H/7//v/+//7//w//L/8v/y
//L/8v/z//f//v8LABkAKwA/AFYAaAB+AJkAsQDRAPMAAQHnALsAnQCGAGsAVQBBACgA
FwALAPv/6v/g/9v/2f/f/+j/8//5//v/+//9//v/9v/y//D/8f/v/+//8f/y//L/8v/w
/+3/7f/s/+z/7//x//L/8v/x//D/7//t/+v/7P/s/+z/7f/u/+//7//u/+3/7P/r/+7/
7//w//H/8P/v/+//7//v/+//7v/t//D/8f/y//P/8P/v/+7/7v/v//D/8f/y//D/8P/w
//H/7//v//H/8f/y//P/8//0//P/8//0//P/9f/2//j/+P/3//b/9f/0//f/9//4//j/
+//7//v//P/+////AAABAAQABQAFAAUABAAEAAQABgAHAAoADAAOABAAEAAQABAADwAO
AA4ADwASABMAFAAUABYAFgAWABYAEwATABQAEgAWABcAGAAaABgAFgASAA8AEQASABIA
EwASABEAEAANAAsACQAHAAUABAAEAAMAAwAAAP7//f/8//r/+f/3//f/+f/4//f/8//y
//L/8//z//X/9f/0//P/8f/v/+7/7f/w//L/8//0//P/8f/w/+7/7v/u/+//7//v/+//
7//u//D/8P/x//H/8//z//L/8f/v/+//7//w//D/8P/w//D/8v/1//L/8v/w//D/7//u
/+//7//v/+//8f/x//H/8f/y//L/8//0//b/9v/2//b/9f/0//P/8v/z//P/8//z//P/
8//y//D/7//w/+//7//z//T/9P/0//L/8f/x//H/9P/1//b/+P/2//X/9P/y/+7/7v/v
//D/8f/w//H/8v/y//H/7//u/+//8P/x//L/8f/u/+3/7f/u/+7/7//x//H/8P/v/+//
7f/s/+z/6//s/+7/7//w//L/8f/x//H/8P/v/+7/7v/u/+7/7v/u/+3/7P/s/+z/7f/t
/+3/7f/s/+z/7P/s/+z/7P/t/+3/8P/w/+//8v/0//P/8f/w//D/8P/w//D/7v/u/+7/
7v/s/+z/7P/s/+3/7v/v//D/7v/u/+7/7v/v//D/8f/y//H/8P/v/+7/8P/w//D/8P/w
//D/8P/w/+//7v/t/+z/7v/u/+7/7v/u/+7/7v/u//D/8P/w//D/8v/y//L/8v/w//D/
8P/w/+//7v/t/+z/7v/u/+7/7v/u/+7/7v/u/+7/7v/u/+7/6//q/+n/6P/s/+7/8P/y
//T/9P/0//T/8//y//H/8P/z//T/9f/2//P/8v/x//D/8v/1//f/+P/5//r/+//8//r/
+P/3//X/9//3//X/9f/1//b/9//5//j/+f/4//f/+f/4//f/9v/0//T/9P/2//f/+P/4
//j/9P/z//L/8v/0//T/9P/z//L/8P/u/+z/7//u/+3/7v/u/+7/7v/t/+v/6v/q/+r/
7P/t/+3/7f/r/+v/6//r/+3/7f/t/+3/7f/t/+3/7f/t/+3/7f/t/+3/7f/u/+7/8P/w
//L/8P/v//H/9P/5/wEAEQAnADoAUABmAIEAowDBAOEAAwEfARMB5QC6AJ8AgwBnAEwA
LQAVAAsAAgDy/+v/5//j/+T/7f/3//3////9//v/+v/2//T/8//3//f/9f/y//L/8v/w
/+7/7f/r/+r/7v/x//P/9P/0//T/9P/z//P/9P/0//T/9P/0//T/8//y//H/8P/v//L/
8//0//X/9P/z//P/8//z//P/8v/x//L/8//0//X/9f/1//X/9v/5//r/+//8//r/+P/2
//X/9f/1//f/9//4//n/+f/6//j/+f/7//v//f8AAAQABgADAAIAAQAAAAEAAQACAAIA
AQABAAEAAgAGAAcACAAJAAwADQANAA0ADgAOAA4AEAASABYAGQAcAB4AHgAeAB4AHAAc
AB0AHwAjACUAJwAoACcAJgAlACQAJAAlACcAJgAoACcAJgAmACYAJgAkACMAJAAkACMA
IwAhAB8AHQAZABoAGwAcAB0AGgAYABUAEwAPAA4ADgAOABAADwANAA0ACgAIAAYAAQAA
AAAAAQABAAMAAwACAAEAAAD//////////wAAAAAAAP///f/8//r//P/8//3//f/7//v/
+//6//j/+P/5//n/+//9//7////+//3//P/8//7//v/+//7//v8BAP7//v/+//7//f/8
//7///8AAAEAAQABAAEAAQACAAIAAwAEAAQABAAEAAQAAwACAAEAAAADAAMAAwADAAMA
AwACAAAAAgAEAAQABQAFAAQAAgAAAAAA////////AAABAAIABAAEAAMAAgAAAP//AAAC
AAQABAACAAIAAgACAAEA///+/wEAAgADAAQAAQD+//3//f/+//7///8BAAEAAAD/////
/P/8//3//f///wAAAAAAAAAA////////////////AAACAAIAAgACAP///v/+//7/////
///////+//7//v/+//7//v///////f/8//r//P/6//v/+//6//v//P/9//7//v/+//7/
/v/8//z//P/8//7//v/+//7//f/8//v/+v/9//7///8AAP3//P/7//r/+v/6//r/+v/7
//z//f/+//3//P/7//r/+//8//3//v/8//z//P/8//r/+v/6//r/+//8//3//v/9//z/
+//6//v//P/9//7/+//6//n/+P/6//r/+v/6//r/+v/6//r/+f/4//f/9v/5//r/+//8
//v/+v/5//j/+f/6//v//P/8//z//P/8//r/+v/6//r//P/+/wAAAgACAAIAAgACAAAA
AQADAAQABAACAAIAAgAAAAAAAAABAAMAAwADAAEAAQAAAAAAAAABAAEAAwADAAUABQAE
AAMAAAAAAAAAAAAEAAQABAADAAIAAQABAAEAAAAAAAAAAAAAAAEAAQABAP7//v/8//r/
/P/8//z//P/5//n/+P/4//j/+P/5//n/+f/5//n/+f/3//f/9//3//j/+f/6//v/+v/5
//j/9//3//f/9//4//r//v/+//7//v///wEABgAPACEAMwBFAFwAcgCMAKsAxwDlAAcB
GQEFAdkAtwCeAIEAaQBRADQAHwAVAAcA+P/w/+3/7f/x//j///8FAAUABwAJAAkABAD+
//z/+f/5//3//f/+//7//v/8//r/+f/3//b/+f/7//z//P/6//r/+v/5//v//P/8//z/
/P/8//z/+//6//n/+P/3//r/+//8//3/+v/5//n/+f/6//v/+//7//3//f/9//3/+//7
//v//P/9//7///8AAP///v/9//3//////wEAAQADAAMAAgACAAEAAQACAAEAAwAEAAYA
BgAEAAQABAAEAAUABQAGAAYACAAJAAoADAALAAsACwALAA8AEQASABMAEgASABIAFAAV
ABgAGgAcAB4AHgAeAB4AHAAcAB0AHwAhACMAJQAmACUAJAAjACIAIQAjACYAJgAoACcA
JgAmACUAJAAhAB8AIAAgAB8AHwAcABsAGgAXABUAFQAVABUAFAASAA8ADQAJAAgACAAI
AAgABwAFAAUAAwACAAEA/f/9//7/AAABAAAA///9//v/+v/5//n/+f/6//z//f/+//3/
+//6//j/+v/6//v/+//5//n/+f/4//b/9v/3//f/+P/5//n/+f/5//n/+f/6//j/+P/4
//j/+v/9//r/+v/6//r/+f/4//v/+//7//v/+f/5//n/+f/6//r/+//8//z//P/8//z/
+//6//n/+P/6//v//P/9//v/+//6//j/+v/8//z//f/+//7//f/8//r/+f/5//n/+v/7
//z//v/8//v/+v/4//j/+P/5//r/+v/4//j/+P/4//f/9f/0//X/9v/3//j/+P/2//b/
9//3//b/9v/3//f/9v/1//X/8//y//L/8f/0//b/9//4//f/9f/0//P/8//z//P/9P/1
//b/9//4//b/9P/z//L/8//z//P/8//y//L/8v/y//L/8v/z//P/9P/0//P/9v/y//H/
8f/y//T/9P/0//T/8v/y//L/8v/y//L/8v/y//L/8v/y//L/8P/w//D/8P/x//L/8//0
//L/8v/y//L/8P/w//D/8P/x//L/8//0//P/8v/x//D/8f/y//P/9P/z//L/8f/w//L/
8v/y//L/9P/0//T/9P/z//L/8f/w//H/8v/z//T/8v/y//L/8v/0//T/9P/0//b/9v/2
//b/9f/0//P/8v/0//T/9P/0//L/8v/y//L/8v/y//L/8v/0//T/9P/0//L/8v/y//L/
8//0//X/9v/0//T/9P/0//X/9v/4//v//P/8//r/+v/4//j/+P/4//v/+//7//v/+P/3
//X/9P/2//f/9//5//v/+//7//r/9//2//b/9v/3//r/+//8//r/+P/2//X/8//0//T/
9P/2//X/9f/0//L/8P/v/+z/7f/u/+//8P/w/+//7//u/+z/7P/s/+3/7//v/+//7//t
/+3/7f/t/+3/7f/t/+3/7P/r/+r/6f/q/+v/7P/t//L/8v/y//T/9P/0//X/9//+/wsA
GwAtAEEAVgBsAIQAnwC5ANcA+QADAecAuwCbAIQAawBXAEMAKAAZAA0A+//s/+L/3f/f
/+f/7v/1//n/+//9/wEA///6//b/9P/x//P/9f/3//X/9P/z//D/7f/t/+z/7P/w//P/
9f/2//T/9P/0//P/8f/y//L/8v/z//T/9f/1//X/9f/1//X/9//3//f/9//1//P/8v/x
//X/9//4//n/9v/1//T/8//z//P/8//0//f/+P/5//r/+f/4//f/9//5//n/+//7//v/
+//6//r/+P/5//v/+//9//7/AAAAAAAAAAAAAAAAAwADAAQABAAFAAUABQAGAAcABwAH
AAcACwANAA4ADwAPAA4ADQAOABEAFAAWABgAHAAcABwAHAAZABgAGAAZAB0AHwAhACIA
IAAgAA==
         </WaveFormData>
      </LeadData>
   </Waveform>
</RestingECG>
