# Supplementary material for: Detection of Left Atrial Enlargement Using a Convolutional Neural Network-Enabled Electrocardiogram
Source: Front Cardiovasc Med. 2020 Dec 17;7:609976. doi: 10.3389/fcvm.2020.609976 (PMC7773668; doi:10.3389/fcvm.2020.609976)
Supplement: Supplementary file 4 [file Data_Sheet_4.ZIP › normal3/1802032111_1539_0000000G.XML]

<?xml version="1.0" encoding="Windows-1252"?>
<!DOCTYPE RestingECG SYSTEM "restecg.dtd">
<RestingECG>
   <PatientDemographics>
      <PatientID>1802032111</PatientID>
      <PatientAge>75</PatientAge>
      <AgeUnits>Years</AgeUnits>
      <Gender>Female</Gender>
      <PatientLastName>liyuqing</PatientLastName>
   </PatientDemographics>
   <TestDemographics>
      <DataType>Resting</DataType>
      <Site>1</Site>
      <AcquisitionDevice>MAC55</AcquisitionDevice>
      <Status>Unconfirmed</Status>
      <Priority>Normal</Priority>
      <AcquisitionTime>09:53:38</AcquisitionTime>
      <AcquisitionDate>08-12-2016</AcquisitionDate>
      <CartNumber>1</CartNumber>
      <AcquisitionSoftwareVersion>009C</AcquisitionSoftwareVersion>
      <XMLSourceVersion>MAC5000 v1.0</XMLSourceVersion>
   </TestDemographics>
   <RestingECGMeasurements>
      <VentricularRate>75</VentricularRate>
      <AtrialRate>75</AtrialRate>
      <PRInterval>144</PRInterval>
      <QRSDuration>74</QRSDuration>
      <QTInterval>386</QTInterval>
      <QTCorrected>431</QTCorrected>
      <PAxis>65</PAxis>
      <RAxis>43</RAxis>
      <TAxis>137</TAxis>
      <QRSCount>12</QRSCount>
      <QOnset>219</QOnset>
      <QOffset>256</QOffset>
      <POnset>147</POnset>
      <POffset>197</POffset>
      <TOffset>412</TOffset>
      <ECGSampleBase>500</ECGSampleBase>
      <ECGSampleExponent>0</ECGSampleExponent>
   </RestingECGMeasurements>
   <Diagnosis>
      <Modality>Resting</Modality>
         <StatementCount>4</StatementCount>
         <LabelText>12SL ��ϳ���</LabelText>
      <DiagnosisStatement>
         <StmtFlag>ENDSLINE</StmtFlag>
         <StmtText>�������</StmtText>
      </DiagnosisStatement>
      <DiagnosisStatement>
         <StmtText>ST����</StmtText>
      </DiagnosisStatement>
      <DiagnosisStatement>
         <StmtFlag>ENDSLINE</StmtFlag>
         <StmtText>T ���쳣���ɿ���Ϊǰ����ļ�ȱѪ</StmtText>
      </DiagnosisStatement>
      <DiagnosisStatement>
         <StmtFlag>ENDSLINE</StmtFlag>
         <StmtText>�쳣 ECG</StmtText>
      </DiagnosisStatement>
   </Diagnosis>
   <Waveform>
      <WaveformType>Rhythm</WaveformType>
      <WaveformStartTime>0</WaveformStartTime>
      <NumberofLeads>8</NumberofLeads>
      <SampleType>CONTINUOUS_SAMPLES</SampleType>
      <SampleBase>500</SampleBase>
      <SampleExponent>0</SampleExponent>
      <HighPassFilter>16</HighPassFilter>
      <LowPassFilter>150</LowPassFilter>
      <ACFilter>NONE</ACFilter>
      <LeadData>
         <LeadByteCountTotal>10000</LeadByteCountTotal>
         <LeadTimeOffset>0</LeadTimeOffset>
         <LeadSampleCountTotal>5000</LeadSampleCountTotal>
         <LeadAmplitudeUnitsPerBit>4.88</LeadAmplitudeUnitsPerBit>
         <LeadAmplitudeUnits>��V</LeadAmplitudeUnits>
         <LeadHighLimit>2147483647</LeadHighLimit>
         <LeadLowLimit>268435456</LeadLowLimit>
         <LeadID>I</LeadID>
         <LeadOffsetFirstSample>0</LeadOffsetFirstSample>
         <FirstSampleBaseline>0</FirstSampleBaseline>
         <LeadSampleSize>2</LeadSampleSize>
         <LeadOff>FALSE</LeadOff>
         <BaselineSway>FALSE</BaselineSway>
         <ExcessiveACNoise>FALSE</ExcessiveACNoise>
         <MuscleNoise>FALSE</MuscleNoise>
         <LeadDataCRC32>928324394</LeadDataCRC32>
         <WaveFormData>
+P/4//j/+P/4//j/+P/4//X/9P/z//L/9f/2//f/+P/3//b/9f/0//b/9v/2//b/+P/4
//j/+P/4//j/+P/4//b/9v/2//b/9v/2//b/9v/2//b/9v/2//j/+P/4//j/9//2//X/
9P/3//j/+f/6//n/+P/3//b/9v/2//b/9v/3//j/+f/6//f/9v/1//T/9f/2//f/+P/3
//b/9f/0//b/9v/2//b/9v/2//b/9v/1//T/8//y//T/9P/0//T/8//y//H/8P/w//D/
8P/w/+7/7v/u/+7/7P/s/+z/7P/t/+7/7//w//L/8v/y//L/9P/0//T/9P/3//j/+f/6
//j/+P/4//j/+v/8//7/AAD///7//f/8//z//P/8//z//f/+////AAD///7//f/8//7/
/v/+//7//f/8//v/+v/8//z//P/8//3//v///wAA/f/8//v/+v/9//7///8AAP///v/9
//z/+v/6//r/+v/9//7///8AAP///v/9//z//f/+////AAD+//7//v/+//7//v/+//7/
AAAAAAAAAAD///7//f/8////AAABAAIA///+//3//P/8//z//P/8//3//v///wAA///+
//3//P/+//7//v/+//3//P/7//r/+//8//3//v/+//7//v/+//3//P/7//r/+//8//3/
/v/9//z/+//6//z//P/8//z//f/+////AAD///7//f/8//z//P/8//z//P/8//r/+P/8
//3//f/9//v//P/9//3/+v/6//j/+P/6//z//f/9//3//f/9//3/+//7//3//v8BAAEA
AwAFAAMAAwAFAAUACAAIAAgACAAIAAgABgAGAAgACAALAAsADgAPAA8ADQAIAAQA///+
/wAAAQABAAAA/P/8//n/+f/5//r/+v/8//z/+//7//n/+P/3//f/9//6//r/+v/7//f/
9//3//f/9//6/wEADQAfAC8AQABSAGQAegCKAI8AiAB6AGgAUgBAADYAKQAhABYACwAF
AAgABAD9//f/+f/7//z//P/6//n//f/8//r/+v/5//f/9v/1//X/9f/2//f/+P/5//f/
9f/0//T/9v/3//j/+v/3//b/9P/y//T/9P/0//T/+P/4//j/+P/1//T/8//z//X/9//4
//j/9v/2//X/9P/0//T/9P/1//b/9v/3//f/9//2//b/9//3//j/+v/6//r/+v/5//n/
9v/1//T/9f/4//n/+v/7//n/+P/3//b/+P/5//n/+f/3//f/9//2//X/9f/1//b/+f/5
//n/+P/z//P/8//z//X/9f/0//T/9P/0//L/8v/u/+3/7v/t/+7/7//y//D/7f/t/+3/
7f/v/+//8f/x/+//7//v/+//8f/x//L/9f/1//b/+P/4//b/9v/3//n/+v/9//7/AQD/
//7//v/+//7//v/+//////////////////3//f/+/wAAAQABAAEA/////////f/9//3/
AAABAAEAAQABAAEA/f/9//3//f8AAAIAAwADAAAA//8AAP///P/7//z//P/+/wEAAwAE
AAAA///+//3///8AAAEAAQABAP////////3//v/+//7/AAABAAIAAQABAAAAAAABAAAA
AQABAAEAAAAAAAAA/v/+//7//v/+/wAAAQABAAIAAQABAP////8AAAEAAQABAAIAAQAB
AAEAAAAAAAAA//8BAAAAAAAAAP3//P/8//z//v///wIAAwAAAP///f/7//z//P/9/wEA
AwADAAEAAQAAAP///v/9/////////wAABAACAPz//v/+//7//v////7//f8AAAAA///+
//3//v///////v////7///8BAAEAAAD+//3/AAABAAIAAwAAAAEAAQABAAMABQAHAAcA
CAALAAwADgAMAAoACAAIAAsACgALAAwACQALAAoACgANAA0ACwAJAAcABAAFAAcABAAC
AP///P////3//v////7//P/8//r//P/9//z//P/7//v/+//8//v/+v/6//n///////3/
+//+/wUACwAXACkAPgBUAGwAgACSAJUAjgB+AG4AWgBGADwAMwAnABwAEwAJAAYAAAD7
//v//f/9//7/AgAAAP3/+f/4//r/+v/5//f/+f/5//r/+//6//n/+P/3//r/+f/5//r/
+f/5//n/+v/6//r/+f/4//r/+v/6//r/+f/4//f/9v/2//b/9v/3//X/9//4//j/+v/6
//n/+P/6//r/+v/7//n/+P/4//f/+P/4//n/+//6//r/+//6//r/+v/5//n/+f/5//n/
+//6//n/+P/3//f/+P/5//r/+P/5//n/+f/7//v/+//6//n/+f/5//r/+P/3//b/9P/0
//X/9v/3//X/9f/0//T/9P/0//L/8v/v/+//8f/x//D/7//w/+z/7P/t/+7/7//t/+3/
7//v/+//7//v/+//8P/x//P/9//2//b/9//2//n/+v/8/////v////7////+//z/+//6
//z//v8AAAMAAAD///7//f/+//3//v8AAP/////+//3//f/9//3/+//6//v///8BAP//
///////////////////9//7//v/9//3//f///////////wEAAgD//////v/8//7///8A
AAEAAAAAAAAA//8BAP///////wEAAgACAAIAAAD///7/+//8//z//f/////////+//3/
/v/+//7//P/+//7//v/+//7//f/7//r//v////7////9//3//P/7//v/+//8//3/+//8
//3//f/9//z//P/8//7//v///wAAAAD//wAA/////////v/9//3//P/8//////////3/
/f/7//7/AAAAAAAAAAD+//z/+v/8/////////////v///////v8AAP7//v////7//v/9
//3//////////////wEAAgADAAIAAwAEAAMABQAHAAcACAAGAAYABgAIAAgABgAGAAYA
BwALAAwADgAOAA0ACgAHAAUAAgADAAUAAwACAAAA/v/+//v/+//7//7//v8AAAAA/P/7
//j/9v/4//n/+v/8//z//P/9//3//f/9//v/+/8AAAUAEwAfAC0APABOAGIAdgB+AH8A
fgB0AF4ASgA6ACwAIwAdABQABwAHAAoAAgD7//n/9//z//b//v8CAP3//f/+//v/+v/4
//X/9v/3//n/+//7//v/+//7//n/9//2//b/+f/5//n/+v/4//j/9//2//j/+P/4//j/
/P/8//z//P/6//j/9v/1//j/+//9//7/+//6//j/9v/5//r/+//9//3//P/8//v/+f/4
//j/+f/7//z//v/+//3//P/6//n/+P/5//r//f/8//v/+v/5//j/+P/4//j/+f/7//z/
/f/7//v/+//6//n/+f/5//r/+//7//v/+v/1//X/9f/1//b/9//3//j/9//2//P/8v/w
//H/9P/1//X/9f/3//T/8v/x//D/7//y//P/9v/3//T/8//y//H/8v/z//X/+f/2//b/
9//2//j/+P/5//v//P///wAAAwAAAP7//f/8//3//v///wEAAQABAAEAAQD///3//f/+
/wAAAQABAAEA/////////f/8//3/AQADAAEAAQABAAEA/f/9//3//f8AAAIAAwADAAAA
//8AAP///////wEAAgABAAEAAAD+////////////AQACAAMAAwACAP///v/9//7/AAAB
AAIAAQABAAEA///9//z//P/9/wAAAQABAAEA///+//3/+v/9//7///8AAP/////+//7/
/f/9//v/+//9////AAABAP///f/8//v//P/+/wAAAQAAAP7//f/8//3//P/8//z/////
/wEAAQD+//3/+//5//r/+v/7//////////3//f/9//z//v/+//7//v8AAP7//P/+//7/
/f/8//v//f///wAAAAD///z/+//7//z//P/7//v//f/9//3//f/7//3//v///wAAAwAG
AAcABQAHAAcACAAGAAYABgAIAAkACAAJAAoABwAJAAgACAAKAAsACgAJAAUAAAD/////
AQAAAP7//P/9//v//P/9//3//P/9//z//P/9//z//P/5//n/+f/6//r/+v/7//v/AQD/
////AQD8//v/DQAjADMARABaAHAAfAB+AH0AeABqAFgARgA6ADAAJwAfABAAAwAFAAYA
/v/5//v//f8BAAIA/P/6//v/+f/4//n/+v/6//n/+P/3//f/9//5//n/+f/5//v/+f/4
//j/9//3//f/+P/6//r/+f/4//b/9v/2//b/+P/4//j/+P/4//j/+P/5//j/+f/5//j/
+v/6//n/+P/2//b/9v/3//j/+P/5//n/+f/4//j/+f/4//j/+f/4//n/+v/6//v/9//3
//f/+f/3//f/9//3//j/+P/4//j/9v/3//f/9//5//n/+f/4//f/9//3//j/9//3//f/
9v/0//X/9v/3//b/9f/z//L/8//0//P/9P/x//H/8//z//H/8f/z//D/8f/x//H/8f/w
/+//8P/v//D/8f/y//P/8//z//T/9//1//b/+P/4//r/+v/7//3/+//9//3///8BAAAA
AAAAAP7//v/+//////////////8AAP//AAACAP/////+//3//v///wAA///9//3/AAAB
AP///////////v///wAAAQAAAAAA///9//3///8DAAUAAQD//////v8AAAEAAQAAAAEA
AQABAAEAAAAAAAAA//8AAP//AAABAP//AAAAAAAAAQABAAEA//8BAAAAAAABAAEAAQAA
AP//AQACAAMAAgABAAAA///+/wEAAQAAAAAAAQABAP/////+/////////wAA////////
/v/+//7//f/+//7///8AAAEAAAAAAAAA/v/9//7//f/+//////////7//P/7//3/////
//3//f8DAAEAAQAAAP3//P/7//r//P/8//z/AAD///3/+//5//v//f/+//7////+////
AQAAAP7/+//5//3///8BAAMA//////7//f/+/wEABAAFAAcACQAJAAoACQAIAAcACAAJ
AAgACQAKAAkACwAKAAoADQANAAsACQAIAAQABAAFAAIAAAD9//r//v/9////AQD+//z/
/P/6//r/+//6//r/+f/5//n/+v/4//j/+f/5//3/+//7/wEAAAD//wkAFwAnADwAUABm
AH4AjACLAIQAegBqAFQAQAA2AC8AJQAYAA0ABwACAP7//f/5//v///8AAAAA/P/5//f/
9v/3//j/+P/3//n/+f/6//v/+P/3//b/9f/4//f/9//4//j/9//2//b/+P/4//f/9v/4
//j/+P/4//n/+P/3//b/9v/2//b/9//2//f/9//2//b/9v/1//T/9f/2//f/+f/5//j/
+P/3//b/9v/3//n/+P/4//n/+P/4//j/9//3//f/9//3//n/9//3//f/9//3//j/+f/6
//j/+f/5//n/9//3//f/9v/3//f/9//4//j/9//2//T/9P/1//b/9//2//X/8//y//T/
9P/y//L/7//v//H/8f/v/+//8f/u/+7/7//w//H/7v/t/+7/7f/v/+//7//v//D/8f/z
//f/9P/0//X/9P/2//j/+/////z//f/8//3//v/+////AAD+//7//v//////////////
AAD//wAAAgABAAEAAAD///////////3//f/9/wAAAQD+//3//P/7//3///8BAAMAAQAC
AAIAAQD9//3///////////8BAAIAAQABAAAA/v////////////3//v//////AQD/////
/////wAAAAAAAAAA///+//v//f/+/wAAAwAAAP///f/7//z//v8AAAAAAAAAAAAAAAD/
/////v/+///////9//3//P/9//3//f/+//3//f/9//3//v///////f/8//z//P/+//7/
//8AAP///f/9//v//f/9//z/+//9//z//P////3//f/7//v/AQAEAAIAAAD+//z//v/8
//r//P/////////////////+//z//v/8//z//f/+//7//f/9//v/+//7//v//P///wEA
AwACAAMABAADAAQABwAIAAoACAAIAAgACgAIAAYABgAGAAcACwAMAA4ADgANAAoABwAF
AAIAAwAFAAQAAgD///z//P/5//n/+f/7//z///8AAP7//f/6//j/+v/7//z//v/7//r/
+v/5//f/+f/3//f/AAAHAAsAFwAlADYASgBgAHYAigCVAJoAjgB4AF4ASAA+ADMAJwAc
ABEADwAOAAIA+f/1//f/+/8CAAQAAgD9//n/9v/2//b/9f/z//b/9//5//v/+P/3//b/
9f/2//X/9f/2//n/+f/5//r/+f/4//b/9P/1//b/9//4//n/+P/3//b/9f/0//P/8//0
//f/+f/6//f/9v/0//L/9f/2//f/+f/5//j/+P/3//X/9P/0//X/9//4//r/+v/5//j/
9v/1//b/9//4//v/+f/5//n/+f/4//j/+P/4//j/+f/5//n/+P/3//b/9P/0//X/9v/4
//f/9//3//b/8//z//P/8//1//X/9P/0//P/8v/v/+7/7v/v//L/8//x//H/8//w/+3/
7f/t/+3/7v/v//L/8//y//H/8P/v//D/8f/z//f/9f/2//j/+P/4//j/+f/7//3/////
/wEAAAD+//3//P/9//7///8BAP//////////AQD/////AAACAAMAAwADAAAA///+//v/
+v/7////AQABAAEAAQABAP3//f/9//3//v8AAAEAAQD+//3//v/9//3//f///wAAAAAB
AAEAAAD//////////wEAAgADAAMAAAD9//z/+//8//7///8AAAMAAwADAAEAAAD+//3/
/f8AAAEAAQABAP///v/9//r/+//8//3//v/9//3//P/8//3//f/7//v//v/////////8
//v/+//7//3//v///////f/8//z//P/7//r/+v/6//z//f8AAAEAAAD///3/+//9//z/
/P/////////9//3/+//5//v//v/+//7//v/+//z/+v/4//r//f/9//3//f/+///////+
//z/+v/6//v//v/+//3//f/8//v/+v/5//z///8BAAMAAQADAAUABQAFAAcABwAIAAgA
CAAIAAoACAAGAAYABgAIAAsACwAMAA0ADQALAAkAAwD+//3//f///wAAAAAAAP3/+f/4
//f/+f/6//3//v/7//v/+f/4//f/9//3//j/+v/6//v/+//5//P/8//3//7/BwARACMA
MwBEAFgAbAB8AIoAjwCMAHwAYgBQAEIAMgAlAB0AEAAHAAcABgD+//n/+f/5//f/+P/8
//r/9//5//j/+v/6//n/9//3//f/+P/5//n/+f/5//n/+P/1//P/8v/2//f/+P/6//j/
+P/3//b/9v/2//b/9v/4//j/+P/4//f/9v/1//X/8//1//b/9v/4//j/9//2//j/+P/4
//n/+P/4//n/+f/1//T/9P/1//f/+P/6//r/+v/6//n/+f/1//X/9f/3//j/+f/6//v/
+P/4//j/+P/4//n/+f/5//f/9//3//b/9f/1//X/9v/5//n/+f/4//P/8//z//P/9f/1
//T/9P/0//T/8v/y/+//7//x//H/8//z//X/8v/w/+//7v/t//D/8f/0//X/9P/z//L/
8f/v/+//8P/z//X/9v/4//j/+P/4//n/+//5//v/+//9/////v/+//7//P/8//z//f/+
////AAABAAAA/f/8//z//v/////////////////9//v/+//+///////////////9//3/
/f/9//z//v//////+//7//3//f/7//v//f/+/wAAAQABAAAA/P/7//r/+f/8//7/AAAB
AP///f/9//3//f/+//7//v8BAAEAAQD///3//P/8//3//P/9//3//f/+//7//v/8//z/
/P/8//z//v//////AAAAAP///P/7//7//////////v/9//3//f/9//7//////////v/+
//7/+//6//r/+v/9//3////////////+//3/+//6//r//f///////f/9//z/+//6//n/
/f8AAP7//v/+//7//P/6//j/+v/9//3//f/9//7///////7//P/6//r/+//+//7//f/9
//z/+//6//n/+//9//7////9////AQABAAMABQAFAAYACAAIAAgACgAJAAYABQAEAAYA
CQAJAAoACQAJAAcABQADAAAAAQADAAMAAgAAAP7//f/5//j/9//5//r//f/+//v/+//5
//j/9//3//f/+P/6//r/+//7//3/+//9//3/+v8BABUAKwA5AEgAXABsAHoAhACFAHoA
agBWAEQAOAAqAB8AGQAQAAcABQAAAPr/9//5//v/+f/4//z//P/7//v/+v/4//j/9//1
//X/9f/2//f/+f/5//n/+f/3//X/9P/0//X/9f/1//b/+P/4//f/9v/0//T/9P/0//j/
+P/4//j/9f/0//P/8//0//f/+f/6//f/9v/0//L/9P/0//T/9f/4//j/+f/5//X/9P/0
//X/9//4//r/+v/3//b/9P/z//T/9f/2//n/+f/5//n/+f/2//b/9v/2//j/+f/5//n/
9//3//f/9v/3//f/9//4//n/+f/5//j/9f/1//X/9f/1//X/9P/0//L/8v/w//D/7f/t
/+//7//x//H/8//w/+3/7f/t/+3/7//v//H/8f/v/+//7//v/+//7//w//P/9P/2//n/
+v/5//j/+P/5//v//f/9/////f/8//z//P/8//z//P/9//7///8AAAEA/v/7//r/+v/7
//3//v////3//f/9//v/+f/5//z//f/+////AAABAP7//f/8//v//v8AAAEAAQD8//v/
/P/7//v/+//9//7/AAABAAEAAAD9//3//f/9//3//v/////////9//3//f/7//z//P/8
//////////3/+//6//r/+////wEAAgADAAAA/v/8//j/+v/6//r/+v/7//v/+v/6//3/
/f/7//v//P/9//3//f/8//v/+//7//v//P/9//3//f/8//z//P/5//j/+P/4//r/+//+
/////v/9//v/+f/5//j/+P/7//3//f/7//v/+f/5//n/+f/7//v/+//8//z//P/+//v/
+v/6//z//P/8//z//P/8//n/+f/8//r/+v/6//r//P/6//j/+v/7//v/+//7//7/////
//7/+//4//f/9//6//r/+f/5//r/+//8//3/+v/7//v/+//8////AgADAAEAAwADAAQA
AgACAAIABAAFAAQABQAGAAUABwAGAAYACgALAAoACQAEAAAAAAABAAEAAAD+//z//P/5
//n/+f/5//j/+f/4//j/+f/4//j/9f/1//X/9v/2//b/9//3////9//1//f/+P/7/wUA
FwArADwATgBkAHYAhACLAIYAeABmAFIARAA4ACsAIQAYAA0ABQAEAP7/+f/5//n//f8A
APz/+P/1//X/9v/4//j/9//1//P/8//0//X/9//3//f/9//5//f/9v/2//b/9f/0//T/
9f/2//b/9v/0//T/9P/0//b/9v/2//b/9//2//X/9f/0//X/9f/0//f/+P/4//j/9//2
//X/9f/2//b/9//3//f/9v/2//f/9v/2//f/9v/3//j/+P/5//X/9f/1//f/+f/5//n/
+f/4//j/+P/4//f/9//2//X/9v/3//j/+P/1//X/9f/2//f/9//3//b/9f/1//X/9f/0
//P/8f/w//P/9P/z//T/7//v//H/8f/v/+//8f/u/+//7//v/+//7f/t/+//7//x//H/
8f/x//D/7//v//H/8v/0//f/+P/6//r/+//9//r/+//6//v//v/+////AAD///7//f/9
///////////////9//3//v/+/////////wAAAQACAAEA/f/9/wAAAQABAAEAAQABAP//
/////////v8AAAEAAQD/////AQABAP7//f/+//7/AAABAAEAAAABAAEAAQABAP7//v/+
//3/AAD//wAAAQAAAAAA///+/wEAAQABAP//AQAAAAAAAQD//////v/9////AAABAAAA
/v/+//7//v///////v/+///////9//3//P/9//3//f/9//3//v////7//v/+//3//f/8
//z//P/9//z//P/8//v/+//9//3//f/9//z/+//7//r/+v/9///////9//3//f/9//3/
/f/8//v/+v/6//3//v8BAP//+//6//v/+v/8//z//P/8//v/+//7//v/+//5//r/+v/8
//z//P/8//z/+v/4//r/+//7//v/+//8//3//f/8//z/+v/6//v//P/8//v/+//5//n/
+f/5//v//f/+/////f///wEAAQABAAMAAwAEAAYABgAGAAgABgAEAAQABAAGAAkACQAK
AAoACQAGAAMAAQD+////AQABAAAA/v/8//r/9//3//f/+P/4//r/+v/7//v/+f/4//X/
9f/1//b/+P/4//n/+f/1//X/9f/1//r/AwATACUAMwBEAFoAcACAAIwAkQCMAHYAXgBO
AEAALgAjABsADgAFAAMAAgD8//X/9f/9//v/9P/2//j/9//1//b/9P/0//P/8f/x//H/
8v/z//T/9f/2//f/9v/z//H/8P/z//P/8//0//L/8v/x//D/8P/w//D/8P/z//T/9f/2
//L/8P/u/+3/8P/z//X/9v/0//T/8//y//D/8P/w//H/9P/0//X/9f/x//D/8P/x//P/
9P/2//b/9f/0//L/8f/x//H/8f/z//X/9f/1//X/8//y//H/8P/x//P/9P/1//X/9f/1
//T/8f/x//H/8v/2//f/+P/4//P/8f/v/+3/7v/v/+//8P/w//D/7v/u/+v/6//t/+3/
7f/t/+//7P/p/+n/6f/p/+n/6f/r/+v/6//r/+v/6//r/+v/7P/v//H/8v/0//T/8v/y
//P/9f/3//n/+f/7//n/+P/4//j/+v/6//r/+//7//v/+//7//n/9//3//j/+f/7//z/
/f/9//3//f/7//j/9//5//n/+v/7//z//f/6//n/+P/3//b/+P/5//n/+f/5//v/+//3
//f/+f/6//z//f/9//z/+f/5//n/+f/7//z//f/9//v/+f/5//n/+f/6//r/+v/9//3/
/f/7//r/+P/3//f/+P/5//n/+f/5//r/+//6//n/+P/3//b/+P/5//n/+v/6//n/9v/1
//j/+f/5//n/+P/3//f/9//1//b/9//3//j/+P/5//r/+P/2//X/9P/2//f/+v/7//n/
+f/4//f/9f/0//T/9//4//n/+P/5//f/9//3//f/9//3//f/+P/4//j/+v/3//T/9P/0
//X/9v/3//j/+P/2//T/9v/3//f/9//3//r/+//7//r/+P/2//b/9//6//r/+f/5//f/
9//3//f/9//5//r/+//7//3/////////AQABAAIABAAEAAQABgAEAAIAAgACAAAAAwAD
AAQACAAJAAgABwADAP7//f/9/////v/8//r/+P/1//X/9f/2//b/+P/4//n/+f/3//b/
8//z//P/9P/0//T/9f/1//X/9f/z//P/+v8DAA0AHwAzAEYAWABwAIIAiACLAIYAeABg
AEwAPgAyACMAFQAKAAMAAQD+//b/8f/1//n/9//0//T/9P/z//P/9v/1//T/8v/v/+//
7//w//H/8//z//P/8//x/+//7v/u//H/8f/x//L/8v/y//H/8P/u/+7/7v/u//L/8v/y
//L/7//u/+3/7f/t/+//8P/w//L/8v/x//D/7//u/+3/7f/x//L/9P/1//H/8P/w//H/
8P/w//H/8P/x//L/8v/z//D/7//u/+//8P/x//L/8//w//D/8P/w//D/8f/x//H/8//z
//P/8v/w/+//7v/u//P/9f/3//j/8f/v/+3/6//t/+3/7P/s/+7/7v/s/+z/5//n/+n/
6f/r/+v/7f/q/+j/5//m/+X/5v/n/+r/6//p/+n/6f/p/+f/5//o/+v/7v/w//P/9P/z
//L/8v/z//L/8//y//P/9f/0//T/9P/y//L/8v/z//T/9f/2//f/9v/z//L/8v/x//H/
8P/v//D/8f/y//H/7v/t/+//7//x//H/8f/x/+3/7f/t/+3/7v/w//H/8f/t/+3/7//v
/+v/6//t/+7/8P/x//H/8P/t/+3/7f/t/+3/7v/v/+//8f/v/+//7//u/+7/7f/s/+7/
7//w/+//7//u/+7/7//u/+//7//v//D/8P/w/+7/7v/u/+7/7v/w//H/8f/y//L/8f/u
/+3/8P/x//H/8f/y//H/8f/x//D/8P/w/+//8f/w//D/8P/v/+7/7v/u/+3/7f/v/+//
8P/x//H/8f/t/+z/7v/v//D/8f/y//L/8P/u//D/7//v/+//7//y//P/8//y//D/7v/u
/+//8v/y//H/8f/x//H/8f/x//H/8//0//X/9//5//v/+//7//3//f/+/wAAAAAAAAIA
AQD+//3//P/9/wEAAgAEAAMAAwABAP///P/4//j/+f/5//j/9v/0//L/7//v/+//8P/w
//L/8v/0//X/9P/0//H/7//t/+z/7v/u/+//7//v/+//7f/t//D/+f8JABsAMQBCAFAA
ZgB8AIQAhQB8AGgAVABEADQAKgAdAA0A/v/5//n/9v/w/+//7//t/+//8v/y/+z/6f/r
//T/8//y//D/7f/r/+v/7P/t//D/8f/y//P/8P/t/+v/6v/r/+v/6//s/+7/7v/t/+z/
6v/q/+r/6v/u/+7/7v/u/+v/6v/p/+n/5//p/+r/6v/r/+z/7P/s/+r/6v/q/+v/7v/u
/+//7//r/+r/6v/r/+n/6v/s/+z/7f/u/+7/7//r/+v/6//t/+//7//v/+//7P/s/+z/
7P/s/+3/7f/t/+//7//v/+7/6//r/+v/7P/v/+//7//u/+n/6f/p/+n/6f/p/+j/6P/p
/+r/6f/q/+T/4//k/+P/5P/l/+j/5v/j/+P/4//j/+H/4f/j/+P/4//j/+P/4//j/+P/
5P/n/+j/6v/t/+7/7P/s/+3/7//t/+//7//x//T/9P/1//b/8//y//H/8f/v/+//7//v
//H/7//v//D/7v/v/+//7//w//H/8v/x/+7/7f/v/+//8f/x//H/8f/v/+//7//v/+z/
7v/v/w==
         </WaveFormData>
      </LeadData>
      <LeadData>
         <LeadByteCountTotal>10000</LeadByteCountTotal>
         <LeadTimeOffset>0</LeadTimeOffset>
         <LeadSampleCountTotal>5000</LeadSampleCountTotal>
         <LeadAmplitudeUnitsPerBit>4.88</LeadAmplitudeUnitsPerBit>
         <LeadAmplitudeUnits>��V</LeadAmplitudeUnits>
         <LeadHighLimit>2147483647</LeadHighLimit>
         <LeadLowLimit>268435456</LeadLowLimit>
         <LeadID>II</LeadID>
         <LeadOffsetFirstSample>0</LeadOffsetFirstSample>
         <FirstSampleBaseline>0</FirstSampleBaseline>
         <LeadSampleSize>2</LeadSampleSize>
         <LeadOff>FALSE</LeadOff>
         <BaselineSway>FALSE</BaselineSway>
         <ExcessiveACNoise>FALSE</ExcessiveACNoise>
         <MuscleNoise>FALSE</MuscleNoise>
         <LeadDataCRC32>953107405</LeadDataCRC32>
         <WaveFormData>
+P/4//j/+P/3//b/9f/0//b/9v/2//b/+P/4//j/+P/3//b/9f/0//f/+P/5//r/9//2
//X/9P/1//b/9//4//f/9v/1//T/8v/y//L/8v/1//b/9//4//X/9P/z//L/8//0//X/
9v/2//b/9v/2//P/8v/x//D/8v/0//b/+P/1//T/8//y//P/9P/1//b/+P/4//j/+P/1
//T/8//y//T/9v/4//r/9//2//X/9P/1//b/9//4//b/9v/2//b/9f/0//P/8v/2//j/
+v/8//r/+P/2//T/9f/2//f/+P/4//j/+P/4//r/+v/6//r//v8AAAIABAADAAIAAQAA
AAMABAAFAAYABgAGAAYABgAFAAQAAwACAAYACAAKAAwACgAIAAYABAAFAAYABwAIAAYA
BgAGAAYABAAEAAQABAAGAAgACgAMAAoACAAGAAQABQAGAAcACAAKAAoACgAKAAkACAAH
AAYABwAIAAkACgAHAAYABQAEAAUABgAHAAgACgAKAAoACgAHAAYABQAEAAcACAAJAAoA
BwAGAAUABAAGAAYABgAGAAgACAAIAAgABgAEAAIAAAADAAQABQAGAAMAAgABAAAAAQAC
AAMABAAEAAQABAAEAAEAAAD///7/AgAEAAYACAAFAAIA///8////AAABAAIAAgACAAIA
AgABAAAA///+/wAAAgAEAAYAAwACAAEAAAACAAIAAgACAAAAAAAAAAAA/v/+//7//v8A
AAMABgAHAAMAAgACAAIABgAJAAwADgAOAA4ADgANAA0ADgAOAA4AEQATABQAFAASABIA
EwATABUAFwAYABkAFwAVABMAEAAOAAwACgAKAA0ADwAQAA4ACwAKAAkACAAJAAgACQAJ
AAcABgAEAAEA/f/8//z//P//////AQD///v/+f/5//f/+f/7//z//P/+//7//f/8//f/
9f/3//v///8BAAIABQAPAB0AMABBAFQAdACVAK0AtgC0AKsAlQB8AGAAQgAiAAsAAQD4
/+7/5//k/+L/5f/u//j/+//8//7//v/3//b/9f/0//P/8//1//b/9//1//P/8f/w//L/
8v/z//T/+v/6//n/9v/z//P/8f/x//X/9//4//n/9v/1//L/8P/w//D/8v/0//f/+P/4
//b/8v/x/+7/6//w//P/9P/3//b/8//x/+//8P/w//L/9P/3//f/9//3//P/8f/x//L/
9P/1//b/9//1//T/8v/y//L/8v/0//X/9//5//n/9//1//T/8v/x//L/9f/4//n/9//2
//P/8f/z//L/8//3//n/+f/4//f/9v/1//T/8v/z//X/9//5//f/9f/1//T/8v/y//P/
9P/1//f/+P/5//f/9v/1//T/+v/8////AQAAAP////////////8AAAIABQAGAAYABQAE
AAIAAQAAAAIAAwAGAAgABwAEAAMAAQABAAIABAAGAAkACgAKAAcABAADAAEA//8CAAQA
CAAKAAcABgAEAAMAAwADAAQABQAFAAcACQALAAUABAAEAAMABAAEAAYABwAHAAcABgAF
AAIAAgAEAAUABwAIAAkABgADAAIAAQAAAAIABAAFAAYABAADAAIAAQADAAMABQAFAAUA
BQAHAAUAAQABAAAAAAACAAQABQAFAAEAAQAAAP//AQABAAEAAgADAAMAAgABAP///v/8
//v//v8AAAMABAABAP7//f/9//3//f/+////AQACAAIAAQD9//r/+P/3//v//v8BAAQA
AQD///z/+//6//r/+//8//7/AAAAAP7/+f/5//b/+v/8//7/AAD///7//f/9//3//f/7
//j/+////wMACQAJAAkACAAIAAkACgAKAAsACgAKAAoACwAMAAwACwAKAA4AEQATABUA
EwASABEADwAOAA0ACwAKAAoACAAIAAoACQAHAAIAAAAEAAYACAAKAAYABAABAP//AQAA
AP7//f/8//z//P/9//r/+f/0/+//8f/1//f/+//5//j/9v/0//X/9f/1//X//f/5//H/
7//x//L/9/8FABkALgBBAFAAaACBAJcApACoAKUAmwCGAGwATAAmAAUA9f/u/+j/4//k
/+j/6f/q/+7/8f/y//b/9P/1//T/8//y//H/7f/t/+z/6//t/+3/7f/u//D/8P/x//L/
9P/y/+//6v/t/+//7//x//D/7//t/+v/7v/v/+7/7v/s/+z/7v/w/+7/7v/t/+r/7f/v
/+//7//t/+3/6//r/+z/6//r/+v/6//s/+//8v/v/+3/6//p/+z/7f/w//T/8P/v/+7/
7f/u/+7/7f/u/+z/7P/u/+//7P/t/+z/6f/r/+7/8P/z/+//7//v/+3/8P/w/+7/7f/t
/+z/7f/x//D/7//t/+v/7f/v//H/8v/u/+3/7P/r/+7/7f/u/+7/7v/u/+//8P/u/+//
7//v/+//8P/x//L/8v/y//P/8//2//f/+f/7//v/+//8//7//P/8//v/+f/8//z//f/+
//z/+//8//z//v/+/wAAAQD///7//v/+//7//v/9//n//f///wAAAQD///7////+////
AAAAAAEA/f/9//7////8//3//v//////AAACAAMAAgAAAAAA//8AAAEAAQABAP7//v8A
AAEAAAAAAAAA/P8AAAIABAAGAAMAAgAAAP7/////////////////AQABAAAA//8AAP3/
/v//////AAD8//z/+//5//v//f/+/////f/9//3//v/8//v/+f/3//r//P/9/////v/8
//v/+P/5//j/+f/7//v/+//8//3/+v/6//n/9//3//j/+v/9//n/+P/3//b/+P/5//n/
+//8//j/9v/2//b/9v/3//j/+f/7//z//f/8//r/+P/5//r//f8CAAUABwAKAAcABgAE
AAMABgAIAAoADQAMAAwACwAKAAoACwALAAsADgAQABIAEwAQAA0ACQAGAAYABAAEAAYA
BgAFAAEAAAAAAAAAAAAAAP//AAAAAAEA/f/6//b/8//1//b/9//5//b/9//0//H/7//v
/+3/7f/w//L/8//0//P/8f/v/+3/7//x//P/9//3//j/+f///w8AJAA5AFIAcACNAKEA
sgC2AKcAkwB+AGQARgAkAAkA+//w/+L/2f/W/9b/2//k/+z/8//0//D/7P/r/+v/6//r
/+v/7P/v//H/8//w/+3/6v/o/+v/7P/u//D/8f/w/+7/6v/r/+v/6f/p/+3/7//w//H/
7//t/+n/5v/n/+j/6//u/+3/7v/u/+z/6//r/+n/5//s/+//8P/z//H/7f/q/+f/6f/q
/+3/8P/w/+//7v/t/+v/6f/p/+r/7f/v//H/8//x/+7/6v/o/+v/7P/v//H/7v/v/+7/
6//o/+j/5//n/+f/6f/r/+v/6v/o/+T/4f/k/+T/5v/r/+r/6f/n/+X/5P/j/+L/4P/i
/+X/6P/r/+n/5f/j/+D/4f/i/+T/5v/k/+X/5f/l/+T/5P/k/+T/6v/s/+//8f/u/+v/
6f/n/+v/7f/w//T/8//0//T/8//x//D/8P/w//L/8//2//j/9f/y//H/7//w//L/9f/4
//f/+P/4//X/9P/z//H/7//y//T/+P/6//j/9v/z//H/8v/z//X/9//2//f/+P/5//X/
9P/0//P/9f/2//n/+//5//f/9P/x//L/9P/4//v/+v/6//r/9v/0//T/9P/0//b/+P/5
//r/+f/3//X/8//0//X/+P/5//f/9//5//f/9f/1//T/9P/2//j/+f/5//T/8//x/+//
8f/z//X/+P/4//f/9f/z//L/8v/x//H/9v/4//v//P/5//T/8f/v//L/8//1//f/9P/0
//P/8f/v/+7/7v/v//L/9P/2//j/9v/z/+//7f/w//L/8//0//X/9v/0//L/8P/v//L/
9f/2//b/9v/3//j/+//6//v/+//8//7/AAABAAMAAwACAAEAAQAFAAYABgAGAAgACQAJ
AAkACgAKAAoACQAKAAkABwAGAAMAAAD//wAA//////z//P///wAAAQACAP3//P/6//n/
+f/4//b/9f/z//L/8f/x//P/9f/z//H/7//v/+3/7f/u/+7/7f/s/+//7//v/+//6//p
/+v/7//v/+z/+f8JABkALAA9AFAAbACJAJ8AqgCuAKMAjQBuAE4AKgAGAO//5f/g/+D/
2//W/9b/2f/e/+L/5f/q/+z/7v/v/+3/6//p/+f/5P/l/+X/5f/o/+f/5v/m/+X/5P/k
/+T/6v/q/+n/5v/n/+f/5f/l/+f/5//m/+X/5v/n/+b/5v/j/+L/4//k/+f/6P/o/+b/
5f/l/+P/4f/h/+P/4//l/+j/5//n/+f/4//i/+P/5P/n/+f/5//n/+b/5f/m/+j/5//n
/+f/5//o/+j/5//o/+X/5P/l/+X/5v/p/+r/6f/o/+j/5//n/+X/5//p/+n/6//s/+v/
6//p/+b/5f/n/+v/6//q/+n/6f/p/+n/6P/o/+n/6v/r/+z/6//s/+z/6f/o/+j/6P/r
/+3/7v/v/+z/7P/s/+z/7f/u//D/8f/y//P/9f/3//X/8//y//L/9P/2//f/9//5//j/
+P/4//j/9//4//j/+f/4//n/+f/1//T/9P/0//f/+P/4//X/9//3//b/9f/z//T/9//4
//r/+v/5//n/9v/1//X/9f/1//f/+f/7//j/+P/5//n/+f/4//n/+f/6//v/+//7//n/
+P/5//n//P/8//z/+P/6//r/+v/6//r/+v/5//j/+f/5//n/+f/4//f/+P/3//n/+f/7
//n/+f/5//j/+P/1//b/9v/1//X/9//4//n/+P/3//b/9v/4//n/+f/5//f/9v/0//P/
8//0//b/9v/4//b/9v/3//b/9f/1//X/9f/2//b/9f/1//T/9P/1//T/9P/0//T/9//3
//b/9//2//T/7//y//X/9v/3//j/9v/2//b/9//2//f/9v/0//j/+//+/wMAAwADAAIA
AgAFAAYABgAHAAoACgAKAAsACwAKAAgABgAIAAsADQAPAA8ADgANAAsADAALAAkACAAE
AAIAAgAEAAQAAwD///7/AAACAAQABgABAAAA/v/9//3//P/6//n/+v/6//r/+//5//n/
9f/x//P/9f/1//f/9//2//T/8v/1//X/9f/1//n/7//t//P/8//0//v/BQAZADAAQQBQ
AGYAgQCXAKYArACpAJsAggBmAEQAHAD9//H/7P/k/9//4v/i/+X/6v/u/+3/7v/w//L/
8//0//P/8v/x/+3/7f/s/+v/7f/t/+3/7v/u/+7/7//w//H/8P/u/+r/6//t/+3/7//w
/+//7f/r/+7/7//u/+7/6v/q/+z/7v/t/+7/7v/s/+7/7//u/+3/7f/t/+v/6//u/+3/
7f/t/+r/6v/s/+7/7v/t/+z/6//r/+v/7f/w/+3/7f/t/+3/8P/w/+//8P/u/+7/8P/x
//D/8f/w/+3/7//w//D/8f/u/+//8P/v//P/9P/z//P/8v/w//D/8//z//P/8v/x//L/
8//0//T/8v/x//D/7//x//H/8//0//L/8v/z//T/8f/x//D/7//w//L/9P/2//b/9v/3
//f/+f/5//r/+//7//v//P/+//7//v/9//v///8AAAIABAABAP/////+/wEAAAABAAEA
AAAAAAEAAgACAAIAAQD9////AQACAAMAAAAAAAIAAgADAAQABAAFAAMAAwAEAAUAAgAD
AAQABQADAAQABgAHAAYABAAEAAMABgAHAAcABwAEAAQABgAHAAYABgAGAAIABQAGAAcA
CAAHAAYABAACAAUABQAFAAUABQAFAAcABwAEAAMABAABAAEAAwAEAAYABAAEAAMAAQAB
AAMABAAFAAQAAwACAAIAAQABAAAA//8AAAIAAwAFAAMAAgACAAAAAQAAAAEAAwABAAEA
AgADAAIAAgABAP//AQACAAQABwADAAIAAQAAAAMAAwACAAMABgAEAAEAAAD///7/AQAC
AAMABQAEAAUABAACAAMABQAHAAsADQAPABAAEgAPAA4ADAALAA4AEAASABUAFAAUABMA
EgAUABUAFQAVABkAGgAbABsAFgATAA8ADAANAAwADQAQAA4ADQAJAAgACQAKAAsADAAM
AAwACwALAAgABAD///v//v8AAAIABQACAAMAAAD9//3//f/7//v//v8AAAEAAgAAAP3/
+v/3//3/////////AQAGAAMABQATACoAPwBSAGoAhwCfAK4AsACpAJkAhgByAFgANgAX
AAkAAADy/+f/5P/m/+v/9v8AAAMAAgD+//r/9f/3//f/9//3//j/+//9/////f/5//X/
8v/1//j//P8AAAIAAAD9//j/+P/5//j/+f/8//3//f/9//v/+f/1//L/9P/2//r//v/8
//z/+//4//n/+f/3//X/+P/7//z////8//n/9//1//f/+P/7//7//P/7//r/+f/5//f/
9//4//r/+//8//3/+v/4//X/9P/2//j//P////3//f/7//f/+f/6//r/+//7//3/////
//7//P/4//X/9//4//v/AQABAP///P/5//v/+//7//r//f///wEAAwAAAP3//P/6//v/
/P/+/wAA//////7//f/+//7//v/+/wIABAAHAAkABwAFAAQAAwAGAAcACQAMAAwADAAL
AAkACgAKAAsADAALAAsADQAOAA0ACgAJAAcACAAKAA0AEAAPAA4ADAAHAAgACQAJAAkA
CwAMAA8AEAANAAwACgAJAAoACwANAA8ADQANAA0ADQAIAAgACQAJAAwADAAOAA8ADAAL
AAkABwAJAAoADQAPAA0ADAALAAYABwAIAAkACgALAAwADAAMAAoACQAIAAcACAAJAAwA
DQAMAAsADAAJAAcABwAGAAYABwAKAAwADQAKAAkABwAFAAYABwAIAAoACgAJAAcABQAG
AAYABQAFAAcACAAKAAoABgACAAAA//8BAAMABgAJAAYABgAFAAMAAgACAAMABQAHAAgA
CQAKAAkABwAEAAMACAAIAAkACgAHAAYABQAEAAQABAAEAAUABwAJAAkACAAIAAkACgAN
AA8AEQASABQAEgASABEAEQASABIAEgATABUAFgAWABYAFgAXABcAFwAaABwAHgAfABwA
GQAVABIADgAMAAwADgARABEADgAOAA4ADgAOAA4ACgAKAAkACQAKAAgABQADAAAAAAAA
AAEAAwAFAAMAAQD9//3/+//7//7/AAABAAIAAQD///3/+//5//n//f8BAAUACgALABMA
IQA0AEUAXAB6AJkArwC8ALgApwCZAIQAZgBGACYAEQAHAP7/8v/r/+j/6v/r//D//P8F
AAYAAgD+//v/+P/3//b/9f/2//n/+//9//z/+f/2//T/9v/2//f/+P/8//z/+//4//X/
9f/z//P/+P/5//n/+f/4//f/9P/y//L/8v/0//b/9//4//j/9v/z//P/8f/v//T/9//4
//v/+P/1//P/8f/y//L/9P/2//f/9//3//f/9P/x//D/8P/x//P/9f/3//X/9P/y//L/
9P/0//b/9//3//n/+f/3//P/8v/w/+//8v/1//j/+f/5//j/9f/z//P/8v/z//f/+f/5
//j/9//1//X/9f/0//X/9//5//v/+P/1//T/8v/0//T/9f/2//n/+//8//3/+P/2//T/
8v/2//j/+//9//z/+//7//v//f/9//7/AAACAAQABQAFAAIAAAD///7/AgADAAYACAAH
AAQAAwABAAIAAgADAAQABQAGAAYAAwACAAEA///9/wAAAgAGAAgABQAEAAIAAQD/////
AAABAAEAAwAFAAcAAQAAAAAA//8BAAIABQAHAAYABQADAAEAAAAAAAIAAwAFAAYABwAE
AAMAAgABAAAAAgAEAAUABgAEAAMAAgABAAEAAQADAAMAAwADAAUAAwAAAP///f/8//3/
AAACAAMA//////7//f/9//3//f/+/wAAAQABAAEA/f/8//r/+f/8//7/AQACAP///P/7
//v/+//7//z//f///wAAAAD///z/+v/5//n/+v/8//7/AAD///3/+v/5//r/+v/7//z/
BAACAAAA/v/8//r//P/8//z//f/9///////+//z//f/+/wEABQAHAAgACgAKAAoACQAJ
AAoACgAKAAsADwAQABAAEAANAA0ADAALAA4AEAASABMAEQAPAAwACgAIAAYABgAIAAkA
CQAGAAYABgAGAAYABgAGAAYABQAFAAEA/v/6//f/9//4//n/+//7//3/+//5//b/9f/y
//H/9P/2//f/+P/3//X/8//x//H/8//5//v/+f/6/wEADwAfADIARwBcAHgAmQCxALYA
rgChAI0AcgBOACwAEgADAPn/8P/m/93/2P/Y/+H/6v/y//f/+v/4//T/8f/v/+3/6//p
/+z/7//x//P/8P/t/+r/6P/p/+r/7P/u//D/8P/v/+z/6//r/+n/6f/u/+//7//v/+7/
7f/q/+j/6f/q/+3/8P/x//L/8v/w/+3/6//n/+P/5//r/+3/8f/w/+3/6//p/+r/6v/s
/+7/7//v/+//7//s/+n/6P/o/+n/6//t/+//7v/s/+n/6P/p/+r/7f/v/+3/7//v/+3/
6//q/+j/5//p/+3/8f/z//L/8P/s/+n/6f/o/+n/7f/v/+//7v/t/+z/6//q/+j/6//t
/+//8f/w/+3/7P/q/+z/7P/t/+7/7v/v/+//7//r/+r/6f/o/+3/8P/0//f/9v/1//X/
9f/3//f/+P/6//v//P/8//v/+f/4//j/+P/8//3/AAACAP///P/7//n/+P/4//n/+v/9
//7//v/7//n/+f/4//f/+P/6//7/AAD9//z/+v/5//r/+//9//////8BAAMABQD9//r/
+P/1//r//P8AAAMAAAD///3/+//7//z///8BAAAAAAAAAPz/+v/6//r/+v/+/wAAAQAC
AAEA///9//v/+//7//3//f/+////AgABAP3/+//4//b/+P/8////AQD9//v/+P/1//b/
9//4//r/+//7//r/+f/2//b/9f/1//j/+v/9//7//P/4//b/9f/2//f/+f/7//v//P/8
//v/+P/2//X/9f/4//r//P/+//v/+f/2//X/9f/2//j/+v/6//z//P/6//b/9f/1//T/
9f/3//r//P/5//j/9//3//X/+f/6//z//P/8//z/+v/4//b/9f/5//v/+//6//z//f/+
/wEAAAABAAEAAgAEAAYABwAJAAcABgAFAAUACQAKAAoACgAKAAsACwALAAwADAAMAAsA
CwALAAoACgAHAAQAAwAEAAcABwAEAAQABAAEAAQABAAAAAAA/////////v/8//v/+P/2
//T/8//0//f/9v/1//X/9f/z//P/9P/0//P/8v/z//P/8//z//P/6//p/+//8//4//3/
CQAXACgAOQBKAGIAgQCdAK4AsgCtAJsAfgBiAEQAIAAFAPn/8v/s/+X/4P/g/+H/5P/o
/+3/8P/0//T/8//x/+//7f/r/+n/6//s/+3/8P/v/+7/7v/r/+r/6v/q//D/8P/v/+z/
6//r/+n/6f/r/+v/6v/p/+v/7f/t/+7/6f/o/+n/6v/t/+7/7v/s/+3/7f/r/+n/6v/r
/+r/6//s/+v/6//r/+n/6P/p/+r/7f/t/+3/7f/t/+v/6//s/+r/6//s/+3/7v/u/+3/
7v/s/+r/6v/p/+z/7//w/+//7v/u/+3/7f/r/+3/7//v//H/8v/x//H/7f/q/+n/6//u
/+//7//v/+3/7f/t/+z/7P/t/+7/7//w/+//8P/w/+3/7P/s/+z/7//x//L/8//w//D/
8P/w//L/8v/z//P/9f/3//r//f/6//n/+f/6//z//v/////////+//7//v/+//3//v/+
/wEAAAABAAEA/f/8//z//P/+/wAAAQD////////+//3//P/8//7//v///wAAAAABAP7/
/f/9//3///8BAAMABQABAAAAAAD//////v//////AAABAAEAAQD///7//////wEAAgAD
AAAAAAAAAAAAAAAAAAAA///+/wEAAQABAAEA/v/9//7//f//////AQD////////+//7/
/f/+//7//f/+//////////z/+//6//r//P/9//3//f/+//7//f/9//z//P/9//z//v/8
//z//f/6//n/+f/5//z//v//////+//6//r/+//7//z//f/+/wAA///9//3/+f/4//j/
+P/5//z//f/8//v/+//8//z/+//7//z//P/+//7//v////v/+//7//n//P8AAAIAAgD/
//7//f/8//z//P/8//3//f///////v/8//3//v8BAAQABwAJAAwACgAKAAkACQAKAAoA
CgALAA8AEAAQABAADwAPAA4ADQAQABIAFAAVABEADwAMAAoACgAIAAgACgALAAsACAAI
AAcABgAFAAQABAAGAAcACQAFAAIA/v/7//z//P/8//3///8BAP///f/5//n/9//3//v/
/P/8//z/+v/5//j/9//z//f/+//9/wEABAAHABEAHwAyAEUAXAB6AJkArwC4ALAAnwCL
AHIAVgA2ABgABQD9//j/8P/n/+T/5v/r/+7/8P/7/wIA/v/4//f/9f/z//H/7//y//X/
9//5//j/9f/y//D/7v/u/+//8P/2//b/9f/y/+//7//t/+3/8//1//b/9//2//X/8v/w
/+7/7v/w//L/9f/2//b/9P/y//H/7v/r//D/8//0//f/9v/z//H/7//s/+z/7v/w//P/
8//z//P/8P/t/+z/7P/v//H/8//1//T/8v/v/+7/7v/u//D/8f/y//X/9v/1//P/8v/w
/+//8f/z//X/9f/0//T/8v/x//D/7v/u//H/9f/1//T/8//w/+//7v/s/+//8f/z//X/
8//x//H/8P/w//D/8f/y//T/9f/1//X/8//y//H/8P/0//b/+f/7//n/+f/6//v/+//7
//z//v8AAAIAAwADAAIAAAD///7/AAABAAQABgAFAAIAAQD/////AAACAAQAAwAEAAQA
AQD//////v/9////AAADAAQABAAEAAMAAwABAAEAAgADAAMABQAHAAkABAACAAEA//8D
AAQABwAJAAgABwAFAAMAAgACAAQABQAIAAgACAAEAAMAAgABAAAAAgAEAAUABgAFAAMA
AQD///////8BAAEAAgADAAYABQABAAEAAAAAAAIABAAFAAUAAQABAAAA//////////8A
AAMAAwACAAEA///+//z/+//+/wAAAwAEAAEA/v/9//3//////wAAAQABAAIAAgABAP7/
/P/7//v//P/+/wAAAgAAAP///f/9//7//v///wAAAAACAAIAAAD+//3//f/8//7/AQAG
AAQAAgAAAP7//v/+//7///8DAAUABQAEAAMAAwADAAUACgANAA8AEgASABIAEQARAA8A
DgANAA0AEQASABIAEgAQABEAEQARABQAFgAYABkAFwAVABIAEAALAAgABwAIAAsACwAI
AAgABgAGAAYABgAFAAYABgAHAAYABAABAP///f/8//v/+//8/////v/9//n/+f/3//f/
+//8//z//P/8//v/+v/5//X/8f/z//n///8CAAcAEwAlADQARQBcAHgAkwCpALgAtgCn
AI8AdgBaADYAFAADAP3/9v/u/+n/6P/m/+f/7v/0//v/AAAAAP7/+f/1//P/8f/v//H/
8//0//X/9f/z//H/8P/y//L/8//0//j/+P/3//T/8f/x/+//7//0//X/9f/1//P/8//x
//D/7P/s/+7/8P/y//T/9f/0//H/8f/v/+3/7//x//H/8//1//P/8v/x/+7/7v/w//L/
9P/1//b/9//0//H/8P/w//L/8//0//X/9f/0//L/8v/w//D/8v/z//T/9//4//f/9f/0
//L/8f/z//X/9//3//r/+v/4//f/9v/0//T/9//6//v/+//7//j/9//2//T/9//5//v/
/f/7//n/+f/4//b/9v/3//j/+//9//7////7//r/+f/4//z//v8BAAMAAwADAAQABQAF
AAUABgAIAAkACgAKAAkACAAGAAUABAAGAAcACgAMAAoACAAIAAcABgAGAAcACAALAAwA
DAAJAAgABwAFAAMABQAGAAkACgAIAAgABwAHAAMAAwAEAAUACAALAA4AEQAKAAgABwAF
AAgACAAKAAsACwALAAoACQAGAAYACAAJAA0ADgAPAAwACwAKAAkACAALAAwADAAMAAwA
CwAKAAkABwAHAAkACQALAAsADQALAAYABQADAAIABQAIAAoACwAJAAkACAAHAAUABQAF
AAYACAAJAAkACQAHAAYABAADAAcACAAKAAoABwAEAAMAAwAFAAUABgAHAAkACgAKAAkA
BQAEAAQABQAFAAYADAAKAAoACgAKAAkACAAHAAcACwANAA0ADAAKAAsADAAPABMAFQAW
ABgAGgAaABkAGQAZABgAFwAXABsAHAAcABwAHAAdAB0AHQAdAB4AHwAfACAAHwAdABwA
FwAUABMAFAAYABkAFwAYABYAFgAWABYAEgASABEAEQAQAA4ACwAJAAcABgAFAAUACAAL
AAoACQAFAAUAAwADAAUABgAGAAYACAAHAAYABQABAP//AQAHAA0AEAAZACcAOQBIAFEA
ZgCIAKUAtwDAAL4AswCdAIAAYAA8ABwACQAFAAAA+P/1//b/9P/z//b//v8FAAgACAAI
AAkABgADAAAA/f/9////AAABAAQAAwACAAIAAAD+//3//P8BAAIAAgAAAP3//f/7//v/
/v////////8BAAEA///+//r/+v/8//7/AQACAAIAAAD9//3/+//5//v//f/9////AQD/
//7//f/6//r//P/+/wEAAQABAAEA///9//3//v/8//3//v///wEAAAD+//7//f/8//3/
/f/+/wEAAgABAP7//v/9//3///8BAAMAAwAEAAQAAgABAP7//P/8////BAAFAAUABQAD
AAMAAwACAAAAAQACAAMABAADAAQABAACAAIAAwAEAAUABwAIAAkABgAGAAYABgAHAAgA
CgALAA0ADQAOAA8ADgANAA0ADgAQABIAEwATABEAEAAQABAADwAPABEAEgAUABIAEgAR
AA8ADgAOAA4AEAASABMAEQAPAA8ADgANAA0ADgARABIAEgASABEAEQANAA0ADgAPABMA
FQAVAA==
         </WaveFormData>
      </LeadData>
      <LeadData>
         <LeadByteCountTotal>10000</LeadByteCountTotal>
         <LeadTimeOffset>0</LeadTimeOffset>
         <LeadSampleCountTotal>5000</LeadSampleCountTotal>
         <LeadAmplitudeUnitsPerBit>4.88</LeadAmplitudeUnitsPerBit>
         <LeadAmplitudeUnits>��V</LeadAmplitudeUnits>
         <LeadHighLimit>2147483647</LeadHighLimit>
         <LeadLowLimit>268435456</LeadLowLimit>
         <LeadID>V1</LeadID>
         <LeadOffsetFirstSample>0</LeadOffsetFirstSample>
         <FirstSampleBaseline>0</FirstSampleBaseline>
         <LeadSampleSize>2</LeadSampleSize>
         <LeadOff>FALSE</LeadOff>
         <BaselineSway>FALSE</BaselineSway>
         <ExcessiveACNoise>FALSE</ExcessiveACNoise>
         <MuscleNoise>FALSE</MuscleNoise>
         <LeadDataCRC32>4032657316</LeadDataCRC32>
         <WaveFormData>
AAAAAAAAAAD+//z/+v/4//n/+v/7//z//v8AAAIABAAAAP7//P/6//3/AAADAAYABAAC
AAAA/v8AAAAAAAAAAAMABAAFAAYAAgAAAP7//P///wIABQAIAAUABAADAAIABAAEAAQA
BAAHAAgACQAKAAgABgAEAAIABQAIAAsADgAMAAoACAAGAAYABgAGAAYACgAMAA4AEAAM
AAoACAAGAAsADgARABQAEQAQAA8ADgAQABAAEAAQABIAFAAWABgAFQASAA8ADAAPABIA
FQAYABYAFAASABAADgAOAA4ADgARABIAEwAUAA8ADAAJAAYACAAKAAwADgALAAgABQAC
AAAAAAAAAAAAAgACAAIAAgD///z/+f/2//n//P///wIA/v/8//r/+P/4//j/+P/4//r/
/P/+/wAA/P/6//j/9v/5//z///8CAAAA/v/8//r//P/8//z//P///wAAAQACAP7//P/6
//j/+//+/wEABAAAAP7//P/6//z//P/8//z//v8AAAIABAABAP7/+//4//v//v8BAAQA
AgAAAP7//P/+//7//v/+////AAABAAIA/v/8//r/+P/7//7/AQAEAAAA/v/8//r/+v/6
//r/+v/8//7/AAACAP7//P/6//j/+//+/wEABAAAAP7//P/6//z//P/8//z///8AAAEA
AgD///z/+f/2//r//P/+/wAA/v/8//r/+P/6//r/+v/6//v//P/9//7/+v/2//T/8v/1
//v//f8BAP7//f/6//n//f/+/wUABwALAA8AEQAPAAsACgAJAAgADQARABMAFQAOAAcA
///3//T/8v/v//P/9v/2//L/7//p/+f/5//p/+7/8v/2//n/9f/y/+7/6v/r/+z/8v/2
//n/+v/6//n/9v/y//H/8P/1//j//P/9//v/9v/z//H/8//0//j/+P///////P/7//P/
8f/2//3/BAAJAA4ADgAJAAIA+v/v/+T/2//P/77/s/+v/63/qP+f/5X/lf+b/6H/o/+m
/6X/pP+k/6j/sv+//87/1//g/+j/7f/v//D/8P/v/+//8v/5//3/AQD//////v/8//r/
+v/7////AwAHAAYABgACAP7//P/7////BgAHAAwACAAHAAUAAAABAAEAAgAHAAsADwAM
AA0ABwAFAAIAAQAEAAoADQAQAAwACwAKAAcAAgACAAQABwAMAA0ADAANAAoABgACAAEA
BQAJAA0AEQALAAsACQAHAAUABQAGAAsADwATABAAEQAOAAkABwAGAAgADgASABUAEwAT
ABMAEQALAA0ADgATABcAGAAYABkAFAARAA8ADgAQABQAGAAcABcAFQAVABEACwANAA4A
EgAXABgAGAAWABAADgAJAAgACwAPABAAFAAQAA0ACQAHAAIAAgACAAQACAAJAAkABgAD
AP7/+//6////AwAEAAQABAAAAP///P/2//X/+P/8/wAAAQACAAAA/P/5//b/9f/5//7/
BAAFAAIAAAD///v/9//3//j//f8BAAIAAwADAP///f/5//j/+/8AAAUAAwABAP3//f/6
//j/+P/8//3/AwAEAAQAAwD+//3/+P/5//z/AAAFAAQAAgD///z//P/4//j//P/+/wEA
AgACAAEA+f/4//f/9v/7////AwAEAP/////7//v/9//5//r//P8BAAIAAgABAPr/+P/3
//b/+f/8/wAAAQABAP3/+v/6//X/+f/7//v///8AAAEAAQD5//f/9P/2//r/+v/8////
///+//n/9//2//f/+f/5////AAABAAEA+f/0//L/9P/2//j/+v/7//z//f//////+//5
//X/+f/7////BgAEAAgABwAJAAsADQALAAoADgAQABIAFwAVABEADQAGAAUAAwABAAAA
+//1//b/9P/0//D/7f/p/+r/7f/y//n/9v/1//P/7P/w//H/8v/2//P/9f/1//X/+P/4
//f/9f/2//j/+v8AAPz/+//3//L/9P/2//n//f/7//z/+f/7//3/+v/5//f/BQAEAAEA
AAABAAAAAAADAAYABAD9//T/5//R/7b/p/+j/6X/rP+v/6v/p/+n/6H/mf+Y/5v/oP+o
/7T/wP/L/9L/0//U/9j/3//p//D/9P/3//v/+v/9//3//f/9//3//P/6//z//v8BAAcA
BQAFAAAA/P8BAAIABQAJAAUACAAFAAYABAAFAAUAAgAEAAUABwANAAwACwADAP//AgAF
AAcACwAHAAoACgAKAAkACQAJAAcABgAIAAwAEQAPAAsABQABAAcACAAJAA0ADQANAA0A
DQAKAAsACgAJAAgACQALABEADwAPAAgABQAKAAsADwAUABAAEgASABEAEAARABIAEQAR
ABUAGAAfABwAGAATAA8AEQATABYAGgAYABgAGAAYABgAFwAYABUAEwAXABoAIAAcABgA
EwAMAA4AEgATABgAFAATAA8ADgAPAA0ACgAJAAkACgALAA4ADAAJAAUA/v8AAAAAAgAG
AAQABQADAAAAAwAAAAAA/v/+////BAAKAAYAAwAAAPr///8BAAMABwAEAAQABQABAAMA
AgACAP//AAABAAMACQAIAAQAAAD7/wAAAwAEAAgABQAGAAcAAQAEAAEAAgAAAAIABAAK
AA0ACgAGAAEA+//+/wMABAALAAkACAAIAAIABQADAAEAAgADAAQACQAMAAkABgACAP3/
/v8CAAYACgAHAAcABwAEAAQABQACAAMAAQAFAAgADAAJAAYAAgD9//3/AAAEAAgABgAG
AAcABQAGAAMAAQACAAAABQAIAAkABwAEAAEA/f/9/wEABAAMAAoABgAEAAMABAAEAAAA
//8LAAwACQAGAAMAAAD//wAAAQADAAcABwAJAAkABwADAAEAAgAFAA4AEgAZABoAGQAU
ABAAEwAUABUAGQAZABkAGQAWABAACQACAPz//v/9/wMABgACAPz/9//x//L/8//2//v/
/v8BAAMAAAD9//n/9f/0//f//f8BAAUAAgAAAP3/+f/6//z//v8EAAUABwAGAAQA/v/8
//v/+//+/wQABgANAAoABAAAAPv//f8EAAsAEgAXABgAEgANAAgAAAD5//T/7f/h/87/
v/+5/7f/tP+x/63/r/+3/7//v/+6/7X/sv+u/67/vP/N/9r/5f/s//D/7//x//X/9v/2
//f//P8FAAsAEQAOAAsABwACAAIABAAHAA0ADwARAA4ADAAJAAYABQAFAAkAEAARABYA
EQAPAAwABgAIAAkACwARABIAFQARABEACwAJAAYABQAJABAAFAAYABEADwANAAkACAAK
AA4AEwAWABUAEgARABAADAAIAAcADQARABUAGQASABEADgALAAwADQAPABUAFgAZABUA
FQATAA8ADgAOABEAGAAdACEAHAAZABYAEQAQABUAGQAhACMAIgAgAB8AHAAZABcAFgAZ
AB4AIwAoACEAHQAbABUAFQAZABwAIgAjACIAIAAcABcAFgASABIAFAAZABsAIAAaABUA
DwALAAoADAAOABIAFAATABEADAAIAAQAAgACAAgADQAPABAADgAIAAUAAAAAAAEABgAM
AAsACwALAAgABgADAAAA//8CAAgADwARAAwACAAFAP//AQADAAYADQAPAA4ADQALAAkA
BwADAAIABgAMABIAEQAPAAkABwACAAUABgALAA0ADgAOAA0ACwAIAAcAAgADAAcADAAS
ABIADgAJAAQAAgADAAQACQAMAA4ADgANAAsABQAEAAMAAgAHAAsADwAQAAsACQADAAEA
AQAFAAgADAANAAwACgAHAAMAAgACAAIABwAKAA4ADwALAAUAAAD+//3/AwAHAAkACgAK
AAoACQACAAEA//8CAAcACAALAA8ACwAIAAEA/f///wIABAAGAAgACgAFAAQAAwADAAUA
BQAHAAcACgAJAAoADgAKAA4ADQAPABcAGwAbABwAGQAYABcAGQAbABsAGwAYABQADwAK
AAYAAQD7//z/+v/9//z//P/7//j/9//4//v//f///wAA/P/8//v/+v/8//n/+//7//v/
AAACAAMAAwD///7//f8AAAAAAwADAAIAAgACAAMABQABAAIA//8BAAUABAAFAAUABQAE
AAMABAAJAA4AEgAVABQADAD//+7/3f/L/7r/tf+7/7//vv+z/6v/qf+n/6X/o/+m/6//
tv+6/8D/yP/N/9D/1f/e/+b/8f/9////AAAAAAEA/v8BAAEAAQAEAAcACQAKAAUABAAE
AAcACAALAAkACAALAAoACwANAAkADAAJAAoACgANAA8ADgAKAAkACQANAA4AEQANAA0A
DAANAA0ADwAMAA4ADQAMAAwADwASABMADgAMAAwADQARABEADwAPABEAEAAPABEAEQAR
ABEAEQAQABMAFAAVABAADwAPABMAFgAZABUAFQAYABUAFQAWABMAFgAXABcAGQAbAB0A
HQAWABcAFwAbAB4AHgAdAB0AHgAdAB0AHgAcABwAHAAcAB4AHwAiACEAGQAZABgAGgAc
ABwAGwAYABgAGAAVABYAEwATABAAEAARABEAEAARAAwACgAIAAgACwALAAoABgAGAAQA
BAAGAAUABQACAP7/AwACAAQABAD+//3/AAAEAAUABQAFAAIAAwADAAMABQACAAIAAwD/
/wMABAAGAAUAAAD/////AwAGAAYABgAFAAUABQADAAQAAwAEAAUA//8EAAMABgAGAAIA
AAACAAEABAAEAAMAAQABAAMAAQAFAAIAAgADAP7/AgADAAQACAADAAAAAQAAAAQABAAD
AAEA/v8AAAIABAABAAEAAQD+/wAAAwACAAUA/v//////AAAEAAQAAwABAP//AAACAAQA
AQAAAAAA/f8CAAEAAQAEAP3///////3/AAAAAAAA///+//////8EAAEA/v/9//3/AAAC
AAAAAQABAP3/9v/2//r//P/+/wAAAAAAAAAAAQACAP///v/7/wAAAQAEAAoABwAKAAgA
CQAOABEAEAAQABMAFAAVABkAFgATABAACgAJAAcABQAEAP3/9//4//b/+f/2//T/8f/y
//P/9v/7//r/+f/3//D/9P/1//b/+v/1//f/9//3//n/+v/6//n/+f/6//v/AAD9//3/
+v/2//b/+P/7////+//8//n/+//+//z//P/7/wcABAABAAIAAQACAAQACQAKAAoAAwD2
/+X/z/+2/6n/p/+r/7L/sf+p/6X/o/+d/5f/mv+d/6L/rP+2/8T/zf/S/9H/1P/Y/+H/
7f/0//j/+/////z/////////AgADAAMAAgADAAQABgALAAkACQAEAAAABQAGAAkADQAK
AAwACAAIAAcACQAKAAgACAAJAAsAEQAPAA8ACAAFAAYACQALAA8ACgAMAAsACgAKAAsA
DAALAAoACgAMAA8AEAANAAgABQAJAAoACwAPAA4ADQAMAAsACQALAAsACwAKAAsADQAT
ABEAEQAKAAcADQANABAAFAAPABAADwANAA0ADwARABEADgARABMAGQAXABQAEAANABEA
EwAWABoAFwAWABUAFAAVABUAFwAVABMAFQAWABoAFwAUABAACgAMABAAEQAWABEAEQAO
AA4ADQALAAgABwAHAAgACQAMAAoABwADAPz///8AAAMACAAFAAUAAgD+/wAA/v////7/
/P/9/wIACAAEAAEA/v/4//3///8BAAUAAgACAAMA//8AAAAAAQD///////8AAAUAAwAA
AP3/+f/8////AAAEAAIAAgACAPv////9/////v8AAAAABAAFAAUAAgD+//n/+///////
BQADAAIAAgD8/wAA///+/wAA/v/+/wIABAADAAAA/P/3//j//P8AAAQAAgABAAAA/P/9
/////f////z///8BAAQAAwAAAPz/9//5//z/AAAEAAIAAAD///v////9//z//v/9/wEA
AwADAAEA/v/7//f/9//7//7/BgACAP7//P/7//3//v/7//v/BwAEAAEA/v/7//j/+P/6
//z///8CAAEAAgABAAAA/f/8//7/AQAKAA4AFQAVABMADQAIAA0AEAATABkAGAAXABYA
EgALAAUA///6//v/+f/+/wAA/f/2//D/6f/s/+//9P/7//z//f/9//j/9P/x/+7/7v/w
//f//P8BAP///P/4//P/8//2//n/AAAAAAEA///8//j/9v/1//X/+P/+/wAABwACAPz/
+P/z//n/AAAHAAwADQAOAAoAAwD+//r/9//y/+v/3//I/7X/qf+j/6L/of+b/53/pf+p
/6f/ov+b/5r/nP+i/7D/w//S/9v/4P/k/+X/4//q/+z/7f/v//P/+/8AAAUAAgD///v/
9v/3//r//v8FAAUABwAEAAIAAQD+//3//f8BAAgACQAOAAcABQACAPz//v8BAAUADQAM
AA0ABwAFAAIAAQD/////AQAIAAwAEAAKAAcABAD/////AgAHAA0ADgANAAoACQAHAAQA
AQABAAYACwAQABUADQALAAcAAwAEAAcACwATABQAFQAPAA0ACwAHAAYABgAKABAAFAAX
ABEADwANAAkACQANABAAFwAYABYAEwARABEADwAOAA4AEgAWABoAHgAXABMAEQALAAsA
DwASABgAFwAWABQAEAANAAwACAAIAAsADwAQABQAEAALAAUAAQACAAQABgAKAAsACQAG
AAAA/v/6//j/+P/+/wMABQAGAAQA/v/7//b/9//5////BgAFAAMAAQD8//v/+f/3//f/
+/8AAAYABwAEAAAA/f/3//f/+f/8/wMABQAEAAMAAQD///3/+f/4//z/AgAIAAcAAwD9
//v/9v/6//z/AgAFAAUABAACAP//+//7//f/+f/9/wIACAAIAAQA///6//j/+P/6/wAA
BAAFAAQAAgD///r/+v/6//r///8DAAcACAABAP//+f/3//j//f8BAAYABQAEAAIA///5
//j/+P/4//z/AAAFAAcABQD///r/+P/5////AwAFAAYABAACAP///P/7//n//P8BAAIA
BQAJAAMAAAD5//X/+/8BAAYACAAGAAQAAgAAAPz//P/8//3/AwADAAUABQACAP///v8A
AAQADAAPABUAGAAZABYAFAASABIAEgAVABgAGQAaABgADwAHAP//+P/4//f//f8AAAAA
/P/5//X/8f/x//P/9//9/wEABAACAP3/+f/1//T/9//9/wEABQAFAAQAAgD///r/+v/6
//7/AQAFAAYABgD///z/+v/5//z/AgAEAAsACQAGAAUAAwD//wIACQAQABUAGAAYABMA
DAAAAPf/7v/l/9n/yP+//73/uf+0/63/p/+p/7H/uf+7/7r/uf+4/7b/uP++/8f/1v/j
/+7/9v/7//3//f/8//r/+f/+/wUACQANAAsACwAKAAgABgAGAAcACwAQABMAEQAQAAwA
CAAGAAUACQAQABEAFgARABEAEAAMAAkACQAKAA8AEwAXABQAFQAPAA0ACgAJAAoAEAAT
ABYAEwATABMAEQAOAA4AEAATABgAGQAYABkAFgASAA4ADQASABUAGAAbABcAFwAVABMA
EQARABIAFwAbAB8AHAAdABsAFQASABAAFAAaAB4AIQAdAB0AHQAbABcAGQAaAB8AJAAk
ACMAIwAeABsAGQAYABoAHgAiACYAIQAfAB8AGwAVABcAGAAcACEAIgAiACAAHAAaABUA
FAAUABcAFwAaABgAFQARAA8ACgAKAAoADAAQABEAEQAOAAsABgADAAIACAANAA8AEAAP
AAoACAAEAAEAAQAFAAoADgAPABAADgAKAAcABAADAAYACgAPAA8ADgAMAAsABwAFAAUA
BgALAA8AEAARABEADgALAAYABAAHAAwAEQAPAA0ACQAJAAYABgAGAAoACwARABIAEgAR
AA0ACwAFAAUACAAMABEAEAAQAA0ACgAKAAYABgAKAAwAEQASABIAEQAJAAgABwAGAAoA
DQAQABAADQANAAkACQAEAAcACQAMAA8AEAAQAA8ACgAIAAcABgAJAAwAEAARABEADQAK
AAoABQAJAAsACwARABIAEwATAAsACQAGAAgADQAOABEAFQARABAACwAJAAcACQAMAA0A
FgAYABYAFAASABAADgAOAA4ADwAUABUAGAAZABcAEwARABIAFQAcAB4AIwAlACcAJQAk
ACcAKAApAC0AMwA1ADcANgAvACcAHwAYABoAGQAfACIAIAAcABkAFQATABMAFQAZAB0A
IQAkACIAHQAZABUAFAAXAB0AIQAlACMAIgAgAB0AGwAcAB0AIgAlACkAKgAqACIAHgAb
ABkAHQAiACMAKQAmACIAIAAdABcAHAAlAC4ANQA0ADAAKwAiABYACwAAAPX/6f/c/9X/
0//P/8j/vf+3/7v/wf/H/8v/zP/L/8j/xv/K/9b/5f/w//v/BAAMAA8AEQASABIAEQAR
ABYAHQAhACUAIwAhAB4AGgAaABoAGwAfACQAJwAlACQAHwAaABcAFQAZACAAIQAmACIA
IQAfABoAFwAXABgAHQAiACUAIQAhABwAGQAVABMAFgAcAB8AIgAcABsAGgAXABIAEgAU
ABcAGwAbABkAGQAXABIADQALABAAEwAWABkAEgARAA4ACwAJAAkACgAPABIAFQARABEA
DgAJAAcABgAKABAAFAAXABQAEwASAA8ACgALAAsADwAVABYAFgAXABMADwAMAAoADgAS
ABYAGgAUABEAEAALAAcACQAKAA4AEgASABEADgAIAAYAAQAAAAQACQALABAACwAHAAIA
///8//z//P/+/wMAAwACAP7/+//2//P/8v/2//v//f/+//3/+P/2//L/8f/x//X/+v/9
//3//f/6//b/8//w/+//8//4//7////9//r/+P/z//P/8//0//n//f/+///////6//f/
8v/w//T/+v8AAP///v/5//j/9P/0//T/+P/5//3//v/+//3/+P/3//L/8//2//r////+
//z/+f/2//b/9P/0//j/+v/9//7//v/9//X/9P/z//L/9//7////AAD8//v/9v/1//L/
9f/3//r//f/+//7//f/2//T/8//y//f/+v/+/////f/5//b/9v/z//f/+f/5//3//v//
////9//1//L/9P/5//r//f8BAP7//P/2//P/8//1//j/+f/9//7///////j/9P/z//T/
+f/7//7/AAD+//z/+v/2//L/9v/4//r//P/+/wAA/P/6//j/9//7//v//f/9//7//f/+
/wIA/v8CAAEAAwALAA8ADwAQAA0ADAALAA0AEQARABEADgALAAcAAwAAAPn/8//0//L/
9v/0//P/8f/s/+v/7P/v//H/8//0//D/8v/x//D/8v/v//H/8f/x//b/+P/5//n/9f/0
//P/9v/2//n/+f/4//j/+P/5//v/+f/6//f/+f/9//z//f/9//3/+v/3//r/AQAIAAwA
DwAMAAQA+f/s/9v/yf+2/63/rf+x/7L/q/+f/5n/mf+X/5f/nP+h/6b/qv+w/7j/wf/E
/8v/0v/e/+n/8//1//b/9v/3//b/+f/5//n//f///wAAAAD7//r/+v/9/wIABQADAAIA
BAACAAIAAwABAAQAAQACAAIABQAHAAYAAwABAAAAAwAEAAcAAwADAAQABQAFAAcABAAG
AAUABAAEAAcACgALAAUABAAFAAcACwALAAkACQAMAAoACAAJAAcABwAHAAcABwALAA0A
DwAJAAcABgAJAAwADwALAAsADQALAAwADgAMAA4ADgANAA4AEQAUABUADwAPAA4AEQAW
ABYAFQAVABYAFQAVABYAEwAUABUAFgAWABcAGgAZABMAEwASABQAGAAYABcAFAATABQA
EgAUABEAEQAOAA4ADwAPAA4ADwAKAAgABgAGAAkACQAIAAQABAACAAIABAACAAMAAQD+
/wMAAgAEAAQA///9////AgADAAMAAwAAAAEAAQABAAMAAAAAAAEA/f8BAAIABAADAP7/
/f/9/wEABAAEAAQAAwAFAAUAAwAEAAEAAgADAP3/AQABAAUABgADAAAAAQD//wMABAAE
AAMAAgADAAAAAwACAAIAAwD+/wIAAwAEAAgAAwAAAAEAAAAEAAQAAwABAP7/AAACAAQA
AQABAAEA/v///wMAAwAHAAEAAQAAAAAABAAEAAMAAQAAAAAAAQACAAAAAAABAP//BAAD
AAMABgAAAAEAAAD9/wEAAgADAAMAAQABAAAABAABAP7//f/9/wAAAgAAAAEA/f/9//7/
/f8CAAIAAgABAAAA/v///wIAAQD///7//P///wIABQAGAAMAAAD+//7/+v8BAAYACAAF
AAQAAwACAP///v/9//3/AgADAAYABwAFAAEA//8AAAIACgANABMAFgAXABQAEgAQABAA
EAATABgAGQAaABgAEAAJAAIA/P/8//n//f/+//z/+P/1//H/7//v//H/9f/5//3/AAD+
//n/9f/x//D/8//5//3/AQAAAAAA///9//j/+P/4//z///8DAAQABAD///z/+v/5//v/
AAABAAcABQACAAEA///7//7/AwAMABMAFgAUABEACAD8//H/5v/b/83/vv+3/7f/tf+s
/6H/m/+d/6H/o/+n/6r/q/+s/6z/sv+8/8f/0v/f/+j/8P/1//f/+P/4//f/9//6/wEA
BQAJAAcABwAGAAQAAgACAAMABwALAA8ADgAOAAoABgAEAAMABQAMAA0AEgAPAA8ADgAK
AAgABwAHAAsAEQAVABIAEwANAAsACAAHAAgADgARABQAEwATABMAEQALAAoACwANABMA
FQAVABcAFQAQAAsACQANABEAFQAZABUAFQATABEADQANAA4AEwAXABsAGAAZABYAEQAP
AA4AEAAWABoAHQAZABkAGQAXABEAEwAUABkAHwAgACAAIQAcABkAFwAWABgAHAAgACQA
HwAdAB0AGQAVABcAGAAcACEAIgAiACAAGwAYABIAEAARABUAFgAaABgAFQARAA8ACgAK
AAoADAAQABEAEQAOAAkABAABAAAABAAJAAsADAAMAAgABwAEAP////8DAAgACgALAAwA
CgAIAAUAAgABAAQACAANAA0ADAAKAAkABQABAAEAAgAHAAsADAANAA0ACgAHAAIAAAAF
AAoADwANAA0ACQAJAAYABQAEAAcABwANAA4ADgANAAkABwABAAEABgAKAA8ADgAOAAsA
CAAIAAUABAAHAAgADQAOAA4ADQAHAAYABQAEAAYACQAMAAwACwALAAcABwABAAMABAAG
AAoADAANAA0ABgAEAAMAAgAFAAgADAANAA0ACQAGAAYAAgAFAAYABQALAAwADQANAAUA
AwAAAAIABgAIAAwAEQAOAAwABgADAAIAAwAFAAUACwAMAA0ADQAGAAIAAQACAAIACQAO
AA0ADAALAAoABgAEAAIAAQAIAAkADAANAAwACQAIAAoACgAQABEAFQAaAB0AHAAcABoA
GAAWABcAHQAfACEAIAAZABMADQAIAAQAAQAFAAYABwAEAAIA///6//n/+v/9/wEABQAI
AAYAAgD///z//P/8/wEABAAHAAoACgAJAAcAAwACAAEABAAJAA0ADgAOAAkABgAEAAMA
BAAIAAgADQAOAAwADAALAAcABAAHABIAGQAcAB4AGwAUAAoA+//w/+P/0//E/7//w//B
/7z/r/+n/6f/q/+v/7P/uP+7/77/vv/A/8b/z//a/+P/7v/6/wEAAwAEAAQAAwADAAMA
CQAMAA8AEAARABEAEAANAAwADAAPABUAGQAYABgAFgASABAADwAOABQAFAAYABcAGQAa
ABgAFQATABIAFQAbAB8AHAAdABkAFwAUABMAEQAWABgAGgAZABsAHQAdABgAFgAWABcA
HgAfAB4AHwAeABoAFgAVABgAGwAeACEAIAAhACAAHwAbABkAGAAbACEAJQAiACMAIgAd
ABsAGgAbACAAIwAlACQAJQAmACUAHgAfAB8AIwApACoAKgArACgAJQAjACIAIwAmACkA
LAAqACkAKgAnACIAIwAjACYAKQAqACoAKAAjACIAHgAeAB4AIQAhACQAIwAhAB4AHQAX
ABYAFQAWABwAHQAdABoAFgASABAAEAARABUAFgAWABkAFgAWABQADgANABAAFAAYABkA
GgAYABYAEwAQAA8ADgASABcAFwAZABgAGAAVABEADwAOABEAFgAYABoAGwAYABUAEAAO
ABIAFgAaABcAGgAXABgAFgAUABIAFAATABkAGgAaABkAFgAVABAAEQARABQAGAAWABkA
FwAVABYAEgAQABIAEgAWABgAGQAZABMAEgARABAAEAATABYAFgAVABcAFQAXABAAEQAR
ABIAFgAYABkAGQAUABIAEQAQABIAFAAXABcAGAAVABMAFAAPABEAEQAPABQAFgAYABkA
EwARAA4AEAAMABIAFgAXABgAGQAaABQAEgAQAA8AFgAXABoAGwAbABkAGQAcABkAHgAe
ACEAJwArACsALAAqACgAJgAnACoAKwAsACoAJgAhABwAGAAVABEAFAAUABUAEgAQAA0A
CQAHAAcACQAOABEAEwAQAA8ADQALAAwACQANAA8AEQAVABYAFgAVABEAEAAPABIAFgAZ
ABkAGAAWABQAEwATABMAFgAVABkAGwAaABsAGwAXABYAFwAeACUAKAAqACsAJgAaAAsA
/P/v/93/0P/N/9H/0f/O/8P/uf+3/7X/tf+5/8L/x//K/9D/1v/a/+H/6P/v//r/CAAR
ABUAFgAWABUAFQAUABkAGwAdAB8AIQAiACIAHgAcABsAHQAjACcAJgAmACUAIgAhACEA
IQAmACUAKAAnACkAKgAoACUAIwAiACUAKQAtACoAKwAqACkAJwAnACQAKAApACoAKwAt
AC8ALwAqACgAKAApAC8ALwAtAC0ALwAsACkAKQAqACsALAAtACwALwAwADEAKwApACgA
KwAvADMAMAAxADMALwAuAC4ALAAwADIAMwAzADUANwA3ADEAMQAwADMANwA4ADgAOQA5
ADcANgA2ADQANgA4ADoAOwA7AD0AOwA1ADUANAA2ADkAOgA6ADgANQA0ADAAMAAvADEA
MAAyADQAMwAxADEAKgAoACYAJgAsAC0ALQAqACoAJgAkACQAJQAnACYAJAAoACYAJwAm
ACEAHwAhACQAKAApACoAKAAnACUAIwAjACEAJAAoACcAKgAqACsAKQAlACMAIgAlACgA
LgAwAA==
         </WaveFormData>
      </LeadData>
      <LeadData>
         <LeadByteCountTotal>10000</LeadByteCountTotal>
         <LeadTimeOffset>0</LeadTimeOffset>
         <LeadSampleCountTotal>5000</LeadSampleCountTotal>
         <LeadAmplitudeUnitsPerBit>4.88</LeadAmplitudeUnitsPerBit>
         <LeadAmplitudeUnits>��V</LeadAmplitudeUnits>
         <LeadHighLimit>2147483647</LeadHighLimit>
         <LeadLowLimit>268435456</LeadLowLimit>
         <LeadID>V2</LeadID>
         <LeadOffsetFirstSample>0</LeadOffsetFirstSample>
         <FirstSampleBaseline>0</FirstSampleBaseline>
         <LeadSampleSize>2</LeadSampleSize>
         <LeadOff>FALSE</LeadOff>
         <BaselineSway>FALSE</BaselineSway>
         <ExcessiveACNoise>FALSE</ExcessiveACNoise>
         <MuscleNoise>FALSE</MuscleNoise>
         <LeadDataCRC32>3402861193</LeadDataCRC32>
         <WaveFormData>
/v/+//7//v/+//7//v/+/wEAAgADAAQABgAGAAYABgAGAAYABgAGAAkACgALAAwACgAK
AAoACgALAAwADQAOABAAEAAQABAAEAAQABAAEAATABQAFQAWABYAFgAWABYAGQAaABsA
HAAeAB4AHgAeACAAIAAgACAAIwAkACUAJgAmACYAJgAmACgAKgAsAC4ALwAwADEAMgA0
ADQANAA0ADYAOAA6ADwAOgA6ADoAOgA8ADwAPAA8ADsAOgA5ADgANgA0ADIAMAAuAC4A
LgAuACkAJgAjACAAHgAcABoAGAAWABQAEgAQAA4ADAAKAAgACgAKAAoACgAHAAYABQAE
AAYABgAGAAYABAAEAAQABAADAAIAAQAAAAIAAgACAAIA///+//3//P/+//7//v/+//7/
/v/+//7//v/+//7//v///wAAAQACAAAAAAAAAAAAAgACAAIAAgAEAAQABAAEAAQABAAE
AAQABQAGAAcACAAHAAYABQAEAAUABgAHAAgACAAIAAgACAAGAAYABgAGAAgACAAIAAgA
BwAGAAUABAAEAAQABAAEAAQABAAEAAQAAwACAAEAAAACAAIAAgACAAEAAAD///7//v/+
//7//v/+//7//v/+//z//P/8//z//v/+//7//v/7//r/+f/4//r/+v/6//r/+v/6//r/
+v/4//j/+P/4//r/+v/6//r/+f/4//f/9v/3//j/+f/6//j/+P/4//j/9v/3//f/9//5
//r/+v/6//b/+P/4//v///8BAAIAAgABAAIAAgADAAMABQAHAAgACwALAAsACwAJAAcA
AQD//wEAAQABAAAA/v/9//r/+P/2//b/9//4//r/+//+/////v/7//n/9v/1//T/9f/3
//X/9f/1//X/9f/0//T/9f/1//X/9f/z//L/8v/y//L/9P/3//f/9//0//T/9P/0//P/
9v/9/wgAGQAvAEkAbgChANgABAEeASYBEgHaAIkAMQDQ/2z/Ef/N/qP+kP6L/pX+rv7L
/ub+//4b/zb/WP97/5X/pv+2/8P/zP/S/9r/4v/n/+r/8P/z//b/9//4//n/+v/6//3/
/v///wEAAgAEAAUABQACAAIAAgAEAAUABwAJAAoACgAJAAgABwAJAAkACwANABAAEAAR
ABEADgAOAA4ADwAQABIAEwATABEAEQASABIAFAAUABYAFwAZABoAGwAbABkAGQAZABoA
HQAgACEAIwAkACQAIwAiACQAJgAnACgAKQArAC0ALQAtAC0ALwAwADMANQA2ADkAOAA3
ADYANQA3ADcAOAA6ADoAOgA6ADcANAAzADMAMgAxADAALwAvACsAJwAkACMAIAAeABwA
GwAZABcAFQARAA4ADQAMAAoACgAJAAgABwAGAAUABAADAAUABQAFAAUABgAGAAQABAAB
AAAAAAAAAAIAAgADAAMA///+//3//f/9//3//f/+//7//v/+//3/+//7//v/+//8////
AQACAAAAAAAAAAAAAAAAAAAAAgADAAQABQAFAAMAAwAEAAQABgAIAAkACQAHAAYABQAF
AAYABgAHAAgACAAIAAcABgAGAAYABgAGAAcABwAHAAcABwAFAAUABAADAAMABAAEAAQA
BAAEAAIAAQAAAAAAAAAAAAEAAQAAAP3//P/7//v//f/9//3//f/9//3//f/8//n/+P/4
//j/+//7//v/+//4//f/9//3//n/+f/5//n/+f/5//n/+f/1//X/9f/2//j/+P/4//j/
9v/1//X/9f/3//f/9//4//j/+P/4//f/9f/0//T/9f/2//f/+P/3//f/9//3//b/9v/2
//T/+f/6//7/AQAAAAAA/////wEAAgAEAAUABQAHAAgACQAHAAcABwAGAAYAAgACAAMA
AgABAP///P/9//r/+P/2//b/9//4//j/9//6//v/+//7//r/+P/2//P/8v/y//H/8v/z
//T/9f/0//T/9f/1//T/8//w/+7/8f/y//P/9P/0//P/8v/w//P/9P/1//f//P///wQA
EQAlAD0AXgCTAMwA/gAcASwBIAHuAJsAQQDk/4T/Kf/j/rH+mP6N/o3+oP6//t7++f4V
/zT/UP9x/43/oP+u/73/yP/U/97/5v/r/+7/8f/z//X/9f/5//v//f/+////AAABAAMA
AwAEAAQAAwAFAAYABwAKAAkACQAJAAgACgALAAwADQALAAsADQAPAA4ADgAPAA8AEQAS
ABMAFQATABQAFAATABQAFQAXABgAGAAYABoAGwAaABoAGgAZABsAHQAfACIAIwAkACMA
IwAnACgAKAAoACgAKgArACwAKwAtAC8ALwAwADEANAA2ADYANwA3ADkAOwA7ADsAOwA8
AD0APwBCAEEAQAA/ADsAOQA5ADoAOgA4ADYANAAzADIALwAtAC0AKgAoACYAJQAiAB8A
HAAXABcAFwAXABYAEwARAA8ADQANAA0ADQANAAsACwALAAsADAAMAAoACgALAAoACgAK
AAcABgAGAAUABAAEAAQABQADAAMAAwAEAAIAAgACAAEAAgADAAQABQAEAAUABQAEAAUA
BgAHAAgACAAIAAgACgAKAAoACgAJAAsACwAMAAwACwAMAAwACwAOAA4ADgAPAA4ADgAP
ABAADgAOAA0ADAANAA4ADwAQABAADwAOAA0ADgANAA4ADgALAAsADAAMAAoACgAKAAgA
CAAIAAkACgAJAAkACAAGAAYABgAGAAcABQAFAAUABQADAAMAAwACAAIAAgADAAQABAAD
AAIAAQABAAEAAgADAAEAAQABAAEA///////////+////AAACAAEAAAD///7//////wAA
AQADAAAA/v/+//7//v8BAAEAAQABAAAAAAAAAP7/AAAAAAMABQAHAAgACAAJAAgACAAJ
AAkADQAPABAAEQAPAA8ADwAOAA0ACAAHAAcACQAJAAgABgAEAAAA/f/6//v//f///wAA
//8CAAMAAwADAAIAAAD+//z//P/9//3//P/7//r/+f/5//r//P/9//z/+//4//b/+P/4
//j/+P/7//v/+//6//j/+P/4//n/AAAFAA4AHwAzAE0AcgCjANgABgEeASQBDgHWAIMA
LQDY/37/Kf/l/rn+qP6l/qn+vP7X/vD+Bf8d/zj/Vv93/5X/qv+6/8f/zv/W/+D/6P/t
//D/9f/5//3////////////+/wIABAAGAAkACQAKAAoACQAIAAgACAAKAAoACwAMAAwA
CwALAAsACwANAA0ADwARABEAEAAQAA8AEAAQABAAEQAUABYAFwAXABYAFQAVABQAFwAY
ABsAHQAeAB4AHgAdAB0AHQAdAB4AIgAkACQAJQAlACYAJgAmACgAKgArACwALwAxADMA
MwA1ADUANwA4ADkAOwA8AD8APQA9AD0APQA+AD8AQQBEAEIAQgBCAD8APAA7ADsAOgA5
ADgANwA3ADEALQAqACkAKQAoACcAJwAkACEAHgAZABQAEwASABAAEgARABAADwANAAsA
CQAHAAgACQAKAAsACwAKAAcABgAHAAYABgAGAAYABgAHAAcAAwACAAEAAQADAAMAAwAE
AAQABAAEAAMAAwADAAMAAwAFAAcACAAIAAcABgAFAAQABQAGAAcACgAJAAoACwALAAsA
CwAMAAwADAAOAA8ADwANAAwACwALAA4ADgAPABAAEAAQAA8ADgAMAAwADAAMAA8ADwAP
AA8ADQALAAsACgALAAsADAAMAAoACgAKAAgACQAIAAgACAAIAAkACQAIAAUABAADAAMA
BQAFAAUABQAEAAMAAgAAAAEAAAAAAAAAAQABAAEAAQD+//3//f/9////////////////
///////9//3//f/+/wAAAAAAAAAA///9//z/+//9//7//v/+//7//v/+//3//P/7//3/
/v////7//v/+/wEAAwADAAQABAAFAAkACgAMAA0ADAANAA0ADQAPAA8ADwAOAAsABgAF
AAUAAwADAAIAAAAAAP7//f/8//r/+//8//z///8CAAMAAwABAAAA/v/8//n/+P/4//f/
+v/7//z//f/7//r/+v/5//n/+f/3//b/+P/4//j/+P/6//n/+P/2//f/+P/5//v//P8B
AA4AIQA5AFcAggC7APAAFAEkARwB+gC4AGcAFQC8/17/C//L/qX+mP6Z/qf+wv7f/vr+
E/8t/0b/aP+H/5v/rP++/8v/1P/e/+X/7P/w//L/9P/3//r/+/8AAAEAAgACAAEAAgAD
AAUACAAKAAsACwAKAAoACgAMAAoACwAMAAwADwAPAA8ADwANAA0ADwARABQAFAAVABUA
FAAUABQAFQAUABYAFwAXABkAGQAaABoAGAAYABoAGwAdAB4AHwAfAB8AHwAfACAAIgAk
ACQAJQApACoAKgAqACgAKgArACwALwAxADMAMwAzADMANQA2ADUANwA4ADsAPQA9AD0A
PQA7ADsAPAA+AD4APgA+ADsAOAA3ADcANgAzADIAMQAxAC4AKwApACkAJQAiAB8AHQAd
ABsAGQAVABAADwAOAAwADAALAAoACQAKAAkACAAHAAUABQAFAAUACAAIAAYABgAHAAYA
BgAGAAUABAAEAAMAAgACAAIAAwACAAEAAAAAAAEAAgADAAMAAwADAAMAAwABAAMABAAE
AAYABgAGAAYABAAEAAQABgAHAAgACQAJAAcABwAIAAgACAAKAAsACwANAAwACwALAAsA
CgAKAAoADAAMAAsACgAKAAoACgAKAAkACQAJAAkACgAJAAoACgAHAAcACAAIAAgACAAI
AAYABwAGAAYABgAFAAUABAACAAIAAgACAAMAAgABAAAA//8AAAEAAgACAP///v/+//7/
/f/9//3//f/+//3//f/9//3//f/9//3//f/9//3//f/7//v/+//8//r/+v/6//r/+//7
//z//f/7//v/+f/6//z//P/8//z//P/7//r/+f/6//r/+v/4//v//P8AAAMAAgACAAEA
AQAFAAYACAAJAAoACwALAAsACQAJAAkACAAIAAQABAAFAAQAAwABAP7//v/8//v/+v/6
//v//P/8//v//v///////v/+//3//P/5//j/+P/3//n/+f/5//n/+P/4//n/+f/3//f/
9f/0//b/9v/2//b/+P/3//b/9P/1//b/9//5//7///8GABMAKQBDAGgAmwDUAAIBIAEo
ARYB4ACTAD8A5P+C/yf/3/6t/pT+i/6P/qb+x/7m/v/+G/82/1j/e/+T/6T/sv/B/87/
2P/i/+r/7//y//X/9//5//n//f///wEAAgABAAIAAwAFAAQABgAHAAcABwAIAAkADAAL
AAsACwAKAAwADQAOAA8ADQANAA8AEQARABAAEAAPAA8AEAARABMAEwAUABQAEwAWABcA
GQAaABkAGAAZABkAGwAcAB0AHQAeAB8AIAAiACMAJAAjACMAJwAoACgAKAAoACoAKwAs
ACsALQAvAC8AMQAxADMANAA0ADUANQA3ADgAOQA6ADsAOQA5ADoAPAA6ADoAOgA3ADUA
NQA2ADYAMgAwAC4ALQAsACkAJwAnACUAIgAfAB0AGQAXABUAEQARABEAEQAQAA8ADQAL
AAkACQAJAAkACQAHAAcABwAHAAYABgAEAAQABAAEAAUABgADAAIAAgABAAAAAAAAAAEA
////////AAAAAAAAAAD//wEAAQABAAEAAAABAAEAAAABAAIAAwAEAAIAAgACAAQABAAE
AAQAAwAFAAUABgAGAAUABgAGAAUABgAGAAYABwAHAAYABgAGAAYABgAFAAQABQAGAAcA
CAAIAAcABgAFAAYABQAGAAYAAwADAAQABAACAAIAAgAAAAAAAAABAAIAAQABAAAA/v/+
//7//v////3//f/9//3/+//7//v/+v/6//r/+//8//r/+f/4//f/+f/5//r/+//6//n/
+P/3//f/9//3//f/9v/3//j/+v/3//b/9f/0//X/9f/2//f/+f/2//X/9P/z//L/9P/1
//b/9//3//b/9f/y//X/9v/6//3///8AAAAAAQAAAAAAAQABAAUABwAIAAkABwAHAAcA
BgAHAAIAAQABAP/////+//z/+f/2//T/8v/1//f/+f/6//j/+v/6//n/+f/4//b/9P/y
//L/8//z//H/8f/x//H/8f/y//T/9f/0//P/8P/u//D/8P/w//D/8//z//P/8v/x//D/
7//v//b/+f8CAA0AHwA3AFQAfwC4AOwAFAEoASQB+gCvAFMA9P+O/y//5f6z/pb+i/6L
/pr+t/7Q/un+B/8m/0b/a/+L/57/rP+5/8D/yP/T/9z/4v/m/+z/7//y//P/9f/1//X/
9P/2//j/+v/9//3//v/+//3//v/+//7/AAACAAMABAAEAAQAAwACAAEAAgADAAYACQAI
AAgACQAJAAoACgAKAAsACgAMAA0ADQALAAsADAAMAA0ADgARABMAFAAUABQAEwATABMA
EwAUABgAGgAaABsAGwAcABwAHAAdACAAIgAkACIAIwAkACMAJAAlACgAKgApACsALAAv
AC0ALQAtAC0AMAAxADMANgAzADIAMQAtACsAKwAsACwALQAsACsAKwAlACEAHgAdAB4A
HAAaABkAFQATABEADQALAAsACwAKAAgABwAGAAUABAADAAIAAQACAAMABAAFAAMAAgD/
//7////+//7//v/+//7///////v/+v/5//n/+v/7//z//v/9//z/+//5//v/+//7//v/
+//9//7//v/8//z//P/8//7//v/+/wAAAAAAAAAA////////AAAAAAIABAAFAAUAAwAC
AAEAAQAEAAQABQAGAAQABAADAAIABAAEAAQABAAFAAUABQAFAAMAAQABAAAAAAABAAMA
BAADAAIAAQD+/////v/+//7//v///////v/9//z/+//7//3//f/9//3/+//7//v/+v/5
//j/+P/4//v/+//7//v/+P/3//f/9//5//n/+f/5//b/9f/0//P/9P/1//b/+P/4//j/
+P/4//b/9f/1//X/9//3//f/+P/3//b/9f/0//X/9f/1//X/9v/2//b/9P/2//b/+f/7
////AAAAAAEAAAAAAAEAAQADAAUABgAHAAcABwAHAAYAAwD+//3//f/+///////+//v/
+P/2//T/9v/3//j/+P/5//z//f/9//r/+P/1//L/8f/y//T/9f/z//P/8//z//L/8v/z
//P/8//z//H/8P/w//D/8P/w//X/9f/1//T/8v/y//L/8//2//3/CAAZAC8ASQBwAKEA
1gAEAR4BJgEQAdIAdwAfAML/Yv8L/83+pf6S/o/+mf6w/s/+5v7//hn/NP9Q/3H/j/+m
/7b/w//M/9T/2//i/+b/6P/u//H/9P/1//j/+f/6//r/+//8//3///8AAAIAAwADAAAA
AAAAAAIAAwAFAAcACAAIAAcABgAFAAcABwAJAAsADAAMAA0ADQAMAAwADAANAA4AEAAR
ABEAEQARABIAEgAUABQAFgAXABkAGgAbABsAGQAZABkAGgAeACAAIAAhACEAIgAiACIA
JAAmACcAKAApACsALQAtACsAKwAtAC4AMQAzADQANwA1ADUANQA1ADcANwA4ADoAOAA4
ADgANQAyADEAMQAwADEAMAAvAC8AKQAlACIAIQAgAB4AHAAbABsAGQAXABMAEAAPAA4A
DAAMAAsACgAJAAgABwAGAAUABQAFAAUABQAGAAYABAAEAAEAAAAAAAAAAgACAAMAAwD/
//7//f/9//3//f/9//7/AAAAAAAA///9//3//f/9////AQACAAIAAAAAAAAAAAACAAIA
AgAEAAUABgAHAAcABQAFAAYABgAGAAgACQAJAAcABgAFAAUACAAIAAkACgAMAAwACwAK
AAgACAAIAAgACQAJAAkACQAHAAUABQAEAAUABQAGAAYABgAGAAYABAABAAAAAAAAAAIA
AwADAAIA///+//3//f///////////wEAAQABAAAA/f/8//z//P////////////z/+//7
//v/+//7//v/+//8//3//v////z/+//6//r//P/8//z//P/8//v/+//7//v/+//7//z/
/v/8//r/+v/6//r/+//7//v/+//8//z//P/6//r/+v/9////AwAEAAQABQAEAAQABQAF
AAcACQAKAAsACwALAAsACgAHAAIAAQABAAMAAwACAAAA///8//r/+P/6//v//P/8//v/
/v///////f/8//r/+P/2//b/9//3//X/9f/1//X/9f/2//j/+f/5//n/9//2//X/9P/z
//L/9//3//f/9v/0//T/9P/1//r/AwAUACkAQQBfAIoAvwDyABQBJAEcAfQArABXAAEA
pP9I//f+v/6f/pb+m/6r/sb+4/76/hH/K/9I/2j/i/+h/7L/wv/L/9T/3P/j/+r/7v/w
//b/+f/8//3//v///wAAAAADAAQABQAHAAYACAAJAAkABgAGAAYACAAJAAsADQAOAA4A
DQAMAAsADQANAA8AEQASABIAEwATABAAEAAQABEAEwAWABgAGQAYABcAFwAWABcAGAAb
AB0AHQAeAB8AHwAfAB8AHwAgACQAJgAmACcAKAAoACcAJgAnACoALAAuAC0ALwAxADEA
MQAxADMANAA3ADkAOgA9ADsAOwA7ADsAOwA7ADwAPgA+AD4APgA7ADgANwA3ADYANQA0
ADMAMwAtACkAJgAlACQAIgAgAB8AHQAbABkAFQASABEAEAAOABAADwAOAA0ACgAJAAgA
BwAJAAkACQAJAAoACgAIAAgABQAEAAQABAAGAAYABwAHAAMAAgABAAEAAwADAAMABAAG
AAYABgAFAAMAAwADAAMABAAHAAkACgAIAAgACAAIAAoACgAKAAwADQAOAA8ADwAOAA0A
DQAMAA4AEAARABEAEAAOAAwACwAOAA4ADwAQABAAEAAPAA4ADgAOAA4ADgARABEAEQAR
AA8ADQANAAwADQANAA4ADgAMAAwADAAKAAcABgAGAAYABwAJAAoACgAHAAYABQAFAAUA
BQAFAAUABQAFAAUABAADAAIAAgACAAUABQAFAAUAAgABAAEAAQABAAEAAQABAAEAAQAB
AAEA/f/9//3//v///wAAAQACAAAA////////AQABAAEAAgACAAIAAgABAAAA/v/9//3/
AAABAAEAAAD+//////8AAP7/AAAAAAAAAAAAAAAAAAD///7//f8AAAAAAAD+/wAAAAAD
AAUABQAGAAYABwAJAAoADAANAA4ADwAPAA8AEAARABIAEgARAAwACwALAAkACQAIAAYA
BwAEAAIAAAD////////+/wEABAAFAAUABQAEAAIAAAD9//z//P/7//z//f/+/////f/8
//z/+//8//3//P/8//z//P/8//z//f/9//3//P/9//7///8BAAAAAwAMABsAMwBNAHIA
pQDaAAgBJAEsARwB6ACZAEUA6v+I/y//5f61/p7+l/6d/rT+0/7w/gf/I/88/1z/ff+X
/6r/uv/L/9b/3v/l/+z/8P/y//j/+//+////AgADAAQABAAFAAYABwAJAAwADgAPAA8A
DAAMAAwADgAOAA8AEAAQABMAEwATABMAEQARABMAFQAWABYAFwAXABYAFgAWABcAGAAa
ABsAGwAdAB0AHgAeABwAHAAeAB8AIQAiACMAIwAjACMAIwAkACQAJgAmACcAKgAsAC0A
LgAtAC4ALgAuADEAMwA1ADUANQA1ADcAOAA3ADkAOgA9AD8APwA/AD8APQA9AD4AQABC
AEIAQgA/ADwAOwA7ADoANwA2ADUANQAyAC8ALQAtACsAKAAlACMAIgAhACAAHQAaABkA
GAAWABQAEwASABEAEgARABAADwANAA0ADQANABAAEAAOAA4ADQAMAAwADAAKAAoACwAL
AAoACgAKAAsACgAJAAgACAAJAAoACwALAAsACwALAAsACgALAAsACgALAAwADQAOAAwA
DAAMAA4ADwAQABEAEQARABEAEgASABAAEgATABMAFQAUABMAEwATABIAEgASABMAFAAU
ABQAEgASABIAEgARABEAEQARABIAEQASABIAEAAPAA8ADgAOAA4ADgAMAA0ADAAMAAwA
CgALAAsACgALAAoACQAJAAgABwAGAAUACAAJAAoACgAHAAYABgAGAAUABQAFAAUABgAF
AAUABQADAAMAAwADAAUABQAFAAUAAQABAAEAAgACAAIAAgACAAQAAwADAAMAAgABAAAA
AAABAAIAAwADAAEAAAAAAAEAAAABAAEAAAACAAMAAwAEAAIAAgABAAEAAAADAAUABAAD
AAIAAQAAAAEAAQABAAEAAgACAAIAAAABAAAAAgADAAYACAAJAAsACgAKAAsACwANAA8A
EAARABMAEwATABIADwAKAAkACQALAAsACgAIAAUAAgAAAP7/AAABAAIAAgABAAQABQAF
AAMAAgAAAP7//P/8//3//f/9//3//f/9//z//P/9//3//f/9//v/+v/6//r/+v/6//3/
/f/9//z//P/8//z//f8AAAcAFAAnAD8AWQCCALcA7gAWASwBMgEUAdQAfQAjAL7/Wv8D
/8f+o/6U/pH+n/68/tv+8v4N/yf/Rv9o/4n/of+0/8b/z//W/97/5P/s//H/9P/6//3/
AAABAAIAAwAEAAQABwAIAAkACwAMAA4ADwAPAAwADAAMAA4ADwARABMAFAAUABMAEgAR
ABEAEQATABUAFgAWABcAFwAWABYAFgAXABoAHAAdAB0AHQAdAB4AHgAcABwAHgAfACEA
IgAjACMAIQAhACEAIgAmACgAKAApACoAKgApACgAKgAsAC0ALgAvADEAMwAzADEAMQAz
ADQANwA5ADoAPQA7ADsAOwA7ADsAOwA8AD4APgA+AD4AOwA4ADcANwA2ADcANgA1ADUA
LwArACgAJwAoACYAJAAjACEAHwAdABkAFgAVABQAEgASABEAEAAPAA4ADQAMAAsACwAL
AAsACwAMAAwACgAKAAcABgAGAAYABwAIAAoACwAHAAYABQAFAAUABQAFAAYACAAIAAgA
BwAFAAUABQAFAAUABwAIAAgABgAGAAYABgAIAAgACAAKAAkACgALAAsACQAJAAoACgAM
AA4ADwAPAA0ADAALAAsADgAOAA8AEAAQABAADwAOAAwADAAMAAwADwAPAA8ADwANAAsA
CwAKAAsACwAMAAwADAAMAAwACgAHAAYABgAGAAcACQAKAAoABwAGAAUABQAFAAUABQAF
AAcABwAHAAYAAwACAAIAAgAFAAUABQAFAAIAAQABAAEAAwADAAMAAwADAAMAAwADAP//
/////wAAAgACAAIAAgAAAP///////////////wAAAgACAAIAAQD///7//v///wAAAQAE
AAMAAgABAAAA//////////8CAAIAAgAAAAEAAAACAAMABwAIAAgACQAKAAoACwALAAsA
DQAOAA8AEAARABIAEgARAAwACwALAA0ADQAMAAoACQAGAAQAAgAAAAEAAgACAAMABgAH
AAcABwAGAAQAAgAAAAAAAQABAP///////////v/+//////8BAAEA///+//z//P/8//z/
AQABAAEAAAAAAAAAAAABAAYACQAWACsAQwBfAIgAvwD0ABwBMAE0ARYB0ABzABcAtv9U
/wP/yf6n/pj+l/6n/sL+4f78/hn/Mf9K/2r/i/+l/7j/yP/V/9z/5P/q//L/9//6//7/
AQAEAAUACAAJAAoACgALAAwADQAPABAAEgATABMAEgASABIAFAAWABcAGAAYABcAFwAX
ABcAFwAXABkAGwAcABwAHQAdABwAHAAcAB0AHgAgACEAIQAhACEAIgAiACAAIAAiACMA
JwAoACkAKQAnACcAJwAoACwALgAuAC8ALwAwADAAMAAwADIAMwA0ADcAOQA7ADsAOwA7
AD0APgA/AEEAQgBFAEMAQwBDAEMAQwBDAEQARgBIAEgASABFAEIAQQBBAEAAPwA+AD0A
PQA7ADcANAAzADAALgAsACsAKgApACgAJQAgAB8AHgAcABwAGwAaABkAGgAZABgAFwAV
ABUAFQAVABYAFgAUABQAEQAQABAAEAASABIAEwATABEAEAAPAA8ADwAPAA8AEAASABIA
EgARAA8ADwAPAA8AEQATABQAFAAUABQAFAAUABIAEgASABQAFgAYABoAGwAYABcAFwAW
ABcAGgAcAB0AGwAaABkAGQAYABgAGQAaABsAHAAcABwAGgAaABoAGgAbABsAGwAbABsA
GQAZABgAFwAXABgAGAAaABoAGgAYABYAFAATABIAFAAVABUAFAATABIAEQARAA8ADwAP
AA8AEAARABIAEgAQAA4ADQAMAA4ADwAQABEADgANAA0ADQANAA0ADQANAA8ADwAPAA8A
CwALAAsADAAMAA4AEAAOAA4ADgAOAA4ADQAMAAsADQAOAA8ADgAQABAAEwAVABcAGAAY
ABkAHAAcAB0AHQAeAB8AHwAfACAAIQAiACIAIQAcABsAGwAbABsAGgAYABcAFAASABAA
DgAPABAAEAATABYAFwAXABUAFAASABAADgAOAA8ADwAPAA8ADwAPAA4ADgAPAA8AEQAR
AA8ADgAMAAwADAAMAA8ADwAPAA4AEAAQABAAEQAWABkAJgA7AFUAcwCgANcACgEuAT4B
PAEaAdIAewAdALj/Vv8F/83+q/6e/p/+r/7O/u3+Cv8j/0H/Xv9+/53/s//G/9j/5f/s
//T/+/8CAAYACAAMAA8AEgATABQAFQAWABYAFQAWABcAGQAcAB4AHwAfABwAHAAcAB4A
IAAhACIAIgAjACMAIwAjACEAIQAjACUAKAAoACkAKQAoACgAKAApACgAKgArACsALAAt
AC8AMAAuAC4AMAAxADUANgA3ADcANQA1ADUANgA6ADwAPAA9AD8AQABAAEAAPgBAAEEA
QgBFAEcASQBJAEcARwBJAEoASwBNAE4AUQBTAFMAUwBTAFEAUQBSAFQAVgBWAFYAUwBO
AE0ATQBMAEsASgBJAEkARgBDAEEAQQA/ADwAOQA3ADYANQA0ADEALAArACoAKAAoACcA
JgAlACYAJQAkACMAIgAhACAAHwAhACIAIQAiACAAHgAdABwAHAAcAB0AHQAdABwAGwAb
ABoAGQAYABgAGgAaABoAGQAZABkAGQAZABkAGwAcABwAHgAeAB4AHgAcABwAHAAeACEA
JAAjAA==
         </WaveFormData>
      </LeadData>
      <LeadData>
         <LeadByteCountTotal>10000</LeadByteCountTotal>
         <LeadTimeOffset>0</LeadTimeOffset>
         <LeadSampleCountTotal>5000</LeadSampleCountTotal>
         <LeadAmplitudeUnitsPerBit>4.88</LeadAmplitudeUnitsPerBit>
         <LeadAmplitudeUnits>��V</LeadAmplitudeUnits>
         <LeadHighLimit>2147483647</LeadHighLimit>
         <LeadLowLimit>268435456</LeadLowLimit>
         <LeadID>V3</LeadID>
         <LeadOffsetFirstSample>0</LeadOffsetFirstSample>
         <FirstSampleBaseline>0</FirstSampleBaseline>
         <LeadSampleSize>2</LeadSampleSize>
         <LeadOff>FALSE</LeadOff>
         <BaselineSway>FALSE</BaselineSway>
         <ExcessiveACNoise>FALSE</ExcessiveACNoise>
         <MuscleNoise>FALSE</MuscleNoise>
         <LeadDataCRC32>1407886729</LeadDataCRC32>
         <WaveFormData>
7P/s/+z/7P/u/+7/7v/u//H/8v/z//T/8//y//H/8P/x//L/8//0//T/9P/0//T/9P/0
//T/9P/1//b/9//4//f/9v/1//T/9f/2//f/+P/2//b/9v/2//j/+P/4//j/+//8//3/
/v/9//z/+//6//v//P/9//7//P/8//z//P/+//7//v/+/wAAAAAAAAAA/v/+//7//v//
/wAAAQACAAEAAAD///7//f/8//v/+v/4//j/+P/4//X/8v/v/+z/6//q/+n/6P/l/+L/
3//c/9r/2P/W/9T/0f/Q/8//zv/L/8r/yf/I/8n/yv/L/8z/zv/Q/9L/1P/X/9r/3f/g
/+X/6P/r/+7/7v/u/+7/7v/y//T/9v/4//r/+v/6//r/+v/6//r/+v/8//z//P/8//v/
+v/5//j/+//8//3//v/8//z//P/8//z//P/8//z//f/+////AAD+//7//v/+/wEAAgAD
AAQAAgACAAIAAgACAAIAAgACAAMABAAFAAYABQAEAAMAAgAEAAQABAAEAAIAAgACAAIA
AgACAAIAAgACAAIAAgACAAEAAAD///7/AAAAAAAAAAD+//7//v/+//z//P/8//z//v/+
//7//v/7//r/+f/4//n/+v/7//z/+//6//n/+P/2//b/9v/2//f/+P/5//r/+f/4//f/
9v/3//j/+f/6//n/+P/3//b/9v/2//b/9v/3//j/+f/6//f/9v/1//T/9f/3//j/+f/5
//f/9v/1//f/+P/6//3/AQACAAIAAgABAAAA/////wMABgAGAAYABQAFAAQABAAEAAQA
BAAEAAYABwAHAAUAAgD///z/+v/7//z//v8AAP7//f/9//3//f/9//3//f////7/+//5
//b/9v/2//b/+f/6//r/+v/3//X/8//x//L/8v/z//X/9v/3//f/9f/z//H/8f/y//b/
9//7/wMADAAYACwATwCDAMcAEwFVAY0BsgG0AYsBQQHkAH4AGwDM/4//Yv89/yf/Kf85
/0H/Tv9f/3P/iP+g/7H/uv/C/8v/0P/R/9f/3P/j/+b/6P/p/+n/6v/q/+v/7P/u//H/
9P/0//T/8//y//D/7//x//L/8//0//T/9f/1//P/8v/x//D/8P/y//T/9v/4//b/9v/0
//T/9v/3//j/+f/5//n/+P/4//b/9v/2//f/+f/7//z//f/8//v/+v/5//r/+//9//7/
/v/+//7//f/7//z//P/9////AQABAAIAAAD//////v8AAAAAAgADAAMAAgACAAEAAAD/
//7//v///////v/9//j/9//1//H/8P/w//H/8f/u/+r/5//k/+D/3v/c/9v/2//b/9r/
1v/S/9D/zv/M/87/zv/O/8//0P/Q/9D/0v/R/9P/1v/Z/97/4//n/+r/6v/r/+z/7v/y
//X/9//5//n/+f/5//n/+P/4//n/+//9//////////3//P/6//n//P/9////////////
//////3//f/9////AQACAAIAAgAAAP///////wAAAgADAAYABgAGAAYABgAEAAQABAAE
AAcACQAJAAgABQAFAAQAAwAFAAUACAAIAAgABwAGAAUABQAFAAUABQAHAAcABwAGAAQA
AwABAAAAAgACAAIAAgACAAIAAQD+//v/+//8//3//v///wAAAQD9//3/+//7//z//P/8
//z//P/8//v/+v/5//j/+P/6//v//P/9//7//P/6//n/+P/4//j/+v/6//z//P/6//n/
9v/2//f/+P/5//v//P/9//r/+P/3//f/9//6//r/+v/6//r/+v/4//f/9v/3//f/+P/5
//v/+v/8////AQAAAAAAAAAAAAMABAAGAAkACgAIAAYABQAIAAgACQAKAAkACAAHAAYA
BwAHAAUAAwADAAEAAAAAAP////////7/AAABAAIAAwAAAP///v/9//z/+f/3//b/+f/6
//v//f/7//r/+f/3//j/9//2//b/9P/1//f/+P/3//f/9f/1//T/9f/3//r/+f/7//3/
CgAcADAATQB7ALsAAQFDAXsBpgGwAZEBUQH4AJIAMQDc/5v/av9D/yf/Kf87/0n/VP9j
/3P/hP+Y/6v/uv/G/9H/1v/d/9//4v/n/+j/7P/t/+3/7v/v//H/8//2//T/9v/1//T/
9//4//j/+f/3//j/+f/6//r/+//7//n/+v/7//z//v/9//z/+//6//3//v/9//7//P/9
//7//////////v/+/wEAAgADAAUABAADAAEA//8AAAEAAgADAAEAAQACAAIABAAEAAQA
AwAEAAYABwAJAAYABwAGAAYACQAJAAoACgAIAAgACgALAA0ADAAMAAsADAALAAoACgAK
AAkABwAFAAUABQAEAAEA/v/8//v/+f/4//T/8f/u/+3/7P/r/+v/6f/n/+T/3v/f/97/
3f/c/9n/2P/X/9f/2v/a/9r/3P/e/+H/5f/p/+v/7f/u/+7/8v/1//j//P/9////AAAB
AAEAAQABAAEAAwAEAAYACQAHAAcABQADAAUABgAGAAcABwAHAAgABwAJAAkACQAJAAoA
CwAMAA8ADQAMAAoACAALAAsADAANAAsADAAMAA4AEAAQABAAEAARABIAEwAUABIAEwAS
ABAAEAARABEAEQARABEAFAAUABIAEQAQAA8AEAARABIAEwAQAA8ADgAMAA4ADwAPABAA
DwAOAA0ADAAMAAwACwAIAAgACQALAA0ACgAJAAgABwAIAAkACAAJAAkACAAHAAYACAAI
AAcABgAGAAYABwAKAAgABgAEAAIABAAEAAUABgAFAAQABQAEAAYABgAEAAMAAwAEAAYA
CAACAAIABAAEAAQABAAFAAUABQAHAAMAAgABAAEABAAGAAkACwAKAAoACgAKAAwADAAN
AA8AEgASABIAEwARABAAEAAQABEAEgATABQAFAATABAADQANAAsACgAKAAoACwAMAAwA
CwALAAsACwAMAA0ADgAPAAsABwAEAAIABAAEAAQABQAGAAYABgAFAAEA///9//z//f//
/wIABAAEAAMAAAD///////8AAAIACQAJAA8AGgAoAD4AYQCXAN0AKQFvAacBygHMAaMB
XwEGAaIAPwDm/6H/cv9P/zX/Nf9F/0//Wv9p/3v/jv+k/7X/wP/M/9X/2v/h/+f/7P/z
//b/9v/3//f/+P/6//v//P/+/wEABAAEAAQAAwACAAAA//8CAAQABgAIAAUABQAEAAEA
AgADAAQABgAHAAgACQAKAAkACAAFAAQABQAHAAkACwAJAAkACAAIAAoACgAKAAsADAAN
AA0ADQALAAsACwALAAwADQAPABAAEQAQAA8ADQAPABAAEAARABEAEwATABQAEgARABEA
EAATABQAFwAZABgAFgAVABMAFAATABIAEgATABMAEgARAAwACwAJAAUABQAEAAQAAwD/
//r/9v/y//D/7v/s/+v/6v/p/+f/4v/f/9z/2f/W/9j/2P/Y/9n/2P/Y/9j/2v/d/9//
4v/l/+v/7//y//T/9P/1//b/+P/9/wEABAAHAAcABwAHAAcACAAIAAkACwAJAAsACwAL
AAoACgAJAAkACwANABAAEQAQAA8ADgANAA8ADwAPABEAEQASABIAEgASABEAEQARABIA
FAAVABgAFQAUABMAEgATABQAFQAWABcAGQAZABgAFQAVABQAEwAUABUAGQAaABkAFwAV
ABMAFQAVABUAFQAXABcAFwAWABQAEwARABAAEQASABMAFAATABIAEAAMAA0ADQAOAA8A
DwAPAA8ADwAMAAsACAAHAAsADAANAA4ADQAMAAoACAAJAAgACAAKAAoACgAKAAoABwAG
AAYABgAIAAgACgAKAAgACAAGAAUABgAGAAcACAAKAAgABwAGAAUABAAFAAUABQAHAAYA
BgAGAAcABQAGAAgACQALAAwADQAOAAwADAANAA8AEAAQABAAEQASABIAEwAUABEAEAAP
AA4AEQARAA8ADQAJAAcABgAGAAYABwAIAAgACgALAAwADQAKAAkACAAHAAgABQADAAIA
AgACAAIAAwACAAIAAgABAAAA///+//7//f/9//7//v8BAAEA//////3//f/+/wAA//8F
AA8AIAAyAEoAcQCrAPEAOwF7AbEBzgHGAZcBSwHqAH4AGQDE/4n/YP9B/zX/P/9P/1n/
Yv9v/3//lv+s/7v/zP/Y/93/4P/j/+b/6v/w//L/9f/3//j/+v/4//n/+v/8//3/AAAA
AAAAAQACAAIAAwAAAAAAAAAAAAEAAwAEAAMAAQABAAEAAgADAAQABQAGAAgACAAGAAYA
AwADAAMAAwAGAAcABwAIAAYABgAGAAcABgAHAAcABwAIAAkACgALAAoACQAJAAgADAAM
AAwACwAJAAoACgALAAkACwALAAwADQANAA4ADgANAAwADQANAA8ADgAOAA0ACgAJAAgA
CAAHAAcABgAFAAMAAwACAP//+v/4//f/9f/2//L/7//s/+j/5v/k/+P/4f/h/+D/3P/c
/9r/2P/W/9X/1P/T/9P/1//Y/9n/3P/b/93/4P/j/+f/6//u//D/8//1//f/+v/6//3/
//8BAAUABQAFAAUABAAEAAUABwAFAAcABwAHAAcACAAIAAkABwAHAAgABwAIAAkACgAL
AAkACQAJAAsACwAMAAwADAANAA0ADgAPAA4ADgANAA4ADwAQABEAEgAQABAAEAAQABEA
EwATABIAEwATABIAEQAQAA8AEQAQABEAEQARABEADwAPAA8ADwAPAA8ADwAOAA8ADwAO
AA4ADQAMAAsACgALAAwADAAKAAcABwAIAAkABwAHAAcABwAIAAkACAAJAAgABgAEAAIA
BQAGAAYABgAEAAIAAQACAAIAAgACAAIAAQAAAAAAAAD+//7/AAAAAAEAAgABAAEA/v/+
////AAD+////AQAAAAAAAAAAAAAAAAD///7///8AAAAAAAABAP//AAACAAMABgAGAAYA
BgAHAAgACgANAA0ADAALAAsADAAMAA0ADgANAAwACwAKAA0ADQALAAkACQAHAAYABgAF
AAUABQAEAAYABwAIAAkABgAFAAQAAwAEAAEA///+/wAAAAAAAAEAAQAAAP///f/+//3/
/P/8//n/+f/6//r//f/9//v/+//6//v//f8AAP3/+/8BAA4AIAA0AFUAhQDDAAsBTQGF
AawBuAGbAVsBAgGaADMA3v+b/2r/Q/8r/y3/Q/9R/1r/Z/91/4b/nv+x/77/zP/V/9z/
3//j/+b/6//s//D/8f/x//L/9P/1//b/+P/2//j/9//2//n/+v/6//v/+v/6//r/+v/6
//v/+//5//r/+//8//7//P/8//z//P///wAA//8AAP////////////////7//v///wAA
AQADAAEAAQAAAP//AgADAAQABQAEAAMAAwACAAQABAAEAAMABAAGAAcACQAGAAcABgAG
AAcABwAIAAgABwAGAAcABwAJAAgACAAHAAcABwAHAAgABwAFAAIA///+///////9//j/
9v/1//P/8v/u/+v/6P/l/+T/4//j/+D/3//d/9j/2f/Y/9f/1v/V/9T/0//T/9b/1v/W
/9j/2//d/+D/4//k/+f/6f/q/+//8f/z//b/9//5//r/+//9//3//f/9//3//v8AAAMA
AAABAAAA//8BAAIAAgADAAEAAQACAAEAAwADAAMAAwAFAAUABQAHAAQABAADAAIABQAF
AAYABwAGAAYABQAGAAgACAAIAAgACgAKAAoACgAIAAkACAAGAAgACQAJAAkACAAHAAkA
CAAKAAkACAAHAAkACQAJAAkABgAFAAQAAgAEAAUABQAGAAUABAADAAIAAgACAAEA/v/+
////AQADAAAA///+//3//v////7////9//z/+//6//v//P/8//z//f/8//z//v/7//r/
+f/4//r/+v/7//z/+//6//v/+v/6//r/+P/3//f/+P/6//z/9v/2//j/+P/4//j/9//3
//f/+f/3//b/9f/1//n//P8AAAMAAwACAAEAAAACAAIAAwAFAAYABgAGAAcABQAEAAQA
BAAHAAgACQAKAAgABwAEAAEAAQD///7//v/+////AAAAAP3//f/9//3//v///wAAAQD9
//n/9v/0//X/9v/3//n/+P/4//j/9//1//P/8f/w//H/8//2//j/9v/1//L/8f/x//H/
8v/0//n/+f/7/wIADgAgAD0AZwCjAO0AMwFtAZYBpAGJAUsB9gCUADUA5v+n/3T/Sf8p
/yP/Mf89/0j/Xf9v/4L/mP+p/7T/vv/H/8z/0f/X/9z/4//m/+f/5//m/+b/5//p/+v/
7v/t//D/8P/w/+7/7v/t/+3/7v/w//L/9P/z//P/8v/v//D/8f/y//T/8//0//X/9v/0
//T/8v/y//P/9f/3//n/9v/1//P/8v/z//T/9f/3//j/+f/5//n/+P/3//b/9f/2//f/
+f/6//v/+v/5//f/+P/6//v//f/7//3//f/+//z/+//7//r//f/+/wEAAwABAP7//P/5
//v/+//7//z//f/9//z/+//2//X/8//v//D/8P/x//H/7//q/+b/4v/h/+D/3//f/97/
3f/b/9b/1P/S/9D/zv/R/9L/0//V/9P/0v/R/9L/1v/Z/93/4f/k/+f/6f/q/+v/6//r
/+z/7//z//b/+f/6//n/+P/3//f/+P/6//3/+//9//3//f/6//r/+f/5//v//f8AAAEA
/v/9//z/+//8//3//v8BAP//AAAAAAAAAAD///////8AAAIAAwAGAAMAAgABAAAAAQAC
AAMABAAEAAUABAACAAMAAwACAAEAAgADAAcACAAFAAMAAQD//wIAAwAEAAUAAwADAAMA
AgD//////v/+////AAABAAIA///+//z/+P/6//v//f////3//f/9//3/+f/5//f/9//5
//r/+//8//n/+P/2//T/9v/2//f/+v/4//j/+P/4//b/9P/z//L/9f/2//n/+v/5//j/
9f/z//P/9P/2//j/+v/3//X/9P/0//T/9P/0//b/9//4//v/+P/2//T/8//1//j//P//
//7//v/+//7//v/+////AQAGAAYABgAHAAYABAADAAIABAAEAAQABAAFAAUAAwABAP//
/f/8//z//v///wAAAAD+//3//P/7//3//f/9//3//P/5//f/9v/2//b/9v/3//j/+P/4
//f/8//x/+//7v/w//H/8//0//X/9f/z//P/8f/x//L/9P/3//3/BQAOABwAMABTAIUA
ywAZAVsBjwGuAaYBcwEnAcoAZAAJAMD/h/9e/zv/J/8t/zn/Qf9M/13/cf+G/5z/r/+8
/8T/y//Q/9X/2v/e/+T/5v/o/+n/6f/q/+r/6//s/+7/7//y//L/8v/w//D/7//v//H/
8v/z//T/9P/1//X/8//z//P/8//0//f/+P/5//r/+f/4//X/9P/1//f/+f/7//v/+//6
//r/+v/6//r/+//+//////////3//f/9//3//////wAAAAAAAAAAAAD/////AAAAAAEA
AgAFAAYACAAFAAMAAgAAAAIAAgAEAAUABQAEAAQAAwACAAEAAAAAAAMAAwACAAEA/f/7
//j/8//y//L/8//z//D/7P/p/+b/4v/g/97/3f/d/93/3P/Y/9b/1P/S/9D/0v/S/9L/
0//U/9T/1P/W/9f/2f/c/9//5f/p/+z/7v/u/+//8P/y//b/+f/7//3////////////8
//z//f///wEAAwADAAMAAAAAAP////8CAAMABQAFAAMAAwADAAMAAwADAAMABQAGAAgA
CQAKAAkABwAGAAUABgAIAAkADAAKAAoACgAKAAgACAAIAAgACgANAA4ADgAMAAsACQAH
AAgACQANAA4ADAALAAoACQAHAAcABwAHAAgACQAKAAoABwAHAAYABgAIAAgACAAIAAgA
CAAHAAQAAQABAAIAAwAFAAUABQAFAAMAAwABAAEAAgACAAIAAgACAAIAAQAAAP///v/+
/wAAAgACAAIAAgABAAAAAAAAAP7//v8AAAAAAAAAAP7//f/8//z//f/+/wAAAQABAAEA
/v/8//z//P/8//z/////////AQD+//z/+v/5//v//v8CAAUABAAEAAQABAAGAAYABwAJ
AAoACgAKAAsACwAKAAoACgAKAAoACgAKAAsACwAJAAcABQADAAIAAgAEAAUABgAGAAMA
AwADAAMABQAFAAUABQACAP///f/8//z//P/8//3/AAAAAAAA///7//n/9//2//j/+f/7
//z/+//7//n/+f/3//f/+P/6////BQARAB4AMABKAHUAsQD7AEMBgwGxAcQBrgFzASMB
wABaAP3/tP99/1j/Of8v/zv/R/9R/1z/bf+B/5j/rv+7/8b/0P/T/9j/3f/k/+j/7v/w
//L/8//z//T/9P/1//b/+P/7//7//v/+//z//P/7//v/+//8//3//v/+///////9//3/
/f/9//7/AQACAAMABAACAAIAAAAAAAAAAQACAAMAAwADAAIAAgACAAIAAgADAAUABwAI
AAkACAAHAAYABQAGAAcACQAKAAsACgAJAAcABwAIAAgACQAKAA0ADgAQAA0ACwAKAAgA
CQAKAA0ADwANAAwADAALAAoACQAIAAgACwALAAoACQAFAAMAAAD7//v/+v/6//n/9//y
/+7/6v/m/+T/4v/h/+P/4//i/97/2//Y/9X/0v/U/9T/1P/V/9b/1v/W/9j/2f/b/97/
4f/m/+v/7//y//L/8//0//b/+f/9/wAAAwAFAAUABQAFAAQABAAFAAcACQALAAsACwAJ
AAgABgAFAAgACQALAAsACwALAAsACwAJAAkACQALAAwADgAPABAADgANAA0ADQAPABAA
EAASABAAEAAQABAAEAAQABAAEAATABUAFQAUABEAEQAQAA8AEQARABQAFAASABEAEAAP
AA8ADwAPAA8AEQARABEAEAANAA0ADAAMAA4ADgAOAA4AEAAQAA8ADAAJAAkACgALAAsA
CwALAAsABwAHAAUABQAHAAgACQAKAAgACAAHAAYABQAEAAQABgAIAAgACAAIAAUABAAE
AAQABgAGAAgACAAGAAYABAADAAIAAgADAAQABQAHAAgACQAGAAQAAwADAAUABgAHAAcA
BQAFAAUABAACAAMABAAFAAcACAAGAAUABAADAAIAAwADAAMABQAEAAQABAAFAAMABAAG
AAcACQAKAAsADAAKAAoACwANABAAEAAQABEAEwASABIAEgARABAADwAOABAAEQAQAA8A
CwAJAAgACAAIAAkACgAKAAsACwALAAsACQAJAAkACQAJAAcABgAGAAQABAAEAAUABAAE
AAQAAwACAAEAAAAAAP////8AAAAAAgADAAIAAwD/////AAACAAEABQALABgAKAA8AFsA
iQDHAA8BUwGNAbYBwAGfAVsBAgGaADcA4v+j/3b/Uf85/zv/S/9V/1z/af95/47/qP+5
/8b/0v/b/97/4//n/+r/7//w//X/9//4//r/+f/5//n/+v/7//7//v/+////AAAAAAEA
AAAAAAAAAAABAAMABAADAAEAAQABAAIAAQACAAMABAAGAAYABAAEAAIAAwAEAAUACAAJ
AAkACgAJAAgABwAHAAYABwAHAAcACQAJAAkACQAHAAcACAAIAAsADAANAA0ACwAMAAwA
DQALAA0ADQAOABAADwAPAA4ADQAMAA0ADQAOAA4ADwAPAAwACwAKAAoACQAJAAgABwAF
AAUABAABAP7//P/7//n/+f/2//T/8v/s/+r/6P/n/+f/5//m/+L/4f/g/9//3v/b/9r/
2f/Z/9v/3P/d/+D/3//h/+T/5//p/+3/8P/y//f/+f/7//7///8BAAIAAwAIAAkACgAL
AAgACAAJAAsACwANAA0ADQAOAA4ADQANAA0ADQAOAA0ADwAPAA8ADwANAA0ADQAPAA8A
EAAQABAAEgARABEAEQAQABAADwAQABEAEgATABQAEwASABEAEAARABMAEwASABIAEwAT
ABMAEAAPABEAEAARABEAEQARABAADwAOAA0ADQANAA0ADAANAA0ADAAMAAsACgAJAAgA
CQAKAAoACAAFAAUABgAHAAUABQAFAAUABAAFAAQABQAFAAQAAwACAAMABAAEAAQAAgAA
AP//AAACAAIAAgACAAMAAgACAAIA///+/////v8BAAIAAQABAP7//v///wAAAAABAAEA
AQABAAAAAAABAAEAAAD///3//v///wAAAAD//////////wAAAAD///7/AAD///3//P/6
//r/+v/6//z//f/+/wEA/v/8//r/+f/6//z///8BAAQABAAEAAQAAgACAAMABQAJAAoA
CwANAAwACgAJAAgACgAKAAoACgALAAsACQAHAAMAAQAAAAAAAgADAAQABAACAAEAAAD/
/wEAAQABAAEAAAD9//v/+v/6//r/+v/7//z//P/8//v/+f/3//X/9P/2//f/+f/6//n/
+f/3//f/9f/1//b/+P/7////CQAUACQAOABbAJMA2wAhAWMBlwGyAaQBcQEhAbwAVgD7
/7j/hf9a/zf/J/8x/z//Sf9U/2X/e/+S/6j/tf/C/8z/z//S/9f/3v/i/+j/6v/q/+v/
6//s/+z/7f/u//D/8//2//b/9v/0//T/8//z//P/9P/1//b/+P/5//n/9//1//X/9f/2
//n/+v/7//z/+//6//f/9v/3//n/+//9//3//f/8//z/+v/6//r/+//+//////////7/
/f/8//v//f/9//7//v8AAAAAAAD///3//v/+//////8BAAEAAgAAAP/////+/wAAAAAC
AAMABQAEAAQAAwAAAP///v/+/wEAAQAAAP//+v/5//f/8//z//L/8v/x//D/7P/p/+b/
4v/g/97/3f/f/9//3v/a/9j/1v/U/9L/0v/S/9L/0//U/9T/1P/W/9X/1//a/93/4f/l
/+j/6v/q/+v/7P/u//L/9f/3//n//f/9//3//f/6//r/+//9////AQABAAEA/v/+//3/
/f8AAAEAAwADAAEAAQABAAEA////////AQADAAQABAAEAAIAAQABAAEAAwAEAAQABgAG
AAYABgAGAAUABAADAAIABAAHAAgACAAFAAUABAADAAUABQAIAAgACAAHAAYABQADAAMA
AwADAAQABQAGAAYABAADAAEAAAACAAIAAgACAAIAAgABAP7/+//7//z//f//////////
//3//f/7//v//P/8//z//P/+//7//f/8//n/+P/4//r/+//8//3//v/8//r/+f/4//r/
+v/8//z//v/+//z/+//5//j/+P/4//r/+//7//v/+P/2//X/9f/3//j/+f/5//3/+//6
//n/+P/3//b/+P/5//r//f/5//j/9//3//b/+P/7//3/AQACAAMABAADAAIAAgADAAgA
CAAIAAkACQAIAAgACAAGAAYABgAGAAgACQAIAAcAAwABAAAAAAAAAAEAAgACAAEAAQAB
AAEAAQABAAEAAQACAP///f/8//v/+v/5//n/+//8//3//f/7//n/9//2//T/9f/3//j/
+//7//n/+f/1//X/9v/4//3///8JABoAKAA+AGMAmwDhACkBZQGXAbABnAFhAREBrABI
APH/sv+B/1j/Of8v/zn/Rf9P/1z/a/97/5L/qv+5/8b/0P/V/9b/2//g/+T/6v/s/+7/
7//v//D/7v/v//D/8v/1//j/+P/4//j/+P/3//f/9//4//n/+v/6//v/+//5//f/9//3
//j/+//8//3//v/8//z/+v/6//r/+//8//3///////7//v/9//z/+//7//3///8AAAEA
////////////////AAAAAAQABAAEAAMAAgACAAEAAQACAAUABgAIAAYABQAFAAQABgAG
AAgACQAJAAgACAAHAAUAAwABAAAABAAFAAUABQAAAP///f/5//f/9v/2//X/9P/w/+3/
6v/o/+b/5P/j/+P/4//i/97/3P/a/9j/1v/W/9b/1v/X/9r/2v/a/9z/3P/d/9//4f/n
/+v/7v/w//H/8f/x//L/9P/3//n/+/////////////z//P/9////AQADAAMAAwACAAIA
AQABAAAAAQADAAMABQAFAAUABQADAAMAAwAFAAYACAAJAAoACAAHAAcABwAHAAgACAAK
AAwADAAMAAwACwAKAAkACAALAA0ADQAMAAsACwAKAAkACQAJAAwADAAMAAsACgAJAAgA
BwAGAAUABgAHAAgACAAFAAUABAAEAAIAAgACAAIAAwAEAAQAAgAAAP///////wAAAQAC
AAMA//////3//f/+//7//v/+////AAAAAAAA/v/8//v//P/+//7//v/+//v/+v/6//r/
+P/4//r/+v/+//7//P/7//r/+f/4//v/+//7//3/+//6//n/+f/4//r//f///wEAAgAD
AAQAAgACAAMABQAIAAgACAAJAAkACAAIAAgACAAIAAgACAAKAAsACgAJAAYAAwABAAAA
AgADAAQABAADAAMAAwADAAEAAQABAAEAAQD///7//v/9//z/+//7//z//P/8//v/+//5
//f/9v/0//X/9//4//v/+//5//n/9f/1//b/+P/7////CQAaACwARABpAKMA6QAvAWsB
mwG0AaABZwERAaoAQADp/6j/d/9O/zH/Jf8z/0P/Tf9Y/2n/ff+U/6j/uf/G/9D/1f/Y
/9v/3v/i/+j/6v/u/+//7//w/+//7//v//D/8f/0//T/9P/2//b/9f/1//T/9P/0//T/
9//5//r/+f/4//f/9v/2//n/+v/7//z//P/8//r/+v/4//n/+v/7//z//f/9//7//f/8
//v/+//+/////////////////////f/9//7//v8CAAIAAgABAP//AAAAAAEAAwAFAAUA
BgAGAAUABQAEAAIAAgAEAAUABgAGAAcABwAFAAMAAQAAAAMAAwACAAEA/v/9//v/9//1
//T/9P/z//T/8P/t/+r/5v/k/+L/4f/h/+H/4P/c/9z/2v/Y/9b/1f/U/9P/0//V/9b/
1//a/9r/2//d/9//4//n/+r/7P/w//H/8v/0//X/9//4//n//f/9//3//f/6//r/+//9
//3/////////AAAAAP//////////AAD//wAAAQACAAMAAgABAAAAAQADAAQABAAEAAgA
BwAFAA==
         </WaveFormData>
      </LeadData>
      <LeadData>
         <LeadByteCountTotal>10000</LeadByteCountTotal>
         <LeadTimeOffset>0</LeadTimeOffset>
         <LeadSampleCountTotal>5000</LeadSampleCountTotal>
         <LeadAmplitudeUnitsPerBit>4.88</LeadAmplitudeUnitsPerBit>
         <LeadAmplitudeUnits>��V</LeadAmplitudeUnits>
         <LeadHighLimit>2147483647</LeadHighLimit>
         <LeadLowLimit>268435456</LeadLowLimit>
         <LeadID>V4</LeadID>
         <LeadOffsetFirstSample>0</LeadOffsetFirstSample>
         <FirstSampleBaseline>0</FirstSampleBaseline>
         <LeadSampleSize>2</LeadSampleSize>
         <LeadOff>FALSE</LeadOff>
         <BaselineSway>FALSE</BaselineSway>
         <ExcessiveACNoise>FALSE</ExcessiveACNoise>
         <MuscleNoise>FALSE</MuscleNoise>
         <LeadDataCRC32>3307283419</LeadDataCRC32>
         <WaveFormData>
7P/s/+z/7P/s/+z/7P/s/+//8P/x//L/8f/w/+//7v/v//D/8f/y//D/8P/w//D/7v/u
/+7/7v/v//D/8f/y/+//7v/t/+z/7f/u/+//8P/u/+7/7v/u/+7/7v/u/+7/7//w//H/
8v/x//D/7//u//D/8P/w//D/7v/u/+7/7v/u/+7/7v/u//D/8P/w//D/7//u/+3/7P/u
/+7/7v/u/+3/7P/r/+r/6f/o/+f/5v/m/+b/5v/m/+L/4P/e/9z/2v/a/9r/2v/Y/9b/
1P/S/9H/0P/P/87/zP/M/8z/zP/L/8r/yf/I/8z/zv/Q/9L/1f/W/9f/2P/b/97/4f/k
/+n/7P/v//L/8v/y//L/8v/2//j/+v/8//7//v/+//7//v/+//7//v8AAAAAAAAAAP//
/v/9//z///8AAAEAAgAAAAAAAAAAAAAAAAAAAAAAAQACAAMABAADAAIAAQAAAAMABAAF
AAYABQAEAAMAAgAEAAQABAAEAAYABgAGAAYABQAEAAMAAgADAAQABQAGAAUABAADAAIA
BAAEAAQABAAEAAQABAAEAAMAAgABAAAAAgACAAIAAgAAAAAAAAAAAP7//v/+//7/AAAA
AAAAAAD///7//f/8//3//v///wAA/v/+//7//v/8//z//P/8//7//v/+//7//f/8//v/
+v/7//z//f/+//z//P/8//z//P/8//z//P/+//7//v/+//3//P/7//r/+//9//7////+
//z/+//5//r/+////wIABAAEAAYABgAFAAMAAgABAAQABwAIAAkACQAJAAkACQAHAAcA
CQAJAAwADAAMAAsACQAHAAMAAgAFAAYACAAJAAgABgAFAAQABAAEAAQABgAIAAcABQAD
AP///f/9//7///8AAAAA///9//3/+v/4//j/+v/6//z//f/9//3/+//5//j/+P/4//r/
/P/8/wAABAAJABUAKQBLAH0AtgDvACIBUwFzAXMBVQElAeYApwBtADoABgDQ/6z/o/+l
/6P/o/+p/7L/vv/L/9T/2f/c/+H/4//j/+f/6v/t/+7/7v/w//D/8P/v/+//7//w//L/
8//z//P/8f/x//H/7//x//T/9f/1//P/9P/0//L/8P/w//D/8P/0//X/9v/3//b/9f/z
//H/8//1//X/9f/1//X/9P/0//H/8f/x//L/8//0//X/+P/3//T/8v/x//L/8//1//b/
9f/1//T/9P/x//H/8f/x//P/9P/2//f/9f/0//H/8P/z//P/9P/0//P/8//y//L/7//v
/+//7//w//D/7v/u/+v/6P/m/+P/4v/j/+P/4v/h/9//3f/b/9j/1//W/9b/1v/W/9b/
1P/T/9H/0P/P/8//0P/S/9X/1v/X/9n/2//d/9//4f/l/+v/7//y//T/8//1//b/+P/7
//7/AQAEAAUABQAEAAMAAgACAAMABQAHAAgACQAJAAcABgADAAIABQAGAAgACAAKAAoA
CQAIAAcABwAGAAcACQAKAAoACgAIAAcABgAFAAYABwAKAAsACwALAAsACwAKAAoACgAL
AAwADgAPABAADgANAAsACQALAA0ADgAPAA8ADQAMAAwACQAJAAkACgALAAwADQANAAsA
CQAIAAcACQAKAAoACgAIAAgABwAGAAUABQAFAAYABwAIAAkACgAHAAcABgAGAAYABwAH
AAcABwAHAAcABgADAAIAAgADAAcACQAKAAoABwAGAAUABQAGAAYACAAIAAYABgAEAAQA
AwADAAMABQAGAAgACQAJAAcABQAEAAMAAwAGAAYABgAGAAYABgAEAAMAAgABAAIABAAF
AAcABgAIAAkACgAIAAoACgAKAAwADQAOABEAEAAPAA4ADQAQABEAEgATABIAEwASABIA
EAAQAA8ADgAOAAwADQAOAAsACwAKAAkACwAMAA0ADgALAAoACwAKAAsACQAHAAUABgAH
AAkACwAJAAgABgADAAQAAgABAAAAAQAAAAEAAQADAAMAAQABAAEAAgADAAQAAgAAAAAA
BgATAB8AMQBPAHkArgDhABYBRwFrAXUBYwE3AfwAuQB9AEgAFADe/7L/p/+v/7P/r/+x
/7j/wP/J/9b/3f/m/+3/7//x//D/8v/0//T/9P/2//b/9v/2//f/+P/6//r/+f/3//X/
9//5//v/+//6//z//P/7//v//P/8//r//P/8//z//P/6//n/+P/3//r/+//7//v/+f/7
//v/+//5//n/+P/4//j/+f/6//z/+//6//n/+v/7//r/+v/7//n/+f/6//r/+f/5//j/
+P/4//n/+v/7//n/+P/4//f/+f/6//n/+v/6//n/+f/4//f/9//2//b/9f/1//X/9f/y
//L/8P/w/+//7v/u/+3/6v/p/+f/5P/j/+H/3//d/97/3f/c/9z/2f/Y/9f/1P/W/9X/
1f/V/9P/0v/S/9P/1P/V/9f/2f/c/9//4v/n/+r/7f/v//D/9P/3//n//P/9//7///8A
AAAAAQABAAEAAQACAAQABwAEAAQABAADAAUABgAFAAYABgAGAAcABgAIAAgABwAGAAcA
CQAKAA0ACwAKAAgABgAHAAcABwAHAAcABwAJAAkACwALAAsACwALAAwADQAPAA4ADgAN
AAwADQANAAwACwAJAAsADAANAA0ACwAKAAoACwALAAsADAAJAAgABwAFAAYABwAJAAsA
CgAKAAkACAAGAAYABQAEAAQABQAGAAgABQAEAAMAAgAEAAUABQAGAAUABQAEAAMABQAF
AAUABAAFAAQABAAFAAMAAwACAAAAAAAAAAAAAQABAAAAAQAAAAEAAgABAAIAAwADAAMA
BQD//wAAAgACAAIAAgADAAMAAwADAAEAAAD+//3///8CAAQABgAEAAYABgAGAAYABwAI
AAsADQANAA0ADQAMAAsACgAJAAoADQAOABAADwAOAAwACgAJAAYABgAGAAgACQAJAAkA
BgAGAAYABgAJAAoADQAOAAoABwAEAAEAAQABAAIAAwACAAIAAQD///3/+v/4//b/+f/6
//3////+//3/+v/5//j/+P/4//j/AgAAAAAABAALABcAKwBRAIUAwgD9ADQBZQGFAYsB
cwFHAQgBxQCFAEoAFADe/7D/o/+n/6X/of+l/6z/tv/B/8r/0f/Y/93/3//j/+f/6v/t
/+7/6//s/+v/6v/q/+v/7P/u//D/8f/x//H/7//v/+//7f/u//L/9P/1//L/8v/x/+7/
7//w//H/8v/1//X/9f/1//L/8f/v/+3/7v/x//L/8//y//H/7//u/+//7//v//D/8v/y
//L/9P/z//D/7v/t//D/8f/z//T/8//x/+7/7P/s/+3/7v/v//D/8P/x//H/8P/w/+7/
7v/x//H/8v/y//D/7//t/+z/6//r/+v/6//q/+r/6P/o/+X/4v/g/93/3P/d/93/3P/a
/9f/1P/R/9D/z//O/87/zP/M/8z/yv/J/8f/xv/F/8X/xv/I/8v/y//L/8z/zf/Q/9P/
1v/b/+H/5f/o/+r/6f/r/+z/7v/x//T/9//6//r/+//7//v/+v/6//v//f/9//7/////
//7//v/8//z//v8AAAMABAACAAIAAQAAAAAAAQABAAMAAwAEAAQABAAEAAMAAgABAAQA
BQAIAAkACAAHAAYABQAFAAYABwAJAAcACAAIAAgABQAFAAQAAwAFAAcACAAJAAgABQAD
AAIAAgADAAQABgAGAAYABgAFAAIAAQABAAEAAwAEAAQABAACAAIAAQAAAAAAAQACAAQA
AgACAAIAAgAAAP///f/8////AQACAAMAAAD///7//P/8//z//f////7///////7//f/8
//v/+//+//7/AAAAAP///v/7//r/+//7//v//f////7//f/8//v/+v/9//3//f/9//7/
/v/9//3//P/+////AAABAAQABQAGAAMAAwADAAUABQAFAAUABQAGAAcACAAJAAgACQAI
AAgACQAKAAoACgAIAAQAAwACAAIAAwADAAMAAwAEAAUABgAFAAQABQAEAAUAAwABAP//
/f/9//7////+//7//f/7//z/+v/5//j/+f/4//n/+f/7//v/+f/5//j/+P/4//j/9v/4
/wAACAARAB8ANQBbAI0AygAFATwBawGHAYMBYwEtAegAowBjAC4A+v/I/6j/p/+r/6n/
pf+n/67/uv/H/9D/2f/i/+P/4f/j/+T/5v/o/+j/6//u/+//8P/t/+3/7f/u//D/8f/x
//H/8//z//P/8f/w//L/8v/x//L/9P/1//T/8v/y//L/8v/z//P/8//z//X/9f/0//P/
8P/x//D/7//y//P/8//0//H/8f/x//L/8v/y//L/9P/2//T/8//z//L/8f/x//D/9P/1
//X/9v/0//P/8v/x//L/8v/z//P/8//0//P/9P/z//H/8P/u/+7/7//v//D/6//r/+v/
6//q/+r/6P/o/+f/5v/m/+X/4P/f/93/2v/a/9n/2P/X/9T/0//S/9L/0v/S/9L/0P/O
/83/zf/N/8r/yv/L/83/0f/T/9b/2f/Z/9v/3f/h/+X/6f/s/+7/8P/z//X/+P/5//r/
+//8////AQACAAMAAgACAAMABQADAAQABQAFAAYABgAEAAQABAAEAAUABAAHAAgACAAI
AAcABwAGAAcABwAIAAgACAAJAAkACQAJAAgABwAIAAcACgALAAwADQALAAoACQAJAAsA
DAAMAAwACwALAAoACQAIAAkACQAJAAsACwAMAA4ADAALAAoACgAKAAoACgAJAAoACQAJ
AAkACAAIAAcABgAHAAgACAAIAAUABQAFAAYABAAEAAQABAAEAAUABQAGAAMAAwACAAEA
BAAFAAYABgADAAIAAgADAAQABQAFAAQAAwACAAEAAQAAAAAAAgACAAMABAADAAQAAQAB
AAEAAwABAAQABAAEAAQABAAEAAQABAADAAIAAQADAAQABAAFAAQABgAHAAgACAAKAAoA
CgAKAAsADAAPAA4ADQAMAAsADAANAA4ADwAOAA8ADgAOABAAEAAPAA4ADgAMAA0ADgAN
AA0ADAALAAsADAANAA4ADQAMAA0ADAANAAsACQAHAAUABQAGAAcABwAGAAQAAQAEAAIA
AQAAAP///v//////AAABAAAAAQACAAIAAgACAAAA/v8AAAYADwAdADEATwB5ALAA5wAa
AUkBbwF7AWkBOwH8ALkAewBEABIA2v+y/6n/sf+z/6//sf+0/7z/yf/U/93/5P/r/+3/
7f/u//D/8v/y//T/9v/2//b/9v/3//j/+v/6//n/9//1//j/+f/6//n/9v/4//j/9//5
//r/+v/4//r/+v/6//r/+v/5//j/9//6//v/+//7//j/+f/4//f/+P/5//n/+v/7//v/
+//8//n/+P/3//j/+//6//r/+//6//n/+f/4//v/+//6//r/+//7//v/+//7//r/+v/5
//n/+v/5//r/+v/5//n/+P/5//n/+P/4//f/9//3//f/8//y/+//7v/v/+7/7v/t/+r/
6f/n/+T/5f/j/+H/3//e/93/3P/c/9n/2P/X/9T/1//X/9j/2f/X/9b/1v/X/9r/2//d
/9//4//l/+f/6//s/+//8f/y//b/+f/7//7///8AAAEAAgAEAAUABQAFAAYABgAHAAkA
CAAIAAgABwAHAAgABwAIAAgACAAJAAgACAAIAAcABgAIAAkACQALAAoACgAJAAgACQAJ
AAkACQAHAAcACQAJAAoACwAMAA0ADAAMAAwADQAMAAwACwAKAAoACwALAAsACAAJAAkA
CQAKAAkACQAKAAsACwALAAwACQAIAAcABQAHAAcACAAJAAgACAAHAAYACAAIAAcABgAH
AAcABwAIAAUABAADAAIABAAFAAUABgADAAMAAgABAAIAAwAEAAQABQAEAAQABQADAAMA
AgAAAAIAAgACAAMAAQAAAAEAAAACAAIAAAAAAAEAAQABAAMA///+/wAAAAAAAAAAAQAB
AAEAAQD+//7//f/9/wAABAAHAAoABwAIAAcABgAGAAcACAALAAsACwALAAsACwALAAsA
CwAMAA8AEAASABEAEAAOAAwADAAKAAsADAAKAAsACwALAAgACAAIAAgACQAKAA0ADgAK
AAcABAABAAAAAQADAAUABgAGAAUAAwABAP7//P/6//3//v8BAAMAAAD///z/+//7//z/
/f/+/wIAAAAAAAIABwARACMAPQBnAJ4A0wAGATMBVwFhAVEBKQHwALUAfwBMABwA5v+2
/6X/qf+p/6n/r/+4/8D/y//W/9v/4P/j/+X/6f/t//D/8//0//H/8v/x//D/8P/x//L/
9P/0//X/9f/1//X/9f/1//P/9f/4//n/+f/4//j/9//0//X/9v/3//j/+f/5//n/+f/4
//f/9f/z//T/9//4//n/9v/1//P/8v/0//X/9v/4//b/9v/2//j/9v/0//P/8//0//X/
9//4//j/9//1//T/9P/1//b/9//2//b/9//3//T/9P/y//L/9P/1//f/+P/0//P/8f/w
//D/8f/y//P/8v/y//D/8P/t/+r/6P/l/+b/5//n/+b/4//h/9//3f/e/93/3P/c/9r/
2v/a/9j/1v/V/9X/1f/V/9b/2P/b/9r/2f/Z/9n/3f/h/+X/6//u//H/8//0//P/9f/2
//j//P/+/wAAAgABAAEAAAD//wEAAgAEAAcABgAGAAYABQAEAAQAAgACAAUABgAIAAgA
BQAEAAIAAAABAAMABAAHAAUABgAGAAYACAAHAAYABQAGAAcACgALAAoACQAIAAcACAAI
AAgACQAHAAgACAAIAAcABwAGAAUABwAJAAoACwAKAAcABQAEAAQABQAGAAgABgAGAAYA
BQAEAAMAAwADAAUABgAGAAYAAwACAAAA/v/+////AAACAAIAAgACAAIA//////7//v8A
AAEAAQABAAAA///+//z//v/+////AQABAAEAAAD+//v/+v/5//n//f/+/wEAAgD///7/
+//6//r/+//8////AQAAAP7/+v/8//z//P/8/////////////f/8//r/+f/6//7/AQAE
AAIABAAEAAQAAwADAAMABQAJAAkACQAJAAgABwAGAAUABgAJAAoADAAMAAwACwAKAAcA
BAAEAAQABAAFAAUABQADAAIAAQAAAAEAAgAFAAYAAwABAP///f/9//3//v////7//v/9
//v/+//4//b/9P/2//b/+P/5//v/+//5//n/9v/2//b/9v/6//z//v8CAAcAEwApAEsA
fQC6APEAJgFVAW0BZwFHARUB1gCZAGMAMgAAAMz/qP+h/6P/n/+d/6X/rv+6/8X/0P/X
/9z/3f/f/+H/4//m/+n/6v/o/+r/6v/q/+v/6//r/+z/7v/v/+//7//t/+3/7f/r/+3/
8P/x//H/7//w//D/7v/u/+7/7v/u//H/8f/x//H/7//v/+7/7f/v//H/8f/x//H/8f/w
//D/7f/t/+3/7v/w//D/8P/y//D/7v/t/+3/7v/v//H/8v/x//H/8P/w/+//7//v/+//
8v/y//P/8//x//D/7f/s/+3/7f/u/+7/7f/t/+z/7P/p/+n/6f/p/+r/6v/o/+j/4//g
/97/2//a/9v/2//a/9n/1//V/9P/0f/P/83/zP/L/8z/zf/M/8v/yf/I/8f/yf/K/8z/
z//N/83/zv/P/9P/1f/X/9v/4P/l/+n/7P/r/+3/7v/w//L/9P/2//j/+v/7//v/+//4
//j/+f/7//3//v///////v/+//z//P///wAAAgACAAAAAAD///7//v//////AQADAAQA
BAAEAAMAAQD///3/AAABAAQABQADAAMAAwADAAAAAAAAAAEAAgAEAAUABgADAAMAAgAB
AAMABQAGAAcABQADAAIAAgABAAEAAQACAAQABAAEAAMAAQD///7//f///wAAAAAAAAIA
AgABAAAA/v/9//z//P/9//7///8AAP3//f/8//z//v/////////9//3//f/8//v/+v/6
//v//P/9//3//P/9//z/+//7//z//P/+//7//f/8//n/+P/3//f/9//5//v//P/8//v/
+v/2//j/+P/4//j/+v/7//z//f/5//j/9v/1//b/+v/9/wAA/v8AAAAAAAABAAEAAQAD
AAUABQAFAAUAAwADAAMAAwADAAUABQAGAAgACAAHAAYAAwAAAAAAAAABAAMABAAFAAMA
AgABAAAAAgACAAQABAABAP///f/7//v/+//8//3//v/+//3/+//7//j/9v/0//b/9v/4
//n/9//3//X/9f/2//b/9v/2//j/+v8AAAYADwAfADkAYwCZANYADwFCAWsBfwFzAU8B
FQHUAJUAWwAmAPL/wP+m/6X/p/+h/6H/p/+w/77/y//S/9n/3P/d/93/4f/l/+j/6//s
/+r/7P/s/+z/6f/p/+n/6v/t/+//8P/x/+//7//v/+3/7//y//P/8//x//L/8v/w/+7/
7v/u/+7/8P/x//L/8//x//H/8P/v/+//8f/x//H/8f/x//D/8P/t/+3/7f/u/+//8P/x
//T/8//w/+7/7f/u/+//8f/y//L/8f/v/+7/7//v/+//7//y//L/8//z/+//7v/r/+r/
7P/t/+//8P/t/+3/7P/s/+n/6f/p/+n/6v/q/+j/6P/l/+L/4P/d/93/3f/c/9r/2f/X
/9X/0//Q/8//zv/O/83/zv/P/87/y//J/8j/x//H/8j/yv/N/87/z//R/9P/0//V/9f/
2//g/+X/6f/s/+v/7f/u//D/8//2//n//P/8//3//f/9//z//P/9//////8AAAEAAQAA
AAAA/v/+////AAACAAIAAgACAAEAAAAAAAEAAQADAAUABgAGAAYABgAFAAQAAwAFAAUA
BwAHAAUABQAFAAUABAAEAAQABQAGAAgACQAKAAgABwAFAAMABAAHAAkACwAKAAcABQAE
AAMAAwADAAQABQAGAAcABwAEAAMAAwADAAUABgAGAAYABgAGAAUABAABAAEAAQACAAQA
BAAEAAQAAgABAP///v///wEAAgADAAEAAQABAAAA///+//7///8CAAMAAwACAP///v/9
//3/AAAAAAIAAgAAAAAA/v/+//v/+//7//3/AAACAAMAAwABAP///v/9//3//v/+/wAA
AAAAAP/////9//3///8AAAQAAwACAAEAAAD///7///////////8AAAAA//////3/AAAC
AAQABgAIAAgACAAFAAUABQAHAAkACQAJAAkACgALAAwADQAMAA0ADAAMAA0ADgAOAA4A
CwAIAAgACAAIAAkACQAJAAgACAAIAAgABwAGAAcABgAIAAcABgAFAAEAAQACAAMAAgAC
AAEA//8AAP7//f/8//3//P/9//3//v////7////8//z//P/8//z//P8CAAgAEQAbAC0A
SQB1AKwA5QAcAU0BcQF5AWMBNQH4ALcAeQBEABQA4P+2/6v/sf+v/6n/q/+w/7z/y//U
/9v/4v/n/+f/5//n/+r/7f/u/+//8v/z//T/8v/x//D/8P/y//P/8//z//T/9f/2//X/
9P/2//b/9f/2//j/+f/4//f/9v/1//T/9//3//f/9//5//n/+P/3//b/9//2//X/+P/5
//n/+v/4//f/9v/2//b/9v/2//j/+P/2//X/9f/z//P/9P/0//f/9//2//b/9f/1//X/
9f/2//b/9//3//j/+P/2//b/9v/1//X/9P/0//X/9f/2//H/8f/x//H/8P/w/+7/7v/u
/+z/6//p/+b/5f/j/+D/4v/h/+D/3//d/9v/2f/Y/9b/1v/W/9T/1v/V/9X/1f/T/9L/
0v/T/9X/1//a/93/3v/f/+D/4//n/+v/7v/w//L/9f/3//r/+//8//3//v8DAAUABgAH
AAUABAAEAAUABQAGAAcABwAHAAgABwAIAAgACAAJAAgACgAKAAkACAAGAAcABwAJAAkA
CgAKAAoADAALAAoACQAJAAkACwALAAwADQAOAA8ADQAMAAsACwALAAwADAAMAAwADQAN
AA0ADAANAA0ADQAOAA0ADQAOAAsACwALAAwACgAKAAoACQAJAAkACgALAAoACgAJAAgA
CQAKAAoACgAHAAcABwAIAAgACAAIAAgACAAJAAkACgAHAAcABgAFAAgACQAKAAoACAAG
AAUABQAGAAcABwAGAAYABgAGAAcABQAEAAUABAAHAAgABwAIAAYABQAEAAUABQAGAAYA
BQAFAAUABgAHAAQABAADAAQABQAGAAYABwAGAAUABgAGAAQABQAGAAYACAAIAAYABAAC
AAIAAgACAAYABwAIAAkABwAGAAQAAwAFAAgACgAMAAwADgAOAA4ADAALAAoACwAOAA8A
EAARABAADwAOAA0ADwARABEAEgAUABQAEwASAA8ADAAMAAwADQAPABAAEQAPAA4ADQAM
AAwADAAOAA4ADQALAAkABwAFAAUABgAHAAgACAAHAAUAAwAAAP7//P8AAAAAAgADAAMA
AwABAAEAAAAAAAAAAAACAAQACAAOABUAIQA3AF0AkQDKAP8ANAFdAXMBawFHAREB0ACT
AGEAMgAAAMz/sP+t/6//q/+r/7P/vv/M/9f/3P/j/+r/6//p/+v/7//y//X/9v/0//b/
9v/2//X/9f/1//b/+f/7//z//f/8//v/+v/3//n//P/9//3//f/+//7//P/6//r/+v/6
//3//f/9//3//P/7//n/9//4//v//P/9//3//f/8//z/+f/5//n/+v/8//z//P/+//z/
+v/5//n/+//7//z//P/9//3//P/8//r/+f/4//f/+f/6//z//f/6//r/+P/4//n/+f/6
//r/+//7//r/+v/1//X/9f/1//b/9v/0//T/8P/u/+3/6//r/+v/6v/o/+n/5//l/+P/
4f/f/93/3P/d/97/3//e/93/2//a/9n/2f/a/9z/3//f/9//4P/h/+H/4//l/+n/7//z
//b/+P/4//n/+f/6//3/AAADAAYACAAJAAkACQAGAAYABwAJAAsADAANAA0ACwAKAAcA
BgAIAAoADQAOAAwADAALAAoACgALAAsADQAPABAAEAAQAA8ADQALAAkACgALAA4ADwAP
AA8ADwAPAAwADAAMAA0ADgAQABEAEgAQAA8ADQALAAsADQAOAA8AEQAPAA4ADgANAA0A
DQAOABAAEAAQAA8ADQALAAoACQALAAwADAAMAAwADAALAAoABwAHAAcACAAKAAoACgAK
AAkACQAIAAgACAAJAAkACQALAAsACwAKAAcABgAGAAcACgALAAsACgAHAAYABQAFAAYA
BgAIAAgACgAKAAgACAAFAAUABQAHAAkACgAKAAkABwAFAAQAAwAFAAYABgAIAAoACAAI
AAcABgAFAAQABgAHAAgACQAGAAYABQAFAAMABgAIAAoADAAOAA4ADgAMAAsACgALAA4A
DwAQABEAEQARABEAEQARABMAEwAUABYAFgAVABQAEQAOAA4ADgAOAA8ADwAPAAwADAAM
AAwADgAOABAAEAARAA8ADQALAAgABwAHAAcACQAKAAoACQAHAAQAAgAAAAIAAgAEAAUA
BwAHAAUABQACAAIAAgACAAQABgAKABIAGQAlADsAYQCVAM4AAwE2AWEBcQFjAUEBCwHK
AI0AXQAuAPz/zP+y/7P/s/+v/7P/t/++/8j/1//g/+f/7P/t/+3/7f/x//T/9//4//j/
+v/6//r/9//3//f/+P/8//3//f/9//v/+//7//n/+f/8//3//f///wAAAAD+//z//P/8
//z////////////9//3//P/7//3///////////////7//v/8//v/+v/6//v//P/9/wAA
/v/8//v/+//7//v//P/8//3//f/8//z/+//7//v/+//+//7///////7//v/8//z//f/9
//7//v/9//3//P/8//j/9//2//X/9//4//f/+P/1//L/8P/t/+3/7f/s/+r/6//p/+f/
5f/i/+H/4P/g/9//4P/h/+D/3f/b/9r/2f/Z/9r/3P/f/+L/4//l/+f/6P/p/+r/7f/x
//X/+P/6//n/+//8//7/AgAEAAYACAAKAAsACwALAAgACAAJAAsADAAOABAAEQAOAA4A
DAAMAA0ADgAQABAAEgASABEAEAAPAA8ADgAPABEAEgASABIAEgARABAADwARABEAEwAT
ABUAFQAVABUAEwASABEAEQASABQAFQAWABMAEwASABEAEQATABQAFQAVABMAEgASAA8A
DwAPABAAEQASABMAEwAQAA8ADwAPAA0ADgAOAA4AEAAQAA8ADgALAAsACwAMAA0ADgAP
ABAADgANAAsACgAKAAsACwALAAwADQAOAA4ACwAKAAoACwAOAA8ADwAOAAsACgAJAAkA
CgAKAAwADAAOAA4ADAALAAoACQAIAAoACwAMAA0ADAAMAAsACwALAA4AEAASABIAFAAU
ABQAEwATABMAFQAXABcAFwAXABcAFwAXABcAFwAZABkAGgAcABwAGwAaABcAFAAUABQA
FgAXABcAFwAUABQAFAAUABIAEgAUABQAFAATABIAEQANAA0ADgAPABAAEAAPAA0ADwAM
AAoACAAIAAgACgALAA4ADwAOAA8ADQAMAAsACgAMAAwAEgAcACcAMwBJAHEApQDeABMB
RAFvAYMBdwFRARUB0gCVAGEAMgD+/87/tv+5/73/uf+5/7//yP/U/9//6P/z//j/+f/3
//f/+f/8////AAACAAQABAAEAAIAAQAAAAAAAwAFAAYABwAHAAcABwAFAAQABgAGAAUA
BgAIAAkACAAHAAYABQAEAAYABwAIAAkACQAJAAgABwAFAAcABwAHAAgACQAJAAoACAAH
AAYABgAHAAgACQAMAAoACAAHAAcABQAFAAYABgAIAAkACQAKAAgABwAGAAUABwAIAAoA
CwAKAAoACAAIAAgABwAHAAYABgAHAAcACAADAAMAAwADAAQABAACAAIAAAD+//3/+//5
//n/+P/2//b/9f/0//P/8f/v/+3/7P/r/+z/7f/s/+z/6//r/+v/6P/o/+n/6//t/+//
8v/1//b/9//4//v///8DAAYACAALAA0ADgAQABAAEgAUABYAGAAZABkAGQAWABYAFwAZ
ABsAHAAdAB0AHAAcABoAGgAZABoAHAAcAB0AHgAeAB4AGwAbABoAGwAcAB4AHwAgACQA
IQAgAA==
         </WaveFormData>
      </LeadData>
      <LeadData>
         <LeadByteCountTotal>10000</LeadByteCountTotal>
         <LeadTimeOffset>0</LeadTimeOffset>
         <LeadSampleCountTotal>5000</LeadSampleCountTotal>
         <LeadAmplitudeUnitsPerBit>4.88</LeadAmplitudeUnitsPerBit>
         <LeadAmplitudeUnits>��V</LeadAmplitudeUnits>
         <LeadHighLimit>2147483647</LeadHighLimit>
         <LeadLowLimit>268435456</LeadLowLimit>
         <LeadID>V5</LeadID>
         <LeadOffsetFirstSample>0</LeadOffsetFirstSample>
         <FirstSampleBaseline>0</FirstSampleBaseline>
         <LeadSampleSize>2</LeadSampleSize>
         <LeadOff>FALSE</LeadOff>
         <BaselineSway>FALSE</BaselineSway>
         <ExcessiveACNoise>FALSE</ExcessiveACNoise>
         <MuscleNoise>FALSE</MuscleNoise>
         <LeadDataCRC32>1809073008</LeadDataCRC32>
         <WaveFormData>
9P/0//T/9P/0//T/9P/0//X/9v/3//j/9f/0//P/8v/z//T/9f/2//T/9P/0//T/8v/y
//L/8v/z//T/9f/2//P/8v/x//D/8f/y//P/9P/y//L/8v/y//L/8v/y//L/8//0//X/
9v/1//T/8//y//P/9P/1//b/9f/0//P/8v/w//D/8P/w//H/8v/z//T/8f/w/+//7v/v
//D/8f/y//H/8P/v/+7/7v/u/+7/7v/u/+7/7v/u/+v/6v/p/+j/6v/q/+r/6v/n/+b/
5f/k/+T/5P/k/+T/5v/m/+b/5v/l/+T/4//i/+T/5v/o/+r/6//s/+3/7v/w//L/9P/2
//j/+v/8//7//P/8//z//P///wAAAQACAAIAAgACAAIAAgACAAIAAgAEAAQABAAEAAMA
AgABAAAAAQACAAMABAACAAIAAgACAAIAAgACAAIAAwAEAAUABgAFAAQAAwACAAMABAAF
AAYABQAEAAMAAgACAAIAAgACAAMABAAFAAYABQAEAAMAAgADAAQABQAGAAUABAADAAIA
BAAEAAQABAAGAAYABgAGAAUABAADAAIABAAEAAQABAACAAIAAgACAAAAAAAAAAAAAQAC
AAMABAADAAIAAQAAAAEAAgADAAQAAgACAAIAAgABAAAA///+////AAABAAIA///+//3/
/P///wAAAQACAAEAAAD///7/AAAAAAAAAAACAAIAAgACAAEAAAD///7/AAACAAIAAgAA
AP7//v/9////AAACAAUABgAGAAYABgAFAAQAAwACAAUABwAIAAkACAAIAAgABwAHAAcA
CQAKAA0ADgAOAA4ADAAKAAgABgAHAAgACQALAAkACAAHAAYABgAHAAkACgAMAAwACgAI
AAUAAgABAAAAAgADAAMAAwABAP///f/8//v/+//8//3/AAAAAAAA/v/7//v/+v/6//v/
/f///////v/9/wIACgAbADgAWwB8AJ4AwgDmAPsA/wD1AOAAxgCnAIUAXQAyABIABAD/
//j/8f/u//D/9f/5//v//P/8//r/9//0//b/9v/2//f/9//3//b/9f/y//L/8v/y//X/
9v/3//j/9//1//T/8v/z//T/9//4//b/9v/2//T/8v/y//L/8v/1//b/9v/3//X/9f/0
//P/8//0//T/9P/1//X/9P/0//L/8f/x//L/8//0//b/9//2//P/8v/x//L/8//2//f/
9//3//X/9f/z//H/8P/x//P/9P/2//f/9f/z//D/7//w//L/9P/1//P/8//y//H/7v/u
/+7/7v/v//D/8f/y/+//7v/s/+v/7P/s/+z/7P/s/+v/6v/o/+b/5v/m/+b/6P/n/+f/
5//l/+T/5P/k/+f/6P/p/+z/7f/t/+3/7//u/+//8f/0//r//P/9//7//f/9//////8C
AAIABQAGAAYABwAHAAYAAwADAAQABQAHAAkACQAIAAUABQAEAAQABAAFAAcABwAJAAkA
CAAHAAUABQAGAAcACgAKAAoACgAJAAYABQAEAAUABwAIAAsACQAKAAoACQAHAAcABwAI
AAsADAAMAAwACwAIAAYABQAGAAgACgAMAAoACQAJAAcABwAHAAcABwAJAAoACgAKAAcA
BQAFAAUABgAIAAgACAAHAAcABwAFAAEAAQACAAMABAAFAAYACAAHAAQAAwACAAQABAAF
AAUABQAFAAUABAABAAAAAAABAAIAAwAGAAcABQADAAIAAQADAAMABAAEAAIAAgAAAAAA
/////wAAAQAEAAUABgAHAAQAAgABAAAAAAAEAAYABAAEAAQABAADAAIAAQAAAAAAAgAD
AAUABQAGAAgACAAGAAYABgAGAAcACAAJAAwACgAJAAgACAALAAwADAANAAsADQAOAA8A
DwAOAA0ACwALAAsACwAMAAkACAAIAAcACAAJAAoADAAKAAsACwAKAAoACAAGAAQABQAG
AAcACAAHAAUAAwD//wAA/////////v/+//7//v/+//7//P/7//7//v///wEA/f/7//f/
+v8BAAYADgAfADYAUQBwAJIAtgDaAPUAAwEBAe4A0gCxAI0AZQA6ABQABgAHAAQA+//2
//T/9f/1//n//P/+/wAA///+//v/+v/5//n/9//3//b/9f/1//b/9//4//j/9v/0//L/
9P/1//f/+P/2//b/+P/4//b/9v/2//T/9f/2//f/+P/3//b/9P/z//b/9//3//f/9f/2
//b/9v/1//X/9P/0//f/9//4//r/9//2//b/9f/2//X/9v/3//b/9f/2//X/9f/1//P/
8//z//P/9P/3//b/9P/z//H/8v/z//P/9f/z//T/9f/1//X/9f/0//P/9P/0//T/9P/z
//L/8f/w//L/8v/x//H/7f/s/+v/6v/s/+v/6v/o/+r/6v/q/+r/6f/n/+b/5f/m/+b/
5//o/+j/6P/o/+r/6f/p/+n/6//v//H/9P/4//r/+v/5//j//P/9/wAAAQAAAAAAAwAE
AAIAAwADAAIABAAFAAcACQAHAAcABQACAAMABQAGAAgABwAHAAgABwAHAAcABgAFAAYA
BwAJAAsACQAIAAcABgAHAAYABwAIAAYABwAHAAkACQAKAAoACQAKAAsADAAOAA0ADAAK
AAgACwAKAAoACwAKAAoACgAKAAoACQAJAAcACQAJAAkACQAIAAgABwAGAAgABwAIAAkA
BwAIAAcABgAHAAcABwAFAAQABQAHAAkABgAFAAQABAAHAAYABwAIAAUABAAEAAMABQAF
AAUABAAEAAQABQAHAAQAAwAEAAMAAwADAAQABQAEAAMAAwACAAQABAACAAIAAwADAAQA
BQD///7/AQACAAMABAAGAAYABgAGAAMAAgAAAP//AgAEAAcACAAGAAYABgAGAAgACAAI
AAoACwALAAsADAAKAAoACQAJAAoADQAPABEAEQAQAA8ADQAOAA0ADAAMAA4ADgAPAA8A
DQALAAkACAAKAA0ADwAQAA8ADAAJAAYABgAGAAYABgAFAAUABQADAP///f/8//v//P/+
/wAAAgABAAAA/f/7//v/+v/6//v//////////v/9/wIADAAfADoAXwCCAKQAygDsAAMB
DQEJAfYA3AC7AJUAbQA+ABYABgADAPz/8//w//D/8//3//f/9v/2//b/8//2//j/+P/4
//n/+P/3//X/8//0//T/9P/0//b/9v/2//b/9P/z//P/8v/z//T/9//4//f/9v/1//L/
9P/0//T/9P/2//b/9f/1//P/8//y//H/9P/2//f/+P/4//f/9f/0//T/8//z//T/9P/0
//X/9f/z//H/8f/x//L/8//2//f/9P/z//D/7//x//H/8v/1//T/9P/1//X/8v/x/+//
7//y//T/9v/3//b/9f/z//H/8v/y//L/8v/w//D/8P/w/+3/7P/q/+n/6f/q/+v/7P/r
/+n/5//k/+b/5v/m/+b/5v/l/+X/5f/k/+L/4f/g/+L/5P/m/+r/6v/p/+j/6f/r/+3/
8P/0//j/+v/7//z/+//7//3//f///wAABAAGAAQABQAFAAQAAwADAAQABQAFAAcABwAG
AAMAAwACAAIAAwAFAAgACQAHAAcABgAFAAUABQAGAAcACgAKAAoACgAIAAYABgAGAAcA
CQAKAA0ACgAKAAkABwAGAAcACAAKAAsADAAMAAwACgAIAAcABwAJAAoACwAMAAoACQAJ
AAcACQAJAAkACQAJAAoACgAKAAcABQAFAAUACAAKAAoACgAHAAcABwAFAAUABQAGAAcA
BwAHAAcACAAHAAQAAwACAAMABAAGAAcABgAFAAQAAgADAAIAAgADAAMAAwAFAAUAAgAB
AAEAAQACAAMABQAGAAUABAABAAAAAQABAAIAAwAHAAQAAgACAAIAAgACAAIAAgACAAMA
BAAEAAUABAAEAAUABAAHAAgACQAKAAgACAAIAAoACQAJAAkACgALAAwADAANAAwADQAN
AA0ADwAQABEAEQANAAsACQAIAAoACgALAAsACwALAAsADAAMAA0ADQAMAA4ADAAKAAgA
BgAGAAYABgAFAAUABQADAAIAAQABAAEAAAAAAAAAAAACAAIAAAD///3//P/8//3/+//9
/wEABAAHAAoAFAAnAEIAZQCIAKwA1AD2AAkBDwEBAegAxgChAH0AVwAsABIADAAHAP7/
9f/w//D/9f/5//v/AAACAAAA+//4//b/9v/2//f/+P/5//n/+f/2//b/9v/2//j/+P/4
//j/+v/5//n/+P/3//b/9//2//f/+P/5//j/9v/2//b/9v/4//j/9//3//n/+f/4//f/
9v/2//X/9P/2//f/9//4//b/9f/1//b/9v/2//f/9//5//f/9//3//b/9f/2//X/9v/3
//b/9//0//P/8//1//T/9P/1//X/9//3//b/9//0//T/9P/z//T/9f/1//X/8//y//H/
8P/w//D/8P/w//H/8P/u/+3/6v/q/+r/6v/s/+v/6v/o/+b/5v/m/+b/6P/n/+f/5//p
/+j/6P/o/+b/5v/m/+j/7P/t/+7/8f/w//H/8//2//r//P/9//7/AQABAAMAAwADAAIA
BAAEAAUABwAIAAgABwAHAAgACQAIAAkACAAGAAYABwAHAAgABgAHAAkACQALAAsACgAJ
AAgABwAHAAcACgAKAAoACgALAAoACwAMAAsACwAKAAsADAAOAA8ADwALAAsACwAMAAsA
DAAMAAwADgAMAAsACwAKAAoACgAKAA0ADQAOAA0ADAALAAoACQAJAAoACgAKAAoACQAK
AAsACQAKAAkACAAKAAsADAALAAcABwAIAAkABwAHAAcACAAKAAgACAAIAAcABgAGAAUA
CAAJAAoACgAIAAYABQAFAAcABwAJAAkACAAHAAcABwAGAAUABQAEAAcACAAHAAgABQAF
AAYABwADAAcABwAGAAYABgAGAAYABwAGAAUABAAEAAYABwAJAAcACAAKAAoACgAKAAoA
CgALAAwADQAQAA4ADQAMAAwADQAOAA4ADwANAA8AEAARABIAEgASABEAEQARABEAEgAR
ABAAEAAPABEAEQARABIAEAARABEAEAASABAADgAMAAoACgAKAAoACgAJAAgABQAGAAUA
BQAFAAIAAgACAAIABAAEAAIAAQACAAIAAwAFAAEA///9/wIABQAMABYAJQA6AFkAeACY
ALwA4gD/AAsBBwHyANIAswCPAGcAPAAYAAwADwAKAAEA+v/0//X/+////wAABAAEAAMA
AAD///7//f/9///////+//3//v/+//7//v/9//z/+//6//3//f/+//7/+//6//v/+v/8
//z//P/6//v//P/9//7//f/8//r/+f/8//3//f/9//z//P/7//r/+//7//r/+v/7//v/
/P/+//v/+v/6//n/+v/5//r/+//5//n/+//7//v/+//5//n/+f/5//r//f/7//r/+v/5
//v/+//6//v/+P/4//j/9//4//n/+f/5//r/+v/6//r/9//2//X/9P/2//b/9f/1//P/
8v/x//D/8P/v/+7/7P/s/+z/7P/s/+r/6f/p/+n/6v/q/+v/7P/s/+z/7P/u//H/8f/x
//P/9v/3//n//P/9//7//v/+/wIAAwAGAAcABwAGAAgACAAIAAkACQAIAAkACQAKAAsA
CAAJAAgABgAIAAkACQAKAAkACQAKAAkACQAJAAgABwAJAAkACgALAAkACAAHAAYACQAI
AAkACgAJAAkACAAJAAkACgAKAAkACAAJAAoADAAKAAoACQAIAAsACgAKAAsACAAIAAgA
CAAKAAkACQAHAAgACQAKAAsACAAIAAcABgAIAAcACAAJAAgACAAGAAQABQAFAAUAAwAC
AAMABQAHAAQAAwACAAIABQAEAAUABgADAAIAAgABAAIAAwAEAAQABQAEAAQABQACAAEA
AgABAAEAAQACAAMAAgABAAEAAAACAAIAAAAAAAEAAQACAAMA///+/wAAAAAAAAAAAgAC
AAIAAgAAAAAA/////wEABAAIAAoACQAIAAcABgAIAAgACAAKAAsACwALAAwACwAKAAgA
BwAKAA0ADwARAA8ADgANAAsACwALAAsADAAKAAoACwALAAoACQAIAAgACwANAA4ADgAL
AAgABQACAAEAAgADAAQABQAFAAUAAwD///3//P/7//z//v8AAAIAAQAAAP3/+//8//z/
/f///wEA///9//r/+/8AAAgAFQAsAE0AbgCMAKwAzADnAPMA8QDiAMwAsQCRAG0AQAAY
AAYAAwD+//f/9P/2//f/+//9//z//P/6//n/+P/6//r/+v/7//j/9//1//P/8//0//X/
9v/2//b/9v/2//T/8//z//L/8//0//f/+P/3//b/9f/y//P/9P/1//b/9v/2//X/9f/z
//P/8v/x//P/9P/0//T/9P/z//H/8P/x//H/8v/0//T/9P/1//X/8//x//H/8f/y//P/
9v/3//T/8//w/+//8f/x//L/9f/0//T/9f/1//L/8f/v/+//8P/y//T/9f/y//H/7//t
/+3/7v/v//D/7v/u/+7/7v/r/+r/6P/n/+n/6v/r/+z/6//p/+f/5P/m/+b/5v/m/+b/
5f/l/+X/4//i/+L/4v/k/+b/6P/s/+r/6f/o/+n/7f/v//L/9v/5//r/+v/6//r/+f/6
//n/+//8/wAAAgD//////v/8//7///8BAAMAAQADAAMAAgD//////v/+////AQAEAAUA
AgABAP///f/+////AQADAAIAAgACAAIAAgAAAAAAAAABAAMABAAHAAQABAADAAEAAAAB
AAIABAAEAAQAAwACAAIAAAD/////AAACAAQABgAFAAMAAgD//wAAAQACAAMAAQACAAIA
AgD///3//f/9/wAAAgACAAIAAAD///7/+//6//v//f////3//f/9//7//P/6//r/+v/7
//z//v////7//f/8//r//P/8//3////+//3//v/9//v/+f/4//f/+v/7//3//v/9//z/
+f/4//n/+f/6//v//f/7//v/+v/4//j/+P/4//z//P/8//z/+P/4//f/9//5//z/AAAC
AAAAAAAAAAAA///+//3//v8AAAEAAgAEAAIAAgABAAEAAwAFAAYABwAIAAgACAAHAAQA
AwACAAIABAAEAAUABQACAAEAAAAAAAEAAwAEAAQAAgAAAP7//P/8//z//P/8//3//f/9
//v/9//1//T/8//0//b/+P/6//j/+P/2//X/9f/0//T/9f/1//f/9//2//X/+v8EABUA
MABVAHgAnADAAN4A8QD3AO0A1gC8AJ8AfQBXACwACgAAAPv/8P/n/+b/6P/t//H/8//2
//T/8v/t/+7/7v/u/+7/7//v/+//7v/t/+z/7P/s/+z/8P/w//D/8P/v/+3/7P/q/+z/
7P/u/+7/7v/u/+7/7P/q/+r/6v/q/+7/7v/t/+3/6//r/+r/6f/r/+z/7P/s/+//7//u
/+7/7f/r/+r/6v/s/+z/7f/t/+3/6//r/+v/6//r/+3/7f/t/+3/6//r/+r/6f/p/+v/
7v/u/+//7//t/+v/6P/n/+n/6v/r/+v/6//r/+r/6f/m/+b/5v/m/+f/6P/p/+r/5v/k
/+H/3//f/+D/4f/i/+D/3//e/9z/2v/a/9r/2v/b/9v/3P/d/9v/2v/a/9r/3f/e/9//
4v/j/+P/4//l/+T/5f/n/+r/8P/y//P/9P/z//P/9f/1//j/+P/7//z//P/9//3//P/5
//n/+v/7//3///////7//f/9//z//P/+////AQABAP/////+//3//f/9//7///8AAAAA
AAAAAP7//P/8//z//f///wAAAwABAAIAAgABAP3//f/9//7/AAACAAMABAACAAAA////
/wEAAgADAAQAAgABAAEA/////////////wEAAgACAAIAAAD9//z/+//+/wAAAAAAAP//
//////3/+//7//z//f////////8AAP7//P/8//z//v/+///////9//3//f/8//v/+v/6
//v//f/9///////8//v/+//7//3//f/+//7//P/8//r/+v/5//n/+v/7//z//f/+////
+//4//r/+v/6//r//v/+//7//v/6//r/+f/5//z//v8BAAIAAAAAAAAAAAACAAIAAgAE
AAUABQAFAAYABAAEAAMAAwAFAAcACAAJAAgACAAIAAcABgAFAAQABAAFAAYACAAJAAcA
BQADAAIABAAHAAkACgAJAAYAAwAAAAAAAAAAAAAAAQABAAEA///9//v/+v/5//v//P/9
//7//P/8//r/+f/5//j/+P/5//n/+//9//7///8EABAAJQBGAGsAjgCwANYA9AAFAQUB
9wDeAMAAnwB5AE8AJgAOAAYAAQD2/+//7P/w//X/+//9//z/+v/2//P/9P/2//b/9v/3
//f/9//2//X/8v/y//L/8v/1//b/9//4//f/9f/0//L/9P/0//b/9v/0//T/9P/y//L/
8v/y//L/9v/2//X/9f/z//P/8v/x//P/9P/0//T/9f/1//T/9P/y//H/8f/y//P/9P/2
//f/9v/z//L/8f/y//P/9v/3//b/9f/y//H/8P/v/+//8f/z//T/9v/3//P/8f/u/+3/
7v/w//L/8//z//P/8v/x/+7/7v/u/+7/8P/w//D/8P/t/+z/6v/p/+r/6v/q/+r/6P/n
/+b/5P/i/+L/4v/i/+P/4//k/+X/5P/i/+H/4P/i/+T/5v/q/+n/6f/p/+v/7P/t/+//
8v/4//r/+//8//v/+//9//3/AAAAAAMABAAEAAUABQAEAAEAAQACAAMABQAHAAcABgAD
AAMAAgACAAQABQAHAAcABwAHAAYABQADAAMABAAFAAcACAAJAAoACAAGAAYABgAIAAkA
CQALAAkACgAKAAkABwAHAAcACAALAAwADAAMAAsACAAGAAUABgAIAAoADAAKAAkACQAH
AAUABQAFAAUABgAIAAkACgAHAAUABQAFAAYACAAIAAgABwAHAAcABQADAAMABAAFAAcA
BwAHAAgABQACAAEAAAABAAIABAAFAAMAAwADAAIAAwACAAIAAwAFAAUABwAHAAUAAwAC
AAEAAwADAAQABAAEAAQAAgACAAEAAQACAAMABQAFAAUABQADAAIAAgACAAIAAgADAAMA
BAAEAAQAAgAAAAEAAQADAAYABwAGAAMAAgABAAAAAgACAAIAAgABAAIAAgADAAEAAgAE
AAQABwAIAAkACgAIAAgACAAKAAkACQAJAAoADAAMAAsACwAKAAsACwALAA0ADgAPAA8A
DgANAAwADAAMAAwADQANAA4ADQAMAAwADAANAA0ADAANAAwACwAKAAYABgAGAAYABQAF
AAUAAwACAAEAAQABAAAAAAAAAAAAAQACAAEAAQD///7//v////3//f///wIABQAIABAA
HwA2AFUAeACaAL4A5AD9AAkBAQHsAM4ArwCNAGkAQAAcABAADQAEAPn/9P/y//X/+///
/wAABAACAP///P/7//r/+f/5//r/+//7//v/+P/4//j/+P/6//r/+v/6//z/+//7//r/
+f/4//n/+P/5//r/+//6//j/+P/4//j/+v/6//n/+f/7//v/+v/5//j/+P/3//b/+v/7
//v//P/7//n/+P/4//j/+P/5//n/+//5//n/+f/4//f/+P/3//j/+f/4//n/+P/3//f/
+f/5//j/+P/3//f/9//2//f/9v/2//b/9f/2//f/9//3//T/9P/0//T/9P/0//T/9P/1
//T/8v/x/+//7v/t/+z/7f/t/+3/7P/r/+r/6f/o/+r/6f/p/+n/6//q/+r/6v/q/+r/
6v/s/+//7//v//H/8P/x//P/9v/8//7///8AAAMAAwAFAAUABQAEAAYABgAJAAsADAAM
AAoACQAJAAkACQALAAsACgALAAsACgAKAAkACQAKAAkACgALAAsACwAJAAkACgALAAwA
DAAMAAwADgAMAAwADAAKAAsACwANAA8AEAAQAA8ADQANAA0ADgANAA4ADgAOAA8ADgAO
AA8ADgAOAA4ADgAQAA8ADwANAAsACwALAAsADQAOAA4ADgANAAsACwALAAsADAALAAoA
DAANAA4ADQAKAAkACQAJAAkACQAJAAoACwAKAAsADAALAAoACgAJAAoACwAMAAwACQAI
AAgACQAHAAcACQAJAAkACQAKAAsACAAHAAcABgAJAAoACQAKAAcABwAIAAkACQAJAAkA
CQAJAAgACAAIAAYABgAHAAcACgAKAAoACAAGAAcABwAJAAgACQAJAAkACwALAAkABgAG
AAYABgAGAAkACgALAAwACQAIAAYABQAIAAoADQAOABAAEAAQABAADwAOAA0ADgAQABEA
EgAUABEAEAAOAA0ADgARABMAFQAWABYAFgAVABIAEQAQABAAEQASABQAFQATABEADwAO
AA8AEQASABIAEgAQAA4ADAAKAAoACgAKAAsACwALAAkABwAFAAQAAwAFAAYABwAIAAYA
BgAEAAMAAwACAAIAAwADAAUABQAGAAcADAAWACsASABpAIoArgDQAO4AAQEBAfUA2gDA
AKEAgQBZAC4AFAAOAAkAAAD5//j/+v8BAAUABQAIAAgAAgD9//z//f/+////AQD/////
/v/9//z//P/8//z/AAAAAAAAAAD///3//P/6//v//P///wAAAAAAAAAA/v/8//z//P/8
/wAAAAD//////f/9//z/+//9//7//v/+///////+//7//v/9//3//v/+//7///////3/
+//7//v//f/9/////////////f/9//r/+f/5//v//P/8//3//f/8//v/+f/5//v//P/9
//3//f/9//z/+//4//j/+P/4//r/+v/6//r/9//2//T/8//0//T/9P/0//T/8//y//D/
7v/u/+7/7v/v/+//8P/x/+//7v/u/+7/8f/y//P/9v/3//f/9//5//n/+f/6//z/AgAE
AAUABgAFAAUABwAHAAoACgANAA4ADgAPAA8ADgALAAsADAANAA4AEQASABIAEAAPAA0A
DAAOAA8AEQARAA8ADwAOAA0ACwALAAwADQAPABAAEQASABEADgANAAwADgAPAA8AEQAP
ABAAEAAPAA0ADQANAA4AEAASABMAFAATABAADgANAA8AEAARABIAFAATABMAEQAPAA8A
DwAPABAAEgATABQAEgAPAA4ADQAOABAAEAAQAA8ADwAPAA0ACwALAAwADQANAA0ADQAO
AA4ADAAMAAwADgAOAA8ADwAPAA8ADwAOAAsACgAKAAsADQANAA8ADwANAAsACgAJAAsA
CwAMAAwADgAOAAwADAAKAAkACQAJAAoACwAMAA0ADAAKAAkACAAJAAoADAANABAADgAM
AAsACgAJAAgACwAMAA0ADgAKAAoACQAJAAgACgANAA4ADwAQABEAEgARABAADwAQABMA
EwATABQAFAAUABMAEwATABUAFgAXABoAGgAaABkAFgAVABQAFAAUABQAFQAVABQAEwAS
ABIAEwAVABYAFgAXABYAFQAUAA8ADgANAAwADgAPABAADwALAAkACAAHAAcACAAJAAoA
DAAMAAoACQAHAAYABgAHAAkABwALABAADwAQABwALwBMAG8AkAC2ANoA9gAHAQkB+wDi
AMQApQCFAF0ANAAcABQADwAGAAEA/v/+/wMACQALAAwADgAKAAUABAAEAAQABAAFAAUA
BQAEAAMAAAAAAAAAAAADAAQABQAGAAQAAwADAAIAAgACAAQABAAGAAYABgAEAAMAAgAB
AAAAAwAEAAQABQADAAMAAgABAAEAAgACAAIABQAFAAQABAADAAEAAAAAAAEAAgAEAAUA
AwABAAEAAQABAAEAAwADAAUABQADAAMAAAD/////AQAEAAQABQAFAAQAAwABAAEAAQAC
AAMAAwADAAMAAgABAP///v/9//z///8AAAEAAgAAAP7/+//5//r/+v/6//r//P/7//r/
+P/3//b/9f/0//f/9//4//n/+P/2//X/9P/1//b/9//6//3//f/9/////v///wEABAAI
AAoACwAMAA0ADQAPAA8AEAAQABMAFAAWABcAFwAWABQAEwATABMAFAAXABgAGAAVABUA
FAAUABYAFwAZABkAGwAbABoAGQAYABcAFwAXABoAGgAaABoAGgAYABgAGAAYABkAGQAb
ABsAHAAcABsAFwAXABcAGAAbABwAHAAcABwAGgAZABkAGQAaABsAHAAcABsAGwAZABcA
FwAXABcAGAAaABsAHAAaABcAFgAVABYAGAAYABgAGQAZABkAFwATABMAFAAVABcAFwAX
ABgAFgAUABQAFAAUABQAFQAVABYAFwAYABgAFgAUABMAEwAUABUAGAAZABYAFQAVABUA
FQAVABYAFgAaABoAGAAXABYAFQAUABgAGAAYABgAGAAYABcAFwAWABgAGwAcAB4AHgAe
AB4AHAAcABwAHgAhACEAIQAiACAAIAAfAB8AIQAjACQAJQAoACgAKAAnACQAIwAiACIA
JAAkACUAJQAkACMAIgAiACEAIwAkACQAJQAkACMAIgAfAB4AHQAcAB8AHwAfAB0AHQAb
ABoAGQAYABgAGAAYABsAHAAbABsAGQAYABgAGQAZABkAGwAgACMAJgAwAEMAYgCFAKQA
yADuAA4BHwEfAQ0B8gDUALUAkwBpAEIAKgAkACEAGAARABAAEAATABcAGwAeACAAHgAZ
ABQAFAAUABQAFQAWABcAFwAXABUAFAATABIAFAAUABQAFAAWABUAFQAUABIAEgAUABQA
FQAWABcAFgAVABQAEwASABYAFgAVABUAFwAXABYAFQATABQAFAAUABYAFwAXABgAFwAV
ABQAFAAVABYAGAAZABcAFQAVABUAEwATABUAFQAYABkAGAAZABcAFQAUABUAFwAYABoA
GwAaABkAFwAXABUAFgAXABcAGAAZABkAGQAXABYAFQAUABYAFgAWABYAFQAUABIAEQAQ
ABAAEAAQABEAEQARABAADwAOAA0ADAANAA0ADgAPAA8ADgAOAA4ADgAOAA4AEAAUABUA
FgAZABkAGQAaABwAIAAiACMAJAAnACcAKQApACgAKAArACwALgAvAC8ALgArACsALAAt
AC8AMQAxADAALwAvAC4ALgAsAC0ALwAvADAAMQAxADEAMAAvAC8ALwAyADIAMgAyADYA
NAAyAA==
         </WaveFormData>
      </LeadData>
      <LeadData>
         <LeadByteCountTotal>10000</LeadByteCountTotal>
         <LeadTimeOffset>0</LeadTimeOffset>
         <LeadSampleCountTotal>5000</LeadSampleCountTotal>
         <LeadAmplitudeUnitsPerBit>4.88</LeadAmplitudeUnitsPerBit>
         <LeadAmplitudeUnits>��V</LeadAmplitudeUnits>
         <LeadHighLimit>2147483647</LeadHighLimit>
         <LeadLowLimit>268435456</LeadLowLimit>
         <LeadID>V6</LeadID>
         <LeadOffsetFirstSample>0</LeadOffsetFirstSample>
         <FirstSampleBaseline>0</FirstSampleBaseline>
         <LeadSampleSize>2</LeadSampleSize>
         <LeadOff>FALSE</LeadOff>
         <BaselineSway>FALSE</BaselineSway>
         <ExcessiveACNoise>FALSE</ExcessiveACNoise>
         <MuscleNoise>FALSE</MuscleNoise>
         <LeadDataCRC32>504476686</LeadDataCRC32>
         <WaveFormData>
9P/0//T/9P/y//L/8v/y//P/9P/1//b/8//y//H/8P/x//L/8//0//L/8v/y//L/8P/w
//D/8P/x//L/8//0//H/8P/v/+7/7//w//H/8v/w//D/8P/w//D/8P/w//D/8f/y//P/
9P/z//L/8f/w//H/8v/z//T/8//y//H/8P/w//D/8P/w//L/8v/y//L/8f/w/+//7v/v
//D/8f/y//H/8P/v/+7/7v/u/+7/7v/w//D/8P/w/+//7v/t/+z/7f/u/+//8P/t/+z/
6//q/+r/6v/q/+r/6//s/+3/7v/s/+z/7P/s/+//8P/x//L/8//0//X/9v/3//j/+f/6
//3//v///wAA/f/8//v/+v/9//7///8AAAAAAAAAAAAA/v/+//7//v///wAAAQACAAEA
AAD///7///8AAAEAAgAAAAAAAAAAAAAAAAAAAAAAAgACAAIAAgAAAAAAAAAAAAEAAgAD
AAQAAwACAAEAAAAAAAAAAAAAAAEAAgADAAQAAwACAAEAAAABAAIAAwAEAAMAAgABAAAA
AgACAAIAAgACAAIAAgACAAAAAAAAAAAAAgACAAIAAgAAAAAAAAAAAAAAAAAAAAAAAgAC
AAIAAgABAAAA///+////AAABAAIAAAAAAAAAAAD+//7//v/+////AAABAAIA///+//3/
/P///wAAAQACAAEAAAD///7//v/+//7//v///wAAAQACAP///v/9//z//f8AAAEAAgAA
AP///v/9////AAADAAUABgAHAAcABQAEAAMAAgABAAMABgAHAAgABgAGAAUABQAFAAYA
CAAKAAwADgAPAA8ADAAKAAgABwAKAAoACgAKAAcABQAFAAQABgAHAAgACgAMAAwACwAI
AAUAAgAAAP//AQACAAMAAwAAAP///f/8//z//P/+//7/AAAAAAAA///8//v/+v/6//v/
/f//////+//2//j//f8GABkALwBFAFoAdQCSAKkAtQC6ALUAqQCYAIMAZgBHAC8AIwAb
ABMADQAIAAoACwAMAA4ACgAIAAQAAgD+//3//P/8//3/+//7//n/9//3//b/9v/2//f/
+v/7//z/+v/4//b/9P/2//n/+f/5//n/+f/5//j/9P/0//X/9f/3//j/+f/7//r/9//2
//T/9v/3//j/+f/5//n/9//1//X/9f/1//X/9//4//n/+v/5//f/9f/0//b/9//4//r/
+v/6//n/+P/3//f/9v/1//f/+P/5//r/+P/3//X/9P/3//f/+P/4//j/+P/3//f/9P/z
//P/9f/3//f/9v/2//P/8//y//H/8v/z//b/9//2//X/9f/0//L/8f/x//L/9P/1//X/
9f/z//P/8v/y//T/9v/4//n/+f/5//r/+//5//r//P/+/wEABAAGAAcABgAFAAUABAAF
AAYACQAKAAsACwALAAoACAAIAAgACgAKAAoADAAMAAoACQAHAAYACAAJAAoACgAKAAoA
CgAJAAkACQAJAAkADAANAA0ADgANAAoACAAGAAkACAALAA0ACwAMAAwACgAKAAoACgAL
AA4ADgAOAA4ADAALAAkACAAJAAsADQAOAAwACwAKAAoACQAJAAoACgANAA0ADQAMAAoA
CAAHAAcACAAJAAsADAAKAAoACAAIAAUABQAGAAYABwAJAAoACwAJAAcABgAFAAcACAAJ
AAkACQAJAAgABwAGAAYABgAHAAoACgAKAAkABwAGAAUABAAFAAYACQAKAAgABgAGAAUA
AwADAAQABQAHAAgACQAKAAcABgAFAAQABAAIAAgACAAIAAgACAAIAAYABAACAAMABAAF
AAcABwAJAAoACgALAAsACQAJAAoACwAMAA4ADgAMAAoACAAMAA0ADwARABEAEgATABIA
EwATABIADwAPAA8AEAASAA8ADgANAAsACwANAA4AEAAOAA4ADwAOABAADwAMAAoACQAJ
AAoADAAJAAgABgAEAAQAAwADAAQAAwAEAAMAAgAEAAQAAwACAAIAAgADAAUA///9//v/
/f8AAAIABQAQAB0AKwA/AFQAbwCOAKkAvwDIAMMAtwCkAIsAcABPADMAKQApACUAGwAU
ABAADQAMAAwADgAQAA4ADAAKAAQAAgABAAEAAQABAP///f////7//v/+//v//P/7//r/
/P/8//z//P/6//3//f/9//v/+//7//r/+//8//7////+//z/+v/5//z/+//8//z/+v/7
//z//f/7//v/+f/3//r/+//8//3/+//6//n/+P/7//v/+//8//z/+//6//r//P/8//v/
+v/8//3//f/9//z/+v/4//b/9//5//r//P/8//v/+//6//r/+v/5//n/+f/5//r//f/8
//v/+f/4//j/+f/5//n/9v/1//b/9f/1//X/9v/2//j/9//3//j/9f/1//T/8//0//X/
9f/2//b/9v/2//X/+f/5//r/+//9//7/AAACAAEAAgACAAEABAAFAAcACAAGAAYACAAI
AAkACQAJAAgACQAKAAsADgAJAAgACQAIAAgACQAJAAoACQAJAAkACAAIAAgACAAHAAoA
CwAMAA0ADAALAAkACAALAAoACgAKAAgABgAIAAkACQAKAAoACAAJAAoACwANAAwACgAI
AAYABwAJAAoADAALAAsACwAKAAwACwAKAAoACwALAAwADAAKAAkACAAGAAgACAAJAAsA
CAAHAAcABgAIAAgABgAGAAYABwAJAAoACAAHAAUAAwAEAAUABwAJAAYABgAGAAUABQAF
AAQAAwADAAQABQAHAAUABAADAAEAAwAEAAUABgADAAIAAwACAAQAAgACAAEAAwADAAQA
BQD+//7/AQACAAMABAAGAAYABgAGAAQAAgAAAP//AQAFAAgACgAKAAkABgAFAAcABwAH
AAgACgAKAAoACgAJAAcABgAFAAkADAAPABAADwAPAA4ACwAMAAsACwAMAAoACgAKAAkA
BwAHAAYABgAIAAoADQAOAA0ACwAHAAQABAADAAMABAAGAAYABQAEAAIA///9//z//v8A
AAAAAAD///7//P/6//r/+v/7//3////9//v/+f/2//j//f8IABkALwBFAFwAdwCSAKkA
uQDCAL8AtQCkAIsAbABLAC0AHwAZABEACwAIAAoACQAIAAYABAACAP7/+v/6//r/+v/7
//3/+v/5//b/8//1//T/9P/0//b/+P/4//j/9v/0//L/8P/x//X/9v/3//b/9f/0//L/
8v/y//P/8//0//T/9P/1//P/8f/x//D/8f/z//X/9//2//X/8v/v//H/8f/x//H/9P/0
//T/9P/z//H/7//u//D/8f/y//T/8//y//D/7v/w//H/8f/x//L/8v/y//L/8f/x//D/
8P/y//P/9f/2//X/9P/y//H/8P/v/+//8f/z//P/8v/y//D/7//t/+v/7P/t//D/8f/u
/+3/7f/s/+z/6//r/+z/7P/t/+3/7f/r/+v/6v/q/+z/7v/w//H/8v/x//H/8f/z//T/
9v/4//r//P/9//3/+//7//z//P/9//7/AQACAAIAAQAAAP7//v/+//7/AAAAAAAAAgAC
AP/////+//7///8BAAMABAADAAIAAQD//wEAAQABAAEAAgADAAMABAACAAAA///+/wEA
AAADAAUABAAEAAMAAAACAAIAAgADAAYABgAGAAYABAADAAEAAAABAAMABQAGAAUAAwAB
AAAAAQABAAIAAgADAAMAAwACAP///v/+////AAABAAMABAADAAIA///+//////8AAAAA
AgADAAMAAwABAP///v/9//7/AAACAAMAAgABAP///f/+//7//v///wAAAAAAAP///P/8
//z//P/9//7/AQACAAEA/v/9//v//f/9//7///8AAP7//f/8//v/+v/8//z//P/8//7/
/v/+/////v///////v8CAAMAAgADAAEAAQABAAIAAgACAAIAAgADAAMABAAFAAUABgAH
AAYACgALAAsACQAGAAUABQAGAAYABgAGAAUABAAFAAUABgAGAAYABwAGAAcABwAFAAQA
AAD/////AAD+//7//f/8//z/+//7//z/+f/6//n/+P/5//r/+v/6//n/+P/4//n/9f/3
//n/+//8//z///8KABkALQBFAF4AewCaALMAvQC+ALUAowCOAHUAWAA7ACkAIQAbABEA
BwACAAIABQAGAAYACgAKAAQA/P/6//f/9v/2//f/+f/5//f/9f/z//L/8v/y//L/9P/0
//T/9P/0//T/9P/z//X/9P/z//X/9f/1//T/8v/y//P/8//0//T/9P/1//X/8//z//L/
8P/x//L/8//0//X/9P/z//P/8//z//P/8v/y//L/8v/z//P/8//0//T/8//y//L/8//0
//T/9P/z//P/8v/x//T/9P/0//T/9P/1//X/9v/1//P/8v/w//P/9P/0//X/8//x//D/
8f/x//H/8P/w//H/8f/w/+//7v/t/+7/7f/t/+3/7v/u/+z/6//r/+z/7P/t/+3/7f/v
/+//7v/u/+7/7v/u/+3/8v/z//X/9//2//b/9//4//r//P/9//3//v///wEAAgABAAAA
AQAAAAIAAwAEAAQAAgACAAIABAACAAIABAAEAAUABQAEAAQAAwADAAMAAgADAAQABQAF
AAMAAwADAAMABAAFAAUABgAHAAYABgAGAAQAAgAEAAUABgAIAAkACAAHAAYABQAFAAgA
CAAIAAgACQAJAAgACAAFAAUABQAEAAcABwAHAAgABgAFAAUABAAHAAcABwAGAAYABgAH
AAkABgAFAAUABAAFAAYABQAGAAMAAwAEAAQABAAFAAUABQAGAAUABQAFAAQABAAEAAMA
BAAFAAUABQACAAIAAgADAAYABgAGAAUABAAEAAQABAACAAIABAAEAAUABAAFAAUABAAD
AAMAAwACAAQABAAEAAQABAAEAAQABQAEAAMAAgAEAAQABAAFAAMABQAGAAYACQAJAAcA
BwAJAAkACQAKAAkACAAHAAYACQAJAAoACwALAAwADQAMABAAEQARAA8AEAAPAA8AEAAN
AAwACwAJAAkACwAMAA4ADAAMAA0ADAAOAA0ACgAIAAcABwAIAAoABwAGAAQAAgAEAAMA
AwAEAAIAAgAAAP7/AAAAAP///v8AAAAAAQADAP3/+f/5//3//v8CAAcADgAZACsAPwBU
AG0AjACrAL8AxgDBALEAnACFAGoASQAvACcAJwAhABcAEAAIAAcACgAMAAwADAAMAAoA
BAAAAP7//f/9///////9//v//P/8//3//v/8//z/+v/4//n/+v/7//z/+v/7//n/9//4
//n/+v/6//r/+v/7//v/+//6//n/+f/8//v//P/8//n/+f/5//n/+v/7//r/+f/7//v/
+//7//n/+P/3//b/+P/5//r//P/6//n/+P/4//n/+v/6//r/+v/7//v/+//7//r/+f/4
//r/+//7//z/+v/5//n/+P/6//r/+f/5//n/+f/6//3/+//5//b/9P/1//f/+P/5//b/
9f/2//X/9v/1//X/9P/2//X/9f/2//P/8//y//H/9P/1//X/9v/2//b/9v/1//n/+f/6
//v//f/+/wAAAgABAAIAAgABAAQABQAHAAgABwAGAAcABgAJAAkACQAIAAgACAAIAAoA
BwAGAAcABgAIAAkACQAKAAcABwAHAAYACAAIAAgABwAHAAcABwAHAAcABwAGAAYACQAI
AAgACAAGAAQABgAHAAkACgAKAAgACgAKAAoACwAKAAgABgAEAAcACQAKAAwACgAJAAgA
BgAIAAcABgAGAAYABwAJAAoACAAHAAYABAAGAAYABwAJAAYABQAFAAQABgAGAAQABAAE
AAUABwAIAAYABQADAAEAAgADAAUABwAEAAQABAADAAQABQAFAAUABgAGAAYABwAFAAQA
AwABAAMABAAFAAYABQAEAAUABAAGAAQABAADAAUABQAGAAcAAgAAAAEAAgADAAQABAAE
AAQABAADAAIAAQABAAMABwAKAAwACgAJAAYABQAGAAcACAAKAAoACgAKAAoACgAJAAkA
CQALAA4AEQASABIAEQAPAAsADQANAA4AEAAOAA4ADgANAAsACwAKAAoADQAOABAAEAAP
AA0ACQAGAAUABQAGAAgABgAGAAUABAABAP///v/+////AgADAAQAAwACAAAA/v/+//7/
//8BAAMA///9//v/+P/8/wEACAAVACkAPQBSAGkAggCbAK8AuAC5ALMApgCRAHYAVQA3
ACkAJQAdABcAFAASABEAEAAQAA4ADAAIAAYABAACAAIAAwAFAAMAAQD9//n/+v/6//v/
/P/6//z//P/8//v/+v/5//j/+f/9//7////8//v/+v/4//f/+P/6//v//P/8//z//f/8
//n/+P/2//f/+f/7//3//P/7//j/9f/4//n/+v/7//r/+v/6//r/+P/3//b/9v/4//n/
+v/8//v/+v/4//b/9//5//r/+//6//r/+v/6//f/9//2//b/+P/5//v//P/5//j/9v/1
//f/9//4//v/+f/5//j/+P/2//X/8//x//T/9f/4//n/9f/z//L/8P/z//P/9P/2//X/
9f/0//P/8//z//L/8v/0//b/+P/5//j/9//3//f/+v/8////AgADAAQABAADAAEAAQAC
AAIAAwAEAAcACAAGAAUABAACAAMABAAFAAgABgAGAAgACAAFAAUABAAEAAUABwAJAAoA
BwAGAAUAAwAFAAUABQAFAAYABwAHAAgABgAEAAMAAgAEAAQACAALAAgACAAHAAQABQAG
AAcACQAIAAgACAAIAAUABQAEAAQABQAHAAkACgAHAAUAAwACAAQABQAHAAgACAAHAAYA
BAADAAIAAgADAAQABQAHAAgABQAEAAEAAAAAAAEAAwAEAAMAAwACAAEAAAD///////8B
AAIAAwADAAIAAQD///3//f/+////AQAAAAAAAAD///z//P/8//z///8AAAMABAABAP7/
/f/7//z//f///wEAAgD+//z//P/8//z//P/8/wAAAAAAAAAA/f/8//v/+//+/wEAAwAE
AAMAAwABAAEA////////AAADAAQABQAGAAQAAwADAAMABAAGAAgACAAKAAsACwAJAAYA
BQAFAAYACAAIAAgABwADAAMAAgACAAUABgAIAAgABgAFAAIAAAAAAP////8AAAAAAAD/
//7/+//5//j/+P/6//z//P/8//r/+v/5//j/9f/0//T/9f/5//n/+f/3//T/9P/3/wIA
EQApAEEAWgB1AJAApwC1ALgAsQClAJYAgQBmAEMAKwAfABkADwAHAAQABAAHAAYABgAG
AAQA/v/6//j/9//2//b/9//1//X/8//x//H/8P/w//D/8v/0//T/9P/x//D/7//u//D/
8//z//P/8v/x//D/7v/u/+7/7//v//L/8v/y//P/8v/v/+7/7P/t/+//8f/z//H/8f/v
/+3/7//v/+//7//y//L/8v/y//D/7//u/+7/7//v/+//8P/w//D/7//u/+z/7f/t/+3/
7//w//H/8v/w/+//7f/s/+//7//w//D/8P/w/+//7//s/+v/6//t/+//7//u/+7/7P/r
/+n/5//p/+n/6//r/+r/6f/p/+j/5v/l/+X/5v/o/+n/6f/p/+f/5//m/+b/6P/q/+z/
7f/t/+3/7v/v/+//8P/y//T/+P/6//v/+//5//n/+v/6//z//P/+//7//////////v/9
//z/+//8//v//P///wAA/f/9//z//P/+////AAAAAP7//v/+//3//f/9//3//f/+////
//8AAP7//P/7//r//f/8////AQD//wAAAAD+//z//P/8//3///8AAAEAAgD//////v/+
/wAAAQACAAIAAAD///7//v/7//v//P/8//7///8AAAAA/v/8//v/+//8//3///8AAAAA
AAD+//7//P/7//v/+v/7//3//v////z/+//7//v//f/+///////9//3//P/7//r/+v/6
//v//v/+//7//f/6//r/+v/6//z//P/+//7//P/6//r/+f/5//n/+v/7//3//v///wAA
/P/4//j/+P/4//j/+//8//3//v/7//r/+f/5//z///8BAAIAAgABAP7//f/+////AAAC
AAQABAAEAAQAAgABAAEAAQAEAAYACAAIAAkACQAIAAUABgAFAAUABgAGAAYABgAFAAEA
AQAAAAAABAAGAAkACgAJAAcAAwAAAP7//f/9//7/AAAAAP///v/8//n/9//2//f/+v/7
//z/+v/6//n/+P/3//b/9v/3//n/+f/5//n/9v/2//3/CgAdADUASwBkAIEAnACxALsA
vAC1AKcAkgB3AFoAPQApAB8AGQAPAAcAAgAEAAkACgAIAAYAAgD8//r/+v/5//j/+P/5
//f/9//1//P/8//y//L/8v/1//j/+f/6//b/9P/y//D/8v/1//X/9f/z//P/8//y//D/
8P/x//H/9P/0//T/9f/z//H/8f/w//D/8f/y//P/8//z//H/7//x//H/8f/x//T/9P/0
//T/8//x/+//7v/w//H/8v/0//L/8v/x//D/7v/v/+//7//z//T/9f/2//L/8f/v/+7/
8P/x//P/9P/y//L/8f/x//D/7//v//H/8//z//L/8v/w/+//7f/r/+z/7f/w//H/7v/t
/+3/7P/q/+n/6f/q/+z/7f/t/+3/7P/r/+n/6P/s/+7/8P/x//H/8f/y//P/8//0//b/
+P/8//7///////7//f/9//z///8AAAMABAAEAAMAAgAAAP7//v/+/wAA//8AAAMABAAB
AAEAAAAAAAIAAwAEAAQAAgACAAIAAQABAAEAAQABAAMABQAGAAgABwAEAAIAAAABAAAA
AwAFAAMABAAEAAIAAgACAAIAAwAFAAYABwAIAAYABQADAAIABAAFAAYABgAEAAMAAgAC
AAEAAQACAAIABQAFAAUABAABAAAAAAABAAMAAwAEAAQABAAEAAIAAgD/////AAAAAAEA
AwAEAAUAAQD///7//f/+/wAAAgADAAEAAQAAAP///v/+//7///8BAAIAAwADAAEAAAD/
//7/AAAAAAIAAgAAAP7//v/9//3//f/+////AgACAAIAAgD+//7//v/+/wAAAAACAAIA
AAAAAP///v/+////AAACAAQABQAEAAEAAAD///7/AAAAAAAAAAABAAAA////////AQAC
AAIABAAFAAQABQADAAMAAwAEAAYABgAGAAYABwAHAAgACQAJAAoACwAKAA4ADwAPAA0A
CgAJAAkACgAKAAoACgAJAAgACQAJAAoACAAIAAkACAALAAsACQAIAAQAAwADAAQAAgAC
AAEAAAAAAP////8AAP//AAD///7/AAAAAP///v/9//z//P/9//n/+//9//3//v/+/wEA
BgATACkAPwBWAHEAkACrALsAwAC7AK0AmgCFAGwATQA1ACsAJQAbAA8ACgAGAAcACgAM
AAwADAAKAAQAAAD7//r/+v/7//z//f/8//v/+v/4//f/9v/4//r/+v/6//v/+v/5//j/
9f/3//b/9f/4//n/+v/6//b/9v/3//f/+P/4//j/+f/5//f/9//2//X/9f/1//X/9//5
//n/+f/4//f/9v/1//j/+P/4//j/+P/3//b/9v/2//X/9P/0//f/+P/4//j/9//3//b/
9f/2//b/9v/2//b/9//3//j/9v/1//X/9P/3//j/+P/5//f/9f/0//X/9f/1//T/9P/0
//X/9f/1//L/8f/y//H/8//z//T/9P/z//H/8P/w//D/8f/x//H/8//z//L/8v/x//L/
8//z//f/9//4//n/9//4//r//P8AAAIAAwADAAMAAwAEAAQAAgACAAQABAAGAAcACAAI
AAcABgAFAAYABgAGAAgACAAJAAkACAAIAAcABwAHAAYABwAIAAkACQAHAAcABwAHAAgA
CQAJAAoADAAKAAkACAAGAAQABgAHAAgACgALAAoACAAIAAgACQAKAAoACgAKAAoACwAL
AAwACQAJAAkACAALAAsACwAMAAoACQAJAAgACQAJAAkACAAJAAgACAAJAAcABwAIAAgA
CQAKAAkACgAIAAcABwAGAAYABwAHAAcABwAHAAgACQAIAAgACAAHAAgACQAJAAkABwAG
AAUABQAIAAgACAAHAAgACAAIAAgABwAGAAcABgAJAAgACQAJAAYABQAFAAUACAAIAAgA
CAAIAAgACAAIAAcABgAHAAYABwAIAAgACAAFAAUABQAGAAYABwAHAAcACgAJAAcABAAE
AAQABAAEAAcACAAJAAoACAAGAAQAAwAEAAcACQAKAA0ADQALAAsACQAJAAkACgANAA4A
DwAQAA8ADQAMAAsADgAQABIAEgAUABUAFQATABAADwAPABAAEQASABMAEwAQAA8ADQAM
AA8AEAASABIAEgARAA4ADAAIAAcABwAIAAkACgAKAAoABwAFAAQABAAGAAgACAAIAAYA
BgAFAAQAAwACAAIAAwAFAAUABQADAAIAAAAHABQAJQA5AE8AaACFAKAAswC/AL4AtQCp
AJgAgwBmAEcAMwArACMAGQATABAAEAATABYAFAAUABIACgAEAAIAAAAAAAEAAwADAAMA
AQD///3//P/8//z//f8AAAEAAgAAAP7//P/6//z//////////////////v/6//r/+//7
//3//v///wEAAAD9//z/+v/8//3//v/////////9//v//f/9//3//f/+//7//v/+//z/
+//6//r//P/9//7/AAD+//7//f/8//r/+//7//v//f/+////AAD+//3/+//6//3//f/+
//7//v/+//3//f/8//v/+//9///////+//7//P/7//n/9//4//n//P/9//z/+//7//r/
+P/3//f/+P/5//v//P/9//z/+//5//j/+v/8//7/////////AAABAP//AAACAAQACAAK
AAsACwAJAAkACgAKAAwADAAOAA4ADwAPAA8ADgANAAwACwAMAA0ADgARABIADgANAAsA
CgALAA0ADwAQAA4ADgAOAA0ACwALAAsACwANAA8AEAASABEADgAMAAoACwAKAA0ADwAP
ABAAEAAOAAwADAAMAA0ADwAQABEAEgAQAA8ADQAMAA4ADwAQABAAEgARABAAEAAOAA0A
DQAMAA4ADwAQABAADgAMAAsACwAMAA0ADwAQAA4ADgAMAAwACwALAAwADAAOAA8ADwAP
AAwACwALAAsADQAOAA8ADwAPAA8ADgANAAoACgAKAAsADQAOAA8ADwANAAwACwAKAAwA
DAAOAA4AEAAOAA4ADQAMAAsACwALAA0ADgAPABAADQAMAAsACgAMAAwADgAOABIADgAO
AA0ADAALAAoADQAOAA8AEAANAAwACwALAAoADQAPABAAEgATABIAEwARABEAEQASABQA
FAAUABQAEgARABEAEQASABQAFgAWABoAGwAbABkAGAAXABcAGAAaABoAGgAZABYAFQAT
ABIAFQAWABgAGAAaABkAFgAUABAADwAPABAAEgASABEAEAANAAsACgAKAAoADAAMAAwA
DgAOAA0ADAAJAAgACAAJAAsACwALAAsACAAIAA0AGAApAD8AWQByAI8AqAC9AMkAzADB
ALEAoACLAG4ATQA7ADUALQAjAB0AGgAYABkAHAAeABwAGgAUAA4ADAALAAoACgALAAsA
CwAJAAcABQAEAAQABAAFAAgACQAKAAcABgAFAAQABAAHAAcABwAJAAkACQAIAAQABAAF
AAUACAAIAAgACQAHAAUABQAEAAYABwAIAAkACQAJAAcABQAGAAUABAADAAUABgAHAAgA
BgAFAAQABAAFAAUABQAGAAgACAAHAAYABQAFAAQAAwAHAAgACQAKAAcABwAGAAYABwAH
AAgACAAKAAoACQAJAAYABQAFAAcACAAJAAkACgAIAAcABQADAAUABQAHAAcACAAHAAcA
BgAFAAMAAgACAAMABQAGAAcABgAFAAMAAgAFAAYABwAHAAsACwAMAA0ACwAMAA4AEAAU
ABYAFwAXABUAFQAWABYAGAAYABoAGgAdAB0AHQAcABkAGAAXABgAGQAaAB0AHgAbABsA
GgAaABoAGwAcABwAHAAcABwAGwAZABkAGQAZABwAHQAdAB4AHgAcABsAGgAcABoAHAAd
AB8AIAAgAB4AHQAcABsAGwAdAB4AHwAgAB0AHQAcABwAHAAdAB4AHgAgAB8AHgAeABwA
GwAbABoAHgAfACAAIAAeABwAGwAbABkAGQAaABoAHAAcABoAGgAXABcAGAAYABkAGwAc
AB0AGgAZABkAGQAZABoAGwAbAB0AHQAcABsAGAAYABgAGQAbABwAHQAdABoAGgAaABoA
GAAYABoAGgAgACAAHAAbABoAGQAYABsAHAAdAB4AHQAcABsAGwAaAB0AHwAgACIAIwAi
ACMAIgAhACAAIAAkACQAJAAkACQAIwAjACMAJAAmACgAKAAsAC0ALQArACgAJwAnACgA
KgAqACoAKQApACkAKAAoACgAKAApACgAKwArACkAKAAjACEAIAAgACIAIgAhACAAIQAf
AB4AHgAdAB4AHQAcAB8AIAAgACAAHgAcABsAGwAbAB0AHQAfACAAIAAlADAAQwBXAG0A
hgClAMAA1wDhAN4A0wDDALAAmQB8AGEATwBHAEEAOQAxACwAKgArAC4AMgAyADAAKgAm
AB4AHQAcABwAHQAeAB8AHgAdABwAGgAZABgAGgAcABwAHAAdABwAGwAaABkAGwAaABkA
GgAbABwAHAAYABgAGQAZABwAHAAcAB0AHQAbABsAGgAYABkAGgAbABwAHQAcABsAHAAb
ABoAGQAbABwAHQAeAB4AHQAcABwAGwAbABsAHAAdAB4AHgAeAB0AHQAcABsAHQAeAB8A
IAAfAB8AHgAeAB0AHQAeAB4AHwAgACAAIQAfAB0AHAAdAB8AHwAeAB4AHwAfAB4AHQAb
ABsAHQAdAB0AHQAeAB4AHQAbABoAGgAbAB0AHgAfAB8AHwAeAB4AHQAeAB8AHwAiACMA
JQAnACYAJgAnACgALAAuAC8ALwAvAC8AMAAwADAAMAAyADIANQA1ADUANAAzADIAMQAy
ADEAMgA1ADYAMwAzADIAMgAyADMANAA0ADUANgA3ADcANgA1ADQAMwA1ADcAOAA6ADwA
NgA1AA==
         </WaveFormData>
      </LeadData>
   </Waveform>
</RestingECG>
