# Supplementary material for: Detection of Left Atrial Enlargement Using a Convolutional Neural Network-Enabled Electrocardiogram
Source: Front Cardiovasc Med. 2020 Dec 17;7:609976. doi: 10.3389/fcvm.2020.609976 (PMC7773668; doi:10.3389/fcvm.2020.609976)
Supplement: Supplementary file 4 [file Data_Sheet_4.ZIP › normal3/1802032116_1540_0000000H.XML]

<?xml version="1.0" encoding="Windows-1252"?>
<!DOCTYPE RestingECG SYSTEM "restecg.dtd">
<RestingECG>
   <PatientDemographics>
      <PatientID>1802032116</PatientID>
      <PatientAge>75</PatientAge>
      <AgeUnits>Years</AgeUnits>
      <Gender>Female</Gender>
      <PatientLastName>linsunv</PatientLastName>
   </PatientDemographics>
   <TestDemographics>
      <DataType>Resting</DataType>
      <Site>1</Site>
      <AcquisitionDevice>MAC55</AcquisitionDevice>
      <Status>Unconfirmed</Status>
      <Priority>Normal</Priority>
      <AcquisitionTime>09:56:25</AcquisitionTime>
      <AcquisitionDate>08-12-2016</AcquisitionDate>
      <CartNumber>1</CartNumber>
      <AcquisitionSoftwareVersion>009C</AcquisitionSoftwareVersion>
      <XMLSourceVersion>MAC5000 v1.0</XMLSourceVersion>
   </TestDemographics>
   <RestingECGMeasurements>
      <VentricularRate>90</VentricularRate>
      <AtrialRate>90</AtrialRate>
      <PRInterval>166</PRInterval>
      <QRSDuration>78</QRSDuration>
      <QTInterval>350</QTInterval>
      <QTCorrected>428</QTCorrected>
      <PAxis>38</PAxis>
      <RAxis>-5</RAxis>
      <TAxis>9</TAxis>
      <QRSCount>15</QRSCount>
      <QOnset>227</QOnset>
      <QOffset>266</QOffset>
      <POnset>144</POnset>
      <POffset>189</POffset>
      <TOffset>402</TOffset>
      <ECGSampleBase>500</ECGSampleBase>
      <ECGSampleExponent>0</ECGSampleExponent>
   </RestingECGMeasurements>
   <Diagnosis>
      <Modality>Resting</Modality>
         <StatementCount>2</StatementCount>
         <LabelText>12SL ��ϳ���</LabelText>
      <DiagnosisStatement>
         <StmtFlag>ENDSLINE</StmtFlag>
         <StmtText>�������</StmtText>
      </DiagnosisStatement>
      <DiagnosisStatement>
         <StmtFlag>ENDSLINE</StmtFlag>
         <StmtText>���� ECG</StmtText>
      </DiagnosisStatement>
   </Diagnosis>
   <Waveform>
      <WaveformType>Rhythm</WaveformType>
      <WaveformStartTime>0</WaveformStartTime>
      <NumberofLeads>8</NumberofLeads>
      <SampleType>CONTINUOUS_SAMPLES</SampleType>
      <SampleBase>500</SampleBase>
      <SampleExponent>0</SampleExponent>
      <HighPassFilter>16</HighPassFilter>
      <LowPassFilter>150</LowPassFilter>
      <ACFilter>NONE</ACFilter>
      <LeadData>
         <LeadByteCountTotal>10000</LeadByteCountTotal>
         <LeadTimeOffset>0</LeadTimeOffset>
         <LeadSampleCountTotal>5000</LeadSampleCountTotal>
         <LeadAmplitudeUnitsPerBit>4.88</LeadAmplitudeUnitsPerBit>
         <LeadAmplitudeUnits>��V</LeadAmplitudeUnits>
         <LeadHighLimit>2147483647</LeadHighLimit>
         <LeadLowLimit>268435456</LeadLowLimit>
         <LeadID>I</LeadID>
         <LeadOffsetFirstSample>0</LeadOffsetFirstSample>
         <FirstSampleBaseline>0</FirstSampleBaseline>
         <LeadSampleSize>2</LeadSampleSize>
         <LeadOff>FALSE</LeadOff>
         <BaselineSway>FALSE</BaselineSway>
         <ExcessiveACNoise>FALSE</ExcessiveACNoise>
         <MuscleNoise>FALSE</MuscleNoise>
         <LeadDataCRC32>2714232052</LeadDataCRC32>
         <WaveFormData>
9v/2//b/9v/3//j/+f/6//f/9v/1//T/9//4//n/+v/3//b/9f/0//b/9v/2//b/+P/6
//z//v/7//r/+f/4//r/+v/6//r/+v/6//r/+v/3//b/9f/0//b/9v/2//b/+P/4//n/
+//9//3//f/+//7//P/8//7///8AAAEAAQAEAAUABwAIAAYABQAEAAMABAADAAMAAwAF
AAQAAwADAAAA///9//z/+f/2//T/8v/z//T/9f/2//b/9v/3//j/9v/1//X/9f/0//P/
8v/x//H/8v/0//b/+P/2//b/9v/4//f/9//3//T/9P/z//H/7//v/+//7//y//T/9P/2
//b/8//u/+7/7P/q/+X/4f/e/+b/9/8FABUALwBJAGUAhACbAJgAhABlAEUAKwAbABAA
CQAFAPj/9P/4//H/6f/r/+3/7v/u/+3/8f/z//H/7//t/+//7//u/+7/7v/t/+z/6f/p
/+r/6v/t//D/8f/x//H/8f/x//H/8f/w//D/7//x//D/8P/w/+7/7v/u/+7/7v/u/+7/
7v/v//D/8f/y//D/8P/w//D/9P/1//b/9//1//X/9f/1//X/9v/2//b/9//4//j/+f/3
//b/9f/4//v//f/9//3//v/+////AgAFAAcACAAKAA0AEAARABIAEgAWABgAGwAdAB8A
HwAfAB8AHwAiACMAIwAjACUAJQAlACQAIgAhAB0AGQAXABQAFAATABEADgANAA0ADQAO
AAkACQAGAAQAAwABAAEA///6//r/+//7//3/+//7//r/+f/4//j/+P/4//f/9v/1//b/
9v/1//b/9v/2//b/9//3//f/9v/2//L/9P/0//T/9P/0//T/8//1//b/+P/5//b/9v/3
//n/+P/3//b/9f/3//b/9v/1//b/+P/6//v//P/8//z//P/5//r/+v/5//j/+P/4//f/
+P/4//j/+P/6//r/+//7//z//v/6//L/9P/2//b/9v/2//b/9v/2//b/9v/2//b/9v/2
//f/+f/7//3//f/+//7//P/8//7/AAAEAAYABwAHAAYABgAFAAMABQAFAAUABAABAAEA
AQABAAIAAQABAAAA///9//z/+v/2//X/9P/0//T/9P/0//L/8P/x//L/8v/0//X/9v/3
//f/9//3//b/9f/1//X/9P/0//T/9P/0//T/9f/2//f/9//2//T/8//1//X/9f/2//X/
8v/x//D/8f/w/+z/5v/m/+n/4//c/+L/8/8FABsAOQBZAHkAkgCfAJQAfgBjAEcALwAf
ABgAEQAJAAAA+v/0/+3/6//t/+3/7P/w/+//7f/r/+//8//z//X/9f/0//P/8v/w/+7/
7f/t/+7/7v/u//D/8P/v/+3/7f/t/+3/7P/s/+3/7f/w//D/8f/y//D/8P/w//D/8v/y
//L/8v/y//L/8v/y//L/8v/y//L/9f/1//X/9f/y//H/8P/v//T/9v/3//j/9//2//T/
8//0//T/9P/4//z///8AAAEAAgACAAMABgAIAAkACQAKAAwAEAASABQAFgAaABwAHwAf
ACEAIQAhACEAIQAkACUAJQAlACcAJwAnACYAJAAjACIAHwAeABwAGQAXABQAEAAKAAkA
CAAIAAcABwAEAAIAAQD//////f/8//z//f/9//v/+f/5//j/+f/4//j/+P/7//v/+//7
//n/+P/2//b/9v/2//b/9//5//n/+P/4//T/9v/2//b/+P/4//j/9//0//T/9f/1//X/
9v/4//v/+v/5//j/9//4//j/+f/5//b/9v/2//X/+P/4//j/+P/6//z//f/9//v/+v/5
//f/+P/4//j/+P/6//r/+//7//7/+v/8/wAA/v8AAAAAAAAAAPz/+v/4//b/9v/2//b/
9v/3//n//P////7//f/9//z//f/+/wEABAAEAAYABwAHAAcACAAIAAcABwAHAAcABgAF
AAUABQAFAAYABQAFAAQAAgD///3/+v/5//n/+f/6//j/+P/4//b/9f/1//X/9P/0//X/
9v/3//T/8//y//D/9P/3//r//P/4//j/+P/4//b/9f/0//P/9f/2//b/9//2//X/9P/0
//P/8P/v/+7/9f/0/+z/6v/q/+P/2f/a/+b/9/8NACcAQwBhAIMAngCpAJ4AhgBrAEsA
LQAbABQAEQAJAAAA/P/2/+//7//z//X/8P/w//P/9f/1//H/8//w//H/8P/u/+//8P/w
//D/7//v//D/8P/u//D/8P/v/+//7//v/+//8f/y//T/9f/y//D/7//u/+//8P/x//L/
8v/y//L/8v/0//T/9P/0//b/9v/2//b/9P/z//L/8f/y//P/9P/1//n/+v/6//r/+v/6
//n/+f/6//r/+v/+//3/////////AQACAAQACAAKAAsACwAMAA0AEAARABIAFAAYABoA
HQAgACMAJAAlACcAJwAqACsAKQApACsAKwApACYAIgAfACAAHwAgACAAHgAbABcAEgAM
AAsACgAKAAcABwAEAAIAAgABAAIAAQAAAAAAAQABAP//+//5//b/9//4//r//P/6//n/
+P/3//r/+v/5//r/+f/4//f/9//4//n/+f/6//r//P/8//z/+v/6//r/+f/4//j/+f/5
//r/+v/7//3//P/7//r/+f/7//r/+v/5//f/+P/5//n/+P/4//j/+P/6//z//f/9//n/
+P/3//X/9//4//n/+v/8//z//f/9//z//P/8//r//v/9//z//v/+//7//v/9//z/+//6
//r/+v/6//r/+v/7//3///8AAAEAAwAEAAEAAAABAAIABgAIAAkACQAIAAgABwAFAAUA
BQAFAAQABAAFAAYABwAGAAUABQAEAAUAAwACAAAA/v/9//z//P/6//r/+v/4//f/9//3
//b/9//3//f/9//3//f/9//2//T/9f/2//b/9P/0//T/9P/0//X/9v/3//X/9P/y//H/
8//1//f/+v/4//b/9v/2//H/9P/0/+z/6P/n/+H/3v/m//X/BwAdADsAXwB9AJYAqQCm
AI4AawBJADEAHQAQAA0ADwAMAAQA/P/x/+//8//1//D/7v/v//P/9//3//P/8f/z//P/
8v/w//D/7//u/+3/7f/u/+7/8P/y//L/8f/x//H/8f/x//H/8P/w/+//7//u/+7/7v/s
/+z/7P/s//H/8v/z//T/9v/2//b/9v/1//T/8//y//X/9f/1//X/9f/1//X/9f/3//j/
+P/4//X/9P/y//H/8//0//X/+v/8////AAABAP///v/+/wAABQAHAAgACgAMABAAEgAU
ABQAGAAaAB0AHQAfAB8AHwAfAB8AIgAjACQAJQAoACkAKAAmACMAIQAfABsAGQAWABgA
FwAVABIADgANAAwADAAHAAcABAACAAMAAQABAP///P/8//3//f/9//v/+//6//v/+v/6
//r/+v/5//j/9//3//b/9P/0//j/+P/4//n/+f/5//j/+P/z//T/8//y//P/9P/1//X/
9v/2//f/9//2//b/9//5//v/+//7//v/+f/4//j/9//3//j/+f/5//n/+P/3//b/9v/4
//n/+f/5//r/+//7//j/+P/4//j/9v/2//f/9//6//j/9P/0//X/9v/3//j/+v/6//r/
+v/3//b/9f/0//b/9//5//v//f/9//7//v/8//z//v8AAAQABgAHAAcABgAGAAUAAwAF
AAUABQAEAAMAAwADAAMABQAFAAYABgACAP///f/6//b/9f/0//T/9v/2//b/9P/x//H/
8f/w//D/8f/y//P/9v/3//j/+P/3//f/9//2//L/8v/y//L/8P/v/+7/7f/y//T/9f/3
//b/9f/0//T/9v/0//T/9P/7//T/8P/u/+r/4//d/9j/3v/t////FQAvAE0AbwCMAJ0A
mgCEAGMAQwAtAB8AFgANAAUA/v/6//j/8//v//P/9//0//D/7//x/+//7//t/+3/7//v
/+7/8f/y//L/8v/x//H/8v/y//T/9v/2//X/9P/z//L/8f/0//T/9f/1//P/8v/y//L/
8v/y//L/8v/0//T/9P/0//L/8v/y//L/8//0//X/9v/2//X/9P/z//T/9f/2//f/9//4
//j/+P/6//r/+f/5//r/+v/6//7///8BAAEAAQAEAAQABQAIAAgACQAJAAoADQAQABEA
EgAUABgAGgAdAB0AHwAfAB8AIAAhACUAJwAkACMAJAAjACAAHgAbABkAHAAbABwAHAAd
ABsAGAAUAA8ADQALAAoABwAHAAQAAgABAP/////9//z//P/9//3/+//5//n/+P/3//b/
9v/2//X/9f/1//X/9v/2//X/9v/6//r/+v/7//n/+f/4//j/9P/2//b/9v/0//T/9P/z
//T/9P/1//X/9v/2//f/+f/4//f/9v/1//f/9v/2//X/9v/4//r/+//6//j/9v/0//T/
9v/3//f/+P/4//j/9//3//j/+f/6//z//P/9//3//P/6//j/9P/2//f/+P/4//r/+v/4
//f/9v/1//T/9f/2//f/+P/2//b/9v/2//b/9//5//v/+//7//z//P/5//j/+f/6////
AgAEAAUABAAEAAMAAQADAAMAAwACAAMAAwADAAMAAAD//////v/9//v/+v/4//b/9f/0
//T/9f/2//f/9v/0//X/9v/2//P/8//z//P/8f/x//H/8P/z//X/9//4//b/9v/2//b/
8//z//P/8//z//L/8P/v//L/8//0//b/9v/0//T/9P/1//T/8v/u/+r/5f/f/9z/3v/r
//v/DQAnAEkAaQCEAJcAnACOAHUAVwA5ACUAFgALAAUAAgAAAP7/8//v//H/8f/y//T/
8//v/+//7//x//H/8//z//L/8v/y//H/8P/t/+3/7v/u/+//8v/z//P/8f/x//H/8f/w
//D/8f/x//H/8P/w//D/8v/y//L/8v/0//T/9P/0//L/8v/y//L/8v/y//L/8v/0//X/
9v/3//X/9f/1//X/9f/2//b/9v/2//b/9f/1//n/+v/7/wAA//////3/+//9//7/AAAE
AAUABwAIAAoACwAOAA8AEAAUABgAGgAdAB8AIQAhACEAIQAhACQAJQAkACMAJAAjACQA
JAAjACMAJQAjACMAIgAeABsAFwASAA4ADQAMAAwACgALAAkACAAGAAMAAgD///z//P/9
//3////9//3//P/7//r/+v/6//3//f/9//3/+v/4//X/9P/4//j/+P/5//f/9//2//b/
9P/2//b/9v/5//r/+//7//j/+P/5//n/9v/2//f/+f/3//f/9//3//n/+P/4//f/9//4
//n/+f/3//b/9f/0//f/+v/8//3/+f/4//f/9f/2//j/+v/8//7//v///////v/8//r/
9v/4//n/+v/6//7/AAD9//z/+//6//z//P/8//z/+//6//n/+P/2//f/+f/7//7///8B
AAIA///+////AAADAAYACAAJAAkACgAKAAkACAAHAAYABAAFAAUABQAFAAQAAwADAAIA
AQD///7//P/4//f/9v/2//X/9P/z//D/9P/3//r//P/6//n/+P/3//n/+//9//7//P/7
//r/+P/2//b/9v/2//P/8//z//P/9v/2//X/9f/z//P/8//0//T/8v/y//L/8f/u/+7/
7v/s/+f/4//e/+L/7/8BABUAMQBPAG8AkACpAKwAmgB/AFsANwAjABgAEwAPAAYA/v/4
//X/8//1//P/8v/0//X/8f/v/+//7//w//P/9P/0//P/8v/w/+7/6//r/+z/7P/t//D/
8f/x//H/8f/x//H/8f/w//D/7//w//D/8f/y//D/8P/w//D/8v/y//L/8v/z//T/9f/2
//b/9v/2//b/9f/1//X/9f/y//H/8P/v//T/9v/3//j/9v/2//X/9f/2//b/9v/6//3/
///////////+//7/AAAEAAcACQAMAA4AEgAUABYAFwAaABsAHQAdAB8AHwAfACEAIQAk
ACUAJgAnACoAKwApACgAJgAlACQAIQAgAB4AHgAdABsAGAATABEADwAOAAkACQAGAAQA
AwABAAEA///6//r/+//7//3/+//7//r/9//2//b/9v/7//3///8BAAAA/v/7//r/+f/4
//f/9//3//f/9v/2//X/+P/5//r/+//8//3//f/6//r/+//7//n/+P/4//n/+f/5//n/
+f/3//b/9v/1//X/9v/3//f/+f/6//v//P/8//7///////z//P/8//v/+P/4//j/+P/7
//z//v///////v/9//r/+//9////AAD6//r/+v/6//j/+P/4//j/+f/6//v//P/7//r/
+f/4//r/+//9/////////wAAAAAAAAAAAgAEAAYACAAJAAkACAAIAAcABQAGAAcACAAI
AAUABQAFAAUABgAFAAUABAABAP///v/8//v/+//7//z/+v/6//r/+P/4//n/+v/6//f/
9//3//f/9//3//f/9v/0//X/9v/2//T/9P/0//T/9f/1//X/9f/4//j/9//3//X/9f/1
//b/9v/0//T/9P/x//T/8v/u/+j/5f/j/+L/5P/v/wEAHQA9AF8AgwCeAKsAqACUAHMA
TQAzACEAFAANAAsABgAAAPr/8//x//H/7f/u//L/8f/v/+//7//x//P/9f/1//T/9v/2
//X/9P/w/+//7//u/+3/7v/t/+v/7v/v//D/8f/y//L/8//z//P/8v/y//L/8v/y//L/
8v/0//T/9P/0//L/8v/y//L/8f/w/+//7v/y//P/9P/1//f/9//3//f/+f/6//r/+v/5
//j/9v/1//b/9v/2//r//f/////////+//7///8CAAcACQAKAAwADAAOAA4ADgATABgA
GwAfACMAJQAlACUAIgAhACMAIwAjACMAJQAlACcAKAAoACkAJwAjACEAHgAdABsAGAAU
AA0ACwAJAAgABwAHAAQAAgACAAEAAgABAP7//v//////AgABAAIAAgD9//r/+P/2//j/
+f/6//v/+//6//j/+P/4//j/+P/5//v/+//6//r/9//4//f/9v/4//j/+P/3//f/+P/6
//v/+f/4//j/+f/7//v/+//7//3//P/8//v/+v/6//r/+f/3//b/9f/0//f/+v/8//3/
/P/8//z/+//6//r/+v/6//f/9v/2//X/+v/8//7//v/7//v/+//6//j/+v/+/////v/9
//z/+//6//r/+v/6//r//P/8//z//P/6//n/+f/5//z//f///wAA/v/+/wAAAgAEAAYA
BwAHAAcACAAIAAcABQAFAAUABAAEAAUABgAHAAQAAwADAAIAAwABAAAA/v/8//v/+v/6
//j/+P/4//b/+P/5//r/+v/3//f/9//3//f/9//3//b/9P/1//b/9v/1//b/9//4//f/
9//3//f/+P/4//f/9//3//f/9//4//b/9P/0//T/8f/y//L/8P/u/+n/4f/c/+L/9f8H
ABkAMwBTAG8AjgCjAJoAhABvAFEAMwAhABgADQAHAAQAAAD4/+//6//t/+//7v/u//P/
9f/1//P/8f/x//P/8//y//H/8P/u/+z/7v/v//H/8v/y//T/9P/z//P/8//z//P/9v/2
//f/9//0//L/8f/w//H/8v/z//T/9v/2//b/9v/0//T/9P/0//L/8v/y//L/9f/1//X/
9f/3//f/9//3//j/+P/3//b/9//4//j/+f/4//j/+P/8//3/////////AgACAAMABgAJ
AAsADAAOAA4AEAAQABAAEgAWABgAGwAeACEAIgAjACEAIQAkACUAIwAjACUAJQAlACQA
IgAhACEAHwAfAB4AHQAbABgAFAAPAA0ACwAKAAcABwAEAAIAAwABAAEA///8//z//f/9
//3/+//7//r/9//2//b/9v/5//n/+f/5//n/+P/2//b/+P/4//j/+f/5//n/+P/4//X/
9v/1//T/9f/2//f/9//1//T/9P/z//X/9v/4//v/+f/5//n/+f/4//b/9f/z//b/+P/6
//v/+v/6//r/+v/6//z//f/9//r/+v/6//n/9v/2//b/9v/2//b/9//3/wAAAgD6//n/
+P/3//b/+f/6//v//P/5//j/9//2//j/+f/7//3//v///wEAAgD9//z//f/+/wMABgAI
AAkABwAGAAQAAQADAAMAAwACAAEAAQABAAEA/v/9//3//P/8//v/+//6//j/9//2//b/
9P/0//T/8v/y//P/9P/0//T/9f/2//f/9//3//f/9v/0//X/9v/2//T/9P/0//T/8f/x
//H/8f/1//b/9v/3//b/9f/0//T/8//w/+//7v/z//T/8v/u/+j/4f/b/9r/5P/1/w0A
JwA/AFcAcwCQAJ8AlgB+AF8AQwAtAB0AEAAHAAEA/v/8//b/8f/x//P/8f/w/+7/7f/t
/+v/6//v/+3/7//v/+7/7//w//D/8P/x//H/8v/y/+//8P/v/+3/7f/t/+3/7f/x//L/
9P/1//X/9P/0//T/8//y//H/8P/0//T/9P/0//P/8v/x//D/8f/y//P/9P/z//P/8//z
//P/8//z//P/9f/2//b/9v/2//b/9f/1//b/9v/2//r//f////////8AAAAAAQAEAAkA
CwAMAA4ADgAQABAAEAATABgAGwAfAB8AHwAdABsAHgAfACMAJQAlACUAJwAnACcAJgAk
ACMAIgAfAB4AHAAaABcAEwAOAAwACwAKAAoACAAJAAcABgAEAAEAAAD9//r/+v/7//v/
+f/3//f/9v/2//b/9//4//n/+f/5//n/+P/2//P/8v/1//b/9//5//f/9//2//b/9P/2
//b/9v/3//j/+f/5//f/9v/2//X/8v/y//P/9f/4//n/+v/7//r/+P/3//X/9f/2//f/
9//3//b/9f/0//f/+v/8//3/+//6//n/9//4//j/+P/4//b/+P/3//X/9v/5//r/+//8
//r/+v/6//r/+v/6//r/+v/6//v//f////z/+//7//r/+v/6//z//v8BAAQABgAHAAcA
CAAIAAcABwAHAAcABgADAAMAAwADAAIAAQABAAAA/f/7//r/+P/2//X/9P/0//L/8v/y
//D/9P/3//r//P/4//f/9v/1//f/9//3//b/9f/1//X/9P/w//D/8P/w//L/8//0//X/
9v/2//X/9f/z//P/8//0//T/8v/y//L/7//u//D/8P/s/+P/3//i/+T/7/8BABcAMQBR
AHUAmACnAKIAjABvAE0ANQAlABYADQALAAIA+v/0/+v/6//v//H/7v/w/+//7f/x//H/
7f/u//H/8v/y//L/8v/x//D/7//v//D/8P/u//D/8P/v/+//7//v/+//8P/w//H/8f/x
//D/8P/w/+//7v/t/+z/7P/s/+z/7P/u/+7/7v/u//H/8v/z//T/9f/1//X/9f/0//P/
8v/x//X/9v/2//b/9v/2//X/9f/3//j/+f/+//z//f/8//v//v/+////AgADAAUABgAI
AAkADAANAA4AEQAWABkAHQAfACEAIQAhACAAHwAhACEAIgAjACYAJwAmACQAIQAfACEA
HwAfAB4AHwAdABoAFgARAA8ADQAMAAcABwAEAAIAAQD//////f/8//z//f/9//v/+f/5
//j/9//2//b/9v/5//n/+f/5//n/+P/2//b/9//2//X/9f/3//f/9v/2//X/+P/5//r/
+v/6//r/+f/4//j/+f/5//b/9v/3//n/9//3//f/9//5//j/+P/3//b/9v/2//X/+P/4
//j/+P/4//r/+//7//v//P/9//3/+v/6//r/+v/6//j/9//3//b/+P/4//j/+P/6//r/
+v/6//v//P/9//7//P/9////AQAAAP/////+//3//v8BAAQABQAGAAYABQAGAAgACQAJ
AAgABwAGAAQABQAFAAUABQACAAEAAQAAAP///f/8//r/+P/3//b/9v/4//j/+P/2//j/
+f/6//r/9//1//P/8f/y//P/9P/0//b/9//4//j/9v/2//b/9v/1//X/9f/1//X/9P/y
//H/8f/x//H/8v/0//L/8v/y//P/8v/u/+j/5P/f/93/5P/w//3/EQAtAE8AcQCTAKQA
pQCUAHoAVwA5ACMAEwAOAA0ABQD8//j/8v/t/+3/8f/t/+r/7v/z//X/9//1/+3/6//t
/+3/7P/v//D/8P/w/+z/6//r/+r/7P/w//L/8//x/+//7f/r/+7/7v/v/+//8f/w//D/
8P/w//D/8P/w//T/9P/0//T/8v/y//L/8v/w//D/8P/w//P/8//z//P/9f/1//X/9f/0
//T/8//y//P/9P/0//X/9v/2//b/+v/8////AAABAAEAAAAAAAIABwAJAAoADAALAA4A
DwAQABIAFgAYABsAHgAhACIAIwAgAB8AIQAhACQAJQAoACkAKAAmACMAIQAeABsAGgAY
ABcAFQASAA4ACgAJAAgACAAIAAkABwAGAAIA///+//v/9v/2//f/9//4//f/+P/4//b/
9P/z//L/9f/3//n/+//5//j/9v/2//f/9v/1//X/8//z//L/8v/x//T/9f/2//b/9v/2
//X/8v/y//P/8//w//D/8f/z//X/9f/1//X/9f/0//T/8//z//T/9f/1//j/+P/4//j/
9f/2//b/9f/3//j/+f/5//b/9v/2//b/9v/2//f/9//6//j/9v/0//L/8v/y//L/8//0
//X/9v/1//T/8//y//P/9f/4//v/+v/5//n/+P/3//j/+//+/wAAAgADAAMAAQACAAIA
AQADAAMAAwACAP///////////v/9//3//P/7//n/+P/2//P/8f/v/+7/8f/y//P/8v/w
//H/8v/y//P/8//z//P/8//z//P/8v/x//H/8f/w/+//8P/x//L/8P/v/+7/7f/s/+z/
6//r/+3/7f/t/+7/8P/u/+7/7v/x/+7/7P/s/+j/4f/d/9r/3v/v/wEAFwA3AFsAdwCM
AJkAlAB6AFcAOQAnABkADAAHAP//+P/0/+z/4//j/+n/6f/o/+j/5//n/+3/7f/r/+3/
7//v/+7/7f/s/+r/6P/o/+n/6//s/+r/7P/s/+v/6f/p/+n/6f/s/+z/7f/t/+3/7P/s
/+z/7P/s/+z/7P/u/+7/7v/u/+z/7P/s/+z/7//w//H/8v/x//H/8f/x/+//7//v/+//
7//w//D/8P/y//L/8f/x//P/9P/1//r/+P/5//j/9//6//r/+//+/wMABQAGAAgABwAK
AAsADAAOABIAFAAXABUAFQATABEAFQAXABwAHwAfAB8AIQAhAB8AHgAcABsAGAAVABQA
EgAPAA0ACgAGAAYABwAIAAoABQAFAAIAAAD+//v/+v/3//T/9P/1//X/9f/z//P/8v/v
/+7/7v/u/+3/7f/t/+3/7v/u/+3/7v/x//L/8//1//T/8//x//D/7v/w//D/8P/u/+7/
7v/t/+z/7P/t/+3/7//w//L/9f/0//P/8v/x//H/8P/w/+//7//w//H/8f/w//D/8P/w
/+7/8P/x//H/8f/y//P/8//u/+r/7P/0//L/8v/y//L/8v/x//D/7//u//H/8v/z//T/
9P/1//f/+f/4//f/9//2//b/9v/4//r/+v/6//n/9//7//7/AAABAAAA///+//z/+v/5
//j/9//3//f/+P/4//T/8f/v/+z/7P/t/+7/8P/u/+7/7v/s/+7/7//w//D/7//v/+//
7//u/+3/7P/q/+z/7f/u/+7/6v/q/+r/6v/q/+v/7P/t/+7/7v/t/+3/7P/r/+r/6v/s
/+r/6v/q/+v/6P/q/+r/3v/X/9n/1v/U/9//9f8NACUAPwBbAHoAkwCWAIQAaQBJACsA
FwAIAAEA/f/6//b/8v/p/+f/5//n/+L/4v/j/+P/5f/n/+f/5v/n/+b/5P/m/+b/5f/k
/+T/5f/n/+j/6P/q/+r/6f/p/+n/6f/p/+j/6P/p/+n/6f/o/+j/6P/o/+j/6P/o/+f/
5v/l/+T/5v/m/+b/5v/m/+b/5v/m/+j/6f/q/+v/7f/t/+3/7f/s/+z/6//q/+v/7P/s
/+3/7P/s/+z/8P/x//P/8//z//X/9v/4//z//P/9//3//v8AAAQABgAIAAkADAANAA8A
EwAVABUAFQAVABUAGAAZABcAFwAZABkAHAAcABsAGwAYABUAFAASAA8ADQAKAAYABAAD
AAIAAgD9//3/+v/4//n/9//3//X/8f/w//D/7//x/+//7//u/+//7v/u/+7/7v/t/+z/
6//t/+z/6v/q/+r/6v/q/+v/6//r/+r/6v/p/+z/7f/u/+v/6v/p/+f/6f/q/+z/7f/q
/+j/5//n/+r/6//s/+3/7f/s/+z/6//p/+r/6//r/+3/7v/v//D/7f/u/+7/7f/w/+7/
7v/u/+v/6v/p/+j/6P/o/+j/6P/s/+7/8P/y//H/8f/y//P/8//z//T/9P/y//L/9P/2
//X/9v/2//X/9v/4//n/+f/3//f/9//2//X/9f/1//X/9P/z//P/8v/v/+3/7P/q/+r/
6f/o/+j/5//m/+X/4v/k/+f/6v/s/+r/6f/o/+f/5f/l/+X/5P/n/+n/6//s/+n/6P/n
/+b/5P/j/+L/4f/j/+T/5P/l/+f/5//n/+j/6v/o/+j/6P/d/9j/2P/Y/9b/1f/P/8z/
0P/f//H/BQAfAEEAZQCCAJUAlACAAF8APQAhAA8ABAABAPv/8v/s/+z/6f/j/+P/5f/i
/+D/4//h/+H/4//h/9//4f/h/+D/4P/g/9//3v/d/93/3v/e/9z/3v/e/93/3f/d/93/
3f/c/9z/3f/d/97/3v/f/+D/4P/g/+D/4P/k/+T/5P/k/+T/5P/k/+T/4f/g/9//3v/g
/+H/4v/j/+P/4//j/+P/5f/m/+b/5v/n/+j/6P/p/+b/5P/i/+T/6P/r/+z/7f/s/+z/
7f/w//P/9f/2//j/+v/+/wAAAgACAAYACAALAAsADQANAA0ADQANABAAEQARABEAEwAT
ABQAFAATABMAEQANAAsACAAJAAcABAAAAP7//f/8//z/9//3//T/8v/v/+3/7f/r/+b/
5v/n/+f/6f/n/+f/5v/m/+b/5//o/+j/5//m/+X/5f/k/+L/4v/h/+D/3//f/+D/4f/h
/+L/4v/k/+T/5P/m/+b/5v/l/+L/4v/j/+P/4v/i/+P/5f/j/+P/4//j/+H/4P/g/9//
4f/g/w==
         </WaveFormData>
      </LeadData>
      <LeadData>
         <LeadByteCountTotal>10000</LeadByteCountTotal>
         <LeadTimeOffset>0</LeadTimeOffset>
         <LeadSampleCountTotal>5000</LeadSampleCountTotal>
         <LeadAmplitudeUnitsPerBit>4.88</LeadAmplitudeUnitsPerBit>
         <LeadAmplitudeUnits>��V</LeadAmplitudeUnits>
         <LeadHighLimit>2147483647</LeadHighLimit>
         <LeadLowLimit>268435456</LeadLowLimit>
         <LeadID>II</LeadID>
         <LeadOffsetFirstSample>0</LeadOffsetFirstSample>
         <FirstSampleBaseline>0</FirstSampleBaseline>
         <LeadSampleSize>2</LeadSampleSize>
         <LeadOff>FALSE</LeadOff>
         <BaselineSway>FALSE</BaselineSway>
         <ExcessiveACNoise>FALSE</ExcessiveACNoise>
         <MuscleNoise>FALSE</MuscleNoise>
         <LeadDataCRC32>2304419662</LeadDataCRC32>
         <WaveFormData>
AAAAAAAAAAD9//z/+//6//3//v///wAAAgACAAIAAgD///7//f/8//7/AAACAAQAAQAA
AP///v8BAAIAAwAEAAEAAAD///7/AAAAAAAAAAAAAP7//P/8//z//f///wEABQAIAAoA
DAAKAAkACwALAAwADAANAA0ADAANAA0ADgAMAAoACQAHAAkACgAJAAgABgAGAAcACQAI
AAgACAAGAAkABwAHAAgAAgD///3//f/9//7//f/9//n/+P/4//f/+//8//3//v////7/
/P/8//j/+P/4//j//P/8//v//P/6//r/+v/9//v/+//6//f/+v/4//n/+//7//v/+//7
//3//f/9////AQD///n/+f/6/wAAAgD///3/AQAJABYAIwAxADsASABkAHYAcwBjAFEA
QAAmAAIA4//S/8z/yf/K/8b/wf/B/8X/z//a/+f/8f/3//r/+f/6//j/9//2//b/+P/5
//r/+f/4//j/9//3//n/+f/5//j/+f/7//3//f/8//v/+v/5//7//v/9//z/+f/4//j/
+f/4//r/+//7//z//f/+/////f/8//z/+//9//3//f/8//3//P/8//3//f8AAAAAAAAB
AAAAAQADAAAA//8AAAIABgAHAAcABgAIAAgACAAJAAsADgAOAA8AEQATABUAGAAXABUA
FwAWABkAGgAbABwAGgAaABoAGgAZABsAHAAcAB0AGwAaABkAFwAWABQAEQATABQAEwAR
AA0ACgAKAAoACQAIAAcABAAGAAQABAAFAAMAAgACAAIABQAGAAYABAACAP///v/+//3/
/P/7//z/AQAAAAMABgABAP////8AAAEAAgADAAMAAAD///3//P/9/wAAAQADAAIAAgAD
AAUAAgACAAIAAAADAAQABAADAAQAAwACAAIABAAHAAkACQAJAAkACAAJAAYABQADAAAA
BAAGAAcABwAFAAUABQAFAAIAAwACAAAABgAGAAYABgAGAAIAAAAAAAEABgAKAA4ADwAO
AAwACgAJAAoADgAQABIAEgATABMAEQAPAA4ADgAOAA8AEQASABMAEQANAAkABgAHAAkA
DAAOAAwADAAKAAoABQAEAAQAAgACAAMABgAFAAAA+//3//T/9v/5//v/AAAAAAAAAAD/
//7//P/8//z/AAACAAQABAABAP3/+//4//v//P8AAAIAAQABAP/////8//z//f/+/wEA
AgADAAMAAQD9//v//f8DAAkACwAIAAQAAAD7//n//f8LAB4ALQA3AD8AUABqAHQAZQBR
AEMANAAeAAQA5//S/8r/x//C/7z/vf/F/8//2//m//P/+f/5//r/9//2//n/+//9/wAA
AAD///7/+//4//j/9//3//3///8BAAIA///9//v/9//4//n/+v/7//3//P/6//j/9//2
//b/9//7//7/AAABAP///f/7//n/+v/8////AQD+//3//P/6//r/+v/7//3///8CAAIA
AgD///z/+//7//7///8CAAYACAAJAAkACAAHAAYABQAFAAkADgAQABMAEAAPAA4ADgAS
ABMAGAAaABsAGgAZABgAFgAWABYAFgAYABsAHQAeABkAFQASAA8AEQASABIAEQAPAA4A
CwAHAAYABAAFAAYACAAIAAgABgACAP7//P/7//3//v8AAAIAAAAAAP///P/9//v/+//8
////AAABAAQAAgD8//r/+P/4//n//P8AAP7//v/+//3/+//7//r/+v/8/wAAAgAFAAEA
/v/8//v//P/+/wAAAAACAAIAAQD///z/+//6//r///8DAAYABwADAAEA/v/9//3///8A
AAAABAAEAAMAAQABAAEAAQABAAgACQAIAAgABgADAAIAAQAAAP///v///wEAAAACAAQA
AwAFAAYABwAJAAsADgAPABAADQANAAwACQALAAwADgAQAA4ADQALAAkACQAHAAUABAAF
AAcACgAMAAoACAAEAAIAAQACAAQABAACAAEAAgD///7/+//5//j/+f/7//z/AAD+//z/
+v/3//j/+P/6//z/+//8//3//P/8//n/+P/2//f/+P/8//7/+//5//X/8//0//b/+f/8
//n/+P/3//X/9f/3//f///8FAAUA///+//z/9v/z//f/AQAPACAALQA3AD8ATgBiAGoA
WQBJAD8AMAAWAPb/1//A/7r/u/+6/7z/w//N/9f/4f/o/+v/7//w//L/8P/w//T/9//6
//7//P/5//b/8f/0//b/9//5//r/+f/4//b/9v/3//j/9//4//n/+v/7//z/+v/3//T/
9//4//r//f/8//z/+//5//n/+f/5//n/+//8//7////7//n/9//0//j/+v/9/wEAAQAC
AAAA/v/+//z//P/9////AQAFAAoACgAJAAcABAAGAAgACgANAA0ADgAMAAsADQANAA0A
DgATABUAGwAeAB0AGgAXABQAFwAaAB0AIAAdABsAGAAUABUAEwASABEAEwAUABQAEwAQ
AA4ACgAFAAcABgAIAAoABwAGAAUAAgADAAAA//////z//P/9//7//P/8//v/+P/7//v/
/f8AAP7//P/6//r//P/4//j/+P/5//v///8EAAEA/v/7//f/+P/7//3/AAD9//7//f/9
//v/+v/6//v//f8AAAMABAACAAAA/f/5//z//f/+/wAAAAABAAEA///9//3//P/9//3/
//8AAAAAAQAAAP7/+//8////AgAFAAUAAwABAP7/+v/9/wAAAQACAAMABAD///z/+//7
//7/AgAGAAcABgAGAAYABwAHAAoACwAMAA4ADwAPAA0ADAAKAAkACAAKAAsACwALAAwA
CQAGAAQAAwADAAQABAAFAAYABQAGAAMAAgACAAAAAQABAAMAAQAAAP3/+//6//f/9//2
//j/+//8//3//f/6//b/9P/y//f/+v/9//7/+v/3//b/9P/y//L/9f/2//j/+f/4//n/
9P/0//X/9v/3//j/+f/5//f/+f/3//f/+f/7//v//P/+//z/9//1//n/AwAMABkAKwA7
AE4AZgBuAF8ASQA1ACYAFAD6/9//zP/G/8f/xP+8/7n/u//F/9P/4v/v//X/9//4//X/
9P/x//H/8f/y//T/9f/2//X/9f/2//b/9//4//n/+v/6//n/+f/5//f/9f/1//X/9f/4
//j/9//2//X/9P/0//X/+f/8//7////8//v/+v/5//b/9v/3//f/+v/7//z//P/7//r/
+v/7//r//P/7//r/+//6//v//f/+////AgAGAAYABwAHAAYABAAEAAQABQAJAA4AEAAT
ABEAEQARABIAEQARABUAFgAYABgAGAAYABYAFgAWABYAFwAZABoAGgAYABUAEwARABEA
EgASABEAEQASABEADwAMAAgABwAGAAgACAAIAAYABwAEAAMAAwABAAAAAAAAAAIABAAF
AAQA///7//n/+P/7//z//f8AAAIA/v/+//7//P/7//z//v8AAAAAAAD///z/+//5//j/
+v/+/wAAAwACAAAA//////7/AAACAAIABwAIAAgABwAEAAEA/v/8////AwAGAAcABgAF
AAMAAwABAAMABAAEAAcACAAIAAcAAwABAP///f8CAAMABAAGAAYABgAGAAYAAgAAAAAA
AQADAAYACQAJAAgACAAIAAkADQASABUAGAAWABUAEwAPABEAEAAQABAAEgATABMAEwAR
AA0ACQAGAAcACQAMAA4ADQAMAAkACAAGAAYABwAGAAQAAwAEAAEA///7//j/9v/5//v/
/P8AAP///v/9//v//P/6//r/+v/9/wAAAwAEAAAA+//4//T/9f/2//r//P/+/////v//
//v/+v/6//r//v8AAAIAAwD///n/9//7////AQAFAAYABAD+//n/9f/5/wcAHAAtADcA
QQBMAGAAbgBpAFkATwBAACwAEgDz/9z/0P/N/8j/wP+9/8H/yf/V/+L/6//v//D/8v/w
//D/9f/5//3/AgACAAEAAAD9//z//P/7//v/AAABAAIAAgD+//3//P/5//z//f/+////
AQAAAP7//P/9//z//P/9//z//v///////f/7//n/9//6//z///8BAP////////7/+//6
//r/+/8AAAQABQAGAAUAAgABAAEABAAFAAgADAANAA0ADAAKAAkACAAHAAcADQASABQA
FwAVABMAEQAQABMAFQAbAB4AHgAeAB4AHgAZABgAFwAWABgAGwAdAB4AGgAXABUAEwAW
ABgAGQAZABYAFAAQAAsACQAGAAYABgAHAAgACQAIAAUAAgABAAEAAQACAAQABgADAAIA
AAD8//v/+f/5//r///8AAAEABAABAPz/+//6//z//f8AAAQAAwACAAEA/////////v/+
////AgADAAUAAQD+//z/+//9/wAAAwAEAAMAAgAAAP3//v///wAAAgACAAUABwAHAAEA
///8//v//v8BAAMABAAGAAYABQADAAEAAQABAAEABAAFAAYABgADAAEA///+////AwAE
AAMAAgABAAAAAAD+//7///8DAAYACQAJAAcABgAFAAUABgAKAAwADgAMAA0ADQALAA0A
DAAMAAwADQAPABAAEQAPAAsABwAEAAUABwAKAAwADgAOAAwADAAGAAQAAwAAAAEAAQAD
AAEA/v/7//n/+P/6//v/+//+//7//v/+//3/+f/2//X/9P/5//z///8AAP3/+f/3//T/
9v/2//n/+v/6//n/9v/1//P/9P/2//j/+v/8//7////9//v/9//1//n//f///wIABAAA
APv/9f/1/wEAFAAjADMAQQBKAFwAbgBtAFcAQwA2ACgAFAD5/9z/yv/H/8L/uv+3/7v/
w//N/9j/5f/x//L/9P/y//L/8//1//f/+v/6//n/+P/1//b/9v/1//X/+f/7//3//v/7
//n/9//z//X/9f/1//X/+f/6//r/+v/3//b/9v/3//j/+v/7//v/+f/3//X/8//2//j/
+//9//3//f/9//z/+v/4//f/9//5//z//P/8//z/+v/6//v/+//7//3/AAAEAAUABQAE
AAMAAgABAAEABgAMAA8AEwARAA8ADQAMAA4ADwAUABYAGgAaABoAGgAXABYAFQAUABYA
GQAbABwAGgAXABUAEwATABQAFAATABIAEgAQAA0ACgAGAAUABAAFAAYABwAGAAIA/v/8
//v/+v/6//v//P/9//7//v/8//v/+f/5//r//P/8//z//v/9//j/9//2//X/9f/3//r/
/P/8//z/+//3//f/9v/2//j//P/+/wEA/f/6//j/9//4//r//P/8//7//v/9//v//P/7
//r/+v/8////AQABAP7//f/7//v/+//9//7//v8AAAAA///9//v/+//7//v/AAABAAIA
AgD9//v/+f/4//n//P/+//7//v/+//r/+P/4//n/+//+/wEAAQAEAAQABAAFAAMABgAH
AAgACAAJAAkABwAHAAYABgAGAAgACQAJAAkABgADAAAA/v/9//3//v/+////AAD//wAA
+//6//r/+P/3//f/+f/3//f/9f/0//T/8v/z//P/9v/0//T/9P/z//T/8v/y//L/8//0
//X/9P/z//H/8f/w/+3/7P/u/+7/8//1//X/9//y//D/7//u/+3/7v/v/+//9f/z//H/
8f/x//P/9f/2//j/+v/3//H/8//7/wYAEwAjADUARgBeAGoAXwBLADkAJgAQAPT/2f/E
/8D/wf+8/7b/tf+3/73/x//U/+H/6//w//L/8P/w/+z/6//q/+r/7v/v//D/7//t/+z/
6v/p/+z/7f/u/+7/7v/v//D/7//u/+3/7P/r/+//8P/w//D/7v/s/+v/6//t//D/8v/z
//T/8//y//H/7v/u/+//7//w//H/8v/y/+//7v/u/+//7//y//L/8v/0//L/8v/z//H/
8f/z//b/+v/7//v/+v/6//r/+v/7//7/AgADAAUABQAFAAUABgAGAAUACAAIAAwADgAQ
ABIADgAOAA4ADgANAA8AEAAQAA8ADQAMAAsACAAIAAcABQAHAAgABwAFAAIA/v/9//z/
/P/8//z/+v/5//b/9f/1//L/8v/z//T/9//4//j/9v/1//P/8//0//b/9v/2//j/+P/0
//T/9P/w/+//8P/y//P/9P/1//X/9f/1//T/9P/z//b/9//5//j/9v/1//X/9f/2//f/
9v/6//r/+f/3//T/8//y//L/9v/5//v/+//5//n/+P/5//f/9//2//T/+f/6//r/+f/5
//n/+f/5//n/+f/5//j/9//3//f/+P/x/+//8P/0//f/+P/5//r/+P/2//b/9//3//r/
/f/9////AAABAAMAAQACAAEAAAADAAUABgAFAAUABAAEAAQAAwADAAIAAQABAP///f/8
//v/+//8//z//v/+//z//P/3//b/9v/0//P/8//1//P/8//x//D/8P/v/+//7v/w//H/
8v/z//P/8f/u/+3/7P/u//D/8v/y//H/7//v/+7/6//q/+z/7P/v//H/8f/z/+//7v/u
/+7/7//w//H/8f/z//P/8//v/+//8f/1//b/+P/2//P/8//3/wEADgAXACEAMQBGAF4A
aABbAEUALwAcAAYA7P/V/8T/vv+//7j/rv+r/7P/v//J/9T/3//r/+7/8P/u/+7/7P/t
/+7/8P/z//P/8//x/+//7v/s/+v/7v/v//D/8P/x//H/8f/v/+3/7f/t/+3/8v/y//H/
8P/v/+7/7v/v/+7/8P/x//H/8P/v/+7/7f/t/+7/8P/x//L/8//0//T/8f/w//D/8f/x
//T/9P/0//X/9P/1//f/9v/1//b/+P/8//3//f/8//7//v/+////AQAEAAQABQAGAAcA
CAAKAAkACQANAA4AEQASABMAFAAPAA4ADQAMABAAEwAVABYAFAARAA8ADQAMAAwACwAJ
AAoACgAIAAUAAAD8//v/+v/7//z//f/8//7//P/8//3/+f/4//j/+P/6//r/+f/2//X/
8//z//T/9v/2//b/+P/4//T/9P/0//P/8//1//j/+f/6//v/+//4//f/9f/0//X/+P/5
//v/+f/4//j/+f/3//j/+f/4//3//v/+//3/+//5//f/9v/4//v//f/9//v/+//6//v/
+v/7//v/+v///wAAAAD///v/+f/3//X/+v/9/wAAAgAAAP///v/+//X/9//6//7/AgAB
AAAA///+//n/9v/1//X/+v8AAAYACQAIAAYABAADAAUACAAJAAoADAANAA0ACwAKAAgA
BwAGAAcACQAKAAsACAAFAAIAAAACAAMABQAGAAgACAAGAAYAAQAAAAAA/v8AAAEABAAD
AAEA/f/6//j/9//3//b/+P/7//z//f/9//n/9v/1//T/9//6//3//v/6//f/9v/0//T/
9P/3//j//P/9//z//f/3//b/9v/2//n/+v/7//v/+f/3//X/9f/3//3/AQACAAQAAgD/
//n/+f8FABYAJwA1ADsARABeAHAAaQBXAEsAOgAoABAA9f/a/8z/yf/G/8D/uf+7/8X/
0//e/+n/9f/3//j/9f/0//T/9f/2//j/+//7//v/+f/2//b/9f/1//v//f///wAA/v/9
//z/+f/4//f/9v/1//r//P/9//7/+v/4//f/9//4//r/+//7//r/+f/4//f/+P/6//3/
///////////+//r/+P/3//f/+/8AAAIABAADAAAA/////wEAAQADAAYACgALAAsACgAJ
AAgABwAHAAoADgAPABEAEQARABEAEgAVABUAGQAaABwAHAAcABwAGAAYABgAGAAaAB0A
HwAgABwAGQAXABUAFwAYABgAFwAWABYAFAARAA4ACgAJAAgACQAKAAsACgAHAAQAAwAD
AAAAAAABAAIAAwAEAAQAAgAAAP3//P/8////AAABAAQAAgD+//7//v/9//3///8CAAIA
AgACAAEA/f/9//z//P/7//7///8BAAEAAAAAAAEAAAACAAQABAAIAAgABwAFAAIAAQAA
AAAAAgAFAAcABwAGAAUAAwADAAEAAwAEAAQACAAIAAcABQACAAEAAAD//wYACQAKAAcA
BgAFAAQAAwACAAMABQAFAAgACwALAAsACgAJAAkADQASABUAGAAUABMAEQANAA8ADgAO
AA4ADwARABIAEwAPAAsABwAEAAcACQAMAA4ACwAKAAcABgAEAAQABQAEAAMAAwAFAAMA
///7//j/9v/4//v//f8CAP///v/9//v//P/6//r/+v/9/wAAAwAEAP//+//5//b/9//4
//z//v///////f/9//j/+P/5//r/+//8//3//f/7//f/9f/5//3///8BAAIAAgD+//v/
+f/9/wsAHAArADkAQQBQAGYAcABlAFMAQwAwABwABADn/9D/yP/H/8D/vP+7/73/yf/X
/+L/6f/x//L/9P/y//L/8//1//f/+v/5//n/+f/3//X/9P/y//H/9//5//v//P/4//f/
9v/z//X/9//5//v/+//6//j/9v/1//T/9P/1//f/+v/8//3/+//5//f/9f/3//j/+v/7
//v/+//7//r/9//2//b/9//6//7///8AAP3/+v/5//n/+v/7//7/AgACAAMAAwACAAQA
BAAEAAUACgAOAA8AEQAQAA8ADgAOAA8ADwATABQAFgAWABYAFgAUABQAFAAUABYAGQAb
ABwAFwATABAADQAOABAAEQARAA4ADgAMAAkACQAGAAYABgAGAAYABgAEAAAA/P/6//n/
+f/6//z//v8AAAAA///8//n/9//3//j//P/8//z//v/7//b/9f/0//b/9//6//7//P/8
//z/+//5//n/+P/4//v//v///wEA/f/6//j/9//5//z///8AAAEAAAD+//v/+P/3//b/
9v/6//3///////3//f/8//3//f///wAAAAABAAAA/v/7//f/+f/9////AgACAAIAAgAC
AP3/+v/5//n//v8CAAYABwAGAAYABgAHAAYACAAIAAgACwANAA4ADQAKAAgABwAGAAgA
CQAJAAkABgADAAAA/v8AAAEAAwAEAAQABAACAAIA/f/8//z/+v/7//v//f/7//n/9f/y
//D/8//1//b/+v/4//j/+P/3//T/8v/y//L/9v/4//r/+v/3//P/8f/u/+7/7v/x//L/
9f/1//P/8//u/+7/7//w//L/9P/2//f/8//v/+3/8f/z//X/+/8AAP7/+P/z/+3/7f/7
/wwAGwApADUAQgBYAGYAXQBLADsAKAAUAPr/3//I/77/vf+6/7L/rf+z/7//y//c/+n/
7f/v//D/7f/s/+7/7//w//L/8//z//P/8f/v/+7/7P/r/+//8f/z//T/8v/x//D/7f/u
/+//8P/x//T/9P/z//L/7v/s/+v/6//t//D/8v/z//T/8//y//H/7//w//L/8//z//P/
8//y/+//7v/u/+//8//2//b/9v/4//b/9v/3//X/9f/3//r//v///////v/9//z/+//7
////BAAGAAkABwAHAAcACAALAAsADwAQABAAEAAQABAADAAMAAwADAAPABEAEgASABEA
DwAOAA0ADwAQABAADwANAAwACQAFAAAA/P/7//r//v8AAAIAAgAAAPz/+v/5//j/+P/5
//r/+v/6//n/9v/z//H/8f/y//b/+P/6//7/+//2//X/9P/x//H/8//2//n/+v/7//v/
9//3//b/9v/5//z//f////n/9v/0//P/9v/4//r/+v/9//7//v/9//v/+f/3//b/+///
/wIAAwD///3/+v/5//r//f///wAAAAAAAP///f/5//f/9//5//r//f/+////AAD7//j/
9//3//v/AAAFAAcACAAIAAgACQAIAAoACgAKAAwADQANAAsACAAGAAUABAAGAAcABwAH
AAgABQACAAAA/v///wEAAgAEAAQAAgACAP7//P/7//j/9//3//n/9//4//X/8//y//T/
9f/1//j/+P/4//j/9//z//D/7//u//P/9v/5//r/+P/1//T/8v/w//D/8//0//f/9//1
//X/8f/w//D/8P/0//b/+P/5//f/8//z//P/9f/5////AgAAAPr/9//3////CwAYACMA
LQA9AFYAbABqAFUAQwAxABoA/v/g/8n/wP/A/7//uv+y/7P/v//N/93/6v/z//H/8f/y
/+//7v/u/+//8P/y//T/9f/2//X/9P/0//P/8//z//P/8//y//P/8//z//H/8//z//P/
8//3//j/+P/4//T/8v/x//H/8//2//j/+f/2//X/9P/z//H/8v/0//X/9//5//v//P/3
//T/8v/x//T/+P/5//r//P/6//r/+//5//n/+//+/wIAAwADAAIAAgACAAIAAwAGAAoA
CwANAAsACwALAAwADwAPABMAFAAWABYAFgAWABQAFAAUABQAEwAVABYAFgAUABEADwAN
AAsADAAMAAsADQAOAA0ACwAHAAQABAAEAAIAAgACAAAAAQD+//3//f/8//z//f/+/wAA
AAD///z/+v/3//b/9v/7//z//f8AAP7/+v/6//r/+P/3//j/+v/9//7///////r/+f/3
//b/+v/+/wAAAwD+//z/+//7//r//P/+//7/AQACAAIAAQD+//3//P/8////AwAGAAcA
AgABAP////8BAAMABAAEAAcACAAIAAcAAwABAP///f8AAAEABgAGAAUABAADAAIAAgAA
AAAAAQADAAYACQAJAAkACAAHAAcACwAQABMAFgATABMAEgAPAA8ADgAOAA4AEAARABEA
EQAPAAsABwAEAAYACQANABAADQAMAAkACAAHAAYABgAEAAMAAwAFAAMAAQD9//r/+P/7
//3//v8CAAIAAgACAAEAAAD+//7//v8CAAQABgAGAAEA/f/7//j/+//8/wAAAgAAAP//
/P/7//j/+P/5//r//v8AAAIAAwD///v/+////wMABQAHAAgABgAAAPn/9/8BABEAIAAt
AD8ASQBWAGgAdABtAF0ATQA+ACgADADt/9b/zP/L/8j/wv+//8X/z//X/+T/7//1//j/
+v/4//j/+v/7//z//v/////////9//z//P/7//v///8BAAMABAACAAEAAAD9//7///8A
AAEAAQAAAP7//P/8//z//f///wEABAAGAAcAAgD///z/+f/7//7/AgAFAAQAAwACAAAA
/f/8//z//f8CAAYABwAIAAcABAADAAMABAAFAAgADAALAAsACgAIAAkACgALAA0AEAAU
ABUAFwAWABUAFAAUABcAFwAbABwAHAAcABwAHAAcABwAHAAcAB8AIQAiACIAHgAbABkA
FwAZABoAGgAZABcAFgATAA8ADgAMAA0ADgAQABAAEAAOAAsABgADAAEAAgAEAAcACgAI
AAYAAwD+//7//f/+/wAAAwAEAAUACAAFAAAA///+/wAAAQAEAAgABwAGAAUAAwACAAMA
AwAEAAUACAAJAAsABQACAAAA//8DAAYACQAKAAsACgAIAAUABQAFAAUABgAHAAkACgAJ
AAYABQADAAMABgAJAAsADAAIAAQAAwADAAQABQAGAAcACAAHAAYABwAJAAkACgALAAkA
DAAOABAAEwASABQAFAAUABQAFQAVABMAFQAUABQAFAASABEADwANAA4ADQAMAAwACQAJ
AAoACgALAAwACwAMAAsACgAKAAgABQADAAMA//8BAAEAAgAEAAIAAQD//wAAAgACAAIA
AQABAAAAAQACAAEAAAD///z//f/9////AAD+//7/AQACAAIAAQD+//3//f/+/wAAAgD/
//7//f/7/wEAAQAFAAkAAwD9////AgAAAAAA//8BAAUADQAYACUAMQA7AEIAWAByAHkA
aQBXAEQALgASAPP/2P/K/83/0P/M/8X/w//H/8//2P/l//H/9//6//n/+v/4//f/9v/2
//r/+//8//v/+//8//z//f/8//v/+v/4//v//f///////v/9//z/+//8//z/+//6//v/
+v/6//v/+v/6//n/9//6//v//P/9//r/+v/7//v//f/9//3//P/9//z//P/9//3//v/8
//r//v/+/wAAAwABAP////8AAAQABQAFAAQABQAGAAcACQAIAAoACQAJAA0ADwARABQA
EwARABMAEgAWABYAFgAWABcAGAAZABoAFwAXABYAFAAWABUAFQAVABIAEgARAA8ADgAO
AAwACQAIAAYABwAIAAUABAADAAAAAgAAAAAAAQD+//z/+//6//v//P/8//r//P/7//z/
/v/9//r/9//2//r/+P/6//z/+P/3//j/+v/7//z//f/9//v/+//6//r/+P/6//r/+//5
//j/+P/5//j/+v/8//z/AAAAAP///f/9//3//f/+//7///////3//P/9//3///////3/
/P/6//z//P/8//z//P/8//7/AQAAAAIABAADAAcACAAJAAsACAAKAAoACgAKAAsACwAJ
AAsACgAKAAoACAAHAAUAAwAGAAUABAAEAAIAAQABAAAAAAAAAP7//v/+//7////+//n/
9//3//P/9v/1//X/9v/z//P/8v/0//T/9P/0//P/9f/0//X/9v/1//b/9//2//f/9f/1
//T/8v/w//H/8P/y//P/8v/z//L/8v/z//T/8v/y//L/8f/v/+3/8f/1//X/9f/1//T/
8v/y//H/9f/5/wUAEAAZACEAKwA6AFIAZgBjAFUARwA0ABgA+P/b/8L/vP/B/8L/vv+7
/73/w//L/9b/3//p/+3/8P/v//D/7f/t/+3/7v/v/+//7//t/+3/7v/u/+//8P/v/+7/
7P/v//H/8//z//D/7//u/+3/8v/y//H/8P/y//L/8//1//L/8v/x/+//8P/x//L/8//x
//D/8P/v//D/8f/y//L/8v/y//P/9f/1//b/9P/y//P/8v/z//X/8//z//X/+P/4//n/
+f/4//v//P/9//////8CAAIAAwAGAAcACAAKAAkABwAJAAgACgAKAAoACgALAAwADQAO
AAwADQANAAwADAALAAsACwAIAAgABwAFAAUABgAFAAMAAwAAAAAAAAD+//z/+v/2//n/
+P/5//v/+P/2//X/9P/1//b/9v/0//T/8//0//b/9P/y//D/8P/y//D/8v/0//H/8f/z
//b/9v/2//b/9f/0//X/9f/2//P/9P/z//P/8//0//b/+f/4//j/+P/2//b/9v/1//P/
/P/7/w==
         </WaveFormData>
      </LeadData>
      <LeadData>
         <LeadByteCountTotal>10000</LeadByteCountTotal>
         <LeadTimeOffset>0</LeadTimeOffset>
         <LeadSampleCountTotal>5000</LeadSampleCountTotal>
         <LeadAmplitudeUnitsPerBit>4.88</LeadAmplitudeUnitsPerBit>
         <LeadAmplitudeUnits>��V</LeadAmplitudeUnits>
         <LeadHighLimit>2147483647</LeadHighLimit>
         <LeadLowLimit>268435456</LeadLowLimit>
         <LeadID>V1</LeadID>
         <LeadOffsetFirstSample>0</LeadOffsetFirstSample>
         <FirstSampleBaseline>0</FirstSampleBaseline>
         <LeadSampleSize>2</LeadSampleSize>
         <LeadOff>FALSE</LeadOff>
         <BaselineSway>FALSE</BaselineSway>
         <ExcessiveACNoise>FALSE</ExcessiveACNoise>
         <MuscleNoise>FALSE</MuscleNoise>
         <LeadDataCRC32>2596053866</LeadDataCRC32>
         <WaveFormData>
BgAGAAYABgAFAAQAAwACAAMABAAFAAYABAAEAAQABAACAAIAAgACAAMABAAFAAYABQAE
AAMAAgAEAAQABAAEAAMAAgABAAAAAgACAAIAAgADAAMABAAEAAMABAAFAAUACAAIAAYA
BgAEAAQABgAHAAgACAAHAAMAAQD+//3//f/6//n/+P/3//b/9//3//j/9f/1//b/9//4
//r/+v/7//3//v///wAA/v/+//////8AAAEAAgACAAAA/v/+////AAACAAIAAgAEAAIA
AQABAP//AAACAAMABQAFAAQAAwABAAAAAAAAAAEAAgACAAEAAgABAAIAAwACAAMAAgAC
AAIABAAGAAoADQAPABAAFQAaABoAGAAWABQADQAAAPL/4f/V/9H/0//U/9b/2P/g/+r/
9v/+/wYAEAAdACYAKAAkACMAJwAlAB0AEgAMAAsACwALAAoACQAHAAYABQAFAAQABwAH
AAcABwAHAAYABgAGAAYABgAFAAQABgAGAAYABQAFAAUABQAFAAgACQAJAAgABwAGAAUA
BQAGAAcABgAFAAYABwAGAAYABQAEAAMAAwAFAAYABgAFAAUABQAFAAUABQAEAAQABAAG
AAYAAwABAP///v/+/wAAAAAAAAAA/v/8//v/+f/5//b/9v/1//X/9f/z//L/8v/t/+z/
6//q/+z/7f/s/+v/6//q/+r/6v/q/+r/6//r/+7/7//w//H/8f/w//H/9f/2//b/9//3
//n/+f/6//v/+v/7//z//P/9//3//v///////////wAAAQACAAMAAwD///3//f/9//z/
/f/+////AgABAAIAAQAAAP////8AAAAAAAAAAAAAAAABAAEAAgABAAAAAQAAAAEAAQAC
AAEA/////wAAAQABAAIAAgABAP///v/+/////f/9//////8AAAAAAAAAAP///v/+/wAA
AAAAAP///v8AAP////////3//v/+/wAAAAAAAAAAAAAAAP3//f/8//z///8CAAQABgAE
AAIAAgACAAIABAAFAAYABgAFAAEA/v/5//b/9P/z//X/9//5//n/9v/0//P/8f/z//T/
9f/4//r/+v/7//z//P/8//z//f8AAAIAAwADAAAA///9//z//f/+/wAAAgACAAIAAgAC
AAAA////////AgAEAAUABQAEAAIAAAD//wAAAAAAAAMAAgACAAEAAQD//////////wMA
AwAEAAQABAAEAAYACQANABIAGQAeABwAGAAWABAABQD4/+z/4f/T/8//0//U/9D/0P/W
/+L/7v/6/woAGAAhACgAJAAeAB0AIQAhAB0AFgASAA0ACwAJAAgABwAFAAcABwAIAAgA
CQAJAAkACQAGAAQAAwACAAYACAAJAAoACQAIAAcABQAFAAUABQAFAAYABwAHAAYABQAE
AAMAAwAHAAkACQAJAAcABwAFAAQABgAGAAYABwAFAAYABgAFAAUABQAFAAUACAAIAAkA
CgAHAAYAAgD//wAAAAABAAQABAAEAAQAAgD+//3/+//7//z//P/7//v/+f/1//L/8P/w
//D/8P/w//H/8f/v/+3/7f/s/+z/7P/t/+7/8P/x/+//7//v/+//8v/y//T/+f/4//j/
+f/5//v/+//8//3//f///wEAAgAAAP///////wAAAQACAAQABAAEAAQAAwADAAEAAQAB
AAQABQAGAAcABQADAAMAAQABAAEAAgAEAAQABAAEAAQAAQABAAAAAAABAAIABQAGAAQA
AwADAAEAAQABAAIAAwADAAQABAADAAEAAAAAAAEAAwADAAUABQABAAAA///+/wAAAAAB
AAQABAAEAAMAAgACAAEAAQABAAMABAAEAAQABAADAAIAAQAAAAAAAQABAAIAAwAEAAQA
BAAEAAIAAgACAAMABgAIAAoABwAFAAAA/P/7//r/+v/7//n/+f/5//f/9//2//b/9f/2
//j/+v/+//3//P/8//z//f/+////AQAAAAIAAwADAAMAAwACAAIAAQACAAQABgAGAAQA
AgAAAAAAAQADAAUABQAGAAYABQAFAAQAAwADAAMABAAFAAkACAAGAAMAAQABAAMABQAH
AAgABwAHAAYABAAGAAgADQATABoAHQAgABwAFgAUABAABwD6//D/4f/V/9P/0//S/9T/
2P/g/+z/+P8CAAwAFAAdACAAHgAcACEAIwAhAB0AFgAQAAsACQAJAAgABwAFAAYABwAJ
AAoACAAHAAYABQAGAAYABwAIAAgACAAHAAYABgAGAAYABQAHAAcABwAHAAUABQAEAAIA
BAAEAAQABQAEAAUABAADAAEAAQD///7///8AAAEAAwABAAAA/v/7//z//f/+///////+
//7//v/8//z/+f/3//r/+v/7//7/+//6//n/9v/1//X/9P/1//P/8v/w/+//7P/p/+f/
5v/n/+j/6f/q/+r/6f/m/+P/4//k/+b/6P/n/+b/5v/l/+f/5//n/+f/6f/q/+3/8//x
//D/8P/v//L/8//1//f/9P/1//b/9v/0//P/8//z//X/9f/1//b/9v/2//b/9f/2//X/
9v/3//b/9f/0//P/9P/z//T/8//0//X/9//6//f/9v/1//T/9v/3//f/+P/3//b/9//2
//b/9f/1//P/9P/1//f/+f/4//j/9//1//f/9v/2//f/9f/1//f/9//1//T/8//y//P/
9P/2//r/9//2//T/8v/1//X/9v/3//b/9v/3//b/9P/2//b/+P/4//j/+P/1//X/9P/0
//j/+v/7//z//P/6//r/+v/6//z//f/+///////8//r/9f/y//D/7//x//H/8f/v/+//
7v/u/+3/6v/q/+r/7P/w//D/8f/y//L/8v/y//P/9v/4//n/+f/5//n/+P/4//T/9P/1
//b/+v/6//r/+v/2//X/9f/1//j/+v/7//v/+//6//n/+f/4//j/+P/7//7//v/9//3/
+v/5//j/9//5//n/+v/6//7//v8AAAMABwAKAA8AFAAUABIADgAKAP//8v/i/9H/x//D
/8n/zP/O/9D/1v/g/+j/8v/+/woAFQAcABwAGAAZABkAFQANAAgAAgABAAEAAQAAAP//
/f/7//v//P/8/////////////f/8//z//P/9//7//v/+/wAAAAAAAP///f/9//3//f8A
AAEAAQAAAP3//P/7//v///8BAAEAAQABAAEA///+//z//P/8//3//v8AAAEAAQD9//3/
/f/9//z//P/9//7/AAAAAP3/+//9//z//P/+//7//v/+//z/+P/3//X/9f/2//b/9f/1
//L/7//t/+z/6v/q/+r/6v/r/+v/6f/n/+P/4v/i/+L/5f/m/+j/6f/r/+v/6//r/+r/
6v/s//H/9P/0//X/9f/1//X/9v/3//X/9//5//r/+v/5//n/+f/4//f/9v/2//j/+v/8
//3/+f/3//f/9//6//v//P/9//3/+//7//n/9//3//j/+v/8//z//P/8//n/+f/4//j/
+v/6//z//P/+//3//f/7//n/+f/6//v//f/+//7//f/8//r/+f/5//v/+//9//3//P/8
//z//P/5//j/+P/6//v//P/8//z/+//5//j/9//3//r//P/+//z//P/8//z/+//7//r/
+v/8//7///8AAP///P/7//r/+//+/wAAAgACAAEA/f/6//b/9P/z//P/9f/1//X/8//y
//D/7//t/+7/8P/y//b/9//2//b/9v/2//b/9v/3//n//P/+/////v/9//v/+v/6//r/
+//8//z//P/8//z/+v/5//n/+f/8//7///////3//P/7//v/+v/6//r//f8AAAAA////
//v/+//7//v//////wAAAAD+//7//v8BAAcADAATABoAHAAWABAACgADAPj/7P/f/9P/
zf/N/87/zP/K/9D/3v/s//j/BAAOABcAHgAgABoAFwAbAB0AGQAUAA4ACQADAAIAAAD+
//v//f///wIABAADAAMAAwADAP///v/+//7/AQACAAIAAgABAAAA///9/wAAAQACAAMA
AgADAAMAAgD///7//f/9/wEAAwADAAMAAQABAP///v///wAAAQADAAIAAgABAP///f/9
//3//f8AAAAAAQACAAEAAAD8//n/+v/6//v//v/8//z//P/6//j/9//1//X/9v/2//X/
9f/z/+//7P/q/+n/6v/r/+z/7P/r/+j/5f/l/+T/5P/k/+f/6P/q/+v/6P/n/+b/5f/o
/+r/7v/1//X/9P/0//P/8//z//T/9f/3//n/+//8//r/+f/5//n/+//7//v//P/7//z/
/f/9//v/+f/5//n/+//9////AQAAAP3//P/5//v/+//8//7//v/+//7//v///////v/+
//7//v8AAAAA///9//z/+f/6//v//f////7//v/9//v/+//6//r/+//9//3///////v/
+v/5//j/+v/6//v//v/8//z/+//6//r/+f/5//n/+//8//7//v/6//r/+f/5//n/+//8
//z//P/8//z/+f/5//j/+P/8//7///8AAP7//P/8//z/+v/8//3//v8BAAEA/v/8//b/
9P/z//P/9f/1//X/8//y//D/7//t/+3/7v/v//L/9v/2//f/+P/3//b/9f/1//j/+v/7
//v/+//7//r/+v/4//j/+f/6//7//v/+//7/+v/5//n/+f/8//7///////3//P/7//v/
/P/8//z////+//7//f/9//v/+//7//v//////wAAAAAAAAAA/v8BAAUACAARABgAHAAY
ABQADgAFAPr/8P/l/9f/z//P/9D/zP/M/9D/2P/m//T/AAAMABcAIgAkAB4AGQAbAB0A
GQAUAA4ACQAHAAYABAACAP//AQABAAIAAgADAAMAAwADAAEAAAAAAAAAAwAEAAQABAAD
AAIAAQD//wEAAQABAAEABAAFAAUABAABAAAA////////AQABAAEAAQABAP///v8AAAAA
AAABAAMABAAEAAMA//////////8AAAAAAQACAAAAAAD9//v//f/8//z//v8AAAAAAAD+
//r/+f/3//f/9//4//j/+f/1//H/7v/s/+z/7P/s/+z/7//v/+3/6//n/+b/5v/m/+f/
6P/q/+v/6f/p/+n/6f/s/+z/7v/z//b/9v/3//f/9f/1//b/9//5//v//f/+//z/+//7
//v//f/9//3//v///wAAAQABAP///f/9//3///8BAAMABQAEAAEAAAD9//3//f/+/wAA
AgACAAIAAgD//////v/+////AAADAAQAAwABAAAA/f//////AAABAAEAAgACAAEA///+
//7///8BAAEAAwADAAEAAAD///7//v/+////AgAAAAAA///+/wAA////////AQACAAQA
BAAAAAAA//////3/AAACAAIAAgACAAEAAQAAAAAAAAACAAMABAAFAAQABQAGAAUABgAG
AAYACAAHAAMAAAD8//r/+f/5//n/+f/5//f/9//2//b/9f/0//T/9P/2//n/+v/8//7/
/v/+//7////+/wAAAQABAAIAAwADAAQAAAAAAAEAAgACAAIAAgACAAIAAQABAAEAAAAC
AAMAAwAEAAQABAAFAAMAAgABAAMABQAGAAYABwAEAAMAAgABAAMAAwAEAAQACAAKAAoA
CwALABAAFQAaABwAHAAaABYADQAAAPD/4f/T/8//0//U/9T/1P/a/+b/8P/0/wAADgAb
ACYAKAAgAB8AIQAfABcAEgAOAAsACwANAAwACwAJAAgABwAHAAYACAAJAAoACwAIAAYA
BQAEAAUABgAGAAYABwAIAAkACQAHAAcABwAHAAgACQAJAAgACQAIAAcABwAHAAkACQAJ
AAsACwAJAAgACAAIAAgACQAJAAoACgAJAAUABQAFAAUABgAGAAcACAAKAAoABwAFAAQA
AgABAAIAAwAEAAUABAAAAP///f/9//7//v/9//3//P/5//f/9v/y//L/8v/y//T/9f/0
//P/7//u/+7/7v/t/+7/8P/x//P/8//z//P/8f/w//H/9f/5//r//P/9//v/+//8//3/
/f///wEAAgACAAEAAQABAAEAAQABAAIABQAGAAcABwADAAEAAQABAAIAAwAEAAUABwAF
AAUAAwACAAEAAQACAAIAAgACAAIAAwADAAIAAgACAAIABAAEAAQAAwADAAEA/////wAA
AQADAAQABAADAAEAAAAAAAEAAQABAAMAAwACAAIAAgACAP///v/+/wAAAQACAAIAAgAA
AP//////////AAACAAIAAAAAAP/////9//v/+//+/wAAAAAAAAAA//////7//v/+/wAA
AQACAAQAAgACAAIAAAACAAMABAAGAAUAAQD+//r/+P/3//f/9f/1//X/8//0//T/9f/1
//P/9P/1//j//P/8//3//v/+//7//v////7/AAABAAEAAwADAAIAAgD+//7///8AAAQA
BAAEAAQAAgABAAEAAQABAAIAAgABAAMAAgABAAEAAAAAAAAAAwAGAAYABQAFAAEAAQAB
AAEAAwADAAQABAAGAAYACgALAA0AEgAXABwAHgAcABgAEgAHAPr/7P/b/83/y//P/9T/
1v/a/+D/6v/y//j/BAAUAB8AJgAmACIAHQAdABkAFQAQAA4ACwALAAsACgAJAAcABQAF
AAYABgAJAAkACQAJAAkACAAIAAgACAAIAAcABgAIAAgACAAHAAUABQAFAAUABwAJAAoA
CgAJAAgABwAHAAcACQAJAAkACwALAAkACAAHAAYABQAFAAcACAAIAAcABQAFAAUABQAG
AAYABwAIAAoACgAHAAUABAACAAEAAgAFAAYABwAGAAIAAQD//////P/8//v/+//8//n/
9//2//L/8v/y//L/9f/1//P/8f/v/+7/7v/u/+//8P/y//P/8//z//P/8//y//L/9P/5
//z//P/9//3/+//7//z//f/9////AQACAAMAAwAEAAUAAwABAP///v8AAAIABAAFAAUA
AwADAAMABAAFAAYABwAHAAUABQADAAEAAQACAAQABgAGAAYABgAFAAUABAAEAAQABAAG
AAYACAAHAAcABQAEAAMAAwADAAUABgAGAAUAAwACAAIAAwADAAMABQAFAAQABAAEAAQA
AwACAAIABAAGAAYABQAEAAIAAQABAAEAAQACAAQABAADAAQABAAFAAEAAQABAAEAAgAE
AAQABAAEAAIAAQD///7/AQAEAAYACAAIAAYABgAGAAQABgAHAAgACgAJAAUAAgD9//r/
+P/3//n/+f/5//f/9//2//b/9f/z//T/9f/4//z//P/9//7//v/+//7////+/wAAAQAB
AAMAAwACAAIAAAAAAAEAAgAGAAYABgAGAAMAAQAAAP//AgAEAAUABQADAAIAAQABAP7/
/v/+/wEABAAEAAMAAwABAAEAAQABAAUABQAGAAYABgAGAAYABwAJABAAFwAeAB4AHAAY
ABQACwD+//L/4//X/9H/0//W/9T/1P/Y/+L/7v/4/wQAEAAZACQAKAAiABsAHQAfABkA
FAAOAAsACwAKAAgABgADAAUABQAGAAYABwAHAAcABwADAAIAAgACAAUABgAGAAYABAAE
AAQAAwADAAMAAwADAAYABwAHAAYAAwACAAEAAQAFAAcABwAHAAUABQADAAIAAgACAAIA
AwAFAAYABgAFAAIAAQAAAP//AgACAAMABAACAAIA///9/////v/+/wAAAgACAAIAAAD9
//v/+P/3//j/+P/3//f/9v/z//H/8P/t/+z/6//q/+3/7f/r/+n/5f/k/+T/5P/n/+j/
6v/r/+v/6//r/+v/6v/q/+z/8f/z//T/9v/3//X/9f/2//f/+f/7//3//v/+//3//f/9
//3//f/9//7///8AAAEAAQD9//v/+//7//7///8AAAEA///9//3/+//9//3//v8AAAIA
AgACAAIAAAD///3//P/9//7/AQACAAAA//////3//////wAAAQADAAQABAADAAAA/v/9
//3//f/9//////////7//f/8//r/+v/7//7/AAAAAP///v/+//3//f/9//v//v8AAP7/
/v/+//7//f/9//z//P8AAAIAAwAEAAMAAAD///7///8CAAQABgADAAEA/P/4//b/9P/z
//P/9f/1//X/8//y//D/7//t/+7/8P/y//b/+P/4//n/+v/6//r/+v/7//7/AAABAAEA
/v/9//v/+v/6//z///8CAAMAAgABAAAA/P/7//v/+//9/wAAAgADAAIAAAD+//3//f/+
////AwACAAIAAQABAP//////////AQABAAIAAgACAAAAAgAFAAsAEgAXABwAHAAYABQA
DAADAPb/7P/d/9P/0f/V/9T/0P/S/9j/5v/w//z/CgAWAB8AJgAkAB4AHwAhAB8AGwAW
ABIACwAHAAcABgAFAAMABQAFAAYABgAHAAcABwAHAAMAAgACAAIABAAGAAcACAAFAAQA
AwABAAIAAwAEAAUABAAFAAUABAADAAIAAQABAAQABwAIAAkACAAHAAQAAgAEAAQABAAF
AAMABAAEAAMAAQABAAEAAQAEAAQABQAGAAQABAABAP/////+//7/AAAAAAAAAAD+//z/
+//5//n/+f/6//r/+//5//X/8v/w/+7/7v/u/+7/7//v/+3/6//p/+j/6P/o/+r/7P/v
//H/8P/v/+7/7f/w//D/8v/3//j/+P/5//n/9//3//j/+f/6//3/AAACAAEA///+//3/
/v///wAAAgABAAIAAwADAAEA////////AQADAAUABwAEAAEAAAD9//7///8BAAQABAAE
AAQABAABAAEAAAAAAAEAAgAFAAYABAADAAMAAQABAAEAAgADAAMABAAEAAMAAgAAAP//
//8AAAEABAAFAAEAAAD///7//v/+////AgACAAIAAQAAAP7//f/9/wEABAACAAIAAgAC
AAAA///9//z///8CAAQABgAEAAIAAgACAAIABAAFAAYACAAHAAMAAAD7//j/9v/1//f/
9//3//X/9f/0//T/8//z//T/9f/4//z//P/9//7//P/8//z//f///wIABAAFAAQAAwAB
AAAA/v/+////AAAEAAQABAAEAAAA////////AQAEAAYABwAGAAQAAgABAP7//v/+/wEA
BAAEAAMAAwABAAEAAQABAAUABQAGAAYACAAIAAYABwALABIAGQAgACAAHAAWABAABwD6
/+7/3//T/8//0f/S/9T/1v/c/+b/8P/4/wYAFgAhACgAJgAgAB0AHQAZABUAEgAQAA0A
DQALAAoACQAHAAcABwAIAAgACQAJAAkACQAFAAQABAAEAAYACAAJAAoACAAIAAgABwAH
AAcABwAHAAoACwALAAoABwAGAAUABQAHAAkACQAJAAkACQAHAAYABgAGAAYABwAHAAgA
CAAHAAMAAwADAAMABgAGAAcACAAGAAYAAwABAAMAAgACAAQABAAEAAQAAgAAAP///f/9
//7//v/9//3/+v/3//X/9P/0//T/9P/0//X/9f/z//H/7v/s/+v/6v/s/+7/8f/z//H/
8f/x//H/8v/y//T/+f/4//j/+f/5//f/9//4//n/+v/9/wAAAgAAAP//////////////
/wAAAQACAAMAAwD///3//f/9////AQADAAUABAABAAAA/f/9//3//v8AAAIAAgACAAIA
AQABAAAAAAAAAAAAAgACAAAA//////3//f/9//7///8AAAIAAwADAAIAAAD/////AQAB
AAMAAwABAAAA///+//7//v///wIAAgACAAEAAAD+//3//f/9//7///8AAAEAAgAAAP//
/f/8//7/AAABAAIABAACAAIAAgACAAQABQAGAAQAAwD///z/+P/2//X/9f/z//P/8//x
//L/8v/z//P/8f/y//P/9v/6//r/+//8//z//P/8//3//P/+/////////////v/+//z/
/P/9//7/AAAAAAAAAAD8//v/+//7//7/AAABAAEAAQAAAP/////8//z//P///wIAAgAB
AAEA/f/9//3//f8BAAEAAgACAAQABAAEAAcACwASABkAHAAaABYAFAAMAP3/7v/e/9H/
yf/N/9P/1P/W/9z/5P/s//D/+v8IABQAHQAiABwAGAAZABcAEwANAAoACAAHAAUABwAG
AAUAAwABAAEAAgACAAQABQAGAAcABAACAAEAAAABAAIAAgACAAQABAAEAAMAAQABAAEA
AQADAAUABgAGAAQAAgAAAP//AQADAAMAAwAFAAUAAwACAAAAAAAAAAEAAgAEAAUABQAB
AAEAAQABAAIAAgADAAQABgAGAAMAAQD///7//v8AAAAAAAAAAP7//P/7//n/+f/4//j/
9//3//b/8//x//D/7P/s/+z/7P/u/+//7v/t/+v/6v/q/+r/6f/q/+z/7f/t/+3/7f/t
/+7/7v/w//X/9//4//r/+//6//n/+f/5//n/+//9//7/AAD////////9//3//f/+/wEA
AgADAAMAAAD9//z/+//+////AAABAAEA//////3/+//7//z//v8AAAAAAAAAAP3//f/8
//z//f/+/wEAAgAAAP/////9//3//f/+////AAACAAMAAwACAAAA//////3//f//////
/f/8//v/+v/8//z//f8AAAIAAgABAAAA///9//z/+//7//z//v8AAP7//v/+//7//f/9
//z//P/+/wAAAQACAAEA/v/9//z///8CAAQABgADAAEA/P/4//b/9P/z//P/9f/1//X/
8//w/+7/7f/r/+7/8P/y//b/9v/2//f/+P/6//r/+v/7//7/AAABAAEA/v/9//v/+v/6
//r/+//8//z//P/8//z//P/7//v/+//9/wAAAgADAAEA/v/7//n/+f/6//v///////7/
/P/7//v/+//7//v//////wAAAAAAAP7/AAADAAcADAAVABoAGAAUAA4ACAD9//L/5v/Z
/9H/z//P/87/zv/Q/9b/4v/u//r/BgAUAB0AIgAgABoAFwAZABkAEwAMAAgABQADAAEA
AAD///3//f/9//7//v///////////////v/+//7/AQACAAIAAgD///7//f/7//3//f/9
//3//v///////v/9//z/+//7////AQABAAEA///9//n/9v/4//r//P////7//v/9//v/
+f/5//n/+f/8//z//f/+//v/+v/2//P/9v/2//f/+v/4//j/+P/2//T/8//x//H/8v/y
//H/8f/t/+n/5v/k/+X/5v/n/+j/6P/n/+T/4f/h/+D/4P/g/+P/5P/m/+f/5v/l/+T/
4//l/+b/6f/v/+//7v/u/+3/7//v//D/8f/y//X/+P/6//f/9f/0//P/9P/1//b/+P/4
//j/+P/3//f/9f/1//X/+P/5//r/+//6//f/9v/z//b/9//5//z//P/8//z//P/6//n/
9//2//n/+v/9//7/+//5//j/9f/2//f/+f/7//v//P/8//v/+v/4//f/9//3//f/+f/5
//f/9v/1//T/9v/2//f/+v/4//j/9f/0//T/9v/2//b/9v/2//f/9//4//j/+P/3//b/
+f/4//n/+v/4//r/+//8//r/+f/1//L/8f/w//D/8f/v/+3/6//n/+j/6P/p/+n/5//o
/+n/7P/w//D/8f/y//T/9P/0//X/9f/2//b/9f/2//f/9//4//b/9v/3//j/+f/4//f/
9v/3//f/+P/5//j/+P/3//X/9//4//n/+//4//j/+P/7//n/+P/2//X/9v/3//j/+f/4
//f/9//2//r//P8AAAMAAwAGAAsAEAASABAADAAMAAcA/P/u/93/z//H/8f/yP/K/8z/
0v/e/+r/8v/6/wQADwAaACAAHgAbAB0AHQAXABAACAABAP//AAAAAAAA///9//3//v/+
/////////////v/+////AAD+//7//f/8//3//v///////////////////////v/8//z/
/P/8//3//v////7//f/+/////v/+//z//P/8//3/+//8//z/+//6//v//P/9//3//P/8
//z//f/+//z/+//5//j/+P/6//r/+v/6//j/9//3//b/9//0//L/7//t/+7/7f/t/+7/
6//q/+n/6P/p/+n/5//l/+b/5v/n/+j/5f/k/+T/4//m/+f/6P/p/+r/6v/s//H/8f/w
//D/7//y//P/9f/3//T/9f/2//b/+f/5//r/+//6//n/+P/4//f/+P/5//n/+f/5//v/
/f/7//v/+//7//z/+//8//v/+f/5//r//P/6//r/+v/6//r/+//7//z/+//6//v/+v/7
//v//P/7//n/+f/6//v/+//8//z/+//9//z//P/9//r/+f/6//n/+v/6//r/+v/8//r/
+f/2//j/+P/4//j/+P/5//n/+v/5//r/+v/6//z/+v/6//r/+v/8//3//v/9//v/9v/y
//H/8P/w//H/8P/v/+7/6//s/+z/7f/t/+v/7P/t//D/8v/y//P/9P/1//b/9//5//n/
+v/6//n/+v/7//v//P/3//b/9v/2//j/+P/4//j/+P/5//v//f/8//z/+//5//r/+v/6
//v/+P/4//j/+//6//r/+f/5//j/+f/6//v/+v/5//n/+P/6//z/AAADAAUACAANABIA
EgAOAAwADAAFAPj/6v/Z/8n/w//F/8j/yv/O/9b/4P/q//D//P8GAA8AFgAYABYAFwAZ
ABUADwAKAAIA///9//7//v/+//3//f/9//7//v/9//3//f/9//z//P/9//7//P/8//v/
+v/9//7///////z/+//6//n/+v/7//v/+v/6//r/+v/7//r/+//6//n//P/9//z//P/7
//r/+f/5//n/+v/6//n/+P/5//r/+//5//j/+P/4//n/+v/4//f/9f/0//T/9v/0//T/
9P/y//P/8//y//P/7//u/+z/6//r/+n/6P/o/+T/5P/k/+T/4//j/+H/3//g/+D/4f/i
/+D/4P/h/+H/4v/j/+T/5f/l/+T/5f/p/+r/6v/r/+v/7f/t/+7/7//u/+//8P/w//H/
8f/y//P/8f/x//H/8v/z//T/9f/1//X/8//z//P/8f/x//H/8f/0//P/9P/z//H/8f/y
//T/8v/y//L/8v/z//P/8v/y//H/8P/x//D/8//z//T/8//x//H/8v/z//H/8v/y//H/
9f/0/w==
         </WaveFormData>
      </LeadData>
      <LeadData>
         <LeadByteCountTotal>10000</LeadByteCountTotal>
         <LeadTimeOffset>0</LeadTimeOffset>
         <LeadSampleCountTotal>5000</LeadSampleCountTotal>
         <LeadAmplitudeUnitsPerBit>4.88</LeadAmplitudeUnitsPerBit>
         <LeadAmplitudeUnits>��V</LeadAmplitudeUnits>
         <LeadHighLimit>2147483647</LeadHighLimit>
         <LeadLowLimit>268435456</LeadLowLimit>
         <LeadID>V2</LeadID>
         <LeadOffsetFirstSample>0</LeadOffsetFirstSample>
         <FirstSampleBaseline>0</FirstSampleBaseline>
         <LeadSampleSize>2</LeadSampleSize>
         <LeadOff>FALSE</LeadOff>
         <BaselineSway>FALSE</BaselineSway>
         <ExcessiveACNoise>FALSE</ExcessiveACNoise>
         <MuscleNoise>FALSE</MuscleNoise>
         <LeadDataCRC32>2366159350</LeadDataCRC32>
         <WaveFormData>
+v/6//r/+v/8//z//P/8//r/+v/6//r//P/8//z//P/8//z//P/8//z//P/8//z//P/8
//z//P/6//r/+v/6//r/+v/6//r/+v/6//r/+v/5//j/9//3//n/+f/6//r/+P/4//n/
+//8////AQABAAIAAwAEAAQAAAD///7//f/+//7//v////3/+v/6//n/9//3//b/9f/3
//f/9//4//f/9v/2//X/9f/0//T/9P/z//H/8f/x//H/8f/x//H/8f/x//L/8//y//H/
8f/w//L/8v/y//L/7v/u/+7/7v/u/+7/7v/u//D/8P/v/+//7f/t/+3/7f/v//D/8f/y
//D/8P/y//X/+f/9/wAACwAXACQAOgBbAIEApgDHAOgA+QDlAK0AZgAKAKX/Vv8w/zj/
Uv9w/4v/ov+y/7v/wf/L/9v/7f/6/wAAAAAAAPn/8f/u//D/8P/w//L/8//z//P/8//y
//L/8//x//L/8//z//X/9f/0//T/8v/y//L/9P/2//b/9v/2//T/9f/1//X/8//0//b/
9v/3//j/+f/6//j/+f/7//z//P/9//7//v/+//7//v8AAAEAAwAEAAUACAAJAAoACwAL
AAsADAANABEAEQATABUAFwAZABsAHQAdACEAJAAlACkALQAuADAAMQAzADUANwA3ADkA
OQA5ADoAOwA8AD0AOwA7ADsAOgA4ADUAMwAyADAALAApACgAJQAkACAAHQAYABYAEwAR
AAwACwAJAAcABwADAAIAAAD+//3//f/9//3//f/8//v/+v/6//r/+v/2//b/9v/3//n/
+f/3//b/9v/2//f/9//4//j/+f/5//j/+P/4//n/9//4//j/+P/4//j/+P/4//j/+P/5
//n/+v/7//v/+//6//r/+v/6//j/+P/4//j/+v/7//v/+v/4//r/+//7//v/+//7//v/
+v/6//r/+v/4//n/+f/5//v/+//5//f/9v/2//b/9v/2//b/9v/3//f/9f/2//b/9v/4
//n/+//8////AQABAAEA//////7//f////////////7//f/9//v/+P/4//f/9f/3//b/
9f/1//P/8//0//T/9v/3//f/9//2//b/9v/1//L/8f/w/+//8f/x//H/8P/v/+//7//v
/+//8P/w//D/8P/w//D/7v/u/+7/7v/u/+7/7v/u/+7/7v/t/+3/7f/v/+//7//w/+7/
7v/u/+7/8P/y//f/+//9/wQADQAXACIAOgBhAIkArgDVAPYAAQHfAJ8AUADw/4v/Qv8o
/zT/Tv9q/4P/mP+m/7H/u//H/9v/7f/6//7//v/6//P/6//s//D/8v/0//T/9f/1//X/
8//y//L/8//z//T/9f/1//X/9f/0//T/9P/0//T/9v/2//b/9v/2//T/9f/1//X/9//4
//r/+v/6//r/+v/6//r/+//9//7//v///wAAAAAAAAAAAAACAAUABwAIAAkACAAJAAoA
CwAOAA8AEQATABUAFQAXABkAGwAdAB8AIQAlACkALAAtAC4AMQAxADIANQA3ADkAOwA7
AD0APQA9AD0APQA9AD0APwA/AD8APgA6ADcANQA0ADIALgArACoAJwAmACIAHwAYABYA
EwARABAADwANAAsACQAFAAQAAgAAAP////////7//////////f/8//v/+v/5//r/+//9
//v/+//5//j/+P/4//n/+f/4//j/+f/5//b/9v/2//f/+f/6//r/+v/6//r/+v/6//r/
+v/7//v/+v/7//v/+//6//r/+v/6//z//P/8//z//f/9//z/+v/6//z//f/9//3//f/9
//3//P/8//z//P/+//////////v/+//7//v/+v/8//z//P/8//v/+v/6//n/+//8//z/
/P/+////AQACAAMABQAFAAUABgAHAAcABwAFAAUABQAFAAIAAQABAP///f/+//7//f/6
//j/9v/1//b/9//5//r/+f/5//j/9//4//j/+P/3//X/9f/1//X/9P/z//L/8P/x//H/
8f/x//H/8v/y//L/8v/y//L/8P/y//L/8v/y//H/8P/v/+7/8P/v/+//7//v/+//7//w
/+7/7v/u/+7/9P/2//f/+f/9/wYADwAbACwARgBpAI8AsgDXAPgA/QDXAJEAPgDe/4P/
RP8s/zb/Tv9m/33/kP+e/6v/t//H/9n/6f/w//T/9v/y/+3/7f/t//D/8f/y//D/8f/x
//H/8//y//L/8//x//L/8//z//X/9f/0//T/9v/2//b/+P/2//b/9v/2//j/+f/5//n/
+f/6//z//P/6//r/+v/6//z//f///wAA/v///wAAAAACAAIAAgAEAAMABQAGAAcACAAJ
AAoACwAOAA8AEQATABUAFQAXABkAHQAfACEAIwAjACcAKgArAC0AMQAyADQANwA5ADsA
PQA9AD8APwA/AEEAQQBBAEEAPwA/AD8APgA7ADcANAAyADAALAApACgAIwAiAB4AGwAX
ABYAFAATAA4ADQALAAkABwADAAIAAAD/////AAABAPz/+//5//f/+f/6//v//P/4//j/
+P/5//f/9//1//T/9f/2//j/+f/2//b/9//3//j/+P/4//n/9//4//j/+P/4//j/+P/4
//r/+v/7//v/+v/7//v/+//7//z//f/+//z//P/8//z///////7//P/+/wAAAQABAP//
//////////8AAAEAAgAAAAEAAQABAP////////3/AwACAAIAAAAAAAAAAAD+//7/////
////AAAAAAAA/v///wEAAgAGAAkACgALAAkACQAIAAcABwAHAAcABwAIAAcABwAFAAIA
AgABAP///f/8//v/+//7//v//P/8//7//////////P/8//z/+//5//n/+f/5//v/+//7
//r/+f/5//n/+f/3//j/+P/4//r/+v/6//j/9v/2//b/9v/4//j/+P/4//b/9f/1//X/
9f/1//X/9v/0//T/9P/0//T/9v/5////BQAOABcAIwAwAEgAaQCNALIA1wD6AAEB4QCh
AE4A8P+T/07/NP88/1b/cv+L/5z/qv+x/73/y//b/+3/+P/+//7/+v/z//H/8f/0//X/
9v/2//f/9//3//f/9v/2//f/+f/6//v/+//5//n/+P/4//j/+P/4//r//P/8//z//P/7
//v/+v/5//v//P/+//7/AAAAAAAAAAD+////AQACAAIAAwAEAAQABgAGAAYACAAHAAkA
CgALAAwADQAOAA8AEAARABMAFQAYABkAHAAfAB8AIQAjACUAJwArAC4ALwAyADcAOQA8
ADwAPQA+AD8AQwBFAEUARQBEAEMAQgBBAD8APwA/AD4APgA7ADkAOAA0ADAALQAsACkA
KAAkACEAGgAYABUAEwASABEADwANAAkABQAEAAIA/v/9//3//f/9//3//P/7//r/+v/6
//r/9v/2//b/9//5//n/9//2//X/9P/0//P/9P/0//X/9f/y//L/8v/z//P/9P/0//T/
9v/2//b/9v/2//b/9//3//j/+f/5//n/9v/2//b/9v/4//j/+P/4//n/+f/4//b/9v/4
//n/+f/5//n/+f/5//b/9v/2//b/9P/1//X/9f/3//f/9f/0//T/9P/0//T/9f/2//j/
+f/2//b/9f/0//b/9//5//r///8BAAEAAQD//////v/9/////////////P/7//v/+f/4
//j/9//1//P/8v/x//H/7//v//D/8P/x//P/9P/1//L/8v/y//H/7//v/+//7//v/+//
7//u/+v/6//r/+v/7f/u/+7/7v/s/+z/7P/q/+v/7P/t/+7/7P/s/+z/7P/u/+3/7f/t
/+3/7f/t/+7/7f/s/+v/6v/u/+7/8f/3//v//v8HABMAIAA0AFUAewCiAMkA7gD9AOkA
sQBkAAoAp/9Y/y7/MP9K/2b/gf+W/6b/s/+7/8f/1f/p//j//v/+//r/8//p/+n/7P/t
/+7/8P/x//H/8f/z//L/8v/z//H/8v/z//P/8//z//L/8v/y//L/8v/0//T/9P/0//T/
9P/1//X/9f/1//b/+P/4//j/+P/4//j/+v/7//3//v/+////AAAAAP7//v/+/wAAAQAD
AAQABQAGAAcACAAJAAwADQAPABEAEQARABMAFQAXABkAGwAdACEAJQAoACkAKQAtAC4A
MAAyADUAOAA7ADsAPQA9AD0APQA9AD0APQA9AD0APQA8ADwAOQA3ADYANAAwAC0ALAAn
ACYAIgAfABoAGAAVABMAEgARAA8ADQAKAAUAAwAAAP////8AAAEA//////7//f/7//r/
+f/4//f/+P/5//v/+f/5//f/9v/2//b/9//3//T/9P/1//X/9P/0//T/9f/2//j/+f/6
//n/+P/3//b/9v/2//f/9//4//n/+f/5//b/9v/2//b/9//4//n/+v/7//v/+v/4//j/
+v/7//v/+f/5//n/+f/4//j/+P/4//r/+//7//v/+f/5//n/9//5//j/+P/5//n/+P/2
//b/9v/2//b/+P/4//n/+f/3//j/+P/4//b/9//5//r//f///////////////v/9////
/////////v/9//3/+//6//r/+f/3//f/9v/1//X/9f/1//b/9v/2//f/9//3//T/9P/0
//P/8//z//P/8//z//P/8//y//H/8f/x//H/8f/y//L/8v/y//L/8v/w//D/8P/w//D/
8v/y//L/8v/x/+//7v/t/+7/7//w//L/8P/w//D/8P/w//T/9//5//3/AgAJABMAIAAy
AFEAeQCeAMEA6AD/APUAxwCCAC4Ayf9u/zb/LP9C/2D/ff+W/6j/s/+9/8f/0//l//b/
AAACAAAA+f/v/+7/8P/w//D/8v/z//P/8//x//D/8P/x//P/9P/1//X/8//z//L/8v/y
//L/8v/0//T/9P/0//T/9v/3//f/9//5//r//P/8//v/+v/5//j/+P/5//v//P/+////
AAAAAP7//v/+/wAAAQADAAQABQAEAAUABgAHAAoACwANAA8AEQARABMAFQAXABkAGwAd
AB8AIwAmACcAKQAtAC4AMAAxADMANQA3ADkAOwA7ADsAPQA9AD0APQA/AD8APwA+ADoA
NwA1ADQANAAwAC0ALAApACgAJAAhABoAGAAVABMAEAAPAA0ACwAJAAUABAACAP7//f/9
//3/+//7//r/+f/4//j/+P/4//j/+P/4//n/+P/3//T/8v/y//L/8//z//T/9P/1//X/
8v/y//L/8//z//T/9P/0//b/9v/2//b/9P/0//X/9f/0//X/9f/1//T/9P/0//T/9f/2
//f/+P/3//f/9v/0//b/+P/5//n/+//7//v/+//5//j/9//2//j/+f/5//n/+f/5//n/
9//3//b/9v/3//n/+v/5//j/9//2//b/9v/3//f/+f/6//r/+v/6//v//f/+/wMABQAF
AAUAAwADAAIAAQABAAEAAQABAAEAAQACAAEA/f/8//r/9//3//b/9f/1//f/9//4//j/
+P/5//n/+f/6//r/+v/5//X/9f/1//X/9f/1//X/9P/x//H/8f/x//P/9P/0//T/9P/0
//T/8v/y//L/8v/y//T/9P/0//T/9P/z//P/8//x//H/8f/y//L/8v/y//L/9P/0//f/
+////wYAEQAbACYAOgBbAH8ApADLAPAABwH1ALsAcAAWALH/XP8y/zD/Rv9g/3f/jv+g
/63/t//D/9P/5//0//j//P/8//P/7f/v//L/8//0//T/9f/1//X/9//2//b/9//2//b/
9v/1//f/9//2//b/9v/2//b/+P/5//r/+//8//r/+//7//v/+f/6//z//P/9//7///8A
AP7///8BAAIABAAFAAYABgAGAAYABgAIAAcACQAKAAsADAANAA4ADwAOAA8AEQATABcA
FwAZABsAHQAfACEAIwAlACkALAAtADEANQA2ADgANwA5ADsAPQBBAEMAQwBDAEUARQBF
AEUARABDAEIAQAA/AD0APAA8ADkANAAwAC4AKwAqACYAIwAeABwAGQAXABIAEQAPAA0A
DQAJAAgABgADAAEAAAD///7//////////v/+//7//v/6//r/+v/7//3//f/7//r/+P/4
//n/+f/6//r/+//7//j/+P/4//n/+f/6//r/+v/8//z//P/8//r/+v/7//v//v//////
///8//z//P/8//7//v/+//7/AQABAAAA/v/8//7//////////////////v/+//7//v8A
AAEAAQABAAEAAQABAP///f/8//z//f/7//z//v/+//z//P/8//z//P/8//3//f/9//7/
/v/+//7///8BAAIABwAJAAkACQAHAAcABgAFAAcABwAHAAcABgAFAAUAAwD+//7//f/7
//3//P/7//v/+f/5//r/+v/6//v/+//7//r/+v/6//n/9f/1//X/9f/3//f/9//2//X/
9f/1//X/8//0//T/9P/2//b/9v/0//T/9P/0//T/9P/0//T/9P/0//P/8//z//P/8//z
//T/9P/0//T/9P/0//T/+f/9/wMACgAVAB8ALgBEAGMAhwCqANEA+AADAeMAoQBQAPL/
lf9O/y7/Nv9Q/2j/f/+W/6T/rf+5/8f/1f/l//D/+P/6//j/8f/v//H/9P/1//b/9v/3
//f/9//3//b/9v/3//f/+P/5//n/9//3//b/9v/2//b/9v/4//n/+v/7//z/+v/7//v/
+//7//z//v/+/wAAAAAAAAAA/v///wEAAgACAAMABAAEAAQABAAEAAYACQALAAwADQAM
AA0ADgAPABAAEQATABUAFwAXABkAGwAdAB8AIQAjACUAKQAsAC0ALwAzADQANgA3ADkA
OwA9AD8AQQBBAEEAQQBBAEEAQQA/AD8APwA+AD0AOwA6ADoANwAyAC4ALAApACgAJAAh
ABwAGgAXABUAEgARAA8ADQANAAkACAAGAAQAAwADAAMA//////7//f/8//z//P/8//z/
/P/8//3//f/9//v/+v/5//j/+P/3//f/+P/6//v/+P/4//j/+f/3//j/+P/4//r/+v/6
//r/+P/4//n/+f/6//v/+//7//r/+v/6//r/+v/6//r/+v/9//3//P/6//j/+v/7//v/
/f/9//3//f/8//z//P/8//v/+//6//n/+v/7//z/+//7//r/+v/7//v/+v/6//r/+P/2
//b/9v/2//j/+P/5//n/+f/6//r/+v/6//v//f/+////AQABAAEAAwADAAIAAQABAAEA
AQABAP7//f/9//v/+v/6//n/9//3//b/9f/1//X/9f/2//b/9v/3//f/9//0//T/9P/z
//H/8f/x//H/8f/x//H/8P/v/+//7//v/+//8P/w//D/8P/w//D/7v/u/+7/7v/u//D/
8P/w//D/7v/t/+3/7f/v/+//7//w//D/8P/w//D/7v/u//P/9//5/wAACwAXACAAMgBR
AHcAnADDAOgA/QDtALkAcAAYALP/Xv8y/zL/TP9m/4H/lv+m/7H/u//D/9H/4//0//r/
+v/4//X/7f/r/+7/7//w//L/8//z//P/8f/w//D/8f/x//L/8//z//P/8//y//L/8v/y
//L/9P/0//T/9P/0//L/8//z//P/9f/2//j/+P/4//j/+P/4//b/9//5//r//P/9//7/
/v/+//7//v8AAAEAAwAEAAUABAAFAAYABwAGAAcACQALAA8ADwARABMAFQAXABkAGwAb
AB8AIgAjACUAKQAqACwALQAvADEAMwA1ADcANwA3ADcANwA3ADcAOQA5ADkAOAA4ADUA
MwAyADAALAApACgAJQAkACAAHQAaABgAFQATAA4ADQALAAkABwADAAIAAAD+//3//f/9
//3//f/8//v/+P/4//j/+P/4//j/+P/5//f/9//1//T/9P/0//X/9f/2//b/9//3//T/
9P/0//X/9f/2//b/9v/2//b/9v/2//j/+P/5//n/+v/7//v/+//4//j/+P/4//j/+P/4
//j/+f/5//j/9v/2//j/+f/5//n/+f/5//n/+P/4//j/+P/6//v/+//7//f/9f/4//b/
9v/2//b/+P/4//n/+f/3//j/+P/4//j/+f/7//z/AQADAAMAAwACAAEA///9////////
/////P/7//v/+f/4//j/9//1//X/9P/z//P/8//z//T/9P/1//f/+P/5//f/9v/1//P/
8f/x//H/8f/z//P/8//y/+//7//v/+//8f/y//L/8v/w//D/8P/u//D/8P/w//D/8P/w
//D/8P/w/+//7//v/+//7//v//D/7v/u/+7/7v/w//D/8//5////BgANABcAJgBCAGcA
jQCwANcA9gD7ANkAmwBQAPD/jf9G/y7/Ov9W/3L/jf+i/7D/uf/D/8//4//1/wAAAgAC
AP7/8//r/+3/8P/x//L/8v/z//P/8//x//D/8P/x//P/9P/1//X/8//z//L/8v/y//L/
8v/0//b/9v/2//b/9P/1//X/9f/3//j/+v/6//r/+v/6//r/+v/7//3//v/8//3//v/+
//7//v/+/wAAAwAFAAYABwAGAAcACAAJAAwADQAPABEAEgARABIAEwAVABcAGQAbAB8A
IwAmACcAJwArACwALgAwADMANgA5ADkAOwA7ADsAOwA7ADsAOwA7ADsAOwA6ADoANwA1
ADQAMAAsACkAKAAlACQAIAAdABgAFgATABEAEAAPAA0ACwAHAAMAAgAAAP7//f/9//3/
/f/9//z/+//6//r/+v/6//j/+P/4//n/+f/5//f/9v/0//T/9f/1//b/9v/3//f/9P/0
//T/9f/3//j/+P/4//b/9v/2//b/+P/4//n/+f/4//n/+f/5//j/+P/4//j/+v/6//r/
+v/5//n/+P/2//f/+v/8//3/+//7//v/+//6//r/+v/6//z//f/9//3/+v/4//j/+P/4
//j/+P/5//n/+//8//z//P/8//3///8AAAMABQAFAAUABwAHAAYABQADAAMAAwADAAAA
//////3/+v/6//n/9//3//b/9f/1//f/9//4//j/+v/7//v/+//4//j/+P/3//P/8//z
//P/9f/1//X/9P/z//P/8//z//P/9P/0//T/9P/0//T/8v/y//L/8v/y//D/8P/w//D/
8P/v/+//7//x//H/8f/y//L/8v/y//L/8v/0//f/+////wgAEQAbACgAPABbAIEApgDN
APQAAwHtAK8AXgAAAJ//VP8w/zb/TP9k/33/lP+k/63/uf/H/9f/5//y//b/+v/4//P/
7f/v//L/8//0//T/9f/1//X/8//y//L/8//1//b/9//3//f/9//2//b/9P/0//T/9v/4
//j/+P/4//j/+f/5//n/+f/6//z//P/6//r/+v/6//z//f///wAAAAABAAIAAgAAAAAA
AAACAAUABwAIAAkACAAJAAoACwAMAA0ADwARABUAFQAXABkAGwAdAB8AIQAjACcAKgAr
ACsALwAwADIANQA3ADkAOwA9AD8APwA/AD0APQA9AD0APQA9AD0APAA6ADcANQA0ADIA
LgArACoAKQAoACQAIQAaABgAFQATABAADwANAAsACQAFAAQAAgAAAP/////////////+
//3/+v/6//r/+v/4//j/+P/5//n/+f/3//b/9P/0//X/9f/2//b/9//3//b/9v/2//f/
+f/6//r/+v/4//j/+P/4//b/9v/3//f/+P/5//n/+f/4//j/+P/4//r/+v/6//r//f/9
//z/+v/5//r/+v/5//v/+//7//v/+P/4//j/+P/6//v/+//7//r/+P/4//j/+P/4//j/
+f/5//v//P/8//z//v///wEAAgAFAAcABwAHAAYABQADAAEAAwADAAMAAwAAAP/////9
//r/+v/5//f/9//2//X/9f/1//X/9v/2//b/9//3//f/9P/0//T/8//v/+//7//v//L/
8//0//T/8f/x//H/8f/w//D/7//u/+//8P/x//D/7v/u/+7/7v/w//D/8P/w/+7/7f/t
/+3/7f/t/+3/7v/w//D/8P/w/+7/8P/z//n///8MABkAJQA0AFAAcwCXALwA4wD+APMA
vwB1ABoAuP9j/zT/Lv9A/1j/cv+J/5r/pP+t/7n/x//X/+f/8P/0//b/9P/t/+n/6//u
/+//8P/w//H/8f/x//P/8v/y//P/8//0//X/9f/z//P/8v/y//L/8v/y//T/9v/2//b/
9v/2//f/9//3//X/9v/4//j/+P/4//j/+P/4//n/+//8//7///8AAAAAAAAAAAAAAgAD
AAUABgAHAAgACQAKAAsADAANAA8AEQATABMAFQAXABkAGwAdAB8AHwAjACYAJwApAC0A
LgAwADEAMwA1ADcAOQA7ADsAOwA5ADkAOQA5ADkAOQA5ADgANgAzADEAMAAtACgAJAAi
ACEAIAAcABkAFgAUABEADwAKAAkABwAFAAUAAQAAAP7//P/7//v/+//7//v/+v/5//b/
9v/2//b/9P/0//T/9f/z//P/8f/w//D/8P/x//H/8f/y//T/9f/y//L/8v/z//P/9P/0
//T/9v/2//b/9v/1//T/9P/z//b/9//3//f/9v/2//b/9v/2//b/9v/2//f/9//2//T/
8//0//T/8//0//X/9v/3//b/9v/2//b/9P/1//X/9f/1//P/8//y//L/8v/y//L/9P/0
//X/9f/z//T/9P/0//b/9//5//r//f/////////+//3/+//5//v/+//7//v/+P/3//f/
9f/y//L/8f/v/+//7v/t/+3/7f/t/+7/7v/w//H/8f/x/+7/7v/u/+3/6//r/+v/6//r
/+v/6//q/+v/6//r/+v/6//s/+z/7P/s/+z/7P/q/+j/6P/o/+j/6v/q/+r/6v/o/+f/
5//n/+n/6f/p/+r/6P/o/+j/6P/q/+z/8f/1//f//P8HABMAHgA2AFsAgQCoAMsA7AD1
ANkAmQBGAOT/hf9C/yj/Nv9S/2r/g/+a/6j/sf+5/8f/1//n//L/9P/w/+7/6//l/+f/
6v/r/+z/6v/r/+v/6//r/+r/6v/r/+3/7v/v/+//7f/t/+z/7P/u/+7/7v/w//D/8P/w
//D/7//v/+7/7f/u//D/8//0//L/8v/y//L/8v/z//X/9v/2//f/+P/4//j/+P/4//r/
/f///wAAAQAAAAEAAgADAAQABQAHAAkADQANAA8AEQARABMAFQAXABkAHQAgACEAIgAl
ACUAJgApACsALQAvADEAMwAzADMAMwAzADMAMwA1ADUANQA0ADIALwAtACwALAAoACUA
JAAhACAAHAAZABIAEAANAAsACQAJAAgABwADAP///v/8//r/+f/5//n/+f/5//j/9//0
//T/9P/0//T/9P/0//X/9P/z//D/7v/w//D/8f/x//D/8P/x//H/8v/y//L/8//z//T/
9P/0//L/8v/y//L/8v/y//P/8//0//X/9f/1//b/9v/2//b/+P/4//j/+P/2//X/8//w
//L/9P/1//X/9f/1//X/9f/0//L/8v/0//b/9v/2//b/9v/1//T/9P/z//X/9v/2//b/
9v/3//n/+v/7//3//f/9///////+//3//P/7//r/+f/6//n/+f/3//T/9P/z//H/8f/w
/+//7//x//H/8v/y//H/8f/w/+//7//w//H/8f/t/+3/7f/t/+3/7f/t/+z/7f/t/+3/
7f/r/+z/7P/s/+z/7P/s/+r/6v/q/+r/6v/q/+r/6v/q/+r/6f/p/+n/6f/p/+n/6v/q
/+r/6v/q/+z/7P/v//H/8f/2/wEADwAcAC4ASwBvAJQAuQDcAPMA7QC/AHwAJAC9/2L/
Lv8m/z7/Wv93/5L/pv+z/7v/w//P/+H/8P/4//r/+v/1/+3/6//s/+v/6v/q/+v/6//r
/+z/7P/t/+//7v/u/+7/7f/v/+//7v/u/+7/7v/u//D/8v/y//L/8v/w//H/8f/x/+//
8P/y//L/8//0//X/9v/0//X/9//4//b/9//4//j/+v/6//r//P/7//3//v///wIAAwAE
AAUABgAHAAkACwANAA0ADwARABMAFQAXABkAGQAdACAAIQAlACkAKgAsAC0ALwAxADMA
MwA1ADUANQA2ADcAOAA5ADcANwA3ADYANgAzADEAMAAuACoAJwAmACMAIgAeABsAFwAW
ABQAEwAPAA0ACgAHAAYAAwADAAIA///9//z/+//5//n/+P/3//b/9v/2//b/9v/2//b/
9//3//f/9f/0//L/8v/z//P/8v/y//P/8//y//L/8v/z//H/8v/y//L/9P/0//T/9P/y
//L/8//z//b/9//3//f/+P/4//j/+P/2//b/9v/2//n/+f/4//b/9P/2//f/9//3//f/
+f/6//j/+P/4//j/+P/4//n/+f/3//j/+P/4//r/+//9//7///8BAAEAAQADAAMAAgAB
AP///////////v/9//3/+//4//j/9//1//T/8v/w/+//8P/x//P/9P/y//P/8//z//T/
9P/0//P/8f/x//H/8f/w/+//7v/s/+7/7//w//H/7//w//D/8P/w//D/8P/u/+7/7v/u
/+7/7v/u/+7/7v/w/+//7//v/+7/7f/s/+z/7v/u/+7/7v/u/+7/8f/1//f//v8LABcA
JAA4AFcAfQCiAMUA6gD/AOsAsQBiAAYAof9S/yz/Lv9E/17/ef+Q/6D/qf+z/8H/0f/h
/+7/9P/4//j/8f/r/+v/7v/v//D/7v/v/+//7//w//D/8f/z//H/8v/z//P/9f/1//T/
9P/0//T/9P/2//T/9P/0//T/9v/3//f/9//1//b/+P/4//r/+v/6//r/+v/7//3//v/8
//3//v/+////AAABAAQABAAFAAUABQAHAAkACwANAAwADQAPABEAEwATABUAFwAZABsA
HQAfAB8AIwAmACcAKgAvADEANAAzADUANwA5ADkAOwA7ADsAPQA9AD0APQA7ADsAOwA6
ADoANwA1ADQAMgAuACsAKgAlACQAIAAdABoAGAAVABMADgANAAsACQAIAAUABQAEAAIA
AQABAAEA/f/9//z/+//6//r/+v/6//b/9v/2//f/+f/5//f/9v/2//b/9//3//j/+P/5
//n/9v/2//b/9//1//b/9v/2//j/+P/4//j/+P/4//n/+f/6//v/+//7//z//P/8//z/
/P/6/w==
         </WaveFormData>
      </LeadData>
      <LeadData>
         <LeadByteCountTotal>10000</LeadByteCountTotal>
         <LeadTimeOffset>0</LeadTimeOffset>
         <LeadSampleCountTotal>5000</LeadSampleCountTotal>
         <LeadAmplitudeUnitsPerBit>4.88</LeadAmplitudeUnitsPerBit>
         <LeadAmplitudeUnits>��V</LeadAmplitudeUnits>
         <LeadHighLimit>2147483647</LeadHighLimit>
         <LeadLowLimit>268435456</LeadLowLimit>
         <LeadID>V3</LeadID>
         <LeadOffsetFirstSample>0</LeadOffsetFirstSample>
         <FirstSampleBaseline>0</FirstSampleBaseline>
         <LeadSampleSize>2</LeadSampleSize>
         <LeadOff>FALSE</LeadOff>
         <BaselineSway>FALSE</BaselineSway>
         <ExcessiveACNoise>FALSE</ExcessiveACNoise>
         <MuscleNoise>FALSE</MuscleNoise>
         <LeadDataCRC32>841605472</LeadDataCRC32>
         <WaveFormData>
/v/+//7//v8AAAAAAAAAAP7//v/+//7/AAAAAAAAAAAAAAAAAAAAAAAAAAAAAAAAAgAC
AAIAAgABAAAA///+//7//v/+//7//v/+//7//v/9//3//P/7//7//////////f/9////
AQABAAMABAAFAAYABwAHAAgABwAGAAUABQAHAAYABQAFAAMAAgABAAAA/v/+//3//f/+
//7//v/+//z//P/9//3//f/7//v/+v/5//f/9v/2//T/9P/1//X/9//2//b/9v/2//X/
9f/1//b/9v/2//b/9f/z//P/9P/y//L/8v/y//T/9P/z//L/8P/x//H/8v/0//X/9f/0
//T/8v/0//b/+P/7//7/BgARACAANABWAHwAqADbAAkBIgEQAdcAhwAsAMv/eP9L/0b/
Uv9e/2X/aP9u/3f/g/+P/6D/sv/C/83/1//f/+T/5v/n/+n/6//t/+//8P/w//D/8v/y
//L/8v/y//H/8v/x//P/8//z//P/8P/w//H/8//2//b/9v/1//X/9f/1//b/9P/0//b/
+P/6//n/+f/5//f/9//5//n/+v/7//v/+//9//3//f/9//3//v8AAAEAAwAEAAUABwAI
AAgACAAKAA0ADgARABIAFQAWABcAGgAcAB8AIQAhACYAKQAsAC8ALgAxADMANQA4ADgA
OQA6ADwAPAA8ADwAOwA6ADoAOQA5ADcANQAzAC8AKwApACgAJgAjACEAHgAcABkAFgAU
ABAADQAKAAgABwAFAAMAAgAAAP7//v/+/wAA///+//3//P/7//v/+v/5//j/9//2//f/
9v/3//f/9//3//f/9//3//j/+P/4//f/9v/2//f/9v/3//b/9f/3//f/9//3//b/9v/2
//f/+P/5//n/+f/5//n/+f/5//n/+f/5//n/+v/7//z//P/7//v/+//8//z//P/7//r/
/P/6//r/+//7//v/+//6//v/+v/4//f/+P/4//j/+P/4//f/9//3//j/+f/5//n/+f/5
//v//f//////AAABAAEAAQAAAAAAAAACAAIAAwADAAIAAQABAP///v/9//z/+v/6//n/
+f/4//b/9v/2//b/+P/5//n/+f/1//X/9P/z//H/8P/w//D/8P/x//H/8f/u/+7/7v/u
/+7/7//w//L/8P/w//D/7//t/+3/7v/u/+7/7v/u/+7/7v/t/+z/7P/t/+3/7v/u/+3/
7f/s/+z/7v/w//L/9v/5//7/BgANABYALgBSAHwAqgDfAA8BHgEAAbsAaQAMAKv/YP8/
/z7/Sv9U/1n/XP9k/23/e/+L/57/sP/A/83/0//Z/9z/3v/j/+X/5//p/+v/7P/s/+z/
7P/s/+z/7P/t/+3/7//v/+3/7f/t/+3/7v/u/+//8f/w//D/8P/v/+3/7f/t/+7/8P/w
//L/9P/0//P/8//z//X/9f/3//f/+P/5//n/+f/3//f/9//3//v//P/+////AAAAAAAA
AQABAAIAAwAGAAcACAALAAwADwAQABEAFAAXABsAHgAfACEAIwAlACcAKAArAC0ALwAy
ADIAMwA0ADIAMgAyADIAMwA0ADYANwA0ADEALgArACkAJQAjACIAIAAdABsAGAAUABEA
DgAMAA0ACwAJAAgAAwABAP///v/+//z//P/8//z/+//6//n/+P/3//f/9v/4//j/+P/4
//j/9v/2//X/9f/1//X/9f/1//b/9v/2//P/8v/y//P/9f/3//f/9//1//X/9f/1//b/
9v/2//f/9v/3//f/9//3//f/9//3//n/+f/5//n/+f/5//n/+P/4//n/+v/8//r/+v/5
//j/+f/4//n/+//8//3//v/+//v/+v/6//n/+P/6//r/+v/6//r/+f/4//j/+f/5//n/
+f/6//3/AAADAAQABAAEAAMABAAEAAUABgAEAAQABQAFAAQAAwADAAEAAgABAAAA/v/7
//n/+P/2//f/+P/5//r/+P/5//n/+f/3//f/9v/1//T/9P/1//b/9f/1//T/8//0//T/
9P/0//P/8//z//T/8v/y//L/8f/w//H/8//0//P/8v/x//D/8v/x//D/8P/x//H/8v/y
//H/8f/w//D/9v/4//j/+P/9/wIACgATACIAOgBcAIIArgDfAAsBFgH0AKsAVwD+/6f/
Zv9H/0b/Tv9S/1X/Wv9i/3H/g/+T/6T/tv/E/8//2f/f/+T/6P/p/+v/7f/v//D/8P/v
/+7/8P/w//D/8P/x//H/8//z//P/8//z//P/8//0//b/+f/5//j/9//1//b/9//4//r/
+P/4//r//P/6//n/+f/5//v/+//9//3//P/9//3//f///////////wEAAgAEAAUABAAE
AAQABQAJAAoACwAOAA0ADgARABIAFAAWABgAHAAeACEAIwAjACUAJwApACsALgAxADMA
NQA2ADYANwA4ADoAOgA6ADoAOAA4ADkAOQA1ADMAMQAvAC8AKwApACgAJAAhAB8AHAAZ
ABcAFQAUABMAEQAPAA4ACQAHAAUABAADAAIAAwAEAAEA///9//v//f/9//7//v/8//z/
/P/8//z/+v/6//n/+v/7//z//f/8//z/+//6//r/+v/7//3/+//9//3//f/7//v/+//7
//v//P/9/////v////////8BAAEAAQABAAEAAQABAAEAAQABAAEAAAACAAMABAAGAAUA
BAACAAAAAgACAAQABwAFAAUABQAEAAUAAgACAAEABQAFAAYABQAEAAMAAgADAAMAAwAE
AAUABQAFAAUAAwAFAAcACQANAA4ADwAPAA8ADgAOAA4ADgAOAA8ADwAPAA8AEAAPAAwA
CwAKAAgABgAFAAUABAAEAAQABAAEAAQABQAFAAUABQAFAAQAAwD///7//v/+//7/////
/////v/+//7//v/9//3//f/+//7//v/+//3/+//7//z//P/+//7//v/+//7//f/8//z/
+//7//z//P/9//3//P/8//r//P8AAAQACQAOABYAHwAsAEIAYACEALAA4wARASABBgHD
AG8AFgC7/3T/U/9S/1z/Zv9r/2z/cv99/43/m/+q/7z/zv/b/+P/6f/s//D/8f/z//X/
9//3//j/+P/4//j/+P/4//j/+v/7//7////9//3//f/9//r/+v/7//3/AAAAAAAA///+
//3//P/8//z//P/+/wAAAQABAAIAAwABAAEAAwADAAIAAwADAAMABAAFAAYABwAHAAgA
CgALAAwADAAMAA0ADQAOAA8AEgAVABYAGQAaABsAHAAdACAAIQAlACgAKQAsAC8AMgA1
ADMANQA2ADcAPAA8AD0APgA8ADwAPAA8ADwAPAA9AD0AOwA5ADcANQAxAC0AKwAqACgA
JQAjACAAHAAZABYAFAATABEADwAOAAsACQAHAAYAAgAAAAAAAAAAAP///v/9//7//f/9
//z/+v/6//r/+v/8//r/+v/5//j/9//2//X/9//4//j/+P/1//T/9P/1//X/9//3//f/
9//3//f/9//4//j/+P/5//r/+//7//v/+f/5//n/+f/5//n/+f/5//v/+//7//r/+P/5
//r//P/+//7//f/8//z/+v/6//v/+//7//v/+v/7//z/+P/2//j/+P/4//j/+f/5//n/
+v/6//n/+P/3//n/+//9////AQACAAMAAwABAAAAAAAAAAEAAgAEAAUAAgABAAEA///+
//3//P/6//r/+f/5//j/9v/2//b/9v/4//n/+f/5//X/9f/0//P/8//y//L/8v/w//H/
8f/x/+7/7v/u/+7/7v/v//D/8v/w//D/8P/v/+3/7f/u/+7/7P/s/+z/7P/u/+3/7P/s
/+//7//w//D/8P/v/+3/7P/u/+7/8v/0//n//P8CAAsAGAAqAEoAcgCgANMABQEgARIB
1QCDACgAy/94/0n/QP9K/1b/W/9e/2T/bf97/4n/mv+s/77/yf/R/9f/2v/c/+H/4//l
/+f/6//s/+z/7P/s/+z/7P/s/+3/7f/v/+//7f/t/+3/7f/u/+7/7//x//L/8v/y//H/
8f/x//H/8v/y//L/9P/2//T/8//z//P/9f/1//f/9//6//v/+//7//r/+f/4//f/+f/6
//z//f8AAAAAAAABAAMABAAFAAgACQAKAA0ADgAPABAAEQAUABkAHQAgACEAIwAlACcA
KQAsAC8AMQAzADYANgA3ADgAOAA4ADgAOAA4ADgAOQA5ADcANQAzADEALQApACcAJgAk
ACEAHwAcABgAFQASABAADwANAAsACgAGAAMAAAD+//7//P/8//z//P/7//r/+f/2//X/
9f/0//b/9v/2//b/9v/0//T/8//z//P/8//z//P/9P/0//T/8f/w//D/8f/y//X/9v/3
//b/9f/0//P/8v/y//L/8//0//X/9f/1//P/8//z//P/9v/3//j/+f/3//f/9//2//b/
9//4//r/+v/6//n/+P/4//b/9v/3//j/+f/6//r/+f/2//b/9f/1//X/9f/2//j/+P/2
//T/9P/0//T/9//3//f/+P/3//f/9//3//b/9//4//n/+//8//3//f/9//z//P/8//7/
/v//////AAD//////f/8//v/+v/4//j/9//3//b/9v/2//b/9v/2//f/9//3//X/9f/0
//P/8f/w//D/8P/w//H/8f/x//D/8P/w//D/8f/x//H/8v/w//D/8P/v/+3/7f/u/+7/
7v/u/+7/7v/s/+v/6v/q/+z/7f/v//D/7//v/+7/7v/u//D/8v/0//f//P8CAAkAFAAm
AEYAbgCWAMkA/QAiAR4B7wCjAEwA6f+M/03/OP9C/1D/W/9g/2T/a/95/4X/lP+o/7j/
x//R/9n/3v/g/+P/5f/n/+n/6//s/+z/7P/s/+z/7P/s/+//7//x//H/7//v/+//7//u
/+7/7//x//L/8v/y//H/8//z//P/9P/2//b/+P/6//f/9f/0//P/9f/1//f/9//6//v/
+//7//v/+//7//v//f/+/wAAAQAAAAAAAAABAAMABAAFAAgACwAMAA8AEAARABIAEwAW
ABcAGwAeAB8AIwAlACcAKQAqAC0ALwAxADQANAA1ADYANwA4ADkAOgA6ADoAOwA7ADcA
NQAzADEAMQAtACsAKgAoACUAIwAgABoAFwAUABIAEQAPAA0ADAAJAAcABQAEAAAA/v/+
//7//v/9//z/+//6//n/+f/4//r/+v/6//r/+P/2//b/9f/z//P/8//z//X/9v/2//b/
9f/0//T/9f/1//f/9//3//f/9//3//f/9P/0//T/9f/2//f/9//3//X/9f/1//X/+P/5
//r/+//5//n/+f/4//j/+f/6//z//v/+//3//P/6//j/+P/5//r/+//8//z//P/6//v/
+//5//n/+f/6//z//P/6//r/+v/6//n/+f/5//r/+//7//v/+//7//3///8BAAMABAAF
AAUABQAEAAQABAAEAAQABQAFAAcABwAIAAcABQADAAEA/v/+//3//f/8//z//P/8//z/
+v/7//v/+//6//v/+//7//f/9v/2//b/9v/3//f/9//0//T/9P/0//X/9f/1//b/+P/4
//j/9//z//P/9P/0//b/9v/2//b/+P/3//b/9v/2//X/9f/0//X/9f/0//T/9v/2//j/
/P///wQADAAVACAANABQAHIAngDPAAEBIAEWAd8AiwAyANX/gv9R/0b/TP9U/1n/YP9m
/3H/gf+N/57/tP/E/8//2//l/+j/6v/r/+3/7//x//P/9P/0//T/9v/2//b/9v/2//X/
9v/1//b/9//4//n/9v/2//f/+f/8//z//P/7//v/+//7//z/+v/6//z//v//////AAAB
AP////8BAAEABAAFAAUABQAFAAUABQAFAAUABgAIAAkADAAMAAwADQAOAA4ADgAQABMA
FAAXABgAGQAaABsAHgAfACMAJgAnACoALQAwADMAMgA1ADcAOQA+AD4APwBAAEIAQgBC
AEIAQQBAAEAAPwA+AD0APAA7ADcAMwAxADAALAApACcAJAAiAB8AHAAaABkAFwAVABQA
EwARAA8ADgALAAgABwAGAAgABwAGAAUABgAFAAUABAACAAIAAgACAAQAAgACAAEAAQAB
AAEAAQD//wAAAAAAAP///v/+//////8BAAEAAQADAAMAAwADAAAAAAAAAAEABAAFAAUA
BQADAAMAAwADAAUABQAFAAUABgAHAAgACAAFAAUABQAGAAYABgAFAAQABQAEAAUABwAG
AAcACAAIAAgABgAHAAcABQAFAAUABgAEAAQABgAIAAcABgAFAAQABQAFAAUABgAHAAcA
BwAHAAUABwAJAAsADwAQABEAEQAPAA4ADgAOAA8AEAASABMAEAAPAA8ADQAKAAkACAAG
AAcABwAIAAgABgAGAAYABgAGAAcABwAHAAUABQAEAAMAAQAAAAAAAAAAAAEAAQABAAAA
AAAAAAAA////////AAAAAAAAAAD///3//f/+//7//v/+//7//v/+//3//P/8//3//f/+
//7///////7//v/8//z/AAAEAAcADgAWAB8ALABAAF4AgACqAN8ADwEiAQgBxQBxABoA
wf96/1X/Tv9W/17/Y/9o/3D/e/+J/5n/qP+4/8j/1//h/+n/7P/w//H/8//1//f/+f/6
//r/+v/6//r/+v/6//v/+//9//3/+//7//v/+//6//r/+//9//7//v/+//3/////////
AAD+//7/AAACAAIAAQABAAEAAQABAAMAAwACAAMAAwADAAMAAwADAAMABwAIAAoACwAM
AAwADAANAA0ADgAPABIAEwAUABcAGAAZABoAGwAeAB8AIwAmACcAKwAtAC8AMQAwADMA
NQA3ADwAPAA9AD4APgA+AD4APgA8ADwAPQA9ADwAOwA6ADkANgAxAC4ALAAsACkAJwAk
ACAAHQAaABgAFQATABEAEAAPAA0ACwAKAAgABgAGAAYABAADAAIAAQACAAEAAQAAAP7/
/v/+//7////+///////8//v/+v/5//r//P/9//7/+//6//r/+//7//3//f/9//3//f/9
//3/+v/6//r/+//+//////////3//f/9//3///////////8BAAEAAQAAAP///////wAA
AgACAAEAAAACAAAAAAABAP////////7//v/8//3//f/9//3//f/+//7//v/+//3//P/6
//r/+v/6//v/+//7//z////////////9////AQADAAMABAAFAAUABwAGAAYABgAGAAYA
BwAHAAYABQAFAAMAAAD///7//P/+//3//f/8//r/+v/6//r//P/9//3//f/7//v/+v/5
//f/9v/2//b/9v/3//f/9//0//T/9P/0//X/9f/1//b/9v/2//b/9f/x//H/8v/y//T/
9P/0//T/9P/z//L/8v/z//P/9P/0//X/9f/0//T/8v/y//b/+v/7/wAACgATABoALABK
AHIAnADPAAEBIgEWAd8AjwA4ANf/gv9R/0j/Uv9c/2P/Zv9o/3H/f/+L/5j/rP++/8v/
0//Z/+D/4v/n/+n/6//t/+//8P/w//D/7v/u/+7/7v/x//H/8//z//P/8//z//P/8P/w
//H/8//0//T/9P/z//P/8//z//T/9v/2//j/+v/6//n/+f/5//f/9//5//n//P/9//3/
/f/7//v/+//7//3//v8AAAEABAAEAAQABQAGAAYABgAIAAsADAAPABAAEQASABMAFgAX
ABsAHgAfACMAJQAnACkAKgAtAC8AMQA0ADQANQA2ADYANgA2ADYANgA2ADcANwA3ADUA
MwAxADEALQArACoAJgAjACEAHgAaABcAFAASABEADwANAAwACQAHAAUABAACAAAAAAAA
AAAA///+//3/+v/5//n/+P/4//j/+P/4//j/9v/2//X/8//z//P/8//1//b/9v/2//X/
9P/0//X/9f/3//f/9//3//f/9//3//b/9v/2//f/+v/7//v/+//5//n/+f/5//f/9//3
//f/+f/5//n/+P/4//n/+v/8//z//P/7//r//P/6//r/+//6//v//P/8//n/+P/4//f/
9v/1//T/9v/3//j/+v/5//n/+f/5//n/+//9////AQACAAMAAwACAAAA///+/wAAAAAB
AAEA/v/9//3/+//8//v/+v/4//j/9//3//b/9v/2//b/9v/4//n/+f/5//X/9f/0//P/
8f/w//D/8P/w//H/8f/x/+7/7v/u/+7/7v/v//D/8v/x//D/7//t/+3/7f/u/+7/8P/w
//D/8P/u/+3/7P/s/+//7//w//D/7//v/+7/7v/u/+7/8P/0//v//v8GAA8AHAA2AFoA
ggCyAOcAEwEgAQABuwBpAAwAq/9i/0H/Qv9O/1b/X/9i/2j/c/9//4//pP+0/8L/zf/X
/9v/3P/e/+P/5f/n/+n/6//s/+z/7P/q/+r/6v/q/+z/7f/w//H/7//v/+//7//u/+7/
7//x//T/9P/0//P/8f/x//H/8v/y//L/9P/2//b/9f/1//X/9f/1//f/9//4//n/+f/5
//f/9//3//f/+//8//7///8AAAAAAAABAAMABAAFAAgABwAIAAsADAAPABAAEQAUABcA
GwAeAB8AIQAjACUAJwAqAC0ALwAxADIAMgAzADQANAA0ADQANAA2ADYANwA3ADMAMQAv
AC0AKwAnACUAJAAiAB8AHQAaABQAEQAOAAwADQALAAkACAADAAEA///+//7//P/8//z/
/P/7//r/+f/4//f/9//2//b/9v/2//b/9v/0//T/8//x//H/8f/x//H/8v/y//L/8f/w
//D/8f/x//P/8//z//H/8f/x//H/8f/y//P/9f/0//X/9f/1//X/9f/1//X/9//3//f/
9//3//f/9//2//j/+f/6//z/+v/6//n/+P/4//b/9v/3//r/+//8//z/+v/5//j/9//2
//f/9//3//j/+f/5//n/+f/5//v//f///wEAAgADAAMABQAEAAQABAACAAIAAwADAAAA
//////3//P/7//r/+P/4//f/9//2//b/9v/2//b/9//5//r/+//5//n/+P/3//P/8v/y
//L/9P/1//X/9f/y//L/8v/y//L/8//0//b/9v/2//b/9f/z//P/9P/0//L/8v/y//L/
8P/v/+7/7v/x//H/8v/y//H/8f/w//D/8P/y//T/+P/7/wIACgATAB4AMABOAHIAngDR
AAMBHAEIAckAdwAcAL//cv9L/0b/TP9U/1n/Xv9k/2//ff+N/57/sP++/83/1//d/+L/
5P/p/+v/7f/v/+//8P/w//D/7v/u/+7/7v/x//H/8//z//P/8//z//P/8v/y//P/9f/4
//j/+P/3//f/9//3//j/+P/4//r//P/7//n/+P/3//n/+f/7//v//P/9//3//f/9//3/
/f/9////AAACAAMABAAEAAQABQAHAAgACQAMAA0ADgARABIAFQAWABcAGgAbAB8AIgAj
ACUAJwApACsALAAvADEAMwA2ADYANwA4ADgAOAA4ADgAOAA4ADkAOQA1ADMAMQAvAC8A
KwApACgAJgAjACEAHgAaABcAFAASABEADwANAAwACwAJAAcABgACAAAAAAAAAAIAAQAA
AP///P/7//v/+v/4//j/+P/4//n/+P/5//n/9//3//f/9//3//j/+P/4//f/9v/2//f/
+f/7//v/+//5//n/+f/5//j/+P/4//n//P/9//3//f/7//v/+//7//3//f/9//3/////
/////v/9//3//f/+/wAAAAD///7//v/8//z//f/+/wEAAAAAAAAA/v/+//7//v/9//3/
/f/+/wEAAQABAAEAAwAFAAcACQALAAwADQANAAwACgAJAAgACgAKAAsACwAIAAcABwAF
AAIAAQAAAP7/AAD//////v/+//7//v/+//7/////////+//7//r/+f/3//b/9v/2//f/
+f/6//v/+P/4//j/+P/3//f/9//4//j/+P/4//f/9f/1//b/9v/2//b/9v/2//b/9f/0
//T/9f/1//b/9v/3//f/9v/2//T/9v/4//7/AwAMABgAIwAwAEgAagCQAMAA8wAXARIB
4ACRADkA3v+N/1r/S/9Q/1b/XP9h/2b/bP97/4n/mf+q/7z/yv/V/+H/6f/q/+j/6//t
/+//8f/z//T/9P/0//X/9v/3//j/+f/5//v/+//5//n/+f/5//j/+P/5//v//v/+//7/
/f/9//3//f/+//z//P/+/wAAAAD/////////////AQABAAIAAwADAAMABQAFAAUABQAF
AAYACAAJAAoACgAKAAsACwAMAA0AEAARABIAFQAWABcAGAAZABwAHgAhACMAIwAnACkA
KwAtACwALwAxADMAOAA4ADkAOgA4ADgAOAA4ADYANgA3ADcANQAzADEALwArACcAJQAk
ACQAIQAfABwAGgAXABQAEgARAA8ADQAMAAkABwAFAAQAAgAAAAAAAAACAAEAAAD///7/
/f/9//z/+v/6//r/+v/6//j/+P/3//f/9//3//f/+P/6//v//P/5//j/+P/5//f/+f/5
//n/+//7//v/+//4//j/+P/5//z//f/9//3//f/9//3//f////////////3//f/9//z/
+v/7//z//v8AAAAA///+//7//P/8//3//f/9//3//P/9//z/+v/6//r/+v/6//r/+//7
//v//P/9//3//f/9//3///8BAAMABwAIAAkACQAIAAYABQAEAAUABgAIAAkABgAFAAUA
AwAAAP///v/8//7//f/9//z/+v/6//r/+v/8//3//f/9//n/+f/4//f/9//2//b/9v/0
//X/9f/1//b/9v/2//b/9//3//f/+P/2//b/9v/1//H/8f/y//L/9P/0//T/9P/0//P/
8v/y//X/9f/2//b/9v/1//P/8v/0//b/+P/6//3/AgAKABMAIAA2AFgAgACwAOMADwEg
AQIBvwBpAAwAr/9q/0v/TP9Y/2D/Y/9o/27/ef+H/5X/pv+2/8b/z//V/9v/4v/k/+j/
6//u//H/8v/y//H/8P/w//D/8P/w//P/8//1//X/8//z//P/8//0//T/9f/3//b/9v/2
//X/8//z//P/9P/1//b/+f/8//r/+f/5//n/+f/5//v/+//+//////////3//f/9//3/
AQACAAQABQAGAAYABgAHAAkACgALAA4ADwAQABMAFAATABQAFQAYAB0AIQAkACUAJgAn
ACgAKQArAC8AMgA1ADYANgA3ADgAOAA4ADgAOAA6ADoAOwA7ADkANwA1ADMAMwAvAC0A
LAAqACcAJQAiABwAGQAWABQAFQATABEAEAALAAkABwAGAAYABAAEAAQABAADAAIAAQD+
//3//f/8//7//v/+//7//P/6//r/+f/5//n/+f/5//v//P/8//z/+//6//r/+//9////
//////3//f/9//3//v/+//7////+/////////wEAAQABAAEAAwADAAMAAwAAAP///v/8
//3///8BAAQABAAEAAMAAgAAAPz//v///wIAAgACAAIAAgACAAEAAAAAAAEAAQABAAEA
AQADAAUABwAJAAoACwALAAsACgAKAAoACAAIAAkACQAIAAcABwAFAAQAAwACAAAAAAD/
/////v///wAAAQACAP/////+//3//P/9//3//f/7//r/+v/6//j/+f/5//n/+v/6//r/
+v/3//f/9//4//j/+P/4//f/9//3//j/+P/2//b/9v/2//j/9//2//b/9f/1//b/9v/3
//f/9v/2//j/+P/6//z//f8AAAgAFQAgADIATgByAJwAzQD/ACIBIAHvAKMATADr/5D/
Vf9G/1D/XP9l/2z/cv97/4X/k/+i/7L/wv/R/9v/5f/q/+z/7f/v//H/8//z//T/9P/0
//f/+P/5//r/+v/5//r/+f/7//v/+//7//r/+v/7//3/AAAAAAAA//////////8AAP7/
/v8AAAIABAADAAMAAwADAAMABQAFAAQABQAFAAUABwAHAAcABwAIAAgACQAJAAsADAAN
AA8AEQASABMAFgAVABYAGQAaAB0AHgAfACIAJAAnACkAKQAtAC8AMQAzADYAOQA7AD0A
PgA+AD8AQABBAEIAQwBEAEMAQgBCAEEAQQA/AD0AOwA5ADUAMwAyADAALQArACgAJQAj
ACEAIAAeABsAGAAWABUAEwARABAADAAKAAoACgAIAAcABgAFAAYABQAFAAQABAAEAAQA
BAAGAAQABAADAAEAAQABAAEA//8AAAAAAAAAAAAAAQADAAAAAQAAAP//AAABAAIAAwAC
AAIAAgADAAQABQAFAAUABwAHAAcABwAFAAUABQAFAAYABwAIAAgABgAHAAgACgAGAAgA
CQAKAAgACAAIAAgACQAJAAkACgALAAsACwALAAsADQAPABEAEQASABMAEwAVABQAFAAU
ABIAEgATABMAFAATABMAEQAOAA0ADAAKAAgABwAHAAYABwAIAAkACgAJAAkACAAHAAYA
BwAHAAcABQAEAAQABAADAAMAAgABAAEAAgADAAQAAQABAAEAAgAEAAQABAADAAEAAQAC
AAIAAAAAAAAAAAABAAEAAQACAAIAAQABAAAAAwADAAIAAgACAAIABAAGAAkADgAYACMA
LgBCAF4AhACuAN8ADwEqARoB3wCPADYA1/+K/1//Vv9c/2b/bf9y/3b/gf+P/53/rv/A
/9D/3f/p//P/+P/6//v//f///wEAAQACAAIAAgADAAQABQAGAAYABQAGAAUABgAHAAgA
CQAIAAgACQALAAsACgAJAAcACAAJAAoADAALAAoACwAMAA0ADQAOAA8ADwAPABEAEQAQ
ABEAEQARABIAEwAUABUAFgAWABcAFwAaABoAGgAbAB0AHgAfACIAIwAkACcAKAArACwA
LQAwADIANQA3ADcAOgA9AEAAQwBCAEUARwBJAEoASgBLAEwATgBOAE4ATgBMAEwATQBN
AEwASwBKAEkARQBBAD8APgA8ADkANwA0ADEALwAtACwAKQAnACUAJAAjACEAHwAeAB4A
HAAcABwAGwAZABcAFQAVABUAFgAWABQAFAAUABQAFQAUABUAFQATABMAEwATABMAFAAU
ABQAFQAUABQAFQAUABUAFAATABQAFQAWABcAGAAYABgAGQAYABkAGQAZABsAGwAbABsA
GwAZAA==
         </WaveFormData>
      </LeadData>
      <LeadData>
         <LeadByteCountTotal>10000</LeadByteCountTotal>
         <LeadTimeOffset>0</LeadTimeOffset>
         <LeadSampleCountTotal>5000</LeadSampleCountTotal>
         <LeadAmplitudeUnitsPerBit>4.88</LeadAmplitudeUnitsPerBit>
         <LeadAmplitudeUnits>��V</LeadAmplitudeUnits>
         <LeadHighLimit>2147483647</LeadHighLimit>
         <LeadLowLimit>268435456</LeadLowLimit>
         <LeadID>V4</LeadID>
         <LeadOffsetFirstSample>0</LeadOffsetFirstSample>
         <FirstSampleBaseline>0</FirstSampleBaseline>
         <LeadSampleSize>2</LeadSampleSize>
         <LeadOff>FALSE</LeadOff>
         <BaselineSway>FALSE</BaselineSway>
         <ExcessiveACNoise>FALSE</ExcessiveACNoise>
         <MuscleNoise>FALSE</MuscleNoise>
         <LeadDataCRC32>1897781846</LeadDataCRC32>
         <WaveFormData>
/v/+//7//v///wAAAQACAAAAAAAAAAAAAgACAAIAAgACAAIAAgACAAIAAgACAAIABAAE
AAQABAADAAIAAQAAAAAAAAAAAAAAAgACAAIAAgABAAAA/////wAAAQADAAQAAwADAAMA
BQAGAAgACQAJAAwACwAMAA4ACwALAAsACwANAAwACwAKAAsACgAJAAgABgAGAAUABAAD
AAQABQAGAAUABQAFAAQAAgABAAAA///+//v/+//8//z//P/8//z//v/9//3//f/7//r/
+v/7//3//f/9//3/+//5//n/+f/5//n/+f/5//v/+//6//r/+P/4//j/+f/6//v//P/8
//v/+f/4//r//P///wEACAASAB4ALgBFAGYAkADEAPcAEAECAcUAeQA3APX/uP+V/4z/
jv+P/4b/e/92/3v/hv+R/5//rv+7/8f/0//d/+T/6P/r/+z/7v/x//T/9v/2//X/9//3
//f/+P/3//j/9//2//n/+f/4//j/9v/2//b/9//5//r/+//7//n/+P/4//n/9//3//n/
+v/7//z/+//8//v/+//7//r//P/9//3//f/9//3//f/+//3//v///wEAAgACAAMABAAE
AAQABQAFAAgACQALAA0ADgAQABEAEgATABUAFwAaAB8AIQAjACUAJgAoACoAKwAvADAA
MAAxADIAMwA0ADUANAA1ADQAMwA1ADMAMgAwACwAKgApACkAJwAkACMAIQAfABwAGwAZ
ABUAFAARAA8AEAANAAsACQAHAAcABwAHAAcABwAGAAYABwAGAAQABAABAAAAAQAAAAAA
AQAAAP////8BAAEAAAACAAMAAwADAAEAAQABAAEAAgABAAEAAAACAAIAAgABAP//////
/wAAAwAEAAUABQAFAAQABAAGAAUABgAGAAUABgAHAAcACAAHAAYABgAGAAYABgAHAAcA
CQAHAAUABwAHAAcABwAGAAgACAAGAAQABAAEAAQABAAEAAYABgAHAAcABQAGAAYABwAH
AAcACQAMAA4ADwAPAA8ADQANAA4ADgAPABAAEQARABIAEQAQAA8ADgANAAwADAAMAAsA
CgAIAAYABgAGAAYACQAKAAoACAAFAAQAAwACAP////8AAAAAAAAAAAAAAAD9//3//f/9
//3//v8AAAEAAAD///7//f/9//3//f/9/////////////f/8//z//P/+//7///////3/
/f/8//v//f/+/wAAAgAFAAcADgAUABwALgBJAGoAlgDKAPkACAHuAK8AZwAnAOf/sP+V
/5L/kP+N/4L/d/90/33/iv+Z/6f/tP/D/8//1//f/+b/6v/v//D/8v/1//b/+P/4//f/
9//3//f/+P/6//z//P/8//v/+//6//r/+v/6//r/+//8//z//P/7//n/+P/4//n/+v/7
//7/AAD+//7//P/8//7///8AAAAAAAABAAEAAQAAAP///v/+/wAAAgAEAAcABQAEAAQA
BAAFAAYACAAJAAsACwAMAA0ADgAQABEAEgAXABkAGwAeAB8AHwAfAB8AIwAmACkAKwAt
AC4ALgAvAC8ALwAvAC8AMwA1ADUANQAyAC8ALQAqACkAKAAoACkAJQAiACEAHwAbABgA
FwAVABUAFgAVABUAEwAPAAwACQAJAAkACQAJAAkACQAIAAgABQAEAAIAAgADAAQABwAI
AAUABQADAAEAAQADAAMAAgACAAMAAwADAAEAAQABAAEABQAFAAYABgAEAAQABAADAAMA
AwADAAQAAwAEAAUABQAFAAQABAAGAAYACAAJAAkABwAHAAYABgAGAAYABwAIAAYABgAH
AAcACQAHAAUABwAKAAsADAAMAAgABgAGAAQABgAIAAgACAAIAAcABgAGAAUABwAIAAgA
CQAKAAsADgASABEAEQAQAA8AEAARABMAFAAUABQAFAATABIAEQAQAA8AEAAPAA4ADgAL
AAkABwAEAAUABgAHAAgACAAIAAcABAAFAAQAAwACAAAAAQADAAQAAQAAAP///v/+////
AAABAAAAAAABAAEA//////////////////////3//f/9//3//f/8//z//P/6//r/+//7
//v/+//6//n///8AAAAA/v8BAAUACgAUACIANABLAGoAkADAAOcA9ADYAJsAVwAfAOX/
sv+X/5D/jP+D/3j/cf9y/3//jv+b/6f/tv/D/83/1//h/+j/7v/y//L/8//1//X/9v/1
//P/9f/1//X/9v/0//b/9v/2//f/9//2//b/9//4//n/+//7//r/+f/3//j/+P/5//v/
+f/5//v//P/6//r/+P/4//n/+//9//7//f/9//z/+//7//v/+//8//3//v///wEA///+
//7//v8BAAIABAAFAAcABwAIAAkACwAOABAAEgAUABUAFgAYABgAGQAaABsAHwAiACUA
JwAoACgAJwAnACkAKQApACkAKgArACoAKQAoACUAIwAgACAAHgAdAB0AGgAWABQAEQAQ
AA4ADgANAAsACgAHAAUAAgD///3/+//6//v//P/9//v/+f/2//T/9f/2//b/+P/3//b/
9//2//X/9f/z//H/8//1//X/9P/z//P/8v/x//D/8f/y//P/8v/x//H/8P/u/+7/7v/t
/+3/7f/t/+7/7v/u/+7/7f/s/+z/7f/w/+//8P/w/+//7//v/+7/7v/u/+7/7//w/+3/
7P/s/+v/7v/t/+z/7//v/+//7//u/+7/7P/q/+r/8P/v/+7/7P/s/+z/7P/s/+z/7f/t
/+3/7v/u/+//7v/t/+7/8P/0//X/9f/1//P/8//0//T/9f/2//f/9//4//f/9v/1//L/
8f/w//D/8P/v/+7/7P/q/+r/6v/q/+v/7P/s/+r/6f/o/+f/5v/j/+P/5P/k/+T/5P/k
/+T/4//j/+P/4//i/+L/4//j/+P/4//j/+P/4f/h/+H/4f/j/+P/4//j/+H/4P/g/+D/
4v/i/+P/4//h/+H/4P/f/9//4P/k/+b/6//x//T//P8GABYAKQBGAHAAoADLANwAyACP
AEsADQDR/5z/gf96/3r/d/9s/2H/Xv9l/3L/f/+N/5z/q/+3/8H/yf/O/9L/1f/W/9j/
2//a/9z/3P/b/9v/2//b/9z/3f/g/+H/4v/h/+H/4P/g/97/3v/e/9//4v/i/+L/4f/f
/97/3v/f/+H/4f/j/+T/5v/m/+T/5P/j/+P/4//i/+L/4//j/+P/5f/l/+X/5v/n/+j/
6f/r/+n/6P/o/+j/6f/q/+z/7f/w//H/8//1//T/9v/3//j//f///wEABAAIAAkACgAL
AAwADgAQABEAFQAWABYAFwAXABcAFwAXABcAGQAZABkAGQAXABYAFAAQAA4ADQANAA0A
CgAJAAcAAQD+//3/+//8//z/+v/5//j/9f/z//H/7f/t/+3/7f/v/+//7v/u/+3/7P/q
/+r/6P/o/+r/6v/q/+v/6v/p/+j/6f/o/+b/5//p/+r/6//p/+n/6f/p/+v/6//s/+z/
7v/u/+7/7f/t/+3/7f/u//H/8v/z//P/8f/w//D/8v/w//L/8//z//P/8//y//L/8P/w
//H/8v/0//T/9f/1//X/8//x//P/8v/z//T/9P/2//T/8v/w//L/8v/y//L/8//0//b/
9//2//b/9f/1//b/9//6//7/AAABAAEAAQD/////AAAAAAIABAAGAAcABAADAAIAAQAC
AAEAAAAAAP7//f/8//r//P/8//z//P/9//7//v/8//n/+P/3//b/9P/1//f/+P/3//b/
9f/0//P/8//z//P/8//0//b/9//1//X/9f/1//X/9f/1//X/8//z//P/8//1//T/9P/0
//b/9v/3//f/9f/1//T/8//1//T/9v/6//3///8EAAoAFgAmAD0AXACIALwA7wAIAfoA
wQB1ADUA9/+8/5f/jP+M/4n/gP9z/27/df+C/4//nf+s/7v/xf/P/9X/3P/i/+n/6v/s
/+//8v/0//T/8//z//P/8//0//T/9v/2//b/9f/1//T/9P/2//b/9v/3//b/9v/2//X/
9//2//b/9//3//f/+f/6//n/+P/1//T/9//5//v//P/8//3//f/9//z/+//6//r//f/+
////AQABAAAAAAAAAAMABAAGAAcABwAHAAgACQAKAAwADQAOABMAFQAXABoAHAAdAB4A
HwAiACYAKgAtAC0ALgAuAC8AMQAxADEAMQAxADMAMwAzADMAMQAwAC4AKgAoACcAJwAj
ACAAHwAdABsAGAAXABUAFgAWABQAEwARAA0ACgAHAAcABwAHAAcABwAHAAYABgAEAAIA
///+/wAAAAACAAIAAQABAP///f///wEAAQAAAP/////+//3//f/9//3//f8BAAEAAgAC
AP///v/9//v//P/9//7/AAABAAIAAwADAP///v/+/wAAAQAEAAYABwAGAAUAAwACAAIA
AgADAAQABAAEAAUABQAFAAMAAQADAAYABwAIAAgABgAEAAIAAgAEAAUABQAGAAYABgAE
AAIAAgACAAIABAAEAAUABQADAAQABAAFAAMAAwAFAAgACgALAAsACwALAAsADAAMAA0A
DgAPAA8AEAAPAA4ADQAMAAsACgAKAAwACwAKAAgABgAGAAYABgAJAAoACgAIAAUABAAD
AAIAAQABAAIAAgAAAAAAAAAAAP//////////AAAAAAEAAQD/////////////////////
///////////9//z//P/8//3//v8AAAEA//////7//f///wAAAAACAAUABwAMABIAGgAq
AEEAYACIALoA8wAWARQB5QCbAFUAEwDQ/5//jv+M/4//iv9//3b/ef+E/5H/n/+u/73/
yf/T/9v/5P/q/+//8P/y//X/+P/6//r/+f/3//f/9//4//n//P/9//7//v/9//v/+v/6
//r/+v/7//7//v/+//3////+//7///8BAAEAAwAEAAEAAAD9//z//f///wEAAgACAAMA
AwADAAEAAQABAAIABQAGAAcACQAHAAYABgAGAAcACAAKAAsADwAPABAAEQAQABIAEwAU
ABkAGwAdACAAIgAjACQAJQAlACgAKwAtADEAMgAyADMANQA1ADUANQA5ADsAOwA7ADgA
NQAzADAALwAuAC4ALwAtACoAKQAnACEAHgAdABsAGgAaABgAFwAWABMAEQAPAA0ADQAN
AA0ACwALAAoACgAJAAgABgAGAAgACAAKAAoABwAHAAUAAwADAAUABQAEAAQABQAFAAUA
AwADAAMAAwAFAAUABgAGAAYABgAGAAUABQAFAAUABgAFAAYABwAHAAUABAAEAAYACAAK
AAsACwAKAAkABwAGAAgACAAJAAoADAAMAA0ADQAMAAkABgAHAAoACwAMAAwADgAMAAoA
CgAIAAkACQAKAAwADAALAAoACQAIAAgACAAJAAkACwAMAAwADQALAAsADQAQABQAFQAV
ABUAEQARABIAEgAVABYAFwAXABcAFwAXABcAEwARAA8ADgAQAA8ADgAMAAwADAAMAAwA
CwAMAAwACgAMAAwADAAMAAgABwAHAAYACAAIAAgACAAGAAUABAADAAQABAAFAAUABQAF
AAUABQADAAMAAwADAAUABQAFAAUABQAEAAQABAACAAIAAwADAAMAAwACAAEAAwACAAIA
BAAJAA0AFAAaACIAMABFAGAAhAC0AOUAAgH+AM0AhQBFAAcAyP+h/5b/lP+P/4b/f/94
/3//jP+X/6X/tv/F/9H/3f/n/+z/8P/z//T/9v/5//r//P/8//v/+//7//v//P/7//z/
+//6//3//f/8//z//P/8//z//f8AAAAAAAD///3//P/8//3/+//7//3//v///wAA//8A
AP////////7///8BAAIAAwABAAEAAQACAAEAAgADAAUABQAEAAQABAAEAAQABQAFAAgA
CQALAA0ADAAOAA8AEAATABUAFwAaAB4AHwAgACEAIAAiACQAJQAoACoAKwAtAC8ALwAv
AC8ALgAvAC4ALQAvAC0ALAAqACYAJAAjACMAIQAeAB0AGwAXABQAEwARABAAEAAOAA0A
DgALAAkABwADAAMAAwADAAUABQAEAAQAAQAAAP7//v/8//z//v/+///////9//v/+f/7
//v/+v/6//v/+//7//f/9//3//f/+f/5//r/+v/6//r/+v/5//j/9//2//b/+P/6//z/
/f/5//j/+P/6//j/+v/7//v//f/9//z//P/7//r/+v/6//r/+v/7//v/+//5//f/+f/4
//n/+v/6//z/+v/4//j/9v/3//f/+P/4//j/+P/6//n/+P/3//b/9v/2//f/9//3//j/
+P/5//f/9//5//z/AAABAAEAAQD/////AAAAAAEAAgADAAMAAgABAAAA///8//v/+v/6
//z/+//6//j/9v/2//b/9v/3//j/+P/2//X/9P/z//L/7f/t/+7/7v/w//D/8P/w/+//
7//v/+//7v/u/+//7//v/+//7//v/+v/6//r/+v/7f/t/+3/7f/t/+z/7P/s/+z/7P/t
/+3/7//v/+7/7f/r/+r/7v/w//X/+f8AAAgAEgAgADMATAB0AKYA0wDmANIAmQBVABsA
4f+q/4v/gv+A/3v/cv9p/2j/b/9+/4v/lf+i/7H/v//L/9P/2v/c/+H/4v/k/+f/6P/q
/+r/6f/n/+f/5//o/+r/7P/s/+z/7f/t/+z/7P/q/+r/6v/r/+7/7v/u/+3/7f/s/+z/
7f/t/+3/7//w//L/8v/w//D/7v/v//D/8P/y//P/8//z//H/8f/x//L/8//0//X/9//5
//j/+P/4//n/+v/8//3//////wAAAQAAAAIAAwAEAAcACQALAA4AEAARABIAEwATABYA
GQAbAB8AIAAgACEAIwAjACMAIwAjACUAJQAlACcAJQAkACIAHgAcABsAGwAbABgAFwAV
AA8ADAALAAkACAAIAAYABQAFAAMAAgABAP///////////f/9//z//P/7//r/+P/4//j/
+P/6//r/+//7//n/9//1//f/9//2//f/+f/6//v/9//3//f/9//5//n/+v/6//j/+P/4
//f/9f/1//X/9v/5//r/+//7//v/+v/6//z/+v/8//3//f///////v/+//3//P/8//z/
/f/+/wAAAQABAP///f////////////7////+//3//v/+//////8AAAAAAAAAAP7//P/6
//r/+v/6//v//P/+//////8AAAAAAQD/////AQAEAAYABwAHAAcABwAHAAgACAAHAAgA
CQAJAAgABwAGAAUABgAFAAQABAAEAAMAAgAAAAAAAAAAAAAAAwAEAAQAAgABAAAA///+
//n/+f/6//r/+P/4//j/+P/3//f/9//3//j/+P/5//n/+f/5//n/+f/1//X/9f/1//f/
9//3//f/9//2//b/9v/2//b/9//3//f/9//2//X/8//2//j/+v/9/wEABgAMABQAIgA5
AFgAgAC0AOcABgH8AMcAewA5APn/vv+Z/47/jv+N/4b/ef9w/3X/gP+N/5n/pv+1/8P/
zf/T/9r/4v/p/+r/7P/v//D/8v/y//H/7//v/+//8P/y//T/9P/0//P/8//y//L/8v/y
//L/8//0//T/9P/z//P/8v/y//P/9f/1//f/+P/4//j/9v/2//b/9//4//j/+v/7//v/
+//6//n/+P/4//v//P/9///////+//7//v/9//7/AAABAAUABQAGAAcACAAKAAsADAAP
ABEAEwAWABgAGQAaABsAHQAgACMAJQAnACgAKAApACkAKQApACkAKwAtAC0ALQAtACsA
KgAoACgAJgAlACUAIQAeAB0AGwAXABQAEwARABIAEgAQAA8ADAAJAAcABQAFAAUABQAF
AAUABQAEAAQAAgAAAP3//P/+//7/AAAAAP/////9//v/+f/7//v/+v/8//3//f/9//n/
+f/5//n//f/9//7//v/8//z//P/7//3//f/9//7///8AAAEAAQABAAAAAAACAP//AAAA
AP////////7//v8AAAAAAQACAAIAAgADAAMAAwABAP//AQACAAMABAAEAAIAAAAAAP7/
/v/+//7///8AAAIAAwABAAIAAgADAAUABQAHAAoACgALAAsACwAHAAcACAAIAAsADAAN
AA0ACgAJAAgABwAIAAcABgAGAAYABQAEAAIAAgACAAIAAgAFAAYABgAEAAEAAAD///7/
+f/5//r/+v/8//z//P/8//n/+f/5//n/+f/6//z//f/8//v/+v/5//n/+f/5//n/+f/5
//n/+f/5//j/+P/4//r/+v/7//v/+f/5//j/9//3//j/+v/+/wMABQAIABAAHgAyAEsA
bgCeANQAAQEQAe4AqwBjACEA4f+s/5H/jP+M/4n/gP91/3L/ef+G/5X/pf+0/8H/y//V
/93/4P/k/+r/7P/v//P/8//0//P/8f/z//P/8//0//b/+P/4//j/9//3//b/9v/2//b/
9v/3//j/+P/4//f/9//2//b/9//5//n/+//8//r/+v/4//j/+v/7//z//P/8//3//f/9
//v/+//7//z///8AAAEAAwADAAIAAgACAAUABgAIAAkACgAJAAkACQAKAAwADQAOABMA
FQAXABoAGgAbABwAHQAgACQAKAArACsALAAsAC0AKwArACsAKwAvADEAMQAxAC8ALQAs
ACoAKAAmACUAJQAjACAAHwAdABkAFgAVABMAFAAUABIAEQAOAAsACQAHAAcABwAHAAcA
BQAFAAQABAADAAIAAAAAAAAAAAACAAIA//////3/+//9///////+//7/////////+//7
//v/+///////AAAAAP7//v/+//3//v///wAAAgABAAIAAwADAAEAAAAAAAIAAgAEAAUA
BQAEAAMAAQAAAAEAAgAEAAYABAAEAAUABQAFAAMAAQADAAYABwAIAAgABgAFAAQAAwAC
AAQABAAFAAUABQAGAAYABwAHAAcACQAMAA4ADwAPAA8ADwAPABAAEAAPABAAEQARAA4A
DQAMAAsACgAJAAgACAAIAAcABgAEAAQABAAEAAQABwAIAAgABgADAAIAAQAAAP3//f/+
//7//v/+//7//v/7//v/+//7//v//P/+/////f/9//3//f/7//v/+//7//n/+f/5//n/
+f/4//j/+P/5//r//P/9//v/+//6//n/+f/6//z//v8DAAcADgAUABwAKgA/AFoAggC0
AOMA+gDsALMAbQAtAPH/vP+b/5L/kP+L/4L/d/9y/3n/hv+V/6P/sP+9/8n/1f/f/+b/
6P/t/+7/8P/z//L/9P/0//P/8//z//P/9P/2//j/+P/4//j/9//1//T/9v/2//b/9//4
//j/+P/3//f/9v/2//f/9//3//n/+v/4//j/9v/2//f/+f/7//z/+v/7//v/+//5//n/
+f/6//v//P/9/////f/8//z//P///wAAAgADAAUABQAGAAcABgAIAAkACgAPABEAEwAW
ABgAGQAaABsAGwAeACEAIwAlACYAJgAnACUAJQAlACUAKQArACsAKwAqACcAJQAiACIA
IAAfAB8AHwAcABsAGQATABAADwANAAwADAAKAAkACgAHAAUAAwABAAEAAQABAAEAAQAA
AAAA/f/8//r/+v/6//r//P/8//v/+//5//f/9f/3//f/9v/4//n/+f/5//f/9//3//f/
+//7//z//P/7//r/+f/3//f/9//3//j/+f/6//v/+//5//j/+P/6//r//P/9//3//f/9
//z//P/6//r/+//8//7//v///////v/7//j/+f/8//3//v/+//z/+v/6//r/+v/6//r/
+//7//3//v/+////AQABAAMABgAIAAkACQAJAAYABQAFAAQABQAGAAcABwAGAAUABAAD
AAEA///9//z//v/9//z/+v/4//j/+P/4//v//P/8//r/9//2//X/9P/x//H/8v/y//P/
9P/1//b/9P/z//L/8f/w//D/8f/x//P/8//z//P/7//v/+//7//x//H/8f/x//D/7v/t
/+z/7v/u/+//7//v/+//7v/t/+3/7v/w//T/+f8BAAoAEgAcACwARQBkAJIAwgDhAOAA
tgBzADMA+f/B/5j/if+G/4L/ef9w/2f/av91/4L/j/+d/6z/u//J/9P/2//g/97/4f/i
/+T/5//o/+r/6v/p/+n/6f/p/+r/6v/s/+z/7P/r/+v/6v/q/+z/7P/s/+3/8P/w//D/
7//t/+z/7P/t/+3/7f/v//D/8P/w/+7/7v/u/+//8P/w//L/8//z//P/8//z//P/9P/z
//T/9f/3//f/9v/2//b/9//4//r/+//9//3//v///wAAAgADAAQABwAJAAsADgAOAA8A
EAARABMAFgAZABsAHQAeAB4AHwAfAB8AHwAfAB8AIQAhACEAIQAfAB4AHAAZABYAFAAT
ABIAEAAQAA8ADQAKAAkABwAGAAYABAADAAIA///9//v/+f/5//n/+f/7//v/+v/6//n/
+P/2//b/9P/0//b/9v/1//X/8//x//H/8//z//L/8//1//b/9//z//P/8//z//P/8//0
//T/9v/2//b/9f/1//X/9f/2//n/+v/7//v/+f/4//j/+v/6//z//f/9//v/+//6//r/
+P/4//n/+v/8//z//f/9//3/+//5//v/+v/7//z//P/8//j/+P/2//b/9v/2//b/+P/4
//n/+f/3//j/+P/5//r/+//+/wIABAAFAAUABQABAAEAAgACAAUABgAHAAcABAADAAIA
AQACAAEAAAAAAP7//f/8//r/+v/6//r/+v/9//7//v/8//n/+P/3//b/8//z//T/9P/0
//T/9P/0//X/9f/1//X/9v/2//f/9//2//X/9P/z//P/8//z//P/8//z//P/8//x//D/
8P/w//H/8v/0//X/9P/z//H/7//z//T/9v/4//n/+/8AAAgAFAAmAD8AYgCOAMIA7QD6
AOIAoQBZABkA3f+s/5H/jP+M/4f/fP9x/27/d/+E/5P/n/+s/7n/wf/J/9H/3P/i/+f/
6P/q/+3/6//s/+v/6f/r/+v/6//s/+3/8P/x//L/8f/x//D/8P/w//D/8P/x//L/8v/y
//H/7//u/+7/7//w//H/9P/2//T/9P/y//L/8v/z//T/9P/2//f/9//3//X/9f/1//b/
+f/6//v//f/7//r/+v/6//3//v8AAAEAAwADAAQABQAEAAYABwAIAA0ADwARABQAFQAV
ABUAFQAYABwAIAAjACMAJAAkACUAJQAlACUAJQApACsAKwArACkAJwAmACQAIwAiACIA
IwAgABwAGgAXABMAEAAPAA0ADQAOAA0ADQALAAcABAABAAAAAQACAAMAAQABAAAAAAD+
//z/+f/4//n/+v/9//7/+//7//n/9//5//v/+//6//r/+//7//v/+f/5//n/+f/7//v/
/P/8//r/+v/6//n/+//7//v//P/7//z//f/9//3//P/8//7/AAACAAMAAwABAP///P/6
//3//v8AAAIAAAAAAAEAAQD9//v//f///wAAAAAAAAAAAAD+//7//////wEAAgACAAMA
AQABAAMABgAGAAcABwAHAAYABwAJAAoACgAKAAoACQAKAAkACAAHAAQAAwACAAIAAgAB
AAAA/v8BAAIAAwAEAAIAAgABAP7//v/+//7//v/5//n/+v/6//r/+v/6//r/+//7//v/
+//4//j/+f/5//n/+f/5//n/9//3//f/9//3//f/9//3//f/9v/2//b/9P/0//X/9f/2
//f/9//3//f/9v/2//j/+f/7/wQADAAYACYAOQBWAHoArADfAAABAAHTAIsARQAFAMb/
mf+I/4j/if+E/3v/dv93/4L/jf+b/6j/tf/B/8//2f/i/+j/6v/q/+v/7f/u//D/8P/v
//L/8//0//b/9f/2//X/9P/3//f/9v/2//T/9P/0//X/+P/4//j/9//3//b/9v/3//b/
9f/2//b/+f/6//n/+v/4//n/+v/6//r/+//7//v//f/9//3//v/+//7//v///wAAAAAB
AAIAAQACAAQABQAHAAcACAAJAAwADgAPABAAEAARABIAFAAXABkAGwAdAB8AIgAlACcA
JwAoACgAKQAqACsALAAtAC4ALwAuAC0ALwAtACwAKgAmACQAIwAjACMAIAAfAB0AGgAY
ABgAFwATABIADwANAA0ACwAKAAkABQAFAAUABQADAAMAAgACAAMAAgAAAAAAAAAAAAIA
AgABAAEA///9//v//f/9//z//v////////////////////7//f/9//z//f/+///////9
//3//f/+/wEAAgADAAMAAgACAAMABgADAAQABAADAAUABQAEAAQAAgACAAMABAACAAQA
BQAGAAYABgAGAAYABgAGAAcABwAHAAgACAAJAAkACQALAA4ADgAPAA8ADwAPAA8AEAAQ
ABAAEAAQAA8AEAAPAA4ADQAKAAkACAAIAAYABQAEAAIAAwAEAAUABgAFAAYABgAEAAQA
BAAEAAQA/////wAAAAD///7//f/8//z//f/+/////v/+//////8BAAEAAQABAP3//f/9
//3//f/9//3//f////7//v/+//v/+v/6//n/+v/7//v/+//7//r/+v/8//3/AwAMABQA
IAAuAEEAXACAALAA3QD2AOoAtwBzADcA+//A/5//kv+Q/43/hP97/3b/e/+I/5X/of+w
/73/y//X/+P/6v/u//D/8P/x//P/9P/2//b/9f/3//f/9//4//b/+P/4//j/+v/7//v/
/P/6//r/+v/7//v/+v/5//f/+P/4//n/+//6//n/+v/6//v//P/7//z/+v/7//z//P/8
//3//f/9/////////wAA/v/+//7///8AAAAAAQACAAEAAgAEAAUABwAHAAgACQAMAA4A
DwAQABIAEwAUABYAGQAbAB0AHwAgACIAJAAlACUAJgAmACcAKQApACkAKQAqACsAKgAp
ACoAKQApACgAJAAiACEAIQAdABoAGQAXABQAEgASABEADgAOAAwACwALAAkACAAHAAMA
AwADAAMAAgABAP///v/+//7//f/+//3//P/9//z//P/9//z/+//5//v/+//6//z//f/9
//3/+//7//v/+//8//v/+//6//z//P/8//v/+//7//v//P/9//7//////////v/+/wAA
/v/8/w==
         </WaveFormData>
      </LeadData>
      <LeadData>
         <LeadByteCountTotal>10000</LeadByteCountTotal>
         <LeadTimeOffset>0</LeadTimeOffset>
         <LeadSampleCountTotal>5000</LeadSampleCountTotal>
         <LeadAmplitudeUnitsPerBit>4.88</LeadAmplitudeUnitsPerBit>
         <LeadAmplitudeUnits>��V</LeadAmplitudeUnits>
         <LeadHighLimit>2147483647</LeadHighLimit>
         <LeadLowLimit>268435456</LeadLowLimit>
         <LeadID>V5</LeadID>
         <LeadOffsetFirstSample>0</LeadOffsetFirstSample>
         <FirstSampleBaseline>0</FirstSampleBaseline>
         <LeadSampleSize>2</LeadSampleSize>
         <LeadOff>FALSE</LeadOff>
         <BaselineSway>FALSE</BaselineSway>
         <ExcessiveACNoise>FALSE</ExcessiveACNoise>
         <MuscleNoise>FALSE</MuscleNoise>
         <LeadDataCRC32>3293744308</LeadDataCRC32>
         <WaveFormData>
/P/8//z//P/+//7//v/+//3//P/7//r/+//8//3//v/+//7//v/+//7//v/+//7/AAAA
AAAAAAD///7//f/8//z//P/8//z//v/+//7//v/9//z//P/7//z//P/8//z/+v/6//v/
/f/+////AQABAAQAAwAEAAYABQAEAAMAAgADAAQABAAEAAMAAwACAAIAAgACAAIAAgAC
AAEAAQABAAAA///+//3/+v/6//j/9v/3//f/9f/1//P/8//0//T/8//0//X/9v/1//T/
8//z//X/9f/1//X/8v/x//D/8P/v//D/8P/w//L/8f/x//D/7//v/+7/7f/x//L/8//z
//L/7f/r/+v/6//q/+n/6//u//f/AQAMAB4AOgBhAIcAowCnAIgAXQA+ACYADgAAAPb/
7v/n/9j/xP+y/6r/rf+v/7P/uf+//8P/yv/S/9r/3//i/+H/4f/g/+P/5f/l/+X/5f/l
/+T/5P/j/+T/5P/k/+X/5v/l/+b/5P/l/+X/5//n/+j/6P/m/+T/5P/j/+P/4f/h/+P/
5P/m/+f/5v/m/+P/4v/i/+H/4//k/+X/5v/o/+j/6f/p/+j/6P/o/+j/6f/p/+r/6//q
/+n/6v/q/+3/7v/v//D/8v/y//P/9f/1//f/+P/4//3///8BAAMAAwAEAAcACQALAA0A
DgAPABEAEQASABIAEwATABMAEgATABMAEwATABAADgAMAAwACwAKAAgABgABAP///v/8
//r/+f/3//X/9P/z//H/8f/u/+7/7//v//D/7//v/+//6//r/+v/6//o/+j/6f/p/+r/
6//q/+r/6v/q/+r/6//r/+v/7P/s/+r/6v/q/+r/6v/q/+n/6P/p/+r/6v/r/+n/6f/p
/+n/7f/u/+7/7v/v/+//7//v/+//7//u/+3/7v/v//D/8f/v//D/8f/x//D/8P/w//H/
8P/w//H/8//x//D/7//t//P/9P/y//H/8v/y//L/8v/y//L/8//z//T/8v/y//L/8v/0
//X/9//4//f/+f/5//n/9//3//j/+f/8//3//v/+//7//f/8//v/+//6//r/+v/6//r/
+v/4//X/9f/1//X/9v/3//j/+P/2//T/8v/x//H/7//v/+//8f/y//L/8P/u/+7/7v/u
/+//8P/y//P/8v/x//D/7v/v/+7/7v/v//D/8P/w//D/7//v/+7/7v/x//H/8f/y//D/
8P/v/+7/7//v//H/8f/w/+//8f/0//f///8OACQAQgBpAI0AoQCbAHgAUQA4ACQADgAC
AP7/9v/p/9j/wv+y/67/tf+5/7//xf/L/8//1P/a/+D/5f/p/+n/6v/q/+3/7//v/+//
7//v/+7/7v/v//D/8P/w//D/8P/u/+7/8P/x//H/8//x//L/8v/w//D/8P/v/+//8f/x
//P/9P/z//P/8f/w//H/8v/0//X/9v/2//b/9v/1//T/9P/z//T/9v/4//r/+P/3//f/
9//3//f/+f/6//v//P/9//7//v/+////AQADAAcACgAMAA0ADQANAA0AEQASABUAFwAb
AB0AHgAfAB0AHQAeAB4AIgAjACQAJAAiACEAIAAfACAAHgAcABwAGQAYABYAFAARAA8A
DgAMAAwADQANAA0ACAAHAAUABQACAAIAAwADAAQAAwADAAMA//////////8BAAIABAAF
AAQAAwAAAP7/AAAAAAAAAQABAAEAAgACAAAAAAAAAAAAAwAEAAQABAACAAIAAQABAAMA
AwADAAMAAwAEAAQABAADAAMAAwADAAYABwAHAAcABQAFAAUABQAFAAYABwAHAAYABgAG
AAcABgAGAAcACQAKAAoACgAJAAcACAAGAAUABgAIAAgACAAIAAYABwAHAAgACAAIAAgA
CAAJAAsADgAQABAAEQAQAA8AEAARABMAFQAVABUAFQAUABQAEwASABEAEgASABMAFAAR
ABAADwAMAAwADQAOAA8ADQANAA0ADAAMAAoACAAHAAgABwAIAAkACAAIAAcABAAFAAYA
BwAIAAgACAAJAAkABwAHAAcABgAGAAYABwAJAAcABgAFAAQABAAFAAUABgAFAAUABQAG
AAYABgAFAAQABwAHAAcABQAEAAUABQAKABMAHwAqADwAWAB5AJcAqwCjAIIAYQBMADgA
IgAUAAwAAgDz/+L/zv/C/8b/y//P/9X/2f/f/+X/7P/0//r/AQADAAMABAAEAAQABQAE
AAMABQAFAAQABAAFAAYABgAGAAYABgAEAAQABQAHAAgACwAIAAgABwAEAAUABgAGAAcA
BwAHAAkACgAKAAkABgAEAAcACAAKAAsACwAKAAkACAAKAAoACwALAAkACgALAAwADAAL
AAsACwANAA0ADwAQAA8AEAARABIAEwAUABYAGQAYABsAHQAeAB4AHwAgACEAJQAmACkA
KwArAC0ALgAvADEAMQAyADIANAA1ADYANgA1ADMAMQAvAC8ALgAtAC4ALAAqACcAJAAk
ACMAIwAiACAAHwAdABsAGAAXABUAFQAUABQAFQAVABEADwAOAA0ADgAPABAAEQAOAA4A
DwAPAA0ADQALAAoACwAMAA0ADwAOAA0ADQAMAAsADAANAA4ADgAOAA0ADAAKAAoACQAJ
AAsACwALAAsADAAMAAsACgAKAAsADAANAA0ADQAMAAsACwALAAsACwALAAwADQANAAsA
CgAJAAkADAAMAA0ADwAOAAwACgAHAAcABgAGAAcACgAKAAoABwAGAAUABAAEAAUABQAG
AAgACAAIAAgABwAHAAgACAAKAA0ADgAPAAsACwAMAA0ADAANAA4ADgAQAA8ADgANAAsA
CgAKAAoACgAKAAoACAAFAAUABQAFAAcABwAHAAYABAACAAAA//////3//f/9//3//v/+
//z//P/8//z//P/6//r/+//7//3//f/9//z/+f/4//j/+f/8//z//P/8//n/+f/4//j/
+f/5//n/+v/6//r/+f/4//X/9f/1//n/+v/7//v//v8FAAsAFAAkAEIAZwCJAJ0AnQCA
AFsAQgAsABQABgD+//j/7//e/8j/uP+2/7v/v//D/8n/0f/X/97/4v/o/+v/7f/t/+7/
7v/v//H/8f/x/+//7//u/+7/8P/y//P/9P/0//T/8v/y//D/8f/x//P/9f/2//b/9P/y
//L/8f/x//H/8f/z//T/9f/1//P/8v/y//L/8//z//T/9P/0//T/8v/y//P/8//1//b/
9//4//j/9//3//f/9f/1//f/+P/7//z//f/+//z//P/9////AgAFAAcACAAKAAsADAAN
AA4ADgAQABEAFQAXABgAGQAZABkAGgAaABoAGwAcABwAHgAdABwAGwAYABYAFAAUABUA
FAASABAACwAJAAgABgAFAAUABAADAAAA///9//3/9//2//b/9f/1//X/9v/3//X/9f/1
//X/9P/0//X/9f/3//f/9f/0//P/8v/x//H/8f/x//L/8v/w//D/8P/w//H/8v/y//L/
8v/y//H/8f/x//H/8f/x//P/9P/0//T/8f/x//H/8f/y//P/8//z//X/9f/1//X/8//0
//X/9f/2//b/9v/3//f/9v/2//f/9//2//X/8//3//b/9P/0//T/9P/0//T/9v/3//f/
+P/1//T/8//y//P/9f/4//r/+//9//3//f/7//v//P/9/wAAAQACAAIAAQD///3/+//8
//z//f/+//z//P/8//r/+P/3//b/9f/2//f/+P/4//j/9v/0//P/8//x//H/8f/v//D/
8P/u/+7/7v/u/+7/7v/u/+//7//u/+3/7P/q/+r/6v/r/+3/7P/s/+z/7P/r/+v/6v/q
/+v/6//r/+z/6v/q/+n/6P/r/+v/6//t/+z/6//p/+z/8f/7/wgAGgA2AF0AgwCdAJ8A
hABZADgAJAAOAAAA+P/w/+f/1v/A/67/qP+t/7P/tf+7/8H/xf/I/87/1P/Z/9//3//g
/+D/4//l/+X/5f/j/+P/4v/i/+X/5v/m/+b/5P/k/+L/4v/k/+X/5f/n/+X/5v/m/+T/
5P/k/+P/4//h/+H/4//k/+X/5f/j/+L/5f/m/+j/6f/p/+j/5//m/+T/5P/l/+X/5//o
/+n/6v/q/+n/6f/p/+v/6//t/+7/7v/u/+7/7v/w//D/8f/z//T/9//5//r//P/9//7/
//8CAAQACAALAAsADQAOAA8AEQARABIAEgASABMAFAAUABQAEwASABEADgAMAAoACgAJ
AAgABgAEAAAA/f/7//j/+f/5//j/9//z//H/7v/t/+v/7P/u/+//7v/t/+3/7f/q/+n/
6P/n/+f/6P/q/+v/6v/p/+b/5P/m/+b/5v/n/+X/5f/m/+b/5P/k/+T/5P/n/+j/6P/o
/+f/5v/k/+P/5f/l/+X/5f/n/+j/6P/o/+X/5f/l/+X/6f/r/+z/7f/s/+v/6v/p/+f/
6P/p/+n/6f/o/+f/5//m/+b/5//p/+r/6v/q/+n/5//m/+b/5//m/+j/6P/n/+r/6v/o
/+b/5v/m/+b/6P/p/+n/6v/q/+r/6v/q/+n/6f/q/+r/7f/v/+//7//r/+v/7P/t/+7/
7//w//D/8v/x//D/7//x//D/8P/w//D/8P/w/+7/7f/t/+3/7f/v/+//7//u/+z/6v/o
/+f/5//l/+X/5f/l/+b/5v/k/+T/5P/k/+T/5v/m/+f/5//l/+X/5f/k/+P/4v/i/+P/
5P/k/+T/5P/j/+P/4v/i/+T/5f/m/+j/5v/m/+X/5P/j/+X/5f/j/+T/5f/l/+T/6f/z
/wAAEAAoAE0AdwCXAKEAkABlAEIAKgASAP7/9P/u/+f/2v/G/7D/pv+p/6//s/+3/73/
wf/G/8z/0v/X/9z/3f/f/+D/4f/j/+P/4//i/+H/3//e/+D/4v/j/+T/5P/k/+L/4v/i
/+P/4//l/+X/5v/m/+T/5v/m/+X/5f/m/+f/6v/s/+r/6f/m/+T/5v/m/+f/5//q/+r/
6v/q/+j/6P/p/+n/6v/s/+7/8P/v/+3/7P/r/+3/7f/v//D/8f/y//P/9P/0//T/9f/3
//r//f///wAAAgADAAQABQAFAAYACQALAA8AEQASABMAFQAVABYAFgAaABsAHAAcABoA
GQAYABcAGAAWABQAFAATABIAEAAOAAkABwAGAAQABQAFAAQAAwD+//3/+//7//j/+P/5
//n/+v/5//n/+f/1//X/9f/1//b/9v/3//f/9f/1//P/8v/0//T/9P/1//P/8//0//T/
9P/0//T/9P/1//b/9v/2//b/9v/1//X/9f/1//X/9f/3//j/+P/4//X/9f/1//X/9//5
//r/+//5//n/+f/5//n/+v/7//v//P/8//z//f/7//r/+v/7//z//P/8//v/+v/6//v/
/f/9//7//f/7//7//v/8//z//P/8//z//f/9//7/AAAAAAAAAAD+////AQACAAUABwAH
AAcAAwADAAQABQAIAAkACgAKAAsACwALAAsACgAIAAcABgAIAAgACAAGAAUABQAFAAUA
BQAFAAUABAAGAAQAAgABAP///f/9//3///8AAAAA/v/9//z/+//6//z//P/9//3/////
/////v/7//r/+v/7//7//v/+//7///////7//v/9//3//f/+//7//v/9//z//f/7//v/
+//8//////8CAAcADwAWACQAPgBhAIcAnwCpAJYAbwBQADoAIAAOAAgAAADz/+b/1P/C
/7z/wf/D/8f/z//X/93/5P/s//D/9f/3//f/+P/4//v//f/9//3//f/9//z//P/7//z/
/P/8//7//v/8//z//P/9//3///8BAAIAAgAAAP7//v/9//3//f/9////AAACAAMAAgAC
AAAAAAABAAEABAAEAAQABAACAAIAAwADAAMABAAFAAYACAAHAAcABwAGAAUABgAGAAkA
CgALAAwADAAMAA0ADwAOABEAEwAUABcAGQAbAB0AHgAeACAAIQAkACcAKQArACsAKwAs
ACwALAAtAC4ALgAwAC8ALgAtACwAKgAoACgAJwAmACQAIgAhAB8AHgAcABkAGQAYABcA
FQAVABQAFQARABAAEAAPAA8ADwAQABEADwAPAA8ADwAMAAwADQANAA8ADwANAAwADAAM
AAwADQANAA0ADgAOAAwADAAMAAwADwAQABAAEAAQABAADwAPAA0ADQANAA0AEQASABIA
EgAPAA8ADwAPABAAEQARABEAEwATABMAEwASABIAEgARABIAEgASABMAEgASABMAFQAX
ABYAFQATABIAEgATABUAEwAUABMAEQAUABQAFAAWABQAFAAUABQAFAAVABUAFgAWABYA
FgAWABQAFQAXABgAGwAdAB0AHQAbABsAHAAdAB4AHwAgACAAIAAfAB4AHQAbABoAGgAa
ABwAHAAcABoAGQAZABkAGQAZABkAGQAYABgAFgAUABMAEQAPAA8ADwARABIAEgAQABAA
EAAQABAAEAAQABEAEQARABEAEQAQAA8ADgAOAA8AEAAQABAAEAAPAA8ADgAOAA8ADwAP
ABAAEgASABEAEAANAA0ADQAPABAAEQATABYAHQAlACwAOgBUAHsAnQCxALEAlABvAFYA
QAAqABoAEgAMAAEA8P/e/87/yv/P/9X/1//b/+P/6//0//r/AAADAAcABwAIAAgACQAL
AAsACwAJAAkACAAIAAkACgAKAAoADAAMAAoACgAIAAkACQALAAsADAAMAAoACgAKAAkA
CQALAAsADQAOAA8ADwANAAwACgAKAAsACwAMAAwADAAMAAoACgALAAsADQAOAA8AEAAQ
AA8ADwAPAA0ADQAPABAADwAQABEAEgAUABQAFQAXABYAGQAbABwAHgAfACAAIQAhACIA
JQAnACsALQAuAC8ALwAvADAAMAAwADEAMgAyADQAMwAyADEALQAqACcAJgAnACYAJAAi
ACEAHwAeABwAGwAbABoAGQAWABUAEwATAA4ADgAPAA8ADgANAA0ADQALAAsACwALAAoA
CgALAAsADQANAAsACgAJAAgABwAHAAkACQAKAAoABgAGAAYABgAHAAgACAAIAAgACAAH
AAcABQAFAAUABQAHAAgACAAIAAUABQAFAAUABgAHAAcABwAJAAkACQAJAAcACAAJAAkA
CAAIAAgACQAJAAgACAAJAAcABgAFAAMABQAGAAgACwAJAAoACQAHAAYABgAEAAQABAAC
AAIAAgACAAQABQAFAAYABgAGAAYABgAEAAUABwAIAAkACwALAAsACQAJAAoACwAMAA0A
DgAOAA4ADQAMAAsACQAIAAgACAAIAAgACAAGAAMAAwADAAMABQAFAAUABAADAAAA/f/7
//v/+f/5//n/+f/6//r/+P/2//b/9v/2//b/9v/3//f/9//3//f/9v/1//T/9P/1//b/
9v/2//b/9f/1//T/9P/1//X/9f/2//j/+P/3//b/8f/x//H/8f/w//H/8//0//n/AQAO
AB4AOgBhAIkApQCpAJAAYwBCACwAFAAGAAAA+v/x/+L/zP+2/67/sf+1/7n/vf/D/8n/
zv/S/9j/3//l/+X/5v/m/+n/6//r/+v/6v/p/+f/5v/p/+r/6v/q/+z/7P/q/+r/6P/p
/+n/6//p/+r/6v/o/+j/6P/n/+f/6P/p/+z/7v/u/+3/6v/o/+r/6v/r/+v/7P/s/+z/
7P/r/+r/6v/p/+n/6v/r/+z/7P/r/+v/6//p/+n/6//s/+//8P/x//L/8v/y//P/9f/4
//v//f/+/wAAAQACAAMAAwAEAAcACQALAA0ADgAPAA8ADwAQABAAEAARABIAEgATABMA
EwATABIAEAAOAA4ACwAKAAgABgADAAEAAAD+//3//f/8//v/9v/1//P/8//w//D/8f/x
//D/7//v/+//6//r/+v/6//s/+z/7f/t/+v/6//p/+j/5v/m/+b/5//o/+n/6//s/+n/
6P/n/+b/6f/q/+r/6v/o/+j/5//n/+n/6f/p/+n/7f/u/+7/7v/r/+v/6//r/+r/6//r
/+v/6//r/+v/6//r/+z/7f/t/+z/7P/s/+3/7f/s/+z/7f/u/+7/7v/t/+3/6v/q/+j/
6P/o/+j/6f/r/+z/7v/s/+z/7P/s/+7/7//x//L/8//1//X/9f/y//H/8f/x//P/9f/3
//j/9//1//P/8f/y//L/8//0//T/9P/0//L/8P/v/+7/7f/u/+//8P/w/+//7P/p/+f/
5//l/+X/5f/m/+j/6f/o/+b/5v/m/+b/6P/o/+n/6f/o/+f/5v/k/+T/5P/l/+f/6P/o
/+j/6P/n/+f/5v/m/+f/5//n/+j/6P/o/+f/5v/l/+P/5f/l/+b/5f/l/+j/8f/9/woA
IABCAGkAjwChAJkAcgBJADAAGgAGAPr/8v/q/9//zv+4/6j/pP+p/7H/t/+7/8H/xf/M
/9D/1v/Z/97/3//h/+L/4f/j/+P/4//l/+X/5P/k/+f/6P/o/+j/5v/m/+T/5P/k/+X/
5f/n/+f/6P/o/+b/5v/m/+X/5f/m/+f/6v/s/+z/6//o/+b/5//o/+r/6//q/+r/6v/q
/+r/6v/r/+v/7f/u/+//8P/w/+//7//v//H/8f/z//T/9P/0//T/9P/2//b/9//5//z/
//8BAAIAAgADAAQABQAIAAoADgARABIAEwATABMAEwATABQAFAAYABkAGgAaABoAGQAY
ABcAGAAWABQAFAARABAADgAMAAkABwAGAAQABQAFAAQAAwD+//3/+//7//r/+v/7//v/
+v/5//n/+f/3//f/9//3//b/9v/3//f/9//3//X/9P/0//T/9P/1//X/9f/2//b/9P/0
//T/9P/3//j/+P/4//b/9v/1//X/9v/3//j/+f/6//r/+f/4//n/+f/5//n/+v/7//v/
+//5//n/+f/5//r//P/+///////+//3//f/9//z//P/9////AAABAAEA/v/8//z//P/8
//z//f/9//7/AAAAAAAAAAAAAAEAAwAEAAUABwAHAAcABwAHAAgACQAIAAkACgAKAAgA
BwAGAAUABwAGAAYABgAGAAYABgAEAAMAAwADAAMABQAFAAUABAACAAAA/v/9//3/+//7
//v//P/+/////v/9//z/+//6//z//P/9//3//////////v/9//z//P/9//3//P/7//r/
+//7//r/+v/9//3//f/+//z//P/7//r/+f/5//v/+//+//3///8CAAcADQAWACYAQABn
AIsAoQCjAIgAYQBGADIAHAAQAAgAAADz/+T/zv++/7r/v//F/8f/y//R/9n/4P/m/+z/
8f/1//X/9v/2//f/+f/5//n/9//3//b/9v/4//r/+//8//z//P/6//r/+P/5//n/+//9
//7//v/8//z//P/7//v//f/9////AAAAAP///P/6//v//P/+////AAAAAAAAAAD///7/
/v/9////AAABAAIAAgABAAEAAQABAAEAAwAEAAUABgAHAAgACAAIAAkACwAOABEAEwAU
ABQAFQAWABcAGQAaAB0AHwAhACMAJAAlACUAJQAmACYAKAApACoAKgAqACkAKAAnACYA
JAAiACIAIwAiACAAHgAZABcAFgAUABUAFQAUABMAEgARAA8ADwAMAAwADQANAAwACwAL
AAsABwAHAAcABwAGAAYABwAHAAkACQAHAAYABgAGAAYABwAHAAcACAAIAAYABgAGAAYA
CQAKAAoACgAIAAgABwAHAAcABwAHAAcACwAMAAwADAALAAsACwALAAwADQANAA0ADQAN
AA0ADQALAAwADQANAA4ADgAOAA8ADQAMAAwADQAPABAAEQARABAADwAOAA0ADAAMAA0A
DQAOABAAEAAQABAAEgATABUAFgAZABsAGwAbABgAFwAXABcAGAAZABoAGgAaABkAGAAX
ABUAFAAUABQAFgAWABYAFAARABEAEQARABMAEwATABIAEAAOAAwACwALAAkACQAJAAwA
DgAPAA4ADQAMAAsACgAKAAoACwALAA0ADQANAAwACQAIAAgACQAMAAwADAAMAAoACQAH
AAYABwAHAAcACAAKAAoACQAIAAUABQAFAAcACgANABEAFgAbACEALgBCAGIAhQCjAK0A
mwB2AFcARAAuABwAFAAKAAAA8//g/8z/xP/G/8n/zf/R/9n/4f/r//T//P/+////AgAB
AAEAAAADAAUABQAFAAUABQAEAAQABQAGAAYABgAEAAQAAgACAAIAAwADAAUABwAIAAgA
BgAEAAQAAwADAAMAAwAFAAYABwAHAAUABAAEAAQABQAFAAYABgAGAAYACAAIAAkACQAH
AAgACQAKAAwACwALAAsACQAJAAsADAANAA4ADwAQAA4ADgAPABEAEAATABUAFgAaABsA
HAAdAB8AIAAjACUAJwApACoAKwAqACkAKQAoACwALQAuAC4ALAArACoAKQAmACQAIgAi
ACMAIgAgAB4AGwAZABgAFgAVABUAFAATABAADwANAA0ACAAIAAkACQAJAAkACgALAAkA
CQAJAAkABwAGAAYABQADAAMAAQAAAAAAAAAAAAEAAgADAAUABgACAAIAAgACAAEAAgAC
AAIABAAEAAMAAwABAAEAAQABAAUABgAGAAYABQAFAAUABQAEAAUABQAFAAUABQAFAAUA
BAAEAAQAAwAEAAQABAAFAAQABAAFAAcABwAGAAUAAwADAAIAAAD+/wAAAAAAAAAAAgAD
AAMABAACAAIAAgACAAQABQAHAAgACQALAAsACwAIAAcABwAHAAoACwAMAAwACgAJAAgA
BwAHAAYABgAGAAQABAAEAAIAAQABAAEAAQADAAMAAwACAAAA/v/8//v/+//5//n/+f/3
//j/+P/2//j/+P/4//j/+v/6//v/+//6//n/+P/2//X/9P/0//X/9v/2//b/9v/1//X/
9P/0//f/9//3//j/9//2//T/8v/z//H/8//z//L/8f/x//T/+/8HABQAKgBKAHEAkQCl
AJ8AfABRADgAJAAQAAYA/v/2/+v/2P/A/7L/sP+1/7n/vf/B/8f/y//O/9b/3v/l/+v/
6//s/+z/6v/r/+r/6f/p/+n/6P/o/+r/7P/t/+7/7v/u/+z/7P/s/+3/7f/v/+7/7v/t
/+r/6v/q/+n/6f/q/+v/7v/w//D/7//s/+r/6v/q/+v/6//s/+z/7P/s/+z/7P/t/+3/
7//w//H/8v/x/+//7v/t/+7/7//y//T/9f/2//f/+P/2//b/9//5//r//f///wAAAQAB
AAEAAQAGAAgADAAPAA8AEQASABMAEQARABIAEgAWABcAGAAYABgAFwAWABUAFgAUABIA
EgAPAA4ADAAKAAUAAwACAAAAAQABAAAA///7//n/9v/1//T/9P/1//X/9P/z//P/8//v
/+//7//v//D/8P/x//H/7//v/+3/7P/u/+7/7v/v/+3/7f/u/+7/7P/s/+z/7P/v//D/
8P/w/+7/7v/t/+3/7//v/+//7//v//D/8P/w//H/8f/x//H/9P/1//X/9f/y//H/8P/v
//D/8v/0//X/9f/0//P/8//w/+7/7//x//T/9P/0//T/9P/z//P/8v/y//T/9P/0//T/
9P/1//f/+P/3//n/+f/5//j/+f/7//3/+//7//v/+v/7//v/+//7//n/+P/4//j/+P/4
//j/9v/2//f/+P/5//b/9f/0//L/8//y//H/8f/x/+//7//v/+3/7v/u/+z/7v/u/+7/
7v/t/+z/7P/r/+3/7f/t/+z/6//q/+r/6//s/+z/7P/s/+v/6//q/+r/6v/p/+j/6P/p
/+r/6v/q/+v/6f/p/+n/5v/n/+v/7v/1////CAAWAC4AUQB1AJUAoQCQAGUAQgAsABYA
AgD4//D/6f/e/8z/uP+u/6//s/+3/7n/vf/D/8z/1P/c/+H/4//j/+T/5P/l/+f/5//n
/+j/6f/p/+r/6v/q/+n/6P/p/+r/6f/q/+r/6//r/+3/7f/u/+7/7P/u/+7/7f/t/+z/
6//s/+z/7v/v/+7/7v/u/+7/7//v/+7/7v/u/+7/8P/w//H/8f/w//D/8P/w//P/8//0
//X/9f/1//f/+P/3//j/+f/6//z//P/9//////8BAAIAAgAFAAcACQALAA0ADgARABMA
EwAVABYAFwAaABsAHQAeAB0AHQAdABwAHQAdAB0AHQAcABoAGAAYABcAFgAUABIAEAAP
AA8ADgAMAAsACQAHAAUABQAEAAUAAQAAAAAA///+//3//f/9//3//f/9//3//P/8//3/
/f/9//3/+//6//r/+v/6//v/+//7//z//P/8//z//P/8//z//P/7//r/+//8//z//f/9
//3//f/9////AAAAAAAAAAABAAIAAwADAAMAAgABAAMAAwADAAMAAQACAAMAAwABAAIA
BQAGAAQABAAEAAQABAAFAAUABgAIAAgACAAIAAgACQALAAwACwANAA0ADQAMAA0ADwAR
ABEAEQARABAAEQARABEAEQAPAA4ADgAOAAwADAAMAAoACgALAAwADQAMAAsACgAIAAkA
CAAHAAcABwAFAAUABQADAAQABAACAAMABAAFAAYABAAEAAUABQAHAAcABwAGAAUABAAE
AAUABAAEAAQABAAEAAUABQAGAAYABQAEAAQABgAGAAUABAAFAAMAAQABAAIAAwAHAAwA
EQAZACIAMABIAGsAjQClAKkAlABtAFIAPgAoABgADgAGAPv/7v/a/8r/xP/H/83/z//T
/9n/4//s//L/+v///wIAAQABAAAAAQADAAMAAwAEAAUABQAGAAYABgAFAAQABwAIAAcA
CAAGAAcABwAJAAgACAAHAAQABQAGAAYABwAFAAUABwAIAAsACwAJAAgACAAIAAkACQAK
AAoACgAKAAwADAANAA0ADAAMAAwADAANAA0ADgAPAA8ADwARABIAEQASABMAFAAWABYA
FwAZABkAGwAcABwAHwAhACMAJQAlACYAKQArACsALQAuAC8AMQAxADIAMgAyADMANAA0
ADUANQA1ADUANAAyADAAMAAvAC4ALAAqACkAJwAmACQAIgAhAB8AHQAdAB0AHAAdABgA
GAAZABkAGAAXABcAFwAXABcAFwAXABQAFAAVABUAFgAXABYAFgAUABQAFAAVABcAFwAY
ABgAFgAWABYAFgAVABYAFgAWABcAGAAYABkAGQAZABkAGQAZABoAGgAaABsAGwAbABsA
GgAbAA==
         </WaveFormData>
      </LeadData>
      <LeadData>
         <LeadByteCountTotal>10000</LeadByteCountTotal>
         <LeadTimeOffset>0</LeadTimeOffset>
         <LeadSampleCountTotal>5000</LeadSampleCountTotal>
         <LeadAmplitudeUnitsPerBit>4.88</LeadAmplitudeUnitsPerBit>
         <LeadAmplitudeUnits>��V</LeadAmplitudeUnits>
         <LeadHighLimit>2147483647</LeadHighLimit>
         <LeadLowLimit>268435456</LeadLowLimit>
         <LeadID>V6</LeadID>
         <LeadOffsetFirstSample>0</LeadOffsetFirstSample>
         <FirstSampleBaseline>0</FirstSampleBaseline>
         <LeadSampleSize>2</LeadSampleSize>
         <LeadOff>FALSE</LeadOff>
         <BaselineSway>FALSE</BaselineSway>
         <ExcessiveACNoise>FALSE</ExcessiveACNoise>
         <MuscleNoise>FALSE</MuscleNoise>
         <LeadDataCRC32>343326346</LeadDataCRC32>
         <WaveFormData>
9v/2//b/9v/4//j/+P/4//f/9v/1//T/9f/2//f/+P/2//b/9v/2//b/9v/2//b/9//4
//n/+v/3//b/9f/0//b/9v/2//b/+P/4//j/+P/1//T/8//z//b/9v/2//X/8//z//T/
9v/3//j/+v/6//v/+f/6//z/+v/7//r/+//9//3/+//7//v/+//6//r//P/8//z//P/8
//z/+//6//n/+P/4//f/9v/1//P/8f/x//D/7//v/+7/7v/v/+//7//v/+7/7v/t/+z/
7P/r/+z/7f/u/+//6//r/+v/6//r/+z/7P/s/+7/7f/t/+3/6v/p/+n/6P/p/+r/6//r
/+v/6f/n/+f/5//m/+P/4v/k/+j/7P/y//v/EAArAEgAYgBvAGkAVQBKAEYAPQA1AC4A
JQAZAAgA8v/f/9L/zv/N/8v/y//K/8z/0v/X/93/4v/h/+H/4v/j/+T/5P/k/+T/4//j
/+P/4//h/+P/4//j/+X/5P/j/+P/4f/h/+P/5P/l/+b/5v/m/+X/5P/j/+L/4P/g/+H/
4f/i/+L/4//k/+H/4f/i/9//4v/k/+X/5f/l/+X/5f/l/+X/5v/l/+T/5f/m/+f/6P/n
/+f/6P/o/+n/6v/s/+3/7v/u/+7/8P/w//L/9P/0//b/+f/7//3//v8AAAAAAgAFAAUA
BwAHAAoACgALAAsACQAKAAsADAAMAAwACwAKAAkABwAFAAUABAACAAEA///9//r/+f/4
//b/9P/z//H/8f/v/+7/7f/s/+z/7P/t/+3/7P/r/+v/6f/p/+n/5//l/+b/5//n/+j/
6P/o/+j/6P/o/+j/6f/p/+r/6v/q/+r/6v/q/+r/6//q/+n/6P/p/+r/6v/r/+r/6f/o
/+n/6//r/+z/7P/s/+z/7f/t/+r/6//s/+v/6//s/+3/7f/r/+v/7f/u//D/7f/s/+z/
7v/u//D/8P/x//D/7//u//H/8f/w/+//7P/s/+z/7P/s/+7/7v/v//D/7v/u/+3/7f/v
//D/8v/z//L/9P/0//T/8f/x//L/8//3//f/+f/5//n/9//3//f/9//2//b/9v/4//j/
+P/2//X/8//x//D/8f/z//T/9P/x/+//7f/t/+r/6f/p/+r/7P/t/+3/6//r/+r/6v/q
/+v/7f/u/+//7v/t/+z/6f/r/+v/6//r/+z/7P/s/+z/6f/p/+n/6f/q/+z/7f/u/+3/
7P/q/+n/6//r/+v/6//o/+f/5P/k/+T/6P/y/wEAFgAxAE4AYgBnAFkASQBGAEIAOwA1
AC4AIwAXAAQA7P/X/9D/0v/R/9H/0f/U/9b/2P/b/+H/5P/n/+f/6P/p/+r/6v/q/+r/
6f/p/+n/6f/r/+3/7f/t/+3/7P/r/+v/6//r/+3/7v/s/+z/6//q/+j/6P/o/+j/6f/q
/+z/7f/r/+r/6v/q/+z/7f/v/+3/7//w//D/7//t/+3/7f/t/+//8v/z//T/8v/y//L/
8v/w//H/8//0//b/9v/3//f/+P/4//j/+v/+/wAAAgACAAEAAwAEAAUABwAKAAsADgAR
ABEAEwATABIAEgATABMAFAAWABgAGgAZABgAFgAUABQAEwASABMAEgAQAA8ADQAJAAYA
BQAEAAQABAAFAAUAAQD///7//f/8//z//P/9/////v/9//3/+P/3//b/8//2//j/+v/7
//n/+P/3//b/+P/4//j/+f/3//j/+P/4//b/9v/2//b/+v/6//r/+v/6//r/+f/5//n/
+f/5//v/+//7//z//P/4//j/+f/5//v//f///////P/8//z/+//9//3///8AAAAA/f/8
//z//P/8//7//v8CAAIAAgACAP/////+//3//v8AAAAAAAAAAP7//v///wAAAAAAAP//
//8AAAIABQAHAAUABgAFAAQABAAFAAcACQAKAAkACgAJAAkABwAHAAcACAAIAAkACgAJ
AAgABwAEAAcABwAHAAgABwAHAAYABAADAAEA//////////8AAAIA//////7/+//+//7/
//8AAAAAAQABAAEA/////////f/+////AAABAAEAAAD///7////////////9//7//v/+
//7//v/9//3/AQABAP//+//6//n/+P/6//7/BAAMABcAKgBDAFwAbgBzAGkAWwBYAFQA
SwBBADgAKwAdAAoA9P/l/+L/5v/l/+P/4//k/+b/7P/x//f//P/7//v//P/9//z//P/8
//z//f/9//3//f/7//3//f/9/////v/9//3//////wEAAgABAAAA/v/8//3//v///wAA
AAAAAAEAAQD///7//v/+/wAAAQADAAEA//8AAAAA//8BAAEAAQABAAAAAgACAAIAAgAC
AAIAAgAEAAUABwAIAAYABgAHAAcACQAKAAsADgAPABAAEQAQABEAEwAUABUAFwAaABsA
HgAdAB0AHwAfACIAIgAjACMAJQAmACcAKAAnACYAJAAiACMAIQAfAB8AHAAaABkAFwAW
ABQAFAAUABEAEAAQAA8ADQALAAoACQAKAAoACgALAAkABgADAAEAAwAFAAcABwAGAAYA
BgAFAAMAAgABAAAAAQACAAMABQAEAAQAAwACAAEAAgADAAQABQAEAAMAAgACAAIAAQAB
AAMAAwADAAUABAADAAMAAgABAAIABAAFAAIAAwAEAAMAAgACAAIAAQABAAEAAwAEAAIA
///+//7///8AAAMABAADAAIAAQAAAAEA///+//3/AQADAAIA///+//3//P/+//7///8A
AAAAAAD//////f/+/wAAAQAEAAYABgAGAAEAAQACAAMAAwADAAUABQAGAAUABgAHAAYA
BAADAAIABAAEAAQAAgAAAP///v/+////AQACAAIA///9//v/+//4//f/9//4//j/+f/5
//f/9f/0//T/9P/0//X/9f/1//f/9//3//X/8//z//P/8//2//b/9v/2//P/8//z//P/
8//0//T/9P/0//T/8//z//H/8f/x//H/8v/x//D/7v/y//b/+v8DABgANQBQAGQAbQBl
AFcAUABIAD0ANQAuACcAGwAIAPL/3//Y/9j/1//X/9f/2v/e/+D/5f/p/+z/7f/t/+7/
7//u/+7/7v/u/+v/6//r/+v/7P/v//D/8f/v/+7/7f/t/+v/6//t/+7/7//w//D/8P/v
/+7/7f/s/+z/7P/t/+3/7f/s/+z/7P/r/+v/7P/p/+r/7P/t/+3/7f/t/+3/7f/s/+7/
7v/u/+7/7v/u/+7/7P/t/+//8P/y//L/8//z//T/9P/0//b/+P/6//z//P/9////AAAB
AAAAAgACAAQACAAJAAwADQAMAAwADQANAAsADAANAA4AEAAQAA8ADgALAAkABwAHAAgA
BgAFAAMAAQD+//3//P/9//z//P/7//n/9//2//X/8f/w/+//7//x//D/7//v/+//7//v
/+3/7f/u/+//7//x//D/7//u/+3/7P/r/+v/7f/u/+7/7v/s/+z/7P/s/+z/7P/s/+z/
7P/s/+v/6//t/+3/7f/v/+//7//w//D/7P/s/+3/7f/t/+//8f/x/+7/7v/u/+3/7f/t
/+//8P/y/+//7v/u/+7/7v/w//D/8f/w/+//7v/x/+//7v/u/+7/7v/u/+7/7//w//L/
9P/x//D/7v/t/+3/7v/w//H/9P/2//b/9v/z//P/9P/1//n/+f/7//v/+v/3//b/9f/2
//b/9//4//j/+P/4//b/9f/z//H/8P/y//P/8//y//P/8f/v/+//7v/t/+3/7v/t/+3/
7P/p/+n/6P/o/+j/6v/r/+v/6//q/+n/6P/l/+j/6f/q/+v/6//q/+n/6P/n/+f/5//n
/+n/6v/q/+r/6f/o/+b/5f/p/+n/6f/r/+j/5f/i/+D/5P/o/+7/+f8OACsASABeAGcA
XwBNAEQAQgA7ADUAMAAlABkACADw/9v/0P/Q/9H/z//P/87/0P/Q/9X/2f/e/+H/4f/i
/+P/5v/m/+b/5v/j/+P/4//j/+X/5//n/+f/5f/k/+P/4//j/+P/5f/m/+b/5v/l/+T/
5P/k/+T/5P/i/+L/4//j/+X/5P/k/+T/5v/n/+n/5//n/+j/6P/n/+b/5f/k/+P/5f/o
/+n/6v/o/+j/6P/o/+r/6//t/+7/7P/s/+3/7f/w//D/8P/y//b/+P/6//r/+f/7//z/
/f8BAAQABQAIAAcABwAJAAkACgAKAAsACwANAA4ADwAQAA4ADgANAAwACwAJAAcABwAG
AAQAAwABAP3/+v/5//j/+f/4//j/9//0//H/7//t/+3/7v/v//H/7//u/+3/7f/p/+n/
6f/n/+j/6v/s/+3/6//q/+n/6P/q/+r/6v/r/+r/6v/p/+j/6P/o/+j/6P/s/+z/7P/s
/+v/6v/o/+f/6f/p/+n/6//r/+v/7P/s/+j/6P/p/+n/7P/v//L/8//v/+7/7f/r/+v/
6//t/+7/7v/r/+r/6v/q/+r/7P/s//D/8P/w//D/7f/r/+r/6f/r/+3/7f/t/+//7//s
/+r/6v/q/+r/6//s/+7/8P/u/+7/7f/t/+v/7P/u/+//8P/y//L/8v/v/+//8P/x//P/
8//1//X/9f/z//P/8//1//T/9P/0//T/9P/0//L/8v/x//D/8P/y//P/8//y/+//7f/r
/+v/7P/r/+v/7P/q/+v/6//p/+n/6P/o/+j/6v/r/+v/6//p/+n/6f/n/+f/5//n/+f/
6P/o/+j/6P/n/+f/5//n/+j/6v/r/+z/6//q/+j/5//n/+f/5//n/+j/5//k/+L/5P/o
/+7/9/8IACEAQABaAGsAawBZAEwASABBADkAMgArACMAFAD8/+X/1v/S/9P/0//T/9L/
1P/U/9f/2//i/+X/5f/m/+f/6P/o/+j/6P/l/+X/5f/l/+b/6f/q/+v/6f/o/+f/5//n
/+f/6f/q/+r/6v/p/+j/6v/q/+r/6v/r/+z/7v/v/+z/6v/p/+j/6v/r/+3/6//t/+7/
7v/t/+v/6//r/+v/7v/w//D/8P/u/+7/7v/u/+z/7f/v//D/8P/w//H/8f/y//L/8v/0
//j/+v/8//z//f///wAAAQACAAQABAAGAAkACQALAAsADAAMAA0ADQAOABAAEgAUABMA
EgAQAA4ADgANAAwADQAMAAoACQAHAAMAAAD///7////+//7//f/5//f/9v/1//T/9P/0
//X/9f/0//P/8//x//H/8f/v//D/8v/0//X/8//y//H/8P/y//L/8v/z//H/8v/y//L/
8v/y//L/8v/0//T/9P/0//L/8v/x//H/8//z//P/9f/1//X/9v/2//L/8v/z//P/9f/3
//n/+f/2//b/9v/1//X/9f/3//j/+f/3//f/+P/3//b/9//2//r/+v/6//r/+//5//j/
9//3//n/+f/5//v/+v/4//j/+P/4//j/+P/5//r//P/8//v/+//5//r//P/9/wAAAgAC
AAIA/////wAAAQADAAMABQAFAAYABQAGAAcABgAEAAMAAgAEAAQABAACAAIAAQAAAAAA
AAABAAEAAAABAP///f/9//z/+//7//z//P/9//3/+//5//j/+P/4//j/+f/5//n/+//7
//v/+f/3//f/9//3//r/+v/6//r/+//7//v/+//5//r/+v/6//r/+v/5//n/+f/5//f/
9//4//f/+P/2//j//P8AAAcAGAAzAE4AZgB1AHMAYwBYAFQARwA/ADoAMwAlABYAAgDt
/+L/4P/f/9//4f/k/+b/6v/v//P/9v/3//f/+P/5//z//P/8//z/+//7//v/+//5//v/
+//7//3//P/7//v/+f/5//v//P/9//7//v/+//3//P/7//r/+v/6//v/+//8//z//f/+
//z//f////3//v8AAAEAAQD///////////7/AAAAAAAAAgACAAIAAgABAAEAAgACAAMA
BAAGAAcACAAIAAgACgAKAAwADgAOABAAEwAVABcAFgAYABgAGgAcAB0AIAAhACQAJAAl
ACUAJQAmACcAKAAoACgAJwAmACMAIQAfAB8AHwAeAB4AHQAZABYAFQAUABMAEgASABEA
EQAPAA4ADQALAAoACQAJAAoACgAKAAsACQAJAAkABwAHAAgACQAJAAsACgAJAAgACAAI
AAgACQAJAAoACgAKAAYABgAGAAYACgAKAAoACgAKAAoACQAJAAgABwAGAAcACAAJAAsA
DAAIAAgACQAJAAkACwANAA0ADAAMAAwACwAKAAkACgAKAA0ACwALAAwACgAKAAwADAAO
AA4ADgAOAA4ADQANAA0ADAANAAwACwANAA0ADQAOAAwADAAMAAwADAAMAA0ADgAOAA4A
DQANAA0ADgAQABEAEgAUABQAFAARABEAEgATABUAFQAXABcAFwAVABUAFQATABIAEgAS
ABMAFAAVABQAEgARABAAEAAQABEAEQAQAA8ADQALAAsACAAHAAcACAAJAAsADAALAAkA
CAAIAAgACAAJAAkACQAJAAkACQAHAAUABQAFAAUACAAIAAgACAAHAAcABwAHAAcACAAI
AAgACgAKAAkACQAFAAUABQAFAAQABQAEAAQACAAKAA4AFwAsAEcAYgB2AH0AdQBlAF4A
WABPAEUAPgA3ACsAGAAGAPP/6v/q/+n/5//n/+r/7v/y//n//f8AAAEAAQACAAMABgAG
AAYABgAEAAMAAgABAAEAAwADAAMAAwACAAEAAQD/////AQACAAMABAAEAAQAAgACAAIA
AgACAAIAAwADAAMAAgACAAIAAAABAAMAAQABAAIAAgABAAEAAQABAAEAAgAEAAQABAAE
AAQABAAEAAMAAwAEAAQABgAGAAcABwAIAAgACAAKAAoADAAOAA4AEQATABQAFQAWABgA
GAAaAB0AHQAfAB8AHgAeAB8AHwAfACAAIQAiACQAJAAjACIAHgAbABgAFwAXABYAFgAV
ABUAEgARABAADQAMAAwACwALAAkACAAHAAUABAADAAMAAwACAAEAAQABAAEAAQD/////
AAABAAEAAQAAAP///v/8//z//P/9////AAAAAAAA/P/8//z//P/+//7//v/+//7//v/9
//3/+//7//v//f//////AAAAAP3//P/8//v/+v/7//z/+//7//z//f/9//v/+//9//7/
///9//3//v/9//z//f/8//3//P/7//r//P/7//v/+//5//v/+//7//n/+//7//j/+P/4
//j/+P/4//r/+v/7//z//P/8//v/+//5//r//P/9//7/AAAAAAAA/f/9//7///8DAAMA
BQAFAAMAAQABAAEA///+//7//v8AAAAAAAD+//7//f/8//z//P/9//3//P/6//f/9P/z
//P/8//0//b/9P/1//X/8//x//D/8P/w//L/8//z//P/8//z//P/8f/v/+//7//v//L/
8v/y//L/7//v/+//7//x//L/8v/y//L/8v/x//H/7f/t/+3/6//q/+n/6P/m/+j/7v/y
//3/EgAvAEwAZABxAGkAVQBKAEYAPwA5ADQALQAhABAA+v/h/9L/zv/P/8//z//S/9T/
1v/X/9v/4v/l/+X/5v/n/+r/6v/q/+r/6P/n/+b/5f/m/+n/6v/r/+v/6v/p/+n/5//n
/+n/6v/q/+r/6f/o/+f/5v/l/+T/5//o/+r/6//p/+j/6P/o/+j/6f/r/+n/6f/q/+r/
6f/n/+f/5//n/+r/7P/s/+z/6v/q/+r/6v/q/+v/7f/u/+7/7v/v/+//8P/w//D/8v/2
//j/+v/6//v//f/+////AAACAAIABAAFAAUABwAHAAgACAAJAAkACQAKAAsADAAOAA4A
DQAMAAsACQAHAAcABgAEAAMAAQABAP7//f/8//v/+v/6//n/9f/z//L/8f/u/+7/7v/v
/+//7v/t/+3/6//r/+v/6f/q/+z/7v/v/+3/7P/r/+r/6P/o/+j/6f/r/+z/7P/s/+n/
6P/n/+b/6v/q/+r/6v/q/+r/6f/p/+n/6f/p/+v/7P/t/+//8P/t/+z/7P/r/+n/6//t
/+3/7P/s/+z/6//r/+v/7f/u/+//7f/t/+7/7P/s/+7/7v/w//D/8P/w/+3/6//s/+v/
6v/p/+j/6//s/+7/8P/u/+7/7f/t/+//8P/y//P/8v/0//T/9P/v/+//8P/x//X/9f/3
//f/9f/z//P/8//1//T/9P/0//T/9P/0//L/8P/v/+7/7v/v//H/8v/y//D/7f/q/+n/
6P/n/+f/6P/q/+v/6//p/+n/6P/o/+j/6v/r/+v/6//q/+n/6P/l/+f/5//n/+f/6v/q
/+r/6v/n/+f/5//n/+n/6v/q/+r/6P/o/+f/5//l/+X/5f/l/+b/4//g/+D/5P/q//L/
AQAYADcAUgBmAGkAWwBLAEQAQAA5ADUALAAhABUAAgDo/9X/zP/O/8//0f/R/9D/0P/U
/9n/2//e/+D/4f/j/+X/5v/m/+b/5v/l/+X/5f/l/+f/6f/p/+n/5//m/+X/5f/l/+X/
5//o/+j/6P/n/+b/5v/m/+b/5v/n/+j/6v/r/+n/6P/o/+j/6P/p/+v/6f/p/+r/6v/p
/+n/6f/p/+n/7P/u/+7/7v/s/+z/7P/s/+z/7f/v//D/7v/u/+//7//y//L/8v/0//j/
+v/8//z/+//9//7///8DAAYABwAKAAkACQALAAsADAAMAA0ADQAOABAAEgAUABIAEgAR
ABAAEQAPAA0ADQAKAAgABwAFAAMAAAD///7////+//7//f/5//f/9v/1//b/9v/2//f/
9//2//X/9f/z//P/8//x//P/9P/1//X/8//y//H/8P/w//D/8P/x//H/8v/y//L/8P/w
//D/8P/0//T/9P/0//L/8v/x//H/8v/z//T/9//1//X/9v/2//T/9P/1//X/9f/3//n/
+f/2//b/9v/1//b/9//6//z//P/5//j/+P/2//b/+P/4//r//P/8//r/+P/2//b/9v/2
//j/+P/5//r/+v/6//n/+f/7//z//v////7/AAAAAAAA/////wAAAQADAAMABQAFAAMA
AQABAAEAAQAAAAAAAAACAAIAAgAAAP7//f/8//z//f///wAAAAD9//v/+f/5//j/9//3
//j/+v/7//v/+f/3//b/9v/2//j/+f/5//n/+//7//v/+f/3//f/9//3//j/+P/4//j/
9f/1//X/9f/2//j/+f/6//r/+v/5//n/9//3//f/9//4//f/9v/2//b/+v/+/wcAHAA3
AFIAZgBvAGkAWQBQAEwARQA/ADoAMQAjABIA/P/n/9z/3P/d/93/3f/e/+D/5P/p/+//
8v/1//X/9v/3//b/9v/2//b/9f/1//X/9f/3//n/+f/5//n/+P/3//f/9f/1//f/+P/6
//r/+f/4//b/9v/2//b/+P/4//n/+f/3//b/9v/2//j/+f/7//n/+//8//z/+//5//n/
+f/5//z//v/+//7//P/8//z//P/8//3///8AAAIAAgADAAMAAgACAAIABAAIAAoADAAM
AAsADQAOAA8ADwASABMAFgAYABkAHAAdABwAHAAdAB0AHwAgACEAIgAgACAAHwAeAB8A
HQAbABsAHAAaABkAFwATABAADwAOAA0ADAAMAAsACwAJAAgABwAGAAYABgAHAAcABgAF
AAUAAQABAAEA//8BAAIAAwADAAMAAgABAAAAAAAAAAAAAQABAAIAAgACAAAAAAAAAAAA
AwAEAAUABgAEAAQAAwADAAEAAQABAAMABQAFAAYABgAEAAQABQAFAAUABwAJAAkABgAG
AAYABQADAAMABQAGAAkABwAHAAgABwAGAAcABgAIAAgACgAKAAgABgAGAAYABgAGAAYA
BwAIAAoACgAJAAkACQAKAAwADQAOABAAEAAQAA0ADQAOAA8AEQARABMAEwARAA8ADwAP
AA8ADgAOAA4AEAAQABAADgAMAAsACgAKAAoACwALAAoACQAHAAUABQACAAEAAQACAAMA
BQAGAAUAAwACAAIAAgACAAMAAwADAAUABQAFAAMAAQABAAEAAQAEAAQABAAEAAEAAQAB
AAEAAQACAAIAAgAEAAQAAwADAP///f///////v///wIABAAGAAgADgAdADQATwBmAHQA
cwBlAFkAVABOAEUAQQA2ACsAGwAIAPL/5f/g/+D/3//f/+H/5v/s//L/9//7//r/+f/5
//r/+//+//7//v/+//3//f/9//3//f/////////9//z/+//7//n/+f/7//z//f/+//7/
/v/8//z//P/8//z//P/9//3//f/8//z//P/7//v//P/5//r//P/9//3//f/9//3//f/8
//7//v/+//7//v/+//7//v///wEAAgACAAIAAwADAAIAAgACAAQABAAGAAgACAAKAA0A
DwARABIAFAAUABYAGQAZABsAGwAZABgAGAAXABgAGgAcAB4AHQAcABoAGAAVABMAEQAR
ABEAEAAQAA8ADwAMAAsACgAHAAYABgAFAAEA///+//3//P/8//z//f////7//f/9//3/
/f/9//v/+v/6//r/+f/5//j/9//2//T/9P/0//X/9v/4//n/+v/2//b/9v/2//b/9v/2
//b/9v/2//X/9f/1//X/9f/3//n/+f/6//r/9v/2//f/9//3//n/+//7//n/+P/3//X/
8//z//X/9v/5//f/9//4//b/9v/4//j/+P/4//j/+P/1//P/8v/y//L/8v/y//L/8//0
//b/+P/3//b/9P/z//T/9v/5//v/+v/8//z//P/3//f/+P/5//3//f///////f/7//v/
+//9//z//P/8//v/+v/5//b/9v/1//T/9P/2//f/9//2//X/8//x//H/8P/v/+//8P/v
/+//7v/r/+3/7P/s/+z/7v/v/+//7//t/+3/7f/r/+n/6f/p/+n/7P/s/+z/7P/r/+v/
6//r/+3/7v/u/+7/6//q/+j/5//n/+f/6f/p/+b/4//g/+D/5P/q//T/AwAaADUAUABi
AGcAWQBHAEIAQAA7ADUALAAhABMA/v/m/9P/zP/M/83/y//L/8z/zP/O/9P/2//g/+L/
4//l/+f/5v/k/+L/4P/f/9//3//f/+L/5f/m/+f/5f/k/+P/4//j/+P/5f/m/+T/5P/j
/+L/4v/i/+L/4v/k/+T/5f/l/+T/4v/h/+D/4v/j/+X/4//j/+T/5P/j/+P/4//j/+P/
5v/o/+j/6P/n/+b/5f/k/+b/5//p/+r/7P/s/+3/7f/s/+z/7P/u//D/8v/0//T/9P/1
//X/9f/4//z//v8CAAEAAQADAAMAAgACAAMAAwAFAAYABwAIAAgACAAHAAYABwAFAAMA
AwACAAAA///9//r/9v/0//L/8//y//L/8f/u/+v/6f/n/+j/6P/o/+n/6f/o/+f/5//l
/+X/5f/j/+X/5v/n/+f/5v/k/+L/4P/i/+L/4v/j/+H/4v/i/+L/4v/i/+L/4v/k/+T/
5P/k/+L/4v/h/+H/4//j/+P/5f/l/+X/5v/m/+b/5v/n/+f/5f/n/+n/6f/l/+T/4//h
/+T/5f/o/+r/6P/l/+T/5P/i/+L/4v/k/+j/6P/o/+j/6P/n/+b/5v/m/+j/6P/n/+f/
5f/m/+j/6f/q/+z/7P/s/+v/6//s/+3/7v/t/+7/7f/v/+3/7f/t/+v/6v/q/+r/7P/s
/+z/6v/r/+v/6//s/+r/6f/n/+T/5P/j/+L/4//i/+H/4f/i/+D/4f/h/9//4f/g/+D/
4P/e/9//3//f/+H/4f/h/9//3//f/9//3//g/+D/4P/g/93/3f/d/93/2//c/9z/3P/d
/97/3v/f/9//3f/b/9n/2P/X/9j/2v/c/+D/5P/r//z/FQAwAEoAXQBfAE0AQAA6ADMA
KwAiABkADwACAO7/2f/K/8b/xf/F/8P/wP/C/8b/zf/T/9j/1//X/9j/2f/a/9r/2v/a
/9z/3f/e/9//3P/d/9z/2//d/9z/2//b/9n/2f/b/9z/3v/e/93/3P/e/97/3v/e/93/
3P/c/9v/3P/c/93/3v/c/93/3//d/93/3v/e/93/3//f/9//3//f/+D/3//e/9//4P/h
/+L/4v/j/+X/5v/m/+b/5//n/+j/6P/o/+r/6//s/+3/7P/u//H/8//1//f/+v/7//7/
/f/9//////8BAAIABAAFAAMABAAFAAYABgAGAAUABAADAAEA//////7//P/7//n/+f/2
//X/9P/y//D/7//t/+7/7f/t/+3/6//q/+n/6f/p/+j/5//n/+f/5//n/+X/5f/m/+f/
5//p/+j/5//m/+T/5P/k/+X/5f/m/+b/5v/m/+b/5v/m/+f/5v/l/+T/5//o/+j/6f/o
/+f/5v/n/+n/6f/q/+r/6v/q/+v/6//o/+n/6v/p/+n/6v/r/+v/6f/p/+v/7P/o/+v/
7v/u/+z/7P/s/+z/6v/q/+v/7P/t/+7/7v/v/+3/7v/w//H/8P/y//L/8v/w//H/8//1
//b/9f/2//X/9v/1//b/9//1//T/9P/0//L/8v/y//D/8f/x//H/8v/x//H/8P/u/+7/
7f/s/+3/7P/r/+v/7P/q/+v/6//p/+r/6v/r/+z/6v/r/+v/6//t/+3/7f/r/+n/6f/p
/+n/6v/q/+r/6v/r/+v/6//r/+r/6v/p/+j/6f/q/+r/6//p/+X/5f/j/+L/4//m/+j/
6v/u//L/+f8MACMAPABUAGEAWwBNAEQAQAA5ADEAKAAdABEABADw/9v/zv/M/83/zf/L
/87/0v/Y/9//5f/o/+j/5//n/+f/5v/m/+b/5v/m/+f/6P/p/+j/6f/o/+f/6v/q/+r/
6//p/+n/6//s/+v/6v/o/+b/5//o/+n/6v/p/+j/6P/n/+j/6P/p/+r/6P/p/+v/6f/p
/+r/6v/p/+v/6//r/+v/6//s/+v/6v/r/+z/7f/u/+3/7f/u/+7/8P/w//H/8f/0//T/
9P/2//f/+P/5//j//P///wEAAwACAAQABAAGAAcABwAJAAkACgAKAAsACwALAAwADQAO
ABAAEAAPAA4ACwAJAAcABwAIAAYABQADAAMAAAD///7//P/6//n/9//2//X/9f/1//L/
8v/y//P/8//y//H/8f/x//H/8f/v/+3/7v/v/+//8f/w/+//7v/s/+z/7P/t/+//8P/w
//D/8P/w//D/8P/x//D/7//u//D/8P/v/+//7//v/+//8f/x//H/8v/y//L/8v/z//P/
7//v/w==
         </WaveFormData>
      </LeadData>
   </Waveform>
</RestingECG>
