# Supplementary material for: Detection of Left Atrial Enlargement Using a Convolutional Neural Network-Enabled Electrocardiogram
Source: Front Cardiovasc Med. 2020 Dec 17;7:609976. doi: 10.3389/fcvm.2020.609976 (PMC7773668; doi:10.3389/fcvm.2020.609976)
Supplement: Supplementary file 4 [file Data_Sheet_4.ZIP › normal3/1802032155_1650_00000021.XML]

<?xml version="1.0" encoding="Windows-1252"?>
<!DOCTYPE RestingECG SYSTEM "restecg.dtd">
<RestingECG>
   <PatientDemographics>
      <PatientID>1802032155</PatientID>
      <PatientAge>76</PatientAge>
      <AgeUnits>Years</AgeUnits>
      <Gender>Male</Gender>
      <PatientLastName>liangjianxuan</PatientLastName>
   </PatientDemographics>
   <TestDemographics>
      <DataType>Resting</DataType>
      <Site>1</Site>
      <AcquisitionDevice>MAC55</AcquisitionDevice>
      <Status>Unconfirmed</Status>
      <Priority>Normal</Priority>
      <AcquisitionTime>10:38:20</AcquisitionTime>
      <AcquisitionDate>08-13-2016</AcquisitionDate>
      <CartNumber>1</CartNumber>
      <AcquisitionSoftwareVersion>009C</AcquisitionSoftwareVersion>
      <XMLSourceVersion>MAC5000 v1.0</XMLSourceVersion>
   </TestDemographics>
   <RestingECGMeasurements>
      <VentricularRate>87</VentricularRate>
      <AtrialRate>87</AtrialRate>
      <PRInterval>152</PRInterval>
      <QRSDuration>78</QRSDuration>
      <QTInterval>376</QTInterval>
      <QTCorrected>452</QTCorrected>
      <PAxis>70</PAxis>
      <RAxis>48</RAxis>
      <TAxis>54</TAxis>
      <QRSCount>15</QRSCount>
      <QOnset>225</QOnset>
      <QOffset>264</QOffset>
      <POnset>149</POnset>
      <POffset>208</POffset>
      <TOffset>413</TOffset>
      <ECGSampleBase>500</ECGSampleBase>
      <ECGSampleExponent>0</ECGSampleExponent>
   </RestingECGMeasurements>
   <Diagnosis>
      <Modality>Resting</Modality>
         <StatementCount>2</StatementCount>
         <LabelText>12SL ��ϳ���</LabelText>
      <DiagnosisStatement>
         <StmtFlag>ENDSLINE</StmtFlag>
         <StmtText>�������</StmtText>
      </DiagnosisStatement>
      <DiagnosisStatement>
         <StmtFlag>ENDSLINE</StmtFlag>
         <StmtText>���� ECG</StmtText>
      </DiagnosisStatement>
   </Diagnosis>
   <Waveform>
      <WaveformType>Rhythm</WaveformType>
      <WaveformStartTime>0</WaveformStartTime>
      <NumberofLeads>8</NumberofLeads>
      <SampleType>CONTINUOUS_SAMPLES</SampleType>
      <SampleBase>500</SampleBase>
      <SampleExponent>0</SampleExponent>
      <HighPassFilter>16</HighPassFilter>
      <LowPassFilter>150</LowPassFilter>
      <ACFilter>NONE</ACFilter>
      <LeadData>
         <LeadByteCountTotal>10000</LeadByteCountTotal>
         <LeadTimeOffset>0</LeadTimeOffset>
         <LeadSampleCountTotal>5000</LeadSampleCountTotal>
         <LeadAmplitudeUnitsPerBit>4.88</LeadAmplitudeUnitsPerBit>
         <LeadAmplitudeUnits>��V</LeadAmplitudeUnits>
         <LeadHighLimit>2147483647</LeadHighLimit>
         <LeadLowLimit>268435456</LeadLowLimit>
         <LeadID>I</LeadID>
         <LeadOffsetFirstSample>0</LeadOffsetFirstSample>
         <FirstSampleBaseline>0</FirstSampleBaseline>
         <LeadSampleSize>2</LeadSampleSize>
         <LeadOff>FALSE</LeadOff>
         <BaselineSway>FALSE</BaselineSway>
         <ExcessiveACNoise>FALSE</ExcessiveACNoise>
         <MuscleNoise>FALSE</MuscleNoise>
         <LeadDataCRC32>449894122</LeadDataCRC32>
         <WaveFormData>
////////AAACAAQABQAFAAMAAwADAAMAAgACAAIAAgAEAAUABQADAAIA///9//v/+v/6
//v/+//4//f/9v/2//X/9P/0//T/9v/2//b/9v/1//X/9f/1//X/9f/1//b/9v/2//T/
9P/0//T/8//x/+//6//s/+3/7v/0//v/BwAWACkAOwBPAF0AYwBjAFgASQA8ADIAKQAZ
AAcA+v/y/+r/5f/n/+j/6P/s//D/9f/2//b/9//2//j/+P/5//n/+f/5//r/+v/4//j/
+P/3//n/+v/6//v/+//7//v/+//5//n/+f/6//z//P/8//z/+v/6//r/+v/8//z//P/8
//v/+//7//v/+//7//v/+//7//v//P/8//z//P/8//z//v/+//7////9//7//v/9////
AAAAAAAAAAABAAEAAgAAAAAAAAAAAAMAAwAFAAUABAAFAAUABQAFAAUABgAHAAoACgAL
AAsACQAIAAgACAAKAAkACQAJAAkACAAIAAgABgAGAAYABgAIAAkACQAIAAUAAwADAAMA
BQAFAAQABAAEAAMAAgABAP7//f/9//7/AAAAAAAA///+//3//f/9//3//f/9//3//f/9
//3/+//7//z//P/8//7//v/+//7//P/7//v//P/8//z//P/8//z//f/9//z//P/8//z/
/P/8//z//f/9//v/+//8//z/+v/6//v/+//8//z//P/7//v/+//7//v/+//8//z//P/+
//3//f/9//7///8AAAIABAAEAAMAAwADAAMAAwADAAMAAwAEAAQAAgACAAIAAgAEAAQA
BAAEAAQABgAEAAIAAgACAAIABAAFAAUABQACAAIAAgACAAEAAQACAAMABAAEAAQABAAE
AAQABAAFAAUABQAFAAUABwAHAAcABwAGAAYABgAIAAkACQAJAAkACQAKAAoADAANAA0A
DQANAA0ADQAMAAwADAAMAAwADQAPAA0ADAAJAAcABQAEAAQAAwADAAIAAQACAAIAAQAA
AP7//v/+//7/AAAAAP//////////////////AAAAAAAA/v/+//7//v/7//n/9f/1//T/
9//6/wAABwARACAAMQBHAFkAZQBtAGsAYABPAEIAOAAvAB8ADwAEAP7/9v/1//H/7v/w
//b//P/9//7/AAABAAAA/v/+//////8BAAEAAgACAAAAAAAAAP//AQACAAIAAwAFAAUA
BQAFAAMAAwADAAQABgAGAAYABgAEAAQABAAEAAYABgAGAAYABwAHAAcABwAFAAUABQAF
AAcABwAIAAgABgAGAAYABgAIAAgACAAJAAcACAAIAAcABwAIAAgACAAKAAsACwAMAAwA
DAAMAAwADQANAA8ADwAQABEAEQARABEAEQASABMAEgASABMAEwATABIAEgASABQAEwAT
ABMAEwASABIAEgAQABAAEAAQABIAEwATABIAEQAPAA8ADwAPAA8ADgAOAA4ADQAMAAsA
CgAJAAkACgAKAAoACgAJAAoACQAJAAkABwAHAAcABwAJAAkACQAHAAUABgAGAAYABwAI
AAkACgAIAAcABwAIAAgACAAIAAgACAAJAAkACAAIAAgACAAIAAgACAAJAAkABwAHAAgA
CAAGAAYABwAHAAgACAAIAAcABwAHAAcABwAFAAYABgAGAAYABQAFAAUABQAFAAUABgAI
AAgABwAHAAcABwAHAAcABwAHAAgACAAIAAgACAAIAAgACAAIAAgACAAIAAcABwAFAAQA
BgAGAAYABgAGAAcABwAHAAQABAAEAAQABQAFAAYABwAGAAYABgAGAAYABgAGAAcACQAJ
AAkACQAHAAcABwAHAAoACgAKAAwACwALAAsACwALAAwADAAOAA8ADwAPAA8ADwAPAA4A
DgAOAA4ADgAPAA8ADQAMAAkABwAFAAQABAAFAAUABAADAAIAAgABAAAAAAAAAAAAAAAA
AAAA//////////////////8AAAAAAAD+//7//v/+//v/+f/3//X/9P/3//r/AAAJABUA
JAA3AEsAXQBnAGsAaQBaAEkAQAA2ACkAGwANAAIA+v/0/+//7//y//b/+v/+/////v/+
/////v8AAAAAAQABAAEAAQACAAIAAAAAAAAA//8BAAIAAgADAAEAAQABAAEAAwADAAMA
BAAEAAQABAAEAAIAAgACAAIAAgACAAIAAgADAAMAAwADAAMAAwADAAMAAwADAAQABAAE
AAQABAAEAAQABAAEAAUAAwAEAAQAAwAFAAYABgAGAAYABwAHAAgABgAGAAYABgAJAAkA
CwALAAsACwAKAAkACgALAA0ADwAOAA4ADwAPAA8ADgAOAA4AEAAPAA8ADwANAAwADAAM
AAwADAAMAAwADAANAA0ADAALAAkACQAJAAkACQAIAAgACAAHAAYABQAEAAMAAwAEAAQA
BAAEAAMAAgABAAEAAQABAAEAAQABAAEAAQABAP////8AAAAAAAACAAIAAgACAAAA////
/wAAAAAAAAAAAAAAAAEAAQAAAP7//v/+//7///8AAAIAAwD/////AAAAAAAAAAABAAEA
AAAAAAAA////////////////AAAAAAAA/v/9//3//f////////8AAAAAAAD/////////
////////////AAAAAP7//v/+//7/AAAAAAAAAAAAAAAA//////3//f/9//3/AQAAAAAA
//8AAP7//v/+//7//v/////////+//7//v/+//3//f/+////AAAAAAAAAAD+//7//v//
/wEAAQABAAEA//////////8CAAIAAgAEAAUABQAFAAUABQAGAAYACAAJAAkACQAJAAcA
BwAGAAYACAAIAAgACQAJAAcABgADAP///f/8//z//f/9//z/+//8//z/+//6//r/+v/6
//r/+v/6//n/+f/5//n/+f/5//n/+v/6//r/+P/4//r/+P/z/+//7f/v//L/9f/6/wIA
DwAfADIARQBZAGUAZwBjAFUARAA3ACwAIAARAAMA+//0/+7/6v/p/+n/7P/w//T/9v/5
//r/+v/7//r/+P/4//n/+f/7//v//P/8//r/+v/6//n/+f/6//r/+//9//3//f/9//v/
+//7//z//v/+//7//v/8//z//P/8//7//v/+//7//f/9//3//f/7//v/+//7//3//f/+
//7//v/+//7//v/+//7//v//////AAAAAP////8AAAAAAAACAAMAAwAEAAQABAAEAAQA
BQAFAAcABwAIAAkACQAJAAcABwAIAAkACgAKAAsACwAJAAgACAAIAAoACQAJAAkACQAI
AAgACAAGAAYABgAGAAgACQAJAAgABQADAAMAAwAFAAUABAAEAAQAAwACAAEA/v/9//3/
/v/+//7//v/9//7//f/9//3//f/9//3//f/9//3//f/7//n/+v/6//r//P/8//z//P/6
//n/+f/6//r/+v/6//r//P/9//3//P/6//r/+v/6//z//P/9//3/+f/5//r/+v/6//r/
+//7//z//P/8//v/+f/5//n/+f/7//z//P/8//z/+//7//v/+//7//v//P/8//z/+//7
//v/+//7//v/+//7//z//P/6//r/+v/6//r/+v/6//r//P/8//v/+//5//n/+f/5//v/
/P/8//r/+v/6//r/+P/5//n/+f/6//r/+v/6//f/9//4//n//P/8//z//P/8//z//P/9
//v/+//7//v//f/9//3//f/8//z//P/+/wEAAQABAAEAAQACAAIABAADAAMAAwADAAUA
BQAEAAQABAAEAAQABQAFAAMAAgD///3/+//6//r/+f/5//j/9//3//j/+P/4//f/9v/1
//T/9v/2//X/9f/1//X/9f/1//P/9P/0//T/9v/2//b/9v/z/+//6//r/+z/7//2//z/
BQATACQANQBHAFcAYwBlAF8AUAA/ADIAKAAbAAcA+f/y/+z/6P/n/+X/5v/q/+z/8P/x
//L/9P/3//r/+P/4//n/+f/3//f/+P/4//r/+v/6//n/+P/4//f/9//4//n/+v/7//v/
+//7//z/+v/6//r/+v/8//z//P/8//r/+v/6//r/+//7//v/+//9//3//f/9//v/+//8
//z//v/+//7//v/8//z//P/9////AAAAAP////8AAAAAAAAAAAEAAQACAAQABAAEAAQA
AwADAAUABQAGAAcABwAHAAkACQAKAAsACwAKAAoACQAKAAoACwAMAAwACwALAAsACwAK
AAoACgAKAAoACgAKAAgACQAJAAgACAAHAAgACQAHAAcABgAGAAYABQAEAAMAAgABAAEA
AgABAAAA///9//3//f/+/////f/9//3//f/9//3//f/7//3//v/+//7//P/8//z//P/9
//3//v8AAP///v/9//z//v///////v/+//7//v/+//z//P/9//3//P/9////AAD///7/
/v/9//7//v/+//3//f/9//3//f/7//z//P/8//7//f/9//3//f/9//3//v/+//7//f/9
/////////////v/9//3//P/+//7//v/+//v/+v/5//j/+P/4//f/9//3//f/9//3//X/
9v/2//b/9v/2//b/9//3//f/9P/0//T/9P/1//X/9v/3//b/9v/2//b/+P/4//j/+f/5
//n/+f/5//f/9//3//f/+v/6//r//P/7//v/+//7//3//v/+/wAA////////////////
/v/+////AAABAAMAAgD///3/+f/5//f/9v/2//f/9//2//X/9P/0//P/8v/0//T/9P/0
//L/8v/x//H/8//z//P/8//x//L/8v/y//D/8P/w//D/7//t/+f/5f/q/+3/8P/2////
DQAiADcASQBZAGMAYQBZAEoAOQAsACQAGwAJAPn/7v/o/+L/3//f/+D/5P/q/+7/7//w
//D/8f/y//T/9P/1//X/8//z//T/9P/0//T/9P/z//X/9v/2//f/9f/1//X/9f/1//X/
9f/2//b/9v/2//b/9v/2//b/9v/4//j/+P/4//f/9//3//f/+f/5//n/+f/3//f/+P/4
//j/+P/4//j/+v/6//r/+//5//r/+v/5//v//P/8//z//P/9//3//v/+//7//v/+/wEA
AQADAAMAAwADAAIAAQADAAMABAAFAAYABgAHAAcABQAEAAQABAAGAAUABQAFAAUABAAE
AAQABAAEAAQABAACAAMAAwACAAEA//////////////7//v8AAP///v/9//z/+//7//z/
+v/6//r/+f/4//f/9//3//f/9//3//f/9//3//f/9f/1//b/9v/2//j/+P/4//j/9v/1
//X/9v/4//j/+P/4//b/9//3//b/9v/2//b/9v/2//b/9//3//P/8//0//T/9f/2//j/
+f/3//b/9f/z//X/9f/1//X/9f/2//b/9v/0//P/8//z//T/9f/2//j/9v/2//X/9f/1
//X/9f/1//X/9f/2//b/9v/2//b/9v/4//j/+P/4//b/9P/1//X/9P/2//b/9v/2//T/
9f/1//X/9P/0//T/9P/1//X/9v/3//b/9v/2//b/+P/4//j/+f/5//n/+f/5//f/9//3
//f/+v/6//r//P/7//v/+//7//3//v/+/wAA/////////////////v/+////AAABAAMA
AgD///3/+f/5//f/9v/2//X/9f/0//P/8v/y//H/8P/y//L/8v/y//D/8P/v/+//7//v
/+//7//v//D/8P/w//D/8P/w//D/7f/p/+n/6f/o/+n/7P/y//v/CwAcAC8AQQBTAF0A
YQBbAE4AOwAwACgAHQALAPn/7v/o/+D/3f/d/97/4v/m/+z/7f/u/+7/7//y//L/8v/z
//P/8f/x//L/8v/y//L/8v/x//P/9P/0//X/8//z//P/8//1//X/9f/2//b/9v/2//b/
9P/0//T/9P/2//b/9v/2//f/9//3//f/+f/5//n/+f/3//f/+P/4//j/+P/4//j/+P/4
//j/+f/3//j/+P/3//n/+v/6//r/+P/5//n/+v/6//r/+v/6//3//f///////v//////
//8BAAEAAgADAAIAAgADAAMAAwACAAIAAgADAAMABAAFAAMAAgACAAIABAAEAAQABAAC
AAMAAwACAAEA////////AQABAAAAAAD+//3//P/7//z/+//7//z/+//6//n/9//4//f/
9//3//f/9//3//f/9f/1//X/8//1//b/9v/2//b/9v/2//b/9v/1//X/9v/2//b/9v/2
//T/9f/1//T/9v/2//b/9v/2//b/9//3//X/9f/2//b/9v/2//f/9//0//T/9P/z//X/
9f/1//X/9f/2//b/9v/2//X/9f/1//f/9//3//j/9//2//T/8//1//X/9f/1//X/9f/2
//b/9P/0//T/9P/4//j/+P/4//f/9v/1//T/9P/1//X/9f/2//b/9v/2//X/9f/2//f/
+P/4//j/+P/2//b/9v/3//n/+f/5//n/+f/5//n/+f/4//j/+P/6//3//f/9//3/+//8
//z//v8BAAEAAQABAAEAAQAAAAAA/v/+//7///8BAP///v/7//f/9f/0//T/9f/1//T/
8//0//T/8//y//D/8P/w//D/8v/y//H/8f/v/+//7//v//H/8v/y//L/8v/y//D/7v/r
/+n/5f/l/+j/6//u//L/+/8HABgAKwA/AFEAXQBjAF8AUAA/ADAAJgAZAAsA/f/y/+r/
5v/h/9//3v/g/+T/6P/r/+7/8P/z//L/8P/w//H/8f/z//P/9P/0//T/9P/0//P/8f/y
//L/8//z//P/8//z//H/8f/x//L/9P/0//T/9P/0//T/9P/0//T/9P/0//T/9f/1//X/
9f/1//X/9f/1//f/9//4//j/9v/2//b/9v/2//b/9v/3//n/+v/6//n/9//4//j/+P/6
//v/+//8//z//P/8//z//f/9//////8AAAEAAQABAP////8AAAEABAAEAAUABQAFAAQA
BAAEAAIAAQABAAEAAgACAAMABAADAAIAAQAAAAIAAwADAAIAAwABAAEAAQAAAP///f/8
//7//f/8//v/+P/3//f/+P/4//j/+P/3//b/9f/1//X/8//z//P/8//1//X/9f/z//P/
9P/0//T/9P/0//T/9P/0//P/8//0//L/8v/y//L/9P/1//X/9P/0//T/9P/0//T/9P/1
//X/9f/1//b/9v/0//T/9f/1//b/9v/2//X/8//z//P/8//1//b/9v/2//b/9f/1//X/
8//z//P/9P/2//b/9f/1//P/8//z//P/9f/1//b/9v/2//b/9v/0//T/9P/0//T/9f/1
//X/9P/0//T/9P/z//P/9P/1//j/+P/4//j/+P/4//j/+f/3//f/9//3//f/9//3//f/
+P/4//j/+v/9//3//f/9//3//v/+/wAAAQABAAEAAQD//////v/+/wAAAAAAAAEAAQD/
//7/+//3//X/9P/0//f/9//2//X/9P/0//P/8v/w//D/8P/w//L/8v/x//H/7//v/+//
7//x//L/8v/y//L/8P/u/+7/7f/p/+f/5//q/+v/8P/2//3/CwAcAC8AQwBXAGEAZQBd
AE4APQAyACgAGwALAPv/8v/s/+b/4f/h/+D/4P/m/+z/7//y//L/8//0//L/8v/z//P/
8//z//T/9P/0//T/9P/z//P/9P/0//X/9f/1//X/9f/1//X/9f/2//b/9v/2//b/9v/2
//b/9v/2//b/9v/2//n/+f/5//n/9//3//f/9//5//n/+v/6//j/+P/4//j/+v/6//r/
+//7//z//P/7//n/+v/6//r//P/9//3//v/+//7//v/+//////8BAAEAAgADAAMAAwAD
AAMABAAFAAYABgAHAAcABQAEAAQABAAGAAUABQAFAAcABgAGAAYABAAEAAQABAAEAAUA
BQAEAAQAAwAEAAUABgAHAAcACAAKAAkACAAHAAYABQAFAAYABAAEAAQAAwAEAAMAAwAD
AAMAAwADAAMABQAFAAUAAwABAAIAAgACAAQABAAEAAQABAADAAMABAACAAIAAgACAAQA
BQAFAAQAAgACAAIAAgAEAAQABQAFAAEAAQACAAIAAgACAAMAAwAEAAQABAADAAEAAQAB
AAEAAwAEAAQABAACAAEAAQABAAMAAwADAAQABAAEAAMAAwADAAMAAwADAAMABAAEAAQA
BAAEAAQABQAFAAUABAAEAAQABAADAAMABAAFAAYABgAGAAYABgAGAAYABwAHAAcABwAH
AAcABwAHAAcACAAIAAgACgALAAsACwALAAsADAAMAA4ADwAPAA8ADwAPAA8ADgAOAA4A
DgAOAA8ADwANAAwACQAJAAcABgAGAAQAAwABAP//AQACAAIAAgAAAAAAAAAAAAAAAAD/
///////////////9//7//v/+/wAAAgACAAAA///7//f/8//0//X/+v8AAAcAEQAgADMA
RQBXAGMAaQBtAGgAVwBIAD4AMwAhAA8AAgD8//b/8f/x//L/9P/2//j/+//8//7/AQAC
AAIAAgADAAMAAgABAAEAAAABAAIAAwADAAEAAgACAAMAAwADAAMAAwAFAAUABQAGAAQA
BAAEAAQABgAGAAYABgAGAAYABgAGAAcABwAHAAcACQAJAAkACQAIAAcABwAGAAcACAAJ
AAoACAAIAAgACQAHAAgACAAHAAkACgAKAAoACgALAAsADAAMAAwADAAMAAsACwANAA0A
DgAPAA8ADwARABEAEgATABIAEgATABMAFQAUABQAFAASABEAEQARABEAEAAQABAAEAAQ
ABAAEAAOAA8ADwAOAA8ADQANAA0ADQANAAwADAAMAAsACgAJAAoACQAJAAoACQAIAAcA
BQAFAAUABgAHAAUABQAFAAUABQAFAAUAAwADAAQABAAEAAQABAAEAAQABgAFAAUABgAE
AAQABAAEAAQABQAFAAQABAAEAAQABAACAAIAAwADAAIAAwAFAAYABQAEAAQAAwAEAAQA
BAADAAMAAwADAAMAAQACAAIAAgAEAAMAAwADAAEAAQABAAIABAAEAAMAAwAFAAUABQAF
AAMAAQACAAQABAAEAAQABAACAAMAAwADAAIAAgACAAIAAwADAAQABQAEAAQABAAEAAYA
BgAGAAcABgAFAAQAAwAFAAUABQAFAAYABgAGAAgACQAJAAkACQALAAwADAAOAA0ADQAN
AA0ADQANAAwADAAOAA4ADgAPAA4ACwAJAAUABAADAAMABAAEAAMAAQD/////AAAAAAAA
/v/+//7//v/8//z/+//7//z//f/+/////f/+//7//v/6//r/+v/8//v/9f/x//H/8v/1
//r/AgAPAB8AMABDAFUAYwBrAGkAXwBQAEMAOgAwAB8ADQD///j/8v/u/+v/7f/w//b/
+P/6//n/+v/6//3//v/+//7///////3//f/+//7//v/+//7//f/9//7//v///wEAAQAB
AAEAAQABAAEAAgAAAAAAAAAAAAAAAAAAAAAAAgACAAIAAgACAAEAAAD//wAAAQACAAMA
AQABAAIAAgACAAIAAgACAAAAAAAAAAEAAQACAAIAAQADAAQABAAEAAIAAwADAAQABAAE
AAQABAAHAAcACQAJAAkACQAIAAcACQAJAAoACwAKAAoACwALAA0ADAAMAAwADgANAA0A
DQAMAAoACQAIAAgACAAIAAgACgALAAsACgAJAAcABwAHAAcABwAGAAYABAADAAIAAQAC
AAEAAQACAAAAAAAAAP//AAD///////////////////3//f/9//v//f/+//7//v/+//7/
/v/+//7//f/9//7//v/+//7//v/8//3//f/8//7//v/+//7//P/8//3//f/9//3//v/+
//7//v///////P/8//z/+//9//3//f/9//3//v/+//7//P/7//v/+//9//3//f/+//z/
/P/7//v//f/9//3//f/9//v//P/8//z//P/8//z//P/9//3//f/6//r/+v/6//r/+//9
/////v/+//7//v/+//7//v///wEAAQABAAEAAAD///7//f8AAAAAAAACAAUABQAFAAUA
AwAEAAQABgAHAAcABwAHAAcABwAGAAYACAAIAAgACQAHAAUABAABAP///f/8//z//f/9
//z/+//4//j/9//2//j/+P/4//j/+P/4//f/9//3//f/9//3//f/+P/4//j/9v/0//T/
8v/v/+v/7f/v/+7/8f/0//r/BwAXACoAPwBTAF8AZQBnAGEASgA5ADIAKAAXAAcA/f/0
/+z/5v/l/+X/5v/s//D/9P/1//b/9v/1//b/+P/4//n/+f/3//f/+P/4//b/9v/2//X/
9//4//j/+f/3//f/9//3//f/9//3//j/+v/6//r/+v/4//j/+P/4//n/+v/7//z//P/7
//r/+f/7//v/+//7//v/+//8//z/+v/6//r/+v/8//z//P/9//v//P/8//v/+//8//z/
/P/+//////8AAP7//v/+//7/AQABAAMAAwACAAMAAwADAAEAAQACAAMABgAGAAcABwAF
AAQABAAEAAYABQAFAAUABQAEAAQABAACAAIAAgACAAQABQAFAAQAAQD/////////////
/v/+//7//f/8//v/+v/5//n/+v/6//r/+v/5//b/9f/1//X/9//3//f/9//3//f/9//1
//X/9v/2//b/+P/4//j/+P/2//X/9f/2//j/+P/4//j/9v/3//f/9v/0//T/9P/0//X/
9v/4//n/9f/1//b/9v/4//j/+f/5//b/9v/2//X/9f/1//X/9f/3//j/+P/4//b/9f/1
//X/9//3//f/+P/2//b/9f/1//X/9f/1//X/+f/5//j/+P/4//f/9v/1//T/9f/3//j/
+f/2//b/9v/2//X/9f/2//f/+P/4//j/+P/4//j/+P/5//n/+f/5//n/9//3//f/9//6
//r/+v/8//3//f/9//3//f/+//7/AAABAAEAAQABAP/////+//7///8AAAEAAwACAP//
/f/5//f/9f/0//T/9v/3//f/9//0//T/8//y//L/8v/y//L/9P/0//P/8//x//H/8f/x
//H/8v/y//L/9P/y/+7/7P/r/+n/5//n/+j/6//w//b///8PACIANQBLAFsAZQBlAFsA
SAA1ACwAJAAVAAMA9//u/+j/4v/f/93/3v/k/+j/7P/v//D/8P/v//L/8P/w//H/8f/y
//P/9f/2//T/9P/0//P/8//0//T/9f/1//X/9f/1//P/8//z//T/9v/2//b/9v/0//T/
9P/0//T/9P/0//T/9//3//f/9//1//X/9f/1//f/9//4//j/9v/2//b/9v/4//j/+P/5
//n/+v/6//n/9//4//j/+P/6//v/+//8//z//P/8//z//f/9//////8AAAEAAQABAAEA
AQACAAMABAAEAAUABQADAAIAAgACAAIAAQABAAEAAwACAAIAAgAAAAAAAAAAAAIAAwAD
AAIA///9//3//f///////v/+//7//f/8//v/+v/5//n/+v/6//r/+v/5//j/9//3//f/
9//3//f/9//3//f/9//1//X/9v/2//b/+P/4//j/+P/2//X/9f/2//b/9v/2//b/9v/3
//f/9v/0//T/9P/0//b/9v/3//f/8//z//T/9P/2//b/9//3//b/9v/2//X/9f/1//X/
9f/3//j/+P/4//f/9f/0//P/9f/1//X/9v/2//b/9f/1//X/9f/1//X/9f/1//b/9v/4
//b/9P/0//T/9P/2//f/9//3//T/9P/0//T/9f/1//b/9//4//j/+P/4//b/9v/2//f/
+f/5//n/+f/5//n/+f/5//r/+v/6//z////////////9//7//v8AAAMAAwADAAMAAQAB
AAAAAAACAAIAAgADAAUAAwACAP//+//5//j/+P/5//n/+P/3//b/9v/1//T/8v/y//L/
8v/y//L/8f/x//P/8//z//P/8//0//T/9P/2//T/8v/y/+//7f/p/+n/7P/t//D/9v/9
/wsAHAAtAEMAVwBjAGcAYwBYAEMANAAqAB8ADwD///T/7v/o/+P/3//g/+T/6P/s//H/
8v/0//X/9v/0//T/9f/1//X/9f/2//b/9P/0//T/8//0//b/9//5//f/9//3//f/9//3
//f/+P/4//j/+P/4//j/+P/4//j/+P/4//j/+P/5//n/+f/5//f/9//3//f/+f/5//r/
+v/6//r/+v/6//r/+v/6//v/+//8//z/+//7//z//P/8//7//////wAA/v/+//7//v//
////AQABAAIAAwADAAMAAwADAAQABQAGAAYABwAHAAcABgAGAAYABgAFAAUABQAGAAYA
BwAIAAcABgAFAAQABAAFAAUABAAFAAMAAwADAAEAAQAAAAAAAAD///7//f/6//n/+f/6
//z//P/8//v/+P/3//f/9//3//f/9//3//n/+f/5//f/9f/2//b/9v/4//j/+P/4//b/
9f/1//b/9v/2//b/9v/4//n/+f/4//b/9v/2//b/9v/2//f/9//1//X/9v/2//T/9P/1
//X/9v/2//b/9f/z//P/8//z//X/9v/2//b/9P/z//P/8//z//P/8//0//b/9v/1//X/
8//z//P/8//1//P/9P/2//T/9P/0//T/8//z//L/8f/z//T/9f/2//P/8//0//X/9P/0
//T/9P/2//b/9v/3//X/9f/1//X/9v/3//j/+f/5//j/9//4//r/+//8//3/+//8//z/
/v/9//3//f/9///////+//7//v/+//7///////3//P/5//X/8//y//L/8//z//L/8f/y
//L/8f/w/+7/7v/u/+7/7//w//D/8f/w/+//7v/t/+//8P/w//D/9P/w//L/8P/r/+X/
4//j/+b/6//y//j/AwARACQAOQBNAFkAYwBjAFkASAA3ACwAIAARAP3/8f/s/+j/5P/h
/9//4P/i/+b/6v/r//D/8v/z//L/8P/w//H/8f/x//H/8v/y//L/8v/y//H/8f/y//L/
8//z//P/8//z//P/8//z//T/9P/0//T/9P/2//b/9v/2//T/9P/0//T/9//3//f/9//3
//f/9//3//X/9f/2//b/9//4//n/+v/4//j/+P/5//v//P/8//v/+//8//z//P/8//v/
/f/+/w==
         </WaveFormData>
      </LeadData>
      <LeadData>
         <LeadByteCountTotal>10000</LeadByteCountTotal>
         <LeadTimeOffset>0</LeadTimeOffset>
         <LeadSampleCountTotal>5000</LeadSampleCountTotal>
         <LeadAmplitudeUnitsPerBit>4.88</LeadAmplitudeUnitsPerBit>
         <LeadAmplitudeUnits>��V</LeadAmplitudeUnits>
         <LeadHighLimit>2147483647</LeadHighLimit>
         <LeadLowLimit>268435456</LeadLowLimit>
         <LeadID>II</LeadID>
         <LeadOffsetFirstSample>0</LeadOffsetFirstSample>
         <FirstSampleBaseline>0</FirstSampleBaseline>
         <LeadSampleSize>2</LeadSampleSize>
         <LeadOff>FALSE</LeadOff>
         <BaselineSway>FALSE</BaselineSway>
         <ExcessiveACNoise>FALSE</ExcessiveACNoise>
         <MuscleNoise>FALSE</MuscleNoise>
         <LeadDataCRC32>480090257</LeadDataCRC32>
         <WaveFormData>
FgAWABYAGAAXABkAGQAaAB0AHQAaABgAFwASABAADgAKAAgABgAEAAMAAgAAAP3/+//5
//b/9P/y//L/8v/x//D/8P/x//H/8P/v/+7/7f/t/+3/7f/t/+z/7P/t/+3/8P/w//D/
7//v/+z/7P/s/+7/7v/x//H/8v/w//H/+f8MACUAQABeAHoAjACQAH4AXgBDADkAMAAm
ACEAGAAJAPj/7P/m/+T/5P/o/+//9f/8//7/+//6//X/8//x//H/7//v/+//8P/w//D/
7v/u/+3/7f/u/+7/7v/v//D/8P/v/+7/7f/r/+z/7v/v//H/8f/x//H/8f/t/+3/7v/u
/+7/8P/x//H/8f/x//D/8P/y//L/9P/1//b/9v/2//b/9v/2//b/9//6//v/+//7//r/
+v/6//r/+v/8//3//f8BAAEAAgACAAEAAgAEAAQABwAIAAsADgAMAAwADAAMAA4ADwAQ
ABIAEQARABEAEQAUABQAEwATABcAFwAWABYAFAAUABMAEwATABMAEwATABQAEwATABMA
EQAPAA4ADgAOAAwACwALAAkABwAGAAUABAAFAAYABwADAAMAAwACAAMAAgABAAEAAQAC
AAIAAQD//////////wAAAAABAAEAAQABAAEA///9//3//f/9/wAAAAABAAEA/////wAA
AAD+//7/////////AAAAAAAA//////////8AAAAAAAAAAAIAAgACAAEA/////wAAAgAC
AAIAAgABAAIAAQABAAEAAwADAAMABAAEAAQAAgAAAAAAAgACAAIABAAEAAQABAADAAIA
AAD//wMABQAIAAcABgAFAAQAAQAAAP///v8BAAMABAADAAIAAgABAAAAAgAEAAcACwAL
AAsACwALAAwADwAPAA8AEgAVABYAGwAZABkAGAAYABoAHAAeAB4AIAAiACMAJQAkACQA
IwAhACAAHgAcABgAFAASABEAEAAPAA4ACwAKAAoABwAFAAMA///8//v/+v/6//n/9//2
//T/8//z//P/9P/1//b/9//1//X/9P/0//P/8//0//T/9v/3//f/9v/2//T/9P/2//n/
+f/4//b/+f8BABYALwBMAGYAggCYAJwAhgBkAE0ARQA6AC4AJwAeABEAAgD2/+z/6P/u
//T/+f///wQAAgD///7/+//5//f/9//0//P/8v/y//X/9v/1//b/8//z//T/9P/2//f/
+P/4//b/9v/2//X/9f/2//b/9//5//n/+f/5//X/9f/2//b/9v/4//n/+f/5//n/+P/4
//r/+v/8//3//v/+//7//v/8//z//P/9//7/////////AgACAAIAAgAAAAIAAwADAAcA
BwAIAAgACQAKAAwADAAOAA4AEAASABIAEgASABIAFAAVABYAGAAbABsAGwAbABwAHAAb
ABsAGwAbABoAGgAbABwAHAAdABwAGwAaABkAGAAXABcAFwAZABcAFgAWABYAFAATABMA
EQAPAA4ADQAJAAkACQAJAAgACQAKAAoACAAGAAQAAwAFAAYABgAFAAUABQAFAAUABAAE
AAUABQAFAAUABQADAAEAAQABAAEABAAEAAUABQAFAAUABgAGAAIAAgADAAMABQAGAAYA
BgADAAMAAwADAAYABgAGAAYABgAGAAYABQAEAAMAAwAEAAUABgAHAAcABAADAAMAAwAH
AAcABwAIAAgACAAGAAQAAwAEAAMAAgAEAAQABAAEAAQABAADAAMABQAFAAUABQADAAQA
AgACAAIAAgAEAAQABAAEAAQABQAFAAMAAQACAAIAAgADAAQABgAJAAoACwAMAA0AEAAT
ABMAEwATABUAFQAZABsAGwAaABoAHAAeACAAIAAeACAAIQAjACMAJAAkACMAIQAeABsA
FgAUABIAEQAQAA8ADgALAAoABwADAAAA/f/8//r/+v/6//j/9//1//T/9P/z//P/8//1
//X/9f/1//T/8//x//D/8v/z//X/9v/2//X/9f/y//D/8v/0//b/9//3//b/9v/3/wEA
FgAzAFAAbACGAJYAlgB8AFYARQA/ADQAKgAhABIABQD4/+r/5v/m/+z/8v/5////AAD+
//3/+P/z//H/7//v//H/8f/x//L/8v/y//D/8P/v/+//8P/w//L/8//0//T/8v/y//L/
8f/x//L/8v/z//P/8//z//P/8f/x//L/8v/y//T/9f/1//P/8//y//L/8v/y//T/9f/0
//T/9P/0//T/9P/0//X/+P/5//n/+f/6//r/+v/6//r//P/9//3//////wAAAAABAAIA
BAAEAAYABgAIAAoACgAKAAoACgANAA8AEQAUABQAEwASABEAEAAQAA8ADwATABMAEgAS
ABAAEAAPAA8ADwAPAA8ADwAQAA8ADwAPAA0ACwAKAAoADAAKAAkACQAIAAUAAwABAAAA
AQACAAMAAQABAAEAAAD9//z/+//7//v//P/8//v/+f/5//n/+f/6//r/+//7//n/+f/5
//f/9//3//f/9//6//r/+//7//n/+f/6//r/+P/4//n/+f/3//j/+P/4//f/9//3//f/
+f/6//v//P/6//r/+v/5//v/+//8//7//P/8//z/+//6//n/+f/5//3//f/9//7//v/+
//z/+v/4//r/+v/6//z//P/8//z/+v/6//n/+f/7//v/+//7//n/+f/4//j/+P/6//r/
+//6//j/+P/4//j/+P/4//j/+P/4//n/+f/3//X/9v/2//b/+P/6//3/AQAAAAEAAgAD
AAYACQAJAAkACQALAAsADwANAA0ADAAMAA8AEgAVABYAFAAWABcAGQAXABgAGAAXABMA
EAANAAgABAACAAEAAAD///7/+//6//b/8//x/+//7v/s/+z/7P/u/+3/6//q/+n/5//m
/+X/6P/p/+r/6//q/+n/5//m/+f/5//o/+j/6v/p/+n/6v/m/+b/6v/s/+3/6//s/+7/
+/8TACoARQBkAHwAigCGAG4ASgA4AC8AIwAaABQABQD2/+v/4P/c/97/5P/o/+z/8f/1
//b/9P/x/+7/6//p/+f/5//p/+n/6f/q/+z/7P/q/+r/5//n/+j/6P/q/+v/7P/s/+v/
6v/p/+f/6f/q/+r/6//r/+v/6//r/+f/5//o/+j/6v/s/+3/7f/r/+v/6v/q/+z/7P/u
/+//8P/w//D/8P/u/+7/7v/v//H/8//0//X/9P/0//T/9P/y//T/9f/1//n/+f/6//r/
+f/6//z//P8AAAAAAgAEAAQABAAEAAQABgAHAAgACgALAAsACwALAAoACgAJAAkACwAL
AAoACgAKAAoACQAJAAkACQAJAAkACAAHAAcABwAHAAUABAAEAAQAAgABAAEAAwABAAAA
///9//3//f/9//v/+//7//r/9//2//X/9f/3//j/+P/3//X/9f/1//X/9P/0//X/9f/3
//f/9//1//X/9f/1//X/+P/4//n/+f/3//f/+P/4//T/9P/1//X/9//4//j/+P/3//f/
9//3//r/+v/6//r/+P/4//j/9//3//f/+P/6//j/+P/4//f/+P/3//f/9//5//n/+f/6
//r/+v/4//b/9v/4//j/+P/4//j/+P/4//b/9v/1//X/9v/3//j/+f/5//n/+P/4//b/
9v/2//b/9v/2//b/9v/2//b/9v/0//X/9f/z//X/9v/2//b/9f/2//j/+//+////AAAB
AAAAAwADAAMABwAJAAkADQANAA0ADAAMAA0ADgAPAA4AEQAUABYAGQAYABgAFwAVABMA
EAANAAgABgAEAAMAAgD///7/+//6//r/9//1//P/8P/u/+7/7v/u/+3/6//q/+r/6f/p
/+n/5//n/+f/5//o/+n/6f/q/+n/6f/q/+r/6P/p/+v/7P/q/+r/6v/q/+n/6f/o/+j/
8f8BAB4ANwBQAGoAfgCGAH4AYABAADMAKQAgABgAEQACAPP/6P/e/9r/4P/k/+j/7f/z
//L/8P/v//D/7//t/+v/6//p/+n/6f/q/+r/6v/o/+j/5//n/+j/6P/m/+f/6P/o/+n/
6v/r/+v/6f/q/+r/6//p/+n/6f/p/+n/6f/q/+r/6v/s/+3/7f/v/+//7v/u/+z/7P/u
/+//8P/w//D/8P/y//L/8v/z//L/8//z//P/9v/2//b/9v/0//b/9//3//v/+//8//z/
+//8//7//v/+//7/AAACAAUABgAHAAgACQAJAAkACgANAA0ADQANAA4ADgANAA0ADgAN
AAsACgANAA4ADgAPAA0ADQANAA0ADAALAAsACwALAAkACAAIAAYABAADAAMABAADAAMA
AwD///////////3//f/9//z/+//6//n/+f/3//j/+P/3//j/+f/6//v/+P/4//n/+f/5
//n/+f/3//n/+f/5//n/+f/4//j/9//5//n/+v/6//j/+P/5//n/+f/6//r/+v/7//v/
+//7//r/+v/6//r/+//8//3//f/7//v//P/+//z//P/8//v/+//7//z//f/+//3//P/8
//3//v/9//z/+v/8//z//P/8//z//P/8//z//P/7//v/+f/5//n/+f/6//v/+//8//r/
/P/6//r/+v/6//z//P/8//z/+//7//r/9//5//r/+v/6//3//v8AAAMAAwADAAMAAwAF
AAkACgALAAsADQANABEAEQARABAAEAAUABYAGAAYABYAGAAZABsAHQAeAB4AHQAXABQA
EQAMAAwACgAJAAgABwAGAAMAAgD+//v/+f/3//b/9P/0//T/8v/x/+//7v/u/+3/7f/t
/+3/7f/t/+3/6//r/+r/6v/s/+3/7//w/+7/7f/r/+r/6v/s/+7/8P/z//H/7v/s//H/
AQAeADsAWAByAIYAkACGAGQAQgAzAC0AJAAgABsADgD9//D/5P/e/97/5P/q//H/9//6
//r/9//y/+//7f/r/+v/7P/t/+7/8P/v/+7/6//q/+v/6//s/+z/7v/v//D/8P/v/+7/
7f/r/+z/7v/v//H/8P/v/+7/7f/t/+3/7v/u//D/8v/z//P/8v/x/+//7v/w//D/8v/z
//L/8v/y//L/9P/0//T/9f/2//f/9//3//b/9v/2//b/+P/6//v/+//7//v//P/8//3/
/v8AAAAABAAEAAYACAAGAAYABgAGAAgACQAKAAwACwALAAsACwAOAA4ADQANABEAEQAQ
ABAADgAOAA0ADQAPAA8ADwAPAAwACwALAAsACQAHAAYABgAIAAYABQAFAAMAAQAAAP//
/v///wAAAQD+//3//P/6//n/+P/3//f/+f/6//r/+f/3//f/9//3//f/+P/6//v/+f/5
//n/9//5//n/+f/5//j/+P/5//n/9//3//j/+P/3//j/+v/7//r/+v/5//j/+P/5//r/
+//6//r/+v/6//j/+P/4//f/+f/5//r//P/6//r/+v/5//r/+f/5//n/+//7//v//P/6
//r/+P/2//j/+v/6//r/+P/4//j/+P/4//j/9//3//n/9//3//f/9v/2//b/9v/2//f/
+P/5//r/+f/5//j/9f/1//b/9v/2//f/+P/6//3//P/9//7///8BAAUABgAHAAgACQAI
AAsADAANAA0ADgAOABAAEgASABAAEgATABUAFwAYABgAFwASAA4ACgAEAAMAAgACAAIA
AQAAAP3//P/6//f/9f/z//D/7v/u/+7/7P/r/+n/6P/q/+n/6f/p/+n/6f/p/+n/5//n
/+b/5v/o/+n/6//s/+j/5f/l/+T/5P/k/+r/8P/v/+3/6v/o/+v/+f8SADEATABmAHwA
igCGAGgARAAzAC0AIgAcABkADgD7/+z/4v/a/9j/3P/m/+3/8f/0//L/7//s/+n/5//l
/+X/5v/n/+j/6v/o/+j/5v/m/+f/5//o/+j/5v/n/+j/6P/m/+b/5v/l/+b/6P/p/+v/
6v/p/+j/5//m/+f/6f/q/+j/6v/r/+v/6P/n/+X/5P/n/+j/6//t/+z/7P/s/+z/7f/u
/+//8f/w//H/8f/x//L/8v/y//L/9P/2//f/9//4//f/9//2//j/+v/9//7//v/+/wAA
AgACAAIAAgACAAYABwAIAAoACgAJAAgABwAKAAoACQAJAAsACwAKAAoACAAIAAcABwAI
AAkACgALAAkABwAGAAUABgAFAAUABgAEAAIAAQABAP///f/8//v/+v/7//z//f/6//n/
+P/2//f/9v/1//X/9//4//j/9//1//X/9f/1//b/9v/3//f/9v/1//T/8f/y//P/9P/1
//T/9P/1//X/9f/1//b/9v/1//b/+P/5//f/9v/0//L/8//z//P/8//0//T/9P/0//T/
9P/0//P/9f/1//b/+P/3//b/9f/z//X/9f/2//f/+P/3//b/9v/2//b/9P/y//P/9v/3
//j/9//2//X/9P/2//b/9//4//b/9v/2//b/9P/0//T/9P/2//f/9//1//P/9P/0//T/
9//4//r//f/+////AAABAAEAAwACAAEABQAHAAcACwAJAAkACAAIAAwADgAQABAAEgAU
ABUAFwAXABgAGAAXABMAEAANAAgABAACAAEAAAABAAAA/f/8//z/+f/3//X/8P/u/+7/
7v/w/+//7f/s/+r/6f/p/+n/6f/p/+n/6f/q/+v/6//s/+z/6//r/+r/7P/t/+3/7P/q
/+r/6P/q/+v/7f/s/+z/7//7/xQALwBKAGYAfACMAI4AdABQADkAMQAkAB4AGwAOAP3/
8v/q/+L/4v/k/+j/6//v//b/9v/1//T/8f/v/+3/7f/r/+v/6//s/+z/7P/q/+r/6f/p
/+r/6v/q/+v/7P/s/+z/7P/s/+v/6f/q/+r/6//s/+3/7v/v/+v/6//s/+z/6v/s/+3/
7f/v/+//7v/u/+z/7P/u/+//8f/y//P/9P/y//L/8v/z//T/9f/1//X/9v/2//b/9v/2
//j/+f/5//z//f///wAAAAAAAAEAAAACAAIABAAGAAgACAAIAAgACAAJAAoADAAPAA8A
DwAPAA0ADAAKAAkADAANAA0ADgAQABAADwAPAAwACwAKAAkACQAJAAoACwAJAAcABgAG
AAgABgAFAAUABQADAAIAAQD9//3//f/9//3//f/9//z/+//6//n/+f/5//r/+v/5//f/
9//3//f/9P/0//X/9f/2//f/+P/3//X/9f/1//X/9v/2//f/9//5//n/+v/6//f/9v/2
//X/9//4//j/+P/5//n/+f/5//r/+v/6//r/+v/6//r/+f/3//f/+P/6//z//P/8//v/
+P/3//f/9//5//n/+f/6//r/+v/4//b/9v/4//j/+P/6//r/+P/4//j/+P/4//b/9v/2
//b/9v/3//f/9f/1//b/9v/2//f/+P/6//3//P/9//7////+/wEAAQABAAUABwAHAAsA
CQAJAAgACAALAA4AEQASABIAFAAVABcAFwAYABgAFwATABAADQAIAAQAAgABAAAAAAAA
AP7//v/6//f/9f/z//D/7v/u/+7/8P/v/+3/7P/r/+n/6P/n/+j/6f/q/+v/6//r/+r/
6v/r/+v/7P/s/+r/6f/p/+r/6v/m/+b/6P/r/+3/7v/s/+3/+/8UADEASgBmAH4AjACI
AGoASAA3ACsAIAAcABsAEAD///T/6P/i/+D/4v/k/+v/8f/0//T/9f/y/+7/6//o/+f/
5//n/+f/6P/p/+r/6f/q/+j/5//n/+b/5v/n/+j/6P/o/+j/6P/n/+n/6v/q/+v/6//r
/+v/6//o/+f/5//m/+f/6v/s/+3/6//r/+r/6v/s/+z/7v/v/+7/7v/u/+7/7v/u/+7/
7//w//H/8f/x//L/8v/y//L/9P/2//f/9//5//n/+v/6//v//P/+//7/AAAAAAIABAAE
AAQABAAEAAQABQAGAAgACwALAAsACwAMAAwACwALAA8ADwAOAA4ADgAOAA0ADQANAA0A
DQANAAoACQAJAAkACQAHAAYABgAGAAQAAwADAAMAAQAAAP//+//7//v/+//7//v/+//6
//f/9v/1//X/9//4//j/9//3//f/9//3//b/9v/3//f/+f/5//n/9//1//X/9f/1//b/
9v/3//f/9//3//j/+P/4//j/+f/5//n/+v/6//r/+f/5//n/+f/4//j/+P/4//r/+v/6
//n/+f/5//r//P/7//r/+f/3//j/9//3//f/+//7//v//P/6//r/+P/2//j/+P/4//j/
+P/4//j/+P/4//j/+P/5//n/9//5//r/+v/6//r/+v/7//3/AAABAAIAAwAEAAcABwAH
AAcACQAJAA0ADgAPAA8AEAAPABAAEQAQABIAFAAVABcAGAAaABsAGwAXABQAEQAMAAsA
CgAKAAoABwAEAP///P/7//n/+P/3//T/8v/y//L/8P/v/+3/7P/u/+3/7f/t/+v/6//r
/+v/7f/t/+z/7P/t/+3/7v/u/+r/6f/r/+7/7v/u/+z/7P/t/+3/7P/q/+n/8/8GACEA
PABaAHQAhACQAIIAXgBDADkAMgAoACUAGgAHAPb/6v/e/97/4v/o/+3/8f/y//j/+f/y
//H/7//t/+3/6//r/+v/7P/s/+z/6v/q/+r/6//t/+7/6//r/+v/6v/r/+z/7f/t/+v/
7P/s/+3/6//r/+v/6//s/+3/7//w/+//8P/w/+//7//v/+7/7v/w//D/8v/z//P/8v/x
//D/8v/y//L/8//z//P/8v/x//P/9P/1//b/9v/4//n/+f/5//n/+v/6//3//v8AAAAA
AQAAAAEAAgADAAQABQAGAAYABwAIAAoACwALAAsACwAOAA4ADQANAA4ADQALAAoADAAM
AAsACwALAAsACwALAAgABwAHAAcACQAHAAYABgAEAAIAAQABAAMAAQAAAP///f/9//3/
/f/5//n/+f/4//n/+P/3//f/9f/2//b/9f/1//X/9f/1//T/9P/1//X/9f/1//X/8//0
//X/9v/3//X/9P/0//P/9f/1//b/9v/0//T/9f/1//X/9v/2//b/9//3//f/9//3//b/
9f/0//b/9v/2//X/9//3//j/+v/5//j/9//1//f/9//4//n/+P/3//b/9v/4//j/9v/0
//j/9v/4//b/9P/0//T/9P/2//b/9v/2//T/9f/1//P/9f/2//b/9v/3//j/+v/9//z/
/f/+////AQAFAAYABwAHAAkACQANAA8ADwAOAA4ADgAQABIAEgASABQAFQAXABkAGgAa
ABkAFAAQAAwABgAGAAQAAwACAAEAAAD9//z/+P/1//P/8f/w/+7/7v/u/+3/6//o/+b/
5//n/+j/6f/n/+f/5//n/+f/5//m/+b/6f/p/+r/6v/o/+X/5f/m/+b/5v/o/+z/6//p
/+b/6P/v/wMAIAA7AFgAdgCKAIwAeABYAEAAMwApACAAHAARAAIA8//k/9z/3P/i/+r/
8P/1//n/+P/0//P/8v/v/+3/6//r/+3/7f/t/+7/7P/s/+r/6v/p/+n/6v/q/+z/7f/u
/+7/7P/s/+z/6//t/+7/7v/v/+3/7f/t/+3/7f/t/+7/7v/s/+7/7//v/+//7//u/+7/
8P/w//L/8//z//L/8f/w//L/8v/y//P/9P/1//X/9f/0//T/9P/0//b/+P/5//n/+//7
//z//P///wAAAgACAAQABAAGAAgABgAGAAYABgAIAAkACgAMAAsACwALAAsADgAOAA0A
DQANAA0ADAAMAAoACgAJAAkACgALAAwADQAKAAkACQAJAAkABwAGAAYABgAEAAMAAwAB
AP///v/9//z//f/+/////f/9//3//P/9//z/+//7//v//P/8//v/+f/5//n/+f/6//r/
+//7//n/+f/5//f/+f/5//n/+f/4//j/+f/5//n/+f/6//r/+v/6//v/+//5//r/+v/6
//r/+//8//3//P/8//z//P/7//r/+f/3//n/+//+/wIA///+//3/+//7//v//P/9//7/
/f/8//z/+v/6//j/9v/8//z//v8AAP3//P/7//r//P/8//z//P/8//3//f/7//v//P/8
//z//f/+/wAAAwACAAMABAAFAAgACwALAAsADQAPAA8AEwASABEADwAOABEAFAAXABgA
GAAaABsAHQAbABwAHAAbABcAFAARAAwACgAIAAcABgAHAAYAAwACAP7/+//5//f/9P/y
//L/8v/y//H/7//u/+7/7f/t/+3/7//v/+//7//u/+3/6//q/+3/7f/u/+7/7P/t/+v/
6P/m/+b/7P/y//H/7//u/+7/9/8JACIAPQBYAHIAhgCSAIQAWgA6ADEAJwAcABgAEQAC
APP/6P/e/97/4v/o/+z/8//1//j/+P/z/+7/7P/r/+r/6//r/+v/6//s/+z/7P/q/+r/
6f/p/+r/6v/q/+v/7P/s/+r/6v/q/+n/6//s/+z/7f/r/+v/6//r/+v/6//s/+z/7P/u
/+//7//v/+//7v/u/+7/7v/w//H/8v/y//L/8v/y//L/8v/z//L/8//z//P/8v/y//L/
8v/0//b/9//3//f/9//4//j/+//8//7//v8AAAAAAgAEAAIAAgACAAIABgAHAAgACgAJ
AAkACQAJAAoACgAJAAkACwALAAoACgAKAAoACQAJAAkACQAJAAkACAAHAAcABwAHAAUA
BAAEAAUABAAEAAUABAABAP///f/9//3//f/9//n/+f/5//j/+f/4//f/9//3//j/+P/3
//X/9f/1//X/9P/0//X/9f/3//f/9//1//X/9f/1//X/9P/0//X/9f/0//P/8//y//P/
9P/2//f/9//4//j/+P/3//f/9//3//r/+v/6//r/+f/4//f/9f/1//X/9v/4//b/9v/2
//X/9f/1//b/9//5//n/+f/6//r/+v/4//b/9v/4//j/+P/4//b/9v/2//b/+P/4//j/
+P/4//n/+f/3//X/9v/2//b/9//4//r//f/+////AAABAAIABQAFAAUABwAJAAkADQAN
AA0ADAAMABAAEgAUABQAEwAUABQAFQAVABYAFgAVABMAEAANAAgABgAEAAMAAgABAAAA
/f/8//r/9//1//P/8f/w//H/8v/w/+//7f/s/+r/6f/p/+n/6//r/+v/6//r/+v/6v/q
/+n/6f/q/+r/7v/r/+f/6P/o/+b/5v/q/+v/6//s/+z/8/8FAB4ANwBUAHAAhACOAIIA
XgA+ADMAKwAgABoADwAAAPP/6v/g/9z/4P/m/+r/7//1//b/8v/v//D/7f/r/+n/6f/p
/+n/6f/q/+z/7P/q/+r/5//n/+j/6P/o/+n/6v/q/+r/6v/q/+n/6f/q/+r/6//r/+v/
6//r/+f/5//o/+j/6v/s/+3/7f/t/+3/7P/s/+z/7P/u/+//8P/w//D/8P/u/+7/7v/v
//L/8//z//P/9P/0//T/9P/0//b/9//3//n/+f/6//r/+//8//7//v8CAAIABAAGAAQA
BAAEAAQABgAHAAgACgALAAsACwALAAsACgAIAAcACgALAAsADAAMAAwACwALAAkACQAJ
AAkACAAHAAcABwAHAAUABAAEAAYABAADAAMAAwABAAAA///9//3//f/9//v/+//7//r/
+f/4//f/9//1//b/9v/1//f/9//3//f/9P/0//X/9f/3//f/9//1//P/8//z//P/9v/2
//f/9//1//X/9v/2//T/9P/1//X/9//4//j/+P/3//f/9//3//j/+P/4//j/+P/4//j/
9//3//f/+P/6//r/+v/6//n/+P/3//f/9//5//n/+f/6//r/+v/4//b/9v/4//j/+P/6
//z/+//6//n/+P/2//b/9v/2//b/9//3//X/9f/2//b/9v/5//r//P///wAAAQACAAMA
BAAHAAcABwALAA0ADQARAA8ADwAOAA4AEgAUABYAFgAYABoAGwAdAB0AHgAeAB0AFwAU
ABEADAAIAAYABQAEAAQABAACAAIAAAD9//v/+f/0//L/8v/y//P/8//y//L/8P/v/+//
7//v/+//7//v//D/8f/x//L/8f/x//L/8v/0//X/8//y//D/8P/w//L/8//1//T/9P/3
/wUAHAA3AE4AbACEAJIAkgB8AFYAPQAzACwAJAAdABIAAwD4/+7/5v/m/+z/7v/z//n/
/v/+//v/+v/1//P/8f/x//H/8f/x//L/8v/y//D/8P/x//H/8v/y//L/8//0//T/8v/y
//L/8f/x//L/8v/z//X/9f/1//X/8//z//T/9P/0//b/9//3//X/9f/0//T/9P/0//b/
9//5//r/+//8//r/+v/6//v//P/9//3//f8AAAAAAAAAAP7/AAABAAEABQAFAAYABgAG
AAYABwAGAAoACgAMAA4AEAAQABAAEAAQABEAEgAUABcAFwAXABcAFwAWABQAEwAXABcA
FgAWABYAFgAVABUAFQAVABUAFQAWABUAFQAVABQAEQAPAA4AEAAOAA0ADQANAAsACgAJ
AAcABwAHAAcABQAFAAUABAAFAAQAAwADAAEAAgACAAEAAQABAAEAAQAAAAAAAQABAAMA
AwADAAEAAQABAAEAAQACAAIAAwADAAEAAQACAAIAAAAAAAEAAQABAAIAAgACAAEAAQAB
AAEAAgACAAIAAgACAAIAAgABAP////8AAAIABAAEAAQAAwACAAEAAQABAAMAAwADAAQA
BAAEAAIAAAACAAAAAAAAAAEAAgADAAQAAQAAAP///v///wEAAgABAAEAAgACAAIAAgAC
AAMABQAJAAsADQAPAA8AEQAQAA8AEQATABMAFwAVABUAFAAUABYAGAAaABoAGwAeACAA
IwAiACIAIQAfABsAGAAVABAAEAAOAA0ADAAJAAgABQAEAAQAAQD///3/+v/4//j/+P/4
//f/9f/0//b/9f/1//X/8//z//P/8//z//P/8v/y//P/8//0//T/+P/z//X/9v/2//b/
8v/0//n/9f/w//T///8VAC4ASQBiAHoAjgCWAIQAYABGAD8AMwAqACgAIQAOAP//9P/q
/+j/7P/y//j//////wAAAAD///z/+//5//f/9//1//X/9f/2//j/+P/2//b/9//3//j/
+P/3//f/9//2//n/+v/7//v/+v/6//n/+f/3//f/9//3//j/+f/7//z/+v/8//3//f/+
//////8AAP3//P/9//3/AAACAAQABgAGAAYABgAHAAcABwAGAAUACQAKAAsADAAOAA4A
DQANAA==
         </WaveFormData>
      </LeadData>
      <LeadData>
         <LeadByteCountTotal>10000</LeadByteCountTotal>
         <LeadTimeOffset>0</LeadTimeOffset>
         <LeadSampleCountTotal>5000</LeadSampleCountTotal>
         <LeadAmplitudeUnitsPerBit>4.88</LeadAmplitudeUnitsPerBit>
         <LeadAmplitudeUnits>��V</LeadAmplitudeUnits>
         <LeadHighLimit>2147483647</LeadHighLimit>
         <LeadLowLimit>268435456</LeadLowLimit>
         <LeadID>V1</LeadID>
         <LeadOffsetFirstSample>0</LeadOffsetFirstSample>
         <FirstSampleBaseline>0</FirstSampleBaseline>
         <LeadSampleSize>2</LeadSampleSize>
         <LeadOff>FALSE</LeadOff>
         <BaselineSway>FALSE</BaselineSway>
         <ExcessiveACNoise>FALSE</ExcessiveACNoise>
         <MuscleNoise>FALSE</MuscleNoise>
         <LeadDataCRC32>4206187085</LeadDataCRC32>
         <WaveFormData>
DAAKAAoACwANAA0ACwAIAAYABQAEAAQABAAFAAUABQAGAAoACwANAAwACwAKAAoADAAM
AA0ADQAMAAsACgAKAAoACgALAAsADQAOAA4ADgANAAwACgAJAAsADQANAA0ACwALAAsA
CwALAA0AEwAaACYALAAuAC0AMAAzADMALwAlABwAEwANAAcAAwAEABQAKQAsABoAAgDz
/+T/2f/P/8f/wP+9/73/v//H/9T/5f/x//r/AQADAAUABgAGAAgACgAMAA4ADwANAA0A
DAAMAA4AEAAQABAAEQARABAAEAAQABAAEAAQABAAEQASABIAEAAPAA8ADwARABEAEwAT
ABMAEwATABIAEgASABIAEgAVABUAFQAVABQAEwARABAAEQATABQAFQAUABQAEwATABMA
EwATABMAFQAVABUAFgAUABIAEQARABMAEwATABMAEgAQAA4ADQAMAAwADAALAAwADAAL
AAoABwAHAAYABgAHAAcABgAGAAUABAADAAMAAQABAAIAAgACAAMAAwADAAMAAwAEAAYA
BQAGAAkACgANAA4ADgAOAA4ADgAOABAAEwAUABQAFAASABEAEAAQABAAEQASABIAEgAS
ABAADwAPAA8ADwARABEAEQARABEADwAOAA4ADgAQABEAEgASABIAEQARABAADgAPAA8A
EAASABQAEgASABIAEgASABEAEwAUABQAFQAVABUAFAAUABIAEQARABIAFAAVABUAFAAS
ABEAEQARABEAEQASABIAEgARAA8ADwAOAA4ADgAOABAAEAAQAA8ADgAMAAwADgAQABAA
EAAQABAADgAOAA0ADAALAAoADQAOAA8AEAAPAA4ADAALAA4ADgAPAA8ADwAPAA8ADwAO
AA4ADgAQABQAFAAUABQAEgARABAADwANAAwADAAMAAwADAAMAAoACAAJAAkACQAIAAYA
BwAHAAUABAADAAMABQAFAAUACAAKAAsACwALAAkACgAKAAoACwALAAoACQAIAAgACAAI
AAkACQAJAAoACgAKAAoACgAHAAcABwAJAAsACwALAAsACwAJAAkACQAPABgAIgAoACoA
KwAuADEAMwAtACEAGAATAA0ABwABAAYAFgAnACQADADy/+H/1P/L/8X/v/+4/7X/s/+z
/7//1P/j/+//+v///wEAAwAEAAQABgAJAAoACwALAAkACQAIAAgACAAKAAoACgALAAsA
CgAKAAoACgAKAAoACgALAAwADAAKAAkACQAJAAsACwANAA0ADQANAA0ADAAMAAwADAAM
AA0ADQANAA0ACwALAAoACgAMAA0ADQANAA4ADgANAA0ACwALAAsACwAMAA0ADgAQAA4A
DAALAAsACQAJAAkACQAKAAoACgALAAkACAAHAAUABgAGAAUABAACAAEA///+//3//f/8
//z//P/8//z//f/4//f/9//2//j/+f/5//n/+//7//z//v/+//7/AAAAAAIABAAFAAYA
BAAEAAQABgAHAAgACAAIAAYABQAEAAQABgAHAAgACAAIAAgABgAFAAMAAwADAAUABQAF
AAUABQAFAAQABAAEAAQABQAGAAYACAAHAAcABgAFAAUABAAEAAYACAAGAAYABgAGAAYA
BQAFAAYABgAHAAkACQAIAAgABgAFAAUABgAGAAcABwAGAAYABQAFAAUAAwADAAQABAAF
AAUABAAFAAUABAADAAIABgAGAAYABQAEAAIAAgAEAAIAAgACAAIABAAEAAQAAwADAAAA
AAAAAAAAAAACAAIAAgACAAAAAAD/////AgACAAMAAwABAAEAAQABAAAAAAAAAAIABQAG
AAcACAAHAAUAAwABAAEAAAAAAAAA///+//3/+v/8//3//f/9//3/+v/6//n/9v/2//b/
9//5//n/+f/8//r/+//7//v//f/+//7//v///////v/9//z//P/8//z//f/9//3//v/8
//z//P/8//v/+//7//3//f/9//3//f/7//v//f///wcAEgAaAB4AHgAhACQAJwAlACEA
GQASAAsABwD///3/AgAQAB8AFgD+/+b/1f/E/7v/s/+v/6z/p/+p/6//vf/O/9//6//w
//P/9f/5//r/+v/8//3//v///////f/9//z//P/9/wAAAQACAAEAAQAAAAAA/v/+//7/
/v///wEAAwAEAAMAAQAAAP//AQABAAMAAwADAAMAAwACAAIAAgACAAIABQAFAAUABQAD
AAMAAgACAAQABQAFAAUABAAEAAMAAwAFAAUABQAFAAcABwAHAAgABwAEAAIAAQADAAMA
AwADAAEAAAD//////v/+//7//f/+//7//f/8//n/+f/4//j/+f/5//j/+P/3//b/9f/1
//P/8//0//T/9v/3//f/9//1//X/9v/4//n/+v/9//7///8AAAAAAAAAAAAAAAACAAMA
BAAEAAQAAgABAAAAAAAAAAEAAgACAAIAAgAAAP//////////AQABAAEAAQABAP///v/+
//7/AAABAAIAAgACAAEAAQAAAAAAAQABAAIAAgAEAAIAAgAAAAAAAAD//wEAAgACAAMA
AQABAAAAAAACAAEAAQACAAIAAwADAAIAAAD///////8BAAEAAgACAAIAAQD//////v/+
//7//v8CAAIAAgABAP7//P/8//7/AAAAAAAAAAAAAAAAAAD/////////////AQABAAEA
AAD+//z//P/8//z//f/+////AAD+//7//f/9//7//v//////AQABAAEAAQAAAAAAAAAC
AAYABgAGAAYABQADAAEA//////7//v/+/wAAAAAAAP7//P/9//3//f/9//r/+v/5//b/
9v/2//f/+f/5//n//P/+//////////3//v/+//7///////7//f/8//z//P/8//3//f/9
//7//v/+//7//v/9//3//f///////////////////wEABQANABgAHgAgACIAJwAsACsA
JQAbABEACgAFAAEAAQAHABYAJgAfAAQA7P/c/8//xP+9/7n/s/+u/63/sf+9/83/3v/p
//H/9v/5//n/+f/6//r//P/9//7///////3//f/8//z//v8AAAAAAAABAAEAAAAAAP7/
/v/+//7/AAABAAIAAgACAAEAAQABAAEAAQADAAMAAwADAAMAAgAAAAAAAAAAAAIAAwAE
AAUAAwADAAIAAgAEAAUABQAFAAYABgAFAAUAAwADAAMAAwAFAAUABQAGAAYABAADAAMA
AwADAAMAAwADAAIAAQABAP///v/9//v/+//8//z//P/5//n/+P/4//f/9//2//b/9//2
//X/9f/x//H/8v/y//T/9f/1//X/9f/1//b/+P/5//r//f/+////AAAAAAAA/v/+//7/
AAABAAIAAgACAAIAAQAAAAAA/v///wAAAAACAAIAAAD///3//f/9////AQABAAEAAQD/
//7//v/+//z//f/+//7/AAD//////v/8//3//f/+/wAAAgAAAAAA/v/+//7//f/9//7/
/v/////////+//7//v/9//3//v8AAAEAAQAAAP7//f/9//3//f/9//7//v8AAP///f/9
//3//P/7//r//v/+//7//f/8//r/+v/8//z//P/8//z//P/8//z/+//5//n/+f/5//3/
/f/+//z//P/8//z/+v/6//r/+v/8//z/+//7//v/+v/6//n/+//7//v/+//+//7//v8A
AAEAAAD///7////////////8//r/+f/4//r/+v/6//j/+P/5//n/+f/1//L/8v/x//H/
8v/z//X/9P/z//L/9P/2//f/9//3//f/+P/4//j/+P/3//X/8//1//b/9//4//j/9//2
//b/9v/2//b/9v/1//X/9f/3//X/9f/1//X/+f/5//n/+/8BAAgAEAAWABYAGwAgACcA
JQAbAA8AAgD7//X/8f/z/wAAGAAjABgA/P/m/9X/yv/B/7n/tf+w/63/q/+v/7f/xv/T
/+H/6v/v//P/9P/0//P/9P/0//T/9P/z//T/9f/1//b/9f/2//X/9P/3//f/9v/2//j/
+P/4//j/9//3//f/9v/3//f/+P/5//j/9//4//f/+f/5//n/+P/4//j/+P/4//f/9//3
//f/+P/5//n/+v/5//n/+P/3//r/+v/5//n/+f/5//n/+f/4//f/9v/2//f/9v/2//f/
9v/1//T/8//1//T/8//z//L/8v/y//H/7v/u/+3/7P/s/+3/7f/u/+v/6//q/+r/6f/o
/+f/5//l/+X/5v/m/+T/5f/l/+X/5v/n/+n/7P/r/+z/7//w//H/8v/y//L/9P/0//T/
9v/0//T/8//y//X/9f/1//b/9f/1//X/9P/2//b/9P/z//P/8//z//X/8//z//P/8//1
//T/9P/0//L/8//0//T/9v/1//X/9P/0//X/9f/2//X/9v/z//L/8//0//X/9f/0//T/
8//z//P/8//y//L/9P/z//P/9P/z//P/8v/w//H/8f/y//P/8f/x//L/8v/0//P/8f/x
//L/8v/y//L/8//y//H/7//x//D/8f/0//L/8v/y//L/9P/0//T/8//z//P/8//z//P/
8v/0//T/9P/0//T/9P/0//T/8v/y//H/8f/z//T/9v/3//b/9f/0//P/9f/2//f/+v/6
//r/+v/6//j/9//2//X/9f/0//T/9P/y//L/8v/w//L/8//z//P/8f/u/+7/7f/s/+z/
7P/t/+//7//v//L/8P/x//H/8f/z//T/9P/0//P/8//y//H/8P/w//D/8P/z//P/8//0
//L/8v/y//L/8//z//P/9f/z//P/8//z//H/8f/1//n/AQAKABIAFgAWABcAHAAfAB0A
FQALAAAA+f/x/+//7//6/xAAIQAYAP7/6v/b/9D/w/+7/7P/rv+r/6v/sf+5/8j/1f/h
/+j/6//t//H/8v/y//T/8//0//X/9f/1//X/9P/0//b/+P/4//j/+P/3//X/9P/1//b/
9//4//j/+f/6//r/+P/3//f/9//4//n//P/9//z/+//6//j/+v/6//r/+v/9//3//f/9
//v/+//6//r/+//9//7///////7//P/7//3//f/9//3//f/9//3//v/+//z/+//7//3/
/f/9//3//P/6//j/9//4//j/+P/3//b/9v/1//T/8f/x//D/8P/x//H/8P/w/+3/7P/r
/+v/6//r/+z/7P/s/+3/7f/t/+v/6//s/+7/8P/y//b/+P/3//j/+P/4//r/+v/6//z/
/f/+//7//v/+//3//P/8//7///8AAAAA/v/+//z/+//9//3//f////3//f/9//3//f/8
//z//P/+////AAAAAAAA//////7//v//////AAAAAAIAAAAAAP7//v/+//3//v8AAAEA
AwABAAEAAAAAAAIAAQABAAIAAgADAAMAAgAAAP///////wEAAQACAAIAAAD///3//f8A
AAAAAAAAAAAAAAAAAP///v/8//z//v///wAAAQACAAIA/v/+////AAAAAAAAAAAAAP7/
/v/+//7//v/+//3//f8AAAAAAQABAP//////////AgACAAIABAAEAAQABAAEAAYABQAE
AAMAAQAAAAAAAAD+//7//v/8//3///8AAAEA/f/6//r/+f/4//j/+P/5//r/+//8/wAA
/f/9//z/+//8//7///8AAP/////+//3//v/+//7//v////////8AAP///v/9//z//v//
/wAAAwABAAEAAQABAP//AQADAAUACwAUABwAIAAgAB8AJAApACsAJQAbAA4ABQD///v/
+f8CABgAKwAqABQA/v/t/97/0//J/8H/vP+5/7v/v//F/9D/3f/p//D/9f/5//3//v/+
/wAAAAAAAAAA//8BAAEAAAAAAAIABAAEAAQABAADAAEAAAABAAIAAwAEAAIAAwAEAAQA
BAADAAMAAwAFAAUABwAHAAYABQAEAAIABQAGAAcACAAIAAcABgAFAAUABQAEAAQABgAH
AAcABwAHAAYABAADAAQABQAGAAcABgAFAAQABAAGAAQAAwADAAMAAwADAAMAAQAAAP//
//8AAAAAAAD///7//v/9//z/+//7//r/+v/5//n/+P/4//X/9P/z//P/8//z//T/9P/y
//P/8//z//P/8//0//b/9//4//v//P/7//z//P/8//3//v///wIAAQACAAIAAgACAAEA
AAAAAAIAAwAEAAQAAwACAP///f/+////AAADAAMAAwADAAMAAwACAAIAAgACAAMABAAE
AAIAAQABAAAAAgADAAMABAACAAQAAgACAAQABAAEAAMABQAGAAYABwAGAAUAAwACAAMA
AwAEAAYABAAFAAUABAAEAAMAAwADAAMAAwAEAAQAAgABAP////8BAAIAAwAEAAUABAAD
AAEAAAD+//7/AAACAAQAAgACAAAAAAAAAAAAAgACAAIAAgACAAIAAQABAAAAAAABAAEA
AwADAAMAAwACAAIAAgAEAAgACAAIAAgACAAHAAYABQABAAAAAAAAAAIAAgACAAAA////
//7//f/9//r/+v/5//r/+v/6//v/+v/5//j/+v/7//3//v////7//v/9//z///////7/
/f/8//z//P/8//3//f/9//7//v/+//7//v/7//v/+//9//3//f/9//3/////////AQAF
AAwAFgAeAB4AIQAkACkAKQAhABUACgABAP3//f/9/wQAGAApACYAEAD4/+n/3v/V/8v/
wf+6/7X/s/+1/73/yv/Z/+X/8P/3//f/9//4//j/+v/7//z//f/9///////+//7//P/+
//7//v8BAAEAAAAAAP7//v/+//7/AAABAAIAAgACAAEAAQABAP////8BAAEAAwADAAMA
AgAAAAAAAAAAAAMAAwADAAMAAwADAAIAAgAAAAEAAQABAAMABAAEAAUABAADAAIAAQAD
AAMAAwAEAAQAAgABAAEAAQABAAEAAQABAAAA//////z//P/8//v//P/8//v/+v/5//n/
+P/4//f/9//2//b/9//2//X/9f/x//H/8v/y//L/8//z//P/9f/1//b/+P/3//j/+//8
////AAAAAAAAAAAAAAAAAgABAAIAAgACAAQAAwACAAIAAAABAAIAAgADAAQAAwADAAEA
AQABAAMAAwADAAMAAwADAAIAAgACAAAAAQACAAIAAwADAAQABAADAAMAAgACAAQABgAE
AAQABAAEAAQAAwADAAQABAAFAAcABwAGAAYABAADAAMABAAGAAcABwAGAAYABQAFAAUA
AwADAAQABAAFAAUABAAFAAQABAAEAAQABgAGAAYABQAGAAQABAACAAIAAgACAAMABAAF
AAYABAAEAAMAAwAEAAQABQAFAAcABwAHAAcABgAGAAYACAAMAAwADAAMAAoACQAIAAcA
BQAEAAQABAAGAAYABgAEAAIAAwADAAMAAwAAAAAA///8//z//P/9//3//f/9/wAAAAAB
AAEAAQABAAIAAgACAAUABQAEAAMAAAAAAAAAAAABAAEAAQACAAIAAgACAAIA////////
AQACAAMABAAFAAUAAwADAAUACwAUAB4AJAAmACcAKAAtACsAIQAVAAoAAQD9//v/+/8G
ABwALQAmAA4A+v/r/+D/1f/L/8P/vP+5/7n/vf/F/9T/4//v//j/+//9////AAAAAAIA
AwAEAAUABQAFAAUABAAEAAQABgAGAAYACQAJAAgACAAGAAYABgAGAAgACQAKAAoACAAH
AAcABwAHAAcACQAJAAsACwALAAoACQAIAAcABgAIAAkACgALAAsACwAKAAoACgALAAsA
CwAMAAwACwALAAkACQAJAAkACQAJAAkACgAKAAgABwAHAAcABwAHAAcABwAGAAUABQAC
AAIAAgABAAEAAgACAAIAAAD///3//P/9//3//P/8//3//P/7//v/+P/3//f/9v/4//n/
+f/5//f/9//4//r/+f/6//3//v8BAAIAAgACAAAAAAAAAAIABQAGAAYABgAIAAcABgAG
AAYABwAIAAgACAAIAAYABQAFAAUABQAHAAcABwAHAAcABQAEAAQABAAEAAUABgAGAAcA
BwAIAAgABgAHAAcACAAIAAoACAAIAAgACAAIAAcABQAGAAYABwAJAAkACAAIAAgABwAH
AAgACAAJAAkACAAIAAcABwAHAAkACQAKAAoACgAJAAcABwAGAAYABgAGAAoACgAIAAgA
CAAIAAYABgAGAAYABwAIAAgACQAJAAgACAAHAAcABwAHAAcACgAKAAoADAAMAAwADAAM
AA0ADQANAA0ACgAIAAcABgAIAAgACAAGAAgACQAJAAkABQACAAIAAQACAAIAAgADAAEA
AQABAAQABAAFAAUABQAGAAgACQAKAAoACQAHAAUABgAGAAYABgAFAAUABQAGAAYABgAG
AAYABwAHAAcACQAIAAcABgAFAAkACQAJAAsADwAUABwAJAAmACcAKgAxADMAMQAnABoA
DwAFAAEA/f8CABIAKQAuABgAAADr/9z/0//L/8X/wP+9/7//v//D/87/3f/r//b//f8D
AAUABgAGAAgACAAIAAgABwAIAAkACQAKAAgACgAKAAoACwALAAoACgALAAwADQAOAA0A
DQANAAwADQANAA4ADwAOAA0ADgANAA0ADQANAAwADgAOAA4ADgAOAA0ADAALAAwADQAN
AA4ADAANAA0ADQAMAAwACwALAAwADQAOAA8ADgANAAwADAANAAwADAANAAsACwALAAsA
CwAKAAkACQAIAAgACAAHAAQABAADAAIAAwADAAIAAgD//////v/+/////v/9//3/+//7
//z//P/7//v/+v/5//r/+//9/wAAAQACAAUABgAFAAYABgAGAAcACAAJAAwADAAMAAsA
CgALAAsACwAMAAsACwALAAoADAAMAAoACQALAAsACwANAAwACwAKAAkACgAKAAsADAAL
AAsACwAKAAwACwALAAoADAANAA0ADgALAAwACQAIAAkACgALAAsACQAKAAoACwALAAsA
CgAKAAwACwALAAwACwALAAoACAAJAAkACgALAAkACQAKAAoACgAJAAcABwAKAAoACgAK
AAoACAAGAAYABwAIAAkACgAIAAgACAAIAAgACAAHAAcACAAIAAkACQAIAAcABgAFAAcA
CAAJAAwADAAMAAwADAAMAAsACgAJAAkACAAIAAgABgAGAAYABAAGAAcABwAHAAQAAAD/
//3//v/+//7///8BAAEAAQAEAAMAAwACAAEAAgAEAAUABgAGAAUAAwABAAIAAgACAAIA
BQAFAAUABgAFAAQAAwACAAMAAwADAAUAAwADAAMAAwABAAMABQALABEAGgAgACIAIAAj
ACgAKwApACMAGQASAAsABQD//wEAEAAkACsAGAAAAOz/2//O/8P/u/+3/7T/s/+1/7//
zf/c/+f/7//y//f/+////wAAAAACAAIAAgACAAEAAQABAAAAAAACAAQABAAEAAMAAwAC
AAIABAAEAAQABAACAAMABAAEAAIAAQABAAEAAgADAAYABwAGAAUABAACAAQABAAEAAQA
AwADAAMAAwAFAAUABAAEAAYABwAHAAcABwAGAAQAAwAEAAUABgAHAAYABQAEAAQABAAC
AAEAAQADAAMAAwADAAIAAAD+//3//f/+///////8//z/+//6//n/+f/4//j/+f/5//j/
+P/1//T/8//z//P/8//0//T/9P/1//X/9f/3//f/+P/6//3//v8BAAIAAAAAAP///v//
/wAAAQAEAAMABAAEAAQAAgABAAAAAAACAAMABAAEAAIAAgAAAP//AAABAAIABQAEAAMA
AgABAAEAAAAAAAAAAgADAAQABAACAAEAAQAAAAEAAwAEAAYABQAGAAMAAgACAAIAAgAB
AAMABAAEAAUAAwADAAIAAgADAAMABAAGAAUABQAEAAIAAgABAAEAAQADAAMABAAEAAIA
AQD/////AQACAAMABAAEAAIAAAAAAAIAAgACAAIAAgACAAIAAgAAAAAA/////wIAAgAD
AAMAAQABAAEAAQAEAAQABAAGAAgACAAIAAgABgAFAAQAAwADAAIAAgACAAIAAgACAAAA
AAABAAEAAQD///z//P/7//r/+v/6//v//f/9//3/AAD+////////////AAAAAAAAAwAD
AAIAAQD+//7//v/+/wEAAQABAAIAAAAAAAAAAAD///////8BAAEAAQABAAEAAQABAAEA
BQALABYAIAAkACIAJQAoACkAJQAdABUADAAHAAMA//8BABIAJgArABoAAADu/93/0v/J
/8H/u/+0/7P/s/+7/8n/2v/p//H/9P/3//v/+//8//z//v///wAAAQABAP/////+//7/
AAACAAIAAgABAAEAAAAAAAAAAAAAAAAAAgADAAQABAACAAEAAQABAAEAAQADAAMAAwAD
AAMAAgACAAIAAgACAAUABQAFAAUABAADAAEAAAABAAMABAAFAAQABAADAAMAAwADAAMA
AwAEAAUABgAIAAYABAADAAMAAwADAAMAAwADAAIAAQABAP7//v/+//3//v/+//3//P/6
//n/9//2//f/9//2//b/9f/0//P/8//x//H/8v/y//T/9f/1//X/8//z//T/9v/5//r/
/f/+//3//v/+//7/AAAAAAAAAgADAAQABAAEAAIAAQAAAAAAAgADAAQABAAEAAQAAgAB
AP///////wEAAwADAAMAAwABAAAAAAAAAAIAAwAEAAQABAADAAMAAgAAAAEAAQACAAQA
BgAEAAQAAgACAAIAAQABAAIAAgADAAMAAwACAAIABAADAAMABAAEAAUABQAEAAQAAwAD
AAMAAwADAAQABAAEAAMAAQABAAIAAgACAAIABAAEAAQAAwACAAAAAAAAAAAAAgACAAIA
AgACAAIAAQABAAIAAgADAAMABQAFAAUABQAEAAQABAAGAAgACAAIAAgACAAHAAYABQAD
AAIAAgACAAIAAgACAAAAAAABAAEAAQABAP7//v/9//r/+v/6//v/+//7//v//v8AAAEA
AQABAP//AAAAAAAAAwADAAIAAQD+//7//v/+/////////wAAAAAAAAAAAAD9//3//f//
/wEAAQABAAEAAQABAAMABQALABQAHgAiACIAJQAoACsAJwAfABUADAAHAAMAAQADABAA
JAAtAB4ABADw/+P/2P/R/8f/wf+6/7f/t/+7/8f/1v/l/+//9v/5//v/+//8//z//v8B
AAIAAwADAAEAAQAAAAAAAgAEAAQABAAFAAUABAAEAAIAAgACAAIABAAFAAYABgAEAAMA
AwADAAUABQAHAAcABwAHAAcABgAEAAQABAAEAAcABwAHAAcABQAFAAQABAAGAAcABwAH
AAgACAAHAAcABgAFAAQAAwAEAAUABgAIAAYABAADAAMAAwADAAMAAwADAAIAAQABAP7/
/v/+//3//v/+//3//P/7//v/+v/6//f/9//2//b/9v/2//b/9//z//P/9P/0//b/9//3
//f/9//3//j/+v/7//z///8AAAEAAgACAAIAAgACAAIABAAFAAYABgAGAAYABQAEAAQA
BAAFAAYABgAGAAYABAADAAMAAwADAAUABwAHAAcABwAFAAQABAAEAAQABQAGAAYACAAH
AAcABgAFAAUABAAEAAYACAAGAAYABgAGAAYABQAFAAYABgAHAAkACQAIAAgABgAFAAUA
BgAGAAcABwAGAAYABQAFAAUABQAFAAYABgAIAAcABQAFAAUABAADAAIABgAGAAYABQAG
AAQAAgACAAIAAgAEAAQABAAEAAQABAADAAMAAgACAAMAAwAFAAUABQAFAAQABAAEAAYA
CgAKAAoACgAIAAcABgAFAAMAAgACAAIABAAEAAQAAgAAAAEAAQABAP///P/8//v/+v/6
//r/+//7//v/+//+/wAAAQABAAEA//8AAAAAAAABAAEAAAD///7//v/+//7/////////
AAAAAAAAAAAAAP///////wEAAQABAAEAAQADAAEAAQADAAUADgAaACAAIgAjACgAKwAp
ACMAFwAMAAUA//////3/BgAaACsAKgAUAPz/6//g/9n/zf/F/77/uf+3/7n/v//M/9v/
6f/y//f/+f/5//r/+v/8////AAABAAEA//////7//v/+/wAAAAAAAAMAAwACAAIAAAAA
AAAAAAACAAMABAAEAAIAAQABAAEAAwADAAUABQAFAAUABQAEAAQABAAEAAQABQAFAAUA
BQADAAMAAgACAAIAAwADAAMABgAGAAUABQAEAAMAAgABAAIAAwAEAAYABAACAAEAAQAB
AAEAAQABAAMAAgABAAEA///+//3/+//8//z/+//6//f/9//2//b/9f/1//T/9P/0//T/
9P/1//L/8f/x//D/8v/z//P/8//z//P/9P/2//f/+P/7//z///8AAAAAAAD+//7//v8A
AAIABAAFAAYABAADAAIAAgACAAMABAAEAAYABgAEAAMAAQABAAEAAwAFAAUABQAFAAMA
AgACAAIAAAABAAIAAgADAAMABAAEAAIAAwADAAQABgAIAAYABgAEAAQABAADAAMABAAE
AAUABwAHAAYABgAFAAMAAgACAAQABQAFAAQABAADAAMAAwADAAMABAAEAAUABQAEAAUA
BQAEAAMAAgAEAAQABgAGAAUABAADAAIAAgACAAIAAgADAAQABAAFAAUABAAEAAMABQAF
AAUABQAGAAYABgAIAAgACAAIAAgACQAJAAkACQAGAAQAAwACAAMABAAFAAQAAgADAAMA
AwD///z//P/7//v//P/9/////v/9//z//v8AAAEAAQABAAEAAgACAAIAAgABAP///f//
/wAAAQACAAIAAQAAAAAAAQACAAMABAABAAEAAQADAAEAAQABAAEABQAFAAcACQANABYA
HgAgACAAJwAsAC0AKQAdABEABgD9//v/+f///xAAKgAxAB4ABADy/+P/2P/P/8f/w/++
/7v/u/+//8f/1P/j/+//9v/7//3//f/+//7/AAD//wAAAQABAAIAAwADAAQAAwAEAAMA
AgAFAAUABAAEAAQABAAEAAQAAgADAAQABAAFAAUABgAHAAQAAwAEAAMABAAFAAYABgAG
AAYABgAGAAUABQAFAAUABwAHAAYABgAEAAUABQAFAAYABgAFAAUABQAFAAUABQADAAMA
AwAEAA==
         </WaveFormData>
      </LeadData>
      <LeadData>
         <LeadByteCountTotal>10000</LeadByteCountTotal>
         <LeadTimeOffset>0</LeadTimeOffset>
         <LeadSampleCountTotal>5000</LeadSampleCountTotal>
         <LeadAmplitudeUnitsPerBit>4.88</LeadAmplitudeUnitsPerBit>
         <LeadAmplitudeUnits>��V</LeadAmplitudeUnits>
         <LeadHighLimit>2147483647</LeadHighLimit>
         <LeadLowLimit>268435456</LeadLowLimit>
         <LeadID>V2</LeadID>
         <LeadOffsetFirstSample>0</LeadOffsetFirstSample>
         <FirstSampleBaseline>0</FirstSampleBaseline>
         <LeadSampleSize>2</LeadSampleSize>
         <LeadOff>FALSE</LeadOff>
         <BaselineSway>FALSE</BaselineSway>
         <ExcessiveACNoise>FALSE</ExcessiveACNoise>
         <MuscleNoise>FALSE</MuscleNoise>
         <LeadDataCRC32>2873983612</LeadDataCRC32>
         <WaveFormData>
BgAFAAUABQAIAAgACAAGAAQAAgABAAAAAAABAAEAAQAEAAQABQAFAAMAAgD///3//f/+
///////8//v/+v/5//j/+P/4//j/+//7//v/+//5//f/9v/1//j/+P/5//n/9//3//f/
9//3//n//f8DAAgADwATABcAIwAzAEYAVwBmAHQAiACcAKgAowCTAIIAcQBPAB8A6f+w
/4D/bv9u/2v/Zv9n/2z/ef+S/67/xf/V/9//5v/r//D/8f/z//P/+P/5//r/+//6//n/
+P/3//n/+//7//z//f/9//3//f/8//z//P/8/wAAAAAAAAEAAAD///7//f///wEAAQAC
AAMAAwADAAIAAgACAAMAAwAFAAUABQAFAAMAAwADAAMABQAHAAgACQAHAAcABwAHAAoA
CgAKAAsADAAMAA4ADwAOAA0ADQAMAA4ADwAQABEAEQARABEAEAAOAA4ADgAOAA4ADgAO
AA0ACQAIAAcABQAEAAQABQAFAAMAAQD+//3/+v/5//n/+f/8//z//P/7//r/+v/5//n/
+v/7//3//f////3//f/9//v/+//7//v//f/+//7//P/5//n/+P/3//j/+f/6//v/+f/5
//f/9v/2//b/9P/2//b/9//3//b/9//2//b/9v/4//j/+v/7//r/+f/4//f/+P/4//j/
+v/6//v//P/8//r/+v/6//r/+v/7//v//P/8//z//P/7//n/+f/5//n//P/8//z//P/5
//j/+P/5//n/+f/5//n/+f/5//n/+f/3//b/9f/0//b/9v/2//b/8//z//L/8v/0//T/
9f/1//X/9f/y//D/8P/w//D/8f/z//T/9f/y//L/8f/x//L/8v/y//L/9P/0//T/9P/0
//T/9f/3//X/9f/1//X/9P/z//P/8f/x//H/8v/y//L/9P/0//P/8f/x//L/8v/0//L/
8f/w/+7/7v/u/+//8f/x//L/8v/1//X/9P/0//D/7//u/+7/7v/t/+z/6//q/+n/6P/o
/+j/6P/p/+n/6f/p/+j/5//n/+f/6P/o/+v/6//r/+v/6f/n/+f/6f/t/+//9v/9/wEA
BwATACcAOgBLAFoAagCAAJgAogCbAI0AegBfADcAAwDL/47/Yv9a/17/Wf9W/1n/YP9v
/4r/pv+7/8n/1f/c/+H/5P/l/+f/5//s/+3/7v/v/+3/7f/t/+3/7f/v/+//8P/x//H/
8f/x//D/8P/w//D/8v/y//L/8//z//P/8//z//P/9f/1//b/9//3//f/9v/0//T/9f/1
//n/+f/5//n/9//3//f/9//3//n/+v/7//3//f/9//3//f/8//v/+//9//7/AQADAAEA
AQACAAIAAgADAAQABQAHAAcABwAGAAUABAADAAIABAAEAAQAAwD///7//f/7//n/+P/4
//f/9//1//L/8f/u/+3/7f/t//D/8P/w/+//7f/u/+7/7//v/+//8P/v//D/7//w//H/
7//v/+//7//x//L/8v/w/+3/7f/s/+v/7f/t/+3/7f/v/+//7f/s/+v/6v/n/+j/6v/r
/+v/6v/r/+r/6v/q/+r/6v/s/+3/7f/t/+3/7f/q/+r/6v/s/+z/7f/u/+7/7P/s/+z/
7P/s/+3/7f/u//D/8P/w/+//7f/t/+3/7f/w//D/8P/w/+3/7P/s/+3/7f/t/+3/7f/v
/+//7//v/+3/7P/r/+r/6//s/+3/7v/t/+3/7P/s/+r/6v/r/+v/7f/t/+z/6//r/+r/
6v/q/+r/6v/q/+v/6//r/+j/6P/n/+f/6v/q/+r/6v/q/+r/6v/q/+z/7P/t/+//8f/x
//H/8f/v/+3/7P/p/+v/6//s/+z/6v/s/+z/6//t/+3/7v/u/+7/7P/r/+r/6P/o/+j/
6f/q/+v/7f/u/+3/7f/s/+z/6//r/+v/7P/q/+n/6P/n/+b/5f/k/+T/5f/m/+j/6f/o
/+f/5f/j/+X/5f/m/+b/6f/p/+n/6f/n/+X/5f/p/+//8//4//3/AQAJABcAKwBAAFMA
ZgB4AJAApACsAKMAjwB2AFkALwD3/7n/fv9c/1r/XP9V/1T/V/9k/3v/lv+u/8H/z//X
/9z/4f/m/+f/6f/p/+z/7f/u/+//7f/t/+3/7f/u//H/8v/0//T/8//y//H/8v/y//L/
8v/2//b/9v/3//X/9f/1//X/9//5//n/+v/7//v/+//6//r/+v/7//v////////////9
//3//f/9////AQACAAMAAQABAAEAAQACAAIAAgADAAYABgAIAAkACAAHAAcABgAHAAkA
CwANAAsACwALAAoADAAMAAwADAAKAAoACgAJAAUABAADAAEAAAAAAAEAAQD///3/+v/5
//j/9//3//f/+v/6//r/+f/4//j/9//3//r/+//9//3//f/7//v/+//7//v/+//7//v/
/P/8//r/9//3//b/9f/3//f/9//3//X/9f/z//L/9P/0//L/9P/2//f/9//2//P/8v/y
//L/8//0//f/+f/4//f/9v/1//T/9P/0//b/+P/5//r/+v/2//b/9v/2//j/+f/5//r/
+P/4//j/9//3//f/9//3//r/+v/6//r/9//2//b/9//5//n/+f/5//n/+f/5//n/9v/2
//b/9v/3//j/+f/6//f/9//2//b/+P/4//n/+f/5//n/+P/3//X/9v/2//b/+f/7//n/
9//2//T/9P/0//T/9f/3//j/+f/2//b/9f/1//b/9v/2//b/+v/6//r/+v/4//j/+f/7
//3//f/9//3//P/7//v/+f/5//n/+v/6//r//P/8//v/+//7//z//P/8//r/+f/4//j/
+P/4//n/+//7//z//P/9//3//P/8//r/+f/4//j/+P/3//b/9f/0//P/8v/y//T/9P/1
//X/8//z//L/8f/x//H/8v/y//X/9f/1//X/8//z//X/9//7/wMACgARABkAKQA9AFEA
ZABzAIYAngC0AL4AuAClAIkAagA/AAUAx/+L/2r/aP9s/2j/Y/9k/23/gv+d/7b/yv/X
/+P/6f/s/+3/7v/v//H/8f/2//f/+P/5//f/9//3//f/9//5//n/+v/7//v/+//7//r/
+v/6//r//v/+//7////9//3//f/9//3//////wAAAQABAAEAAAAAAAAAAQABAAUABQAF
AAUAAwADAAMAAwAFAAcACAAJAAkACQAJAAkACAAIAAgACQALAAwADwARABAADwAPAA4A
EAARABIAEwATABMAEwASABAAEAAQABAAEAAQABAADwALAAoACQAHAAUABAAEAAMABQAD
AAAA///9//v/+v/5//v//P/9//3/+//8//z//f/+////AQABAAMAAQABAAEAAAD///7/
/f///wAAAAD+//v/+//6//n/+f/5//n/+f/7//v/+f/4//b/9v/0//b/+v/7//v/+v/5
//j/+P/4//b/9v/4//n/+//7//v/+//5//j/9//4//n/+//9//7/+v/6//r/+v/6//v/
+//8//z//P/8//v/+f/5//n/+f/8//z//P/8//v/+v/6//v/+//7//v/+//7//v/+//7
//j/+P/4//j/+v/6//r/+v/3//f/9v/2//j/+P/5//n/+f/5//j/9//1//b/9v/2//f/
+f/6//j/+P/4//j/9//3//b/9f/1//b/9v/3//f/9v/1//T/9//4//n/+v/6//r/+//9
//z/+//6//n/+//7//z/+//4//f/9//2//j/+v/6//n/+//7//z//P/7//j/9v/0//X/
9v/3//n/+P/3//f/9v/5//n/+P/4//j/9//2//b/9f/z//H/7//x//H/8f/y//H/8P/w
/+//8f/x//D/7//t/+3/7v/u/+3/7f/t/+3/7//x//P/9f/3//3/AgAJAA8AGwAvAEUA
WABnAHQAhACaAKwAsACnAJUAggBlADUA+f+9/4T/aP9o/2r/Zf9k/2f/cv+D/5z/sv/D
/9P/3//k/+v/7P/t/+//7//v/+//7//v//L/8//0//X/9P/1//T/9P/3//f/9//3//b/
9v/2//b/9//2//X/9f/2//f/+P/5//f/+f/5//r/+//7//v/+v/8//z//f/9//7//f/8
//v//v///wAAAQD+/////////wAAAQACAAMAAgACAAIAAwAEAAQABgAHAAkACQAKAAoA
CAAJAAoACwANAA0ADQAMAAwADAAMAAwACwAKAAkABwAEAAQABAADAP///v/+//3//f/7
//j/9//4//f/9//3//f/9v/1//P/9v/4//n/+//5//n/+v/5//r/+f/6//v/+//7//v/
+//6//r/+f/2//b/9//3//f/9f/1//X/9f/1//X/8//y//T/9P/y//T/9f/1//T/8v/0
//T/9f/2//X/9P/1//X/9//3//f/9//4//j/+P/6//n/+f/5//j/9//4//n/+v/5//n/
+P/4//r/+v/6//n/+f/5//n/+f/4//j/+P/4//j/+P/5//v/+v/5//j/9//5//n/+f/5
//j/+P/4//j/9v/2//b/9v/2//f/9//4//b/9v/3//f/+f/5//j/9//5//r/+v/6//f/
9v/4//j/+P/4//j/+f/5//n/9v/2//X/9f/3//j/+f/6//v/+v/5//j/+f/6//z////9
//3//f/9//z/+//7//n/+//7//z//P/7//z/+//5//r/+//9//7//P/6//n/+P/2//b/
9v/3//j/+f/7//z//P/7//n/+P/3//f/9//4//b/9f/0//P/8v/x//D/8P/y//L/8//z
//H/8f/w/+//8f/x//L/8v/z//P/8//z//H/8f/z//n//f8FAAwAEQAXACEAMQBFAFgA
aQB4AIoAngCuALAAowCPAIAAZQA3AP//x/+U/3T/cP9u/2n/Zv9p/3b/h/+i/7r/y//Z
/+P/6P/r/+//8f/0//X/9v/3//j/+f/3//f/9//3//j/+//8//7//v/9//z/+//8//z/
/P/8//7//v/+//////////////8BAAMAAwAEAAQAAwACAAAAAwAEAAYABwAHAAcABwAH
AAcABwAHAAcACQALAAwADQAMAAsACgAJAAsADAANAA8AEAAQABIAEwARABEAEgASABQA
FQAWABcAFQAVABUAFAAWABYAFgAWABQAFAAUABMADwAOAA0ACwAKAAoACwALAAgABQAB
AP///////wAAAQAAAAAAAAD/////AAAAAAEABAAFAAcABwAHAAUABQAFAAcABwAHAAcA
BQAGAAYABAADAAMAAgABAAMAAwADAAMAAQABAP///v8AAAAA/v8AAAAAAQABAAAA///+
//7//v///wAAAwAFAAQAAwACAAEAAQACAAMABgAEAAUABgAGAAQABAAEAAQABgAHAAcA
CAAGAAYABgAFAAcABwAHAAcACAAIAAgACAAFAAQABAAFAAYABwAIAAkACAAHAAYABQAG
AAYABgAGAAYABgAGAAYAAwADAAIAAgADAAQABgAHAAUAAwAAAAEAAgAEAAQABAAEAAMA
AwACAAEAAgACAAEAAQACAAIAAgACAAMAAgABAAAAAwAEAAYACQAHAAcABwAHAAYABQAF
AAMABQAFAAYABgAFAAYABQADAAYABwAJAAoACQAGAAQAAgACAAIAAgADAAQABQAHAAgA
BwAFAAIAAAABAAEAAQACAAEA///9//v//P/7//r/+v/8//z//f/9//z/+//5//f/+P/5
//v//P/7//v/+//7//n/+//9/wEABwALABIAFwAZACEAMQBFAFoAbQB8AIoAngCwALgA
rwCdAI4AeQBPABkA4f+o/4L/eP92/3H/bv9x/3r/i/+i/7z/z//b/+X/7v/z//j/+f/7
//v//f/9//3//f/9//3//f/9//7/AQACAAQABAADAAIAAQABAAIAAwAEAAQABAAEAAUA
BQAFAAUABQAGAAkACgAMAAwACwAKAAgACQAKAAwADQANAA0ADQANAA0ADQANAA0ADQAP
ABAAEQAQAA8ADgANABEAEgATABUAFAAUABYAFwAVABUAFgAWABgAGQAaABsAGQAZABkA
GAAaABoAGgAaABoAGgAaABkAFQAUABMAEQAQABAAEQARAA4ACwAHAAUABQAFAAYABwAH
AAYABQADAAMABAAEAAUACAAJAAsACwAJAAcABwAHAAgACQAKAAsACQAKAAoACAAJAAkA
CAAHAAkACQAJAAkABgAFAAIAAAABAAIAAQAEAAUABQAEAAIAAwACAAIAAgAEAAQABgAH
AAYABQAEAAMAAwAEAAUACAAGAAcACAAIAAgACAAIAAgACgALAAsADAALAAoACQAHAAgA
CQAKAAsACgAKAAoACgAJAAgACAAJAAsACwALAAsACgAJAAgABwAHAAgACQAKAAgACAAI
AAgABwAHAAYABgAIAAgABwAGAAQABAAEAAQABgAHAAcABwAGAAYABQAFAAQABAAEAAQA
CAAIAAgACAAGAAYABwAJAAkACQAJAAkACAAHAAcABQAFAAUABgAGAAgACgAKAAkABwAH
AAgACAAKAAgABwAGAAYABgAGAAcABQAFAAYABgAJAAkACAAIAAUAAwABAAAAAgABAAAA
///+//3//P/8//z//P/9//3///////7//f/8//v/+//6//3//f/9//3///////3///8B
AAcADgAVABsAIwAxAEUAWABnAHYAhgCcALIAvAC3AKcAlgB/AFcAHwDl/6z/iP98/37/
ef90/3P/eP+H/6D/uP/N/93/6//0//f/+P/5//v/+//+////AAABAAMAAwADAAMAAQAD
AAMABAAFAAUABQAFAAQABAAEAAQACAAIAAgACQAHAAcABwAHAAcACQAJAAoADQANAA0A
DAAKAAoACwALAA8ADwAPAA8ADwAPAA8ADwANAA8AEAARABIAEwAUABUAFAAUABQAFQAW
ABYAGAAZABkAGQAaABoAGAAZABoAGwAcAB0AHgAeABwAHAAcABwAHAAcABwAGwAZABgA
FwAVABMAEgASABEAEwARAA4ADQALAAkACAAHAAoACgAKAAkACQAKAAoACwAKAAsADQAN
AA4ADQAOAA8ADQANAA0ADQANAA4ADgAMAA0ADQAMAAsACQAJAAkACQALAAsACQAIAAgA
CAAGAAgACgALAAsACgAJAAgACAAIAAgACAAKAAsADQANAA0ADQALAAoACQAKAAwADQAO
AA4ADgAOAA4ADgAMAA0ADQAOABAAEAAQAA8ADQANAA0ADQAQABAAEAAQAA8ADgAOAA8A
DQANAA0ADQAPAA8ADwAPAAwADAAMAAwADgAOAA4ADgAPAA0ADAAKAAoACgAKAAsADQAO
AA8ADAAMAAsACwAMAAwADAAMAA4ADgAOAA4ADgAOAA8AEQATABMAEwATABAADwAPAA0A
DQANAA4ADgAOABAAEAAPAA8ADwAQABAAEgAQAA8ADgAMAAwADAANAA0ADQAOAA4ADwAP
AA4ADgAKAAkACAAIAAoACQAIAAcABAADAAIAAgACAAIAAwADAAUABQAEAAMAAgABAAEA
AAACAAMABAAFAAUAAwADAAUACQANABgAHwAjACsAOQBLAF4AbQB6AIgAngCyALgArwCf
AJIAewBPABkA4f+q/4b/gP+A/3v/eP95/37/kf+q/8T/2f/p//P/+P/7//7///8BAAEA
BgAHAAgACQAHAAcABwAHAAcACQAJAAoADQANAA0ADQAKAAoACgAKAA4ADgAOAA8ADQAN
AA0ADQANAA8ADwAQABMAEwATABIAEAAQABEAEQAVABUAFQAVABMAEwATABMAEwAVABYA
FwAXABcAFwAXABYAFgAWABcAGgAaABwAHQAbABsAHAAcABwAHQAeAB8AHwAfAB8AHgAd
ABwAGwAaABwAHAAcABsAFQAUABMAEQARABAAEAAPAA8ADQAKAAkABwAFAAQAAwAGAAYA
BgAFAAMABAAEAAUABQAFAAYABQAGAAUABgAHAAUABQAFAAUABwAIAAgABgAFAAUABAAD
AAMAAwADAAMAAwADAAEAAAAAAAAA/v8AAAAAAQABAAAA///+//7//v/+//7/AAABAAEA
AQABAAEA/v/+//7/AAAAAAEAAgACAAAAAAAAAAAAAAABAAEAAgACAAIAAgABAP//////
////AgACAAIAAgABAAAAAAABAP//////////AQABAAEAAQD///7//f/8//7/AAD+//7/
/v/+//3//f/8//v/+//8//z//f/9//z/+//6//z//P/8//z//v/+////AQAAAP///v/9
//3//f/+//3//P/7//v/+v/6//z//P/7//3//f/+//7//P/6//n/+P/4//j/+P/5//f/
9//4//j/+//7//r/+v/6//n/+P/4//X/8//x/+//8f/x//H/8v/x//D/8P/v/+//7//u
/+3/7//v//D/8P/w/+//7v/t/+//7//x//P/8//1//j///8DAAkAFQArAD4AUQBeAGoA
fACQAJwAmQCPAIAAbQBLABkA4f+k/3L/Xv9i/2P/YP9h/2j/df+I/6L/t//H/9P/3P/j
/+j/6f/r/+v/7f/t/+3/7f/u/+//8P/x/+//8f/x//L/8f/x//H/8f/x//L/8//0//X/
9P/z//P/9f/1//X/9f/z//X/9f/2//X/9f/1//T/9f/2//j/+f/6//n/+P/3//j/+f/6
//v/+v/7//v/+//7//v/+//7//z//P/8//3//f/8//3//f/+////AQACAAEAAQABAAEA
AwADAAMAAgACAAIAAgACAAEAAAD///3//P/8//z/+//3//b/9v/1//P/8f/u/+3/7f/t
/+7/7//t/+z/6//p/+z/7v/v//H/8f/x//L/8f/z//H/8f/x//P/8//z//P/8v/y//H/
7v/u/+//7//v/+3/7f/t/+3/7f/t/+v/6v/r/+z/6//u/+7/7f/r/+j/6f/q/+z/7v/t
/+z/7f/t/+3/7f/t/+3/7v/u/+7/8P/v/+//7//u/+//8P/x//L/8f/x//D/8P/w//D/
8P/v//D/8f/y//P/8f/w/+//7v/w//D/8f/z//L/8f/w/+//8f/x//H/8f/y//L/8v/y
//D/7v/u//D/8v/y//L/8v/w//H/8f/x//D/8P/v/+//8P/w//D/8P/x//D/7//u//H/
8v/0//f/9v/1//T/8//0//P/8//x//H/8f/y//L/8P/y//L/8f/y//P/9f/2//X/8v/w
/+7/8P/w//D/8f/z//P/9P/0//T/8//x//D/8f/x//H/8v/x/+//7f/r/+z/6//q/+r/
7P/s/+3/7f/s/+v/6f/n/+j/6f/r/+z/7P/r/+r/6f/p/+n/7f/x//f/+/8AAAEABQAR
ACUAOwBQAGMAdACKAKAAsACsAJ0AiQB0AFEAHwDl/6f/dv9i/2L/Xv9b/17/Zf90/4//
qv+8/8v/1f/d/+L/5//s/+3/7//v/+//7//v/+//7//v/+//7//x//P/8//0//P/8//z
//P/8//0//X/9v/2//b/9v/3//f/9//3//f/9//5//n/+v/5//n/+f/4//n/+v/8//3/
/f/9//3//f/9//3//f/9////AQACAAMAAQABAAEAAQADAAQABQAHAAcABgAHAAcABwAH
AAgACAAKAAsADAANAAwACwAKAAgACQAKAAsADAALAAoACQAHAAUABAADAAEAAQAAAAAA
///9//v/+P/3//f/9//4//n/+P/4//j/9//3//j/+P/5//z//f///////f/7//v/+//9
//3//f/9//v//P/8//r/+f/5//j/9//5//n/+f/5//f/9//1//T/9f/2//X/+P/5//n/
+P/2//f/9v/2//b/+P/4//r/+//4//f/9v/1//X/9v/3//r/+P/5//r/+v/4//j/+P/4
//r/+//7//z/+//6//n/9//4//n/+v/7//r/+v/6//r/+f/4//j/+f/7//v/+//7//r/
+f/4//f/9//4//n/+v/6//j/+P/4//j/+P/4//j/+P/5//n/+f/2//b/9f/1//j/+P/4
//j/+P/4//j/+P/6//r/+//9/////////////f/7//r/9//5//n/+v/6//j/+v/6//n/
+//7//z//P/8//r/+f/4//b/9v/2//f/+f/5//r/+v/5//n/+P/4//b/9f/0//T/9v/1
//T/8//w/+//7v/u//D/8P/x//H/8f/x//D/7//v/+//8P/w//H/8f/x//H/7//v//H/
8//1//v/BAALAA8AGQAtAEEAVABlAHYAjgCoALYAtACnAJMAfABZACUA6/+t/3z/bP9s
/2j/Y/9i/2f/dv+P/6r/wP/R/93/4f/m/+n/7P/t/+//7//0//X/9v/3//b/9f/0//P/
9f/3//f/+P/3//f/9//3//j/+P/4//j/+v/6//r/+//5//n/+f/5//r//f/+/wAAAAD/
//7//P/+//7//////wMAAwADAAMAAgABAAAA//8BAAMABAAFAAUABQAFAAUABgAGAAYA
BwAKAAoADAANAAwACwALAAoACwANAA8AEQAPAA8ADwAOAAwADAAMAAwADAAMAAwACwAH
AAYABQADAAMAAgACAAEAAQD///z/+//6//n/+f/5//z//P/8//v/+f/6//r/+//8//3/
/////////f/9//3/+//7//v/+//7//z//P/6//f/9//2//X/9v/3//j/+f/3//f/9f/0
//T/9P/y//T/+P/5//n/+P/1//T/9P/0//b/9v/4//n/+f/5//n/+f/4//j/+P/6//z/
/f/+//7/+//6//n/+P/6//v/+//8//z//P/8//v/+//7//v/+//+//7//v/+//v/+v/6
//v//f/9//3//f/7//v/+//7//j/+P/4//j//P/8//z/+v/6//n/+P/3//b/+P/5//n/
+f/4//j/9//3//j/+P/4//j/+v/6//r/+v/4//j/+f/7//3//f/9//3/+v/5//n/9//5
//n/+v/6//r//P/8//v/+//7//z//P/8//r/+f/4//j/+P/4//n/+f/5//r/+v/7//v/
+v/6//b/9f/0//T/9v/1//T/8//w/+//7v/u/+7/7v/v/+//8f/x//D/7//t/+3/7v/u
//H/8f/x//H/8f/x//H/8//1//3/BAALABEAGwAtAEEAUgBjAHQAiACgALQAtgCnAJUA
ggBhAC0A8/+5/4b/cP9w/3D/af9m/2n/dv+L/6L/uv/L/9n/4//o/+v/7P/t/+//7//y
//P/9P/1//X/9f/1//X/9f/3//f/+P/5//n/+f/5//j/+P/4//j//P/8//z//f/7//v/
+//7//v//f/9//7/AQABAAEAAAD+//7//////wMAAwADAAMAAQABAAEAAQADAAUABgAH
AAkACQAJAAkACQAIAAcABwAJAAoADQAPAA0ADQAOAA4ADAANAA4ADwARABEAEQAQAA4A
DgAOAA4ADgAOAA4ADQAHAAYABQADAAEAAAAAAP//AQD///z/+//4//f/9//3//r/+v/6
//n/+f/6//r/+//8//3//////wAA//8AAAEAAAD///7//f///wAAAAD+//v/+//6//n/
+f/5//n/+f/7//v/+f/4//b/9v/0//b/+v/7//v/+v/5//j/+P/4//j/+P/6//v/+//7
//v/+//4//j/+P/6//z//f/+//7//P/8//z//P/6//v/+//8//7//v/+//3/+//7//v/
+//+//7//v/+//3//P/8//3/+//7//v/+//9//3//f/9//r/+v/6//r//P/8//z//P/9
//r/+P/4//j/+P/6//v/+//7//j/+P/3//f/+P/4//j/+P/8//z//P/8//v/+v/6//v/
/f/9//3//f/8//v/+//5//n/+f/6//r//P/+//7//f/7//v//P/8//z/+v/5//j/+P/4
//j/+f/5//n/+v/6//v/+//6//r/9v/1//T/9P/2//X/9P/z//L/8f/w//D/7v/u/+//
7//x//H/8P/v/+3/7f/u/+7/8f/x//H/8f/x//H/8f/x//X/+f8AAAkADwAVACUANwBK
AFkAaAB4AJAApgCyAK0AmwCKAHUATQAVANv/oP96/3D/cP9r/2b/Zf9s/3v/kv+s/8H/
0f/d/+T/6f/r/+v/7P/r//D/8f/y//P/8//z//P/8//x//P/8//0//f/9//3//f/9v/2
//b/9v/4//j/+P/5//f/9//3//f/9//5//n/+v/9//3//f/8//r/+v/7//v/////////
///9//3//f/9//3///8AAAEAAwADAAMAAwADAAIAAQABAAMABAAHAAkACAAHAAcABgAI
AAkACgALAA0ADQANAAwACwAKAAkACAAIAAgACAAHAAUABAADAAEA/f/8//z/+//9//v/
+P/3//T/8//z//P/9v/2//b/9f/1//b/9v/3//b/9//5//n/+v/5//r/+//6//n/+P/3
//j/+v/7//r/9//3//b/9f/1//X/9f/1//f/9//1//T/8v/y//D/8v/0//X/9f/0//P/
8v/y//L/8v/y//T/9f/3//f/9//3//T/9P/0//b/+P/5//r/+v/2//b/9v/2//T/9f/1
//b/9//4//n/+f/4//f/9v/1//f/+P/5//r/9//2//b/9//3//f/9//3//n/+f/5//n/
9//2//X/9P/2//j/+v/6//f/9v/1//T/9P/1//X/9f/2//b/9f/1//X/9P/z//L/9f/2
//f/+P/2//b/9//5//f/9//3//f/9//3//j/9//2//X/9f/0//X/+P/5//n/+f/5//r/
+v/4//b/9f/0//X/9v/3//n/+P/3//f/9v/5//n/+P/4//T/8//y//L/8P/v/+7/7f/v
/+//7//w/+3/7P/s/+v/7P/t/+3/7f/t/+3/7v/u/+7/7f/s/+v/7//v//P/8//1//v/
AgAHAA0AGwAvAEMAVABfAG4AgACWAKYApgCZAIsAfABbACcA7f+x/37/av9q/2r/Zf9m
/2v/dP+H/57/tP/F/9P/3//m/+n/6v/r/+3/7f/v/+//7//v//D/8f/y//P/8v/z//L/
8v/z//P/8//z//T/9P/0//T/9P/0//T/9f/2//f/+P/5//j/+f/4//j/+f/5//n/+P/6
//r/+//7//z/+//6//n/+v/7//z//f/8//3//f/9////////////AAAAAAAAAQD+//7/
AAADAA==
         </WaveFormData>
      </LeadData>
      <LeadData>
         <LeadByteCountTotal>10000</LeadByteCountTotal>
         <LeadTimeOffset>0</LeadTimeOffset>
         <LeadSampleCountTotal>5000</LeadSampleCountTotal>
         <LeadAmplitudeUnitsPerBit>4.88</LeadAmplitudeUnitsPerBit>
         <LeadAmplitudeUnits>��V</LeadAmplitudeUnits>
         <LeadHighLimit>2147483647</LeadHighLimit>
         <LeadLowLimit>268435456</LeadLowLimit>
         <LeadID>V3</LeadID>
         <LeadOffsetFirstSample>0</LeadOffsetFirstSample>
         <FirstSampleBaseline>0</FirstSampleBaseline>
         <LeadSampleSize>2</LeadSampleSize>
         <LeadOff>FALSE</LeadOff>
         <BaselineSway>FALSE</BaselineSway>
         <ExcessiveACNoise>FALSE</ExcessiveACNoise>
         <MuscleNoise>FALSE</MuscleNoise>
         <LeadDataCRC32>519348427</LeadDataCRC32>
         <WaveFormData>
BQAFAAUABgAIAAgACAAIAAQAAwAAAAAAAAABAAIAAgAEAAQABAAEAAEA///+//z//f/9
//3/+//6//j/9v/0//P/8//z//P/9v/2//b/9f/z//P/8v/y//X/9f/2//b/9f/1//X/
9f/z//f//P8AAAQACAAOABQAHgAzAE4AaQCHAKgAzgD3ABMBGQENAe8AxQCKAEUA+v+p
/2j/Tv9O/07/TP9Q/1n/bv+K/6n/wf/R/93/5v/q/+//8P/x//P/9v/3//j/+P/2//f/
9//4//r//P/9//7//v/+//7//v/8//z//P/+/wAAAQABAAEA//////////8BAAMABQAF
AAMAAwAEAAQABAAEAAYABwAKAAoACgAKAAkACQAIAAcACAALAA0ADwAOAA4ADgAOABAA
EQARABMAFAAVABYAFwAVABUAFgAWABgAGgAcAB4AHAAcABwAHAAeAB4AHgAfAB8AHwAf
AB0AGgAYABYAFQAWABUAFAATABAADgANAAoABwAGAAYABgAIAAkACQAIAAcABgAFAAQA
BQAGAAkACwALAAsACQAIAAYABQAFAAUACAAIAAYABQACAAEAAAD//wEAAQABAAEA////
//3//P/8//z//P/8//3//f/9//3//f/7//v//P/+//7///8AAP7//v/+//3//f/9//7/
/v8CAAIAAgACAAAA/v/+//////8BAAEAAgACAAEAAQAAAAAAAAAAAAEAAgACAAIAAgD/
//7//v////////////////////7//f/7//v//P/8//7//v/+//7/+//6//r/+v/8//z/
/f/9//v/+//6//j/+P/4//j/+f/7//z//P/6//n/+P/3//f/9//3//j/+v/6//r/+//7
//r/+v/7//7//v/+//z/+v/6//r/+v/7//v//P/8//z//f/9//3/+//8//z//P/+//7/
/P/7//b/9v/2//f/+P/4//j/+P/5//r/+v/5//b/9P/0//P/9P/x//H/8P/t/+z/6//r
/+v/6//s/+z/7P/r/+v/6//o/+j/6f/p/+z/7P/t/+3/7f/r/+v/6//u//D/9P/6//7/
BAAUACsARgBjAIEApADOAPsAFQEdAQ8B6wC1AHYALQDa/4H/SP86/zz/Pv88/0L/T/9k
/4L/of+5/8n/1f/e/+L/4//k/+X/5//q/+v/7P/s/+z/7f/t/+7/7v/w//H/8v/y//L/
8v/y//D/8P/w//L/9P/1//X/9f/1//X/9f/1//P/9f/3//f/9//3//j/+P/2//b/+P/5
//z//P/8//z/+v/7//v/+//7//3//v///wIAAgACAAIAAAABAAEAAwAGAAcACAAJAAcA
BwAIAAgACAAKAAwADgAPABAAEQASABEAEAAPAA8AEQARABEADwAOAAwACgAJAAgABwAG
AAUABAACAAEA/v/7//r/+v/6//z//f/9//z/+v/6//r/+v/4//j/+v/7//3//f/7//r/
+P/3//f/9//4//j/9v/1//T/8//y//H/7//v/+//7//x//H/7//u/+z/7P/s/+z/7//v
/+//7//t/+v/6//s/+7/7v/v//D/8P/w//D/7//u/+3/7f/s//D/8P/w//D/7v/s/+z/
7f/t/+//7//w//L/8f/x//D/7v/u/+7/7//y//L/8v/y/+//7v/u/+//7//v/+//7//x
//H/8P/v/+3/7f/u/+7/8P/w//D/8P/t/+z/7P/s/+z/7P/t/+3/7//v/+3/7f/r/+r/
6v/q/+r/6v/q/+v/6//q/+f/5//n/+f/6f/p/+n/6v/o/+j/6P/p/+r/6v/r/+3/8P/w
//D/7v/s/+z/7P/s/+3/7f/u/+7/7P/t/+3/7f/t/+7/7v/u//D/8P/u/+3/6P/o/+j/
6f/s/+z/7P/s/+r/6v/p/+f/6P/m/+b/5f/k/+H/4f/g/93/3P/b/9v/3P/d/9//4P/f
/93/3P/b/9z/3P/d/93/3v/e/9//3//d/93/3f/f/+T/5v/q/+7/8v/8/wwAJQBCAGUA
hwCsANoAAwEbARsBAwHXAJsAWAALALT/X/80/yz/Lv8u/y7/Nv9J/2b/hP+f/7P/wf/L
/9L/1P/Z/9r/2//d/+D/4f/i/+L/4P/h/+H/4v/k/+b/5//o/+b/5v/m/+b/6P/o/+j/
6v/s/+3/7f/t/+v/6//r/+v/6//t/+//7//v/+//8P/w//D/8P/y//P/9v/2//b/9v/0
//X/9f/1//f/+f/6//v/+v/6//r/+v/8//3//f///wIAAwAEAAUAAwADAAQABAAFAAgA
CwAOAAwADAAMAAwADgAOAA4ADwAPAA8ADwANAAoACAAGAAUABQAFAAUABQADAAAA/v/6
//v/+v/6//r/+v/7//v/+v/4//j/+P/4//r/+v/8//3/+//7//n/+P/4//f/9//3//r/
+v/4//f/9P/z//L/8f/z//P/8//z//P/8//x//D/8P/w//D/8P/x//H/8f/x//H/7//v
//D/8v/y//P/9P/y//L/8v/x//H/8f/y//L/9P/0//T/9P/0//L/8v/z//X/9//3//j/
9v/1//X/9P/0//T/9P/1//b/9v/2//b/9f/0//T/9f/3//f/9//3//X/9f/0//P/8//z
//T/9P/2//b/9v/2//P/8v/y//L/8//0//b/9//1//X/8//z//P/8//z//P/9v/1//X/
8//y//L/8v/y//L/9P/1//X/9P/x//H/8f/x//P/8//z//T/9v/2//b/9//2//b/9//5
//z//P/8//r/+v/6//r/+v/5//n/+v/6//z//f/9//3/+//8//z//P/8//z/+v/5//b/
9v/2//f/+v/6//r/+v/8//z/+//5//b/9P/0//P/9P/x//H/8P/v/+7/7f/t/+3/7f/u
/+7/7v/t/+3/7f/q/+r/6//r/+7/7v/v/+//7//v//H/8//2//r/AgAKABQAKABAAFsA
fACdAMMA8gAaATMBNQEZAesAsQBrABoAw/92/0v/RP9K/0j/SP9O/1z/df+S/7D/x//V
/9//5//q/+r/6//s/+3/7//x//P/9f/2//T/9f/1//b/9v/4//n/+v/6//r/+v/6//r/
+v/6//z//v////////////////////3///8BAAEAAwADAAQABAACAAIABAAFAAcACAAJ
AAoACAAJAAkACQAJAAsADAANABAAEAAQABAADgAPAA8AEQAVABcAGQAbABkAGQAaABoA
HAAeACAAIgAiACIAIgAiACAAIAAgACEAIwAjACMAIQAeABwAGgAZABgAFwAWABUAFgAU
ABMAEAANAAwADAAMAA0ADwAQABAADgAOAA4ADgAQABAAEgATABMAEwARABAADgANAA0A
DQAOAA4ADAALAAgABwAGAAUABQAFAAUABQAHAAcABQAEAAIAAgACAAIABQAFAAUABQAF
AAMAAwAEAAQABAAFAAYABgAGAAYABQADAAMABAAEAAgACAAIAAgACAAGAAYABwAFAAcA
BwAIAAoACQAJAAgABgAGAAYABwAKAAoACgAKAAcABgAGAAcACQAJAAkACQAJAAkACAAH
AAUABQAGAAYACAAIAAgACAAFAAQABAAEAAYABgAHAAcABwAHAAUABQADAAMAAwADAAYA
BwAIAAcABgAFAAQAAgADAAMAAgACAAMABAAFAAQAAwACAAIAAwAEAAUABwAIAAgACQAL
AAoACgAKAAgACQAKAAsADAAKAAkACQAIAAkACwAMAA0ADQAOAA4ADgAMAAwACgAJAAcA
CAAJAAsACwAKAAkACAAKAAoACQAHAAYABAAEAAMAAAD9//3//P/8//z//P/9//z/+//7
//r//P/7//v/+//6//r/+//7//r/+v/7//v//f/9////AQAEAAgADAASABwAKgBAAFsA
eACVALMA1gAAASUBNwEvARMB5wCtAGYAFQDC/33/Wv9W/1r/XP9c/2T/cf+I/6L/u//P
/9//6//y//b/9//4//n/+//6//v//P/8//3///8AAAIAAQACAAIAAgAEAAQABAAEAAQA
BAAEAAYABAAFAAUABQAGAAcACAAJAAgACQAKAAkACwALAAwADAAMAAwADgAPAA4ADgAO
AA4ADwARABIAEwASABMAEwATABYAFgAWABYAFgAXABcAGQAZABkAGQAZABoAGwAdAB4A
HAAeACAAIgAkACQAJAAkACIAIgAiACMAIQAhACEAHwAfAB4AHQAdABsAGQAXABUAFAAS
ABEADgANAAwADAAMAAoACwALAAoACwAMAA0ADgAMAAwADgAPABEAEQAPAA4ADgANAA0A
DQANAAwACQAHAAcABwAHAAcABgAFAAQAAwADAAMAAQAAAAIAAgACAAIAAgABAAAA//8C
AAEAAgAEAAMAAgACAAIAAgACAAIAAQADAAMABAAEAAUABAADAAIAAwACAAMABQAEAAUA
BAAEAAYABQAFAAQABAAEAAQABQAFAAQAAwACAAIAAgADAAUABAADAAIAAQADAAMAAgAB
AAEAAQACAAIAAQAAAP///v8AAAAAAQACAAEAAAAAAP//AAABAAAAAQABAAEAAQABAAAA
/v8AAAAAAAAAAP7///////7//f/9//3//f////////8AAP7//v/+////AQACAAQABwAH
AAYABQACAAIAAgACAAIABQAFAAYABgAFAAUABAADAAQABgAHAAgABgAGAAQAAwAAAAAA
AAABAAQABAAEAAQAAwACAAAA/f/9//z//f/9//r/9//3//b/8//y//H/8f/y//P/9f/2
//X/8//y//H/8v/y//P/8//y//L/8//z/+//8f/1//n//v8CAAgADgAWACAANgBRAGwA
iQCpAM4A9gAZAScBGwH9ANUAnwBaAA0AwP+B/1z/Uv9U/1L/UP9Y/2n/gP+c/7X/yf/X
/+H/5v/q/+//8P/x//P/9P/1//b/9v/2//f/9//4//j/+v/7//z/+//6//n/+P/6//r/
+v/8//z//f/9//3//f/9//3//f///wEAAwADAAIAAQABAAAAAgACAAQABQAGAAYABgAG
AAYABwAHAAcACAALAA0ADwANAAwACwAKAAsADQAOABEAEAARABIAEwATABMAFAAUABYA
GAAaABwAGwAaABkAGAAZABoAGwAdABsAGwAbABkAFgAUABIAEQASABEAEAAPAA0ACgAI
AAQABQAEAAQABAAEAAUABQAEAAQABAAEAAQABgAGAAgACQAHAAcABQAEAAUABQAGAAcA
BgAGAAQAAwAAAP///v/9/////////////v/9//r/+P/6//r/+v/6//v/+//7//v/+//5
//n/+v/8//z//f/+//z//P/8//v//f/9//7//v/+//7//v/+//7//P/8//3///8BAAEA
AgAAAP/////+/wAAAAAAAAEAAAAAAAAAAAD9//z//P/9/////////////f/9//z/+//9
//3//v/+//z//P/8//z/+//6//r/+v/8//z//f/9//n/9//3//f/+P/6//r/+v/6//n/
+f/4//b/9f/1//X/9f/3//f/9//4//j/+P/4//n//P/8//3///////7//f/6//z//P/8
//z//f/9//7//v/8//3//f/9//7/AAABAAIAAQAAAP3/+//6//r/+v/7//7//v/+//7/
+//6//j/9f/1//T/9f/1//L/7//v/+7/7f/s/+v/6//t/+3/7v/u/+3/6//q/+n/6f/q
/+z/7f/s/+z/7f/t/+v/6//v//P/9v/6//7/BAAKABIAJAA/AFwAeQCZALoA4AAFARsB
FwEBAd0AqwBuACUA1P+J/1z/Tv9O/0z/TP9Q/1//dP+Q/6n/vf/L/9X/3v/k/+n/6v/r
/+3/7f/t/+3/7P/u/+//7//w//D/8v/z//T/8//y//H/8P/z//T/9f/4//f/9//2//X/
9f/1//X/9f/3//n/+//7//n/+f/6//r/+//8////AQABAAAA///+/wAAAQABAAEAAQAD
AAQABQAFAAQAAwACAAUABwAIAAsACwALAAsACwALAAsADAAMAA4AEAASABQAEwASABEA
EAATABQAFQAXABYAFQAUABEAEgAQAA4ADQAMAAsACgAJAAcABAACAP7//v/+////AAD/
/////v/8//7//v/+//7/AAAAAAIAAwACAAEA/v/8//////8AAAEAAQAAAP3/+//8//v/
+v/5//n/+f/5//n/+P/3//T/8v/z//T/9f/2//X/9f/1//X/9f/z//P/9P/2//b/9//4
//f/9v/1//P/9P/1//f/+P/4//j/+P/4//r/+P/4//n/+//9//3//v/9//v/+v/4//n/
+v/7//3//f/8//v/+v/7//r/+v/7//3//f/9//3//P/7//n/9//4//n/+//8//r/+v/6
//r/9//2//b/9v/6//r/+f/4//b/9v/2//b/9v/3//f/9v/1//X/9f/1//X/9f/1//b/
9//4//n/+//7//r/+v/7//7//v/+//z//P/8//z//P/7//v//P/8//7///////////8A
AAAAAAAAAAAA/v/9//r/+v/6//v/+v/6//r/+v/8//z/+//5//f/9P/z//H/8v/v/+//
7v/v/+7/7f/t/+v/6//s/+z/7v/t/+3/7f/q/+r/6//r/+z/7P/t/+3/7f/t/+3/7f/w
//T/+v8AAAgAEgAiADkAVgBvAI0AsADaAAEBHQEfAQsB5wC1AHYAKwDc/5H/Yv9S/1T/
VP9Q/1L/Xf9w/4r/pf+7/83/2//k/+T/5f/m/+f/6f/s/+3/7v/u/+7/7//v//D/7v/w
//H/8v/0//T/9P/0//L/8v/y//T/9v/3//f/9//3//f/9//3//X/9//5//n/+v/7//3/
/v/7//r/+//7//7//v/+//7//v///////////wEAAgADAAUABgAHAAgABwAHAAYABwAK
AAsADAANAA0ADQAOAA4ADgAQABIAFAAWABYAFgAWABQAFAAUABUAFQAVABUAEwAUABIA
EAAPAA4ADQAMAAsADAAKAAkABgAEAAIAAQAAAAIAAwADAAIAAgACAAIAAgACAAIABAAF
AAcABwAFAAQAAgABAAEAAQAEAAQAAgABAAAA///+//3/+//7//v/+//9//3/+//6//j/
+P/4//j/+//7//v/+//7//n/+f/6//j/+P/5//r/+//8//3//f/8//v/+//6//7//v/+
//7/AAD+//7////+/////v/+//////8AAAAA/v/+//7///8CAAIAAgACAAEAAAAAAAEA
//////////8AAAEAAQABAP////8AAAAAAAAAAAAAAAABAAAA/v/8//z//P/8//3///8A
AAAA/f/9//3//f/9//3//f/+////AAABAAMAAwACAAIAAwAGAAYABgAEAAIAAgACAAIA
BQAFAAYABgAGAAcABwAHAAUABgAGAAYACAAIAAYABQACAAIAAgADAAIAAgACAAIABAAE
AAMAAQD+//z//P/7//z/+f/5//j/9//2//X/9f/z//P/9P/0//b/9f/1//X/8v/y//P/
8//2//b/9//3//f/9//1//f/+v/+/wQADAAUABwALgBDAF4AeQCXALgA4AAHAR0BGQED
AeEAsQBwACUA1v+N/2D/Vv9Y/1j/VP9Y/2X/ev+Y/7P/yf/b/+X/6v/u//H/8v/z//X/
+P/5//r/+v/6//v/+//8//r//P/9//7/AAAAAAAAAAD+//7//v8AAAIAAwADAAMAAQAB
AAEAAQABAAMABQAFAAcABwAIAAgABwAGAAcABwAJAAoACwAMAAoACwALAAsACwANAA4A
DwASABIAEgASABAAEQARABMAFgAXABgAGQAXABcAGAAYABgAGgAcAB4AIAAgACAAIAAe
AB4AHgAfACEAIQAhAB8AHAAaABgAFwAWABUAFAATABQAEgARAA4ACwAKAAoACgAKAAsA
CwAKAAoACgAKAAoACAAIAAoACwANAA0ACwAKAAgABwAHAAcACgAKAAgABwAGAAUABAAD
AAMAAwADAAMAAwADAAEAAAAAAAAAAAAAAAEAAQABAAEAAQD/////AAAAAAAAAQACAAQA
BAAEAAMAAQABAAIAAgAEAAQABAAEAAQAAgACAAMAAwAFAAUABgAIAAcABwAGAAQABAAE
AAUACAAIAAgACAAHAAYABgAHAAcABwAHAAcACQAJAAgABwAGAAUABQAEAAYACAAGAAYA
BgAGAAUABQAEAAIAAgADAAQABQADAAMAAwAEAAQABAAEAAUACAAIAAkACwALAAoACQAG
AAcACAAJAAoACgAJAAkACAAKAAsACwALAA0ADgAOAA4ADQAMAAkABwAFAAYABwAJAAkA
CAAHAAYACAAIAAcABQAFAAQABQAFAAEA/f/8//r/+v/6//r/+//6//n/+f/4//j/9//3
//f/+P/4//n/+f/5//j/+P/3//n/+//9//3/AAAAAAAABAAKABIAIAA3AFIAbQCJAKgA
zgD3ABUBHwEXAf0A0QCWAE0AAACr/2b/TP9O/1L/Uv9W/2H/dP+M/6f/v//R/93/5v/u
//H/8v/z//X/9f/1//X/9P/3//n/+v/8//v//P/8//z//P/8//z//P/+//7//v8AAP//
///+//3//v///wAAAQD//wEAAwADAAEAAQACAAIABAAEAAYABwAHAAYABQAEAAUABwAI
AAkABwAJAAoACwAKAAoACgAKAAwADQANAA8ADwAPAA8ADwAQABEAEwAUABIAFAAWABgA
FgAWABYAFgAXABgAGQAbABgAFwAWABMAFQAUABMAEwARAA8ADQALAAoACAAHAAQABQAE
AAQABAADAAMAAgAAAAEAAgADAAQAAgACAAQABQAFAAUAAwACAAQAAwADAAMAAwACAP//
/f/9//3//f/9//z/+//6//n/+//7//n/+P/6//r/+v/6//j/9//2//X/+P/3//j/+v/4
//j/+f/6//r/+v/6//n/+//7//z//P/8//r/+P/2//n/+P/5//v/+f/7//v//P/8//v/
+//6//z//P/8//3//f/8//v/+v/6//r/+//9//z/+//6//n/+//7//r/+f/7//v//P/8
//r/+P/4//j/+f/6//v//P/7//v/+v/4//f/9//3//f/+f/5//n/+v/4//j/+P/5//z/
/P/9///////+//3/+v/8//z//P/8//////8AAAAA//////7//f/+/wAAAQACAAEAAAD9
//v/+v/6//r/+//+//7//v/+//3//P/6//f/+f/4//n/+f/3//P/8v/w/+//7v/t/+3/
7//v//D/8P/v/+3/7P/r/+v/7P/u/+//7//u/+7/7f/r/+3/8f/1//j/+P/8/wAABgAS
ACoARQBkAIcArQDWAAQBIwEvASEBAQHRAJUATAD7/6L/X/9G/0b/Rv9G/0r/WP9v/4z/
pv+9/8v/1//d/+T/6P/r/+z/7f/v/+7/7//w//D/8v/z//P/9P/0//b/9//4//f/9v/1
//T/9f/2//f/+v/4//n/+f/5//n/+f/5//n/+//9///////+//3//f/8//3//v8BAAMA
AgACAAIAAgACAAMAAwADAAUABwAIAAkACAAIAAgACAAJAAsADAAPAA4ADwAQABEAEQAR
ABIAEgAUABYAGAAaABgAGAAYABgAGQAaABsAHQAcABsAGgAXABgAFgAUABMAFAATABIA
EQAPAAwACgAGAAYABgAHAAgABgAHAAcABgAIAAgACAAIAAoACgAMAA0ACgAJAAYABAAF
AAUABgAHAAcABgADAAEAAgABAAAA//8BAAEAAQABAAAA///8//r/+//8//3//v/9//3/
/f/9/////f/9//7//v/+////AAD///7//f/7//z//f///wAAAAAAAAAAAAAAAP7//v//
////AQABAAIAAAD//////v///wAAAQADAAMAAgABAAAAAQAAAAAAAQABAAEAAQABAP//
///+//3//v///wEAAgACAAAA/v/+//7//v/+//7/AAABAAEAAAD+//3//P/7//z//f/+
/wAAAAAAAAAAAQACAAIAAwAFAAgACAAIAAYABAAEAAQABAAFAAUABgAGAAYABwAHAAcA
BwAIAAgACAAIAAgABgAFAAIAAgACAAMABAAEAAQABAAEAAQAAwABAAAA/v/+//3//P/5
//n/+P/1//T/8//z//X/9f/2//b/9P/z//P/8//0//T/9f/1//b/9v/3//f/8//z//X/
9//6//z/BAAMABIAHgA0AE8AbgCPALMA3gAMAS0BOQErAQsB2QCbAFAA//+q/23/VP9U
/1T/Uv9U/17/c/+O/6z/w//V/+H/5//s/+7/8f/y//P/9f/2//f/+P/4//b/9//3//j/
+v/8//3//v/8//z//P/8//z//P/8//7/AAABAAEAAQD//////////wEAAwAFAAUAAwAD
AAQABAAEAAQABgAHAAgACAAIAAgABgAHAAcABwAJAAsADAANAA4ADgAOAA4ADgAPAA8A
EQAUABUAFgAXABUAFQAWABYAGAAaABwAHgAdABwAGwAaABoAGgAaABsAHQAdAB0AGwAZ
ABYAEwARABEAEQARABEADgAMAAsACAAHAAYABgAGAAgACQAJAAgACAAIAAgACAAKAAoA
DAANAAsACwAJAAgACAAHAAcABwAIAAgABgAFAAQAAwACAAEAAQABAAEAAQABAAEA///+
//z//P/8//z////////////9//v/+//8//7//v///wAAAAAAAAAA////////AAAAAAQA
BAAEAAQAAgAAAAAAAQABAAMAAwAEAAQAAwADAAIAAgACAAIAAwAEAAQABAAEAAEAAAAA
AAEAAwADAAMAAwADAAMAAgABAP////8AAAAABAAEAAQAAgAAAP7//v/+//7/AAABAAEA
AAD//////////////////wAAAgACAAIAAwADAAIAAgADAAYABgAGAAQABAAEAAQABAAF
AAUABgAGAAYABwAHAAcABwAIAAgACAAIAAgABgAFAAIAAgACAAMABAAEAAQABAAEAAQA
AwABAP///P/7//n/+f/3//j/+P/1//T/8//z//P/8//0//T/9v/1//X/9f/y//L/8//z
//b/9v/3//f/9//3//X/9//6//7/BAAMABQAIAA0AE0AaACHAKsA1AAAASUBMwEpAQsB
3wCjAFoACwC6/3v/XP9a/1z/Wv9a/2D/cf+I/6T/vf/R/9//5//s/+7/7//w//H/8//1
//f/+f/6//j/+f/5//r/+v/8//3//v/+//7//v/+//z//P/8//7/AAABAAEAAQD/////
/////wEAAwAFAAUABwAHAAgACAAHAAYABwAHAAoACgAKAAoACgALAAsACwALAA0ADgAP
ABAAEAAQABAADgAPAA8AEQATABUAFwAZABcAFwAYABgAGAAaABwAHgAeAB4AHgAeABwA
HAAcAB0AHQAdAB0AGwAaABgAFgAVABQAEwASABEAEgAQAA8ADAAJAAgACAAIAAkACwAM
AAwACgAKAAoACgAMAAwADgAPAA8ADwANAAwADAALAAsACwAOAA4ADAALAAgABwAGAAUA
BQAFAAUABQAHAAcABQAEAAIAAgACAAIABQAFAAUABQAFAAMAAwAEAAQABAAFAAYABgAG
AAYABQADAAMABAAEAAcACAAJAAoACAAGAAYABwAHAAkACQAKAAwACwALAAoACAAIAAgA
CQAKAAoACgAKAAoACgALAA0ACwALAAsACwANAA0ADAALAAkACQAKAAoADAAMAAwADAAL
AAoACAAIAAgACAAKAAsACwAKAAkACQAJAAkABwAHAAcACAAKAAoACgALAAoACgALAA0A
EAAQABAADgAOAA4ADgAOAA0ADQAOAA4AEAARABEAEQAPABAAEAAQABIAEgAQAA8ADAAM
AAwADQAOAA4ADgAOABAAEAAPAA0ACwAIAAcABQAGAAMAAwACAAEAAAD//////f/9//7/
/v8AAP////////7//v//////AgACAAMAAwADAAEAAQADAAQACAAOABQAHAAmADYATQBm
AIMAoQDEAPAAGQE1ATcBIwEBAc8AjgBFAPL/p/94/2r/aP9m/2T/Zv9x/4T/nv+5/9H/
4f/t//b/+P/5//r/+//9/wAAAQACAAIAAgADAAMABAAEAAYABwAIAAoACgAKAAoACQAI
AAcACAAJAAsADAANAAsACwALAAsACwANAA8ADwARABEAEgASABAAEAASABMAFAAUABQA
FAAUABUAFQAVABUAFwAYABkAGgAaABoAGgAaABsAGwAdAB4AHwAgACEAIQAhACIAIgAi
ACQAJgAoACoAKgAqACoAKAAoACgAKQArACsAKwApACgAJgAkACMAIgAhACAAHwAfAB4A
HgAcABoAGAAXABYAGAAZABkAGAAYABgAGAAYABoAGgAcAB0AHwAfAB0AHAAaABkAGQAZ
ABwAHAAaABkAFgAVABQAEwATABMAEwATABUAFQATABIAEAAQABAAEAATABMAEwATABEA
DwAPABAAEAAQABEAEgAUABQAFAATABMAEwAUABQAGAAYABgAGAAWABQAFAAVABUAFwAX
ABgAGgAZABkAGAAWABYAFgAXABoAGgAaABoAGQAYABgAGQAZABkAGQAZABsAGwAaABkA
FwAXABgAGAAaABoAHAAcABkAGAAXABYAFgAXABcAFgAWABcAGAAZABgAFwAWABYAFwAY
ABkAGwAcABwAHQAfAB4AHgAeABwAHQAeAB8AIAAgAB8AHwAeACEAIwAkACUAIwAkACQA
JAAjACIAHwAdAB0AHgAfACEAIQAgAB8AHgAgACAAHwAdABwAGgAaABkAFgATABMAEgAS
ABIAEgATABEAEQASABIAFAATABMAEwASABIAEwATABIAEgATABMAFwAXABkAGwAcACAA
JgAqADIAQgBYAHMAjgCrAMsA8AAaATsBRwE7AR8B9wC9AHQAJQDU/5X/fP96/37/fv9+
/4b/lf+u/8b/3f/v////CwAQABQAFQAWABcAGQAYABkAGgAaABsAHQAeACAAHwAgACAA
IAAiACIAIgAiACIAIgAiACQAJAAlACUAJQAmACcAKAApACgAKQAqACkAKwArACwALAAs
ACwALgAvAC4ALgAuAC4AMQAzADQANQA0ADUANQA1ADgAOAA4ADgAOAA5ADkAOwA6ADsA
PAA/AA==
         </WaveFormData>
      </LeadData>
      <LeadData>
         <LeadByteCountTotal>10000</LeadByteCountTotal>
         <LeadTimeOffset>0</LeadTimeOffset>
         <LeadSampleCountTotal>5000</LeadSampleCountTotal>
         <LeadAmplitudeUnitsPerBit>4.88</LeadAmplitudeUnitsPerBit>
         <LeadAmplitudeUnits>��V</LeadAmplitudeUnits>
         <LeadHighLimit>2147483647</LeadHighLimit>
         <LeadLowLimit>268435456</LeadLowLimit>
         <LeadID>V4</LeadID>
         <LeadOffsetFirstSample>0</LeadOffsetFirstSample>
         <FirstSampleBaseline>0</FirstSampleBaseline>
         <LeadSampleSize>2</LeadSampleSize>
         <LeadOff>FALSE</LeadOff>
         <BaselineSway>FALSE</BaselineSway>
         <ExcessiveACNoise>FALSE</ExcessiveACNoise>
         <MuscleNoise>FALSE</MuscleNoise>
         <LeadDataCRC32>1921574846</LeadDataCRC32>
         <WaveFormData>
CAAIAAgACQAMAAwADAAMAAwACgAJAAgABQAFAAUABQAHAAcABwAHAAUAAwABAP//////
/////f/6//n/+f/4//X/9P/0//X/9v/3//j/+f/2//b/9v/2//j/+P/4//r/+v/5//n/
+f/3//n/+//7//v//P8DAAsAFAAmAEIAZwCVAMsADAFNAX0BkwGJAVoBEQG/AHEAHgDN
/5X/fv95/3n/ef96/4L/j/+m/77/0v/d/+b/7P/u/+//8P/y//T/+P/5//n/+v/4//j/
+P/5//v//f/9//7//////////v/+//7//v///wAAAAABAAIAAgACAAEAAQAEAAQABgAH
AAgACAAIAAgABgAGAAcACQALAAwADAAMAAwADQANAA0ADgAQABAAEQAQABAAEAARABEA
EgAUABQAFwAYABoAGwAbABsAHQAdAB8AIAAiACMAJAAkACQAJQAlACUAJwAoACoAKgAq
ACkAJgAlACQAIwAiACIAIgAfAB4AHgAdABsAFwAWABYAFwAXABcAGAAYABcAFgAVABMA
FQAVABYAFgAWABYAFAATABEAEAAPAA8AEQARABEADgALAAkACQAIAAgACAAIAAgACQAI
AAcABwAFAAUABAAEAAIAAwADAAMABAADAAMAAwADAAMABAAFAAMAAgABAAEAAQACAAIA
AgAGAAYABQAFAAIAAgACAAIAAwADAAUABQAFAAUABQAEAAIAAgADAAMABwAHAAYABgAC
AAIAAgACAAIAAgADAAMAAwADAAMAAQD//wAAAAAAAAAAAAAAAAAA/v/+//7//v/+////
////////AAD8//r/+v/6//r//f/9//3//f/6//r/+v/6//j/+P/4//r//P/7//v//P/7
//v/+//9//7//////////v/+//7//v//////AAAAAAIAAwAEAAQAAwADAAMAAgAEAAQA
BAACAP///v/9//3///////////8BAAEA///9//n/9//2//X/9P/x//D/7//v/+7/7f/s
/+r/6//r/+v/6//r/+r/6v/o/+j/6P/o/+r/7P/s/+v/7f/r/+n/6f/n/+X/5f/o/+//
9/8EABwAOABdAI0AxQAIAUsBewGPAYMBTAH7AKkAVwD+/6n/ef9o/2P/Y/9j/2b/cP+B
/5j/rv/C/8//2P/e/+D/4P/g/+H/4v/m/+f/5//o/+b/5v/m/+f/5//p/+n/6v/r/+v/
6//q/+r/6v/q/+v/7P/s/+3/7v/u/+7/7f/t/+z/7P/u/+//8P/w//D/8P/u/+7/7//x
//P/9P/0//T/8v/z//P/8//0//b/9v/3//n/+v/7//3//P/8//3//P///wAAAgADAAMA
AwAFAAUABwAIAAoACwANAA4ADwARABAADwAQABAAEgASABIAEQAQAA8ADgANAAwADAAM
AAkACgAKAAkABwAEAAIAAQABAAMAAwAEAAQAAgACAAIAAQD/////AAAAAAIAAgAAAP//
/v/8//r/+f/7//v/+//4//f/9f/1//T/8//y//H/8P/x//D/7//v/+3/7f/s/+z/7P/t
/+3/7f/s/+v/6//r/+n/6f/q/+v/7f/s/+v/6//p/+r/6v/q/+z/7P/r/+v/6v/q/+r/
6v/r/+v/7f/t/+3/7f/t/+z/6v/q/+v/6//t/+3/7P/s/+r/6v/q/+r/6P/o/+n/6f/q
/+v/7P/r/+n/6v/q/+r/7P/s/+z/7P/q/+r/6v/q/+n/6f/o/+f/6f/o/+f/5//m/+T/
5v/m/+b/5v/n/+f/5//n/+X/5P/j/+L/4v/i/+L/5P/k/+P/4//k/+X/5f/l/+f/6P/p
/+n/6f/m/+b/5v/m/+f/5//o/+j/5v/n/+j/6P/o/+n/6v/q/+v/7P/t/+z/6v/o/+b/
5f/n/+f/5//n/+X/5f/j/+H/4f/f/97/3f/e/9v/2v/Z/9j/1v/U/9L/1P/V/9X/1f/V
/9X/1P/U/9T/1P/U/9T/1P/W/9b/1f/V/9P/0f/T/9X/1f/R/9L/2f/j//b/EAAuAFkA
jQDHAAoBSwF1AX8BYwEiAc0AewApAM7/gf9b/1D/Tf9L/0v/UP9g/3X/jP+g/7D/vf/E
/8r/zP/M/8z/zf/O/9L/0//T/9T/0v/S/9L/0//V/9f/1//Y/9f/1//X/9b/1v/W/9b/
1//a/9r/2//c/9r/2v/Z/9n/3P/c/97/3//g/+D/4P/g/+D/4P/h/+P/4//k/+T/5P/k
/+X/5f/l/+b/6P/o/+n/6v/q/+r/6//r/+z/7v/u//H/8v/0//X/8//z//X/9f/5//r/
/P/9//7//v/+////AQABAAMABAAEAAQABAADAAAA///+//3//f/+/////f/6//r/+f/3
//X/9P/0//X/9//3//j/+P/2//b/9v/1//f/9//4//j/+P/4//b/9f/z//L/8f/x//L/
8//0//L/7//t/+3/7P/u/+7/7v/u/+3/7P/r/+v/6f/p/+j/6P/q/+v/6//r/+r/6f/p
/+n/6//r/+z/7f/t/+z/6//r/+n/6v/q/+r/7v/u/+3/7f/s/+z/7P/s/+3/7f/v/+//
7//v/+//7v/s/+z/7f/t/+//7//u/+7/7P/s/+z/7P/t/+7/8P/x/+//7//v/+3/7f/u
/+7/7v/v//D/8f/y/+7/7v/u/+7/8P/x//H/8f/x//D/7//v/+z/7P/t/+7/8P/w//L/
8f/u/+7/7v/u/+7/7//v/+//7//u/+7/7v/u/+7/7v/u//D/8v/x//H/8v/z//P/8//1
//b/9//3//f/+P/4//j/+P/3//f/+P/4//r/+//8//z/+v/7//z//P/+//7//v/8//v/
+v/5//n/+f/5//n/+f/7//v/+f/3//P/8f/w/+//8P/t/+z/6//t/+z/6//q/+r/6//r
/+v/6//r/+r/6v/o/+j/6P/o/+r/7P/s/+v/6//r/+v/6//p/+n/7f/4/wMAFQAuAEwA
dACnAOMAJwFiAYsBlQF1ATEB2gCHADMA2/+Y/3X/a/9q/2v/af9t/3r/jP+h/7j/yv/U
/93/4v/m/+T/5P/k/+X/5v/q/+v/6//s/+z/7P/s/+3/6//t/+3/7v/v/+//7//u/+7/
7v/u/+//8v/y//P/9P/0//T/8//z//T/9P/2//f/+P/4//j/+P/2//b/9//5//v//P/8
//z//P/9//3//f/+/wAAAAABAAQABAAEAAUAAwAEAAYABgAIAAoADQAPAA8ADwARABEA
EQASABQAFQAYABgAGAAZABcAFwAZABoAHAAcABwAGwAaABkAGAAXABQAFAAUABEAEgAS
ABEADwALAAoACgALAA0ADQAOAA4ADgAOAA4ADQANAA0ADgAOAA4ADgAMAAsACQAIAAcA
BwAJAAkACQAGAAUAAwADAAIAAgACAAIAAgADAAIAAQABAP/////+//7/AAABAAEAAQD+
//3//f/9//3//f/+////AQAAAP/////9//7//v/+/wIAAgABAAEAAAAAAAAAAAD/////
AQABAAEAAQABAAAA/v/+//////8DAAMAAgACAAAAAAAAAAAAAAAAAAEAAQADAAMAAwAB
AAAAAAD///7///8AAAEAAgAAAAAAAAAAAP7/////////AQAAAP/////8//z//f/+/wAA
AgACAAAAAAAAAAAAAAD///7//f/9//7///8AAP3//P/7//z//f/9//7/AAADAAMAAwAF
AAUABQAEAAMAAwAEAAUABgAGAAUABQAEAAUABwAJAAoACgALAAwADAAKAAoACgAIAAgA
CAAIAAkACAAHAAYABQAFAAUAAwABAAEA///+//3/+v/3//b/9f/2//b/9v/2//X/9f/0
//P/9f/1//T/9P/0//T/9P/0//T/9v/2//X/9f/1//f/+f/5//f/9//8/wcAFQAqAEQA
ZgCRAMUA/wA+AXMBkQGNAWUBHgHJAHcAIwDS/5v/f/94/3n/e/97/4D/jP+d/7L/xP/S
/93/5v/u//D/8P/w//H/8v/z//P/8v/y//P/9P/1//f/9f/3//f/+P/5//n/+f/4//r/
+v/6//v/+v/6//v//P/+//7//f/9//z//P/+////AAAAAAAAAAACAAIAAwAFAAQABAAD
AAIAAwAFAAYABwAHAAgABwAHAAoACgAKAAsACwAMAA4ADgANAA4AEAARABIAEwAWABcA
GAAYABkAGQAcABwAHAAdABsAGwAdAB4AHAAcABwAGwAbABsAGwAbABkAGAAXABMAFAAU
ABMAEQAPAA4ADgAPAA4ADQANAAwADQAOAA8ADwAPAA8AEAAQABAAEAAOAA0ADwAOAA0A
DQAMAAsACgAGAAYABQAGAAYABQAEAAMAAgABAAAA/////wEAAQAAAAAA//////7//f/9
//3//v////3//f/+///////+//3//f///wAAAAAAAAEAAAD+//3//f/+////AAAAAP//
AAD///////////7/AAAAAAEAAQAAAP///f/8//3//v///wAA/v/+///////////////9
//3//v/+//7//P/8//z//P/9//7///8AAP/////+//3////+//3//f/+//7///8AAP7/
/P/8//z//P/8//3//f/9//3/+v/6//r/+v/8//z//P/+//z/+//7//z/////////AQAA
AAEAAQABAAAAAAAAAAAAAwADAAQABAACAAMABAAEAAYABwAIAAgABgAGAAYABAADAAIA
AQABAAMAAwADAAMAAgABAP7/+//6//n/+f/5//j/9f/0//P/8f/w/+//7v/w//H/8f/x
/+//7//u/+7/7v/u/+7/7v/u//D/8P/v/+3/7f/v//P/9f/1//X//P8FABEAJAA+AF4A
iQC/APsAOAFtAYkBfwFTAQwBuwBtABsA0P+d/4P/eP93/3f/df96/4b/mf+u/8L/0P/Z
/+D/5P/m/+f/6P/q/+z/7v/v/+//8P/w//D/8P/x//P/9f/1//b/9v/1//T/8v/z//T/
9f/3//j/+P/5//r/+P/4//f/9//6//r//P/9//z//P/8//z//v/+////AQABAAIAAgAC
AAAAAQABAAEAAwAGAAcACQAIAAgACAAJAAkACgAMAAwADQAOABAAEQARABEAEwATABcA
GAAaABsAGwAaABkAGQAbABsAHQAeAB4AHgAeAB0AGgAZABgAFwAYABgAGAAVABIAEgAR
AA8ADwAOAA4ADwAPAA8AEAAQAA4ADgAOAA0ADgAPABEAEgAQABAADgANAA8ADgANAA0A
CwALAAsACAAHAAUABQAEAAYABgAGAAYAAwACAAEAAQABAAEAAAAAAAAAAQABAAEAAAD/
//////8BAAEAAgADAAMAAgABAAEAAQACAAIAAgAEAAQAAwADAAIAAgACAAIABQAFAAcA
BwAFAAUABQAEAAQABAAFAAUABwAHAAYABgACAAIAAgACAAMABAAGAAcABgAFAAQAAQAD
AAQABAAEAAQABAAEAAQAAAAAAAAAAAACAAMAAwADAAEAAAD/////AAAAAAAAAAAAAAEA
AQABAAEA/v/+//7//v8AAAAAAAACAAIAAQABAAIABQAFAAUABwAHAAcABgAFAAYABgAG
AAYABwAHAAgACAAGAAcACAAIAAkACwANAA4ADAAMAAwACgAJAAgABwAHAAkACQAJAAkA
CAAHAAQAAQAAAP////////z/+f/4//f/9//2//X/9P/2//f/9//3//b/9f/z//L/9P/0
//T/9P/0//b/9v/1//X/9f/3//n/+//7//n//P8DAA8AHgA4AFgAgQCzAO0AKAFhAYUB
iQFpASoB2wCNAD0A7P+v/43/gP99/3v/e/9+/4j/m/+w/8L/0v/b/+T/6P/s/+3/7v/w
//L/8v/z//P/9P/0//T/9P/1//f/+f/5//r/+v/5//j/9v/3//j/+f/7//r/+v/7//z/
/P/8//v/+//+//7/AAABAAEAAAD///7/AQACAAQABwAGAAYABQAEAAQABQAFAAUABgAI
AAgACQAIAAgACAAJAAoADAAPABAADwAQABIAEwATABMAFQAVABcAGAAaABsAGgAaABoA
GwAdAB0AHwAgACAAIAAgAB8AHgAdABwAGwAaABoAGgAXABQAFAATABEAEAAQABEAEwAS
ABEAEQAQABAAEAAQAA8AEQARABIAEgAQABAADgANAA8ADgANAA0ACwALAAsACAAHAAUA
BQAEAAYABgAGAAYABAACAAAA//8BAAEAAAAAAP7//////////v/9//3//f//////AAAB
AAAA/v/8//v//f/+//7//v8AAAAA/////wAAAAAAAAAAAQABAAMAAwD////////+/wAA
AAABAAEAAQABAAAAAAAAAAAAAAAAAAIAAgADAAMAAgABAAAA/f///wAAAAAAAAAAAAAA
AAAA/P/8//z//P/+///////+//z//P/8//z/+//7//v/+//8//z//P/8//v/+v/5//r/
+//7//z//v/9//3//f///wAAAQABAAEAAgACAAIAAgABAAEAAgACAAQABQAGAAYABAAF
AAYABgAIAAgACAAGAAUABAADAAMAAQABAAEAAQADAAMAAQD///v/+f/4//f/9v/z//L/
8f/x//D/7//u/+z/7f/t/+3/7//v/+7/7v/s/+z/7P/s/+z/7v/u/+3/7//v/+//7//v
/+//7f/y//v/BwAWAC4ASgBvAJ0A1wAWAVEBfQGHAW0BMAHfAI8AQQDu/6v/if98/3v/
e/95/3j/gv+P/6T/tv/I/9X/4P/k/+T/5P/k/+X/5v/o/+n/6f/q/+z/7P/s/+3/6//t
/+3/7v/x//H/8f/w//D/8P/w//H/8v/y//P/9P/0//T/8//z//L/8v/0//X/+P/4//j/
+P/2//b/9//5//v//P/8//z//P/9//3//f/9//7//f/9////AAABAAMAAQACAAQABAAF
AAYACAAJAAsACwANAA0ADQAOABAAEQAUABQAFAAVABMAEwAVABYAGAAYABgAFwAYABcA
FgAVABMAEgARAA0ADQAOAA4ADQAJAAgACAAJAAkACQAKAAoACgAKAAoACQAHAAcACAAI
AAoACgAIAAcABQAEAAMAAwADAAMAAwAAAAEA//////7//P/8//z//P/9//z/+//7//n/
+f/4//j/+P/5//n/+f/6//n/+f/5//f/9//4//n/+//6//n/+f/3//j/+P/4//r/+v/5
//n/+f/6//v//P/8//v//P/7//v/+//7//r/+v/6//v/+//7//v/+v/6//n/+v/7//z/
+v/6//v/+//9//3//f/7//n/+v/6//r/+P/4//j/+P/6//j/+P/2//b/9v/2//n/+f/5
//n/9v/2//b/9v/2//b/9v/4//n/+f/6//z//P/7//r/+//+//////////z//P/8//z/
/////wAAAAACAAMABAAEAAIAAwAEAAQABAAEAAQAAgABAAAA//////7//f/8//v//P/9
//z/+//3//X/9P/z//T/8f/w/+//7//u/+3/7P/q/+v/6//r/+v/6//q/+r/6P/o/+j/
6P/p/+z/7f/t/+//7f/r/+3/6//p/+v/8v/7/wcAFgAsAEwAcQCjAN0AHgFXAX0BgwFh
ASIB0QCDADMA4P+h/4H/dv93/3f/df90/37/j/+k/7j/yv/Z/+D/4v/k/+b/5v/n/+j/
6v/r/+v/7P/u/+7/7v/v/+3/7//v//D/8//z//P/8v/w//D/8P/x//T/9P/1//b/9v/2
//X/9f/0//T/9v/3//n/+v/7//z/+v/6//v//f/+/wAAAQACAAAAAQABAAEAAgAEAAQA
BQAIAAgACAAJAAcACAAKAAoACwAMAA4ADwAPAA8AEQARABMAFAAWABcAGAAYABgAGQAZ
ABkAGwAcAB4AHgAeAB0AGgAZABgAFwAWABYAFgATABQAFAATABEADQAMAAwADQAPAA8A
EAAQAA4ADgAOAA0ACwALAAwADAAOAA4ADAALAAoACAAGAAUABwAHAAcABAADAAEAAQAA
AAAAAAAAAAAAAQAAAP/////9//3//P/8//7//////////P/7//v/+//5//n/+v/7//z/
/P/8//3/+//8//z//P8AAAAA//////z//P/8//z//f/9///////+////AAAAAP7//v//
////AwADAAIAAgAAAAAAAAAAAAAAAAABAAEAAwADAAMAAQD//wAAAAAAAAIAAgACAAIA
AgACAAIAAQAAAP//AAAAAAAAAAAAAAAAAAACAAAA/////wAAAgADAAQABwAFAAUABAAD
AAMABAAFAAYABwAHAAgACAAIAAkACgAKAAwADQAOAA4ADQAMAAsACAAIAAgACAAJAAcA
BwAHAAcABwAHAAUAAwACAAEAAQABAP3/+f/3//X/9v/2//b/9v/0//X/9f/1//X/9f/0
//T/9P/0//T/9P/y//T/9P/z//X/9f/3//f/9//1//H/8P/1////DAAiAD4AYQCPAMUA
AgFDAXUBjwGLAV4BEwHBAHMAHADH/43/dv9z/3P/c/92/4L/kf+i/7b/yv/X/+D/5P/q
/+v/7P/u//D/8f/x//D/8P/y//L/8v/z//H/8//z//T/9f/1//X/9P/1//b/9//5//f/
9v/2//b/+P/4//f/9//2//b/+P/5//r/+v/6//r//P/8//3////+//7//f/8//7/////
////AAACAAIAAwACAAIAAgADAAUABgAIAAgACAAIAAkACQAKAAsADgAPAA8AEAASABMA
FAAUABQAFQAXABcAGQAaABkAGAAXABUAFQAVABUAFQASABIAEgAPAAwADAALAAkACAAI
AAkACwAIAAcABwAGAAgACAAIAAcABwAHAAgACAAGAAYABAADAAQABAAEAAUABAADAAIA
/v////3//f/8//r/+v/6//r/+//6//n/+f/5//n/+P/4//f/9//2//X/9f/1//b/9//1
//X/9v/3//f/9v/1//X/9//4//j/+P/5//j/9v/1//X/9v/3//j/9//3//n/+f/3//f/
9//2//j/+P/5//n/+v/5//f/9v/1//b/9//4//b/9v/3//f/9//3//f/9f/2//j/+f/6
//j/9v/2//b/+P/4//j/+P/4//f/9v/1//T/9P/0//T/9v/2//b/+P/3//X/9P/0//b/
9//4//v/+v/7//v/+//6//r/+v/6//3//f/+//7//P/9//7//v8AAAEAAgACAAAAAAAA
AP7//f/8//v/+//9//3//f/9//z/+//4//X/9v/1//X/9f/z/+//7f/r/+v/6v/p/+j/
6v/r/+v/6//q/+n/5//m/+f/6P/p/+r/6P/q/+r/6f/p/+f/6f/t/+3/6f/n/+r/8///
/xQAMgBYAIkAwQADAUYBewGVAYsBWwEMAbkAaQATAL7/hf9x/2z/af9p/2v/dv+I/5//
tP/E/9D/1//c/+D/4v/k/+T/5f/m/+b/5//n/+j/6P/o/+j/6f/r/+3/7f/u/+3/7f/t
/+z/7v/u/+7/7//u/+7/7//w//D/8P/v/+//8v/y//T/9f/1//T/8//y//P/9P/2//n/
9//4//j/+P/4//n/+f/5//z//v/+/////v/+//7///8BAAIABAAEAAUABgAIAAkABwAH
AAkACQANAA4AEAARABAAEAAQABEAEwATABUAFgAWABYAFgAVABQAEwASABEAEgASABIA
DwANAAwACgAHAAYABgAHAAkACQAJAAoACgAIAAgACAAHAAkACQAKAAoACQAIAAUAAwAF
AAQAAwADAAEAAQABAP7//f/7//v/+v/8//z//P/8//n/+P/3//f/+f/5//j/+P/4//n/
+f/5//j/9//3//f/+f/5//r/+//6//j/9v/1//f/+P/4//j/+P/4//f/9//2//b/9v/2
//f/9//5//n/9//3//f/9v/4//j/+f/5//n/+f/4//j/9v/2//b/9v/4//j/+f/5//f/
9//3//X/9//4//j/+P/6//b/9v/2//T/9P/0//T/9//3//f/9//0//T/9P/0//b/9v/2
//j/+P/3//f/+P/5//n/+f/7//7//////////P/8//z//P/9//3//v/+//7///8AAAAA
AAABAAIAAgAEAAQABAACAP///v/9//3//f/9//3//f/9//3/+//5//f/9f/0//P/9P/x
//D/7//u/+z/6v/o/+j/6f/p/+n/6f/p/+j/6P/o/+j/6P/o/+r/7P/s/+v/6//r/+v/
6//p/+f/6//y//v/BwAaADYAXACLAMMAAwFGAXkBkQGJAVcBBgGxAGEACwC6/4n/df9w
/3H/b/9v/3j/iP+d/7L/xP/S/9v/4P/i/+T/5P/k/+X/5v/o/+n/6f/q/+r/6v/q/+v/
6//t/+3/7v/v/+//7//u/+7/7v/u/+//8P/w//H/8v/w//D/7//v//L/8v/0//X/9P/0
//T/9P/0//T/9f/3//n/+v/6//r/+P/5//n/+f/6//z//P/9//7//v/+//////8AAAIA
AgAFAAYACAAJAAcABwAJAAkACwAMAA4ADwAQABAAEAARABEAEQATABQAFAAUABQAEwAQ
AA8ADgANAA4ADgAOAAsACgAKAAkABwADAAIAAgADAAUABQAGAAYABgAGAAYABQAFAAUA
BgAGAAYABgAEAAMAAQAAAP/////////////8//v/+f/5//j/+P/4//j/+P/3//b/9f/1
//X/9f/0//T/9v/3//f/9//0//P/8//z//X/9f/2//f/9//2//X/9f/z//T/9P/0//j/
+P/3//f/9v/2//b/9v/1//X/9//3//f/9//3//b/9v/2//f/9//5//n/+P/4//b/9v/2
//b/9v/2//f/9//3//f/9//1//P/9P/0//T/9v/4//j/+P/2//T/9P/0//T/9f/1//X/
9f/0//T/9P/0//T/9P/0//b/9v/1//X/9v/1//X/9f/3//j/+f/5//n/+P/4//j/+P/5
//n/+v/6//z//f/+//7//v///wAAAAAAAAAAAAD+//v/+v/5//n/+f/5//n/+f/5//n/
9//1//H/7//u/+3/7v/r/+r/6f/p/+j/5//m/+b/5//n/+f/5//n/+b/5v/k/+T/5P/k
/+b/6P/o/+f/6f/n/+f/5//n/+X/5//u//f/AwAYADAAUgB9ALUA8wA2AWsBhwGBAVMB
BgGzAGMADwDA/43/d/9y/3P/cf9x/3b/gv+V/6j/vP/M/9X/2v/e/97/3v/e/9//4P/k
/+X/5f/m/+b/5v/m/+f/5//p/+n/6v/r/+v/6//q/+j/6P/o/+n/7P/s/+3/7v/u/+7/
7f/t/+7/7v/w//H/9P/0//T/9P/z//L/8v/z//X/9v/2//b/9v/3//f/9//4//r/+v/7
//z//P/8//3/+//8//7//v8BAAIABAAFAAUABQAHAAcABwAIAAoACwAOAA4ADgAPAA0A
DQAPABAAEgASABIAEQAOAA0ADAALAAoACgAKAAcACAAIAAcABQABAAAAAAABAAMAAwAE
AAQABAAEAAQAAwADAAMABAAEAAYABgAEAAMAAgAAAP7//f/////////8//v/+f/5//j/
+P/4//j/+P/5//j/9//3//X/9f/0//T/9v/3//f/9//0//P/8//z//P/8//0//X/9//2
//X/9f/z//T/9P/0//j/+P/3//f/9v/2//b/9v/1//X/9//3//b/9//4//j/9//2//b/
9f/5//n/+P/4//b/9v/2//b/9v/2//f/9//5//n/+f/3//X/9v/2//b/+P/4//j/+P/4
//b/9P/0//T/9P/3//f/9//3//b/9v/2//b/9P/0//T/9v/4//f/9//4//f/9//3//n/
/P/9//3//f/6//r/+v/6//v/+//8//z//v///wAAAAD+////AAAAAAIAAgACAAAA/f/8
//v/+//7//v/+//7//3//f/7//n/9f/z//L/8f/y/+//7v/t/+3/7P/r/+r/6P/p/+n/
6f/r/+v/6v/q/+j/6P/o/+j/6v/s/+z/6//t/+v/6//r/+v/6f/p/+7/9/8DABIAJgBC
AGkAmQDRABIBUQF7AYkBbwEyAeEAjwA/AOz/qf+H/3r/d/93/3f/dv9+/43/ov+0/8b/
0//c/+D/5P/i/+L/4//k/+j/6f/p/+r/6v/q/+r/6//p/+v/6//s/+//7//v/+7/7P/s
/+z/7f/w//D/8f/y//L/8v/x//H/8P/w//L/8//2//b/9v/2//b/9v/3//n/+f/6//r/
+v/6//v/+//7//r//P/8//3/AAAAAAAAAQD//wAAAgACAAUABgAIAAkACQAJAAsACwAL
AAwADgAPABIAEgASABMAEgARABIAEgAUABQAFAATABIAEQAQAA8ADAAMAAwACQAJAAoA
CgAJAAUABAAEAAUABwAHAAgACAAGAAYABgAFAAcABwAIAAgACAAIAAYABQADAAIAAQAB
AAMAAwADAAAA///9//3//P/6//r/+v/6//r/+v/6//v/+v/5//f/9v/4//n/+f/5//j/
9//3//f/9f/1//b/9//4//j/+P/5//j/+P/3//b/+v/6//n/+f/6//r/+v/6//r/+f/6
//n/+P/5//r/+v/4//j/+f/5//3//f/8//z//P/8//z//P/6//r/+//7//z//f/+//3/
/P/8//v/+v/8//7/AAAAAP3//P/7//r/+f/5//n/+f/5//r/+//8//v/+v/5//r/+//7
//z//v////////8BAAAAAQABAAEAAQACAAMABAAEAAMAAwACAAUABwAJAAoACQAJAAkA
CAAHAAYABQACAAIAAgACAAMAAQABAAEAAQABAAEA///9//v/+f/4//f/9P/x//D/7//w
//D/8P/w/+7/7//v/+//8f/x//D/8P/w//D/8P/w//D/8v/y//H/8//z//X/9f/x/+//
8f/4/wEADwAkAEIAZACPAMUABQFCAXMBiwF/AU8BBAGzAGUAEQDE/5X/gf98/33/f/9/
/4b/kv+l/7b/xv/U/9//5v/q/+7/7v/u/+//8P/w//H/8f/y//T/9P/0//X/9P/1//T/
9P/3//f/9//2//b/9v/2//f/9v/2//f/+P/5//r/+v/7//v/+v/7//v//v/+//7//v8A
AAAAAQADAAIAAgABAAAAAwAFAAYABwAFAAYABQAFAAcACAAJAAsACQAKAAwADAALAAwA
DgAPAA==
         </WaveFormData>
      </LeadData>
      <LeadData>
         <LeadByteCountTotal>10000</LeadByteCountTotal>
         <LeadTimeOffset>0</LeadTimeOffset>
         <LeadSampleCountTotal>5000</LeadSampleCountTotal>
         <LeadAmplitudeUnitsPerBit>4.88</LeadAmplitudeUnitsPerBit>
         <LeadAmplitudeUnits>��V</LeadAmplitudeUnits>
         <LeadHighLimit>2147483647</LeadHighLimit>
         <LeadLowLimit>268435456</LeadLowLimit>
         <LeadID>V5</LeadID>
         <LeadOffsetFirstSample>0</LeadOffsetFirstSample>
         <FirstSampleBaseline>0</FirstSampleBaseline>
         <LeadSampleSize>2</LeadSampleSize>
         <LeadOff>FALSE</LeadOff>
         <BaselineSway>FALSE</BaselineSway>
         <ExcessiveACNoise>FALSE</ExcessiveACNoise>
         <MuscleNoise>FALSE</MuscleNoise>
         <LeadDataCRC32>1421244579</LeadDataCRC32>
         <WaveFormData>
/v/+//7///8DAAMABAAFAAMAAwABAAEA///+//7///8AAAEAAgADAAEA/f/5//X/9v/2
//b/9//z//L/8f/x/+//7f/s/+v/7v/v//H/8v/v/+//7f/t//D/8P/x//H/8P/w//D/
7v/r/+v/7P/q/+b/4v/k/+j/7v/3/wYAIgBKAH0AswDpABIBJwEmAQkB0wCfAHYASgAb
APX/2v/H/7//uP+2/7n/wP/L/9b/4P/m/+n/6v/r/+v/6//r/+z/7//w//D/8P/u/+z/
7P/t//H/8v/y//L/8v/x//H/8P/y//L/9f/1//f/9//3//f/9f/0//T/9P/1//f/+P/4
//j/+P/4//j/9v/3//j/+f/8//z/+//7//v/+v/6//v//P/+//7//v/8//z//f/9////
AAABAAIAAwAEAAQABAAEAAQABQAHAAcACQALAAwADgAOAA4ADgAMAA0ADgARABQAFQAV
ABMAEQAQAA8ADwARABIAEgASABAAEAAOAA4ADAAMAA0ADgAOAA4ADQAMAAkACAAIAAgA
CgALAAsACgAMAAkABgAGAAMAAgACAAIABAAEAAIAAQD///7//P/5//v/+//8//z//P/7
//j/9//5//r/+v/6//r/+v/5//f/+P/3//f/9//3//f/+v/6//j/9//1//X/9f/1//f/
+P/4//r/+v/5//X/9f/2//b/+P/4//j/+v/6//n/+P/4//b/9//3//j/+//8//3//v/6
//r/+//7//r/+f/5//j/+v/5//j/+P/2//b/9//3//j/+f/5//b/9P/0//T/9f/5//n/
+f/5//j/9f/0//L/8v/y//L/9f/2//f/+P/3//b/8//y//L/8v/z//P/9f/1//X/9v/0
//X/9f/2//n/+v/6//r/+v/4//r/+v/7//v/+//9//7//v/+//7//P/9//////8CAAMA
AwADAP/////9//z//v////////8BAAEAAAD9//j/9f/1//T/8//z//H/8P/x//H/8P/v
/+3/7f/t/+3/7v/u/+3/7f/r/+v/7P/s/+//7//w//D/7v/u/+v/6f/m/+L/3v/e/+L/
5v/s//f/CgAmAEwAfQC1AO0AFAEnASYBAwHLAJkAcABCABEA7f/U/8X/u/+4/7b/uf++
/8n/1P/g/+b/6//s/+3/6//r/+v/7P/v//D/8P/w//D/7v/u/+//8f/y//L/8v/z//P/
9P/0//P/8v/0//P/9f/1//X/9f/3//b/9v/2//X/9//4//j/+v/6//r/+v/5//n/+f/5
//z//P/7//v/+f/4//j/+f/8//7//v/+////AAACAAMAAgACAAIAAgAFAAYABgAGAAgA
CAAJAAsACQALAA0ADgAPABAAEQASABEAEQARABMAFAAVABUAEwAVABQAEwATABMAFAAU
ABQAFAAUABIAEgAOAA4ADwAQABEAEgASABIAEQAQABAAEAANAA0ADAAKAA0ACwAJAAoA
CAAGAAUABAAGAAYABAADAAIAAgABAP///////wAAAAACAAEA/v/9//v//P/8//z//f/+
//7//f/+//3//f/9//v/+//+//7//v/9//v/+//5//n/+//8//z//v/+//3/+f/5//r/
+v/7//z//f8AAAAA///+//7//P/9//3//v8AAAAAAAAAAP7//v///////f/9//7//v//
//////8AAP///v/+//3/AAABAAEA/v/9//7///8BAAAA///+//3//f/9//7////8//r/
/P/8//z//P/+//7//v/+//3//P/5//j/+f/6//z//f/7//v/+//8//7//////wAAAQAC
AAIAAgAAAP7/AAAAAAMAAwADAAUABQAEAAMAAgACAAMABQAFAAgACQAJAAkABQAFAAMA
AgAEAAUABQAFAAUABQAEAAEAAQD//wAAAAD9//3/+//6//n/+f/4//f/+f/5//n/+f/5
//j/9v/1//T/9f/3//j/+f/5//r/+v/4//b/9f/1//T/8v/s/+r/7P/y//j/BQAaADoA
ZACZAM8AAwEkATEBJgH7AMUAlwBuAEAAEwD1/97/0f/H/8D/wP/H/9L/3f/m/+7/9v/3
//j/9//5//n/+f/6//3//v/+//7//v/8//z//f8BAAIAAgACAAQAAwADAAIABAAEAAcA
BwAJAAkACQAJAAcABgAGAAYACQALAAwADAAMAAwADAAMAAwADQAOAA8AEgASABEAEQAP
AA4ADgAPABIAFAAUABQAFAAUABUAFQAVABYAFwAYABkAGgAaABoAGAAYABkAGwAdAB8A
IQAiACIAIgAiACIAIgAjACQAJwAoACkAKQAnACkAKAAnACcAKQAqACoAKgApACgAJQAk
ACQAJAAlACYAKAAoACcAJgAjACIAIgAiACQAJQAlACQAJAAhAB4AHgAdABwAHAAcABwA
HAAaABkAFgAWABUAEwAUABUAFwAYABYAFQASABEAEQASABIAEgAVABYAFgAVABIAEQAR
ABEAEwATABYAFgAWABUAEwATABEAEQATABQAFAAWABYAFQARABEAEgASABQAFAAUABYA
FAATABIAEgASABMAEwAUABQAFAAUABQAEAAQABEAEQATABMAFAAUABQAEwASABIAEgAS
ABMAEwAWABcAFwAUABIAEgASABMAFwAXABcAFwAWABUAFQAVABIAEgATABUAFwAXABUA
FgAUABIAEgASABIAEwAUABUAFgAVABQAEQAQABIAEgATABMAFQAVABUAFgAUABUAFQAW
ABkAGgAaABoAGgAYABoAGgAZABkAGQAbABwAHAAcABwAGgAbAB0AHQAgACEAIQAhAB0A
HQAbABoAHAAdAB0AHQAdAB0AHAAZABQAEQARABAAEQARAA8ADgANAA0ADAALAAsACwAL
AAsACgAKAAkACQAHAAcACAAIAAsACwAMAAwACgAKAAcABQAAAPz//P8CAAgAEgAeAC8A
TgB4AKoA4QAPATMBQAExAQQBzQCdAHEAQgAaAP3/6f/g/9f/0f/Q/9T/3f/o//P//P8C
AAYABwAIAAcABgAFAAQABAAFAAYABgAGAAYABAAEAAUABgAGAAUABAAFAAUABgAGAAUA
BAAGAAUABwAHAAcABwAFAAQABAAEAAMABQAGAAYACAAIAAgACAAHAAcABwAHAAkACgAK
AAsACwAKAAoACwAKAAwADAAMAAwADAANAA0ADQAOAA8AEAATABQAFAAUABIAEgATABUA
FQAXABkAGgAcABwAHAAcABsAGwAbAB0AHgAfAB8AHQAdABwAGwAbABsAHAAcABwAHAAc
ABoAGgAWABYAFwAYABoAGgAZABgAFwAWABYAFgAWABcAFwAWABYAEwAQABAADQAMAAwA
DAAMAAwACgAJAAgACAAHAAUAAwADAAQABAAGAAUAAgABAAEAAgACAAIAAwAEAAQAAwAC
AAEAAQABAP////8CAAIAAQABAAAAAQAAAP//AAAAAAAAAgACAAEA/////wAAAAD+//7/
/v8AAAIAAQAAAAAA/v//////AAACAAIAAgACAP7//v///////////wAAAAACAAEAAAAA
AP///v/+//3/AAABAAEA/v/+//7//v///wAA///+//3//v/9//3//f/6//r/+//9////
//8AAP///v/9//z/+v/6//r/+v/7//z/+//8//v/+v/6//n/+v/7//z//v/+//////8A
AP//AAAAAAAAAQAAAAMABAACAAEAAAABAAMABAAFAAYABgAHAAkACQAJAAkACAAHAAYA
BwAGAAYABQAFAAQAAwAFAAUABAABAP7/+//7//r/+P/3//T/8v/0//X/9f/1//L/8f/w
/+//8v/y//H/8f/x//H/8v/y//L/8f/x//D/8v/y//H/8f/u/+r/5v/m/+z/9P/+/w0A
JABGAHAAoQDVAAEBHAEjAQ4B3QCnAHcASgAcAPX/2//M/8X/v/+8/77/wf/I/9P/3P/g
/+b/6//w//H/8P/v/+7/7v/s/+z/6//q/+3/7P/t/+//7v/u/+3/7P/t/+3/7v/u/+7/
7v/x//H/8P/v/+7/7f/w//D/8f/y//D/8f/x//D/8v/y//L/8v/y//P/9P/1//X/9P/y
//H/9P/0//X/9//3//j/9//2//j/+P/5//n/9//4//n/+v/6//r/+f/4//n/+v/8////
/v///wAAAAACAAIAAgACAAIAAwAEAAcABwAHAAYAAwAGAAYABgAHAAYABgAFAAQABAAE
AAIAAgACAAIAAwAEAAMAAgAAAP7///8AAAIABAABAAEAAAD+/////f/7//z/+//6//r/
+v/5//j/9f/z//P/9P/0//P/8v/x//H/8P/y//H/7v/t/+7/8P/x//L/8P/w/+//7f/v
/+//8P/x//D/7//x//D/7//v/+7/7//v/+//8f/y//H/8v/x/+//7v/v//H/8v/x//D/
7//w//L/8f/w//D/8P/x//H/8v/x//D/7//u/+//8P/y//P/8v/x//H/8P/y//H/8P/w
//L/8v/z//P/8//z//L/7v/u//D/8v/1//b/9f/0//P/9P/z//P/8//0//T/9f/3//P/
8P/y//L/8v/y//T/9P/0//T/8v/y//D/8P/x//L/9P/1//P/8//z//T/9v/3//f/+P/3
//j/+P/4//b/9P/2//b/+P/5//r//f/8//z//P/8//7///8BAAEAAAABAAEAAQD/////
/f/8//7//////////v/9//v/9//1//P/9P/0//H/8f/v/+7/6//r/+r/6f/q/+v/7P/t
/+3/7P/q/+n/6v/r/+3/7v/t/+3/7v/u/+r/6v/r/+v/6v/m/+T/5P/q/+7/+P8HAB4A
QgByAKUA1wABARoBGwEAAc8AmQBtAEIAGAD1/9v/yv+//7n/tv+4/7//xv/R/9r/4v/k
/+f/6P/p/+n/6f/p/+r/6//s/+z/7P/s/+r/6v/r/+//8P/w//D/7//t/+z/6v/s/+z/
7//v/+//7//v/+//7//u/+7/7v/v//H/8v/y//D/8P/w//D/8v/z//T/9f/0//T/8//z
//P/8v/y//P/9P/2//b/9v/2//b/9//3//n/+v/7//z//f/+//7//v/+//7///8BAAEA
AwAFAAYABAAEAAQABAAFAAcACQANAAwADQANAAsACQAIAAcABwAIAAoACwAMAAsACgAH
AAYABgAGAAcACAAIAAgABwAGAAUABAAEAAQABgAHAAcABgAEAAEA/v/+/////v/+//7/
/P/8//r/+f/2//b/9f/z//X/9f/2//b/9P/z//D/7//x//L/8v/y//H/8v/y//H/8P/v
/+//7//x//H/9P/0//L/8f/v/+//8f/x//P/9P/z//T/8//x/+//7//w//D/8v/y//L/
9P/y//H/8P/w//D/8f/x//L/8P/w//D/8P/u/+7/7//v//H/8f/y//L/8f/v/+3/7P/u
/+7/7//v//D/8f/x/+7/7P/s/+z/7f/x//H/8f/x/+7/7f/r/+3/7P/u/+7/7v/u/+z/
7P/s/+z/7P/s/+r/6v/s/+z/7f/t/+3/7f/t/+7/8P/x//H/8v/y//L/8f/w//D/7v/w
//D/8//z//P/9f/0//T/9P/0//X/9//6//v/+v/7//v/+//3//f/9f/0//X/9//4//n/
+P/3//X/8f/v/+3/7v/u/+v/6//p/+j/5//n/+b/5f/n/+f/5//n/+f/5v/k/+P/4v/j
/+X/5v/l/+X/5v/m/+T/4v/j/+X/5P/g/9z/3P/e/+L/6v/3/w4AMABcAIsAvwDtAAwB
FQEGAdsAowBzAEoAHgD1/9n/xv+5/7H/rv+u/7P/vv/J/9L/2v/c/9//4v/j/+X/5f/l
/+b/5v/m/+X/5P/m/+T/5P/l/+n/6v/q/+r/6f/n/+b/5P/l/+b/6v/r/+n/6f/p/+n/
5//m/+b/5v/p/+v/7P/s/+r/6v/q/+r/6//t/+//8f/x//D/7v/t/+//7v/u/+//8P/y
//L/8v/w//D/8f/x//L/9P/2//j/+P/4//f/9v/4//j/+f/7//v//f///wAA/v/+//7/
/v///wEAAwAHAAYABwAHAAUABwAGAAUABQAFAAYABgAGAAQABAACAAIAAQACAAQABgAF
AAQAAgAAAP///v/+//7/AAABAAEAAAD+//v/+P/4//n/+P/4//j/9v/2//T/8//y//L/
8f/v//H/8f/y//L/8f/v/+v/6f/q/+z/7f/u/+3/7v/u/+3/7P/r/+v/6//t/+3/8P/w
/+3/6//o/+f/6P/p/+z/7v/s/+7/7v/t/+3/7f/u/+7/7v/u/+7/8P/v/+3/6//q/+v/
7f/u//D/7v/u/+7/7v/s/+z/7f/t/+//7//w//D/7//t/+v/6v/r/+z/7v/v/+//7//u
/+r/6v/q/+r/6//t/+3/7f/s/+r/6v/q/+r/7P/s/+z/7P/s/+z/6v/q/+j/6P/p/+n/
6//r/+v/7P/q/+v/6//s/+//8P/w//D/8P/u//D/8P/v/+//7//x//T/9P/0//T/8v/z
//X/9f/2//f/9//3//X/9f/z//L/8P/x//H/8f/y//P/8//x/+3/6f/o/+b/5//n/+X/
5P/j/+P/4v/h/9//3//f/9//4v/i/+H/4f/d/93/3v/e/9//3//g/+D/4P/g/93/2//a
/9b/1P/U/9j/4P/m//H/AgAgAEgAewCvAOEABAEVAQgB3QCjAHEARAAWAO//0//A/7f/
sf+s/6r/q/+y/7v/xv/Q/9b/2//e/9v/2v/Z/9j/2P/b/9z/3P/c/9z/2v/a/9v/3P/c
/9v/2v/b/9v/3P/c/9r/2v/d/93/3//f/9//3//f/97/3v/e/97/3//f/97/3//g/+H/
4v/h/+H/4f/h/+T/5P/j/+P/4//i/+L/4//i/+T/5P/k/+b/5v/n/+f/5f/m/+f/6P/p
/+r/6v/q/+z/7P/t/+//7f/v//H/8v/z//T/9f/2//T/9f/2//n/+v/7//v/+f/7//r/
+f/5//f/+P/4//j/+P/4//b/9v/y//L/8//0//X/9v/2//b/9f/0//T/9P/z//P/8v/w
//H/7//t/+7/6//q/+r/6v/q/+r/6P/n/+j/6P/n/+X/5P/j/+P/4v/j/+P/4f/h/9//
4P/g/+D/4f/i/+L/4f/i/+H/4f/h/+D/3//h/+D/4f/h/+D/4f/g/9//4P/g/+D/4v/i
/+H/4f/h/+L/4v/h/+D/3//g/+L/4f/g/+D/3v/f/9//4P/i/+L/4v/i/+L/4v/j/+P/
4v/h/+H/4P/h/+H/4f/i/+D/4P/h/+H/4P/h/+H/3v/i/+D/4P/e/97/3v/e/9//4P/h
/+L/4P/g/97/3v/g/+D/4f/h/+P/4//j/+T/4//j/+L/4v/k/+b/5//o/+b/5P/m/+b/
5//n/+f/6f/q/+r/6v/q/+j/6f/r/+v/7f/v//D/8f/t/+3/6//q/+j/6f/p/+n/6//r
/+r/5//i/9//3//e/9//3//d/9z/2//b/9r/2f/X/9f/1//X/9r/2v/Z/9n/1f/V/9b/
1v/X/9f/2P/Y/9r/2P/X/9X/0v/M/8r/zP/S/9b/3P/n//7/HgBKAH0AtQDlAAQBDQH+
AM8AlwBnADwADADj/8n/uP+v/6f/oP+e/6P/rP+3/8D/yv/S/9X/1P/V/9P/0//T/9T/
1f/W/9b/1v/Y/9b/1v/X/9f/2P/Y/9j/2v/Z/9n/2P/X/9b/2P/X/9n/2f/Z/9n/2//a
/9r/2v/a/9v/2//a/9z/3P/c/9z/2v/b/9z/3f/g/+D/3//f/9//3v/e/9//3v/g/+D/
4P/j/+T/5v/n/+T/5P/k/+T/5//o/+j/6P/o/+j/6f/r/+v/7f/v//D/8v/y//L/8v/w
//H/8v/1//j/+f/5//f/9f/0//P/8//1//b/9v/2//T/9P/y//L/7v/u/+//8P/y//L/
8f/w//H/8P/w//D/7f/t/+z/6v/r/+n/5//o/+b/5P/j/+L/5P/k/+L/4f/e/97/3f/b
/9v/2//c/9z/3v/d/9r/2f/X/9j/2P/Y/9v/3P/c/9v/2P/X/9f/1//X/9f/2v/a/9n/
2f/Y/9n/1//X/9n/2v/Y/9r/2v/Z/9X/1f/W/9b/1v/W/9b/2P/Z/9n/2f/a/9f/1//W
/9b/1//Y/9n/2v/Y/9j/2f/Z/9f/1//Y/9j/2v/Z/9j/2P/X/9b/1v/V/9b/2P/Y/9j/
2P/Y/9f/1v/V/9T/1f/W/9X/1v/U/9T/1f/V/9X/1f/V/9b/1v/X/9f/2P/Y/9j/1//W
/9f/1v/Z/9r/2//b/9v/3f/e/97/3v/e/+D/4f/j/+P/4f/h/+D/3//g/+H/4P/g/9//
3//e/93/3//f/97/2//a/9f/1//W/9L/0f/O/8z/zv/P/8//z//P/8//z//P/9D/0P/P
/8//z//P/9D/0P/P/8//0P/Q/9D/0v/T/9P/0P/K/8T/wP/A/8T/zP/Z/+r/BAAqAFsA
jwDDAOwABQEKAe8AuwCHAFwALgD7/9P/uv+t/6X/oP+i/6f/rP+z/7z/xP/M/8//0v/X
/9n/2f/Z/9r/2f/Y/9b/1P/W/9b/2P/b/9z/3P/b/9r/3P/b/9v/2v/c/9z/3//f/97/
3f/c/9v/3v/e/9//4P/g/+H/4f/g/97/3v/e/97/4P/h/+L/4//j/+L/4P/f/+L/4v/j
/+X/5f/m/+X/5P/m/+b/5//n/+f/6P/p/+r/6f/q/+r/6v/r/+z/7v/x/+//8f/z//T/
9P/0//T/9P/1//f/+f/9//v/+//6//f/+P/4//j/+f/5//r/+v/6//r/+v/4//j/9//4
//r//P/7//r/+P/2//b/9v/3//j/9v/3//f/9v/2//P/8P/w//D/8P/x//L/8f/w/+3/
6//r/+z/7P/r/+r/6f/p/+j/6v/p/+b/5f/m/+j/6f/q/+r/6v/p/+f/6f/p/+r/6//p
/+n/7P/s/+z/6//p/+n/6v/r/+7/8P/w//L/8v/x//D/8f/z//T/8v/y//L/9P/2//X/
9P/0//T/9f/1//b/9f/0//P/8v/z//T/9v/3//b/9f/1//T/9P/z//L/8v/z//T/9v/3
//T/8//z//T/9v/2//b/9v/0//T/9P/0//T/9P/y//L/9P/0//X/9f/z//P/8//0//f/
+f/6//z//P/8//v/+v/8//r//P/8/////////wEAAAAAAAAAAAABAAMABgAHAAwADwAR
ABMAFQAXABcAGAAaABsAGwAbABkAFwAUAA8ADgANAA8AEAANAA0ACwAKAAkACQAIAAcA
CQAJAAkACQAIAAgABwAHAAgACQALAAwACwALAAwADAAOABAAEQATABAACgAGAAYACgAQ
ABgAKwBGAG4AoADXAAkBMwFKAUsBLgH5AMUAmwBuAD4AFwD//+7/4//f/+D/5v/t//j/
AwAMABAAEgAVABYAFwAZABkAGQAaAB0AHgAeAB4AIQAgACEAIwAnACgAKAAoACoAKQAp
ACgAKQAqAC4ALwAvAC8ALwAvADEAMAAwADAAMwA1ADYANgA1ADQAMwAyADMANQA3ADkA
OAA4ADcANwA3ADYANgA3ADoAPAA8ADwAOwA6ADoAOQA6ADwAPgBAAD8AQABAAEAAQABA
AEEAQwBDAEUARwBIAEgASABIAEgASgBLAEwATwBPAE8ATgBLAE0ATABLAEsASwBMAEwA
TABLAEoARwBGAEUARgBIAEoASABIAEcARgBFAEQARABEAEQARQBFAEQAQgA/ADwAPAA9
ADwAPAA8ADoAOgA4ADcANAA0ADMAMQAzADMANAA0ADIAMQAuAC0ALwAwADAAMAAvADAA
MAAvAC4ALQAtAC0ALwAvADIAMgAvAC0AKgApACsAKwAtAC4ALQAuAC0AKwApACkAKgAq
ACoAKgAqACwAKgApACgAKAAqACsAKwAsACoAKgAqACoAJgAmACcAJwApACkAKgAqACgA
JwAmACYAKAAoACkAKQAqACcAJQAkACQAJAAkACQAJgAmACYAJgAlACQAIQAgACEAIgAk
ACUAIwAjACMAJAAkACUAJQAmACcAKAAoACgAJwAkACUAJAAnACcAJwApACgAKAAoACgA
KAApACsAKwAsAC0ALQAtACkAKQAnACYAJgAnACcAJwAlACUAJAAhAB4AGwAbABoAGQAZ
ABcAFgATABMAEgARABEAEQARABEAEAAQAA8ADwAPAA8AEAAQABMAEwAUABQAEAAQAA0A
CwAIAAQAAgAGAAoADgAWACUAQABoAJgAzQADAS0BRAFDASQB6wC1AIkAXAAwAA0A9//m
/93/1//W/9j/3//q//f/AAAGAAoACwAKAAsACQAJAAkACgALAAwADAAMAAoACAAIAAkA
CwAMAAwADAAMAAsACwAKAAoACgANAA0ADwAPAA8ADwANAAwADAAMAA0ADwAQABAADgAO
AA4ADgAMAA0ADgAPABAAEAAPAA8ADQAMAAwADQAQABIAEgASABIAEgATABMAEwAUABUA
FgAXABgAGAAYABYAFgAXABkAGQAbAB0AHgAcABwAHAAcABwAHQAeACEAIAAhACEAHwAd
ABwAGwAbABsAHAAcABwAHAAcABoAGgAWABYAFwAYABoAGgAZABgAFwAWABYAFgAUABUA
FQAUABYAEwAQABAADQAMAAwADAAMAAwACgAJAAgACAAHAAUABgAHAAkACgAKAAkABgAF
AAUABgAGAAYABwAIAAgABwAEAAMAAwADAAUABQAIAAgACAAHAAUABQADAAMABQAGAAYA
CAAIAAcAAwADAAQABAAEAAQABAAGAAYABQAEAAQABAAFAAUABgAIAAgACAAIAAUABAAE
AAMAAwADAAQABAAEAAMAAgACAAAAAAABAAEABAAFAAUABAACAAAAAAAAAAAAAgACAAIA
AgAAAAAA/v/+/wAAAAABAAEAAwADAAMABAADAAMAAgACAAMABAAEAAQABAACAAQABAAD
AAMAAwAFAAgACAAIAAgABgAHAAkACQAMAA0ADQANAAkACQAHAAYABgAHAAcABwAHAAcA
BgADAP7/+//7//r/+f/5//f/9v/1//X/9P/z//P/8//z//P/9P/0//P/8//x//H/8v/y
//P/8//0//T/9P/y//H/7//s/+j/5v/o/+7/9P/8/wkAIABEAHIApwDdAAkBJAElAQoB
1QCdAG8AQgAWAPX/3f/Q/8n/wf++/77/xf/M/9f/4v/q/+7/7//w/+//7f/t/+3/7v/x
//L/8v/y//D/7v/u/+//8f/y//L/8v/0//P/8//y//H/8P/y//H/8//z//P/8//z//L/
8v/y//H/8//0//T/9v/2//b/9v/1//X/9f/1//f/+P/4//n/+f/4//j/+f/6//z//P/8
//z//P/9//3//P/8//z//P/+/wAAAQACAAIAAgADAAUAAwAFAAcACAAKAAoACgAKAAoA
CwAMAA8ADgAPAA8ADQANAAwACwALAAkACgAKAAoADAAMAAoACgAGAAYABwAIAAkACgAK
AAoACQAIAAgACAAGAAcABwAGAAgABQACAAIAAAD+//3//P/+//7//P/7//r/+v/5//f/
9//3//j/+P/6//n/9v/1//P/9P/0//T/9f/2//b/9f/0//P/8//z//P/8//2//b/9f/1
//T/9f/z//P/9f/2//T/9v/2//X/8//z//T/9P/0//T/9P/2//b/9f/0//T/8v/z//P/
9P/2//b/9v/2//L/8v/z//P/8//z//T/9P/1//X/9f/2//X/9P/0//P/9v/3//f/9P/2
//T/8v/y//L/8v/z//T/9f/2//b/9v/0//T/8v/y//P/8//1//X/9f/2//X/9f/0//T/
9//4//j/+P/4//b/+P/4//n/+f/5//v//v/+//7//v/9//3//v/9/wAAAQABAAEA////
//3//P/8//3//f/9///////+//v/9v/z//P/8v/z//P/8f/w/+3/7f/s/+v/6//r/+v/
6//s/+z/6//r/+n/6f/q/+r/6//r/+z/7P/u/+z/6//p/+b/4v/g/+D/5P/q//L/+/8M
ACoAUgCFALsA7QASASEBFgHtALEAfQBSACQA/f/h/9D/xf+9/7j/tv+7/8D/yf/U/97/
5P/p/+r/6f/n/+f/5//o/+v/7P/s/+z/7P/q/+r/6//r/+z/7P/s/+7/7f/t/+z/6v/q
/+3/7f/v/+//7//v/+//7v/u/+7/7f/v//D/8P/y//L/8v/y//D/8f/y//P/9v/2//X/
9f/1//T/9P/1//T/9v/2//b/+P/4//n/+f/3//j/+f/6//v//P/8//z//v/+////AQD/
/wEAAwAEAAUABgAHAAgABgAHAAgACwAMAA0ADQALAAsACgAJAAkACQAKAAoACgAMAAwA
CgAKAAcABgAGAAYABwAIAAgACAAHAAYABgAGAAQABQAFAAQABgADAAAAAAD+//z/+//6
//z//P/6//n/+P/4//f/9f/1//X/9v/2//f/9//1//X/8//0//T/9P/1//b/9v/1//T/
8//z//P/8//z//b/9v/1//X/9P/1//T/8//0//T/9P/2//b/9f/z//P/9P/0//L/8v/y
//T/9//3//f/+P/3//f/9v/2//j/+P/4//j/9v/2//f/9//3//f/+P/4//n/+f/5//r/
9//2//b/9f/4//n/+//8//v/+v/5//j/+P/4//j/+P/5//r/+f/6//n/+P/4//f/+P/5
//r//P/6//v/+//8//v//P/8//z////+/wEAAgACAAEAAAABAAMABAAFAAYABgAHAAkA
CQAIAAkACQAJAAkACQAHAAYABAAFAAUABQAHAAcABgADAP7/+//7//r/9//3//X/9P/0
//X/9f/1//P/8//z//P/9v/2//X/9f/z//P/9P/0//P/8//0//T/+P/2//f/9f/u/+j/
6P/q//D/+P8CABMALABSAIIAtwDpABMBKgEpAQoB0wCdAHEARAAWAPP/3//S/8v/x//G
/8j/zf/U/93/5P/s//T/9//4//n/9//3//f/+P/3//j/+P/4//n/+P/5//v/+v/6//n/
+P/5//n/+v/6//j/+P/7//v/+f/5//n/+f/8//z//f/+//z//f/9//z//v/+//7//v/+
////AAABAAEAAAD+//3/AAAAAAEAAwADAAQAAwACAAQABAAFAAUAAwAEAAUABgAFAAYA
CAAKAA==
         </WaveFormData>
      </LeadData>
      <LeadData>
         <LeadByteCountTotal>10000</LeadByteCountTotal>
         <LeadTimeOffset>0</LeadTimeOffset>
         <LeadSampleCountTotal>5000</LeadSampleCountTotal>
         <LeadAmplitudeUnitsPerBit>4.88</LeadAmplitudeUnitsPerBit>
         <LeadAmplitudeUnits>��V</LeadAmplitudeUnits>
         <LeadHighLimit>2147483647</LeadHighLimit>
         <LeadLowLimit>268435456</LeadLowLimit>
         <LeadID>V6</LeadID>
         <LeadOffsetFirstSample>0</LeadOffsetFirstSample>
         <FirstSampleBaseline>0</FirstSampleBaseline>
         <LeadSampleSize>2</LeadSampleSize>
         <LeadOff>FALSE</LeadOff>
         <BaselineSway>FALSE</BaselineSway>
         <ExcessiveACNoise>FALSE</ExcessiveACNoise>
         <MuscleNoise>FALSE</MuscleNoise>
         <LeadDataCRC32>1952471093</LeadDataCRC32>
         <WaveFormData>
BgAGAAYABgAFAAYABgAHAAgACAAHAAYABAACAAEAAAACAAQABgAIAAMAAAD9//r/+//7
//v/+//4//j/+P/3//P/8f/w/+//8P/x//L/8//z//L/8v/y/+//7//v//D/8v/y//L/
8f/u/+7/6//p/+j/5P/n/+j/6v/u//n/CgAoAFAAfACmAMUA2QDcAMsApQCBAGgATwAw
ABYAAADw/+P/2//X/9f/2v/d/+T/7P/v/+//8P/w//D/7//u/+7/7//x//P/9P/z//L/
8f/w//L/8f/x//L/8//z//P/8//y//L/8v/y//L/8//z//T/8v/x//H/8f/0//T/9P/3
//f/9//3//b/8v/0//T/9P/1//f/+f/7//n/+f/4//j/+f/6//v/+//7//v//P/8////
AAAAAAEA//8BAAIABAAGAAYABgAHAAgACAAJAAoACgAMAAwADAAMAAwADAAOABEAEwAU
ABQAEwATABMAEwASABIAEwATABEAEgASABEAEQARABEAEgARABEAEQARAA8ADQANAAsA
DAAMAAwADQAPAA0ADAALAAgABgAFAAQABQAGAAcABwAGAAQAAgAAAP////////////8A
AAAA/v/+//7//v/+//z//P/8//z//v/+//7//f/6//r/+v/8//z//P/8//v/+//7//z/
/P/8//z//f/+//z/+//7//v/+//7//v//P/9//7///8AAP7//f/8//z/////////AAD+
//3//f/9//r/+f/5//r/+v/6//n/+P/4//b/9v/2//b/9v/3//j/9v/0//T/9P/1//b/
9//4//j/9v/2//T/9P/0//T/9f/3//j/+f/3//f/9v/2//T/9P/0//T/9f/1//b/9v/0
//T/9P/1//b/9//3//f/+f/5//n/+f/6//r/+v/7//3//v/+//7//f/8//z//P/9////
AQACAAEAAAD///7//P/8//z//P/+//7//P/6//b/9P/y//H/8v/x//D/8P/x//H/8f/x
//D/7//u/+3/7f/t/+3/7P/s/+z/6//r/+v/7P/s/+z/7v/r/+r/5v/j/9//3P/a/93/
3v/i/+r/9/8KACYATAB2AKAAvwDRANYAvwCXAHUAXgBBACQACgD2/+b/2//V/9P/0f/S
/9f/3v/i/+f/6//s/+z/6//p/+f/5v/m/+f/6P/o/+f/5v/l/+T/5v/l/+X/5v/p/+n/
6f/p/+j/6P/o/+j/5v/n/+f/6P/q/+n/6f/p/+j/6P/o/+v/7f/t/+3/7P/o/+r/6v/q
/+r/6//s/+3/6//r/+r/6v/t/+7/7//v//D/8f/z//T/9P/0//P/8//z//X/9v/4//j/
+P/4//n/+P/4//n/+v/8//7//v/+//7//v/+/wAA//8BAAIAAgABAAEAAQABAAEAAgAE
AAUAAwAEAAQAAwABAAEAAQACAAMAAwADAAMAAwABAAEA///9//z/+//7//z/+//7//v/
+P/2//X/9P/0//T/9P/z//P/8v/x//D/7//v/+//7//v//D/8P/u/+3/7P/r/+r/6//s
/+3/7v/u/+7/7v/t/+z/7P/s/+7/7P/s/+z/6//p/+n/6v/q/+r/6v/r/+z/6v/p/+n/
6f/q/+v/7P/u/+7/7v/u/+7/7v/t/+z/7P/t/+3/7f/u/+z/6//r/+v/7P/r/+v/7P/t
/+7/7v/u/+7/7P/s/+z/7v/u/+//8P/w/+7/7v/u/+3/7P/r/+r/7P/s/+z/7P/s/+r/
6v/q/+r/6v/s/+3/7f/t/+r/6f/n/+b/5v/m/+b/5v/n/+f/6P/o/+j/6P/o/+n/7P/t
/+3/7f/r/+v/6//r/+7/7v/u/+//8P/w/+//7v/t/+z/7P/s/+//8f/z//T/8v/w/+7/
7P/s/+z/7P/s/+7/7v/s/+r/6P/m/+T/4//i/+H/4P/g/97/3f/c/9v/3f/d/93/3f/b
/9v/2//a/9r/2v/Z/9n/2f/a/9r/2v/a/9f/1v/W/9P/0f/M/8r/y//O/9L/2v/n//7/
HgBGAHAAlgCzAL8AugCdAHcAWQBAACUACgD0/+L/0v/H/7//vf+//8T/yf/M/9T/1//X
/9b/1v/Y/9f/1v/W/9T/1f/W/9b/1P/U/9T/1P/W/9X/1f/W/9X/1f/V/9X/1P/U/9T/
1P/W/9f/1//Y/9f/1f/U/9P/1P/U/9T/1//X/9f/1//W/9L/1P/U/9T/1v/X/9j/2f/X
/9f/1v/W/9n/2v/b/9v/2f/Z/9r/2v/Z/9r/2v/b/9v/3f/e/+D/3v/e/97/3//g/+D/
4f/i/+L/5P/k/+T/5P/k/+T/5v/l/+f/6P/o/+n/6f/p/+n/6P/o/+n/6f/p/+r/6v/p
/+f/5//n/+j/6f/p/+n/6f/p/+f/5//l/+T/5P/k/+X/5f/j/+L/4f/e/9z/2//a/9v/
3P/d/93/3P/a/9j/1v/X/9f/1//X/9X/1v/W/9T/1P/U/9T/1P/W/9b/1v/W/9X/1P/T
/9H/0f/S/9P/1v/U/9T/1P/T/9H/0f/S/9L/1P/U/9X/1v/U/9P/0//T/9X/1f/V/9b/
1P/U/9T/1P/U/9P/0v/S/9X/1f/V/9b/1f/T/9L/0f/R/9H/0v/U/9X/1v/W/9b/1f/S
/9H/0P/R/9L/1P/W/9X/0v/R/9D/0f/S/9P/1P/U/9T/1P/U/9L/0v/S/9H/0//U/9P/
0//S/9D/0P/Q/9D/0v/T/9P/0//R/9H/0P/Q/9D/0P/Q/9D/0f/R/9L/0v/Q/9D/0P/R
/9T/1f/V/9X/1f/V/9X/1f/W/9b/1v/X/9n/2v/a/9r/2P/Y/9n/2v/c/93/3v/e/93/
3P/b/9r/2P/Y/9j/2P/a/9r/2P/W/9L/0P/O/83/zv/N/8z/zP/O/83/zP/L/8v/y//L
/8v/yf/J/8n/yP/I/8j/x//H/8n/yv/K/8r/yv/J/8j/xv/B/73/uv++/8P/yP/Q/9z/
8f8QADYAYACEAKAArQCnAIwAZQBFACsADgDz/97/zv/C/7r/s/+v/7H/s/+6/8H/xv/I
/8v/zf/M/8r/yv/J/8j/yP/I/8n/yv/K/8r/yv/K/8r/yv/J/8n/yv/N/83/zf/N/8z/
zP/M/8z/zv/P/8//0P/Q/8//z//P/87/zv/O/9H/0f/R/9H/0P/O/9D/0P/Q/9L/0//U
/9X/1f/V/9T/1P/T/9T/1f/V/9f/1//Y/9j/2f/a/9r/2//d/9//4P/i/+L/4v/i/+P/
5P/k/+X/5v/o/+r/6v/q/+j/6P/o/+r/6//t/+7/7v/t/+3/7f/t/+z/7P/t/+3/7f/u
/+7/7f/r/+v/6//s/+3/7f/t/+3/7//t/+3/6//q/+r/6v/r/+v/6f/o/+f/5P/i/+H/
4P/g/+D/4P/f/9//3v/d/9z/3f/d/93/3f/b/9z/3P/a/9r/2v/a/9r/3P/c/9z/3P/c
/9z/3P/b/9r/2v/a/9z/3P/c/9z/2//Z/9n/2v/a/9z/3P/d/97/3v/d/93/3f/b/9v/
2//c/9z/3P/c/9z/3v/d/9z/3P/f/9//3//g/+D/3//f/9//3v/d/93/3v/f/+D/4P/g
/97/3P/c/9z/3v/e/9//4P/g/97/3v/e/97/3v/e/97/4P/g/+D/4P/e/97/3v/d/+H/
4v/i/+D/4P/g/+D/3//f/97/3f/e/9//3//g/97/3v/e/97/4f/h/+L/4v/j/+T/5f/n
/+f/5//m/+X/5//n/+f/5//m/+b/5v/n/+n/6v/q/+r/6//s/+7/8P/u/+//8P/w//H/
8P/v/+7/7P/s/+z/7P/s/+z/6v/o/+j/5v/k/+P/4P/f/97/3v/f/9//3//f/93/3f/d
/93/3f/d/93/3P/e/97/3f/d/9z/3P/b/9r/3P/b/9z/3P/Z/9X/0P/Q/9P/2P/e/+j/
9/8QADAAVgB8AJ4AuQDBALQAkwBtAE8ANgAZAP7/6v/a/9L/y//H/8f/x//K/8//1P/W
/9n/3f/e/+D/4v/h/+D/4P/d/93/3f/c/93/3v/f/+D/4v/h/+H/4v/j/+P/4//j/+T/
5P/k/+T/4v/j/+P/5P/l/+X/5v/n/+b/5v/m/+n/5//n/+f/5v/l/+j/6f/q/+n/6f/p
/+n/7P/t/+3/7v/t/+7/7//v/+//7//w//D/8f/y//L/8//y//P/8//0//X/9v/3//n/
+v/6//v//P/8//7//v/+////AAABAAQABAAFAAUABAAEAAUABgAHAAQABAAFAAUABQAG
AAYABQAFAAUABQAGAAYABQAEAAMABgAFAAYABQAEAAQABAAFAAMAAQAAAP//AAD+//3/
/P/7//r/+f/3//j/+P/4//j/9f/1//X/9f/1//b/9v/0//b/9v/2//b/9f/0//P/8v/z
//T/9f/1//T/9P/0//b/9v/2//b/9f/1//X/9v/2//T/9P/1//b/+P/3//f/9//1//X/
9f/2//b/9v/2//b/+P/3//b/9v/1//X/9f/2//j/9//3//f/+P/3//f/+P/3//j/+P/4
//r/+P/4//j/9//2//b/9v/3//b/9//4//j/+P/4//j/+P/4//j/+P/3//j/+f/5//n/
+P/4//j/+P/4//r/+//7//v/+v/5//f/9v/3//j/+f/6//v/+//8//z//P/8//z//f/+
//////////3//f/9//3///8AAAEAAwAEAAQAAwACAAMABAAGAAgABgAHAAgACAAFAAQA
AwACAAQABAAEAAQAAgACAAAA/v/+//z/+v/5//r/+f/4//j/9//1//P/8f/y//P/9P/1
//P/8//z//L/9P/0//P/8//1//b/9v/2//L/8f/y//L/8f/t/+r/6v/v//L/9v/+/w0A
KABMAHQAmgC8ANMA1QDGAKEAewBfAEgALwAYAAQA9v/q/+H/3f/b/93/4v/p//D/9P/1
//X/9P/0//T/8//y//L/9P/1//b/9v/0//T/9P/0//X/9f/2//j/+P/3//b/9f/2//b/
9v/2//j/+f/5//r/+P/3//f/9//4//j/+P/7//v/+//7//r/+v/8//z//P/8//3//v//
//7//f/7//r//f/+////////////AAAAAAEAAgACAAMABQAHAAgACgAIAAgACAAJAAoA
CgALAAwADQAOAA0ADAANAA4ADwASABMAFQAWABYAFAATABIAEQARABIAFAAVABQAFAAT
ABEAEAARABIAFAATABMAEwATABMAEQARAA8AEAAQABAAEQARAA8ADgANAAwACgAJAAgA
CAAIAAgABwAGAAQAAgAAAAAAAQACAAMAAQACAAIAAAAAAAAAAAAAAAAAAAAAAAAA/v/+
//7//f/9//7///8CAAAAAAAAAP///////wAAAAAAAAAAAQACAAEA///+//3//v///wAA
AgAAAAAAAAAAAAAA///+//7/AQABAAEAAgABAP///v/9//3//f/+/wAAAAAAAP///v8A
AP7//v/+/wAAAAABAAIAAQD+//3//P/9//7///8AAAAAAAD+//7//v/+//7//v/+//z/
/f/9//3/+//7//r/+v/7//z//f/+//3//f/+//7/AAAAAAAAAQACAAMAAwADAAEAAQAB
AAEAAwAEAAUABwAHAAgACAAIAAoACgALAAwADAANAA4ADgALAAoACQAIAAkACgALAAwA
CwAKAAcABAAEAAIAAAD///7//f/8//z/+v/5//j/9//5//n/+f/5//f/9//3//b/+P/4
//f/9//3//j/+P/4//j/9//2//j/9//z/+7/7v/v//L/9P/8/wsAJABGAGwAlAC4ANEA
2QDSALMAiwBtAFYAPQAiAAwA/P/u/+X/3//d/9//5v/t//T/+P/5//n/+v/6//z/+//6
//r/+P/5//r/+v/4//j/+P/4//v/+//8//7//v/9//z/+//8//z//P/8//z//f/9//7/
/f/7//r/+f/7//z//f8BAP////////7///8CAAMABAACAAMABAAFAAQAAwABAAAAAwAE
AAUABQADAAMABAAEAAcACAAIAAkACQALAAwADgAMAAwADAANABAAEAARABIAEgAUABQA
FAAWABYAFgAYABcAGQAaABoAGwAbABsAGwAcABwAHQAdABwAHAAbABkAGAAZABoAHAAc
ABsAGgAZABkAFwAXABUAFQAWABcAGQAYABUAEwARABIAEAAPAA4ADgAOAA4ADQALAAoA
CQAIAAkACQAJAAkACAAIAAcABAAGAAYABgAGAAgACAAIAAgABgAGAAYABQAFAAYABwAK
AAcABgAFAAMAAwADAAQABAAFAAYACAAKAAgABwAHAAcACAAJAAoADAALAAoACQAIAAoA
CQAIAAgACQAJAAkACgAIAAcABwAHAAcABwAIAAoACgAKAAkACAAKAAgACAAIAAgACAAJ
AAoACAAGAAYABgAIAAoACgAKAAgACAAIAAgACAAJAAkACQAJAAkACAAIAAYABgAGAAYA
CQAJAAoACgAIAAgACAAJAAwADQANAA0ADQANAA0ADQAOAA4ADgAPABMAFAAUABQAEgAS
ABMAFAAWABcAGAAYABcAFgAVABQAEgASABIAEgAUABQAEgAQAA0ACgAHAAUABgAFAAQA
BAAGAAUABAADAAEAAQABAAEAAwADAAMAAgAAAAAA/////wEAAgACAAIAAgABAAAA/v/7
//n/9P/0//n//P8AAAgAEwAoAEYAbACUALoA1wDnAOIAwwCZAHcAXgBBACgAFAAEAPj/
8f/r/+f/5//q//H/9v/8////AwAEAAIAAQD///3//P/+////AAAAAAIAAgACAAIAAAD/
////AAADAAMAAwADAAIAAgACAAIAAgADAAMABAAEAAMAAwADAAIAAgACAAUABwAHAAcA
BgAEAAYABgAGAAYABwAIAAkACQAJAAgACAAJAAoACwALAAwADQAPABAAEAAQAA8ADwAN
AA8AEAASABQAFAAUABUAFAAUABUAFgAaABwAHAAcABwAHAAcAB4AHQAfACAAIAAhACEA
IQAhAB4AHgAfAB8AHwAgACAAHwAdAB0AHQAeACEAIQAhACEAHwAdAB0AGwAaABoAGgAb
ABsAGQAYABcAFgAUABMAEgASABIAEgARABEAEAAPAA4ADQANAA0ADQANAA4ADgAMAAwA
DAAMAAwADgAOAA4ADgAOAA4ADgANAAoACgAKAAwADgAOAA4ADQAJAAkACgAKAAoACgAL
AAwADgANAA0ADQAMAAsACgAKAAwADAAMAAwADAALAAoACgANAA0ADQAOAA4ADQANAA0A
DAALAAsADAANAA4ADgAOAAwACgAKAAoACgAKAAsADAAOAAwADAAKAAoACgAKAAsADQAO
AA8ADwAPAA4ADgAMAAwADAAMAA4ADwARABIAEQAQAA8ADwASABMAEwATABMAEwATABMA
FgAWABYAFwAZABoAGgAaABgAGAAZABoAHAAdAB4AHgAdABwAGwAaABgAGAAYABgAGgAa
ABgAFgASABAADgANAA4ADQAMAAwADAALAAoACQAJAAkACQAJAAsACwALAAoACQAIAAYA
BQAHAAgACAAIAAoACQAGAAIA/f/5//b/+v/9/wAAAgAGABcAMgBSAHgAogDIAOMA7wDk
AMMAmwB9AGIARQAqABYACAD+//P/6//p/+n/7v/z//r/AAADAAUABgAGAAUAAwABAAAA
AAABAAIAAgAEAAQABAAEAAIAAQABAAIABQAFAAUABQACAAIAAgACAAIAAwADAAQABgAF
AAUABQAFAAQAAwAFAAYABwAIAAgABAAGAAYABgAIAAkACgALAAsACwAKAAoACQAKAAsA
CwAMAA0ADwAQABAAEAAPAA8ADwARABIAFAAUABQAFAAVABgAGAAZABoAHAAeAB4AHgAe
AB4AHgAgACEAIwAkACQAIQAhACEAIQAhACIAJAAlACMAJAAkACMAHwAfAB8AIAAhACEA
IQAhACMAIQAhAB8AHQAcABsAGwAZABcAFgAVABQAEgARABAAEgASABIAEQAPAA4ADQAM
AAkACQAJAAkACwAMAAwACgAJAAgABwAGAAgACAAIAAgABgAGAAYABQAEAAQABAAGAAQA
BAAEAAMAAQABAAIAAgAAAAAAAQACAAEA///+//3//f/9//3//v///wAAAQACAAEA///9
//z//f/9//3//v8AAP///////wAA/////wAAAAAAAP///v/8//r/+v/6//z//P/+//7/
/v/+//v/+//6//n/+//7//r/+v/6//r/+v/6//n/+f/6//r/+v/6//r/+//5//n/+P/3
//f/9//3//f/+P/4//j/+f/6//r/+f/4//r/+v/7//z/+//7//v/+v/7//r/+f/4//b/
9v/2//b/9v/2//T/8v/y//D/7v/t/+v/6f/n/+b/5//n/+f/5//l/+X/5f/l/+T/4//i
/+D/4v/i/+H/4f/f/+D/4P/g/97/4f/i/+D/3f/Z/9T/zv/N/9D/1P/Y/+P/9v8UADoA
YgCIAKcAuwDEALMAjQBrAFIANwAWAPr/5P/W/8v/xf/B/8P/xv/J/8z/0P/V/9X/1P/Y
/9j/1//W/9b/1f/V/9X/1P/W/9b/1v/W/9b/1f/V/9b/1f/V/9X/1f/V/9b/1//Y/9b/
1//X/9j/2v/Z/9n/2f/a/9r/2v/d/9z/2//a/9j/1//a/9v/3P/b/9v/2//b/93/3f/c
/9z/3f/e/9//3//f/9//4P/g/+H/4v/i/+P/4f/j/+T/5v/m/+b/5v/n/+j/6P/p/+r/
7P/u/+7/7v/v//D/8f/0//L/8//z//L/8//z//P/8//0//T/9f/1//P/9P/0//P/8v/z
//T/9v/0//P/8v/x//P/8f/x/+//8P/w//D/8f/w/+3/6//p/+n/6P/o/+j/5v/m/+b/
5f/n/+b/5f/k/+H/4f/h/+H/3//g/+D/3v/f/+D/4f/i/+D/4P/g/+D/3v/e/97/3f/d
/97/3//i/+H/4P/f/93/3P/d/9//4P/f/97/3v/e/97/3f/d/93/3f/d/93/3v/e/97/
3v/e/+D/3//e/97/3f/d/93/3v/g/9//3//f/+D/3//f/+D/4P/g/9//3v/f/97/3//g
/+D/3v/f/97/4P/g/+D/4P/g/+H/4f/h/9//3//e/97/4P/g/+D/4P/f/9//4P/g/+H/
4v/j/+X/5P/l/+X/5f/l/+X/5f/l/+j/6P/o/+n/6f/q/+r/6v/s/+z/7f/u/+z/7f/u
/+7/7f/s/+v/6v/s/+z/7P/s/+r/6v/o/+b/5f/k/+P/4//g/9//3v/e/97/3f/c/9v/
3f/d/93/3f/b/9v/2//a/9z/3P/b/9v/2//c/9z/3P/a/9n/2P/a/9n/0//O/87/0f/U
/9j/4v/1/xIAOgBiAIoAqgC/AMMAsACJAGcATwA0ABUA/P/q/9r/zv/F/8P/xf/J/9D/
1//a/9z/3//f/97/4P/e/93/3P/c/9z/3f/e/97/3v/e/97/3v/f/9//4P/i/+L/4f/g
/9//3//g/+H/4v/i/+P/4//k/+L/4f/h/+H/5P/k/+T/5//m/+X/5P/i/+H/5P/l/+b/
5v/n/+j/6f/n/+f/5v/m/+n/6v/r/+v/6//r/+z/7P/t/+7/7v/v/+//8f/y//T/8//y
//H/8f/z//T/9v/4//n/+v/5//j/+v/6//r//P/7//3//v/+//v/+//7//v//P/8//3/
/f/7//z//P/7//v/+//7//z/+//7//v/+//5//f/9//1//X/9v/3//n/9v/z//H/7//v
/+7/7v/u//D/8P/w/+//7v/s/+r/6P/p/+n/6f/p/+f/6P/o/+b/6P/o/+j/6P/o/+j/
6P/o/+j/6P/o/+f/5//o/+n/7P/r/+r/6f/n/+f/5//o/+j/6P/o/+n/6v/o/+f/5//n
/+n/6f/p/+r/6P/o/+j/6P/q/+n/6P/o/+v/6//r/+z/6//p/+j/5//n/+f/6P/q/+n/
6v/q/+r/7P/q/+r/6v/s/+r/6f/o/+j/6P/o/+j/6v/r/+v/6//p/+n/6P/o/+r/6v/q
/+r/6//r/+z/7P/s/+z/7P/t/+7/7//v/+//7//v/+//7//w//D/8P/x//P/9P/0//T/
9P/0//X/9v/4//n/+v/6//f/9v/1//T/9P/0//T/9P/0//T/8v/w/+7/7P/q/+n/6P/n
/+b/5v/k/+P/4v/h/+H/4f/h/+H/4//j/+P/4v/g/+D/3//f/+D/4v/j/+T/5P/j/+D/
3P/Z/9X/1v/Y/9n/3P/e/+j/+/8YAD4AZgCQALAAwwDJALYAjQBlAEsAMAATAPz/7P/e
/9T/zf/J/8f/y//S/9n/3v/i/+X/5f/m/+T/5P/j/+L/4v/k/+X/5v/m/+X/5P/j/+L/
5P/j/+P/5P/l/+X/5f/l/+T/5P/k/+T/5v/n/+f/6P/m/+X/5f/l/+b/5v/m/+n/5//n
/+f/5v/m/+j/6P/o/+j/6f/q/+v/6f/p/+j/6P/p/+r/6//r/+3/7f/u/+7/7f/u/+7/
7//x//P/9P/2//X/9P/z//P/9v/2//f/+P/6//z//P/8//z//P/8//7///8BAAIAAgAB
AAEAAQABAAAAAAABAAEAAQACAAIAAQD///////8AAAEAAQABAAEAAQD//////f/8//z/
/P/9//3/+//6//n/+v/4//f/9v/0//T/9P/z//P/8v/x//D/8f/x//H/8f/v//D/8P/u
/+7/7v/u/+7/8P/w//D/8P/u/+7/7v/t/+7/7v/u//D/8P/w//D/7//t/+3/7v/u/+//
8P/y//T/8//x//D/7//t/+3/7f/u//D/8P/w//D/8v/x//D/8P/z//P/8//0//P/8f/w
/+//8P/v/+//8P/x//L/8v/y//D/7v/u/+7/8v/0//P/8v/y//H/8P/v/+7/7v/v/+//
7//x//H/8P/w//D/8P/w//D/8//z//T/9P/y//L/8v/z//b/9//3//f/9//3//f/9//2
//b/9v/3//n/+v/6//r/+v/6//v//P/+////AAAAAP3//P/7//r/+v/6//r/+v/6//r/
+P/2//L/8P/u/+3/7v/t/+z/7P/s/+v/6v/p/+n/6f/p/+n/6//r/+v/6v/p/+j/5v/l
/+f/6P/o/+j/6v/p/+b/5P/h/93/3P/c/+H/5v/q//D/AQAaAD4AZgCOALIAxwDNALwA
lQBtAFEANgAbAAQA9P/o/97/1//T/9H/0//W/93/5P/o/+v/6//s/+z/6//p/+f/5v/o
/+n/6v/q/+r/6v/q/+r/6v/p/+n/6v/r/+v/6//r/+j/6P/o/+j/6v/r/+v/7P/u/+3/
7f/t/+z/7P/s/+//7//v/+//7v/s/+7/7v/u//D/8f/y//P/8//z//L/8v/x//L/8//z
//X/9f/2//b/9v/2//X/9f/1//f/+P/6//r/+v/6//v//P/8//3//v8AAAIAAgACAAIA
AgACAAQAAwAFAAYABgAHAAcABwAHAAQABAAFAAUABwAIAAgABwAFAAUABQAGAAcABwAH
AAcABwAFAAUAAwACAAIAAgADAAMAAQAAAP///v/8//v/+v/6//r/+v/5//n/+P/3//b/
8//z//P/8//1//b/9v/0//L/8v/y//L/9P/0//T/9P/0//T/9P/z//L/8v/y//T/9P/0
//T/8//x//H/8v/y//L/8v/z//T/9P/z//P/8//z//P/8//0//T/9P/0//T/9P/z//L/
8v/z//P/8//0//L/8f/x//H/8v/x//H/8v/z//T/9P/0//T/8v/y//L/8v/y//P/9P/0
//L/8v/y//L/8v/y//P/8//z//P/8//y//L/8v/y//L/8v/z//P/9P/0//L/8v/y//P/
9v/3//f/9//1//X/9f/1//j/+P/4//n/+//8//z//P/7//r/+v/6//v//f///wAA///+
//3//P/8//z//P/8//7//v/8//r/9//0//H/7//w/+//7v/u/+z/6//q/+n/5//n/+f/
5//p/+n/6f/o/+j/6P/n/+f/6f/q/+r/6v/q/+n/6P/k/+P/3//c/9z/3//i/+b/7P/1
/woAKABOAHgAoAC9AM0AyACrAIEAXwBGACkADgD8/+7/4v/Z/9H/z//P/9L/1//c/+L/
5//p/+r/6v/o/+f/5v/m/+j/6f/q/+r/6P/o/+j/6P/m/+X/5f/m/+n/6f/p/+n/5v/m
/+b/5v/o/+n/6f/q/+r/6f/p/+n/6P/o/+j/6//t/+3/7f/s/+r/7P/s/+z/7P/t/+7/
7//v/+//7v/u/+3/7v/v/+//8f/x//L/8v/x//L/8v/z//H/8//0//b/9v/2//b/9//4
//j/+f/6//z//v/+//7//v/+//7/AAABAAMABAAEAAMAAwADAAMAAAAAAAEAAQADAAQA
BAADAAEAAQABAAIAAQABAAEAAQABAP/////9//z//P/8//3//f/7//r/+f/2//T/8//y
//T/9P/0//P/8//y//H/8P/v/+//7//v/+//8P/w/+7/7P/s/+z/7P/u/+7/7v/u/+z/
7P/s/+v/6v/q/+r/7P/u/+7/7v/t/+n/6f/q/+r/7P/s/+3/7v/s/+v/6//r/+n/6f/p
/+r/7P/s/+z/7P/q/+n/6P/o/+v/6//r/+z/7P/r/+v/6//s/+v/6//s/+3/7v/u/+7/
7f/q/+n/6P/q/+z/7f/u/+3/7P/r/+r/6P/p/+n/6f/q/+v/6//s/+r/6v/q/+r/6//r
/+z/7P/s/+z/7P/t/+z/7f/t/+3/7v/v//D/8f/w//D/8P/x//P/9P/0//T/9v/2//f/
+P/3//f/9//2//f/9v/1//T/8v/y//L/8v/y//L/8P/u/+z/6v/o/+f/5f/j/+H/4P/j
/+P/4//j/+H/4f/h/+H/4f/h/+H/4P/g/+D/3//f/97/3v/d/9z/4P/f/97/3P/V/9H/
zv/O/9P/1v/c/+b/+f8WADwAZACKAKoAvQDBAKwAhQBfAEUALAAPAPj/5v/Y/9D/y//J
/8f/yf/O/9P/1v/c/9//3//g/+D/4P/f/97/3v/c/93/3v/e/9//4P/h/+L/4P/f/9//
4P/h/+H/4f/h/+D/4P/g/+D/4P/h/+H/4v/k/+P/4//j/+P/4v/h/+P/4f/h/+H/4P/f
/+L/4//k/+P/4//j/+P/5f/l/+T/5P/j/+T/5f/l/+f/5//o/+j/5//o/+j/6f/n/+f/
6P/q/w==
         </WaveFormData>
      </LeadData>
   </Waveform>
</RestingECG>
