# Supplementary material for: Detection of Left Atrial Enlargement Using a Convolutional Neural Network-Enabled Electrocardiogram
Source: Front Cardiovasc Med. 2020 Dec 17;7:609976. doi: 10.3389/fcvm.2020.609976 (PMC7773668; doi:10.3389/fcvm.2020.609976)
Supplement: Supplementary file 4 [file Data_Sheet_4.ZIP › normal3/1802032160_1628_0000001F.XML]

<?xml version="1.0" encoding="Windows-1252"?>
<!DOCTYPE RestingECG SYSTEM "restecg.dtd">
<RestingECG>
   <PatientDemographics>
      <PatientID>1802032160</PatientID>
      <PatientAge>67</PatientAge>
      <AgeUnits>Years</AgeUnits>
      <Gender>Female</Gender>
      <PatientLastName>lihuangtian</PatientLastName>
   </PatientDemographics>
   <TestDemographics>
      <DataType>Resting</DataType>
      <Site>1</Site>
      <AcquisitionDevice>MAC55</AcquisitionDevice>
      <Status>Unconfirmed</Status>
      <Priority>Normal</Priority>
      <AcquisitionTime>09:20:40</AcquisitionTime>
      <AcquisitionDate>08-13-2016</AcquisitionDate>
      <CartNumber>1</CartNumber>
      <AcquisitionSoftwareVersion>009C</AcquisitionSoftwareVersion>
      <XMLSourceVersion>MAC5000 v1.0</XMLSourceVersion>
   </TestDemographics>
   <RestingECGMeasurements>
      <VentricularRate>65</VentricularRate>
      <AtrialRate>65</AtrialRate>
      <PRInterval>152</PRInterval>
      <QRSDuration>76</QRSDuration>
      <QTInterval>420</QTInterval>
      <QTCorrected>436</QTCorrected>
      <PAxis>28</PAxis>
      <RAxis>80</RAxis>
      <TAxis>70</TAxis>
      <QRSCount>11</QRSCount>
      <QOnset>218</QOnset>
      <QOffset>256</QOffset>
      <POnset>142</POnset>
      <POffset>185</POffset>
      <TOffset>428</TOffset>
      <ECGSampleBase>500</ECGSampleBase>
      <ECGSampleExponent>0</ECGSampleExponent>
   </RestingECGMeasurements>
   <Diagnosis>
      <Modality>Resting</Modality>
         <StatementCount>3</StatementCount>
         <LabelText>12SL ��ϳ���</LabelText>
      <DiagnosisStatement>
         <StmtFlag>ENDSLINE</StmtFlag>
         <StmtText>�������</StmtText>
      </DiagnosisStatement>
      <DiagnosisStatement>
         <StmtFlag>ENDSLINE</StmtFlag>
         <StmtText>�������� T ���쳣</StmtText>
      </DiagnosisStatement>
      <DiagnosisStatement>
         <StmtFlag>ENDSLINE</StmtFlag>
         <StmtText>�쳣 ECG</StmtText>
      </DiagnosisStatement>
   </Diagnosis>
   <Waveform>
      <WaveformType>Rhythm</WaveformType>
      <WaveformStartTime>0</WaveformStartTime>
      <NumberofLeads>8</NumberofLeads>
      <SampleType>CONTINUOUS_SAMPLES</SampleType>
      <SampleBase>500</SampleBase>
      <SampleExponent>0</SampleExponent>
      <HighPassFilter>16</HighPassFilter>
      <LowPassFilter>150</LowPassFilter>
      <ACFilter>NONE</ACFilter>
      <LeadData>
         <LeadByteCountTotal>10000</LeadByteCountTotal>
         <LeadTimeOffset>0</LeadTimeOffset>
         <LeadSampleCountTotal>5000</LeadSampleCountTotal>
         <LeadAmplitudeUnitsPerBit>4.88</LeadAmplitudeUnitsPerBit>
         <LeadAmplitudeUnits>��V</LeadAmplitudeUnits>
         <LeadHighLimit>2147483647</LeadHighLimit>
         <LeadLowLimit>268435456</LeadLowLimit>
         <LeadID>I</LeadID>
         <LeadOffsetFirstSample>0</LeadOffsetFirstSample>
         <FirstSampleBaseline>0</FirstSampleBaseline>
         <LeadSampleSize>2</LeadSampleSize>
         <LeadOff>FALSE</LeadOff>
         <BaselineSway>FALSE</BaselineSway>
         <ExcessiveACNoise>FALSE</ExcessiveACNoise>
         <MuscleNoise>FALSE</MuscleNoise>
         <LeadDataCRC32>4131229654</LeadDataCRC32>
         <WaveFormData>
/v/+//7//v/8//z//P/8//r/+v/6//r/+//8//3//v/7//r/+f/4//n/+v/7//z//P/8
//z//P/7//r/+f/4//n/+v/7//z/+//6//n/+P/7//z//f/+//z//P/8//z//P/8//z/
/P/9//7///8AAP3//P/7//r//f/+////AAAAAAAAAAAAAP///v/9//z//v8AAAIABAAC
AAAA/v/8////AAABAAIAAAAAAAAAAAD+//7//v/+////AAABAAIA///+//3//P/9//7/
//8AAP7//v/+//7//P/8//z//P///wAAAQACAP///v/9//z//f/+////AAD+//7//v/+
//z//P/8//z//f/+////AAD///7//f/8//7//v/+//7//P/8//z//P/6//r/+v/6//3/
/v///wAA/f/8//v/+v/7//z//f/+//z//P/8//z//P/8//z//P/9//7///8AAP///v/9
//z//v/////////+//7//v////3//f8AAAIABQAGAAgACQAEAAMAAgACAAUABwAJAAoA
CwALAAoACgAJAAgABwAGAAcACAAJAAcABAABAP7//P/7//z//f/+//7//f/8//z/+v/7
//v//P/9//3//v/+//z/+//6//r/+//8//3////9//3/+//6//j/+v/6//r/+//8//3/
/f/8//v/+f/4//f/+//9//3//P/7//n/+//+/wAABwAPABkAIwArADAAMAAxAC8AJQAV
AAoA///1/+v/6P/q/+v/7P/w//X/+v/+//7//v////7//P/6//v//f/+//7//v/9//z/
+//5//n/+v/6//z//f/+//7//f/6//n/+v/8//3//f/9/////v/9//3/+v/4//f/9//8
//3//v////7/+//6//n/+f/7//z//P/8//z//f/9//z/+//7//v//v/+//7//v/7//r/
+v/6//v/+//7//z//v/+//7//f/8//v/+v/5//v//f/+//7/+//7//v/+//6//r/+//7
//3//v/+//7//f/9//z/+//9/wAA//8AAP///v/9//z/////////AAAAAAAAAAAAAP7/
////////AgADAAQABQACAAEAAQABAAQABAAEAAQABAADAAIAAgABAAAAAQAAAAUABgAH
AAYABAADAAMAAwAEAAQABAAEAAYABgAEAAIAAAD///////8AAP//AAAAAP7//f/9//3/
/v/+//7/AAABAAAAAAAAAP3//P/7//z//v///////f/9//v/+//7//z//P/9//3/////
/////f/7//r/+//6//3//f/9//v/+f/4//j/+f/7//v//f/+//7//v/8//v/+f/6//r/
+//9////AAABAAAA/f/7//r//f///wAAAQABAP7//v/+//3//f/9//3/AQACAAIAAgD+
//z//P/8//3//v//////AQAAAP///v/8//z//P/+/wAAAAAAAAAA/v/7//v//P//////
//8AAAAA///+//3//P/7//v/+////wAAAQAAAP7//P/7//r//v/+/wAAAAABAAAA////
//7//f/8//v////////////6//r/+v/7//3//f/+//7/AAD////////+//3//P/7////
////////+//6//r/+v/9//3//v8AAAAA///9//3//P/8//z/+//9//7///////7//P/7
//v/+P/8//7/AAD+//7//v/+//3//P/7//r//P/9//7/AAD///7//v/9//3/AAACAAIA
BAAFAAUAAwACAAEAAQACAAUACAAKAA0ACgAIAAcABgAIAAgACAAIAAoACgAHAAUAAgD/
//3/+v/7//z//f/+//z/+v/5//j/+//7//z//P/9//3//P/7//r/+f/5//j/+v/6//v/
+//5//f/9v/2//r/+v/6//r//P/8//v/+//3//b/+P/5//v///////z/9//3//n//P8A
AAMADQAXAB8AKQAwADIAMQAxACsAHwASAAcA+f/t/+j/6P/p/+j/7P/3//7//P/8//7/
///8//r/+v/8//3//f/8//z/+//6//n/9//3//j/+P/6//v//P/8//v/+P/3//j/+v/7
//v/+//9//z/+//7//r/+P/3//f/+//7//v/+//7//n/+f/5//n/+//8//z/+//6//r/
+f/3//f/+P/5//v//P/9//7//P/6//n/+P/5//n/+f/6//z//P/8//v/+v/5//j/9//5
//v//P/8//r/+f/4//f/+f/6//z//f/+//7//f/8//v/+//6//n/+//+//3//v/9//z/
+//6//3//f/9//7//v/+//7//v/9//3//P/7/wAAAQACAAMA///9//z/+/8AAAAAAAAA
AAIAAQAAAAAA///+/////v8CAAQABgAGAAMAAQAAAP//AgACAAIAAgAEAAQAAgAAAP3/
/f/+////AAD//wAAAAD9//v/+v/5//z//P/8//7/AAD+//3//P/7//r/+f/6//v//f/+
//3/+//5//n/+f/8//z//f/9//3//f/9//v/+f/4//n/+P/6//v//P/7//n/+P/4//n/
+f/5//v//P/+//7//P/7//r/+v/5//n/+//9//7////9//v/+v/6//v//f/+///////8
//z//P/9//3//f/9/wEAAgACAAIA/v/8//z//P///wAAAQABAAEAAAD///7//P/8//z/
/v8AAAAAAAAAAP//+//6//r//P/9//7/AAACAAEAAAD///7//f/9//3/AAAAAAAA/v/7
//r/+v/6//z//P/+//7//v/+//7////+//3//P/7/////////////P/8//z//f/9//3/
/v/+/wAA/////////P/7//r/+f/8//3//v////v/+v/6//r//f/9//7/AAD+//3/+//7
//n/+v/7//v//f/+///////+//z/+//7//z//P/+//7//P/8//z//P/6//r/+v/6//3/
/v///wEA///9//z/+v/7//3//v///wIABAAEAAQABAADAAAA//8CAAQABwAJAAcABgAG
AAUABQAGAAcACAAIAAgACAAIAAcAAwAAAP3//v/+//3//v/7//r/+f/3//n/+v/7//3/
+//8//z/+//5//j/9//3//j/+v/7//z/+f/5//j/9//4//j/+f/8//r/+v/6//r/+f/3
//b/9f/6//z//f/9//n/8//y//P/9//7//7/BAAHAAkADQARABcAJAAwADcAOQA3ACsA
HAAJAPX/6f/k/+T/6f/u//T/9//4//b/9v/2//f/+v/+/wAA//////7//P/7//n/9//1
//j/+f/7//z//P/7//r/+P/4//b/9v/4//n/+//8//3/+v/4//b/9f/4//j/+f/7//z/
+//6//n/+f/3//f/9//5//v//P/8//r/+P/3//X/9//5//z////+//z/+v/4//n/+P/4
//j/+v/7//z//v/7//r/+f/3//r/+//8//3//f/9//z/+v/7//v/+//7//z//P/9//3/
+//6//j/9v/4//v//f////3//v/7//r//P/8//z//P////////8AAP///v/9//z//f//
/wAAAQACAAEAAAD//wAA////////BAAEAAQABAABAP///f/8//7/AAAEAAYABgAEAAIA
/v8BAAEAAgADAAQABAAEAAQAAwACAP///P/+////AQADAAIA///+//z//P/7//v/+//+
//7//v8AAP///P/6//j/+//8//3/AAD9//3//P/5//v/+f/5//n/+//8//7////8//v/
+v/3//n/+v/9//7//P/7//r/9//4//j/+f/7//v/+//9//7//f/8//n/9//5//z//v8B
AP/////+//3////9//z//P///wEAAgADAAIA/v/9//z/AAABAAIAAwADAAIAAAD+//3/
/P/9//7/AQACAAMAAwAAAP7//P/6//z//v8AAAQAAQAAAP///v8AAP3//f/+/wEAAQAB
AAIA///9//v/+f/8//3///8BAAEAAAD///z//P/8//3//v/+//7/AAAAAP3//P/7//v/
/v///wAAAQAAAP///v/9//z//P/8//3//////wAAAAD9//v/+v/5//v//f///wEAAAD/
//7//f/9//z//P/8//////8AAAIAAQD///z/+//8//7/AAABAP///v/9//v//f/8//z/
/f8CAAAA/v/8//r/+v/6//r//f/+////AAD///7//f/8//z//f/9//3///8AAAEAAwAA
AP//AQACAAUABgAIAAkABQAFAAUABgAGAAcACAAIAAoACwALAAwACQAIAAcABgAJAAoA
CwAJAAYAAwAAAP7//P/8//z//P/9//3//f/+//v/+//6//r//f/9//7//v/8//v/+v/6
//r/+v/6//v//P/9//z//P/5//r/+f/4//v//P/9//3//P/7//n/+P/1//n//f////7/
/f/7//v//v8AAAMACwAVAB8AKQAwADYANwA3AC0AIQAUAAcA+f/v/+z/6v/r/+z/7v/x
//T/+P/8/wAAAQAAAP7//P/6//v/+//6//3//f/9//3/+v/5//n/+P/6//v//P/8//z/
+v/6//z/+v/7//v/+//+//7//v////z/+v/5//n//P/9//7////9//v/+//7//n/+//8
//z//v/+///////8//v/+//7//7//v/+//7////+//7//v/+//3//P/8//3//v//////
/v/9//z/+//8//3//f/8//z//f/+///////+//7//f///wAAAAAAAP/////+//3/AAAC
AAAAAAAAAAAAAAAAAAAA///+//7/AQACAAMABAADAAMAAgABAAUABQAFAAUABAADAAMA
AwAFAAQAAwACAAUABQAFAAYABAACAAIAAAAEAAYACAAIAAgABwAHAAcABwAGAAUABAAF
AAYABQAEAAAA////////AAD//wAAAAAAAP///////////v/9//7/AQAAAAAAAAD9//z/
+//8//3///8AAP/////9//3//f/9//z//P/7//7///8AAP//+//6//v/+v/8//3//v/9
/////v/+/////v/9//7//v///wAA//////z//P/7//v//f///wAAAQABAP///v/+//3/
//8AAAEAAgAAAAEAAgAAAP///v/9/wAAAgADAAQAAgAAAAAAAAAAAAAAAAD//wIAAgAC
AAIA///+//3//v///wAAAQACAAIA/////wAAAAD///7//v8BAAEAAQABAP7//f/9//3/
//8AAAEAAAABAAAAAAAAAAAA/v/+//z//f/+////AQD+//3//P/7/////////////v/+
//7////+//3//f/8//3//f/+/////v/9//z/+//+////AAABAP///v/+//7//v/9//3/
/v///////v////z//P/8//v//P8AAAQAAwACAAEAAAD+//3//P/8////AAACAAMAAgAE
AAUABAAGAAcABwAFAAcABwAIAAoACAAIAAcABwAKAAoACwAMAAsACgAJAAgACAAIAAUA
AwACAAEAAQAAAP3//P/7//r//P/8//3//v/8//v/+//6//r/+//7//v//f/9//7//v/7
//r/+v/5//z/+//7//z/+//6//n/+P/6//r/+f/5/////v/8//n/9//3//n/+v/7//3/
AQAGAAYABQAHAA8AFwAjACwAMgAzADEAJwAVAAIA8f/l/+H/4v/o/+v/8P/2//X/8v/y
//b/+v///wIAAgACAP/////+//z//v/9//z/+//9//3//v/+//z/+//6//j/+v/6//z/
AAD9//3//P/7//3//P/7//v//P/8//3////9//v/+f/3//v/+//9/////f/9//z/+v/8
//z//f/9//3//f/+/////f/8//v/+v/8//z//f/+//7//f/8//z//v/+//7//f//////
//////3//f/8//r//P/9//7///////7//v/9/wAAAAD///7/AAABAAEAAQD//wAA/f/8
//7/AAACAAQAAgABAAAAAAACAAIAAgACAAQABQAFAAUABAADAAIAAQACAAMABQAHAAgA
BgAEAAIABQAFAAUABgAEAAQABgAGAAUABAADAAAAAgADAAUABwAHAAYABQAEAAYABgAE
AAIAAwADAAQABQACAP///v/8//7///8BAAMAAgAAAP7//v////7//v/+//7//v/+/wAA
/f/9//z/+f/9//3///8BAAAA/v/9//v//P/9//7//f/+//7/AAAAAP7//f/8//n/+//8
//7/AQD///3//f/8//3//v/9//3///8AAAAAAQD//////v/9/wAA/////wAAAAABAAEA
AQADAAAAAAAAAAMAAwADAAMAAwACAAAA/v8AAAAAAgAEAAMAAgABAP//AAAAAAAAAAAC
AAIAAgAEAAEAAAD///7/AAD//wEABAADAAEA///+////////////AQABAAIAAwABAAAA
///8//3//v8AAAIAAgAAAAAA/v/+//7//v///wEAAQABAAEAAQD///3/+//8//7/AAAD
AAEA///+//z//f/9//7///8BAAEAAQABAAAA///+//3//f/+/wAAAgABAP///v/+/wAA
AgAEAAQABAAEAAMAAQD///7///8AAAIAAwADAAYACAAIAAUABQAEAAEAAwAFAAgADAAK
AAoACQAJAAsACgAKAAoACgAKAAoACgAHAAYAAgD///////8AAAAA/f/8//v/+v/6//r/
+//8//3//f/+//7//P/7//n/9//5//v//v8AAP3//P/8//v//f/7//r/+v/8//z//P/8
//r/+v/5//n//f/+/wAA///9//v/9//2//f/+/8DAAgACgANABEAFwAdACUALAAwADEA
LQAjABMAAADv/+X/3//g/+j/7//0//b/9//2//j/+P/4//v//v8AAAIAAQABAAAA/v/9
//v/+f/3//n/+//+/wAA/v/9//z/+v/7//r/+//+//7//////////P/6//j/9//5//r/
/P////7//f/8//v//f/7//v/+//9////AAAAAP7//P/7//n//P/9////AQAAAP7//P/6
//z//P/9//7/////////AAD///7//f/7//7///8AAAEAAAD///3/+v/8//3//v///wAA
AAABAAEAAQAAAP7//P/9////AAABAAEAAgD///7///8AAAEAAgADAAMAAwAEAAMAAgAB
AAAAAgAFAAcACQAJAAcABQADAAUABQAGAAcACAAIAAgACAAHAAUAAwACAAUABgAJAAoA
CgAIAAYAAgAFAAUABgAHAAYABgAGAAYABQAEAAEA/v8AAAEAAwAFAAQAAQAAAP7/////
/wAAAQAAAAAAAAACAAEA/v/8//r//v8AAAIABgACAAEA///7//7//f/+////AAAAAAEA
AQD+//3//P/5//r//P8AAAIAAQD///3/+f/8//z//f////3//f///wAA///+//v/+f/7
//7/AAADAAIAAQD///3/AAD/////AAABAAMABAAFAAQAAAD///7/AgADAAQABQAFAAQA
AgAAAAEAAAABAAIAAQACAAMAAwACAAAA/v/8//7/AAACAAYABAACAAAA/v8BAP//AAAC
AAEAAQABAAIAAAD///7//f8AAAEAAwAFAAQAAgAAAPz//v/+////AAAAAAAAAgACAAAA
/v/8//v//f///wEAAwADAAEA///9//v//P/9////AQABAAIAAgABAP///v/9/wAAAQAC
AAMAAwABAP///f/+//7///8AAP////8AAAIAAQD///z/+//+/wAAAgADAAIAAAD+//v/
/v/+////AQAEAAIAAAD8//z//P/8//z///8AAAEAAgD///7//f/9//7///8BAAIABAAF
AAUABQAFAAYABQAEAAgACQAIAAkABgAGAAcABwAKAAoACwALAAoACgAKAAoACAAIAAgA
CAAJAAcABgAFAAAA/v/7//r/+//8//3//f/+//7//v////z//P/7//n/+//8//3////8
//z/+//6//z//f/9//3//f/8//z//v/7//r/+f/4//r/+//9/////P/6//f/9f/3//n/
/v//////AQAEAAYACQAPABkAJQAvADYAOAA5ADMAIwATAAQA9//v/+3/7v/w//P/9P/y
//P/9P/4//z/AAADAAIAAAD8//r/+//7//r//f/9//3//f/8//v/+//6//v/+//7//r/
+//6//v//v/7//v/+v/5//z//P/8//3//P/6//n/+f/5//n/+f/5//z/+//8//3/+v/7
//v/+v/8//z//f/9//z/+//7//v/+v/6//r/+v/8//z//f/+//3/+//5//j/+v/8//7/
///+//3//P/7//z//f/9//z//P/9//7////9//z//P/7//3//v/+//7//P/9//3//f/+
/wAA/v/+////AAABAAIAAAD///7//v8BAAIAAwAEAAMAAwACAAEAAwADAAMAAwADAAMA
BAAFAAYABAACAAAAAgADAAQABgAFAAQABQAEAAYABgAGAAQABQAFAAYABwAGAAQAAgAA
AAMABAADAAIA/////wAAAQABAP/////+//////8AAAEAAAD+//z//P/+//7///8AAP3/
/P/7//z//v///////f/+//3//v////3//P/8//v//v///wAA///7//r/+//6//v/+//7
//n//P/8//3////7//n/+f/4//r//P/8//3/+//8//z//f/8//3//f/9//7//f/9//7/
/P/9//3//f8AAP7///8AAAAA///+//3//f/+//7//v////7///8AAP7//v/+//3/AAAA
AAAAAAD+//7//v8AAP7//v/+//7////9//7/AAD+//3//P/8/////////////v/9//3/
/f/+//7//v/8//z//P/9//7//f/8//3//P/+//7//v////7//f/8//v//f/9//3//f/9
//7///8BAP///f/8//r//f/9//7////+//3//P/7//3//f/9//3//P/8//3//v/8//v/
+//8//3//f/8//3//P/8//z/+//8//z//P/7//7//v///wEA+v/6//j/+P/6//z//v8A
AP///v/9//z//P/8//z//P////////8AAP3//P/8//v//v8CAAUABgAFAAUABAABAAMA
AwAEAAYACQAKAAoACwAKAAgABwAGAAkACgALAAwACQAIAAQAAQAAAP/////+//z//P/8
//z/+f/4//j/+P/6//v//f/+//z/+//5//f/+f/5//r/+v/8//z//f/9//r/9//1//T/
+f/6//v//P/7//r/+P/3//X/9v/4//v/+//7//n/9v/z//P/9//6/wIABwALAA8AEwAd
ACgALgAxADUANQArACAAEwABAO//5v/k/+X/7P/y//f/+v/6//r/+v/5//j/+P/6//v/
/f/+//7//f/7//n/9//5//n/+v/6//3//f/9//z/+//4//f/+P/5//v//P/9//z/+v/4
//f/+f/4//j/+f/7//v/+//7//r/9//2//X/+P/7//3//v/8//r/+f/3//n/+f/6//v/
/P/8//z//P/5//j/+P/4//r/+//8//7//f/8//v/+f/7//v/+//7//z//f/9//z/+f/5
//n/+f/9//7/AAABAP///v/8//r//P/9//3//f8AAAIAAAAAAP3//P/7//r//f///wEA
BAACAAAA/v/8//3///8AAAEAAwADAAMAAwABAP///v/9/wMABAAFAAYABQADAAEAAAAC
AAIABAAEAAYABgAGAAQAAwABAAAA//8DAAQABQAGAAUABAABAP7//////wAAAQABAP//
///+//z/+//7//v//f/+////AgABAP7//P/6//z//P/8//7//v///////f/7//n/+f/5
//3//v8AAAEA/v/9//z/+f/6//r//P/8//////////3/+//6//r/+//9//3///8AAP7/
/v/8//v/+//8//z//f/+//////////3/+//6//r//P///wEAAwACAP7//f/8////////
////AQACAAIAAgD+//z//P/8//7/AAACAAMAAQAAAP///v/+//7//v8AAAIAAgACAAIA
AQD9//z//P/+////AAACAAEA///9//v//P/9////AQAAAAAAAAD+//v/+v/6//r//f/+
/wEAAgAAAP7//P/7//z//f/+///////////////6//r/+v/7//z//f///wAA///9//z/
+//8//3//v//////////////+//6//r/+v/8//3///8CAAAA/f/8//z//P/8//z/////
////AAD///7//v/9/wAABAAHAAgABwAHAAYAAwADAAMABAAGAAgACgALAA0ACgAIAAcA
BgAHAAgACQAKAAgACAAFAAMAAQD///7//P/+//7//v/+//z/+v/5//j/+//7//z//P/5
//n/+P/3//n/+f/6//r/+//8//7////8//n/9//2//n/+v/7//z/+v/6//n/+f/1//T/
+P/7//3////9//r/9//1//f//P8CAAcADwAXAB8AJwAsAC4AMwAzACsAHwASAAEA7//l
/+D/4v/l/+z/9P/3//j/+v/8//z/+//6//z//P/+///////+//7//f/8//v/+v/5//n/
+P/8//3//v/+//v/+P/3//j/+f/7//z//f/7//r/+f/5//n/+P/4//n//f/9//3//f/8
//n/+P/3//j/+//9//7/+//6//r/+f/5//n/+v/7//7//v/+//7/+//6//r/+v/8//3/
/v8AAP7//v/+//3/+//7//v/+//9////AAAAAP7//f/8//v//v/+//////8AAAAA///+
//z//f/9//3/AAACAAAAAAD///7//f/8/wAAAQACAAQAAgACAAIAAgAAAAEAAQABAAQA
BQAGAAcABQADAAIAAQAGAAYABgAGAAYABQAEAAQAAgACAAQABAAHAAgACQAIAAUAAwAC
AAEABQAGAAcACAAHAAYAAwAAAP////8AAAEAAwABAAEAAAD+//3//f/9/wAAAAAAAAIA
AAD+//3//P/8//z//P/+/wAAAQABAP///v/7//r/+f/8//z//f/9//v/+//7//n/+v/6
//z//P/9//3//f/7//v/+v/6//v//f/9////AAD+//7//P/7//v//P/8//3/AAABAAEA
AQAAAP3/+//6//z///8BAAMAAQD+//7//v/9//3//f/9/wEAAgACAAIA/v/8//z//P/+
/wAAAgADAAIAAAD+//z//v/+//7/AAACAAIAAgACAAEA/f/8//z//v///wAAAgAAAP//
/v/9//v/+//8//3///8AAAEAAAD+//z/+//6//7//v8AAAAA/f/8//v/+//7//v/+//7
////////////+//6//n/+f/8//3///8AAAAA/f/7//r/+v/6//r/+v/8//3//v8AAP//
/v/+//3///8CAAQABAAEAAUABQADAAEAAQACAAQABgAIAAkACwAKAAgABwAGAAcACAAJ
AAoACAAIAAUAAwABAP///v/8//7//v/+//7//P/6//n/+P/6//v//f/+//z/+//5//f/
9//3//j/+P/5//r//P/9//z/+f/3//b/+f/6//v//P/7//r/+P/3//X/9v/4//v//f/7
//v/+P/1//H/9f/6/wAABQALAA8AFQAbACQALAAvADMAMwArABwADQD7/+n/4P/e/+P/
6P/u//P/+P/6//j/9v/5//r/+v/8//z//f/9//z/+v/5//j/9//3//f/+P/4//v/+//7
//r/+f/2//X/9v/3//n/+v/7//n/+P/3//f/9//2//b/9//6//v//P/9//r/9//2//X/
9v/5//v//P/5//j/+P/3//f/9//4//n//P/8//z//P/6//j/9//2//r/+//8//7//f/8
//v/+f/7//v/+//7//7///////7//P/7//r/+f/7//z//v///////v/8//r//P/9//3/
/f8AAAIAAAAAAP///v/9//z/AAABAAIABAADAAIAAQAAAAAAAQABAAEABAAFAAYABwAD
AAEAAAD//wMABAAFAAYABAADAAIAAgACAAIABAAEAAgACAAIAAYABQADAAIAAQAFAAYA
BwAIAAcABgADAAAA/////wAAAQADAAEAAQAAAP3/+//6//n//f/+////AgABAP7//P/6
//r/+v/6//z//f///wAA///+//v/+v/5//v//P/+/////v/9//z/+f/4//j/+v/6//z/
/f/+//3/+v/4//f/9//6//v//v8AAP///v/7//n/+//8//z//f8AAAEAAQABAAAA/f/7
//r//P///wEAAwABAP7//v/+////////////AQACAAIAAgD+//z//P/8//7/AAACAAMA
AgAAAP7//P/+//7//v8AAAIAAgACAAIAAQD9//z//P/+////AAACAAEA///9//v//f/9
//7///8AAAAAAAD+//v/+v/6//r//f/+/wEAAgAAAP7//P/7//3//f/9//3/////////
///6//r/+v/7//z//f///wAA/v/9//3//f/9//3//f/9/wEAAAD9//z/+//6//v/+//7
//z///8AAAIAAwABAAIAAgAAAAMABQAGAAUAAwADAAQABgAFAAYABgAHAAoACgALAAwA
CgAIAAYABAAHAAgABgAFAAEA///+//z/+v/6//r/+v/8//z//f/+//3/+//6//j/+v/7
//v/+//5//n/+v/6//j/+P/5//n//P/7//v//P/8//r/+P/2//f/+P/4//n//f/8//b/
9f/3//f/+f/6//v/+//9/wAAAAABAAUADwAbACcALgAyADEAKwAdAA0A/v/v/+P/4f/k
/+j/6f/s/+7/7//w//D/9v/6//3//v/8//r/+P/5//n/+P/5//n/+f/5//f/9//4//j/
+f/5//n/+P/5//j/+f/8//n/+f/4//f/+v/6//r/+//5//j/+P/5//r/+f/4//f/+v/5
//r/+//5//n/+P/2//f/+P/6//v/+v/5//n/+f/6//r/+v/6//r/+v/7//z/+v/5//j/
+P/7//z//f/9//z/+//6//n/+v/7//v/+v/6//v//P/9//v/+v/6//n//f/+//7//v/9
//3//P/7//z//v/8//z///8AAAEAAgABAP///f/8//7/AAACAAQAAQABAAAA///9/wEA
AwAFAA==
         </WaveFormData>
      </LeadData>
      <LeadData>
         <LeadByteCountTotal>10000</LeadByteCountTotal>
         <LeadTimeOffset>0</LeadTimeOffset>
         <LeadSampleCountTotal>5000</LeadSampleCountTotal>
         <LeadAmplitudeUnitsPerBit>4.88</LeadAmplitudeUnitsPerBit>
         <LeadAmplitudeUnits>��V</LeadAmplitudeUnits>
         <LeadHighLimit>2147483647</LeadHighLimit>
         <LeadLowLimit>268435456</LeadLowLimit>
         <LeadID>II</LeadID>
         <LeadOffsetFirstSample>0</LeadOffsetFirstSample>
         <FirstSampleBaseline>0</FirstSampleBaseline>
         <LeadSampleSize>2</LeadSampleSize>
         <LeadOff>FALSE</LeadOff>
         <BaselineSway>FALSE</BaselineSway>
         <ExcessiveACNoise>FALSE</ExcessiveACNoise>
         <MuscleNoise>FALSE</MuscleNoise>
         <LeadDataCRC32>2838057150</LeadDataCRC32>
         <WaveFormData>
AgACAAIAAgACAAIAAgACAP///v/9//z//v8AAAIABAABAAAA///+//7//v/+//7///8A
AAEAAgD///7//f/8//7/AAACAAQAAwACAAEAAAAAAAAAAAAAAAEAAgADAAQAAQAAAP//
/v8AAAIABAAGAAUABAADAAIAAgACAAIAAgADAAQABQAGAAQAAgAAAP7/AAACAAQABgAD
AAIAAQAAAAEAAgADAAQABAAEAAQABAACAAAA/v/8//7/AAACAAQAAQAAAP///v/+//7/
/v/+////AAABAAIAAAD+//z/+v/+/wAAAgAEAAIAAAD+//z//v/+//7//v8AAAAAAAAA
AP3//P/7//r/+//8//3//v/9//z/+//6//z//P/8//z//v/+//7//v/8//r/+P/2//j/
+v/8//7/+//6//n/+P/4//j/+P/4//n/+v/7//z/+v/4//b/9P/2//j/+v/8//v/+v/5
//j/+P/5//z//P/+//7//v/+//v/+v/6//v//v8BAAMAAwD+//z/+//7/wIABgAIAAgA
CwALAAsACQADAAEA///8//z//P/8//3/+v/2//P/8f/z//P/8//z//X/9P/z//L/7//u
/+3/7P/w//H/8f/y//D/7v/t/+z/7f/u//H/8v/y//H/8f/w/+z/6//s/+z/7v/w//L/
9P/z//H/7v/s/+j/6v/s/+7/8v/1//b/9//5//n/9P/y//j/BAAVACMALgA/AFAAWwBo
AHoAhwB/AGAAPAAcAAgA+v/y/+//8//3//n//P/9//3/+P/z//T/9P/3//f/+P/5//n/
+v/3//T/8v/x//b/9//5//r/+f/3//X/9P/z//P/8//z//j/+f/5//r/9f/z//L/8v/0
//f/+f/8//v/+f/3//b/9P/0//T/9P/2//f/+P/4//T/8v/x//H/9P/0//X/9f/3//b/
9f/0//L/8v/y//P/9v/2//b/9f/z//H/8P/v//H/8//1//b/9v/1//T/8//y//L/8v/x
//X/9//4//j/9f/z//L/8f/2//f/+P/6//j/+P/4//j/9v/2//f/+P/6//v//P/+//v/
+v/5//j//P///wEABAACAAEAAAD///3/AAAAAAMABQAGAAcABwAEAAIAAgABAAYACQAL
AAwACgAKAAcABgAEAAQABAAEAAUABQAGAAQAAgD///7//f/+////AAACAAAA/P/7//v/
+f/5//r/+v/9//7//v////z/+f/6//n/+//8//3//v/9//3//P/8//v/+v/5//n//P/+
/wAAAgD///z/+v/6//v//P/+/////f/9//3//P/6//r/+//9/wAAAQACAAMA///+//3/
/P/+/wEAAgACAAAA//////7//v///wAAAQACAAEAAgAEAAEA/v/9//3/AAABAAIAAwD/
//3//f/9//v//P/9//3//v//////AAD8//v/+v/5//z//f///wAA/f/8//z/+//5//n/
+v/6//v//P/8//z/+f/4//f/9v/5//r/+//8//r/+P/4//j/9//4//j/+P/7//z//P/9
//r/+P/2//T/9v/3//n/+v/6//n/9//3//f/9v/1//X/+f/5//r//P/5//f/9v/1//f/
+P/8//v/+f/5//n/9//1//b/9//3//j/+f/6//v/+f/2//X/9f/5//r/+v/6//j/+P/3
//b/8P/0//n/+v/6//r/+v/6//f/9v/1//T/+P/8//3//v/8//z//P/8//v/+//8//z/
/v////7//f/5//j/+P/8/wIABgAIAAsACgAJAAYAAgABAAAA/v/9//7//f/9//v/9//0
//L/8f/0//X/9v/3//T/8//y//L/8f/w/+//7//y//L/8//z/+//7v/t/+z/7f/w//H/
8v/v/+//7v/t/+3/7//w//D/8f/y//P/9P/v/+v/6v/q/+z/7v/w//D/8//2//f/9//1
//D/8v/4/wIAEQAhAC4APQBOAF0AbACAAI0AhwBsAEgAJgAMAPz/8v/z//f/9//5//7/
AQD9//j/9f/0//T/9//3//r/+//7//z/+f/2//T/8//2//f/+f/6//n/9//1//T/9f/1
//X/9f/4//n/+f/6//X/8//y//L/8//1//b/+P/4//f/9v/2//T/9P/0//T/9v/3//j/
+P/0//L/8f/x//P/9P/2//f/9f/0//P/8v/w//D/8P/x//X/9v/3//f/8//x//D/7//x
//P/9f/2//X/8//x/+//7//w//H/8f/z//X/9v/2//P/8f/w/+//8v/z//T/9v/2//b/
9v/2//b/9v/3//j/+v/7//z//v/7//r/+f/4//r//f///wIAAgABAAAA/////wIAAgAF
AAgACAAIAAcABQAEAAUABQAJAAsADAAMAAoACgAHAAYABAAEAAQABAAFAAUABgAEAAAA
/f/8//v//v///wAAAgABAPz/+v/5//n/+f/6//r/+//8//z//f/7//f/9//1//j/+v/8
//7//P/7//n/+P/6//r/+v/7//7//v/+//7/+v/4//f/+P/7//z//v////7//f/8//r/
+P/4//n/+//+////AAABAP7//P/6//j//P///wAAAAD+//3//f/8//r/+//8//3//v/9
//7/AAD///z/+//7//7///8AAAEA///9//3//f/7//z//f/9//7//////wAA/P/7//r/
+f/6//v//f/+//v/+v/6//n/9//3//j/+P/6//z//f/+//z/+v/4//b/+f/6//v//P/4
//b/9v/2//f/+P/4//j/+//8//z//f/6//j/9v/0//b/9//5//r/+v/5//f/9//2//b/
9v/3//r/+f/5//r/9//1//T/8//3//j//P/7//r/+f/4//X/9f/2//f/9//5//n/+f/5
//f/9P/z//P/9v/4//n/+v/5//j/9v/0//L/9P/3//j/+P/4//j/+P/1//T/8//y//T/
9v/4//v/+//6//n/+P/6//r/+v/6//z///8BAAMAAQD9//n/9v/5//v/AQAGAAcABgAG
AAUABwAFAAIAAQADAAIAAgACAP3/+//3//L/8v/z//X/9//2//X/9P/y//H/8P/w//D/
8f/y//T/9f/x//D/7v/s/+7/8P/y//T/9P/y//D/7f/u/+7/7v/v//P/9P/0//T/8f/w
/+//7f/x//T/9v/0//D/6v/k/+f/7v/1//v//f/8//z/+P/0//3/EQAkADUASgBfAHAA
gACNAIkAdABUADAAGAAKAAQA///7//n/9//2//f/9//4//v//P/8///////9//v/+P/2
//n/+P/4//n/+f/5//r/+v/3//X/8//y//f/+f/7//3//f/7//j/9v/3//f/+P/6//j/
+f/5//r/+f/3//X/9P/2//j/+v/8//v/+f/3//T/9v/2//f/+f/5//j/+P/3//X/9P/z
//L/9P/2//j/+//6//j/9v/z//P/8//0//X/9v/3//j/+P/2//X/9P/z//b/+P/6//v/
+P/3//X/8v/1//X/9v/3//n/+f/5//r/+f/4//f/9v/4//r//f8AAP///f/7//r/+//8
//3//v///wEAAgAEAAMAAQD///3/AQAGAAgADQAKAAgABgADAAQABgAKAA0ADwAPAA4A
DAAKAAoABwAGAAgACgAMAA4ADAAJAAcAAgAEAAMABAAFAAMAAwADAAQAAwD+//z/+//9
////AgAEAAIAAAD9//v//P/7//7////+//7//v/+//v/+//6//r//P/+/wAAAwAAAP7/
/P/6//z//P/9/wAA/v/+///////9//3//f/8////AAACAAUAAwABAP///f/+/wAAAgAE
AAQABQAEAAIAAAD//////v8BAAMABQAHAAQAAQAAAAAAAwACAAMABQAGAAUABAADAAEA
////////AgAEAAYABwADAAEA/v/8//3///8BAAMAAgABAAEAAAD9//z//P/7//3///8C
AAQAAgAAAP3/+v/7//z//f/+/wAAAAAAAAAA/P/6//r/+v/8//7///8AAP3//P/6//n/
+f/6//v//P/7//v//P/8//r/+f/3//f/+v/8//7/AQD///v/+P/2//j/+f/7//3//f/8
//7/+//6//n/+P/1//j/+v/8//3/+v/5//j/9//5//j/+f/7//v//P/8//z/+f/4//b/
9P/8//7//f/6//n/+P/3//b/+f/6//v//P/6//r/+v/6//f/9//5//j/+v/8//7/AAD9
//z//P/9////AQACAAEA///+//7///8DAAYABwAGAAoACwAMAAsABQADAAEA/v////7/
/f/9//3/+v/4//f/9v/1//T/8//2//b/9v/2//P/8v/x//D/8v/z//P/9P/z//L/8v/y
//H/8P/x//D/8//z//T/9P/x/+//7//u//H/8v/z//T/8v/x/+//7v/o/+j/7P/u//D/
9f/6//3//f/7//b/8v/y//z/DQAfAC4APQBQAF8AaAB4AIcAhwByAFIAMgAYAAYA+v/1
//H/8//3//z///8BAP7/+f/3//b/+P/3//r/+//7//z/+//4//b/9f/3//f/+P/4//r/
+f/4//j/+P/3//b/9f/5//v//P/+//n/9//2//b/9v/3//f/+P/7//v/+//8//r/+P/2
//T/9//5//v//P/6//j/9//3//b/9v/3//f/+P/4//j/+P/1//T/8//z//b/+P/6//v/
9//1//T/8//0//X/9v/2//f/9//3//f/9P/0//T/8//3//n/+v/6//j/9//3//f/9//3
//f/+P/5//r/+//8//n/+P/4//j/+//9////AgD///7//f/8////AQACAAQABQAFAAUA
BQACAAQAAwAFAAkACgALAAsABwAGAAcABwAMAA0ADQAMAA0ADgAMAAwACQAIAAcABgAJ
AAkACgAIAAYAAwACAAEAAQABAAEAAgADAAAAAAABAP///f/8//r//P/+////AQD+//v/
/P/7//7//v/+//7//v//////AAD9//z/+//7////AAABAAIAAAD+//3//v/8//z//f/9
/wAAAQACAAIAAAD+//3//f8AAAEAAgADAAAAAAAAAAAA//8BAAEAAAABAAEAAgACAAEA
AQABAAEAAgABAAIABAADAAAA/////wMAAwADAAMAAgABAAIAAwABAAAA///9/wAAAQAB
AAIA/v/9//z/+//8//3///8AAAAAAAABAAEA/f/7//r/+P/8//7///8AAP///v/9//z/
/P/8//z//P/9//z//f/+//3//P/6//j/+//8//z//f/7//r/+f/4//n/+f/6//r/+//7
//r/+//6//j/9v/1//n/+f/6//z/+//5//j/9//4//j/+//5//r/+//8//v/+f/4//f/
9f/3//n/+//9//v/+P/3//f/9f/4//r//P/8//z//P/7//z/+v/4//v//P/9//7//P/9
////AAAAAP///P/5//z//v8BAAgACgAKAAgABwAIAAkACAAGAAMAAgAAAP///f/7//r/
9//2//b/9//5//X/8//x/+//8v/z//T/9v/1//T/8//z//L/8P/v/+3/7v/w//L/9P/y
//L/8P/u/+//8f/y//P/8v/z//P/8v/w//D/8P/w//f/9//2//T/7v/q/+r/6v/v//b/
//8DAAUA/v/0//D/+P8HABkAKgA/AFQAYwBsAHQAeQB5AGoATgAuABgADAAGAP3/8//x
//X/9v/5////AgADAAAA/v////3//P/7//n/+P/6//r/+//9//v/+f/4//b/+f/5//n/
+v/7//v/+//7//r/+f/3//b/9v/3//n//P/4//f/9f/0//b/9//4//r/+P/4//j/+P/3
//f/9//2//j/+P/5//v/+v/4//f/9f/4//j/+P/4//b/9v/2//f/9//2//X/8//0//X/
9//5//j/9//2//T/9//3//f/9//2//b/9v/1//b/9//3//b/+f/5//r/+//7//n/9//2
//n/+v/7//z/+//6//r/+v/5//n/+f/6//3//v///wAA/f/9//z//P/+////AAABAAAA
AgABAAMAAgACAAIAAQACAAQACAALAAoACQAHAAQABgAIAAcACAAGAAYABgAGAAQAAwAD
AAAAAwADAAUABwAEAAEA/v/8/wAA/v///wEAAAD//////v/8//z/+//7//7//f8AAAEA
/v/8//r/+P/7//3//v8AAP7//v/+///////+//3//P/+//7///8CAAAA/v/9//v//v//
/wAAAAAAAAAAAQADAAIAAQAAAP//AQACAAMABAADAAMAAQD+/wEAAQACAAIAAAABAAIA
AwABAP////8AAAIAAgAEAAcABQADAAEA////////AQADAAEAAgADAAMAAQABAAAAAAAC
AAMABAAFAAMAAQAAAP7///8AAAIAAwACAAEAAQAAAP7//v/9//z//v8AAAIABAACAAAA
/v/8//z//P/+/wAAAAAAAP///v/+//7//f/9////AAABAAIA///9//z/+v/8//3//f//
//7//v/+///////9//z//P/9//3//v////7//P/9//n/+//9///////+//7//v/9//v/
+v/8//7/AAACAAAAAgABAAAA/v/+//7//v8AAAMABwAKAAcABQABAP3/AAACAAUADAAN
AA4ADQANAAsACwAJAAYACAAIAAcABwACAP///f/5//r/+v/7//3//P/7//r/+f/4//f/
9v/2//f/+P/5//v/+f/2//T/8f/0//b/+P/6//f/+P/3//b/8//z//L/8f/0//f/+f/6
//j/9v/0//L/9f/3//j/+P/2//L/7v/u//H/+P///wUABQAAAPz//v8GABEAHwAwAEcA
XABrAHoAhACHAHcAVgAwABYADAAGAAAA/f/9//v/9//2//n//f/+////AAAAAAMAAwAB
AP///P/6//3//P/8//3//f/9//7//v/8//v/+v/6//7///8AAAEAAAD9//n/9v/3//n/
/P8AAP3//f/8//z/+v/5//j/+P/6//z//v8AAP3/+//5//b/+f/6//z////9//z//P/7
//v/+v/5//j/+//8//3////8//r/+P/1//b/9//5//v/+//7//v/+v/6//n/+P/3//r/
/P/+/////P/7//n/9v/5//n/+v/7//v/+//7//z/+v/6//r/+v/9//7/AAACAP///f/7
//r//v8AAAIABAACAAMAAwAEAAMAAwADAAMABAAIAAkADQAKAAgABgADAAUACAANABEA
EgARAA8ADAAMAAwACQAIAAsADAANAA4ACgAHAAUAAAABAAEAAwAFAAMAAwADAAQABAAA
AP////8AAAEAAwAEAAIAAAD9//v//////wMABQAFAAQAAwACAP/////+//7/AQACAAMA
BQACAAAA/v/8//3//v8AAAQAAwACAAIAAQABAAEAAQAAAAEAAgAEAAcABQADAAEA//8C
AAQABgAIAAYABwAGAAQABAADAAMAAgAFAAcACQALAAkABQADAAIABAAEAAYACQAIAAcA
BgAFAAUAAwADAAMABAAGAAgACQAFAAMAAAD+/wEAAwAFAAcABAADAAMAAgABAAAAAAD/
/wAAAQADAAQAAgAAAP3/+v/8//7/AAACAAMAAgABAAAAAAD+//7//v8BAAIAAgACAAAA
/v/7//n//P/+/wAAAgAAAP/////+//z/+//5//n//P/+/wAAAwABAP3/+v/4//r/+//9
/////f/8//7/+//7//v/+//5//z//v8AAAEA///9//v/+f/6//r//P////7//v/9//z/
+v/6//n/+P8CAAIAAQD8//n/+P/3//b/+P/6//z//v/7//r/+f/5//z//P/8//z//v8A
AAIABAABAAEAAAD//wIAAQAAAAAAAAABAAYACgALAAoACgAJAAwACwAJAAkABgACAP//
/P/+/////v/8//j/9//3//f/9f/1//X/9P/2//b/9//4//T/8v/x/+//8P/y//P/9P/y
//L/8v/y//L/8v/y//H/9P/0//T/9f/1//T/8v/w//L/9P/2//f/9//y/+7/6P/m/+r/
8v/5//7/AQADAP3/9P/w//b/CAAbAC0AQABVAGQAbQB8AIYAgwBtAE4AMAAaAA4AAgD4
//P/8f/z//X//P8BAAEA/v/7//j/+P/7//v/+//7//r/+v/8//r/+f/5//r/+f/5//j/
+v/7//z//v/9//v/+f/3//v/+//6//r/+v/5//n/+v/3//f/9v/2//j/+f/6//z/+f/4
//f/9v/4//n/+v/6//v/+v/6//v/+v/4//f/9f/3//j/+f/6//f/9v/1//X/9//4//n/
+f/6//n/+f/5//j/9//2//T/+P/5//r/+//4//j/+P/3//j/+f/5//j/+f/5//r/+//6
//n/+P/4//v//P/9//7//f/8//z//P////////8AAAIAAgACAAIAAAABAAEAAgAGAAcA
CAAJAAcACAAGAAcACQAKAAsACwAMAAwADgAPAA8ADwAOAAwADwAQAA4ADgALAAoACQAI
AAgABwAHAAQABQADAAMAAwACAAEAAAAAAAIAAAABAAMAAQD///7//P///wAAAAABAP//
/f/////////+//3//P/9////AAACAAAA/v/8//v///8AAAEAAgABAAAAAAACAP///v/+
//3///8BAAMABAACAAAA/////wAAAQACAAMAAgACAAIAAgACAAMAAgAAAAIAAwAFAAYA
AwADAAMAAwAFAAMAAwAEAAYABAAEAAUABQADAAEA//8BAAEAAwAFAAMAAgABAP//AAAB
AAEAAgABAAEAAQABAAAA//////7/AAAAAAEAAQD+//3//f/8//3//v/+//7//v/+//7/
/v/9//z/+//6//r/+v/8//7//P/8//v/+v/7//z//P/9//z//P/8//z//P/7//v/+v/9
//3//P/9//v/+v/5//n//f/7//r/+v/8//v/+//7//n/+P/6//f/+f/7//3//f/6//r/
+v/5//v/+//7//v//P/6//r/+//7//r/+P/2//j/+v/7//z/+v/4//X/8v/2//j/+v/8
//r/+v/6//r/+P/4//j/+P/6//7///8AAP7//P/6//j/+//9/wAAAgABAAEA///9//v/
+v/6//7/BQAIAAkACwAKAAkABgACAAQABAADAAMA///9//z/+f/4//b/9f/1//b/9//4
//n/9f/z//H/8P/x//L/8//1//P/8v/y//H/8P/w//D/8P/x//T/9f/2//L/8f/v/+3/
7v/x//P/9P/0//T/9P/0/+//7f/u//D/9P/y//D/7v/t/+7/8//3//v//v/8//j/+v8F
ABUAIAAtAEQAVwBoAHoAjQCTAIAAXgA4ABoACAAAAPv/+f/5//v/+v/5//n/9v/1//f/
+P/8//3/+//7//r/+v/4//b/9f/1//r/+//9//7//P/5//b/9P/4//n/+v/7//r/+f/3
//b/9v/1//X/9v/5//v//P/+//z/+f/2//T/9//4//n/+v/5//n/+f/4//X/9P/0//X/
9//4//r/+//4//b/9P/y//X/9v/3//n/+f/4//f/9f/0//P/8//z//X/9//5//r/9//1
//P/8f/0//b/+P/5//j/+f/5//j/9//1//T/8//3//n/+//+//r/+P/2//T/9v/4//v/
/v/9//3//f/+//z//P/8//z/AAADAAUACAAFAAMAAQD//wIABgAHAAsACwAKAAkABwAG
AAYACAAJAA4ADwAPAA4ADQAMAAgABgAJAAoACwAMAAsACQAIAAQAAwABAAEAAQADAAMA
AwAEAAMA/v/8//v//P/9////AAD+//7//f/9//v/+f/7//v//f/+////AAD8//v/+f/4
//v//P/9/////v/+//7//v/7//r/+v/8////AAACAAMAAQD///3/+v/7//z//v8BAP//
/////////v/+//7//v8AAAMABAAEAAEA///+//z//f///wEAAwABAP////8AAP7//P/8
//3/AgADAAQABQAAAP3//P/7//z//v8AAAEAAQABAAAAAAD+//3//P/7//7///8BAAIA
/v/8//v/+f/8//3///8AAP7//v/9//z/+v/6//r/+v/9//7///8AAP3/+v/5//j/+v/8
//3//v/8//z/+//7//j/+P/4//j//P/9////AAD+//v/9//1//n/+v/7//3//f/7//r/
+v/4//f/9//3//n/+v/+//3/+v/5//j/9f/4//r//P/9////+//4//j/+P/4//j/+v/+
////AAD+//7//v/+//7///8BAAIAAwADAAEA///9//z//P8AAAYACgAMAA8ADQALAAcA
AgACAAIAAQABAAAA//////3/+f/2//T/8//2//f/+P/5//X/8//x//D/8v/y//L/8//z
//L/8v/x/+7/7v/u/+7/8f/0//X/9v/y//H/7//t/+//8f/y//L/9P/0//T/9P/t/+v/
7P/u//L/9P/0//L/8//0//f/+f/3//b/9v/4/wAAEQAjACwAOwBQAF0AbACAAI0AhQBs
AEYAJgAOAAIA/v/3//X/9//5//r/+//7//j/9//3//j//P/9///////+//7/+//4//b/
9f/6//v//f/+//3/+//5//j/+f/5//n/+f/9//3//P/8//n/9//2//b/+f/7//z//v/7
//n/9//2//f/+P/5//r/+//7//v/+v/4//b/9f/1//n/+v/8//3/+v/4//b/9P/1//b/
9//5//r/+v/6//n/9v/1//X/9f/3//n/+//8//v/+f/3//X/9//4//n/+f/8//3//f/8
//v/+f/4//f//P/9//7/AAD+//z/+v/4//v//P/+/wAAAQABAAEAAgABAAAA///+/wEA
BQAIAAwACwAJAAcABQAHAAoACgANABAAEAAQAA8ADQAMAA0ADQARABMAFAAUABEAEAAM
AAoACwAMAA0ADgAMAAsACwAIAAYAAwACAAEAAgADAAQABgAEAAAA/////wEAAQACAAIA
BAAEAAMAAwAAAP3//v/9/wEAAgADAAQAAgABAP///v8AAAAAAAABAAQABAAEAAQAAgAA
AP//AAABAAIABAAFAAQAAwACAAAAAgACAAMABQAHAAcABwAHAAUABAADAAIABgAJAAoA
CgAHAAUABAACAAMABQAHAAkACwAJAAkACgAHAAQAAwADAAYABwAIAAkABQADAAMAAwAF
AAYABwAHAAUABQAEAAQAAQABAAEAAQADAAUACAAKAAYABAADAAEAAwADAAQABAAEAAQA
AwACAAEAAAD///7/AwAEAAUABgADAAAA///+/wEAAgACAAIABAAEAAMAAwABAAAA///+
/wIAAwAFAAYABAABAP3/+////wAAAQADAAUABQACAP7//P/8//z//P///wQABgAIAAUA
BAADAAIAAwAFAAgACgALAAsACQAHAAUABAAEAAgADwASABMAFQASABEADgAKAAwADAAL
AAsACAAHAAcABQAAAP7//f/9//7///8AAAEA///9//v/+v/8//z//P/9//3//P/8//v/
+f/4//f/9v/5//z//f/+//z/+//5//f/+P/7//3//v/+//7//v/+//f/9//4//z//P/8
//z/+v/5//j//f8BAAUABgAEAAIAAgALABkAJgAzAEYAWwBsAHwAjQCTAIoAbABGACgA
FgAKAAMAAQABAAEAAgADAAMAAgD//wEAAgAGAAcACQAJAAgACAAHAAQAAgABAAYABwAJ
AAoACAAFAAIAAAACAAMABAAFAAcABwAGAAYAAwABAAAAAAACAAUABwAKAAcABQADAAIA
BAAEAAQABAAHAAcABwAGAAQAAgABAAEABQAGAAgACQAGAAQAAgAAAAIAAgACAAMABAAE
AAQAAwAAAP///////wMABQAHAAgABQADAAEA//8AAAIABAAFAAYABwAHAAYABQADAAIA
AQAEAAUABgAIAAcABgAFAAQABwAIAAoADAANAA0ADQAOAA0ADAALAAoADgARABMAFgAV
ABMAEQAPABAAFAAVABkAGgAaABoAGQAWABYAGAAZAB4AHwAfAB4AGwAaABYAFAAWABgA
GgAcABsAGQAYABQAEgAPAA4ADQAOAA8AEAASAA8ACgAIAAcACgALAA0ADgAOAA4ADQAN
AAwACQAKAAkADQAOAA8AEAAMAAsACQAIAAkACgALAA0ADAAMAAwADAALAAoACgAMAA0A
DgAQABEADwANAAsACAAMAA4AEQAVABMAEwATABMAEQAQAA8ADgASABUAFgAWABUAEwAS
ABAAEgATABQAFQAVABMAEwAUABMAEAAPAA8AFAAVABYAFwASAA8ADgANAA8AEAARABEA
EQARABAAEAAOAA0ADAALAA0ADwASABQAEgAQAA8ADQAOAA8AEQASABIAEgARABAADwAO
AA0ADAAPABAAEQASAA4ADAAMAAwADwAQABAAEAAOAA4ADQANAAwADAAMAAwADgAPABEA
EgARAA8ADAALAA0ADgAPABEAEwARABAAEAAPAA0ADAALABIAEgAQABAAEAAQAA4AEAAP
AA4AEgAUABYAGAAWABUAFQAUABYAFwAWABUAFgAWABcAHAAdAB4AHQAdACEAIwAjACIA
HwAcABgAFQAWABUAFQATABIAEAAPAA8ADAALAAoACQAKAAsADAAOAAwACgAIAAcACAAI
AAkACQAKAAoACgAKAAcACAAHAAYACQALAAwADQALAAsACgAIAAoACgAKAAoAEQAPAAgA
BgAEAAAABAAIAAsAEgAZABsAFwAOAAYACAAUACcAOwBMAF8AcgB9AIQAjgCXAJcAhgBm
AEgAMAAiABgADwAJAAcACwAQABMAGQAaABcAEwASABQAEwAUABUAFQAWABYAFAATABMA
FAATABMAEgAVABUAFQAWABQAEwASABEAFQAVABQAFAAUABMAEwAUABMAEwASABIAFQAV
ABUAFgAUABIAEAAOABIAEwAUABQAFQAUABQAFQATABIAEgARABMAFAAVABYAEwASABEA
EQAUABQAFAATABQAEwATABMAEwATABMAEgAWABcAGAAZABcAFgAVABMAFgAXABcAFgAY
ABcAFwAXABgAFwAWABYAGQAaABsAHAAaABgAFwAWABgAGQAaABwAHgAeAB4AHgAXABkA
GgAcAA==
         </WaveFormData>
      </LeadData>
      <LeadData>
         <LeadByteCountTotal>10000</LeadByteCountTotal>
         <LeadTimeOffset>0</LeadTimeOffset>
         <LeadSampleCountTotal>5000</LeadSampleCountTotal>
         <LeadAmplitudeUnitsPerBit>4.88</LeadAmplitudeUnitsPerBit>
         <LeadAmplitudeUnits>��V</LeadAmplitudeUnits>
         <LeadHighLimit>2147483647</LeadHighLimit>
         <LeadLowLimit>268435456</LeadLowLimit>
         <LeadID>V1</LeadID>
         <LeadOffsetFirstSample>0</LeadOffsetFirstSample>
         <FirstSampleBaseline>0</FirstSampleBaseline>
         <LeadSampleSize>2</LeadSampleSize>
         <LeadOff>FALSE</LeadOff>
         <BaselineSway>FALSE</BaselineSway>
         <ExcessiveACNoise>FALSE</ExcessiveACNoise>
         <MuscleNoise>FALSE</MuscleNoise>
         <LeadDataCRC32>3272706655</LeadDataCRC32>
         <WaveFormData>
+P/4//j/+P/6//r/+v/6//j/+P/4//j/+v/6//r/+v/4//j/+P/4//r/+v/6//r//P/8
//z//P/6//r/+v/6//z//P/8//z/+v/6//r/+v/8//z//P/8//z//P/8//z/+//6//n/
+P/5//r/+//8//r/+v/6//r/+v/6//r/+v/6//r/+v/6//j/+P/4//j/+v/6//r/+v/4
//j/+P/4//r/+v/6//r/+v/6//r/+v/6//r/+v/6//z//P/8//z/+v/6//r/+v/8//z/
/P/8//z//P/8//z//P/8//z//P/9//7///8AAP///v/9//z//v/+//7//v/+//7//v/+
//7//v/+//7/AAAAAAAAAAD+//7//v/+/wAAAAAAAAAAAAAAAAAAAAD+//7//v/+/wAA
AAAAAAAAAAAAAAAAAAAAAAAAAAAAAAAAAAAAAAAA/v/+//7//v///wAAAQACAAEAAAD/
//7/AAAAAAEAAQABAAEAAQACAAAAAAAAAAEAAwADAAQABgAHAAgACQALAAwADQANAA0A
DgAOAA4ADgANAA0ADAAJAAUAAQD9//3/////////AQADAAMABAAEAAQAAwADAAMAAQAB
AAAAAAABAAEAAQABAAAAAAAAAAAAAAABAAIAAgADAAMAAwADAAEAAQABAAEABAAEAAQA
BAACAAIAAwADAAUACQAMAA8AEQANAAgABAAAAPz//f/9//3/+P/y/+z/4//U/8j/v/+z
/6f/ov+i/6r/sf+1/77/yf/P/9H/1f/X/97/5v/w//T/+f/9//7/AQACAAQABQAFAAUA
BQAEAAQABQAFAAgACAAIAAkACQAJAAkACQAJAAoACgAKAAoACgAKAAoACAAIAAkACQAL
AAsACwALAAkACQAJAAkACQAJAAkACQAKAAoACgAKAAgACAAHAAcACAAIAAgABwAJAAgA
CAAIAAgACAAIAAgACgAKAAoACAAGAAcABwAGAAgACAAIAAgABgAGAAYABgAFAAUABQAE
AAUABgAHAAYABQAEAAMAAgAEAAQAAwABAAEAAAAAAAAA//////7//v/9//z//f/+//z/
+v/6//r/+v/6//f/9//3//b/9f/1//P/8//z//P/9f/0//L/8f/w//D/8P/w//L/8v/y
//H/7//v/+//7//x//P/9P/1//j/+f/6//v/+f/5//v//f///wAAAAAAAP///////wAA
AAAAAAEAAQABAAEAAQABAAEAAQABAAEA//8AAAAAAAACAAEAAQABAAEAAQACAAMAAwAD
AAMAAwABAAEAAQABAAMAAwADAAMAAQABAAEAAQABAAEAAQABAAIAAwAEAAQAAgACAAIA
AgACAAMAAwADAAMAAgABAAEAAAAAAAAAAQADAAIAAgACAAIAAgACAAIABAAEAAQABAAC
AAIAAgACAAIAAgACAAIAAgADAAMAAwADAAIAAgADAAMAAwAEAAQABAAEAAQABAAEAAQA
BAAFAAUABQAFAAUAAwADAAMAAwAGAAYABgAGAAYABQAFAAUABQAGAAYABgAGAAYABgAG
AAQABAAEAAQABwAHAAcABwAGAAYABgAGAAQABQAFAAUABwAHAAcABwAFAAQABAAEAAcA
BwAHAAcABQAFAAUABAAGAAYABwAHAAcABwAHAAcABQAFAAYABgAGAAYABwAHAAgABwAH
AAgABQAFAAUACAAIAAgACAAIAAcABgAFAAQABgAHAAcABwAFAAUABgAGAAYABgAHAAcA
CQAKAAwADQANAA0ADgAOABEAEQARABIAEgASABIAEwAVABQAEQANAAcAAwADAAMAAwAD
AAUABQAHAAgACAAIAAUABQAFAAUABQAEAAQABQAHAAcABwAGAAQABAAEAAQABQAGAAYA
BQAFAAUABQAFAAUABQAFAAYABgAGAAYABgAGAAcABwAJAAsAEAATABMADwAMAAoACAAE
AAMABQADAP7/9v/s/+H/0P/C/7n/rf+f/5b/mP+g/6v/sf+6/8f/zf/R/9X/2f/e/+j/
8P/2//n///8AAAMABAAGAAcABwAHAAcACAAIAAkACQAKAAoACgALAAsACwALAAsACwAM
AAwADAAOAA4ADgAOAAwADAANAA0ADQANAA0ADQANAA0ADQANAA0ADQANAA0ADgAOAA4A
DgAMAAwACwALAAwADAAMAAsACwAKAAoACgAKAAoACgAKAAwADAAMAAoACAAJAAkACAAK
AAoACgAKAAgACAAIAAgABwAHAAcABgAIAAgACAAGAAQABAAEAAQABgAGAAUAAwADAAIA
AgACAAEAAQAAAAAAAAD+//7//v/8//r/+v/6//z//P/5//n/+f/4//f/9//1//X/9f/1
//b/9v/1//X/8v/y//L/8v/0//T/9P/z//H/8f/x//H/8//1//b/9//4//n/+v/7//n/
+f/7//3///8AAAAAAAD///////8AAAAAAAABAAEAAwADAAMAAwACAAEAAAD//wEAAgAC
AAIAAgABAAEAAQABAAEAAgADAAMAAwADAAMAAwADAAMAAwADAAMAAwADAAMAAwADAAMA
AwADAAMAAwAFAAUABQAEAAIAAgACAAIAAgADAAMAAwADAAIAAQABAAIAAgACAAMAAwAC
AAIAAgACAAIAAgACAAIAAgACAAIAAgACAAIAAgACAAIAAgACAAIAAwADAAMAAwACAAIA
AwADAAMABAAEAAQABAAEAAQABAAEAAQABQAFAAUABQAFAAMAAwADAAMABgAGAAYABgAG
AAUABQAFAAUABgAGAAYABgAGAAYABgAEAAQABAAEAAcABwAHAAcABgAGAAYABgAGAAcA
BwAHAAcABwAHAAcABwAGAAYABgAHAAcABwAHAAcABwAHAAYABgAGAAcABwAHAAcABwAH
AAUABQAGAAYACAAIAAkACQAGAAUABQAGAAcABQAHAAgACAAIAAgACAAGAAYABgAGAAgA
CAAIAAgACAAHAAYABQAFAAYABgAGAAgACQAJAAkACAAKAAsADAAPABEAEgATABEAEQAS
ABIAEgASABMAEwATABEADgALAAQAAwACAAEAAwAFAAUABQAGAAYABgAFAAUABQAFAAUA
BgAGAAcABwAFAAUABAAEAAYABgAGAAcABgAGAAUABQAHAAcABwAHAAcABwAIAAgABgAG
AAYABgAJAAsACwANAA4AEQARABEADgAMAAoACgAHAAUABQAAAPj/8P/p/97/zP/B/7v/
rf+g/5j/nP+n/6//tv/D/8//1f/X/9f/3P/i/+r/8v/5////AgAFAAYACAAHAAcABwAH
AAoACgALAAsACgAKAAoACwAJAAkACQAJAAoADAANAA4ADAAMAAwADAAMAAwADQANAA0A
DQANAA0ADQANAA0ADQAPAA8ADwAPAAwADAAMAAwADgAOAA0ADQAMAAwADAALAAsACgAK
AAoADAAMAAwADAAKAAoACgAIAAgACQAJAAgACAAIAAgACAAIAAgACAAIAAkACQAJAAgA
BgAGAAYABAAGAAYABgAGAAQABAADAAEAAQAAAAAAAAABAAEAAAAAAP7//P/8//z//v/8
//z//P/6//r/9//3//f/9v/1//X/9//3//f/9//1//T/8v/x//L/8v/y//L/8f/w/+//
7f/v/+//7//v//H/8//0//X/9P/1//b/9//5//n/+//9//v//P/8//z/////////AAAA
AAAAAQABAP//////////AQABAAEAAQD//wAAAAAAAAAA////////AQABAAIAAwACAAEA
AAD//wAAAQACAAMAAQABAAEAAQABAAEAAQABAAMAAwADAAMAAQABAAEAAAACAAIAAgAC
AAAAAQABAAEAAQAAAP////8CAAIAAgADAAEAAAAAAAAAAgACAAIAAgAAAAAAAAAAAAAA
AAAAAAAAAgACAAIAAgAAAAEAAQABAAMAAgACAAMAAQABAAIAAgACAAIAAgACAAQABAAE
AAUAAwADAAMAAwADAAMAAwADAAQABAAEAAQABAADAAMAAwAFAAYABgAGAAQABAAEAAQA
BgAGAAYABgAFAAUABQAFAAQABAAEAAQABgAHAAcABwAFAAUABQAFAAcABgAGAAYABwAH
AAcABwAFAAUABQAEAAYABgAHAAcABQAFAAUABQAHAAcACAAIAAYABgAHAAcABgAFAAUA
BgAHAAkABwAGAAYABgAGAAYABgAGAAYABgAGAAYABgAGAAQABAAFAAUABwAHAAcACAAG
AAYABgAHAAkACQAKAAwADQAOAA8AEQAQABEAEQARABQAFAAUABQAFQAVABQAEQANAAkA
BQAFAAMAAwADAAUABQAFAAYABgAIAAcABwAHAAUABQAEAAQABwAHAAcABwAGAAYABgAG
AAQABQAGAAYABgAHAAgACQAIAAcABgAFAAgACAAIAAgACAAIAAkACQAJAAsAEAATABUA
EwAOAAwACgAGAAMAAwAFAAIA+v/y/+v/3v/O/8P/u/+v/6L/oP+k/6//t/++/8f/z//T
/9X/1//c/+b/7v/2//v/AQAAAAMABAAGAAgACQAKAAsACgAKAAsACwAMAAwADAANAA0A
DQANAA0ADQAOAA4ADgAOAA4ADgAOAA4ADgAPAA8ADwAPAA8ADwAPAA8ADwAPAA0ADQAN
AA0ADgAOAA4ADgAMAAwACwALAAwADAAMAAsADQAMAAwADAAKAAoACgAKAAwADAAMAAoA
CAAJAAkACAAKAAoACgAKAAoACgAKAAoABwAHAAcABgAGAAYABgAEAAQABAAEAAQABAAE
AAMAAQADAAIAAgACAAIAAQD///7//f/8//3//v/8//r/+v/6//r/+v/3//f/9//2//X/
9f/z//P/8//z//X/9P/y//H/7v/u/+7/7v/w//D/8P/v//H/8f/x//H/8v/z//P/8//2
//f/+P/5//f/9//5//v/+//8//z//P/+////AAACAAEAAAAAAP//AQABAAEAAQABAAEA
AQABAAEAAgACAAIAAgABAAEAAQD/////AAABAAMAAwADAAMAAQABAAEAAQABAAEAAQAB
AAMAAwADAAMAAQABAAEAAQADAAMAAwACAAAAAAAAAAAAAgADAAMAAwADAAIAAQABAAIA
AgACAAMABQAEAAQABAACAAIAAgACAAIAAgACAAIAAgACAAIAAgAAAAAAAAAAAAIAAwAD
AAMAAwACAAIAAwADAAMABAAEAAQABAAEAAQAAgACAAIAAwAFAAUABQAFAAMAAwADAAMA
BAAEAAQABAAGAAUABQAFAAMABAAEAAQABgAGAAYABgAEAAQABAAEAAUABQAFAAUABgAG
AAYABgAEAAUABQAFAAcABwAHAAcABQAEAAQABAAFAAUABQAFAAUABQAFAAQABAAEAAUA
BQAHAAcABwAHAAUABQAGAAYABgAGAAgABgAGAAYABgAEAAUABQAFAAcABwAIAAgACAAI
AAkACQAHAAgACgALAA4ADwARABIAEQARABEAEgASABIAEgATABMAEgAPAAsABQABAAEA
AQACAAMABgAHAAUABgAGAAYABQAFAAUABQADAAIAAgADAAUABQAFAAQABAAEAAQABAAD
AAQABAADAAMAAwADAAMAAwADAAMABAAEAAQABAAEAAgABwAHAAcABwAIAAsADQAPAA4A
CgAGAAQAAwADAAMABAAAAPr/9f/q/+D/2f/R/8n/wv+4/7b/vf/B/8L/x//R/9f/1//V
/9b/3P/m//D/9//7//z///8AAAIABQAFAAUABQAIAAgACQAJAAkACAAHAAcACQAJAAkA
CQALAAwADAAMAAoACgAKAAoACgAKAAsACwAJAAkACQAJAAsACwALAAsACQAJAAkACQAG
AAYABgAGAAgACAAHAAcABgAGAAYABQAGAAYABwAIAAcABgAFAAQABAAEAAQAAgAEAAUA
BQAEAAIAAgACAAIAAgACAAIAAgABAAEAAQAAAAAAAAAAAP7/AAAAAAAAAAD///7//P/5
//r/+v/7//z/+//7//r/+v/4//b/9v/2//b/9P/0//T/8v/y/+//7//x//D/7//v/+3/
7f/t/+3/7f/s/+r/6f/q/+r/6v/q/+j/6P/o/+f/6f/p/+n/6f/p/+v/7P/t//D/8f/y
//P/9f/1//f/+f/3//j/+P/4//v/+//7//z/+v/6//v/+//9//3//f/9//3//f/9//3/
+//8//z//P/+//3//f/9//3//f/+//////////////8BAAEAAQABAP//////////////
///////9//3//f/9//3//f/9//z//v/+//7//v/8//3//f/9/////v/9//3//P/8//z/
/f/9//z//P/8//z//P/8//z/+v/6//r/+v/8//z//P/8//z//P/8//z/+v/7//v/+//9
//z//P/9//3//f/+//7//v/+//7//v/+//7//v////3//f/9//3////////////+//7/
/v/+/wAA//////////8AAAAAAAD+//7//v/+/wAAAAAAAAAA//////////8AAAAAAAAA
AP7///////////////////8AAAAAAQACAAIAAQAAAP//AQABAAEAAAD+//7/////////
AAAAAAAAAAAAAP7/////////AQABAAIAAgACAAIAAwADAAEAAgAEAAUABwAJAAwADgAN
AA0ADQAOAA4ADgAOAA8ADgAMAAgAAwABAP3//f/9//7///8CAAMAAgACAAEAAAD/////
/////wEAAAAAAAEA/////////v8AAAAAAAAAAP//AAAAAP//AQABAAEAAQABAAEAAQAC
AAAAAAAAAAAAAgAFAAUABQAFAAgACQALAAkABgAEAAIAAgABAP/////6//T/7P/j/9j/
0P/J/7//tf+s/6r/sP+3/7v/wv/L/9H/0f/T/9X/2v/i/+r/8v/3//3//v8BAAIABAAE
AAMAAgABAAQABAAFAAUABAAEAAQABQAFAAUABQAFAAcACAAIAAgABgAGAAYABgAIAAgA
CQAJAAcABwAHAAcABwAHAAcABwAHAAcABwAHAAYABgAGAAYACAAIAAcABwAHAAYABQAD
AAUABAAEAAQABgAGAAYABgAEAAQABAACAAQABQAFAAQAAgACAAIAAgACAAIAAgACAAMA
AwADAAIAAAAAAAAA/v8AAAAAAAAAAP7//v/9//v/+//6//r/+v/7//v/+v/6//j/9v/2
//b/+P/2//b/9v/1//T/8P/v/+//7v/t/+3/7f/t/+3/7f/r/+r/6P/n/+j/6P/o/+j/
6P/o/+j/5//p/+n/6f/p/+v/7f/u/+//8P/x//L/8//1//X/9//5//f/+P/4//j/+f/5
//n/+v/8//z//f/9//z/+//6//n/+v/7//z//f/7//z//P/8//z/+//7//v//f/9//7/
///+//3//P/7//3//f/9//3//f/9//3//f/9//3//f/9//3//f/9//3/+//7//v/+v/7
//z//f/+//3//f/8//v/+//6//n/+f/8//z//P/9//v/+v/6//r//P/8//z//P/6//r/
+v/6//z//P/8//z//v/+//7//v/9//3//P/7//z//P/9/////f/9//7//v/+//7//v/+
/wAAAAAAAAEA//////////8BAAEAAQABAAAAAAAAAAAAAAD///////8BAAIAAgACAAAA
AAAAAAAAAgACAAIAAgABAAEAAQABAAIAAgACAAIAAgADAAMAAwABAAEAAQABAAMAAgAC
AAIAAQABAAEAAQADAAMAAwACAAIAAgADAAMAAQABAAEAAQADAAMABAAEAAIAAgADAAMA
AgABAAEAAgAFAAMAAwACAAAAAAAAAAAAAgACAAIAAgAAAAAAAAAAAAEAAQABAAEAAwAE
AAQABAACAAMAAwADAAYACAAJAAoACQALAAwADQANAA0ADgAOABAAEAARABEADgAJAAMA
/f/8//3//v//////AQABAAEAAAAAAAAA//8BAAEAAQABAP7//v//////AQABAAAAAAAA
AAAAAAABAAAAAAD/////AQABAAEAAQD/////AAAAAAEAAgADAAQABQAFAAUABwAKAA0A
DQALAAgABgACAP7////9//n/8v/q/+L/0//C/7j/r/+f/5H/jv+Y/6T/q/+1/8T/y//N
/83/z//V/+D/6v/0//r///////7/AQACAAQABwAHAAcABwAGAAYABwAHAAgACAAIAAkA
CwALAAsACwAJAAoACgAKAAoACgAKAAoADAAMAA0ADQALAAsACwALAAsACwALAAsACwAL
AAsACwAMAAwADAAMAAwADAALAAsACwAKAAkABwAIAAgACQAKAAgACAAIAAgACgAKAAoA
CAAIAAkACQAIAAYABgAGAAYACAAIAAgACAAHAAcABwAGAAYABgAGAAQABAAEAAQABAAE
AAQAAwABAAMAAgACAAIAAgABAP///v/9//z//f/+//z/+v/6//r/+v/6//f/9//5//j/
9//3//b/9f/0//P/9f/0//L/8f/w//D/8P/w/+7/7v/u/+3/7v/v//D/8f/x//P/9P/1
//b/9//4//n/+f/5//v//f/9//7//v/+/////////wAA/v/+////////////////////
//////////8AAAAAAAACAAEAAQABAAAA////////AQABAAEAAQABAAEAAQABAAEAAQAB
AAEAAwADAAMAAwACAAEAAAD//wAAAQACAAIAAgACAAIAAgAAAAEAAQABAAMAAgABAAEA
AAAAAAAAAQADAAIAAgACAAIAAgACAAIAAgACAAIAAgACAAIAAgACAAIAAgACAAIAAgAD
AAMAAwADAAIAAgADAAEAAQACAAIABAAEAAQABAACAAIAAgADAAUABQAFAAUAAwADAAMA
AwAEAAQABAAEAAYABQAFAAUAAwAEAAQABAAGAAYABgAGAAYABgAGAAYABwAHAAcABwAI
AAgACAAIAAcABwAGAAUABwAHAAcABwAHAAYABgAGAAUABQAFAAUABwAHAAcABgAEAAQA
BQAFAAcABwAHAAcABQAFAAYABgAEAAQABQAFAAUABQAGAAgABwAFAAUABAAGAAYABgAG
AAYABgAGAAYABAAEAAQABAAGAAcABwAHAAUABQAGAAYACAAIAAkACQAHAAgACgALAAwA
DQAPABAAEwATABMAFAASABIAEgATABQAFAASAA8ACgAFAAQAAwADAAMABQAFAAcACAAI
AAgABQAFAAUABQAHAAYABgAHAAUABQAFAAQABAAEAAQABAAHAAgACAAHAAUABQAFAAUA
BwAHAAcACAAGAAYABgAGAAYABwAJAAkACwAMABEAEwATAA4ADAAKAAgABQAFAAcABAD6
//L/6//e/8z/v/+5/63/nv+Y/5r/o/+r/7L/v//L/9H/0//X/9r/4P/o//D/9//9/wAA
AwAEAAYABwAHAAcABwAIAAgACQAJAAwADAAMAA0ADAALAAoACQALAAwADAAMAAwADAAM
AAwADAAMAA0ADQANAA0ADQANAA0ADQANAA0ADwAPAA8ADwAMAAwADAAMAAwADAALAAsA
DAAMAAwACwALAAoACgAKAAoACgAKAAoACgAKAAoACAAIAAkACQAIAAgACAAIAAgABgAG
AAYABgAGAAcACAAIAAgACAAIAAYABAAEAAQABAAGAAYABQADAAEAAAAAAAAAAQABAAAA
AAAAAP7//v/+//7//P/8//z//P/8//n/+f/3//b/9f/1//f/9//3//f/9f/0//L/8f/w
//D/8P/w//D/8P/w/+//7//v/+//7//x//P/9P/1//b/9//4//n/+f/5//v//f/9//7/
/v/+/////////wAAAAAAAAEAAQABAAEAAQABAAEAAQABAAEAAQACAAIAAgACAAEAAQAB
AAEAAQACAAMAAQABAAEAAQABAAEAAQABAAMAAwADAAMAAQABAAEAAQADAAMAAwADAAMA
AwADAAIAAgACAAIAAgACAAMAAwADAAMAAgABAAEAAgACAAIAAwADAAIAAgACAAIAAgAC
AAIAAgACAAIAAgAAAAAAAAAAAAIAAgACAAIAAgADAAMAAwABAAAAAAABAAMAAwAEAAQA
AgACAAIAAgAEAAQABAAFAAMAAwADAAMABQAFAAUABQAGAAYABgAGAAQAAwADAAMABQAG
AAYABgAGAAYABgAGAAYABgAGAAYABwAHAAcABwAEAAQABAAEAAYABwAHAAcABQAFAAUA
BQAHAAYABgAGAAcABwAHAAcABQAFAAUABAAGAAYABwAHAAcABwAGAAQABAAEAAQABgAH
AAcABwAFAAUABgAGAAgACAAJAAkACQAKAAwADQAOAA8AEQASABMAEwATABQAEgASABIA
EwAVABQAEQANAAcAAwADAAMAAwADAAUABQAHAAgACAAIAAUABQAFAAUABQAEAAQABQAF
AAUABQAEAAQABAAEAAQABwAIAAgABwAHAAcABwAHAAcABwAHAAgACAAIAAgACAAGAAcA
CQAJAAsADgARABMAEwAOAAoACgAIAAcACQALAAYA/P/y/+f/2P/K/7//uf+v/6T/ov+q
/7P/t/+8/8f/0f/T/9X/2f/e/+b/8P/2//v///8CAAUABgAIAAkACQAJAAkACAAIAAkA
CQAMAAwADAANAAsACwALAAsADQAOAA4ADgAOAA4ADgAOAAwADAANAA0ADwAPAA8ADwAP
AA8ADwAPAA8ADwAPAA8ADgAOAA4ADgAOAA4ADQANAA4ADgAOAA0ADQAMAAwADAAOAA4A
DgAOAA4ADgAOAAwACgALAAsACgAMAAwADAAMAAsACgAJAAgACQAJAAkACAAIAAgACAAG
AAYABgAGAAYABgAGAAUAAwABAAAAAAAAAAMAAwACAAIAAAD+//7//v/8//r/+v/6//z/
/P/5//n/9//2//X/9f/1//X/9f/1//X/9P/y//H/8P/w//D/8P/y//L/8v/x//H/8f/x
//H/8//1//b/9//4//n/+v/7//v/+//9//////8AAAAAAAABAAEAAQACAAIAAgADAAMA
BQAFAAUABQADAAMAAwADAAUABgAGAAYABAADAAMAAwADAAMABAAFAAcABwAHAAcABQAF
AAUABQAHAAcABwAHAAUABQAFAAUABQAFAAUABQAFAAUABQAEAAQABAAEAAQABAAFAAUA
BQAFAAQAAwADAAQABAAEAAUABQAEAAQABAACAAIAAgACAAMABAAFAAYABQAEAAMAAgAE
AAQABAAEAAQABQAFAAUABQAEAAQABQAHAAcACAAIAAYABgAGAAYACAAIAAgACQAHAAcA
BwAHAAcABwAHAAcACAAIAAgACAAIAAcABwAHAAcACAAIAAgACAAIAAgACAAIAAgACAAI
AAkACQAJAAkABgAGAAYABgAIAAkACQAJAAsACQAJAAgABgAGAAYABgAIAAkACQAJAAkA
CQAKAAoACgAKAAsACwALAAwADgAPAA4ADwARABIAFQAVABUAFgAUABQAFAAVABYAFgAU
ABEACwAHAAcABwAFAAUABwAHAAgACgALAAwACQAJAAkACQAJAAgACAAJAAkACQAJAAgA
CAAIAAgACAAJAAoACgAJAAkACQAJAAkACQAJAAkACgAKAAoACgAKAAgACQAJAAsADQAO
AA8AEwAVABQAEAAMAAwACwALAA0ADAAGAPz/9f/o/9j/yf/F/73/sv+o/6j/sf+3/7r/
w//P/9f/2f/b/9z/4v/s//T/+////wEABQAHAAoACwALAAsACwAMAAwADQANABAAEAAQ
ABEAEAAPAA4ADQAPABAAEAAQABAAEAAQABAAEAAQABEAEQATABMAEwATABEAEQARABEA
EQARABEAEQAQABAAEAAQABAAEAAPAA8AEAAQABAADwAPAA4ADgAOABAAEAAQABAAEAAQ
ABAADgAMAA0ADQAMAA4ADgAOAA4ADQAMAAsACgALAAsACwAKAAoACgAKAAgACAAIAAgA
CAAKAAoACQAHAAUABAAEAAQABQAFAAQABAACAAAAAAAAAAAA/v/+//7/AAAAAP3//f/7
//r/+f/5//n/+f/5//n/9//2//T/8//0//T/9P/0//T/9P/0//P/8//z//P/8//3//n/
+v/7//z//f/+/////////wEAAwAFAAYABgAGAAUABQAFAAYABgAGAAcABwAHAAcABwAH
AAcABwAHAAcACQAKAAoACgAIAAcABwAHAAkACQAKAAsACwALAAsACwALAAsACwALAAsA
CwALAAsACQAJAAkACQALAAsACwALAAsACwALAAoACAAIAAgACAAKAAsACwALAAkACAAH
AAcACgAKAAoACwALAAoACgAKAAoACgAKAAoADAAMAAwADAAKAAoACgAKAAwADAAMAAwA
CgALAAsACwALAAoACgALAA0ADQAOAA4ADQAMAAsACgAMAAwADAANAA0ADQANAA0ADQAN
AA0ADQAOAA4ADgAOAA4ADQANAA0ADwAQABAAEAAOAA4ADgAOAAwADAAMAAwADwAPAA8A
DwAOAA4ADgAOAA4ADwAPAA8ADwAPAA8ADwAPAA4ADgAOABEAEgARABAADwAOAA4ADwAP
AA8AEQARABIAEgAQABAAEQARABEAEgAUABUAGAAZABsAHAAbABsAGwAcAB4AHgAeAB8A
HwAeABsAFwATAA8ADwAPAA8ADwARABEADwAQABAAEAARABEAEQARAA8ADgAOAA8AEQAR
ABEAEAAQABAAEAAQAA8AEAAQAA8AEQARABEAEQAPAA8ADwAQABAAEAAQABAAEgATABEA
EQARABQAFwAbAB0AGAAUABIAEAAPAA0ADwAOAAoABAD9//D/5v/d/9f/z//G/77/wv/L
/8//zP/T/93/3//f/+H/5P/q//b//v8FAAkACgANAA4AEAARABEAEQARABIAEgATABMA
FAAUABQAFQAXABcAFwAXABUAFgAWABYAGAAYABgAGAAWABYAFwAXABYAFQAUABMAFQAV
ABUAFQATABMAEwATABQAFAAUABQAFAAUABMAEwASABIAEgARABMAEgASABIAEAAQABAA
EAASABIAEgAQABAAEQARABAADgAOAA4ADgAOAA4ADgAOAAsACwALAAoADAAMAAwACgAK
AAoACgAKAAgACAAHAAUABgAGAAcACAAIAAcABQAEAAQAAgACAAIAAgAAAAAAAAD8//7/
///9/w==
         </WaveFormData>
      </LeadData>
      <LeadData>
         <LeadByteCountTotal>10000</LeadByteCountTotal>
         <LeadTimeOffset>0</LeadTimeOffset>
         <LeadSampleCountTotal>5000</LeadSampleCountTotal>
         <LeadAmplitudeUnitsPerBit>4.88</LeadAmplitudeUnitsPerBit>
         <LeadAmplitudeUnits>��V</LeadAmplitudeUnits>
         <LeadHighLimit>2147483647</LeadHighLimit>
         <LeadLowLimit>268435456</LeadLowLimit>
         <LeadID>V2</LeadID>
         <LeadOffsetFirstSample>0</LeadOffsetFirstSample>
         <FirstSampleBaseline>0</FirstSampleBaseline>
         <LeadSampleSize>2</LeadSampleSize>
         <LeadOff>FALSE</LeadOff>
         <BaselineSway>FALSE</BaselineSway>
         <ExcessiveACNoise>FALSE</ExcessiveACNoise>
         <MuscleNoise>FALSE</MuscleNoise>
         <LeadDataCRC32>4290458484</LeadDataCRC32>
         <WaveFormData>
AAAAAAAAAAD+//7//v/+//7//v/+//7//v/+//7//v/8//z//P/8//7//v/+//7//P/8
//z//P/9//7///8AAAAAAAAAAAAAAgACAAIAAgADAAQABQAGAAYABgAGAAYACAAIAAgA
CAAIAAgACAAIAAgACAAIAAgACgAKAAoACgAIAAgACAAIAAoACgAKAAoACgAKAAoACgAI
AAgACAAIAAgACAAIAAgABwAGAAUABAAEAAQABAAEAAQABAAEAAQAAgACAAIAAgAEAAQA
BAAEAAIAAgACAAIAAgACAAIAAgACAAIAAgACAAAAAAAAAAAAAgACAAIAAgAAAAAAAAAA
AAAAAAAAAAAAAAAAAAAAAAAAAAAAAAAAAAAAAAAAAAAA/v/+//7//v/+//7//v/+//7/
/v/+//7//v/+//7//v/+//7//v/+//z//P/8//z//v/+//7//v/8//z//P/8//z//P/8
//z//v/+//7////9//3//v/+/wAAAQADAAMAAwADAAQABgAFAAYABwAKAA4AEQATABMA
EQARABEAEAAPAA4ADQALAAcABQABAAEAAwADAAAAAAD//////v/+//r/+f/5//n/+//7
//v/+//6//n/+f/5//n/+f/5//n/+f/5//j/+P/3//f/9//3//n/+f/6//r/+v/5//n/
+f/5//n/+f/5//z//v8DAAsADwAPABIAGAAfACIAKgA5AEQATgBeAGQAXgBZAE0AMwAD
AMn/mP97/2v/Zv93/5n/t//F/87/1f/Y/9//7P/4/wIABgAHAAUABAAEAAMAAAD///7/
/v//////AAAAAAIAAgACAAIAAAAAAAAAAQACAAIAAgABAAEAAQABAAEAAQACAAMAAwAD
AAMAAwADAAEAAQACAAIABAAEAAQABAADAAIAAQAAAAIAAgACAAIAAwADAAIAAgAAAAAA
AQABAAMAAwADAAMAAwACAAIAAgADAAMAAwADAAUABQAFAAUAAwADAAMABAAGAAYABgAF
AAMAAwADAAMABQAFAAYABgAGAAYABgAFAAMAAwADAAMABQAFAAUAAwADAAIAAgACAAIA
AQABAAAA///+//7//f/6//n/+P/4//n/+P/3//b/9f/z//H/8f/w/+//7//u/+7/7v/u
/+7/7//v//L/8//3//f/+f/6//n/+//9/////f/+////AAACAAIAAgACAAAAAQABAAEA
AgACAAIAAgAAAP///////wEAAQABAAEA//////7//v/+//7//v/+/wAAAAABAAEAAAD/
//7//v8AAAAAAQABAAEAAQACAAIAAQABAAMAAQACAAQABgAIAAcABgAGAAYABwAHAAcA
BwAJAAkACQAKAAgACAAIAAgACwALAAsACwALAAsACwALAA0ADQANAA0ADQAMAAwACwAJ
AAoACgAJAAkACQAJAAkACAAHAAcABwAHAAcABwAHAAcABgAGAAYABgAFAAUABQAFAAUA
BAAEAAIAAgABAAEAAwADAAMAAwAFAAQAAwADAAEAAQABAAIABAAEAAQABAABAAAAAAAA
AAIAAgACAAIAAgACAAEAAQABAAEAAQABAAEAAQABAAEA//////7//v/+//7//v/+//7/
/v/+//7//v/+//7//v8AAAAAAAAAAP///v/9//3/////////////////////////////
////AQD///7/AAD+//7//v/+//7//v/+//7//v/+/////////wAAAAAAAAMABQAFAAUA
AwAEAAYABwAIAAkADAAOABEAEwATABMAEwATABIAEQASABEADwALAAcAAwADAAMABQAC
AAIAAQAAAP7//f/6//v/+//7//v/+//7//v/+v/5//n/+f/5//n/+f/5//n/+f/4//j/
9//3//f/9//3//f/+P/4//j/9//3//f/9//3//f/+f/6//z/AQAHAAsACwAMABQAGwAe
ACQALQA2ADwASABSAFAASQA/ACsAAQDF/5T/df9h/1j/Zf+F/6f/u//I/8//0v/b/+r/
9v8AAAQABQADAAIAAgABAP7//f/8//z//////wAAAAAAAAAAAAAAAAAAAAAAAAEABAAE
AAQAAwABAAEAAQABAAMABAAFAAUAAwADAAMAAwADAAMABAAEAAYABgAGAAYABQAEAAMA
AgADAAQABQAGAAUABQAEAAQABAAEAAUABQAFAAUABQAFAAUABAAEAAQABQAFAAUABQAF
AAUABQAFAAUABQAFAAYACAAIAAgABwAFAAUABQAFAAcABwAIAAgACAAIAAgABwAHAAcA
BwAHAAkACQAJAAcABQAEAAQABAAGAAUABQAEAAMAAgACAAEA/v/9//z//P/7//r/+f/4
//f/9f/z//P/8v/x//H/8P/w//D/8P/w/+//7//y//P/9//3//n/+v/7//3///8BAP//
AAABAAIABAAEAAQABAADAAMAAgABAAIAAgACAAIAAgABAAEAAQABAAEAAQABAAEAAQAA
AAAA/v/+//7//v8AAAAAAQABAP///////wAAAgACAAMAAwABAAEAAgACAAMAAwAFAAMA
BQAGAAcACAAIAAgACQAKAAkACQAJAAkACwALAAsADAAKAAoACgAKAA0ADQANAA0ACwAL
AAsACwAMAA0ADgAPAA0ADAAMAAsACwAMAAwACwALAAsACwALAAoACQAJAAkACQAJAAkA
CQAJAAgACAAIAAgABwAHAAcABwAHAAYABgAGAAYABQAFAAUABQAFAAUABQAEAAMAAwAD
AAMAAwAEAAQABAAEAAQAAwACAAIAAgACAAIAAgACAAAAAAD/////////////////////
///////////+//7/AAAAAAAAAAD+//7//v/+//7//v/+//7/AAAAAAAAAAD+//7//v//
/////////////f/9//3//f/9//3//f/9///////+//7//v/+//7//v8AAAAAAAAAAP7/
/v/+//7//P/9//3//f8AAAAAAAABAAEAAQABAAEABAAGAAcACAAHAAoADAAPABEAEQAR
ABEAEwASABEAEAANAAsABwAFAAMAAwADAAMA/v/+//3//f/8//z/+v/5//v/+//7//v/
+f/5//j/9//5//n/+f/5//f/9//3//f/9v/2//X/9f/3//f/9//3//b/9v/2//X/9//3
//f/9//3//X/9v/2//v/AQAJAA0AEAASABkAHgAeACUALgA0AD4ASgBQAEkAPQAvABEA
3f+k/3n/Yf9W/1f/bf+R/63/vP/F/8z/0//g/+7/+v8CAAUAAQAAAAAA///+//3//P/8
//3//f/+//7//v/+//7//v/+//7//v///wAAAAAAAP//AQABAAEAAQABAAIAAwADAAEA
AQABAAEAAwADAAQABAACAAIAAgACAAQABAAEAAQABAAEAAQABAAEAAMAAQAAAAIAAgAD
AAMAAwADAAMAAwADAAIAAgACAAUABQAFAAUAAwADAAMAAwAFAAUABQAGAAQABAAEAAMA
BQAFAAUABQAFAAUABgAGAAQABAAEAAMABQAFAAUABQADAAMAAwABAAMAAgACAAIAAAD/
/////v/9//z//P/7//z/+//6//r/9//2//X/9P/1//P/8f/x//D/7//v/+7/7f/s/+v/
6v/t/+3/8P/x//H/8f/z//T/9//5//v//f/9//7///8AAP7//v/+//7/AAABAAEAAQAA
AAAAAAAAAAAA///////////////////9//3//P/8//7//v/+//7//v/+////////////
//8AAAAAAAABAAEAAQABAAIAAgAFAAUABwAFAAMABAAFAAYACAAIAAkACgALAAsACwAL
AAkACQAJAAoADAAMAAwADAALAAsACwALAAsACwALAAsACwALAAsACwALAAoACgAJAAsA
DAAMAAsACgAJAAgABwAIAAcABwAHAAcABwAHAAcABwAGAAYABgAIAAcABwAHAAUABQAE
AAQABAAEAAMAAwADAAMAAwADAAMAAgABAAEAAwADAAMABAADAAIAAQAAAAAAAAABAAIA
AgACAAIAAgAAAAAA/////wEAAQABAAEA//////////8BAAEAAAAAAAAAAAAAAAAA/v/+
//7//v8AAAAAAAAAAP7//v/+//7/AAAAAAAAAQD/////////////////////////////
/////////v/+/wAAAAAAAAAA/v/+//7//v/+//7//v/+/wAAAAAAAAEA/////wAAAAAA
AAEAAwADAAUABQAGAAgABwAIAAkADAAOABEAEwATABMAEwATABIAEQAQAA8ADQALAAkA
BQAFAAMAAwAAAAAAAQABAAAAAAD8//v/+//7//v/+//7//v/+v/5//n/+f/3//f/9//3
//n/+f/4//j/9//3//f/9//3//f/+P/4//j/9//3//f/9//3//f/9//4//r/AQAHAA0A
DwAQABQAHQAgACQALwA6AD4ARgBOAEwAQwA3ACUAAQDL/5T/b/9Z/1D/V/91/5f/sf++
/8f/zv/V/+L/8P/6/wAAAwADAAIAAgABAAAA///+//7//////wAAAAACAAIAAgACAAIA
AgACAAMABAAEAAQAAwADAAMAAwADAAMABAAFAAUABQAFAAUABQADAAMABAAEAAYABgAG
AAYABAAEAAQABAAEAAQABAAEAAcABwAGAAYABgAGAAcABwAHAAcABwAHAAcABgAGAAYA
BwAHAAcABwAHAAcABwAHAAUABQAFAAYABwAIAAkACQAHAAcABwAHAAcABwAIAAgABgAG
AAYABQAFAAUABQAFAAcABwAHAAUAAwACAAIAAgAAAP/////+/////v/+//3/+v/5//j/
+P/3//b/9f/0//X/8//x//H/7v/t/+3/7P/u/+7/7v/u/+z/6//t/+3/8f/x//P/9P/1
//f/+f/7//z//v8AAAIABAAEAAQABAACAAMAAwADAAQABAAEAAQABgAFAAUABQADAAMA
AwADAAUABQAEAAQAAgACAAIAAgAEAAQABQAFAAMAAwADAAQABgAGAAcABwAHAAcACAAI
AAkACQALAAkACwAMAA0ADgAMAAwADQAOAA0ADQANAA0ADwAPAA8AEAAOAA4ADgAOABEA
EQARABEADwAPAA8ADwAPAA8ADwAPABEAEAAQAA8ADQAOAA4ADQAPAA8ADwAPAA4ADQAN
AA0ADQANAA0ADQANAAwADAAMAAoACQAJAAkACgALAAsADAALAAoACAAHAAkACQAJAAkA
CQAIAAcABwAFAAUABQAGAAYABgAGAAYABwAGAAYABgAEAAQABAAEAAYABgAFAAUAAwAD
AAMAAwAFAAUABQAFAAUABQAEAAQABAAEAAQABAAEAAQABAAEAAQABAAEAAQABAAEAAQA
BAACAAIAAgADAAMAAwADAAMABQAHAAYAAwACAAEAAAACAAIAAwADAAUABgAGAAYABQAH
AAcABwAHAAgACgALAAoACwAOABAAFQAXABcAFwAXABcAFgAVABMAEQAOAAkACAAFAAYA
BwAGAAIAAQD//wEAAAAAAP7//f/9//3//f/7//v/+//6//r/+//8//3//P/7//r/+f/7
//r/+v/5//n/+f/5//n/9//4//j/+P/4//n/+v/7//n/+f/5//j/+v8BAAkAEQATABQA
GAAfACAAKAA3AEoAWABoAHAAaABdAE8AOQAVAOH/pv93/2H/YP9r/4H/nf+x/77/xf/I
/83/2v/o//T//P8BAAEAAAAAAP//////////AAAAAP/////+/wAAAAAAAAAAAAAAAAAA
AQAAAAAAAAD//wAAAQACAAMAAQACAAMAAwABAAEAAQABAAEAAQACAAIAAAAAAAAAAAAC
AAIAAgACAAAAAAAAAAAAAQABAAAAAAAAAAAAAQABAAEAAQABAAEAAwACAAIAAgABAAEA
AQABAAEAAQABAAEAAQABAAEAAgACAAIAAgABAAMAAwADAAMAAgABAAEAAAAAAAAAAAD/
/wEAAQABAAEA/////////f////7//v/+//3/+//6//j/+f/4//j/9//2//X/9P/0//H/
8P/v/+7/7//t/+v/6//o/+f/5//m/+j/6P/o/+j/6f/p/+z/7f/t/+3/7//w//L/9f/4
//v/+f/6//v//P/9//7///8AAAAAAQABAAEAAAAAAAAAAAACAAEAAQABAP//////////
AQABAAAAAAAAAAAAAAAAAAAAAAABAAEAAwADAAMABAACAAIAAwADAAUABQAGAAYABQAF
AAcABQADAAQABQAGAAgACAAJAAoACQAJAAkACQALAAsACwAMAAoACgAKAAoACwALAAsA
CwANAA0ADQANAAsACwALAAsACwAKAAoACQAJAAoACgAJAAcABwAHAAcACAAHAAcABwAF
AAUABQAFAAUABAAEAAQABgAFAAUABQAFAAUABAAEAAQABAADAAMAAQABAAEAAQACAAIA
AgADAAEAAQABAAIAAAAAAAAAAAABAAAAAAAAAP7//v/+//7/AAAAAP/////9//3//f/9
//3//f/9//3///////7//v/8//z//P/8//7//v/+//7//v/+//7//v/8//z//P/8/wAA
AAD///7//f/8//z//P/9//3///8AAAAAAAD//wEAAQABAAMABAAGAAcABgAHAAoADAAP
ABEAEQARABEAEQAQAA8ACwAJAAYAAQAAAP3//v////3/+v/6//n/+f/4//j/9v/2//f/
+P/5//f/9//3//b/9//3//f/9//1//X/9f/1//X/9P/0//P/9f/1//X/9f/0//T/8//y
//L/8//0//X/9f/1//X/9v/4////CQANAA8AEgAaABsAHgAoADsASgBaAGoAagBkAFkA
RwAnAPP/uf+I/23/Y/9m/3v/m/+z/7//xv/L/9D/2f/o//T//v8EAAMAAQAAAAAA///+
//3//P/8//3//f/+//7//P/8//z//P/8//z//P/9//z//P/8//v//f/9//3//f/7//z/
/f/9//3//f/9//3//////wAAAAD+//7//v/+//7//v/+//7//v/+//7//v/9//3//P/8
//3//v8AAAEAAAD///7//f/+//7///8AAP////////////////////////////8AAP7/
/v/+//3//v///wAAAQD/////AAAAAP7//v/+//3//v///wAAAQD////////9/////v/+
//7//v/9//3//P/5//j/+P/3//j/9//2//b/8//y//H/8P/x/+//7f/t/+z/6//r/+r/
6v/q/+r/6v/t/+3/8P/x//H/8f/z//T/9//5//v//f/7//z//f/+//7//v/+//7/AAAB
AAEAAQD///7//f/8//7//f/9//3//f/9//3//f/7//v/+v/6//z//P/8//z//P/8//3/
/f/9//3//f/+//7//v///////////wAAAAABAAEAAwABAP//AAABAAIABAAEAAUABgAF
AAUABQAFAAcABwAHAAgACAAIAAgACAAHAAcABwAHAAkACQAJAAkACQAJAAkACQAJAAgA
CAAHAAcACAAIAAcABQAFAAUABQAGAAUABQAFAAUABQAFAAUAAwACAAIAAgACAAEAAQAB
AAEAAQAAAAAAAAAAAP///////////////////v/9//3/////////AAD///7//f/8//3/
/P/8//z//P/8//z//P/8//z/+//7//v/+//7//v/+//7//v/+//9//3//P/8//r/+v/6
//r/+v/6//r/+v/8//z//P/8//r/+v/6//r/+v/6//r/+//7//v/+//7//n/+f/5//n/
+//7//v/+//7//n/+v/4//r/+v/6//r/+v/6//r/+v/4//j/+P/4//r/+//7//v//P/8
//z//f///////////wAAAgADAAQABQAIAAoADQARABEAEQARABAADgAMAAoACQAHAAMA
AQD///////////r/+v/5//n/+v/6//j/9//3//f/9//3//f/9//2//X/9f/1//X/9f/z
//P/8//z//T/9P/z//P/8//z//P/8//0//T/9P/z//P/8//z//P/8//z//b/+v8BAAkA
CwAJAAwAFAAZABoAJAAzADwASgBUAFYAUABFADcAEwDZ/6H/fv9r/1//YP97/53/tf/B
/8j/zf/W/+P/8v/8/wIAAgD///7//v///////v/9//z//P/7//v//P/8//7//v/+//7/
/v/+//7///8AAAAAAAD//////////////f/+//////8BAAEAAQABAP////8AAAAAAAAA
AAAAAAAAAAAAAAAAAAAAAAAAAAAAAQABAAAAAAAAAAAAAQABAAEAAQABAAEAAwACAAIA
AgABAAEAAQABAAMAAwADAAMAAwADAAMABAAEAAQABAADAAUABQAFAAUAAwADAAQABAAE
AAQABAADAAMAAwADAAMAAwADAAMAAQADAAIAAgACAAAA//////7////+//7//f/8//v/
+v/6//n/+P/3//b/9f/z//H/8f/u/+3/7f/s/+3/7v/v//D/7//v//L/8//3//f/+f/6
//v//f///wEAAAAAAAAAAAACAAIAAgACAAEAAQAAAP//AAAAAAAAAAAAAP////////7/
/f/8//v//f/9//z//P/6//r/+v/6//z//P/9//3/////////AAD+//7//////wEAAQAC
AAIAAQABAAMAAQABAAIAAwAEAAYABgAHAAgABwAHAAcABwAJAAkACQAKAAgACAAIAAgA
CQAJAAkACQAJAAkACQAJAAkACQAJAAkACwAKAAoACQAHAAgACAAHAAkACQAJAAkACAAH
AAcABwAFAAUABQAFAAcABgAGAAYABAADAAMAAwAFAAUABAAEAAIAAgABAAEAAQABAAEA
AQADAAIAAQABAP///////wAAAgACAAIAAgABAAAAAAAAAP7//v/+//7///8AAAAAAQD/
//////////////////////////7//v/8//z//P/8//7//v/+//7//P/8//z//P/8//z/
/P/8//7//v/+/////f/9//3//f////////////3//f/9//3//////wAAAAD+//7//v/+
//7//v/+//7//v/+//7//v/8//z//f/9////AAAAAAAA//8BAAEAAQABAAIABAAFAAgA
CQAMAA4ADwARABEAEQASABMAEwATABIAEQAPAAsABwADAAMAAwAFAAIAAgABAAAA/v/9
//r/+//7//v/+//7//v/+//6//f/9//3//f/+f/5//n/+f/5//j/+P/3//f/9//3//f/
9f/2//b/9v/1//X/9f/1//f/+f/5//j/9v/5////BwANABAAEgAbACIAIgAnADIAOABA
AEoAUABNAEMANwAdAOv/sv+D/2f/WP9X/2n/j/+t/8D/x//O/9P/3v/s//r/BAAHAAMA
AgACAAEAAAD///7//v8BAAEAAgACAAAAAAAAAAAAAAAAAAAAAQACAAIAAgABAAEAAQAB
AAEAAQACAAMAAwADAAMAAwADAAUABQAGAAYABgAGAAYABgAEAAQABAAEAAYABgAGAAYA
BQAFAAQABAAGAAYABwAHAAcABwAHAAcABwAGAAYABgAHAAcABwAHAAcABwAHAAcACQAJ
AAkACgAIAAgACAAHAAcABwAHAAcABwAHAAgACAAGAAYABgAFAAcABwAHAAcACQAJAAkA
BwAHAAYABgAGAAgABwAHAAYAAwACAAIAAQACAAEAAAAAAP///v/9//z/+f/3//X/9f/2
//X/9f/0//P/8v/x//D/8f/x//T/9f/3//f/+f/6//v//f///wEAAQACAAMABAACAAIA
AgACAAQABQAFAAUABAAEAAQABAAEAAMAAwADAAMAAwADAAMAAQABAAAAAAACAAIAAgAC
AAIAAgADAAMAAQABAAEAAgAEAAQABQAFAAUABQAGAAYABwAHAAkABwAJAAoACwAMAAoA
CgALAAwADwAPAA8ADwANAA0ADQAOABAAEAAQABAAEQARABEAEQAPAA8ADwAPAA8ADwAP
AA8ADwAOAA4ADQAPABAAEAAPAA0ADQANAA0ADAALAAsACwANAA0ADQANAAsACgAKAAoA
CgAJAAkACQAJAAkACAAIAAgACAAHAAcABwAHAAcABwAFAAQAAwADAAUABQAFAAYABAAE
AAQABAADAAIAAgACAAQABAAEAAQABAAEAAMAAwADAAMAAwADAAMAAwADAAMAAwADAAIA
AgAEAAQABAAEAAIAAgACAAIAAgACAAIAAgACAAIAAgACAAAAAAACAAIAAgACAAIAAAAA
AAEAAQADAAQABAAEAAUABwAHAAcABQAGAAgACQAMAA0AEAASABMAFQAVABUAFwAXABYA
FQAUABMAEQANAAsABwAHAAcABwAEAAQAAwABAAAAAAD+/////////////////////v/7
//v/+//7//3//f/9//3//f/8//z/+//7//v/+//7//v//P/8//z/+//7//v/+//7//v/
+//8//7/AwAJABEAEwAWAB4AJQAoACwAOQBCAEYAUgBYAFQASwA/ACkAAQDJ/5D/Z/9V
/1T/X/99/6H/uf/E/8n/zP/V/+L/8v8AAAgACQAFAAQABAADAAIAAQAAAAAAAwADAAQA
BAACAAIAAgACAAQABAAEAAUABgAGAAYABQADAAMAAwADAAUABgAHAAcABQAFAAUABQAH
AAcACAAIAAgACAAIAAgACAAIAAgACAAKAAoACgAKAAkACQAIAAgACAAIAAkACQALAAsA
CwALAAkACAAIAAgACQAJAAkACQAJAAkACQAJAAkACQAJAAoACgAKAAoACQAHAAcABwAH
AAkACQAKAAoACAAIAAgABwAHAAcABwAHAAkACQAJAAcABQAEAAQABAAGAAUABQAEAAEA
AAAAAP///v/9//z//P/7//r/+f/4//X/8//x//H/8v/x//H/8P/u/+7/7v/u//H/8f/0
//X/+f/5//v//P/7//3///8BAAEAAgADAAQAAgACAAIAAgAEAAUABQAFAAQABAAEAAQA
AgABAAEAAQADAAMAAwADAAEAAQAAAAAAAAAAAAAAAAAAAAAAAQABAP///////wAAAgAC
AAMAAwADAAMABAAEAAUABQAHAAUABwAIAAkACgAIAAgACQAKAAsACwALAAsACwALAAsA
DAAMAAwADAAMAA8ADwAPAA8ADQANAA0ADQANAA0ADQANAA0ADAAMAAsACwAMAAwACwAL
AAsACwALAAgABwAHAAcACQAJAAkACQAHAAYABgAGAAgABwAHAAcABwAHAAYABgAGAAYA
BQAFAAUABQAFAAUABQAEAAMAAwADAAMAAwAEAAQABAAEAAQAAwACAAIAAgACAAIAAgAC
AAIAAgABAAEAAQABAAEAAQADAAMAAwADAAEAAQAAAAIAAgACAAIAAgAAAAAAAQABAAEA
AgACAAIAAwAFAAUABQAFAAYACAAJAAoACwAOABAAEQATABMAEwAVABUAFAATABQAEwAR
AA0ACQAFAAUABQAHAAQABAADAAEAAAAAAP7////////////9//3//f/8//v/+//7//v/
/f/9//3//f/7//r/+v/5//n/+f/5//n/+f/6//r/+v/3//f/9//3//n/+f/5//r/+v/7
/wEACQAPABIAFgAfACgAKAAtADoAQgBIAFQAWgBVAEkAOQAhAPP/uP9//1v/Tv9T/2X/
h/+n/7z/xf/I/83/1v/m//j/BAAJAAcABgAGAAUAAgABAAAAAAADAAMABAAEAAIAAgAC
AAIAAgACAAIAAwAEAAQABAADAAMAAwADAAMABQAGAAcABwAFAAUABQAFAAcABwAIAAgA
CAAIAAgACAAGAAYABgAGAAgACAAIAAgABwAHAAYABgAIAAgACQAJAAkACQAJAAkACQAI
AAgACAALAAsACwALAAkACQAJAAkACQAJAAkACgAKAAoACgAJAAkACQAJAAkACwALAAwA
DAAMAAwADAALAAsACwALAAsADQANAA0ACwAJAAgACAAIAAoACQAJAAgABQAEAAQAAwAC
AAEAAAAAAP///v/9//z/+//5//f/9//3//f/+P/4//f/9v/1//T/9//3//r/+//9//3/
//8AAAEAAwAFAAcABwAIAAkACgAKAAoACgAKAAoACwALAAsACgAKAAoACgAIAAcABwAH
AAkACQAJAAkABwAHAAYABgAIAAgACAAIAAgACAAJAAkACQAJAAkACgAMAAwADQANAA0A
DQAOAA4ADwAPABEADwAPABAAEQASABAAEAARABIAFQAVABUAFQAVABUAFQAWABYAFgAW
ABYAFwAXABcAFwAVABUAFQAVABcAFwAXABcAFQAUABQAEwAVABYAFgAVABUAFQAVABUA
EgARABEAEQATABMAEwATABEAEAAQABAAEAAPAA8ADwAPAA8ADgAOAA4ADgANAA0ADQAN
AA0ADQALAAoACQAJAAsACwALAAwADAAMAAwADAALAAoACgAKAAoACgAKAAoACgAKAAkA
CQALAAsACwALAAkACQAJAAkACQAJAAgACAAKAAoACgAKAAoACAAIAAgACAAIAAoACgAL
AAsACwAMAAwADAANAA8ADwAPAA8AEAASABMAEgATABYAGAAdAB8AHwAfAB8AHwAeAB0A
HAAbABkAFQATAA8ADwAPAA0ACgAKAAkACwAKAAoACAAFAAUABQAFAAUABQAFAAQABQAF
AAUABQADAAMAAwADAAUABAAEAAMAAQABAAEAAQADAAQABAAEAAMAAwADAAMABQADAAMA
BgAKAA8AFwAfAB8AIAAmAC8AMAA4AEkAWgBoAHYAegBwAGUAVwA/ABkA4/+o/3v/af9s
/3f/kf+v/8H/zP/T/9b/3f/q//j/BAAMAA0ADAAMAA0ADQAOAA0ADAAMAAsACwAMAAwA
DgAOAA4ADgAMAAwADAANAA4ADgAOAA0ADwAPAA8ADwANAA4ADwAPAA8ADwAPAA8ADwAP
ABAAEAAQABAAEAAQABAAEAAQABAAEAAQABAAEAATABMAEgASABAAEAARABEAEQARABEA
EQATABIAEgASABEAEQARABEAEQARABEAEQAPAA8ADwAQABIAEgASABEAEwATABMAEwAS
ABEAEQAQABIAEgASABEADwAPAA8ADwAPAA8ADwANAA8ADgAOAA4ADAALAAsACgALAAoA
CgAJAA==
         </WaveFormData>
      </LeadData>
      <LeadData>
         <LeadByteCountTotal>10000</LeadByteCountTotal>
         <LeadTimeOffset>0</LeadTimeOffset>
         <LeadSampleCountTotal>5000</LeadSampleCountTotal>
         <LeadAmplitudeUnitsPerBit>4.88</LeadAmplitudeUnitsPerBit>
         <LeadAmplitudeUnits>��V</LeadAmplitudeUnits>
         <LeadHighLimit>2147483647</LeadHighLimit>
         <LeadLowLimit>268435456</LeadLowLimit>
         <LeadID>V3</LeadID>
         <LeadOffsetFirstSample>0</LeadOffsetFirstSample>
         <FirstSampleBaseline>0</FirstSampleBaseline>
         <LeadSampleSize>2</LeadSampleSize>
         <LeadOff>FALSE</LeadOff>
         <BaselineSway>FALSE</BaselineSway>
         <ExcessiveACNoise>FALSE</ExcessiveACNoise>
         <MuscleNoise>FALSE</MuscleNoise>
         <LeadDataCRC32>3919965480</LeadDataCRC32>
         <WaveFormData>
AAAAAAAAAAD+//7//v/+//7//v/+//7//v/+//7//v/8//z//P/8//z//P/8//z/+v/6
//r/+v/8//z//P/8//z//P/8//z//v/+//7//v///wAAAQACAAAAAAAAAAAAAQACAAMA
BAAEAAQABAAEAAQABAAEAAQABQAGAAcACAAGAAYABgAGAAgACAAIAAgACAAIAAgACAAI
AAgACAAIAAgACAAIAAgABgAGAAYABgAGAAYABgAGAAQABAAEAAQAAgACAAIAAgAEAAQA
BAAEAAMAAgABAAAAAgACAAIAAgAAAAAAAAAAAP7//v/+//7/AAAAAAAAAAD///7//f/8
//7//v/+//7//P/8//z//P/8//z//P/8//7//v/+//7//f/8//v/+v/8//z//P/8//r/
+v/6//r/+v/6//r/+v/6//r/+v/6//j/+P/4//j/+v/6//r/+v/4//j/+P/4//b/9v/2
//b/+P/4//j/+P/2//f/9//4//j/+f/6//r/+v/7//v//P/+//////8BAAYACAAKAAsA
DAALAAkABgAGAAUAAwACAP7/+v/6//r/+//4//f/9v/0//T/9P/0//D/7//v/+//8f/x
//H/8P/w//D/8P/u/+z/7f/t/+3/7//v/+7/7v/t/+z/6//q/+z/7P/s/+z/7P/s/+v/
6//p/+n/6P/o/+r/6v/s/+//9////wkAHAAxAEUAXgCFALAA4wAiAVEBbgGHAZQBgQFI
AfQAgwAPAK//dP9q/4b/o/+w/7f/vf/D/8n/0//c/+X/6f/q/+z/7P/t/+3/6//q/+n/
6P/o/+n/6f/p/+n/6f/p/+n/6f/p/+n/6v/s/+z/7P/s/+r/6v/q/+r/6v/r/+v/6//s
/+3/7v/v/+3/7f/u/+7/8P/w//D/8P/t/+3/7f/u//D/8P/w//D/7v/u/+7/7v/u/+7/
7v/u//H/8f/x//H/7//v/+//7//v/+//8P/w//D/8P/w/+7/7v/u/+//8P/y//L/8v/y
//L/8v/y//L/8//0//T/9P/0//X/9f/z//P/8//0//X/9//3//f/+P/2//X/9f/1//b/
9v/3//f/9//3//X/9f/z//L/8v/y//T/8//y//H/8P/v/+7/7f/t/+7/7v/u//D/8P/v
/+//7v/v//D/8f/y//P/8//0//L/8v/y//P/8//z//P/8//z//L/8v/y//L/8f/x//H/
8f/x//H/8P/w/+//7//w//L/8f/x//H/7//u/+3/7f/t/+3/7f/t/+//7//v/+7/7P/s
/+z/7P/s/+7/7v/u/+7/7v/t/+3/7f/u/+//8f/0//T/9P/0//X/9f/0//T/9v/4//j/
+P/4//j/+f/5//n/+f/6//r//f/9//7//v/8//v/+//9///////+//7//v/+//7//v/+
//7//v/+//7//v/+//3//f/8//z//P/8//z//P/8//3//f/9//z//P/8//z//P//////
//////7//P/8//z//P/8//z//P/8//z/+v/6//r/+v/6//v//f/9//z//P/5//n/+P/4
//j/+f/6//r//P/7//r/+v/6//r/+v/6//v/+//7//r/+P/3//f/9//4//j/+P/4//r/
+f/5//n/+f/5//n/+f/6//r/+v/6//f/9//3//j/+v/6//r/+v/4//j/+f/5//f/9//3
//j/+v/5//n/+v/4//j/+P/4//j/+P/4//j/+P/4//j/+P/3//f/+P/4//v//P/8//z/
/f/9//7/AAABAAEAAwAGAAgACgALAA0ADwAOAAwADAANAAsACgAIAAIAAgACAAEAAAD/
//7//P/6//r/+v/4//f/9//3//f/9//3//b/9v/2//b/9P/0//X/9f/1//X/9f/0//T/
9P/y//L/8v/y//T/9P/0//T/9P/z//P/8//x//T/9P/0//L/9P/3//v/AwAPACAANQBJ
AFwAewCiANEADgFDAWYBgQGWAY8BZgEcAbEAOQDP/4j/cv+G/6f/uv/D/8n/zf/T/93/
6P/v//P/9v/2//b/9//3//T/9P/0//T/9P/1//X/9f/1//X/9f/1//P/8//z//T/9v/2
//b/9v/2//b/9v/2//j/+f/5//n/+f/5//n/+f/5//n/+v/6//r/+v/6//r/9//3//f/
+P/4//j/+P/4//j/+P/4//j/+P/4//j/+P/5//n/+f/5//f/9//3//f/+f/5//r/+v/6
//r/+v/4//r/+v/7//z//v/+//7//v/8//z//P/8////AAAAAAAAAAABAAEA////////
AAABAAMAAwADAAQAAgABAAEAAQACAAIAAwADAAUABQADAAMAAQAAAAAAAAACAAEAAAD/
//z/+//6//n/+f/6//r/+v/8//z/+//7//r/+//8//3//v//////AAAAAAAAAAABAAEA
AQABAAEAAQAAAAAAAAD+//3//f/9//////////7//P/7//v//P/+//3//f/9//3//P/7
//v/+f/5//n/+f/7//v/+//6//r/+v/6//r/+v/8//z//P/8//z/+//7//v//P/9////
AAAAAAAAAAABAAEAAAAAAAIABAAEAAQABAAEAAUABQAFAAUABgAGAAcABwAIAAgACAAH
AAcACQALAAsACgAKAAgACAAIAAgACAAIAAgACAAKAAoACgAJAAkACAAIAAgACAAIAAgA
CAAHAAcABwAGAAQABAAEAAQABQAFAAUABQAEAAIAAgACAAIAAgACAAIAAgACAAAAAAAA
AAAAAAABAAEAAQAAAAAA//////7//v/+////AAAAAP7//f/8//z//v/+//7//v//////
///+//z/+//7//v//v/+//7//v/8//v/+//7//v/+//7//v//v/+//7//v/7//v/+//8
//z//P/8//z/+v/6//v/+//7//v/+//8//7//f/9//z/+v/6//r/+v/8//z//P/8//r/
+v/6//r/+v/6//r/+//9//7//v////7//v/+////AQACAAQABQADAAUACAAKAA4ADwAR
ABEAEAAOAA4ADQAJAAgABgACAAQABAADAAAA/f/8//r/+v/8//z/+v/5//n/+f/5//n/
9//2//b/9v/4//b/9v/3//X/9f/1//X/8v/y//L/8v/0//T/9P/0//L/8v/y//L/8//z
//P/8//y//L/8P/w//D/8f/3/wEACwAWACkAOwBKAGEAhACtAOIAHwFMAWcBfgGHAXIB
OgHfAGsA+f+i/3L/dP+V/67/uf+//8X/y//V/+D/6//x//T/8v/y//P/8//y//L/8v/y
//L/8//z//P/8//z//P/8//z//P/8//0//T/9P/0//T/9P/0//T/9P/0//X/9f/1//P/
8//z//P/9f/1//b/9v/0//T/9P/0//P/8//z//T/9P/0//T/9P/y//L/8v/y//T/9P/0
//T/8//z//P/8//1//X/9f/1//X/9f/2//b/9P/0//T/8v/2//b/9//4//f/9v/1//T/
9v/2//b/9v/3//j/+P/4//j/+f/5//f/+//7//z//f/8//v/+v/6//z/+//7//v/+v/6
//v/+//7//v/+f/5//n/+P/4//j/+P/3//b/9f/0//P/8v/x/+//8P/w//D/8P/w/+//
7//w//H/8v/z//L/8//z//T/9v/2//b/9//3//f/9//3//f/9v/2//b/+P/3//f/9//3
//f/9//2//b/9f/1//b/9v/1//X/9f/z//L/8f/x//L/8//0//X/8//z//P/8v/y//L/
8v/y//L/9P/0//T/9P/0//P/8//1//b/9//5//n/+P/3//b/+f/5//j/+P/8//7//v/+
//z//P/9//3//////wAAAAD/////AAAAAAIAAQABAAMAAQABAAAAAAAAAAAAAAAAAAIA
AgACAAIAAAAAAAAA//////7//v/+//7//v/+//7/+//7//v/+v/8//z//P/8//z/+//6
//n/+f/4//n/+v/4//j/+P/4//j/+P/2//b/+P/4//j/+f/4//f/9f/0//T/9f/1//b/
9P/1//b/9v/2//X/9P/0//T/9P/0//T/8//z//P/8v/0//P/8//z//T/9P/0//T/9P/z
//P/8//1//X/9f/1//X/9P/z//L/8//z//P/9P/0//T/9P/0//L/8v/z//P/8//z//P/
9P/y//H/8f/w//L/8v/y//L/8v/y//L/8v/y//L/8v/y//T/9P/0//T/8v/z//P/9P/0
//X/9v/2//j/+f/5//r/+v/7//v//f8CAAQABgAHAAcABwAGAAQABAADAAEAAAD+//r/
+v/6//f/9P/z//L/8f/y//P/9P/w/+//7//v/+//7//v/+7/7v/u/+7/7P/q/+v/6//r
/+3/7f/s/+z/7P/s/+z/7P/s/+z/7P/s/+z/7P/r/+v/6f/p/+j/6P/q/+z/7P/v//X/
/f8HABQAKQA9AFAAbQCQALsA8gAnAUgBYwF2AXcBWAEWAbUAPQDR/4b/Zv90/5X/qv+z
/7v/wf/J/9H/3P/j/+v/7v/u/+7/7//v/+7/7v/u/+7/7P/t/+3/7f/v/+//7//v/+3/
7f/t/+7/7//w//H/8v/x//D/7//u//D/8f/x//H/8//z//P/8//x//H/8v/y//T/9P/0
//T/8f/x//H/8v/y//L/8v/y//T/9P/0//T/8//y//H/8P/z//P/8//z//P/8//z//P/
8//z//T/9P/0//T/9P/y//L/8v/z//T/9v/2//b/9v/2//b/9v/2//X/9v/2//b/+P/5
//n/9//3//f/+P/5//v/+//7//z/+v/5//n/+f/6//r/+//7//v/+//5//n/+f/4//j/
+P/6//n/+P/3//T/8//y//H/7//w//D/8P/x//L/8v/z//L/8//0//X/9v/3//f/+P/4
//j/+P/5//n/+f/5//n/+v/6//v//P/7//n/+P/3//n/+f/5//j/+P/3//f/+P/4//f/
9//3//n/+P/3//f/9f/1//X/9f/3//f/9//2//b/9v/2//b/9v/4//j/+P/4//j/9//3
//f/+P/5//v//P/8//z//P/9//3//P/8//z//v/+//7/AAAAAAEAAQD/////AAAAAAMA
AwAEAAQAAgABAAEAAwADAAMAAgACAAQABAAEAAQAAgACAAIAAgAEAAQABAADAAEAAAAA
AAAAAAAAAAAAAAABAAEAAQAAAP7//v/+//7////////////+//z//P/8//z//P/8//z/
/v/+//z//P/6//r/+v/7//3//f/8//z/+//7//r/+v/4//n/+v/6//z/+//6//r/+v/6
//r/+v/7//v/+//6//r/+f/5//n/+v/6//r/+v/6//n/+f/5//f/9//3//f/+v/6//r/
+v/3//f/9//4//j/+P/4//j/+v/6//r/+P/4//j/+P/6//r/+v/6//v/+//8//z/+//8
//z//P//////AAACAAEAAQADAAYACgAMAA0ADwANAAwACgAKAAcABQAEAAIA//8AAAEA
AQD9//v/+f/2//j/+P/4//b/9//3//f/9//1//X/9P/0//X/9v/1//b/9v/1//T/8//1
//T/9P/0//L/8v/y//L/8v/y//L/8v/z//P/9P/1//P/8P/w//L/9P/2//v/AwAJABEA
IAA3AEcAWgB7AKgA1wAUAUcBZgF5AYIBdQFKAQABmwApAMf/iv9y/37/m/+s/7X/vf/B
/8X/0f/e/+f/7f/w//H/8v/0//X/9f/2//f/+P/3//f/9v/1//f/9//3//f/9f/1//X/
9v/2//b/9v/2//j/+P/4//j/9v/3//f/9//3//f/9//3//n/+f/6//r/+P/4//j/+P/5
//n/+f/6//j/+P/4//j/+v/6//r/+v/4//j/+P/4//n/+f/5//n/+//7//v/+//5//n/
+v/6//z//P/8//r/+v/6//v//P/8//z//P/8//3//v///wAAAAAAAP///v8AAAEAAQD/
/wEAAQACAAMAAQABAAEAAgAEAAMAAwADAAIAAgADAAMABAAFAAQABQADAAIAAgACAAIA
AQAAAP//AAD///7//f/8//z/+//6//v//P/8//3//P/9//7////+//////8AAAIAAgAC
AAMAAQABAAEAAQADAAIAAgACAAAA/////////////////v8AAP////8AAP7//f/9//3/
///+//3//f/7//v/+//7//v/+//7//r//P/8//z//P/7//z/+//6//v//P/8//3//f/+
////AQABAAAA///+/wAAAQABAAIAAwAEAAMAAgAEAAQABQAFAAUABQAGAAYABQAFAAYA
BgAIAAcABwAJAAcABwAGAAYACAAIAAgACAAGAAYABgAGAAYABgAGAAUABQAEAAQABAAC
AAIAAgACAAMAAwADAAIAAAAAAAAAAAD//////////wAA/v/+//7//P/8//z//P/+//7/
/P/8//r/+v/6//v/+//7//r/+v/7//v/+v/6//j/+f/6//r//P/7//r/+v/4//j/+P/4
//n/+f/5//j/+v/5//n/+f/5//j/9//2//f/9//4//n/+f/5//n/+f/4//j/+P/4//v/
/P/7//r/+f/4//b/9v/2//b/+f/5//r/+v/7//z//P/8//3//f/+/wAAAQABAAMABgAG
AAgACQALAA0ADAAKAAoACAAFAAMAAAD9//7///////r/+f/4//b/9P/0//T/8v/y//P/
9P/1//P/8//y//L/9P/0//L/8v/x//H/8f/x//H/8P/w//D/8v/y//L/8v/w//D/8P/w
//L/8f/x//H/8f/u/+7/7v/w//T/+/8BAAkAFwAuAEEAUQBsAJUAxgABAT4BZwF+AY8B
jAFpASYBxgBTAOf/mf9y/3b/lv+r/7T/u//B/8X/z//Z/+T/7//x//L/8P/w//H/8f/y
//L/8v/y//L/8//z//P/8f/x//H/8f/z//P/8//0//L/8v/y//L/8//0//X/9v/0//X/
9f/1//X/9f/1//X/9//3//j/+P/2//b/9v/2//f/9//3//j/9v/2//b/9v/0//T/9P/0
//b/9v/2//b/9f/1//X/9f/3//f/9//3//X/9f/2//b/+P/4//j/9v/4//j/+f/6//j/
+P/4//j/+v/6//r/+v/5//r/+v/6//r/+//7//n//f/9//7////9//3//f/+/wAA////
////AAAAAAEAAQABAAEA/////wEAAAAAAAAA/v/9//z/+//8//v/+v/5//f/+P/4//j/
+v/6//n/+f/8//3//v/////////+//7//v/+//7////9//3//f/9//3//P/8//z//v/9
//3//f/8//v/+v/4//r/+f/5//r/+P/3//f/9//3//b/9f/1//f/9//3//f/9f/1//X/
9P/2//b/9v/2//T/9v/2//b/9v/2//X/9f/1//b/9//5//j/+P/4//j/+//7//r/+v/6
//z//P/8//z//P/9//3//////wAAAAD/////AAAAAAIAAQABAAMAAwADAAIAAgAAAAAA
AAAAAAIAAgACAAIAAAAAAAAA//8BAAAAAAAAAAAAAAAAAAAA/////////v/+//7//v/+
//7//f/8//v/+//6//v//P/6//r/+v/6//r/+v/4//j/+v/6//r/+//5//n/+P/4//n/
+f/4//j/9v/3//j/+P/6//n/+P/4//j/+P/4//j/9//3//f/9v/4//f/9//3//b/9v/2
//b/9v/1//X/9f/3//f/9//3//f/9v/1//T/9f/1//X/9v/2//b/9v/2//T/9P/1//X/
9//3//f/+P/2//X/9f/0//b/9v/2//b/9v/2//b/9v/0//T/9P/0//X/9v/3//n/+P/4
//f/9//6//r/+v/7//v//P/+//////8BAAQABgAIAAkACwALAAkABgAFAAMAAQAAAP7/
+v/8//z/+//4//X/9P/y//L/8//0//P/8//y//H/8P/v//H/8P/w//D/8P/u/+7/7//v
/+//7//v/+7/7v/u/+7/7v/u/+7/7v/u/+7/7v/u/+3/7f/t/+3/7P/s/+z/7v/w//X/
//8HABMAJAA5AE0AbACTAMQA/wA6AWMBfgGVAZgBdwEyAdAAWwDr/5f/cP94/5j/r/+4
/73/w//L/9X/4f/q/+//7//s/+7/7v/v/+//8P/w//D/8P/u/+//7//v//H/8f/x//H/
7//v/+//8P/w//D/8P/w//L/8v/y//L/8P/x//H/8f/x//H/8f/x/+//7//w//D/8v/y
//L/8v/x//H/8f/y//D/8P/w//D/8v/y//L/8v/w//D/8P/w//H/8f/x//H/8//z//P/
8//x//H/8v/y//T/9P/0//L/8v/y//P/9P/0//T/9P/0//b/9v/2//b/9f/2//b/9v/4
//n/+f/3//f/9//4//n/+//7//v//P/+//3//f/9//z//P/9//3///////3//f/7//r/
+v/6//r/+f/4//f/+P/3//b/9f/z//T/9P/0//X/9v/2//f/9v/3//j/+f/6//v/+//8
//z//P/8//3/+//7//v/+//9//z//P/8//r/+f/5//n/+f/5//n/+P/6//n/+f/6//n/
9//2//X/9v/2//b/9//3//f/9//3//f/9//3//b/+P/4//j/+P/2//j/+P/4//r/+v/5
//n/9//4//n/+//6//r/+v/6//3//f/8//z//P/+//7//v///wAAAgADAAEAAQACAAIA
AwADAAQABAAEAAMAAwAFAAUABQAEAAQABgAGAAYABgAEAAQABAAEAAQABAAEAAMABQAE
AAQABAACAAIAAgACAAMAAwADAAIAAAAAAAAAAAABAAEAAQABAAIAAAAAAAAA/v/+//7/
/v8AAAAA/v/+//z//P/8//3///////7//v/9//3//P/8//r/+//8//z//f/9//3//v/8
//z//P/8//3//f/9//z//v/9//3//f/9//z/+//6//v/+//8//3/+//7//v/+//8//z/
/P/8//v/+//7//z/+v/6//r/+v/8//z//f/9//z/+//6//r/+v/7//3//P/6//r/+v/6
//r/+v/6//r//P/8//z//P/6//r/+v/6//3//f/+//7//f/+//7//v//////AAACAAMA
AwAFAAgACAAKAAsADQAOAA4ADQAOAA0ACwAKAAgAAgACAAIAAQD////////+//3//P/7
//j/+f/5//n/+f/5//n/+P/4//j/+P/2//b/9//3//f/9//1//T/9P/0//b/9v/2//b/
9v/2//b/9v/0//P/8//z//X/9v/2//T/8v/w//P/9/8BAAsAGAApAD0AUABlAIYArQDg
ABsBTAFrAYQBkwGEAVIB/QCNABUAtv98/3T/k/+w/73/w//J/8//1//i/+3/9f/6//j/
+P/5//n/9v/2//b/9v/2//f/9//3//X/9f/1//X/9//3//f/+P/4//j/+P/4//j/+P/4
//j/+P/5//n/+f/3//f/9//3//n/+f/6//r/+v/6//r/+v/5//n/+f/6//r/+v/6//r/
+P/4//j/+P/6//r/+v/6//v/+//7//v/+f/5//n/+f/7//v//P/8//r/+v/6//j//P/8
//3//v/+//7//v/+//7//v/+//7///8AAAAAAAD+///////9/wEAAQACAAMAAwADAAMA
BAAEAAMAAwADAAQABAAFAAUAAwADAAEAAQADAAIAAgACAAIAAQAAAP///P/7//r/+f/7
//z//P/8//r/+v/5//n/+v/7//z//f/+//////8AAAAAAAAAAAEAAwADAAMAAwABAAAA
AAAAAAEAAQACAAMAAQABAAEAAAAAAP////8AAAAA///////////+//3//f//////////
//////////7//P/8//z//P/+/wAAAAAAAAAAAAD///////8AAAEAAwAEAAQABAAEAAUA
BQAEAAQABgAIAAgACAAIAAgACQAJAAsACwAMAAwADQANAA4ADgAMAAsACwANAA8ADwAO
AA4ADAAMAAwADAAOAA4ADgAOAA4ADgAOAA0ADQAMAAwADAAMAAwADAAMAAkACQAJAAgA
CgAKAAoACgAJAAkACQAJAAgABgAGAAYACAAIAAgACAAHAAYAAwACAAQABAAEAAUABQAF
AAQABAADAAMAAgACAAQABQAGAAYABAADAAIAAgACAAIAAgACAAMAAwADAAIAAgABAAEA
AQACAAIAAgACAAAA////////AQABAAEAAQAAAAAAAAAAAP3///8AAAAAAAAAAAAA/v/+
//7//v//////AAAAAAEAAgACAAIAAQABAAIABAAHAAcACQAMAAwADgAPABEAEQAQAA4A
DgANAAsACgAIAAQABAAEAAMAAgABAAAA/v/8//z//P/6//v/+//7//v/+f/5//j/+P/2
//b/9P/0//f/9//3//f/9//2//b/9v/2//b/9v/2//b/9v/2//b/9v/1//X/9f/1//T/
9P/0//T/9v/5////BQARACQAOQBLAFwAeQCeAMsAAgE3AVgBcwGGAX8BVgEMAZ8AIwC7
/37/bP+C/6P/tv+//8P/x//N/9f/4v/v//f/+P/2//b/9//3//T/9P/0//T/9P/1//X/
9f/1//X/9f/1//X/9f/1//b/+P/4//j/+P/2//b/9v/2//j/+f/5//n/9//3//f/9//3
//f/+P/4//r/+v/6//r/9//3//f/+P/6//r/+v/6//j/+P/4//j/+v/6//r/+v/5//n/
+f/5//n/+f/5//n/+//7//z//P/6//r/+v/4//r/+v/7//z//P/8//z//P/8//z//P/8
//3//v/+//7//v///////f/9//3//v///wEAAQABAAIAAAD///////8CAAIAAwADAAEA
AQD////////+//7//v/+//3//P/7//r/+f/4//f/9//4//j/+P/4//j/9//3//j/+f/6
//v//P/9//3//v/+//7//v/////////////////+//7//v/+//3//f/9//3//f/9//z/
/P/7//v//P/+//3//f/9//v/+v/5//n/+f/5//n/+f/5//n/+f/4//j/+P/4//j/+v/8
//z//P/6//r/+f/5//r//P/+/wEAAAAAAAAAAAABAAEAAAAAAAIABAAEAAQABAAEAAUA
BQAFAAUABgAGAAcABwAIAAgACAAHAAcACQALAAsACgAKAAgACAAIAAgABgAGAAYABgAI
AAgACAAHAAUABAAEAAQABgAGAAYABgADAAMAAwACAAIAAgACAAIAAwADAAMAAwACAAAA
AAAAAAIAAgACAAIAAAAAAP7//v8AAAAAAAABAP/////+//7//f/9//z//P/+////AAAA
AP7//f/8//z//v/+//7//v/////////+//z//f/7//z//v/+//7//v/8//z//P/8//3/
/f/+//7///8AAAAAAAD/////AAACAAUABQAHAAoACgAMAA0ADwAQABAADwAQAA8ADQAM
AAoABAAEAAQAAwABAAEAAQAAAP///v/9//r/+f/5//n/+f/7//v/+v/6//j/+P/2//b/
+f/5//n/+f/3//b/9v/2//b/9v/2//b/9v/2//b/9v/0//P/8//z//X/9v/2//T/9P/2
//f/+/8BAAkAFgArAEEAUABjAIIApwDWABEBQAFfAXYBhQF2AUQB7wB3AP3/pP92/3D/
i/+o/7n/v//F/8n/z//a/+f/8//4//b/9v/3//f/9v/2//b/9v/4//n/+f/5//f/9//3
//f/9//3//f/+P/4//j/+P/4//j/+P/4//j/+v/7//v/+//5//n/+f/5//n/+f/6//r/
+v/6//r/+v/5//n/+f/6//z//P/8//z/+v/6//r/+v/6//r/+v/6//v/+//7//v/+//7
//v/+//9//3//v/+//z//P/8//r//P/8//3//v/+//7//v/+//7//v/+//7/AQACAAIA
AgACAAMAAwABAAMAAwAEAAUABQAFAAUABgAEAAMAAwADAAYABgAHAAcABQAFAAMAAwAD
AAIAAgACAAQAAwACAAEA/v/9//z/+//9//7//v/+//z//P/7//v//v///wAAAQACAAMA
AwAEAAIAAgACAAMABAAFAAYABwAFAAQABAAEAAQAAwADAAMAAwADAAMAAgACAAEAAQAC
AAIAAQABAAEAAQAAAP////////////////////////7/AAAAAAAAAAAAAAIAAgACAAIA
AgABAAEAAQACAAMABQAGAAYABgAGAAkACQAIAAgACgAMAAwADAAMAAwADQANAA8ADwAQ
ABAAEQARABIAEgAQAA8ADwARABMAEwASABIAEAAQABAAEAAQABAAEAAQABAAEAAQAA8A
DwAOAA4ADgAQABAAEAAQAA0ADQANAAwADAAMAAwADAANAA0ADQANAAoACAAIAAgACQAK
AAsADAALAAoABwAGAAcACAAJAAsACwALAAoACgAHAAcABgAGAAYABwAIAAgACAAHAAYA
BgAIAAgACAAIAAcABwAHAAYACAAHAAcABwAIAAgACAAIAAgABgAGAAYABgAGAAgACAAI
AAgACQAJAAoACgALAAwADAAMAA0ADQAOABAADwAPABEAFAAXABoAHAAfAB0AHAAaABoA
GQAXABYAFAASABIAEgARAAwACwAKAAgACgAKAAoACAAFAAUABQAFAAUABQAEAAQABgAG
AAQABAADAAMAAwADAAQABAAFAAYABAAEAAQABAAEAAQABAAEAAQAAwADAAMAAwACAAIA
BAAIAAoADwAVABsAIwA2AE0AXQB0AJcAwADxAC4BXQF2AYkBlAGDAVQBBAGXAB8Aw/+Q
/4D/lP+z/8L/yf/R/9X/2//n//L/+////wIABAAEAAUABQAGAAYABgAGAAYABwAHAAcA
CQAJAAkACQAHAAcABwAIAAgACAAIAAgACgAKAAoACgAKAAsACwALAAsACwALAAsACwAL
AAwADAAMAAwADAAMAAsACwALAAwADAAMAAwADAAOAA4ADgAOAAwADAAMAAwADQANAA0A
DQANAA0ADQANAA0ADQAOAA4AEAAQABAADgAQABAAEQASABAAEAAQABAAEQASABMAFAAU
ABQAEwASABMAFQAWABUAFQAVABYAFwAXABcAFwAYABoAGQAZABkAGAAYABkAGQAZABsA
GwAZAA==
         </WaveFormData>
      </LeadData>
      <LeadData>
         <LeadByteCountTotal>10000</LeadByteCountTotal>
         <LeadTimeOffset>0</LeadTimeOffset>
         <LeadSampleCountTotal>5000</LeadSampleCountTotal>
         <LeadAmplitudeUnitsPerBit>4.88</LeadAmplitudeUnitsPerBit>
         <LeadAmplitudeUnits>��V</LeadAmplitudeUnits>
         <LeadHighLimit>2147483647</LeadHighLimit>
         <LeadLowLimit>268435456</LeadLowLimit>
         <LeadID>V4</LeadID>
         <LeadOffsetFirstSample>0</LeadOffsetFirstSample>
         <FirstSampleBaseline>0</FirstSampleBaseline>
         <LeadSampleSize>2</LeadSampleSize>
         <LeadOff>FALSE</LeadOff>
         <BaselineSway>FALSE</BaselineSway>
         <ExcessiveACNoise>FALSE</ExcessiveACNoise>
         <MuscleNoise>FALSE</MuscleNoise>
         <LeadDataCRC32>1184208887</LeadDataCRC32>
         <WaveFormData>
BAAEAAQABAACAAIAAgACAAAAAAAAAAAAAgACAAIAAgD///7//f/8//z//P/8//z/+//6
//n/+P/2//b/9v/2//j/+P/4//j/9//2//X/9P/1//b/9//4//b/9v/2//b/9v/2//b/
9v/3//j/+f/6//j/+P/4//j/+v/6//r/+v/4//j/+P/4//j/+P/4//j/+v/6//r/+v/3
//b/9f/0//b/9v/2//b/9P/0//T/9P/y//L/8v/y//L/8v/y//L/8f/w/+//7v/w//D/
8P/w/+7/7v/u/+7/7P/s/+z/7P/u/+7/7v/u/+3/7P/r/+r/6v/q/+r/6v/o/+j/6P/o
/+b/5v/m/+b/5v/m/+b/5v/k/+T/5P/k/+T/5P/k/+T/4v/i/+L/4v/g/+D/4P/g/+H/
4v/j/+T/4//i/+H/4P/h/+L/4//k/+L/4v/i/+L/4v/i/+L/4v/i/+L/4v/i/+D/4P/g
/+D/4v/j/+P/4//i/+L/4v/i/+L/4v/k/+X/6P/o/+j/6P/m/+b/5v/p/+7/8P/z//T/
9P/z//L/8f/u/+3/7f/s/+z/6v/p/+n/5v/l/+L/4v/i/+H/4f/h/+H/3//e/97/3v/e
/93/3f/g/+D/4P/e/9z/3P/d/93/3//f/+D/4P/g/+D/3//f/9//4P/g/+H/4f/h/+H/
4P/d/9z/3P/c/9z/3P/c/93/4v/p//X/BAAUACYAOQBRAG0AjwC5ANUA6QD/ABEBDAHw
AMAAegAvAO//w/+s/6r/r/+1/7j/vP/B/8f/zf/T/9b/2P/Y/9j/2f/a/9r/3P/b/9v/
2//a/9r/2v/Z/9r/2v/b/9z/2//Y/9n/2f/Y/9n/2f/X/9j/1v/W/9b/1v/V/9X/1f/X
/9f/1v/V/9P/0//U/9T/1P/V/9X/1P/V/9X/1P/U/9T/1P/W/9b/1//W/9X/1P/U/9T/
1f/V/9X/1f/V/9T/1P/V/9b/2P/X/9b/1v/V/9f/1//X/9X/0//U/9T/1P/U/9X/1v/W
/9f/1//X/9f/1v/W/9b/1v/Z/9n/2f/Y/9b/2P/Y/9n/2P/Z/9n/2P/Z/9n/2f/a/9n/
2f/Z/9r/2//c/9z/3P/b/9r/2v/a/9v/3f/d/93/3//e/93/3f/d/97/3//f/+L/4//j
/+P/4f/h/+L/4//k/+b/5v/l/+f/5f/l/+X/4//j/+X/5f/m/+X/5P/j/+H/4f/h/+H/
4v/i/+L/4v/j/+H/4f/h/+D/4f/h/+D/4v/h/9//3//d/93/3v/g/+H/4f/h/+D/4P/g
/97/3v/f/9//4P/f/+D/4f/h/+D/4P/g/+D/4f/i/+L/4v/i/+P/4//k/+b/5v/m/+X/
5v/o/+n/5//o/+b/5//o/+n/6v/q/+r/6v/r/+n/6f/q/+r/6v/r/+v/7P/t/+3/7f/u
/+z/6//r/+3/7f/u/+7/7v/t/+3/6//r/+v/6//r/+z/7f/t/+3/6//q/+r/6//r/+v/
7P/t/+//7f/s/+z/6v/q/+v/7P/u/+7/7f/s/+n/6f/p/+r/6//r/+z/7f/v/+7/7P/r
/+n/6v/r/+v/7v/u/+3/7f/s/+v/6//s/+3/7v/v/+//7v/t/+z/7P/q/+r/6v/q/+7/
7v/t/+z/6//r/+v/7P/t/+7/7//v//D/7//u/+7/7P/s/+3/7//u/+7/7//v/+//7v/u
/+3/7f/u/+//8v/w//D/8P/w/+7/7v/u/+7/8f/x//H/8v/w//D/8P/w//L/9P/1//b/
9v/2//b/9v/0//T/9//6//3/AQADAAQAAgAAAP7//P/9//3//P/6//j/9//3//b/8//w
//D/8P/x//H/8f/x/+//7v/u/+7/8P/v/+//8P/w//D/7v/u/+z/7f/t/+3/7//w//D/
8P/u/+3/7f/t//D/8P/x//H/8f/x//D/7//u/+z/7P/u/+z/7P/t//D/9////w4AHgAw
AD8AUQBpAIkArQDNAOEA9wAPARIBAAHaAKAAVwAVAOP/xv++/8P/x//M/9D/1f/b/+H/
5f/q/+z/7P/u/+//8P/w//L/8f/x//H/7//w//H/8f/z//L/8v/y//D/7v/w//H/8v/z
//P/8f/z//L/8//0//P/8//0//X/9//3//b/9f/1//X/9v/2//b/9//3//b/9f/1//T/
9P/1//T/9f/0//b/9v/2//b/9P/0//X/9f/1//X/9f/0//X/9f/1//b/9P/0//X/9f/3
//f/9//1//P/9P/0//T/9v/3//j/+P/3//f/9//3//X/9v/3//j/+//7//v/+v/2//j/
+P/5//j/+f/5//j/+f/5//n/+v/6//n/+P/4//n/+v/6//r/+f/4//j/+P/5//v/+//7
//3//P/7//v/+f/6//v/+//9////AAABAP////8AAAEAAAACAAIAAQACAAEAAgADAAEA
AQADAAMABAADAAIAAQD//////////wAAAAAAAAAAAQD////////+///////+///////+
////+//7//z//v/9//3//f/8//z//P/6//r/+//7//z/+//8//3//f/8//z//P/8//3/
AAAAAAAAAAACAAEAAQACAAIAAgABAAIABQAFAAIAAgACAAMABAAFAAgACAAIAAgABwAF
AAUABgAGAAYABwAHAAkACQAIAAcACAAGAAUABQAHAAcACAAIAAgABwAHAAUAAwADAAMA
AwAGAAcABwAHAAMAAgACAAMAAwADAAQABQAHAAUABAAEAAMAAgACAAIABAAEAAMAAgAB
AAEAAQACAAMAAwAEAAUABQAEAAIAAQD//wAAAQABAAQABAADAAMAAgABAAEAAgABAAIA
AwADAAIAAQAAAAAAAgACAAIAAgAEAAQAAwACAP///////wAAAQACAAMAAwAEAAMAAgAC
AAAAAAABAAMABAAEAAUABQAEAAIAAQD//wMABAAFAAYABAAEAAQABAAEAAQABAAEAAYA
BgAGAAcABgAFAAUABAAFAAYABwAIAAgACQAKAAoACgAKAAoACgAMAA8AEgAUABUAFgAW
ABUAFQAVABUAFQATABIAEAAOAAsACwAKAAkACAAIAAgABwAFAAUABQADAAQABAAEAAQA
AwADAAQABAAEAAIAAgACAAUABQAFAAUABQAEAAMAAgACAAMABAAGAAQABQAFAAUABQAE
AAMAAgAGAAQABAACAP7//f/8/wMADwAcACwAPABLAFUAZwB/AKEAxQDhAPkAEQEgARgB
/ADKAIUAPwALAOb/1v/V/9v/4P/i/+P/5//r//P/+v/+/wAAAAABAAIAAgAAAP//////
/wEAAgADAAMAAQAAAAAAAAACAAAAAgADAAQABQAFAAMAAgAAAAAAAAADAAMABAAFAAMA
AwACAAEAAQABAAIAAgACAAMAAwACAAEAAQAAAAAAAgACAAQABAADAAIAAQAAAAAAAAAB
AAEAAwADAAMAAgABAAEAAQACAAIAAgADAAMAAwADAAMAAQADAAQABAAEAAQABQAGAAYA
AwADAAMAAwAFAAYABwAIAAcABwAHAAYABgAIAAgACQAIAAkACQAIAAcABwAHAAgACQAJ
AAkACgAKAAoACQAIAAgACAAJAAoACwANAA0ADQALAAoACQAJAAsADAANAA0ADAANAA0A
DQAOAA8AEQATABIAFAAUABMAEwARABEAEQATABMAFQAVABIAEQAQAA8AEQARABEAEQAQ
ABAAEAAQABEADwAPAA8ADwARABIAEgAQAA8ADQANAA0ADQAOABAADwAPAA8ADgAMAAwA
CgAKAA4ADwARABEADwAPAA4ADAAPABAAEQATABQAFAAUABQAEgARABEAEgAUABYAFwAa
ABoAGQAVABQAFgAXABgAGQAYABgAGAAYABcAFQAVABYAFwAYABoAGwAZABkAGAAXABcA
FgAWABcAGQAZABoAGgAZABcAFgATABYAFwAYABkAFwAXABYAFQAVABQAFAAVABUAFQAW
ABcAFwAVABQAFAAWABYAFwAYABcAFgAUABIAEwATABMAFAATABMAFAAVABUAFAASABEA
EgAUABYAFwAXABYAFAATABMAEwAUABYAFQAWABcAFwAUABMAEgASABMAFAAVABYAFwAW
ABQAEgASABMAFAAWABUAFgAXABcAFAATABIAEgAUABQAFQAXABYAFgAXABcAFwAWABYA
FQAZABgAFwAWABYAFgAWABYAGAAYABgAGAAYABgAGAAYABgAGQAZABkAGgAaABoAGgAY
ABgAGgAbAB4AHgAeAB4AHgAeAB4AIQAkACYAKQAqACwAKwAqACkAJwAlACQAIgAhACAA
IAAhAB8AHQAZABgAGgAZABkAGQAbABkAGAAYABYAFgAVABUAGAAYABgAFgAUABQAFQAV
ABUAFQAWABYAGAAYABcAFwAVABYAFgAXABkAGQAZABgAFwAWABYAFgAUABQAFAATABgA
HwApADYARgBWAGMAcwCLAKcAywDrAP8AFQEpATIBIgECAcoAhwBHABcA9v/q/+v/8f/0
//j//f8DAAkADwASABYAFgAYABkAGgAaABwAGwAbABsAGgAaABoAGQAaABoAGwAcAB4A
HAAeAB8AHwAfAB4AGwAbABoAGwAcABsAGwAcAB0AHgAfAB8AHwAdAB0AHgAeABwAHQAd
ABwAHAAdAB0AHgAfAB4AHwAeAB4AHgAeAB4AHgAeAB8AHwAgAB8AHgAcABwAHQAeACAA
HgAeAB8AHwAhACEAIQAfAB8AIAAgACAAIAAhACIAIgAjACMAIwAjACEAIgAjACQAJQAl
ACUAJAAkACYAJgAnACYAJwAnACYAJwAnACcAKAAnACcAJwAoACoAKgApACgAKAAoACkA
KgApACsAKwArAC0ALAArACsAKQAqACsAKwAvADEAMgAzADMAMwA0ADUANAA2ADYANQA2
ADUANgA3ADYANQA2ADUANQA1ADUANQA1ADUANQA1ADQANAA0ADQANgA1ADYANwA0ADUA
NQA0ADYANQAzADMALwAvADAAMgAyADEAMAAuAC0ALgAtAC4ALwAvADAALwAxADEAMAAu
ADAAMAAwADEAMwAyADEAMAAzADMANAA2ADUANAAyADIANgA3ADUANgA0ADUANgA3ADYA
NgA2ADYANwA1ADUANgA0ADQANQA1ADcANwA2ADUANgA0ADMAMwA1ADUANgA2ADgANwA3
ADUAMwAzADMAMwA0ADUANQA1ADEAMAAwADEAMQAxADIAMwAzADEAMAAwAC4ALgAvADAA
MAAwAC8ALgAvAC8ALwAwADAALwAvAC8ALwAuACwAKwAqACoAKgApACoAKgApACkAKgAp
ACkAKgAqACoAKgApACkAKQApACoAKAAoACgAKAAoACgAJwAmACcAJwAnACgAKAAoACgA
JwAnACcAJwAoACcAJgAmACcAJgAmACYAJAAkACQAJAAjACMAIwAkACUAJgAnACgAJwAo
ACgAKAAoACgAKAAoACoAKgAtADAAMQAzADMAMgAyADIAMgAyADAALwAtACoAKgApACkA
KAAlACIAIgAiAB8AHwAfAB8AHwAeAB4AHgAdABsAGgAaABoAGgAYABgAGgAbABsAGwAa
ABoAGQAYABoAGQAZABkAGQAYABgAFwAZABkAGAAXABgAGAAWABYAFAAUABUAGAAfACkA
OgBOAFwAawB9AJcAuQDhAAUBGQEvAUMBRAEoAfgAtgBxADUACwDw/+b/5//r/+z/7P/t
//P/+/8DAAoADgAQABAAEQASABIAFAATABMAEwATABQAFQAVABMAEgASABIAFAASABQA
FQATABMAEgAPAA8ADgAPABAADwAPABAAEQAOAA0ACwAJAAwADQAPABAADQANAAwACgAK
AAsACwAMAA0ADAANAAwACwAKAAkACAAKAAoACwALAAwACwAKAAgACQAJAAkACgAKAAoA
CwALAAsACwALAAkACgAMAA0ADgAOAA8AEAAQABEAEQARABEAEQASABMAFAAUABMAEgAQ
ABEAFAAVABcAFwAXABYAFAAVABUAFQAWABkAGQAZABoAGgAaABkAGAAaABoAGwAcABwA
HQAcABsAGwAaABkAGQAbABwAHQAdABwAHQAdAB0AHgAfACEAIwAjACQAIwAhACMAIQAh
ACEAIQAhACMAIwAiACEAIAAfACEAIQAhACEAIQAgAB8AHgAfAB0AHQAdAB0AHwAgACAA
HwAdABoAGQAXABcAGAAaABkAFwAVABIAEQASABEAEgATABMAFAATABMAEwASABAAFAAU
ABQAFQAVABQAEwASABQAEwATABQAFAAUABMAFAATABMAEAAQABIAEwAUABUAFQAUABMA
EgARAA8ADwAQABAAEAARABEADwAPAA4ADQANAAwADAANAAsACwAMAAwADAALAAsACQAL
AAsACwALAAkACQAIAAcABgAGAAcACQAIAAcABwAHAAcABQAEAAQABAAEAAUABgAFAAQA
AgAAAAEAAQABAAIAAAD///////////7//P/7//v//P/9//3/+//6//j/9//3//f/+P/6
//n/+P/3//X/9v/1//T/9P/y//L/8v/y//P/8v/w/+7/8P/x//L/9P/z//L/8f/v//D/
8v/w//D/8P/w//D/7//u/+7/8P/w//D/8P/w//L/8//0//P/8v/x//D/8f/y//b/+v/7
//3//f/8//3//P/7//r/9//3//b/9P/y//H/8f/w//H/7v/u/+7/7P/r/+r/6f/o/+j/
6f/q/+j/5//n/+j/5v/m/+T/5P/l/+f/6P/p/+j/6P/n/+b/6P/n/+f/5//m/+b/5//n
/+f/5//m/+X/6P/m/+b/5v/k/+L/4//o/+////8UACYANABFAF8AfQCjAMsA5QD5ABMB
HQEOAeQAqABcABUA3/+7/67/sP+3/7n/vP/A/8P/x//L/9H/2P/c/97/3//f/9//3v/e
/93/3f/d/9//4P/h/+H/3//e/97/3v/g/97/4P/h/+H/4f/g/93/2v/Y/9j/2P/Z/9n/
2v/b/9r/2f/X/9X/1//X/9j/2P/Y/9n/2f/Y/9f/1//W/9b/2P/Y/9r/2v/X/9b/1f/U
/9X/1v/Y/9n/2v/Z/9j/1v/V/9X/1f/W/9T/1P/V/9X/0//T/9P/0f/P/9D/0P/Q/87/
z//Q/9D/z//P/8//z//P/9D/0f/S/9H/0f/R/9D/0P/S/9L/0//S/9P/0//S/9H/0f/R
/9L/0//T/9P/1P/T/9L/0P/O/9D/0P/R/9L/0v/T/9L/0f/R/9D/z//P/9H/0v/T/9P/
0//T/9L/0f/S/9P/1f/X/9b/2P/Y/9f/1f/T/9P/0//V/9X/1//X/9T/0//S/9H/0//T
/9P/0//S/9L/0v/S/9H/z//P/8//z//R/9L/0v/Q/8//zf/N/83/zf/O/9D/zv/N/8z/
yv/K/8r/yP/I/8n/yf/K/8n/x//H/8b/xP/G/8b/xv/H/8n/yP/H/8b/xv/F/8X/xv/H
/8j/yP/K/8n/yf/G/8b/xv/H/8j/yf/I/8j/yP/I/8X/w//D/8T/xv/G/8f/x//G/8X/
w//B/8P/wv/C/8P/w//D/8T/xP/D/8H/wP+9/8D/wf/C/8P/w//D/8L/wf/B/8D/wP/B
/7//v//A/8H/v/+9/7z/vP++/77/v//A/7//vv+8/7r/uv+7/7z/vv++/73/vf+9/73/
vP+6/7n/u/+8/73/vf+8/7z/u/+7/7z/u/+7/7z/u/+8/73/vf+8/7v/uv+6/7v/vP+9
/77/vf+8/7r/uP+6/7v/vP++/73/vv+//7//vv+9/7z/vP++/77/v//B/7//vv++/73/
v/++/77/vf/B/8D/v/+8/77/vv++/77/v//A/8H/wv/B/8D/v/+//8H/wf/C/8L/xP/E
/8T/xP/F/8X/xf/E/8X/xv/H/8j/yP/L/87/0P/T/9T/1P/T/9D/z//O/83/y//K/8j/
xv/G/8f/x//H/8L/wv/C/8H/w//D/8P/wf/C/8L/wv/C/7//v//A/8D/wf/A/8H/wv/B
/8H/wf/B/8T/xP/E/8T/w//D/8P/xP/C/8P/w//D/8T/xP/E/8T/wv/C/77/vv++/8H/
yP/T/9//8P8AAA4AHwA3AFUAfQCjAL0A0wDpAPMA5ADCAIoAQgD5/8X/o/+W/5j/n/+h
/6D/pP+p/7H/u//D/8b/xv/E/8T/xf/G/8b/x//H/8j/yf/I/8j/yP/H/8n/yP/I/8j/
yv/I/8r/y//L/8v/yv/H/8n/yP/J/8r/yf/J/8r/y//L/8v/yv/J/8v/y//M/8z/y//L
/8r/yP/K/8v/y//M/83/zP/N/8z/zf/M/8v/yv/L/8z/zv/P/87/zf/M/8r/zP/N/87/
0P/P/87/zv/N/83/zf/N/8v/zP/O/8//0P/P/8//z//O/87/z//Q/9H/0P/Q/9D/0P/R
/9H/0f/Q/8//0v/T/9X/1f/V/9T/0v/S/9P/1P/W/9X/1f/V/9b/2P/Y/9f/1v/W/9b/
1//Y/9j/2f/Y/9f/2P/Y/9j/2f/X/9j/2f/Z/9z/3f/d/93/3//f/+D/4f/h/+L/4f/f
/+D/3//g/+H/4P/f/+D/3//g/9//3v/d/93/3f/d/93/3f/c/9v/2v/c/9v/3P/d/9z/
3f/d/9z/3v/d/9v/2//b/9v/3P/e/9z/2//a/9j/2P/a/9r/3P/b/9v/3P/b/93/3f/c
/9r/3v/e/97/3//f/97/3f/c/93/3f/e/+D/3//g/+D/4v/j/+P/4P/g/+H/4//l/+f/
5//m/+X/5P/m/+X/5v/o/+f/5v/m/+X/5//n/+b/5f/n/+b/5v/n/+X/5f/m/+b/5//n
/+j/5//l/+X/5f/l/+b/5//n/+f/5v/m/+f/6f/m/+X/5f/l/+b/5f/l/+b/5P/k/+X/
5v/o/+j/5//m/+b/5//o/+r/6P/n/+f/5//o/+j/5//n/+X/5v/n/+f/6v/q/+n/6f/q
/+n/6f/q/+j/6P/o/+f/6f/p/+n/6v/o/+j/6P/o/+j/6P/n/+b/5v/n/+j/6v/q/+r/
6v/p/+r/6f/o/+j/5v/m/+f/6f/o/+j/6f/p/+v/6v/q/+n/6f/o/+n/6P/p/+r/6//s
/+v/6v/p/+j/6f/q/+v/7P/t/+3/7f/u/+z/7P/s/+z/7v/w//H/8v/x//D/7//u//D/
8P/z//b/+P/7//z//P/7//r/+f/4//n/+f/4//b/8v/x//H/8P/x/+7/7v/u/+3/7f/t
/+3/6//q/+r/6v/r/+v/7P/u/+3/7P/p/+j/6P/p/+n/6f/p/+r/6v/q/+r/6f/p/+n/
7P/s/+3/7f/r/+v/6v/p/+z/7P/s/+z/6v/m/+f/5v/p//P/AAAQACIAMwBBAFMAaQCJ
AK0AyQDdAPcACgEIAfAAxgCFADsA///W/8L/v//H/8z/zv/P/9P/1//d/+L/5v/q/+z/
7f/u/+7/7v/t/+3/7f/t/+7/7//v//H/8P/w//D/7v/s/+7/7//w//H/8f/v//D/7v/u
/+7/7//v//D/8f/x//H/8P/v/+//7//w//D/8v/z//P/8v/x//H/8P/w//D/8P/y//L/
8f/w/+//7v/u/+7/7//v//H/8f/x//D/7//v/+//8P/w//D/8f/x//P/8//z//H/7//w
//D/8P/y//P/9P/0//H/8f/x//H/8f/y//P/9P/1//X/9f/0//D/8v/y//P/9v/3//f/
9v/1//X/9f/2//f/9//3//j/+v/6//n/+P/3//b/9v/2//n/+//7//v/+f/4//f/9//5
//r/+//7//z//f/9//3/+//7//z//f8AAAIAAgABAAEA/////////f/9//////8AAP//
/v/9//v/+//7//v//P/8//z//P/9//v/+//7//n/+//8//z//v/9//v/+//3//f/+P/6
//n/+f/5//j/9v/2//T/9P/0//X/9//3//n/+f/4//b/9v/2//b/9//8//z//P/8//r/
+f/5//r/+//8//z//v///////P/8//z//f/+////AAAAAAAAAAD///3//f/+//7//v//
//////////7//f/8//r/+f/5//v/+//8//z/+v/5//n/9//5//n/+f/5//j/+f/5//n/
9//2//b/9//5//n/+v/7//n/9//2//b/9v/2//f/+P/4//j/9//2//X/9f/1//b/9//3
//j/+f/3//b/9P/z//X/9v/3//f/+P/4//f/9//2//X/9f/2//f/+P/5//n/9v/1//T/
9P/2//b/9v/2//j/+P/3//b/9f/1//X/9v/3//j/+f/5//b/9//2//b/9v/2//b/9//3
//f/+P/4//j/+P/4//j/+v/7//z/+v/6//r/+v/8//z///8CAAQABwAIAAgABwAGAAUA
BAAFAAUABAACAP7//f/9//z/+//4//j/+P/3//f/9//3//P/8v/y//L/9P/z//P/9P/y
//L/8P/w//D/8f/x//H/8//0//T/9P/y//H/8f/x//T/9P/1//X/9f/1//T/8//w//D/
8v/y//T/8v/x//L/9/8BABAAIgAyAD8ATwBlAIEApQDBANUA7QADAQYB8gDOAJIATQAP
AOX/yv/A/8X/zf/Q/9L/1f/X/9v/4//q/+7/7v/w//H/8v/y//L/8f/x//H/8f/y//P/
8//1//T/9P/0//L/8P/y//P/9P/1//X/8//0//L/8v/y//L/8f/x//H/8//z//L/8f/x
//H/8v/y//T/9f/1//T/8//z//L/8v/z//L/8//y//L/8v/y//L/8P/w//H/8f/z//P/
8//y//P/8//z//T/8//y//L/8f/y//P/9P/z//H/8v/y//L/8v/z//T/9P/z//P/8//z
//P/9P/1//b/9//3//f/9v/y//T/9P/1//j/+f/5//j/+f/5//n/+v/5//n/+f/6//z/
/P/7//r/+f/4//j/+P/7//3//f/9//3//P/7//v/+f/6//v/+//+//////////3//f/+
////AAACAAIAAQABAP////////3//f//////AAD///7//f/7//v/+//7//z//P/8//z/
/f/7//v/+//6//v/+//6//z/+//5//n/9f/1//b/+P/5//n/+f/4//j/+P/2//b/9//3
//j/9//5//n/+P/2//j/+P/4//n/+v/6//r/+v/6//n/+f/6//n/+v/6//z///////z/
/P/6//v//P/9//7//v/+//7//f/7//v//P/8//z//f/9///////+//3//P/6//n/+f/7
//v//P/8//r/+f/5//f/+f/5//n/+f/6//v/+//7//f/9v/2//f/+f/5//r/+//5//f/
9v/2//b/9v/3//j/+v/6//n/+P/1//X/9f/2//n/+f/6//v/+f/4//b/9f/3//j/+f/5
//r/+v/5//n/+P/3//f/+P/5//r/+//7//r/+f/4//b/+P/4//j/+P/5//n/+f/6//j/
+P/4//j/+v/8//3//v/+//7//v/+//z//P///wIABgAJAAoACgAJAAgABwAGAAYABwAH
AAYAAgABAAEAAAABAP7//v/+//3//f/9//3/+f/4//j/+P/6//n/+f/6//r/+v/4//j/
+P/5//n/+f/5//r/+v/6//r/+f/5//n//P/8//3//f/7//v/+v/5//j/+P/6//r/+v/6
//n/+P/7/wEADAAeADIAQQBNAF0AcQCNALEAywDfAPcADAEKAfIAxACDAD8ACwDm/9D/
zf/T/9j/2v/b/93/4//p//D/9v/6//r/+//8//z//v/9//3//f/7//z//f/9//7//v//
/wAA/v/8//7///8AAAEAAQD//wAA/v/+//7//f/9//7///8BAAEAAAD///3//f/+//7/
AAABAAEAAAD//////v/+//7//v8AAAAAAAAAAAAAAAD+//7//////wEAAQABAAAAAQAB
AAEAAgAAAAAAAQABAAMAAwADAAEA//8AAAAAAAACAAMABAAEAAEAAQABAAEAAwAEAAUA
BgAHAAcABwAGAAQABgAGAAcACgALAAsACgAHAAcABwAIAAkACQAJAAoADAAMAAsACgAL
AAoACgAKAAsADQANAA0ADQAMAAsACwANAA4ADwAPABAAEQARABEADwAPABAAEQASABQA
FAATABMAEQARABEADwAPABEAEQASABEAEAAPAA0ADQANAA0ADgAOAA4ADgALAAkACQAJ
AAkACwAMAAwADgANAAsACwAIAAcABwAIAAcABwAHAAYABgAGAAQABAAEAAUABwAHAAkA
CQAIAAYABgAGAAYABwAKAAoACgAKAAwACwALAAwADQAOAA4AEAARABEADgAOAAwADQAO
AA8AEAAQABAAEAAPAA0ADQAOAAwADAANAA0ADQANAAwACwAKAAgABwAHAAcABwAIAAgA
BwAFAAQAAQABAAEAAQABAAAAAQABAAEA/f/6//j/9//1//X/9v/3//X/8//y//L/8P/w
//H/8v/y//L/8f/w/+//7//v//D/8f/x//L/8//x//D/7v/t/+v/7P/t/+3/7P/s/+v/
6//q/+n/6f/q/+r/6v/q/+n/6P/n/+b/5v/o/+j/6P/o/+r/6P/n/+b/5f/k/+X/5f/l
/+b/6P/o/+j/6P/n/+j/6P/o/+r/6v/q/+r/6v/q/+3/8P/y//X/9v/2//X/9P/z//L/
7//v/+7/7P/s/+v/6//q/+f/5P/k/+T/4f/h/+H/4f/h/+D/4P/g/93/2//a/9r/2//c
/9v/3P/c/93/3f/d/9v/3P/c/9z/3v/d/93/3f/b/9r/2v/Z/9v/2//a/9n/3P/Y/9b/
1v/W/9T/1//a/+H/6//8/w4AHAApADsAVQB3AJ8AuwDNAOMA9QDyANQApgBiAB0A5f/B
/6j/nv+h/6P/pP+m/6v/sf+3/73/xP/G/8b/x//H/8f/xv/H/8f/yP/J/8j/yP/I/8f/
xf/E/8T/xP/G/8T/xv/H/8T/w//B/73/v/++/7//wP+//73/vP+7/7n/uf+4/7f/uf+5
/7r/uv+5/7n/uP+2/7f/t/+2/7b/tf+0/7X/tP+z/7L/sf+w/7D/sP+x/7H/sv+x/7D/
rv+v/6//r/+w/7D/sP+x/7H/r/+v/6//rf+u/7D/sf+y/7H/sf+x/7D/sv+z/7T/tf+0
/7T/tP+0/7X/tf+1/7T/s/+2/7f/uf+4/7f/tf+y/7T/tf+2/7j/uP+3/7b/tv+0/7b/
uf+4/w==
         </WaveFormData>
      </LeadData>
      <LeadData>
         <LeadByteCountTotal>10000</LeadByteCountTotal>
         <LeadTimeOffset>0</LeadTimeOffset>
         <LeadSampleCountTotal>5000</LeadSampleCountTotal>
         <LeadAmplitudeUnitsPerBit>4.88</LeadAmplitudeUnitsPerBit>
         <LeadAmplitudeUnits>��V</LeadAmplitudeUnits>
         <LeadHighLimit>2147483647</LeadHighLimit>
         <LeadLowLimit>268435456</LeadLowLimit>
         <LeadID>V5</LeadID>
         <LeadOffsetFirstSample>0</LeadOffsetFirstSample>
         <FirstSampleBaseline>0</FirstSampleBaseline>
         <LeadSampleSize>2</LeadSampleSize>
         <LeadOff>FALSE</LeadOff>
         <BaselineSway>FALSE</BaselineSway>
         <ExcessiveACNoise>FALSE</ExcessiveACNoise>
         <MuscleNoise>FALSE</MuscleNoise>
         <LeadDataCRC32>3724721383</LeadDataCRC32>
         <WaveFormData>
DgAOAA4ADgAMAAwADAAMAA4ADgAOAA4ADAAMAAwADAAKAAoACgAKAAwADAAMAAwACwAK
AAkACAAIAAgACAAIAAgACAAIAAgACAAIAAgACAAJAAoACwAMAAoACgAKAAoACwAMAA0A
DgAOAA4ADgAOAA4ADgAOAA4AEAAQABAAEAAOAA4ADgAOAA4ADgAOAA4AEAAQABAAEAAP
AA4ADQAMAA4ADgAOAA4ADAAMAAwADAAMAAwADAAMAAoACgAKAAoACAAIAAgACAAKAAoA
CgAKAAgACAAIAAgACAAIAAgACAAIAAgACAAIAAcABgAFAAQABQAGAAcACAAHAAYABQAE
AAYABgAGAAYABAAEAAQABAAEAAQABAAEAAYABgAGAAYABQAEAAMAAgAEAAQABAAEAAQA
BAAEAAQAAgACAAIAAgADAAQABQAGAAUABAADAAIABAAEAAQABAAEAAQABAAEAAIAAgAC
AAIABAAEAAQABAACAAMAAwADAAYABgAHAAcABwAIAAgACAAGAAYABgAIAA0ADgAQABAA
DgAOAA4ADgANAAwADAALAAgABwAGAAYAAwADAAIAAQABAAAAAAAAAP7//f/9//3//f/9
//3//f/9//3//P/8//r/+v/6//v//f/9//3//f/7//r/+v/6//z//P/9//3//f/9//3/
/f/7//n/+f/5//r/9//2//T/9v/7/wIADAAXACAAKQAxAD0ATwBkAHQAfgCQAJ8AoACc
AJAAfABeADsAGQACAPX/8f/v/+7/8P/y//P/9v/6//z/+v/6//v//P/9/////v/9//z/
+v/6//v/+//7//3//f/9//z/+v/6//r/+v/9//3//f/9//z/+//6//n/9//3//f/9//5
//j/+P/4//b/9v/2//b/9v/2//f/9//2//X/9f/1//b/9v/2//b/9v/2//X/9f/z//L/
8v/z//P/8//z//P/8//z//P/8//z//P/8//z//P/8//z//P/8f/x//H/8v/0//X/9f/0
//L/8//z//P/8//z//T/9f/3//f/9//3//X/9f/1//f/+f/5//r/+v/4//j/+f/6//v/
+//8//3/AAAAAAAAAQABAAAA//8BAAQABQAFAAYABgAFAAUABgAIAAoACgAMAAwADAAL
AAsACQAJAAkACgAKAAgABwAGAAUAAwABAAEA///+//3//f/9//z/+//7//r/+v/6//r/
+//7//r/+v/3//f/9//3//n/+f/5//n/+f/5//n/+P/4//b/+P/5//n/+f/5//j/9v/2
//b/9v/2//b/9//3//n/+f/4//j/9v/2//f/+P/5//n/+f/5//n/+f/5//n/+f/7//v/
/P/8//v/+//7//v/+//8//3////////////8//v/+//8//3//f/9//3////+//3//f/7
//v//P/8//z//P/8//v/+v/5//n/+v/6//r/+v/6//z/+//5//n/+f/5//n/+f/6//r/
+v/6//v/+f/5//n/+f/6//v/+//6//n/+f/5//f/9//3//f/+P/5//r/+//6//n/9//2
//b/9//4//j/+P/4//f/9v/2//b/9//4//j/+P/4//f/9v/2//b/9v/1//b/9v/1//b/
9v/3//f/9f/1//X/9v/4//j/+P/4//b/9v/2//b/9//3//f/9//3//f/9//3//X/9v/2
//f/9//3//j/+v/5//j/9//2//b/9v/2//b/9v/2//b/9v/3//f/9//4//r/+//7//v/
+v/6//r/+v/6//r//P///wIABAAEAAQAAgACAAIAAQACAAIAAQD+//v/+v/6//n/+f/4
//f/9f/0//T/9P/0//P/8//z//P/8//z//P/8//z//L/8v/y//L/8v/z//P/8//z//P/
8//w//D/8P/w//L/8//z//P/8f/x//H/8f/v//H/8f/y/+//7P/q/+r/7//2/wAACwAU
ABsAIQArAD0AVABmAHQAhACXAJ4AnACUAIQAaABDACEABgD1/+3/6f/q/+r/6v/t//D/
8v/0//T/9v/2//b/9v/3//X/9f/1//T/9P/1//X/9f/1//X/9f/0//T/9P/0//T/9//3
//f/9//1//X/9f/1//f/9//3//f/9//2//b/9v/0//T/9P/0//b/9v/3//f/9P/z//P/
8//0//T/9P/0//b/9v/1//X/8//y//L/8//1//X/9f/1//P/8//z//P/8//z//P/8//z
//P/8//z//H/8f/x//L/8//1//b/9v/0//X/9f/1//X/9f/2//f/9//3//f/9//3//f/
9//5//n/+f/6//r/+v/6//v//P/7//v//P/9//7//v/+////AAAAAAAAAwAEAAUABQAG
AAgABwAHAAgACAAKAAoADAAMAAwACwALAAkACQAJAAoADAAKAAkACAAHAAUAAwADAAEA
AAD////////+//3//f/6//r/+v/6//v/+//6//r/9//3//f/9//3//f/9//3//n/+f/5
//j/9v/0//b/9//5//n/+f/4//j/+P/4//j/+P/4//n/+f/5//n/+P/4//b/9v/3//j/
+f/5//n/+f/7//v/+//7//n/+//7//z//P/7//v/+//7//v//P/9/////////////P/7
//v//P/9//3//f/9/////v/9//3/+//7//z//P/8//z//P/7//z/+//7//z/+v/6//r/
+v/8//v/+f/5//f/9//3//f/+v/6//r/+v/5//f/9//3//f/+P/5//n/+P/3//f/9//3
//f/9//3//f/9//3//f/9//3//b/9v/0//X/9v/2//b/9v/1//T/9P/0//X/9v/2//b/
9v/1//T/9P/0//T/9f/2//b/9f/3//b/9v/1//X/9f/1//b/9v/2//b/9v/2//b/9v/2
//f/9//3//f/9//3//f/9//1//b/9v/3//f/9//4//b/9P/0//T/9P/2//b/9v/2//b/
9v/2//b/9P/0//T/9f/3//f/+P/4//n/+f/5//r/+v/6//r/+v/6//z///8AAAIAAgAC
AAIAAgACAAEAAAAAAP///P/7//r/+v/5//n/+P/3//X/9P/0//T/9P/z//P/8//z//P/
8f/x//H/8f/y//L/8v/y//D/8f/x//H/8f/x//H/8P/y//L/8v/y//H/8f/x//H/8f/x
//H/7//z//H/8P/t/+r/6P/o/+v/8v/6/wUADgAVABcAHwAtAEIAWgBsAHwAjwCaAJwA
lgCKAHIAVQA1ABYA///z/+3/6v/o/+b/6f/s//D/9P/2//b/9v/2//b/9//3//f/9//2
//b/9//3//f/9f/1//X/9P/2//b/9v/2//X/9f/1//X/9f/1//X/9f/3//f/9//3//X/
9P/0//T/9v/2//b/9v/0//T/9f/1//T/8//z//P/9v/2//b/9v/1//T/8v/x//L/8v/z
//X/8//z//P/8//z//P/8//z//X/9f/1//X/8//z//P/8//1//X/9f/2//T/9f/1//T/
9P/1//X/9f/1//X/9v/3//X/9f/1//X/9//3//f/+f/3//f/+P/4//r/+v/7//z//f/9
//7////+//7//v///wIAAgACAAUABAAFAAUABgAIAAcABwAIAAoADAAMAA4ADAAMAAsA
CwANAA0ADQAOAAwACgAJAAgACQAHAAUABQAFAAQAAwADAP///v/9//3//v/+//7//v/7
//v/+v/6//v/+//7//v/+//7//v/+//5//n/+f/4//n/+P/7//3/+//7//v/+v/6//r/
+v/6//r/+v/7//v/+f/5//j/+P/5//r//P/+//7//f/8//v/+//7//v/+//9//////8A
AP7//f/9//3//////wAAAQD//////////wAA/////wAAAQABAAEAAQD///7//f/9////
//8AAAAA/v/+//7//f/+//3//f/+//7//v/+//7//P/7//n/+f/7//v/+//7//r/+v/6
//r/+//5//n/+f/5//r/+//7//r/+f/5//n/+f/5//n/+f/3//f/9//3//n/+f/4//j/
9v/3//j/+P/4//j/9//2//b/9v/3//j/+P/4//j/9//2//b/9v/2//f/+P/4//f/9//2
//b/9f/1//X/9f/2//b/9v/2//b/9v/2//b/9v/3//f/9//3//X/9f/1//X/9f/2//b/
9//3//f/9P/0//b/9v/2//b/9v/2//b/9v/0//T/9P/0//X/9v/3//j/9v/3//f/9//4
//j/+f/5//n/+v/6//r/+P/4//j/+v///wAAAgACAAIAAgACAAIA///+//7//f/7//v/
+//8//r/+f/3//X/9f/0//T/9P/0//P/8//z//H/8f/x//H/8//z//L/8v/w//D/8P/x
//P/8//z//P/9f/0//T/9P/0//T/9f/1//X/9f/1//X/8//x//H/8f/w//H/7v/s/+z/
7//2/wAACwAUABsAIQArADsAUABkAHAAggCTAJoAmgCUAIYAbABLACcACgD3/+//6//q
/+r/7P/v//D/9P/2//j/+P/4//j/+P/5//n/+f/5//j/+P/5//n/+f/7//v/+//6//j/
+P/4//j/+//7//v/+//5//n/+f/5//f/9//3//f/+P/4//n/+v/4//j/+P/4//j/+P/5
//n/+v/5//n/+f/5//j/9//2//f/+P/4//n/9//2//b/9//3//f/9//3//n/+f/5//n/
9//3//f/9//5//n/+f/5//f/9//3//j/+v/7//v/+v/6//v/+//7//v/+//8//3//f/9
//3//f/9//3//f////////8AAAAAAAAAAAEAAgABAAEAAgADAAYABgAGAAcABgAGAAYA
CQAIAAkACQAKAAsACwAMAA4ADwAQAA8AEAARABIAEgATABEAEQARABIAEgAQAA8ADgAP
AA0ACwALAAkACAAHAAcABwAGAAUABQACAAIAAgACAAMAAwACAAIAAQABAAEAAQD/////
/////wEAAQABAAAAAAD+/wAAAQD////////+//7//v/+//7//v/+/////////////v/+
/wAAAAABAAIAAQABAAEAAQABAAEAAQABAP//AQABAAIAAwADAAQABQADAAMABAAFAAUA
BQAFAAUABAADAAMABAAFAAUABQAFAAUABAADAAMAAwADAAQABAAEAAQABAADAAIAAQAB
AAIAAAAAAAAAAAACAAEA////////////////AAAAAAAAAAD///3//f/9//v//P/9//3/
/v/9//3//f/9//3//f/9//3//f/9//3//f/9//z//P/6//v//P/8//7//v/9//z/+v/6
//v//P/+//7//v/9//z//P/8//z/+//8//z/+//8//z//f/9//v/+//7//z//P/8//z/
/P/8//z//P/8//v/+//7//v//f/9//7//f/8//v/+v/8//z//P/8//3//f/9//7//v//
//////8CAAIAAgACAAAAAAACAAUACAAKAAoACgAKAAoACgAJAAYABgAFAAIAAwACAAIA
AQD///7//f/7//z//P/8//z//f/9//3//f/7//v/+//7//z//P/9//7//P/8//3//f/9
//3//f/9//7//v/+//7//P/9//3//f/+////AAABAP///f/9//z/+//6//r//P/9/wQA
DgAZACAAJwAvADsATQBiAHQAfgCMAJkAngCWAIgAdABcAEEAJQAMAPv/8//x//D/7v/u
//H/9v/6//7/AAAAAAAAAAAAAAEAAgADAAQABAACAAMAAwADAAMAAwADAAIAAgACAAIA
AgADAAMAAwADAAQABQAGAAcABQAFAAUABQADAAIAAgACAAMABAAFAAYABAAEAAUABQAF
AAUABgAHAAcABgAFAAQABAAEAAMAAwAFAAQABAAFAAUABQAFAAUABwAHAAcABwAGAAUA
BAADAAUABQAFAAUAAwADAAMABAAGAAcABwAGAAgACQAJAAkABwAHAAgACQAHAAcABwAH
AAkACQAJAAsACQAJAAoACgAMAAwADQAOAA0ADQAOAA8AEAAQABAAEQASABIAEgAVABQA
FQAVABYAGAAXABcAGAAYABoAGgAcAB4AHgAdAB0AHQAdAB0AHgAeABwAGwAaABsAGQAX
ABcAFwAWABUAFQAVABQAEwATABAAEAAQABAADwAPAA4ADgAPAA8ADwAPAA0ADQANAA0A
DQANAA0ADAAMAAoADAANAAsACwALAAoACwAMAA0ADgAMAAwADQANAA8ADwAOAA4ADgAO
AA8AEAAOAA0ADAALAAwADQAOAA8ADQAPAA8AEAAQAA8ADwAPAA8ADwAQABEADwAPAA8A
DwAPAA8AEAASABIAEQAQAA8AEQAQAA8ADwAPAA8AEAAQAA4ADgAOAA0ADgANAA0ADgAM
AAwADAAMAA4ADQALAAsACwALAAsACwAKAAoACgAKAAsACQAJAAkABwAIAAkACQAKAAkA
CQAJAAkACQAJAAkABwAHAAcABwAJAAkACAAIAAYABwAIAAgACAAIAAcABgAGAAYABwAI
AAYABgAGAAUABQAGAAcACAAIAAgABwAFAAcABgAGAAUABwAHAAcACAAHAAYABQAEAAgA
CgAJAAgABwAGAAQABAAEAAQABgAHAAgACgAJAAkACAAHAAoACgAKAAoACgAKAAwADwAO
ABAAEAAQABIAEgASABEADgAOAA0ACgAKAAoACwALAAkACAAHAAUAAgACAAIAAgACAAMA
BAAFAAQAAwACAAEAAwACAAIAAgACAAIAAwADAAEAAQABAAEAAgACAAIAAgAAAAEAAQAB
AAMAAwADAAMAAwABAAEAAAD9//z/+v/+/wMADgAaACMAKgAvADcARwBbAHAAfgCKAJoA
owCeAJQAggBoAEwALwATAAIA+//1//P/8P/w//T/9//6/wAABAAEAAIAAgACAAIAAwAD
AAMAAwACAAIAAwADAAMAAQABAAEAAAACAAIAAgACAAEAAQABAAEAAwADAAMAAwADAAMA
AwADAAIAAAD///7/AAAAAAAAAAD///7//v/9//r/+f/5//n/+v/6//r/+v/4//j/9//3
//n/+P/4//n/+f/5//n/+f/5//n/+f/5//n/+f/5//n/9//3//f/9//5//n/+f/6//j/
+f/5//j/+P/5//n/+f/7//v//P/9//v/+//7//v//f/9//3////9//3//v/+/wAAAAAB
AAIAAwADAAQABQAEAAQABAAFAAgACAAIAAsACwALAAoACgALAAsADAAOAA4AEAAQABIA
EQAQAA4ADQAPAA8ADwAQAA4ADAALAAoACQAHAAUABQAFAAQAAwADAAEAAAD/////AAAA
AAAAAAD9//3//P/8//v/+//7//v/+//7//v/+//7//v/+//6//z/+v/8//3/+//7//v/
+v/6//r/+v/6//r/+v/7//v/+//7//r/+v/8//z//f/+//7//f/8//v//f/9//3//f/9
//////8AAP7//f/9//3//f/9//7////9//3//f/9//7//f/9//7///////////////7/
/f/9//////8AAAAA///+//3/+//8//v/+//8//z//P/8//z//P/7//n/+f/7//v/+//7
//v/+v/5//j/+P/3//j/+f/3//j/+f/5//b/9f/1//X/9//3//f/9//1//X/9f/1//f/
9//2//b/9P/1//b/9v/2//b/9f/0//T/9P/1//b/9P/0//T/8//0//T/9P/0//P/9P/0
//P/8//y//L/8f/y//P/9P/2//T/9P/0//T/8v/y//L/8v/z//P/8//z//H/8f/x//H/
8//0//T/9f/z//P/9P/y//L/8v/y//L/8v/y//L/8v/y//L/8v/y//T/9P/0//X/8//z
//T/9P/3//f/9//4//j/+P/4//j/9v/4//v//P8AAAAAAAAAAP///v/8//r//P/7//j/
9//2//b/9f/1//L/8f/v/+7/8P/w//D/7//t/+3/7f/t/+//7//v/+//7v/u/+7/7v/s
/+3/7f/t/+//7//v/+7/7v/u/+7/7v/v/+//7//v//H/8f/x/+//7f/t/+r/6f/m/+j/
7v/z//r/BAANABYAGwAlADUATQBiAG4AfgCQAJkAmACSAIQAbABMACkACwD4/+3/5//l
/+T/5v/q/+3/8v/2//b/9P/0//T/9P/0//X/9//3//f/9v/1//X/9P/z//X/9f/1//T/
9P/0//T/9P/z//P/8//z//X/9f/1//X/8//z//P/8//1//T/9P/0//T/9P/0//T/8v/y
//P/8//0//P/8//z//L/8v/y//L/9P/0//P/8//z//L/8v/z//H/8f/x//H/8v/z//T/
9f/0//P/8v/x//P/8//z//P/8//z//P/9P/0//X/9f/0//T/9f/1//X/8//z//T/9f/3
//f/9//3//f/9//3//n/+f/5//r/+v/8//z//f/+//7//f/9//3///8AAAEAAwACAAIA
AgAFAAQABQAFAAYABwAHAAgACgALAAwACwAMAA4ADgANAA0ACwALAAsADAAMAAoACQAI
AAkABwAFAAUABAACAAAA///+//7//v////z//P/8//z/+//7//r/+v/7//v/+//7//n/
+f/5//n/+//7//v/+v/6//j/+v/7//v/+//7//r//P/8//z//P/6//r/+//7//3//f/8
//z/+v/6//v//P/7//v/+//7//z//f/+/////v////7//v//////AAABAP////8AAAEA
AQABAAEAAQACAAEAAQACAAEAAQABAAEAAwACAAEAAQD/////AAAAAAAAAAAAAP//////
/wAAAgABAAAA///+///////+///////////////+//7//v/+/////f/9//3/+//8//3/
/f/+//3//f/9//3//f/9//3//f/9//3//f///////v/+//z//f/+//7//v/+//3//P/8
//z//f/+//z//P/8//v/+//8//3//v/+//7//f/7//z//P/9//3/+//7//v//P/8//z/
/P/8//z//P/8//z/+//7//v/+//7//v/+//7//n/+v/6//v/+//7//z//P/8//z//P/8
//r/+v/6//r/+//8//3//v/8//z//P/8//3//f/9//7//v/////////+//7//v/+/wAA
AAACAAUABAAGAAYABgAIAAgACAAHAAYABgAFAAIA///+//7//f////7//f/7//r/+v/6
//r/+f/5//n/+f/5//n/+f/5//f/9v/2//b/+P/4//n/+f/3//f/9//3//j/+P/4//j/
+P/5//n/+f/3//f/9//3//n/+f/5//j/9f/y//D/8P/x//j/AgALABYAHQAhACcAMwBG
AF4AcAB+AJEAoACkAKAAmACCAGMAQQAiAAkA+//3//L/7v/u//H/8v/2//r//P/+//z/
/P/8//3/+//7//v/+v/8//3//f/9//v/+//7//r//P/8//z//P/9//3//f/9//v/+//7
//v//f/9//3//f/7//r/+v/6//z//P/8//z//P/8//3//f/8//v/+//7//z//P/8//z/
/P/8//v/+//5//j/+P/5//v/+//7//v/+f/5//n/+f/7//v/+//7//v/+//7//v/+//7
//v//P/8//3//f/8//r/+//7//v//f/9//7////9//3//f/9//3//f/9////AQABAAIA
AgAAAAAAAQACAAUABQAGAAcABgAGAAYABwAIAAgACAALAAwADQANAA4ADgANAA0ADgAQ
ABIAEgAUABQAFAATABMAFQAVABUAFgAUABIAEQAQAA8ADQALAAsACwAKAAkACQAHAAYA
BQAFAAQABAAEAAQAAwADAAIAAgABAAEAAQABAAMAAwADAAMAAQABAAEAAAACAAAAAgAD
AAMAAwADAAIAAAAAAAAAAAAAAAAAAQABAAEAAQAAAAAAAgACAAMABAADAAMAAwADAAMA
AwADAAMABQAHAAcACAAGAAUABQAFAAUABQAGAAcABwAHAAcABwAGAAUABQAGAAcABwAH
AAcABwAGAAUABQAFAAUABgAGAAYABgAGAAUABAADAAMABAAGAAYABgAGAAQAAwABAAEA
AQABAAEAAQACAAIAAgACAAEA//////////8AAAEAAQAAAP//////////////////AQAB
AAEAAQD//////v/+/wAAAQACAAIAAAAAAP///v/+//7///8AAAAAAAAAAP///v/+//7/
/v///wAAAAD//////v/+//3/////////AAD+//7//v/+//7//v/+/wAAAAAAAAAAAAAA
AAAAAAD///////8AAAIAAwADAAMAAgACAAIAAgACAAIABAAHAAoADAAMAAwACgAKAAoA
CQAIAAgABwAEAAMAAgACAAEAAQAAAP///f/8//z//P/8//v/+//7//v/+//7//v/+//5
//j/+P/4//r/+v/7//v/+//7//v/+//6//r/+v/6//r/+//7//v/+f/5//n/+f/5//n/
+f/4//f/9v/0//L/9//+/wgAEwAcACEAJQAvAEEAVABmAHYAigCbAKIAngCWAIQAZgBH
ACcADgD9//f/9f/y//D/8P/x//L/9v/8//7//v/+//7//v////3//f/9//z//v//////
///////////+//7//v/+//7////////////+//3//P/7//3//f/9//3////+//7//v/8
//z//P/8//7//v///////v/9//3//f/+//7//v/+//7//v/9//3//f/8//z//f/9//3/
/f/9//v/+//7//v//P/9//7////9//3//f/9//3//f/9//7//v///////v/+////////
/wEAAQACAAMAAQABAAEAAQABAAEAAQADAAUABQAGAAYABAAEAAUABgAJAAkACgALAAwA
DAAMAA0ADgAOAA4AEQASABMAEwAUABQAEwATABQAFgAYABgAGgAaABoAGQAZABcAFwAX
ABgAGAAWABUAFAATABEADwAPAA8ADgANAA0ACQAIAAcABwAGAAYABgAGAAcABwAGAAYA
BQAFAAUABQAFAAUABQAFAAUABQAFAAQAAgAAAAIAAwADAAMAAwACAAIAAgACAAIABAAE
AAUABQAFAAUABAAEAAQABAAFAAYABwAHAAcABwAHAAcABwAHAAcACQAJAAoACgAJAAkA
CQAJAAkACgALAA0ADQANAA0ACgAJAAkACgALAAsACwALAA0ADAALAAsACQAJAAoACgAK
AAoACgAJAAgABwAHAAgACgAKAAoACgAKAAkABwAHAAcABwAHAAcACAAIAAgACAAHAAUA
BQAFAAUABgAHAAcABgAFAAUABQAFAAUABQAFAAcABwAHAAcABQAFAAQABAAEAAUABgAG
AAYABgAFAAQABAAEAAUABgAGAAYABgAFAAQABAAEAAQABgAGAAYABgAEAAQABAAEAAUA
BQAFAAYABgAHAAcABwAIAAgACAAIAAgACAAKAA0ADgAQABAAEAASABIAEgARABAAEAAP
AAwACQAIAAgABwAJAAgABwAFAAIAAgACAAIAAQABAAEAAQADAAMAAwADAAIAAAD///7/
AAAAAAEAAQABAAEAAQABAAAAAAAAAAAAAgADAAMAAwABAAEAAQABAAEAAQABAAIAAQD+
//z/+v/7/wAACAATAB4AJQApAC0ANwBKAGAAcgCAAJMApACoAKIAlgCAAGUARwAqABMA
BQD9//r/+P/2//f/+v/8/wIABgAIAAYABgAGAAcABwAHAAcABgAIAAkACQAJAAcABwAH
AAYABgAGAAYABgAJAAkACQAJAAcABwAHAAcABwAHAAcABwAJAAgACAAIAAYABgAGAAYA
CAAIAAkACQAGAAUABQAFAAgACAAIAAgACAAIAAcABwAJAAgACAAJAAkACQAJAAkABwAH
AAcABwAJAAkACQAJAAkACQAJAAkACQAJAAkACgAKAAsACwAKAAgACQAJAAkACgALAA0A
DwANAA0ADQANAA0ADQANAA8AEQARABIAEgASABIAEwAUABUAFQAWABcAGAAYABgAGQAa
ABoAGgAdAB4AHwAfACAAIAAfAB8AIAAiACQAJAAmACYAJgAlACUAIwAjACMAJAAkACIA
IQAgAB0AGwAZABkAGgAaABoAGwAXABYAFQAVABQAFAAUABQAEwATABIAEgARABEAEQAR
ABMAEwATABMAEwATABMAEgASABAAEgATABMAEwATABIAEgASABIAEgAUABQAFQAVABMA
EwASABIAEgASABMAFAAXABcAFwAXABUAFQAVABUAFgAZABoAHAAaABkAGQAZABkAGQAa
ABsAGwAbABsAGwAaABkAGQAaAB0AHQAdAB0AGwAaABkAGQAbABsAHAAcABwAHAAcABsA
GgAZABkAGgAaABoAGgAaABwAGwAZABkAGQAZABkAGQAcABwAHAAcABkAFwAXABcAFwAY
ABkAGQAYABcAFwAXABcAFwAXABcAGQAZABkAGQAZABkAGAAYABoAGwAcABwAGgAaABkA
GAAYABgAGQAaABwAHAAcABsAGgAaABoAGgAbABwAHAAbABsAGgAYABgAGAAYABkAGgAb
ABwAHQAdAB0AHgAeAB8AHwAfACAAIAAgACAAIAAgACIAJQApACwALQAuAC0ALAArACkA
KAAoACcAJAAmACYAJwAnACYAJAAiAB8AIAAgACAAIAAfAB8AHwAfAB0AHQAdAB0AHwAe
AB4AHgAeAB4AHwAfACEAIQAhACEAHgAeAB4AHgAcAB0AHQAdAB8AHwAfAB8AIQAfAB0A
HgAdABwAHAAeAB8AJAAuADsAQgBJAE8AXQBxAIYAlACgAK4AvQDAALgArACWAHwAYQBF
ACwAGwAVABEAEAASABQAGQAcACAAIgAkACIAJAAkACQAJQAnACcAJwAmACQAJQAlACUA
JwAnACcAJgAmACYAJgAmACcAJwAnACcAJwAnACcAJwAnACcAJwAnACgAKAApACoAKAAo
ACgAKAAqACoAKwArACoAKQApACkAKAAoACgAKAApACoAKgArACsAKgAqACsAKwArACsA
KwArACsAKwArACsAKwArACsALQAtAC0ALQAtAC0ALQAuACwALQAtACwALgAvAC8ALwAt
AC0ALgAvADEAMQAxADEAMQAxADEAMwAzADMANAA0ADUANgA4ADoAOgA5ADkAOQA6AD4A
PgA/AA==
         </WaveFormData>
      </LeadData>
      <LeadData>
         <LeadByteCountTotal>10000</LeadByteCountTotal>
         <LeadTimeOffset>0</LeadTimeOffset>
         <LeadSampleCountTotal>5000</LeadSampleCountTotal>
         <LeadAmplitudeUnitsPerBit>4.88</LeadAmplitudeUnitsPerBit>
         <LeadAmplitudeUnits>��V</LeadAmplitudeUnits>
         <LeadHighLimit>2147483647</LeadHighLimit>
         <LeadLowLimit>268435456</LeadLowLimit>
         <LeadID>V6</LeadID>
         <LeadOffsetFirstSample>0</LeadOffsetFirstSample>
         <FirstSampleBaseline>0</FirstSampleBaseline>
         <LeadSampleSize>2</LeadSampleSize>
         <LeadOff>FALSE</LeadOff>
         <BaselineSway>FALSE</BaselineSway>
         <ExcessiveACNoise>FALSE</ExcessiveACNoise>
         <MuscleNoise>FALSE</MuscleNoise>
         <LeadDataCRC32>4091935026</LeadDataCRC32>
         <WaveFormData>
DgAOAA4ADgAMAAwADAAMAAoACgAKAAoADQAOAA8AEAAOAAwACgAIAAoACgAKAAoACAAI
AAgACAAGAAYABgAGAAcACAAJAAoACQAIAAcABgAJAAoACwAMAAoACgAKAAoACgAKAAoA
CgALAAwADQAOAA0ADAALAAoACwAMAA0ADgAMAAwADAAMAAoACgAKAAoACwAMAA0ADgAL
AAoACQAIAAkACgALAAwACgAKAAoACgAIAAgACAAIAAkACgALAAwACwAKAAkACAAKAAoA
CgAKAAgACAAIAAgABgAGAAYABgAHAAgACQAKAAcABgAFAAQABQAGAAcACAAGAAYABgAG
AAQABAAEAAQABQAGAAcACAAFAAQAAwACAAMABAAFAAYABQAEAAMAAgAAAAAAAAAAAAEA
AgADAAQAAQAAAP///v///wAAAQACAAIAAgACAAIAAAAAAAAAAAABAAIAAwAEAAEAAAD/
//7///8BAAMABAABAAEAAQABAAEAAgACAAQABgAHAAcABwAFAAQAAwAFAAoADAAOAA4A
DgAMAAwACwAKAAgABwAFAAUABQAGAAYAAgAAAPz/+//8//3//v/+//7//v/9//z/+v/7
//v/+//9//3//f/8//n/+f/5//n//P/8//z//f/7//r/+f/5//j/+P/5//n/+v/8//3/
/f/7//n/+P/3//f/9f/1//T/9v/3//z/AQAIABAAFQAZACEALgA9AEgAUABeAG4AdQB4
AHoAdgBmAEkAKQAPAAAA9v/y//L/8//1//f/+f/8//r/+P/2//j/+f/6//z//v/+//3/
/P/5//j/+P/3//r/+//8//3/+//6//n/+f/5//r/+v/6//z//P/8//r/9//2//X/9P/4
//n/+//8//n/9//2//X/9v/2//f/9//4//f/9//3//X/9P/0//P/9v/3//f/+P/3//X/
9P/0//b/9v/3//f/9//3//b/9v/0//T/9P/0//b/+P/5//r/9//2//X/9f/1//X/9//3
//n/+f/5//f/9v/2//X/9v/4//n/+v/7//n/+P/3//f/+v/6//v//f/9//3//f/9//v/
/f/9//7/AQADAAQABQACAAIAAgADAAYABwAHAAoADAAMAAwADAAKAAkACwALAA8AEQAS
ABEAEAAOAAwACgAKAAoACgAJAAkACAAGAAQAAgAAAAAAAQADAAEAAQABAP7//P/7//v/
+//9//7//v/+//3/+//6//j/+P/5//r//P/+//7//P/7//r/+v/6//v/+//8//3/////
//3//P/7//r/+v/7//z//f/+//7//P/7//r/+f/7//v//v/////////+//3/+//7//z/
/f8AAAAAAAAAAP7//P/8//3//v////////8BAP////////3//f/9////AAABAAIAAwD/
//3//f/9//v//v/+//3///////3/+//5//n/+//9//7///////7/+//7//v/+//6//v/
/P/8//v/+v/7//v/+v/6//n/+v/7//z/+//8//v/+v/4//f/+v/6//v/+//7//n/+f/5
//f/9//3//f/+f/6//r/+//5//j/9//2//n/+v/6//n/+f/4//j/+P/2//b/9v/2//j/
+f/6//r/+P/3//f/9v/2//f/+P/4//r/+f/5//n/9//2//b/9//6//r/+v/6//n/+P/3
//b/9v/1//j//P/7//r/+f/4//f/9v/1//T/+P/6//v/+//6//n/+P/3//j/+P/6//v/
/f/8//v/+v/5//j/+v/8/wEABAAFAAYAAwACAAAA//8AAAAA///+//3//f/8//v/+P/1
//X/9f/3//f/9v/2//T/8//y//L/8//z//P/8//0//X/9f/1//T/8//y//L/8//0//b/
9//1//P/8v/y//T/9f/1//X/9v/2//X/9P/x/+//8f/x//H/7//w//D/8//2//v/AgAI
AA0ADwAXACQANQBAAEwAXABsAHUAfACCAIAAcgBXADUAGQAEAPj/8v/y//P/9f/3//f/
+P/4//b/9v/5//n/+f/6//z//P/7//r/+f/4//j/9//4//n/+v/7//n/+P/3//f/+f/6
//r/+v/6//r/+v/4//j/+P/4//j/+//7//z//P/4//f/9//3//j/+P/5//n/+v/5//n/
+f/2//b/9//3//v/+//6//r/+f/3//b/9v/4//j/+f/5//n/+f/4//j/9//2//X/9P/2
//j/+f/6//f/9v/1//X/9//3//n/+f/7//v/+//5//f/+P/4//r//P/9//7////9//z/
+//7//7//v///wEAAQABAAEAAQD//wEAAQACAAYABwAHAAcABAAEAAQABQAIAAkACQAM
AA4ADgAOAA4ACwALAA4ADwARABMAFAATABIAEAAOAAwADAAMAAwACwALAAoACAAGAAUA
AgABAAEAAgABAAIAAwABAP7//P/7//r//f///wAAAAD///3//P/6//r/+//8//7/AAAA
AP7/+//6//r/+v/9//3//v/////////9//z/+v/6//v//f/////////+//v/+//7//v/
/f/9/wAAAQABAAEAAAD///7//f/9//3///8AAAEAAgAAAP7//v///wAAAQABAAEAAwAB
AAEAAQAAAP///v///wEAAQABAAEA/f/7//v/+//7//7//v/9///////9//v/+v/5//r/
+//8//3//f/8//n/+f/5//n/+v/7//z//P/8//r/+v/5//j/+P/3//j/+v/6//j/+P/2
//b/9f/1//j/+P/5//n/+f/3//f/9//1//X/9f/1//j/+P/3//f/9P/0//T/9P/1//b/
9v/1//f/9v/2//b/9P/0//T/9P/3//f/9//2//P/8//0//T/9P/1//b/9v/2//X/9f/1
//P/8v/y//P/9v/2//b/9v/1//T/8//y//T/8//2//b/9P/0//T/9P/y//L/8v/y//X/
9v/3//n/9//2//T/8//0//X/9v/4//j/+v/7//v/+f/3//X/9P/1//n//f8AAAEAAAD/
//z//f/9//7//v/+//3//P/7//r/+P/2//T/9P/1//b/9//0//L/8f/w//D/8P/x//P/
8f/x//H/8f/v/+7/7f/t//D/8f/z//T/8f/x//D/7v/u/+//8f/y//P/8//z//T/8//x
/+//7f/z//P/8//v/+v/5v/k/+f/7v/3//7/BgALAAkACQAQAB8AMgBCAFIAZgB1AHwA
gAB8AHIAWwA/ACMAEAACAPj/9P/x/+//7f/t//D/9P/4//j/9//3//f/+P/3//b/9P/y
//X/9v/4//n/+P/3//b/9f/0//T/9P/1//b/+P/5//r/9//2//X/8v/1//b/9//4//j/
9//3//b/9v/1//X/9f/2//b/9//3//X/8//y//H/8v/0//f/+f/5//f/9P/y//T/8//z
//T/9v/2//f/9//2//X/8//y//X/9v/3//j/+P/4//f/9v/2//b/9v/3//f/9//5//n/
+P/3//b/8//2//j/+f/8//r/+f/4//f/+P/4//j/+f/8//z//f////7//f/8//v//P//
/wAAAgADAAMAAgABAAEAAgADAAUACgALAAsADgALAAoACQAIAAoACwAPABEAEQARABAA
DQAPAA4ADQAMAAwADAAMAAsABwAGAAQAAgADAAIAAwAFAAIA///+//3//v/8//v/+//7
//3//v/+//3/+//4//b/+f/6//z//v/7//z/+//4//j/+P/5//r/+//7//z//f/8//v/
+P/2//n/+v/8/////v/9//z/+v/7//v/+//7//v/+//+/////v/9//v/+f/8//3///8B
AAEAAAD///7/AAD+//7///8AAAEAAQABAAAA/f/8//v//v///wAAAwAAAP///v/9//z/
+//8//3///8CAAIAAQAAAP///P/5//r/+//+/wEAAAD///3/+v/7//v/+//7//z//f/+
//7/+v/4//j/9//4//r/+//+//3//P/5//j/+v/6//n/+f/6//r/+//7//r/9//2//X/
9v/3//j/+f/4//j/9//3//b/9v/2//b/+f/6//r/+f/4//b/9f/0//f/+P/5//r/+v/5
//j/9v/1//X/9v/2//j/+f/6//r/+f/3//b/9f/4//j/+f/7//n/+P/3//b/9v/2//b/
9v/6//v/+P/4//f/9v/1//T/9f/2//f/+P/2//b/9v/2//T/9f/2//b/9v/3//j/+f/4
//j/9//4//r/+//7//v/+P/4//j/+//+/wAAAgACAAQAAgACAAEA/v/8//v/+f/5//n/
+v/6//f/9v/z//P/8//z//P/8v/z//T/9P/0//H/8f/w/+//8P/x//L/8v/v/+//7//v
//D/8P/w//H/8v/y//L/8//x//D/8P/v//D/8v/z//P/8P/v/+//7//r/+3/7f/s/+7/
8f/2//n/AAAEAAcACwARABwALwA+AEgAVgBmAG8AdAB6AHgAbgBXADkAHQAGAPj/8P/s
/+3/7//x//X/+P/4//b/9v/1//X/9f/2//f/+P/4//j/9//2//b/9f/3//f/9//3//b/
9v/2//f/9v/2//X/9P/1//b/9//2//X/9P/z//L/9f/1//b/9v/0//P/8//z//P/8v/y
//H/8f/x//L/8//w//D/8f/x//X/9f/0//T/8v/x//H/8v/w//D/8f/x//L/8//z//T/
8//y//H/8P/z//T/9P/0//L/8v/y//P/8f/x//P/8//0//X/9v/1//T/9P/z//T/9//3
//f/9//4//j/+P/5//n/+P/4//n/+v/7//z//f/6//v/+v/6//3///8AAAEAAAAAAAAA
AQADAAMAAgAEAAcACAAJAAoACAAHAAkACQAMAA0ADQALAA0ADAALAAoACAAIAAgABwAG
AAYABQAEAAMAAAD/////AQD////////+//z/+//7//f/+f/6//r/+//7//r/+v/4//j/
+f/6//r//P/8//r/+//6//r/+v/6//n/+f/5//v/+//5//j/9v/2//f/+f/7//v/+//6
//n/+f/5//n/9//3//r/+//9//3//P/7//r/+f/5//n//P/8//z//P/8//r/+v/7//z/
/f/9//3////9//3//f/8//v/+v/7//3//f/9//3//f/7//v/+//5//z//P/7//7////+
//3/+v/5//r/+//9//3//P/6//v/+//7//v/+//7//v/+v/5//j/+f/5//j/+P/3//j/
+v/6//j/+P/6//r/+f/5//n/+P/4//f/+P/3//j/+f/3//f/9//3//r/+v/5//n/+P/4
//j/+P/4//j/9//1//b/9v/3//j/9//2//X/9P/2//f/+P/4//f/9//4//j/9//3//f/
9v/3//f/+P/5//j/9v/1//X/9v/4//r/+v/6//r/+v/4//j/9//1//j/+f/6//v/+v/6
//z//f////7//f/8//7//v8BAAQAAwAEAAMAAgACAAQABQAHAAMAAgAAAP7//f/9//z/
+//7//n/+v/7//r/+f/3//b/9//3//f/+P/4//f/9v/1//f/9//2//X/9v/3//j/+v/4
//b/9f/z//X/9f/2//j/9//3//b/9f/3//j/+P/4//3/+f/5//f/8//v/+7/8v/1//z/
AwAMABAAEQARABcAIgAzAEIATgBcAGoAbwBuAGwAZgBaAEkAMQAZAAgA/v/4//T/7//t
/+//9f/4//7/AAAAAP7//f/8//z//f/+//7//v/+//7///////7//f/8//v//f/+////
AQAAAAAA///+/wAAAAAAAP7/AAAAAAAAAAD+//3//f/8//z//f///wEAAQAAAAAA//8A
AP///////wAAAAABAAEAAAD///3//P//////AAACAAEAAAAAAP//AAABAAEAAgACAAIA
AgACAAAAAAD///7///8AAAEAAwACAAEAAgABAAIAAwAEAAMAAwAEAAQABgAEAAMAAgAB
AAIABAAGAAkABwAGAAYABwAJAAkACQAJAAsADQANAA4ADQANAAwACwAMAA4AEAATABMA
EwASABQAFgAWABYAFgAXABcAGgAbABkAGQAYABUAFwAYABkAGgAXABYAFQATABIAEgAR
ABAAEgAQABAAEQAQAA0ADAALAA0ADAAMAA0ACAAJAAkACAAJAAkACAAIAAoACgALAAwA
CwAMAAsACAAKAAoACwAMAAsACQAIAAcACAAJAAgACAAIAAgACQALAAgABwAGAAQABwAJ
AAsADQALAAkACgAJAAsACwAKAAkACgALAA0ADwAPAA4ADQAMAA0ADAANAA8ADQANAAwA
CwAMAAsADAANAA8ADwAPABEADgANAAwACwAMAAsADAANAAoADAALAAkACgALAAoACQAJ
AAkACwANAAwACwAJAAYACAAJAAoACwAJAAkACQAIAAcABgAHAAcABwAIAAgACgAJAAgA
BQAEAAcACAAIAAkABwAGAAYABQAGAAUABgAHAAcABwAHAAcABwAGAAQAAwAFAAYABwAI
AAYABgAFAAMABQAEAAQABAAGAAYABgAGAAQAAwACAAAAAQADAAYACAAFAAUABQAEAAYA
CAAIAAgACAAIAAYABgAFAAMABAAFAAYABwAIAAgACgALAAoACAAGAAQABgAIAA0AEgAS
ABIAEAAOAA4ADgANAA0ADAAMAAsACgAHAAcABgAFAAUAAwAEAAUAAgABAP///v//////
//8AAAEAAQABAAEAAAD///3/+//+////AAACAP///v/+//3//f/9//7/AAAAAAEAAQAB
AAEAAAD+//z///8BAP///f/7//f/9v/2//v/BgARABgAHAAbAB0AJQAwAD8ASgBYAGgA
dAB3AHgAcgBkAFIANwAdAAsAAgD8//j/9v/1//X/9f/3//r//v8AAAAA////////AAD+
//7//f/8//3//v8AAAEA/v/9//z/+//9//7///8BAP//AAAAAAAA/v/+//7//P/9//7/
//8AAP7//f/9//z/+//7//z//f/+//7///////z/+//7//v//f/+/wAAAQAAAP///f/8
//7//f/9//7/AAAAAAEAAQAAAP///f/8////AAABAAIAAAAAAP///v/9//7///8BAP//
//8BAAEA/////////f/+/wAAAQAEAAQAAwACAAEAAQACAAMABQAGAAYABwAJAAgABwAG
AAUACAALAAwADgANAA0ADAALAAsADAANAA8AEQARABAAEgAQABAAEAAQABIAEwAXABkA
GAAXABUAEQASABIAEgASABAAEAAQAA8ACwAKAAgABgAHAAYABwAJAAYAAwACAAEAAwAC
AAIAAwD//wEAAgACAAAA///9//z///8AAAIABAACAAIAAAD8//7//v///wAA/////wAA
AQAAAP///P/6//v//P/+/wEAAAD///7//P/8//3//v////3//f8AAAEA//////7//f/+
////AQADAAEAAAD///7////+////AQACAAMAAwADAAEA////////AAABAAIABQACAAEA
AAD//wAA//8AAAEAAAACAAEA/////////f/7//z//f8AAAMAAAD///3/+v/6//v//P/9
//z//f/+//7//P/6//r/+f/6//z//f8AAP7//P/4//b/9//4//j/+f/6//r/+//7//r/
9//2//X/+P/5//r/+//7//r/+P/3//j/+P/4//j/+f/6//r/+f/3//b/9v/2//f/+P/5
//r/+P/3//b/9P/0//X/9//4//b/9//4//j/9v/1//X/9f/2//b/9//5//f/9v/1//T/
9f/2//f/+P/6//n/+P/2//b/9v/2//b/9//4//n/+v/3//b/9f/1//f/+P/4//n/+f/5
//n/+v/5//r/+v/5//v/+//7//z/+//9////AAAEAAQABAACAAIAAQABAAAA///9//v/
+f/6//r/+v/6//X/9f/1//X/9f/0//T/9P/1//T/9P/1//T/8//y//H/8v/y//L/8//y
//H/8f/w//L/8//z//L/8//z//T/9P/0//P/8v/y//P/8//z//P/8f/v/+3/6//n/+r/
8P/3//z/AQAGAAgABwANABkALAA/AEwAWgBqAHQAdwB6AHgAbABYAD0AIQALAP7/9v/w
/+z/6//v//P/9//8//z/+v/4//j/9//2//b/9//4//j/+P/3//b/9v/1//f/9//3//f/
+P/4//j/+f/2//b/9f/0//f/+P/5//j/9v/2//b/9v/1//X/9v/2//X/9f/2//f/9f/0
//T/8//1//X/9v/3//T/9P/1//X/9f/1//T/9P/2//X/9f/2//X/9P/0//P/9P/1//X/
9v/0//T/9P/0//X/9v/2//b/9f/2//f/+f/2//X/9v/1//b/9//4//f/9f/2//b/+P/5
//n/+f/5//n/+v/7//3//f/8//z//f/+////AAABAP//AQABAAIABAAFAAUABQAFAAYA
BwAJAAkACQAIAAoACwAMAA0ADgANAA0AEAARABAAEQARAA8AEQAQAA8ADgALAAoACQAH
AAgACAAHAAYABAACAAIAAwADAAEAAQABAAIAAAD//////P/9//3//P///////v/+//z/
/P/9//7//P/+//7//P/8//z//f/+//7//f/9//3//v////7//v/8//z//f////3//f/9
//z//P/9//7////8//v//f/9//7//////////f/9//7///8AAAAAAAAAAAEAAAABAAMA
AQABAAAA//8CAAEAAgADAAEAAQABAAMAAQABAAEAAQAAAP//AAABAP7/AAD///3/AAAB
AAAA///9//3///8BAAEAAQAAAP7//v///wAAAQD////////+/////v///////f/+//7/
AAAAAAAA/v/+/wAAAAD////////+//7//f/+//3//v////3//f/9//3//v/+//3//f/9
//7///8AAP7//v/9//v//v/+////AAD///7//f/8//3//f/9//z//f/9//7//v/7//v/
+//6//v/+//8//3/+//6//r/+//8//z//P/8//7//v/+//7/+v/5//r/+v/7//z//f/+
//3//P/7//r/+//8//3//v///wAAAAD///3//f/9//3/AAAAAAIAAwABAAAA///+//7/
/v8BAAQACAAKAAoACgAGAAYABQAFAAUABgAGAAYABAADAAEA//8AAP3//f/9//3//f/8
//z/+//5//f/9v/6//v//P/9//z/+//5//f/+f/5//n/+v/6//r/+//7//j/9//3//j/
+v/7//v/+//6//r/+f/4//f/+f/7//v/+f/3//T/8v/x//T//f8GAA4AEwAVABcAHAAp
ADoASABWAGgAeQCCAIgAjACCAGsATwAxABoACgACAPz/+//5//n/+f/6//z//P/+////
/////wAA/v/+//3//P/+//7//////////////////f/8//v/+//8//7///8AAP7//v/+
//z//P/8//z//P/9//3//v/+//r/+f/5//n/+//8//7////8//v/+//7//r/+v/7//v/
/f/9//z//P/6//n/+f/6//v//P/+/////v/9//v/+v/8//z//P/8//3//v/+//7/+v/6
//r/+//8//3/AAABAP7//f/8//n/+v/8//3/AAABAAEAAQABAP7//v/+////AQACAAQA
BwAGAAUABAADAAUABwAHAAgACgALAAsACwAKAAoACgALABAAEQARABQAEwASABEAEAAQ
ABEAFQAXABgAGQAZABcAFQAUABMAEgATABQAFQAVABEAEAAOAAwADgAMAAwADQALAAkA
CQAJAAYABAADAAMAAgAFAAcACAAHAAUAAgAAAAIAAgADAAQABAAGAAYABAADAAIAAgAC
AAUABQAGAAcABgAFAAIAAAACAAIAAwAFAAUABQAFAAQAAQABAAEAAQACAAMABwAJAAYA
BQADAAEAAgADAAUABwAIAAgACAAIAAYABAAEAAUABwAJAAoACwAKAAcABgAFAAUABQAF
AAcABwAHAAcABwAFAAMAAwADAAUACAAIAAcABQAFAAMAAQADAAMABQAHAAUABQAEAAIA
AQABAAEAAQAEAAUABgAGAAIAAAAAAP////8AAAAAAgACAAIAAAAAAP7//v/9//3/AAAA
AAEAAQD///3//f/9////////////AAAAAP/////8//z//P/8////AAAAAP///f/8//z/
/P/+//7//v/+//////////7/+//7//z//P/+////AAAAAP7//f/8//z//P/8//z///8A
AAAA///9//3//f/9/wAAAAACAAMAAQAAAP///v/+//7/AQAEAAgACgAKAAoABwAGAAQA
AwADAAQABAAEAAEAAQAAAP///v/7//v/+//9//3//P/8//r/+f/4//j/+//7//v/+//5
//n/+P/3//f/9//3//j/+v/6//v/+//4//f/9//4//r/+//7//v/+v/6//n/+P/1//X/
9//5//v/+f/0//T/8//4////CAAOABMAFQAZACYAMwBAAEwAXgBwAHkAgACEAH4AbgBV
ADcAGwAIAP7/+v/4//X/9//3//f/+P/6//z/+v/9//3//f/+//7//v/9//z/+v/6//v/
+//8//3//v////3//P/7//v//P/+////AAD+//7//v/8//r/+v/6//r//f/9//7//v/6
//n/+f/5//v//P/+/////P/7//v/+//6//r/+//7///////+//7//f/7//r/+v/7//z/
/v////3//f/8//z//P/8//z//P///wAAAAAAAP3//P/7//v//f/9///////9//3//f/7
//3//v/+/wAAAQABAAEAAQD+//7//v///wEAAgAEAAcABQAFAAUABQAFAAcABwAIAAwA
DQANAA0ADAAMAAwADQAQABEAEQAUABIAEgASABIAEwATABYAFwAYABkAGQAXABUAFAAT
ABIAFAAUABQAEwAPAA4ADAAKAAoACAAIAAkACQAHAAcABwAEAAIAAQABAAAAAwAFAAYA
BAADAAEAAAAAAAAAAQACAAIABAAEAAIA///+//7//v8BAAEAAgADAAEAAQD///7/AAAA
AAEAAwADAAMAAwACAAEAAQABAAEAAwADAAYABwAFAAUABAADAAMAAwAEAAUACAAIAAgA
CAAGAAQABAAFAAgACQAJAAkACQAHAAcABwAFAAUABQAHAAkACQAJAAkABQADAAMAAwAF
AAgACAAHAAUABQADAAEAAQABAAMABQAHAAcABgAEAAEAAQABAAEAAgADAAQABAACAAAA
AAD/////AAAAAAIABAAEAAIAAgABAAAA/v/9////AAACAAMAAQD///////8BAAEAAQAB
AAQABAADAAMAAQAAAP///v8AAAIAAwADAAUAAgAAAAAAAgACAAIAAgADAAQABAADAAEA
AQABAAEAAwAEAAcACQAHAAYABQAEAAIAAgAFAAgADAAOAA4ADgAMAAwACwALAAsADAAM
AAwACgAJAAcABQAGAAMAAwADAAMAAwACAAIAAAD///7//v8AAAEAAgADAAIAAQD///3/
////////AAACAAIAAwADAAEA///+//7///8BAAIAAwADAAIAAAD+/////////wEAAwAB
AP7//P/7//z/AQAMABQAGwAbABsAIgAtADwASgBYAGoAewCEAIoAigCCAG8AVQA5ACAA
DgAGAAIAAQD///3///8AAAIABAAGAAcABwAHAAgABgAGAAUABAAEAAQABQAFAAcABwAH
AAcABAAEAAQABQAHAAgACAAIAAYABgAGAAQABAAEAAQABAAHAAcACAAIAAQAAwADAAMA
BgAGAAcABwAEAAMAAwADAAQABAAFAAUABwAHAAYABgAEAAMAAwAEAAUABgAIAAkACAAH
AAUABAAGAAYABgAGAAcACAAIAAgABAAEAAQABQAHAAcACQAJAAcABwAHAAUABQAGAAYA
CAALAAsACwALAAkACAAHAAcACwAMAA4AEQAQAA8ADgANAA8AEQARABIAFAAVABUAFQAU
ABQAFAAVABoAGwAbAB4AHQAcABsAGgAaABsAHwAhACIAIwAjACEAIAAeABwAGgAbABwA
HQAdABoAGAAVABIAEgAQABAAEQATABEAEQARAA8ADAAKAAkACAALAA0ADgANAAsACAAG
AAgACAAJAAoACgAMAAwACgAHAAYABgAGAAkACQAKAAsACQAJAAcABgAIAAgACQALAA0A
DQANAAwACQAJAAkACQAKAAsADwARABAADwANAAsADQANAA4ADwASABIAEgASABEADgAN
AA0AEAARABEAEQARAA8ADwAPAA8ADwAPABEAEQARABEAEQAPAA0ADQANAA8AEgASABEA
DwAPAA0ACwANAA0ADwARABEAEQAQAA4ACwALAAsACwANAA8AEQASABAADgAOAA0ADQAO
AA4AEAASABIAEAAQAA4ADgANAA0ADwAQABIAEwARAA8ADwAPABEAEQARABEAEgASABEA
EQAOAA4ADgAOABAAEgATABMAEQAQABAAEAAQABAAEAAQABUAFAATABIAEQAQABEAEgAS
ABEAFAAVABYAFwAXABYAFwAXABgAGAAYABgAFgAWABkAHAAeACAAIAAgAB8AIAAgACEA
HQAcABoAGAAaABsAGwAbABgAFQAVABUAFQAVABQAFAAVABUAFQAWABYAFQAUABMAFAAV
ABUAFQAVABUAFQAWABQAFAAVABUAFQAVABYAGAAVABUAFAATABcAGAAYABgAGwAXABUA
FQATABEAEgAWABkAHgAjACoALgAvAC8ANwBGAFkAZgByAIAAjACRAJIAkACKAH4AawBT
ADkAJgAaABQAEAAPABEAFQAZAB4AIgAiAB4AHQAdAB0AHgAfACAAIAAgAB4AHgAfAB8A
HwAfAB8AHwAfACAAIQAjACAAIAAfAB4AHwAgACEAIAAgACAAIAAgACEAIQAiACIAIQAh
ACIAIwAhACAAIAAfACAAIQAjACUAIwAiACIAIQAjACMAIgAiACMAIwAkACYAJQAkACQA
IwAkACUAJQAmACQAJAAkACQAJQAmACYAJgAlACYAJwApACYAJQAmACUAKAApACoAKQAn
ACgAKAAqACsAKwArACsAKwAsAC0ALwAvAC4ALgAvADIAMwA0ADUANAA1ADQANAAyADUA
NwA5AA==
         </WaveFormData>
      </LeadData>
   </Waveform>
</RestingECG>
