# Supplementary material for: Detection of Left Atrial Enlargement Using a Convolutional Neural Network-Enabled Electrocardiogram
Source: Front Cardiovasc Med. 2020 Dec 17;7:609976. doi: 10.3389/fcvm.2020.609976 (PMC7773668; doi:10.3389/fcvm.2020.609976)
Supplement: Supplementary file 4 [file Data_Sheet_4.ZIP › normal3/1802032164_1632_0000001J.XML]

<?xml version="1.0" encoding="Windows-1252"?>
<!DOCTYPE RestingECG SYSTEM "restecg.dtd">
<RestingECG>
   <PatientDemographics>
      <PatientID>1802032164</PatientID>
      <PatientAge>70</PatientAge>
      <AgeUnits>Years</AgeUnits>
      <Gender>Female</Gender>
      <PatientLastName>linjinzhen</PatientLastName>
   </PatientDemographics>
   <TestDemographics>
      <DataType>Resting</DataType>
      <Site>1</Site>
      <AcquisitionDevice>MAC55</AcquisitionDevice>
      <Status>Unconfirmed</Status>
      <Priority>Normal</Priority>
      <AcquisitionTime>09:35:16</AcquisitionTime>
      <AcquisitionDate>08-13-2016</AcquisitionDate>
      <CartNumber>1</CartNumber>
      <AcquisitionSoftwareVersion>009C</AcquisitionSoftwareVersion>
      <XMLSourceVersion>MAC5000 v1.0</XMLSourceVersion>
   </TestDemographics>
   <RestingECGMeasurements>
      <VentricularRate>70</VentricularRate>
      <AtrialRate>70</AtrialRate>
      <PRInterval>158</PRInterval>
      <QRSDuration>80</QRSDuration>
      <QTInterval>416</QTInterval>
      <QTCorrected>449</QTCorrected>
      <PAxis>54</PAxis>
      <RAxis>0</RAxis>
      <TAxis>29</TAxis>
      <QRSCount>11</QRSCount>
      <QOnset>228</QOnset>
      <QOffset>268</QOffset>
      <POnset>149</POnset>
      <POffset>206</POffset>
      <TOffset>436</TOffset>
      <ECGSampleBase>500</ECGSampleBase>
      <ECGSampleExponent>0</ECGSampleExponent>
   </RestingECGMeasurements>
   <Diagnosis>
      <Modality>Resting</Modality>
         <StatementCount>2</StatementCount>
         <LabelText>12SL ��ϳ���</LabelText>
      <DiagnosisStatement>
         <StmtFlag>ENDSLINE</StmtFlag>
         <StmtText>�������</StmtText>
      </DiagnosisStatement>
      <DiagnosisStatement>
         <StmtFlag>ENDSLINE</StmtFlag>
         <StmtText>���� ECG</StmtText>
      </DiagnosisStatement>
   </Diagnosis>
   <Waveform>
      <WaveformType>Rhythm</WaveformType>
      <WaveformStartTime>0</WaveformStartTime>
      <NumberofLeads>8</NumberofLeads>
      <SampleType>CONTINUOUS_SAMPLES</SampleType>
      <SampleBase>500</SampleBase>
      <SampleExponent>0</SampleExponent>
      <HighPassFilter>16</HighPassFilter>
      <LowPassFilter>150</LowPassFilter>
      <ACFilter>NONE</ACFilter>
      <LeadData>
         <LeadByteCountTotal>10000</LeadByteCountTotal>
         <LeadTimeOffset>0</LeadTimeOffset>
         <LeadSampleCountTotal>5000</LeadSampleCountTotal>
         <LeadAmplitudeUnitsPerBit>4.88</LeadAmplitudeUnitsPerBit>
         <LeadAmplitudeUnits>��V</LeadAmplitudeUnits>
         <LeadHighLimit>2147483647</LeadHighLimit>
         <LeadLowLimit>268435456</LeadLowLimit>
         <LeadID>I</LeadID>
         <LeadOffsetFirstSample>0</LeadOffsetFirstSample>
         <FirstSampleBaseline>0</FirstSampleBaseline>
         <LeadSampleSize>2</LeadSampleSize>
         <LeadOff>FALSE</LeadOff>
         <BaselineSway>FALSE</BaselineSway>
         <ExcessiveACNoise>FALSE</ExcessiveACNoise>
         <MuscleNoise>FALSE</MuscleNoise>
         <LeadDataCRC32>1633439856</LeadDataCRC32>
         <WaveFormData>
9P/0//T/9P/2//b/9v/2//b/9v/2//b/+P/4//j/+P/4//j/+P/4//j/+P/4//j/+P/4
//j/+P/6//r/+v/6//r/+v/6//r//P/8//z//P/8//z//P/8//z//P/8//z//v/+//7/
/v/+//7//v/+/wAAAAAAAAAA/v/+//7//v///wAAAQACAAQABAAEAAQABgAGAAYABgAG
AAYABgAGAAcACAAJAAoADAAMAAwADAAOAA4ADgAOAA8AEAARABIAFAAUABQAFAAUABQA
FAAUABYAFgAWABYAFAAUABQAFAAUABQAFAAUABIAEgASABIAEQAQAA8ADgALAAoACQAI
AAYABgAGAAYABAAEAAQABAADAAIAAQAAAP///v/9//z//P/8//z//P/7//r/+f/4//j/
+P/4//j/+v/6//r/+v/5//j/9//2//j/+P/4//j/9v/2//b/9v/2//b/9v/2//j/+P/4
//j/9v/2//b/9v/2//b/9v/2//j/+P/4//j/9v/2//b/9v/4//j/+P/4//b/9v/2//b/
9//4//n/+v/4//j/+P/4//j/+P/4//j/+P/4//j/+P/2//b/9v/2//f/+P/5//r/+P/4
//j/+P/6//r/+v/6//j/+P/4//j/+v/6//r/+v/4//j/+P/4//j/+P/4//j/9v/2//b/
9v/4//j/+P/4//j/+P/4//j/+P/4//j/+P/4//j/+P/4//j/+P/4//j/+P/4//j/+P/2
//b/9v/2//j/+P/4//j/9v/2//b/9v/2//b/9v/2//b/9v/1//X/9f/1//X/9f/4//j/
9//3//f/+f/5//n/9//4//j/+P/6//r/+f/5//f/9//3//n//f/+//7/AAAAAAAAAAAA
AAMAAwADAAYABwAHAAcABwAFAAUABQAFAAcABQAEAAMAAQD//////f/8//v/+//5//f/
9f/0//T/8f/x//H/8f/z//P/8//z//P/8//z//P/8//z//P/8//0//T/9P/1//T/8//y
//H/8v/z//P/8f/s/+r/7f/0//v/BwAZACkAPABWAHAAhgCVAKMAqwClAJQAewBZAD4A
KwAZAAUA8v/m/+D/2v/a/93/4P/i/+b/6v/p/+v/7v/x//X/9v/0//T/9P/0//P/8v/y
//H/8v/z//X/9v/1//X/9v/2//b/9v/3//f/9//3//f/9//2//b/9v/2//j/+P/4//j/
+f/6//r/+f/5//n/+f/5//n/+v/7//v/+f/5//n/+f/8//z//P/8//v/+//7//v/+//7
//v/+//8//z//f/9//3//f/9//7/AQABAAEAAgACAAIABAAEAAMAAwAEAAUABgAHAAcA
BwAIAAgACAAIAAsADQAOAA8ADwAQABEAEQAQABAAEAARABEAEwATABMAEwATABMAEwAT
ABIAEgATABMAEgARABEAEwATABEAEQAOAA0ADQANAAsACwAKAAgABQAFAAQAAgADAAMA
AgACAAAA/f/9//3//f/7//v/+v/6//r/+P/4//j/+P/3//f/+f/6//r/+f/2//X/9f/2
//j/+P/4//j/9v/1//X/9v/4//b/9v/3//f/9//3//f/9f/1//X/9f/4//j/+P/3//X/
9v/2//b/9v/2//X/9f/1//X/9f/1//j/+f/5//j/9v/2//b/9v/0//T/9P/0//b/9v/2
//j/+P/4//f/9//5//n/+f/5//f/+P/4//j/+P/3//f/+P/6//r/+v/6//j/+P/5//n/
+P/4//b/+P/6//n/+f/6//j/+P/4//j/+v/6//r/+v/4//j/9//3//n/+f/5//n/+P/3
//b/9f/3//b/9v/3//X/9f/0//T/9P/1//b/9//3//f/9//3//X/9f/1//X/9//3//f/
9//2//b/9v/2//j/+f/5//n/9//3//b/9v/1//T/9v/2//b/9v/2//X/9f/1//X/9f/1
//b/9v/1//X/9f/3//f/9//3//j/+P/4//j/+P/3//f/9//3//f/+f/7//z//P/+/wAA
AgACAAIAAwABAAEABAAFAAUABQAFAAUABQAFAAUABQADAAIAAQABAP/////9//r/9//3
//X/8//x//D/8P/v/+//7//v/+//8f/x//H/8f/z//P/8//z//H/8f/x//D/8P/w//H/
8f/x//H/8f/w/+//8f/t/+r/6v/t//T//f8JABkAKwBEAGAAfACQAKEArQCxAKsAmgB9
AFcAOgApABUAAQDy/+b/3v/Y/9b/2//c/97/4v/m/+n/7f/u/+3/7f/w//H/8v/z//T/
9P/0//X/9f/z//P/9P/0//P/8//0//T/8v/y//P/8//0//X/9v/3//j/+P/4//j/9v/2
//b/9v/5//r/+v/5//f/9//3//f/+f/6//v/+//7//v/+//7//z//P/8//z/+//7//v/
+//8//3//v////7//v///////f/9//3//v8AAAEAAgAEAAIAAgAEAAQAAwADAAQABQAG
AAcABwAHAAgACAAIAAgACwANAA4ADwAPABAAEQARABEAEAAPAA8AEAATABQAFQAVABUA
FQAVABUAFAAUABUAEwASABEAEQARABEADwAPABAADwAPAA8ADAALAAkABgAHAAcABgAE
AAYABQADAAIAAQD9//z/+//7//n/+f/4//r/+v/4//j/+v/6//n/+f/3//j/+P/3//T/
8//z//T/9f/2//f/+P/2//X/9f/2//b/9P/0//X/9//3//f/9//3//f/9//3//f/9v/1
//P/8//0//T/9P/2//b/9f/1//X/9f/1//X/9P/1//X/9P/2//b/9v/2//T/9P/0//T/
9v/2//b/+P/4//j/9//3//f/9//3//f/9f/2//b/9v/2//X/9f/2//j/+P/4//j/9v/2
//f/9//2//b/9P/2//j/9//3//j/9v/2//b/9v/4//j/+P/4//b/9v/1//X/9//3//f/
9//3//f/9//3//X/9P/0//X/9//3//b/9v/3//f/9//3//f/9//3//f/9//3//f/9//3
//f/9//3//b/9v/2//b/9v/5//n/+f/4//b/9v/2//b/+P/3//f/9//3//f/9//4//j/
9//3//f/+f/5//n/+f/6//r/+v/6//r/+f/5//n/+f/5//v//f/8//z//v8AAAIAAgAC
AAMAAwADAAYABwAHAAcABwAHAAcABwAHAAcABQAEAAMAAwABAAEA///8//3//f/7//n/
9//2//b/9f/z//P/8//z//X/9f/1//X/8//z//P/8//z//P/8//y//T/9P/1//X/8//z
//P/8v/z//P/8f/u/+z/8f/6/wEACwAXACcAPgBaAHQAjACdAKcAqQCfAI4AcQBRADwA
KwAXAAEA7v/g/9r/2v/a/9v/3v/m/+j/6P/p/+v/7v/x//X/9v/2//b/9v/2//b/9v/3
//f/9f/1//b/9v/3//f/+P/4//j/+P/5//n/+//7//v/+//6//r/+v/6//r/+v/6//r/
+//8//z/+//7//v/+//7//3//v///////v/9//z/+//+//7//v/+////////////////
//////8AAAAAAQABAAEAAQABAAIAAwADAAMABAAEAAQABgAGAAcABwAIAAkACAAJAAkA
CQAIAAgACAAIAAsADQAOAA8ADwAQABEAEQAQABAAEAARABMAFQAVABUAEwATABMAEwAV
ABQAFAAVABMAEgARABEAEQARAA8ADwAQAA8ADwAPAA0ADQAMAAoABwAHAAYABAAEAAMA
AQAAAAAA/f/9//3////9//3//P/8//z/+v/6//j/+P/3//f/+f/6//r/+f/4//f/9//4
//j/+P/4//j/9v/1//X/9v/4//b/9v/3//X/9f/1//X/9//3//f/9//4//j/+P/3//f/
+P/4//j/+P/4//f/9//5//n/+f/5//j/+f/5//j/+P/4//j/+P/4//j/+P/4//j/+P/4
//r//P/8//v/+//5//n/+f/5//n/+v/6//r//P/7//v//P/6//r/+v/6//r/+v/7//v/
+v/6//j/+v/6//n/+f/6//r/+v/6//r/+v/6//r/+v/8//z/+//7//n/+f/5//n/+f/5
//n/+f/3//b/9v/3//j/+f/5//r/+//7//v/+//6//n/+P/3//n/+f/5//n/+f/5//n/
+f/4//z//P/4//b/+P/4//j/+P/2//X/9f/1//b/9//4//r/+P/3//f/9//5//n/+f/5
//r/+v/6//r/+v/5//n/+f/5//n/+//9//z//P/+/wAAAgACAAIAAwABAAEABAAFAAcA
BwAHAAcABwAHAAcABwADAAIAAQABAP/////9//r/+//7//n/9//1//T/9P/z//P/8//z
//P/8//z//P/8//z//P/8//z//P/8//z//L/8v/y//P/8//z//P/8//y/+//7//x/+7/
7P/x//r///8FABcAMQBGAFoAcACIAJcAoQChAJcAhgBrAEsAMgAhABEA/f/q/+D/3P/a
/97/3//e/+T/6P/o/+n/7f/y//H/8//2//T/9P/0//T/9P/0//X/9f/z//P/9P/0//X/
9f/2//b/+P/4//n/+f/3//f/9//3//j/+P/4//j/+P/4//j/+P/5//r/+v/5//v/+//7
//v/+f/6//v/+//7//v/+//7//r/+v/6//r//f/9//3//f/9//3//f/9//7//v//////
////////AAD///////8AAAIAAgAEAAQAAwADAAQABQAGAAcABwAHAAoACgAKAAoACgAL
AAsACwANAA4ADwAPABAAEAAQABEAEQATABMAEwAVABUAFQAVABQAEgARABEAEgASABIA
EwARABEADwAPAA4ADQANAA0ACQAJAAgABgAHAAcABgAEAAQAAwABAAAA/v/7//v/+//7
//n/+f/4//r/+v/4//j/9v/2//X/9f/3//j/+P/3//T/8//z//T/9v/2//b/9v/0//P/
8//0//X/9P/1//f/9//3//f/9//2//X/9P/z//b/9v/2//X/9f/2//b/9v/0//T/8//z
//T/9f/2//f/9v/3//f/9v/0//T/9P/0//b/9v/2//b/9v/2//b/+P/4//j/9//3//X/
9f/1//X/9//4//j/+P/6//n/+f/6//j/+P/4//j/9v/2//f/9//2//b/9P/2//j/9//3
//j/+P/4//j/+P/2//b/9v/2//b/9v/1//X/9f/1//X/9f/1//X/9f/1//f/9v/2//f/
9f/1//T/9P/0//X/9v/3//f/9//3//f/9//3//f/9//3//f/9//3//b/9v/2//b/9v/3
//f/9//5//n/9v/2//b/9v/2//b/9f/1//X/9f/1//X/9v/2//X/9f/1//n/+f/5//n/
+P/4//j/+P/4//f/9//3//f/9//5//v//P/8//7/AAAAAAAAAAABAAEAAQAEAAUABwAH
AAcABwAHAAcABwAHAAUABAADAAMAAQABAP///P/7//v/+f/3//X/9P/0//P/8f/x//H/
8f/x//H/8f/x//P/8//z//P/8f/x//H/8P/x//L/9P/1//P/8//z//L/7//x//H/7v/s
/+v/8P/5/wMAEQAhADgAVABuAIIAlQCnAK8ArQCgAIkAZQBEADEAIQANAPr/7v/m/+D/
3P/d/97/4P/i/+T/5//r//D/8f/x//T/9P/0//T/9P/0//T/9f/1//X/9f/2//b/9f/1
//b/9v/0//T/9f/1//X/9f/1//X/+P/4//j/+P/4//j/+P/4//f/+P/4//f/9//3//f/
9//4//r//P/9//v/+//7//v//P/8//z//P/9//3//f/9//v/+//7//v//f/+/wAAAQAA
AP///v/+/////////wAAAgACAAQABAABAAEAAgADAAQABQAFAAUACAAIAAgACAAHAAkA
CgALAAsADAANAA0AEAAQABAAEQARABMAEwATABMAEwATABMAEwASABIAEwATABIAEQAR
AA8ADwANAA0ADgANAA0ADQALAAsACgAIAAcABwAGAAQABAADAAEAAAAAAP3//f/9////
/f/9//z//P/8//r/+v/4//j/9//3//X/9v/2//X/9v/1//X/9v/2//b/9v/2//b/9f/1
//b/9v/0//T/9f/1//X/9f/1//X/9f/1//X/9v/2//b/9f/z//T/9P/0//b/9v/1//X/
9//3//f/9//2//f/9//2//T/9P/0//T/9v/2//b/9v/4//j/+P/6//j/+P/3//f/9//3
//f/9//5//r/+v/6//j/9//3//j/+P/4//j/+P/4//j/+f/5//j/+P/2//j/+P/3//f/
+P/4//j/+P/4//j/+P/4//j/+P/4//f/9//3//f/9//3//f/9//3//f/9//2//b/9//3
//f/9v/2//X/9f/1//X/9//3//f/9//3//f/9//3//X/9f/1//X/9v/2//b/9v/2//f/
9//3//f/9//2//b/+f/2//b/9v/2//b/9v/1//X/9f/3//f/9//4//f/9f/0//P/9//3
//f/9//4//j/+P/4//j/9//3//f/+f/5//v//f/+//7/AAACAAIAAgACAAMAAwADAAYA
BwAHAAcABwAHAAUABQAFAAUAAwACAAEAAQD9//3/+//4//n/+f/3//X/8//y//L/8f/z
//P/8//z//H/8f/x//H/7//v/+//7//x//H/8f/w//D/8P/x//H/8//z//P/8v/v/+3/
6//m/+r/7//4/wMADwAhAD0AWABsAIQAmgCpALEAsQClAIoAZQBFADAAHQAJAPX/6P/e
/9b/1v/c/9//3v/g/+T/5v/r/+//8P/x//X/9v/1//T/8//y//T/9P/1//X/9f/1//b/
9v/1//X/9v/2//b/9v/3//f/9//3//f/9//4//j/+P/4//j/+P/4//j/9//4//j/9//4
//n/+v/7//r/+v/6//n/+v/7//z//f/8//z//P/8//////////////////////////7/
/v/9//7///8AAAIAAwADAAMABAACAAIABAAEAAUABQAGAAcACAAJAAkACQAKAAoACgAK
AA0ADwAQABEADwAQABEAEQAUABQAFAAVABQAFQAUABMAFAAVABYAFwAVABQAFAAVABMA
EgARABEAEgATABIAEwARAA8ADgANAAwADQANAAwACQAJAAgABgAEAAMAAQAAAAEA//8A
AAEA///9//3//P/8//z/+v/6//r/+v/5//n/+f/6//r/+f/6//n/+f/6//j/+P/4//j/
+v/5//n/+v/4//b/9v/3//f/9//3//f/9//3//f/9//2//b/9v/1//f/+P/4//j/9v/2
//X/9f/3//f/9//3//j/+f/5//j/9v/2//b/9v/3//j/+f/6//r/+v/6//z/+v/6//n/
+f/5//n/+f/5//n/+v/6//r//P/7//v//P/6//r/+v/6//r/+v/7//v/+v/6//j/+v/6
//n/+f/6//r/+v/6//r/+v/6//r/+v/6//r/+f/5//n/+f/5//n/+f/5//n/+f/5//j/
+P/5//n/+f/4//j/+f/5//n/+f/5//n/+f/5//f/9//3//f/+P/5//r/+//4//b/+P/6
//j/9v/2//b/9v/2//X/9f/1//f/9//3//j/+P/3//f/9//7//v/+//7//r/+v/6//r/
/P/7//v/+//5//n/+//9/wAAAAACAAQAAgACAAIAAwABAAEABAAFAAYABwAIAAkACAAH
AAYABQAFAAQAAwADAAEAAQD///z//f/9//v/+f/3//b/9v/1//X/9f/1//X/8//z//P/
8//z//P/8//z//X/9f/1//T/9P/0//X/9f/z//P/8//y/+//7//z//T/7v/v//j/AQAP
AB0ALwBIAGIAegCOAJ0ApwClAJkAiABrAEkAMgAjAA8A+//s/+L/2v/Y/97/4f/i/+T/
5v/o/+v/7f/y//f/9//0//b/9v/2//b/9P/0//X/9f/3//f/+P/4//f/9//4//j/9v/2
//f/9//5//n/+f/5//r/+v/6//r/+v/6//r/+v/5//r/+v/5//n/+f/5//n/+v/8//7/
///+//3//P/7//7//v/+//7//////////////////////wAAAAABAAEAAQABAAEAAgAD
AAMAAwAEAAIAAgAEAAQABQAFAAYABwAGAAcABwAHAAoACgAKAAoADQAPABAAEQAPABAA
EQARABIAEgASABMAEwAVABUAFQAVABUAFQAVABUAFAAUABUAFQAUABMAEwARABEADwAP
AA4ADQANAA0ADQANAAwACgAJAAkACAAGAAYABQADAAIAAgD///////////3//f/8//r/
+v/4//j/+v/6//n/+f/4//j/9//1//X/9f/2//j/9//2//X/9P/2//X/9f/2//j/9v/2
//f/9v/1//T/8//z//P/8//z//T/9P/0//P/8//0//T/9P/0//T/8//z//P/8//z//P/
9v/3//f/9v/2//b/9v/2//b/9v/2//b/9P/0//T/9v/4//j/9//3//f/9//3//f/9f/2
//b/9v/2//X/9f/2//f/+P/5//r/+f/4//j/9//3//j/9//6//j/9//3//j/9v/2//b/
9v/4//j/+P/4//j/+P/3//f/+f/5//n/+f/5//n/+f/5//j/9v/1//X/9//3//b/9v/z
//P/8//z//T/9f/2//f/9//3//f/9//1//X/9f/1//X/9v/3//j/9//3//b/9f/3//n/
+P/2//j/9v/2//b/9v/4//f/9//3//X/9f/1//b/+P/3//f/9//3//f/9//3//b/9v/2
//b/+P/3//f/9//3//f/+f/7//z//P/+/wAAAgACAAIAAwABAAEABAAFAAUABQAFAAUA
BwAHAAcABwAHAAYABQAFAAIAAQD+//r/+//7//n/9//z//L/8v/x/+//7//v/+//8P/x
//L/8//z//P/8//z//H/8f/x//D/8P/w//H/8f/x//H/8f/w/+//7f/t/+z/7P/r//D/
+f8FAA8AIwA4AFQAcACIAJkAqQCvAK0ApgCNAGUARAAvAB0ACwD6/+7/4v/a/9j/2f/c
/+D/5P/m/+f/6//q/+v/8f/y//D/8P/w//D/8f/y//T/9f/z//P/9P/0//P/8//0//T/
9f/2//j/+f/4//f/9v/1//b/9v/2//b/9v/2//b/9v/3//j/+P/3//n/+f/5//n/9//4
//n/+f/5//n/+f/5//r/+v/6//r//f/9//3//f/8//v/+v/5//v//P/+/////f/9//3/
/v////////8AAAIAAgAEAAQAAQABAAIAAwAEAAUABQAFAAgACAAIAAgABwAJAAoACwAL
AAwADQANAA4ADgAOAA8ADwARABEAEQATABMAEwATABIAEAAPAA8AEQAQAA8ADwARABEA
DwAPAA4ADQANAA0ACwALAAoACAAFAAUABAACAAIAAQD///7/AAD9//3//f/7//n/+f/4
//r/+v/4//j/+P/4//f/9//3//j/+P/3//T/8//z//T/9v/2//b/9v/2//X/9f/2//b/
9P/0//X/9//3//f/9//1//X/9f/1//b/9v/2//X/9f/2//b/9v/2//b/9f/1//X/9f/1
//X/+P/5//n/+P/2//b/9v/2//b/9v/2//b/9v/2//b/+P/2//b/9f/1//f/9//3//f/
9//4//j/+P/4//f/9//4//j/+P/4//j/+P/4//n/+f/2//b/9P/2//j/9//3//j/+P/4
//j/+P/4//j/+P/4//b/9v/1//X/9f/1//X/9f/3//f/9//3//n/+P/4//n/+P/3//X/
9P/1//X/9f/1//X/9f/1//X/9//3//f/9//3//f/9//3//b/9v/2//b/+P/3//f/9//4
//b/9v/2//b/9v/1//X/9f/3//f/9//4//j/9//3//f/+f/5//n/+f/4//j/+P/4//j/
9//3//f/+f/5//v//f/+//7/AAACAAIAAgACAAMAAwADAAYABwAHAAcABwAHAAcABwAH
AAcAAwACAAEAAQABAAEA///8//r/+f/2//P/8v/y//P/8//z//P/8//z//P/8//z//P/
8//z//P/8//x//H/8f/w/+7/7v/v/+//8f/x//H/8P/z//H/6//q/+z/7//2/wEACwAb
ADEASABkAH4AkgCjAK8AsQCnAIwAaQBJADIAHwANAP3/7P/g/9r/2P/Y/9v/3P/e/+D/
5v/r/+3/8P/x//H/8P/x//L/8//0//T/9P/1//X/9P/z//P/8v/y//P/9f/2//T/9P/1
//X/9f/1//X/9f/2//b/9v/2//b/9v/2//b/+f/6//r/+f/3//f/9//3//X/9v/3//f/
+f/5//n/+f/6//r/+v/6//v/+//7//v//f/9//3//f/8//z//f/9//3//f/9//7/////
////AAACAAIABAAEAAEAAQACAAMABAAFAAUABQAGAAYABgAGAAcACQAKAAsADAAOABAA
EQARABAADwAPAA8AEQARABEAEQARABEAEQARABAAEAARABMAEgARABEAEQARAA8ADwAM
AAsACwALAAkACQAIAAYABQAFAAQAAgAAAP///f/8//3/+//8//3/+//5//n/+P/4//j/
9v/2//b/9v/1//X/9f/2//b/9f/0//P/8//0//T/9P/0//T/9v/1//X/9v/z//D/7//v
//D/8f/y//P/8//z//P/8//0//T/9P/z//P/9P/0//T/9P/0//P/8//1//X/9f/1//X/
9f/0//L/9P/0//T/9P/2//b/9v/2//T/9P/0//b/9P/0//P/8//0//X/9v/3//X/9v/2
//b/9v/1//X/9v/0//T/9P/0//b/9v/3//f/9v/2//T/9v/2//X/9f/2//T/9P/0//T/
9f/2//f/+P/2//b/9f/1//P/8//z//P/9f/1//X/9f/1//T/9P/1//X/9f/0//T/9f/1
//X/9f/z//P/8//z//X/9f/0//T/9P/0//T/9f/1//b/9//2//X/9P/0//T/8//z//P/
9f/1//X/9f/2//b/9v/2//T/8//z//P/9P/1//j/+//6//r//P/+//z//P/8//3/////
/wIAAwABAAEAAQABAAMAAwADAAMA///+//3//f/9//3/+//4//X/9f/z//H/7//u/+7/
7f/v/+//7//v/+3/7f/t/+3/7//v/+//7//v/+//7//u/+z/7P/t/+3/7//v/+//7v/t
/+v/5//k/+b/6//y//3/CQAXAC0ARABcAHYAigCXAKEAnwCRAHoAXwBBACgAEwADAPH/
4v/c/9b/1P/U/9f/2P/c/+D/4v/j/+X/6v/v//H/8v/x//D/7//u/+7/7v/v/+//7//v
//D/8P/v/+//8P/w//D/8P/x//H/7//v/+//7//y//L/8v/y//D/8P/w//D/8f/y//L/
8f/z//P/8//z//H/8v/z//P/9f/1//X/9f/2//b/9v/2//X/9f/1//X/9f/1//X/9f/2
//b/9//3//f/9//3//j/9//3//f/+P/4//j/+v/6//v/+//8//3//P/9//3//f8AAAAA
AAAAAAEAAwAEAAUABQAGAAcABwAKAAoACgALAAkACwALAAsACQAJAAkACQAKAAoACwAN
AAsACgAJAAkACwALAAkACQAGAAUABQAFAAEAAQAAAP7//f/9//z/+v/8//v/+f/4//r/
9//3//f/9f/z//P/8v/0//T/8v/y//D/8P/v/+//7f/u/+7/7f/u/+3/7f/u/+z/7P/s
/+z/7P/r/+v/7P/u/+z/7P/t/+3/7f/t/+3/7f/t/+3/7f/s/+z/7P/r/+v/7P/s/+z/
7P/s/+v/6//t/+3/7f/t/+z/7f/t/+z/7v/u/+7/7v/s/+z/7P/s/+7/7v/u//D/7v/u
/+3/7f/v/+//7//v/+3/7v/u/+7/8P/v/+//8P/v/+7/7f/s/+7/7v/v/+//7v/u/+z/
7v/u/+3/7f/u/+7/7v/u/+7/7P/s/+z/7P/t/+7/7v/v/+3/7f/t/+3/7//v/+//7//t
/+z/7P/t/+3/7f/s/+z/7f/t/+3/7f/t/+3/7f/t/+v/6//r/+v/7f/t/+3/7f/u/+z/
6P/o/+v/7P/t/+7/7f/r/+r/6f/r/+v/6//s/+z/6//r/+v/6//r/+v/6//s/+z/7P/s
/+7/7f/t/+3/7f/t/+//8f/w//D/8v/0//T/9P/0//X/9//3//r/+//7//v/+//7//r/
+f/4//f/9v/2//b/9//z//P/8f/u/+3/7f/r/+n/5//m/+b/5f/l/+X/5f/l/+X/5f/l
/+X/4//j/+P/4//l/+X/5f/k/+T/5P/l/+X/4//j/+P/4v/j/+P/4f/e/9r/3//q//X/
//8RACMAPABaAHIAhACTAKEAowCZAIIAYQA/ACYAEwD//+f/2P/U/87/yP/K/8//0v/S
/9L/2v/d/9v/3P/j/+X/5v/k/+T/5P/k/+T/5P/l/+X/4//j/+T/5P/j/+P/5P/k/+T/
5P/l/+X/5f/l/+X/5f/n/+j/6f/q/+j/6P/o/+j/6P/o/+f/5f/n/+f/5//n/+f/6P/p
/+n/6f/p/+n/6f/q/+r/6v/q/+v/6//r/+v/6//r/+v/6//s/+z/7f/t/+3/7f/t/+7/
7//v/+//8P/u/+7/8P/w/+//7//w//H/9P/1//X/9f/0//T/9P/0//X/9//4//n/+//8
//3//f/+//7//v//////AQABAAEA//////////////7//v////3//P/7//v//f/9//v/
+//6//n/+f/5//f/9//2//T/8//z//L/8P/u/+3/6//q/+z/6f/p/+n/6f/n/+f/5v/l
/+T/4f/g/+H/4v/i/+P/4f/i/+L/4f/i/+H/4f/i/+D/4P/g/+D/4P/f/9//4P/i/+D/
4P/h/+H/4f/h/+H/3//f/9//3//e/97/3v/d/93/3v/e/97/4P/g/9//3//f/9//3//f
/97/3//f/97/3//g/+H/4v/h/+D/3//e/+D/4P/g/+L/4P/g/9//3//f/9//3//f/93/
3v/e/97/4P/f/9//4P/g/+D/4P/g/97/3v/f/9//4P/g/97/4P/g/9//3//g/97/3v/e
/97/3P/c/9z/3P/e/97/3f/d/9v/2//b/9v/3f/d/93/3f/c/9r/2f/Z/9z/3f/d/97/
3f/d/w==
         </WaveFormData>
      </LeadData>
      <LeadData>
         <LeadByteCountTotal>10000</LeadByteCountTotal>
         <LeadTimeOffset>0</LeadTimeOffset>
         <LeadSampleCountTotal>5000</LeadSampleCountTotal>
         <LeadAmplitudeUnitsPerBit>4.88</LeadAmplitudeUnitsPerBit>
         <LeadAmplitudeUnits>��V</LeadAmplitudeUnits>
         <LeadHighLimit>2147483647</LeadHighLimit>
         <LeadLowLimit>268435456</LeadLowLimit>
         <LeadID>II</LeadID>
         <LeadOffsetFirstSample>0</LeadOffsetFirstSample>
         <FirstSampleBaseline>0</FirstSampleBaseline>
         <LeadSampleSize>2</LeadSampleSize>
         <LeadOff>FALSE</LeadOff>
         <BaselineSway>FALSE</BaselineSway>
         <ExcessiveACNoise>FALSE</ExcessiveACNoise>
         <MuscleNoise>FALSE</MuscleNoise>
         <LeadDataCRC32>601226058</LeadDataCRC32>
         <WaveFormData>
/P/8//z//P/6//j/9v/0//b/+P/6//z/+f/4//f/9v/4//j/+P/4//v//P/9//7//P/6
//j/9v/6//z//v8AAP7//P/6//j/+f/6//v//P/9//7///8AAP3//P/7//r//P/+/wAA
AgABAAAA///+////AAABAAIABAAEAAQABAADAAIAAQAAAAQABgAIAAoACQAIAAcABgAI
AAgACAAIAAsADAANAA4ADQAMAAsACgAOABAAEgAUABIAEgASABIAFAAUABQAFAAXABgA
GQAaABgAFgAUABIAFgAYABoAHAAaABgAFgAUABYAFgAWABYAGAAYABgAGAAUABIAEAAO
ABEAEgATABQAEQAQAA8ADgANAAwACwAKAAwADAAMAAwACgAIAAYABAAGAAYABgAGAAUA
BAADAAIAAAAAAAAAAAACAAIAAgACAP///v/9//z//v8AAAIABAABAAAA///+/wAAAAAA
AAAAAQACAAMABAAAAP7//P/6//3/AAADAAYAAwACAAEAAAACAAIAAgACAAUABgAHAAgA
BgAEAAIAAAACAAQABgAIAAcABgAFAAQABAAEAAQABAAGAAYABgAGAAMAAgABAAAAAQAC
AAMABAACAAIAAgACAAAAAAAAAAAAAwAEAAUABgADAAAA/f/6//7/AAACAAQAAQAAAP//
/v/8//z//P/8//3//v///wAA/v/8//r/+P/6//z//v8AAP///v/9//z//P/8//z//P/+
//7//v/+//v/+v/5//j/+//8//3//v/9//z/+//6//z/+v/5//j/+v/8//7/AAD9//3/
+//5//7/AgAFAAkABwAIAAoACQAKAAoACQAIAAsADgARABMADwAPAA0ACwAOABAAEgAV
ABQAEwASAA4AEAARABEAEgAWABcAGAAYABQAEQANAAsACwALAAkACQAFAAQAAgAAAP3/
+v/3//b/+P/5//r/+//4//b/9P/x//T/9f/3//n/9v/2//b/9f/0//P/8//y//P/9P/1
//f/8f/x//D/8P/0//r/AAAFAAgABgAEAAkAFAAmADwATABSAFEAVwBlAHEAcgBqAFcA
NgAJAN7/y//M/8//zv/N/9T/4//x//z/AgADAAMA///7//n/9f/2//f/+P/3//f/+P/4
//n/+P/4//j/9//5//r//P////v/+v/4//b/9//4//n/+f/7//v//P/9//r/+f/4//f/
+f/6//v//f/8//v/+f/3//r//P/9//z//P/8///////8//r/+f/4//3//////wEA///9
//z/+v/8//3///8AAP7//////wEA//8AAAAAAQADAAMABQAKAAYABAAEAAIAAwAEAAYA
BwAIAAkACgALAAoACgAKAAkADQAPABEAFQARABAADgAOABEAEQASABMAFQAVABYAFgAU
ABIAEQAPABAAEQASABQAEgARABAADwAQABEAEQAQABAAEAAQABAADgAMAAgABQAIAAsA
DQAQAAwACgAIAAQABAAEAAQABAAEAAMAAgACAP///v/8//r//P/+/wAAAgD///3/+v/4
//r/+//9//7//P/8//z//P/7//r/+f/4//z//v/+/wIA/v/8//z/+v/7//r/+//8//3/
/f/9//7/+//7//r/+f/6//z//v8AAP///v/8//r//f/9//7/AgD/////AAABAP7//f/8
//v///8BAAMABQACAAAA/v/9//7//v///wAAAQABAAIAAgACAAEA///9////AgAEAAUA
AwABAP///f/9//7/AAADAAAAAAAAAAAAAAD///z/+//9/wAAAgACAAAA///9//v//P/9
//7/AAD+///////+//3//P/6//j/+//+/wEAAwABAP3/+//7//3//P/8//v//f/9//3/
/f/7//n/+//2//b/+//+/wAA/P/6//j/9//2//r//f/+////AAD8//n/9v/0//f/+P/5
//v//f/9//3//v//////AAAAAAQACQALAA4ADAAJAAYABAAJAAwADgAPABEAEQARABAA
DwAOAA4ADwASABMAEQASABAADwAPAA8AEQARABAAEAAPAA0ADQALAAgAAwAAAPz//v//
/wAA///5//X/8//x//P/8//z//T/9f/2//b/9v/0//P/8v/x//T/9//5//r/9//1//L/
8P/x//L/9P/1//v/+v/2//L/8v/2//3/BAAMABAAFQAeACoAOABAAEIARQBRAGUAcwB2
AGoATwAmAPP/zP/D/8z/1//c/9//5P/t//P/+P/6//3/AQAFAAUAAQD///z/+//6//f/
+f/6//r/+//8//z//P/7//j/9v/1//X/9//6//z//v/7//r/+f/3//j/+f/7//3//f/9
//3//f/8//r/+P/3//v//f/+/////P/8//v/+P/5//r//v///////v/+//7//P/7//j/
9//9////AgAEAP///f/8//r/+//9//7/AQACAAQABQAHAAUAAQD//wAAAgAEAAgACgAH
AAYABgAFAAgACQAKAAsADQAOAA8ADwAMAAsACgALAA0AEAASABYAFAARAA8ADQAOAA8A
EQASABIAEgATABMAEQAPAA0ADAAPABEAEwAVABEADwAMAAgACQAKAAsADAAPABAADwAP
AAwACwAJAAgACQAKAAsACgAIAAYABAACAAMAAwADAAQABAAEAAMAAgD///7//f/8////
AQACAAQAAQD///7//P/7//z//f/+/wAAAAAAAAAA///+//v//P/+/wAABAAGAAQAAAD+
//z//v///wAAAgADAAUABgAHAAMAAgABAAAABAAGAAcACAAGAAMAAQACAAIAAwAFAAcA
CQAJAAkACQAIAAcABgAFAAcACAAJAAsACAAGAAUABAAEAAUABwAIAAwADQANAA0ACQAI
AAYAAwAGAAcACAAJAAcABgAGAAcABQAGAAcACAAJAAkABwAHAAQABAADAAAAAwAHAAoA
DQAJAAcABQAEAAYABwAHAAYACQAKAAoACgAGAAYABgAFAAkACQALAA8ADAAIAAUAAQAC
AAMABAAFAAcABwALAAgAAQABAAMABgAIAAoACgAKAAoABQADAAEAAAACAAQABgAJAAgA
BwAGAAYACQALAA4AEAATABcAGAAaABgAFQASABAAFQAYABoAGwAbABsAGwAaABoAGgAb
AB0AHwAfABwAHAAcABsAGwAbAB0AHwAgACIAIAAdABwAGQAWABEADgAKAAwADQAOAA0A
BwADAAEA//8CAAMABAAGAAMAAgAAAP7/+//7//v/+//+/wEAAwAEAAIAAQD///7///8A
AAIAAwADAAAA/P/6//z/AgALABAAFAAaAB8AKAA0AEIATABSAFUAXwBxAIEAhAB8AGUA
QAAPAOT/0//Y/+P/5v/l/+b/7f/1//z/AAAFAAsADwAPAAsABQACAAEAAAD9////AgAE
AAcABwAGAAUAAwADAAIAAgADAAQABgAHAAgABgAEAAIA//8AAAEAAwAFAAMAAwADAAMA
BQAEAAMAAwAEAAUABQAFAAMABAAEAAIAAwAEAAgACQAIAAYABQAEAAMAAwABAAEABQAH
AAoADAAIAAcABwAGAAcACQAKAA0ACwAMAAwADQANAAsACwAOABEAEgAVABYAEwASABIA
EQAVABcAGQAbABwAHAAcABsAHQAdAB0AHwAgACIAIwAmACQAIQAfAB0AHwAhACQAJgAk
ACQAJQAlACQAIwAiACIAIwAjACMAIwAhACEAIAAeACEAIgAjACQAIgAgABwAGQAbABsA
GgAaABsAHAAdABwAGAAWABQAEgAWABcAGAAaABgAFgATABAAEAAQABAAEAASABMAEwAU
ABAADwAPAA4ADQAOAA8AEAAOAA4ADgAOAAwADAAKAAwADgAQABQAFgAUABAADgAMABAA
EQASABQAEgATABMAEwASABIAEgASABQAFgAXABgAFgATABEAEgARABMAFgAZABcAFwAX
ABcAFQAVABUAFQAZABoAGwAdABsAGAAWABQAFgAXABkAGgAaABkAFwAVABUAFgAWABUA
GAAZABoAGwAWABQAEwATABIAFAAWABgAGAAXABQAEwARABIAEgAQABIAFQAXABkAFQAT
ABEAEAARABMAFAAUABIAEgARABAADwAQABEAEQASABEAEgAVABIAEAAPAA0ADwARABMA
FQAVABUADwAKAAgADAAOABAAEgARABEAEQASABAADgAMAAsADwARABMAFgAVABUAFgAW
ABoAHQAdAB4AHwAfAB8AIAAgACAAHwAdACEAIwAlACYAJQAkACQAJQAlACUAIgAiACQA
JQAnACkAJQAjACAAHgAhACEAIwAjAB8AGQAVABAAEgARABAADQAMAAkACAAHAAUAAwAB
AAAAAgAEAAUABgAEAAMAAgABAAIAAwADAAIAAwADAAIAAgAAAP7//f/7/wEABAAGAAYA
BAAEAAcACAAKABQAIQAuAD4ATgBWAFIAUQBZAGsAewCEAH4AZQA8AAsA3P/J/87/1f/a
/9//6P/1//3//v/+////AQADAAUABwAJAAYABQAEAAEA/v/+//3//f8BAAIAAwADAAAA
/v/9//3//v8AAAEAAgAEAAQABAADAAAA////////AgADAAQABQAEAAIAAAD//wIAAwAD
AAMABQAGAAYABAABAAAAAgABAAMABAAGAAgABwAHAAUABQAJAAkACgAKAAkACQAKAAoA
BwAHAAYABwAJAAwADgARAA8ACwAJAAoACwAMAA8AEAASABIAEwATABIAEQAQAA8AEgAU
ABYAFwAWABUAFAAVABcAGAAYABoAHAAbABsAGwAYABcAFwAWABgAGgAdAB8AHQAbABkA
GAAZABkAGQAZABsAGwAaABgAFQAUABMAEgAWABgAGAAZABgAFwAVABQAEgASABIAEAAR
ABAADwAOAAwACQAGAAQACAAKAAsADAAKAAgABgAEAAUABQAEAAQABQAFAAYABgACAAAA
/v/8////AgAFAAgABQAEAAEAAgACAAIABAAEAAUABAAFAAYABAADAAIAAgADAAUABgAH
AAUABAADAAIABQAGAAYABgAGAAUABQAIAAIAAQABAAEABQAHAAkACwAIAAcABgAFAAYA
BgAGAAcACAAIAAkACgAHAAUABAACAAUABwAIAAkABgAGAAUAAwADAAMAAwADAAMABAAG
AAkABAACAAAA/v8BAAMAAwAFAAIAAgABAP7/AAABAAEAAQABAAEAAQACAP/////+//z/
/v8AAAEAAgAAAAAAAAD//////f/9////AQAAAAAA///8//v/+v/5//z//f8CAAAA/P/9
//z/+v/4//z//v8AAAAAAAAAAP3/+//5//j/+f/6//v//f/+//3//P/8//7///8BAAIA
BQAJAAoADAAJAAcABQAEAAkADAAOAA8AEAAPAA4ADAALAAoACgALAA0ADwAOABAADQAL
AAoACQANAA8AEAASABAADQAMAAkABwADAAEA/v/////////9//f/8//x/+//8P/x//L/
9P/z//L/8P/u/+3/7f/t/+3/8P/x//H/8P/u/+3/6//q/+3/7v/w//H/8f/w/+7/6v/q
/+7/9f/+/wQACAALABIAHAAoADQAPAA/AEkAWQBrAHIAagBVADQABwDW/73/wv/N/9L/
0f/U/9v/4//o/+z/8f/3//v//f/5//X/8f/v/+3/6f/s/+7/7//x//D/8P/w/+//7v/s
/+v/6//u//D/8f/y/+7/7P/q/+f/6//t//D/8//y//H/8P/v/+7/7P/q/+n/7P/v//H/
8//x//D/7v/q/+3/7v/y//P/8f/w//D/8P/v/+//7f/t//D/8f/z//T/8v/x//H/8P/x
//P/9P/3//b/9v/1//X/8//x//H/9P/1//b/+f/6//j/9v/1//P/9v/5//z///8AAAAA
AAD///3//f/9////AgAEAAUACAAGAAMAAQD//wEAAwAGAAgABgAGAAcABwAEAAMAAgAC
AAQABQAGAAcABQADAAAA/P///wAAAQACAAIAAgAAAP///v/9//v/+v/9//7////+//z/
+v/4//b/+f/5//n/+v/5//j/9v/0//P/8v/x//D/8f/z//T/9v/z//H/8P/u/+//8P/x
//L/8f/w/+//7v/u/+7/7P/u//H/8v/1//b/9P/w/+7/7P/w//H/8v/0//L/8//z//P/
8P/w//D/8P/0//b/9//4//b/8//x//L/8v/z//X/9//2//X/9P/z//P/8//z//P/9f/2
//f/+f/3//T/8v/w//L/8//1//b/9f/1//T/8//y//L/8f/v//L/8//0//X/8v/w/+//
7//w//L/9P/2//T/8//w/+//7v/u/+3/6v/u//H/8//1//H/7//t/+z/7f/v//D/8P/u
/+7/7f/s/+n/6v/r/+v/7//v//H/9f/x/+7/7P/p/+r/6//s/+3/7f/t//H/7v/q/+v/
6v/o/+r/7P/u//H/6v/m/+f/6P/p/+r/7P/t/+7/8P/t/+r/5//l/+r/6//s/+7/8v/z
//X/9v/2//f/9f/0//j/+f/6//z//P/8//v/+f/9//3//f/8//7//v///wEA/v/9//n/
+P/9////AgAFAAIA///7//j/+f/5//v/+//3//P/8f/u/+v/6f/n/+P/5P/j/+T/5f/h
/9//3f/c/97/4P/h/+L/3//f/9//3//f/9//3v/c/97/3//f/+D/3f/c/9z/2//d/97/
4v/k/+j/6v/r/+j/6P/w////DgAiADAAOAA4ADcAQQBPAFUAVABIAC0ABADX/7j/s/+4
/7v/vv/F/9D/3f/l/+j/6v/r/+f/4//j/+X/5//n/+f/5//l/+P/4v/g/9//4v/k/+b/
5//l/+T/5P/l/+L/4v/h/+D/4v/k/+b/5//m/+X/5f/l/+f/5//n/+f/6f/o/+f/5//n
/+f/5v/l/+j/6v/r/+r/5//m/+j/5//q/+r/6//s/+v/6//p/+n/6v/p/+n/6P/p/+v/
7v/w/+7/7f/r/+v/7P/u/+//8f/x/+//7//y//H/8P/x//D/9P/2//n/+//4//f/9v/1
//j/+v/8//3/+//7//v//f/7//z//P/+/wEAAQACAAMAAQD///7//P///wAAAgADAAAA
///+//7//f/9//3//f8AAAEAAQAAAP///v/9//z//P/8//r/+f/7//v/+v/6//j/+P/4
//b/+P/4//j/+P/0//H/7v/s/+//8P/w//D/8P/w//D/8P/v/+//7v/u/+7/7//x//L/
7f/s/+v/6v/r/+z/7f/u/+z/7P/q/+z/6f/o/+n/6P/r/+z/7//y//H/7//t/+z/7f/v
//D/8f/w//D/8P/w//D/8P/v/+7/8f/x//L/9v/w/+//7//v//D/8f/y//P/8f/x//H/
8f/x//D/7//v//P/9P/2//j/9f/z//L/8P/z//P/8v/x//P/9P/0//P/8P/v/+7/7f/v
//D/8v/1/+//7v/t/+z/8P/x//D/8f/w//D/7//s/+r/6//r/+v/6//t/+//8v/u/+3/
6//o/+v/7P/s/+z/7P/u//D/8f/v/+v/6f/p/+v/7P/u/+//7P/r/+r/6f/p/+n/7//y
//D/7v/s/+r/6P/n/+f/5//o/+v/7P/t/+//7f/r/+n/6P/u//H/9f/4//f/+f/4//j/
+v/5//j/+P/7//7/AAABAAEA///9//r//v8AAAMABwADAAEA/P/6//z//f///wEAAwAD
AAIAAgD///v/+f/1//f/9f/1//T/8v/v/+z/5//l/+P/4//j/+T/5f/m/+j/5P/i/9//
3P/f/+H/4//l/+P/4//i/+D/3//f/97/3v/f/+D/4v/j/9v/3P/g/+L/5v/s//P/9P/0
//b//f8KABoAKgA4AD4AQQBLAFkAYQBgAFIANwASAOX/wv+5/8D/wf++/7//xv/R/9v/
5v/u//P/9f/z/+3/6f/j/+L/4//k/+P/5v/o/+n/6//q/+j/5v/j/+f/6P/q/+3/6//q
/+j/5v/o/+j/6P/n/+j/6f/r/+3/6//p/+f/5f/p/+r/6//t/+v/6//q/+n/6//s/+z/
6v/r/+z/8P/x/+//7P/q/+j/7f/v/+//8f/x/+//7v/s/+3/7f/u/+7/7//x//L/9f/x
//D/7v/t//H/8f/z//j/9//2//f/9v/0//T/9f/1//n/+//9/////f/8//v/+f/9////
AQAFAAIAAgABAAIAAgABAAEAAQAEAAUABwAIAAYABAADAAEABAAFAAYACAAGAAUABAAD
AAMAAwACAAAAAgAEAAYACAAEAAIA/v/7////AQACAAQAAQAAAP///P/9//z/+//6//z/
+//6//r/+f/4//b/9P/1//b/9//4//T/8//x//D/7//v//D/8P/w//L/9P/2//L/8P/u
/+z/7v/w//D/9P/x//D/8f/w//L/8P/w//D/8v/z//T/9v/0//P/8f/v//D/8v/0//b/
9P/0//P/8v/0//P/8//2//b/9//5//v/9//1//P/8f/1//f/+f/7//n/+P/3//f/+f/4
//j/+P/4//n/+//8//v/+f/2//P/9v/4//n/+f/3//f/9//3//T/9P/1//f/9v/4//r/
/P/5//f/8//x//P/9v/4//j/9//3//b/9f/z//P/8//0//X/9//4//j/9v/0//H/7v/x
//T/9//5//b/8//y//P/9f/0//T/8//1//X/9f/1//L/8f/0//D/8f/1//f/+P/2//T/
8P/t/+7/8f/y//P/9P/z//P/8//0//P/8v/x//H/9v/3//j/+v/6//n/+f/4//v///8A
AAIABAADAAIAAgABAAIAAgABAAUABwAJAAoABwAGAAYABwAJAAkABgAGAAcABwAIAAkA
CAAHAAUABAAFAAUABwAHAAIA/f/6//b/9//3//f/9f/y/+//7v/t/+z/6//q/+r/7P/u
/+//8P/t/+v/6f/n/+r/6//r/+r/6v/r/+v/7P/q/+j/5//l/+v/7v/w//D/7P/q/+//
9P/4//7/BQAQABwALAA2ADoANwA7AE0AZQBuAGYAUwAwAP//zv+z/7b/wf/I/83/1v/h
/+v/7v/w/+//7//x//X/9//1//D/7//u/+v/6f/q/+r/6//v//D/8f/x/+3/6v/o/+f/
6f/s/+7/8P/w//D/8P/v/+z/6//r/+v/7v/v//D/8f/u/+z/6v/p/+3/7//w//H/7//w
//D/7v/t/+z/7v/t/+//8P/y//T/8v/x/+7/7f/x//H/8v/y//P/8//0//T/8f/x//D/
8f/z//b/+P/7//n/9f/z//T/9//4//v//P/+//7///////3//f/9//3/AgAEAAYABwAE
AAMAAgADAAUABgAGAAgACgAJAAkACQAGAAUABQAEAAYACAALAA0ACQAHAAUABAAGAAcA
CAAJAAkACQAIAAYABQAEAAMAAgAFAAYABQAFAAIAAQD///7///8AAAEAAAD///7//f/8
//r/+f/4//j/+//8//z//P/5//j/9//2//b/9//3//j/9//3//j/+P/z//L/8f/w//T/
9v/4//r/9v/0//D/8P/x//L/9f/2//j/9v/2//b/9f/1//X/9v/3//n/+v/7//f/9v/1
//T/+P/6//v//P/6//n/+f/8//b/9f/1//X/9//5//v//f/6//n/+P/3//v//P/9////
///+//7//v/6//n/+f/4//z//f/9//3/+v/6//n/9//5//n/+f/5//r/+v/7//3/9//2
//X/9P/5//v/+//9//v/+v/4//T/9v/3//f/9//2//f/+P/6//f/9//2//T/9v/4//n/
+v/3//b/9f/z//b/9f/2//n/+f/4//j/9//2//X/9P/z//b/9//8//r/9//1//H/8v/y
//T/9v/4//r/9f/z//H/8P/y//L/8v/z//j/+f/6//z/+//7//z//P8BAAUABgAIAAcA
BQADAAIAAgAEAAUABQAKAAsADAAMAAkACAAIAAkADAANAAsADAAKAAkACQAJAAoACwAL
AAwADQALAAsACQAFAP//+//2//j/+f/6//n/8//v/+3/6//t/+3/7f/u//H/8v/y//L/
7//t/+v/6f/t/+//8P/w/+7/7f/r/+r/7P/s/+3/7f/z//T/8v/w/+z/7v/1//r//v8E
AA8AHgAsADQAOgA8AD0ASwBhAG0AbABgAEMAGgDp/8b/vf/G/8//1P/b/+L/6f/t/+7/
8P/1//f/9//3//f/9//0//P/8v/v/+//8P/w//H/8//0//X/9f/0//L/8f/x//P/9P/0
//T/8v/y//L/8f/v/+//8P/x//T/9f/2//f/9P/y//D/7//x//P/9P/1//T/9P/z//D/
8v/y//X/9f/4//j/+f/6//j/9//0//P/9v/3//n/+v/3//f/+P/4//j/+f/5//v//f/+
//7////+//v/+v/8//7/AAAEAAYABQAEAAQAAwAEAAUABgAHAAoADAAOAA8ADAALAAoA
CwAMAA4ADwASABIAEQARABEAEAAPAA8ADgARABIAFAAVABEADwANAAwAEAARABIAEwAR
AA8ADAAIAAgACAAIAAgACgAMAAwADQAJAAcABAACAAQABgAIAAgABQAEAAMAAgAAAP//
/v/+////AAAAAAAA/f/8//v/+v/8//3//f/+//v/+//8//z/+v/6//r/+v/6//r/+v/6
//j/+P/2//j/+f/6//3//v/8//r/+v/6//v/+//7//z//f///wAAAQD+//z/+v/4//z/
/v///wAA/v/9//3/AAD7//v//P/9/wAAAQACAAMAAQD///3/+//+/wAAAgAFAAQAAgAB
AAAA/////wAAAAACAAMAAwADAAAAAAD///3///8BAAMABQABAAAAAAABAP7//v/+//7/
AQADAAMABQABAAAA/v/6//z///8BAAMAAAD///7//v/8//3//f/8//7/AAABAAIA/v/+
//7//f8AAP//AAADAAMAAAD8//r/+v/6//r//f///wEABAABAAAA/////wEAAQABAAIA
BgAHAAkACgAJAAsACgAKAA4ADwAQABIAEQASABIAEQAUABUAFgAWABYAFgAXABkAFgAV
ABEAEAAVABcAGgAdABkAFwAUABIAEgARABIAEQAQAA0ADAAKAAcAAwD///n/+v/5//r/
+//4//f/9v/2//f/+P/4//j/+f/5//n/+f/3//f/9v/0//X/9//4//r/+P/2//X/8//x
//T/+v/8//7//v8BAAIAAgAGABEAIgA2AEgAUABQAE0AVQBlAG8AcgBoAE0AJADz/9L/
x//K/83/zv/T/97/7//5//7/AAABAP3/+//5//n////+////AAD///v/+v/4//f/+f/6
//v/+//7//r/+v/7//n/+v/6//r//f/+///////9//v/+v/5//v/+//7//v//f/8//v/
+//7//v/+v/5//v//v8AAAAA/P/6//v/+f/6//r/+//8///////9//3//P/7//v/+v/9
////AgAEAAIAAQD/////AAACAAMABQAHAAUABQAIAAYABAAEAAIABAAGAAkACwAJAAkA
CQAJAAwADgAQABEAEwATABMAFQASABIAEQASABQAFQAXABkAFwAVABQAEgAUABQAFQAV
ABUAFQAVABYAFAATABIAEQAUABUAFQAUABIAEAAOAAwADwAQAA8ADwARABEAEAAQAAwA
CgAIAAQABQAGAAcACAAFAAMAAQAAAAEAAgACAAIAAgACAAIAAgD+//3/+//6//v//f8A
AAIA/v/8//r/+P/6//r/+v/6//v//P/7//7/+//6//v/+v/9//z//f/+//3/+//5//j/
+f/7//z//f/+//7//v/+//z//P/7//r//P/9////BAD///3//P/7//z//f/+////AQAB
AAEAAQAAAP7//P/7////AAACAAQAAAD//////v///////v/9////AAAAAP///P/7//r/
+f/6//z///8DAP7//P/6//j/+v/7//r/+//8//7////+//z/+//5//f/+f/7//3/AAD8
//v/+f/2//f/+P/4//j/+P/6//z//f/6//f/9v/3//r/+v/7//v/+P/3//b/9f/x//X/
+f/8//r/+v/6//r/9v/1//T/9P/3//j/+f/7//v/+f/3//b/+f/7//7/AAAEAAcABwAI
AAYAAwAAAP7/BAAIAAsADQALAAkABwAEAAUABgAIAAsACwALAAgACAAIAAcABwAHAAoA
CwALAAwACAAFAAQAAQAAAP3//P/6//j/9//2//P/7v/r/+r/6f/s/+3/7v/w/+7/7P/p
/+b/5v/n/+j/6f/s/+3/7f/s/+r/6f/n/+b/6f/q/+z/7f/p/+b/5P/m/+j/8P/5//7/
AAACAAcAEAAeACwANAA4AD8ATwBhAGcAYABQADMACADZ/7j/t//G/83/yv/L/9T/3f/h
/+j/8v/3//f/9//1//H/7f/p/+n/6f/n/+r/7P/t/+//7f/q/+f/4//l/+b/6P/r/+3/
7v/u/+7/6//q/+n/5//p/+v/7v/x/+3/6//p/+f/6P/o/+j/6f/q/+v/6//r/+r/6v/p
/+b/6v/s//H/8//x/+7/7P/q/+z/7f/s/+3/7//v//D/8P/s/+v/6//q/+z/7//x//X/
8//y//D/7//w/+//8P/0//T/9P/2//b/8//y//L/8f/0//f/+v/9//v/+v/5//f/+f/7
//3/AQABAAIAAgAEAAEA///+//3/AQADAAYACAAEAAIAAQD//////////wAAAwADAAMA
AwABAP///P/4//z//v8AAAIA///+//v/+f/7//v/+v/6//r/+v/6//j/9v/0//L/8P/z
//P/8//0//L/8P/t/+r/6//s/+3/7v/v/+//7v/u/+r/6f/p/+j/6P/q/+z/7v/r/+r/
6f/o/+r/6v/o/+r/7P/s/+7/7v/r/+j/5//m/+n/6//t//D/7v/t/+v/6f/r/+z/7f/u
/+3/7v/u/+7/6//p/+j/6v/r/+3/8P/z//H/7//t/+v/7f/t/+3/7f/u/+7/7v/v/+7/
7P/r/+r/6//t//D/8v/v/+3/6v/n/+j/6v/r/+v/7P/t/+7/7//s/+r/6f/p/+n/6v/r
/+z/6v/p/+b/5f/m/+j/6f/o/+j/6f/p/+n/5v/l/+T/5P/n/+n/6v/q/+n/6P/m/+T/
4v/m/w==
         </WaveFormData>
      </LeadData>
      <LeadData>
         <LeadByteCountTotal>10000</LeadByteCountTotal>
         <LeadTimeOffset>0</LeadTimeOffset>
         <LeadSampleCountTotal>5000</LeadSampleCountTotal>
         <LeadAmplitudeUnitsPerBit>4.88</LeadAmplitudeUnitsPerBit>
         <LeadAmplitudeUnits>��V</LeadAmplitudeUnits>
         <LeadHighLimit>2147483647</LeadHighLimit>
         <LeadLowLimit>268435456</LeadLowLimit>
         <LeadID>V1</LeadID>
         <LeadOffsetFirstSample>0</LeadOffsetFirstSample>
         <FirstSampleBaseline>0</FirstSampleBaseline>
         <LeadSampleSize>2</LeadSampleSize>
         <LeadOff>FALSE</LeadOff>
         <BaselineSway>FALSE</BaselineSway>
         <ExcessiveACNoise>FALSE</ExcessiveACNoise>
         <MuscleNoise>FALSE</MuscleNoise>
         <LeadDataCRC32>1438485007</LeadDataCRC32>
         <WaveFormData>
CAAIAAgACAAJAAoACwAMAAwADAAMAAwADAAMAAwADAAMAAwADAAMAAwADAAMAAwADgAO
AA4ADgAMAAwADAAMAAwADAAMAAwADAAMAAwADAAKAAoACgAKAAwADAAMAAwACgAKAAoA
CgAMAAwADAAMAAwADAAMAAwADAAMAAwADAAOAA4ADgAOAAwADAAMAAwADAAMAAwADAAK
AAoACgAKAAgACAAIAAgABgAGAAYABgAEAAQABAAEAAIAAgACAAIAAAAAAAAAAAD///7/
/f/8//z//P/8//z/+//6//n/+P/2//b/9v/2//j/+P/4//j/9v/2//b/9v/3//j/+f/6
//z//P/8//z//v/+//7//v8AAAAAAAAAAAAAAAAAAAAAAgACAAIAAgAAAAAAAAAAAAAA
AAAAAAAAAAAAAAAAAAAAAAAAAAAAAAAAAAAAAAAAAAAAAAAAAAAAAAAAAAAAAAAAAAAA
AAAAAAAAAAAAAAACAAIAAgACAAAAAAAAAAAAAgACAAIAAgACAAIAAgACAAAAAAAAAAAA
AgACAAIAAgAAAAAAAAAAAAAAAAAAAAAAAgACAAIAAgAAAAAAAAAAAAEAAgADAAQAAgAC
AAIAAgACAAIAAgACAAIAAgACAAIAAAAAAAAAAAACAAIAAgACAAAAAAAAAAAAAAAAAAAA
AAACAAIAAgACAAAAAAAAAAAAAAAAAAAAAAAAAAAAAAAAAP7//v/+//7/AAAAAAAAAAAA
AAAAAAAAAAIAAgACAAIAAAAAAAAAAAD+//7//v/+/wAAAAAAAAAA/v////////8BAAEA
AQABAAEAAgADAAQABQAGAAYABgAIAAoACgAKAAgACAAIAAcABAADAAEA/v/4//f/9v/2
//f/9v/1//L/8v/y//P/9P/0//X/9f/1//f/9//3//f/9v/3//f/+P/4//n/+//8//7/
/v/+//7//P/8//z/+//9//3//v/+//z//f/9//3//P/8//z//P/7//z///8AAP7//v/+
//7//v8AAAEAAwAIAA0AEQAOAAgABQAFAA0AGAAVAAMA8//u/+j/3f/Z/8//t/+q/6f/
nP+N/4f/h/+N/5f/p/+1/8L/0f/e/+f/7f/z//j/+//+/wEAAgAEAAQABQAFAAQABAAE
AAQABQAHAAgACQAHAAcABwAIAAoACgAKAAsACQAJAAkACQAJAAkACQAJAAsACgAKAAsA
CQAIAAgACAAIAAgACAAIAAoACQAJAAkABwAIAAgACAAKAAoACgAKAAgACAAIAAgACgAK
AAsACwALAAsACwALAAkACQAJAAkACwALAAsACwAJAAkACQAJAAsACgAKAAoACAAIAAkA
CQAJAAcABwAHAAgACAAHAAcABAAEAAMAAgACAAEAAQAAAAAA/////////P/8//v/+//6
//v//P/9//r/+v/6//r/+f/5//n/+P/6//r/+v/7//n/+v/6//r//f///////////wAA
AAAAAAEAAQABAAEAAQABAAIAAgACAAIAAwADAAIAAgACAAIAAAAAAAAA//8BAAIAAgAB
AAEAAQABAAEAAQABAAEAAQADAAMABAAEAAMAAgABAAAAAQABAAIAAgACAAIAAgACAAIA
AgACAAIAAgACAAMAAwABAAEAAQABAAIAAgACAAIAAgADAAMAAwABAAEAAQABAAIAAwAE
AAUAAwADAAMAAwADAAMAAwADAAMAAwADAAMAAgABAAAA//8AAAEAAgACAAAAAAAAAAAA
AQABAAEAAAAAAAEAAQABAAEAAQABAAAAAgACAAIAAgACAAIAAgACAAIAAgABAAEAAwAD
AAMAAwADAAIAAQAAAAIAAgACAAEA//8AAAEAAQAAAAAAAAAAAAIAAgACAAMAAQABAAEA
AQACAAEAAQABAAMAAwADAAMAAgACAAIAAQAFAAQAAgACAAIAAgACAAIAAgACAAUABQAF
AAUAAwADAAMABQAIAAkACgALAAoACgAKAAoADAAMAAwADAAMAAwACwAIAAUAAwAAAPz/
/f/8//z/+//6//n/9v/2//j/+f/6//z/+//7//v/+//7//v/+//8//3//f/+//7//f//
/wAAAAABAAIAAwAEAAIAAgABAAEAAQACAAIAAgADAAMAAwACAAIAAgACAAAAAgAEAAQA
BAAEAAQABAAEAAIAAwAHAAwAEQAVABIADAAJAAsAEQAYABEA///x/+z/5P/d/9n/y/+3
/6z/p/+g/5P/jf+P/5X/of+v/73/yP/X/+b/7//1//v//v8BAAQABwAIAAgACAAJAAkA
DAAMAAwADAAKAAsACwALAA0ADQANAA4ADgAOAA4ADwAPAA8ADwAPAA8ADwAPAA8ADQAM
AAwADQAOAA4ADwAQAA8ADgANAAwADgANAA0ADQANAA4ADgAOAA4ADgAOAA4AEAAQABAA
EAAOAA4ADwAPAA8ADwAPAA8ADwAPAA8ADwANAA0ADQANAA8ADwAPAA8ADQAMAAwADAAM
AAwADQANAA0ACwALAAsACgAKAAkACQAKAAoACQAIAAgABwAHAAYABgAFAAUABQAEAAQA
AwADAAEAAQABAAEA/v/+//7//v/9//3//f/8//7//v/+//////8AAAAAAAD//wEAAQAB
AAUABgAGAAYABQAFAAUABQAFAAUABgAGAAYABgAHAAcABgAGAAYABgAGAAYABgAFAAUA
BgAGAAUABQAFAAUABQAFAAUABQAFAAUABQAGAAYACAAIAAgACAAFAAUABgAGAAYABgAG
AAYABgAGAAYABgAIAAgACQAJAAcABwAHAAcABgAGAAYABgAIAAkACQAJAAcABwAHAAcA
BQAFAAUABQAHAAcABwAHAAcABwAHAAcABwAHAAcABwAHAAcABwAHAAYABQAEAAIAAwAE
AAUABgAHAAcABwAGAAYABwAHAAcABwAHAAcABgAEAAQABAAEAAYABgAGAAYABQAEAAIA
AQABAAEAAQABAAMABAAFAAYABAAEAAQAAwADAAQABQAFAAIAAgACAAIABAAEAAQABQAF
AAUABQAFAAQAAwADAAMABQADAAMABQAEAAIAAgACAAIABAAEAAQABAADAAMAAwADAAEA
AQABAAMABgAHAAgACQAKAAoACgAKAAwADAAMAAwADgAOAA0ACgAHAAUAAgD+//3//P/8
//v/+v/5//b/9v/4//n/+v/8//v/+//7//v/+f/5//n/+v/9//3//v/+//3///8AAAAA
AAAAAAAAAAAAAAAA////////AAAAAAAAAwADAAMAAgABAAAA///8//3/AAABAAIAAAAA
AAAAAAACAAEABQAKABEAFQASAAoABwAJABEAGgAXAAMA9f/0/+7/5f/h/9f/w/+2/7H/
qv+d/5f/lf+b/6P/rf+5/8T/0//g/+n/7//3//z///8CAAMABgAKAAoACwALAAoACgAK
AAoACgALAAsACwANAA0ADQAOAA0ADAALAAsADAANAA4ADwANAA0ADQANAA0ADAAMAA0A
DwAOAA4ADgAMAAwADAAMAAwACwALAAsACwAMAAwADAAMAAwADAAMAAwADAAMAAwADAAM
AA0ADQANAA0ADQANAA0ADQANAA0ACwALAAsACwANAA0ADQANAAsACgAKAAoACAAIAAkA
CQAJAAcABwAHAAQABAADAAMABAAEAAMAAgABAP///v/8//7//f/9//3/+v/6//n/+f/3
//f/9//3//b/9v/2//b/9f/1//X/9P/0//T/9P/1//X/9v/2//b/9//5//n/+f/9//7/
/v/+//3//f/9//3//f/9//7//v/+//7///////7//v/+//7/AAAAAAAA///9//7//v/9
//3//f/9//3/+//7//v/+//9//3//v/+//7//v/+//7/+//7//z//P/+//7//v/+//z/
/P/8//z//v/+//////////////////z//P/8//z//P/9//3//f/9//3//f/9//3//f/9
//3//f/9//3//f/9//3//f/9//3//f/9//3//f/9//3//f/9//3//f/8//3//v///wAA
AAD///7//P/8//3//f/9//3//f/9//z//P/8//z//P/+//7//v/+//7//v/9//3/////
///////+//7//v/+//z//P/8//v/+//8//3//f/8//z//P/8//z//P/8//3//f/9//3/
/f/6//v/+//7//z//P/8//z//P/6//r/+v/6//3//f/9//3/+//7//v//f/+////AAAB
AAQABAAEAAQABAAEAAQABAAGAAYABQACAP///f/6//b/9//2//b/9f/y//H/7v/u//D/
8f/y//T/9f/1//X/9f/1//X/9f/2//f/9//4//j/+f/7//z//P/7//r/+f/4//r/+v/5
//n/+f/6//r/+v/7//v/+//6//r/+v/6//j/+P/6//r/+v/8//z//P/8//7//f8BAAYA
DQARAAwACAAHAAkADwAWABEA///x/+7/6P/f/9v/zf+5/67/qf+e/5P/jf+P/5P/n/+t
/7X/wv/R/97/5f/v//X/+v/7/wAAAQACAAIAAgADAAMABgAGAAYABgAGAAcABwAHAAkA
CQAJAAoACAAIAAgACQAHAAcABwAHAAkACQAJAAkABwAGAAYABwAHAAYABgAGAAgACAAI
AAgABgAFAAUABQAFAAYABgAGAAQABAAEAAQABgAGAAYABgAIAAgACQAJAAcABwAHAAcA
BwAHAAcABwAHAAcABwAHAAcABwAHAAcABwAGAAYABgACAAIAAwADAAUAAwADAAMAAAAA
AP////8AAAAA///+//7//f/9//z/+v/5//n/+f/6//r/+f/5//X/9f/1//X/9P/0//T/
9P/1//X/9f/0//L/8v/y//P/8//0//T/9P/1//f/9//3//v//P/8//z//f/9//3//f/9
//3//v/+//7//v///////P/8//z//P/+//7//v/9//3//v/+//3/+//7//v/+//9//3/
/f/9//v/+//8//z//P/8//z//P/9//3//v/+//z//P/8//z//P/8//z//P/+//7/////
/////////////v/+//7//v/8//3//f/9//3//f/9//3//f/9//3//f/9//3//f/9//3/
/f/9//3//f/9//3//f////////////3//f/9//z//P/8//z//P/////////+//z//f/9
//3//f/9//3//P/8//z//P/8//z//P/8//z//v/+//3//f/7//v/+//7//7//v/+//7/
/f/8//v/+f/7//z//f/9//7//v/+//7//f/8//v/+//7//v/+//7//z/+//7//v/+//7
//v/+//+//z//P/8//z//P/8//z//P/8//z/+//7//v/+//7//v/+//9//7///8AAAEA
AAAAAAAAAAADAAQABQAGAAYABgAFAAIAAQD///z/+P/3//b/9v/1//T/8//w//D/7v/v
//D/8v/z//P/8//z//P/8//z//T/8//z//T/9P/1//f/+P/4//r/+v/6//r/+v/6//n/
+f/3//j/+P/4//v/+//7//r/+P/4//j/9v/4//r/+v/6//j/+P/4//j/+P/5//v/AgAJ
AA0ADAAGAP///f8DAAwADQABAO//6P/i/9n/0//L/7f/pP+f/5r/i/+D/4P/hf+L/5v/
q/+4/8X/1P/h/+f/7//0//X/+P/5//z//v/+//////8AAAAAAAAAAAAAAQABAAEAAwAD
AAMABAACAAIAAgADAAMAAwADAAMABQAFAAUABQADAAIAAgADAAUABAAEAAQAAgACAAIA
AgAEAAMAAwADAAEAAgACAAIAAgACAAIAAgAEAAQABAAEAAIAAgADAAMABQAFAAUABQAD
AAMAAwADAAMAAwADAAMAAwADAAMAAwADAAIAAgACAAAAAAABAAEAAwABAAEAAQD+//7/
/f/9//7//v/9//z/+v/5//n/+P/4//f/9//3//b/9v/1//X/8//z//P/8//y//L/8v/y
/+//7//v/+7/8P/w//D/8f/v//D/8P/w//H/8//z//P/9f/2//b/9v/3//f/9//3//n/
+f/6//r/+P/4//n/+f/4//j/+P/4//r/+v/6//n/+f/6//r/+f/5//n/+f/5//n/+f/5
//n/+f/5//r/+v/6//r/+v/6//f/9//4//j/+f/6//v//P/6//r/+v/6//j/+P/5//n/
+//7//v/+//6//r/+v/6//z//f/9//3//f/9//3//f/7//v/+//7//v/+//7//v/+//7
//v/+//9//3//f/9//3//f/9//3/+//7//v/+v/7//z//f/+//7//f/8//r//P/9//3/
/f/7//v/+//6//r/+v/6//r//P/8//z//P/6//r/+f/5//v/+//7//v/+v/6//r/+v/6
//r/+v/5//v//P/9//3/+v/6//r/+v/8//z//P/9//z/+//6//n/+v/5//n/+f/5//n/
+f/5//r/+v/6//n/+//8//r/+v/6//r/+P/4//j/+P/5//n/+f/5//n/+f/5//v//v//
/wAAAQAEAAQABAAEAAUABAADAAIABAAEAAMAAAD9//v/+P/0//P/8v/y//H/8v/x/+7/
7v/u/+//8P/y//P/8//z//P/8//z//P/9P/1//X/9v/2//f/+f/6//r/+v/6//r/+v/6
//r/+f/5//v//P/8//z//f/9//3//P/+//7//v/8//v//P/7//r//P/8//z//P8AAAEA
BQAKAA0ACwAGAAQABQAJABEAEgAFAPH/6f/k/9z/2f/X/8X/s/+s/6P/lv+N/4v/jf+V
/6P/s/+//8r/1//k/+v/8f/1//z///8CAAUABgAHAAYABgAFAAgACAAIAAgACAAJAAkA
CQAJAAkACQAKAAwADAAMAA0ADAALAAoACQALAAsACwALAAsACgAKAAsACwAKAAoACgAM
AAwADAAMAAoACQAJAAkACQAKAAoACgAMAAwADAAMAAwADAAMAAwADAAMAA0ADQALAAsA
CwALAA0ADQANAA0ADQANAA0ADQANAA0ADQANAA8ADgAOAA4ACgAKAAsACwALAAkACQAJ
AAgACAAHAAcABgAGAAUABAAGAAUABQAEAAIAAQABAAEAAAAAAP/////9//3//f/9//z/
/P/8//z//f/9//3//P/7//r/+f/5//v//P/8//z///8BAAEAAQABAAIAAgACAAUABQAF
AAUABQAFAAYABgAGAAYABwAHAAQABAAEAAQABgAGAAYABQAFAAYABgAFAAUABQAFAAUA
BQAFAAUABQAFAAUABgAGAAYABgAGAAYABQAFAAYABgAFAAQAAwACAAMABAAFAAYABgAG
AAcABwAHAAcABwAHAAgACAAIAAgABgAHAAcABwAFAAUABQAFAAcABwAHAAcABQAFAAUA
BQAHAAcABwAHAAUABQAFAAUABwAHAAcABwAHAAcABwAGAAQABAAEAAQABQAFAAUABAAE
AAUABQAFAAcABwAHAAYABgAGAAYABgAEAAQABAAEAAYABgAFAAUAAwADAAMAAwAEAAQA
BAAEAAIAAgACAAEAAQACAAMAAwAEAAQABAAEAAMAAgABAAEAAwADAAMAAwAEAAMAAwAB
AAAAAAAAAAAAAAACAAIAAgACAAEAAQABAAEAAQABAAEAAwAEAAUABgAHAAgACAAIAAgA
CgAKAAoACgAKAAoACQAGAAUAAwAAAPz/+//6//r/+f/4//f/9P/0//T/9f/2//j/+f/5
//n/+f/5//n/+f/6//v/+//8//z//f///wAAAAAAAAAAAAAAAP7//v/9//3///8AAAAA
AAABAAEAAQAAAAAAAAAAAP7//v8AAAAAAAD+//7//v/+/wIABQAHAAoADwARAAwABgAF
AAkAEwAaABMA///z/+7/5v/h/9v/y/+3/67/qf+g/5X/j/+P/5X/o/+x/7v/yP/X/+T/
6//x//X/+P/7//7/AQAEAAYABgAHAAcABgAGAAYABgAIAAkACQAJAAkACQAJAAoACgAK
AAoACwALAAsACwALAAkACQAJAAkACQAIAAgACQAJAAgACAAIAAoACgAKAAoACgAJAAkA
CQAHAAgACAAIAAoACgAKAAoACgAKAAoACgAKAAoACwALAA0ADQANAA0ACwALAAsACwAL
AAsACwALAAkACQAJAAkACwAKAAoACgAIAAgACQAJAAcABQAFAAUABgAGAAUABQACAAIA
AQAAAAAA//////7//v/9//3//f/6//r/+f/5//n/+f/5//n/9v/2//b/9v/3//f/9//2
//b/9v/2//f/9//4//j/+P/7//3//f/9//3//v/+//7/AQABAAEAAQABAAEAAgACAAAA
AAABAAEAAgACAAIAAgACAAIAAgABAAEAAgACAAEAAQABAAEAAQABAAEAAQABAAEAAQAC
AAIAAgACAAIAAgADAAMABAAEAAIAAgACAAIAAgACAAIAAgAEAAQABQAFAAMAAwADAAMA
AgACAAIAAgACAAMAAwADAAEAAQABAAEAAwADAAMAAwABAAEAAQABAAEAAQABAAEAAgAD
AAQABQADAAMAAwADAAUABQAFAAQAAgACAAIAAgADAAMAAwACAAIAAwADAAMABQAFAAUA
BAAEAAQABAAEAAQABAAEAAQABAAEAAMAAwADAAMAAwADAAIAAgACAAIABAAEAAQAAwAD
AAQABQAFAAIAAgACAAIABAAEAAQABQADAAMAAwADAAMAAwAEAAUAAwADAAMAAwACAAQA
BAAFAAQABAAEAAQABAAEAAQABAAEAAUABQAFAAUAAwADAAMABQAGAAcACAAJAAwADAAM
AAwADgAOAA4ADgAQABAADwAMAAsACQAGAAIAAQAAAAAA///+//3/+v/6//n/+f/5//r/
/P/9//7////9//3//f/+/wEAAQACAAIAAwAFAAYABgAGAAYABgAGAAgACAAHAAcABQAG
AAYABgAHAAcABwAGAAgACAAIAAYABAAGAAYABgAGAAYABgAGAAgACQALAA4AFQAbABoA
FAARABMAFQAcAB0ADQD7//b/7v/n/+P/2//F/7T/r/+q/53/k/+V/5n/o/+z/8H/zP/Z
/+j/8//7/wEABgALAA4ADwAQABAAEAARABEAFAAUABQAFAAUABUAFQAVABcAFwAXABgA
GAAYABgAGQAXABcAFwAXABkAGQAZABkAFwAWABYAFwAZABgAGAAYABgAGAAYABgAGAAX
ABcAFwAZABoAGgAaABgAGAAYABgAGgAaABoAGgAYABgAGQAZABcAFwAXABcAGAAZABoA
GwAZABkAGQAZABkAGQAZABkAGwAaABoAGgAWABYAFwAXABkAFwAXABcAFAAUABMAEwAU
ABQAEwASABIAEQARABAAEAAPAA8ADwAOAA4ADQANAAkACQAJAAkACgAKAAoACgAJAAkA
CQAIAAgACAAIAAkACQAKAAoACgALAA0ADQANAA0ADgAOAA4AEQARABEAEQAQAA8ADwAO
ABAAEAARABEAEAAQABAAEAAOAA4ADgANAA8AEAAQAA8ADQANAA0ADQAPAA8ADwAPAA4A
DQANAAwADgAOAA4ADgANAA0ADgAOAAwADAAMAAwADgAOAA4ADgAMAAwADQANAA8ADwAP
AA8ADgAOAA4ADgAOAA8ADwAPAA8ADwAPAA8ADQANAA0ADQANAA0ADQANAA0ADQANAA0A
DQANAA0ADQANAA0ADQANAA0ADQANAAwADgAOAA4ADgANAA0ADQAMAAwADQANAA0ADQAN
AA0ADAAKAAoACgAKAAwADAAMAAwACgAKAAkACQAJAAkACQAJAAoACgAKAAoACgAKAAoA
CQALAAwADQANAAwADAAMAAwACgAKAAoACwALAAsACwALAAoACQAJAAkABwAJAAkACQAK
AAgACAAIAAgACAAIAAgACAALAAsACwALAAkACQAJAAsADAANAA4ADwAQABAAEAAQABIA
EgASABIAFAAUABMAEAAOAAsABwACAAMAAgACAAEA/v/9//r/+v/6//v//P/+/wEAAQAB
AAEA////////AAADAAMABAAEAAUABwAIAAgACAAIAAgACAAIAAgABwAHAAUABgAGAAYA
BwAHAAcABgAIAAgACAAGAAQABgAGAAYACAAIAAgACAAGAAkADQASABkAGwAWABAADQAP
ABcAHgATAP//9f/y/+r/5//j/9P/v/+2/7H/qP+d/5v/m/+f/63/uf/D/9D/3//s//X/
+////wQABwAKAA0AEAARABAAEAAPABIAEgASABIAEAARABEAEQARABEAEQASABIAEgAS
ABMAFQAVABUAFQAVABUAFQAVABMAEgASABMAEwASABIAEgASABIAEgASABAADwAPAA8A
EAASABMAFAASABIAEgASABIAEgASABIAEgASABMAEwARABEAEQARABIAEwAUABUAFAAT
ABIAEQARABEAEQARABMAEgASABIADgAOAA8ADwAPAA0ADQANAAwADAALAAsADAAMAAsA
CgAIAAcABwAGAAQAAwADAAMABAAEAAMAAwD//////////wAAAAAAAAAA/////////v/8
//z//P/9//7/AAABAAIAAgADAAIAAQAFAAYABgAGAAcABwAHAAcABwAHAAgACAAKAAoA
CwALAAkACAAHAAYABwAIAAkACQAIAAgABwAFAAUABQAFAAUABwAHAAcABwAHAAcACAAI
AAgACAAIAAgABwAHAAgACAAIAAgACAAIAAYABgAGAAYACAAIAAkACQAJAAkACQAJAAYA
BgAGAAYACAAJAAkACQAJAAkACQAJAAkACQAJAAkACQAJAAkACQAJAAkACQAJAAcABwAH
AAcACQAJAAkACQAHAAcABwAGAAYABgAGAAYABwAHAAcABgAGAAcABwAHAAcABwAHAAYA
BgAGAAYABgAIAAgACAAIAAYABgAFAAUABQAFAAUABQAGAAYABgAGAAQABAAEAAMABQAG
AAcABwAGAAYABgAGAAQABAAEAAQABAAEAAQABAAEAAQABAAHAAcABwAHAAcABwAHAAkA
CQAJAAkACQALAAwADQAOAA4ADgAOAA4ADgAOAA0ACgAHAAUAAgD+//3//P/8//v//P/7
//j/+P/4//n/+v/8//3//f/9//3//f/9//3//v/9//3//v/+/wEAAwAEAAQAAgACAAIA
AgAEAAQAAwADAAEAAgACAAIAAQABAAEAAAABAAIAAwACAAAAAgACAAIAAgACAAIAAgAG
AAcACwAQABUAEwAOAAwADQARABkAHgATAAEA9//0/+r/5f/h/9P/u/+y/63/oP+X/5X/
l/+d/6v/t//D/9D/2//k/+3/8//5//7/AwAGAAkACgALAAoACgAJAAwADAAMAAwADAAN
AA0ADQANAA0ADQAOABAAEAAQABEADwAPAA8ADwANAA0ADQANAA8ADgAOAA8ADQAMAAwA
DAAOAA4ADgAOAA4ADQANAA0ACwAMAAwADAAOAA4ADgAOAA4ADgAOAA4ADgAOAA8ADwAP
AA8ADwAPAA8ADwAPAA8ADwAPAA8ADwAPAA8ADwAPAA8ADgAOAA4ADAAMAA0ADQANAAsA
CwALAAoACgAJAAkABgAGAAUABAAGAAUABQAEAAIAAQABAAEAAgACAAEAAQD/////////
//7//v/+//7//f/9//3//P/8//z//P/9////AAAAAAAAAQADAAMAAwAFAAYABgAGAAcA
BwAHAAcABwAHAAgACAAIAAgACQAJAAgACAAIAAgACAAIAAgABwAJAAoACgAJAAcABwAH
AAcABwAHAAcABwAHAAcACAAIAAgACAAIAAgACQAJAAoACgAIAAgACAAIAAoACgAKAAoA
CgAKAAsACwALAAsACwALAAwADAAMAAwACwALAAoACQALAAsACwALAA0ADQANAA0ACwAL
AAsACwANAA0ADQANAAsACwALAAsADQANAA0ADQANAA0ADQAMAAoACgAKAAoADQANAA0A
DAAKAAsACwALAAsACwALAAoADAAMAAwADAAMAAwADAAMAAwADAALAAsADQANAA0ADQAM
AAwADAAMAAwADAAMAAsACwAMAA0ADQAOAA4ADgAOAAwADAAMAA0ADQANAA0ADQAOAA0A
DwAOAAwADAAMAAwADgAOAA4ADgAPAA8ADwAPAA8ADwAPABEAEgATABQAFQAWABYAFgAW
ABgAGAAYABgAGAAYABcAFAATABEADgAKAAsACgAKAAkABgAFAAIAAgAEAAUABgAIAAcA
BwAHAAcACQAJAAkACgAJAAkACgAKAAsADQAOAA4ADwAQABEAEgARABAADgANAA8AEAAQ
ABAAEQARABEAEAAQABAAEAAOABAAEgASABIAEQAQAA8ADgAOABEAFQAeACUAJQAgABoA
FwAZACMAKAAdAAsA///6//L/6//l/9P/wf+8/7f/rP+h/53/n/+n/7X/w//N/9z/7f/6
/wEABQAJAA4AEQASABUAGAAaABoAGwAbABwAHAAcABwAHAAdAB0AHQAdAB0AHQAeABwA
HAAcAB0AHwAfAB8AHwAdAB0AHQAdAB8AHgAeAB8AHwAeAB4AHgAeAB4AHgAeAB4AHQAd
AB0AGwAcABwAHAAcABwAHAAcAB4AHgAeAB4AHgAeAB8AHwAfAB8AHwAfAB8AHwAfAB8A
HwAfAB8AHwAfAB8AHwAfAB8AHgAeAB4AHgAeAB8AHwAfAB0AHQAdABwAHAAbABsAGgAa
ABkAGAAWABUAFQAUABQAEwATABMAEgASABEAEQARABEAEQARABAAEAAQABAADwAPAA8A
DgAOAA4ADgAPAA0ADgAOAA4AEQATABMAEwAVABYAFgAWABcAFwAXABcAGQAZABoAGgAY
ABgAGQAZABoAGgAaABoAGAAYABgAFwAXABgAGAAXABkAGQAZABkAFwAXABcAFwAXABcA
GAAYABgAGAAYABgAFQAVABYAFgAXABgAGQAaABgAGAAYABgAGAAYABkAGQAZABkAGQAZ
ABgAGAAYABgAGgAbABsAGwAZABkAGQAZABsAGwAbABsAGwAbABsAGwAbABsAGwAbABsA
GwAbABsAGwAbABsAGwAbABsAGwAaABoAGgAaABoAGwAbABsAGgAcAB0AHQAdABsAGwAb
ABoAGgAaABoAGgAaABoAGgAaABgAGAAXABcAGAAZABoAGwAaABoAGgAaABoAGgAaABkA
GwAaAA==
         </WaveFormData>
      </LeadData>
      <LeadData>
         <LeadByteCountTotal>10000</LeadByteCountTotal>
         <LeadTimeOffset>0</LeadTimeOffset>
         <LeadSampleCountTotal>5000</LeadSampleCountTotal>
         <LeadAmplitudeUnitsPerBit>4.88</LeadAmplitudeUnitsPerBit>
         <LeadAmplitudeUnits>��V</LeadAmplitudeUnits>
         <LeadHighLimit>2147483647</LeadHighLimit>
         <LeadLowLimit>268435456</LeadLowLimit>
         <LeadID>V2</LeadID>
         <LeadOffsetFirstSample>0</LeadOffsetFirstSample>
         <FirstSampleBaseline>0</FirstSampleBaseline>
         <LeadSampleSize>2</LeadSampleSize>
         <LeadOff>FALSE</LeadOff>
         <BaselineSway>FALSE</BaselineSway>
         <ExcessiveACNoise>FALSE</ExcessiveACNoise>
         <MuscleNoise>FALSE</MuscleNoise>
         <LeadDataCRC32>2251206077</LeadDataCRC32>
         <WaveFormData>
+v/6//r/+v/8//z//P/8//3//v///wAAAAAAAAAAAAACAAIAAgACAAIAAgACAAIABAAE
AAQABAAGAAYABgAGAAYABgAGAAYABwAIAAkACgAIAAgACAAIAAkACgALAAwADgAOAA4A
DgAOAA4ADgAOAA8AEAARABIAFAAUABQAFAAXABgAGQAaABwAHAAcABwAHgAeAB4AHgAh
ACIAIwAkACUAJgAnACgAKQAqACsALAAvADAAMQAyADQANAA0ADQANgA2ADYANgA1ADQA
MwAyADAAMAAwADAALQAsACsAKgAoACYAJAAiACEAIAAfAB4AHAAaABgAFgAUABIAEAAO
AAsACgAJAAgABQAEAAMAAgABAAAA///+//3//P/7//r/+f/4//f/9v/0//T/9P/0//H/
8P/v/+7/8P/w//D/8P/u/+7/7v/u/+z/7P/s/+z/7v/u/+7/7v/s/+z/7P/s/+z/7P/s
/+z/7v/u/+7/7v/u/+7/7v/u//D/8P/w//D/8P/w//D/8P/x//L/8//0//T/9P/0//T/
9v/2//b/9v/4//j/+P/4//j/+P/4//j/+P/4//j/+P/4//j/+P/4//j/+P/4//j/+P/4
//j/+P/2//b/9v/2//j/+P/4//j/9v/2//b/9v/2//b/9v/2//b/9v/2//b/9P/0//T/
9P/2//b/9v/2//T/9P/0//T/8v/y//L/8v/0//T/9P/0//L/8v/y//L/8v/y//L/8v/y
//L/8v/y//L/8v/y//L/8v/y//L/8v/w//D/8P/w//L/8f/x//H/7//w//D/8P/w//D/
8P/w//L/8v/z//P/8//z//P/9P/2//b/9v/2//X/9f/1//X/9f/1//X/9P/2//X/9f/2
//X/9P/z//L/9P/0//T/9v/3//f/9//2//P/8//z//P/8v/x//D/7//t/+7/7//v/+//
7v/t/+z/6v/p/+j/6P/o/+j/6P/o/+r/6v/q/+r/6P/o/+n/6f/r/+v/6//r/+n/6f/p
/+n/6f/p/+n/6//v//f/AAAIABIAJgBGAHoAtQDZAOAA3ADaAM0AugClAHYAHwDA/4T/
WP8t/wX/8P73/hz/Qf9Y/3L/jv+l/7X/wf/P/9r/4f/p/+7/9P/2//b/9//4//f/+f/5
//r//f/+//7//v/+//////8BAAEAAQABAAIABAAEAAUABQAFAAQABAADAAUABQAGAAYA
BgAGAAcABwAGAAcABwAHAAkACQAKAAoACQAJAAoACwANAA0ADQAOAA4AEAAQABAADgAR
ABEAEQASABQAFQAXABcAGAAYABgAGgAbABwAHQAeAB4AHwAhACAAIQAiACMAJAAmACgA
KwAqACsALAAtAC4ALwAwADEAMgAyADIAMwA0ADQANAA0ADYANgA0ADQAMQAwADAALwAu
AC0ALQAqACkAJwAmACUAIAAfAB0AGwAbABkAFwAWABQAFAARABAADgANAAwACgAJAAgA
BwAGAAMAAgABAP////////7//f/5//n/+P/3//n/+P/4//f/9v/1//T/9P/1//X/8//z
//P/8v/y//L/8P/w/+7/7v/v/+//7//v//H/8f/x//H/7//v/+//7//w//H/8v/z//H/
8v/y//P/8//z//T/9P/2//b/9v/3//b/9v/2//b/9//3//f/+P/2//b/9v/3//r/+v/6
//r/+P/4//j/+f/5//n/+f/5//v/+//7//v/+v/5//j/9//5//n/+P/4//f/9//3//f/
9f/1//X/9P/2//b/9v/2//T/9P/0//T/9P/y//L/8v/0//X/9f/0//P/8v/x//D/8f/y
//P/8//x//H/8f/x//H/8f/x//H/8f/w/+//7//v/+//7//v//H/8f/w//D/8P/w//D/
8P/w//D/8P/v//H/8f/x//L/8f/x//D/7//x//D/8P/w//D/8P/v/+//7//v//D/8P/w
//D/8P/w//D/8P/y//P/8//1//X/9f/2//b/9P/0//T/9f/3//f/9//3//X/9f/0//T/
8//z//T/9P/y//L/8v/y//L/8v/0//X/9f/1//T/8f/x//H/8f/w//H/8P/v/+//7v/v
/+//7f/s/+v/6v/q/+n/6P/o/+j/6P/o/+j/6P/o/+j/6P/o/+j/6f/p/+n/5//n/+f/
5//p/+n/6f/p/+n/5//n/+3/8//+/wYAEgAqAE4AggC7ANkA2gDUANAAwwCwAJkAZgAH
AKj/bv9A/xP/8f7m/vf+Iv9D/1r/cv+M/6P/s//B/8//2v/j/+n/7v/y//T/9P/1//b/
+f/7//v//P/7//z//P/8//7//////wEAAQABAAEAAgAAAAAAAQABAAIAAgADAAMAAwAD
AAQABAAFAAYACAAJAAgACQAJAAkABwAHAAgACAALAAsADAANAAsACwALAAwADgAQABAA
EAAOABEAEQARABMAFAAUABUAGAAaABsAHAAbABsAGwAbAB4AHgAfACEAIAAhACIAIwAl
ACYAJwApACwALQAuAC8ALwAvAC8ALwAyADIAMgAzADQANAA0ADQAMgAyADAAMAAxADAA
MAAvACoAKQApACYAJwAlACQAIwAgAB8AHQAbABcAFQATABIAEgASAA8ADgAKAAkACAAG
AAUABAADAAIAAwACAAEA///7//v/+v/5//f/9//2//X/9f/0//T/8//y//H/8P/w//P/
8//x//H/7//u/+7/7v/w//D/7v/u/+7/7f/s/+v/6//r/+v/6//r/+v/6//r/+v/6//r
/+v/7f/u/+7/7//t/+3/7v/u//D/8P/w//H/8v/y//L/8v/x//H/8f/y//L/8v/y//P/
8v/y//L/8v/0//T/9P/1//X/9f/1//X/8//z//P/8//1//X/9f/1//P/8//y//L/8//z
//P/8//z//P/8//y//D/8P/w//D/8P/w//D/8P/w/+7/7v/u//D/8f/x//D/8P/w//D/
8P/u/+7/7v/t/+//7//v/+//7f/t/+3/7f/v/+7/7f/t/+v/6//r/+v/7f/t/+z/7P/u
/+7/7v/u/+z/7P/s/+v/7f/t/+//7v/u/+z/7P/s/+z/6//r/+v/6//s/+z/7P/s/+r/
6v/q/+r/6//t/+7/8f/v/+//8P/w//D/8P/w//H/8//z//P/8//x//H/8P/w/+//7//w
//D/8P/w//D/8P/w//D/8v/z//P/8//y/+//7//v/+//7v/v/+7/7f/t/+7/7//v/+3/
6//p/+f/5v/n/+b/5v/m/+T/5P/k/+T/5v/m/+b/5v/m/+f/5//n/+f/5//n/+f/5//n
/+f/5//n/+X/5//r//P//P8EAA4AJABGAHoAtQDZAN4A2ADYANEAvACjAHAAFwC6/4L/
WP8r/wP/8P77/iD/Q/9a/3D/iP+d/63/vf/L/9b/3f/l/+z/8P/0//T/9f/2//f/+f/5
//r/+f/6//r/+v/8//3//f////3//f/9//7//v/+//////8CAAIAAwADAAEAAQACAAIA
BAAEAAUABQAGAAcABwAHAAUABQAGAAYACQAJAAoACwAJAAkACQAKAAoADAAMAAwADAAP
AA8ADwAPABAAEAARABQAFgAXABgAFgAXABgAGQAcABwAHQAfAB4AHwAgACEAIQAiACMA
JQAmACcAKAApACgAKQAqACsALgAuAC4ALwAwADAAMAAwAC4ALgAsACwALQAsACwAKwAo
ACcAJwAkACMAIQAgAB8AHAAbABkAFwAVABMAEQAQABAAEAANAAwACAAHAAYABAADAAIA
AQAAAP3//P/7//n/9//3//b/9f/1//X/9P/z//L/8P/v/+3/7f/t/+3/7v/u/+3/6v/p
/+n/6P/o/+j/6v/q/+j/6P/p/+n/6f/p/+n/6f/p/+n/5//n/+f/5//p/+n/6f/p/+n/
6v/q/+v/6//r/+z/7P/s/+z/7P/t/+7/7v/u/+7/7//v/+//8P/w//D/8P/x//D/8P/w
//D/8v/y//L/8//z//P/8//z//P/8//z//P/8//z//P/8//x//H/8P/w//D/8f/y//P/
8f/x//H/8P/w//D/8P/w//D/8P/w//D/8P/u/+7/7v/u/+//7//u/+7/7v/u/+7/7v/u
/+7/7f/v/+//7//v/+7/7f/s/+v/7f/s/+v/6//t/+3/7f/t/+v/6//q/+r/7P/s/+z/
7P/s/+z/6v/r/+z/7P/s/+z/7P/r/+v/6//r/+r/6v/q/+r/7P/s/+z/7P/s/+3/7f/v
//H/8f/y//L/8f/w/+//7//x//H/8f/x/+//7//u/+7/7f/t/+7/7v/w//D/8P/w//D/
8P/y//P/8//z//L/7//x//H/8f/w/+3/7P/r/+v/7v/v/+//7f/r/+n/5//m/+f/5v/m
/+b/5v/m/+b/5v/m/+b/5v/m/+b/5//n/+f/5//n/+f/5//p/+n/6f/p/+n/6f/p/+3/
9f/+/wYAEgAsAFIAhgC/AN8A4gDaANYAywC2AJsAYgAJALT/fv9U/yf/Af/w/v/+Jv9H
/17/dv+Q/6P/s//B/8//2v/h/+n/8P/0//T/9P/1//b/9//5//n/+v/9//7//v/+//z/
/f/9////////////AAAAAAAAAQABAAIAAgADAAMAAwADAAQABAACAAIAAwADAAYABwAH
AAcABwAHAAgACAAJAAkACgALAAsACwALAAwACgAMAAwADAAOABEAEQARABEAEgASABMA
EgAUABUAFgAYABkAGgAbABoAGgAbAB0AIAAhACIAIwAhACIAIwAlACYAJwAoACkALAAt
AC4ALwAwADAAMAAxADQANAA0ADQAMwAyAC8ALgAvAC4ALgAtACoAKQApACYAIwAhACAA
HwAeAB0AGwAZABUAEwARABAADgAOAAsACgAKAAkACAAGAAMAAgABAAAA///+//3/+//5
//n/+P/3//X/9f/0//P/9f/0//T/8//w/+//7v/u/+//7//t/+3/7f/s/+z/7P/s/+z/
6v/q/+v/6//r/+v/6//r/+v/6//t/+3/7f/t/+v/6//r/+v/6//s/+z/7f/v/+//8P/w
/+7/7v/u/+//8v/y//L/8v/z//P/8//0//T/9P/0//X/9v/2//b/9v/2//b/9v/3//n/
+f/5//n/9//3//f/9//5//n/+f/5//f/9//2//b/9f/1//X/9f/3//f/9//2//T/9P/0
//T/9P/0//T/9P/2//T/9P/0//L/8//z//L/9P/0//T/9P/y//L/8v/x//P/8//z//P/
8//z//P/8//z//L/8f/x//P/8//z//P/8f/x//D/8P/y//L/8v/y//L/8v/y//H/8f/x
//H/8v/0//P/9P/y//L/8v/y//H/8f/x//H/9P/0//T/9P/y//L/8v/y//T/9f/1//f/
9f/1//b/9v/2//b/9v/3//n/+f/5//n/9//3//b/9v/3//f/+P/4//j/+P/4//j/9v/2
//j/+f/7//v/+v/3//X/9f/1//T/9f/0//P/8//0//X/9f/z//L/8f/w//D/7//u/+7/
7v/s/+z/7P/s/+7/7v/u/+7/7P/t/+3/7f/v/+//7//v/+//7//v/+//7//t/+3/8f/3
/wAACAASACIAPgBqAKUA1QDkAOIA3gDXAMYAswCQAEUA4P+U/2b/Of8P//b+9f4U/zv/
Vv9s/4T/n/+z/8H/0f/e/+X/6//y//b/+v/6//v//P/9//////8AAAEAAgACAAIABAAF
AAUABwAHAAcABwAIAAYABgAHAAcACgAKAAsACwAJAAkACgAKAAwADAANAA0ADgAPAA8A
DwANAA0ADgAOABEAEQASABMAEwATABMAFAAUABYAFgAWABYAGQAZABkAGQAaABoAGwAc
AB4AHwAgACAAIQAiACMAJAAkACUAJwAoACkAKgArACsALAAtAC8AMAAxADIAMwA0ADUA
NgA3ADoAOgA6ADsAOwA6ADkAOAA6ADoAOAA4ADkAOAA4ADcAMgAxADEALgAtACsAKgAp
ACYAJQAjACEAHwAdABsAGgAYABgAFQAUABAADwAOAAwADQAMAAsACgAJAAgABwAFAAMA
AwACAAEAAQABAAAA///9//z//P/7//z/+//6//r/+f/5//f/9//3//b/9v/2//j/+P/2
//b/9f/1//X/9f/1//X/9f/1//X/9f/1//X/9//3//f/9//3//j/+P/5//f/9//4//j/
+v/6//r/+//6//r/+v/6//v/+//7//z//v/+//7////+//7//v/+//7//v/+////////
/////////////////////////////f/9//z//P/8//3//v////////////7//P/8//z/
/P/8//z//P/8//z/+v/6//r/+v/7//v/+v/6//r/+v/6//r/+v/6//n/+//7//v/+//5
//n/+f/5//v/+v/5//n/+f/5//n/+f/5//n/+P/4//j/+P/4//j/9v/2//b/9f/3//f/
9//4//j/+f/5//n/9//4//j/+P/4//j/9//3//f/9//4//j/+P/4//j/+P/4//j/+P/5
//n/+//7//v//P/8//z//P/8//3//f/9//3//f///////v/+//v/+//8//z//P/8//z/
/P/+//7/AAABAP/////+//v//f/9//3//P/5//j/9//3//j/+f/5//f/9v/1//T/9P/x
//D/8P/w//H/8v/z//T/9P/0//T/9P/0//X/9f/1//P/8//z//P/8//z//P/8//z//P/
9//9/wMACgASACQAQgBuAKoA3QDtAOgA4gDaAMkAtACRAEgA5f+Y/2r/PP8P//X+9P4T
/zz/Wf9w/4j/ov+1/8H/z//d/+j/7//1//r//v/+//7///8AAAEAAwADAAQABwAIAAgA
CAAGAAcABwAJAAsACwALAAwACgAKAAsACwAKAAoACwALAA0ADQAOAA4ADAAMAA0ADQAQ
ABEAEQARABEAEQASABIAEwATABQAFQAVABUAFQAWABYAGAAYABgAGAAbABsAGwAbABwA
HAAdABwAHgAfACAAIgAjACQAJQAmACYAJwApACoAKwAsAC0ALQAuAC8AMQAyADMANAA1
ADgAOQA6ADsAOgA6ADoAOwA8ADwAPAA8ADwAPAA6ADoAOQA4ADgANwA0ADMAMwAwAC0A
KwAqACkAKAAnACUAIwAhAB8AHQAcABgAGAAVABQAEwATABMAEgAQAA4ADAAKAAkACAAH
AAUABQAFAAQAAwABAAEAAAD//////v/+//3//P/7//r/+v/7//v/+f/5//n/+P/4//j/
+P/4//b/9v/5//n/+f/5//f/9//3//f/9//3//f/9//3//f/9//3//f/+P/4//n/+f/5
//r/+v/6//r/+v/7//z//P/8//z//f/9//3//v/+//7//v///wAAAAAAAAAAAAAAAAAA
AQABAAEAAQABAP//////////AQABAAEAAQABAAEAAAAAAP3//f/9//3//////////v/+
//7//v/+//7//v/+//7/AAD+//7//v/9//3//P/6//z//P/8//z//P/8//z/+//5//n/
+f/5//v/+//7//v/+//6//n/+f/7//v/+//7//v/+//6//r/+v/6//r/+v/6//r/+v/7
//j/+P/4//j/+P/5//n/+f/5//r/+v/6//r/+v/6//r/+v/8//3//f////7//f/9//z/
/v/+//7////9//3//f/9///////+//7//f/9//7//v/8//z//P/8//7//v8AAAEAAQAB
AAAA/f/9//3//f/8//n/+P/3//f/+P/5//n/9//2//X/9P/0//P/8v/y//L/8v/y//L/
8v/0//T/9P/0//L/8//z//P/9f/1//X/9f/z//P/8//z//H/8//3//v/AwAKABIAIAA6
AGAAmgDTAO0A7ADoAOQA1QC+AJ8AYAABALD/gP9W/yf/A//4/g3/Nv9V/2r/hP+c/7H/
wf/P/9v/5P/r//H/9v/6//7//v///wAA//8BAAEAAgAFAAYABgAGAAYABwAHAAkABwAH
AAcACAAKAAoACwALAAoACgALAAsACwALAAwADAAOAA4ADwAPAA4ADwAPAA8ADwAPABAA
EAARABEAEgATABUAFQAVABYAFgAYABgAGAAWABkAGQAZABsAHAAcAB0AHAAeAB8AIAAg
ACEAIgAjACYAJgAnACkAKAApACoAKwAtAC4ALwAxADAAMQAyADMANAA1ADYANwA6ADoA
OgA7ADoAOgA6ADoAPAA8ADoAOgA3ADYANgA1ADIAMQAxAC4ALQArACoAKQAmACUAIwAh
AB8AHQAbABoAGAAYABUAFAASABEAEAAOAAsACgAJAAgABQAEAAMAAQAAAAEAAQABAP3/
/f/8//v/+//6//r/+f/6//n/+P/4//j/9//0//P/9f/0//T/9P/0//T/8v/y//P/8//z
//P/8//z//P/8//x//H/8f/x//P/8//z//P/8//0//T/9f/z//P/9P/0//b/9v/2//f/
+P/4//j/+P/5//n/+f/6//r/+v/6//v//P/8//z//P/8//z//P/9//v/+//7//v//f/9
//3//f/9//3//f/9//3//f/8//z//f/9//3//f/7//v/+//6//r/+v/6//r/+v/6//r/
+v/6//j/+P/4//j/+f/5//j/9v/2//b/9v/4//j/+P/3//f/9//3//f/9//3//f/9//5
//j/9//3//X/9f/1//X/9//3//b/9v/2//b/9v/2//b/9v/2//X/9f/1//X/9v/0//P/
9f/1//b/9v/2//b/9v/z//P/8//z//T/9P/0//T/9P/0//T/9P/0//X/9f/3//n/+f/6
//r/+v/6//r/+//7//v/+//7//3//f/8//z/+f/5//r/+v/6//r/+v/6//j/+P/6//v/
/P/9//3/+//5//n/+f/4//f/9v/1//X/9v/3//f/9f/0//P/8v/y//P/8v/y//L/8P/w
//D/8P/w//D/8P/w//D/8f/x//H/7//v/+//7//x//H/8f/x//P/8//x//P/+f8AAAoA
FAAmAEYAdACvANkA5ADgANoA0QDAAK8AigA7ANb/jP9e/zH/B//y/vX+GP9B/1z/cv+O
/6X/t//F/9P/3v/n//H/9v/6//r/+v/7//z///8BAAEAAgADAAQABAAEAAQABQAFAAcA
CQAJAAkACgAJAAgACAAHAAoACgALAAsACwALAAwADAAKAAoACwALAA4ADwAPAA8ADwAP
ABAAEAARABEAEgATABMAEwATABQAFAAWABYAFgAWABkAGQAZABkAGgAaABsAHAAeAB8A
IAAgACEAIgAjACIAIgAjACUAKAApACoAKwApACoAKwAtADAAMQAyADMAMgAzADQANQA2
ADYANgA3ADoAOgA6ADoAOgA6ADgAOAA1ADQANAAzADIAMQAxAC4AKwApACgAJwAmACUA
IwAhAB0AGwAZABgAGAAYABUAFAASABEAEAAOAA0ADAALAAoACQAIAAcABQABAAEAAAD/
///////+//3//f/8//z/+//6//n/+P/4//n/+f/3//f/9//2//b/9v/2//b/9P/0//X/
9f/1//X/9f/1//X/9f/1//X/9f/1//X/9f/1//X/9//4//j/+f/5//n/+v/6//j/+P/4
//n//P/8//z//P/7//v/+//8//z//P/8//3//v/+//7//v/8//z//P/9////////////
///////////////////////////+//7/+//7//v/+//9//3//f/8//r/+v/6//r/+v/6
//r/+v/8//r/+v/6//j/+f/5//j/+v/6//r/+v/4//j/+P/3//n/+f/5//n/+f/5//n/
+f/5//j/9//3//n/+f/5//n/9//3//b/9v/4//j/+P/4//b/9v/2//X/9//3//f/+P/4
//j/+P/4//j/9f/1//X/9f/4//j/+P/4//b/9v/2//b/+P/5//n/+//7//v//P/8//r/
+v/6//v//f/9//3//f/7//v/+v/6//v/+//8//z//P/8//z//P/6//r//P/9///////+
//v/+f/5//n/+P/3//b/9f/1//j/+f/5//f/9P/z//L/8v/z//L/8v/y//D/8P/w//D/
8P/w//D/8P/y//P/8//z//H/8f/x//H/8f/x//H/8f/z//H/8//5////CAAQAB4ANgBg
AJgA0QDpAOYA4ADaAM0AugCfAF4A+/+m/3L/Rv8X//v+9P4N/zT/U/9q/4D/mP+t/73/
y//Z/+T/6//x//j//P/8//z//f/+/wEAAwADAAQAAwAEAAQABAAEAAUABQAHAAkACQAJ
AAoACgAKAAsACwAMAAwADQANAAsACwAMAAwADAAMAA0ADQAOAA8ADwAPAA8ADwAQABAA
EQARABIAEwATABMAEwAUABQAFgAWABYAGAAbABsAGwAaABoAGQAZABwAHgAfACAAIAAh
ACIAIwAkACQAJQAnACgAKQAqACsAKQAqACsALQAwADEAMgAzADQANQA2ADcANgA2ADYA
NwA6ADoAOgA6ADoAOgA4ADgANwA2ADYANQAyADEAMQAuAC0AKwAqACkAJgAlACMAIQAf
AB0AGwAaABoAGgAXABYAEgARABAADgANAAwACwAKAAsACgAJAAcAAwADAAIAAQABAAEA
AAD///3//P/8//v/+v/5//j/+P/5//n/9//3//X/9P/0//T/9v/2//T/9P/1//X/9f/1
//X/9f/1//X/9f/1//X/9f/1//X/9f/1//X/9v/2//f/9//3//j/+P/2//b/9v/3//r/
+v/6//r/+//7//v//P/+//7//v////7//v/+//7//v/+//7/////////////////////
///////////////9//3//P/8//3//f/9//3//f/9//3//P/8//z//P/8//z//P/8//z/
/P/6//r/+v/4//n/+f/4//r/+v/6//r/+P/4//j/9//5//n/+f/5//f/9//3//f/+f/4
//f/9//5//n/+f/5//f/9//0//b/9v/2//b/9//3//f/9//2//b/9v/2//j/+P/4//j/
+P/5//n/+//7//v//P/8//z//P/8//3/+//7//v/+//7//v/+v/6//n/+f/6//r/+v/6
//r/+v/8//z//v////3//f/8//n/+//7//v/+v/4//b/9P/z//X/9//4//f/9P/z//L/
8v/x//D/8P/w//D/8P/w//D/7v/u/+7/7v/w//H/8f/x//H/8f/x//H/7//v/+//7//v
/+//8//5/wEACAAOAB4AOABiAJwA0wDpAOgA4gDeAM8AtgCXAFYA9f+m/3j/Tv8h///+
+P4P/zb/Vf9q/4T/nv+x/7//y//X/+D/6f/x//b/+v/8//z//f/+//3//////wAAAQAC
AAIAAgACAAMAAwAFAAcABwAHAAgACAAIAAkACQAIAAgACQAJAAsACwAMAAwACgAKAAsA
CwAMAA0ADQANAA8ADwAQABAADwAPABAAEQATABMAEwAUABIAFAAUABQAFAAXABcAFwAZ
ABoAGgAbABoAHAAdAB4AIAAhACIAIwAiACIAIwAlACYAJwAoACkAKwAsAC0ALwAuAC8A
MAAxADQANQA2ADcANgA2ADYANwA6ADoAOgA6ADoAOgA4ADgANQA0ADQAMwAyADEAMQAu
ACsAKQAoACcAJAAjACEAHwAfAB0AGwAaABYAFgATABIAEgARABAADgALAAoACQAIAAcA
BgAFAAMAAQABAAAA///9//3//P/7//3//P/8//v/+P/3//b/9v/3//f/9f/1//X/9P/0
//T/9P/0//L/8v/z//P/8//z//P/8//z//P/9f/1//X/9f/1//X/9f/1//P/9P/0//X/
9//3//j/+P/2//b/9v/3//r/+v/6//r/+//7//v//P/6//r/+v/7//7//v/+//7//v/+
//7//////////////////////////f/9//3//f///////v/+//3//f/9//3//f/9//3/
/P/+//7//v/+//3//P/7//r/+//6//v//P/6//v/+//6//r/+v/6//r/+v/6//r/+f/5
//n/+f/5//n/+f/5//n/+f/4//f/9//5//n/+f/5//n/+f/4//j/+P/4//j/+P/4//r/
+v/6//j/+P/4//j/9//3//f/9//4//j/+P/4//j/+P/4//j/+P/5//n/+//7//v//P/8
//7//v/+///////////////9//3//P/8//z//f///wAA///+//3//P/+//7/AAABAAEA
AQAAAP3/+//7//v/+v/7//r/+f/5//r/+//7//n/+v/5//j/+P/1//T/9P/0//L/8v/y
//L/9P/0//T/9P/0//X/9f/1//X/9f/1//X/9f/1//X/9f/x//H/9f/7/wUADAAWACQA
PABkAJwA0wDpAOoA5gDeAM8AvACfAFwA+f+k/3L/SP8b//3+9v4R/zr/Vf9q/4b/ov+3
/8f/0//f/+r/8f/3//z/AAACAAIAAwAEAAUABwAHAAgACQAKAAoACgAKAAsACwANAA0A
DQANAA4ADgAOAA8ADwAQABAAEQARABEAEQASABIAFAAUABUAFQAVABUAFAATABUAFQAW
ABYAFwAXABgAGQAZABkAGQAaABwAHgAeAB4AHAAfAB8AHwAhACIAIgAjACQAJgAnACgA
KAApACoAKwAsACwALQAvAC4ALwAwADEAMwA0ADUANwA6ADsAPAA9ADwAPQA+AD8AQABA
AEAAQQBAAEAAQABAAEAAQAA+AD4APQA8ADwAOwA4ADcANwA0ADUAMwAyADEALAArACkA
JwAnACUAIwAiACAAIAAdABwAGAAXABYAFAAUABQAFAAUABEAEAAPAA0ACwALAAoACQAI
AAkACQAJAAcABgAGAAUABgAFAAQABAADAAMAAQABAAMAAgACAAIAAgACAAAAAAABAAEA
AQABAAMAAwADAAMAAQABAAEAAQADAAMAAwADAAMABAAEAAUAAwADAAQABAAGAAYABgAH
AAYABgAGAAYABwAHAAcACAAIAAgACAAJAAgACAAIAAgACQAKAAsADQALAAsACwALAAsA
CwALAAsACwALAAsACwANAA0ADAAMAA0ADQANAA0ACwALAAsACgAMAAwADAAMAAwADAAM
AAwACgAIAAgACAAKAAsACwAKAAgACAAIAAgACAAIAAgABwAJAAkACQAJAAcABwAHAAcA
BwAIAA==
         </WaveFormData>
      </LeadData>
      <LeadData>
         <LeadByteCountTotal>10000</LeadByteCountTotal>
         <LeadTimeOffset>0</LeadTimeOffset>
         <LeadSampleCountTotal>5000</LeadSampleCountTotal>
         <LeadAmplitudeUnitsPerBit>4.88</LeadAmplitudeUnitsPerBit>
         <LeadAmplitudeUnits>��V</LeadAmplitudeUnits>
         <LeadHighLimit>2147483647</LeadHighLimit>
         <LeadLowLimit>268435456</LeadLowLimit>
         <LeadID>V3</LeadID>
         <LeadOffsetFirstSample>0</LeadOffsetFirstSample>
         <FirstSampleBaseline>0</FirstSampleBaseline>
         <LeadSampleSize>2</LeadSampleSize>
         <LeadOff>FALSE</LeadOff>
         <BaselineSway>FALSE</BaselineSway>
         <ExcessiveACNoise>FALSE</ExcessiveACNoise>
         <MuscleNoise>FALSE</MuscleNoise>
         <LeadDataCRC32>3915393061</LeadDataCRC32>
         <WaveFormData>
9P/0//T/9P/1//b/9//4//n/+v/7//z//P/8//z//P/+//7//v/+//7//v/+//7///8A
AAEAAgACAAIAAgACAAIAAgACAAIAAwAEAAUABgAEAAQABAAEAAYABgAGAAYACAAIAAgA
CAAKAAoACgAKAAsADAANAA4AEAAQABAAEAARABIAEwAUABYAFgAWABYAFwAYABkAGgAb
ABwAHQAeAB8AIAAhACIAJQAmACcAKAAqACoAKgAqACoAKgAqACoALAAsACwALAArACoA
KQAoACYAJgAmACYAJAAiACAAHgAbABoAGQAYABUAFAATABIADwAOAA0ADAAJAAgABwAG
AAUABAADAAIAAQAAAP///v/8//z//P/8//v/+v/5//j/+P/4//j/+P/3//b/9f/0//P/
8v/x//D/8P/w//D/8P/u/+7/7v/u/+7/7v/u/+7/8P/w//D/8P/u/+7/7v/u/+7/7v/u
/+7/7v/u/+7/7v/w//D/8P/w//L/8v/y//L/9P/0//T/9P/2//b/9v/2//b/9v/2//b/
+P/4//j/+P/4//j/+P/4//r/+v/6//r/+v/6//r/+v/4//j/+P/4//r/+v/6//r/+P/4
//j/+P/4//j/+P/4//j/+P/4//j/9v/2//b/9v/4//j/+P/4//b/9v/2//b/9v/2//b/
9v/2//b/9v/2//T/9P/0//T/9P/0//T/9P/0//T/9P/0//T/9P/0//T/9P/0//T/9P/y
//L/8v/y//T/9P/0//T/8v/y//L/8v/y//L/8v/y//T/9P/1//X/9P/z//L/8f/x//H/
8f/y//T/9f/1//X/9//4//j/+P/5//n/+f/5//f/+f/5//n/+v/6//n/+f/5//n/+f/5
//n/+f/4//j/+P/4//n/+//8//z//P/4//f/9//3//f/9v/1//T/8//y//L/8//z//P/
8v/x//D/7f/s/+v/6v/s/+3/7f/t/+v/6//r/+v/6//r/+v/6//r/+v/6//r/+v/6//r
/+v/6//t/+v/6//t//L/+f8CAA4AIQA+AG8AqgDSAOUA7ADxAOwA5ADZALQAXAD+/7v/
gv9C/wb/5/7w/hj/O/9U/3D/jf+k/7b/w//R/9z/4//p//D/9P/1//b/9v/3//b/9//3
//j/+v/7//v/+//7//v//P/8//7//v/+//7/AAABAAEAAgAAAAAAAQACAAIAAgACAAIA
AQABAAEAAQAEAAQABAAFAAUABQAFAAYABgAGAAcACAAKAAoACgALAAoACwALAAsADAAN
AA0ADQAPABEAEQARABEAEQARABMAFgAXABgAGQAYABgAGQAaAB0AHQAeAB8AIAAgACEA
IwAkACQAJQAmACcAKAAoACkAKQAqACoAKgAqACoAKgAqACoAKQApACcAJAAkACMAIgAg
AB8AIAAfABsAGQAZABYAFwAVABMAEQARABAADwANAAwACwAKAAkACgAKAAkACQAGAAYA
BgAGAAUABAADAAIAAgABAAAAAAD9//z//P/7//z//P/7//v/+P/4//j/+P/6//j/+P/4
//j/9v/2//b/9P/0//P/8//1//X/9P/0//L/8v/z//P/8//z//P/8//z//T/9P/0//T/
9P/0//X/9f/1//b/9v/2//f/9//3//f/+P/4//n/+f/5//n/+v/5//n/+f/5//v/+//8
//z/+v/6//v/+//7//v/+//7//3//f/9//3//P/7//r/+f/5//r/+//8//r/+v/6//n/
+f/5//n/+f/4//j/+P/4//b/9v/2//b/9f/1//X/9P/0//T/9P/0//T/9P/0//P/9f/1
//X/9f/z//P/8//y//T/9P/1//X/9P/z//L/8v/y//L/8v/y//P/8//z//P/8f/x//H/
8f/x//H/8f/x//H/8f/x//H/8f/x//H/8f/z//L/8P/w//D/8P/w//H/8f/x//H/8f/x
//H/8f/x//L/8v/1//X/9f/3//b/9v/2//f/+f/5//n/+f/5//n/+f/6//j/9//3//f/
9//3//f/9//3//b/9v/2//j/+f/7//z/+v/6//b/9f/1//X/9f/0//X/9P/z//L/8P/x
//H/7//w/+//7v/t/+r/6f/o/+j/6f/p/+n/6f/r/+v/6//r/+n/6f/p/+n/6f/p/+n/
6f/r/+v/6//r/+v/6f/p/+3/8v/7/wQAEAAjAEIAcQCmAMoA2QDiAOMA3gDWAMkAmgA+
AN7/n/9o/yj/9v7j/vj+Iv9B/1j/cv+P/6j/uP/H/9P/3P/j/+f/7P/w//H/8v/y//P/
9v/3//f/+P/6//v/+//7//v/+//8//z//v/+//7//v/+//////8AAP7//v///wAAAAAA
AAAAAAACAAMABAAFAAQABAAEAAUABQAFAAUABgAGAAYABwAIAAgACAAIAAkACgALAAsA
CwAMAA0ADQANAA0ADwAPAA8AEQARABEAEwASABMAFAAVABgAGAAZABoAGQAZABoAGwAe
AB4AHwAhACIAIgAjACQAJQAmACYAJwAnACgAKAAoACgAKAAoACgAKAAnACcAJQAiACIA
IQAgAB0AGwAbABkAGQAXABcAFAATABEADwANAA0ADAALAAkACAAHAAYABQACAAIAAQAB
AAIAAgACAAIAAQAAAP///v/+//3//P/8//v/+v/6//n/+P/4//f/9//2//b/9v/2//b/
9P/0//T/9P/y//L/8v/w//D/7//v/+//7//u/+7/8P/w//H/8f/v/+//7//v/+//8P/w
//D/8P/w//D/8f/x//H/8v/y//L/8//z//P/8f/y//L/8//1//X/9f/2//X/9f/1//X/
9f/1//b/9v/2//b/9//3//f/9//3//f/9//3//f/9//3//f/9//3//b/9v/2//b/9v/2
//b/9f/1//X/9f/1//T/9P/0//T/9P/0//T/9P/x//H/8f/w//H/8v/z//T/8//y//H/
7//x//H/8f/x//H/8f/x//D/8P/w//H/8f/y//H/8P/w/+7/7v/u/+7/7//v/+//7//v
/+//7//v/+3/7f/t/+3/7//v//H/7//w/+7/7v/u/+7/7v/v/+//7//v/+//7//v/+3/
7f/u/+7/8f/x//H/8//y//L/8v/z//X/9f/1//X/9//3//f/+P/3//X/9P/z//X/9f/1
//X/9f/0//T/9P/2//f/+f/6//r/+v/2//X/9f/1//X/9P/z//L/8f/w/+7/7//v/+3/
7P/r/+r/6f/q/+n/6P/o/+f/5//n/+f/6f/p/+n/6f/p/+n/6f/p/+f/5//n/+f/6f/p
/+n/6f/n/+X/5//r//D/9//+/woAHQA+AG8AqgDWAOUA7ADxAPAA5gDXAKwAVAD2/7f/
gP9C/wb/5f7y/hj/O/9S/2z/h/+c/67/vf/L/9b/3f/j/+j/7P/u//D/8f/z//L/8//z
//T/9v/3//f/9//5//n/+v/6//r/+v/6//r//P/9//3//v/+//7///8AAP7//v/+//7/
AQABAAEAAQAAAAAAAAABAAMAAwADAAQABAAEAAUABgAGAAYABgAHAAYABwAHAAcACAAJ
AAkACQAJAAsACwALAA8ADwAPABEAEAARABIAEwAUABQAFQAWABcAFwAYABkAHAAcAB0A
HwAeAB4AHwAgACEAIgAiACMAJQAmACYAJgAkACQAJAAkACYAJQAlACMAIAAgAB8AHgAb
ABkAGQAXABcAFQAVABIADwANAAsACQAJAAgABwAFAAQAAwACAAEA/v/+//3//f/8//z/
/P/8//n/+P/3//b/9P/z//L/8v/z//L/8v/x/+7/7v/t/+3/7v/u/+7/7v/t/+r/6f/o
/+r/6P/o/+j/6P/o/+f/5//p/+n/6P/o/+b/5v/n/+f/5//n/+f/5//n/+j/6P/o/+r/
6v/q/+v/6f/p/+r/6v/s/+3/7f/t/+3/7v/u/+//7//v/+//8P/x//H/8f/x/+//7//w
//D/8v/y//P/8//z//P/8//z//P/8//z//P/8f/x//H/8f/w//D/8P/w//L/8v/y//H/
7//v/+//7//w//D/8P/w/+7/7v/u/+7/7//v/+//7v/s/+z/7P/s/+z/7P/s/+v/6//r
/+v/6//t/+3/7f/s/+r/6v/r/+v/6//r/+v/7P/q/+r/6v/q/+n/6f/p/+n/6//r/+v/
6//r/+v/6f/p/+r/6v/q/+r/6v/o/+n/6f/p/+n/6f/p/+n/5//n/+j/6P/r/+v/6//t
//D/8P/w//H/7//v/+//7//x//H/8f/y//L/8f/x//H/8f/x//H/8f/x//D/8P/w//D/
8f/z//T/9v/2//L/8f/x//H/8f/w/+//7v/t/+z/7P/t/+3/6//o/+f/5v/l/+b/5f/k
/+T/4//j/+P/4//l/+X/5f/l/+X/5f/l/+X/5f/l/+X/5f/n/+f/5//n/+f/5f/l/+f/
7v/3/wAADAAlAEoAfQC0ANoA6QDuAPEA7ADiAM8AngBGAO7/r/92/zT/+v7h/vL+HP89
/1T/bv+H/57/sP/B/8//2P/f/+X/6v/u/+//8P/w//H/8v/z//P/9P/0//X/9f/1//f/
9//4//j/+P/4//j/+P/6//v/+//8//z//P/9//7//v/+//7//v/9//3//f/9/wAAAAAA
AAEA////////AAACAAIAAwAEAAIAAgACAAMABAAFAAUABQAIAAkACQAJAAcACQAJAAkA
DQANAA0ADwAQABEAEgATABIAEgATABQAFgAXABkAGwAbABoAGgAbAB4AHgAfACAAIQAi
ACIAIwAlACYAJgAmACYAJgAmACYAJAAjACMAIQAiACIAIQAgAB0AGwAbABkAFwAVABUA
EgARAA8ADQALAAoACAAGAAMABAADAAIAAQAAAAAA//////7//v/+//7//f/8//v/+v/4
//f/9v/2//f/9v/2//X/9P/0//P/8//y//L/8v/y//D/7v/u/+7/7v/s/+z/7P/u/+7/
7f/t/+3/7f/s/+z/7P/s/+3/7f/t/+3/7f/t/+v/7P/s/+z/7v/u/+7/7//v/+//8P/w
//D/8f/x//H/8f/y//L/8//z//P/8//0//X/9f/1//X/9f/1//b/9v/2//b/9//3//n/
+f/5//n/9//3//f/9//5//n/+f/5//b/9v/2//b/9v/2//b/9f/3//f/9//3//T/9P/0
//T/9v/2//b/9v/z//P/8//y//T/9P/0//T/9P/0//T/8//z//P/8//z//P/8//z//L/
8P/w//H/8f/x//H/8f/y//L/8v/y//L/8f/x//H/8f/z//P/8//z//H/8f/x//H/8f/x
//H/8f/z//P/9P/y//L/8v/y//L/8//z//P/8f/x//H/8f/x//H/8v/y//T/9f/2//n/
+P/4//j/+f/5//n/+f/5//v/+//7//z//P/7//v/+//7//v/+//7//v/+v/6//r/+v/7
//3//v8AAAAA/P/7//n/+f/5//j/+f/4//f/9v/2//f/9//1//L/8f/w/+//8P/v/+7/
7v/v/+//7//v/+//7//v/+//7f/t/+3/7f/u/+//8P/x/+//7//v/+//7//v/+//8f/2
//v/BAAOAB0ANgBdAJQAxgDfAOwA8QDwAOgA4QDGAH4AGgDN/5T/WP8a//P+8P4Q/zf/
Uv9q/4X/ov+2/8X/0//e/+X/6//w//T/9//4//j/+f/6//v/+//8//7/////////AQAB
AAIAAgACAAIAAgACAAIAAwADAAQABgAGAAcACAAGAAYABgAGAAkACQAJAAkACgAKAAoA
CwALAAsACwAMAAwADAANAA4ADAAMAAwADQAOAA8ADwAPABAAEQARABEAEwAVABUAFQAX
ABcAFwAZABgAGQAaABsAHAAcAB0AHgAfAB8AIAAhACQAJAAlACcAKAAoACkAKgApACoA
KgArAC0ALgAuAC4ALAAsACwALAAsACsAKwApACoAKgApACgAJQAjACMAIQAfAB0AHQAa
ABcAFQATABEAEQAQAA8ADQAOAA0ADAALAAgACAAHAAcACAAIAAgACAAHAAYABQAEAAQA
AwACAAIAAQAAAAAA///+//7//f/9//7//v/+//7//P/6//r/+v/8//r/+v/6//r/+v/5
//n/9//3//b/9v/4//j/+f/5//f/9//3//f/+f/6//r/+v/6//r/+v/7//n/+f/6//r/
/P/9//3//f/7//z//P/9//3//f/9//7/////////////////AAAAAAAAAAABAAEAAQAB
AAEAAQADAAMAAwADAAEAAQABAAEAAAAAAAAAAAACAAIAAgABAP///////////v/+//7/
/v/+//7//v/+//3//f/9//z//v/+//7//v/8//z//P/7//v/+//7//v/+//7//v/+v/6
//r/+//7//v/+//7//z/+v/6//r/+v/7//v/+//7//n/+f/5//n/+f/5//n/+f/7//v/
+//7//v/+//7//v/+//6//r/+v/6//r/+P/5//n/+f/7//v/+//7//v/+//8//z//f/9
//3///8AAAAAAAABAP//////////AwADAAMABAAEAAMAAwADAAMAAwADAAMAAwACAAIA
AgACAAMABQAGAAYABgACAAEAAQABAAEAAAD9//z/+//6//z//f/9//v/+P/3//b/9f/2
//X/9P/0//X/9f/1//X/9f/1//X/9f/1//X/9f/1//P/8//z//P/9f/1//X/9f/1//X/
9f/5//7/BQAQACIAPQBkAJsAzADmAO0A8gDxAOwA4gDJAIIAHgDO/5f/Wv8c//b+8/4U
/zz/Wf9w/4r/pf+2/8b/1f/h/+r/7//1//z//v/+//7//f/9////AQACAAQABAAFAAUA
BQAFAAUABgAGAAoACgAKAAoACAAJAAkACgAMAAwADQAOAAwADAAMAAwADQANAA0ADQAQ
ABAAEAARAA8ADwAPABAAEAAQABEAEgASABIAEgATABQAFQAVABUAGAAZABkAGQAXABkA
GQAZABsAGwAbAB0AHgAfACAAIQAgACAAIQAiACUAJQAmACcAJgAmACcAKQAqACoAKwAs
AC0ALgAuAC8ALwAwADAAMAAwADAAMAAwADAALwAvAC0ALAAsACsAKgAnACUAJQAjAB8A
HQAdABoAGwAZABcAFQATABIAEQAPAA4ADQAMAAsADAAMAAsACwAIAAgACAAIAAkACAAH
AAYABgAFAAQABAADAAIAAgABAAAAAAD//////P/8//z//P/+//z//P/8//r/+P/4//j/
+v/6//n/+f/5//n/+P/4//j/+P/5//n/+f/5//n/+f/5//r/+v/6//z//P/8//3/+//7
//z//P/8//3//f/9//3//v/+////////////AAABAAEAAQABAAEAAQACAAIAAgACAAMA
AwAFAAUABQAFAAQAAwACAAEAAwADAAMAAwACAAIAAgACAAAAAAAAAP//AQABAAEAAQD+
//7//v/+/wAAAAAAAAAA/////////v/+//7//v/+//7//v/+//3/+//7//v/+//9//3/
/f/8//r/+v/7//v//P/7//r/+v/8//z//P/8//v/+//7//v/+//7//v/+//7//v/+//7
//j/+v/6//r/+v/6//v/+//7//n/+f/5//n/+f/5//r/+v/9//3//f////7//v/+////
//////////8BAAEAAQACAAIAAQABAAEAAQABAAEAAQABAAAAAAAAAAIAAwAFAAYABAAE
AAAA///////////+//v/+v/5//j/+v/7//v/+f/4//f/9v/1//L/8f/w//D/8//z//P/
8//z//P/8//z//P/8//z//P/9f/1//X/9f/0//P/8v/x//H/9f/1//f//P8FAAwAGgAz
AFgAjwDKAOwA9QD6AP0A9gDsANUAngBAAOr/sf94/zb//v7t/gb/MP9P/2j/gv+b/7D/
wv/P/9v/5P/r//H/9v/6//3//v/+/////v//////AAACAAMAAwADAAMAAwAEAAQABgAG
AAYABgAGAAcABwAIAAYABgAHAAgACgAKAAoACgALAAsACwALAAwADAAMAA0ADQANAA0A
DgAOAA4ADwAQABIAEgASABMAEwATABIAEQAUABUAFQAVABUAFwAXABcAGQAZABkAGwAc
AB0AHgAfACAAIAAhACIAIwAjACQAJQAmACYAJwApACgAKAApACoALQAuAC4ALwAvADAA
MAAwADAAMAAwADAAMAAvAC8ALQAsACwAKwAqACcAJQAlACMAIQAfAB8AHAAbABkAFwAV
ABMAEgARAA8ADgANAAwACwAMAAwACwALAAgACAAIAAgABwAGAAUABAAEAAMAAgACAAEA
AAAAAP///v/+//3//f/8//z//P/8//r/+P/4//j/+v/4//j/+P/2//b/9f/1//f/9//2
//b/9P/0//X/9f/1//X/9f/1//f/+P/4//j/9v/2//b/9//3//f/+P/4//j/+f/5//n/
+f/6//r/+//7//v/+//8//v/+//7//v//f/9//7//v/+//7/////////////////////
///////9//3//f/9//7//v/+//7//v/+//7//f////////////z//P/8//z//P/8//z/
/P/7//v/+//6//z//P/8//z/+v/6//r/+f/5//n/+f/5//n/+f/5//j/+P/4//n/+f/6
//n/+P/4//j/+P/4//j/+f/5//n/+f/3//f/9//3//n/+f/5//n/9//3//f/9//3//f/
9//3//j/9v/2//b/9v/0//X/9f/1//f/9//3//f/9f/1//b/9v/5//n/+f/7//z//P/8
//3//f/9//3//f////////8AAAAA//////////////////////7//v/+//z//f///wAA
AQACAP/////+//3//P/6//v/+v/5//j/+P/5//n/9//2//X/9P/z//T/8//y//L/8f/x
//H/8f/x//H/8f/x//H/8f/x//H/7//v/+//7//x//H/8f/x//P/8f/v//H/9v/9/wQA
DgAfADoAYwCaAMYA3QDmAOsA6gDiAN0AwAByAA4Awf+K/0z/Ev/x/vT+Gv8//1j/cP+N
/6b/uv/J/9f/4P/p/+//9P/2//f/+P/4//n//P/9//3//v/+/////////wEAAQACAAIA
BAAEAAQABAACAAMAAwAEAAYABgAHAAgABgAGAAYABgAHAAcABwAHAAoACgAKAAsACQAJ
AAkACgAMAAwADQAOAAwADAAMAA0ADgAPAA8ADwAQABEAEQARAA8AEQARABEAFQAVABUA
FwAWABcAGAAZABoAGgAbABwAHwAfACAAIQAgACAAIQAjACQAJAAlACYAJQAmACYAJwAp
ACoAKgAqACoAKgAqACoAKAAnACcAJQAkACQAIwAiAB8AHQAdABsAGwAZABkAFgAVABMA
EQAPAA8ADgANAAsADAALAAoACQAGAAYABQAFAAYABgAGAAYABQAEAAMAAgACAAEAAAAA
AAEAAAAAAP///P/8//v/+//6//r/+v/6//z/+v/6//r/+P/2//b/9v/4//j/9//3//f/
9//2//b/9v/2//f/9//1//X/9f/1//X/9v/2//b/+P/4//j/+f/3//f/+P/4//j/+f/5
//n/+f/6//r/+//7//v/+//8//3//f/9//3//f/9//7//v/8//z//f/9////////////
/f/9//3//f////////////z//P/8//z//v/+//7//f/9//3//f/9//z//P/8//z//P/8
//z//P/5//n/+f/4//r/+v/6//r/+v/6//r/+f/5//n/+f/5//n/+f/5//j/+P/4//n/
+f/6//n/+P/4//j/+P/4//j/9//3//f/9//5//n/+f/5//f/9//3//f/9//3//f/9//4
//j/+P/4//j/9v/3//f/9//5//n/+f/5//f/9//4//j/+//7//v//f/8//z//P/9////
////////AQABAAEAAgABAP///v/9//7///8AAAEAAQAAAAAAAAD+////AQACAAQABAAA
AP///f/9//3//P/7//r/+f/4//j/+f/5//f/9v/1//T/8//y//H/8P/w//H/8f/x//H/
8f/x//H/8f/x//H/8f/x//H/8f/x//H/8f/x//H/8f/x//H/8//1//z/AwAMABgALQBQ
AIUAvADcAOcA7ADvAOgA4ADNAJIAMADY/5//Zv8m//r+7/4I/zD/Tf9k/4D/mf+u/77/
zf/Z/+L/6f/v//L/9v/3//j/+P/5//z//f/9//7//v//////////////AAAAAAIAAgAC
AAIABAAFAAUABgAEAAQABQAGAAYABgAGAAYABwAHAAcABwAIAAgACAAJAAkACQAJAAoA
CgAKAAsADAAMAAwADAANAAwADQANAA0AEAARABEAEQAPABEAEQARABUAFQAVABcAFgAX
ABgAGQAaABoAGwAcAB0AHQAeAB8AIAAgACEAIwAmACYAJwAoACcAKAAoACkAKwAsACwA
LAAuAC4ALgAuACwAKwArACkAKAAoACcAJgAjACEAIQAfAB8AHQAdABoAFwAVABMAEQAR
ABAADwANAAwACwAKAAkACAAIAAcABwAGAAYABgAGAAcABgAFAAQAAgABAAAAAAABAAAA
AAD///z//P/7//v/+v/6//r/+v/6//j/+P/4//b/9P/0//T/9v/2//X/9f/3//f/9v/2
//T/9P/1//X/9f/1//X/9f/1//b/9v/2//j/+P/4//n/+f/5//r/+v/4//n/+f/5//n/
+v/6//v//f/9//3//v////////////////8AAAAAAAAAAAEAAQD//////////wEAAQAB
AAEAAQABAAEAAQD+//7//v/+//7//v/+//3////////////+//7//v/+//7//v/+//7/
+//7//v/+v/8//z//P/8//z//P/8//v/+f/5//n/+f/7//v/+//6//j/+P/5//n/+v/5
//j/+P/4//j/+P/4//f/9//4//j/+P/4//j/9v/3//f/9//5//n/+f/5//n/+f/6//r/
+f/5//n/+//8//z//P/9//3//f/9//3/////////AAAAAP////////3//f/9//3////+
//7//v/+////AQACAAIAAgD+//3//////////v/8//r/+P/2//f/+f/6//n/9//1//P/
8f/y//H/8P/w//H/8f/x//H/8f/x//H/8f/z//P/8//z//P/8//z//P/8f/x//H/8f/x
//H/8//1//r/AQAKABoANQBcAJMAygDqAPMA+AD5APIA5gDRAJQANADg/6f/bP8q//r+
6/4I/zD/T/9o/4L/m/+u/77/zf/Z/+L/6f/x//b/+P/5//r/+v/7//z//f/9//7//v//
////////////AAAAAAQABAAEAAQABAAFAAUABgAEAAQABQAGAAgACAAIAAgABwAHAAcA
BwAIAAgACAAJAAkACQAJAAoADAAMAA0ADgAMAAwADAANAAwADQANAA0AEAARABEAEQAT
ABUAFQAVABcAFwAXABkAGgAbABwAHQAcABwAHQAeACEAIQAiACMAIgAiACMAJQAmACYA
JwAoACsALAAsAC0AKwAsACwALAAtAC4ALwAwAC8ALQAsACkAKgAqACkAKAAlACMAIwAh
AB8AHQAdABoAGQAXABUAEwATABIAEQAPAA4ADQAMAAsADAAMAAsACwAIAAgACAAIAAcA
BgAFAAQABAADAAIAAgD///7//v/9//7//v/9//3/+v/6//r/+v/6//j/+P/4//j/9v/2
//b/9v/2//X/9f/3//f/9v/2//b/9v/3//f/+f/5//n/+f/4//j/9//2//j/+P/4//n/
+f/5//r/+v/6//v/+//7//v//P/8//3//f/9//3//v////////////////8AAAAAAAAA
AAEAAQABAAEAAQABAAEAAQABAAEAAQABAAEAAQAAAAAAAAAAAAAAAAAAAP//////////
//8AAAAAAAAAAP7//v/+//7//f/9//3//P/+//7//v/+//7//v/+//3//f/9//3//f/9
//3//f/8//z//P/9//3//P/7//r/+v/8//z//P/8//v/+//7//v//f/9//3//f/9//3/
/f/8//r/+v/6//r//P/9//3//f/7//v/+//7//3//f/+//7/////////AQACAAIAAgAD
AAUABQAFAAUABQAFAAUABgAGAAUABQAFAAcABwAHAAcABQAEAAQABAAGAAcACQAKAAgA
CAAEAAMAAwADAAMAAgABAAAA///+//7///////3//v/9//z/+//4//f/9v/2//n/+f/5
//n/+f/5//n/+f/5//n/+f/5//n/+f/5//n/+f/5//n/+f/3//n/+f/9/wQADQAUACIA
NwBaAJEAxADkAO8A9gD3APAA6ADTAJYANADg/6X/bP8u/wD/9f4Q/zr/V/9u/4r/qf++
/8z/2f/l/+7/9f/5//z/AAADAAQABAAFAAYABwAHAAgACAAJAAkACQAKAAsADQAOAA8A
DgANAAwADQAPABAAEgAQABAAEQASABIAEgASABIAEwATABMAEwAUABQAFAAVABcAFwAX
ABgAFgAWABcAGAAaABoAGgAbABoAGwAbABsAHAAdAB0AHQAfACEAIQAhACEAIQAhACMA
JAAlACYAJwAoACgAKQAqACsAKwAsAC0AMAAwADEAMwA0ADQANQA2ADcAOAA4ADkAOQA6
ADoAOgA4ADgAOAA4ADgANwA3ADUANAA0ADMAMgAxAC8ALwAtACsAKQApACYAJQAjACEA
HwAfAB4AHQAbABgAFwAWABUAFQAWABYAFwAYABgAGAAYABcAFgAVABQAFAATABIAEgAR
ABAAEAAPAA4ADgANAA0ADAAMAAwADAAMAAoACgAKAAwACgAKAAoACgAKAAkACQAJAAkA
CAAIAAoACgALAAsACQAJAAkACQALAAwADAAMAAwADAAMAA0ADQANAA4ADgAOAA8ADwAP
AA8AEAAQABEAEwATABMAFAAUABMAEgARABMAEwAUABQAFAAUABUAFQAVABUAFQAVABUA
FQAVABUAFQAVABUAFQAWABYAFgAWABYAFgAWABUAEwATABMAEwAUABQAFAAUABQAFAAU
ABQAEwATABMAEgASABIAEgASABIAEgASABEAEwATABMAEwARABEAEQAQABAAEAARABEA
EgATAA==
         </WaveFormData>
      </LeadData>
      <LeadData>
         <LeadByteCountTotal>10000</LeadByteCountTotal>
         <LeadTimeOffset>0</LeadTimeOffset>
         <LeadSampleCountTotal>5000</LeadSampleCountTotal>
         <LeadAmplitudeUnitsPerBit>4.88</LeadAmplitudeUnitsPerBit>
         <LeadAmplitudeUnits>��V</LeadAmplitudeUnits>
         <LeadHighLimit>2147483647</LeadHighLimit>
         <LeadLowLimit>268435456</LeadLowLimit>
         <LeadID>V4</LeadID>
         <LeadOffsetFirstSample>0</LeadOffsetFirstSample>
         <FirstSampleBaseline>0</FirstSampleBaseline>
         <LeadSampleSize>2</LeadSampleSize>
         <LeadOff>FALSE</LeadOff>
         <BaselineSway>FALSE</BaselineSway>
         <ExcessiveACNoise>FALSE</ExcessiveACNoise>
         <MuscleNoise>FALSE</MuscleNoise>
         <LeadDataCRC32>2683571081</LeadDataCRC32>
         <WaveFormData>
6P/o/+j/6P/p/+r/6//s/+7/7v/u/+7/7v/u/+7/7v/w//D/8P/w/+7/7v/u/+7/7//w
//H/8v/y//L/8v/y//T/9P/0//T/9f/2//f/+P/2//b/9v/2//f/+P/5//r/+P/4//j/
+P/6//r/+v/6//v//P/9//7//v/+//7//v///wAAAQACAAQABAAEAAQABgAGAAYABgAH
AAgACQAKAAwADAAMAAwADwAQABEAEgASABIAEgASABIAEgASABIAFAAUABQAFAATABIA
EQAQABAAEAAQABAADQAMAAsACgAJAAgABwAGAAQABAAEAAQAAwACAAEAAAAAAAAAAAAA
AP7//v/+//7//P/8//z//P/8//z//P/8//r/+v/6//r/+v/6//r/+v/3//b/9f/0//T/
9P/0//T/9P/0//T/9P/z//L/8f/w//L/8v/y//L/8v/y//L/8v/w//D/8P/w//L/8v/y
//L/8v/y//L/8v/0//T/9P/0//T/9P/0//T/9v/2//b/9v/4//j/+P/4//b/9v/2//b/
9//4//n/+v/6//r/+v/6//r/+v/6//r//P/8//z//P/6//r/+v/6//v//P/9//7//P/8
//z//P/8//z//P/8//z//P/8//z/+v/6//r/+v/8//z//P/8//r/+v/6//r/+P/4//j/
+P/5//r/+//8//v/+v/5//j/+v/6//r/+v/4//j/+P/4//j/+P/4//j/+v/6//r/+v/4
//j/+P/4//r/+v/6//r/+P/4//j/+P/4//j/+P/4//j/+v/6//r/+f/4//f/9v/2//b/
9v/2//b/+f/6//r/+//7//z//P/+//7//v/+//7////+//3/////////////////AAAB
AAEAAQAAAAAAAgACAAQABQAGAAUABAAAAAEAAAAAAAAA/f/8//r/+f/6//n/+f/4//n/
9v/1//X/9P/y//D/7v/w//H/8f/x//H/8f/x//H/7//v/+//7//w//D/8P/w//D/8P/w
//D/8P/v/+7/7f/r/+v/7f/2/wMAFgAuAFQAgwCyANsA+gAQARwBJQEnAQwBxgByAC4A
6/+m/2f/Qv9D/13/b/9//5f/rP+8/8j/0v/c/+P/6P/t//H/8v/x//H/8f/y//H/8f/x
//L/8//1//b/+P/3//b/9v/1//f/+P/4//j/+P/5//n/+f/5//n/+f/5//r/+v/7//z/
+//6//r/+f/7//v/+//7//z//P/8//z/+//7//v//P/9//7///8AAP///////wAAAgAC
AAMAAwADAAQABAAFAAMABAAEAAUABwAIAAgACQAHAAgACAAKAAwADAAMAA4ADgAOAA4A
EAAPAA8ADwAQABIAEwAUABQAEgATABMAEwAWABYAFQAVABUAFQAVABMAEgASABEAEAAR
ABAADwAOAAsACgAJAAgABwAGAAMAAgACAAEAAQAAAAAA////////AQACAAIAAgAAAAAA
AQABAAEAAQABAP//AQABAAEAAQAAAP7//P/6//v//P/8//3//P/7//n/+P/5//n/+v/7
//n/+f/5//n/9//3//b/9v/5//n/+f/5//f/9//3//f/9//3//f/9//5//r/+v/6//j/
+P/4//n/+//7//v/+//6//r/+v/6//z//f/9//3//f/9//7//v/9//3//f/9//////8A
AAAA/v/+////////////////////AAAAAAAA/v/+//7//v/9//7/AAABAAAA///+//3/
/v/+//7//v/9//3//f/9//v//P/8//v//f/9//z//P/8//z//P/8//z//P/8//r/+v/7
//v//P/6//n/+P/4//r/+v/6//r/+f/5//n/+f/5//n/+f/4//j/+P/4//j/9v/2//b/
9v/2//f/+f/6//n/+P/3//b/+P/4//j/+P/6//j/9v/2//b/9v/4//j/+P/4//j/+P/4
//j/9v/2//b/9v/7//z//P/9//3//v/+//7//v/+//7///8BAAEAAQABAAEAAQABAAEA
AQACAAMAAwABAAAAAAAAAAIABAAFAAcABQAFAAIAAQAAAAAAAAD//wAA/v/9//z/+f/5
//j/9//2//X/9f/1//L/8f/w//D/8f/x//H/8f/z//P/8//z//H/8f/x//D/8P/w//D/
8P/y//L/8v/y/+//7P/r/+3/7//1//7/CQAcADQAVgCBAK4A0wDyAAQBEAEVAREB7ACg
AFAADgDP/47/Wf9C/0//Z/93/4f/m/+w/8L/0P/a/+L/6f/s/+//8f/y//P/8//z//T/
9//3//f/+P/4//n/+f/6//r/+v/7//v/+f/6//r/+v/6//v/+//7//v/+//7//v/+v/6
//v//P/9//7/AAABAAAA///+//3//v/+//7//v////////8AAP7//v/+//7/AQABAAEA
AgAAAAAAAQABAAEAAgACAAMABAAGAAcACQAIAAgABwAHAAkACgAKAAwACwAKAAkACgAM
AAwADAAOAA8ADwAPABAADgAPABAAEAASABMAEwATABIAEgARABEAEQARABEADwAOAA4A
DQAMAAkACAAHAAYABwAGAAUABAADAAIA///+//7//f/9//z//P/7//v/+//7//z//P/8
//z//P/9//3//f/9//3/+//7//v/+//7//v/+v/5//j/+P/4//f/9//3//f/9v/2//T/
8//z//P/8//z//P/8//x//H/8P/w//H/8f/x//H/8f/x//H/8f/x//H/8f/x//H/8v/y
//L/8v/y//L/8//z//P/8//z//T/9P/0//T/8v/z//P/8//1//X/9v/2//X/9f/1//X/
9f/1//b/9v/4//j/+f/5//f/9//3//f/9//4//j/+P/4//j/+P/4//b/9v/3//f/9//3
//f/9//0//T/9P/0//X/9f/1//X/9f/2//b/9f/z//P/8v/y//T/9P/0//T/8v/y//L/
8P/w//H/8f/y//L/8f/w//D/8P/w//D/8P/z//P/8//z//H/8f/x//D/8P/w//D/8P/y
//L/8v/y//D/7//v/+7/8v/y//L/8v/w/+7/7v/u/+7/8P/w//D/8P/y//L/8v/y//D/
8P/w//D/8f/y//L/8//1//b/9v/2//j/+P/4//n/+f/5//n/+f/3//f/9//3//n/+v/7
//v/+f/4//j/+P/6//z//f/////////8//v/+P/4//j/9//4//b/9f/0//H/8f/w/+//
7v/t/+3/7f/q/+n/6P/o/+n/6f/p/+n/6f/p/+n/6f/p/+n/6f/o/+j/6P/o/+j/6P/o
/+j/6P/n/+T/4//j/+P/5//w//3/EAAqAE4AfwCwANkA9gAMARoBIQEfAfwAtABkACIA
4/+e/2H/PP89/1X/af95/43/oP+w/77/yP/S/9n/3v/j/+X/5v/o/+n/6v/s/+v/6//r
/+z/7P/t/+3/7v/w//D/8f/x/+//8P/w//D/8P/x//H/8f/x//H/8f/x//D/8P/x//L/
8v/y//P/8//z//P/8//z//T/9P/0//T/9f/1//X/9v/2//b/9v/2//X/9f/1//b/9v/2
//f/9//5//r/+v/7//n/+v/6//v//f/+//7//////wAAAAACAAAAAAAAAAIABAAEAAQA
BgAFAAUABQAGAAYABwAIAAgACgALAAsACwAKAAoACQAJAAkACQAJAAcABAAEAAMAAgAD
AAIAAQAAAP///v/9//z/+v/4//T/8v/z//P/9P/0//L/8f/x//H/7//w//D/8P/y//L/
8//z//L/8f/w/+3/7f/t/+3/7f/v/+7/7f/s/+r/6v/p/+n/6//r/+r/6v/p/+f/5v/l
/+T/5f/m/+f/5v/l/+P/4v/j/+P/4//j/+X/5f/l/+X/4//j/+P/4//j/+T/5P/k/+T/
5P/k/+X/5f/l/+X/5f/o/+j/6P/o/+j/6f/p/+n/6f/p/+r/6v/p/+n/6f/p/+n/6f/q
/+r/6//s/+7/7//u/+3/7P/r/+z/7v/v//D/7//u/+3/7P/q/+r/6//r/+3/7f/t/+3/
6//q/+n/6P/o/+n/6v/r/+v/7P/s/+v/6//r/+r/6v/q/+r/6v/q/+r/6v/q/+j/6P/p
/+n/6v/q/+n/6P/o/+j/6P/o/+j/6f/p/+n/6f/n/+f/5//m/+j/6P/o/+j/6P/o/+j/
6P/n/+f/5v/o/+j/6P/o/+j/6P/p/+j/5//m/+j/6P/o/+j/5v/m/+b/5v/r/+z/7P/t
/+3/7v/u/+7/7v/u/+7/7//x//H/8f/x//H/8f/x//H/8f/y//P/8//z//L/8v/y//L/
9P/1//f/+f/5//b/9f/y//L/8v/x//L/8P/v/+7/7f/t/+z/6//m/+X/5f/l/+b/5f/k
/+T/4//j/+P/4//l/+X/5f/l/+X/5f/l/+T/5P/k/+T/5P/m/+b/5v/m/+X/5P/h/93/
4f/n//D///8WADQAWgCJALoA4QD+ABIBIAEnASEB+gCwAGAAHADZ/5L/Vf82/0H/Wf9r
/3v/j/+i/7L/wP/M/9j/3//k/+f/6f/q/+v/6//r/+z/7//v/+//8P/u/+//7//w//D/
8P/x//H/8f/y//L/8v/y//P/8//z//T/9f/2//f/9P/0//X/9v/2//b/9//3//f/9//3
//f/9v/2//b/9v/4//n/+v/8//r/+v/6//r//f/9//3//v/+//7///////3//v/+////
AQACAAIAAwADAAQABAAFAAUABgAGAAgACgAKAAoADAALAAoACQAKAA0ADQANAA4ADgAP
ABAAEAAQABEAEQARABQAFAATABMAEgARABAADQAPABAAEAAQAA0ADAALAAoACQAIAAcA
BgAFAAQAAQAAAP7//f/9//z//v/9//3//f/7//z//P/8//z//P/9//3//f/9//3/+//5
//n/+f/5//v/+v/5//j/+P/4//f/9//3//f/9v/2//b/9f/1//X/8f/x//H/8f/z//P/
8v/y//H/8f/x//H/8//z//P/8//z//P/8//z//H/8v/y//L/8//0//X/9//1//X/9f/1
//b/9v/2//b/9v/3//f/9//1//X/9v/2//n/+f/5//n/+f/5//r/+v/6//r/+//7//3/
/f/9//3//P/8//v/+v/7//z//f/+//r/+v/7//v/+//7//v/+//8//z//P/8//n/+f/5
//n/+//8//z/+//5//n/+P/4//r/+v/6//r/+v/6//r/+P/2//f/9//4//n/+f/5//r/
+P/4//j/+P/5//n/+f/5//n/+f/5//j/9v/2//b/9v/3//j/+f/6//f/9//4//j/+P/4
//j/+P/4//r/+v/5//j/9//2//j/+P/4//j/+P/4//j/+P/6//r/+v/6//3//v/+////
/f/+//7//v8AAAAAAAABAAMAAwADAAMAAwADAAMAAwADAAQABQAFAAUABAAEAAQABAAG
AAcACQALAAsACAAHAAQABAAEAAMABAACAAEAAAD9//3//P/7//r/+f/5//n/+P/3//b/
9v/3//f/9//3//f/9//3//f/9f/1//X/9P/1//b/9//4//b/9v/2//b/8//0//P/8//z
//X//P8HABYAKgBIAHMAogDNAPIACgEaASMBJwEWAdwAigBAAAEAvv+B/1b/S/9f/3P/
g/+V/6z/wP/Q/9z/5P/r/+7/8f/z//b/+f/5//n/+v/7//v/+//8//z//f/9//7//v/+
///////9//7//v/+/wAAAQABAAEAAQABAAEAAQD+//7///8AAAIAAgADAAMAAQABAAEA
AQAEAAQABAAEAAUABQAFAAYABAAEAAQABAAHAAcABwAIAAYABgAHAAcACQAKAAoACwAL
AAwADAANAAsADAAMAA0ADwAQABAAEgAQABAAEAASABQAFAAUABYAFwAXABcAGAAYABkA
GgAaABwAHQAdAB0AHQAcABoAGQAbABsAGwAZABgAGAAXABYAFQAUABMAEgARABAADwAO
AAsACgAHAAYACAAHAAcABgAEAAMAAwADAAMABAAEAAQABgAGAAcABwAFAAUABQADAAUA
BQAFAAUABQAEAAMAAgAAAAAA/////wAAAQABAAIAAQD///7//f/8//3//v////3//f/8
//z/+//7//v/+//9//3//f/9//v/+//7//v//f/+//7//v/+//7//v////3//f/9//3/
AAAAAAAAAAD+/////////wEAAQACAAIAAwADAAMAAwABAAEAAgACAAQABAAFAAUAAwAD
AAMAAwAFAAYABgAGAAYABgAGAAYAAgACAAMAAwAFAAUABQAFAAIAAgACAAIAAgADAAQA
BQAEAAQAAwABAAEAAQAAAAAAAQACAAMABAADAAIAAQD+/wAAAQABAAIAAgABAAAAAAAA
AAAAAAAAAAMAAwADAAMAAQABAAEAAAACAAIAAgACAAEAAAD///7//f/9//7//v8AAAAA
AAAAAP7//v/+//7//v8AAAAAAAAAAAAAAQAAAP///v8AAAAAAAAAAAAAAAAAAAAAAQAC
AAIAAwAFAAYABgAGAAQABAAEAAUACQAJAAkACQAJAAkACQAJAAcACAAJAAkACwAKAAoA
CgAIAAoACwANAA0ADQAKAAkACAAIAAgABwAEAAIAAQAAAAEAAQAAAP//+v/5//n/+f/6
//n/+P/4//n/+f/5//n/9//3//f/9//5//n/+f/4//b/9v/2//b/+P/4//j/+P/5//b/
9f/z//X/+/8IABkAMABMAHYApwDQAO8ABgEUAR4BIwETAdgAhAA6APz/u/98/1H/Sv9f
/3X/h/+Z/63/vv/M/9T/4P/q//H/9P/3//v/+v/6//n/+P/4//r/+//8//7//v//////
AAD///7//v/9//7/AAABAAIAAQABAAAA//8AAAEAAgADAAAAAAABAAIAAgACAAMAAwAF
AAUABQAFAAQABAAEAAQABwAHAAcACAAGAAYABgAGAAkACQAJAAoACgAKAAsACwAJAAoA
CgALAA0ADgAOAA8ADwAQABAAEQAPABAAEAASABQAFAAUABYAFAAUABQAFgAZABkAGQAa
ABoAGwAcABwAGgAbABsAGwAcABwAGwAbABsAGwAbABkAGgAaABkAGAAVABQAEwASABAA
DgAMAAoADAAMAAoACgAJAAcABgAEAAYABQAFAAUABQAGAAYABgAFAAQABAADAAQABQAG
AAUAAwADAAMAAwAFAAQAAwACAAIAAgABAAEAAQABAAAAAAAAAP////////v/+//7//v/
/f/9//z//P/7//v/+//7//v/+//7//v//f/9//3//f/7//z//P/8//7//v/+/////f/9
//3//f8AAAAAAAAAAAAAAQABAAEA/////wAAAAADAAMAAwADAAEAAQACAAIABAAEAAUA
BQAFAAUABQAFAAMABAAEAAQABgAGAAYABgAEAAQABQAFAAQAAwACAAEAAQACAAMABAAB
AAEAAQABAAMABAAEAAMAAwADAAIAAgABAAAA///+////AAABAAAA//////7//v8AAP//
/v/+//z//P/8//z//f/9//3//f/////////+//z//P/8//z//P/8//z//P/9//3//P/6
//j/+f/6//v//P/8//z//P/8//r/+v/6//r/+v/6//r/+v/9//7//v//////AAAAAAAA
AAAAAAAAAQABAAEAAQABAAIAAwAEAAUAAwAEAAUABQAHAAYABgAGAAgACgALAA0ADAAL
AAcABQAGAAYABgAFAAIAAAD///7///////7//f/6//n/+f/5//b/9f/0//T/9//3//f/
9//1//X/9f/1//f/9//3//b/+P/4//j/+P/3//b/9f/0//X/9v/1//P/8//3/wAAEQAm
AEQAcACjANIA9wAQASIBLgExAScB+gCuAGAAIADd/5j/Xf9E/1P/a/99/5H/p/+4/8j/
1P/g/+j/7f/w//X/+f/6//v/+//7//z/+//7//v//P/9////AAACAAAAAAABAAEAAQAC
AAIAAgAEAAUABQAFAAQAAwACAAEAAQACAAQABgAFAAQABAADAAUABQAFAAUABgAGAAYA
BgAFAAUABQAGAAcACAAJAAoACgAJAAgACAAJAAoADAANAA0ADgAOAA8ADQAOAA4ADwAR
ABIAEgATABEAEgASABQAFAAUABQAFgAYABgAGAAaABkAGQAZABoAGwAdAB8AIAAfAB8A
HgAdAB4AHgAdAB0AHwAfAB8AHQAcABwAGwAaABsAGgAZABgAFQAUABMAEgARABAADQAM
AA4ADQANAAwADAALAAsACwANAA4ADgAOAAwADAANAA0ADQANAA0ACwALAAsACwALAAsA
CgAJAAgACgAKAAkACQAIAAcABQAEAAQAAwADAAMAAwADAAMAAwABAAEAAAAAAAMAAwAD
AAMAAQABAAEAAQABAAEAAQABAAEAAgACAAIAAAAAAAAAAQADAAMAAwADAAQABAAEAAQA
BAAFAAUABQAHAAcACAAIAAcABwAHAAcACQAJAAoACgAJAAgACAAHAAkACQAJAAkACQAK
AAoACgAIAAgACAAIAAcACAAKAAsACgAJAAgABwAIAAgACAAIAAcABwAHAAcABQAGAAYA
BQAHAAcABgAGAAYABgAGAAYABAAEAAQAAgAEAAUABQAGAAUAAwABAAAAAQACAAMABAAD
AAMAAwADAAMAAwADAAIABAAEAAQABAACAAIAAgACAAIAAwAFAAYABQAEAAMAAgAAAAIA
AgAEAAQAAgACAAIAAgACAAIAAgACAAQABAAEAAQAAgACAAIAAgAFAAYABgAHAAcACAAI
AAgACAAIAAgACQANAA0ADQANAAsACwALAAsADQAOAA8ADwANAAwADAAMAAoADAANAA8A
EAARAA8ADwANAAwACwAJAAoACAAHAAYABQAFAAQAAwAAAP///////wAA///+//7//v/9
//z/+//7//v/+//7//v/+//7//r/+v/6//r/+v/8//z//P/8//v/+v/5//f/9//7/wIA
DQAgADQAUgB7AKYAzQDwAAoBFgEfASUBEgHSAHwANAD1/7L/d/9U/1H/af99/4v/nf+y
/8b/0v/g/+r/8f/2//n/+//8//v/+//7//z/////////AAAAAAEAAQACAAIAAgADAAMA
AwAEAAQABAACAAMAAwADAAUABQAFAAUAAgACAAMABAAGAAYABwAHAAcABwAHAAcACAAI
AAgACAAJAAkACQAKAAgACAAIAAgACwALAAsADAAKAAoACwALAAkACgAKAAsADAAOAA8A
EQAQABAADwAPABEAEgASABQAFAAUABQAFgAUABQAFAAWABkAGQAZABoAGAAZABoAGgAc
AB0AHQAdAB4AHgAdAB0AGwAbABsAGQAaABoAGQAYABYAFAASABAAEQAQAA8ADgANAAwA
CQAIAAgABwAHAAYACAAHAAcABwAFAAYABgAGAAgACAAJAAkACQAJAAkABwAFAAUABQAF
AAYABgAGAAYABAAEAAMAAwADAAMAAgACAAIAAQABAAEA//////////8BAAEAAAAAAP//
//////////////////////////////3//v/+//7/AAAAAAAAAQABAAEAAQABAAIAAgAC
AAIAAgADAAMAAwABAAEAAgACAAUABQAFAAUAAwADAAQABAAEAAQABQAFAAcABwAHAAcA
BQAGAAYABgAGAAYABgAGAAIAAgADAAMABQAFAAUABQAEAAQABAAEAAMAAwADAAMABQAG
AAYABQADAAMAAgACAAQABAAEAAQABAAEAAQAAgAAAAEAAQACAAQAAwACAAIAAAAAAAAA
AAABAAEAAQABAAEAAQABAAAAAAAAAAAAAAACAAIAAgACAP////8AAAAAAgAEAAQABAAE
AAIAAgACAAIAAwACAAEAAAACAAIAAgACAAIAAgACAAIABQAGAAYABwAFAAYABgAGAAgA
CAAIAAkACwALAAsACwAJAAkACQAJAAsADAANAA0ACwAKAAoACgAIAAoACwANAA4ADwAN
AA0ACgAKAAoACQAIAAYABQAEAAMAAwACAAEA/v/9//3//f/8//v/+v/6//n/+f/5//n/
+//7//v/+//5//n/+f/4//r/+v/6//r/+P/4//j/+P/3//b/9f/1//f//f8IABUAKgBE
AGoAmQDEAOcAAAESAR4BJQEbAegAlABIAAgAy/+K/1v/TP9b/2//gf+T/6f/uP/I/9b/
4v/q/+//8v/1//f/+v/7//v/+//8//3//f/9//7//v//////AAAAAAAAAQABAP//AAAA
AAAAAAABAAEAAQADAAMAAwADAAAAAAABAAIABAAEAAUABQADAAMAAwADAAQABAAEAAQA
BQAFAAUABgAEAAQABAAEAAcABwAHAAgABgAGAAcABwAFAAYABgAHAAkACgAKAAsACQAK
AAoACwANAA4ADgAQABAAEAAQABIAEAAQABAAEgATABMAEwAUABQAFQAWABYAFgAXABcA
FwAYABgAFwAXABcAFwAXABUAFAAUABMAEgAPAA4ADQAMAA0ADAALAAoABwAGAAMAAgAE
AAMAAwACAAIAAQABAAEAAAAAAP///v///wAAAgADAAEAAQABAP////////////8BAAAA
///+//z//P/7//v//f/9//z//P/6//n/+f/5//n/+f/5//n/+f/5//j/+P/5//n/+f/5
//v/+//7//v/+f/5//n/+f/5//r/+v/6//r/+v/6//v/+//7//v/+//8//z//P/8//z/
/f/9//3//f/9//7//v////////////3//f/+//7///8AAAIAAwACAAEAAAD//wEAAgAC
AAIAAgACAAIAAgD+//7//////wEAAQABAAEA/v/+//7//v/9//3//f/9//3//v/+//3/
/f/9//z//P/+//7//v/+//z//P/8//r/+v/7//v//P/8//v/+v/6//r/+v/6//r/+//7
//v/+//7//v/+//6//j/+P/6//r/+v/6//r/+//6//n/+P/5//r/+//8//z//P/8//z/
/v/+//3//f/+/wAAAQACAAAAAAAAAAEAAwADAAMAAwADAAMAAwADAAMABAAFAAUABwAG
AAYABgAGAAgACQALAAsACwAIAAcACAAIAAgABwAFAAIAAAD+//7/////////+v/5//n/
+f/6//n/+P/4//f/9//3//f/9//3//f/9//5//n/+f/4//j/+P/4//j/+P/4//j/+P/3
//T/8//x//P/9/8CABMAKgBKAHYApwDUAPcAEAEiAS4BMQElAfQApABWABYA0f+M/1X/
RP9V/2//gf+T/6f/uP/G/9L/3P/m/+//9P/3//n//P/8//v/+v/6//3//f/9//7//v//
////AAD+//7//////wAAAgADAAQAAgADAAMAAwADAAMAAwADAAQABAAFAAYABQAEAAQA
AwAEAAUABgAHAAYABgAGAAYABwAHAAcACAAKAAoACgAKAAkACQAJAAoADAAMAA0ADQAN
AA4ADgAPABEAEgASABMAEwAUABQAFQATABQAFAAWABgAGAAYABoAGAAYABgAGgAdAB0A
HQAeAB4AHwAgACAAHgAfAB8AHwAhACIAIgAjACEAIQAhAB8AHgAeAB0AHAAdABwAGwAa
ABcAFgAVABQAFQAUABEAEAAOAA0ADQAMAAwACwALAAsADQAOAA4ADgAMAAwADQANAA8A
DwAPAA0ACwALAAsACwALAAoACQAIAAgACAAHAAcABQAFAAQABAAFAAUABgAHAAMAAwAD
AAMABQAFAAQABAADAAMAAwADAAMAAwADAAMABAAFAAYABwAGAAYABQAEAAYABgAGAAcA
BwAHAAcABwAGAAYABgAGAAgACQAJAAkACQAJAAoACgALAAsACwALAAsACwAMAAwADAAM
AA0ADQAPAA8ADwAPAA0ADgAOAA4AEAAQABAAEAAOAA4ADwAPAA0ADQANAA0ADgAOAA4A
DgANAA0ADQANAAsADAAMAAsADQANAAwADAAMAAwADAAMAA4ADgAOAAwACgALAAsADAAM
AAsACgAKAAoACgAKAAoACwALAAsACwANAA0ADQAMAAoACgAKAAoADAAMAAwADAALAAsA
DAAKAAoACgAKAAoADAAMAAwADAAMAAwADAAMAA4ADgAOAA4ADwAQABAAEQARABIAEgAS
ABQAFAAUABUAFgAVABQAEwAUABUAFgAXABcAGAAZABkAFwAWABYAFgAYABoAGwAdABsA
GwAYABcAFgAWABYAFQAUABIAEQAQAA8ADwAOAA0ACwALAAwADQALAAkABwAGAAkACQAJ
AAkACQAJAAkACQAHAAcABwAGAAgACAAIAAgABgAGAAYABgAHAAYABwAFAAcADQAYACUA
OABSAHoAqQDUAPkAFAEkAS4BMwEnAfYApgBYABoA2f+a/2n/WP9r/4P/kf+j/7v/0P/g
/+z/9P/8/wEABAAHAAkADAANAA0ADQAOAA0ADQANAA4AEAARABEAEgASABIAEwATABMA
FAAUABQAFgAXABcAFwAVABUAFQAVABYAFgAXABgAGAAYABkAGQAXABcAFwAXABoAGgAa
ABoAGQAZABkAGgAcABwAHAAcAB0AHQAdAB4AHAAcAB0AHQAfACAAIAAhAB8AIAAgACEA
IwAkACQAJQAlACYAJgAoACYAJgAmACgAKQAqACsALgAtAC0ALQAuAC4ALwAwADAAMAAx
ADEAMQAyADIAMQAxADEAMQAxAC8ALgAuAC0ALAAtACwAKwAqACcAJgAlACQAIwAiAB8A
HgAgAB8AHwAeABwAGwAbABsAHQAeAB4AHgAgACAAIQAhACEAIQAhAB8AIQAhACEAIQAf
AB4AHQAcAB4AHgAdAB0AHQAdABwAHAAaABkAGQAZABgAGQAaABsAGQAZABgAGAAZABkA
GQAZABsAGwAbABsAGQAZABkAGQAaABwAHQAeAB0AHAAbABsAHQAdAB0AHQAgACAAIAAg
AB8AHwAeAB0AHgAfACEAIgAhACEAIQAhACMAIwAkACQAJAAkACUAJQAlACUAJQAlACUA
JgAmACYAJAAkACQAJAAkACQAJQAlACUAJQAlACUAIgAiACIAIgAiACMAJAAlACMAJAAk
ACMAJQAlACQAJAAkACQAJAAkACIAIgAiACAAIQAjACQAJgAlACMAIQAgACIAIgAiACIA
IwAjAA==
         </WaveFormData>
      </LeadData>
      <LeadData>
         <LeadByteCountTotal>10000</LeadByteCountTotal>
         <LeadTimeOffset>0</LeadTimeOffset>
         <LeadSampleCountTotal>5000</LeadSampleCountTotal>
         <LeadAmplitudeUnitsPerBit>4.88</LeadAmplitudeUnitsPerBit>
         <LeadAmplitudeUnits>��V</LeadAmplitudeUnits>
         <LeadHighLimit>2147483647</LeadHighLimit>
         <LeadLowLimit>268435456</LeadLowLimit>
         <LeadID>V5</LeadID>
         <LeadOffsetFirstSample>0</LeadOffsetFirstSample>
         <FirstSampleBaseline>0</FirstSampleBaseline>
         <LeadSampleSize>2</LeadSampleSize>
         <LeadOff>FALSE</LeadOff>
         <BaselineSway>FALSE</BaselineSway>
         <ExcessiveACNoise>FALSE</ExcessiveACNoise>
         <MuscleNoise>FALSE</MuscleNoise>
         <LeadDataCRC32>2601649958</LeadDataCRC32>
         <WaveFormData>
6v/q/+r/6v/q/+r/6v/q/+z/7P/s/+z/7P/s/+z/7P/u/+7/7v/u/+z/7P/s/+z/7v/u
/+7/7v/u/+7/7v/u/+7/7v/u/+7/7//w//H/8v/w//D/8P/w//L/8v/y//L/8v/y//L/
8v/y//L/8v/y//P/9P/1//b/9P/0//T/9P/3//j/+f/6//r/+v/6//r//P/8//z//P/9
//7///8AAAAAAAAAAAAAAwAEAAUABgAGAAYABgAGAAgACAAIAAgACQAKAAsADAAKAAoA
CgAKAAwADAAMAAwACwAKAAkACAAGAAYABgAGAAYABgAGAAYABQAEAAMAAgAAAAAAAAAA
AP7//v/+//7//f/8//v/+v/4//j/+P/4//b/9v/2//b/9v/2//b/9v/1//T/8//y//L/
8v/y//L/8P/w//D/8P/u/+7/7v/u/+7/7v/u/+7/7v/u/+7/7v/u/+7/7v/u//D/8P/w
//D/7v/u/+7/7v/w//D/8P/w//D/8P/w//D/8v/y//L/8v/0//T/9P/0//L/8v/y//L/
9P/0//T/9P/0//T/9P/0//T/9P/0//T/9v/2//b/9v/0//T/9P/0//X/9v/3//j/9v/2
//b/9v/4//j/+P/4//b/9v/2//b/9P/0//T/9P/2//b/9v/2//T/9P/0//T/9P/0//T/
9P/2//b/9v/2//X/9P/z//L/9P/0//T/9P/y//L/8v/y//T/9P/0//T/9P/0//T/9P/y
//L/8v/y//T/9P/0//T/8v/y//L/8v/y//L/8v/y//T/9P/0//T/8v/y//P/8//x//H/
8//z//P/9P/1//X/9//3//j/+f/5//j/+P/5//f/+f/5//n/+f/7//v/+//6//r/+//9
//7//v/8//z//v/+/wAAAQACAAIAAgAAAP///////////f/8//v/+f/4//f/9v/2//X/
8//y//L/7//v/+3/7f/u/+7/7v/u/+7/7v/u/+7/7v/u/+7/7v/u/+3/7f/u/+7/7f/t
/+3/7//v/+7/7f/p/+f/5//t//r/BQAUACsASwBuAJUAtADIANUA3gDmAN0AvQCUAGsA
OgAGANf/uf+y/7f/tv+8/8f/0v/a/+D/5f/o/+r/7v/w//H/8f/x/+//7//v/+7/7v/u
/+7/8P/x//H/8v/y//H/8P/v//H/8v/z//P/8//0//T/8//z//P/8//0//f/9//3//f/
9P/0//T/9f/3//j/+P/5//f/9v/2//f/9//3//f/+P/6//r/+v/6//j/+P/5//n//P/8
//z//P/8//z//f/9//z//P/8//z//v///wAAAgACAAEAAQABAAMAAwADAAQABQAFAAUA
BwAHAAcABwAHAAgACgAMAA0ADQANAA0ADQAPABAAEAAQABEAEQARABEADwAPAA8ADwAQ
ABAAEAAPAA0ADAAMAAsADAALAAsACgALAAsACgAJAAgABwAFAAMABAAFAAYABgAEAAMA
AwADAAIAAgACAAAA///////////8//v/+//6//z//P/8//v/+f/5//j/+P/6//r/+f/5
//n/+P/4//j/9v/2//b/9v/3//f/+P/5//f/9//3//f/9//3//f/9//3//j/+P/4//j/
+P/4//j/+v/6//r/+//5//n/+f/6//r/+v/6//r//P/8//z//f/7//v/+//7//3//f/+
//7//P/8//z//f/9//3//f/9//3//f/9//3/+//7//v/+//9//z//P/8//z//P/8//z/
/P/8//z/+//7//v/+//7//v/+//7//r/+v/6//r/+v/6//r/+v/5//n/+f/5//n/+f/5
//n/+f/5//n/+P/4//j/+P/4//j/9v/3//j/+P/2//b/9v/2//f/9//3//f/9v/2//b/
9v/2//f/+P/5//f/9//3//f/9//3//f/9//5//j/9v/2//b/9v/4//j/+P/4//j/+f/5
//f/9f/3//f/9//6//v/+//9//z//P/8//v//P/8//3//f/////////9/////////wAA
AAABAAMABAACAAAAAAAAAAIABAAFAAYABgAGAAQAAwABAAEAAQD////////+//7/+//6
//r/9//1//T/9P/z//P/8f/x//L/8v/y//L/8v/y//L/8v/y//L/8v/y//L/8f/x//L/
8v/z//P/8//z//H/7v/t/+3/7f/v//f/AgALABoALwBNAHAAlwC0AMYA0wDcAN4A0QCt
AIIAWQAqAPr/0f+7/7z/v/++/8T/z//a/+T/6v/v//L/9P/2//b/9f/1//f/9f/1//X/
9v/2//b/9v/3//f/9v/2//f/9//3//f/9f/2//f/9//3//j/+P/3//n/+f/5//r/+f/5
//n/+f/5//r/+//9//v//P/8//3/+//6//r/+//9//3//f/+//z//P/8//z//v/+////
///+//7//v/+//7//v//////AgACAAIAAgABAAEAAQACAAMAAwAEAAUAAwADAAMABAAH
AAcABwAJAAsACwALAAsACwAMAA0ADQAPAA8ADwAPAA8AEAAQABAAEQARABEAEQAPAA8A
DwAPAA4ADgAOAA0ADQAMAAwACwAKAAkACQAIAAcABwAGAAUABQAFAAQAAwADAAMAAwAC
AAIAAQABAAEAAAAAAAAA/v////////////7//f/9//z/+v/6//r/+f/5//n/+P/4//j/
+P/3//f/9//2//b/9v/2//b/9v/2//b/9f/1//X/9f/1//X/9f/z//P/8//z//P/9P/0
//T/9v/2//b/9v/0//T/9P/1//f/9//3//j/9//2//X/9P/2//b/9v/3//f/9//3//f/
9//3//j/+P/4//j/+P/5//f/9//3//f/+f/5//n/+f/5//n/+f/5//n/+P/4//j/+P/4
//j/+P/3//b/9f/z//T/9f/2//f/9//3//f/9v/1//T/8//y//P/9P/1//X/8//z//P/
8//z//P/8//z//P/8//y//L/8v/y//L/8v/y//P/9P/0//L/8v/y//L/8f/x//H/8f/0
//T/9P/0//H/8f/x//H/8f/z//P/8f/y//D/8P/w//D/8v/y//L/8v/y//P/8//x/+//
8f/x//H/9P/1//X/9//1//b/9//3//j/+P/5//n/+f/5//n/9//5//n/+f/6//z//f//
/wAA/v/8//z//P/+/wAAAQACAAIAAgAAAP///////////f/8//v/+f/4//X/9P/0//H/
8f/w//D/7//v/+3/7f/u/+3/7P/r/+r/7P/s/+z/7P/q/+r/6v/q/+v/6//s/+z/6f/p
/+n/6f/n/+b/5f/l/+P/4//r//b/AQASACkASwByAJUAsgDGANUA3gDiANMAsQCIAF8A
MAAAANH/s/+s/6//rv+0/7//yP/Q/9j/3f/i/+b/6P/o/+n/6f/r/+n/6f/p/+r/6v/q
/+r/6//r/+r/6v/t/+3/7f/t/+v/7P/t/+3/7f/u/+7/7f/r/+v/6//s/+3/7f/t/+3/
7v/u/+7/7//t/+7/7v/v//H/8P/w//H/8f/x//H/8v/w//D/8P/w//L/8v/z//P/8v/y
//L/8v/0//T/9f/1//T/9P/0//T/9f/1//X/9v/3//f/+P/5//f/9//3//j/+//7//v/
/f/9//3//f/9////AAABAAEAAwADAAMAAwABAAIAAgACAAUABQAFAAUAAwADAAMAAwAC
AAIAAgABAAMAAgACAAEA///9//z/+v/6//v/+//7//n/+f/4//f/9f/1//X/9P/2//X/
9f/1//P/8v/x/+7/7//v/+//7//u/+3/7f/s/+r/6v/q/+n/6//r/+r/6v/p/+j/5v/l
/+j/6P/p/+r/6P/o/+j/6P/q/+n/6f/p/+v/6//r/+v/6f/p/+n/6f/p/+r/6v/q/+r/
6v/q/+r/6v/q/+r/6//t/+3/7f/u/+z/7P/s/+z/7v/u/+7/7//v/+//7//v/+3/7f/u
/+7/8P/w//D/8f/v/+//7//v//H/8f/x//H/8f/x//H/8f/x//D/8P/w//D/8P/w//D/
7//u/+3/6//s/+3/7v/v/+//7//v/+7/7P/s/+z/7P/s/+z/7P/r/+v/6//r/+v/6//r
/+v/6//r/+v/6v/q/+r/6v/q/+r/6v/r/+z/7P/q/+r/6v/q/+v/6//r/+v/7P/s/+z/
7P/p/+v/6f/p/+r/6v/q/+r/6v/q/+r/6v/q/+r/6//r/+n/5//p/+n/6f/s/+3/7f/v
/+//8P/x//H/7v/u/+//7//z//P/8//x//H/8f/x//L/8v/z//X/9v/4//b/9v/2//b/
+P/5//r//P/8//r/+f/3//f/9//1//b/9f/z//L/8f/w//D/7f/q/+j/5//l/+b/5f/m
/+j/5v/m/+b/5v/m/+b/5v/m/+b/5v/m/+b/5f/l/+b/5v/m/+f/6P/p/+f/5v/h/9//
3f/h/+n/9v8FABgALQBNAHQAmwC2AMYA1QDgAOIA0QCvAIYAWwAoAPb/yf+x/6z/r/+w
/7b/v//I/9D/2P/d/+T/5v/o/+r/6//p/+v/6f/p/+n/7P/s/+z/7P/r/+v/6v/q/+3/
7f/t/+3/7f/u/+//7//t/+7/7v/t/+7/7//w//L/8f/x//H/8f/w//D/8P/x//H/8v/y
//P/8//y//L/8//1//X/9f/2//T/9P/0//T/9v/2//f/9//2//b/9v/2//T/9P/1//X/
+P/4//j/+P/5//n/+f/6//v/+//8//3/////////AAD///////8BAAMAAwADAAMAAwAE
AAUABQAJAAkACQAJAAsADAAMAAwACwALAAsACwANAA0ADQANAAoACgAKAAkACQAIAAgA
BwAIAAcABwAGAAMAAwACAAEAAwADAAIAAQD////////+//7//f/9//3//P/8//z/+v/3
//f/9//3//j/9//3//b/9v/2//b/9f/1//X/9P/0//b/9v/1//X/9P/y//H/8P/y//L/
8v/y//L/8f/x//H/8f/x//H/8f/x//H/8f/x//H/8v/y//L/8v/y//L/8v/y//L/8v/z
//P/8//z//T/9P/0//T/9P/0//T/9P/1//f/9//3//f/9f/1//b/9v/2//b/9v/3//n/
+f/5//n/9//3//f/9//4//n/+v/7//n/+P/4//j/+P/4//j/+P/4//j/+P/3//f/9//3
//f/+f/5//n/+P/2//b/9v/2//j/+P/4//f/9//3//f/9//1//X/9f/1//b/9//3//j/
9v/2//b/9v/2//f/+P/4//j/+P/4//j/9f/1//X/9f/4//j/+P/4//f/9//3//f/9//3
//f/9//5//n/+P/2//b/9v/2//j/+P/4//j/9v/3//f/9f/3//n/+f/5//r/+//7//3/
+//8//3//f/+//7//////wEAAQABAP//AQABAAEAAgACAAMABQAGAAQAAgACAAIABAAG
AAcACAAKAAoACAAHAAUABQAFAAMABAADAAEAAAD///7//v/7//n/+P/4//f/9//1//X/
9v/2//b/9v/2//j/+P/4//j/9//2//X/9P/0//X/9//4//f/9//3//f/9f/0//P/8f/v
/+//8//8/wcAFAAnAEMAZACJAK4AxgDTAOAA6ADjAMkAoAB5AEwAHADt/8v/vv+//77/
wP/L/9b/4P/o/+//9P/2//b/+P/5//n/+//5//n/+f/6//r/+v/6//v/+//6//r/+//7
//v/+//5//r/+//7//v//P/8//v//f/9//3//v/+//3//P/7//v//P/9/////f/+//7/
//////7//v///wEAAQABAAIAAAAAAAAAAAACAAIAAwADAAIAAgACAAIABAAEAAUABQAG
AAYABgAGAAcABwAHAAgACQAJAAoACwALAAsACwAMAA0ADQANAA8AEQARABEAEQARABIA
EwATABUAFQAVABUAEwAUABQAFAAWABcAGAAZABcAFwAXABcAFgAWABYAFQAXABYAFgAV
ABIAEQARABAAEQARABAADwAPAA8ADgANAA0ADQANAAwADAALAAsACwAKAAoACgAIAAkA
CQAJAAkABgAFAAUABAAEAAQABAADAAUABQAEAAQAAgACAAEAAQADAAIAAgACAAAAAAAA
AAAAAAD///////8BAAEAAQABAP////////////8AAAAAAAAAAAAAAAAAAAAAAAAAAAEA
AQABAAEAAgACAAIAAgACAAQABAAEAAUAAwADAAMAAwABAAEAAgACAAQABAAEAAUAAwAD
AAMAAwAFAAUABQAFAAUABQAFAAUABQAEAAQABAAEAAQABAAEAAIAAgACAAEAAwADAAMA
AwADAAMAAwACAAIAAgACAAIAAgACAAIAAQABAAEAAQABAAEAAQABAAEAAQABAAAAAAD+
//7//v/+/wAAAQACAAIAAAAAAAAAAAABAAEAAQABAAEAAAD///7///////////8BAAEA
AQABAAAA///+//3///8AAAIAAgACAAIAAQAAAP///v/+///////9////AQABAAEAAAAB
AAEAAwAFAAYABwAHAAQABAAFAAUACQAJAAkABwAHAAcABwAIAAgACQALAAwADgAMAAwA
DAAKAAwADQAOAA4ADgAMAAsACwALAAsACQAGAAUAAwACAAIAAgADAAEA/v/8//v/+f/7
//n/+f/6//r/+v/6//r/+v/6//r/+v/6//r/+v/6//f/9//4//j/+f/5//n/+f/5//j/
9f/x//H/9f///wwAGwAsAEkAawCOAK8AxgDUAN8A6gDkAMkAoQB2AEkAGADq/8f/vf/A
/8P/xv/Q/9v/4v/o/+z/8f/4//r/+v/8//3//f/7//n/+f/5//z//P/8//z//f/9//z/
/P/7//v/+//7//3//v///////v/+//3/+//8//3//v8AAP///////////v/+//7/////
/wAAAAABAAEAAAAAAAEAAQABAAEAAgACAAIAAgACAAIAAgADAAMABAAEAAQABAAEAAQA
BQAFAAYABgAGAAYABwAHAAcACAAJAAkACgALAA0ADQANAA4ADQANAA0ADwARABEAEQAR
ABEAEgATABMAFQAVABUAFQAXABgAGAAYABcAFwAXABcAFwAXABcAFwAWABYAFgAVABMA
EgASABEAEQARABIAEgAQAA8ADQALAA0ADQAMAAsACQAJAAkACAAIAAcABwAHAAcACAAJ
AAgABgAFAAQAAwAEAAMAAwACAAAAAAAAAP////////7//v8AAAAA//////3//P/8//z/
/v/+//7//v/+//3//f/9//v/+//7//v//f/9//3//f/7//z//P/8//7//v/+//7//v/+
//7////9//3//f/+//7//v/+//7//v/+//7///8BAAEAAQABAAEAAQACAAIAAgACAAIA
AwADAAMAAwADAAEAAQABAAEAAwADAAMAAwABAAAAAAAAAAAAAAAAAAAAAgACAAIAAQD/
/////////wEAAQABAAAAAAAAAAAAAAD///7//f/7//z//f/+/////f/9//3//f/9//3/
/P/8//z//P/8//z//P/9//7//v/+//7//v/+//3//f/9//3//P/8//z//P/9//3//f/7
//r//P/8//z//P/8//z//P/8//r/+//7//n/+//9//3//f/8//3//f//////AAABAAEA
AgACAAMAAwADAAMAAwABAAUABQAFAAYABAAFAAcACAAIAAYABgAGAAgACgALAAwACwAK
AAcABQAHAAcABwAFAAIAAQD///7//f/8//z/+f/5//j/+P/3//X/8//z//T/9v/2//b/
9v/0//T/9P/0//b/9v/2//b/9f/1//b/9v/0//P/8v/x//P/9P/z/+3/6//v//f/AgAR
ACQAPwBjAIoArQDGANYA4wDsAOoA1QCzAIoAYQAwAPz/z/+5/7j/uf+8/8b/0f/a/+L/
6P/t//D/8v/2//j/+f/5//v/+f/5//n/+f/4//f/9v/5//n/+P/4//n/+f/5//n/9//4
//n/+f/7//z//P/7//v/+//7//z//f/9//3//f/8//z//P/9//3//v/+////AQAAAAAA
AQD///////8AAAEAAgADAAQAAgACAAMAAwAEAAQABAAEAAQABAAFAAUABAAEAAQABAAH
AAcABwAIAAcABwAIAAkACwALAAsADAANAA0ADQAPAA8ADwAPAA8AEAASABQAFQAWABUA
FAATABUAFgAWABYAFwAXABcAFwAVABUAFQAVABYAFgAWABUAEwASABIAEQASABEAEQAQ
AA8ADwAOAA0ADQANAAwACwALAAsACwAKAAgABwAHAAcACAAIAAgABgAFAAUABQAFAAIA
AQABAAAAAQACAAMAAwACAAEA///+//7//v/9//3////+//7//v/8//z//P/8//7//f/9
//3/+//7//v/+//9//3//f/9//3//v/+//7//P/8//z//P/+//7//v////3//f/9//7/
/v/+//7//v8AAAAAAAABAP//////////AQABAAIAAgAAAAAAAAABAAEAAQABAAEAAwAD
AAMAAwACAAEAAAD//wAAAAABAAIAAAAAAAAAAAACAAIAAgABAP//////////////////
/v8AAAAAAAAAAP7//v/+//3//f/9//3//f////////////3//f/8//z//v/+//7//v/8
//3//v/+//z//P/8//z//P/9//7///////7//f/8//z//f/+/////f/9//3//f/7//v/
/f/9//7//P/8//z//P/8//z//P/8//7///////3//P/9//z/+//+//////8BAAEAAgAD
AAMAAgACAAMAAwAFAAUABQADAAUABQAFAAYABgAHAAkACgAMAAoACgAKAAkACgAKAAoA
DAAMAAoACQAHAAcABwAFAAYABQADAAIAAQAAAAAA/f/7//r/+v/5//v/+f/5//r/+f/4
//f/9v/4//j/+P/4//b/9v/2//b/9f/1//b/9v/3//f/9//3//n/9v/z//H/7//v//X/
AAANABoAKwBFAGYAiwCsAMQAzwDcAOQA3wDDAJgAbwBCABAA4//H/77/w//C/8T/zf/Y
/+L/6v/x//b/+P/6//z/+//5//n/9//3//f/+v/6//r/+v/7//v/+v/6//n/+f/5//n/
+f/6//v/+//5//r/+v/5//r/+//8//7//v/9//z/+//8//z//P/9//3//v/+///////+
//7///8BAAEAAQACAAAAAAAAAAAAAgACAAMAAwACAAIAAgACAAIAAgADAAMABgAGAAYA
BgAFAAUABQAGAAcABwAIAAkACwALAAsADAALAAsACwANAA8ADwAPAA8ADQAOAA8ADwAT
ABMAEwATABMAFAAUABQAEwATABMAEwAVABUAFQAVABIAEgASABEAEwASABIAEQAQAA8A
DwAOAAsACwAKAAkACgALAAsACwAKAAkACAAGAAgABwAHAAcABgAGAAYABAADAAMAAwAD
AAQAAwADAAIAAAAAAAAA/////////v/+/wAAAAD//////f/8//z//P/8//z//P/8//z/
+//7//v/+//7//v/+//7//v/+//7//n/+v/6//r/+//8//3//v/9//z/+//7//3//f/9
//7//v/+//7//v/8//z//P/9/////////////f/9//7//v/+//7//v//////////////
//////////////////////3//P/8//z//v/+//7//v/+//7//v/9//3//f/9//3//f/9
//3//P/6//r/+v/6//z//P/8//v/+//7//v/+//7//v/+//7//3//f/8//z/+v/6//r/
+v/6//v//P/8//z//P/8//z/+f/5//n/+f/8//z//P/8//n/+f/5//n/+f/7//3//f/8
//r/+v/6//r/+P/4//j/+P/6//v/+//5//f/+f/5//n//P/9//3////9//7///////7/
/v//////AQABAAEA//////////8AAAIAAwAFAAYABgAEAAQABAAEAAYABwAIAAoACgAI
AAcABgAFAAQAAQACAAEA///+//3//P/8//n/9f/0//T/8//1//P/8//0//L/8v/y//L/
8v/y//L/8v/y//L/8v/y//H/8f/y//L/8//z//P/8//x//D/7f/r/+v/7//3/wQADwAe
ADcAVwB8AJ8AuADIANUA4ADeAMcAnwB2AEkAGgDs/8f/t/+2/7f/uv/C/83/1v/e/+b/
6//u//L/8v/w//H/8//z//H/8f/x//L/8v/y//L/8f/x//D/8P/z//P/8//z//H/8v/z
//P/9f/2//b/9f/1//X/9f/2//X/9f/1//X/9v/2//b/9//1//b/9v/3//f/9v/2//f/
+f/5//n/+v/4//j/+P/4//r/+v/7//v/+v/6//r/+v/4//j/+f/5//v//P/9//7//f/9
//3//v//////AAABAAEAAQABAAIAAwADAAMABQAFAAUABQAFAAcACAAJAAkACwALAAsA
CwALAAwADAAMAA0ADQANAA0ADQANAA0ADQAKAAoACgAJAAsACgAKAAkABgAFAAUABAAD
AAMAAgABAAMAAwACAAEAAAD///7//P/9//3//v////z//P/8//r/+//7//v/+//6//n/
+f/4//b/9v/2//X/9//3//b/9v/0//T/8//z//X/9P/0//T/8v/y//L/8v/y//H/8f/x
//P/8//z//P/8f/x//H/8f/x//L/8v/y//L/8v/y//L/8v/y//L/8//z//P/8//0//T/
9P/0//T/9P/0//T/9f/3//f/9//3//f/9//4//j/+P/4//j/+f/3//f/9//3//f/9//3
//f/9//3//f/9//1//T/9P/0//X/9v/3//j/9v/2//b/9f/1//X/9f/1//f/9//3//b/
9P/0//T/9P/2//b/9v/1//P/8//z//P/8//z//P/8//1//X/9P/0//L/8v/y//L/8v/z
//T/9P/y//L/8v/y//H/8f/y//T/9P/0//T/8v/y//L/8v/0//X/9f/z//P/9f/1//X/
9P/1//X/9//4//r//P/9//r/+v/7//v//////////f/9//3//f/+//7///8BAAIABAAC
AAIAAgAAAAIAAwAEAAQABAACAAEAAwADAAMAAQD///3/+v/4//n/+P/4//X/8f/w//D/
7//x/+//7//w//D/8P/w//D/8P/w//D/8P/y//L/8v/y/+//7//w//D/8f/x//H/8f/v
/+7/6//p/+f/6f/z/wAADwAiAD0AYQCGAKkAwgDQAN0A5gDkAM8ApwB+AFEAIADs/8P/
s/+y/7X/uP/C/83/1P/c/+D/5//q/+7/8v/0//P/8//z//H/8f/x//L/8v/y//L/8//z
//L/8v/x//H/8f/x//P/9P/1//X/8//0//T/8//1//X/9f/2//f/9//3//f/9v/2//b/
9//3//j/+P/5//n/+P/4//n/+f/5//n/+v/8//z//P/8//r/+v/7//v//v/+//7//v/8
//z//f/9/wAAAAAAAAAAAQABAAEAAgADAAMABAAFAAcABwAHAAgABwAHAAcACQAJAAkA
CQAJAAoADAAOAA8ADwAPAA8ADwARABIAEgASABEAEQARABEAEQARABEAEQAQABAAEAAP
ABEAEAAQAA8AEAAPAA8ADgAMAAsACQAHAAkACQAIAAcABwAHAAcABgAEAAMAAwADAAQA
BAAEAAIA///////////+//3//f/8//z//P/8//v/+f/5//j/+P/5//r/+v/7//r/+P/3
//b/+P/4//j/+P/4//f/9//3//f/9//3//f/+P/5//r/+//6//r/+f/4//r/+v/6//r/
+v/6//r/+//5//n/+f/6//z//P/8//z/+v/6//r/+//9//3//f/9//3//f/+//7//P/8
//z//f////////////////////////////////////7//v/+//z//P/8//z//v/+//7/
/f/7//v/+//7//v/+//7//r/+v/6//r/+v/6//r/+v/5//v/+//7//v/+f/5//n/+f/7
//v/+v/6//r/+v/6//r/+P/5//r/+v/8//z//P/8//n/+f/5//n/+v/6//r/+v/5//n/
+//6//j/+P/4//j/+v/6//r/+v/4//n/+f/3//n/+//7//v//P/9//3//////wAAAQAB
AAIAAgADAAMABAADAAIA//8CAAMABAAGAAQABQAHAAgABgAEAAQABAAFAAgACgAMAAsA
CgAHAAUABwAHAAcABQAEAAMAAQAAAP3//P/8//n/+P/4//n/+f/3//X/9f/2//b/9v/2
//b/9v/2//b/9v/2//b/9v/2//f/9//4//j/9f/1//X/9f/1//T/8//x//H/9f/9/wYA
EQAiAD0AXQCCAKUAwADQANsA5ADgAMsApQB8AFEAIgDy/83/u/++/8H/wP/K/9f/4v/q
//D/8//2//b/+P/4//n/+//9//v/+//7//r/+v/6//r/+//7//r/+v/7//v/+//7//n/
+v/7//v//f/+//7//f/7//v/+//8/////////////v/+//7////9//7//v///wEAAAAA
AAEAAQABAAEAAgACAAIAAgACAAIAAgADAAMABAAEAAQABAAGAAYABwAHAAYABgAGAAYA
CQAJAAkACgAJAAkACgALAAsACwALAAwADwAPAA8AEQARABEAEQARABEAEgATABMAFQAV
ABUAFQAVABYAFgAWABkAGQAZABkAFwAXABcAFwAYABgAGAAXABUAFAAUABMAEgARABEA
EAAQABEAEQARABAADwANAAsADQANAA0ADAAOAA0ADQANAAoACgAKAAgACQAJAAkACQAG
AAUABQAEAAYABgAGAAUABQAFAAQABAACAAIAAQABAAIAAgADAAQAAgACAAIAAgAEAAMA
AwADAAMAAwADAAMAAQABAAEAAQADAAQABAAEAAIAAgACAAIABAAEAAQABQAFAAUABQAG
AAQABAAEAAQABgAGAAYABwAFAAUABQAFAAcABwAIAAgACAAIAAgACQAHAAcABwAHAAkA
CQAJAAkABwAHAAcABwAHAAYABgAGAAgACAAIAAgABgAGAAYABQAHAAcABwAHAAUABQAF
AAQABAAEAAQABAAEAAQABAADAAMAAwADAAMABQAFAAUABQADAAMAAgACAAQABAAEAAQA
BgAFAA==
         </WaveFormData>
      </LeadData>
      <LeadData>
         <LeadByteCountTotal>10000</LeadByteCountTotal>
         <LeadTimeOffset>0</LeadTimeOffset>
         <LeadSampleCountTotal>5000</LeadSampleCountTotal>
         <LeadAmplitudeUnitsPerBit>4.88</LeadAmplitudeUnitsPerBit>
         <LeadAmplitudeUnits>��V</LeadAmplitudeUnits>
         <LeadHighLimit>2147483647</LeadHighLimit>
         <LeadLowLimit>268435456</LeadLowLimit>
         <LeadID>V6</LeadID>
         <LeadOffsetFirstSample>0</LeadOffsetFirstSample>
         <FirstSampleBaseline>0</FirstSampleBaseline>
         <LeadSampleSize>2</LeadSampleSize>
         <LeadOff>FALSE</LeadOff>
         <BaselineSway>FALSE</BaselineSway>
         <ExcessiveACNoise>FALSE</ExcessiveACNoise>
         <MuscleNoise>FALSE</MuscleNoise>
         <LeadDataCRC32>2675462805</LeadDataCRC32>
         <WaveFormData>
5P/k/+T/5P/m/+b/5v/m/+b/5v/m/+b/5v/m/+b/5v/o/+j/6P/o/+f/5v/l/+T/5//o
/+n/6v/o/+j/6P/o/+j/6P/o/+j/6f/q/+v/7P/r/+r/6f/o/+n/6v/r/+z/6v/q/+r/
6v/s/+z/7P/s/+3/7v/v//D/7v/u/+7/7v/x//L/8//0//L/8v/y//L/9P/0//T/9P/2
//b/9v/2//j/+P/4//j/+f/6//v//P/+//7//v/+/wAAAAAAAAAAAQACAAMABAAEAAQA
BAAEAAYABgAGAAYABAAEAAQABAACAAIAAgACAAIAAgACAAIAAQAAAP///v/8//z//P/8
//v/+v/5//j/9v/2//b/9v/0//T/9P/0//P/8v/x//D/8v/y//L/8v/x//D/7//u/+7/
7v/u/+7/7v/u/+7/7v/t/+z/6//q/+z/7P/s/+z/7P/s/+z/7P/s/+z/7P/s/+7/7v/u
/+7/7P/s/+z/7P/u/+7/7v/u/+7/7v/u/+7/8P/w//D/8P/y//L/8v/y//D/8P/w//D/
8v/y//L/8v/y//L/8v/y//L/8v/y//L/9P/0//T/9P/y//L/8v/y//P/9P/1//b/9f/0
//P/8v/y//L/8v/y//T/9P/0//T/8v/y//L/8v/y//L/8v/y//L/8v/y//L/8v/y//L/
8v/0//T/9P/0//L/8v/y//L/9P/0//T/9P/y//L/8v/y//L/8v/y//L/9P/0//T/9P/y
//L/8v/y//T/9P/0//T/8v/y//L/8v/y//L/8v/y//P/9P/1//b/9P/0//T/9P/0//T/
9P/0//X/9f/3//f/+P/4//n/+f/5//r/+v/6//j/+v/6//r//P/8//z//f/7//v//f/+
/wAAAAD/////AAAAAAEAAwADAAMAAwABAAMAAwADAAMAAQD///z//P/9//v/+v/4//n/
9//3//b/8//z//P/8//1//X/9f/1//P/8//z//P/8//z//P/8//0//T/9P/1//P/8v/y
//L/9P/0//T/9P/w/+7/7//z//v/AwANAB8ANQBQAG0AiACXAKAAqwC2ALUApgCRAHUA
TwAkAP3/5v/f/93/2f/Z/+L/6v/v//L/9f/3//j/+P/6//v/+//5//j/+P/4//b/9v/1
//X/9v/4//n/+f/3//f/+P/5//n/+f/5//n/+//7//v/+//5//n/+v/7//3//f/9//3/
+//7//v//P/8//3//f/9//7//v/+//7//f/9//3//v8AAAAAAAAAAP7//v/+////AgAD
AAMAAgADAAMAAwAEAAQABAAEAAMABAAFAAYABwAFAAYABwAIAAkACQAJAAkACQAJAAoA
DAAOAA4ADgAOAA8AEAARABIAEgASABMAFAAVABUAFQAVABcAFwAYABgAFgAWABcAFwAY
ABgAGAAYABYAFwAXABcAGQAYABYAFQAWABUAFQAUABMAEwASABAAEQAQABAADgAMAAwA
DAAMAA4ADgANAAsACgAJAAkACgAJAAgABgAEAAQABQAFAAUABAAFAAQAAwAEAAMAAwAD
AAUABQAEAAQABAAEAAMAAgADAAQABAAEAAIAAgADAAMABQAFAAUABQAFAAUABAAEAAMA
BAAFAAUABgAFAAUABQAFAAUABQAGAAcABwAGAAUABwAIAAgACAAGAAYABwAHAAkACQAJ
AAkABwAHAAgACAAKAAoACgAKAAoACgAKAAoACAAIAAgACAAJAAkACgALAAkACQAJAAkA
CQAJAAkACAAIAAgACAAIAAgACAAIAAYABgAHAAcABwAFAAUABQAFAAUABAAEAAQABgAG
AAYABgAGAAYABgAGAAYABgAGAAYABgAGAAYABgAGAAYABgAGAAUABQAGAAYABgAGAAYA
BgAHAAcABwAHAAUABQAFAAUABQAFAAUABQAHAAgABwAGAAUABAAGAAYABgAGAAYABgAG
AAYABAAEAAQABQAHAAkACQAKAAgACQAJAAkADAAMAAwADAAOAA4ADgAOAA4ADgAPAA8A
DwARABIAEgASABEAEQASABIAEwAVABUAFQAVABMAEwARABEAEQARABEADgAOAA0ACwAK
AAgABwAFAAUABAADAAMAAwADAAMAAwADAAMAAwAFAAUABQAFAAMAAwADAAIAAgACAAMA
AwAEAAQABAAEAAIAAAAAAP7//v8BAAcADQATAB0AKwA/AFwAewCUAKMArAC1ALoAtwCk
AIsAbQBLACQAAQDy/+//6//n/+f/8P/2//3/AgAFAAUABgAGAAYABQAFAAUABAAEAAQA
BAAEAAMAAwADAAQABAADAAUABQAGAAcABgAFAAQAAwAFAAUABQAFAAUABQAGAAcABQAF
AAUABQAHAAcABwAIAAYABwAHAAcABgAGAAYABgAHAAcABwAIAAYABgAGAAYABwAIAAkA
CwALAAsACgAIAAkACQAJAAoACwAMAA0ADQALAAsACwALAA0ADgAPABAADwAPAA8ADwAP
AA8AEAASABQAFAAUABQAFAAUABQAFAAYABgAGQAaABkAGQAZABkAGQAZABoAGgAaABoA
GwAbABgAGAAYABgAGAAZABkAGQAZABgAFgAVABYAFQAVABQAEwATABIAEAARABAAEAAO
AA4ADgAOAA4ADQAMAAoABwAIAAcABwAIAAYABgAFAAQAAwADAAIAAQABAAMAAwADAAEA
///+//3///////7//v///wAAAAAAAAAAAAD///7//v/+///////9//3//f/9//3//f/8
//z//f/+///////+//3//f/9/////////wAAAAD///3/+//9//7//v/+//7//v//////
////////////////AAAAAP7//v/+//7/AAAAAAAAAAAAAAAAAAAAAP7//f/9//3/////
///////+//3//P/6//z//P/8//z//P/8//z/+v/6//v/+//7//v/+//7//v/+//6//r/
+v/6//r/+v/6//r/+v/6//r/+P/4//j/+P/6//r/+v/6//j/+P/4//j/9//3//j/+P/6
//r/+v/6//f/9//3//f/9//5//n/+f/4//b/9v/2//b/+P/4//j/+P/2//b/9v/2//b/
9v/2//f/9//5//n/+v/4//n/+f/5//z//P/8//z//P/8//z//P/+//7/////////AQAC
AAIAAAD/////AAACAAMABQAFAAUABQADAAMAAwADAAMAAwABAP7//v/9//r/+P/1//P/
8v/z//P/8//x//H/8f/x//D/7//u/+3/7//v/+//7//t/+3/7f/s/+3/7v/w//H/7v/u
/+7/7v/q/+r/6v/o/+b/5//t//P/+/8HABcALwBMAGsAggCTAJwApwCuAKkAmACBAGUA
QQAaAPX/3P/V/9H/zf/P/9b/3P/h/+b/6//t/+7/8P/u/+3/7f/t/+z/7P/s/+z/7P/r
/+v/6//s/+z/6//t/+3/7v/v/+3/7f/t/+3/7f/t/+3/7f/r/+v/7P/t/+3/7f/t/+3/
7//v/+//8P/v/+//7v/t/+3/7v/v//D/8f/x//H/8v/w//D/8P/w//D/8P/w//H/8P/x
//H/8P/x//H/8f/y//L/8v/y//H/8//z//P/8//z//T/9f/2//b/9f/0//P/9P/1//f/
+v/7//r/+f/4//n/+v/7//z//v/+////AAAAAP///v/9//7///8BAAIAAAAAAAEAAQAA
AAAAAAAAAAAAAQABAAEA/v/8//n/9//5//n/+v/6//n/+f/4//b/8//y//L/8P/y//L/
8v/y/+//7v/s/+n/6v/p/+n/6v/o/+j/5//m/+X/5f/k/+P/4//l/+X/5f/j/+H/4P/f
/+D/4f/h/+L/4v/i/+H/4P/i/+L/4f/g/+D/4P/h/+H/3//f/9//3//h/+H/4P/g/9//
4P/h/+H/4P/f/9//3//h/+H/4f/i/+L/4f/f/93/3v/g/+H/4v/g/+D/4f/h/9//3//f
/9//4f/h/+L/4v/g/+D/4P/g/+L/4v/i/+L/4P/g/+D/4P/g/9//3//f/+H/4f/h/+H/
4P/f/97/3P/e/97/3v/e/97/3v/e/9z/3P/d/93/3f/d/93/3f/d/93/3P/c/9z/3P/c
/9z/3P/c/9z/3P/c/9z/3P/c/9z/3v/e/97/3v/c/9z/3P/c/93/3f/e/97/3P/c/9z/
3P/d/93/2//b/9z/3v/e/97/3v/c/9z/3P/c/9z/3P/c/9z/3P/c/9z/3f/f/+H/4f/i
/+L/4//j/+P/4v/i/+L/4v/m/+b/5v/m/+T/5P/l/+X/5//p/+r/6v/q/+n/6f/q/+r/
6//t/+3/7//v/+3/7f/r/+v/6//r/+v/6P/o/+f/5f/k/+L/4f/e/93/2//Z/9r/2//c
/93/2//b/9v/2//b/9v/2//b/9v/2//b/9r/2v/a/9v/2//b/9z/3f/e/97/2v/W/9T/
0v/X/93/5//z////DQAjAEIAYQB4AIUAkACbAKIAnQCMAHMAUwAtAAQA3//M/8f/w//B
/8P/yP/O/9P/2P/d/+H/4v/i/+T/4//h/+H/4P/g/+D/4f/i/+L/4//h/+L/4v/h/+P/
4//k/+X/5f/l/+X/5f/j/+P/4//j/+T/5f/n/+n/5//n/+f/5//n/+f/5//o/+j/6f/p
/+n/6P/o/+j/6P/r/+v/6//s/+r/6v/q/+r/7P/s/+z/7f/u/+//7//u/+v/6//r/+z/
7//w//H/8f/x//H/8f/x/+//8P/x//L/9P/1//b/9//1//X/9v/4//z//P/8//z//v/+
//7//v8AAAAAAQACAAMAAwADAAMAAQABAAIAAgADAAQABgAHAAYABgAGAAYABAAFAAUA
BQAFAAQAAgABAAAA//////7//v///////v/9//z//P/6//r/+v/6//r/+v/6//n/9//0
//P/8//0//b/9v/1//T/8//z//L/8f/x//P/8//z//X/8//y//H/7//v/+7/7v/v//D/
8P/w//D/8P/v/+7/7v/u/+//7//x//H/8f/x/+//7//u/+7/8f/y//P/8//y//H/8f/x
//H/8f/x//L/8//z//L/8f/x//L/8v/y//T/9P/1//X/9f/1//X/9f/3//f/+P/4//r/
+v/6//r/+P/4//j/+P/6//r/+v/6//j/9//3//f/+f/5//n/+f/5//n/+f/4//b/9v/2
//b/9//4//n/+P/2//f/9//3//n/+f/5//n/+f/4//j/+P/2//b/9v/2//j/+P/4//j/
+P/4//j/+P/4//j/+P/4//j/+P/4//j/9//3//j/+P/6//r/+v/6//f/9//3//f/+f/5
//n/+f/7//v/+v/4//j/+P/4//r/+v/6//r/+v/6//r/+v/6//r/+v/7//3//////wAA
/v////////8AAAAAAAAAAAQABAAEAAQAAgACAAMAAwAFAAcACAAIAAYABQAFAAYACAAJ
AAsACwALAAsACQAJAAkACQAJAAkACQAGAAYABQABAAAA/v/9//3//f/8//v/+f/5//n/
+f/5//n/+f/5//v/+//7//v/+f/5//n/+P/6//r/+//7//r/+v/6//r/+P/4//j/9v/2
//X/9////wcADwAbAC0ARgBlAIIAlwCgAKsAtAC3AKwAlwB9AFsANAANAPT/6f/l/+H/
3//k/+z/8//4//v//f/+//7//v/9//3////+//7//v/+//7//f/9//3//v/+//3//f/9
//7//////////////////////////////wAAAQABAAEAAQABAAMAAwADAAQAAwADAAIA
AQACAAIAAgACAAMAAwADAAQAAgACAAIAAgADAAQABQAHAAcABwAGAAQABAAFAAYACAAH
AAgACQAJAAkACQAJAAkACwAMAA0ADgANAA0ADQANAA8ADwAQABIAEgASABIAEgAUABQA
FAAUABgAGAAZABoAGgAZABgAFwAYABkAGwAcABwAHAAdAB0AHAAcABwAHAAcAB0AHQAd
ABsAGgAYABcAFwAXABgAGAAWABcAFwAWABUAFAAUABIAFAAUABQAFAASABIAEQAPAA8A
DwAQABIAEQAQAA4ADAANAA0ADAALAAsADQANAA0ACwAJAAgABwAJAAkACAAIAAkACgAK
AAoACAAIAAcABgAIAAgACQAJAAcABwAHAAcACQAJAAgACAAJAAoACwALAAoACQAJAAkA
CwALAAsADAALAAsACgAJAAsADAAMAAwACgAKAAsACwAJAAkACQAJAAoACwANAA4ADQAM
AAsACgAMAAwADAAMAAwADAAMAAwADAALAAsACwANAA0ADQANAAwACwAKAAgACQAKAAsA
DAAKAAoACgAIAAgACQAJAAkACQAJAAkACQAHAAYABgAGAAgACAAIAAgACAAIAAgACAAG
AAYABgAGAAgACAAIAAgACAAIAAgACAAHAAcACAAIAAYABgAGAAYABwAHAAcABwAHAAcA
BwAHAAUABQAFAAUABwAIAAgACAAIAAgABgAGAAYABgAEAAQABAAEAAYABgAGAAcABQAH
AAcACAAKAAsACwALAAoACgAKAAoADgAOAA4ADgAMAAwADQANAA0ADwAQABAAEgARABEA
EgAQABEAEwATABMAEwARABEAEQARABEAEQANAAoACgAJAAkACAAGAAUAAgABAP///f/9
//3//f/9/////////////f/9//3//f/////////+//z//P/9//3//v/+//7//v/+//z/
+v/2//T/+f8BAAsAFQAhADMATQBqAIUAlgCjAKwAtwC4AKsAlgB7AFkAMQAMAPH/5v/l
/+P/4//p//D/9P/1//j/+////wAAAAACAAMAAQAAAP7//f/8//7//v/9//3//f/+//7/
/f/7//v//P/9/////////////f/9//3//f//////AAABAAEAAQABAAEA////////AAAA
AAEAAQABAAAAAAAAAAAAAQABAAEAAgAEAAQABAAEAAIAAgACAAMABAAFAAUABAADAAMA
AwAEAAUABgAHAAcABQAFAAUABQADAAQABQAGAAkACQAJAAkACQAJAAoADAAOAA4ADgAO
ABAAEAAQABAAEAAQABEAEgAVABUAFQAVABUAFQAWABYAFAAUABUAFQAUABQAFAAUABMA
EwASABEAEgASABEAEQAOAA0ADQAMAAwADQANAAwACwAKAAoACAAGAAYABgAGAAgACAAH
AAUAAgABAAEAAgACAAIAAQAAAP/////+//3/+//9//3//f/+//3//f/9//z/+//5//j/
+//8//z//P/8//z/+//6//j/+P/5//n/+//7//v/+//7//v/+v/6//n/+v/7//v/+v/5
//n/+f/5//n/+f/6//v/+//6//n/+f/6//r/+v/8//z//f/9//v/+//7//v/+//7//z/
/P/8//z//P/8//r/+v/6//r//P/8//z//P/6//n/+f/5//n/+f/5//n/+//7//v/+v/4
//j/+P/4//r/+v/6//j/+P/5//n/+f/4//f/9v/1//b/9v/3//j/9v/2//b/9v/2//b/
9v/2//b/9v/2//b/9P/0//T/9P/2//b/9v/2//P/8//0//T/9P/0//T/9P/1//P/8//x
//D/8v/y//L/8v/0//T/9P/0//P/8v/x//D/8v/y//L/8//z//X/9f/2//T/9f/1//X/
+P/4//j/+P/5//j/9//2//f/+P/6//v/+f/7//z//P/8//v/+//8//7///8BAAEA////
//3//f/9//3//f/9//v/+P/4//f/9f/0//L/8f/x//H/8P/v/+7/7f/s/+v/7f/t/+3/
7f/t/+3/7f/t/+3/7f/t/+z/7v/u/+//7//t/+z/6//q/+z/7v/s/+j/5v/n/+3/9/8B
AA0AIQA7AFoAdQCKAJcAoACrAK4ApwCWAH8AXwA5AA4A6f/W/9P/0f/P/9X/3P/g/+X/
6v/t/+//8P/w//D/8f/x//P/8v/y//L/8f/w/+7/7f/u//D/8f/x//H/8f/y//P/8f/x
//H/8f/y//P/9P/1//T/8//z//P/9f/1//X/9f/z//P/8//0//b/9//3//f/+P/4//j/
+P/4//f/9v/2//f/+P/5//r/+v/6//r/+//6//v/+//6//v/+//7//z/+//8//3//f//
//////////3//v///wAAAQABAAEAAQADAAMABAAGAAcABgAFAAQABwAIAAkACgALAAoA
CgAKAA0ADQANAA0ADwAPABAAEAAPAA4ADgANAA0ADgAPABAADwAPAA4ADQAPAA4ADAAL
AAwACwALAAoACAAJAAkACAAJAAgACAAGAAQABAAEAAQABAAEAAMAAQACAAEAAQACAAEA
AAD+//z//P/9//3//f/8//3//P/7//3/+//6//n/+v/7//v//P/8//z/+//6//z//P/7
//r/+v/6//v/+//7//v/+//7//3//f/8//z//P/8//z/+//7//v//P/9//3//f/9//7/
//////7//f///wAAAAAAAP7//v//////AQABAAEAAQD/////AAAAAAIAAgACAAIABAAE
AAQABAADAAIAAQAAAAEAAQACAAMAAQABAAEAAQABAAEAAQAAAAAAAAAAAAAAAAAAAAAA
/v8AAAEAAQABAP//////////AQAAAAAAAAAAAAAAAAAAAP7//v/+//7/AAAAAAAAAAAA
AAAAAAAAAAAAAAAAAAAAAQABAAIAAgAAAAAAAAAAAAAAAQACAAMAAQABAAEAAQD/////
AQADAAIAAgACAAIAAgACAAIAAgACAAQABAAEAAQAAgACAAIAAwADAAUABQAGAAgACQAJ
AAkACAAIAAgACAAMAAwADAAMAAwADAANAA0ADQAPABAAEAAQAA8ADwAQAA4ADwARABEA
EwATABEAEQAPAA8ADwAPAA8ADAAMAAsACQAIAAYABQADAAMAAgABAAEAAQABAAEA////
/////////////////wEAAQABAAAA/v/+//////8AAAAAAAAAAAIAAgD+//z/+v/5////
BwARABkAIwA1AE4AawCGAJsApACtALgAuQCsAJcAewBZADAACwD0/+//7f/p/+f/7P/0
//v//v8DAAcACAAIAAoABwAFAAUABAAEAAQABgAGAAUABQAFAAYABgAFAAMAAwAEAAUA
BQAFAAUABQAFAAUABQAFAAcABwAIAAkACAAHAAYABQAHAAcABwAIAAgACQAJAAkACAAI
AAgACAALAAsACwAMAAoACgAKAAoADAAMAAwADQAMAA0ADQAMAAsACwALAAwADQAOAA8A
DwAPAA8ADwAPAA8AEAARABIAEwATABMAEwATABMAFAAWABgAGAAYABgAGAAYABgAGAAa
ABoAGwAcAB0AHQAdAB0AHQAdAB4AHgAeAB4AHwAfAB4AHgAeAB4AHgAfAB8AHwAfAB4A
HAAbABoAGQAZABgAGAAZABkAGAAVABQAFAASABQAFAAUABQAFAAUABMAEQAQAA8ADwAQ
ABAAEAAPAA4ADQANAAwACwALAA0ADQANAA0ACwAKAAkACQAJAAgACAAJAAoACgAKAAgA
CAAHAAYACAAIAAkACQAJAAkACQAJAAkACQAIAAgACQAKAAsACwAIAAcABwAHAAkACQAJ
AAoACwALAAoACQAHAAgACAAIAAgACAAJAAkABwAHAAcABwAJAAkACgAKAAgACAAIAAgA
CAAIAAgACAAKAAoACgAKAAgABwAHAAcABwAHAAcABwAHAAcABwAGAAYABgAGAAYABgAG
AAYABAAEAAUABQAFAAUABQAFAAUAAwACAAIAAgAEAAQABAAEAAQABAAEAAQAAgACAAIA
AgAEAAQABAAEAAQABAAEAAQAAQABAAIAAgACAAIAAgACAAEAAQABAAEAAQADAAMAAwAC
AAAAAAAAAAAA/v/+//7//v8AAAAAAAAAAAAAAAAAAAEAAwAFAAUABgAEAAUABQAFAAQA
BAAEAAQABgAGAAYABgAEAAQABQAFAAcACQAKAAoACgAJAAkACgAIAAkACwALAAwADQAM
AA0ACgAJAAgABwAHAAQABAADAAEAAAD+//3/+f/5//j/9//5//n/+f/5//f/9//3//f/
9//3//f/9//3//f/9//2//b/9v/3//f/+P/4//j/+P/0//L/8P/u/+7/8//5/wEACQAT
ACMAOwBYAHMAiACXAKAAqwCwAKUAkgB3AFcAMQAMAO3/3v/d/9n/1//Z/+D/5v/t//L/
9f/3//j/9v/2//X/9f/1//T/9P/0//b/9v/1//X/8//0//T/8//0//X/9//5//j/9//2
//X/9//3//f/9//1//X/9v/3//X/9f/1//X/9v/3//j/+v/5//n/+P/3//j/+P/4//j/
+f/5//n/+v/4//j/+P/4//n/+v/7//3/+//7//r/+P/5//n/+f/6//3//v///////v/9
//z/+//9//7///8AAP///////////////wAAAgAEAAQABAAEAAQABAAEAAQACAAIAAkA
CgAJAAkACQAJAAsACwAMAAwACgAKAAsACwAIAAgACAAIAAgACQAJAAkACQAIAAYABQAG
AAUABQAEAAIAAwADAAIA///+//7//P/+//7//v/+//z//P/7//n/+P/3//f/+P/2//b/
9f/0//H/8f/w/+//8f/z//P/8//z//H/8P/v//H/8f/w//D/7//w//D/8P/u/+7/7f/s
/+3/7v/w//H/8P/v/+7/7f/t/+3/7P/s/+3/7v/v/+//7v/t/+3/7f/v/+//7//w/+//
7//u/+3/7//w//D/8P/w//D/8f/x/+//7//v/+//8f/x//L/8v/w//D/8P/w//D/8P/w
//D/8P/w//D/8P/u/+3/7f/t/+//7//v/+//7f/t/+3/7P/q/+r/6v/q/+z/7P/s/+r/
6P/p/+n/6f/r/+v/6//r/+n/6P/o/+j/6P/o/+j/6P/o/+j/6P/o/+b/5v/m/+b/6P/o
/+j/6P/o/+j/6P/o/+X/5//o/+j/6P/o/+j/5v/m/+b/5v/o/+j/6P/o/+j/6P/o/+n/
5//p/+n/6v/s/+3/7f/t/+z/7P/s/+z/7v/u/+7/7v/u/+7/7//v/+//8f/y//L/9P/z
//P/9P/y//P/9f/1//f/9//1//X/9f/1//X/9f/x/+7/7v/t/+3/7P/q/+n/5f/l/+T/
4//j/+P/4//j/+P/4//j/+P/4//j/+P/4//k/+X/5v/m/+X/5P/k/+P/5P/k/+T/5P/k
/+L/4P/c/9r/3f/l//H/+/8HABkAMwBSAG8AggCNAJYAoQCkAJsAiABvAE0AJQD8/9v/
zP/L/8f/x//N/9T/2P/b/97/4f/l/+b/6P/q/+n/5//n/+b/5v/m/+j/6P/n/+f/5//o
/+j/5//l/+X/5v/n/+n/6f/p/+n/5//n/+f/5//n/+f/6P/p/+v/6//r/+v/6f/p/+n/
6v/s/+3/7f/t/+r/6v/q/+r/7f/t/+3/7v/u/+7/7v/u/+z/7P/s/+3/8P/x//H/8P/x
//H/8f/y//P/9P/1//X/9f/1//X/9f/1//b/9//4//n/+f/5//n/9//3//j/+v/8//z/
/P/8//3//v///wAAAAAAAAEAAgAEAAUABgAHAAUABQAGAAYACAAIAAkACQAIAAgACAAI
AAcABwAGAAUABgAGAAUABQAEAAMAAwACAAAAAQABAAAAAQAAAAAA/v/8//z//P/8//z/
/P/7//n/+P/3//f/+P/4//j/9//2//f/9//2//X/9P/1//T/8//0//P/8//z//H/8f/w
//D/8f/y//L/8v/y//L/8f/w//L/8v/z//P/9f/1//X/9f/z//P/8v/y//T/9v/4//n/
+//7//z//f/9//3//f/+/wEAAQAAAP//AQACAAIAAgAEAAQABQAFAAcABwAHAAcABQAF
AAYABgAHAAgACQAKAAgACAAIAAgACAAIAAgACAAKAAkACQAJAAcABwAHAAcACQAJAAkA
CAAGAAYABgAGAAYABgAGAAQABgAHAAcABwAFAAUABQAFAAYABgAHAAgABgAGAAYABgAI
AAgACAAIAAgACAAIAAgABgAGAAYABgAIAAgACAAIAAUABQAGAAYACAAIAAgACAAHAAkA
BwAGAAYABgAGAAYACAAIAAgACAAGAAYABgAGAAgACAAIAAkACQALAAsADAAMAA0ADQAN
ABAAEAAQABAAEAAQABAAEAAQABAAEQARABMAFQAWABYAFQATABIAEgATABUAGAAZABgA
FwAUABMAFQAVABUAFQATABAAEAAPAAsACgAIAAcABgAHAAcABwAFAAUABQAFAAUABQAF
AAUABQAFAAUABQAFAAUABQAEAAYABgAHAAcABAAEAAQABAAEAAQABAACAAIAAwAJABEA
FwAhADUASwBoAIUAnACpALIAuwC+ALUAogCLAGsARQAeAP//8P/v/+3/6f/t//b//v8D
AAgACQAJAAgACgAIAAkACwALAAoACgAKAAgACAAHAAcABwAIAAgABwAJAAkACgALAAkA
CQAJAAkACgALAAwADQAMAAsACwALAA0ADQANAA0ADQANAA0ADgAMAA0ADQANAA4ADgAO
AA4ADQANAA0ADgAQABAAEAAQABAAEAAQABEAEAARABEAEAAQABEAEgAUABQAFAAUABMA
FAAVABYAFwAVABYAFwAYABkAGQAZABkAGwAbABwAHgAeAB4AHgAeACAAIAAgACAAIgAi
ACMAJAAjACMAIwAjACUAJQAmACYAJAAkACUAJQAlACYAJwAoACcAJwAmACUAJQAkACIA
IQAhACEAIgAiACEAIQAgAB4AHgAeAB8AHgAcABwAHAAcABwAHAAbABkAGQAZABoAHAAb
ABoAGAAWABcAFwAWABUAEwAVABUAFQAVABMAEgARABIAEwATABQAFAAUABMAEgATABQA
FAAUABQAFAAVABUAEwATABMAEwAUABUAFQAWABYAFgAWABUAFgAVABUAFQAXABcAFwAY
ABgAFwAVABMAFAAWABcAGAAWABYAFwAXABcAFwAXABcAFwAXABgAGAAWABYAFgAWABcA
GAAZABoAGQAYABcAFgAYABcAFwAXABcAFwAXABcAFwAXABcAFgAWABYAFgAWABQAFAAU
ABIAFAAVABUAFQAVABUAFQAVABMAEgASABIAEwAUABUAFgAVABQAEwASABQAFAAUABQA
FgAWAA==
         </WaveFormData>
      </LeadData>
   </Waveform>
</RestingECG>
