# Supplementary material for: Detection of Left Atrial Enlargement Using a Convolutional Neural Network-Enabled Electrocardiogram
Source: Front Cardiovasc Med. 2020 Dec 17;7:609976. doi: 10.3389/fcvm.2020.609976 (PMC7773668; doi:10.3389/fcvm.2020.609976)
Supplement: Supplementary file 4 [file Data_Sheet_4.ZIP › normal3/1802032194_1748_0000000S.XML]

<?xml version="1.0" encoding="Windows-1252"?>
<!DOCTYPE RestingECG SYSTEM "restecg.dtd">
<RestingECG>
   <PatientDemographics>
      <PatientID>1802032194</PatientID>
      <PatientAge>75</PatientAge>
      <AgeUnits>Years</AgeUnits>
      <Gender>Female</Gender>
      <PatientLastName>huanggezhen</PatientLastName>
   </PatientDemographics>
   <TestDemographics>
      <DataType>Resting</DataType>
      <Site>1</Site>
      <AcquisitionDevice>MAC55</AcquisitionDevice>
      <Status>Unconfirmed</Status>
      <Priority>Normal</Priority>
      <AcquisitionTime>08:58:11</AcquisitionTime>
      <AcquisitionDate>08-14-2016</AcquisitionDate>
      <CartNumber>1</CartNumber>
      <AcquisitionSoftwareVersion>009C</AcquisitionSoftwareVersion>
      <XMLSourceVersion>MAC5000 v1.0</XMLSourceVersion>
   </TestDemographics>
   <RestingECGMeasurements>
      <VentricularRate>77</VentricularRate>
      <AtrialRate>77</AtrialRate>
      <PRInterval>174</PRInterval>
      <QRSDuration>118</QRSDuration>
      <QTInterval>402</QTInterval>
      <QTCorrected>454</QTCorrected>
      <PAxis>62</PAxis>
      <RAxis>61</RAxis>
      <TAxis>30</TAxis>
      <QRSCount>13</QRSCount>
      <QOnset>222</QOnset>
      <QOffset>281</QOffset>
      <POnset>135</POnset>
      <POffset>191</POffset>
      <TOffset>423</TOffset>
      <ECGSampleBase>500</ECGSampleBase>
      <ECGSampleExponent>0</ECGSampleExponent>
   </RestingECGMeasurements>
   <Diagnosis>
      <Modality>Resting</Modality>
         <StatementCount>3</StatementCount>
         <LabelText>12SL ��ϳ���</LabelText>
      <DiagnosisStatement>
         <StmtFlag>ENDSLINE</StmtFlag>
         <StmtText>�������</StmtText>
      </DiagnosisStatement>
      <DiagnosisStatement>
         <StmtFlag>ENDSLINE</StmtFlag>
         <StmtText>����֧��������</StmtText>
      </DiagnosisStatement>
      <DiagnosisStatement>
         <StmtFlag>ENDSLINE</StmtFlag>
         <StmtText>�쳣 ECG</StmtText>
      </DiagnosisStatement>
   </Diagnosis>
   <Waveform>
      <WaveformType>Rhythm</WaveformType>
      <WaveformStartTime>0</WaveformStartTime>
      <NumberofLeads>8</NumberofLeads>
      <SampleType>CONTINUOUS_SAMPLES</SampleType>
      <SampleBase>500</SampleBase>
      <SampleExponent>0</SampleExponent>
      <HighPassFilter>16</HighPassFilter>
      <LowPassFilter>150</LowPassFilter>
      <ACFilter>NONE</ACFilter>
      <LeadData>
         <LeadByteCountTotal>10000</LeadByteCountTotal>
         <LeadTimeOffset>0</LeadTimeOffset>
         <LeadSampleCountTotal>5000</LeadSampleCountTotal>
         <LeadAmplitudeUnitsPerBit>4.88</LeadAmplitudeUnitsPerBit>
         <LeadAmplitudeUnits>��V</LeadAmplitudeUnits>
         <LeadHighLimit>2147483647</LeadHighLimit>
         <LeadLowLimit>268435456</LeadLowLimit>
         <LeadID>I</LeadID>
         <LeadOffsetFirstSample>0</LeadOffsetFirstSample>
         <FirstSampleBaseline>0</FirstSampleBaseline>
         <LeadSampleSize>2</LeadSampleSize>
         <LeadOff>FALSE</LeadOff>
         <BaselineSway>FALSE</BaselineSway>
         <ExcessiveACNoise>FALSE</ExcessiveACNoise>
         <MuscleNoise>TRUE</MuscleNoise>
         <LeadDataCRC32>2702879922</LeadDataCRC32>
         <WaveFormData>
CgAKAAoACgAGAAQAAgAAAAIAAgACAAIA///+//3//P8AAAIABAAGAAMAAgABAAAA/v/8
//r/+P/7//z//f/+/wAAAAAAAAAA/v/8//r/+P/6//r/+v/6//z//v8AAAIA///+//3/
/P/+//7//v/+////AAABAAIAAgACAAIAAgD///7//f/8//7//v/+//7//P/8//z//P/+
/wAAAgAEAAAA/v/8//r/+f/4//f/9v/5//r/+//8//3//v///wAA/f/8//v/+v/6//r/
+v/6//z//v8AAAIAAAAAAAAAAAD+//z/+v/4//n/+v/8//3/AQADAAYABgADAAEA///9
/wAABgALAA4ADAAMAAwADQAPAA4ADgAOAAkABgACAP7///////7//v8CAAMAAwACAP3/
/P/3//P/9P/2//j/+v/4//j/+P/4//b/9P/z//P/9//5//7//v/6//b/8//x//b/9//4
//j/9//2//X/8v/2//j/+f/4//X/9f/x/+3/7//z//H/6v/m/+j/7v/t/+3/8////xQA
IwAqADAAOAA+AEIASQBMAEIALgAXAAAA8//t/+T/1P/F/8T/x//H/8b/xP/A/77/vP++
/7v/uv/A/8X/xv/I/8r/zf/S/9j/4f/n/+X/3//j/+z/7v/t//L/9v/1//X/9v/2//b/
9//3//j/+v/8//z//P/7//n/+P/3//n/+v/+////+//6//r/+v/7//z//P/9//n/+P/3
//b/+v/7//3////9//v/+v/6//3/AgAGAAUABQACAP///P/9//7///8BAP///////wIA
BAADAAIAAgADAAMAAgABAAYACgAJAAoACwAKAAkACwAPABAAEQATABMAEwASABEAFgAb
AB8AIwAfAB0AGgAXABsAHgAgACIAJAAnACcAJwAkACMAJQAjACYAJQAkACUAJQAkACQA
JAAhACAAHQAcABYAFgAWABYAFAAPAAwACgAMAA0ADQALAAgABgAEAP//AQADAAUABwAD
AP3/+P/0//b/+f/8//7//////wEA///+//z//P/9////AAAAAAAA/v/9//v/9//3//f/
9//6//7///8BAAMAAAAAAAAAAAD9//v/+f/7//v/+f/5//n//v8AAAIAAgACAAEAAAD8
//j/+//8//z//P/8//z//v////3//v8BAAAAAQAAAPz//v8AAAMABQD///v/9//x//X/
+P/6//v/+v/5//f/9f/4//z/AQAEAAAA+//5//n/+f/5//j/+P8BAAMAAAD+//r/+P/4
//j/+P/7//z//f/+//v/+v/5//j/+//6//v//f/+/wEABAAIAAgABwAHAAcABAABAAEA
AAABAAIAAwAEAAIAAQD///7/AgADAAQABAACAAEAAQAAAP3//P/6//f/8v/y//T/8v/1
//b/+P/6//r/+v/6//r/+P/3//b/9v/6//v//P8AAPn/9v/x/+3/8P/z//T/9f/2//b/
9v/2//b/+f/6//r/+v/5//f/8f/v//H/6//n/+z/8P/u//L/8//z//3/AwAIAA8AGAAo
ADwARAA8ADUANgAwACAACQD2/+n/3//W/87/zf/M/8//zf/E/8L/yv/G/77/xv/P/8z/
yv/N/87/0P/W/9n/1P/Y/+H/4//h/+X/6//0//j/8//q/+7/8P/x//P/9P/2//f/9//4
//r//P/8//z//f/9//7////5//b/9v/z//X/+P/8/wAA/v/+//3//f/+//7//v/+//7/
/f/9//3////9//z//P8AAAQABwAFAAQAAgAAAP7///8AAAEAAwAFAAUABQAIAAYABQAE
AAQABAAFAAUABQAFAAgABgAGAAoACgAKAA0AEQASABMAFQAWABcAFwAXABoAHQAfACEA
HgAdABsAGQAeACAAIQAiACQAKQArAC0ALAArAC0AKwApACcAJQAlACUAJAAkACQAIwAi
AB8AHgAZABgAFwAWABYAEQAOAAwACQAJAAgABQABAAAA///7//7/AQAEAAcABwADAAAA
/v8AAAEAAgACAAEA//////v//P/8//7/AQAAAAAA///+//7///////3/+//7//v//v/+
//3//f/9////AAABAAIA////////AwADAAEAAQABAAIAAAD+//r///8BAAMAAgD9////
///+/wAAAgAEAAgAAwD///7////+/////v/6//z//v8BAAMAAQABAAEA///+//7//f/7
//7//////////f/8//z/+v/9//3/AAAFAAIA///7//j/+/////z/+v/9//7///8AAP7/
/v/+//7///8AAAEAAgACAAAAAAABAP7///8AAAIAAgABAAEAAQACAAMABwAKAAgACAAI
AAgACQAJAAgACAAFAAMAAQD+//7///8BAAIAAgACAAEA///+//7/AAD+//z/+v/5//j/
+f/6//v//P/+//3//P/8//v/+//7//7/+f/4//X/8//0//f/+P/5//r/+v/6//r/9v/5
//r/+v8CAP//9f/x//f/+//3//X/8P/q/+7/7v/p/+v/8f/3/wQABwAEABQALgA+AEQA
QwA+ADIAJgAbAAQA8f/n/9z/2P/X/9b/0//T/9b/1P/Q/8r/xv/I/8v/zP/O/83/0P/U
/87/x//Y/+j/4f/Z/+X/7f/l/+b/8P/x//L/+P/3//X/9P/y//P/9f/2//j/+v/8//z/
/P/8//v/+//7//j/+P/7//v//P/8//3//v/+//7//f/9//3//v///wAAAAD////////+
//v/+f/4//v//v8AAP3/AAAAAAAAAAACAAIAAgADAAUABQAFAAgABgADAAAA/v8DAAUA
BgAHAAkADAAKAAoACQAIAAcACQAQABIAFAAXABQAEwARAA8AFAAZAB0AIQAfAB8AHgAd
AB8AIAAgACAAHgAhACEAIQAkACcALQAvADEALwAtAC0ALAAqACkAKAAlACQAIQAgABkA
GAAXABYAFwATABEAEAARABEAEAANAAkACAAHAAMAAwADAAMAAwABAPv/9v/y//T/9//6
//z//f/9/////f////7///8BAP7//v/9//z//v///////f/8//v/+v/8//////8AAAEA
/v/8//r/+P/5//v//f8DAAEA///////////+//3/+v8AAAEAAgAAAPn/+f/3//T/9f/2
//f/+v/9//3/AAAFAAIAAwACAP7//v/+///////+//3//P/5//z//v///////f/9//z/
+//5//r//P/8//3/+//8/////P/7//n/+P/7//z//P/8//z//P/6//r/+v/6//3//v//
/wAA///8//v/+//4//n/+v/8/wAAAQADAAUABQAFAAgACgAGAAQAAgAAAAYACQALAA4A
CgAHAAQAAAAAAAEAAwAEAAQABAADAAEA+//6//v/+P/1//T/9P/0//P/8v/x//D/9v/5
//z/AAD8//n/9v/2//b/9v/0//P/8f/z//P/8//1//b/9//4//T/9//4//j/9P/v//H/
+f/7//H/7//x//D/7v/s/+z/7//t/+3/9f8CABEAIAAoADAAOgA6ADkAPgA6ADAAGwAA
AO3/5f/c/9L/1f/a/9n/0f/E/8L/xv/A/7z/xP/J/8L/wv/J/8r/yP/O/9f/1v/W/93/
3f/h/+f/5f/o//D/7f/m/+r/7v/x//X/+P/2//f/9//4//n//P/9//7/AAD////////8
//r/+//5//r/+v/7//z//P/8//v/+//5//j/9//2//v//f8AAAMAAgD///3//P/8//7/
///7/wAAAAAAAAAAAAAAAAAAAQABAAEAAQAEAAYABQAEAAQACAAJAAkACQAJAAoABgAE
AAgACgAMABEAEwASABEAEQAUABUAFQAVABYAGQAbAB0AIQAjACQAJQAkACQAIwAiACQA
JwAnACcAKAApAC0ALQAwAC8ALgAvAC4ALAArACoAJQAiAB0AGgAZABoAGwAcABkAEwAP
AAwADQANAAwACQAKAAoACgAHAAUABQAFAAUABwADAAAA/v/8//3//v/+//3//f////3/
/v/8//z//f/7//z//P/8//7///////3//f/9//3/AAD+//3//f/9//7//v/+//7/+//7
//v///////3//f/9//7//v/+//z/AQABAAEA/v/+/wEAAgACAP///v/9//7////9//7/
AQD//wEAAQD+/wAAAAABAAEAAAD///7/+//7//z//P/7//3//f/8//v/+f/6//z//P/8
//n/+f/7//v/+//6//r/+//7//r/+v/8/wAAAgACAAIAAgAAAP7//P/6//3//v///wAA
///8//v/+//8////AgAGAAUAAwACAAEAAwADAAYACAAJAAoACwAMAAwACwAJAAgACgAJ
AAgABgAFAAUABgAGAAUABAACAP//+v/6//z/+v/4//b/9f/0//b/+P/6//z/+v/3//T/
8v/z//P/8//2//f/+P/3//f/+f/7//v/+//6//r/+v/6//T/9f/0//L/8v/9//3/9f/z
//P/9f/3//j/9v/s/+L/4//t//X///8KAA0AFAAqADgAOAA8AEkAUABCADAAIwAUAP3/
6f/c/9L/0f/Q/8//0f/S/8z/yv/K/8T/wv/H/8r/xP/D/87/1v/O/8f/0P/Y/9n/3f/f
/93/4//q/+r/7f/4//z/+v/5//n/+P/4//n/+f/6//j/+P/2//T/9f/1//b/9//4//j/
+//7//r/+v/7//z//v/+//3//f/7//r/+f/4//f/9//4//n//P/7//v//P/7//7/AAD9
/////v/9//z//f/+////AQADAAMAAwAGAAQAAwACAAIABgAHAAcABwALAA4ADAAMAAsA
CgAJAAsADgAOAA4ADwAQABEAEQARABYAGQAbAB0AHgAfAB8AHwAlACgAKgAsACoAKwAp
ACcAJgAnACsAKwApACcAJQAlACcAJgAmACYAJAAkACIAIgAdABwAGwAaABgAEwAQAA4A
DQANAAwACQAKAAoACgAHAAUABQAFAAUACAAFAAMAAgD///3/+//4//z//f8AAP//AQAA
AAEAAwD///7//P/6//z///8BAAEA///9//v//P/9//3//v////7//v/+//7//P/7//r/
/f/8//v//P/9/wAAAAAAAP7//////////P/6//3//v/+/wAAAAAAAAIA///7//r/+/8A
AAUACAAIAAIA/v/7//f/+P/5//r/+f/6//z//f/9///////+//3//f/+/wAAAAD///v/
+v/7//3//f/8//z/+//7//r/+v/6//z//P/7//r/+f/4//r//P/+/wAAAAAAAAAAAAD+
//z//P/9//z//f/+/wAAAgABAAEAAQD/////AgAEAAQABAAEAAQABQAFAAQABAAHAAcA
BwAGAAEA///+//z/+v/6//n/9//2//j//P/8//3//P/8//z/+f/4//f/9v/3//f/9//4
//b/9f/0//b/9//4//f/9//2//f/9v/1//b/9v/2//b/8v/1//b/9v/y//X/8f/x//n/
AQD7/+n/4P/k/+r/7P/v//f//f/9/wAACwAWACAALAA0ADoAQwBCADYAKgAXAPz/5f/Z
/9j/1v/Z/9r/1//L/8b/0v/Y/8j/vv/G/8X/vP/A/9H/2v/a/9j/2//g/+D/2//d/+H/
4f/h/+j/7v/t/+z/8P/y//P/9f/2//b/9//3//j/9v/4//j/+P/6//v//f////r/+P/5
//f/+f/6//z//v/7//r/+P/3//b/9v/2//b/+f/5//r/+//8//v/+//8//z//v////v/
AQACAAMABAABAAAA/////wAAAQACAAYABAADAAIAAgAEAAUABQAFAAQABgADAAIABwAI
AAkADQAQABAAEAARABAAEQARABEAFAAXABkAGwAgACMAJQAnACcAJgAkACIAIgAlACUA
JQApACsAMAAxAC4AKwAoACcAJwAmACYAJgAhACAAHQAcABwAHgAgACIAHwAZABUAEgAO
AA0ACwAHAAQABAAEAAEAAgADAAQABQACAP3/+f/2//n//f8BAAQABAADAAQAAQD9//r/
+f/5//r//P/9//7/+//7//r/9//5//v//f8CAAAA/////////P/8//z//P/9////AQAH
AAIA///+//3//f/8//v/+P/+/wEABAAEAAEAAwADAAIAAgACAAIABAD///v/+v/7//z/
//8AAP7/AAAAAAEAAQD+//3//P/5//r//P/9//3//f/9//z/+//9//7/AAAAAAAA/f/9
/////v/9//v/+v/6//n/9//2/wAA/v/8//7//v/+//7//P/8//z//P/7//r/+f/4//r/
+v/8/////f///wEABAAGAAUABQAFAAMAAwAGAAgACAAIAAgACAAHAAcABgAGAAYABQAE
AAIAAAD//////v8AAAAA///9//r/+v/8//r/9//2//b/9v/5//r/+//8//v/+f/3//b/
9v/1//T/9v/3//j/9//3//T/9f/0//P/9P/0//T/9P/w//P/9P/0//L/9f/5//n/9//z
//H/8f/s/+z/7v/s/+v/7//7/wcACgALABQAJgA0ADgAPAA9ADwANAAkABUACAD5/+f/
3v/a/9f/0v/J/8P/vv++/8r/0v/G/77/xf/I/8T/wf/E/8z/0v/T/9L/1v/f/+H/5f/t
/+v/5P/s//v/AAD0//L/8f/x//D/8P/x//H/8v/1//j/+f/6//n/9//2//X/9v/2//n/
+f/5//r//P/+//3//P/6//n/+P/4//j/+P/3//f/+P/5//z/+//7//z/+//8//z/9//8
//z//P/8////AAABAAMAAgABAAAAAgAAAP///v/+/wEAAwAEAAUABQAIAAYABgALAAwA
DQARABAADAAIAAUACgANAA8AEQAUABcAGQAbABoAGwAbABsAGwAcABwAHAAdACEAIgAj
ACEAIQAkACMAJgAlACQAJQAnACYAJgAmACEAHgAZABYAFAAWABgAGgAaABUAEgAQAA0A
DQAMAAkACgAKAAoABwADAAMAAwADAAAA+//3//T/9f/3//n/+v/8//3/AAD///v/+P/3
//f/9//4//j/+P/6//v/+//5//r/+//8/wAA/v/7//n/9//4//j/+P/4//n/+f/5//3/
+//5//n/+f/9//7////+//7//f/8//j/+f/9////AAD///7//f/+//z/+f/5//v/+f/7
//v/+P/7//z//v////////////3//P/8//v/+f/5//n/+P/3//X/9v/4//j/+f/3//j/
+//5//n/+P/4//n/+f/4//j/+v/8//z/+//5//z//P/6//r/+v/5//n////5//L/9v/4
//r//P/+//z//P/8//z//P/8//z//P/7//j/9//3//j/+//+/wIABAAFAAcACQAGAAUA
BwAIAAcABgAFAAQABwAHAAYABgAGAAUABAACAAAA//////7//P/6//f/8//z//T/9//2
//j/+P/5//r/9//2//X/9P/2//X/9P/0//H/7//t/+7/8P/y//L/8//0//f/+P/5//X/
9P/z//L/8f/1//f/+P/q/+v/8f/z//P/9//3/+//7P/w//D/8P/1////CwAVACAAKwA2
AEAASABIAEQAOwAmAAwA8v/l/+L/2//V/9L/zP/J/8b/w//D/8L/wP/C/8T/xv/C/73/
xP/O/83/zP/Q/9j/2f/W/9D/3f/x/+3/4f/n/+7/6v/t//L/8v/3//n//P/+//r/9//z
//D/8//2//f/+P/4//f/9//3//b/9v/5//n/+P/4//n/+v/4//j/9//3//b/9v/2//b/
+v/7//3///////3//P/8//r//P/9//n//f/+////AAD9//z/+//7//3//f/9/wAAAQAB
AAEAAgAEAAUABQAFAAUACAAGAAYACgAKAAoADQASABIAEgATABIAEwATABMAFgAZABsA
HQAcAB0AHQAdAB8AIAAgACAAIgAlACUAJQAlACUAKAAnACUAIwAhACEAIQAgACAAIAAe
AB4AHAAcABgAGAAYABgAFAAPAAwACgAJAAkACAAFAAUABgAHAAUAAQD///3/+/////3/
/P/8//z//f/+//7//f/7//v/9//4//j/+v/9//r/+v/5//j/+f/7//z/+//6//n/+P/6
//r/+f/5//n/+v/6//r/+v/7//3///8FAAEA/f/7//n/+v/6//r/+P/8//3//v/8//z/
//8AAAAA/P/6//j/+P/4//f/+f/9//z//f/8//j/+P/4//n/+f/7//3///////v/+v/4
//X/9f/1//T/8//1//j//P/+//v/9//2//f/+v/7//v//P/6//n/9//2//b/+P/4//f/
9//8//7/9v/4//r//P/+//z/+v/4//b/9//4//n/+v/6//j/+P/5//v//f///wIAAgAB
AAEAAQABAAEABAAGAAQABAAEAAQABgAHAAcACAAKAAkACAAGAAEA/f/6//b/+P/4//f/
9f/2//j//P/8//r/+P/3//b/9P/0//T/9P/y//H/8P/w//L/8//0//j/9f/0//H/7//w
//P/9P/1//P/8v/x//D/7//z//X/9v/2//P/8f/t/+//8f/x//H/7P/o/+j/5v/p/+3/
8f/5/wIACQAWACIAMAA6AEIAQwBAAD4ANAAjAAgA8f/l/9z/1v/V/9b/z//H/8b/xP/G
/8j/xP+8/7n/uv/C/8X/wP/E/9b/3//Y/9T/1//V/9v/4//p/+z/6P/j/+r/8P/z//P/
9P/0//T/9f/1//b/9P/2//b/9v/4//f/9//3//j/+P/7//v/9//2//b/9v/3//j/+P/5
//n/+v/7//z/+//7//z//f/7//n/+P/4//f/+v/8//n//v/+//7//v/8//r/+P/3//v/
/f///wQABgAFAAQABAAEAAMAAQD//wQACAAHAAgACQAIAAcACQANAA4ADwARABQAFQAV
ABUAFQAXABgAGQAcAB0AHQAdAB0AHgAeAB4AIAAjACMAIwAjACMAJgAlACgAJwAmACcA
KQAoACgAKAAmACYAJAAkABsAGAAVABIAEwARABEAEgAOAA0ACwAHAAgACAAIAAUAAgAB
AAAA//8CAP///f/8//z//f/+//7//v/9//7/+//6//j/+P/5//z//v///wAA//////7/
+//6//n/+P/6//v/+//8//3//v8AAAIABAD///3/+//9//n/9//3//f//P/+/wAAAAAA
AP///v/6//n//f///wAAAAAAAAAAAgD8//f/9f/1//n//f////7//f/8//z/+//+////
AAD///3//v/+//3/+//7//r/+f/3//j/+v/6//z/+f/5//v//f///wAAAgABAP///P/6
//j/+v/6//n/+v/+/////v/+//z/+f/3//n/+f/2//b//f/8//z//v/+//7//v/9//z/
+//6//z//P/8//z/+v/4//j/+f/7//3///8CAAIAAQABAAEA/v/9////AAADAAQABQAG
AAkACQAIAAgACAAHAAYABAABAP///v/8//7//v/9//v/+v/6//z/+v/3//b/9v/2//f/
+P/5//r/9//1//P/8v/2//f/+P/8//j/+P/2//X/8//z//H/7//v//D/8f/y//L/9//6
//z/9P/1//X/8//z//P/7//v//T/9P/y//T/9f/z//P/+f/6//v/BgAeADIAOgBAAEMA
OgAuACgAGwAEAO//5f/e/9j/1f/Q/8n/yf/I/8b/yv/O/8z/zv/P/8b/wP/D/8b/zP/U
/9v/3P/a/9v/3f/d/9//3//i/+j/7f/w//b/9v/1//X/9P/2//f/9//4//b/+P/4//j/
9//1//T/8//0//T/9//3//b/9v/3//j/+f/6//r/+//8//z//P/8//z/+//7//v/+f/1
//L/8P/1//r//v/9//7//v/+//7//P/8//z//f/9//3//f8AAAEAAQABAAIAAQABAAAA
//8EAAgABwAIAAoACgAKAA0ADgAOAA4ADwAQABEAEQARABEAEwAUABUAGQAdACAAIwAj
ACIAIAAeAB0AHwAeAB0AIQAlACwALwAsACkAJgAlACcAJgAmACYAIwAiAB8AHgAaABoA
GgAaABoAFQASABAADQANAAwACQAGAAYABgADAAEAAQABAAEAAAD7//f/9P/2//f/+P/4
//v/+//9//v/+v/4//j/+f/7//z//P/8//r/+//7//n/+v/7//z/AAD///3//P/7//r/
+v/6//r/+P/3//b/+f/4//f/+P/5//7//v/+//z//f/9//3/+v/2//n/+v/6//z//v8A
AAQAAQD9//z//f/7//3//f/6//r/+v/7//v//P/9//7//f/8//z/+//5//n/+f/4//f/
9f/2//j/+P/2//P/8//1//n/+//8//7//f/9//z//P/5//r/+f/3//b/+v/7//r/+v/0
//P/9P/1//b/9//4//j/+P/4//j/+f/6//v//P/9//z//f////z//f/+/wAA/v/9//3/
/f///wEABgAKAAcABgAFAAQABQAFAAQABAAFAAUABQAEAAIAAQABAAAA/v/+//3/+//3
//b/9//0//b/9v/3//j/9//2//X/9P/2//X/9P/0//P/8//z//b/9v/2//T/8//1//f/
9//3//b/9v/2//b/8f/z//P/8v/2//X/8//x/+3/6//r/+v/7v/u//D/7P/t/+//7//3
/wQACwAWACoAOAA6ADoAPwBCAEAANgAnAA4A8//l/+L/2P/R/9b/3f/R/8T/xP/I/8T/
wP/A/8X/wv+4/7v/wv/K/8z/zf/W/9z/3f/h/9//2f/b/+T/6P/p/+z/8P/v/+//8P/w
//L/8//z//T/9v/4//j/+P/4//f/9//3//b/9v/5//n/9v/2//f/+P/4//j/9//3//b/
9v/2//b/9//3//j/+f/5//f/9v/2//f/+v/8//n/+v/6//r/+v/6//r/+v/7//v/+//7
//7/////////AAABAAEAAAD//wAAAgD///7/AwAEAAUACQAMAAwADAANABAAEQARABEA
EwAVABYAFwAaAB0AHwAhACEAIAAeABwAHgAhACEAIQAkACUAKQApACkAJwAlACUAIwAi
ACIAIgAgACAAHgAeABwAHAAcABwAFwARAA0ACgAIAAcABQABAAMABgAJAAkABQAFAAUA
BQAFAAEA/v/8//v/+//7//r/+//7//3/+//5//b/9f/1//f/+v/8//7/+v/5//f/8//1
//f/+f/+//v/+f/4//f/+P/4//j/+P/4//n/+v////z/+f/4//f//P/8//z/+v/7//v/
+//4//j/+//8//z//P/8//z//v/6//f/9//5//v///8BAAAA/P/4//X/8f/0//f/+v/7
//n/+v/6//n/9//3//b/9f/3//j/+v/6//f/8//y//P/9f/3//j/+v/6//n/9//2//b/
+P/4//f/8//2//b/9P/5//r/+v/7//n/+f/2//b/9//2//X/9f/3//f/9v/2//3//P/8
//r/+v/6//r/+v/6//r/+v/6//r/+v/6//r/+P/4//n/+//9////AgAAAP3/+//5//z/
/f8BAAQABwAIAAkACgAJAAcABAACAAQABQAGAAYAAAD9//v/+P/4//j/9//1//H/8P/x
/+7/8P/y//X/+P/2//b/9v/2//b/9f/0//T/8//z//P/9v/2//b/9P/z//P/9f/1//X/
8v/y//L/8v/v//H/8f/w//L/8f/x//P/8//v/+3/6//i/+D/5v/s/+3/8f/9/wkAEgAd
ACYALgA0ADoARABHADgAKAAcAAsA8P/d/9X/0v/Q/9H/0P/J/8P/vv+6/7T/sv+6/8b/
xf+8/7z/xf/K/8z/1P/X/9z/4P/f/9n/1//b/93/3v/i/+n/8v/2//X/9f/2//b/9P/1
//X/9v/2//j/+P/4//X/8//y//H/8f/y//b/9//3//j/+v/8//n/9v/y/+//8P/w//D/
8P/0//X/9//5//j/9f/z//L/9f/6//7//f/+//7//v/+/wAAAAAAAAEA/v/9//z//v/9
//v/+f/4//v//f/+//////8CAAAAAAAFAAYABwALAAwADAAMAA0ADAANAA0ADQAQABMA
FQAXABgAGQAZABkAHgAgACEAIgAeAB8AHQAbAB0AHwAkACUAJQAjACEAIQAjACQAJgAo
ACQAIgAeABwAGQAaABsAHAAWAA8ACgAGAAYABwAHAAUAAgACAAIA//////////////3/
+f/2//T/9f/3//n/+v/7//v//f/7//f/9P/z//P/9v/4//n/+v/5//n/+P/1//X/9f/1
//j/9v/1//X/9f/2//b/9v/2//P/8//z//f/9v/1//b/9//8//z//P/6//v/+//7//j/
9P/1//T/8v/0//b/+P/8//z/+f/5//v/+f/7//v/+P/4//j/+f/5//b/9f/0//H/8//2
//j/+f/3//f/9v/1//f/+P/6//r/+P/1//X/9//0//P/8f/w//P/8//y//L/8//2//f/
9//0//b/9f/y//b/9v/1//X/7//3//b/9P/2//b/9v/2//j/+P/4//j/+v/6//r/+v/6
//j/+P/5//j/+f/6//z//P/7//v/+//+////AwAGAAUABAADAAIAAgABAP///v8BAAEA
AQAAAP7//f/9//z/+//6//j/9f/0//T/9v/0//P/8v/y//L/8f/w/+//7v/w/+//7v/u
/+//7//v//L/8//0//P/8//y//P/8v/x/+3/7P/r/+r/7P/x//T/9v/u/+v/6f/n/+X/
4//j/+f/6v/o/+j/7P/r/+n/6//1//7/BwASACIAMAA6AEAAPQA2ADIAKgAZAAYA9f/n
/9z/1P/R/87/xf+9/7j/uv/C/8D/vP+6/7//vv+8/73/wv/I/87/z//S/9L/0f/T/9X/
2//l/+r/5P/f/+L/6v/u/+//8f/y//L/8//z//T/8v/y//D/7v/x//H/8v/z//X/9v/6
//v/9f/y//D/7v/v//D/8P/x//H/8v/z//T/8//z//T/9f/z//H/8P/w//H/9P/2//P/
+P/6//z//v/7//r/+f/5//f/9//3//r//P/7//r/+v/8//3//f/9/wEABAACAAIAAgAC
AAIABQAGAAYABgAHAAsADQAOAA8AEAATABUAFwAYABkAGQAZABkAGgAaABoAGwAfACAA
IQAoAA==
         </WaveFormData>
      </LeadData>
      <LeadData>
         <LeadByteCountTotal>10000</LeadByteCountTotal>
         <LeadTimeOffset>0</LeadTimeOffset>
         <LeadSampleCountTotal>5000</LeadSampleCountTotal>
         <LeadAmplitudeUnitsPerBit>4.88</LeadAmplitudeUnitsPerBit>
         <LeadAmplitudeUnits>��V</LeadAmplitudeUnits>
         <LeadHighLimit>2147483647</LeadHighLimit>
         <LeadLowLimit>268435456</LeadLowLimit>
         <LeadID>II</LeadID>
         <LeadOffsetFirstSample>0</LeadOffsetFirstSample>
         <FirstSampleBaseline>0</FirstSampleBaseline>
         <LeadSampleSize>2</LeadSampleSize>
         <LeadOff>FALSE</LeadOff>
         <BaselineSway>FALSE</BaselineSway>
         <ExcessiveACNoise>FALSE</ExcessiveACNoise>
         <MuscleNoise>TRUE</MuscleNoise>
         <LeadDataCRC32>2424784303</LeadDataCRC32>
         <WaveFormData>
BgAGAAYABgADAAIAAQAAAAIAAgACAAIAAAAAAAAAAAACAAIAAgACAAAAAAAAAAAA/v/+
//7//v///wAAAQACAAAAAAAAAAAAAgACAAIAAgACAAIAAgACAAAAAAAAAAAAAQACAAMA
BAADAAIAAQAAAAAAAAAAAAAAAgACAAIAAgABAAAA///+////AAABAAIA///+//3//P/+
//7//v/+//7//v/+//7//P/8//z//P/9//7///8AAP7//v/+//7//P/8//z//P/+//7/
/v/+////AAABAAIABgAHAAoADAALAAsACwAKAAsADAAMAAwADgAMAA4AEgARABIAEQAS
ABMAFwAWABYAFAASABAADgAQAA8ADwAOAAwACAAGAAQAAQAAAP7//P/+/////v/8//n/
+P/2//X/9//1//T/9P/2//b/9f/1//L/8f/x//L/9P/0//X/9f/z//L/8f/w//L/8v/y
//H/8v/y//P/8//x//H/8f/x/+//8v/3//T/8f/t/+n/5v/i/+D/4v/r//n/AQAEAA4A
FwAaACAALwA9AEsAVwBXAFEASAAzABkACAABAPf/7f/s//D/7//t/+7/7P/m/+b/5v/l
/+f/6v/s/+v/6//u//P/9P/4//z//P/8//7/+v/2//b/9v/2//b/+P/2//b/9v/2//P/
8//z//P/9f/2//f/+P/3//f/9v/2//T/9P/1//b/+f/6//v/+//4//j/9//2//n/+P/5
//z/+//7//r/+f/3//f/+P/4//r/+v/7//v/+P/4//n/+f/6//z//f/+//3//f/9//7/
/v/+//////8BAAIAAwAEAAIAAgADAAUACAAIAAgACgALAAsACwAMABAAEQATABQAFQAY
ABgAGQAZABkAGQAaABwAHQAfACAAIgAkACUAJQAkACUAJgAmACgAJwAnACgAJwAkACEA
IAAiAB8AHwAfABwAGAAVABEAEAAPAA8ADgAQABAADQALAAcABwAGAAUABwAGAAYABgAH
AAMAAAD+////AAABAAIAAgACAAEAAQABAAAA///9//7///8BAAIA//////7//v8BAAEA
AQACAAIAAgACAAEA//8AAAAAAAABAAMABAAEAAIAAgACAAEA//8AAAEAAQACAAMABAAE
AAIAAgAAAP3/AAABAAEAAgD/////////////////////AQABAAEAAQAAAP///v/9//3/
/f/9//3/+//7//z//P/8//z//P/8//3//P/8//z/+v/6//r/+v/8//7/AAACAPz//f/+
////AAACAAMAAwAFAAgACAAJAAoACgALAAwADAAMAAwACgAMAA4ADgAQABAAEgASABUA
EwASABEAEAAPAA4ADgANAA0ADAAKAAYABAAAAP7//v/9//7//f/9//v/9v/0//T/8//z
//P/8f/w//H/8v/z//P/8f/w/+//7//y//L/8v/z//H/8P/w//D/8P/w//D/8P/x//D/
8P/x//H/8f/x//H/8f/x//L/8f/w/+3/6f/l/+L/3v/a/9r/4//v//v//v8CAAcADgAc
ACsAOQBFAE8AVQBTAEYAMQAbAAgA+//z/+//7v/w//H/7f/o/+j/6P/m/+T/5//p/+j/
6P/n/+n/6v/t//L/9v/2//r//P/4//L/9P/2//T/9P/0//L/9P/0//T/9P/x//H/8f/x
//P/9P/1//b/9P/z//H/8P/y//L/8//0//L/8v/y//H/8//0//T/9P/1//T/9f/4//f/
9//2//X/9//3//j/+P/2//b/9//3//b/9v/3//f/+f/6//r/+v/6//n/+P/4//n/+v/8
//3//f/+////AAD+//7///8BAAQABAAEAAYACQAJAAkACgAMAA0ADwAQABEAFAAUABUA
FAAVABYAGAAaABsAHQAeAB8AIAAgAB8AIAAhACIAIgAkACMAIwAkACMAIAAdABwAHQAb
ABwAHQAZABYAFAARABAADwAPAA4ADgAOAAsACQAFAAUABAADAAYABgAHAAgABwADAAAA
/v8BAAIAAwAEAAQABAADAAMAAQAAAP///f/+////AQACAP/////+//7/AAABAAIABAAC
AAIAAgABAAAAAAD///7/AAADAAUABgADAAIAAQD//wEAAgADAAMAAwADAAMAAgAAAAIA
AgABAAIAAwADAAQAAQABAAEAAQABAAEAAQABAAEAAQABAAEA//////////8AAAEAAgAD
AAEA///+//z//f/+////AAABAAAAAAAAAP3//P/7//r/AAAEAAAAAAAAAAAAAAAAAAEA
AwAEAAcACgAKAAsADAAKAAsADAAMAA4ADgAMAA4AEQAQABEAEAATABQAGAAXABcAFwAX
ABcAFAAUABMAEwATABIADwAOAAsACAAHAAUAAgABAAEA///8//r/+v/5//f/9//1//T/
9f/2//f/9//2//T/8v/x//L/8v/y//P/8//y//L/8v/w//D/8P/w//H/8P/w//H/8f/x
//H/8f/1//X/8v/x//D/7//r/+n/5v/i/97/3v/b/+H/7//6/wIABQAKABQAIwAxAD0A
SwBXAFsAWABPADsAIgANAAEA+f/w/+r/6//x//D/6v/o/+b/5P/h/+P/4v/i/+X/5//o
/+X/5v/w//r/9P/w//T/+P/0//D/8P/y//T/9P/0//T/9P/0//H/8f/x//H/9P/0//T/
9P/z//P/8v/y//L/8v/z//T/9v/2//b/9f/z//T/9P/0//b/9P/0//b/9v/3//f/9//3
//f/+P/4//j/+P/5//n/9v/2//f/9//4//r/+//8//v/+//7//z/+v/6//v/+//9//7/
//8AAP7//v///wEABAAEAAQABgAIAAcABgAGAAoACwANAA4AEQAUABQAFQAVABUAFQAW
ABgAGQAbABwAHQAeAB4AHQAeAB8AIAAgACEAIQAiACQAIgAgAB4AHgAgAB0AHQAdABkA
FgAUABEAEAAPAA8ADgAOAA4ACwAJAAUABQAEAAMABQAEAAQABAAGAAMAAQAAAAAAAAAA
AAAAAAAAAP////8AAAAAAAD//wEAAQACAAIA//////7//v/9//3//f/+////AAABAAEA
AAAAAP///v8AAAEAAQAAAAAAAAAAAP////8AAAEAAQABAAEAAQAAAP3//v/9//v//P/9
//3//v/9//3//f/9///////////////////////+//3//P/7//r/+//8//3/+//7//z/
/P/8//z//P/8//3//P/8//z/+//6//n/+P/8//7/AAAAAAAAAAACAAMAAwAFAAgACAAJ
AAoACQAJAAkACAAKAAoACAAKAA4ADgAQABAAEAAQABMAEQARABEAEQARAA4ADgANAA0A
DAAKAAYABAACAAAAAAD///7//f/9//v/+P/2//b/9f/z//P/8f/w//D/8P/w/+//8P/w
//D/8f/x//D/7//v//H/8P/w//D/7//u/+3/7P/s/+z/7f/v/+3/7f/t/+3/6//r/+r/
6//q/+n/6//p/+T/3v/a/9b/2f/l//P/AAAIAAsAEAAaACcAMQA1AD8ATQBRAEoAPwAp
ABIAAQDz/+f/5P/o/+3/7f/q/+j/5P/g/9r/2f/b/97/4P/j/+X/6P/p/+r/6v/u//L/
9P/y//L/8v/w//D/8P/s/+z/7f/u/+//8P/v/+//7//v/+7/7v/u/+7/8f/x//D/8P/v
/+7/7v/u//D/8P/w/+//8f/y//L/8v/w/+7/7v/w//H/8//0//X/9P/z//P/8v/0//T/
9f/1//L/8v/z//P/8//0//T/9P/3//f/9//4//b/9v/3//f/+f/6//v//P/8//z//f//
//7//v/+/wAABQAFAAUABgAGAAcACQAKAAwAEAARABMAEgATABQAFgAVABUAFgAWABkA
HAAeAB8AHwAfAB8AHgAgAB8AHwAgAB4AHAAaABoAGAAVABUAFQAUABIAEQAPAAsACQAI
AAYABgAGAAMAAQABAAEAAAD///3//P/8//z/AAD9//v/+v/4//j/+P/4//r/+v/5//n/
+v/6//r/+f/3//f/+P/4//r/+//7//z//P/7//r/+v/6//r/+v/5//n/+v/6//r/+P/5
//n/+P/5//r/+//7//r/+v/6//n/+f/5//n/+P/4//r/+v/5//f/9//2//b/9v/3//j/
+f/2//X/9P/z//b/9//4//n/9//3//f/9//3//f/9//3//X/9f/2//b/9f/0//P/8v/0
//T/9f/2//T/9P/0//T/9P/0//T/9P/1//b/+f/6//v//P/8//3//f///wIAAgADAAQA
AwADAAMAAgAEAAQAAgAEAAgACAAKAAoACgAKAA0ACwALAAsACwALAAkACAAGAAUABAAC
AP7//P/8//r/+v/5//b/9f/1//P/8f/w//H/8f/w/+//7P/q/+v/7P/t/+3/6//q/+n/
6f/q/+r/6v/r/+z/7P/t/+7/7f/s/+v/6v/q/+r/6//t/+z/6//q/+n/6f/p/+r/6f/q
/+v/5//j/+L/3P/W/9T/2f/l//H//P8CAAUACgAUACEALQA3AEMATwBPAEoAPQAnABAA
AQDz/+f/5P/k/+f/6//q/+b/5P/g/9j/1//Z/9r/2v/b/+H/5P/h/+D/5v/u/+z/7P/w
//D/8P/u/+r/6v/u/+7/7v/u/+7/7v/s/+v/6v/p/+z/7P/s/+z/7f/t/+z/7P/s/+z/
7f/u//D/8P/w/+//7f/u/+7/7v/u/+z/7P/u/+7/7//v/+//7//v//D/8P/w//D/8f/x
/+7/7v/v/+//8P/y//P/9P/1//X/9f/2//T/9P/1//X/9//4//n/+v/5//j/+P/5//z/
/P/8//7/AwADAAMABAAFAAUABgAGAAkADAAMAA0ADAANAA4AEAASABMAFQAWABgAGgAb
ABsAGgAbABwAHAAdAB0AHgAgAB8AHAAZABgAGAAVABUAFQATABAADgALAAgABwAHAAYA
CAAIAAUAAwD//////v/9//3//P/8//z//v/7//n/+P/4//j/+P/4//r/+v/5//n/+P/4
//j/9//3//f/+P/4//n/+f/4//j/9//3//f/+P/5//r/+//7//r/+v/5//j/+v/7//v/
+v/6//r/+v/5//f/+P/5//n/+f/5//n/+P/4//r/+v/5//n/+f/4//j/+f/5//n/+f/3
//f/9//3//j/+f/6//v/+v/5//j/9//1//X/9f/1//f/9//4//j/9//2//X/9P/2//b/
9//4//b/9v/2//b/9P/0//T/9P/3//n/+P/4//j/+P/4//r//f///wMAAQAAAAAAAAAA
AAEAAgACAAMABAADAAYACQAIAAkACAALAAwAEAAPAAwACwAKAAkACAAIAAcABwAHAAYA
AwACAP3/+v/5//f/+P/3//f/9f/y//D/8P/v/+//7//t/+z/6v/q/+r/6f/p/+j/5//n
/+r/6v/q/+v/6f/o/+j/6P/q/+r/6v/q/+f/5v/m/+f/5f/l/+X/5f/l/+f/6P/p/+r/
5f/j/+H/3v/Y/9b/1v/b/+H/6//4//7/AQAKABYAJwA1AD0ASQBRAE8ASAA/AC0AFAAD
APn/8f/q/+b/6f/p/+D/4P/g/9z/2P/b/9n/1v/a/9//3//e/+H/5P/q/+7/7v/s/+z/
6v/o/+b/5v/o/+r/8P/v/+7/7f/s/+n/6f/p/+n/7P/s/+z/7P/t/+3/7P/s/+z/7P/t
/+7/7v/u/+7/7f/t/+7/7v/u//D/7v/u//D/7//v/+7/7f/v/+//8P/w//L/8v/z//P/
8f/w//D/7//w//L/8//0//T/8//y//L/9P/0//X/9f/1//b/9//4//j/+P/5//v//f/+
////AgACAAEAAAAAAAQABQAHAAgACQAMAAwADQAMAA0ADgAQABMAEwAUABQAFgAYABkA
GQAaABsAHAAcAB4AHQAdAB4AHAAaABgAGAAaABcAFwAXABUAEgAQAA0ADAALAAsACgAI
AAgABQADAAEAAQAAAP/////+//7//v8AAP3/+//6//z//P/8//z//P/8//v/+//6//r/
+v/5//v/+//8//z/+f/5//j/+P/7//v/+//8//7//v/+//3//P/8//v/+v/7//3//v/+
//z//P/8//v/+//8//3//f/////////+//3//v/9//v//P/9//3//v/7//v/+//7//3/
/f/9//3/+//7//v/+//5//n/+f/5//r/+//8//3//P/7//v/+v/6//r/+v/6//v/+v/6
//r/+P/4//j/+P/6//r/+v/6//v/9//4//v//P/9//7///8BAAIABQAFAAQABAAEAAYA
BwAIAAgACAAIAAYACAAMAAwADgAOABAAEAATABEAEAAPAA4ADQANAA4ADgAPAAwACgAG
AAQAAgAAAAAA///+//3//f/7//f/9P/z//H/8v/z//L/8v/w//D/8P/v/+//7v/t/+3/
8P/w//D/8f/w/+7/7f/s/+7/7v/u/+7/7f/s/+z/7f/t/+3/7f/t/+//7f/s/+v/6P/l
/+P/4//g/97/3v/a/9v/5f/x//r/AAAJABIAHAApADMAPQBHAEsASQBIAD8AKwAWAAcA
+f/r/+b/5P/j/+P/5P/k/+b/4v/c/9f/2f/a/9r/2//f/+b/6//u/+7/8P/w/+z/7v/w
/+7/7P/u//L/8v/y/+//7v/t/+z/7f/t/+3/7f/u/+7/7v/u/+3/7f/s/+z/7f/u//D/
8v/x//D/7//t/+//8P/w//D/8v/w//D/8v/x//H/8P/v//H/8f/y//L/8f/w//D/7//v
//D/8v/z//P/9P/0//T/8//z//P/9P/2//b/9//3//X/9v/3//j/+v/6//v//f/+//7/
/v8AAAEAAQABAAIABgAHAAkACgAJAAwADAANABAAEQASABQAEwATABQAFAAWABgAGQAZ
ABsAHQAfACAAHwAdABwAHAAeABwAGgAaABgAFQAVABUAEwAQAA4ACwAJAAkACgAKAAcA
BgACAP//AAABAAEAAQD///7//v/+//7/+//5//j/+v/6//r/+v/4//j/9//3//r/+v/6
//n/9//3//j/+P/3//f/9v/2//r/+//8//7//P/6//j/9f/4//r/+//8//r/+//7//r/
+P/4//j/9//6//z//v////7//f/8//r//P/+//7//f/9//3//P/8//n/+f/5//n/+v/7
//z//f/8//v/+v/5//v/+//7//v/+f/5//n/+f/3//f/+P/4//r/+v/6//r/9//2//b/
9v/4//j/+P/4//j/+P/4//j/9v/1//X/9P/2//b/+P/4//f/+P/3//b/9f/4//z//v8A
AAAAAAAAAP7//////wEABQAGAAgACgAIAAcABgAEAAcACAAHAAoADgAOABAAEAAPAA4A
EAANAA0ADQANAA0ACwAKAAgABwAGAAQAAAD+//7//P/8//v/+P/3//f/9f/z//L/8//z
//P/8//x//D/8v/y//L/8f/z//L/8f/x//H/8P/v/+//8P/w//H/8v/w//D/8P/w//H/
8P/w//H/8f/x//H/8f/p/+n/7P/t/+z/6//n/+P/3v/e/+D/7v/9/wkADwAWABwAIQAs
ADgARQBNAFMAUwBPAD0AJgAVAAUA9P/p/+X/6f/s/+z/7f/t/+j/4v/g/97/3v/h/+P/
5v/q/+3/7//u/+//8v/y//b/+P/4//j/+P/2//T/8v/y//D/7v/x//L/8//0//P/8//z
//P/9P/0//T/9P/1//X/9P/0//T/9P/1//b/+P/4//j/9//1//b/9v/2//j/9v/2//j/
+P/5//n/+f/3//f/+P/4//n/+v/8//3/+v/6//v/+//7//z//P/8/////////wAA///+
//7//f/+/wAAAgAEAAIAAgADAAUABgAGAAYACAAMAA0ADgAQABAAEQATABQAFQAYABgA
GQAaABsAHAAeAB0AHQAeAB4AIgAkACUAJQAlACUAJQAkACUAJQAmACgAJwAkACEAIAAe
ABsAGwAbABsAGAAWABMADgANAA0ADAAMAAwACQAHAAcABwAGAAUAAwACAAIAAgAFAAMA
AgACAAAAAAAAAAAAAgACAAEAAQAAAAAAAAD///////8AAAAAAQABAAAAAAD///////8A
AAIAAgACAAEA//8AAAAAAAAAAAEAAQAAAAEAAgADAAMAAgACAAIAAQACAAMABAAEAAEA
AgABAP////////7//v8AAAEAAgADAAIAAQAAAP//AAABAAIAAwABAAEAAQABAP3//f/9
//3//////wAAAAD+//7//v/+/////v/+//7//v/+//7//v/+//7//v/+//3//f/+//7/
+v/8//7//P8AAAIABAAGAAUABQAEAAUACAAIAAkACgAKAAsADAAMAAoACgAIAAoADwAQ
ABMAFAAUABQAFwAVABQAEwASABEAEgASABEAEQAPAAwABwAEAAMAAgADAAMAAQD///7/
+//6//j/+P/3//n/+f/3//b/9f/0//P/8f/y//L/8v/z//L/8v/y//P/8f/w//D/8P/y
//L/8v/y/+//7v/u/+//8v/z//T/9f/z//P/8P/r/+z/7f/t/+3/6P/k/+T/4P/d/+X/
9f8CAAgADwAUAB4AKwAzADsARwBTAFcAUgBJADsAJAAPAAEA9f/q/+r/8f/z//L/8v/u
/+b/5P/f/93/4v/o/+n/6f/q/+//9P/0//D/8P/0//j/+v/4//j/+P/4//j/9P/0//T/
9P/0//T/9f/2//f/9//2//X/9P/3//f/9v/2//b/9v/3//j/+P/4//j/9//3//j/+P/4
//b/9P/0//b/+P/5//n/+f/3//f/+P/4//j/+P/5//n/+//8//7////8//z/+//6//z/
/f/+/wAA/v/+///////9//7///8AAAIAAgADAAUABAAEAAQABgAKAAsADAAOAA4ADwAR
ABIAEgAUABMAEwAVABcAGQAcABsAGwAcABwAIAAiACMAIwAkACUAJgAmACQAIwAjACQA
JwAmACUAJgAjAB8AHgAdABwAGgAZABcAFgAVABUAFAATABIADgALAAkACQAIAAcABwAG
AAYABgAJAAcABgAGAAUABAADAAIAAAAAAP////8CAAIAAgABAP////8AAAAAAQABAAAA
AAABAAEAAQACAAEAAAD///3/AAACAAMABAACAAEA///8//7/AAACAAMAAQACAAMAAwAB
AAEAAQAAAAEABAAFAAUAAgABAP///v/+////AAABAAEAAQABAAEA//////////8BAAEA
AQABAP3//f/9//3//////wAAAAAAAAAAAAAAAP///v/+//7/AAAAAAAAAAD+//7//v/+
//3//f/+//7//P/8//7//v/7//z/+//6//z//v///wAA///7//z//v/+//7//v8AAAMA
BQAJAAcABgAGAAYABwAJAAsADAAKAAoACAAKAA4ADgAQABAAFAAUABcAFQATABEADwAN
AA4AEAARABMAEQAOAAkABgAEAAIAAgABAAIAAQABAP//+//4//f/9f/3//f/9f/0//P/
8v/x/+//8P/w//D/8f/y//L/8v/z//L/8P/v/+7/8f/y//P/9P/w/+7/7f/t/+7/7//w
//H/8f/x/+7/6//o/+n/6//p/+j/5v/i/97/2//f/+v/9v/+/wUAEAAaACkANQA9AEcA
UQBTAEwASQA9ACgAEwABAPX/7v/o/+f/6f/q/+j/6P/m/+L/3//b/9r/3v/h/+H/5P/t
//L/8v/w//D/7v/s/+7/8P/u//D/8P/w/+7/7v/u/+7/7v/u/+//8P/x/+//7v/t/+z/
7f/t/+z/7P/u/+7/7//w/+7/7v/u/+3/7v/w//H/8v/w/+7/7v/w/+7/7//v/+//8f/x
//L/8v/w//D/8f/x//L/8v/z//P/8//0//T/9P/z//P/8//0//X/9v/4//n/+P/4//j/
+P/5//r//P////7//v/+/wAAAgABAAAAAAADAAUACAAKAAoADAALAAsADgAPABAAEgAT
ABMAFAAUABQAFgAXABcAGgAbABwAHAAaABkAGQAaAB0AHAAbABwAGgAXABcAFwAVABIA
EAANAAwACwALAAoACQAIAAQAAQAAAAEAAQABAAAA/v/9//z//v/7//n/+P/6//r/+v/6
//n/+P/2//X/+P/4//j/9//3//f/+P/4//f/9//2//b/+f/5//n/+v/5//j/9//1//b/
+P/5//r/+P/5//n/+P/2//b/9v/1//b/+P/6//v/+v/5//j/9v/3//r/+//7//n/+f/4
//j/9//3//f/9//5//n/+f/5//j/9//2//X/9//3//f/9//z//P/8//z//P/8//0//T/
9v/2//b/9v/z//L/8v/y//P/9P/1//b/9P/0//T/9P/z//P/9P/0//T/9P/2//b/9v/y
//T/9P/3//j/+f/6//r/+//7//3//P/8//3//v///wEAAwAEAAMAAgD//wAABQAGAAkA
CgAMAAwADwANAAoACQAIAAcABwAIAAgACQAIAAYAAgAAAP7//P/8//v/+f/3//b/8//w
/+7/7v/t/+//7//t/+z/6//q/+n/5//o/+j/6P/p/+j/6P/o/+n/6f/o/+j/6P/q/+r/
6v/q/+f/5v/m/+f/5//n/+f/5//r/+n/5v/j/+T/4//h/9//4v/i/9r/0v/V/93/5//y
//z/AwAKABQAHwArADMAOwBFAE0ATABFADMAGAAFAPn/6//g/97/4f/j/+T/5P/m/+D/
2v/V/9P/1P/Y/9n/1//e/+f/6P/m/+b/6P/q/+r/6v/s/+z/7P/q/+r/6v/o/+j/6P/o
/+j/6f/q/+v/6//q/+n/6P/r/+v/6v/q/+r/6v/r/+z/6v/q/+r/6f/q/+z/7f/u/+3/
6v/p/+r/7P/t/+3/7f/t/+3/7v/u/+z/7P/t/+3/7f/u//D/8f/w//D/7//u//D/8f/y
//T/9P/0//X/9f/0//T/9P/0//X/9v/4//v/+//6//n/+v////////8AAAIAAwAFAAYA
BQAIAAgACQALAA0ADwASABEAEQASABIAFgAYABkAGQAaABsAHAAcABsAGQAYABgAGwAa
ABkAGgAYABUAFQAVABMAEAAOAAsACgAJAAkACAAHAAYAAgD//wAAAQABAAEAAAD+//3/
/P/+//v/+f/4//r/+v/6//r/9//2//T/8//2//j/+v/7//r/+f/5//j/9//3//b/9v/5
//n/+f/6//n/+P/3//X/9v/4//n/+v/5//n/+P/2//j/+P/4//f/+f/6//v/+//6//n/
+P/2//f/+v/7//v/+v/5//f/9v/1//X/9f/1//f/9//3//f/9f/1//X/9f/3//f/9//3
//P/8//z//P/9f/1//b/9v/2//b/9v/2//X/9P/0//T/9v/2//b/9v/1//T/8//y//X/
9f/2//b/9P/0//b/9v/1//b/9f/0//X/9v/2//b/9v/1//X/9f/z//P/9P/3//j/+P/4
//j/+P/4//j/+v/9////AwACAAIAAwAEAAIAAwAEAAQABgAGAAQABgAKAAoADAAMAAwA
DAAPAA0ACgAJAAgABwAGAAYABQAFAAQAAgD+//z/+v/4//j/9//2//X/9f/z//D/7v/u
/+3/7//v/+3/7P/u/+7/7v/t/+v/6v/p/+n/6v/q/+r/6//p/+j/6P/o/+r/6v/q/+r/
6//q/+r/6//p/+n/6f/p/+3/7f/u/+v/5v/j/+P/4f/a/9j/2P/e/+f/8////wYADAAR
ABoAJgAxADsASwBVAFEASwA+ACcADwAAAPP/6//n/+j/5v/j/+X/5P/i/+D/3v/c/93/
3//g/+D/3//j/+j/6f/u//b/9v/y//D/8P/w/+7/7P/w//L/9P/0//P/8v/x//D/7//v
/+//7//w//D/8P/w/+//7//u/+7/7v/u/+//8P/w//D/8P/v/+//8P/w//D/8f/w//H/
9P/z//P/8v/x//H/8f/y//L/8v/y//P/8//w//D/8f/x//L/9P/1//b/9v/1//T/9P/2
//b/9//3//f/+P/5//r/+P/4//n/+//9//7///8CAAMAAwADAAQACAAJAAsADAAPABIA
EgATABEAEQARABIAFgAXABkAGgAbABwAHAAbAB4AHwAgACAAIAAfAB8AIAAgAB4AHAAc
ABwAGQAZABkAFQASABAADQALAAsADAAMAAoACgAHAAUAAQABAAAA//8AAAAAAQACAAEA
/f/6//j/+f/6//v//P/8//z/+//7//r/+v/6//n/+v/7//3//v/8//v/+f/4//v/+//7
//z/+v/6//r/+f/7//z//P/8//z//f/9//z//P/8//z/+//5//r/+//7//3//f/9//z/
+v/8//z/+//9//3//P/8//v/+//7//v//f/9//3//f/7//v/+//7//n/+f/5//n/+P/5
//r/+//6//n/+f/4//r/+v/6//r/+f/4//j/+P/3//b/9f/0//f/+P/5//r/+v/5//n/
+P/2//b/+P/4//b/+P/4//j/9f/0//T/9v/4//r//P/+//7//////wEABAAEAAUABgAE
AAUABgAGAAQABAACAAQACQAKAA0ADgAPAA4AEAANAA4ADQAMAAsADAAMAAsACwAIAAYA
AgAAAAAA/v/+//3/+v/5//n/9//2//T/9P/z//H/8f/v/+7/7P/s/+z/6//s/+z/7P/t
/+3/7P/r/+v/7P/s/+3/7v/u/+7/7v/u/+z/6v/p/+n/6//r/+v/6//p/+v/6P/n/+b/
5//p/+n/5v/e/9j/1v/Z/9//6//6/wIACQAQABgAIQAtADsARQBNAFEAUgBJADUAHgAJ
APn/6//m/+j/6f/r/+r/6P/m/+D/2v/X/9n/3P/g/+H/4f/k/+f/6v/q/+r/7P/u//D/
8v/0//D/7v/w/+7/7P/u/+7/7v/u/+//7//v/+//7//u/+3/7P/u/+//7//w/+7/7v/v
//D/8P/w//D/7//x//L/8v/y//H/7v/t/+7/7//x//L/8//x//H/8v/y//T/9P/1//X/
8v/y//P/8//z//T/9P/0//f/9//3//j/9v/2//f/9//3//j/+f/6//v//P/+/wEAAAAA
AAAAAgAFAAUABQAGAAYABwAJAAoACwAOAA4ADwAQABEAEgAUABMAEwAUABQAFwAaABwA
HQAcAA==
         </WaveFormData>
      </LeadData>
      <LeadData>
         <LeadByteCountTotal>10000</LeadByteCountTotal>
         <LeadTimeOffset>0</LeadTimeOffset>
         <LeadSampleCountTotal>5000</LeadSampleCountTotal>
         <LeadAmplitudeUnitsPerBit>4.88</LeadAmplitudeUnitsPerBit>
         <LeadAmplitudeUnits>��V</LeadAmplitudeUnits>
         <LeadHighLimit>2147483647</LeadHighLimit>
         <LeadLowLimit>268435456</LeadLowLimit>
         <LeadID>V1</LeadID>
         <LeadOffsetFirstSample>0</LeadOffsetFirstSample>
         <FirstSampleBaseline>0</FirstSampleBaseline>
         <LeadSampleSize>2</LeadSampleSize>
         <LeadOff>FALSE</LeadOff>
         <BaselineSway>FALSE</BaselineSway>
         <ExcessiveACNoise>FALSE</ExcessiveACNoise>
         <MuscleNoise>TRUE</MuscleNoise>
         <LeadDataCRC32>4151868355</LeadDataCRC32>
         <WaveFormData>
/v/+//7//v/+//7//v/+////AAABAAIAAgACAAIAAgAAAAAAAAAAAAAAAAAAAAAAAgAC
AAIAAgACAAIAAgACAAIAAgACAAIAAwAEAAUABgAEAAQABAAEAAMAAgABAAAAAQACAAMA
BAADAAIAAQAAAAAAAAAAAAAAAAAAAAAAAAAAAAAAAAAAAAIAAgACAAIAAQAAAP///v8A
AAAAAAAAAAIAAgACAAIAAAAAAAAAAAACAAIAAgACAAEAAAD///7/AAAAAAAAAAAAAAAA
AAAAAAAAAAAAAAEAAwAEAAYABwAJAAkACgAKAAgACgAKAAoACAAFAAQABAADAAEAAAAA
AP/////+//7//P/7//r/+v/4//j/9//2//f/+P/6//z/+//7//v/+//8//z//P/9////
///+//7//P/9//3//f///////////////////////////////////wAAAAAAAP7//v/+
//7/AAAAAAAAAAD+//7//f/9/wAAAgAHAAoACAAHAAgADgASABQAGAAbABsAEwAIAP//
+P/v/+n/6v/s/+z/7v/t//H/AAAPABoAJAAyAEAATgBeAGkAcgB9AI0AoAC0AMIAyQDM
AM0AzAC+AKwAmwCDAGoAWABMAEAANQAuACkAJAAcABQAFAARAAwACQAFAAIAAQD///7/
/P/8//v/+//8//v//P/8//z//P/8//n/+f/5//r/+//7//z//P/6//n/+P/3//n/+f/5
//n/9//2//b/9v/4//j/+P/4//f/9v/z//H/8//x//P/8//1//X/9f/0//L/8v/w/+//
7v/u/+//7//u/+7/7v/t/+v/6v/p/+j/6P/o/+j/5//k/+L/4P/f/+D/4P/g/+D/3f/a
/9f/1f/V/9T/1f/U/9T/1P/U/9P/0f/P/87/zf/P/8//z//Q/8//0P/Q/9D/0P/R/9P/
1P/Z/9n/3P/e/9//4P/i/+P/5f/p/+z/8P/z//T/9v/3//n/+//+/////v/+//7////+
//7///8AAAIAAQABAAIAAAAAAP///////wAAAAABAAEAAAD/////AQABAAEAAQABAAEA
AQABAP7//v/+///////+//7//v///wIAAwADAAEAAQAAAAAA/f/9//3//f/9//7/AAAB
AP//////////AQABAAEAAAD//////v/9////////////AAAAAP///f8AAAEAAgADAAMA
AgABAAAAAAD////////9//3//f/+/wIAAAD+//7//v/+//7/AAD+//z/AAAAAAAAAAAA
AAAAAAABAAEAAgAEAAcABwAHAAgACAAIAAoACgAIAAYAAwACAAEA///8//r//P/9////
AAD+//7//f/8//z/+v/6//n/9v/2//b/9//2//b/9//4//r//P/9//7//f/9//3//P/6
//r/+//7//3//f/9//3//f/9//3//f/7//v/+//7//z//f///wAA///+//3//P/+//7/
/v/+//3//P/7//n/+//+/wAAAwACAAIAAwAGAAgACgAOABIAEwAVABEACgADAPz/8//r
/+b/6P/s//D/8f/1//7/CwAWAB4AKgA4AEYAUgBbAGQAcwCBAJQApACyALkAugC7ALwA
sgCkAJMAfQBkAFQASgA+ADMALgAnAB4AFgASAA4ADwAQAA0ACgAGAAQAAQAAAP7//v/9
//3//v/9//7//f/8//v/+v/8//3//v8AAP3/+//6//j/+f/5//n/+f/5//n/+f/5//n/
+P/4//j/+P/4//j/+P/3//b/8//x//T/8//2//f/9f/1//X/9P/y//L/8P/v/+//8P/y
//P/8f/w/+//7f/t/+z/6//q/+r/6v/q/+n/5v/k/+L/4f/e/97/3v/e/9z/2v/Y/9f/
2P/W/9b/1P/W/9b/1v/V/9T/0f/P/83/zf/N/83/zv/R/9L/0v/S/9D/0f/T/9T/2P/Z
/93/4P/h/+L/5P/l/+f/6//u//L/9//4//r/+//9////AgADAAIAAgACAAMAAgACAAMA
BAAEAAMAAwAEAAYABgAFAAUAAwAEAAQABQAHAAYABQAFAAMAAwADAAMABQAFAAUABQAC
AAIAAgADAAIAAAD///7/AAACAAIAAQD//////v/+/wAAAQACAAMAAAAAAAEAAQD/////
//////////////7//v////////8BAAEAAQABAAAAAAD///3//f/9//3//f8AAAAAAAAA
AP7//f/9//3//v///wAAAgADAAAA/f/8//7//v/+/wAAAAAAAAAAAAD+//7//v/+/wEA
AQACAAQAAwADAAMABAAEAAQABgAGAAkACAAGAAYABAADAAEAAAAAAP/////+//7//v/9
//z//P/6//r/+f/6//r/+v/7//v/+v/6//r/+//8//z//P/9//3//f/8//z//P/9//3/
///////////9//3//f/9/////////////////wAAAAD///7//f/8//7//v/+//7//v/+
//7//f/9/wAAAAABAAAAAAD//wIABgAKAA4AEgAXABkAFwAUAA0ABgD///f/7P/k/+T/
5v/p/+n/7P/1/wIAEAAYACQAMgA8AEUAUABbAGUAcAB+AJQApQCoAK0ArgCsAKgAnQCP
AH4AbgBcAEoAPQAyACsAJAAeABgAEgAPAA4ACwAJAAYABQADAAAA/v/+//3//v/+//z/
/P/6//r/+v/6//v/+//7//z/+v/5//n/+P/3//f/9//3//f/9//3//f/+f/4//j/+P/2
//b/9v/2//j/+P/2//X/8//x//P/8//z//P/8//y//D/8P/u/+3/7f/u//D/8f/u/+7/
7v/t/+v/6v/p/+j/6v/q/+r/6f/l/+L/3//d/93/3v/f/+D/3v/c/9r/2f/W/9T/1P/S
/9T/1P/U/9P/0f/P/87/zf/M/8v/yv/K/8v/zP/M/8z/zP/N/8//0P/T/9P/1v/Y/9r/
3P/f/+H/4f/l/+j/7P/t/+7/8P/x//X/9//6//v//f/+////AQAEAAQABQAGAAQAAwAD
AAQABAAEAAMAAwABAAIAAgADAAUABAADAAMAAwADAAMAAwAFAAUABQAFAAQABAAEAAUA
BQAEAAQABAAEAAYABgAFAAMAAwACAAIAAwADAAMAAwAAAAAAAQABAAQABQAGAAcABwAH
AAcABgADAAMAAgABAAMAAwADAAMABgAGAAUAAwADAAMAAwADAAIAAgACAAIABAADAAMA
AwADAAMAAwAEAAYABAACAAIABAAEAAQABgAIAAYABgAGAAYABgAHAAcACAAKAAsACwAL
AAwADgAOABAAEAAQAA4ACwAKAAoACQAHAAYABAADAAMAAgADAAQABAAEAAMAAAD///3/
/v/+//7////+//7///8AAAEAAgACAAIABQAFAAUABAAGAAYABwAHAAcABwAHAAcABgAF
AAQAAwAEAAUABgAHAAUABQAGAAYABgAGAAYABgAEAAQABAAEAAQABAAEAAMABQAGAAYA
BQAGAAoADQAOAA4AEAAUABoAHQAfAB8AHAATAAQA+f/z//D/7v/s/+z/7//z//j/CQAY
ACAAKgA2AEAATABXAGIAcQB/AIwAngCwALcAuAC9AMIAwgC0AKcAmQCCAGgAVgBMAEMA
OgAxACoAJgAgABwAGQAYABUAEQAOAA0ACwAKAAgACAAHAAQABAACAAIAAgACAAIAAgAD
AAMAAwAEAAQAAwADAAIAAgADAAQABQADAAMAAwADAAEAAAAAAAAA/v/+//7//v///wAA
//////3/+//9//3//f/9//3//P/+//7//P/7//r/+v/7//v/+P/4//j/9//3//b/9f/0
//L/8v/y//H/7//u/+3/7f/r/+r/6f/o/+j/5v/k/+P/4f/e/93/2v/a/9r/2v/Z/9v/
2f/Y/9f/1v/V/9T/1P/X/9j/2P/Y/9j/2f/b/9z/4f/h/+T/5v/p/+r/7P/t/+3/8f/0
//j/+f/6//z//f///wEABAAFAAcACAAJAAsADAAMAA0ADgAMAAsACwAMAA4ADgANAA0A
DQAOAA4ADwAPAA4ADQANAA8ADwAPAA8ADQANAA0ADQAOAA4ADgAPAA8ADgAOAA4ADAAO
AA4ADQAOAA8ADwAQAA8ADwAPAA8ADgAOAA8ADwANAA0ADQANAA8ADwAPAA4ADgAPAA8A
DwANAA0ADQANABAAEAAPAA0AEQARABEAEQAQABAAEAAQABAADwAPAA8ADQANAA0ADgAR
ABAADwAQAA4ADgAOABAAEAAQABAAEAARAA4AEAAQABAAEAASABMAFQAYABcAFwAXABgA
GAAYABoAGgAaABgAFQAUABQAEwARABAADgANAA0ADAAMAAwACwAKAAoACAAIAAcABgAG
AAYABwAGAAYABwAIAAoADAANAA4ADQANAA0ADAAMAAwADQANAAsACwALAAsADQANAA0A
DQAPAA8ADwAPAA8ADwAQABAADwAOAA0ADAAOAA4ADgAOAA4ADgAOAA0ADQAMAAwADwAS
ABQAEQAQABIAFgAcACQAJwAnACMAHgATAAwABQD5//L/8v/y//D/7//1//7/CQAWACAA
LAA2AEQAUABbAGQAcQB9AIYAmgCqALUAvADBAMQAxAC8AK0AmwCGAHIAYABUAEUAOgA3
ADIAKgAiABwAGQAUABEAEAAOAA4ADQAJAAYABQADAAUABgAFAAYABQAEAAMAAgD/////
//8AAP///f/8//r/9//3//f/9//3//f/9//3//f/9v/2//b/9P/0//T/9P/y//L/8P/v
/+//7f/v/+//7f/t/+3/7P/r/+r/5//l/+T/5P/l/+X/5v/m/+b/5f/i/+D/3v/c/97/
3v/e/93/2v/Y/9b/1f/U/9T/1P/U/9D/zv/M/8v/yv/I/8j/xv/F/8T/w//B/8P/wf/A
/7//wP+//77/vv/B/8L/wv/C/8D/wf/D/8T/x//H/8r/zP/P/9D/0v/T/9P/1//a/97/
4//k/+b/5//n/+n/7P/t/+3/7v/v//H/8P/w//H/8v/z//P/9P/2//b/9v/1//X/9P/0
//P/8//1//T/8//z//P/8//z//P/9P/1//b/9//2//b/9v/3//b/9P/z//L/9P/2//b/
9f/1//X/9P/0//P/8//z//P/9P/0//X/9f/0//P/8v/x//P/8//z//L/9P/1//X/9f/y
//H/8P/v//L/9P/1//X/9v/1//T/8//y//L/8v/y//T/8//z//P/8f/x//H/8v/1//T/
8//0//L/8v/y//T/9P/0//T/9P/1//f/9v/2//b/9v/2//n/+f/6//z//P/7//r/+v/8
//z//v/+/////v/8//z/+//5//b/9P/1//X/9v/2//T/9P/z//L/8v/w//D/7//u/+7/
7v/v//D/8P/x//L/9P/2//f/+P/2//X/9P/y//L/8v/z//P/9P/1//b/9//1//X/9f/1
//f/9//3//f/9v/1//X/9P/1//b/9//4//b/9v/2//b/9v/2//b/9f/5//j/+P/7//r/
9v/5//7/AgAEAAgADAANAA8ADQAIAAEA+P/v/+f/4v/g/97/3v/b/9v/4v/v//z/CAAU
ACAALgA2AD0ASABVAF8AaAB4AIwAmwCiAKMApACkAJ4AkQCBAG4AXABMAEAANwAsACEA
GgAUAA4ACgAHAAgABwAEAAAA/v/7//j/9v/2//X/9v/2//T/9P/z//L/8f/w//L/8//0
//b/9f/z//L/8P/x//H/8f/x//P/8//z//P/8f/w//D/8P/y//L/8v/y//L/8v/w/+//
7v/r/+z/6//s/+3/7v/u/+3/7P/p/+f/5//o/+r/6//o/+j/6P/n/+f/5v/l/+T/4v/i
/+L/4f/e/9z/2v/Z/9r/2v/a/9r/1v/U/9L/0f/O/8z/zP/K/8z/zP/M/8v/y//J/8j/
x//G/8X/xP/E/8f/yP/I/8j/xv/H/8n/yv/N/83/0P/S/9H/0v/U/9X/2f/d/+D/5P/n
/+j/6v/r/+//8f/0//X/8//0//X/9//6//r/+//8//r/+f/5//r/+v/6//n/+f/7//z/
/P/9//3//P/7//v/+//7//v/+//7//v/+//7//r/+v/6//v/+f/4//j/+P/4//r/+v/5
//n/+f/4//j/+P/5//r/+//4//j/+f/5//f/9//3//f/+f/5//n/+P/6//v/+//7//n/
+f/5//n/+v/6//n/9//7//v/+//7//r/+v/6//r/+v/5//n/+f/5//n/+f/6//7//P/6
//r/+v/6//r//P/+//7//v/+//v/+f/4//n/+v/7//z//////wAAAgABAAEAAQACAAIA
AgAEAAQABgAEAAEAAAD+//3/+//6//r/+f/5//j/+P/4//f/9v/4//b/9v/1//L/8v/y
//P/9v/2//f/+P/3//j/+P/4//f/9//3//b/+f/6//z//f/6//n/+P/3//n/+f/5//n/
+v/7//z//f/8//v/+//6//v//P/9//7//P/8//z//P/+//7//v/9/wEA/v/+//3//v/+
////AgAGAAwAEAASABUAFQAPAAYA///6//X/6//k/+T/5v/k/9//4f/u////CAASAB4A
KgA0AEAASwBWAGMAcQCAAJAAoACpAK4AswC0ALAAqgCfAI0AeABkAFQARgA3ACwAJQAe
ABoAFgASAAsACAAJAAcABAADAAEAAgAAAAAA///8//z/+v/6//r/+v/6//r/+v/7//z/
/v/8//n/9//0//X/9//5//v/+f/5//n/+f/3//b/9v/2//b/9v/2//b/+P/4//b/9f/3
//X/9//3//T/8//y//D/8f/y//H/8f/y//L/8//z//H/8P/v/+3/7f/s/+v/6v/p/+j/
5//l/+T/5P/k/+X/4//i/+H/4P/c/9r/2P/X/9j/1v/W/9T/0v/S/9L/0f/R/8//zv/N
/8//z//P/9D/0P/Q/8//zv/O/8//0f/S/9f/1//a/9z/2//c/97/3//h/+X/6P/s/+3/
7v/w//H/9f/3//r/+//5//r/+//9/wAAAAABAAIAAgABAAEAAgAAAAAA/////wAAAgAD
AAUAAwACAAEAAQD//////////wEAAQABAAEAAAAAAAAAAQADAAIAAgACAAAAAgACAAEA
//////7//v/+////AAABAAAAAAABAAEA///////////////////+//7/////////AQAB
AAEAAQABAAAA/v/7//3//f/9//3/AAAAAAAAAAAAAP///////wEAAQABAAIAAwAAAP3/
/P/9//7///8CAAEAAAD///7//f/9//3//f/+////AAABAAIAAQABAAAA/v8BAAQABgAE
AAQABAAEAAMAAwAEAAYACAAJAAoADAALAAoACwAKAAgABgADAAIAAQD///z/+v/7//v/
/P/8//7//v/9//z/+f/2//X/8//1//b/9//5//r/+v/7//z//f/+//7//v/////////+
//3//P/8//v//P/9//7//////////////////////////////wAAAAD///7//f/8//3/
/v///wAAAAAAAAAA//8BAAAAAgAFAAQABAAHAA4AFAAWABYAFgATAA0AAwD4//H/6P/j
/+P/4v/i/+L/6v/5/wcAFAAfACoAMgA8AEgAVgBkAHEAfgCPAKEAsAC0ALYAtwC4ALcA
qgCYAIYAcQBbAEoAPgA2ADIAKQAeABsAHAAUAA4ADAAJAAQAAQABAP7//f/7//3//P/9
//3//v/+//z//P/6//r/+v/6//n/+f/5//r/+v/5//n/+P/3//f/9//3//f/9//3//f/
9//2//b/9v/1//T/8//y//X/9v/1//X/9P/x//L/8f/z//P/8//y//T/9P/y//H/7//u
/+7/7f/t/+7/7//v/+v/6v/p/+j/5v/m/+b/5f/k/+L/4P/f/9z/3P/c/9z/2v/Y/9b/
1f/U/9L/0v/Q/9L/0v/S/9H/0f/P/87/zf/O/83/zP/M/87/0P/R/9L/0P/R/9P/1P/X
/9f/2v/c/97/4P/j/+X/5//r/+7/8v/z//T/9v/3//j/+f/7//v//f/+////AQAAAAAA
AQACAAAA/////wAAAgACAAEAAQD//wAAAAABAAMAAgABAAEAAQABAAEAAQD/////////
////AAABAAMAAQAAAAAAAAD//wAA///9//7//////wAA//////////8AAAAAAQABAAAA
///+//3//////////v/+////////////////////AgACAAEA//8AAP///v/9/wAAAAAA
AAAAAAD////////9//3//f/+/wIAAAD+//7//P/8//z//v8AAAAAAAAAAP//////////
/f///////v///wAAAQACAAEAAQACAAQABwAHAAcACAAIAAgACgAKAAgABgADAAIABAAD
AAEAAAD+//3//f/8//3//v/+//7//P/6//r/+f/1//T/8//z//b/+P/7//7///8AAAAA
AAAAAP///v/8//7//v///////f/9//3//f/+////AAABAAAA///+//3//v///wEAAgAA
AAAAAAAAAP7//v/+//7/AAAAAAAA///9//7//v/9//7/AgAFAAYACAAMABAAFAAVABMA
EwAQAAUA/P/1/+//6v/k/+D/4P/h/+P/6P/3/woAFgAcACoANgA8AEkAWABlAHMAfgCM
AJwAqwCwALUAvAC6ALAApQCTAHoAZgBUAEQAOQA0AC8AJgAeABgAFgARAAwABwAFAAIA
AQD//wAA/v/+//3//P/8//r/+v/8//z//P/8//n/+f/5//r/+v/5//n/+P/3//f/9//3
//X/9f/1//X/9//2//b/9v/2//b/9v/2//b/9v/0//P/9P/z//b/9//1//X/9f/0//T/
9P/y//H/7v/u/+//7//u/+7/7v/t/+v/6v/p/+j/5v/m/+b/5f/j/+L/4f/h/97/3v/e
/97/2v/Y/9b/1f/V/9T/1f/U/9P/0v/R/8//0f/P/87/zf/N/83/zf/O/87/zv/N/8z/
zv/P/9H/0v/S/9H/0//U/9j/2v/d/9//4P/j/+X/6P/r/+z/7v/v//H/8//2//f/+f/6
//v//f/+//7///8AAP7//f/9//7/AAAAAP////8BAAIAAgADAAIAAAD+//3/AAABAAIA
AwADAAMAAwADAAEAAAD/////AQAAAAAAAAD//wAA///9/wAAAQABAAIA///////////+
//7//////////////////v/9//z/+v/8////AQADAAIAAQAAAP//AAAAAP///f/9//3/
/f/9//7//v/+//7//v/9//3//f////////8AAAIAAAD+//7//P/8//z//v/8//z//P/8
//7///8AAAEAAAD///7//f/9//3//v/+//7///8CAAIA/v/+//7//v/+//7//v8AAAEA
AwAGAAYABQAEAAQABQAGAAkACgAIAAYAAwACAAQAAwABAAAAAQABAAIAAgD///7//P/6
//z/+v/6//n/9v/2//b/9//5//r//P/+//3//v/+//7//f/9//3//P/9//7/AAABAP7/
/f/8//v//v///wAAAQD///////////////8AAAAAAQACAAMABAADAAIAAQAAAAAAAAAA
AP//AQAAAAAA//8AAAIABQAGAAgACgAOABIAFQAXABUAEAALAAYA///1/+r/5v/k/+L/
4//j/+b/9f8GABIAGAAiAC4APABHAFIAWwBnAHQAggCWAKMApACnAKwArgCqAJ8AkwCE
AHAAWgBKAD8AMgApACgAJAAeABgAFQAQAAsACQAGAAUAAwAEAAIAAgABAP///v/7//r/
/f/+////AAD9//3//f/+//z/+//7//r/+//7//v/+//5//n/+f/5//v/+v/6//r//P/8
//z//P/7//r/9//1//f/9f/3//f/9//3//f/9v/2//b/9P/z//L/8v/z//P/8v/y//L/
8f/v/+7/7f/s/+z/7P/s/+v/6v/o/+b/5f/k/+T/5P/k/+D/3v/c/9v/2P/W/9b/1P/V
/9b/1//X/9f/1f/U/9P/0P/P/87/zv/N/87/zv/O/9D/0f/T/9T/1f/V/9j/2v/d/97/
4P/h/+H/5f/o/+z/7v/u/+//7//y//X/+f/7//v//P/9////AAAAAAEAAgADAAMABAAG
AAQABAADAAMAAwAEAAQABQADAAIAAQABAAMAAwADAAMAAwADAAMAAwACAAIAAgADAAMA
AgACAAIABAAGAAYABQADAAMAAgACAAMAAwADAAMAAAAAAAEAAQADAAMAAwADAAIAAQAA
AP7/AAABAAEAAQADAAMAAwADAAIAAgABAP//AwADAAMAAwACAAIAAgACAAIAAQABAAEA
AwADAAMABAAEAAIAAAAAAAIAAgACAAQAAgACAAIAAgABAAEAAQABAAEAAQABAAEAAwAD
AAQABAAFAAYABwAIAAgABwAHAAgABwAHAAcACAAKAAoADAAMAAoACAAFAAQABQAFAAQA
BAABAP///v/8//7//v/9//z//P/6//r/+f/4//j/+P/5//r/+v/7//z//f/+//7//v8B
AAEAAQAAAAAAAAABAAEA//////////8AAAEAAgADAAIAAQAAAP///f/9//7//v8AAAAA
AAAAAP7//v/+//7///8AAAEAAQABAAAA/v///wIABAAFAAQACgAOAA4AEgAXABkAFwAU
AAsAAgD5/+3/5v/k/+T/4v/h/+P/6v/3/wgAEgAcACgANAA+AEcAUABfAG8AfgCMAKAA
rQCwALEAtgC8ALYApwCZAIYAcABaAEoAPQA0AC8AKgAkAB4AGAATAA4ACwAJAAYABQAD
AAQAAgACAAEA///+//v/+v/6//r/+v/6//n/+f/5//r/+P/3//f/9v/2//f/+P/5//j/
9//2//X/9//2//b/9v/2//b/9v/2//T/9P/y//H/8v/x//T/9f/y//H/8P/u/+//8P/v
/+//7v/u/+//7//s/+z/7P/r/+r/6v/q/+r/5//m/+X/4//h/+D/3//f/9z/3P/c/9z/
2v/Y/9b/1f/S/9D/0P/O/8z/zP/M/8v/zf/L/8r/yf/I/8f/xv/G/8f/yP/I/8j/yv/L
/83/zv/Q/8//0f/S/9P/1P/W/9f/2//f/+L/5v/n/+j/6v/r/+v/7f/w//H/8//0//X/
9//4//j/+f/6//v/+//8//7/+//6//j/9//6//z//f////7//P/6//n/+v/7//z//f/7
//v/+//7//r/+v/6//v//f/8//z//P/7//z/+//5//v/+//6//r/+f/5//n/+f/2//b/
9//3//n/+f/5//n/9//3//f/9v/4//n/+f/5//f/9//3//f/+f/6//r/+f/6//n/+P/3
//f/9v/1//T/9//3//j/+f/2//X/9P/0//f/9v/1//b/9v/2//b/+P/3//b/9f/0//T/
9f/2//f/9//3//f/9//2//X/9f/0//T/9f/4//j/9v/2//T/9P/0//X/9f/2//b/9v/0
//b/9v/2//b/+f/5//r//P/7//v/+//8//z//P/+//7//P/6//f/9v/4//f/9f/0//L/
8f/x//D/7v/u/+3/7P/u/+z/7P/r/+r/6v/q/+v/7v/u/+//8P/x//L/8v/y//P/8//z
//L/8f/w//D/7//v/+//7//v/+3/7f/t/+3/7v/v//D/8f/x//H/8v/y//L/8v/y//L/
8v/y//L/8v/w//D/8P/v//P/9P/0//X/8v/0//f/+v/+/wIACAAIAAkABQD///b/7f/k
/93/2f/Y/9b/1v/W/9n/4//w//v/BgAWACQAMAA8AEQASwBYAGUAdwCMAKAAqgCpAKgA
rQCsAKIAkAB/AGkAUgBAADgALgAlAB4AGQASAAwACAAGAAMA/v/7//n/9v/1//P/8v/w
//D/7//w//D/7v/u/+7/7v/u/+7/7f/t/+3/7v/s/+v/6//q/+z/7f/u/+//7//v/+//
7//u/+z/6//q/+z/7P/s/+z/6//q/+f/5f/n/+X/5//n/+f/5//n/+b/5v/m/+T/4//j
/+T/5v/n/+P/4v/h/9//3//e/93/3P/a/9r/2v/Z/9b/1P/S/9H/0v/S/9L/0v/Q/87/
zP/L/8j/xv/G/8T/xP/E/8T/w//F/8P/wv/B/8L/wf/A/8D/wf/C/8L/wv/C/8P/xf/G
/8f/x//K/8z/zf/O/9D/0f/V/9n/3P/g/+P/5P/m/+f/5//p/+z/7f/t/+7/7//x//L/
8v/z//T/9P/z//P/9P/y//L/8f/x//L/9P/1//f/9//2//X/9f/z//P/8//z//X/9f/1
//X/8v/y//L/8//z//L/8v/y//T/9v/2//X/8//z//L/8v/x//H/8f/x//D/8P/x//H/
8//z//P/8//x//H/8f/w/+7/7//v/+//8f/x//H/8f/y//L/8f/v//H/8f/x//H/8v/y
//L/8v/w/+//7//v//H/8f/x//L/9P/y//D/8P/y//L/8v/0//T/9P/0//T/8v/x//D/
7//w//H/8v/z//T/8//z//L/8v/x//D/8v/0//T/9P/0//P/8//0//b/+f/5//n/+v/6
//r//P/8//z/+v/3//b/+P/3//X/9P/x/+//7v/s/+3/7v/u/+7/7v/s/+z/6//o/+j/
6P/p/+r/6v/r/+z/7f/u/+7/7v/v/+//7//u//D/8P/x//H/8f/x//H/8f/z//P/8//z
//L/8f/w/+//7//v//D/8P/y//L/8v/y//T/9P/0//T/8v/y//L/8f/x//L/8v/x//T/
+P/7//z/+v/8/wAABAAHAAkACQAGAP3/9P/t/+P/2P/W/9b/2P/Z/9n/4P/t//z/BgAO
ABgAIgAwAD8ATABZAGcAcgCAAJIAnwCkAKcArACuAKgAmwCJAHQAXABIADwAMQAqACMA
HAAUAA4ADAALAAQA///9//r/+f/3//b/9P/0//P/8v/y//D/8P/w//D/8P/w/+7/7f/s
/+z/7f/t/+7/7v/v/+//7//v/+3/7f/t/+3/7//u/+7/7v/s/+z/7P/s/+7/7v/s/+v/
6f/n/+n/6f/p/+n/6f/o/+n/6v/p/+n/6P/o/+n/6f/m/+b/5v/l/+P/4v/h/+D/3v/e
/97/3f/d/9z/2//b/9f/1v/V/9T/1P/S/9D/z//Q/87/zv/M/8v/yv/J/8f/yf/H/8b/
xf/E/w==
         </WaveFormData>
      </LeadData>
      <LeadData>
         <LeadByteCountTotal>10000</LeadByteCountTotal>
         <LeadTimeOffset>0</LeadTimeOffset>
         <LeadSampleCountTotal>5000</LeadSampleCountTotal>
         <LeadAmplitudeUnitsPerBit>4.88</LeadAmplitudeUnitsPerBit>
         <LeadAmplitudeUnits>��V</LeadAmplitudeUnits>
         <LeadHighLimit>2147483647</LeadHighLimit>
         <LeadLowLimit>268435456</LeadLowLimit>
         <LeadID>V2</LeadID>
         <LeadOffsetFirstSample>0</LeadOffsetFirstSample>
         <FirstSampleBaseline>0</FirstSampleBaseline>
         <LeadSampleSize>2</LeadSampleSize>
         <LeadOff>FALSE</LeadOff>
         <BaselineSway>FALSE</BaselineSway>
         <ExcessiveACNoise>FALSE</ExcessiveACNoise>
         <MuscleNoise>TRUE</MuscleNoise>
         <LeadDataCRC32>2767103087</LeadDataCRC32>
         <WaveFormData>
AgACAAIAAgAAAAAAAAAAAP7//v/+//7/AAAAAAAAAAD///7//f/8//z//P/8//z//P/8
//z//P/+//7//v/+//z//P/8//z//f/+////AAD+//7//v/+//3//P/7//r//f/+////
AAD+//7//v/+//z//P/8//z//P/8//z//P/8//z//P/8//z//P/8//z/+//6//n/+P/4
//j/+P/4//r/+v/6//r/+v/6//r/+v/4//j/+P/4//b/9v/2//b/9v/2//b/9v/0//T/
9P/0//b/9v/2//b/9v/2//f/9//5//r/+//8//7//v///////f/9//3//f/9//3//f/9
//3//v/+//7//P/8//z//f/9//3//f/7//r/+P/4//f/9P/0//X/9f/z//P/8f/w//D/
7v/u/+//7//u/+7/7v/u/+7/7v/t/+3/7f/t/+3/6//r/+r/6f/r/+z/7P/s/+v/6v/q
/+r/6v/q/+r/6v/o/+f/5//o/+j/7P/u/+7/6f/m/+b/6P/q/+n/6P/r//L//v8NACIA
OgBSAGsAgACQAJgAmwCZAJEAgQBZACEA6P/O/9T/6P/7/wQACgATABcAHQAmACgAIQAY
ABMAEgAJAAAA9//u/+X/2v/U/9P/0P/M/9L/2v/c/9v/4P/k/+f/5//n/+j/6P/o/+b/
5v/m/+b/5v/n/+f/5//p/+n/6v/q/+n/6f/o/+b/5//p/+r/6f/q/+n/6P/o/+n/6v/r
/+z/6//q/+n/6P/q/+z/7P/r/+n/6v/q/+r/7P/s/+z/7f/t/+3/7v/u/+//7//w//D/
8P/y//T/9P/0//X/9//4//n/+f/7//z//////wAAAQACAAIABAAHAAoADQAQABMAFAAU
ABQAFAAXABkAHAAeAB0AHgAfACAAIQAhACEAIQAiACMAIwAiACEAIAAfAB0AGgAZABgA
FQAXABQAEwARAA8ADQALAAcACQAJAAgACAAFAAUABAACAAMABAAFAAQAAwABAAAA///9
//3//f/9//3//f/+//7//P/8//z//P/7//v//P/5//v/+//6//r/+v/7//v/+//8//3/
/v////z/+//6//n/+v/6//v/+//8//3//v////3//f/9//3/+//7//z//P/+//7//v/+
//z/+//7//v//f/9//3//P/6//r/+v/5//v/+//6//r/+P/4//b/9v/5//v//P/9//r/
+f/5//n/9v/2//b/9v/0//P/8//y//P/9P/0//X/9v/2//X/9f/z//H/8//2//T/9v/2
//b/9v/0//T/9P/1//b/9//5//v//v/+//7////+//3//P/7//n/+f/5//n/+//9/wAA
AgD///7//f/8//7///8AAAEA/v/6//f/9v/z//L/8v/z//b/9//4//f/9P/y//D/8P/w
/+//7f/s/+z/7P/s/+z/7f/t/+3/7f/r/+v/6//q/+r/6//t/+7/7v/t/+z/7P/q/+r/
6v/q/+j/6P/n/+f/6P/q/+r/6v/q/+n/5v/m/+j/6v/r/+z/7f/2/wQAEwAoAEAAWABt
AHwAhgCMAI8AjQCDAGkAQQANANr/xP/Q/+b/9f8AAAwAFQAZAB0AJgAqACUAGgARABAA
DQAEAP3/9P/r/+T/3v/b/9r/2P/a/9r/3P/d/+D/5P/p/+n/6f/q/+r/6v/o/+j/6P/o
/+r/6//r/+v/6v/p/+n/6P/r/+3/7v/u/+3/7f/s/+n/7f/t/+3/7v/t/+z/6//q/+v/
7P/t/+7/7v/w//D/7//u/+7/7f/s/+3/7v/v//H/8//z//T/9P/0//P/8//y//P/9v/5
//r/+v/7//3//v//////AQACAAcABwAIAAkACgAKAAwADwARABMAFQAXABkAGgAbABwA
IAAhACMAJAAlACYAJwAoACYAJQAkACMAJAAlACUAJAAkACQAJAAjACAAHwAeABsAGQAW
ABUAEwATABEADwALAAkACQAIAAgACAAJAAkACAAIAAgACAAGAAUAAwACAAEA////////
///+//3//f/8//3//v///wAA/////wAA/f///////v/+//z//f/9//3//v///wAAAQAB
AAEAAQABAAEAAAAAAP//AQABAAEAAQABAAEAAQABAAMAAwAEAAQAAwACAAEAAAACAAEA
AQABAAAA///+//z//v/+//7//f///////v/+//z//P/6//r/+v/7//v/+//8//v/+//7
//n/+P/3//b/+f/5//r/+v/3//b/9P/z//X/9v/2//f/+f/5//f/+P/2//b/9v/2//j/
+P/4//n/+f/5//r/+//8//z//P/9//3//f/9//3/+//7//v/+//9//3//v/+//z//P/8
//z//f/9//3//f/9//z//P/+//r/+P/3//f/+f/5//n/9//2//T/8v/y//H/8f/w//D/
8P/w//D/8P/t/+3/7f/t/+//7//v/+7/7//v//D/8P/u/+3/7P/s/+7/7v/u/+7/7P/s
/+v/6//s/+z/7v/u/+z/6f/o/+j/6v/u/+//8v/z//T//P8FABAAIgA6AE8AXgBqAHQA
eQB5AHsAcwBhAD8AEADe/8T/zP/f/+z/+P8FAA8AEQAUAB4AJQAeABUAEAALAAgAAwAA
APv/9P/s/+P/2v/a/9r/2P/c/93/3v/g/+P/4//m/+j/6f/q/+r/6v/q/+r/6v/r/+v/
6//r/+v/7P/s/+z/7f/t/+z/7P/t/+3/6//r/+v/6//s/+z/7P/s/+z/7v/u/+7/7v/u
//D/8P/v//H/8v/y//L/8P/w//D/8f/x//H/8v/y//H/8f/y//L/8//2//n/+v/5//n/
+v/6//n/+f/7//z/AgADAAUABwAHAAYABwAJAA0AEQAVABkAGgAaABoAGgAaABsAHQAe
ACAAIgAkACYAJQAlACUAJQAkACUAJQAkACIAIgAiACEAIAAfAB4AGwAbABgAFwAVABMA
EQAPAAsACQAJAAgACAAFAAUABAACAAMABAAFAAQAAgABAAEAAQADAAMAAwADAAAA////
//7//P/8//z//P/6//v//f/7//z//f/9//7//P/9//3//f/+////AAABAP//////////
AAAAAAEAAQABAAEAAQABAAEAAQABAAEAAwADAAQABAABAAAA///+/wEAAQACAAMAAwAD
AAMAAgD///7//f/7//z//f/9//7//v/+//z//P/8//3//f/9//r/+f/5//n/+P/4//j/
+P/6//n/+f/4//b/9v/1//X/9//4//j/+f/5//r/+P/4//j/+P/6//r/+v/7//n/+f/6
//v//v/+//7///8BAAEAAQABAAAA///+//3//f/9//7//v8AAAAAAAAAAAAA///+//3/
/P/6//n/+v/4//b/9f/1//X/9f/1//P/8//y//H/8v/x//H/8P/w//H/8v/z//T/8P/v
/+7/7f/u/+//8P/w/+//7//w//D/8P/v/+7/7v/s/+z/7P/s/+z/7P/r/+v/7P/u/+z/
6v/s/+3/7P/s/+r/6v/r/+z/7f/0/wIAEwAiADIARABbAHAAgACIAIsAjwCNAH8AZQA5
AAIA2P/Q/97/7f/4/wAADwAZABsAIAAqACUAGgAVABQADwAIAAMA/v/1/+j/3v/b/9r/
2v/Y/9j/3P/f/97/4v/l/+f/6P/q/+v/7P/s/+z/7P/s/+r/6//r/+v/6//r/+z/7P/s
/+3/7f/s/+z/7f/t/+v/7//v/+//8P/w//D/8P/w/+7/7v/u/+7/7P/u/+7/7f/u//D/
8f/y//D/8P/w//H/8f/x//L/8v/z//P/9P/0//T/9v/4//j/+P/5//v//P/9//3///8A
AAEAAQACAAMACAAIAAoADQAPABEAEwAVABcAGAAZABoAGwAbABwAHAAfACAAIQAiACUA
JQAlACUAJQAlACQAIgAgACAAIAAfABwAGwAaABcAGAAWABYAFQATABEADwALAAsACwAK
AAoACQAJAAgABgAGAAYABgAEAAIAAQABAAEAAwADAAMAAwACAAEAAQAAAP7//v/+//7/
/v///wEA//8BAAEAAAAAAP7///////////////////8BAAEAAQABAAIAAgADAAMAAwAD
AAMAAwADAAMAAwADAAMAAwAEAAQAAgACAAIAAgAEAAMAAwADAAMAAwADAAIAAgACAAIA
AQD//////v/+/wAAAAD+//7//P/9//3//f/9//3//v////z//P/8//z//P/7//v/+v/6
//r/+f/5//j/+P/3//f/9//3//f/+P/4//b/+P/4//j/+P/5//r/+//9//v/+//8//3/
/v/+//7//////////////////////////////wAAAAAAAAAAAAAAAAEAAQABAAEA///8
//r/+v/3//b/9v/3//n/+f/5//f/9v/0//L/8v/z//P/8v/y//L/8v/y//L/8f/x//H/
8f/z//P/8//y//D/7//v/+7/7P/r/+r/6v/s/+z/7P/s/+3/7v/u/+//8P/s/+z/7v/w
//H/7P/q/+r/6v/t//D/8//0//7/DQAcADIATABfAHAAggCMAI8AjwCPAIcAbwBBAAoA
3v/Q/97/7//6/wIADwAXABkAIgAqACcAIAAbABYAEQAMAAUA/v/3/+7/5P/d/9z/2v/a
/9z/4P/h/+D/4v/j/+X/5v/o/+n/6v/o/+j/6P/o/+n/6//s/+3/7f/t/+7/7v/u/+//
7//u/+7/7//v/+3/7f/t/+3/7v/w//D/8P/w//D/8P/w//D/7//w/+//7f/v//D/8P/w
//D/8P/w//H/8//z//T/9P/0//P/8//y//L/9P/2//b/+P/5//v//P/8//v//P/8/wAA
AQADAAUACAAIAAoADQANAA8AEQATABUAFgAXABgAHAAdAB8AIAAgACAAIAAgACMAIwAj
ACMAJAAlACUAJAAkACQAJAAjACAAHwAeABsAGwAYABcAFQAVABMAEQANAA0ADQAMAAwA
CwALAAoACAAHAAYABQACAAIAAQABAAEA////////////////AAAAAAAAAAAAAAAA////
/wAA/f///////v/+//z//f/9//3//////////////////////////v/+//3/AAABAAIA
AwABAAEAAQABAP////8AAAAAAgACAAIAAgAAAP///////wEAAQABAAAAAAAAAAAA///+
//3/+//6//3//v/9//7//f/9//z/+//6//n/+f/5//r/+v/6//r/+P/3//f/9v/4//j/
9//3//b/9v/1//X/9//3//f/+P/6//z/+v/4//j/+P/4//j/+P/4//n/9//3//j/+f/8
//z//P/9///////////////////////9//3//v/+//z//P/8//z//v///wAAAQD+//r/
9//2//f/9v/2//f/+P/5//r/+f/3//T/8f/w/+//7//u/+7/8P/w//D/8P/v/+//7//v
//H/8f/x//D/7f/t/+7/7v/w/+//7v/u/+z/7P/s/+z/7v/u/+3/7f/w/+7/7v/u/+r/
5f/m/+z/8P/u//H/9P/3//j/AAAPACAAMABEAFkAagB2AHwAewB3AHMAawBZADMAAgDW
/8b/0P/h/+z/+P8FAA8ADwAUACAAJQAcABMAEAANAAQA///+//f/7v/m/+H/3v/e/9z/
3P/e/9//4P/k/+f/6//r/+z/7P/s/+z/7P/s/+z/6v/r/+v/6//p/+n/6v/q/+3/7//w
//D/7v/v/+//7f/v/+//7//w//D/8P/w//D/7v/u/+7/7v/w//L/8v/x//H/8v/y//L/
8f/w/+//7//y//P/9f/2//b/9f/1//T/9f/4//v//P/6//v//f/+/wEAAQADAAQABwAH
AAgACQALAAoACwANABEAEwAVABcAGQAaABsAHAAeAB8AIQAiACUAJgAnACgAJwAnACcA
JwAmACcAJwAmACYAJgAmACUAIgAhACAAHQAdABoAGQAXABUAEwARAA0ACwALAAoACgAJ
AAkACAAGAAgACAAIAAYABAADAAMAAwAFAAUABQAFAAMAAQAAAP7//v/+//7//v8AAAEA
AwABAP/////+//7//v//////////////////////////////AAAAAAEAAQABAAEAAQAB
AAEAAQABAAEAAwADAAQABAACAAIAAgACAAIAAQABAAEAAQABAAEAAAACAAIAAgABAAEA
AQAAAAAA/v/+//z//P/+//////////z/+//7//v//P/8//z//P/6//n/+f/4//j/+P/3
//f/+v/6//n/+f/5//n/+f/6//j/+P/4//j/+P/4//j/+v/6//r/+//9//3//v//////
/v/9//3/+//7//v/+//9//3//f/9//3//f/+//7//v/+//7//v8BAAEAAQABAP3/+v/4
//j/9//2//b/9//3//f/9//1//T/8v/w//D/8v/z//P/9P/x//D/7//u/+//7//v/+//
8f/x//H/8P/t/+3/7v/u/+//7//v//D/7v/u/+7/7v/w//D/7//v//D/8P/u/+7/7v/t
/+z/7P/s/+7/8//0//X/+v/+/wsAHgA0AEoAXwBwAHwAiACLAIkAhQCDAG8AQQAIANz/
yv/S/+X/8v/8/wkAFQAZAB4AIgAfABgAEwAOAAkABgAFAAAA+f/u/+b/3f/Y/9b/1v/W
/9r/3//i/+D/4f/n/+j/6v/r/+z/7v/u/+7/7v/t/+3/7P/r/+3/7f/u/+7/7v/v/+//
7v/t/+3/7P/p/+z/7f/u//D/8P/w//D/8P/w//D/8P/w/+7/8P/w/+//8f/y//L/8v/0
//T/9P/1//T/8//z//L/8//z//T/9P/2//j/+v/6//j/+f/7//z//f/9////AAACAAEA
AQABAAUABgAJAA0ADwARABMAFQAVABYAFwAYABsAHQAgACIAIgAiACIAIgAlACUAJQAl
ACYAJwAnACYAJAAkACQAIwAiACEAIAAdAB0AGgAZABcAEwARAA8ACwALAAsACgAKAAcA
BwAGAAQABgAGAAYABAACAAEAAQABAAMAAwADAAMAAgABAAEAAAD+//7//v/+/wAAAQAD
AAEAAQABAAAAAAD+//////////////////////////////8CAAIAAwADAAEAAQABAAEA
AQABAAEAAQABAAEAAgACAAQABAAEAAQABAADAAMAAwABAAEAAQAAAAIAAgACAAEAAQAB
AAAAAAD+//7//P/8//7//////////P/7//v/+//8//z//P/8//z/+//7//r/+f/4//b/
9f/3//j/+P/5//f/9//3//j/9v/2//b/9v/3//f/9//3//b/9v/2//j/9v/4//3//P/6
//r/+v/6//r/+v/6//v//P/9////AQAAAAAAAAABAP///////////v/9//z/+//8//3/
//8AAAIAAgACAAIAAQD///3/+//7//j/9v/2//f/9v/2//f/9f/1//X/8//0//L/8P/w
/+//7//u/+7/7//w//H/8v/w/+//7v/t/+7/7//w//D/7f/t/+7/7v/s/+v/6v/q/+v/
7P/t/+7/7P/s/+v/6//s/+z/7P/q/+j/5f/m/+r/7P/s/+3/9v8FABYAKAA7AFIAZgB2
AIEAjACOAI4AjQCHAGkAMwD5/9P/zP/c/+7/+v8DABAAGAAbACMAJQAcABQADwAMAAkA
BAD7//T/7f/g/9f/1v/a/93/2v/W/9r/4v/i/+H/5v/o/+f/5//n/+j/6P/o/+n/6v/r
/+z/7P/t/+3/7f/r/+v/7P/s/+z/7f/t/+z/7P/t/+3/6//r/+v/6//s/+7/7v/u/+7/
7f/s/+v/6v/s/+7/7v/t/+//8P/w//D/7//u/+3/7f/u/+//8f/y//P/8//0//T/8v/0
//b/9v/4//n/+//8//v/+//9//7/AwADAAQABQAIAAgACgANAA8AEQATABUAFQAWABcA
GAAcAB0AHwAgAB8AIAAhACIAIQAhACEAIQAgACEAIQAgACAAIAAgAB8AGgAZABgAFQAV
ABIAEQAPAA0ACwAJAAUABgAHAAcACAAHAAcABgAEAAIAAgACAAAAAQABAAIAAwACAAEA
AAD///7//f/9//z/+//8//3//v/9//3//v/7//z//f/9//7//P/9//3//f/9//3//f/9
//3//f/9//3//v/+///////+//3//P/7//3//f/9//3//f/9//7//v/+//7//v/+//z/
+//7//v//P/9//7//v/8//z//P/7//v/+//6//r//P/8//r/+v/3//f/9v/1//X/9f/2
//f/+P/4//j/+P/4//f/9//2//j/+P/3//f/9//2//T/8//z//P/8//0//T/9P/0//T/
9f/1//X/8v/0//T/9P/0//b/9v/2//f/9//3//j/+f/6//r/+v/7//v/+//7//v//f/9
//3//f/7//v//P/8//z//P/8//z//f/9//3//f/5//b/9P/0//b/9v/3//n/9//3//f/
9f/z//D/7f/s/+3/7f/s/+z/6v/q/+r/6v/s/+3/7v/v/+7/7f/s/+r/6//r/+z/7P/s
/+v/6v/q/+j/6P/o/+j/6P/o/+f/5//o/+j/6P/o/+j/6f/q/+j/6P/o/+v/7P/r/+7/
+P8JABgAKgA+AFcAbgB8AIIAhwCLAI0AhQBzAFEAGgDi/8z/1P/h//D//v8JABMAFwAc
ACQAJQAcABcAFgAPAAoABQD8/+//5v/g/9f/1v/a/9r/2P/Y/9v/3v/g/+P/4//j/+T/
5P/k/+X/5v/n/+j/6P/p/+n/6f/p/+n/6v/q/+j/6f/p/+j/6v/r/+v/6f/p/+n/6f/q
/+j/6P/o/+j/6f/q/+v/7P/s/+7/7v/t/+3/7v/u/+7/7v/u/+7/7//t/+3/7v/u//H/
8f/y//L/8f/y//P/8v/z//X/+P/6//r/+f/6//r//////wAAAQAEAAQABgAJAAkACwAN
AA8AEwAUABUAFgAYABkAGwAcAB0AHgAfACAAIwAjACMAIwAkACUAJQAkACIAIgAiACEA
IAAfAB4AGwAaABYAFAARABIAEQAQAA0ADAALAAkACAAJAAkACAAGAAQABAAEAAIABAAD
AAMAAwADAAMAAwADAAAA//////7//v/+//7//v/8//3////9//v/+//6//r//P/9//3/
/f/9//3//f/9//3//f/9//3//P/8//3//f/9//3//f/9/wAAAQACAAMAAgABAAEAAAAA
AAAAAAAAAAAA/////////f/9//3//P/9//7///////7//f/7//r/+//8//v//P/7//v/
+v/5//j/9//3//f/9//4//n/+v/6//n/+f/4//j/+P/3//f/9//2//T/8//1//X/9f/2
//j/+P/4//j/9v/1//T/8//0//T/9P/2//T/9P/1//X/8//0//T/9P/0//T/9P/1//b/
9//5//j/9//3//f/+v/6//r/+//7//v/+//7//v/+//7//v//f/9//7//v/9//z/+//6
//z//f/+/////f/6//j/+P/5//j/+P/5//n/+f/5//f/9P/y//D/8P/x//H/8P/w/+//
7v/t/+z/7f/v//H/8//w/+//7v/s/+3/7f/u/+7/8P/v/+7/7v/s/+z/7P/s/+z/7P/r
/+v/7P/s/+z/7P/s/+3/7P/s/+r/6v/t//D/8f/y//r/CQAcADAARgBZAGgAdAB6AH8A
fwB7AHUAZwBHABIA3v/E/8r/3f/u//j/AQALABEAFgAeACEAGAARABAAEQAKAAUABAD9
//T/6v/j/97/3P/a/9z/3v/h/+L/4v/j/+P/5v/o/+n/6v/r/+z/7f/u/+z/7f/t/+3/
7v/v//H/8v/x//H/8P/u/+7/7//v/+3/7//v/+//8P/w//D/8P/w//L/8v/y//L/8v/0
//T/8//x//L/8v/y//T/9P/0//X/9//3//j/+P/3//f/+P/4//j/+v/8//z//P/9////
AAABAAEAAwAEAAcABwAIAAkADAAMAA4AEQATABUAFwAZAB0AHgAfACAAIAAhACMAJAAl
ACYAJwAoACoAKwAsAC0AKwArACoAKAAqACoAKgApACcAJwAnACUAIwAgAB8AHQAZABcA
FQARAA8ADwAOAA4ADQANAAwACgAKAAoACgAIAAYABQAFAAUABQAFAAUABQAFAAUABgAG
AAMAAgABAAAAAAABAAMAAQD//////v/+/wAAAQABAAEAAwADAAMAAwABAAEAAQABAAQA
BAAFAAUABwAHAAcABwAFAAUABQAFAAUABQAGAAYABgAGAAYABgAIAAcABwAHAAQAAwAC
AAAAAgACAAIAAQADAAMAAgACAAAAAAD+//7/AAABAAEAAQD+//3//f/9//7//v/+//7/
/v/9//3//P/+//7//f/9//z//P/7//v/+//7//v//P/8//z//P/8//n/+f/5//n/+v/6
//r//P/8//z//P/8//z//P/8//3/+//7//z//f/+//7//v//////////////AAABAAIA
AwACAAEAAQAAAAIAAgACAAIABQAFAAUABQABAP7//P/8//v/+v/6//v/+f/5//n/9//3
//b/9f/2//b/9f/z//L/8v/y//L/8v/0//X/9v/3//b/9f/0//L/8f/x//L/8v/w/+//
7v/u//D/8P/w//D/8P/w/+//7//w/+7/7v/w//L/8f/w/+7/7v/w/+//8v/1//j/AAAN
ABwALgBCAFUAaAB8AIgAjQCNAI0AiQB9AF0AJgDw/9T/1P/j//D/+P8DABEAGQAeACYA
KQAeABUAFAAXABAACQACAP3/8v/m/93/1v/Y/9z/3v/g/+P/5P/k/+X/5//q/+z/7f/u
//D/8P/w//D/7//v/+7/7f/v/+//8P/w/+7/7//v/+7/8P/x//H/7//x//H/8f/y//L/
8v/y//L/8v/y//L/8v/y//T/9P/z//P/9P/0//T/9v/2//b/9//2//X/9f/0//b/9//5
//r/+f/6//v/+v/6//v//f/+/wEAAQADAAQABAADAAMAAwAJAAoADQARABEAEwAVABcA
GQAaABsAHAAcAB0AHwAgACMAJAAlACYAKAApACoAKwAqACsAKwAqACgAKAAoACcAJQAl
ACUAIwAhAB4AHQAbABkAFwAVABEAEQARABAAEAAPAA8ADgAMAAoACgAKAAgACAAHAAcA
BwAHAAcABwAHAAYABQAFAAQAAAAAAAAAAAADAAUACAAHAAYABQADAAIABAAFAAUABQAD
AAMAAwADAAMAAwADAAMABgAGAAcABwAGAAUABAADAAQABQAGAAcABQAFAAYABgAGAAYA
BgAGAAYABQAFAAUAAwADAAMAAgADAAQABQAFAAIAAQD///7/AQACAAEAAgAAAAEAAQAB
AP7//f/9//3//f/+////AAD+//3//f/8//7//v/9//3//f/8//r/+f/7//v/+//8//z/
/P/8//z/+//7//v/+//7//r/+f/6//j/+P/5//n/+//6//r/+//7//v/+f/7//r/+P/4
//r/+v/6//r/+//8//3////9//3//v///wIAAgACAAMAAgABAAAA//8AAAEAAgADAAMA
AwAEAAQAAwACAAEAAAADAAMAAwADAP///P/6//r/+v/6//v//f/7//v/+//5//j/9v/0
//T/9f/1//T/9P/0//T/9P/0//P/8//z//P/8//z//P/8v/v/+//8P/w//L/8f/w//D/
8P/w//D/8P/y//L/8f/x//L/8v/y//D/7P/r/+z/8P/y//T/9f/2//n/BAASACMANgBM
AGQAeQCKAJAAkgCTAJMAjQB1AEUADQDg/9T/3v/w//n/AAAKABUAGwAlADAALgAhABYA
FwAUAA0ABAD9//b/6f/g/9z/2//a/9r/3v/i/+L/5f/o/+r/6//r/+r/7P/t/+7/7v/u
/+7/7v/u/+//7//v//H/8f/y//L/8P/x//H/8P/u/+//7//t//D/8f/y//T/9v/2//b/
9v/1//T/8//y//T/9v/2//X/9P/0//P/8v/0//T/9P/1//f/9//4//j/9//3//j/+P/5
//z///8AAP7///8BAAIAAwADAAUABgAJAAkACgALAAwADAAOABEAFQAXABkAGwAdAB4A
HwAgACIAIwAlACYAJQAmACcAKAApACkAKQApACgAKQApACgAKAAoACgAJwAiACEAIAAd
AB0AGgAZABcAFwAVABMADwAQABEAEQASAA8ADwAOAAwADAAMAAwACgAMAAsACwALAAkA
CQAJAAkACAAHAAcABgAEAAQABAAEAAQABQAHAAUABQAFAAQABAAEAAUABQAFAAUABQAF
AAUAAwADAAMAAwAGAAYABwAHAAcABwAHAAcACQAJAAkACQAIAAcABwAGAAYABgAGAAYA
CAAHAAcABwAFAAUABQAEAAIAAgACAAEAAwADAAIAAgACAAIAAAAAAAIAAwADAAMAAAD/
///////8//z//P/8//7//f/9//z//P/8//v/+//+//7//f/9//3//f/9//7//f/8//v/
+v/6//v//P/9//3//P/7//z//P/6//n/+v/7//z//f/+//z//P/8//3//f/9//7///8A
AAAAAAABAAEAAQABAAEAAwADAAMAAwACAAEAAQAAAAEAAgADAAQABwAHAAcABwADAAAA
/v/+//3//P/8//3/+//7//v/+f/6//j/9v/2//b/9f/z//L/9P/0//T/9P/1//X/9f/1
//P/8//z//L/7//v//D/8P/w/+//7v/u/+//8P/x//L/8P/w/+//7//y//L/8v/y//L/
8//0//L/8P/u//H/8P/z//b/AAANACAAMgBGAF0AbgB+AIoAjwCRAJEAiQB3AE8AGADk
/8z/1P/n//r/BAARAB0AHwAgACoALQAkABsAGgAZABIADQAEAPv/8P/o/+H/3v/g/+D/
3v/e/9//5P/o/+v/6//q/+z/7f/u/+7/7v/u/+7/8P/x//H/8f/x//H/8v/y//H/8f/w
/+7/8f/z//T/8//z//P/8//0//L/8v/y//L/9P/0//T/9P/0//b/9v/1//b/+P/5//r/
9//2//X/9f/3//f/+P/4//v/+//8//z/+v/8//7//v8AAAEAAwAEAAMAAwAFAAYACwAL
AAwADQAQABAAEgAVABUAFwAZABsAHwAgACEAIgAkACUAJwAoACsALAAtAC4ALQAtAC0A
LQAsAA==
         </WaveFormData>
      </LeadData>
      <LeadData>
         <LeadByteCountTotal>10000</LeadByteCountTotal>
         <LeadTimeOffset>0</LeadTimeOffset>
         <LeadSampleCountTotal>5000</LeadSampleCountTotal>
         <LeadAmplitudeUnitsPerBit>4.88</LeadAmplitudeUnitsPerBit>
         <LeadAmplitudeUnits>��V</LeadAmplitudeUnits>
         <LeadHighLimit>2147483647</LeadHighLimit>
         <LeadLowLimit>268435456</LeadLowLimit>
         <LeadID>V3</LeadID>
         <LeadOffsetFirstSample>0</LeadOffsetFirstSample>
         <FirstSampleBaseline>0</FirstSampleBaseline>
         <LeadSampleSize>2</LeadSampleSize>
         <LeadOff>FALSE</LeadOff>
         <BaselineSway>FALSE</BaselineSway>
         <ExcessiveACNoise>FALSE</ExcessiveACNoise>
         <MuscleNoise>TRUE</MuscleNoise>
         <LeadDataCRC32>1286232847</LeadDataCRC32>
         <WaveFormData>
/v/+//7//v/8//z//P/8//z//P/8//z//P/8//z//P/6//r/+v/6//j/+P/4//j/+f/6
//v//P/8//z//P/8//z//P/8//z//f/+////AAD+//7//v/+//z//P/8//z//v/+//7/
/v/+//7//v/+//7//v/+//7//f/8//v/+v/7//z//f/+//z//P/8//z/+v/6//r/+v/4
//j/+P/4//j/+P/4//j/+v/6//r/+v/4//j/+P/4//f/9v/1//T/9v/2//b/9v/0//T/
9P/0//X/9v/3//j/+f/5//r/+v/8//3//f//////AAAAAAAA/v/+//7//v8BAAEAAwAD
AAEAAgACAAEA//////////8BAAEAAAD9//3/+//5//j/9v/2//b/9v/0//T/8f/x//L/
7v/u/+7/8P/v/+//7//r/+v/7P/s/+3/7v/v//D/7P/r/+n/6P/q/+r/6//r/+r/6v/q
/+r/6f/p/+n/6f/p/+n/6f/p/+n/6//t/+n/5v/j/+L/4v/g/9r/1v/c/+f/9/8IACEA
PgBZAHoAlwCrALoAxADHAL0AoABoACUA6P/D/73/xf/R/9f/3P/k/+f/6P/m/+X/3v/X
/9X/1//U/9H/0f/S/9H/zv/N/83/y//M/9P/2//d/9v/3//j/+X/5v/o/+f/5//o/+f/
6P/o/+f/5//n/+j/6P/q/+r/6//r/+v/6v/p/+j/6f/q/+v/7P/r/+v/6//s/+z/7P/s
/+z/6//r/+v/6//t/+7/7v/u/+3/7P/s/+v/7v/v//L/9P/y//L/8v/z//P/9P/0//X/
9v/4//n/+v/6//r//f/+////AAACAAQABgAGAAgACwANAA8AEAATABgAGgAdACAAHgAf
AB8AIQAjACUAKAAsAC0ALAArACoALgAvAC8AMAAzADQANAAyADAALwAuAC0AKgAnACYA
IgAfAB0AHAAYABgAFQATAA8ADgANAAsACgAFAAQAAgABAAIAAwAEAAQAAQD///3//P/+
//7//v/9//////////3/+//7//v/+//7//z//P/8//v/+//6//r//P/8//z//P//////
AAAAAP3//P/7//r//P/9//3//f////////////////8AAAAA///+//7//f////7//v/+
//z//P/8//z//v/9//z//P/6//r/+v/6//v/+v/6//r/+f/4//f/9f/4//n/+//8//j/
+P/4//j/9//3//f/9//1//X/9P/0//X/9f/0//X/9v/3//f/9//z//H/8//2//T/9//4
//n/+v/5//n/+P/4//n/+v/8//3//////wAAAAD///7//f/8//z//f/9////AgADAAUA
BgAEAAMAAgABAAIABQAGAAYAAAD9//r/9//2//b/9v/2//f/+P/5//f/9v/0/+//7v/u
/+7/7f/t/+v/6f/p/+r/7P/s/+z/7P/q/+n/6f/o/+n/6v/r/+3/7f/s/+z/7P/q/+n/
6f/p/+f/5//n/+f/6f/n/+f/5//n/+T/4//g/97/3P/Y/9L/1P/j//P/CAAlAEQAYwCC
AJsArQC8AMwAzwDBAJgAXAAXANj/t/+3/8H/yf/R/9z/5P/n/+b/5v/j/+D/1//R/9P/
0v/R/8//0P/P/87/zf/P/8//0v/T/9X/1//Z/9v/4f/l/+T/5v/l/+X/5v/n/+j/6P/n
/+f/5//o/+j/5//m/+b/5f/o/+r/7P/u/+v/6v/p/+j/6v/r/+z/7v/s/+z/7P/s/+//
7//v/+//7//w//D/8P/v/+7/7v/t/+7/7//y//T/8v/y//L/8//z//T/9P/1//j/+v/7
//z//P/8////AAADAAQABgAIAAoACgAMAA8AEQATABQAFwAaABwAHwAiACMAJQAmACkA
LQAvADIANgA3ADYANQA0ADUANQA0ADQANwA4ADgANgA1ADUANQA1ADIALwAuACoAJgAj
ACEAHAAaABcAFQARAA4ADQALAAoACQAIAAYABQAGAAUABAACAAEA///9//z//P/8//z/
+//7//v/+//5//v/+//7//v/+//8//z//P/9//3//P/8//z//P/8//z//////wAAAAD+
//7//v/+//z//f/9//3//f/9//3//f//////AAAAAAIAAgADAAMAAAD+//3//P/9//7/
//8AAP7//f/8//z//P/8//z//P/8//z//f/+//v/+v/5//f/+f/5//r/+v/4//j/+P/4
//X/9f/1//X/+P/5//n/+v/3//X/8v/x//P/9f/2//f/9f/1//X/9v/2//b/9v/2//j/
+f/5//r/+P/4//n/+f/9//3//v/+//7//v/+//7//v//////AQABAAEAAgACAP//////
////AQADAAMAAgACAAEAAAD///v/+v/5//j/+P/4//j/9f/z//L/7v/u//D/8P/v/+//
7//t/+3/7v/s/+z/7P/s/+7/7f/t/+z/7P/s/+z/7f/t/+z/7P/s/+r/6f/p/+n/6//r
/+v/6//r/+v/6//p/+X/5P/j/+L/5P/k/+D/3P/W/9f/4//y/wkAJABFAGQAfwCXAKoA
tgDDAM0AyACoAG8AKADf/7P/r/+5/8H/yv/Y/+H/4v/i/+P/4P/b/9X/0f/O/8//0f/S
/9H/0v/R/8v/y//M/8//0f/V/9n/2f/b/93/3v/h/+H/4v/k/+f/6P/o/+f/5//n/+j/
6P/o/+j/6f/p/+r/6v/q/+r/6P/o/+j/6P/r/+v/6//s/+r/6v/q/+r/7f/t/+3/7f/v
//D/8P/w/+7/7v/v/+//7//v//H/8v/y//L/8v/z//P/9P/0//X/+P/6//v//P/7//r/
/P/8////AAACAAQACAAIAAoADQAOAA8ADwARABcAGgAeACIAIQAjACQAJwAqACsALQAw
ADQANAA0ADQANAA1ADUANgA1ADYANgA0ADMAMwAzADMAMgAvAC4AKgAnACUAJAAgABwA
GQAXABMAEAAPAA0ADAAHAAYABAADAAQAAwACAAAA/v/9//z//P/+//7//v/9//v/+//7
//n/9//3//f/9//5//r/+v/6//v/+//6//r/+v/6//r/+v/8//3///8AAP///v/9//z/
/f///wAAAQD///////////////8AAAAAAgACAAMAAwAAAP7//f/8//7/AAACAAQAAgAB
AAAAAAD9//z/+//6//r/+v/7//z//P/8//z/+//7//v//P/8//j/+P/4//j/9//3//f/
9//5//n/+P/4//b/9f/z//P/9f/3//j/+f/5//j/9v/2//b/9v/3//n/+v/8//r/+v/7
//v//f/9//7//v///wAAAQACAAEAAQAAAAEAAQABAAIAAgACAAMABAAFAAQABQAEAAIA
AAD///7//f/5//j/9//2//j/+P/4//X/9f/0//D/8P/y//L/8f/x//P/8f/x//L/7//u
/+3/7P/u/+3/7f/s/+z/7P/s/+3/7f/s/+z/7P/s/+v/6//r/+n/6f/p/+n/7f/v/+v/
6f/r/+r/5//m/+L/3v/c/9r/2v/h//P/CgAfADIASwBsAIsAoQCwAL4AyQDJALYAiABJ
AAYAz/+7/8H/x//N/9T/4P/p/+j/6P/p/+T/2//X/9n/1v/T/9P/1v/V/9D/z//R/9P/
1v/V/9P/1//Z/93/4//l/+j/6v/p/+n/6v/q/+r/6f/n/+n/6f/q/+r/6v/q/+v/6//u
/+7/7v/u/+7/7v/u/+7/7//v/+//8P/y//L/8v/y//D/7//u/+3/7//w//D/8P/y//L/
8//z//H/8f/z//T/9v/2//b/9//1//b/9v/3//j/+v/7//z//P/8////AAABAAIABAAG
AAgACAAKAA0ADQAPABAAEwAWABgAGwAeACAAIwAlACkAJwAnACgAKgAuAC4ALgAuADAA
MQAxADIAMQAyADIAMAAxADEAMQAxAC8AKwApACQAIwAjACQAIgAdABkAFgARABAADwAN
AAwACwAKAAgABwAGAAUABAACAAIAAQAAAAAAAAAAAAAA///////////9////////////
/f/+//7//v///////v/+//7//v/+//7//////wAAAAAAAAAAAAAAAAAAAQABAAEAAgAD
AAQABQAEAAMAAwACAAQABAAFAAUAAwACAAIAAgAAAAAAAAAAAAMAAwADAAQAAgACAAIA
AgABAAAAAAAAAAAAAAAAAP///f/9//7//v/9//7///8AAP7//f/8//v//f/9//z//P/+
//3/+//7//v/+//6//n/+//7//v/+v/5//b/9//4//n/+v/9////AAACAAEAAAAAAP//
AQABAAIAAgACAAIAAgACAAIAAwADAAUABwAHAAgACAAGAAUABAADAAUABwAHAAYAAwAB
AP///f/6//r/+v/6//z//P/8//n/+f/4//T/9P/2//b/9f/1//P/8f/x//L/8v/y//L/
8v/0//P/8//y//H/8P/v/+//7//u/+7/7v/u/+3/7f/t/+//7//v/+//8//v/+3/7//v
/+7/6//m/+T/4v/i/+D/3v/l//H/AgAXADIATwBqAIUAnwCwAL4AxQDJALoAkgBTABIA
3f/D/8X/zf/R/9j/4v/n/+j/7P/r/+b/3//b/9f/1v/X/9X/1P/V/9T/0//T/9P/0v/V
/9n/2//d/9//4f/j/+T/5f/l/+b/6P/n/+j/6P/n/+r/6//t/+7/7P/s/+3/7f/u/+7/
7v/u/+7/7v/u/+7/7f/t/+3/7v/w//D/8P/w/+//7//v/+//7//w//D/8P/y//L/8//z
//H/8f/z//T/9v/2//b/9//2//b/9f/1//j/+v/7//z//P/8////AAAAAAAAAQACAAcA
CAALAA8AEAARABEAEwAYABoAHQAgAB8AIQAiACUAKAApACsALgAuAC4ALgAuADAAMQAx
ADIANQA2ADYANAA1ADUANQA1ADMALwAtACgAJwAlACQAIAAeABsAGQAVABIAEQAPAA4A
CwAKAAgABwAEAAMAAgAAAP7//f/8//z/+v/6//r/+f/8//3//v/9//v/+//7//v/+f/6
//r/+v/9//3//P/8//r/+v/6//r//P/9////AAD///7//f/8//r/+//7//v//v///wAA
AQAAAP/////+/wAAAAABAAEA///+//7//v8AAAAAAAAAAAAA///+//7//v/+//7//v/8
//r/+f/4//n/+v/7//v/+f/5//r/+v/6//r/+v/6//f/9//3//f/+f/5//j/+P/4//f/
9f/1//X/9f/0//P/9f/1//X/9P/z//f/9v/4//j/+P/4//j/+f/5//r/+f/4//j/9//6
//v//f/+//z//P/8//z//v//////AQABAAEAAgACAP//////////AAADAAQABAAAAP3/
+v/3//j/+P/4//j/+P/4//j/9f/0//L/7f/s/+z/7P/r/+v/7f/r/+v/7P/s/+z/7P/s
/+7/7f/t/+z/6v/q/+r/6//s/+z/7f/u/+v/6f/o/+f/6P/p/+r/6//t/+n/6f/p/+f/
4P/j/+j/5v/i/97/2v/Y/9v/6f/+/xkANABRAHIAjwClALIAvADFAMkAvACYAFsAFgDV
/7P/s/+7/8H/yv/Y/9//4P/g/+P/4P/Z/9P/0f/S/9H/z//Q/8//0P/N/83/zf/Q/9P/
1f/X/9n/2//d/9//5P/m/+X/5f/m/+f/6P/o/+f/5//n/+j/6P/o/+j/6f/p/+v/7P/t
/+7/7f/s/+v/6v/t/+3/7f/u/+7/7v/u/+7/7f/t/+3/7f/v//D/8P/w//D/8P/x//H/
8f/x//P/9P/0//T/9P/1//X/9v/2//f/+v/8//3//v/8//z///8AAAIABAAHAAoACgAK
AAwADwARABMAFAAXABwAHgAhACQAJQAnACgAKwAuAC8AMQA0ADYANgA2ADYAOgA7ADsA
PAA7ADwAPAA6ADkAOQA5ADkAOAA1ADQAMAArACkAKAAkACAAHQAbABcAFAATABEAEAAL
AAoACAAHAAgABwAGAAQAAwABAP///v8AAAAAAAD///3//f/9//v/+f/5//n/+f/6//z/
/f/+//3//f/8//z//v/+//7//v/9//3//v/+//7//v/+//7/AAABAAEAAQD/////////
/wEAAQACAAIABAAEAAUABQAEAAIAAQAAAAIAAgACAAIAAgABAAAAAAAAAAAAAAAAAAEA
AAAAAAAA///+//3/+//9//3//v/+//r/+v/6//r/+//7//v/+//7//v/+v/6//j/9//1
//X/+P/5//n/+f/5//n/+f/4//X/9//4//r/+v/6//r/+P/5//n/+v/7//z//v////7/
/f/9//z//v/+//7//v8AAAEAAQADAAEAAQACAAIAAwADAAMAAwADAAUABQAEAAEA///9
//v//P/8//z//P/7//r/+f/1//X/9P/w//D/8v/y//H/8f/v/+3/7f/u//D/8P/w//D/
8P/v/+//7v/s/+z/7P/t/+3/7P/s/+z/7v/t/+3/7f/v/+//7//v/+//7f/r/+v/6//q
/+n/6P/m/+T/4P/c/9z/4//v/wAAGwA6AFcAcgCNAKMAtgDEAM0AzQDGAKAAXQASANf/
uf+5/8H/yf/S/97/5//o/+b/4f/c/9f/1f/V/9b/1f/X/9j/1f/S/9H/z//P/9L/1f/V
/9n/3f/d/9v/3f/i/+f/5//o/+r/6//s/+z/6//p/+n/6v/q/+z/7P/t/+3/7v/u/+7/
7v/t/+z/6//q/+z/7f/u//D/7v/u/+7/7v/x//H/8f/x/+//8P/w//D/8v/y//P/8//1
//X/9//4//X/9P/z//P/9P/2//f/+f/4//r/+//8//r/+v/9//7/AQACAAQABgAFAAQA
BQAHAA0AEQAUABkAGQAaABwAHgAfACEAIgAlACcAKQAsADAAMQAwAC8ALgAyADMAMwA0
ADcAOAA4ADYANQA1ADUANQAzAC8ALQAoACYAJQAlACIAHgAbABkAFQAQAA8ADQAMAAsA
CgAIAAcABgAFAAQAAgAAAP///v/+////AAABAAEA/////////f/7//v/+//7//3//v/+
//7//f/9//z//P/+//7//v/+//3//f/+//7//v/+//7//v8AAAEAAQABAP//////////
/////wAAAAD+//7//////wAAAAABAAIAAgACAAIAAgAAAP///v/+/wAAAAAAAAAA///+
//7//v/8//z//P/7//v/+//8//z/+v/6//r/+v/7//v/+//7//v/+//6//r/+v/5//f/
9//6//v/+//7//r/+f/4//b/9//3//j/+v/6//n/9//2//b/9v/3//j/+P/7//3//P/6
//r/+v/6//z//f/9//7/AAAAAAEAAQABAAEAAgACAAQABAAEAAQAAQABAAAAAQACAAMA
BQAGAAUABQAFAAUABAAFAAQAAgD///3/+//5//r/+v/6//r/+v/6//r/9//1//T/8P/w
//L/8v/x//H/8//x//H/8v/w//D/8P/w//H/8f/y//L/8f/w/+//7//v/+7/7v/u//D/
7//v/+//7f/t/+3/7f/v/+//7//r/+f/5P/h/+D/3v/c/97/7P/+/xUAKwBCAFsAeACT
AKYAtwDFAMoAygC3AIMAQAD+/83/vP/D/83/1f/d/+P/6P/q/+n/5v/g/9v/2P/X/9n/
1//U/9P/0//S/8//0v/Z/9//3f/Y/93/4//j/+P/6f/r/+n/6v/s/+v/6//s/+3/7v/u
/+3/7v/v//H/8v/x//D/8P/v//D/8P/w//D/8P/w//D/8P/x//H/8f/y//L/8v/y//L/
8v/x//D/7//x//L/8v/y//T/9P/1//X/8//z//X/9v/4//j/+P/5//n/+v/6//v/+v/8
//3//v8AAAAAAwAEAAUABgAIAAoADAAMAA4AEQASABMAEwAVABoAHAAfACIAIQAjACQA
JwAqACsALQAwADAAMAAwADAAMQAxADAAMAAzADQANAAyAC8ALwAvAC8ALAApACgAJAAh
AB8AHgAaABYAEwARAA0ACwALAAoACgAHAAYABAADAAQAAwACAAAAAQABAAEAAgABAAAA
///9//////////3////////////+//7//f/8//7//////wAA/v/+//7//v//////AAAA
AAAAAAAAAAAAAAABAAEAAQD///////////////8AAAAAAgACAAMAAwABAAAAAAAAAP7/
/v/+//7/////////AAD+//7//v/+/////v/+//7//v/+//7//f/8//v/+//6//r/+v/6
//r/+//7//v/+//7//v/+v/6//r/+f/3//f/9v/3//f/9//5//n/+f/4//X/9f/2//j/
9//5//r/+P/4//j/+P/4//r/+//7//z//v/+//////8AAP/////+/wAAAAAAAAAAAAAB
AAEAAwADAAMABAAEAAUABQAFAAUABAAFAAQAAgD///3/+//5//n/+v/7//z/+v/6//r/
9//2//T/7//u//D/8P/v/+//8f/v/+//8P/w//D/8P/w/+//7f/s/+r/6//s/+3/7//t
/+z/7P/s/+z/6//r/+v/6//r/+v/6//n/+n/6//r/+v/6v/p/+b/4v/e/97/2v/Y/93/
7f8CABUALABFAGIAgQCZAKoAuADHAM0AwACeAGcAIgDj/8H/v//D/8v/1v/i/+f/6P/m
/+H/3v/b/9n/2//a/9f/1//U/83/zv/N/8v/z//W/9n/1//X/9n/3f/f/+H/4v/l/+X/
5v/o/+f/6P/o/+f/6f/p/+r/6v/q/+r/6//r/+v/6v/p/+j/6//s/+3/7v/s/+v/6v/q
/+r/6v/q/+r/7f/t/+3/7f/t/+7/7v/u//D/8P/x//H/7//v//H/8v/0//T/9P/1//P/
9P/0//X/9P/2//f/+P/5//r//v8AAP7//v///wAAAwAEAAcACwANAA8AEAATABUAFgAY
ABoAHgAhACMAJwAnACcAKAAqAC4ALgAuAC4AMAAxADEAMgA1ADYANgA0ADMAMwAzADMA
MgAvAC4AKgAlACMAIgAeAB0AGwAaABcAEQAPAAwACgAIAAgABwAHAAUAAwABAP7/////
////AAD+//7//v/9//v/+//7//n/+//7//v/+//5//r/+v/6//v/+//6//r//P/8//z/
/P/9//3//v/+//z//P/8//z/+v/7//v/+//9//3//f/9//7///8BAAIAAQAAAAAA//8A
AAAAAQACAAEAAAD///7//v/9//z//P/9//7///8AAP7//P/7//r/+//8//3//f/6//n/
+f/4//j/+P/4//j/+f/5//n/+f/5//n/+P/4//r/+f/3//f/9f/1//T/8//0//X/9v/2
//X/9f/2//j/9//1//L/8P/x//L/9P/2//f/9//2//T/9P/0//j/9v/2//b/9v/3//n/
+v/8//r/+v/7//v//f/9//7//v/+//7//v/+//7//////wEAAQABAAIAAgABAAEAAQAB
AAEAAwADAAIAAQD///3/+//8//z//P/8//r/+v/6//f/9//2//L/8v/y//L/8f/x/+//
7f/t/+7/8P/w//D/8P/v/+3/7P/q/+v/7P/t/+//7//u/+7/7v/u/+3/7f/t/+3/7f/t
/+3/6//r/+v/6//r/+r/6f/o/+b/4v/e/9r/1v/b/+n//P8XADYAUQBsAIcAnQCuAL4A
zQDRAMoArABzACwA4/+3/7P/v//H/9D/2v/j/+b/5v/j/+D/2f/T/9X/2P/X/9X/1v/V
/9L/z//P/8//0v/V/9n/3f/d/93/3//f/+D/5P/l/+f/6v/r/+z/7P/r/+n/6f/q/+r/
7f/u//D/8f/x//D/7//u/+7/7v/u/+7/7//v/+//8P/u/+7/7v/u//D/8f/y//P/9f/2
//b/9v/1//T/9P/z//P/8//1//b/+P/4//j/+f/7//z//P/9//3//v/+//7///8AAAQA
BgAFAAYACAAKAAwADAAOABEAFQAXABgAGwAcAB4AIQAkACYAKQArAC8ALwAvADAAMgA1
ADYANwA4ADwAPQA9AD4APgA+AD0AOgA6ADsAPAA9ADwAOQA4ADQAMQAvAC4AKgAoACUA
IwAfABsAGQAWABQAEQAQAA4ADQAKAAkACAAGAAQAAwACAAIABAAEAAQAAwAFAAUABQAD
AAIAAQAAAP////8AAAAAAAD//////v/+////AAABAAIAAQABAAIAAgACAAIAAgACAAQA
BQAFAAUABwAHAAcABwAHAAcACAAIAAYABgAHAAcABwAGAAYABgAIAAgACAAIAAUAAwAB
AAAAAQACAAMABAADAAIAAgACAAQABAAEAAMAAQABAAIAAgAAAAAAAAAAAAEAAQABAAEA
//////7//v///////v/////////+//3//f/9//3//P/9//3//v8AAP7//f/7//r//v/+
/////v/+//7//v/+//7//////wAAAAAAAAEAAQABAAEAAgACAAQABAAEAAQABgAHAAcA
CQAHAAcACAAIAAkACQAJAAkABwAJAAkACAAGAAUABAADAAEAAAD///7/AAAAAAAA/f//
//7/+v/6//n/+P/2//X/9//1//X/9v/4//j/+P/4//b/9f/1//T/9P/0//T/9f/0//L/
8f/w//H/8f/y//P/8//z//P/8//z//H/8f/z//X/9P/v/+z/7P/o/+L/4P/i/+f/8f8G
ABsAMgBLAGQAgQCfALIAwADNANMA0AC0AH8AOAD1/8v/wf/H/83/0v/e/+n/7v/u/+//
6v/h/9v/3f/i/+H/3f/c/93/2v/X/9X/1f/a/9//4f/j/+P/4//l/+f/6v/v/+//8P/y
//H/8v/y//H/8f/x//L/8v/y//L/8//z//L/8v/y//L/8//0//X/9v/1//X/9f/2//b/
9v/2//b/9//3//f/9//3//j/+P/4//j/+P/5//n/+f/5//v//P/8//z//P/9//3//v/+
/////v8AAAEAAgADAAQACAAKAAkACgAMAA4ADwAOAA8AEQAVABcAGAAbABwAHgAhACQA
JwApACoALQAtAC0ALgAwADMANAA1ADYAOgA7ADsAPAA7ADwAPAA6ADsAOwA7ADsAOgA3
ADYAMgAxAC8ALgAqACYAIwAhAB0AHAAbABkAGAAXABYAFAATABEADwANAAoACgAJAAgA
CAAIAAgACAAHAAcABwAHAAUAAwADAAMAAwAEAAYABwAIAAgABwAFAAQABQAGAAcACAAI
AAcABwAGAAgACAAIAAgACAAJAAkACQAJAAkACQAJAAsACwAMAAwACgAKAAsACwALAAoA
CgAKAAgACAAIAAgACgAJAAgACAAKAAoACgAKAAgABgAFAAQABwAIAAkACQAIAAcABwAG
AAQABAAEAAQABQAFAAUABQADAAMAAgACAAUABQAEAAUAAwADAAIAAQABAAEAAQAAAAEA
AQACAAQABAADAAEAAAAAAAAAAQACAAMAAwACAAAAAgACAAIAAgACAAEAAQACAAAA/v/+
////AAABAAIABAAFAAUABgAGAAYABwAHAAkACQAKAAoACQAIAAcABgAIAAsADQARABAA
DwAPAA4ACwALAAsACwANAA8ADwAOAAoABwAEAAEAAwAEAAUABgAFAAQAAwD//wEAAAD8
//z//P/8//v/+//7//n/+f/6//r/+v/6//r/+v/5//n/+P/4//j/+P/5//v/+v/6//r/
+P/3//f/9//5//n/+f/5//v/+f/5//f/8//w//P/8v/w/+7/7P/q//D///8TACgAQQBc
AHsAnACvALsAyADSANUAxwCeAF4AGwDm/83/zf/V/9v/3//o//L/9f/4//j/8//o/9//
4f/l/+T/4f/h/+L/3//a/9v/3f/f/+L/5f/p/+v/7//z//P/8f/y//T/8//z//T/9//4
//j/9//1//X/9v/2//n/+v/8//3//P/8//z//P/6//r/+v/6//z//f/+/wAA/v/+//7/
/v/9//3//f/9////AAAAAAAA///+//7//f//////AQACAAIAAgACAAMABQAGAAYABwAK
AAwADQAOAA0ADAAOAA4AEQASABQAFgAXABYAFwAZAB0AHwAgACMAJgAoACsALgAvADEA
MgA1ADYANwA5ADwAPQA8ADsAOgA+AD8APwBAAD8AQABAAD4APwA/AD8APwA+ADsAOgA2
ADMAMQAwACwAKgAnACUAIQAfAB8AHgAeABkAGAAWABUAFgAVABQAEgASABEAEAAQABAA
EAAQAA8ADwAPAA8ADQANAA0ADQANAA8AEAAQABAADwAPAA4ADgAQABAAEAAQABEAEQAS
ABIAEQAQAA8ADgAQABEAEQARABEAEQARABEAEwATABQAFAATABIAEgARABEAEAAQABAA
EQASABMAFAATABEADwAOAA4ADgAOAA4ADwAOAA4ADgAMAAwADAALAAwADQAPABAADQAM
AAsACgALAAsACwALAA0ADQAMAAwACgAJAAcABwAKAAsACwALAAkACQAJAAgABwAHAAgA
CgAJAAkACAAIAAgACAAJAAoADAALAAkACAAJAAoACwAMAAwADQANAA4AEAAQABEAEQAS
ABEAEQAQABIAEgASABIAEgATABMAFQATABMAFAAUABQAFQAWABcAFwAZABkAGAAVABMA
EQAPAAwADAAMAAwADAAMAAwACQAJAAgABAAEAAIAAgABAAEAAgABAAIABAACAAIAAgAC
AAIAAQABAAAA/v/+//7///////7//v/+/wEAAQACAAMAAgABAAAA//8BAAMAAwADAAMA
AgABAP7/+v/2//L/7v/u//P/AQAUACkAQABbAHYAlQCvAMIA0ADfAOMA2AC2AHsANgD3
/9P/z//Z/+X/7v/2/wEAAAD+//3/+v/z/+3/7//w/+//7f/q/+f/6P/n/+f/6f/u/+//
7//t/+//8f/3//n/+v/7//v//P/+//3//v/+//3/AAABAAMABAACAAIAAwADAAIAAgAC
AAIABQAGAAcACAAHAAcABwAIAAgACAAIAAgACQAJAAkACQAJAAoACgAKAAsADAAOAA8A
DAALAAwADAAOAA4ADgAPABEAEgASABMAEgAUABUAFgAYABgAGwAcABsAHAAeACAAIwAk
ACcAKwArAC0ALgAxADQANgA5ADwAPQA/AEAAQwBEAEUARwBKAE0ATgBPAFAAUABRAFEA
UgBRAA==
         </WaveFormData>
      </LeadData>
      <LeadData>
         <LeadByteCountTotal>10000</LeadByteCountTotal>
         <LeadTimeOffset>0</LeadTimeOffset>
         <LeadSampleCountTotal>5000</LeadSampleCountTotal>
         <LeadAmplitudeUnitsPerBit>4.88</LeadAmplitudeUnitsPerBit>
         <LeadAmplitudeUnits>��V</LeadAmplitudeUnits>
         <LeadHighLimit>2147483647</LeadHighLimit>
         <LeadLowLimit>268435456</LeadLowLimit>
         <LeadID>V4</LeadID>
         <LeadOffsetFirstSample>0</LeadOffsetFirstSample>
         <FirstSampleBaseline>0</FirstSampleBaseline>
         <LeadSampleSize>2</LeadSampleSize>
         <LeadOff>FALSE</LeadOff>
         <BaselineSway>FALSE</BaselineSway>
         <ExcessiveACNoise>FALSE</ExcessiveACNoise>
         <MuscleNoise>TRUE</MuscleNoise>
         <LeadDataCRC32>2682587657</LeadDataCRC32>
         <WaveFormData>
9v/2//b/9v/0//T/9P/0//T/9P/0//T/9P/0//T/9P/y//L/8v/y//D/8P/w//D/8f/y
//P/9P/0//T/9P/0//L/8v/y//L/9f/2//f/+P/3//b/9f/0//T/9P/0//T/9v/2//b/
9v/0//T/9P/0//T/9P/0//T/8v/y//L/8v/z//T/9f/2//T/9P/0//T/8v/y//L/8v/y
//L/8v/y//D/8P/w//D/8v/y//L/8v/w//D/8P/w/+7/7v/u/+7/8P/w//D/8P/v/+7/
7f/s/+//8P/x//L/8//z//P/9P/2//b/9//5//n/+f/5//n/9//3//f/+P/7//z//f/+
//3//f/8//n/+f/5//n/+v/6//v/+//5//b/9P/y//H/8f/w//D/8f/v/+3/6//q/+v/
6f/p/+n/6//p/+n/6f/n/+f/5//n/+n/6f/p/+j/5v/l/+T/5P/l/+b/5v/m/+j/5//n
/+b/5P/k/+T/5P/k/+T/5P/k/+L/4//m/+P/4P/f/97/3f/Z/9L/0P/Y/+T/8v/+/xEA
IgA0AEoAXwBvAH0AgwCDAHcAXQAzAAUA4P/G/7v/vP/A/8T/yP/O/9P/0f/P/83/yv/G
/8b/yf/K/8r/zP/Q/9P/0v/S/9P/0//S/9n/3v/g/97/4f/j/+L/4v/h/+L/4//j/+b/
6P/o/+f/5f/l/+X/5f/m/+f/6f/q/+n/6f/o/+f/6f/p/+n/6f/n/+f/5//o/+r/6v/q
/+r/6//r/+v/6//s/+z/7P/s/+n/6P/n/+f/6v/r/+3/8P/u/+7/7v/u//D/8f/x//L/
9P/0//X/9v/3//f/+f/5//r/+//9//7/AAAAAAIAAwADAAQABgAJAAwADwASABYAFAAU
ABQAFAAZABwAHgAiACIAIgAiACIAIgAkACQAJAAoACkAKQApACgAJwAmACUAJQAjACEA
IAAcABkAFwAVABQAEAAOAAsACwAJAAkABwADAAAA/f/7//7//f/9//z/+v/5//f/9//5
//n/+P/4//r/+v/6//r/+P/3//f/9//4//j/+P/4//b/9f/1//X/9//4//j/+P/5//r/
+//8//v/+f/3//X/+f/5//n/+f/5//r/+//9//z//P/8//z/+v/5//n/+f/7//v/+//9
//3//P/8//v/+//7//v/+v/4//j/+P/4//r/+v/4//j/9//3//b/9v/6//v/+//7//j/
9//2//X/+P/5//r/+//4//f/9v/0//b/9v/1//X/9//4//j/+P/0//T/9v/2//b/9//4
//n/+v/4//n/+f/5//v//P/9////AQABAAEAAQAAAP///v/9//7///8AAAEABQAGAAgA
CQAGAAUABAADAAUABgAIAAkABAAAAP3/+v/7//v/+v/6//3//f/7//n/9v/1//P/8//z
//P/8f/x/+//7//v/+//8f/x//H/8f/u/+7/7f/s/+7/7//w//D/8v/y//H/8f/v/+7/
7f/s/+3/7v/v//D/7v/s/+v/7P/r/+r/6//o/+X/4f/a/9T/1v/k//T/BAAZAC4ARABc
AG0AewCLAJcAmQCLAGcAOQALAOb/zP/F/8b/yP/M/9T/2P/d/93/2f/Z/9b/zv/K/83/
zv/O/9L/1v/Z/9r/3P/d/93/3v/h/+L/5P/m/+f/6f/s/+z/6//s/+3/7f/w//L/8v/x
//H/8f/x//H/8P/v/+//7v/w//P/9f/3//T/8//y//H/8//z//P/9P/y//L/8v/y//X/
9f/1//X/+P/4//j/+P/3//b/9f/1//j/+f/7//7/+//6//n/+P/6//v/+//8////AAAC
AAQAAwADAAUABQAIAAkACwAMAAwADAAOAA8AEwAUABYAGQAbAB0AHwAiACMAJAAlACYA
KQAsAC4AMgAxADIAMwA0ADMANAAzADIANgA3ADcANwA1ADUANQA1ADMAMQAvAC4AKwAn
ACQAIQAhAB4AHQAbABYAEwASAA8ADgAMAAoACQALAAkACAAGAAQAAwABAAEAAwADAAIA
AgACAAIAAgACAAIAAQABAAEAAAAAAAAAAAACAAEAAQABAAMABAAEAAQABAAEAAQABAAF
AAUABQAFAAUABQAFAAUABAAEAAQABQAEAAQABAAEAAcABwAIAAkABgAFAAQABQAIAAgA
CQAJAAYABQAEAAIABAAEAAQABAAFAAYABQAGAAQAAwABAAAAAgADAAMAAwABAAEAAQAB
AP//////////AgADAAQABAABAAAA/v/9//7/AAABAAIAAAAAAAAAAAACAAIAAgACAAQA
BQAFAAUABAAEAAQABQAJAAkACQAJAAkACQAJAAkACgALAAwADQAOAA4ADwAPAAsACwAL
AAsADgAOAA8ADwAQAA4ADQAMAAoACQAHAAYABQAFAAMAAQD///3/+v/5//z//f/8//3/
+//7//v/+//5//n/+f/5//r/+v/5//j/+P/5//r/+v/6//r/+f/5//f/9v/1//T/9v/2
//b/9v/4//r/+f/0//H/7v/t/+z/7//t/+j/4v/a/97/6v/6/w0AIgA4AE4AYwB1AIUA
kQCdAKcAnwB/AE8AHADu/8//xv/E/8T/yv/U/9v/3f/d/93/2v/U/9L/z//O/9D/0v/W
/9n/2v/c/9v/2f/c/9//4v/m/+j/5//p/+r/6v/t/+7/7//v//L/9P/0//P/8f/x//H/
8f/z//P/9P/0//b/9//3//f/9v/1//T/8//z//P/8//0//L/8v/y//L/9f/1//X/9f/4
//j/+P/4//b/9v/2//f/+f/5//r//P/6//r/+v/6//r/+//7//z/AAAAAAEAAgABAAEA
AwADAAYABwAJAAoADAAMAA4ADwAPABAAEgAVABgAGwAeACIAIgAiACIAIgAmACgAKQAs
AC0ALgAvADAAMgA0ADQANAA1ADUANAAzADMAMwAzADMAMwAxAC8ALgAqACcAJQAjACIA
HgAcABkAFQATABMAEQAMAAoACAAHAAkABwAGAAQAAgABAP////8AAAEAAQACAAEAAAD/
//7//P/7//v/+//8//z//P/8//z/+//7//v/+//8//z//P/9//7///8AAAAA///+//3/
AQABAAEAAQD+//7//v////7//v/+//7//////wAAAQAAAP///v///wIAAgADAAMAAQAB
AAEAAAD9//z/+//6//3//v/9//7//f/9//z//P///////v/9//z/+//6//n/+f/5//n/
+f/7//v/+//6//j/+P/3//f/+f/6//r/+v/8//r/+v/6//r/+v/7//3//v////7//v/+
////AQABAAEAAQADAAMAAwADAAMAAwADAAMABgAGAAcABwAHAAcABwAHAAcABgAGAAUA
BAACAAEAAAD+//3/+//6//3//f/7//n/+P/3//X/9f/1//X/8//z//X/9f/1//X/8//x
/+//7f/v//D/8P/w//D/8f/y//L/8P/w/+//7//u/+7/7v/u/+z/7P/s/+z/7v/w/+//
7v/t/+z/6f/m/+P/3f/a/9j/2v/k//T/CAAXACIAMgBIAGMAdQCBAIsAlQCRAH0AVwAn
APr/2v/H/8T/wv/E/8r/1P/Z/9v/1//V/9T/0P/M/8//0P/O/9D/1P/X/9b/1v/b/93/
3v/d/9z/4P/i/+P/5f/q/+z/6//s/+3/7f/t/+7/7f/r/+3/7f/t/+3/6//r/+z/7P/t
/+//8P/x/+//7//v/+//7//v/+//8P/x//L/8//0//L/8f/w/+//8v/y//L/8v/0//T/
9P/1//T/8//z//T/9v/2//b/9v/0//X/9f/2//j/+P/5//r/+//7//3//f8AAAEAAwAE
AAQABAAGAAcACQAKAAwADwARABMAFQAYABsAHAAdAB4AHwAgACAAIgAlACYAJwAoACgA
KgAqACoAKgArACsAKwArACsAKwArACgAJQAiACAAIQAfAB4AHQAbABYAEwAPAA8ADQAN
AAsACAAGAAQAAwABAP///v/8//7//f/7//v/+//7//r/+v/6//r/+v/6//r/+f/5//n/
+P/4//j/+P/5//n/+v/7//r/+v/5//j/+v/6//r/+v/7//v/+//7//v/+//7//v/+//8
//3///////7//f/8//7//f/9//3/+//7//v//f/7//r/+v/5//z//f/+//7//f/8//v/
+v/6//r/+P/4//n/+f/4//j/+f/5//j/9//4//n/+v/7//r/+f/4//f/9//3//f/9v/4
//j/9//3//b/9v/1//T/9v/2//b/9v/1//T/9v/2//b/9v/3//n/+v/7//r/+v/6//v/
/f/9//3//f/9//3//f/9//7///8AAAEABAAEAAUABQABAAEAAQABAAIAAgADAAMAAQD+
//z/+v/3//f/9v/2//j/+f/4//f/9v/1//P/8//1//X/8//z//H/8f/x//H/7//v/+//
7//v//D/8P/w/+7/7//w//D/8P/w/+//7//u/+7/7v/u/+7/7v/u/+7/8P/w/+//7v/t
/+z/5//k/+H/3//e/9z/3v/k//D/AAAPACIANABGAFsAcQCBAIkAjQCNAIEAXQAtAAQA
5P/R/8r/yP/K/87/1v/Z/9v/3f/Z/9T/0v/O/83/zv/S/9T/1v/b/9z/3P/f/9//3v/f
/+L/5P/k/+f/6f/s/+z/6//s/+3/7f/s/+7/7v/t//D/8f/y//P/8v/x//H/8P/x//P/
9P/1//T/8//y//H/7//v/+//8P/x//L/8//0//X/9f/1//X/9v/2//b/9v/0//T/9P/1
//f/9//4//r//P/8//z//P/7//v/+v/6//7//v///wAA/////wEAAQACAAMABQAGAAkA
CgANAA8ADwAQABIAFQAXABkAGwAeAB0AHgAfACAAIwAmACgALAArACwALQAuAC4AMAAw
ADAANAA1ADUANQAzADMAMwAzAC8ALQArACoAKgAnACUAIwAiAB4AHAAZABcAFQAVABMA
EAAOAAwACwAJAAcABgAEAAQAAwABAAEAAAD///3//P8AAAIABAAGAAMAAQAAAP///v/+
//7//v8AAP////////3//v/+//7///8AAAEAAgABAAEAAQABAAEAAQABAAEAAQACAAMA
BQAEAAQABAAEAAYABQAFAAUAAwADAAMABQAFAAQABAADAAMAAwADAAIABAAEAAQABAAC
AAIAAAAAAAIAAwADAAQABAADAAEA/////////////////////////////////v8AAAAA
//////3//v/+//7//P/8//z//P/9/////v///wAAAQACAAIAAwADAAMAAwACAAEAAQAE
AAUABgAHAAUABQAFAAUABgAHAAgACQALAAwADgAPAAwACwAKAAkADAAMAA0ADQALAAgA
BgAEAAMAAwACAAIAAQABAP///f/8//v/+f/5//f/9//1//X/9//3//f/9//5//n/+f/5
//j/+P/3//b/9f/1//X/9P/3//j/+P/5//X/9P/z//L/9P/0//T/9P/4//b/9f/0//H/
7P/t//L/8f/r/+b/4P/c/+D/7v8CABUAKgBCAFoAcQCDAI0AlwCfAKEAkwBxAEMAFADq
/8//yP/G/8b/zP/W/93/2//b/9v/2P/U/9L/0f/S/9T/1v/W/9n/2v/a/93/3//i/+P/
5P/o/+j/6f/r/+7/8P/v//D/8f/x//T/9v/2//X/8//z//P/8//z//P/9P/0//b/9//3
//f/9f/1//X/9f/2//f/+P/6//j/+P/4//j/9//3//f/9//6//r/+v/6//r/+v/6//v/
+f/5//r//P/+//7//v/+//7//////wAAAgACAAMABAADAAMABQAFAAcACQAMAA4ADgAO
ABAAEQATABQAFgAZAB0AHwAhACQAJQAmACcAKAAqACwALQAwAC8AMAAxADIAMwA2ADcA
OAA5ADkAOAA3ADkAOQA5ADkANwA1ADMAMgAwAC0AKwApACcAIgAfABsAGQAXABcAFQAQ
AA4ADAALAA0ACwAKAAgABwAFAAIAAQACAAMAAwAEAAMAAgABAAAA/v/9//3//f///wAA
AQACAAEA///+//3//f/+//7//v/+//7//v/+////////////AQABAAEAAQAAAAAAAAAB
AAIAAgACAAIABAADAAMAAwACAAEAAAABAAMAAgACAAEAAQABAAEAAAABAAIAAwAEAAIA
AgAAAAAAAAD///3//P/+//////////3//f/9//3////////////9//3//f/8//z//P/7
//v//f/+//7//v/+//7//v/+//n/+f/8//7//v/+//7//P/9//3//f///wAAAQADAAQA
AwACAAEAAwADAAMAAwAGAAcACAAJAAkACAAIAAcABgAHAAgACQAKAAoACwALAAkABgAE
AAIAAQABAAAAAAD//////f/7//r/+f/3//f/+f/5//f/9//2//X/9P/z//X/9f/1//X/
9P/0//P/8v/w//H/8v/y//T/9P/z//P/8P/w//D/8P/x//L/8//0//T/8v/v//D/7//u
/+3/6v/n/+X/4P/c/97/5v/y/wIAFwAwAEIAVABnAHcAhwCTAJkAmQCPAG8AOQAIAOT/
y//C/8L/yP/O/9b/2//d/9n/0//Q/87/zP/P/9D/1P/W/9j/2f/Y/9r/2//Z/9z/3//g
/+T/6P/p/+f/5v/s/+//8P/x//H/8P/y//L/8f/v/+//7//v//D/8f/z//T/8v/z//P/
8//x//H/8f/x//P/8//z//T/9P/0//T/9P/3//f/9//3//f/9v/1//T/9v/2//b/9//3
//f/+P/6//n/+P/3//b/9//5//r//P/9//z//P/8//3//f//////AgADAAUABgAFAAQA
BQAFAAkADAAQABUAFAAVABYAGAAbABwAHQAeACIAJAAlACgAJgAmACYAJgAnACoAKwAs
AC4ALwAvAC8ALwAvAC8ALwArACkAJwAmACYAIwAhAB8AHgAaABgAFQASAA8ADgALAAoA
CAAGAAUABQADAAIAAAD+//3/+//7//z//f/9//7//P/8//z//P/6//n/+f/5//r/+v/6
//r/+v/5//n/+f/5//r/+v/6//r/+v/6//r/+//7//v/+//9//3//f/9//r/+v/6//v/
/P/8//z//P/6//n/+f/5//r/+//8/////f/8//z/+//7//v/+//6//z//P/8//z//P/8
//r/+v/5//n/+P/4//n/+f/4//f/9//3//f/9//5//n/+f/5//f/9//3//b/9v/2//X/
9f/3//j/+P/4//f/9v/1//T/9f/1//X/9//z//P/9P/0//X/9f/1//X/9f/2//j/+P/4
//j/+P/4//r/+//7//v//v/+//7///////////////////////////////////8BAAIA
BAAFAAMAAwADAAMAAwACAAIAAQD9//r/+P/2//f/9//2//b/+f/5//f/9f/y//H/7//v
//H/8f/v/+//8f/x//H/8f/v/+//7//v/+//8P/w//D/7//v/+//7v/u/+7/7f/t/+7/
7v/u/+7/7P/s/+z/7P/w/+7/7f/q/+f/4v/f/9z/2//X/9z/6v/8/w4AHgAsADsAUABi
AHIAgQCNAJEAiwB3AE8AHwD3/9f/xP/C/8X/yv/Q/9T/2P/Y/9X/0//R/83/zv/Q/9L/
0f/Q/9T/1v/W/9f/2v/g/+X/4//e/+H/6P/m/+b/6//t/+z/7P/s/+z/7P/r/+7/8P/w
/+//8f/x//H/8f/w/+//7//u//D/8f/x//H/7//v/+//7//v/+//7//w//L/8v/y//L/
8P/v/+7/7f/v//D/8f/y//T/9P/0//X/9P/z//P/9P/2//b/9v/2//T/9f/1//b/+P/4
//n/+v/7//v//f/9//7///8BAAIABgAGAAgACQAKAAoACwANABAAEwAWABoAGQAaABsA
HAAeACAAIQAkACMAJAAlACYAJAAmACYAJgAoACkAKQApACcAJwAnACcAIwAhAB8AHgAc
ABkAFwAVABIADgAMAAkACAAHAAgABwACAAAA/v/9/////f/8//r/+//7//r/+//5//n/
+P/4//j/+P/4//j/+P/3//f/9//2//b/9v/2//n/+f/6//v/+v/6//n/+P/4//j/+P/4
//n/+f/5//n/+f/5//n/+f/2//b/9v/3//j/+P/4//j/+v/5//n/+f/3//f/9//5//f/
9v/2//X/9v/3//j/+P/2//b/9v/2//f/+P/3//j/9//3//b/9v/1//X/9P/z//T/9f/2
//f/9v/1//T/8//1//X/9f/0//T/9P/z//P/8f/y//L/8v/z//T/9f/2//T/8//y//P/
8f/z//b/9P/0//T/9P/0//X/9//4//n/+v/6//r/+//8//v/+v/5//r/+//8//3//v//
/wAAAQACAAIAAwADAAMAAwADAAMAAwACAAIAAQD///z/+v/4//j/+f/5//r/+f/5//f/
9f/0//P/8f/x//H/8f/v/+//7//v/+//7//v/+//7//v/+7/7v/t/+z/7v/v//D/8P/v
/+7/7P/r/+v/7P/t/+7/7P/s/+z/7P/s/+7/7f/s/+v/6v/p/+b/4//f/97/2v/Y/97/
7v8AAA8AHgAuAEQAWQBrAHkAhQCRAJUAhwBpAD0AEADo/8//xv/E/8b/0P/Y/9v/2//X
/9H/0P/Q/9D/0//U/9T/1v/U/8//0v/U/9X/2//g/+P/5P/i/+T/5//n/+j/6P/r/+z/
7f/t/+7/8P/w/+//7//v/+//7//v/+//8P/w/+7/7//v/+//8P/x//L/8//y//H/8P/w
//L/8v/y//L/9f/1//X/9f/0//T/9P/0//X/9v/3//n/+P/3//f/+P/6//r/+v/6//r/
+//7//z//f/8//z//P/+////AgADAAMAAwAEAAQACAAIAAoACwANAA4AEAATABMAFQAX
ABoAHAAeACAAIgAiACQAJQAoACsALAAtAC4ALAAuAC4ALgAyADMAMwAzADEAMQAxADEA
MQAvAC0ALAAoACUAIwAhACMAIAAfAB0AGgAXABYAEwAQAA4ADAALAAkABwAGAAQABQAF
AAQABQADAAMAAgACAAAAAAAAAAAA/////wAAAQAAAAAAAAAAAAIAAQABAAEA//8AAAAA
AAABAAIAAwAEAAQAAwACAAEAAQABAAEAAQACAAIAAgADAAUABgAHAAgABwAFAAQAAwAE
AAUABgAJAAgABgAFAAMABQAFAAUABAAGAAYABgAGAAQABAACAAIABAAFAAUABgAEAAMA
AQD//wAAAQACAAMAAQABAAEAAQABAAEAAQAAAAIAAgABAAEAAAAAAP///v///wAAAQAC
AP///////wEA/////wAAAAABAAEAAQABAP//AgACAAIAAQABAAIAAgACAAIAAgAEAAUA
BQAFAAgACAAIAAkACQAJAAkACQAJAAkACQAJAAwADQAOAA8AEAAQABEAEQANAA0ADQAN
ABAAEAARABEADwAMAAoACAAJAAkACAAIAAcABwAFAAMABAADAAEAAQD//////f/9//v/
+//7//v//P/9//7////9//z/+v/4//r/+//8//z//v/+//3//f/8//z//P/8//z//P/8
//z/+v/4//f/+P/3//j/+f/4//P/7//o/+L/4P/m//T/BgAdADIARgBYAG0AfwCNAJsA
qQCvAKMAhQBZACYA9v/X/87/0P/S/9j/4P/l/+X/4//f/9z/2P/W/9n/3v/g/97/4P/h
/+L/4v/j/+X/6P/r/+7/8v/y//H/8//y//L/9P/2//j/+f/6//z//P/7//n/+f/5//n/
/P/9////AAD//////v/9/////////////f/9//3//v/8//z//P/8//7///8AAAEAAgAC
AAIAAgACAAIAAgADAAEAAQACAAQABAAEAAQABAAFAAcACAAKAAsACgAKAAoADQANAA8A
DwAQABEAEwAUABQAFAAWABcAGwAcAB4AIQAiACMAJAAmACgAKgAsAC4ALgAwADEANAA3
ADgAOQA6ADwAPgA+AD4APQA9ADwAOwA8AD0APgA/AD0AOwA5ADgAOAA1ADMAMQAwACwA
KgAnACIAHwAeABsAGQAYABcAFwAWABMAEQAOAA4ADQALAAsADQANAAwADAAKAAoACgAK
AAYABQAFAAUABgAGAAYABgAGAAUABQAFAAcACAAIAAgABgAGAAYABgAJAAkACQAJAAkA
CQAJAAkACgAKAAoACwAMAAwADAAMAAoACQAJAAkACwALAAsADQANAAwADAALAAoACQAI
AAYABwAIAAkACgAIAAgABgAGAAkACQAIAAgACAAHAAUAAwAFAAUABQAFAAUABQAFAAUA
AwADAAMAAgADAAQABAAFAAQABAADAAIAAgACAAIAAgADAAMAAwAFAAIAAQABAAAABQAF
AAUABgAEAAQABAAEAAYABwAHAAcACAAIAAgACQAKAAkACAAHAAkACQAJAAkADAANAA4A
DwAPAA4ADgANAAwADQAOAA8ADwAOAA4ADQAOAAwACwAKAAgABwAFAAQABQAFAAMAAQAC
AAEA//////7//f/6//n/+v/7//z//f/9//3//f/9//r/+v/5//j/+v/7//z//P/7//r/
+P/3//j/+P/4//j/+P/4//j/+P/4//b/9//4//n/+P/1//L/7//r/+b/4v/k/+r/9v8I
ABkAKAA4AEoAXwB3AIUAkQCdAKEAmQB/AFUAIgD6/93/zv/M/8z/zv/W/9//4f/h/9//
3P/Y/9T/1//e/97/3P/c/9//4P/g/9//4f/m/+v/7P/u/+7/7f/v//D/8v/0//b/+P/5
//n/+v/5//f/9//3//f/9//5//n/+v/6//j/+f/5//n/+//7//v/+//5//n/+f/6//r/
+v/6//r/+//7//v/+//8//z//P/8//7//v/+/////f/9//7/AAAAAAAAAAAAAAIAAwAD
AAQABQAEAAQABAAGAAcACgALAAoACwANAA4ADgAOABAAEQAVABYAGAAbABwAHQAeACAA
IgAkACYAKAApACoAKgAsAC8AMAAxADIANAA2ADYANgA2ADcANwA3ADkAOQA5ADkAOQA3
ADUANAAyAC8ALQArACgAJAAiAB8AHwAdAB0AGwAZABgAFwAXABQAEQAPAAwADgANAAsA
CwAJAAkACAAIAAoACgAKAAoABgAFAAUABQAHAAgACQAKAAkABwAGAAUABwAIAAgACAAG
AAYABgAGAAgACQAKAAsACwALAAsACwAIAAgACAAJAAwADAAMAAwACgAJAAkACQALAAsA
CwANAAsACgAKAAkACQAJAAkACAAKAAoACgAKAAkACAAFAAQABwAJAAoADAAKAAkABwAF
AAcABwAHAAcACQAJAAkACQAIAAcABgAEAAcACAAIAAkABgAGAAUABAAEAAQABAAEAAUA
BQAFAAcAAwADAAQABAADAAMAAwADAAIABAADAAIAAgADAAQABQADAAMAAwAFAAMAAgAC
AAMABAAFAAYACAAJAAkACQAIAAgACAAJAA0ADQANAA0ADAALAAoACQANAA8AEQATABIA
EgATABMAEAAPAA4ADQAPABAAEgATAA4ACgAHAAQABQAHAAgACgAKAAkABgADAAIAAQD/
////AQABAP/////9//3//f/9//3//f/9//3//v/+//3//P/6//v//P/8//7//v/9//3/
/P/8//z//P/+//7//v/+//7//v/9//r/9f/0//X/9v/z/+//6v/q//L/AgASACIANQBG
AFwAdACDAIsAlQCfAJ0AjwBtAD0AEQDy/9z/1f/U/9b/2P/e/+b/6//t/+v/5//e/9j/
3P/h/+L/4P/k/+j/5//m/+j/6f/p/+7/8f/0//b/+P/7//v/+P/4//n/+v/7//v//P/+
//7//f/9//3//f/9//7///8BAAIAAQABAAAA///9//3//f/9////AQADAAYABQAEAAMA
AgADAAMAAwADAAQABAAEAAQAAwACAAEAAQADAAMABAAGAAQABAAEAAQABgAHAAcACAAM
AAwADQAOAA0ADQAPAA8AEgATABUAFgAWABYAGAAZABsAHAAeACEAIwAlACcAKgAtAC4A
LwAwADAAMgAzADYANgA2ADYANgA3ADoAOwA8AD0APQA8ADsAOwA7ADsAOwA5ADcANQA0
ADIALwAtACsALAAoACYAIwAjACEAIQAfABwAGgAYABcAGQAXABYAFAASABEADwAPABEA
EQAQABAADgAOAA4ADgAOAA0ADQANABAAEAAQABAADgANAA0ADQAPABAAEAAQABIAEgAS
ABIAEAAPAA4ADQARABEAEQARAA4ADgAOAA8AEgASABIAEgAQAA8ADwAPAA8ADwAPABEA
EgASABMAEwARABEAEQAQABAAEAAQABAAEgASABAAEAAQAA8ADQAMABAAEQARABEAEAAP
AA4ADQAPAA8ADwAPABEAEQARABAADwAOAAwACwANAA4ADgAOAA4ADgAOAA4ADQANAA0A
DwALAAsADAAMAA0ADQANAA0ADwASABAADgAQABAAEAAQABIAEwATABMAFAAUABQAFQAV
ABUAFQAVABYAFwAYABkAGAAZABoAGwAaABoAGwAbABoAGwAcAB0AHgAeAB8AHwAdABoA
GAAWABMAEwASABIAFQAVABMAEQAQAA8ADQANAA0ADQALAAsADQANAA0ADQAMAAsACgAJ
AAkACgAKAAoACAAJAAoACgAIAAgABwAHAAkACgALAAwACwAKAAkACAAKAAwADQAMAA0A
DAAJAAYAAQD9//j/9v/2//7/DAAeACsAOgBMAGAAdQCLAJkApwCzALUAqQCJAF0ALAAG
AOv/4P/i/+j/7v/2//v/+f/3//X/9P/w/+7/8f/y//L/8P/w//H/9P/2//f/+//+////
AAAAAAAAAQAJAAwADAAMAAwADAALAAoADAAMAAsADgAPABAAEQAPAA8AEAAQAA4ADwAP
AA8AEAARABIAEwARABEAEQASABQAFAAUABQAFQAVABUAFQAYABgAGAAYABgAGAAYABkA
GAAXABcAGAAZABoAGwAcABwAHQAdAB4AIAAgACEAIgAjACMAJQAlACQAJQAnACgAKwAs
AC8AMQAxADIANAA3ADkAOwA9AEAAQQBCAEMARABIAEoASwBOAE8AUABRAFIAUgBUAFQA
VABSAA==
         </WaveFormData>
      </LeadData>
      <LeadData>
         <LeadByteCountTotal>10000</LeadByteCountTotal>
         <LeadTimeOffset>0</LeadTimeOffset>
         <LeadSampleCountTotal>5000</LeadSampleCountTotal>
         <LeadAmplitudeUnitsPerBit>4.88</LeadAmplitudeUnitsPerBit>
         <LeadAmplitudeUnits>��V</LeadAmplitudeUnits>
         <LeadHighLimit>2147483647</LeadHighLimit>
         <LeadLowLimit>268435456</LeadLowLimit>
         <LeadID>V5</LeadID>
         <LeadOffsetFirstSample>0</LeadOffsetFirstSample>
         <FirstSampleBaseline>0</FirstSampleBaseline>
         <LeadSampleSize>2</LeadSampleSize>
         <LeadOff>FALSE</LeadOff>
         <BaselineSway>FALSE</BaselineSway>
         <ExcessiveACNoise>FALSE</ExcessiveACNoise>
         <MuscleNoise>TRUE</MuscleNoise>
         <LeadDataCRC32>2749270370</LeadDataCRC32>
         <WaveFormData>
AAAAAAAAAAD+//7//v/+//z//P/8//z//P/8//z//P/8//z//P/8//r/+v/6//r/+//8
//3//v/8//z//P/8//z//P/8//z//f/+////AAD///7//f/8//z//P/8//z//v/+//7/
/v/+//7//v/+//z//P/8//z/+v/6//r/+v/7//z//f/+//z//P/8//z/+v/6//r/+v/6
//r/+v/6//r/+v/6//r//P/8//z//P/8//z//P/8//v/+v/5//j/+f/6//v//P/7//r/
+f/4//n/+v/7//3//P/8//z//P/+//////8BAAEAAQABAAEA////////AAADAAUABQAG
AAUABgAGAAQABAAEAAQABAAFAAYABgAEAAIA///9//z//P/9//7//v/8//v/+P/1//f/
9f/1//X/9//2//X/9f/z//P/8//z//X/9f/1//X/9P/y//H/7v/x//L/8//0//T/8//z
//P/8f/w//D/8f/x//H/8f/x//D/8f/z//L/7f/r/+n/6P/l/+D/3P/g/+z/9////w0A
GwAoADkATQBZAGQAagBoAGIAUQA2ABQA+//o/9n/0f/R/9H/z//Q/9T/1P/S/9L/0f/M
/8z/z//Q/9L/1v/c/+D/4P/i/+T/4v/i/+f/7f/t/+v/7v/v/+7/7v/u/+7/7//w//L/
8//z//P/8//y//H/8P/x//L/9P/1//P/9P/0//T/9v/2//b/9v/0//T/9P/1//f/9//3
//f/9v/2//b/9v/4//n/+f/5//b/9f/1//T/9//4//n//P/8//z//P/8//r/+v/8//z/
/P/9/////////wAAAQADAAMAAwAFAAcACAAJAAoACgALAAsADQAQABQAFgAYABkAGQAZ
ABoAGwAfACEAJAAmACgAKAAoACcAKQApACoAKgAsAC4ALgAuACsAKwAsACwAKwAoACgA
JgAkACAAHQAbABwAGAAVABIAEQARABEADgAJAAcABgAEAAMABAAEAAIA///+//z//v8A
AP///v/+//7//v/+//7/+//7//v/+//8//z//P/8//z/+//5//v//P/8//z//P//////
//////v/+v/5//j/+v/7//v/+//9//3//f/9//3//f/9//3/+v/5//n/+f/8//z//P/9
//3//P/8//v/+v/6//r/+v/7//r/+f/3//r/+v/7//z/+f/4//f/9f/3//n/+//8//n/
+f/4//f/+P/5//r/+//6//n/9//2//j/+P/3//f/+f/5//n/+f/2//b/9//4//b/9//4
//n/+v/5//r/+v/6//v//P/+////AQABAAEAAQAAAP///v/9//7///8BAAEAAwAFAAcA
CAAEAAQABAAEAAYABwAIAAgAAwACAP7/+//6//n/+f/5//n/+f/6//n/9f/1//P/8//z
//P/8v/x/+//7//v/+//8f/x//H/8f/w/+//7f/s/+3/8P/x//L/8v/y//H/8f/w/+//
7f/s/+//7//v/+//7//s/+3/7f/s/+v/6f/n/+T/4f/a/9T/1v/e/+v/9/8JABkAKAA5
AEkAVQBiAGwAbgBmAE0AMAASAPn/4v/V/9H/zf/P/9H/0v/U/9L/0P/O/83/yP/E/8X/
yv/M/9D/1v/a/9z/3v/g/+D/4P/h/+X/5//l/+b/6//u/+z/7f/s/+z/7P/u/+//7//v
//D/8P/w//D/7//u/+7/7f/w//L/8//0//P/8v/x//D/8v/y//L/8//x//H/8f/x//T/
9P/0//T/9P/1//X/9f/y//H/8f/w//L/9P/2//r/+f/4//f/9v/2//b/+P/4//r/+//9
//3//f/+////AQABAAEAAwAFAAYABwAIAAgACwALAA0AEAASABQAFgAXABgAGQAbAB0A
HwAhACQAJgAoACgAKAAnACcAJwAoACgALAAuAC4ALgArACsALAAsACsAKAAoACYAJAAg
AB0AGwAcABgAFQASAA4ADQAMAAgABgAFAAUABAAEAAQAAwAAAP7//P/5//r/+v/5//j/
+P/3//j/+f/6//n/+f/5//n/+P/4//j/+P/6//n/9//5//j/+P/4//j/+//7//v/+//4
//j/+P/4//j/+f/5//n/+//7//v/+//8//v/+v/5//v/+//8//3//P/6//j/9//6//r/
+//7//j/+P/4//j/+v/6//r/+f/7//r/+v/6//n/+P/3//X/9//3//f/9v/2//f/9//3
//X/9f/1//X/9v/3//f/+P/3//b/9P/z//X/9f/1//X/9v/0//P/9P/2//b/9v/2//f/
+P/4//j/+P/4//n/+f/7//v/+//7//v/+//7//v//P/9//////8AAAEAAgACAP7//v/+
//7/AAABAAIAAgABAAIAAAD///z/+//7//v/+v/5//n/9//0//P/8P/v//D/8f/x//H/
7//v/+//7//t/+3/7f/t/+//7//u/+7/7v/w//D/8P/u/+7/7f/t/+v/6//q/+r/7f/t
/+3/7f/v//L/7//p/+j/5//l/+X/5v/j/97/2v/W/9b/3f/r//n/BwAYACkANwBFAFIA
XgBoAG4AawBYADoAGQD6/+P/1f/L/8f/x//O/9D/0P/O/9D/zf/K/8j/xf/E/8b/yv/Q
/9L/1v/a/9r/2v/a/93/3//j/+f/5v/n/+j/6P/q/+r/6//s/+7/7//v/+//7v/u/+7/
7v/u/+7/7//v//H/8v/y//L/8f/w/+//7v/w//D/8P/x/+//7//v/+//8v/y//L/8v/0
//X/9f/1//X/9f/2//b/9v/2//b/+P/4//j/+P/4//b/9v/4//j/+v/7//3//f/7//z/
/f///wEAAQADAAUACAAJAAoACgAMAAsADAAOABEAFAAXABkAGAAZABsAHQAeAB8AIQAi
ACcAKAApACkAKwArACwALAAsAC4ALgAuAC0ALQAuAC4ALgAsAC0ALAAqACYAIwAhACAA
HAAZABYAFQAVABUAEgAMAAkABwAEAAUABgAGAAQAAQAAAP7/AAACAAEAAAAAAP7//v/+
//7//P/7//r/+f/8//z//P/8//z/+//5//v/+v/6//r/+v/8//3//v////3//P/7//r/
/f///wAAAQAAAP///v/9//3//f/9//3//////wAAAQD///7//f/9/wAAAAABAAEAAAAA
AAAAAAD///7//f/7//z//P/9//7//P/8//z/+//8//3//v/+//3//f/8//v/+//7//v/
+//9//3//P/8//r/+v/5//n/+v/7//z//f/8//z//P/8//z//P///wAAAAAAAP7//v//
////AwADAAMAAwAFAAUABQAFAAUABQAGAAUACAAJAAoACgAIAAgACAAIAAYABwAIAAgA
BwAIAAYABQABAP///v/9//3//f/+//3/+f/5//f/9//5//n/+P/3//n/+f/5//n/9v/1
//T/8//2//f/9//4//T/9v/2//b/9v/2//X/9f/1//X/9P/0//T/8//y//H/9f/2//X/
8//y//H/8f/v/+r/5f/i/+D/4P/o//X/BQARABcAIgAzAEkAVwBiAGwAdAByAGMATAAs
AA8A9v/l/9n/0f/P/9H/1P/Y/9j/1v/U/9P/0v/Q/9H/0v/S/9T/2v/c/+D/4v/m/+r/
7P/p/+f/6//v/+7/8f/0//b/9//2//b/9v/0//X/9f/1//b/9v/2//b/9P/0//X/9f/3
//j/+P/4//j/+P/4//j/+v/6//r/+//9//3//f/9//v/+v/5//j/+v/7//v/+//9//3/
/v/+//z//P/8//7/AAAAAAAAAAD+//7/AAAAAAAAAQADAAMAAwAEAAUABwAJAAkACwAN
AAwADQAOAA4AEQARABMAFgAYABoAHAAdACAAIQAjACUAJQAlACYAJgAqACwALgAvAC8A
LwAwADAAMgA0ADQANAAzADMANAA0ADEALgAuACwALQAqACgAJwAkACAAHQAaABkAGQAZ
ABYAEwARABAADgAKAAoACQAGAAcABgAEAAYABAADAAIAAgACAAIAAgACAAEAAQABAAEA
AAAAAAAAAAACAAEA//8BAAAAAAAAAAAAAQABAAEAAQACAAIAAgACAAAAAQABAAEAAgAD
AAQABQAGAAUABAADAAMAAwAEAAUABQAEAAMAAwADAAIAAgABAAMABAAFAAYABQAEAAMA
AQADAAIAAgACAAIAAgACAAEAAQABAAEAAAACAAMAAwADAAIAAQAAAP//AQABAAAAAAAC
AAIAAQABAP//////////AAAAAAEAAgAAAP7/AAAAAAAAAAACAAQABQAGAAUABAAEAAMA
BwAHAAcABwAHAAcABwAHAAYABwAJAAkADAANAA4ADgAKAAoACgAKAAoACwAMAAwACAAI
AAUAAwACAAEAAQABAAEAAQACAAEA/f/9//v/+//9//3//P/7//v/+//7//v/+f/5//n/
+f/7//v/+v/6//j/+v/6//r/+P/4//f/9//3//f/9v/2//f/9//3//f/+//4//f/9//4
//f/8f/t/+r/6f/m/+T/5P/o//P/AQALABcAJgA1AEUAVwBiAGoAbgBwAGkAUAAwABUA
/v/r/93/1//V/9X/2P/Y/9r/2v/W/9P/0v/Q/83/0P/U/9b/2v/g/+T/5v/o/+j/5v/p
/+v/7f/t//D/8f/0//T/9f/0//T/9P/0//X/9f/1//j/+P/4//j/9v/2//f/9//4//r/
+//8//v/+v/5//j/9v/2//b/9//4//n/+v/7//r/+v/6//r/+v/7//v/+//5//n/+v/6
//z//P/8//7//v/+//7//v/8//z//v/+/wAAAQADAAMAAQACAAMABQAFAAUABwAJAAsA
DQAPABAAEgARABIAFAAWABgAGgAbABoAGwAdAB8AIQAjACYAKAApACoAKwArACsAKwAs
ACwALwAyADMANAAxADEAMgAyAC8ALAAsACoAKwAoACYAJQAiAB4AGwAYABUAFQAVABIA
DwANAAwACgAGAAYABQACAAMAAgAAAAIAAQD///3//P/8//7/AAACAP7//f/8//v/+v/6
//r/+v/7//v/+v/9//3//P/7//r//f/9//3//f/8//z//P/8//z//f/9//3/////////
//8AAP///v/9//7//f/9//3//P/8//z//f////7//v/9//z//P/8//z//f/8//v/+f/5
//j/+P/4//r/+v/6//n/+f/5//n/+P/4//n/+f/5//f/9//3//f/+f/5//j/+P/4//j/
9//3//f/9//3//f/9P/0//X/9v/2//j/+P/4//j/+P/4//n/+v/6//r/+f/4//j/9//6
//v//P/9//3//f/9//3//v///wEAAQACAAMABAAEAAAAAAAAAAAAAgADAAQABAAAAAAA
/f/7//z/+//7//v/+v/5//n/9//z//P/8f/x//H/8f/w/+//7f/t/+3/7f/v/+//7//v
//H/8f/w//D/7P/u/+7/7v/x//L/8v/z//H/7//s/+r/7f/t/+3/7f/x//D/7f/t/+r/
5f/l/+v/6v/j/97/2v/W/9j/4f/x/wEADQAcAC8AQwBTAFwAZABqAG4AZQBQADYAFwD6
/+H/0//L/8f/yf/Q/9L/zv/M/8z/zf/M/8r/yf/K/8r/zP/Q/9L/1P/W/9r/3v/g/+H/
4f/j/+X/5v/n/+r/6v/r/+r/6v/q/+z/7f/t/+3/7P/s/+z/7P/u/+7/7//v//H/8v/y
//L/8P/w//D/8P/x//L/8//1//P/8//z//P/8//y//H/8P/x//P/9P/1//P/8//0//T/
9P/0//T/9v/2//b/9v/2//b/9v/4//j/+v/7//3//f/7//z//f///wAAAQAEAAcABgAH
AAgACAALAAsADQAQABQAFgAYABkAGAAZABsAHQAgACEAIwAkACUAJgAnACcAKwArACwA
LAAuADAAMAAwAC8ALwAwADAAMQAuAC4ALAApACYAJAAjACAAHAAZABYAEwATABMAEAAN
AAsACgAIAAgACAAHAAQAAgAAAP3//v////////8AAPz//P/8//z/+f/5//n/+f/7//z/
/f/+//z/+//5//v/+v/6//r/+v/9//3//f/9//z//P/8//z//P/9//3//f/9//3//f/9
////////////AAD///////////7//f/9/////v/+//3//P/8//z//P8AAAAAAAD/////
/v/+//7//P/8//z/+//9//3//f/8//r/+//7//v//f/9//3//f/7//v/+v/6//r/+v/5
//n/+v/7//z//f/6//r/+//8//j/+v/8//z//P/8//z//f/+//7//v8AAAAAAQABAAIA
AQAAAP////////////8CAAMABQAFAAUABQAFAAQAAwAEAAUABgAIAAkACgAKAAgACAAF
AAMAAgABAAEAAQD///3//P/5//n/+f/3//f/+f/5//j/9//2//X/9P/z//X/9f/1//X/
9f/1//T/9P/w//L/8v/y//T/9P/z//P/8f/x//D/8P/z//P/8//z//P/8v/x//H/8P/v
/+3/6//o/+X/4v/e/97/5P/t//v/CQAbACoANwBFAFMAYgBsAHAAcgBtAFgANAAVAPz/
4//T/8//z//R/9b/2v/Y/9L/zP/L/8z/zP/L/87/0v/W/9r/3P/c/97/4P/g/+T/5f/l
/+n/7f/q/+f/6P/s//D/8P/x//L/9P/1//X/9f/z//L/8f/w//H/8v/0//X/9f/2//b/
9v/1//T/8//y//P/9P/1//f/9f/1//X/9f/4//j/+P/4//b/9//3//f/+f/5//r/+v/4
//j/+P/6//j/+P/4//j/+f/6//3//v/8//3///////3//v///wEAAQABAAMABQAFAAUA
BQAEAAkACwAPABQAEwAUABUAFQAXABkAHAAfACIAIwAlACYAJgAmACYAJQAoACkAKwAs
AC4AMAAwADAALwAvADAAMAAvACwALAAqACkAJgAkACMAIgAeABsAGAAUABMAEgAOAA0A
CwAKAAgABgAGAAUAAgABAAAA/v8AAAEAAQABAAIA/v/+//7//v/7//v/+//7//7//v/+
//7//P/7//n/+//+//7//v/+//3//f/9//3//v/+//7//v/+//////////7//f/8//v/
/f/9//3//f/8//v/+//7//7//v/+///////+//7//f/8//z//P/8//7//v/+//3//f/8
//z//P/8//z//P/7//v/+//7//r/+P/5//n/+f/6//v//P/9//v/+//6//r/+P/4//f/
9//5//n/+f/5//j/+P/5//r/+P/4//j/+P/3//f/9//4//j/+P/5//n/+f/7//3//P/6
//r/+v/6//3//v/+//7/AAAAAAEAAQABAAEAAQABAAEAAQABAAEAAAABAAMAAwAGAAcA
CAAIAAYABgAGAAYABQAFAAUABAACAAIA///9//z/+//7//v//P/7//v/+f/1//X/8//z
//X/9f/0//P/9f/1//X/9f/z//P/8//z//T/9f/1//b/8//0//P/8v/0//T/8//z//X/
9f/0//T/9P/z//L/8f/x//L/8//v/+r/5//l/+H/4P/d/+D/6v/8/wgAEwAdACkAOQBI
AFUAYwBtAG4AbABgAEYAJwAMAPL/3f/U/9H/0//T/9X/1//W/9L/0P/Q/87/z//Q/9L/
0//U/9j/2v/c/97/5P/o/+7/7P/m/+n/7//t/+3/8v/z//L/8v/z//L/8v/y//T/9f/1
//X/9v/2//b/9v/1//T/9P/z//T/9v/3//j/9v/2//b/9v/4//j/+P/5//n/+f/5//n/
+f/4//f/9v/4//n/+f/5//v/+//8//z/+//6//n/+v/7//z//f/+//z//P/+//7//v//
/wEAAQABAAIAAwAFAAUABQAHAAkACgALAAwADAANAA0ADwASABYAGAAaABsAGgAbAB0A
HwAiACMAJQAmACcAKAApACkAKQApACoAKgAsAC4ALgAuAC0ALQAuAC4ALAAoACcAJAAj
ACAAHgAdABoAFgATABAADwAPAA8ADAAJAAcABgAEAAQABAADAAAAAQAAAP7/AAD+//3/
/P/8//v//P/9//7//f/9//3//f/9//z/+//6//3//f/8///////+//3//P/9//3//f/9
//z//P/8//z//v/////////9//3//f/9//3//f/9//3//f/9//7///////7//f/9//3/
/P/8//v/+//8//3//v////7//f/7//z//P/9//7//P/8//z/+//5//n/+f/4//r/+//7
//v/+f/5//n/+f/7//v/+v/6//r/+v/5//n/9//3//f/9//3//j/+v/8//v/+v/5//j/
9//5//n/+v/6//r/+v/6//3//v/+//7//v/+//////8AAP///v/9////////////AAAB
AAMAAwAGAAcACAAIAAYABgAGAAYABQAFAAUABAACAAIA///9//3//f/+/////P/7//v/
+f/1//X/8//z//X/9f/0//P/9f/1//X/9f/z//P/8//z//H/8f/w//D/7//y//P/9P/y
//L/8f/x//P/8//y//L/8f/x//H/8f/v//D/8f/x//D/7//t/+n/5v/j/+L/3v/c/+D/
7f/7/wcAEQAcACsAPQBNAFgAZABuAHAAZwBUADgAGwD+/+n/2f/P/8//0//W/9b/1v/S
/87/zf/O/87/0f/Q/9D/1P/U/9L/2P/c/9z/4P/m/+v/6f/n/+n/6v/r/+z/7P/w//D/
8f/y//D/8f/x//H/8v/y//L/8v/y//L/8//z//H/8v/y//L/8//0//X/9v/z//L/8f/x
//P/8//z//P/9v/2//b/9v/0//X/9f/1//f/9//4//j/+P/4//j/+v/6//r/+v/6//r/
+v/8//z/+//7//z/+//8//7/AAADAAIAAQACAAMABgAHAAgACAALAAsADQAQABEAEgAT
ABMAFwAZABwAHwAeAB8AIQAiACUAJgAnACcAKQApACoAKgAsAC4ALgAuACsAKwAsACwA
LQAqACoAKAAnACQAIgAhACEAHgAcABoAFgAVABQAEAANAAsACgAIAAUABAACAP7/AAAA
AP//AgAAAP///v/+//r/+v/6//r/+v/7//z//f/9//z/+//6//z/+//5//v//P/8//z/
/P/9//3//f/9//z//P/8//z/+v/7//v/+//9//3//f/9/wEAAQABAAEA/v/9//3//f8A
AAAAAAABAAAA/v/9//v//P/8//z//P8AAAAAAAD///7//P/7//r//f/+///////8//v/
+v/4//r/+//7//v/+//7//v/+//7//v/+v/6//z//P/7//v/+v/5//j/9//3//j/+v/8
//r/+v/6//r/9//3//f/+P/6//r/+//7//r/+//6//n/+f/5//z/+//6//n/+P/7//z/
/P/8//7//v//////AAD///7//f///////////wAAAQADAAMABAAFAAYABgAEAAQABAAE
AAYABwAIAAgABgAGAAMAAQAAAP////////7//f/9//v/+f/5//f/9//3//f/9v/1//P/
8//z//P/9f/1//X/9f/y//H/7//u/+3/8P/x//L/9P/0//P/8//z//P/8v/y//H/8f/x
//H/8f/u/+//8f/w/+//8f/v/+j/4//c/9j/1v/a/+X/9f8FABUAIAAtAD0ATQBaAGYA
cgB2AG8AXABCACEAAADn/9n/0//R/9H/1P/W/9b/0P/M/8v/yv/I/8v/0P/S/9L/1P/W
/9j/2v/a/97/5P/l/+f/6f/r/+r/6f/q/+r/7f/u//D/8v/w//H/8f/x//D/8P/w//D/
8//0//b/9//2//b/9f/0//b/9v/2//b/9P/0//T/9f/z//P/8//z//X/9v/3//j/+P/5
//n/+f/5//n/+v/6//n/+P/3//j/+v/6//r/+v/7//z///8AAP////8AAP//AQACAAMA
BQAFAAUABwAJAAkACQAJAAgADAANABAAFAAVABYAFwAXABsAHQAgACMAIwAjACQAJAAp
ACoAKwArAC8ALwAwADAALwAwAC8ALgAwADEAMwA0ADMAMAAwAC4ALQAqACgAJwAoACQA
IQAeABoAGQAYABQAEwARABAADgAKAAoACQAGAAUABAACAAQABAADAAIAAgAAAAAAAAAA
AP///////////v/+//7//v/+//3/+//9//7//v/+//7//f/9//3//f/9//7///8AAAAA
AQABAAEAAQABAAEAAQADAAMAAwADAAAA////////AgACAAIAAwADAAIAAgABAP7//v/+
//7/AgACAAIAAQD///7//v/+////AAABAAEA/////////v/8//3//f/9////////////
/f/9//z//P/+//7//f/9//v/+//7//v/+v/6//v//P/8//z//P/8//n/+f/5//r//v/+
////AAAAAAAAAAAAAP//AAAAAAAAAAAAAAEAAQACAAEAAAD//wAAAQACAAMABAAFAAcA
BwAGAAcACAAIAAcACAAJAAoACAAJAAoACgAJAAoACAAHAAUAAwACAAEAAAD//////f/8
//3//P/9//r/+f/3//X/9v/3//j/+f/5//n/+f/5//f/9//2//b/9v/4//j/+P/3//b/
9P/z//T/9f/1//b/9f/1//X/9f/1//T/9f/1//j/9//z/+//7v/r/+T/4P/g/+b/8f//
/wsAFwAiAC0APQBRAF4AagB0AHgAcQBiAEYAIwAGAPH/4f/Z/9H/z//U/9r/2v/Y/9b/
1f/S/87/0//Y/9j/2P/a/9z/3v/g/+L/5P/o/+3/7//v/+//7v/t//D/9P/2//b/9//4
//b/9//3//f/9v/2//b/9v/4//j/+f/5//f/+P/4//j/+v/6//r/+v/4//j/+P/5//v/
+//7//v/+v/6//r/+v/6//v/+//7//3//f/+//7//v/+//7/AAD+//7//v/+/wAAAAAC
AAIAAQABAAIAAQACAAQABgAJAAcABwAJAAsACgALAAwADAARABEAEwAWABcAGAAZABkA
GwAdACAAIwAjACMAJAAkACgAKgAsAC0AMQAxADIAMgAzADQAMwAyADMAMwA0ADQANQAy
ADIAMAAxAC4ALAArACgAJAAhAB4AGwAbABsAGAAXABUAFAASAA8ADgAMAAgACQAIAAYA
CAAHAAUAAwACAAMABAAFAAYABAADAAIAAQAEAAQABAAEAAIAAQD//wEABAAEAAQABAAE
AAMAAgABAAMABAAFAAYABQAFAAQAAwADAAMAAwADAAcABwAHAAcABAADAAMAAwAEAAQA
BAAFAAUABAAEAAMABAAEAAQABAAGAAYABgAFAAQAAgABAAAAAgAEAAYABwAEAAMAAgAA
AAAAAQABAAEAAgADAAQABQAEAAMAAQAAAAEAAgACAAMAAgABAAAA//8AAAAAAQACAAAA
AAAAAAAAAQABAAEAAgABAAAAAAD///7////+//3//v///wAAAQD///////8BAP7//v/+
////AAABAAIAAwAEAAQABAAEAAQABQAFAAcABwAHAAcABgAFAAQAAwAHAAkADAANAAwA
DQAOAA4ACgAKAAoACgALAA0ADwAQAAwACgAFAAEAAgADAAUABwAEAAMAAwABAAEAAQD/
//////////7//f/7//v/+//7//v/+//7//v/+//7//r/+v/4//r/+v/6//z//P/7//v/
+f/5//j/+P/6//v//P/9//3/+v/7//f/8v/z//P/8//w/+v/5v/m/+z/+P8FABMAHwAv
AD4AUQBfAGcAbgB2AHgAbgBVADYAGgADAO7/4f/Z/9f/1//Z/97/4P/g/+D/3v/Z/9T/
1P/Z/9z/3P/g/+T/5v/m/+r/7P/s/+7/8f/3//f/+f/8//v/+P/4//j/+P/5//r//P/9
//3//f/8//z//P/8//7//v///////f/+//7//v/+//7//v/+/wEAAgADAAUABAADAAIA
AQACAAIAAgACAAIAAwADAAMAAgABAAEAAAABAAIAAwAGAAQABAAEAAQABgAGAAgACAAK
AAsADQANAAwADAAMAA0ADgAPABIAFQAVABUAFQAUABkAGQAbAB4AIAAiACQAJQAmACcA
KQArACwALQAvADAAMgAyADIAMQA0ADUANwA4ADgAOgA6ADoANwA3ADgAOAA5ADYANgA0
ADEALgAsACsALAAoACUAIgAhACEAIQAeABkAFwAWABQAFAAUABMAEAANAAwACgAMAA4A
DQAMAAwACgAKAAoACgAHAAcABwAHAAkACgALAAwACwAJAAYABwAKAAoACgAKAAsACwAL
AAsACAAIAAgACAAJAAsADAANAAwACwAKAAkACwALAAsACwAKAAkACQAJAAgACAAIAAkA
CgAKAAsACwAIAAgACAAIAAgACAAIAAcACQAIAAgACAAGAAYABgAFAAgACQAKAAoABwAH
AAYABQAHAAcABwAHAAkACQAIAAgABwAGAAQAAwAEAAUABgAHAAYABgAHAAgABgAGAAYA
BgAFAAUABQAGAAQABAAFAAUACQAJAAcABAAGAAYABgAGAAkACgAKAAoACgAKAAsACwAL
AAsACwALAA0ADQANAA0ADgAPABEAEQARABEAEQAQAA8AEAARABIAEgATABQAFAASABIA
DwANAAoACQAJAAkACgAJAAkABwADAAMAAQABAAEAAQAAAP//AAABAAIAAwACAAEAAAD/
/wEAAQAAAAAA/v8AAAAAAAD+//7//f/9//7//////wAA/v/9//z/+//9/wAAAQABAAAA
///9//n/9P/v/+r/6P/o/+7/+f8JABMAHQAqADkASQBZAGgAdAB+AIIAeQBkAEYAJwAK
APP/4//f/+H/4//k/+b/5P/g/+D/3//c/9z/3f/g/+D/4P/g/+T/6P/q/+7/8P/0//X/
9f/z//P/+P/7//7//v////7//v/+//7/////////AgACAAIAAgAAAAAAAQABAP//AAAA
AAAAAQACAAMABAAEAAQABAAFAAUABQAFAAUABAAEAAQABAAGAAcABwAHAAcABwAIAAgA
BwAGAAUABgAHAAgACQAKAAoACgAMAAwADAANAA8ADwARABIAEwAVABQAEwAUABUAFwAZ
ABsAHAAdAB0AHwAiACIAJAAmACcAKgArAC0ALwAuAC8AMQAyADcAOAA5ADkAOQA5ADoA
OgA6AA==
         </WaveFormData>
      </LeadData>
      <LeadData>
         <LeadByteCountTotal>10000</LeadByteCountTotal>
         <LeadTimeOffset>0</LeadTimeOffset>
         <LeadSampleCountTotal>5000</LeadSampleCountTotal>
         <LeadAmplitudeUnitsPerBit>4.88</LeadAmplitudeUnitsPerBit>
         <LeadAmplitudeUnits>��V</LeadAmplitudeUnits>
         <LeadHighLimit>2147483647</LeadHighLimit>
         <LeadLowLimit>268435456</LeadLowLimit>
         <LeadID>V6</LeadID>
         <LeadOffsetFirstSample>0</LeadOffsetFirstSample>
         <FirstSampleBaseline>0</FirstSampleBaseline>
         <LeadSampleSize>2</LeadSampleSize>
         <LeadOff>FALSE</LeadOff>
         <BaselineSway>FALSE</BaselineSway>
         <ExcessiveACNoise>FALSE</ExcessiveACNoise>
         <MuscleNoise>TRUE</MuscleNoise>
         <LeadDataCRC32>1348331580</LeadDataCRC32>
         <WaveFormData>
AgACAAIAAgACAAIAAgACAAAAAAAAAAAAAAAAAAAAAAAAAAAAAAAAAP///v/9//z//f/+
////AAAAAAAAAAAAAP7//v/+//7/AQACAAMABAADAAIAAQAAAAAAAAAAAAAAAAAAAAAA
AAAAAAAAAAAAAAAAAAAAAAAA///+//3//P/9//7///8AAAAAAAAAAAAA/v/+//7//v/+
//7//v/+//7//v/+//7/AAAAAAAAAAD+//7//v/+//z//P/8//z//v/+//7//v/8//z/
/P/8//3//v///wAA////////AAABAAIAAwAFAAUABgAGAAcABgAEAAMAAgAFAAgACgAL
AAsACgAJAAgABgAFAAUABQAIAAkACQAIAAcABQADAAEAAwACAAIAAgD9//z/+v/4//f/
9//4//n/+//7//n/+f/3//f/9//3//n/+f/5//j/9v/2//b/9f/3//j/+P/4//j/9//3
//f/9//3//f/9//3//f/9//3//f/9//4//b/8f/v/+//7v/s/+b/4v/o//P/+v8AAA0A
GAAhADAAPwBLAFQAWwBaAFQARwAzABoABgD1/+b/3v/c/9v/2f/Y/9r/2v/X/9j/1v/T
/9H/1P/W/9f/3P/i/+j/6P/o/+n/6P/p/+3/8//z//H/9P/1//X/9f/0//X/9v/2//j/
+f/6//r/+P/4//j/+P/6//v/+//7//n/+f/5//r//P/8//z//P/7//r/+f/5//v/+//7
//v/+//7//v/+//7//3//f/9//r/+f/4//f/+f/7//3/AAD+//7///////7//v//////
AQADAAQABAACAAIAAwAFAAUABQAHAAgACgALAAwADgAPABEAEQARABQAFwAZABsAGQAa
ABoAGwAeACIAIwAmACYAJgAmACcAKAApACkAKQAtAC8ALwAuAC0ALQAtACwAKgAnACcA
JAAiACAAHgAcABoAGAAWABMAEQARABEADwAMAAoACAAGAAYABwAGAAUAAgABAP7/AAAC
AAIAAQD///7/AQACAAIA/v/+//7//v/+///////+/////v/+//7//v8AAAAA//8BAAEA
AQABAP///f/8//v//P/9//7///8AAP//AAABAAIAAQAAAP/////+//7//v//////////
/wAAAAAAAP7//f/9//7//v/8//3//f/9//7//v/+///////+//v/+v/9//7///8AAP//
///+//3//f/9//7//v/8//r/+f/5//r/+v/7//z//v/+//3//f/5//n/+v/6//r/+//8
//3//v/8//3//f/9////AAABAAIAAwADAAQABAACAAEA///+/wAAAgAEAAUABgAIAAkA
CgAJAAgABgAFAAYACAAKAAsABwAFAAIA///9//3//P/8//3//P/9//3//P/6//n/+f/3
//f/9//1//X/9f/1//X/9f/1//X/9f/y//L/8v/y//P/8//0//T/9v/2//X/9f/0//P/
8v/x//P/8//z//P/8//x//H/8P/w/+3/7f/r/+j/5P/e/9j/2P/h/+z/+P8FABIAHwAu
ADsAQwBOAFcAWgBUAEEAKwAWAAIA7//i/9z/2P/V/9X/1v/W/9T/z//O/87/yf/H/8j/
zP/P/9T/2P/c/97/4v/j/+L/4//n/+f/6f/p/+r/7f/x/+3/7P/t/+7/7v/w//H/8v/y
//D/8P/w//D/7v/v/+//7//y//P/9P/2//P/8v/x//D/8f/y//P/9f/z//P/8//z//P/
8//z//P/8//1//X/9f/0//P/8v/x//T/9f/2//j/9//2//b/9f/2//b/9//3//n/+//8
//z/+v/6//v//f/+////AgAEAAUABQAFAAYABgAJAAoACwANAA8AEAARABIAFAAVABcA
GAAcAB0AIAAgACAAIAAhACAAIQAhACEAIwAlACUAJAAiACMAJAAkACYAIwAjACAAHwAc
ABkAFgAWABQAEgAPAAoACQAIAAUABQAEAAMAAgADAAMAAQD///3/+//3//j/+P/4//f/
9f/1//f/9//2//b/9v/2//b/9v/3//f/9v/1//T/9P/0//T/9v/2//X/9//3//f/9//1
//X/9v/3//f/9//3//f/+f/3//f/9//4//f/9v/1//b/9v/3//j/+P/3//b/9f/4//j/
+P/2//T/8//z//L/9P/1//X/9f/3//b/9f/1//X/9P/x//D/8v/y//L/8v/y//P/8//z
//L/8f/x//D/8//y//L/8//x//D/8P/w//H/8v/y//P/8//x/+7/8P/y//L/8v/y//T/
9f/1//X/9P/0//T/9P/3//f/+P/4//f/9//2//b/9v/4//r/+//9//7//v/+//z//P/7
//v/+//8//3//f///////v/9//n/+f/4//j/+P/2//b/9f/z//D/7v/t/+7/7//w/+//
7v/t/+z/6//p/+n/6f/p/+r/6v/q/+r/6//r/+z/7P/s/+z/6//r/+n/6f/p/+n/6//r
/+v/6//r/+3/6//m/+T/4//j/+P/5P/k/97/2v/W/9X/2v/m//P//v8NABgAJQAxADoA
RQBQAFYAUwBFADAAGAD//+r/3v/S/83/zf/Q/9L/zv/N/87/zP/H/8X/wv/C/8X/yP/M
/9D/1v/a/9v/2P/b/93/3//j/+X/5v/l/+f/5f/m/+f/6P/o/+n/6//t/+7/7P/s/+z/
7P/s/+3/7f/t/+//7//v//D/7//u/+3/7P/u/+7/7v/v/+//7//v/+//8f/x//H/8f/x
//P/8//z//P/8//z//P/8//z//P/9P/y//L/8//z//L/8v/z//P/9P/3//n/+v/4//j/
+f/7//3//f///wAAAwADAAMABAAFAAcABwAHAAwADwARABMAEwAUABQAFQAXABoAGgAc
AB0AHgAfACEAIgAjACMAIwAjACUAJQAkACQAJQAmACYAKAAlACUAIgAgAB4AHAAaABgA
FgAUABEAEAAPAA4ACwAHAAYABQAEAAUABQADAAEAAAD///z//v8AAAAA///9//v//f/9
//z/+f/4//f/9v/6//v/+//6//n/+P/4//j/9v/4//j/9//4//n/+v/7//r/+f/5//n/
+v/7//z//f/7//n/+f/5//v/+//7//v//P/8//3//v/8//v/+v/5//3//v////7//f/9
//7//v/8//v/+f/3//n/+v/7//3//P/8//r/+v/8//z//P/8//v/+//6//n/+f/5//r/
+v/7//r/+v/7//n/+P/4//j/+//8//z//f/9//z/+v/6//r/+v/7//3//v////7//v/+
//7//////wAAAAACAAMAAwAEAAMABAAFAAUABwAIAAgACAAIAAgABwAHAAUABgAHAAcA
BwAHAAYABQACAAEA///+/wAA/v/+//3//P/6//n/+f/5//n/+f/3//n/+f/5//n/9v/1
//T/8//1//b/9//4//X/9f/2//b/9v/2//X/9f/3//f/9//3//b/9f/0//P/9//5//f/
9P/0//P/8f/v/+z/5v/k/+L/4v/p//b/AgALABAAFwAoADkARwBQAFkAYgBgAFMAPwAs
ABYAAQDw/+L/3P/Z/9f/2P/c/9z/1//Y/9j/1f/T/9b/1P/T/9j/3P/g/+L/5v/r/+z/
7//t/+v/7//x//D/8//3//f/9v/3//j/+P/2//f/+P/4//j/+P/4//j/9v/3//f/9//4
//n/+v/8//r/+v/6//r/+v/6//r/+//8//3//v////7//f/8//v//f//////////////
//////3//f/9//7///8AAAIAAwADAAIAAgABAAEAAwAEAAQABAAEAAUABwAJAAkACwAM
AA0ADQANAA4AEAATABQAFQAXABkAGgAbAB4AIAAhACMAIgAkACMAJAAmACgAKgAtACwA
LQAtAC0ALQAvAC8ALgAuAC8AMAAwAC8AKwAqACYAKQAoACcAJgAiACAAHgAbABoAGQAY
ABUAEwASABEAEAAOAA0ACgAHAAgABwAEAAYABgAGAAUAAwADAAUABQAEAAIAAgACAAIA
AgADAAMAAgACAAIAAwAEAAMABAADAAEAAgADAAQABQADAAMABAAFAAUABQAFAAUABgAF
AAYABwAIAAcABgAFAAcABgAGAAYABQAFAAUABQAGAAYABgAEAAQABQAHAAgABwAHAAYA
BQAHAAYABQAFAAYABgAEAAQABAAEAAQABAAGAAcABwAHAAYABQAFAAQABgAEAAMAAwAC
AAIAAwAEAAIAAgABAAEAAwADAAQABAADAAAAAgACAAIAAgAFAAcACAAJAAcABgAFAAQA
BgAHAAkACgAJAAkACAAIAAgACgAMAA0ADgAQABEAEgARABAADgANAA0ADgAPAA8ADgAN
AAsACQAHAAcABgAGAAgABgAGAAUAAgAAAP////8BAAEAAQD///3//f/9//3//f/9//3/
/f/+//7//v/+//v/+//8//z//P/8//v/+//7//v/+//7//v/+//7//v////7//n/+v/8
//n/9f/x/+7/7v/s/+r/6v/t//b/AgAJABQAIQAsADkASQBUAFsAXgBgAFsASQAwABoA
CQD4/+r/5P/f/9//4P/g/97/3//c/9j/1//V/9T/1v/Z/9r/3v/k/+j/6v/t/+z/6//t
//P/9f/1//b/9//3//f/9v/3//j/+P/2//f/+P/4//v//P/9//7/+//7//r/+f/6//v/
/P/+//3//P/7//r/+v/6//r/+//9//3//f/9//3//f/9//3//f/////////9//3//f/9
/////////wAAAAAAAAEAAQABAAAAAAD/////AQACAAIAAgACAAMABQAFAAUABwAIAAoA
CwAMAA4ADQAPAA8ADwATABUAFgAXABYAGAAZABsAHQAgACAAIgAhACIAIwAlACQAJQAl
ACUAKQArACsAKgAqACsALAAsACoAJwAnACQAJAAiACAAHgAcABoAGAAVABMAEwATABEA
DQAMAAsACgAIAAcABAABAAIAAQD+/wAA///+//z/+f/5//3///8AAPz//P/8//z//f/9
//z/+v/8//z//f/+//v//P/7//n//P/9//7////+//3//f/9//v/+//7//v//v/9//7/
///+//3//P/7//z//P/9//7//v/9//z/+//+//7//v/8//v/+//8//z/+v/7//v/+//7
//r/+f/5//z//P/6//r/+v/6//r/+v/4//n/+f/5//f/9//4//j/+v/4//f/9//2//b/
9//4//b/9v/1//X/9f/1//b/9v/1//j/+P/6//r/+v/6//r/+//7//v/+//6//n/+P/6
//v//f/+//3//f/8//z//v8AAAIAAwADAAQABAAEAAMAAgAAAP//AAACAAQABQACAAEA
///9//3//f/8//z/+v/4//j/9//0//L/8f/x//P/8//z//H/8P/v/+7/7f/u/+//8P/x
//L/8v/y//L/8P/v/+//7v/v//D/8P/x/+7/7f/s/+v/7P/t/+7/7//x/+//7//u/+r/
5f/l/+n/6v/k/+D/3P/W/9f/4P/w//3/BgATACAAMwBBAEgATwBWAFgAUwBFADAAGAD/
/+z/3v/U/8//z//U/9T/0v/P/9D/zv/N/8n/yP/K/8v/zv/S/9T/1v/Y/93/3v/h/+H/
4f/j/+X/5v/n/+v/7f/r/+v/6//q/+v/7f/v//D/7//u/+3/7P/s/+3/7f/t/+7/7//w
//L/8P/w//D/8P/x//L/8//1//T/8//y//H/8f/x//H/8f/z//X/9f/1//P/8//z//P/
8//z//P/9P/0//T/9f/1//b/9v/3//f/9//5//r/+v/6//r/+//9//7///8CAAQAAwAD
AAMABAAGAAkACgALAA8AEQASABMAEgAUABUAFwAZABwAHAAeAB0AHgAfACEAJAAlACUA
JQAlACcAJwAmACYAJwAoACgAKAAlACUAIgAkACIAIAAeABoAGAAWABMAEgARABAADQAJ
AAgABwAGAAcABwAFAAMAAQD///v//P8AAAAA///9//n/+//7//r/+P/4//j/+P/8//3/
/f/8//v/+v/6//r/+P/6//r/+f/7//v/+//7//n/+f/6//v/+//7//v/+//7//n/+f/5
//3//f/9//3////+//7//v/+//3//P/7//7//v/+//z/+//7//z//P/8//3//f/9////
/v/9//3//f/8//n/+P/5//r/+//8//v/+//6//n/+//7//z//P/8//r/+f/5//b/9v/3
//j/+v/6//n/+f/5//n/+v/6//f/9v/6//z//P/8//z/+v/7//v/+//9//7///8AAAAA
//////7///////7//v8AAAIABAAFAAMABAAEAAQABgAGAAUABQAHAAgACQAJAAYABQAD
AAEAAQABAAAAAAD///z/+//5//r/+P/3//f/9//3//f/9f/0//P/8v/x//L/8//0//X/
9P/0//T/9P/z//P/9P/0//T/9P/z//P/8//z//P/8//1//X/9f/1//X/8//x//L/8P/v
/+//7f/q/+b/4v/g/+D/5f/u//j/BQAUAB8AKgA3AEEATABXAFwAXABbAEsAMAAWAAMA
7P/e/9r/2f/Z/9z/3P/c/9X/zv/M/8//z//Q/9D/1f/a/9z/3P/e/+L/4//k/+f/6f/p
/+v/7//u/+n/6f/v//L/8//0//T/9P/1//b/9v/1//T/8//y//P/9f/2//f/9//3//f/
+P/3//b/9f/0//X/9v/3//n/+f/5//n/+f/7//v/+//7//r/+//6//n/+//7//v/+//7
//v/+//8//v/+v/6//n/+//8//7////9////AAAAAAAAAAABAAMAAwADAAUABgAFAAUA
BQAGAAsADwARABMAEgATABMAEwAWABgAGQAbAB0AIAAgACIAIQAiACMAJQAmACcAJwAn
ACkAKwArACoAKgArACwALAAsACkAKQAmACYAJAAiACAAHgAcABoAFwASABEAEAANAA0A
DAALAAoABwAHAAUAAwACAAEA/v8AAAQABAADAAEA//8BAAEAAAD8//z//P/8/wAAAQAB
AAAA/f/8//z//P/+/wAAAAD///3//f/9//3//f/9//7///8BAAEAAQABAAAA/f/8//v/
///////////9//z//P/8//7///8AAAEAAAAAAAAA/v/9//3//v/+/wAAAQABAAEA///+
//3//f/+//7//P/8//7//v/+//7//P/9//3//f//////AAAAAP7//P/7//v/+v/6//v/
/P/+//7//f/9//z/+//7//r/+v/6//v//f/7//v/+//7//v/+//8//3/+//+/wAA/v/8
//z//P/8//7/////////AAAAAAAAAAADAAMABAAEAAUABQAEAAQAAgAEAAYABwAJAAoA
CgAKAAgACAAHAAcABQAGAAcABwAEAAMAAQD////////+//7/AAD+//7//f/6//j/9//3
//f/9//3//X/9v/3//j/+f/3//f/9//3//f/+P/5//r/+P/3//f/9v/2//b/9f/1//f/
9//3//f/9f/1//X/9f/1//X/9//0//D/6//p/+X/4v/i/+b/8P/8/wkAEAAYACEALgA7
AEgAUwBdAGAAXQBUAEAAJwARAPz/6v/h/97/3P/c/9v/3f/c/9b/1P/V/9T/1P/V/9f/
2P/Y/93/4P/i/+T/6P/u//X/8v/r/+//8//z//P/9v/5//f/9//1//X/9f/0//b/9//4
//j/+v/6//r/+v/5//n/+P/3//n/+f/5//r/+v/6//r/+v/6//r/+v/7//3//f/9//3/
/P/7//r/+f/7//3//f/9//3//f/9//3/+//7//v//P/9//7/AAABAAEAAAAAAP//AQAD
AAQABAAEAAQABQAHAAcABwAJAAoADQANAA0ADgAPABEAEQARABQAFwAZABsAGgAcAB0A
HwAfACIAIgAkACUAJgAnACkAKAApACkAKQArAC0ALQAsACoAKwAsACwAKgAnACcAJAAi
ACAAHgAcABgAFgAUABEAEQARABEADwALAAoACQAIAAcABwAFAAMABAADAAAAAgACAAIA
AQD/////AQABAAAAAAAAAAAAAAD//////v/8//3//v8AAAIAAQACAAEA//8BAAEAAQAB
AP////8AAAEAAQABAAEAAQABAP///////wEAAQABAAEAAwACAAIAAgABAAEAAQABAAAA
AAAAAP7/AAABAAMABAABAAEAAAD//wAAAAAAAAEAAgACAAAAAAD+//7//v/+/wAAAQAB
AAEAAAD//////v////7//v////z//P/9//7//P/8//v/+//8//3///8AAP3//P/8//3/
/f/9/////v/+//7//v/+/wAAAQABAAEABAAEAAQABAAEAAMAAwACAAUABQAEAAQAAgAE
AAYABwAJAAoACgAKAAoACgAJAAkABwAIAAkACQAIAAcABQADAAMAAwACAAIAAgAAAAAA
///8//r/+f/5//n/+f/5//f/+f/5//n/+f/3//f/9//3//T/9P/0//T/9v/3//n/+v/5
//j/9v/1//f/9//3//f/9f/1//X/9f/z//P/9f/0//T/8//z/+//7P/o/+b/5P/g/+X/
8P/+/wUADAAVACQAMwA/AEoAVQBeAGAAWQBJADYAHgAJAPb/6P/c/9n/3f/e/9z/3P/X
/9L/0v/T/9P/2P/W/9X/1v/Y/9b/3P/i/+P/5v/t/+//7f/r/+3/8P/x//H/8f/0//X/
9v/2//X/9f/1//T/9P/0//T/9P/0//X/9f/1//P/8//z//T/9f/2//f/+P/3//b/9f/1
//f/9//3//f/+f/5//n/+f/4//n/+P/3//j/+f/6//v/+//7//v//P/8//z//f/9//z/
/P/9//3/+//9//7//v///wAAAgAFAAQAAwAEAAQABwAHAAcACAAIAAsADAANAA0ADwAQ
ABEAEwAWABgAGwAZABwAHAAeACEAIgAjACUAJgAnACcAJwAnACkAKQAoACYAJwAoACgA
KgAnACcAJAAkACIAIAAeAB0AHAAbABkAFQATABEADQANAAwACwAKAAYABQACAP//AQAB
AP//AgACAAIAAQD///v//f/9//z/+//8//3//v///////v/8//3//P/8//z//P/+//7/
/f/9//3//f/9//v/+//8//3/+//7//v/+//8//v//P/9/wEAAQABAAEAAAD+//3//P//
//////////7//v/+//z//f/9//7//v8AAAEAAQABAAAA/v/8//v//f/+//3//v/7//r/
+f/4//r/+//7//v/+//7//z//P/+//z/+//7//r/+v/7//z/+f/4//b/9f/2//f/+f/6
//n/+P/4//n/9//3//f/9//5//n/+v/7//r/+v/5//j/+P/4//z/+//6//n/+P/5//v/
/P/9//7//v/+//7//f/9//7//v///////v/+//7/AAACAAMABQAGAAYABgAEAAQAAwAD
AAMABAAFAAUABAADAAEA/////////v/+//3/+v/5//f/+P/2//X/9f/1//X/9f/z//H/
8f/x//H/8v/z//T/9f/x//D/7//u/+7/7//x//L/8v/y//H/8f/x//H/8f/x//H/8f/x
//H/7//v/+3/7v/u/+3/7//t/+j/4v/c/9j/1v/Z/+T/8v///woAFQAeACsAOQBEAE8A
WgBeAFkASwA4ACAABQDw/+L/2v/X/9f/2P/a/9j/0//O/8z/y//L/8z/0v/T/9L/1P/W
/9r/2v/b/97/5f/n/+f/6//r/+r/6f/p/+n/6//t/+//8P/w//H/8v/y//H/8P/v/+7/
8f/z//T/9f/0//P/8v/y//T/9P/0//T/8v/y//L/8//z//P/8//z//T/9f/2//f/9f/3
//f/9//3//f/9//3//X/9f/1//b/+P/4//n/+f/8//z//f/9//z//f/9//z//v/+////
AQABAAEAAwAEAAUABQAFAAYACgANAA4ADwAQABEAEQARABUAGAAaAB0AGgAcABsAHAAf
ACAAIQAjACUAJwAoACkAKAApACgAJgAnACkAKwAsACwAKQApACYAJgAkACIAIAAgAB4A
HAAZABUAEwARAA0ADQAMAAsACgAJAAkABwAFAAQAAwAAAAIABAAEAAMAAQD//wEAAQAA
AP7//v/+//7///////7//P/7//r/+v/6//z//v/+//3/+//7//v/+//9//3//v//////
////////AQD///////8BAAEAAQABAP///v/+//7/AQABAAEAAQACAAIAAgAAAP3//f/+
//7///8BAAIAAwABAAAA/////wIAAgAAAAAA/v/+//7//v/8//3//f/9//////8AAAAA
/v/8//v/+//8//z//f/+//z//P/7//v/+//7//z//P/9//z//P/9//z/+//6//n//f/9
/wAAAAAAAAAAAAAAAP7/////////AAAAAAAAAAAAAP/////+/wAAAQABAAIABAAGAAgA
CQAIAAgABwAGAAcACAAIAAkABwAIAAkACQAJAAkACAAHAAMAAwACAAIAAAD+//7//f/9
//z//P/9//z/+//6//f/+f/5//n/+f/7//v/+//7//j/+P/4//j/9//3//j/+P/2//b/
9f/1//f/9//3//f/9f/1//X/9f/1//X/9f/4//j/9//1//H/7v/s/+b/4v/k/+n/8v/+
/wcAEAAZACIAMQBBAEwAVwBgAGQAYQBVAD4AIgANAPz/7P/i/9v/1//a/+D/3v/Z/9j/
2P/T/9H/1v/a/9v/2v/c/97/4v/k/+X/6P/r/+//8f/z//H/8v/x//P/9f/4//n/+v/6
//j/+f/6//r/+P/4//j/+P/4//n/+f/5//n/+f/5//r//P/8//z//P/6//r/+v/7//v/
+//7//v/+//7//v/+//7//3//f/9/////////////f/9//3//v/+//7//////wIAAgAD
AAMAAAABAAEAAAADAAQABgAJAAcABwAJAAoACQAJAAkACgAOABEAEgATABQAFQAVABUA
FwAaABwAHwAeACAAHwAgACIAJAAmACkALAAtAC0ALQAuAC8ALgAsAC4ALwAwADAAMAAt
AC0AKgAsACoAKAAmACIAIAAeABsAGgAZABgAFQAVABQAEwASAA4ADQAKAAcABwAHAAUA
CAAJAAgABgADAAIABQAGAAYAAgACAAIAAgAEAAUABQAEAAEAAAAAAAAAAgAEAAQAAwAB
AAEAAQABAAMAAwAEAAUAAwADAAMAAwAFAAMAAwADAAUABQAFAAUAAwACAAIAAgAFAAUA
BQAFAAQABAAEAAIAAwADAAQABAAGAAcABwAHAAYABAACAAEABQAGAAUABgAFAAQAAwAC
AAIAAwADAAMAAwADAAQABAACAAAA/////wEAAgAEAAYAAwACAAAA//8BAAEAAgACAAEA
AAAAAAEAAQABAAEAAQD/////AAABAAAAAAD///7///8AAAEAAgACAAIAAgAEAP7//v8A
AAEAAgADAAQABAAFAAUABQAGAAYABgAGAAcABwAIAAgACAAHAAUABAAHAAoADQAPAA0A
DgAOAA4ADAAMAAsACwAMAA4AEAARAA4ACwAHAAMABQAHAAgACgAHAAQAAwABAAIAAAD/
/////////////f/7//v/+//7//3//f/9//3//P/8//z//P/7//v//P/8//7//v/9//3/
+//7//v/+//8//3//v///////f/7//j/9P/z//f/9//0/+7/6v/q/+7/9/8EAA4AGQAm
ADUARABPAFUAXABjAGQAXgBLADMAHgAMAPn/7P/k/+D/3//f/+L/5P/k/+H/4P/a/9f/
2f/c/97/3//k/+j/6P/q/+7/7//u//H/9f/5//n/+//+////+f/5//j/+f/6//r/+//9
////AAD+//7//v/+/wAAAQABAAEA////////AAD+//7//v/+/wEAAgADAAUAAwADAAMA
AwADAAMAAwADAAMABQAFAAUABAADAAIAAQACAAMABAAGAAUABAAEAAMABQAGAAgACQAL
AA0ADgAOAA0ADAAMAA0ADwAPABEAEgARABEAEQASABYAGQAaABsAHQAfACAAIQAiACQA
JQAnACcAKgAqACwAKwAsAC0ALwAyADMAMwAzADMANQA1ADQAMgAzADQANAA0ADEAMQAu
AC4ALAAqACgAJgAkACIAHwAdAB0AHQAbABcAFgAVABQAFQAVABMAEQAOAA0ACgAMAA4A
DgANAAsACQALAAsACgAIAAgACAAIAAoACwALAAoABwAGAAYABgAIAAoACgAJAAsACwAL
AAsACgAJAAkACQAKAAsADAANAAsACQAJAAkACwALAAsACwAJAAgACAAIAAkACQAJAAkA
CwAMAA0ADAAJAAkACgAKAAgACQAJAAkACwAKAAkACQAKAAoACAAIAAkACgALAAwACQAJ
AAgABwAJAAkACgAKAAoACAAHAAcABAAEAAUABgAHAAgACAAJAAcABwAIAAgABwAGAAYA
BwAHAAcABwAHAAUABQAGAAcACwAKAAgABgAGAAYABgAGAAcACQAKAAsADAAMAAwADAAL
AAsADAAMAA8ADwAOAA4ADAAOABAAEQARABIAEgASABIAEgARABEAEwAUABUAFQAUABMA
EQAPAAsACwAKAAoADAAKAAoACQAIAAYABQAFAAMAAwADAAEAAgADAAQABQAEAAMAAgAB
AAIAAgACAAIA/////wAAAAD+//7//f/9/wAAAQACAAMAAAD///7//f8BAAMAAwAEAAQA
AQD///v/+P/y/+7/7P/s//H//P8IABEAGAAhAC4AOwBJAFYAYQBsAG4AZwBXAEAAKAAT
AP7/7v/o/+n/6//q/+r/5v/h/+D/4P/f/9//4P/g/+H/5P/k/+T/6v/u//H/9P/3//n/
9//1//X/+P/9/wEAAQABAAEAAQAAAP////////7/AQACAAMABAADAAMAAgABAP//////
/wAAAwAEAAUABgAEAAQABAAFAAUABQAFAAUABQAFAAUABQAFAAcABwAHAAkACQAJAAkA
CAAHAAYABgAHAAgACgALAAsACgAKAAkACwANAA4ADgAOAA4ADwARAA8ADwARABIAFAAV
ABYAGAAYABsAHAAdAB0AHwAgACEAIgAkACUAJwAnACoAKgAsAC4AMAAyADUANQA1ADQA
MwAzAA==
         </WaveFormData>
      </LeadData>
   </Waveform>
</RestingECG>
