# Supplementary material for: Detection of Left Atrial Enlargement Using a Convolutional Neural Network-Enabled Electrocardiogram
Source: Front Cardiovasc Med. 2020 Dec 17;7:609976. doi: 10.3389/fcvm.2020.609976 (PMC7773668; doi:10.3389/fcvm.2020.609976)
Supplement: Supplementary file 4 [file Data_Sheet_4.ZIP › normal3/1802032200_1780_00000003.XML]

<?xml version="1.0" encoding="Windows-1252"?>
<!DOCTYPE RestingECG SYSTEM "restecg.dtd">
<RestingECG>
   <PatientDemographics>
      <PatientID>1802032200</PatientID>
      <PatientAge>73</PatientAge>
      <AgeUnits>Years</AgeUnits>
      <Gender>Male</Gender>
      <PatientLastName>yeshunquan</PatientLastName>
   </PatientDemographics>
   <TestDemographics>
      <DataType>Resting</DataType>
      <Site>1</Site>
      <AcquisitionDevice>MAC55</AcquisitionDevice>
      <Status>Unconfirmed</Status>
      <Priority>Normal</Priority>
      <AcquisitionTime>08:37:43</AcquisitionTime>
      <AcquisitionDate>08-15-2016</AcquisitionDate>
      <CartNumber>1</CartNumber>
      <AcquisitionSoftwareVersion>009C</AcquisitionSoftwareVersion>
      <XMLSourceVersion>MAC5000 v1.0</XMLSourceVersion>
   </TestDemographics>
   <RestingECGMeasurements>
      <VentricularRate>73</VentricularRate>
      <AtrialRate>73</AtrialRate>
      <PRInterval>146</PRInterval>
      <QRSDuration>92</QRSDuration>
      <QTInterval>426</QTInterval>
      <QTCorrected>469</QTCorrected>
      <PAxis>45</PAxis>
      <RAxis>46</RAxis>
      <TAxis>37</TAxis>
      <QRSCount>12</QRSCount>
      <QOnset>211</QOnset>
      <QOffset>257</QOffset>
      <POnset>138</POnset>
      <POffset>179</POffset>
      <TOffset>424</TOffset>
      <ECGSampleBase>500</ECGSampleBase>
      <ECGSampleExponent>0</ECGSampleExponent>
   </RestingECGMeasurements>
   <Diagnosis>
      <Modality>Resting</Modality>
         <StatementCount>2</StatementCount>
         <LabelText>12SL ��ϳ���</LabelText>
      <DiagnosisStatement>
         <StmtFlag>ENDSLINE</StmtFlag>
         <StmtText>�������</StmtText>
      </DiagnosisStatement>
      <DiagnosisStatement>
         <StmtFlag>ENDSLINE</StmtFlag>
         <StmtText>���� ECG</StmtText>
      </DiagnosisStatement>
   </Diagnosis>
   <Waveform>
      <WaveformType>Rhythm</WaveformType>
      <WaveformStartTime>0</WaveformStartTime>
      <NumberofLeads>8</NumberofLeads>
      <SampleType>CONTINUOUS_SAMPLES</SampleType>
      <SampleBase>500</SampleBase>
      <SampleExponent>0</SampleExponent>
      <HighPassFilter>16</HighPassFilter>
      <LowPassFilter>150</LowPassFilter>
      <ACFilter>NONE</ACFilter>
      <LeadData>
         <LeadByteCountTotal>10000</LeadByteCountTotal>
         <LeadTimeOffset>0</LeadTimeOffset>
         <LeadSampleCountTotal>5000</LeadSampleCountTotal>
         <LeadAmplitudeUnitsPerBit>4.88</LeadAmplitudeUnitsPerBit>
         <LeadAmplitudeUnits>��V</LeadAmplitudeUnits>
         <LeadHighLimit>2147483647</LeadHighLimit>
         <LeadLowLimit>268435456</LeadLowLimit>
         <LeadID>I</LeadID>
         <LeadOffsetFirstSample>0</LeadOffsetFirstSample>
         <FirstSampleBaseline>0</FirstSampleBaseline>
         <LeadSampleSize>2</LeadSampleSize>
         <LeadOff>FALSE</LeadOff>
         <BaselineSway>FALSE</BaselineSway>
         <ExcessiveACNoise>FALSE</ExcessiveACNoise>
         <MuscleNoise>FALSE</MuscleNoise>
         <LeadDataCRC32>801657704</LeadDataCRC32>
         <WaveFormData>
CAAIAAgACAAKAAoACgAKAAwADAAMAAwADwAQABEAEgAQAA4ADAAKAAwADgAQABIAEQAQ
AA8ADgAQABAAEAAQAA0ADAALAAoABwAGAAUABAAFAAYABwAIAAcABgAFAAQAAgAAAP7/
/P/8//z//P/8//7//v/+//7//P/8//z//P/6//r/+v/6//r/+v/6//r//P/8//z//P/8
//z//P/8//v/+v/5//j/+v/6//r/+v/4//j/+P/4//b/9v/2//b/+f/6//v//P/4//b/
9P/y//X/9v/3//j/+v/6//r/+v/6//r/+v/6//n/+P/3//b/9//4//n/+v/8//z//P/8
//v/+v/5//j/+P/4//j/+P/5//r/+//8//z//P/8//z/+v/6//r/+v/6//r/+v/6//r/
+v/6//r/+f/4//f/9v/5//r/+//8//v/+v/5//j/9v/2//b/9v/4//j/+P/4//n/+v/7
//z//P/8//z//P/7//r/+f/4//j/+P/4//j/+v/6//v//P/8//z//f/9//3//v8CAAQA
BgAHAAkACwALAAkABgAIAAkADAAKAAoADAALAAcABgAGAAQABAAGAAQAAgD///v//P/6
//r/+v/8//z//P/8//f/9P/1//b/9P/0//T/9v/0//T/9P/0//b/9f/1//b/9v/2//b/
9P/x//L/7v/t/+7/8v/z//P/9f/3//X/8v/y//j/+////wMACwAYACsAOwBKAF8AcAB6
AIEAiACGAHoAbABdAD4ACwDn/9r/0v/H/8T/x//L/8v/z//U/9X/0f/c/+r/7v/v//H/
9f/y/+7/8P/0//b/+f/3//X/9v/1//T/8//0//X/+P/2//b/+f/5//j/+P/5//v//P/6
//r/+//9//n/9v/7//v/+//5//n/+//9//z//P/9//v/+v/5//f/+v/6//n//P/7//v/
/P/8//z//P/8//v/9//7//v/+//+////AAD///3/AAAAAAAAAQABAAEABAAEAAQABAAE
AAMAAgABAAAAAAAAAAEABQAHAAcABwAHAAMAAwAEAAYABgAIAAgABwAJAAoACgALAAkA
CQAJAAkADAANAA4ADwAMAAwADAALAA0ADQANAA4ADgANAA0ADQAKAAkACQAIAAcACQAL
AA0ADAALAAoABwAFAAcACAAIAAUAAgABAAAAAgACAP//////////+v/8//7/+v/6//v/
+f/6//r/+v/6//r/+v/6//r/+v/7//v/+v/2//X/9v/3//f/+P/4//b/9v/2//X/9f/2
//b/9f/z//P/8//z//f/+///////+v/2//L/7//x//D/9P/4//b/9f/y//X/9//2//b/
9v/2//b/9v/2//f/+P/5//r/+v/4//r//P/8//r/+v/8//v/+f/4//n/+v/6//r/+v/4
//r/+//7//j/+P/4//j/+P/3//f/+P/7//z//P/8//j/9v/1//P/9P/1//b/9//3//X/
9//3//n/+f/3//f/9v/2//b/9v/1//X/9f/1//f/9P/0//X/9f/1//f/9//z//P/8//z
//3/+P/0//r/+//8//3//v/7//j/9v/0//b/9v/3//f/+v/8/wEABAABAAEAAgADAAMA
AQD+/wAABQAKAAoADAAKAAkABQAEAAQAAgACAAQAAgAAAP3/+f/2//T/9P/0//X/9v/3
//j/9P/w//D/8P/w//L/9P/4//P/8v/x//D/8f/x//L/9P/x//D/7//s/+//8v/w//H/
8f/0//T/8//v/+//9f/u/+j/8v/7//3/AQALABgAKQA/AFIAYwByAIIAiQCCAHoAeABw
AFkANgARAPX/5P/c/9n/zv+//8P/0//R/9D/1//f/+T/6v/u/+//6//n//D/+P/0/+r/
7f/x//D/7//x//H/8f/x//P/8//1//L/8v/1//X/9P/1//X/9v/2//j/+P/5//v/9P/w
//T/8//0//P/9P/3//f/9v/2//f/+f/6//v/+//9//z/+v/8//r/9//1//L/9P/2//j/
+f/3//v/+//7//v/+//7//n/+v/+////AAD8//v/+v/8//7//v/+//7//v/+//7//v8A
AAAAAQAFAAUABQAFAAUAAQABAAIABAACAAQABAADAAMABAAEAAUABgAHAAgACQAJAAkA
CQAJAAkACgALAAsACQAJAAkACgAMAAsACwALAA0ADQAOAA4ACAAHAAYABQAHAAcABwAF
AAMABQAGAAYABwAEAAMAAgABAAAA/P/7///////6//z//P/4//j/+f/5//r/+v/6//r/
+v/6//r/+f/4//j/9//5//b/9v/4//b/9f/1//T/9//4//n/+f/4//j/9//1//f/9//3
//f/9v/3//j/9f/y//L/8v/z//T/8v/1//j/9//1//H/8//1//b/+P/6//j/9v/0//L/
8//0//X/9v/4//b/+P/6//j/9v/2//j/+v/5//n/+//6//j/9v/0//T/9v/3//f/+P/4
//j/+P/2//X/9f/2//f/+P/4//j/9v/2//f/9//1//X/9f/1//f/9f/3//f/+f/5//f/
9//4//j/+P/4//f/9//3//f/+P/2//f/+f/2//X/9v/1//P/8//z//P/8//0//T/9P/1
//f/+P/3//H/8f/4//j/+P/4//j/+P/4//n/+v/6//r/+//7//v//P8AAAIABAAFAAcA
CQAKAAcAAwAEAAkADAAKAAoADAALAAcABgAFAAIAAQACAAEAAAD+//v/+P/0//L/8P/x
//L/8//0//T/8v/0//b/9P/0//T/9v/z//L/8f/w//H/8f/y//T/9P/0//T/8v/z//b/
9P/1//P/9v/2//X/9f/n/+n/8v/4//z/9//1/wUAFQAgADEARwBaAG0AfACGAI0AkACM
AIAAbgBXADgAFwD3/+r/5P/Z/8z/yf/T/9f/1//c/+f/7f/o/+j/7P/v/+v/7f/2//z/
9v/q/+3/8f/w/+//8v/z//T/9f/z//P/9f/y//b/+f/5//j/9v/1//X/9P/0//T/9f/3
//T/8v/4//n/+P/1//T/9f/1//T/9P/1//X/9v/3//f/9//2//T/9v/4//n/+//8//v/
+v/5//f/9v/7//z//f/7//v/+//5//v//v/+//7/+v/5//j/+v/7//z//f/+//7//v/+
//7/AAAAAAEABQADAAMAAwADAAMAAwAEAAYABAAGAAYABQAHAAgACAAJAAcABwAHAAcA
CwALAAsACwALAAwADQANAAwACwAKAAoACwALAAwADQAPAA8AEAAQAAoACQAIAAcACQAJ
AAkABwAFAAcACAAIAAUAAgABAAAAAwAEAAIAAwACAAEA+//8//7/+v/6//v//f/+//7/
/v/5//j/9//2//f/+P/6//v//P/6//v//v/7//n/+P/2//f/+P/5//n/+f/6//r/+f/5
//n/+f/5//j/+f/6//f/9v/2//b/9//4//b/+f/8//v/+f/1//f/9//2//b/9v/2//b/
9v/2//f/+P/5//r/+P/2//j/+v/5//b/9f/2//f/9//4//v//f/8//v/+v/3//j/+P/3
//f/+P/5//r//P/7//v//P/8//z/+//6//n/+P/4//f/9//3//f/9//6//n//P/9//z/
+//4//f/+v/6//r/+v/5//n/+f/5//v/+P/4//n/+f/5//v/+//4//f/9v/1//f/+P/4
//j/9v/3//f/9f/z//X/9v/2//b/9P/7//z/9P/2//j/+v/8//v/+v/6//r//f/+/wAA
AQAAAAAAAwAEAAIAAwAFAAcACwAJAAYACAALAA4ADAAMAA0ADQAKAAoACQAGAAUABgAB
AP7/+v/1//f/9v/3//j/+P/4//j/+P/0//L/9P/2//b/9v/2//j/9v/2//b/9v/4//f/
9//4//b/9v/2//T/9P/2//P/8//x//T/9P/z//X/8//z//j/+v/2//P//f8LABcAKAA9
AFUAaABvAHoAigCNAIwAhgB4AGIARwAkAAEA6//c/9b/z//M/8v/zf/L/8v/1v/f/+X/
6v/u//L/8//x//P/9v/2//L/7P/v//P/8v/x//b/9//4//n/9//1//X/8P/z//f/+P/4
//f/9//4//j/+P/4//n/+//5//b/+//7//n/9//3//n/+//6//r/+//7//z//f/9//v/
+v/4//r//P/9////AAD+//7//v/9//j/+//6//n//P/9//7//f/8//7//f/8//7///8A
AAQAAQAAAP///v///wAAAQACAAEAAAAAAAMABQAFAAUABQAEAAUABwAKAAgACgAKAAkA
CwAMAAwADQALAAsACwALAAwACwAKAAkACwAMAA0ADQAPAA8ADwAQAA4ADQANAA0ADQAN
AA4ADgALAAsACwALAA0ADQANAAsABQAHAAgACAAIAAYABgAGAAYABgADAAMABAADAP3/
/v8AAPz//P/9//3//v/+//7/+v/6//r/+v/8//z//f/9//v/+P/4//r//P/7//v/+v/6
//r/+v/5//v//P/8//v/+P/3//b/9f/4//v//v/9//n/+P/3//f/9//0//b/+P/7//v/
+f/9//r/+P/3//b/+f/6//v//P/6//r/+v/6//r/+P/6//z//f/8//3/AAD9//v/+v/7
//7//v/+//7//f/+//7//f/7//r/+f/4//n/+f/6//z//v/+//3//P/+//7///////3/
/f/9//3//f/7//3//f/7//v/+f/5//z//P/8//z//P/7//r/+f/7//j/+P/5//v/+//9
//3/+//7//v/+//3/wQAAgD4//r/+v/6//r//P/8//3//v8AAAAAAQABAAAAAAADAAQA
BgAHAAkACwAPAA0ACgAMAA0AEAAOAA4ADQALAAYABAAGAAQABAAGAAQAAgD///v//P/6
//r/+v/6//r/+v/6//j/9v/4//r/+v/6//r//P/4//j/+P/4//b/9f/1//b/+P/4//j/
9v/0//b/8//z//X/+v/8//3/7//n//P//P/6//j/9f/3/wMADwAaACsAPQBSAGUAcAB6
AIMAigCKAIIAbABRADoAGwD5/+T/3P/T/8r/yf/N/8//0//Y/9n/3//m/+j/6v/v//X/
9//0//b/9P/u//P/9//2//X/9f/1//X/9f/2//f/+v/4//n/+//6//j/+f/5//r/+v/4
//j/+f/7//j/9v/8//3//P/5//j/+f/7//r/+v/7//v//P/9//3//f/8//r//P/7//v/
/P/8//z//P/8//v/+v///wAAAQAAAP///v/7//3/AAAAAAAAAQABAAEABAAEAAQABAAE
AAIAAgACAAIAAgACAAMABwAFAAUABQAFAAUABQAGAAgACAAKAAoACQALAAwADAANAAsA
CwALAAsADwAPAA8ADwAMAAwADAALAA4ADwAQABIAEAAPAA8ADwAPAA8AEAAQAA4ADwAQ
ABEADwANAAsABwAEAAcACQAKAAsACAAHAAYABAAEAAEAAQADAAMA/v8AAAAA/P/8//3/
/f/+//7//v/8//z//P/8//z//P/9//3//f/6//r//P/+//3//f/8//r/+v/6//n/+//8
//z/+//7//v/+//7//n/+//9//v/+v/6//r/+//6//b/9//4//r/+f/2//n/+f/4//j/
+P/8//z//P/8//z//P/8//z/+v/4//r//P/+//z//P/+//7//f/9////AQAAAP///v/9
//7//v/9//z//P/8//z//f/9//7/AAD///7//P/6//z//P/9//3/+//7//v/+//9//v/
/f/9//3//f/7//v//P/8//z//P/+////AAABAP3/+P/2//X/+P/5//z//f/7//v/+//7
//v//P/8//z/9P/5/////f/8//7//v/+//7//v/+////AAD+//7/////////AAAEAAYA
BwAJAAwADwAQAA0ACQAKAA0AEAAOAA4ADAALAAcABgAIAAYABgAIAAcABgAEAAEA/v/8
//z//P/6//r/+v/6//r/+P/6//z/+f/4//f/+P/4//j/+P/4//j/9//3//j/+v/6//r/
+P/5//z/+v/7//j/+P/1//H/+f/3//H/7v/y//7/CQANAA8ADwAaADEASwBeAG8AfACE
AI0AkgCQAIwAfABjAEYAIwABAPD/6P/d/9T/1//Z/9f/2//g/+X/5//q//D/9P/z//P/
9//4//b/9P/0//f/+//6//n/+f/5//n/+f/3//f/+f/2//b/+f/5//j/+P/5//v//P/8
//z//f////n/9v/7//v/+//5//n/+//9//z//P/9//v//P/9//3//P/6//f/+P/6//v/
/f/+/wAAAAAAAP////8DAAMAAwABAP///f/5//v//v/+//7/////////AgABAAAA///+
////AAABAAIAAgACAAMABwAFAAUABQAFAAMAAwAEAAYACAAKAAoACQAHAAgACAAJAAoA
CwAMAA0ADQANAA0ADQAPABAAEQARABEAEQARABIAEAAPAA8ADwAPAA8AEAAQAAsACwAL
AAsADQANAA0ACwAIAAsADQAOAAsABgADAAAAAgACAP////8BAAEA/P/+/////P/9////
/v/+//3//P/7//z//f/+/wAAAAABAAEA///6//j/+P/5//n/+v/6//z//P/8//v/+f/6
//r/+f/7//v/+//7//r/+//8//n/+v/6//r/+//5//b/+P/6//j/9//0//f/+f/4//j/
+P/8//z//P/8//z//P/8//z/+f/2//f/+P/6//j/+P/6//r/+f/5//v/+//6//n/+P/6
//z//f/9//r/+v/6//r/+v/5//n/+v/4//j/9//2//n/+v/8//3////////////+//v/
/P/7//3//f/7//v/+v/6//r/+v/5//n/+f/5//r/+P/5//v/+f/5//v/+//7//v/+//7
//v//P/8//z/+v/7//v/+f/3//n/+v/6//r/+v/5//7/AgD///7//f/8//r/+v/7//z/
/f/+/wAAAQAAAAAAAwAEAAQABQAHAAkADAALAAkADAAPABIAEAAQABIAEQANAAwACgAI
AAgACgAKAAgABQABAP3/+v/5//j/+P/4//j/+P/4//j//P8AAPr/+P/2//b/9v/4//r/
/P/6//n/+f/6//n/+P/3//T/9f/4//b/9//3//r/+v/5//f/+//7//L/7v/4/wEAAQD/
/w8AIgAzAEcAWgBtAIIAkgCTAJAAjgCKAHwAYwBGACMAAQDs/+T/3f/O/8n/z//R/9X/
3v/l/+n/7P/u//D/8f/1//X/8v/0//z//v/9//3/+P/z//b/9//4//n/+f/5//v/+P/5
//v/+v/4//n/+f/6//r/+P/4//n/+//6//j//v////7/+//6//v/+f/4//j/+f/8//7/
AAABAP///v/8//7//////wAAAAD+//7//v/9//v/////////AQABAAEA///+/wAA///+
//7///8AAAQABAAEAAQABAACAAIAAgACAAQABAAFAAkACAAHAAYABQAGAAcACQAMAAkA
CgAJAAcABwAIAAgACQAMAA0ADgAPAA8ADQALAAkACwAOABEAEwASABEAEAAQABAADwAP
AA8AEQARABIAEgANAA0ADQANABAAEQASABEACgALAAsACgAHAAQAAwACAAUABgAEAAUA
BgAFAP//AAD+//r/+v/7//z//v///wAA/v/+//7//v/8//z//f/9//3/+v/6//z//f/9
//7//v/8//z//P/7//v//P/8//v/+v/5//j/9//3//n/+//5//j/+P/4//n/+v/4//v/
/v/9//v/9//5//v/+v/6//r/+//6//n/+P/5//r/+//8//z/+v/8//7//v/8//z//v/8
//v/+//9//3//P/7//r//P/+///////8//z//P/8//////8AAAIA///+//z/+v/4//j/
+f/5//z//f/+///////9///////+//3/+v/5//z//P/8//z////////////8//j/9//3
//r/+//+/////f/9//3//f8FAAIA+P/2//f/+P/5//r//f/+/wAAAgACAAIAAwADAAIA
AgAFAAYABgAHAAkACwALAAkABgAIAA4AEgARABIAEQAPAAoACAAHAAQAAwAEAAQABAAD
AAEAAAD+//7//v/9//z/+//6//r/+P/6//z/+P/4//j/+v/5//r/+//8//j/9f/z//L/
9f/2//f/9v/0//b/8//z//T/+P/5//n/+f/1//P/9v/6//z/+//3//v/BwAQAB8ANwBK
AFcAZAB0AIEAhgCIAIAAeABpAFQAMwANAPL/5v/Z/8j/wf/L/9H/z//Q/9n/3f/c/+T/
8P/3//X/6//u//b/9v/4//f/+f/2//P/9//3//f/9//3//f/+f/2//r//f/9//z//f/9
//7//v/7//r/+v/7//n/9v/7//v/+//5//n/+//9//z//P/9//3//v///////f/8//r/
/P/9//3//v/+//7//v/+//3/+f/9//3//f/9//3//f/7//z/AAABAAIAAQABAAEABAAD
AAIAAQAAAAAAAAAAAAAAAgACAAMABwAFAAUABQAFAAUABQAGAAgACgAMAAwACwAKAAoA
CQAJAAsACwALAAsACwALAAsACwAMAA4AEAARAA4ADQAMAAwADgANAA0ADQANAA0ADgAO
AA0ADQANAA0ACgAJAAgABQAEAAcACQAKAAoACAAIAAgABwAGAAIAAQABAAEA/P/+/wAA
/P/8//3/+//8//z//P/6//r/+v/6//v//P/+/////f/6//r//P/7//n/+P/2//j/+P/4
//f/9//4//j/9//5//n/+f/5//b/9//4//X/9f/2//f/+f/4//T/9f/2//f/9//1//n/
9//2//b/9v/6//r/+v/6//z//P/8//z/+v/4//r//P/8//r/+v/8//v/+f/4//n/+v/6
//r/+v/6//z//f/9//z//P/8//z/+//5//j/+P/5//r/+v/6//n/+P/4//f/+P/5//r/
+//9//v//f/9//r/+f/2//X/+P/4//j/+P/5//n/+f/5//v/+P/4//n/+//7//3//f/4
//f/9v/1//X/9v/2//b/+f/7//z/+//x/+//9v/4//b/9//4//n/+v/6//r/+//8//z/
/P/9//3//f/+/wIABAACAAMABQAHAAkABwAEAAYACQAMAAoACgAKAAkABQAEAAYABgAI
AAwABgACAP3/9//3//b/9//4//f/9v/1//T/9f/0//f/+v/2//b/9v/4//b/9v/2//b/
9P/z//P/9P/2//b/9v/0//L/9P/x//H/8v/2//f/9//z/+//7//y//T/9v8BAAUAAQAN
ACYAPQBRAGIAaQB2AIwAkwCSAJQAggBoAFcAOgAVAPf/6v/c/9H/zP/P/9P/1//f/+b/
6f/p/+b/6v/u/+v/6//x//L/8P/w//L/9P/3//X/8//0//P/8v/x//T/9f/4//b/9v/5
//n/+P/5//n/+v/6//f/9v/2//f/9P/y//j/+f/3//X/9f/3//n/+P/4//n/9//4//n/
+f/5//j/9v/4//v/+//8//z//f/+///////5//v/+f/3//j/+f/6//n/+f/8//z//P/8
//3//v8CAP///P/5//b/+f/8////AgAAAP7//f///wEAAQABAAEA/////wAAAgAEAAYA
BgAFAAMABAAEAAUABgAHAAgACQAIAAcABgAFAAcACAAJAAkACQAJAAkACgALAAsADAAN
AAwACwALAAoACgALAAwADQAJAAcABQABAP//AwAGAAgABgACAAAA/v/+//7/+//7//7/
///7//7//f/4//f/9//4//r/+//8//n/+P/3//b/+P/4//n/+f/5//b/9v/4//j/9//3
//b/+f/6//v/+//3//b/9P/x//H/8f/x//H/8v/1//j/9//0//T/9P/1//X/8v/0//b/
9v/1//L/9f/z//L/8v/y//f/+P/5//r/9//2//X/9P/2//T/9v/4//b/9P/0//b/9//3
//j/+//6//j/9v/0//X/+P/6//v/+v/6//r/+v/6//n/+f/6//j/9v/z//D/8//0//b/
9//3//f/9//3//X/8//1//X/9v/3//b/9//3//b/9f/0//f/9//3//f/+f/2//b/9//1
//X/9//3//f/9//3//f/9f/2//b/9v/2//f/9//1//P/9f/2//b/9v/2//f/+P/2//T/
8v/y//L/8v/6//z/+//6//n/+P/4//j/+f/6//r/+v/7//v//P/+/wMABgAEAAUABwAJ
AAgABQABAAIABgAKAAkACgAKAAkABQAEAAIAAAAAAAIAAgAAAP3/+f/4//b/9v/2//j/
+P/4//j/9v/0//b/+P/2//b/9v/4//T/9P/0//T/9P/z//P/9P/y//L/8v/w//P/9v/0
//X/9P/2//X/8//z//P/9f/2//b/9P/3//v/AQALABwALQBBAFgAbQCAAI4AlQCWAI4A
hgB4AGEASAArAAcA7v/e/9X/zv/N/9H/1f/X/9j/2//l/+7/7P/q/+3/7//v//T/9v/y
//L/9v/5//f/9f/1//X/9f/1//T/8//0//D/9P/3//f/9v/2//f/+f/6//b/9P/z//P/
8//y//n/+//4//X/9P/1//f/9v/2//f/+f/6//v/+//9//z/+v/8//z/+//7//r//f/+
///////6//3//P/7//v/+//7//n/+f/8//z//P/7//v/+//+/wAAAAAAAAAA/f/8//v/
+v/8//z//f8BAAMAAwADAAMAAQABAAIABAAEAAYABgAFAAYACAAJAAsACAAHAAYABQAJ
AAkACQAJAAkACgALAAsACwALAAsADAAKAAkACQAJAAkACQAKAAoACgALAAwADQAMAAsA
CgAHAAIAAwADAAIAAgAAAAAAAAAAAAAA/f/9/wEAAQD8//7/AAD8//z//f/7//z//P/8
//n/+P/3//b/9v/2//f/9//3//T/9P/2//b/9f/1//T/9v/2//b/9f/3//j/+P/3//X/
9f/1//X/9P/1//b/8//z//T/9f/3//f/9P/2//j/9v/1//L/9f/1//T/9P/0//T/9P/0
//T/9//4//n/+v/4//T/9P/0//b/9P/0//b/9//3//j/+//5//j/9//2//b/+P/5//n/
+P/4//j/+P/4//f/9//4//n/+v/6//r/+P/2//X/8//2//f/+P/5//j/9f/2//X/9f/1
//P/8//2//b/9v/2//X/9f/1//X/9v/0//X/9//5//n/+//7//b/9f/0//P/9f/2//b/
9v/0/+3/7//1//b/9P/0//T/9P/1//b/+P/6//j/+P/5//n/+v/8/wEABAABAAEAAgAD
AAcABQACAAQABQAIAAYABgAIAAkABwAIAAUAAgABAAIAAQAAAP7/+//6//j/+P/4//X/
9P/z//L/9P/0//j//P/1//L/7//u/+3/7v/v//D/8v/x//H/8v/y//L/8v/w//D/8v/v
/+//8f/0//T/8//t//X/7f/o//L/9v/z//f/+////xAAIQAvAEQAWwBuAHoAhQCQAIYA
aABeAFkAOAARAPH/3P/Q/8f/vv+//8X/yf/L/9L/1f/X/9z/5P/q/+3/7//x//D/7v/w
//L/8//1//L/7//y//P/9P/1//T/8//0//D/8//3//j/+P/0//P/8//y//P/9P/2//n/
8//w//X/9f/3//X/9f/3//X/9P/0//X/9//4//n/+f/5//j/9v/4//n/+f/6//r//P/8
//z/+//4//v/+v/5//v/+//7//n/+v/+////AAD9//v/+f/6//v//P/9//7//v/+//7/
/v8AAAAAAQAFAAMAAwADAAMAAQABAAIABAAEAAYABgAFAAMABAAEAAUABwAHAAcABwAL
AAsACwALAAkACAAHAAUACAAJAAoADAALAAkACAAHAAgACQALAAwACQAJAAkACQAJAAkA
CQAHAAEAAwAEAAQAAQD+//3//P/+//7/+//7//3//f/4//r/+v/2//b/9//3//j/+P/4
//T/9P/0//T/9v/2//f/9//3//T/9P/2//j/9//3//b/9f/0//P/8f/x//L/8v/x//L/
8//0//X/8v/z//T/8f/y//L/8v/z//P/8P/y//T/9//3//X/+f/2//T/8//y//b/9v/2
//b/9P/0//T/9P/3//b/+f/8//n/9v/1//b/+f/5//r//f/7//r/+f/4//X/9v/2//X/
9//4//n/+v/3//X/9P/0//b/9v/1//T/9P/0//X/9f/z//P/8//z//T/8//2//f/9f/1
//P/8//2//b/9v/2//b/9f/0//P/9f/y//L/8//y//H/8v/x//D/8f/y//P/8v/y//H/
8P/2//X/9f/0//b/9v/2//b/8//y//L/8v/0//T/9f/1//X/9v/6//z//v///wEAAwAD
AAEA/v8AAAUACAAGAAYABQADAP7//P////7///8CAP///P/4//P/8P/u/+7/7v/w//D/
8P/w/+7/7P/u//D/7v/u/+7/8P/w//D/8P/w/+//7f/s/+z/7f/u/+//7v/s/+7/6//r
/+n/7P/s/+v/7f/v/+//8v/0//L/8//3//v/DQAiACkAOwBWAGUAagB4AIcAhgB+AHQA
ZABPADAACQDt/+L/2v/N/8j/y//P/83/y//S/9n/3//m/+z/7P/l/+X/7//w/+r/6P/w
//H/8//w/+3/7//v/+//7//t/+3/7//s/+//8//0//T/8f/v/+7/7P/u//D/8//3//H/
7v/z//P/8//x//H/8//z//L/8v/z//H/8v/z//P/8//y//D/8v/z//P/9P/0//T/9P/0
//P/9P/5//r/+//6//n/+P/1//T/9v/1//T/8f/x//H/9P/1//b/9//4//r/+v/6//r/
+v/6//v///8BAAEAAQABAP3/+//6//r//P8AAAIAAwABAAIAAgADAAMAAwADAAMABQAF
AAUABQADAAQABQAFAAcABwAHAAgACgAJAAkACQAGAAUABQAEAAMAAwADAAMABQAFAAUA
AwD9////AAAAAAEA/v/9//z/+//6//b/9f/4//n/9f/4//b/8v/y//P/8//0//T/9P/0
//T/9P/0//L/8v/z//P/9v/0//X/+P/2//P/8f/u//D/8P/w/+//8v/0//X/9f/d/+3/
8//x/w==
         </WaveFormData>
      </LeadData>
      <LeadData>
         <LeadByteCountTotal>10000</LeadByteCountTotal>
         <LeadTimeOffset>0</LeadTimeOffset>
         <LeadSampleCountTotal>5000</LeadSampleCountTotal>
         <LeadAmplitudeUnitsPerBit>4.88</LeadAmplitudeUnitsPerBit>
         <LeadAmplitudeUnits>��V</LeadAmplitudeUnits>
         <LeadHighLimit>2147483647</LeadHighLimit>
         <LeadLowLimit>268435456</LeadLowLimit>
         <LeadID>II</LeadID>
         <LeadOffsetFirstSample>0</LeadOffsetFirstSample>
         <FirstSampleBaseline>0</FirstSampleBaseline>
         <LeadSampleSize>2</LeadSampleSize>
         <LeadOff>FALSE</LeadOff>
         <BaselineSway>FALSE</BaselineSway>
         <ExcessiveACNoise>FALSE</ExcessiveACNoise>
         <MuscleNoise>FALSE</MuscleNoise>
         <LeadDataCRC32>1585068855</LeadDataCRC32>
         <WaveFormData>
8v/y//L/8v/0//T/9P/0//T/9P/0//T/9v/2//b/9v/2//b/9v/2//f/+P/5//r//P/8
//z//P/7//r/+f/4//f/9v/1//T/8P/u/+z/6v/s/+7/8P/y/+//7v/t/+z/6v/o/+b/
5P/m/+b/5v/m/+j/6P/o/+j/5f/k/+P/4v/j/+T/5f/m/+P/4P/d/9r/3v/g/+L/5P/k
/+T/5P/k/+L/4P/e/9z/3f/e/9//4P/i/+L/4v/i/+L/4v/i/+L/4P/g/+D/4P/i/+L/
4v/i/+T/5P/k/+T/4//i/+H/4P/j/+T/5f/m/+b/5v/m/+b/5P/k/+T/5P/l/+b/5//o
/+f/5v/l/+T/5f/m/+f/6P/l/+T/4//i/+X/5v/n/+j/5v/m/+b/5v/p/+r/6//s/+n/
6P/n/+b/5P/i/+D/3v/i/+T/5v/o/+b/5v/m/+b/5f/k/+P/4v/j/+T/5f/m/+T/5P/k
/+T/5P/k/+T/5P/i/+L/4v/i/+L/4v/i/+L/5f/o/+z/7v/s/+v/6//t/+3/7v/v/+//
8P/0//j/+f/7//z/+v/8//z//P/7//n/8//v/+n/5f/n/+n/6f/p/+z/7P/s/+v/5//h
/9//3//b/9j/1//W/9f/2P/a/9z/3v/e/97/3v/e/93/3v/f/9v/2f/X/9b/1//a/9n/
2v/b/9v/2v/a/9n/2f/b/9n/4v/f/9j/1v/X/9z/3P/Z/9f/2v/h//L/DAAtAEwAYgBy
AIAAjgCXAJwAmQCDAFUAFgDm/8z/u/+6/8P/y//N/8j/xP/J/83/0//d/+D/4f/d/9r/
3v/j/9//3f/d/93/3f/d/9z/3P/b/9v/2//b/9v/3P/c/93/4P/h/+L/4f/g/9//3v/f
/+H/4v/j/+P/4//j/+T/4//k/+H/4P/h/+H/4f/h/+D/3//e/+H/4//j/+X/5//k/+P/
4//j/+P/5f/m/+b/5P/k/+X/5f/i/+H/4f/h/+L/4//k/+b/5P/j/+P/4//l/+b/6f/q
/+b/5P/j/+L/5P/k/+X/5v/n/+j/6//s/+v/6v/p/+j/6P/o/+n/6v/t/+7/7v/t/+3/
7v/u/+7/7f/v/+//7//v//H/8f/x//L/8//0//b/9f/2//P/8v/w//D/8P/w//P/9f/3
//n/9//1//H/7//w//D/7//v/+//8P/v/+//6f/o/+j/5//o/+n/5v/m/+f/5v/m/+f/
5v/l/+b/5f/m/+P/4v/h/+L/4v/i/+T/4v/i/+L/4v/i/+H/4f/f/+H/4f/g/+D/5P/k
/+T/5P/h/+D/3//e/9//4P/i/+P/3//f/9//4P/h/+L/5P/l/+b/5v/m/+b/5v/m/+b/
5//p/+n/6f/o/+j/5v/m/+j/6f/p/+n/6v/s/+z/6//r/+v/6v/p/+j/7P/t/+3/7f/t
/+3/7P/s/+3/7f/s/+z/7P/r/+r/6f/r/+v/6v/p/+v/7f/t/+3/7f/q/+j/6P/o/+j/
6f/q/+z/6v/q/+v/6f/n/+f/6P/o/+r/6v/p/+n/6f/p/+f/5f/o/+j/6P/r/+r/6f/q
/+z/6//r/+r/6//s/+3/7v/t/+7/8P/w//H/8f/y//X/9v/4//r/+//7//7/AQABAAMA
AgD+//7//v/+//3/+//5//f/8//x//P/9f/1//X/9f/0//P/8f/v/+n/5//n/+T/4v/i
/+L/4P/g/+H/4v/l/+b/5//o/+b/4//i/+H/4//j/+P/5P/i/+T/4v/i/+X/5f/k/+T/
5f/l/+f/5f/i/+P/4P/g/+f/6v/i/9//3//i/+//BgAkAEcAYgB4AIwAnACmAK8AsgCj
AIMAUwAeAPL/1v/H/8T/yf/R/9n/3P/a/9n/3f/h/+f/6P/p/+v/7P/q/+v/7f/t/+v/
6f/p/+n/6P/q/+n/6f/p/+r/6//t/+7/7f/u/+3/7P/s/+z/7P/s/+v/6//q/+n/6//r
/+v/7P/s/+7/7P/s/+z/7f/u/+//7v/t/+z/7//v/+3/7f/t/+z/6//r/+v/7P/v//H/
8v/v/+7/7v/t/+7/7//x//P/8//z//P/9P/0//P/8//z//L/8v/0//T/8//y//L/8v/1
//b/+P/6//j/+P/6//r/+v/6//r/+v/8//z//f/+//3//v/+//3//v8AAAEAAgABAAMA
AwADAAEAAwADAAMABgAHAAgACgAIAAoACAAIAAoACgAKAAoABwAHAAcABwAGAAUAAgAB
AAEAAgACAAMAAQAAAP3/+//5//r//P/9//3//f/5//j/9//2//b/9//5//n/+//7//j/
9f/0//P/8//0//X/+P/1//T/8//y//L/8f/x/+//8v/z//P/9P/1//T/8//y//T/9P/0
//T/8v/y//P/8//x//H/8f/y//L/8v/z//P/8v/y//L/8v/z//T/9f/3//j/9//2//T/
9v/0//T/9v/5//n/+f/6//n/+P/2//X/+f/6//v//P/9//v/+P/1//b/9//3//j/+//7
//r/+v/5//n/+f/5//r/+//7//v/+f/7//v/+//7//j/9v/2//f/+P/6//z/+v/4//j/
+f/7//n/+f/6//j/+v/6//n/+//7//v/+f/3//r/+v/6//z/+v/4//j/+v/7//v/+//9
//v/+//8//f/9f/6//v//P/9//7//f/+/wAAAAAAAP////8BAAUACAALAA0ADAAQABQA
FQATABIADgAOAA4ADgANAAsABwAFAAEA//8AAAMABAAFAAQAAgAAAP3//f/3//X/9f/y
//D/8P/w//P/9P/2//j/9v/2//b/9v/0//H/8P/v//D/8f/y//T/8v/0//L/8v/1//X/
9P/0//X/9f/3//X/9P/v/+r/7P/x//L/8P/v//P/+P8HACAAQgBlAIAAlACkALQAwADB
ALwApwCBAE0AHgD8/+D/0//Y/9//5f/r//L/9v/3//n/+//5//b/+//9//j/+v/7//n/
9//7//v/+//7//r/+P/3//f/9//4//n/+//8//v//P/7//r//P/8//z//P/8//3//f/9
//z/+//6//r//P/+//z//P/7//v/+//7//3//f/9/wEAAAD9//z/+//7//v//P/9//3/
//8AAAAA/P/8//3//f//////AAABAP///////wAAAgABAAEAAQACAAIABAAEAAMAAgAC
AAIABQAGAAgACgAIAAgACgAKAAsADAANAA4AEwAUABYAGAAXABYAFAARABIAFAAVABYA
FQAXABcAFwAWABcAFgAVABYAFwAYABoAGAAaABgAGAAaABoAGgAaABYAFQAUABMAEwAT
ABEAEQASABIAEQARAA4ADgAMAAsACgAKAAsACwANAA0ACQAIAAYABAADAAMABAAFAAgA
CQAHAAMAAQD/////AAABAAQAAgACAAIAAgACAAEAAQD////////+//7//v/8//r/+P/8
//7/AAACAAEAAAAAAP//+//7//v//P/9//7/AAABAP///v/9//z//f/+////AQADAAMA
AwACAAEA/v/9//7/AQABAAEAAgAAAAAA/////wEAAgADAAQABgAFAAMAAQD//////v/+
/wEAAwAEAAYABwAHAAcABwAGAAUAAwABAAMABQAFAAUABwAEAAIAAgACAAIAAwAEAAYA
BAAEAAUABwAFAAUABgAEAAQAAgD//wIAAwAEAAMAAwAGAAYABgADAAAA/f/8//7/////
////AwADAAUACAAHAAcABwAHAAEA/////wAAAAACAAQABgAIAAsADAAOAA4ADQALAAoA
CwAQABIAFAAVABgAHAAgACEAHwAcABYAFAAXABgAGAAXABQAEwAQAA8ADAANAAwACwAN
AAwACwAJAAQA/f/6//n/+//6//v//P/8//z//f/+////AAABAAIA/v/7//r/+f/3//f/
9//4//r//v/+/wAA/v/9//v/+v/7//v//f/7/wIA///6//r/+//6//T/9////woAFwAu
AEoAZwB+AJIAogCuALYAvwDCAK8AgQBFABYA9v/g/9f/3P/l/+3/7f/q/+7/8//1//v/
AwAIAAcAAQAAAAAA/f/9/wEAAwAFAAUABQAEAAEA///+//3//f/9//7//v8AAAQABgAI
AAcABgAFAAQAAQABAAAA//8DAAUABwAKAAYABgACAAAAAgADAAQABQAGAAcACAANAAwA
CQAIAAcABQADAAIAAQABAAMABAAEAAUABgAIAAkACQAJAAoACwAJAAkACQAKAAkABwAG
AAUABwAIAAsADAANAAwADAAMAAsACgAKAAoADAAMAA4ADgAQABAAEAAQABQAFAAVABYA
FgAWABUAEwATABQAFAAUABUAFwAXABcAFwAZABkAGQAZABkAGQAaABwAHgAcABwAGgAa
ABoAGgAZABkAGQAZABoAGwAaABsAFgAUABEADwASABQAFAAVABIAEgATABMAEQARAA0A
DAAIAAYABQAFAAkACwAPABEADwALAAkABwAEAAIAAAAAAAQABgAIAAoADAALAAsACQAI
AAcABQAEAAgACAAIAAgABwAGAAUABAAEAAQABQAFAAQABQAGAAgABgAGAAcABwAGAAYA
BgAGAAQABAAEAAUACgALAAwADAAMAAoACgAMAAwACwAKAAoADQAOAA4ADwANAAwACwAK
AA4ADwAPAA8ADQANAAwADAALAAsACgAKAA4ADwAQABEADwANAAoABwAKAA0ADgAPABMA
EAAOAA4ADAAKAAkACAAJAAgACQALAAkABwAHAAgACgAMAAwACwAJAAkACQAHAAcACgAK
AAoADAAKAAgACAAKAA8AEQAOAA0ADAALAAoACwAMAA4ADgAPAA8AEAATABgAGgAcAB0A
HgAiACYAJwAlACQAIAAgACEAIgAiACEAHAAZABQAEQATABUAFQAVABQAEgAQAA0ADQAH
AAUABQAEAAIAAgACAAIAAgADAAQABgAGAAYABgADAAEAAQABAAMAAwADAAQAAgAEAAIA
AgADAAMAAgACAAUABQAHAAUAAgABAAAAAgADAAYABgADAAEABgAPACAAPgBdAHgAjgCg
ALAAvADHAM4AxQCjAHMAPgAUAPb/5//m/+n/7//z//L/9v///wEA/f8BAAgACwAJAAgA
CgAJAAsADQAPAAwACwAKAAgACgAJAAkACQALAAsADAAMAAsADAALAAoACwAMAA0ADgAN
AA0ADAALAAsACwALAAwADQAQAA8AEAANAA0ADQANAA0ADQANABEAEQAPAA8ADwAOAA0A
DQANAA0ADwAQABAAEAAQABEAEQAPAA8AEAARAA8ADwAPABAAEgARABEAEQASABIAFAAU
ABMAEgASABIAFAAUABUAFgAWABYAGAAYABYAFgAWABYAGgAaABsAHAAfACAAIAAfAB4A
HgAdABwAHwAhACEAIQAgACEAIAAfACEAIwAlACgAJgAmACIAIAAjACQAJQAmACUAJQAl
ACUAJQAlACMAIwAhACAAHgAdABwAHAAaABkAFgAWABcAFwAZABkAFQAUABEAEAAQABEA
DwAPABEAEQARAA8ADwAPAAwADAAMAA4ADgAOAA4ADgAMAAsACwAJAAoACwALAAwADAAM
AAwADAAKAAoACgAKAAsADAAOAA8ACwALAAsADAAMAAwADQANAAwADAAMAAwADAAMAAwA
DQANAA0ADQAMAA0ADAANABAAEQARABEAEgAQABAADwAPABIAEgASABIAFQAVABQAEwAR
ABEAEAAQABMAEwASABIAEgARABAADwARABEAEAAPAA0ADwAPAA8AEwAQAA4ADgAQABAA
EQASABAADgAOAA8ADQALAAsADAAOABAAEAAPAA4ADQAMAAkACgAOAA8AEAAOAAwACgAK
AAwADQANAA0ADQALAA0ADAAKAAsADAANAA4AEQASABQAFAAUABMAEwAVABcAGAAZABkA
GgAeACIAIwAjACIAHgAeAB0AHAAaABcAFQATAA8ADQAPABEAEQARABEAEAAPAA0ACgAD
AAAA//8BAAAAAQACAAAAAAABAAIAAQAAAP///v/+//3//v////7//f/8//z//f8AAP//
AAD//////v/+//////8BAP///v/5//b/9v/5//7//v/5//n/AgATACgASABrAIQAnACw
AMAAzADVANIAvQCZAGcALgAGAOz/3f/e/+X/6//x//b/+P/9//////8BAAYABwAHAAYA
BAABAP//+//9//7///8AAAAA/v/9//3//f//////AAAAAP7/AAAAAAAAAAAAAAAAAAAC
AAMAAwADAAIAAQAAAAAAAAACAAAAAAACAAMABAAFAAIAAQAAAAMAAQD/////////////
AAABAAEAAwAEAAQAAAAAAAEAAQD/////AAABAAMAAwADAAQABAADAAMAAwACAAIABAAE
AAUABAAEAAQABgAGAAcACAAIAAgACgAKAAwADAAMAAwADAAMAA0ADgANAA4ADgANAA4A
EAARABIAEwAVABUAFQATABUAFQAVABYAFwAYABoAGAAaABgAGAAXABYAFQAUABQAFQAW
ABcAFAATABAADwAQABAADwAPAA4ADgAMAAsABQAEAAQAAwAFAAUAAQAAAP///v/+////
/////wEAAQAAAP3//P/7//j/+P/4//r/+//8//3//v8AAP/////9//z/+//5//j/+v/6
//r/+v/4//j/+P/4//j/+P/5//n/9f/1//X/9v/4//j/+f/5//j/+P/4//j/9v/2//b/
9//5//n/+f/4//b/9P/0//b/+f/5//n/+v/6//r/+f/5//r/+v/6//r//f/9//z/+//8
//3//f/+//3//f/8//z//v///wAAAQD+//3/+//5//j/+f/4//f/+//6//r//P/7//r/
+v/6//j/9v/2//f/+v/5//r//P/5//r/+f/3//T/8//y/+//8P/0//X/9v/4//b/9P/0
//P/8//y//H/8//z//X/+P/3//f/9//3//f/8f/x//T/9P/0//T/9P/0//f/+v/+/wAA
/v/9//3///8AAAAAAAD//wIACAAOABEAEAAOAAkACAAHAAYABAABAAEAAQD//////f/9
//v/+f/8//z//P/7//X/7f/p/+f/6P/o/+r/7P/v//D/8v/0//D/7P/o/+T/5v/l/+b/
5//p/+v/7f/w/+z/7P/o/+b/6f/p/+j/6P/r/+v/7f/r/+j/5//o/+L/3//k/+b/4//j
/+z/+/8MACoASwBkAHoAjgCeAKgArQCyAKcAhQBVAB4A8v/W/8n/xv/N/9f/3//g/97/
3//h/+H/4f/k/+v/7f/u//D/8f/t/+3/7//t/+v/6f/m/+j/5//n/+f/5v/l/+X/5P/n
/+r/6//s/+v/6v/p/+j/6f/r/+z/7f/s/+v/6v/q/+z/7v/s/+z/6v/p/+j/5//p/+n/
6f/t/+//7f/t/+3/7P/r/+v/6//p/+v/7P/s/+r/6v/r/+v/7f/t/+7/7//u/+3/7P/s
/+7/7f/t/+3/7P/s/+7/7v/w//D/8f/y//P/8v/y//L/7//u/+//7v/v//D/8f/y//L/
8v/z//T/8//0//T/8//0//b/9//4//b/9//2//X/+f/9////AQD9//v/+f/4//n//P/7
//z//P/8//z//P/5//n/+f/5//z///8AAAMA/v/6//X/8f/z//T/8//z/+7/7v/v/+//
8P/x/+7/7v/s/+r/6f/p/+v/6//t/+3/6v/n/+b/5f/k/+T/5P/m/+T/5P/k/+T/5//n
/+j/5//l/+X/5P/k/+P/4v/h/+D/4v/i/+L/4v/i/+L/4//j/+P/4//j/+T/4//i/+L/
4f/i/+L/4v/i/+T/5P/k/+X/5P/j/+L/4P/i/+L/5P/o/+b/5f/k/+T/5P/k/+P/4//l
/+b/5//o/+r/6f/n/+X/6P/p/+n/6v/o/+f/5f/k/+X/5f/l/+X/6P/p/+n/6f/o/+n/
6P/n/+z/6v/p/+r/5f/i/+D/3v/h/+L/5f/p/+f/5f/l/+b/5v/o/+j/5//l/+P/4f/d
/+D/5P/l/+b/5v/k/+L/4v/o/+f/5//o/+f/5v/l/+T/5//o/+r/6v/o/+f/5//p/+7/
8P/y//P/8v/2//r/+//9//z/+P/4//r/+v/5//f/8//x/+3/6//q/+v/6v/p/+r/6v/q
/+n/5//h/9//3//e/9z/3P/c/9r/2v/b/9z/2v/a/9r/2v/b/9n/2f/Z/9n/2f/Z/9r/
2v/c/9r/2v/Z/9n/2P/Y/9v/2//d/9v/2v/b/97/2P/V/9j/3P/Z/9X/1v/d/+z/BAAf
ADoAUgBmAHYAiACZAKIApQCVAG8APAACANr/w/+4/7f/wf/L/8z/yP/N/8//zf/P/9j/
3//f/97/3v/f/9//3f/d/9//3//f/97/3v/d/93/3f/d/93/3v/e/97/4P/g/+D/3v/e
/97/3v/g/+H/4f/h/+H/4f/h/+L/4f/i/9//3v/e/9//4P/h/+H/4f/h/+X/5f/j/+P/
4//i/+H/4f/h/+H/4//k/+T/4v/i/+P/4//j/+P/5P/l/+X/5f/l/+b/5v/l/+X/5f/m
/+b/6P/o/+b/5P/j/+L/5v/m/+f/6P/p/+r/7f/u/+3/7P/r/+r/7P/s/+3/7v/x//L/
8v/x/+//8P/w//D/8//1//X/9f/1//f/9//3//X/9f/1//b/+P/6//j/+P/2//b/9v/2
//X/9f/1//X/9f/1//P/8//0//T/8//z//T/9P/y//H/7P/s/+3/7f/r/+v/5//m/+b/
5v/n/+n/6P/n/+j/5//m/+P/4v/h/+L/4v/i/+T/5P/k/+T/5P/k/+P/4//h/9//3//e
/97/4f/i/+P/5P/j/+L/4f/g/+H/4v/k/+X/4v/h/+D/4P/g/+D/4f/h/+P/5P/l/+b/
4//i/+H/4f/k/+X/5v/m/+b/5P/k/+b/5//n/+f/6P/q/+r/6f/p/+j/6P/o/+j/7f/t
/+z/6//r/+v/6v/q/+r/6f/n/+b/6f/p/+n/6f/p/+n/6P/n/+f/6f/p/+n/6f/m/+T/
5P/m/+b/5//o/+r/6P/o/+n/6f/n/+f/6P/m/+j/6P/n/+n/6f/p/+f/5f/o/+j/6P/q
/+j/5v/m/+b/5//n/+f/6P/n/+j/6v/p/+X/5f/l/+T/5v/m/+b/5v/o/+r/7f/u//D/
7//v//H/9P/2//j/+f/6//7/AgADAAIAAAD7//r/+//8//z/+//1//P/7//t//D/8//0
//X/8v/w/+7/6//r/+X/4//j/+L/4P/g/+D/4v/i/+P/5P/i/+L/4v/i/9//3f/d/93/
3v/f/+D/4v/g/+L/4P/g/9//3//e/97/4P/h/+T/4//i/9n/1P/c/9//3v/g/+P/4f/k
//f/FAA0AFMAbACCAJoAqgC0ALkAtACbAHUAQQAKAOT/0P/D/8D/yf/V/9n/3P/i/+X/
5f/n/+v/6v/r/+n/6P/o/+X/4//l/+f/6f/p/+n/6P/n/+X/5P/j/+T/5f/n/+j/5v/o
/+j/6P/o/+j/6P/o/+j/6f/p/+n/5//n/+f/6P/p/+z/6//s/+v/6//r/+v/6v/p/+j/
6//u/+3/7v/v/+3/6//q/+n/6//t/+7/7v/q/+r/6//r/+3/7f/u/+//7f/t/+3/7v/u
/+3/7f/t/+z/7P/u/+7/8P/w//H/8v/z//L/8v/y//T/9P/2//b/+P/4//j/+P/6//r/
+//8//v//P/8//v//v8AAAEAAgABAAMAAwADAAEAAwADAAMABQAFAAUABgAEAAYABAAE
AAIAAgACAAIAAgADAAQABQAEAAMAAAD//wAAAAD//////f/8//n/9//2//b/9//3//f/
9//z//L/7//u/+7/7//x//H/8//z//H/7f/r/+n/6f/q/+v/7v/w//D/8P/w/+3/6//q
/+f/6v/r/+v/7P/t/+z/6//q/+r/6v/q/+r/6v/q/+v/6//p/+n/6f/q/+r/6v/r/+v/
7v/u/+7/7v/s/+z/7P/t//D/8f/y//L/7//s/+v/7P/u/+//8P/y//L/8v/x//H/8v/y
//L/8v/z//P/8v/x//H/8f/w//D/8f/x//D/8P/v/+//7//v//H/8f/w/+//8f/z//P/
8//0//D/7f/s/+//8P/y//T/8v/w//D/8f/x/+//7//w//L/9v/4//n/9//3//f/9f/y
//T/8//y//D/7v/s/+z/8P/x//H/8f/z//H/8f/y//D/7//u/+3/7f/t/+3/7v/u//D/
8f/x/+//7//u/+7/8P/w//D/8P/z//T/9v/2//n/+f/6//3///8AAAEAAQADAAgADQAP
AA0ADAAIAAgABwAGAAQAAQD+//3/+v/5//j/+f/4//f/+P/4//j/9//1/+//7f/t/+r/
6P/o/+j/6P/o/+n/6v/q/+r/6v/q/+r/6f/q/+v/6v/p/+j/6P/q/+z/6v/q/+z/7f/t
/+7/7v/t/+7/6//s/+v/6P/o/+v/7P/q/+f/5f/q//n/DgAoAEkAagCAAJIApACuALMA
tAClAIcAVwAeAPT/2v/J/8T/zf/Z/+H/5P/k/+n/6//r/+3/8v/z//H/8v/y//X/9//1
//H/8P/v/+7/7P/t/+3/7v/v/+3/7f/u/+7/7v/w//D/8P/x//L/8//0//H/8f/w/+//
8P/x//L/9P/2//j/9v/2//H/7//t/+v/7//x//P/+f/5//f/9//3//P/8f/w/+//8P/z
//X/9v/0//T/9f/1//X/9f/2//f/9//3//f/+P/4//f/9//3//r/+v/8//z/+P/2//X/
9P/4//r//f8AAAIAAgAEAAQAAgAAAP7//P8AAAAAAQACAAMABAAEAAMABgAIAAkACgAI
AAkACAAHAAgACwAMAA0ADAALAAoACgAKAAwACgAKAAsADAANAA4ADAALAAoACQAKAAsA
CgALAAkACAAGAAUAAwACAP///f/8//7/AQADAAIAAQD8//r/+f/4//j/+f/7//v//f/9
//v/9//1//P/8//0//X/+P/2//b/9v/2//b/9f/1//P/8f/x//D/8P/y//L/8v/y//X/
9v/3//j/9//2//b/9f/1//X/9f/2//T/9P/1//X/9P/0//T/9P/2//b/9v/3//r/+//8
//z/+v/2//T/9P/3//f/9//4//n/+v/6//v//P/8//z//P/8//v/+f/3//j/+f/5//r/
+v/5//f/9v/7//3///8BAAAA///9//v/+v/7//r/+f/8//r/+f/6//r/+v/7//z/+//4
//f/9//6//n/+v/8//r//P/8//v/+v/5//j/9f/2//r/+//8//z/+v/4//j/+P/5//n/
+f/1//H/9f/2//j/+//8//3//v///wAAAgACAAAA/////wEABAAGAAgACQAJAAwADwAP
ABMAFAASABQAEgASABEADwAJAAcAAwABAAEAAwADAAMAAwACAAEA///9//f/9f/1//T/
8v/y//L/8v/y//P/9P/0//T/9P/0//H/7//v/+//8v/z//T/9v/0//T/8P/u//D/8f/x
//L/8f/x//P/8f/u/+//8v/w//H/9P/0//H/7f/w//n/DAAiAD8AXAB0AIQAlACiAK0A
uAC7AKcAdwBAAA4A6P/R/8r/zf/V/9//6P/m/+X/5//r//H/9v/3//f/9P/w//P/9f/3
//X/9f/1//X/9P/2//X/9f/1//X/9f/2//b/9f/2//X/9P/1//b/9//4//j/+f/5//n/
9//3//f/+P/6//z/+v/6//f/9//3//f/9//3//f/+//7//n/+f/5//j/9//3//f/+f/7
//z//P/6//r/+//7//n/+f/6//v/+//7//v//P/+//3//f/9//7//v8AAAAA/f/8//z/
/P/+//7///8AAAIAAgAEAAQAAgACAAIAAgACAAIAAwAEAAUABgAGAAUABwAIAAgACAAH
AAkACQAJAAkACwALAAsADAANAA4AEAAPABAADQAMAA4ADgAOAA4ADwAPAA8ADwAPAA8A
DQANAAwADAALAAsACQAIAAUAAwABAAIABAAFAAMAAwD///7////+//7////9//3/////
//7/+//6//n/+v/6//r//P/6//r/+v/6//j/9//3//X/9v/3//f/+P/5//j/9//2//f/
+P/5//r/+f/4//j/9//2//f/+P/6//r/+v/7//v//P/8//z//P/8//z//P/9//7//f/8
//r/+//6//v//v////////8AAP///v/8//v//f/+////AAABAAEAAAD//wEAAQAAAAAA
AQABAAAAAAD+//3//P/7//z//f/9//3/+//9//3//f8BAP7//P/8//z//P/9//7//P/6
//r/+//9//v/+//8//r//P/8//v/+//7//v/+f/3//r/+v/6//z/+v/4//j/+P/5//n/
+f/9//v/+//6//r/+v/6//r//v8AAAMABAABAP///v///wQABgAIAAkACgAOABIAEwAS
ABAACwAKAAsADAAMAAsABQADAP///f///wEAAQABAAEAAAD///3/+f/z//H/8f/y//D/
8P/w/+//7v/u/+7/7v/u/+7/7v/u/+3/7v/v/+7/7f/s/+z/7f/w/+//8P/w/+//7f/s
/+3/7f/v/+3/8P/t/+j/5v/p/+r/6v/r/+3/8v///xoAPABdAHYAjACeALIAvAC/ALwA
qwCHAE8AGAD0/97/zf/O/9n/4f/l/+b/5v/n/+n/7f/x//T/9//1//T/9P/1//P/8f/x
/+//7//v/+7/8P/v/+//7//t/+3/7v/u//D/8v/y//L/8f/w/+//7v/w//H/8f/x//H/
8f/x//L/8v/0//L/8v/z//P/8//z//L/8f/w//P/8//x//H/8f/w/+//7//v/+//8f/y
//L/8f/y//T/9f/z//H/8P/v//H/8f/x//L/8v/x//H/8f/y//L/9P/0//X/9P/0//T/
9P/0//X/9v/3//j/+//8//v/+v/5//j/+v/6//v//P///wAAAAD///7//v/9//z//v8B
AAIAAwADAAUABQAFAAMAAwADAAQAAgAEAAIAAgAEAAQABAAEAAMAAwADAAMAAgABAP7/
/f/+//7//f/9//r/+v/4//f/8f/w//D/7//w//H/7v/u/+//7v/u/+//7f/r/+v/6f/r
/+n/6f/p/+f/5v/l/+b/5v/m/+b/5v/o/+f/5//l/+X/5f/k/+T/5P/k/+T/5P/c/9z/
3v/e/w==
         </WaveFormData>
      </LeadData>
      <LeadData>
         <LeadByteCountTotal>10000</LeadByteCountTotal>
         <LeadTimeOffset>0</LeadTimeOffset>
         <LeadSampleCountTotal>5000</LeadSampleCountTotal>
         <LeadAmplitudeUnitsPerBit>4.88</LeadAmplitudeUnitsPerBit>
         <LeadAmplitudeUnits>��V</LeadAmplitudeUnits>
         <LeadHighLimit>2147483647</LeadHighLimit>
         <LeadLowLimit>268435456</LeadLowLimit>
         <LeadID>V1</LeadID>
         <LeadOffsetFirstSample>0</LeadOffsetFirstSample>
         <FirstSampleBaseline>0</FirstSampleBaseline>
         <LeadSampleSize>2</LeadSampleSize>
         <LeadOff>FALSE</LeadOff>
         <BaselineSway>FALSE</BaselineSway>
         <ExcessiveACNoise>FALSE</ExcessiveACNoise>
         <MuscleNoise>FALSE</MuscleNoise>
         <LeadDataCRC32>1002677224</LeadDataCRC32>
         <WaveFormData>
FAAUABQAFAAUABQAFAAUABEAEAAPAA4ADgAOAA4ADgAMAAwADAAMAAoACgAKAAoACAAI
AAgACAAIAAgACAAIAAoACgAKAAoADAAMAAwADAAMAAwADAAMAAwADAAMAAwADQAOAA8A
EAAOAA4ADgAOAA4ADgAOAA4ADgAOAA4ADgAOAA4ADgAOABAAEAAQABAADQAMAAsACgAL
AAwADQAOAA4ADgAOAA4ADgAOAA4ADgAQABAAEAAQABAAEAAQABAAEgASABIAEgAUABQA
FAAUABQAFAAUABQAFAAUABQAFAARABAADwAOABEAEgATABQAEgASABIAEgAQABAAEAAQ
ABIAEgASABIAEQAQAA8ADgAOAA4ADgAOAA4ADgAOAA4ADgAOAA4ADgAOAA4ADgAOAA4A
DgAOAA4ADgAOAA4ADgANAAwACwAKAAoACgAKAAoADAAMAAwADAAKAAoACgAKAAoACgAK
AAoACgAKAAoACgAKAAoACgAKAAwADAAMAAwADAAPABAAEAASABIAEgASABMAFQAWABYA
FQAUABIAEQARABIAEgAQAA8ADAAKAAkABwAEAAIAAgADAAMABAAFAAUACAAIAAgACAAI
AAoACgAIAAcABwAHAAoACgAKAAkACQAJAAkACQAJAAgABwAGAAgACAAIAAgACAAIAAgA
CAAKAAoACgALAAkACgAKAAoACgANAA0ADwARAA8ABwADAP7/9//v/+D/zv+6/6j/lP96
/2L/Tv88/y3/JP8c/yf/SP9m/2z/cf+A/4z/mP+s/7n/v//L/93/6v/u//L/+P8BAAYA
CgARABIAEwARAA8ADwAQABAAEQASABMAFAAWABYAFQAVABMAEwAUABUAEwATABMAEwAU
ABQAFQAWABUAFQAVABUAGAAaABgAGAAXABcAFwAWABcAGAAZABoAGgAZABcAFgAWABYA
FgAWABYAFQAVABUAFwAXABgAGAAXABcAFwAXABYAFgAWABcAFQAVABUAFQAVABUAFQAV
ABcAFgAWABYAFwAXABcAFwAVABQAFAAUABIAEwATABEAEwATABIAEgASABIAEAAQAA4A
DgAOAA4ADgAMAAsACgAJAAkACAAIAAgACAAIAAcABAAEAAQAAwAFAAUABQAFAAcACAAI
AAkACQAKAAoACwAKAAoACgAKAAwADQAOAA4AEAAQABAADwARABIAEgASABMAFAAUABIA
EwATABUAFQATABMAEgASABIAEgATABUAFQAUABMAEwARABEAEwATABUAFQAVABQAFgAW
ABYAFgAXABcAFwAXABYAFQAUABMAFQAWABYAFgAYABgAGAAYABYAFgAWABYAFwAXABcA
FwAWABYAFgAWABQAFAAUABQAFwAXABYAFQAUABQAFQAWABgAGAAWABYAFgAWABYAFgAW
ABYAFgAWABYAFwAYABgAFgAXABcAFwAVABUAFQAVABYAFwAXABgAGAAYABgAGAAbABsA
GQAZABcAFwAXABcAGAAYABgAGAAaABoAGQAZABcAGAAYABkAGQAYABgAFgAYABgAGAAY
ABgAGAAaABgAFgAWABYAFgAXABsAHQAeABwAHAAcABwAGwAdAB4AHgAgACAAHwAfAB8A
IAAgAB4AHAAYABUAEwANAAoACAAIAAgACQALAA0ADwASABIAEgAUABQAFgAWABMAEQAQ
AA8AEQASABMAEwASABEAEAAPABIAEgASABIAEQAQAA8ADgAPABAAEQASABAAEAAQABEA
EwAUABQAFAAYABsAGwAfACEAGQARAAsABgD///X/5P/O/7T/mv+A/2b/Tv84/yT/E/8K
/wz/Hf88/07/WP9j/27/gv+c/67/tf/D/9X/4f/q//T/+v8AAAsAFgAYABcAGgAdAB0A
HQAdAB4AHgAgACAAIAAgACEAIAAeAB0AHwAfACAAIQAhACEAIQAhACEAIAAgACAAIwAj
ACMAIwAjACQAIQAgACMAIwAjACIAIAAgACAAIAAhACEAIAAgACEAIgAjACQAIgAhACEA
IQAhACEAIgAiACMAIwAjACMAIQAgAB8AHwAgACEAIgAjACIAIQAgAB8AIQAgACAAIAAh
ACEAIQAhACEAIAAgACAAIAAhACEAHwAhACEAIAAgAB8AHgAbABoAHAAcABwAHAAaABgA
FwAWABcAFwAWABYAFAAUABQAEwAQABAAEAAPABEAEQARABEAEgASABEAEQARABIAEgAT
ABIAEgASABIAFAAVABYAFgAWABYAFgAVABQAFAATABIAEwAUABQAEgARABEAEwATABIA
EQAPAA4ADgAOAA8AEQAUABQAFAAVABQAEwAUABMAEwATABMAEgATABQAFQAWABgAFwAW
ABUAEwATABMAEwAVABYAFgAWABYAFgAWABYAGAAYABgAGAAZABkAGQAZABYAFgAWABYA
GAAYABgAGAAXABcAFgAVABYAFgAXABgAFgAWABQAFAASABIAEgASABQAFAAUABQAEQAR
ABEAEAAQABEAEQARAA8ADwAPAA8ADwAPAA4ADgAQABAAEAAQAA8ADwANAA0ADwAPAA8A
DwAOAA4ADgAOAAwADAALAAsACwAMAAwADQAPAA4ADgAMAAwADAAMAAwACgAKAAoACgAL
AAsACwALAA4ADQAKAAwADAAMAAwADAAPABAAEAAQABAAEAAQABEAEwAUABQAFAAUABMA
EwARABIAEgAQAA0ACAAEAAEA///8//r/+v/+////AQADAAMABgAGAAYABgAGAAgACAAG
AAUABQAFAAYABgAGAAUAAwADAAMAAwAGAAYABgAGAAQABAAEAAQABAAEAAQABAAEAAQA
BAAFAAMABAAEAAQACgAPABEADwALAAMAAQABAPj/6//d/8j/rv+Q/3D/UP8y/xT/9v7i
/tn+1P7e/vP+Cv8c/y7/P/9U/3D/gv+S/6X/uf/F/9H/3P/q//T/+P8BAAgACgALAAoA
CwAPAA0ADQAOAA4ADgAOAA4ADgAQABAADwAPAA8ADwAQABEAEQARABEAEQAPAA4ADgAO
ABEAEQARABEAEgAUABIAEgATABMAEwASABQAFAAUABQAEwATABIAEgAUABQAFAAUABIA
EQARABEAEwATABQAFAATABMAEwATABAAEAAQABEAEgATABQAFQAUABMAEgARABEAEAAQ
ABAAEwATABMAEwAPAA4ADgAOAA4ADwAPAA0ACwALAAoACgAMAAwACgAKAAoACgAKAAoA
CAAGAAUABAAFAAUABAAEAAQABAAEAAMAAAAAAAAA/////////////wAAAAD///////8A
AAAAAQAAAAAAAAAAAP7///8AAAAAAAAAAAAA/////wAAAAAAAAEAAgACAAAA/////wEA
AQD//////v/+//7//v///wEAAQAAAP////8BAAEAAwADAAMAAwADAAIABAAEAAQABAAG
AAUABAADAAUABQAFAAUABQAGAAYABgAGAAYABgAGAAkACgALAAwADAALAAoACQAKAAoA
CgAKAAgACAAIAAgACQAJAAgABwAIAAgACQAKAAkACAAFAAQABAAEAAQABAAEAAQABAAE
AAEAAQABAAAA/v////////////////////3//f/8//z//P/8//z//P/7//v/+f/5//n/
+f/5//n/+v/6//r/+v/4//j/9//3//f/+P/4//n/+f/4//j/9v/6//r/+v/6//n/+P/3
//b/9//3//f/9//4//n/+f/6//j/+v/8//n/9v/0//T/9P/0//X/+f/7//z/+//6//n/
+P/5//v//P/8//r/+v/5//n/+//8//z/+v/3//L/7v/r/+n/5v/k/+T/6P/p/+v/7f/t
//D/8P/w//D/8P/y//L/8P/v/+//7//v/+7/7f/r/+3/7f/t/+3/8P/w//D/8P/w//D/
8P/w/+7/7v/u/+7/7v/u/+7/7//v//D/8P/w//L/9f/3//X/9f/z/+3/5f/e/9X/x/+y
/5z/hv9y/1j/PP8q/xb/AP/z/uz+8P4L/yj/Mv88/0n/Vv9q/37/iP+V/6f/tf+//8r/
zv/U/97/5//s/+z/7f/u//H/8//x//H/8v/y//L/8v/y//L/9P/0//P/8//y//H/8f/x
//L/8//0//X/8//y//L/8v/x//H/8f/x//P/9v/1//b/9f/1//X/9P/y//L/8v/y//X/
9f/0//T/8v/y//L/8v/0//P/8//z//H/8f/y//L/8f/x//H/8f/z//T/9f/3//b/9f/0
//P/8v/x//D/7//x//D/8P/w/+//7//v/+//7//u/+7/7v/r/+v/6v/n/+f/5//m/+b/
5v/m/+T/5P/m/+b/5v/m/+b/5P/j/+L/4v/j/+P/5P/j/+L/4f/f/+D/4P/g/9//4f/h
/+H/4f/g/+D/3//f/+H/4v/i/+P/5P/k/+T/5P/k/+X/5v/m/+b/5v/m/+X/5f/m/+b/
5v/l/+b/5v/k/+H/4f/j/+P/5f/l/+T/5P/k/+T/5f/n/+b/5v/m/+f/5f/l/+f/5//p
/+n/6f/o/+j/6P/o/+j/6//r/+v/6//r/+v/6//r/+n/6v/q/+r/6//s/+3/7v/t/+z/
6//q/+3/7f/t/+3/6v/q/+r/6v/r/+z/7f/u/+//7//u/+3/7P/s/+3/7v/s/+z/6v/q
/+r/6v/q/+r/6//s/+3/7v/v/+//7//u/+z/7f/t/+3/6//r/+v/6//t/+3/7P/s/+z/
7P/s/+z/7f/t/+v/6//r/+v/6//r/+z/7P/s/+z/7v/u/+3/7f/s/+z/6//r/+z/7P/t
/+z/7P/s/+z/7P/w/+7/8P/y//D/8P/w//D/7v/x//L/8v/y//L/8v/y//P/9f/2//b/
9P/0//P/8//1//b/9v/0//D/7P/p/+f/5P/i/+H/4v/k/+X/5//p/+n/7P/s/+z/7P/s
/+7/7v/u/+3/7f/t//D/8P/w/+//7f/t/+3/7f/u/+7/7v/u//D/8P/w//D/8P/w//D/
8P/x//L/8//1//L/8v/x//D/+P/9//v//f/9//n/9f/v/+b/4f/Z/8r/uP+i/4r/dP9c
/0T/Lv8a/wv/Bv8E/w3/Lv9I/1D/Wf9m/3T/hP+a/6X/qf+3/8f/0v/Y/97/5P/r//L/
+P/7//r//f////7//f/9//z//f/+////AAAAAAAA/////wEAAQACAAMAAwADAAMAAwAF
AAQABAAEAAMAAwADAAMABAAGAAQABAAHAAcABwAGAAYABgAGAAYABQAFAAQABAAGAAYA
BgAGAAYABQAFAAUAAwADAAQABAADAAMAAwADAAQABAAEAAUAAwADAAMAAwADAAMAAwAD
AAMAAgACAAIAAwADAAMAAwADAAIAAgACAAIAAwADAAEA//////7//v8AAAAA/v/+//7/
/v/+//7//P/6//n/+P/4//n/+f/6//n/+P/3//X/9v/2//b/9f/1//X/9f/1//T/9P/z
//P/9v/4//n/+//7//r/+f/4//j/+f/6//r//P/8//z/+//5//r/+v/6//v//P/8//r/
9//3//n/+f/7//v/+v/6//r/+v/7//3//f/8//v/+//5//n/+//7//3//f/9//z//P/8
//z//P/9//3//f/9//3//f/9//3//f/+//7//v/+//7//v/+//z//P/8//z/+//7//v/
+//8//z//P/8//7//v/+//7//f/9//z/+//4//j/+f/6//j/+P/2//b/+P/4//j/+P/6
//r/+v/6//n/+f/5//j/9v/3//f/9//5//n/+f/5//n/+f/4//j/+v/6//r/+v/5//n/
9//3//n/+f/5//n/+P/4//j/+P/4//j/9//3//n/+v/6//v//f/8//z/+v/6//r/+v/6
//r/+v/6//r/+//5//n//f/8//z//P/8//z/+v/9//7//v8AAAAAAAAAAAEAAwAEAAQA
BAAEAAMAAwADAAQABAACAP7/+v/3//X/8f/u/+z/7P/w//H/8//1//P/9v/2//b/9v/2
//j/+P/4//f/9//3//j/+P/4//f/9//3//f/9//4//j/+P/4//j/+P/4//j/+P/4//j/
+P/4//j/+P/5//v//P/8//z//v8BAAUABwAFAP3/9//x/+r/4//X/8D/pP+M/27/UP8y
/xT/9P7e/tH+yP7Q/un+Av8Q/yD/Nf9K/2D/cv+C/5X/p/+5/8f/0v/c/+L/6v/x//j/
/v///wIABQAFAAMAAwAEAAQABgAGAAYABgAKAAoACQAJAAcABwAIAAkACwALAAsACwAN
AAwADAAMAA0ADQANAA0ADgAQAA4ADgANAA0ADQAMAA4ADgAOAA4ADwAPAA4ADgAQABAA
EAAQABIAEQARABEAEQARABIAEgATABMAEwATABAAEAAQABEAEwATABMAEwATABMAEwAT
ABMAEgASABIAEQARABEAEQAQABAAEQASABQAFQAVABMAEwATABIAEgAQABAADgAOABAA
EAAQABAADgAMAAsACgALAAsACgAKAAoACgAKAAkACgAKAAoACQALAAsACwALAAoACgAJ
AAkACwAMAAwADQANAAwACwAKAAwADQAOAA4ADwAQABEAEQAPABAAEAAQABEAEgASABAA
EAARABQAFQAVABUAFAAUABMAEgASABMAEgASABIAEwARABEAEwATABUAFQAVABQAFAAU
ABQAFAAVABUAFQAVABcAFwAXABcAFQAWABYAFgAYABgAGAAYABoAGgAaABoAGwAbABsA
GwAaABoAGgAaABoAGgAaABoAGwAbABoAGQAYABgAGQAaABwAHAAaABoAGgAaABoAGgAY
ABgAGAAYABcAFwAXABYAFAAVABUAFQAWABcAGAAZABcAFwAWABYAFAAUABQAFAAXABcA
FQAVABUAFQAVABUAFgAWABYAFgAYABgAFwAXABcAGAAYABkAGwAaABoAGAAYABYAFAAS
ABMAFAAVABYAFQAVABUAFQAWABcAFwAYABYAFgAWABUAEgAUABQAFAAUABUAGQAbABwA
GgAaABoAGgAcAB8AIQAiACEAIAAeAB0AHQAeAB4AHAAaABYAEwARAAsACAAGAAYACgAL
AA0ADwARABQAFAAUABQAFAAWABYAFAATABMAEwATABIAEQAPABEAEwAVABcAFgAUABIA
EAAQABAAEAAQABEAEgATABQAEwASABEAEQAPABAAEAAQABQAGQAdAB8AHQAXAA0ACwAM
AAMA8f/g/8j/sv+W/3j/Xv9G/yz/FP8F//b+9P4L/yj/OP9G/1X/ZP96/5D/oP+x/8H/
z//f/+r/8v/6/wIACQAOAA4AEQAWABsAGQAbABsAHAAcABoAGgAaABoAHAAcABsAGwAd
AB0AHgAfAB8AHwAfAB8AHwAeAB4AHgAdAB0AHQAdABwAHgAcABwAHwAfAB8AHgAeAB4A
HgAeAB0AHQAcABwAHAAcABwAHAAdAB0AHgAfAB8AHwAgACAAHQAdAB0AHQAeAB4AHgAf
AB8AHwAfAB8AHgAdABwAGwAdABwAHAAcABsAGwAbABsAGwAaABoAGgAZABkAGAAVABcA
FwAWABYAGAAYABYAFgAVABQAEwASABMAEgASABIADwAPAA4ADgAOAA4ADgANAAwADAAM
AAsACwALAAsACwAKAAoACQAJAAcACAAIAAkADAAMAAwADAAMAA0ADgAOAAwADAAMAAsA
DQAOAA4ADgAPABAAEAAOAA0ADQAPAA8AEQARABAAEAAPAA4ADgAPABAAEAAQABEADwAP
ABEAEQARABEAEQAQABIAEgASABIAFAATABIAEQASABMAFAAVABMAFAAUABQAEgASABIA
EgATABQAFQAWABUAFQAVABUAFgAWABYAFgAUABQAFAAUABMAEwASABEAEgASABMAFAAS
ABIAEAAQABAAEAAQABAAEAAQABAAEAARABEAEQAQAA4ADwAPAA8ADwAPAA8ADwARABEA
EAAQAA4ADgAOAA4AEQARAA8ADwANAA0ADQANAAwADAAMAAwADgAOAA0ADQAPABAAEAAR
ABAADgANAAoADgAOAA4ADgAIAAoADgAOAA4ADgAOAA4ADAAPABAAEAAQABAAEAAQABMA
FQAWABYAGAAYABcAFwAXABgAGAAWABYAEgAPAA0ACQAGAAQABAAFAAUABgAHAAkADAAM
AAwADAAMAA4ADgAMAAsACwALAAwADAAMAAsADQANAA0ADQANAAwACwAKAA0ADgAPABAA
DwAOAA0ADAAMAAwADAANAA8AEAAQABAADgATABcAFwAXABUADwALAAgAAQD7/+7/3P/K
/7j/ov+I/27/WP9I/zf/KP8g/yH/Nv9Y/2r/b/96/4j/lv+o/7f/v//N/9v/5P/s//b/
+P/7/wQADgATABQAFQAVABcAFwAYABgAFgAWABYAFgAYABgAFwAXABUAFQAWABcAFQAV
ABUAFQAYABgAGQAaABkAGQAZABkAGgAcABoAGgAaABkAGAAWABgAGAAYABgAGwAbABoA
GgAYABgAGAAYABoAGQAZABkAFwAXABgAGAAXABcAFwAXABgAGAAYABkAFwAXABcAFwAZ
ABkAGQAZABcAFgAWABYAFQAVABUAFQAVABQAFAAUABQAFQAVABMAEwATABIAEgASABIA
EAAQABIAEgASABIAEAAOAA0ADAALAAsACgAKAAsADAANAA0ACgAKAAoACQALAAsACwAL
AAoACgAJAAkACQAKAAoACwAOAA4ADgAOAAwADQAOAA4ADgAOAA4ADQANAA4ADgAOAA8A
EAAQAA4ADwAPABEAEQAPAA8ADgAOAA8ADgAOAA8ADgAOAA4ADwARABEAEwATABMAEwAT
ABIAEAAQABAAEAARABEAEQARABIAEwAUABUAFAAUABMAEgAUABQAFAAUABQAFAAUABQA
FQAVABUAFQAUABQAFAAUABIAEgASABIAFQAVABQAEwASABIAEwAUABQAFAASABIAEgAS
ABIAEgAQABAAEAAQABEAEQARABAAEAARABEAEQATABMAEwATABEAEQAQABAAEAAQABAA
EAATABMAEQARABEAEQARABEAEgASABIAEgASABIAEQARABMAFAAUABUAEwASABIAEAAS
ABIAEgASABQAFAAUABQAEQARABEAEQAUABUAFQAUABQAEgASABIAEgAUABcAGAAYABYA
FgAWABYAFwAZABoAGgAcABwAGwAbABkAGgAaABgAFgASAA8ADQAHAAQAAgACAAQABQAH
AAkACgAOAA8AEAAOAA4AEAAQAA4ADQANAA0ADgAOAA4ADQANAA0ADQANABAAEAAQABAA
EAAQABAAEAAOAA4ADgAOAA8AEAARABMAEQASABIAEgASABkAHQAdABkAEwALAAcABAD5
/+X/0v+6/57/gv9k/0D/Iv8I//b+6/7o/u7+B/8g/zD/Pv9R/2b/fv+Q/6D/r//B/9H/
4f/u//j//v8EAA8AFgAWABcAHAAfAB0AGwAbABwAHAAcABwAHAAcAB4AHgAdAB0AGwAb
ABwAHQAdAB0AHQAdAB8AHgAeAB4AHwAfAB8AHwAgACIAIAAgAB8AHwAfAB4AHgAeAB4A
HgAhACEAIAAgAB4AHgAeAB4AHAAbABsAGwAbABsAHAAcABsAGwAbABsAGgAaABoAGwAZ
ABkAGQAZABsAGwAbABsAGwAaABoAGgAdAB0AHQAdABkAGAAYABgAGgAbABsAGQAZABkA
GAAYABYAFgAUABQAFAAUABQAFAAWABQAEwASABMAEwASABIAEAAQABAADwAOAA4ADgAN
AA0ADQANAA0ADgAOAA0ADQAOABAAEQATABEAEAAPAA4AEAARABIAEgASABIAEgARAA8A
EAAQABAAEwAUABQAEgATABMAFQAVABUAFQAUABQAFAAUABUAFwAXABYAFQAVABUAFQAX
ABcAFgAVABQAEgAVABYAFwAYABkAGQAZABkAFwAXABcAFwAZABoAGgAaABgAGAAYABgA
GgAaABoAGgAbABsAGwAbABgAGAAYABgAGAAYABgAGAAbABsAGgAZABcAFgAWABYAGAAY
ABYAFgAWABYAFgAWABYAFgAWABYAFQAVABUAFAAUABUAFQAVABUAFQAVABUAEwATABIA
EgASABIAEgASABMAEwARABEAEQARABEAEQASABIAEgASABAAEAAPAA8ADwAQABAAEQAR
ABAAEAAOAA4ADgAOAA4ADgAOAA4ADgALAAsACwALAAoACwALAAwACgAKAAoACQAHAAkA
CQAJAAYACwALAAgACAAIAAgACAAIAAsADAAMAAoACgAKAAoACwANAA4ADgAPABAAEAAR
ABEAEgASABAADAAIAAUAAwD9//r/+P/4//v//f8AAAMAAgAEAAMAAgACAAIABAAEAAQA
AwADAAMAAgACAAIAAQABAAEAAQABAAMABAAFAAYABQAEAAMAAgADAAQABQAGAAQABAAE
AAUAAwAEAAQABAAIAAsADQANAA0ACQADAP3/9v/x/+X/1P+8/6L/gv9i/0T/KP8M//j+
6/7g/uD+8f4K/xr/Kv89/1D/ZP94/4r/nf+r/7v/y//W/97/6P/y//n/AAACAAEAAgAH
AAkACQAJAAoACgAKAAoACgAKAAwADAALAAsACwALAAwADQALAAsACwALAA0ADAAMAAwA
DAALAAoACQAMAA4ADAAMAA0ADQANAAwADAAMAAwADAANAA0ADAAMAAsACgAJAAgABgAF
AAUABQAIAAkACwAMAAkACQAJAAkACAAIAAgACQAJAAkACQAJAAcABwAHAAcACAAIAAkA
CgAIAAcABgAFAAQABAAFAAYACAAJAAkABwAGAAUAAwACAAQABAACAAIAAgACAAIAAgAA
AP7//f/8//3//f/8//z//P/8//z/+//6//r/+v/5//f/9//3//f/+P/4//f/9//1//b/
9v/3//n/+v/7//z/+v/7//z//P/8//z//P/7//v//P/8//z///8AAAAA/v/9//3/////
///////+//7//f/8//z//f/+//7//v////7//f/+//3//////////v8AAAAAAAAAAAAA
///+//3///////////8BAAIAAgACAAEAAAD///7///8AAAEAAgABAAEAAQABAAAAAAAA
AAAAAgACAAIAAgADAAMAAgABAAIAAgADAAQAAgACAAAAAAAAAAAAAAAAAP7//v/+//7/
/f/9//3//P/9////AAABAP////////////////7//v/8//z//P/8///////9//3/////
///////+//7//v/+//z//P/7//v//f/+//7////+//z/+//4//3//v///wAAAAAAAAAA
AAD//wEAAQD//wAAAgACAAIAAgD//wEAAQAAAAMABAAFAAYABAAFAAUABAAFAAYABgAH
AAUABgAGAAQABAAAAP3/+//3//T/8v/y//P/8//0//X/9//6//r/+v/6//r//P/8//z/
+//7//v/+v/6//r/+f/6//v//P/9/wAAAAAAAAAA///+//3//P/8//z//P/8//z//P/8
//3//f/+//7//v/+////AwAFAAMAAQD7//f/8v/r/+H/2P/I/7L/nP+G/2r/Uv8+/zL/
Kf8e/xL/F/82/1b/YP9j/3D/fv+M/6D/rf+z/73/zf/a/+D/5v/s//H/9v/+/wUABgAF
AAMABQAFAAYABgAIAAgACAAIAAgACAAHAAcABQAFAAYABwAJAAkACQAJAAcABgAGAAYA
CQAJAAkACQAJAAoABwAGAAkACQAJAAgACAAIAAgACAAHAAcABgAGAAYABgAGAAYACAAH
AAcABwAJAAkACgAKAAkACQAJAAkABgAGAAYABwAIAAkACgALAAkACQAJAAkACwAKAAoA
CgAJAAkACQAJAAkACAAIAAgACAAJAAkABwAGAAUAAwACAAQABAACAAIAAgACAAIAAgAC
AAAA///+//7//////wAA/v/+//7//f/8//z//P/7//n/+f/5//n/+v/6//n/+f/7//z/
/P/9//7//v/+//7//v///wAAAAACAAIAAgABAAEAAgACAAIAAwAEAAQAAgABAAEAAwAD
AAMAAwACAAIAAgACAAMABQAEAAQABAAFAAMAAwAFAAUABwAHAAcABgAIAAgACAAIAAkA
CQAJAAkABwAHAAcABwAHAAgACAAIAAYABgAGAAYABgAGAAYABgAHAAcABwAHAAgACAAI
AAgACAAIAAgACAAHAAcABgAFAAUABgAIAAoACAAIAAYABgAGAAYABgAGAAcACAAJAAoA
BwAHAAcABgAIAAkACQAJAAkACQAJAAkACQAJAAgACAAIAAgACAAIAAkACQAHAAcACQAJ
AAkACQAIAAgACAAIAAgACAAHAAcACQAKAAoACwALAAoACgAIAAgACAAIAAgACgAKAAoA
CgALAAkACQAKAAoACgAKAAoACwAPABEAEgAQABAAEAAQABMAFQAWABYAFAAUABMAEwAV
ABYAFgAUABIADgALAAkABQACAAAAAAABAAEAAgADAAUACAAIAAgACgAKAAwADAAIAAcA
BwAHAAgACAAIAAcACQAJAAkACQAJAAgABwAGAAgACAAIAAgACAAIAAgACAAKAAoACgAL
AAkACgAKAAoADAARAA8ADwAPAAsABQABAPz/7//d/8z/uP+a/37/Yv9E/yT/Cv/4/uv+
5P7q/gH/HP8s/zz/T/9g/3b/iv+a/6v/u//J/9X/4P/o//D/+v8DAAoADAANABAAEQAN
AA8ADwAQABAAEAAQABAAEAAUABQAEwATABMAEwAUABUAFQAVABUAFQATABIAEgASABMA
EwATABMAFgAYABYAFgAXABcAFwAWABgAGAAYABgAFwAXABYAFgAWABYAFgAWABYAFQAV
ABUAFQAVABYAFgAVABUAFQAVABYAFgAWABcAFwAXABcAFwAVABUAFQAVABMAEgASABIA
EwATABMAEwARABAAEAAQABAAEQARAA8AEQARABAAEAASABIAEAAQABAAEAAQABAAEAAO
AA0ADAAJAAkACAAIAAgACAAIAAcABQAEAAMAAQACAAMABAAFAAQABAADAAMAAQACAAIA
AwAGAAYABgAGAAQABQAGAAYABAAEAAQAAwAFAAYABgAGAAkACgAKAAgABgAFAAYABQAH
AAcABgAGAAcABgAGAAcABQAEAAMAAwAEAAUACAAJAAsACwALAAoACAAIAAgACAATAA8A
DwAPAA==
         </WaveFormData>
      </LeadData>
      <LeadData>
         <LeadByteCountTotal>10000</LeadByteCountTotal>
         <LeadTimeOffset>0</LeadTimeOffset>
         <LeadSampleCountTotal>5000</LeadSampleCountTotal>
         <LeadAmplitudeUnitsPerBit>4.88</LeadAmplitudeUnitsPerBit>
         <LeadAmplitudeUnits>��V</LeadAmplitudeUnits>
         <LeadHighLimit>2147483647</LeadHighLimit>
         <LeadLowLimit>268435456</LeadLowLimit>
         <LeadID>V2</LeadID>
         <LeadOffsetFirstSample>0</LeadOffsetFirstSample>
         <FirstSampleBaseline>0</FirstSampleBaseline>
         <LeadSampleSize>2</LeadSampleSize>
         <LeadOff>FALSE</LeadOff>
         <BaselineSway>FALSE</BaselineSway>
         <ExcessiveACNoise>FALSE</ExcessiveACNoise>
         <MuscleNoise>FALSE</MuscleNoise>
         <LeadDataCRC32>1449000800</LeadDataCRC32>
         <WaveFormData>
QABAAEAAQAA+AD4APgA+ADwAPAA8ADwAOwA6ADkAOAA2ADYANgA2ADUANAAzADIALwAu
AC0ALAArACoAKQAoACUAJAAjACIAHwAeAB0AHAAaABgAFgAUABMAEgARABAAEAAQABAA
EAANAAwACwAKAAgACAAIAAgABgAGAAYABgAGAAYABgAGAAYABgAGAAYABQAEAAMAAgAE
AAQABAAEAAYABgAGAAYABAAEAAQABAAGAAYABgAGAAcACAAJAAoACgAKAAoACgAMAAwA
DAAMAAwADAAMAAwADAAMAAwADAAMAAwADAAMAA4ADgAOAA4ADAAMAAwADAAKAAoACgAK
AAwADAAMAAwADAAMAAwADAAKAAoACgAKAAoACgAKAAoACAAIAAgACAAHAAYABQAEAAYA
BgAGAAYABAAEAAQABAACAAIAAgACAAIAAgACAAIAAgACAAIAAgACAAIAAgACAAEAAAD/
//7/AAAAAAAAAAD+//7//v/+/wAAAAAAAAAAAQABAAIAAgABAAEAAQABAAYABwAIAAkA
CAAMAAwADgARABIAEgARABEAEQAPAA0ACgAHAAMAAAD///7////+///////9//v/+f/5
//j/+P/2//T/8//y//P/9P/1//X/8//z//P/8//0//T/9P/0//b/9v/2//X/8//0//T/
9f/1//X/9f/1//f/9//3//f/+f/6////BQANAA8AEAAUABwAJAA3AE4AXABXAEcALQAC
AMv/k/9h/zP///7A/pH+f/53/m3+cv6N/qr+yv70/hj/Mv9T/3f/mP+u/7//z//b/+b/
8P/5/////v///wEAAwAGAAcACQAJAAoACgALAA0ADgAPAA8ADwAPAA8ADwAQABEAEgAV
ABUAFAAUABMAEwAUABQAFQAXABgAGAAZABkAGQAZABwAHAAcAB0AHQAeAB0AHAAeAB8A
HwAfAB8AIAAhACEAIwAjACMAJAAkACQAJwAnACYAJgAnACsAKgApACgAJwArACsALQAt
AC4ALgAuAC8AMAAyADMAMwAyADIAMgAzADUANQA1ADUANQA1ADUANgA0ADMAMwAzADMA
MwAyADIAMQAwAC8ALgAuAC4ALQAsACkAKAAoACgAKAAmACUAIwAgAB8AHwAcAB4AHAAc
ABoAGQAZABcAFgAWABQAFAAUABMAEwASABIAEAAOAAsACwALAAsACwAKAAYABQAFAAQA
BQAFAAUABQACAAEAAAAAAAIAAgAAAP///f/+//7//v////////8AAAAAAAAAAAEAAQAB
AAIAAgAEAAQABAAFAAMAAQD///7/AQABAAQABAAFAAUABQAFAAYABwAHAAcABQAFAAcA
BwAFAAUABQAFAAcABgAGAAgACgAKAAkACAAGAAYABgAFAAcABwAHAAgABwAHAAcABwAH
AAcABgAGAAcABwAHAAUABQAEAAEAAQADAAMAAwAEAAYABgADAAIAAAAAAAAAAAAAAAAA
AAAAAAEA//////3//f/9//7//v/+//3//f/+////AAD///z//f/8//3////9//7//v/8
//3//f///wAA/v/+//7//v8AAAEAAwAEAAMAAwADAAMACAAJAAoACwAKAA4ADgAQABEA
EgASABEAEQARAA8ADQAKAAcAAwAAAP7//v8AAAAAAwADAAEA///9//3//P/8//n/+P/4
//j/+P/4//j/9//3//f/9//3//n/+v/7//z/+//6//n/9//6//z//f////3/+//5//f/
+f/5//n/+f/9/wIABQANABUAFwAWABoAJAA0AEkAWgBcAE0AMwARAOD/q/95/0v/If/v
/r7+lf55/mX+X/5u/oP+pv7W/gD/HP86/1v/e/+c/7b/w//R/9//6v/u//P/+f8CAAUA
AgADAAUABQAFAAUABgAGAAUABwAIAAkACwALAAsACwALAAwADQAOAA8ADwAOAA4AEAAR
ABMAFAATABUAFgAWABcAFwAXABcAFgAWABYAFwAYABoAGgAaAB0AHwAgACEAIAAgACAA
HwAhACEAIQAiACIAIgAlACUAJAAkACUAKQApACkAKQApACkAKQArACsALQAuAC8AMQAw
ADIAMwAzADQANAA0ADUAOQA5ADkAOQA5ADkAOQA6ADoAOQA5ADkAOQA5ADgAOAA1ADQA
MwAyADIAMgAxADAALwAuAC4ALgAsACoAKQAnACQAIwAjACAAIgAgACAAHgAdAB0AGwAa
ABcAFAATABIADwAPAA4ADgAMAAoABwAHAAcABwAHAAYABAADAAMAAgAAAP///v/9//v/
+//7//z//v/+//z/+//7//z//P/8//3//f/9//7//f/8//v/+//9//3//v/+/wAAAAAA
AAEAAQABAAEAAgABAAEABAAEAAEAAQABAAEAAgADAAMAAwABAAEAAwADAAUABQAFAAUA
BgAGAAcACgAJAAgABgAEAAYABgAGAAUABQAFAAUABgAHAAcABwAHAAgACQAJAAoADAAL
AAoABwAJAAgABQAFAAUABQAFAAYABgAGAAMAAgACAAIAAgACAAIAAgACAAIAAQD/////
/f//////AAAAAP7//f/9//7/AAACAAIAAAD+//z//P/9////AAAAAP7/+//7//3//f/+
//7///8AAAAA/v/8//3//v///wAAAQABAAIAAgABAAEAAQABAAIAAwAEAAUABwAMAA0A
EAASABIAEQAPAA0ADQALAAkABAABAP3/+v/7//z///8AAP/////9//v/+f/5//j/+P/1
//T/9P/0//X/9v/3//f/9f/1//X/9f/4//j/+P/4//b/9v/2//X/9f/2//b/9//3//f/
9//3//n/+f/5//n//f8EAAkADQARABUAHgAqADgASABbAGQAXABHACkAAQDS/53/bf9H
/yH/8f6+/pP+c/5d/lv+cv6V/rz+6P4S/zj/XP97/5X/qv/C/9P/3f/p//T/+P/7//v/
/v8DAAMABQAIAAkACwALAAwADAANAA8AEAARABEAEQARABEAEwAUABUAFgAVABUAFAAU
ABUAFQAWABYAGQAbABwAHAAdAB0AHQAdAB4AHgAeAB8AHgAgACAAIAAiACMAIwAjACMA
JAAlACUAKQApACkAKgAoACgAKwArACwALAAtADEAMwAzADMAMwAzADMANQA1ADgAOAA4
ADkAOAA6ADsAOwA6ADoAOgA7AD0APQA9AD0APQA9AD0APgBAAD8APwA/AD8APwA+AD4A
OwA6ADkAOAA5ADoAOgA6ADkAOAA4ADgANQAyADAALQAuAC0ALQAqACgAJgAmACQAIwAj
ACEAIAAdABoAGQAYABYAFQATABIAEAAOAAsACwAJAAkACQAIAAgABwAHAAYABQAFAAUA
BQADAAMAAwAEAAYABgAEAAMABQAGAAYABgAFAAUABQAGAAYABgAGAAcABQAFAAYABgAG
AAYABgAHAAcABwAHAAgABwAHAAoACgALAAsACwALAAwADQANAA0ACwALAA0ADQANAA0A
DQANAA0ADAAMAA4AEAAQAA8ADgAPABAAEQARAA8ADwAPABAAEAAPAA4ADQAOAA8ADwAQ
ABAADwAOAAsADQAMAAkACQALAAsACwAMAA4ADgALAAoACgAKAAoACgAJAAgABwAGAAYA
BQAGAAUABQAFAAYABgAEAAMAAwAEAAUABgAFAAIAAgAAAAAAAQADAAQABAACAP////8B
AAEAAAAAAAEAAgAAAAAAAAACAAQAAwADAAIAAAAAAAAAAAAAAAIAAwAFAAYAAwADAAMA
AwAIAAkACgALAAsADgANAA4AEwAUABQAEwARABEADwANAAoABwADAAAAAgACAAQABAAD
AAMAAQD///v/+//6//r/+f/4//j/+P/2//b/9v/1//f/9//3//f/9v/2//b/9v/4//j/
+P/3//X/9v/2//f/+f/5//n/+f/7//v/+//7//3/AAAHAA0AFQAbABwAHAAqAEAAVwBm
AGQAVwA/ABcA4v+t/3f/R/8X/9v+pP6F/nH+Yf5l/nr+l/6+/uj+Cv8o/0r/a/+N/6j/
vP/L/9v/5//w//T/9//7/wIABQADAAUACAAJAAkACQAKAAoADQAPABAAEQAOAA0ADAAL
AA0ADgAPABAAEwATABIAEgARABEAEgASABUAFwAYABgAGAAXABYAFQAWABYAFgAXABYA
GAAYABgAGAAZABkAGQAbABwAHQAdAB4AHQAcABwAHAAcAB8AHwAgACAAIQAlACMAIwAj
ACMAJwAnACkAKQApACgAJwAnACoALAAtAC0ALAAsACwALQAuAC0ALAArAC0ALQAtAC4A
LAArACsAKwArACsAKgAqACkAKAAnACYAJgAmACUAJAAhACAAIAAgACAAHgAdABsAGgAZ
ABkAFgAXABYAFwAWABMAEwARABAAEQAOAA0ADAALAAsACgAKAAYABAABAAEAAQABAAEA
AAAAAP/////+//z/+//6//n/+f/5//n/+v/7//z/+//7//r/+v/5//j/9//3//f/+P/6
//r/+v/7//r/+f/5//j/+f/6//v//f/7//v/+//8//z/+//9//z//P/9//7/////////
/v/9//////8BAAEAAAD///7//f8AAAAAAQAEAAQABAADAAIAAAAAAAAA///9//3//f/+
//3//f/9//3//P/9//3//v/////////9//3//P/5//n/+f/5//n/+v/6//r/9//2//T/
9P/0//T/9v/2//b/9v/1//P/8//x//H/8f/y//L/8v/x//H/8v/z//T/8//w//H/8P/x
//P/8P/w/+//7P/t/+v/7f/w//L/8v/y//L/8f/x//L/8v/x//H/8f/x//L/8//0//X/
+P/8//z//v///wAAAAD///3//f/7//n/9P/x/+3/6v/s/+z/7v/u/+//7//t/+v/5f/l
/+T/5P/j/+L/4v/i/+T/5P/k/+P/4//j/+P/4//k/+T/5P/k/+T/5P/k/+P/4f/i/+L/
4//k/+X/5v/n/+T/4//i/+H/6f/w//H/9f/9////AgACAAYAFgArAD4ARgA5ACMACQDi
/6n/b/8//xX/5f6u/oP+bf5f/ln+ZP57/pb+vP7o/gj/IP9B/2X/gv+a/63/u//J/9b/
4v/p/+v/7v/z//D/8f/z//P/9f/1//b/9v/3//n/+v/7//3//f/9//3//f/+////AAAB
AAEAAAAAAAEAAQACAAIAAQADAAQABAAHAAcABwAHAAYABgAGAAcACgAMAAwADAAMAA0A
DQANAA0ADgAPAA8ADwAPAA8AEAASABIAFQAVABQAFAAVABkAGQAZABkAGQAbABsAHQAd
ACAAIAAgACEAIgAkACUAJQAmACYAJgAnACkAKQApACkAJwAnACcAKAAoACcAJwAnACkA
KQAoACgAJwAmACUAJAAiACIAIQAgAB0AHAAcABwAGwAaABoAGQAWABUAFQASABEADgAN
AAoACgALAAoACgAHAAQAAwACAAEAAQAAAAAAAAD+//v/+//3//f/9//2//T/8//z//L/
8f/x//H/8f/v/+//7//w//D/8P/u/+3/7f/u/+7/7v/r/+v/6//s/+7/7v/u/+//7f/t
/+7/7v/u/+7/7v/v//D/8f/y//T/9P/z//X/9P/z//P/8//z//T/9f/1//X/9//3//n/
+f/5//n/+f/5//n/+P/4//r//P/8//v/+v/4//j/+P/3//j/+f/6//z/+//7//v/+//7
//v/+v/6//v/+//7//n/+f/4//X/9f/3//f/9//4//r/+v/3//b/9P/0//T/9P/2//b/
9v/2//X/8//z//H/8//z//T/9P/w/+//7//w//T/9v/2//T/9P/y//L/8//y//L/8f/u
/+3/7f/v/+//8P/u/+//8P/w//D/8P/w//D/8f/x//L/8v/y//P/9P/1//j/+f/6//v/
+v/+//7/AAAFAAYABgAFAAEAAQD///3/+//5//b/9P/0//T/9v/2//b/9f/y/+//6//r
/+r/6v/r/+r/6v/q/+z/7P/s/+v/6f/p/+n/6f/s/+z/7P/s/+r/6v/q/+n/5//o/+j/
6f/n/+f/5//n/+r/6//s/+3/7//0//n/AQAFAAMACAAWACYAOgBNAFIASAA5AB8A+//M
/5X/Zf8//xf/6f66/pP+b/5T/k3+Yv5//qT+0P7+/iL/RP9n/4X/nv+w/7//yf/V/+L/
6P/t//H/9v/3//X/9//6//v//////wAAAAABAAMABAAFAAUABQAFAAUABwAIAAkACgAJ
AAkACAAIAAsACwAMAAwADwARABIAEgARABEAEQARABIAEgASABMAFAAWABYAFgAYABkA
GQAZABcAGAAZABkAGwAbABsAHAAeAB4AIQAhAB4AHgAfACMAJAAlACYAJwApACkAKwAr
ACwALAAsAC0ALAAuAC8ALwAwADAAMAAxADMAMwAzADMANQA1ADUANgA0ADMAMwAzADUA
NQA0ADQAMwAyADEAMAAwADAALwAuAC0ALAAsACwAKAAmACUAIwAjACMAJAAiACIAIAAg
AB4AHAAbABgAFgAUABAADgAMAAsACwAKAAoACAAGAAMAAwD////////+//z/+//7//r/
+f/5//n/+f/3//f/9//4//b/9v/0//P/9P/2//f/+P/5//n/+f/6//j/+P/4//n/9//3
//j/+P/6//r/+v/7//v/+//7//z/+//7//7//v////////////7//////////f/9////
//8BAAEAAQABAAEAAAAAAAIAAgACAAEAAAACAAIAAgABAAMAAwADAAQABAADAAIAAQAB
AAEAAAAAAAEAAQABAP//AQAAAP3//f////////8AAAAAAAD9//z//P/8//z//P/+//7/
/v/+//3/+//7//n/+//7//z//P/7//v//P/+////AAD///z//v/8//z//f/7//z//P/6
//z//f8AAAEA/f/8//z//P/+//7//v8AAP7//f/9//7//P/+//7//v/+/wEAAQACAAIA
AQABAAEAAQAFAAcACQALAAwAEAAQABIAEwAUABQAEwATABMAEQAPAAoABwADAAAAAAAA
AAIAAgADAAMAAQD///v/+//6//r/+f/4//j/+P/3//b/9f/z//b/9//4//n/+f/4//f/
9v/4//j/+P/3//n/+v/6//v/+v/5//j/9//3//f/9//3//n/AAAFAA0AEQATABYAHgAu
AEAAUQBeAGIAWQBFACMA9v/D/4//X/8z///+yP6d/n3+Zf5d/mr+g/6q/tT+AP8k/0L/
Y/+F/6L/uP/J/9f/4f/q//L/9//9/wAA//8CAAUACQALAAoACQAJAAgACQALAAwADQAP
AA8ADwAPAA0ADgAPABAAEQARABAAEAARABEAEgASABMAFQAWABYAFwAXABcAFwAYABgA
GAAZABgAGgAaABoAGgAbABsAGwAdAB4AHwAfACMAIwAjACQAIgAiACUAJQAmACYAJwAr
ACkAKQApACkAKQApACsAKwAuAC4ALgAvAC4AMAAxADEAMQAyADMANQA2ADUANAAzADUA
NQA1ADYAOAA3ADcANwA1ADUANAA0ADMAMgAxADAAMAAwAC8ALgAtACwALAAsACoAKAAn
ACUAJgAlACUAIgAkACIAIgAgAB0AHQAbABoAGQAWABUAFAAVABUAFAAUABAADgALAAsA
CwALAAsACgAIAAcABwAGAAMAAwADAAMAAQABAAEAAgAEAAQAAgABAAEAAgACAAIA////
////AAACAAIAAgADAAUABQAGAAYABAAEAAQABQAGAAcACAAKAAgABwAJAAgABwAHAAcA
BwAIAAkACQAJAAkACQALAAsACwALAAsACwAJAAgACAAKAA4ADgANAAwADAAMAAwACwAL
AAsACwAMAA8ADwAPAA8ADAALAAkACAAMAA0ADgANAAwACgAGAAUABwAHAAcACAAIAAgA
BQAEAAIAAgACAAIABgAGAAYABgADAAEAAQD///////8AAAAA/v/9//3//v8CAAQABAAC
AAAA/v/+////AQACAAIAAAD5//v///8AAAAAAAAAAAAAAQABAAIAAgD//////////wQA
BQAGAAcABgAKAAoADAARABIAEgARABAAEQAQAA8ACwAHAAIA/v8AAAAAAgACAAUABQAD
AAEA+//7//r/+v/4//b/9f/0//b/9v/2//X/9//3//f/9//1//T/8//y//X/9v/3//f/
9f/2//b/9//3//f/9//3//n/+f/5//n/9f/6/wEABQAJAA0ADgAQABQAHAAvAEQAVgBb
AE0ANQAQAN//q/95/0n/G//i/qv+if57/m/+bP5//pj+uv7i/gj/JP9D/2X/hP+g/7f/
xf/T/+L/8P/5//3//v///wEAAwAGAAcACQAJAAoACgANAA8AEAARABEAEQARABEAEQAS
ABMAFAAXABcAFgAWABcAFwAYABgAGgAdAB8AIAAeAB0AHAAbAB4AHgAeAB8AHgAgACAA
IAAiACMAIwAjACMAJAAlACUAJwAnACcAKAAoACgAKwArACgAKAApAC0AKwArACsAKwAu
AC8AMgAzADQANAA0ADUANAA2ADcANwA2ADYANgA3ADcANwA3ADcAOQA5ADkAOgA6ADkA
OQA5ADcANwA2ADYANwA2ADUANAAyADIAMQAwADEAMAAwADAALgAsACsAKQAoACcAJwAk
ACYAJAAkACIAHwAfAB0AHAAbABgAFwAWABUAFQAUABQAFAASAA8ADwALAAsACwAKAAkA
CQAKAAoABwAHAAcABwADAAMAAwAEAAQABAACAAEAAwAEAAQABAADAAMAAwAEAAQABAAE
AAUAAwADAAQABAAEAAQABAAFAAcABwAHAAgABgAFAAcABgAGAAcACAAJAAwADQANAA0A
DQANAA8ADwAQABEAEgATABEAEAAQABIAFAAUABMAEgASABIAEgARABMAEwATABQAEgAR
ABAADwAOAA8ADwAQABEAEQARAA8AEAAQAA4ADwAPAA8ADwAQABIAEgAPAA4ADAAMAAwA
DAANAAwACwAKAAoACQAKAAkACwALAAwADAAKAAkACQAKAAsADAALAAgACAAGAAYABwAJ
AAoACgAIAAUABQAHAAcABAAEAAUABgAIAAoACAAKAAoACAAIAAgACAALAAsADAAMAAsA
CwALAAsADAANAA4ADwASABYAFgAYABkAGgAaABkAGQAZABcAFQASAA8ACwAIAAgACAAK
AAoADQANAAsACQAEAAMAAQAAAAEAAAAAAAAAAAAAAAAA///9//3//f/9//7//v/+//7/
/v/+//7//f/7//z//P/9/wAAAQACAAMAAgABAAAA//8DAAoAEwAZABsAHQAiACoAPABS
AGMAaABiAE0AMwALANj/o/9z/0v/Jf/5/sT+nf5//mf+Z/6A/qH+yP70/h7/QP9g/3//
nf+4/8z/1//j//P//v8CAAUACwAMAAsACwANABAAEQAVABUAFgAWABcAGQAaABsAGQAZ
ABkAGQAbABwAHQAeAB8AHwAeAB4AHwAfACAAIAAfACEAIgAiACUAJQAlACUAJgAmACYA
JwAqACwALAAsACwALQAtAC0ALQAuAC8ALwAyADMANAA2ADYANgA5ADkANgA2ADcAOwA7
ADsAOwA7AD0APQA/AD8AQgBCAEIAQwBEAEYARwBHAEYARgBGAEcASwBLAEsASwBLAEsA
SwBMAEwASwBLAEsASwBLAEoASgBKAEoASgBKAEkASABGAEQARABEAEUARgBEAEIAQQA/
AEAAPwA/ADwAOgA4ADgANgA2ADcANgA2ADIALgAsACoAKQApACgAKAAkACIAHwAfABsA
GwAbABoAGgAZABkAGAAZABkAGQAZABcAFwAXABgAFgAWABQAEwATABQAFAAUABQAFQAW
ABgAFQAUABMAEwAWABcAGQAaABgAGAAYABkAGAAXABYAFgAXABcAGgAaABcAFwAXABcA
GAAZABkAGQAZABkAGwAbABkAGQAZABkAGQAYABgAGgAcABwAGwAaABwAHAAcABsAGwAb
ABsAHAAaABkAGAAXABcAFwAWABYAGQAZABkAFwAXABYAEwATABQAFQAWABgAGAAYABUA
FAAUABQAFAAUABUAFAATABIAEQAPAA8ADQAPAA8AEAAQAA4ADQANAA4ADgAQABAADgAO
AAwADAANAAwADAALAAgACAAJAAwADQAKAAoACwAMAAwADAAMAA4ACwAJAAgACAALAAsA
DAAMAAoACwAOAAwACgAKAAoACgAMAA0ADwAQAA0ADQANAA0AEAARABIAEwAWABoAGgAc
AB0AHgAeAB0AHQAdABsAGQATAA8ACgAGAAkACgANAA4AEAARABAADwAKAAkABwAGAAUA
BAAEAAQAAgACAAIAAQABAAEAAQABAAIAAgACAAIAAAAAAAAA//8BAAIAAgADAAEAAQAB
AAEAAwADAAMAAwAHAAoACwARABkAHwAiACgANgBMAGMAcAByAGsAVwA1AAgA0f+Z/23/
Rf8R/9j+qf6J/m/+Zf50/o/+sP7c/gr/Lv9M/3H/lf+q/77/0//h/+3/9v/8////AwAK
AA0ADAANAA8ADwAPAA8AEAAQABIAFQAXABkAGQAZABkAGQAYABgAGAAYABsAGwAaABoA
GwAbABwAHAAdAB8AIAAgACEAIQAhACEAIQAgAB8AHwAiACQAJAAkACQAJQAlACUAIwAk
ACUAJQAnACcAJwAoACgAKAArACsAKQAoACgAKwAtAC0ALQAtAC0ALQAvAC8AMgAyADIA
MwAyADQANQA1ADQANAA0ADUAOQA5ADkAOQA4ADcANgA2ADQAMwAzADMANQA1ADQANAAx
ADAALwAuAC4ALgAtACwALAAsAC0ALgAuACwAKwApACcAJQAkACAAIAAeAB4AHAAdAB0A
GwAaABcAFAATABIADwAPAA4ADgALAAgABAADAAMAAwADAAIAAgABAAEAAAD+//3//P/7
//z//f/+/wAA/f/8//n/9//4//r/+//8//v/+//7//z//P/8//z//f/7//v//P/8//v/
+v/5//n/+//7//v//P/9//3/AAAAAP3//f/9//3//v//////////////AQABAP//////
///////+//7/AAAEAAQAAwACAAIAAgACAAEAAQABAAEAAgACAAEAAAD///3//f/8//z/
/f/9//3/+//+//7//P/9//z/+//6//r/+v/6//f/9v/2//b/9v/2//j/+P/4//j/9//1
//X/8//z//P/9P/0//T/8//z//T/8//0//P/8P/w/+7/7v/v//H/8v/y//D/7//v//H/
8f/y//L/8f/w//D/8v/y//L/8v/x//H/8v/y//L/8//0//X/9//3//f/9//6//7//v8A
AAMABAAEAAMA//////3/+//5//f/9P/y/+//7v/v/+7/8f/x/+//7f/r/+v/6v/q/+n/
6P/o/+j/5//m/+X/4//k/+X/5v/n/+j/6P/o/+j/6v/q/+r/6f/o/+j/5//n/+f/5//n
/+f/5//n/+f/5//n/+r/8f/5//v///8AAAAABAAQACMAOgBKAEkANwAdAPL/v/+D/0//
K//5/rr+hf5v/mH+Wf5e/nX+kv64/uD+AP8Y/zn/W/94/5T/qf+5/8X/0v/c/+P/5//q
/+v/6//t//D/8f/1//X/9v/2//X/9//4//n/+f/5//n/+f/5//r/+//8///////+//7/
AAABAAMABAADAAMAAgAAAAIAAwAEAAUABgAGAAYABwAGAAgACAAIAAgACQAJAAkACQAK
AAsACwANAA0ADQAOAA4ADgARABEADwAOAA4AEQASABMAFAAVABcAFwAZABkAGAAYABgA
GQAaABwAHQAdAB4AHgAeAB8AHwAfAB8AHwAdAB0AHQAeACAAHwAfAB8AHQAdABwAHAAb
ABoAGQAYABgAGAAXABYAEwASABIAEgARABAAEAAPAAwACwALAAgACAAGAAYABAAEAAUA
BAAEAAUAAgABAAAA//////7//v/+//z/+f/5//n/+f/5//j/+P/3//f/9v/z//P/8//z
//H/8f/x//L/8f/w/+3/6//r/+z/7P/s/+3/7f/t/+7/7P/s/+z/7f/v/+//8P/w//L/
8v/y//P/8f/x//H/8v/1//X/+P/4//n/+f/5//n/+P/5//n/+f/7//v//f/9//3//f/9
//3/+//6//r//P/+//7//f/8//3//v///////f/9//3//v/9//3//f/9//7//////wAA
AAD///7/+//9//z/+f/5//r/+//8//7////+//r/+P/3//j/+f/6//v/+v/5//j/+f/3
//f/9f/1//X/9v/2//T/8//z//T/9f/2//X/8v/z//L/8//1//X/9v/2//T/8//z//X/
9f/y//L/8//0//T/9P/0//T/9//3//j/+P/1//X/9f/1//r/+//8//3//v8CAAIABAAF
AAYABgAFAAUABQADAAEA///9//r/+P/2//b/+P/4//n/+f/3//X/8f/x//D/8P/v/+7/
7v/u/+7/7v/u/+3/7//v/+//7//v/+7/7f/s/+3/7v/v/+//7f/u/+7/7//w//H/8v/z
//P/8//z//P/8//4//3/BQALAA0AEgAaACgAOABJAFgAVAA9AB8A+//M/5P/Yf85/w//
3f6s/oX+Z/5T/lX+bv6N/rL+3P4E/yr/Tv9v/43/pP+2/8f/1//j/+r/8P/1//v//P/7
//3///8CAAMABgAHAAkACgALAA0ADgAPAA8ADwAPAA8ADwAQABEAEgATABMAEgASABMA
EwAUABQAFwAZABoAGgAZABkAGQAZABsAHAAdAB8AHgAgACAAIAAgACEAIQAhACIAJAAm
ACcAKQApACkAKgAnACYAKAAnACcAKAAqAC8AMAAxADIAMwAzADMANQA1ADQANAA0ADUA
NgA4ADkAOQA6ADoAOgA7AD0APQA9AD0APQA9AD0APgA9ADsAOgA5ADsAPQA+AEAAPwA+
AD0APAA7ADoAOAA2ADcANgA2ADYAMwAwAC4AKwAtAC0ALgAsACoAKAAoACYAJAAjACAA
HgAfABwAGwAaABcAFwAWABYAFAASAA8ADwANAA0ADQAMAAoACQAJAAgABQAFAAUABQAD
AAMAAwAEAAYABgAEAAMAAwAEAAQABAAFAAUABQAGAAYABgAGAAcACQAJAAoACgAQABAA
DgANAA==
         </WaveFormData>
      </LeadData>
      <LeadData>
         <LeadByteCountTotal>10000</LeadByteCountTotal>
         <LeadTimeOffset>0</LeadTimeOffset>
         <LeadSampleCountTotal>5000</LeadSampleCountTotal>
         <LeadAmplitudeUnitsPerBit>4.88</LeadAmplitudeUnitsPerBit>
         <LeadAmplitudeUnits>��V</LeadAmplitudeUnits>
         <LeadHighLimit>2147483647</LeadHighLimit>
         <LeadLowLimit>268435456</LeadLowLimit>
         <LeadID>V3</LeadID>
         <LeadOffsetFirstSample>0</LeadOffsetFirstSample>
         <FirstSampleBaseline>0</FirstSampleBaseline>
         <LeadSampleSize>2</LeadSampleSize>
         <LeadOff>FALSE</LeadOff>
         <BaselineSway>FALSE</BaselineSway>
         <ExcessiveACNoise>FALSE</ExcessiveACNoise>
         <MuscleNoise>FALSE</MuscleNoise>
         <LeadDataCRC32>44847376</LeadDataCRC32>
         <WaveFormData>
KgAqACoAKgAoACgAKAAoACcAJgAlACQAIwAiACEAIAAeAB4AHgAeABwAHAAcABwAGgAa
ABoAGgAYABgAGAAYABYAFgAWABYAFgAWABYAFgAVABQAEwASABEAEAAPAA4ADgAOAA4A
DgANAAwACwAKAAkACAAHAAYACAAIAAgACAAHAAYABQAEAAUABgAHAAgABwAGAAUABAAE
AAQABAAEAAUABgAHAAgABgAGAAYABgAGAAYABgAGAAcACAAJAAoACgAKAAoACgAMAAwA
DAAMAAwADAAMAAwADgAOAA4ADgAOAA4ADgAOAA4ADgAOAA4ADwAQABEAEgAQABAAEAAQ
ABAAEAAQABAAEAAQABAAEAAQABAAEAAQAA4ADgAOAA4ADAAMAAwADAAMAAwADAAMAAwA
DAAMAAwADgAOAA4ADgALAAoACQAIAAgACAAIAAgACgAKAAoACgAIAAgACAAIAAYABgAG
AAYACAAIAAgACAAGAAYABgAGAAgACAAIAAgACQAJAAkACQALAAsADAANABEAEgATABQA
FgAYABgAGQAcAB4AHgAcAB0AHAAbABsAFwATAA8ADQAMAAwADAALAAsACwAKAAcABwAD
AAEAAQD///7//v/+/wAAAAAAAP////8AAAAAAAD+//7//v/+/wAAAAAAAAAAAAAAAAAA
AQABAAEAAQABAAMABAAEAAIAAAABAAYADwAbACMAKAAuADcARwBjAIgArADFANIA0gC7
AJEAXQAtAPz/uf9h/wr/0v6q/oz+hv6Y/rP+1/7//iH/PP9Z/33/m/+z/8b/1f/i/+z/
+f8BAAMAAwADAAYABgAIAAsADAANAA0ADgAPABAAEQARAA8ADwAPABEAEwATABMAFQAX
ABcAFwAZABcAFwAXABkAGAAYABgAGQAbABsAGwAcAB0AHgAeAB8AHwAfAB8AIAAfAB8A
HwAfACAAIAAgACEAIwAkACUAJgAkACQAJgAmACYAJgAmACcAJwAnACYAJQAnACcAKQAq
ACoAKgAqACsAKwArACwALAAtAC0ALQAuACwALAAsACwALAAsACsAKwAqACoAKgAoACcA
JgAmACYAIwAiACEAIAAhACEAIAAfAB0AHAAbABsAGQAWABYAFgAUABMAEQARABMAFAAU
ABMAEgASABEAEAASABEAEAAPAA4ADgAOAA4ADgANAA0ADAALAAsACwAKAAgACAAIAAYA
BwAHAAcABQAEAAMAAwADAAIAAgABAAEAAQABAP///////wAAAgACAP////8AAAAAAQAB
AAAAAAADAAMABAAEAAMAAgABAAAAAQAEAAUABgAIAAgACAAIAAgACQAKAAoADAANAA0A
DgAMAAwADAAMAA4ADwAPABEAEQARABEAEQAPAA8ADwAPABEAEQARABEAEAAQABAAEAAP
AA8ADwAPABEAEQAQAA8ADwAOAA4ADgAOAA4ADgAOAA4ADgAMAAsACQAJAAoACgAMAAoA
CgAJAAcACAAIAAcABgAGAAYABgAFAAQABAAFAAUABQAGAAYABgAEAAMAAwAEAAQABAAE
AAQABQAFAAYABAAEAAQABAAGAAcACAAJAAkACQAKAAsADQAOAA8AEAARABQAFQAXABYA
GAAYABYAFwAWABUAFQARAA0ACQAHAAYABgAGAAUABgAHAAcABQAFAAEA//////7//P/7
//r//P/8//z/+//5//r/+v/6//z//P/8//z/+v/6//r/+v/7//z//f////7//f/8//v/
+//8//z/+v/+////AgANABcAHwAkACwAOwBTAHUAmgC6AM0A1ADMALMAiwBfADMAAAC3
/2H/EP/M/pT+eP58/o7+r/7f/gn/Jf9C/2H/f/+d/7X/xP/R/+L/7v/z//X/+f///wMA
AwACAAMABQAGAAcABwAIAAcACAAJAAkACwALAAsADQANAA0ADQAPAA0ADQANAA8AEAAR
ABIAFQAVABQAEwATABUAFQAVABYAFwAYABgAGQAXABcAFwAYABoAGwAcAB0AHAAcABwA
HQAfACAAIQAiACAAIAAiACIAIgAiACIAIwAmACcAJwAnACcAJwApACoAKgAqACoAKwAr
ACsALAAsACsAKwArACwALgAuAC4ALgAwADAALwAvAC4ALgAuACwALQAsACwALAApACgA
JwAmACUAJQAkACMAIwAiACEAIQAfABwAHAAcABwAGwAZABkAGQAaABoAGQAYABgAFwAW
ABQAEwASABEAEAAQABAAEAAQAA8ADwAOAA0ADQANAAwACgAKAAoACAAHAAcABwAFAAQA
AwADAAMABgAGAAUABQADAAMAAQABAAEAAgAEAAQAAwADAAQABAAFAAUABAAEAAUABQAG
AAYABgAGAAYABgAGAAgACAAIAAYABgAGAAYACAAJAAoACgAIAAkACQAKAAoACgAKAAoA
DAANAA0ADwAOAA0ADAALAA0ADQANAA0ACwALAAsACwAKAAoACgAKAA0ADQANAA0ACwAL
AAoACQALAAoACgAKAAkACAAHAAYABgAGAAQAAwAFAAUABgAGAAYABAAEAAMAAQACAAIA
AQACAAIAAgACAAAA/v/9//3//////wAAAAAAAP7//f/9/wAAAAAAAAAA/v/9//3//v/+
//7//f/9/wAA/v/+//7//v/+//7/AQABAAEAAQADAAMABAAFAAUABgAHAAgADQAQABEA
EwATABQAEwAQAA8ADgANAA0ACQAFAAEA//8BAAIAAwADAAEAAQAAAP3//f/5//f/9//1
//T/9P/0//X/9v/3//f/9v/2//X/9P/2//b/9v/2//T/9P/0//T/9P/0//T/9f/1//X/
9f/1//P/9P/0//L/9v/9/wIACQAPABkAJgA4AEsAZwCNALAAzgDfAOYA3gDDAJkAbQA/
AAYAuf9f/wj/wP6K/nT+fv6a/sH+7/4X/zv/Wv95/5H/pf+7/8z/1f/i/+z/8f/z//P/
9f/5//r/+v/8/////v//////AAABAAIAAwADAAUABQAFAAcABwAHAAcACQAJAAkACQAL
AAkACQAJAAsADQAOAA8AEQAPAA8ADwAQABEAEgASABMAEwATABMAFAAVABUAFQAVABYA
FgAWABcAFwAYABkAGgAaABoAHAAcABwAHAAcAB0AHgAfAB8AHwAfAB8AIQAiACIAIgAi
ACMAJQAlACYAJgAjACMAIwAkACUAJgAnACgAJwAmACQAIwAkACQAJAAiACMAIgAiACIA
IQAgAB8AHgAfAB8AHgAdAB0AHAAbABsAFwAUABQAFAAWABUAEwATABEAEgASABEAEAAQ
AA8ADgANAAsACQAHAAYABgAGAAYABAADAAMAAgABAAEAAQAAAAAAAAAAAP7//f/9//3/
+//6//n/+f/5//z//P/7//v//f/9//v/+//7//z//v/+//v/+//8//z//f/9//z//P/9
//3//v/+//7//v/+//7/AAACAAIAAgABAAAA///+/wAAAQACAAIAAAABAAEAAgAEAAQA
BAAEAAIAAwADAAUABQAFAAUABQAFAAUABQAFAAMAAwADAAMAAgACAAIAAgAFAAUABQAF
AAQAAwABAP//AQAAAAAAAAAAAAAAAAAAAAIAAgAAAP///////wAAAAD+//z//P/7//3/
/v/+//3//P/8//z//P/7//r/+v/7//v/+//8//z/+v/4//f/9//5//r/+//8//v/+f/4
//j/+P/4//f/9//6//r/+//7//v/+v/6//n/+P/6//r/+v/6//3//f/9//3/+//7//z/
/f8AAAIABAAGAAcACgALAA0ADgAQABAADgALAAoACQAJAAUAAQD9//v//f/+///////9
//3//P/5//X/8f/v/+//8f/w//D/8P/u/+7/7v/t/+3/7v/u/+7/7v/u/+7/7v/u/+7/
7v/u/+7/7v/u/+//7//v/+//7//x//L/8v/w//L/9f/4////CwAZACAAKAA5AFcAewCg
AL4A0QDWAMoApQB1AEMAEQDU/33/If/a/qT+fP5y/n7+lv65/uX+B/8j/0L/Y/+B/53/
r/++/83/2P/i/+f/6f/t//H/9f/0//T/9v/5//j/+f/5//r//f/+///////9//3//f//
/////////wEAAQABAAEAAwABAAEAAQADAAYABgAGAAcABwAHAAcACAAHAAgACAAJAAcA
BwAHAAgACwALAAsACwAOAA4ADgAPAA0ADgAPABAAEAAQABIAEgASABIAEgATABMAEwAS
ABEAEgATABYAGAAXABYAFQAVABkAGQAaABoAGQAZABkAGgAZABgAFwAWABgAGAAXABcA
FQAUABMAEAAQABAAEQASABEAEAAPAA4ADQANAAwACwAJAAgABwAHAAcABAAEAAQABAAD
AAEAAQADAAQABAADAAQABAADAAIAAgABAAAA//8AAAAAAAAAAPz/+//7//r/+//7//v/
+v/4//j/+P/2//X/9f/1//P/8v/x//H/8f/0//T/8//z//P/8//x//H/7//w//L/8v/x
//H/8v/y//L/8f/v/+7/8P/x//P/9P/y//L/8v/y//L/9P/0//T/9f/2//f/+P/2//f/
+P/4//r/+//7//z/+v/6//r/+v/8//3//f/////////////////////////+//3//P/7
//z//P/8//z///////////8BAAEAAAD///7//P/7//r/+v/6//r/+v/4//j/9v/1//X/
9f/2//b/+P/2//b/9f/z//T/9P/z//L/8v/y//L/8v/y//P/9f/y//H/8f/w//H/8P/w
//H/8f/w/+//7v/y/+3/7//0//L/8v/y//L/8//z//P/8//z//P/9P/1//f/+P/5//r/
/f8AAAEAAwAEAAYABgAEAAEAAAD//////f/5//X/8//z//T/9f/1//X/9f/0//H/7f/p
/+f/5//n/+b/5v/m/+j/6P/o/+f/5//o/+j/6P/o/+j/6P/o/+j/6P/o/+j/5v/m/+b/
5//o/+n/6v/r/+j/6P/n/+T/7P/x//L/+f8DAA0AFgAaACEANwBXAHgAmgCvALYAtACh
AHUAQQATAOT/o/9N//r+vv6O/nD+cP6E/p/+xf7z/hH/KP9H/2n/hf+d/7D/v//M/9r/
4//p/+v/7//1//X/9P/1//f/+P/5//n/+v/7//z//f/9/////////wEAAQABAAEAAwAB
AAEAAQADAAMAAwADAAUABgAGAAYABwAJAAkACQAKAAsADAAMAA0ADwAPAA8AEAAPAA8A
DwAPABIAEgASABMAEQASABMAFAAWABYAGAAYABYAFgAWABcAGgAbABsAGwAbABsAHQAe
AB4AHgAeAB8AIQAhACIAIgAhACEAIQAiACQAJAAkACQAIgAiACEAIQAiACIAIgAgACAA
IAAhACIAHwAeAB0AHAAdAB0AHAAbABkAGAAXABcAFwAUABQAFAAUABMAEQARAA4ADgAN
AAsADQAOAA4ADgAMAAsACgAJAAgACAAIAAgACAAHAAcABgAEAAMAAgAAAAAAAAAAAP7/
+//7//v/+f/5//n/+v/7//r/+v/5//n/9//3//X/9f/z//T/9v/2//X/9f/2//b/9v/1
//P/8v/1//X/9v/2//f/+P/5//r/+v/8//z//P/+//7//v/+//7///8AAAAAAgADAAMA
BAAEAAQABAAEAAQABQAFAAcABwAHAAcABwAHAAcABwAHAAcABwAHAAcACAAIAAgACAAJ
AAkACQAJAAkACQAIAAcABwAGAAYABgAEAAQABAAEAAYABgAEAAMAAQABAAIAAgAEAAIA
AgABAP//AAAAAP//AAAAAAAAAAD+//z/+//7//z//f///wAAAAD+//3//f/8//z//P/8
//z/+//7//z//P/6//n/+//8//z//P/8//z//f/9//3//f//////AAABAAMABAAFAAYA
BwAKAAsADQAQABIAEgAQAA0ADAALAAsACQAFAAEA/////wAAAQABAP/////+//v/+f/1
//P/8//1//T/9P/0//b/9v/2//X/8//0//T/9P/0//T/9P/0//T/9P/0//T/9P/0//T/
9f/z//P/8//z//X/9v/2//T/9v/7/wAACQARABcAIAAwAEUAZQCLAKwAxgDbAOgA4gDN
AKEAdQBJABIAxf9v/xz/zv6Q/nL+ev6U/rX+4/4P/zP/Uv9x/4//pf+5/8j/0//e/+j/
7//z//f/+f/5//r/+v/8////AAABAAEAAgAFAAYABwAHAAcABwAHAAkACwALAAsADQAL
AAsACwANAA8ADwAPABEAEgASABIAEwARABEAEQASABMAFAAUABUAFQAVABUAFgAZABkA
GQAZABwAHAAcAB0AHAAcABwAHAAdAB4AIQAiACAAIAAgACEAJAAlACUAJQAnACcAKQAq
ACgAKAAoACkAKwArACwALAAtAC0ALQAuADAAMAAwADAAMAAwAC8ALwAuAC4ALgAsACwA
LAAtAC4ALQAsACsAKgAnACcAJgAlACcAJgAlACUAIwAgACAAIAAiACEAHwAfAB0AHgAe
AB0AHAAcABsAGgAYABcAFgAVABIAEgASABIADgANAA0ADAALAAsACwAKAAgACAAIAAYA
BwAHAAcABQAEAAMAAwADAAQABAADAAMABAAFAAQABQADAAQABgAGAAMAAwAEAAQABAAD
AAEAAAACAAMABQAGAAYABgAGAAYABgAIAAgACAAIAAgACAAIAAYABwAIAAgACAAJAAkA
CgAKAAoACgAKAAgACQAJAAsACwALAAsACwALAAsACwALAAsACwALAAsACgAKAAoACgAL
AAsACwALAAkACQAIAAcACAAIAAkACgAKAAoACgAKAAoACgAIAAcABwAHAAgACAAKAAgA
CAAHAAcACAAIAAcABgAGAAYABgAHAAYABgAHAAcABwAIAAgACAAGAAUABQAEAAQABAAE
AAYABQAFAAYABgAGAAUABQAEAAQABQAFAAUABAAEAAUABAAGAAYABgAGAAkACQAJAAkA
BwAHAAgACQAMAA4AEAASABUAGAAZABsAGgAcABwAGgAbABoAGQAZABQADwAKAAcACQAK
AAsACwALAAsACgAHAAUAAQD/////AQAAAAAAAAD9//z/+//5//v//v8AAAIAAQAAAP//
/v/+//7//v/+//7//v/+/////f/9//3//f///wAAAAD+//7/AQAEAA0AFQAdACgANgBL
AGEAfwCkAMYA4QDwAO4A2wC1AIUAUwAcAM//c/8g/9r+oP6C/oL+mP65/uP+D/8x/0z/
a/+N/6n/vf/O/9v/5v/w//X/+f/9//////8DAAQABwALAAkACQAIAAgACwAMAA0ADQAO
AA8AEAATABEAEQARABMAEwATABMAFQATABMAEwAVABgAGAAYABkAGQAZABkAGgAZABoA
GgAbAB0AHQAdAB4AHQAdAB0AHQAgACAAIAAhACMAJAAlACYAJQAkACUAJAAlACYAJwAp
ACkAKQAoACcAJwAnACkAKgAsACwALAAtAC0ALQAuAC4ALwAvAC8AMAAuAC4ALgAuAC4A
LgAtAC0ALgAuAC4ALAAqACgAJwAmACgAKAAoACgAJQAlACQAIwAhACAAHwAfAB8AHAAc
ABwAHAAbABkAGQAZABoAGgAZABYAFgAVABQAFAATABIAEQATABQAFQAWABEADwAOAAwA
DQANAA0ADAAKAAoACgAIAAcABwAHAAUABgAFAAUABQAEAAQAAwADAAUABQADAAMAAQAC
AAQABAADAAMABAAEAAMAAwACAAIAAwADAAQABAAFAAYABwAIAAcACAAHAAYABAAEAAQA
BAAEAAUABgAGAAgACQAJAAoACgAKAAoACgAIAAkACQALAAsACwALAAsACwALAAsACwAL
AAsACwALAAsADAANAA4ADAALAAoACQAMAA0ADQANAAwACgAJAAgACAAIAAgACAAKAAoA
CAAHAAUABQAGAAYACAAGAAYABQADAAQABAADAAAAAAAAAAAA///+//7///8BAAEAAgAC
AAAA/v/9//3/AAAAAAAAAAD4//v///8AAAAAAAAAAAAAAwADAAMAAwACAAEAAQABAAUA
BgAHAAgACQAMAA0ADwARABQAFQAUABEAEAAPAA8ACwAHAAMAAQABAAIAAwADAAUABQAE
AAEA/f/5//f/9//1//T/9P/0//b/9v/2//X/9f/2//b/9v/z//L/8f/w//L/9P/2//j/
9//2//X/9f/1//X/9f/1//f/+P/4//b/9P/3//z/AQAHAA8AFgAgACkANQBLAGoAjgCv
AMIAxAC7AJ0AcQBDABQA2/+P/zb/7v64/o7+eP6E/pn+t/7f/gf/Iv9B/2H/ff+b/7L/
wf/O/9z/6f/x//X/9//5//z//P/+/wEAAAABAAEAAgAFAAYABwAHAAcABwAHAAkACQAJ
AAkACwALAAsACwANAAsACwALAA0ADwAQABEAEwASABEAEAAQABEAEgASABMAFQAVABUA
FgAXABcAFwAXABgAGAAYABkAFwAYABkAGgAaABoAHAAcABwAHAAcAB0AHAAdAB0AHQAe
AB8AIgAkACQAJAAkACUAJwAnACgAKAAnACcAJwAoACYAJgAmACYAJgAmACUAJQAmACYA
JgAkACUAJAAkACQAIwAiACEAIAAdAB0AHAAbAB0AHAAbABsAFwAUABQAFAAWABUAEwAT
ABEAEgASABEAEgASABEAEAAQAA8ADgANAAwADAAMAAwADAALAAsACgAHAAcABwAGAAQA
BAAEAAIAAgADAAQAAwAAAP///////wAAAAD///////////3//f/7//z//v/+//3//f/+
//7//f/9//z//P/7//v//P/8//7//v/+//7//P/+//7//v///wAAAQACAAAAAQACAAIA
BAAFAAUABgAIAAgACAAIAAYABwAHAAkACQAJAAkACQAJAAkACQAJAAsACwALAAsACgAK
AAoACgAJAAkACQAJAAsACwAKAAkACQAIAAgACAAGAAYABgAGAAgACAAGAAUAAwADAAQA
BAAEAAIAAgABAAEAAgACAAEAAgACAAIAAgABAAAAAAABAP////8AAAAAAAD+//3//f/+
//7//v/+//7//f/9//7//P/8//v/+//8/wAA///9//7//v/+//7//v//////////////
//8AAAEAAwAEAAUABgALAA4ADwARABAAEgASABAADwAOAA0ADQAHAAMA///9//3//v//
////AAABAAEA///7//f/9f/1//X/9P/0//T/9v/2//b/9f/z//T/9P/0//T/9P/0//T/
9v/2//b/9v/0//T/9P/1//b/9//4//n/+P/4//f/9P/2//3/BgAPABUAHQAmADIASwBr
AI0AsADMAOEA6ADiAMEAlQBrADsAAgC1/1v/Bv++/oj+dP6C/pz+w/7x/hv/Of9W/3X/
kf+r/7//zP/X/+b/8v/z//X/+f/9//3//P/8//7/AQAEAAUABQAGAAcACAAJAAkABwAH
AAcACQALAAsACwANAA0ADQANAA8ADQANAA0ADwAQABAAEAARABMAEwATABQAEwAUABQA
FQAWABcAGAAaABkAGQAZABkAGgAaABoAGwAdAB4AHwAgACAAIAAiACIAIAAgACAAIQAi
ACMAIwAjACUAJQAnACgAKAAoACgAKQAtAC0ALgAuACsAKwArACwALgAuAC4ALgAuAC4A
LQAtACwALAAsACoAKgAqACsALAAtACwAKwAqACcAJwAmACUAJwAmACUAJQAjACAAIAAg
ACAAHwAdAB0AGwAcABwAGwAcABwAGwAaABkAFwAVABMAEgASABIAEgAQAA8ADwAOAAwA
CwAKAAgACAAIAAgABgAHAAcABwAFAAUABQAGAAcABwAGAAQAAwAFAAUAAwADAAMABAAG
AAYAAwADAAQABAAHAAcABgAGAAcABwAIAAgABgAGAAYABgAGAAgACAAIAAYABgAGAAYA
BgAHAAgACAAIAAkACQAKAAgACAAIAAgABgAHAAcACQAKAAsADAANAAsACwALAAsADQAN
AA0ADQALAAoACQAIAAsACwALAAsACwALAAoACQAJAAgACAAIAAoACgAKAAoACAAIAAYA
BQAHAAcACAAIAAgABgAGAAUAAwAEAAQAAwADAAQABQAGAAMAAgACAAMAAwADAAQABAAE
AAIAAQABAAAAAAAAAAAAAgABAAEAAgACAAIAAQABAAIAAgADAAMAAgACAAEA/////wIA
AgACAAEAAwAEAAIAAgACAAIAAgAEAAUABgAHAAcABwAIAAkACgAKAAoACgAOABIAFAAX
ABYAGAAYABYAFgAWABYAFwAQAAsABgADAAQABgAIAAkACgALAAsACQAGAAEA/v/9//3/
/P/8//z//P/8//z/+//7//z//P/8//7//v/+//7//f/8//v/+v/9//7///8BAAAA///+
//3//f/+//7//P8AAAEAAgAJABUAHwAqADQARwBhAIUAqADIAOUA9AD2AOMAuQCHAFcA
IgDZ/3//Jv/e/qL+hP6E/pj+s/7f/g3/L/9K/23/jf+j/7X/yP/Z/+T/7v/x//P/9//9
//3//v/+/wAAAwACAAMAAwAEAAcACAAJAAkACwALAAsADQAMAAsACgALAA0ADQANAA8A
DQANAA0ADwASABIAEgATABMAEwATABQAEwAUABQAFQAXABcAFwAYABcAFwAXABcAGAAY
ABgAGQAZABoAGwAcABwAHAAeAB4AHAAcABwAHQAgACEAIQAhACEAIQAjACQAJAAkACQA
JQAlACUAJgAmACUAJQAlACYAKAAoACgAKAAnACYAJAAjACIAIgAiACAAIAAgACEAIgAg
AB4AHAAaABoAGwAbABsAGwAaABkAGQAZABYAFgAWABQAEwARABEAEwAUABQAEwAUABQA
EwASABAADwAOAA0ADAAMAAwADAAIAAcABwAGAAcABwAHAAYABAAEAAQAAgABAAEAAQD/
//////8AAAEAAQAAAP7//f/+/////v////3//v8AAAAA+//7//z//P///////v/+//7/
/f/9//z//v/+//7//v8AAAIAAgACAAEAAAD///7///8BAAMABAACAAMAAwAEAAQABAAE
AAQABgAHAAcACQAJAAkACQAJAAkACQAJAAkACQAJAAkACQAIAAgACAAIAAgABwAGAAUA
BwAHAAYABQAGAAYABwAIAAUABAADAAIABAAEAAIAAQD/////AAAAAAEAAAABAAEAAQAC
AAIAAQD+//7//v/+/////v/+/////f/9//7//v/+//z/+//7//7//v/+//7//v/9//3/
/v/+//7//f/7//z//v/+//7//v///////////wEAAQACAAMAAwAEAAUABgALAA4ADwAR
ABAAEgASABAADwAOAA0ADQAKAAcABAADAAIAAgACAAEAAwADAAIA///9//n/9//3//n/
+P/4//j/9v/0//L/7//w//L/8//0//b/9v/2//b/9P/0//T/9P/0//T/9P/1//f/9//3
//f/9f/2//b/9P/4//n/AAAJAA8AFQAcACAAJwA7AFcAegCcALcAxADAAK8AiwBVACMA
/v/B/2f/DP/O/qD+gP54/oj+o/7H/vP+Ef8s/0v/a/+H/6H/tv/H/9L/4P/p//H/9f/5
//n/+v/6//z///8AAAEAAQACAAEAAgADAAMAAQABAAEAAwAEAAUABgAJAAkACQAJAAsA
DQANAA0ADwAPAA4ADQANAA8ADwAPABAADwAQABAAEQARABEAEQASABMAEwATABMAFAAU
ABQAFQAXABgAGQAaABoAGgAcABwAGwAaABkAGQAbAB0AHgAfAB0AHQAfACAAIAAgACAA
IQAhACEAIgAiACMAIwAjACQAJAAkACQAJAAjACIAIAAfACAAIAAgAB4AHQAcABwAHAAZ
ABgAFwAWABcAFwAWABUAEwASABEAEQARAA4ADgAOAA4ADQALAAsACQAKAAoACQALAAwA
DAAMAAwACwAKAAkACAAIAAgACAAIAAcABwAGAAMAAwADAAIAAwAEAAUABAABAAEAAQD/
/wAA////////AAAAAP/////9//3/+//7//v//P/+//7/+//7//z//P///////v/+////
//8AAAAAAAAAAAAAAAAAAAIAAgACAAMABAAFAAYABgAHAAgACAAKAAsACwAMAAwADAAM
AAwACgALAAsADQANAA0ADQANAA8ADwAPAA8ADQANAA0ADQAMAAwADAAMAA4ADwAQABEA
DwAPAA4ADQANAAwADAAMAA4ADgAOAA4ADAAMAAoACQAJAAkACgAKAAoACAAIAAcABwAI
AAgABwAGAAYABgAGAAUABAAEAAUAAwADAAQABAAFAAQABAAFAAQABAAEAAQABgAFAAUA
BgAEAAQAAwAGAAQABAAEAAQACAAJAAoACwAJAAkACgALAA8AEAARABIAEwAWABcAGQAY
ABoAGgAYABkAGAAXABcAFAARAA4ADQAMAAwADAALAA0ADQAMAAkACQAFAAMAAwABAAAA
AAAAAAAAAAAAAP//AQACAAIAAgAAAAAAAAAAAAIAAgACAAIAAAAAAAAAAQADAAMAAwAD
AAUABgAGAAQABAAHAAwAFQAfACcAMgA+AFEAbQCPALYA1ADjAOgA4gDFAJkAawBBAAYA
tf9d/wr/xP6O/nr+iv6k/sf+9f4f/0P/Yv+B/53/tf/F/9T/4//w//r///8DAAkACwAJ
AAwADAAOABEAEgATABMAFAAVABYAFwAXABcAFwAXABkAGwAbABsAHQAbABsAGwAdAB8A
HwAfACEAIgAiACIAIwAjACMAIwAkACcAKAAoACkAKQApACkAKgApACkAKQApACsALAAt
AC8ALQAuAC8AMAAuAC4AMAAwADIAMgAyADMANQA3ADgAOQA3ADcAOQA6ADgAOAA4ADkA
OwA7ADwAPAA9AD0APQA+AEAAQABAAEAAPgA+AD0APQA8ADwAPAA6ADwAPAA9AD4AOwA6
ADkAOAA5ADkAOAA3ADUANAAzADMAMQAuAC4ALgAvAC8ALgAvAC4ALgAtACsAKAAoACcA
JgAoACcAJgAlACIAIgAiACIAHgAdAB0AHAAZABkAGQAYABoAGgAaABgAFQAVABUAEwAU
ABMAEwATABQAFAATABMAFQAVABMAEwAVABYAGAAYABUAFQAWABYAFQAVABQAFAAhAB8A
GgAaAA==
         </WaveFormData>
      </LeadData>
      <LeadData>
         <LeadByteCountTotal>10000</LeadByteCountTotal>
         <LeadTimeOffset>0</LeadTimeOffset>
         <LeadSampleCountTotal>5000</LeadSampleCountTotal>
         <LeadAmplitudeUnitsPerBit>4.88</LeadAmplitudeUnitsPerBit>
         <LeadAmplitudeUnits>��V</LeadAmplitudeUnits>
         <LeadHighLimit>2147483647</LeadHighLimit>
         <LeadLowLimit>268435456</LeadLowLimit>
         <LeadID>V4</LeadID>
         <LeadOffsetFirstSample>0</LeadOffsetFirstSample>
         <FirstSampleBaseline>0</FirstSampleBaseline>
         <LeadSampleSize>2</LeadSampleSize>
         <LeadOff>FALSE</LeadOff>
         <BaselineSway>FALSE</BaselineSway>
         <ExcessiveACNoise>FALSE</ExcessiveACNoise>
         <MuscleNoise>FALSE</MuscleNoise>
         <LeadDataCRC32>3455142889</LeadDataCRC32>
         <WaveFormData>
IgAiACIAIgAgACAAIAAgAB4AHgAeAB4AGwAaABkAGAAaABoAGgAaABgAGAAYABgAGwAc
AB0AHgAdABwAGwAaABwAHAAcABwAHQAeAB8AIAAeAB4AHgAeAB0AHAAbABoAGQAYABcA
FgAYABgAGAAYABUAFAATABIAFAAUABQAFAATABIAEQAQABEAEgATABQAEwASABEAEAAO
AA4ADgAOABAAEAAQABAAEAAQABAAEAAQABAAEAAQABAAEAAQABAAEAAQABAAEAASABIA
EgASABQAFAAUABQAEgASABIAEgAVABYAFwAYABUAFAATABIAFQAWABcAGAAWABYAFgAW
ABgAGAAYABgAFgAWABYAFgAUABQAFAAUABYAFgAWABYAFAAUABQAFAAVABYAFwAYABYA
FAASABAAEgASABIAEgASABIAEgASAA8ADgANAAwADQAOAA8AEAAOAA4ADgAOAA4ADgAO
AA4AEAAQABAAEAAPAA4ADQAMAA4ADgAOAA4AEAARABEAEQAPABAAEAASABQAFwAZABwA
HAAeACAAIQAgACAAHwAeAB4AHgAdABwAGQAXABQAEwASABIAEgARABEAEQAQAAwABwAE
AAEAAQD//////////wEAAAAAAAAAAgACAAIAAgD///7//f/8//3//v////7/AAAAAAEA
AgAAAP///////wAAAgADAAMA/f/6//7/CAAXACMALgA2AEUAXgCDALEA5QAVAT0BUAFL
AS8BAAHSAKIAVwDq/3j/If/k/rv+rv64/s/+7f4R/zL/Sf9i/3//nP+u/7z/zP/Z/+P/
7f/z//T/8//z//X/9v/4//j/+//8//7/AQAAAAAAAAACAAAA/////wEAAQAAAAAAAwAF
AAUABgAGAAYABgAHAAgABgAGAAUABAAEAAQABAAEAAcABwAIAAgACwAMAA0ADgAMAAkA
BwAGAAcACQAKAAwACgAKAAoADAAKAAoACgAKAAwADAANAA0ADQAMAAsACwAOAA4ADgAO
AAwADAAMAA4ADgAOAA8ADwAPAA8ADwAQAA4ADwAPAAwACgAJAAgACAALAAsACAAHAAUA
BQAEAAQAAQABAAEAAQADAAAA//////z//P/8//z//f/8//v/9//5//r/+//8//3//v/+
/wEAAQACAAEAAAAAAP7//v/+/wIAAgADAAMAAQABAAIAAwADAAIAAgABAP///v/+//7/
/v/8//z/+//9//v/+v/6//j/+P/4//n/+P/3//T/8v/w//L/8//z//L/7//x//L/8//z
//D/7//v/+//7//w/+7/7v/v//D/8f/z//T/9f/2//f/+P/5//f/9//5//n/9//3//f/
+f/5//n/+P/4//r/+//7//z//f/+//7//v/9//3//f/8//7///////7//v/+//7////9
//3//f/+//7//f/8//z//P/8//z//P/5//n/+f/5//n/+f/4//f/9f/2//b/9f/3//b/
9v/2//f/9//3//X/9f/1//b/9v/2//X/9f/2//b/9f/z//L/9P/y//L/8v/1//X/9f/0
//T/9P/0//T/9P/0//T/9P/2//f/9//3//f/+P/4//r/+f/7//z//v///wIABQAHAAgA
CAAHAAYACAAIAAcABgAEAAEA/f/7//r/+v/6//n/+//7//r/9v/1//L/7//v/+7/7f/s
/+v/7P/s/+3/7v/t/+z/6//q/+v/7P/t/+7/7P/s/+z/6v/u/+7/7//w/+7/7f/t/+3/
7f/u/+7/7f/v//D/8P/6/wkAFQAiADAAQQBeAIkAvQD5AC0BTwFgAV0BQwEaAewAsABV
AOL/cv8R/8b+of6e/qr+x/7z/hn/MP9J/2L/e/+U/6r/uP/C/9H/2//f/+H/5P/p/+3/
6//s/+7/7v/y//L/8//1//T/9P/0//b/9v/1//X/9//4//j/+f/9//v/+//8//z//P/8
//3//v/9//7//v/+//7//v/+//7/AQABAAIAAgADAAIAAQAAAAMAAwAEAAYABAAFAAUA
BgAGAAYABgAIAAgACAAIAAgACAAIAAkACQALAAwADQAPAA4ADgAOAA4ADgAOAA4AEAAQ
ABAAEQARAA0ADQANAA4ADgAPAA8ADAANAA0ADQAOAA8ADwAMAAsADQANAAwADAAKAAkA
CAAHAAkABgAFAAUABAAEAAQABAAFAAQAAwD//wEAAgADAAQABQAGAAYACQAHAAgABwAG
AAYABAAEAAQABAAEAAUABQADAAMABAAFAAMAAgACAAEAAQAAAAAAAAAAAP7//v/9//3/
+//6//r//P/8//z//f/9//3/+//6//n/+v/6//n/+v/3//n/+v/9//3/+v/5//n/+f/5
//r/+P/4//n/+v/8//3//f/9//v/+//7//v//f/9///////9//3//f///wEAAQAAAAAA
AgADAAMABAAEAAQAAwACAAMAAwADAAIABAAFAAUABAAEAAQABAAFAAcABwAHAAgABwAF
AAMAAgAEAAQABAAEAAEAAQABAAEAAQABAAAA//8AAAIAAwADAAMAAgACAAIAAQABAAEA
////////AAAAAP7//f/9//7///////7//v/+//z//P/8//3//f/9//z//P/8//z//P/+
//v/+//8//z//P/8//z//P/8//z//v////////8BAAIAAgAEAAMABQAGAAgACwAOABEA
EwASABIAEQAQAA4ADgANAAwACgAHAAMAAQABAAIAAwADAAEAAQAAAPz/+v/4//b/9//1
//X/9f/1//f/9v/2//b/9P/0//T/9P/0//T/9P/0//b/9v/2//T/9v/2//f/+P/2//X/
9f/1//P/9P/0//P/9f/6//7/BgATAB8AMgBIAF0AfgCvAOkAJQFZAX0BjAGDAWEBNAH+
ALYAUwDg/2z/D//O/q/+sP7G/uv+E/81/1L/a/+E/5f/qv/A/8z/1P/f/+n/7f/t/+z/
7//1//X/9v/4//j/+P/4//n/+//8//z//P/+//7//f/9////AQAAAAAAAwABAAEAAgAC
AAIAAgADAAQABQAGAAYABgAIAAgACAAIAAcABwAIAAgACgAKAAoACgAMAAsACwAMAAwA
DQANAA4ADAAMAAwADgAOAA4ADgAOAA4ADgAPAA8AEAAQABAAEQASABIAEgASABIAEgAS
ABQAEgASABMAEwATABMAEwAUABYAFwAXABQAEwARAA8ADgAQABEADwAPAA8ADwAOAA4A
CwALAAsACwANAAoACQAJAAkACgALAAwACwAKAAkABQAFAAYABwAIAAkACgAKAA0ADQAO
AA0ADAAMAAoACgAKAAsACgAKAAkACAAHAAcABwAJAAgACAAHAAYABAADAAIAAwACAAMA
AwABAP///v/+/wAAAAAAAAEAAwADAAEAAAD+/wAAAQABAP7/+//9//7/AQABAP7//f//
//////8AAP///v/+//7/AQADAAQABQADAAEA///9//7///8CAAMAAQABAAEAAwAEAAUA
BQAGAAUABQAEAAQABQAGAAYABgAHAAcABwAGAAgACQAJAAgABQAEAAMAAwAGAAcACAAK
AAoACQAIAAgACAAIAAgACAAHAAcABwAHAAgACQAJAAkABwAIAAgABwAFAAQABAAEAAYA
BwAIAAcABgAFAAUABAAEAAMAAwAEAAcABwAGAAYAAwAAAP///v8AAAEAAgACAAAAAAAA
AAAABAABAAEAAgACAAIAAgADAP////8BAAIAAgADAAQABQAGAAUABQAEAAMAAwAEAAQA
BgAIAAsADQAQAA8AEgAVABcAGAAYABcAFgAWABYAFQAUAA8ACwAGAAMABQAGAAcABwAF
AAUABAAAAP3/+v/3//f/9//3//f/9//5//j/+P/4//b/9v/2//b/9v/2//b/9v/4//j/
+P/2//r/+v/7//z/+f/3//b/9f/2//j/+f/5//v/+v/6/wAAEQAlADQAQABZAHoApQDX
AA8BPQFdAWIBTQElAfIAvgB6ABEAnP84/+3+vP6t/rT+xP7j/gv/K/9A/1n/dP+P/6j/
uP/E/87/1f/h/+f/6//u//H/8//z//T/9v/2//f/9v/2//f/+f/6//v//v/+//3//f//
//z/+v/5//v//v///wEAAgD///7//v/+//3//v/+//7///8AAAEAAgADAAMABAAEAAMA
AgABAAAAAgABAAEAAgADAAUABgAIAAYABgAGAAgACAAIAAgACAAGAAYABwAHAAcABgAF
AAUACgAMAA4AEAANAAoABwAGAAgACAAJAAkACQAJAAkACgAJAAkACAAEAAQAAwACAAIA
AQABAP7//f/9//3//P/8//v/+//7//v/+//4//f/9//0//T/9P/0//j/+P/4//X/9P/0
//T/9P/4//r/+/////7/AAAAAAAA/P/6//r/+v/+//7///////r/+f/5//n/+v/6//v/
+//5//j/+P/4//v/+v/7//v/+P/z/+//7P/u//D/8v/1//X/9f/z//L/7//w//D/7//v
/+3/8P/y//L/8f/t/+v/7P/t/+7/8P/u/+7/7//w//L/8//z//P/8f/x//H/8f/x//H/
8//z//X/9f/1//f/9//3//b/9v/2//f/9//4//n/+v/6//r/+f/5//n/+P/4//n/+f/4
//j/+P/4//n/+//7//v//P/8//v/+v/6//n/+P/3//b/9f/1//X/9f/z//P/8v/x//P/
9P/0//P/8//y//L/8v/x//H/8f/v/+7/7f/t/+z/7P/t/+//8v/w/+//7f/s/+z/6v/q
/+r/6//r/+v/6v/s/+j/6v/u/+3/7P/r/+r/6v/r/+v/6//r/+z/7P/u/+//8f/y//T/
9P/2//j/+f/8//z/+//6//r/+v/5//j/9P/x/+3/6//t/+7/7//v/+3/7f/s/+j/5P/g
/9z/2//d/93/3f/d/93/3P/c/9z/2v/a/9r/2v/c/9z/3P/c/97/3v/e/9z/3f/c/9z/
3P/e/93/3f/d/9z/3P/b/9n/3f/i/97/5P/z/wMAFAAeACkAQABnAJcAzQABASUBOAE3
ARsB7gDAAIwAPwDO/17/A/++/pP+iv6W/q/+0/79/hj/K/9E/2H/eP+O/6D/rv+7/8X/
zf/R/9T/2f/d/9z/3P/d/9z/4P/g/+H/4//j/+L/4f/i/+P/4//k/+f/5//m/+b/6f/n
/+f/6P/o/+b/5v/n/+j/6//s/+z/7P/s/+z/7P/s/+//7//w//D/8P/w//D/8P/u/+3/
7f/u/+//8f/y//T/8//y//H/8v/0//T/9P/0//T/9P/1//X/9v/2//b/9//6//r/+v/6
//z//P/8//7//P/8//3//f/9//3//f/+//z//f/9//r//P/7//r/+v/7//v/+P/3//n/
+f/4//j/9//3//f/9//3//T/8//z//L/8v/y//L/8v/y//L/7//w//D/8P/w//D/8P/v
//H/9P/2//b/9v/0//L/8v/y//T/9P/1//X/8//z//T/9f/z//L/8v/x/+//7v/u/+7/
7v/s/+z/6//s/+v/6//s/+r/6v/q/+v/6//r/+n/6P/m/+j/6f/p/+r/5//p/+r/6v/p
/+X/4//k/+X/5v/o/+r/6v/r/+z/6//r/+r/6f/r/+v/6//r/+v/6//t/+3/7f/t/+3/
7//x//H/8P/w//L/8//z//T/8//0//T/9P/3//f/9//2//b/9//3//b/+P/4//j/+f/3
//f/9//4//r/+f/4//j/+P/4//j/+P/1//X/9f/1//b/9//3//f/9v/2//X/8//z//L/
8v/y//P/8//z//H/8f/x//L/8v/u/+3/7f/u//D/8f/x//L/8v/w//D/8P/v/+//7//u
//D/8P/w//D/8P/t/+3/7v/w//D/8P/w//D/8P/x//H/8f/z//T/9P/2//f/+f/6//z/
+//+/wEAAwAGAAYABQAEAAQABAADAAIAAAD9//n/9//3//j/+f/5//f/9//2//L/7//s
/+n/6f/q/+v/7P/t/+v/6v/q/+r/6v/q/+r/6v/q/+r/6v/q/+r/6v/q/+j/6P/o/+n/
6v/q/+n/6f/p/+r/7P/t/+3/6//u//D/+P8FABEAIgA0AEsAcgCnANsAEwFLAXMBiAGF
AWcBOgEKAcQAYwDw/37/Gf/K/qX+pP62/tX+/f4j/z7/V/90/4v/oP+y/8D/yv/V/93/
4f/l/+j/6//t/+v/7P/u/+7/8v/y//P/9f/4//j/+P/6//j/9//3//n/+//6//r//f/9
//3//v/+//7//v///wAAAQACAAIAAgACAAIAAgACAAMAAwAEAAQABgAGAAYABgAHAAcA
CAAKAAgACQAJAAoACAAIAAgACgALAAwADQAOAA0ADAAMAAsADQAOAA8AEQAQABAAEAAQ
ABAAEAAQABIAEgASABMAEwATABMAEwAUABQAFQAVABIAFAATABIAEgATABMAEAAPABEA
EQAQABAADwAPAA8ADwARAA4ADQANAAwADAAMAAwADAAMAAwACQALAAwADQAOAA8AEAAQ
ABMAEQASABEAEAAOAAwADAAMAA4ADgAPAA8ACgAJAAkACQAHAAYABgAFAAUABAAEAAQA
BgAEAAQAAwADAAEAAAAAAAAAAAAAAAEAAgADAAIAAgACAAQABQAFAAIA//8BAAIAAQAB
AP7//f/+////AAACAAAAAAABAAIAAAABAAEAAQADAAMAAwADAAIAAQACAAEAAQABAAEA
AwADAAMAAgACAAAAAQABAAIABQAGAAYABgAHAAcABwAGAAgACQAJAAgACAAIAAgACQAJ
AAkACQAKAAgABwAGAAYACAAIAAgACAAFAAUABQAFAAUABQAEAAMABgAIAAkACQAGAAQA
AwACAAUABQAFAAMABgAHAAkACgAHAAUABAAEAAUABQAEAAQABQAEAAUABgAGAAUABAAC
AAQABAAEAAQACAAFAAUABgAFAAQAAwADAAUAAwADAAQAAgADAAQABQAGAAgACQAJAAkA
BwAIAAgACgAMAA8AEQAUABMAFgAZABsAHAAcABsAGgAcABwAGwAaABUAEQAMAAkACgAM
AA4ADwAPAA8ADgAKAAUAAgD/////AgADAAQABQADAAAA/v/8////AAABAAIABAAEAAQA
BAADAAIAAQD+/wIAAgADAAQAAgABAAEAAQACAAQABQAFAAcABAACAAoAFwAnADYASgBh
AHoAnQDRAA0BRwFxAYgBiQFtATwBCAHKAG0A+P+K/y//6P7B/rz+yv7n/gv/L/9K/1//
eP+V/7D/wv/Q/9z/5//x//f/9f/0//X/+f/7//7/AgAEAAUABAAEAAUACAAIAAgACgAL
AAsADAAPAAwACgAJAAsADQANAA4ADgAOAA4ADwAQABEAEgASABIAEAAQABAAEAARABEA
EgASABYAFgAWABYAFAATABMAFAAVABcAGAAaABgAGAAYABoAGAAYABgAGAAZABoAHAAd
ABwAHAAcAB0AHAAcABwAHAAeAB4AHgAgAB8AHgAeAB0AHAAdAB4AIAAeAB8AHwAcABoA
GQAYABgAGwAbABgAFwAWABUAEwASABQAFQAWABcAFgASABAADwAOAA4ADgAOABIAEgAS
AA8ADAAMAAwADAAOABAAEQAVABMAFAATABIAEgAQABAAEAATABQAFgAXABIAEQARABEA
EQAQABAADwANAAwADAAMAAwACgAKAAkACQAHAAYABgAFAAQAAwADAAUABQADAAIABAAG
AAcABwAIAAUABwAIAAYABQABAP//AAABAAIABAAEAAQABQAGAAgACQAJAAkABgAFAAQA
AwAFAAUABwAHAAkACQAJAAsACQAJAAgACAAKAAsACwAMAA0ADgAOAA4ADgANAAwACgAM
AA0ADQAMAA4ADgAOAA8ADQANAA0ADgAQAA8ADgAOAAwADAAMAAwACQAJAAkACQAKAAsA
CwALAAkACgAKAAkABwAGAAYABgAIAAkACgAJAAYABQAFAAQAAgABAAEAAgAEAAUABQAG
AAMAAAD///7/AQABAAEAAAD8//7/AgAAAAAAAAAAAAAAAQADAAQABQADAAIAAAAAAAIA
BQAHAAoACQAMAA8AEQATABQAFAAUABEAEAAOAAwACQAHAAQAAwACAAIAAgABAAMAAwAC
AP7/+//4//X/9f/0//P/8v/x//H/8P/w//D/8P/w//D/8P/u/+z/6v/o/+r/7P/u/+7/
7v/u/+//8P/w/+//7//v//H/8v/y//H/7//y//L/9P/9/wkAFgAkADMAQgBfAIcAuwDz
ACMBPgFLAUMBIAH0AMIAhQAoALb/T//+/r3+nv6g/rH+zf71/hb/Lf9G/2H/eP+S/6r/
uP/D/83/2f/f/+L/5f/n/+j/6v/t/+7/7v/u/+//8f/y//L/8v/0//T/8//z//X/9f/0
//T/9//3//f/+P/4//j/+P/5//r/+//8//z//P/7//r/+f/4//v/+//8//z//P/8//z/
/P/9//3//v8AAAAAAQABAAIAAAAAAAAAAgACAAIAAgACAAQABAAFAAUABQAEAAMAAwAG
AAYABgAGAAYABgAGAAgACAAIAAkACQAJAAkACQAKAAkACQAIAAQABgAFAAQABAAHAAcA
BAADAAUABQAEAAQAAgABAAAA///9//r/+f/5//n/+v/7//z//f/8//v/9//3//j/+f/6
//v//P/8//////8AAP///v/9//z//f/+//7//v///////v/9//3//f////7//v/9//v/
+v/6//r/+v/4//j/9//3//X/9P/0//b/9v/2//f/9//3//X/9P/y//T/9f/1//b/8//1
//b/9//3//T/8//z//P/8//0//b/9v/3//j/9//3//b/9f/2//f/+P/5//v/+//9//3/
+//7//v//f///////v/+//7//////wAAAQACAAIAAgADAAMAAwACAAQABQAFAAQAAgAC
AAIAAwADAAMAAwAEAAYABQAEAAQAAgACAAIAAgADAAMAAwADAAMAAwACAAEA//8AAAAA
//8BAAAAAAAAAP////////3//////wAAAAD+//3//f/+//3//f/8//z//P/6//r/+v/9
//3//f/8//z//P/8//z//P/5//n/+v/+//7//P/7//7//P/8//z//P/+/////////wEA
AgACAAQAAwAFAAYACAALAA4AEQATABIAEgARABAAEAAQAA8ADgAKAAcAAwABAAEAAgAD
AAMABQAFAAQAAAD7//j/9f/1//f/9//3//f/9//2//b/9v/0//T/9P/0//T/9P/0//T/
9v/2//b/9P/0//T/9f/2//j/9//3//f/9f/2//b/9f/z//b//P8GABEAIQAwAEIAXQCC
ALEA6QAlAVkBfwGQAYMBYQE2AQABuABTANr/aP8L/8j+q/6w/sb+6f4T/zX/TP9j/37/
l/+s/77/yv/S/9//5//r/+3/8v/z//H/8f/y//T/9P/2//b/9//5//z//P/8//7//P/7
//v//f////7//v8BAAEAAQACAAIAAgACAAMABAADAAQABAAEAAYABgAGAAYABQAFAAYA
BgAKAAoACgAKAAoACQAJAAoACAAJAAkACgALAAwADQAQABAAEAAQABAADgAOAA8ADwAQ
ABAAEAARABIAEgASABIAEAAQABAAEgAUABQAFQAVABMAEwATABQAFAAVABUAEgAUABMA
EgASABMAEwAQAA8AEQARABAAEAAPAA8ADwAPAA8ADAALAAsADAAMAAwADAAMAAwADAAJ
AAoACgAKAAoACQAKAAoADQAOABAAEAAQAA4ADAAMAAwADAAMAA0ADQAMAAsACwALAAgA
BgAFAAMABQAEAAQABAAGAAQABAADAAUAAwACAAIAAQAAAP///////////f/8//z//v//
/////v/7//3//v8BAAEA/v/9/////////wAA/v/+////AAD+//////////3//f/9//3/
/////wEAAQABAAEAAQADAAEAAQAAAAAA/v//////AAADAAQABAAEAAMAAwADAAIAAwAF
AAYABgAFAAQAAwADAAMAAwADAAQABgAFAAQABAACAAIAAgACAAIAAwAEAAUABQAFAAQA
AwADAAQABAADAAMAAgACAAIAAQABAAEA//8AAAEAAwAEAAQAAwADAAQAAwADAAIAAgAC
AAAAAAAAAP////////7//v/+//7//v8AAP3//f/+//7//v/+////////////AAD+/wAA
AAAAAPz/+//8//r/+//8//3//v///wEAAgADAAUABgAGAAgABgAHAAcACAAMABAAFAAX
ABYAFgAVABQAFQAWABYAFgAOAAkAAwD//wIABAAGAAcACgALAAsACAAEAAAA/P/7//v/
+//7//v/+f/4//j/+P/5//r/+//8//r/+v/6//r/+P/4//j/9v/7//z//v8AAP///f/8
//v/+f/6//r/+f/9//z//P8EABEAIwA0AEYAVwB0AJ8A0QAHAUEBbwGIAYkBawE4AQQB
xgBvAAIAkv8z/+r+wf64/sb+4f4H/y3/Rv9d/3z/l/+o/7j/yv/W/+H/6f/v/+//8v/3
//f/+f/6//z//P/8//z//f///wIAAgACAAQABQAFAAYACQAFAAIAAAABAAMABQAIAAoA
CQAIAAgACAAJAAoACgAKAAoACgAKAAoADQANAA4ADgAQABAAEAAQAA4ADQANAA4ADgAP
AA8AEAAQABAAEAASABIAEgASABIAEAAQABEAEQATABQAFQAXABYAFgAWABYAFAAUABQA
FgAXABgAGgAbABYAFQAUABQAFgAXABcAFAAUABMAEgASABEAEQAOAA0ADwAPAA4ADgAM
AAsACgAJAAoACAAIAAkACgAKAAoACgAKAAoACgAHAAYABgAGAAYABQAGAAYACQANABAA
EQASAA0ACgAJAAgACgAKAAsACwAJAAkACgALAAsACgAKAAkACQAIAAgACAAIAAYABgAF
AAMAAQAAAAAAAAAAAAAAAQADAAMAAQAAAAAAAgADAAMA///7//z//P///////P/7//z/
/f/+/wAA/v/+////AAD+//////////3//f/9//3//////wEAAQABAAEAAQADAAMAAwAC
AAIAAAABAAEAAgAEAAYABwAIAAcABwAHAAYABAAFAAUABAAFAAYABwAJAAgABwAGAAYA
BgAFAAQABAAFAAYABwAIAAUAAwABAP//AAABAAEAAQABAAIAAgABAAMAAgACAAIAAwAD
AAMAAQAAAP/////+//7//f/9//7//f/9//z//P/+//z//P/8//v/+//7//r/+v/6//r/
+v/8//v/+f/4//r/+v/6//r/+v/7//3//v////7//v/9//7/AQADAAQABgAFAAgACwAN
ABAAEAAPAA4ADgAOAA0ADAAKAAcAAwABAP//AAABAAEA//////7/+v/3//T/8f/x//L/
8//0//X/8f/u/+z/6v/s/+7/8P/y//D/8P/w//D/7v/u/+7/7P/u/+7/7//w//D/7//v
/+//7f/u/+7/7f/z//L/9P/+/wcAEwAeACYAMwBKAG8AmQDLAP8AJwE8AT8BKwH8AMoA
ogBjAPb/gP8f/9b+pf6Y/qL+t/7b/gP/Iv85/1L/bf+C/5r/rv+8/8f/0//d/+H/5P/n
/+f/6f/q/+z/7P/u/+7/7//x//D/8P/w//L/8P/v/+//8f/y//L/8//3//X/9f/2//b/
9//4//r//P/8//z/+//6//r/+v/6//r/+f/5//r/+v/8//z//P/8//z/+//7//z/+v/7
//v//P/+//7//v8AAAAAAAAAAAAA///+//7//f///wAAAQADAAIAAgACAAIAAgACAAIA
BAACAAIAAwADAAMAAwADAAQAAgADAAMAAAD+//3//P/8//3//f/6//n/+f/5//j/+P/1
//X/9f/1//f/9P/z//P/8f/w/+//7v/w//D/8P/t/+7/7v/u/+7/7f/u/+7/8f/0//b/
9v/2//b/9P/0//T/9P/0//X/9f/z//P/9P/1//X/9P/0//P/9f/0//T/9P/z//D/7//t
/+//7f/s/+z/7P/s/+z/7f/r/+v/6f/o/+f/6P/o/+f/6P/l/+f/6P/r/+v/6P/n/+n/
6f/p/+r/6P/o/+n/6v/q/+v/6//r/+v/6//r/+v/7f/t/+//7//x//H/8f/z//H/8f/w
//D/8P/x//H/8v/z//T/9P/0//f/9//3//b/9P/1//X/9P/0//T/9P/1//f/9//3//j/
9v/1//T/9P/0//T/9P/0//X/9f/1//X/8//z//L/8f/v//D/8P/v/+//7v/u/+7/8f/x
//H/7//v/+//8P/w/+z/6//r/+z/6//r/+r/6v/t/+z/7f/u/+7/7f/s/+r/7P/s/+z/
7P/u/+3/7f/u/+z/7P/s/+z/7f/v//D/8f/v//D/8P/y//X/9//4//r/+//+/wEAAwAC
AAIAAQAAAAAAAAD///7/+//5//b/9f/0//T/9P/z//X/9f/0//D/7//s/+n/6f/n/+f/
5//n/+f/5v/m/+b/5v/m/+b/5v/m/+b/5v/m/+b/5v/m/+T/5v/m/+f/6P/q/+n/6f/p
/+n/6v/q/+n/5//o/+r/9P8DABMAIAAwAEUAaACXANMADwE/AWEBdAFrAUkBHAHsAKYA
PwDG/1b/9f6w/pX+mv6w/s/++/4h/zz/U/9s/4P/lv+m/7T/wv/P/9f/2//d/+L/5f/j
/+P/5P/m/+b/6v/q/+v/7f/u/+7/7v/w/+7/7f/t/+//8P/w//H/9f/z//P/9P/0//T/
9P/1//b/9//4//j/+P/6//r/+v/6//v/+//8//z//P/8//z//P/+//3//f/+/wAAAQAB
AAIAAAAAAAAAAgAAAAAAAAAAAAEAAgAEAAUACAAIAAgACQAIAAgACAAIAAYABgAGAAgA
CAAIAAkACQAHAAcABwAIAAgACQAJAAYACAAHAAYABgAHAAcABAADAAMAAwACAAIA////
//////8BAAAAAQADAP///v/9//z//f/8//v/9//5//z///8CAAEAAAD+//////8AAP//
/v////7///8AAAEAAAAAAP///P/7//v/+//5//j/+P/3//j/+P/5//r/+v/4//j/9//3
//X/9P/0//T/9P/0//X/9//3//X/9P/1//j/+v/7//j/9f/3//j/+P/3//P/8f/9//3/
+f/4/w==
         </WaveFormData>
      </LeadData>
      <LeadData>
         <LeadByteCountTotal>10000</LeadByteCountTotal>
         <LeadTimeOffset>0</LeadTimeOffset>
         <LeadSampleCountTotal>5000</LeadSampleCountTotal>
         <LeadAmplitudeUnitsPerBit>4.88</LeadAmplitudeUnitsPerBit>
         <LeadAmplitudeUnits>��V</LeadAmplitudeUnits>
         <LeadHighLimit>2147483647</LeadHighLimit>
         <LeadLowLimit>268435456</LeadLowLimit>
         <LeadID>V5</LeadID>
         <LeadOffsetFirstSample>0</LeadOffsetFirstSample>
         <FirstSampleBaseline>0</FirstSampleBaseline>
         <LeadSampleSize>2</LeadSampleSize>
         <LeadOff>FALSE</LeadOff>
         <BaselineSway>FALSE</BaselineSway>
         <ExcessiveACNoise>FALSE</ExcessiveACNoise>
         <MuscleNoise>FALSE</MuscleNoise>
         <LeadDataCRC32>239701516</LeadDataCRC32>
         <WaveFormData>
8v/y//L/8v/y//L/8v/y//T/9P/0//T/8//y//H/8P/z//T/9f/2//j/+P/4//j/+v/8
//7/AAD+//7//v/+////AAABAAIABAAEAAQABAACAAIAAgACAAEAAAD///7//P/8//z/
/P/+//7//v/+//v/+v/5//j/9v/2//b/9v/0//T/9P/0//b/9v/2//b/8//y//H/8P/w
//D/8P/w//H/8v/z//T/8//y//H/8P/w//D/8P/w/+7/7v/u/+7/8P/w//D/8P/w//D/
8P/w//L/8v/y//L/9P/0//T/9P/1//b/9//4//X/9P/z//L/9P/2//j/+v/6//r/+v/6
//j/+P/4//j/+v/6//r/+v/8//z//P/8//z//P/8//z//P/8//z//P/8//z//P/8//r/
+v/6//r/+v/6//r/+v/6//r/+v/6//j/+P/4//j/+v/6//r/+v/4//j/+P/4//j/+P/4
//j/+f/6//v//P/5//j/9//2//j/+P/4//j/+P/4//j/+P/3//f/9//4//7///8CAAMA
BAAGAAcACAAGAAUABQAFAAQABAAEAAMABQADAAEA///9//7///////z//P/8//j/8v/v
/+3/7P/r/+v/6//s/+7/7f/t/+7/7v/u/+z/7P/p/+j/6P/n/+r/6//s/+z/6v/q/+v/
7f/p/+n/6f/p/+3/7v/t/+7/6P/j/9//5f/y/wAADgAaACgAPwBkAJYA0gAUAU4BdwGK
AYUBagFHAR4B3gB8ABAAsf9n/zn/Jf8j/zL/R/9Z/2v/d/+G/5b/qP+0/73/xv/N/9P/
2f/f/9//3v/e/9//3v/e/9//4P/h/+L/5P/l/+X/5v/m/+X/5P/k/+T/5v/m/+b/6P/n
/+j/6f/q/+j/6P/o/+n/5v/l/+T/5P/n/+f/5//o/+v/6//s/+z/7f/t/+z/7P/p/+j/
5v/l/+b/5//p/+r/6f/o/+j/5//o/+n/6v/s/+r/6f/p/+n/6f/p/+n/6f/s/+z/7P/q
/+r/6//s/+3/7//t/+3/7//v/+7/7f/t/+3/7f/s/+n/6P/p/+n/6v/p/+n/6f/p/+j/
6P/o/+j/5v/n/+f/5//q/+r/6v/q/+r/6v/r/+v/7P/r/+7/8f/y//P/8//0//T/9f/3
//f/+P/4//j/+P/6//v/+//6//r//P/8//z//P/9//3//P/+//7//v/8//r/+v/6//r/
+v/6//j/9//0//T/9P/0//P/8//z//P/8P/u/+7/7v/t/+v/6//u/+7/7P/u/+7/7//v
/+3/7f/t/+7/7v/r/+b/5v/m/+f/6v/s/+3/7v/w//D/8P/u/+//7//w/+//7f/t/+//
7//v/+7/7v/t/+7/8f/y//T/9f/1//T/8v/y//L/8//z//P/9P/2//f/9//2//b/9v/2
//b/9v/4//r/+v/5//n/+P/3//b/9f/z//P/8//0//T/9v/0//T/8v/y//L/8f/y//L/
8//0//P/8//z//L/8v/y//L/8v/z//P/9P/1//P/8//z//L/9P/y//H/8f/1//X/9P/0
//T/9f/z//L/8v/y//L/8v/z//T/9f/2//f/9//3//j//f/9//////8BAAQABgAIAAYA
BQAFAAUABgAGAAYABQAGAAMAAAD9//v//P/9//3//P/8//z/+P/1//P/8v/y//D/7//u
/+7/8P/v/+//8P/u/+7/7P/s/+3/7v/w//H/8P/v/+7/7P/t/+7/8P/z//D/7//u/+3/
8P/w/+7/7v/u/+3/6//v//z/CAASACAAMABNAHoAsgD2ADoBcAGTAaoBqQGSAW8BQAHw
AIYAGgC5/3H/R/8z/zP/RP9h/3X/f/+N/5r/pv+0/8L/yf/O/9f/3//h/+P/5f/q/+r/
6//q/+r/6//t/+3/7f/u/+3/7f/u/+7/8P/w//H/8v/y//L/8v/0//T/9P/0//T/9v/2
//b/9//3//f/9//4//b/9f/0//T/9//3//j/+P/3//f/9v/2//n/+v/6//v/+f/5//r/
+v/4//j/+f/5//v/+//7//z/+v/5//n/+f/9//3//f/9//z//P/8//r//P/9//7/////
//3//f////3//P/7//v//P/9//3/+//7//3//v8AAP///////////v/+//7//v/8//3/
/f/9/wAAAAAAAAAAAAAAAAEAAQADAAEAAwAFAAcACQAKAAwADgAPABEAEQAQABAAEAAQ
AA4ADwAPAA4ADAAOAA4ADgAPAA8ADgAMAAwADAAMAAoADAAMAAwADAALAAoABwAFAAIA
AgACAAIAAgADAAQABQAEAAIAAgACAP///f/9/wAAAAD+/wAAAAABAAEA////////AAAA
AP3//P/8//z//f/9//7//v/+//7//v/+//z//v///wEAAQD+//3//v/9/////v/+//3/
/v8BAAIABAADAAMAAgAAAAIAAgADAAMAAgACAAMAAwAFAAQABAAEAAYABgAGAAgABgAG
AAUABQAHAAcABwAHAAMAAwADAAQAAgAEAAIAAgADAAQABQAFAAMAAgACAAIAAQABAAEA
AAAAAAAAAAAAAP3//f/+/////////////v8AAP7//f/9///////+//7//f/9//z//P/8
//z//P/8//7//v/+//7//v/+//7//v/+//7//v////////8AAAIAAQACAAEABQAIAAoA
DAALAAkACAAHAAYABgAGAAUABAABAP7/+//7//z//f/9//r/+v/6//b/9P/x/+//7v/t
/+3/7f/u//D/7//v//D/7//u/+v/6v/q/+r/6//r/+n/6f/p/+j/6P/o/+n/6//p/+n/
6f/p/+n/6P/l/+T/4v/j/+P/5f/u//r/CgAaACoASQB2ALAA9AA2AWgBiwGaAZEBdgFR
ARoBygBmAP7/p/9n/0H/L/83/07/Y/9z/4H/j/+Y/6D/rP+6/8P/yP/N/9P/1f/T/9H/
0P/U/9T/1P/V/9f/2f/Z/9n/2v/Z/9n/2v/a/9r/2v/b/9z/3P/c/9z/3v/e/97/3v/e
/9z/3P/c/93/3f/d/93/3v/g/9//3v/e/9//3//g/+D/3//f/97/3v/e/97/3f/d/93/
3f/e/97/3v/e/9//3//f/9//3//g/97/3f/d/93/3//f/9//3//g/+D/4P/e/93/3f/d
/93/3//d/93/3//f/97/3f/d/9//4f/i/+H/3v/d/9v/2v/e/9//4P/h/+D/4P/g/+D/
3v/f/9//3//g/+D/4P/g/+L/4v/j/+P/4//h/+P/5f/k/+X/5f/m/+j/6f/r/+v/7v/u
/+7/7v/s/+3/7f/s/+z/7v/u/+7/6//r/+r/6P/q/+r/6v/o/+j/6P/o/+j/6P/o/+b/
5f/i/+L/4v/i/+L/4//k/+X/5f/k/+X/5v/l/+P/4//m/+P/4P/h/+D/4v/j/+L/4//k
/+T/4//f/93/3v/f/+H/5P/m/+f/6P/m/+T/4v/e/97/3//h/+H/4P/h/+T/5f/n/+b/
5v/l/+P/5f/l/+b/6v/r/+v/6v/o/+j/6f/p/+j/6P/p/+n/6//q/+r/6v/t/+7/7//y
//D/8P/v/+//7//v/+//7//u/+//8P/y//T/9v/0//T/9P/0//T/8//z//L/8v/y//T/
9f/2//b/9f/0//P/8v/z//P/9P/1//f/9//3//b/9f/y//D/7//z//P/8v/y//L/8//z
//T/9v/2//b/9v/0//T/9P/z//X/9v/2//b/9v/3//j/+f/6//n/+P/3//b/9//3//f/
+P/8//3/AAABAAEABAAGAAgACAAHAAcABwAKAAoACgAJAAUAAQD9//n//P/+/wAAAQD9
//z/+//2//X/8//y//L/8P/v/+7/7v/v/+//8P/y//D/8P/u/+7/7P/s/+3/7f/u/+//
8P/w//D/8P/x//P/8P/v/+7/7f/x//L/8f/y//L/7//r/+v/+v8QACAALgBCAGEAigDE
AAYBRAFwAYcBjAF5AVgBMwH8AKIAOADU/4X/U/87/zf/Qf9U/2n/df+B/4//nP+s/7r/
xv/P/9T/2f/h/+f/5//n/+r/6v/s/+z/7f/v/+//7//v//D/8//z//T/9P/y//L/8//0
//P/8v/x//L/8v/0//b/+P/1//T/8//z//T/9f/2//j/+P/3//b/9v/3//f/+P/4//j/
9//1//T/9f/2//b/9//6//v//f/+//v/+v/6//n/+//7//v//P/8//v/+//7//v/+//7
//v///8AAAEAAAD8//v/+v/5//r/+f/6//3//v/+//7////9//3//P/5//n/+f/4//j/
+f/5//n/+f/6//r/+v/6//n/+f/4//f/+//8//3//v/9//z//P/7//v/+f/7//3/AAAB
AAEAAgAFAAcACgALAA4ADgAOAA4ACwALAAoACAAIAAoACgAKAAgABwAFAAIABAAGAAgA
CAAHAAYABQAEAAYABgAEAAMA/v/8//r/+P/7//3///8BAP7//P/8//z/+v/3//b/+P/5
//j/+//8//v/+//5//n/+f/6//r/9//2//b/9v/3//n/+v/6//r/+P/4//j/9v/4//n/
+//7//r/+//+///////+//7//f/9//////8AAAQABQAFAAQAAgACAAMAAwACAAIAAwAD
AAEAAAAAAAAABQAGAAcACgAMAAwACwALAAkABwAFAAMAAQABAAEAAgABAAIA///+/wEA
AgADAAMAAwACAAIAAgABAAEAAQAAAP7//v/+//7//////wAAAQD////////+/wAA/v/9
//3//v/9//v/+v/+//3///8CAAEAAAD///7//P/8//z//P////////8AAAEAAQADAAMA
AwAGAAgACgALAAsADAANAA4ADgAOAA0ADAAJAAYAAwADAAQABQAFAAIAAgACAP7/+v/3
//X/9P/1//X/9f/2//T/8//z//T/9f/2//X/9v/2//b/9//3//f/9//3//b/9f/0//T/
9f/0//X/9v/3//f/9v/z//L/9v/5//P/8/8AAA4AIAAuADoAUQB6AKwA7gA0AWwBkwGo
AaUBjAFnATwB9gCMABwAt/9v/0P/Mf8z/0T/W/9x/3//h/+U/6L/sP/A/83/1P/b/+P/
5//p/+n/7P/w//H/8P/w//H/8v/z//T/9v/2//X/9f/0//T/9P/1//b/9v/2//b/+P/2
//b/9v/2//b/9v/2//f/9//3//f/+P/6//n/+P/4//v/+//8//z/+//7//r/+v/6//r/
+f/5//n/+f/6//r/+P/4//n/+f/7//v/+//8//r/+f/5//n/+//7//v/+//9//7////+
////AQADAAUAAwABAAEAAwABAAAA/////wAAAQABAP///v//////AAABAAEAAQABAAIA
AgACAAIAAQABAAAA//8AAAAAAAAAAAIAAgADAAMAAwABAAMABQAFAAUABAAEAAQABQAH
AAcACwAMAA0ADgAMAA0ADQAMAAwADgAOAA4ADwAPAA4ADAALAAoACQAGAAYABgAGAAYA
BgAGAAQAAwADAAQABQAGAAUABQAFAAUAAgAAAAAAAAD///3//f8AAAAA/v8AAAAA/f/9
//v/+//9//7//v/7//v//P/9/////f/+//7//v/+//7//v/8//z//f///////////wEA
AQADAAIAAgABAAMABQAFAAYABgAHAAcABgAGAAYABwAHAAYABgAHAAcACQAIAAgACAAK
AAoACgAMAAoACgAJAAkACQAJAAkACQAJAAkACQAKAAwADgAMAAwACgAKAAoACQAJAAgA
CAAIAAcABwAHAAYABgAGAAYABgADAAMABAAFAAcABwAHAAYACAAGAAUABQAFAAUABAAE
AAYABwAHAAgACAAEAAQABgAGAAYABgAGAAYABAAEAAQABAAFAAUABQAGAAkACQALAAsA
DQAQABIAFAAVABUAFgAXABYAFgAWABUAFgATABAADQAPABAAEQARAA4ADgAOAAoABgAD
AAEAAAAAAAEAAgAEAAIAAQABAAIAAgACAAAAAAAAAAAAAQABAAMAAwADAAIAAQAAAAAA
AQD//////////wIAAgAAAAAA+v/5//n//f8GABIAIAAsAEAAYwCSAMgACgFQAYgBrwHC
Ab0BpgGFAVAB/gCaADIA0/+L/13/Sf9L/17/c/+F/5X/of+s/7r/xP/O/9f/3P/h/+f/
6f/r/+3/8P/u/+7/7v/v//H/8//z//P/9P/3//f/+P/4//b/9v/3//j/+P/4//j/+v/4
//j/+P/4//r/+v/6//v/+f/5//n/+v/6//n/+P/4//v/+//8//z/+//7//r/+v/8//z/
+//7//n/+f/6//r/+P/4//n/+f/6//v//P/+//z/+//7//v//f/9//3//f/+//7//v/8
//r/+//8//3//f/7//v//f/7//r/+f/5//r/+//7//n/+P/5//n/+v/5//n/+f/5//r/
+v/6//r/+P/5//n/+f/8//z//P/8//z//P/9//3//f/7//3///8BAAMABAAGAAYABwAJ
AAkACQAIAAcABgAEAAUABQAEAAQABgAGAAYABQAFAAQAAgACAAIAAgAAAAAAAAAAAAAA
AAAAAP7//f/6//r/+v/6//f/9//3//f/+f/4//n/+v/5//f/9//6//n/9v/3//b/9f/1
//P/8//z//T/9P/x//D/8v/0//f/9v/2//X/9P/0//T/9P/y//P/8//0//P/8f/x//P/
8//z//L/8v/x/+//8f/x//L/9P/1//X/9P/2//b/9//3//b/9v/3//f/9//2//b/9v/6
//r/+v/8//r/+v/5//n/+v/7//z//f/5//n/+f/6//r//P/6//r/+//8//3//f/7//r/
+v/6//3//f/9//z//P/8//z//P/4//f/9//3//j/+f/6//r//P/6//n/+f/6//n/9//2
//j/+f/5//r/+P/4//j/+P/4//j/+P/3//3/+v/6//j/+P/6//r/+v/6//v//P/9//7/
/v/9//z//P8BAAMABwAJAAkADAAOABAAEAAPAA8ADwASABIAEgARAA0ACQAFAAEAAgAE
AAYABwAIAAgACAAEAAAA/f/7//r/+v/7//z//v/8//n/9//2//n/+v/5//r/+v/6//v/
+//5//n/+f/4//r/+v/7//3/+f/5//n/+f/4//j/9v/2//j/9f/z//n/BAASAB4ALgBC
AF0AfgCwAPIANgFuAZUBrgGpAYoBZwE6Ae4AigAkAMf/g/9Z/0H/Q/9Y/2//g/+R/5v/
pP+0/8T/zv/X/+D/5//t/+//7f/t/+7/7v/z//T/9v/5//b/9f/0//T/9v/3//n/+v/7
//z//v8AAP7//P/6//r/+P/4//j/+P/5//r/+//9//3//f/9//7//P/7//r/+v/7//v/
/P/8//v/+//6//r/+v/6//n/+f/7//v//P/8//3//v8AAAEAAAD///7//v//////AAAB
AAIAAQAAAP///v/+//7//P/+////AAABAAAA/f/8//3////+//3//f8AAAEAAQD///v/
+//6//r//P/9//7////8//r/+P/2//r//f///wEA///+//3//P/+//7//////////f//
/wEAAAABAAEAAgAGAAcACQAJAAkACAAHAAYABgAHAAcABgAJAAwADQAOAAoACQAHAAQA
BAAEAAQAAgACAAIAAgACAAIAAgAAAP///P/8//z//P/6//n/+P/3//f/9v/3//j/+P/3
//j//P/6//j/+v/6//f/9//1//X/+f/6//r/9//1//b/9//5//n/+v/6//r/+P/2//T/
8P/z//X/+P/5//n/+f/7//v/+f/4//j/9//4//v//P/+//7///////7//v/+///////8
//z//f/9/////v/+//7//v/+//7/AAADAAQABAAFAAIAAQAAAP///f/9//3//v8BAAQA
AwAEAAMAAgABAP//AQAAAAAAAAABAAEAAQAAAP///v/9//z//f/9//7///8BAAEAAQAA
AP3/+v/4//f//P/9//3//v/6//v//f/+/wAAAAAAAAAAAgACAAIAAgACAAEAAAAAAAEA
AQADAAMABgAKAA0AEAASABEAEQARABEAEAAPAA0ADwANAAsACQAIAAgACAAHAAcACAAJ
AAYAAAD9//v/+v/3//f/9//4//b/9f/1//b/+P/4//b/9v/z//L/8v/x//P/9f/3//j/
9v/2//f/+f/5//n/+f/5//j/+P/2//b/9v/3//X/8//4/wAADgAeAC4APwBeAIoAwgAI
AUoBeQGYAacBngGDAV4BKAHSAGQA+/+f/13/O/8v/zj/S/9h/3H/ff+M/5r/pP+0/8f/
zv/T/9v/4//l/+X/6P/q/+7/7v/v//H/7//v/+//8P/x//H/8v/y//L/8v/z//T/9v/2
//b/+P/2//b/9v/2//b/9v/2//f/9//3//f/+P/2//X/9P/0//X/9f/2//b/9//3//b/
9v/2//b/9f/1//X/9f/2//b/9v/2//f/9//3//f/9//4//j/9//3//f/+P/3//b/9f/4
//j/+P/2//b/9//4//n/+//5//n/+//7//r/+f/5//n/+f/4//X/9P/1//X/9v/3//f/
9//3//b/9v/2//b/9v/3//f/9//3//b/9f/0//X/9v/4//n/+f/3//n/+//8//3//f/+
/wAAAQADAAMABAAEAAQABAAGAAcABwAGAAQABgAGAAYABQAFAAQAAgADAAQABQAEAAIA
AgACAAIAAgACAAAA///8//z//P/8//3//f/9//3//v/8//z//P/7//n/+f/8//r/+P/6
//r/9//3//X/9f/2//b/9f/x//D/8v/0//f/9v/2//X/9P/1//b/9//2//b/9//5//n/
+P/5//z//f////7//v/9//v//f/9//7/AAABAAEAAAD+//7//////wAAAAABAAEA///+
//7//v/+//7//v8AAAIAAgABAAEAAQABAAEAAQABAAEAAQACAAAAAgAAAAAAAAAAAAAA
///9//z//P/8//3//f/9//z//v/+//7//v/8//v/+//7//v/+//7//r/+v/4//f/9//7
//v/+v/6//r/+//7//z/+v/6//r/+v/8//z/+v/5//r/+v/6//r/+v/8//z//P/8//3/
/f/9//7//////wEAAQAFAAgACgAMAAwACwALAAsACgAKAAoACQAIAAUAAgD/////AAAB
AAEAAgACAAIA/v/4//X/8//y/+//7//v//D/8v/x//H/8v/w//D/7v/u//D/8P/x//H/
7//v/+//7v/u/+7/7//x//H/8f/x//H/8f/w/+3/7P/q/+n/7f/x//j/BgAUACQAOgBd
AIoAxAAKAU4BggGlAbABpwGMAWcBMgHeAHQACgCx/3P/S/89/0X/Wv9v/4H/i/+X/6T/
sP++/8r/0f/U/9v/4//j/+P/5//q/+j/6f/o/+j/6f/p/+n/6f/q/+v/6//s/+z/6v/q
/+v/7P/u/+7/7v/w//D/8P/w//D/7v/u/+7/7//v/+//7//w//L/8f/w//D/7//v//D/
8P/y//P/8//0//T/9P/z//P/8f/x//L/8v/0//T/9f/1//X/9f/1//b/9P/z//P/8//z
//P/8//z//b/9v/2//T/9P/1//b/9//5//f/9//5//j/9v/0//P/9v/3//f/9f/1//X/
9P/0//X/9f/1//X/9v/2//b/9v/2//f/9//3//j/+P/4//j/+v/6//v/+//5//f/+f/7
//z//f/9//7//v///wEAAQADAAQABQAGAAUABQAEAAIAAAACAAIAAgABAAEAAAD+//z/
/P/8//r//P/8//z//P/6//r/+P/3//f/+P/5//r/+P/3//b/9f/2//T/9P/0//T/8//0
//j/9v/0//b/9v/3//f/9f/1//f/+P/4//X/9P/0//T/9f/3//j/+P/4//b/9v/2//T/
9P/1//f/9//1//X/9//3//X/9P/0//P/8f/z//P/9P/4//n/+f/4//j/+P/5//n/+P/4
//n/+f/3//b/9v/2//r/+v/6//z//P/8//v/+//7//v/+//7//z//f/+/wAA//8AAP3/
/P/+//7//v/9//v/+v/6//r/+f/5//n/+P/6//r/+v/6//v/+//8//3//f/9//3//P/6
//j/9//3//f/9//2//b/9v/3//f/+P/4//j/+P/4//b/9v/2//X/9//4//j/+P/2//f/
9//3//X/9v/3//b/+P/4//j/+P/4//j/+P/4//v/+//7//z//f/9//////8CAAYACQAM
AA4ADQANAA0ADgAOAA4ADQAIAAMA/v/5//r//P/+//////8AAAEA/v/4//X/8//y//H/
8f/x//L/9P/z//P/9P/y//L/8P/w//D/8P/x//H/8v/z//T/9P/1//b/+P/7//f/9//3
//f/+v/6//j/+P/4//X/8//3/wIAEAAeACoAPABVAHoArADoACwBZgGPAaYBowGGAWEB
NAHuAJIALADP/4n/X/9J/0f/WP9v/3//jf+Z/6r/uv/A/8j/0//c/+H/5//r/+v/7f/w
//D/8P/w//H/8//z//P/8//0//f/9//4//j/+P/4//n/+v/4//b/9P/0//b/+P/6//z/
+v/6//r/+//5//n/+f/6//r/+f/4//j/9//3//j/+P/7//v/+v/6//j/+P/3//f/+f/5
//r/+v/4//j/+f/5//v/+//7//z/+v/5//n/+f/9//3//f/9//7//v/+//z/+v/7//z/
/f/9//v/+//9//z/+v/4//f/+f/7//z/+//7//v/+v/6//n/+f/5//n/9//2//X/9P/z
//P/8v/x//T/9v/4//r/+//8//7///////3///8BAAAA///9//z/AAABAAMAAwAGAAgA
CgAMAAoACQAHAAQABgAIAAgACAAHAAcABgAEAAQABAAEAAIAAgACAAIAAgAAAAAA/v/9
//3//v///wAA///////////+//z//P/8//v/+f/5//z/+//4//n/+P/5//n/9//3//v/
/P/8//n/9//4//n/+//6//r/+f/4//f/9v/1//L/9v/3//n/+f/5//n/+//7//r/+P/3
//X/9//5//n/+v///wEAAgACAP///v/+//3/+v/6//v/+//8//z//f/+/////v/9//7/
/v/+//3//f/+////AAABAPz/+//6//r/+v/8//r/+v/6//r/+v/5//z//P/9//7/////
/////v/7//r/+f/4//j/+f/7//3//P/7//r/+P/6//j/9//3//f/9//2//b/9//5//r/
/P/8//r/+P/4//j/+P/4//j/+P/4//j/+P/4//f/9//3//j//f/9//////8DAAYACAAK
AAgABwAHAAcABgAGAAYABQAFAAMAAQD///3//v///////v/+//7/+v/0//H/7//u/+7/
7//w//L/7v/r/+n/6P/p/+r/6f/q/+3/7v/w//H/8P/v/+7/7P/s/+z/7f/v/+3/7f/t
/+3/7P/s/+r/6v/s/+n/6f/v//b/AAAOABgAJAA7AF4AjADIAAwBSAFvAYgBjwF2AU8B
LgH2AJQAIAC5/2X/Nf8f/x//MP9H/1//bf93/4b/lP+i/7L/vf/E/8n/0f/Z/9v/3f/g
/+D/4P/g/+H/4//j/+P/4//k/+T/4//j/+L/4P/g/+H/4v/k/+T/5P/m/+T/5P/k/+T/
5v/m/+b/5//l/+X/5f/m/+j/5//m/+b/5f/l/+b/5v/n/+f/5v/m/+T/5P/j/+P/4//j
/+T/5P/k/+T/5f/l/+f/5//n/+j/5//l/+T/4//l/+X/5f/l/+b/5v/m/+T/5v/n/+j/
6f/o/+X/5P/l/+b/5v/m/+f/5//n/+b/4//h/+H/4P/g/+H/4f/h/+H/4P/g/+D/4P/f
/9//3v/d/+D/4P/g/+D/4P/g/+H/4f/j/+H/4//l/+X/5f/k/+T/5P/l/+f/5//r/+z/
7f/u/+z/7f/t/+z/6v/s/+z/7P/t/+3/7P/q/+v/7P/t/+z/6v/q/+r/6v/p/+j/5f/j
/+L/4v/i/+L/4f/h/+H/4f/g/97/3v/e/93/2//b/97/3P/a/9z/3P/c/93/3P/d/9//
4P/g/93/2//c/93/3//f/+D/4P/g/+D/4P/g/97/3v/f/+H/4f/g/+H/5P/l/+X/5P/k
/+P/4//l/+X/5v/m/+f/5//m/+j/6P/p/+n/5v/m/+f/5//n/+b/5v/m/+r/6v/q/+z/
6f/o/+b/5f/l/+X/5f/l/+T/5f/m/+j/5//o/+X/5P/m/+b/5v/l/+P/4v/i/+L/5f/l
/+X/5P/i/+L/4v/i/+D/3//f/9//3//f/9//3v/f/97/3v/f/9//3//e/97/3v/f/9//
4P/g/+D/4P/e/9z/3P/c/9z/3//g/+H/4v/h/+H/4f/i/+X/5f/n/+f/6f/s/+7/8P/u
/+3/7f/t/+z/7P/s/+v/6//p/+f/5f/j/+T/5f/l/+X/5v/n/+T/4v/f/93/3P/Z/9n/
2f/a/9r/2f/Z/9r/2P/Y/9b/1v/W/9b/1//X/9f/1//X/9b/1v/W/9f/2f/Z/9n/2f/Z
/9r/2v/Y/9j/1P/R/9H/1f/g/+7//P8KAB4AOwBoAKgA8gAyAWYBjQGeAZUBegFZASIB
ygBgAPT/l/9V/zH/If8l/zr/T/9j/3P/f/+M/5j/ov+q/7P/vP/D/8f/yf/L/8//0P/O
/8//zv/O/8//0P/R/9L/1P/X/9f/2P/Y/9f/1v/W/9b/2P/Y/9j/2v/W/9b/1v/W/9b/
1v/W/9f/1f/V/9X/1v/W/9X/1P/U/9X/1f/W/9b/1f/V/9T/1P/W/9b/1f/V/9f/1//Y
/9j/2P/Y/9n/2f/Y/9f/1v/W/9n/2f/a/9v/4P/h/+L/4//j/+L/4f/e/93/3f/d/93/
3//d/93/3//d/9z/2//b/9z/3f/d/9v/2//b/9r/2v/Z/9n/2f/Z/9n/2v/b/9z/2v/b
/9v/2//a/9r/2v/a/9j/2P/Z/9n/2f/X/9n/2//d/9//4P/i/+H/4f/i/+H/4f/g/9//
3v/g/+P/5f/m/+X/5v/l/+T/4v/h/9//3P/c/9z/3P/a/9z/3P/c/9z/3P/c/9r/2f/W
/9b/1v/W/9X/1f/V/9X/1f/U/9X/1v/V/9P/0//W/9b/1P/W/9b/1f/V/9P/0//b/9z/
2v/X/w==
         </WaveFormData>
      </LeadData>
      <LeadData>
         <LeadByteCountTotal>10000</LeadByteCountTotal>
         <LeadTimeOffset>0</LeadTimeOffset>
         <LeadSampleCountTotal>5000</LeadSampleCountTotal>
         <LeadAmplitudeUnitsPerBit>4.88</LeadAmplitudeUnitsPerBit>
         <LeadAmplitudeUnits>��V</LeadAmplitudeUnits>
         <LeadHighLimit>2147483647</LeadHighLimit>
         <LeadLowLimit>268435456</LeadLowLimit>
         <LeadID>V6</LeadID>
         <LeadOffsetFirstSample>0</LeadOffsetFirstSample>
         <FirstSampleBaseline>0</FirstSampleBaseline>
         <LeadSampleSize>2</LeadSampleSize>
         <LeadOff>FALSE</LeadOff>
         <BaselineSway>FALSE</BaselineSway>
         <ExcessiveACNoise>FALSE</ExcessiveACNoise>
         <MuscleNoise>FALSE</MuscleNoise>
         <LeadDataCRC32>3524877145</LeadDataCRC32>
         <WaveFormData>
DgAOAA4ADgAQABAAEAAQABEAEgATABQAEQAQAA8ADgAPABAAEQASABIAEgASABIAEwAU
ABUAFgAUABQAFAAUABYAFgAWABYAFAAUABQAFAATABIAEQAQAA4ADgAOAA4ADgAOAA4A
DgAQABAAEAAQAAwACgAIAAYABgAGAAYABgAIAAgACAAIAAoACgAKAAoACAAGAAQAAgAD
AAQABQAGAAYABgAGAAYABQAEAAMAAgACAAIAAgACAAQABAAEAAQAAgACAAIAAgAEAAQA
BAAEAAIAAgACAAIABAAEAAQABAAEAAQABAAEAAMAAgABAAAABAAGAAgACgAHAAYABQAE
AAUABgAHAAgACAAIAAgACAAKAAoACgAKAAgACAAIAAgABgAGAAYABgAEAAQABAAEAAQA
BAAEAAQABgAGAAYABgAEAAIAAAD+/wAAAAAAAAAAAgACAAIAAgD///7//f/8//7//v/+
//7//v/+//7//v/+//7//v/+//7//v/+//7//P/9//3//f//////AAABAAYACQAMABEA
EgASABMAFAASAA8ADQAKAAwADAAMAAwADAAMAAsACgAJAAkACAAHAAUABQAEAAEA///8
//n/+f/3//b/9f/1//X/9f/3//f/+f/4//f/9//3//b/9f/0//b/+P/6//z/+P/3//b/
9v/4//f/9//4//n/+f/5//n/8//t/+n/7f/3/wIACwARABkAJAA8AF0AiwDBAPEAFQEr
ATEBKwEdAQ8B7gC0AGoAHQDa/63/lP+M/5T/nf+q/7X/uP+9/8j/0v/c/+L/5v/n/+v/
7v/x//T/9f/1//H/8P/w//D/8v/z//X/9//2//X/9P/y//D/8P/w//D/8f/z//X/9//4
//n/+//9//r/+P/1//T/8//y//H/8P/z//X/9//5//r/+//8//3//P/8//v/+f/2//b/
9v/2//X/9P/z//L/9P/0//T/9P/3//n//f/8//v/+P/3//f/9f/2//b/9//1//X/9v/3
//X/9f/3//j/+v/4//j/+P/5//v//P/9//v//P/6//b/9//4//v//P/5//f/9v/1//X/
9f/1//j/+f/5//f/9v/4//n/+v/6//r/+//7//z//v/7//3///8AAAAAAQADAAEAAAD/
//7///8AAAEAAQD//wEAAQABAP7//f/+//3//v/9//3//f/6//r/+v/6//j/+P/2//X/
9f/1//X/9v/0//T/9P/0//T/8//w/+//7f/s/+z/7P/q/+r/6v/r/+v/6//r/+v/6//r
/+v/6//t/+z/7P/t/+v/6f/o/+b/5//p/+r/6f/q/+r/6v/q/+j/6f/p/+n/6v/q/+v/
6//q/+r/6v/q/+z/7P/t/+3/7P/r/+n/6P/q/+v/6v/p/+z/6//r/+n/6f/p/+v/7P/s
/+z/7P/s/+7/7v/t/+3/7P/p/+j/5//m/+f/5v/l/+f/5//n/+f/5v/m/+X/5P/l/+b/
5//p/+j/5f/k/+T/4v/i/+L/4v/j/+H/4v/j/+P/4//l/+b/5P/k/+P/4v/k/+T/5P/k
/+H/4v/i/+L/4P/g/+D/4P/i/+P/4//j/+X/5f/m/+f/6//r/+v/7f/w//D/8f/y//D/
7//v/+7/7//w//H/8v/z//L/8P/u/+3/7f/s/+v/6f/p/+j/5f/k/+L/4P/h/9//3v/d
/93/3//f/+H/4f/g/97/3P/b/9z/3P/c/9z/2//a/9n/2P/Y/9n/2v/c/9r/2f/Z/9r/
2v/Z/9j/1//V/9P/0f/V/93/4v/l/+n/8/8GACYATwCBALcA4QABARkBIQEfARUBAQHU
AJYATAD//8L/mf+A/3j/gv+T/5z/n/+m/6//tP+6/8L/xv/K/8//1f/W/9X/1v/b/93/
2//a/9r/2v/Z/9n/2v/b/9n/2f/Z/9j/2f/a/9v/3P/a/9v/3P/d/93/3f/e/9//4P/g
/9//4P/i/+L/4v/i/+H/4f/h/+H/4//j/+P/4//h/+L/4v/h/+H/4v/j/+T/5P/k/+T/
5P/k/+T/5P/k/+T/5f/o/+b/5v/k/+T/5f/n/+j/6P/p/+n/6f/q/+v/6//r/+3/7v/w
/+7/7v/u/+z/7f/t/+3/7//y//L/8P/z//T/9//4//j/9//3//f/9//3//f/+v/5//n/
9//2//f/+f/7//z/+//9//7/AAAAAPv/+//7//3//v8AAAMAAgACAAIAAgACAAIAAgAB
AP//AQABAAEA/f/9//////////3//P/7//r/+v/6//r/+P/4//b/9f/0//P/8v/y//D/
8P/w//D/8v/z//L/8//x//D/8P/w//D/8P/w//H/8f/x//H/8f/x//H/8f/x//H/8P/w
//H/8f/x//L/8v/y//P/8//x//D/8P/w//D/8P/x//H/8f/w//D/8f/x//H/8v/z//T/
9v/2//f/9//2//X/8//y//X/9//3//f/9//1//T/8f/z//P/9f/2//j/+P/4//j/+P/4
//f/9//4//f/+P/5//n/+f/3//X/9v/1//T/8//0//b/9//4//f/9v/1//X/9f/z//P/
9P/0//T/9P/0//T/8f/x//H/8//z//X/9v/1//T/8v/w//L/8v/y//L/8v/y//H/8P/v
//D/8P/w//L/8v/w//D/8P/w//D/8v/z//P/8//1//X/9v/3//f/9//3//n//f/+/wAA
AgACAAEAAQAAAAAAAAAAAAAA/f/8//r/+P/4//n/+f/5//n/+f/4//X/9f/y/+//7//t
/+z/6//r/+z/7f/w//H/7//u/+3/7f/w//D/8P/w/+7/7v/u/+7/7f/t/+3/7v/w/+//
7//w//D/7//u/+3/6//p/+n/6//x//j/AQALABMAKABIAHEAowDVAP8AHQEvATcBLwEj
AQsB3gCgAFYADwDe/7f/oP+e/6z/t/+8/8P/yP/N/9L/2P/i/+b/5v/p/+//8P/t/+r/
6//v/+//7v/u/+7/7//v//D/8f/x//H/8f/w//L/8v/y//L/8v/z//T/9f/z//P/9P/1
//f/9v/0//T/+P/4//j/+P/4//f/9v/1//b/9//4//n/+f/6//r/+f/6//r/+v/6//r/
+v/6//r/+v/6//r/+v/4//n//P/6//r/+P/4//n/+//8//z//f/7//v//P/9//z/+//8
//z//f/8//3//v/8//3//f/9////AgACAAAA///+/////v//////AAABAP///////wIA
AwADAAEAAAACAAUACAAKAAkACwAMAA4ADgAJAAkACQAKAAoACwANAA4ADgAOAA4AEAAQ
ABAADwALAA0ADQANAAsACwANAA0ACgAHAAUAAwACAAIAAgACAAQABAACAAEAAAD///7/
/v/8//z//P/8//7////+////AAAAAAEAAgACAAIAAgADAAIAAQAAAP/////////////8
//r/+f/5//z//f///wAAAQADAAQAAwABAAAA///+//z//f/9//3/AAAAAAEAAQAAAAAA
AAAAAAIAAgADAAMABQAFAAQABAAEAAUABAADAAMAAQAAAP3/AAABAAQABgAKAAoACgAK
AAgACAAHAAcACAAHAAgACQALAA0ADQANAAwACwAKAAkACgAMAA0ADgANAAwACwALAA0A
CwALAAwACgAKAAoACgALAAkACgALAAkACQALAAwACwAKAAgABgAJAAoACwAMAAoACgAJ
AAgACQAKAAoACgAMAAwACgAMAAoACwALAAoACgAMAAwADAAMAAoACwALAAsACwALAAwA
DQARABEAEQATABUAFgAYABoAHAAbABsAGgAaABoAGgAaABgAFgATABAAEgATABMAEwAP
AA8ADgALAAoACAAGAAcABQACAP///f8AAAEABAAFAAQAAgAAAP//AAAAAAAAAAABAAIA
AwAEAAIAAQAAAAAA/f/7//r/+v/9//3//f/9//3/9//z//X///8MABUAHQArAEAAXgCH
ALcA5QAJAR8BLQEtASMBFQH9AMgAgAA2APX/yP+t/6L/pv+w/7n/vv+//8T/y//S/9z/
5P/s//L/9f/5//r/+f/0//P/8//0//T/9f/2//j/+f/7//3//f/9//3//P/7//r/+f/4
//r/+//8//3//f/9//7////8//r/9//2//r//P/+/wAA///////////+//3//P/7//v/
/P/8//v//P/8//z//P/+//7//v/+//v/+P/1//L/9f/3//v/+v/7//r/+//9//z//P/7
//v/+f/5//r/+//3//X/9f/0//f/9v/3//j/+//9//7////8//7//f/6//f/9v/3//b/
+f/5//r/+//5//n/+f/8//v/+//5//j//P///wIABAADAAMAAgACAAIA/f/9//3/AAAA
AAEAAwAHAAgACQAKAAgACAAIAAcAAwAFAAUABQAAAP//AAD///3/+//6//n/+v/8//7/
AAAAAAAA/v/9//j/9f/y//D/8P/w//D/8P/0//f/+P/7//f/9P/y//D/7f/s/+v/6//s
/+3/7v/v/+3/7f/t/+3/7f/s/+z/7f/r/+v/7P/s/+z/7f/t/+v/7P/s/+z/7P/u/+//
7//v/+//7v/u/+3/7P/s/+z/7P/q/+r/6//r/+7/7//v//D/8v/z//L/8f/v/+3/7P/p
/+n/6f/r/+z/8f/y//P/9P/0//T/8//z//D/7f/s/+v/7P/t/+z/6//q/+n/6P/n/+f/
6P/o/+j/6v/q/+r/6//p/+f/5//o/+f/5v/l/+T/5//l/+b/5//l/+X/5//o/+r/6v/p
/+j/5f/k/+P/4v/j/+L/5P/o/+r/6v/q/+r/6P/p/+n/6f/p/+n/6v/r/+z/6//q/+v/
7//w//L/9P/3//f/+P/4//j/+P/4//j/9//2//T/8v/w//H/8f/x/+//7//u/+v/6//o
/+X/5f/j/+L/4f/h/+D/3//g/9//4P/g/+D/4f/i/+L/4v/i/+D/4P/g/+D/3//f/9//
4P/i/+H/4f/i/+H/3//d/9v/3//h/9v/1//f/+j/8f/5////DgAqAE8AfwCzAOEAAQEZ
ASMBIQETAQEB3gCeAE4A/f++/5P/fv96/4L/jf+a/5//oP+l/67/tP++/8b/yv/N/9H/
1v/X/9b/1//Z/9f/1v/W/9b/2f/Z/9r/2//b/9v/2//a/9r/2v/a/9r/2v/b/9z/3f/f
/9//4P/h/97/3P/Z/9j/3P/c/9z/3P/f/9//3//f/9//3//f/9//3f/e/97/3f/c/9z/
3P/c/97/3v/e/97/3v/e/97/3v/e/9//4v/g/+D/3v/e/9//3//g/+D/4f/i/+P/5f/n
/+f/5//p/+r/7P/q/+r/6v/q/+v/6//r/+n/7P/s/+r/7P/s/+7/7v/w/+//7//v//H/
8f/x//T/8//z//H/8P/x//P/9f/2//b/+f/7//7//v/5//n/+f/6//r/+//9//z//P/8
//z//f/+///////9//////////v/+//9//3//f/7//r/+f/3//b/9f/0//T/9P/y//H/
8v/x//D/8P/x//L/8//0//X/9f/z//P/8f/w//D/8P/u/+7/7v/v//H/8f/x//H/7f/t
/+3/7f/u/+7/7//x//H/8f/y//L/8P/x//H/7//v//D/8f/y//D/8f/x//H/8//0//b/
9//3//j/+f/6//r/+v/7//v/+//7//r/+v/7//3//f/9//3/+//6//f/+P/5//z//v/+
//7//v/+//7//v/9//3//f/7//v/+//7//3//f/9/////////////f/+//7//v/+//7/
/v////3/+//7//z//v/+//7//v/+//v/+//7//3//f///wAA/v/+//3//P/6//r/+v/6
//n/+v/6//r/+//4//j/+v/8//z//P/8//z//P/9//3//f/9//3//v///wEAAQABAAMA
BwAIAAoADAAOAA0ADQAMAAoACgAKAAoACgAKAAkACAAIAAkACQAJAAYABQADAP///f/6
//f/9//5//j/9//3//X/9f/3//f/+f/4//f/9//2//b/9v/2//b/9v/2//b/9P/z//L/
8v/0//P/8//0//X/9f/1//X/7//t/+3/7f/z//z/AwALABUALgBQAHUAowDbAAkBKQE/
AUcBQwE5AR8B9AC4AHAAKQDu/8X/qP+i/6z/t/++/8X/yv/R/9b/3P/i/+b/6P/r/+//
8P/x//L/8//z//P/8v/y//L/9f/1//b/9//3//f/9//2//b/9v/2//b/9v/3//j/+f/3
//f/+P/5//v/+v/4//j/+v/6//r/+v/6//n/+P/3//n/+f/5//n/+//8//z/+//8//z/
/P/8//z//P/8//z//P/8//z//P/8//3/AAD+//7//P/8//3///8AAAAAAQABAAEAAgAD
AAIAAQACAAIABAACAAIAAgACAAMAAwADAAMABgAGAAQABgAGAAgACAAIAAcABwAHAAgA
CQAKAA4ADgANAAoACAAKAAsADAAMAA0ADwAQABIAEgANAA0ADQAQABIAFQAZABgAGAAY
ABgAFgAWABYAFQARABMAEwATABEAEQATABMAEwARABAADwAOAA4ADgAOAAwADAAKAAkA
CQAJAAkACgAIAAgACAAIAAkACQAHAAcACAAIAAkACgAGAAYABgAHAAcABwAHAAcABQAF
AAUABQAGAAYABwAJAAsACwAMAAwACgALAAsACQAIAAgACAAIAAcABwAGAAUABgAGAAcA
BwAGAAYABgAGAAUABAAEAAMABwAHAAYABgAIAAkACAAHAAgABwAHAAUABQAFAAcACAAI
AAgACAAIAAoACgAJAAkACwAJAAkACQAJAAsACwALAAwADQAOAA8ADgAOAA0ADAANAA4A
DwARABIAEQASABQAEQAOAAsACAAKAAcABwAHAAgACQAMAA4ACwAKAAgABgAGAAYABgAG
AAkACgAKAAoACAAIAAcABgAIAAgABgAIAAoACwANAAwADAANAA4ADwAQAA8ADwAOAA0A
DwAPABAAEQAWABcAGAAbABwAHAAdAB4AIQAhACIAIgAgACAAIAAgAB4AHAAZABYAGQAb
ABwAHQAdAB0AHAAZABgAFgAUABUAFQAUABMAEwAQAA8AEAAPABIAFAAWABkAFwAWABUA
FAAUABQAFAAUABYAFwAYABoAGAAXABcAGAAXABUAEwARABEADwAPABUAHQAkACcALwA7
AEwAZgCJALcA6wAXATcBTwFXAU8BQwExAQoBzgCIAD0AAgDZ/77/tv/C/83/2P/l/+r/
7//2//7/BAAIAAoADQAPAA4ACwAOABMAFQAVABYAGAAaABcAFQAUABMAFgAXABgAGAAa
ABoAGgAaABgAGQAaABsAGAAXABcAFwAaABwAHQAgACAAIAAgACAAHwAfAB8AHwAfAB8A
HwAfAB4AHgAdABsAGAAYABgAGAAaABoAGgAaABsAHAAdAB4AHAAbABwAGAAbABoAGwAd
AB0AHgAeAB8AHAAbABsAGwAbABsAHQAeAB0AGgAZABgAGwAdAB4AHwAfACIAIgAgAB4A
HgAgACAAHgAdAB0AHQAdAB0AHQAgACEAIQAfAB4AHgAfACAAIAAjACcAKgAuACoAIwAh
AB8AIwAkACYAKQAqACoAKgAqACcAJgAlACMAIwAnACkAKwApACkAKwArACgAJQAjACEA
HgAeAB4AHgAdABwAGQAXABkAGQAZABoAGAAYABgAGAAXABcAFQAVABcAFgAWABYAEgAS
ABIAEwARABEAEQARAA8ADwAPAA8AEAAQABEAEwARABEAEgASABAAEQARAA8ADQAMAAsA
CgAMAA0ADQANAA4ADgAPAA8ADgAOAA4ADgAMAAwADQANAA8ADwAOAA4ADgAPAA4ADQAN
AAsACgAHAAoACwAOABAAEQAQAA8ADgARABIAEgATABEADQALAAkABwAHAAUAAwAHAAkA
CwANAAoACgAJAAgACAAIAAgACQAIAAUABAAEAAIAAgACAAIAAwABAAIAAwAFAAUABwAI
AAUAAgD+//r/+//8//3//v/5//r//P/8//7//v/+//7//P/9//3//f/7//v//P/9//3/
/f/9////AwAEAAYACAAIAAcABwAGAAQABAAEAAQAAQAAAP7//P/7//v/+v/5//f/9//2
//P/7//s/+n/6f/o/+b/5P/j/+T/5f/o/+n/5//m/+X/5f/k/+L/4P/e/+D/4v/k/+b/
4//j/+P/5P/m/+X/5f/m/+T/4//i/+H/4f/h/9//2//Z/+D/6//1//3/BAAaADsAYwCX
AM0A8wALAR8BJQEfARMB/ADOAIgAOQDs/7P/kP9+/37/if+U/5v/oP+n/67/tP+8/8j/
zP/P/9P/2P/X/9b/2f/b/9r/2v/b/9z/2//b/9z/3f/d/93/3f/c/93/3v/f/+D/4P/h
/+L/4//h/+H/4v/j/+X/5P/i/+L/5v/m/+b/5v/m/+X/5P/j/+H/4f/h/+H/4//k/+T/
4//k/+T/5P/k/+T/5P/k/+T/5v/m/+b/5v/l/+X/5//k/+b/5P/k/+X/4//k/+T/5f/n
/+f/6P/p/+f/5//p/+r/7P/q/+r/6v/q/+v/6//r/+n/7P/s/+r/6//s/+//8P/y//H/
8f/x//H/8f/x//T/9f/1//P/8v/x//H/8f/w//D/8f/x//L/8v/t/+3/7f/w//D/8f/z
//b/9v/2//b/9v/2//b/9f/1//f/9//3//P/8//1//X/9f/z//L/8f/x//L/8//0//L/
8v/w/+//7v/t/+z/7P/q/+r/6v/q/+v/6//p/+n/6//q/+r/6v/p/+r/6//t/+z/6//q
/+n/5//n/+f/5//l/+T/5P/l/+f/5//o/+j/5//n/+b/4//l/+b/5//o/+j/6f/p/+n/
6P/o/+n/6f/p/+r/6//s/+z/7P/t/+3/8f/x//D/8P/x//P/8//z//X/8//y/+//7f/t
/+//8P/y//L/8v/y//T/9P/z//P/8//x//H/8f/x//P/8//z//T/8//y//H/8f/y//L/
8v/w//D/8P/x//P/8f/x//L/8v/y//L/8v/0//H/8f/x//H/8f/z//T/8//y//D/7v/w
//D/8P/w/+//8P/w//D/7//w//D/8P/2//b/8v/y//L/8v/y//L/8v/y//P/8//z//P/
8//0//X/9//3//f/+f/9//7/AAACAAAA//////7//v/+//7//v/9//z/+v/4//j/+f/5
//n/+P/5//n/9//0//D/7P/r/+3/7P/r/+v/7f/t/+//7//v/+7/7f/t/+7/7v/u/+7/
7P/s/+z/7P/r/+v/6//s/+3/7f/u//D/7//t/+v/6f/n/+f/5//r/+//9v/9/wUAFQAs
AEwAdQCpAN0ACQElATUBOwE3ASkBDwHiAJ4AUgANANr/s/+c/5r/pv+v/7b/vf/C/8n/
zP/U/9z/3v/e/+f/6//o/+n/7P/t/+n/6P/o/+n/6v/r/+v/7P/t/+3/7f/t/+z/7P/s
/+z/7P/u/+//8P/x//H/8f/y//P/8f/w/+7/7v/y//L/8v/y//H/8f/x//H/8//z//P/
8//1//b/9v/1//T/9P/0//T/8v/y//L/8v/z//T/9f/2//T/9f/4//b/9//2//f/+f/3
//j/+P/5//v/+//8//3//f/9////AAACAAAAAAAAAP7/////////AAAEAAUABAACAAIA
BAAEAAYABQAFAAUABQAFAAUACAAHAAcABQAEAAUABwAJAAoACwANAA4AEAAQAAsACwAL
AA4ADgAPABEAEgASABIAEgAUABQAFAATAA4ADwAOAA0ACwALAA0ADQANAAsACgAJAAcA
BgAFAAQABgAGAAQAAwADAAMAAwAEAAIAAgACAAIAAQABAP////////7//v/+//3//v//
/wEA///////////+////AAABAAMAAgACAAMAAAD//////v8AAAEAAQD///z//P/8//z/
+v/7//v/+//8//z//f/9//v/+v/5//j/+P/4//n/+f/8//3//f/+/wAAAQAAAP/////9
//z/+f/3//f/+f/6//3//v///wAAAQACAAIAAwADAAEAAQABAAIAAwACAAEAAAD///7/
/f/9//7//v/+//z//P/8//3//f/7//v//P/8//z//P/8//z/+f/5//n/+//7//3//v/9
//z/+v/4//r/+v/6//r/+v/6//n/+P/3//j/+P/4//r/+v/4//r/+v/7//v/+P/1//X/
9f/z//P/9f/3//b/9f/0//P/8v/w//H/8f/x//P/8//0//X/9f/1//X/9//9//7/AAAC
AAQAAwADAAIAAgACAAIAAgD+//z/+f/2//f/+f/6//v/+//7//r/9//1//L/7//v//D/
8P/w//H/8f/x//P/8//w/+7/7P/r/+3/7v/v//D/8P/w//D/8P/v/+//7//w/+7/7f/t
/+7/8P/v/+7/7f/v/+3/6//t//P//P8BAAcADwAeADgAWwCJAL0A6wANASMBKQElARkB
CQHmALAAaAAfAOb/v/+k/5r/ov+t/7b/u//A/8f/0P/S/9b/3P/i/+X/5//o/+X/5v/r
/+3/7P/s/+3/7v/u/+3/7f/t/+7/7//w//D/7//u/+3/7P/r/+v/6//r/+3/7//y//X/
8//y//D/8P/w//D/8P/w//P/8//z//P/8P/v/+7/7f/w//L/8//z//T/9P/0//T/8//y
//H/8P/w//D/8P/w//D/8f/0//L/8f/u/+3/7f/u//D/8f/z//P/8//0//X/9f/1//f/
+P/1//L/8f/w//D/8f/x//H/9P/4//n/+P/3//b/9//2//j/9//3//f/9v/1//T/9v/2
//X/8v/w//L/9f/4//r//f8BAAQACAAEAP///////////v/+////AgACAAIAAgACAAIA
AgABAP3//////////v///wIAAwAAAP3/+//5//r/+v/6//r/+P/4//b/9f/y//H/8P/w
//L/9P/2//j/9//3//X/9f/y//D/7//u/+z/7P/s/+3/7//v/+//7//r/+v/6//r/+v/
6v/q/+v/7f/t/+7/7v/s/+3/7f/r/+n/6P/n/+b/6P/p/+n/6f/o/+j/6f/p/+X/5P/j
/+L/5P/m/+n/6//u/+//7//w//D/7//s/+n/7P/r/+v/6f/n/+f/6f/q/+z/7P/s/+z/
7P/s/+v/6//s/+v/7P/t/+z/7f/s/+v/6v/p/+j/5//n/+j/6P/o/+v/7P/t/+//7f/r
/+v/7P/p/+j/5//m/+j/5//p/+v/6P/n/+j/6P/n/+b/5P/i/+P/5P/l/+b/6f/q/+r/
6v/p/+r/6P/o/+b/5v/m/+b/5v/k/+X/5f/l/+f/5//o/+n/6f/p/+n/6//v//D/8v/0
//L/8f/x//D/8v/y//L/8v/z//L/8P/u/+z/6//p/+f/5v/n/+f/5f/h/97/2//b/9v/
2v/Z/9n/1v/V/9b/1f/X/9b/1f/V/9j/2v/c/97/2//a/9n/2P/V/9X/1f/W/9j/1//X
/9j/2P/X/9b/1f/V/9P/0//T/9X/2v/h/+X/6//6/xIANQBhAJcAxwDnAP8ADQEJAfkA
7wDYAJwATAD9/7b/i/9y/2r/cv9//4b/if+M/5P/nP+k/67/tv+6/7v/v//G/8v/zv/N
/8v/yf/I/8j/yP/J/8n/yv/L/8v/y//L/8r/yP/I/8j/yP/K/8v/zP/N/8z/y//L/8v/
yf/I/8b/xv/K/8r/yv/K/83/zf/N/83/zf/N/83/zf/M/8z/y//J/8j/yP/I/8j/yP/I
/8j/yP/J/8r/y//M/8r/y//O/8z/yf/G/8X/xf/F/8b/xv/H/8f/x//I/8n/yf/J/8v/
zP/L/8j/x//G/8f/yf/K/8v/yf/M/8z/yv/I/8j/yv/K/8z/y//L/8v/yf/J/8n/zP/N
/83/y//K/8r/y//M/8z/zv/R/9P/1v/X/9P/1P/V/9T/1P/V/9f/2P/Y/9j/2P/b/9z/
3f/d/9v/3f/d/93/2f/Z/9v/2//a/9n/2f/Z/9n/2v/b/9z/3P/c/9r/2f/W/9X/1P/U
/9b/1v/W/9b/1f/V/9P/0//T/9L/0v/S/9L/0v/S/9P/0//T/9P/0//T/9P/0//T/9T/
1P/V/9f/1f/V/9b/1v/W/9f/1//V/9b/1v/W/9b/2P/Z/9n/2f/a/9r/2//b/9r/2v/a
/9r/2v/a/9v/2//f/9//3v/e/+H/4//j/+P/4f/f/97/2//d/93/3//g/+L/4v/i/+L/
4f/g/97/3f/e/93/3v/f/+P/5f/l/+X/4//h/9//3f/f/+D/4P/g/+D/4P/g/+H/4f/f
/9//4P/g/+D/4P/g/97/2//b/9v/3f/d/9//4P/g/+D/3//e/9z/3P/c/9z/3//g/+D/
4P/j/+L/4v/i/+L/4v/i/+L/5P/l/+X/5f/j/+P/5P/l/+j/6f/q/+3/7//w//L/9P/y
//H/8f/w//L/8v/y//L/8//y//D/7v/s/+3/7f/t/+z/7f/t/+v/5//k/+H/4f/i/+L/
4v/j/+H/4f/j/+P/4//i/+H/4f/i/+L/4v/i/+L/4v/i/+L/4f/h/+H/4v/i/+H/4f/i
/+L/4f/g/9//2//Z/9f/2f/h/+j/7//3/wMAFgA0AGMAmQDJAPMAFQEnAS0BKQEfAQUB
1ACSAEQA+f/G/5//iP+G/5D/m/+i/6v/sv+3/7r/vv/C/8j/zv/T/9X/1P/V/9b/1//V
/9T/1P/V/9b/2P/Z/9v/3f/d/93/3f/c/9r/2v/a/9r/3P/d/97/3//e/93/3f/d/93/
3P/a/9r/3v/e/97/3v/f/9//3//f/9//3//f/9//3v/e/93/2//a/9r/2v/a/9v/3P/d
/97/3v/e/97/3v/d/93/3//c/9//3v/f/+H/4f/i/+L/4//i/+H/4f/h/+D/3//g/+D/
4v/g/+D/4P/i/+P/4//j/+L/5P/j/+D/3v/e/+D/4P/e/93/3f/d/+D/4f/i/+b/5f/l
/+P/4v/g/+H/4v/i/+P/5f/m/+j/6P/j/+P/4//n/+j/6v/t/+v/6v/p/+j/5//m/+X/
4//j/+f/6f/r/+j/5//o/+f/4//h/+D/3//c/9z/3P/c/9z/3P/a/9n/2P/X/9b/1v/U
/9T/1P/U/9X/1f/T/9P/0f/Q/9D/0P/O/87/zv/P/9H/0f/R/9H/z//P/8//z//X/9b/
1P/V/w==
         </WaveFormData>
      </LeadData>
   </Waveform>
</RestingECG>
