# Supplementary material for: Detection of Left Atrial Enlargement Using a Convolutional Neural Network-Enabled Electrocardiogram
Source: Front Cardiovasc Med. 2020 Dec 17;7:609976. doi: 10.3389/fcvm.2020.609976 (PMC7773668; doi:10.3389/fcvm.2020.609976)
Supplement: Supplementary file 4 [file Data_Sheet_4.ZIP › normal3/1802032202_1778_00000001.XML]

<?xml version="1.0" encoding="Windows-1252"?>
<!DOCTYPE RestingECG SYSTEM "restecg.dtd">
<RestingECG>
   <PatientDemographics>
      <PatientID>1802032202</PatientID>
      <PatientAge>67</PatientAge>
      <AgeUnits>Years</AgeUnits>
      <Gender>Female</Gender>
      <PatientLastName>liyuemei</PatientLastName>
   </PatientDemographics>
   <TestDemographics>
      <DataType>Resting</DataType>
      <Site>1</Site>
      <AcquisitionDevice>MAC55</AcquisitionDevice>
      <Status>Unconfirmed</Status>
      <Priority>Normal</Priority>
      <AcquisitionTime>08:27:13</AcquisitionTime>
      <AcquisitionDate>08-15-2016</AcquisitionDate>
      <CartNumber>1</CartNumber>
      <AcquisitionSoftwareVersion>009C</AcquisitionSoftwareVersion>
      <XMLSourceVersion>MAC5000 v1.0</XMLSourceVersion>
   </TestDemographics>
   <RestingECGMeasurements>
      <VentricularRate>70</VentricularRate>
      <AtrialRate>70</AtrialRate>
      <PRInterval>134</PRInterval>
      <QRSDuration>86</QRSDuration>
      <QTInterval>424</QTInterval>
      <QTCorrected>457</QTCorrected>
      <PAxis>57</PAxis>
      <RAxis>31</RAxis>
      <TAxis>28</TAxis>
      <QRSCount>12</QRSCount>
      <QOnset>221</QOnset>
      <QOffset>264</QOffset>
      <POnset>154</POnset>
      <POffset>205</POffset>
      <TOffset>433</TOffset>
      <ECGSampleBase>500</ECGSampleBase>
      <ECGSampleExponent>0</ECGSampleExponent>
   </RestingECGMeasurements>
   <Diagnosis>
      <Modality>Resting</Modality>
         <StatementCount>2</StatementCount>
         <LabelText>12SL ��ϳ���</LabelText>
      <DiagnosisStatement>
         <StmtFlag>ENDSLINE</StmtFlag>
         <StmtText>�������</StmtText>
      </DiagnosisStatement>
      <DiagnosisStatement>
         <StmtFlag>ENDSLINE</StmtFlag>
         <StmtText>���� ECG</StmtText>
      </DiagnosisStatement>
   </Diagnosis>
   <Waveform>
      <WaveformType>Rhythm</WaveformType>
      <WaveformStartTime>0</WaveformStartTime>
      <NumberofLeads>8</NumberofLeads>
      <SampleType>CONTINUOUS_SAMPLES</SampleType>
      <SampleBase>500</SampleBase>
      <SampleExponent>0</SampleExponent>
      <HighPassFilter>16</HighPassFilter>
      <LowPassFilter>150</LowPassFilter>
      <ACFilter>NONE</ACFilter>
      <LeadData>
         <LeadByteCountTotal>10000</LeadByteCountTotal>
         <LeadTimeOffset>0</LeadTimeOffset>
         <LeadSampleCountTotal>5000</LeadSampleCountTotal>
         <LeadAmplitudeUnitsPerBit>4.88</LeadAmplitudeUnitsPerBit>
         <LeadAmplitudeUnits>��V</LeadAmplitudeUnits>
         <LeadHighLimit>2147483647</LeadHighLimit>
         <LeadLowLimit>268435456</LeadLowLimit>
         <LeadID>I</LeadID>
         <LeadOffsetFirstSample>0</LeadOffsetFirstSample>
         <FirstSampleBaseline>0</FirstSampleBaseline>
         <LeadSampleSize>2</LeadSampleSize>
         <LeadOff>FALSE</LeadOff>
         <BaselineSway>FALSE</BaselineSway>
         <ExcessiveACNoise>FALSE</ExcessiveACNoise>
         <MuscleNoise>FALSE</MuscleNoise>
         <LeadDataCRC32>2025410358</LeadDataCRC32>
         <WaveFormData>
/v/+//////////////////7//f/9//3/+v/5//n/+f/5//j/9//2//j/+P/4//f/9v/2
//X/9P/2//b/9f/1//H/8v/0//b/+P/5//n//f/7//n/AAAMABcAIQAuADoATQBiAG0A
dAByAGsAZQBfAE8APAAvACYAHwAWAAsABgAAAPn/+/////3/+P/4//f/9f/x//H/8v/0
//j/9v/0//T/9P/0//L/8v/z//P/8//z//P/8//x//H/8f/x//T/9P/0//T/9P/0//T/
8//x//H/8v/z//T/9f/2//f/9f/1//X/9f/1//X/9f/1//X/9f/1//T/8v/z//T/9P/1
//b/+P/5//b/9v/2//b/9v/2//b/9v/2//f/9//4//j/+P/6//v//f/9//3//f/7//v/
/P/8//7/AgABAAIAAgACAAEAAAADAAQABAAGAAcABwAIAAkACQAJAAkACQANAA0ADQAP
ABAAEAAQABAAEgASABMAEwASABIAEgASABIAEgASABMAFQAUABQAFAASABAAEAAQABAA
DwAPAA8ACwAJAAkACQAJAAcABwAGAAQABAAEAAIAAQABAAAAAAD+//7//v/9//z/+//6
//r//P/7//v/+//7//v/+//7//j/+P/2//b/9//3//f/9//3//f/9//4//j/9v/2//b/
+P/5//n/+f/5//n/+f/3//T/9P/0//T/9v/3//n/+v/5//j/9//0//T/9v/2//b/+P/4
//n/+f/5//n/+f/5//z//f/9//3/+v/6//r/+//7//v/+//7//3//f/8//z/+//7//v/
+//9//3//f/9//v/+//7//v/+//7//v/+//6//r/+//7//r/+v/6//r//P/8//z//P/6
//r/+f/5//n/+v/6//r/+//7//v/+//6//r/+v/6//z//P/7//v/+f/5//j/+P/5//n/
+f/5//n/+f/3//n/+f/5//n/+f/5//n/+f/5//j/9//3//n/+//5//v/+//7//v/+//7
//n/+P/4//r/+v/6//r/+P/4//n/+f/7//r/+v/6//r/+v/6//r/+v/5//n/+v/6//r/
+v/7//r/+v/6//r//P/8//z//f/9//3//f/9//3//f/9//3//v8AAAEAAgAAAAMAAwAD
AAQABAADAAIAAgADAAMAAwABAAEAAQAAAAEAAQABAP7//////////f/8//v/+v/6//n/
+P/2//X/9P/0//T/9P/3//f/+P/5//r/+P/0//T/+f/9//n/+f8BAAgADAAXACUANABG
AFkAbgB9AIgAkACLAH8AcwBhAEoAOwA2AC0AIgAbABYACgADAAMAAwADAAAA/v/9//3/
+f/3//b/9v/2//b/9v/2//b/9v/y//L/8//z//X/9f/1//X/9f/1//X/9f/1//T/8//y
//P/9P/1//X/8//z//T/9f/1//X/9f/1//X/9f/1//X/9//3//f/9//3//f/9//2//b/
9//4//j/+P/4//n/+f/4//j/+P/4//j/+P/4//j/+P/5//n/+v/5//j/+f/5//v/+//7
//v/+//7//z//P///wIAAAAAAP//AAAAAAAAAQACAAIABAAHAAcACAAJAAsACwALAAsA
DQANAA0ADwAQABAAEAAQABEAEAAQAA8ADwAQABEAEgASABIAEgATABIAEAAPAA4AEAAO
AA4ADgAQAA8ADwAPAA0ACwALAAsACQAHAAcABgAEAAQABAACAAMAAwACAAIAAQAAAP//
/f/8//v/+v/6//r/+f/5//n/+f/5//n/+f/5//r/+f/6//n/+f/5//n/+//7//v//P/8
//r/+v/6//r/+//7//v/+//7//v/+f/4//j/+P/4//f/9//4//j/+v/6//r/+P/2//j/
+P/4//j/+P/5//n/+f/5//n/+f/6//v/+//7//r/+v/6//v/+f/5//n/+f/6//v/+//8
//3//f/9//3/+//7//v/+//9//3//f/9//v/+//7//v//P/8//3//f/7//r/+f/4//r/
+v/6//r/+//8//z//f/7//z//P/8//n/+f/5//n/+P/4//j/+P/6//r/+f/5//v/+//6
//r/+f/5//n/+f/7//v/+f/7//r/+f/4//f/+f/5//n/+f/4//f/9//5//f/9f/3//f/
+P/5//r/+//7//r/+P/4//j/+P/4//j/+P/5//n/9//2//b/9v/4//j/+P/4//j/9//3
//j/9v/2//b/9//5//r/+//8//r/+v/6//v/+//7//v/+//7//v/+//7//z//v///wAA
AgAFAAUABQACAAIAAQAAAAAAAQABAAEAAQABAAEAAAD////////8//v/+//7//n/9v/1
//T/9P/2//b/9f/1//j/+P/4//j/9f/z//L/8f/2//T/9P/2//n/9//1//n//f8CAAwA
GwApADwAUgBnAHQAfwCMAJAAiQCDAHcAYQBIADkAMAAnACIAHQASAAgAAwAHAAkAAwD6
//T/8//z//X/9//4//b/8v/y//T/9P/0//T/9P/0//X/9f/0//P/8v/x//P/8//z//P/
9v/2//b/9v/0//T/9P/z//H/8f/y//P/9f/1//X/9f/z//P/8//z//X/9f/1//X/8//z
//P/8v/0//X/9v/2//T/9P/1//X/9v/2//b/9v/2//b/9v/2//T/9f/1//b/+f/6//3/
///+//3//P/7//v/+//8//z//f8AAP7//v///wAAAAAAAAMABAAEAAYABgAFAAUABQAJ
AAkACQAJAA0ADQANAA8ADgAOAA4ADgAQABAAEQARABAAEAAQABAAEAAQABAAEQASABIA
EwAUABIAEAAQABAAEAAPAA8ADwANAAsACwALAAcABQAFAAQAAgACAAIAAAABAAEAAAAA
AAAAAAAAAP///P/7//r/+v/8//v/+//7//n/+f/5//n/+v/6//j/+P/7//v/+//7//n/
+f/5//r/+P/2//b/9v/3//n/+v/7//n/+f/5//f/+f/6//v//P/6//n/+f/4//r/+v/6
//j/+P/6//r/+v/4//j/+f/5//v/+//7//v/+v/7//v/+//6//r/+v/7//v/+//7//v/
+f/5//j/+P/8//3//v////z/+//6//n/+f/5//n/+f/6//v//P/9//v/+v/6//n/+f/6
//v//P/6//r/+v/6//r/+v/5//n/+f/6//r/+v/7//v/+//7//z//P/8//z//P/8//v/
+//6//n/9//2//n/+f/5//n/9//3//X/9//6//v//P/9//z/+//6//n/+P/3//f/+f/5
//n/+f/6//r/+v/6//r/+P/4//n/+f/3//b/9v/2//f/+P/5//r//P/7//v//P/6//r/
+v/7//r/+v/6//r/+P/4//j/+f/7//v/+//7//n/+f/5//n/+v/8//3//v8AAAMAAwAD
AAAAAAD///7///8BAAIAAwABAAEAAQAAAP3//f/9//r/+v/7//z/+//4//f/9v/2//b/
9v/1//X/9v/2//b/9v/2//X/9f/1//b/+P/0//T/+f/7//n/+f///wYADgAZACcAMAA8
AE8AZABxAHYAegB3AG0AXwBPADwALwAmAB0AFgARAAgA/P/5///////7//r/+P/1//f/
+f/1//L/8v/y//L/8v/y//L/8v/z//T/9v/3//b/9f/0//P/8//z//P/8//0//T/9P/0
//T/9P/0//P/8//z//T/9f/1//X/9f/1//X/9f/1//X/9f/1//X/9f/1//X/9f/0//T/
9f/2//b/9v/2//f/9//2//b/9v/2//b/9v/2//b/9v/3//f/+P/5//r//f////z/+//6
//n/+v/7//3//v///wIAAAAAAAEAAgACAAIAAwAEAAQABgAGAAUABQAFAAgACQAKAAsA
CwALAAsADQAOAA4ADgAOABIAEgATABMAEAAQABAAEAASABIAEgATABIAEAAPAA4AEAAO
AA4ADgAOAA0ADQANAAkABwAHAAcABwAFAAUABAACAAIAAgAAAP3//f/8//z//v/+//7/
/f/8//v/+v/6//j/9//3//f/9//3//f/9//4//j/9v/2//f/9//3//f/9f/1//X/9v/2
//T/9P/0//b/9//3//f/9f/1//X/8//1//b/9//4//b/9f/1//T/9f/2//f/9v/0//b/
9v/2//b/9v/3//f/+f/5//n/+f/5//n/+P/3//f/+P/5//v/+f/5//n/+f/5//n/+P/4
//r/+//8//3/+//7//v/+//7//v/+//7//v/+//7//v/+v/6//v/+//6//r/+v/6//j/
+P/4//j/+v/6//n/+f/5//r/+v/6//n/+f/5//n/+v/6//r/+v/4//j/9//3//n/+f/4
//j/+f/5//n/+f/3//f/9f/3//f/9//6//j/+P/4//j/9f/0//T/8//1//b/+P/6//n/
+P/3//b/+P/3//f/+P/2//b/9v/3//j/+P/4//j/+v/6//r/+//6//n/+P/3//j/+f/6
//v/+v/8//3//v8AAAMAAwADAAIAAgABAAAA//////7//f/////////+//v/+//7//j/
+f/5//n/9//3//f/9//4//b/9v/1//X/9P/0//T/9P/2//X/9f/1/+7/8P/2//r/9//5
/////////wIACgAXACUAMgBCAFUAZABrAHAAdABvAGMAVQBJAD4ALwAkABsAEgANAAQA
+P/1//3/AwD9//b/+P/7//f/9f/z//D/9P/4//b/9f/0//P/8v/w//D/8f/x//L/8//0
//X/8//z//P/8//0//T/9P/0//T/9P/0//P/8//z//T/9f/3//f/9//3//f/9//3//f/
9//3//f/9//1//X/9f/0//T/9f/2//b/9v/2//f/9//2//b/9v/2//j/+P/4//j/+P/5
//n/+v/4//j/+v/7//3//f/9//3/+//7//z//P///wIAAAAAAAEAAgACAAIAAQACAAIA
BAAHAAcACAAJAAkACQAJAAkADQANAA0ADwAQABAAEAAQABIAEgATABMAEgASABIAEgAR
ABAADwAPABIAEgATABQAEwAQAA8ADgAMAAsACwALAAsACQAJAAkACQAHAAcABgADAAIA
AQD+///////+//7//P/8//z/+//8//v/+v/6//r/+f/5//n/+f/5//n/+f/6//r/+P/4
//j/9//2//X/9//3//f/+P/2//T/9P/0//b/9//3//f/9f/1//X/8//z//T/9f/2//f/
9//4//j/9v/2//b/9P/1//j/+f/6//j/+P/5//n/9//3//f/9//6//v/+//7//j/+P/4
//n/+//7//v/+//7//v/+v/6//n/+f/5//n/+//7//v/+//5//n/+f/5//v/+//7//v/
+P/4//n/+f/2//b/9v/2//j/+P/4//j/+P/4//f/9//3//j/+P/4//n/+f/5//n/+P/4
//j/+P/4//j/9//3//f/9//2//b/+P/5//r/+//6//n/9v/3//f/9//3//f/+f/5//n/
+f/6//X/9v/4//j/+P/4//j/+P/5//n/9//2//b/9v/2//b/9v/2//b/9f/1//b/+P/4
//j/+f/6//r/+v/6//j/+P/4//n/+f/5//n/+f/5//n/+f/5//z//v///wAAAAADAAMA
AwACAAIAAQAAAAIAAwADAAMAAAD///7//P/7//v/+//4//j/+f/6//n/9v/1//T/9P/2
//b/9f/1//T/9P/0//T/9P/z//P/8//4//b/9v/4//v/+f/1//X//f8GABIAHQApADgA
SgBdAG4AewCEAIoAhQB7AGsAUwBAADUALAAhABwAGQAOAAYAAwADAAEA///8//r/+f/5
//f/9//2//j/9v/y//L/8v/y//L/8v/y//P/8//x//H/8f/x//L/8//0//X/9P/0//T/
9P/y//L/8v/x//P/8//0//X/8//z//P/8//z//P/8//z//X/9f/1//X/9f/1//X/9P/0
//X/9v/2//T/9P/1//X/9v/2//b/9v/0//T/9P/0//b/9//3//j/+v/6//z//f/8//v/
+v/5//v/+//8//z//P/+//v/+v/9//7//v/+/wEAAgACAAQAAwADAAQABQAIAAkACgAL
AAwACwAKAAsACgAKAAoACgANAA4AEAARAA4ADgAOAA4ADgAOAA4ADwAPAA4ADgAOAA4A
DAAMAAwADAALAAsACwAJAAcABwAHAAcABQAFAAQAAAAAAAAA/v/9//3//P/8//z//P/8
//v//P/7//r/+v/6//n/+f/5//f/9//3//f/+P/4//b/9v/4//n/+v/7//r/+f/4//j/
+f/4//n/+v/3//f/9v/1//f/9//3//X/9v/2//b/9v/3//f/+P/4//b/9v/2//T/9v/4
//j/+P/2//b/9//3//n/+f/5//n/+f/5//j/9//3//j/+f/7//r/+f/4//f/+f/5//j/
+P/5//n/+f/5//f/9//3//f/+f/5//n/+f/5//n/+f/5//b/9v/3//f/9//4//n/+v/5
//j/9//2//j/+P/3//f/9//4//j/+P/1//X/9f/1//j/+P/4//j/9v/2//X/9f/2//f/
9//4//j/9//2//X/9//3//X/9//5//n/+f/5//f/9f/z//H/8v/z//X/+f/3//X/9//3
//X/9//3//j/9v/2//b/9v/2//b/9//3//n/+P/4//j/9//2//X/9P/2//X/9f/2//T/
9P/0//X/+P/4//j/+P/4//j/+P/5//v/+//7//v/+f/5//n/+f/8//7///8AAAAAAwAD
AAMAAgACAAEAAAD+//////////////////7//////////P/6//n/+P/1//X/9f/1//b/
9v/2//X/9f/1//T/8//y//P/8//0//X/8v/y//T/9P/3//n/+f/3//v/BgAUAB8ALQA+
AFIAaQB4AIUAjgCQAIkAewBnAFUARAA7ADQAKQAgABcADAACAAMAAwD///v//P/8//n/
9f/z//X/8v/y//L/8v/0//T/9P/0//D/8P/x//H/8f/x//H/8f/z//P/8//z//L/8v/y
//L/8v/y//L/8f/x//H/8v/z//X/9f/1//X/8//z//P/8//z//P/8//z//X/9f/1//T/
8//z//P/8v/z//T/9v/3//T/9P/0//T/9v/2//b/9v/2//f/9//4//b/9v/4//n/+f/5
//n/+f/5//n/+v/6//3/AAD+//7///8AAAAAAAD//wAAAAACAAUABQAGAAcABwAHAAcA
BwAJAAkACQALAA0ADgAPABAAEQAQABAADwAQABAAEAAQAA4ADgAOAA8AEAAQABEAEgAS
ABAAEAAQAA8ADQAMAAsACQAHAAcABwAHAAUABQAEAAIAAgACAAAAAQABAAAAAAD9//z/
+//5//n/+f/5//r/+v/5//n/+f/5//n/+f/5//r/+v/4//j/+P/3//b/9f/2//f/+P/6
//z/+v/6//r/+P/5//n/+f/5//n/+f/3//b/9v/2//b/9//3//j/+P/4//j/+P/2//T/
9v/2//b/9P/0//X/9f/z//P/8//z//f/+f/6//v/+P/4//j/+f/5//n/+f/5//v/+//6
//r/+f/5//n/+f/7//v/+//7//n/+f/5//n/+//7//v/+//4//j/+f/5//r/+v/6//r/
+P/4//j/+P/4//j/9//3//f/+P/4//j/+f/5//n/+f/4//j/+P/4//j/+P/3//f/9//3
//b/9v/3//f/9//3//n/+f/3//n/+P/3//b/9f/2//f/+P/5//b/9f/1//f/9//1//f/
9//9//z/+//6//n/+P/2//b/9//3//j/+P/5//r/9//2//X/9P/3//f/+P/6//j/+P/4
//n/+v/6//r/+v/5//j/9//3//n/+f/5//n/+f/5//n/+f/8//7///8AAP7/AQABAAEA
AQACAAIAAgAAAP///f/7//7///8AAAAA/////////P/5//n/+f/3//f/9//3//j/9//2
//T/8//0//T/9P/0//b/9f/1//X/9v/y//L/9v/3//f/+f/5//3/AAAIABUAIQAqADwA
TwBeAGsAeAB4AHMAbwBlAFUARAA1ACoAIwAcABMABgD8//n/+//9//3//P/4//P/8f/z
//P/9P/2//T/8v/y//L/8v/y//L/8v/z//P/8//z//P/8//1//X/9f/1//T/9P/0//T/
9P/0//T/8//1//X/9v/3//b/9f/0//P/9P/1//b/9//1//X/9f/1//X/9f/1//T/9P/1
//b/9v/4//j/+f/5//b/9v/2//b/9v/2//b/9v/2//f/9//4//j/+P/6//v/+//7//v/
+//5//n/+v/6//3/AAD+//7///8AAAAAAAADAAQABAAGAAUABQAGAAcABwAHAAcABwAL
AAsACwANAA4ADgAOAA4ADgAOAA8ADwAQABAAEAAQABAAEAAQABEADwAOAA4ADgAQAA4A
DgAOAAwACwALAAsACwAJAAkACQAFAAMAAwACAAEAAgADAAIAAAD///3//P/+//7//v/9
//z/+//6//r/+P/3//f/9//4//n/+v/7//j/+P/2//b/9f/1//X/9f/1//X/9f/2//b/
9P/0//T/9P/1//X/9f/1//X/9f/z//P/9P/1//b/8//z//T/9P/y//L/8v/w//P/9v/3
//j/+P/4//n/+f/3//f/9//3//n/+//8//3/+//6//n/+f/7//v/+//7//3//f/8//z/
+//7//v/+//5//n/+f/5//n/+f/5//n/+f/5//n/+f/6//r/+//7//j/+P/4//j/+f/6
//v//P/7//r/+P/3//f/+P/4//j/+f/5//n/+f/4//j/+P/4//b/9v/1//X/9//3//b/
9v/1//X/9f/1//b/9//2//n/9//1//f/+P/4//j/+P/4//b/9v/3//f/9//2//b/9v/2
//b/9v/2//j/9//3//j/9v/2//b/9//4//j/+P/4//r/+v/6//v/+//7//v/+//5//n/
+f/5//v//v8AAAIA//8BAAAA//8AAAAA///+/wAAAQABAAEA/////////v/////////8
//r/+f/4//X/9//3//f/+P/2//b/9f/1//b/9v/2//b/+P/3//f/9//4//T/9P/2//X/
9//7////AwAGAAwAFwAhACoAOgBRAGQAbwByAHYAdQBvAGUAUwBCADMALAAjABoAFQAM
AAIA+//9////AQAAAP7/+f/3//X/8f/y//T/9P/4//j/+P/4//j/9f/0//T/8//1//X/
9f/1//P/8//z//P/9v/2//b/9v/2//b/9v/1//X/9f/2//f/9//3//f/9//1//X/9f/1
//X/9f/1//X/9//3//f/9v/2//f/+P/4//b/9v/3//f/9//4//n/+v/4//j/+P/4//r/
+//7//z/+//6//v/+//9//3//f/9//3//f/+//7//f8AAP7//v8AAAIAAwAEAAQABAAD
AAQABwAHAAgACQALAAsACwALAAsACwALAA0ADwAQABEAEgATABIAEgARABIAEgASABIA
EgASABIAEwATABIAEgASABIAEAAQABAAEAAPAA8ADwANAAsACwALAAkABwAHAAYAAgAC
AAIAAAAAAAEAAQACAP///v/9//v//P/7//r/+v/7//v//P/9//r/+f/4//f/+f/6//n/
+v/6//n/+P/3//n/+f/5//r/+P/2//b/9v/2//f/9//3//f/9//3//X/8v/y//L/8v/0
//X/9//4//r/+v/6//j/9v/4//j/+P/5//r//P/9//r/+f/4//f/+f/7//z//f/6//r/
+v/7//v/+//7//v/+//7//r/+v/5//n/+f/5//v/+//7//v/+//7//v/+//7//v/+//7
//v//P/+////+//6//n/+P/6//r/+v/6//r/+v/5//n/9//4//j/+P/4//n/+v/7//n/
+P/3//b/9//4//j/+f/5//n/+P/4//n/+f/5//n/+f/5//f/+f/5//n/+f/5//v/+//7
//v/+P/3//f/+f/3//X/9//3//n/+f/7//r/+P/4//j/+P/6//r/+//7//v/+v/6//r/
+P/4//j/+P/6//n/+f/6//n/+P/3//f/+P/4//j/+P/5//r/+//9//z/+//6//n/+f/5
//n/+f/8//7///8AAAIABQAFAAUABgAGAAUABAABAAEAAAD//wIAAwAEAAQAAgABAAAA
/P/5//n/+f/3//f/9//3//j/9//2//T/8//1//b/9//4//f/9f/0//P/8v/2//b/9v/5
//n/9//5//3/AAAGABMAJQA4AEgAWQBqAHkAgACGAIUAgQB1AGEATgA/ADIAKQAgABcA
EgAMAAUAAwAFAAUA/v/6//n/9f/z//f/9v/y//D/9P/0//T/9P/0//L/8v/z//P/8//z
//P/8//x//H/8f/x//P/9P/1//b/9f/0//P/8f/z//P/9P/1//P/8//z//P/8//z//P/
8//z//P/8//z//P/8//z//L/8v/z//T/9P/2//b/9//3//b/9v/2//b/9v/2//b/9v/2
//f/9//4//b/9v/4//n/+f/5//n/+f/7//v//P/8//3/AAD+//7//f/+//7//v///wAA
AAACAAMAAwAEAAUABwAHAAcABwALAAsACwANAAwADAAMAAwADAAMAA0ADQANAA4ADwAQ
AA4ADgAOAA8AEQAQABAAEAAOAAwADAAMAAwACwALAAsACgAJAAoACwAHAAUABQAEAAQA
BAAEAAIA//////7//v/+//7//v/9//r/+f/4//j/+v/5//n/+f/7//v/+//7//j/+P/2
//b/+f/5//n/+f/5//n/+f/6//j/9v/2//b/9v/3//f/9//1//X/9f/z//X/9v/3//j/
+f/5//r/+v/5//j/9//0//X/+P/5//r/+P/4//n/+f/7//v/+//7//r/+//7//v/+P/4
//j/+f/6//v//P/9//z/+//5//j/+f/5//n/+f/7//v/+//7//n/+f/5//n/+v/7//z/
/f/7//r/+v/5//j/+P/4//j/+P/4//j/+P/4//j/9//3//n/+v/6//r/+f/5//n/+f/6
//r/+v/6//j/+P/3//f/9//3//b/9v/3//f/9//3//n/+f/3//n/9//3//f/9//5//n/
+f/5//j/9//3//n/+f/3//n/+f/4//f/9v/1//v//P/2//b/+P/2//b/9v/2//b/9v/3
//f/9//2//b/9v/2//b/9v/2//b/9f/1//b/9v/2//b/9//4//j/+P/4//j/+P/4//n/
9//3//f/9//5//n/+f/5//z//v///wAA//8BAAAA//8AAAAA///+//7/////////////
/////v/7//v/+//4//n/+f/5//f/9v/1//T/9P/y//L/8f/x//T/9P/0//T/8v/x//H/
8f/s/+7/8v/2//f/9//7//3//f8CAA4AFwAjADYASABXAGYAeQCCAH4AewB1AGUAVQBE
ADUAKgAfABYAEQAIAP7/+//9//v/+f/6//j/8f/t/+3/7f/w//T/9P/y//D/8P/w//D/
8P/w//H/8f/v/+//7//v/+//7//v/+//7v/u/+7/7v/w//D/8P/v//H/8f/y//P/8f/x
//H/8f/x//H/8f/x//H/8f/x//H/8f/x//H/8P/w//H/8v/y//D/8P/x//H/8P/w//D/
8P/x//L/8//0//P/8//y//L/9P/0//b/9//3//f/9//3//f/9//4//j/+//+//z//P/7
//z//P/8//v//P/8//7//////wAAAQADAAMAAwADAAUABQAFAAcACgAKAAoACgAJAAgA
CAAHAAgACgAMAA4ADQAMAAsACwALAAoACgAKAAgABgAGAAYABgAFAAUABQAFAAMAAwAD
AAEA//////7//P/8//z/+v/5//n/+P/4//f/9v/1//P/8//z//P/9P/0//P/8//z//H/
8f/x//H/8f/y//H/8v/x//H/8f/x//H/8f/x//L/8P/u/+7/7v/w//H/8f/x//H/8f/x
/+//8P/w//D/8P/x//H/8v/y//D/8P/w/+7/8P/y//L/8v/y//L/8//z//H/8f/x//H/
8v/z//P/8//0//T/9P/1//X/9f/1//X/9f/1//T/9P/1//X/9f/1//P/8//z//P/8//z
//P/8//x//H/8f/x//L/8v/z//P/8P/w//D/8P/x//L/8//0//L/8v/x//H/8//0//T/
9P/x//H/8f/x//D/8P/w//D/8v/y//H/8f/x//H/8P/w//H/8f/x//H/8f/x/+//8f/z
//P/8//z//P/8//z//P/8f/v/+7/7//v/+3/7//v//P/8f/v//D/8P/w//D/8P/w//D/
8f/x/+//7v/u/+7/7//w//H/8v/w/+//7//w/+7/7v/u/+//8v/y//L/8v/w//D/8P/x
//P/8//z//P/8//z//P/8//z//T/9P/0//X/+f/6//v/+f/4//b/9P/1//f/+P/5//f/
9//3//b/9f/1//X/8v/x//H/8f/v/+z/6//q/+r/6//s/+z/7f/u/+7/7v/u/+z/6//r
/+v/7P/w/+7/7P/r/+//7//v//H/+v8GAA8AFQAkADYARwBWAGMAbAByAGsAYwBZAE0A
PAAnABwAFwAOAAUAAgD6//H/8f/3//X/8P/w/+//7f/t/+//6v/q/+z/6v/q/+r/6v/q
/+r/6v/r/+v/6f/p/+n/6f/r/+v/6//r/+v/6v/p/+j/6P/o/+j/5//o/+n/6//t/+z/
6//q/+n/6//r/+v/6//t/+3/7f/t/+3/7f/t/+z/6v/r/+z/7P/q/+r/6//r/+z/7P/s
/+z/7P/s/+z/7P/s/+3/7f/u/+7/7v/w//H/7//v/+//7//x//H/8v/y//H/9P/y//L/
8//0//T/9P/3//j/+P/6//n/+f/6//v//f/9//3//f////////8BAAQABAAEAAQABgAG
AAcABwAFAAQAAwACAAQABAAEAAUABQAEAAQABAACAAAAAAAAAAIAAQABAAEA/f/7//v/
+//7//n/+f/4//b/9v/2//T/9f/1//T/9P/z//L/8f/v/+7/7f/s/+z/7v/t/+3/7f/t
/+3/7f/t/+r/6v/o/+j/6f/p/+n/6f/n/+f/5//o/+n/6P/p/+r/6f/p/+j/5//p/+n/
5//l/w==
         </WaveFormData>
      </LeadData>
      <LeadData>
         <LeadByteCountTotal>10000</LeadByteCountTotal>
         <LeadTimeOffset>0</LeadTimeOffset>
         <LeadSampleCountTotal>5000</LeadSampleCountTotal>
         <LeadAmplitudeUnitsPerBit>4.88</LeadAmplitudeUnitsPerBit>
         <LeadAmplitudeUnits>��V</LeadAmplitudeUnits>
         <LeadHighLimit>2147483647</LeadHighLimit>
         <LeadLowLimit>268435456</LeadLowLimit>
         <LeadID>II</LeadID>
         <LeadOffsetFirstSample>0</LeadOffsetFirstSample>
         <FirstSampleBaseline>0</FirstSampleBaseline>
         <LeadSampleSize>2</LeadSampleSize>
         <LeadOff>FALSE</LeadOff>
         <BaselineSway>FALSE</BaselineSway>
         <ExcessiveACNoise>FALSE</ExcessiveACNoise>
         <MuscleNoise>FALSE</MuscleNoise>
         <LeadDataCRC32>1585373410</LeadDataCRC32>
         <WaveFormData>
BwAFAAUABQAGAAQAAwACAAAAAAD//////v/8//v/+P/5//n/+f/4//b/9f/0//T/9P/0
//T/9P/1//X/9v/2/+//8f/3//n/9f/4//z/+//6//z/BgAQABMAFwAbACgAPgBRAF4A
ZgBuAHEAcwByAHAAagBZAEEALQAZAAYA+P/y/+7/7P/z//b/+v/8//b/8f/y//T/9P/3
//f/9//0//L/8f/w//D/8P/w//H/8//y//L/9P/w//D/8P/w//T/9P/z//P/8v/y//H/
8f/x//H/8f/y//T/9P/z//P/9P/0//T/9P/1//X/9v/2//X/9P/y//H/8//0//T/9f/3
//f/+P/4//f/9v/1//T/9//3//b/9v/2//f/9//3//f/9//4//n/+//8//3//f/7//n/
+f/4//r//f8AAAIAAQAAAP///v///wEAAwADAAcABwAHAAcABwAKAAoACgAOAA8AEAAQ
ABEAEQAQABAADwASABMAFAAVABUAFgAXABUAFQAVABYAGQAZABkAGgAYABYAFQAVABcA
FwAYABgAFQAUABMAEwAQAA4ADQAMAAwADQAMAAsACgAJAAUAAwAFAAUABQAFAAQAAQAB
AAIAAAD+//7//v8AAAEAAgACAP///P/7//r//P/8//z//f/9//z//P/8//r/+v/6//r/
/f///wAAAQD///3/+//9//z//P/+////AQACAAIAAAD/////AAAAAAAAAgACAAIAAAAC
AAIAAgAEAAQABQAHAAcABQAFAAUABAADAAIAAQACAAQABQAFAAUABgAGAAQAAgACAAIA
AwAFAAUABQADAAMAAwADAAQABAAEAAQABAACAAEAAQAAAAIAAgADAAMABQAFAAQABAAB
AAAA/v/9/wEAAwAEAAQAAgACAAIAAgACAAIAAAACAAIAAgABAP///f/+//7//v8BAAEA
AQACAAAAAAD+//7/AAAAAAAAAgADAAMAAgAAAP7//f/9////AAABAAIAAwABAAAAAAAA
AP/////+////AAABAAIA/v/9//3//P/+////AQADAAIAAgABAAAA/v////////8AAAMA
BAAHAAgABwAGAAYACgALAAwADQANAA4ADwAPAA0ADQANAA4AEQATABYAFgAVABQAEwAR
ABEAEQAQAA8ADQANAA0ADAAIAAcABgAGAAgABwAHAAYABAADAAAA//8BAAEAAAAAAP7/
/P/7//r/+P/4//j/9//6//z//f/9///////7//n/+v/+////AgAMABQAFgAVABcAHQAw
AEgAXQBuAHwAiACLAIEAfAB4AG4AXwBNADsAJQAUAAoAAgD4//T/+f/8//7/AAACAP//
+v/2//b/9//5//f/9v/2//f/+P/1//T/8//z//b/9v/3//r/9v/2//b/9v/2//b/9f/1
//f/+P/4//n/+P/3//b/9v/4//j/9//3//b/9v/2//b/9//3//j/+P/5//r/+v/7//r/
+v/5//n/+f/5//r/+v/6//r/+v/6//n/+f/4//j/+f/7//z//f/8//v/+//7//7//v/+
//3//////wEAAgAAAAEAAgACAAQABAAEAAQABAAFAAYABQAIAAkACgALAAkADAAMAAwA
DgAPABAAEAAUABUAFQAWABYAGAAYABgAGAAXABcAFwAaABsAHAAeABsAGQAXABYAGQAY
ABgAGQAXABcAGAAYABYAFgAWABcAEwASABIAEgAPAA8ADQALAAwADQALAAsACgAJAAgA
BwAGAAMAAwAEAAQAAgACAAIAAQABAAEAAAABAAAAAQACAAAAAAAAAAEAAgACAAMABAAC
AAIAAgACAAMAAwACAAEAAgABAAAAAwABAAAAAQABAAMABAAEAAIAAQABAAIAAgAAAAIA
AgACAAEABAAFAAYAAwACAAIAAwAEAAMABAAFAAcABwAHAAcABQAEAAIA//8CAAQABQAE
AAIAAgACAAMABQAFAAUAAwAFAAUABQAGAAUABAADAAIAAwADAAQABAADAAIAAgABAAEA
AQAAAAAAAQACAAIAAwACAAMAAwACAAQABAAEAAQAAQAAAP3//v8BAAIAAgABAAEAAgAC
AAIAAgABAAAAAAABAAIAAQACAAEAAAD//wAAAwADAAIAAAACAAEAAQADAAIAAQAAAP//
AgACAAMABAADAAMAAAAAAAAAAAAAAAEAAQACAAIAAQD///7//f/+/wAAAQACAAIAAwAD
AAMAAQADAAMABQAIAAkACgAMAA4ADQAMAAsADQAOAA8ADwAPAA8ADwAQAA8AEQAUABQA
FwAYABkAGQAUABEADQAJAAgACQAKAAoACAAHAAYABgAGAAUABQAEAAMAAwABAAEAAAD/
//3//P/8//z//f/+//z//P/8//v/+f/6//r/+f//////+f/3//r//P/9/wQADAAQABQA
GQAdACcAPABQAFsAaAB6AIQAhQCBAH4AdABmAFEAPQArAB8AEgAKAAYAAAD+/wMABAAA
APr/+v/7//r/+v/8//3/9//1//T/9P/1//b/9//4//n/+//4//b/9f/2//X/9v/3//j/
+P/4//f/9//4//j/9//3//j/+f/6//z/+//6//j/9//6//r/+v/6//v/+//8//z/+v/6
//n/+f/6//z//f////3//f/+//7//P/8//z//P/9//3//P/8//z//f/9//3//////wAA
AQAAAAAAAAD//wAAAQAEAAYAAwADAAMAAgACAAIAAgACAAQABwAKAAsACgAJAAgABwAK
AA4ADwAQABAAEQASABIAEwATABIAEgAVABgAGQAaABoAGQAZABkAGwAbABsAHAAbABsA
GwAcABwAGgAZABkAGwAbABwAHAAbABoAGQAZABYAFAATABIADwAPAA0ACwANAA0ACgAJ
AAsACwALAAsACQAFAAQABAAFAAQABQAGAAUABQAFAAQABgAEAAQABAAEAAQABAAFAAMA
AgACAAIAAgACAAIAAgADAAMAAgABAAMAAQD//wEAAwAEAAcACQAHAAYABAAAAAAAAQAD
AAQAAwAEAAMAAgACAAQABAAEAAQABAAFAAcABAABAAAA//8CAAMABAAFAAMABAAEAAMA
AQACAAIAAAACAAQABgAJAAcABQADAP//AgADAAQABgAEAAQABAAEAAIAAQABAAAAAgAE
AAcACQAHAAUAAgAAAAIAAgABAAEAAAABAAEAAAAAAAAAAAAAAAEAAgABAAQAAgACAAEA
/////wAAAAAAAAEAAQABAAIAAAAAAP7//v///wAAAQAEAAMAAwACAAAAAgABAAEAAwAD
AP///f/+//7//v/+//7/AAABAAMABAABAP///v/9////AgAEAAYABQAFAAQAAwADAAUA
BQAHAAsACwALAAwADgANAAwACwAMAA4AEAARAA4ADQAMAAwADwARABQAFAAVABYAFwAX
ABUAEwAQAA0ADAANAA4ADgAOAA0ADAAMAAsACQAIAAYABgAFAAIAAQAAAP///f/8//z/
/P/9//7//f/8//v/+f/7//z//P/7/wMAAQD//////v/+////AgAIABIAGAAbAB8AIQAq
AEAAWQBmAG4AegCDAIUAfgB2AG4AXwBHADUAJQAUAAYA/P/2//T/9//6//z/+v/6////
AAD+//7//f/5//f/9v/2//f/+P/5//r/+//9//r/+P/3//j/+f/6//v//P/9//z/+v/5
//r/+v/5//n/+v/7//z//v/9//z/+v/5//z//P/8//z/+f/5//r/+v/8//z/+//7//3/
/v/+/////P/7//v/+v/8//z//P/8//v/+//6//r//P/9//3//f/+////AQADAAIAAAD+
//v//v///wIABAACAAMABAAEAAQABAAEAAQABgAJAAwADQANAAsACQAHAAoADgAPABAA
EAARABIAEgATABMAEgASABQAGAAaABwAGwAZABgAFwAYABkAGgAcABsAGwAbABwAHAAa
ABkAGQAaABsAHQAeABgAFgAUABMAFAAUABUAFgASABEADgALAAsACwAIAAcACAAJAAoA
CwAJAAUABAAEAAQAAgACAAIAAQABAAEAAAAAAP7//v/+/wAAAAAAAAEA///+//7//v8A
AAAAAAAAAAAAAQABAAEAAQD///3///8CAAIABAAFAAMAAgAAAPz///8BAAQABgADAAQA
AwACAAEABAAFAAYABgAGAAcACQAIAAUABAADAAQABQAGAAcACQAKAAoACQAHAAYABAAA
AAQABgAIAAsACQAHAAUAAQAEAAUABgAIAAcABgAFAAQABgAFAAUABAAEAAQABQAFAAMA
AwACAAIABAAEAAMAAwAEAAUABQAEAAIAAgACAAIABAAEAAIABAACAAIAAQD//wAAAgAD
AAQAAwADAAMABAACAAIAAAAAAAYABgAEAAMAAgABAAAA/f/9//7//v//////AAABAP//
AAAAAAAAAQADAAQABQAEAAUABAAFAAcABwAHAAgADQANAA0ADQAMAAwADAALAAwADQAO
ABAADwARABQAFAAVABYAFwAXABYAFQATABEADgANAAwACgAKAAkACAAIAAYABQAFAAQA
BAADAAAA/////////v/+//v/+v/6//r//P/8//z/+//7//z//P/7//X/9//7//v//P8A
AAMABAAGAA4AFAAXABsAJwA2AEoAXQBqAHAAeAB7AHcAcgByAGwAVwA9ACcAFQAEAPr/
8v/s//L/+f/4//j//P/+//v/+P/4//b/9//7//v/9v/0//P/8v/z//T/9f/3//f/9v/2
//j/9P/0//T/9P/4//j/9//3//j/+P/3//f/9f/1//X/9v/3//j/+P/5//n/+P/3//b/
9//3//j/+P/2//b/9f/1//X/9v/2//f/+P/5//v//P/6//r/+v/6//3//f/8//z/+v/7
//v/+//7//v//P/9//7//v/+//3/+//7//3//v8AAAEAAgACAAQABAAEAAQAAwAFAAcA
BwAKAAsADAANAAoADAALAAoADQAPABEAEgATABMAEgASABUAGAAZABoAGAAXABcAFwAV
ABUAFQAWABoAGwAcAB4AHQAaABgAFwAVABUAFgAWABUAFAATABMADwAOAA4ADgANAA0A
CwAJAAkACQAGAAUABQAFAAUABQAFAAMABAAGAAQAAgACAAIA/////////v////7///8A
AP///v/9//3//v/+////AAD///7//f/8/wAAAQABAAEAAAD9//r/+//9//7/AQADAAMA
BAAEAAIA/////wAAAAAAAAIAAgACAAAAAgACAAIAAgACAAMABQAHAAUABQAFAAQAAwAC
AAEAAgAEAAUABQAFAAYABgAEAAIAAgACAAMAAwADAAMAAQD///////8AAAMABAAFAAYA
AwABAAAA/v/+//7//////wAAAQABAAIAAAAAAP////8AAAEAAQAAAP7//v/+//7//v/+
//z//v8AAAAA///9//v//P/8//z//v///wAAAgABAAAA/f/8//z//P/8//7/AAABAAEA
AAAAAPn/+v/8//7/AAACAP////8AAAAA///9//z/+//8//7///8AAP7/////////AQAD
AAMABQAHAAcABwAIAAkACQAJAAkACgAMAA4ADwAOAA0ADAAMAA8AEQAUABQAEgASABIA
EQASABEADwANAA0ADQANAAwACAAFAAIAAAABAAEAAgACAAIAAQD+//3//P/7//n/+P/4
//j/+f/6//n/+P/3//X/9//4//j/9//9//v/+f/5//r/+P/3//z/CAAQABQAFwAfACcA
NABIAF0AcAB8AIYAiwCFAHoAcABkAFEANwAlABkACgAAAPr/9v/0//X/+v/6//r/+v/7
//r/+P/2//X/8//v//D/8P/x//L/8v/y//L/8//y//D/7//w//H/8v/z//T/8//y//D/
7//w//D/7//v//H/8f/x//L/8P/w/+//7//x//L/8//0//H/8f/y//L/9P/0//P/8//y
//L/8f/x/+//7//w//D/8f/y//P/9P/z//P/8v/y//T/9f/1//X/9f/1//b/9//2//b/
9v/1//f/9//5//r/+f/5//n/+P/6//r/+v/6//3///8BAAEAAQABAAEAAQAEAAgACQAK
AAgABwAGAAQACQAJAAgACAALAA4ADwAQAA8ADQAMAAsADQAPABEAFAATABEADwAOAA8A
DgAOAA8ADQANAA4ADgALAAoACQAJAAkACAAIAAgABgAFAAIA//8AAAEA//////3//f/9
//3//P/5//n/+v/7//r/+//8//n/+f/5//j/9v/0//T/9P/2//b/9v/3//b/9P/z//L/
8//0//X/9v/3//f/9v/1//f/9f/z//X/9P/0//b/9//1//b/9v/0//X/9f/2//b/9P/2
//b/9v/0//b/9v/2//j/+P/5//v/+v/3//b/9f/2//f/+P/5//j/+P/3//X/9//4//j/
9v/4//j/+P/5//f/9//3//X/9//3//f/+P/3//b/9f/0//b/9f/1//T/9v/2//f/9//2
//X/8//y//P/9P/0//X/9P/1//X/9P/y//L/8v/y//T/9P/y//T/8v/y//H/7//w//L/
8//0//L/8f/w//D/8v/y//D/8P/x//L/8//2//P/8f/u/+r/7v/v//H/9f/0//P/8v/x
/+//8P/y//L/8P/w//D/8P/v/+//8P/w//H/8f/y//P/8P/w/+//7v/v//H/8v/z//H/
8//z//X/9f/1//X/9v/7//v/+//7//v//P/9//3//f/9//3//v///wEABAAEAAIAAgAC
AAEAAgABAP///f/5//n/+f/4//b/9f/0//T/9v/1//X/9P/v/+3/6f/n/+r/6//r/+z/
6f/o/+j/6P/o/+j/6P/n/+n/6v/q/+n/5f/n/+n/5//q/+7/8f/0//j//v8AAAMACwAZ
AC4ARABTAGIAcgB4AHUAZwBcAFwAUgA/AC0AGwAHAPr/8P/o/+b/6P/r/+z/7v/u/+r/
5f/i/+T/5v/n/+f/5//l/+T/5P/k/+P/4v/h/+H/4f/g/+D/4v/i/+L/4v/i/+T/5P/j
/+P/5P/k/+P/4//h/+H/4f/i/+P/5P/k/+X/5f/k/+P/4v/h/+H/4v/i/+T/5P/j/+P/
4v/i/+H/4f/i/+P/5f/m/+X/5P/j/+L/5f/l/+T/5P/m/+f/5//n/+b/5f/l/+X/5//o
/+n/6f/p/+n/6//s/+r/6//s/+z/7f/u/+//8P/w//H/8v/x//X/9f/1//X/9P/2//X/
9P/2//f/+P/4//z//f/9//7//f/+//3//P//////AAABAP///////wAAAQABAAEAAgAE
AAIAAQABAAAA//////7//f/8//v/+//4//b/9f/0//b/9//2//X/9f/1//L/8f/u/+3/
7P/r/+v/6f/q/+z/6v/o/+j/6P/p/+n/6f/o/+r/6P/o/+j/5//m/+X/5f/n/+b/5v/m
/+j/6P/o/+j/6f/p/+j/5//p/+f/5f/n/+f/5v/n/+f/6P/q/+v/6v/n/+f/6P/o/+j/
6v/q/+r/5v/o/+j/6P/m/+b/5//p/+z/6//s/+3/7P/r/+r/6f/q/+z/7f/t/+3/7v/u
/+z/6v/q/+r/6//t/+3/7f/r/+r/6f/o/+j/6f/q/+v/7P/s/+v/6//q/+j/6P/p/+n/
6v/r/+v/7P/r/+r/6P/n/+j/6f/p/+j/6P/o/+j/6P/o/+j/5v/o/+r/6v/p/+f/5//o
/+j/6P/n/+f/5//o/+r/6v/o/+j/5v/m/+b/6P/r/+v/6v/o/+b/5f/l/+f/6f/p/+n/
6f/x//D/7v/s/+r/6P/n/+f/6P/o/+n/6f/q/+v/6P/o/+f/5v/n/+n/6v/r/+n/6//r
/+3/8f/x//H/8v/z//P/8//z//P/9P/1//X/9//3//f/+P/5//v//v/+//7//v/+//3/
/f/9//z/+//3//X/8//w//H/8f/x//L/8P/v/+//7v/t/+3/6//r/+n/6f/o/+j/5v/k
/+P/4v/l/+b/5//n/+X/5v/m/+X/3//f/+P/6f/q/+r/5//o/+7/9P/4////BQAHABIA
JgA5AEoAWABgAGMAYwBiAGIAXgBRADsAJwARAPr/6P/g/9z/2v/d/+T/6v/s/+r/4f/c
/+L/5v/l/+P/4//h/+D/4P/g/97/3v/e/9//4v/i/+P/5v/i/+L/4v/i/+T/5P/j/+P/
4v/i/+H/4f/i/+P/5P/m/+b/5v/l/+X/5v/m/+b/5v/l/+X/5v/m/+X/5P/i/+H/4//k
/+T/5f/n/+f/6P/o/+X/5P/j/+L/5v/n/+f/6P/m/+f/5//n/+n/6f/q/+v/7P/s/+z/
6//q/+n/6v/q/+v/7f/v//D/8P/w//D/8P/v//H/8//z//f/9//3//f/9f/4//j/+P/7
//3///8AAAEAAQAAAAAAAAACAAIAAgAEAAMAAwADAAUABQAFAAYACQAJAAkACgAIAAYA
BQAFAAcABwAIAAgABwAGAAUABQACAAAA///+//7////+//3//P/7//f/9f/3//f/9//3
//j/9f/1//b/9P/y//L/8v/0//X/9v/2//P/8P/v/+7/8P/w//D/8f/v/+7/7v/u/+7/
7v/u/+7/7v/v/+//7//x/+//7f/v//D/8P/y//P/8//0//T/8v/x//H/8v/y//T/9v/2
//b/9P/2//b/9v/0//T/9f/3//r/+f/6//v/+P/3//b/9f/2//j/+f/5//f/+P/4//b/
+P/4//j/+f/5//n/+f/3//X/9f/1//b/9v/2//b/9v/2//X/9f/0//T/9P/1//X/9v/3
//f/+P/1//T/8v/x//X/9//4//j/9v/2//b/9v/2//b/9P/2//b/9v/1//P/8f/y//L/
8v/z//P/8//0//b/9v/0//T/8P/y//T/9v/2//b/9v/2//P/8//0//T/9v/1//X/9f/z
//T/9P/0//b/9//3//f/9//5//n/+//8//v/+v/6//7///8AAAEAAQACAAMAAwADAAMA
AwAEAAcACQAMAAwACQAIAAcABQAGAAcABwAHAAIAAQAAAP7//f/9//3//v/8//v/+//6
//b/9f/y//H/8v/z//P/9P/z//L/8v/y//D/8P/w/+//8f/y//L/8f/z/+3/6//r/+7/
8v/5//r//P8GAAwACwANABUAIgA4AFEAXgBiAGwAcwBzAG4AagBiAFMAQQArABkACAD6
/+7/6v/q/+//9v/4//j/9P/z/+7/6v/s/+//7//x//H/8P/w//D/7f/s/+v/6//s/+z/
7f/w/+z/7P/s/+z/8P/w/+//7//y//L/8f/x//D/7//u/+7/7//w//D/8f/w//D/8P/w
/+//7//w//D/8P/w/+//7//v//D/8P/x//H/8f/y//L/8v/y//L/8v/z//P/8v/y//T/
9f/1//X/9P/z//P/8//3//j/+f/5//j/9//4//j/+P/5//r/+v/7//z//f/+//z//f/+
//3/AAABAAIAAwAFAAgACAAIAAkACQAJAAgADAANAA0ADgAOABAAEAAQABEAEQASABMA
EwATABMAFAAVABUAFQAWABgAFgAVABUAFAATABMAEgAQABAAEAARAA0ADAAMAAwACQAJ
AAcABQAGAAcABQAFAAQAAwACAAEAAgD/////AAACAAAAAAAAAP7//f/8//r/+//6//v/
/P/6//r/+v/7//3//P/8//z/+v/6//r/+v/6//v/+//7//z/+//6//3/+//6//v/+//+
/wAAAQAAAP3//f/+//7//P/+//7//v/9/wAAAQACAAEAAAAAAAEAAgABAAIAAwACAAEA
AAD/////AAAAAP//AQACAAIAAAD///7//f/9//7///8AAP///f/9//3//v/+//7//v/+
//////8AAAAA/f/8//z/+//+//////8AAP7//v/9//3//f/9//z/+v/9//7///8AAP3/
/P/5//r//f/+//7//f/7//z//P/8//3//f/9//7//v/+//z//P/6//r/+v/8//7/////
//7//v/9//3////+//3//P/7////AAD+//z/+v/6//r/+v/8//3///8AAP7//f/9//3/
/f/+//7//v/8//3//f/9//3//////wEABQAFAAUABgAJAAkACQAJAAcACAAJAAkACgAL
AAwADgAOAA8AEQAQABEAEgATABMAEAAPAA0ACwAJAAkACQAIAAcABwAHAAgABQADAAIA
AAAAAP///P/7//3//f/8//z/+v/4//f/9v/4//r//P/9//r/+v/5//f/9//7//3/+//8
//r/+f/8/wQACgAOABMAGwAnADQARABXAGQAcgB+AIMAgwCAAHoAbgBbAEUAMQAdAAwA
CAAGAP7/+P/7/wAAAAD+//j/9f/4//z//P/3//X/+f/1//T/9P/0//T/9P/0//X/8//y
//L/9P/y//L/8v/y//f/+P/4//n/+P/2//P/8f/0//X/9v/4//j/+P/3//f/9v/2//b/
9v/3//f/+P/4//f/9v/0//P/9P/2//f/+f/5//n/+v/6//j/+P/4//j/+//7//r/+v/5
//n/+P/3//j/+f/7//3//P/8//z/+//9//3///8AAP7///8AAAAA///+//3//P8AAAMA
BgAHAAgABwAGAAUABQAIAAgACAALAA0ADwAQABIAEQAPAA4AEQAUABUAFgAUABMAEwAT
ABUAFQAVABYAGQAZABkAGgAYABYAFQAVABYAFwAZABoAFQAUABMAEwARABAAEAAQABEA
EQAPAA0ACwALAAgABwAIAAkACgALAAcAAwACAAIAAgAAAAAAAAACAAMABAAEAAEA/v/9
//z//f/+////AQADAAIAAgACAAEAAAD///7/AAABAAEAAQD///3/+//9/wAAAAACAAMA
AwAEAAQAAgABAAEAAgACAAIABAAEAAQAAAACAAIAAgADAAQABgAJAAYAAwACAAEAAwAD
AAMAAwAEAAYABwAHAAQABAADAAAAAQACAAMABQAEAAMAAgD//wAAAQACAAQABAAEAAQA
BAADAAEAAAD+/wAAAAABAAEAAQABAAAAAAD+//7//f/9/wAAAQABAAAA/v/+//7//v8B
AAIAAQAEAAIAAAD9//n/+//8//z//P/9//3//f/+//7//v/8//z//P/8//z//v//////
/v/8//7//f/9/////f/9//3//f/8//r/+f/4/wEAAwD7//n//P/6//r/+v/6//v/+//8
//z//P/7//v/+//5//r/+v/6//z//f/9//3/+//9//3///////////8AAAUABQAFAAUA
BQAGAAcABwAJAAkACQAKAAkACwAOAA4ADAAMAAwACwAKAAkABwAFAAMAAwADAAIAAgAB
AAAAAAD+//3//f/8//r/+f/2//X/9f/1//T/9P/z//L/8v/y//P/9P/1//X/8v/y//H/
7//t//H/9f/3//b/9v/5//z/AAAIAA4ADQAPAB0AMgBAAEsAWgBmAGwAcQBxAGoAZgBi
AE8ANQAhAA0A/P/2//L/7P/u//H/9P/2//T/8P/t/+r/7P/y//P/8f/x/+3/7P/s/+z/
7v/u/+7/7//u/+z/6//s/+r/6v/q/+r/7v/u/+3/7f/t/+z/6v/p/+r/6//s/+7/7v/u
/+3/7f/t/+z/6//q/+r/6//t/+7/7P/s/+v/6//r/+z/7P/t/+v/6//s/+z/7P/s/+z/
7P/v/+//7v/u/+v/6//q/+n/6v/r/+3/7//w//D/8P/v/+//7//x//L/8v/z//T/9P/z
//L/8f/w//L/9f/4//n/+//7//v/+//5//z//P/8//7///8AAAAAAwADAAIAAgABAAQA
BQAGAAcABwAIAAkABwAHAAcACAAKAAsADAAOAA0ACgAIAAcABwAHAAgACAAFAAQAAwAD
AAMAAgACAAIA//////3/+//5//n/9v/1//f/9//3//f/9v/z//P/9P/y//D/8P/w//D/
8f/y//L/8P/u/+7/7v/u/+7/7v/v/+3/7P/s/+z/6v/q/+r/6v/u/+//7//v//H/7//t
/+//7v/u//D/8f/x//L/8v/w/+3/7f/u/+7/7//y//P/9P/w//L/8v/y//D/8P/x//P/
8f/v/+//7//v/+//7//v//D/8v/z//P/8f/y//L/8P/u/+7/7v/v/+//7//v/+3/7//v
/+//8P/u/+7/7v/u/+7/7f/t/+z/7P/s/+3/7f/v/+//7v/u/+z/7P/r/+v/7v/v/+//
7v/t/+z/6//q/+r/6v/o/+r/7P/s/+v/6f/p/+r/6v/q/+v/6//r/+z/6v/q/+j/6P/q
/+r/6v/s/+3/7f/s/+r/6f/n/+b/5//o/+n/6v/r/+3/6v/k/+b/5//o/+n/6v/r/+v/
7P/s/+v/6f/o/+f/6P/q/+v/7P/r/+v/6v/p/+v/7f/t/+//8f/x//H/8v/z//P/8//z
//X/9v/3//f/9f/1//X/9v/3//n//P/8//3//v//////+//5//b/8//0//X/9v/2//P/
8f/v/+7/7P/r/+v/6v/p/+n/5//n/+b/5f/j/+L/5P/k/+X/5v/j/+L/4f/f/+H/4v/i
/+H/4f/h/+H/3//g/+D/4f/k/+r/9P/+/////f8DABAAIAA1AEgAVgBgAGUAYwBcAFoA
UgA/ACkAGwALAPj/7P/i/9j/1v/Z/97/4P/i/+L/4//i/+L/4P/b/9n/2f/a/9r/2//c
/9z/3P/c/93/2//a/9r/3P/a/9r/2v/a/9v/2v/Y/9f/2v/a/9n/2f/b/9v/2//c/9v/
2v/Y/9f/2v/a/9r/2v/Z/9n/2v/a/9r/2v/Z/9n/2//c/9z/3f/a/9n/2f/Y/9v/3P/d
/97/3v/d/9v/2v/c/93/3f/d/93/3f/e/9//3v/e/97/3f/f/9//4f/i/+D/4f/i/+L/
4v/i/+L/4v/l/+f/6f/p/+j/5//m/+X/5v/q/+v/7P/s/+3/7v/u//H/8f/w//D/7//y
//P/9P/y//H/8f/x//L/8//0//b/9v/1//T/9P/2//T/8//z//X/9f/2//b/8f/w/+//
7//w//D/8f/y/+//7f/p/+X/5v/n/+X/5f/j/+P/4//j/+D/3f/d/97/3//e/9//4P/e
/93/3P/a/9z/2v/a/9r/2v/a/9r/2//Z/9j/2P/Y/9n/2v/b/9z/3P/b/9n/1//X/9n/
2f/Z/w==
         </WaveFormData>
      </LeadData>
      <LeadData>
         <LeadByteCountTotal>10000</LeadByteCountTotal>
         <LeadTimeOffset>0</LeadTimeOffset>
         <LeadSampleCountTotal>5000</LeadSampleCountTotal>
         <LeadAmplitudeUnitsPerBit>4.88</LeadAmplitudeUnitsPerBit>
         <LeadAmplitudeUnits>��V</LeadAmplitudeUnits>
         <LeadHighLimit>2147483647</LeadHighLimit>
         <LeadLowLimit>268435456</LeadLowLimit>
         <LeadID>V1</LeadID>
         <LeadOffsetFirstSample>0</LeadOffsetFirstSample>
         <FirstSampleBaseline>0</FirstSampleBaseline>
         <LeadSampleSize>2</LeadSampleSize>
         <LeadOff>FALSE</LeadOff>
         <BaselineSway>FALSE</BaselineSway>
         <ExcessiveACNoise>FALSE</ExcessiveACNoise>
         <MuscleNoise>FALSE</MuscleNoise>
         <LeadDataCRC32>596812377</LeadDataCRC32>
         <WaveFormData>
+//7//v/+//7//r/+v/6//n/+f/8//z//v/+//7//v/9//3//f/+/wAA/////wAAAAAA
AAAAAAD+//7//v///wEAAwADAAEA///7//z///8DAAMA/f/2/+z/3P/I/7T/l/96/2L/
Uf9G/zr/L/8r/y7/N/9F/1b/a/9//5P/p/+4/8X/zP/T/9r/4P/m/+3/9P/4//j/+f/7
////AQAGAAYABwAJAAcABwAHAAcABwAIAAgACAALAAwADQAPAA0ADAAKAAkACwALAAsA
CwANAAwADAAMAAoACgALAAsADAANAA4ADwAOAA0ADQAMAAwADAAMAA0ADwAPAA8ADQAM
AAsACgALAA0ADQANAAwACQAIAAgACAAKAAsACwALAAsACwALAAkABwAIAAgABwAHAAkA
CQAJAAgACAAHAAYABgAEAAMAAwAFAAYABgAEAAIAAQD///3////+//7//P/9//z//P/7
//n/+f/4//j/+P/4//f/9//1//T/9P/0//T/9P/0//T/8v/y//H/8f/x//H/8v/z//T/
9v/3//r/+P/4//n/+v/9//7/////////AAACAAQABAAFAAUABAAGAAcABwAHAAQABAAF
AAUACAAIAAgABwAFAAYABgAFAAUABQAFAAUABgAGAAYABwAGAAUABAADAAYABwAIAAgA
BgAGAAYABwAJAAoACgAKAAwADAAMAAsACgAJAAkACAAKAAoACgAKAAgACAAIAAgACAAI
AAgACAAJAAkACAAIAAgACAAIAAgACAAIAAgACAAIAAgACAAIAAgACAAIAAgACAAJAAkA
CAAGAAYABQAEAAUABwAIAAkABwAHAAcABgAIAAkACQAJAAkACQAIAAcABQAGAAYABgAI
AAgACAAIAAgACAAIAAgACgAKAAoACgAIAAkACQAJAAcABgAGAAYABwAIAAkACgAJAAgA
BgAFAAUABQAGAAYABwAIAAkACgAHAAcABwAHAAkACQAJAAkACAAIAAgACAAHAAcABwAI
AAoACgAIAAgACAAIAAgACAAIAAgACQAJAAkACQAIAAYABgAGAAYACAAIAAkACgALAAwA
DQANAAsACwALAAwADgAPABAAEAAQABAAEgASABQAFAAUABMADwANAAgABQAFAAQABAAC
AAIAAgADAAMAAQABAAEAAQACAAIAAgADAAIABAADAAIAAwAEAAUABwAFAAUABgAGAAUA
BQAGAAYACAAIAAgACAAHAAYABgAHAAcACQANAA0ACQAIAAkACwALAAcA/v/w/9z/xv+u
/43/bP9S/0H/Mv8m/yH/If8q/zf/R/9Y/23/gf+T/6X/uv/J/9T/2//i/+r/8P/z//j/
/v8CAAEABQALAA8ADwAOAA4ADwARABEAEQARABMAFAAUABQAEgASABIAEwAWABYAFQAV
ABMAEwATABMAEwASABIAEgAQABAAEQARAA8ADwAPAA8ADwAPABAAEAAMAAwADAANAA8A
DwAPAA0ADQANAA0ADwANAA0ADQAMAA4ADgAPABAADwAPAA4ADQANAA0ADQALAA0ADgAO
AA0ADQAPAA8ADwAQABAADwAOAA4ADAALAAsACwAMAAwACgAJAAkACAAHAAcABgAGAAQA
AwACAAIAAQD//////v/+//7//v/9//3//f/8//z//P/7//r/+f/4//n/+v/6//v/+f/5
//r/+//7//z//P/+/wAAAAABAAIAAQACAAMAAwAFAAYACAAKAAgACQAJAAgACAAJAAkA
CQAIAAgACQAJAAkACAAHAAUABgAIAAkACQAHAAcABwAHAAkACAAHAAcABwAHAAcABwAJ
AAkACQAIAAoACgAKAAsACgAKAAkACAAKAAoACgAJAAsACwAMAAwACwAKAAkACAAKAAoA
CgAKAAoACgAKAAoADQANAAwADAAMAAwADAAMAAoACgAKAAoADAAMAAwADAAMAAwADAAM
AAwADQANAAwADAAMAAsACgAIAAkACQAJAAsACwALAAoACAAJAAkACQALAAsACgAJAAsA
DAAMAAwACwAKAAkACAAKAAoACgAKAAgACAAIAAgACgALAAsACwALAAoACgAKAAgACAAI
AAgACQAKAAoACwAKAAkACQAIAAoACgAKAAoACQAJAAkACQAHAAcABwAHAAoACgAKAAoA
CQAJAAkACgAIAAgACAAKAAoACgAKAAoACgAKAAsACwALAAsACgAKAAoACgAKAAgACAAJ
AAoADQAOAA8ADwANAA0ADQAOABAAEQASABIAEgASABQAFAAUABQAFAATABEADwAKAAcA
AwACAAIAAAACAAIAAwADAAMAAwADAAMAAgACAAIAAwADAAYABgAGAAYABgAGAAcACQAJ
AAoACgAHAAcACAAIAAgACAAIAAgACAAIAAkACwAHAAUABwAJAAkACgAPAA8ACwAFAPr/
6v/Q/7j/oP+D/2L/SP85/yz/IP8Z/x3/Kv89/0//Yv93/4v/nf+x/8D/y//S/9v/5v/w
//b/+f/+/wAAAAADAAkACwANABAAEAARABMAEQARABEAEQATABQAFAAUABQAFAAUABUA
FgAWABUAFQAVABUAFQAVABMAEgASABIAEwAUABYAFwAVABUAFQAVABcAFwAYABgAGAAY
ABgAGQAYABcAFgATABQAFQAWABkAGAAXABYAFAAUABQAFQAWABYAFwAXABcAFwAXABcA
FQAVABYAFgAVABMAFQAVABUAFAAUABMAEgAUABIAEQARABAAEAAPAAwADAANAA0ADQAN
AAwADAAKAAcABgAGAAUABQAFAAQABAACAAIAAQABAAEAAAAAAAAAAgACAAIAAgABAAAA
/v/9//////8AAAEA//8AAAAAAgADAAQABgAIAAcACAAJAAkABwAIAAoADAAMAA0ADQAM
AAoACwALAAsADAAMAA0ADQAMAAwADAALAA0ADgAOAA0ACwALAAsACwAJAAgABwAHAAkA
CQAJAAkACQAJAAkACAAIAAgACAAJAAkACgAKAAoACAAIAAgABwAJAAkACgAKAAoACgAK
AAoACgAKAAoACgALAAwADQAOAAwACwAJAAgACQAKAAsADAAKAAoACgAKAAoACgAKAAoA
CgAKAAoACgAJAAkACAAGAAcACAAIAAgABgAHAAcABwAHAAcABwAGAAgACQAJAAkACAAH
AAUAAwAEAAYABwAIAAcABgAFAAQABgAGAAYABgAGAAYABgAGAAUABQAEAAMABAAEAAUA
BgAFAAQAAwACAAQABAADAAMABAAFAAcACAAFAAQAAwACAAMAAwADAAMAAwADAAMAAwAC
AAIABAAEAAQABAAEAAQAAwACAAEAAQADAAMAAwACAAIAAgACAAIABAAEAAUABgAJAAoA
CwALAAgABwAGAAYABwAJAAsADAAMAAwADgAOAA4ADgAOAA0ADQALAAYAAwD///7//v/8
//7//v///////f/9//3//f/8//z//P/9////AgACAAIAAAAAAAAAAQADAAMABAAEAAEA
AQACAAIAAgACAAIAAgACAAIAAwAFAAMAAQADAAMAAwAEAAUACQAJAAMA+P/u/97/yv+4
/5//gv9o/1P/Rv86/y//Kf8u/zn/Tf9e/2//g/+X/6n/tv/F/87/0//c/+b/7P/v//T/
+P/6//3///8DAAUACAAIAAkACwAKAAkACAAHAAsADAAMAAwADAAMAAwADQAMAAwACwAL
AA0ADQANAA0ADQAMAAwADAAOAA4ADwAPAA0ADQANAA0ACwALAAwADAALAAwADQAPAA4A
DQAMAAkACgALAAwADwANAA0ADQAMAAsACgAKAAoACgALAAsACwAKAAkACAAFAAgACgAL
AAsABwAJAAkACQAJAAgABgAEAAYABAADAAMAAgACAAEA/v/+//////////3//P/8//r/
+f/4//j/9//1//X/9P/0//D/8P/v/+//8P/w//H/8v/x//D/7//u/+7/7v/t/+3/7//v
//D/8f/v//D/8P/y//T/9P/1//b/+f/6//v/+//7//z//v8AAAIAAwADAAIAAAABAAEA
AQAAAAAAAQABAAIAAgACAAEAAwAEAAQAAwAFAAUABQAFAAUABAADAAMAAwADAAMAAwAD
AAMAAwACAAIAAgACAAMAAwAEAAQABAACAAIAAgABAAMAAwAEAAQABAAEAAQABAACAAIA
AgACAAQABAAEAAQABAADAAEAAAACAAIAAgACAAIAAgACAAIAAQAAAP///v///wAAAQAC
AAAAAQABAAAAAgACAAEAAAAAAAEAAQABAAEAAQABAAAAAgADAAMAAwACAAEA///9//7/
AAABAAIAAAAAAAAAAAD+//7//v/+////AAABAAIAAQABAAAA//8AAAAAAQACAAIAAgAC
AAIAAAAAAP////8AAAEAAwAEAAAA/v/8//3//v///wAAAgACAAIAAwACAAEAAAD+////
AAABAAIAAgACAAMABAAFAAYABwAHAAcABwAHAAgABgAHAAgACAAJAAoADQAOAA0ADAAL
AAkABQADAP7/+//6//r/+//6//j/+P/5//n/+//7//v/+//6//r/+v/7//v//v/+//7/
/P/8//z//f/9//3//v/+//////8AAAAAAAAAAAAAAAD+//7///8BAAMAAwABAAEA//8A
AAEAAwABAPv/9v/q/9b/wv+o/4v/bv9Y/0v/Qv8y/yn/Kf8y/z//Uf9g/3P/h/+b/6//
wv/L/9D/2f/g/+T/6v/x//T/+P/8////AQADAAMACAAIAAkACwALAAsACwALAAwADAAL
AAoADAAMAAwADQAMAAwACwALAA0ADQANAA0ADwAOAA4ADgAMAAwADQANAA4ADwAQABEA
DwAPABAAEAAQABAAEAARAA8ADwAPAA0ACwALAAsADQAPAA8ADwAOAA8ADgAOAA4ADAAN
AA0ADQAPAA8ADwANAAsADAAMAAsACwANAA0ADQANAAwACgAIAAgABgAFAAUABwAIAAgA
BgAEAAMAAQD//wAAAAABAAAA/f/8//z/+//7//v/+v/6//r/+v/5//n/+P/2//X/9P/1
//b/9//4//j/+P/3//f/9//3//j/+f/5//r/+v/8//z//P/9//7/AAACAAQABQADAAQA
BgAIAAgACQAJAAgACgALAAsACwAIAAgACQAJAAwADAAMAAsACQAKAAoACQAJAAkACQAJ
AAsACgAJAAkACQAJAAkACQALAAsACwAKAAoACgAKAAsACwAMAAwADAAMAAwADAALAAsA
CwAMAAwADgAOAA4ADgAMAAwADAAMAAwADAAMAAwADQANAAwADAAMAAwADAAMAA4ADgAO
AA4ADAAMAAwADAAMAAwADAAMAAwADQANAAwADgAOAA0ADAAOAA8ADwAPAA0ADQANAAwA
CgALAAsACwANAA0ADAALAAkACgAKAAoADAAMAAwADAAMAAwADAAMAAoACgAKAAoACwAN
AA4ADwAOAAwACwAKAAwADAAMAAwADAAMAAsACwAJAAkACgAKAAwADAAMAAwACQAJAAkA
CQAJAAkACgAKAAoACgAKAAoACgAKAAsACwALAAsACgAKAAoACgAKAAwADAANAA4ADwAQ
ABEAEQAPAA8ADwAQABIAEwAUABQAEgASABQAFAAUABQAFAATABEADwAKAAcAAwACAAIA
AAADAAQABgAHAAQAAwACAAEAAQACAAMABQAFAAgACAAIAAcABgAFAAUABwAHAAgACAAH
AAcACAAIAAgACAAIAAgACAAIAAkACwAJAAkABwAHAAkADAAPABEADwAHAPr/6P/Q/7r/
ov+D/2L/Tv9B/zL/Jv8h/yP/MP9B/1X/aP95/43/nf+v/8D/z//W/93/6P/w//T/9//6
//z/AgAFAAsADQAPABAAEAARABMAEQARABEAEQAVABYAFgAWABQAFAAUABUAFgAWABUA
FQAVABUAFQAVABcAFgAWABYAFgAWABcAFwAVABUAFQAVABcAFwAYABgAFgAWABYAFwAU
ABMAEgAPABAAEQASABUAFAATABIAEAAQABAAEQASABQAFQAVABUAFAATABIADwARABIA
EgARAA8AEQARABEAEAAQAA8ADgAPAA4ADgAPAA4ADgANAAoACgALAAsACwAJAAgACAAG
AAcABgAGAAUAAwADAAIAAgAAAAAA/////wAAAAABAAIAAQAAAP///v8AAAAA/////wEA
AQACAAMAAQACAAIABAAGAAYABwAIAAcACAAJAAkABwAIAAoADAAOAA8ADwAOAAwADQAN
AA0ADQAOABAAEQARABAADwANAA8AEAAQAA8ADwAPAA8ADwANAAwACwALAA8ADwAPAA8A
DQANAA0ADAAMAAwADAANAA8AEAAQABAADgAOAA4ADQAOAA8AEQASABEAEAAPAA4ADwAQ
ABEAEgASABIAEgASABEAEQAQABAAEQASABMAFAASABIAEgASABIAEgASABIAEgASABIA
EgAQABEAEQAQABEAEgASABIAEAARABEAEQARABEAEQAQABAAEQARABEADwAPAA4ADQAO
ABAAEQASABEAEAAPAA4AEAAQABAAEAAPAA4ADQAMAAwADQANAA0ADgAOAA8AEAAOAA4A
DgAOAA4ADgANAA0ADwAPABAAEAAPAA4ADQAMAAwADQAOAA8ADQANAA0ADQAOAA4ADgAO
AA8ADwAPABAADgAOAA4ADgAOAA4ADgAPAA0ADQANAAwADgAOAA4ADgAQABAAEQASABEA
EgATABMAFQAVABUAFgAUABUAFgAWABgAGAAaABoAGAAYABgAFwAUABEACwAHAAgACAAJ
AAgABgAGAAcABwAFAAUABQAFAAUABgAHAAkACAAKAAkACAAJAAoACwANAAsACwAMAAwA
DQANAA4ADgAOAA4ADgAOAA0ADAAMAA0ADQAPAA8ADwANAA4AEwARAAsABQD6/+b/zv+2
/5j/df9Y/0b/N/8q/yL/H/8n/zT/Rf9Z/2z/f/+T/6X/uf/I/9X/3P/h/+j/8P/4////
AgAEAAgADQARABEAEQASABIAEwAVABcAFwAXABcAFwAYABgAGAAaABoAGgAbABoAGgAZ
ABkAFwAXABcAFwAaABoAGwAcABsAGgAaABkAGwAbABsAGwAbABsAHAAcABoAGgAaABsA
HQAdAB0AGwAbABsAGwAdABsAGwAbABoAGgAaABsAHAAaABsAGwAbAB0AHQAdABsAGgAa
ABkAFwAVABcAFwAXABoAGgAZABgAGAAWABUAFQAXABgAGAAWABMAEwASABEAEQAQABAA
DgAPAA4ADgANAAsACwAKAAoACQAKAAoACwAKAAgABwAGAAQABAAEAAQABQAGAAYABwAF
AAUABgAHAAgACgALAA4ADQAMAAwADAAPABAAEQARABEAEgAUABYAFQAVABQAEgAUABUA
FQAVABQAFAAVABUAFAAUABQAEwARABIAEgARAA8ADwAPAA8AEgASABIAEwAUABMAEgAR
ABMAEwATABIAFAAUABQAFQAUABQAEwASABMAFAAVABUAEwATABQAFAASABIAEgASABQA
FAAUABQAFAAUABQAFAAXABcAFgAWABQAFAAUABQAFAAUABQAFAAWABYAFgAWABUAFAAT
ABIAFAAVABUAFAATABIAEAAOAA4ADwAPAA8AEQARABEAEAAQABEAEQARABMAEwASABEA
EAAQAA8ADgAOAA4ADgAOAA8AEAARABIAEQAQAA8ADgAQABEAEQARAA8ADgAOAA4ADgAO
AA4ADgAOAA4ADQANAA0ADQAOAA4ADgAOAA4ADgANAA0ADQANAA0ADQANAA0AEAAQABAA
EAALAAoADAAMAAwADAAOAA4ADgAPAA4ADQAMAAoADAAMAAwADAAKAAoACwAMAA0ADgAP
AA8AEQARABEAEgAQABEAEgASABQAFAAWABYAFAAUABQAEwATABEADAAJAAUABAAEAAIA
AAAAAAEAAQACAAMABAAFAAIAAgACAAMAAwAGAAYABgAEAAQABAAFAAcABwAIAAgACQAJ
AAoACgAIAAgACAAIAAoACgALAA0ADQALAAkACQAHAAYABwALAA0ACQAEAP7/7P/U/8D/
qf+M/3D/Xf9Q/0T/N/8x/zL/Pf9L/1r/b/+H/53/r/++/8//2P/b/+D/6P/u//P//P8A
AAAABQAHAAcACQAMAAwADQAPABAAEQASABMAFAAUABMAEgAVABYAFwAZABkAGAAWABUA
FQAVABUAFQAXABYAFgAWABQAFAAVABUAFQAVABUAFQAVABUAFgAWABQAFAAUABUAFQAV
ABUAEwATABMAEwAVABUAFQAVABQAEwASABIAEgAQABEAEQARABEAEQARAA8ADwAQABAA
DwAPABEAEQARABEAEAAOAAwACgAIAAcABwAJAAoACgAIAAUABQAEAAMABAAEAAUABAAC
AAAA///9///////+//7//P/8//v/+//5//j/+P/4//r/+v/6//r/+f/4//b/9f/1//X/
9v/3//f/+P/4//r/+v/6//v//P///wAAAQABAAEAAgAEAAYABgAHAAcABgAGAAcABwAH
AAYABgAHAAcACQAKAAsACwAJAAoACgAJAAkACQAJAAkACwAKAAkACQAJAAkACQAJAAsA
CwALAAoACAAIAAgACQAJAAoACgAKAAwADAAMAAsACQAJAAoACgAKAAoACgAKAAoACgAK
AAoACgAKAAoACgALAAsACgAKAAoACgAKAAoACgAKAAoACgAKAAoACgAKAAgACAAIAAgA
CAAJAAkACAAIAAgABwAGAAgACQAJAAkABwAHAAcABgAGAAcABwAHAAgACQAJAAkABwAI
AAgACAAIAAgACAAIAAgACAAIAAgACAAIAAgACAAKAAsACwALAAoACAAHAAYABwAIAAkA
CgAJAAgABgAFAAcABwAIAAgACAAIAAoACAAIAAgACAAIAAgACAAIAAkABwAHAAcABgAG
AAYABgAGAAgACAAJAAoACQAKAAsACwAMAA0ADgAQAA4ADwAQABAADgAOABAAEAASABIA
EgARAA0ACwAGAAMAAwACAAIAAAAAAAAAAQABAP//////////AAAAAAAAAQD//wIAAgAC
AAQABAAEAAUAAwADAAQABAAFAAUABgAGAAYABgAGAAYABAAEAAUABwAFAAUABQAFAAMA
BAAFAAkACQABAPz/9P/k/87/uv+h/4T/ZP9P/0b/Ov8v/yv/MP87/0n/XP9v/4P/l/+p
/7r/y//W/9v/4v/o/+7/8//4//z//v8BAAUACQALAA0ADAAMAA0ADwAPAA8ADwARABIA
EgASABAAEAAQABEAFAAUABMAEwASABEAEAAPABAAEAARABIAEgASABMAEwARABEAEQAR
ABEAEQASABIAEAAQABAAEQATABMAEwARABEAEQARABMAEwATABMAEgATABIAEgASABEA
EQAQAA8AEAARABIAEQAPABAAEAAPAA0ADwAPAA8AEAAQAA8ADgAMAAoACQAJAAoADAAN
AAwACgAJAAcABQAFAAQABAACAAMAAgACAAEAAAD///3//P/9//7//v////z/+v/5//j/
+v/6//r/+v/6//r/+f/5//f/9//4//n/+v/8//3/AAAAAAAAAQACAAEAAgADAAMABQAG
AAgACgAIAAkACQAIAAoACwALAAsACgAKAAsACwAMAAwADAALAAsADAAMAAsACQAJAAkA
CQALAAoACQAJAAsACwALAAsACwALAAsACgAMAAwADAANAAwADAALAAoACwAMAA0ADQAN
AA0ADgAOAAwADAAMAAwADgAOAA4ADgAMAAwADAAMAA0ADQAMAAwADAAMAAwADAAKAAoA
CgAKAAsADAANAA4ADAAMAAwADAAOAA8ADwAOAA4ADgANAAwADgAPAA8ADwANAA0ADQAM
AAwADQANAA0ADQANAAwACwALAAwADAAMAAoACgAKAAoACwAMAA0ADgAMAAwADAAMAAwA
DQANAA0ADQAMAAwADAAMAAwADAAMAA4ADgANAA0ADAALAAsACgALAAwADQAOAAsACwAL
AAsACwALAAsACwAMAAwADAAMAAsACQALAAwADgAOAA4ADgANAAwACwALAA0ADQANAAwA
DgAOAA4ADgAMAAwADQAOAA8AEAARABEAEQARABEAEgASABMAFAAUABYAFgAYABgAFwAW
ABUAEwATABEADAAJAAcABgAGAAQAAgACAAMAAwAFAAUABQAFAAIAAgACAAMABQAIAAgA
CAAGAAYABgAHAAcABwAIAAgACQAJAAoACgAKAAoACgAKAAoACgALAA0ADwANAAsACQAH
AAgADQATABMADQAEAPT/3P/C/6r/jf9s/1T/Rf84/yr/H/8d/yT/M/9F/1j/bf9//5P/
qf++/8f/zv/X/+D/6P/y//X/+P/+/wIAAwADAAUACQAMAAwADQAPAA8ADwAPAA8ADwAQ
ABAAEAASABIAEgATABIAEgARABEAEwATABMAEwATABIAEgASABIAEgATABMAEwATABMA
EwASABEAEQAQAA8AEAARABMAEQARABEADwARABEAEQATABMAEwATABIAEQAQABAAEAAS
ABMAEwATABMAEwATABEAEQASABIAEQAPABEAEQARABEAEAAOAAwADQAMAAwADQANAA4A
DgAMAAkACQAIAAcACQAIAAgABgAFAAQABAADAAUABQAEAAQAAAAAAP////////7//v/+
/wAAAAAAAAAA///+//z/+//8//3///8BAP//AAAAAAIAAgACAAMABAAFAAYABwAHAAUA
BgAIAAoADAANAA0ADAAMAA0ADQANAAoACgALAAsADgAOAA4ADQALAAwADAALAA0ADQAN
AA0ADQAMAAsACwALAAsACwALAA0ADQANAAwACgAKAAoACwANAA4ADgAOAA4ADgAOAA0A
CwALAAwADAANAA4ADwAQAA8ADgANAAwADQAOAA8AEAAPAA8ADgAOAA4ADgAOAA4AEAAQ
ABAAEAAOAA4ADgAOAA8AEAARABIAEAARABEAEAAOAA4ADQAMAA4ADwAPAA8ADgANAAwA
CgALAA0ADgAPAA8ADwAOAA0ADQAOAA4ADgAOAA4ADgAOAAwADAAMAAwADgAOAA4ADgAO
AA8ADwAPAA8ADgAOAA4ADgAOAA4ADgAMAAwACwALAA0ADQAOAA4ADAAMAAwADAALAAsA
CwALAA0ADQANAA0ADAAMAAwADAANAA0ADQAOABAADgAKAAgACgAMAAwADAAMAA4ADgAO
AA8ADgANAAwACgANAA4ADwAQAA8ADgAOAA4ADwAQABEAEQASABMAFAAWABUAFQAVABQA
FQAWABkAGgAZABgAFwAVABMAEQAMAAkACQAIAAgABgAEAAQABQAFAAMAAwADAAMAAAAA
AAAAAQACAAYABwAIAAgACAAIAAkACQAJAAoACgAJAAkACgAKAAoACgAKAAoACAAIAAkA
CwANAA0ADQALAAcABgAJAAsACQAFAP7/8P/c/8b/sP+R/3D/WP9N/0D/MP8p/yv/NP9B
/1H/Yv9z/4v/n/+x/8T/0//Y/93/5v/w//T/+f8AAAIABAAJAAsACQALAA4ADgAPABEA
EwATABMAEwATABQAFAAUABYAFgAWABcAFgAWABUAFQAVABUAFQAVABYAFgAXABgAFgAW
ABcAFwAZABkAGQAZABcAFwAYABgAFAAUABQAFQAWABcAGAAXABUAFQAVABcAFwAXABcA
FgAXABYAFgAWABQAFQAVABUAFwAXABcAFQATABQAFAATABIAFQAWABcAFwAWABQAEgAS
ABAADwAPAA8AEAAQAA4ACwALAAoACQALAAoACgAIAAkACAAIAAcABQAFAAQABAADAAQA
BAAFAAIAAAD///7/AAAAAAAAAAD+//7//f/9//////8AAAEAAQACAAIABAACAAIAAwAE
AAgACgAMAA0ACwAMAA4AEAAQABEAEQAQABIAEwATABMAEAAQABEAEQASABIAEgARABEA
EgASABEAEwATABMAEwAVABQAEwATABQAEwASABEAEgATABQAFAASABIAEgATABMAFAAU
ABQAFQAWABcAFwAWABUAFQAUABUAFgAXABgAFwAWABUAFAAUABQAFAAUABcAFwAWABYA
FgAWABYAFgAXABgAGQAaABkAGAAXABYAFwAYABkAGgAYABkAGQAYABYAFgAVABQAFQAX
ABgAGQAXABcAFwAWABQAFQAVABUAFgAXABcAFwAWABYAFQAUABUAFgAXABgAGAAYABgA
GAAWABYAFgAWABYAFwAXABcAFQAUABQAFAAVABYAFwAYABgAGAAXABcAFwAXABgAGAAY
ABgAGAAYABUAFQAVABUAFwAXABcAFwAWABYAFgAWABMAFQAZABoAGAAYABgAGAAXABYA
FQAVABcAFwAXABYAFgAWABYAFgAYABgAGQAaABsAHAAdAB0AHAAbABoAGgAcAB0AHgAe
ACAAIAAiACIAIgAiACIAIQAhAB8AGgAXABQAEgARAA4AEAAQABEAEQARABEAEQARABAA
EAAQABEAEQAUABQAFAASABIAEgATABUAFQAWABYAFQAVABYAFgAYABgAGAAYABgAGAAZ
ABsAGQAXABUAFwAZABoAGQAZABkAEwAOAAQA8v/e/87/t/+a/37/a/9e/1D/Qf87/0D/
T/9d/27/g/+X/6f/t//K/9v/5v/r//T//P8CAAcACgAMABAAFQAVABUAGwAeAB4AHwAh
AB8AHwAfAB8AIgAkACUAJgAkACQAJAAlACYAJgAlACUAJQAlACUAJQAlACQAJAAkACUA
JgAoACkAKAAnACYAJQAlACUAJgAmACYAJgAmACcAJgAlACQAIQAjACMAIwAlACUAJQAl
ACQAIwAiACIAIgAiACMAIwAjACEAIQAhAB8AIgAkACUAJQAiACMAIgAhACAAIAAfAB4A
IQAgACAAIQAgACAAHwAcAB0AHQAcABsAGwAaABoAGAAXABYAFgAVABcAFwAWABYAEgAS
ABEAEQATABIAEgASABAAEAAQABAAEAAQAA8ADwARABEAEgATABEAEgASABQAFQAWABgA
GgAZABoAGwAbAB0AHgAgACIAIgAjACMAIgAgACEAIQAhACEAIgAkACUAJAAkACQAIwAl
ACYAJgAlACUAJQAlACUAJQAkACMAIwAnACcAJwAnACUAJQAlACQAJgAmACYAJwApACoA
KAAoAA==
         </WaveFormData>
      </LeadData>
      <LeadData>
         <LeadByteCountTotal>10000</LeadByteCountTotal>
         <LeadTimeOffset>0</LeadTimeOffset>
         <LeadSampleCountTotal>5000</LeadSampleCountTotal>
         <LeadAmplitudeUnitsPerBit>4.88</LeadAmplitudeUnitsPerBit>
         <LeadAmplitudeUnits>��V</LeadAmplitudeUnits>
         <LeadHighLimit>2147483647</LeadHighLimit>
         <LeadLowLimit>268435456</LeadLowLimit>
         <LeadID>V2</LeadID>
         <LeadOffsetFirstSample>0</LeadOffsetFirstSample>
         <FirstSampleBaseline>0</FirstSampleBaseline>
         <LeadSampleSize>2</LeadSampleSize>
         <LeadOff>FALSE</LeadOff>
         <BaselineSway>FALSE</BaselineSway>
         <ExcessiveACNoise>FALSE</ExcessiveACNoise>
         <MuscleNoise>FALSE</MuscleNoise>
         <LeadDataCRC32>3251372018</LeadDataCRC32>
         <WaveFormData>
8//z//L/8v/1//X/9f/z//L/8f/w/+//8f/v/+//7//v//D/8f/x//L/8v/y//L/8v/y
//L/8v/x//D/7//v//H/9P/0//T/8//2//7/DAAZACMAJwAlACQAHwAaABQADAADAPr/
8//i/8L/mv9y/0r/Kf8c/x7/K/8//1b/cf+F/5b/pP+w/7v/xP/N/9T/2//g/+L/5P/o
/+v/8f/1//b/9//5//f/9//3//j/+f/5//r/+//8//3///8AAP/////+//z//P/9//3/
/f8AAAAAAAABAP///////wAAAQACAAMABQAFAAQAAwACAAIAAwAEAAQABgAGAAcABwAF
AAUABQAFAAkACQAJAAkACAAJAAkACQANAA0ADgAOAA0ADQAOAA4ADgAQABEAEQASABQA
FQAVABcAFwAXABcAGQAaABsAHQAgACIAIgAlACUAJAAjACQAKQApACoAKwArACsAKwAs
ACoAKwArACwALgAsACwALAArACoAKQApACkAKQApACkAJQAkACQAIwAiACAAHwAfACAA
HwAeAB0AGgAZABcAFgAYABgAFQATABEADwAPAAwACQAJAAkACAAHAAgABwAGAAUAAwAB
AP//////////AAD+//7//v/8//v/+//7//r/+f/5//n/+f/4//j/+P/3//f/9//4//j/
9v/2//X/9f/1//b/9v/2//j/+P/4//n/+P/4//j/+f/9//3//P/8//v//P/8//z//P/9
//3//f///wAAAQACAAIAAgACAAIABAAEAAQABAADAAMAAwADAAIAAQABAAEAAQABAAIA
AgAAAAAA/////wEAAQABAAEA/v/+//7//P/+//7//v/////////+//7/+//7//v/+//9
//3//f/9//3//f/8//z//P/8//z//P/8//z//P/7//n/+f/4//j/+//7//v/+//7//v/
+f/5//j/+P/5//n/+P/7//z/+//5//n/+f/5//v/+//8//z/+v/5//n/+f/5//n/+f/5
//r/+v/4//b/9v/2//b/+P/4//j/+P/4//f/9//3//X/9v/2//b/+P/4//j/+P/3//f/
+P/4//r/+v/6//r/+//8//z//P/8//z//v/+//7//v/9//3/+v/5//n/9//5//r/+v/4
//f/9//3//f/9//2//b/9//5//n/9//3//X/9f/1//X/9f/1//X/9f/0//X/9f/0//L/
8v/y//L/9P/0//T/9P/y//L/8//z//b/+P/6//v//v8EABAAHQAjACUAJwAmAB8AGgAY
ABIACQAEAAMA9v/a/7T/iP9e/z3/Kv8o/zP/Rf9a/3P/i/+e/67/uP/B/8z/1f/Y/9v/
4P/k/+j/7P/z//f/9//4//n/+//9//3//f/+//////8AAAEAAAD//////v///wEAAgAC
AAAAAQABAAEAAgACAAIAAwAFAAUABQAGAAQABAAEAAUACAAIAAgACAAGAAcACAAIAAgA
CAAJAAkACQAJAAkACQALAAsACwALAA4ADwAPAA8ADwAPABAAEAARABEAEgASABQAFgAX
ABcAFwAYABgAFwAcAB0AHgAfACAAIAAgACEAJAAmACYAKQAqACoAKgAsAC0ALQAuAC8A
MQAxADEAMgAyADMAMwA0ADQAMgAyADIAMwAyADEAMQAvAC8ALwAvAC8ALgAuAC0AKgAo
ACcAJwAoACcAJgAlACQAIwAhACAAHQAcABgAFQAUABMAFAASAA8ADwAPAA4ADAAMAAoA
CAAIAAcABgAFAAQAAwACAAIAAgACAAIAAAD9//3//f/8//3//f/9//3//P/8//z/+//7
//v//P/8//7//v/9//3/+//8//z//P/8//z//P/9//7//v/+//////////7//v8BAAIA
AgACAAIAAwADAAMAAwAEAAUABgAGAAYABgAGAAYABgAGAAYABwAHAAcABwAGAAUABQAF
AAcABwAIAAgABgAGAAUABQADAAMAAwADAAQABAAEAAIAAAAAAAAAAQABAAEAAAAAAAEA
AQABAAEA//////////8BAAEAAAAAAP///v/9//z//f/+/////////////v/+//3//f/9
//3///////3//f/8//z//f/9//3///////3//f/9//3//f/7//v//P/8//7//f/9//3/
+//7//v/+//8//z//v/8//z//P/8//z//P/8//z//v/9//3//f/9//7//v/+//3//P/7
//r//P/9////AAD+//7//v/+/wEAAgACAAIAAgACAAQABAAEAAQAAwADAAIAAQABAP//
/v/+//3/+v/6//v//P/9//3//P/8//3/+//7//n/+f/7//v/+//7//f/9//3//f/+v/7
//v/+v/4//j/+P/4//j/+P/4//j/+v/6//v/+//4//j/+v///wQADgAeACkAKQApACsA
KAAfABoAGAAUAA0ACgADAPL/0P+i/3b/UP81/yr/Lv89/1H/av+D/5f/pv+y/77/yf/W
/93/4P/j/+b/6P/s//L/9//7//v//P/9////////////AAABAAEAAgADAAMAAwAEAAQA
BAAFAAUABAAGAAcABwAHAAcABgAFAAUABwAHAAcACAAIAAgACAAJAAoACgAKAAoADAAN
AA4ADgANAAwADAALAA4ADwAQABEAEQARABEAEQAQABEAEQARABUAFQAWABYAFwAXABgA
GAAaABwAHQAdABwAHgAfAB8AIQAhACEAIQAlACYAJwApACgAKgAqAC0ALwAwADEANAA2
ADUANQA1ADcANwA3ADgAOAA5ADkAOgA5ADYANQA0ADQANAA0ADUANQA1ADUANQAyADAA
LwAtAC0ALAAsAC0AKgApACgAJwAoACcAJQAkACMAIgAeABsAGwAZABkAFgAVABUAFQAU
ABEAEAANAAoADAALAAoACQAIAAcABgAGAAYABgAGAAQAAwADAAMAAgABAAEAAQABAAAA
AAAAAP///////wAAAAD+//7//f/9////AAAAAAAA///+//3//f///wAAAQADAAMAAwAC
AAIAAQACAAIAAgADAAUABgAHAAQABAAEAAQABgAGAAYABgAIAAgACAAIAAcABwAHAAcA
CAAHAAcABwAFAAUABgAGAAYABgAFAAUAAwADAAMAAwACAAIAAgAAAAIAAgACAAMAAgAB
AP///v////////////3//f/9//3//f/9//z//P/9//7///8AAP///v/9//v//f/9//z/
/P/7//v/+//7//v/+//5//n/+//8//7////6//v/+v/3//j/+f/6//v/+f/5//r/+v/4
//n/+//8//r/+v/6//r/+f/4//f/9v/5//n/+v/7//r/+v/5//j/+P/4//j/+P/7//v/
/P/8//v/+v/5//j/+v/8//3//v/8//z//v/+//7//v/9//3//v/9//3/+//5//r/+v/4
//f/9//3//f/9f/0//T/9f/1//X/8//z//X/9f/1//X/8f/x//H/8f/0//X/9f/0//P/
8v/x//D/8P/w//D/8P/x//L/9P/1//T/8v/y//X/+v8CABAAHwApACsAKQAoACEAHAAY
ABIACQAAAPf/4v/C/5j/bP9C/yf/HP8g/y3/P/9W/23/gf+Q/6L/sP+9/8j/z//U/9n/
3P/g/+T/6P/t//H/9f/2//f/+f/3//f/9//4//r/+//9/////v/9//3//P/8//3//f/8
//3///8AAAEAAQAAAP////////////8AAAIAAgACAAMAAwACAAEAAAACAAMABAAEAAQA
BAAFAAUABQAFAAUABQAHAAcABwAHAAYABwAHAAcACQAJAAoACgAJAAkACgAKAAwADgAP
AA8ADgAQABEAEQAVABUAFQAVABcAGAAZABsAGwAcABsAHQAgACAAIAAiACMAIwAkACUA
JQAlACUAJgAmACcAJwAoACYAJAAkACQAJAAkACQAJQAkACMAIgAhAB8AHgAeAB0AHgAc
ABsAGwAYABcAFgAVABUAFQAUABQAEgASAA8ADQAMAAsADAAKAAkACQAJAAgABQAEAAEA
/v8AAP///v/9//z/+//6//r/+v/6//r/+P/5//n/+f/4//X/9f/1//X/9v/2//b/9f/z
//P/9P/0//b/9v/1//X/9f/2//b/9v/0//T/9P/1//j/+P/4//n/+v/5//f/9v/3//j/
+P/4//r/+//7//v/+f/6//v//P/+//7//v/+//7//v/+//7//f/9//3//f/+//3//f/9
//v/+//8//z/+//8//z//f/9//3//f/9//r/+v/6//j/+v/6//r/+//6//n/9//2//b/
9//4//n/9//3//f/9//3//f/9v/2//j/+P/4//j/9v/2//b/9f/2//f/9//4//j/9//2
//X/9f/1//P/8//2//b/9//3//X/8f/w//H/8v/z//T/9v/2//b/9v/1//P/8v/x//P/
9P/0//T/9P/0//T/9P/3//f/+P/4//j/+P/4//j/9//4//j/+P/6//r//P/8//r/+v/5
//n/+P/3//f/9f/3//j/+P/2//T/8//y//H/8//y//L/8//z//P/8f/x//P/8//z//P/
8f/x//H/8f/w//H/8f/w//L/8v/y//L/8v/y//L/8v/y//L/8//z//b/9v/2//n//v8G
ABIAHwAnACUAIwAiAB0AGAASAAoAAQD6//P/3v+6/5L/aP9A/yn/Iv8o/zf/S/9k/33/
kf+g/6z/uP/D/8r/0f/Y/93/4P/k/+r/7v/x//P/9f/2//f/+f/7//v/+//8//v/+//8
//3//////wAAAAD+///////+/wAAAQABAAEAAgACAAIAAwABAAEAAQACAAQABAAEAAUA
BAAEAAQABAAEAAUABgAGAAgACAAJAAkACAAHAAYABQAIAAkACgALAAsACwAKAAkACwAL
AAwADAAPAA8AEAAQABAAEgATABMAFAAWABcAFwAXABcAFwAXABkAGgAbAB0AIAAiACIA
JQAkACQAJAAmACsAKwAsAC0ALQAtAC0ALgAuAC8ALwAwADAALgAuAC4AKwAqACkAKQAr
ACsAKwArACcAJgAmACUAJAAiACEAIQAgAB8AHgAdABwAGwAZABgAGgAaABcAFQARAA8A
DwAMAAsACwALAAoACAAIAAYABAAEAAMAAgABAAEAAQABAAIAAAAAAAAA/v/7//v/+//6
//v/+//7//v/+P/4//j/9//5//n/+v/6//r/+v/5//n/+f/6//r/+v/6//r/+v/7//v/
+v/5//n//P/9//3//v/9//7//v/+/wAAAQABAAEAAQACAAMABAAEAAQABAAEAAQABAAE
AAQAAwADAAMAAwADAAMABAAFAAMAAwAEAAQAAgACAAEAAQADAAMAAwADAAIAAgACAAAA
/v/+//7///8BAAEAAAAAAP3//f/9//3////////////9//3//P/8//z//P/8//z//v/+
//7//f/7//v/+v/6//3//f/9//3//f/9//v/+//6//r/+//7//v//f/9//v/+f/5//n/
+f/7//v//P/6//r/+v/6//r/+v/6//r//P/7//v/+//5//r/+v/6//z//P/8//z/+//7
//z//P/8//z//P/8////AAAAAAAA/v/+/wAAAAAAAAAA/////wAA//////3/+//8//z/
+v/6//v//P/9//r/+P/3//f/+f/5//f/9//5//n/+f/5//X/9f/1//X/+P/5//n/+P/2
//b/9v/2//j/+P/4//j/9v/2//f/9//4//j/+P/7/wIADgAcACcAKQAnACUAIgAZABYA
FgASAA0ACgAFAPD/zv+k/3b/TP81/y7/Mv8//1X/bP+B/5X/qP+2/8D/y//U/9n/3v/h
/+T/6P/s//L/9//5//v//P/9/////f/9//3//v8BAAEAAgADAAEAAQACAAIABAAFAAUA
BAAEAAUABQAFAAYABgAGAAcACQAJAAkACgAIAAgACAAJAAgACAAIAAgACQALAA0ADgAN
AAwADAALAAwADQAOAA8AEAAPAA4ADQAQABEAEQARABUAFQAWABYAFgAVABUAFAAVABgA
GgAbABoAHAAdAB0AIQAhACEAIQAlACYAJwApACkAKgApACsALgAuAC4AMAAzADMANAA1
ADcANwA3ADgANgA3ADcAOAA2ADQANAA0ADYANgA2ADcANgA1ADQAMwAxADAAMAAvADAA
LgAtAC0AKgApACgAJwAoACcAJQAkACMAIgAeABsAGQAXABcAFAAVABUAFQAUABEAEAAN
AAoADAALAAoACQAIAAcABgAGAAYABgAGAAQAAwADAAMAAgABAAEAAQABAAEAAgADAAMA
AQABAAIAAgACAAIAAQABAAEAAgACAAIAAAAAAAAAAQAEAAQABAAFAAUABQAEAAQABwAI
AAgACAAIAAkACQAJAAcACAAJAAoADAAMAAwADAAKAAoACgAKAA0ADQANAA0ADAALAAsA
CwALAAsADAAMAAwADAALAAsACQAJAAkACQAIAAgACAAGAAgACAAIAAkABwAHAAYABgAG
AAcACAAJAAgABwAGAAUABwAHAAYABgAGAAYABgAGAAQABAAEAAMABAAFAAUABgAGAAUA
BAADAAUABQADAAMABAAEAAUABQABAAMAAwABAAMAAwADAAMAAQABAAIAAgAEAAMAAwAD
AAMAAwADAAIAAAAAAAAAAAABAAIAAwAEAAIAAQABAAEAAQACAAIAAgAEAAQABAAEAAMA
AwAEAAQABgAGAAYABgAFAAYABgAGAAgACAAKAAoACgAKAAkACQAGAAUABQADAAQABgAH
AAYABAADAAIAAQADAAIAAgADAAEAAQD///////////////////////////7///////7/
AAAAAAAAAAAAAAAAAAAAAP7//v//////AAACAAQACQAQABwAKAAtAC0ALwAxACwAIwAi
AB4AFgARABAABwDw/8z/oP9y/07/N/80/zz/S/9j/3z/kf+l/7b/wv/K/9P/3P/j/+r/
6//u//L/+P/8////AQABAAIAAwAFAAYABwAIAAoACQAJAAoACwALAAsADAAMAAwADQAN
AAwACgALAAsACwANAA4ADwARAA8ADwAPABAAEAAQABAAEQAUABQAFAAUABIAEwAUABQA
FgAWABcAFwAVABUAFQAVABcAFwAXABcAGgAbABsAGwAdAB0AHgAeAB8AHwAgACAAHgAg
ACEAIQAiACQAJQAlACgAKQAqACsAKwAsAC0ALwAyADQANAA3ADYANgA2ADgAOQA5ADoA
OwA8AD0APgBAAD8APwA+AD4APwA+AD8AQAA9ADwAOwA7ADkAOQA5ADkAOQA4ADgANwA2
ADQAMwAzADQAMwAyADEALwAtACoAKAAoACgAJQAjACIAIQAiACAAHgAdABwAGgAYABgA
FgAUABQAEwASABEAEAAPAA4ADgAOAA4ADgAMAAkACQAJAAgACQAJAAkACQAIAAgACAAH
AAcABwAIAAgACAAIAAcABwAFAAYABgAGAAcACAAJAAsACgAKAAoACwANAA0ADAAMAA0A
DgAOAA4ADAANAA0ADQAPABAAEQASABAAEAAQABAAEAAQABAAEAARABEAEQARAA4ADQAN
AA0ADwAPABAAEAAMAAwACwALAAsACwALAAsADAAMAAwACgAIAAgACAAJAAkACQAIAAgA
BwAHAAcABwAFAAUABQAFAAYABwAHAAgABgAGAAYABgAIAAgACAAHAAYABQADAAIABQAF
AAUABQAFAAUAAwADAAIAAgADAAMAAwAFAAUAAwADAAMAAwADAAEAAQACAAIABAADAAMA
AwADAAIAAgACAAIAAgAEAAQABAAEAAIAAQABAAEAAQACAAIAAgAAAAAAAAAAAAEAAQAC
AAIABAAEAAQABAADAAQABAAEAAYABgAIAAgABgAGAAUABQAEAAMAAwABAAEAAgACAAAA
/f/9//3//f////7//v////3//f/7//v/+//7//v/+//5//n/+f/5//r/+//7//r/+v/6
//r/+v/4//j/+P/4//n/+v/8//3//v/8//z///8AAAYAEAAfAC0ALwAxADQALwAmACIA
HAATAAgA///y/9T/rP+C/1b/M/8i/yT/Mf9D/1r/c/+H/5r/qv+2/8H/zP/T/9r/4f/k
/+j/7P/w//P/9f/4//r//P///wEAAQABAAIAAgABAAEAAQACAAMABQAGAAUABQAEAAIA
BAAFAAUABQAGAAYABgAHAAUABQAFAAYABgAGAAYABwAGAAYABgAGAAYABwAIAAgACgAK
AAsACwALAAsACwALAA0ADQANAA0ADAANAA0ADQAPAA8AEAAQABEAEQASABIAEgAUABUA
FQAUABYAFwAXABkAGQAZABkAGQAaABsAHQAgACIAIgAlACQAJAAkACYAKQApACoAKwAp
ACkAKQAqACwALQAtAC4ALgAsACwALAApACgAJwAnACkAKQApACkAJgAkACMAIQAiACAA
HwAfACAAHwAeAB0AHAAbABkAGAAaABoAFwAVABMAEQARAA4ADQANAA0ADAAMAAwACgAI
AAcABQADAAEAAQABAAEAAgAAAAAAAAD+//3//f/9//z/+//7//v/+//6//r/+v/5//n/
+f/6//r/+P/4//f/9//5//r/+v/6//z//P/8//3//f/8//v/+//+//////8AAAAAAAD/
//7/AAABAAEAAQADAAQABQAGAAQABAAEAAQABgAGAAYABgAGAAUABAADAAQAAwADAAMA
AwADAAQABAACAAIAAQABAAMAAwADAAMAAAAAAAAA/v/+//7//v///wEAAQAAAAAA/f/9
//3//f/9//3//f/9//3//f/8//z//P/8//z//P/+//7//v/9//z/+//5//j/+//7//v/
+//7//v/+f/5//r/+v/7//v/+//7//n/+P/4//j/+P/4//r/+v/6//r/+v/5//n/+f/5
//r/+v/6//r/+v/6//r/+f/5//r/+v/7//z//f/+//3//v/+//7//P/8//7//v8AAAAA
//////z/+//7//n/+//8//z/+v/5//n/+f/5//n/+P/4//n/+//7//n/+f/4//f/9v/1
//X/9f/1//X/9v/3//f/9v/2//b/9v/2//b/9v/2//b/9v/2//f/9//4//j/+v/9/wAA
BAAQAB8AKQArACkALAApACAAGgAWAA0AAgD7/+z/zv+o/4D/WP83/yb/KP8z/0P/XP91
/4n/nP+u/7r/w//M/9X/2P/d/+L/5P/q//D/9f/5//n/+v/7//3/////////AAD/////
AAABAAEAAQACAAIABAAFAAUABAADAAMAAgABAAQABAAEAAUABQAFAAUABgAGAAYABgAH
AAgACAAIAAgABgAHAAgACAAJAAoADAANAAsACwALAAsADQANAA0ADQAQABEAEQARABIA
EQARABAAEwATABQAFAASABQAFQAVABYAGAAZABkAHQAdAB0AHQAdAB4AHwAhACQAJgAm
ACkAKAAoACgAKgArACsALAAtAC8ALwAvADAALgAvAC8AMAAyADAAMAAwAC0ALAArACsA
KwArACsAKwApACgAKAAnACYAJAAjACMAJAAjACIAIQAgAB8AHQAcABoAGgAXABUAFAAT
ABQAEgAPAA8ADwAOAAwADAAKAAgACAAHAAYABQAEAAMAAgACAAQABAAEAAIA////////
/v////////////z//P/8//v//f/9//7//v/8//z/+//7//v//P/8//z//f/+////AQAA
AAAAAAABAAEAAQAAAAAAAwAEAAQABAAEAAUABQAFAAcACAAJAAoACAAIAAgACAAIAAgA
CAAIAAsACwALAAsACgAJAAkACQAHAAcACAAIAAYABgAFAAUABwAHAAcABwAGAAYABgAE
AAIAAgACAAMABQAFAAQABAADAAMAAwADAAEAAQABAAEAAwADAAIAAgAAAAAAAAAAAAAA
AAAAAP////////7//v8BAAEAAQABAAMAAwABAAEA///+//7//f/+/wEAAgABAAAA///+
//3//////wAAAAAAAP////////3//f/9//7/AAAAAAAAAAD+//7//v/+//7//f/9//3/
/f/+//7//v/+//7//v/+//////8AAAAAAAAAAAAAAAADAAQABAAEAAIAAgAEAAQAAgAC
AAEAAQACAAEAAQD//wEAAgACAAAA/f/9//3//f/9//z//P/9//v/+//5//n/+//7//v/
+//5//n/+f/5//j/+f/5//j/+v/6//r/+v/4//j/+P/4//r/+v/7//v//v/+//7/+//+
/woAGAAnAC0ALQAtACwAIwAaABgAFgANAAoACQD8/97/uP+K/1z/Pf8w/zD/O/9L/2T/
f/+T/6L/sP+8/8f/0v/b/+D/4//q/+7/7v/w//X/+f/9//7///8BAAMAAwADAAQAAwAD
AAQABQAHAAcACAAIAAYABwAHAAYACAAJAAkACQAIAAgACAAJAAkACQAJAAoADAAMAAwA
DQAMAAwADAAMAA4ADwAQABAADgAOAA8ADwAPAA8ADwAPABMAEwATABMAEgATABMAEwAX
ABcAGAAYABcAFwAYABgAGAAaABsAGwAeACAAIQAhACEAIQAhACEAJAAmACgAKwAqACwA
LAAvAC4ALgAuADAAMwAzADQANQA1ADUANQA2ADgAOQA5ADoAOAA2ADYANgA3ADYANQA1
ADUANQA1ADUAMQAwADAALwAwAC4ALQAtACoAKQAoACcAKAAnACUAJAAkACQAIQAfAB0A
GwAbABgAFQAVABUAFAASABIAEAAOAA4ADQAMAAsACwALAAsADAAJAAgABwAEAAQABQAG
AAYAAwADAAMAAwACAAIAAgABAAIAAwAFAAYABAAEAAMAAwADAAQABAAEAAQABAAEAAUA
BgAGAAYABwAJAAkACAAIAAcACAAIAAgACQALAAwADQALAAwADQAOAAwADAAMAAwADQAO
AA8AEAAPAA8ADwAPABAADwAPAA8ADQANAA4ADgAMAAwACwALAA0ADQANAA0ACwAKAAkA
BgAHAAgACQALAAkACQAIAAgABwAHAAcABwAJAAkACQAJAAcABwAGAAYACAAIAAgACAAI
AAgACAAHAAcABwAGAAYABwAHAAcABwAFAAUAAwADAAUABgAIAAkABQAHAAcABQAFAAUA
BQAFAAUABQAGAAYABgAFAAUABQAHAAcABwAHAAgABgADAAMABAAEAAQABAAEAAYABgAG
AAYABAADAAMAAwAFAAYABgAGAAYABgAGAAYACQAJAAoACgAMAAwADAAMAAoACgAJAAgA
CQAKAA0ADgANAAwACgAJAAoACQAJAAcACQAKAAoACAAGAAUABAADAAQABAAFAAcABgAF
AAIAAQADAAMAAwADAAEAAQABAAEAAAABAAEAAAAAAAAAAAAAAAIAAgACAAIAAgACAAMA
AwAEAAYACAAJAA4AFgAiAC8ANQA3ADkAOgAxACoAJAAeABEADAAHAPL/0P+m/3j/UP81
/y7/Mv8//1P/bv+F/5v/rv+8/8T/z//a/+H/5v/r//D/9P/4//z/+////wMABAAFAAcA
CQAJAAkACgAJAAkACgALAAwADQAPABAADwAPAA4ADAAOAA8ADwAPABAAEAAQABEADwAP
AA8AEAASABIAEgATABQAFAAUABQAEgATABQAFAAWABYAFwAXABcAFwAXABcAGQAZABkA
GQAaABsAGwAbAB0AHQAeAB4AHwAfACAAIAAeACAAIQAhACMAJgAoACkAKQApACkAKQAp
ACoAKwAtADAAMgAyADUANAA0ADQANgA5ADkAOgA7ADkAOQA5ADoAOgA7ADsAPAA+ADwA
PAA8ADoAOAA2ADUANwA3ADcANwAzADIAMgAxADAALgAtAC0ALQAtAC0ALQAqACkAJwAm
ACgAKAAlACMAIwAhACEAHgAdAB0AHQAcABoAGgAYABYAFAATABIAEQASABEAEAAQABAA
EAAQAA4ADQANAA0ADAALAAsACwALAAgACAAIAAcACAAJAAsADAAKAAoACQAJAAsADAAM
AAwADgAOAA4ADwAPAA4ADQANABEAEQAQABAAEQASABIAEgASABMAEwATABMAFAAVABYA
FgAWABYAFgAYABgAGAAYABYAFQAUABMAFQAVABYAFwAVABUAFgAWABIAEgARABEAEgAT
ABQAFQASABIAEgAQABAAEAAQABEAEwATABIAEgAPAA8ADwAPABEAEQARABEAEQARABAA
EAAQABAAEAAQABIAEgASABEAEAAPAA0ADAAOAA8AEAARAA8ADwANAA0ADgAOAA8ADwAP
ABEAEQAPAA0ADQANAA0ADwAPABAAEAAOAA0ADQANAAsADQAPABAAEAAQABAAEAAOAA4A
DgAOABAADwAPAA8ADQAOAA4ADgAQABAAEAAQABEAEQASABIAEAAQABAAEAATABQAFAAU
ABQAFAAWABYAFgAWABUAFQAWABUAFQATABEAEgASABAAEQARABEAEQAPAA4ADgAPABEA
EQAPAA8AEQARABEAEQANAA0ADQANABAAEQARABAADgAOAA4ADgAOAA4ADgAOABAAEAAR
ABEAEAAQABAAEwAaACIALAA5AEMARQBFAEYAPwA4ADgANAArACAAGQAMAOz/xP+Y/27/
T/9A/0D/T/9f/3T/if+h/7T/xP/Q/93/6P/x//j/+f/6/wAABgAIAAsAEwAXABgAGQAb
ABkAGQAZABoAHAAdAB8AIQAgAB8AHwAeACAAIQAhACAAIAAhACEAIQAgACAAIAAhACIA
IwAkACYAJgAmACYAJwAoACgAKAAoACgAKQAqACoAKAAoACkAKQAqACsALAAtAC0ALQAt
AC0ALAAtAC0ALQAxADEAMgAyADEAMQAyADIANQA4ADoAOwA5ADoAOgA5AD0APQA9AD0A
QQBCAEMARQBFAEYARQBHAEkASgBLAE4AUABPAE8ATwBRAFEAUQBSAFQAVQBVAFYAVABS
AFIAUgBSAFIAUgBTAFIAUQBQAE8ATwBOAE4ATQBOAEwASwBLAEgARwBGAEUARQBFAEQA
RABEAEQAQQA/AD8APQA9ADoAOwA7ADsAOgA1ADQAMQAuADEAMQAxADEALwAtACsAKgAs
ACwALAAqACkAKQApACgAJQAlACUAJQAnACgAKQApACcAJwAoACgAJgAmACUAJQApACoA
KAAoAA==
         </WaveFormData>
      </LeadData>
      <LeadData>
         <LeadByteCountTotal>10000</LeadByteCountTotal>
         <LeadTimeOffset>0</LeadTimeOffset>
         <LeadSampleCountTotal>5000</LeadSampleCountTotal>
         <LeadAmplitudeUnitsPerBit>4.88</LeadAmplitudeUnitsPerBit>
         <LeadAmplitudeUnits>��V</LeadAmplitudeUnits>
         <LeadHighLimit>2147483647</LeadHighLimit>
         <LeadLowLimit>268435456</LeadLowLimit>
         <LeadID>V3</LeadID>
         <LeadOffsetFirstSample>0</LeadOffsetFirstSample>
         <FirstSampleBaseline>0</FirstSampleBaseline>
         <LeadSampleSize>2</LeadSampleSize>
         <LeadOff>FALSE</LeadOff>
         <BaselineSway>FALSE</BaselineSway>
         <ExcessiveACNoise>FALSE</ExcessiveACNoise>
         <MuscleNoise>FALSE</MuscleNoise>
         <LeadDataCRC32>2073987823</LeadDataCRC32>
         <WaveFormData>
8f/x//H/8f/z//P/8f/w/+//7v/t/+z/7v/s/+v/6//p/+r/6v/q/+v/6//r/+v/6//r
/+v/6//p/+n/6f/p/+7/7//w/+//7//y//z/CgAbAC0AOwBGAFMAXgBtAH8AlACkAKsA
qwCZAHAANwD0/7H/d/9U/0b/Rv9S/2X/eP+I/5P/oP+r/7T/vv/H/83/0//X/9n/2//e
/+L/5P/p/+r/6//s/+z/7P/s/+z/7f/t/+7/8P/x//H/8v/0//P/8v/x//D/7//v//D/
8P/x//P/9P/1//P/9P/0//X/9//3//f/9//2//b/9//3//f/9//5//n/+//7//v/+//5
//r/+//7//7//v/+//7//P/+//7//v8AAAEAAQABAAMABAAEAAQABAAFAAcACAAKAAoA
CwALAAwADQAOAA4AEQASABIAEwAXABkAGQAaABkAGwAbAB4AIgAiACMAJQAmACYAJwAo
ACgAKgAqACoAKwArACsALAAqACkAKQApACkAJwAnACcAIwAiACEAIQAgACAAHwAeAB8A
HgAdABwAGgAYABYAFAAUABQAEwASABAADgAMAAgABwAHAAYABQAFAAQAAgACAAAA/v/7
//v//P/7//r/+v/3//f/9//2//T/9P/0//T/9v/1//X/9P/x//H/8f/x//P/8//z//P/
8f/w//D/8P/w//D/8f/x//P/8//1//X/8v/x//H/8v/2//b/9v/3//b/9v/2//b/+P/4
//j/+f/5//r//P/8//z//P/9//3////////////+//7//v/+/////////////f/9//3/
/f/9//z/+v/6//3//f/9//3/+//7//r/+v/6//r/+v/6//r/+v/6//n/9//3//f/9v/3
//j/+f/6//j/+P/4//j/+P/4//j/+P/4//j/9//3//b/9v/2//b/9//3//f/9//3//f/
9v/2//T/9P/1//X/9v/3//j/+P/3//b/9f/0//b/9v/2//b/9v/0//T/9f/z//P/8//z
//X/9f/0//L/8v/y//L/9f/1//X/9f/1//X/9f/1//P/8//z//P/9f/1//X/9f/0//b/
9v/2//j/+P/4//j/+f/6//r/+v/6//r/+//7//v/+//7//v/+f/5//n/+f/7//v/+//5
//n/9//3//f/9//3//f/9//5//f/9v/2//T/9P/0//T/9P/z//P/8//0//T/9P/z//L/
8f/w/+//8P/x//L/8//x//H/8f/y//P/9v/3//n//P8CAA4AHQArADkARgBTAGAAcQCH
AJ4ArAC5AL8AswCOAFUAFADP/5X/bv9c/1z/Yv9x/4T/lv+j/67/t//A/8r/0f/V/9f/
2//h/+P/5v/s//D/8P/w//D/8P/x//L/8//0//X/9f/2//j/9//1//T/9P/3//j/+f/6
//r/+f/5//j/+P/5//n/+f/7//z//P/9//v/+//7//v//v/+///////9//3/////////
//////////8AAAEAAQACAAIAAgACAAQABgAGAAYABwAHAAYABQAHAAgACAAIAAwADQAP
ABAADgAOAA8ADwAUABUAFgAWABcAGAAYABkAGwAdAB0AHgAhACMAIwAmACYAJgAnACkA
LAAsAC0ALgAsAC4ALgAuAC4ALwAwADIAMAAvAC8ALwAtACsAKwArACoAKgAqACsAKAAo
ACcAJgAlACQAIwAiACMAIgAhACAAHgAcABkAFgAXABYAFQASAA8ADwAOAA0ACwAKAAgA
CAAKAAgABQAFAAIAAQAAAAAAAQABAAEAAAD+//7//v/+//z/+//7//r/+//7//v/+//7
//v/+//7//3//P/8//z/+//6//r/+f/5//n/+//7//z/+//7//z//f/8//v/+//+//7/
/v/+/wAAAAAAAAEA//8AAAIAAgACAAIAAwADAAMAAwADAAMABgAGAAYABgAFAAUABQAF
AAUABQAFAAUABwAGAAQABAADAAMAAwADAAMAAwACAAIAAQAAAP///v8AAAAAAAD//wEA
AQABAAAA/v/+//7//v8AAAAAAAAAAP///v/9//z//f/+//7////+//7//v/+//3//f/9
//3///////7//v/8//z//f/9//3//f/9//z//v/+//7//v/9//z/+//6//v/+v/7//3/
+//7//v/+//7//3//v/8//z//P/8//v/+//7//v//f/9//3//f/7//v/+//7//v/+//7
//v//v8AAAAAAAD+//7//v/+/wEAAgACAAIAAgACAAMAAwADAAMAAwADAAMAAwADAAMA
AQABAAEA//8BAP////////3//f/9//3//f/7//r/+v/8//z//P/8//j/9//3//f/+v/6
//r/+f/3//f/9//3//f/9//3//f/+P/5//r//P/5//j/+f///wQADgAeAC0ANwBDAFAA
XQBoAHsAkwCsALgAwQDBAK0AfgA9APr/u/+J/2z/ZP9o/3L/g/+S/6D/rf+4/8H/zP/Y
/93/3//h/+P/4//n/+z/8P/0//X/9v/3//j/+P/4//j/+P/5//n/+v/8//z/+//7//z/
/P/8//z//P//////AAAAAP/////+//3///8AAAAAAQABAAEAAQABAAIAAgADAAMAAwAD
AAUABQADAAMAAwADAAQABgAIAAkACAAIAAgACAAGAAgACAAIAAwADQANAA0ADQAOAA4A
DgASABMAFQAWABYAFgAXABcAGAAZABoAGgAfACAAIAAhACIAIwAiACIAJAAnACgALAAs
ACwALQAvADAAMAAxADIANAA2ADYANgAzADMAMwA0ADQAMwAzADMANQAzADMAMwAvAC4A
LQAtAC4ALgAtACwAKgAoACYAJAAkACQAJAAkACEAIAAeABwAGwAaABkAFgAVABUAFAAT
ABAADgALAAoADAAKAAcABwAGAAUABAAEAAMAAwADAAIAAgACAAIAAgABAP///v/8//3/
/f/9//3//f/9//3//f/9//z//P/8//z//P/9//3/+v/5//r/+f/7//v//P/+/////v/9
//3//v/+//7//v///wAAAQADAAEAAAAAAP7///8AAAIAAwADAAMAAwADAAIAAgACAAIA
AwADAAMAAwABAAEAAQABAAMAAgAAAAAA/////////////////v/+//7//v/+//7//f/8
//v/+f/7//v/+//6//r/+v/6//r/+v/6//r/+v/8//z//P/8//v/+v/4//f/+P/4//j/
+P/3//f/9//3//f/9//2//b/9//4//r/+//6//n/+P/2//b/9v/2//b/9v/2//b/9v/0
//T/9v/4//j/+P/4//j/9v/1//T/8//1//X/9f/1//P/8//z//P/8//z//P/8//2//j/
+P/4//f/9v/1//T/9v/4//n/+v/4//j/+f/5//n/+f/5//n/+f/5//n/+f/5//n/+f/3
//f/9f/1//X/8//z//P/8//z//H/8P/w//L/8v/y//L/7v/t/+3/7f/u/+7/7v/t/+v/
6//r/+v/6//r/+v/6//s/+3/7v/w/+//7v/t//H/9v8AAA4AHwAvAD0ASABTAF4AbQCD
AJgApgCvAK0AlwBuADMA7P+p/3P/Uv9G/0r/VP9j/3T/gv+P/5z/qf+2/8D/yf/N/8//
0//V/9n/3P/g/+b/6f/q/+v/7P/q/+r/6v/q/+z/7f/v//L/8P/v/+//8P/w//D/8P/w
//P/8//0//T/8v/z//P/8//x//L/8v/z//X/9f/1//X/9P/0//X/9f/3//f/+f/5//f/
9//3//f/9//4//n/+f/6//r/+v/6//r//P/8//z//v/////////9//7//v/+/wAAAQAD
AAQABAAEAAUABQAIAAkACgAKAA0ADgAOAA8ADwARABEAEgAVABcAFwAaABwAHAAdAB8A
HgAeAB8AIAAgACIAIgAiACEAIQAhACIAJAAjACMAIwAhAB8AHwAfAB0AHAAbABsAGgAa
ABkAGAAVABQAEwASABMAEgARABAADwAOAAwACgAHAAYABQACAAMAAwACAAEA/v/8//n/
+P/6//j/9f/1//T/8//y//L/8f/x//H/8P/w//D/8P/w/+7/7f/t/+z/6//r/+v/6//p
/+n/6f/p/+n/6P/o/+j/6P/o/+n/6f/n/+f/6f/p/+n/6f/q/+z/7P/s/+z/7f/s/+z/
7P/s/+3/7v/v//H/7//w//L/8v/0//T/9f/1//X/9f/1//X/9v/2//b/9v/3//f/9//3
//X/9f/1//X/9//2//T/9P/z//P/8//z//H/8f/w//D/8v/y//L/8v/x//D/7//t/+//
7//v/+7/7v/u/+7/7v/s/+z/7P/s/+3/7v/v//D/7//u/+z/6//r/+z/7f/u/+7/7f/s
/+v/6//r/+r/6v/r/+z/7v/v/+3/6//o/+n/6v/r/+z/7f/t/+3/7f/s/+v/6v/p/+v/
6//r/+v/6//r/+v/6//u//D/8P/w//D/8P/w//D/7//w//D/8P/y//L/8//z//H/8f/x
//H/7//v/+//7//x//H/8f/v/+3/6//r/+v/7f/t/+3/7f/t/+v/6v/q/+r/6v/q/+r/
6P/n/+f/5//o/+j/6P/n/+f/5//n/+f/5//n/+f/5//p/+n/6f/q/+3/7P/t//H/9v/+
/wwAHQAvADsASABVAGIAcwCFAJgApgCtAKkAjwBgACEA3v+d/2n/Tv9I/0z/WP9p/37/
jv+X/6D/rf+4/77/x//N/8//0//V/9v/3v/i/+T/5//o/+n/6v/s/+z/7P/s/+v/6//s
/+7/7//v//D/8v/w//D/8P/w/+//7//w//D/8v/z//P/8//x//L/8v/z//X/9f/1//X/
9v/2//f/9//1//X/9//3//n/+f/5//n/9//4//n/+f/8//z//P/8//r//P/8//z//v//
//////8AAAIAAwAEAAUABQAGAAYACAAIAAkACQAKAAsADAAMAA8AEAAQABEAFQAXABcA
GAAZABsAGwAeACIAIgAjACUAJAAkACUAJgAoACoAKgAqACkAKQApACoAKQAnACYAJQAm
ACUAJgAnACUAJAAjACMAIAAgAB8AHgAdABwAGwAaABcAFgAVABQAFAAUABMAEgAQAA4A
DAAIAAcABwAGAAUAAwACAAAAAAAAAP7/+//7//z/+//6//r/+f/5//n/+P/0//T/9P/0
//b/9f/1//T/8f/x//H/8f/x//H/8f/x//H/8P/w//D/8P/w//H/8f/v/+//8f/x//D/
7//v//D/8//0//X/9//2//b/9v/2//j/+P/4//n/+//8//7//v/8//z//f/9////////
/////v/+//7//v/////////////////////////+//z//P////////////3//f/8//z/
+v/6//r/+v/8//z//P/7//r/+f/4//b/9//4//n/+v/4//j/+P/4//j/+P/4//j/+v/6
//n/+f/2//b/9v/2//n/+f/5//n/+f/5//j/+P/4//j/+f/5//n/+f/5//j/9v/2//b/
9v/2//j/+P/2//b/9v/2//f/9//3//f/9//3//f/9//3//f/9//3//f/9//3//f/9v/4
//j/+P/4//j/+P/4//r//P/9//7//f/8//z/+//9//3//f/9//3//f/9//3/+//7//v/
+f/6//n/+v/7//j/9//2//X/9v/1//X/9v/2//b/9v/2//T/8//z//P/9v/2//b/9f/0
//P/8v/x//L/8//0//X/8//z//P/9P/1//b/9//5/wIADAAYACkANwBBAEwAVQBkAHkA
kwCqALgAwwDDAKsAfgA9APb/s/+D/2r/YP9i/27/ff+M/5r/qf+0/7//yP/Q/9X/2f/b
/93/3//l/+r/7v/w//H/8v/z//T/9P/0//T/9P/1//X/9v/4//b/9f/1//b/9//4//n/
+v/5//n/+v/6//r/+//7//v//f/+//7////9//3//f/9//7//v//////AQABAAMAAwAC
AAEAAAD//wEAAgADAAMAAgACAAIAAgAEAAYABgAGAAoACwALAAsACQAKAAoACgAMAA0A
DwAQABIAEgATABMAFAAVABYAFgAbABwAHAAdAB0AHwAfACAAIwAlACUAKAAqACoAKwAt
AC4ALgAvADAAMAAyADIAMgAvAC8ALwAwADEAMQAyADMAMQAvAC8ALwAvAC4ALQAtACoA
KgApACgAJwAmACUAJAAlACQAIwAiACAAHgAbABgAGQAYABcAFAATABMAEgARAA0ADAAK
AAoADAAKAAcABwAGAAUABAAEAAMAAwADAAIAAgACAAIAAgAAAP/////+//7///8AAAEA
AAD///7//f////7//v/+/wAAAAABAAEAAAD//wAA////////AAACAAMAAgABAAEABAAE
AAQABAAEAAQABAAFAAMABAAGAAYACAAIAAkACQAHAAcABwAHAAoACgAKAAoACQAJAAkA
CQAJAAkACQAJAAsACgAIAAgABwAHAAcABwAHAAcABgAGAAgACAAIAAgABwAGAAUAAwAE
AAUABgAGAAUABAADAAIABAAEAAQABAAEAAQABAAEAAIAAgABAAEAAQACAAMABAADAAMA
AwADAAMAAwACAAIAAgACAAMAAwABAAEAAQAAAAIAAgACAAIAAAAAAAAAAAACAAAAAAAB
AAMAAwABAAAA/v/+//7//v8AAAEAAgADAAIAAQAAAP//AQABAAEAAQADAAMAAwADAAIA
BAAEAAQABgAGAAYABgAFAAYABgAGAAYABgAHAAcACQAJAAkACQAHAAcABwAHAAkACQAJ
AAcABQADAAMAAwADAAMAAwADAAMAAQAAAAAA/v/+//7//v//////AAABAAEAAAD///3/
//////////////////////3//f/9//7///8AAAMABwAOABoAKAA1AD8ATQBeAGkAdACL
AKMAtADAAMsAwwCnAHYANQDw/7H/hf9w/2r/bv9+/4//oP+u/7v/xP/L/9T/3P/h/+X/
5//r/+3/8f/2//r/+v/7//z//f/+/wAAAAAAAAAA/////wAAAgAEAAMAAwAEAAQABAAE
AAQAAwADAAQABAAGAAcABwAHAAUABgAGAAcACQAJAAkACQAKAAoACwALAAkACQALAAsA
DQANAA0ADQALAAwADQANABAAEAAQABAAEgAUABQAFAAUABUAFQAVABcAGAAYABgAGQAZ
ABoAGgAcABwAHQAdACIAIwAkACQAJgAmACUAJQAoACsALAAuAC0ALwAvADIAMgAyADMA
NQA4ADgAOQA6ADgAOgA6ADoAOgA7ADwAPgA9ADsAOgA5ADkANwA3ADcANgA2ADYANwA1
ADQAMgAwADAAMAAwADAALgAsACoAKAAnACYAJAAiACIAIgAiACAAHQAdABwAGwAZABgA
FgAWABYAFAARABEAEAAPAA4ADgANAA0ADQAMAAgACAAIAAgACQAJAAoACgAHAAcABwAH
AAkACQAJAAkACQAIAAgACAAHAAYABgAFAAcABwAJAAkACAAHAAcACAAKAAoACgALAAoA
CgAKAAoACgAKAAoACwALAAwADgAOAAwADAANAA0ADQANAA0ADQAQABAAEAAQAA0ADQAN
AA0ADwAPAA8ADwANAAwACgAKAAkACQAJAAkACQAJAAgACAAGAAYABgAGAAgACAAIAAcA
BQAFAAUABAAEAAQABAAEAAYABgAGAAYABAAEAAQABAAGAAYABQAFAAIAAgACAAIAAwAD
AAMAAwADAAMAAgACAAAAAAABAAEAAwADAAMAAgAAAAAAAAAAAP7//v/+//7////+////
AQD///7/AAAAAAAAAAD///////////3//f/9//3//f/9//3//f/9//3//f/9//7/AAAA
AAAAAAAAAAAAAAD//wAAAAAAAAIAAgADAAMAAQABAAEAAQADAAMAAwADAAMAAwADAAEA
///9//3//f////////////3/+//6//r/+v/6//r/+v/4//f/9//3//b/9v/2//X/9//3
//f/9//1//X/9f/1//f/9//3//j/+f/4//n/+f/8/wIADgAfADEAPwBOAF0AaAB1AIcA
nACsALUAtwCpAIYATwAMAMf/if9g/1D/UP9a/2v/fv+M/5f/pP+x/7z/xv/N/9H/1//b
/9//4//m/+j/7P/v//D/8f/y//T/9P/0//T/8//z//T/9v/3//f/+P/6//j/+P/4//j/
+f/5//r/+v/6//v/+//7//n/+v/6//v/+//7//v/+//6//r/+//7//v/+//9//3/////
///////9//7//////wIAAgACAAIAAAACAAIAAgACAAMAAwADAAUABgAGAAYACAAJAAsA
DAAMAAwADQANAA4ADwAQABAAEQASABIAEwAXABkAGQAaABkAGwAbAB4AIgAiACMAJQAk
ACQAJQAmACYAKAAoACgAKAApACoALAApACcAJgAlACcAJQAlACUAIwAiACEAIQAgACAA
HwAeAB8AHgAdABwAGQAYABcAFgAXABYAFAASAA8ADgANAAoACwALAAoACQAJAAgABgAG
AAMAAAD8//v/+//7//v//P/5//n/+f/4//j/+P/4//j/9v/1//X/9P/x//H/8f/x//P/
8//z//P/8f/w//D/8P/w//D/8f/x//P/8//1//X/9P/z//P/9P/4//j/+P/5//j/+P/4
//j/+v/6//r/+//9//7/AAAAAP///v/+//3//v///wAAAQABAAAA///+////////////
//////////////7//P/8//3//f/9//3/+//7//r/+v/4//j/+P/4//n/+v/7//v/+v/5
//j/9v/4//j/+P/4//b/9v/2//b/9v/2//b/9v/4//j/9//3//T/9P/0//T/9f/1//X/
9f/1//X/9P/0//b/9v/3//f/9//3//X/9P/0//T/9P/0//X/9f/1//X/9f/1//X/9f/1
//X/9f/1//X/9f/1//X/9f/2//X/9P/3//j/+f/6//r/+v/5//j/+P/4//n/+f/7//v/
+//7//n/+f/5//n/+//7//v/+f/5//f/9//3//f/9//3//f/+f/3//b/9v/1//T/8//y
//H/8f/y//P/8v/y//L/8f/x//H/8f/x//H/8f/x//H/8f/x//H/8v/z//T/9//5//z/
AgAOAB8AMQA9AEoAWQBmAHMAhQCcAKwAswCzAKMAfgBHAAYAw/+H/2L/Uv9S/1r/a/98
/4z/m/+q/7X/vP/G/83/0f/V/9n/3f/h/+b/6v/u/+//8P/x//L/9P/0//T/9P/1//X/
9v/4//f/9f/0//T/9f/2//f/+P/4//f/9//2//j/+f/5//n/+f/6//r/+//7//v/+//7
//7//v///////v/9//7//f/+////AAABAP//AAABAAEAAgACAAIAAgAEAAYABgAGAAcA
BwAGAAUABgAIAAkACgALAAsADAAMAA4ADgAPAA8AEgATABQAFAAVABYAFgAXABoAHQAe
ACAAHwAhACEAJAAkACQAJQAnACoAKgArACwAKwAsACsAKgAqACsALAAuAC0AKwAqACkA
KwApACkAKQApACgAJwAnACUAJAAiACAAIAAgACAAIAAdABwAGwAaABkAGAAWABQAFQAU
ABMAEAANAA0ADAALAAsACgAIAAgABgAEAAEAAQACAAEAAAAAAP////////7/+v/6//r/
+v/8//v/+//6//f/9//3//f/+f/5//n/+f/3//b/9v/2//b/9v/3//f/+f/5//v/+//6
//n/+f/6//z//P/8//3/AAAAAAAAAAACAAIAAgADAAMABAAGAAYABAAEAAUABQAHAAcA
BwAHAAgACAAIAAgABQAFAAUABQAHAAcABwAHAAUABAACAAIABQAFAAUABQAFAAUABAAE
AAIAAgACAAIAAgACAAIAAQABAAEAAQAAAAAAAAAAAAAAAAAAAAAAAAD+//7//v/+/wAA
AAD//////v/+//7//v///////////wEAAQAAAAAA///+//7//f/+////AAAAAP///v/9
//z//v/+//7//v/+//z//P/9//3/+//7//7/AAAAAAAAAAAAAP///v/9//3//f/9//3/
///////////9//3//f/9/wAAAgACAAIAAAAAAAAAAAADAAQABAAEAAQABAAFAAUAAwAD
AAMAAwAFAAUABQAFAAUABQAFAAMAAQD///////8BAAEAAQABAP///f/8//z//v/+//7/
/v/8//v/+//7//r/+v/6//n/+//7//v/+//5//n/+f/5//v/+//7//z////+//3//f8A
AAoAGAApADkAQwBQAFsAZABzAIsAogCyAL8AxwC5AJQAXQAYANH/mf92/2j/aP9u/33/
kv+i/6n/tP+//8r/1P/d/9//4f/n/+n/6//u//D/9P/5//r/+//8//7//v/+//7//v/9
//3//v8AAP////8AAAAAAAAAAAAAAQABAAIAAgACAAMAAwADAAMABAAEAAUABwAHAAcA
BwAGAAYABwAHAAkACQALAAsACQAJAAkACQAJAAoACwALAAwADAAMAAwACgAMAAwADAAQ
ABEAEQARABEAEgASABIAFAAVABcAGAAaABoAGwAbAB0AHQAdABwAIQAiACIAIwAlACcA
JwAoACcAKQApACwAMAAwADEAMwAyADIAMwA0ADYAOAA4ADgANQA1ADUANgA4ADcANwA3
ADcANQA1ADUAMwAyADEAMQAwADAALwAuAC0ALAArACoAKQAoACcAJgAnACYAJAAiACEA
IAAfABwAGwAbABoAGQAXABYAFAAUABIAEAANAA0ADQANAA0ADgALAAsACwAKAAkACgAL
AAwACgAJAAkACAAHAAcABwAHAAcABwAHAAcABwAGAAYABgAIAAgACQAJAAcABwAJAAkA
CgAJAAkACgAMAAwADAANAAwADAAMAAwADQAOAA8AEQAPABAAEgASABAAEAARABEAEwAT
ABMAEwASABIAEgASABMAEwATABMAEwATABMAEwATABIAEAAQABEAEQARABEADwAPAA4A
DgAOAA4ADgAOAA4ADgAOAA0ADQANAA0ADAAOAA4ADgAOAAwADAAMAAwADgAOAA4ADgAO
AA4ADQANAAwADAAMAAwADQANAA0ADQALAAsACgAKAAsADAAOAA8ADQANAA0ADAAMAAwA
DAAMAAwADAAMAAwADAAKAAoACwANAA0ADQANAA8ADQALAAkACgAMAAwADAAMAA0ADQAN
AA0ACwALAAsACwANAA0ADQANAAsACwALAAsADgAQABAAEAASABIAEgASABIAEgARABAA
EgASABMAEwASABEAEAAPABEAEQARABEAEwATABMAEQAPAA0ADQANAA0ADQANAA0ADQAL
AAoACgAKAAoACgAKAAgABwAHAAcABgAGAAYABQAFAAUABQAFAAcABwAHAAcABQAFAAUA
BgAJAAoACwANABQAHAAqADkASQBXAGQAcQB8AIkAnQCwALoAwQDBAK0AgABBAP7/vf+L
/3D/Zv9q/3b/h/+a/6j/tf/A/8n/1P/g/+X/6f/t//H/9f/5//z//P/+/wEAAgADAAQA
BQAGAAcACAAIAAcABwAIAAkACQAKAAwACwAKAAkACAALAAsADAAMAAwADQANAA0ACwAM
AAwADQAPAA8ADwAPABAAEAARABEADwAPABEAEQATABMAEwATABEAEgATABMAFgAWABYA
FgAWABgAGAAYABgAGQAZABkAGwAcABwAHAAcAB0AHwAgACEAIgAkACUAJwAnACcAJgAp
ACoAKgArAC0ALwAvADAAMQAzADMANgA4ADgAOQA7ADoAOgA7ADwAPAA+AD4APgA/AD8A
PwBAAD0AOwA6ADkAOgA5ADoAOwA5ADgANwA3ADQANAAzADIAMgAyADIAMgAvAC4ALQAs
ACwALAArACoAJwAmACUAIgAhACEAIAAfAB8AHgAcABwAGgAYABUAFQAWABUAFAAUABEA
EQARABAAEAAQABAAEAAQAA8ADwAOAAsACwALAAsADQANAA0ADQALAAoACgAKAAwADAAN
AA0ADwAPABEAEQAOAA0ADQAOABIAEgASABMAEgASABIAEgAUABQAFAAVABUAFgAYABgA
GAAYABkAGQAaABsAHAAdABsAGgAZABgAGQAZABkAGQAZABkAGQAZABkAGAAWABYAGQAZ
ABkAGQAXABcAFgAWABQAFAAUABQAFQAWABcAFwAWABUAFAASABMAFAAVABYAFAAUABQA
FAAUABQAFAAUABYAFgAVABUAEgASABIAEgAVABUAFQAVABMAEwASABIAFAAUABUAFQAV
ABUAFQAUABIAEgASABIAFAAUABQAFAAUABIAEgATAA8AEQATABQAFAAUABQAFAAUABMA
EgARABIAEwAUABUAEwATABMAEwATABMAEwATABYAGAAYABgAFgAWABYAFgAZABoAGgAa
ABoAGgAbABsAHQAdAB0AHQAdAB0AHQAdAB0AHQAdABsAGwAZABkAGQAXABcAFwAXABgA
FwAXABgAGAAYABgAGAAWABUAFQAVABgAGAAYABcAFQAVABUAFQAVABUAFQAVABcAFwAX
ABgAFwAYABcAGwAiACwANgBDAFMAYQBuAH0AiACVAKkAwADSANsA2wDNAKgAbwAsAOf/
r/+K/3r/fP+G/5H/ov+y/8H/zP/X/+b/8v/5//3//////wUACQAKAA4AFAAZABoAGwAc
ABwAHAAcABwAHgAfACEAJAAjACEAIAAgACIAIgAiACIAIwAjACQAJAAiACMAIwAjACQA
JgAnACkAKQApACkAKQAqACoAKwArACsAKwAtAC0AKwArACsAKwAtAC4ALwAvADAAMAAw
ADAAMAAyADIAMgA0ADUANQA1ADUANgA2ADYAOQA7AD4AQAA/AD4APgA9AEAAQQBCAEIA
RwBIAEgASQBJAEsASwBMAE4AUQBSAFYAVgBWAFcAWQBaAFoAWwBcAF4AYABgAGAAXQBd
AF0AXgBgAF8AXwBfAF8AXQBdAF0AWwBaAFkAWQBaAFoAWQBYAFUAVABTAFIAUgBSAFIA
UgBRAFAATgBMAE0ATABLAEgASQBJAEgARwBEAEIAPwA+AD8APgA8AD0APAA7ADoAOgA5
ADkAOQA4ADYANgA2ADYANAAzADMAMgAyADMANAA1ADMAMwAzADMAMwAyADIAMgA2ADYA
NQA1AA==
         </WaveFormData>
      </LeadData>
      <LeadData>
         <LeadByteCountTotal>10000</LeadByteCountTotal>
         <LeadTimeOffset>0</LeadTimeOffset>
         <LeadSampleCountTotal>5000</LeadSampleCountTotal>
         <LeadAmplitudeUnitsPerBit>4.88</LeadAmplitudeUnitsPerBit>
         <LeadAmplitudeUnits>��V</LeadAmplitudeUnits>
         <LeadHighLimit>2147483647</LeadHighLimit>
         <LeadLowLimit>268435456</LeadLowLimit>
         <LeadID>V4</LeadID>
         <LeadOffsetFirstSample>0</LeadOffsetFirstSample>
         <FirstSampleBaseline>0</FirstSampleBaseline>
         <LeadSampleSize>2</LeadSampleSize>
         <LeadOff>FALSE</LeadOff>
         <BaselineSway>FALSE</BaselineSway>
         <ExcessiveACNoise>FALSE</ExcessiveACNoise>
         <MuscleNoise>FALSE</MuscleNoise>
         <LeadDataCRC32>3249430793</LeadDataCRC32>
         <WaveFormData>
7f/t/+3/7f/v/+//7f/r/+n/6f/p/+r/7P/q/+n/6f/n/+b/5v/m/+f/5v/m/+b/6P/o
/+j/6P/m/+b/5v/m/+n/6f/r/+n/6f/r//H/+v8IABcAKgA7AEoAXAB0AJMAuQDcAPgA
AAH2ANcAqABvADMAAADV/7j/q/+k/6T/p/+s/63/s/+6/8D/yP/O/9L/1f/X/9j/2f/b
/97/3//g/+H/4v/j/+P/4//j/+P/5v/n/+j/6P/q/+r/6v/q/+j/6v/o/+j/6P/q/+r/
6v/s/+z/7P/s/+r/6v/r/+z/7f/u/+//8P/v/+7/7f/s/+z/7f/u/+7/8P/w//D/8P/u
/+7/8P/w//L/8v/y//L/8P/w//H/8f/0//b/9v/2//j/+P/4//n/9//3//r/+v/8//7/
/v/+////AAAAAAAAAAABAAIAAwAEAAUABgAGAAgACAAIAAsADgARABEAEgARABIAEwAU
ABYAFwAXABgAGgAbABsAHAAaABkAGQAaABoAGgAaABoAFwAXABcAFgAWABYAFAAUABYA
FgAUABMAEQAQAA8ADwARAA8ADwANAAoACQAIAAUABQAEAAQABAADAAMAAQD///z/+//7
//v/+//5//n/+f/5//f/9v/2//b/9v/2//X/9f/1//T/9P/z//L/8P/v//H/8f/y//P/
8f/x/+//7v/u/+7/7v/u/+//8P/x//L/8P/w//H/8f/0//T/9f/1//X/9f/2//b/+P/5
//n/+v/6//v/+//7//v//P/8//z//f/9//7//v/+//7//v/+//7//f/9//3//f/9//3/
/P/8//z/+//7//z//P/8//z//P/6//r/+f/5//r/+v/6//r/+v/6//r/+f/5//n/+f/7
//v/+//7//n/+P/4//j/+P/4//j/+P/6//v/+//6//j/+P/3//f/+f/6//r/+f/3//f/
9//3//f/9//3//f/+v/6//r/+P/2//f/9//2//j/+P/4//j/9v/2//b/9v/2//b/9v/2
//n/+f/2//b/9v/2//b/9v/2//f/9//2//b/9v/2//b/9//3//f/9//3//f/9//3//j/
+P/5//z//P/8//3//v/+//7//v/8//3//f/9/////////////v//////AAACAAIAAQAA
AP/////+//3/+//7//v/+//8//v/+v/7//r/+f/5//j/9//3//j/+f/4//j/+P/3//X/
9P/z//L/8//0//X/9v/0//T/9P/1//X/9f/3//n/+////wYAEAAfAC4APQBMAGAAeACZ
AL0A3gD0AAAB+gDhALYAgQBNABoA8f/U/8X/vP+4/7v/wP/F/8n/zv/U/9r/4P/g/+H/
4//m/+f/6f/u//H/7//v/+//7//x//H/8f/x//L/8//0//T/8//y//H/8P/x//T/8//0
//L/9P/0//T/9P/0//T/9P/2//b/9//4//b/9v/2//b/9//4//n/+v/5//n/+f/4//r/
+v/6//r/+P/4//r/+v/4//j/+P/4//n/+v/8//3//f/+//3//P/8//z//P/9//////8C
AAIAAAACAAIAAgAEAAYABwAIAAkACQAJAAkADAANAA4ADgAQABAAEAATABIAFQAVABYA
GQAaABsAHAAcAB0AHQAeAB4AHwAfACAAIgAhACEAIgAhACAAHwAeAB4AHwAgACAAHgAe
ABwAHAAeAB4AHAAbAB0AHAAbABsAGgAXABYAEwASABEAEAANAA0ADAAMAAwACwALAAkA
BwAIAAcABwAHAAYAAwACAAEAAwABAAAAAAAAAAAAAAD////////+//7//v/+//3//f/9
//3//v/////////9//z//P/8//z//P/8//z//P/8//z//P/9//3//P/8//3//f//////
AAAAAP7//////wAAAAABAAEAAQADAAQABAAEAAMAAwAEAAQABgAGAAYABgAEAAMAAwAD
AAUABQAFAAQABgAGAAUABQAEAAQABAAEAAYABAAEAAMAAgACAAEAAAAAAAAAAAAAAAEA
AQABAAEAAQABAAEAAQADAAIAAgACAAEAAAD///7/AAABAAEAAAACAAIAAQABAP//AAAA
AP//AQABAAEAAQAAAP///v/9//7//v/+//z//v///////v/8//z//P/8//3//v///wAA
/v/+//7//v/9////AAD+//7//v/+//z//P/9//3//f/+////AAD+//////////3//f/9
//3//v8AAAEAAwADAAIAAQABAAQABAAEAAQABAAFAAUABQAFAAUABQAFAAYABwAHAAgA
BgAGAAUABAAEAAUABQAFAAQAAwACAAEAAQD///3//f//////AAAAAPz/+//7//v//P/8
//z/+//4//j/+P/4//r/+v/6//r//P/8//z//f/5//n/+f/9/wEABwASABwAKQA2AEUA
VgBmAIAAowDJAOQA9gD8APAAzQCcAGcANwAMAOn/1v/L/8T/wv/H/8r/zf/P/9b/3v/m
/+r/6v/p/+n/6v/r/+//8v/1//X/9f/1//X/9f/1//X/9f/2//f/+P/4//b/9v/2//b/
9v/4//b/9v/2//j/+P/4//b/9v/2//b/9//4//r//P/6//r/+v/6//r/+v/6//r//P/9
//7//v/9//z/+//6//v//P///wAA/v/+//7//v/8//z//f/9/wAAAgACAAIAAgACAAIA
AwAFAAUACAAIAAYACAAIAAgACQAKAAoACgAMAA0ADgAPAA4ADwAQABAAFAAUABQAFwAW
ABkAGQAaABsAHAAdAB4AIAAhACEAIgAhACEAIAAgACIAIQAhACIAJAAkACQAJAAiACEA
IAAeAB8AIAAfACAAHwAeABsAGQAaABoAGgAbABoAFwAWABMAFAATABIADwAPAA4ADgAO
AAwACwAIAAUABgAFAAUABQAFAAMAAwADAAUAAwACAAIAAgACAAIAAQAAAP///f/8//7/
/v/9//3/+//7//z//f/9//3/+//6//v//P/9//7/+//6//n/+P/5//r//P/9//z//P/9
//3//f/9//7//v/+//////8AAP3//f/8//v//P/+////AAABAAEAAgACAAEAAAD///7/
/////wAAAQD////////+//7//v/9//3//P/8//z//P/+//z//P/7//3//v/+//7//f/8
//v/+v/6//v//P/9//z/+//6//n/+f/4//j/+P/6//r/+v/6//n/+f/4//b/+P/4//f/
9//1//b/9v/1//X/9f/1//X/9v/3//j/+f/5//j/9//0//T/9f/1//T/9P/0//T/9P/y
//T/9P/2//b/9v/2//b/9f/0//T/8//0//T/9P/0//L/8//z//P/8//z//P/8//1//b/
9v/3//f/9v/1//X/+P/4//j/+P/4//n/+f/5//f/9//3//f/+v/7//v//P/6//r/+f/4
//n/+f/4//f/9f/1//X/9f/z//H/7//v//D/8f/z//T/8f/v/+7/7f/u/+7/7v/t/+r/
6v/q/+r/6P/o/+j/6P/p/+r/6//t/+v/6f/p/+v/7//1//7/DAAbACoAOQBIAFoAcgCT
ALcA3AD0APwA7gDPAJ4AYwAtAP7/1/++/7H/qP+k/6X/pv+p/6//uP/C/8r/0P/S/9P/
0//U/9f/2f/c/+H/4//j/+P/4//h/+H/4f/h/+T/5f/m/+b/5P/k/+T/5P/k/+b/5P/k
/+b/6P/o/+j/5v/m/+b/5v/m/+b/5//o/+j/6P/o/+j/5v/m/+b/5v/o/+n/6v/q/+j/
6P/o/+j/6v/q/+z/7P/s/+z/7P/s/+r/6v/r/+v/7P/u/+7/7v/s/+z/7P/t/+//7//y
//L/8v/0//T/9P/1//b/9v/2//r/+//8//3//f/9//3//P8AAAAAAAADAAYACQAJAAoA
CQAKAAsADAAOAA8ADwAQAA8ADwAOAA4ADwAPABAAEgAQABAAEAAQAA0ADQANAAwADgAO
AAwADAALAAoABwAFAAcABgAFAAUAAwABAAEA///+//3//P/5//v/+v/6//r/+P/3//T/
8f/y//H/8f/x/+//7f/t/+3/7//t/+z/7P/s/+z/7P/r/+r/6f/n/+b/5v/m/+X/5f/l
/+X/5v/n/+f/5//l/+T/5f/m/+f/6P/m/+b/5v/m/+j/6P/p/+n/6P/o/+n/6f/p/+n/
6v/q/+v/7f/u//D/7v/v/+//7//x//L/8v/y//P/8//0//T/9P/0//T/9P/0//P/8//z
//H/8f/x//D/8v/y//H/8f/y//L/8v/y//L/8P/w/+//7//w//D/8P/u/+7/7v/u/+//
7//v/+//7f/t/+3/7f/t/+z/7P/s/+7/7v/u/+7/7f/t/+z/6v/r/+z/7P/t/+v/7P/s
/+v/6//r/+v/6//s/+3/7v/v/+z/6v/q/+z/7P/s/+z/7P/s/+3/7f/q/+r/6v/q/+z/
7f/t/+3/6//r/+v/6//t/+7/7v/v//D/8P/w//H/8P/w//D/8P/y//P/8//z//H/8f/x
//H/8v/z//P/9P/2//b/9f/0//H/8f/w/+//8f/x//H/8f/x/+//7f/t/+3/7f/u/+7/
7P/r/+v/6//o/+j/6P/n/+j/6P/o/+j/6P/o/+j/6P/o/+j/6P/p/+3/7f/t/+3/8//5
/wAADgAfADIAQwBUAGgAggClAMsA6gAAAQIB8gDNAJgAXQAlAPT/z/+4/63/pv+m/63/
sv+z/7X/wP/G/8r/0P/U/9X/1//a/9//4f/i/+P/5f/l/+X/5f/n/+f/5//n/+b/5//o
/+j/6v/q/+r/6v/q/+z/6v/q/+r/7P/s/+z/7v/u/+7/7v/s/+z/7f/u//D/8P/w//D/
8P/w//D/8P/u/+//8P/w//L/8v/y//L/8P/w//L/8v/0//T/9P/0//L/8v/z//P/9P/2
//b/9v/4//j/+P/5//n/+f/8//z/+v/8//z//P///wAAAAAAAAAAAQACAAMABQAHAAkA
CgAKAAoACgANABAAEwATABQAFQAWABcAGAAYABkAGQAaABwAHQAdAB4AHQAbABoAGgAc
ABwAHAAcABsAGwAbABoAGgAaABgAGAAYABgAFgAVABQAEgAQAA8AEQAPAA8ADQAKAAkA
CAAFAAUABAAEAAQAAwADAAEA///+//3//f/9//3/+//7//v/+//5//j/+P/2//b/9v/1
//X/9f/0//T/8v/y//H/8f/x//H/8v/z//P/8//x//D/8P/w//D/8P/y//L/8v/y//L/
8v/z//P/9v/2//f/9//3//f/+P/4//j/+f/5//r//P/9//3//f/7//z//P/8//3//f/+
//7//v/+//7//v/+//3//f/9//////////7//P/8//v/+//+//7//v/+//7//P/8//v/
+f/6//r/+v/8//z//P/8//n/+f/5//n/+//7//v/+//5//j/+P/4//j/+P/4//j/+v/7
//v/+v/4//j/9//3//n/+v/6//n/+f/5//n/+f/3//f/9//3//r/+v/6//j/9v/3//f/
9v/4//r/+v/4//j/+P/4//b/9v/3//f/+P/4//j/+P/2//f/9//3//f/9//3//f/9//4
//j/+f/6//r/+v/7//7//v/+//7//f/9//z/+//9//3//f/9/wAAAQABAAIAAQAAAP7/
/P/8//3//f/9//z/+//6//n/+//5//f/9//3//f/+P/4//T/8//z//P/8//0//X/9f/y
//L/8v/y//T/9P/0//T/9P/0//T/9f/1//X/9f/3//3/AwAMABYAJQA0AD8AUABkAIQA
qQDPAOwAAAEEAfQA0wCiAGcAMQAGAOX/0P/B/7z/uv+7/77/w//H/9D/2P/c/97/4P/h
/+H/5P/n/+n/7P/v/+//7//v/+//7f/t/+3/7f/w//H/8v/y//D/8P/w//D/8v/0//L/
8v/y//T/9P/0//T/9P/0//T/9v/2//f/+P/2//b/9v/2//b/9v/2//b/9//5//v//P/7
//r/+f/4//r/+v/8//z/+//6//n/+P/5//r//P/9//7/AAAAAAAA///+//3//f//////
AgACAAIABAAEAAQABQAGAAYABgAKAAsADAANAA0ADQANAAwADwAQABEAFQAUABcAFwAY
ABkAGgAbABwAHAAdAB0AHgAeAB8AHwAgACEAIQAiACQAIwAiACEAIAAhACEAIQAgAB4A
HgAcABwAHAAcABoAGQAbABoAGQAZABgAFQAUABEAEAAPAA4ACwANAAwADAAMAAkACQAH
AAUABQAFAAYABwAFAAMAAwADAAUAAwACAAIAAgACAAIAAQD//////v/+/wAAAAD/////
/f/9//7//////////f/8//3//v///wAA/v/+//7//v8AAAAAAQABAAAAAAABAAEAAwAD
AAQABAACAAMAAwAEAAQABQAFAAUABwAIAAgACAAIAAcABwAGAAgACAAIAAgACgAJAAkA
CQAHAAcABwAGAAgACAAHAAcABgAGAAYABgAGAAQABAADAAUABgAGAAYABQAEAAMAAgAC
AAMABAAFAAMAAwADAAMABQAEAAQABAAGAAYABgAGAAUABQAEAAIAAwAEAAQABQADAAQA
BAADAAUABQAFAAUABQAFAAUABQAFAAQAAwAAAAEAAwAEAAQAAgACAAIAAgACAAIAAgAC
AAQABAAEAAIAAAAAAAAAAAACAAIAAwADAAAAAAAAAAAAAAABAAEAAQADAAMAAwADAAEA
AgACAAMABgAGAAYABwAGAAYABgAGAAYABwAHAAcACQAJAAkACQAIAAkACQAKAAwADAAL
AAoABwAHAAYABQAFAAUABQAFAAUAAwABAAEAAQABAAIAAgACAAEAAQABAP7//v/+//3/
/f/+////AAD+//7//v/+//z//P/8//3//////wEABQAJAA8AGAAiAC8APgBPAGAAdACS
ALUA1wDuAP4A/gDqAMUAlABfAC0ABADn/9T/y//G/8r/zf/S/9f/2f/e/+T/6P/q/+z/
7f/t//D/9f/3//j/+f/5//n/+f/5//v/+//7//v/+v/7//z//P/+//7//v/+//7/AAD+
//7//P/+//7//v///wAAAQACAAAAAAABAAIAAAAAAAAAAAABAAIAAwAEAAMAAwADAAIA
BAAEAAQABAACAAIABAAEAAQABAAEAAQABQAGAAgACQAJAAoACQAIAAkACgALAA0ACwAL
AA4ADgAMAA4ADgAOABEAEgASABIAEwATABMAEwAVABcAGQAaABwAHAAcAB8AHgAhACEA
IgAlACYAJwAoACcAJwAmACYAJwApACoALAAqACkAKQAqACgAKAAoACgAKQApACkAKAAo
ACgAJgAmACgAKAAmACUAIwAiACEAIQAhAB8AHwAdAB4AHQAcABkAFwAWABYAFgAVABUA
EwARABAADwAPAA8ADwANAA0ADQANAAsACgAKAAgACAAIAAcACQAJAAgACAAGAAYABQAF
AAUABQAGAAcABwAHAAUABAAEAAQABAAEAAUABgAHAAgABwAGAAYABQAGAAYABwAHAAcA
BwAIAAgABwAHAAYABgAHAAkACgALAAkACgAKAAoACQAJAAoACgAMAAwADAAMAAoACQAJ
AAkACwALAAsACgAKAAoACQAJAAkACAAHAAYACAAGAAYABQADAAQABAAEAAYABgAGAAYA
AwADAAMAAwABAAEAAQABAAIAAgADAAQAAgACAAIAAgAEAAUABQAEAAIAAgABAAEAAQAC
AAIAAQD/////////////////////AgACAAIAAAD+///////+//z//P/8//z//v/+//7/
/v/8//z//P/8//z//P/+//7///////7//v/+//7//P/9//3//f/7//v/+//7//v//P/8
//3/AAAAAAAAAQABAAAA///+/wAAAQABAAEA//////////8CAAMAAwAEAAQABAADAAIA
//////7//f/9//3//f/9//3/+//5//n/9//3//j/+P/2//X/9f/1//T/9P/0//P/9P/0
//T/9P/y//L/8v/y//T/9P/0//X/9//1//X/9//5//3/AgAOAB0ALAA9AE4AYAB0AJMA
twDYAPQA/gD4AOEAuAB/AEcAEgDl/8j/u/+y/67/r/+y/7X/uf/A/8j/0P/U/9j/3f/f
/+D/4//j/+T/5f/m/+f/6P/p/+v/6//r/+v/6v/r/+z/7P/u/+7/7v/u/+z/7v/s/+z/
7P/u/+7/7v/u/+7/7v/u/+7/7v/v//D/8P/w//D/8P/u/+7/7v/u//D/8f/y//L/8v/y
//L/8v/w//D/8v/y//T/9P/0//T/9P/0//X/9f/0//b/9v/2//b/9v/2//f/9//3//r/
+v/6//z//P/8//3//v/+//7//v///wAAAQAEAAUABgAGAAgACAAIAAsADAAPAA8AEAAP
ABAAEQASABQAFQAVABYAFwAZABoAHAAbABkAGAAYABgAGAAYABgAFwAXABcAFgAUABQA
EgASABQAFAASABEADwAOAA0ADQAPAA0ADQALAAgABwAGAAMAAwACAAIAAgABAAEA///9
//r/+f/5//n/+//5//n/+f/3//X/9P/0//T/9P/0//P/8//z//L/8v/x//D/7v/t/+//
7//w//H/8f/x/+//7v/w//D/8P/w//L/8v/y//L/8P/w//H/8f/0//T/9f/1//X/9f/2
//b/9v/3//f/+P/6//v/+//7//n/+v/6//r//f/9//7//v/8//z//P/8//z/+//7//v/
/f/9//3//P/6//r/+f/5//r/+v/6//r/+v/4//j/9//1//b/9v/2//j/+P/4//j/9f/1
//X/9f/3//f/9//3//X/9P/0//T/9P/0//T/9P/2//f/9//2//T/9P/z//P/9f/2//b/
9f/z//P/8//z//X/9f/1//X/9v/2//T/8v/y//L/8v/y//T/9P/1//X/9P/0//T/9P/0
//X/9f/1//X/9f/1//X/8//0//T/9f/3//j/+f/7//r/+v/6//r/+v/7//v/+//7//v/
+//7//z//f/9//7//v/+//3//P/7//v/+v/5//n/+f/5//n/+//5//f/9//2//X/9f/0
//T/8//z//P/8P/w//D/7//w//D/8P/w//D/8P/w//D/8P/w//D/8f/x//P/9f/3//n/
/f8EABAAIQAwAD8AUgBmAHoAmQC9AOAA9gD+APYA3QCwAHsAQwAQAOX/yv+7/7D/rv+z
/7b/uf+//8b/zv/U/9j/2v/b/9//4P/j/+f/6v/r/+v/6//r/+v/7f/t/+3/7f/s/+3/
7v/u/+7/7v/u/+7/7//y//H/8v/x//L/8f/w//L/8v/y//L/8P/w//H/8v/0//T/9P/0
//b/9v/2//b/8//z//P/8v/z//T/9f/2//T/9P/2//b/+P/4//j/+P/5//r//P/9//3/
/v/9//z//v/+//7////9//3/AAAAAAAAAgACAAIABQAGAAYABgAGAAcACAAJAAwADQAO
AA4AEAAQABAAEwASABUAFQAWABkAGgAbABwAGgAbABsAHAAeAB8AHwAgAB8AHQAcABwA
HgAeAB4AHgAfAB8AHwAeAB0AHAAZABgAGQAaABkAGQAXABYAFQAVABMAEQARAA8AEAAP
AA4ACwALAAoACgAKAAkACQAHAAUABAADAAMAAwADAAEAAQABAAMAAQAAAAAA/v/+//7/
/f///////v/+//z//P/7//v/+//7//z//f/9//3/+//6//r/+v/6//r/+//8//3//v/+
//7///////7//v//////AQABAAIAAgACAAMAAwAEAAQABQAFAAUABQAGAAYABgAHAAcA
CAAIAAgACAAIAAgACAAHAAcABwAJAAkACQAIAAYABgAFAAUABgAGAAYABgAIAAYABgAF
AAMABAAEAAQABAAEAAQABAAFAAUABQAFAAQAAwACAAEAAgACAAMABAACAAIAAgACAAIA
AwADAAIAAgACAAEAAQADAAQABAADAAUABQAFAAUABAADAAIAAQAEAAQABAACAAIAAwAD
AAIAAgACAAIAAgACAAIAAgACAAIAAAAAAAIAAgACAAIAAgAAAAAAAQABAAAAAAAAAAAA
AgADAAMAAwACAAEAAAD//wAAAgADAAUABAAEAAQABQAGAAYABgAGAAYABwAHAAcABwAH
AAcABwAKAAsACwAMAAwADAALAAoABwAHAAYABQAHAAcABwAHAAUAAwABAAEAAQABAAIA
AgAAAP////////7//v/+//3//v/+//7//v/8//z//P/8//z//P/8//3///////3//f/9
/wUADgAcACsAOABFAFIAYgB6AJsAvwDgAPYABAH8AOEAuACDAEsAHgD3/97/z//G/8L/
x//M/8v/zf/U/9z/4v/o/+r/6//t/+7/7//v//D/8//0//X/9v/3//n/+f/5//n/+P/5
//r/+v/6//r/+v/6//r//P/6//r/+v/8//z//P/8//z//P/8//7//v///wAA/v/+//7/
/v/+//7//v/+/wAAAQACAAIAAAAAAAAAAAAAAAAAAgACAAQABAAEAAQAAgACAAMAAwAG
AAgACAAIAAgACAAIAAkABwAHAAoACgAMAA4ADgAOAA4ADgANAAwAEAARABIAEwAUABUA
FgAWABYAFgAWABkAHAAfAB8AIAAgACAAIAAgACEAIwAkACYAJAAlACUAJgAoACcAJwAo
ACgAKAAoACgAJwAnACcAJgAmACYAJAAkACQAJAAiACEAIQAgAB8AHwAhAB8AHwAdABoA
GQAYABUAFQAUABQAFAATABMAEQAPAA4ADQANAA0ADwANAA0ADQALAAkACAAIAAoACgAK
AAkACQAJAAgACAAIAAgABwAHAAcABwAIAAkABwAHAAUABAAFAAYABwAIAAgACAAIAAgA
CAAIAAkACQAKAAoACwALAAkACQAKAAoADAANAA0ADgAMAA0ADQANAA0ADgAOAA4ADwAP
ABAAEAAQABAAEAAQABAADwAPAA8ADwAPAA8ADgAOAA4ADQANAA4ADgAOAA4ADAAKAAoA
CQAKAAwADQAOAAwADAAMAAwACwALAAsACwANAA0ADQANAAwACgAJAAgACgAKAAoACgAK
AAsACwAKAAwADAALAAsACwAMAAwACwAKAAkACAAHAAoACwAMAA0ADAAMAAwACgAIAAkA
CQAIAAoACgAKAAoACAAIAAgACAAKAAoACgAKAA0ACwAIAAgACAAKAAoACgAKAAwADAAN
AA0ACwAKAAkACAAIAAkACQAJAAkACQAJAAkACwAMAAwADQAOAA4ADgAPAA4ADgAOAA4A
DwARABIAEwASABEAEAAPABAAEQARABIAEgASABEAEAANAA0ADAALAAwADQAOAA8ADQAL
AAkACQAJAAkACgAKAAgABwAHAAcABAAEAAQAAwAEAAQABAAEAAQABAAEAAQABAAEAAQA
BQAFAAcABwAJAAsADwAYACQAMwBEAFMAZAB0AIgAqQDJAOQA9gD8APAAzwCgAGkANwAM
AOv/1P/H/8L/wv/H/8r/zf/R/9b/3v/m/+r/7P/v//H/8v/1//f/9v/3//j/+f/6//v/
/f/9//3//f/9//3//f/8//3//v///wAA//8AAP3//P/8//7//v/+/wAAAAAAAAAA/v/+
////AAACAAIAAgACAAIAAgACAAIAAAABAAIAAgAEAAQABAAEAAIAAgAEAAQABgAGAAYA
BgAEAAQABQAFAAYACAAIAAgACgAKAAoACwAKAAkACwAKAAsADgAPABAADwAQABAAEAAQ
ABEAEgATABYAFwAYABgAGAAYABgAGwAeACEAIQAiACIAIgAiACIAJAAlACUAJgAoACkA
KQAqACcAJQAkACQAJQAmACcAKAAlACUAJQAkACQAJAAiACIAIwAkACMAIwAhACAAHwAf
ACEAHwAfAB0AGgAZABgAFQAVABQAFAAUABMAEwARAA8ADgANAA0ADQAPAA0ADQANAAsA
CQAIAAgACAAIAAgABwAHAAcABgAGAAQABAADAAMABQAFAAYABwAFAAUAAwACAAQABAAE
AAQABgAGAAYABgAEAAQABQAFAAgACAAJAAkACQAJAAoACgAKAAsACwAMAAwADQANAA0A
DwAQABAAEAATABMAFAAUABMAEgARABAAEgARABEAEQAPAA8ADwAOAA4ADgANAA0ADgAO
AA4ADgAOAAwADAALAAsADAAMAAwADgAOAA4ADgAMAAsACgAJAAsACwALAAsACwAKAAoA
CgAKAAoACgAKAAwADQANAAwACwAKAAgABwAIAAoACwALAAkACQAJAAkACwALAAsACwAM
AAwADAAKAAgACQAJAAgACQAKAAsADAAKAAoACgAKAAgACgAMAAwADAAMAAwADAALAAoA
CgAJAAkACgALAAwACgALAAsACwALAAsACwALAA0ADgAOAA8ADgAOAA4ADwASABIAEgAS
ABIAEwATABMAFQAVABUAFQAWABcAFwAYABYAFgAVABQAFAAVABUAFQATABMAEwATABUA
EwARABEAEQARABIAEgAOAA0ADQANAA4ADgAOAA0ADAAMAAwADAAMAAwADAAMAA4ADgAO
AA8ADwAPAA8AEQAXAB0AJAAuADsASgBbAGwAfACQALEA2QD8ABYBIAEYAf0A0ACXAGEA
MAAHAOr/3f/W/9D/z//U/9n/3f/m//D/+P/8/wAA/////wIABQAHAAgADQAOAA8AEAAR
ABAADwAOAA0ADwARABMAFAASABIAEgASABQAFgAUABQAFAAWABYAFgAWABYAFgAWABgA
GAAZABoAGAAYABgAGAAaABoAGgAaABwAHQAeAB4AHAAcABwAHAAcABwAHgAeACAAIAAg
ACAAHgAeAB8AHwAiACQAJAAkACIAIgAiACMAJgAnACsALAArACwAKwAqACsALAAsACwA
LwAxADMANQA1ADUANQA0ADkAOgA7AD8APwBBAEAAQABBAEIAQwBEAEYARwBHAEgARgBH
AEcASABKAEkASQBKAEoASgBKAEoASQBJAEkASABKAEoASABIAEYARgBEAEMARQBEAEMA
QwBDAEEAQQA/AEAAPwA+ADsAPQA8ADwAPAA6ADkANgAzADMAMwA0ADUAMwAxADEAMQAz
ADEAMAAwADAAMAAwAC8ALgAtACsAKgArACwALAAtACsAKwAsAC0ALQAtACsAKgAuAC4A
LgAuAA==
         </WaveFormData>
      </LeadData>
      <LeadData>
         <LeadByteCountTotal>10000</LeadByteCountTotal>
         <LeadTimeOffset>0</LeadTimeOffset>
         <LeadSampleCountTotal>5000</LeadSampleCountTotal>
         <LeadAmplitudeUnitsPerBit>4.88</LeadAmplitudeUnitsPerBit>
         <LeadAmplitudeUnits>��V</LeadAmplitudeUnits>
         <LeadHighLimit>2147483647</LeadHighLimit>
         <LeadLowLimit>268435456</LeadLowLimit>
         <LeadID>V5</LeadID>
         <LeadOffsetFirstSample>0</LeadOffsetFirstSample>
         <FirstSampleBaseline>0</FirstSampleBaseline>
         <LeadSampleSize>2</LeadSampleSize>
         <LeadOff>FALSE</LeadOff>
         <BaselineSway>FALSE</BaselineSway>
         <ExcessiveACNoise>FALSE</ExcessiveACNoise>
         <MuscleNoise>FALSE</MuscleNoise>
         <LeadDataCRC32>650566763</LeadDataCRC32>
         <WaveFormData>
9P/0//P/8//z//P/8f/x/+7/7v/u/+7/8P/u/+3/7f/q/+r/6v/q/+n/6f/p/+f/6f/q
/+r/6f/p/+n/6f/p/+z/7P/s/+v/6v/s/+7/9P/7/wYAFgAkADQARgBbAHoAngDEAOIA
9AD3AO0A2AC2AJEAbABHACgAEQAAAPP/6f/f/9f/1v/X/9n/2//e/+D/4P/g/+D/3//i
/+P/4v/k/+T/5P/k/+T/5P/l/+X/5f/l/+b/5v/n/+j/6f/q/+r/6f/o/+f/5//n/+f/
5//p/+n/6f/p/+f/6P/o/+j/6f/q/+v/7P/s/+v/6v/p/+n/6f/p/+r/7P/s/+3/7f/r
/+v/6//r/+3/7v/u/+//7v/u/+7/7v/v//D/8P/v//H/8v/y//L/8P/w//L/8//1//b/
9v/2//j/+P/4//j/+P/5//r/+//+////AAACAAAAAQACAAQABgAKAAsADQAMAA0ADgAP
ABAAEQASABMAFgAWABYAFwAVABYAFgAYABoAGQAZABkAFwAXABcAFwAVABQAEwASABQA
EwATABIADwAOAAwACwALAAsACwALAAgABgAFAAIAAQAAAP7//v/+//7//f/8//r/+v/4
//f/+f/4//j/9//1//X/9f/0//P/8//z//L/8v/y//L/8v/w/+//7//v//H/8P/w//H/
8P/w/+7/7v/v/+//7//v//H/8f/y//L/8P/w//D/8P/z//P/9P/0//T/9P/0//T/8v/z
//P/9P/2//b/9v/2//b/9//3//j/+v/7//v/+//5//n/+f/5//n/+f/5//n/+f/5//n/
+P/4//j/9//3//f/9//4//j/+P/3//f/9f/1//b/9v/2//j/+P/4//f/9f/1//X/9f/3
//f/9//3//X/9P/0//T/9P/0//T/9P/1//X/9f/0//T/9P/0//T/9P/0//T/9P/0//T/
8v/y//P/8//0//T/9v/2//b/9f/z//P/8//z//X/9f/1//X/8//z//P/8//z//P/8//z
//X/9f/0//P/8v/x//D/8v/y//L/8v/y//L/8v/y//L/8v/y//L/9P/0//T/9f/0//X/
9f/1//f/9//4//j/+f/5//n/+v/6//r/+v/6//r/+v/6//v/+f/7//z//P/9//7/////
//z//P/8//z/+v/5//n/+f/6//n/+v/6//n/+P/3//b/9f/1//b/9v/0//T/9P/z//H/
8f/v/+//8f/y//L/8//x//H/8f/y//L/8v/z//b/9v/4//r///8KABYAJAAyAEYAXwCA
AKQAxgDiAPQA/QD1AOQAxgClAIAAWwA8ACMAEgABAPn/8//r/+j/6f/r/+v/7P/q/+r/
6P/q/+v/7P/v//D/7//u/+3/7P/s/+z/7f/t/+//7//w//D/7//u/+3/7P/u/+//8P/x
/+//7//v/+//8f/x//H/8f/x//L/8v/y//D/8P/w//D/8//z//P/8//y//H/8P/w//L/
8v/z//P/8//z//P/8//0//T/8//z//b/9v/2//b/9v/2//X/8//1//b/9v/2//j/+P/6
//v/+v/6//n/+P/7//z//f/+////////////AgADAAQABgAIAAkACgAMAAwADgANAA0A
EAARABIAEwAUABUAFgAXABgAGAAYABkAGwAcABwAHgAcABsAGwAbAB0AHQAdAB0AGwAa
ABkAGAAYABcAFwAWABcAFgAUABMAEAAPAA4ADQANAAwADAAKAAgABgADAAIAAgACAAEA
AAAAAAAA/v/9//v/+v/6//n/+//7//v/+v/5//n/+f/4//j/+P/4//j/+P/3//f/9//3
//b/9v/3//r/+v/4//j/9f/1//X/9f/1//X/9v/2//j/+P/4//j/9//3//j/+P/6//r/
+v/6//j/+f/5//r/+v/6//r/+v/6//v/+//8//r/+//7//v//f/9//3//f/9//3//f/9
//3//f/9//z//v/+//3//f/7//v//P/8//7//f/9//v/+f/6//r/+v/6//r/+v/5//v/
+//7//v/+f/5//n/+f/6//r/+//8//v/+v/5//j/+//7//v/+v/6//r/+v/6//j/+P/4
//j/+v/6//j/+P/3//f/+P/4//j/+P/4//f/+f/5//n/+f/4//f/9v/1//b/9//4//n/
9//3//f/9//3//n/+v/4//j/+P/4//j/+P/4//j/+v/6//r/+v/4//j/+P/4//j/+P/4
//n/+v/7//v/+//7//v//P/8/////////wAA/v/+//7//v8AAAAAAAABAAEAAwAEAAQA
AgACAAIAAQACAAIAAgACAAAA///////////9//3//P/+//7//v/+//r/+f/5//j/+v/6
//r/+f/3//f/9f/1//b/9v/1//X/9//3//f/+P/2//T/9f/4//j//P8CAAkAEgAeACwA
OgBOAGcAigCyANAA6AD4AP0A7wDSALQAlQByAFEAOAAlABQABwD///f/7//s/+//8f/z
//L/8P/u/+z/7P/t/+7/7//y//D/8P/w//D/7v/u/+//7//x//H/8v/y//L/8v/y//L/
8f/x//H/8f/y//P/9P/1//L/8f/w/+//8P/y//P/9P/y//L/8v/y//P/8//z//P/9f/1
//X/9v/0//T/9f/1//b/9//4//n/+P/4//f/9//2//b/9v/2//n/+v/6//n/+f/6//r/
+v/6//r//P/9//3//v/+//7//v/+//7//v8CAAMABAAFAAQABQAGAAgACgALAAwADgAN
ABAAEAARABIAEwAUABUAFgAXABgAGQAYABgAGAAZABsAHAAcAB4AIAAfAB8AHwAeAB0A
HAAbAB0AHAAbABoAGAAXABcAFgAXABYAFAATABAADwAOAA0ACwAKAAoACAAJAAgABgAG
AAMAAgAAAP7/AAAAAP7//f/9//z//P/7//v/+//7//r/+//7//v/+v/4//j/+P/4//j/
9//3//f/9//2//b/9//4//j/9v/2//f/9//3//f/9v/1//X/9P/1//b/9//4//f/9//4
//j/9v/2//b/9v/2//f/9//4//f/9v/1//T/9f/3//j/+v/4//n/+f/5//f/9//3//f/
+f/5//n/+f/3//f/9//2//j/+P/3//f/9f/1//b/9v/4//f/9//1//X/9v/2//b/9P/0
//T/8//1//X/9f/1//P/8//z//P/8//y//L/8v/0//T/9P/0//T/8//y//D/8v/y//L/
8v/w//D/8P/w//D/8P/u/+7/8P/x//P/9P/y//L/8v/x//H/8f/x//H/7//v/+//7//t
/+//8f/y//D/8P/w//D/7//u/+3/7P/t/+7/7//w/+7/7v/u/+7/8P/w//D/8f/y//P/
8//z//L/8f/x//D/8//z//P/9P/0//T/9P/0//L/8v/y//P/9f/3//j/+P/2//b/9v/1
//b/9v/2//b/9P/z//P/8//z//H/8f/w//L/8v/y//L/7v/t/+3/7P/s/+z/7P/r/+n/
6f/n/+f/5v/m/+X/5f/m/+f/6P/q/+j/5v/n/+j/7P/y//T/+/8GABQAIgAwAEAAVwB2
AJ4AxADiAPIA8wDpANAArgCLAGgARwAqABMAAADv/+P/2f/R/9D/0//X/9v/3P/c/9z/
2v/a/9v/3P/d/+D/4v/i/+L/4v/g/+D/4f/h/+P/4//k/+T/4v/i/+L/4v/j/+P/4//j
/+X/5f/l/+X/4//j/+P/4//j/+T/5P/k/+T/5P/k/+T/4//j/+P/4//l/+X/5f/m/+T/
5P/l/+X/5//n/+f/5//o/+j/5//n/+b/5v/m/+b/6f/q/+r/6f/n/+j/6P/o/+r/6v/s
/+3/6//s/+z/7P/w//D/8P/w//T/9f/2//f/9f/1//X/9v/3//n/+//+////AgACAAMA
BAAFAAYABwAIAAkACgALAAsACgAJAAkACgAMAA0AEAAQAA8ADwAPAA0ADQANAA0ADwAO
AA0ADAALAAkACAAGAAcABgAEAAMAAgABAAAA///7//r/+v/4//n/+P/2//b/8//y//D/
7v/u/+7/7P/r/+v/6v/q/+n/6f/p/+n/6P/p/+n/6f/o/+b/5v/m/+b/6P/n/+f/5//l
/+T/5P/l/+T/5P/i/+L/4v/j/+T/5f/j/+P/5P/k/+X/5v/n/+j/5//n/+j/6P/o/+j/
6P/o/+n/6//s/+7/7P/s/+z/7P/u/+//7//w//D/8f/x//H/7//v/+//7//v/+//7//v
/+//7//v/+7/8P/w/+//7//v/+//8P/w/+7/7f/t/+v/7f/u/+7/7v/s/+z/7P/r/+3/
7f/t/+3/6//r/+v/6//r/+r/6v/q/+z/7P/s/+z/6//r/+v/6v/s/+z/7P/s/+r/6v/q
/+r/6v/q/+j/6P/q/+v/7f/u/+z/6v/o/+r/6v/q/+r/7P/s/+z/7P/q/+r/6v/q/+z/
7P/s/+z/6v/q/+r/6//u/+//7//v//H/8f/y//L/8f/x//H/8v/y//L/8v/y//L/8v/y
//P/8//1//b/9v/4//j/+P/3//X/9P/z//L/9P/z//P/8//z//H/8f/w//D/8P/w//D/
7v/t/+3/7P/s/+z/7P/r/+v/6//p/+n/6v/q/+n/6f/p/+n/6f/q/+z/7v/v/+7/8P/y
//b///8MABwAKgA6AFAAZwCIAK4A0ADoAPYA9wDrAM4AqgCHAGAAPwAiAA0A+v/t/+f/
4f/Z/9b/2//d/9v/3v/g/+D/4P/i/+P/5P/l/+b/5v/m/+b/5v/m/+b/5//n/+f/5//o
/+j/6v/q/+r/6v/p/+n/6f/p/+n/6f/p/+n/6//r/+v/6//p/+r/6v/q/+z/7P/s/+z/
6//r/+v/6//t/+3/7f/u/+7/7v/v/+//7v/t/+z/6//t/+7/7v/v//D/8P/w//D/8f/y
//L/8f/z//T/9P/0//L/8v/0//X/9f/2//b/9v/4//j/+P/4//r/+//8//3/AAABAAIA
BAAEAAUABgAIAAsADgAOAA8AEAARABIAEwAUABUAFgAXABoAGgAaABsAGgAaABkAGgAc
ABsAGwAbABsAGwAbABsAGwAaABkAGAAWABUAFQAUABEAEAAOAA0ADgANAAwACwAHAAYA
BgAEAAMAAgAAAAAAAAAAAP///v/9//z/+f/3//n/+P/4//f/9//3//f/9v/1//X/9f/0
//T/9P/0//T/8v/x//H/8f/z//L/8v/z//L/8v/w//D/7//v/+//7//x//H/8v/y//D/
8P/w//D/8v/z//X/9v/0//T/9P/0//b/9//3//j/+v/6//r/+v/4//n/+f/6//z//f/9
//3/+//7//v/+//7//v/+//7//3//f/9//z/+v/6//n/+f/7//v//P/8//z/+//7//n/
9//4//j/+P/6//r/+v/5//j/9//2//X/9v/3//j/+f/3//b/9v/2//b/9v/2//b/9//3
//f/9v/2//b/9v/2//j/+P/4//j/+P/4//b/9v/1//X/9v/2//j/+P/4//f/9f/1//X/
9f/1//f/+P/2//b/9v/2//b/9v/2//b/+P/4//j/+P/2//b/9v/2//b/9v/2//f/+P/5
//n/+f/5//n/+v/6//3//f/9//7//f/8//v/+v/8//z//P/9////AQACAAIAAAAAAAAA
//8AAAAAAAAAAP///f/8//v//f/7//v/+v/6//r/+v/6//j/9//3//b/+P/4//j/9//2
//X/8v/x//P/9P/0//X/9f/1//X/9v/2//b/9f/2//r//v8CAAkAFAAgACwAOgBQAG0A
kgC4ANgA8gAAAQEB8wDaALgAlQByAFMANgAhABAAAwD3/+//6f/q/+v/7f/v//D/7v/s
/+r/7P/t/+7/8f/y//D/8P/w//D/7v/u/+//7//x//H/8v/y//L/8v/y//L/8//z//P/
8//z//P/8//z//P/8//z//P/9f/2//b/9v/0//T/9P/0//X/9f/1//X/9v/3//j/+v/3
//b/9v/1//b/9//4//n/+f/4//b/9f/4//j/+P/4//v//P/8//v/+f/6//r/+v/8//z/
/v////3//v/+//7/AgACAAIAAgAEAAUABgAHAAYABwAIAAoADAANAA4AEAARABQAFAAV
ABYAFwAYABkAGgAbABwAHQAeAB4AHgAfACEAIgAiACQAIgAhACEAIQAhACEAIQAhACEA
IAAfAB4AHAAbABsAGgAaABoAGQAZABYAFQAUABMAEQAQABAADgAPAA4ADAAMAAgACAAH
AAYACAAIAAYABQADAAIAAgABAAMAAwADAAIAAQABAAEAAAAAAAAAAAAAAAIAAQABAAEA
///+//7///8AAAAA/v/+/////////////f/9//7//v///wAAAQACAAIAAQABAAAAAgAC
AAIAAgACAAMAAwAEAAIAAgACAAIABAAFAAUABgAFAAUABAADAAUABQAFAAUABwAHAAcA
BwAFAAUABQAEAAYABgAFAAUAAwADAAQABAAEAAMAAwABAAMABAAEAAQAAgACAAIAAQAC
AAMABAAFAAQAAwACAAEAAwACAAIAAgACAAIAAgACAAEAAQABAAAAAQACAAMABAACAAIA
AgACAAQABAACAAIAAQABAAIAAgAAAAAAAAD//wAAAQACAAMAAQABAAEAAQABAAEAAQAB
AAMAAwADAAAAAAAAAAAAAAACAAIAAgACAAAAAAAAAAAAAgACAAIAAgAEAAQABAAFAAUA
BQAEAAMABAAFAAcACAAIAAcABgAGAAgACAAIAAgACgAKAAoACwAJAAsADAAMAA4ADgAO
AA0ACgAKAAoACgAKAAkACQAJAAkABwAHAAYABAAEAAQABAADAAMABAAEAAMAAgABAP//
AQABAP////8AAAAA//////3//f/9//7/AAAAAAEABAAGAAgADAATABwALAA6AEwAYgB/
AKAAxADiAPgABAEDAfMA2AC2AJMAcABRADoAJQAYAA8ABwD///n/+P/5//n/+f/6//r/
+P/2//j/+//8//v//P/7//r/+f/4//n/+v/8//3//P/7//v/+v/7//z//f/+//3//f/9
//3/+//7//v/+//8//3//v////3//v/+//7//v/+//7//v8BAAEAAQABAP///////wAA
AgACAAMAAwABAAEAAQABAAIAAgABAAEABAAEAAQABAADAAQABAADAAQABgAHAAgABwAG
AAcABwAHAAgACAAIAAwADAAMAAwADAANAA4ADwASABMAFAAWABQAFQAWABgAGQAcABwA
HQAeAB8AIAAhACAAIQAiACMAJQAmACcAKQAnACgAKAAqACgAJwAnACcAKQApACkAKQAp
ACgAJwAmACYAJQAlACQAIQAgAB4AHQAcABsAGgAZABkAGAAYABYAEwASABAAEAAQABAA
DwAOAAwADAAKAAkACwAKAAoACQAJAAkACQAIAAUABQAFAAQABgAGAAYABgAGAAUABQAF
AAUABAAEAAUABgAGAAQABAABAAEAAQABAAIAAwAFAAYABAAEAAQABAAFAAUABgAGAAYA
BgAGAAYABAAFAAUABgAIAAgACAAIAAcABwAGAAYABgAHAAcABwAJAAkACQAJAAgABwAG
AAUABwAHAAcABgAGAAYABQAFAAMAAwAEAAQABgAFAAUAAwABAAIAAgACAAQABAAEAAMA
AQABAAEAAQABAAEAAQABAAMAAgACAAIAAAAAAAAAAAABAAEAAQAAAP7//v/+//7/AAAA
AAAAAAD+//7//P/8//v/+//8//z//f/+///////9//3//f/9//v/+//7//v//f/9//3/
/f/7//z//P/8//z//P/8//z//P/8//z//P/8//z/+v/6//r/+v/6//r/+v/7//r/+//7
//v//P/9////AAAAAP///v/+/wAAAAAAAAAA/v/+//7//////wEAAgACAAQABAAEAAMA
AQAAAP///v8AAP///////////f/9//z//P/8//z//P/4//f/9//2//b/9v/2//X/9f/1
//P/8//0//T/8//z//X/9f/1//b/9v/0//X/9P/2//j//P8BAAwAGgAqADoASABdAHoA
ngDCAOIA9gD9APkA5gDGAJ8AfABXADgAIQAQAAEA9f/r/+H/3P/d/+H/4//i/+T/5v/o
/+b/6f/o/+n/6P/q/+r/6v/q/+r/6v/r/+v/6f/p/+r/6v/r/+z/7f/u/+7/7f/s/+v/
7f/t/+3/7f/t/+3/7f/t/+v/7P/s/+z/7v/u/+7/7v/u/+3/7P/r/+3/7f/t/+7/8P/w
//H/8f/v/+//7//v//D/8P/v/+//7v/u/+7/7v/v//D/8P/v//H/8v/y//L/8v/y//T/
9f/1//b/9v/2//b/9v/2//b/+P/5//r/+//+////AAACAAAAAQACAAQABQAIAAgACQAK
AAsADAANABAAEQASABMAFgAWABYAFwAWABYAFQAWABgAFwAXABcAFQAVABUAFQAVABQA
EwASABMAEwAUABQAEgAQAA0ACwAMAAsACgAJAAUABAAEAAIAAQAAAP7//v/+//7//f/8
//v/+v/3//X/9//2//b/9f/1//X/9f/0//P/8//z//L/8P/w//D/8P/u/+3/7f/t/+//
7v/u/+//7v/u/+z/7P/s/+3/7v/v//H/8f/y//L/8f/w/+//7v/x//H/8v/y//L/8v/y
//L/9P/1//X/9v/2//b/9v/2//b/9//3//j/+v/7//v/+//5//n/+f/5//n/+f/5//n/
+f/5//n/+P/4//j/9//3//f/9//4//j/9v/1//X/8//z//T/9P/0//b/9v/2//X/8//z
//P/8//z//P/8//z//P/8v/y//L/9P/0//T/9P/3//f/9//2//P/8v/x//D/8v/y//L/
8v/y//L/8P/w//P/8//0//T/9v/0//T/8v/y//L/8v/y//T/9P/0//T/8//y//H/8P/y
//L/8v/y//L/8v/y//P/8v/z//P/8//0//X/9//4//f/9//3//j/+P/4//j/+P/4//j/
+P/5//n/+//8//z//v/+//7//f/8//z//P/8//r/+f/5//n/+//5//n/+P/2//b/9v/2
//b/9f/1//T/8v/y//L/8f/x//H/7//v//D/8P/v/+//7//v/+//8P/w//L/9f/2//b/
+P/6/wEADAAaACgAOABKAF8AfACiAMYA4gDwAPcA8QDeAMAAnQB4AFMANAAbAAgA+//x
/+f/4f/g/+P/5f/l/+b/5v/m/+b/5v/p/+r/6//s/+r/6v/q/+r/7P/s/+3/7f/t/+3/
7v/u/+z/7P/s/+z/7//v/+//7//t/+3/7f/t/+//7//v/+//7f/u/+7/7v/w//D/8P/w
//H/8f/x//H/7//v/+//8P/y//L/8//z//P/8//z//P/9P/0//P/8//2//b/9v/2//X/
9v/2//X/9//4//j/+P/4//j/+v/7//v//P/8//z//v/+//7//v/+////AAABAAQABQAG
AAgACAAJAAoADAALAA4ADgAPABEAEwAVABcAFwAXABcAFwAaABoAGgAbABkAGgAaABwA
HAAbABsAGwAcAB0AHgAfAB4AHAAaABgAGgAZABkAGAAVABQAEgARAA4ADQAMAAsACQAI
AAgABgAFAAQAAgACAAEAAgACAAIAAAAAAP7//f/9//z//P/7//v/+//7//r/9//3//f/
9v/4//j/+P/4//b/9f/1//X/9f/0//T/9f/2//b/9P/0//X/9f/1//X/9//3//j/+P/2
//b/9v/2//n/+f/6//r/+v/6//r/+v/6//v/+//8//7//v/+//7//v//////AAD+////
/////wEAAQABAAEA///////////////////+/wAAAAD//////////wAAAAAAAP/////9
//3//v/+//7//v/+//7//f/9//3//f/9//3//f/9//3////+//7//v/9//z/+//6//3/
/f/9//z//P/8//z//P/8//z//P/8//7//v/8//z//P/7//v/+v/7//z//f/9//z/+//6
//n/+f/5//n/+f/7//v/+//7//n/+f/5//r//P/8//z//P/6//r/+v/6//r/+v/6//r/
/P/8//z//P/6//r/+v/7//z//f/9//3//f/9//7//v8BAAEAAQACAAAAAAAAAAAA/v/+
//7///8AAAMABQAGAAYABgAGAAUAAgACAAIAAgACAAEAAQABAP///f/9//z//v/+//7/
/v/8//v/+//6//r/+v/6//n/+//7//n/+f/4//j/9//3//n/+f/5//r/+v/6//n/+P/2
//r/AgAJABQAHgAqADgASABhAIIApgDIAOQA+gABAfsA5gDIAKMAgABfAEIAKwAYAAsA
AwD7/+//6v/t/+//8f/0//T/8v/y//L/8f/w/+//8v/0//T/9P/0//T/9P/1//X/8//z
//T/9P/2//b/9v/2//X/9f/1//X/9//3//f/9//1//X/9f/1//X/9v/2//b/+P/4//j/
+P/3//f/9//3//n/+f/5//r/+P/4//n/+f/5//n/+f/5//z//P/7//v/+v/6//r/+v/9
//7//v/9//3//v/+//7//P/8//7///8BAAIAAgACAAIAAgACAAIABgAHAAgACQAKAAsA
DAAOAA0ADQANAA4AEQAUABQAFQAUABUAFgAXABkAGwAdAB8AHgAeAB4AHwAdAB4AHgAg
ACEAIQAiACMAIQAhACEAIQAjACIAIQAgAB4AHQAdABwAHQAcABoAGQAYABcAFgAVABEA
EAAQAA4ADwAOAAwADAAKAAoACQAIAAgACAAGAAUABwAGAAYABQADAAMAAwACAAIAAwAE
AAQAAgACAAIAAgACAAEAAQABAAMAAgACAAMAAgACAAAAAAABAAEAAQABAAEAAQACAAIA
AgACAAIAAgADAAMABAAEAAIAAgACAAIAAwAFAAYACAAGAAYABgAGAAQABQAFAAYACAAJ
AAkACQAHAAcABwAHAAkACQAJAAkABwAHAAcABgAGAAYABQAFAAcABwAIAAgABgAFAAUA
AwAFAAYABgAGAAQABAAEAAMAAwADAAMAAwAFAAUABQAFAAMAAgACAAIABAAEAAQABAAF
AAUABQAEAAQABAAEAAQABgAGAAYABgAFAAQAAQAAAAIAAwAFAAYABAAEAAQAAwADAAMA
AwADAAUABQAFAAUAAwADAAMAAwAFAAUABQAFAAcABQABAAEAAgACAAIAAgACAAQABAAE
AAQAAgACAAIAAgAEAAQABAAEAAIAAgACAAMABgAHAAcABwAHAAcACAAIAAcABwAHAAgA
CgAKAAoACgAJAAgABwAHAAkACwAMAAwADAAMAAwACwAIAAgACAAIAAoACQAJAAkABwAF
AAUABAAGAAYABgAGAAQAAwADAAIAAAAAAAAA//8BAAEA/////wAAAAD/////////////
AAAAAAIAAwACAAQABgAKABMAHgAsADwASgBcAHEAkAC0ANQA7AD8AAEB9QDcALwAmQB2
AFUAOAAjABIABwD///f/8f/u/+3/8f/z//T/9P/0//T/9P/1//b/9f/0//b/9v/2//b/
+P/4//n/+f/4//f/9//2//f/+P/5//r/+v/5//j/9//4//n/+v/7//v/+//7//v/+f/6
//r/+v/6//r/+v/6//v/+//7//v/+//7//v//P/8//z//f/9//v/+//7//v//P/8//v/
+//8//z//P/8//3//v/+//3///8AAAAAAAD+//7/AAABAAIABAAFAAYABgAGAAYABgAG
AAcACAAJAAwADQAOABAADgAPABAAEgAVABgAGAAZABgAGQAaABsAHgAfACAAIQAiACIA
IgAjACAAIAAfACAAIwAjACQAJQAkACMAIgAhACEAIAAfAB4AHwAfACAAIAAdABwAGgAZ
ABoAGQAYABcAFAASABEADgAPAA4ADAAMAAwADAALAAoACQAIAAUAAwAFAAQABAADAAEA
AQABAAAA/////////v8AAAAAAAAAAP7//f/9//3//v/+////AQABAAAA/f/8//3//f/9
//3//////wAAAAD+//7//v/+/wEAAQACAAIAAgACAAIAAgAAAAEAAQACAAMABAAFAAYA
BgAHAAcACAAKAAsACwALAAoACQAIAAcABwAHAAcABwAHAAcABwAGAAQABAADAAMABQAF
AAYABgAGAAUABQADAAMABAAEAAQABgAGAAYABQAEAAMAAgABAAMAAwADAAMABQAEAAQA
BAAEAAQABAAEAAUABQAFAAQAAgACAAIAAgAEAAQABAAEAAQABAACAAIAAwADAAQABAAE
AAQABAADAAMAAwADAAMABQAFAAUABQADAAMAAwADAAEAAwAFAAYABAAEAAQABAACAAIA
AgACAAQABAAEAAQABAAEAAQABAAEAAQABAAFAAYABwAHAAcABQAFAAYABgAIAAkACgAM
AAoACgAKAAoADAAMAAwADQANAA8AEAAQABAAEAAQAA8AEAAQABAAEAAPAA0ADAALAAwA
CwAMAAwACgAKAAoACgAIAAcABwAGAAgACAAIAAcABwAHAAUABQAGAAYABQAFAAcABwAH
AAgABgAGAAUACAAMABAAFAAZACIALgA+AEwAXABxAJAAtgDcAPgADAERAQsB9gDWALMA
kABtAEwAOQAmABMABwD9//n/9v/5//3/AQACAAIAAAD8//7/AQAAAAEABAAEAAQABAAE
AAIAAgADAAMABAAFAAcACAAGAAYABgAGAAcABwAHAAcACQAJAAkACQAJAAkACQAJAAsA
DAAMAAwACgAKAAoACgALAAsACwALAA0ADQANAA4ADAAMAA0ADQAPAA8ADwAPABAAEAAP
AA8AEAAQABAAEAARABIAEgARABEAEgASABIAEwAUABcAGQAYABgAFwAWABoAGgAaABoA
HgAfACAAIQAhACEAIQAiACUAJwApACwALAAuAC0ALQAuAC8AMAAxADMANQA3ADkAOQA4
ADcANwA4ADoAOwA+ADwAOwA7ADsAOwA7ADsAOwA8ADwAPAA8ADsAOQA4ADYANgA2ADUA
NQAyADEAMAAvAC0ALAAsACoAKwAqACgAKAAkACQAIwAiACMAJAAjACMAIgAgAB8AHQAf
AB8AHwAeAB0AHQAdABwAGgAaABoAGgAbABsAHAAdABsAGgAaABsAGgAaABgAGAAdAB0A
GwAbAA==
         </WaveFormData>
      </LeadData>
      <LeadData>
         <LeadByteCountTotal>10000</LeadByteCountTotal>
         <LeadTimeOffset>0</LeadTimeOffset>
         <LeadSampleCountTotal>5000</LeadSampleCountTotal>
         <LeadAmplitudeUnitsPerBit>4.88</LeadAmplitudeUnitsPerBit>
         <LeadAmplitudeUnits>��V</LeadAmplitudeUnits>
         <LeadHighLimit>2147483647</LeadHighLimit>
         <LeadLowLimit>268435456</LeadLowLimit>
         <LeadID>V6</LeadID>
         <LeadOffsetFirstSample>0</LeadOffsetFirstSample>
         <FirstSampleBaseline>0</FirstSampleBaseline>
         <LeadSampleSize>2</LeadSampleSize>
         <LeadOff>FALSE</LeadOff>
         <BaselineSway>FALSE</BaselineSway>
         <ExcessiveACNoise>FALSE</ExcessiveACNoise>
         <MuscleNoise>FALSE</MuscleNoise>
         <LeadDataCRC32>2080648674</LeadDataCRC32>
         <WaveFormData>
/f/9//3//f///////f/7//n/+f/5//r//P/7//n/+f/1//T/9P/0//b/9f/1//X/8//z
//P/8//z//L/8v/z//X/9f/1//X/9f/0//X/9//8/wQADgAaACMAMAA/AFQAcACMAKYA
twC+AL4AtwCoAJQAfwBkAEoANwAmABcACwABAPb/8P/w//D/8P/x//L/8v/x/+//8P/w
//D/7v/v/+//7//v/+//7//v/+//7//v/+//8P/x//H/8v/z//P/8v/x/+//7//v/+//
7//y//L/8v/y//D/8P/w//D/8v/z//P/9P/y//H/8f/x//P/8//0//T/9P/0//X/9f/y
//L/8v/y//X/9f/1//b/9f/0//P/8f/z//T/9f/1//X/9v/3//f/9v/2//b/9v/6//v/
+//8//v/+//7//v/+v/7//3//f///wEAAQADAAIAAgACAAMABgAIAAsADgANAA0ADQAP
ABAAEAARABIAFQAXABcAFwAVABUAFQAWABkAGQAaABoAGAAYABgAGAAXABYAFQAUABQA
FAAUABMAEAAOAA0ADAAMAAwADQANAAoACAAGAAQAAgABAAEA//8BAAEAAAAAAPz/+//6
//r/+v/6//r/+v/4//f/9v/2//j/9//3//f/9//3//f/9//1//P/8//0//b/9v/2//f/
9f/1//T/8//z//P/8//0//X/9f/2//b/9f/1//X/9f/3//j/+P/4//f/9//3//f/+f/5
//n/+f/6//r/+v/6//r/+v/6//r//f/9//3//v/8//v/+//7//3//f/9//3/+//7//v/
+//7//v/+v/6//r/+v/7//v/+f/4//j/9//5//n/+f/6//r/+v/6//n/9//3//f/9//5
//n/+f/5//b/9v/2//b/9v/2//b/9v/2//f/9//3//f/9v/2//b/+P/4//j/+P/2//b/
9f/1//X/9v/2//b/+P/4//j/9//1//b/9v/2//j/+P/4//j/9v/2//b/9v/2//b/9v/2
//j/+P/2//T/9P/0//T/9v/2//b/9v/2//b/9v/2//T/9P/0//T/9f/2//f/+P/4//j/
9//3//j/+f/6//z/+v/7//v/+//5//r/+v/6//v/+//8//z//P/9//3//P/9//7///8A
AP7//v/+//3//f/9//3//f////3/+//7//n/+f/6//r/+//5//n/9//2//b/9v/2//P/
8//z//P/9f/1//X/9f/y//L/8//z//H/8//z//P/9P/1//X/+P/+/wgAEgAbACwAPwBU
AHAAjACiALMAvgDAALkArgCeAIkAbgBUAD8ALgAdABMACQACAPz/+P/4//j/9//0//L/
8f/x//D/8P/y//L/7//v/+//7//v/+//7//v//H/8f/x//L/8f/v/+7/7f/v//D/8f/x
/+//7//v/+//8P/w//D/8P/w//D/8P/w/+7/7//v//D/8v/x//H/8f/v/+//8P/w//D/
8P/x//H/8v/y//L/8v/x//H/8f/y//T/9P/0//P/8f/y//P/8//1//b/9//3//b/9v/2
//b/9//3//b/9v/4//n/+v/7//v/+//8//v//f//////AQAEAAQABAAFAAUABgAIAAoA
DQANAA0ADwAQABAAEQASABMAFQAVABUAFQAVABUAFgAVABUAFgAWABcAGAAZABoAFwAW
ABUAFAAUABQAFAATABIAEAAPAA4ADQAMAAwACwALAAoACQAIAAQAAwADAAEAAQABAAAA
AAAAAP///v/+//z//P/8//z//v/9//z//P/8//v/+//7//v/+//7//v/+//5//n/+v/4
//j/+P/5//v/+//6//n/+f/5//n/+v/5//n/+v/6//v/+//7//v/+f/6//r/+v/9//3/
/f/9//v/+//7//v//P/8//z//P/8//z//P/8//v/+//7//z//v/9//3//f/7//v/+//7
//3//f/9//3//f/9//z//P/8//z//f/9//3//P/8//v/+f/5//n/+v/6//r/+v/5//v/
+//7//v/+f/5//n/+f/5//r/+//8//v/+v/5//j/+v/7//v/+//7//r/+v/6//j/+P/4
//j/+f/6//r/+//6//r/+f/4//r/+v/6//n/+f/6//r/+v/4//j/+P/4//n/+v/7//z/
+//6//n/+P/6//r//P/6//r/+v/6//j/+P/4//j/+f/6//v//P/6//r/+v/6//j/+P/4
//j/+//8//z//f/7//v/+//8//7///////////8AAAAAAAD/////AAAAAAEAAwAEAAQA
AgACAAIAAgAEAAQABAADAAIAAQAAAP//AQD///3//f//////AAAAAP7/+//6//f/9//4
//n/+v/3//f/9//3//f/9//3//f/+P/4//n/+f/1//X/9//3//j/+////wIACAAQABgA
IwAwAEEAXgB8AJYAqgC5AMAAvgCzAKQAlAB9AGQAUAA/AC4AIQAVAAsAAgD8//z//v/+
//v/+P/0//P/8f/w//L/8v/0//P/8//z//P/8v/x//D/7//x//H/8f/y//L/8f/x//H/
8v/y//L/8f/y//P/9P/1//P/8v/x//D/8f/y//P/9P/y//P/8//0//T/8//z//P/9f/1
//b/9v/1//T/9P/z//X/9v/3//j/+P/3//b/9v/2//b/9v/1//X/9v/3//f/9//4//n/
+f/6//r/+v/6//r/+//7//z//f/9//3//f8AAAEAAwADAAEAAwADAAUACAAIAAgACQAJ
AAoADAAOAA8ADwAPABEAFAAUABUAFgAWABcAFgAVABYAFwAYABoAGwAbABwAHAAaABoA
GgAaABsAGgAZABgAFwAWABUAEwAUABIAEQAQAA8ADgAOAA0ACQAIAAcABgAFAAUABgAF
AAQAAwABAAAAAAD///7//v/8//z//P/8//z/+//6//r/+//7//z//f/7//v/+//7//v/
+f/5//r/+P/4//j/+f/7//v/+v/5//v/+//7//z/+v/5//n/+P/5//n/+f/5//n/+v/6
//r/+f/5//n/+f/7//v/+//7//v/+v/5//j/+f/6//v//P/7//v/+//8//z/+//7//v/
+//7//v/+//5//n/+f/5//v/+//6//r/+P/4//n/+f/7//r/+v/5//v/+//7//z/+//6
//n/9//5//n/+f/5//f/9//3//f/+P/4//j/+P/6//r/+v/6//n/+f/4//f/+f/4//j/
+P/2//b/9v/2//T/9P/z//P/9P/2//f/+P/2//b/9v/1//X/9v/2//b/9P/0//T/9P/y
//T/9v/2//b/9v/2//b/9f/0//P/8v/0//T/9P/0//T/9P/0//T/9P/0//T/9P/3//j/
+P/5//b/9f/0//T/9f/3//j/+f/3//j/+P/4//f/9//4//j/+//9//7//v/8//z//P/8
//7//v/+//3//P/7//r/+f/5//f/9f/1//b/9//5//r/9//1//X/8//y//L/8v/y//H/
8f/x//H/7//v/+//7//v//D/8v/z/+//7//t/+//8v/1//f//P8CAAoAFAAfACoAOQBQ
AG4AjACkALMAugC6ALEAngCOAHsAZABOADkAJAATAAUA9//u/+z/7P/u//D/7//u/+z/
6//p/+r/6v/q/+z/7f/t/+3/7f/r/+v/6//r/+3/7f/t/+7/7P/r/+v/6//s/+z/7P/r
/+3/7f/t/+3/7P/s/+z/7P/u/+7/7v/u/+7/7//v//D/7v/t/+3/7f/t/+3/7v/u/+3/
7P/s/+v/6//s/+3/7v/v/+//7//w/+7/7v/u/+3/7v/w//L/8//y//L/8v/x//L/8v/y
//L/8v/z//P/9P/1//X/9f/1//f/+f/8//3/+v/7//r/+//9//7///8BAAMABAAGAAgA
BwAHAAcACQAMAAwADQAOAA4ADwAOAA0AEAARABIAFAATABMAFAAUABMAEgARABAAEAAQ
ABAAEAAPAA4ADQALAAwACgAJAAgABQAEAAQAAwABAAAA///+//7//f/9//v/+v/5//f/
9v/2//X/9P/0//T/9P/0//T/9P/z//L/8v/0//P/8//z//L/8f/w/+//8f/v/+//8P/u
/+7/7v/v/+//7//u/+3/7//v/+//8P/w/+//7//u/+7/7//w//H/8f/y//L/8v/x//H/
8f/x//L/8//0//X/9P/0//T/9P/2//b/9v/2//f/9//3//j/9v/1//X/9f/3//f/9//3
//X/9f/1//X/9//3//b/9v/2//b/9//3//X/9P/0//P/9f/1//X/9v/1//T/8//x//L/
8//0//X/8//z//P/8//y//L/8v/y//T/9P/0//T/8//z//L/8f/z//L/8v/y//L/8v/y
//L/8v/y//H/8f/z//T/9P/0//L/8P/w//L/8v/y//L/9P/0//T/9P/y//L/8v/y//T/
9P/0//T/8v/y//L/8v/z//T/9P/1//f/9//3//j/9v/3//f/9//5//r/+v/6//n/+f/6
//r/+f/7//z//P/+//7//v/+//z//P/8//v/+//7//v/+//7//n/9//3//f/9//4//j/
+f/3//f/9f/0//T/9P/0//P/8//z//P/8f/x//H/8f/w//D/8f/x//P/9f/1//P/9P/3
//f//P8GABAAGgAnADYARwBcAHoAlACqALcAwAC+ALEAoACMAHUAXABEAC8AHgARAAcA
///0//D/8P/w/+7/7//w/+7/7f/v//D/8P/w/+7/7//v/+//7//v/+//7//v/+//7//v
//D/8v/x//H/8f/w//D/8P/v/+3/7f/t/+3/8P/w//D/8P/w//D/8P/w//D/8f/x//L/
8v/x//H/8f/x//H/8v/y//L/8v/z//P/8P/w//D/8P/z//P/8//0//L/8v/y//H/8//0
//X/9f/1//b/9//3//b/9v/2//b/+P/5//n/+v/7//v/+//7//z//f//////AQADAAMA
BQAGAAYABgAHAAsADAAOABAADwAPAA8AEQAUABQAFQAWABcAGQAZABkAFwAXABcAGAAZ
ABkAGgAaABoAGgAaABoAGQAYABcAFgAUABQAFAATABAADgANAAwADAAMAA0ADQAKAAgA
BgAEAAQAAwADAAEAAQABAAAAAAD8//v/+v/6//z//P/8//z/+v/5//j/+P/4//f/9//3
//n/+f/5//n/9//1//X/9v/2//b/9v/3//f/9//2//X/9f/1//X/9v/3//f/+P/4//X/
9f/1//X/9v/4//n/+v/5//n/+f/5//n/+f/5//n//P/8//z//P/6//r/+v/6//3//f/9
//7//P/7//v/+//9//3//f/9//3//f/9//3/+//7//r/+v/8//z//f/9//3//P/8//v/
+f/5//n/+v/8//z//P/7//n/+f/5//n/+//7//v/+//6//r/+v/6//r/+v/6//r/+v/7
//v/+//5//j/+P/4//r/+v/6//r/+v/6//n/+f/5//r/+v/6//r/+v/6//n/9//4//j/
+P/4//j/+v/4//j/+P/4//j/+P/4//j/+v/6//r/+v/4//j/+P/4//j/+P/4//j/+f/6
//r/+//7//v/+//8//3///8AAAEAAAAAAP///v//////AAAAAAEAAwAEAAQAAwACAAEA
AAABAAIAAwADAAIAAQAAAP//AQD///3//f/9//3//v/+//v/+f/5//f/9//4//n/+v/3
//f/9//3//f/9//3//f/9v/2//f/9//3//n/9//3//r//f///wIACgASABoAJQA0AEkA
ZACCAJwAsAC/AMYAxAC5AKgAlAB/AGgAUgA9ACwAHQAPAAUA/P/6//z//P/8//n/+P/0
//P/8//0//T/9v/2//X/9f/1//X/8//z//P/8//1//X/9f/2//T/8//z//P/9v/2//b/
9f/3//f/9//3//b/9v/2//b/+P/4//j/+P/2//f/9//4//j/9//3//f/+f/5//r/+v/5
//j/+P/3//f/+P/5//r/+v/5//j/+P/6//r/+v/5//v//P/9//3/+//8//3//f/+//7/
/v/+//7//////wAAAwADAAMAAwAEAAUABwAHAAUABwAHAAkADAAMAAwADQAPABAAEgAU
ABUAFQAVABcAGAAYABkAGgAZABsAGwAbABwAHQAeACAAIAAfAB8AHgAgACAAIAAgAB8A
HgAdABwAGwAaABkAFwAXABYAFgAWABMAEgASABEADwAOAA0ADAAMAAsACwAJAAcABwAG
AAYABQAFAAUABgAFAAQAAwACAAQAAwACAAIAAgABAAEAAQD//////////wIAAQACAAQA
AwACAAEAAQABAAEAAAD//wEAAQABAAIAAgABAAEAAAAAAAEAAgADAAEAAgACAAIAAwAD
AAMAAwADAAMAAwADAAIAAgACAAIABAAEAAQABAADAAMAAwAEAAYABQAFAAUABQAFAAUA
BQADAAMAAwADAAUABQAEAAQAAgACAAMAAwAFAAQABAADAAUABQAFAAYABQAEAAMAAQAC
AAMABAAFAAQAAwACAAEAAQACAAMABAAEAAQABAAEAAMAAwACAAEAAgACAAMABAACAAIA
AgACAAQABAADAAMAAwAEAAQABAACAAIAAgABAAMABAAEAAQAAgACAAIAAgACAAIAAgAC
AAQABAAEAAIAAAAAAAAAAAABAAIAAwAEAAIAAgACAAIAAgACAAIAAgAEAAQABAAEAAMA
BAAEAAUABwAHAAcACAAGAAcABwAHAAcACAAIAAgACQAJAAoACgAJAAsADAAMAA4ADgAO
AA4ADQAMAAsACQAJAAkACQAJAAsACQAHAAcABQAFAAYABgAHAAUABQADAAAAAAAAAAAA
AQABAAEAAQABAAEAAQABAP7//v///////////wEAAwACAAMABwAKABAAGgAmADEAQgBX
AHIAjgCkALgAxQDKAMgAuwCsAJgAfwBoAFIAQQAyACcAHQATAAwACAAGAAQAAgABAAAA
/v/7//3//v/+//7//P/7//v/+//7//3//f/9//3//P/7//r/+v/8//v/+//7//7//v/+
//3/+//7//v/+//+//7//v/+//z//P/8//z//P/9//3//v//////AAABAAAA//////7/
AAAAAAEAAQD+//7//v/+/////////wAAAgACAAIAAQD//wAAAQABAAMABAAFAAUAAgAC
AAIAAgAEAAUABQAGAAkACQAJAAkACQAJAAoACQAKAA0ADgARABAAEAAQABEAEwAUABYA
GAAbABsAGwAdABwAHAAdAB4AIQAjACMAIwAhACEAIQAiACMAIwAkACQAJAAkACQAJAAj
ACIAIQAgACIAIgAiACEAHgAcABsAGgAZABgAGAAXABUAFAATABIAEAAPAA8ADQANAA0A
DAAMAAoACQAIAAgACgAKAAoACgAKAAkACAAIAAYABQAFAAUABwAHAAcABwAFAAMAAwAE
AAYABgAGAAcABwAHAAYABQADAAMAAwAEAAUABQAGAAYABQAFAAUABQAFAAYABgAGAAcA
BwAHAAcABgAFAAQAAwAFAAYABwAIAAYABgAGAAYABQAFAAUABgAIAAcABwAHAAUABQAF
AAUABgAHAAgACQAHAAcABgAGAAQABAAFAAUABwAGAAYABQADAAMAAwAEAAYABgAGAAUA
AwADAAMAAwADAAMAAwADAAMABAAFAAYABQAEAAMAAgAEAAUABQAFAAMAAgACAAIABAAE
AAQABAACAAIAAQABAP//AAAAAAAAAgACAAIAAQD//wAAAAAAAP7//v/+//7///8AAAEA
AgAAAAAAAAAAAAAAAAAAAAAAAAAAAP7//v/+//7/AAAAAAAAAAD+//7//v/+//3//v/+
////AAABAAIABAADAAMAAgABAAMABAAEAAQAAwADAAQABAADAAUABgAGAAgACAAIAAgA
BwAGAAUAAwAFAAUABQAFAAUAAwABAAEAAQABAAIAAgABAP/////9//r/+v/6//r/+f/5
//n/+f/5//n/+f/5//r/+v/7//v/+//5//n/+f/6//v//f8AAAgAEAAcACcAMgA/AFQA
bgCMAKQAtwDCAMYAwQCwAJ4AiQBwAFYARQA0ACMAFQAHAPz/9v/0//b/9v/1//T/9v/3
//X/9v/0//T/8v/z//P/8//z//H/8f/x//H/8f/x//H/8v/1//X/9v/3//f/9v/1//P/
8//z//P/8//2//b/9v/2//T/9P/0//T/9P/1//X/9v/0//P/8//z//X/9f/2//b/9v/2
//f/9//0//T/9P/0//X/9f/1//b/9P/0//T/8//1//b/9//3//f/+P/5//n/+v/6//r/
+v/6//v/+//8//3//f/9//3//P/9//////8AAAMABAAHAAYABgAGAAcACwAMAA4AEAAQ
AA8ADgAPABIAEgATABQAFwAZABkAGQAXABcAFwAYABkAGQAaABoAGAAYABgAGAAZABgA
FwAWABgAGAAYABcAFQASABAADgAPAA4ADgANAAkACAAHAAYABAADAAMAAQABAAEAAAAA
APz/+//6//r/+v/6//r/+v/8//v/+v/6//j/9//3//f/9//3//f/9//1//P/8//0//b/
9v/2//f/9f/1//T/8//1//X/9f/2//f/9//4//j/9f/1//X/9f/3//j/+P/4//f/9//3
//f/+f/5//n/+f/8//z//P/8//r/+v/6//r//f/9//3//v/8//v/+//7//3//f/9//3/
/f/9//3//f/7//v/+v/6//z//P/9//3/+//6//r/+f/3//f/9//4//r/+v/6//n/9//3
//f/9//5//n/+f/5//b/9v/2//b/+P/4//j/+P/6//v/+//7//r/+P/3//b/9v/2//b/
9v/2//b/9f/1//f/+P/4//j/+P/4//j/9v/2//b/9v/2//j/+P/4//j/9v/2//b/9v/4
//j/+P/4//j/+P/4//j/9//4//j/+f/7//v/+//8//z//f/9//3/+//8//z//P/9//3/
/v/+//3///8AAAAAAQACAAMABAACAAIAAgABAP//////////AAD///7////+//3//f/8
//3/+//7//n/+P/4//j/+P/3//f/9//3//f/9//3//f/9v/2//f/9//3//n/+//7//r/
+f/7/wAACAASABwAJwA0AEMAVgByAI4ApACxAL4AwAC7AK4AmgCFAGwAVAA9ACwAHQAP
AAMA/P/4//j/+P/4//f/9P/0//P/8//0//b/9v/2//P/8//z//P/8//z//P/8//x//H/
8f/y//L/8f/x//H/9P/0//T/8//x//H/8f/x//T/9P/0//T/9P/0//T/9P/0//X/9f/2
//j/9//3//f/9v/1//X/9P/2//b/9//3//b/9v/2//b/9//3//f/+P/6//r/+v/5//j/
+P/4//f/+f/6//v/+//6//r/+v/6//z//f/9//7////////////+////AQABAAIABQAG
AAkACAAIAAgACQALAAwADgAQABMAEwATABUAFQAUABQAFAAXABkAGQAZABkAGQAZABoA
GQAZABoAGgAcABwAHAAcABkAGAAXABYAGAAYABgAFwAUABIAEQAQAA8ADgAOAA0ACwAK
AAkACAAEAAMAAwABAAMAAwACAAIAAAD///7//v/+//7//v/+//7//f/8//z//P/7//v/
+//7//v/+//7//n/9//3//j/+P/4//j/+f/5//n/+P/3//f/9//3//j/+//7//z//P/5
//n/+f/5//v//P/8//z//f/9//3//f/9//3//f/9//7//v/+//7//v/+//7//v//////
//8AAAAA///////////////////////////////////+//7//v/+//////8BAAAAAAD/
//3//f/9//7/AAAAAAAA///9//3//f/9//3//f/9//3//v/+//7//v/8//z//P/8//z/
/f/9//3//f/8//z//P/8//z//P/8//3//v/+/////v/+//3//P/+//7//v/9//v//P/8
//z//P/8//z//P/8//z//P/8//z//P/8//z//v/+//7//v/8//z//P/8//z//P/8//z/
/v/+//7//v/8//z//P/8////AAAAAAEA////////AAACAAMAAwADAAMABAAEAAQAAQAB
AAIAAgAFAAcACAAIAAgACAAIAAgABgAGAAYABQAFAAUABQAFAAMAAQD/////AQABAAIA
AgABAP/////9//z//P/8//z/+//7//v/+//5//n/+f/5//n/+v/8//3//f/9//v/+f/4
//v///8EAAwAFAAcACUAMABBAFoAdgCQAKgAvQDGAMgAwwCyAJ4AiQB0AFwASQA2ACcA
HQATAAYAAAAAAAAA/v8BAAAA/P/9//3/+v/4//b/+P/5//n/+f/5//n/+f/5//n/9//3
//f/+P/6//n/+f/5//j/+P/4//f/+P/5//r/+//7//r/+f/4//r/+v/6//r/+v/7//v/
/P/6//n/+f/5//v/+//8//z/+v/6//v/+//8//z//P/8//3//f/9//7//P/8//z/+//9
//7///////3//v//////AAAAAAAAAAACAAMAAwAEAAMAAwADAAMABgAHAAkACQAJAAsA
CwANAAwADAAMAA0ADwAQABIAFAATABMAEwAVABcAGAAaABwAHAAdABwAGwAdAB0AHQAe
ACEAIQAiACIAIAAgACAAIAAhACAAHwAeAB4AHgAeAB0AHAAaABkAGAAZABgAGAAXABMA
EgARABAAEAAPAA8ADQALAAsACgAKAAoACQAIAAgACgAKAAoACgAJAAcABQAEAAUABQAG
AAcABQAFAAUABQAFAAMAAwAEAAYABgAGAAcABQAFAAQAAwAFAAUABQAGAAcABwAIAAgA
BwAHAAcABwAJAAoACgAKAAoACQAIAAcACAAJAAoACwAKAAoACgAKAAgACAAIAAgACwAL
AAsADAAMAAsACwALAAsACwALAAsACQAJAAkACQAJAAkACAAIAAoACgALAAsACQAIAAgA
BwAIAAkACgAMAAoACgAKAAkACQAJAAkACQALAAsACwALAAgACAAIAAgACgAKAAoACgAK
AAsACwALAAsACgAKAAoADAAMAAwADAALAAoACAAHAAgACgALAAwACgAKAAoACQAJAAoA
CgAKAAwADAAMAAwACgAKAAoACgAMAAwADAAMAA4ADAAKAAgACgAKAAoACgAKAAoACgAK
AAoACAAIAAgACAAJAAoACwAMAAoACgAKAAoADQAOAA4ADwARABEAEQASABEAEQAQAA8A
EQASABIAEgAPAA8AEAAQABEAEwAUABQAFgAWABYAFgAVABQAEwARABIAEwAUABUAEwAR
AA8ADwAPAA8AEAAQAA8ADQANAAsACgAKAAoACgAJAAkACQAJAAkACQAJAAkACAAIAAkA
CQAJAAsADQANAAwADQARABYAHgAoADIAPQBIAFcAbgCKAKIAuADHANAA0gDHALYApACP
AHYAYABNADwALwAjABkAEAAKAAgACgAKAAkACAAIAAcABQAGAAYABAAEAAUABQAFAAUA
BQAFAAUABQADAAMAAwAEAAUABQAGAAcABwAGAAUAAwAFAAUABQAFAAgACAAIAAgABgAG
AAYABgAGAAcABwAIAAoACQAJAAkABwAHAAgACAAIAAgACQAJAAgACAAIAAgACQAJAAkA
CgAKAAoACgAJAAsADAANAA0ADQAOAA8ADwAMAAwADAAMAA8AEQASABQAEwATABMAEwAU
ABUAFwAXABcAGQAZABsAGgAaABoAGwAfACAAIgAkACMAIwAjACUAKAAoACkAKgArAC0A
LQAtACsAKwArACwALwAvADAAMAAuAC4ALgAuAC0ALAArACoAKwAsAC0ALQArACgAJgAk
ACQAJAAlACUAIgAgAB4AHAAcABsAGwAZABkAGQAYABgAFgAVABQAFAAUABQAFAAUABIA
EQAQABAAEAAPAA8ADwARABEAEQARABEADwAPABAAEgASABIAEwASABEADwANAA4ADwAQ
ABIAEwATABQAFAARABEAEQARABMAFAAUABQAEwATABMAEwAVABUAFQAVABYAFgAWABYA
FgAWABYAFgAYABkAGgAcABkAFwAWABUAFgAXABgAGQAZABkAGQAZABgAFwAVABQAFQAW
ABgAGQAXABYAFgAVABUAFQAVABYAGAAYABgAFwAVABUAFQAVABcAFwAXABcAFgAWABYA
FgAWABYAFgAWABgAGQAZABkAFwAWABYAFgAYABgAGAAYABgAGAAXABcAFwAYABgAGAAa
ABoAGgAZABcAGAAYABgAGgAaABoAGgAYABgAGAAYABYAGAAaABoAHAAcABwAHAAbABoA
GQAYABoAGgAaABoAGgAaABoAGgAaABoAGgAaAB0AHgAeAB8AHQAdAB0AHgAfACEAIgAj
ACEAIgAiACIAIwAjACQAJAAjACUAJgAmACYAJgAmACYAKAAoACgAJwAlACUAJQAlACcA
JQAjACMAIwAjACQAJAAjACEAIQAfACAAIAAgACAAHQAdAB0AHQAdAB0AHQAdAB0AHgAg
ACEAHwAfAB8AHwAiACcAJwAqADAAOABCAE0AWABlAHwAmgC4ANAA4QDqAOwA4wDUAMQA
sQCaAIAAbQBaAEcAOQAvACgAIgAiACYAJgAlACYAIgAdAB0AIAAgAB4AIgAhACEAIQAh
AB8AHwAfAB8AIAAhACIAJAAiACEAIQAhACIAIgAiACEAIwAjACMAIwAkACQAJAAkACUA
JgAnACgAJgAnACcAKAAoACcAJwAnACkAKQAqACoAKAAoACkAKQAqACoAKgAqACsAKwAr
ACwAKgAqACoAKQArACwALQAtACsALAAtAC0ALQAuAC8AMAAwADEAMQAyADUANQA1ADUA
OAA5ADsAOwA6ADsAOgA7AD0APgA/AEEAQQBCAEQARgBJAEkASQBLAE4ATgBPAFAAUABR
AFAATwBSAFMAVABWAFYAVQBVAFQAVgBWAFYAVgBWAFYAVgBWAFUAVABTAFEAUQBQAFAA
UABNAEwATABLAEsASgBJAEgASABHAEcARQBEAEMAQQBAAD8APwA/AEAAPgA+AD4APgBA
AD8APgA+AD4APQA9AD0AOwA7ADsAOwA8ADsAPAA+ADwAPAA8AD0APQA9ADwAOwA/AEEA
PwA+AA==
         </WaveFormData>
      </LeadData>
   </Waveform>
</RestingECG>
