# Supplementary material for: Detection of Left Atrial Enlargement Using a Convolutional Neural Network-Enabled Electrocardiogram
Source: Front Cardiovasc Med. 2020 Dec 17;7:609976. doi: 10.3389/fcvm.2020.609976 (PMC7773668; doi:10.3389/fcvm.2020.609976)
Supplement: Supplementary file 4 [file Data_Sheet_4.ZIP › normal3/1802032207_1782_00000005.XML]

<?xml version="1.0" encoding="Windows-1252"?>
<!DOCTYPE RestingECG SYSTEM "restecg.dtd">
<RestingECG>
   <PatientDemographics>
      <PatientID>1802032207</PatientID>
      <PatientAge>67</PatientAge>
      <AgeUnits>Years</AgeUnits>
      <Gender>Male</Gender>
      <PatientLastName>liangyingji</PatientLastName>
   </PatientDemographics>
   <TestDemographics>
      <DataType>Resting</DataType>
      <Site>1</Site>
      <AcquisitionDevice>MAC55</AcquisitionDevice>
      <Status>Unconfirmed</Status>
      <Priority>Normal</Priority>
      <AcquisitionTime>08:48:21</AcquisitionTime>
      <AcquisitionDate>08-15-2016</AcquisitionDate>
      <CartNumber>1</CartNumber>
      <AcquisitionSoftwareVersion>009C</AcquisitionSoftwareVersion>
      <XMLSourceVersion>MAC5000 v1.0</XMLSourceVersion>
   </TestDemographics>
   <RestingECGMeasurements>
      <VentricularRate>94</VentricularRate>
      <AtrialRate>94</AtrialRate>
      <PRInterval>164</PRInterval>
      <QRSDuration>88</QRSDuration>
      <QTInterval>352</QTInterval>
      <QTCorrected>440</QTCorrected>
      <PAxis>54</PAxis>
      <RAxis>31</RAxis>
      <TAxis>38</TAxis>
      <QRSCount>16</QRSCount>
      <QOnset>215</QOnset>
      <QOffset>259</QOffset>
      <POnset>133</POnset>
      <POffset>190</POffset>
      <TOffset>391</TOffset>
      <ECGSampleBase>500</ECGSampleBase>
      <ECGSampleExponent>0</ECGSampleExponent>
   </RestingECGMeasurements>
   <Diagnosis>
      <Modality>Resting</Modality>
         <StatementCount>2</StatementCount>
         <LabelText>12SL ��ϳ���</LabelText>
      <DiagnosisStatement>
         <StmtFlag>ENDSLINE</StmtFlag>
         <StmtText>�������</StmtText>
      </DiagnosisStatement>
      <DiagnosisStatement>
         <StmtFlag>ENDSLINE</StmtFlag>
         <StmtText>���� ECG</StmtText>
      </DiagnosisStatement>
   </Diagnosis>
   <Waveform>
      <WaveformType>Rhythm</WaveformType>
      <WaveformStartTime>0</WaveformStartTime>
      <NumberofLeads>8</NumberofLeads>
      <SampleType>CONTINUOUS_SAMPLES</SampleType>
      <SampleBase>500</SampleBase>
      <SampleExponent>0</SampleExponent>
      <HighPassFilter>16</HighPassFilter>
      <LowPassFilter>150</LowPassFilter>
      <ACFilter>NONE</ACFilter>
      <LeadData>
         <LeadByteCountTotal>10000</LeadByteCountTotal>
         <LeadTimeOffset>0</LeadTimeOffset>
         <LeadSampleCountTotal>5000</LeadSampleCountTotal>
         <LeadAmplitudeUnitsPerBit>4.88</LeadAmplitudeUnitsPerBit>
         <LeadAmplitudeUnits>��V</LeadAmplitudeUnits>
         <LeadHighLimit>2147483647</LeadHighLimit>
         <LeadLowLimit>268435456</LeadLowLimit>
         <LeadID>I</LeadID>
         <LeadOffsetFirstSample>0</LeadOffsetFirstSample>
         <FirstSampleBaseline>0</FirstSampleBaseline>
         <LeadSampleSize>2</LeadSampleSize>
         <LeadOff>FALSE</LeadOff>
         <BaselineSway>FALSE</BaselineSway>
         <ExcessiveACNoise>FALSE</ExcessiveACNoise>
         <MuscleNoise>FALSE</MuscleNoise>
         <LeadDataCRC32>1099703577</LeadDataCRC32>
         <WaveFormData>
9f/0//P/8v/v/+7/7f/s/+z/7f/u/+//7f/t/+3/7f/v/+7/7v/t/+3/7f/u/+7/7f/t
/+3/7f/v/+//7//u/+z/6f/p/+7/8P/y//b/+/8DABAAIQAzAEQAVQBoAHoAiQCWAJoA
nQCdAI8AegBnAFUAQwAyACYAGwAQAAgA///7//f/9P/w/+//8f/z//H/8//x/+3/7P/r
/+v/7f/t/+z/7P/s/+r/6v/q/+r/6v/s/+3/7f/t/+//7//u/+z/7P/s/+z/7f/u//D/
8f/x//D/7//u/+//8P/x//T/9P/1//X/9v/0//T/9P/0//f/+P/5//n/+v/5//j/9//7
//v/+//8//z//v//////AAABAAIAAwAGAAYACAAJAAgACQAKAAoADAAOAA8AEAAPABAA
EAAQABAAEAAQABAAEQAUABUAFgAVABQAEwASABQAFQAVABUAFQAVABUAFQATABEADwAP
AA8AEAAQABAADQAMAAoABwAHAAcABQAEAAMAAgABAAAA/f/8//r/+v/8//v/+//8//r/
+f/3//f/+f/4//j/+P/3//f/9//3//X/9f/1//T/9f/2//f/+P/3//b/9f/0//b/9v/2
//X/9f/1//b/9v/2//T/9P/0//b/9//3//f/9f/1//X/9f/1//T/9P/1//T/9P/0//T/
9P/z//P/8//z//P/8//z//H/8f/x//H/9P/y//P/9f/2//T/9P/0//T/9v/3//f/9//3
//f/9//3//b/9f/0//P/9f/1//f/9//4//n/+//9/wAAAgADAAUACAAJAAkACQAHAAcA
BwAIAAoACgAIAAcABQABAPz/+P/3//b/9f/0//P/8v/x//D/7//u/+3/7f/v/+//7//v
/+3/7f/t/+z/7P/r/+v/6//s/+z/6//r/+n/6f/p/+n/6v/q/+v/7f/t/+7/8P/y//L/
9f///wwAHQA1AEgAVwBmAHYAhQCSAJoAnQCbAJMAhABxAFsARwA4ACwAHwAWAA4ABwAB
APn/8P/w//H/7//v/+//8f/x/+//7P/r/+v/6//r/+r/6v/q/+v/7P/t/+7/6v/s/+3/
7f/r/+3/7f/s/+z/7P/s/+z/7v/u/+//7//w//D/8P/w/+7/7v/u//D/8v/z//P/9P/y
//L/8v/y//T/9v/4//n/+f/5//n/+f/5//n/+f/6//7/AAABAAEAAAABAAIAAwAEAAQA
BgAHAAYABwAIAAgACAAKAAsADAAPABAAEAAQABAAEAAQABAAEAASABIAEgASABIAEgAS
ABAAEQARABEAEwATABMAEwATABEADwAPAA4ADgANAAwACgAKAAkABwAFAAUAAwACAAMA
AgABAAAA/f/8//r/+v/4//f/9//4//r/+f/3//f/+f/4//j/+P/5//n/+f/5//j/9//2
//T/9v/2//b/9v/2//b/9v/2//b/9v/2//X/9f/1//b/9v/2//T/9P/0//L/8//z//P/
9f/1//X/9f/z//L/8v/z//b/9v/2//b/9f/z//L/8f/z//P/8//z//P/8//z//P/8v/y
//P/8//2//b/9P/0//T/9P/0//T/9f/1//X/9//3//f/9//1//X/9f/1//X/9f/3//f/
+P/5//v//f8AAAIAAwAFAAoACwALAAsACQAJAAkACgAMAAwACgAJAAcAAwD+//r/9//2
//X/9P/1//T/8//y/+//7v/t/+3/7//v/+//7//t/+3/7f/s/+z/6//r/+v/7P/s/+v/
6//r/+v/6//r/+3/7P/s/+3/7f/u/+7/8P/y//f///8KABkAMQBIAFsAbAB+AI8AmgCi
AKUAowCbAIwAeQBnAFMAQAAyACcAGgASAAsAAQD5//T/8v/x/+//7//x//P/8f/v/+z/
6//r/+v/6//q/+r/6v/q/+r/6v/q/+j/6v/r/+v/6//t/+3/7P/s/+z/7P/s/+z/7P/t
/+3/7v/u/+7/7v/s/+z/7P/u/+//8f/y//T/8//y//H/8P/z//T/9f/1//f/9//3//f/
9//3//f/+P/8//7///////7///8AAAEABAAEAAYABwAIAAkACgAKAAgACgALAAwADwAQ
ABAAEAAOAA4ADgAOABAAEgASABIAEgASABIAEgAUABUAFQAVABcAFwAXABcAFgATABAA
DwAQABAADwAOAAoACgAJAAcABQAFAAMAAgADAAIAAQAAAP7//P/5//j/+v/5//n/+v/6
//n/9//3//f/9v/2//b/+f/5//n/+f/2//X/9P/y//P/9P/1//b/9v/2//b/9v/0//T/
9P/z//P/8//0//T/9P/y//L/8v/0//X/9f/1//X/9f/1//X/8f/w//D/8f/y//L/8v/y
//L/8f/x//H/8f/x//H/8f/x//H/8f/x//D/8P/x//H/8v/0//b/9f/0//P/8v/0//X/
9f/1//X/9f/1//X/9f/1//X/9f/1//X/9//3//j/+f/7//3/AAACAAMABQAKAAsACwAL
AAkACQAJAAoADAAMAAoACQAFAAEA/P/4//f/9v/1//T/8//y//H/8P/t/+z/6//r/+3/
7f/t/+3/6//r/+v/6v/q/+n/6f/p/+z/7P/r/+v/6f/p/+n/6f/r/+r/6v/r/+v/6P/o
/+7/8v/x//n/CAAZAC0AQgBVAGYAegCLAJoAoACjAKUAnwCQAHsAZQBRAEAAMgAlABoA
EgALAAMA+//y/+7/7//v/+//7//v/+//7//s/+v/6//p/+n/6P/o/+j/6P/o/+j/6P/m
/+j/6f/p/+v/7f/t/+z/6//q/+n/6P/p/+r/7P/t/+7/7v/u/+7/7P/s/+z/7v/u/+//
7//w//D/8P/w//D/8f/y//P/8//1//X/9f/1//f/9//3//j//P/+///////+////AAAB
AAIAAgAEAAUACAAJAAoACgAIAAoACwAMAA8AEAAQABAADgAOAA4ADgAQABIAEgASABQA
FAAUABQAEgATABMAEwAVABUAFQAVABUAEwARABEAEAAQAA8ADgAMAAwACwAJAAUABQAD
AAIAAwACAAEAAAD+//z/+f/4//r/+f/5//r/+P/3//X/9f/1//T/9P/0//f/9//3//f/
9f/1//X/9P/0//T/9P/0//T/9P/0//T/9P/0//T/8//1//X/9v/2//T/8v/y//L/9P/1
//X/9f/z//P/8//z//H/8P/w//H/9P/0//T/9P/y//H/8f/x//H/8f/x//H/8f/x//H/
8f/y//L/8//z//L/9v/4//b/9v/2//b/9P/1//X/9f/3//f/9//3//X/9f/1//X/9f/1
//f/9//6//v//f///wIABAAFAAcACAAJAAkACQAHAAcABwAIAAgACAAGAAUAAQD9//j/
9P/0//T/9P/0//H/8P/v/+7/7f/s/+v/6//t/+3/7f/t/+v/6//r/+r/7P/r/+v/6//u
/+7/7f/t/+v/6//r/+v/7f/s/+z/7f/v/+7/8P/0//T/+f8FABgAKwA/AFQAZQByAIAA
jQCUAJgAmQCTAIUAcgBfAEsANwAsACAAEwAKAAIA///7//f/8v/w/+3/7f/v//H/8f/v
/+3/7P/r/+v/6//p/+j/6P/o/+n/6v/r/+z/6P/q/+v/6//t/+//7//u/+z/7P/s/+z/
7v/u/+//7//y//L/8v/y//H/8P/v//D/8v/z//P/9P/y//L/8v/y//P/9P/1//X/+f/5
//n/+f/6//n/+P/4//v//v8AAAEAAQABAAEAAQAEAAQABgAHAAoACwAMAAwACwAMAAwA
DAAPABAAEAAQAA4ADgAOAA4ADgAQABAAEAAQABAAEAAQABAAEQARABEAEwATABMAEwAR
AA8ADQANAAwADAALAAoACAAIAAcABQADAAMAAQAAAAEAAAD///7/+//6//j/+P/4//f/
9//4//r/+f/3//f/9f/0//T/9P/3//f/9//3//X/9f/1//T/9v/2//b/9v/2//b/9v/2
//X/9P/z//H/8v/z//X/9v/0//L/8v/y//T/9f/1//X/8//z//P/8//x//D/8P/x//L/
8v/y//L/8v/x//H/8f/z//P/8//z//P/8//z//P/8v/w//H/8//0//T/9P/0//T/9P/1
//X/9f/1//X/9f/1//X/9f/1//X/8//z//X/9f/2//f/+f/7//z//v///wEABgAHAAcA
BwAFAAUABQAGAAgACAAGAAUAAwD///r/9v/1//T/8//y//P/8v/x//D/7f/s/+v/6//t
/+3/7f/t/+3/7f/t/+z/6v/p/+n/6f/q/+r/6f/p/+v/6//r/+v/6f/o/+j/6f/t/+z/
7P/w//T/9f/7/wgAGwAvAEYAVwBoAHoAiQCQAJQAlwCXAJEAggBxAF8ASwA4ACoAIQAY
AA4ABQD9//n/9P/w/+//7f/r/+3/7//t/+3/7v/t/+3/6f/p/+j/6P/o/+r/6v/q/+r/
5v/o/+n/6f/p/+v/6//q/+z/7P/s/+z/6v/q/+v/6//u/+7/7v/u/+z/7P/s/+7/7v/v
/+//8P/y//L/8v/y//L/8v/y//H/9f/1//X/9f/5//n/+f/6//v//P/8//v//v///wAA
AQACAAIABAAFAAYABwAIAAgACAAKAAsADAANAA4ADgAOAA4ADgAOAA4ADAAOAA4ADgAQ
ABAAEAAQAA4ADwAPAA8AEQARABEAEQARAA8ADQANAAwADAALAAoACgAKAAkABwADAAMA
AQAAAP///v/9//z/+//6//j/+P/6//n/+f/6//r/+f/3//f/9f/0//T/9P/1//X/9f/1
//X/9f/1//T/8v/y//L/8v/0//T/9P/0//T/9P/0//P/8//z//T/9P/0//L/8v/y//D/
8f/x//H/8//z//P/8//x//D/8P/x//L/8v/y//L/8v/x//H/8f/x//H/8f/x//H/8f/x
//H/8P/w//H/8f/u//L/9v/0//T/9P/0//T/8v/z//P/8//1//X/9f/1//P/8//z//P/
9f/1//f/9//4//n/+//9//7/AAABAAMACAAJAAkACQAHAAcABwAIAAkACgAJAAkABQAB
APz/+P/1//T/8//y//P/8v/x//D/7f/s/+v/6//r/+v/6//r/+v/6//r/+r/6v/p/+n/
6f/s/+z/6//r/+n/6f/p/+n/6f/o/+j/6f/v//D/7v/w//L/9////wwAHwA3AE4AYQBy
AIIAjwCYAJ4AoQChAJUAhgBzAF8ASwA4ACoAHwAUAAwABQD9//f/8P/u/+3/7f/t/+3/
7//x/+//6v/p/+3/7f/s/+r/6f/o/+j/6P/o/+j/5v/o/+n/6f/p/+v/6//q/+z/7P/s
/+z/6v/q/+v/6//s/+z/7P/s/+z/7P/s/+7/8P/x//H/8v/w//D/8P/w//H/8v/z//P/
9f/1//X/9f/5//n/+f/6//z//v///////v///wAAAQAEAAQABgAHAAgACQAKAAoACgAM
AA0ADgAPABAAEAAQAA4ADgAOAA4AEAASABIAEgAUABQAFAAUABIAEwATABMAEwATABMA
EwATABEADwAPAA4ADgANAAwACgAKAAkABwADAAMAAQAAAAEAAAD///7//f/8//r/+v/4
//f/9//4//r/+f/3//f/9f/0//T/9P/3//f/9//3//X/9f/1//T/9v/2//b/9v/2//b/
9v/2//T/9P/0//P/8//z//T/9P/0//L/8v/y//L/8//z//P/8//z//P/8//x//D/8P/x
//L/8v/y//L/8v/x//H/8f/x//H/8f/x//P/8//z//P/8P/w//H/8f/y//T/9P/0//T/
9P/0//P/8//y//H/8v/z//T/9f/1//X/9f/1//X/9f/3//f/+P/5//v//f8AAAIAAwAF
AAoACwALAAsACQAJAAkACgAKAAoACAAHAAMA///6//b/9//2//X/9P/x//D/7//u/+//
7v/t/+3/7f/t/+3/7f/t/+3/7f/s/+r/6f/p/+n/7P/s/+v/6//p/+n/6f/p/+n/6P/o
/+n/7f/u/+7/8v/y//P//f8OACUAOwBMAGEAeACKAJUAmgCgAKUAoQCVAIYAcQBbAEcA
NgAoAB0AFgAOAAcA/f/3//L/7v/t/+3/7//v/+//7f/t/+7/6//p/+f/6f/o/+j/6P/o
/+j/6P/o/+T/5v/n/+f/6f/r/+v/6v/q/+r/6v/q/+r/6v/r/+v/7P/s/+z/7P/q/+r/
6v/s/+7/7//v//D/8P/w//D/8P/v//D/8f/x//T/9f/2//f/9//3//f/+P/6//z//f/9
//7///8AAAEAAgACAAQABQAIAAkACgAKAAgACgALAAwADwAQABAAEAAQABAAEAAQABAA
EgASABIAFAAUABQAFAASABMAEwATABUAFQAVABUAEwARAA8ADwAMAAwACwAKAAoACgAJ
AAcAAwADAAEAAAD///7//f/8//3//P/6//r/+P/3//f/+P/6//n/9//3//X/9P/0//T/
9f/1//X/9f/1//X/9f/0//T/9P/0//T/9P/0//T/9P/y//L/8v/x//P/8//0//T/9P/y
//L/8v/y//P/8//z//P/8//z//P/8f/w//D/8f/y//L/8v/y//T/8//z//P/8f/x//H/
8f/x//H/8f/x//D/8P/x//H/9P/y//L/8v/y//L/8v/y//P/8//z//X/9f/1//X/8//z
//P/8//1//X/9//3//r/+//9////AAACAAMABQAKAAsACwALAAoACQAIAAgACAAIAAYA
BQABAP3/+P/0//P/8v/x//D/8v/y//L/8v/w/+7/7P/r/+3/7f/t/+3/7f/t/+3/7P/q
/+n/6f/p/+r/6v/p/+n/6f/p/+n/6f/r/+r/6v/r/+//8P/y//T/9P/3/wMAFgArAD8A
VABlAHIAhACRAJYAlgCbAJcAhwB2AGUATwA5ACgAHAAPAAgABAABAPv/9f/y//D/7//t
/+//8f/x/+//7//u/+3/7f/r/+v/6v/q/+r/7f/u/+//8P/r/+z/7P/r/+3/7//v/+7/
7v/u/+7/7v/s/+z/7f/t//D/8P/w//D/8P/w//D/8v/0//X/9f/2//X/9P/z//L/9f/2
//f/9//7//v/+//7//z/+//6//r//f8AAAIAAwACAAMABAAFAAYABgAIAAkADAANAA4A
DgAMAA4ADwAQABEAEgASABIAEgASABIAEgAQABIAEgASABQAFAAUABQAEgATABMAEwAV
ABUAFQAVABMAEQAPAA8ADgAOAA0ADAAKAAoACQAHAAMAAwABAAAAAQAAAP///v/9//z/
+v/6//r/+f/5//r/+v/5//f/9//3//b/9v/2//n/+f/5//n/9//3//f/9v/2//b/9v/2
//j/+P/4//j/9v/2//b/9f/3//f/+P/4//b/9P/0//T/9P/1//X/9f/3//f/9//3//P/
8v/y//P/9v/2//b/9v/0//P/8//z//P/8//z//P/8//z//P/8//0//L/8//1//T/9v/2
//b/9v/2//f/9//3//f/9//3//f/9//3//f/9//2//X/9v/1//n/+//+/wEAAQACAAIA
AwAIAAkACQAJAAsACwALAAwACwAKAAcABQAFAAEA/P/4//f/9v/1//T/8//y//H/8P/x
//D/7//v/+3/7f/t/+3/7v/v//D/8P/u/+3/7f/t/+7/7v/t/+3/6//r/+v/6//r/+r/
6v/r//H/8P/y//T/+P/5/wEADgAhADcATgBhAHIAgACPAJYAmgCbAJcAiwB8AGsAWQBH
ADgAKgAbABIACgADAP3/9//2//T/8f/t/+3/8f/x//H/7//u/+//7//t/+v/6v/q/+r/
7P/s/+z/7P/o/+r/6//r/+3/7//v/+7/8P/w//D/8P/t/+z/7P/r/+3/7v/v//D/8P/w
//D/8v/x//H/8P/w//L/8v/y//L/8f/y//P/8//2//f/+P/5//n/+f/5//r/+v/8//3/
/f///wEAAwAFAAQABAAGAAcACgALAAwADAALAAwADAAMAA0ADgAOAA4AEAAQABAAEAAP
ABAADwAOABEAEgATABQAEwATABIAEQARABEAEQARABMAEQAPAA8ADQAMAAoACAAIAAgA
BwAFAAUABQADAAIAAQAAAP///v////7//P/8//v/+f/4//j/+v/5//f/9//3//b/9v/2
//X/9f/1//X/9//3//f/9v/0//T/9P/0//b/9v/2//b/9P/0//T/8//1//X/9v/2//j/
9v/2//b/9f/1//T/8//1//X/9f/1//P/8v/y//P/8//y//H/8P/z//P/9P/1//L/8f/w
/+//8P/x//L/8//y//L/8//z//L/8v/z//T/9f/2//b/9//3//f/9f/1//X/9f/3//f/
9//3//X/9f/3//f/+v/7//3///8AAAIAAwAFAAgACQAJAAkACwALAAsADAAKAAoACAAH
AAYAAwD///z/+v/4//b/9P/1//T/8//y/+//7v/t/+3/6//r/+v/6//s/+3/7v/u/+z/
6//r/+v/7P/s/+v/6//t/+3/7f/t/+v/6v/q/+v/6//s/+7/8P/2//f/+f8GABsAMwBI
AF0AcACCAJEAmgCeAJ8AnwCXAIYAdQBjAFEAPgAuACMAFgAOAAUA/f/3//T/9P/x/+3/
7//v/+3/7f/v/+7/6//r/+v/6f/o/+j/6P/q/+r/6v/q/+j/6v/r/+v/6f/r/+v/6v/r
/+z/7f/u/+3/7P/s/+v/7v/u/+7/7v/u/+7/7v/w/+7/7//v//D/8v/y//L/8v/x//L/
8//z//X/9f/1//X/+f/5//n/+v/7//z//P/7//3///8BAAMAAgACAAQABQAHAAkACwAM
AAoADAANAA4ADQAOAA4ADgAPABAAEQASABAAEgASABIAFAAUABQAFAASABMAEwATABMA
EwATABMAEwARAA8ADwAOAA4ADQAMAAwADAALAAkABwAHAAUABAACAAAA/v/8//3//P/6
//r/+v/5//n/+v/6//n/9//3//f/9v/2//b/9f/1//X/9f/3//f/9//2//T/9P/0//T/
9v/2//b/9v/2//b/9v/1//P/8//0//T/9f/0//X/9v/0//X/9f/1//P/8//z//P/8v/y
//P/9f/0//T/9P/0//b/9f/1//X/9P/z//L/8f/y//P/9P/1//L/8v/z//P/9P/0//T/
8v/y//L/8v/0//X/9f/1//X/9f/1//X/9//3//f/9//1//X/9//3//j/+f/7//3/AgAE
AAUABwAIAAkACQAJAAsACwALAAwADAAMAAoACQAIAAUAAQD+//z/+v/4//b/9f/0//P/
8v/z//L/8f/x//D/7//u/+3/7//v/+//7v/s/+v/6//r/+r/6v/p/+n/6v/r/+z/7f/s
/+r/6f/p/+3/7v/w//T/9v/3//3/CgAbADMASgBdAHIAhACTAJ4AogCjAKEAmQCKAHkA
ZQBRAEAAMAAjABgAEAAHAAEA+//2//T/8//x/+//7//v/+//7f/u/+3/7f/t/+z/6v/p
/+j/6f/q/+v/7P/q/+z/7f/t/+z/7f/s/+r/7P/s/+z/7P/s/+z/7f/t/+7/7v/u/+7/
7v/u/+7/8P/u/+//7//w//H/8v/z//T/9P/0//T/8//3//f/9//3//v/+//7//z//f/+
//7//f///wEAAwAFAAQABAAGAAcACgALAAwADAAMAA4ADwAQAA8AEAAQABAAEQASABMA
FAATABQAEwASABMAFAAVABYAFgAXABcAFwAWABUAFAATABQAEwASABMAEQAQAA4ADAAM
AAwACwAJAAcABwAFAAQAAgAAAP7//P/8//z/+//8//v/+f/4//j/+v/5//f/9//5//j/
+P/4//j/9//2//X/9f/1//X/9P/0//T/9P/0//b/9v/2//b/9v/2//b/9f/1//X/9v/2
//j/9v/2//b/9P/1//X/9f/z//P/8//z//P/8v/y//P/8v/y//L/8v/0//P/8//z//L/
8f/w/+//8P/x//L/8//w//D/8f/x//T/9P/2//b/9v/2//b/9//3//f/9f/1//X/9f/3
//f/9//3//X/9f/3//f/+P/5//v//f8CAAQABQAHAAgACQAJAAkACwALAAsADAAKAAoA
CAAHAAUAAQD8//j/+f/4//f/9v/0//L/8P/u//D/8P/w//H/8P/v/+7/7f/t/+3/7f/s
/+7/7f/t/+3/7P/s/+v/6//t/+3/7f/t/+v/6v/q/+v/7f/w//L/9v/4//v/BQAUACMA
NQBMAGMAdACEAJEAmACaAJsAkwCHAHYAYwBPAD0ALAAeABEACAACAPv/9f/z//L/8P/x
//H/8f/x/+3/6//t/+7/7f/t/+v/6//q/+r/6v/o/+j/6P/o/+f/6v/s/+3/7P/t/+z/
6v/r/+z/7f/u/+z/7P/t/+3/7v/u/+7/7v/v//D/8f/0//L/8f/v/+7/7//w//H/8v/z
//T/9f/1//f/9//3//f/+//7//v//P/9//7//v/9////AQADAAUABAAEAAYABwAGAAcA
CAAIAAkADAAOABAAEAAQAA8ADgAQABAAEAAQAA4AEAAQABAAEgASABIAEgAUABUAFQAV
ABMAEwATABMAEwARAA8ADwAMAAwACwAKAAgACAAHAAUABQAFAAMAAgAAAP7//P/6//r/
+v/5//r/+v/5//n/+v/4//f/9f/1//f/9v/2//b/9f/1//X/9f/3//f/9//2//T/9P/0
//T/9P/0//T/9P/2//b/9v/1//P/8//0//T/9v/0//T/9P/y//P/8//z//X/9f/1//X/
8//y//L/8//y//L/8v/y//L/8f/x//H/8f/x//H/8f/x//H/8f/x//T/9P/1//b/9f/0
//P/8v/1//f/+P/5//j/9//2//X/8//z//P/8//0//X/+P/5//n/+f/6//v/AAACAAMA
BQAGAAcABwAHAAcABwAHAAgACgAKAAgABwAFAAEA/P/4//f/9v/1//T/8//y//H/8P/v
/+7/7f/t/+3/7f/t/+3/6//r/+v/6v/r/+v/7P/t/+z/7P/r/+v/7f/t/+3/7f/r/+r/
6v/r/+3/7v/u//D/9P/5/wEADgAfADMASABZAGoAfACLAJYAnACfAJsAkQCCAG8AWwBH
ADYALgAlABYACgABAPv/9f/y//D/7//v/+//7//v/+3/7f/s/+v/6//r/+3/7P/s/+z/
6//q/+n/6P/n/+r/7P/t/+v/7f/t/+z/7P/s/+z/7P/t/+7/8P/x//D/8P/w//D/8v/y
//L/9P/z//P/8v/y//L/8v/y//L/9f/2//f/9//4//f/9v/1//n/+f/5//r//v8AAAEA
AQAAAAEAAgADAAYABgAIAAkACQAJAAkACAAJAAwADgAQAA8AEAAQABAAEAAQABAAEAAQ
ABIAEgASABAAEAAQABAAEgATABMAEwATABMAEwATABMAEQAPAA8ADgAOAA0ADAAKAAoA
CQAHAAUABQADAAIAAwACAAEAAAD9//z/+v/6//z/+//7//z/+//5//b/9f/2//b/9//4
//b/9f/0//P/9f/1//X/9P/2//b/9v/2//T/9P/0//T/9f/2//f/9//1//X/9v/2//T/
8v/y//L/9P/1//X/9f/1//X/9f/1//X/9P/0//X/9P/0//T/9P/y//H/8f/x//L/8//0
//X/8//z//P/8//0//T/9f/1//b/9v/0//b/9v/2//b/9v/3//f/9//1//X/9f/1//f/
9//3//f/+f/5//v/+//7//v//P/9/wIABAAFAAcACAAJAAkACQAJAAkACQAKAAsADAAL
AAsABwADAP7/+v/5//j/9//2//P/8v/x//D/7//u/+3/7f/u/+//8P/x/+7/7f/s/+r/
6//r/+z/7f/s/+z/6//r/+v/6//r/+v/7P/s/+3/7//t/+z/8P/0//b/+/8HABQAJwA7
AFAAZQB4AIoAmQCiAKQAowCjAJUAgABtAF0ATQA8ADAAJQAaAA4AAwD7//f/8v/y//H/
8f/x/+//7//v/+//7P/r/+v/6//t/+z/7P/s/+r/6v/q/+r/6v/s/+3/7f/r/+3/7f/s
/+z/7P/s/+z/7f/u//D/8f/x//D/7//u//D/8P/w//L/8v/z//P/9P/0//T/9P/0//X/
9v/3//f/9//3//f/9//6//v//P/+//7/AAABAAEAAgADAAQABQAIAAgACgALAAsACwAL
AAoADAAOAA8AEAARABIAEgASABIAEgASABIAFAAWABYAFgAVABQAEwASABMAFQAWABcA
FQAVABUAFQATABEADwAPAA8AEAAQABAADQAMAAoABwAHAAcABQAEAAEAAAD///7////+
//z//P/+//3//f/+//z/+//5//n/+f/4//j/+P/5//n/+f/5//f/9//3//b/+P/4//j/
+P/3//b/9f/0//X/9v/3//f/9f/1//b/9v/2//T/9P/0//b/9//3//f/9v/1//T/8//y
//L/8//1//T/9P/0//T/8v/x//H/8f/y//P/9P/1//P/8//z//P/9P/0//X/9f/1//T/
8//z//H/9P/0//T/9P/0//b/9//3//f/9f/1//X/9f/3//f/9//3//X/9f/3//f/+P/5
//v//f8CAAQABQAHAAgACQAJAAkACwALAAsADAAKAAoACAAHAAcABQACAAAA/v/8//r/
+P/2//T/8v/w//D/8P/w//H/8P/v/+7/7f/t/+3/7f/s/+7/7f/t/+3/7f/s/+r/6f/r
/+v/6//r/+v/6v/q/+v/6//u//D/+P/6//f/+/8MAB0ALwBGAF0AcgCEAJUAoACkAKcA
owCZAIoAewBnAFMAQAAwACMAGAAQAAkAAQD7//j/9v/z//H/7//v/+//7f/t/+z/7f/t
/+3/6//q/+r/6v/q/+r/6v/q/+r/7P/t/+3/7P/t/+z/6v/s/+z/7P/s/+r/6v/r/+v/
7P/s/+z/7P/t/+7/7//y//H/8f/w//D/8P/w//D/8P/x//L/8//z//X/9f/1//X/+f/5
//n/+v/7//z//P/7//3///8BAAMABAAEAAYABwAKAAsADAAMAAwADgAPABAADwAQABAA
EAASABIAEgASABIAFAAUABQAFAAUABQAFAAUABUAFQAVABMAEwATABMAFAATABIAEwAQ
ABAADwAOAA4ADgANAAsABwAHAAUABAACAAAA/v/8//z//P/7//z/+v/5//n/+v/6//f/
9//3/w==
         </WaveFormData>
      </LeadData>
      <LeadData>
         <LeadByteCountTotal>10000</LeadByteCountTotal>
         <LeadTimeOffset>0</LeadTimeOffset>
         <LeadSampleCountTotal>5000</LeadSampleCountTotal>
         <LeadAmplitudeUnitsPerBit>4.88</LeadAmplitudeUnitsPerBit>
         <LeadAmplitudeUnits>��V</LeadAmplitudeUnits>
         <LeadHighLimit>2147483647</LeadHighLimit>
         <LeadLowLimit>268435456</LeadLowLimit>
         <LeadID>II</LeadID>
         <LeadOffsetFirstSample>0</LeadOffsetFirstSample>
         <FirstSampleBaseline>0</FirstSampleBaseline>
         <LeadSampleSize>2</LeadSampleSize>
         <LeadOff>FALSE</LeadOff>
         <BaselineSway>FALSE</BaselineSway>
         <ExcessiveACNoise>FALSE</ExcessiveACNoise>
         <MuscleNoise>FALSE</MuscleNoise>
         <LeadDataCRC32>4250639617</LeadDataCRC32>
         <WaveFormData>
7P/q/+r/6f/m/+L/3//c/97/3//h/+L/4P/g/9//3f/e/97/3v/e/+D/4P/h/+H/3v/d
/9z/2//f/+H/4//l/+H/3f/Z/9r/3P/c/97/4v/m/+f/6//2/wQAEwAmAD8AVgBpAH0A
jQCaAJgAhQBuAE4AKgAUAA4AAwD1//v/EgAdABgADwALAAYABAD+//f/8v/r/+D/3v/d
/9z/3//d/9z/3P/c/9r/2v/a/9j/2f/a/9v/3P/a/9z/3P/c/9r/2f/Z/9f/2v/c/9//
4P/d/9z/2//b/9z/3P/d/+D/3//f/9//3v/f/9//3//f/+L/4v/i/+T/4f/g/+D/3//g
/+H/4//n/+X/5f/n/+j/5//n/+f/6P/r/+7/8f/y//H/8f/x//D/8//2//j/+//7//z/
/f/9////////////BAAEAAYABgAFAAQAAwACAAMABAAHAAkACAAIAAoACAAGAAYABAAC
AAMABAAFAAYAAQD///z/+f/6//n/+P/3//f/9v/1//T/8P/u/+3/6//r/+v/6//r/+r/
6P/n/+X/5//n/+j/6f/o/+j/5//m/+X/5P/k/+P/5f/m/+f/5//l/+T/4v/g/+P/5P/l
/+b/5f/l/+T/4//j/+L/4f/h/+L/4//l/+j/5f/j/+H/4P/i/+L/4//l/+X/5f/k/+P/
4P/f/97/3v/f/+D/4f/j/+L/4f/g/9//4f/h/+P/5f/m/+j/6P/o/+j/6//t/+7/7//v
//H/8f/w/+7/7v/u/+//8f/x//H/8//y//T/9//6//3//v/+//7/AAD+//3/+//4//j/
9//3//j/9//3//X/8v/v/+z/6P/k/+H/3//c/97/3f/b/9j/1P/S/9H/0f/T/9T/1v/Y
/9f/1f/T/9L/1P/U/9T/1P/V/9X/1f/V/9P/0//T/9P/1P/V/9b/1//T/9L/0v/U/9L/
1P/a/9v/4//w/wAADwAiADcATgBhAHMAhQCQAJAAhQBuAEgAIAAIAAAA9f/r//X/EAAZ
ABAABwABAPz/+P/y/+//7P/l/+D/3P/Z/9j/1//Z/9j/2P/Y/9r/2v/a/9j/1v/W/9b/
1v/W/9j/2P/Y/9b/1f/V/9P/1P/W/9n/2v/a/9r/2v/b/9n/2P/Y/9r/3P/d/97/3v/c
/9v/2v/Z/9z/3v/g/+T/4v/i/+P/4//h/+H/4v/l/+f/5//p/+r/6f/p/+n/6v/s/+7/
8P/w//L/8//0//T/9P/2//f/+f/8//7/AAABAP//////////AgACAAQABAAGAAYABgAG
AAQABAAGAAcACgAKAAwACgAIAAgABgAEAAYABgAGAAYABAADAAEA///9//v/+f/3//j/
+P/4//j/9f/y//D/7f/v/+//7//v/+3/7P/s/+v/7P/r/+v/6//r/+z/7P/s/+r/6P/n
/+X/5//o/+n/6f/o/+j/5//m/+b/5v/m/+b/5//p/+r/6//q/+j/5v/l/+f/5//o/+r/
6v/p/+j/6P/n/+b/5v/n/+r/6//r/+v/6f/n/+X/5P/m/+b/5v/n/+X/5f/l/+X/4//j
/+P/4//p/+r/6P/q/+r/6v/q/+7/7//v/+//8f/z//P/8v/w//D/8P/x//P/8//z//X/
9v/4//v//v8DAAQABAAEAAIAAAD///3/+v/6//n/+f/5//n/+v/5//T/8f/u/+r/5//l
/+T/4v/i/+H/3//c/9j/1v/V/9X/2P/Y/9n/2v/Y/9f/1v/W/9j/2P/Y/9j/1//X/9f/
1//X/9f/1//X/9j/2f/a/9v/1//U/9T/1P/W/9b/2v/d/9//7P/+/w0AHAA1AEwAXQBx
AIUAkgCSAIsAeABYADAAEAAEAPf/5//x/w4AGwASAAkAAwD8//j/9P/x/+7/5//g/9z/
2//Y/9n/2f/Y/9j/2P/Y/9j/2P/W/9b/1v/W/9b/1v/Y/9j/2P/W/9X/1f/T/9T/1v/Z
/9r/2f/Y/9f/1//X/9b/1v/Y/9n/2//d/97/2v/Z/9j/1//Z/9r/2//e/97/3v/f/9//
3f/d/97/4f/j/+P/5f/m/+b/5f/k/+T/5//q/+3/7v/u/+//8P/w//D/8v/z//X/+P/6
//z//f/7//v/+//7/wAAAAACAAIAAgACAAIAAgAEAAQABgAHAAoACgAMAAoACQAIAAUA
AgAEAAQABAAEAAAA///9//v/+//5//f/9f/3//b/9f/0//H/7v/s/+n/6//r/+v/6//p
/+j/6P/n/+b/5f/l/+X/5v/o/+n/6v/o/+b/5f/j/+T/5v/o/+n/6P/o/+f/5v/m/+b/
5v/m/+j/6f/p/+n/5//m/+X/5f/n/+f/6P/q/+j/5//m/+b/4//i/+L/4//k/+X/5f/l
/+T/4//i/+L/5P/k/+T/5f/j/+P/4//j/+H/4f/h/+H/4//m/+j/5v/m/+b/5v/p/+v/
7P/t/+//8f/x//D/7v/u/+7/7//x//H/8f/z//L/9P/3//r///8AAAAAAAAAAP7//f/7
//r/+v/5//n/+v/5//n/9//y/+//7P/o/+f/5f/k/+L/4v/h/9//3P/Z/9b/1P/T/9X/
1v/Y/9r/2P/X/9b/1v/U/9T/1P/U/9f/1//X/9f/1//X/9f/1//Z/9n/2f/Z/9f/1P/Q
/9L/1P/U/9j/2//h/+r/+P8HABgALQBEAFkAawB/AJAAlgCPAHwAXAA2ABYABAD5/+v/
8f8MAB0AFgALAAMA/v/6//b/8f/s/+f/4v/e/93/3P/b/9v/2v/a/9r/2P/Y/9j/1v/W
/9b/1v/W/9f/2v/b/9z/2f/X/9b/0//U/9b/2f/a/9r/2v/a/9v/2f/Y/9j/2v/c/93/
3v/e/9v/2//b/9v/3v/e/97/4P/e/97/3//f/9//3//g/+P/4//j/+X/5v/l/+X/5f/m
/+j/6v/s/+z/7v/v//D/8P/w//L/8//1//j/+v/8//3//P/7//r/+f/9//7/AQACAAQA
BAAEAAQABAAEAAYABwAKAAoADAAKAAgACAAGAAQABAAEAAQABAAEAAMAAQD///3/+//5
//f/9//2//X/9P/w/+7/7f/r/+3/7f/t/+3/7f/s/+z/6//q/+n/6f/p/+v/7P/s/+z/
6v/o/+f/5f/n/+j/6f/p/+j/6P/n/+b/6P/o/+j/6P/q/+v/6//r/+j/5v/k/+P/5P/l
/+f/6v/o/+f/5v/m/+f/5v/m/+f/6v/r/+v/6//n/+X/4//i/+P/5P/l/+f/5f/l/+X/
5f/l/+X/5f/l/+f/7P/u/+z/7P/s/+z/8P/x//H/8f/1//f/9//2//T/9P/0//X/9//3
//f/+f/6//z///8CAAUABgAGAAYABgAEAAMAAQACAAIAAQABAAAA//////3/9//z/+//
6v/o/+f/5//m/+b/5f/j/+D/3v/c/9v/2//e/97/3//g/9//3f/b/9r/2v/a/9r/2v/c
/93/3v/f/93/3f/d/93/3//f/9//3//d/9z/3P/c/9z/3v/i/+n/8/8CABQAJwA4AEsA
YABzAIcAlQCeAJYAgwBiADwAIAAUAAoA+//7/xMAJAAjABgAEQAJAAAA/P/4//X/7v/p
/+b/5P/h/+D/4f/h/+D/4P/g/+D/4P/g/97/3P/c/9z/3P/e/+D/4P/g/97/3f/d/9v/
3P/e/+H/4v/i/+L/4v/j/+P/4v/i/+T/5P/l/+b/5v/k/+P/4v/h/+P/5P/l/+j/6v/q
/+v/6//q/+n/6f/r/+7/7//y//T/8v/x//D/8P/0//b/+P/4//z//f/+//7//f/+//7/
//8BAAQABwAJAAgABwAGAAUACgAKAAwADAAOAA4ADgAOAA4ADgAQABEAFAAUABYAFAAT
ABIADwAMAA0ADgAPABAADAALAAkABwAFAAMAAQD//wEAAAD///7/+v/4//f/9f/3//f/
9//3//f/9v/2//X/8v/x//H/8f/y//T/9f/2//T/8v/x/+//8P/y//T/9f/0//T/8//y
//D/8P/w//D/8//1//b/9//0//L/8P/v//D/8f/z//b/9f/z//H/8P/x//D/8P/x//L/
8//z//P/8P/v/+7/7v/v//D/8f/z//H/8f/x//H/7//v/+//8f/0//X/9v/3//j/+v/7
//v/+//9///////+//7//v/+////////////AQAEAAYACQAMAA4ADgANAAwADQAMAAwA
CwAKAAoACQAJAAgABwAHAAUAAgD///z/+P/z//H/8P/u//D/7//t/+r/5//k/+L/4f/k
/+T/5f/m/+b/5f/k/+T/4v/i/+L/4v/l/+X/5f/l/+X/5f/l/+X/5f/l/+X/5f/n/+T/
4v/k/+T/4v/k/+f/7//8/xAAIQAyAEcAXABrAHsAjQCaAJwAlQB+AFwANAAYAAoAAQD3
/wEAGgAlACIAGQARAAgAAgD8//n/9v/z/+7/7P/r/+j/4//l/+T/5P/k/+b/5v/m/+T/
4v/i/+L/4v/i/+T/5P/k/+b/5f/l/+P/4v/i/+P/4v/j/+T/5f/n/+b/5P/j/+T/5f/n
/+n/6v/n/+f/5//n/+b/5v/m/+j/6f/q/+z/7f/r/+v/7P/v//H/8f/z//T/8//z//P/
9P/2//j/+v/6//3///8BAAIAAQACAAIAAwAGAAgACgALAAsACwALAAsADQAMAA0ADAAP
ABAAEQASABEAEAARABEAFAAUABYAFAAWABYAFAASABAAEAAQABAAEAAPAA0ACwAJAAcA
BQADAAEAAAD///7//v/8//v/+f/5//n/+f/5//n/+P/4//f/9P/z//P/8//1//b/9v/2
//X/9P/0//P/8v/y//L/8f/z//T/9P/0//L/8v/y//L/8v/z//P/8//1//T/8//z//H/
8f/y//T/9v/1//T/9P/z//L/8v/z//T/9f/1//X/9P/z//L/8v/y//L/8v/z//P/8//z
//P/7//v/+//7//x//T/+v/6//r/+v/6//r/+v/7//v/+//9///////+//7//v/+////
AQABAAEAAwAEAAYACQAMAA0ADgAOAA4AEAAOAA0ACwAIAAgABwAHAAgABwAHAAUAAAD9
//r/9v/x/+//7v/s/+3/7f/s/+r/5v/k/+P/4//m/+b/5//o/+b/5f/k/+T/5P/k/+T/
5P/m/+f/6P/p/+j/5//m/+X/5f/l/+X/5f/p/+r/5P/k/+L/5P/m/+n/8f8AABQAIwA0
AEkAXgBtAIEAlQCgAKAAlQB8AFgAMgAYAAoA+//3/wsAJAArACIAFwAPAAgABAAAAP3/
+v/3//L/7P/p/+r/6//p/+j/6P/o/+j/6P/o/+b/5P/k/+T/5P/l/+j/6f/q/+n/5//m
/+P/5f/m/+j/6P/q/+r/6v/r/+r/6P/n/+j/6f/r/+3/7v/r/+v/6//r/+z/7P/s/+7/
7v/u/+//7//v/+//8P/z//X/9f/3//j/9//3//f/+P/6//z//v/+/wAAAQACAAIAAAAC
AAMABQAIAAoADAANAAsACwALAAsAEAAQABIAEgAUABQAFAAUABIAEgAUABUAGAAYABoA
GAAWABYAFAASABIAEgASABIAEgARAA8ADQAJAAcABQADAAMAAgABAAAA/v/8//v/+f/5
//n/+f/5//v/+v/6//n/9v/1//X/9f/3//j/+P/4//f/9v/2//X/8//0//X/9f/4//j/
9//2//T/9P/0//T/9P/1//X/9f/1//T/8//z//P/8//0//b/+P/3//b/9v/0//L/8f/x
//P/9f/2//f/9P/z//L/8v/y//L/8v/z//X/9f/1//X/8v/x//D/7//z//b/+v/6//r/
+v/6//r/+//7//v///8BAAEAAAAAAAAAAAABAAEAAQABAAMABgAIAAsADgAPABAAEAAQ
AA4ADAALAAkACAAIAAcABwAGAAUABQADAP7/+//4//T/8//x//D/7v/u/+3/6//o/+b/
5P/j/+P/5P/k/+X/5v/m/+X/5P/k/+T/5P/k/+T/5v/n/+j/6f/m/+X/5P/j/+X/5f/l
/+X/5//m/+T/5v/k/+L/5P/p//X/BAAQACEANgBPAF4AawB/AJUAogCgAJMAegBSAC4A
FgAIAPn/9/8PACgAKQAeABUADwAIAAQAAAD9//j/8//w//D/6//o/+X/5//m/+b/5v/o
/+j/6P/m/+T/5P/k/+T/5v/o/+j/6P/m/+X/5f/j/+P/5P/m/+b/6P/o/+j/6f/o/+b/
5f/m/+f/6f/r/+z/6v/p/+j/5//q/+r/6v/s/+3/7v/w//H/8P/v/+//8f/z//P/9f/2
//X/9f/1//b/+v/8//7//v8CAAMABAAEAAEAAgACAAMABQAIAAsADQANAA0ADQANABAA
EAASABIAFgAWABYAFgAUABQAFgAXABoAGgAcABoAGAAYABYAFAASABIAEgASABIAEQAP
AA0ACQAHAAUAAwADAAIAAQAAAP7//P/7//n/+f/5//n/+f/5//j/+P/3//T/8//z//P/
9f/2//b/9v/z//L/8v/x//P/9P/1//X/9v/2//X/9P/y//L/8v/y//T/9f/1//X/8//y
//H/8f/z//P/9P/2//b/9f/0//T/8f/w//D/8f/0//X/9f/1//T/8//y//L/8P/w//D/
8f/x//H/8f/x/+//7//v/+//8//0//b/+P/4//j/+P/6//v/+//7////AQABAAAA/v/+
//7///////////8BAAMABgAKAA4AEAAQAA8ADgAPAA4ADgANAAoACgAJAAkACAAHAAcA
BQAAAP3/+v/2//H/7//u/+z/7f/t/+z/6v/m/+T/4//j/+X/5v/o/+r/6v/p/+j/6P/n
/+b/5f/k/+b/5//o/+n/5v/l/+T/4//k/+X/5v/n/+f/5v/o/+j/5P/k/+j/7f/5/woA
HAAtAD4AVQBqAHkAhwCbAKQAoACPAHIATAAqABoAEAD/////FwAqACkAIAAZABEACgAC
AAAA///4//P/8P/s/+n/5v/l/+b/5v/n/+j/6f/q/+v/6v/n/+b/5f/k/+b/6P/o/+j/
6P/n/+f/5f/l/+b/6P/o/+r/6v/q/+v/6v/o/+f/6P/r/+3/7//w/+7/7f/s/+v/7f/u
/+//8v/y//L/8//z//L/8f/x//P/9P/1//j/+v/5//n/+f/6//7/AAACAAIABAAFAAYA
BgAEAAYABwAJAAwADgAQABEADwAPAA8ADwASABIAFAAUABcAGAAZABoAGQAYABkAGQAc
ABwAHgAcABoAGgAYABYAGAAYABgAGAAWABUAEwARAA0ACwAJAAcACAAIAAgACAAEAAIA
AQD///3//f/9//3//f/8//z/+//4//f/9//3//j/+v/7//z/+f/4//j/9//3//j/+f/5
//z//P/7//r/+P/4//j/+P/5//v//P/9//v/+v/5//n/9//3//j/+v/7//v/+//8//n/
+P/4//n//P/9//3//f/8//v/+v/6//j/+P/4//n/+//7//v/+//3//X/9//7//z///8A
AAEAAgAEAAUABQAFAAcACQAJAAgACgAKAAoACwAKAAkACAAJAAwAEAAVABoAGgAaABkA
GAAaABgAFwAVABYAFgAVABUAEwARABAADQAMAAkABgACAP3/+//6//j/+P/3//X/8v/y
//D/7//v/+7/7v/v//D/8f/x//H/8v/x//D/7//u//H/8f/x//H/8f/x//H/8f/v/+//
7//v//P/8v/y//L/8P/u//D/8//9/w4AIgA1AEoAXwBwAH8AkQChAKgApgCZAIAAWgA4
ACQAGAAJAAEAFQAuADMALgAnAB8AFgAMAAgABQACAP3/+v/4//f/9v/1//T/8v/x//D/
8f/y//P/8v/w//D/8P/w//L/9P/0//T/9f/1//b/9f/y//L/8//y//P/9P/1//f/9v/0
//P/9P/y//P/9P/0//T/9f/2//f/9//2//X/9v/5//r//P/9//v/+//8/////f/9////
AAACAAMABAAGAAYACAAKAAoADgAPABAAEAAOABAAEQATABQAFgAYABkAGwAbABsAGwAb
ABoAGwAaAB4AIAAiACQAIQAgACEAIQAiACIAJAAiACUAJgAlACQAIQAgAB8AHgAeAB0A
GwAZABkAFwAVABMAEwASABEAEAAQAA4ADQALAAgABwAGAAUABgAGAAcABwAGAAUABQAF
AAMABAAEAAQABAAEAAUABQAEAAQABAADAAYABgAFAAQAAgACAAIAAgACAAMAAwADAAQA
BAAEAAUAAgABAAEAAgADAAMAAwAEAAEAAAAAAAEAAAABAAEAAQADAAMAAwAEAAEAAAD/
////AAABAAIAAwABAAEAAQABAAEABAAHAAgACQAKAAwADQANAA0ADQAPAA8ADgAPABAA
EQATABAADwAOAA8AEQAUABgAHAAdAB4AHgAeAB4AHAAbABkAGQAaABoAGwAXABUAFAAR
ABEADwANAAoABQADAAIAAAAAAP///f/6//r/+P/3//f/9f/0//T/9P/3//f/9//4//f/
9v/1//T/9//3//f/9//5//n/+f/5//j/9//2//X/9f/2//b/+P/6//b/8v/z//3/DAAe
ADEARABbAG4AfQCLAJsAqgCuAKUAkgBwAEoALgAgABEABQATADAAOQA0AC8AKQAgABgA
EgAPAAYAAwAEAAIA///8//v/+P/2//X/9P/1//b/9//2//b/9v/2//b/9P/2//b/9v/3
//f/+P/3//T/9P/1//T/9f/2//f/+f/5//j/+P/6//j/+f/6//r/+v/7//z//f/9//z/
+//8//7//v///////////wAAAwABAAEAAwAEAAYABwAIAAoACwAMAA0ADAAPABEAEwAU
ABQAFgAXABkAGAAaABwAHQAfAB8AHwAfACEAIAAhACAAIwAkACUAJgAkACQAJgAnACYA
JgAoACYAJwAoACcAJgAlACQAIwAiACIAIQAfAB0AHAAbABoAGQAWABQAEgAQABEAEAAQ
AA8ADgANAAwACwALAAoACgAJAAgABwAHAAcABgAGAAUABAAEAAQABQAFAAQABAAEAAMA
BgAGAAUABAAEAAQABAAEAAMAAwACAAEABAAEAAQABQADAAMABAAGAAYABQAEAAQAAwAC
AAIAAwACAAMAAwADAAUABQAFAAYAAwACAAEAAQACAAMABAAFAAEAAQABAAEAAwAEAAQA
BQAGAAcACAAMAA0ADQANAA4ADwAOAAwADQAOAA8AEQAOAA0ADAANABAAEgAVABgAGwAc
ABwAHAAcABoAGQAXABgAGAAXABcAFQATABIADwAPAA0ACwAIAAMAAQAAAP7/AAD///3/
+v/6//j/9//3//X/9P/0//T/9//3//f/+P/3//b/9f/0//X/9f/1//X/9//3//f/9//2
//X/9P/z//P/8v/y//b/9v/y//L/9f/7/wYAGgAtAEAAVQBqAHkAiQCbAKgArgCnAJYA
dgBOAC4AHgANAP//CQAoADcAMgArACMAHAAUAA4ACQAEAP///P/6//v/+v/5//b/9P/z
//L/8//0//X/9P/0//T/9P/0//H/8v/x//D/8//z//T/8//y//L/8//y//T/9P/0//X/
9f/0//T/9v/0//X/9v/2//f/9//3//f/9//2//X/9v/3//j/+v/7//v/+//8/////v/9
//7//v8AAAEAAgAEAAMABAAFAAQACAAJAAoACgAKAAwADQAPABAAEgAUABUAGAAZABoA
GwAcABoAGgAYABsAHAAdAB4AHAAcAB4AHwAeAB4AIAAeAB8AIAAfAB4AHQAcABsAGgAa
ABkAFwAVABEADwANAAsACQAIAAcABgAHAAYABgAFAAIAAQAAAP//AQAAAAAA//8AAP//
//////7//v/9//z//f/8//z/+//6//r/+v/5//v//P/8//z/+v/6//r/+v/4//n/+f/5
//r/+v/6//v/+f/5//r//P/7//n/9//2//b/9v/3//n/+f/5//j/9//3//f/9//4//b/
9v/2//f/9//3//f/9//3//f/9//3//f/+P/7//z//f/+/wAAAQABAAEAAgADAAIAAAAD
AAQABQAHAAUAAwABAAEABQAIAAwAEAASABIAEQAQAA4ADAALAAkACwAMAAwADQAJAAcA
BgADAAEA///9//r/9f/z//L/8P/v/+3/6v/m/+b/5v/n/+n/6P/m/+X/5P/n/+f/5//o
/+f/5v/l/+T/4//j/+P/4//k/+X/5v/n/+b/5f/k/+P/4//k/+j/6P/o/+j/5v/n/+3/
/P8SACkAPgBRAGYAdQCHAJUAmgCYAIsAcABMACwAGgAOAP3/9/8JACAAIwAeABcAEQAK
AAQA/v/5//D/6f/q/+r/6f/o/+X/4//i/+L/4v/i/+L/4v/g/+H/4v/j/+T/4f/i/+H/
4P/j/+P/5P/j/+L/4v/j/+L/4v/i/+L/4//l/+T/5P/m/+P/4//j/+L/5P/l/+b/5//o
/+j/6P/q/+j/6P/p/+n/6//r/+z/7//s/+v/7P/s//D/8f/y//T/9f/2//f/9v/4//n/
+v/6//v//v8AAAMAAQACAAMAAwAGAAcACAAJAAkACAAJAAgADAAMAAwADAAMAAwADgAP
AA8ADgAPAAwADwAQAA8ADgANAAwACwAKAAYABQADAAEAAgABAAAA///8//r/+P/2//f/
9v/2//X/9P/z//L/8f/z//L/8v/x//D/7//v/+//7f/u/+7/7v/w//D/8f/x/+7/7v/u
/+3/7v/u/+3/7P/t/+7/7//w/+//7//u/+3/7v/u/+7/7//u/+3/7f/u//D/7//u/+7/
7f/s/+z/7f/t/+3/7P/r/+v/6//r/+z/6v/q/+r/6//r/+v/6//r/+//7f/v/+7/7v/u
/+7/7v/y//X/9//5//j/+f/4//b/+P/4//j/+f/6//v//P////7//v///wAABgAIAAkA
CgAJAAYABAABAAIAAgABAAEAAAD//////f/4//X/8v/u/+z/6//r/+r/5//l/+L/3v/d
/9z/3P/d/97/3v/f/+D/3//d/9v/2v/b/9z/3f/e/97/3f/c/9v/3v/f/+D/4f/g/9//
3v/d/9n/2v/a/9r/3v/g/+D/4//r//b/BgAZACwAQQBaAG0AgQCPAJYAlgCJAHIATgAm
ABIADAD///H/+/8UABsAFgAPAAcAAgAAAPr/8//u/+f/4v/g/9//3v/f/9//3v/e/97/
3f/c/9v/2P/b/9z/3f/e/93/3v/d/9z/3P/b/9v/2f/a/9z/3//g/9//3v/d/93/3v/e
/9//4v/h/+H/4f/g/9//3//f/9//4f/i/+P/5v/l/+T/5P/j/+X/5f/m/+n/6f/p/+v/
7P/r/+v/6//s/+//8v/1//b/9//3//f/9v/3//r//P//////AAABAAEAAQABAAEAAQAG
AAYACAAIAAkACAAHAAYABwAIAAsADQANAAwADQAKAAwADAAKAAgACAAIAAgACAAEAAMA
AQD//////f/7//n/+//6//n/+P/0//L/8f/v//H/8f/x//H/7v/s/+v/6f/p/+n/6v/r
/+r/6v/p/+j/6P/o/+n/6f/r/+z/7f/t/+v/6v/o/+b/6f/q/+v/7P/r/+v/6v/p/+f/
5v/l/+X/5v/n/+n/7P/r/+n/5//m/+b/5v/n/+n/6P/p/+n/6f/o/+f/5v/m/+f/6P/p
/+v/6P/n/+b/5f/m/+f/6P/p/+v/6v/q/+v/7P/t/+7/8v/z//P/8//y//P/8v/w//H/
8v/z//X/9f/1//X/9//3//j/+v/8/wAAAgADAAQAAwAAAP7/+//7//z//P/9//z/+//7
//n/9P/x/+7/6v/o/+f/5//m/+T/4//h/97/3v/c/9v/2//c/9z/3f/e/93/2//Z/9j/
2//c/93/3v/e/93/3P/b/9v/2//b/9v/3f/d/93/3f/X/9b/2P/a/9r/3P/g/+H/5//2
/wgAGwAuAEUAXABvAH8AjQCWAJIAfwBkAEIAIAAOAAQA9f/v/wUAGgAZABAACQAHAAIA
/v/4//H/6v/l/+D/3P/b/97/3//h/+D/4P/g/93/3P/b/9j/2f/a/9v/3P/a/9z/3P/c
/9z/2//b/9n/2v/c/9//4P/d/9z/2//b/97/3v/f/+L/4P/h/+L/4v/h/+H/4f/h/+T/
5P/k/+b/5f/k/+T/4//m/+f/6f/t/+z/6//s/+z/7f/t/+3/7v/y//T/9v/2//f/9//3
//b/+f/8//7/AQAAAAIABAAFAAMAAwADAAMACAAIAAoACgAJAAgABwAGAAkACgANAA8A
DwAOAA8ADAAKAAoACAAGAAcACAAJAAoABQADAAAA/f/+//3//P/7//r/+P/2//T/9P/y
//H/7//w//H/8v/z//L/8P/v/+3/7v/t/+3/7f/r/+z/7P/s/+v/6v/q/+n/6v/s/+7/
7//v/+7/7P/q/+3/7v/v//D/7//v/+7/7f/t/+z/6//r/+3/7f/u//D/7f/r/+n/6P/q
/+r/6//t/+3/7f/s/+v/6v/p/+j/6P/r/+z/7f/v/+z/6//q/+n/6P/p/+r/6//q/+r/
6//s/+f/7P/v//D/8f/y//T/9f/1//X/9v/3//b/9P/1//b/9//5//j/9//2//f/+P/6
//3/AAAFAAYABgAGAAQAAgABAP//AQACAAIAAwAAAP3/+//3//b/9f/0//L/7//t/+z/
6v/p/+f/5P/g/+H/4P/g/+H/3//e/97/3v/f/9//3//g/+D/4P/g/+D/3//f/9//3//g
/+H/4v/j/+L/4f/g/9//3f/e/+L/6P/o/+D/3v/j/+f/8P8EABkALABDAFgAaQB5AIsA
lACWAI8AgABgADoAGgAKAPv/7f/5/xgAJQAgABkAEwAMAAIA+v/1//D/6//o/+b/5f/k
/+X/4//i/+L/4v/i/+L/4v/g/+H/4v/j/+T/4f/i/+H/4P/h/+H/4v/h/9//4P/i/+L/
4v/i/+L/4//l/+T/5P/m/+X/5f/l/+T/5P/l/+b/5//m/+b/5v/o/+j/6P/p/+n/6v/r
/+3/8f/u/+3/7v/u//L/8//0//b/9//4//n/+P/7//3///8AAAIABAAFAAcABQAGAAcA
BwAIAAkACgALAAwADAAOAA4AEAAQABAAEAASABIAFAAVABMAEgATABAAEQASABEAEAAO
AA4ADgAOAA0ADQAMAAsACQAHAAUAAwAAAP7//P/6//v/+v/6//n/+P/3//b/9f/1//T/
9v/3/w==
         </WaveFormData>
      </LeadData>
      <LeadData>
         <LeadByteCountTotal>10000</LeadByteCountTotal>
         <LeadTimeOffset>0</LeadTimeOffset>
         <LeadSampleCountTotal>5000</LeadSampleCountTotal>
         <LeadAmplitudeUnitsPerBit>4.88</LeadAmplitudeUnitsPerBit>
         <LeadAmplitudeUnits>��V</LeadAmplitudeUnits>
         <LeadHighLimit>2147483647</LeadHighLimit>
         <LeadLowLimit>268435456</LeadLowLimit>
         <LeadID>V1</LeadID>
         <LeadOffsetFirstSample>0</LeadOffsetFirstSample>
         <FirstSampleBaseline>0</FirstSampleBaseline>
         <LeadSampleSize>2</LeadSampleSize>
         <LeadOff>FALSE</LeadOff>
         <BaselineSway>FALSE</BaselineSway>
         <ExcessiveACNoise>FALSE</ExcessiveACNoise>
         <MuscleNoise>FALSE</MuscleNoise>
         <LeadDataCRC32>3979674406</LeadDataCRC32>
         <WaveFormData>
CgAKAAsACwAKAAoACgAKAAsACwALAAsACwALAAwADAAMAAwADAANAAsACwALAAwADQAP
ABAAEAAOAA4ADgAOAAwADAAPABMAFwAdACYAMgA7ADwALQAOAOv/yv+j/3D/Qv8a//j+
0f6k/nj+W/5R/lP+Wv5h/nX+l/7F/vv+MP9Y/3z/l/+t/7//0//i/+z/+v8CAAgADQAQ
ABAAEQARABIAEwAVABYAFwAYABkAGgAaABsAGwAcAB0AHwAgACEAIgAiACIAIAAgACAA
IQAfACAAIAAgACEAIQAiACMAIwAiACEAIAAgACAAIQAiACIAIgAiACIAIwAkACUAJQAn
ACgAKgArACsALAAtAC4AMQAxADIAMwAyADMANQA2ADYANwA4ADkAOAA5ADoAOwA7ADsA
OwA7AD4APgA/AD8AQABAAEAAQAA/AD8APwA/AD4APQA8ADsAOgA5ADgANwA3ADYANQAz
ADIALgAsACkAKAAnACYAJgAkACIAIQAfAB0AGwAaABkAGgAaABoAGgAaABgAFwAXABkA
GAAYABgAGAAXABcAFwAXABcAFwAYABoAGwAbABsAGwAcABwAHAAaABoAGgAaABoAGgAa
ABoAGgAaABoAGgAcABwAHAAcABoAGgAaABoAGQAZABkAGQAZABkAGAAYABgAGAAYABgA
GAAYABcAFwAXABYAFQAVABUAFQAVABUAFAASABMAEwAUABUAFgAXABgAGgAbABsAHAAc
AB0AHgAfACEAIgAiACEAHgAdABsAGwAdAB4AHwAfAB8AGgAWABMADgALAAoACgAOAA8A
EAASABIAEQAQAA4ADwAOAA4ADgAKAAwADAAMAA0ADQAMAAwACgAKAAkACQALAAsACwAL
AAwADAAMAAwACgALAAsACwAJAAoACgALAAsACgAKAAoACgAKAAoACgALAA8AFQAdACgA
MgA5ADgAJwAGAOH/wP+T/2D/MP8I/+j+w/6U/mj+S/5B/kP+SP5T/mv+kf7B/vn+Lv9Y
/3r/lf+r/7//0//g/+r/9v/+/wIABQAIAAwADQANAA4ADwARABIAEwAUABUAFgAWABcA
FwAZABkAGgAaABkAGgAaABoAHAAcABwAHQAdAB4AHgAeAB8AHwAgACEAIQAgAB8AHgAe
AB4AHwAgACIAIgAiACIAIQAiACMAIwAlACYAKAApACcAKAApACoALQAtAC4ALwAwADEA
MwA0ADQANQA2ADcAOgA7ADwAPQA7ADsAOwA7AD4APgA/AD8AQABAAEAAQABBAEEAQQBB
AD8APwA/AD8APgA9ADwAOwA5ADgANwA1ADUAMgAxAC8ALQArACkAKAAmACQAIwAhACEA
HwAeAB0AHAAcABwAHAAaABgAFwAXABcAFgAWABYAGAAXABcAFwAVABUAFQAWABgAGQAZ
ABkAGwAcABwAHAAcABwAHAAcABoAGgAaABoAGAAYABgAGAAYABgAGAAYABoAGgAaABoA
GQAZABkAGQAYABcAFQAUABQAFAAUABQAFgAWABUAFQAXABYAFQAVABUAFQAVABUAFgAW
ABUAFQAYABcAGAAaABoAGgAaAB0AHQAcABwAHgAfACAAIQAjACQAJAAjACIAIQAfAB8A
IAAiACQAJQAjAB4AGgAXABMADwANAAwADgAPABAAEgASABEAEAAOAA8ADgAOAA4ADgAQ
ABAAEAARABEAEAAQABAAEAAPAA8ADwAPAA8ADwASABIAEgASABQAFQAVABUAFQAWABYA
FwAaABoAGwAcABwAHAAcABwAGwAdACMAKwA2AEIARwBEADMAFgD5/9r/tf+C/1T/LP8I
/+H+sP6C/mP+Wf5d/mT+bf6D/qP+z/4F/z7/bP+O/6v/w//V/+f/9P/+/wgAEAAWABsA
HgAgACEAIQAiACMAJQAmACcAKAApACgAKAApACkAKQApACoAKgApACoAKgAqACwALAAs
AC0AKwAsACwALAAtAC0ALgAvAC4ALgAuAC4ALAAsAC0ALgAuAC4ALgAuAC8AMAAxADEA
MwA0ADYANwA3ADgAOQA6AD0APQA+AD8AQABBAEMARABGAEcASABJAEwATQBOAE8ATwBP
AE8ATwBQAFAAUQBRAFQAVABUAFQAVQBVAFUAVQBVAFUAVQBVAFQAUwBSAFEATwBOAE0A
SwBJAEYARQBDAEEAPwA9ADwAPAA6ADkANwA1ADMAMgAxAC4ALgAuAC4ALgAsACsAKwAp
ACgAKAAoACoAKQApACkAKQApACkAKgAoACkAKQApACkAKgAqACoAKgAqACoAKgAqACoA
KgAqACoAKgAqACoAKgAqACoAKgAqACoAKgAqACkAKQApACkAJwAnACYAJgAmACYAJgAm
ACYAJgAlACUAJwAmACUAJQAlACUAJQAlACQAJAAjACMAIgAjACQAJgAmACYAJgApACkA
KAAoACgAKQAqACsAKwAsACwAKwAoACcAJQAlACcAKAApACkAJwAiAB4AGwAYABUAFAAU
ABQAFQAWABgAFgAVABQAEgARABAAEAAQAA4AEAAQABAAEQARABAAEAASABIAEQARABEA
EQARABEAFAAUABQAFAASABMAEwATABMAFAAUABUAFQAUABQAFAASABIAEgASABEAEwAZ
ACEAKAAyADkAOgAvABQA9f/a/7f/iv9a/zL/DP/l/rj+iP5l/lP+U/5a/mH+cf6P/rv+
7/4o/1j/fv+b/7P/x//Z/+r/9P/+/wYADgARABQAGAAbABwAHAAcAB0AHAAdAB4AHwAe
AB4AHwAfACEAIQAiACIAIQAiACIAIgAiACIAIgAjACMAJAAkACQAJQAlACYAJwAmACYA
JgAmACgAKAApACoAKAAoACgAKAAnACgAKQApACkAKgAsAC0AKwAsAC0ALgAxADEAMgAz
ADYANwA5ADoAPAA9AD4APwBAAEEAQgBDAEUARQBFAEUASABIAEkASQBIAEgASABIAEgA
SQBKAEsASQBJAEkASQBIAEcARgBFAEUARABDAEEAQQA+AD0AOwA3ADUAMwAyADAALgAt
ACsAKQAnACYAJQAkACQAJAAkACQAIgAhACEAIQAgACAAIAAeAB0AHQAdAB0AHQAdAB4A
HAAdAB0AHQAfACAAIAAgAB8AHgAdABwAHAAcABwAHAAeAB4AHgAeAB4AHgAeAB4AHgAe
AB4AHgAdAB0AHQAdAB0AHQAcABwAHAAcABwAHAAcABwAGwAbABsAGgAZABkAFwAXABcA
FwAYABgAFwAXABYAFwAaABwAHAAcABwAHQAdABwAHAAeAB8AIAAhACMAJAAkACMAIAAf
AB0AHQAdAB4AHwAfAB8AGgAWABMAEgAPAA4ADgAQABEAEgAUABQAEwASABAAEQAQABAA
EAANAA4ADQAMAAsACwAKAAoADAAMAAsACwANAA0ADQANAA4ADgAOAA4AEAARABEAEQAP
ABAAEAARABEAEAAQABAADgAOAA4ADgARABUAHQAlADAAPABBADYAHQD6/9n/tP+F/1T/
KP8E/+T+uf6K/mb+Vf5X/l3+Yv5x/pH+u/7r/iH/Tv9w/5D/qf+9/8//3//q//b/AAAG
AAwADwASABYAFQAVABYAFwAZABgAGQAaABsAHgAeAB8AHwAfAB8AIAAgACEAIgAiACIA
IgAiACIAIwAjACQAJAAkACUAJQAmACcAJwAmACUAJAAmACYAJwAoACoAKgAqACoAKQAq
ACsAKwApACoALAAtACsALAAtAC4ALwAvADAAMQAyADMANQA2ADgAOQA6ADsAOgA7ADwA
PQA/AD8APwA/AEAAQABBAEEAQQBAAD8APgA9AD0APQA9AD0APQA9AD0AOAA3ADYANQAz
ADIAMQAvADEALgAtACsAJwAlACMAIgAhACAAIAAfAB0AGwAaABkAFgAWABYAFgAUABIA
EQARABMAEgASABIAFAATABMAEwATABMAEwAUABQAFQAVABUAFQAWABYAFgAUABQAFAAU
ABYAFgAWABYAFgAWABYAFgAUABQAFAAUABYAFgAWABYAFQAVABUAFQAVABUAFAAUABIA
EgASABIAEwAUABQAFQAVABQAEwATABMAEwATABMAFAAUABEAEQASABQAFAAUABQAFgAX
ABcAGAAaABsAHAAdAB0AHgAeAB0AHgAdABsAGwAZABoAGwAbABsAFgASAA8ADAAJAAgA
CAAIAAkACgAMAA0ADQANAAwACQAIAAgACAAEAAYABgAGAAUABQAEAAQABAAEAAMAAwAD
AAMAAwADAAQABAAEAAQABAAFAAUABQADAAQABAAFAAUABAAEAAQABAAEAAQABAAFAAkA
DQAXACIALAAzADQAIQAAAN//vP+P/17/Lv8G/+b+wf6Q/mL+Sf4//j/+RP5P/mX+jf6/
/vf+Kv9U/3b/k/+n/7v/z//c/+b/8P/6/wIABQAIAAoACwANAA4ADwARABIAEwAUABUA
FgAWABcAFwAXABcAGAAYABsAHAAcABwAHAAcABwAHQAdAB4AHgAeAB8AHwAgACEAIgAi
ACIAIgAiACIAIwAkACYAJgAmACYAJQAmACcAJwApACoALAAtACsALAAtAC4ALwAvADAA
MQA0ADUANwA4ADgAOQA6ADsAPgA/AEAAQQA/AD8APwA/AEAAQABBAEEAQgBCAEIAQgBB
AEEAQQBBAD8APwA/AD8APgA9ADwAOwA5ADgANwA1ADUAMgAxAC8ALQArACkAKAAmACQA
IwAhAB8AHQAcABsAGAAYABgAGAAaABgAFwAXABUAFAAUABQAFAATABMAEwATABMAEwAU
ABYAFwAXABcAFwAYABgAGAAWABYAFgAWABYAFgAWABYAFgAWABYAFgAWABYAFgAWABYA
FgAWABYAFwAXABcAFwAZABkAGAAYABgAGAAYABgAFgAWABUAFQAXABYAFQAVABUAFQAV
ABUAFAAUABMAEwAUABUAFQAWABgAGAAYABgAGgAbABsAHAAeAB8AIAAhACEAIgAiACEA
IAAfAB0AHQAdAB4AHwAfAB0AGAAUABEADgALAAoACgAKAAsADAAOAA4ADQAMAAoABwAG
AAYABgAEAAYABgAGAAcABwAGAAYABgAGAAUABQAFAAUABQAFAAYABgAGAAYACAAJAAkA
CQAHAAgACAAJAAsACgAKAAoACAAIAAgACAALAA8AEwAbACQALgAzAC4AFwD4/9n/uP+L
/1z/Lv8G/+L+uf6I/lz+Rf4//kP+Sv5Z/nH+lf7H/v/+Nv9g/4L/m/+v/8P/1f/i/+z/
9P/+/wIABQAIAAoADQAPABAAEQATABIAEwAUABUAFgAWABcAFwAXABcAGAAYABkAGgAa
ABoAHAAcABwAHQAdAB4AHgAeACEAIQAiACMAIgAiACIAIgAkACQAJQAmACYAJgAmACYA
JwAoACkAKQApACoALAAtAC0ALgAvADAAMQAxADIAMwA2ADcAOQA6ADgAOQA6ADsAPAA9
AD4APwA/AD8APwA/AEAAQABBAEEAQABAAEAAQABBAEEAQQBBAD8APwA/AD8APAA7ADoA
OQA3ADYANQAzADMAMAAvAC0AKQAnACUAJAAgAB4AHQAbABkAFwAWABUAFAAUABQAFAAU
ABIAEQARABEAEAAQABAAEgARABEAEQARABEAEQASABIAEwATABMAEQASABIAEgASABIA
EgASABQAFAAUABQAFAAUABQAFAAUABQAFAAUABYAFgAWABYAFQAVABUAFQAVABUAFAAU
ABQAFAAUABQAFAAUABMAEwATABIAEQARAA8ADwAPAA8AEAAQAA8ADwASABEAEgATABQA
FQAWABoAGwAbABwAHAAdAB4AHwAfACAAIAAfAB4AHQAbABsAGQAaABsAGwAXABIADgAL
AAgABQAEAAQABgAHAAgACgAIAAcABgAEAAMAAgACAAIAAAACAAIAAgADAAMAAgACAAIA
AgABAAEAAQABAAEAAQACAAIAAgACAAIAAwADAAMAAwAEAAQABQADAAIAAgACAAQABAAE
AAQAAwAHAA0AFQAeACYAKwAkAA0A8P/T/7T/i/9e/zD/CP/k/rn+iP5g/kn+Q/5H/k7+
Wf5x/pf+yf4B/zb/Xv9+/5n/rf/B/9H/3v/o//D/+P/+/wEABAAIAAkACQAKAAsADQAM
AA0ADgAPAA4ADgAPAA8ADwAPABAAEAAPABAAEAAQABIAEgASABMAEwAUABQAFAATABMA
FAAVABQAFAAUABQAFAAUABUAFgAWABYAFgAWABcAGAAZABkAGQAaABwAHQAbABwAHQAe
ACAAIQAjACUAJgAnACkAKgAqACsALAAtAC4ALwAwADEAMQAxADEAMQAyADIAMwAzADQA
NAA0ADQANQA1ADUANQAzADMAMwAzADIAMQAwAC8ALwAuAC0AKwApACYAJQAjACEAHwAd
ABwAHAAaABkAFwAVABMAEgARAA8ADgANAAwADgAMAAsACwAJAAgACAAIAAoACQAJAAkA
CAAHAAYABgAEAAUABQAFAAUABgAGAAYABAAEAAQABAAGAAYABgAGAAgACAAIAAgABwAG
AAUABAAEAAQABAAEAAMAAwADAAMABQAFAAQABAACAAIAAgACAAIAAgABAAEAAwACAAEA
AQABAAEAAQABAAAAAAD/////AAABAAAAAgACAAIAAgAEAAUABQAGAAYABwAIAAkACQAK
AAoACQAIAAcABQAFAAUABgAHAAcABQAAAPz/+f/4//X/9P/0//j/+f/6//z/+v/5//j/
9v/3//b/9v/2//T/9v/2//b/9//3//b/9v/1//T/8v/x//P/8//z//P/8v/y//L/8v/y
//P/8//z//H/8v/y//P/8//y//L/8v/w//D/8P/w//P/9//9/wcAEgAaACEAGgD//97/
wf+e/2//PP8S/+z+yP6d/m7+Sv45/jn+Qf5G/lX+cf6Z/sv+Af8w/1T/cP+L/5//sf/B
/8z/1v/g/+j/7P/v//L/9P/1//X/9v/3//n/+v/7//z//f8AAAAAAQABAAAA//////7/
//8AAAAAAAABAAIAAwAFAAUABgAGAAYACAAJAAsADQAMAAwADAAMAA0ADgAQABIAFAAU
ABQAFAAUABQAFAATABEAEgAUABUAFwAYABkAGgAbABsAHAAdACAAIQAjACQAJAAlACYA
JwAoACkAKgArACsAKwArACsALAAsAC0ALQAsACwALAAsACsAKwArACsAKwArACsAKwAo
ACcAJgAlACEAIAAfAB0AHwAcABsAGQAXABUAEwASABIAEAAPAA0ADQALAAoACQAGAAYA
BgAGAAYABAADAAMAAwACAAIAAgADAAMABAAFAAUABQAFAAYABgAHAAcABwAHAAgACAAI
AAYABgAGAAYABgAGAAYABgAGAAYABgAGAAYABgAGAAYABgAGAAYABgAFAAUABQAFAAcA
BwAGAAYABAAEAAQABAAGAAYABQAFAAMAAgABAAEAAQABAAEAAQACAAIAAwAFAAQABgAG
AAYABgAJAAkACAAIAAoACwAMAA0ACwAMAAwACwAKAAkABwAHAAkACgALAAsABwACAP7/
+//4//X/9P/0//b/9//4//r/+v/5//j/9v/1//T/9P/0//L/9P/0//T/9f/1//T/9P/y
//L/8f/x//P/8//z//P/8v/y//L/8v/0//X/9f/1//X/9v/2//f/9f/0//T/9P/2//b/
9v/2//f/+/8BAAkAFAAgACcAIgAHAOT/w/+g/3H/PP8Q/+7+zP6l/nb+Tv43/jP+N/48
/kn+Z/6R/sX+/f4u/1T/dP+P/6H/tf/H/9L/3v/o//D/9v/3//r//P///wEAAgADAAUA
BAAFAAYABwAIAAgACQAJAAkACQAKAAoACwAMAAwADAAMAAwADAANAA0ADgAOAA4ADwAP
ABAAEQASABIAEgASABAAEAARABIAEgASABIAEgATABQAFQAVABUAFgAYABkAFwAYABkA
GgAdAB0AHgAfACIAIwAlACYAJgAnACgAKQAoACkAKgArAC0ALQAtAC0ALAAsAC0ALQAu
AC4ALgAuAC0ALQAtAC0AKwArACsAKwAqACkAKAAnACMAIgAhAB8AHwAcABsAGQAXABUA
EwASABAADgANAAsACQAHAAYABQACAAIAAgACAAIAAAD////////+//7//v8AAP//////
/////////wAA/v///////////wAAAAAAAAAAAAAAAAAAAAAAAAAAAAACAAIAAgACAAIA
AgACAAIAAgACAAIAAgABAAEAAQABAP/////+//7//P/8//z//P/8//z/+//7//z//P/8
//3//f/9//3//f/+//7//f/9/wAAAAACAAIAAgACAAQABQAFAAYACAAJAAoACwANAA4A
DgANAA4ADQALAAsACQAKAAsACwAJAAQAAAD9//r/9//2//b/+P/5//r//P/+//3//P/6
//f/9v/2//b/9v/4//j/+P/7//v/+v/6//n/+P/2//X/9//3//f/9//4//j/+P/4//r/
+//7//v/+//8//z//f/9//z//P/8//z//P/8//z//f///wUADQAYACIAJwAmABMA9P/T
/7T/if9W/yj/AP/e/rf+hv5a/j/+Nf45/j7+Sf5f/oP+tf7t/iT/UP9y/43/o/+1/8n/
1v/i/+z/9P/6//3//v8AAAMABQAGAAcACQAKAAsADAANAA4ADgAPAA8ADwAPABAAEAAQ
ABAADwAOAA4ADgAOAA8ADwAQABAAEAARABEAEgATABYAFgAWABYAGAAYABkAGgAaABoA
GgAaABkAGgAbABsAGQAaABwAHQAdAB4AHwAgACEAIQAiACMAIgAjACUAJgAmACcAKAAp
ACoAKwAsAC0ALQAtAC0ALQAuAC4ALwAvADAAMAAwADAAMQAxADEAMQAxADEAMQAxADAA
LwAuAC0AKwAqACkAJwAlACIAIQAfAB0AGwAZABgAFAASABEADwAPAA0ADAALAAkACAAH
AAYACAAGAAUABQAFAAQABAAEAAIAAQABAAEAAwADAAMABAACAAMAAwADAAEAAgACAAIA
AgACAAIAAgAEAAQABAAEAAIAAgACAAIAAgACAAIAAgACAAIAAgACAAEAAQABAAEAAQAB
AAAAAAACAAIAAgACAAIAAgABAAEAAQAAAP///////////////////v/8//v//v////7/
AAAAAAAAAAACAAMAAwAEAAQABQAGAAcACQAKAAoACQAIAAcABQAFAAUABgAHAAcABQAA
APz/+f/2//P/8v/y//P/8//z//T/9v/1//T/8v/w/+7/7f/s/+z/7v/u/+7/8f/x//D/
8P/u/+7/7f/t/+3/7f/t/+3/7v/u/+7/7v/w//H/8f/x//L/9P/1//f/9//2//b/9v/4
//j/+P/4//n/+////wUAEAAYACEAIAARAPL/1f+6/5X/Zv82/xD/6v7D/pL+Zv5H/j3+
P/5E/k3+Yf6B/q/+5f4e/0r/bv+L/6H/s//D/9T/3v/o//D/9v/5//r//v8BAAMABAAF
AAcABgAHAAgACQAIAAgACQAJAAkACQAKAAoACwAMAAwADAAOAA4ADgAPAA8AEAAQABAA
DwAPABAAEQAUABQAFAAUABIAEgATABQAFAAUABQAFAAXABgAGQAZABkAGgAcAB0AHwAg
ACEAIgAhACEAIgAjACQAJQAnACgAKgArACwALQAsAC0ALgAvADEAMQAxADEANAA0ADUA
NQA4ADgAOAA4ADcANwA3ADcANwA3ADcANwA1ADUANQA1ADEAMAAvAC0AKwAoACcAJQAl
ACMAIQAgABwAGgAZABcAFwAVABQAEwAQABAAEAAQABAADgANAA0ADwAOAA4ADgAOAA0A
DQANAA0ADQANAA4ADAANAA0ADQANAA4ADgAOABAAEAAQABAAEAAQABAAEAAQABAAEAAQ
ABIAEgASABIAEgASABIAEgARABEAEQARABEAEQAQABAAEgASABIAEgAQABAADwAPAA8A
DgANAA0ADQANAA0ADQAOAA4ADQANABAAEgASABIAEgASABUAFQAUABQAFgAXABgAGQAZ
ABoAGgAZABgAFwAVABUAFQAWABcAFwATAA4ACgAHAAYAAwACAAIAAgADAAQABgAGAAUA
BAACAAEAAAAAAAAA//8CAAMABAADAAMAAgACAAQABAADAAMAAQABAAEAAQACAAIAAgAC
AAIAAwADAAMAAwAEAAQABQADAAIAAgACAAQABAAEAAQABwALAA8AFwAiACwAMQAsABcA
+P/Z/7r/jf9a/y7/CP/k/rv+jv5o/lP+Uf5X/lr+Y/59/qX+1f4L/zz/Yv+C/5v/rf/B
/9P/4P/q//T/+v8AAAUABgAIAAkADQAOAA8AEQASABMAFAAVABYAFgAXABcAGQAZABoA
GgAZABoAGgAaABwAHAAcAB0AHQAeAB4AHgAfAB8AIAAhACAAIAAgACAAHgAeAB8AIAAg
ACAAIAAgACMAJAAlACUAIwAkACYAJwApACoAKwAsACsAKwAsAC0ALgAvADEAMgAyADMA
NAA1ADQANQA2ADcANwA3ADcANwA4ADgAOQA5ADgAOAA4ADgAOQA5ADkAOQA3ADcANwA3
ADQAMwAyADEAMQAwAC8ALQAtACoAKQAnACYAJQAkACQAIgAgAB8AHQAdABsAGgAZABYA
FgAWABYAFgAUABMAEwAUABQAFQAWABQAEwATABMAFQAVABUAFgAUABUAFQAVABMAFAAU
ABQAFgAWABYAFgAWABYAFgAWABgAGAAYABgAFgAWABYAFgAWABYAFgAWABcAFwAXABcA
FQAVABQAFAAWABYAFgAWABQAFAATABMAFQAUABMAEwATABMAEwATABIAEAARABIAEwAU
ABUAFgAXABcAFgAWABgAGQAaABsAGwAcABwAGwAaABkAFwAXABcAGAAZABkAGQAUABAA
DQAKAAcABgAGAAYABwAIAAoACgAJAAgABgAHAAYABgAGAAQABgAGAAYABwAHAAYABgAG
AAYABQAFAAMAAwADAAMABgAGAAYABgAGAAcABwAHAAcACAAIAAkACQAIAAgACAAGAAYA
BgAGAAcACwARABkAJAAuADUAMgAdAP7/2/+6/4//Wv8s/wT/4v69/o7+ZP5L/kP+Rf5I
/lP+bf6T/sP+/f4y/1r/ev+X/6n/u//N/9z/6P/y//z/AgAHAAoACgANAA0ADgAPABEA
EgATABQAFQAWABYAFwAXABUAFQAWABYAFwAYABgAGAAYABgAGAAZABkAGgAaABoAGwAb
ABwAHQAcABwAHAAcABwAHAAdAB4AHgAeAB4AHgAfACAAIQAhACEAIgAkACUAJQAmACcA
KAApACkAKgArAC4ALwAxADIAMgAzADQANQA0ADUANgA3ADcANwA3ADcAOAA4ADkAOQA4
ADgAOAA4ADcANwA3ADcANwA3ADcANwA2ADUANAAzADEAMAAvAC0AKwAoACcAJQAlACMA
IQAgAB4AHAAbABkAGQAXABYAFQASABIAEgASABAADgANAA0ADwAOAA4ADgAOAA0ADQAN
AAsACwALAAwADAANAA0ADQALAAwADAAMAA4ADgAOAA4AEAAQABAAEAAOAA4ADgAOABAA
EAAQABAAEAAQABAAEAAQABEAEgATABEAEQAQABAAEAAQABAAEAASABIAEQARABEAEAAP
AA8AEQARABEAEQASABIAEQARABIAEQASABQAFAAUABQAFwAXABYAFgAaABsAHAAdAB8A
IAAgAB8AHAAbABkAGQAbABwAHQAdABoAFAAPAAsACgAHAAYABgAGAAcACAAKAAoACQAI
AAYABwAGAAYABgAGAAgACAAIAAkACQAIAAgACAAIAAcABwAHAAcABwAHAAYABgAGAAYA
BgAHAAcABwAJAAoACgALAAsACgAKAAoACgAKAAoACgALAA8AFwAdACgAMgA1ACoAEQDy
/9X/tP+F/1T/KP8A/9r+rf58/lb+Q/5B/kX+TP5Z/nP+nf7N/gf/PP9k/4T/n/+x/8X/
1//k/+7/+P8AAAgADQAQABQAFwAZABoAGwAdACAAIQAiACMAIgAiACMAIwAjACMAJAAk
ACUAJgAmACYAJgAmACYAJwAnACgAKAAoACsAKwAsAC0ALgAuAC4ALgAwADAAMQAyADIA
MgAyADIAMQAyADMAMwAyADIAMwAzADUANgA3ADgAOQA5ADoAOwA6ADsAPQA+AEAAQQBC
AEMARABFAEYARwBJAEkASQBJAEoASgBLAEsATABMAEwATABNAE0ATQBNAE0ATQBNAE0A
TABLAEoASQBHAEYARQBDAEEAPgA9ADsAOwA5ADcANgAyADAALwAtAC0AKwAqACkAJgAm
ACYAJgAkACIAIQAhACMAIgAiACIAIgAhACEAIQAhACEAIQAiACIAIwAjACMAIwAkACQA
JAAmACYAJgAmACYAJgAmACYAJAAkACQAJAAmACYAJgAmACYAJgAmACYAJQAlACUAJQAn
ACcAJgAmACQAJAAkACQAJAAkACMAIwAlACQAIwAjACMAIwAjACMAIgAiACEAIQAgACEA
IQAjACIAJAAmACYAJgAmACcAJwAmACYAKAApACoAKwApACoAKgApACkAKQAoACkAJwAo
ACkAKQAnACIAHgAbABgAFQAUABQAFQAVABUAFgAYABcAFgAUABEAEAAQABAAEAASABIA
EgAVABUAFAAUABIAEgARABEAEQARABEAEQASABIAEgASABIAEwATABMAEwAUABQAFQAX
ABYAFgAWABYAFgAWABYAGQAbAB8AJwAwADgAPwA+AC0AEADz/9j/r/+A/1L/Kv8G/93+
sP6C/mX+Xf5h/mb+bf6B/qP+0f4H/0L/cP+Q/63/w//V/+f/9v8AAAoAFAAaAB0AHgAi
ACMAJwAoACkAKwAqACsALAAtACwALAAtAC0ALwAvADAAMAAwADAALwAuADAAMAAwADEA
MQAyADIAMgAxADEAMgAzADQANAA0ADQAMgAyADMANAA2ADYANgA2ADUANgA3ADcANQA2
ADgAOQA5ADoAOwA8AD0APQA+AD8AQgBDAEUARgBIAEkASgBLAEwATQBOAE8AUABRAFIA
UwBSAFIAUwBTAFQAVABUAFQAUwBTAFMAUwBTAFMAUwBTAFIAUQBQAE8ATQBMAEsASQBH
AEQAQwBBAD8APQA7ADoANgA0ADMAMQAxAC8ALgAtACwALAAsACwAKgAoACcAJwApACgA
KAAoAA==
         </WaveFormData>
      </LeadData>
      <LeadData>
         <LeadByteCountTotal>10000</LeadByteCountTotal>
         <LeadTimeOffset>0</LeadTimeOffset>
         <LeadSampleCountTotal>5000</LeadSampleCountTotal>
         <LeadAmplitudeUnitsPerBit>4.88</LeadAmplitudeUnitsPerBit>
         <LeadAmplitudeUnits>��V</LeadAmplitudeUnits>
         <LeadHighLimit>2147483647</LeadHighLimit>
         <LeadLowLimit>268435456</LeadLowLimit>
         <LeadID>V2</LeadID>
         <LeadOffsetFirstSample>0</LeadOffsetFirstSample>
         <FirstSampleBaseline>0</FirstSampleBaseline>
         <LeadSampleSize>2</LeadSampleSize>
         <LeadOff>FALSE</LeadOff>
         <BaselineSway>FALSE</BaselineSway>
         <ExcessiveACNoise>FALSE</ExcessiveACNoise>
         <MuscleNoise>FALSE</MuscleNoise>
         <LeadDataCRC32>1003759892</LeadDataCRC32>
         <WaveFormData>
+P/4//j/9v/1//T/8//y//H/8f/y//L/8P/w//D/8P/z//P/8//z//H/8v/y//L/9f/1
//b/9v/0//T/9P/0//P/9P/5/wQAEwAnADoATABmAIkApAC1AMUAzwDRAMkAwQCtAH8A
NgDP/1P/2/5+/jz+AP7b/ev9Kf5w/rr+Af81/1j/cf+E/5n/sP/C/83/2f/j/+n/7v/y
//P/9P/1//f/+f/7//7///8BAAIAAwAEAAUABgAHAAgACQAKAAkACgALAAwACgALAAwA
DQAMAA0ADwAQABMAFAAVABcAFgAXABkAGgAcAB4AHgAhACEAIwAlACYAKQArAC0AMAAz
ADMANgA4ADoAPgBBAEUASQBMAE8AVABVAFkAXABeAGMAZgBqAGwAbQBvAHEAcwBxAHIA
cgByAHQAdAB0AHUAcwBzAHMAcgByAHIAcQBxAG8AbwBvAG0AbABpAGcAYwBjAGAAWwBW
AFAATABGAEEAPQA5ADUAMQArACYAIgAeABwAFwATABAADwAMAAoACgAIAAYABQAEAAQA
AgACAAEAAAAAAAAAAAAAAP////////////////////////////8BAAEAAQABAP//////
////AQAAAAAAAAAAAAAAAAAAAP7//v/+//7/AAD///////8BAAAAAAAAAP7//v/+//3/
/////////v/8//z//P/8//v/+//7//v/+//6//r/+v/6//z//P/8//z//f/9//3//f/9
//3//f/+/wAAAAAAAAAA/v/9//3//f/8//7///8AAAIAAgAAAP///f/8//r/+v/8//7/
//8AAAEAAQAAAP7//P/6//j/9f/z//P/9P/0//T/8v/x//D/8f/w/+//7//w//D/8P/w
//D/8P/x//H/8f/x//H/8v/y//L/8//z//T/9P/0//T/8v/y//P/9P/3//7/DwAnADoA
TABmAIcAoACxAL8AzQDPAMkAwwCzAIsARADf/2H/6f6K/kj+DP7n/fn9Nf58/sb+Cf87
/17/d/+O/6H/tv/G/9P/3f/p/+//8v/0//f/+v/7//3///8BAAIAAwAFAAYABwAIAAkA
CgALAAwADQAOAA8AEAARABIAEgATABQAFQAWABcAGQAaABsAHAAdAB8AIAAhACMAJAAm
ACgAKAArAC0ALwAxADIANQA3ADkAPAA+AD8AQwBGAEgATABPAFMAVwBaAF0AYgBjAGcA
agBsAHEAdAB4AHoAewB9AH8AgQB/AIAAgACAAIIAggCCAIMAgQCBAIEAgACAAIAAfwB/
AH0AfQB9AHsAegB3AHUAcQBvAGwAZwBiAF4AWgBUAE8ASgBFAEAAOwA3ADIALgAqACYA
IQAdABoAGAAUABEAEAAMAAoACQAIAAoACAAIAAcACAAIAAgACAAGAAUABQAFAAUABQAF
AAUABwAHAAcABwAHAAcABwAHAAcABwAHAAcABwAGAAYABgAGAAYABgAGAAQABAAEAAQA
BAADAAMAAwADAAIAAgACAAIAAgACAAEA/////////v/8//z//P/8//v/+//7//v/+//6
//r/+v/6//j/+P/6//r/+v/6//3//f/9//3/////////AAACAAIAAgACAP7//f/9//3/
/v8AAAEAAgACAAIAAAD///3//P/6//r//P/+////AAD//////v/8//r/+P/2//P/8f/x
//L/8v/w/+7/7f/s/+3/7P/r/+v/6v/q/+r/6v/q/+r/6//r/+3/7f/t/+7/7P/s/+3/
7f/w//D/8P/w//D/8P/x//L/9f/+/w0AIQA0AEYAXgB/AJgArQDDANcA3wDbANcAxQCZ
AE4A4/9l/+v+hv4+/gD+1f3h/R/+aP6y/vn+Lf9O/23/hP+X/6r/vP/J/9P/3//l/+r/
7P/v//D/8f/z//X/9//6//v//f/+////AAABAAIAAQACAAMABAAFAAYABwAIAAoACwAM
AA0ADgAPABEAEgAVABYAFwAZABgAGQAbABwAIAAiACIAJQAlACcAKQAqACsALQAvADIA
NgA3ADsAPgBAAEQARwBLAE8AUgBVAFoAWwBfAGIAZABnAGoAbgBwAHIAdQB4AHsAewB8
AHwAfAB8AHwAfAB9AH8AfwB/AH4AfgB+AH0AfQB8AH0AfgB9AHwAeQB3AHMAcQBuAGkA
ZABiAF4AWABTAE4ASQBEAD8AOwA2ADIALgAoACMAHwAcABoAFgATABIAEgAQAA8ADgAM
AAoACgAJAAoACgAKAAoACgAJAAkACQAJAAkACQAJAAkACQAJAAkABwAHAAcABwAJAAkA
CQAJAAcABgAGAAYACAAIAAgACAAGAAYABgAGAAYABQAFAAUABQAEAAQABAACAAIAAgAB
AAMAAwADAAIAAgACAAIAAgADAAMAAwADAAMAAgACAAIAAAAAAAIABAAEAAQABAAFAAUA
BQAFAAUABQAFAAYACAAIAAgACAAEAAMAAwADAAQABgAHAAgACAAIAAYABQADAAIAAAAA
AAIABAAFAAYABQAFAAQAAgD+//z/+v/3//X/9f/2//b/9v/0//P/8v/x//D/7//v//D/
8P/w//D/8P/w//H/8f/x//H/8f/y//D/8P/x//H/8v/y//L/8v/w//D/8f/y//f//v8P
ACUAOgBKAGQAgQCcALEAxQDXAOMA4QDbAM0ApwBgAPv/ff8B/5b+Sv4M/tv92/0X/mD+
qv71/i3/Uv9x/4r/n/+y/8T/0f/d/+f/7//0//b/+f/8//3///8BAAMAAgADAAUABgAJ
AAoACwAMAA0ADgAPABAAEQASABMAFAAWABcAGAAZABoAGwAdAB4AHQAeAB8AIQAiACMA
JQAmACkALAAtADEAMwA1ADcAOAA5ADsAPQBAAEYARwBLAE4ATgBSAFUAWQBfAGIAZQBq
AG8AcwB2AHgAewB+AIIAhACFAIcAiQCLAIsAjACMAIwAjACMAIwAjQCPAI8AjwCOAIwA
jACLAIsAigCLAIwAiwCKAIcAhQCBAIEAfgB5AHQAcABsAGYAYQBcAFcAUgBNAEcAQgA+
ADoANgAxAC0AKgAmACIAHwAeABwAGgAZABgAFgAUABQAEwASABIAEgASABQAEwATABMA
EwATABMAEwAVABUAFQAVABMAEwATABMAEwATABMAEwATABIAEgASABIAEgASABIAFAAU
ABQAFAASABEAEQARABMAEgASABIAEAAQABAADwAPAA8ADwAOAA4ADgAOAA4ACwALAAsA
CwALAAoACgAKAAgACAAKAAwADAAMAAwACwALAAsACwALAAsACwAMAAwADAAMAAwACAAH
AAcABwAIAAoACwAMAAwADAAKAAkABwAGAAQABAAGAAgACQAKAAkACQAIAAYABAACAAAA
/f/7//v//P/8//r/+P/3//b/9//2//X/9f/0//T/9P/0//b/9v/3//f/+f/5//n/+v/4
//j/+f/5//r/+v/6//r/+v/6//v//P8BAA4AIQA3AEgAXgB+AJsAsAC/AM0A0wDNAMMA
twCVAFcA+v+F/wn/of5W/hr+6P3j/RX+Wf6e/uj+I/9J/2j/f/+S/6X/uP/G/9H/3f/l
/+n/6v/u//H/8v/z//X/9//5//j/+f/7//z///8AAAEAAgABAAIAAwAEAAUABgAHAAgA
CAAJAAoACwAMAA0ADwAQABEAEgATABUAFAAVABcAGAAaABwAHAAfACEAIwAlACYAKQAr
AC0AMAAyADMANwA6ADwAQABDAEcASgBMAE4AUgBXAFsAXgBgAGMAZgBqAGwAawBtAG8A
cQBvAHAAcABwAHAAcABwAHEAcABvAG4AbABsAGwAawBrAGsAawBrAGkAZgBjAGEAXQBb
AFgAUwBOAEwASABCAD0AOAAzAC4AKQAnACIAHgAaABYAEQANAAoACgAGAAMAAgAAAP7/
/f/8//z/+v/6//n/+P/4//j/+P/2//X/9f/1//X/9f/1//X/9f/1//X/9f/1//X/9f/1
//X/9f/1//X/9f/0//T/9P/2//b/9v/2//b/9v/2//b/9P/z//P/8//1//T/9P/0//L/
8v/y//H/8f/x//H/8P/w//D/8P/w/+//7//v/+//7//w/+7/7P/u//D/8P/w//D/8//z
//P/8//z//P/8//0//T/9P/0//T/8v/x//H/8f/w//L/8//0//b/9v/0//P/8//y//D/
8P/u//D/8f/y//X/9f/0//L/8P/u/+z/6f/l/+X/5v/m/+b/5P/j/+L/4f/g/9//3//g
/+D/4P/g/+D/4P/h/+H/4f/h/+H/4v/i/+L/4//j/+T/5P/k/+T/5P/k/+X/5v/p//D/
//8VACoAPABWAHcAkAChAK8AuwC/ALsAtQCjAHkANADN/1H/2f54/jT+/P3V/eP9If5q
/rT+9f4l/0b/Y/96/43/oP+w/7v/x//R/9n/3P/g/+H/4v/l/+f/6f/r/+z/7f/v//D/
8f/y//P/9P/1//b/9//4//n/+v/7//z//P/9//7////+////AQACAAMABAAFAAcACAAJ
AAsADAAOABAAEAATABcAGQAbABwAHwAhACMAJgAqACsALwAyADQAOAA7AD8AQQBEAEcA
TABPAFMAVgBYAF0AYABkAGYAZwBpAGsAbQBrAGwAbABsAG4AbgBuAG8AbQBtAG0AbABq
AGoAaQBpAGcAZwBnAGUAZABhAF8AWwBZAFYAUQBMAEoARgBAADsAOAAzAC4AKQAlACAA
HAAYABQADwALAAgABgACAP///v/9//z//P/8//r/+P/4//f/9v/2//b/9v/2//X/9f/1
//X/9f/1//X/9f/1//X/9f/1//X/9f/1//X/9f/1//X/9f/0//T/9P/0//T/9P/0//L/
8v/y//L/8v/x//H/8f/x//D/8P/w//D/8P/w/+//7//v/+//7v/u/+7/7v/u/+3/7f/t
/+3/7f/s/+z/7P/q/+z/7f/s/+z/7P/s/+z/7//v/+//7//v/+//7//w//D/8P/w//D/
8P/v/+//7//u//D/8f/y//T/9P/y//H/8f/w/+7/7v/v//L/9P/2//f/9//2//T/8P/u
/+z/6f/p/+n/6v/q/+j/5v/l/+T/4//i/+H/4f/i/+L/4v/i/+L/4v/j/+P/5f/l/+X/
5v/k/+T/5f/l/+j/6P/o/+j/6P/o/+n/6v/v//r/CQAfADAARABiAH8AmACtAMEA0QDV
AM8AywCxAHsAJgCz/zX/v/5k/iL+5v3J/ev9Mf56/sT+Bf8z/1L/bf+C/5X/qv+6/8P/
z//Z/93/4P/i/+f/6v/p/+v/7f/v//D/8f/z//T/9//4//n/+v/5//r/+//8////AAAB
AAIAAgADAAQABQAGAAcACQAKAAsADAANAA8AEAARABMAFAAWABgAGAAbAB8AIQAjACQA
JwApACsALgAyADMANwA6ADwAQABDAEcASQBMAE8AVABYAF0AYQBkAGcAagBuAHAAcQBz
AHUAdwB3AHgAeAB4AHgAeAB4AHkAeQB5AHkAeAB4AHgAdwB3AHUAdQB1AHMAcgBvAG0A
aQBnAGQAXwBaAFQAUABKAEUAQAA7ADYAMQAtACgAJAAgABoAFQARAA4ADAAIAAUABAAC
AAAA///+//z/+v/6//n/+P/4//j/+P/4//f/9//3//f/9//3//f/9//3//f/9//1//X/
9f/1//X/9f/1//X/9//2//b/9v/2//b/9v/2//T/9P/0//T/9P/z//P/8//z//L/8v/y
//L/8v/y//H/8f/x//H/8P/y//L/8v/y//H/8f/x//H/7//u/+7/7v/u/+7/7v/w//D/
8P/w//H/8f/x//H/8f/x//H/8v/y//L/8v/y//L/8f/x//H/8v/0//X/9v/2//b/9P/z
//P/8v/w//D/8P/y//P/9P/z//P/8v/w/+z/6v/o/+X/4//j/+T/5P/i/+D/3//e/9//
3v/d/93/3P/c/9z/3P/c/9z/3f/d/97/3//g/+L/4P/g/+H/4f/i/+L/4v/i/+L/4v/j
/+T/6//4/wsAHwAwAEIAYAB/AJYAqQC7AMkAywDJAL8AowBnAA4Al/8X/6X+TP4K/tL9
u/3j/S3+eP7C/gX/L/9Q/2v/gP+T/6j/uP/B/83/1f/b/97/4v/l/+j/6f/r/+3/7//w
//H/8//0//X/9v/3//j/+f/6//v//P/9//7///8AAAAAAQACAAMABAAFAAcACAAJAAoA
CwANABAAEQATABQAFAAWABYAGQAdAB8AIQAiACUAJwApACwAMAAxADUAOAA8AEAAQwBH
AEsATgBRAFYAWwBfAGIAZABnAGoAbgBwAHMAdQB3AHkAdwB4AHgAeAB6AHoAegB7AHsA
ewB7AHoAfAB8AHsAewB7AHsAewB5AHgAdQBzAG8AbQBqAGUAYABcAFgAUgBNAEYAQQA8
ADcAMQAsACgAJAAgABsAFwAUABIADgALAAoACAAGAAUABAACAAAAAAD/////AAABAAIA
AgABAAEAAQD///////////3//f/9//3//f/9//3//f///////////////v/+//7//P/8
//z//P/+//7//v/+//z/+//7//v/+//6//r/+v/4//j/+P/3//f/9//3//b/+P/4//j/
+P/1//X/9f/1//f/9v/2//b/9v/2//j/+P/4//j/+P/7//v/+//7//n/+f/5//r/+v/6
//r/+v/6//n/+f/5//r//P/9//7/AAAAAP7//f/9//z/+v/6//z//v///wAA//////7/
/P/4//b/9P/x//H/8f/y//L/8P/u/+3/7P/r/+r/6f/p/+r/6v/q/+r/6v/q/+v/6//t
/+3/7f/u/+7/7v/v/+//8P/w//D/8P/w//D/8f/y//n/BAAZAC8AQgBaAHoAlwCsAL0A
zQDVAM0AxQC7AJkAWwD+/4n/Df+l/lj+Gv7m/dv9Cf5P/pj+4v4f/0X/ZP99/5D/pf+4
/8b/0f/d/+X/6f/s/+7/7//y//P/9f/3//n//P/9////AAABAAIAAwAEAAMABAAFAAYA
BwAIAAkACgAKAAsADAANAA4ADwARABIAEwAUABUAFwAWABcAGQAaABwAHgAeACEAIwAl
ACcAKAApACsALQAwADQANQA5ADwAPgBCAEUASQBNAFAAUwBYAFsAXwBiAGQAZQBoAGwA
bgBtAG8AcQBzAHEAcgByAHIAcgByAHIAcwByAHEAcABuAG4AbgBtAG0AbQBtAG0AawBo
AGUAYwBfAF0AWgBVAFAATABIAEIAPQA6ADUAMAArACcAIgAeABoAGAATAA8ADAAKAAYA
AwACAAAA/v/9//z//P/6//r/+f/6//r/+v/6//r/+f/5//n/+f/5//n/+f/5//n/+f/5
//f/9//3//f/9//3//f/9//3//b/9v/2//b/9v/2//b/9P/0//T/9P/1//X/9v/3//f/
9v/2//b/9P/0//T/8//z//P/8//y//L/8v/y//L/7//v/+//7//x//D/8P/w//D/8v/y
//L/8v/z//P/8//z//P/8//z//T/9P/0//T/9P/w/+//7//v//D/8v/z//T/9P/0//L/
8f/x//D/7v/u/+z/7v/v//D/8f/x//D/7v/s/+r/6P/l/+P/4//k/+T/5P/i/+H/4P/f
/97/3f/d/+D/4P/g/+D/4P/g/+H/4f/f/9//3//g/+D/4P/h/+H/4P/g/+D/4P/i/+L/
4//k/+v/9v8HAB0AMABEAGAAgQCYAKcAtwDBAL8AtwCtAJUAXwAOAJv/Hf+t/lr+HP7k
/c/98/05/oL+zP4J/zH/Tv9n/3z/j/+i/7D/vf/H/8//1f/Y/9r/3f/g/+H/4//l/+f/
6P/p/+v/7P/t/+7/7//w//H/8v/z//T/8//0//X/9v/2//f/+P/5//r/+//9//7///8A
AAEAAwACAAMABQAGAAgACgAKAA0ADwARABMAFAAXABkAGwAeACAAIQAlACgAKgAuADEA
NQA3ADoAPQBCAEcASwBOAFAAVQBYAFwAXgBdAF8AYQBjAGMAZABkAGQAYwBiAGEAYQBh
AGEAYQBgAF4AXgBdAF0AWwBbAFsAWQBYAFUAUwBPAEsASABDAD4APAA4ADIALQAoACMA
HgAZABcAEgAOAAoABgABAP3/+v/4//T/8f/w/+7/7P/r/+r/6v/o/+j/5//m/+b/5v/m
/+b/5f/l/+X/5f/l/+X/5f/l/+X/5f/l/+X/5f/l/+X/5f/l/+X/5f/n/+b/5v/m/+b/
5v/m/+b/5v/m/+b/5v/m/+X/5f/l/+X/5P/k/+T/5P/k/+T/4//j/+P/4//i/+L/4v/i
/+L/4f/h/+H/4f/j/+L/4v/i/+T/5P/k/+T/5P/k/+X/5f/l/+X/5f/l/+X/5v/k/+T/
5P/k/+L/4f/h/+H/4v/k/+X/5v/m/+b/5P/j/+H/4P/e/97/4P/i/+P/5P/n/+f/5v/k
/+H/3v/b/9f/1//X/9j/2P/a/9j/1//W/9P/0v/R/9H/0v/S/9L/0v/S/9L/0//T/9P/
0//T/9T/1P/U/9X/1f/W/9b/1v/W/9b/1v/X/9j/3f/m//f/CwAeADAASgBrAIQAmQCt
AL8AwwC/ALkApQBzACQAtf83/7/+YP4a/t79uf3R/RX+Xv6o/u3+Hf8+/1n/bv+B/5b/
qP+x/73/x//N/9D/0v/V/9j/2f/b/93/3//g/+H/4//k/+P/5P/l/+b/6f/q/+v/7P/r
/+z/7f/u//D/8f/y//P/9P/1//f/+P/5//r/+//9//7///8BAAIABAAGAAYACQALAA0A
DwAQABMAFQAXABoAHAAdACEAJAAmACoALQAxADcAOgA9AEIARQBJAEwATgBRAFQAWABa
AFsAXQBfAGEAYwBkAGQAZABiAGIAYgBjAGMAYwBjAGIAYgBiAGEAYQBfAF8AXwBdAF4A
WwBZAFUAUwBQAEsARgBEAEAAOgA1ADAAKwAmACEAGwAWABIADgAKAAUAAQD+//r/9v/z
//L/8P/u/+3/7P/s/+r/6v/p/+j/6P/o/+j/6P/n/+f/5//l/+X/5f/l/+f/5//n/+f/
6f/p/+n/6f/p/+n/6f/p/+n/6P/o/+j/6P/o/+j/6P/q/+r/6v/q/+j/5//n/+f/6f/o
/+j/6P/m/+b/5v/l/+X/5f/l/+T/5P/k/+T/5P/j/+P/4//j/+P/4v/i/+L/5v/m/+b/
5v/m/+b/5v/p/+n/6f/p/+n/6f/p/+r/6v/q/+r/6v/q/+n/6f/p/+j/6v/r/+z/7v/u
/+z/6//r/+r/6P/o/+j/6v/r/+z/7//v/+7/7P/p/+b/4//f/9//3//g/+D/4P/e/93/
3P/Z/9j/1//X/9j/2P/Y/9j/1v/W/9f/1//X/9f/1//Y/9j/2P/Z/9n/2v/a/9r/2v/a
/9r/2//c/+H/6v/5/w0AIAAyAEwAbQCIAJsArQDBAMcAwwC9AKkAewAsAL3/P//D/mD+
GP7a/a/9wf0D/k7+mv7h/hX/OP9V/27/f/+U/6b/s/+//8v/0f/U/9T/1//c/93/3//h
/+P/5P/l/+f/6P/p/+r/6//s/+3/7v/v//D/8f/y//P/9P/0//X/9v/3//j/+f/7//z/
/f/+////AQAEAAUABwAIAAoADAAMAA8AEgAVABgAGgAdAB8AIQAkACgAKQAtADAANAA4
ADsAPwBDAEYASQBOAFMAVwBaAFwAYQBkAGgAagBtAG8AcQBzAHMAdAB0AHQAdgB2AHYA
dwB3AHcAdwB2AHQAdABzAHMAcwBzAHMAcQByAG8AbQBpAGcAZABfAFoAWABUAE4ASQBE
AD8AOgA1AC8AKgAmACIAHgAZABUAEgAOAAoABwAGAAQAAgABAAAA/v/8//z/+//4//j/
+P/4//r/+f/5//n/9//3//f/9//3//f/9//3//f/9//3//f/9//3//f/9//5//j/+P/4
//j/+P/4//j/+v/6//r/+v/6//n/+f/5//f/9v/2//b/9//4//n/+f/5//n/+f/4//j/
+P/4//j/9//3//f/9//1//T/9P/0//j/+v/6//r/+v/6//n/+f/5//n/+//7//v//P/8
//z//P/8//r/+f/5//n/+v/8//3//v/+//7//P/7//v/+v/4//j/+P/6//v//P/7//v/
+v/4//b/9P/y/+//7//v//D/8P/y//D/7//u/+3/7P/r/+v/7P/s/+z/7P/s/+z/7f/t
/+3/7f/t/+7/8P/w//H/8f/w//D/8P/w//L/8v/z//T/+/8GABkALwBAAFYAdACTAKoA
vQDNANkA0QDHAL0AnwBnAA4Am/8h/7P+YP4g/uj91f39/UP+jv7Y/hf/Qf9i/3v/jv+h
/7T/xP/R/9v/4//p/+z/7v/x//L/9f/3//n/+//6//v//f/+////AAABAAIABQAGAAcA
CAAHAAgACQAKAAwADQAOAA8AEAARABMAFAATABQAFQAXABgAGQAbABwAHAAeAB4AIQAj
ACUAJwAoACsALQAvADIANgA3ADsAPgBCAEYASQBNAFEAVABXAFwAXwBjAGYAaABrAG4A
cgB0AHUAdwB5AHsAeQB6AHoAegB4AHgAeAB5AHcAdwB3AHYAeAB4AHcAdwB1AHUAdQBz
AHAAbQBrAGcAZQBiAF0AWABUAFAASgBFAEEAPQA5ADUAMQAsACgAJAAgABsAFwAUABQA
EAANAAwACgAIAAcABgAGAAQABAADAAIAAgACAAIABAADAAMAAwADAAMAAwADAAEAAQAB
AAEAAwADAAMAAwABAAEAAQABAAEAAAAAAAAAAAAAAAAAAAACAAIAAgACAAAA////////
///+//7//v8AAAAAAAD///////////7//v/+//7//v/9//3//f/9//3//P/8//7/AAAA
AAAAAAABAAEAAQABAAEAAQABAAIAAgACAAIAAgAAAP////////7/AAABAAIABAAEAAIA
AQABAAAA/v/+//7/AAABAAIABQAFAAQAAgACAAAA/v/7//f/9//4//j/+P/2//X/9P/z
//L/8f/x//L/8v/y//L/9P/0//X/9f/0//P/8v/y//L/8v/z//P/9v/2//b/9v/0//T/
9f/2//n/AgATACkAPABQAGoAiQCiALcAxwDVANcAzwDHALMAhQA4AMv/Uf/b/oL+QP4E
/uH9+f07/oL+zP4R/z//Xv95/4z/n/+y/8L/zf/b/+X/6//w//L/9f/4//n/+//9////
AAABAAMABAAFAAYABwAIAAcACAAJAAoADQAOAA8AEAAQABEAEgATABQAFQAXABgAGQAa
ABsAHQAeAB8AIQAiACQAJgAmACkAKQArAC0ALgAyADUAOAA8AEAAQQBFAEgASgBOAFEA
VQBXAFoAXQBiAGUAaQBsAG4AcQB0AHgAegB7AH0AfwCBAH8AgACAAIAAgACAAIAAgQCA
AH8AfgB8AHwAfAB7AHsAeQB5AHkAdwB0AHEAbwBrAGkAZgBhAFwAWABUAE4ASQBGAEEA
PAA3ADMALgAqACYAJAAfABsAGAAWABIADwAOAAwACgAJAAgACgAIAAgABwAGAAYABgAG
AAYABQAFAAUABwAHAAcABwAFAAUABQAFAAUABQAFAAUABQAFAAUABQAFAAQABAAEAAQA
BAAEAAQAAgACAAIAAgAEAAMAAwADAAMAAgACAAIAAgACAAIAAQADAAMAAwACAAAAAAAA
AAAAAQABAAEAAQABAAAAAAAAAAAAAAAAAAIAAgACAAIAAwADAAMAAwADAAMAAwAEAAQA
BAAEAAQAAgABAAEAAQAEAAYABwAIAAgACAAGAAUAAwACAAAAAAD+/wAAAQACAAUABQAE
AAIAAAD+//z/+f/3//f/+P/4//n/+P/4//j/9//2//X/9f/0//T/9P/0//b/9v/3//f/
9//3//f/+P/6//r/+//7//r/+v/6//r/+v/6//v//P8DABAAIwA3AEgAXAB6AJkAsgDF
ANsA6wDtAOcA3QC/AIEAJACr/y3/v/5s/ir+8P3f/Qv+Vf6c/uT+I/9L/2r/hf+a/63/
wP/M/9f/4//t//P/9v/4//v//P/7//3///8BAAQABQAHAAgABwAIAAkACgALAAwADQAO
AA8AEAARABIAEgATABQAFQAWABcAGQAaAB0AHgAfACEAIAAhACMAJAAoACoAKgAtAC0A
LwAxADIANwA5ADsAPgBCAEMARwBKAEwAUABTAFcAWwBeAGEAZgBpAG0AcAByAHcAegB+
AIAAgQCDAIUAhwCHAIgAiACIAIgAiACIAIkAhwCHAIcAhgCGAIYAhQCFAIUAhQCFAIMA
ggB/AH0AeQB3AHQAbwBqAGYAYgBcAFcAUgBNAEgAQwA9ADgANAAwACwAJwAjACAAIAAc
ABkAGAAWABQAEwASABIAEAAQAA8ADgAOAA4ADgAMAAsACwALAA0ADQANAA0ADQANAA0A
DQANAA0ADQANAA0ADQANAA0ADQAMAAwADAAMAAwADAAMAAoACgAKAAoACgAJAAkACQAL
AAoACgAKAAgACAAIAAcACQAJAAkACAAGAAYABgAGAAUABQAFAAUABQAEAAQABAAEAAQA
BQAFAAUABgAGAAYABgAGAAkACQAJAAkACwALAAsADAAMAAwADAAMAAwACwALAAsACgAM
AA0ADgAQABAADgANAAsACgAIAAgABgAIAAkACgAMAA0ADQAMAAgABgAEAAEA/////wAA
AAACAAAA///+//3//P/7//v//P/8//z//P/8//z//f/9//3//f/9//7//v/+//////8A
AAAAAAAAAAAAAAABAAIACQASACMAOQBMAFoAdACVAK4AwQDXAOkA7wDrAOUA0QCfAFIA
4f9j/+v+iv5C/gb+3f3x/TX+gP7K/hH/Rf9o/4P/mv+t/8L/1P/f/+v/9//9/wAAAgAF
AAYACQALAA0ADwAOAA8AEQASABMAFAAVABYAGAAaABwAHgAdAB4AHwAgACIAIwAkACUA
JgAnACkAKgArACwALQAvADAAMQAzADQANAA2ADYAOQA9AD8AQQBCAEUARwBJAEwAUABR
AFUAWABcAGAAYwBnAGsAbgBxAHYAewB/AIIAhACJAIwAkACSAJMAlQCXAJkAmQCaAJoA
mgCYAJgAmACZAJkAmQCZAJgAmACYAJcAlwCXAJcAlwCVAJQAkQCPAIsAiQCGAIEAfAB4
AHQAbgBpAGIAXQBYAFMATgBIAEMAPgA6ADUAMQAuACwAKAAlACQAIgAgAB8AHgAeABwA
GgAbAA==
         </WaveFormData>
      </LeadData>
      <LeadData>
         <LeadByteCountTotal>10000</LeadByteCountTotal>
         <LeadTimeOffset>0</LeadTimeOffset>
         <LeadSampleCountTotal>5000</LeadSampleCountTotal>
         <LeadAmplitudeUnitsPerBit>4.88</LeadAmplitudeUnitsPerBit>
         <LeadAmplitudeUnits>��V</LeadAmplitudeUnits>
         <LeadHighLimit>2147483647</LeadHighLimit>
         <LeadLowLimit>268435456</LeadLowLimit>
         <LeadID>V3</LeadID>
         <LeadOffsetFirstSample>0</LeadOffsetFirstSample>
         <FirstSampleBaseline>0</FirstSampleBaseline>
         <LeadSampleSize>2</LeadSampleSize>
         <LeadOff>FALSE</LeadOff>
         <BaselineSway>FALSE</BaselineSway>
         <ExcessiveACNoise>FALSE</ExcessiveACNoise>
         <MuscleNoise>FALSE</MuscleNoise>
         <LeadDataCRC32>4205794590</LeadDataCRC32>
         <WaveFormData>
9v/2//T/8//y//H/8P/v/+7/7v/u/+7/7v/u/+7/7v/x//H/8f/x//H/8P/v/+7/8P/y
//P/9P/z//P/8v/x//H/8f/1//3/DAAdAC8APwBbAH8AogDGAOgACAEiATABOQEzAQ0B
yABoAPb/fv8d/83+hP5M/lH+ff6x/uz+Lf9b/3X/iP+Y/6b/uv/H/9D/2f/i/+X/6f/r
/+z/7v/v//D/8P/w//H/9P/2//j/+P/5//v//f/9//3//f/9//3//v///wAA/v///wAA
AQAEAAUABgAHAAkACwANAA8AEAARABIAEwAUABYAFwAYABkAGwAdAB0AHgAfACEAIwAn
ACkAKwAvADIANAA3ADoAPQBBAEQASABLAE0AUABTAFcAXABgAGQAZABmAGgAaQBsAGwA
bQBtAG4AbgBuAG4AbgBuAG0AbQBtAG0AbQBtAG4AbgBuAG4AbABrAGgAZgBkAGIAXgBb
AFYAUQBMAEcARQA/ADoANQAuACsAJgAjAB8AGwAXABQAEgAPAA0ADAAIAAcABgAFAAMA
AwACAAAAAAAAAAAA//////7//v/+//z//f/9//3///////////////////////3//f/+
//7//v/+//7//f/9//3//f/9//3//f/8//r/+v/7//v//P/6//r/+v/6//f/9//4//j/
+P/3//f/9//4//j/+P/2//b/9v/2//b/9f/1//X/9f/2//j/+P/4//j/+P/5//n/+f/5
//n/+f/5//n/+v/6//r/+P/4//j/+P/2//j/+v/9//7//v/+//z/+//6//n/+f/5//r/
+//8//z//P/7//r/9f/z//H/7v/q/+r/6v/q/+b/5f/k/+P/4v/h/+D/4P/g/+D/4P/g
/97/3v/f/9//3//f/+D/4P/g/+D/4f/i/+L/4v/i/+P/4//j/+P/4//j/+f/9P8JAB0A
LQBHAGkAjACwANIA9AAOAR4BKQEnAQUBxgBmAPL/fP8X/8X+ev5E/kX+cf6l/uD+H/9L
/2P/eP+I/5b/pv+1/77/x//O/9P/1f/X/9r/2v/c/97/3//g/+L/5P/l/+b/5v/n/+n/
6//p/+n/6f/p/+v/7P/t/+7/7P/t/+7/7//w//H/8v/z//b/9//4//n/+v/7//z//f/+
/wAAAQACAAUABwAJAAkADAANAA8AEQAVABcAGQAdAB4AIAAjACYAKwAvADIANgA6ADsA
PQA/AEIARgBJAEwATABOAFAAUQBTAFQAVgBXAFgAWABYAFgAWABYAFcAVwBZAFkAWQBZ
AFgAWABYAFgAWABXAFQAUgBQAE4ASgBHAEMAPwA7ADcANQAvACoAJQAgAB0AGAAVABEA
DQAJAAYABAABAP///v/6//n/+P/3//f/9//2//T/9P/0//T/8//z//L/8v/y//D/8f/x
//H/8//z//P/8//x//H/8f/x//H/8f/y//L/8v/y//L/8f/x//H/8f/x//H/8f/w/+7/
7//v/+7/7v/w//D/8P/w/+//7//w//D/7v/t/+3/7f/u/+7/7v/s/+z/7P/s/+z/7f/t
/+3/7f/t/+3/7v/w//D/8P/w//L/8//z//P/8//z//P/8//1//b/9v/2//T/9P/0//T/
9P/2//j/+//8//z//P/6//n/+P/3//f/+f/6//v//P/8//z/+//6//f/9f/z//D/7P/s
/+z/7P/q/+n/6P/n/+b/5f/k/+T/5P/k/+T/5P/m/+b/5//n/+f/5//o/+j/5v/m/+f/
6P/q/+r/6v/r/+v/6//r/+v/7f/1/wIAEwAjADMASwBtAJAAtADaAAQBIgE0AT8BOwEb
AdgAdgAEAI7/Kf/X/or+Tv5J/nX+qf7k/iX/Uf9r/4L/lP+i/7L/v//K/9P/2v/h/+P/
5//o/+r/6v/s/+3/7v/w//L/8//0//b/9//5//v/+v/7//z//f/7//z//f/+//7///8A
AAEAAgADAAQABQAGAAcACAAJAAoACwAMAA0ADgAQABEAEgATABUAFwAXABoAGwAdAB8A
IwAlACcAKwAwADIANQA4ADkAPQBAAEQASQBLAE4AUQBUAFgAWwBeAGIAZABmAGcAaABo
AGkAaQBsAGwAbABsAG8AcABwAHEAcQBxAHEAcQB0AHQAdAB0AHQAcwBwAG4AagBoAGQA
YQBbAFcAUwBPAEkAQwA+ADkANAAxACwAKQAjAB8AGwAYABQAEQAPAA4ADAALAAoACQAF
AAUABAACAAEAAgADAAMAAQAAAAAAAAAAAAEAAQABAP///////////f/9//3//f/9//3/
/v/+//z//P/8//v/+//7//v/+//7//v/+v/4//n/+f/4//j/+P/4//j/+P/1//X/9v/2
//j/9//3//f/9v/2//b/9P/0//T/9P/0//X/9f/1//X/9f/z//T/9v/2//b/9v/2//f/
9//3//X/9f/1//X/9//4//j/+P/2//b/9v/2//b/+P/6//3/AAAAAAAA/v/9//z/+//7
//3//v///wAA///+//z/+v/3//X/8//w/+7/7v/u/+7/7f/t/+3/7f/u/+3/7P/s/+z/
7P/s/+z/7v/u/+//7//t/+3/7v/u/+z/7P/t/+7/7v/u/+7/7//x//H/8f/x//P/9/8E
ABcAKQA3AE8AbwCQALQA2gAAASABNAE/AUEBIwHkAIYAFgCg/zf/4/6W/lT+Rf5t/qH+
2v4f/1H/bf+G/5r/qP+4/8f/0v/Z/+D/5//p/+v/7v/y//P/9P/0//T/9v/4//n/+v/8
//3///8BAAIAAwAEAAUAAwAEAAUABgAIAAkACgALAAwADQAOAA8AEAARABIAEwAUABUA
FgAXABoAHAAdAB4AIQAjACUAJQAmACcAKQArAC8AMQAzADcAOAA6AD0AQABDAEcASgBO
AFMAVQBYAFsAXgBiAGUAaABqAGwAbgBvAHAAcABxAHEAdAB0AHQAdAB2AHYAdQB1AHUA
dQB1AHUAeAB4AHgAeAB4AHcAdAByAHAAbgBqAGcAYQBdAFkAVQBPAEkARAA/ADoANwAy
AC8AKQAlACEAHgAaABcAFQAUABAADwAOAA0ACwALAAoACAAGAAYABgAFAAcABgAGAAYA
BAAFAAUABQADAAMAAwADAAEAAQABAAEAAQABAAIAAgACAAIAAgABAAEAAQABAAEAAQAB
AAAA/v/9//3//P/8//z//P/8//z/+f/5//r/+v/6//n/+f/5//j/+P/4//b/9v/2//b/
9v/1//X/9f/1//X/9f/4//r/+v/6//r/+P/5//n/+f/5//n/+f/5//v//P/8//z/+f/4
//f/9v/4//r//P///wAAAAAAAP7/+//6//n/+f/7//z//f/+//7//v/9//z/9//1//P/
8P/u/+7/7v/u/+r/6f/o/+f/5v/l/+T/5P/i/+L/4v/i/+L/4v/j/+P/5f/l/+b/5v/m
/+b/5//o/+r/6v/q/+v/6f/p/+n/6f/t//n/CgAdAC8ARwBnAIsArADQAPQAEgEiAS4B
MQEXAd8AiAAcAKT/OP/l/pn+Vv5E/mf+l/7P/hD/Rf9j/3n/jP+a/6r/uv/D/8z/1f/c
/9//4f/j/+b/5v/m/+j/6f/q/+j/6v/r/+z/7v/v//H/8//z//P/8//z//P/9P/1//b/
9v/3//j/+f/4//n/+v/7//z//f/+////AAABAAIAAwAEAAYABwAIAAkACwANAA0AEAAR
ABMAFQAXABkAGwAfACIAJAAnACoAKwAvADIANgA9AD8AQgBFAEYASgBNAFAAUgBUAFYA
VwBYAFgAWQBZAFoAWgBaAFoAWABYAFcAVwBVAFUAVQBVAFYAVgBWAFYAVABTAFAATgBM
AEoARgBDAD8AOwA3ADMALQAnACIAHQAZABcAEwARAAsABwADAAAA/v/7//n/+P/0//P/
8v/x/+//7//u/+z/7P/s/+z/6//t/+z/7P/s/+r/6//r/+v/6//r/+v/6//r/+v/6//r
/+n/6f/q/+r/6v/q/+r/6f/p/+n/6f/p/+v/6//q/+j/6f/p/+j/6P/o/+j/6P/o/+X/
5f/m/+b/5v/l/+X/5f/m/+b/5v/k/+T/5P/k/+T/4//j/+P/4//i/+T/5P/k/+T/5f/n
/+j/6f/n/+f/5//n/+f/6P/o/+j/5v/m/+b/5v/k/+b/6P/r/+z/7P/s/+r/6f/o/+f/
5//n/+j/6f/q/+z/7P/r/+r/5//l/+P/4P/e/97/3v/e/9z/2//a/9n/1v/V/9T/1P/W
/9b/1v/W/9b/1v/X/9f/2f/Z/9r/2v/Y/9j/2f/a/9r/2v/a/9v/2//b/9v/2//d/+P/
7v8BABUAJwBBAGUAhgCoAMwA7gAIARYBIwEfAf0AvABeAOz/dP8R/8H+dv4+/j/+bf6h
/tz+F/9D/1v/cP+A/5D/oP+r/7b/v//I/8v/z//R/9L/1P/W/9j/2f/a/9r/3P/d/97/
4P/h/+P/5f/k/+X/5v/n/+X/5v/n/+j/6P/p/+r/6//s/+3/7v/v//D/8f/y//P/9v/3
//j/+f/6//z//f/+/wEAAwAFAAUACAAJAAsADQAPABEAEwAXABoAHAAfACIAJQApACwA
MAAzADUAOAA7AD4AQgBFAEgATABOAFAAUQBUAFQAVQBVAFQAVABUAFQAVABUAFMAUwBV
AFUAVQBVAFYAVgBWAFYAVABTAFAATgBMAEoARgBDAD8AOwA3ADMALwApACQAHwAaABcA
EgAPAAsABwADAAAA/P/5//f/9v/0//P/8v/x/+//7//u/+z/6v/q/+r/6f/p/+j/6P/o
/+j/6f/p/+n/6f/p/+n/6f/r/+v/6//r/+n/6f/q/+r/6v/q/+r/6f/p/+n/6f/p/+f/
5//m/+T/5P/l/+X/5v/m/+b/5v/m/+P/4//k/+T/5P/j/+P/4//i/+L/4v/g/+D/4P/g
/+D/3f/d/93/3f/d/9//3//g/+D/4P/g/+D/4v/j/+P/4//j/+P/4//j/+P/5P/k/+T/
5P/k/+T/5P/k/+b/6P/r/+z/7P/s/+r/5//m/+X/5f/l/+b/5//o/+j/6P/n/+b/4//h
/9//3P/c/9z/3P/c/9r/2f/Y/9f/1P/T/9L/0v/U/9T/1P/U/9L/0v/T/9P/0//T/9T/
1P/W/9b/1//Y/9b/1v/W/9f/1f/V/9X/1f/b/+P/8P8DABMAJQBBAGMAhgCsANIA+AAS
ASIBKwEdAe8AogA6AMT/Uv/z/qP+WP4q/j3+b/6l/uT+H/9F/13/cP+A/5D/oP+r/7T/
vf/E/8f/yf/J/8z/zv/O/9D/0f/S/9T/1v/X/9j/2P/Z/9v/3f/c/93/3v/f/9//4P/h
/+L/4v/j/+T/5f/m/+f/6P/p/+r/6//s/+3/7v/v//D/8f/0//b/9//4//n/+//9//3/
AAABAAMABQAJAAsADQARABQAFgAZABwAHwAjACYAKgAvADEANAA3ADgAPAA/AEIARABG
AEgASQBKAEoASwBLAEwATABMAEwATQBOAE4ATwBPAE8ATwBPAFAAUABQAFAATgBNAEoA
SABEAEIAPgA7ADkANQAxAC0AJwAhABwAFwASAA8ACgAHAAEA/f/5//b/8v/v/+3/7P/o
/+f/5v/l/+P/4//i/+D/4P/g/+D/3//f/97/3v/e/+D/4f/h/+H/4f/h/+H/4f/h/+H/
4f/h/+H/4f/i/+L/4P/g/+D/3//f/9//3//f/+H/4f/g/97/3//f/97/3v/e/97/3v/e
/93/3f/e/97/4P/f/9//3//e/97/3v/c/9z/3P/c/9z/3f/d/93/3f/b/9v/3P/c/9z/
3P/c/93/3//g/+H/3//f/9//3//f/+D/4P/g/97/3v/e/97/3v/g/+L/5f/m/+b/5v/k
/+P/4v/h/+H/4//k/+X/5v/m/+b/5f/k/9//3f/b/9j/1v/W/9b/1v/U/9P/0v/R/9D/
z//O/87/zP/M/8z/zP/M/8z/zf/N/87/z//R/9L/0P/Q/9H/0v/S/9L/0v/T/9X/1f/V
/9X/1//f//D/AwARACMAQQBjAIYAqgDQAPQADgEeASUBEwHhAI4AJACu/0D/5f6V/kr+
JP49/nH+qf7q/iX/R/9h/3b/hv+U/6b/sf+6/8P/yP/N/8//0//W/9b/2P/a/9v/3P/c
/97/3//g/+D/4f/j/+X/5P/l/+b/5//n/+j/6f/q/+r/6//s/+3/7f/t/+3/7f/w//H/
8v/z//b/9//4//n/+v/8//3//v8BAAMABQAFAAoACwANAA8AEwAVABcAGwAeACAAIwAm
ACkALQAwADQAOQA7AD4AQQBEAEgASwBOAFIAVABWAFcAWABYAFkAWQBcAFwAXABcAF0A
XgBeAF8AYgBjAGQAZQBnAGgAaQBqAGgAZwBkAGIAYABeAFoAVwBRAE0ASQBFAEEAOwA2
ADEALAApACQAIQAdABkAFQASAA4ACwAJAAgABAADAAIAAQD//////v/8//v//P/9//3/
/f/8//z//P/8//3//f/9//v/+//7//v//f/9//3//f//////AAAAAAAAAAAAAP///f/9
//3//f///////v/8//3//f/8//z//P/8//z//P/7//v//P/8//z/+//7//v//v/+//7/
/P/6//r/+v/6//v/+//7//v/+//7//r/+v/6//r/+v/8//3//f/9//v/+//7//v/+//8
//z//P/8//z//P/8//z//v8AAAMAAgACAAIAAAD9//z/+//7//3//v///wAA/v/+//3/
/P/4//X/8v/u/+7/7v/u/+7/7P/r/+r/6f/m/+X/5P/k/+X/5v/n/+j/5//m/+b/5f/l
/+X/5v/m/+b/5v/n/+j/6P/o/+j/6f/p/+n/6f/p/+3/9f8IABsAKwBBAGMAhwCoAMwA
8gAQASABLAExARkB3wCIABwApv86/+P+l/5S/jr+Wf6J/sH+BP87/1v/c/+G/5T/pP+y
/7//yP/P/9T/2f/Z/9n/3P/e/97/4P/h/+L/4v/k/+X/5v/o/+n/6//t/+3/7f/t/+3/
7f/u/+//8P/u/+//8P/x//L/8//0//X/+P/5//r/+//6//v//P/9//7/AAABAAIAAwAF
AAcABwAMAA0ADwARABMAFQAXABsAHgAgACMAJgApAC0AMAA0ADkAOwA+AEEARABIAEsA
TgBQAFIAVABVAFQAVABVAFUAVgBWAFYAVgBWAFYAVQBVAFUAVQBVAFUAVgBWAFYAVgBU
AFMAUABOAEoASABEAEEAOwA3ADMALwArACUAIAAbABYAEwAOAAsABQABAP3/+v/4//X/
8//y//D/7//u/+3/6f/p/+j/5v/l/+b/5//n/+X/5P/k/+T/4v/j/+P/4//l/+X/5f/l
/+T/4//i/+H/4f/h/+L/4v/i/+L/4v/h/+H/4f/h/+H/3//f/97/3P/d/93/3P/c/97/
3v/e/97/2//b/9z/3P/c/9v/2//b/9r/2v/a/9j/1v/W/9b/1v/V/9X/1f/V/9b/1v/W
/9b/1v/W/9f/1//X/9f/1//X/9f/1//Y/9j/2P/U/9T/1P/U/9T/1v/Y/9v/3P/c/9z/
2v/Z/9j/1//X/9X/1v/X/9j/2v/a/9n/2P/T/9H/z//M/8r/yv/K/8r/yP/H/8b/xf/C
/8H/wP/A/8L/wv/C/8L/wv/C/8P/w//D/8P/xP/E/8L/wv/D/8T/xP/E/8T/xf/H/8f/
x//H/8v/1f/k//f/BwAbADkAXQCCAKQAyADqAAABCgERAQUB1wCKACAAqP84/93+kf5I
/iL+N/5p/p/+4P4Z/zv/Uf9k/3T/gv+S/5//pv+v/7b/uf+7/73/vv/A/8L/xP/F/8b/
yP/K/8v/zP/M/83/z//R/9T/1f/W/9f/1//Y/9n/2v/c/93/3v/f/+D/4f/i/+P/5P/l
/+b/5//o/+n/6v/r/+z/7v/v//D/8//1//f/9//8//3///8BAAMABQAHAAsADgAQABMA
FgAZAB0AIAAkACkAKwAuADEANAA4ADsAPgBAAEIARABFAEgASABJAEkASQBIAEcARgBI
AEgARwBHAEUARQBFAEUARABEAEQARABEAEMAQAA+ADoAOAA0ADEALQApACUAIQAbABUA
EAALAAkACQAHAAcACQAJAAkACgAJAAcABgAGAAYABQAEAAMAAQABAAAA/v/9//7/////
/////v/+//7//P/9//3//f////////////3//f/9//3//f/9//7//v/+//7//v/9//3/
/f/9//3///////7//P/9//3//P/8//z//P/8//z//f/9//7//v/8//v/+//7//z//P/8
//r/+P/4//j/+P/3//f/9//3//f/+P/4//j/+P/4//j/+f/5//n/+f/5//n/+f/3//j/
+P/4//b/9v/2//b/9P/2//j/+//6//r/+v/4//f/9v/1//X/9//4//n/+v/7//z//P/8
//f/9f/z//D/7v/u/+7/7v/u/+3/7P/r/+j/5//m/+b/6f/q/+v/7P/t/+7/8P/x//H/
8f/y//L/9P/0//X/9v/2//b/9v/3//f/9//3//f/+f///wwAHwAvAEEAWwB9AKIAxgDs
ABQBMAE+AUcBPwEXAc4AaAD0/4D/Hf/P/oL+TP5T/oX+uf74/jf/X/95/47/nv+s/7z/
y//W/93/5P/p/+v/7f/u//D/8v/0//X/9v/4//r/+//8//z//f///wEAAAABAAIAAwAD
AAQABQAGAAYABwAIAAkACAAJAAoACwAMAA0ADgAPABAAEQASABMAEgAUABUAFgAZABsA
HQAdACAAIQAjACUAJwApACsALwAyADQANwA6ADsAPwBCAEYASwBNAFAAUwBWAFoAXQBg
AGAAYgBkAGUAaABoAGkAaQBqAGoAagBqAGoAagBpAGkAawBrAGsAawBqAGoAagBqAGgA
ZwBkAGIAYABeAFoAVwBTAE8ASwBHAEMAPQA4ADMALgArACYAIwAfABsAFwAUABIADwAN
AAwACAAHAAYABQADAAMAAgAAAP7//v/+//3////+//7//v/8//3//f/9//3//f/9//3/
/f/9//3//f/9//3//v/+//7//v/+//3//f/9//3//f/9//3//P/6//v/+//6//r/+v/6
//r/+v/5//n/+v/6//z/+//7//v//P/8//z/+v/6//r/+v/6//f/9//3//f/+f/5//r/
+P/4//j/+P/6//v/+//7//v/+//7//v/+f/6//r/+v/4//j/+P/4//b/+P/6//3//v/+
//7//P/7//r/+f/5//f/+P/5//r/+v/6//n/+P/z//H/7//s/+r/6v/q/+r/6v/p/+j/
5//k/+P/4v/i/+L/4v/i/+L/5P/k/+X/5f/j/+P/5P/k/+b/5v/n/+j/6P/o/+j/6f/p
/+n/6f/p/+3/8/8AABMAIwAzAE0AcQCUALYA3gAEASABLgE5ATUBDQHGAGIA8P98/xf/
xf54/j7+Qf5v/qX+5P4l/1P/bf+C/5T/ov+y/8H/zP/T/9r/3//f/9//4v/m/+j/6v/r
/+z/7f/w//L/9P/0//X/9//5//j/+f/6//v/+//8//3//v8AAAEAAgADAAQABQAGAAcA
BgAHAAgACQALAA0ADwARABIAFAAVABYAGQAbAB0AHQAiACMAJQAnACkAKwAtADEANAA2
ADkAPAA9AEEARABIAE0ATwBSAFUAWgBeAGEAZABkAGYAaABpAGsAbABuAG8AcABwAHAA
cAByAHIAcQBxAHMAcwBzAHMAcgByAHIAcgBxAHEAbwBuAGoAaABkAGEAWwBXAFMATwBL
AEUAQAA7ADQAMQAsACkAJQAhAB0AGgAUABEADwAOAAoACQAIAAcABQAFAAQAAgAAAAAA
AAD//wEAAAAAAAAAAAABAAEAAQABAAEAAQABAAEAAQABAAEA/////wAAAAABAAIAAwAD
AAEAAQABAAEAAwADAAIAAAAAAAEAAQACAAEAAAD///7//v///wEAAgAAAP///////wAA
AAAAAP7//v/+//7//v/9//3//f/9/wEAAgACAAIAAgACAAQABQAFAAUABQAFAAUABQAD
AAQABAAEAAIAAgACAAIABAAGAAgACwAKAAoACgAIAAcABgAFAAUABwAIAAkACgAIAAgA
BwAGAAUAAwABAP7//P/8//z//P/6//n/+P/3//b/9f/0//T/9P/0//T/9P/0//T/9f/1
//X/9f/2//b/+P/4//n/+v/4//j/+P/5//n/+f/5//n///8HABYAKQA7AE0AbQCRALQA
2AAAASABMgE8AUEBLwH7AKoAPgDI/1r///6z/mj+SP5h/pX+y/4O/0f/a/+D/5b/pv+0
/8T/z//Y/+H/5v/r/+3/7//w//D/8v/0//X/9v/4//r/+//8//r/+//9/////v///wAA
AQD//wAAAQACAAQABQAGAAcACAAJAAoACwAKAAsADAANABAAEQASABMAEgAUABUAFgAZ
ABsAHQAdACIAIwAlACcAJwApACsALwA0ADYAOQA8AD0AQQBEAEgASwBNAFAAUwBWAFoA
XQBgAGIAZABmAGcAaABoAGkAaQBoAGgAaABoAGgAaABnAGcAaQBpAGkAaQBoAGgAaABo
AGYAZQBiAGAAXgBcAFgAVQBRAE0ASQBFAEMAPQA4ADMALgArACYAIwAfABsAFwAUABAA
DQALAAoACAAHAAYABQADAAMAAgAAAAAAAAAAAP//AQAAAAAAAAD+//////////3//f/9
//3////////////9//3//v/+/wAAAAAAAP///////////////////v/8//3//f/8//z/
/P/8//z//P/7//v//P/8//v/+f/4//f/+P/4//j/9v/2//b/9v/2//X/9f/1//b/+P/4
//j/+P/6//v/+//7//n/+f/5//n/+f/6//r/+v/2//b/9v/2//b/+P/6//3//v/+//7/
/P/5//j/9//3//n/+v/7//z/+v/6//n/+P/1//P/8f/u/+z/7P/s/+z/6P/n/+b/5f/k
/+P/4v/i/+L/4v/i/+L/5P/k/+X/5f/l/+X/5v/m/+T/5P/l/+b/5v/m/+b/5//l/+X/
5f/l/+n/8f/+/xEAIQAzAE0AcQCWALoA4AAGASABLgE1AS0BCQHAAFwA6P90/xP/xf54
/kL+Tf57/q/+7P4p/1P/a/9+/47/nP+q/7f/wv/J/9D/1//Z/9v/3P/e/+D/4v/j/+T/
5v/o/+n/6v/q/+v/7f/v/+7/7//w//H/8//0//X/9v/2//f/+P/5//r/+//8//3//P/9
//7///8CAAMABAAFAAgACgALAAwADQAPABEAEQAWABcAGQAbAB0AHwAhACUAKAAqAC0A
MAA1ADkAPABAAEMARQBIAEsAUABUAFcAWgBaAFwAXgBfAGAAYABhAGEAYgBiAGIAYgBi
AGIAYQBhAGEAYQBhAGEAYABgAGAAYABeAF0AWgBYAFYAVABQAE0ARwBDAD8AOwA5ADMA
LgApACQAIQAcABkAFQARAA0ACgAIAAUAAwACAP7//f/8//v/+//7//r/+P/4//j/+P/3
//f/9v/2//b/9v/3//f/9//3//f/9//3//j/+f/6//v/+//7//z//P/6//r/+v/5//v/
+//7//v/+//7//r/+P/4//n/+f/6//r/+v/6//r/9//3//j/+P/4//f/9//3//n/+v/7
//r/+//8//3//v//////////////AQACAAQABAAEAAQABAAFAAUABQAFAAUABQAFAAUA
BgAGAAYABgAGAAYABgAGAAgACgANAAwADAAMAAoACQAIAAcABwAFAAYABwAIAAgACAAH
AAYAAwABAP///P/8//z//P/8//v/+//7//v/+P/3//b/9v/0//T/9P/0//b/9v/3//f/
9//3//j/+P/6//r/+//8//z//P/8//3//f/9//3//f8DAA0AHgAvAD0AUQBxAJUAuADe
AAoBLgFGAVQBWQFFAQ8BugBMANb/av8R/8P+eP5Y/nX+p/7d/h7/V/95/5H/pv+2/8L/
0v/d/+b/7f/0//n/+//9//7/AgACAAQABQAGAAgACgALAAwADAANAA8AEQAQABEAEgAT
ABUAFgAXABgAGAAZABoAGwAcAB0AHgAfACAAIQAiACMAJAAlACYAJwAoACoAKwAsAC0A
LwAxADEANgA3ADkAOwA9AD8AQQBFAEgASgBNAFAAVQBZAFwAYABjAGUAaABrAHAAdAB3
AHoAfAB+AIAAgQCDAIQAhgCHAIgAiACIAIgAiACIAIcAhwCJAIkAiQCJAIgAiACIAIgA
hgCFAIIAgAB+AHwAeAB1AHEAbQBpAGUAYwBdAFgAUwBOAEsARgBDAD0AOQA1ADIAMAAt
ACsAKgAmACUAJAAjACEAIQAgAB4AHQAeAB8AHwAhACAAIAAgACAAIQAhACEAHwAfAB8A
HwAfAB8AHwAfAB8AHwAgACAAHgAeAB4AHQAeAB8AIAAhACEAIQAgAB4AHgAfAB8AIAAg
ACAAIAAgAB0AHQAeAB4AHgAdAB0AHQAcABwAHAAaABwAHAAcABwAGwAbABsAGwAaABkA
GAAYABkAGgAaABoAGgAaABoAGwAbABsAHQAdAB0AHQAdAB4AHgAeAB0AHgAfACAAHgAg
ACIAJQAoACgAKAAmACUAJAAjACMAIQAiACMAJAAmACYAJQAkACMAIQAfABwAHAAcABwA
HAAbABsAGwAbABgAFwAWABYAGAAYABgAGAAaABoAGwAbAB0AHQAeAB4AIAAgACEAIgAk
ACQAJAAlACcAJwAnACcALQAzAEAAUwBjAHEAiwCtANAA9AAaAUQBYAFwAXsBcwFLAQAB
nAAoALT/Vf8D/7b+fv6D/rX+6f4m/2f/k/+r/8D/0v/g//L///8IABEAGgAdAB8AIQAi
ACQAJgAoACkAKgAsAC4ALwAwAC4ALwAxADMANAA1ADYANwA3ADgAOQA6ADoAOwA8AD0A
QABBAEIAQwBEAEUARgBHAEoASwBMAE0ATABOAE8AUABTAFUAVwBXAFsAXQBgAGMAZQBn
AGkAbQByAHQAdwB6AHsAfwCCAIYAjQCPAJIAlQCaAJ4AoQCkAKgAqgCsAK0AsACwALEA
sQC0ALQAtAC0ALYAtgC1ALUAtwC3ALcAtwC3ALYAtQC0ALMAswCxALAArACqAKYAowCf
AJsAlwCTAI8AiQCEAH8AeAB1AHAAbQBpAGUAYQBeAFwAWQBXAFYAUgBRAFAATwBPAE0A
TABMAA==
         </WaveFormData>
      </LeadData>
      <LeadData>
         <LeadByteCountTotal>10000</LeadByteCountTotal>
         <LeadTimeOffset>0</LeadTimeOffset>
         <LeadSampleCountTotal>5000</LeadSampleCountTotal>
         <LeadAmplitudeUnitsPerBit>4.88</LeadAmplitudeUnitsPerBit>
         <LeadAmplitudeUnits>��V</LeadAmplitudeUnits>
         <LeadHighLimit>2147483647</LeadHighLimit>
         <LeadLowLimit>268435456</LeadLowLimit>
         <LeadID>V4</LeadID>
         <LeadOffsetFirstSample>0</LeadOffsetFirstSample>
         <FirstSampleBaseline>0</FirstSampleBaseline>
         <LeadSampleSize>2</LeadSampleSize>
         <LeadOff>FALSE</LeadOff>
         <BaselineSway>FALSE</BaselineSway>
         <ExcessiveACNoise>FALSE</ExcessiveACNoise>
         <MuscleNoise>FALSE</MuscleNoise>
         <LeadDataCRC32>3387017643</LeadDataCRC32>
         <WaveFormData>
8v/x//H/8P/s/+v/6v/o/+f/5//n/+f/6P/o/+j/6P/q/+r/6v/q/+n/6f/p/+n/6v/r
/+v/6//r/+z/7P/s/+r/5//n/+v/9/8CAA8AHQAxAEsAZwCJAKsAzgDtAAUBFgEYAQIB
2gCdAFMABQC9/3n/MP8B//r+CP8Z/z7/cv+U/6P/rv+4/8H/yv/R/9P/2f/e/97/3//h
/+L/5f/k/+X/5v/m/+X/5v/m/+b/6P/p/+r/7f/r/+z/7P/s/+z/7P/t/+3/8P/x//H/
8v/w/+//7v/v//L/8v/z//P/9v/3//f/+P/5//r/+//7//z//f/+/wAAAQACAAMABQAG
AAgACQAMAAwADgAQABIAFAAWABkAHAAeACEAJAAmACkAKwAtAC8AMQAyADQANQA2ADcA
NwA4ADkAOgA7AD0APgA+AD8AQAA+AD4APgA/AEAAQQBCAEMAQwBCAEEAPwA/AD4AOwA5
ADUAMgAvACwAJwAkACEAHgAbABgAEwARAA0ACgAHAAQAAwABAAEA///9//v/+//6//f/
9v/2//X/9v/2//b/9v/0//P/8//z//P/8v/y//L/9P/0//T/9P/z//L/8f/w//H/8v/z
//T/8//y//H/8P/y//L/8v/y//L/8v/y//L/8P/w/+//7//v/+7/7v/u/+z/7P/s/+z/
7v/u/+3/7f/t/+3/7f/t/+3/7f/t/+3/7v/u/+7/7v/u//D/8P/w//D/8f/y//L/8v/y
//L/8//z//P/8//z//P/8v/y//L/8v/0//X/9v/5//z//P/7//v/+f/4//f/9//3//f/
9//4//r/+v/5//j/9f/z//H/7//u/+3/7P/r/+n/6P/m/+X/5P/i/+H/4f/i/+P/5f/m
/+T/5P/k/+T/5v/m/+f/5//n/+f/6P/p/+f/5//n/+j/6P/o/+j/5//n/+n/7//8/wcA
FQArAEUAYQCDAKcAygDpAAEBFAEaAQoB5ACpAF8AEQDH/4H/Nv8D//z+DP8d/0T/dv+W
/6H/rP+0/73/xv/P/9X/2//e/+D/3//h/+D/4f/i/+P/5P/k/+X/5v/m/+b/6f/p/+n/
6//r/+z/7P/s/+z/7P/t/+3/7v/v/+//8P/x//H/8f/z//T/9P/1//X/9v/3//f/+P/3
//j/+f/5//v//f///wIAAQACAAMABQAGAAgACQAMAA4AEAASABQAFgAYABsAHgAgACMA
JgAoACsALQAvADEAMwA0ADYANwA8AD0APQA+AD4APgA+AD8AQABAAEEAQgBEAEQARABF
AEUARQBFAEUARwBGAEUAQwBCAEAAPAA5ADYANAAyADAALQAqACcAJAAhAB4AGQAXABUA
EgAPAAwABwAFAAUAAwABAP/////+//3//P/8//v//P/8//z//P/8//v/+//7//n/+P/4
//j/+v/6//r/+v/6//r/+v/6//j/+P/4//j/+v/6//r/+v/5//j/9//2//j/+P/4//j/
+P/4//f/9//3//b/9v/2//f/+P/5//r/+f/4//b/9f/3//f/9//3//X/9f/1//X/9P/0
//T/9P/5//j/+v/6//r/+v/6//z//v///wAAAAAAAAEAAQABAAEAAQABAAAAAAAAAAAA
AgADAAQABwAKAAoACQAJAAkACAAHAAcABwAHAAcACAAKAAoACQAIAAUAAwABAP///P/7
//r/+f/5//j/9v/1//P/8P/u/+3/7//v//D/8P/u/+7/7v/u//D/8P/x//H/7//v//D/
8f/x//H/8f/y//L/8v/y//H/8f/z//v/BgARAB0ALwBHAGEAgQCnAMoA6wADARQBGAEK
AeIApwBlAB0A1/+P/0b/D/8C/xD/If9G/3r/nP+p/7T/vv/F/87/1//d/9//4v/k/+X/
5f/m/+f/6P/p/+r/6v/r/+z/7P/s/+3/7f/t/+//8f/y//L/8v/y//L/8//z//T/9f/1
//b/9//3//f/+f/6//r/+//7//7//////wAAAQACAAMAAwAGAAcACAAKAAkACgALAA0A
DgAQABEAFAAYABoAHAAeAB4AIAAjACYAKAArAC4AMAAzADUANwA5ADkAOgA8AD0AQgBD
AEMARABCAEIAQgBDAEYARgBHAEgASABIAEgASQBJAEkASQBJAEsASgBJAEcARgBEAEAA
PQA6ADgANgA0AC8ALAApACYAIwAgABsAGQAXABQAEQAOAAkABwAHAAUABQADAAMAAgAB
AAAAAAD///7//v/+//7/AAD////////9//z//P/8//7//v/+//7//P/8//z//P/8//z/
/P/8//r/+v/6//r/+v/6//r/+v/6//r/+v/6//r/+v/5//n/+f/4//j/+P/4//j/+P/4
//b/9v/1//X/9f/1//X/9f/1//X/9f/1//T/9P/0//T/9//4//j/+P/4//j/+P/7//z/
/P/8//z//P/9//3////////////+//7//v/+/wAAAQACAAUACAAIAAcABwAHAAYABQAF
AAUABQAFAAYABAAEAAMAAgD9//v/+f/3//b/9f/0//P/8f/w/+7/7f/s/+r/6f/p/+v/
6//s/+z/7P/s/+z/7P/q/+r/6//r/+3/7f/u/+//7//v/+//8P/w//D/8P/v/+3/7//1
/wIADwAZACsAQQBbAHkAmQC8AN0A9QAGAQ4BAgHgAKcAZwAfANf/k/9M/w3/+v4G/xn/
PP9w/5b/pf+y/7z/w//M/9X/3f/h/+T/5v/n/+f/6v/p/+r/6//s/+z/7f/u/+7/7v/v
/+//7//x//H/8v/y//L/8v/y//P/8//2//f/9//4//f/9//3//n/+P/4//n/+f/8//3/
/f/+//3//v//////AgADAAQABgAHAAgACQALAAwADgAPABIAEgAUABYAGAAaABwAHwAi
ACYAKQAsAC4ALwAxADMANQA3ADgAOgA7AEAAQQBBAEIAQgBCAEIAQwBGAEYARwBIAEgA
SABIAEkASwBLAEsASwBNAEwASwBJAEkASABFAEMAPwA8ADkANgAxAC4AKwAoACUAIgAd
ABsAFwAUABEADgAJAAcABwAFAAMAAQABAAAA/f/8//z/+//5//j/9//2//j/9//3//f/
9f/0//T/9P/0//T/9P/0//T/9P/0//T/8v/y//L/8v/0//T/9P/0//L/8v/y//L/8v/y
//L/8v/y//L/8f/x/+//7v/u/+7/8P/w//D/8P/u/+7/7f/t/+//7//v/+//7//v/+//
7//u/+7/7v/u/+3/8P/y//L/8v/y//L/8//0//T/9P/2//b/9//3//X/9f/1//X/9P/0
//T/9P/4//n/+v/9//7//v/9//3/+//6//n/+f/7//v/+//8//z//P/7//r/9f/z//H/
7//s/+v/6v/p/+n/6P/m/+X/5v/k/+P/4//l/+X/5v/m/+T/5P/k/+T/5v/m/+f/5//n
/+f/6P/p/+f/5//n/+j/6v/q/+r/6f/r//H/+/8KABUAJwBBAF0AfQCfAMUA5gD9ABEB
GgEQAe4AugB3ACkA3f+X/03/EP/7/gT/Ev8x/2L/iv+e/6n/sv+6/8P/zv/T/9X/2f/c
/97/3f/f/+D/4f/g/+H/4v/i/+H/4v/i/+L/5f/l/+X/5//n/+j/6P/o/+j/6P/p/+n/
6v/r/+v/7P/t/+3/7f/v//D/8P/x//H/8P/x//H/8v/y//L/8v/x//P/9f/3//r/+//8
//3////+/wAAAQAEAAYACAAKAAwADAAOABEAFAAXABsAHwAiACUAJwApACsAKwAsAC4A
LwA0ADUANQA2ADYANgA2ADcAOAA4ADkAOgA6ADoAOgA7ADsAOwA7ADsAOwA6ADkANwA1
ADQAMQAvACwAKgAoACYAIgAeABoAFgATABAACwAJAAcABAABAP7/+//5//n/9//1//P/
8//y//H/8P/w/+//7P/s/+z/7P/s/+v/6//r/+v/6v/q/+r/6v/q/+r/6v/s/+z/7P/s
/+r/6v/q/+r/7P/s/+z/7P/q/+r/6v/q/+z/7P/s/+z/6v/q/+n/6f/r/+r/6v/q/+r/
6v/q/+r/6P/o/+f/5//p/+n/6f/p/+n/6f/p/+n/6P/o/+j/6P/q/+r/6v/q/+r/7f/u
/+7/7v/w//D/8f/x//H/8f/x//H/8P/w//D/8P/y//P/9P/3//j/+P/3//f/9//2//X/
9f/z//P/8//0//X/9v/2//b/8//x/+//7f/r/+n/5//l/+f/5v/k/+P/4v/g/9//3//f
/9//4P/g/+D/4P/g/+D/4P/g/+H/4f/j/+P/5P/l/+P/4//j/+T/5P/k/+T/4//j/+X/
7f/6/wUAEwAnAEMAXwCDAKcAygDpAAEBFAEWAQYB3gCjAFsADwDH/4H/OP8D//r+Cv8b
/0D/cv+S/5//qv+y/7n/wv/L/9H/1//c/97/3//f/+D/3//g/+H/4v/i/+T/5v/n/+j/
5//n/+f/6f/r/+z/7P/s/+7/7v/v/+//7v/v/+//8P/z//P/8//1//T/9P/1//X/+P/5
//n/+v/7//z//f/9//7///8AAAIABQAGAAcACQAIAAoACwAOABAAEgAUABYAGAAaAB0A
IAAgACMAJgAoACwALwAyADUANQA2ADgAOQA+AD8APwBAAEAAQABAAEEAQABAAEEAQgBE
AEQARABFAEMAQwBDAEMARQBEAEMAQQA/AD4AOwA5ADcANAAxAC4ALQAqACcAJAAhAB4A
GQAXABUAEgAPAAwACQAHAAcABQADAAEAAQAAAP///v/+//3/+v/6//r/+v/6//n/+f/5
//n/+P/4//j/+P/4//j/+P/4//j/+P/4//b/9v/2//b/+P/4//j/+P/4//j/+P/4//f/
9v/1//T/9P/0//P/8//z//L/8v/y//L/8v/y//L/8v/y//H/8f/x//H/8f/x//H/8f/x
//H/8P/w//D/8P/v//L/8//0//T/9P/0//T/9f/2//b/9v/4//j/+f/5//f/9//3//f/
+P/4//j/+P/4//n/+v/9/wAAAAD//////f/8//v/+//7//v/+//8//z//P/7//r/9f/z
//H/7//u/+3/7P/r/+v/6v/o/+f/5v/k/+P/4//j/+P/5P/k/+b/5v/m/+b/5P/k/+X/
5f/n/+f/6P/p/+f/5//n/+j/6P/o/+j/5//p/+3/9f8AAAsAGQAvAEkAZwCJAK0A0gDt
AAMBEAEOAfYAygCLAEUA+/+3/2//KP/9/v7+Dv8l/1T/hP+g/6v/tP+8/8P/zP/V/9n/
3f/g/+L/4//j/+L/4//m/+f/6P/o/+n/6v/q/+r/6//r/+v/7f/t/+7/7v/u/+7/7v/v
/+//8P/x//H/8v/z//P/8//1//b/9v/3//f/+v/7//v//P/9//7//////wAAAQACAAQA
BQAGAAcACQAIAAoACwAOABIAFAAWABgAGAAaAB0AIAAiACUAKAAqAC8AMQAzADUANwA4
ADoAOwA+AD8APwBAAEIAQgBCAEMARABEAEUARgBIAEgASABJAEkASQBJAEkASwBKAEkA
RwBGAEQAQAA9ADsAOAA1ADIALwAsACkAJgAjACAAGwAZABcAFAARAA4ACwAJAAkABwAF
AAMAAwACAAEAAAAAAP///P/8//z//P/8//v/+//7//v/+v/6//r/+v/6//r/+v/6//r/
+v/6//r/+v/6//r/+v/6//r/+v/4//j/+P/4//j/+P/4//j/+P/4//f/9//5//j/+P/4
//r/+v/6//r/+P/4//f/9//3//f/9//3//f/9//3//f/9P/0//T/9P/3//j/+P/4//j/
+P/4//n/+v/6//r/+//8//7////9//3//f/9//7//v/+//7/AgADAAQABwAIAAgABwAH
AAUABAADAAMAAwADAAMABAAEAAQAAwACAP///f/7//n/+P/3//b/9f/1//T/8v/x/+7/
7P/r/+v/7f/t/+7/7v/u/+7/7v/u/+7/7v/v/+//8f/x//L/8//y//H/8P/w//D/8P/w
/+//8f/1////DAAVACMANwBTAG8AkQCzANYA8wAJARIBDAHwAMIAhQA/APn/tf9t/yb/
Af8G/xT/Lf9g/5D/pv+z/77/xP/L/9b/3f/h/+X/6P/q/+v/6//s/+v/7P/t/+7/7v/x
//L/8v/y//H/8f/x//P/9f/2//b/9v/0//T/9f/1//j/+f/5//r/+//7//v//f/8//z/
/f/9/wAAAQABAAIAAQACAAMAAwAEAAUABgAIAAkACgALAA0ADgAQABEAFAAWABgAGgAc
AB4AIAAjACYAKAArAC4AMAAzADUANwA5ADkAOgA8AD0AQABBAEEAQgBCAEIAQgBDAEQA
RABFAEYASABIAEgASQBJAEkASQBJAEsASgBJAEcARgBEAEAAPQA5ADYAMwAwAC0AKgAn
ACQAHwAcABcAFQATABAADQAKAAcABQAFAAMA///9//3//P/7//r/+v/5//r/+v/6//r/
/P/7//v/+//5//j/+P/4//b/9v/2//b/+P/4//j/+P/4//j/+P/4//r/+v/6//r/+P/4
//j/+P/4//j/+P/4//b/9v/1//X/9f/0//T/9P/2//b/9v/2//T/9P/z//P/9f/1//X/
9f/z//P/8//z//L/8v/y//L/8//y//L/9P/0//T/9P/3//j/+P/4//j/+P/5//n/+P/3
//b/9f/2//b/9v/2//r/+//8////AAAAAP////////7//f/9//3//f/9//7//v/+//3/
/P/4//X/8v/v/+7/7f/s/+v/7P/s/+v/6//o/+b/5f/l/+b/5//p/+r/6f/o/+f/5v/k
/+T/5f/l/+f/5//o/+n/6f/p/+n/6v/q/+r/6v/p/+n/7//5/wYAEQAhADsAVwB3AJ0A
wwDiAPkACwEWAQ4B6gC2AHUAKwDh/5n/Uf8S//n+AP8O/y3/YP+M/6D/q/+2/7z/xf/M
/9P/1//b/97/4P/h/+H/4v/h/+L/4//k/+T/5f/m/+b/5v/n/+f/5//p/+n/6v/q/+r/
6v/q/+v/6//u/+//7//w//H/8f/x//P/9P/0//X/9f/2//f/9//4//j/+P/4//f/+v/7
//z//v8BAAIAAwAFAAQABgAHAAoADgAQABIAFAAUABYAGQAcAB4AIQAkACYAKwAtAC8A
MQAzADQANgA3ADgAOQA5ADoAOgA6ADoAOwA8ADwAPQA+AD4APgA+AD8APQA9AD0APQA9
ADwAOwA5ADgANgAyAC8ALAAqACgAJgAjACAAHQAaABYAEgAMAAkABwAEAAEA/v/7//n/
+f/3//f/9f/1//T/8//y//L/8f/w//D/8P/w//L/8f/x//H/7//u/+7/7v/w//D/8P/w
/+7/7v/u/+7/7v/u/+7/7v/w//D/8P/w//D/8P/w//D/7v/u/+7/7v/u/+7/7f/t/+3/
7P/s/+z/7v/u/+7/7v/s/+z/6//r/+v/6//r/+v/7f/t/+3/7f/s/+z/7v/u/+7/7//w
//H/8v/z//T/9P/0//T/9P/1//X/8//z//P/8//y//L/8v/y//X/9//5//3//v/+//3/
/f/7//r/+f/5//n/+f/5//r/+v/6//n/+P/1//P/8f/v/+z/6//q/+n/6f/o/+b/5f/i
/+D/3//f/+H/4f/i/+L/5P/k/+T/5P/i/+L/4//j/+P/4//k/+X/5f/l/+X/5v/m/+b/
5v/l/+n/7f/3/wQADwAdADMATwBtAJEAtwDcAPkADQEaARYB/ADKAIkAPQDx/63/Zf8i
//v+/v4O/yX/VP+C/5r/pf+w/7j/v//I/83/0f/X/9r/3P/d/93/3v/f/+D/4f/i/+L/
4//k/+T/5P/l/+X/5f/n/+n/6v/q/+r/6v/q/+v/6//q/+v/6//s/+//7//v//H/8P/w
//H/8f/y//P/8//0//X/9v/3//f/9v/3//j/+v/8//7/AAADAAIABAAFAAgACAAKAAwA
DgASABQAFwAaABoAHQAgACIAJwApACsALQAvADAAMgAzADgAOQA5ADoAOgA6ADoAOwA6
ADoAOwA8AD4APgA+AD8APQA9AD0APQA7ADoAOQA3ADkAOAA1ADMALwAsACkAJgAjACAA
HQAaABUAEgANAAsABwAEAAEA/v/9//v/+//5//b/8//y//D/8f/w//D/7//u/+7/7v/u
/+7/7f/t/+3/7f/s/+z/7P/q/+r/6v/q/+z/7P/s/+z/6//q/+n/6P/o/+j/6P/o/+r/
6v/q/+r/6v/q/+r/6v/s/+z/6//r/+n/6P/o/+j/6P/o/+j/6P/o/+j/5//n/+f/5//n
/+f/5//n/+f/5//m/+b/5v/m/+f/6P/q/+r/6v/q/+v/7P/s/+z/7P/s/+3/7f/v/+//
7//v/+7/7v/u/+7/8P/x//L/9f/2//b/9f/1//P/8v/x//H/8f/x//H/8v/y//L/8f/w
/+//7f/r/+n/5v/l/+T/4//k/+T/4//j/+L/4P/f/9//3v/d/93/3P/e/97/3v/e/93/
3P/c/9v/3f/d/97/3//f/9//3//g/97/3v/e/93/3//j/+v/+P8DAA8AIQA5AFcAeQCf
AMQA4wD5AAgBBgHwAMYAiQBFAP3/t/9z/yr/+/72/gT/F/9C/3b/lP+h/6z/tP+5/8L/
y//P/9P/1v/Y/9n/2f/a/9v/2v/b/9z/3P/f/+D/4P/g/+H/4f/h/+P/4f/i/+L/4v/k
/+T/5f/l/+b/5//n/+j/6f/p/+n/6//q/+r/6//r/+7/7//v//D/8f/y//P/8//0//X/
9v/4//f/+P/5//v//P/+////AgAEAAYACAAKAA4AEAATABYAFgAZABwAHgAjACUAJwAp
ACsALAAuAC8AMAAxADEAMgA0ADQANAA1ADQANAA1ADYAOAA4ADgAOQA7ADsAOwA7ADsA
OgA5ADcANwA2ADMAMQArACgAJQAiACEAHgAbABgAEwAQAAsACQAFAAIA///8//v/+f/5
//f/9f/z//P/8v/x//D/8P/v/+z/7P/s/+z/7P/r/+v/6//t/+z/7P/s/+z/7P/s/+z/
7v/u/+7/7v/u/+7/7v/u/+7/7v/u/+7/8P/w//D/8P/v/+7/7f/s/+z/7P/r/+v/6//q
/+r/6v/q/+r/6v/q/+z/7P/r/+v/6f/p/+n/6f/p/+n/6f/p/+j/6P/o/+j/5//o/+j/
6v/q/+r/6v/t/+7/7v/u/+7/7v/v/+//7f/t/+3/7f/s/+z/7P/s/+7/7//w//P/9v/2
//X/9f/1//T/8//z//P/8//z//T/9P/0//P/8v/v/+3/6//p/+j/5//m/+X/5//m/+T/
4//i/+D/3//f/9//3//g/+D/4v/i/+L/4v/g/+D/4f/h/+P/4//k/+X/4//j/+P/5P/k
/+T/5P/j/+X/5//v//z/BwATACUAPwBbAHsAnQDCAOEA+QAGAQgB9gDMAJEATwAJAMf/
gf82///+9v4E/xf/Pv90/5j/pf+y/7z/w//K/9P/1//b/+D/4v/h/+H/5P/l/+X/5f/l
/+T/5//o/+j/6P/r/+v/6//t/+v/7P/s/+z/7P/s/+3/7f/s/+3/7f/u/+//7//v//H/
8P/w//H/8f/y//P/8//0//f/+P/5//n/+v/7//z//v///wAAAQADAAQABgAHAAoACgAM
AA4AEAAUABYAGQAcABwAHwAiACQAKQArAC0ALwAxADIANAA1ADgAOQA5ADoAPAA8ADwA
PQA+AD4APwBAAEIAQgBCAEMAQgBBAEAAPwBBAEAAPwA9AD0APAA5ADcAMwAwAC0AKgAp
ACYAIwAgABwAGAASAA8ADAAKAAgABgADAAEAAQD///z/+f/4//b/9f/0//T/8//w//D/
8P/w//D/7//v/+//8f/w//D/8P/w//D/8P/w//L/8v/y//L/8P/w//D/8P/w//D/8P/w
//H/8v/z//T/8v/y//L/8v/0//T/8//z//P/8v/y//L/8v/y//L/8v/y//L/8f/x//H/
8f/x//H/7//v/+//7//u/+7/7v/u/+//8v/z//T/9f/2//X/9v/2//b/9v/2//f/9//3
//f/9//3//T/9P/0//T/+P/5//r//f/+//7//f/9//n/+P/3//f/+f/5//n/+v/5//j/
9v/0//L/8f/w/+//7v/t/+z/6//p/+j/5v/l/+b/5P/j/+P/4v/h/+H/4P/i/+L/4v/i
/+L/4v/j/+P/4//j/+T/5f/l/+X/5f/m/+X/5P/j/+H/5f/r//X/BAAPAB0AMwBNAG0A
jwC3ANwA9wALARQBDgHuALgAdwAvAOX/n/9X/xT/9f76/gj/If9Q/4D/mP+n/7L/uP+/
/8j/z//T/9f/2P/c/93/3//e/9//3v/f/+D/4P/h/+L/4v/i/+P/4//j/+X/4//k/+T/
5P/m/+b/5//n/+b/5//n/+j/6//r/+v/7f/u/+7/7//v/+7/7//v//D/8//0//X/9f/0
//X/9v/4//r//P/+/wEAAgAEAAUACAAKAAwADgAQABQAFgAZABwAHQAfACEAIgAlACcA
KQArAC8AMAAyADMANAA1ADUANgA4ADgAOAA5ADgAOAA5ADoAPAA8ADwAPQA9AD0APQA9
ADsAOgA5ADcANwA2ADMAMQAvACwAKQAmACMAIAAdABoAFwAUAA8ADQAJAAYAAwAAAP3/
+//7//n/9f/z//P/8v/z//L/8v/x//D/8P/w//D/8P/v/+//7//v/+7/7v/u/+z/7P/s
/+z/7f/u/+//8P/w//D/8P/w//D/8P/w//D/8P/w//D/8P/u/+7/7v/u//D/8P/v/+//
7f/s/+z/7P/s/+z/7P/s/+z/7P/r/+v/6//r/+v/6//r/+v/6//r/+7/7v/u/+7/8P/w
//D/8P/z//T/9P/0//L/8v/z//P/8//z//P/8//y//L/8v/y//L/8//0//f//P/8//v/
+//3//b/9f/1//f/9//3//j/+P/4//f/9v/z//H/7//t/+7/7f/s/+v/6f/o/+b/5f/m
/+T/4//j/+P/4//k/+T/5P/k/+T/5P/m/+b/5//n/+X/5f/m/+f/5//n/+f/6P/o/+j/
6P/n/+f/6f/z/wAACwAZAC0ARwBlAIkArwDUAPUACwEcARwBCgHcAJ0AUwAHAL//ef8u
/wH//v4M/x//Rv94/5L/of+s/7T/u//G/83/0f/V/9j/2v/b/9v/3v/f/+D/4f/i/+L/
4f/i/+L/4v/l/+X/5f/n/+X/5v/m/+b/6P/o/+n/6f/q/+v/6//s/+3/7f/t/+//8P/w
//H/8f/w//H/8f/y//X/9v/3//f/+v/7//z//v/9//7///8BAAQABgAHAAoADAAOABAA
EgAUABYAGQAcACAAIwAmACgAKQArAC0ALwAzADQANgA3ADgAOQA5ADoAPAA8ADwAPQA8
ADwAPQA+ADwAPAA8AD0APwA/AD8APwA9ADwAOwA5ADkAOAA1ADMAMQAuACsAKAAlACIA
HwAcABsAGAATABEADwAMAAkABgADAAEAAQD///3/+//7//r/9//2//b/9f/2//b/9v/2
//b/9f/1//X/9f/0//T/9P/0//T/9P/0//L/8v/y//L/9P/0//T/9P/y//L/8v/y//L/
8v/y//L/8v/y//L/8v/y//L/8f/x//P/8v/y//L/8v/y//L/8v/w//D/7//v/+//7//v
/+//7//v/+//7//w//D/8P/w//P/8v/y//T/9P/0//T/9//4//j/+P/2//b/9//3//n/
+f/5//n/+P/4//j/+P/6//v//P///wQABAADAAMAAAD+//z/+//7//v/+//8//7//v/9
//z/+f/3//X/8//0//P/8v/x/+//7v/s/+v/7P/q/+n/6f/n/+f/6P/o/+j/6P/o/+j/
6v/q/+v/6//p/+n/6v/r/+v/6//r/+z/7P/s/+z/6//r/+//+/8KABUAIwA5AFMAcwCX
ALsA4AD9ABEBHAEWAfoAxgCDAD0A9f+v/2f/JP8F/wz/HP81/2T/kv+m/7P/vv/G/83/
1v/d/+H/5f/o/+r/6f/p/+z/7f/s/+3/7v/u/+3/7v/u/+7/8P/x//L/9f/0//T/8//y
//T/9P/1//X/9v/3//f/+P/3//f/9//5//r/+v/7//v/+v/7//v//P/9//7//////wIA
AwAEAAYABQAGAAcACQAKAAwADQAQABAAEgAUABYAGAAaAB0AIAAiACUAKAAqACsALQAv
ADEANAA2ADkAOwA8AD0APQA+AD4APgA+AD8AQABAAEEAQgBAAEAAQABBAEMAQwBDAEMA
QQBAAD8APQA7ADoANwA1ADIAMAAuACwAKQAmACMAIAAdABoAFQATAA8ADAAJAAYAAwAB
AAEA///9//v/+//6//n/+P/4//f/9v/2//b/9v/2//X/9f/1//X/9P/0//T/9v/2//b/
9v/2//b/9v/2//b/9v/2//b/9v/2//b/9v/2//b/9v/2//b/9v/2//b/9v/2//X/9f/3
//b/9v/2//b/9v/2//b/9v/2//X/9f/3//f/9//3//X/9f/1//X/9v/2//b/9v/2//b/
9v/1//P/9v/3//j/+f/6//n/+v/6//r/+v/6//v/+//7//v/+//7//r/+v/6//r//P/9
//7/AQACAAIAAQABAP///v/9//3//f/9//3//v/8//z/+//6//j/9//2//X/9P/z//L/
8f/x//D/7v/t/+7/7P/r/+v/6v/p/+n/6P/q/+r/6v/q/+r/6v/r/+v/6//r/+z/7f/v
/+//7//w/+//7v/t/+v/7f/x//n/CAATAB0ALQBFAGEAfwCjAMoA5wD/AA4BDgH4AMwA
kQBPAAkAxf+B/zb/A//6/gr/G/9E/3r/mv+n/7L/vP/D/8z/0//X/9v/4P/i/+P/4//i
/+P/5P/l/+b/5v/n/+j/6P/o/+v/6//r/+3/6//s/+z/7P/u/+7/7//v/+//7//u/+7/
7f/t/+3/7//y//L/8//z//T/9f/1//b/9//4//n/+f/6//v//P/+////AAABAAMABAAG
AAcACgAKAAwADgAQABQAFgAZABwAHAAfACIAJAAnACkAKwAtADEAMgA0ADUANgA3ADcA
OAA6ADoAOgA7ADwAPAA9AD4APgA+AD4APwBBAEEAQQBBAEEAQAA/AD0APwA+ADsAOQA1
ADIALwAsACcAJAAhAB4AGQAWABEADwALAAgABQACAAAA//8AAP///P/5//j/9v/z//L/
9P/z/w==
         </WaveFormData>
      </LeadData>
      <LeadData>
         <LeadByteCountTotal>10000</LeadByteCountTotal>
         <LeadTimeOffset>0</LeadTimeOffset>
         <LeadSampleCountTotal>5000</LeadSampleCountTotal>
         <LeadAmplitudeUnitsPerBit>4.88</LeadAmplitudeUnitsPerBit>
         <LeadAmplitudeUnits>��V</LeadAmplitudeUnits>
         <LeadHighLimit>2147483647</LeadHighLimit>
         <LeadLowLimit>268435456</LeadLowLimit>
         <LeadID>V5</LeadID>
         <LeadOffsetFirstSample>0</LeadOffsetFirstSample>
         <FirstSampleBaseline>0</FirstSampleBaseline>
         <LeadSampleSize>2</LeadSampleSize>
         <LeadOff>FALSE</LeadOff>
         <BaselineSway>FALSE</BaselineSway>
         <ExcessiveACNoise>FALSE</ExcessiveACNoise>
         <MuscleNoise>FALSE</MuscleNoise>
         <LeadDataCRC32>970266880</LeadDataCRC32>
         <WaveFormData>
7//u/+7/7P/p/+f/5f/k/+T/5P/k/+T/5P/k/+T/5P/k/+T/5P/k/+P/4//j/+P/5v/m
/+X/5f/k/+T/5P/k/+L/4f/h/+L/5//s//L/+/8JABkAMQBMAGgAhQChALoA0ADcAOAA
2QDIAKkAfABNABYA2P+v/6D/lf+N/53/vf/N/9D/0v/V/9b/2v/b/9r/2//d/9//3//f
/9//3//f/9//3//f/97/3v/e/97/3v/f/+D/4P/e/97/3//f/9//3v/e/97/4P/h/+L/
4v/h/+D/3//f/+D/4f/k/+b/5v/n/+j/6P/q/+z/7P/t/+z/7f/u/+//7v/v//D/8P/z
//T/9f/3//f/+P/6//n//P/+/wAAAgAFAAcACQAMAAwADgAPABEAEwAWABcAGQAXABkA
GgAbABwAHAAcABwAHAAdAB4AIAAhACEAIQAhACMAJAAlACUAIwAkACQAIgAhACAAHgAd
ABgAFwAWABQAEgAQAA0ACgAIAAUAAQD+//3/+//5//f/9v/1//T/8//v/+7/7f/s/+r/
6f/o/+j/6P/p/+n/6f/o/+f/5v/l/+f/5//m/+X/5v/n/+j/6f/n/+f/5//n/+f/5//n
/+f/5v/l/+X/5P/m/+X/5P/k/+b/5v/m/+b/5v/m/+X/5f/l/+X/5P/k/+L/4v/i/+L/
5P/j/+P/4//j/+P/4//j/+P/4//j/+P/4//j/+P/5f/k/+T/5P/k/+T/5v/n/+j/6f/p
/+n/6f/q/+r/6v/q/+r/6v/p/+n/6f/r/+z/7f/w//L/8v/y//L/8v/x//D/8P/x//H/
8f/x//P/8//z//H/7v/s/+r/6P/m/+b/5f/k/+L/4P/f/93/2//a/9r/2v/c/9z/3P/c
/9r/2v/a/9r/3P/c/93/3f/d/93/3v/e/9v/2//c/9z/3v/e/97/3f/d/9z/4f/m/+z/
9f8BABMAKQBEAGIAfQCZALAAyADYAN4A2wDKAKsAggBTABwA4P+1/6T/m/+R/6H/v//P
/9D/zv/R/9T/2P/b/9z/3//f/9//3f/d/9//3//f/9//3//f/+D/4P/g/+D/4P/h/+L/
4v/k/+T/5f/l/+X/5P/k/+T/5P/l/+b/5v/o/+j/6P/p/+v/6//t/+7/7v/v//D/8P/w
//L/8v/z//T/9f/2//f/+P/5//r/+v/9//7///8BAAIABAAHAAcACAAKAAwADgAPABEA
EwAWABgAGgAbAB0AHQAgACEAIwAlACcAKAApACoAKgAqACoALAAtAC4AMAAvAC8ALwAv
ADEAMgAzADMAMQAyADIAMAAxADAALgAtACwAKwAqACgAJAAiAB8AHAAbABkAFgAUABMA
EQAPAA0ADAALAAoACQAJAAgABwAGAAYABQAEAAQABAAFAAUABQADAAMAAwADAAMAAwAC
AAEAAwADAAMAAwADAAMAAwADAAMAAwADAAMAAwADAAQABAACAAEAAAAAAAAAAAAAAAAA
/v/+//3//f///////v/+/wAAAAAAAAAA/v/9//3//f/9//3//f/9//3//f/9//3//f/9
//3//f/9//3//v8AAAAAAAAAAAMAAwADAAMAAwADAAMABAAGAAYABgAGAAQAAwADAAMA
BQAGAAcACgANAA4ADwAQABAADwAOAA4ADwAPAA8ADwAPAA8ADwANAAwACgAIAAYABAAE
AAMAAgAAAP7//f/7//n/+P/4//j/+P/4//j/+P/6//r/+v/6//z//P/9//3//f/9//7/
/v//////AAAAAAIAAgACAAEA//8CAAUACgAQABcAIQAxAEUAYgCAAJ8AuQDSAOYA9gD8
APkA6ADNAKYAewBGAAgA1//E/7n/sf/B/+H/8//0//b/9//6//7/AQACAAMAAwABAAEA
AQABAAMAAwADAAMAAwAEAAQABAAEAAIAAwAEAAQABgAGAAcABwAFAAQABAAEAAYABwAI
AAgACgAKAAoACwALAAsADQAOAA4ADwAQABAADgAQABAAEQAUABUAFgAXABYAFwAYABgA
GwAcAB0AHwAiACQAJwAnACYAKAAqACwALwAxADMANgA2ADgAOQA7AD0AQABBAEMAQQBD
AEQARQBGAEYARgBGAEgASQBKAEwASwBLAEsASwBNAE4ATwBPAE0ATgBOAEwASwBKAEgA
RwBGAEUARABCAEAAPgA7ADgANgAzAC8ALAArACkAJwAlACIAIQAgAB8AHQAcABsAGgAa
ABkAGAAYABYAFwAXABcAFwAXABcAFwAVABUAFAATABUAFQAVABUAFQAVABUAFQAVABUA
FQAVABMAEwAUABQAFAATABIAEgAUABQAFAAUABIAEgARABEAEQARABAAEAAQABAAEAAQ
ABAADwAPAA8AEQARABEAEQARABEAEQARABEAEQARABEAEwATABQAFAAUABQAFAAXABcA
FwAXABkAGQAZABoAGgAaABoAGgAcABsAGwAbAB0AHgAfACIAJgAmACYAJgAoACcAJgAm
ACcAJwAnACcAJwAnACcAJQAiACAAHgAcABoAGgAZABgAFgAUABMAEQAPAA4ADgAOABAA
EAAQABAAEAAQABAAEAAQABAAEQARABEAEQASABIAEQARABIAEgASABIAEgARAA8AEAAT
ABgAHgAlAC8APwBRAGoAhgCjAL8A1gDsAP4ABgEDAfQA2QC0AIkAVAAYAOP/zP/B/7n/
xf/l//v//v/+/wEAAgAGAAkACgALAAsACwAJAAkACQALAAkACQAJAAkACgAKAAoACgAI
AAkACgAKAAwADAANAA0ADQAMAAwADAAOAA8AEAAQAA4ADgAOAA8ADQANAA8AEAAOAA8A
EAAQABAAEgASABMAFAAVABYAFwAYABkAGgAaABsAHAAdAB8AHgAgACMAIwAkACYAKAAq
ACsALQAvADIAMgA0ADUANwA3ADoAOwA9AD0APwBAAEEAQgBCAEIAQgBEAEUARgBIAEcA
RwBHAEcARwBIAEkASQBJAEoASgBIAEkASABGAEUAQAA/AD4APAA5ADYAMgAuAC4AKwAn
ACQAIwAhAB8AHQAbABkAFwAVABMAEgARABAAEAAPAA4ADgANAA0ADAALAAkACQAJAAkA
BwAHAAYABQAGAAcACAAJAAgABwAGAAUABQAFAAUABQADAAMABAAEAAIAAQAAAAAAAgAC
AAIAAgAAAAAA///////////+//7//v/+//7//v/8//v/+//7//v/+//7//v/+//7//v/
+//7//v/+//7//3//f/+//7//v/+//7/AQABAAEAAQABAAEAAQACAAEAAAD///7/AAD/
//////8DAAQABQAIAAoACgAKAAoACQAHAAUABAAFAAUABQAFAAcABwAHAAUAAgAAAP7/
/P/4//j/9//2//X/8v/w/+3/7f/s/+z/7P/u/+7/7v/u/+7/7v/u/+7/7P/s/+3/7f/r
/+v/7P/s/+v/6//s/+z/7P/s/+z/6//t/+7/8//6/wAACwAbAC8ARwBmAIQAnwC3AMwA
3gDoAOgA2wDCAJsAbAA1APr/xv+t/6L/l/+d/7n/z//T/9T/1v/Z/9r/3v/h/+D/3//f
/9//3//h/+H/4f/f/9//3//f/97/3v/e/97/3v/f/+D/4P/g/+D/4f/h/+H/4P/g/+D/
4P/h/+L/4v/i/+L/4v/j/+T/5f/o/+r/6P/p/+r/6v/o/+r/6v/r/+7/7//w//H/8v/z
//T/9P/z//T/9f/3//j/+v/9//3//P/+/wAAAgAFAAcACQAMAAwADgAPABEAEQAUABUA
FwAXABkAGgAbABwAHAAcABwAHQAdAB0AHgAdAB0AHQAdAB0AHgAfAB8AHQAeAB4AHAAb
ABoAGAAXABIAEQAQAA4ACgAIAAUAAgAAAP3/+f/2//X/8//x/+//7v/t/+z/6//p/+j/
5//m/+T/4//i/+L/4P/h/+H/4f/f/9//3//f/93/3f/c/9v/3f/d/93/3f/d/93/3f/d
/93/3f/d/93/3f/d/97/3v/e/93/3P/c/97/3v/e/97/3P/c/9v/2//d/93/3P/c/9r/
2v/a/9r/2v/Z/9n/2f/Z/9n/2f/Z/9n/2f/Z/9n/2f/b/9v/2//a/9z/3P/c/9z/3//f
/9//3//f/9//3//g/+D/4P/g/+D/4P/f/9//3//h/+L/4//m/+j/6P/o/+j/6P/n/+b/
5v/l/+X/5f/l/+f/5//n/+X/5v/k/+L/4P/c/9z/2//a/9r/2P/X/9X/0//S/9L/0v/S
/9L/0v/S/9L/0v/S/9L/0v/S/9P/0//T/9P/1P/U/9P/0//U/9T/1P/U/9T/0//R/9L/
1f/c/+L/6f/3/wkAIQA8AFwAeQCRAKoAwADOANQA0QDAAKMAegBLABYA2v+t/5z/k/+L
/5n/tf/F/8b/xv/H/8r/zP/P/9L/0//V/9P/0//V/9P/0f/T/9P/0//T/9T/1P/U/9T/
0v/T/9T/1P/U/9T/1f/V/9b/1v/X/9j/2P/Z/9r/2v/a/9r/2v/b/9v/2//d/97/3v/f
/+D/4P/i/+T/5P/l/+T/5f/m/+f/6P/p/+r/6v/t/+7/7//x//L/9P/3//f/+P/6//z/
/v8BAAMABQAIAAoADAANAA8ADwASABMAFQAVABcAGAAZABwAHAAcABwAHQAdAB0AHgAf
AB8AHwAfAB8AIAAhACEAIQAiACIAIAAfAB4AHAAbABgAFwAWABQAEgAQAA0ACgAIAAUA
AQD+/////f/7//n/9//1//P/8f/x//D/7//u/+7/7f/s/+z/6v/r/+v/6//r/+v/6//r
/+v/6//q/+n/6f/p/+n/6f/r/+v/6//r/+n/6f/p/+n/6f/p/+r/6v/s/+v/6v/q/+r/
6v/q/+r/7P/s/+v/6//r/+v/6v/q/+z/7P/s/+z/7P/r/+v/6//r/+v/6//r/+v/6//r
/+v/6f/p/+n/6f/r/+v/7v/u/+7/7v/u/+7/8f/x//H/8f/x//H/8f/y//D/8P/w//D/
8v/x//H/8f/x//L/8//2//r/+v/6//r/+v/5//j/+P/5//n/+f/5//v/+//7//n/+P/2
//T/8v/y//L/8f/w/+7/7P/r/+n/5//m/+b/5v/o/+j/6P/o/+j/6P/o/+j/6P/o/+n/
6f/p/+n/6v/q/+f/5//o/+j/6v/q/+r/6f/r/+z/7//0//r/AwAPAB8ANwBWAHIAjQCn
AL4A0gDeAOIA2wDGAKcAfgBPABQA2v+z/6T/m/+Z/7P/0f/b/9r/2v/d/97/4P/j/+b/
5//n/+f/5f/j/+P/5f/l/+X/5f/l/+b/5v/m/+b/5v/n/+j/6P/o/+j/6f/p/+n/6P/o
/+j/6v/r/+z/7P/s/+z/7P/t/+v/6//t/+7/7v/v//D/8P/w//L/8v/z//b/9//4//n/
+P/5//r/+v/7//z//f///wAAAgAFAAUABgAIAAoADAAPABEAEwAWABYAGAAZABsAGwAe
AB8AIQAhACMAJAAlACYAJgAmACYAKgArACwALgAtAC0ALQAtAC0ALgAvAC8AMQAyADIA
MAAtACwAKgApACYAJQAkACIAIAAeABsAGAAYABUAEQAOAA0ACwAJAAcABAADAAIAAQAB
AAAA///+/wAA///+//7//P/9//3//f////////////3//f/8//v//f/9//3//f/9//3/
/f/9//3//f/9//3//f/9//7//v/+//3//P/8//z//P/8//z//v/+//3//f/9//3//P/8
//z//P/8//z//v/9//3//f/9//3//f/9//3//f/9//3//f/9//3//f/9/////v/+//7/
/v/+////////////AQABAAEAAgAAAAAAAAAAAAAA////////AQACAAMABgAIAAgACAAI
AAYABQAEAAQABQAFAAUABQADAAMAAwABAP///P/5//b/9P/0//P/8v/0//L/8f/v/+3/
7P/s/+z/7P/s/+z/7P/s/+z/7P/s/+z/7P/t/+3/7//v//D/8P/v/+//8P/w//D/8P/w
/+//7//w//X//P8AAAkAFQAnAEEAXAB4AJUArwDGANgA4gDiANkAwgCjAHoASQAOANT/
sf+k/5v/m/+5/9X/3f/c/+D/4f/i/+b/6f/q/+v/6//p/+v/6f/n/+f/6f/p/+n/6f/s
/+z/7P/s/+z/7f/u/+7/7v/u/+//7//t/+z/7P/s/+7/7//w//D/7v/u/+7/7//t/+3/
7//w//L/8//0//T/9P/2//b/9//4//n/+v/7//z//f/+//7///8AAAEAAwAEAAYACQAJ
AAwADgAQABIAEwAVABcAGgAcAB4AHwAhAB8AIgAjACUAJQAnACgAKQAqACoAKgAqACwA
LQAuADAAMQAxADEAMQAzADQANQA1ADUANgA2ADQAMQAwAC4ALQAqACkAKAAmACIAIAAd
ABoAGAAVABEADgAPAA0ACwAJAAcABQADAAEA///+//3//P/8//v/+v/6//r/+//7//v/
/f/9//3//f/7//v/+v/5//f/9//3//f/+f/5//n/+f/5//n/+f/5//v/+//8//z/+v/5
//j/+P/6//r/+v/6//j/+P/3//f/9f/1//T/9P/2//b/9v/2//b/9f/1//X/8//z//P/
8//1//X/9f/1//P/8//z//P/8//z//T/9P/0//T/9P/2//f/+P/5//f/9//3//j/9v/2
//b/9v/4//f/9//3//n/+v/7//7/AAAAAAAAAAAAAP///v/+//3//f/9//3//f/9//3/
+//5//b/8//w/+7/7v/t/+z/7v/s/+v/6f/m/+T/4//i/+T/5P/k/+T/4v/i/+L/4v/g
/+D/4f/h/+H/4f/i/+L/4f/h/+L/4v/i/+L/4v/h/+H/4P/l/+z/8v/9/w0AIQA7AFoA
eACTAKkAvgDQANoA2ADNALYAkQBiAC8A8v++/6P/lv+L/5H/r//J/8//0P/S/9P/1P/U
/9f/2v/Z/9n/2f/Z/9f/1//X/9f/1//X/9f/2P/Y/9j/2P/Y/9n/2v/a/9j/2P/Z/9n/
2f/Y/9j/2P/Y/9n/2v/a/9r/2v/a/9v/2//b/93/3v/e/9//4P/g/9//4P/f/9//4P/h
/+L/4//k/+X/5v/m/+f/6P/p/+v/6v/s/+//7//w//L/9P/2//n/+//9/wAAAAACAAMA
BQAFAAgACQALAAkACwAMAA0ADAAMAAwADAAMAA0ADgAQABEAEQARABEAEQASABMAEwAR
ABIAEgAQABIAEgARABEAEAAPAA4ADAAIAAYAAwAAAP7/+//3//T/8//x/+//7f/q/+n/
6P/n/+X/5P/j/+L/4v/h/+D/4P/e/9//3//f/9//3//f/9//3f/d/9z/2//d/93/3f/d
/93/3f/d/93/2//b/9v/2//b/9v/3P/c/97/3f/c/9z/3P/c/9z/3P/e/97/3f/d/9v/
2//a/9r/2v/a/9r/2v/a/9n/2f/Z/9f/1//X/9f/1//X/9f/1//X/9f/2f/b/9r/3P/c
/9z/3P/d/93/3f/d/9//3//f/+D/3//e/93/3P/c/9v/2//b/9//4P/h/+T/5P/k/+T/
5P/m/+X/5P/k/+P/4//j/+P/4//j/+P/4f/i/+D/3v/c/9j/2P/X/9b/1v/U/9P/0f/P
/87/zv/O/87/zv/O/87/0P/Q/9D/0P/O/87/z//P/9H/0f/S/9L/0f/R/9L/0v/S/9L/
0v/R/9H/1P/Z/97/5P/t//v/DwAnAEQAZgCDAJsAsgDEANAA1ADJALIAkQBmADUA/P/C
/6H/lP+J/4f/n/+7/8X/xP/E/8f/yP/K/83/zv/P/9H/0f/R/9H/z//R/9H/0f/R/9H/
0v/S/9L/0v/S/9P/1P/U/9T/1P/V/9X/1//W/9b/1v/U/9X/1v/W/9f/2P/Z/9v/2//b
/93/3v/g/+H/4v/i/+L/5P/k/+X/5P/l/+b/5//p/+v/7f/u/+//8P/x//P/9P/2//n/
+f/7//7/AQAEAAUABwAJAAwADgAQABEAEwATABYAFwAZABsAHQAeAB8AIAAgACAAIAAi
ACMAJAAmACcAJwAnACcAJQAmACcAJwAnACgAKAAmACUAJAAiACEAHAAbABoAGAAWABQA
EQAOAA4ACwAHAAQABQADAAEA///+//3//P/7//n/+P/3//b/9v/1//T/9P/0//X/9f/1
//X/9f/1//X/9f/1//T/8//z//P/8//z//X/9f/1//X/8//z//P/8//z//P/9P/0//T/
8//y//L/9P/0//T/9P/0//T/8//z//H/8f/w//D/8v/y//L/8v/y//H/8f/x/+//7//v
/+//8f/x//H/8f/x//H/8f/x//H/8v/0//T/9P/0//f/9//3//f/9//3//f/+P/2//b/
9v/2//b/9f/1//X/9//4//n//P/+//7//v/+//7//f/8//z//f/9//3//f/7//v/+//5
//r/+P/2//T/8v/y//H/8P/y//D/7//t/+v/6v/q/+r/6v/q/+r/6v/s/+z/7P/s/+r/
6v/r/+v/7f/t/+7/7v/t/+3/7v/u/+z/7P/s/+v/7//u//H/9v/+/wMADQAfADcAVABy
AI8AqwDAANQA4ADkAN0AzACvAIYAWQAiAOT/u/+q/5//m/+v/83/2//c/97/4f/i/+T/
6f/q/+n/6//r/+v/6//r/+v/6//r/+v/6//s/+z/7P/s/+z/7f/u/+7/7v/u/+//7//x
//D/8P/w/+7/7//w//D/8v/y//L/8//x//H/8//0//T/9f/2//b/9v/4//j/+f/6//v/
/P/9//7///8AAAAAAwAEAAUABwAIAAoADQANABAAEgAUABYAFQAXABkAHAAeACAAIQAj
ACMAJgAnACkAKwAtAC4ALwAwADAAMAAwADAAMQAyADQANQA1ADUANQA1ADYANwA3ADUA
NgA2ADQANQA0ADIAMQAuAC0ALAAqACgAJgAjACAAHgAbABcAFAATABEADwANAAwACwAK
AAkABwAGAAUABAAEAAMAAgACAAAAAQABAAEAAQABAAEAAQADAAMAAgABAAEAAQABAAEA
AwADAAMAAwABAAEAAQABAP////8AAAAAAgABAAAAAAAAAAAAAAAAAAAAAAD/////////
//7//v/+//7//v/+/wAA/////////f/9//3//f/9//3//f/9//v/+//7//v/+//9//7/
/v/+//7//v8BAAEAAQABAAEAAQABAAIAAgACAAIAAgACAAEAAQABAAMABAAFAAgADAAM
AAwADAAMAAsACgAKAAkACQAJAAkACQAJAAkABwAIAAYABAACAAAAAAD///7//v/8//v/
+f/1//T/9P/0//L/8v/y//L/9P/0//T/9P/0//T/9f/1//X/9f/2//b/9f/1//b/9v/2
//b/9v/1//f/9v/5/wAABgALABcAJwA9AFYAcgCPAKsAwgDWAOQA6gDjANIAtwCQAGUA
LgDw/7//rv+j/53/sf/T/+P/5v/o/+v/6v/u//H/9P/1//X/9f/z//P/8//z//P/8//z
//P/9P/0//T/9P/0//X/9v/2//b/9v/3//f/9//2//b/9v/1//X/9f/0//b/9v/2//f/
9f/1//f/+P/4//n/+v/6//z//v/+////AAABAAIAAwAEAAUABgAGAAcACAAJAAsADAAO
ABEAEQASABQAFgAYABkAGwAdACAAIgAkACUAJwAnACoAKwAtAC0ALwAwADEANAA0ADQA
NAA0ADUANgA4ADkAOQA5ADkANwA4ADkAOQA5ADoAOgA4ADcANgA0ADMAMAAvAC4ALAAq
ACgAJQAiAB4AGwAXABQAFQATABEADwAMAAsACgAJAAUABAADAAIAAgABAAAAAAAAAAEA
AQABAP//////////AQABAAAA////////////////////////////////////////AAAA
AAAA///+//7//v/+//7//v/8//z/+//7//n/+f/4//j/+P/4//j/+P/6//n/+f/5//f/
9//3//f/9//3//f/9//1//X/9f/1//f/9v/4//j/+P/4//n/+f/5//n/+//7//v//P/6
//r/+v/6//j/9//3//f/+//8//3/AAACAAIAAgACAAAA///+//7////////////9//3/
/f/7//r/+P/2//T/9P/0//P/8v/w/+7/7f/r/+v/6v/q/+r/6f/o/+f/5v/o/+j/6P/o
/+b/5v/n/+f/6f/p/+r/6v/p/+n/6v/q/+n/6P/n/+X/5//o/+3/9v/6/wMAEQAlAD0A
XAB8AJcArwDGANgA4gDiANUAvgCbAG4APQACAMj/qf+e/5H/k/+t/8n/0//U/9b/1//Y
/9z/3f/g/9//3f/f/+H/3//f/93/3f/d/93/3f/e/97/3v/e/97/3//g/+D/3v/e/9//
3//f/97/3v/e/+D/4f/i/+L/5P/k/+T/5f/j/+P/5f/m/+X/5f/l/+T/5P/m/+b/5//o
/+n/6v/r/+7/7//w//D/8//0//X/9//2//j/+//7//7/AAACAAQABAAFAAYACAAKAAwA
DQAPABEAFAAVABcAFwAZABoAGwAaABoAGgAaABsAGwAbABwAHgAfACAAIQAfACAAIQAh
ACAAIAAfABwAGwAaABgAFwASABEAEAAOAAwACgAHAAQABAABAP3/+v/5//f/9f/z//D/
7//u/+3/6f/o/+f/5v/o/+f/5v/m/+T/5f/l/+X/5f/l/+X/5f/l/+X/5P/j/+H/4f/h
/+H/4//j/+P/4//j/+P/4//j/+P/4//k/+T/5P/j/+L/4v/g/+D/4P/g/+L/4v/h/+H/
4f/h/+D/4P/g/+D/4P/g/+D/3//f/9//3//f/9//3//h/+H/4f/h/+P/4//j/+L/5P/k
/+T/5P/n/+f/5//n/+f/5//n/+j/5v/m/+b/5v/o/+f/5//n/+f/6P/p/+z/8P/w//D/
8P/w/+//7v/u/+//7//v/+//7//v/+//7f/s/+r/6P/m/+T/5P/j/+L/4f/e/9z/2f/Z
/9j/2P/Y/9j/2P/Y/9j/2v/a/9r/2v/a/9r/2//b/93/3f/e/97/3//f/+D/4P/e/97/
3v/d/93/3v/j/+r/8P/3/wUAFQAtAEoAagCJAKMAugDQAN4A5ADbAMYApwB+AE8AGADa
/7H/pP+b/5H/o//B/83/zP/Q/9H/0v/W/9n/2P/Z/9n/2f/Z/9n/2//b/9v/2//b/9v/
3P/c/9z/3P/e/9//4P/g/97/3v/f/9//4f/g/+D/4P/i/+P/5P/k/+T/5P/k/+X/5f/l
/+f/6P/o/+n/6v/q/+r/7P/s/+3/7v/v//D/8f/y//P/9P/0//f/+P/5//v//P/+/wEA
AQACAAQABgAIAAkACwANABAAEgAUABUAFwAZABwAHQAfAB0AHwAgACEAIgAiACIAIgAi
ACMAJAAmACUAJQAlACUAJQAmACcAJwAlACYAJgAkACMAIgAgAB8AHgAdABwAGgAWABQA
EQAOAA0ACwAIAAYABQADAAEA///8//v/+v/5//n/+P/3//b/9v/1//T/9P/0//X/9f/1
//P/8//z//P/8//z//L/8f/z//P/8//z//H/8f/x//H/8v/z//T/9f/1//X/9v/2//T/
8//y//L/9P/0//T/9P/0//T/8//z//X/9f/0//T/8v/y//L/8v/y//H/8f/x//P/8//z
//P/8f/x//H/8f/z//P/8//z//X/9f/0//b/9v/2//b/9//3//f/9//3//f/9//4//r/
+v/6//r/+v/5//n/+f/7//z//f8AAAIAAgACAAIAAAD///7//v///////////wEAAQAB
AP///v/8//r/+P/4//j/9//2//b/9P/z//H/7//u/+7/7v/u/+7/7v/u/+7/7v/u/+7/
8P/w//H/8f/v/+//8P/w/+//7//w//D/8P/w//D/7//v//D/9//+/wQADQAbACsARQBi
AIAAnQC3AM4A4ADsAOwA3wDGAKUAfABLABAA2P+5/7D/o/+l/8P/2//j/+T/5v/p/+z/
7v/x//L/8f/x//H/8f/x//H/8f/x//H/8f/x//L/8v/y//L/9P/1//b/9v/0//T/9f/1
//f/9v/2//b/9v/3//j/+P/4//j/+P/5//v/+//9//7//v///wAAAAAAAAIAAgADAAYA
BwAIAAkACAAJAAoACgANAA4ADwARABAAEgAVABUAGAAaABwAHgAfACEAIwAmACYAKAAp
ACsALQAwADEAMwAxADMANAA1ADYANgA2ADYANgA3ADgAOgA5ADkAOQA5ADsAPAA9AD0A
PAA8ADsAOAA3ADYANAAzADIAMQAwAC4AKgAoACUAIgAhAB8AHAAaABkAFwAVABMAEAAP
AA4ADQANAAwACwAKAAoACQAIAAgACAAJAAkACQAHAAcABwAHAAcABwAGAAUABwAHAAcA
BwAHAAcABwAHAAcABwAHAAcABwAHAAgACAAIAAcABgAGAAgACAAIAAgACAAIAAcABwAH
AAcABgAGAAYABgAGAAYABgAFAAUABQAHAAcABwAHAAUABQAFAAUABwAHAAcABwAFAAUA
BgAHAAUABgAHAAgACQAKAAsACwALAAsACwALAAsADAAKAAoACgAKAAwACwALAAsACwAM
AA0AEAAUABQAFAAUABIAEQAQABAAEQARABEAEQARABEAEQAPAA8ADgANAAwACgAKAAkA
CAAIAAYABQADAAEAAAAAAAAA/v/+//7//v8AAAAAAAAAAAAAAAABAAEA/////wAAAAAB
AAEAAgACAAAAAAAAAP//AQACAAcADgAUABcAIwAzAEcAYACAAJ8AuQDSAOYA9AD4AO8A
3gDBAJoAbwA4APz/z/++/7P/rf/B/+P/8//0//b/+f/8//7/AQAAAAEAAwADAAEAAQAB
AAEAAwADAAMAAwAEAAQABAAEAAIAAwAEAAQABAAEAAUABQAHAAYABgAGAAYABwAIAAgA
CAAIAAgACQALAAsADQAOAAwADQAOAA4AEAASABIAEwAUABUAFgAXABgAGQAaABoAGwAc
AB0AHwAgACIAJQAlACQAJgAoACoAKQArAC0AMAAyADQANQA3ADkAPAA9AD8APwBBAEIA
QwBGAEYARgBGAEgASQBKAEwASwBLAEsASwBLAEwATQBNAE0ATgBOAEwASwBKAEgARwBE
AEMAQgBAADwAOgA3ADQAMAAtACkAJgAlACMAIQAfAB4AHQAcABsAGQAYABcAFgAYABUA
FAAWAA==
         </WaveFormData>
      </LeadData>
      <LeadData>
         <LeadByteCountTotal>10000</LeadByteCountTotal>
         <LeadTimeOffset>0</LeadTimeOffset>
         <LeadSampleCountTotal>5000</LeadSampleCountTotal>
         <LeadAmplitudeUnitsPerBit>4.88</LeadAmplitudeUnitsPerBit>
         <LeadAmplitudeUnits>��V</LeadAmplitudeUnits>
         <LeadHighLimit>2147483647</LeadHighLimit>
         <LeadLowLimit>268435456</LeadLowLimit>
         <LeadID>V6</LeadID>
         <LeadOffsetFirstSample>0</LeadOffsetFirstSample>
         <FirstSampleBaseline>0</FirstSampleBaseline>
         <LeadSampleSize>2</LeadSampleSize>
         <LeadOff>FALSE</LeadOff>
         <BaselineSway>FALSE</BaselineSway>
         <ExcessiveACNoise>FALSE</ExcessiveACNoise>
         <MuscleNoise>FALSE</MuscleNoise>
         <LeadDataCRC32>2937351492</LeadDataCRC32>
         <WaveFormData>
7v/t/+z/6v/p/+j/5//l/+X/5f/l/+X/4//j/+P/4//l/+X/5f/l/+X/5P/j/+L/4//k
/+X/5v/l/+X/5f/k/+L/4v/i/+T/5f/o/+v/7v/1/wEAEgAnADwAUwBrAIEAlgCnALMA
vADAALQAngB9AFQAJQAGAPb/5f/V/9z/7//1//H/7f/o/+f/5f/j/9//4P/f/9//3//f
/9//3f/b/9v/2//c/9r/2v/Z/9j/2v/a/9v/2//a/9r/2f/Z/9v/2//c/9z/2//b/9z/
3P/c/9v/2v/Z/9v/3P/d/93/3//h/+H/4f/h/+H/4//k/+L/4v/j/+P/4f/h/+P/5P/k
/+X/5v/n/+b/5//o/+n/7P/u/+//8P/v//D/8f/x//D/8//0//X/9//4//n/+v/6//z/
/P/8//7///8AAAAAAAD//wAA//8AAAAAAQACAAIAAwADAAMAAQABAAEAAQD//////v/9
//r/+f/2//X/8v/w/+//7f/p/+f/5v/k/+L/4P/f/97/3P/a/9r/2f/W/9X/1P/T/9P/
0v/R/9H/z//P/8//zv/M/8z/zP/M/87/zv/O/83/zf/O/87/zv/Q/8//z//P/9D/0P/Q
/9D/0P/Q/8//z//R/9H/0f/R/9D/0P/P/8//0f/R/9H/0f/O/87/zv/O/8z/zP/M/8v/
zf/N/83/zf/N/83/zf/N/8v/y//L/8v/zf/L/8v/yf/I/8n/yv/L/8z/zv/O/87/z//P
/8//zv/O/87/z//P/8//z//P/8//z//P/9H/0v/V/9f/2f/Z/9j/2P/W/9b/1v/W/9b/
1v/X/9f/1//X/9X/1v/U/9L/0P/O/83/zP/L/8r/yP/H/8b/xf/D/8P/w//F/8X/xf/F
/8P/w//D/8P/xf/F/8b/xv/E/8T/xP/E/8b/xv/H/8f/x//G/8b/xv/E/8T/xf/K/83/
0P/X/+H/8P8HAB4ANQBLAF8AdgCJAJcAoACiAJgAhABnAD4ADwDw/+D/z/+//8T/1//d
/9f/0//U/9P/0f/R/9H/0P/P/83/y//N/8//zf/L/8v/y//M/87/zv/N/8z/zv/O/8//
z//O/87/zf/N/87/z//R/9L/0f/R/9L/0v/V/9X/1f/V/9X/1v/X/9f/1//Z/9n/2f/Z
/9n/2//c/97/3v/f/9//4f/h/+P/5P/k/+X/5v/n/+j/6f/q/+v/7v/w//H/8v/0//b/
+P/5//r//f/+////AwAEAAUABgAIAAoACgAKAAwADQAOAA4ADwAPABEAEQAUABQAFQAW
ABgAGQAZABkAGQAZABkAGQAZABkAGAAXABYAFQASABEAEAAOAA0ACwALAAkACAAGAAYA
BAADAAIAAgAAAAAA///+//3//P/7//3//P/7//v/+//7//v/+v/4//j/+P/4//j/+P/4
//f/9//4//j/+P/4//f/9//3//j/+P/4//j/+P/4//f/9//5//n/+f/5//j/+P/3//f/
9//3//f/9//2//b/9v/2//j/+P/4//f/9//3//f/9//3//f/9//3//X/9f/1//X/9f/1
//X/9f/1//X/9P/2//b/9v/2//f/+P/5//v/+//7//r/+v/8//3//f/9//v/+//7//v/
+//9//7/AQADAAUABQAEAAIAAAAAAAAAAAAAAAAAAQABAAEAAQD///7//P/6//j/+P/3
//b/9f/0//L/8f/w/+//7f/t/+3/7f/t/+3/7f/t/+3/7f/t/+//7//w//D/8P/w//D/
8P/w//D/8f/x//H/8P/w//D/7v/w//H/9P/1//j//f8HABQAKQBCAFsAcQCFAJwArwC9
AMgAygDCALAAlQBuAD8AGgAGAPX/5//s/wEABwADAP///v/7//v/+//7//r/9//1//X/
9f/1//X/8//z//P/9P/0//T/8//y//T/9P/1//X/9P/0//P/8//1//X/9v/2//f/9//4
//j/+f/5//n/+f/7//z//f/9//3/////////AQABAAMABAAFAAYACAAJAAoACwAOABAA
EgATABQAFQAUABUAFgAXABoAHAAdAB4AHgAgACIAIwAkACcAKAApACsALAAtAC4AMAAy
ADIAMgAyADMANAA0ADQAMwA0ADMANAA0ADUANgA2ADcANwA3ADcANwA3ADcANgA3ADcA
NwA2ADUAMgAxADAALgAtACsAKwApACgAJgAiACAAHwAeAB0AHAAdAB0AHAAbABoAGQAZ
ABgAFwAXABkAGQAZABgAFgAWABYAFgAYABgAGAAXABcAGAAYABgAGAAXABcAFwAYABgA
GAAYABYAFgAVABUAFwAXABcAFwAWABYAFQAVABUAFQAVABUAFAAUABQAFAASABIAEgAR
ABMAEwATABMAEwATABMAEwATABMAEwATABEAEQARABEAEQARABIAFAAUABQAFAAUABQA
FAAVABUAFQAUABQAFQAXABgAGQAXABcAFwAXABcAGQAaAB0AHwAhACEAIAAiACAAIAAg
ACAAIAAgACEAHwAfAB8AHQAcABoAGAAWABQAEwASABEAEAAOAA0ADAAJAAcABwAHAAcA
BwAHAAcACQAJAAkACQAJAAkACgAKAAgACAAIAAgACAAIAAkACQAHAAYABgAGAAYABgAH
AAoADQAQABUAHwAsAD0AVABrAIEAlwCuAL8AzwDaANwA2ADGAKsAhgBXADAAGgALAPn/
/P8RABsAFwARABAADwAPAA0ADQAMAAkABwAHAAcABQAFAAMAAwADAAQAAgACAAEAAAAA
AAAAAQABAAIAAgABAAEAAQABAAIAAgABAAEAAgACAAEAAQABAAEAAQACAAMAAwABAAMA
AwADAAUABQAHAAgACAAIAAkACQAHAAcACQAKAAoACwAMAA0ADgAPABAAEQASABQAFQAW
ABYAGAAaABsAGgAdAB4AHwAhACIAIwAkACQAJgAmACYAKAApACoAKgApACkAKwArACoA
KgArACwALgAvAC8ALwAvAC8ALwAvAC8ALwAuAC0AKgApACYAJQAiACAAHwAdABsAGQAY
ABYAFAASABEAEAAOAAwADAALAAoACQAIAAcABQAEAAMAAwACAAEAAAD+/wAAAAAAAAAA
AAAAAAAA/////wAAAAAAAP7//f/9//3//v/+//7//v/+//7//f/9//3//f/9//3//v/+
//3//f/7//v/+//7//r/+v/6//r/+P/4//j/9//5//n/+f/5//n/+f/5//n/9//3//f/
9//3//f/9//3//X/9//4//r/+v/6//r/+v/6//r/+//5//n/+P/4//j/+f/5//n/+f/5
//n/+f/6//3///8DAAMABQAFAAQAAwAAAP///v/+//7//v////////////3//P/6//j/
9v/0//P/8v/x/+//7P/q/+j/6f/n/+f/5//n/+f/5//n/+f/5//n/+f/5f/l/+b/5v/l
/+T/4//i/+T/5P/l/+X/4//i/+L/4v/i/+T/5//q/+3/8v/7/wcAGgAxAEoAYQB1AIsA
ngCvALsAwAC8AKoAjABlADgAEwAAAPD/3f/X/+b/8f/t/+n/5//o/+f/5//n/+X/4v/f
/9//3//f/93/3f/b/9v/2//c/9r/2v/Z/9j/2f/a/9z/3f/e/97/3f/d/9v/2//c/9z/
2f/Z/9r/2v/d/93/3f/d/93/3v/f/9//3//h/+H/4f/h/+H/4//k/+b/5v/n/+f/5//n
/+n/6v/o/+n/6v/r/+z/7f/u/+//8P/y//P/9P/2//j/+v/7//z///8AAAEAAwAEAAUA
BgAGAAgACAAIAAoACwAMAAwACwALAA0ADQAMAAwADQAOABAAEQARABEAEQARABEAEQAP
AA8ADgANAAoACQAGAAUAAgAAAP///f/9//v/+v/4//T/8v/x//D/8P/u/+7/7f/s/+v/
6v/p/+f/5v/l/+X/5//n/+f/5v/k/+T/5P/k/+T/5P/k/+P/4//k/+T/5P/k/+P/4//j
/+T/5P/k/+T/5P/k/+P/4//l/+X/5f/l/+b/5v/l/+X/4//j/+P/4//i/+L/4v/i/+D/
4P/g/9//3//f/9//3//f/9//3//f/+H/4f/h/+H/4//j/+H/4f/g/+D/4P/g/+D/4f/i
/+P/5f/l/+X/5P/k/+b/5//n/+f/5//n/+f/5//l/+f/6P/r/+3/7//v/+7/7v/s/+z/
7P/s/+z/7P/t/+//7//v/+3/7v/s/+r/6P/m/+X/5P/j/+D/3v/d/9z/2//Z/9n/2f/b
/9v/2//b/9v/2//b/9v/2//b/9z/3P/c/9z/3P/c/97/3v/f/9//3//e/97/3v/c/9r/
2//g/+P/6P/v//v/CgAfADgATQBhAHkAjgCfAK0AuAC6ALAAnAB/AFYAKQAIAPj/6f/Z
/97/7f/z/+3/6f/o/+f/5//n/+X/5P/j/+H/4f/h/9//3f/f/9//3//g/97/3v/d/9z/
3v/e/9//3//g/+D/3//f/9//3//g/+D/3//f/+D/4P/h/+H/4f/h/+P/5P/l/+X/5f/n
/+f/5//o/+n/7P/u//D/8P/x//H/8//z//X/9v/2//f/+P/5//r/+//8//3//P/+////
AAACAAQABgAHAAgACwAMAA0ADwAQABEAEgASABQAFAAUABQAFQAWABYAGQAZABsAGwAc
ABwAHQAeAB4AHwAfAB8AHwAfAB8AHwAdAB0AHAAbABwAGwAYABcAFgAUABMAEQANAAsA
CgAIAAQAAgABAAAA/v/8//z/+//7//v/+//7//n/+P/3//f/9f/1//X/9P/2//b/9v/2
//b/9v/2//X/9f/2//b/9v/4//f/9//3//j/+P/4//j/9v/2//X/9f/3//f/9//3//b/
9v/1//X/9//3//f/9//4//j/+P/4//j/+P/4//f/9//3//f/9//5//n/+f/5//n/+f/5
//n/+f/5//n/+f/5//v//P/8//7//v/+//7///8AAAEAAwABAAEAAAAAAAIAAwADAAMA
AwADAAMAAwADAAUABgAJAAsADQANAAwADAAKAAoACgAKAAoACgALAAsACwALAAkACAAG
AAQAAgAEAAMAAgABAP7//P/7//r/+f/3//f/9//3//f/9//3//f/9//3//f/+f/5//r/
+v/6//r/+v/6//r/+v/7//v/+//6//r/+v/8//z//f8AAAMACAAPABkAKgA/AFgAbwCF
AJkArgC/AM0A1gDUAMgAsgCRAGgAOwAcAAwA+//x//7/DwARAAsABwAGAAUABQAFAAMA
AAD///3//f/7//3//f/7//v/+//8//z//P/7//r//P/8//3//f/+//7//f/9//v/+//8
//z//f/9//7//v///////////wEAAgADAAMAAQADAAMAAwADAAMABQAGAAYABgAHAAcA
BwAHAAkACgAMAA0ADgAPAA4ADwAQABEAEAASABMAFAAYABoAHAAdAB4AIQAiACMAIwAk
ACUAJgAoACoAKgAqACoAKwAsACwALwAvADEAMQAxADAAMAAwADIAMwAzADMAMwAzADMA
MwAxADEAMAAvAC4ALQAqACkAJgAkACMAIQAfAB0AHAAaABgAFgAVABQAEgAQABAADwAO
AA0ADAALAAsACgAJAAkACQAJAAkACAAIAAgACAAIAAgACAAIAAcABwAIAAgACAAIAAcA
BwAHAAgACAAIAAgACgAKAAkACQAJAAkACQAJAAgACAAHAAcABwAHAAcABwAIAAgACAAI
AAgACAAIAAcABwAHAAcABwAJAAkACQAJAAsACwALAAsADQANAA0ADQANAA8ADgAQABAA
EAAQABIAEgASABMAEwATABIAEgATABUAFgAXABYAFQAUABMAFQAXABgAGwAbAB0AHQAc
ABwAGgAaABoAGgAaABoAGwAZABkAGQAXABYAFAASABAAEAAPAA4ADQAMAAoACQAIAAkA
BwAHAAcABwAHAAcABwAHAAcABwAHAAcABwAIAAgACAAIAAgACAAIAAgACQAJAAcABgAG
AAYABAAEAAcADAAPABIAGQAjADYASwBgAHcAjQCjALgAxwDTANoA2ADMALQAkQBmADsA
HgAOAP3/9/8IABkAGQATABEAEAANAAsACwAJAAYABQADAAUABQADAAMAAwADAAMABAAE
AAQAAwACAAQABAAFAAUABAAEAAMAAwADAAMABAAEAAMAAwAEAAQABQAFAAUABQAHAAgA
CQAJAAcACQAJAAkACwALAA0ADgAOAA4ADwAPAA0ADQAPABAAEAARABIAEwAUABUAFgAX
ABgAGgAbABwAIAAiACQAJQAkACcAKAApACkAKgArACwALAAuAC4ALgAuAC8AMAAwADEA
MQAzADMANAA0ADUANgA0ADUANQA1ADMAMwAzADMAMQAxADAALwAsACsAKAAnACQAIgAh
AB8AHQAbABoAGAAWABQAEwASABIAEAAQAA8ADAALAAoACQAHAAYABQAFAAcABwAHAAYA
CAAIAAgACAAGAAYABgAFAAUABgAGAAYABgAFAAUABQAGAAYABgAGAAYABgAFAAUAAwAD
AAMAAwAGAAYABQAFAAQAAwACAAEAAAAAAAAAAAAAAAAAAAD/////////////////////
/////////////wEAAQABAAEA//////7/AAAAAAAAAAACAAIAAgADAAIAAQD///7//v//
////////////////////AQACAAUACQALAAsACgAIAAYABgAGAAYABgAGAAcABQAFAAUA
AwAAAP7//P/6//r/+f/4//f/+P/2//X/9P/x/+//7//v//H/8f/x//H/7//v/+//7//t
/+3/7v/u/+3/7P/r/+r/7P/s/+3/7f/t/+z/7P/s/+r/6v/t//D/8f/4/wEADwAiADkA
UgBnAHsAkQCmALUAvwDEAMIAsACUAHEAQgAbAAQA9P/h/93/7v/7//n/8//z//D/7f/t
/+3/6//o/+f/5f/l/+X/5f/l/+P/4//j/+T/5v/m/+X/5P/l/+b/6P/p/+n/6P/m/+X/
5f/l/+b/5v/l/+X/5v/m/+T/4//i/+H/5P/m/+j/6f/n/+n/6f/p/+f/5//p/+r/6v/q
/+v/6//r/+v/7f/u/+7/7//w//H/8P/x//L/8//y//T/9f/2//j/+v/8//3//P///wAA
AQAFAAYABwAIAAoADAAMAAwADQANAA0ADAALAAsADQANAAwADAANAA4AEAARABEAEQAQ
AA8ADgANAAsACwAKAAkACAAHAAQAAwD+//z/+//5//f/9f/0//L/8v/w/+//7v/q/+j/
6P/n/+j/5//m/+X/5f/k/+P/4//l/+X/5f/k/+L/4v/i/+L/4v/i/+L/4f/h/+L/4v/i
/+H/3//e/93/4P/g/+D/4P/g/+D/3//f/93/3f/d/93/3f/c/9r/2f/Z/9n/2f/Z/9r/
2v/a/9r/2v/a/9r/2f/Z/9n/2f/Z/9n/2f/Z/9n/1//X/9f/1//V/9f/2f/Z/9j/2v/a
/9r/2v/c/9z/3P/d/93/3f/c/9z/2v/b/9v/2//Z/9n/2f/Z/9v/3f/e/+H/4f/j/+P/
4v/k/+L/4v/i/+T/5P/k/+X/5f/l/+X/4//i/+D/3v/c/9r/2f/Y/9f/2P/W/9X/1P/R
/8//z//P/9H/0f/R/9H/0f/R/9H/0f/R/9H/0v/S/9L/0v/S/9L/0v/S/9P/0//T/9L/
0v/S/9L/1P/V/9j/3f/g/+n/9f8GABsANABLAGEAdQCKAJsApwCwAK4AngCIAGcAOgAP
APb/5v/T/8n/1v/n/+X/3//d/9r/2f/X/9f/1f/U/9P/0f/R/8//z//P/9H/0f/R/9L/
0v/S/9H/0P/Q/9D/0f/R/9L/0v/R/9H/0f/R/9L/0v/R/9H/0v/S/9P/0//T/9P/1f/W
/9f/1//X/9n/2f/Z/9n/2f/b/9z/2v/a/9v/2//d/93/3//g/+D/4f/i/+P/5P/l/+b/
5//o/+r/6//s/+7/8P/y//P/9P/3//j/+f/7//z//f/+/wAAAgACAAIABAAFAAYABgAJ
AAkACwALAAoACgALAAwADAANAA0ADQANAA0ADQANAAsACwAKAAkACAAHAAQAAwAAAP7/
/f/7//v/+f/4//b/9P/y//H/8P/w/+7/7v/t/+z/6//q/+n/6//q/+n/6f/p/+n/6f/o
/+r/6v/q/+r/6v/q/+r/6f/r/+z/7P/s/+z/6//r/+v/7P/s/+z/7P/s/+z/6//r/+v/
6//r/+v/7P/s/+v/6//r/+v/6//r/+z/7P/s/+z/7v/u/+7/7f/r/+v/6//r/+v/6//r
/+v/6//r/+v/6//r/+v/6//r/+3/7v/u/+7/7v/u//D/8P/w//H/8//z//L/8v/w//H/
8f/x//H/8f/x//H/8f/z//T/9//5//v/+//6//z/+v/6//r/+v/6//r/+//7//v/+//5
//j/9v/0//L/8P/v/+7/7f/u/+z/6//q/+f/5f/l/+X/5//n/+f/5//n/+f/5//n/+f/
5//o/+j/6v/q/+r/6v/q/+r/6//r/+3/7P/s/+z/7P/q/+v/7v/z//b/+/8HABYALQBG
AFsAbwCFAJoAqwC5AMIAxAC6AKYAhwBeADEAEAAAAO//4//u/wEABQD///v/+v/5//f/
+f/5//b/9f/z//P/8f/v/+//8f/x//H/8v/y//L/8f/w//D/8P/x//H/8v/y//H/8f/x
//H/8v/y//P/8//0//T/9f/1//X/9f/1//b/9//3//f/+f/5//n/+f/5//v//P/+//7/
//////////8BAAIAAgADAAQABQAIAAkACgALAAoADAANAA4ADgAQABIAEwAUABcAGAAZ
ABkAGgAbABwAHgAgACAAIAAgACEAIgAiACEAIQAjACMAJAAkACUAJgAmACcAJwAnACUA
JQAlACUAJQAlACQAIwAkACMAIAAfABwAGgAZABcAEwARABAADgAOAAwACwAKAAoACAAI
AAcABgAFAAQAAwADAAIAAQABAAEAAQABAAAAAgACAAIAAgACAAIAAgABAAMABAAEAAQA
BAADAAMAAwAEAAQABAAEAAQABAADAAMAAwADAAMAAwAEAAQAAwADAAMAAwADAAMAAgAC
AAIAAgAAAAAAAAD//wEAAQABAAEAAQABAAEAAQABAAEAAQABAAEAAQABAAEAAwAFAAQA
BAAEAAQABAAFAAYABwAJAAkACQAIAAgACAAJAAkACQAHAAcABwAHAAcACQAKAA0AEQAT
ABMAEgAUABIAEgASABAAEAAQABEAEQARABEADwAOAAwACgAIAAgABwAGAAUABAACAAEA
AAD///3//f/9//3//f/9//3//f/9//3//f/9//3//v/+//7//v/+//7//v/+////////
//7//v/+//7//P/9/wAABQAGAA0AFwAkADcAUABlAHsAjwCmALkAxQDQANIAygC4AJsA
cgBDAB4ADAD9/+3/9v8LABEACwAJAAgABQAFAAUABQAEAAEAAQD///3/+//9//v/+//7
//z//P/8//v/+v/8//z//f/9//7//v/9//3/+//7//z//P/7//v//P/8//3//f/9//3/
/f/+//////8BAAMAAwADAAEAAQADAAQABAAEAAUABQAFAAUABwAIAAYABwAIAAkADAAN
AA4ADwAQABIAEwAUABQAFgAYABkAGgAdAB4AHwAhACIAIwAkACQAJgAmACYAKAApACoA
KgAtAC0ALwAvAC4ALgAvADAALgAvAC8ALwAxADEAMQAxAC0ALQAsACsAKgApACYAJQAk
ACIAIQAfAB0AGwAaABgAFgAUABMAEgAOAAwADAALAAgABwAGAAUABwAGAAUABQADAAMA
AwACAAIAAgACAAIAAAAAAAAA//8BAAIAAgACAAIAAQABAAEAAQAAAP///v///wAAAAAB
AP//////////AgACAAEAAQAAAP///v/9//r/+v/6//r//P/8//z/+//7//v/+//7//v/
+//7//v/+f/5//n/+f/7//v/+//7//3//v/8//z//P/8//z//P/8//3///////7//v/+
//////////7//f/8//v//f///wAAAwAFAAcABwAGAAQAAgACAAIAAgACAAIAAwADAAMA
AwABAAAA/v/8//r/+v/5//j/9//2//T/8//y//H/7//v/+//7f/t/+3/7f/v/+//7//v
/+//7//w//D/8P/w//D/8P/v/+7/7v/t/+3/7P/s/+z/7v/u/+//9P/1//r/AwAPACIA
OQBSAGkAewCPAKQAswC9AMQAwgCyAJoAdQBGAB0ABAD0/+H/2//q//n/+//1//P/8v/v
/+3/7f/t/+r/5//n/+f/5f/l/+P/4//j/+P/5P/k/+T/4//i/+L/4v/j/+P/5v/m/+X/
5f/k/+P/4//i/+P/4//k/+T/5f/l/+X/5f/l/+b/5//n/+f/6f/p/+n/5//n/+n/6v/q
/+r/6//r/+v/6//t/+7/7v/v//D/8f/y//P/9P/1//T/9v/3//j/+v/8//7////+/wEA
AgADAAUABgAHAAgACgAMAAwADAALAAsACwAKAAkACQALAAsADQAOABAAEgAQABEAEQAR
AA8ADwAPAA8ADQANAAwACwAKAAkABgAFAAQAAgABAP//+//5//j/9v/0//L/8f/w/+z/
6v/q/+n/6f/p/+n/6f/p/+j/5//n/+f/5//n/+b/5v/m/+b/5v/k/+T/5P/j/+P/5P/k
/+T/5P/j/+P/4//i/+L/4v/i/+T/5P/j/+P/4//j/+P/4//i/+L/4f/h/+H/4f/h/+H/
4v/i/+L/4v/g/+D/4P/f/9//3//f/9//4f/h/+H/4f/h/+H/4f/h/93/3f/d/+D/4v/i
/+L/4v/k/+T/5P/l/+X/5f/k/+T/4v/j/+P/4//l/+X/5f/l/+X/5//o/+v/7f/v/+//
7v/w/+7/7v/u/+7/7v/u/+//7f/t/+3/6//s/+r/6P/m/+T/4//i/+H/4P/e/93/3P/b
/9n/2f/Z/9f/1//X/9f/2f/Z/9n/2f/Z/9n/2v/a/9j/2P/Y/9j/2v/a/9v/2//b/9r/
2v/a/9r/2v/d/97/4//m/+//+f8KACEAPABTAGkAfQCSAKMAsQC6ALoAsACaAH0AUgAj
AAQA9v/l/9P/3P/v//P/7f/r/+j/5f/j/+P/4f/g/9//3//f/9//3//d/93/3f/d/97/
3v/e/93/3P/e/97/3//f/97/3v/d/93/3//f/+D/4P/f/9//4P/g/+P/4//j/+P/4//k
/+X/5f/l/+f/5//n/+f/5//p/+r/6P/o/+n/6f/q/+v/7v/w//D/8f/y//P/9P/1//b/
9//6//z//f/+//7/AAACAAMABAAHAAgACQALAAwADQAOAA4AEAAQABAAEAARABIAEgAT
ABMAFQAVABYAFgAXABgAFgAXABcAFwAVABUAFQAVABUAFQAUABMAEAAPAAwACwAJAAgA
CAAHAAUAAwACAAAA/v/8//v/+v/4//b/9v/1//T/8//y//H/8//y//H/8f/z//P/8//y
//D/8P/w//D/8v/y//L/8f/x//L/8v/y//T/8//z//P/9v/2//b/9v/2//b/9f/1//f/
9//3//f/+//8//z//f///////////wAAAAAAAAAAAAAAAAAA//8BAAEAAQABAP//////
////AQABAAEAAQABAAEAAQABAAEAAQACAAMABAAFAAYABgAGAAYABwAHAAcABgAGAAYA
BwAHAAcABwAHAAcABwAJAAsADAAPABEAEwATABIAEgAQABAAEAAQABAAEAARAA8ADwAP
AA0ADQAMAAsACgAKAAkACAAHAAgABgAFAAQAAwABAAEAAQABAAEAAQABAAEAAQABAAEA
/////wAAAAAAAAAAAAAAAAAAAAABAAEAAQAAAAAAAAAAAAAAAwAGAAkADgATAB8AMgBJ
AGAAeQCPAKMAuADHANMA2gDWAMoAsgCPAGIAOQAeABAA///5/woAGQAZABUAEwASABEA
DwANAA0ACgAJAAkABwAFAAUABQADAAMAAwAEAAQABAADAAIABAAEAAUABQAEAAQAAwAD
AAUABQAGAAYABQAFAAYABgAHAAcABwAHAAcACAAJAAkACQALAAsACwANAA0ADwAQABAA
EAARABEAEwATABUAFgAWABcAGAAZABoAGwAcAB0AIAAiACMAJAAmACgAKgArACwALwAw
ADEAMwA0ADUANgA2ADgAOAA4ADoAOwA8ADwAPQA9AD8APwA+AD4APwBAAEAAQQBBAEEA
PwA/AD8APwA9AD0APAA7ADgANwA0ADMAMgAwAC8ALQAtACsAKgAoACgAJgAlACQAJAAi
ACIAIQAhACEAIQAhACMAIgAhACEAIQAhACEAIAAgACAAIAAgACAAIAAgAB8AHwAgACAA
IAAgAB8AHwAfACAAIAAgACAAIAAgAB8AHwAfAB8AHwAfAB4AHgAdAB0AGwAbABsAGwAa
ABoAGgAaABgAGAAYABcAGQAZABkAGQAZABkAGQAZABkAGQAZABkAGQAZABkAGQAXABcA
GAAYABkAGgAaABoAGgAaABwAHAAcAB0AHwAfAB4AHgAcAB0AHQAdAB0AHQAdAB0AGwAd
AB4AIQAjACUAJQAkACYAJAAkACQAJAAkACQAJQAlACUAJQAjACMAIgAhACAAIAAfAB4A
HQAeABwAGwAaABkAFwAXABcAFwAXABcAFwAVABUAFQAVABcAFwAYABgAGgAaABoAGgAa
ABoAGwAbABsAGgAaABoAGgAaABsAHgAhACQAKwA1AEQAVwBwAIUAmwCxAMYA1wDlAO4A
8ADmANIAtQCMAF0AOAAoABcACwAUACsAMQArACkAJgAlACMAIwAjACIAHwAdAB0AGwAb
ABsAGwAbABsAHAAcABwAGwAaABwAHAAdAB0AHgAeAB0AHQAdAB0AHgAeAB0AHQAeAB4A
HwAfAB8AHwAfACAAIQAhAB8AIQAhACEAHwAfACEAIgAjACQAJgAnACkAKQArACwAKgAr
ACwALQAuAC8AMAAxADAAMgAzADQANgA4ADoAOwA8AD8AQABBAEEAQgBDAEQARgBIAEgA
SABIAEkASgBKAE0ATQBPAE8AUABQAFEAUgBSAFMAUwBTAFMAUwBTAFMAUQBRAFAATwBO
AE0ASgBJAEgARgBFAEMAQQA/AD4APAA4ADYANQA0ADQAMgAyADEAMAAvAC4ALQAtACwA
KwArAA==
         </WaveFormData>
      </LeadData>
   </Waveform>
</RestingECG>
