# Supplementary material for: Detection of Left Atrial Enlargement Using a Convolutional Neural Network-Enabled Electrocardiogram
Source: Front Cardiovasc Med. 2020 Dec 17;7:609976. doi: 10.3389/fcvm.2020.609976 (PMC7773668; doi:10.3389/fcvm.2020.609976)
Supplement: Supplementary file 4 [file Data_Sheet_4.ZIP › normal3/1802032214_1797_0000000N.XML]

<?xml version="1.0" encoding="Windows-1252"?>
<!DOCTYPE RestingECG SYSTEM "restecg.dtd">
<RestingECG>
   <PatientDemographics>
      <PatientID>1802032214</PatientID>
      <PatientAge>76</PatientAge>
      <AgeUnits>Years</AgeUnits>
      <Gender>Female</Gender>
      <PatientLastName>chenhuizhen</PatientLastName>
   </PatientDemographics>
   <TestDemographics>
      <DataType>Resting</DataType>
      <Site>1</Site>
      <AcquisitionDevice>MAC55</AcquisitionDevice>
      <Status>Unconfirmed</Status>
      <Priority>Normal</Priority>
      <AcquisitionTime>09:56:47</AcquisitionTime>
      <AcquisitionDate>08-15-2016</AcquisitionDate>
      <CartNumber>1</CartNumber>
      <AcquisitionSoftwareVersion>009C</AcquisitionSoftwareVersion>
      <XMLSourceVersion>MAC5000 v1.0</XMLSourceVersion>
   </TestDemographics>
   <RestingECGMeasurements>
      <VentricularRate>75</VentricularRate>
      <AtrialRate>75</AtrialRate>
      <PRInterval>156</PRInterval>
      <QRSDuration>80</QRSDuration>
      <QTInterval>406</QTInterval>
      <QTCorrected>453</QTCorrected>
      <PAxis>25</PAxis>
      <RAxis>92</RAxis>
      <TAxis>68</TAxis>
      <QRSCount>12</QRSCount>
      <QOnset>229</QOnset>
      <QOffset>269</QOffset>
      <POnset>151</POnset>
      <POffset>205</POffset>
      <TOffset>432</TOffset>
      <ECGSampleBase>500</ECGSampleBase>
      <ECGSampleExponent>0</ECGSampleExponent>
   </RestingECGMeasurements>
   <Diagnosis>
      <Modality>Resting</Modality>
         <StatementCount>3</StatementCount>
         <LabelText>12SL ��ϳ���</LabelText>
      <DiagnosisStatement>
         <StmtFlag>ENDSLINE</StmtFlag>
         <StmtText>�������</StmtText>
      </DiagnosisStatement>
      <DiagnosisStatement>
         <StmtFlag>ENDSLINE</StmtFlag>
         <StmtText>������ƫ</StmtText>
      </DiagnosisStatement>
      <DiagnosisStatement>
         <StmtFlag>ENDSLINE</StmtFlag>
         <StmtText>�ٽ� ECG</StmtText>
      </DiagnosisStatement>
   </Diagnosis>
   <Waveform>
      <WaveformType>Rhythm</WaveformType>
      <WaveformStartTime>0</WaveformStartTime>
      <NumberofLeads>8</NumberofLeads>
      <SampleType>CONTINUOUS_SAMPLES</SampleType>
      <SampleBase>500</SampleBase>
      <SampleExponent>0</SampleExponent>
      <HighPassFilter>16</HighPassFilter>
      <LowPassFilter>150</LowPassFilter>
      <ACFilter>NONE</ACFilter>
      <LeadData>
         <LeadByteCountTotal>10000</LeadByteCountTotal>
         <LeadTimeOffset>0</LeadTimeOffset>
         <LeadSampleCountTotal>5000</LeadSampleCountTotal>
         <LeadAmplitudeUnitsPerBit>4.88</LeadAmplitudeUnitsPerBit>
         <LeadAmplitudeUnits>��V</LeadAmplitudeUnits>
         <LeadHighLimit>2147483647</LeadHighLimit>
         <LeadLowLimit>268435456</LeadLowLimit>
         <LeadID>I</LeadID>
         <LeadOffsetFirstSample>0</LeadOffsetFirstSample>
         <FirstSampleBaseline>0</FirstSampleBaseline>
         <LeadSampleSize>2</LeadSampleSize>
         <LeadOff>FALSE</LeadOff>
         <BaselineSway>FALSE</BaselineSway>
         <ExcessiveACNoise>FALSE</ExcessiveACNoise>
         <MuscleNoise>FALSE</MuscleNoise>
         <LeadDataCRC32>3676381062</LeadDataCRC32>
         <WaveFormData>
+v/6//r/+v/6//r/+v/6//z//P/8//z/+v/6//r/+v/4//j/+P/4//n/+v/7//z/+v/6
//r/+v/7//z//f/+//7//v/+//7//f/8//v/+v/7//z//f/+////AAABAAIABQAGAAcA
CAAIAAgACAAIAAoACgAKAAoADAAMAAwADAAKAAoACgAKAAwADAAMAAwADgAOAA4ADgAQ
ABAAEAAQABIAFAAWABgAFgAWABYAFgAWABYAFgAWABgAGAAYABgAGAAYABgAGAAXABYA
FQAUABQAFAAUABQAEgASABIAEgAPAA4ADQAMAAoACAAGAAQACQAMAA8AEgAOAAwACgAI
AAgACAAIAAgACAAIAAgACAAGAAYABgAGAAcACAAJAAoACAAIAAgACAAIAAgACAAIAAoA
CgAKAAoACAAGAAQAAgAHAAoADQAQAA0ACgAHAAQABAAEAAQABAAFAAYABwAIAAYABgAG
AAYABgAGAAYABgAIAAgACAAIAAcABgAFAAQABgAGAAYABgAIAAgACAAIAAcABgAFAAQA
BgAGAAYABgAIAAgACAAIAAYABgAGAAYABgAGAAYABgAIAAgACAAIAAYABAACAAAAAgAC
AAIAAgAEAAQABAAEAAMAAgABAAAAAgACAAIAAgAAAAAAAAAAAP7//v/9//3//////wAA
AAD///7//f/7//3///8AAAAA///////////+//n/+v/5//v///8EAAYABAADAAQAAQD/
/wAAAgADAAMAAwAEAAUABgAEAAUABgAGAAcACAAKAAgACAAKAAoABwAFAAMA///+//3/
+//5//f/9//3//b/9//0//L/9P/1//X/9f/1//T/8//y//H/8P/w//P/8f/w//D/8f/y
//D/8P/w/+7/7P/s/+7/7v/v/+//7//x//H/8//0//X/+f8AAAwAGwAsADsAOgA0ACcA
CQDw/97/0v/L/8//1//V/9H/0//Y/9j/2P/h/+b/5P/j/+r/8P/x//D/7v/u/+3/7//u
/+7/7v/u/+7/7v/u//D/8P/v/+//7v/t/+7/7f/u/+7/7v/s/+7/7v/q/+r/7//v/+z/
7P/u//D/8f/y/+//7v/t/+z/6//r/+7/7v/u/+//8v/x/+7/7v/t/+v/7v/v//D/8v/y
//H/8f/x//T/9P/2//b/+P/5//n/9//2//b/+P/3//X/9f/3//f/9//3//f/9//4//r/
+v/6//r//v/6//j/+f/7//z//v/8//z//P/9//7//v/+//7/AAABAAIABAABAAEAAgAD
AAEAAgACAAMAAgACAAMABAAEAAMABAAFAAUABQAEAAQABQAFAAMAAgAAAAAAAQABAAMA
AwADAAQABgAEAAQABAABAP/////8//v/+//8//z/+P/1//f/9//4//j/+P/3//b/9f/1
//X/8//3//n/9//3//X/9P/0//P/8//0//T/9v/2//b/9v/0//L/8f/v/+//7//v/+7/
8P/y//L/8f/x//L/8//0//P/8//z//T/8//y//H/7v/z//X/9v/3//X/9f/0//T/9f/2
//T/+P/2//b/+P/5//f/9//3//b/9//5//v//P/6//n/+f/4//j/+P/4//j/+v/6//r/
+v/4//j/+P/5//f/9//1//f/9//3//b/9P/1//j/+v/7//n/+P/2//P/8//z//P/8//z
//P/8//z//D/8P/w//D/9//3//T/9P/0//L/8v/y//L/8P/v/+7/7f/x//L/8//0//b/
9f/1//f/9v/2//f/9//5//n/+f/1//f/9//3//n/+v/6//n/+f/9//v/+P/4//n/+f/7
//v//v///////P/6//r/+v/7//z//v/8//z/AAAAAP/////+//v/+v/5//b/9f/x//H/
8//y//H/7v/s/+7/7//v/+3/7f/t/+3/7f/t/+z/7P/t/+v/6v/q/+3/8P/y//T/8v/w
//D/8P/2//j/9//1//H/7//v//X/+v///wcADgASAB0AKgAxADIANAAvABkA/v/q/9j/
x//H/9H/1//V/9X/3P/g/9z/2//g/+b/7f/s/+j/6//w//L/8v/z//D/7v/t/+z/8P/w
//D/8P/y//L/8f/x//D/7//w/+//7v/u/+7/7P/v//D/7f/u//H/8f/u/+7/8f/y//L/
8v/0//b/+P/6//j/9//5//j/9//3//n/9//1//b/9v/1//f/9//3//j/+v/5//n/+f/4
//j/+v/6//z//f/9//v/+//8///////8//v//P/7//r/+//8//3//f/+//3//P/9/wIA
///+/wAAAQABAAIAAAAAAAAAAQAEAAQABAAEAAUABQAFAAYAAgABAAEAAQAEAAYABwAJ
AAkACgAMAA4ADAALAAwADQANAA0ADAAMAA0ADQALAAoACAAIAAkACQAKAAkACAAIAAYA
BAAEAAQABQADAAMAAAD8//v/+//6//n/9//6//v/+v/6//r/+f/3//X/9P/z//P/9//5
//f/9//1//T/9P/3//f/+P/4//r/+v/6//r//P/8//3//f/8//v/+v/4//r//P/8//v/
+//8//3//v8AAAEAAgAEAAQABAAEAAIAAwADAAIAAQABAAEAAAAAAAAAAAD9/wAAAgAC
AAQABQADAAMAAwACAAEAAQABAAAA/f/9//7//v/6//r/+v/6//r/+v/6//r/+P/4//j/
+f/7//v/+f/7//n/+f/4//b/+P/6//v/+//7//z//P/7//v/+//7//v//v///wAAAQD+
//z/AgAEAAQABAAEAAQABAACAAEAAAD//wAAAAAAAAAAAgABAAEAAwADAAIAAgABAAEA
AQABAP3/AQADAAUACQAKAAgABQADAAMAAQD+//7//f/9//////8CAAMAAwAAAAAAAAAA
AAEAAAACAAAAAAABAAAA/v/9//7//f/+////AQABAP7///////7//f/6//b/+P/5//n/
/P/9//7////9//3//P/8//3/+//6//r/+P/4//f/9v/5//j/+f/6//z//P///wMABwAF
APv/9//4//v/AwAUACAAHwAiACsAMAAwACkAEwD8/+j/0v/H/83/1//X/9n/3f/g/9z/
2v/d/+D/5P/n/+j/6P/p/+z/8v/0//X/8v/w/+//7v/z//b/+f/8//r/+v/5//n/9//3
//n/+f/6//r/+v/4//r/+v/2//b/+v/5//X/9P/3//j/+P/4//j/+P/4//j/9//3//r/
+v/7//v//f/7//3//v/+//3/+v/5//j/+P/4//f/9//3//j/+P/6//r/+v/7//v/+f/2
//b/+P/3//f/+f/9/////P/7//r/+f/6//z//P/8//7/BAACAAIABAAHAAkADAAJAAgA
BwAHAAcABgAFAAQACQALAA0AEAANAA0ADgAPAA4ADgANAA0ADwAQABIAFAARAA8ADwAP
ABMAEwASABIAEQARAA8ADgALAAoACgAJAAoACQAIAAgACAAGAAYABgADAAEAAQD+////
//8AAAAA/P/5//v/+//5//j/9//1//b/9//5//v/+f/9/////f/5//f/9v/2//X/9f/2
//b/+v/8//7/AAD///7//v/9//3//f/9//z/+//8//v/+f/6//r/+v/6//v/+//7//z/
/f/+/////v/9//3//P/7//n/+f/4//j/+f/6//j//P/7//r/+//7//n/+f/5//j/+f/7
//3//v/6//n/+f/4//b/9v/2//b/9v/2//b/9v/4//j/+P/5//r/+//6//3/+//7//r/
+P/6//z//f/9//v//P/8//v/+//7//v/+//7//v/+//7//r/+v/6//r/AwAFAAAA+v/8
//z//P/8//r/+f/4//f/+f/6//v//P/6//f/9f/1//b/9v/3//f/+P/5//r/9//3//f/
9//5//7//v/9//3/AQD///z//P/7//n/+f/3//n/+//8//r/+//8//3///8AAAIAAAAA
AAQABAADAAMAAwABAAEAAQACAAEA/f/9//z/+v/4//T/9P/2//f/9//3//f/9//3//f/
9//2//b/+f/3//b/9v/z//L/8P/u//H/8P/x//L/8v/0//X/9f/3//P/8f/z//j/+//7
/wIADgAZAB4AIQAmACwAMQAnAAgA6v/Y/8f/w//R/9n/2f/b/9r/3P/g/+f/6P/m/+f/
8P/w/+//8P/w//D/7//w//D/8f/y//T/9P/0//T/8v/y//H/8f/z//X/+f/7//n/+P/3
//T/9v/2//L/8v/5//n/9v/2//T/9P/z//L/8v/y//L/8v/z//P/9v/2//P/8//1//P/
9f/2//b/9f/0//P/8v/y//T/8//z//P/8f/w//H/8P/2//v///8BAP///v////3//P/9
/wAAAQD9//v/+f/3//n//P/9//7///8EAAEAAAACAAMAAwAEAAIAAgACAAMABgAGAAYA
BgAIAAkACgAMAAsACwAMAA0ACgAKAAkACQAIAAgACQAKAAkABwAHAAcACwALAAoACgAM
AA0ADAAMAAgACAAJAAkABgAFAAQABAABAP7//f/8/wAAAQAEAAQAAgABAAEAAAAAAP3/
//////7//v/+//3//P/7//v/+//4//v//P/5//n/9//2//b/+f/5//r/+v/9//7///8A
AP3/+v/4//X/9//3//f/9v/2//j/+P/3//b/9v/2//b/9//3//f/+P/5//r/+//6//n/
+f/4//f/+f/5//j/+P/4//j/9f/4//b/9P/0//P/9f/3//n/+v/8////AgAEAAIAAQAB
AAAA/v/+//7//v/7//r/+f/4//v//P/9/////f/9//v//f/8//v/+f/2//n//P/+////
/f/+//7//f/9//3//f/9//r/+f/4//f/+P/4//j/+P/3//3/AgD+//r/+v/6//r/+v/6
//v//P/9//z/+v/4//b/9v/1//X/9//6//r/+//7//7///8AAP3/AQABAAEAAwAEAAQA
AwADAAUAAwAAAAAAAgADAAYABwAFAAUABAAAAAEAAgADAAUABAAGAAQABAAIAAoACwAN
AAoABwAGAAUAAQD///r/+f/6//r/+v/4//b/+P/5//n/+//7//v/+//6//n/9//2//b/
8//x//D/9f/4//r//P/5//b/9f/0//b/+P/3//X//f8BAP3//f8EAAkADQAUAB4AKQA2
AEEARABCADMAGwD+/+b/2v/X/9f/1//d/+P/4//g/+L/5P/n/+7/9P/7//b/8P/z//j/
+P/8//3//f/8//z//P/8//r/+P/2//b/9v/1//X/9//3//n/+f/6//r/+v/4//r/+v/2
//b/+f/5//b/9v/4//r/+//8//v/+v/5//j/9v/1//f/9v/3//n//f/9//3//v/+//3/
+//7//v//P/6//n/+f/5//j/+P/6//r/+//9//7//f/9//7/AQABAAEAAQADAAMA////
//////8CAAQABAAEAAQACAAEAAIAAQABAAAAAAACAAIAAgADAAUABgAHAAgACQAJAAkA
CgAJAAkACgALAAkACgAKAAsADQAOABAAEgARAA8ADwAPABEAEQAQABAAEQARAA8ADgAO
AA4ADwAPABAADwAOAA4ADQAKAAkACAAJAAcABwAEAAQABQAHAAgAAwD//wAA//8AAAAA
AAD//wAA/////////f8BAAMAAQD+//v/+f/4//v/+//8//z/+v/6//r/+v/8//z//f/9
//z/+//6//j/+P/6//r/+f/6//r/+v/6//v/+//7//z//f/+/////v8CAAMAAwADAAEA
AQAAAAAAAAAAAP3/AAD+//7/AAABAAEAAQABAAAA/v///wAAAAD/////AAAAAP7//v/+
//7/AAAAAAAAAAD///7//f/9//v/+//5//v//f/9//z/+v/5//r/+v/5//v//P/8//v/
+//7//v/+//6//n/+P/3//b/9v/2//b/+f/2//f/+P/5//r/+//7//v/+//9//7///8A
AAAA/////wEAAQAAAAAA///9//3//f/5//z//f/+/wEABgAGAAUABQAFAAMAAAAAAAIA
AwAGAAcABAADAAEA/P/+//7//v///wAAAgAAAAAABAAEAAMAAwAFAAMAAwADAAAA///7
//v/+v/4//b/8v/x//T/9v/3//T/8//y//H/8//z//L/8v/3//f/+P/6//v//P/8//z/
/P/6//r/+v/2//b//f/9//f/+f/7//n//P8HAA0AEgAcACcAMgA/AEQAPAAtABkABgDy
/9r/y//N/9v/4f/b/9f/3P/i/+L/4f/m/+j/6//w//L/7//u//L/9v/3//b/9P/z//L/
8v/y//L/8v/0//T/8//z//L/8f/y//H/9P/2//j/+P/9//7/+//8//7//f/5//j/+f/6
//r/+v/8//z//P/8//n/+f/8//z/+v/5//r/9//4//r/+//7//3//f/9//7//f/7//r/
+f/8//z//v/+//7///////3/+f/4//n/9//3//n//f////v/+//7//v//P/+//7//v//
/wQAAQAAAP/////+//7///8AAAEAAwAFAAYABwAIAAwADQAOABAACwALAAwADQAMAAwA
CwALAAwADgARABQADwANAA0ADQAPAA8ADgAOAA0ADQALAAoACgAKAAsACwANAA0ADQAO
AAwACAAGAAQABQADAAMAAAD/////AAAAAP7/+//9//3//P/8//z/+//5//f/9v/1//f/
+//9//v/9//1//T/9P/3//f/+P/4//b/9v/2//b/+f/8/wAAAwAAAP///v/8//r//P/8
//v/+//8//3//v/9//3//f/+//z//P/8//r//P/9//3//f/+//////8AAAAAAAD9/wAA
///+//////8BAAEAAQAAAP3//f/9//z//P/9////AAD8//z//P/8//7//v/+//7//P/8
//z//f/8//v/+P/5//z//f/9//z/+//8//z/+//8//7/////////////////BQADAP//
//8CAAAAAAAAAAAA//////////8AAAAAAAAAAAAA/////wEAAgACAAMAAwAFAAUABQAB
AAEA///9//3/AgACAAEAAQADAAEA/v/+//////8BAAEAAgADAAMAAAAAAAAAAAABAAEA
AgD///7/AgACAAEAAQADAAEAAQABAAIAAQD9//3//v/+//7//P/8//7///////z/+//6
//n//P/9//3//v8AAP3/+//6//n/+v/6//r//P/6//r/+v/8/wAA+//1//v/BwADAPn/
+v/9/wEACgAYAB8AJAAvADgAOgA3ACUACgDw/97/zf/F/83/1f/b/9v/1v/Q/9r/5f/o
/+z/8f/u/+7/7//u//D/9v/3//b/9P/z//L/9f/2//f/+P/6//r/+f/5//f/9//5//n/
+v/6//r/+P/6//r/9v/2//n/+f/2//b/9f/2//b/9v/4//r//P/+//z/+//9//z/+f/3
//f/8//0//b/9//3//n/+f/5//r/+P/3//f/9//6//r//P/8//r/+//7//n/+f/6//3/
/f/6//n/+v/5//r/+//8//3///8CAAMABAADAAgABQAEAAQABQAFAAYABgAGAAYABwAG
AAYABgAGAAoACwAMAA4ACgAJAAkACQAKAAwADQAPAA0ADgAQABIADwANAA0ADQANAA0A
DAAMAAwACwAIAAYABQAGAAgACQAIAAcABgAGAAYABAAEAAQAAwABAAEA/v/8//v/+//6
//r/+f/9/////f/8//v/+f/2//P/8f/v//L/+f/+/////f/7//r/+v/9//3//v/+//3/
/P/7//r/+P/4//n/+f/7//v/+//6//r//P/8//v//P/8//z//P////////8AAP7//P/6
//b/+P/5//n/+f/5//n/+P/4//r/+v/3//r/+v/6//z//f/9//3//f/8//v/+//7//r/
+P/3//f/9v/2//j/+v/8//n/9v/z//D/8v/0//b/+f/8////AAAFAAIAAQD///z/+v/8
//3//f/7//z//P/7//v/+//7//v//f/9//3//f8AAPz//P8AAAAA///+//3//P/9//3/
/f/9//3//P/7//r/+v/5//n/+//6//r/+//7//3//f/9//n//f/9//3///8CAAIAAQAB
AAEA///8//z//P/7//z/+//9////AAD+////AAABAAMABAAGAAQABAAHAAgACAAJAAcA
BQAFAAUABAADAP////////7//f/6//j/+v/7//v//f/9//3//f/9//3//P/8//7/+//5
//j/9//4//j/+P/2//T/9P/0//b/+P/5//n/9//1//X/+f/6//3/AwAKABIAHQAkACsA
MgA2AC8AIwAQAPb/2P/B/8P/1//h/9n/2//i/9z/2v/l/+r/7P/v//D/8v/7/wAA/P/0
//H/8//0//b/+P/4//j/+P/4//j/+P/3//f/9//3//n/+f/9//7////+/////v/5//j/
+//7//j/+P/3//j/+P/4//j/+P/4//j/9//3//r/+v/6//v//v/9//v//P/8//v/+v/5
//j/+P/7//v//P/9//v/+v/7//r/+f/5//j/9f/5//7/BQAJAAUAAwADAAEAAQADAAUA
BwAGAAYABAACAAMACAAFAAQABgAHAAcACAAGAAYABgAHAAoACgAKAAoADAANAA4AEAAN
AA0ADgAPAA0ADgAOAA8ADgAOAA8AEAAPAA0ADQANAA8ADwAOAA4ADwAPAA0ADAALAAwA
DgAPAA0ACwAJAAgABgAEAAQABAACAP///v/6//z///8DAAYAAwD//wAA//8AAAAAAAD/
/wEAAQACAAMA//8BAAEA/f/9//v/+v/6//z//f///wAA/v/+//7//v8BAAIABAAFAAIA
///8//j/+//+///////7//r/+f/4//v/+//7//z/+v/6//r/+P/7//3//v/////////+
//7//v/+//v//v/+//7/AAABAP7//f/8//r/+P/5//r/+v/8////AwAGAAEAAAD///7/
AQACAAMABAADAAIAAQABAAEAAQD//wEAAQABAAAA/v/+/wAAAQABAP//AAAAAP//AQAB
AAEAAQACAAMABAAFAP///P/5//b/AQABAPz/AAAAAAAAAAAAAP///////////v/+//7/
/v/+//3//f////7//v//////////////+//8//v/+v/7/wAAAgADAAUACQAHAAQABAAD
AAEAAQD//wIABQAHAAYABgAGAAYABwAKAAwACgAKAAsACgAIAAcACQAHAAcABwAGAAUA
AQABAAMAAgABAP7/+//8//z/+//7//v/+//7//n/+f/4//j/+//5//j/+P/3//j/+P/4
//r/+P/4//j/+P/2//n/+//9//v/9//z//b//f8FAAwAEgAXACQAOwBGADoAMwArABAA
8P/g/9f/0//d/+X/4f/d/+L/4P/i/+n/7P/q//H/+P/2//n//v/+//T/9//6//z///8C
AAEA/v/7//j/+v/6//n/+f/3//f/+f/5//j/+P/4//b/+v/6//b/9v/7//v/+P/4//n/
+v/6//r/+P/4//j/+P/5//n//P/8//j/9//4//X/+P/6//v/+//5//n/+f/6//z//f//
/wEAAgACAAQABAACAAMAAwABAAEAAgAFAAUAAQABAAMAAwADAAMAAwADAAYACAAIAAgA
BwAMAAkACAAKAAsACwAMAAkACAAHAAcACgAKAAoACgAKAAsADAAOAAsACwAMAA0ADQAO
AA4ADwANAA4AEAASAA8ADQANAA0ADwAPAA4ADgASABMAEgASABIAEgATABMAEAANAAoA
CAAKAAoADAAOAAwACQAIAAQAAwADAAQABAADAAEABAAFAAMAAgABAP///v/9//3//f8A
AAUACAAHAAMA///8//r//f/9//7//v/6//j/9v/0//f/+P/6//v/+//7//v/+v/8//7/
/v/9//r/+v/6//r/+f/5//n/+v/8//z//P/6//7//////////f/9//z//P///wAA/v8C
AAIAAgAEAAUABAADAAIAAAD////////+//7///8BAAIAAAAAAAAAAAAAAAAAAAAAAAAA
AAAAAAEA//////3////+//3/+//4//j/+v/7//v/+//8//z/+//9//3//f/9//3//f/9
//3/+v/6//r/+v/3//n/AAD+//v/+v/5//j/+P/5//r/+//6//r/+v/6//3//f/+/wEA
AQAAAAAA///////////7/wAAAQACAAUABQAEAAIAAQAFAAMAAAAAAAEAAQADAAMABgAH
AAcABAAEAAQABAAFAAQABgAEAAQABQAEAAIAAQABAP///////wAA///7//v/+//6//n/
9v/0//b/9//3//b/9f/0//P/8//z//L/8v/4//f/9//4//n/+v/6//r/+v/4//j/+P/6
//r/+//9//3/9//3//v//P///wcAEgAeACsANgA5ADoAOgAvABsACgDw/9b/z//V/9v/
4//l/+f/5P/e/+D/6f/q/+b/5f/s//D/7//y//j/+P/1//P/8v/y//L/9v/2//b/9v/0
//T/8//z//T/9f/4//n/+f/4//f/9P/z//L/7f/s//P/9f/0//b/+P/6//v//P/6//r/
+v/6//n/+f/8//z//f/9/////f/8//z/+//5//v/+//7//z//v/9//3//f/+//7/AAAA
AP/////+//v//P/+/wIAAwD+//3//v/9//v/+//7//v//P/+//7//v///wQAAQAAAAIA
AwADAAQABgAGAAYABwAHAAYABQAEAAIAAQAAAAAAAQAFAAoADwAPABAAEAARAA8AEAAS
ABQAEgARABIAEwATABMAEgASABEAEQAPAA4ADAAMAA0ADQANAA0ADQAOAA0ACgAJAAgA
CAAHAAgABgACAAEAAQAAAP3/+f/6//n/+//8//3//f/6//n/+f/5//j/+//8//n/+P/3
//f/+P/5//n/+v/6//j/9v/0//L/9P/0//X/9f/3//n/+//8//v//P/7//n/+P/4//j/
+P/6//v//P/+//z//P/8//r//v////////8BAAEAAAAAAP7//v/7//7/AQACAAUABwAC
AP///P/4//r/+//8//z//f/9//7//v/6//r/+v/6//r/+v/6//r//P/8//z//f/7//v/
+f/7//3//f/8//r/+f/6//r/+f/5//r/+v/5//v/+//7//v//P/9//7///8EAAQAAgAC
AAIAAAAAAAAAAAABAAEAAQABAAAAAAAAAAAAAAD/////AQACAAIAAwADAAQABQAGAAMA
BwAHAAcACQAJAAgABgAFAAcABQACAAIABQAFAAcABwAIAAkACQAGAAUABAADAAMABwAK
AAkACgAKAAoACQAJAAsACQAJAAkABwAFAAAA//8BAAAA///8//j/+v/7//v//P/9//7/
//8CAAMAAwAEAAYAAwABAAAAAQACAAIAAgACAAAAAAAAAPz//v8HAAkACQAFAP////8I
ABEAFwAeACQALQA6AEMARABCAD8ALQASAPT/3P/T/9X/3//r/+f/5//q/+j/5v/t//D/
9P/5//7//v/9/wAAAgAAAAEAAwACAAIAAgABAAAA///+////AAAAAAEA/////wEAAQAE
AAYACAAIAAoACgAGAAYACAAHAAMAAgADAAQABAAEAAQABAAEAAQABQAFAAgACAAFAAUA
BwAFAAUABgAGAAUABwAHAAcACAAGAAUABQAFAAYABgAIAAgABgAHAAcABQAFAAYACQAJ
AAgACQAMAA0ACQAJAAkACQAKAAwADAAMAAoADgAKAAgACgALAAsADAAOAA4ADgAPABEA
EgATABQAFAATABIAEgATABUAGAAbABoAGgAZABkAGAAYABkAGgAZABcAFwAXABsAGwAa
ABoAGQAZABcAFgAUABQAFQAVABQAEwASABIADwAMAAsACgALAAkACQAGAAcABwAIAAgA
BgADAAUABQAEAAQABAADAAAA/f/7//n/+v///wIAAQACAAEAAQACAAIAAQABAAAAAQAC
AAMABAADAAIAAgABAAEAAQABAAAAAgAEAAQAAwAEAAQABAAEAAMAAwADAAQABgAGAAYA
BAAHAAkACgALAAkABwAEAAIAAAAAAP3/AAACAAIABAAFAAQAAwACAAAAAAABAAIAAgD/
////AAAAAP//AAABAAIABAAEAAQABAACAAAA/v/9//7////+/wEABQAHAAgACAAGAAYA
BQADAAUABgAGAAUABQAFAAUABQAHAAUABAAGAAYABgAGAAQAAwACAAEAAwAEAAUABgAF
AAMAAgADAAQABAAFAAUABQAFAAUAAQABAAEAAQADAAYABgAFAAUACQAHAAQABAACAAEA
AgABAAUABwAIAAYABgAGAAYABwAHAAgABQAEAAgACAAHAAcACAAHAAgACQAJAAkABgAH
AAYABAACAP7//f8AAAIAAwACAAEAAAD//wAAAQABAAIABAABAP///v8AAAIAAwAEAAEA
/v/9//z/AgACAAEAAQD///v/9//7/wAABQALABgAHgAhAC4ANQA0ADYAMwAlAAwA9P/g
/8//y//V/9//4//l/+L/4P/g/+P/5P/k/+f/7P/8/wcABAD+//z////9//z//P/8/wAA
AAAAAAAAAgACAAEAAQABAAEAAwADAAMAAgABAP7/AQACAP//AAAGAAcABQAGAAQABAAD
AAIAAwAEAAUABgACAAEAAwACAP////8BAP//AQACAAIAAQADAAMAAwAEAAQAAwADAAMA
BAAEAAYABgAEAAUABQADAAMABAAHAAcAAwADAAUABQAFAAUABQAFAAkADAANAA4ADQAS
AA8ADgAOAA8ADwAQAA4ADgAOAA8AEAAQABAAEAAUABUAFgAYABMAEwAUABUAFgAYABkA
GwAaABoAGwAcABYAEwASABEAFAAVABUAFgAXABcAFQAUABAAEAARABEAEgARABAAEAAQ
AA4ADgAOAA0ACwALAAgABgAFAAUABAAEAAEAAwADAAUABgAHAAcABgAFAAUABQAFAAkA
CwAJAAkABwAGAAYABwAHAAgACAAHAAYABQAEAAYABgAHAAcACQAJAAkACAAJAAwADQAN
AAkABgADAAAABAAFAAYACAAIAAgACAAGAAYABwAHAAcABwAHAAYABgAHAAgABgAKAAwA
DAAKAA==
         </WaveFormData>
      </LeadData>
      <LeadData>
         <LeadByteCountTotal>10000</LeadByteCountTotal>
         <LeadTimeOffset>0</LeadTimeOffset>
         <LeadSampleCountTotal>5000</LeadSampleCountTotal>
         <LeadAmplitudeUnitsPerBit>4.88</LeadAmplitudeUnitsPerBit>
         <LeadAmplitudeUnits>��V</LeadAmplitudeUnits>
         <LeadHighLimit>2147483647</LeadHighLimit>
         <LeadLowLimit>268435456</LeadLowLimit>
         <LeadID>II</LeadID>
         <LeadOffsetFirstSample>0</LeadOffsetFirstSample>
         <FirstSampleBaseline>0</FirstSampleBaseline>
         <LeadSampleSize>2</LeadSampleSize>
         <LeadOff>FALSE</LeadOff>
         <BaselineSway>FALSE</BaselineSway>
         <ExcessiveACNoise>FALSE</ExcessiveACNoise>
         <MuscleNoise>FALSE</MuscleNoise>
         <LeadDataCRC32>2431859012</LeadDataCRC32>
         <WaveFormData>
+P/4//j/+P/2//b/9v/2//f/+P/5//r/+f/4//f/9v/2//b/9v/2//b/9v/2//b/9f/0
//P/8v/z//T/9f/2//T/9P/0//T/9P/0//T/9P/1//b/9//4//f/9v/1//T/9//4//n/
+v/8//z//P/8//z//P/8//z//v8AAAIABAADAAIAAQAAAAMABAAFAAYABwAIAAkACgAL
AAwADQAOABAAEgAUABYAFgAWABYAFgAaABwAHgAgACIAIgAiACIAIgAiACIAIgAkACQA
JAAkACIAIAAeABwAGwAaABkAGAAWABQAEgAQAA0ADAALAAoACgAKAAoACgAIAAYABAAC
AAQABAAEAAQAAgACAAIAAgABAAAA///+////AAABAAIA///+//3//P///wAAAQACAAEA
AAD///7//v/+//7//v8BAAIAAwAEAAIAAgACAAIABAAEAAQABAAEAAQABAAEAAIAAgAC
AAIABQAGAAcACAAFAAQAAwACAAMABAAFAAYABAAEAAQABAACAAIAAgACAAMABAAFAAYA
BQAEAAMAAgAEAAQABAAEAAIAAgACAAIAAAAAAAAAAAABAAIAAwAEAAAA/v/8//r/+//8
//3//v/+//7//v/+//3//P/7//r//f/+////AAD9//z/+//6//v//P/9//7//v/+//7/
/v/+//3//P/7//z//v///wIAAQAAAP////8CAAIAAwADAAMAAwADAAQAAgACAAIAAAAB
AAEAAgACAAAAAAAAAAAAAQD9//v/+f/7//v/+//6//j/+P/4//j/+f/5//v//P/7//n/
+P/3//j/+P/4//n/9f/0//P/8v/y//L/8v/y//P/9P/1//f/9f/0//T/9P/2//b/9//3
//f/+P/4//j/9v/2//b/9P/2//b/9P/0//T/+P/3//X/9P/2//7/CwAeADEAQgBTAF0A
ZgBuAHQAagBMACMA+//d/9D/z//R/9T/2//k/+j/7P/w//L/9v/4//r/+v/7//v/+v/6
//r/+f/3//X/8//x//T/9f/2//f/9v/1//T/8//1//X/9v/2//j/+P/4//j/9v/2//f/
9//4//n/+v/8//r/+f/5//n/+f/5//n/+P/5//r/+//8//v/+//6//n/+f/5//r//P/8
//v/+v/5//n/+f/5//n/+//7//z//P/7//r/+f/4//v//P/+/////v/9//3//P//////
////////AAABAAQABAADAAMAAwAFAAUABwAIAAgACAAIAAgACgAMAA4ADwARABMAFgAZ
ABcAFwAXABYAGgAbAB0AIAAfACAAIQAiACMAJAAkACQAJgAnACcAJgAlACMAIQAgAB8A
HgAfAB4AGwAaABYAEwAVABMAEQAOAA4ADwANAA0ADAAJAAcABQAHAAcABwAHAAYABQAD
AAEAAwADAAMAAgAEAAQABAADAP///f/7//r//v8AAAIABAABAAAAAAD/////////////
AgACAAIAAwABAAEAAQABAAQABQAGAAcABgAFAAQAAwADAAMAAwADAAYABgAGAAYABQAE
AAMAAgADAAQABQAGAAQABAAEAAQAAgADAAQABAAFAAUABQAEAAMAAwACAAEABAAEAAUA
BgAFAAQABAAEAAMAAwADAAIAAgADAAMAAQAAAAAA/////wAAAQACAAIAAQD///7//v/+
//7//v/+////AAABAAEA///9//3//v8AAAIAAgACAAIAAQAAAP///v///wAAAgADAAEA
AQABAAIAAQACAAEAAAACAAUACAAKAAoACQAIAAcACAAKAAsADAAKAAgABwAHAAYABgAG
AAYABwAIAAgABQACAP///v/9/wAAAAABAAIAAgACAAMAAwADAAQABAADAAUABQAFAAQA
AgABAP7//P/9//z//P/8//r/+v/6//r/+v/7//v/+v/7//z//f/+//7//f/8//z//f/+
////AAACAP7/+v/2//T/9P/4//7/AwADAAAA/v8AAAkAGAArAEAAVQBjAG4AeAB+AHoA
aABDABUA8f/g/93/3f/e/+H/4v/m/+z/9v/+/wYACAAEAAIAAwADAAEAAAD///3/////
///////9//3//f/9//3//f/9//3//////wAAAAD///7//f/8////AAACAAMAAgABAAAA
AAAAAP///////wEAAQABAAAA/v/+//7//v8AAAEAAQABAP7//f/9//7///////////8A
AAEAAgADAAIAAQABAAAAAgACAAIAAgACAAIAAwADAAUABQAGAAYABQAFAAUABQAEAAQA
BAAGAAgACQALAA0ADQANAA8AEAARABIAEwAUABUAFgAXABcAFwAXABgAGQAcAB0AHgAe
AB0AHQAeACAAIwAkACUAJgAnACgAKAAoACYAJwAnACYAJwAnACcAKAAkACIAIgAgAB4A
HgAbABkAFwAVABMAEAANAA0ACgAJAAsACwAMAA0ACgAHAAQAAQD//////v/9/wAAAQAC
AAIAAAAAAAAA//8AAAEAAgAEAAIAAgACAAIAAgACAAMAAwAEAAUABgAHAAUABAADAAMA
BAAFAAYABwAFAAUABQAFAAUABQAFAAUABwAHAAcABwAHAAYABQAEAAUABgAHAAgABwAG
AAUABAAEAAQABAAEAAYABwAIAAgABQAFAAUABAAEAAUABQAFAAMAAgACAAIAAwACAAIA
AgADAAMAAwACAAEAAQAAAP3/AAACAAMABQAEAAMAAgAAAAIAAQABAAIABAAEAAQABAAC
AAAAAAABAAIABAAEAAQABAADAAIAAQAAAAEAAgAEAAUABQAFAAUABgAEAAYABgAGAAgA
CQAKAAoACgAJAAgABwAHAAgACAAIAAgABgAFAAUABgAGAAYABgAIAAgABwADAAAA/f/8
//v//P/8//3//v/+//7/////////AAAAAP//AQABAAEAAAD+//3/+v/4//n/+P/4//j/
+v/6//r/+v/5//n/+P/2//n/+v/7//z/+v/5//j/+P/5//r/+//8//z/+v/4//L/8P/w
//T//P///////P/8//7/CQAYACkAPgBTAF8AZgBuAHYAcgBeADcABwDf/8z/0f/X/9b/
1//a/97/5P/s//T/+v8AAAAAAAABAP///f/8//v/+f/7//v/+//7//n/+f/5//n/+f/5
//n/+f/6//v//f/+//3//P/7//r//P/8//3//f/7//v/+//8//r/+f/5//n/+//7//v/
+v/4//j/+P/4//r/+//7//v/+v/5//n/+v/5//n/+f/5//z//f/+/////v/9//3//P/+
//7//v/+//3//P/8//v/+//7//z//P/+////AAABAAAAAAAAAAIABQAFAAYABwAHAAcA
CQAKAAsADAANAA4AEAASABQAFQATABMAFAAVABcAGQAbABwAHQAdAB4AIAAfACAAIQAi
ACUAJgAmACYAJQAlACQAIgAkACMAIgAiACAAHgAeABwAGgAaABcAFQAXABUAEwAQAA4A
DQAJAAcACAAHAAcABwAFAAMAAQD//wEAAQAAAP///////////v/9//z/+//5//v/+//7
//z//P/8//z//P/8//z//f/9///////////////+//3//f/+////AAABAP//////////
/f/9//3//f/+////AAABAP///v/9//z//f/+////AAAAAAAAAAAAAP///v/9//z//v//
/wAAAAD9//3//f/8//7//////////f/8//z//P/9//z//P/8//////////7//f/9//z/
+f/8//7///8BAAAA///+//z//P/7//v//P/+//7//v/+//v/+v/5//f/+//9//3//v/9
//z/+//6//r/+v/6//r//P/8//3//f/8//v/+v/6//v//v///wAA/v///wAAAAD/////
/////wAAAgADAAQAAgAAAP////8AAAAAAAAAAAIAAgABAP3/+v/3//b/9f/2//b/9//4
//f/9v/2//X/+P/6//v/+//5//n/+f/4//f/9//1//T/9f/0//T/9P/z//L/8f/w//H/
8//0//T/8v/y//L/8v/x//H/8f/y//P/9P/1//b/8v/w/+7/7P/s/+7/8P/2//n/9//0
//D/8P/5/wgAHQAyAEcAVwBgAGYAbABsAF4AQwAZAO3/0v/L/8n/yP/N/9L/1v/e/+b/
8P/2//j/+P/4//X/9f/2//b/9v/1//X/9f/1//X/8//z//P/8//2//f/+P/5//j/9//3
//b/9v/2//b/9v/4//j/+f/5//j/9//2//b/9//3//j/+f/3//f/9//2//j/+P/4//j/
+P/5//n/+f/3//X/9P/0//b/9//4//n/9v/1//T/8//0//X/9//4//j/+P/4//j/9v/2
//f/9//5//n/+v/6//n/+f/5//n/+//8//3/AAABAAEAAgADAAEAAQADAAQABgAIAAoA
DAAMAAwADAALAA4ADwARABMAFAAVABYAFgAVABUAFgAYABoAHAAeACAAIAAgAB8AHgAg
ACEAIQAgACIAIQAgACAAHAAaABoAGAAXABgAFgAVABQAEQAOAAoACwALAAgABwAHAAUA
BAADAAAA///+//3///////7//f/6//n/+P/2//f/+P/5//n/+//7//v//P/7//r/+f/4
//n/+v/8//3/+//7//v/+//8//z//P/9/////////////v/9//z/+//+////AAABAAAA
///+//3//v/+//7//v8AAAAAAAAAAP///v/9//z//f/+////AAD////////+////////
//7/AAABAAEAAQAAAP7//f/8//7//v///wAAAAD///7//P/6//v/+//5//r//P/9////
/v/9//z/+v/9//3//v8AAP7//v/+//7//v/+//7//f8BAAEAAQD+//z//P/8//z//P/9
//7///8AAP///v/+//3/////////AAAAAAIAAgACAAIAAwAEAAQABwAHAAcABwAGAAYA
BQAEAAYABAADAAMABgAGAAYABgAFAAQAAgD9//7//f/+/////P/6//n/+P/5//r//P/9
////AAAAAP///f/9//3//P/8//3//P/8//n/+P/4//j/+v/6//r/+v/5//n/+P/2//b/
9v/2//b/+f/5//n/+v/5//j/9//2//r/+v/4//j/+P/2//j/+v/7//n/+P/6/wIAEQAk
ADcASgBZAGEAagB0AHgAbgBQACUA+//f/9D/0f/V/9j/2//i/+b/7v/2//j/+P/4//j/
+P/7//3//P/8//z/+//5//n/+f/5//r/+//8//3/+//7//v/+//7//v//P/8//7//v/+
//7//f/8//z/+//8//3//v8AAP///f/8//v/+//7//v/+v/6//r/+v/6//f/9//2//X/
9//3//j/+v/6//n/+P/3//f/9//3//f/+P/5//v//P/5//j/9//2//n/+v/8//3//P/7
//v/+v/9//3//f/9////AAABAAQABAADAAMAAwAGAAcACgAMAAwADAAMAAwADQAOAA8A
DwAQABEAEwAVABUAFQAVABQAGAAZABsAHgAeAB4AHgAeACAAIgAjACQAJAAlACUAJAAj
ACEAHwAeAB0AHAAdABwAGAAYABUAEwATABEADwAMAAwADQALAAsACgAHAAUAAwAEAAMA
AgABAP/////+//3//////////v8AAAAAAAD///3//f/9//7///8AAAEAAgABAAAAAAD/
/wEAAQABAAEAAgACAAIAAwABAAEAAQABAAIAAwAEAAUABAADAAIAAQABAAEAAQABAAIA
AgACAAIAAQAAAP///v8BAAIAAwAEAAMAAgABAAAAAAABAAIAAgADAAMAAwACAAEAAQAA
AP//AQAAAAAAAAD///7//v/+//////////7/AAABAAEA///+//7//f/9//7///8AAAAA
/v/9//3//v/8//z//P/8//3//v///////f/8//7//v/+//7//v/+//7//v/8//z//f/9
/////////wAA/v8AAAAAAAAAAAEAAgACAAUABQAFAAUAAwAEAAQABAAFAAQABAAFAAUA
BAADAAIAAAAAAP//+//6//n/+v/7//r/+P/3//b/9//4//r/+//7//z//P/7//n/+f/5
//j/+P/5//j/+P/2//T/8//y//P/9P/1//b/9P/1//X/9P/2//b/9v/2//f/9//3//j/
9//2//X/9P/2//j/+P/0//L/8v/0//j/+f/5//j/+v8CAA0AIAAzAEQAUQBdAGgAcgB2
AHAAVgApAP3/4f/U/9H/1f/Y/9v/4P/m/+z/7v/0//j/+v/6//z//f/9//v/+v/5//f/
9//3//f/9//5//n/+f/5//j/9//2//X/9v/3//n/+v/6//r/+v/6//j/+P/5//n/+v/7
//z//v/7//n/+P/3//j/+f/6//r/+v/6//r/+v/5//n/+P/3//n/+f/6//z/+v/5//j/
9//4//n/+v/7//3//f/+//7//P/6//j/9v/5//r//P/9//v/+//8//z//v///wAAAQAB
AAIAAwAGAAYABQAFAAUABgAHAAoADAAKAAoACgAKAAwADgAQABEAEgATABUAFwAWABcA
GAAYABoAGwAdACAAHgAeAB4AHgAgACIAIwAkACIAIwAjACIAIAAfAB4AHgAdABwAHQAc
ABgAGAAVABMAEwARAA8ADAAMAA0ACwALAAgABQADAAEAAQABAAEAAQAAAP///f/7//3/
/f/9//z//v/+//7//f/7//v/+//8//7//v/+//7//P/8//3//f///////////wAAAAAA
AAEA//////////8AAAEAAgADAAIAAQAAAP//AAABAAIAAwAEAAQABAAEAAMAAgABAAAA
AQACAAMABAABAAAA///+/wEAAwAFAAYABQAFAAUABAADAAMAAgABAAMAAgACAAIA///+
//7//v8BAAEAAQAAAAIAAwADAAEA//8AAAAAAQADAAMAAwACAAAA/////wAAAAAAAAIA
BAACAAAAAAAAAAAA/v/+//7//v///wAAAgADAAAA///+//7/AQAEAAUABgAGAAcACAAI
AAgABwAGAAUABwAIAAgACAAGAAQAAwADAAYABgAGAAYACAAIAAcAAwD///3//f/9//3/
/P/8//z//P/8//3//f///wAAAAD///7//f/8//r/+//7//n/+P/4//j/+f/6//j/+P/4
//j/+v/7//v/+v/5//j/9//2//n/+f/5//r/+v/6//r/+v/2//b/9v/0//T/9P/0//j/
/f/9//j/9v/2////EAAnADoATQBbAGAAZgByAHYAbABPACUA+f/e/9X/1f/S/9X/2v/g
/+j/8v/6//7//v/+//z/+f/5//r/+v/6//n/+//7//v/+//6//n/+P/3//n/+f/5//n/
9//3//j/+P/5//r/+//8//r/+v/7//v/+v/5//j/+P/7//v//P/9//z/+//6//j/+f/6
//v//P/8//3//f/9//r/+f/5//r//f/9//3//f/7//v/+//7//3//f/+//7//v/+//7/
/v/8//z//f/9/wAAAQADAAQAAgABAAAA//8BAAIAAwAGAAcABwAIAAkABwAHAAkACgAN
AA4ADwAQABAAEAAQAA8AEQATABYAGQAaABsAHAAcABwAGwAbABwAIAAiACQAJgAmACYA
JQAkACQAJQAlACQAJgAlACQAJAAhAB4AHQAaABsAHAAaABkAFgATABAADAANAA0ACgAJ
AAsACQAIAAcABQADAAEA//8AAAEAAQABAAEAAQABAAAA/v/+//7//f/9//3//f/+//3/
/P/7//r//f/+/wAAAQAAAP///v/9/wAAAAAAAAEA///////////9//3//f/9////AQAD
AAUAAgABAAAA//8CAAIAAgACAAIAAgACAAIAAAAAAAAAAAABAAIAAwAEAAMAAwADAAIA
AQABAAEAAAACAAMAAwADAAIAAAD///7/AAAAAAEAAgACAAEAAAD+/wAAAQABAP//AQAC
AAIAAwAAAP///v/8//////8AAAIAAQAAAP///v/+/wAAAgADAAQAAwACAAEAAAD+//7/
/v/+////AAACAAMAAQABAAEAAgAEAAYABgAGAAUABQAFAAQABQAFAAUABQAGAAgACQAK
AAkABgAEAAMABQAGAAcACAAKAAoACQAFAAEA////////AQAAAAAAAAD///7//v/9/wAA
AgADAAMAAQABAAEAAAD9//3/+//6//v/+v/6//r/+f/4//f/9v/3//n/+v/6//n/+P/3
//b/9//3//f/+P/5//r/+//8//j/9v/0//T/9P/2//j//P8BAP///P/4//r/AQAQACUA
OgBNAF0AZABqAHIAdABoAEsAIQD5/97/0f/N/9D/1f/a/+D/6P/u//T/+v8EAAYA/v/3
//n/+f/6//v/+//9//3//f/9//z/+//6//n//P/9//7////8//v/+//6//v//P/9//7/
AAAAAAEAAQD///////8AAAEAAQACAAMAAAD///7//P/9//7///8AAP7//////////P/7
//v//P/+////AAABAAAA///+//3//////wAAAAAAAAAAAAAAAAAAAAABAAEAAgADAAUA
BgAFAAMAAQD//wAAAgAEAAgACQAJAAoACwAKAAkACgAKAAwADgAQABIAEQASABMAEwAU
ABUAFwAZABwAHQAeAB4AHQAdAB4AIAAiACQAJgAoACgAKAAnACYAJgAnACcAJgAoACcA
JgAmACIAIAAgAB4AHQAeABwAGwAYABUAEgAOAA8ADwAMAAsACwAJAAgABwAEAAMAAgAB
AAQABQAFAAUAAwABAP///P/8//z//P/7//z//f/+/wAA///+//3//P/9//7/AAABAP//
////////AAAAAAAAAQABAAEAAQABAP//////////AAABAAIAAwACAAEAAAD//wIAAgAC
AAIABAAEAAQABAADAAIAAQAAAAEAAgADAAQAAwADAAMAAgABAAEAAQAAAAEAAwAEAAUA
AgAAAP///v/+//7///8AAAAA///+//z//f///wAA///9//7//v////3//f/9//z//f/9
//7/AAD///7//f/8//3//v//////AwABAAEA/v/8//z//P/8//7//v/+//7//P/8//3/
/f////////8AAAAAAgACAAIAAQABAAEAAAACAAMABAAFAAMABAAEAAQABAACAAEAAQAE
AAQABAAEAAIAAgABAP3//f/7//v/+//6//j/9//2//j/+P/5//n//f/+//7//f/6//n/
+P/2//b/9//2//b/9P/y//H/8P/y//L/8v/y//T/9f/1//T/8//y//H/8P/0//X/9v/4
//X/9P/z//L/8v/y//L/8v/w//D/8v/0//X/8//y//T/+P8DABQAJwA6AEsAWQBgAGgA
cABuAFgAMwAFAOP/zv/H/8n/zv/T/9r/4P/m/+z/8v/0//b/9v/0//X/9//4//j/+P/3
//b/9f/0//P/9f/1//X/9f/1//X/9f/1//P/8//0//T/9f/2//f/+P/1//T/9P/z//T/
9f/2//j/+P/3//f/9//1//X/9f/0//b/9v/2//b/9f/1//T/8//z//P/9P/2//b/9f/0
//P/8f/x//H/8f/y//P/9f/2//T/9P/0//T/9v/2//f/9//3//f/+P/4//f/9//3//f/
+P/6//z/AAD+//3//f/9//7///8CAAQAAwAEAAUABgAHAAgACQAJAAsADQAQABMAEQAR
ABEAEAASABMAFQAYABcAGAAZABoAGQAaABoAGgAbAB0AHgAeAB0AGwAZABgAGAAWABYA
FAASABIADwANAA0ACwAJAAYABgAHAAUABQACAP///f/7//v/+//7//v/+f/5//j/9//1
//X/9f/0//X/9v/3//f/9P/z//L/8v/z//T/9f/2//T/9P/1//X/9f/1//X/9f/4//j/
+P/5//j/9//2//X/9v/3//j/+f/3//f/9//3//f/9//3//f/+v/6//r/+v/3//b/9f/0
//f/+P/5//r/+P/4//j/+P/3//f/9//2//b/9//4//j/9//3//b/9f/2//b/9//4//X/
9P/0//T/9f/1//X/9P/1//f/+P/3//b/9v/1//X/9//3//f/9v/2//X/9f/2//T/9P/0
//T/9f/2//f/9//z//P/8//y//T/9P/0//T/9P/0//T/9P/y//L/8//z//T/9f/2//j/
9f/2//X/9P/1//f/+f/6//n/+f/5//n/9//4//j/+P/6//j/9//3//f/9v/1//T/9//4
//j/9f/x/+//7//v/+3/7P/s/+z/7//w//L/8//y//L/8f/v//D/8f/y//L/7//v/+3/
7P/r/+r/6v/q/+v/7P/t/+7/7f/t/+z/6v/s/+z/7P/s/+v/6//r/+z/7P/s/+z/7P/w
/+7/7v/q/+b/5v/o/+7/7//x//D/8P/0////EAAjADgASQBXAGIAbgByAGgATgAjAPf/
2//M/8v/z//S/9X/3P/g/+D/4v/q//D/8v/0//b/9f/1//P/8v/x/+//8f/x//H/8f/x
//H/8f/x//D/7//u/+3/7v/v//H/8v/w//D/8P/w//D/8P/x//H/8//z//P/9P/z//H/
8P/v//D/8f/y//L/8P/w//D/8P/w//H/8f/x//L/8f/x//L/8v/x//D/7//w//H/8v/z
//L/8f/x//D/8v/y//L/8v/0//T/9f/1//T/8//z//L/9v/3//j/+f/4//j/+P/6//v/
+//8//3//////wEAAgACAAIAAgACAAQABgAIAAkACAAJAAsADQAOAA8AEAAQABEAEQAS
ABQAEwAUABUAFgAYABoAGwAcABsAGwAaABgAGAAXABYAFgAWABQAFAASAA4ADgALAAkA
CgAJAAgABgADAAMAAAD//////f/8//v//P/7//r/+f/3//f/9v/1//X/9f/1//T/8v/y
//L/8f/z//P/8//0//b/9v/2//b/9f/0//T/8//0//X/9v/3//f/9v/1//X/9f/1//X/
9f/2//f/+P/5//j/9//2//X/9v/3//j/+f/5//j/9//2//b/9v/2//b/9v/2//b/9v/0
//T/9P/0//X/9//5//r/9//3//f/9v/2//f/9//3//n/+P/4//j/9v/0//P/8v/0//X/
9v/2//X/9f/0//H/8//0//T/9f/3//f/9//2//T/8//z//T/9f/2//f/+P/4//T/8v/x
//L/8//0//X/9v/0//T/9P/0//L/8v/z//P/9v/3//j/+v/5//r/+f/4//n/+//9//7/
/f/9//3//f/9//7//v/+/////v/+///////+//3//P/+//7//f/5//X/8//z//P/8//y
//L/8v/z//T/9v/3//j/+P/3//X/9//3//f/9v/z//P/8f/w/+//7v/u/+7/7//w//H/
8v/v/+//7v/s/+//8P/x//L/8//z//P/9P/z//L/8f/w//T/9P/y//D/7v/s/+7/8v/1
//X/9P/0//j/AwAUACcAOgBNAFsAZgBwAHoAcgBWACkA/f/d/9D/zf/T/9b/2f/c/+D/
4v/q//L/9P/0//b/+v/5//f/9P/0//T/8//1//X/9f/1//f/9//3//f/9v/1//T/8//2
//f/+f/6//n/+P/3//b/9v/2//f/9//5//n/+f/6//n/9//2//X/+P/5//r/+v/5//j/
9//2//T/9f/1//X/9//3//j/+v/6//n/+P/3//j/+f/6//v/+v/5//n/+P/6//r/+v/6
//z//P/9//3//P/7//v/+v/+////AAABAP//AAABAAQABQAFAAYABwAHAAcACQAKAAoA
CgAKAAoADgAQABIAEwATABMAFAAVABQAFQAWABYAGgAbAB0AIAAeAB4AHgAeACEAIgAi
ACIAIAAhACEAIAAhACEAIQAiACIAIAAgAB4AGgAYABMADwASABEAEAAOAAsACwAIAAcA
BQADAAIAAQABAAEAAQABAP7//f/7//n//P/9//7//v/9//z/+//5//v/+//7//z//f/+
////AAD9//z//P/7//z//f/+///////+//3//f/9//3//f/9//7///8AAAEAAAD///7/
/f///////////wIAAgACAAIAAQAAAP///v///wAAAQACAAEAAAD///7///8BAAMABAAC
AAEAAAD+/wAAAQABAAEAAwACAAIAAgAAAP7//f/8//7///8AAAAA/v///////f/9//7/
/v///wEAAQABAAAA///9//z//P/+/wAAAAD///7//f/8//r/+v/6//r/+//8//7////9
//3//f/+////AgADAAQAAgADAAQABAAEAAMAAgABAAQABgAHAAgABwAEAAIAAQADAAQA
BQAGAAQABAADAP//+//5//n/+f/6//r/+//8//v/+v/6//n//f/+//7//f/9//3//f/8
//r/+f/2//T/9v/2//f/+P/3//b/9f/0//X/9//4//j/9//2//X/9P/z//P/8//0//f/
+P/5//r/+P/0//L/8v/w//D/8v/2//v/+f/2//T/9v8BABIAKQA8AE0AWwBgAGgAcABw
AGIAQQAXAO//2v/X/9n/2P/X/9z/4P/k//D//P8AAAIAAgAAAPn/+f/6//r/+v/5//r/
+//8//3/+v/5//j/9//6//v//P/9//v/+//8//z//v/+//7//v/+//7///////7//f/8
//z//f/9//7////9//3//f/8//7//v/+//7//v/////////+//3//f/+/wEAAQABAAEA
///////////9//3//v/+/wEAAgADAAQAAQAAAAAA//8BAAMABgAIAAgABwAGAAUABQAG
AAcACgALAAsADAANAAsACwANAA4AEAASABQAFgAVABYAFwAXABgAGQAbAB0AIAAhACIA
IgAiACEAIQAiACUAJgAnACgAKQAqACoAKgAoACkAKQAoACoAKQAoACgAJQAiACEAHgAd
AB4AHAAbABkAFwAVABIAEwATABAADwAQAA8ADwAPAAsACQAHAAUABgAHAAcABwAFAAUA
BQAEAAQABAAEAAMABQAFAAUABgADAAIAAQAAAAMABAAGAAcABQAFAAUABQAGAAYABgAH
AAkACQAJAAkACAAHAAYABQAGAAcACAAJAAkACQAJAAkACgAKAAoACgAMAAwADAAMAAoA
CAAKAA==
         </WaveFormData>
      </LeadData>
      <LeadData>
         <LeadByteCountTotal>10000</LeadByteCountTotal>
         <LeadTimeOffset>0</LeadTimeOffset>
         <LeadSampleCountTotal>5000</LeadSampleCountTotal>
         <LeadAmplitudeUnitsPerBit>4.88</LeadAmplitudeUnitsPerBit>
         <LeadAmplitudeUnits>��V</LeadAmplitudeUnits>
         <LeadHighLimit>2147483647</LeadHighLimit>
         <LeadLowLimit>268435456</LeadLowLimit>
         <LeadID>V1</LeadID>
         <LeadOffsetFirstSample>0</LeadOffsetFirstSample>
         <FirstSampleBaseline>0</FirstSampleBaseline>
         <LeadSampleSize>2</LeadSampleSize>
         <LeadOff>FALSE</LeadOff>
         <BaselineSway>FALSE</BaselineSway>
         <ExcessiveACNoise>FALSE</ExcessiveACNoise>
         <MuscleNoise>FALSE</MuscleNoise>
         <LeadDataCRC32>2018698671</LeadDataCRC32>
         <WaveFormData>
BgAGAAYABgADAAIAAQAAAAMABAAFAAYABgAGAAYABgAGAAYABgAGAAcACAAJAAoABwAG
AAUABAAGAAYABgAGAAYABgAGAAYABgAGAAYABgAIAAgACAAIAAUABAADAAIAAgACAAIA
AgAAAAAAAAAAAP///v/9//z//f/+////AAD+//z/+v/4//r/+v/6//r/+f/4//f/9v/1
//T/8//y//L/8v/y//L/7//u/+3/7P/s/+z/7P/s/+v/6v/p/+j/6P/o/+j/6P/r/+z/
7f/u/+z/7P/s/+z/8P/y//T/9v/5//r/+//8//3//v///wAAAgACAAIAAgACAAIAAgAC
AAMABAAFAAYABAAEAAQABAAEAAQABAAEAAYABgAGAAYAAwACAAEAAAADAAQABQAGAAMA
AgABAAAAAQACAAMABAAEAAQABAAEAAIAAgACAAIAAwAEAAUABgAFAAQAAwACAAIAAgAC
AAIAAwAEAAUABgADAAIAAQAAAAMABAAFAAYABAAEAAQABAADAAIAAQAAAAMABAAFAAYA
AwACAAEAAAACAAIAAgACAAAAAAAAAAAA/v/+//7//v8BAAIAAwAEAAEAAAD///7///8A
AAEAAgAAAAAAAAAAAP7//v/+//7/AQACAAMABAABAAAA///+////AAABAAIAAAAAAAAA
/////wAAAAAAAAEAAwAEAAUABAAEAAUABQAKAAsACwALAAoACAADAAAA/v/9//z//P/+
//7//P/7//r/+f/4//b/+P/5//n/+f/6//r/+f/4//b/9//3//b/9//5//v//P/6//r/
+v/9/wEAAQABAAEA//8AAAAAAAD///7//f/8////AAABAAIAAQAAAP///v8BAAEAAQAB
AAEAAQABAAEA//8AAAAAAAAGAAcACwALAAcABQABAAIABgARABoAHwAgACEAKgA4AEUA
UQBSAEoAQAA1ACIAEQAGAPf/5v/b/9n/2//c/9z/4f/o/+r/7f/y//f//P/+/wEAAQAB
AAEAAQD///3/+//6//7///8AAAEA//////////8BAAEAAQABAAMAAwAEAAQAAQAAAP//
//8CAAIAAwAEAAIAAgACAAIABAAEAAMAAwAFAAUABQAFAAMAAwADAAQABAAEAAIAAgAA
AAAAAAAAAAAAAAD/////AQABAAAAAAD//////v/8////AAAAAAEA//////3//f/9//3/
/f/9/////v/8//z/+//6//j/9//4//f/9//4//b/9f/z//L/8v/x//D/7//v/+//7//w
/+3/7P/s/+z/7f/r/+z/7P/p/+j/6P/n/+b/5v/l/+X/5//n/+j/6P/o/+f/5v/m/+j/
6v/r/+3/7v/u//D/7//w//L/9f/3//r/+v/6//r/+//7//r/+f/+///////+//z//P/8
//3////+//7///8CAAIAAQABAP7//f/8//z//f/+////AAAAAP///////wAAAAAAAAAA
AAAAAAAAAAD///7//f/8//3//v///wAAAgABAAEAAQAAAAAAAAAAAAEAAQACAAMAAAD/
//7//v///wAAAQADAAIAAQD///7//v/+//7///8AAAAAAQABAP7//f/9//z//f/+////
AAD+//7//v/9//3//v/+//7///8AAAEAAgAAAP7//P/6//7///8AAAEA////////AAD+
//7//v///wEAAQABAAEA/f/6//z//f8AAAIAAgACAAIAAQAAAP///v8AAP////8AAAAA
AAAAAAEAAQABAAIAAgAFAAUACAAJAAYABQAEAAIA///+//3//f/8//z//P/8//r/+f/5
//n/+//6//r/+//6//n/+f/4//n/+P/4//n/9//2//b/9//6//r/+v/6//z///8BAAEA
////////AAABAAIAAwAEAAQABAAEAAQAAwACAAEAAAABAAIABAAFAAIAAQAAAP//AQAB
AAEAAgAEAAQABAADAAUABwAJAAkABQAEAAQABwAOABMAFAAZACIAMABBAFUAXgBcAFIA
RwA4ACcAGgARAAQA9f/r/+f/4v/e/9//4v/q//X/+v/9/wAAAgABAP//////////AgAD
AAQABgAEAAMAAgABAAMAAwADAAMABAAFAAYABwAGAAUABQAEAAYABgAGAAcABgAEAAMA
AgACAAIAAgACAAYABgAFAAUABAADAAIAAQAEAAUABgAIAAcABgADAAIAAgACAAIAAgAE
AAQAAwADAAIAAQD///7///8BAAIAAgABAAAA/v/9///////9//3//v///wAAAQAAAP7/
+//6//z//P/7//v/+f/3//b/9v/1//X/9P/0//X/9f/1//X/8v/x//D/8P/v/+7/7v/u
/+z/6f/p/+j/5f/k/+T/4//k/+T/4//j/+L/4f/h/+D/5P/l/+b/6P/o/+j/5//n/+n/
6v/t/+3/8P/y//X/9//2//b/9v/2//v//f/+//////////7//P/+//7//v///wEAAAAA
AAEAAQAAAP7//f8AAAEAAgAEAAMAAgABAAAAAAD///////8BAAIAAwAEAAMAAgABAAAA
AgACAAIAAgABAAAA///+//7//f/9//3///8AAAEAAgABAP///v/9//7///8AAAIA///+
//3//f/9//3//P/8//3//v///wEAAAD+//3/+//8//3///8AAP7//v/+//7//v/+//7/
/f/+/wAAAQACAAEAAAD///7/AQACAAMABAAEAAMAAgABAAEAAQABAAIAAgACAAIAAwAB
AP///f/9/wAAAgACAAIAAgAAAAAAAAAAAAIAAQABAAIAAgACAAIAAwACAAEAAQAAAAIA
AwAHAAkABgAFAAQAAgD///7//f/9//z//P/8//z/+v/5//n/+f/7//r/+v/7//r/+f/5
//j/+P/4//n/+//9//z//P/9//3//P/7//r//P///wEAAQAAAP///v/+/wAAAAAAAAAA
AAAAAAAAAAD+//7//v/+////AAACAAMAAgABAAAA//8BAAEAAQACAAQAAgAAAP///f8B
AAUABwAHAAgACAAHAAwAEwAWABsAIgAwAEMAVQBcAFgAUABFADYAKQAeABEAAgD1/+v/
5f/g/9z/3f/k/+z/8//6//3/AAAAAP////////////8BAAEAAQACAAEAAQABAAEAAQAB
AAEAAQACAAMABAAFAAQAAwADAAIAAwAEAAUABwAFAAQABAAEAAIAAgACAAIABgAGAAUA
BQADAAMAAwADAAUABQAFAAYABAAEAAIAAgAEAAQABAAEAAYABgAFAAUABAADAAEAAAAD
AAUABgAGAAMAAgAAAP//AQABAP////8AAAEAAgADAAEA/v/6//j/+v/6//n/+f/7//n/
+P/4//f/9//2//b/9v/1//T/8//x/+//7f/s/+z/7P/t/+7/7P/p/+n/6P/n/+b/5v/l
/+b/5v/l/+X/4//j/+T/5P/n/+f/5//o/+f/6P/o/+n/6//s/+//7//x//T/+P/7//v/
+v/5//j//f///wAAAQADAAMAAgAAAAAAAAAAAAEAAwACAAIAAwACAAIAAQABAAIAAwAE
AAYAAwACAAEAAAAAAP///////wEAAgADAAQAAgACAAIAAgAEAAQABAAEAAIAAgACAAIA
AAD///////8CAAIAAgACAAAA////////AAABAAIABAACAAIAAgADAAEAAQAAAAAAAQAC
AAMABQADAAIAAgABAAMAAwAEAAQABAAEAAQABAACAAIAAgABAAMABAAEAAQAAwACAAEA
AAACAAIAAgACAAEAAQABAAEAAQABAAEAAgADAAQABQAHAAQAAwACAAEAAQACAAYACAAH
AAYABQAEAAIAAgACAAIAAwADAAQABgAEAAQABAAFAAcABwAIAAgABwAHAAoACwALAAsA
CwAKAAgABgAEAAMA///+//3//P/7//v//P/9//v/+v/6//v/+f/5//r/+v/7//r/+v/7
//r/+P/3//f/+f/6//v//P/6//3//////////////wAAAQACAAMABAABAAAA///+/wEA
AgADAAQAAgACAAMAAwAFAAUABQAFAAcABwAHAAgABAACAAAAAQAFAAkADQANAAsABgAE
AAUADAATABoAIwAsADYAQQBNAFgAWABOAEUAPAArABwAEQACAO//4//d/9j/2P/Z/+D/
6P/v//b/+f/6//z//f///////////wEAAQABAAIAAgABAAAA//8AAAEAAgADAAIAAQAA
AP//AAABAAMABAACAAIAAgADAAMAAgACAAIAAwAEAAUABgAFAAQAAgABAAMAAwADAAMA
AwADAAMABAAEAAQAAgACAAUABgAHAAgABwAGAAQAAwACAAEA///+////AQACAAIAAQAA
AP7//f/+/////v////7//f/8//v//f/8//r/+v/6//r/+f/5//n/9//2//b/9//3//b/
9v/1//P/8f/v//D/7//u/+7/7//u/+7/7v/s/+n/6f/o/+j/6P/p/+n/5//m/+T/4//j
/+P/5P/k/+f/5//n/+j/5//o/+j/6f/s/+7/8v/z//L/8v/z//P/9f/2//f/+P/8//3/
/f/9//7//f/7//j/+//8//3////9//z//P/9//7//v/9//3/////////AAD9//z/+//6
//3//f/+///////+//3//P/+//7//v/+////AAABAAIAAQAAAP///v8AAP////////7/
/v/+//7//P/7//v/+//8//3//v8AAP7//v/+////AQABAAAAAAD+//z/+v/5//r/+v/7
//v//f/9//7//v/9//z/+//6//v//P/9//3/+//8//z//P/8//z//P/8//7//v/+//7/
/v/9//z/+//8//3//v8AAP7//v/+//////////////8BAAAA/v/9//z//f/+////AAAC
AAIAAgACAAAA/////wAAAwAEAAUABwAFAAUABgAGAAYABQAHAAcACAAJAAoACgADAAAA
/f/7//z//P/8//z/+v/5//n/+f/3//b/9v/3//r/+//9//7/+v/4//f/9//3//b/9v/3
//n/+v/7//z/+v/9//////8AAAEAAgAEAAEAAAD///7/AAAAAAAAAAACAAIAAgACAAAA
AAABAAEAAwADAAMAAwABAAEAAQACAAIAAgAEAAkACQAHAAcABQD///7/AgALABYAGwAg
ACMAKgA2AEUAUQBUAEwAQgA3ACgAGwAMAPn/6P/h/9//3f/c/9r/3//k/+r/7//0//f/
+v/8//////////////////////8AAAMAAwADAAMAAQABAAEAAQABAAEAAQABAAIAAwAF
AAYABQAEAAMAAwAEAAQABQAGAAQABAAEAAQABAAEAAMAAwADAAMAAwADAAAA///+//7/
AQACAAEAAgAAAAAAAAAAAAAAAAD/////AQABAAAAAAD//////v/8//3//v/+/////f/9
//v/+//7//v/+//7//3//P/6//r/+P/4//f/9//4//f/9//4//b/9f/z//L/9P/z//L/
8f/x//H/8f/y//D/7v/t/+z/7f/r/+z/7P/q/+j/5//l/+b/5v/l/+X/5f/l/+b/5v/m
/+X/5P/k/+b/6P/p/+v/7f/u//H/8f/w//L/9f/3//r/+v/6//r/+v/7//v/+//+////
///+//7//v/+///////+//7///8CAAIAAQABAAAA///+//7///8AAAEAAgABAP///v/9
/wAAAAAAAAAAAgACAAIAAgABAAAA///+////AAABAAIAAAD////////+//7//v/+////
//8AAAEAAAD///7//v8AAAAAAAABAP/////+//7//v/+//7///8BAAAAAAD///3//f/+
//7/AAAAAAAAAAD+//7//v/9//3//v/+//7///8AAAEAAgABAAAA///+/wEAAQABAAEA
////////AAD+//7//v///wIAAwAEAAUA///+/wAAAAAAAAAAAgACAAIAAgABAP///v/+
/wAAAAAAAAEAAQABAAIAAgADAAMABgAHAAkACQAJAAgAAgD+//r/9//5//r/+//8//r/
+f/5//n/+f/4//j/+f/6//v//f/+//v/+v/6//v//P/8//3///////7//f/8//r//f//
////AgADAAQABgAFAAQAAwACAAMABAAFAAYABAAEAAQABAACAAIAAwADAAUABQAFAAUA
BAADAAIAAgAEAAYACAAJAAsACwAJAAcAAwAAAAQADwAYAB0AIgAjACoANgBJAFUAVgBO
AEYAPQAuABsACgD9/+7/5f/f/9//4P/g/+P/6P/s//H/+P/9/wAAAgAFAAMAAwADAAMA
AQABAAEAAgAEAAUABgAHAAUABQAFAAUAAwADAAMAAwADAAMABAAEAAMAAgABAAEABAAE
AAUABgADAAIAAQAAAAQABAADAAMABQAFAAUABQAEAAMAAgACAAMABAADAAQAAwACAAEA
AAABAAIAAgADAAMAAwACAAIAAAABAAEAAAABAAIAAgADAAEAAQD/////////////////
//7//P/8//z//P/7//v//P/7//v//P/4//f/9f/0//T/8//y//H/8v/x//D/8P/t/+z/
7P/s/+3/6//s/+z/6v/o/+f/5f/m/+b/5f/l/+b/5//p/+r/6v/p/+j/6P/r/+z/7P/t
/+3/7v/x//H/9P/2//n/+//8//z//P/8//3//f/8//v///8BAAIAAgAAAAAAAAABAAMA
AgACAAMABgAGAAUABQADAAMAAwAEAAUABgAHAAgABgADAAEA//8CAAIAAgACAAQABAAE
AAQAAwACAAEAAAADAAQABQAGAAUAAwACAAEABAAEAAQABAAEAAMAAwADAAIAAQAAAAAA
AwAEAAUABwAEAAMAAQAAAAEAAgADAAUAAwACAAIAAQABAAEAAgACAAQABAAEAAQAAgAC
AAIAAQACAAQABQAGAAUABAADAAIAAgACAAIAAgAFAAUABQAFAAIAAQAAAAAA/v8AAAQA
BQAEAAIAAgACAAIAAgACAAIAAgADAAMABAAGAAUABAADAAMABQAFAAYABgAEAAMABQAF
AAgACQAKAAoACAAGAAQAAwAAAP7//P/6//r/+//9/////v/8//v/+//9//3//v/+////
/v/+/////P/6//n/+f/8//7/AAACAP//AQACAAEA////////AAABAAIAAwAEAAMAAgAB
AAAAAgACAAIAAgACAAIAAwADAAMAAwADAAMABAAFAAYACAACAP7/AAADAAUABwALAA8A
DQAIAAQAAwAIAA8AFgAbACQALgA7AE0AXABcAFQASwBCADUAKgAdAA4A/f/x/+f/3v/c
/93/4v/q//H/9v/5//r/+v/7//7///8AAAEA////////AAD//////////wAAAQACAAMA
AgABAAAA//8BAAEAAgACAAIAAgACAAMAAgAAAP///v///wAAAQACAAMAAgAAAP//AAAB
AAIAAwADAAMAAwAEAAMAAgD///7/AQACAAMABAABAAAA/v/9//7//////wAAAgADAAMA
AgABAAAA/v/9///////9//3//P/7//r/+f/7//r/+P/4//r/+v/5//n/+P/1//P/8v/y
//P/8//0//H/7//t/+v/6//r/+v/7P/p/+j/6P/o/+f/4//i/+D/4v/i/+P/4//h/+D/
3v/d/97/3//h/+L/4f/h/+H/4v/h/+L/4v/j/+b/6P/s/+3/7f/u//D/8f/z//T/9f/2
//j/+f/5//n/+//7//r/+P/8//7/AAADAAEA/v/8//v//P/8//v/+//8//3//v8AAP//
/v/9//z//////wAAAQD///7//f/8//z//P/8//z//f/+////AAD9//z/+//6//z//f//
/wEAAQAAAP///v/+//3//f/9/////////wAA/f/8//v/+//8//3//f/+//z//P/8//3/
///+//7//f/9//3//v/+//7//v/+//7///8AAAEAAQD///7//P/6//v//P/9//7/AAAA
AAAAAAAAAP///v/9//7///8AAAIA///+//3//f/9/////////wAA///+//3//P/+//7/
/v/+/wEAAQACAAQAAgAAAP7//f8AAAEAAwAEAAMAAwAGAAcABwAHAAcABgAFAAQAAwAD
AAAA/v/8//r/+//7//z//f/8//r/+f/5//f/9//4//j/+P/4//n/+//4//b/9f/1//n/
+v/7//z/+//9//7//f/9//3//f/+////AAABAAIA///+//3//P/9//7///8AAAAAAAAB
AAEAAQABAAEAAQACAAMABAAGAAIAAAD+////AwAJAA0ACwAJAAYAAgABAAgAEQAYAB8A
JgAwAD8ATwBWAFQATgBJAD4ALQAgABcABgDx/+f/4f/c/9r/2//g/+b/7//0//f/+P/4
//v//P/9//7///8BAAEAAQACAAIAAQAAAP//AgADAAQABQAEAAMAAgABAAEAAQACAAIA
BAAEAAQABQADAAIAAgACAAUABgAHAAgABwAGAAQAAwAFAAUABQAFAAcABwAHAAgABwAG
AAMAAgADAAQABQAGAAQABAADAAMABQAFAAQABAADAAMAAgAAAP7//v/9//3//v////7/
///9//3//f/9//3//P/6//r//P/8//v/+//6//f/9f/0//b/9//3//j/9f/z//H/7//w
/+//7v/u/+//7v/u/+7/7f/p/+j/5v/o/+j/6f/p/+f/5v/k/+P/5f/l/+b/5v/n/+f/
5//o/+j/6P/n/+f/6v/s//D/8f/y//T/9//5//j/+P/4//j/+//9//7//////////v/8
////AAABAAMAAgAAAP////8AAAAA/////wEAAQABAAIAAQAAAP///v//////AAABAAIA
AgACAAIAAAAAAAAAAAADAAQABQAGAAMAAgABAAAAAwADAAQABQADAAIAAQAAAAIAAQAB
AAEAAwADAAMABAABAAAA/////wIAAwADAAQAAgACAAIAAwACAAAA///9////AQAEAAYA
BAACAAAA/v8BAAIAAwADAAIAAgABAAAAAAAAAAAAAAACAAIAAgACAAIAAQAAAP//AAAB
AAIABAABAAAA/////wIAAwAEAAUABQAEAAQAAgAAAAAAAAAAAAMABAAFAAYABQADAAIA
AgACAAIAAgADAAQABQAHAAgACAAHAAkACQAMAA0ADgAOAAkABgADAAEA/v/+//7//v/9
//3//v////3/+v/4//f/+v/7//3//v/8//r/+f/5//v/+v/6//v//f/+////AAD//wEA
AgABAAIAAwAEAAYABQAEAAMAAgAEAAQABAAEAAYABgAGAAYABQAEAAQAAwAGAAcACAAJ
AAgABwAGAAYABAAGAAgACwANAA8ADwAPAAsABgAGAAsAFgAjACgAJQAqADgARwBRAFgA
VgBMAEMAOAAnABoADQD6/+n/4//h/+D/4v/l/+j/7P/z//j/+f/+/wQABQADAAMAAwAD
AAEAAQABAAIABQAFAAUABQAHAAcABwAHAAUABQAFAAUABgAHAAkACgAHAAYABQAFAAYA
BgAHAAgACAAIAAgACAAIAAgABwAHAAgACQAKAAsACgAJAAgACAAJAAoACQAKAAgACAAI
AAgABgAGAAUABQAGAAcABwAIAAUABQAEAAIABAAEAAMAAwADAAMAAQABAP//////////
AAAAAP//AAD///7//P/7//7//f/9//7/+//7//r/+v/5//f/9f/z//X/9f/1//b/9P/y
//H/8P/x/+//8P/w/+//7v/u/+3/6v/q/+n/6f/r/+v/7P/s/+r/6f/o/+j/7P/u/+//
8f/y//L/9P/z//L/9P/3//n/+//8//3//v///////v/9/wEAAwAEAAQABAAEAAQABQAC
AAAA/////wIABAAFAAcABgAFAAQABAAHAAgACQAKAAgABwAHAAcABwAGAAUABAAGAAYA
BgAGAAQABAAEAAQABQAGAAcACAAIAAcABwAHAAcABgAFAAQABwAHAAgACQAGAAUABAAE
AAQABAAEAAUABQAFAAQABAAEAAQABAAFAAYABgAHAAcABgAFAAUABAAGAAYABgAGAAQA
BAAEAAMAAwAEAAQABAAFAAYABwAIAAUABAADAAIABQAFAAUABQAFAAUABQAGAAUABAAD
AAMABgAHAAgACQAHAAYAAgACAAUABgAHAAgABgAGAAYABgAEAAMAAwAEAAUABgAHAAkA
BwAHAAgACAALAAsADgAPAA0ADQANAAwACAAGAAQAAwAEAAQABAAEAAEA///+//3////+
//7/////////AAAAAP///v/+////AAAAAAEAAwABAAAA///+////AwAGAAcABwAHAAcA
CAAHAAYABQAEAAUABgAHAAgABgAGAAYABgAGAAYABwAHAAcABwAHAAcABQAFAAUABgAK
AAwADAALAAsADQANAA0ACwAKAAwAEwAaAB8AIAAnADAAPABNAFsAXABWAE4AQQAuAB0A
DgD//+7/5f/l/+X/4v/g/+P/6P/u//X//P8BAAIABgAHAAUABQAFAAUABQAFAAUABgAJ
AAkACQAJAAgABwAGAAUABgAHAAgACQAJAAkACgAKAAkACAAHAAcACQAIAAgACAAGAAYA
BgAGAAkACgAKAAsACgAJAAgABwAJAAkACQAKAAwADAAKAAoACQAIAAcABgAIAAgABwAH
AAcABwAGAAYABgAHAAcABgAIAAgABwAHAAUABQADAAMABAAFAAYABwAGAAQAAQAAAAAA
AAD/////AQD///7//v/7//v/+v/6//3//f/9//3/+f/3//X/9P/z//L/8v/y//T/8f/x
//D/7v/s/+v/6f/q/+z/7f/v/+z/6//r/+r/6//r/+v/7P/v//D/8P/x//L/8v/0//P/
9f/4//z////+//7//v/+/wIAAwADAAMABgAHAAcABgAEAAQABAAFAAcABgAGAAcABgAG
AAUABQAFAAUABQAGAAcACAAJAAoACQAHAAYABQAIAAgACAAIAAcABgAFAAQABgAGAAYA
BgAGAAYABgAGAAQAAwADAAMABgAGAAYABgAEAAMAAwADAAUABQAFAAYABAAEAAQABQAD
AAMAAgACAAUABgAHAAkACAAGAAUAAwADAAMABAAEAAYABgAGAAYABQAEAAMAAQACAAQA
BQAGAAQABAAEAAQABAAEAAQABAAHAAcABwAHAAMAAwADAAQABgAGAAYABwAFAAUAAwAB
AAIABQAGAAcACAAIAAgACAAIAAYABQAFAAYACAAIAAgACQAHAAcACAAIAAkACQAMAA0A
DQANAA0ADAAGAAQAAgABAAEAAgADAAQAAAD///////8BAAAAAAABAAMAAwAEAAQAAAD+
//3//f8AAAAAAQADAAMAAgABAAAAAQAFAAgACQAJAAkACQAKAAkACAAHAAYABwAIAAkA
CgAJAAgABwAGAAgACAAJAAkACQAJAAkACQAIAAcABgAGAAoACgAKAAsACwANAA0ADQAL
AAgACgARABwAIQAgACMAKgA2AEcAVwBcAFoAUgBFADIAHwAQAAMA9P/p/+f/5//k/+L/
4//o/+7/9f/6////BgAKAAcABgAFAAQAAwAFAAUABQAGAAkACQAJAAkABgAFAAQAAwAF
AAUABQAFAAMAAwAEAAQABgAGAAYABwAJAAgACAAIAAcABgAFAAQACAAIAAcABwAHAAcA
BwAHAAcABwAHAAgACAAIAAYABgAEAAQABAAEAAUABgAGAAcABQAFAAQABAAEAAUABQAE
AAYABgAFAAUABAADAAAA//8AAAEAAgADAAEAAAD+//7//v/+//3//f/+//3//f/+//v/
+f/2//T/9//3//f/9//0//P/8v/y//H/8P/w//D/8v/v/+//7v/r/+r/6v/p/+r/6v/p
/+n/5//n/+j/6P/p/+n/6f/q/+3/7v/u/+//7//w//P/8//3//r//v8BAP///v/9//z/
/v////////8DAAUABgAGAAQABAAEAAUABwAGAAYABwAGAAYABQAFAAUABQAFAAYACAAI
AAgACAAGAAUABQAFAAgACAAIAAgABwAGAAUABAAEAAQABAAEAAUABgAHAAgABwAFAAQA
AwAGAAYABgAGAAYABQAFAAUABwAHAAcACAAIAAgACAAJAAgABwAFAAQABQAGAAcACQAJ
AAgACAAHAAUABQAGAAYACAAIAAgACAAHAAYABQADAAYACAAJAAoABwAGAAUABAAGAAYA
BgAGAAcABwAHAAcAAwADAAMABAAIAAoADAALAAoACQAIAAYABgAGAAYABwAHAAgACgAJ
AAgABwAHAAkACQAKAAoADQANABAAEQAPAA8ADwAOAAsACgAJAAkABQAEAAMAAgADAAMA
BAAFAAMAAgACAAMAAQABAAIAAgAEAAQABQAHAAQAAgABAAEABAAEAAQABAAEAAcACQAJ
AAcABwAHAAgACgAKAAoACgAIAAgACAAIAAYABgAGAAYABwAIAAoACwAKAAkACAAHAAoA
CwAMAA4ACgAIAAoACwARABcAGQAXABUAEAAMAAsAEgAbAB4AIwAuADoATQBdAGYAZABc
AFMASgA9ADIAJwAUAAUA+f/v/+r/6P/p/+7/+P/7//z/BQAKAAgABwAIAAkACgALAA0A
DQANAA4ADAALAAoACQAMAA0ADgAPAA4ADQAMAAsACwALAAwADAAOAA4ADgAPAA0ADAAM
AAwADgAOAA4ADgAOAA4ADQANAA0ADQANAA0ADgAPABAAEgARABAADQAMAA0ADgAPABAA
DgAOAA0ADQALAAsACgAKAA0ADwAQABAADQAMAAoACQAKAAsACgALAAoACQAIAAcACQAI
AAYABgAGAAYABQAFAAQAAQD///7//v//////AAD///3/+//5//j/9//2//b/9f/0//T/
9P/z/+//7v/s/+//8P/y//P/7//u/+z/6//p/+n/6v/q/+z/7f/u//D/7//w//D/8f/1
//b/+f/5//j/+v/9////AAAAAAAAAAAFAAcACAAJAAkACQAIAAYABwAIAAkACwAKAAgA
BwAHAAgACAAHAAcACAAJAAoADAAKAAoACgAKAAsACwAMAA0ADQAMAAsACgAIAAgACAAI
AAwADgAQABIAEAAOAAwACgALAAsADAANAAwADAAMAAwADAALAAsACwANAA0ADQAOAAoA
CgAMAA==
         </WaveFormData>
      </LeadData>
      <LeadData>
         <LeadByteCountTotal>10000</LeadByteCountTotal>
         <LeadTimeOffset>0</LeadTimeOffset>
         <LeadSampleCountTotal>5000</LeadSampleCountTotal>
         <LeadAmplitudeUnitsPerBit>4.88</LeadAmplitudeUnitsPerBit>
         <LeadAmplitudeUnits>��V</LeadAmplitudeUnits>
         <LeadHighLimit>2147483647</LeadHighLimit>
         <LeadLowLimit>268435456</LeadLowLimit>
         <LeadID>V2</LeadID>
         <LeadOffsetFirstSample>0</LeadOffsetFirstSample>
         <FirstSampleBaseline>0</FirstSampleBaseline>
         <LeadSampleSize>2</LeadSampleSize>
         <LeadOff>FALSE</LeadOff>
         <BaselineSway>FALSE</BaselineSway>
         <ExcessiveACNoise>FALSE</ExcessiveACNoise>
         <MuscleNoise>FALSE</MuscleNoise>
         <LeadDataCRC32>4020360833</LeadDataCRC32>
         <WaveFormData>
BgAGAAYABgAFAAQAAwACAAMABAAFAAYABwAIAAkACgAMAAwADAAMAA0ADgAPABAADgAO
AA4ADgAQABAAEAAQABIAEgASABIAEgASABIAEgATABQAFQAWABQAFAAUABQAFgAWABYA
FgAWABYAFgAWABQAFAAUABQAFQAWABcAGAAVABQAEwASABMAFAAVABYAFQAUABMAEgAP
AA4ADQAMAAoACgAKAAoACAAGAAQAAgABAAAA///+//z/+v/4//b/8//y//H/8P/x//L/
8//0//P/8v/x//D/8v/0//b/+P/5//r/+//8//3//v///wAA/v/+//7//v/+//7//v/+
/wAAAAAAAAAA/v/+//7//v/9//z/+//6//z//P/8//z/+//6//n/+P/6//r/+v/6//r/
+v/6//r//P/8//z//P/+//7//v/+//7//v/+//7/AQACAAMABAAEAAQABAAEAAIAAgAC
AAIABQAGAAcACAAFAAQAAwACAAUABgAHAAgACAAIAAgACAAHAAYABQAEAAUABgAHAAgA
BQAEAAMAAgACAAIAAgACAAIAAgACAAIAAAAAAAAAAAACAAIAAgACAAEAAAD///7/AAAA
AAAAAAD+//7//v/+//z//P/8//z//f/+////AAD///7//f/8//3//v///wAAAAAAAAAA
AAD+//7//v///wAA//8CAAMAAgAEAAUABQAHAAgACQALAAwADAALAAoACAAHAAYABQAE
AAIAAQABAPz/+//6//r/+//7//r/+v/8//z//P/6//r/+v/6//j/+v/7//v//f/7//n/
+f/5//z//P/7//v/+v/6//r/+f/3//f/9//3//j/+f/5//r/+P/4//j/+P/6//v/+//7
//3//P/8//3//v/9//z//P8FAA0AFAAYAB0AJgAzAEcAbQCuAO4AEAEiAS0BMwElAeYA
gAAIAIv/Gv/V/sP+yf7R/t3+7P4E/yH/QP9a/3P/jv+p/7//0f/c/+P/6v/x//b/9v/4
//j/+f/4//j/+P/5//v//f8AAAEAAQABAAEAAQABAAIAAwADAAQABgAIAAkABQAEAAQA
BAAFAAYABwAKAAgACAAIAAgACgAKAAoACgAMAA0ADQANAAsADAAMAA0ADgAPAA8ADwAN
AA0ADQANAA0ADgAPAA8AEgASABIAEgAQABAAEQARABQAFQAVABYAFAAUABQAFAAVABYA
FgAWABgAGAAYABgAFwAWABUAFAAVABUAFQATABUAFAATABMAEQARABAADwARABAADgAN
AAoACAAGAAQABQAFAAQABAAAAP3/+//7//j/9v/1//T/9f/0//P/8v/v/+7/7v/u//H/
8v/z//P/9P/1//T/8//1//f/+f/6//z//f/+/wAA/f/8//v/+v/7//3//v/+//3//P/7
//r/+//6//r/+v/8//3//f/8//n/9//1//P/9v/4//n/+v/6//n/+f/5//f/+f/5//n/
+v/7//z//f/8//v/+//7//7//v/+/////////wEAAQABAAEAAAD+/wAAAQADAAUABAAD
AAIAAgAEAAUABQAFAAMAAgACAAIAAAAAAAAAAQACAAEAAgAFAAIAAQAAAP//AQABAAEA
AQABAAAAAAAAAAAAAAAAAP//AAABAAIAAwABAP///f/7//7//v///wIAAAD///7//v/+
//7//v/+/wEAAQABAAEA/P/8//z//v8AAAIAAgACAAIAAQAAAP///v/+//7//v/+/wAA
AQABAP//////////AgAGAAcACAAIAAcABwAIAAgACQAKAAsACwAIAAcABAACAAAA///7
//n/+//8//7////9//z/+//6//v/+v/9//7//P/6//r/+//7//3//f/7//3//f/+//7/
+//7//r/+v/8//v/+//7//v/+//7//v/+v/6//r/+v/7//z//f////z/+//6//j/+v/7
//3//f////7///8FAAwAFAAXACAALQA7AFEAggDEAPYAEAEdASkBKwESAcgAXgDr/3T/
E//j/uH+6/71/gD/EP8l/zz/Uv9l/3z/l/+1/9H/4v/r//D/8//2//j/+v/6//v//v8A
AAIABQAFAAUABgAFAAcABwAHAAcACQAKAAsACwAKAAoACgAJAAkACgAMAA4ADQAMAAsA
DAAMAAwADAAMABAAEAAQABAADgAPAA8ADwARABIAEgATABIAEwATABMAEwATABMAEwAV
ABYAFwAXABcAFgAVABQAFgAWABcAFwAXABcAFgAWABYAFgAWABYAGQAaABoAGgAZABgA
FwAWABcAGAAZABoAGgAZABgAFQAVABQAEwATABQAFQAVABUAFAASAA8ADQAOAAwACgAI
AAUAAwAAAP7/+v/3//X/9f/z//L/8v/y/+7/7P/q/+j/6P/o/+n/6v/p/+r/6//r/+3/
7//v/+//8f/z//X/9v/3//f/9//4//n/+v/7//z/+v/7//v/+v/8//z//P/8//3//P/8
//z/+//7//r/+P/4//n/+v/7//n/+v/6//r/+v/5//n/+f/6//3//v////7//f/8//v/
/f/9//7////+//7//v////3//f//////AQADAAQABAABAAEAAgADAAUABQAFAAYABAAF
AAUABQAFAAQABAAEAAUABgAHAAkACAAFAAQABQAEAAUABgAHAAUABQAFAAUABQAEAAQA
BAAGAAYABgAFAAMAAwADAAMABAAFAAYABwAFAAQABAAGAAQAAwACAAIAAgACAAIAAgAB
AAEA/////wAAAgACAAIAAgAAAAAAAAAAAAAAAAAAAAAAAAABAAEA//////////8CAAUA
BwAJAAoACQAJAAoACgAMAAwADAALAAwACwAIAAYAAwADAAAA/////wAAAgADAAEAAAD/
//7////+/wEAAgAEAAIAAgADAAAAAQAAAP3//////wAAAAD9//3//P/8//7//f/9//3/
+//7//v/+//6//r/+v/6//v//P/9/////f/9//3//P/6//v//f/9//3/AAADAAUACgAQ
ABcAIgAxAD8AVwCGAMQA9AAKARUBIQEfAQABtABMAN3/av8R/+3+7/77/gX/EP8e/zH/
SP9Y/23/hP+f/7n/0//k/+v/8P/z//b/+P/6//r/+//9//7///8BAAAAAQADAAMAAwAD
AAMAAwAFAAYABwAHAAYABgAGAAUABQAGAAgACgAIAAgACAAKAAoACgAKAAoADgAOAA4A
DgANAA0ADAALAA0ADgAOAA8AEAARABEAEQARABEAEQARABMAFAAVABUAFQAUABMAEgAT
ABQAFgAXABgAFwAVABQAFgAWABYAFgAZABoAGgAaABcAFgAVABQAFgAWABYAFgAXABcA
FwAVABUAFAATABMAEwATABIAEQAQAA4ACwAJAAkACAAHAAYABAADAAEAAAD8//n/9//3
//b/9P/z//L/8P/u/+z/6v/s/+z/7f/u/+7/7v/u/+3/7//x//H/8f/y//X/+P/6//r/
+f/4//j/+//8//3//v/+///////+//3//P/7//r/+v/6//v//P/7//v/+v/4//j/+f/6
//v/+v/6//n/+P/4//f/9//3//j/+//8//3//P/7//r/+f/6//v//f////7//v/+////
/f/9//////8CAAMAAwACAP////8AAAEAAwADAAMABAAEAAUABQAFAAUABAAEAAQABgAG
AAYABwAFAAMAAwAFAAUABQAFAAUABQAFAAUABQAEAAIAAQAAAAIAAgACAAEA////////
//8BAAEAAQABAAEAAAAAAAIAAAD///7//v///wAAAQACAAIAAQAAAP///P/+/wAAAgAB
AAAA///+//7//v/+//7/AAAAAAAAAAD+///////9/wAAAQACAAYABgAHAAgACAAGAAcA
CQAKAAsADAANAA0ACwAJAAUAAgADAAMAAAD///z//P/9//3/+//6//n/+P/5//j/+//8
//r/+P/4//n/+//9//3/+//7//v//P/8//n/+f/4//j/+v/5//n/+f/2//X/9P/z//P/
9P/1//b/9v/2//b/9//5//n/+f/4//r/+//9//3/+f/4//n///8IABIAGQAcACcAMwBF
AGoAqADiAAgBHwEtATUBIgHeAHQA//+E/xn/2/7P/tn+5f7y/gD/E/8q/0L/Wf9y/4//
q//F/9j/4f/m/+n/7v/x//T/9f/3//n/+v/7//3//P/9//////8BAAEAAQABAP//AAAB
AAEAAQACAAMAAwAEAAQABQAGAAQABAAEAAYACAAIAAgACAAJAAgABwAGAAgACQAJAAkA
CwAMAAwADQANAA0ADAALAA4ADwAQABEADwAQABEAEQAPAA4ADQAMAA8AEAASABMAFAAT
ABEAEAARABIAEwAUABQAFAATABIAEgASABIAEgAUABQAFAAUABMAEwATABEAFAAUABQA
FQAUABMAEQAPAA8ADgAMAAsADQAMAAsACgAJAAcABAACAAEA///+////+v/4//f/9v/0
//L/8P/u/+7/7v/v//D/8P/w//D/7//0//f/+P/5//b/9//4//j/+f/5//n/+v/8//z/
/P/8//v/+//6//j/+f/6//v//P/5//j/+P/4//j/+f/5//j/+f/5//n/+f/2//b/9f/0
//f/9//4//n/+P/5//j/9//4//n/+v/7//3//f/+/////f/8//v/+//8//3/AAABAAAA
AQABAAAA/////wAAAQACAAMABAAGAAUABQAEAAMABQAEAAQABAADAAIAAQABAAMAAQAB
AAMAAwADAAMAAwACAAEAAAD//wEAAAAAAAAA/v/+//7//f//////////////////////
/f/8//z//v////////8AAAAAAAAAAAAA//////////8CAAAA/v/+//z//v/+//7//v//
/wAAAQACAAAAAAAAAAAAAQADAAQAAwADAAMAAwAGAAcABwAHAAYABwAJAAwADgANAAwA
CwAJAAoACQAGAAQAAQABAP7//f/8//z//f/9//7//v/+//7//P/6//z//P/8//r/+v/7
//3///////3//f/9//7//v///////v/+//3/+//6//n/+//7//v/+//8//z//P/8//r/
+v/6//v//f/9//3//P/6//v//f/9//v//v8FAA8AFAAWABsAJgAzAEMAaQCqAOoADgEi
AS0BMwElAeYAfAAGAI//Hv/X/sn+1f7d/uX+8v4K/yf/RP9c/3P/jv+p/8H/1f/e/+P/
6v/v//b/9v/4//j/+f/5//r/+//9/wAAAQADAAMAAQABAAEAAQABAAIAAwADAAQABgAI
AAkABwAGAAYABgAIAAgACAAKAAoACgAKAAoACgAKAAoACgAKAAsACwALAAoACgAJAAkA
CwANAA4ADwAPAA8ADwAPAA8AEAARABEAEgASABIAEgAQABAAEQARABUAFQAUABQAFAAU
ABQAFAATABQAFAAUABYAFgAWABYAFAAUABQAFAAWABcAGAAXABUAFAATABMAEwATABIA
EQATABIAEAAPAAwACgAIAAYACAAHAAUABAAAAP3/+//7//j/9v/1//T/9f/0//P/8v/w
/+7/7f/s/+7/8P/y//P/8//1//X/9f/1//f/+f/6//3//f/9//7//P/8//z//P/+////
///+//3//P/7//r/+//6//r/+v/8//3//f/8//r/+f/4//f/+P/6//v//P/6//n/+f/5
//n/+//7//v//f/9//3//f/8//v/+//7//3//v///wEAAAD//wAA///+///////+//7/
//8BAAMAAgABAAAAAAABAAMABAAFAAMAAgACAAIAAgACAAIAAwADAAEAAQADAAEAAQAB
AAEAAQABAAEAAQABAAAAAAAAAAAAAAAAAP//AQABAAEAAQD//////////wEAAAAAAAIA
AAD///7//v/+//7//v/+/wAAAQACAAMA/v/+//7//v/+//7//v/+//7//v/7//r/+f/4
//n/+//8//v/////////AgACAAMABAAEAAYABwAJAAoACQAIAAcABQAFAAUAAwACAAAA
///7//n/+v/6//v/+//7//z//f/+//z/+v/8//z//v/8//z//f/7//3//f/7//n/+f/6
//r/+v/7//v//P/5//f/9v/1//j/+f/6//v/+P/4//j/+P/3//b/9f/1//b/9//4//j/
9f/1//b/9f/5//z/AQAJABAAFAAXACIALwA7AGEAogDiAAoBHgErATEBJQHwAIoAEACV
/yT/2/7H/sv+0f7d/u7+Av8d/zz/Vv9v/4r/pf+7/8//3P/j/+j/7//0//b/+P/4//n/
9//4//n/+//9////AgADAAEAAQABAAEA//8AAAEAAQD//wAAAQABAP7//v///wAAAQAC
AAMABgAFAAQAAwACAAYABgAGAAYABwAJAAoACwAKAAoACQAJAAoACwALAAsACwALAAsA
CwANAA4ADwAPABIAEgASABIAEQAQABAADwATABMAEgASABIAEgASABIAFQAWABYAFgAW
ABYAFgAWABYAFgAWABYAFwAXABcAFQATABIAEQARAA8ADwAOAA0ADgAOAA0ADQAKAAgA
BgAEAAYABQADAAIA/v/7//n/+f/3//b/9v/2//X/9P/z//L/8f/w//D/8P/x//L/8//z
//P/9f/1//X/9v/5//z//v////////8AAP///v/9//z//f///wAAAAD+//7//v/+////
/v/+//7//v///////v/7//v/+//7//z//v///wAA/v/7//n/9//4//v//P/9//3//f/9
//3/+//7//z//f///wAAAQADAAIAAQACAAEABAAFAAUABAAFAAUABgAHAAYABQAEAAQA
BwAJAAoACwAIAAYABQAEAAcACAAJAAsACQAHAAcACQAFAAUABQAFAAcABwAHAAcABQAE
AAQABAAGAAYABgAFAAUABQAFAAUAAwADAAMAAwAFAAQABAAGAAQAAwACAAIAAgAEAAgA
CAAGAAQABAAEAAQAAgACAAIAAgADAAQABQAGAAUABQAEAAEABQAFAAUACAAKAAsADAAM
AA4ADwARABIAFAAUABQAEwARAA8ACwAIAAkACQAGAAUABAAEAAUABQAEAAQABAAEAAYA
BAAGAAYAAwAAAP////8CAAUABgAFAAQAAwADAAIAAQABAAAAAAAAAP////////3//f/9
//3//v/+//7//v/8//z//P/9//3//f/9//z//v///wEAAQD9//r//f8FAAwAEgAZACIA
KwA3AEcAaACkAN4AAgETAR8BJwEcAeQAhAAXAKT/Of/3/uv+9/4B/wj/Fv8n/zr/TP9f
/3j/k/+v/8n/3P/p/+r/6//u//P/9v/3//n/+//8//3/////////AAD//wAAAQACAAMA
AQACAAMAAwADAAQABQAFAAYABgAHAAgABQAEAAMABAAFAAYABwAIAAgACAAIAAgACQAL
AAwADQANAA4ADgAPAA0ADQAMAAsADgAPABAAEQAQABAAEAAPABIAEgASABIAEgASABMA
EwATABMAEgASABQAFAAUABQAEgASABEAEAASABIAEgASABQAFAAUABQAEgARABAADQAQ
ABAAEAARABAADwANAAsACwAKAAgABwAIAAYABAACAAEA///8//r/+f/3//b/9//y//D/
7//u/+3/7P/r/+r/6f/o/+j/6P/o/+j/6P/n/+v/7f/t/+3/7f/v//H/8v/0//X/9v/4
//r/+v/6//r/+P/5//n/+P/7//z//f/+//r/+P/3//b/9P/1//X/9P/1//X/9f/1//T/
9P/z//L/9f/1//b/9//0//X/9P/z//X/9f/1//X/9//3//j/+f/3//b/9f/1//j/+f/8
//3//f/9//z/+v/7//v//P/9/////////wAA//////7//f/+//7///8AAP7//v/+////
AQD/////AQD/////////////////////AQAAAAAAAAD+//z/+v/3//j/+f/6//v//f/9
//3//f/8//r/+f/6//v/+//7//z/+v/6//r/+v/5//v//f/9//z/+v/6//r/+v/6//r/
+v/6//v//P/9//7/+//7//r/9//6//v//P8AAAIAAwAEAAQAAgADAAUABgAHAAgACQAJ
AAYABQACAAAAAQABAP7//f/8//z//f/9//n/+P/3//b/9//2//n/+v/3//T/8//z//T/
9//4//f/9//3//j/+P/1//X/9P/0//b/9f/1//X/8v/x//D/7//x//L/8//0//T/9P/0
//X/9f/1//X/9P/2//f/+f/5//X/9P/3//3/BgAQABUAGgAjAC8APQBeAJoA1gD6AA8B
GwEjARoB4AB4AAUAkP8l/+H+0f7f/u/+9v7+/hP/LP9C/1n/cv+L/6X/v//U/9//4v/j
/+r/7f/w//H/8//0//b/+P/7//n/+f/6//n//P/9//7////+//7//v/9//3//v//////
AAAAAAEAAgAAAAAAAAACAAUABgAHAAgACQAIAAcABgAIAAkACQAJAAsADAAMAA0ADQAN
AAwACwAMAA0ADgAPAA0ADgAPAA8AEgASABIAEgARABAAEAAPAA8ADwAOAA4ADwAQABEA
EgARABIAEgASABIAEgASABIAFAAUABQAFAAUABMAEgAPABAAEAAQABEADwAPAA4ADQAP
AA4ADAALAAsACgAJAAgABwAFAAIAAAABAP///v////v/+P/2//T/8//y//H/8P/v/+7/
7v/u/+7/7v/u/+3/8P/z//T/9f/1//f/+f/6//r/+f/4//j/+//8//3//v/8//v/+f/2
//f/+P/5//r/9//2//b/9v/4//n/+f/4//f/9//3//f/9v/2//X/9P/2//X/9f/1//X/
9//3//f/9//3//f/9//4//n/+//9//3//P/7//v//P/9/wAAAQD//////v/8//3//f/+
////AAABAAIABAABAAEAAAD//wIAAgADAAQABAAEAAQABQACAP///v///wAAAQACAAMA
AAD///7//f/+//7///8AAP7//v/+//3///////////////////////7//P/7//z//f/9
//3//v/9//z/+//6//z//f/+////AAAAAAAA/v/8//z//P/8//3//v///wAA///+//3/
/P/+///////9/wEAAQABAAQABAAFAAYABgAHAAkADAAOAA0ADAALAAkABgAFAAIAAAAC
AAMAAQABAP3//P/8//v//P/8//z//P/6//j/+v/6//z/+v/6//v//f///////f/8//v/
+//6//v/+//6//r/+v/5//n/+f/3//f/9//3//f/+P/5//r/+f/4//f/9//6//v//P/8
//v/+//8//v/+f/8/wEACQASABYAGQAiAC8AOwBRAIYAyAD+ABgBJwExATMBDgGyAEAA
y/9U//X+0f7T/t/+6f7y/gL/Hf84/1L/af+E/5//t//N/9z/4f/m//H/9P/2//j/+P/5
//n/+v/7//3/AAABAAMAAwAFAAUABQAFAAMABAAFAAUABgAIAAoACwAJAAgACAAIAAgA
CAAIAAoACgAKAAoACgAKAAoACgAKAA0ADwAQABEAEAAQAA8ADwASABMAEwATABMAEwAT
ABMAEQASABMAEwAWABYAFgAWABQAFAAVABUAGQAZABgAGAAYABgAGAAYABcAGAAYABgA
GQAaABsAHAAbABoAGQAYABoAGwAcABsAHQAcABsAGwAaABkAFwAVABYAFgAVABUAEgAQ
AA4ADAAOAA0ACwAKAAoABwAFAAUAAAD+//3//P/9//z/+//6//j/9v/1//T/9v/4//r/
+//8//3//P/7//n/+//9//7/AAABAAIABAADAAIAAQAAAAIAAwADAAIAAgACAAIAAgAA
AP7//f/8//3///8AAAAA/v/9//z/+//8//7///8AAAAA/////////v////7//f/+////
AAABAAAA////////AgACAAIAAwADAAMABQAFAAUABQAEAAIABAAFAAcACQAGAAUABAAE
AAYABwAHAAcACQAIAAgACAAGAAYABgAHAAkABwAHAAkABgAFAAQAAwAFAAUABQAFAAcA
BgAGAAYABQAEAAMAAQAEAAUABgAHAAYABQAEAAMABQAEAAQABgAGAAUABAAEAAIAAgAC
AAIABAAFAAYABwAGAAIAAAAAAAEAAgADAAQABAAEAAQABAACAAIAAgACAAQABQAFAAMA
AwADAAMABgAKAAsADAAMAAoACwANAA4ADgAOAA4ADQAMAAsACAAGAAMAAwAAAP//AAAA
AAEAAQD+//7//v/+//7//P/+//7/AQAAAAEAAwACAAMAAgD///////8AAAAA//////7/
/v/8//v/+//7//z//f/+/////P/8//z//P/8//z//P/9//3//f/9//z/+v/7//3//f//
/wIABQALABAAFgAbACYANQBHAGcAogDiAAwBIgExAT0BNQEAAZwAJACp/zb/4/7J/s3+
1/7h/vL+CP8n/0T/XP9z/47/p/+//9P/4v/p//D/9f/6//r//P/8//3//f/+////AQAE
AAUABwAHAAYABQAEAAMABAAGAAgACQALAAwADQANAAsACgAKAAoACgAKAAoADAAKAAoA
CgAKAA4ADgAOAA4ADAANAA0ADQAPABAAEAARABIAEwATABMAEQARABEAEQATABQAFQAV
ABYAFgAWABYAFgAWABcAFwAbABsAGgAaABgAGAAYABgAGwAcABwAHAAaABoAGgAaABoA
GgAaABoAHQAdAB0AGwAZABgAFwAXABoAGwAbABsAGQAWABIADwAQAA4ADAAKAAwACwAJ
AAgABQABAP7//f/7//r/+v/6//j/9v/0//L/8//y//L/8v/z//T/9f/1//b/9//2//X/
9v/5//z//v/9//3//f/+/wAAAAAAAAAAAAABAAEAAAD+//7//v/+/////v/+//7//f/9
//z/+v/5//n/+f/5//r//P/9//7//f/7//r/+f/5//v/+//7//v/+//7//v/+//7//z/
/f8AAAAAAAABAAAA//8AAP//AgADAAMAAgABAAEAAgADAAMAAwADAAQABAAFAAUABQAF
AAQABAAEAAYABgAGAAcABQADAAMABQADAAMAAwADAAUABQAFAAUABAACAAEAAAACAAIA
AgABAAEAAQABAAEA//////////8AAAAAAQAEAAMAAQD///7/AAAAAAAAAAD//////f/9
//z//f/+////AAD+//7//v/+//7//v/+//7///8BAAIAAQACAAEAAAACAAYABwAIAAgA
BgAHAAkACgAMAAwADAALAAwACwAIAAYABAADAP///f/+//7//////wAAAAAAAAAA///8
//3//P/9//z//f////7////+//v//f/9//7//v///////v/+//z/+//7//v//f/9//3/
/f/5//j/9//2//f/+P/5//v/+//7//v/+v/4//n/+//7/wEAAgADAAkADgAUABkAJAAv
AD8AXQCYANwABgEaASMBLwEpAfoAnAAqALP/Pv/p/s3+z/7X/t/+7v4E/yH/Pv9U/2v/
hP+f/7n/z//c/+f/7v/z//b/9v/4//j/+f/7//z//f///wIAAwAFAAUABAADAAIAAQAD
AAQABQAFAAQABAAEAAMABAAEAAUABgAHAAgACQAMAAsACgAJAAgADAAMAAwADAAMAA0A
DQANAAsADAAMAA0AEAARABEAEQAPAA8ADwAPABAAEgAUABUAFQAUABMAEgAUABQAFQAV
ABkAGQAYABgAFwAWABUAFAAXABgAGAAYABgAGAAYABgAGAAYABgAGAAZABkAGQAXABYA
FAASABEAEgATABMAEwASABAADQALAAwACgAIAAYACAAHAAUABAAAAP3/+//7//n/+P/4
//j/9v/0//L/8P/x//D/8P/w//P/9P/1//X/9v/3//b/9f/4//v//v8AAP///////wAA
AAAAAAAAAAACAAMAAwACAAAAAAAAAAAAAQAAAAAAAAD//////v/8//3//f/9//3//f/+
//7//v/8//v/+//7//z///8AAAEA////////////////AAABAAMABAAFAAcABAADAAQA
AwAGAAcABwAGAAcABwAIAAkACQAJAAkACgAMAA0ADQANAAsACgAKAAoADAAMAAwADQAN
AAsACwANAAkACQAJAAkACgALAAwADQAMAAoACQAIAAoACgAKAAkACAAHAAYABQAHAAcA
BwAHAAkACAAIAAoACQAHAAUABAAGAAgACgAJAAgABwAGAAYABgAGAAYACAAIAAgACAAG
AAcABwAFAAkACQAJAAwADgAPABAAEAAQABEAEwAUABYAFgAWABUAEwARAA0ACgAKAAsA
CQAJAAgACAAJAAkABgAGAAYABgAHAAYACQAKAAkABgAFAAUABQAHAAcABQAFAAUABgAG
AAUABQAEAAQABAADAAMAAwABAAEAAQABAAIAAgACAAIAAwAEAAUABwAEAAMAAgAAAAMA
BQAIAAkABQAEAAcADQAWACAAJQAsADcAQwBVAH4AvAD0AA4BHQErAS8BGgHWAHIAAwCQ
/y3//f75/gf/Ef8Y/yb/N/9K/1z/cf+I/6X/wf/X/+b/8f/6//v//P///wIAAwAFAAYA
CAAKAA0ACwALAAwACwAOAA8AEAARABEAEgATABMAEQASABMAEwATABQAFgAYABcAFgAV
ABYAGAAYABgAGAAYABgAGAAYABoAGwAbABsAHAAeAB8AIQAfAB8AHgAdAB4AHwAgACEA
HwAgACEAIQAgACAAIAAgACMAJAAmACcAJwAlACIAIAAjACQAJQAmACQAJAAjACIAIgAi
ACIAIgAjACQAJQAmACYAJQAkACEAJAAkACQAJQAiACEAHwAdAB8AHgAcABsAGgAYABYA
FAATABEADgAMAA0ACwAKAAsABwAEAAIAAAD9//z/+//6//z//P/9//7//P/8//z/+///
/wEAAQABAAEAAwAFAAYABwAHAAcACAALAAwADQAOAAsACwAKAAgACQAKAAsADAAJAAgA
CAAIAAYABwAHAAYABgAHAAgACQAIAAgABwAGAAcABwAIAAkABwAJAAkACQAIAAcABgAF
AAkACwAOABEAEAAOAAwACwAMAA0AEAARABAAEQARABAADwAPABAAEQATABMAEwAUABAA
DwAPAA==
         </WaveFormData>
      </LeadData>
      <LeadData>
         <LeadByteCountTotal>10000</LeadByteCountTotal>
         <LeadTimeOffset>0</LeadTimeOffset>
         <LeadSampleCountTotal>5000</LeadSampleCountTotal>
         <LeadAmplitudeUnitsPerBit>4.88</LeadAmplitudeUnitsPerBit>
         <LeadAmplitudeUnits>��V</LeadAmplitudeUnits>
         <LeadHighLimit>2147483647</LeadHighLimit>
         <LeadLowLimit>268435456</LeadLowLimit>
         <LeadID>V3</LeadID>
         <LeadOffsetFirstSample>0</LeadOffsetFirstSample>
         <FirstSampleBaseline>0</FirstSampleBaseline>
         <LeadSampleSize>2</LeadSampleSize>
         <LeadOff>FALSE</LeadOff>
         <BaselineSway>FALSE</BaselineSway>
         <ExcessiveACNoise>FALSE</ExcessiveACNoise>
         <MuscleNoise>FALSE</MuscleNoise>
         <LeadDataCRC32>4192438186</LeadDataCRC32>
         <WaveFormData>
AAAAAAAAAAD+//7//v/+/wAAAAAAAAAAAQACAAMABAAFAAYABwAIAAoACgAKAAoACgAK
AAoACgAMAAwADAAMAAwADAAMAAwADQAOAA8AEAAQABAAEAAQABAAEAAQABAAEgASABIA
EgAUABQAFAAUABQAFAAUABQAFgAWABYAFgAUABQAFAAUABUAFgAXABgAFwAWABUAFAAU
ABQAFAAUABMAEgARABAADwAOAA0ADAALAAoACQAIAAUABAADAAIAAAAAAAAAAAACAAIA
AgACAAAAAAAAAAAAAgACAAIAAgAEAAQABAAEAAQABAAEAAQAAQAAAP///v/+//7//v/+
//7//v/+//7//f/8//v/+v/6//r/+v/6//j/+P/4//j/9v/2//b/9v/4//j/+P/4//b/
9v/2//b/9//4//n/+v/4//j/+P/4//n/+v/7//z//f/+////AAAAAAAAAAAAAAIAAgAC
AAIABAAEAAQABAACAAIAAgACAAMABAAFAAYABAAEAAQABAACAAIAAgACAAIAAgACAAIA
AQAAAP///v/+//7//v/+//z//P/8//z//P/8//z//P/+//7//v/+//3//P/7//r//P/8
//z//P/6//r/+v/6//r/+v/6//r/+v/6//r/+v/4//j/+P/4//r/+v/4//j/+P/5//n/
+f/5//n/+v/6//r/+v/6//v//P/9//7///8DAAMAAwAEAAUABAADAAIABAAEAAIAAQD+
//z/+//7//n/+f/4//j/+P/4//b/9f/1//X/9f/1//f/+f/3//f/9//3//n/+v/4//f/
9v/2//j/+P/2//b/9f/0//T/8//x//L/8v/x//L/8v/z//T/8//z//P/8//1//X/9f/1
//T/9P/0//X/9v/2//X/9f/7////BQAJABQAJwBCAF0AhgDEAAUBOgFmAYoBnwGPAUAB
yABIAMj/UP///tz+0v7U/uP++v4V/zD/TP9h/3b/j/+o/7z/zf/Z/9//5f/r/+7/7v/v
//D/8f/x//H/8P/x//P/9P/0//T/9//3//f/9//5//n/+v/7//v//f/9//z/+v/6//v/
/P/8//z//P/9//3//f/+////AgACAAIAAgABAAEAAgACAAQABAAFAAYABwAHAAcABwAH
AAcABwAGAAYABgAGAAcABwAHAAgACAAKAAsACwALAAwADAAMAAwADQANAA4ADgAPABAA
EAAQABAAEAARABMAEQARABEAEQARABIAEgASABAAEAAQABEAEQARABAAEAAQABAADwAP
AA8ADwAOAA0ADQAMAAsACQAGAAUABAAEAAQAAgACAAIAAAD//////v/+//z//P/8////
///+//7//f/9//3//P/8//3//f/9///////+//7//f/8//v/+f/7//r/+P/4//b/9v/2
//X/9f/1//X/9v/1//X/9f/0//D/7//t/+z/8P/x//H/8v/y//L/8v/y//L/8//0//T/
9P/1//X/9f/z//P/9P/0//f/+P/4//j/+v/6//z//P/6//r/+v/7//v/+//9//3//f/9
//3//f/+//7//v/+//3//P/7//r//P/8//z//P/9//3//f/8//r/+v/6//r/+v/6//r/
+v/4//j/+P/4//f/+P/5//n/9//4//j/+P/2//X/9P/0//X/9f/2//f/9//1//X/9v/2
//b/9v/2//b/9//3//f/9v/0//b/+P/6//r/+v/6//r/+P/4//j/+f/5//n/+f/5//j/
+P/4//j/+P/5//r/+//8//3///////3//v8AAAAAAQACAAMABAAAAP///v/8//n/+f/3
//f/+P/4//j/+P/0//P/8//z//T/9f/2//n/9v/1//T/8//4//r/+//7//j/+P/4//j/
9v/2//X/9P/2//X/9f/2//b/9f/1//T/9v/2//f/9//3//f/9//3//b/9f/1//T/9v/3
//j/+P/5//n/+f/9/wMACQAQACMAPABTAHIApgDtACwBYAGMAasBrQF8ARQBlAAQAI7/
J//u/tj+0v7d/vD+Bf8e/zr/T/9k/33/lv+y/8v/2//j/+X/6f/s/+//8f/z//X/+P/5
//n/+//8//z/+//6//z//f/+/////f/9//7//////wEAAQAAAAIAAgADAAQAAwACAAEA
AQADAAMABAAFAAYABgAGAAYABwAHAAgACAAKAAoACwAMAAsACwALAAsACgALAAwADAAM
AAwADAANAA0ADQAOAA4AEAARABEAEQASABIAEgASABMAEwAUABQAFQAWABYAFgAWABYA
FwAZABkAGQAZABkAFwAYABgAGAAYABgAGAAZABkAGQAYABgAGAAYABcAFwAVABUAFAAT
ABAADgAMAAkACAAHAAYABgAEAAIAAgACAP7//f/9//z//v/8//z//P/7//v/+v/6//3/
/f/9//z//P/9//3//f///////v/+/wAAAAAAAP///f/8//r/+v/8//z//P/7//z/+//6
//r/+v/5//j/9v/2//f/9//4//f/9//2//b/+P/4//j/+P/6//v//P/8//r/+//7//v/
/f/9//7//v/+//7//f/8//7//v8AAAAAAgACAAIAAwABAAEAAwADAAMAAwADAAMAAgAC
AAIAAgAEAAQABAAEAAYABgAGAAYABQAFAAUABAAEAAQABAAEAAIAAgACAAIAAgACAAIA
AgACAAIAAgABAAEAAgACAAIAAwADAAMABAACAAEAAQABAAEA/////wAAAAAAAAAAAAD+
/wEA//////7//v/+//7//v/8//z//P/9///////////////+//3//P/+////AAABAAQA
BQAHAAcABgAGAAcABgAHAAgACQAKAAYABQAEAAIAAwADAAEAAQD+//7//v/+//z/+//7
//v//f/9//3////9//3//f/9//3//v/+//3//P/8//z//P/6//r/+f/4//r/+f/5//r/
9//1//T/8v/0//T/9f/1//f/9//3//f/9//3//j/+P/2//f/+P/4//f/+f/5//3/AQAH
ABQAKQBEAF8AggC4AP8AQAF2AZ4BtwGzAXgBCAGAAPj/dP8N/97+0v7S/t3+8P4J/yL/
Ov9R/2T/ff+a/7T/y//d/+X/5//r/+7/8v/z//T/9f/0//X/9f/3//n/+v/6//r/+//7
//v/+//9//3//v////3///////7/AAAAAAEAAgAAAAAAAAABAAMAAwAEAAUABgAGAAYA
BgAFAAUABgAGAAgACAAJAAoACwALAAsACwAMAA0ADgAOAA4ADgAOAA8ADwAPABAAEAAS
ABMAEwATABMAEgARABAAEgATABUAFgAXABgAGAAYABYAFgAXABkAFwAXABcAFwAZABoA
GgAaABoAGgAaABsAGwAbABoAGgAYABgAFwAXABcAFwAWABUAEQAQAA8ADQAMAAsACgAK
AAYABAAEAAQAAgABAAEAAAACAAAAAAAAAAAA///9//z//////////v/+//////////3/
/f/8//z//v/+//7//f/9//z/+v/6//j/+P/4//f/+P/3//b/9v/1//X/9f/0//b/9//3
//j/9v/1//P/8v/0//T/9P/0//T/9f/2//b/9v/3//f/9//5//n/+v/6//n/+v/6//r/
+v/6//z//P/8//z//P/9//v/+//9//3//f/9//3//f8AAAAAAAAAAAAAAAAAAAAAAAAA
AAAAAAABAAEAAQAAAAAAAAAAAAAAAAAAAAAAAAD///7//f/8//z//P/8//v/+f/6//r/
+v/7//v/+//8//r/+f/5//n/+//5//n/+v/6//r/+v/6//j/+f/5//n/+P/4//j/+v/4
//j/+P/4//b/9v/2//f/+f/5//n/+f/6//r/+v/6//z//f/+/////v///wEAAQABAAIA
BAAEAAQABAAEAAQAAgABAAAA/v///////f/9//r/+v/6//r/9v/1//X/9f/3//f/9//5
//X/9f/1//X/+f/6//r/+f/4//j/+P/4//b/9v/1//T/9P/z//P/9P/z//H/8P/u//D/
8P/x//H/8f/x//H/8f/z//P/9P/0//T/9f/2//b/9f/1//X/+f///wcADAAXACwARwBi
AJAA0QAWAVABhAGtAb0BngFEAcQAPgC0/zv/7v7Q/sj+z/7g/vf+EP8s/0X/XP9z/47/
pv+9/8//2f/h/+f/7P/u/+//8P/x//D/8f/x//P/9//4//j/+P/5//n/+f/5//n/+f/6
//v/+//9//3//P/8//z//f/+/wAAAAAAAAEAAQABAAIAAwADAAIAAQAAAAIAAwAFAAYA
BgAGAAcACAAJAAkACQAJAAoACwAMAAwADAAMAAwADQAMAAsACwAKAAsADQAOAA8ADgAO
AA4ADgARABEAEgASABEAEgASABIAEgASABMAFQATABMAEwATABUAFgAWABYAGAAYABgA
GQAYABcAFQAUABYAFgAVABUAFQAVABQAEwARABAADwANAA0ADQANAA4ACwAIAAcABgAE
AAMAAwACAAIAAAAAAAAAAQABAAAAAAACAAMABAAEAAIAAQD///3//v//////AAD+//7/
/v/9//3//P/6//r//P/8//z/+//4//f/9v/2//f/9//3//b/9//3//b/9v/2//X/8//y
//P/9P/1//b/9P/1//b/9v/4//n/+f/5//v/+//8//z//P/8//v/+v/8//z//v/+//7/
/v/+/////////wEAAQADAAMAAwADAAQABAAEAAQAAgACAAIAAgABAAAA///+//7///8A
AAAAAAAAAAAAAAD+//7//v/+//7//v/+//7//P/8//z/+//9//7//v/+//v/+//7//z/
/P/7//v/+//9//v/+//8//z//P/8//z//P/9//3//f/+//z/+v/6//r//P/8//z//P/8
//z//P/9//3//f/9//3/AAAAAAAAAAD+////AAABAAAAAQADAAMAAwAEAAYABgAGAAYA
BgAGAAQAAwACAAAA/f/9//v/+//8//z//P/8//r/+f/5//n/9//3//f/+f/3//f/9//3
//v//P/8//v//P/8//z//P/6//r/+f/4//b/9f/1//b/+P/3//f/9v/2//b/9//3//f/
9//3//f/9//3//j/+P/4//n/+v/6//n/+f///wUABwAJABQAKwBEAF0AiADIAAsBRAF0
AZoBrQGbAUoBzgBMAMj/TP/5/tr+0v7W/uH++P4V/zL/TP9h/3b/j/+m/77/0f/b/+H/
5//r/+7/7v/v//D/8f/0//X/9f/3//n/+v/6//r/+//7//v/+//7//v//P/9//3/////
//7//v/+////AAAAAAAAAAABAAEAAQACAAMABAAEAAQABAAEAAMAAwACAAIAAgADAAQA
BwAHAAcABwAGAAcACAAIAAoACgAKAAsACwALAAwADAAMAA0ADQANAA4ADgAOAA4ADwAP
ABAAEAARABIAEgASABIAEgATABUAFQAVABUAFQAXABgAGAAYABcAFgAVABUAFwAXABYA
FgAWABYAFQAVABMAEwASABEAEQAQAA8ADQAKAAkACAAIAAgABgAGAAYABAADAAMAAgAA
AP7//v/+/wEAAQAAAAAAAQABAAEAAAD+/////////wEAAQAAAAAAAAAAAAAA///9//z/
+v/6//r/+v/6//n/+P/3//b/9v/5//n/+f/4//f/9//2//b/+f/5//j/+P/2//b/9v/2
//b/9//4//j/+v/7//v/+//5//n/+v/6//v//P/8//z/+v/6//z//P/8//z//P/9//v/
+//9//3///////////8AAAAAAAAAAAAAAAAAAAAAAAAAAAAAAAD////////+//7//v/+
//7//P/8//z//P/8//z//P/8//v//P/9//3/+//8//z//P/7//v/+//8//z/+//7//v/
+//5//n/+v/6//r/+v/6//r/+//7//v/+v/6//r/+v/6//r/+P/4//j/+f/4//f/9v/1
//j/+P/4//j/+P/5//r/+//+////AQABAP//AAACAAIAAAAAAAAAAAAAAP///v/8//r/
+f/2//X/9f/2//f/+P/2//X/9f/1//X/9f/1//f/9f/1//X/9f/1//b/9v/1//b/9v/2
//b/9P/0//P/8v/w/+//7//w//L/8f/x//D/8P/w//H/8f/w/+//7v/t/+3/7f/u/+7/
7P/t/+7/7v/x//X/9f/5//3/AQAKACEAOgBPAHYAtAD1AC4BYAGGAZ0BkQFIAdIATgDM
/1T/Af/a/sz+zP7b/vT+C/8m/0T/W/9w/4f/oP+2/8n/1//f/+P/5//q/+r/6//s/+3/
7v/v/+//8f/z//T/9P/0//X/9f/1//X/8//z//T/9f/z//X/9f/0//T/9P/1//b/+P/4
//j/+f/3//f/+P/5//z//P/8//z//f/9//7//v/+//7///8AAAEAAQABAAEAAgADAAQA
BAAEAAQABAAFAAcABwAIAAgABgAHAAcABwAKAAoACgAKAAsACwAMAAwADwAQABAAEAAO
AA4ADwARABMAEwATABMAEQASABIAEgAQABAAEAARAA8ADwAOAA4AEAAQAA8ADwAPAA8A
DgANAAsACgAJAAcABAADAAIAAgABAAAAAQACAAAA//////7//v/8//z//P/7//v/+v/6
//3//f/9//z//v/////////9//3//P/8//r/+v/6//n/+//6//j/+P/4//j/+P/3//j/
9//2//b/9//3//f/9v/z//P/8v/y//X/9f/0//T/8//y//H/8P/y//P/9P/0//T/9f/1
//X/9f/1//b/9v/3//j/+P/4//b/9v/4//j/+f/6//v//f/7//v//f/9//3//f/9//3/
AAAAAAAAAAD///7//f/8////AAABAAIAAAD///7//P/+//7//v/+//7//v/+//7//v/+
//7//v/9//7///////7//v/9//z//f/9//3//v/8//v/+//7//v/+f/5//r/+v/8//z/
/P/8//r/+v/6//r/+P/4//j/+f/5//n/+f/5//j/+P/4//j/+P/5//r/+//8//3/////
/wIABAAHAAgABgAGAAYABgAEAAMAAgAAAAEAAQD//////P/8//z//P/8//v/+//7//n/
+f/5//v/+P/3//b/9f/6//z//f/9//v/+v/5//j/+P/4//f/9v/0//P/8//0//T/8//z
//L/8v/y//P/8//z//P/8//z//X/9f/2//b/9v/3//j/+P/z//H/9f/9/wEAAwAKABkA
MABLAGgAlADXABwBWgGKAa0BvQGiAUwBzABGALz/P//w/tL+zP7R/uL++f4S/yz/Q/9Y
/2//iP+i/7v/z//b/+H/5f/o/+v/7f/v//H/8v/z//P/9f/2//b/9f/0//b/9//4//n/
9//3//j/+f/7//3//f/8//z//P/9//7//P/8//z//f//////AAABAAAAAAAAAAAAAgAD
AAUABgAEAAQABQAGAAcABwAHAAcACgALAAwADAAKAAoACgALAA0ADQAOAA4ADgAPAA8A
DwAQABAAEAAQABEAEQASABIAEgASABEAEAARABIAFAAXABcAFwAXABcAFwAYABgAGAAa
ABoAGgAbABkAGQAYABgAGgAaABkAGQAVABUAFAATABEAEAAPAA0ADAALAAoACgAGAAQA
BAAEAAQAAwADAAIAAQD+//3//P/9//3//P/8//3//f/9//z//P/9//3//f///////v/+
//z//P/8//v/+//6//j/+P/5//r/+//7//n/9//1//T/8//z//P/8v/x//H/8P/w//H/
8f/w//D/8v/y//L/8v/x//H/8f/w//L/8//z//P/9f/1//b/9v/2//b/9f/0//f/+P/7
//z/+v/6//r/+//9//3//////////////////v/+//7//v8AAAAAAAAAAAAAAAAAAAAA
AAABAAIAAgABAAAA///+////AAABAAIAAAAAAAAAAAD9//z/+//5//v//P/8//z/+//7
//v//P/8//v/+//7//3/+//7//z/+v/6//r/+v/8//3//f/7//r/+v/6//r/+v/6//r/
+v/7//3//f/9//3//f/8//v/+v/8//3//v////7///8BAAEAAQACAAQABAAGAAYABgAG
AAYABQAEAAIAAQABAP/////8//z//P/8//r/+f/5//n/+f/5//n/+//4//f/9v/1//n/
+v/6//n/+P/4//j/+P/2//b/9f/0//T/8//z//T/8v/x//H/8P/y//L/8//z//H/8f/x
//H/8v/z//X/9v/2//f/+P/4//X/9f/3//v/AwAJABAAGQAuAEkAZACSANMAGAFUAYYB
qwG/AaoBVgHQAEYAvv8//+z+yP7E/s/+3P7x/gz/LP9D/1r/c/+K/6L/u//P/9v/3//h
/+j/6//t/+//8f/y//P/8//1//X/9v/2//b/+f/5//n/+f/3//f/+P/5//v//f/9//z/
/P/8//3//v8AAAAAAAABAAMAAwAEAAUABQAEAAMAAgAFAAUABgAGAAYABgAHAAgACQAJ
AAkACQAKAAsADAAMAAwADAAMAA0ADwAPABAAEAANAA0ADAALAA0ADgAPABAADwAPABAA
EAARABIAEgASABQAFAAVABcAFQAVABUAFQAXABgAGAAYABYAFgAWABcAFwAXABYAFgAY
ABgAFwAXABUAFQAUABMAEwASABEADwAQAA8ADgAOAAsACAAHAAYABAADAAMAAgAEAAIA
AgACAAEAAQAAAAAAAwADAAMAAgACAAMAAwADAAIAAQD///7/AAAAAAAA///+//z/+f/4
//r/+v/6//n/+P/3//b/9v/3//f/9//2//X/9f/0//T/9f/1//T/9P/y//L/8v/y//T/
9f/2//b/9P/1//X/9f/3//f/+P/4//n/+v/6//r//P/8//7//v/8//z//P/9//3//f//
///////////////+//7//v/+/wEAAgADAAQAAgACAAIAAgD////////+/wAAAAAAAAAA
///+//3//P/+//7//v/+//z//P/8//v/+//8//z//P/7//v/+//8//r/+f/5//n/+v/5
//r//P/7//r/+f/4//v//f/+/////P/8//z/+v/6//r/+v/6//r/+v/6//v/+f/5//n/
+f/6//r/+v/6//z//f/+////AAABAAMAAwAFAAYACAAIAAcABgAFAAQAAgABAAAA/v/+
/////v////3//P/7//r/+P/3//f/9//1//X/9f/3//b/9//4//n/+f/6//r/+f/4//j/
+P/4//j/+P/3//b/9v/1//X/9v/2//X/9f/0//T/9P/1//X/9f/1//X/9f/3//f/+P/4
//f/9//3//b/9//5//v///8FAAkAEAAhADwAVQB0AKoA7wAwAWgBkAGvAbkBhAESAYwA
CgCE/xf/4P7Q/tD+2/7u/gP/Iv8+/1f/bP+F/5z/sv/J/9n/3//l/+3/7v/u/+//8P/x
//T/9f/1//f/+f/6//r/+v/9//3//f/9//3//f/+//////8BAAEAAAD+//7///8AAAIA
AgACAAMAAwADAAQABQAGAAYABgAGAAkACQAKAAoACAAIAAkACgANAA0ADQANAA0ADQAN
AAwADAAMAAwADQAPAA8AEAAQAA4ADwAPAA8AEgASABIAEgATABMAFAAUABUAFgAWABYA
FgAWABcAGQAXABcAFwAXABgAGgAbABwAHAAcABwAHQAbABsAGgAaABoAGgAZABkAGQAZ
ABgAFwAWABYAFgAVABQAEwASABIAEAAOAA4ADgAKAAkACQAIAAYABAAEAAQABgAHAAcA
CAAIAAcABgAEAAQABQAFAAUABQAFAAQABAACAAIAAgABAAMAAgAAAAAA/v/+//7//f/6
//n/+P/4//v/+//7//r/+f/5//j/+P/6//v/+//8//v/+v/5//j/+P/5//r/+v/6//v/
+//7//v/+//8//z///8AAAAAAAD+//7/AAAAAP7//v/+////AQABAAMAAwABAAEAAQAB
AAIAAgACAAIAAgACAAIAAgAEAAQABAAEAAMAAwADAAIAAAAAAAAAAAACAAIAAgACAAEA
AAD///7//v/+//7//f///wAAAAAAAP3//f/9//7/AAD///////////3//f/+//z//P/8
//z//v////////8AAP7//P/+/wAAAAAAAAAA/P/8//z//f/9//3//f/9//z//P/8//z/
/v///wAAAQAEAAUABwAHAAYABgAHAAYACAAIAAgACAAGAAUABAACAP/////9//3//v/+
//7//v/6//n/+f/5//n/+f/5//v/+v/7//z//f/9//7//v/9//7//v/+//7/+v/6//n/
+P/4//f/9//4//r/+f/5//j/9v/2//f/9//3//f/9//3//X/9f/2//b/9v/3//j/+P/5
//n/+//9/wMACQAUACcAQgBdAIAAuAD7ADQBZAGSAa8BpwFkAe4AbADq/27/Ef/m/tj+
2P7j/vj+Ff8y/0z/Yf94/4//pv++/9H/3//n/+v/7//0//T/9f/2//f/9v/3//f/+f/7
//z//P/8//3//f/9//3//////wAAAQABAAMAAwACAAIAAgADAAQAAgACAAIAAwADAAMA
BAAFAAYABgAGAAYABQAFAAYABgAIAAgACQAKAAsACwALAAsACgALAAwADAAMAAwADAAN
AA0ADQAOAA4ADgAPAA8ADwASABIAEgASABMAEwAUABQAFQAWABYAFgAUABQAFQAXABkA
GQAZABkAFwAYABgAGAAaABoAGgAbABwAHQAdAB4AGwAaABgAFwAVABUAFAATABMAEgAR
AA8ADAALAAoACgAJAAgACQAKAAYABQAFAAQABgAEAAQABAADAAMAAgACAAMAAwADAAIA
AgADAAMAAwADAAMAAgACAAQABAAEAAMAAQAAAP7//v/+//7//v/9//z/+//6//r/+f/5
//n/+P/5//n/+P/4//n/+f/4//j/9v/2//b/9v/2//f/+P/4//j/+f/5//n/+f/5//r/
+v/5//r/+v/6//r/+v/8//z//v/+//7////9//3//////wEAAQABAAEAAQAAAP///v//
/wAAAQACAAIAAgACAAIA/////////v8AAAAAAAAAAP7//v/+//7//P/8//z//P/7//z/
/f/9//v//P/8//z//f/9//3//v/+//3//f/9//3/+//7//z//P/8//z//P/6//v/+f/5
//z//v/+//7//v/6//r/+v/7//v/+//7//v//v/+//7//v/8//3//v///wAAAQADAAMA
AgACAAMAAgADAAQABQAGAAYABQAEAAIA//////3//f/+//7//v/+//z/+//7//v/+f/5
//n/+//5//n/+f/5//n/+v/6//n/+f/6//v//P/6//r/+f/4//j/9//3//j/9v/1//X/
9P/y//L/8//z//X/9f/1//X/8//z//T/9P/2//f/+P/4//n/+f/5//3/AQAHABQAJwA+
AFUAeACyAPcAMgFeAYQBnwGZAVgB5gBoAOj/bP8R/+b+1v7S/t/+9v4P/yz/SP9b/3D/
h/+g/7r/zf/b/+P/6f/v//D/8P/x//L/8//0//X/9f/3//n/+v/6//r/+//7//v/+//5
//n/+v/7//n/+//7//r//P/8//3//v8AAAAAAAABAP////8AAAEAAgACAAIAAgADAAMA
BAAEAAQABAAFAAYABwAHAAcABwAIAAkACgAKAAsADAANAA8ADQANAA4ADgAOAA8ADwAP
ABIAEgASABIAEQARABIAEgATABQAFAAUABIAEgATABUAFwAXABcAFwAXABgAGAAYABcA
FgAVABUAFgAXABcAGAAXABYAFAATABMAEwASABEAEQAQAA8ADQAMAAsACgAKAAgABgAG
AAYAAgABAAEAAAABAAAAAQACAAMAAwACAAIAAQABAAEAAAACAAMAAwADAAEAAQAAAAAA
AgACAAIAAQADAAIAAAAAAAAAAAAAAP///v/9//z//P/8//v/+v/4//n/+f/4//j/+f/5
//j/+P/4//j/+P/4//r/+//8//z/+v/7//v/+//7//v//P/8////AAAAAAAAAAAAAAIA
AgAAAAAAAAABAAMAAwAFAAUABwAHAAcABwAGAAYABgAGAAYABgAGAAYACAAIAAgACAAH
AAcABwAGAAYABgAGAAYABgAGAAYABgAGAAYABgAGAAYABgAGAAUABAAEAAMAAgACAAMA
BAAGAAUAAwACAAEAAQD/////AAACAAQABAACAAIAAgACAAIAAgACAAMAAwADAAMAAwAC
AAIAAgACAAQABQAGAAcACAAJAAsACwANAA4AEAAQABAAEAAQABAADAALAAoACAAIAAkA
CAAJAAYABgAGAAYABAADAAMAAwAFAAUABQAHAAMAAwADAAMAAwAEAAQAAwAAAAAAAAAA
AP//AAAAAAAA/v/9//3//v/+//3//f/8//7//v//////AQABAAEAAQAAAP/////+////
AQADAAQA/////wMACQARABcAIAAvAEgAYQB+ALAA+QA+AXQBnAG7AcMBmAEwAa4AKACi
/zP/9v7k/uD+6f74/g//Jv9A/1f/bP+F/6D/vP/R/9//6//z//X/+P/7//3///8BAAIA
AwADAAUABgAGAAUABAAGAAcACAAJAAkACQAKAAsACwANAA0ADAAMAAwADQAOAA4ADgAO
AA8ADwAPABAAEQASABIAEgASABQAFQAXABgAGAAYABkAGgAaABkAGAAXABoAGwAcABwA
HAAcABwAHQAdAB0AHgAeAB8AIQAiACMAIwAiACEAIAAjACMAJAAkACQAJAAjACIAIgAi
ACMAJQAnACcAJwAnACcAKAAoACgAKgAqACoAKwAqACkAJwAmACgAKAAnACcAIwAjACIA
IQAfAB4AHQAbABsAGwAbABwAGQAWABUAFAASABEAEQAQABIAEAAQABAAEAAPAA0ADAAN
AA0ADQAMAAwADQANAA0ADQANAAwADAAMAAwADAALAAkACAAGAAYABwAIAAkACQAGAAUA
BAAEAAUABQAFAAQABQAFAAQABAAFAAUABAAEAAQABAAEAAQAAgADAAQABAADAAMAAgAB
AAMABQAIAAoACgAKAAkACAAJAAoADQAOAAwADAAMAA0ADwAPABEAEQARABEAEQARABAA
EAAQAA==
         </WaveFormData>
      </LeadData>
      <LeadData>
         <LeadByteCountTotal>10000</LeadByteCountTotal>
         <LeadTimeOffset>0</LeadTimeOffset>
         <LeadSampleCountTotal>5000</LeadSampleCountTotal>
         <LeadAmplitudeUnitsPerBit>4.88</LeadAmplitudeUnitsPerBit>
         <LeadAmplitudeUnits>��V</LeadAmplitudeUnits>
         <LeadHighLimit>2147483647</LeadHighLimit>
         <LeadLowLimit>268435456</LeadLowLimit>
         <LeadID>V4</LeadID>
         <LeadOffsetFirstSample>0</LeadOffsetFirstSample>
         <FirstSampleBaseline>0</FirstSampleBaseline>
         <LeadSampleSize>2</LeadSampleSize>
         <LeadOff>FALSE</LeadOff>
         <BaselineSway>FALSE</BaselineSway>
         <ExcessiveACNoise>FALSE</ExcessiveACNoise>
         <MuscleNoise>FALSE</MuscleNoise>
         <LeadDataCRC32>36257234</LeadDataCRC32>
         <WaveFormData>
AAAAAAAAAAAAAAAAAAAAAAIAAgACAAIAAwAEAAUABgAIAAgACAAIAAgACAAIAAgACgAK
AAoACgAKAAoACgAKAAwADAAMAAwADgAOAA4ADgAOAA4ADgAOAA4ADgAOAA4AEAAQABAA
EAASABIAEgASABIAEgASABIAFAAUABQAFAAWABYAFgAWABcAGAAZABoAGgAaABoAGgAc
ABwAHAAcABwAHAAcABwAHAAcABwAHAAcABwAHAAcABwAHAAcABwAHAAcABwAHAAcABwA
HAAcABsAGgAZABgAFwAWABUAFAASABIAEgASABAAEAAQABAADAAKAAgABgAGAAYABgAG
AAYABgAGAAYABQAEAAMAAgACAAIAAgACAAIAAgACAAIAAAAAAAAAAAACAAIAAgACAAEA
AAD///7/AQACAAMABAADAAIAAQAAAAMABAAFAAYACAAIAAgACAAGAAYABgAGAAcACAAJ
AAoACgAKAAoACgAIAAgACAAIAAkACgALAAwACgAKAAoACgAIAAgACAAIAAgACAAIAAgA
CAAIAAgACAAGAAYABgAGAAYABgAGAAYABgAGAAYABgAGAAYABgAGAAQABAAEAAQABAAE
AAQABAACAAIAAgACAAQABAAEAAQAAgACAAIAAgACAAIAAgACAAQABAAEAAMAAwADAAMA
AwADAAQABAAEAAQABAAFAAUABgAHAAgACQAMAAwADAANAA0ADAALAAsADQANAAsACwAH
AAcABgAGAAQABAAEAAQABAADAAIAAQABAAEAAQABAAEAAQAAAAAAAgACAAQABAAEAAQA
AgACAAQABAAEAAQAAAD///7//v/+//7//f/9//7///8AAAEA/////////////wAAAAAA
AAAAAAABAAEAAgACAAEAAQABAAMABQAHAA4AIAA0AEkAYwCJALUA4AANATMBUgFSASEB
1ACAACsA2P+V/2v/Tv9F/0n/WP9o/3z/jP+Z/6j/uf/L/9n/5f/v//T/9//7//7////+
//7//f/8//z//f///wAAAAAAAAAAAgACAAIAAwADAAMAAwAEAAQABQAHAAUABAAEAAUA
BgAGAAYABgAIAAgACAAJAAsACwAKAAoACgAKAAoACgAKAAwADAANAA4ADAAMAA0ADgAM
AAwADAAMAAsADAAMAAwADAAMAAwADAANAA8AEAARABIAEgASABIAEwATABMAEwAVABYA
FgAZABcAFwAYABkAGQAZABkAGwAZABsAGwAbABsAGwAdAB0AHQAeACAAIAAhACEAIQAi
ACMAIwAjACQAJQAlACUAJAAkACQAIwAjACEAIQAhACEAIgAiACIAIgAjACMAIQAfAB8A
HwAeAB0AGwAaABoAGQAYABgAFwAWABYAFQASABAADQAMAAsACwALAAkACQAIAAgACAAH
AAcACAAGAAYABgAGAAYABQADAAEAAAD+//7/AQACAAIAAwADAAMAAwADAAUABgAHAAcA
BQAEAAQABAAEAAQABAAFAAYABgAGAAYABwAIAAgACAAIAAgACAAIAAkACQAJAAoACgAK
AAoACgAMAAwADAALAAkACAAIAAgACgAKAAoACgAKAAoACgAKAAgACAAJAAkABwAHAAYA
BgAFAAUABgAGAAgACAAIAAgABgAGAAUABAADAAIAAgABAAIAAwAEAAQABAAEAAQABAAF
AAUABAAEAAUABQAEAAMAAwADAAQABgAIAAYABgAGAAYABgAFAAUABQAFAAUABQAGAAUA
BAADAAIABQAFAAYABwAIAAkACgAKAAgACQAKAAoACgALAAsACwALAAsACQAJAAcABgAF
AAQABAAEAAIAAQD///3//P/7//3//f/9//3/+//6//n/+P/4//j/+P/4//P/8v/x//D/
7//u/+v/6f/o/+j/6P/o/+f/5//n/+f/5//n/+f/5//l/+X/5f/m/+T/5P/k/+T/5//n
/+j/6P/n/+f/5//n/+n/6//w/wAAFgArAEEAZQCVAMgA+wArAVABYAFDAfgAmgA9AOD/
k/9f/zr/I/8h/y7/Ov9K/1z/a/96/4v/nf+z/8n/0//W/9n/2//e/+D/4P/h/+H/4P/g
/+H/4//k/+T/5P/k/+b/5v/m/+f/5f/l/+X/5v/k/+X/5//l/+b/5v/n/+j/5v/m/+b/
6P/o/+j/6f/r/+v/6v/q/+r/7P/s/+z/7P/s/+z/7f/u/+7/7v/v//D/7v/u/+7/7v/v
//D/8P/w//D/8P/w//D/8v/z//P/8//2//b/9v/2//f/9//3//f/+f/6//r//f/7//v/
/P/9/////////wEA/v////7//f//////AQABAAEAAgAEAAQABAAFAAYACAAHAAcABwAI
AAYABQAEAAIAAgACAAEAAQABAAEAAQABAAAAAAAAAAAA//////3/+//7//v/+v/5//j/
+P/5//n/9f/0//L/8P/w/+//7P/q/+r/6v/q/+v/5//l/+X/5P/m/+b/5f/l/+T/4v/i
/+L/4//i/+D/3f/e/97/3f/e/93/3v/e/9//3//f/9//3//f/+D/4f/h/+H/4P/g/+D/
4v/i/+L/4//j/+L/4f/g/+H/4v/i/+L/5P/k/+T/5P/j/+P/4//k/+T/5P/k/+T/5P/k
/+T/4//l/+T/5P/k/+b/5v/m/+b/5v/m/+b/5v/k/+T/5f/l/+X/5f/k/+T/5f/l/+b/
5v/k/+T/5P/k/+b/5v/l/+T/5v/m/+f/5//l/+X/5f/k/+L/4v/i/+L/4f/h/+D/4P/j
/+X/5P/j/+T/5P/k/+T/5P/m/+X/5f/l/+f/5//n/+j/5v/m/+b/5v/p/+n/6v/r/+7/
7//w//D/7v/v//D/8P/x//P/9P/1//H/8f/v/+//8P/w//D/8P/u/+7/7P/r/+r/6f/p
/+n/6//r/+v/6//q/+r/6v/q/+z/7P/s/+z/6v/q/+r/6v/o/+j/5v/l/+b/5v/m/+b/
4//j/+P/4//l/+X/5f/l/+X/5f/l/+b/5v/m/+b/5v/n/+f/6P/o/+f/5//n/+X/5f/p
//T/CAAiADkAUwB5AK0A5AAbAUsBcAF4AU8B+ACQACsAyv99/0v/Lv8d/xv/LP88/07/
YP9t/37/kf+l/7n/y//X/9z/3f/f/+L/5v/m/+f/5//m/+b/5//p/+j/6P/o/+j/6v/q
/+r/6//r/+v/6//s/+z/7f/v/+3/7v/u/+//8P/u/+7/7v/w//D/8P/x//P/8//y//L/
8v/0//T/9P/0//b/9v/3//j/+P/4//n/+v/6//r/+v/6//v//P/8//z//P/8//z//P/+
/////////wEAAAD///7/AAABAAIAAwAFAAYABgAJAAgABwAHAAcABQAFAAUABwAIAAsA
DAANAA0ADQAPAA8ADQAOABAAEAAPAA8ADwAQABEAEQARABIAEgARABAADgAQABAADwAP
AA0ADQANAA0ADgAOAA4ADgAPAA8ADQALAAsACwAKAAkABwAGAAYABQACAAIAAQAAAAAA
///8//r/+//6//n/+f/3//X/9f/0//L/8v/x//H/8v/w//D/8P/w//D/7//t/+7/7v/t
/+7/7P/s/+v/6//t/+3/7f/t/+v/7P/t/+3/7//u/+7/7v/w//D/8P/x//L/8v/y//L/
8f/y//L/8v/0//T/9P/0//P/8//z//T/9P/0//T/9P/2//b/9v/1//b/9v/3//j/9v/2
//b/9v/4//j/+P/4//b/9v/3//f/9//3//b/9v/z//P/9P/0//L/8v/y//L/8v/y//H/
8P/y//L/8//z//H/8f/x//D/8P/w//D/8P/x//H/8P/w//P/8//y//H/8f/v//L/8v/w
//D/8P/w//L/8f/x//H/8f/x//H/8v/0//T/9P/0//P/8//0//X/9v/3//j/+P/4//n/
+v/6//r/+//7//v/+//7//n/+f/4//j/+P/4//b/9v/0//P/8P/v/+//7//x//H/8f/x
//D/8P/w//D/9P/0//T/9P/y//L/8v/y//L/8v/w/+//7P/s/+z/7P/r/+v/6//r/+v/
6//r/+v/6//r/+v/7P/t/+7/7//w/+//7//w//D/7f/t/+3/7//x//P/+P8AABQAKQA/
AF0AiQC4AOsAIQFOAWoBXwEiAcoAbwAOALX/c/9K/y//Jf8u/z7/Tv9i/3H/gP+T/6P/
s//F/9X/3P/h/+f/6v/q/+r/6//r/+z/7P/t/+//8P/w//D/8P/w//D/8P/x//H/8f/x
//L/8v/z//X/8//y//L/8//0//b/9v/2//j/9v/2//f/+f/3//b/9v/2//j/+P/4//j/
+v/6//v//P/8//z//f/+//7//v/+//7//f/+//7//v/8//z//P/8//3///8AAAEAAgAC
AAIAAgADAAMAAwADAAEAAgACAAUABQAFAAYABwAHAAcABwAJAAsADQANAA0ADwAPABEA
EQAPABAAEgASABEAEQARABIAFQAVABUAFgAVABUAFQAUABUAFgAWABcAFQAVABUAFQAS
ABIAEgASABUAFQATABEAEwATABIAEQARABAAEAAPAAsACgAIAAYACAAHAAQAAgABAAAA
//////3/+//7//r/+v/6//n/+f/4//b/9v/2//j/+P/3//X/9//2//T/9P/0//T/8//z
//X/9f/1//X/8//0//X/9f/2//b/9//4//j/+P/4//n/+P/4//j/+P/5//r/+v/6//z/
/P/8//z//f/9//3//v/+//7//v/+/wAAAAAAAP/////+//7//v/9//z/+//6//z//P/8
//z/+v/6//v/+//7//v/+v/6//n/+f/6//r/+P/4//j/+P/6//r/+f/4//j/+P/5//n/
+f/5//n/+P/6//r/+v/6//3//f/8//z//f/9//z/+//9//n/+P/4//j/+f/6//v//P/8
//v/+//7//3//f/9//7//v/+//7//v/9//3//v////7///8AAAAAAgADAAQABAACAAMA
AwADAAMAAwABAAEA/v/+//7//v8AAAAA/v/9//z/+//7//v/+f/5//n/+f/4//j/+P/4
//z//P/8//z/+//8//3//v/8//z/+v/5//j/+P/4//j/9//3//f/9//3//f/9//3//n/
+f/5//r/+P/4//j/+P/5//n/+v/6//n/+f/7//3/+//7/wYAGAAsAD8AWwCFALMA4gAR
AT0BWgFYAScB1AB+ACUAzP+F/1v/RP85/zv/Sv9e/3L/gP+P/5z/rf+//9H/3f/l/+j/
6//v//L/8v/y//P/8//2//b/9//5//j/+P/4//j/+P/4//j/+f/5//n/+f/6//r/+//9
//v//P/8//3//v/8//z//P/+//7//v///wEAAwACAAIAAgABAAAA///+//7//v///wAA
AgACAAMABAAEAAQABAAEAAMABAAEAAQABAAEAAQABAAGAAcABwAHAAgACAAIAAgACwAL
AAsACwALAAwADAAPAA0ADQAOAA8AEQARABEAEwATABUAFQAVABUAFQAXABcAFwAYABoA
GgAZABkAGQAaABsAGwAbABwAHQAdAB0AHAAaABoAGQAZABkAGQAZABkAGAAYABgAGAAZ
ABkAFwAVABcAFwAWABUAEwASABIAEQAOAA4ADQAMAAwACwAIAAYABgAGAAYABwADAAEA
AQAAAAAAAAD//////v/8//z//P8AAAAA///9//3//P/6//r/+//8//z//f/7//v/+//7
//3//v//////AQAAAAAAAAAAAAAAAAABAAAAAAAAAAAA//8AAAAAAAAAAAAAAAAAAAEA
AQABAAIAAgACAAIAAgAEAAQABAADAAMAAgACAAIAAgACAAIAAgACAAIAAgACAAAAAAAB
AAEA//////7//v/+////AQACAAAAAAAAAAAAAAAAAP///v8AAAAAAQABAP////////7/
/v/+//7//v///////v/+/wEAAQAAAP////8AAAAAAAAAAAAA/v/9//3//f/7//v/+//8
//7//v/+//7//f/9//7///8CAAMABAAEAAIAAwAEAAQAAgADAAMAAwADAAMAAQABAP//
/v/9//z//f/+//3//f/8//v/+//7//v/+//7//v//P/8//z//P/+//7//v/+//z//P/8
//z//P/8//r/+f/4//j/+P/4//f/9//3//f/9//3//f/9//1//X/9f/2//b/9v/2//b/
9f/1//b/9v/5//n/9//3//n/+/8AABQAKAA3AFEAdwClANIAAQErAUoBUAElAdgAgAAp
ANb/lf9l/0b/N/89/0z/XP9q/3z/j/+c/63/vf/P/93/5//s/+//8f/y//L/8v/z//P/
9P/0//X/9//4//j/+P/4//j/+P/4//n/9//3//f/+P/3//f/+P/1//X/9v/4//r/+P/4
//j/+v/4//j/+f/7//3//P/8//z//v/+//7//v/+//7///8AAP7//v///wAAAAAAAAAA
AAABAAIAAgACAAIAAgACAAIAAgADAAMAAwAEAAQABAAEAAcABwAHAAcACAAKAAsADwAO
AA0ADQANAA8ADwAPABEAEQATABMAEwARABEAEwATABIAEgATABIAEwATABMAFAAVABUA
FQAWABUAFQAVABQAFgAWABUAFQAXABcAFwAXABYAFgAWABYAFgAVABIADwAPAA8ADgAN
AA4ADgAPAA8ADAAMAAsACgAIAAcABAACAAEAAAD//////f/7//v/+v/8//z/+//7//r/
+P/4//j/+P/4//f/9f/3//b/9P/0//P/9P/0//X/8//x/+//7f/u//D/8v/z//X/9P/0
//T/8v/y//L/8//0//T/9P/0//P/9P/0//T/9f/2//f/+P/3//f/9//4//j/+P/4//j/
+v/6//r/+f/3//b/9v/2//j/+v/8//7/+//6//n/+P/3//j/+v/7//n/+f/4//j/+f/5
//r/+v/6//r/+v/6//j/+P/3//b/+P/4//n/+f/4//f/9v/0//T/9P/0//T/9f/1//b/
9v/2//b/9v/2//b/9P/z//P/8//z//P/8//0//T/9P/0//T/8//z//T/9f/0//X/9v/2
//n/+//9//7//P/9//3//f/7//v/+f/5//j/+P/4//j/9v/2//T/8//0//P/8//z//H/
8f/x//H/7//u/+3/7P/x//L/8//0//D/8P/w//D/8P/w/+7/7f/r/+r/6f/o/+n/6f/p
/+n/6f/p/+n/6f/p/+n/6f/q/+z/7P/s/+z/6//r/+z/7P/p/+f/6f/t/+//6//w//7/
FAArAEMAZQCRAMYA/wAzAVwBegFzATIB0gBvAAoAqf9l/z7/Jf8b/yT/Nv9I/1r/af94
/4n/m/+t/7//zf/Y/93/3//i/+T/5P/l/+X/5P/k/+X/5//o/+j/6P/o/+r/6v/q/+v/
6f/p/+n/6v/s/+3/7//t/+7/7v/v//D/7v/u/+7/8P/w//D/8f/z//X/9P/0//T/9P/0
//T/9P/2//b/9//4//b/9v/3//j/+f/6//v//P/7//z//P/8//z//P/8//z//v//////
//8AAAAAAAAAAAEAAQABAAEAAQACAAIABQAFAAUABgAHAAkACQAJAAsACwANAA0ADQAP
AA8AEQARABEAEgAUABQAFQAVABUAFgAWABUAFAAUABMAEwATABIAEgASABEAEQARABEA
EQARABEAEgATABQAEgARAA4ACwANAA0ADAALAAkACAAIAAcABgAGAAUABAAEAAMAAAD+
//3//P/7//v/+//5//n/+P/4//j/9//3//X/8v/x//D/8P/w/+//7f/v/+7/7P/s/+v/
7P/s/+3/7//v/+//7//u/+7/7v/t/+//7v/u/+7/8P/w//D/8f/x//D/7//u//D/8v/z
//T/9P/0//T/9P/3//f/9//4//j/+P/4//j/+P/4//j/9//3//b/9v/2//j/+P/4//j/
+v/6//r/+v/4//j/+f/5//n/+f/4//j/9//3//j/+P/3//b/9f/0//T/9P/z//L/9P/0
//X/9f/z//P/8//y//T/9P/0//T/8//z//L/8v/z//X/9P/x//L/8v/y//L/8v/0//P/
8//z//P/8//z//T/9P/0//T/9P/z//P/9P/1//j/+f/6//r/+P/5//r/+v/8//3//f/9
//3//f/7//v/+v/6//r/+v/6//r/+P/3//T/8//z//P/8//z//P/8//w//D/8P/w//T/
9P/0//T/9P/0//T/9P/z//L/7//t/+7/7v/u/+7/7f/t/+3/7f/t/+3/7f/t/+3/7f/t
/+7/8P/w//D/8P/v/+//8P/w/+//7f/v//H/8//3//j/AgAWAC0AQQBjAJEAwgD1ACsB
WAF2AXMBOAHUAHEAEgC1/2v/Pv8p/yH/KP80/0j/Xv9v/37/j/+h/7H/xf/T/9z/3//h
/+b/6P/o/+n/6f/q/+r/6//t/+7/7v/u/+7/8P/w//D/8f/v/+//7//w//L/8//1//P/
8v/y//P/9P/0//T/9P/2//b/9v/3//n/+f/4//j/+P/6//r/+v/6//r/+v/7//z//v/+
////AAAAAAAAAAAAAP//AAAAAAAAAQACAAMABAABAAEAAAD//wIAAgACAAIAAQABAAEA
AQADAAQABAAHAAkACQAKAAsACQAJAAkACwANAA8ADwAPAA8ADwARABEADwAQABIAEgAS
ABMAFAAWABcAFwAXABgAFwAXABcAFgAYABgAFwAXABUAFQAVABUAFgAWABYAFgAVABUA
EwARABMAEwASABEAEQAQABAADwAMAAwACwAKAAkABwADAAAAAQAAAP/////7//n/+f/4
//r/+v/5//n/9v/0//T/9P/4//j/9//1//X/9P/y//L/8f/y//L/8//x//H/8f/x//L/
9P/2//f/9f/0//T/9P/2//b/9v/3//j/+P/4//j/+f/6//r/+v/4//j/+P/4//v/+//7
//z//P/8//z//P/8//z//P/7//z//P/9//7//v/+//7//v/9//z/+//6//r/+v/7//v/
+f/5//j/+P/5//n/+v/6//r/+v/6//r//P/8//v/+v/4//j/+f/5//n/+f/5//j/+P/4
//j/+P/3//f/9v/2//r/+//7//v/+//7//r/+v/6//r/+v/6//r/+f/5//n/+f/5//n/
+v/8//z//P/8//3//f/+////AAABAAIAAgAEAAUABgAGAAUABQAEAAMAAQABAP//////
/wAAAQACAAEAAAD9//v/+v/5//n/+f/5//n/+f/5//r/+v/6//r//P/8//z//P/4//j/
+P/4//j/+P/2//X/9v/2//b/9v/3//f/9//3//f/9//3//f/9//3//f/+P/4//j/+P/4
//f/9//4//j/+f/7//v/+//7//3/AgASACgAOwBRAHUAowDSAAUBMQFWAWwBUQEEAagA
TwDy/5//af9I/zX/Nf9A/07/Yv92/4X/lP+l/7X/x//Z/+P/5v/r//P/9P/z//L/8v/x
//T/9P/1//f/+P/4//j/+P/6//r/+v/7//3//f/9//7//P/9/////f/8//z//f/+//7/
/v/+/wAAAAAAAAEAAwADAAIAAgACAAMABAAFAAYABQAEAAQABAAGAAYABwAIAAYABgAG
AAYABQAGAAYABgAIAAgACAAIAAgACQAJAAkACgAKAAoACgANAA0ADQANAA0ADgAOABEA
DwAPABAAEQARABEAEQATABQAFwAYABkAFwAXABkAGQAZABoAHAAcABsAGwAbABwAHQAd
AB0AHgAfAB8AHwAeACAAIAAfAB8AHwAfAB8AHwAeAB4AHgAeAB4AHQAaABcAGAAZABkA
GQAVABQAFAATABIAEgARABAAEAAPAAwACgAHAAYABQAFAAUAAwADAAIAAAAAAP/////8
//r/+v/6//3//v/+//3//f/8//r/+v/8//7///8BAAAA///+//3//f/+//////////7/
/v/+//7//v/+////AgACAAIAAgABAAIAAgACAAAAAAAAAAAAAwADAAMABAACAAIAAgAC
AAIAAgACAAEAAwACAAIAAgACAAIAAgACAAIAAgACAAIAAAAAAAEAAQABAAEAAAAAAP//
//8AAAAAAAAAAAAAAAACAAIAAQAAAP7//v///////////////v/+//7//v/+///////+
//7/AQABAAAA/////////v/+/wAAAAAAAAAA/v/9//3//f/9//3//f/+//z//P/8//z/
/////wAAAQACAAMABAAEAAIAAwAEAAQABgAHAAcABwAFAAUAAwADAAEAAAD///7/AAAA
AP7//f/6//n/+f/5//v/+//7//v/+//8//3//v/+//7//v/+//7//v/+//7//P/8//r/
+f/4//j/+P/4//n/+f/5//n/+f/5//n/+f/5//n/+f/6//j/+P/4//j/+f/5//r/+v/5
//n/+f/5//n//f8GABYALAA9AFMAdwChAMwA/QArAU4BVAExAeYAjgA7AOb/nf9t/1D/
P/8//0z/Xv9y/4L/j/+e/6//v//R/+H/6f/s/+//8//0//b/9v/3//f/9v/2//f/+f/6
//r/+v/6//r/+v/6//v//f/9//3//v/+////AQD///7//v///wAA///+//3//v/+//7/
//8BAAEAAAAAAAAAAAAAAAAAAAACAAIAAwAEAAIAAgADAAQABAAEAAQABAADAAQABAAE
AAYABgAGAAYABgAHAAcABwAKAAoACgAKAAsACwALAAsADQAOAA4AEQAQAA8ADwAPABAA
EQASABUAEwAVABUAFQAVABUAFwAXABgAGgAdAB4AHAAbABoAGgAbABsAGwAcABsAGwAb
ABoAGgAaABkAGQAbABsAGwAbABoAGgAaABoAGwAbABkAFwAXABcAFgAVABMAEgASABEA
EAAQAA8ADgAMAAsACAAGAAYABgAGAAcABQADAAMAAgAAAAAA//////7//P/8//z//P/8
//v/+f/6//r/+f/6//v//P/8//3/+//7//v/+//5//r/+//7//v/+v/6//r/+//8//3/
//////7//f/8//3//v/+//7//v/+//7//v////////8AAAIAAgACAAIAAAAAAAAA//8A
AAAAAQACAAIAAgACAAIAAgACAAIAAgACAAIAAwADAAEAAQAAAAAA/////wAAAAAAAAAA
AAAAAAAAAAD///7/AAAAAAEAAQABAAEAAQAAAP7//v/+//7///////7//v/9//3//v/9
/wAAAAAAAAAAAAD+//3//f/9/////////wAAAAAAAAAAAAD/////AAABAAAAAQACAAIA
AgADAAQABAAFAAcACAAJAAcABwAFAAUAAgACAAIAAgAEAAQAAgABAAAA/////////f/9
//3//f/+//7//v/+//7//v/+//7//f/+////AAD+//7//P/7//r/+v/6//r/+f/5//n/
+f/3//f/9//3//n/+f/5//r/+P/4//j/+P/5//n/+v/6/////f/5//n/+////wgAGgAs
AD0AVQB5AKcA1gABAS0BUAFYATEB5ACOADkA5P+b/23/TP85/z3/TP9c/27/gP+N/5r/
q/+9/8//3//n/+7/8f/1//b/9v/2//f/9//4//j/+f/7//z//P/8//z//P/8//z//f/7
//v/+//8//r/+//9//v//P/8//3//v/+//7//v8AAAAAAAABAAMAAwACAAIAAgAEAAQA
BAAEAAQABAAFAAYABAAEAAUABgAGAAYABgAGAAkACgAKAAoACgAKAAoACgAKAAsACwAL
AAwADAAMAAwADwAPAA8ADwANAA4ADgARAA8ADwAQABEAEwATABMAFQATABUAFQAVABMA
EwAVABUAFgAYABsAHAAbABsAGwAcABsAGwAbABwAHQAdAB0AHAAeAB4AHQAdABsAGwAb
ABsAGAAYABgAGAAbABsAGQAXABcAFwAWABUAEwASABIAEQAQABAADwAOAAwACwAIAAYA
BwAGAAUABQAFAAMAAwACAAIAAgABAAEA/v/8//z//P/9//z/+v/3//j/+P/3//j/+P/4
//f/9//5//n/+f/5//f/+P/5//n/+f/4//j/+P/6//r/+v/7//7//v/+//7//f/+//7/
/v/+//7//v/+/////////wAAAQACAAMABAACAAIAAgABAAMAAgACAAIAAgACAAIAAgAC
AAIAAgACAAIAAgADAAMAAwADAAIAAgABAAEAAgACAAAAAAAAAAAA///+//z/+v/9//7/
AAABAAAA///+//z//P/8//z//P/9/////v/8//z//P/8//7//f/9//3//f/9//3//v/+
//7//v/+//////8AAAEAAgADAAQABAAGAAcACAAIAAgACQAJAAkABQAFAAMAAwAEAAQA
BAAEAAIAAgAAAP//AAD///////////////////7//v/+//7//v/+//7//v/8//z//P/8
//7//v/8//v/+P/4//j/+P/3//f/9//3//n/+f/5//n/+//7//v//P/7//r/+f/4//v/
+//8//z/+f/5//v//f8BAAUADAAYACwAQwBbAH8AswDqAB0BTQF2AYoBcQEiAb4AWwD4
/6X/bf9K/zP/L/86/0z/Xv9u/33/jP+f/7P/yf/X/+H/6v/v//H/9P/2//b/9//3//j/
+P/5//v/+v/6//r/+v/7//z//f///////////wAAAAABAAMAAQAAAAAAAQACAAQABAAE
AAYABQAEAAQABQAGAAYABwAIAAoACgAKAAoACgAKAAsADAAKAAoACwAMAA0ADgAPABAA
DwAQABAAEAAQABAAEAAQABIAEwATABMAFQAUABMAEgAVABUAFQAVABMAFAAUABcAFwAX
ABgAGQAbABsAGwAdAB8AIQAhACEAIwAjACUAJQAkACQAJQAkACUAJQAlACYAJQAlACUA
JgAnACcAJwAmACcAKAAoACkAKAAnACYAJQAlACYAJwAoACkAKQAnACUAIwAjACIAIQAf
AB4AHgAdABsAGgAYABYAGAAXABQAEgATABIAEQARAA0ACwALAAoACgAKAAkACQAGAAQA
BAAEAAYABgAFAAMABAAEAAMABAAFAAYABgAHAAUABQAFAAUAAwAEAAUABQADAAIAAgAC
AAQABgAIAAsACgAKAAoACgALAAwADAAMAAwADAAMAAwADwAPAA8AEAAQABAAEAAQAA4A
DgAQAA==
         </WaveFormData>
      </LeadData>
      <LeadData>
         <LeadByteCountTotal>10000</LeadByteCountTotal>
         <LeadTimeOffset>0</LeadTimeOffset>
         <LeadSampleCountTotal>5000</LeadSampleCountTotal>
         <LeadAmplitudeUnitsPerBit>4.88</LeadAmplitudeUnitsPerBit>
         <LeadAmplitudeUnits>��V</LeadAmplitudeUnits>
         <LeadHighLimit>2147483647</LeadHighLimit>
         <LeadLowLimit>268435456</LeadLowLimit>
         <LeadID>V5</LeadID>
         <LeadOffsetFirstSample>0</LeadOffsetFirstSample>
         <FirstSampleBaseline>0</FirstSampleBaseline>
         <LeadSampleSize>2</LeadSampleSize>
         <LeadOff>FALSE</LeadOff>
         <BaselineSway>FALSE</BaselineSway>
         <ExcessiveACNoise>FALSE</ExcessiveACNoise>
         <MuscleNoise>FALSE</MuscleNoise>
         <LeadDataCRC32>1427770845</LeadDataCRC32>
         <WaveFormData>
AgACAAIAAgACAAIAAgACAAIAAgACAAIABAAEAAQABAAGAAYABgAGAAYABgAGAAYABgAG
AAYABgAEAAQABAAEAAYABgAGAAYABwAIAAkACgAIAAgACAAIAAoACgAKAAoACgAKAAoA
CgAMAAwADAAMAA0ADgAPABAAEgASABIAEgAUABQAFAAUABUAFgAXABgAGQAaABsAHAAd
AB4AHwAgACIAIgAiACIAIwAkACUAJgAoACgAKAAoACoAKgAqACoALAAsACwALAAqACoA
KgAqACkAKAAnACYAJAAiACAAHgAbABoAGQAYABcAFgAVABQAEQAOAAsACAAIAAgACAAI
AAYABgAGAAYABQAEAAMAAgACAAIAAgACAAIAAgACAAIAAgACAAIAAgACAAIAAgACAAEA
AAD///7/AQACAAMABAADAAIAAQAAAAMABAAFAAYABgAGAAYABgAEAAQABAAEAAUABgAH
AAgABgAGAAYABgAGAAYABgAGAAgACAAIAAgABgAGAAYABgAGAAYABgAGAAYABgAGAAYA
BAAEAAQABAACAAIAAgACAAQABAAEAAQABAAEAAQABAACAAIAAgACAAIAAgACAAIAAAAA
AAAAAAAAAAAAAAAAAAAAAAAAAAAAAAAAAAAAAAD+//7//v/+/wAAAAAAAP//////////
////////AAAAAAAAAAAAAAAAAAACAAMAAwAFAAYABgAGAAQABQAFAAUABwAHAAYABgAD
AAIAAQAAAAAAAAAAAAAA/v/9//z/+v/8//3//f/9//7//v/9//z//P/9//////8BAAEA
AQABAP///f/8//v/+v/6//n/+f/5//n/+f/5//v/+v/6//r/+//7//r/+v/6//r/+v/6
//r/+v/6//v//f/9//z//P/5//n/9//3//z/BgASAB0ALAA+AFUAbwCMAKwAxwDTAMcA
pwCAAFcAKwACAN//v/+u/6z/sf+1/7r/wP/F/8r/1P/f/+n/8P/2//r/+v/8//3/+//7
//v/+//5//n/+v/6//v//P/8//z//v/+//7//v//////AAAAAP7//v8AAAAAAAD/////
AQABAP////8AAAEAAQABAAEAAgACAAIAAgACAAEAAQACAAIAAwADAAMAAwADAAMAAgAA
AAIAAgACAAQABAAEAAQAAgACAAMAAwAEAAQABQAFAAYABgAGAAcABwAHAAcACAALAAsA
CwALAAsADAANAA8ADwAPABIAEgARABIAEgATABIAEwAVABcAGAAYABgAGQAZABkAGgAb
AB0AHwAgACAAIgAiACIAIgAiACIAJAAlACcAJwAnACcAJwAnACcAJwApACgAJgAlACEA
IAAeAB0AGwAbABcAFQAUABIAEQAQAA4ADQAKAAcACQAIAAYAAwABAAEAAAAAAAAAAAD/
//3//f/9//3//v/+//7//f/7//n/+f/4//f/+v/6//v//P/+//3//f/9////AQABAAAA
/v/+//3//f8AAAAAAAAAAAEAAQAAAAAAAAAAAAIAAgACAAIAAgACAAAAAAAAAAEAAQAC
AAIAAgACAAIAAgACAAEAAQABAAIAAAAAAAAAAAACAAIAAgACAAEAAQACAAIA//////7/
/v8AAAAAAAD//wEAAQABAAAA///+//3//P/6//r/+v/6//v/+//8//3//f/7//v//P/+
//7//v/+//3//f/9//3//f/8//7//v/+//z//P/8//z//P/7//v/+//9//3//f/9//z/
/P/8//z//v/+//7/AAABAAEAAQACAAAAAAAAAAEAAwADAAUABQAEAAQAAgACAAIAAgAC
AAIAAgACAAAA///+//z//P/9//3//f/+//7//f/8//z//f8AAAEAAgADAAEAAQABAP//
/v/9//z//P/9//3//f/9//v/+//7//r/+v/6//v/+//6//r/+v/6//j/+P/4//j/+v/7
//v/+//6//r/+f/3//f/9//6/wIAEAAXACIANABNAGsAkAC2ANUA6wDnAMcAmgBtAD8A
EgDt/8v/rv+i/6P/p/+q/67/tf++/8j/0//j//L/9v/2//T/9v/5//n/+f/5//n/+f/5
//r/+v/7//z//P/8//7//v/+//7/+//7//z//P/6//r//P/8//z/+//7//3//f/7//v/
/P/7//v/+//7//v/+v/5//j/+v/5//n/+v/4//n/+f/5//v/+//7//r/+P/6//r/+v/6
//r/+v/6//r/+v/7//v//P/8//3//f8AAAAAAAABAAMAAwADAAQABQAFAAUABQAHAAgA
CQALAAsACwAOAA4ADAAMAAsACwAMAA0ADwARABIAEgASABMAFQAXABoAHQAeAB8AHwAe
ABwAHAAcABwAHQAcAB0AHQAfAB8AHwAfACAAIQAiACMAIQAgAB4AHQAbABoAGAAXABkA
GQAVABMAEAAOAA0ADAAKAAkABgADAAUABAACAP///f/9//z//P/8//z/+//5//j/9//2
//b/9//4//j/9//1//X/9P/z//X/9P/0//T/9v/1//X/9f/1//f/9//2//b/9v/1//X/
9v/2//b/9v/1//X/9P/0//b/9v/4//j/+P/4//j/+P/4//j/+P/5//n/+v/6//r/+P/4
//j/+P/5//n/+f/6//r/+v/6//r//P/8//z//P/6//n/+f/4//n/+f/4//j/+P/4//j/
9//3//f/9//2//j/+P/4//j/+P/4//j/+P/2//X/9f/1//f/9f/1//b/9f/0//P/8v/z
//P/8//1//T/8v/y//L/8v/0//P/8//z//X/9f/1//X/9f/0//P/8v/0//T/9P/2//f/
9//3//j/9v/2//b/9//6//v//v////7//v/8//z//P/8//z//P/6//r/+P/3//j/9v/2
//f/9//3//j/+P/3//b/9v/3//n/+f/5//n/+P/3//b/8//y//H/8P/w//D/8f/y//P/
8v/x//D/7v/u/+7/7//v/+7/7v/u/+7/7//w//H/8v/y//P/8//z//D/7v/t/+v/6f/p
//D//v8MABkAJAA2AFEAcwCaALwA2wDrAOEAuwCIAFkAKwAAANv/vf+g/5b/m/+h/6T/
qv+x/7r/xP/T/93/6P/w//L/8P/w//H/8v/z//T/9f/z//P/9P/0//P/9P/0//T/9P/0
//T/9P/z//P/9P/0//b/9v/4//j/+P/3//f/+f/5//f/9//4//v/+//7//v//P/8//z/
/P/+//3//f/+//z//f/9//3//v///wAAAAACAAQABAAEAAQABAAEAAQABgAGAAcABwAG
AAYABwAHAAYABgAGAAcACgALAAwADgAPAA8ADwAPAA0ADgAPABEADwAPABIAEgAVABYA
FgAXABoAGwAdAB8AHwAeAB0AHQAeAB8AIQAjACMAJQAmACYAJgAmACYAJgAqACoALAAt
AC4ALQAsACsALAAtAC4ALwAvAC4ALAArACkAKAAmACUAIwAjAB8AHQAcABoAGQAYABYA
FQASAA8ADwAOAAwACQAHAAcABgAGAAQABAADAAEAAQABAAEAAgADAAQABAADAAUABQAE
AAMAAgAAAP///v8AAP///////wAAAQAAAP7///8AAAAAAQACAAIAAgACAAMAAwACAAIA
AgACAAQABAAEAAQABAAEAAQABAAEAAUAAwAEAAQABAAGAAYABgAGAAkACQAJAAoACQAI
AAcABgAIAAgACAAIAAUABQAGAAYABQAFAAQABAAEAAQABAADAAEAAQABAAAAAAAAAAAA
AAAAAAAAAAAAAAAA////////AQD/////AAD+//7//v/+/////////////f/+//7/AAD+
//7//v/+/wAA//////////////////8CAAIAAgACAAIAAgACAAQAAwADAAMABAAGAAYA
BgAHAAUABQAHAAcABgAGAAQABAAGAAYABgAGAAQABAACAAEAAAD+//7////9//3//v/+
//3//P/8//3///////////8BAAEAAQD///7//f/8//z/+f/5//n/+f/5//n/+f/4//j/
+P/5//n/+P/4//j/+P/7//z//f/+//z//f/9//3//P/8//v/+//7//v/+v8AAAwAFwAi
ADAARQBfAIAApADHAN8A5QDRAKwAgwBVACgA/f/Z/7j/pP+h/6n/rv+0/7n/wv/K/9P/
2//m//D/9v/4//z//f/9//3//f/9//v/+//8//z///8AAAAAAAD///7//f/8//3//f/+
//7/AAAAAAIAAgABAP///v///wAA//8AAAIAAwADAAMAAwADAAIAAQAAAAIAAQABAAIA
AAABAAEAAQADAAMAAwACAAIABAAEAAQABgAGAAYABgAFAAQABAADAAYABgAHAAcACAAI
AAgACQAJAAkACQAKAAsACwALAAsADQAOAA8AEQAPAA8AEgASABUAFgAWABcAGAAZABsA
HQAcABwAHAAdAB8AHwAgACEAIwAlACYAJgAnACgAKQAqACoAKgAsAC0ALgAtACwAKwAt
AC0ALQAtAC0ALAAqACkAKAAoACcAJwAnACcAIwAhAB0AGgAYABYAFgAVABIADwANAAwA
CgAHAAkACQAIAAgABgAGAAUAAwACAAEAAAAAAAEAAgACAAEAAQABAAAA//////7//v/+
//////8AAAEAAQADAAMAAgAEAAQAAwADAAQABAAEAAQABQAFAAQABAACAAIABAAEAAYA
BgAGAAYACAAIAAgACQAHAAgACAAIAAoACgAKAAoACgAJAAgACAAHAAYABQAEAAUABgAH
AAgABQAFAAYABgAHAAcABgAGAAYABgAGAAUABQAFAAUABAAGAAYABgAGAAUABAADAAIA
AwADAAQABQAFAAMAAwAEAAYABgAGAAYABwAHAAcABwAFAAQAAgAEAAQABgAGAAYABgAE
AAMAAwADAAUABQAFAAUACAAIAAgACAAGAAYABgAIAAkACQAJAAoACgAKAAoACwALAAsA
DQANAAwADAAKAAoACAAIAAgACAAKAAoACAAHAAQAAgACAAMAAwADAAQABAADAAIAAgAD
AAcABwAHAAcACQAJAAkABwAEAAMAAgACAAEAAQABAAEAAQABAAEAAAAAAAAAAQABAAIA
AgACAAIAAAAAAAAAAAACAAMAAwADAAIAAgABAAEA/f/5/wAADAAYACEALgBCAFsAeQCa
ALwA1wDhANMAsQCKAGEAMQAEAOP/yf+y/6r/sf+5/77/xP/L/9D/2P/j/+//+P/8//z/
/v8AAP////////////8BAAEAAgACAAEAAgACAAIAAgACAAIAAgABAAEAAgACAAAAAAAC
AAIABAADAAMABQAFAAMAAwAEAAUABQAFAAUABgAGAAYABgAEAAMAAwAEAAIAAwADAAMA
BQAFAAUABAAEAAYABgAGAAYABgAGAAYABgAGAAcABwAIAAgACQAJAAgACAAIAAkADQAN
AA0ADgAPAA8ADwAPAA8AEAARABMAFQAVABgAGAAZABoAGgAbABoAGwAdAB8AIgAiACIA
IwAhACEAIgAjACUAJwAoACgAKgAqACoAKgAqACoALAAtAC0ALQAtAC0ALQAtAC0ALQAt
ACwAKgApACcAJgAkACMAIwAjAB8AHQAcABoAGQAYABUAEwAPAAsADgAOAA0ACwAJAAkA
CAAIAAYABgAFAAMAAwADAAMABAAFAAYABgAFAAMAAwACAAEAAgACAAMABAAEAAMAAwAD
AAUABwAHAAYABgAGAAUABQAGAAYABgAGAAcABwAGAAYABgAGAAgACAAGAAYABgAGAAYA
BgAGAAcABwAIAAgACAAKAAoACgAKAAoACQAIAAgACgAKAAoACgAIAAgACAAIAAcABwAI
AAgABQAFAAQABAAGAAYABgAFAAcABwAHAAYABgAGAAYABgAIAAgACAAIAAYABQAFAAUA
BQADAAMABAAGAAYABgAGAAUABQAFAAUABQAGAAYABgAGAAYABQADAAIAAQADAAMAAwAD
AAIAAgACAAIABAAEAAQABgAJAAkACQAKAAgACAAIAAkABwAHAAkACQAIAAgABgAGAAQA
BAAEAAQABQAGAAUABQAEAAIAAgADAAMAAwAEAAQAAwACAAIAAwAFAAUABQAFAAMAAwAD
AAEAAgABAAAAAAD///////////////////7//P/8//3//f/8//z//P/8//z//P/8//z/
/P/9//3//f/+//7/+//7//v/+f/+/wwAFgAbACgAOgBRAG0AkACwAM0A2wDRALEAiABd
ADUADADp/8f/sP+s/7X/uf+6/8D/yf/Q/9j/4//v//j/AAAAAAAAAAD/////////////
/////wAAAAABAAIAAgACAAIAAgACAAIA/////wAAAAD+//7/AAAAAAIAAQABAAMAAwAB
AAEAAgABAAEAAQABAAQABAAEAAQABgAFAAUABgAGAAcABwAHAAUABQAFAAQABgAIAAgA
CAAIAAgACAAIAAoACgALAAsACgAKAAsACwAOAA4ADgAPABEAEQARABIAFQAVABUAFQAT
ABQAFQAXABcAFwAaABoAHQAeAB4AHwAeAB8AIQAjACMAIgAhACEAIQAhACIAIwAnACkA
KgAqACgAKAAoACgALAAsAC4ALwAzADMAMwAzADMAMwAzADMAMQAwAC4ALQApACgAJgAl
ACYAJwAkACMAIgAgAB8AHgAcABsAGAAVABUAFAASAA8ADQANAAwADAAMAAwACwAJAAoA
CQAIAAgACQAKAAoACQAJAAkACAAHAAcABgAGAAYABQADAAIAAQAFAAcABwAGAAYABgAF
AAUABgAGAAYABgAFAAUABAAEAAQABAAGAAYACAAIAAgACAAIAAgACAAJAAkACgAKAAoA
CgAKAAoACgAIAAcABgAGAAkACgALAAwACQAIAAcABgAGAAcACQAKAAkACQAIAAgACAAI
AAgABwAJAAkACQAIAAcABgAFAAQABgAGAAYABgAEAAMAAwADAAEA/////wAAAgACAAIA
AgACAAIAAgACAAIAAgABAAEAAQAAAP///v/9/wAAAAAAAAAA/v/+//7/AAD///////8A
AAMABAAFAAcABgAFAAYABQAGAAYABAAEAAQABAAEAAQAAgACAAAA//////7///8BAP//
//8AAAAA/f/8//z//f////////////3//f/9//v/+//7//v//P/5//f/9f/z//P/8//z
//L/8P/w//H/8f/y//L/8v/y//T/9P/0//T/8v/z//P/8//w//D/7//x/+//6//s//T/
AgAPABoAKgBBAF8AgACmAMcA4wDpANMAqAB5AEUAEgDn/8X/qP+U/5H/mf+g/6b/q/+0
/7r/w//N/9j/4P/o/+r/6v/t/+v/6//r/+v/6f/p/+r/6v/p/+r/6v/q/+r/6v/q/+r/
6f/p/+r/6v/q/+r/7P/s/+z/6//r/+3/7f/r/+v/7P/t/+3/7f/t/+7/7v/u/+7/8P/v
/+//8P/u/+//7//v//H/8f/x//D/8f/0//X/9v/z//L/8f/w//H/8v/0//X/9v/2//f/
9//2//b/9v/3//f/9//3//j/+f/5//n/+f/7//z//f////////8CAAIABQAGAAYABwAG
AAcACQALAAwADAAMAA0ADgAPABEAEwAUABUAFQAUABYAFgAWABYAFgAWABgAGQAdAB0A
HQAdAB8AHwAfAB8AHQAcABoAGQAZABgAFgAVABQAEwAOAAsACAAGAAUABAAGAAUAAgD/
//3//P/6//f/9//3//b/9v/2//b/9f/z//D/7//u/+7/7f/u/+7/7f/t/+3/7P/r/+z/
7P/t/+7/8P/v/+//7//u/+//7v/s/+3/7v/u/+//8P/w//D/8P/v/+//7v/u/+//8P/z
//T/9P/0//T/9P/2//b/9v/3//f/+P/4//j/+P/4//j/+P/4//f/9v/2//j/+P/4//j/
+v/6//r/+v/3//f/+P/4//n/+f/4//j/9v/2//b/9f/z//P/8//y//T/9P/0//T/8v/y
//L/8v/z//P/9P/1//P/8f/x//L/9P/0//T/9P/1//X/9f/z//L/9P/0//T/9P/2//X/
9f/1//X/9f/1//X/9P/0//T/9P/y//L/8v/0//j/+f/6//z//P/8//z//f/7//v//f/9
//7//v/8//z//P/8//z//P/8//z/+v/5//j/9v/2//f/9f/1//b/9v/3//b/9v/3//n/
+f/5//n/+f/5//n/9//2//X/9P/0//P/8//z//P/8//z//P/8v/y//L/8//z//L/8v/y
//L/9P/0//T/9P/0//X/9f/1//T/9P/1//P/8//z//L/+P8EABEAHAAqAEEAXwB+AKIA
wwDfAOkA1wCqAH0AUwAkAPP/y/+u/57/mf+d/6T/rP+z/7z/xv/N/9n/5P/s//L/9P/y
//X/9//3//f/9//1//X/9v/2//f/+P/4//j/+v/6//r/+v/5//n/+v/6//r/+v/8//z/
/P/7//v//f8AAP//AAACAAMAAwADAAMAAgACAAIAAgAEAAMAAwAEAAIAAwADAAMABAAF
AAYABgAIAAoACgAKAAgACAAIAAgACgAKAAsACwAJAAgACAAHAAkACgALAA0ADgANAAwA
DAAPAA8ADwAPABEAEgATABUAEwATABYAFgAYABoAGwAdAB0AHQAeAB8AIAAgACAAIQAi
ACMAJQAnACcAKQAqACoALAAsACwALAAuAC4AMAAxADEAMQAxADEAMQAxADEAMQAxADAA
LgAtACwALAArACsAKQApACUAIwAhACAAIAAgAB0AGwAXABMAEwASABAADQALAAsACgAK
AAoACgAJAAcACAAHAAYABgAHAAgACAAHAAUABQAEAAMABQAEAAQABAAEAAMAAwADAAUA
BwAHAAYABgAGAAUABQAJAAoACwAMAAsACwAKAAoACgAKAAwADAAKAAoACgAKAAwADAAM
AA0ACwAMAAwADAAKAAoACgAKAAsACwALAAwADAAMAAwADAAJAAgABwAGAAcABwAIAAgA
BQAFAAQABAAEAAQABAADAAMAAwADAAIAAwAEAAUABgAFAAQAAwACAAIAAQABAAEAAQD/
////AAD+//7//v/+/wIAAwAEAAUAAQAAAAIAAAAAAAAAAAAAAAIAAQABAAEA////////
//8AAAAAAAAAAAIAAgACAAQABQAFAAUABgAIAAgACAAJAAgABwAIAAcABAAEAAIAAgAE
AAQABAAEAAQABAACAAEAAAD+//7////9//3//v/+/////v/+////AQABAAEAAQD/////
///9//z/+//6//r/+//7//v/+//7//v/+//6//r/+v/7//v//P/8//z//P/8//z//P/8
//z//f/9//3//v/+//3//f/7//n//P8EABIAGwAmADgATwBrAIoAqADHAOEA3wC/AJYA
cQBBABIA6//L/7L/pv+p/6//tP+8/8H/yP/S/9v/5f/w//j/+v/8/wAA///+//3//P/7
//3//f/+//7///8AAAAAAAACAAIAAgACAAEAAQACAAIAAgACAAQABAACAAEAAQADAAMA
AQABAAIAAwADAAMAAwAEAAQABAAEAAYABQAFAAYABAAFAAUABQAHAAcABwAGAAQABgAG
AAYACAAIAAgACAAIAAgACQAJAAoACgALAAsADAAMAAwADQANAA0ADQAOABEAEQARABEA
EQASABMAFQATABMAFgAWABkAGgAaABsAGgAbAB0AHwAgACAAIAAhACMAIwAkACUAJQAn
ACgAKAAqACoAKgAqACwALAAuAC8ALwAvAC8ALwAvAC8ALwAvAC0ALAAqACkAKAAoACcA
JwAmACUAIAAdABsAGgAaABoAGQAXABMADwAPAA4ADAAJAAkACQAIAAgACAAIAAcABQAC
AAEAAAAAAAMABAAEAAMAAwADAAIAAQAEAAQABQAGAAQAAwADAAMAAwAFAAUABAAEAAQA
AwADAAYABgAGAAYABwAHAAYABgAEAAQABgAGAAYABgAGAAYABgAGAAYABwAFAAYABgAG
AAYABgAGAAYABQAFAAUABgAGAAYABgAGAAYABgAGAAYABQAFAAYABgAFAAUABAAEAAQA
BAAEAAMABQAFAAUABAAEAAQABAAEAAQABAAEAAQABAADAAMAAwADAAEAAQACAAIAAgAC
AAIAAwADAAMAAwAFAAQAAgACAAQABAAEAAQAAgABAAEAAQADAAMAAwADAAMAAgABAAAA
AgACAAIABAAHAAcABwAIAAgACAAIAAkACQAJAAsACwAIAAgABgAGAAYABgAGAAYACAAI
AAYABQAEAAIAAgADAAEAAQACAAIAAwACAAIAAwAFAAUABQAFAAUABQAFAAMAAAD///7/
/v////////////////////7//v/+///////+//7//v/+//7//v/+//7//v////////8A
AP7//f/7//v/+/8AAAoAFgAfACgAOABNAGcAiACsAMsA2wDRALMAjABlAD0AEgDv/8//
uP+u/7P/uf++/8L/x//Q/9r/4//v//j//v8AAP7//v///wEAAQABAAEAAQABAAIAAgAB
AAIAAgACAAIAAgACAAIAAwADAAQABAAEAAQABgAGAAQAAwADAAUAAwABAAEAAgAFAAUA
BQAFAAYABgAGAAYABAADAAMABAAGAAcABwAHAAcABwAHAAYABgAIAAgACAAGAAYABgAG
AAcACAAKAAsADAAMAA0ADQAMAAwADAANAA8ADwAPABAAEQARABEAEQARABIAEwAVABUA
FQAYABgAGQAaABoAGwAcAB0AHwAhACQAJAAkACUAJQAlACYAJwAnACkAKgAqACwALAAs
ACwALAAsAC4ALwAxADEAMQAxADEAMQAxADEAMwAyADAALwArACoAKAAnACcAJwAjACEA
HgAcABsAGgAaABkAFgATABUAFAASAA8ADQANAAwADAAOAA4ADQALAAoACQAIAAgABwAI
AAgABwAJAAkACAAHAAkACAAIAAgACgAJAAkACQAKAAsACgAIAAoACgAJAAkACgAKAAoA
CgAJAAkACAAIAAoACgAMAAwACgAKAAoACgAKAAoACgALAA0ADgAOAA4ADQAMAAsACgAM
AA0ADgAQABAAEAAQABAADgAOAA4ADgAOAA8AEQASABEAEQAQABAADgAOAA4ADQAPAA8A
DwAOAA4ADgAOAA4AEAAQABAAEAAQAA8ADwAPAA8ADQANAA4ADgAOAA4ADgANAA0ADQAN
AA4ADgAOAA4ADgAOAA0ADQANAA8ADwAPAA8ADgAOAA4ADgAQABAAEAASABMAEwATABQA
FAAUABQAFQAXABcAGQAZABgAGAAWABYAFgAWABYAFgAWABYAFAATABIAEAAQABEAEQAR
ABIAEgARABAAEAARABMAEwATABMAEwATABMAEQAQAA8ADgAOAA8ADwAPAA8ADQANAA0A
DAAMAAwADQANAA4ADgAOAA4ADAAMAAwADAAMAA0ADQANABAADgALAAkACQAJABAAHAAm
AC8AOABMAGUAgQCgAMIA4QDxAOMAwwCcAHcATQAiAP3/3f/E/7z/w//H/8z/0P/X/97/
5v/z////CgAQABIAFAAUABMAEwATABMAEwARABEAEgASABEAEgASABIAFAAUABQAFAAR
ABEAEgASABIAEgAUABQAFAATABMAFQAVABMAEwAUABcAFwAXABcAGAAYABgAGAAYABcA
FwAYABoAGwAbABsAGwAbABsAGgAaABwAHAAcAB4AHgAeAB4AHgAeAB8AHwAgACAAIQAh
ACIAIgAiACMAIwAjACMAJAAnACcAJwAnACcAKAApACsAKwArAC4ALgAtAC4ALgAvAC4A
LwAxADMANgA2ADYANwA5ADkAOgA7ADsAPQA+AD4APgA+AD4APgBCAEIARABFAEUARQBF
AEUAQwBDAEMAQwBFAEQAQgBBAD8APgA8ADsAOQA5ADUAMwAyADAALwAuACwAKwAoACUA
JwAmACQAIQAfAB8AHgAeAB4AHgAdABsAHAAbABoAGgAaABoAGQAXABkAGQAYABcAFgAU
ABMAEgATABMAFAAVABUAFwAXABYAFAAUABMAEwAVABYAFwAYABkAGQAYABgAGAAYABoA
GgAZABgAFwAWABYAFgAWABcAGQAaABoAGgAYABgAGAAYABkAGQAZABoAGgAaABoAGgAa
ABoAGgAaABkAGQAaABoAGQAZABgAGAAaABoAGgAZABgAFwAWABQAEgASABIAEgATABQA
FQAWABQAEwATABMAEwARABEAEgASABIAEgASABIAEgASABIAEQARABEADwAPAA8ADwAQ
ABAAEAAQABIAEgASABQAFQAVABUAFgAWABYAFgAXABkAGQAbABsAGQAYABUAFAASABIA
EgASABIAEgAQAA8ADgAMAAwADQALAAsADAAMAAkACAAIAAkACgAJAAgABwAFAAUABQAD
AAQABQAGAAgABgAFAAQAAwABAAEAAQAAAAIAAgADAAMAAgACAAIAAgAAAAAAAAAAAAAA
AQABAAEA/v/+//////8BAAEAAgAGABAAHQAqAD4AWwB9AKAAwgDjAPkA+QDXAKgAewBJ
ABoA8//R/7L/pP+l/63/sP+0/7v/xP/K/9X/4//q/+z/8P/y//L/8//x//H/8f/x//D/
7//v/+7/7f/u/+7/7v/v//D/8f/y/+//7//w//D/7v/u//D/8P/u/+3/7f/v//H/7//v
//D/7//v/+//7//x//L/8//0//b/9f/1//b/9v/3//f/9//3//f/9//2//f/+v/7//z/
/P/8//z//P/8//z//f/9//7//v///////v/+//7///8BAAEAAQACAAMAAwADAAMABQAG
AAcACQAJAAkADAAMAA8AEAAQABEAEAARABMAFQAWABYAFgAXABgAGQAbAB0AHAAdAB0A
HAAfACAAIQAiACUAJgApACsAKwApACcAJQAoACkAKgArAC0ALAAqACkAJQAkACIAIQAf
AB8AGwAZABQAEgARABAAEAAPAAwACQALAAoACAAFAAUABQAEAAQAAgACAAEA///+//3/
/P/8////AAAAAP////////7//f/+//7///8AAAAA//////////8BAAEAAAD///7//P/7
/wAAAgAEAAYABwAHAAYABgAGAAYACAAIAAYABgAGAAYACQAKAAsADQAMAAwACwAKAAoA
DAAMAA==
         </WaveFormData>
      </LeadData>
      <LeadData>
         <LeadByteCountTotal>10000</LeadByteCountTotal>
         <LeadTimeOffset>0</LeadTimeOffset>
         <LeadSampleCountTotal>5000</LeadSampleCountTotal>
         <LeadAmplitudeUnitsPerBit>4.88</LeadAmplitudeUnitsPerBit>
         <LeadAmplitudeUnits>��V</LeadAmplitudeUnits>
         <LeadHighLimit>2147483647</LeadHighLimit>
         <LeadLowLimit>268435456</LeadLowLimit>
         <LeadID>V6</LeadID>
         <LeadOffsetFirstSample>0</LeadOffsetFirstSample>
         <FirstSampleBaseline>0</FirstSampleBaseline>
         <LeadSampleSize>2</LeadSampleSize>
         <LeadOff>FALSE</LeadOff>
         <BaselineSway>FALSE</BaselineSway>
         <ExcessiveACNoise>FALSE</ExcessiveACNoise>
         <MuscleNoise>FALSE</MuscleNoise>
         <LeadDataCRC32>1445971592</LeadDataCRC32>
         <WaveFormData>
AgACAAIAAgAEAAQABAAEAAIAAgACAAIAAwAEAAUABgAIAAgACAAIAAgACAAIAAgACAAI
AAgACAAGAAYABgAGAAgACAAIAAgACQAKAAsADAAKAAoACgAKAAwADAAMAAwADAAMAAwA
DAAOAA4ADgAOAA8AEAARABIAFAAUABQAFAAWABYAFgAWABcAGAAZABoAGwAcAB0AHgAh
ACIAIwAkACQAJAAkACQAJgAoACoALAAuAC4ALgAuADAAMAAwADAAMgAyADIAMgAwADAA
MAAwAC8ALgAtACwAKgAoACYAJAAhACAAHwAeAB0AHAAbABoAFgAUABIAEAAQABAAEAAQ
AA8ADgANAAwADAAMAAwADAAMAAwADAAMAAoACgAKAAoADAAMAAwADAAMAAwADAAMAAsA
CgAJAAgACwAMAA0ADgANAAwACwAKAA0ADgAPABAAEAAQABAAEAAOAA4ADgAOABAAEAAQ
ABAAEAAQABAAEAAQABAAEAAQABIAEgASABIAEAAQABAAEAAQABAAEAAQABAAEAAQABAA
EAAQABAAEAAOAA4ADgAOABAAEAAQABAAEAAQABAAEAAOAA4ADgAOAA4ADgAOAA4ADgAO
AA4ADgAMAAwADAAMAA4ADgAOAA4ADAAMAAwADAAMAAwADAAMAA4ADgAOAA4ADQANAA0A
DQAOAA8AEAAQAA0ADQANAA0ADQAPAA8ADwATABQAFAAUABIAEgASABMAFQAVABUAFQAU
ABIAEQAPABEAEQASABIAEAAPAA4ADQANAA0ADQANAA8ADwAOAA4ADAANAA8AEAASABIA
EQARABEADwAOAA4ADAAMAAwACwANAA0ADQANAA0ADgAOAA4ADQANAA0ADQANAA0ADQAN
AA0ADQANAA4ADgAOAA4ADQALAAwACQAHAAkAEgAYABwAIQApADMAQgBXAGwAgwCSAJMA
jACBAHEAXQBGACoADgD7//b/9v/0//L/8v/0//b/+/8DAAgACgAQABMAEQARABMAEQAR
ABEAEQAPAA8ADwAQAA4ADgANAA0AEAARABMAFAASABIAEgASABEAEQAUABQAEgAUABQA
FAATABIAEgASABMAEwAUABYAFQAVABUAFQATABMAEwAVABcAFgAWABYAFQAVABUAFQAT
ABQAFwAXABcAFwAXABcAFQAVABUAFQAYABsAGwAbABoAGgAaABoAHAAdAB4AIAAgACAA
IQAhACEAIQAhACMAIwAjACYAJwAmACYAJwAoACsALQAtAC0ALQAuADAAMQAzADUANQA0
ADgAOQA6ADsAPgA+AD4APgA+AEAAQQBDAEMAQgBCAEQAQwBDAEMAQQBCAEMAQgBCAEEA
PwA8ADkANwA1ADEAMAAvAC4ALQArACsAKQAmACUAJQAjACIAIQAhACAAHgAcAB4AHgAe
AB4AHQAbABwAHQAeAB8AHgAcABoAGgAZABkAGwAcABwAHAAdAB0AHQAdACAAIAAgAB8A
HQAdAB0AHQAgACAAIAAhACMAIwAhACAAIQAhACMAIwAgACAAIQAhAB8AIAAgAB8AIAAg
ACEAIQAjACMAIQAgACIAIgAiACMAIgAiACIAIgAhACEAIQAhACMAIwAkACQAIwAhAB8A
HgAgACAAIAAfACEAIQAhACIAIQAgAB8AHQAbABwAHAAcAB0AHQAeAB8AHwAdAB0AHgAd
AB0AHQAdAB4AHgAcABwAHQAdAB0AHQAeAB0AHAAbABoAGgAaABkAGQAbABsAHAAdAB0A
HAAaABkAGwAbABsAHQAbABsAHQAeABwAHAAcABwAHAAdAB0AHQAdAB0AHQAcAB4AHQAd
AB0AHAAcABoAGQAXABUAFAATABMAEwATABMAEAAQABAAEQAVABYAFgAWABMAEwATABEA
EAAQAA4ADgAOAA0ADQANAAsACwALAAwADAAMAAsACwALAAsACwALAAkACQAJAAkACQAK
AAoACgAKAAkABwAGAAUABQAFAAoAEAAUABcAHQApADoAUwBsAIUAlgCbAJIAgwBzAGMA
TgA0ABYA+//s/+r/5v/i/97/4v/m/+n/7f/4/wAAAgD///3//f/9/////////////v/9
//z//P/6//r/+f/5//n/+f/6//r/+f/4//f/9v/z//P/9v/2//T/9v/2//b/8//y//L/
8v/y//H/8f/y//L/8f/w/+//8P/x//L/9f/z//L/8v/y//X/9f/1//X/9f/2//n/+f/3
//f/9//3//f/9//3//f/+P/7//v/+//7//z//f/+//7///8AAAIAAgACAAMAAwAEAAUA
BgAJAAgABwAJAAkACQAIAAgACAAHAAkACQAJAAoACgALAAsAEAATABQAFAAVABUAFQAV
ABUAFAATABIAEwAUABQAFQAYABgAGQAcAB8AHwAfAB0AHAAbABgAFgAWABUAEwARABAA
DwAMAAwACgAIAAYAAwACAAEA//////3/+//6//n/9//2//T/8v/0//T/9P/0//D/7f/t
/+3/7f/v/+//7v/s/+z/6//r/+z/7P/r/+r/5//n/+f/5//o/+j/6P/n/+b/5f/k/+P/
5P/k/+T/5f/l/+X/4//i/+L/4//m/+f/5v/m/+f/5//l/+b/5v/l/+b/5v/n/+f/5//n
/+X/5P/m/+b/5v/n/+X/5P/j/+L/4f/h/+H/4f/g/9//3//e/97/3f/c/9z/3P/c/9z/
2//b/9v/2//c/9r/2v/a/9n/1//Y/9j/2P/W/9X/1f/V/9f/1f/V/9b/1P/T/9L/0f/Q
/9D/zv/Q/9D/zv/O/87/zv/Q/9D/z//P/8//z//Q/9H/0P/O/8v/yf/M/83/zv/R/9D/
z//Q/9D/zv/O/87/zv/Q/9H/0f/R/8//z//P/87/zv/N/83/zf/M/8z/yv/J/8j/x//H
/8f/xf/F/8X/xf/G/8b/xv/H/8n/yv/K/8r/yP/H/8b/w//A/8D/vv++/77/vf+9/73/
u/+7/7v/vP+6/7r/uf+5/7n/uf+5/7n/uv+7/7z/vf+7/7z/vP+8/7r/uf+3/7T/s/+x
/7f/vv/I/8z/0f/V/+P/+P8RACoAPwBQAFEAQAAtAB8AEQD8/+T/yP+v/6D/oP+g/57/
nv+g/6T/qf+z/7r/wP/E/8P/wf+//8H/w//D/8P/w//C/8H/wP/A/8D/wP+//7//wf/B
/8L/wv/C/8L/wv/C/8H/wf/E/8T/wv/E/8T/xP/D/8L/wv/C/8T/w//D/8T/xf/F/8X/
xf/H/8f/x//J/8j/xv/F/8T/xv/H/8j/yf/L/8z/z//P/83/zf/N/83/z//P/8//z//O
/9H/0f/R/87/zv/O/87/0v/T/9T/1v/W/9b/1//X/9X/1f/V/9f/1f/V/9j/2f/c/9z/
3f/e/+H/4//j/+P/4P/g/+H/4f/m/+n/6v/q/+z/7f/u/+//8P/w//D/8P/y//T/9f/3
//f/9v/2//j/+//7//v/+f/6//v/+v/6//j/9//1//P/8//x/+3/7P/p/+j/5//l/+X/
4//g/9//3//d/9z/2//b/9r/2P/W/9b/1v/W/9b/1f/T/9T/1f/X/9n/2f/Y/9r/2v/Z
/9n/2P/Y/9f/1v/X/9f/1//X/9b/1v/W/9X/1v/X/9j/2f/a/9r/2v/b/9z/2//Y/9b/
1v/X/9r/2//a/9r/2//b/9v/3P/c/9v/2v/a/9v/2//c/93/3P/c/93/3v/f/+H/4f/g
/9//3v/f/9//3//f/93/3f/e/97/4P/f/97/3v/e/97/3v/d/9v/2//b/9z/3v/e/97/
3f/b/9z/3P/c/9z/2//b/9v/3f/b/9v/3P/b/9v/2//b/93/3v/d/97/3f/Z/9v/3P/c
/9z/3P/c/97/3v/d/93/3f/d/97/3//i/+L/4f/h/+H/4f/h/+P/4//j/+X/5v/m/+b/
5v/m/+T/5f/l/+X/5f/l/+X/5P/k/+P/4//j/+b/5v/k/+P/4v/h/+H/4f/f/9//3//f
/+D/4P/g/+H/4f/i/+L/4v/j/+P/4//h/97/3v/c/9z/2v/Z/9n/2f/a/9v/3P/e/97/
3v/d/93/3f/d/93/3f/g/+H/4v/j/+H/4v/i/+L/5P/j/+P/4v/h/9//3f/g/+b/7P/x
//f///8MAB8AOgBTAGQAbwBsAGEAVwBHADQAGgD8/93/yP/C/8T/xP/C/8T/xv/L/8//
1v/a/+D/4//l/+X/5f/l/+X/5f/l/+P/4//j/+T/5v/m/+X/5f/j/+P/5P/k/+b/5v/m
/+b/5P/l/+n/6v/p/+r/6f/o/+j/6P/p/+r/6v/p/+n/6v/q/+n/6P/n/+f/5//n/+n/
5//m/+b/5v/o/+n/6v/r/+v/7P/v/+//7//v/+//7//u/+3/7P/r/+z/7//v/+//8P/w
//D/8P/w//H/8v/0//L/8v/z//P/9P/1//b/+f/3//f/+v/7//3//v8AAAIAAQADAAMA
AwADAAQABgAHAAgACwAMAAwADAANAA4ADwARABIAEwAUABQAFgAXABkAGQAYABgAGgAb
ABsAGwAZABsAGwAZABgAGgAZABcAFQATABEADQAMAAoACAAGAAMAAwABAP7//f/7//n/
+P/3//n/+P/2//T/9P/0//T/9P/y/+//7//v//H/8//z//L/8v/y//H/8f/w//D/7//u
//D/8f/y//P/9P/0//T/8//1//X/9f/1//T/9P/0//X/9//3//X/9P/z//P/9f/1//b/
9v/3//f/+f/6//r/+f/4//j/+f/5//z//f/8//z//P/8//z//f/8//z//P/8//z//f/+
/////////wAAAAACAAEAAAAAAAAAAAAAAP//AQABAAEAAgAAAAAAAAD///3//v/+//7/
AAD///////////3//f/+/wEAAQABAAEAAgACAAAAAAABAP///f///wAAAAAAAAAAAAD+
//7//f/9//7///8BAAMAAgACAAEAAQABAAEAAQADAAEAAQADAAQAAgACAAIAAgAEAAUA
BQAFAAMAAwADAAIABAADAAMAAwAFAAYABQAFAAIAAQABAAEAAQABAAEAAQD+//7//v//
/wIABAAFAAYABgAHAAgABwAFAAQAAQAAAAEAAQACAAMAAQABAAEAAgACAAIAAQABAAMA
AwADAAMAAQABAAEAAQADAAQABAAEAAQAAwABAAAA+//3//v/BAAMAA4AEwAZACUAOABP
AGYAewCKAIkAgAB1AGcAUQA4AB4ABgDx/+b/5v/o/+j/6P/q/+r/7//1//z/BAAGAAUA
AwADAAMAAwADAAMAAwAFAAUABQAGAAQABAADAAMAAwADAAQABAAEAAQABAAEAAMAAwAG
AAYABgAIAAgACAAFAAQABAAEAAUABQAGAAgACQAJAAkACQAGAAUABAAFAAUABAAEAAQA
BQAFAAUABQAHAAgACwALAAkACQAJAAkACQAJAAkACQAKAA0ADQANAAwADAAMAAwAEAAR
ABIAFAAUABQAFQAVABcAFwAXABkAGgAbAB8AIQAgACAAIQAiACMAJQAlACUAJwAoACoA
KwArAC0ALQAsADAAMQAyADMANAA0ADQANAA2ADgAOQA7ADsAOgA6ADwAOwA7ADsAOQA5
ADkANwA2ADYANQAzADEAMQAvACsAKgAnACYAJQAjACEAHwAcABsAHgAdAB0AHQAcABoA
FwAUABYAFgAWABYAFQATABQAFQAVABcAFwAWABYAFgAVABUAFQAWABYAFgAXABcAFwAX
ABoAGgAaABkAGQAZABkAGQAaABoAGgAbABwAGwAYABYAFwAXABkAGQAYABgAGQAZABcA
GAAYABcAFwAYABoAGwAbABsAGQAYABoAGgAaABsAGgAaABoAGgAZABkAGQAZABsAGwAc
ABwAGwAZABcAFgAXABgAGQAZABkAGQAZABoAGgAaABoAGQAbABwAHAAcABsAGQAYABcA
GQAXABcAGAAZABkAGQAZABoAGgAYABgAGwAcABoAGgAaABoAGAAYABcAFwAXABcAGAAZ
ABgAGAAXABcAGQAZABkAGwAdAB0AHwAgAB4AHgAeAB4AHgAfAB8AHwAdAB0AHQAcABwA
GwAbABsAHQAeAB0AHQAaABkAGQAZABsAGwAbABsAHAAcABwAHQAdAB4AHgAeABsAGwAb
ABkAGQAaABkAGgAaABkAGQAZABcAFwAXABgAGAAYABcAFwAXABcAFwAXABUAFQAVABUA
FwAYABgAGAAaABkAFQAUABUAEwAXACAAJAAkACcAMQA9AE4AZQB8AJEAogClAJwAjQB/
AG8AWAA+ACAACwAEAAgABgAAAAAABgAKAA0AEwAaACAAJAAjACEAHwAfAB0AHQAdAB0A
HQAdAB0AHgAgACAAHwAfAB8AHwAgACAAHwAeAB0AHAAZABkAHAAcAB4AIAAgACAAHQAc
ABwAHAAcABsAGwAcAB8AHwAfAB8AIQAhACEAIwAjACIAIgAiACEAIQAhACEAIQAiACUA
JQAjACMAIwAjACUAJQAlACUAJgApACkAKQAoACgAKAAoACwALQAuADAALgAuAC8ALwAt
AC0ALQAvADEAMQA0ADUANgA2ADcAOAA3ADkAOQA5ADgAOAA5ADkAOQA7ADsAOgA9AD8A
QQBDAEQARABEAEQARABGAEcASQBJAEgASABKAEsASwBLAEkARwBHAEUARABDAEEAPgA7
ADwAOwA4ADgANwA2ADUAMwAxAC8ALAArACkAJwAmACUAJQAkACIAIAAgACAAIAAgACAA
HQAdAB0AHgAfAB4AHAAeAB4AHQAdAB4AHgAdABwAGgAZABgAFwAYABgAGAAXABUAFQAV
ABUAFAAUABQAFQAVABUAEwASABMAEwAVABUAFAAUABUAFQATABQAFAATABMAFAAWABcA
FwAXABUAFAASABIAEgATABUAFgAXABgAFQAVABUAFQAXABcAGAAYABcAFQATABIAFAAU
ABQAEwATABMAEwAUABMAEgARAA8AEAASABMAFAATABEAEAAPAA8ADQANAA4ADQANAAsA
CwAMAAwADAAMAAwADgAOAA0ADQAMAAsACwALAA0ADgAOAA8ADQANAA0ADwAMAAsADAAM
AA4AEAASABQAEgATABMAEwATABMAEwASABIAEQARABEAEQAQAA0ACwALAAsADAANAA0A
DQANAA0ACwAKAAkACQALAAwADAAMAAkACQAJAAcACAAIAAYABgAFAAMAAgABAAEAAQAB
AAIAAgACAAEAAQD//////////wEAAQABAAEAAQACAAIAAgAAAP//AQAAAP3/9//3//z/
AgAIAA0AFQAhADAARwBgAHUAigCXAJIAgwBzAGEASgAyABYA+//m/97/4P/g/97/3P/e
/9//3//m/+r/7P/v//H/8f/v/+7/7f/s/+v/6v/p/+j/6P/m/+b/5f/l/+T/4//j/+L/
4P/e/9z/2v/V/9X/2P/Y/9f/2P/X/9b/1f/U/9T/1P/U/9P/0//U/9P/0//T/9P/0//T
/9P/1f/W/9b/1//Y/9n/2f/Z/9n/2//c/9//3//e/93/3P/b/9v/2//b/9v/2v/d/93/
3f/c/9z/3P/c/93/3f/d/97/3v/e/9//3//f/9//3//h/+P/4//m/+f/6P/o/+n/6v/r
/+3/7f/t/+3/7v/w//H/8v/1//b/9v/4//n/+v/7//z//P/8//z//P/+////AQADAAIA
AgAEAAMAAwADAAEAAQABAP///v8AAP///f/7//f/9f/x//D/7f/s/+v/6f/p/+f/5P/j
/+L/3//d/9v/3P/c/9v/2v/a/9r/2v/a/9f/0//S/9H/0P/R/9D/zv/Q/9D/z//P/8//
0P/Q/9D/0f/R/9H/0f/R/9D/z//N/83/zf/N/83/0P/Q/9D/0f/S/9H/zv/M/8z/zf/Q
/9H/0v/S/9P/0//T/9T/1P/T/9L/0v/T/9P/1f/V/9P/0v/S/9L/0v/T/9T/1P/U/9T/
1f/V/9X/1f/U/9P/0//S/9P/0//T/9T/0v/S/9L/0f/P/8//z//Q/9D/0P/Q/8//z//Q
/9D/0P/S/9H/0f/R/9H/z//P/9D/z//P/8//z//Q/9D/0P/Q/87/zP/M/8z/zP/N/87/
zv/P/9H/0f/S/9P/0v/S/9H/0f/T/9P/0//V/9f/1//Z/9r/2P/Y/9j/2P/W/9f/1//X
/9j/2f/a/9r/2v/Z/9n/2f/a/9r/2P/X/9b/1f/V/9X/0//T/9P/0//S/9L/0v/T/9X/
1v/W/9b/1//X/9f/1f/S/9L/0P/Q/9L/0f/R/9H/0f/R/9H/0v/Q/9D/z//P/8//z//P
/8//0f/R/9H/0f/T/9T/1P/U/9L/0f/R/9L/z//N/83/0P/W/9z/4f/n//P/AAATACwA
QwBUAGMAYgBTAEUAOQAmAAgA5v/L/7z/tP+y/7T/tv+4/7z/v//D/8j/zv/U/9f/1//X
/9n/2f/Z/9n/2f/Y/9f/1v/W/9f/2P/Y/9n/2f/Z/9r/2v/a/9r/2v/a/9j/2f/d/97/
3f/e/93/3P/c/9z/3f/e/97/3f/d/97/3//f/9//3//h/+H/4f/j/+H/4P/g/+D/4//j
/+P/4//i/+L/5P/j/+P/4//j/+P/5P/l/+b/5//m/+f/5f/j/+X/5v/n/+j/6f/p/+n/
6v/o/+j/6f/p/+z/7f/u//H/7//v//L/8//2//b/9//4//f/+f/5//n/+//8//7///8A
AAMABAAEAAYABwAIAAkADAAMAAwADAAMAA4ADwARABMAEgASABQAEwATABMAEQARABEA
DwAOAA8ADwAOAA0ACwAJAAUABAAEAAQABAADAP7/+//3//X/9f/z//L/8f/x//D/7v/s
/+z/7P/s/+z/7P/p/+n/6f/r/+3/7f/s/+r/6v/p/+n/6//s/+z/7P/q/+n/6P/n/+n/
6v/r/+v/6//r/+v/6//t/+7/7//x//H/8f/v/+7/7//v//H/8f/u/+7/7//v/+//8P/w
/+//8P/w//H/8f/x//H/7//u//D/8P/w//H/8v/y//L/8v/v/+//7//v//H/8f/y//L/
8P/v/+7/7v/u/+7/7v/t/+3/7f/t/+7/7v/u/+7/7f/t/+7/7v/u/+7/7f/t/+3/7//t
/+3/7v/u/+3/7P/r/+7/8P/w//L/7//v/+//7v/u/+7/7v/u/+7/7v/t/+3/7f/t/+7/
7//w//D/7//v/+//7//v//H/8//z//X/9v/2//b/9v/2//b/9//3//f/9v/1//T/8v/z
//P/9P/1//T/9P/y//H/7v/t/+3/7f/v/+//7//v/+//8P/x//P/9f/2//b/9v/3//f/
9//1//b/9v/0//T/9v/1//X/9f/1//X/9f/2//b/9v/1//X/9//3//f/9//1//X/9f/1
//f/+P/4//j/+v/3//X/9P/x/+//8f/4/wAABAAHAA0AGQAoAD0AUABlAHwAgwB4AG0A
YwBRADgAHgACAOn/3P/a/9r/2v/c/9r/3P/j/+f/7P/0//j/+f/7/////f/7//n/9//1
//f/9//3//j/+P/4//f/9//5//n/+v/6//z//P/8//z/+f/5//z//P/7//z/+//6//v/
+v/6//r/+v/5//n/+v/7//v/+//7//3//f/9/////f/8//z//P////////////7//v8A
AP////////////8BAAEAAQABAAAAAwADAAMAAgACAAIAAgACAAMABAAGAAYABgAHAAcA
BwAHAAcACQAHAAcACgALAA4ADgAPABAAEQATABMAEwAUABQAFQAVABYAGQAaABoAGgAb
ABwAHQAgACAAIAAgACIAJAAlACcAKQAoACgAKgAoACcAJgAjACUAJQAjACIAIgAhAB8A
HQAbABkAFQAUABMAEgARAA8ADQALAAgABwAHAAUABAADAAMAAgAAAP7//v/+//7//v/8
//n/+f/5//v//f/9//z//P/8//v/+////wAAAAAAAP3//f/9//3//v/+//7//f/9//3/
/f/9//7//v/+////AQABAP///v/9//3///////7//v////////8AAAAA///+//7/////
///////9//z//f/+////AQAAAAAAAAAAAP///////////////wAAAAAAAP///v/+//7/
/v/+//3//f/9//3//v/+//7//v/9////AAAAAAAA/v/9//3//f/9//v/+//8//3//f/9
//3//v/+//z//P8BAP///f/+//7//v/+//7//v/+//3//f/9//3//v///////v/8//v/
/f/9//3/////////AQACAAAAAAAAAAAAAQADAAQABQAEAAMAAgAAAAIAAQABAAEAAgAC
AAAA///+//3//f/9//3//f/9//3//f/+////AQADAAQABAAEAAEAAQABAP///P/8//r/
+v/8//v/+//7//v/+//7//z//P/8//v/+//7//v/+//7//n/+f/5//n/+//8//z//P/8
//v/9//2//X/9//3//7/BgAIAAkAEQAbACgAPwBYAHMAggCFAH4AbwBlAFcAQAAmAAoA
8f/m/+T/5v/k/+T/5P/o/+//8//6/wIABAADAAEAAQADAAEAAQABAAEAAQABAAEAAgAC
AAIAAQABAAEAAQACAAIAAgACAAIAAgAAAAEABQAGAAUABgAFAAQAAQAAAAAAAAABAAEA
AgAEAAMAAwADAAMAAQABAAEAAwAFAAQABAAEAAUABQAFAAUABQAGAAkACQAHAAcABwAH
AAgACQAKAAsACgANAA0ADQAOAA4ADgAOABAAEQASABQAFAAUABUAFQAVABUAFQAXABkA
GQAcAB0AHQAcABwAHAAfACEAIQAhACIAJAAnACkAKQArACsAKgAsAC0ALgAvADAAMAAw
ADAAMgA0ADUANwA3ADYANgA4ADkAOQA5ADcANwA3ADUANAAyADEALwAtAC0AKwAnACYA
JQAkACMAIQAhAB8AHAAbAB0AGwAaABkAFwAWABQAEgAUABQAFAAUABQAEQARABEAEgAT
ABIAEAASABIAEQARABMAFAAUABQAFQAVABUAFQAWABYAFgAVABcAFwAXABcAGgAaABoA
GwAbABsAGQAYABgAGQAcAB0AHAAcAB0AHQAdAB4AHgAdAB0AHgAgACEAHwAfAB0AHAAf
ACAAIQAjACIAIgAiACIAIwAjACMAIwAjACMAJAAkACQAIwAiACIAIgAiACIAIQAhACEA
IQAiACIAIgAiACEAIQAiACIAIgAgAB8AHwAfACEAHwAfACAAHwAfAB8AHwAeACAAIAAi
ACAAIAAgACAAIAAeAB4AHQAdAB8AHwAgACEAIgAiACEAIQAjACMAIwAlACUAJQAnACgA
JgAmACYAJgAoACkAKQApACkAKQApACgAKgApACkAKQAqACoAKAAnACQAIwAjACMAJQAl
ACUAJQAkACQAJAAlACUAJgAmACYAJQAlACUAIwAiACIAIAAgACIAIQAhACEAHwAfAB8A
IAAgACAAHwAfACAAIQAiACMAIQAhACEAIQAhACIAIgAiACQAIwAfAB4AHQAdACMAKgAu
AC4AMQA3AEUAVgBtAIQAnQCuAK0AogCVAI0AfQBkAEoAMAAXAA4ADAAMAAoACAAIAAwA
EwAZACAAJAAmACUAIwAjACEAIAAfAB4AHQAdAB0AHQAeABwAHAAbABsAHQAdAB4AHgAb
ABoAGQAYABUAFQAYABgAGAAaABoAGgAbABoAGgAaABwAGwAbABwAHAAbABoAGQAbABsA
GwAdAB0AHAAcABwAGwAbABsAGwAZABoAHQAdAB8AHwAfAB8AHwAfAB8AHwAeACEAIQAh
ACAAIAAgACAAIAAhACIAJAAiACIAIwAjACMAIwAjACUAIwAjACYAJwAmACYAJwAoACcA
KQApACkAKwAsAC4ALwAwADMANAA0ADQANQA2ADcAOAA4ADgAOAA6ADwAPQA/AD8APgA+
AEAAQQBBAEEAPwA/AD8APQA8ADoAOQA3ADUANQAzAC8ALgAtACwAKwApACkAJwAkACMA
JQAjACIAIQAgAB4AGwAYABoAGgAaABoAGAAVABUAFQAWABcAFgAUABYAFgAVABUAFAAU
ABMAEgASABMAFAAVABQAFAAUABMAEQARABEAEQAUABQAFAAVABcAFwAVABQAFQAVABcA
FwAVABQAFAATABMAFAAUABMAEwAUABYAFwAVABUAEwASABQAFAAUABUAFAAUABQAFAAT
ABMAEwATABMAEwAUABQAFAATABIAEgASABIAEgARABAADwAOAA4ADQAMAAsACQALAAwA
DAAMAAoACQAJAAkACQAHAAcACAALAAsACgAKAAoACgAKAAoACgAJAAkACAAHAAcABwAI
AAgABwAHAAkACQAJAAsACwALAA0ADgAOAA4ADgAOAA4ADwAPAA8ADwAPAA8ADgAMAAsA
CwALAAwADAAKAAkACgAJAAkACQAJAAkACQAJAAcABgAFAAUABAAEAAMAAgABAAEAAQD/
/wEAAgABAAIAAQD///7//f////////8AAAAAAAD////////////////8//v/+v/5//n/
+v/6//r/+P/3//f/+P/3//X/9f/0//j//P8DAA0AHQAwAEMAWgBxAIYAiwCAAG8AYQBP
ADoAIAACAOf/1P/M/8r/xv/C/8T/yP/L/9P/2v/c/9r/2//b/9n/2f/Y/9f/1v/V/9T/
0//S/9L/0P/Q/8//z//P/8//0P/Q/8//zv/N/8z/yf/J/8z/zP/J/8r/yf/I/8n/yP/I
/8j/x//F/8T/xP/F/8X/xf/F/8f/x//H/8n/x//G/8b/xv/F/8X/xf/F/8P/xP/H/8f/
xf/F/8X/xf/F/8X/xf/F/8P/xf/E/8P/wP/A/8D/wP/B/8H/wf/C/8D/vv+9/7v/uf+5
/7n/u/+5/7n/vP+9/73/vP+8/7z/vP+9/7z/u/+6/7r/u/+7/73/v/+//77/vv+9/7z/
u/++/77/vv++/77/wP/B/8P/wP++/73/vv+9/73/vf+7/7v/u/+5/7j/tf+z/7D/rf+p
/6f/o/+i/57/nP+a/5f/k/+R/47/jf+L/4n/iP+H/4X/hP+C/4D/f/9+/33/fP95/3X/
dP9z/3X/d/93/3b/dv92/3X/df92/3b/df90/3H/cf9x/3H/b/9u/23/a/9q/2n/aP9n
/2v/bP9t/2//b/9v/23/bP9q/2n/av9p/2f/Zv9m/2X/Zf9m/2b/Zf9i/2D/X/9d/1n/
Wf9X/w==
         </WaveFormData>
      </LeadData>
   </Waveform>
</RestingECG>
