# Supplementary material for: Detection of Left Atrial Enlargement Using a Convolutional Neural Network-Enabled Electrocardiogram
Source: Front Cardiovasc Med. 2020 Dec 17;7:609976. doi: 10.3389/fcvm.2020.609976 (PMC7773668; doi:10.3389/fcvm.2020.609976)
Supplement: Supplementary file 4 [file Data_Sheet_4.ZIP › normal3/1802032216_1795_0000000K.XML]

<?xml version="1.0" encoding="Windows-1252"?>
<!DOCTYPE RestingECG SYSTEM "restecg.dtd">
<RestingECG>
   <PatientDemographics>
      <PatientID>1802032216</PatientID>
      <PatientAge>72</PatientAge>
      <AgeUnits>Years</AgeUnits>
      <Gender>Female</Gender>
      <PatientLastName>liangyaoxin</PatientLastName>
   </PatientDemographics>
   <TestDemographics>
      <DataType>Resting</DataType>
      <Site>1</Site>
      <AcquisitionDevice>MAC55</AcquisitionDevice>
      <Status>Unconfirmed</Status>
      <Priority>Normal</Priority>
      <AcquisitionTime>09:44:33</AcquisitionTime>
      <AcquisitionDate>08-15-2016</AcquisitionDate>
      <CartNumber>1</CartNumber>
      <AcquisitionSoftwareVersion>009C</AcquisitionSoftwareVersion>
      <XMLSourceVersion>MAC5000 v1.0</XMLSourceVersion>
   </TestDemographics>
   <RestingECGMeasurements>
      <VentricularRate>53</VentricularRate>
      <AtrialRate>53</AtrialRate>
      <PRInterval>176</PRInterval>
      <QRSDuration>90</QRSDuration>
      <QTInterval>494</QTInterval>
      <QTCorrected>463</QTCorrected>
      <PAxis>-13</PAxis>
      <RAxis>-14</RAxis>
      <TAxis>1</TAxis>
      <QRSCount>9</QRSCount>
      <QOnset>223</QOnset>
      <QOffset>268</QOffset>
      <POnset>135</POnset>
      <POffset>193</POffset>
      <TOffset>470</TOffset>
      <ECGSampleBase>500</ECGSampleBase>
      <ECGSampleExponent>0</ECGSampleExponent>
   </RestingECGMeasurements>
   <Diagnosis>
      <Modality>Resting</Modality>
         <StatementCount>4</StatementCount>
         <LabelText>12SL ��ϳ���</LabelText>
      <DiagnosisStatement>
         <StmtFlag>ENDSLINE</StmtFlag>
         <StmtText>����Ķ�����</StmtText>
      </DiagnosisStatement>
      <DiagnosisStatement>
         <StmtText>ST����</StmtText>
      </DiagnosisStatement>
      <DiagnosisStatement>
         <StmtFlag>ENDSLINE</StmtFlag>
         <StmtText>T ���쳣���ɿ���Ϊǰ���ļ�ȱѪ</StmtText>
      </DiagnosisStatement>
      <DiagnosisStatement>
         <StmtFlag>ENDSLINE</StmtFlag>
         <StmtText>�쳣 ECG</StmtText>
      </DiagnosisStatement>
   </Diagnosis>
   <Waveform>
      <WaveformType>Rhythm</WaveformType>
      <WaveformStartTime>0</WaveformStartTime>
      <NumberofLeads>8</NumberofLeads>
      <SampleType>CONTINUOUS_SAMPLES</SampleType>
      <SampleBase>500</SampleBase>
      <SampleExponent>0</SampleExponent>
      <HighPassFilter>16</HighPassFilter>
      <LowPassFilter>150</LowPassFilter>
      <ACFilter>NONE</ACFilter>
      <LeadData>
         <LeadByteCountTotal>10000</LeadByteCountTotal>
         <LeadTimeOffset>0</LeadTimeOffset>
         <LeadSampleCountTotal>5000</LeadSampleCountTotal>
         <LeadAmplitudeUnitsPerBit>4.88</LeadAmplitudeUnitsPerBit>
         <LeadAmplitudeUnits>��V</LeadAmplitudeUnits>
         <LeadHighLimit>2147483647</LeadHighLimit>
         <LeadLowLimit>268435456</LeadLowLimit>
         <LeadID>I</LeadID>
         <LeadOffsetFirstSample>0</LeadOffsetFirstSample>
         <FirstSampleBaseline>0</FirstSampleBaseline>
         <LeadSampleSize>2</LeadSampleSize>
         <LeadOff>FALSE</LeadOff>
         <BaselineSway>FALSE</BaselineSway>
         <ExcessiveACNoise>FALSE</ExcessiveACNoise>
         <MuscleNoise>FALSE</MuscleNoise>
         <LeadDataCRC32>2670594083</LeadDataCRC32>
         <WaveFormData>
9P/0//T/9P/y//L/8v/y//P/9P/1//b/9f/0//P/8v/z//T/9f/2//X/9P/z//L/8v/y
//L/8v/y//L/8v/y//T/9P/0//T/9P/0//T/9P/2//b/9v/2//T/9P/0//T/9P/0//T/
9P/2//b/9//4//n/+v/7//z//P/+/wEAAQD/////AQACAAMAAwADAAYABgAGAAQABgAK
AAoACAAIAAgABwAEAAMAAwADAAMAAwABAP///v/9/////v/+//7//f/8//z/+//4//X/
8//x//L/8v/y//L/8v/y//P/8//z//P/9P/0//X/9v/3//j/9P/z//L/8f/0//T/8//0
//P/8//1//b/8//y//L/8v/y//P/8v/v/+7/7P/s//D/9v/7/wMADQAWACAAMQBIAF4A
dgCJAJkApwCvALsAxgDEALAAoQCVAIMAbwBZADcAFgADAP3/+v/3//b/+P/4//T/9P/z
//H/8P/w//H/7f/v//D/8f/x/+//7//t/+3/7//u/+7/7v/w/+//7//w/+//8P/w//D/
7//v/+//7//x//H/8P/w/+7/7//v//D/8P/w/+//7//t/+3/7f/u//D/8P/x//H/8P/v
/+3/6v/r/+z/7v/w//L/8v/w//D/7//w/+//7v/x//H/8f/x//H/8f/x//D/7v/u/+//
7//v/+//8P/w//D/7v/u/+//8f/x//L/8v/x//H/8v/y//L/8f/w/+//8//0//X/9//2
//T/8//0//f/9//3//j/9//3//f/9//6//r/+v/9//7//v/+/////v/9//3//v8BAAIA
AgACAAIAAwAEAAYABgAFAAQAAgADAAQABgAHAAgACAAIAAYACQAJAAkACQAJAAkACgAK
AAcABwAHAAcACgALAAwACwAKAAkACAAHAAcABwAHAAcABgAFAAYACAAGAAYABQAFAAYA
BgAEAAMAAQD///////8BAAAAAAD///3//P/7//v/+v/6//v/+//7//r/+v/6//j/+P/4
//j/+P/4//b/9v/6//r/+v/6//n/+v/6//n/+v/7//z//P/7//j/9//5//7/AQAEAAcA
AgD9//n/9//4//n/+v/7//z//f/+////AAAAAAAAAAD///3//P/8////AAABAAEA///+
//3//P/+//////////3//f/8//r/+//8//v//P/5//n/+f/5//j/+f/5//f/+P/5//v/
/P/7//v//P/7//v/+f/4//f/9//4//j/+f/7//z//f/8//3//f/9//7/+//6//n/+P/5
//r/+f/5//n/+//9//3//f/8//z//P/9//3//P/9////AAAAAAAA//////7//v/7//n/
+P/1//n/+v/6//r/+v/6//r/+v/8//z//P/8//7//v/+//7//f/8//v/+v/4//j/+P/4
//v//P/9//7//v/+//7//v/+//7//v/+//7//v/+//7//P/8//z//P///wAAAQACAAIA
AgACAAIA///+//3//P/8//z//P/8//z//P/8//z/+v/6//r/+v/6//r/+v/6//v//P/9
//7//P/8//z//P/8//z//P/8//7//v/+//7//v/+//7//v8AAAAAAAAAAAAAAAAAAAAA
/v/+//7//v///wAAAQACAAIAAgACAAIA/v/8//r/+P/6//r/+v/6//v//P/9////AAAA
AAAAAAABAAIABQAJAAcABwAHAAkADAANAA0ADQAOAA4ADgAMAAwADgAOAAwADgARABMA
EwARAA8ADQALAAwACwAKAAoABwAHAAYABgAGAAUABAAEAAUABAABAP///v/+////AAD+
//7//v///wEA/////wAA/f/8//v/+v/8//z//f/+/wEAAQAAAP7/+//1//L/8f/1//b/
9//5//r/+v/5//T/7//w//T/+P/4//r///8HAA8AGgAmADEAQgBWAGgAewCRAKUAtQDF
ANQA1gDKALUApQCVAHkAYwBTAEIAMwAnABwAEwAQABAADgAKAAoABQD///r/+v/5//v/
+//8//3//f/6//n/9v/1//f/9v/2//b/9//1//T/9P/z//T/9P/0//X/9f/1//X/9f/1
//T/9P/0//X/9f/2//T/9P/z//P/8//z//P/9P/2//b/9//3//b/9f/z//D/8f/y//T/
9v/0//T/8v/y//D/8v/y//L/8//z//P/8//1//X/9f/0//P/8v/y//H/8f/x//L/8v/z
//L/8//1//f/9//4//j/9v/1//X/9P/3//f/9//3//j/+P/4//n/9//2//b/+P/7//v/
+//8//3//f/9//3//P/8//z////+//7//v///wEAAQACAAQABQAGAAYABgAGAAcACAAK
AA0ADQANAAwADQAOABAAEQAPAA4ADQAKAA8ADwAPAA8ADwAPABAAEAAOAA0ADAALAA8A
DwAPAA0ADwAPAA8ADwAPAA8ADwAPAA4ADQAOABAAEAAQAA8ADwANAAwACQAHAAYABQAG
AAcABwAGAAYABQAFAAQAAwADAAIAAgADAAMAAAD+//3//P/+//7//v/+/wEAAgABAAIA
AgACAAIAAgACAAIAAQD//wEAAQABAAAAAAD+//7/AQACAAEAAAD///////8AAAMABQAF
AAUABQADAAEA///9//7//v/+//7/AAABAAMABgACAAAA/v/7//v//P/9//7//v//////
///9//3//P/6//z//v/+/wAAAQABAAEAAQABAAEAAAD9//3//f/+//7//P/9////////
//3//P/7//3//v/+///////+//3/+v/6//v//P/+//z//P/8//z//f/+//3//f/9////
AQABAP7//P/7//r/+//7//r/+//7//z//P/8////AQACAAQAAgD///3/+f/5//r//P/8
//r/+v/6//r/+v/6//r/+v/9//7///8AAAIAAgACAAIABAAGAAgACgAFAAIA///8//n/
+P/3//b/+P/4//j/+P/4//j/+P/4//v//P/9//7//f/8//v/+v/8//z//P/8//7//v/+
//7//v/+//7//v8BAAIAAwAEAAEAAAD///7//v/+//7//v///wAAAQACAAAA/v/8//r/
/f/+////AAACAAIAAgACAP3/+v/3//T/9//6//3/AAD9//z/+//6//j/+P/4//j/+v/8
//7/AAD///7//f/8//z//P/8//z//P/8//z//P/6//r/+v/6//7/AAABAAIAAwAEAAUA
CAAKAAkACAAHAAkACgALAAsADAAQABEAEgAMAAwADAAKAAoACgALAAsACQAJAAkACQAJ
AAkABwAFAAYABQAFAAQABAAEAAMAAgACAAEAAAD9//v/+f/4//j/9//2//X/9P/1//X/
8//z//b/9v/2//b/9v/2//b/9//4//n/+f/4//T/9P/x//H/9v/4//n/+v/+/wAAAQAB
AO7/5//m/+z/8P/y//j/AwALABMAHgAsADUAQgBWAHAAhwCXAKcAtQDDAMwAxgC4AKUA
jQBzAFsASQA3ACoAIwAXAAQA8//w//T/9v/6//z/+f/x/+7/7v/x//P/8f/y//P/8//z
//P/8f/x//H/8P/w//D/7//t/+z/7P/v//D/8P/w//P/8//z//P/8v/x/+//7v/w//H/
8f/y//H/8P/u/+3/7f/t/+3/7v/u/+7/7//v/+//7//u/+z/7f/u//D/8v/w//D/7v/u
/+7/8P/w//D/8P/v/+7/7f/v/+//7//u//D/8P/x//H/7//v//D/8P/x//D/8f/z//H/
8f/y//L/8//z//T/9P/z//P/8//z//L/8v/y//P/9f/0//T/9v/1//X/9f/2//n/+f/5
//n/+f/4//f/+f/6//r/+v/7//3//f/+/wAAAQACAAIAAgAAAAEAAgAEAAYABwAIAAgA
CgAKAAsACwAKAAoACgAIAA0ADQANAA0ACwALAAwADAALAAsACwALAA0ADQANAAsADQAN
AA0ADQANAA0ADQANAAsACQAJAAoACgAKAAkACQAIAAgABgAFAAUAAwADAAMAAwACAAIA
AQD///7//f/9//7//v///////P/6//n/+P/5//r/+//8//r/+v/4//j/+v/6//r/+v/9
//7//v/9//v/+//7//r//P/6//r//f////////////z/+//7//3//f/9//3//f/9//3/
/f/9/wAAAAAAAAAA/v/9//3//v/+//7//v/9//z//P/8//z//P/9//3//f/8//3//f/8
//7//v/8//z/+v/5//j/9//5//v//P/7//n/+f/6//r//f///wIAAwD8//f/8//v/+//
8P/w//H/8//0//X/9P/0//X/9v/4//j/+P/4//j/+v/6//j/9//3//n/+//7//v/+v/6
//r/+f/3//T/8//4//r/+//8//j/9//1//T/8v/x//H/7//x//T/9v/2//X/9P/z//L/
9P/0//T/9P/2//b/9v/2//T/9P/0//T/9P/0//T/9P/0//T/9P/0//X/9v/3//j/+v/6
//r/+v/7//z//f/+//r/9v/y/+7/8P/w//D/8P/y//L/8v/y//T/9P/0//T/8v/y//L/
8v/z//T/9f/2//T/9P/0//T/9v/2//b/9v/1//T/8//y//P/9P/1//b/9v/2//f/+P/6
//r/+v/6//j/+v/9//3//////wEAAgADAAMAAwAGAAgACAAGAAgACgAKAAgACAAHAAcA
BQAFAAcABwAHAAcABAABAP///f/+//7///8AAP///v/+//3/+v/3//X/8//w//D/8P/w
//D/8P/x//H/8f/x//L/8v/w//D/8P/w//D/8f/y//P/9f/0//L/8v/x//H/8//0//f/
+P/6//z//P/t/+L/5f/o/+r/6v/u//D/9f/9/wMAEAAcACsAPgBWAG4AfwCNAJkApQC1
AL4AvACwAJ8AhwBrAFEAQQAvAB4AFwANAAIA+//4//b/9v/4//b/9f/z//L/8P/x//H/
7//w//H/8f/v/+//7f/t/+7/7v/v//D/7//t/+z/7P/v//D/8P/w/+//7//v/+//7f/t
/+z/7P/s/+3/7f/u/+z/7P/r/+v/7P/t/+7/8P/u/+7/7//v/+7/7f/r/+j/7P/u//H/
9P/x//D/7f/s/+z/7v/u/+7/7f/t/+3/7f/r/+v/6//q/+r/6v/r/+v/7P/t/+//8P/w
/+7/7v/v/+7/7f/t/+z/7P/t/+//8P/z//P/8//z//L/8v/y//P/9f/0//T/9v/1//X/
9f/2//X/9f/1//X/+f/6//v////+//7//v////////8AAAIABwAKAAwADgAJAAcABQAE
AAkACwANAA4ACgAGAAMA//8CAAQABgAGAAoACQAIAAcACwANABAAEgANAAsACQAHAAoA
CwAMAAsADAANAA4ADwANAAsACQAHAAYABQAGAAgABgAGAAUABQAEAAQAAgABAAIAAQAC
AAMAAQAAAAAA//////7//f/9//z//P/9//3/+//6//r/+v/6//r/+v/6//z//P/6//r/
+v/4//b/9P/4//r/+//7//n/+f/5//j/+//6//v////+//3//P/7//v/+//8////////
/////////////////wAAAAAAAAAAAgABAAEAAgABAAAA///9//7//v/+//7//P/9//3/
/f8AAAEAAQAAAP///v/7//r/+//7//v/+//7//v/+v/3//r/+//9//7//f/9//7//f/8
//v/+//7//v//P/8//3//f/8//v/+P/4//n/+v/8//v/+v/5//j/+f/6//n/+f/4//n/
+v/5//n/+P/4//j/+f/5//j/+f/5//r/+v/6//j/+f/5//r/+v/5//n/9//7//r/9v/2
//j/+P/4//j/+P/4//j/+P/6//r/+v/6//j/+P/4//j/+f/6//v//P/7//r/+f/4//b/
9v/2//b/+P/4//j/+P/4//j/+P/4//b/9v/2//b/9//4//n/+v/4//j/+P/4//r/+v/6
//r/+v/6//r/+v/5//j/9//2//j/+P/4//j/+P/4//j/+P/6//r/+v/6//v//P/9//7/
+//6//n/+P/0//L/8P/u//D/8v/0//b/9v/2//b/9v/0//T/9P/0//b/9v/2//b/9v/2
//b/9v/3//j/+f/6//r/+v/6//r/+//8//3//v/6//n/+P/2//f/+P/5//r//v8BAAEA
AQD//wEAAgADAAMAAwAGAAYACQAIAAsADgALAAgABwAHAAkABwAHAAcACQAJAAkABwAH
AAYABQAFAAQABAAEAAMAAQAAAP7//P/6//n/+P/4//f/9v/1//T/9v/3//f/9f/z//T/
9P/0//b/9v/2//b/9f/2//f/9//3//b/9//1//P/9f/2//b/9P/1//b/9v/5//j/8f/s
/+r/6v/u//T/+f/9/wUADAAWACUANgBEAFgAbwCDAJMAowCzAMIAzgDMAL8AqwCVAIEA
awBVAEIANwAtACAAFQAOAAwABgAEAAQAAQD5//j//P/9//f/9P/0//T/8//z//P/8f/x
//H/8P/w//D/8P/v/+//8P/v//D/8P/w/+//7//v/+//8f/x//D/8P/w//H/8f/y//H/
8P/u/+3/7P/t/+7/8P/w//D/8f/x/+//7//u/+z/6v/q/+v/7P/v//D/7//w/+7/8P/w
//D/8f/x//H/8f/w/+//7v/s/+7/7v/v/+//8f/x//L/8v/w/+7/7v/v//H/8f/y//L/
7//v//D/8P/z//P/8//z//P/8v/x//H/8v/y//P/9v/1//X/9f/2//f/9//3//f/9v/2
//b/+f/4//j/+P/5//z//f///wIAAQACAAIAAgACAAMABAAGAAkACQAJAAgABgAGAAcA
BwAGAAYABgAEAAkACQAJAAkACwALAAwADAAOAA8AEAARABIAEQAQAA0ACwALAAsACwAO
AA8AEAARAAwACQAIAAgACgAKAAkACQAKAAoACAAHAAUAAwADAAMABAAEAAUABQAFAAQA
AwADAAAAAAABAAEAAQAAAAAAAAAAAAAAAAAAAP3//P/5//j//f/+////AAABAAIAAgAB
AAMAAwADAAIA///8//v//f/9//3//f/9//7//f/9/////f/9//3//f////////////7/
/v/+//7/AAD/////AAD///7//f/7//z//v8AAAIAAAABAAEAAQAAAAEAAQAAAAAAAAD+
//7/+//7//v/+//6//v/+//5//v/+//8//z//f///wIAAwD///3//P/7//n/+v/6//v/
//8AAAEAAAD9//v/+f/4//n/+v/7//z/+//6//f/9f/z//X/9//3//r/+v/7//z/+//5
//b/9f/3//j/+P/4//r/+//7//z//v/9//3/+////wAA/v/+//3//P/7//r/+P/4//j/
+P/7//z//f/+//v/+v/5//j/9v/2//b/9v/3//j/+f/6//r/+v/6//r//P/8//z//P/8
//z//P/8//n/+P/3//b/+P/4//j/+P/4//j/+P/4//r/+v/6//r/+f/4//f/9v/4//j/
+P/4//f/9v/1//T/9//4//n/+v/8//z//P/8//z//P/8//z//v/+//7//v/8//z//P/8
//v/+v/5//j/+v/6//r/+v/5//j/9//2//f/+P/5//r/+P/4//j/+P/6//r/+v/6//r/
+v/6//r//P/8//3//v8AAAAAAAAAAAAAAgAFAAUABQAFAAcACAAKAAsADAAQAA0ADAAJ
AAoADgAOAAwADAALAAsACQAJAAoACwAMAA0ACQAHAAYABQAFAAQABAAEAAIAAAD///3/
/f/7//r/+f/2//b/9v/2//b/9v/3//f/9f/1//b/9v/4//j/+P/4//b/9//4//n/+f/4
//b/9v/2//f/+v/8//j/9v/1//T/+v/5//b/9f/y//D/8v/2//r/+////wkAFAAgAC8A
QABSAGgAgwCbAKkAtQDFAM4AzgDEALcAoQCFAGsAVQA/ACwAHwAVAA4ABQD8//z//P/+
/wAA///5//j/+v/3//P/8//0//X/9f/3//f/9f/1//P/8v/y//L/8//x//D/8P/x//L/
8v/y//H/8f/x//H/8f/x//D/8P/w//H/8f/y//T/9P/z//P/8f/x//H/8v/y//L/8//z
//H/8f/w/+7/8P/w//H/8v/v/+7/6//q/+v/7v/v//D/8f/x//H/8f/z//P/8//y//T/
9P/1//X/9//3//j/+P/3//T/8//z//H/8f/y//L/8f/x//L/8v/x//H/8f/x//P/9P/1
//f/9f/0//T/9v/4//n/+v/8//3//f/9//3//f/8//v//f8AAAAAAAABAAEAAQACAAQA
BAAEAAMAAgADAAUABwAKAAkACQAJAAgACgAKAAsACwAMAAwADAAKAA0ADQANAA0ADQAN
AA4ADgANAA0ADQANAA0ADQANAAsADQANAA0ADQANAA0ADQANAAsACQAJAAoACgAKAAkA
CQAKAAoACAAHAAUAAwADAAMAAQAAAAAA//////7//f/9//r/+v/7//v/+//6//r/+v/6
//r/+v/6//z//P/6//r/+v/6//r/+v/4//j/9//1//b/9//4//j/+v/4//j/+//7//v/
+//7//z/+//7//3///////////8BAAEAAQABAAEAAAD///7/AAD/////AAD+//7//v/9
//v/+v/5//j/+f/7//z//f/7//v/+v/4//r/+v/4//j/+f/5//n/+f/5//n/+P/1//b/
9//5//r/+v/7//3//f/9//v/+v/5//n/+v/6//v/+v/4//b/8v/y//P/9P/2//T/9P/0
//T/9v/2//T/8//1//f/+f/5//j/9v/1//T/9//3//b/9//4//j/9//2//T/9f/1//b/
9//3//j/9//1//b/9v/2//j/+P/4//j/9v/2//b/9v/0//T/9P/0//L/8v/y//L/9P/0
//T/9P/0//T/9P/0//T/9P/0//T/9v/2//b/9v/2//b/9v/2//X/9P/z//L/9f/2//f/
+P/3//b/9f/0//T/9P/0//T/9//4//n/+v/4//b/9P/y//T/9P/0//T/9P/0//T/9P/0
//T/9P/0//b/9v/2//b/9v/2//b/9v/4//n/+v/6//r/+v/6//r//P////////8BAAMA
BAAFAAMAAwAGAAYABgAEAAYACAAIAAYABgAHAAUAAwADAAMABAAFAAYABQACAAAA/v/9
//z//P/8//v/+v/6//n/+P/1//P/8f/w//H/8v/z//T/8v/z//P/8f/z//T/9P/0//T/
9P/0//T/8//0//X/9f/2//T/9P/x/+//8f/y//L/8P/x//L/8v/1//L/7f/q/+r/7P/y
//b/+/8FAAsAEAAcADMASABeAHYAiQCXAKMArQC3ALoAsACeAIsAdQBdAEkANwAnABgA
CwADAP7/9//y//b/+v/8//r/+f/1//L/8v/x//H/8f/y//P/8//1//X/8//z//X/9P/0
//T/7//r/+j/5v/n/+j/6P/o/+v/6//r/+v/6//r/+r/6v/q/+v/6//s/+3/7v/u/+//
7f/t/+3/7v/u/+7/7//v/+//7//u/+z/7P/s/+3/7v/u/+7/7P/s/+z/7v/u/+7/7//v
/+//7//t/+3/7f/s/+z/7P/t/+3/7//v//D/8P/u/+z/7P/t/+3/7f/u/+7/7v/v//H/
8v/z//P/8//z//T/9P/0//X/9f/0//T/9v/3//f/9//4//j/9//2//X/9//4//n//f/8
//z//P/9//////8AAAIAAQACAAIAAgACAAMABAAGAAYABQAEAAIAAwAEAAYABwAIAAgA
CAAGAA0ADQANAA0ADAALAAsACgALAAsACwALAA8ADwAPAA0ADQANAA0ADQAMAAsACgAJ
AAkABwAHAAgACAAIAAcABwAGAAYABAADAAEA/////////v/8//v/+f/7//r/+f/5//r/
+v/7//v/9//2//b/9v/2//b/9v/2//b/9v/0//T/+P/4//j/+P/5//r/+v/5//v/+//7
//r/+f/2//X/9//6//v//P/9//v/+f/4//n/+//7//v/+//9//3//f/9//7//v/+//7/
/v/9//3//v/8//z//P/7//v//P/9//7//f/9//z/+//+///////+//3//P/5//j/+P/5
//r/+//8//3//f/7//v/+//8//z//P/9///////9//v/+v/5//f/+P/4//n/+//8//3/
/P/4//f/9v/2//j/+P/4//j/+P/4//b/9f/1//f/+f/5//v/+v/6//r//P/7//n/+f/5
//r/+v/6//j/+f/5//r/+P/3//f/9f/5//r//v/+//7//v/+//7/+//6//n/+P/5//r/
+//8//7//v/+//7/+v/4//b/9P/1//b/9//4//j/+P/4//j/+P/4//j/+P/2//b/9v/2
//n/+v/7//z/+v/6//r/+v/4//j/+P/4//n/+v/7//z/+v/6//r/+v/4//j/+P/4//r/
+v/6//r//P/8//z//P/8//z//P/8//r/+v/6//r//P/8//z//P/+//7//v/+//3//P/7
//r/+v/6//r/+v/6//r/+v/6//z//P/8//z/+v/6//r/+//9//7///8AAAIAAgAEAAcA
BwAHAAcACQAKAAsACwALABAAEAAQAA4ADgAQABAADgAMAA0ADQALAAsACwALAAsADQAL
AAkACAAFAAUABAAEAAUABQAFAAYABAACAP7/+//5//j/+P/4//j/+P/4//n/+f/3//f/
+P/2//b/9v/2//r//P///wIAAgABAP///P/5//X/9P/1//T/9P/0//X/9P/4//f/9v/1
//T/8v/0//b/+v/9/wEACQASABwAKQA+AFQAaAB9AJEAoQCvAMEAzgDSAMYArwCZAIMA
bQBXAEMAMgAlABsAEgALAAYABAACAAIAAgABAAMAAgAAAPv/9//3//j/+f/5//r/+//6
//v/+f/2//T/8v/z//H/8P/w//H/8v/y//L/8//z//P/8//z//P/8v/y//L/8//z//T/
9//4//j/+f/0//P/8v/y//D/8P/x//H/9f/3//j/+P/z//D/7v/s/+3/7v/t/+7/7v/w
//D/8P/v/+//7//v//H/8f/x//D/8P/w//H/8f/x//H/8v/y//P/8v/z//X/9f/1//b/
9v/0//P/8//y//P/8//z//P/9v/2//b/9//3//b/9v/4//n/+f/5//r//f/9//3//f/8
//z//P///wAAAAAAAAEAAQABAAIABAADAAQABAAEAAYABwAIAAoACQAJAAkACAAIAAgA
CQAJAAoACgAKAAgADwAPAA8ADwAPAA8AEAAQAA8ADwAPAA8ADwAPAA8ADQANAA0ADQAN
AA0ADQANAA0ADQALAAsADAAOAA4ADQANAA4ADgAMAAsABwAFAAUABQAHAAYABgAFAAMA
AgABAAEA/v/+///////9//z//P/8//7//v/+//7//v/+//z//P8AAAAAAAAAAAEAAgAC
AAEA/////////v/+//z//P///wEAAQABAAEAAgABAAEAAwABAAEAAQABAAEAAQABAAEA
BAAEAAQABAADAAEAAAAAAAIAAgACAAEAAAAAAAAAAAAAAAEAAQABAAAAAQABAAAA/v/+
//z//P/8//3//v///wAAAQABAP///f/9//7//v/8//3///////3/+//6//n/+v/8//3/
//////7//f/6//v/+//7//z//v/+//7//v/9//z/+f/3//n/+//9//3//P/6//n/+P/6
//n/9//3//v//P/8//z//P/9//3//v8AAP/////9//P/8P/w//T/9v/2//b/9v/2//b/
9v/2//b/9v/2//b/9//4//n/+v/6//r/+v/6//j/+P/4//j/+v/6//r/+v/4//j/+P/4
//j/+P/4//j/+v/6//r/+v/4//j/+P/4//j/+P/4//j/+P/4//j/+P/5//r/+//8//r/
+v/6//r//P/8//z//P/4//b/9P/y//L/8v/y//L/9f/2//f/+P/4//j/+P/4//j/+P/4
//j/+P/4//j/+P/4//j/+P/4//r/+v/6//r/+v/6//r/+v/4//j/+P/4//j/+P/4//j/
+v/6//r/+v/7//z//f/+//7//v/+//7/AgAEAAYACAABAPz/9//y//X/9v/3//j//P8B
AAYACgAFAAAA+//2//v///8AAAEAAQADAAQABQAHAAcACgAKAAoACAAKAAwADgAMAAwA
DQAPAA0ADQANAAsACwALAAkABwAGAAUABQAEAAQABAADAAIAAgABAAAA/v/9//z//P/7
//r/+f/4//b/9//3//X/9//4//j/+P/3//b/9f/0//f/+P/5//n/+v/4//j/9f/1//f/
+P/4//r/+//8//z/+//4//f/9P/y//D/9P/4//3/AwANABgAIgApADYAUgBoAHsAjwCh
ALEAvwDOANYA0ADDALEAmQB/AGUAUQBCADcALwAkABsAFAAOAAoACgAKAAUA///6//j/
9f/3//n/+v/7//v/+v/5//b/9f/3//b/9v/2//P/8f/w//D/8v/0//X/9v/3//f/9//3
//X/9f/0//T/9//5//r//P/7//r/+P/3//T/8//y//L/8v/y//P/8//0//X/9f/0//L/
8P/v/+7/7//w/+//8P/y//T/9P/0//f/9//3//f/+P/5//r/+v/4//j/+f/5//n/+f/6
//r/9f/w/+3/6//u/+//8f/y//P/8//0//T/9f/1//X/9f/2//b/9v/3//n/+P/4//r/
+f/5//n/+v/7//v/+//7//7//v/+/wEABAAEAAQABQAFAAUABgAIAAcACAAIAAgACAAJ
AAoADAAPAA8ADwAOAAwADAANAA0AEAAQABAADgATABMAEwATABMAEwAUABQAFQAVABUA
FQAXABcAFwAVABQAEwASABEAEgATABQAFQARAA8ADwAQABIAEgARABEAFAAUABIAEQAR
AA8ADwAPABEAEAAQAA8ADgAMAAoACQAKAAoACwALAAcABgAGAAYABgAGAAYABgAJAAoA
CQAKAAgABgAEAAIABQAGAAYABQAHAAcABwAGAAQAAAD+////AgADAAQABQAEAAMAAwAF
AAMAAwADAAMAAwADAAMAAwAFAAYABwAIAAYABQAFAAYABgAGAAYABQAGAAYABgAGAAQA
BwAHAA==
         </WaveFormData>
      </LeadData>
      <LeadData>
         <LeadByteCountTotal>10000</LeadByteCountTotal>
         <LeadTimeOffset>0</LeadTimeOffset>
         <LeadSampleCountTotal>5000</LeadSampleCountTotal>
         <LeadAmplitudeUnitsPerBit>4.88</LeadAmplitudeUnitsPerBit>
         <LeadAmplitudeUnits>��V</LeadAmplitudeUnits>
         <LeadHighLimit>2147483647</LeadHighLimit>
         <LeadLowLimit>268435456</LeadLowLimit>
         <LeadID>II</LeadID>
         <LeadOffsetFirstSample>0</LeadOffsetFirstSample>
         <FirstSampleBaseline>0</FirstSampleBaseline>
         <LeadSampleSize>2</LeadSampleSize>
         <LeadOff>FALSE</LeadOff>
         <BaselineSway>FALSE</BaselineSway>
         <ExcessiveACNoise>FALSE</ExcessiveACNoise>
         <MuscleNoise>FALSE</MuscleNoise>
         <LeadDataCRC32>3576247744</LeadDataCRC32>
         <WaveFormData>
+v/6//r/+v/8//z//P/8//z//P/8//z/+//6//n/+P/5//r/+//8//z//P/8//z/+v/6
//r/+v/4//j/+P/4//v//P/9//7//P/8//z//P/8//z//P/8//7//v/+//7//P/8//z/
/P/+/wAAAwAIAAgABgAFAAUABgAKAAoACAAGAAMABQAFAAMAAgAAAP//AQABAAAAAAAF
AAYABwAHAAUAAgD+//3/+v/6//f/9v/1//T/8//y//f//P/8//v/+//7//z//P/6//n/
+P/4//j/+f/7//z/+P/2//X/8//4//r//P/+//v/+//8//z/+f/4//z//P////z/+//7
//v//f/+//7//P/7//r/+v/7////+v/6/////v///wQABAAEAAkABgAEAAAA/P8EABAA
GAAfACUALAA0ADsAPwA8ADQALAAmACsALgAiAAwA9v/q/+b/6P/u//n//f/9//////8B
AAIAAQABAAMAAwD9////AAAAAP///v/9//3//v/+////AQADAAAAAAAAAP//AAAAAAAA
AQABAAEAAQD///7//f/9//7////+////AgACAAEAAQABAP///////////////////P/6
//j/9v/4//v//v8AAAAA////////AQACAAIAAQABAAIAAgABAP//AAAAAP7/AAACAAIA
AAD+//3//f/9//3//f/9//z//f/9//3/+v/7//r/+f/7/wAA/////////P/8//z//v/9
//v/+v/6//7//f/8//////////3//f///wAAAAABAAMAAwADAAMAAQAAAP7//f8BAAIA
AwACAAIAAwADAAQABgAGAAYABAACAAMAAwADAAUABgAGAAQABAAEAAQABgAEAAQABAAF
AAUAAwACAAIAAwADAAMAAwADAAMAAwAFAAcABAADAAMAAgACAAIAAgAFAAUAAwADAAYA
BgAGAAYAAwACAAIAAQACAAQABwAJAAYABAACAAEAAgADAAMAAwABAP////8CAAAAAAAB
AAEAAgABAAAA///9//7//v/+/wAAAwAEAAMAAQABAAEAAQD/////AAAAAAQACQAMAAwA
BgABAP3/+P/8//7//v///wEAAQABAAIABAAFAAUABQAAAP////8AAAIAAQAAAAAAAAAA
AP////8BAAEAAgADAP/////+//z/+v/8////BAAAAP3/+v/4//v//v////7//f/9/wAA
AAD+//3/AAD//wAA/f/5//j/9v/5//n/+f/8//7///8AAAEA/v8AAAEAAQAAAP7//f8A
AAEAAgADAAAA///+////AQD/////////////AAAAAP7/AQABAAIAAgAAAP7//f/6//z/
/f/6//j//v/+//z/+v/6//r/+v/8//z//P/8//3//v///wAA/f/8//v/+v/7//z//f/+
/wAAAAAAAAAAAgACAAIAAgACAAIAAgACAAAAAAAAAAAAAgACAAIAAgACAAIAAgACAAQA
BAAEAAQAAwACAAEAAAD///7//f/8////AAABAAIAAAD+//z/+v/7//z//f/+/wAAAAAA
AAAA/v/+//7//v8AAAAAAAAAAP///v/9//z//f/+////AAACAAIAAgACAAAAAAAAAAAA
AQACAAMABAAEAAQABAAEAAYABgAGAAYAAgAAAP7//P/+//7//v/+/wEAAgADAAUABgAG
AAQAAwAEAAYACwAMAAoACAAFAAcABQAFAAQAAgADAAMAAwACAP//AQABAAEABAAHAAcA
BgADAAAAAAD9//v/+v/5//j/+v/9/wIAAgD///////8AAP7//v/9//z//v/8//v/+//4
//j/+P/5//v//v8AAAIAAAD9//v/+v/8//z//P8BAAQABAAAAP7/9//z//H/7v/x//P/
9v/5//b/9//5//b/9v/1//b///8KAAwACgAJAAYAAgAGAAoADAAOABAAFwAnADAANgA/
AEUAPAAsACgAIgATAAIA+v/0/+z/6P/q/+z/6v/v//f//f///wMA///6//f/+f/9////
+//9//7//v/9//z/+//7//z//P/9/////f/6//r/+v/5//r/+v/6//z//f/+/////P/8
//z//f/9//3/+//7//z//P/7//v/+//5//n/+f/7//v/+//7//n/+P/3//b/+f/7//3/
/v/9//v/+v/5//n/+v/6//n/+f/6//r/+f/7//z//P/6//j/+v/6//j/9P/z//P/8//1
//f/+f/6//v/+//7//j/+P/4//j/+/////3//P/7//n/+P/3//j/+v/5//n/+v/7//n/
9//5//n/+f/3//f/+v/8//3////+//3//P/7//7/AAABAAMAAwACAAEA/v/8//3//f/+
/wMABAAFAAQABgAHAAcABwAEAAQAAwAAAAIAAgACAAQABQAGAAcACQAHAAMAAAD+/wAA
AQACAAMABAAFAAYACQAHAAQAAwADAAIAAgACAAIABQAFAAMAAwABAAAA///+////AAAC
AAMAAgACAAMAAwD///7//f/9//7//////////v/7//r//P/8//z//f/9//3//f/9//3/
/f/+//7//v///wEAAQD///3//f/9//3//////wAAAAABAAMAAwAAAAAAAQADAAQACAAI
AAYABQABAP///f/8/wAAAQABAAEAAAABAAMABgAEAAEA/v/8//7//v/9//3/+//7//z/
/f/9////AAAAAP3//v8AAAQAAgABAAAAAAAAAAIAAgAAAPz/+//9//z//P/9/wIAAwAF
AAMAAAAAAP//AQAAAP///v/+//3//P/7//j/+v/7////AAAAAAEAAQABAAEAAQAAAP//
/v///////f/9//3/+//7//z//P/+/wEAAQACAAIAAAD+//3/+v/8//3/+v/+//z/AgAC
AP///P/5//b/+v/8//7/AAD+//7//v/+////AAABAAIABQAGAAcACAADAP7/+f/0//X/
9v/3//j/+v/6//r/+v/4//j/+P/4//r/+v/6//r/+v/6//r/+v/8//z//P/8//7//v/+
//7//f/8//v/+v/8//7/AAACAAAA/v/8//r//P/8//z//P/+//7//v/+//v/+v/5//j/
+v/6//r/+v/8//z//P/8//j/9v/0//L/9v/4//r//P/5//j/9//2//j/+P/4//j/+f/6
//v//P/7//r/+f/4//f/9v/1//T/9f/2//f/+P/6//r/+v/6//z/AAABAAAAAQABAAIA
BgAEAAAA/P/3//v//f///wAAAAD////////7//j/+P/2//r/+//8//r/9f/z/+//7v/t
/+z/7P/s/+7/7v/x//b/9v/1//X/9f/4//j/+P/3//T/9P/y//H/8v/y//P/9P/z//H/
8P/u/+7/7v/t/+3/7//w//H/8v/6//z//f/6//T/8f/v/+//8f/y//L/8//1//b/+f/3
/+z/6v/v//r/+//0//b//v8BAPr//P8AAPr/9P/4/wAAAQAJABwAKgAxADMALgAoACAA
EAAHAAYA/v/4//7//v/w/+T/4v/l/+v/9f/7////AQD+//f/9f/3//f/8f/x//D/7v/x
//L/8//1//j/+P/5//v/+P/0//P/8v/0//b/9//4//n/+f/5//n/+v/6//r/+//7//v/
+f/5//f/9v/0//P/9v/1//b/9//1//X/9f/1//b/9v/2//b/9v/3//j/+P/4//f/9//3
//f/+P/4//f/9v/2//X/8//0//b/9//2//X/9v/1//L/8f/x//L/8//2//f/+P/4//b/
9f/0//D/9f/2//f/+//8//n/9//1//P/8v/x//L/9f/1//b/+P/6//f/9P/1//X/9f/z
//P/8//0//T/9f/4//n/+v/7//3//v/+/////f/8//v/+P/5//v//P/+//7//v/+//z/
/f///wAAAQAAAAAA///8//3//P/7//z///8AAAEAAwADAAEAAAAAAAEAAQABAAEAAwAD
AAMABQAEAAAA/v/9////AAABAAIAAQABAP/////9//z/+//6//n/+v/8//3//P/8//3/
/f/9//7///8BAP/////+//3//P/5//j/+v/7//z//v///wAA///+//3/+//8//z//P/8
//3//P/5//v/+//7//v//P/9////AAD//wEAAQD+//v/+//8//z//v/+//z/+//7//v/
+//8/wAAAQABAAEA+//5//j/+P/8//3//v8AAAAAAAD//////f/9//7///8BAAMABAAE
AP7//v///wIAAgABAAAAAAD9//7//f/6//z//f8BAAIAAwADAAcABwABAPv/9P/w//L/
9f/1//X/9f/2//b/9v/4//b/+f/7//7//v/9//3/+//7//v/+////wEAAwAHAAYAAwAC
AAEA/P/7//v/+v/8//////8AAP3/+P/z/+//8f/2//r/+v8AAAAA/v/8//n/+P/3//b/
9//4//n/+v/4//j/+P/4//v//P/9//7//P/8//z//P/7//r/+f/4//v//P/9//7///8A
AAEAAgAEAAYACAAKAAMA/v/5//T/9v/2//b/9v/4//j/+P/4//j/+P/4//j/+v/6//r/
+v/7//z//f/+//7//v/+//7/AAAAAAAAAAD9//z/+//6//z//v8AAAIAAAAAAAEABAAF
AAQABAAFAAgADAAMAAoABgADAAUABQAFAAQAAgABAP/////+//7/AgAEAAYABwAGAAIA
/f/7//b/9v/z//L/9P/0//T/9P/6/wAAAQABAAEAAQACAAIAAQD///3//P/3//X/9P/y
//T/9v/5//v//P/8//z//P/6//n/+f/4//r/+v///wAAAgD+//z/+//7//3//v/+//7/
//8AAAIADQD9//T/+v/9//z////+//7/AgADAAIAAAACAAQABgAMABIAEQAXACgANgA9
AEEAOgA2ADIAIAATAAwACAAGAAIAAAD+//T/8P/1//n//f//////AwAGAAMAAQD///v/
9//5//r/+v/+//7//v////7//P/7//v//v/8//3//v8BAAIAAgACAAIAAQAAAP//AAAA
AAAAAQD//////f/9//7//v/9//3/AAD//wAAAQAAAP///v/9/////v/9//z//P/9//7/
/v/8//v/+//7//v//P/8//v/+f/6//r/+f/5//r/+v/4//r//P/8//r/+f/5//r/+//8
//3//v/+//z/+//6//b/+f/6//v///8CAP///f/7//z//P/8//7/AAD/////AAAAAP3/
+v/7//3//f/7//v//v8AAAEAAwADAAMAAwADAAMABAAEAAUACAAIAAgABgAEAAMAAQAA
AAUABgAHAAYAAwABAP7/+//+/wIABQAGAAUABAADAAQABwAIAAkACwAHAAMAAAD+/wEA
AwAFAAcACAAJAAoADQAJAAQAAQD//wMABAAFAAYABQAFAAMAAwAEAAQABAAEAAMABAAG
AAcABAAEAAUABQAEAAQABAAFAAMAAwACAAEAAgABAAIABgAGAAYABwAHAAUAAwABAP//
//8AAAAAAAADAAUABQADAAIAAQAAAP//AQADAAYACAAHAAcABQAAAAIAAwAFAAYABgAG
AAQAAwADAAMAAwAEAAYABwAHAAcABAADAAMABAAEAAMAAgACAAQABAADAAMAAwADAAQA
BQADAAUABgAGAAAAAAABAAQABgAFAAQABAADAAQAAwAAAAAAAQAFAAYABAADAAYABQAG
AAMA///+/wEABQAGAAcABAAEAAMAAgACAAAAAwAFAAMAAgAAAP//AQABAAEAAQABAAEA
AQADAAEA/////////v///wEAAgACAAUABQAGAAYABAACAAEAAwAGAAgABgAIAPz/+v8A
AAAAAAAAAAAAAwAEAAUABgADAAIAAQAAAAIAAgACAAIAAgACAAIAAgAAAAAAAAAAAAIA
AgACAAIAAAAAAAAAAAACAAIAAgACAAEAAAD///7/AAAAAAAAAAAAAAAAAAAAAAAAAAAA
AAAAAgACAAIAAgABAAAA///+////AAABAAIAAgACAAIAAgAAAAAAAAAAAAIABAAGAAgA
BgAEAAIAAAD///7//f/8//3//v///wAAAAAAAAAAAAACAAIAAgACAAIAAgACAAIAAAAA
AAAAAAADAAQABQAGAAMAAgABAAAAAwAGAAkADAAHAAUABQACAAIAAwAFAAgADgAOAAwA
CgAFAAcABwAHAAgABgAFAAUABwAGAAYACQAJAAkACAAHAAUAAgACAAAA/v/7//r/+v/6
//r/+v/9/wIAAgABAAEA//8AAAAAAAACAAIAAwACAP/////+//7/AAABAAEAAgABAAAA
///9//3//v/+//7//P8BAAIAAgD+//z/+//7/wAAAgADAAMAAAD/////AQAFAAQAAAD/
/wQABQAIAAoACgAJAAwACgAGAAgAEAAYABoAHQAfACoAOAA/AEUARgA8ADYAMAAdAAwA
BAD6//T/9P/y/+z/8P/3//n//f8FAAkABwAEAAMABwAJAAUAAQADAAQABAADAAIAAQAB
AAMAAgACAAMAAwAAAAAAAAADAAQABAAEAAQAAwACAAEAAQACAAMABQAFAAUAAwADAAMA
AgAAAP//AgABAAIAAwACAAEAAAD//wEAAAD///7//v///wAAAAAAAP///////wEAAgAC
AAEAAQACAAIAAQAAAAAA///8//3/AAABAAAA/f/9//7///8BAAEAAQAAAP////////z/
/f/8//v//f8DAAEAAAD///z//P/8//7/AQABAAIABAAEAAEA/v///wEAAQD/////AQAC
AAIAAwAAAP///v/9/wAAAgADAAUACAAIAAgABgAGAAcABwAIAAgACAAIAAYABgAHAAcA
BwAHAAgACAAGAAYABgAGAAgACQAKAAsADQANAAsACgAKAAkACQAJAAkABwAHAAcACQAM
AAoACgALAAkACAAHAAYABwAHAAUABQAHAAgACQAKAAcABgAGAAUABgAGAAcABwAGAAYA
BgAHAAgACQAJAAkABwAFAAUACAAIAAgACQAJAAcABQADAAEAAwAGAAgACgAKAAsACgAH
AAcABwAHAAcABwAHAAgACAAGAAcABgACAAIAAwAFAAYABgAGAAQAAwAFAAUABQAGAAgA
CQAJAAkACAAHAAcACAAIAAcABgAGAAkACgAKAAsACQAJAAoACwAJAAsADAAMAAUABAAE
AAYABAADAAIAAgADAAYABwAGAAMAAwAGAAYABwAJAA8AEQAOAAkAAwAAAP7/AQABAAEA
AwAGAAgACgAHAAIAAgABAAUABgAGAAcABAADAAIAAQABAAEAAQADAAQAAwAEAAUAAQAB
AAIAAgABAAMAAgACAAMAAgABAAEAAgAGAAkACAAEAAYACgAGAAQAAgAAAP7/AQACAAMA
BAAGAAYABgAGAAUABAADAAIABAAEAAQABAACAAIAAgACAAIAAgACAAIAAAAAAAAAAAAD
AAQABQAGAAYABgAGAAYAAwACAAEAAAABAAIAAwAEAAQABAAEAAQAAwACAAEAAAAAAAAA
AAAAAAAAAAAAAAAAAQACAAMABAACAAIAAgACAAIAAgACAAIAAwAEAAUABgADAAIAAQAA
AAAAAAAAAAAA/v/+//7//v8BAAIAAwAEAAIAAgACAAIAAQAAAP///v8AAAAAAAAAAAEA
AgADAAQABgAGAAcACgAMAAoACQAJAAgADAAMAAoACwAJAAwADQALAAoACAAHAAQAAwAB
AAAABgAIAAoACwAKAAYAAQD///3//v/8//z/+//6//n/+P/7/wAAAAD//wEAAQACAAIA
BAADAAIAAgD+//v/+f/2//j/+P/5//n/+v/6//r/+v/6//v//f/+//z/+v/9//z/AAD+
//7//////wEAAgACAP7//f/8//z/BQAFAAIA/P/5/wAABwAIAAQAAgADAAQAAAD+/wAA
BgAIAAwAFQAhACoANgA/AD8AOAAyACoAHgAXABYAEgAEAPz//P/0/+z/8v/5//v/+/8D
AA8ADwAGAP/////9//n/+P/7//3//v/+//7//v///wEAAAAAAAEAAgAAAAEAAgAAAAAA
///+//3//f/9//3//P/8//z//f///////f/9//7//v/9//3//P/5//j/9//6//3/AAAD
AAEA/v/7//j/+v/7//z//P/6//n/+f/5//f/+P/4//f/+P/6//v/+//7//z//P/6//z/
/v/+//z//f/9//7////+//3//P/6//n/+f/5//b/9//2//X/9//9//v/+v/5//v//P/9
/wAA/f/7//r/+v/9//v/+f/7//v/+//5//n//f/+//7////9//3//f/9//3//v/+////
AAAAAAAA/v/8//3//f/+/wEAAgADAAIAAAABAAEAAQD//wAAAAD+/wQABgAIAAwACAAG
AAQAAwAEAAMAAwAEAAMAAwADAAMAAwADAAMABQAFAAIAAQABAAQABAAEAAQABQAFAAMA
AwAEAAQABAAEAAEAAAAAAP////8AAAIAAwD///7//f/9///////+//3//f/7//v//v/+
//7//////////////////v/+//3//P/8//3//P/5//n/+f/5//n//P/9////AAADAAUA
BQACAP////8AAAAAAgACAAAA//8AAAEAAgAEAAQAAwABAP///////wAAAgD///3/+//6
//z//P/7//v/+f/5//r/+//6//v/+//6//n/+v/8/wAA///9//v/+v/8//7//v/8//3/
/f8AAAAA/v/9/wAA//////3/+v/6//v///8AAAEAAAAAAP///v/8//j/+f/5//j/+P/3
//f/+f/7//3////+//3//P/9//3/+//7//v/+v/7//3//v/8//3/+//6//3//P/7//v/
+//+/wAA/v/6//z/AAD+//z//P/8//z//f/+////AAD9//z/+//6//j/+P/4//j/+P/4
//j/+P/5//r/+//8//z//P/8//z//P/8//z//P/8//z//P/8//r/+v/6//r//P/8//z/
/P/+//7//v/+//z//P/8//z//P/8//z//P/6//r/+v/6//r/+v/6//r//P/8//z//P/8
//z//P/8//7//v/+//7//P/8//z//P///wEABQAGAAQAAwADAAQABgAGAAQAAgD//wEA
AQABAAIAAAD////////+//7/AQACAAMAAwADAP7/+v/5//b/+P/1//T/9P/2//b/9v/5
//v/+v/4//f/9//4//j/+P/4//j/+f/4//n/+f/4//j/9v/3//f/+P/4//j/+P/3//f/
+P/4//j/+P/9//7//v/6//j/9//3//n/+v/6//n/9//3//j/+//3//L/8P/1//7/BwAI
AAAAAgAFAAAA+P/+/wgABgAIABIAGQAjADIAPgBDAD0AMgAsACYAGgATAAwACAAIAAAA
8v/u//D/9v/7//v//f8HAA8ADQAGAAUABQD///3/9//5//r/+v///wAAAQADAAMAAgAC
AAMA/v/4//X/8v/0//b/9//4//v/+//7//v/+v/6//r/+//5//n/9//3//r/+v/5//n/
/v/9//7////8//v/+v/5//v/+v/5//j/+v/7//z//P/8//v/+//7//3//v/+//3//P/8
//v/+f/3//j/+P/2//T/9v/2//T/9v/3//n/+//7//v/+//6//f/9//3//T/+P/4//j/
+/////3//P/7//n/+P/3//j/+P/3//f/+P/9//3//f8BAAAA///8//v//f/+//7////+
//3//P/7//3//v/+///////+//3/+v/8////AQAEAAMAAgABAP7/AAABAAEAAQADAAQA
BAACAAIAAgACAAQABAAEAAQABQAFAAMAAgACAAUABQAFAAUABAADAAIAAwABAP7//f/9
/wAAAAAAAAAAAwADAAEAAQAEAAQABAAEAAAAAAABAAEA///+//7//f/9//7///8BAAAA
///9//v//P/7//z/AAAAAAAAAQABAP///f/7//n/+v/8//3//v///wEAAQD/////////
/////f/9//7//v8BAAMAAwAAAP7//f/9//z/AAAAAP7//f////////8AAAQABQAFAAUA
AQD///7//v8AAP///v/+//7//v/9//3//P/7//v/+//+/wEAAwAEAP///v/+/wAAAgAB
AAAAAAACAAQABAACAAAA//8BAAAAAQABAAUABQAGAAMA///+//z///////////8AAAAA
AAD9//j/+P/3//v//P/8//3/+v/5//j/9//4//n/+v/9/wAA//8AAAEA/f/9//7//v8A
AAMAAwAEAAEA/v/7//n/+//+/wAA/v8GAAgAAgD8//3//v///wAA///+//3//P/+//7/
/v/+/wAAAAAAAAAA/f/8//v/+v/6//r/+v/6//v//P/9//7//P/8//z//P/+//7//v/+
/wAAAAAAAAAA///+//3//P/+//7//v/+//v/+v/5//j/+//8//3//v/+//7//v/+//7/
/v/+//7/AAAAAAAAAAD+//7//v/+//7//v/+//7///8AAAEAAgAAAAAAAAAAAAIAAgAC
AAIAAAAAAAAAAAAAAAAAAAAAAAIAAgACAAIAAAAAAAAAAQAHAAgABwAHAAUABgAKAAoA
CgAIAAUABwAFAAUABAACAAMAAwADAAIAAwAHAAkACwAIAAcAAwD+//v/+P/4//X/9//4
//n/+v/3//n//f/8//3///8BAAQAAgAAAP3/+v/9//z//P/9//n/+P/3//f/+f/6//r/
+v/8//v/+//8////AAABAAcABQAEAP///P/6//n/+v/6//j/9//3//f/+P/9/////P/8
//v//P///wQABgAIAAcABgACAAIABgAIAAYACgATAB0AKAA4AEEAOwA0ADIAJgAWAA8A
DgAIAAIAAAD6/+z/7P/w/+3/8f8BAAUAAwAFAAgABQABAAUA/f/7//3//v/+/wAAAAAA
AAEA///8//r/+f/6//j/+f/6//v//P/8//z//v///wAAAQD9//z/+//7//3//f/7//v/
AAACAAMABQACAP3/+v/3//r/+//8//3/AAAAAAAAAAD8//v/+v/4//j/9//3//f/9v/2
//X/8//0//b/9//3//b/9v/1//L/9f/4//n/+P/3//f/+P/5//n/+f/5//j/+P/5//r/
+P/5//j/9//5//3/+//6//n/+P/4//j/+v/5//f/9v/2//v/+//7/////P/7//j/9//3
//j/+P/5//v/+//7//v/+//8//z//f8AAAAAAAD+//z//f/9//7//v/+//7//P/+////
////////AAAAAP7/AQACAAMABgADAAIAAQABAAMAAQAAAAAAAwADAAMAAwABAP///f/9
/wEAAAABAAMAAwACAAEAAAADAAMAAQABAAQABAAEAAQAAAAAAAEAAQACAAIAAwADAAEA
AAD//////f/9//z/+//+//3//v8CAAAAAAABAAEAAQABAAEAAQD//wAAAAAAAP//AQAB
AP/////////////+//3//f/8/wAAAwAEAAIA/////wAAAAACAAIAAAD//wEAAQABAAIA
AgADAAMAAwACAAEAAQACAAIAAQAAAAAAAQAAAP7//f//////AAABAP7///////7/+//8
//7/AgACAAEAAAAAAP7/AAAAAP7//v///wMABAAAAP//AgABAAEA///8//z//P//////
///9//7//v/+//7//P///wEAAQAAAP7//f////////////3//f/9///////9//3//f/7
//v//P/8//z//////wAAAwACAAEAAQABAAQABgAEAPr//P/4//r/+//8//3//v/7//r/
+f/4//n/+v/7//z//f/+////AAD+//7//v/+/wAAAAAAAAAA/v/+//7//v8AAAAAAAAA
AP///v/9//z///8AAAEAAgAAAAAAAAAAAP///v/9//z//f/+////AAAAAAAAAAAAAAAA
AAAAAAAAAgACAAIAAgD+//z/+v/4//r/+v/6//r/+v/6//r/+v/7//z//f/+/wEAAgAD
AAQAAgAAAP7//P/+//7//v/+//7//v/+//7//v/+//7//v8AAAAAAAAAAAAAAAAAAAAA
AgACAAIAAgAAAAAAAAAAAAEAAgADAAQABwAKAA0AEAAKAAQA/v/4//z//v8AAAIABwAL
ABEAFAAMAAcAAwAAAAYACAAIAAgAAwAFAAUABQAEAAIAAQABAAMAAgACAAUACAAJAAkA
CQAIAAQAAwAAAP//+//5//j/+v/6//r//f8AAAAA/////wAAAgADAAQAAwACAAIAAAD+
//3/+//6//v//f/+/wAA/v/+//7//f/9//7//v/+//z/AQACAAIAAQAAAAAAAQAFAAYA
BgAFAAMAAwAEAAcAAwAEAAAABQAMAAkABgAGAAoADwAQAAwACgAMABAAGAAeAB8AJQA2
AD4APQA5ADoAOgAyACQAGQAMAPz/8v/w/+z/6v/o//D///8BAPv/AQAJAAkABAADAAUA
AwABAAAAAwAFAAYABwAGAAUABQAFAAQABAAFAAQAAAD///7/AgAEAAUABgAHAAcABwAH
AAYABgAGAAcACQAJAAcABwAHAAYABAADAAMAAQABAAEAAQABAAEAAQAEAAQABAAEAAIA
AQAAAP7//v/9//3//f/+/wAAAQABAAMABAAEAAMABQAIAAoACgAIAAgABgACAAEAAQAC
AAMA///9//v/+P/4//n/+v/4//v//P/9/wEABwAFAAQAAwADAAQABQAIAAYABQAFAAYA
BgADAAAAAQADAAUABQAHAAcACAAIAAkACwALAAsACwALAAwADAANAAwADAAMAAoACwAN
AA4AEAAOAAwACgAGAAkACwAMAA0ADwAQABAADgAQABAAEAASABIAEgASABMAFAATABMA
FAAUABMAEgARABAADwAOAA8AEAAOAA4ADwASABIAEgASABIAEQAOAA0AEAAQABAAEAAO
AA4ADwAPAAsACgAKAAkACgAMAA4AEQATABMAEgARAA4ACwAKAAwADwAQABIAEwARAA8A
DQALAAoACgAJAAgADAAPABAADwARABEAEQARAA8ADQAMAAoACgALAAoABgAJAAsADgAQ
ABEAEAANAAsACgAJAAgACAAMAA8AEQATABAADwAPABAADgANAAwADAAQABAADwAPAA8A
EwAYAA==
         </WaveFormData>
      </LeadData>
      <LeadData>
         <LeadByteCountTotal>10000</LeadByteCountTotal>
         <LeadTimeOffset>0</LeadTimeOffset>
         <LeadSampleCountTotal>5000</LeadSampleCountTotal>
         <LeadAmplitudeUnitsPerBit>4.88</LeadAmplitudeUnitsPerBit>
         <LeadAmplitudeUnits>��V</LeadAmplitudeUnits>
         <LeadHighLimit>2147483647</LeadHighLimit>
         <LeadLowLimit>268435456</LeadLowLimit>
         <LeadID>V1</LeadID>
         <LeadOffsetFirstSample>0</LeadOffsetFirstSample>
         <FirstSampleBaseline>0</FirstSampleBaseline>
         <LeadSampleSize>2</LeadSampleSize>
         <LeadOff>FALSE</LeadOff>
         <BaselineSway>FALSE</BaselineSway>
         <ExcessiveACNoise>FALSE</ExcessiveACNoise>
         <MuscleNoise>FALSE</MuscleNoise>
         <LeadDataCRC32>390549451</LeadDataCRC32>
         <WaveFormData>
CgAKAAoACgAIAAgACAAIAAoACgAKAAoADAAMAAwADAAKAAoACgAKAAoACgAKAAoACgAK
AAoACgAIAAgACAAIAAgACAAIAAgACgAKAAoACgAKAAoACgAKAAoACgAKAAoADAAMAAwA
DAAKAAoACgALAAsACwALAAwADAALAAsADAAKAAsACwAJAAgABwAHAAcACAAIAAgACQAH
AAcABgAFAP///v/9//3/AAAAAAAAAQD//wAAAAAAAAMABAAEAAIAAgADAAUABQAIAAkA
CgAKAAgABwAFAAQABgAHAAcACAAIAAgABwAHAAkACQAJAAoACAAIAAgACQAJAAgACAAI
AAYABgAGAAcACQAJAAkACgAKAAgACgANABAAEQARAA8ADQAHAAAA/P/4//b/8v/p/93/
0P/F/7z/s/+n/53/nf+h/6z/tP+//8f/zf/R/9P/0f/T/9b/2f/h/+f/6P/m/+L/5f/s
//H/+P/8//z/+///////AAABAAIAAwAEAAUABgAGAAYABgAGAAYABgAGAAYABwAHAAcA
CAAIAAgACAAHAAcABwAHAAcACAAIAAgACAAIAAgACAAIAAgACAAIAAYABwAHAAcABQAF
AAUABQAFAAQABQAHAAcACAAIAAgABgAGAAcABwAGAAUABAAEAAUABQAFAAUABQAEAAQA
BAADAAQAAQAAAAIAAgACAAIAAQABAAEAAQD/////AAAAAAAA/////////f/9//3//f8A
AAAA/v/+//7//v/+//7/+//7//v/+//6//r/+v/5//j/+P/3//X/9f/0//T/9f/1//T/
9P/z/+//7v/t/+z/7v/v/+//7//u/+z/7P/s/+r/6f/p/+n/6f/p/+r/6v/o/+j/6P/o
/+f/5v/m/+b/6P/n/+b/5v/m/+b/5//k/+X/5f/m/+f/5//o/+j/6v/t/+7/7//w//H/
8f/x//H/8f/z//T/9P/0//b/9//3//j/+P/4//r//P/8//3//f/9//7//////wEAAQAB
AAEA//8AAAAAAAAAAAAAAQABAP//////////AAABAAEAAgABAAEAAQABAAIABAAFAAQA
AgAAAP7//P/8//z//P/8//3//f/9//3//////////v/8//3//f/9//3//f/+//7//P/8
//z//P/8//z/+v/4//j/+f/6//v//f/9//3//f/9//3//f/9//z//P/8//z/+//7//r/
+v/+///////+//z//P/8//z//f/9//3//f/8//3//f/9/wAAAAAAAP/////+//7//v/+
/////////////v/+//7////////////+//7//f/9/wAAAAAAAAAA/v/9//z//P/6//n/
+f/5//7//v/+//7//v/+//7//v/+//7//v/+//z//P/8//z//P/8//z//P/8//z//P/8
//7//v/+//7//v/+//7//v8AAAAAAAAAAP7//v/+//7//v/+//7//v/+//7//v/+//7/
/v/+//7//P/8//z//P/+//7//v/+//7//v/+//7//P/8//z//P/8//z//P/8//7//v/+
//7//P/8//z//P/8//z//P/8//7//v/+//7///8AAAEAAgAAAAAAAAAAAAAAAAAAAAAA
/v/+//7//v8AAAAAAAAAAAAAAAAAAAAA/f/8//v/+v/7//z//f/+/wAAAAAAAAAAAQAB
AAEAAQACAAIAAQABAAIAAgADAAMAAQAAAP////8BAAEAAAD///3//f/9//z/+//3//b/
9f/1//b/9v/2//X/9f/2//b/9//5//v//P/4//j/+f/7//n/+v/7//z//v///////v8A
AAAAAQABAAIAAgACAAEA//////////8CAAIAAgACAAMAAwACAAIAAQAAAP///v//////
/////wQABAACAAIABQAIAAsACwAJAAcAAwD+//j/9v/y/+7/5//b/9D/w/+2/6v/o/+Z
/5H/kf+Y/5r/n/+n/63/s/+3/7v/vf/G/8//1f/X/9r/3P/c/9//5v/v//L/9v/2//n/
+f/5//r/+//6//v//P/9////AAABAAIAAgACAAIAAgADAAUABgAHAAcABgAFAAQABQAF
AAUABQAHAAgACAAIAAYABgAGAAYACAAIAAgACAAGAAcABwAHAAcABwAHAAcACAAGAAYA
BwAFAAYABgAGAAgACAAJAAkACAAHAAYABgAJAAkACQAJAAcABgAGAAYABgAIAAYABgAI
AAgACAAIAAUABQAFAAUABQAFAAYABgAEAAMAAwADAAEAAQABAAEABAAEAAIAAgAAAAAA
AAAAAP///////////P/8//z/+//6//r/+f/3//n/+P/4//n/9//2//b/9f/1//T/8//y
//D/8f/x//H/8v/w//D/8P/w/+//7//v/+3/7f/u/+7/7P/s/+z/7P/r/+r/6v/q/+r/
6f/o/+j/6f/q/+z/6v/r/+v/7P/t/+//8P/w//L/8v/y//L/8v/z//P/8//z//P/9f/2
//b/+P/6//v/+//7//r/+f/6//r/+v/7//v/+//8//3//f/9//3//f/9//3//v/+//7/
/v/+///////9//3//f/9//3//f/8//z//f/9//3//f///wAAAAD+//7//v/+//7//v/+
//7//v/9//3//f/9//////////7//v/////////9//3//v/+//z//P/8//z//v/+//z/
+v/5//n/+f/5//v/+//7//v/+f/5//n/+f/6//r/+v/6//3//f/8//z//v///////v/6
//r/+v/6//v/+//7//v/+v/7//v/+//9//7///////3//P/8//z//P/9//3//f/9//z/
/P/8/////////////v/+//3//f8AAAAAAAAAAP///////wAAAAD///////8AAAIAAgAA
AAAAAAAAAAAA/v/+//7//v/+//7//v/+/wAAAAAAAAAAAwAEAAUABgADAAIAAQAAAAAA
AAAAAAAA/v/+//7//v///wAAAQACAAAAAAAAAAAAAAAAAAAAAAABAAIAAwAEAAMAAgAB
AAAAAAAAAAAAAAACAAIAAgACAAEAAAD///7/AQACAAMABAADAAIAAQAAAAAAAAAAAAAA
AgACAAIAAgAEAAQABAAEAAIAAgACAAIAAgACAAIAAgADAAQABQAGAAMAAgABAAAAAQAC
AAMABAACAAIAAgACAAIAAgACAAIAAwAEAAUABgAGAAYABgAGAAYABwAHAAcACAAKAAsA
CwAJAAoACgALAAkABwAGAAUABwAHAAcABgACAAEAAAD//wAAAQD//wAA/v/9//3//P/9
////AAACAAAAAAABAAIAAgAAAAAAAQABAAEAAgADAAcACAAKAAsACQAIAAcABwAHAAgA
CAAIAAkACQAJAAkACwAMAAwADAAKAAsACwAKAAwADAAMAAwADAANAA0ADQAPABAAEAAQ
AA4AEQAUABUAFQAVABEACwAGAAIAAAD+//r/7//d/87/x/++/7P/q/+n/6X/qf+u/7b/
v//F/8n/z//X/9//5f/o/+P/5f/t//D/8P/u//H/+P/7//7/AgAGAAcABwAHAAgACQAK
AAsADAANAA0ADAALAAoADAAMAAwADAAMAA0ADQANABAAEAAQABAAEQARABEAEQAPABAA
EAAQABAAEAAQABAAEgASABIAEgARABEAEAAPABEAEQARABEAEAAOAA4ADwAPABAAEAAQ
ABAAEAARABEAEAAPAA4ADgAPAA8ADwAPAA0ADAAMAAwADAAOAAwADAAPABAAEQASAA8A
DwAPAA8ACwALAAwADAAKAAkACQAJAAsACwALAAsACwAKAAcABgAHAAgACQAKAAkACQAJ
AAkACQAKAAsACwAIAAgABwAFAAMAAgACAAMAAwACAAIAAQAAAAAAAAAAAP/////+//3/
/v/8//z//P/+//3//f/9//v/+//8//z//P/8//z//P/5//j/+P/4//n/+f/5//r/+//8
//7//P/5//n/+v/7//n/+v/6//z///8AAAEAAgAFAAUABQAFAAkACwAMAAwACgAMAA0A
DQAOAA4ADgAQAA4ADgAPAA8AEQASABMAEwATABMAEwATABEAEgASABIAFAAUABUAFQAX
ABcAFwAXABUAFQAUABQAFQAVABUAFQAVABYAFgAUABQAFAAUABQAFAAUABQAFAARABEA
EQARABIAEwAUABQAEgATABMAEwARABEAEgASABAAEAAQABAAEgASABAADgAQABEAEgAT
ABQAEwASABEAEAARABIAEwAUABQAFAAUABMAEwASABIAFQAXABgAGAATABIAEQAQABIA
EwAUABUAFAAVABUAFQAUABQAFAATABUAFAAUABQAFgAXABcAFwAZABgAGAAYABcAFwAX
ABcAFgAWABUAFQAYABgAGAAYABUAFQAVABYAGAAXABcAFwAYABYAFgAWABQAFAAUABQA
FQAWABcAGAAYABgAGAAYABYAFgAWABYAFAAUABQAFAAUABQAFAAUABUAFgAXABgAGAAY
ABgAGAAXABYAFQAUABIAEgASABIAFAAUABQAFAAWABYAFgAWABQAFAAUABQAEgASABIA
EgAUABQAFAAUABQAFAAUABQAFgAWABYAFgAUABQAFAAUABUAFgAXABgAGgAaABoAGwAa
ABkAGAAYABYAFQAVABYAGAAbAB0AHQAZABcAFgAVABUAFAATABMAFQAVABQAEwANAAwA
CwALAAwADAAMAA0ADQAOAA4ADgANAA4ADgAMAAwADQAPAA8AEAARABIAEgAVABUAFAAU
ABIAEwATABQAFAAUABMAEwATABMAEwAUABIAEgASABMAFQAUABQAFAAUABQAFAAVABcA
FwAXABgAFAAQABIAFQAYABsAHQAdABcAEwAQAAoABgACAP7/8//p/97/0//K/7//tf+t
/6f/q/+0/7z/w//J/8//1f/b/+H/5//m/+n/7//1//b/9P/2//f/+P/7/wAABAAEAAMA
BgAHAAkACwAMAA0ADgAPAA4ADgAOAA4ADQAMAAsACgALAA0ADgAPABAAEAAQABAADwAP
AA8ADwAPABAAEAAQABAAEAAQABAAEAAQABAAEAAOAA8ADwAPAA0ADQANAA0ADQAMAA0A
DwAOAA4ADQAMAAoACgALAAsADAALAAoACgALAAsACwALAAkACAAIAAgACAAKAAgACAAK
AAoACgAKAAkACQAJAAkABQAFAAYABgAEAAMAAwADAAMAAwADAAMABAAEAAIAAgAAAAAA
AAAAAP///////////v/+//7//f/8//z/+//5//f/9v/2//f/+v/6//v/+//2//T/8v/w
//D/8f/x//H/7//s/+v/6v/o/+f/5//n/+X/5f/m/+b/6f/q/+v/7P/o/+b/5f/k/+b/
5f/k/+T/5f/m/+j/5v/j/+P/5P/l/+f/6P/o/+r/6//s/+3/7v/x//H/8f/x//X/9//4
//j/+P/6//v/+//8//z//P/+//7//v///////f/+//////8BAAEAAQABAP//AAAAAAAA
AAAAAAEAAQADAAMAAwADAAEAAQAAAAAA//////////8BAAIAAgAAAAIAAgACAAIAAQAA
AP///v/8//v/+v/5//f/9//3//b/9f/1//T/8//x//H/8v/y//L/8v/y//L/9P/0//L/
8P/w//H/8v/z//T/8//y//H/8f/x//H/8f/w//D/8P/w/+//7//u/+7/8P/x//H/8P/v
//D/8f/y//X/9f/1//X/9f/1//T/8//y//L/8v/x//P/8v/y//L/8P/x//H/8f/y//L/
8//0//X/9f/1//X/9P/0//P/8//0//T/9P/0//P/8//z//T/9P/z//P/8//y//T/9P/0
//T/9P/0//T/9P/0//T/9P/2//b/9v/2//T/9P/0//T/9P/0//T/9P/0//T/9P/0//T/
9P/0//T/9v/2//b/9v/2//b/9v/2//T/9P/0//T/9P/0//T/9P/0//T/9P/0//b/9v/2
//b/9P/0//T/9P/y//L/8v/y//X/9v/3//j/9v/2//b/9v/2//b/9v/2//f/+P/5//r/
+f/4//f/9v/2//b/9v/2//b/9v/2//b/9v/2//b/9v/0//T/9P/0//b/9v/2//b/9v/2
//b/9v/4//j/+P/4//j/+P/4//j/+f/6//v//P/5//j/+P/3//j/+f/7//z/+v/5//n/
+P/7//v/+f/4//X/9f/1//X/9P/z//P/8//2//b/9v/z//D/7//v//D/8P/w//H/8f/y
//L/8v/z//T/9P/y//L/8//1//X/9v/1//b/9v/3//f/9v/2//b/+P/5//v//P/6//n/
+f/5//n/+f/6//r//P/8//3//f/8//z//P/8//z//P/9//3/+//7//z//P8AAAAAAQAG
AAkABwAFAAMA///6//b/9P/y/+7/5//f/9T/x/+8/6//pf+d/5P/if+M/5L/lf+b/6H/
p/+v/7f/u/++/8X/zf/R/9L/1P/W/9n/3v/l/+z/8P/0//X/9f/1//b/9//5//v//f//
/wAAAAAAAAAAAQACAAMABAADAAMAAgABAAIAAgACAAIABQAFAAUABQAEAAQAAwACAAQA
BAAEAAQABAAEAAQABAAEAAUABQAFAAMAAwADAAMABAACAAIAAwAFAAYABgAGAAQABAAF
AAUABgAFAAQABAAFAAUABQAFAAMAAgACAAIABAAGAAQABAAGAAYABgAGAAUABQAFAAUA
AQABAAIAAgAAAP//////////////////AgACAAAAAAAAAAAAAAAAAAEAAQABAAEA///+
//3/+//8//z/+//5//v/+v/6//v/+v/4//f/9f/0//T/9P/0//L/8//z//P/8//y//P/
9P/0//P/8//z/+//7//w//D/8v/y//L/8v/x//D/8P/w/+7/7f/s/+z/6//s/+7/7P/t
/+3/7v/v/+3/7v/u//D/7//w//H/8v/z//P/8//z//X/9//4//j/+P/6//v/+//6//r/
+v/8//7//v//////AQACAAMAAwABAAEAAQABAAMABAAEAAQABAAEAAUABQAEAAMAAgAB
AAIAAwADAAQAAwADAAMAAwADAAQABAACAAQABAAEAAQAAgACAAIAAgABAAEAAQABAAMA
AwADAAIAAgADAAMAAwADAAMABAAEAAQABAAEAAQABAAEAAIAAAABAAEAAQABAAUABQAF
AAUABQAFAAUABQAEAAQABAAEAAUABQAEAAQABAAFAAUABAACAAIAAgACAAUABQAFAAUA
BAAFAAUABQAEAAQABAADAAUABAAEAAQABAAFAAUABQAFAAQABAAEAAUABQAFAAUABQAG
AAYABwAIAAgACAAIAAcABwAHAAgACAAHAAcABwAMAAoABgAIAAgACAAIAAgACAAIAAgA
CAAGAAYABgAGAAgACAAIAAgABgAGAAYABgAHAAgACQAKAAgACAAIAAgABgAGAAYABgAG
AAYABgAGAAYABgAGAAYABwAIAAkACgAIAAgACAAIAAYABgAGAAYACAAIAAgACAAIAAgA
CAAIAAcABgAFAAQABQAGAAcACAAIAAgACAAIAAoACgAKAAoACQAIAAcABgAGAAYABgAG
AAgACAAIAAgACAAIAAgACAAJAAoACwAMAAsACgAJAAgACAAIAAgACAAIAAgACAAIAAoA
CgAKAAoACgAKAAoACwANAA0ADQAOAAwACwALAAwADAANAA0ACwAMAAsACwALAAkACAAH
AAcABQAFAAQAAwD///7//f/9//7//v/+//////8AAAAAAAABAAIAAgAAAAAAAQADAAMA
BAAFAAYABgAHAAcABgAGAAYABwAHAAgACgAKAAkACQAIAAcABgAGAAgACAAIAAkACwAK
AAoACgAIAAgACAAJAAkACQAJAAoADAAMAAwADwAQABEAEwAPAA0ACwAGAAAA/P/4//b/
7//h/9D/xf++/7f/rf+l/6H/of+o/7T/u/+//8P/x//P/9f/2f/a/9//5//r/+z/7v/u
/+v/7P/z//j//P8AAAUABgAFAAUABQAGAAcACAAJAAoACgAKAAoACAAIAAgACAAIAAkA
CQAJAAwADAAMAAwADQANAA0ADQANAA4ADgAOAAwADAAMAAwADgAOAA4ADgAOAA8ADwAP
AA8ADwAPAA8ADgAMAAwADQAPABAAEAAQAA4ADgAPAA8ADgANAAwADAANAA0ADQANAA8A
DgAOAA4ADAAOAAwADAAMAAwADAAMAA0ADQANAA0ACwALAAwADAAKAAkACQAJAAkACQAJ
AAkACgAKAAgACAAIAAgACAAIAAcABwAHAAcABgAGAAYABQAGAAYABQADAAEAAAAAAAEA
AwACAAIAAQD9//z/+//6//z//f/9//3/+v/4//j/+P/6//n/+f/5//f/9//4//j/9v/2
//b/9v/2//b/9//4//j/9//2//b/9v/2//f/9P/0//X/9//5//f/+P/4//r//f/+////
AAABAAEAAQABAAMABQAGAAYABgAIAAkACQAMAAwADAAOAA4ADgAPAA8ADwAQABEAEQAP
AA8ADwAPABEAEgASABIAEgASABMAEwAVABUAFQAVABMAEwASABIAEwATABMAEwATABQA
FAASABEAEAAPAA4ADwAQABEAEgATABMAEwATABIAEQAQAA4AEQATABQAFQARABEAEgAS
ABEAEAAPAA4ADwAQAA8ADgAPAA8ADwAPABAADwAOAA0ADQANAA0ADQAPABAAEQASABIA
EQAPAA4AEAARABEAEAARABIAEwAUABQAEwASABEAEgATABMAEwAWABYAFgAVABMAEgAS
ABIAFAAVABUAFQATABAADgAMAAwACwAKAAkABgAGAAUABQAEAAQABAAEAAEAAQABAAIA
AgABAAEAAQACAAQAAgACAAQABAAEAAQABAAEAAQABAAEAAQABAAEAAQABAAEAAQABAAE
AAQABAACAAIAAgACAAIAAgACAAIABAAEAAQABAAGAAYABgAGAAQABAAEAAQAAgACAAIA
AgADAAQABQAGAAYABgAGAAYABAAEAAQABAAEAAQABAAEAAQABAAEAAQABgAGAAYABgAG
AAYABgAGAAYABgAGAAYABgAGAAYABgAHAAgACgALAAkACQAKAAoACwALAAwADAALAAsA
CQAIAAcABwAHAAcACAAHAAcABwAFAAQAAwD///7//f/9//7/AAAAAAEAAQACAAIAAgAD
AAIAAgAAAAAAAQADAAMABAAGAAgACQALAAkACAAIAAgACQAJAAoACgAIAAcABwAHAAcA
BwAIAAgABgAGAAcABwAHAAgACQAKAAgACAAJAAkACQAJAAoACgAKAAwAEQAWABUAEwAR
AA8ACQAGAAIA/P/0/+7/5//d/9L/xf+6/6//qf+l/6P/q/+2/77/xf/L/8//0f/V/93/
4//k/+f/6//v//D/8P/u/+//9P/5//z//P8AAAMAAwADAAQABQAIAAkACgALAAsACgAJ
AAgABgAGAAYABgAGAAcABwAHAAoACgAKAAoACwALAAsACwALAAwADAAMAAwADAAMAAwA
DAAMAAwADAAOAA8ADwAPAA8ADwAPAA8ADAAKAAoACwALAAwADAAMAA4ADgAPAA8ADAAL
AAoACgALAAsACwALAA0ADAAMAAwADAAOAAwADAAMAAwADAAMAAsACwALAAsACQAJAAoA
CgAIAAcABwAHAAUABQAFAAUABgAGAAQABAAGAAYABgAGAAMAAwADAAMAAgACAAIAAQAA
AAAA///9//3//P/8//3//f/8//z/+//5//j/9//2//T/9f/1//X/8v/w//D/8P/x//H/
8v/z/+//7//w//D/7v/u/+7/7v/u/+7/7//w//D/7//u/+7/8f/y//T/8v/w/+//7//v
//D/8v/z//b/9f/2//f/+P/5//n/+f/5//3///8AAAAAAAACAAMAAwAGAAYABgAIAAgA
CAAJAAkACQAKAAsACwAJAAkACQAJAAcACAAIAAgACQAKAAwADQAMAAsACgAJAAkACQAI
AAgACwALAAsACwAKAAoACQAGAAgACAAIAAgABgAGAAYABgAHAAcABwAHAAUABQAFAAQA
AgADAAMAAwACAAMABQAGAAQABAAEAAQABgAGAAQAAgACAAMABAAFAAcABwAHAAcABQAF
AAUABQAGAAYABgAGAAYABQADAAIABgAHAAcABgAEAAQABAAEAAUABQAFAAUACAAJAAkA
CQAKAAoACgAJAAcABgAGAAYABgAHAAcABwAHAAYABgAGAAcABwAHAAcABgAGAAUABQAG
AAYABgAGAAUABQAFAAYACAAHAAcABwAIAAgACAAIAAoACgAKAAoACAAIAAgACAAIAAgA
CAAIAAgACAAIAAgACAAIAAgACAAGAAYABgAGAAgACAAIAAgABgAGAAYABgAGAAYABgAG
AAQABAAEAAQABgAGAAYABgAEAAQABAAEAAYABgAGAAYACAAIAAgACAAGAAYABgAGAAgA
CAAIAAgACAAIAAgACAAGAAYABgAGAAgACAAIAAgACAAIAAgACAAHAAYABQAEAAQABAAE
AAQABgAGAAYABgAGAAYABgAGAAYABgAGAAYACAAIAAgACAAJAAkACQAJAAoACgAJAAkA
CgAKAAsACwAJAAgABwAHAAUABQAEAAMABQAFAAUABAABAP3//P/7//3//v/+//7//f/9
//7//v/+////AAAAAP7//v///wEAAQACAAMABAAGAAcABwAGAAUABAAEAAMABgAGAAYA
BQAHAAcABwAHAAYABgAGAAYABQAFAAQABAAEAAQABAAEAAUABQAFAAUABgAGAAYACAAL
AAwADQANAAsACwAHAAIAAAD8//T/8P/p/93/0v/J/77/sf+p/6P/m/+X/57/pv+t/7P/
uf+9/8P/yf/N/9L/1//d/+X/6P/m/+L/5f/s//H/9v/6//r/+f/9//3//v///wIAAwAE
AAUABAAEAAQABAAEAAQABAAEAAQABQAFAAUABgAGAAYABgAHAAcABwAHAAUABgAGAAYA
BwAIAAkACgAJAAgABwAGAAYABwAHAAcABQAFAAUABQAGAAQABAAFAAcACAAIAAgABgAG
AAcABwAIAAcABgAGAAcABwAHAAcABQAEAAQABAAGAAgABgAGAAQABAAEAAQABQAFAAUA
BQABAAEAAgACAAIAAQABAAEAAwADAAMAAwACAAIAAAAAAP7//v/+//7////////////8
//z//P/7//z//P/7//n/9//2//b/9//3//b/9v/1//P/8v/x//D/8v/z//P/8//y//D/
8P/w/+//7f/s/+v/6//r/+z/7P/s/+z/7P/s/+n/6P/o/+j/6P/n/+b/5v/l/+b/6P/m
/+f/5//o/+n/6//s/+z/7v/v//D/8f/y//P/8//z//P/8//1//b/9v/4//r/+//7//r/
+v/6//z//P/8//3//f/9//7/////////////////AQACAAIAAgACAAIAAwADAAEAAQAB
AAEAAwADAAIAAgABAAEAAQABAAMABAAEAAIAAgACAAIAAgACAAIAAgACAAEAAQABAAEA
AQABAAEAAAABAAMABAAFAAMAAwAEAAQAAgACAAIAAgACAAIAAAD+/wAAAQACAAMABQAF
AAUABQADAAMAAwADAAYABgAGAAYABQAFAAQABAAEAAUABQAEAAQABAAEAAQABQAFAAUA
BQAEAAUABQAFAAYABgAGAAUABgAGAAcACAAIAAkACQAJAAkACAAIAAgACQAJAAkACQAI
AAgABwAHAAgACAAIAAgACQAJAAkACgAMAAsACwALAAoACgAMAA4ADAAMAAwADAAKAAoA
CgAKAAoACgAKAAoADAAMAAwADAAMAAwADAAMAAwADAAMAAwACgAKAAoACgAMAAwADAAM
AAwADAAMAAwADAAMAAwADAAKAAoACgAKAAwADAAMAAwADgAOAA4ADgAMAAwADAAMAA4A
DgAOAA4AEAAQABAAEAAPAA4ADQAMAA4ADgAOAA4ADgAOAA4ADgAQABAAEAAQAA4ADgAO
AA4ADgAOAA4ADgAOAA4ADgAOABAAEAAQABAADgAOAA4ADgAOAA4ADgAOAA4ADgAOAA4A
EAAQABAAEAAQABAAEAAQAA4ADgAOAA4ADwAQABEAEgARABAADwAOABAAEAAQABAAEQAS
ABQAFQASABEAEQAQAA8ADwAQABAAEwATABEAEAAQABEAEgATABEADwAOAA0ADwAOAA0A
CQAGAAUABQAGAAgACAAJAAkACgAKAAoACwAOAA4ADAAMAAsADQANAA4AEQASABIAEwAR
ABAAEAAQABEAEQASABIAEgARABEAEQAPAA8AEAAQABIAEgATABMAFAAUABQAFAASABIA
EwATABEAEQASABIAFAAYABsAGgAbABsAGwAZABMADgAKAAgABgACAP3/8//m/9n/zP+/
/7P/rf+l/6H/ov+m/6n/r/+3/7//x//L/8//2P/j/+f/4//o/+z/7v/x//j//f8CAAQA
CAAJAAsACwAMAA0ADgAPABAAEQAQABAAEAAQABIAEgASABIAFAAVABUAFQAUABQAFAAU
ABYAFwAYABkAGwAcABwAHAAZABgAFwAWABgAGAAYABgAGAAZABkAGQAbABsAGwAbABgA
FgAWABcAFwAYABgAGAAaABoAGwAbABwAGwAaABoAGwAbABsAGwAZABgAGAAYABgAGgAY
ABgAFwAWABUAFAAVABUAFQAVABUAFQAWABYAFgAVABUAFQATABMAEwATABQAFAASABIA
FAAUABQAFAAUABUAFgAXABQAFAAUABMAEgASABEADwARABAAEAARAA8ADgAOAA0ADQAM
AAsACgAIAAkACQAJAAgABgAGAAYABwAHAAgACQAGAAUABQAEAAQABAAEAAQABQAEAAQA
BAAEAAMAAgACAAEAAgAEAAIAAgADAAUABwAFAAYABgAIAAkACgALAAwACwALAAsACwAN
AA8AEAAQAA4AEAARABEAFAAUABQAFgAYABgAGQAZABcAGAAZABkAFwAXABcAFwAYABoA
GwAcABwAHAAdAB0AHQAdAB0AHQAfAB8AHgAeAB4AHQAcABsAHAAeAB8AHgAfACAAIQAi
ACEAIAAfAB4AHwAfAB8AHwAfAB8AHwAeAB4AHwAfAB8AHwAfACAAIAAgACAAIAAgACIA
HgAeAA==
         </WaveFormData>
      </LeadData>
      <LeadData>
         <LeadByteCountTotal>10000</LeadByteCountTotal>
         <LeadTimeOffset>0</LeadTimeOffset>
         <LeadSampleCountTotal>5000</LeadSampleCountTotal>
         <LeadAmplitudeUnitsPerBit>4.88</LeadAmplitudeUnitsPerBit>
         <LeadAmplitudeUnits>��V</LeadAmplitudeUnits>
         <LeadHighLimit>2147483647</LeadHighLimit>
         <LeadLowLimit>268435456</LeadLowLimit>
         <LeadID>V2</LeadID>
         <LeadOffsetFirstSample>0</LeadOffsetFirstSample>
         <FirstSampleBaseline>0</FirstSampleBaseline>
         <LeadSampleSize>2</LeadSampleSize>
         <LeadOff>FALSE</LeadOff>
         <BaselineSway>FALSE</BaselineSway>
         <ExcessiveACNoise>FALSE</ExcessiveACNoise>
         <MuscleNoise>FALSE</MuscleNoise>
         <LeadDataCRC32>3894288655</LeadDataCRC32>
         <WaveFormData>
CAAIAAgACAAIAAgACAAIAAgACAAIAAgACAAIAAgACAAIAAgACAAIAAcABgAFAAQABQAG
AAcACAAIAAgACAAIAAYABgAGAAYABgAGAAYABgAHAAgACQAKAAoACgAKAAoADAAMAAwA
DAAKAAoADQANAA8AEAAQABQAFAAUABYAFwAZABoAGwAbABkAGgAaABwAHwAgACAAIQAf
AB8AHgAcABYAEgANAAwADQANAA4ADgALAAoACAAHAAkACwAJAAcABwAJAAkACQAIAAcA
BgAGAAcABwAFAAUABAAEAAQABAAGAAYABgAGAAgACAAIAAgABwAHAAYABQAGAAYABwAH
AAkACQAJAAkACQAJAAoACgAMAAoADgARABQAGAAaABkAGwAdAB8AJgA0AEkAXwBsAHAA
dAB0AHAAZQBbAFUATwA5ABkA+P/Y/7f/nf+I/3r/c/93/3n/gf+P/5z/qf+0/73/yf/T
/9z/6P/v//H/9f/5//v//f///wEAAgACAAIABAAFAAUABQAFAAYABgAGAAcABwAHAAkA
BwAHAAcABwAIAAgABgAEAAIAAwADAAQABwAHAAcABgAGAAcABwAHAAUABAAEAAMAAwAD
AAMAAwAFAAUABQAFAAUABgAGAAUAAQABAAIAAgACAAIAAgACAAIAAgACAAIAAgABAAEA
AQACAAIAAgACAAQAAgACAAMAAQD////////9//7///////7//f/9//3//f/9//7//v/+
//7//v/8//z//P/8//z/+f/4//b/9P/3//f/+P/5//n/+f/4//j/9v/0//T/9P/3//j/
+f/6//X/9P/y//H/8f/w/+//7v/u/+z/7P/t/+//7f/t/+z/6v/s/+z/6v/m/+b/5v/l
/+b/5v/m/+b/6P/o/+j/6P/q/+v/6//r/+r/6v/r/+v/6v/q/+z/7f/w//L/9P/2//j/
+f/6//v/+v/7//z//f8AAAEAAQACAAMAAwADAAMABAAEAAUABgAEAAUABgAGAAYABwAH
AAcABwAIAAgACAAJAAkACQAJAAgABwAGAAYACQAJAAkACQAHAAcABwAHAAoACwAMAA0A
CwAJAAcABQAFAAUABgAIAAgACAAIAAgABgAHAAcABgAEAAQAAwACAAMABQAGAAgABgAG
AAYABgAEAAQAAwACAAIAAgACAAIABAAEAAQAAwABAAEAAQABAAIAAgAAAAAAAAAAAAAA
AAAAAAAAAQABAP7//v/+//7//f/9//z//P///////////wAAAAAAAAAA/v/+//7//v8A
AAAAAAABAAAA///+//v/+//+//z/+//9//7//v/+/wIAAAAAAAEA///////////8//v/
+v/5/wAA/v8BAAIAAAAAAAAAAAAAAAAAAAAAAP7//v/+//7//v/+//7//v/+//7//v/+
//7//v/+//7//v/+//7//v/+//7//v/+//z//P/8//z//v/+//7//v/+//7//v/+/wAA
AAAAAAAA/v/+//7//v8AAAAAAAAAAP7//v/+//7//v/+//7//v/+//7//v/+/wAAAAAA
AAAAAAAAAAAAAAD+//7//v/+/wAAAAAAAAAAAQACAAMABAADAAIAAQAAAAAAAAAAAAAA
AAAAAAAAAAACAAIAAgACAAIAAgACAAIAAAAAAAAAAAAAAAAAAAAAAAEAAgADAAcABwAH
AAgACAANAA4ADwASABEAEwAUABUAFwAXABgAGAAZABoAGQAXABcAFwAXABYAFgARAA4A
CgALAAwADAANAAoACQAIAAYAAwADAAUAAwAEAAUACAAJAAgABgAEAAIAAwAFAAYABQAF
AAYABgAGAAQABAAEAAQABAAEAAQABAAGAAYABwAHAAcABgAGAAcABgAHAAYABQAHAAcA
BwAIAAoACgAIAAgACwAOABAAEgATABUAFwAZACAALgBDAFcAZABsAHAAbgBiAFcAUwBN
AEEAMQAbAPr/1P+z/5f/fP9u/23/df9//4f/kf+i/7H/vP/B/8n/1f/e/+b/7//1//f/
+f/7//3//////wAAAAAAAAIAAwADAAMAAwAEAAQABAAHAAcABwAJAAgABwAGAAUABAAE
AAIAAAACAAMAAwAEAAQAAwACAAAAAwAFAAYABwAGAAQAAwABAAMAAwADAAMAAwADAAMA
AwABAAIAAgABAAEAAQACAAIAAAAAAAAAAAACAAIAAgACAAAA////////AAAAAAAAAAAC
AAAAAAABAP///f/9//3//v8AAAIAAwAAAP////////3//f/+//7//v/+//7//P/+//7/
/v/+//7//v/9//z/+v/5//n/+f/5//n/+P/4//r/+P/4//j/9//2//X/9P/z//T/9P/1
//P/8v/x//D/8P/u/+7/7//x/+//7//u//D/8v/y//D/7v/u/+7/7f/q/+r/6v/q/+r/
6v/q/+r/6P/p/+n/6f/r/+z/7v/v/+7/7v/w//H/8f/y//P/9P/0//X/9v/3//n/+//9
//////////7//v8BAAEAAQABAAAAAAABAAIAAgADAAQABAACAAMAAwADAAMABAAEAAQA
AQABAAEAAQACAAMABAAGAAUABQAFAAUAAwADAAMAAwADAAMAAwADAAUABQAFAAUABgAH
AAkADAAHAAYABQAEAAYABwAHAAYABgAGAAUABAADAAMAAgACAAIAAgACAAIAAgACAAEA
AAAAAAAAAAAAAAIAAgACAAEAAwADAAMAAwACAAIAAAAAAP7//v/+//7/AQACAAQABQAD
AAIAAQAAAAEAAQAAAAAAAQABAAEAAQACAAIAAgACAAAAAAAAAAAAAgACAAIAAwADAAMA
AwABAP//AgAAAP//AAACAAMABAADAAAA/////wAAAQACAAMABQAFAAUABQAEAAgACQAK
AAcABgAFAAQAAgACAAIAAgACAAIAAgACAAQABAAEAAQABAAEAAQABAADAAIAAQAAAAAA
AAAAAAAAAAAAAAAAAAACAAIAAgACAAQABAAEAAQAAwACAAEAAAACAAIAAgACAAAAAAAA
AAAAAgACAAIAAgAEAAQABAAEAAEAAAD///7///8AAAEAAgABAAAA///+//7//v/+//7/
AQACAAMABAACAAIAAgACAAAAAAAAAAAAAAAAAAAAAAAAAAAAAAAAAAAAAAAAAAAAAAAA
AAAAAAAAAAAAAAAAAAIAAgACAAIABAAEAAQABAACAAIAAgACAAcABwAHAAgACQAOAA8A
EAAPAA8AEAAQABMAEwATABQAFgAYABoAGgAZABkAGQAZABoAGAATABAADAAMAAwACwAL
AAoACQAIAAUAAwACAAMAAAD9//z//f/+//////////7//v///////////wAAAAD///7/
/f/8//z//P/8//z//v/+//7////9//3//P/8//7///8CAAMAAQABAAEAAQACAAIAAgAC
AAQABwAIAAoAEAATABUAGQAdACIALAA9AFEAXABgAGYAagBiAFUATwBPAEcAKwAJAOb/
xv+l/4n/eP9s/2v/cf91/3v/gf+Q/6H/rP+3/8P/z//Y/+D/5//t//H/8//1//f/+f/5
//r/+v/6//r/+//7//v/+//8//z//P/9//3//f///wEAAQABAAEAAAAAAP7//P/7//v/
+v/6//z//f/+//7//v////////8BAAAAAAD///3//f/9//3//f/9//3//f/7//z//P/7
//n/+f/6//r/+v/6//r/+v/4//j/+P/4//j/9//3//f/+v/6//r/+v/6//j/+P/5//n/
9//3//f/+P/6//z//f/5//f/9v/1//b/9//5//r/+v/6//r/+P/2//b/9v/2//j/+P/3
//b/9P/z//P/8//1//X/9P/0//P/8P/v/+7/8P/w//D/8P/u/+7/7f/t/+3/7P/r/+r/
7P/q/+r/6//t/+v/6//q/+j/6v/q/+j/5v/m/+b/5f/m/+b/5v/m/+T/5P/k/+T/5v/n
/+f/5//p/+r/7P/t/+7/7v/w//H/8f/y//P/9P/2//f/+P/5//z//f/+/////v//////
AAADAAMAAwADAAIAAgADAAQABQAHAAkACgAJAAkACAAHAAcACAAIAAgABwAHAAcABwAK
AAsADAAOAA4ADQAMAAsACQAJAAkACQALAAsACwALAAkACQAJAAkACwALAAwADgAMAAwA
DAAMAAwADQANAAwADgAOAA0ADAAMAA0ADQAOAAwADAAMAAwACgAKAAkACAAKAAoACgAK
AAoACgAKAAkABwAHAAcABwAJAAoACQAKAAgACAAIAAgACgAKAAsACwAIAAgACAAIAAsA
CwAKAAoACgAJAAgABwAJAAoACwAMAAwADAAMAAwACwAKAAkACQAKAAsADAALAAkADAAK
AAkABwAIAAgACAAMAAoACgALAAkACQAJAAkACQAJAAkACQAIAAYACQAMAAwADAAMAAwA
DAAMAAwADAAMAAwADAAMAAoACgAKAAoACAAIAAgACAAJAAoACwAMAAwADAAMAAwADAAM
AAwADAAKAAoACgAKAAkACAAHAAYACAAIAAgACAALAAwADQAOAAsACgAJAAgACgAKAAoA
CgAKAAoACgAKAAwADAAMAAwACwAKAAkACAAJAAoACwAMAA4ADgAOAA4ADgAOABEAEQAP
ABAAEAAUABIAEgAUABUAGgAcAB4AHwAeAB4AHQAeACIAIgAhACEAHwAfAB4AHAAXABQA
EAAQABIAEQARABAAEQAQAA4ADQANAA8ADQALAAoACwAKAAkACgAJAAgACAAJAAkABwAH
AAoACgAKAAoACgAKAAoACgAIAAgACAAIAAgACQAJAAkACAAIAAkACQANAA0ADQANAAsA
CwAMAAwADAAMAA4ADwAQABQAFgAXABcAGwAfACYAMABBAFUAZgBuAHAAcgBuAGUAXQBX
AE8APQAjAAQA3v+3/5v/iP94/3P/e/9//4P/jf+a/6f/sv+//83/1f/c/+L/6//x//f/
+f/7//3///8BAAIAAgACAAIAAwADAAMAAQACAAIAAgADAAMAAwAFAAQAAwACAAEAAQAC
AAEAAAAAAAEAAQACAAMAAwADAAIAAgADAAMAAwADAAIAAgABAP//////////AQABAAEA
AQD//wAAAAD///3//f/+//7//P/8//z//P/8//z//P/8//z/+//7//v//P/8//z//P/+
//z//P/9//3/+//7//v/+v/6//r/+f/4//f/9//3//f/9//4//j/+P/4//j/9v/4//j/
+P/4//j/+P/3//b/9v/1//X/9f/0//P/8f/w//L/8P/w//D/8f/y//P/9P/v/+7/7P/r
/+v/6v/p/+j/5//k/+P/4//n/+X/5f/k/+L/5P/k/+L/4f/i/+P/4//h/+D/3//e/97/
3v/e/97/3//h/+L/4//h/+L/5P/l/+b/5v/o/+n/6//s/+3/7v/w//H/8v/z//T/9f/2
//f/9v/3//f/+P/7//v/+//7//z//P/9//7//v///wAAAAACAAMAAwADAAUABgAGAAYA
BAADAAIAAQACAAMABAAGAAQAAwACAAEAAwADAAMAAwAFAAUABQAFAAUABQAFAAUAAwAD
AAQABgAEAAQABAAEAAIAAwADAAIABAAEAAMAAgAEAAUABQAGAAYABgAGAAYABAAEAAMA
AgAEAAQABAAEAAMAAgABAP//AQABAAEAAQACAAIAAAAAAAIAAgACAAIAAAAAAAEAAQD+
//7//v/+/wAAAQABAAIAAwADAAMAAwACAAIAAgACAAIAAgACAAIAAgACAAIAAwAFAAUA
BQADAAMABgAEAAMAAwAEAAQABAAEAAIAAgADAAQABQAGAAcABQAFAAUABQACAAQAAwAE
AAQABAAEAAQAAgACAAIAAgACAAIAAgACAAAAAAAAAAAAAQACAAMABAAEAAQABAAEAAQA
BAAEAAQABAAEAAQABAAEAAQABAAEAAUABgAHAAgABwAGAAUABAAFAAYABwAIAAcABgAF
AAQABgAGAAYABgAIAAgACAAIAAYABgAGAAYABgAGAAYABgAIAAgACAAIAAgACAAIAAgA
BgAGAAYABgAFAAQAAwACAAQABAAEAAQABAAEAAQABAAEAAQABAAEAAIAAgACAAIABAAE
AAQABAAGAAYABgAGAAYABgAGAAYACQAKAAsADAALAA0ADAALAAwADAAQABAAEAASABMA
FQAWABcAFwAXABgAGAAaABwAGgAZABkAGQAbABoAGAATABAADAAMAAwACQAJAAgABwAH
AAYABgAHAAgABQACAAEABAAFAAYABgADAAIAAgADAAEA/////wAA/v/+//7//v///wAA
AQACAAIAAgACAAIAAwADAAMAAgAAAAEAAQADAAMAAwADAAMAAQACAAIAAgAAAAIABQAI
AAgACgANAAsADwATABoAJAA3AE0AXABiAGYAagBmAFcATQBJAD8ALQAbAAIA4v/B/6P/
iP90/2v/af9z/33/hf+O/5//rP+1/7v/w//O/9r/4f/n/+v/7//x//P/9f/1//b/9v/2
//f/+f/6//v//P/+////AAD///////8BAP///////////v/+//z/+v/6//v/+//8//3/
/f/9//z/+v/7//v/+//8//z//f/9//3//f/9//3/+//7//v/+//7//z//P/7//v/+//8
//z/+v/6//r/+v/6//r/+v/6//r/+f/5//n/+v/6//r/+v/6//j/+P/5//n/9//3//f/
9//4//n/+f/2//X/9f/1//f/9//4//j/+P/4//j/9v/2//b/9v/2//j/+P/3//b/9P/z
//P/8//1//X/9P/0//T/8v/y//L/8f/w/+//7v/t/+7/7v/v/+3/7P/r/+r/7P/q/+r/
6//u/+3/7v/u/+3/7v/t/+r/6P/o/+j/5//m/+b/5v/m/+j/6P/o/+j/5v/n/+f/5//n
/+j/6v/r/+r/6v/s/+3/7//w//H/8v/y//P/9P/1//b/9//4//n/+//9//7/AAABAAEA
AQABAAEAAAAAAAAAAQADAAUABgAEAAUABQAFAAcACAAIAAgABQAFAAUABQAHAAcABwAI
AAcABwAHAAcACQAJAAkACQAHAAcABwAHAAgACQAKAAsACAAHAAcACAAEAAQABAAEAAcA
CQAKAAoACgAKAAkACAAGAAcABwAIAAoACgAKAAoACAAIAAcABgAGAAYABgAGAAYABgAG
AAUABwAHAAcABwAIAAgABgAGAAYABgAGAAYABgAGAAcABwAGAAYABgAGAAUABQAEAAQA
BwAHAAcABwAGAAYABgAGAAYABgAGAAYABgAGAAYABwAFAAUABQADAAUACAAGAAUABQAG
AAYABgAKAAgACAAJAAgABwAGAAUABwAHAAcABwAKAAgABQAGAAcACAAJAAoACQAIAAcA
BgAIAAgACAAIAAoACgAKAAoABwAGAAUABAAGAAYABgAGAAYABgAGAAYACAAIAAgACAAI
AAgACAAIAAgACAAIAAgACgAKAAoACgAHAAYABQAEAAQABAAEAAQABQAGAAcACAAIAAgA
CAAIAAUABAADAAIABQAGAAcACAAIAAgACAAIAAgACAAIAAgABgAGAAYABgAGAAYABgAG
AAgACAAIAAgACAAIAAgACAAGAAYABgAGAAYABgAGAAYABgAGAAYABgAGAAYABgAGAAcA
CAAJAAoADAAMAA8ADwAPABAAEAAUABQAFAAWABcAGQAaABsAGwAbABwAHAAeACAAIAAf
AB8AIQAhACAAHgAZABYAEgASABIAEQARABAADgAMAAkABwAIAAsACgAJAAcACQAJAAkA
CgAJAAgACAAJAAkABwAHAAYABgAGAAYABgAGAAYABgAGAAYABgAGAAYABwAHAAcABgAG
AAcABwAHAAcABwAHAAgACQALAAwADAAMAAwADwASABQAFgAbAB8AHwAfACQALAA5AE8A
YABmAGgAbABqAGEAVwBRAEkANQAZAPz/2v+1/5X/gP90/23/bf91/33/if+S/53/qv+z
/7//zf/e/+b/6//z//n/+//9////AQADAAQABAAEAAQABQAFAAUAAwAEAAQABAAHAAcA
BwAJAAkACQAJAAkABgAGAAQAAgADAAUABgAIAAcABwAHAAYABgAHAAcABwAIAAgACQAJ
AAYABQAEAAMABQAFAAUABQAFAAYABgAFAAEAAQACAAIABAAEAAQABAAEAAQABAAEAAUA
BQAGAAcABgAGAAYABgAIAAYABgAHAAUAAwADAAMAAQACAAMAAwAEAAMAAwADAAMAAwAE
AAQAAgACAAIAAAACAAIAAgACAAAAAAD///7/AAD///////8BAAEAAAAAAAAA/v/+//7/
+//6//n/+P/2//b/9f/1//b/9v/2//b/9P/y//L/8//3//X/9f/0//L/9P/0//L/7v/u
/+7/7f/t/+7/7//w//D/8P/w//D/7v/v/+//7//x//L/9P/1//T/9P/2//f/+f/6//v/
/P/+////AAABAAAAAQACAAMABAAFAAUABgAHAAcABwAHAAoACgALAAwACgALAAwADAAO
AA8ADwAPAA4ADgANAAwADQANAA0ADQAMAAsACgAKAA0ADwARABMAEgARABAADwANAA0A
DQANAA8ADwAPAA8ADQANAA4AEAAPABAAEQASABAAEQARABAAEgASABEAEAAPAA8ADgAO
AA0ADAALAAoACQAKAAoACgAMAAwADAAMAAwADAAMAAsACwALAAsACwAMAAwACgAKAAoA
CgAKAAoACAAIAAkACQAKAAoACgAKAAsACwAKAAoACwALAAsACwAIAAgACAAIAAgACAAI
AAgACgAKAAoACwAKAAkACAAFAAcACgAIAAcABwAIAAgACAAIAAYABgAHAAcABwAHAAcA
CAAJAAoACwAIAAgABwAIAAgACAAIAAgABgAGAAYABgAIAAgACAAIAAYABgAGAAYACAAI
AAgACAAIAAgACAAIAAYABgAGAAYACAAIAAgACAAGAAYABgAGAAQABAAEAAQABgAGAAYA
BgAEAAQABAAEAAYABgAGAAYABgAGAAYABgAEAAQABAAEAAIAAgACAAIAAgACAAIAAgAA
AAAAAAAAAAEAAgADAAQABgAGAAYABgAGAAkACQAJAAkACAALAAoADQAQABIAFQAUABUA
FQAVABQAFAAWABgAGgAZABkAGQAXABYAFAAPAAwACAAIAAgABQAFAAQAAwAEAAIAAQAB
AAEA///9//3/AQABAAEAAAD///7//v////3/+//7//z//P/8//z//P/+//7//v/+//7/
/v/+//7//////////v8AAAEAAQADAAIAAQAAAP////8AAAAAAAAAAAIABwAKAAoADAAP
ABMAEwAVABoAKAA/AFUAYABmAGgAaABeAFUAUQBNAD8AJQAFAOT/wP+h/4n/eP9q/2v/
c/95/4H/h/+S/6H/sP+5/8H/yf/U/9r/4f/n/+3/8f/z//X/9//2//b/9f/0//b/9//3
//f/9v/2//X/9P/3//f/9//5//v/+//7//v/+P/4//b/9P/1//f/+P/6//v/+//7//r/
+f/5//j/9//5//j/+P/3//X/9f/1//X/9//3//f/9//1//b/9v/1//X/9f/2//b/+P/4
//j/+P/2//b/9v/2//b/9f/1//X/9v/2//b/9v/2//T/9P/1//f/9f/1//X/8//0//X/
9f/2//X/9f/1//X/9f/2//b/9P/0//T/8v/y//L/8v/y//D/8P/v/+7/8P/v/+//7//v
/+//7v/u//D/7v/u/+7/7v/u/+7/7v/s/+z/6//r/+v/6v/p/+j/6P/m/+b/5//o/+X/
5P/i/+L/5P/k/+L/4f/i/+P/4//i/+L/4v/i/+L/4v/i/+L/5P/l/+X/5f/k/+T/5f/l
/+n/6v/t/+//7//w//H/8v/0//X/9v/3//j/+f/6//v/+v/7//v//P///////////wIA
AgADAAQAAgADAAQABAAGAAcABwAHAAcACAAIAAgACQAJAAkACQAJAAkACQAKAAsACwAL
AAsADQANAA0ADQAMAAsACgAJAAoACwAMAA0ADQANAA4AEAAMAAwADAAMAA4ADwAPAA4A
DAAMAAsACgAKAAsACwAMAA4ADgAOAA4ACgAKAAkACAAKAAoACgAKAAoACgAKAAkACwAL
AAsACwAKAAoACAAIAAoACgAKAAoACAAIAAkACQAIAAgACAAIAAcABwAGAAYACQAJAAkA
CQAHAAYABQAEAAQABAAEAAQABAAEAAQABQAHAAcABwAFAAMABgAEAAMABQAGAAYABgAG
AAQABAAFAAUABQAFAAUABQAFAAUABQACAAAAAQAIAAgACAAIAAgABgAGAAYABgAGAAYA
BgAGAAUABAADAAIAAgACAAIAAgAAAAAAAAAAAAMABAAFAAYABAAEAAQABAACAAIAAgAC
AAIAAgACAAIABAAEAAQABAACAAIAAgACAAQABAAEAAQABAAEAAQABAAEAAQABAAEAAQA
BAAEAAQABgAGAAYABgADAAIAAQAAAAEAAgADAAQABAAEAAQABAACAAIAAgACAAMABAAF
AAYABAAEAAQABAAEAAQABAAEAAUABgAHAAgACgAKAAoADQALAAsADAAMABAAEAAQABIA
FQAXABgAGQAXABcAGAAYABoAHAAcABsAHQAdAB0AHAAZABMADwAKAAwADAALAAsACgAJ
AAgABgAFAAUABwAFAAEAAQADAAMABQAEAAMAAgABAAEAAAD9////AAAAAAAAAAAAAAAA
AAD+//7//v/+////AAACAAMAAQAAAAAAAQD//wEAAQABAP///////wAAAgAAAAIABAAF
AAgACgAQABMAFQAXABsAIgAuAD0ATwBcAGIAaABoAGAAUwBNAEkAQwAtABEA9P/U/6//
kf98/2z/Y/9n/3H/ef+B/5D/of+s/7X/vf/J/9L/3v/l/+n/7f/z//X/9//5//v//P/8
//z//v////////8BAAIAAgACAAEAAQABAAMAAQABAAEAAQACAAIAAAD+//z//f/9//7/
AQABAAEAAAD+//////////3//P/8//v//P/9//7////+//3//P/7//3//v/+//3//f/9
//7//v/8//z//P/8//3//v///wAA/v/9//3//f/+//7//v/+//7//P/8//3////9//3/
/f/7//z//f/9//z/+//7//v//f/9//7//v/8//z//P/6//z//P/8//z//v/+//3//P/6
//n/+f/5//v/+//6//r/+P/2//b/9v/2//b/9v/2//L/8v/x//H/8//y//H/8P/w/+7/
7v/v//D/7f/s/+r/7P/u/+7/7P/q/+r/6v/p/+r/6v/q/+r/6v/q/+r/6v/o/+n/6f/p
/+v/7P/u/+//8f/y//X/9//5//r/+//8/wAAAQACAAMAAgADAAQABQAIAAkACQAKAAoA
CQAIAAcACQAKAAwADgAQABEAEgASABIAEwATABMAEwAUABQAFAARABEAEQARABEAEQAR
ABIAFQAVABUAFQAXABcAFwAXABUAFQAVABUAFwAXABcAFwAXABcAGAAaABgAGAAYABgA
FgAXABcAFgAYABgAFwAWABYAFwAXABgAGAAYABgAGAAYABgAFwAWABgAGAAYABgAFwAW
ABUAEwAVABUAFQAVABgAGAAWABYAFAAUABQAFAAWABYAFwAXABYAFgAWABYAFwAXABYA
FgAXABcAFwAXABQAFAAUABQAFgAWABYAFgAYABgAGAAZABsAGwAbABkAFwAaABgAFwAV
ABYAFgAWABoAGAAYABkAGQAZABkAGQAZABkAGQAZABgAGgAbABwAGwAaABkAGAAYABgA
GAAYABoAGgAaABoAHAAcABwAHAAaABoAGgAaABwAHAAcABwAHAAcABwAHAAaABoAGgAa
ABgAGAAYABgAGgAaABoAGgAcABwAHAAcABwAHAAcABwAGgAaABoAGgAcABwAHAAcABwA
HAAcABwAHQAeAB8AIAAfAB4AHQAcABoAGgAaABoAGwAcAB0AHgAeAB4AHgAeABwAHAAc
ABwAHgAeAB4AHgAgACAAIAAgACIAIgAiACIAIgAiACIAIgAgACAAIAAgAB4AHgAeAB4A
HgAeAB4AHgAgACAAIAAgAB8AHgAdABwAIAAiACQAJgAiACAAHgAcAB4AHgAeAB4AIgAn
ACkAKwAqACgAKgAoACoALAAtAC8AMAAxADEAMQA0ADQANgA4ADcANQA0ADMAMwAyADAA
KwAqACYAJgAmACcAJwAmACUAJAAiACEAIQAjACEAHwAfAB8AHwAfAB4AHAAaABkAGQAb
ABsAHQAgAB4AHgAeAB4AIAAgACAAIAAfAB4AHQAcAB4AHwAgACAAIAAhACEAIwAhACEA
IQAhACEAIgAiACIAJAAoACsAKgAoACoALQAvAC8AMwA8AEwAYQBzAH4AhgCIAIYAegBr
AGUAYwBXAEMAKwAMAOr/yf+r/5b/iP+D/4n/lf+j/6n/sv/F/9b/3//l/+//+P8AAAUA
CQANABEAEwAVABcAGQAaABoAGgAbAB0AHgAfAB0AHgAeAB4AHwAfAB8AIQAjACMAIwAj
ACQAJAAiACAAIAAhACEAIgAjACMAIwAiACAAIQAhACEAIwAiACIAIQAjACMAIwAjACAA
HwAeAB0AHwAgACAAHwAfAB8AIAAgACAAIAAgACAAIAAgACAAIAAiACEAIQAhACIAIgAi
ACIAIQAeAB0AHQAfAB0AHQAdAB8AIAAhACEAHgAdAB0AHQAdAB0AHgAeAB4AHgAeABwA
HAAcABwAHAAeAB4AHQAcABwAGwAbABsAGwAbABoAGgAaABgAGAAYABoAGgAaABoAGQAa
ABoAGwAZABgAFwAWABYAFAAUABUAFQATABMAEgASABQAFAASABIAEgASABEAEgASABIA
EgASABIAEgASABAAEQARABEAEQASABQAFQAWABYAGAAZABkAGgAbABwAIAAhACIAIwAk
ACUAJgAnACoAKwArACwAKwArACsAKwAuAC4ALwAwADAAMQAyADIAMAAxADEAMQAxADIA
MgAyAC8ALwAvAC8ALQAtAC0ALgAxADEAMQAxAC8ALwAvAC8AMAAxADIAMwAyADEAMAAv
ADEAMQAyADQAMAAwADAAMAAyADMAMwAyADQANAAzADIANAA1ADUANgA0ADQANAA0ADQA
NAAxAA==
         </WaveFormData>
      </LeadData>
      <LeadData>
         <LeadByteCountTotal>10000</LeadByteCountTotal>
         <LeadTimeOffset>0</LeadTimeOffset>
         <LeadSampleCountTotal>5000</LeadSampleCountTotal>
         <LeadAmplitudeUnitsPerBit>4.88</LeadAmplitudeUnitsPerBit>
         <LeadAmplitudeUnits>��V</LeadAmplitudeUnits>
         <LeadHighLimit>2147483647</LeadHighLimit>
         <LeadLowLimit>268435456</LeadLowLimit>
         <LeadID>V3</LeadID>
         <LeadOffsetFirstSample>0</LeadOffsetFirstSample>
         <FirstSampleBaseline>0</FirstSampleBaseline>
         <LeadSampleSize>2</LeadSampleSize>
         <LeadOff>FALSE</LeadOff>
         <BaselineSway>FALSE</BaselineSway>
         <ExcessiveACNoise>FALSE</ExcessiveACNoise>
         <MuscleNoise>FALSE</MuscleNoise>
         <LeadDataCRC32>3692059661</LeadDataCRC32>
         <WaveFormData>
DgAOAA4ADgAOAA4ADgAOAAwADAAMAAwADAAMAAwADAAMAAwADAAMAAwADAAMAAwADAAM
AAwADAAKAAoACgAKAAoACgAKAAoACAAIAAgACAAJAAoACwAMAAwADAAMAAwADQAOAA8A
EAAOAA4ADwAQABIAEgATABUAFgAWABgAGQAYABoAGgAaABkAGQAZABsAHAAdAB8AIAAg
ACAAHgAcABYAEQANAA0ADQANAAwACwAIAAcABQAEAAUABgAGAAYABAAFAAcABwAIAAcA
BwAIAAcABwAGAAYAAwADAAIAAQADAAMAAwABAAIABAAFAAYACAAHAAYABQACAAIAAgAC
AAQABAAEAAUABQAFAAUABgAIAAQABAAIAAwAEgAXABgAGwAfACQAKgA4AEsAXwBtAHUA
fACAAIAAggCCAH4AbgBPACUA+v/N/6X/i/94/2b/Xv9f/1//Z/91/4P/k/+i/6//vP/G
/8//2v/j/+X/6f/r/+z/7v/w//L/8v/0//X/9//4//j/+P/3//f/9//5//r/+//8//3/
/f/8//v/+v/8//z/+v/4//j/+P/4//r/+P/6//r/+P/6//r/+v/7//r/+P/2//X/9v/2
//b/9f/3//f/9//3//b/9v/2//X/9//3//f/9//2//b/9//3//b/9v/2//b/9//2//b/
9//1//X/9f/1//T/9f/2//j/9//1//T/8//z//T/9f/1//X/9f/0//T/8//z//T/9P/2
//b/9P/0//L/8//z//P/8v/x//D/7v/u/+7/7v/v//D/8P/v/+7/7P/r/+r/6v/s/+3/
7f/t/+n/6P/o/+j/6P/n/+f/5//l/+T/4//j/+X/5f/l/+T/4v/i/+L/4v/e/93/3P/c
/9z/3P/d/97/3v/e/93/3P/d/97/3//h/+D/4P/i/+T/5P/l/+b/5//p/+n/7P/w//P/
8//y//H/8//1//b/9//4//v//f/+//7//v/8//z//P/+/wAAAQD/////AAAAAAAAAAAA
AAEAAQACAAIAAQACAAMABAAFAAQAAwADAAIAAgACAAMAAwABAAIAAwADAAQABQAGAAkA
BwAFAAQAAgACAAIABAAEAAQABAAFAAYABgAGAAUABQAFAAQAAwACAAQABAAEAAQAAgAC
AAEAAQAAAAAAAAAAAAAAAAAAAP///////wAAAAD///////8AAP/////+//7//P/7//v/
/P/////////9//3//P/8//3//P/+//7//v/+//7//f/8//r/+//8//3////+//3//f/8
//z//P/9//v/+v/5//n/+//7//v/+//5//n/+f/6//3//f/9//3/+//7//v/+//6//n/
+P/3//v/+f/7//z/+v/6//r/+v/8//z//P/8//r/+v/6//r/+v/6//r/+v/6//r/+v/6
//r/+v/6//r/+v/6//r/+v/6//r/+v/6//j/+P/4//j/+P/4//j/+P/6//r/+v/6//z/
/P/8//z/+f/4//f/9v/3//j/+f/6//j/+P/4//j/9v/2//b/9v/4//j/+P/4//j/+P/4
//j/+P/4//j/+P/4//j/+P/4//b/9v/2//b/+f/6//v//P/7//r/+f/4//r/+v/6//r/
+v/6//r/+v/4//j/+P/4//r/+v/6//r/+f/4//f/9v/4//j/+P/4//n/+v/7//3//v/+
//7///8CAAQABQAIAAkACgAMAAwADAANAA0ADQANAA0ADQAOAAwADgAOAAwACwAIAAQA
AQABAAEAAQAAAP///v/9//v/+v/6//r/+f/4//j/+f/7//n/+f/3//b/+P/3//f/9v/2
//b/9//3//f/9//3//f/8//z//T/9P/0//f/9//3//f/9v/2//b/9f/0//P/8v/0//X/
9v/3//j/+P/2//b/+v/+/wIABQAIAA0AEQAUABwAKgA9AE8AXwBpAHAAcgBwAHAAcABs
AF4ASQAlAPb/xf+b/3X/WP9G/0L/S/9V/1//a/99/5H/oP+n/7L/vv/H/87/1//f/+H/
4//k/+b/6P/q/+r/7P/t/+3/7v/u/+7/7//v/+//8f/z//P/8//z//P/8v/x//D/8P/w
/+7/7P/t/+7/7//y//H/8v/x/+7/7//w//H/8//y//D/7v/t//D/8P/w/+//7//v/+//
7//u/+7/7v/t/+3/7f/t/+3/6v/q/+v/6//s/+z/7P/s/+3/7P/s/+3/7f/t/+3/7f/r
/+v/6//s/+z/6//r/+v/7f/u/+//7//r/+v/6v/q/+r/6f/p/+j/6f/q/+n/6v/o/+n/
6f/p/+v/6//r/+r/5//m/+X/5f/m/+b/5f/k/+b/5f/k/+T/5P/j/+H/3//g/+D/4f/i
/+H/3//e/93/3f/c/9v/2//d/93/3f/c/9z/3P/c/9z/3P/b/9r/2v/W/9b/1//Y/9r/
2v/Z/9j/2P/Y/9j/2f/a/9r/3P/e/97/3//g/+H/4f/h/+T/6P/p/+n/6P/n/+n/7f/w
//P/8v/z//P/8v/z//T/8//0//P/9P/1//X/8//z//T/9P/2//b/9v/3//X/9v/2//X/
9//3//f/9//5//n/+v/6//r/+v/7//v/+f/6//v/+//7//v/+//9//v/+//8//z//P/8
//7//v/9//z//P/8//z//P/7//v/+v/6//r/+v/4//j/+P/4//r/+v/5//n/9v/2//b/
9v/2//b/9v/1//f/9//4//j/9//3//f/+P/3//f/9v/2//b/9f/1//b/+v/7//z/+//4
//b/9f/1//X/9v/1//T/9v/2//X/9P/0//X/9v/3//X/9P/z//P/9P/0//T/9f/3//b/
9f/1//P/8//z//P/9f/1//X/9v/0//P/8v/x//P/8//z//P/9f/1//X/9f/z//X/9//4
//b/9v/2//b/9P/0//T/9P/2//b/9v/2//j/+P/4//j/+P/4//j/+P/2//b/9v/2//f/
+P/5//r/+P/4//j/+P/5//r/+//8//7//v/+//7//f/8//v/+v/7//z//f/+//z//P/8
//z//v/+//7//v///wAAAQACAP///v/9//z//f/+////AAD///7//f/8//7//v/+//7/
AAAAAAAAAAD+//7//v/+//7//v/+//7//v/+//7//v/+//7//v/+//7//v/+//7//v/+
//7//v/+//7//v/+//z//P/8//z///8AAAEAAgAAAAAAAAAAAAIABAAFAAYACAALAA0A
DgAOAA8AEAASABAAEAARABEAEQATABMAEwAUABQAFgAWABYAFAAQAAsABQAFAAUABQAG
AAUABAADAAAA/v/9//z/+//6//r/+//////////9//3//v/+/////v/+//7////+//3/
/P/7//z/+//8//7//v/+/wEAAQABAAEAAAAAAAIAAgACAAIAAAABAAEAAQADAAQABAAE
AAgADAAOABAAFwAcAB8AJQAqADAAOABHAFcAYQBpAHQAegB4AHYAfgCAAHAASwAfAPL/
w/+d/4P/cP9m/2L/Z/9r/23/df+F/5f/pv+1/8L/zv/V/9r/4f/n/+v/7//w//L/9P/2
//b/+P/5//n/+v/6//r//P/9//7/AQD+//3//P/7//7//v/+//7/AAAAAP7//P/5//j/
9//4//v//v////7//P/8//z//f////7//f/9////AAABAAEA//////////8AAAAAAAD/
//3//f/9//3//f/+/wAAAQAEAAQABAAEAAEAAAAAAAEAAgADAAQABQADAAMAAwAEAAYA
BQAFAAUACAAKAAwADQAIAAcABQAEAAcABwAIAAgACAAIAAYABgAFAAUABAADAAQABQAG
AAYAAwACAAEAAQAFAAYABgAGAAQAAQD+//z/AAABAAEAAQABAAAAAAAAAAAA////////
AAAAAAAAAQD////////+//z//P/8//z/+//7//v//P/6//r/+//8//7//v/9//z//f/+
////AQAAAAAAAgAEAAQABQAGAAcABwAHAAoADgARABEAEAAPABIAFQAXABkAGQAbABwA
HAAeAB4AHAAcABwAHgAgACEAIAAfAB8AHgAfACAAIQAjACAAIAAfAB0AIAAhACIAIwAj
ACMAJAAkACIAIgAjACMAIgAiACIAIQAiACMAJAAnACYAJQAlACQAIwAiACMAIgAkACQA
JQAmACYAJgAlACUAKAAoACgAKAAmACYAJgAmACYAJgAlACUAJAAkACQAJAAkACQAJAAj
ACQAJQAnACgAJAAjACIAIgAjACMAIgAiACQAIwAjACQAJwAnACcAJQAiACAAHwAfACAA
IgAiACIAIAAgAB8AHgAhACMAJQAnACYAJAAiACEAIgAiACIAIwAmACYAJgAnACYAJQAk
ACMAIQAhACEAIgAjACMAIwAjACEAIQAhACEAIQAhACEAIQAhACEAIQAgACIAIgAiACIA
IgAiACIAIgAiACIAIgAiACQAJAAkACQAIQAgAB8AHgAfACAAIQAiACIAIgAiACIAIgAi
ACIAIgAgACAAIAAgAB8AHgAdABwAHAAcABwAHAAdAB4AHwAgAB8AHgAdABwAHgAeAB4A
HgAcABwAHAAcAB4AHgAeAB4AHQAcABsAGgAcABwAHAAcAB0AHgAfACAAIAAgACEAIgAk
ACQAJQAnACcAJgAnACcAKgAsACwALAAtAC0ALQAvADEAMQAyADIAMwAyAC8ALAAoACMA
HwAfACEAIQAgAB8AHAAbABkAGAAaABoAGQAYABUAFQAWABUAFwAVABQAFAATABMAEgAS
ABIAEwATABMAEwATABMAEQAPABAAEAAQABMAEwATABMAFAAUABQAFAAUABQAFAAVABUA
FQAVABYAGAAWABYAFgAWABwAIQAmACkALQA0ADoARgBVAGcAdwCBAIgAjgCSAJQAlgCW
AIYAaQBBABQA4f+1/5f/hv92/3D/c/9z/3f/g/+R/5//rP+9/8z/1v/d/+b/7f/z//f/
+//8//7/AAAEAAQABgAHAAYABgAFAAQABwAHAAcACQAHAAcABwAHAAcABgAFAAQABQAG
AAUABAAEAAQABAAGAAYACAAIAAYABAAEAAQABQAHAAYABQAFAAYABgAGAAUAAwADAAMA
AwACAAIAAgABAAEAAQABAAEAAAAAAAEAAQAAAAAAAAAAAP///v/+////AQABAAEAAQAB
AAEAAQACAAAA/////////f/+///////7//v/+v/6//v/+//8//z//P/8//r/+v/6//v/
+//7//v/+//7//r/+f/4//f/9//2//b/9f/0//L/8f/w//D/8v/z//P/8//w/+7/7f/s
/+z/6//r/+v/6f/o/+f/5//n/+f/5//m/+X/5P/j/+L/4v/j/+T/5v/j/+L/4v/i/+T/
5P/j/+L/5P/k/+T/5f/l/+T/5f/m/+r/6//s/+3/7//v//L/9v/5//n/+P/3//n/+//8
//3//f///wAAAAACAAIAAAAAAAAAAgAEAAUAAwADAAQABAAFAAYABwAJAAcACAAIAAcA
BwAHAAcABwAHAAcACAAIAAYABgAHAAcABwAIAAkACQAHAAcABwAJAAkACQAKAAoACQAI
AAkACAAKAAoACwAMAAsACgAIAAcACAAIAAgACAAKAAoACgAKAAoACgAJAAkACAAIAAgA
CAAGAAYABgAFAAUABQAGAAYABQAFAAUABgAFAAUABAAEAAYABQAFAAYABQAFAAUAAwAD
AAIAAgADAAYACAAIAAgABgAGAAUABAAEAAUABgAHAAYABAACAAEAAgACAAIAAwAFAAQA
AwADAAMAAwADAAMAAwADAAMABAAEAAMAAgABAAIAAwAEAAUAAwADAAMAAwABAAEAAQAA
AAIAAgACAAIAAAAAAAAAAAACAAIAAgACAAAAAAAAAAAAAAAAAAAAAAACAAIAAgACAAAA
AAAAAAAAAAAAAAAAAAAAAAAAAAAAAP7//v/+//7//v/+//7//v8AAAAAAAAAAP7//v/+
//7/AAAAAAAAAAD+//7//v/+//7//v/+//7//P/8//z//P/+//7//v/+/wAAAAAAAAAA
/f/8//v/+v/6//r/+v/6//j/+P/4//j/+v/6//r/+v/6//r/+v/6//j/+P/4//j/+f/6
//v//P/8//z//P/8//z//P/8//z//f/+////AAD////////+/wEAAwAGAAgABwAIAAgA
CAAKAAoACgALAA0ADQAPAA8ADgAOAA0ADgAPAA4ADQAKAAUAAQABAAEA///+//3//P/8
//v/+//8//v/+f/3//b/+f/7//v/+//5//j/+P/3//X/9P/0//T/9//3//f/9//3//f/
9f/1//b/9v/2//n/9//3//f/9v/4//j/+P/4//j/+P/5//n/9//3//j/+P/2//j/+v/+
/wAAAwAGAAcADQAUABwAJgA3AE0AXQBlAGwAcgB0AHIAcgByAGYAUwA5ABIA4/+1/43/
bP9W/0r/R/9R/1v/Y/9x/4P/lv+h/6z/tv/B/8z/0f/V/9v/4P/i/+X/6P/o/+j/6v/r
/+3/7v/u/+7/8f/x//H/8//x//H/8f/x//D/8P/w//D/8v/y//D/7v/u/+7/7v/w/+7/
8P/w/+7/7v/u/+7/7//x//D/7//v//D/8P/w/+//7f/t/+3/7f/u/+7/7v/t/+3/7f/t
/+3/6v/q/+v/6//s/+z/7P/s/+v/6v/q/+v/6//r/+v/6//p/+n/6f/q/+r/6f/p/+n/
6f/q/+v/6//p/+n/6P/o/+n/6f/q/+r/7P/s/+r/6v/o/+n/6f/p/+n/6f/p/+j/5//m
/+X/5f/m/+b/5f/k/+b/5f/k/+T/4//j/+L/4f/g/+D/4f/i/+H/3//e/93/3v/e/97/
3//h/+H/4f/g/9//3v/d/9z/3P/b/9r/2v/Y/9j/2f/a/9r/2v/Z/9j/2P/Y/9j/2f/a
/9r/3P/e/97/3//g/+H/4f/h/+T/6P/p/+n/6P/n/+j/6//t/+//7v/x//P/9P/2//b/
9P/0//L/9P/2//f/+f/5//r/+v/5//j/9//3//n/+v/6//n/+f/5//n/+f/3//f/+P/4
//r/+v/7//v/+f/6//v/+//6//n/+P/5//n/+f/6//r/+f/4//n/+P/3//b/9v/2//j/
+P/3//f/+//8//3//v/8//z//P/8//3//v/+/////P/8//z//P/8//z//P/7//v/+//8
//z/+//7//v//P/9//3//P/8//z/+//7//z//f/9//3/+//7//r/+v/7//r//P/8//z/
/P/8//v/+v/8//3//v///////v/9//3/+v/6//r/+//7//r/+f/5//v/+//7//v/+//7
//v//P/9//3//f/9//v/+//7//v/+//7//v/+//9//3/+//8//7//v/+//7//f/8//v/
+v/6//r/+v/6//z//P/8//z/+//6//n/+P/5//r/+//8//z//P/8//z//v/+//7//v8A
AAAAAAAAAP///v/9//z//v/+//7//v/8//z//P/8//z//P/8//z//v/+//7//v8AAAAA
AAAAAP7//v/+//7//v/+//7//v/8//z//P/8////AAABAAIAAQAAAP///v///wAAAQAC
AAAAAAAAAAAA/v/+//7//v8AAAAAAAAAAP///v/9//z//v/+//7//v/+//7//v/+/wEA
AgADAAQABQAGAAgACgAKAAoACwANABAAEAASABMAEgAUABQAFAATABMAEwAVABcAFwAY
ABgAGgAaABgAFgASAA0ACQAJAAcABwAGAAUABAADAAEAAAABAAIAAgACAAEAAQACAAEA
AwABAAAAAAABAAEAAAAAAAAAAQABAAEAAwADAAMAAQABAAIAAgACAAUABQAFAAUABAAE
AAQABAACAAIAAgADAAYABwAIAAoADAAKAAYACAAMABAAFQAcACEAJQAmACwANABBAFMA
YQBpAHAAdgB6AHoAegB6AHAAVQAvAAgA2/+t/4f/cv9o/2L/X/9l/23/d/+D/5H/oP+t
/7j/xv/V/9z/4f/n/+3/8f/y//T/9v/2//b/+P/5//r//P/9//7//v/9//z//f/+////
AAABAAIAAgACAAIAAAAAAP7//P///wAAAQAEAAMABAADAAAAAAAAAAAAAQACAAIAAgAD
AAIAAAD+//v//f///wEAAwAEAAQABAADAAIAAQAAAP////8AAAIAAwAEAAQABAAEAAMA
AgACAAMAAAD///7//f/+////AAACAP///f/8//v/+//8//3//f/9//3//P/8//v/+//8
//z/+v/6//j/+P/6//v/+//7//v/+//7//r/+//6//n/+f/6//r/+f/4//r/+f/4//j/
9v/1//P/8f/x//D/8P/w//L/8f/x//H/7v/s/+r/6f/q/+v/7P/s/+//8P/x//L/7//t
/+v/6v/p/+r/7P/u/+3/7P/q/+j/6f/q/+v/7f/w//D/8v/0//X/9f/1//X/+P/5//3/
AgAFAAUABAADAAMABQAGAAcABwAJAAoACgAMAAwACgAKAAsADgARABMAEAAPAA8ADgAP
ABAAEQATABEAEgASABEAFAAVABYAFwAUABMAEwASABUAFgAYABkAGAAYABgAFwAXABcA
FwAZABkAGQAaABoAGgAaABwAHAAaABoAGwAcAB4AHgAdAB0AHAAcABwAHAAcABwAHAAc
ABkAGAAWABUAFQAWABcAGAAZABoAGwAbABkAGQAaABoAFwAXABcAGAAaABsAGwAcABwA
GwAbABwAGwAbABsAGQAYABgAGQAbABwAHgAeAB4AHAAcABsAGgAZABkAGQAZABsAHAAd
AB8AHgAeAB4AHwAeABwAGgAZABoAGwAcAB0AHQAdAB0AHgAfAB8AHwAfAB4AHQAcABsA
HAAdAB4AHwAdABsAGwAcAB4AHgAeAB4AIAAgACAAIAAeAB4AHgAeACAAIAAgACAAIAAg
ACAAIAAgACAAIAAgAB4AHgAeAB4AHgAeAB4AHgAgACAAIAAgACAAIAAgACAAHgAeAB4A
HgAeAB4AHgAeAB4AHgAeAB4AHwAgACEAIgAgACAAIAAgAB8AHgAdABwAHgAeAB4AHgAe
AB4AHgAeABwAHAAcABwAHQAeAB8AIAAjACUAJwAoACcAJwAoACgAKgAsAC0ALgAuAC4A
LgAvAC8ALwAxADEAMwA0ADQANgA2ADQAMgAuACcAIwAjACMAIQAgAB8AHgAdABsAGgAa
ABoAGQAYABgAGQAbABsAGwAbABoAGgAZABcAFgAWABYAFgAVABQAEwAVABUAEwATABYA
FgAWABkAFwAXABcAFgAXABgAGQAaABkAGAAYABcAFwAXABgAGAAWABgAHAAiACYAKQAu
ADUAOwBAAEQAUABlAHkAhQCLAJAAlACUAJgAngCYAIAAWwAxAAIA0/+t/5n/hv92/3b/
e/99/4X/j/+d/63/vP/J/9T/4P/p//D/9//9/wMABwAIAAoADAANAAwADQANAA0ADgAO
AA4ADgANAAwADQAPAA8ADwAPABIAEgASABIAEQAQAA0ACgAKAAoACgAMAA4AEAAQAA4A
DgAOAA4ADwAPAA4ADQANAAwADAAMAAsACwALAAsACwAMAAwADAALAA0ADQANAA0ACgAK
AAsACwAMAAwADAAMAAkACAAIAAkACQAJAAkACQAHAAcABwAIAAgABwAHAAcABwAIAAkA
CQAHAAcABgAGAAcABwAIAAgACAAIAAYABgAGAAcABwAHAAUABQAFAAQAAQAAAP////8A
AAAA///+/wAA///+//7///////7//f/9//z//P/8//r/+f/5//n/9//2//X/9f/3//f/
9//2//T/9P/0//T/9P/z//L/8v/u/+7/7//w/+7/7v/t/+z/7v/w//L/9f/z//L/8//0
//j/+f/6//v//////wIABgAIAAcABQADAAUABwAIAAkABwAJAAoACgALAAwACwAMAAwA
DgAQABEAEQARABIAEgASABIAEgATABEAEgASABEAEgATABQAFQATABMAFAAUABQAFAAV
ABUAFQAWABcAFwAWABUAFAAVABUAFQAWABYAFgAWABgAGAAWABYAFwAYABYAFgAVABUA
FgAWABYAFgAUABQAFAAUABQAFAATABMAFAAUABQAFAAUABQAFAATABEAEQASABIAEgAT
ABQAFgAWABUAEwASABIAEQARABIAEwATABMAEQAPAA4ADgAPAA4AEAAQABAAEAAQAA8A
DgAMAA0ADgAPAA8ADgANAA0ADgAOAA4ADwARABAADwAPAA8ADwAPAA8ADwAPAA8AEAAQ
AA8ADgANAA0ADQANAA0ADwAPAA8ADwANAA0ADQAQABIAEgASABIAEQAQAA8ADgAOAA4A
DgAOAAwADAAMAAwADAAMAAwADAAMAAwADAAMAA0ADgAPABAADwAOAA0ADAAMAAwADAAM
AA0ADgAPABAAEAAQABAAEAAPAA4ADQAMAA4ADgAOAA4AEAAQABAAEAAOAA4ADgAOAA4A
DgAOAA4ADwAQABEAEgAPAA4ADQAMAA0ADgAPABAAEAAQABAAEAAQABAAEAAQAA4ADgAO
AA4ADAAMAAwADAAOAA4ADgAOABAAEAAQABAAEgASABIAEwAWABYAFgAXABkAGgAaABwA
HQAeACAAIAAeAB8AHwAfACEAIQAhACIAJAAmACYAJAAgABwAFwATABUAFQAVABQAEgAQ
AA4ACwALAAwADQANAAoACgALAA0ADwAPAA0ADAAKAAkACQAIAAgACAAJAAkACQAJAAkA
CQAHAAcACAAIAAgACwALAAsADQAMAAwADAALAAoACQAIAAkACQAJAAkADAAKAAwADAAO
ABAAFAAbACAAJQApAC4ANAA+AEsAXQBrAHUAfgCAAIAAfgCAAIAAdgBZADMACgDd/7H/
kf96/2r/Yv9j/2n/cf95/4v/n/+s/7X/xP/Q/9n/4v/r/+//8//5//r//P/+//7//v8A
AAEAAwAEAAQABAAFAAUABQAHAAcABwAHAAcACgAKAAoACgAJAAgABQACAAQABAAEAAYA
BgAIAAgABgAGAAYABgAHAAcABgAFAAUABgAGAAYABQADAAMAAwADAAQABAAEAAMABQAF
AAUABQAEAAQABQAFAAQABAAEAAQABQAEAAQABQADAAMAAwADAAMAAwADAAQABAADAAMA
AwABAAIAAwADAAMAAwACAAIAAQABAAIAAgACAAIAAAAAAAIAAwADAAMAAQABAAEAAAAB
AAAA//////7//v/9//z//P/7//r/+v/7//v/+v/5//f/9v/2//b/9v/1//X/9f/1//T/
8//z//H/8f/x//D/8v/y//L/8v/u/+3/7P/s/+z/7P/t/+7/7P/s/+v/6v/q/+r/6v/r
/+7/7v/w//L/9P/1//b/9//5//n//P8AAAEAAQAAAP//AQADAAQABQAGAAkACwAMAAoA
CgAIAAgACgAMAA4ADwAPAA8AEAAQABAAEAAQABEAEQASABIAEQARABEAEQARABEAEQAS
ABIAEgASABMAEwATABQAFQAVABUAFQAVABcAFwAXABgAGAAZABoAHQAeABwAHAAdAB4A
HgAeAB0AHQAgACAAIAAgAB8AHgAdABwAHgAeAB0AHQAcABwAHAAcAB4AHgAeAB0AHQAd
AB4AHgAcABsAGgAaAB0AHQAcABwAGgAZABkAGgAbABsAGwAZABoAGgAbAB0AHQAeAB0A
HAAeAB4AHQAcABoAGwAcAB0AHQAcABsAGwAcABwAHAAdAB8AHgAdAB0AHQAdAB0AHQAb
ABsAGwAcABsAGwAbABsAHAAdAB4AHwAdAB0AHQAdAB0AHQAfACAAHwAeAB0AHAAcABwA
HAAcAB4AHgAeAB4AIAAgACAAIAAgACAAIAAgACAAIAAgACAAIAAgACAAIAAgACAAIAAg
AB4AHgAeAB4AIAAgACAAIAAgACAAIAAgACAAIAAgACAAIAAgACAAIAAgACAAIAAgACIA
IgAiACIAJAAkACQAJAAjACIAIQAgACEAIgAjACQAJAAkACQAJAAmACYAJgAmACUAJAAj
ACIAJAAkACQAJAAmACYAJgAmACgAKAAoACgAKAAoACgAKAAmACYAJgAmACYAJgAmACYA
KAAoACgAKAAoACgAKAAoACgAKAAoACgAKQAqACsALAApACgAJwAmACkAKgArACwALgAx
ADQANgA1ADUANgA2ADYAOAA5ADoAPgA+AD4APwBBAEEAQwBDAEEAQgBCAEQARABCAEAA
PAA5ADUANQA1ADUANAAzADIAMQAvAC4ALgAuAC0ALAAsAC0ALwAvAC8AKwAqACoAKQAq
ACoAKwAsACsAKwArACsAKwArACkAKQAqACoAKgAtACsAKwArACoAKwAsAC0ALgAuAC4A
LwAvAC0ALQAuAC4AMAA0ADgAOAA2ADkAQABDAEUATABWAGQAdwCJAJcAnwCkAKgApgCg
AKAAngCSAHsAWQAsAPv/z/+r/5L/gv98/4H/j/+d/6f/tf/L/+D/6//0//7/BwAOABUA
GwAfACEAIgAkACYAKgAqACwALQAvADAAMAAwAC8ALwAvADEAMwAzADMAMwA1ADYANwA4
ADgAOAA2ADQANAA0ADQANgA2ADgAOAA2ADYANgA2ADcANwA2ADUANQA4ADgAOAA3ADUA
NQA1ADUANgA2ADYANQA1ADUANQA1ADUANgA4ADkAOgA6ADoAOgA5ADgAOAA5ADkAOQA5
ADkANQA1ADUANgA2ADUANQA1ADYAOAA6ADsAOQA5ADgAOAA7ADsAPAA8ADwAPAA6ADoA
OAA5ADkAOQA8AD0APgA+ADsAOgA5ADkAOwA8ADwAPAA8ADsAOgA6ADwAPQA9AD0APQA+
AEAAQgBAAD8APwA/AEEAQAA/AD8AQQBBAEEAQAA+AD4APgA+AD8APwA/AEAAQABAAEEA
QgBAAEAAPwA+AD8AQABBAEMAQgBCAEQARgBIAEkASgBLAEwASwBNAFAAVQBVAFQAUwBV
AFcAWABZAFoAXQBfAGAAYQBiAGEAYgBkAGYAaABpAGkAaQBqAGoAaABoAGgAaQBpAGoA
agBpAGoAawBsAG0AawBrAGwAbABvAHAAcgBzAHAAcABwAG8AcgBzAHQAdwB2AHUAdQB0
AHQAdAB2AHYAeAB4AHkAegB8AHwAewB7AH4AfgB+AH4AgACAAIAAgACCAIIAgQCBAIIA
ggCCAA==
         </WaveFormData>
      </LeadData>
      <LeadData>
         <LeadByteCountTotal>10000</LeadByteCountTotal>
         <LeadTimeOffset>0</LeadTimeOffset>
         <LeadSampleCountTotal>5000</LeadSampleCountTotal>
         <LeadAmplitudeUnitsPerBit>4.88</LeadAmplitudeUnitsPerBit>
         <LeadAmplitudeUnits>��V</LeadAmplitudeUnits>
         <LeadHighLimit>2147483647</LeadHighLimit>
         <LeadLowLimit>268435456</LeadLowLimit>
         <LeadID>V4</LeadID>
         <LeadOffsetFirstSample>0</LeadOffsetFirstSample>
         <FirstSampleBaseline>0</FirstSampleBaseline>
         <LeadSampleSize>2</LeadSampleSize>
         <LeadOff>FALSE</LeadOff>
         <BaselineSway>FALSE</BaselineSway>
         <ExcessiveACNoise>FALSE</ExcessiveACNoise>
         <MuscleNoise>FALSE</MuscleNoise>
         <LeadDataCRC32>3409410103</LeadDataCRC32>
         <WaveFormData>
BgAGAAYABgAHAAgACQAKAAkACAAHAAYABgAGAAYABgAGAAYABgAGAAYABgAGAAYACAAI
AAgACAAHAAYABQAEAAUABgAHAAgACAAIAAgACAAIAAgACAAIAAkACgALAAwADQAOAA8A
EAAPAA4ADwAOABAAEAARABIAFAAVABYAFgAUABUAFQAWABQAFQAVABYAGQAbAB0AIAAh
ACEAIAAfABkAEwAPAA4ADgANAAwACwAIAAUABQAFAAYABgAGAAQABgAGAAcABwAIAAkA
CgAKAAoACQAGAAYAAwACAAIAAQADAAMAAwADAAUABQAFAAUABAAGAAYABgAGAAQAAwAD
AAMABAAEAAQABQAHAAgACgAKAAYABAAFAAkADwAVABsAIwAqADEAPQBJAFoAbQB+AI4A
nACmALMAwQDMANEAwwCfAG8AOAADANb/uf+l/5T/i/+F/4T/iP+R/5v/qf+2/8D/yv/Q
/9b/4v/r//D/9P/1//f/+f/7//r/+v/7//z///8AAAAAAAAAAAIAAgABAAMABAAFAAUA
AwADAAMAAwADAAMAAgABAAIAAgAEAAQAAgACAAIAAgACAAIAAgACAAAA//////7//v/+
//7/AAD//wAAAAABAP//////////AQABAAMAAwACAAIAAgACAAEAAQAAAP//AAD+////
AQD//////////wIAAgADAAMAAgABAAAAAAD//wAAAQAAAAIAAgACAAMAAQABAAIAAgAG
AAYABQAEAAIAAwAEAAQAAgABAAAAAAADAAIAAwAEAAQABAAEAAQAAwABAAAA//8DAAQA
BQAGAAUABAACAAEABAAEAAIAAgABAAEAAQACAAIAAgACAAIAAQABAAEAAAD5//T/8P/r
/+n/6f/n/+f/5//n/+f/6P/m/+j/6P/o/+b/5v/m/+b/6f/r/+z/7f/u/+//8P/y//D/
8f/z//P/8f/x//L/8v/0//X/9v/3//b/9f/0//T/+P/4//j/9//3//f/9//2//b/9//4
//j/+v/5//n/+f/5//r/+//7//3//f/7//r/+v/7//z//f/9//r//P/+/wIAAAD/////
/v/9//z/+//8//3///////7//f/9//7/AQABAAEAAgAAAAAAAAD+//7/AAAAAAAAAQAB
AP///v/8//z//P/8//z//f/9//z//f/8//3//v/9//3//f/9//v/+f/4//j/+P/4//f/
9//5//r//P/6//n/9//4//n/+f/5//r/+v/7//r/+v/5//f/+P/6//r/+v/6//r/+//7
//n/+f/6//j/+P/4//f/+P/5//n/+v/4//j/+P/4//r/+v/7//v/+//5//j/+P/4//j/
9//2//j/+P/6//r/+P/4//j/+P/6//r/+v/6//j/+P/4//j/+P/4//j/+P/4//j/+P/4
//r/+v/6//r/+v/6//r/+v/6//r/+v/6//n/+P/3//b/9//4//n/+v/6//r/+v/6//r/
+v/6//r/+P/4//j/+P/6//r/+v/6//r/+v/6//r/+f/4//f/9v/4//j/+P/4//r/+v/6
//r/+P/4//j/+P/6//r/+v/6//j/+P/4//j/+f/6//v//P/6//r/+v/6//j/+P/4//j/
+v/6//r/+v/6//r/+v/6//z//P/8//z/+v/6//r/+v/4//j/+P/4//n/+v/7//7//v/+
//7///8CAAQABQAGAAcACAAKAAsADAAMAA0ADQAOAA4ADwAQABEAEQAQAA4ADwAKAAUA
AgADAAQABAAEAAEAAAD9//3//f/+//7//v/8//z//P/9//3//f/9//3//P/8//v/+P/4
//j/+P/5//v/+//7//v/+f/5//n/+f/7//z//v/+//7//v/8//v/+f/5//r/+v/8//z/
/f/9//7//P/4//j/+////wUACQANABcAIAAnAC8AOwBMAF8AdACEAJQAngCpALUAwgDF
AL8AqwCBAEYACQDU/6n/if9y/2v/b/92/37/h/+V/6f/tP+6/8D/yv/S/9j/3//m/+r/
6//t/+//8f/y//L/8//0//X/9v/2//b/9v/4//j/9//5//r/+//7//r/+f/4//f/9f/1
//T/8//1//b/+f/6//f/9v/1//T/9f/2//f/+P/2//X/9f/0//T/9P/0//b/9v/2//X/
9f/0//P/8v/x//L/8//2//f/9f/0//P/8v/y//P/8//z//T/8v/z//X/8//z//P/8//0
//T/9f/1//T/8//y//L/9P/2//j/+P/3//b/9f/1//P/8//0//T/+P/4//f/9v/2//f/
+P/4//f/9//3//j/+P/2//b/9v/2//b/9v/2//j/9//3//f/9//2//X/9P/0//T/8//z
//T/9P/y//L/8f/x//H/8v/0//T/9P/0//P/8//z//L/8v/y//P/8//x//H/7//v/+3/
7f/t/+7/8P/y//L/8v/y//L/8v/y//H/8//0//X/9v/3//j/+v/6//v//f/9//7///8B
AAIAAgABAAAA//8AAAEAAgAEAAQABAAEAAMAAQABAAEAAAAAAAEAAgACAAQAAwADAAMA
BAAEAAQAAwAEAAUABAAEAAYABwAIAAkACAAEAAUABgAJAAgACAAJAAkACQAJAAkACAAJ
AAsACwAKAAkACQAKAAsACwALAAwADAAMAAwACgAGAAgACAAIAAsACwAJAAgABgAGAAYA
BgAHAAcABgAEAAUABAAFAAYABQAFAAUABQAFAAMAAgACAAIAAgABAAEABgAIAAsACgAF
AAEAAAD///3//f/+//7////+//7//f///wAAAgACAAEAAAD/////AQD/////AAAAAAAA
AAD////////+//7/AAAAAAAAAAD+//7//////////f/8//z//f/+//7//v8AAAIAAgAA
AAAAAAAAAAAA/v/+//7//v8AAAAAAAAAAAIAAgACAAIAAgACAAIAAgD///7//f/8//3/
/v///wAA///+//3//P/+//7//v/+////AAABAAIA///+//3//P/9//7///8AAAAAAAAA
AAAAAAAAAAAAAAADAAQABQAGAAQAAgAAAP7/AAAAAAAAAAD///7//f/8//7//v/+//7/
//8AAAEAAgD///7//f/8//7//v/+//7//P/8//z//P/8//z//P/8//7//v/+//7//f/8
//v/+v/6//r/+v/6//r/+v/6//r//f/+////AAAAAAAAAAAAAAQABAAEAAQABQAGAAgA
CQAKAAoACgALAAkACgAKAAsACwAMAAwADQAMAA4ADwAPABEAEQANAAkABQAEAAMAAQAA
AP///v/7//n/+f/6//r/+v/4//j/+P/6//v//P/9/////v/+//3/+P/4//j/+P/3//f/
9//3//f/9//3//f/+f/5//r//P/+//7//v/8//n/+f/5//r/+v/6//r/+//7//z//P/6
//7///8BAAMACwATABcAHgApAC8AOQBIAFkAZgByAIQAkACXAKEAsgC9AK8AiQBXACAA
6f+6/53/j/+G/3//f/+C/4D/g/+P/5//rP+4/8T/zP/Q/9T/3f/g/+L/5f/n/+n/6//u
/+7/7//w//H/8v/y//L/8//2//f/9//0//T/9P/z//P/8//z//P/9f/1//T/8//w/+7/
7v/s/+7/8P/y//T/9P/0//T/9P/2//X/9f/0//b/9v/2//j/9P/0//P/8//z//P/8//z
//L/8f/y//H/8P/w//D/8P/y//P/8//z//D/7P/r/+v/7f/v//H/8//z//L/8v/x//L/
8f/w//D/9P/4//z//v/5//b/8//x//H/8f/y//L/9P/0//P/8v/x//H/8f/w//D/8f/y
//T/8//w/+//7v/v//D/8f/y//H/7//u/+3/8f/y//P/9P/0//T/8//z//P/8v/v/+7/
8P/x//L/9P/x//D/7//u/+v/6//r/+r/6v/q/+v/6//p/+n/5//n/+j/6f/q/+z/7P/u
/+7/7v/t/+z/6//q/+v/7f/u/+//7v/v//D/8v/x//H/8v/x//T/9f/3//j/9//3//f/
9//5//n/+f/6//r/+v/6//n/+P/3//b/9P/4//v//v8AAPz/+f/3//X/+f/6//v/+//9
//3/+//6//j/+f/6//v/+//4//r//P/+//z/+//7//n/+f/5//n/+v/7//3//f/+//3/
/f/+/////////wAAAgACAAIAAAD+/wAAAAAAAP/////9//z/+v/6//r/+v/8//3//f/8
//3//P/9//7//P/7//r/+f/7//n/+P/4//j/+P/3//f/+v/8/////v/5//X/9P/z//T/
9f/3//j/9//2//b/9f/3//j/+v/6//n/+P/3//f/+f/3//f/+P/8//7/AAABAP///f/6
//j/9v/2//b/9v/3//j/+v/7//n/9//2//b/9//4//j/+P/4//j/+P/2//f/+P/5//r/
+v/6//r/+v/6//r/+v/6//v//P/9//7/+//6//n/+P/6//r/+v/6//v//P/9//7//P/8
//z//P/8//z//P/8//v/+v/5//j/+P/4//j/+P/6//r/+v/6//n/+P/3//b/9//4//n/
+v/6//r/+v/6//r/+v/6//r/+f/4//f/9v/3//j/+f/6//v//P/9//7/AAAAAAIAAgAC
AAIAAwAEAAUABQAFAAQABAAFAAUABgAHAAkACgAMAA4ADwAQABIAEgARAA8ADQAIAAMA
AAAAAAIAAQAAAP//AAD9//3//f/+//7//v/8//n/+P/4//f/+f/5//n/+P/4//f/9P/0
//X/9v/4//n/9//3//f/9//1//X/9f/1//f/+v/7//z//v/8//v/+//7//z//P/8//z/
/f/9//7//v/8//r/+//9/wEABwAPABUAHAAlAC0AOwBMAF0AbgB+AIwAmACnALcAxADL
AMEAoQBzADoA///K/6n/lf+I/4H/f/96/3r/gf+L/5f/oP+w/77/xv/M/9L/2//i/+b/
5//p/+v/7f/w//D/8f/y//H/8v/y//L/8v/0//T/8//1//b/9//3//T/8//y//H/8v/z
//P/8//0//T/9v/2//T/9P/0//T/8v/y//L/8v/0//P/8//y//T/9P/0//b/8//y//D/
7//v/+//7//v//H/8f/z//P/8P/w//D/8P/y//P/8//z//P/8P/w//H/8v/z//T/9f/2
//b/9//3//T/8//y//L/8v/0//b/9v/z//L/8f/x//P/8//0//T/9v/2//X/9P/0//X/
9v/2//f/9//3//j/+P/2//b/9v/1//T/8//y//L/8f/x//H/8//0//X/9v/1//T/8v/x
//T/9P/y//L/7//v/+//8P/w//D/8P/w/+z/6//q/+j/6P/q/+3/7//r/+v/6f/p/+n/
6f/p/+r/7P/u/+7/7v/s/+z/7P/s/+7/8f/z//X/9v/3//j/+v/4//n/+//7//3//f/+
//7//v/9//z/+//8//3//v8AAAAAAAAAAP///////////v8AAAEAAgACAAIAAQABAAEA
AgACAAIAAQADAAMAAQAAAAAAAQACAAMABQACAAQABgAGAAQAAwADAAUABQAFAAUABAAF
AAcABwAIAAcABwAIAAcABwAHAAgABgAGAAYABAADAAYABwAIAAcABwAFAAQABgAGAAYA
BgAIAAkACQAIAAYABAAEAAQABAAFAAYABwAFAAMAAgACAAQABAADAAMAAwAEAAYABAAC
AP///////wIAAwAFAAYAAwACAAIAAQD//wAAAgACAAAAAAAAAAEA///9//3//v///wAA
AQABAAMAAwACAAIAAgACAAIAAgAAAAAAAQABAAMAAQAAAAAAAwAEAAQABAACAAIAAAAA
AAAAAAAAAAAAAAAAAAAAAAAAAAAAAAAAAAAAAAAAAAAA/v/+//7//v8AAAAAAAAAAAAA
AAAAAAAAAAAAAAAAAAACAAIAAgACAAAAAAAAAAAAAgACAAIAAgAEAAQABAAEAAIAAgAC
AAIABAAEAAQABAACAAIAAgACAAIAAgACAAIAAgACAAIAAgACAAIAAgACAAQABAAEAAQA
AgACAAIAAgAAAAAAAAAAAAIAAgACAAIAAgACAAIAAgACAAIAAgACAAAAAAAAAAAAAgAC
AAIAAgADAAQABQAGAAYABgAGAAYABwAIAAkACgAJAAoACQAIAAkACwANABAADwAQABAA
EAARABEAEgASABMAEwAUABQAFAAUABUAFQAWABYAFgASAA8ADAAMAAwACgAIAAYABAAC
AAMABAAGAAUABAABAAAAAQADAAQABQAEAAMAAQAAAP3/+v/6//r/+//9//7////9//3/
/f/9/////////wAAAAAAAAAAAAAAAP///////wAAAAAAAAAAAAD//////v/+//7///8B
AAMABwALABEAGAAjAC0AOQBIAF0AcAB+AIwAmACjAK0AvADFAMUAuQCdAGwAMQD0/8H/
m/+A/3H/b/90/3z/gf+L/5v/qv+0/77/xv/O/9b/2//g/+T/6f/r/+3/7//y//L/8//0
//P/9P/0//T/9f/4//n/+f/3//j/+f/5//f/9//3//f/+f/5//j/9//0//T/9v/2//b/
9v/2//b/9v/2//b/9v/4//f/9//2//b/9v/2//j/9v/2//X/9f/1//X/9f/1//f/9//5
//n/9v/2//b/9v/2//f/9//3//f/9P/0//X/9f/1//X/9f/2//b/9//3//b/9f/0//T/
8v/0//b/9v/1//T/8//z//X/9f/2//b/+P/4//f/9v/0//X/9v/2//b/9//4//r/+P/2
//b/9v/2//b/9v/2//j/9//3//f/9//2//X/9P/1//b/9v/3//f/9v/z//L/8//z//P/
9P/2//b/9v/2//T/8//y//D/7//w//L/8//x//H/7//v/+//7//v//D/8P/y//L/8v/y
//L/8v/y//P/9f/2//f/9v/3//j/+v/6//v//f/9//////8AAAAAAwADAAMAAwAEAAUA
BgAIAAkACAAHAAUABgAHAAgACAAGAAcACAAIAAgABwAHAAcABwAIAAkACQAHAAcABQAE
AAYABwAIAAkACwAIAAoADAANAAoACAAHAAgACQAKAAsACgALAA0ADQALAAkACAAIAAsA
CwALAAwADAAMAAwACgAJAAwADQAOABEAEQAPAA4ADQAMAAsACgALAAsACgAIAAoACAAI
AAgACAAJAAoACwANAAsACgAKAAkACAAGAAUACQAKAAwACgAGAAMAAwADAAQABQAHAAgA
BwAGAAYABQAHAAgACgAKAAoACgAKAAsACAAFAAQABAAGAAYABgAFAAcABwAGAAYABQAE
AAMAAgADAAQABgAHAAkABwAGAAYABgAGAAUABAAGAAYABAAEAAQABAAEAAQABAAEAAQA
BAADAAIAAQAAAAEAAgADAAQAAwACAAEAAAACAAIAAgACAAIAAgACAAIABAAEAAQABAAF
AAYABwAIAAcABgAFAAQABgAGAAYABgAGAAYABgAGAAYABgAGAAYABAAEAAQABAAGAAYA
BgAGAAQABAAEAAQABgAGAAYABgADAAIAAQAAAAMABAAFAAYABAAEAAQABAAGAAYABgAG
AAYABgAGAAYAAwACAAEAAAABAAIAAwAEAAIAAgACAAIAAgACAAIAAgAEAAQABAAEAAUA
BgAHAAgACgAKAAwADAAKAAoACwAMAA8AEQATABQAFAAVABUAFgAVABUAFAAUABYAFwAY
ABoAGwAbABoAGQASAA0ACgAKAAoACQAIAAcABAABAAEAAQADAAQABQAEAAMAAgACAAEA
AQABAAEAAAACAAEA/v/+//7//v//////AQABAAEAAQD+//3//P/7//7/AAAAAAAAAAD+
//3//f/8//z/+//6//3///8AAAIABAACAP7/+//7/wEABwARABkAIgApADEAOwBGAFUA
ZABwAHoAiACXAKMArgC3ALEAlQBpADoAAwDM/6X/kf+G/4H/e/96/4D/hf+N/5n/qP+y
/77/yv/U/9r/3f/i/+j/7f/v//H/8//z//L/8v/y//b/+P/5//r/9//4//f/9f/1//b/
9//3//n/+f/5//n/+f/5//j/9//3//j/+//8//z//P/8//z/+//6//n/+P/6//v//f/+
//v/+P/1//T/8//0//T/9f/z//P/8//z//L/8f/y//H/9P/2//j/+v/4//n/+f/5//n/
9v/2//f/9v/1//T/8//2//b/9//3//T/8//y//L/8P/y//T/9P/1//T/8//z//X/9f/2
//b/9f/0//L/8P/z//X/9//4//f/9//3//j/+v/4//j/+P/2//b/9v/2//j/9//3//f/
9f/0//P/8v/y//L/8f/x//T/9v/2//j/9f/z//H/8P/y//L/8v/y//X/9//5//r/9v/0
//P/8f/x//H/7//v/+3/7f/t/+7/8P/y//L/8v/0//T/9P/0//L/8//z//P/9//5//v/
/v8AAAEAAwADAAMAAwAEAAQAAwADAAMAAwABAAEAAQACAAYABgAGAAUAAgABAAAA/v//
/wEAAwAEAAQAAwADAAMABgAIAAoACwAJAAcAAwAAAAMABQAHAAkABgACAAMABAAIAAYA
BQAFAAMAAwADAAMABAAFAAcABwAHAAcACAAKAAkACQAJAAoACgAKAAoACAAIAAoACgAK
AAgABwAEAAIAAwAEAAUABgAJAAsADAAMAAsACAAHAAYABQAFAAUABQAIAAcABwAIAAYA
BgAFAAUABQAEAAQAAAABAP//AAABAAQABQAHAAgABgAEAAMAAQD+//7////+/wAAAgAE
AAcABwAFAAUABgAEAAIAAAD9/wAAAQABAAIAAgACAAIAAgADAAQABgAHAAUAAwACAAIA
AwAEAAQABAD+/wAA/v8AAAIAAgACAAIAAgACAAIAAgABAAAA///+/wAAAAAAAAAAAgAC
AAIAAgAEAAQABAAEAAIAAgACAAIAAAAAAAAAAAACAAIAAgACAAMABAAFAAYABAAEAAQA
BAABAAAA///+/wAAAAAAAAAAAQACAAMABAACAAIAAgACAAAAAAAAAAAAAgACAAIAAgAE
AAQABAAEAAEAAAD///7///8AAAEAAgAEAAgACgAMAAoACQAIAAgACwAMAAwADAAPAA8A
EAAQABEAEQASABIAFQAWABgAGQAZABgAFwASAAwACAAHAAYAAwACAAEAAAD9//3//f/+
//7//v/8//z//v////////8BAAEAAAAAAP3/+v/6//r/+P/5//n/+f/3//f/9//3//n/
+f/5//r//P/8//z//P/6//n/+f/5//j/+P/4//j/+f/5//r/+v/0//T/+f///wUACQAR
ABsAJgAxADkAQwBWAGkAegCIAJIAngCrAL0AzADNALUAiwBXAB4A5//A/6n/k/+C/33/
f/9+/4D/if+V/6P/sP+4/8L/zP/U/9z/4f/o/+7/7//x//P/9f/0//T/9f/2//X/9v/2
//b/8//0//P/8f/0//b/+P/5//r/+//8//3/+//5//b/8//x//D/8f/w//P/9P/1//b/
9v/2//b/9v/0//P/8//y//L/8v/y//T/8//0//T/9f/z//P/8//z//X/9f/3//f/9f/0
//P/8v/y//P/8//z//P/8P/w//H/8f/x//H/8f/0//T/9f/1//T/8//y//L/8v/0//b/
9v/z//L/8f/x//H/8f/y//L/9f/2//b/9v/2//f/+P/4//b/9f/0//T/8v/w//D/8P/u
/+7/7v/u/+//7//w//H/9P/0//T/9P/0//T/8//z//b/9v/0//T/8v/x//D/8P/y//L/
8v/y//H/8f/x//D/8P/w//H/8f/t/+3/6//r/+v/6//r/+z/7//y//P/9P/x//D/7//u
//H/8//0//X/9//5//v//v/9//3//v/9//v/+//8//z/+v/5//j/9//4//n/+v/8//7/
/v/+//3//v///wAAAAD+////AAAAAAAA////////AQACAAMAAwAFAAUAAwACAAAAAQAC
AAMAAwAAAAIABAAGAAQAAwADAAMAAwADAAMABgAHAAkACQAIAAcABwAIAAcABwAHAAgA
CgAKAAoACAAFAAYABQAEAAcABwAFAAQABgAGAAYABgAGAAcABwAGAAYABAAEAAQABwAJ
AAsADQAMAAkABwAGAAYABgAFAAUABQAGAAgABgAGAAMAAwADAAUABQAGAAYABgAGAAcA
BwAEAAQABQAEAAQABAAEAAUAAwABAAEAAgADAAQABQAFAAcABwAGAAYABAAEAAQABAAE
AAQABQAFAAUAAwACAAIABQAGAAYABgAGAAYABgAIAAgACAAIAAgABwAGAAUABAACAAIA
AgACAAIAAgACAAIAAgACAAIAAgAAAAAAAAAAAAMABAAFAAYABAAEAAQABAACAAIAAgAC
AAQABgAIAAoACQAIAAcABgAEAAQABAAEAAYABgAGAAYABwAIAAkACgAIAAgACAAIAAYA
BgAGAAYABwAIAAkACgAHAAYABQAEAAUABgAHAAgACAAIAAgACAAIAAgACAAIAAgACAAI
AAgABgAGAAYABgAIAAgACAAIAAoACgAKAAoACgAKAAoADAAOAA4ADgAPABAAEgATABQA
FQAWABgAGQAYABgAGQAZABgAGAAZABoAHQAfACAAIAAcABYAEAAMAA0ADgAOAA4ACwAK
AAcABwAHAAgACAAIAAgACAAIAAkACQAJAAkACQAGAAYABQACAAIAAgACAAMAAQABAAEA
AQADAAMAAwADAAEAAgAEAAQABgAGAAQAAwABAAEAAgACAAAAAAABAAEABAAEAAQABAAD
AAMABwAPABcAHwAoAC8AOQBDAE4AWwBsAHoAiACUAJ0AqQC2AL8AuQCbAHEAPgAHANT/
sf+b/4z/gf9//37/gP+H/5X/pf+w/7r/xv/Q/9b/3v/l/+r/7v/z//X/9//5//r/+v/7
//z/+//8//z//P/+/wAAAAD/////AAABAAEAAgADAAQABQAEAAMAAQD//wAAAAACAAIA
AgACAAIAAgAAAAAAAAAAAAAA//////7//v/+//7/AAD9//z/+v/5//r/+//8//3/+//7
//3//f/+//7//v/+//7/////////AQD+//7////9//3//f/9//z//P/9//3/////////
AAD//wAAAQAAAP///v/9//3//////wAAAAABAAAA/v/8//7///8AAAAA/v/9//z//P/8
//r/+v/6//r/+v/6//r/+P/3//f/9//5//r/+//8//v/+v/4//f/+P/4//b/9v/2//f/
+P/6//f/9v/1//T/9v/3//j/+P/0//T/9f/1//X/9f/z//P/9f/1//X/9v/z//T/8//y
//P/9P/1//b/+f/7//z//f/+////AAACAAIAAwAFAAUAAwADAAQABAAGAAcACAAJAAcA
BwAHAAgACAAIAAgABwAIAAkACgAKAAgACQAKAAoACwALAAwADQAOAA4ADgANAA0ADQAL
AAoADAANAA4ADwARAA4AEAASABQAEgARABEAEQARABEAEQAQABEAEwATABQAEwATABQA
FAATABIAEgATABQAFQAUABIAFAAUABQAFwAXABUAFAAUABQAFAAUABQAFQAVABQAFgAU
ABQAFAARABEAEQARABIAEQARABIAEgASABEAEQASABIAEwAQABEADwAQABEAEQARABIA
EgATABIAEgARAA8AEAASABIAEQAQAA8ADwAQAA8AEAASABIAEgASABEAEwATABIAEgAQ
ABAAEAAQABAAEAARABEAEwARABAAEAARABIAEgASABAADgAQABIAEAAQABAAEAAPAA4A
DQAMAA0ADgAPABAAEAAQABAAEAAOAA4ADgAOAA8AEAARABIAEAAQABAAEAASABIAEgAS
ABEAEAAPAA4AEAAQABAAEAASABIAEgASABAAEAAQABAAEgASABIAEgAQABAAEAAQABEA
EgATABQAFgAWABYAFgAUABIAEAAOAA8AEAARABIAEAAQABAAEAASABIAEgASABEAEAAP
AA4AEAAQABAAEAAQABAAEAAQABIAEgASABIAEgASABIAEgASABIAEgASABAAEAAQABAA
EQASABMAFAAUABQAFAAUABIAEgASABIAFQAWABcAGAAWABQAEgAQABEAEgATABQAFwAa
ABsAHAAbABsAGwAcAB0AHgAeAB4AIQAhACIAIgAkACUAJwAoACgAKAApACkAKQAoACcA
IgAfABwAHAAcABsAGgAZABgAFwAXABcAGAAWABYAFAAUABYAFwAXABcAFgAVABMAEgAT
ABAAEAAQABIAEwATABMAEwATABMAEwARABEAEQASABIAEgASABIAEQARABIAEwAUABQA
FAAUABQAEwATABIAFAAWABkAGQAbACEAJwAtADIAOwBHAFUAZgB3AIgAlgCkAK4AtwC/
AMoA0QDPAL0AkwBaAB8A5v+5/5v/iP+B/4X/jv+W/53/qf+9/87/1v/e/+b/7v/0//n/
/v8CAAMABQAHAAkADAAMAA0ADgAPABAAEAAQAA8AEAAPAA0ADgAQABIAEwATABMAEwAT
ABUAFQAUABMAFAAUABYAFgAWABYAFgAWABQAFAAUABQAEgARABEAEAASABIAEgAUABAA
EAAPAA8ADwAPAA8ADwARABEAEwATABMAFAAVABYAFgAXABcAFwAVABIAEgATABEAEQAR
ABEAEAAQABEAEQAQAA8ADgAOABAAEgAUABQAEwASABEAEQATABMAFAAUABUAFAASABAA
DwAPAA8ADgAPABEAEwAWABQAEgASABIAFAAUABQAFAAUABMAEwATABIAEgASABIAEwAU
ABQAFQAUABQAEgASABIAEwAUABYAFgAWABYAFgATABMAEwASABIAFAAXABkAGQAZABcA
FwAWABUAFAAUABYAGAAYABgAGAAYABgAGAAZABsAHAAdAB0AHQAdAB4AIAAhACMAIwAh
ACEAIgAiACUAJQAlACUAJwAnACcAKAAoACgAKAAnACcAJwAnACYAJAAlACYAJgAmACUA
JQAlACUAJgAnACcAJgAlACIAIAAjACUAJwApACYAIgAjACQAKAAmACUAJQAnACcAJwAn
ACYAJwApACkAKAAnACcAKAAmACUAJAAkACQAJAAkACIAIQAkACUAJgAnACcAJQAkACIA
IgAkAA==
         </WaveFormData>
      </LeadData>
      <LeadData>
         <LeadByteCountTotal>10000</LeadByteCountTotal>
         <LeadTimeOffset>0</LeadTimeOffset>
         <LeadSampleCountTotal>5000</LeadSampleCountTotal>
         <LeadAmplitudeUnitsPerBit>4.88</LeadAmplitudeUnitsPerBit>
         <LeadAmplitudeUnits>��V</LeadAmplitudeUnits>
         <LeadHighLimit>2147483647</LeadHighLimit>
         <LeadLowLimit>268435456</LeadLowLimit>
         <LeadID>V5</LeadID>
         <LeadOffsetFirstSample>0</LeadOffsetFirstSample>
         <FirstSampleBaseline>0</FirstSampleBaseline>
         <LeadSampleSize>2</LeadSampleSize>
         <LeadOff>FALSE</LeadOff>
         <BaselineSway>FALSE</BaselineSway>
         <ExcessiveACNoise>FALSE</ExcessiveACNoise>
         <MuscleNoise>FALSE</MuscleNoise>
         <LeadDataCRC32>2222770110</LeadDataCRC32>
         <WaveFormData>
AAAAAAAAAAD///7//f/8//z//P/8//z//v/+//7//v/8//z//P/8//z//P/8//z//P/8
//z//P/8//z//P/8//z//P/8//z/+v/6//r/+v/7//z//f/+//7//v/+//7//v/+//7/
/v8AAAAAAAABAAMABAAEAAYACAAIAAgACAAGAAYABgAHAAkACgAKAAsADAANABAAEgAR
ABIAEgAQAA4ACQAFAAMABQAFAAQAAwABAAAAAAD//wAAAQACAAIAAgADAAQABAAGAAQA
BAADAAQAAwACAAIAAQAAAP///v8AAAAAAAAAAAAAAQABAP//AQABAAIAAgADAAMAAQAB
AAMABAAEAAUAAwADAAMABQAFAAEAAAAAAAIABQAKABAAFgAeACYALwA4AEYAVgBlAHYA
iQCYAKsAwQDSANwA2AC+AJoAcABHACQAEAADAPf/6//i/93/3P/e/+P/5//o/+v/8P/x
//H/9v/8//v//f/+/wAAAQABAAAA///+//7/AQACAAMABAACAAIAAgACAAIAAgACAAIA
AgACAAIAAgAEAAQABAADAAMABAAEAAQABAAFAAUAAwADAAQABAAEAAIAAQABAAEAAQAB
AAIAAgADAAMAAwADAAMAAwADAAMABQAFAAUABQADAAMAAwADAAMAAwADAAMAAwADAAMA
BAAEAAQABQAFAAYABgAHAAkABwAHAAcABwAFAAcACAAIAAgACAAIAAgABwAJAAkACQAN
AA0ADQALAA0ADgAPAA8ADgANAA0ADAAMAA0ADgAQAA4ADwAPAA8AEAAQABAAEAATABQA
FAAVABMAFAAUABUAFQAVABUAFQAVABUAFQAWABYAFgAWABYAGAAZABkAGQAXABYAFQAU
ABUAFQAWABYAFgAXABcAFwAXABcAFgAVABYAFQAVABYAFQAVABUAFgAWABYAFgAWABQA
FAAUABQAEgASABIAEgASABIAEwAUABQAEwARABEAEwATABMAEwASABMAEgAQABAAEAAQ
AA8AEQASABIAEQATABQAFAATABMAEwATABMAEwAUABQAFAAVABUAFQAVABYAFwAYABkA
GAAXABcAFgAYABYAGAAYABYAFwAXABcAGQAZABkAGQAYABcAFwAWABgAGAAYABgAFwAX
ABcAFgAWABUAFQAVABUAFQAVABUAFQAVABUAFQASABIAEgASABAAEQARABEAEgASABAA
EgASABIAEgARABAADwAPAA8ADgAPAA8ADgAQABAAEAAPABAAEAAQABAAEQARABEAEAAQ
AA8ADwAQABAAEAAPAA0ADgAPAA8AEAARABEAEQASABIAEgAQABIAEAAPAA8AEAAOAA4A
DgAOABEADwAQABIAEgASABIAEgASABIAEgASABAAEAAQABAAEAAQABAAEAAQABAAEAAQ
ABIAEgASABIAFAAUABQAFAAUABQAFAAUABIAEgASABIAFAAUABQAFAAUABQAFAAUABYA
FgAWABYAFQAUABMAEgATABQAFQAWABYAFgAWABYAFAAUABQAFAAUABQAFAAUABQAFAAU
ABQAFAAUABQAFAAWABYAFgAWABQAFAAUABQAFgAWABYAFgAWABYAFgAWABYAFgAWABYA
FgAWABYAFgAWABYAFgAWABgAGAAYABgAFwAWABUAFAAUABQAFAAUABYAFgAWABYAGQAZ
ABoAGgAcAB4AHgAeACAAIAAgACAAIQAhACIAIgAhACEAIQAjACIAIwAkACQAJAAjAB8A
HAAdAB0AHQAcABsAGwAaABoAGQAZABkAGQAWABYAFwAYABgAGAAWABYAFwAWABUAFAAU
ABQAFAAUABQAFAAUABQAEgASABMAEwASABUAFgAYABgAFwAXABUAFAATABMAEgATABMA
EwATABcAFQATABAAEAASABUAGAAcACQALAAyADsARABQAF4AbwCCAJEAoACvAMUA2ADk
AOgA3gC+AJIAZQA+AB4ABwD5//P/8P/v/+7/8P/1//3/AgADAAYABwAJAAgACAALAA0A
DAAOAA8ADwARABEAEQASABIAEgASABIAEgASABIAEgASABIAEgASABAAEAAQABAADgAO
AA4ADQAPABAAEAAQAA4ADwAPAA0ADwAQABAAEAAOAA0ADQANAA0ADQAOAA4ACwALAAsA
CwALAAsACwALAAsACwALAAsACQAJAAkACQALAAsACwALAAsACwALAAwACgAKAAsACwAL
AAoACgALAAsACwALAAsACwANAA4ADgAMAAwADAAMAAwADQAMAAsADwAPAA8ADQANAA4A
DwAPAA8ADwAQABAADQANAA0ADgAOAA8ADwAPABAAEAAQABAAEAAQAA8ADwAPABAAEAAR
ABEAEQARABEAEQARABEAEgASABIAEgASABQAFQAVABUAFAAUABQAFAASABEAEQAQABAA
EQARABEAEwATABIAEQASABEAEQASABIAEQAQABAAEAAQABAAEAAQABAAEAAQABIAEgAS
ABIADgAOAA8AEAAQAA8ADQANAA0ADQANAA0ADAANAAwACgAKAAoACgAJAAkACgAKAAkA
CwAMAAwACwANAA0ADQANAAsADAAMAAwACwALAAsACwANAA0ADQANAA0ADQAOAA4AEAAO
ABAAEAAPAA8ADgANAA0ADQANAA0ADQANAA4ADgAMAAwADAAMAA0ADQANAAwADAALAAsA
CwAJAAkACQAJAAsACwALAAsADAAMAAwADAALAAsACgAJAAoACgAIAAoADAAMAAwACwAJ
AAcABgAFAAYABwAHAAYACAAIAAgABwAIAAgACAAIAAgABwAGAAQABAADAAMABAADAAQA
BAADAAUABQAEAAQABQAFAAUABgAFAAQAAQACAAIAAQABAAIABAAEAAQABAADAAUABAAC
AAIAAgACAAIAAgACAAIAAgAEAAQABAAEAAQABAAEAAQABgAGAAYABgAEAAIAAAD+//7/
/v/+//7//P/8//z//P/9//7///8AAP7//v/+//7//f/8//v/+v/7//z//f/+//7//v/+
//7//v/+//7//v8AAAAAAAAAAP///v/9//z//f/+////AAD///7//f/8//z//P/8//z/
/P/8//z//P/6//r/+v/6//r/+v/6//r/+P/4//j/+P/4//j/+P/4//b/9v/2//b/+P/4
//j/+P/6//r/+v/6//j/+P/4//j/+P/4//j/+P/6//r/+v/6//z//f/9//7//v8AAAIA
AgACAAIAAgACAAEAAQAAAAAAAAABAAEAAQABAAIAAwAEAAYABAADAP///P/7//v/+//6
//n/+f/4//b/9f/1//X/9//2//b/9//6//r/+v/4//b/9f/0//P/8v/y//L/8v/y//L/
8v/y//D/8P/w//H/8//x//P/8//y//L/8f/x/+//7//v//D/8P/x//H/8f/y//X/9v/1
//T/8v/w/+//9v/+/wQACgAUABsAJAAwADoARQBUAGUAdACFAJcArAC8ALgAngB4AE4A
JwAGAO7/4//d/9n/1P/R/8r/xP/H/8//0v/V/9z/2//Z/9r/3v/h/+P/5f/o/+r/6//p
/+n/6f/q/+n/6P/n/+b/6f/q/+v/7P/r/+r/6f/o/+r/6v/q/+r/6P/o/+j/5//k/+T/
4//i/+P/5f/m/+X/5//o/+j/6P/m/+X/5f/l/+f/5//o/+j/5//n/+f/5//n/+f/5//n
/+T/4//i/+H/4//j/+P/4//j/+P/4//j/+P/4//j/+T/5f/m/+j/6f/o/+b/5f/l/+X/
5f/l/+X/5P/n/+n/6v/m/+b/5v/m/+j/6//s/+3/7f/t/+3/6//q/+r/6v/p/+v/6//s
/+z/6f/p/+n/6v/r/+3/7v/v/+//7v/t/+z/7v/w//H/8//0//b/9//5//n/+f/5//n/
+P/3//b/9v/0//T/9P/0//X/9//4//n/9v/2//b/9v/1//X/9v/2//b/9//3//f/9f/1
//T/8//w/+//7//w//L/8//0//b/9P/0//T/9P/0//T/9P/0//b/9v/2//b/8//y//L/
8v/w/+//7f/t/+z/6//q/+n/6f/r/+v/6v/t/+7/7//v/+3/7P/q/+f/6f/q/+r/6f/s
/+3/7v/v/+3/7v/u/+7/7v/t/+z/6//t/+3/7f/t/+3/7f/u/+7/7v/s/+7/7v/w//H/
8f/x//H/8f/x//H/8//z//T/9P/y//L/8v/y//H/8f/x//D/7v/t/+3/7f/t/+3/7f/t
/+3/7f/t/+3/7P/s/+z/7P/u/+//7//v/+7/7v/s/+7/8P/w//D/7//s/+v/6//r/+r/
6//r/+r/7P/s/+z/6//s/+z/7P/s/+//7//v/+7/7v/t/+3/7v/v//D/8P/v/+//7//u
/+7/7//v/+//8P/y//L/8P/y//H/7//u/+7/7P/s/+z/7P/r/+n/6v/q/+v/7P/t/+7/
7P/s/+z/7P/s/+z/7P/s/+7/7v/u/+7/7v/u/+7/7v/u/+7/7v/u//D/8P/w//D/8P/w
//D/8P/y//L/8v/y//D/8P/w//D/7v/u/+7/7v/v//D/8f/y//L/8v/y//L/8v/y//L/
8v/y//L/8v/y//T/9P/0//T/8v/y//L/8v/0//T/9P/0//b/9v/2//b/9v/2//b/9//3
//j/+P/6//r/+v/6//r/+//8//3///8BAAIAAgADAAEAAQADAAQABwAIAAgABgAFAAEA
/v/9///////+//3/+//6//r/+f/5//n/+f/4//b/9//4//j/+P/2//b/9f/0//P/8v/y
//L/8v/y//L/9P/0//T/9P/0//X/9f/z//X/9f/2//b/9f/1//P/8//1//b/9v/3//f/
9//3//n/9f/z//D/7v/w//H/9v/8/wIACgASABsAJgA0AD4ATQBgAHMAggCVAK0AwADO
AMwAtgCSAGgAOwAWAPz/8f/n/9//2v/T/87/zv/R/9X/2P/f/+b/5f/l/+b/6v/r/+//
8P/y//P/8//1//X/9f/2//b/9v/2//b/9v/2//b/9v/0//T/9P/0//T/9P/0//T/9v/2
//b/9f/3//j/+P/4//j/+f/5//f/9f/2//b/9v/2//X/9f/1//X/9f/2//b/9f/1//X/
9f/1//X/9f/1//P/8//z//P/8//z//P/8//0//X/9v/3//b/9f/0//T/9P/0//X/9f/3
//b/9v/3//n/+f/5//n/9f/3//j/+P/2//b/9v/2//f/+f/5//n/+//7//v/+f/7//z/
/f/9//////8AAAAAAQABAAEAAgAAAAEAAQABAAAAAAAAAAAABAAGAAcACQAGAAYABQAF
AAYABwAIAAkACAAHAAYABgAGAAYABgAGAAQABQAFAAUABwAIAAkACgAIAAcABwAGAAQA
BQAFAAUABgAHAAcABwAGAAUABQAGAAkACQAJAAoACAAIAAgACAAIAAgACAAIAAgACAAI
AAgABAAEAAUABgAIAAcABQAFAAMAAwADAAMAAQADAAMAAgAEAAQABAADAAQABgAHAAcA
BQAGAAYABQAHAAcABwAHAAcACAAIAAgABwAHAAcABwAJAAkACQAJAAkACQAKAAoACgAI
AAoACgAKAAsACwALAAsACwALAAsACwALAAwADAAMAAwADAAMAAsACwALAAoACgAJAAkA
CQALAAsACwALAAoACQAIAAcACAAIAAgACAAHAAcABgAFAAUABgAFAAgACAAIAAgABwAG
AAUABQAFAAgACQAJAAgACAAIAAgABwAGAAYABgAGAAUABQAFAAQABgAFAAUABgAFAAYA
BgAFAAcABwAGAAYABQAFAAUABgAEAAQAAgAEAAQAAwADAAQABAAEAAQABAADAAMABAAE
AAQABAAEAAQABAAEAAQABAAGAAYABgAGAAQABAAEAAQABAAEAAQABAAGAAYABgAGAAYA
BgAGAAYABgAGAAYABgAGAAYABgAGAAYABgAGAAYACAAIAAgACAAGAAYABgAGAAYABgAG
AAYACAAIAAgACAAGAAYABgAGAAcACAAJAAoACgAKAAoACgAKAAoACgAKAAoACgAKAAoA
CAAIAAgACAAGAAYABgAGAAgACAAIAAgACgAKAAoACgAIAAgACAAIAAYABgAGAAYABgAG
AAYABgAIAAgACAAIAAoACgAKAAoACwAMAA0ADgANAAwADAALAAwADAAOABAAEAAQABAA
EAAQABAAEQARABIAEgATABMAEQATABQAFQAYABgAFgAVABIAEAAQABEADgAMAAoACQAK
AAoACQAJAAkACQAIAAgACQAKAAoACgAIAAgABwAGAAMAAgACAAIABAAEAAQABAACAAIA
AgACAAMAAwABAAMAAwAEAAQAAwAFAAMAAwADAAQABAAFAAUAAwADAAUABQADAAIAAgAA
AP//AgAGAAwAFAAeACcALgA6AEgAVwBmAHUAhgCXAKcAvADOANgA1gDCAJ4AbwBEAB4A
AwDx/+f/4P/d/97/3P/d/+X/6v/t//D/8//1//b/9v/3//n/+v/8//3//f////////8A
AAAAAAAAAAAAAgACAAIAAgAAAAAAAAAAAAAAAAAAAAAAAgACAAIAAQD//wAAAAAAAP7/
//////3///8AAAAAAAAAAP////////3//f/+//7//f/9//3//f/+////AAABAP//////
/////f/9//3//f////////////3//f/9//7/AAAAAAEAAQD///7//v///wEAAQABAAEA
//8BAAIAAgAAAAAAAAAAAAEAAwADAAMABwAHAAcABQAFAAYABwAHAAgACQALAAwACQAJ
AAkACgAKAAsACwALAA4ADgAOAA4ADQAOAA4ADwARABIAEgATABEAEQARABEAEQARABEA
EgATABQAFQAWABUAFQAUABMAFAAUABQAFAATABMAFAAUABIAEwATABMAEQARABAADwAP
AA8AEAASABEAEQARABIAEAAQABAAEAAQABAAEAAQABIAEgASABIAEAAQABEAEgAUABMA
EQARAA8ADwAPAA8ADwARABEAEAAOAA4ADgANAA0ADgAOAA0ADQAOAA4ADQANAA0ADQAN
AA8AEAAQABAADwAPAA8ADwANAA0ADQANAA4ADwARABIAEAAOABAAEAAOAA8ADwAPAA8A
DwAPAA8ADwAPABAAEAASABIAEgASABMAEwATABIAEQAPAA4ADQANAA0ADQANAA8ADwAP
AA8ADgAOAA4ADgAOAA8ADwAPAA4ADgAMAA4AEAAQABAADwAOAA0ADQANAA4ADwAPAA4A
DgAOAA4ADQAMAAwADAAMAA0ADQANAAwACgAJAAkACgANAA4ADgANAAsACwAKAAoACQAJ
AAkACgAMAAwACgAMAAwACwALAAwADAAMAAwADAANAA0ADAAMAAwADAAMAAwACgAKAAoA
CgAKAAoACgAKAAwADAAMAAwACgAKAAoACgAMAAwADAAMAAoACgAKAAoACgAKAAoACgAK
AAoACgAKAAgACAAIAAgACgAKAAoACgAJAAgABwAGAAQABAAEAAQABgAGAAYABgAGAAYA
BgAGAAQABAAEAAQABAAEAAQABAACAAIAAgACAAMABAAFAAYABQAEAAMAAgADAAQABQAG
AAQABAAEAAQABAAEAAQABAAGAAYABgAGAAQABAAEAAQAAgACAAIAAgACAAIAAgACAAQA
BAAEAAQABAAEAAQABQAFAAYABgAIAAoACgAKAAoACgAKAAoACwAJAAoACgALAAsACwAN
AA4ADgAOAA0ACgALAAcABAADAAMAAwACAAEA///+//7//f/////////+//3//f/9//z/
/v/8//z/+//8//v/+v/6//j/+P/4//j/+P/4//j/+P/2//f/9//1//X/9f/2//b/8//z
//H/8f/x//L/8v/z//T/9f/2//n/+//5//T/8v/y//P/9v/8/wQADAASABkAIgAsADgA
RQBWAGUAdACFAJcAqgC4ALoAqACIAGQAOQASAPT/4//d/9n/0v/N/8z/zP/N/9H/2P/d
/+D/4//l/+b/5v/r/+3/7f/u/+7/7f/r/+v/6//s/+7/7v/u/+7/6//q/+n/6P/q/+r/
6v/q/+z/7P/s/+z/7P/s/+z/6//r/+z/7P/s/+r/6//r/+n/6P/o/+f/5v/o/+f/5//n
/+X/5f/m/+b/5f/l/+X/5f/l/+X/5f/l/+f/5//n/+f/5//n/+f/5//l/+X/5f/l/+b/
5//o/+r/6P/o/+n/6f/n/+b/5v/n/+b/5f/k/+P/4f/j/+T/5P/k/+T/5P/k/+T/5f/k
/+P/4//j/+P/4f/l/+j/6//t/+v/6//s/+z/6//r/+v/7P/u/+//7//v//D/8P/w//D/
7//w//D/8f/x//L/8v/z//H/8f/x//H/7//v/+//8P/x//L/8//0//b/9//3//f/9P/y
//D/7v/v//H/9P/2//j/+f/5//n/9//3//b/9f/0//P/8//0//T/8//y//L/8v/y//L/
8v/w//D/8P/w//H/8v/z//T/8P/w//H/8v/w/+//7f/t/+3/7f/t/+3/7f/v/+//7v/u
/+7/7v/t/+v/7P/s/+v/7P/u/+//7//v/+//7//v/+//8P/w//D/8P/v/+7/7f/w//H/
8v/z//H/8f/y//L/9P/y//T/9P/2//f/9//3//n/+f/5//n/9//3//j/+P/2//b/9v/2
//P/8//z//L/8//z//T/9f/3//f/9//3//X/9f/1//X/9P/0//T/9P/y//P/8//z//T/
9P/y//T/9f/0//P/8f/x//H/8v/z//L/8//z//L/8v/y//L/8f/y//L/8v/y//P/8//z
//L/8P/v/+//8P/v//D/8P/v//D/8f/x//L/8f/x//H/8v/y//L/8P/y//D/7//v//D/
8P/w//D/8P/x/+//8P/w//L/8v/y//L/8P/w//D/8P/w//D/8P/w/+//7v/t/+z/7v/w
//L/9P/y//L/8v/y//D/8P/w//D/8v/y//L/8v/y//L/8v/y//T/9P/0//T/8v/y//L/
8v/y//L/8v/y//L/8v/y//L/8v/y//L/8v/0//T/9P/0//b/9v/2//b/+P/4//j/+P/4
//j/+P/4//j/+P/4//j/+P/4//j/+P/6//r/+//7//z//P/+/wAAAgACAAIAAgAAAAAA
AQABAAIAAgADAAMABQAHAAgACQAIAAgABgAFAAEA/v/9//3//f/8//v/+//4//j/9//3
//X/9f/0//T/9v/4//n/+v/4//j/9//2//P/8v/y//L/9P/0//T/9P/0//T/9P/0//f/
9//1//f/9//4//j/9//5//f/9//3//j/+P/5//n/+f/5//v/+//3//T/9P/2//n//P8G
AA4AFgAgACkANABAAE4AYQB0AIUAlgCrAL8A0gDaAM4AsACGAFoAMQASAP7/8//n/9//
2v/X/9T/1P/X/93/4v/n/+j/6f/p/+r/7v/x//X/9v/4//n/+f/3//f/9//4//j/+P/4
//j/9v/2//b/9v/4//j/+P/4//j/+P/4//j/+P/4//j/9//3//j/+P/4//r/+//7//n/
+f/6//r/+v/4//f/9//3//n/+f/6//r/+f/5//n/+f/7//v/+//7//v/+//7//v/+f/5
//n/+f/7//v/+//7//v/+//7//z//P/8//3//f/9//z//P/9//3//f/9//3/+//9//7/
/v/+//7//v/+/wEAAwADAAMABQAFAAUAAwAEAAQABAADAAMAAwAEAAQABQAFAAUABgAE
AAUABQAFAAcACAAJAAoACwAMAAwADQANAA4ADgAPAA8ADwAPAA8ADwAPAA8AEAASABIA
EgASABIAEwATABMAFAAUABQAFAARABEAEgASABQAFQAVABUAFQAVABQAEwARAA8ADgAO
ABEAEQARABIAFAAUABQAFAASABIAEgASABAAEAAQABAADAAMAA0ADgAQAA8ADQANAA8A
DwAPAA8ADQAPAA8ADgAOAA4ADgANAA8AEAAQAA8AEQASABIAEQARABEAEQARABEAEgAS
ABIAFQAVABUAFQAXABcAFwAXABUAFQAWABYAFAASABQAFAAVABcAGAAZABsAGwAbABsA
GwAbABwAHAAbABoAGQAYABgAGQAaABoAGgAZABkAGQAZABkAGQAZABsAGwAbABsAHAAc
ABwAHAAaABsAGwAbABwAHAAaABwAHAAcABwAGwAZABcAFgAVABYAFwAXABYAGAAYABgA
FwAWABYAFgAWABkAGQAZABgAFgAVABUAFgAXABgAGAAXABkAGQAYABgAFwAXABcAGAAY
ABgAFgAYABYAFQAVABYAGAAYABgAGAAZABkAGgAaABwAHAAcABwAGwAaABkAGAAYABgA
GAAYABoAGgAaABoAGAAYABgAGAAWABYAFgAWABgAGAAYABgAGAAYABgAGAAWABYAFgAW
ABcAGAAZABoAGgAaABoAGgAYABgAGAAYABgAGAAYABgAGgAaABoAGgAZABgAFwAWABYA
FgAWABYAFgAWABYAFgAUABQAFAAUABQAFAAUABQAFAAUABQAFAAUABQAFAAUABQAFAAU
ABQAEgASABIAEgAUABQAFAAUABIAEgASABIAFAAUABQAFAAVABUAFgAWABgAGgAaABoA
HAAcABwAHAAbABsAHAAcABsAGwAbAB0AIAAhACIAIgAgAB8AGwAYABcAFwAXABYAFAAT
ABEAEAARABEAEQARABAAEAARABIAEgASABAAEAAOAAwACgAIAAoACgAKAAoACgAKAAoA
CgAMAAwADQANAAsADQANAA4ADgANAA0ACwAJAAkACgAKAAkACQAJAAkACwALAAsACgAI
AAYABwAMABIAGgAgACoAMQA8AEQATABZAGwAfQCKAJcAqQC8AMwA0AC+AJ4AeABNACgA
DAD9//P/6//m/+H/3v/e/+P/6//u/+//9v/7//v//P/+////AQACAAQABQAFAAUABQAF
AAYABgAGAAYABgAEAAQABAAEAAQABAAEAAQABgAGAAYABgAEAAQABAADAAMABAAEAAQA
BgAHAAcABQADAAQABAAEAAYABQAFAAUABQAFAAYABgADAAMAAwADAAMAAwADAAMABQAF
AAUABQAFAAUABQAFAAUABQAFAAUABQAFAAUABgAGAAYABwAHAAcABgAGAAcACQAJAAkA
CQAHAAkACgAKAAoACgAKAAoACQALAAsACwANAA0ADQALAA0ADgAPAA8ADwAPABAAEAAP
AA8ADwAQAA4ADwAPAA8ADgAOAA4ADgARABIAEgATABEAEgASABMAFQAVABUAFQAXABcA
FwAYABYAFgAWABYAFgAXABcAFwAWABYAFgAWABcAFwAYABgAFwAXABYAFQAVABUAFAAT
ABQAEwATABQAFQAVABUAFgAYABgAGAAYABoAGgAaABoAGAAYABgAGAAYABgAGQAaABgA
FwAVABUAFwAXABcAFwAXABkAGQAYABgAGAAYABcAFwAYABgAFwAXABgAGAAXABkAGQAZ
ABkAGQAaABoAGgAbABsAGwAbABsAGwAbABsAGwAbABwAHAAeABwAHgAeAB4AHwAfAB8A
HgAdABwAGwAcAB0AHwAgACAAIAAgACAAIQAhACEAIAAgAB8AHwAfAB8AHwAfAB8AHwAf
AB8AHwAcABwAHAAcAB4AHwAfAB8AHAAcABoAHAAcABwAHAAbABoAGQAZABkAGgAbABsA
GgAaABoAGgAZABgAGAAYABgAFwAXABcAFgAXABcAGAAaABkAGgAaABkAGQAZABgAGAAX
ABcAFwAYABoAGgAYABoAGgAZABkAGgAaABoAGgAaABcAFwAYABoAGQAYABcAFgAWABYA
FgAWABgAGAAYABgAGAAYABgAGAAYABgAGAAYABoAGgAaABoAGAAYABgAGAAaABoAGgAa
ABgAGAAYABgAGAAYABgAGAAYABgAGAAYABgAGAAYABgAGgAaABoAGgAYABgAGAAYABoA
GgAaABoAHAAcABwAHAAbABoAGQAYABoAGgAaABoAGAAYABgAGAAaABoAGgAaABgAGAAY
ABgAGgAaABoAGgAcABwAHAAcABwAHAAcABwAHAAcABwAHAAaABoAGgAaABwAHAAcABwA
HgAeAB4AHgAcABwAHAAcABwAHAAcABwAHwAgACEAIgAfAB4AHQAcAB0AHgAfACAAIwAk
ACYAJwAlACQAJQAmACYAJgAmACYAKAAoACkAKQAsACwALQAtACsALQAuAC8AMAAwAC4A
LQArACgAJwAnACcAJgAlACUAJAAkACMAIwAjACMAIgAiACUAJgAmACYAIgAiACEAIAAh
ACAAIAAgACAAIAAgACAAIAAgACAAIAAfAB8AHQAfACEAIgAiACEAIgAhACIAIwAiACIA
IwAjACEAIQAjACMAIwAkACQAIgAjACYALAA0ADoAQgBJAFIAYABuAHsAjACdAKwAuQDL
ANwA7gD2AO4AzACiAHcATAAqABUACQADAP7///8CAAIAAwANABYAGQAcAB8AHwAeAB4A
HwAfACAAIgAjACMAJQAlACUAJgAkACQAJAAkACYAJgAmACYAKAAoACgAKAAoACgAKAAo
ACoAKgAqACkAKwAsACwALAAsAC0ALQArACkAKgAqACoAKgApACkAKQArACsALAAsACoA
KQAoACcAKQApACkAKQArACsAKwArACwALQAuAC8ALQAtAC0ALQArACsAKwAsAC4ALgAv
AC8ALwAuAC4ALwAuAC0ALAArACsALQAuAC4ALgAuAC4ALgAtAC8ALwAvAC8ALwAvAC0A
LwAwADEAMQAzADMANAA0ADEAMQAxADIAMwA1ADYANwA4ADgAOAA4ADcAOAA4ADkAOwA8
ADwAPQA9AD0APQA9AD8APwA/AEAAPgA+AD4APgA8AD0APQA9ADwAPAA8ADwAPQA9AD4A
PgA8AD0APQA9ADsAOwA6ADkAOAA3ADcAOAA5ADkAOQA6ADwAPAA8ADwAPQA+AD8AQAA+
AD4APgA+AD4APgA/AEAAPgA9ADsAOwA5ADkAOQA5ADkAOwA7ADoAOQA4ADcANQA3ADgA
OAA3ADUANgA2ADUANQA1ADUANQA2ADgAOQA6ADoAOQA4ADcAOAA5ADoAOwA4ADcANwA2
ADcANgA5ADoAOgA7ADsAOwA5ADkAOQA5ADkAOQA6ADoAPAA8ADwAPAA7ADsAOwA6ADgA
NwA5AA==
         </WaveFormData>
      </LeadData>
      <LeadData>
         <LeadByteCountTotal>10000</LeadByteCountTotal>
         <LeadTimeOffset>0</LeadTimeOffset>
         <LeadSampleCountTotal>5000</LeadSampleCountTotal>
         <LeadAmplitudeUnitsPerBit>4.88</LeadAmplitudeUnitsPerBit>
         <LeadAmplitudeUnits>��V</LeadAmplitudeUnits>
         <LeadHighLimit>2147483647</LeadHighLimit>
         <LeadLowLimit>268435456</LeadLowLimit>
         <LeadID>V6</LeadID>
         <LeadOffsetFirstSample>0</LeadOffsetFirstSample>
         <FirstSampleBaseline>0</FirstSampleBaseline>
         <LeadSampleSize>2</LeadSampleSize>
         <LeadOff>FALSE</LeadOff>
         <BaselineSway>FALSE</BaselineSway>
         <ExcessiveACNoise>FALSE</ExcessiveACNoise>
         <MuscleNoise>FALSE</MuscleNoise>
         <LeadDataCRC32>3690290558</LeadDataCRC32>
         <WaveFormData>
+v/6//r/+v/5//j/9//2//b/9v/2//b/9//4//n/+v/6//r/+v/6//r/+v/6//r/+P/4
//j/+P/4//j/+P/4//j/+P/4//j/9//2//X/9P/1//b/9//4//j/+P/4//j/+P/4//j/
+P/4//j/+f/7//3//f/+/wAAAgACAAIAAgD///7//f/8/wAAAAAAAAAAAwAEAAUABwAG
AAYABgAGAAMAAQD///3/+//7//v/+//7//n/+P/4//r/+v/6//v/+//7//z//P/9//z/
+v/6//j/9//2//b/9//3//f/9//3//f/9//2//j/+f/5//n/9//4//j/9//2//b/9//3
//f/9//4//j/9v/2//f/9//3//X/9f/1//X/+P/7/wAAAwAHAA0AEwAaACMALwA6AEcA
VABgAHIAhACUAJ4AnwCRAHgAXQBGADEAIgAYAA8ABQD7//X/9P/z//P/8//x//L/9f/z
//H/8//3//b/9//2//b/9//3//f/9//3//b/9//4//n/+v/4//j/+P/4//j/+P/4//j/
+f/5//n/+f/8//z//P/7//n/+v/6//r/+P/4//j/9//4//n/+v/6//n/+f/4//f/+v/6
//r/+f/4//f/9//5//n/+f/5//n/+f/5//n/+f/4//j/+P/4//n/+f/4//j/9//3//f/
9//5//n/+f/5//z//P/9//7/+//7//z//P/8//3//f/8//r/+v/6//r/+//8//z//P8A
AAAA/v/+//3//f///////v/+//7//v8AAP////8CAAEAAQABAAEABAAFAAYABwAIAAgA
CgALAAsACwALAAwADAAMAAwADAALAAsACwALAA0ADQAOAA4ADgAPAA8ADwAMAAwADAAM
AAsACwAMAAwADAAMAAsACwALAAsACwAKAAkACQAJAAkACQAJAAkACQAJAAgACAAJAAcA
BgAFAAUABQAEAAQABAADAAMAAwADAAUAAwADAAIAAwADAAMAAwADAAIAAQAAAAIAAgAC
AAEA//8AAAAAAAABAAIAAwAEAAIAAgACAAIAAwADAAMAAwACAAIAAgACAAYABgAGAAUA
BAADAAIAAwADAAMAAwADAAMAAwADAAMABAAEAAUABgAFAAUABAADAAMAAwADAAMAAQAA
AAAA//////////8AAAEAAQD///////8AAAAA//8BAAEAAAAAAAAA///8//3//f/9//z/
/P/+//7//v/+//z/+//7//z/+//7//v//P/8//z/+v/6//z//P/8//z//f/9//z//P/6
//r/+//8//r/+v/7//v/+//7//v/+v/8//z//P/8//z/+//7//v/+//7//v/+//5//n/
+f/5//v/+f/5//r/+v/6//r/+v/8//z//P/8//v/+v/5//j/+v/6//r/+v/6//r/+v/6
//r/+v/6//r//P/8//z//P/6//r/+v/6//r/+v/6//r/+v/6//r/+v/6//r/+v/6//z/
/P/8//z/+//6//n/+P/6//r/+v/6//r/+v/6//r/+P/4//j/+P/4//j/+P/4//j/+P/4
//j/+v/6//r/+v/6//r/+v/6//j/+P/4//j/+f/6//v//P/6//r/+v/6//r/+v/6//r/
+v/6//r/+v/6//r/+v/6//z//P/8//z/+//6//n/+P/5//r/+//8//z//P/8//3/////
////AAAEAAQABAAEAAIAAgACAAIAAgAEAAQABAAEAAQABAAEAAUABgAGAAYABgAFAAMA
AQD//////////wEAAQD///7//P/8//z//P/9//3//f/+//7//f/8//r//P/8//v/+v/6
//v/+//7//v/+//7//v/+v/6//v/+//9//3//v/+//3//P/8//3//P/7//r/+v/6//r/
+v/7//3/+//5//n/9//5//r/+//+/wUACwARABcAHAAhACsANgBDAFAAXABqAHwAjgCa
AKEAmwCIAGsAUAA3ACIAEAAHAAEA/f/5//b/9f/3//v////+//3////9//n/+f/4//n/
+v/6//v/+//7//v/+//6//r/+v/6//r/+v/6//r/+v/8//z//P/8//n/+f/5//n/+v/6
//r/+f/5//r/+v/6//r/+v/6//n/+//7//v/+v/4//n/+f/5//r/+v/6//n/+P/3//f/
+f/5//n/+f/5//n/+f/5//n/+P/4//j/+P/5//n/+P/4//n/+f/5//n/+//7//v/+//5
//j/+P/4//n/+f/6//r//P/9//3//P/6//r/+v/6//v//P/8//z//v/+//z//P/9//3/
/////wAAAAAAAAAAAAD/////AgADAAMAAwADAAMAAwADAAMAAgACAAQABQAFAAUABQAG
AAYABgAGAAYABwAHAAcABwAHAAcACAAIAAgACQAJAAkACgAKAAoACgAIAAcABwAGAAYA
BgAFAAUABwAHAAcABgAFAAUABQAFAAcABwAHAAcABQAEAAQABQAFAAQAAwADAAUABAAE
AAQAAwADAAMAAwAFAAMAAwACAP//////////AAAAAAAAAAAAAAAAAAD//wEAAgACAAIA
AgACAAIAAgACAAIAAgACAAIAAQAAAP//AAAAAAAAAAACAAIAAgABAAEAAQABAAMAAwAD
AAMAAwABAAEAAQABAAEAAAAAAAAAAgADAAMAAwABAAEAAQABAAMAAgACAAEA////////
AAD//////f/9//7/AAABAAEAAwADAAIAAgABAAEA//8BAAEAAQAAAAAA/v/+//7//v/8
//v/+//8//7///8AAAIAAAAAAP7//v/+//7//v/+//3//f/8//z//P/8//3//v/+//7/
//////3//f/9//z//v/+//7//v/8//v/+//7//3//f/9//3//f/9//3//f/7//3//f/+
//z//P/8//z//P/8//z//P/9//7///8AAAIAAgACAAIAAgACAAIAAgD///7//f/8//r/
+v/6//r//P/8//z//P/8//z//P/8//r/+v/6//r//P/8//z//P/+//7//v/+//7//v/+
//7//v/+//7//v8AAAAAAAAAAAAAAAAAAAAAAAAAAAAAAAD+//7//v/+//z//P/8//z/
/v/+//7//v/+//7//v/+//7//v/+//7//v/+//7//v/+//7//v/+//3//P/7//r/+//8
//3//v///wAAAQACAP///v/9//z//f/+////AAD+//7//v/+/wEAAwADAAMABwAKAAsA
DAAKAAoACgAKAAgACAAKAAoACQAIAAcABgAGAAcACAAIAAoACgAJAAcABQADAAMAAwAF
AAUABQADAAAAAAAAAAAAAAABAAEAAQADAAQABAAEAAAAAAAAAP///v/+///////9//3/
/f/9/////v/+/////f/9//3//v/8//v/+v/6//z//f/+////AgACAAIAAgAEAAUABgAF
AAEA/f/9//z/AQAIAA0AEwAZAB0AIgApADEAOABBAE4AXgBuAIAAlACkAKUAlQB+AGMA
SgAxACIAGAAVABEACwAHAP7/9f/1//n/+f/4//v/+f/3//f/+f/+////AQACAAQABQAC
AAEAAAD+//v/+v/5//j//P/+/wAAAgABAAAA///+/////////////f/8//v/+f/3//j/
+P/4//r//P/+/////v/9//z/+v/4//n/+f/5//v//P/9//3//P/7//v//f/7//v/+//7
//r/+f/4//f/9//4//n/+v/9//3//P/8//v/+//7//v//f/9//3//f/7//r/+v/6//v/
+//8//z//v///////v/8//z//P/8/wAAAgADAAQABQAEAAEAAAD/////AQABAAIAAgAC
AAIAAAD/////AgADAAMAAwADAAEAAQABAAEABAAEAAYABwAIAAkACgAMAA4ADgAOAA4A
DAALAAoACQALAAsADAAMAA4ADwAPAA8ADQAMAAsACgALAAsADAAMAAoACgAJAAkABwAH
AAcABgAFAAUABQAFAAYABwAIAAkACwAKAAoACwALAAoACQAJAAkACAAIAAgABQAFAAUA
BQADAAEAAQAAAP7//f/8//v//f/+////AAACAAIAAgABAAAAAAD///7/AAAAAAAAAAAB
AAIAAwAEAAUABQAFAAUAAwACAAEAAAACAAIAAgABAAEAAQABAAMAAgABAAAA//8CAAMA
BAAFAAUABAAEAAQABgAHAAcABwAFAAUABQAFAAUABAAEAAMAAwADAAMABAAEAAMAAAD/
//7//v/9//v//v//////AAADAAMAAQADAAEAAQAAAAAAAgACAAIAAgAAAP////8AAP7/
/f/8//z//P/8//r/+v/8//z//P/8///////+//7//P/8//3//v/8//z//f/9////////
//7/AAAAAAAAAAAAAP////////3//f/9//3/+//7//v/+//5//n/+f/6//z//P/8//z/
+v/6//r/+v/6//r/+v/6//z//P/8//z//P/8//z//P/8//z//P/8//z//P/8//z//P/8
//z//P/8//z//P/8//v/+v/5//j/9v/2//b/9v/5//r/+//8//r/+v/6//r/+v/6//r/
+v/6//r/+v/6//z//P/8//z/+v/6//r/+v/8//z//P/8//r/+v/6//r/+v/6//v//f//
////AAACAAEAAAD///7/AQACAAMABAAEAAQABAAEAAIAAgACAAMABgAGAAYABgAFAAMA
AQD//wEAAQABAAEA///9//z//P/8//z//P/9//v/+//8//z//f/8//r/+v/4//f/9v/2
//f/9//3//f/+f/5//n/+P/4//n/+f/5//f/+P/4//f/9v/2//f/9//5//n/+v/6//r/
+v/7//v/+f/1//P/8f/v//L/9f/6////BQALABMAHAAjACkANABBAFAAXABuAIIAlACg
AKEAkwB+AGMASAAvAB4AFAANAAUA///3//L/7//x//P/8//4//3/+f/1//X/9f/0//X/
9v/2//f/9//3//f/9//2//j/+P/4//j/9//2//X/9P/0//T/9P/0//P/8//z//P/9v/2
//b/9f/1//b/9v/2//b/9v/2//X/8//z//P/8v/z//X/9v/3//f/9v/1//P/8//z//T/
9//1//X/9f/1//P/8//z//P/9P/0//T/9P/1//X/9P/0//P/8//z//P/9f/1//X/9f/3
//b/9v/2//f/9//4//j/9//3//b/9P/0//T/9P/0//f/+P/4//j/+P/4//b/9v/5//n/
+//7//z//P/8//z//v/9//3/AAD///////////3//f/9//3/AQACAAUABwADAAEA///+
/wAAAAAAAAAAAAD///7//f//////AAAAAP7/////////AQACAAMABAAAAP/////+/wAA
AAD/////AQABAAEAAAD9//3//f/9/////////////f/8//z//f/7//r/+f/5//n/+P/4
//j/9//3//f/9//5//f/9//2//X/9f/1//X/9P/0//T/9P/2//b/9v/1//f/+P/4//j/
9v/2//b/9v/4//j/+P/4//f/9//3//f/+P/4//j/+P/4//j/+P/3//n/+f/5//v/+f/5
//n/+f/7//v/+//7//n/+P/4//j/+P/5//n/+f/5//n/+f/5//v/+v/6//n/+f/5//n/
+v/7//v/+f/5//n/+v/6//n/+f/5//j/+P/3//f/9f/3//n/+f/4//j/9v/2//b/9v/2
//X/9f/2//n/+f/5//r/+P/4//b/9v/4//j/+P/4//f/9//2//b/9v/2//f/+P/2//b/
9//3//f/9//3//b/9v/2//b/9v/2//X/9f/1//X/9f/1//X/9f/1//X/9f/1//X/9f/0
//b/9v/2//b/9P/0//T/9P/2//b/9v/2//T/9P/0//T/9P/0//T/9P/2//b/9v/2//T/
9P/0//T/9v/2//b/9v/0//T/9P/0//T/9P/0//T/9v/2//b/9v/0//T/9P/0//b/9v/2
//b/9v/2//b/9v/0//T/9P/0//X/9v/3//j/9v/2//b/9v/4//j/+P/4//j/+P/4//j/
9v/2//b/9v/0//T/9P/0//T/9P/0//T/9v/2//b/9v/2//b/9v/2//T/9P/0//T/9P/0
//T/9P/2//b/9v/2//f/+P/5//r//P/8//z//P/7//v//P/7//v//P/+//7//v/+//7/
/v/+//7//v8AAP7//v/+//7//v/+////AAACAAIAAgABAAEA///9//3//P/7//r/+f/3
//b/9v/2//j/+P/5//n/+//8//z/+//4//b/9v/2//P/8v/y//P/9f/1//X/9f/1//X/
9P/0//X/9f/1//X/9v/2//X/9P/2//f/9//3//X/9v/2//b/9v/3//f/9//1//X/9f/z
//L/8//2//v/AQAJAA0AFAAbACMAKgA3AEIAUABeAG4AgACOAJkAmQCOAHcAXABBACgA
FAAHAAEA+//1//L/7//v//P/9//4//f/+f/3//X/8//y//P/9P/0//X/9f/z//P/8//y
//L/8v/y//L/8//0//X/9v/0//T/9P/0//P/8//z//P/9v/2//b/9f/0//T/8//y//T/
9P/0//P/8//z//P/8v/0//X/9f/1//T/9P/0//P/8v/x//H/8//1//X/9f/1//P/8//z
//P/9P/0//T/9P/1//X/9P/0//P/8//z//P/9f/1//X/9f/z//L/8v/y//L/8//1//b/
9P/1//X/9P/0//T/9P/0//X/9v/2//b/+P/4//b/9v/3//f/+f/5//z//P/8//z/+v/5
//n//P/9//3//f/9/////////////v/+/wAAAQADAAMAAwAEAAIAAgACAAIAAwADAAMA
AwAFAAUABgAGAAQABQAFAAUABQAGAAcACAAHAAcACAAIAAgACAAHAAcABQAFAAUABAAE
AAUABgAHAAYABQAEAAMAAwACAAIAAwADAAIAAQABAAEAAAAAAAAAAQABAAEAAQABAP//
///+//3//f/9//3/AAAAAAAAAAD+//7//v/9////AAAAAAAA/v/+//7//v/+//7//v/+
/wAAAQACAAMAAQAAAP///v/+//7//v/9//7///8AAAMAAQABAAEAAQD//////////wEA
AAAAAAAAAAABAAEAAQADAAMAAwADAAMAAgACAAEAAAD///7//v8BAAEA/////wEAAgAC
AAEA//////7//v///////f///wEAAQAAAAAAAgACAAIAAgAAAP////8AAP///////wAA
AAAAAP7//v/8//z//P/8//3//f/8//z//P/8//3//v/+//7///////7//f/8//r//P/8
//z//P/8//v/+//7//3//f/9//3///////////8DAAEA//8AAAAAAAAAAAAA///+//3/
/P/8//z//P/8//7//v/+//7//f/8//v/+v/8//z//P/8//7//v/+//7//v/+//7//v/+
//7//v/+//z//P/8//z//f/+////AAD///7//f/8//z//P/8//z//v/+//7//v/+//7/
/v/+//z//P/8//z//P/8//z//P/+//7//v/+/wAAAAAAAAAA/f/8//v/+v/7//z//f/+
//7//v/+//7//v/+//7//v8AAAAAAAAAAP///v/9//z//P/8//z//P/8//z//P/8//7/
/v/+//7/AAAAAAEAAwABAAEAAgAEAAYABgAGAAYACAAIAAgACAAIAAgACAAIAAgACAAI
AAkACAAIAAgACAAIAAcABgAFAAMAAwADAAMAAwABAAAAAAAAAAAAAAABAAAA//////7/
/v/+//3//v8AAP///v/+//7//f/8//v//f/9//3//P/6//v/+//7//v//P/8//v/+P/4
//n/+f/6//v//f/+/wAAAAABAAEAAQD///3/+//7//z//f8AAAUACwAPABMAGgAhACkA
MgA/AEoAVgBmAHYAiACWAJkAjwB8AGcATAAxABoADgAJAAUA///5//b/8//x//H/9f/4
//f/9//5//f/9//6//3//f/8//z/+//7//v/+//6//z//P/8//z/+f/4//f/9v/3//j/
+f/6//n/+f/5//n/+v/6//r/+f/7//z//P/8//v/+v/5//f/9//3//f/9v/3//n/+v/7
//r/+v/6//n/+v/5//n/+//7//v/+//7//3//f/9//3/+//6//n/+P/5//n/+P/4//r/
+//8//3////////////9//z//P/8//n/+f/6//r//P/9//3//P/8//z//P/8//r/+v/5
//j//f/+//3//v8CAAMABgAHAAUABAADAAIAAgABAAEABAAFAAUABQAFAAUABQAFAAUA
BgAGAAgACQAJAAkACQAKAAkACAAHAAYABwAHAAcABwAKAAsADQAOAAwADQANAA0ACwAK
AAkACAAJAAsADgAQABIAEgARABEAEAAPAA4ADAALAAsACwALAAkACQAJAAkACQAIAAgA
CQAIAAYABAADAAYABgAHAAgABgAFAAQAAwADAAEAAQAAAAEAAQABAAEAAwAEAAUABgAD
AAIAAQD///3//v/+//7//v/+//7//v8AAAAAAAAAAP///////////v/+//7//v8BAAIA
AwADAAMAAwADAAUABQAFAAUABQAFAAUABQAFAAUABAAEAAQABAAFAAUABQADAAMAAwAD
AAMAAgACAAEAAgADAAQABgAFAAUAAwADAAMABAAEAAMAAAD///3//P///////f///wEA
AQAAAAAA/v/+//7//v/9//3//v8AAAEAAQABAAIAAgACAAAAAAAAAAAAAAAAAAEAAQAA
AAAA/f/8//z//P/+//7//////wEAAQABAAAA/v/+//7//v/8//v/+//7//v/+//7//v/
/f/9//3//f////3//f/+//7//v/+//7//P/8//z//P/6//r/+v/6//n/+P/3//b/+P/6
//z//v/9//z/+//6//z//P/8//z//v/+//7//v/8//z//P/8//r/+v/6//r/+v/6//r/
+v/8//z//P/8//r/+v/6//r//P/8//z//P/6//r/+v/6//r/+v/6//r//P/8//z//P/6
//r/+v/6//z//P/8//z//v/+//7//v/8//3//////wEAAgAEAAQAAgACAAIAAgACAAIA
AgAEAAYABgAGAAYACAAIAAkACgAIAAgACAAHAAUAAwABAAEA///////////9//z//P/8
//z//P/9//3//v8AAAEAAQD9//r/+f/4//n/+P/4//n/+f/5//n/+f/5//n/+P/4//v/
+//7//v/+v/6//n/+P/4//n/+f/5//v//P/8//z//P/9//3//f/5//f/9//3//r//f8C
AAcACwARABcAHgAnADEAQABRAGAAbgB+AJIApACsAKcAlQB6AF0AQgAtACAAGAAPAAcA
AQD7//b/8f/x//X/+f/6//v/+f/3//X/9//4//v//P/8//3//f/8//v/+v/4//r/+v/6
//r/+P/4//j/+P/2//b/9v/2//f/9//3//f/+P/4//j/9//3//j/+P/4//n/+v/7//v/
+f/5//n/+P/4//n/+f/5//r/+v/6//n/+P/3//f/+f/7//v/+//7//n/+f/5//n/+P/4
//j/+P/5//n/+P/4//n/+f/5//n/+//7//v/+//7//r/+v/6//f/9//4//j/+f/7//z/
/P/6//r/+v/6//z//v///wAAAgACAAAAAAAAAP//AAD//wIAAgACAAIAAgABAAEABAAF
AAUABQAFAAUABQAFAAUABAAEAAYABwAHAAcABwAIAAgACAAIAAgACwALAAsACwALAAsA
DAAMAA4ADwAPAA8ADgAOAA4ADgALAAsADAAMAA0ADgAOAA8ADQANAA0ADAAJAAkACQAJ
AAsACwALAAsACQAIAAgACQAJAAgABwAHAAUABAAEAAQAAwADAAMAAwADAAEAAQAAAAEA
AQABAAEAAAAAAAAAAAAAAAAAAAD/////AAAAAAAAAgACAAIAAgACAAIAAgACAAMAAwAD
AAMABAAEAAQABAAEAAQABAADAAMAAwADAAUABAADAAIAAQAEAAUABgAHAAcABgAGAAYA
BgAHAAcABwAHAAcABwAHAAcABgAGAAUABAADAAIAAgADAAMAAQABAAIABAAFAAUABQAF
AAQABAAFAAUAAwAFAAUABQAEAAQAAgACAAIAAgD///3//P/8//7///8AAAIAAgACAAAA
AAAAAAAAAAAAAAEAAQAAAAAAAAAAAAEAAgAAAAAAAQABAP////////7/AAAAAAAAAAAA
AP//////////////////////////////////AQAAAAIAAgACAAIAAQAAAP///v8AAAAA
AAAAAAAAAAAAAAAA///+//3//P/6//r/+v/6//z//P/8//z//P/8//z//P/8//z//P/8
//z//P/8//z//v/+//7//v/8//z//P/8//7//v/+//7/AAAAAAAAAAD///7//f/8//7/
/v/+//7//v/+//7//v/8//z//P/8//z//P/8//z//P/8//z//P/+//7//v/+//7//v/+
//7//P/8//z//P/9//7///8AAP///v/9//z//f/+////AQACAAEAAAAAAAQABAAEAAQA
BgAGAAYABgAEAAYABgAGAAYABgAGAAYACQAKAAoACgAIAAcABQADAAEAAQABAAEAAAD/
//z/+v/7//z//f/+//3//f/9//7//v/9//z/+v/4//j/9//2//T/9f/1//X/9v/3//j/
+f/4//j/+f/5//n/+f/6//r/+//6//r/+//6//n/+P/4//j/+P/4//n/+f/5//n/9//1
//X/9v/5//7/AwAHAA0AEwAaAB8AJQAuAD0ATABWAGIAcACAAJAAlQCLAHgAYQBGAC0A
GgAOAAcA///5//X/8v/v//H/9//3//b/+f/7//f/9//5//j/9//4//j/+f/5//f/9//3
//b/+P/4//j/+P/2//b/9v/2//b/9v/2//b/9//3//f/9//3//b/9f/z//T/9v/3//j/
+P/4//j/9//3//f/9//2//b/9//3//f/9v/2//b/9f/0//P/8//1//P/8//z//P/9P/1
//b/9//2//b/9v/2//X/9f/0//T/9//3//f/9//4//f/9v/1//f/9v/2//b/9//3//j/
+P/2//f/9//2//b/9v/2//b/9//4//j/+P/6//r/+P/4//n/+f/7//v//P/8//z//P/+
//3//f8AAAAA///+//3//f/9//3//f8AAAAAAgADAAEAAQABAAIABAAEAAQABAAFAAUA
BQAFAAMAAwAEAAQABgAHAAcABwAEAAQABAAEAAUABQAGAAYABgAGAAUABQADAAMAAwAC
AAMAAwADAAMAAwADAAMAAwAFAAQABAAFAAMAAgABAAEAAQAAAAAAAAD/////////////
/f/9//z//f/9//3//f/8//z//P/8//z//P/8//v/+//8//z//P/8//z//P/8//z//P/8
//z//f/9//3//f/+//7//v/+//7//v/+//3/////////AQD/////////////////////
///+//7//v8AAAEAAQABAAEAAQABAAEAAwACAAIAAQAAAP///v/+/wEAAQD///////8A
AAAA///9//3//P/8///////9/////f/9//z//P/+//7//v/+//z/+//7//z/+//7//v/
/P/+//7//P/8//z//P/8//z/+//7//r/+v/6//r/+//8//z//P/9//3/+//7//v/+v/6
//r/+v/6//v/+//8//3/+//7//v/+//7//v/+//7//v/+//7//z/+v/6//r/+v/6//r/
+v/6//r/+v/6//r//P/8//z//P/8//z//P/8//z//P/8//z//P/8//z//P/8//z//P/8
//r/+v/6//r/+v/6//r/+v/6//r/+v/6//z//P/8//z//P/8//z//P/6//r/+v/6//z/
/P/8//z//P/8//z//P/6//r/+v/6//r/+v/6//r/+v/6//r/+v/8//z//P/8//v/+v/5
//j/+v/6//r/+v/6//r/+v/6//z//P/8//z//P/8//z//P/6//r/+v/6//z//P/8//z/
/P/8//z//P/8//z//P/8//z//P/8//z//f/+////AAD9//z/+//6//v//P/9//7///8B
AAQABQADAAIAAgAAAAIAAgACAAIABAAEAAQABgAIAAgACAAIAAYABgAHAAgACgAKAAoA
CQAFAAMAAQABAAEAAQABAAEA///+//7//v/+//7/////////AAAAAP///v/8//z//P/9
//z//P/9//v/+//7//v/+//7//r/+v/5//n/+f/5//z//P/7//r/+v/7//v/+//5//r/
+v/6//r/+//7//v/+//7//v/+f/2//n//v8DAAcADQATABoAIQApADQAQQBOAFwAaAB2
AIYAlACfAJsAhgBtAFAAMwAeAA4ABQD///v/9//2//P/8//5////AAABAAEA/f/5//n/
9v/3//j/+P/5//n/+f/5//n/+P/4//j/+P/4//r/+v/6//r/+P/4//j/+P/5//n/+f/5
//r/+v/6//n/+//8//z//P/6//r/+v/5//f/9//3//b/+P/5//n/+f/8//z//P/7//f/
9f/0//X/9//3//f/9//5//n/+f/5//j/+P/4//j/9//3//b/9v/3//f/9//3//r/+//8
//3//P/6//n/+P/3//f/+P/4//r/+//7//r/+v/6//r/+v/5//r/+v/6//r/+v/4//j/
+//7//3//f/+//7//v/+//3/+//6//z//v///wAAAQABAAEAAQABAAIAAgAEAAUABwAH
AAcACAAIAAgACAAIAAsACwALAAsACgAJAAkACAAGAAcABwAHAAgACAAIAAgACQAJAAoA
CgAMAAwACwALAAoACQAIAAYABQAFAAUABQAHAAcABwAHAAcABgAGAAcABwAGAAUABQAF
AAQABAAEAAUABQAFAAUAAwABAAEAAAD//////////wAAAAAAAAAA/v/+//7//f///wAA
AAAAAP7//v/+//7//P/8//z//P/+////AAABAP7//v/+//7//v/+//7//f/8//v/+v/7
//7///8AAAEAAQABAAEAAQAAAP7//f/8//3///8AAAEAAQABAAEAAQD///7//v/9////
/////w==
         </WaveFormData>
      </LeadData>
   </Waveform>
</RestingECG>
