# Supplementary material for: Detection of Left Atrial Enlargement Using a Convolutional Neural Network-Enabled Electrocardiogram
Source: Front Cardiovasc Med. 2020 Dec 17;7:609976. doi: 10.3389/fcvm.2020.609976 (PMC7773668; doi:10.3389/fcvm.2020.609976)
Supplement: Supplementary file 4 [file Data_Sheet_4.ZIP › normal3/1802032230_1814_0000000H.XML]

<?xml version="1.0" encoding="Windows-1252"?>
<!DOCTYPE RestingECG SYSTEM "restecg.dtd">
<RestingECG>
   <PatientDemographics>
      <PatientID>1802032230</PatientID>
      <PatientAge>76</PatientAge>
      <AgeUnits>Years</AgeUnits>
      <Gender>Male</Gender>
      <PatientLastName>chenguoxin</PatientLastName>
   </PatientDemographics>
   <TestDemographics>
      <DataType>Resting</DataType>
      <Site>1</Site>
      <AcquisitionDevice>MAC55</AcquisitionDevice>
      <Status>Unconfirmed</Status>
      <Priority>Normal</Priority>
      <AcquisitionTime>09:00:31</AcquisitionTime>
      <AcquisitionDate>08-19-2016</AcquisitionDate>
      <CartNumber>1</CartNumber>
      <AcquisitionSoftwareVersion>009C</AcquisitionSoftwareVersion>
      <XMLSourceVersion>MAC5000 v1.0</XMLSourceVersion>
   </TestDemographics>
   <RestingECGMeasurements>
      <VentricularRate>73</VentricularRate>
      <AtrialRate>73</AtrialRate>
      <PRInterval>180</PRInterval>
      <QRSDuration>72</QRSDuration>
      <QTInterval>406</QTInterval>
      <QTCorrected>447</QTCorrected>
      <PAxis>50</PAxis>
      <RAxis>76</RAxis>
      <TAxis>70</TAxis>
      <QRSCount>12</QRSCount>
      <QOnset>226</QOnset>
      <QOffset>262</QOffset>
      <POnset>136</POnset>
      <POffset>191</POffset>
      <TOffset>429</TOffset>
      <ECGSampleBase>500</ECGSampleBase>
      <ECGSampleExponent>0</ECGSampleExponent>
   </RestingECGMeasurements>
   <Diagnosis>
      <Modality>Resting</Modality>
         <StatementCount>2</StatementCount>
         <LabelText>12SL ��ϳ���</LabelText>
      <DiagnosisStatement>
         <StmtFlag>ENDSLINE</StmtFlag>
         <StmtText>�������</StmtText>
      </DiagnosisStatement>
      <DiagnosisStatement>
         <StmtFlag>ENDSLINE</StmtFlag>
         <StmtText>���� ECG</StmtText>
      </DiagnosisStatement>
   </Diagnosis>
   <Waveform>
      <WaveformType>Rhythm</WaveformType>
      <WaveformStartTime>0</WaveformStartTime>
      <NumberofLeads>8</NumberofLeads>
      <SampleType>CONTINUOUS_SAMPLES</SampleType>
      <SampleBase>500</SampleBase>
      <SampleExponent>0</SampleExponent>
      <HighPassFilter>16</HighPassFilter>
      <LowPassFilter>150</LowPassFilter>
      <ACFilter>NONE</ACFilter>
      <LeadData>
         <LeadByteCountTotal>10000</LeadByteCountTotal>
         <LeadTimeOffset>0</LeadTimeOffset>
         <LeadSampleCountTotal>5000</LeadSampleCountTotal>
         <LeadAmplitudeUnitsPerBit>4.88</LeadAmplitudeUnitsPerBit>
         <LeadAmplitudeUnits>��V</LeadAmplitudeUnits>
         <LeadHighLimit>2147483647</LeadHighLimit>
         <LeadLowLimit>268435456</LeadLowLimit>
         <LeadID>I</LeadID>
         <LeadOffsetFirstSample>0</LeadOffsetFirstSample>
         <FirstSampleBaseline>0</FirstSampleBaseline>
         <LeadSampleSize>2</LeadSampleSize>
         <LeadOff>FALSE</LeadOff>
         <BaselineSway>FALSE</BaselineSway>
         <ExcessiveACNoise>FALSE</ExcessiveACNoise>
         <MuscleNoise>FALSE</MuscleNoise>
         <LeadDataCRC32>3241150821</LeadDataCRC32>
         <WaveFormData>
8v/y//L/8v/0//T/9P/0//T/9P/0//T/8v/y//L/8v/z//T/9f/2//b/9v/2//b/9f/0
//P/8v/w//D/8P/w//L/9P/2//j/9//2//X/9P/3//j/+f/6//f/9v/1//T/9v/4//r/
/P/5//j/9//2//j/+P/4//j/+v/8//7/AAD9//r/9//0//b/+P/6//z//v8AAAIABAAB
AAAA///+/wEAAgADAAQAAgACAAIAAgAFAAYABwAIAAoACgAKAAoACgAKAAoACgAKAAoA
CgAKAAgACAAIAAgACwAMAA0ADgANAAwACwAKAAoACgAKAAoADAAMAAwADAAKAAoACgAK
AAcABgAFAAQABgAGAAYABgAEAAIAAAD+//v/+v/5//j/+P/4//j/+P/6//r/+v/6//z/
/P/8//z/+P/2//T/8v/1//b/9//4//r/+v/6//r/+v/6//r/+v/4//b/9P/y//T/9v/4
//r/+v/6//r/+v/3//b/9f/0//b/+P/6//z//P/8//z//P/6//r/+v/6//n/+P/3//b/
+P/6//z//v/8//r/+P/2//b/9v/2//b/9//4//n/+v/4//j/+P/4//j/+P/4//j/9//2
//X/9P/3//j/+f/6//j/9v/0//L/8//0//X/9v/4//j/+P/4//f/9v/1//T/9//4//n/
+v/4//f/9v/z//b/+P/5//r//P/8//z//f/7//v//P/8//v/+v/6//n//f/+/wAAAAD8
//z/AAABAAIABAAFAAYACwALAAsACAAIAAcABQACAAAA/v/6//X/9f/z//L/8//1//T/
8v/w//H/8f/x//L/8v/u//H/8f/v/+//7//v//H/8f/x//P/8f/u/+7/7v/z//T/8v/z
//P/9f/1//T/8//y//H/8v/6//3/+//6//7//f/+/wEAAwANACUAOQBIAFoAaABvAG8A
aQBeAEUAJwAIAOT/xv+9/7v/tv+//8//3P/l/+3/7f/p/+v/7//w//L/7v/t/+3/7P/s
/+3/7//w//H/8v/y//P/8f/w/+7/7P/w//H/9P/1//P/8//y//L/8v/w//D/8f/z//P/
9P/1//P/8v/y//H/8f/x//L/9P/2//T/9P/0//T/9P/z//H/8f/x//H/8f/0//b/+P/5
//n/+f/4//j/9f/1//T/8//0//X/9//6//z/+v/6//3//f/9//3//f/9//z/+//6//v/
/P/9/////f/9//3////9//3//v/+/wMABAAFAAYAAwADAAMAAgAAAP7/AQACAAIAAAAA
AAEACAALAA0ADgAOAA8ADwAQAA4ADAAKAAkACwANAA4ADgALAAsACwALAAgABwAFAAQA
BQAKABAAEwAPAAoABAABAAUABwAIAAkACAAFAAQAAwACAAEAAgADAP7/+//6//n/+f/5
//r/+//6//n/9//1//X/9v/3//j/+f/7//z//f/5//f/9v/1//T/9P/0//X/9//3//j/
+P/5//r/+P/5//f/+f/4//f/+v/6//j/+P/3//X/9P/z//n/+v/5//r//P/8//3//f/5
//j/9//2//f/9//4//v/+P/3//T/8//3//n/+//8//z//P/6//n/+f/6//v/+//4//f/
9v/z//L/8//0//X/9P/2//T/9P/4//r//P/8//j/9//z/+//8v/z//T/9f/3//n/+//9
//r/+P/3//X/9f/1//P/8//2//f/+v/9/+3/7f/0//T/8v/z//T/9f/2//n/+v/6//v/
+P/1//b/9v/4//j/+v/6//z//f/9//3//f/8//v/+v/+////AgAEAAUABAABAAAABQAH
AAgACgAIAAgACwALAAgABAABAP/////8//z//P/8//v//P/7//b/8//w/+z/7v/u//P/
9f/x//D/7v/o/+7/7//w//H/8P/v/+7/7f/w//P/9P/y//H/8P/z//L/7//v/+//8f/z
//L/8v/y/+z/5v/q//X/AQD+//j/+/8CAAsAFQAfADEARwBUAGQAdAB7AH0AdwBcADsA
IQACAN7/xP+z/6//wP/N/8//1P/f/+f/5//p/+n/5//s//T/8P/v/+//7v/t/+3/7v/u
/+//8P/w//H/7v/u/+3/7P/v/+//8f/x//H/8f/w//D/7//s/+v/6//u/+//8f/z//P/
8v/y//H/8//z//T/9v/0//L/8v/y//P/9P/0//P/8//z//P/8//1//b/9//3//X/9f/0
//T/9P/1//X/9f/3//f/+P/6//j/9v/2//n/+P/3//b/9f/6//z//v8AAP///v/9//3/
/f/9//3////9//3//v/+/wAAAAAAAAAAAgADAAQABAAGAAQABwAIAAkACAAJAAsADAAL
AAkABgAIAAkACQAKAAwADgAQABMAEQARABAADgALAAsACwALAA0ADQAMAAwACAAIAAkA
BwAJAAoACgANAAoACQAHAAUABwAFAAUABQAFAAMAAwADAP7/+//6//n/+v/5//n/+f/7
//v/+v/5//b/9v/2//b/+f/7//z//f/5//f/9v/1//b/9v/2//f/9//3//j/+P/6//r/
9//3//r//f/9//3//f/8//n/+P/4//f/9//3//z//P/6//r/9//2//b/9f/3//j/+f/6
//j/9//3//n/+P/3//T/8//2//f/+P/4//n/+v/5//n/9//4//n/+f/3//f/9//1//P/
8//z//P/9f/4//f/+P/1//T/8//w//D/8//z//P/9f/3//n/+//5//n/+f/5//b/9v/3
//f/9//3//X/9f/x//H/9v/2//b/9v/2//b/9v/1//X/9//3//v//v/8//r/+v/4//n/
+//8//3//v/+//7//v//////AQACAAcACAAHAAgACgALAAsADAAJAAgACgAJAAkABgAE
AAMAAAD8//v/+v/6//n/+v/5//T/8//y//D/8f/w//T/9f/z//T/9P/w//D/7//u/+3/
7//v/+//7//x//P/8//w//L/8v/2//b/9P/1//b/+f/3//T/8v/w//j/+P/y//H/9f/6
//7/BQAGAAkAGQAtAD8ATQBeAHIAggCHAIUAeQBgAEEAHwD0/9L/wP+9/7//xP/R/9v/
4P/h/+P/6//x//X/9f/0//T/8v/x//H/8P/t/+3/7v/u/+z/7P/r/+v/7//y//T/9v/z
//H/8f/v//P/9f/2//j/9v/0//T/9f/3//f/+P/5//f/9v/2//X/9f/1//b/+P/5//j/
+f/6//j/+P/3//X/9v/3//j/+f/3//j/+f/5//j/9//1//T/9//5//r/+//7//v//P/+
//7//P/8/////P/7//r/+f/+/wAAAgAEAAIAAgACAAMAAgABAAAAAQACAAMABQAGAAYA
BgAGAAYABQAFAAUABAAHAAgADgASAA8ADAALAAsADgAPAA8ADgANAA0ADAAMAA4AEAAS
ABUAFgAXABcAFgATABMAEwATABMAEwASABIADgAQABMAEwARAA4ACgAJAAoACwALAAsA
CQAHAAcABwAEAAEAAAD///7//f/+/////P/7//v/+//9////AAABAP7//v/+//7//P/9
//3//f/8//v/+//7//n/+P/3//f/9//3//j/+P/4//j/9f/1//n//f/+/////f/8//n/
+P/4//f/9//3//z//v/+/wAA/v/+///////9//z/+//6//r/+f/5//v//P/9//z//f/8
//3//v/+//z//P/6//n/9//4//n/+f/6//v//P/7//v/+//7//v/+v/8//r/+v/5//j/
9//0//X/+f/6//v/+f/5//n/+f/5//n/+f/5//n/+v/8//3//P/7//j/9//4//n//P//
/////f/6//r/8//3//3//f/8//v/+v/5//j/+f/6//r/+//9//v//f/+//7//v8AAAAA
AAABAAEAAQAEAAQABAAEAAUABQAHAAgACgAKAAgACAAMAA0ADQAOAAwADAAPAA8ADQAK
AAgABwACAP7//f/8//v/+f/5//f/9P/z//L/8P/w//D/9f/3//f/+P/4//T/9P/z//L/
8f/y//P/9P/1//f/+f/5//b/9P/0//j/+P/z//P/8//1//f/9v/2//b/8v/4//r/+//9
//7/AAADAAQABwAPAB0ALQBDAFwAbgB2AHcAcQBnAFQAOwAjAAYA4v/K/8P/xf/G/8n/
2f/i/+H/3//l//H/9//5//r/+P/2//X/9f/0//P/8//0//T/8v/w/+3/6//u//L/9f/4
//j/9//4//f/9//3//b/9v/2//T/9P/1//X/9f/2//f/+f/4//j/9//1//X/9v/4//r/
+P/4//j/9//4//j/9//1//X/9f/1//f/+P/5//n//P/9//3//v/9//3//P/7//v/+//8
//7//v/8//z////9//3//f/9//7//v/+//7//v/+//7///8BAAEAAQADAAMAAwAEAAQA
BAAEAAQABAAEAAUABgAGAAkACAAMAA4ADQAKAAkACQAKAAsACwAKAAsADQAOABAADgAO
AA4ADwASABMAEwASABAADwAOAA0ADgAPAA8AEAANAA4AEAAPAA8ADgAMAA0ADwAPAA4A
DQALAAkACQAJAAcABQAFAAUAAwABAAEAAQD+//3//f/9//7/////////+//6//n/+P/5
//v//P/9//7//f/9//3//f/+////AQAAAP/////+//z//P/5//n/+v/9//3//f/+//7/
/P/8//z/+//7//v//v/+//z//P/8//z//f/9//r/+v/6//r/+P/3//f/+f/8//3//P/9
//7///8AAAAA/f/8//n/9//6//z//v////////////3/+P/3//b/9f/4//r/+P/4//r/
+v/6//j/9v/5//n/+f/7//v/+//7//j/9//2//X/9v/2//f/9/////n/9f/9/wIA///+
//3//P/7//r/+P/3//r/+f/8//7//f/8//3//P/6//v/+//7//7//v/+//7//v/9//7/
/v8CAAIAAAAAAAUABwAIAAoACQAIAAoACQAKAAgABwAHAAcABAAEAAQA///7//n/9f/0
//X/9v/2//L/8P/z//P/8//0//T/8P/2//f/+P/5//j/9//2//X/9P/1//T/8P/w//D/
9P/0//P/9f/3//v/+f/2//T/8v/6//b/+P/5//X/+P/6//n/AAAJAA0AEQAhADcARgBW
AGgAdQBzAG0AXgBHAC8AGAD4/9z/zf/D/77/w//N/9T/2//n//H/8f/x//X/+P/y//D/
7//v/+7/8f/z//b/+P/2//T/8f/v//L/9P/1//b/9v/1//b/9f/2//f/9//4//f/9P/z
//P/8//z//T/9f/0//L/8f/v//P/9f/4//z//f/8//3//v/9//z/+v/3//X/9f/1//X/
+P/6//z//f/6//n/9//2//j/+//9/////v/9//3//v/9//r/+f/7//n/+f/5//n/+//8
//3//v///wAAAQADAAEAAQABAAMAAQABAAIAAgAFAAYABwAIAAcABwAHAAYACAAGAAkA
CgANAAwADQAPABAADwANAAoACwANAA4AEAAQABAAEAARABIAEwATABIAEQARABEAEQAP
AA8ADgAOAA4AEAATABMAEwASABAAEQAPAA0ACgAHAAgABwAIAAkABQADAAMAAwADAAEA
AQABAP///f/8//v//P/9//3//f/8//z//P/8//v/+//6//n/+f/5//r/+//7//z//f//
//////8AAAAA/v/8//f/9f/4//3///8BAP///v/7//r//P/7//v/+//9//z/+f/4//j/
+P/5//n/+f/6//v//P/8//v/+//9//7////+/////////////v/8//z/+v/5//v//P/9
//3/+//7//v/+f/4//n/+v/7//r//P/6//r/+v/6//r/+P/2//f/9f/z//b/+f/8////
/v/9//z/+//6//r/+//7//n/9//z//H/8//1//n//f////3/+v/6//r/+f/6//n/+P/0
//v//P/7//r/+f/4//n/+v/6//v/+v/3//j/+P/6//r//P/8//3///8AAAEAAgACAAIA
AgABAAEAAwAEAAYABgAEAAQACAAJAAkACgAHAAYACAAHAAkABgAEAAMAAQD+//7//v/6
//f/9v/z//P/9f/3//j/8v/u/+//7f/v//L/9P/y//P/8//z//P/8//z//P/8//0//f/
+P/2//P/8v/1//T/8f/x//H/8//0//T/9f/2/+7/8v/0//f/+//+/wAAAwAGAAkADwAb
ACsAPwBUAGoAfAB/AHEAZwBaAEEAIQAEAOj/zP+3/7n/yP/T/9f/3P/h/+f/7f/v//H/
8//q/+T/6f/t//L/9v/z//H/8P/u/+//8P/w//H/7//w//D/8P/v/+3/7f/r/+7/8f/z
//b/8//w/+//7//x//H/8v/z//X/9v/4//n/9v/1//X/9v/2//T/9P/0//f/+P/4//f/
9f/1//X/9f/1//b/9//3//X/9f/0//T/9v/3//f/9//2//X/9f/2//f/9v/3//v/+//7
//v/+//6//r/+v/6//v//P/9////////////AQD+//3//f/8/wEAAgADAAQABgAHAAgA
CAAGAAQABwAIAAgABgAGAAcACAAJAAkACAAJAAsADAAOAAwADAAMAA0ADgAPAA8ADgAP
AA8ADwAPABAAEQARABIADgAQABMAEwARAA4ACgAJAAsACwAKAAkACAAFAAQAAwAAAP3/
/P/7//7///8CAAUAAgD///3/+//9//3//P/7//j/+P/4//j/+P/5//n/+f/4//f/9//3
//j/+P/4//n/+P/3//f/9v/2//b/8//z//b/+f/5//n//f/+//3//v/8//n/9//1//r/
+v/4//j/+v/6//v/+//3//b/9f/0//X/9f/2//n/+//7//n/+f/4//n/+v/6//z//P/6
//n/9//4//n/+f/7//v/+//5//T/8//y//H/9f/4//f/+P/4//j/+P/2//j/+//7//v/
+P/3//b/9f/z//P/8//z//P/9P/2//f/9v/1//L/8f/v/+//8f/z//f/9//2//j/9//3
//n/+f/2//T/8//y//j/9v/4//j/9//2//X/9P/1//b/9v/3//X/8//1//b/+f/6//3/
/v/7//v/+v/5//n/+P/3//b/+//9/wEABAAEAAIA/v/8/wMABQAGAAgACgAKAA0ADQAM
AAgABQADAAEA/v/+//7/+f/1//P/7//x//P/9f/2//P/8P/y//H/7//w//D/7P/w//H/
8v/z//L/8f/w/+//8P/z//T/8v/x//D/8//y/+7/7f/s/+3/7//w//L/9P/w//D/9P/1
//f/9v/u//P/AAADAAUADwAdAC8ARgBaAHIAhQCHAH8AcgBVADcAHgD6/9D/u/+3/7r/
xf/T/9r/2//h/+n/6f/p/+3/7v/s/+3/7f/u/+7/6//r/+z/7P/t/+7/7v/v/+z/7P/r
/+r/7f/v//P/9f/z//P/8v/y//T/8v/y//P/9P/z//P/8//z//L/8v/x//P/8//0//b/
8//w/+//7v/w//L/8//z//X/9f/1//X/8f/w/+//7f/y//X/9//6//n/+f/4//f/9f/1
//b/+P/2//T/9P/3//r/+//8//3//v/+//7//v/7//r/+f/5//v/+//7//3/+v/5//n/
+P/+/wAAAgAEAAYABwAIAAgABQACAAQABAAFAAQABQAHAAsADQAOAA4ADQANAAwADAAN
AA4ADwARABAADwANAAoACwALAAsACwAOAA8ADwAQAAoACgALAAkACgAKAAkACwAJAAkA
CAAHAAkABwAHAAcABwAFAAUABQACAP///v/9//r/+f/5//n/9//3//b/9f/4//r//P/+
//r/+f/3//X/9P/z//P/8//1//b/9//5//f/9//4//j/9v/2//P/8//2//n/+f/5//n/
+P/1//T/9v/1//X/9f/4//j/9v/2//j/+P/5//n/9f/0//P/8v/0//P/8//1//j/+//8
/////f/7//n/9v/3//j/9//3//b/9v/2//X/9//5//v/+//4//f/9v/1//X/9v/z//L/
8v/y//L/8P/x//X/9v/3//n/+f/5//n/9//3//f/9//0//T/9f/1//j/+f/4//n/9//1
//X/9f/z//H/7v/u//P/9f/5//v/+P/2//X/9P/2//T/9P/0//P/+P/4//j/+P/4//j/
+P/3//f/9//1//f/+P/4//j/+v/6//f/9//2//X/+f/6//v//P/9//3///8AAAIAAgAA
AAAAAgADAAMABAAGAAYACQAJAAcABAACAAEAAgAAAAEAAgAAAP3//P/5//b/9f/0//L/
8v/w//P/8//1//b/9v/y//T/8//y//H/8f/x//H/8f/z//X/9f/y//D/8P/0//T/7//v
/+//8f/z//L/8v/y//b/9v/0//f/+f/2//r/AQAEAAUACwAVACEAMwBIAGAAdgCBAIEA
fQB0AF0APwAcAPT/0P/D/8P/wP/F/9H/2v/b/+H/6f/v/+3/4//c/+T/5//r//D/9P/x
//H/8v/y//T/9P/z//P/8v/y//H/8P/z//P/9f/1//P/8//y//L/8v/w//D/8f/1//X/
9v/3//b/9P/z//H/8//z//T/9v/2//T/9P/0//f/+P/4//f/+v/7//z//f/6//r/+v/5
//n/+f/4//j/+v/7//v/+//5//n/+v/8//z/+v/6//3////////////+//7//v/+//z/
/P/8//3//v///wAAAwABAAEAAgACAAIAAgACAAIABgAJAAwADgALAAgACgAKAAoACAAI
AAkADQAPABAAEAANAA0ADAAMAA4ADgAOAA8ADwAPAA4ADAAOABEAFAAXABMAEQAOAAwA
DAAOABEAEQATABIAEAARAA8ADwAOAA0ADAAJAAgABwAFAAMAAwADAP///f/9//3/////
/wAAAQAAAP///f/7//j/+P/4//j/+//9//7////8//v/+//7//n/+P/3//f/+v/7//3/
/v/+//7/+//7//r//f/9//3//P/8//r/+v/6//n/+f/5//z//P/6//r/+//8//7/////
/wAAAQACAAEA///+/////v/9//r/+f/8//3//v/+//3//P/5//f/+f/8////AQD+//3/
/P/5//n/+f/5//n/+v/8//r/+v/7//z//f/8//r//f/9//3//f/9//3//f/7//v/+//7
//z//P/9//3//f/9//v/+//4//f/+P/5//v/+f/2//b/+P/5//z//f/8//z//P/8//z/
/P/8//7//v/9//3//P/5//r/+v/5//j/+f/4//v//f/+////AAAAAAAAAAAAAP//AAAA
AAMABAADAAQABQADAAAA/v8DAAYADAAPABAADgANAA0ACAAEAAMAAgAAAP3//P/5//f/
9//3//b/9v/0//f/9//3//j/+P/0//b/9f/0//P/9P/1//b/9//3//n/+f/2//b/9v/6
//r/9//3//f/+f/5//j/+P/4//z//P/6//n/+f/6/wQACwAIAAUADwAdACsANwBEAFQA
agB9AH0AbQBeAEsAKwAOAPT/3P/L/8H/wv/L/9P/2P/f/+f/7f/t/+//8f/2//r/9//3
//j/+P/1//X/9v/2//T/9P/z//P/9f/2//b/9v/4//n//P/9//r/+f/3//b/9v/0//T/
9f/6//v//f////7//P/7//n/+v/7//3/AAD+//z//P/8//3//v/+//3//P/7//r/+f/4
//j/+P/3//r/+//7//z//v/////////9//3//v8AAAIAAAAAAAMA///9//v/+f/8//7/
AAACAAAAAAAAAAEAAwADAAMABQAHAAcACAAIAAgACAAIAAgACgALAAwADAAKAAgACwAM
AA4ADAAMAA0AEgATABMAEgAQABEAEQASABAAEAAQABEAEgATABMAEgAPAA8ADwAPABEA
EQAQABAAEAASABUAFQAUABIADwAPAAwACwAJAAcACgAJAAoACwAHAAUABQAFAAQAAwAE
AAUABAADAAMAAwACAAEA///9//v/+v/5//j/+v/9////AQD+//3//f/9//r/+v/6//v/
+f/5//r/+v/7//z/+v/7//r//f/9//3/AAAAAP7//v/+//3//f/9/wIAAgAAAAAA/v/+
///////8//z//P/8//7//f/9////AQABAP/////9//3//f/8//7//v/8//v//f/+////
///////////9//3//f/9//3//v8AAP7//v/7//r/+f/2//f/+//8//3/+//7//v/+//7
//v/+//7//r/+v/7//v//f/9//v/+//8//3/AAADAAIA///7//r/+v/5//r/+f/5//r/
/P/+//z/+v/6//r//f/6//j/+P/4//j/+f/6//r/+//7//n/+//8//r/+v/8//z//v//
//////8CAAIAAgACAAEA//////7/AQACAAEAAgAIAAkACQAKAAwADAAPAA8ADwAMAAoA
CQAJAAYABgAGAAYAAwACAP//+//7//v/+v/3//T/9v/1//b/+P/5//b/9//3//f/9//6
//v//P/9//n/+f/3//L/9P/0//j/+P/2//f/+P/7//j/9v/1//T/9P/6//z/+//9/wQA
BgADAAYADQAXAB8AKwA5AEoAYAB4AIMAgwB9AHAAWQA/AB4A9P/U/8f/wf++/8f/2//m
/+P/4//n/+3/8//7//7/+v/4//f/9//2//j/+f/7//z/+f/4//b/9f/1//b/9v/2//f/
9//5//n/9v/1//P/8v/1//b/+f/9//3/+//6//n/+v/6//v/+//6//n/+f/6//r/+P/4
//j/+v/8//3//f/6//n/+P/3//n//P///wEAAAD///3//P/8//3//f/9//r/+f/5//r/
+//6//v///8BAAMABQAHAAYABAACAAAAAAAAAAAAAQABAAEAAQADAAUABwAKAAwACwAK
AAkACAAHAAcABwAGAAgACAANABAAEAAOAA4ADwAQABEAEQAQAA8ADwAOAA4ADgAOAA4A
DwARABMAFAAUABUAFQAVABUAFAATABEAEAAQABIAFQAVABIAEAANAA0ADQANAAwACwAM
AAsADAANAAkABwAHAAcAAwABAAEAAQACAAEAAQABAP/////+//3///8AAAEAAgD/////
/v/9//7//f/9//3/+v/4//b/9f/2//f/+f/6//3//v/8//3/+//9//z/+//+/wAAAAAC
AAAA/f/7//n//v/+//z//P/6//r/+//7//3//v///wAA/v/9//3////9//v/9//1//j/
+f/6//r/+//8//v/+//7//z//f/9//3//f/9//v/9//3//f/9//6//7//v8AAP3//P/7
//j/+v/9//3//f/8//v/+v/5//f/9//3//f/+P/4//n/+f/6//v/+v/7//v/+//9////
/P/5//X/9P/2//f/+v/7//j/+P/5//r/+v/4//j/+P/3//v//P/0//T/9f/2//f/+P/6
//r/+f/5//n/9//5//r/+P/4//r/+v/9////AAABAAAAAAAAAAAA/////wEAAgAEAAQA
AgACAAYABwAHAAgACAAIAAsACwAMAAoACQAJAAUAAgACAAIA/v/7//r/9//z//P/8//y
//L/8P/z//P/8f/w/+7/6P/v//H/8//1//X/9f/1//X/9f/3//f/9P/y//L/9v/2//H/
8f/x//P/8//y//L/8v/y//L/9v/7//3//P/4//v/CgATABMAGwA3AFUAbAB6AH4AfwCD
AHkAXgBFACkABADc/8b/v/+5/8D/1//Z/9T/4f/v//H/7//v//H/8v/y//L/8//1//b/
8v/v/+3/6v/u//D/8f/z//P/9P/0//T/9//3//n/+f/5//n/+P/4//b/8v/w/+//8v/z
//X/9//5//j/+P/3//X/9f/2//j/9v/0//T/9P/z//T/9P/z//X/9//5//v/+P/4//j/
9//3//f/9v/2//j/+f/5//n/+//7//z//v/8//r/+v/9////////////AAAAAAAAAAD+
//7//v///wEAAQABAAMABAAFAAcACAAHAAYABQAEAAMAAwADAAIABAAEAAkADAAJAAYA
BQAFAAoADQAPABAAEgATABMAFAAQAA4ADAALAA0ADwAQABAADwAPAA8ADwAQABEAEQAS
ABAAEgAVABUAEgAOAAkABwAKAAsACwALAAoABwAGAAUABQADAAMAAwABAP///////wAA
/////////f/9//z/+//6//r/+v/6//f/9//2//X/9//3//j/+f/2//b/9v/3//r/+//9
//7//P/8//n/+f/3//n/+P/3//b/9v/0//T/9//3//j/+f/6//r/+P/4//b/9v/3//f/
9//4//n/+v/6//n/+f/7//r/+f/2//X/9//5//v//P/6//r/+P/3//f/+P/5//n/+P/3
//b/8//z//X/9//5//f/+P/1//T/9P/0//T/8v/1//n/+v/7//r/+f/4//f/9f/1//X/
9f/1//b/+P/5//f/9//1//X/9f/1//f/+f/5//f/9P/0//P/8//1//X/9f/2//j/+v/2
//D/8P/2//j/9v/0//L/8P/z//b/+P/7//r/9//4//j/+P/4//r/+v/3//f/9v/1//f/
+P/5//r//f/9////AAACAAIAAAAAAAIAAwADAAQABAAEAAcABwAJAAYABAADAAEA/v/+
//7/+v/3//b/8//y//P/9P/0//D/7v/x//H/7//w//D/7P/v/+//7//v/+7/7f/s/+v/
7P/v//D/7v/u/+7/8v/y/+z/6//q/+v/7//w//L/9P/y//j/9v/x//X//v8EAP//+v/9
/wUAEwAlADsAUgBmAHYAgQCLAIkAdgBZADcAFADq/8T/sf+v/7j/xf/R/9z/3//d/+H/
6f/p/+X/6v/y//H/8f/y//L/7//v//D/8P/v/+7/7P/r/+3/7v/u/+7/7//v//H/8f/w
/+//7f/s/+3/7P/t/+//8P/v/+//7//x//L/9P/1//P/8//0//b/9P/w/+7/7P/v//L/
9P/1//P/8//z//P/8//0//X/9f/2//f/9//4//X/9f/0//P/8//z//T/9v/0//L/8v/1
//f/+f/7//3//P/6//j/9v/3//j/+f/7//n/+f/5//v//f/9//7//v/+//z/+v/4/wYA
CwAGAA==
         </WaveFormData>
      </LeadData>
      <LeadData>
         <LeadByteCountTotal>10000</LeadByteCountTotal>
         <LeadTimeOffset>0</LeadTimeOffset>
         <LeadSampleCountTotal>5000</LeadSampleCountTotal>
         <LeadAmplitudeUnitsPerBit>4.88</LeadAmplitudeUnitsPerBit>
         <LeadAmplitudeUnits>��V</LeadAmplitudeUnits>
         <LeadHighLimit>2147483647</LeadHighLimit>
         <LeadLowLimit>268435456</LeadLowLimit>
         <LeadID>II</LeadID>
         <LeadOffsetFirstSample>0</LeadOffsetFirstSample>
         <FirstSampleBaseline>0</FirstSampleBaseline>
         <LeadSampleSize>2</LeadSampleSize>
         <LeadOff>FALSE</LeadOff>
         <BaselineSway>FALSE</BaselineSway>
         <ExcessiveACNoise>FALSE</ExcessiveACNoise>
         <MuscleNoise>FALSE</MuscleNoise>
         <LeadDataCRC32>3791168148</LeadDataCRC32>
         <WaveFormData>
9P/0//T/9P/z//L/8f/w//L/8v/y//L/8v/y//L/8v/z//T/9f/2//T/9P/0//T/8//y
//H/8P/y//L/8v/y//X/9v/3//j/9v/2//b/9v/3//j/+f/6//n/+P/3//b/+f/6//v/
/P/8//z//P/8//z//P/8//z//v8AAAIABAABAAAA///+/wAAAgAEAAYACQAKAAsADAAK
AAoACgAKAAwADgAQABIAEgASABIAEgAVABgAGwAeAB4AHgAeAB4AHgAeAB4AHgAhACIA
IwAkACEAIAAfAB4AIQAkACcAKgAnACYAJQAkACMAIgAhACAAIQAiACMAJAAjACIAIQAg
ABwAGgAYABYAFAAUABQAFAAQAA4ADAAKAAcABgAFAAQAAgACAAIAAgAEAAQABAAEAAQA
BAAEAAQAAgAAAP7//P///wAAAQACAAAAAAAAAAAAAgACAAIAAgABAAAA///+////AAAB
AAIABAAEAAQABAACAAIAAgACAAQABAAEAAQABAAEAAQABAACAAIAAgACAAQABAAEAAQA
BgAGAAYABgAFAAQAAwACAAEAAAD///7///8AAAEAAgAAAAAAAAAAAP///v/9//z//P/8
//z//P/8//z//P/8//v/+v/5//j/+f/6//v//P/8//z//P/8//r/+v/6//r//f/+/wQA
BQAFAAUABQAGAAgACgAKAAsACwALAAwADAANAA8ADwAPAA4ADQAMAAsAEAATABYAGAAU
ABEAEAANAA8ADgAOAA0ADwAPAAwABgADAAIAAQABAP///v/8//n/9//2//X/9f/z//L/
8f/w//L/8v/w//D/7f/s/+z/7f/t/+7/7v/u//H/8f/x//P/8v/s/+v/7P/v//D/7//w
/+7/7//v/+//7v/u/+7/7v/2//X/7P/k/97/1f/L/8X/xv/U//L/DgAnAEkAcQCYALcA
1ADzAAcBDgEHAd0ApAByAEcAIwAUABYAHAAcABYACgADAAMAAAD8//r/+P/3//b/9P/0
//T/8//z//P/8//y//H/7//v/+//8P/y//T/9P/1//f/9P/0//X/8//y//L/8v/0//b/
9//4//b/9f/0//T/9P/z//X/9P/2//f/9//4//f/9v/1//T/8//0//T/9P/2//n//P/+
//7//////////P/6//r/+P/6//r/+v/9/wAAAAABAAQABgAGAAQABAAEAAQAAwADAAUA
BQAFAAcACgAKAAoACgAMAA0ADAALABEAEgASABIAEQATABQAFQAVABUAFgAWABcAFgAV
ABYAHQAgACMAJQAjACMAJAAlACIAIQAhACEAIQAhACIAIgAkACQAIwAjAB8AHQAbABkA
HQAgACIAIgAdABoAFgASABIAEwAUABUAEgAPAA4ADgAMAAoACQAHAAMAAgACAAEAAgAB
AAEAAAD///7//P/6//v/+//8//z//v8AAAAAAAAAAP///v/+//3//P/8//v//f/+//7/
//8CAAIAAgADAAAAAAD+//z///////7//v/8//r/+v/8/wMABAADAAMABQAFAAUABQAC
AAAA///+//7//f/9////AAD+//v/+////wAAAQACAAIAAQD+//7//v///wEAAQD+//3/
/f/8//z//P/8//3//v////v/+f/8//7/AAAAAPv//P/5//b/+P/4//j/+P/6//r//v8C
AP7//f/8//v/+v/6//n/9v/4//n/+v/7//f/+//5//P/9v/5//r/+//8/wQABQAGAAcA
BgAGAAUABgAIAAkACwALAA4ADgAPABEADgANAAwACwAOAA8AEwAVABMAEgAOAAsADQAN
AA8AEAAOAA0ADQANAAgAAAD7//j/+P/5//v//P/9//v/+f/4//b/9f/y//D/8f/y//T/
9v/y//D/7f/q/+3/7//w//L/7//u/+7/7f/u//H/8v/u/+z/7v/w//D/7v/u/+7/7//w
//H/8//0/+r/5v/k/+n/6v/i/9z/0//N/8//2v/o/wAAHgA7AFkAfwCiAMMA4gD3AAUB
BgHpALEAfABMACUAFwAeAB4AFAAKAAYAAAD9//n/9P/4//z/9//1//P/8P/w//D/7//v
//D/8f/x//H/7v/t/+z/7P/v//L/8//1//X/8v/y//P/8P/u/+3/7P/t//D/8v/0//T/
8//y//L/9v/3//v//P/4//f/9f/0//L/8v/y//L/8//0//T/9P/2//f/+P/4//b/9//3
//f/9P/0//b/9v/2//b/9v/5//n/+P/4//r/+f/4//X/9P/7//7/AAADAAIAAQAAAAEA
BAAEAAQABAAGAAcABgAFAAgACAAHAAYACQALAAwADQANAA0ADgAOABMAFAAVABgAGAAY
ABgAFwAVABUAFgAXABkAGwAeACEAHwAdABwAGgAYABgAFwAXABgAFwAWABUAEgAQAA0A
CAAMAA4ADwAQAAoABwAEAAEAAwABAAEAAgD+//z/+//5//X/9P/0//P/9P/z//P/8v/y
//L/8f/w/+7/7f/t/+z/8P/0//b/+P/0//H/7v/s/+z/7P/t/+3/7v/w//H/8//x//D/
7//v//P/9v/3//j/9v/1//P/8v/y//D/8P/y//T/9P/y//H/8f/x//H/8f/y//L/8//0
//P/8f/w//H/8//w/+z/6//t/+7/7//w//L/8f/u/+7/7v/v//H/8f/u/+3/7f/s/+r/
6v/q/+v/7//x/+7/7f/p/+j/5//k/+T/6P/o/+j/6//s/+3/7v/s/+r/7P/u/+r/6f/o
/+f/6P/q/+v/6v/m/+f/7P/s/+z/7P/s//H/8f/x//H/9P/2//f/+v/5//n/+v/5//z/
/P/9/////f/9//3//f/7//v//v///wIAAgD///3//f/7//v/+v/5//f/9v/1//H/6v/m
/+T/5f/l/+b/5v/m/+X/5P/k/+H/4f/f/97/3v/e/9//4P/b/9r/2P/W/9b/1//X/9j/
1//W/9b/1f/W/9n/2v/W/9n/3P/f/+D/3P/c/9z/3f/b/9v/3P/c/+T/4v/a/9H/zP/K
/8r/xf+//7n/xv/g//j/DgApAE8AcwCUALMA0ADnAPUA7AC/AIMAVgA2ABkABwAEAAYA
BgAAAPT/7v/v/+//6v/m/+T/4//j/+P/4v/f/97/3P/b/9v/2//a/9n/3f/f/+H/5P/g
/+D/3v/d/+H/4P/i/+X/4v/g/9//3v/g/+L/4//k/+L/4f/g/+D/4f/h/+T/5P/j/+P/
4v/i/+D/4P/g/+D/4//k/+T/5P/k/+X/5v/m/+P/4//i/+H/4//k/+f/6P/m/+b/5v/p
/+r/6v/r/+7/7f/s/+n/6P/t//D/8v/1//P/8//z//X/9f/0//P/8v/4//v//P/9//7/
/v/9//z/+//9//7///8DAAUACAAKAAkACAAHAAgACwAMAA0ADQAMAAsACwALAA0ADwAS
ABUAEwATABQAFAASABIAEQARAA4ADQAMAAsACwAMAAwACgAIAAYAAwAAAP7//f/8//v/
+//5//n/+v/3//T/8v/v/+7/7v/v/+//7P/r/+v/6v/u//D/8f/y//D/7//v/+7/7f/u
/+3/7P/s/+v/6v/q/+j/6P/p/+n/5//o/+j/6f/q/+r/6v/r/+3/8P/x//L/8v/x/+//
7v/w/+7/7v/w//f/+P/3//f/8//x/+//7f/u/+7/7//w/+7/7f/t/+//9P/y/+//7//w
//D/8P/w//D/7//s/+z/6//r/+z/6//r/+v/7P/s/+v/7P/t/+//7v/v/+v/6f/m/+b/
5v/k/+X/6v/r/+z/6v/q/+r/6v/p/+j/6//u/+v/6//r/+v/6//s/+z/6v/q/+v/7P/t
/+3/6//p/+n/4//p/+3/7f/q/+v/7P/t/+7/9f/1//X/9f/1//b/9v/4//j/+f/7//v/
/P/8//3///8AAAEAAgADAAEAAQAEAAUABQAEAAAA/f8AAP//AAAAAP///f/8//v/9v/w
/+3/7P/r/+v/7P/s/+3/6//p/+j/5P/j/+D/3v/f/+D/4v/k/+L/4v/h/+D/3v/f/9//
4P/i/+L/4//j/+X/5//n/+L/4P/i/+T/5P/g/+D/4P/h/+P/4//k/+T/4P/o/+r/4//Y
/9D/zP/F/7n/t/++/9T/8P8OADEAVQB5AJgAtQDSAOsA+wAEAekAswCAAFgAMwAZABIA
EgAOAAQA9v/y//f/+//6//T/7P/t/+3/7f/s/+j/6P/n/+f/5v/l/+P/4f/k/+f/6v/u
/+z/7P/q/+n/6//o/+j/6f/n/+b/5v/m/+b/6P/p/+r/7P/r/+r/6v/r/+v/7v/u/+3/
7f/s/+z/6v/q/+r/6v/q/+r/6f/o/+n/6//t/+7/8f/z//T/9f/z//L/8//y//L/8v/y
//X/9f/0//T/9v/3//b/8//y//f/+P/4//n/+//7//v//f/9//z/+//6/wAAAwAEAAUA
CAAIAAcABgAFAAcACAAJAA0ADwASABQAEwASABEAEgATABQAFQAVABcAFwAYABkAGQAZ
ABoAGwAcAB0AHwAgAB8AHgAcABsAHQAdAB0AHQAcABwAGwAYABcAFgAUABIAEQARABEA
EQAOAAsACgAKAAgABgAFAAMA///+//7//f/8//v/+//6//v//P/8//z/+v/3//X/8v/1
//j/+f/6//r/+f/4//j/+v/6//v/+//9//7//v////z/+v/4//f/+P/6//r/+v/9//3/
/P/8//z/+v/6//z/AgACAAAA///+//3//P/7//3//P/8//z/+v/5//n/+/8AAP7/+//7
//3//v///wAA/f/7//f/9v/5//v//v////7//f/9//z/+f/4//f/9//5//v/+P/3//j/
+P/4//b/9P/4//j/+P/6//r/+v/6//b/8v/y//L/8P/x//L/8//5//j/9v/4//r/+P/4
//j/+P/7//v/+//7//7/AAABAAQAAgADAAUABQAFAAQABAAFAAYABwAIAAkACQAJAAwA
DQAQABAADQALAAkABwAHAAYABAADAAMAAwABAPz/+v/6//v/+//8//z/+f/1//H/7v/u
/+//7v/u/+v/6P/m/+T/5P/m/+f/6P/m/+f/5//o/+j/6P/p/+n/5v/n/+b/4P/i/+T/
5v/m/+b/6P/q/+3/6v/p/+n/6P/u/+z/6P/n/+T/3v/W/83/x//B/7z/xP/e//7/GQA3
AGEAigCpAMQA3QDxAAYBDQHvALIAfABPACkAEAAKAAwAEAAOAAgAAQD9//7/+v/u/+z/
6//q/+j/6v/s/+3/7//r/+n/5v/j/+b/5//o/+r/5//o/+f/5//q/+j/6f/r/+n/6P/o
/+j/6P/q/+v/7P/p/+f/5f/k/+j/6f/t/+7/8P/x//H/8v/v/+7/7f/s/+3/7v/u/+7/
8f/z//X/9v/y//H/7//t/+7/8P/0//b/9v/2//b/+f/3//T/8v/y//b/9v/0//T/9//4
//j/+f/6//v//P///wAAAAAAAAAAAQADAAMAAwAHAAgACAAIAAgACQAJAAkACwALAAwA
DAAQABIAFAAYABcAFgAVABMAFgAXABkAGwAbABsAHAAdAB0AHQAeAB4AIAAgAB8AHwAb
ABkAFwAVABgAGgAbABoAGwAaABgAFgARAA8ADQALAAoABwAGAAYABgAEAAMAAQD+//z/
+//5//b/9f/1//T/9f/2//b/9v/2//X/9f/0//H/8v/x//D/8//z//P/9P/2//b/9//3
//f/+P/4//n/9v/0//L/8f/1//j/+f/6//j/9//1//T/9v/0//T/9v/4//j/9v/1//X/
9f/1//X/9//2//b/9v/4//f/9//5//z/+v/3//f/+P/4//j/+P/2//X/8v/y//D/8f/z
//P/8//z//T/9P/y//L/8v/z//T/9f/x/+//8P/w//D/7v/s/+7/7P/q/+7/8P/y//T/
8f/u/+//8P/t/+3/7f/t/+r/6v/p/+b/6P/r/+7/8f/z//H/7//v//D/8f/w/+//5//q
//L/8P/u/+7/7v/u//b/9//4//n/9v/2//X/9v/4//n/+//7////AAACAAUABAADAAIA
AQD/////AgADAAYABgADAAEAAQD//////v/8//v/+//7//j/8v/v/+7/6//r/+z/7P/r
/+n/5//m/+j/6f/o/+j/4//g/97/3P/d/+D/4v/k/+L/4//j/+T/4v/i/+P/4//l/+f/
5//i/+H/4v/j/+L/4v/i/+L/4//j/+P/5P/k/+D/5P/m/+H/2v/U/9D/yf+//7v/xP/W
/+7/DAApAE8AeQCYALEA0ADvAP0AAAHnAK0AcgBCACEAEwAOAAwACAACAPz/+v/3/+//
6P/k/+L/5P/n/+r/7P/n/+b/5P/j/+T/5f/l/+X/5f/l/+X/5v/i/+L/4P/f/+P/4v/k
/+f/5v/k/+P/4v/k/+b/5//o/+r/6f/o/+j/5v/l/+f/5v/m/+f/5//o/+j/6P/o/+j/
5//o/+j/6P/o/+n/6v/q/+j/5//l/+P/5f/o/+3/8P/t/+z/6//t/+//7v/u//D/8v/y
//D/8P/x//L/8v/z//T/9f/2//n//P/8//z//P/8//3//P/7/wIABAAFAAYABwAJAAoA
CwAKAAkACQAIAAoACgAKAAwADwAQABEAEQASABMAFQAXABUAFQAWABcAGQAZABoAGgAX
ABYAFAATABQAEwASABEAEwAUABQAEgAPAA4ADAAKAAoACQAIAAcABAABAAAAAAD9//r/
+P/1//b/+P/7//3/+v/3//X/8v/y//L/8f/w/+7/7f/t/+z/7v/w//D/8P/w/+//7v/u
//D/8P/x//H/7//w//D/8f/v/+7/7f/t/+7/8P/w//D/9P/1//X/9v/1//L/8f/y//X/
9P/x/+//8P/x//L/8//w/+7/7f/s/+//7//w//P/9P/y/+//7//y//L/8v/y//T/8//w
//D/7v/v//H/8f/y//H/8f/w/+v/6v/p/+n/7v/x/+//7//t/+z/6//o/+n/7v/v//D/
7//u/+3/7P/q/+j/6v/s/+n/6f/p/+n/6P/o/+f/5P/k/+X/5v/n/+n/6f/p/+v/6//t
/+3/7f/p/+j/6P/m/+v/6f/p/+r/6v/q/+r/6v/x//H/8f/x//H/8v/y//T/9//5//z/
/f/7//r/+v/7//r/+f/4//f/+//9/wIABQAEAAIA/f/5//z/+//8//z/+//5//j/9//0
/+7/6//q/+n/6f/q/+r/6P/l/+L/4P/i/+X/5v/o/+P/4P/e/9z/3P/c/9v/2v/b/93/
3v/g/93/3P/c/9v/3P/f/+D/3P/b/9z/3f/c/9j/2P/Y/9n/2v/b/93/3v/e/9z/3P/Z
/9T/zv/I/8H/u/+5/77/xP/U//D/DQArAFMAfACbALYA0QDjAPAA7QDDAIYAVAAvABMA
CAAIAAgAAgD4//b/8//t/+j/5v/i/+P/4//j/+L/4P/g/9//3//f/9//3v/d/9z/2//a
/9r/3f/i/+X/6f/n/+L/4P/f/+H/4P/g/+D/4P/i/+P/5P/k/+P/4v/i/+P/4//m/+b/
4v/h/9//3v/h/+L/4//k/+X/5v/m/+b/5P/j/+L/4P/j/+f/6v/t/+n/6P/p/+j/6f/q
/+v/7//s/+r/6f/q/+3/7v/t/+7/8//0//T/9f/y//H/8P/x//T/9P/0//T/9P/1//T/
8//6//z//f/+/wAAAwAFAAcABgAFAAUABAAIAAgACAAKAA8AEAARABEAEAAPAA8ADwAR
ABEAEgATABEAEQASABIAEQAQAA4ADQAOAA8AEAARAA8ADgAMAAgACgAKAAkACAAGAAUA
BAADAAAA/f/8//z/+//6//r/+f/1//T/9P/z//H/7//u/+z/7P/s/+v/6v/s/+3/7//w
/+7/7v/s/+r/6v/p/+j/6P/q/+z/7//x//H/8v/y//P/8P/u/+z/6//t//D/8f/y//D/
7//t/+z/7f/s/+3/8P/0//T/8v/x//H/8f/x//H/8P/u/+3/7P/s/+v/6//t//P/9P/0
//f/9v/0//L/8P/w/+//7P/s/+r/6//t/+3/7//v//D/8P/r/+r/6f/p/+v/7f/q/+n/
6v/q/+r/6P/q/+7/7v/u/+z/7P/s/+z/6P/m/+j/6v/p/+n/6f/p/+r/7P/t/+z/6f/p
/+n/6f/n/+X/4//j/+j/6//s/+3/6//q/+r/6P/o/+n/6v/s/+j/6v/s/+z/7P/s//H/
8f/x//H/8//0//T/9v/0//X/9//3//b/9v/3//n/+v/7//z//f/9//3/AAABAAIAAgD/
//3//f/7//v/+v/4//f/9//3//L/7P/p/+j/6v/r/+3/7v/v/+3/6//q/+j/5//k/+L/
4//i/+L/4v/g/+D/3//e/9z/3f/d/97/3v/e/9//3//h/+P/4//e/93/3v/f/97/3P/c
/9z/3f/e/9//4f/i/+T/4v/g/9//3v/W/9D/zf/H/73/vv/I/9z/9P8TADUAXQCCAJ0A
uADVAOsA9gDxAMcAkgBsAEUAIQAQABAADgAEAPr/9P/x/+//7P/i/97/4P/j/+b/6P/o
/+j/5//n/+j/6f/p/+n/5//l/+P/4v/j/+b/5//p/+j/5P/j/+P/4//i/+L/4v/l/+j/
6v/s/+r/5//k/+L/5v/n/+v/7P/q/+n/5//m/+n/6v/r/+z/8P/y//P/9P/w/+//7v/s
/+z/7f/t/+3/7v/u//D/8P/u/+7/7v/x//H/8P/w//L/9f/2//X/9v/3//j/+P/5//j/
9//2//f/+v/6//r/+v/8//3//P/7/wAAAgADAAQABgAJAAsADQALAAsADAAMABAAEAAQ
ABIAFQAWABcAFwAXABcAGAAZABcAFwAYABkAFwAXABgAGAAcAB4AHwAhAB0AGwAZABcA
FwAYABgAFgAYABgAFwAWABQAEwASABEADQAJAAcABgAGAAQAAwABAP7//P/7//n/+f/5
//r/+v/5//j/9v/0//L/8f/x//D/9P/4//r//P/5//f/9f/0//T/9P/1//X/9//4//j/
+f/7//r/+f/5//j/+v/6//r/+f/5//j/+P/4//b/9v/4//z//P/6//n/+//7//v/+//9
//z//P/8//7//f/9///////8//j/9//6//r/+v/6//n/9//z//L/9P/3//v//f/6//n/
+f/4//X/9P/z//P/9//5//b/9f/3//j/+f/4//X/+P/3//b/9v/2//b/9v/2//T/9v/4
//P/8//z//P/8//0//T/8v/y//P/9P/1//X/8//x//H/9f/3//f/9//z//T/9P/2//b/
9v/2//z//f/+/////f/+//7/AAD/////AAD//wEAAgAEAAcACQAJAAkACQAJAAkADAAN
AA8AEAAOAA0ACwAHAAUAAgADAAMABAAFAAQAAAD//wAA/P/7//v/+v/7//n/9//2//P/
8//x//D/7//u/+7/7v/u/+7/7f/s/+r/6//r/+z/7P/s/+3/7f/v//H/8f/s/+7/8P/y
//L/7//u/+3/7f/v/+//8P/w//b/9v/w/+v/5P/e/97/3f/T/8X/xP/U/+z/BgAhAEEA
aQCSALUAzgDnAPsACgEFAeEArgCCAFsAOwAoACAAHAAaABQACAABAAEAAAACAAIA/f/7
//n/9v/2//b/9f/1//X/9f/0//P/8//z//P/9P/1//j/+f/7//n/9P/y//H/9P/0//X/
9v/4//r/+//8//n/9//1//T/9v/3//v//P/7//v/+v/6//z//P/8//z/+//8//z//P/6
//n/+P/2//r//f///wEA/v/+/wAAAAAAAAAAAAADAAMAAgACAAQAAwACAP///v8DAAQA
BAAFAAgACQAKAA0ADgAOAA4ADgATABUAFQAVABYAFgAVABQAGAAbAB0AHwAcABsAGwAa
AB4AHgAeACAAJAAmACgAKQArACsALAAtACsAKwAsAC0AKwArACwALAAqACoAKQApACoA
KQAoACcAKgAsAC0ALAAtACwAKgAoACIAHwAcABkAGwAZABkAGgAXABQAEgAPABAAEAAR
ABEADgANAA0ADAAKAAoACQAIAAcABQAEAAIABQAIAAkACgAJAAcABQAEAAYABgAHAAcA
BgAGAAUABQAGAAYABgAHAAYACAAIAAgACwALAAoACgAMAAoACgAMAA8ADgALAAkACgAL
AAwADQALAAoACgAKAAoACQAJAAsADgAMAAkACQAJAAgABwAGAAgABwAEAAQABQAHAAoA
CwAHAAUABAACAAQABgAIAAsACgALAAcABQADAAIAAQD+////BAAFAAYABAAEAAQABAAA
AP7/AAACAAAAAQACAAMAAwAEAAQAAgAEAAUABgAHAAQAAQD+//3//f////////8AAAIA
BQAGAAMAAwADAAQABgAEAAMAAgABAAAACAAJAAoACwALAAwADAAOAAwADQAPAA8AEgAS
ABMAFQAXABcAFwAXABYAFQAXABcAGAAYABUAEwARAA8ADwAOABEAEQASABMAEAAKAAcA
BgAFAAUABgAGAAYABQAEAAQAAAD///z/+v/5//j/+P/4//f/+P/4//j/9v/3//f/+P/5
//r//P/9//v/+//5//L/9P/2//j/+P/3//j/+f/7//j/9//3//b/9v/6//7/+//2//L/
6v/f/9f/0//Y/+T/9v8QAC0ATQB5AKAAvQDcAPsAEwEiAREB3QCiAHQASwAtACQAKAAo
ABwADgAKAAkABwAGAAQABAAAAP///v/8//3//v/+/////f/9//z/+//5//n/+f/6//r/
/P/8//3//P/4//f/9//7//z//v8AAP3//v/+//7/AAD///7//v/9//3/AAAAAP3//f/8
//z//f/+////AAD//wAAAAAAAAEAAwAFAAYABAAFAAUABQACAAIABAAEAAMAAgABAAMA
BAAEAAUACAAMAA4ADgAQABEAEAAOAA0ADQANAA0ADwAOAA4ADgAOABQAFwAYABkAGgAa
ABkAGAAZABsAHAAdAB4AHwAhACIAJgAmACYAKAAqACoAKgApACcAJwAoACkAKwArACwA
LQAvAC8AMAAwADIAMgAxADEAMAAvAC4ALQAtAC4ALgAsACsAKgAoACYAIwAhAB8AHQAf
AB0AHQAeABwAGgAZABcAEwASABIAEQASABEAEQAQAA4ADgANAAwADAALAAsACgAJAAoA
CQAIAAkACQAJAAoACAAGAAUAAwAEAAYABwAJAAoACgAKAAsACgAMAAwADAAQABEAEQAS
ABEADgANAA4AEAAQAA4ADQALAAsACwALAA0ADgAQABIADwANAAwADQANAAoABgAFAAcA
CAAJAAoACwALAAkACgAMAA0ADwAPAAsACQAIAAYABgAGAAYABwAKAA0ACwALAAgACAAI
AAYABAAIAAgACAAGAAYABgAGAAYABAAGAAgAAwADAAMAAwAFAAYABgAEAAQABQAGAAcA
BgADAAAA//8CAAUABgAHAAYABgAHAAYAAwADAAMABAAAAAEABwAIAAYACAAIAAgACAAN
AA0ADQANAA8AEAAQABIADwAPABAADwATABQAFgAZABcAFwAXABcAGQAZABwAHQAcABwA
GQAXABYAEwASABAAEgARABEAEQARAAwACgAKAAsACwAMAAwACgAHAAQAAgAAAP///P/6
//v/+v/6//r/9v/0//H/7v/x//X/+P/8//r/+v/7//v/+P/5//j/8v/0//j//P/+//n/
+P/3//f/+P/5//v//P/0//j/+v/1/+7/5v/c/9f/2f/b/9r/6v8OADAATQBtAI0AqADJ
AOYA+wANAQ4B6wC1AIYAXgA3ACUALAAmABgAFgAWABIADQAJAAYABAACAAMAAwADAAIA
/P/6//f/9f/6//3///8BAP7//f/8//z//v8AAAAAAQD///z//P/9//z/+v/5//j/+//+
/wAAAgAEAAMAAgACAAIAAQADAAIAAQABAAAAAAAAAAAAAAAAAAQABgAHAAgABgAHAAgA
CAAFAAUABAADAAIAAgAEAAQABQAGAAcACwALAAoACgAMABAAEAAOAA4ADwAQABAAEQAQ
AA8ADgAPABIAEgASABIAFgAZABoAGwAeAB4AHQAcABsAHQAeAB8AIAAhACMAJAAlACQA
IwAkACkALAAvADEALwAvADAAMQAwAC8ALwAvADEAMQAyADIAMAAwAC8ALwAxADEAMQAx
ADEAMgAyADAAKwAoACQAIAAhACMAJQAnACMAHwAdABwAHQAcABwAGwAYABYAFQATABMA
EwAUABQAEwASABAADgAMAAsACwAKAAkACgAJAAgACwALAAsADAAKAAoACwALAAwADgAP
ABEAEQAQAA8ADwAQABIAEgASABAADwANAAwADQAMAA0AEAAUABQAEgARAA8ADwAPAA8A
DwAOAA4ADgAOAA0ADQAPABAADgALAAsADgAQABIAFAATABEADQAMAAwADQAPAA8ADAAL
AAsACgAJAAoACwANAA4ADwALAAkACAAIAAgABgAIAAwADAAMAAoACgAKAAoACAAGAAgA
CgAJAAsADQAPAAwADAALAAgACAAJAAoACwALAAkABwAHAAcACQAJAAkACwAMAA4ADgAB
AP//AwAIABAADgAMAAoACAAPABEAEwAVABMAFAAUABYAFAAVABcAFwAWABYAFwAZABkA
GQAZABkAGgAbAB8AIQAgACAAHQAbABsAGQAZABgAFgAVABUAFQAVABAADgAOAA0ADQAO
AA4ADQALAAkACAAJAAkABwAGAAIAAAD///7//f/+//7//v/8//3//f/+//7//v//////
AQADAAMA/v/8//7/AAAAAPz//P/8//3/AAABAAMABAACAAYABAD///z/9v/w/+v/4f/Z
/9z/7v8GACIAQQBfAH8AngDFAOoAAwEVAR4BDQHbAKQAdgBRADsANAA0ADQAKgAcABQA
FQAVAA4ADAASAA8ADwAPAA4ACgAKAAkACQAHAAcABgAFAAYABwAIAAoABwAIAAcABwAH
AAQABAAFAAcABgAGAAYABQAGAAYABgAKAAsADAAOAA4ADQAPAA4ADAALAAkACAAKAAwA
DgAQAA8AEAAQABAADgAPABAAEAASABMAEwATABIAEgAUABQAFAAUABQAFwAVABQAFAAW
ABsAHAAbABwAGwAaABgAFwAaABsAHAAfAB4AHgAeAB4AIgAlACYAJwApACgAJgAkADEA
NwA2AA==
         </WaveFormData>
      </LeadData>
      <LeadData>
         <LeadByteCountTotal>10000</LeadByteCountTotal>
         <LeadTimeOffset>0</LeadTimeOffset>
         <LeadSampleCountTotal>5000</LeadSampleCountTotal>
         <LeadAmplitudeUnitsPerBit>4.88</LeadAmplitudeUnitsPerBit>
         <LeadAmplitudeUnits>��V</LeadAmplitudeUnits>
         <LeadHighLimit>2147483647</LeadHighLimit>
         <LeadLowLimit>268435456</LeadLowLimit>
         <LeadID>V1</LeadID>
         <LeadOffsetFirstSample>0</LeadOffsetFirstSample>
         <FirstSampleBaseline>0</FirstSampleBaseline>
         <LeadSampleSize>2</LeadSampleSize>
         <LeadOff>FALSE</LeadOff>
         <BaselineSway>FALSE</BaselineSway>
         <ExcessiveACNoise>FALSE</ExcessiveACNoise>
         <MuscleNoise>FALSE</MuscleNoise>
         <LeadDataCRC32>506632694</LeadDataCRC32>
         <WaveFormData>
BAAEAAQABAAEAAQABAAEAAYABgAGAAYABAAEAAQABAAEAAQABAAEAAQABAAEAAQAAgAC
AAIAAgAEAAQABAAEAAQABAAEAAQABAAEAAQABAAEAAQABAAEAAMAAgABAAAAAgACAAIA
AgABAAAA///+/wAAAAAAAAAAAgACAAIAAgD///7//f/8//7//v/+//7//P/8//z//P/6
//r/+v/6//n/+P/3//b/9v/2//b/9v/0//T/9P/0//P/8v/x//D/7v/u/+7/7v/r/+r/
6f/o/+r/6v/q/+r/7P/s/+z/7P/r/+r/6f/o/+b/5v/m/+b/5//o/+n/6v/r/+z/7f/u
/+//8P/x//L/9f/2//f/+P/6//r/+v/6//r/+v/6//r/+//8//3//v8AAAAAAAAAAAIA
AgACAAIAAgACAAIAAgAAAAAAAAAAAAIAAgACAAIAAgACAAIAAgAAAAAAAAAAAAIAAgAC
AAIAAgACAAIAAgABAAAA///+////AAABAAIAAAAAAAAAAAD+//7//v/+/wAAAAAAAAAA
AgACAAIAAgAAAAAAAAAAAAAAAAAAAAAAAgACAAIAAgABAAAA///+//7//v/+//7//v/+
//7//v8AAAAAAAAAAAIAAgACAAIAAAAAAAAAAAAAAAAAAAAAAP7//v/+//7///8AAAMA
BQAFAAUABQAFAAcABwAHAAcABwAIAAgACAAHAAcABwAFAAQAAwADAAEAAAD///7/////
//z/+f/4//b/8//x/+7/7v/t/+3/7f/s/+3/7//w//H/9P/2//f/+v/7//7//v/9//3/
/f/9//7//v/+/////f/9//3//f///////v/+//7//v////////////3///8AAAEAAgAD
AAIAAQAAAP//AgACAAIAAgAGAAIA/f/7//7/AgAJABIAFgAXABIACwACAPr/9v/6//r/
8//y//P/7f/u//3/BADy/9n/yv/C/8L/yf/R/9v/5P/u//b/+P/8////AwAEAAUABQAE
AAMAAgABAAMABAAFAAYABQAFAAQAAwADAAMAAwADAAQABAAFAAYABQAEAAMAAgADAAQA
BQAHAAUABAAEAAQABAAEAAQABAAGAAUABQAEAAIAAgACAAIABAAEAAQABAAEAAQABAAE
AAIAAgABAAEA///////////+//7//v/+////AAAAAAEAAQABAAAAAAD///7//f/8//3/
/f/7//3//f/8//z//P/8//r/+v/5//j/+P/4//j/+v/5//j/9//2//X/9P/0//L/8f/w
/+//8f/w/+//7//v/+//8P/x//H/8P/u/+v/6//q/+r/6v/o/+j/5//n/+n/6P/o/+j/
6v/t/+//8P/u/+7/7f/s/+7/8f/z//X/9P/1//b/9//4//n/+f/5//n/+//8//z//v/+
///////9//3//v/+//7//v///////v/+//7//v8AAAAAAAAAAAAAAAAAAAEAAQABAAEA
AQAAAAAAAAAAAAIAAgACAAIAAgACAAIAAgABAP///v/9////AAAAAAEA//////7//v//
//////////z/+//7//v//v/+//7//v//////AAAAAP////////7//v/9//3//f//////
//////3//f/9//3//f/9//3//v/8//z//P/8//7//v/+//3//f/+//7//v8AAAAAAAAA
AP3//f/9//3//f/9//3//f/9//7//v/+//7//v/8//r//P/9//7///8AAAIAAwADAAMA
AgABAAAA//8BAAEAAQACAAIAAgADAAMAAwABAAAA///9//v/+f/3//X/9f/z//D/8P/w
//D/7//u/+z/7P/r/+r/6f/p/+n/7f/u//H/9P/2//f/+P/5//z//P/9//3//P/7//n/
+P/6//v/+//7//v/+//9//3/+//6//n/+P/6//v//P/9//n/+//7//v//f/9//3//f/9
//3//v/+//r/+P/4//z//f///wQACAANABQAFAAPAAYA///4//L/8P/u/+j/5//q/+f/
5f/y//v/8P/c/83/wv++/8L/y//T/9//7P/2//j//P8AAAEAAgACAAIAAQABAAEAAQAB
AAAAAAAAAAAAAgADAAMAAwAFAAUABQAFAAQAAgABAAAAAQACAAMABAADAAIAAQABAAEA
AAAAAAAAAgACAAIAAgAEAAMAAwACAAIAAgACAAIAAgACAAIAAgACAAIAAgACAAIAAgAB
AAEA//////////8AAAAAAAAAAAAAAAD///////////7//v8AAAAAAAAAAP3//f/7//3/
///+//7//v/8//r/+v/5//j/+P/4//j/+//7//v/+//4//f/9v/2//b/9f/0//P/9f/0
//P/8//w/+//7//v//D/8P/v/+3/7f/s/+z/7P/t/+7/7v/v/+3/7P/s/+z/6//t/+7/
7v/y//T/9f/2//b/9//3//f/+v/7//z//f/+/////////wEAAwAEAAQAAgACAAMAAwAF
AAUABgAGAAYABgAHAAcABgAGAAYABgAEAAQABAAEAAQABAAEAAUABwAHAAcABwAGAAYA
BgAGAAgACAAIAAgACQAKAAsADAALAAkACAAHAAgACAAHAAcACQAJAAgACAAJAAkACQAJ
AAoACQAJAAkACQAIAAcABgAHAAcACAAIAAsACwALAAoACAAHAAcABwAJAAkACQAJAAkA
CQAJAAkABwAHAAcACAAGAAYABgAGAAcACAAJAAkACQAKAAoACgAIAAgACAAIAAUABQAF
AAUABwAHAAcABwAHAAYACAAIAAgACAAIAAwADQANAA0ACwALAAsACwALAAsACwAMAAoA
CgALAAsACwAJAAgABwAJAAcABQADAAEAAQD///z/+//6//n/9//0//L/8v/x//H/8f/y
//P/9//4//v//v8AAAEAAgADAAYABgAHAAcABQAFAAQABAAEAAUABQAFAAUABQAHAAcA
BgAGAAYABgAHAAcABwAHAAUABwAHAAcABwAHAAcABwAHAAcACAAIAAgACAAGAAQAAwAF
AA4AFgAbAB4AHgAXAA4ABQAAAPz//P/4//T/8f/0//P/9f8CAAkA+v/k/9f/zP/K/87/
2//n/+//+P8AAAQABgAGAAkACQAKAAsACwALAAsACwALAAwADAAMAAwADgAPAA8ADwAO
AA0ADAALAA0ADAAMAAwADgAOAA4ADgAOAA4ADgAPAA8ADgAOAA4ADAAMAAwADAAKAAkA
CQAIAAoACgAKAAoACgAKAAoACgAKAAoACgAKAAgACAAHAAcABwAHAAcABwAIAAgACAAI
AAgACAAHAAcABQAFAAQABAAGAAYABgAGAAcABwAFAAcABgAEAAMAAgACAAAAAAD///7/
/v/+//7//v/9//z/+//7//v/+//8//r/+f/4//f/+f/4//f/9//0//P/8//z//b/9v/1
//P/8//y//L/8v/w//D/7//v//H/8P/w//D/8f/z//T/9P/1//b/9v/2//X/9//4//n/
/P/9//7////+/////////wEAAwAEAAQABAAEAAUABQADAAMABAAEAAYABgAHAAcABgAG
AAYABgAGAAYABgAGAAYABgAGAAcABQAFAAUABQAGAAYABgAGAAcACAAJAAoACAAIAAgA
CAAKAAkACQAJAAgACAAHAAcACQAJAAgACAAIAAcABgAFAAQAAwADAAMAAgACAAIAAgAE
AAUABwAIAAcABwAHAAYABAADAAMAAwADAAMAAwADAAQABQAGAAcABwAHAAcACAAGAAYA
BgAGAAYABgAGAAUAAwAEAAQABAAGAAYABgAGAAMAAwADAAMAAwADAAMAAwADAAQABAAE
AAYABgAGAAYABwAHAAUABAACAAIAAgACAAIABQAHAAgACQAHAAcABwAHAAkACQAJAAoA
CAAIAAkACQAJAAcABgAFAAUAAwABAP///f/9//v/+P/2//b/9v/1//T/8v/y//H/7//v
//D/8f/2//j//P8AAP//////////AgACAAMAAwADAAMAAgACAAIAAwADAAMAAwADAAUA
BQAEAAQABAAEAAUABQAFAAUAAQADAAMAAwAFAAUABQAFAAUABQAGAAYABgAIAAYABAAB
AP//BgAOABMAGAAaABUADAADAAAA/P/4//r/+v/1//L/8//x//z/CQAGAPD/2//Q/8z/
zP/P/9n/4//u//r/AAAEAAIA//8CAAQABgAHAAkACQAJAAkACQAIAAcABgAIAAkACQAJ
AAsACwALAAsACQAIAAgACAAGAAYABgAGAAYABgAGAAcACAAIAAkACgAKAAoACgAKAAgA
BwAHAAYABgAGAAYABgAEAAQABAAEAAYABgAGAAYACAAIAAcABwAGAAUABAADAAIAAgAC
AAIABAAEAAMAAwADAAMAAgACAAIAAgACAAIA//////3///////7//v/+/wAA/v/+//3/
+//6//n/+P/6//n/+P/3//b/9f/0//T/9v/1//T/8//x//D/7//v/+7/7f/t/+3/8P/w
/+//7f/t/+z/7P/s/+v/6v/o/+f/6v/q/+v/7P/s/+3/7f/s/+//8P/w//D/8//1//b/
9//6//v//P/9//3//f/8//v/+f/7//z//P/9//7/AAABAP////8AAAAA///+//7//f//
/wAAAQACAAIAAgACAAIABAAEAAQABQADAAMAAwADAAQABAAEAAQABAAEAAQABAACAAIA
AgACAAIAAQABAAEAAgACAAEAAQADAAMAAgACAAEAAQABAAEAAAD///////8BAAIAAwAE
AAIAAQABAAAA/////////v//////AAABAAAA///+//3//v///wAAAQD///////8AAAIA
AgACAAIAAgACAAIAAQD//wAAAAAAAAAAAAAAAAAA//////////8DAAMAAwADAAQAAgAC
AAIAAgAEAAUABQAFAAUABQAFAAUABwAHAAcACAAGAAYABwAHAAcABQAEAAMABQADAAEA
/////////f/6//n/+P/3//X/9P/y//L/8f/w/+//7//v//H/8v/1//j/+P/5//r/+//9
//z//P/7//z//f/9//7//v//////////////AQABAAAAAAAAAAAA/////////////wEA
AQABAP//////////AQABAAIAAgAEAAQABgACAP///f/+/wQACwAUABoAGwAWAA0ABAD+
//r/+P/4//P/8P/z/+//7P/3/wYAAADl/9D/xP/A/8f/0f/b/+L/7P/y//b//P8BAAMA
BAAFAAUAAwADAAMAAwAFAAYABwAIAAYABwAHAAcABQAFAAUABQAGAAYABwAIAAcABgAF
AAQABAAEAAQABQADAAIAAgACAAUABgAHAAgACAAHAAcABgAEAAQABAAEAAYABgAGAAYA
BAAEAAQABAACAAIAAQABAAMAAwADAAMAAgACAAIAAgACAAIAAQABAP/////+//7//v/+
//7//v/+/////v8BAP///v/+//7//v/8//z/+//6//r/+v/6//j/9//2//X/9v/1//T/
9P/2//X/9P/z//L/8P/u/+3/7v/t/+3/7f/t/+z/6v/n/+j/6P/p/+r/6v/q/+n/6f/p
/+j/6P/o/+f/6f/q/+r/7f/u/+7/7v/v//H/8v/z//T/9f/2//f/+v/7//v/+//5//v/
/P/8//z//P/9//3//////wAAAAD+//7//////wAAAAAAAAAAAgACAAIAAgACAAIAAgAD
AAEAAQABAAEAAgACAAIAAgADAAQABQAGAAUABAADAAIABAADAAMAAwACAAIAAQABAAAA
///9//z//v///wAAAQAAAP///////wIAAgACAAIA/////wAAAAD////////+/wAA////
/////////////////////////////////wAAAAAAAAAAAAD+//7//v/9//3//v/+//7/
AAAAAAAAAAABAAEAAQABAAAA///+//3///8AAAAAAAAAAAAAAAAAAAEAAQABAAAA/v/+
/////v8AAAAAAAAAAAMABQAGAAcABgAFAAQAAwADAAMAAwAEAAUABgAIAAkACAAFAAMA
AQADAAEA///9//v/+//5//b/8//y//H/7//w/+7/7v/t/+3/7f/u/+//8f/y//X/+P/4
//n/+v/7/wAAAAABAAEA//////7//v/+//////////////8BAAEAAAAAAAAAAAADAAMA
AwADAAEAAwADAAMAAQABAAEAAQABAAEAAgACAAQAAgACAAIAAQABAAYADgAVABwAHAAX
AAwAAwAAAP7//v/8//T/7//w/+v/5//y//3/8v/c/8//yP/E/8b/z//Z/+X/8P/4//r/
/P8AAAMABQAGAAcABwAHAAcABwAHAAkACgALAAwACwALAAoACQAHAAcABwAHAAkACAAI
AAgACAAIAAgACAAKAAoACgALAAsACgAKAAoACAAIAAgACAAIAAcABwAGAAQABAAEAAQA
BQAGAAcACAAGAAYABgAGAAQABAADAAMABAAFAAYABwAEAAQABAAEAAQABAADAAMAAwAD
AAIAAgAEAAQABAAEAAMAAwABAAMAAwACAAIAAgAAAP7//v/9//z//P/8//z//f/9//3/
/f/8//v/+v/6//j/9//2//X/9f/0//P/8//0//P/8//z//L/8v/x/+//8f/w//D/8P/u
/+7/7f/t/+3/7P/s/+z/7f/v//D/8P/x//L/8v/y//P/9f/2//f/9v/3//j/+f/6//v/
+//7//3///8AAAAAAAAAAAEAAQAAAP/////+/wAAAAABAAEABAAEAAQABAADAAIAAQAA
AAEAAgADAAUAAwADAAMAAwAEAAQABAAEAAYABgAGAAYABAAEAAQABAAFAAUABgAHAAgA
CAAHAAcABQAFAAQABAADAAMAAwADAAQAAwADAAMABAAEAAQABAADAAMABAAEAAMAAwAD
AAIABAADAAMAAwADAAMAAwADAAEAAQABAAEAAgADAAQABgAEAAQABAAEAAQABAAEAAMA
AwAEAAQABAAFAAYABwAIAAYABQAEAAMAAwADAAMAAwADAAQABAAEAAQABAAEAAQABwAH
AAcABgAFAAQABAADAAUAAwADAAQABAAEAAQABAAGAAcABwAHAAkACQAJAAkACwALAAsA
DAAKAAoACwALAAsACQAIAAcACQAHAAUAAwD//////f/6//X/9P/z//H/8v/w//D/7//v
/+//8P/x//L/8v/0//b/+v/7//z//f8CAAIAAwADAAMAAwACAAIABAAFAAUABQADAAMA
BQAFAAQABAAEAAQABQAFAAUABQADAAUABQAFAAUABQAFAAUABQAFAAYABgAGAAgABgAG
AAMAAQAEAAoAEQAcACAAHwAaAA8ABAAAAPz/+P/0//H/8P/v/+3/8v8DAAYA8v/b/9D/
yv/M/9H/2//j//D/+v/8//7/AgAFAAkACgALAAsACwALAAsACwAKAAoACgAKAAoACwAL
AAsADQANAA0ADQANAAwADAAMAAwADAAMAAwADAAMAAwADQANAAwADAAMAAoACgAKAAoA
CgAJAAkACAAKAAoACgAKAAoACgAKAAoACAAIAAgACAAKAAoACQAJAAkACQAJAAkACAAI
AAgACAAGAAYABQAFAAcABwAGAAYABgAGAAYABgAFAAUAAwAFAAcABgAGAAYAAwAAAP//
/f///wAAAQACAAIAAQAAAP//AAD///7//v/8//v/+v/5//n/+P/3//f/+P/3//f/9//3
//b/9P/x//P/8v/y//L/8v/y//H/8f/z//L/8v/y//L/8//z//L/9f/2//b/9v/3//n/
+v/7//v/+//7//v///8BAAIAAwABAAMABAAEAAIAAgADAAMABAAFAAcACAAIAAgACQAJ
AAkACAAHAAYACAAIAAgACAAIAAgACAAJAAkACQAJAAkACAAIAAgACAAKAAoACgAKAAoA
CgAKAAoADAALAAsACwAMAAwACwALAAgABwAFAAQABgAHAAgACQAKAAkACQAJAAoACgAK
AAoABwAHAAgACAAJAAkACQAIAAgABwAHAAcACAAJAAoACwAKAAkACAAHAAcABwAHAAgA
CAAIAAgACAAIAAgACAAHAAUABgAGAAYABgAGAAYABgAIAAkACgALAAoACQAIAAcACQAK
AAoACgAKAAoACgAKAAkACQAJAAgABgAGAAcABwAJAAkACQAJAAUACAAKAAoACgAKAAoA
CwALAAsADQANAA0ADQAPAA8ADwAQAA4ADgAPAA8AEAAPAA8ADwAOAAsACAAFAAMAAwAB
AP7/+//6//n/9//z//D/7//t/+//7//w//H/9P/2//r//v/+////AAABAAIAAgADAAMA
BAAFAAUABgAEAAUABQAFAAYABwAKAAsACQAIAAcABgAJAAkACQAJAAUABwAHAAcACgAL
AAwADQALAAsADAAMAAoACgAKAAoACwAHAAgADgAVABoAHgAbABQADQAGAAIA/v/+//z/
9//0//P/8f/y/wMAEAAGAO3/3P/U/87/0f/Z/+P/7v/4//z/AgAGAAUACQAKAAsACwAN
AA0ADQANAAwADAAMAAwADAANAA0ADQAPAA8ADwAPAA0ADAAMAAwADgAOAA4ADgAMAAwA
DAANAAsACgAKAAoADAAMAAwADAAMAAsACwAKAAoACgAKAAoACgAKAAoACgAKAAoACgAK
AAgACAAHAAcACQAJAAkACQAGAAYABgAGAAQABAADAAMABgAHAAcACAAGAAYABgAGAAMA
AwABAAMAAwACAAIAAgAAAP7//v/9//3//v///wAAAAD///7//f/8//v/+v/6//r/+f/4
//f/9f/0//P/8//0//P/8//z//T/9P/z//H/7//u/+7/7v/v//D/8P/x//D/7v/t/+z/
7//x//L/8v/z//T/9P/0//P/9f/2//f/9v/3//j/+f/8//3//f/9//v//f/+//7/AAAA
AAEAAQD/////AAAAAAIAAgADAAMABAAEAAQABAAGAAYABgAGAAQABAAEAAUABwAHAAcA
BwAKAAoACgAKAAkACAAHAAYABgAGAAYABgAEAAMAAwADAAQABAADAAMABgAHAAcACAAI
AAcABgAFAAYABQAFAAUABQAEAAMAAgABAAEAAgACAAQABQAGAAYABAADAAMAAwABAAEA
AQABAAEAAQABAAEAAgADAAQABgAEAAQABAAEAAQABAAEAAMAAwAEAAQABAAEAAQABAAE
AAMAAwADAAMAAQABAAEAAQABAAIAAgACAAQABAAEAAQABQAFAAUABAACAAQABgAGAAYA
BgAGAAYABwAHAAcACQAJAAkACQAHAAcABwAIAAgACAAJAAkACgAJAAkACQAJAAcABQAD
AP/////9//r/9f/0//P/8f/w/+7/7v/t/+3/7f/u/+//7//w//P/9v/6//v//P/9/wAA
AAABAAEA//////7//v///wEAAgADAAIAAQACAAEAAgACAAIAAgAFAAUABQAFAAIAAwAC
AAEAAwADAAMAAwADAAMABAAEAAIAAgACAAAA///9/wAABgANABQAGAAZABIACwAEAP7/
+P/2//j/9//y//P/9f/y//3/CAAAAOv/2P/K/8T/xf/R/9v/5v/u//T/+P/+/wMABQAG
AAcABwAHAAcABwAHAAYABgAGAAYABgAHAAcABwAJAAkACQAJAAgABgAFAAQABwAIAAkA
CgAJAAgABwAHAAkACAAIAAgACgAKAAoACgAJAAcABgAEAAYABgAGAAYABAAEAAQABAAD
AAIAAQAAAAIABAAFAAcABQAFAAUABQAEAAQABAAEAAQABAADAAMAAQABAAAAAAD+//7/
/v/+///////9////AQAAAAAAAAD+//z//P/7//v//P/9//7//f/7//n/9//2//X/9P/0
//b/9f/0//P/8//y//H/8f/y//H/8f/x//D/8P/v/+3/6//q/+r/6v/q/+r/6f/p/+n/
6P/o/+j/6v/t/+//8P/w//D/7//u/+3/7//w//H/8//1//f/+f/4//n/+f/5//r//f//
/wAA///+//7//f//////AAAAAAIAAgADAAMABAAEAAQABAAEAAQABAAEAAMAAgABAAEA
AwADAAMAAwAGAAYABgAGAAQABAAEAAQABAAEAAQABAAEAAMAAwADAAIAAgABAAEAAwAD
AAIAAgABAAEAAQABAAIAAQABAAEAAgACAAIAAgAAAP/////+/wAAAQACAAIABAADAAMA
AwABAAEAAQABAAMAAwADAAMAAwADAAMABAACAAIAAgACAAIAAgACAAEAAQACAAIAAgAA
AAAAAAAAAAEAAQABAAEAAQABAAEAAQADAAQABAAEAAIAAgACAAIAAQABAAEAAAACAAIA
AwADAAEAAQABAAEAAQACAAAAAAAAAAAAAwAFAAYABwAHAAcABwAHAAkACQAJAAoACgAK
AAsACwALAAkACAAHAAUAAwABAP///f/9//v/+P/1//T/8//x//D/7v/u/+3/7f/t/+7/
7//x//L/9f/4//r/+//8//3//v/+//////8BAAEAAAAAAAIAAwADAAMAAwADAAUABQAC
AAIAAgACAAUABQAFAAUAAQADAAMAAwAFAAUABQAFAAMAAwAEAAQAAgAEAAQAAgABAAMA
BgAMABMAGgAeABkADgAHAAIA/P/4//z/+v/x/+7/7//t//D///8EAPL/2//O/8b/xv/N
/9f/4f/q//L/+P8AAAYABwAIAAgACAAHAAkACQAJAAkACgAKAAoACgAIAAkACQAJAAsA
CwALAAsACQAIAAgACAAJAAoACwAMAAoACgAKAAsACQAIAAgACAAKAAoACgAKAAgABwAH
AAYACAAIAAgACAAHAAYABQAEAAQABAAEAAQABgAGAAUABQAFAAUABQAFAAQABAAEAAQA
BAAEAAMAAwADAAMAAgACAAQABAAEAAQAAQABAP//AQABAAAAAAAAAAIAAAAAAP///v/+
//7//v/+//3//P/7//r/+f/4//j/+v/5//j/9//1//T/8//z//L/8f/x//H/9P/0//P/
8f/v/+7/7v/u//D/8P/v/+//7f/s/+z/7P/r/+3/7v/u/+//8P/w//D/7//x//L/8//1
//f/+f/7//r/+//7//v/+//9//7//v8AAAAAAQABAAEAAQACAAIABAAEAAUABQAEAAQA
BAAEAAIAAgACAAIAAgACAAIAAwADAAMAAwADAAUABgAHAAgABwAGAAUABAAGAAYABgAG
AAQAAwADAAMABgAGAAUABQAHAAcABgAGAAYABQAEAAMAAAD///////8BAAIAAwAEAAMA
AwAEAAQABwAHAAcABgAFAAMAAgABAAEAAQABAAEAAQABAAEAAQABAAEAAQACAAQABAAE
AAQABgAGAAYABQADAAQABAAEAAQABAAEAAQAAwADAAMAAwAFAAUABQAFAAMABAAEAAQA
AgACAAIAAgADAAMAAwACAAIAAgADAAMABQAFAAUABQADAAQABAAEAAIABAAEAAQABAAH
AAkACgALAAkACQAJAAkACQAJAAkACgAMAAwADQANAAwACQAHAAUABQADAAEA///7//v/
+f/2//P/8v/x/+//7v/s/+z/6//s/+3/7//x//P/9P/3//r//v///wAAAQACAAIAAwAD
AAMAAwACAAIAAgADAAMAAwAFAAUABwAHAAYABgAGAAYABQAFAAUABQAEAAcACAAJAAgA
BwAGAAUABQAFAAYABgAIAAYABgAGAAUABwAKABIAHQAiAB4AFQAOAAkAAAD6//j/+P/y
/+//8v/x//H/AAARAAgA7v/X/87/zv/Q/9P/3f/t//j/AAAEAAgACgAJAAkACgALAAsA
CQAJAAkACQALAAwADQAOAAwADQANAA0ADgAPABAAEQAPAA4ADgAOAAwADAAMAAwADgAO
AA4ADwANAAwADAAMAAwADAAMAAwADAALAAsACgAKAAoACgAKAAwADAAMAAwACwAKAAkA
CAAKAAoACQAJAAsACwALAAsACgAKAAoACgAJAAgABgAFAAcABwAGAAYACAAIAAgACAAG
AAUAAgADAAQABAAFAAYABAACAAIAAQAAAAAAAAAAAAAA///+//3//P/7//r/+v/8//v/
+v/5//n/+P/3//f/9v/1//X/9f/0//T/8//x//P/8v/y//L/8v/y//H/8f/v/+7/7v/u
/+//8f/y//L/8//0//T/9P/3//n/+v/7//v/+//7//v//v///////////wEAAgACAAIA
AgADAAMABQAFAAYABgAGAAYABwAHAAcABgAFAAQABgAGAAYABgAGAAYABgAHAAkACQAJ
AAkADAAMAAwADAALAAoACQAIAAgACAAIAAgACgAJAAkACQAIAAgABwAHAAkACQAIAAgA
CQAJAAkACQAIAAcABwAHAAoACgAKAAoACQAJAAoACgAJAAkACQAIAAYABQAFAAUABQAF
AAUABQAGAAcACAAJAAcABwAHAAgABgAGAAYABgAIAAgACAAHAAcACAAIAAgACgAKAAoA
CgAHAAcABwAHAAcABwAHAAcABQAGAAYABgAEAAQABAAEAAYABwAIAAgACAAIAAkACQAD
AAUABQAFAAgACAAIAAgACAALAA0ADgAPAA8ADwAPAA8ADwAPAA8AEAAQABAAEQARAA8A
DQAMAAsADQALAAkABwAFAAUAAwAAAPz/+v/4//X/9v/0//T/8//x//H/8v/z//f/+P/7
//7/AgADAAQABQAGAAYABwAHAAkACQAIAAgABgAHAAcABwAIAAkADAANAAwADAAMAAwA
CwALAAsACwAJAAsACwALAAkACQAJAAkACgALAA0ADgAMAA4ADgAMAAsACQAMABQAGwAg
ACQAIQAWAAsABgAAAPr/+v/6//f/9v/5//f//v8PABQAAADp/9z/1P/W/93/5f/t//b/
/v8EAAgADAAPABAAEAAQAA8AEQARABEAEQAUABQAFAAUABMAEwASABEAEQARABEAEQAT
ABIAEgASABAAEAAQABAAEAAQABAAEQARABAAEAAQABAAEAAQABAAEAAPAA8ADgAOAA4A
DgAOAA8AEAARABIAEQAQAA8ADgAOAA4ADQANAA0ADQANAA0ADgAOAA4ADgAOAA4ADQAN
AAsACwAKAAoADAAMAAwADAALAAsACQALAAoACAAHAAYABwAGAAcABwAFAAQAAwACAAYA
BwAGAA==
         </WaveFormData>
      </LeadData>
      <LeadData>
         <LeadByteCountTotal>10000</LeadByteCountTotal>
         <LeadTimeOffset>0</LeadTimeOffset>
         <LeadSampleCountTotal>5000</LeadSampleCountTotal>
         <LeadAmplitudeUnitsPerBit>4.88</LeadAmplitudeUnitsPerBit>
         <LeadAmplitudeUnits>��V</LeadAmplitudeUnits>
         <LeadHighLimit>2147483647</LeadHighLimit>
         <LeadLowLimit>268435456</LeadLowLimit>
         <LeadID>V2</LeadID>
         <LeadOffsetFirstSample>0</LeadOffsetFirstSample>
         <FirstSampleBaseline>0</FirstSampleBaseline>
         <LeadSampleSize>2</LeadSampleSize>
         <LeadOff>FALSE</LeadOff>
         <BaselineSway>FALSE</BaselineSway>
         <ExcessiveACNoise>FALSE</ExcessiveACNoise>
         <MuscleNoise>FALSE</MuscleNoise>
         <LeadDataCRC32>2625809231</LeadDataCRC32>
         <WaveFormData>
9P/0//T/9P/2//b/9v/2//b/9v/2//b/9v/2//b/9v/3//j/+f/6//j/+P/4//j/+v/6
//r/+v/8//z//P/8//r/+v/6//r/+//8//3//v/+//7//v/+//7//v/+//7//v/+//7/
/v/+//7//v/+////AAABAAIAAwAEAAUABgAEAAQABAAEAAUABgAHAAgACgAKAAoACgAM
AAwADAAMAAwADAAMAAwADgAOAA4ADgAOAA4ADgAOAAwADAAMAAwACwAKAAkACAAHAAYA
BQAEAAMAAgABAAAA/v/+//7//v/7//r/+f/4//j/+P/4//j/+P/4//j/+P/5//r/+//8
//z//P/8//z//v/+//7//v/+//7//v/+//7//v/+//7/AAAAAAAAAAAAAAAAAAAAAAIA
AgACAAIAAAAAAAAAAAAAAAAAAAAAAAIAAgACAAIAAgACAAIAAgACAAIAAgACAAQABAAE
AAQAAgACAAIAAgABAAAA///+////AAABAAIAAQAAAP///v/+//7//v/+//z//P/8//z/
/P/8//z//P/6//r/+v/6//j/+P/4//j/+v/6//r/+v/5//j/9//2//j/+P/4//j/9v/2
//b/9v/0//T/9P/0//X/9v/3//j/9v/2//b/9v/0//T/9P/0//T/9P/0//T/9v/2//f/
+f/4//j/9//3//n//P/8//3//f///wAAAQAAAAAAAQACAAAAAAD+//v/+//7//v/+//5
//f/9f/z//P/8//x//H/8v/z//P/8f/u/+3/7f/t/+v/7P/s/+z/7P/s/+3/7f/r/+v/
6//r/+n/6P/o/+n/6P/n/+b/5f/n/+f/5//n/+n/6f/p/+r/6v/q/+r/6v/s/+z/7P/s
/+r/6v/r/+v/6//r/+v/6//u/+z/6//v//j/AQAVADAASgBaAGgAeACMAJoApwCyAKwA
mQB/AFgAHADe/7D/fv9D/xn/Df8c/z3/Xv99/5r/sv/I/9X/3P/l/+r/7P/t/+7/7v/s
/+3/7v/u/+//8P/y//P/8v/y//H/8P/z//T/9P/0//T/9P/0//T/8v/y//P/8//1//f/
+P/5//j/+P/4//f/9//3//j/+P/3//r/+//8//v/+v/6//n/+//7//v//P/9//3//P/8
//7//v/+//7//P/8//7//v8AAAEAAQACAAIAAgACAAMAAwADAAMABAAGAAYABgAGAAYA
CAAIAAgACgAKAAoACwAMAA0ADgAPAA4AEAAQABEADwAQABAAEAAQABAAEAAPAAwADAAM
AAwADQANAA0ADQAOAA0ADAAMAAsACQAHAAUAAwACAAIAAQABAAAA/////wAA///9//3/
AAABAAEAAAD///7/+//6//v//P/9//////8AAAAAAQABAAEAAAAAAAAAAQABAAEAAAAA
AAEAAQABAAEAAAAAAP//////////AQABAAIAAgADAAMAAwADAAEAAQABAAEABAAEAAQA
BAADAAQABAADAAUABQAGAAYABAAEAAQABAADAAIAAgADAAUABQAEAAQAAgACAAIAAgAC
AAAAAAAAAP7//P/8//z//v/+//3//f////7//v////3/+//6//r/+v/6//r/+v/5//n/
+f/4//b/9v/2//b/9v/2//T/9P/2//b/9v/2//b/9v/2//T/9P/1//b/9v/1//X/9f/1
//L/8v/y//L/8v/x//H/8f/z//P/9P/0//T/9P/x/+//8P/z//T/9f/2//f/+f/6//r/
9//3//f/+v/8//3//f///wAAAQACAAIAAwAEAAQABAAEAAEAAAD///z/+//5//f/9v/1
//T/9f/x//H/8v/z//L/7//r/+n/6//r/+v/7P/q/+r/6P/o/+v/6//r/+v/6f/p/+f/
5v/o/+n/6f/p/+n/6f/p/+n/6P/n/+b/5f/m/+j/6f/q/+j/6P/o/+j/6v/q/+r/6v/r
/+v/6//r/+f/5//o/+r/7//3/wAADQAnAEQAWgBkAHIAiACcAKgAsQC0AKYAjwBtADoA
/P/C/4j/Tv8f/wn/Ef8y/1P/cP+P/6z/xP/U/93/5v/v//T/9P/z//L/8P/u/+//8P/w
//L/8v/z//P/8f/y//L/8v/1//b/9v/2//T/9P/0//T/9P/0//X/9f/2//f/9//3//n/
+v/7//v/+//7//z//P/8//7//v/+//7//v///////f/9//3//v8BAAEAAAAAAAIAAgAC
AAIAAgACAAQABAAGAAcABwAIAAgACAAIAAkACQAJAAkACgAMAAwADAAMAAwADgAOAA4A
EAAQABAAEQARABEAEQARABIAFAAUABUAFwAYABgAGAAWABYAFgAVABYAFgAWABYAFAAT
ABIAEQARABEAEQASABIAEQAQAA8ACwAKAAoACQAJAAgABwAHAAYABQADAAMAAgADAAMA
AgAFAAYABQAGAAUABAADAAMABAAGAAcACQAIAAcABQAEAAYABwAHAAcABgAGAAcABwAH
AAcABgAGAAcABwAHAAcABwAHAAgACAAJAAkACQAJAAkACQAJAAkACgAKAAoACgAJAAoA
CgAJAAkACQAKAAoADAAMAAwADAALAAoACgALAAkACQAIAAgACgAKAAoACgAKAAgACAAI
AAgABgAGAAYABAAEAAMAAwADAAIAAgADAAUAAwACAAIAAgACAAIAAgABAAEAAQAAAAAA
AAAAAAAAAAAAAP7//v/8//z//P/8//z//P/8//r/+//9////AAD9//3//f/9//r/+v/6
//r//P/7//v/+//7//n/+v/8//z//P/8////AQACAAIAAQABAAEABAAEAAUABQAHAAgA
CQAKAAoACwAMAAwADAAMAAkACAAHAAgABwAFAAMA///9//v/+//3//f/+P/5//f/9f/y
//H/8//z//P/9P/0//T/8v/y//P/8//z//P/8f/x/+//7v/u/+//7//v//H/8f/x//H/
7//v/+//7//x//L/8v/y//L/8v/y//L/8P/w//D/8P/z//P/8//z//P/8//w//D/8//7
/wgAGwA1AFAAYgBuAHwAkACkALQAvQC8AK4AlwBxADgA9v+6/3z/RP8Z/wv/Hf8+/13/
fv+f/7j/zP/c/+f/7v/x//T/9f/1//X/9P/2//f/+P/4//j/+P/5//n/+f/6//r/+v/5
//r/+v/6//z//P/8//z//v/+//////8AAAEAAQABAP//AAABAAEAAwADAAQABAAAAAIA
AgACAAQABAAFAAUABQAFAAUABgAJAAkACAAIAAgACAAIAAgABgAGAAgACAAJAAsADAAO
AAwADAAMAA0ADwAPAA8AEAAUABQAFAAUABQAFgAWABYAFgAWABYAFwAZABkAGQAZABgA
GgAaABsAGwAcABwAHAAeAB4AHgAdABoAGgAaABoAGgAZABgAFwAUABMAEgASABMAEwAT
ABMADwAOAA4ADQANAAwACwALAAoACQAHAAcABgAHAAcABgAGAAYABAAEAAQABAAEAAUA
BgAIAAkACwAJAAkACAAIAAgACQAJAAkABgAGAAcABwAHAAcABgAGAAgACQAKAAsACgAJ
AAkACAAJAAkACQAJAAkACQAJAAkACAAIAAgACAALAAwADAALAA0ADQAOAA4ADAAMAAwA
DAALAAoACgALAA0ADQAMAAwADAAMAAwADAALAAgABwAGAAgABgAGAAYABgAGAAUABQAF
AAQABAAFAAcABQAEAAQAAwACAAEAAAABAAEAAQAAAAAAAAAAAAAAAAAAAP7//v/+//7/
/v/+//z//P/8//r/+v/7//z//P/8//3//v////3//P/7//r//P/7//v/+//7//v//P/8
//z//P/7//v/+//4//j/9//2//j/+P/4//j//P///wEAAgD///////8CAAAAAQABAAMA
BgAHAAgACAAJAAoACgAKAAgABQAEAAMABAADAAEA//////3/+//7//n/+f/6//v/+f/1
//D/7f/u/+//8P/y//D/8P/u/+7/7//v/+//7//x//H/7//u/+7/7//v/+//7//v/+//
7//t/+3/7f/t/+//8P/w//D/8P/w//D/8P/u/+7/7v/u//H/8f/x//H/8f/x//L/8v/1
//n/AgARACcAQgBYAGYAdACEAJYApgCvALIAqgCXAHsASgAOANz/qv9w/z3/H/8f/zb/
U/9u/4v/qP/A/9T/4f/s/+//8P/0//X/9v/2//b/9//4//j/9//2//b/9f/2//j/+f/6
//v//P/8//z/+v/6//r/+v/8//z//f/9//z//f/9//3//f/+//////8BAAEAAgACAP//
AAD///7///8AAAIAAwABAAEAAQACAAEAAQAAAAAAAwAEAAUABgAEAAQABgAGAAYABwAH
AAgACgAKAAoACwALAAsACwAMAA4ADgAOAA4ADAAOAA4ADgAQABAAEAARABMAEwATABMA
EQASABEAEQATABQAFAAUABQAFAAUABMAEgASABIAEgAQAA8ADgANAAwACwAKAAoACgAJ
AAgABwAHAAYABgAFAAMAAgABAAEAAQABAAAAAQAAAAEAAQAAAAEAAgABAAIABAAEAAQA
BQAFAAYABgAHAAUABQAEAAQABAAFAAUABQAGAAYABwAHAAcABwAGAAYABgAFAAQAAwAE
AAUABwAIAAkACQAJAAkACQAJAAkACQAIAAgACAAIAAkACgAKAAkABwAHAAgACAAIAAgA
CAAIAAkACAAIAAkABwAHAAYABgAGAAYABgAGAAYABAAEAAQAAgAAAAAAAAADAAQABAAF
AAQAAgABAAEA///9//z//P/+//7//v/+//3//f/9//z//P/8//z//P/6//r/+P/4//r/
+v/6//r/+v/6//r/+P/4//n/+v/6//f/9//3//f/9v/2//b/9v/4//n/+f/5//r/+P/4
//j/+P/5//v//P/8//3//f/9/wAA/v//////AQACAAMABAAEAAQABAADAAIAAgD///7/
/f/+//3/+//5//n/9//1//X/9f/1//b/9//1//P/8P/v//H/8f/x//L/8v/y//D/8P/w
/+//7v/t/+//7//t/+z/6v/r/+v/6//t/+3/7f/t/+//7//v/+//7v/u/+3/7P/u/+7/
7v/u/+z/7P/s/+z/7//v/+//7//x/+//8P/w/+//7//2/wMAEwAqAEgAYABuAHoAiACa
AKkArgCuAKEAiwBqADYA+v/G/5b/Y/8z/xf/HP83/1j/d/+U/67/xP/T/97/5//u//L/
8//0//T/9P/1//b/9v/2//b/9//3//f/+P/4//j/9//4//j/+P/6//r/+v/6//j/+P/5
//n//P/9//3//f/8//z//P/7//3//f/+//7//v8AAAAAAAD+//7//////wEAAQABAAIA
AwADAAIAAgACAAIAAgACAAQABAAGAAYABAAFAAUABgAGAAYABgAHAAcABwAHAAgADAAM
AAwADAAOABAAEAAQABEAEAAPAA8AEQARABEAEQAQABIAEgATABMAFAAUABQAEgASABIA
EQASABIAEgASABIAEQAQAA8ADgANAAwADAAKAAkACAAHAAYABgAHAAcABgAEAAIAAQAB
AAEAAAABAAAAAQABAAAAAQACAAEAAgAAAAAAAAABAAEAAgACAAMABQAFAAQABAACAAMA
AwADAAIAAgADAAMAAwADAAIAAgADAAMAAwADAAMAAwAEAAQABQAFAAUABQAFAAUABQAF
AAYABgAGAAYABwAIAAgABwAJAAkACgAKAAgACAAIAAgACQAIAAgACQAJAAkACAAIAAcA
BgAFAAQABwAGAAcACAAGAAQABAAEAAIAAgABAAEAAwACAAIAAwABAP///v/+//7//v/+
//7//f/9//3//P/8//z//P/8//7//v/8//z/+v/6//r/+v/6//r/+v/4//j/+f/6//r/
+f/5//n/+f/6//r/+v/6//n/9//2//X/9v/3//n/+v/6//r/+f/5//n/+v/6//n/9//3
//j/9v/2//b/9v/2//j/+//9//7/+//7//v//v/+//////8BAAMABQAHAAgABwAIAAgA
CAAEAAEAAAD//wAA///9//v/+//5//f/9//1//X/9v/3//X/8//w/+//7//v/+//8P/u
/+7/7P/s/+//7//v/+//7//v/+3/7P/q/+v/6//r/+3/7f/t/+3/6//r/+v/6//t/+7/
7v/u/+7/7v/u/+7/7v/u/+7/7v/v/+//7//v//H/7//u/+7/8//5/wQAFQAtAEgAXgBs
AHgAhgCaAKoAtwC2AKgAkQBxAD4A/v/E/47/Uv8l/w3/Gf84/1f/dv+T/67/xv/U/9//
5v/r//D/9P/1//b/9v/1//X/9f/0//b/9v/3//f/9f/2//b/9v/1//b/9v/2//f/+P/5
//r/+v/6//v/+//8//3//f/9//3//v///////////wAAAAD+/wAAAAAAAAAAAAABAAEA
AQABAAEAAgADAAMAAgACAAIAAgACAAIAAwAEAAcACAAGAAcABwAIAAoACgAKAAsACwAL
AAsADAAOAA4ADgAOAA4AEAAQABAAEgASABIAEwAVABUAFQAVABQAFgAWABcAGQAaABoA
GgAYABgAGAAXABYAFgAWABYAGAAXABYAFQAUABMAEgASABAADwAOAA0ADQAMAAwACwAL
AAoACQAJAAgABwAFAAUABAAFAAUABAAGAAYABAAEAAQABAAEAAUAAwAEAAQABQAFAAUA
BAAEAAQABQAFAAUABgAGAAcABwAGAAUAAwACAAUABQAFAAUABwAHAAgACAAHAAcABwAH
AAkACQAJAAkACAAIAAgACAAHAAgACAAHAAkACQAKAAoADAAMAAwADAALAAoACgALAA0A
DQAMAAwACgAKAAoACgAIAAYABgAGAAgABgAGAAYABgAGAAUABQAFAAQABAAFAAUAAwAC
AAIAAgACAAIAAgABAAEAAQAAAP7//v/+//7///8AAP//AAD///7//f/8//7//v/+//z/
/P/9//7//v/9//3//f/9//r/+v/6//r/+v/5//n/+f/5//n/+v/6//r/+v/5//n/+//8
//z/+//5//n/+v/6//r/+P/5//r/+v/6//r/+v/9////AAAAAP///////wIAAgADAAMA
BQAEAAUABgAGAAcACAAIAAgABgADAAIAAQAAAP///f/7//n/9//1//X/8//z//T/9f/3
//X/8v/x/+7/7f/s/+z/7f/u/+3/7v/x//H/8f/x/+//7//t/+z/7v/v/+//7//t/+3/
7f/t/+3/7f/t/+3/7//w//D/8P/u/+7/7v/u/+7/7v/u/+7/7//v/+//7//z//P/8v/y
//P/9f/8/wcAGQA2AFAAYgByAH4AkACiALEAugC2AKcAjwBmACoA7v+2/3r/Pf8R/wf/
Hv9D/2L/gf+e/7r/zv/Z/+L/6//w//L/8//0//T/9P/1//b/9v/0//T/9f/1//f/+P/4
//j/+f/6//r/+v/6//r/+v/6//r/+v/7//v//P/9//3//f///wAAAQABAP////8AAAAA
/v8AAAAAAAACAAIAAwADAAEAAQABAAIAAwADAAIAAgAGAAYABgAGAAYABgAIAAgACAAJ
AAkACgAIAAgACAAJAA0ADQANAA4ADgAOAA4ADgAQABIAEgASABQAFAAUABUAEwATABMA
EwAXABoAGwAdABsAHAAcABwAHAAcABwAGwAaABoAGgAaABwAGwAaABkAGAAXABYAFgAV
ABMAEQAPAA4ADgAPAA8ADgAMAAoACQAJAAkACAAJAAkACQAIAAYACAAIAAYABgAGAAYA
BgAHAAUABgAGAAcACQAJAAgACAAIAAkACQAJAAcABgAGAAUABwAHAAYABgAJAAkACQAJ
AAgABwAHAAYABwAHAAcABwAJAAkACQAJAAwADAAMAAwACwAMAAwACwANAA0ADgAOAA4A
DgAOAA4ADQAMAAwADQANAA0ADAAMAAoACgAKAAoACgAIAAgACAAKAAgACAAIAAgACAAH
AAcABwAGAAYABwAHAAUABAAEAAIAAgACAAIAAwADAAMAAgAAAAAAAAAAAAIAAgAAAAAA
AAAAAAAAAAAAAAAAAAD+//7///8AAAAA/f/9//3//f/9//7///8AAP7//f/9//3//f/9
//7//v/8//z/+//7//v//P/8//v/+f/5//r/+v/8//z//f/9//j/+v/8//z//P/8//3/
//8AAAAAAQABAAEABAAEAAUABQAHAAUABQAFAAQACAAKAAsADAAMAAkACAAHAAQAAwAB
AP//+//5//f/9//z//P/9P/1//f/9f/y//H/8f/x//H/8v/w//D/7v/u//H/8f/x//H/
8//z//H/8P/u/+//7//v//H/8f/x//H/8f/x//H/8f/z//T/9P/0//P/8v/x//D/8f/y
//P/9P/z//P/8//z//P/8//0//T/9//5//7/CQAbADIATABgAGwAegCOAKQAtQC8ALoA
rQCXAHAAOAD6/8T/kP9X/yf/E/8g/z3/Xv99/5r/tv/K/9n/5v/v//D/8//1//f/+P/6
//v//P/8//r/+v/7//v//f/+//7//v///wAAAAAAAP7//v/+//7/AAAAAAEAAQAAAAEA
AQABAAEAAgADAAMAAwADAAQABAACAAQABAAEAAYABgAHAAcABwAHAAcACAAHAAcABgAG
AAgACAAIAAgACgAKAAwADAALAAsACgAKAAwADAAMAA0AEAARABIAFAAUABQAFAAUABIA
FAAUABQAGAAYABgAGQAYABcAFgAVABgAGgAaABsAGwAcABwAHAAcABwAHAAbABoAGgAa
ABoAGgAZABgAFwAYABcAFgAWABQAEwASABEADQAMAAwACwAMAAwADAANAAsACQAGAAUA
CAAJAAkACAAKAAoACAAIAAgACAAIAAkABwAIAAgACQAJAAkACAAIAAgACQAJAAkACgAK
AAsACwAJAAkACAAIAAkACQAJAAkACQAJAAoACgALAAsACwALAAsACwALAAsADAAMAAwA
DAANAA4ADgANAAsACwAMAAwADQAOAA8AEAAOAAwACwALAAsACwAKAAoADAAMAAwADAAM
AAoACgAKAAwACgAKAAoACAAIAAcABwAFAAQABAAFAAcABQAEAAQAAgACAAIAAgD/////
///+/wAAAAAAAAAAAAAAAP7//v8AAAAAAAAAAP7//v/+//z//P/9//7//v/9//3//f/9
//z//P/8//z/+v/5//n/+f/5//n/+v/6//z//P/7//v/+//8//z/+//5//n/+v/8//z/
/P/8//3///8AAAAA////////AgAAAAEAAQADAAQABQAGAAYACQAKAAoACgAGAAMAAgAB
AAIAAQD///3/+v/3//T/8//x//H/8v/z//b/9f/z//P/8v/x//D/8P/y//L/8P/w//H/
8f/x//H/7//v/+3/7P/u/+//7//v/+3/7f/t/+3/7//v/+//7//x//L/8v/y//H/8P/v
/+7/8P/w//D/8P/x//H/8f/x//H/8f/w//D/8f/z//z/BwAXAC4ATABgAGwAegCMAJ4A
qQCsAK4AoQCJAGoAOAD8/8z/mP9f/zH/G/8g/zf/VP91/5j/tP/I/9X/4P/p//D/9P/1
//b/9v/0//X/9v/2//b/9v/3//f/+f/6//r/+v/7//z//P/8//r/+v/6//r//P/8//3/
/f/8//3//f/9////AAABAAEAAQABAAIAAgAAAAIAAgACAAAAAAABAAEA////////AAD/
/////v/+/wMABAAFAAYABAAEAAYABgAGAAcABwAIAAgACAAIAAkACgAJAAgACAAKAAoA
CgAKAAwADgAOAA4AEAAQABAAEQARABEAEQARABIAFAAUABUAEwAUABQAFAASABIAEgAR
ABIAEgASABIAEgARABAADwAQAA8ADgAOAA0ACwAJAAcABQAEAAQAAwADAAIAAQABAAAA
///9//3/AAABAAEAAAACAAIAAAAAAAAAAAAAAAEAAgAEAAUABwAGAAUAAwACAAMABQAG
AAcABAAEAAUABQAFAAUABAAEAAcABwAHAAcABwAHAAgACAAJAAkACQAJAAcABwAHAAcA
BgAGAAYABgAIAAoACwALAAoACQAJAAgACgAKAAoACgALAAoACgALAAoACQAHAAYACAAI
AAgACAAIAAYABgAGAAgABgAGAAYABAAEAAMAAwABAAAAAAABAAIAAQABAAIAAgACAAIA
AgD////////+/wAAAAAAAAAAAAAAAP7//v/8//z//P/8//z//P/8//r//P/9//7//v/7
//v/+//7//r/+v/6//r/+//7//z//f/7//v//P/8//r/+v/5//n/9//4//j/9//5//n/
+v/6//j/+P/5//n/+P/4//j/+P/4//j/+v/9////AAD9//3//f8AAAAAAQABAAMABAAF
AAYABgAHAAgACAAIAAQAAQAAAP//AAD///3/+//3//X/8//z//P/8//0//X/9f/z//D/
7//v/+//7//w//D/8P/u/+7/7//v/+//7//x//H/7//u/+7/7//v/+//7f/t/+3/7f/t
/+3/7f/t/+3/7v/u/+7/7v/u/+7/7v/u/+7/7v/u//H/8f/x//H/7//x//L/8P/x//f/
AAANACEAPABWAGQAbgB+AJIAogCvALgAtAChAIkAYAAmAOr/tP96/0H/Gf8P/yL/Rf9k
/4H/nv+6/8z/2//o/+//9P/1//X/9f/0//b/9//4//j/+P/4//n/+f/5//r/+v/6//v/
/P/8//z/+v/6//r/+v/9//7/AAABAAEAAQAAAP////8AAAEAAQABAAEAAgACAP7/AAAA
AAAAAgACAAMAAwABAAEAAQACAAUABQAEAAQABgAGAAYABgAEAAQABgAGAAYABwAHAAgA
CgAKAAoACwAPAA8ADwAQABAAEAAQABAAEAASABIAEgASABIAEgATABUAFQAVABUAFAAW
ABYAFwAZABoAGgAaABgAGAAYABcAFwAYABkAGgAYABcAFgAVABIAEQAQABAAEgARABAA
DwAPAA4ADgANAAsACgAJAAkACAAHAAUABQAGAAcABwAGAAYABgAEAAQAAgACAAIAAwAE
AAYABwAJAAcABwAGAAYABAAFAAUABQAGAAYABwAHAAcABwAGAAYACQAJAAkACQAHAAcA
CAAIAAcABwAHAAcABwAHAAcABwAIAAgACAAIAAoADAANAA0ACwALAAwADAAMAAwADAAM
AAsACgAKAAsACwALAAoACgAKAAoACgAKAAwACgAKAAoACQAGAAUABAAGAAYABQAFAAUA
BAAEAAUABwAFAAQABAADAAIAAQAAAP////////7//v/+//7//v8AAAAA/v/+/wAAAAAA
AAAA/v/+//7//P/8//3//v/+//3//f/9//3//P/8//z//P/+//3//f/9//v/+//8//z/
+v/6//n/+f/7//z//P/7//v/+//8//z/+v/6//v/+//6//r/+//9//r//P/8//z//P//
/wEAAgACAAEAAQABAAQABAAFAAUABwAIAAkACgAKAAsADAAMAAwACAAFAAQAAwAAAP//
/f/7//f/9f/z//P/8//z//T/9f/3//X/8v/x//H/8f/x//L/9P/0//L/8v/z//P/8//z
//H/8f/v/+7/7P/t/+3/7f/u/+//8P/x//H/8f/x//H/7//w//D/8P/x//L/8//0//L/
8v/y//L/8//z//P/8//z//H/8v/2//n///8IABkANwBSAGAAagB6AJAApACyALsAvACy
AJsAewBEAAQAyv+U/1j/J/8P/xn/PP9Z/3T/k/+0/8z/2v/n//D/9f/0//b/9//4//j/
9v/3//j/+P/5//r//P/9//v//P/8//z///8AAAAAAAD+//7//v/+/wAAAAABAAEAAAAB
AAEAAQADAAQABQAFAAQAAwADAAIAAgAEAAQABAAEAAQABQAFAAcABwAHAAgACAAHAAUA
BAAIAAgACAAIAAgACAAKAAoADAANAA0ADgAMAAwADAANAA8ADwAPABAAFAAUABQAFAAT
ABQAEwASABUAFgAXABkAGQAZABkAGQAYABoAGgAbABkAGgAaABoAHAAcABwAGwAcABwA
HAAcABwAGwAaABkAFgAVABQAFAAUABMAEgARAA8ADgAOAA0ACwAKAAkACQAIAAcABQAF
AAYABwAHAAYABAAEAAIAAgADAAQABQAHAAUABgAGAAcABQAFAAQABAAGAAcABwAHAAYA
BgAHAAcABwAHAAYABgAHAAcABwAHAAUABQAGAAYACAAJAAoACwAJAAkACQAJAAoACgAK
AAoADQAOAA4ADQALAAsADAAMAAwADAAMAAwADQAMAAwADQALAAsACgAKAAwADAAMAAwA
CgAIAAgACAAKAAgACAAIAAYABgAFAAUABwAGAAYABwAHAAUABAAEAAIAAgACAAIAAwAD
AAMAAgAEAAQABAAEAAIAAgAAAAAAAAAAAAAAAAAAAAAAAAD+/wAAAQACAAIA////////
///+//7//v/+//7//f/9//3//f/9//7//v/8//z/+//7//3//v/+//3//f/9//7//v/4
//r/+//7/wAA///+//3//P/+/wEAAwAEAAUABQAFAAgABgAHAAcACQAMAA0ADgAOAA0A
DgAOAA4ADgALAAoACQAGAAUAAwABAP7/+//4//f/9v/3//n/+//5//f/9P/z//P/8//z
//T/9P/0//L/8v/1//X/9f/1//X/9f/z//L/8P/x//H/8f/z//P/8//z//P/8//z//P/
9f/2//b/9v/2//b/9v/2//X/9P/z//L/9P/1//b/9//1//f/+P/4//n/+/8EABMAKQBC
AFwAagB0AIQAmgCqALcAwADAALMAmQBwADQA9P+6/3z/P/8X/xH/Jv9L/2z/if+k/8D/
1P/h/+z/8//6//v/+//7//r//P/9//7//v8AAAAAAQABAP//AAAAAAAAAQACAAIAAgAC
AAIAAgACAAIAAgADAAMABAAFAAUABQAFAAYABwAHAAcABwAIAAgABgAIAAgACAAIAAgA
CQAJAAsACwALAAwADQANAAwADAAOAA4ADgAOAAwADAAOAA4ADgAPAA8AEAARABIAEwAV
ABYAFQAUABQAFgAWABYAFgAYABoAGgAaABsAGgAZABkAGwAbABsAGwAaABwAHAAdACEA
IgAiAA==
         </WaveFormData>
      </LeadData>
      <LeadData>
         <LeadByteCountTotal>10000</LeadByteCountTotal>
         <LeadTimeOffset>0</LeadTimeOffset>
         <LeadSampleCountTotal>5000</LeadSampleCountTotal>
         <LeadAmplitudeUnitsPerBit>4.88</LeadAmplitudeUnitsPerBit>
         <LeadAmplitudeUnits>��V</LeadAmplitudeUnits>
         <LeadHighLimit>2147483647</LeadHighLimit>
         <LeadLowLimit>268435456</LeadLowLimit>
         <LeadID>V3</LeadID>
         <LeadOffsetFirstSample>0</LeadOffsetFirstSample>
         <FirstSampleBaseline>0</FirstSampleBaseline>
         <LeadSampleSize>2</LeadSampleSize>
         <LeadOff>FALSE</LeadOff>
         <BaselineSway>FALSE</BaselineSway>
         <ExcessiveACNoise>FALSE</ExcessiveACNoise>
         <MuscleNoise>FALSE</MuscleNoise>
         <LeadDataCRC32>1142853174</LeadDataCRC32>
         <WaveFormData>
6P/o/+j/6P/q/+r/6v/q/+r/6v/q/+r/6v/q/+r/6v/r/+z/7f/u/+7/7v/u/+7/7v/u
/+7/7v/w//D/8P/w//L/8v/y//L/9P/0//T/9P/0//T/9P/0//T/9P/0//T/9v/2//b/
9v/2//b/9v/2//f/+P/5//r/+//8//3//v/+//7//v/+////AAABAAIAAwAEAAUABgAI
AAgACAAIAAgACAAIAAgACQAKAAsADAAMAAwADAAMAA4ADgAOAA4ADAAMAAwADAAJAAgA
BwAGAAQABAAEAAQAAgACAAIAAgD///7//f/8//r/+v/6//r//P/8//z//P/+//7//v/+
//7//v/+//7//v/+//7//v/+//7//v/+//3//P/7//r//P/8//z//P/8//z//P/8//7/
/v/+//7//P/8//z//P/8//z//P/8//7//v/+//7//v/+//7//v/+//7//v/+////AAAB
AAIAAAAAAAAAAAD///7//f/8//3//v///wAA///+//3//P/+//7//v/+//3//P/7//r/
+v/6//r/+v/5//j/9//2//T/9P/0//T/9v/2//b/9v/1//T/8//y//T/9P/0//T/8v/y
//L/8v/x//D/7//u/+//8P/x//L/8P/w//D/8P/u/+7/7v/u/+7/7v/u/+7/8P/w//H/
8//0//T/8//z//f/+P/5//n/+v/7//z//f/7//z//f/9//v//P/8//v//P/8//v//P/6
//j/9v/0//T/8//y//L/8//z//P/8P/u/+v/6//r/+v/6v/n/+b/5//n/+f/5//l/+T/
5P/k/+L/4f/g/+D/4f/h/+D/4P/f/9//3//f/+H/4f/h/+L/4v/i/+L/4v/k/+T/5P/k
/+L/4//j/+P/5P/k/+T/5P/l/+X/4//k/+j/7v/4/wwAKABAAFkAeACYALcA1ADuAPwA
AgEKAf0A0wCXAFAA/v+q/2T/Qv9E/1z/dP+L/5z/q/+8/8n/0//b/+H/4//j/+P/4//h
/+P/5P/k/+X/5v/n/+f/5v/m/+X/5P/o/+j/6f/p/+n/6f/p/+r/6P/o/+j/6f/q/+z/
7f/v/+7/7v/t/+z/7P/t/+7/7v/v//D/8f/y//D/8P/x//H/8f/y//L/8v/z//P/9P/0
//b/9v/2//b/9v/2//f/9//4//j/+P/6//3//f/9/////v/+//7///8AAAEAAgACAAIA
AwADAAUABgAGAAYACAAKAAoACwAMAAsADAANAA4ADwAPAA8ADgAOAA4ADgAOAA0ADQAN
AA0ADgAPAA4ADwAQAA8ADwAPAA0ACwAKAAkACQAIAAgACAAGAAUAAwADAAIAAQABAAAA
AgADAAMAAwACAAEA/v/9//3//v///wEAAgACAAIAAgAEAAMAAwADAAIAAQAAAP///v/+
//7//v/+//7//f/9//3//v/+//7//v/9//3//v8AAAAAAQABAP///v/+////AAAAAAAA
AAACAAUAAwADAAMABAAFAAUAAwACAAIAAgAAAP///////wEAAgACAAMAAQABAAEAAQAA
AP////////3/+//7//z//P/7//r/+v/8//z//P/8//r/+P/3//f/+f/5//n/9//3//b/
9v/2//T/9P/z//P/9P/0//T/8//1//T/9P/z//H/8f/x//D/8P/x//H/8P/x//H/8v/y
/+//7//v/+//7v/u/+7/7//x//H/8f/w//D/8v/u/+r/7P/v//D/8f/y//X/9//4//j/
9v/1//b/9v/5//n/+v/7//7//////wAA////////AAACAAEAAQAAAP7//v/8//r/+f/4
//f/9//1//T/9P/z//H/7v/s/+n/6v/r/+3/7v/r/+r/6P/n/+n/6f/p/+j/5v/m/+T/
4//k/+T/5f/l/+T/5P/l/+X/4//j/+P/4//l/+b/5v/m/+X/5P/j/+L/5P/k/+T/5f/n
/+f/6P/o/+b/5P/j/+P/5//s//L/+P8IACQAPABSAGsAjACsAMkA4gD0AP4ACAEEAekA
twBtABYAwP98/07/Rv9Y/3D/hP+Z/6r/u//M/9X/3f/l/+v/6v/p/+j/5//m/+f/5//m
/+j/6P/o/+f/5//o/+j/6P/q/+r/6//r/+v/6//r/+z/7P/s/+z/7f/t/+7/7v/v/+//
8P/w//D/8v/z//T/9P/0//T/9P/0//T/9P/1//X/9f/2//b/9v/3//f/+P/4//r/+v/6
//r/+v/6//v/+//+//7//v8AAAEAAQABAAMAAgACAAIAAwAEAAUABgAGAAQABQAFAAcA
CQAKAAsADgAMAAwADQAOAA0ADgAPABAAEwATABMAEgASABIAEgASABUAFQAVABUAEwAT
ABEAEQASABEAEQARABMAEQAQAA8ADgAMAAsACgAKAAkABwAHAAYABQAFAAQAAgADAAMA
AwAGAAcABgAHAAQABAAEAAUABwAIAAkACgAHAAUABAADAAUABQAFAAUABAAEAAQABAAE
AAQAAwADAAMABAAEAAQABAADAAMABAAEAAQABQAFAAUABAAEAAUABgAGAAYABgAGAAkA
BwAHAAcACAAJAAkACwAKAAoACgAIAAcABwAHAAgACAAHAAcABwAHAAcABwAGAAUABQAF
AAcABQAFAAYABAADAAIAAgACAAIAAgACAAQAAgABAAEAAQABAAEA//////7//v/+//7/
/v/9//3//v/+//7//f/7//r/+v/5//n/+f/5//j/+f/7//z//P/5//n/+v/6//j/9//2
//X/9f/2//f/+f/3//X/9v/3//j/+f/6//v//f/+//7//f/9////AAABAAEAAgADAAQA
BQAFAAYACQAJAAkACgAKAAkACQAIAAYABgAEAAIA/v/8//r/+f/4//j/+f/5//f/9P/y
/+//8f/x//L/8v/w//D/7//v/+//7//v/+7/7v/u/+z/6//q/+r/6//r/+r/6v/r/+v/
6v/p/+j/5//o/+r/6//s/+z/7P/s/+z/6v/q/+r/6//r/+v/7P/s/+7/7v/r/+n/6//u
//T/AAASACwARABaAHUAlAC0ANMA7AD8AAgBEgEMAekArQBbAAIAsP9y/07/UP9m/3r/
jv+l/7b/xf/U/9//5f/n/+n/6//r/+v/6//r/+3/7v/u/+7/7v/u/+3/7//w//D/8P/x
//D/8P/v//H/8f/x//L/9P/0//T/9f/1//b/9v/3//f/+P/4//j/+P/5//r/+v/6//r/
+v/6//r/+v/7//v/+//8//z//P//////AAAAAAAAAAAAAAAA/v/+//////8BAAIAAwAG
AAcABwAHAAkACQAIAAcABwAJAAsADQAOAAwADQANAA8AEAAQABAAEgASABIAEwAUABUA
FgAXABgAGQAZABkAGAAaABoAGgAaABkAGQAZABkAGQAZABcAFwAWABUAFQAVABcAFQAU
ABMAEgAQAA8ADgAOAA0ACwALAAoACQAJAAgABgAHAAcABwAHAAcABQAFAAIAAgACAAMA
BgAGAAYABgAGAAUABQAFAAcABwAHAAcABAAEAAQABAAGAAYABQAFAAcACAAIAAgABgAF
AAUABgAEAAQABQAFAAUABAAEAAUABAAEAAQABAAGAAkABwAHAAcACAAJAAkACQAIAAgA
CAAIAAcABwAHAAgACAAHAAcABwAHAAcABwAGAAUABQAFAAMAAQABAAIABAADAAIAAgAA
AAAAAAAAAAIAAAD//////f/9//3/+//7//r/+v/6//z//P/7//v/+v/6//r/+f/5//j/
+P/3//f/9//3//b/9v/3//f/9v/2//f/+f/6//j/9//2//X/9v/2//b/9//3//f/9//2
//b/9v/2//b/9//z//H/8v/y//L/8v/y//L/9v/5//v//P/7//v//f/+//3//f/+////
AAABAAEAAgAFAAUABQAGAAQAAwADAAIAAAAAAP7//P/8//r/+P/3//b/9v/3//f/9P/w
/+3/6f/q/+v/7f/u/+r/6v/p/+n/6f/p/+n/6P/p/+r/6f/p/+b/5v/n/+f/5P/k/+X/
5f/l/+X/5f/l/+f/6P/o/+j/6P/o/+j/6P/m/+b/5v/n/+n/6f/q/+r/6P/q/+n/6f/r
/+7/8v/4/wYAHgA4AFIAawCIAKoAywDkAPQAAgEMAQwB9QDHAIcAOADk/5j/YP9M/1r/
bv9+/5H/pP+1/8j/1//h/+P/5f/n/+f/5//n/+j/6//t/+7/6//q/+n/5//o/+r/6//s
//D/8P/x//H/7//v/+//8P/w//D/8P/x/+//8P/w//H/8//0//T/9P/0//X/9v/2//T/
9P/0//T/9v/2//f/9//3//j/+P/4//j/9//3//b/+f/6//v//P/8//z//f/9//7//v/+
/wAAAQABAAEAAwACAAIAAgADAAYABwAIAAgABgAHAAcACQAKAAoACgAMAA4ADgAPABAA
EAAQABAAEAARABEAEQAQABEAEgATABQAEwATABMAEwATABMAEQARABAADwAPAA8ADwAN
AAwACwALAAoACgAKAAYABQADAAMABQAFAAYABgAFAAUABAADAAQABQAEAAUABAAEAAQA
BQAGAAYABgAGAAQAAwADAAMAAwADAAMAAwACAAIAAgACAAIAAgABAAEA//8AAAAAAAAB
AAEAAgAEAAQABAAFAAUABQAEAAQABQAEAAQABAAEAAQABwAFAAUAAwAEAAUABQAFAAQA
BAAEAAYABQAFAAUABgAGAAUABQAFAAUABQAFAAIAAQABAAEAAQD/////AAABAAEAAQAC
AAEAAAD///7//f/6//j/9//4//n/+v/5//n/+P/4//j/+P/4//f/9//2//b/9v/1//f/
9v/2//X/9f/1//X/9P/0//X/9f/0//P/8//0//T/8f/x//H/8f/y//L/9P/1//b/9P/0
//T/9P/z//X/9v/2//f/9//5//r/+//7//z//f/8//3//f/+/////////wAA/v/9//3/
/P/7//z/+//6//r/+P/2//X/9v/2//f/9//3//T/8v/v/+3/7f/u/+7/7v/u/+3/7f/q
/+n/6P/m/+j/6P/m/+X/5P/k/+X/5f/k/+T/5f/l/+f/5//n/+f/5v/m/+X/5P/l/+b/
5//o/+b/5v/m/+f/5//n/+j/6P/q/+r/6f/n/+f/5v/q//D/+P8KACYARABdAHQAkACz
ANIA6gD4AAQBDAEJAesAtQBwACIA1P+I/1L/Rv9W/27/hf+a/6v/uP/F/9H/2//h/+T/
5f/m/+f/5//p/+r/6v/q/+r/6v/p/+n/6v/q/+r/7P/s/+3/7f/v/+//7//w/+//7v/t
/+3/7v/w//H/8//y//L/8f/w//L/8//0//T/9P/0//T/9P/y//L/8//z//T/9v/3//j/
9//3//j/+P/4//j/+P/4//n/+v/8//3//P/8//z//v////////8BAAAAAAAAAAEABAAF
AAYABgAGAAcABwAJAAgACAAIAAoACgAKAAsADAAPABAAEQASABMAEwATABIAEgASABIA
EgATABMAEwATABMAEwARABEAEAAPAA8ADwAPAA0ADAALAA0ADAAMAAwACAAHAAUABQAG
AAUABQAEAAQABQAFAAUABQAFAAMAAwACAAIAAgADAAIAAgACAAIABAADAAMAAwABAAEA
AQABAP7//v/+//7/AAAAAP///////wAAAAAAAAAA/////wAAAAAAAAEAAQABAAAAAAAB
AAIAAgACAAIAAgAFAAMAAwAFAAYABwAHAAUABAAEAAQABgAFAAUABQAGAAYABQAFAAQA
AwACAAEAAwADAAQABQADAAEAAQACAAIAAQAAAAAAAAAAAAAAAAD///z/+v/5//r/+//8
//v/+//6//r/+v/6//r/+f/5//j/+P/4//f/9//2//b/9f/1//X/9f/0//T/9f/1//T/
9f/1//b/9v/1//X/9f/1//P/8v/x//H/8v/z//T/9P/0//T/9P/0//X/9f/1//T/8f/x
//T/8v/0//T/9P/0//b/+f/7//z/+f/5//v//P/9//3//v///wEAAwAEAAYABQAFAAUA
BgAFAAMAAgAAAP//AAD///7//P/6//j/9//2//b/9//3//X/8v/w/+3/7//v//D/8P/t
/+z/6v/p/+v/6//r/+r/6P/o/+b/5f/m/+b/5//n/+b/5v/n/+f/5//n/+f/5//n/+j/
6P/o/+j/6P/o/+j/5v/m/+b/5//p/+n/6v/q/+z/6v/p/+n/6f/s//L//P8MACYAPgBW
AG0AigCqAMkA5gD4AAIBCgEKAfEAvwB3AB4AyP+A/1D/Sv9e/3T/hv+Z/6r/u//I/9X/
3f/j/+f/6//r/+v/6//p/+v/7P/s/+z/7P/s/+v/6f/q/+r/6v/q/+r/6//r/+z/7f/u
//D/7v/u/+7/7//x//L/8v/z//X/9v/2//b/9P/1//b/9v/2//b/9v/2//b/9v/3//f/
+f/6//r/+v/6//n/+f/4//j/+P/4//j/+f/6//z//f/+//7//v8AAAEAAQABAAMAAgAC
AAIAAwAEAAUABgAGAAgACQAJAAsADAAMAAwADgAOAA4ADwAQABEAEgATABQAFwAXABcA
FgAWABYAFgAWABUAFQAVABUAFgAXABYAFwAWABUAFQAVABUAEwASABEAEQAQABAAEAAO
AA0ACwALAAoACQAJAAgABgAHAAcABwAJAAkABwAHAAQABAAEAAUABgAGAAYABgAEAAMA
AwADAAUABQAFAAUABgAGAAYABgAFAAQAAgABAAMABAAEAAQABAADAAMABAACAAIAAwAD
AAUABAAEAAUABAAEAAQABAAEAAcABQAFAAUABgAHAAcACQAIAAgACAAIAAcABwAHAAoA
CgAJAAkABwAHAAcABwAGAAUABQAFAAUAAwADAAQABAADAAIAAgACAAIAAgACAAIAAAD/
////AQABAAEA///9//z//P/8//r/+v/5//n//P/8//z/+//5//j/+P/3//n/+f/5//j/
+P/5//n/+P/5//n/+v/6//f/9//3//f/9v/2//b/9//1//X/9f/0//b/9v/2//b/+f/5
//n/+P/2//X/9f/1//X/9P/0//b/9v/2//b/9v/3//n/+v/6//v/+//9//7//////wAA
AQAAAAEAAQACAAUABQAFAAYABAADAAMAAgACAAIAAAD+//z/+v/4//f/9v/2//f/9//5
//b/9P/x/+//7f/s/+r/6f/q/+r/6//s/+3/7v/u/+z/7P/q/+n/6v/q/+v/6//p/+j/
6P/n/+n/6f/p/+n/6//s/+z/7P/r/+r/6f/o/+r/6v/q/+v/6//r/+z/7P/u/+7/7f/r
/+v/6v/u//L//P8SACwARgBhAHwAmAC1ANIA6gD6AAYBDgEDAeMAqQBYAPz/rP9q/0j/
Tv9q/37/j/+i/7f/yP/T/9v/5f/p/+v/6//r/+v/6//t/+7/7v/s/+z/7P/r/+3/7v/u
/+7/8P/w//H/8f/x//H/8f/y//L/8v/y//P/8//0//T/9f/3//j/+P/4//f/9//3//b/
9v/2//b/9v/3//j/+v/7//n/+v/6//r/+f/5//r/+v/+//7//v/+//7//v//////AAAA
AAAAAgABAAEAAQADAAUABgAHAAkACAAJAAoACgAKAAsACwANABAAEAAQABIAEQAQABAA
EAAUABYAGAAaABkAGQAZABgAGQAaABsAHAAbABsAGwAbAB0AHQAbABsAGgAZABkAGQAY
ABUAEwARABIAEgATABQAEAAPAA0ADQAOAA0ADQAMAAsACwAKAAkACQAJAAcABwAIAAgA
CAAJAAkACAAHAAYABwAHAAgACQAHAAcABwAHAAQABAAEAAQABgAGAAUABQAFAAYABgAG
AAQAAwADAAQABAAEAAUABQAHAAYABgAHAAoACgAKAAoACAALAAkACQAJAAoACwALAAsA
CgAKAAoACgAJAAkACQAMAAwACwALAAkACQAJAAkACAAHAAcABwAHAAUABQAGAAYABQAE
AAQABgAGAAYABgAEAAIAAQABAAEAAQABAP//AQAAAAAAAAD///7//P/7//7//v/+//3/
/f/8//z/+//7//v/+//6//r/+//7//r/+f/5//r/+v/6//v//P/9//v/+v/5//n/+f/5
//n/+P/2//b/9v/2//n/+f/5//j/9f/1//b/9//5//j/+P/5//b/9v/4//j/+P/4//v/
/f/+//7/+//7//3//v8BAAEAAgADAAMAAwACAAIABgAHAAgACgAIAAcABwAGAAIAAgAA
AP7//P/6//j/9//0//T/9f/1//f/9P/y/+//7//v//D/8P/s/+z/6//r/+3/7f/t/+z/
7P/s/+r/6f/o/+j/6f/p/+n/6v/s/+3/6//r/+v/6//t/+7/7v/u/+v/6v/p/+j/6f/q
/+v/7f/t/+3/7v/u/+7/7v/t/+3/7f/u//D/9v8AABAAKABCAFkAdACWALcA2ADwAPwA
CAEUAQsB6QCzAGgAGADK/4L/VP9Q/2T/eP+N/6D/s//C/8//2//l/+f/6v/r/+z/7f/v
//H/8v/y//D/8P/w/+//8f/y//L/8v/0//T/9f/1//P/8//z//T/9v/2//b/9//3//j/
+P/5//j/+P/3//b/9//5//v//P/6//r/+v/6//z//P/9//3//f/+//7//v//////AAAA
AAAAAAAAAAAAAgACAAMAAwACAAIAAgAEAAMAAwADAAUACQAKAAsADQAMAA0ADgAOAAwA
DQANAA8AEgASABIAFAASABIAEwAUABMAFAAVABYAGQAZABkAGAAaABoAGgAaABsAGwAb
ABsAGwAbABkAGQAaABkAGQAZABkAFwAWABUAFAASABEAEAARABEAEAARAA0ACwAKAAgA
CgALAAsACwANAA0ACwALAAgACAAIAAkACgAKAAoACgAKAAkACQAJAAcABwAHAAcACAAI
AAgACAAIAAgABwAHAAcACAAIAAgABgAFAAUABgAIAAgACQAJAAkACAAIAAkACAAIAAgA
CAAKAA0ACwALAAkACgALAAsADAAMAA0ADgAMAAsACwALAAoACgAJAAkACQAJAAkACQAK
AAkACQAJAAsACQAJAAoACAAHAAYABgAEAAQABAAEAAYABAADAAMAAQABAAEA//////7/
/v/+//7//v/9//3//v/+//7//f////7//v/9//3//f/9//z/+v/7//v/+v/7//v//P/8
//n/+f/5//n/+P/4//j/+f/3//f/9//2//j/+P/4//j/+f/5//n/+P/1//X/9v/4//j/
+P/4//n/+//8//z/+//7//3//v/9//3//v///wAAAQABAAIABAAFAAYACAAHAAUABAAC
AAEAAgABAAAA/f/6//f/9f/0//T/9f/1//j/9v/1//P/8v/x//H/8P/w//D/7//v/+//
7//v/+7/7f/s/+n/5//o/+j/6f/p/+b/5v/n/+f/6f/p/+n/6f/r/+z/7P/s/+v/6v/p
/+j/6f/q/+v/7f/r/+v/7P/s/+z/7P/r/+v/6//s//D/9v/+/w4AKgBGAF0AeACYALcA
1ADqAPoABAEMAQcB6wC3AHQAJADS/4r/XP9O/1z/cP+J/57/sf/A/8v/1//h/+f/6//r
/+v/6//r/+3/7v/u/+z/7P/s/+v/7f/u/+7/7v/w//D/8f/x/+//7//v//D/8v/y//L/
8//z//T/9P/1//X/9v/2//b/9v/3//j/+P/2//b/9v/2//j/+P/5//n/+f/6//r/+v/4
//f/9//2//n/+v/7//z//P/8//3//f/+//7//v8AAP///////wEAAAAAAAAAAQACAAMA
BAAEAAUABwAIAAsADAAMAAwADgAOAA4ADwAQAA8AEAARABIAEwATABMAEgASABIAEgAS
ABMAEwATABMAEwATABEAEQARABEAEgATABIADwANAAsACQAIAAgACAAIAAcABQAFAAQA
AwADAAIABAAFAAUABQADAAMAAQABAAIAAgACAAMABgAGAAYABgAFAAMAAgABAAIAAwAE
AAUAAgACAAIAAgAEAAQAAwADAAMABAAEAAQABAADAAMABAAGAAYABwAHAAYABAADAAMA
BAAEAAQABAAGAAkABwAHAAUABgAHAAcACAAIAAkACgAKAAkACQAJAAgACAAHAAcABwAH
AAcABwAGAAUABQAFAAcABQAFAAYABAADAAIAAgAAAAAAAAAAAAIAAAD/////////////
/f/9//z//P/8//7//v/9//3//v/+//7//f/7//r/+v/5//n/+f/5//j/+v/7//v/+v/3
//f/+P/4//f/9//3//f/9//4//n/+//5//n/+f/4//j/+P/4//j/+P/3//b/9P/1//X/
9v/3//f/9v/2//f/9v/4//b/9v/2//b/+P/7//3//v/7//v//f/+//////8AAAEAAgAD
AAMABAAFAAUABQAGAAQAAwADAAIAAgACAAAA/v/6//j/9v/1//b/9v/3//f/+f/2//T/
8f/x//H/8v/y//D/8P/v/+//7f/t/+3/7P/t/+7/7f/t/+r/6v/r/+v/6v/q/+v/6//r
/+v/6//r/+v/7P/s/+z/7P/s/+z/7P/s/+z/7P/t/+//7//w//D/7P/u/+3/6//r//D/
9v/6/wYAGgA0AEwAYQB8AJ4AuwDYAPQAAAEMARIBBwHjAKUAVgAAAK7/bv9O/1T/bP+A
/5H/pP+1/8T/0//h/+f/6//t/+3/7f/t/+3/7//w//D/8v/y//L/8f/v//D/8P/w//L/
8v/z//P/8f/x//H/8v/1//b/9//5//j/+P/3//f/9//4//j/+P/4//n/+v/6//j/+P/4
//j/+v/6//v/+//5//r/+v/6//3//f/+//7//v/+//7//v8AAAAAAQABAAEAAAD//wAA
AwADAAMABQAIAAgACAAJAAgACQAKAAoADAANAA0ADwAOAA4ADgAQABIAEgATABQAEwAU
ABUAFgAZABkAGQAYABgAGAAYABgAGwAbABsAGwAZABkAFwAXABYAFQAVABUAFwAVABQA
EwARABAAEAAQABAADwANAA0ACgAJAAkACAAIAAkACQAJAAkACQAHAAcABAAEAAQABQAH
AAgACQAKAAgABwAHAAcABQAFAAUABQAFAAYABwAIAAYABgAFAAUABwAIAAgACAAIAAcA
BwAIAAYABgAHAAcABwAGAAYABwAIAAgACAAIAAkADQAMAA0ADAAMAAwACwALAAoACgAK
AAwACwALAAsACgAKAAkACQALAAsACwALAAoACQAJAAkACAAFAAQABAAFAAUABQAGAAQA
BAAEAAQABgAEAAMAAwABAAEAAQD//////v/+//7//v/+//3//f/+//7//v/9/////v/+
//3//f/9//3//P/8//3//f/8//v/+//8//z/+f/5//n/+f/6//r/+v/7//v/+//7//r/
+P/4//j/+P/7//v/+//6//f/9//4//n/+f/4//j/+f/4//j/+P/4//b/9//4//n/+v/9
////AAAAAP////8BAAIAAwADAAQABQAGAAcABwAIAAkACQAJAAoACAAHAAcABgAEAAQA
AgAAAP7//P/6//n/+P/4//n/+f/7//j/9v/z//P/8//0//T/8P/w/+//7//x//H/8f/w
/+7/7v/s/+v/6v/q/+v/6//r/+z/7v/v/+3/7f/t/+3/6//s/+z/7P/t/+7/7//w/+7/
7v/u/+//8f/x//L/8v/w/+z/7f/x//P/9P/4/wIAGAAwAEQAWABzAJQAtADTAOwA/gAK
ARQBEgH1AL0AcwAeAM7/iP9Y/1D/aP98/4j/nf+0/8f/1P/h/+v/7//v//H/8f/x//H/
7//x//L/8v/z//T/9f/1//P/9P/0//T/9v/2//f/9//1//X/9f/2//j/+P/4//n/+f/6
//r/+//7//z//P/8//r/+//8//z//P/8//z//P/8//z//f/9////AAAAAAAA/////wAA
AAACAAIAAgACAAIAAgADAAMABgAGAAYACAAHAAcABwAJAAoACgAKAAsADgAPABAAEAAP
AA8ADgAPABEAEgATABYAFAAUABUAFgAXABgAGQAaABsAGwAbABoAGgAaABoAGgAdAB0A
HQAdAB8AHwAdAB0AGwAZABgAFwAXABUAFAATABMAEgASABIAEAAPAA0ADQAMAAsACwAK
AAwADQANAA0ADAALAAgABwAIAAgACAAJAAoACgAKAAoACgAJAAkACQAHAAcABwAHAAgA
CAAIAAgABgAGAAUABQAHAAgACAAIAAYABQAFAAYACAAIAAkACQAJAAgACAAJAAoACgAK
AAoADAAPAA0ADQALAAwADQANAAsACgAKAAoACwALAAwADQAMAAwACwALAAsACwALAAsA
CgAJAAkACQAJAAcABwAIAAgABwAGAAYACAAIAAgACAAIAAYABQAFAAUABQAFAAMABQAE
AAQABAACAAIAAQABAAAAAAAAAP//AQAAAAAA///////////+/wAAAQABAAAA/f/9//7/
/v/9//3//f/9//z//P/8//3//f/9//3//P/8//z//P/8//3//f/9//z/+//7//z//f/3
//j/+v/7//7//P/8//z//P///wEAAgACAAMAAwAFAAYABwAHAAgACQAKAAsACwAMAA0A
DQANAA4ADgANAA0ADAAKAAoACAAGAAMAAAD9//v/+//8//7////9//r/+P/1//X/9f/2
//b/9P/0//P/8//1//X/9f/0//b/9v/0//P/8P/w//H/8f/w//D/8f/x//P/8//z//P/
8//0//T/9P/y//L/8v/y//H/8P/v/+//8v/z//X/9v/0//b/9//1//P/9P/6/wIADAAi
AD4AVABpAIQApADDAOAA9gAIARgBHgERAekAqQBWAP7/sP90/1b/XP94/47/nf+s/7//
zv/d/+f/7//1//f/9//3//f/9f/3//j/+P/6//r/+v/5//n/+v/6//r/+v/6//v/+//9
//3//f/+//z//P/8//3//f/+//7//////wAAAAAAAAAAAQACAAIAAgACAAIAAgACAAIA
AwADAAUABgAGAAYABQAFAAYABgAIAAgACAAIAAgACAAJAAkACgAKAAoADAAPAA8ADwAR
ABEAEAAPAA8AEgATABQAFAAUABUAFQAXABYAFgAWABgAGgAaABsAHAAbABwAHQAeACEA
IwAjAA==
         </WaveFormData>
      </LeadData>
      <LeadData>
         <LeadByteCountTotal>10000</LeadByteCountTotal>
         <LeadTimeOffset>0</LeadTimeOffset>
         <LeadSampleCountTotal>5000</LeadSampleCountTotal>
         <LeadAmplitudeUnitsPerBit>4.88</LeadAmplitudeUnitsPerBit>
         <LeadAmplitudeUnits>��V</LeadAmplitudeUnits>
         <LeadHighLimit>2147483647</LeadHighLimit>
         <LeadLowLimit>268435456</LeadLowLimit>
         <LeadID>V4</LeadID>
         <LeadOffsetFirstSample>0</LeadOffsetFirstSample>
         <FirstSampleBaseline>0</FirstSampleBaseline>
         <LeadSampleSize>2</LeadSampleSize>
         <LeadOff>FALSE</LeadOff>
         <BaselineSway>FALSE</BaselineSway>
         <ExcessiveACNoise>FALSE</ExcessiveACNoise>
         <MuscleNoise>FALSE</MuscleNoise>
         <LeadDataCRC32>539308289</LeadDataCRC32>
         <WaveFormData>
4P/g/+D/4P/g/+D/4P/g/+L/4v/i/+L/4v/i/+L/4v/j/+T/5f/m/+b/5v/m/+b/5P/k
/+T/5P/m/+b/5v/m/+f/6P/p/+r/6f/o/+f/5v/p/+r/6//s/+r/6v/q/+r/7P/s/+z/
7P/s/+z/7P/s/+3/7v/v//D/8v/y//L/8v/0//T/9P/0//X/9v/3//j/+//8//3//v8A
AAAAAAAAAAIAAgACAAIAAwAEAAUABgAIAAgACAAIAAoACgAKAAoACgAKAAoACgAIAAgA
CAAIAAYABgAGAAYACAAIAAgACAAFAAQAAwACAAIAAgACAAIAAAAAAAAAAAACAAIAAgAC
AAEAAAD///7//v/+//7//v/8//z//P/8//r/+P/2//T/9P/0//T/9P/0//T/9P/0//T/
9P/0//T/9P/0//T/9P/0//T/9P/0//b/9v/2//b/9v/2//b/9v/2//b/9v/2//f/+P/5
//r/+v/6//r/+v/3//b/9f/0//X/9v/3//j/9v/2//b/9v/0//T/9P/0//T/9P/0//T/
9P/0//T/9P/y//L/8v/y//H/8P/v/+7/8P/w//D/8P/v/+7/7f/s/+7/7v/u/+7/7f/s
/+v/6v/p/+j/5//m/+n/6v/r/+z/6//q/+n/6P/o/+j/6P/o/+j/6P/o/+j/6v/q/+v/
7v/u/+7/7v/u//H/8v/z//T/9P/1//b/9v/2//f/+P/4//b/9//3//f/+P/4//j/+P/5
//b/9f/z//H/8f/w//D/8P/x//H/7f/q/+f/5//p/+f/5v/l/+T/4//j/+P/4v/h/+H/
3//f/9//3f/d/93/3f/d/9z/3P/b/9v/2//b/97/3v/e/97/3v/e/97/3v/g/+D/4P/g
/97/3v/g/+H/4//i/+L/4v/i/+D/3f/c/9r/2P/a/+X/+v8XADYAWwCDAKsA1wAAARsB
OAFTAVwBRwEOAbQAUwACAL3/kf+M/5n/p/+v/7T/t//B/8z/1P/Z/93/3v/e/97/3v/e
/9//3//f/+H/4f/h/+H/3v/d/9z/2//c/97/3//g/+H/4f/h/+L/4P/g/+H/4f/i/+X/
5v/n/+f/5v/l/+T/5v/n/+n/6f/p/+r/6//s/+r/6v/q/+r/6P/q/+r/6v/s/+z/7f/t
//D/8P/w//D/7v/t/+7/7f/w//L/8//z//X/9f/1//j/+P/4//j/+f/4//r/+//7//v/
/P/9//7//v/+//7/AAACAAMAAwADAAUABwAJAAoACQALAAsACwAMAAwADQAOAAwADQAN
AA0ADwARABIAEwAQABAAEAARAA8ADQANAA0ADAANAA8AEAANAAwACwALAAsACQAIAAgA
CwALAAsACwAIAAgABgAFAAUABAAFAAYABgAFAAMAAgABAAAAAQABAP///v/+//3//f/9
//3//P/8//z/+v/6//j/+P/4//j/+//7//r/+v/9//3//f/9//v/+v/6//z//P/8//z/
/P/+////AAABAAAA//////7//v/////////9//3//f/9///////+//7//v/+//7//v/9
//z//P/8//r/+v/5//n/9//3//f/9//3//j/+P/4//f/9//3//f/9//3//f/9v/z//P/
8v/y//D/8P/v/+//8v/y//H/8P/y//P/8//x/+//7//v/+7/7v/u/+//7//u/+7/7v/u
/+3/7f/t/+3/7f/t/+3/7f/r/+3/7f/t/+3/7//t/+j/6v/r/+z/7f/u//L/9v/3//j/
9f/0//T/9P/3//j/+P/5//z//P/8//3//P/8//z//f///////v/+//7//v/9//r/+v/5
//j/+f/3//b/9f/1//T/7//r/+f/6P/r/+z/7P/p/+j/5//n/+f/5v/l/+X/4//j/+P/
4f/h/+H/4f/h/+D/4P/h/+H/3//f/+D/4P/h/+L/4//k/+P/4v/h/+D/4P/g/+D/4P/k
/+X/5f/k/+T/4P/e/+D/4f/i/+L/4P/o//v/EgApAEwAcwCXAL8A5wAGASEBPgFPAUgB
IwHOAGgAFwDU/6X/k/+a/6X/rf+1/77/x//R/9j/3v/l/+n/6f/o/+f/5v/j/+P/4v/h
/+L/4//k/+X/5f/l/+X/5f/l/+b/5v/m/+X/5f/l/+b/5v/m/+f/5//n/+n/6f/p/+r/
6v/q/+r/7P/t/+//7//u/+7/7v/u/+z/7P/s/+z/7P/u/+7/7v/w//D/8f/x//T/9P/0
//T/8//z//X/9f/2//j/+f/5//v/+//7//7//v/+//7////+/wAAAQABAP//AAABAAIA
AwAEAAUACAAIAAkACQAJAAkACwANAA4ADwARABEAEQAQABAAEQASABMAFQAWABcAFgAX
ABcAFwAWABYAFgAXABkAFwAXABcAEgARABEAEAAQABAAEAARABEADwAOAA4ADwAPAA8A
DwAOAA4ADAALAAoACAAIAAgACgALAAsADAAIAAYABgAFAAcABgAGAAUABQAFAAUABAAE
AAQAAgACAAIAAgACAAIAAwADAAIAAgADAAMAAwADAAMAAgACAAQABAAEAAQABAAFAAUA
BQAFAAUABQAGAAYABgAHAAcABwAFAAUABQAFAAUABQAEAAQABAAEAAQABAAFAAQABAAE
AAYABgAFAAUABAADAAIAAQAAAAAA///+//7///8AAAEA/////////v/9//3//P/8//z/
/P/7//v//P/8//v/+v/4//n/+f/3//n/+f/5//j/+f/6//z//f/7//r/+f/4//X/9f/1
//X/9//3//f/9//3//X/9P/1//b/9//4//v//v/+//7//v/+////AAABAAIAAgADAAQA
BAAEAAUABgAGAAYABwAIAAkACQAKAAgACAAHAAQAAQD///3//f/6//r/+v/7//n/9f/y
/+//8f/z//P/8v/z//L/8f/x/+//7v/t/+3/7f/t/+3/6//p/+n/6f/p/+r/6v/r/+v/
6v/p/+n/6P/q/+r/6v/q/+z/7P/s/+z/6//q/+n/6P/q/+v/6//q/+z/7v/q/+j/5f/m
/+b/6P/y/wUAHAA5AFoAfwCjAMsA8QAQASsBRgFVAUoBFQG6AFgADQDQ/6f/nf+m/6//
uf/D/8j/z//b/+T/6P/p/+v/7P/s/+z/7P/q/+v/6//r/+v/6//r/+v/6//r/+v/6//p
/+r/6v/q/+3/7f/t/+7/8P/w//H/8f/x//P/8//z//T/9P/0//T/9P/1//f/9//0//T/
9P/0//T/9P/0//T/9P/2//b/9v/4//j/+f/5//r/+v/6//r/+f/5//v/+//8//7/////
/wEAAQABAAQAAgACAAIAAwAGAAgACQAJAAcACAAJAAoADAAMAAwADgAQABEAEQARAA8A
EQATABQAFQAXABcAFwAZABoAHAAeAB0AHQAcABsAGgAbABsAGwAaABoAGgAbAB0AGwAb
ABsAFwAXABgAGAAXABYAFQAVABUAEwASABIAEQARABEAEQASABIAEAAPAA0ACgAJAAgA
CgALAAsADAAIAAYABgAFAAUABAAEAAMABQAFAAUABAAGAAYABAAEAAIAAgACAAIAAQAB
AAAAAAABAAEAAQABAAMAAgACAAQAAgACAAIAAgADAAMAAwADAAMAAwAEAAQABgAHAAcA
BwAEAAMAAgABAAIAAwADAAQABAAEAAQABAADAAIAAgACAAIAAgABAAEA//////////8A
AAAA///+/////////////v/9//z/+v/7//v/+v/6//j/+P/3//f/+v/6//n/+P/3//f/
9v/z//X/9f/1//T/9P/0//X/9f/0//T/9P/0//P/8//z//P/8//z//P/8//z//X/9f/1
//P/8//z//L/9v/z//H/8v/w//D/8P/w//D/8v/2//f/+P/6//r/+//8//v//P/8//3/
AAAAAAAAAQACAAIAAgADAAMAAwACAAIAAAAAAP///P/9//v/+f/5//j/+P/4//n/+P/z
/+//6//t/+//7//u/+v/6v/p/+n/6f/o/+f/5//l/+X/5f/j/+T/5f/m/+f/5f/k/+T/
4//j/+P/5P/k/+b/5v/m/+b/5P/k/+T/5P/m/+b/5v/m/+b/5//n/+b/5v/o/+j/5P/l
/+b/5v/i/+T/8f8MACsATABxAJsAxwDvAA4BKwFKAV8BWgE7AfAAkAA5AO7/s/+X/5r/
pf+r/7H/tv+//83/2v/i/+P/4//k/+T/5P/k/+b/5//n/+f/5P/j/+L/4f/j/+P/4//j
/+X/5v/m/+b/5f/l/+X/5v/m/+b/5//n/+f/6f/p/+n/6v/q/+r/6v/r/+3/8P/x/+3/
7P/r/+r/7P/s/+z/7P/s/+7/7v/u/+3/7P/s/+v/7f/u/+//8P/x//H/8//z//L/9P/1
//X/9//3//f/+v/6//r/+v/7//z//v///////f/+////AAAAAAAAAAACAAYABwAHAAcA
BQAHAAkACgALAA0ADQANAA4ADgAPABAAEAARABEAEQAUABUAFQAVABIAEgASABMAFQAT
ABMAEwARABEAEgASABAADgAMAAsADgANAA0ADgAOAA0ADAALAAsADAALAAsACgAIAAgA
CAAIAAcABQAEAAIAAAAAAP//AQAAAAAA///+//3//P/6//v//P/7//z/+//6//n/+P/7
//v/+v/6//z//f/+/////v/8//v//P/+//7//v/+//3//f/9//3//f/9//7//v/8//3/
/f/9//3//f/9//3///////7//v/8//z//P/8//v/+v/6//r/+v/6//n/+f/7//v/+//7
//j/+P/3//b/8//z//P/8//1//X/9f/0//P/8//y//L/8P/w/+//7//y//L/8f/w/+7/
7//v/+3/7v/v//D/8P/u/+7/7//v/+z/7P/s/+z/6//r/+v/6//r/+v/7f/v//D/7v/u
/+7/7v/t//D/8P/w//L/8v/z//T/9f/2//b/9//4//j/+P/5//j/+P/4//n/+f/5//j/
+P/6//r/+f/2//f/9f/z//P/8v/y//L/8//1//H/7v/r/+n/6//r/+r/6//q/+n/6f/o
/+b/5P/j/+H/4f/h/9//3//f/9//3//g/+D/4f/h/+P/4//k/+T/4//i/+H/4P/i/+L/
4v/i/+D/4P/g/+D/4v/j/+P/4v/k/+T/5P/k/+H/3v/c/97/3v/j//r/FQAwAFEAeQCj
AM8A+AAZATYBUwFiAVsBMAHaAHcAJgDd/6H/jP+V/6H/r/+6/73/v//I/9T/2//f/+D/
4P/g/+D/4P/h/+H/4f/h/+H/4f/h/+P/4//j/+P/4f/i/+L/4v/k/+X/5v/o/+f/5v/m
/+X/5f/n/+f/5//o/+j/6P/o/+n/6//u/+//7f/s/+v/6v/q/+r/6v/q/+r/7P/s/+z/
7v/u/+//7//u/+7/7v/u//D/8f/0//X/9f/2//b/9f/1//X/9f/4//j/+P/4//n//P/+
///////9//7///8AAAIAAgACAAQABgAHAAcABwAHAAkACwAMAAsADQANAA0ADQAOABAA
EgASABMAEwATABQAFQAVABUAFAAUABQAFQAVABMAEwATABMAEwAUABQAEQAQAA8ADwAP
AA0ADAAMAA8ADwAPAA8ADAAMAAoACQAGAAQABAAEAAMAAwACAAIAAQAAAAEAAQD///7/
/v/9//3//f/9//z/+v/6//j/+P/5//r/+//8//z/+//5//j/+//7//v/+//5//j/+P/6
//z//P/8//z//f/9//3//f//////AAAAAP7//////////////////////////v/+//z/
/P/8//z//P/8//3//v/+//7//f/9//3//f/9//3//P/8//v/+v/3//f/9//3//n/+f/5
//j/9//3//b/9v/2//b/9f/1//j/+P/3//b/9P/1//X/8//y//H/8P/u/+//8P/y//P/
8P/w//D/8P/x//H/8f/x/+//7//v/+//7v/x//L/8//x//H/8f/w//D/8f/x//D/7v/t
/+//8P/w//D/8P/w//L/9v/3//j/9v/2//f/+P/3//j/+P/5//3//v///wEAAAAAAAAA
AQD//////v/+/wAAAAD///z/+//5//f/9//2//b/9v/3//f/8//w/+3/7f/v/+//7v/r
/+r/6f/p/+v/6v/p/+n/5f/l/+X/4//j/+P/4//j/+L/4v/j/+P/5f/l/+b/5v/k/+T/
5P/k/+b/5v/m/+b/5v/m/+b/5v/m/+f/5//m/+r/6P/m/+T/4//k/+b/5v/q//v/EgAt
AEwAbwCVAMEA6wAKAScBRAFXAVYBMwHgAHYAHQDY/6X/lf+g/6v/r/+1/77/x//P/9b/
3v/h/+X/6P/o/+j/6P/n/+f/5v/l/+f/5//n/+f/5f/l/+X/5f/l/+b/5v/m/+j/6f/q
/+z/6//q/+r/6f/r/+3/7f/t/+//8P/x//L/7//v//D/7//v//D/8f/y//D/8P/w//D/
8v/0//T/9P/y//L/8//z//L/8v/y//L/9P/1//j/+f/5//r/+v/5//r/+//8/wAA/v/+
//7////+/wAAAQABAAIABAAGAAgABgAGAAYACAAMAA0ADQANAA8AEQATABQAFQAXABcA
FwAWABYAFwAYABYAFwAXABcAGgAbABsAGwAcABwAHAAdABsAGQAZABkAGQAZABoAGgAX
ABYAFQAVABUAEwASABIAEwATABMAEwASABIAEAAPAA4ADAAMAAwACwALAAoACgAIAAYA
BgAFAAcABgAGAAUABQAFAAUABAADAAIA///+/wAAAAAAAAAAAQABAAAAAAABAAEAAQAB
AAMAAgACAAQAAwACAAEAAAABAAEAAQABAAMAAwAEAAQABgAHAAcABwAFAAUABQAFAAcA
BwAGAAYABgAGAAYABgADAAIAAgACAAIAAgABAAEAAwADAAMAAwAAAAAA///+////////
/////////////v/9//3//P/8//v/+v/4//f/+f/6//r/+v/4//n/+f/3//n/+f/5//j/
+P/4//n/+f/2//b/9v/2//f/9//3//f/9v/1//T/8//x//P/8//z//X/9f/1//T/9v/3
//f/9v/z//P/8v/y//L/8v/y//L/9P/0//T/9P/1//j/+P/4//r/+v/7//z//f/+//7/
///+//7//v///wIAAgACAAMAAwADAAIAAgACAAIAAQD+//3/+//5//n/+P/4//j/+f/7
//f/9P/x/+7/7//u/+z/7f/s/+v/6//t/+z/6//r/+n/6f/p/+f/6f/p/+n/6f/m/+b/
5//n/+f/5//o/+j/6v/q/+r/6v/o/+j/6P/o/+r/6v/q/+r/6//r/+r/6P/s/+z/7P/q
/+f/5P/i/+L/5P/v/wQAHQA8AF0AfwCjAMsA8gAPASwBRwFSAUcBFAG2AFMABgDH/5//
mv+p/6//tf+8/8f/0//a/+D/5f/n/+j/6P/o/+j/6P/p/+n/6f/r/+v/6//r/+v/6//r
/+v/6//s/+z/7P/t/+3/7f/u/+7/7v/v/+//7f/v/+//7//y//L/8v/y//D/8f/z//P/
8P/w//D/8P/x//L/8//0//L/9P/0//T/8v/y//P/8//3//j/+f/6//n/+f/7//v//P/+
///////9//3//f8AAAEAAgADAAUABAAGAAcABwAHAAgACQAKAAwADAAMAA4ADwAPAA4A
DQAQABMAFgAYABcAGQAZABkAGAAYABkAGgAcAB0AHQAdACAAIQAhACEAHgAeAB4AHwAd
ABsAGwAbABsAGwAcABwAGQAYABcAFwAYABcAFwAYABYAFQAUABMAEwAUABMAEwAQAA4A
DgAOAA0ADQAMAAwADQAMAA0ADQALAAoACgAJAAgABwAGAAQABgAGAAQABAAFAAYABwAI
AAYABQADAAIABQAFAAUABQAHAAYABgAIAAgACAAIAAgACAAHAAYABQAGAAcACQAKAAgA
CQAJAAkABwAHAAcABwAJAAkACAAIAAgACAAIAAgACQAIAAgACAAIAAgABwAHAAcABwAH
AAcABgAGAAUABAABAAEAAQABAAMAAwADAAIAAwADAAIAAgABAAAA/v/9/wAAAAD///7/
/P/9//3/+//9//3//f/8//z//P/9//3//P/8//z//P/9//3//f/9//v/+//7//v/+f/7
//v/+//7//v/+//6//j/+f/5//j/9v/3//f/+P/4//j/+P/4//b/9v/3//j/+f/6//v/
/v/+//7//P/8//3//v8AAAIAAwAFAAMAAgABAAEABQAGAAcACQAHAAcABgAGAAYABgAF
AAIA///9//v/+//4//j/+P/5//v/9//0//H/8f/z//P/8v/v/+7/7f/t/+//7v/t/+3/
7f/t/+3/6//p/+n/6f/p/+n/6v/s/+3/7P/r/+v/6v/s/+z/7P/s/+v/6v/p/+j/6f/q
/+v/7P/s/+3/7f/s/+z/6v/q/+r/6f/o/+T/5v/o/+//AAAZADQAWQB9AKcA0wD2ABEB
MAFNAVoBTQEgAcgAbQAiANv/q/+c/6X/rf+1/7z/wf/J/9L/3v/l/+X/5//o/+n/6v/s
/+3/7f/t/+v/6//r/+v/6f/p/+n/6f/r/+z/7P/s/+v/6//r/+z/7P/s/+3/7f/v//H/
8f/x/+//7v/t/+z/7f/v//L/8//w//D/8P/w//L/8v/y//L/8v/0//T/9P/0//T/9f/1
//T/9P/0//T/9f/1//f/9//4//r/+//7//r/+f/4//r//f/+////AQACAAQABQAFAAQA
BAAEAAQABwAIAAkADAANAA0ADAALAAsADQAPABAAEQATABMAEwAUABQAFQAWABYAFwAX
ABcAGAAZABkAGQAaABoAGgAbABkAFwAXABcAFQAVABYAFgAYABgAGAAZABcAEwAQAA4A
EQARABEAEQASABIAEAAPAAwACgAKAAoACQAJAAgACAAIAAYABgAFAAUABAAEAAMAAwAD
AAMAAgAAAAAA/v/+//7//v/+//7///////7//v8BAAEAAQABAP///v/+/wAAAAAAAAAA
AAACAAMABAAFAAQAAwADAAIABAAFAAUABQAFAAUABQAFAAUABQAEAAQABAAEAAQABAAD
AAIAAgACAAIAAgABAAEA///////////8//z/+//6//v/+//7//v/+//7//v/+v/3//f/
9v/2//b/9v/1//X/+P/4//f/9v/2//f/9//1//X/9f/1//T/8v/y//P/8//y//L/8v/y
/+//7//v/+//8f/x//H/8f/v//H/8f/x//H/8f/x//D/8v/z//P/8v/w/+//7v/w//D/
8P/w//H/9P/0//T/9P/0//X/9v/3//j/+P/5//j/+P/4//n/+//8//3////+//3/+//6
//3//v/+//z/+P/1//L/8f/y//L/8v/z//T/8f/v/+3/6//t/+3/7P/r/+r/6f/p/+v/
6v/p/+n/5v/l/+T/4f/j/+P/4//j/+D/4P/h/+H/4//j/+T/5P/k/+T/5P/k/+L/4v/i
/+L/5P/k/+T/5P/k/+X/5f/k/+b/5v/k/+T/4//i/+T/5P/g/+f/+v8VADIAVQB9AKcA
0QD6ABsBNgFPAV4BVQEoAdYAdQAkAN//rf+Y/5f/of+v/7j/v//F/87/1v/d/+H/4v/i
/+L/4v/i/+P/4//j/+P/4//j/+P/4//j/+P/4//l/+b/5v/m/+T/4//i/+L/5f/m/+j/
6f/n/+n/6f/p/+r/6v/q/+r/6P/p/+v/6//q/+r/6v/q/+z/7P/s/+z/7P/u/+7/7v/r
/+r/6v/p/+3/7v/v//D/7//v//H/8f/y//T/9f/1//X/9f/1//j/9v/2//b/9//4//r/
+//7//3//v///wAAAgACAAIABAAEAAUABQAFAAUABwAJAAoACwANAA0ADQAMAAwADQAO
ABAAEQARABEAEAARABEAEQASABIAEgATABMAEQARABEADQANAA4ADgANAAwACwALAA0A
CwAKAAoADQANAA0ADQAMAAwACgAJAAYABAAEAAQABgAHAAcACAAFAAIAAQD//wAAAAAB
AAEA/////////v/+//7//P/8//z//P/8//z//f/9//z//P///////////////v/+/wAA
///+//3//P/+////AAABAAAA//////7///8BAAIAAwADAAMAAwADAAEAAQAAAAAAAgAC
AAIAAgABAAAAAAAAAAAAAAD////////////////8//z/+//6//n/+f/5//n/+//7//v/
+v/3//f/9v/2//f/+P/4//n/+P/4//f/9v/0//X/9f/z//P/8//z//L/8v/y//P/8//y
//L/8v/y//H/8f/x//H/8v/z//T/9f/x//P/8//z//H/8f/x//D/8P/x//H/8P/y//P/
8//0//L/8v/y//L/8P/y//L/8v/y//L/9f/4//j/+P/2//b/9//4//v//P/8//3//v/+
//7///8AAAAAAAABAP/////+//7/AAAAAP///P/5//f/9f/1//b/9v/2//f/+f/1//L/
7//t/+//7//u/+//7v/t/+3/7f/s/+v/6//r/+v/6//p/+f/5//n/+f/5v/m/+f/5//n
/+f/6P/o/+j/6P/o/+j/6P/o/+j/6P/m/+b/5v/m/+r/6//r/+r/6v/q/+j/5v/n/+r/
6P/m/+j/8/8IACEAPABfAIUArQDVAP4AGwE4AVEBWgFLARIBsgBVAAgAx/+h/5z/p/+v
/7X/vP/F/8v/2P/i/+X/5//o/+j/6P/o/+r/6//r/+v/6//r/+v/6//r/+v/6//r/+n/
6v/q/+r/6f/p/+n/6v/t/+7/8P/x//D/8f/w/+//8P/w//D/8P/w//H/8//z//L/8v/y
//L/8v/y//L/8v/w//L/8v/y//P/9P/2//f/9v/2//b/9v/3//f/+f/5//f/+P/4//f/
+v/7//z/AAAAAAAAAAABAAAAAgADAAMAAwAEAAUABgAGAAYABgAIAAwADQANAA0ADwAR
ABMAFAATABUAFQAVABYAFgAXABgAGAAZABkAGQAYABkAGQAZABgAGAAYABkAGwAZABkA
GQAXABcAGAAYABUAFAATABMAFQATABIAEgARABEAEQARABAAEAAOAA0ADAAKAAoACgAM
AA0ADQAOAAoACAAIAAcABQAEAAQAAwAEAAUABgAGAAQABAACAAIAAgACAAIAAgAFAAUA
BAAEAAQAAwACAAEAAwACAAIABAAEAAQABAAEAAcABwAHAAcABQAFAAYABgAEAAUABQAF
AAUABQAFAAUABQAFAAQABAAGAAYABgAGAAcABgAGAAYAAwACAAAA//8AAAEAAgADAAAA
AAD///7//v///wAAAQAAAP///v/8//3//f/8//z//P/8//v/+//8//z/+//6//z//f/9
//v/+//7//v/+v/6//r/+//7//j/+P/4//j/9//3//f/9//5//n/+f/5//X/9//3//f/
9//3//f/9v/2//f/9//2//T/9f/1//b/9v/2//b/9v/0//X/9//4//T/9//4//n/+v/7
//7//v/+//7//v///wAAAQACAAIAAwAEAAQABAAFAAgACAAIAAkABwAHAAYABgAEAAQA
AwAAAP3/+//5//n/+f/6//v//f/7//f/9P/x//P/9f/1//T/8//y//H/8f/x//D/7//v
/+v/6//r/+n/6//r/+v/6//s/+z/7f/t/+3/7f/u/+7/7f/s/+v/6v/r/+z/7f/u/+z/
7P/s/+z/7v/v/+//7v/w/+z/7P/s/+3/6v/o/+r/9v8JABoAMwBUAHsAoQDJAPEADgEr
AUYBVwFQASMB0AB0ACcA5P+x/6H/rP+1/7f/vf/I/9H/2//m/+7/7//t/+7/7v/u/+7/
7f/t/+z/6//u/+//8P/x//D/7//u/+3/7v/w//H/8v/y//H/8P/w//L/8v/z//P/8f/z
//P/8//0//T/9P/0//L/8//1//X/9P/0//T/9P/0//T/9P/0//b/+P/4//j/9v/2//f/
9//4//j/+P/4//v/+//9//3//v8AAAEAAQD///////8CAAQABAAEAAUACAAKAAsACwAK
AAoACgAKAAsADAANABAAEQARABAADwARABMAFQAWABUAFwAXABcAGAAYABkAGgAaABsA
GwAbAB4AHwAfAB8AHAAcABwAHQAbABkAGQAZABkAGQAaABoAFwAWABUAFQAVABMAEgAS
ABUAFQAVABUAEwASAA8ADQANAAwADQAOAA0ADQAMAAwACgAIAAgABwAJAAgACAAHAAUA
BQAFAAQABAAEAAIAAgACAAIAAgACAAEAAQAAAAAAAgADAAQABQADAAIAAgAEAAYABgAG
AAYABwAHAAcABwAHAAcACAAIAAcABwAGAAUABgAHAAgACQAHAAcABgAGAAYABgAGAAYA
BQAEAAQABAAEAAQAAwADAAMAAwADAAMABAAEAAMAAgABAAEAAQABAAAA///+//z//P/9
//3//v/8//z/+//7//z//P/7//r/+v/7//v/+f/5//n/+f/4//r/+v/7//v/+v/6//r/
+v/5//n/+f/5//f/9//3//f/9//5//n/+f/3//f/9//2//j/+f/5//j/9v/3//f/+P/0
//b/9v/0//j/+P/4//j/+P/6//7///8AAAAAAAABAAIAAQACAAIAAwAEAAQABAAFAAgA
CAAIAAkACQAJAAgACAAGAAYABQACAP///f/7//v/+v/6//r/+//9//n/9v/z//P/9f/1
//T/8//y//H/8f/z//L/8f/x/+//7//v/+3/7f/t/+3/7f/s/+z/7f/t/+3/7f/u/+7/
8P/w//D/8P/w//D/8P/w/+3/7P/r/+r/7f/v//D/8P/w//D/8P/u/+3/6v/s/+7/8P/9
/xIAKwBGAGcAiwCzANsA/gAbATwBUwFaAUkBCgGuAFMACgDP/6n/pP+z/73/wf/G/8//
2f/i/+j/7f/x//D/8P/w//D/8P/x//H/8f/z//P/8//z//P/8//z//P/8f/y//L/8v/1
//X/9f/2//T/9P/1//X/9f/3//f/9//4//j/+P/4//b/9//5//n/+v/6//r/+v/6//r/
+v/6//z//v/+//7//P/8//3//f/+//7//v/+//////8BAAEAAgAEAAUABQAFAAUABQAI
AAgACAAIAAkACAAKAAsACwALAAwADQAOAA4ADgAOABAAEgATABMAEwATABUAFwAYABkA
HQAdAA==
         </WaveFormData>
      </LeadData>
      <LeadData>
         <LeadByteCountTotal>10000</LeadByteCountTotal>
         <LeadTimeOffset>0</LeadTimeOffset>
         <LeadSampleCountTotal>5000</LeadSampleCountTotal>
         <LeadAmplitudeUnitsPerBit>4.88</LeadAmplitudeUnitsPerBit>
         <LeadAmplitudeUnits>��V</LeadAmplitudeUnits>
         <LeadHighLimit>2147483647</LeadHighLimit>
         <LeadLowLimit>268435456</LeadLowLimit>
         <LeadID>V5</LeadID>
         <LeadOffsetFirstSample>0</LeadOffsetFirstSample>
         <FirstSampleBaseline>0</FirstSampleBaseline>
         <LeadSampleSize>2</LeadSampleSize>
         <LeadOff>FALSE</LeadOff>
         <BaselineSway>FALSE</BaselineSway>
         <ExcessiveACNoise>FALSE</ExcessiveACNoise>
         <MuscleNoise>FALSE</MuscleNoise>
         <LeadDataCRC32>306367794</LeadDataCRC32>
         <WaveFormData>
3P/c/9z/3P/e/97/3v/e/9z/3P/c/9z/3f/e/9//4P/i/+L/4v/i/+T/5P/k/+T/4f/g
/9//3v/f/+D/4f/i/+P/5P/l/+b/5f/k/+P/4v/k/+T/5P/k/+T/5P/k/+T/5v/m/+b/
5v/m/+b/5v/m/+n/6v/r/+z/7v/u/+7/7v/u/+7/7v/u//H/8v/z//T/9//4//n/+v/8
//z//P/8//7//v/+//7/AQACAAMABAAHAAgACQAKAAsADAANAA4ADwAQABEAEgAUABQA
FAAUABYAFgAWABYAFwAYABkAGgAZABgAFwAWABQAFAAUABQAEgASABIAEgASABIAEgAS
ABAADgAMAAoABwAGAAUABAACAAAA/v/8//r/+P/2//T/8v/y//L/8v/x//D/7//u/+7/
7v/u/+7/7P/s/+z/7P/s/+z/7P/s/+z/7P/s/+z/7v/u/+7/7v/u/+7/7v/u//D/8P/w
//D/8f/y//P/9P/x//D/7//u/+//8P/x//L/8P/w//D/8P/w//D/8P/w//D/8P/w//D/
8P/w//D/8P/w//D/8P/w/+7/7v/u/+7/7P/s/+z/7P/s/+z/7P/s/+z/7P/s/+z/6v/q
/+r/6v/p/+j/5//m/+f/6P/p/+r/6P/o/+j/6P/m/+b/5v/m/+f/6P/p/+r/6v/q/+v/
7f/t/+3/7f/t//D/8f/z//T/9P/1//X/9v/1//X/9v/2//X/9P/z//P/9v/2//b/9v/3
//b/9v/1//P/8f/x//H/8//0//T/8v/v/+3/7f/t/+3/6//q/+n/6v/o/+j/6P/k/+P/
4f/f/9//3v/e/9//3//d/93/3v/e/97/3v/e/+D/4P/g/+D/3v/e/97/3v/e/97/3v/e
/97/3v/f/+D/4v/i/+L/4f/j/+H/3P/Z/9T/zf/H/8X/yv/h/wQAMABbAIoAxgD/ACkB
TwFyAYIBeAFDAdoAcAAiAOv/xv+//8j/z//R/9D/zv/S/9n/2v/b/97/3v/e/97/3v/e
/97/3v/e/+D/4P/h/+H/3v/c/9v/2v/c/93/3v/g/+H/4f/h/+H/3//f/9//4P/i/+P/
4//k/+P/4v/h/+D/4v/i/+P/5P/m/+b/5v/m/+T/5P/k/+T/5P/k/+b/5v/p/+n/6f/p
/+r/6v/r/+v/6f/p/+v/6//r/+z/7f/t/+3/7f/u//D/8//z//P/8//z//T/9P/0//b/
+P/4//r/+f/5//v/+//9//7//v///wEAAgAEAAYABAAFAAgACwAMAA0ADgAOAA0ADwAR
ABIAEwAVABcAGAAXABgAGAAZABcAGAAYABgAGgAaABsAHAAeAB0AHQAdABsAGwAaABoA
HAAcABsAGwAZABYAEgAPAA8ADAAMAAoACQAGAAYABQAFAAMAAwABAP///v/9//r/+f/5
//j/9//1//T/9P/z//L/8v/y//L/8v/y//H/8f/0//T/9P/0//H/8f/x//L/9P/0//T/
9P/2//f/9//3//b/9v/1//X/9//3//f/9f/z//T/9P/1//f/9//3//f/9f/1//X/9f/1
//X/9f/1//P/8//z//T/8v/y//L/8v/z//P/8//0//T/8//y//L/8P/w//D/7//v/+//
7v/u/+z/7P/s/+z/7P/s/+z/7P/s/+z/7P/s/+v/6//p/+n/6//s/+z/7P/s/+z/6//r
/+v/6//r/+v/6v/q/+r/6v/q/+r/6v/q/+v/7f/p/+f/6P/p/+r/6//s/+7/8f/y//P/
8v/x//L/8f/z//T/9f/3//f/+P/5//n/+P/4//j/+P/6//v//P/8//z//P/7//r//P/7
//v/+f/4//f/9v/2//X/8v/u/+v/7v/v//D/7//s/+v/6v/o/+r/6v/n/+f/5v/l/+X/
5P/i/+P/4//h/+P/5P/k/+T/4v/i/+L/4v/k/+T/5P/k/+L/4v/i/+L/5P/k/+T/5P/l
/+b/5v/m/+T/4f/f/9//3v/d/9j/z//J/8//4P/7/x4ASgB1AKgA3gALATEBVQFuAXYB
WAEDAZQAQgAOAOH/zP/P/9T/1f/X/9j/3P/i/+X/5P/l/+j/5v/m/+b/5v/k/+T/5P/k
/+T/5P/l/+X/5f/k/+T/5P/l/+X/5f/m/+b/5f/k/+P/4//j/+P/5P/m/+f/5//o/+j/
6P/o/+j/6v/q/+v/7P/q/+r/6v/q/+r/6v/q/+r/7P/s/+7/7v/v/+//7//v//D/8P/x
//H/7//v//H/8f/z//T/9f/1//f/9//4//r/+f/5//n/+f/7//z//P/8//r//P/8//7/
AAABAAQABQAFAAYABgAHAAkACgAMAA4ADgAPABIAFQAVABUAFQAUABcAGQAbABwAGgAb
ABwAHAAfACAAIAAhACMAJAAkACQAIwAiACIAIgAkACMAIwAjACEAIQAgACAAIAAgAB8A
HwAgAB4AGwAZABUAEgASABAAEAAOAA8ADwALAAkACQAHAAcABgAFAAIAAwADAAIAAQAB
AAAAAAD///7//v/+//7//v/+//3//f/+//7//v/+//3//f/9//7//v/+//7//v/8//3/
/f/9//3//v/+////AQABAAEA/////wAAAAABAP//////////////////////////////
/////////wAA/v/+//7//v/+//3//P/8//3//f/9//7//P/8//z/+//5//n/+P/4//j/
+P/4//j/+P/4//j/+P/2//b/9v/2//f/9//1//X/9//4//j/+P/4//j/9//3//b/9f/0
//P/8//0//X/9v/2//T/9P/2//b/9v/2//n/+//7//v/+//7//3//f/+//7//v//////
AAABAAEAAgACAAIAAgAEAAUABgAGAAQABAADAAIAAgABAAEA///9//3//f/+//3/+v/2
//P/9P/1//b/9f/0//P/8v/w//D/8P/t/+3/7v/t/+3/7P/q/+v/6//p/+v/7P/s/+z/
6//q/+n/6P/p/+r/6//s/+z/7P/s/+z/6//q/+n/6P/p/+r/6v/q/+r/6//p/+X/4v/f
/9r/1f/T/9n/6v8HAC4AVgCBALQA6AARATkBXQF0AXYBSgHpAIIAPgAMAOP/1P/Z/9z/
3//h/+D/4P/m/+n/7P/t/+z/7P/s/+z/7P/q/+r/6v/q/+j/6P/p/+n/6P/o/+n/6v/p
/+n/6f/q/+v/6//r/+v/7f/t/+3/7v/u/+//7//w//D/8P/w//D/8v/y//P/9P/y//L/
8v/y//D/8P/w//D/8v/y//T/9P/1//X/9f/1//b/9v/3//f/9//3//n/+f/7//z//f/9
//v/+//8//7//f/9//3//f8CAAQABQAGAAQABgAGAAgACQAJAAsACwALAAwADAANAA4A
DgAPABAAEgATABYAGQAaABsAHAAcABsAHQAfACAAHgAfACAAIAAfACAAIAAhACQAJgAn
ACgAJgAmACcAKAAnACUAJAAjACMAIwAiACIAIAAgAB8AHwAeABwAGQAXABMAEAAQAA4A
EAAOAA8ADwAMAAkACAAFAAMAAgABAP7///////7//f////7//v/9//z//P/8//z/+v/6
//n/+f/6//r/+v/6//v/+//7//z/+v/6//r/+v/8//3//f/9//v//P/8//3//f/9//3/
+//7//z//P/9/////////////f/9//3//f/9//3//f/9//3//f/9//7//P/8//z//P/8
//v/+v/6//r/+f/4//j/+P/4//j/9//3//f/9v/2//b/9v/2//b/+P/4//j/+P/2//b/
9v/2//X/9f/z//P/8f/y//L/8v/0//T/8//z//H/8f/x//H/8v/y//L/8v/y//L/8v/y
//P/8//z//P/9f/1//P/9P/y//L/8v/y//L/9f/3//f/9//3//f/+f/5//j/+P/4//n/
+//8//3//f/+//7//v/+/wAAAQACAAIAAAAAAP///v8AAP/////9//3//f/9//7//P/4
//P/7//w//H/8v/x/+7/7f/s/+r/7P/s/+n/6f/o/+f/5//m/+j/6f/p/+f/5f/m/+b/
5v/m/+b/5v/m/+j/6P/o/+j/5//m/+X/5P/m/+b/5v/m/+n/6v/q/+r/6P/p/+n/5//k
/+H/3v/V/83/yf/Y//X/HABIAHkAsADqABcBQQFpAYQBiAFwAR8BrABQABIA3//I/8v/
0P/R/9P/0P/S/9r/4f/m/+X/5P/m/+b/5v/m/+b/5v/m/+b/5f/k/+T/4//j/+L/4v/i
/+X/5f/l/+b/5f/l/+X/5f/l/+X/5f/m/+b/5//n/+j/5v/m/+b/5v/n/+j/6v/s/+r/
6v/q/+r/6v/q/+r/6v/q/+r/7P/s/+z/6//q/+n/7P/s/+3/7f/v/+//8f/x/+//8P/x
//H/8v/z//X/+P/5//n/+f/5//n/+v/6//r//P/+//7/AAD/////AQABAAEAAgACAAMA
BQAGAAgACgAMAA0AEAATABIAEwAUABQAEwAVABcAGAAZABsAHQAeAB8AIAAgACEAHwAg
ACAAIAAgACAAIQAiACAAHwAfAB8AIAAhACEAIgAhACAAHgAdAB4AHAAZABcAFQASABIA
EAANAAoACgAJAAkABwAHAAUAAQAAAP///P/5//n/+P/3//j/+P/5//n/9//2//X/9P/2
//b/9f/1//b/9v/2//b/9f/1//X/9v/0//T/9P/0//T/9f/1//X/9//4//j/+f/5//n/
+f/3//n/+v/6//v/+f/5//n/+f/5//n/+f/5//n/+f/5//n/9//3//f/+P/4//j/+P/4
//j/9//2//b/9v/1//T/9P/1//b/9//3//b/9f/z//L/8P/w//D/8P/w//D/8P/w//D/
8P/w//D/8v/z//L/8//y//L/8f/w/+7/7v/t/+3/7//v/+//7//w/+7/7v/u/+7/8P/w
//D/8P/x//P/8//z//P/8//1//X/9v/2//b/9//3//j/+f/5//r/+v/6//r/+P/5//r/
+v/8//z/+//6//r/+f/5//f/+f/5//n/+v/6//j/9f/z//H/8f/x/+//8P/v/+7/7P/q
/+r/5//n/+b/5f/l/+T/5v/n/+f/5f/j/+T/5P/k/+b/5v/m/+b/5P/k/+T/5P/k/+T/
5P/k/+T/5P/k/+T/5f/m/+b/5v/o/+v/6//p/+T/3//c/9f/z//J/9D/5f8CACoAVQCE
AMAA+QAlAU0BcgGIAYoBZQEGAZIAQgAHANT/wf/G/8//1f/Y/9b/2P/b/+D/4f/i/+T/
5P/k/+T/5P/k/+T/5P/i/+L/4//j/+L/4v/j/+T/5f/l/+X/5v/p/+n/6f/p/+j/5//m
/+b/5v/n/+f/6P/m/+b/5v/m/+f/6P/q/+z/6v/q/+r/6v/q/+r/6v/q/+r/6v/s/+z/
7//v/+//7//u/+7/7//v//D/8f/0//X/8//0//X/9f/1//X/9v/4//j/9//2//X/+f/6
//r/+v/8//7//v8AAP////8BAAEAAwAEAAQABQAHAAgACgAMAAwADQAQABMAEgATABQA
FAAXABkAGwAcABwAHQAeAB4AIQAiACIAIwAhACIAIgAiACQAJAAlACYAJAAjACMAIwAj
ACMAIgAiACQAJAAjACMAIAAeABsAGQAVABIAEgAQAA0ACgAKAAkACAAHAAgABwAEAAIA
AAD8//v/+//6//n/+f/4//j/9//4//j/+P/4//b/9v/1//X/9v/2//b/9v/z//P/8//0
//b/9v/2//b/9v/3//f/9//5//r/+v/7//n/+f/5//f/+f/6//r/+//7//v/+//7//r/
+f/4//f/+P/5//r/+//5//n/+f/6//r/+v/6//r//P/7//r/+v/4//f/9v/2//b/9v/2
//X/8//z//L/8v/y//L/8v/y//P/9P/1//b/9P/0//T/9P/y//H/7v/t/+7/8P/x//L/
8v/y//H/8f/z//P/8//z//H/8P/v/+7/8P/w//D/8P/x//H/8f/x/+//7//v/+7/7v/w
/+//7v/u/+7/7v/u//D/8//0//X/9f/1//f/9//2//b/9v/3//j/+v/8//3//v/+//7/
/v/8//3//v/+//7//v/9//z//v/9//3/+//7//v/+//8//v/+P/0//H/8//z//P/8f/w
/+//7v/s/+z/7P/p/+n/5v/l/+X/5P/m/+f/5//l/+P/5P/k/+T/5P/k/+T/5P/k/+T/
5P/k/+b/5v/m/+b/5v/m/+b/5v/l/+b/5v/m/+j/5//l/+P/4v/h/9z/1f/P/9H/4P/7
/yAARgBxAKYA4AANATMBWwF0AXwBZAEPAZwARgAOAOH/zv/R/9b/1//X/9j/2v/e/+P/
5P/j/+b/6P/o/+j/6P/n/+b/5f/k/+T/5P/l/+X/4//i/+L/4v/l/+X/5f/m/+n/6f/p
/+n/5//n/+f/6P/o/+n/6f/q/+z/7P/s/+z/6v/q/+v/7P/s/+z/7P/s/+z/7P/s/+z/
7v/u//D/8P/w/+//7v/t/+z/7P/t/+3/7v/v//L/8//x//L/8//z//T/9f/3//r/+f/5
//n/+f/7//z//P/8//z//v/+/wAA/////wEAAQADAAQABAAFAAkACgAMAA4AEAARABQA
FwAXABcAFwAWABUAFwAZABoAGwAdAB8AIAAfACAAIAAhACMAJAAkACQAJgAmACcAKAAm
ACUAJQAlACMAIwAiACIAIgAiACEAIQAgAB4AGwAZABUAEgASABAADQAKAAoACQAJAAcA
BwAFAAUABAADAAAA//////7//f/7//r/+v/5//r/+v/6//r/+v/6//n/+f/4//j/+P/4
//n/+f/5//r/+v/6//r/+v/4//n/+f/5//n/+v/6//v//f/9//3/+//7//z//P/9//3/
/f/9//3//f/9//3//f/8//v/+v/5//n/+f/5//r//P/8//z//P/6//n/+P/4//j/9//2
//b/+P/4//j/9//1//X/9P/0//T/9P/0//T/9v/2//b/9v/0//T/9P/0//P/8//x//H/
8f/y//L/8v/y//L/8f/x//P/8//z//P/8P/w//D/8P/w//D/8P/w//H/8f/x//H/8f/x
//H/8P/u/+7/7//v/+//7v/w//L/8v/y//L/8v/z//X/9f/1//X/9f/3//f/+P/4//j/
+f/3//j/+f/5//z//P/8//z//P/9//7//v/+//7//f/8//7//f/9//v/+//7//v//P/6
//j/9f/z//L/8f/w/+3/7v/t/+z/6v/t/+7/7P/t/+r/6f/p/+j/6P/p/+n/5//l/+b/
5v/m/+b/5v/m/+b/5//o/+n/6v/o/+j/6P/o/+j/6P/o/+j/5//o/+j/6P/q/+n/6f/n
/+L/3f/a/9P/y//L/9L/5/8KADAAVQCAALgA6wATATsBYAF0AXIBSQHkAHwANAD//9j/
z//Y/9v/1//Y/9z/4v/j/+T/5//m/+j/6P/o/+j/6P/o/+j/6P/m/+b/5//n/+X/5P/k
/+T/5//n/+f/6P/p/+n/6f/p/+n/6f/p/+r/6v/r/+v/7P/s/+z/7P/s/+r/6v/r/+z/
6v/q/+r/6v/r/+z/7f/u/+z/7P/u/+7/7f/t/+3/7f/v//D/8v/z//H/8f/z//P/9f/2
//f/9//1//X/9v/4//v/+//7//v/+//8//z//P/8//7//v8AAAMAAwAFAAUABQAGAAYA
BwAKAAwADwASABAAEQAUABcAFgAXABgAGAAZABsAHQAeACAAIQAiACIAIwAkACQAJQAk
ACQAIwAiACQAJAAlACYAJAAjACMAIwAkACUAJQAmACUAJAAiACEAIgAgAB0AGwAZABYA
FgAUABEADgAOAA0ADAALAAwACwAJAAgABwAEAAEAAQAAAP//AQAAAAAA//8AAAAAAAAA
AP3//P/6//n//P/8//z//P/7//v/+//8//7//v/+//7//P/9//3//f/9//7//v//////
//////3//f/+//7//////////////////////////f/9//3//f/8//3//v8AAP7//v/+
//7//v/9//z//P/8//v/+v/6//r/+v/6//n/+//7//r/+v/4//j/+P/4//r/+v/6//r/
+f/4//f/9v/3//f/9f/1//X/9v/2//b/9P/0//P/8//0//X/9v/3//T/9P/0//T/9v/2
//b/9v/1//X/9f/1//X/9f/1//T/8v/y//P/8//z//T/9P/0//P/8v/0//T/9P/0//f/
+f/5//n/9//3//n/+f/8//z//P/9//z//P/8//v///8AAAEAAgACAAMABAAEAAMAAgAA
AP7//P/7//v/+f/7//v/+//8//7//P/5//f/+f/5//n/9//1//P/8f/u/+7/7v/r/+v/
6//r/+z/7P/q/+v/6//p/+v/7P/s/+z/6v/q/+r/6v/s/+z/7P/s/+v/6v/p/+j/6f/q
/+v/7P/t/+7/7v/u/+r/6f/p/+n/6P/j/+D/2//V/8//1P/n/wYALABXAIYAvgDzAB0B
RQFqAYABgAFXAfgAkABGAAsA4P/R/9T/1//Z/9z/3P/c/9//5v/p/+b/5//o/+n/6v/s
/+z/7P/s/+r/6v/r/+v/5//m/+b/5v/o/+n/6v/s/+v/6//r/+v/6//r/+v/7P/s/+3/
7f/u/+v/6v/p/+j/6f/q/+z/7v/s/+z/7P/s/+7/7v/u/+7/7v/u//D/8P/z//P/8//z
//T/9P/1//X/8//z//X/9f/1//b/9//3//X/9f/2//j/+v/7//z//f///wAAAAAAAP7/
AAAAAAIABQAFAAcABwAHAAgACAAJAA0ADgAQABIAEgATABYAGQAZABkAGQAYABcAGQAb
ABwAHgAfACAAIAAhACIAIgAjACMAJAAkACQAIgAiACMAJAAmACcAKQArACoAKQAnACYA
JAAkACMAIwAjACIAIAAfABsAGAAYABYAFQASABIAEQANAAsACwAJAAcABgAFAAIAAwAD
AAIAAQADAAIAAgABAP7//v/+//7//P/8//v/+//8//z//P/8//v/+//7//z//P/8//z/
/P/9////AAABAAAAAAD/////AQABAAEA///9//7//v//////////////AQABAAEAAQAB
AAEAAQABAP///////wAAAAAAAAAAAAD///3/+//6//r/+f/4//j/+P/4//j/9//5//n/
+P/4//j/+P/4//j/+v/6//r/+v/4//j/+P/4//n/+f/3//f/9f/2//b/9v/2//b/9f/1
//T/8//y//H/8v/y//L/8v/y//L/8v/y//X/9f/1//X/9//3//f/9v/y//D/8P/y//L/
8v/y//X/9//3//f/9//3//n/+f/6//r/+v/7//n/+v/7//v//f/+////AAD////////+
/wAAAAD///7//P/7//v/+f/7//v/+//8//3//P/6//n/9//3//f/9f/2//X/9P/y//D/
8P/t/+3/6v/p/+n/6P/o/+n/6f/n/+X/5v/m/+b/6P/o/+j/6P/q/+r/6v/q/+j/6P/o
/+j/6v/q/+r/6v/p/+r/6v/q/+j/6f/p/+n/5v/l/+b/4f/X/8//1P/l/wQALgBbAIwA
xgD9ACsBUwF2AYwBjgFnAQYBkgBAAAkA3v/L/8r/z//V/9z/3P/e/9//4v/l/+j/6P/o
/+j/6P/o/+j/6P/o/+b/5v/n/+f/5//m/+b/5v/p/+n/6f/q/+r/6f/o/+f/6P/p/+r/
7P/q/+v/6//s/+7/7v/u/+7/7P/s/+3/7v/u/+7/7v/u//D/8P/w//D/7v/u//D/8P/v
/+3/6//p/+z/7v/x//P/8//z//X/9f/1//b/9//3//X/9f/2//j/+f/5//n/+f/7//z/
/P/8//7/AAAAAAIAAwADAAUABQAFAAYABgAHAAcACAAKAAwADAANABAAEwATABMAEwAS
ABQAFwAaABwAHAAdAB4AHgAdAB4AHgAfACEAIgAiACIAIgAiACMAJAAkACMAIwAjACEA
IQAgACAAIgAiACEAIQAgAB4AGwAZABcAFAAUABIAEgAQABEAEQAMAAkACAAFAAUABAAD
AAAA//////7//f/9//z//P/7//r/+v/6//r/+v/6//n/+f/6//r/+v/6//n/+f/5//r/
+P/4//j/+P/6//v/+//7//r/+v/5//n/+//7//v/+f/7//z//P/9//z/+//6//n/+v/7
//z//f/7//v/+//7//v/+//7//z/+v/6//r/+v/4//f/9v/2//f/9//3//j/+v/6//r/
+f/3//f/9v/2//j/+P/4//j/+P/4//j/+P/3//b/9f/0//X/9f/z//P/9f/2//b/9v/2
//b/9f/1//T/8//y//H/8f/y//P/9P/0//T/9P/0//T/8//y//H/8f/x//H/8P/w//D/
8f/x//H/8v/y//L/8f/0//L/8v/y//L/9f/3//f/9//3//f/+f/5//r/+v/6//v/+//8
//3//f/+//7//v/+//z//f/+//7/AAAAAP///v/9//v/+v/3//n/+f/5//r//P/6//f/
9f/1//X/9f/z//D/7//u/+z/6v/q/+f/5//p/+n/6v/q/+j/6f/p/+f/5f/m/+b/5v/m
/+b/5v/m/+b/5v/m/+b/6P/o/+j/6P/m/+b/5v/m/+n/6v/q/+r/5v/n/+f/4//i/+H/
3v/X/8//zf/W/+v/CgAwAF0AigDAAPUAIQFHAWoBfgF4AUMB2gB0ADAA/f/Y/8//1v/Z
/9f/1v/Y/9r/4f/o/+n/6P/m/+b/5v/m/+j/6P/o/+j/5v/m/+f/5//l/+T/5P/k/+X/
5f/l/+b/5f/l/+X/5f/o/+n/6v/s/+r/6//r/+z/6v/q/+r/6v/q/+r/6//s/+z/7P/s
/+z/7v/u/+7/7v/s/+z/7v/u//H/8f/x//H/8v/y//P/8//x//H/8//z//L/8v/y//H/
9P/1//f/+v/7//v/+//7//v//P/8//z//P/+//7/AAD/////AQABAAQABgAHAAkACQAK
AAwADgAOAA8AEgAVABQAFQAWABYAGQAbAB0AHgAdAB0AHQAcAB0AHgAeAB8AIAAiACMA
JAAiACIAIwAkACQAIwAjACMAIwAjACIAIgAiACIAIQAhACIAIAAdABsAGAAUABMAEAAS
ABAAEQARAA0ACwALAAkABQAEAAMAAAAAAAEAAQABAP///v/+//3//v/+//7//v/+//7/
/f/9//z//P/8//z/+f/5//n/+v/6//r/+v/6//z//f/9//3//f/+//7////9//3//f/7
//v//P/8//3/+//7//v/+//8//3//v///wEAAQABAAEA/v/9//z//P/8//z//P/8//z/
+//6//r//P/7//r/+v/4//j/+P/3//f/9//2//b/+P/4//j/+P/2//b/9v/2//b/9v/2
//b/9//3//X/9f/z//T/9P/0//T/9P/z//P/8//z//P/8//0//T/9P/0//T/9P/0//T/
8//z//P/8//z//P/8//y//L/8v/z//P/8f/y//L/8v/x//L/8v/0//L/9P/0//T/9P/3
//n/+f/5//n/+f/7//v//P/8//z//f/9//7//////wAAAAAAAAAAAAABAAIAAgACAAIA
AQAAAAAA//////3/////////AAD+//z/+f/3//f/9//3//X/9P/z//L/8P/w//D/7f/t
/+r/6f/p/+j/6P/p/+n/5//q/+z/7f/u/+z/7P/s/+z/6v/q/+r/6v/r/+z/7f/u/+3/
7P/r/+r/7f/u/+7/7v/u/+3/7f/t/+j/4//e/9f/1f/b/+j/AQAqAFQAfwCwAOgAEQE5
AV0BdgF8AVgB/wCYAE4AGADr/9j/3//g/9v/2//i/+T/5v/t//D/7//u/+z/7P/s/+z/
6v/q/+r/6v/r/+z/7v/v/+v/6v/q/+r/7f/t/+3/7v/t/+3/7f/t/+//7//v//D/7v/v
/+//8P/w//D/8P/w//D/8P/x//L/8v/y//L/8v/0//T/9P/0//T/9P/2//b/9v/1//T/
8//2//b/9//3//f/9//5//n/+//8//3//f/7//v//P/+////////////AgAEAAUABgAF
AAYABQAGAAcABwAJAAkACwAMAAwADQARABIAFAAWABUAFQAXABkAGAAZABoAGgAbAB0A
HwAgACIAIwAkACQAIwAkACQAJQAlACYAJgAmACYAJgAnACgAJgAlACUAJQAmACcAJwAo
ACgAKAAnACcAJQAiAB4AGwAbABgAGAAWABUAEgASABEADwANAA0ACwAJAAgABwAEAAUA
BQAEAAMAAgAAAP///f/+//7//v/+//7//v/9//3/AAAAAAAAAAD9//3//f/+/wAAAAAA
AAAAAAABAAEAAQABAAIAAgADAAIAAQAAAP3//v8AAAEAAwABAAEAAQABAAEAAQABAAEA
AQABAAEAAQD///////8AAAAAAAAAAAAAAgABAAAAAAAAAP///v/+//z//P/8//v//f/9
//z//P/8//z//P/8//r/+v/6//r/+v/6//r/+v/7//v/+f/5//n/+v/6//r/+v/6//n/
+f/5//n/+f/5//r/+v/6//r/+v/6//r/+v/6//n/+P/3//n/+f/5//j/9v/2//f/9//1
//j/+P/4//z/+v/6//r/+v/8////AAABAP////8BAAEAAgACAAIAAwADAAQABQAFAAYA
BgAGAAYABgAHAAgACAAIAAgABwAGAAUAAwACAP//AAABAAIABAAEAAIA///9//3//f/9
//v/+v/5//j/9v/2//b/8//z//T/8//z//L/8P/x//H/7//v//D/8P/w//L/8v/y//L/
8v/y//L/8v/0//T/9P/0//P/8v/x//D/8v/0//X/9v/0//X/9f/x/+z/6f/m/+H/2//X
/+T/+/8cAEIAbQCaAM4A/wApAVEBcgGCAXoBPwHWAHoAOgAJAOb/3//m/+v/6f/m/+b/
6P/t//D/8f/0//T/9P/0//T/9P/0//T/9P/0//T/9f/1//P/8v/y//L/8//z//P/9P/1
//X/9f/1//X/9f/1//b/9v/3//f/+P/6//r/+v/6//j/+P/5//r/+v/6//r/+v/6//r/
+v/6//z//P/+//7//v/9//z/+//8//z//f/9//3//f//////AQACAAMAAwAEAAUABwAK
AAkACQAJAAkACwAMAAwADAAMAA4ADgAQABEAEQATABMAFQAWABYAFwAYABgAGQAaAB4A
IQAiAA==
         </WaveFormData>
      </LeadData>
      <LeadData>
         <LeadByteCountTotal>10000</LeadByteCountTotal>
         <LeadTimeOffset>0</LeadTimeOffset>
         <LeadSampleCountTotal>5000</LeadSampleCountTotal>
         <LeadAmplitudeUnitsPerBit>4.88</LeadAmplitudeUnitsPerBit>
         <LeadAmplitudeUnits>��V</LeadAmplitudeUnits>
         <LeadHighLimit>2147483647</LeadHighLimit>
         <LeadLowLimit>268435456</LeadLowLimit>
         <LeadID>V6</LeadID>
         <LeadOffsetFirstSample>0</LeadOffsetFirstSample>
         <FirstSampleBaseline>0</FirstSampleBaseline>
         <LeadSampleSize>2</LeadSampleSize>
         <LeadOff>FALSE</LeadOff>
         <BaselineSway>FALSE</BaselineSway>
         <ExcessiveACNoise>FALSE</ExcessiveACNoise>
         <MuscleNoise>FALSE</MuscleNoise>
         <LeadDataCRC32>565518711</LeadDataCRC32>
         <WaveFormData>
2v/a/9r/2v/c/9z/3P/c/9z/3P/c/9z/3f/e/9//4P/i/+L/4v/i/+L/4v/i/+L/4f/g
/9//3v/f/+D/4f/i/+T/5P/k/+T/4v/i/+L/4v/i/+L/4v/i/+D/4P/g/+D/4v/i/+L/
4v/g/+D/4P/g/+P/5P/l/+b/5//o/+n/6v/q/+r/6v/q/+v/7P/t/+7/8f/y//P/9P/0
//T/9P/0//b/9v/2//b/9//4//n/+v/7//z//f/+////AAABAAIAAwAEAAUABgAJAAoA
CwAMAAwADAAMAAwADQAOAA8AEAAQABAAEAAQAA4ADgAOAA4ADQAMAAsACgAIAAgACAAI
AAYABAACAAAA/f/8//v/+v/3//T/8f/u/+3/7P/r/+r/6P/o/+j/6P/l/+T/4//i/+P/
5P/l/+b/5f/k/+P/4v/k/+T/5P/k/+b/5v/m/+b/5v/m/+b/5v/k/+T/5P/k/+b/5v/m
/+b/6P/o/+j/6P/m/+b/5v/m/+f/6P/p/+r/6f/o/+f/5v/m/+b/5v/m/+j/6P/o/+j/
6P/o/+j/6P/m/+b/5v/m/+j/6P/o/+j/5v/m/+b/5v/m/+b/5v/m/+b/5v/m/+b/5P/k
/+T/5P/i/+L/4v/i/+T/5P/k/+T/5P/k/+T/5P/k/+T/5P/k/+b/5v/m/+b/6P/o/+j/
6f/p/+j/5//m/+n/7P/t/+7/7v/u/+7/7v/x//L/8v/y//D/7//v//D/7//w//H/8f/y
//L/8//1//T/8v/x//D/8v/z//P/8f/w/+7/7v/u/+z/6//q/+j/6P/o/+f/5f/g/9//
3v/c/93/3f/e/97/3v/c/9z/3P/d/93/3f/d/97/3//g/+L/4f/g/9//3v/f/+D/4P/h
/+H/4v/i/+L/4v/j/+P/4//l/+P/3P/X/9H/yf/C/7z/vv/N/+z/EAA3AF8AkADAAOUA
BQEjATIBMQERAcgAdwA8AA8A7v/i/+T/6P/q/+X/4P/i/+P/4f/f/+H/4f/i/+L/4P/g
/+D/4P/g/+L/4v/h/+D/4P/g/+D/4P/j/+T/5P/k/+T/5P/l/+X/5P/i/+H/4P/g/+L/
4v/i/+T/5P/k/+T/5P/k/+b/5//p/+n/6P/o/+X/5f/m/+f/5//n/+j/6P/q/+r/6v/p
/+n/6//r/+v/6f/r/+v/6//r/+v/7P/s/+z/7P/t/+//8P/x//H/8v/z//P/8//0//b/
9v/3//n/+v/6//v//P///wEAAQACAAQABQAHAAgACQAJAAkACQAKAAoACgAKAAsADgAP
ABAAEQAUABUAFQAYABkAGgAdABsAGgAZABoAHAAcABwAHQAbABsAHAAcABwAHAAaABkA
HAAdAB0AHQAaABgAFQASABEADwAMAAsACgAIAAgABwAGAAQAAgAAAP///f/7//n/+f/5
//j/+P/3//b/9f/1//T/9P/0//T/8v/y//L/8v/z//T/9f/2//P/8//z//P/9P/1//X/
9v/4//j/+P/5//f/9//4//j/+v/6//r/+f/4//f/9v/2//n/+f/5//j/9v/2//b/9v/3
//f/9//2//b/9f/1//b/9P/0//T/9P/2//f/+P/5//j/+P/3//f/9f/1//X/9P/z//P/
8//z//H/8f/x//L/8f/x//H/8P/y//H/8P/w//D/8P/v/+//8f/y//L/8f/v/+//7//v
/+//7v/u/+7/7v/u/+7/7v/w//D/8f/x//H/8f/u/+r/7P/u/+7/7v/u/+//8f/z//T/
8v/y//L/9P/1//b/+f/6//j/+P/5//r/+P/4//j/9//4//r//P/+///////9//z//P/9
//3//P/6//r/+v/7//r/9//z//D/8//0//X/9f/z//D/7f/s/+3/6//p/+n/6f/o/+f/
5//o/+j/6P/m/+f/6P/q/+v/6v/p/+j/5//n/+j/6P/o/+j/6P/o/+j/6f/p/+n/6v/q
/+r/6v/r/+f/5f/j/+H/4P/f/9n/zf/I/8r/1P/p/wgAKgBPAHsAqADOAPMAEwEpATQB
JwHtAJoAWwA0AA0A9P/w//D/7v/q/+n/6P/s/+3/6//t/+//7P/s/+v/6P/o/+j/6P/o
/+r/6v/p/+j/5v/m/+b/5v/n/+j/6P/o/+b/5v/n/+f/5//m/+b/5v/o/+r/6v/q/+j/
6P/o/+j/6f/q/+3/7//t/+3/7P/s/+3/7f/u/+//7//v//D/8P/u/+7/7v/t/+//8f/x
//H/8P/x//D/7//w//H/8//0//j/+P/5//v/+v/5//f/9v/7//v/+//8//r/+v/7//3/
//8AAAIABAAFAAcABwAIAAYABwAJAAoADgAPABAAEQAQABAAEAAQABEAFAAVABYAFwAa
ABsAGwAdAB0AHQAfACIAIgAiACQAIwAiACEAIQAjACMAJAAkACIAIgAgAB8AHQAdABwA
GwAeAB4AHQAcABgAFQARAA8ADwAOAA8ADwAMAAoACAAGAAcABQADAAEAAgADAAMABAAB
AAAA//////z//P/8//z//P/8//z//P/8//z//P/8//3//f/9//3//f/9//z//P/+//7/
/v////////8AAAAAAgACAAIAAQD///////8AAP////////7/AAAAAAAAAAABAAEAAQAA
AAAA/////wAAAAAAAAAAAAD//////////wAAAAD//////f/9//3//P/9//3//f/9//v/
+//7//z/+//7//v/+v/4//f/9v/2//f/+P/4//n/+//8//z/+//7//v/+//7//r/+P/3
//b/+P/4//j/+P/6//r/+v/6//r/+v/6//z//f/+//7//v/+//7/AAAAAAAAAgACAAIA
AgADAAQABAAEAAQAAwAEAAYACAAKAAoACQAGAAQAAgADAAMAAgAEAAQABAAFAAMAAQD+
//z//P/8//z/+//6//j/9v/2//f/9f/z//P/8//y//H/8f/w//D/8P/u//D/8P/x//H/
8P/v/+7/7f/v//D/8P/w//L/8v/y//L/7//v/+//8P/w//D/8P/x//H/7//v/+v/5v/h
/93/1f/Q/9L/3v/1/xQANgBZAIcAtADaAP0AHQEzATwBIwHfAI4AVwAwAAsA+v/6//r/
+P/2//H/8P/y//P/8//x//P/8f/y//L/8P/w//D/8P/w//D/8P/v/+7/7v/u/+7/7v/t
/+7/7v/u/+//8P/y//P/8f/w//D/8P/y//T/9P/0//b/9v/2//b/9v/2//j/+f/4//f/
9f/0//P/8//0//X/9//3//j/+P/6//r/+v/5//n/+//7//v/+//9//3//f/9//3//v/+
//7//v///wEA//////7//v8EAAUABgAIAAgACAAJAAsACwAKAAoACgALAA0ADQAOAAwA
DQAPABAAFAAVABYAFwAZABoAGwAcABsAHgAfACAAHwAiACMAIwAhACEAIQAjACUAJgAn
ACoAKgAqACoAKwAqACkAKQAoACoAKgAoACcAJQAlACQAIwAiACAAHQAaABkAFwAUABMA
EwASABMAEwAQAA4ADAAKAAcABQADAAEAAQABAAAAAAABAAAA//////7//v/+//7/AAAA
AAAAAAD+//7//v/+//////////////////7//v/+//7//v////////8AAAAA/v/+//7/
/f////////8AAAMAAwADAAIAAgACAAIAAgABAAEAAQAAAP7//f/9//7//v/+//7//v//
/////////wAAAAD//////v/9//z/+v/3//f/9//3//n/+f/5//r/+//7//v/+v/8//v/
+v/6//r/+v/5//n/+P/4//f/9f/2//f/+P/5//j/9v/1//T/9v/2//b/9v/2//b/9//3
//f/9//2//b/+P/3//f/+P/2//T/9P/0//T/9f/3//n/+v/4//j/+P/6//j/+P/6//r/
+//8//7/AAAAAAAAAAD//wEAAgADAAQABQAFAAMAAgACAAMAAwACAAIAAgACAAMAAQD9
//j/9P/2//b/9v/1//T/8v/w//D/8f/v/+3/7f/t/+z/6//r/+z/7P/s/+r/6v/q/+v/
6//r/+v/6//r/+v/7P/s/+z/7P/s/+z/7P/p/+n/6f/q/+v/7P/t/+//7//x//H/7//q
/+X/4f/Z/87/yP/Q/+f/BgAqAFMAgQC0AN4AAwEnAT0BRgE7AQMBrABjADAABwDw//D/
8v/w/+7/6//o/+r/7f/v/+3/7f/t/+7/7v/s/+z/7P/s/+z/6//q/+j/5v/m/+b/5v/m
/+r/7P/t/+7/7P/s/+3/7f/r/+r/6v/q/+z/7v/u/+7/7P/s/+z/7P/s/+z/7v/v/+3/
7f/s/+z/7f/t/+7/7//t/+3/7v/u/+3/7P/r/+n/7P/v//D/8f/z//X/9f/1//T/8//z
//L/9P/0//X/9//5//n/+P/4//r/+f/4//j/+//8//7/AQAAAAAAAQACAAAAAQAAAAAA
AwAFAAgACgAOAA8AEAARABAAEAAQABAAEAASABIAEgATABYAFwAXABkAGQAZABsAHAAc
ABwAHgAeAB4AHgAfAB4AHQAdABwAHwAgAB8AHwAcABsAGQAXABkAGAAWABQAEQAPAAwA
CwAJAAYABQADAAMAAgABAAAA/f/7//n/9//2//X/8//y//L/8v/y//P/8f/w/+//7v/w
//D/8P/w/+7/7v/u/+7/7//v/+//7//v/+//7v/u/+7/7v/u/+//7//v//D/8P/y//L/
8v/x//P/8//z//T/9f/1//X/9P/0//T/9P/0//T/8//y//D/8P/v/+//8P/v/+7/7f/s
/+3/7f/t/+3/7v/u/+3/7f/v/+//7//u/+v/6//r/+v/6//r/+v/7P/r/+v/6//q/+r/
6f/o/+j/6f/q/+r/6//p/+r/6v/p/+f/5//n/+f/6P/o/+n/6v/o/+T/5P/m/+j/6f/q
/+v/7P/q/+v/7P/s/+z/7P/s/+7/8P/w//L/8v/y//L/8//0//L/8v/y//H/8P/w//D/
8P/z//P/8f/w//H/8//0//T/8v/y//L/8//1//P/8P/u/+7/7v/u/+3/7P/q/+j/6P/n
/+X/4//j/+H/4P/f/9//4P/g/+D/3v/e/97/3//f/9//3//f/9//3f/e/97/3v/g/+D/
4P/g/9//3//f/+D/4P/g/+D/4f/h/+P/5f/j/97/2f/V/8//yP/A/8D/z//o/woALQBV
AIYAtgDdAP0AHQEwATcBJQHmAI8AUgAlAPr/4v/g/+L/5P/l/+L/4P/h/+H/3//f/+D/
4v/j/+L/4v/i/+L/4v/i/+L/4f/g/+L/4v/i/+L/4//k/+T/5P/m/+b/5//n/+b/5P/j
/+L/4v/k/+T/5P/m/+b/5v/m/+b/5v/o/+n/6f/p/+j/6P/n/+f/6P/p/+j/5//n/+b/
5//o/+n/6f/p/+v/6//r/+v/7f/t/+3/7//v//D/8P/x//D/8P/x//H/8f/w//D/8//z
//P/9P/3//j/+v/9//3//P/8//z/+//9//3//v8AAAEAAwAEAAgACQAKAAsADAAMAAwA
DAAPABIAEwAUABMAFgAXABcAGAAZABoAHQAcABwAHAAeACAAIAAgACEAHwAfACAAIAAg
ACAAHgAdAB8AHwAeAB0AGwAaABgAFgATABEADgANAAsACAAHAAUABQAEAAMAAgABAP//
/f/7//j/9//1//T/9f/0//P/8//0//T/9P/0//L/8v/y//L/9P/0//T/9P/z//P/8//z
//X/9f/0//T/9P/0//T/9f/2//f/+f/6//j/+P/4//f/9f/1//X/9v/5//n/+f/4//b/
9v/2//b/+f/5//n/+P/4//f/9//4//j/+P/4//j/+P/5//r/+//4//j/9//3//f/9//3
//b/9f/1//X/9f/z//P/8//0//f/9//3//b/+P/3//b/9v/z//L/8P/v//D/8v/z//P/
9f/1//X/9f/3//b/9v/2//P/8v/x//D/8v/y//P/8//z//P/8v/y//L/8//z//L/8P/y
//L/8v/0//T/9P/0//b/9//4//j/+P/4//j/+v/6//r//P/8//z//P/9//7//v/+//7/
/f/7//z//f/+/wEAAQD///7/AAABAAEAAAAAAAAAAAABAAAA/f/5//b/9v/2//b/9f/2
//T/8v/y//H/7//t/+3/7f/s/+v/6//s/+z/7P/q/+j/6P/p/+n/6//r/+v/6//r/+z/
7P/s/+z/7P/s/+z/6//r/+v/7P/u/+7/7v/v/+//7f/t/+v/6P/j/93/1f/M/8r/1P/r
/woAKgBPAHsArADUAPUAFwEvATwBMQH5AKIAXwA0AA0A9v/0//b/8v/w/+//7v/u/+3/
6//p/+3/7f/u/+7/7P/q/+r/6v/q/+v/7P/s/+z/6v/q/+r/6v/p/+r/6v/q/+v/7P/u
/+//7v/s/+v/6v/s/+7/7v/u//D/8P/w//D/7//u/+//7//w//H/8f/y//H/8f/y//P/
8//z//T/9P/y//L/8v/x/+//8f/x//H/8v/1//b/9//1//X/9v/2//r/+v/7//3/////
//7//v////////8AAAAAAAABAAMAAgACAAMABAAFAAcABwAIAAoACwANAA4AEgATABQA
FQAWABYAFgAWABcAGgAbABwAHQAgACEAIQAfAB8AHwAhACIAIgAiACQAJgAmACYAJwAl
ACUAJgAmACYAJgAkACMAJQAlACQAIwAhACAAHgAcABcAFQASABEAEAAOAA4ADQAMAAoA
CAAGAAYABQAEAAMAAwADAAIAAgAAAP7//P/7//z//P/8//z//v/+//7//v/8//z//P/8
//v/+//7//v//P/9//3//v////7//f/9//3//f/+//7/AAAAAAAA//////////8AAP//
//////7//v/+//7//v/////////+//7//f/9//7/AAAAAAAAAAD///////////z//P/7
//v//f/9//3//P/5//n/+f/5//f/9//3//j/+//7//v/+v/4//f/9v/2//b/9v/1//X/
9f/2//b/9f/3//f/9//3//f/9v/2//b/9P/0//T/9P/0//T/9f/1//f/9//2//b/9P/1
//X/9P/y//L/8v/y//T/8v/y//L/9P/0//T/9P/1//f/+f/6//n/+P/3//j/+P/4//r/
+v/6//r/+//8//z//P/8//v//f/+////AAABAAEA///+/wAAAQABAAAAAAAAAAAAAQAB
AP///P/6//f/9v/1//P/8//y//H/8v/0//P/8v/z//L/8P/u/+3/7v/u/+7/7P/q/+r/
6//r/+v/6//r/+v/7P/u/+//8P/v/+7/7f/s/+3/7f/t/+7/7v/u/+7/7//x/+//7f/p
/+b/4f/d/9f/zv/K/87/2//4/xgANwBbAIgAtgDbAP8AHwEyATkBIwHcAI0AVAApAAYA
+P/4//b/8v/v//D/9P/z//H/7//t/+3/7v/u/+z/7f/u/+//8P/v/+7/7P/q/+r/6v/q
/+r/7P/u/+//8P/u/+7/7//v/+//7v/u/+7/7v/w//D/8P/y//L/8v/y//D/8P/y//P/
8v/x/+//7v/u/+//8f/z//H/8f/y//L/8f/w/+//7f/w//P/9P/1//P/9f/1//X/9v/3
//n/+v/7//r/+v/7//z//f/9//7/////////AAD+//7///8BAAMABAAGAAgACAAJAAgA
CAALAA0AEAASABIAEwAUABUAFgAWABYAFgAXABoAGwAcAB0AIAAhACEAIwAjACMAJQAl
ACQAIwAkACYAJgAmACcAJQAlACYAJgAoACgAJgAlACMAIwAiACEAIgAiACEAIAAdABsA
GAAXABQAEgASABEAEgAQAA4ADAALAAkABwAFAAMAAwACAAIAAQAAAP///////wAAAQAC
AP///v/9//z//P/8//z//P/9//3//f/9//3//f/8//z//v/+//7///8BAAEAAgACAAIA
AgACAAEAAQABAAEAAgADAAMAAwACAAIAAgACAAIAAQABAAEAAAAAAP////8AAAIAAgAC
AAIAAQABAAEAAQAAAAAA//////3//f/9//z//P/9//7///////////8AAP////////7/
/P/7//r/+v/6//r/+f/5//v//P/8//v/+//7//v/+//9//z//P/8//r/+v/6//r//P/8
//3//f/8//v/+f/4//r/+//7//r/+P/4//j/+P/6//r/+v/6//j/+v/8//z//P/8//7/
//8AAAAA///+//3//v8AAAAAAgACAAEAAAAAAAAAAQACAAMAAwAEAAYACAAKAAkABwAD
AAAA/v///////v///wAAAQADAAUAAwAAAP7/AAAAAAAA///7//j/9f/0//P/8f/v/+//
8v/y//L/8//z//L/8f/u//D/8P/x//H/8P/v/+7/7f/v//D/8P/w/+7/7v/u/+7/7v/v
//D/8v/x//D/7//v/+3/7f/t/+3/6v/l/+H/3f/U/87/zv/b//L/FAA3AF8AjgC8AOMA
BQElAToBQQErAegAmwBgADEADAD4//T/9P/y/+3/7P/q/+v/7//v/+v/7f/u/+7/7P/u
/+7/7v/u/+7/7v/t/+z/6v/q/+r/6v/t/+7/7v/u/+z/7P/t/+3/7//u/+7/7v/u//D/
8P/w/+3/7P/r/+r/6//s/+//8f/v/+//7v/u/+3/7f/u/+//7//v//D/8P/x//L/8//z
//P/9f/1//X/9P/1//T/8//z//P/9P/0//X/9P/0//X/+P/5//n/+v/9//3//f/+//7/
/v///wEAAgACAAMABAADAAUABQAGAAgACQALAAwAEAARABIAEwATABIAEQAQABEAFAAV
ABYAGQAcAB0AHQAdAB0AHQAfAB4AHgAeACAAIgAiACIAIwAlACcAKgAsACkAKAAlACMA
IwAjACIAIQAiACIAIQAgAB0AGwAYABcAEwAQAA8ADQAMAAoACAAGAAMAAQD///3/////
//7//v/+//7//v////z//P/8//z/+v/6//r/+v/4//j/+P/4//n/+f/5//n/+//7//r/
+v/8//z//P/9//v/+//8//z//P/8//z/+//7//v/+//8//3//f/9//z//v/+//7//v/9
//3//f/8//7//f/9//7//v/+//7//v/8//v/+v/5//j/+P/3//f/9//3//f/9v/1//X/
9f/1//X/9f/1//b/9v/1//T/8v/z//P/8//0//X/9v/2//f/9v/2//X/8//1//X/9f/1
//P/8v/y//L/8P/w//D/8P/w//D/8f/x//P/8//y//L/9P/1//X/9P/w//D/8P/w//D/
8P/w//L/8//0//T/9P/0//T/9v/2//b/+P/4//j/+P/5//r//P/8//z/+//5//r/+//8
//3//f/7//r/+P/5//n/+P/4//j/+P/5//z/+//5//j/9v/2//b/9f/2//T/8v/y/+//
7f/r/+v/6v/o/+b/5f/m/+b/5v/k/+L/4v/j/+P/5f/l/+X/5f/l/+b/5v/m/+T/5P/k
/+T/5f/l/+X/5v/m/+b/5v/n/+X/4//j/+P/4v/h/+H/2//O/8b/xv/R/+j/DAAzAFsA
jAC6AOMABwEjATYBPQEnAeQAjQBOACMA/P/o/+T/5P/m/+n/6P/m/+X/5f/n/+f/5f/m
/+b/5P/k/+T/5P/k/+L/4v/h/+D/4P/g/+D/4P/i/+T/5f/m/+P/4v/i/+H/5P/k/+X/
5v/k/+b/5v/m/+j/6P/o/+j/5v/m/+j/6f/n/+f/5v/m/+f/5//o/+n/5//n/+j/6P/n
/+b/5f/j/+X/6f/r/+3/7f/v/+//7//v/+//8P/w//H/8P/w//H/8f/x//D/8P/z//P/
8//0//b/9v/3//n/+v/6//v//P/7//3//f/+//7///8BAAIABgAHAAgACQAKAAoACgAK
AAwAEAASABQAEwAWABcAFwAZABkAGQAbABwAHAAcAB4AHgAeAB4AHwAhACEAIgAiACAA
IAAeAB0AHwAfAB4AHQAbABoAGAAWABUAEwAQAA8AEQAQABEAEQANAAoABwAEAAMAAQD/
//3//P/7//n/+P/3//b/9f/1//X/9v/3//j/+P/4//j/+P/2//b/9v/2//f/9//3//f/
9v/1//P/8v/2//b/9v/3//X/9f/2//b/+P/4//j/9//3//f/9//4//j/9//2//T/9//4
//n/+v/5//n/+f/4//j/9//3//j/+P/4//j/+P/2//X/9P/z//P/9P/0//X/9//3//f/
9v/z//P/8//z//X/9f/1//b/9//3//f/9v/2//X/9P/0//L/8v/x//H/8f/y//L/8f/z
//P/8//z//L/8P/v/+7/8f/y//P/9P/y//L/8//z//H/8f/w//D/7v/v/+//7v/w//D/
8P/w//D/8P/w//D/8v/y//D/8P/w//D/8v/z//T/9P/2//b/9v/4//j/+P/6//r/+v/6
//v//P/8//z//P/7//v//P/9//7///////3//P/6//v/+//6//z//P/8//3////9//r/
+P/6//r/+v/5//f/9P/x//D/7f/r/+n/6f/s/+z/7P/t/+z/7P/s/+r/6P/o/+n/6f/r
/+v/6//r/+v/7P/s/+z/7P/s/+z/7P/r/+v/6//s/+z/7P/s/+3/6f/r/+v/5//k/+P/
3//X/87/yv/O/9//+P8aAD0AYwCQAL4A4wAFASUBOAE7ARsB0ACDAEwAIQAAAPL/9v/2
//D/7f/s/+r/6//v//H/7//u/+7/7f/q/+z/7P/s/+z/7v/u/+3/7P/q/+r/6v/q/+n/
6v/q/+r/6v/q/+v/6//s/+z/7f/u/+z/7v/u/+7/7f/s/+v/6v/s/+z/7v/v//H/8f/w
//D/7//v//D/8f/v/+//8P/w//L/8v/y//H/8f/z//P/8//x//P/8//z//H/8f/y//L/
9v/2//f/+f/5//n/+P/4//n/+f/5//r//P/8//3////+//7///8AAAMABQAFAAYABAAF
AAcACAAKAAsADAANAA4ADgAOAA4AEQAUABUAFgAVABgAGQAZABkAGQAZABsAHgAeAB4A
IAAgACAAIAAhACEAIQAiACIAIAAgAB4AHQAfAB8AHgAdAB0AHAAaABgAFwAVABIAEQAS
ABAAEAAPAAwACgAIAAYAAwABAP///f///////v/+/////v/9//3/+v/6//r/+v/4//j/
+P/4//j/+P/4//j/9//3//f/9//3//f/9v/2//r/+v/6//v/+//7//z//P/8//z//P/7
//n/+f/5//r/+f/5//n/+P/5//r/+//8//7///8AAAAA///9//z//P/8//z//P/8//v/
+//7//v/+v/6//n/+f/5//n/+f/4//f/9//3//f/+f/5//n/+v/5//n/+f/4//j/9//2
//b/+P/4//f/9//1//b/9v/1//X/9f/1//X/9//2//b/9v/2//b/9v/2//b/9v/3//f/
9//3//b/9v/2//f/9//2//X/9P/z//L/8v/y//L/8v/y//T/9v/4//T/9v/2//b/9v/2
//f/+P/4//r/+v/6//z/+v/6//z//P/+//7///8AAP///v/9//v//f/+////AAABAAEA
///+/wAAAQABAAAAAAAAAAAAAQD///3/+v/4//r/+v/6//n/+P/2//T/9P/x/+//7f/t
/+3/7P/r/+v/7P/s/+z/6v/t/+7/8P/x//D/7//u/+3/7P/s/+v/6v/t/+7/7//w/+7/
7f/s/+z/7v/u/+7/7//x/+//7f/r/+j/4f/b/9P/0P/S/9r/7/8OADIAVQCBALIA1gD5
ABkBMwE+ASkB6QCcAGEANgAPAPr/+v/4//D/7v/v//D/8P/x//X/9f/x/+//8P/w/+7/
7f/s/+v/6v/r/+z/7P/s/+r/6v/q/+r/6//s/+z/7P/q/+r/6//r/+3/7P/s/+z/7v/w
//D/8P/v/+7/7f/s/+7/7v/w//H/8f/x//D/8P/v/+//8P/x//P/8//0//T/8v/y//L/
8f/x//P/8//z//P/9f/1//X/9//3//j/+P/4//j/+f/7//v/+//6//r/////////AAD+
//7///8BAAIAAgADAAQABwAJAAkACgAKAAsADQAOAA4ADwAQABEAFAAUABQAFAAVABgA
GQAaABsAHgAfAB8AHQAdAB0AHwAiACIAIgAkACIAIgAiACMAIQAhACIAIgAjACQAIwAj
ACUAJQAkACMAIAAeABsAGAAWABUAEwATABAADgAOAA0ADAAKAAgABgAHAAUAAwABAAEA
AQAAAAAA/f/8//v/+//6//r/+v/6//r/+v/6//r/+v/6//r/+v/5//n/+f/5//n/+f/4
//j/+v/6//r/+//9//3//v/+//3//P/7//n/+f/5//n/+v/7//v/+//6//r/+v/6//r/
+//7//v/+v/4//f/9//4//j/+P/4//j/+P/5//r/+//6//r/+f/5//f/9//3//b/9//3
//f/9//3//f/9//4//j/9//2//T/9f/1//X/9v/2//b/9f/1//X/9v/2//X/9f/1//X/
9f/1//T/9P/0//b/9v/2//b/9P/0//X/9f/z//P/8v/y//L/8//z//L/8v/y//L/8v/u
//L/9P/y//b/9P/0//T/9P/2//f/+P/4//r/+v/6//z/+v/6//z//P/8//z//f/+//7/
/v/+//3//f/+////AAADAAMAAQAAAP/////+//z//v/+//7///////3/+v/4//j/+P/4
//f/9v/0//L/8v/z//H/7//v//H/8P/v/+//7//u/+3/6v/q/+r/6//r/+3/7f/t/+3/
6//s/+z/7P/s/+z/7P/s/+n/6f/p/+r/7P/s/+z/7f/r/+//7//p/+b/4f/b/9X/zv/I
/9D/4//8/yAAQwBpAJQAwADnAAsBJwE6ATsBFQHGAH0ATAAjAAIA+P/6//r/9P/v/+z/
7P/r/+v/6f/t/+//8P/w/+7/7v/u/+7/7v/u/+7/7f/s/+z/7P/s/+z/6//s/+z/7P/u
/+7/7//v/+3/7P/s/+z/7P/u/+7/7v/v//D/8f/y/+//7v/v/+//8f/x//D/8P/x//H/
8v/z//P/8//0//T/8v/y//L/8f/x//P/8//z//P/9f/1//X/9f/1//b/9v/4//j/+f/7
//3//f/8//z//f/9//3//v8AAAAAAQADAAIAAgADAAQAAwAFAAUABgAGAAcACQAKAA4A
EQAQAA==
         </WaveFormData>
      </LeadData>
   </Waveform>
</RestingECG>
