# Supplementary material for: Detection of Left Atrial Enlargement Using a Convolutional Neural Network-Enabled Electrocardiogram
Source: Front Cardiovasc Med. 2020 Dec 17;7:609976. doi: 10.3389/fcvm.2020.609976 (PMC7773668; doi:10.3389/fcvm.2020.609976)
Supplement: Supplementary file 4 [file Data_Sheet_4.ZIP › normal3/1802032233_1808_00000009.XML]

<?xml version="1.0" encoding="Windows-1252"?>
<!DOCTYPE RestingECG SYSTEM "restecg.dtd">
<RestingECG>
   <PatientDemographics>
      <PatientID>1802032233</PatientID>
      <PatientAge>71</PatientAge>
      <AgeUnits>Years</AgeUnits>
      <Gender>Female</Gender>
      <PatientLastName>fenhuiro</PatientLastName>
   </PatientDemographics>
   <TestDemographics>
      <DataType>Resting</DataType>
      <Site>1</Site>
      <AcquisitionDevice>MAC55</AcquisitionDevice>
      <Status>Unconfirmed</Status>
      <Priority>Normal</Priority>
      <AcquisitionTime>08:38:07</AcquisitionTime>
      <AcquisitionDate>08-19-2016</AcquisitionDate>
      <CartNumber>1</CartNumber>
      <AcquisitionSoftwareVersion>009C</AcquisitionSoftwareVersion>
      <XMLSourceVersion>MAC5000 v1.0</XMLSourceVersion>
   </TestDemographics>
   <RestingECGMeasurements>
      <VentricularRate>66</VentricularRate>
      <AtrialRate>66</AtrialRate>
      <PRInterval>120</PRInterval>
      <QRSDuration>70</QRSDuration>
      <QTInterval>442</QTInterval>
      <QTCorrected>463</QTCorrected>
      <PAxis>35</PAxis>
      <RAxis>31</RAxis>
      <TAxis>72</TAxis>
      <QRSCount>11</QRSCount>
      <QOnset>228</QOnset>
      <QOffset>263</QOffset>
      <POnset>168</POnset>
      <POffset>212</POffset>
      <TOffset>449</TOffset>
      <ECGSampleBase>500</ECGSampleBase>
      <ECGSampleExponent>0</ECGSampleExponent>
   </RestingECGMeasurements>
   <Diagnosis>
      <Modality>Resting</Modality>
         <StatementCount>3</StatementCount>
         <LabelText>12SL ��ϳ���</LabelText>
      <DiagnosisStatement>
         <StmtFlag>ENDSLINE</StmtFlag>
         <StmtText>�������</StmtText>
      </DiagnosisStatement>
      <DiagnosisStatement>
         <StmtFlag>ENDSLINE</StmtFlag>
         <StmtText>��������ST����T���쳣</StmtText>
      </DiagnosisStatement>
      <DiagnosisStatement>
         <StmtFlag>ENDSLINE</StmtFlag>
         <StmtText>�쳣 ECG</StmtText>
      </DiagnosisStatement>
   </Diagnosis>
   <Waveform>
      <WaveformType>Rhythm</WaveformType>
      <WaveformStartTime>0</WaveformStartTime>
      <NumberofLeads>8</NumberofLeads>
      <SampleType>CONTINUOUS_SAMPLES</SampleType>
      <SampleBase>500</SampleBase>
      <SampleExponent>0</SampleExponent>
      <HighPassFilter>16</HighPassFilter>
      <LowPassFilter>150</LowPassFilter>
      <ACFilter>NONE</ACFilter>
      <LeadData>
         <LeadByteCountTotal>10000</LeadByteCountTotal>
         <LeadTimeOffset>0</LeadTimeOffset>
         <LeadSampleCountTotal>5000</LeadSampleCountTotal>
         <LeadAmplitudeUnitsPerBit>4.88</LeadAmplitudeUnitsPerBit>
         <LeadAmplitudeUnits>��V</LeadAmplitudeUnits>
         <LeadHighLimit>2147483647</LeadHighLimit>
         <LeadLowLimit>268435456</LeadLowLimit>
         <LeadID>I</LeadID>
         <LeadOffsetFirstSample>0</LeadOffsetFirstSample>
         <FirstSampleBaseline>0</FirstSampleBaseline>
         <LeadSampleSize>2</LeadSampleSize>
         <LeadOff>FALSE</LeadOff>
         <BaselineSway>FALSE</BaselineSway>
         <ExcessiveACNoise>FALSE</ExcessiveACNoise>
         <MuscleNoise>FALSE</MuscleNoise>
         <LeadDataCRC32>1204180498</LeadDataCRC32>
         <WaveFormData>
+v/6//r/+//7//v/+v/6//z//v8CAAUABQAGAAYABgAIAAoACgAIAAgACAALAAsACQAJ
AAwADwAQAA8ADgANABAAEAAQAA8ACQADAP//+v/3//f/9f/1//X/9P/w/+7/8v/2//j/
+f/5//v/+//7//n/+P/2//L/+P/3//P/+//8//P/7f/9/xEAGwAuAE4AbQCPALMA0wD0
AAsBBQHiALgAngB+AEsAJQARAPv/7P/p/+v/8f/x/+7/9P/2//T/9P/z//L/8v/z//X/
9P/z//P/8v/w/+7/7P/s/+3/7v/u/+3/7v/u/+z/7//w//H/8v/z//H/8P/w/+//8f/v
/+//8f/x/+//7//x//L/8P/v//L/9P/0//T/8f/x//D/7v/t/+7/8v/z//P/8v/y//L/
8P/x//H/8f/z//P/8//z//H/8f/x//H/8P/w//D/8P/x//P/9f/1//T/9P/z//P/9v/3
//f/9v/1//T/9P/z//X/9//4//n/9v/2//f/9//1//b/9v/2//f/+//8//////////7/
/v///wAAAQACAAIAAwADAAQABgAGAAYACAAKAAsADAAOAAwADAAKAAcACAAKAAwADgAM
AAwACwALAAsACwAJAAgACgANAAoACgAIAAcABwAHAAcABgAEAAIABAAHAAUAAQABAAEA
AAAAAAAAAAAAAP///v/9//v/+v/9//3/+//7//v/+//6//r/+P/4//b/+P/6//v/+v/9
//z/9v/1//X/9P/0//P/8//0//X/9v/3//f/9//1//X/8//x//H/8f/0//X/9v/3//f/
+f/3//f/9f/1//P/9v/1//b/9//8/wAA/P/8//z/+f/3//b/9//5//r/+v/6//r/+v/6
//r/+v/6//v//f/8//z/+v/6//3//v/+//3/+//7//7//v/9//v//v8BAP7//P/7//v/
/f/9//7//v/8//v/+//6//r/+v/6//r//P/8//z/AAACAP//+//7//r/+v/6//v//P/8
//z//P/7//v//f/9//7//f/9/////v/9//z/+//8//3//v////z/+//8//v/+P/4//n/
+f/6//z//f/+//r/+f/8//r/+v/6//r/+v/8//z/+v/8//3//f/9//////8AAAAA////
//7/+//6//r//P/8//z/+//6//r//f////3//f///wAAAQADAAIAAQD///7/AQACAAUA
BwAIAAoACwAMAA0ADgANAAoACgAKAA0ADQAMAA0AEQAVABQAEwASABEAEgAQAA4ACwAI
AAMAAAD8//n/+f/3//f/+f/6//j/+P/1//b/9f/z//T/9//4//n/+f/6//r/+P/4//v/
/f/5//b/+f/7//n///8TACoAQABhAIkAsQDVAPgAEwEZAQoB5ADCAKYAdQBDACsAGQD+
//H/9f/3//H/8P/0//b/+P/6//b/9P/z//P/8f/w/+//7//x//D/7//u/+7/7//w//D/
7//w//D/7v/w//D/8P/w//H/7//u/+7/7f/v/+3/7f/x//P/8//1//P/8v/u/+v/8P/y
//L/8v/0//X/9f/0//L/8v/1//X/8v/w/+//7v/x//P/9P/1//T/8//y//H/8f/x//H/
8f/y//L/8v/y//P/8//z//H/8//0//T/9f/1//X/9P/y//T/9P/1//X/9v/3//f/9//0
//T/9f/1//f/+P/4//j/9v/5//n/+//7//v/+v/6//v//P/9//7///8BAAIABAAFAAQA
AwAEAAcABwAHAAgABgAIAAgABwAJAAoACwAMAAwADAALAAsACwALAAkACAAIAAsACAAI
AAsACwAMAA0ADAAKAAcABAAIAAsACQAFAAcABwAGAAYABAAEAAQAAwAFAAUABAAEAAUA
BQADAAMAAwADAAIAAgAAAAAA/v8AAAMAAwABAAMAAgD8//v/+//+/wAAAQADAP///f/7
//n//P/9//z//f/+//3//v///////////////P/9//r/+f/8//3//P8AAP7//v/+/wIA
AwD+//3//P/+//3//f////7//v/9//z//v/+//7//v/+//7///8BAP7//v/8//z///8A
AAAA////////AgACAAMAAQAEAAcABAACAAEAAQD/////AAAAAAEAAQACAAIAAAAAAAAA
AAD+//7//v8CAAAA/f/5//n/+//8//3///8BAAIAAwAEAAIAAQACAAEAAAD/////AQD/
/////////////////////v///wIAAwD+//7//////wAAAgADAAQAAQD///z/+//8//z/
/P/8/wEAAQD6//z//P/8//z///8CAAMAAgAAAP///f/7//3///8CAAQAAQABAAAA/f/9
//7/AQACAAEA///9//z//f////3//f///wAAAQADAAcABwAGAAYABQAEAAUABQAIAAoA
CwAMAA0ADgANAAoADQAOABIAEwARABEAFAAXABcAFwAXABcAFAASABAADQAIAAMAAAD8
//v/+//5//n/+v/6//f/9v/4//r/+v/5//f/+f/5//n/9//4//j/9v/0//X/+//9//r/
9f/3////AwANACgARABhAIsAtwDVAPgAFwEbAQAB3ADEALIAhQBLACsAHwAGAPH/8//9
//v/9v/4//j/+P/4//L/8P/v/+//7//u/+3/7f/v/+7/7f/s/+v/6//r/+r/7f/w//L/
8v/x//D/7//u/+//7f/s/+z/7f/v/+3/7f/u/+3/6v/p/+z/7v/t/+3/7P/s/+r/6P/p
/+v/7P/s/+v/7P/w//H/8P/u/+3/7P/u/+//7//v/+7/7f/s/+v/7f/t/+3/7f/w//L/
9P/2//H/7//t/+n/6v/s/+3/7//w//H/8f/w/+7/7v/v/+//8f/z//T/9f/y//L/8//z
//L/8v/x//D/8P/z//P/9f/5//v//P/+//7//v/+//7//P/7//n/+P/7//z//f8AAAIA
AwAEAAYACAAKAAoACQAHAAgACQAKAAkACAAGAAUABwAHAAUABAAGAAkABgAGAAYABQAF
AAUABQAEAAIAAAAEAAcABQABAAEAAQAAAAAA/v/+//7//f/9//3//P/8//3//f/7//v/
/f/9//z//P/+//7//P/+//z/+//4//n/9//y//L/8//2//j/+f/7//n/9//1//P/9//5
//n/+//6//f/9v/1//X/9f/1//X/8//1//P/8//z//P/8f/0//T/9P/0//j/+v/2//b/
9v/0//P/8//1//P/9P/0//T/9v/2//b/9v/2//b/9//5//b/9v/0//T/8//0//T/8//0
//X/+f/6//b/8//1//f/9v/2//f/+f/2//X/9f/0//f/9//4//j/9//4//n/+v/3//b/
9f/4//n/9//0//X/+P/4//j/+f/3//b/9f/0//T/9f/4//n/9//1//T/9f/1//X/9f/1
//X/9f/1//X/9P/1//j/+f/0//T/9f/1//P/9P/0//T/9f/1//T/9f/6//j/8v/w//P/
9P/1//b/9f/2//X/8v/z//X/9v/3//f/9//4//j/9f/1//T/8f/y//L/9P/0//b/9f/0
//T/9v/3//T/8//0//T/9P/1//j/+f/5//r/+P/2//b/9f/6//7/AQAEAAQABgAGAAQA
AgACAAUABQABAAEABAAHAAsACwALAAsADQAMAAsACQADAP3/+f/0//H/8f/v/+//8v/y
/+//7v/u//D/8P/v//H/8//z//P/8//0//T/8v/u//H/9//x/+r/6//x//n/BwAfADgA
SgBjAIkAtQDXAPIAAQH7ANoAtACWAHIAPwAZAAMA9f/o/+P/5//p/+f/6P/o/+b/6P/s
/+r/6v/r/+3/6//q/+n/6f/r/+r/6f/o/+r/6//s/+z/6//s/+z/6v/s/+z/7P/s/+3/
6//q/+r/6//t/+v/6//r/+v/6f/p/+v/7P/q/+n/6v/s/+z/7P/s/+3/7f/s/+v/7P/w
//H/7//u/+7/7v/s/+3/7f/t/+3/7f/t/+3/8P/x//L/8//y//D/7v/s/+z/7f/u/+3/
7f/u/+7/7//w//H/8f/w//D/8P/x//H/8P/x//H/8f/y//L/8//z//H/8v/y//L/9P/3
//f/+f/6//v/+//8//r/+v/6//r/+//9//7/AAABAAAA//8AAAMAAwADAAQABAAGAAYA
BQAFAAYABwAIAAgACAAHAAcACQAJAAcABgAEAAcABAAEAAYABQAFAAUABQAEAAIAAAAA
AAMAAQD9//v/+//6//r/9//2//X/8//3//n/+v/8//z/+//4//f/9f/1//T/9P/1//b/
9f/4//f/9f/x//H/9P/y//X/+f/2//T/8f/v//H/8f/x//H/9f/1//P/8//z//H/8f/x
//H/8f/x//H/8//1//P/8//2//f/9v/6//f/9v/1//j/+P/0//T/9P/1//X/9v/5//f/
+P/4//j/+P/4//j/+P/4//j/+f/7//n/+v/5//r/+//8//z/+//6//n/+//6//r/+f/9
/wEA/f/6//j/9//5//n/+v/6//3//f/+//7/+v/6//r/+v/6//r/+v/+//z/+f/1//X/
9//4//n/+//6//r/+v/6//f/9//5//n/+v/5//n/+//5//f/9f/z//X/9//5//v/+v/7
//7////5//b/9P/x//P/9v/4//r/+v/5//f/9//4//b/9P/4//7/+//6//n/+P/3//j/
9//0//X/9//4//n/+P/3//f/9v/4//v//f/9//v/+v/7//r/+v/5//j/+P/8/////v//
//3//P/7//v//v//////AAAAAAAAAgADAAIABAAFAAYACQAMAA0ADAAOAA4AEQARAA0A
DQAQABMAEwATABMAEwAUABIAEAANAAkABQADAAAA/P/7//j/9//6//r/9//2//f/+v/7
//v/+P/5//j/9//6//z//f/8//j/+f/7//n/9v/x//H/+/8NABsALgBIAGcAjQC1ANsA
/gAVARMBAgHkAMQApABzAEEAJQATAAAA+f/7//3/+f/2//L/8P/2//b/9f/0//T/9f/z
//L/8f/x/+//7v/t/+z/7v/v//D/8P/x//L/8v/w//L/8v/y//L/8//x//D/8P/v//H/
7//v//T/9f/0//X/9f/0//D/7f/y//T/9P/0//L/8//z//L/8v/y//X/9f/z//L/8v/y
//T/9f/1//X/8//z//P/8//z//P/8//z//X/9v/3//j/9f/1//X/8//w//D/7//v//P/
9f/2//b/9v/2//f/9//2//f/9//3//j/+P/5//n/9//4//j/+P/5//3//v8BAAAA///9
//z//f/+////AAACAAMAAwAEAAUABAADAAQABwAHAAcACAAGAAgACAAHAAkACgALAAwA
DgAOAA0ADQANAA0ACwAKAAsADwANAA4ADAAJAAcABQAIAAgABwAGAAYACQAHAAMABAAF
AAUABgAGAAYABgAFAAMAAwACAAIABQAFAAMAAwACAAEA///+//7//v/8//7/AgADAAIA
BQACAPz/+//7//7//v/9//3//v///wAAAQABAAEA//////3/+//7//v/+//7//v/+//8
/////v////7//f/6//z//f/+////BAAFAAAA///+//z/+//7//3///8AAAAAAAABAAIA
AwAEAAEAAAAAAAEAAAAAAP7//v8BAAIAAgABAAEAAQAEAAQAAwABAAQABwABAP7//P/7
//3///8CAAQABAADAAMAAgD+//7//v/+/wAAAAAAAAQABAABAP3//f///wAAAQADAAEA
AAD///7//v///wIAAwAAAP////8BAAEAAQABAAEA///////////9//3///////7//v//
/////P/8//v/+v/9//3//P/9/wEAAgADAAQABAADAAEAAAACAPz//P/8//z//P/6//z/
/P/6//3///8AAAEA/v/9//3//P/+///////9//7//v8AAAAA///9//v/+v///wMAAwAF
AAUABAADAAMAAwADAAIAAgAEAAQABgAHAAYACAAJAAoADgAQABAADgAOAA4AEQARAA0A
DQAQABMAFgAXABgAGQAWABQAEgAPAAwABwAEAAAA//////3//f/8//z/+f/4//j/+v/6
//n/+P/5//j/9//4//r/+//6//b/9f/1//f/9v/z//P/9/8FABMAKABEAFkAewCrANUA
+AATARkBEgH6ANYAtACLAFMAKQAXAAYA9//3/////f/2//L/8v/2//b/8f/w//D/8f/x
//D/7//v/+//7v/t/+z/7P/t/+7/7v/x//L/8v/w/+7/7v/u/+7/7//t/+z/7P/u//H/
8P/x//H/8f/v/+//8P/w/+3/6//v//L/8//0//D/7//t/+r/7P/u//P/9f/z//L/8v/y
//D/8f/x//H/9P/1//b/9//0//P/8v/x//L/8v/y//L/7//v/+//7f/u//D/8f/z//H/
8f/w/+7/7//w//L/8//2//f/9//3//T/9P/1//X/9v/4//n/+v/4//v/+//9//z/+//5
//j/+v/8//7/AAD+//////8AAAAAAAAAAAIABgAHAAgACgAJAAoACQAHAAUABgAHAAgA
CAAIAAcABwAJAAkABwAGAAgACwAIAAgABwAFAAQAAwAFAAQAAgAAAAMABwAGAAMAAQAB
AAAAAAAAAAAAAAD///3//f/8//z///////3//f/9//3//P/8//7//v/8//7//f/9//v/
/f/7//b/9v/3//v//P/8//3//P/7//r/+f/5//n/9//3//j/9//4//n/+f/5//n/+f/5
//v/+f/5//v/+//5//z/+P/4//j//P8AAPz//P/8//v/+f/4//n//P/+////AAD+//7/
/v/+//z//P/9/////P/8//r/+v/7//z//P/7//v/+//+//7//f/7//7/AQAAAP7//f/9
//v/+//8//z//v///wEAAgAAAAAAAAAAAAAAAAAAAAQAAwD///r/+f/8//z//P/9//7/
/v/+//7//////wEAAQD+//3//f///////////////v/9//z/+//6//v//v////z//P/9
//3/AQAKAAIA+v/+//3//P/7//r/+v/8//z/+v/8//3//f/9//3//f/+//7//P/9//3/
+//9//7/AQACAAEA///9//z///8BAP////8CAAIAAgADAAUABQAEAAQAAQAAAAEAAQAD
AAYACAAKAAsADAALAAgACgAMABEAEwAPAA8AEgAVABUAFQAVABUAFQAUABMAEQAKAAUA
AgD+///////9//3//v/+//v/+v/4//r/+v/5//n/+//7//v/+//8//z/+v/6//3//f/9
//7//f/7//3/CQAbADQATABrAJMAuQDdAP4ADwEHAe4AygCqAIoAXwA7ACUADwD4/+3/
8f/3//P/9P/6//r/+P/2//T/9P/1//f/9//2//X/9f/3//b/9f/0//T/9f/2//b/9f/2
//b/9P/0//T/9P/0//f/9f/0//T/9v/5//j/+f/3//X/8f/v//T/9v/1//X/9f/2//X/
9P/0//X/9f/0//X/9v/6//v/+v/4//f/9v/2//f/9//3//X/9f/1//X/+P/5//r/+//5
//j/9//2//f/9//3//X/9f/2//b/9//5//v//P/8//n/+P/4//f/+f/7//z//f/8//z/
/f/9//z//P/7//r//P//////AQADAAMAAgACAAMABAAFAAYABAAFAAUABgAKAAoACgAM
AAsACwALAAwADQAQABEAEQAQABAAEAAQABAAEAAPAA8AEgATABIAEgAQABMAEAAQABIA
EQARABEADgAMAAkABgALAA8ADgALAAkACQAIAAgACAAIAAgABwAFAAUABAAEAAMAAwAB
AAEAAQABAAAAAAACAAIAAAACAAIAAQD+////AQD+/wAAAwABAAAA/v/9////////////
AwADAAEAAQAAAP3//P/7/////////////f////3//f/9//3/+//+//3//v///wQABQAA
AP///v8AAP////8BAAEAAgACAAIAAAAAAAAAAAABAAIABAAHAAMAAgD///7/AAACAAMA
AwABAAEABAAEAAUAAwAGAAkABAACAAEAAQD/////AAAAAAQABQAHAAgABQAEAAMAAgAC
AAIAAgAGAAcABQACAAMAAgAAAP7//f8CAAQABgAIAAUAAwADAAEAAAD/////AQABAAEA
AQABAAIAAwAEAAUAAQABAAMAAwACAAIAAwADAAIAAgABAAAAAgAFAAMAAQACAAIAAgAC
AAIAAgAEAAQAAgAAAAEAAQABAAMAAwAEAAQABAAFAAUAAwAAAAAAAgACAAUABQAFAAYA
BwAHAAMAAQAEAAYACAALAAsACwAKAAoADAAMAA4ADwAPABAAEAAQABQAFgAWABQAEwAS
ABQAEwATABMAFgAZAB0AHQAdAB0AGgAYABYAEwAMAAcABAAAAAIAAwACAAMAAgACAP//
/v/+/wAAAAD/////AQABAAEA//8AAAAA/v8AAAMA/////wAA/////wUAFQAvAEYAXgCD
ALEA2QD5ABoBJQEXAfgA1gDCAKAAbwBJADMAGQAAAPv////7//3/BAACAP7/AAD+//n/
+P/4//n/+//6//n/+f/5//j/9//2//T/9f/2//b/+P/6//v/+v/4//j/+P/4//n/9//2
//b/9v/3//T/8//4//n/+P/5//f/9v/y/+//9P/2//b/9v/5//v//P/8//f/9v/4//f/
+P/4//n/+v/6//v/+//7//n/+f/5//n/+//7//v/+//5//j/9//2//f/9//3//X/9//4
//j/+f/7//3//v/+//3//P/8//v/+//7//r/+f/5//r//P/9////AAAAAAAAAAADAAMA
BQAEAAMAAQAAAAMABAAFAAYACAAJAAkACgAOAA4ADgAQAA4ADQAMAAwADQAQABEAEQAQ
ABAAEAAQABMAFAAUABUAFwAXABUAFAASABUAEgASABQAEwATABMAEgAQAA0ACgANABEA
EAANAAoACQAHAAYABwAIAAkACQALAAsACgAKAAgABwAEAAMABgAHAAcACAAGAAYABAAG
AAkACQAHAAkABwACAAIAAwAGAAYABQAFAAMAAwADAAMABAADAAAA//8AAP//AAABAAQA
BQAGAAcABQAFAAEA//8BAAEA//8CAP7//v/+/wIAAQD8//v/+v/8//3///8DAAIAAgAB
AAAAAQACAAMABAACAAIAAwAFAAAAAAD+//7/AAACAAMAAwABAAEABAAEAAEA//8CAAUA
BQAEAAQABQADAAEAAAD+/wAAAQADAAQAAAAAAAAAAAAAAAAAAAAEAAYABQADAAUABQAE
AAMAAwAEAAQABAAEAAEAAQADAAMAAAD/////AQADAAMAAwADAAEAAQABAAEAAAABAAQA
BQAAAAAAAQABAAIABAAFAAYABQADAAAA//8AAAAAAAAAAAQABQAFAAYAAgD//wAA/v/+
//7//v8BAAQABQAEAAMAAwACAAEAAwADAAQABAADAAMAAgD//wAAAAACAAIABAADAAIA
AgADAAUAAwADAAQABAAEAAUACQAJAAgACAAGAAYACAAJAAgACgALAAwADwASABMAEgAU
ABQAFwAXABIAEQATABUAFwAXABcAFwAWABQAEgAPAAoABQACAP7//f/9//v/+//8//z/
+f/4//j/+v/6//n/+f/7//v/+//7//z//P/6//z////9//v/+P/x//X/AwATACUAQABc
AIMAtQDbAPkAGgElARMB+ADcAL4AkABbADcAIwALAPz//f/9//f/+f/6//j/+P/4//T/
8f/w//D/8f/y//L/8v/z//L/8P/u/+z/7f/v//H/8v/z//T/9P/y/+//7v/t/+z/7//t
/+z/7P/x//X/9f/3//b/9f/y//H/8v/y/+//7f/w//L/8v/y//T/9f/1//T/8P/u/+//
7f/w//D/8f/y//T/9f/1//X/8v/x//D/7//y//P/9P/1//X/9P/z//L/8v/z//T/8//z
//T/9P/1//T/9f/1//T/9v/2//f/9//3//f/9v/1//L/8v/z//P/9v/4//n/+v/4//n/
9//3//r/+//7//z/+//8//3//v/+//////8AAAQABAAEAAYABQAFAAUABgAGAAgACAAH
AAYABgAGAAYABwAIAAgACQALAAsACQAIAAcACQAFAAQABQAFAAYABwAHAAYABAACAAIA
AwD///n/+//9//7/AAD+//7//v/9//v/+//6//r//f/9//v/+//5//n/+P/4//r/+v/4
//r/+v/5//b/9//5//T/9P/1//j/+P/3//f/9//3//f/9//3//f/9f/1//X/8//z//P/
9//3//f/9//2//f/9P/z//b/9//2//r/9f/0//P/9v/2//L/8v/y//P/8//0//f/9f/2
//b/9v/0//T/9P/0//X/9v/4//v/9v/2//T/9P/1//b/9v/1//P/8//2//b/8//x//T/
9//2//T/8//z//T/9f/3//j/9v/1//X/9P/y//L/8v/y//T/9P/0//j/9v/z/+//7//u
/+7/7v/v//P/9P/1//b/8v/x//L/8f/u/+3/7f/v//D/8f/y//P/8f/v/+3/6//x//f/
+P/0//L/8P/u/+z/7v/u/+z/7//x//L/8//u/+v/6f/m/+n/7f/w//H/8v/y//T/9P/z
//H/7//u/+//8f/v/+//8P/w//D/8f/0//X/9f/2//T/8v/y//H/8//2//j/+v/+/wAA
AAD+//3//P/+//3/+//7//7/AQAGAAcACAAJAAUAAgD///v/9P/v/+z/6P/o/+n/6P/p
/+z/7P/p/+j/5//o/+f/5f/o/+v/7P/t/+v/7P/s/+r/7P/p/+f/6//o/+X/7////w0A
GwAsAEQAZQCNALUA1wDuAPcA6QDMAKoAjgBmADEADQD///H/5P/n/+n/3//f/+b/6v/o
/+j/5v/k/+T/5f/n/+X/5P/j/+P/4//i/+H/4P/i/+P/5P/k/+X/5v/m/+T/5v/m/+b/
5v/m/+P/4f/g/+T/5//m/+f/6//r/+n/6f/p/+j/5P/h/+L/5P/k/+T/5v/n/+f/5v/m
/+b/6f/p/+j/5v/l/+T/4//j/+L/4f/j/+X/5//p/+f/5f/j/+H/5f/m/+f/6P/p/+n/
6f/n/+b/5v/l/+X/5P/l/+X/5P/k/+T/5f/l/+j/6f/p/+n/6P/o/+n/6f/m/+b/5f/k
/+f/6//s/+//7f/t/+z/7P/v//D/8f/y//D/8f/x//L/9P/0//T/9v/3//f/9//4//r/
/P/8//v/+//8//3//v/8//z/+//7//z/+//4//b/+f/9//v//P/6//f/9f/z//X/9v/2
//b/9v/3//P/7f/v/+//7v/u/+7/7v/u/+3/7//v/+7/7v/v/+//7f/t/+v/6//q/+r/
6f/o/+X/5v/p/+n/5//p/+r/5v/n/+n/5//m/+T/4//l/+X/5f/l/+X/5f/j/+P/5f/l
/+f/6f/p/+f/5f/j/+X/6f/p/+v/6P/n/+T/5v/m/+b/5v/q/+//7P/t/+7/7P/r/+v/
7f/t/+7/7v/u/+3/7P/r/+r/6//s/+7/8f/s/+z/6v/q/+v/7P/s/+v/7P/t//H/8v/w
/+3/7//x/+z/6v/p/+n/7P/t/+//8P/x//H/8v/y//L/8v/y//L/7//u/+3/8P/w/+3/
6f/p/+3/7v/v//H/8P/u/+z/6v/r/+3/8f/z//H/7//u/+//7//v/+//7//v/+//7//v
/+z/6//s/+v/6v/s/+//8f/w//D/7//u/+z/6//p/+n/7v/u/+7/7v/u/+7/7v/w//D/
7v/s/+3/7f/t/+3/7f/u/+7/7P/t/+3/6//p/+j/6f/o/+n/6f/p/+r/7//x/+//7//u
/+7/7v/v//H/8f/w//D/8v/y//T/9f/0//b/9//4//v//v////7//f/8//7//f/7//v/
/v8BAAQABQAGAAcABQACAP//+//4//P/8P/s/+n/6f/n/+f/6v/q/+f/5v/k/+b/5v/l
/+X/5//n/+f/5f/m/+b/5P/m/+X/5//n/+T/4//l/+v/8////xoANABPAHcAnwDFAPAA
DQEJAfQA0gC0AJgAZwA1AB0ACQDu/+H/5//l/9//4v/k/+L/5P/o/+L/4P/f/9//3v/c
/9r/2f/c/9z/3P/c/9r/2//c/9z/3f/e/97/3P/a/9j/1v/U/9v/2//c/97/3//h/9//
3//g/9//3P/b/9r/2v/X/9X/2//e/9//4P/f/9//3v/c/9r/2v/d/93/3//e/97/3v/d
/93/3P/b/9z/3f/e/9//3f/d/93/3f/g/+D/4P/g/97/3f/c/9n/3P/e/9//4f/h/+H/
4P/e/9//4P/i/+P/4v/j/+P/4//k/+T/5f/l/+P/5P/k/+T/5P/n/+f/6f/r/+v/6v/q
/+n/6v/r/+z/7v/v/+//8P/z//T/9f/4//j/9//2//b/+P/6//r/+f/7//z//f/+//z/
/P/7//v///////3//P/6//3/+v/6//z/+//7//v//P/8//v/+v/5//v/+P/z//X/9f/0
//T/9v/2//b/9f/0//P/8f/w//T/9f/0//X/8//z//L/8v/0//T/8v/0//T/8//w//H/
9P/w//H/8//y//L/8f/x//D/7//u/+3/8P/x//D/8f/v/+3/7f/t/+//7//v/+//7f/v
/+3/7f/v/+//7f/w/+7/7v/u//L/8v/u/+7/7v/w/+//7//x/+//8P/w//D/8P/w//D/
8P/y//L/8//1//D/8P/u/+7/8f/y//L/8f/x//H/9P/0//L/7//x//P/8//y//L/8//z
//P/9P/0//P/8//0//T/9P/0//T/9P/0//T/9P/4//b/8//v/+//8v/y//L/8//2//b/
9v/2//T/8//0//P/8//z//T/9//2//X/9P/z//P/8//z//P/8//z//X/9f/y//L/8//z
//P/9P/0//T/9v/1//P/8//1//b/9//4//b/8//v/+z/8P/x//P/9f/0//D/7P/v//b/
9v/2//b/9v/0//T/9P/0//T/9P/0//T/9f/2//f/+P/6//r/+v/6//z//P/8//z//P/8
//z//P/+/wAAAgAEAAIAAgACAAIAAwAEAAUABgAJAAoACwAMAAsACgAJAAgABgAEAAIA
AAD9/w==
         </WaveFormData>
      </LeadData>
      <LeadData>
         <LeadByteCountTotal>10000</LeadByteCountTotal>
         <LeadTimeOffset>0</LeadTimeOffset>
         <LeadSampleCountTotal>5000</LeadSampleCountTotal>
         <LeadAmplitudeUnitsPerBit>4.88</LeadAmplitudeUnitsPerBit>
         <LeadAmplitudeUnits>��V</LeadAmplitudeUnits>
         <LeadHighLimit>2147483647</LeadHighLimit>
         <LeadLowLimit>268435456</LeadLowLimit>
         <LeadID>II</LeadID>
         <LeadOffsetFirstSample>0</LeadOffsetFirstSample>
         <FirstSampleBaseline>0</FirstSampleBaseline>
         <LeadSampleSize>2</LeadSampleSize>
         <LeadOff>FALSE</LeadOff>
         <BaselineSway>FALSE</BaselineSway>
         <ExcessiveACNoise>FALSE</ExcessiveACNoise>
         <MuscleNoise>FALSE</MuscleNoise>
         <LeadDataCRC32>4054583385</LeadDataCRC32>
         <WaveFormData>
7v/u/+z/8P/z//H/7//x//b/9//5//z/+////wMABwAJAAkABwAJAAkACAAFAAQAAQD6
//n/+f/7//3//v///wEAAQD///z/9f/1//T/8v/u/+z/6//q/+n/6f/p/+n/6v/s/+7/
8P/t/+z/7f/s/+j/6P/o/+f/6//r/+f/6f/t/+z/6P/s//L/9v8AABUANQBWAHAAiACl
AMwA7gD1AN0AtwCeAIcAbABaAE8AQAAuACcAIAATAAQA+P/v//L/9v/v/+z/6v/p/+f/
5//n/+b/5//m/+b/5v/l/+T/5P/j/+L/4v/i/+D/4//k/+X/5//l/+X/5P/i/+T/5v/p
/+f/5f/l/+T/5P/i/+L/4v/j/+b/5//p/+r/6f/p/+j/6P/q/+n/6P/o/+f/5//n/+j/
6P/o/+f/5//n/+j/6//p/+j/5//m/+b/6f/p/+r/7P/u/+//8P/w/+//7//u/+7/8f/x
//H/8f/u/+3/7P/s//H/8//1//b/9//3//r/+v/4//j/+P/4//n//P/+//7//f8AAAEA
AQADAAcACQAKAAoACwALAAoACwAOAA4AEAASABUAGAAbABgAFwAXABcAGAAZAB0AHgAd
ABsAGwAaABcAFwAXABcAFQAUABMAEgAPAA4ADgANABAADgAMAAsACwAJAAgABgAEAAIA
///8//z/+//6//f/9f/1//T/9P/4//n/+f/4//b/9f/0//T/9v/2//X/9f/5//n/+P/4
//f/9f/y//H/8v/z//P/8f/y//P/9P/1//b/9v/2//X/9P/0//P/8v/z//T/9f/5//n/
+P/2//b/9f/2//b/9v/2//X/9f/2//f/+P/5//j/9//3//j/9//4//r/+//8//n/+f/4
//j/9v/3//n/+f/6//r/+P/6//z//P/8//r/+//7//z//P/8//z//P/9//z/+f/3//b/
+P/4//j/+f/2//b/9f/0//X/9v/3//j/+P/4//f/9//3//f/9//3//b/9P/2//j/9v/2
//b/9v/2//f/+f/6//f/9//3//b/9v/1//X/9f/3//n/+f/3//f/9//3//b/9f/1//f/
+f/6//r/+P/2//T/8f/0//X/9v/3//j/9//3//f/9P/0//X/9v/3//n/+f/5//n/+P/3
//b/9f/2//f/+f/6//b/9f/1//X/8//0//T/9v/5//r/+f/+//7/+//4//n/AAABAAMA
BgAJAA0AEQAVABMAEwARABMAEgAQAAwACgAIAAIAAgADAAYABwAHAAcABgAFAAIA/v/7
//v/+v/4//f/9v/2//b/9f/1//X/9f/x//D/7//u//H/8v/1//b/9v/2//b/9f/z//f/
9//z//X/9v/0//T/+v8EAAwAGwA3AFoAeACUAK8AzgDwAAkB+wDPALAAlwB8AGwAYQBI
ADQALwAkABMACAAGAPv/9P/4//b/9P/z//P/8f/x//H/8P/x//D/8P/w/+7/7v/v/+//
7//u/+3/6v/t/+7/7//x//D/7//t/+r/6P/q/+3/6//u/+//7//w/+7/7v/u/+//7//v
//D/8P/w//H/8f/y//D/7//u/+7/8f/x//H/8v/y//L/8f/x//H/8v/1//P/8//z//P/
9P/y//H/8f/y//X/9f/1//T/9P/1//X/9v/2//X/9P/z//b/9//4//r/+v/7//z//P/7
//v//v/+//7//v/+//7/AAAEAAcACAAIAAoACgAJAAoADQAOAA4AEQATABQAFAAVABgA
GAAaABwAHQAeAB8AHQAdAB4AHwAdAB0AIAAgACAAHwAgACAAHwAfAB8AHwAcABoAGAAW
ABYAFgAXABcAFAAQAAwACQAMAAsACwAKAAkACAAGAAQABAADAAIA//8BAAEAAAAAAP//
///+//z//v/9//z//P/8//z/+//7//3//f/8//z/+//5//b/9f/3//n/+v/5//j/9//2
//X/+P/4//j/9//5//r/+v/6//j/+P/4//v/+P/2//P/8v/3//r//P/+//3/+//6//r/
+v/6//r/+P/4//n/+//7//v//P/8//z/+//7//r/+v/4//n/+//7//3//v/9/wAA/f/8
//v/+P/5//n/+v/6//v//P/9/////v/7//n/+P/4//j/+P/5//f/+P/4//j/9v/2//b/
9v/4//j/9//3//f/9//3//f/9v/0//b/+P/3//j/+f/6//j/9//3//b/+P/5//r/+v/2
//X/9f/1//P/9f/1//P/9f/1//X/9P/x//H/8//1//r/+v/4//b/9f/1//T/8f/z//X/
9f/0//b/9v/w//L/8v/y//L/9v/3//j/9v/0//P/8v/x//P/9f/3//n/9v/1//T/8//z
//P/9P/0//L/8f/x//H/8//0//T/9v/3//j/9//8//3/+//5//v//////wAAAgAFAAkA
DQARAA4ADQAKAAsADAAMAAoACgAKAAQABAAFAAUABQAEAAMAAwADAAEA/v/5//n/+P/2
//P/8v/y//L/9P/1//b/9//0//L/8P/u//D/8P/y//L/7v/u/+7/7f/r/+v/7//x//H/
8v/y//L/8v/6/wYAGQA3AFwAeACSALEA0ADsAAEB9QDHAKoAmwCAAGwAXQA+ACYAJQAm
ABkACAACAPv/9P/w/+z/6v/p/+n/6P/p/+r/6v/n/+b/5v/m/+X/5P/k/+P/6P/q/+z/
7P/p/+j/5//n/+f/5//m/+T/5v/o/+v/6f/p/+n/6P/o/+j/6P/o/+n/5//n/+j/6P/q
/+v/6//s/+v/6f/n/+b/6f/p/+n/6v/s/+z/6//r/+j/6P/q/+f/6f/r/+3/8P/y//H/
8f/y//D/7//u/+z/7v/v/+//8P/z//P/8//z//H/8f/x//L/9P/1//b/9v/3//f/+v/6
//z//P/8//z/+//8//z/+v///wQABwAJAAkACwALAAoACQALAAwADAAPABIAEgAUABYA
FwAYABkAFwAXABgAGQAaABsAHwAgABwAGQAYABYAFQAVABUAFQAWABYAFgAWABUAFAAU
ABMAEQAMAAcAAwAFAAUABgAGAAgACAAHAAYABAABAP7/+f/8//3//f/+///////+//z/
+v/5//j/+P/6//r/+f/5//j/9//1//T/9//3//b/9//4//n/+f/3//X/8//x/+//9P/2
//j/+f/5//r/+v/6//n/+P/3//n/+P/2//P/8v/0//b/9//4//r/+f/5//r/9//2//X/
8v/z//X/+P/5//v//P/8//z/+P/3//X/9P/2//f/+f/5//r/+v/4//r/+//8//3//P/5
//n/+v/6//j/9v/0//P/9f/1//b/+P/1//T/8//z//b/+P/5//r/9//2//X/9P/y//L/
8f/x//T/9f/2//f/9v/0//b/+P/0//T/9P/0//H/8f/y//L/9P/1//b/9v/3//f/+P/5
//f/9//1//H/8v/z//T/9P/v/+//8f/z//X/9P/x/+7/7//x//L/8f/1//f/9f/w//P/
9P/1//b/9f/z//H/7P/u//H/9P/3//X/9f/1//X/9P/z//L/8f/z//P/9P/0//D/7//v
/+//7//w//D/8v/w//D/7v/y//b/9f/0//f/+f/5//r//P///wMABwALAAkACQAHAAkA
DAAMAAoACgAFAP7//f/9////AQACAAMAAQABAP///P/3//f/9v/0//H/8P/w//D/7f/t
/+3/7f/t/+7/7//w//D/8P/y//L/8v/y//L/8f/v/+v/6//r/+3/8P/y//D/8v8AAAwA
FwAxAFYAdgCQAKsAzADoAPEA2wC1AJoAhwBuAF4AUQA+ADAAKwAmAB8AFgAGAPf/9P/0
//D/7v/t/+3/6f/p/+n/6P/n/+b/5v/m/+f/6P/q/+v/6//q/+n/5v/p/+r/6//t/+z/
6//p/+b/5v/o/+v/6f/r/+v/6v/q/+j/6P/o/+n/6//r/+z/7P/s/+3/7f/u/+z/6//q
/+r/7P/t/+7/8P/w//D/7//v/+7/7v/w/+3/8P/x//L/9P/z//H/8P/w/+//7//v/+7/
7//x//L/9P/z//P/8//z//P/8//z//T/9v/3//j/+P/5//n//P/8//7//v/+//7///8C
AAQABAAHAAoACwALAAoACwAKAAgACwAPABIAFAASABQAEwAUABUAFwAZABsAGQAZABoA
GwAbABsAHgAeAB8AHQAdABwAGQAZABkAGQAbABoAGQAYABcAFgAWABUAFAAQAAwACQAJ
AAcABgAEAAYABgAFAAQAAwABAP//+//9////AAACAAAA///9//r//P/7//r/+v/8//z/
+//7//r/+f/3//b/+f/5//j/+f/4//n/+f/3//j/+f/6//v/+v/6//r/+f/5//r/+v/6
//r/+v/6//3////+//z//P/+/wAAAQACAAAA/f/7//r//f/+/////v/8//3///////7/
/v/9//z//v//////AAD+////AQABAAAAAAD+/wAAAgACAAIAAAD9//3//v/+//z//P/8
//3////9//z//P/8//z//P/9//v//P/8//z/+v/6//r/+v/8//z/+//7//v/+//7//v/
+//6//3/AAD+//7//v/+//z/+//7//r/+v/7//z//P/4//f/9//3//r//f/+//3/////
/////v/5//f/9//3//v//P/7//r/+v/7//v/+f/1//X/+f/8//7/+//6//n/+P/5//n/
+f/2//n/+//9/////f/7//n/9//6//v//P/9//v/+//8//z/+v/5//n/+f/7//z//P/+
//z//P/6//7/AQD///3///8DAAMABAAGAAUACQANABEAEwAVABUAGQAXABQADwAMAAwA
BgAGAAcACAAJAAkACQAJAAkABwAEAAEAAQAAAP7/+v/4//f/9v/3//f/9//3//b/9v/2
//b/9f/0//X/9P/1//b/9//3//X/9f/z//P/8//0//j/+v/8/wQAEAAdADUAXAB+AJgA
tQDUAOwAAwH9AM0AqACVAHwAZgBXAEYAOgA1ACoAGwAMAAAA+//6//j/9f/0//T/9f/y
//H/8P/u/+//7v/u/+7/7P/s/+3/7f/w//D/8P/u/+7/7v/u/+//7//v/+7/7P/q/+z/
7//t/+7/7//v//D/7v/u/+7/7//v/+//8P/w/+7/7//v//D/8P/v/+7/7v/v/+//7//w
//L/8v/x//H/8f/y//X/8//y//H/8P/w//H/8f/y//T/8//z//P/8v/x//H/8P/w//L/
8//0//X/9f/1//X/9v/6//v//P/8//3//f8AAAAA/v/+//7//v8BAAQABgAGAAYACAAI
AAcACgANAA4ADgARABMAFAAUABMAFgAWABgAGAAZABoAGwAbABsAHAAdAB8AHwAiACIA
IAAdABwAGgAbABsAGwAbABwAHAAcABwAFwAUABIADwARABAADwAPAA4ACwAJAAYABgAG
AAUABAAFAAUABQADAAIAAQD///7/AQABAAAA/v/9//v/+f/4//r/+v/5//n//P/9//3/
/v/9//v/+P/3//b/9//3//X/+P/5//r/+//8//z//P/7//n/+v/6//r/9//2//X/9//7
//z//P/+//v/+v/4//b/+f/5//r//P/+//7//v/8//v/+//8//v//P/+////AAAAAAEA
AQACAAEAAQACAAEA/v/+//z//v8AAAAAAAD+//////8AAAAAAgACAAIAAwAAAP3/+//6
//z//P/8//3/+//8//z//P/7//z//f/+//3//P/6//n/+f/5//n/+f/6//j/+v/8//n/
+P/3//b/+P/5//v//P/6//v//P/8//f/9f/0//P/9v/5//r/+f/4//f/9v/0//P/8//1
//f/+f/4//X/8v/1//f/+P/3//f/+f/5//j/9v/0//L/8P/4//b/+P/4//j/+P/2//X/
9P/w//P/9f/3//n/+P/3//b/9f/2//f/+P/5//j/9//3//b/8v/x//H/8f/0//j/+/8A
AP3//P/5//z//f/7//n/+///////AAACAAMABwALAA8ADwAPAA0ADwASABIAEAAQAA0A
BgAFAAUABwAJAAoACwAIAAcABAAAAPv/+//6//j/9//4//r//P/5//f/9f/z//T/9P/0
//T/8v/y//T/9P/0//T/9P/z//H/8//1//X/7//u//T/+P/8/wAACgAZACkASAByAJIA
qwDGAOIA/QADAd8AuAClAIoAcABjAE4ANAAvAC4AHwAQAAYA/f/6//j/9v/0//P/8//w
/+//7v/s/+3/7P/s/+z/6v/q/+v/6//q/+r/6v/o/+r/6v/q/+v/6f/p/+j/5v/o/+z/
8f/x/+//7f/q/+j/6v/q/+r/6//r/+v/7P/s/+r/6f/n/+b/6//t/+//8v/w/+//7v/u
/+7/7v/t/+3/7v/w//T/8//w/+//7v/u//D/7//v//D/7//v/+//7v/u/+//7//w//D/
7//u/+3/7//v/+//8P/0//f/+v/8//z/+//9//z/+//6//n/+P/6//7/AQACAAEABAAF
AAUABAAHAAgACAALAA0ADgAOAA0AEAAQABIAFAAVABYAFwAXABcAGAAZABcAFwAaABoA
GQAXABcAFgATABMAEwATABQAFAAUABQADwAOAA4ADQANAAoABwAFAAUAAwACAAAAAAAA
AP///v8AAP///v/7//j/9//1//T/9v/3//f/9v/4//f/9v/2//X/9P/y//H/8//z//L/
8v/y//H/7//v//L/9f/3//f/9f/z//H/7//w//D/8P/v//D/8v/z//T/8v/w/+7/7//y
//T/9f/4//b/9v/1//T/9P/z//P/9P/0//T/9P/y//H/8f/y//H/9f/4//r//P/7//v/
+v/6//f/9//4//f/+P/4//b/+P/3//b/9f/y//H/8f/y//L/9P/0//T/9f/3//X/9P/0
//T/9P/0//X/8//0//T/9P/y//L/8v/y//T/9P/z//P/8v/x//D/7//w/+7/8P/y//D/
8P/w//D/8P/x//P/9P/y//P/9P/0//H/7//u/+3/7v/x//L/8f/v/+//7//u/+z/7f/w
//P/9v/+//r/8P/u/+7/7v/u/+7/7//v/+//7P/r/+v/6//r/+7/7//w//H/7//v/+//
7//x//H/8v/y/+7/7f/t/+3/7v/w//H/9P/0//T/8v/2//j/9f/y//P/9f/1//b/+P/8
/wEABgALAAsACwAJAAsACQAIAAUABAAEAP7//v///wAAAQABAAEAAQABAP///P/3//f/
9v/0//L/8v/z//T/8f/x//H/8f/u/+7/7v/u/+3/7P/t/+z/7P/s/+z/6//t//H/7//t
/+//8v/w/+r/7P/2/wIAEwA1AFgAdACOAK0AxgDeAPEA5QC9AKIAjwB2AGIAUwBAACwA
IwAcABMADgAEAPf/9P/w/+7/7P/r/+v/6v/r/+z/7P/q/+j/5//m/+f/6P/q/+v/6v/q
/+r/6P/o/+j/6P/p/+j/5//l/+L/5P/m/+n/5//n/+f/5v/m/+f/6P/p/+v/6v/p/+n/
6P/o/+n/6f/q/+z/6//q/+r/6//r/+v/7P/s/+z/6//r/+n/6v/t/+v/7f/v//H/9P/w
/+3/6//q/+3/7f/t/+z/7P/t/+3/7v/x//H/8f/x//P/8//z//T/9f/1//X/9P/3//f/
+v/6//j/+P/4//j/+f/8//7//v8AAAQABgAHAAcACQAJAAgACwANAA4ADgAPABIAEgAU
ABMAEwATABMAFgAXABkAGwAZABkAHAAcAB0AGwAbABoAFwAXABcAFwAXABYAFQAUABIA
EgATABMAEgAOAAoABwAIAAcABwAGAAQABAADAAIABAADAAIA/////////v/+//7//f/7
//j/+f/5//n/+v/5//j/9v/1//f/9//2//b/9//3//b/9//3//f/9v/z//T/9f/2//f/
9v/2//b/9f/z//T/9P/0//f/+P/5//3/+v/4//X/9P/3//j/+P/4//n/+f/6//z/+f/4
//f/9P/3//n//P/9//v//P/8//z/+f/5//j/+P/5//v//v////3//P/5//r//P/8//z/
+v/3//f/+P/4//v//P/9/////f/7//r/+v/4//j/+P/5//v//P/8//z/9//2//X/9P/1
//b/9v/3//n/+f/5//n/9//0//X/9v/3//j/+f/6//b/9f/1//T/9v/3//j/+P/2//X/
9f/1//f/+f/5//f/+f/5//n/+P/z//P/9f/3//n/+P/1//L/+P/7//X/8//y//P/9P/1
//b/9//3//f/9P/y//P/9P/1//f/9//3//f/9//3//f/9//1//X/9v/2//f/9//4//n/
+P/4//f/+P/6//r/+P/8//7/+//4//n/AAABAAMABgAHAAsADwATABAADwAMAA0ADgAO
AAwADAAIAAIAAgADAAQABQAFAAUAAwADAAEA/v/3//f/9v/0//P/9P/2//j/9f/1//X/
9f/y//L/8v/y//L/8v/0//T/8v/y//L/8f/3//X/8//1//f/+P/0/+7/9v8IABgALwBT
AHIAigCmAMcA5gD6AP0A3QC5AKIAiQB2AGoATwA0ACoAJwAYAAsACgD+//X/9P/0//H/
8P/w//H/8f/x//H/8P/t/+z/7P/s/+r/6v/r/+v/7v/u/+7/7P/s/+z/7P/t/+3/7f/s
/+r/6v/s/+//7f/v/+//7v/u/+3/7P/r/+v/6//r/+z/7P/u//H/8//2//T/8f/u/+z/
8P/x//L/9P/y//L/8f/x/+//8P/z//H/8v/z//T/9v/z//H/8P/w//T/9f/2//b/9f/1
//T/9P/3//f/9//3//n/+f/5//r/+f/5//n/+P/6//v///8AAAAAAAAAAAAAAgAGAAkA
CgAJAAoACQAHAAkADQAPABAAEwAVABYAFgAXABoAGgAcABoAGwAcAB0AHwAfACAAIQAg
AB8AIQAgACAAHwAgACAAHwAfAB8AHwAcABoAGAAWABYAFgAXABcAFgASAA4ACwAOAA0A
DQAMAAoACgAJAAgACAAHAAYAAwADAAMAAgACAAEAAQAAAP7/////////AAD///7//P/7
//v/+//6//r//f/9//z//f/8//3//f/7//3//f/9//3//f/8//v/+f/7//z//P/8//z/
/P/8///////+//z//P///wAAAAAAAAIAAQABAAIAAQAAAP///P/9////AgADAP///v/8
//r//P/9//3//v8AAAEAAwADAAEAAAD9//7///8AAAEAAAD8//v/+//6//z//P/8//3/
///9//z//P/6//r/+v/7//z//v///wAA/P/6//j/9v/4//j/9//3//r/+//8//3/+//4
//n/+v/6//r/+v/6//n/+f/6//r/+P/5//r/+v/4//f/9//3//n/+//7//n/+//7//v/
+v/1//X/9//5//z//P/6//j/+v/7//v/+f/2//f/9v/0//j/+v/8//7/9v/0//T/9v/2
//b/9v/4//n/+v/4//b/9//4//n/+v/7//z//f/7//n/9//1//b/9//5//r/+v/5//n/
+f/2//b/9f/2//b/9v/0//j//f/9//3/AQACAAEAAQACAAEABQAJAA0ADgAPAA4AEQAS
ABIAEAAQAAsABAADAAMAAwADAAIAAQADAAUABQAEAP7//f/7//j/8//y//L/8v/y//P/
9P/1//T/9P/0//T/9v/2//j/+P/z//L/8f/v//H/9f/3//P/8//2//b/+P/+/woAFgAp
AEsAcACMAKAAvwDcAPAA9QDdAL8ApgCNAHoAbABVADwANAAtAB4ADwAEAPj/8//0//L/
8P/u/+3/7f/t/+3/7f/s/+j/5v/l/+T/6P/q/+3/7//t/+z/6//o/+X/5P/j/+P/5f/n
/+j/6P/q/+z/7//t/+z/6//p/+j/6v/q/+r/6//r/+v/7P/s/+//8f/y//T/7//r/+f/
5P/n/+n/6//u//D/8P/v/+//7v/u//D/7f/v/+//7//w/+//7f/s/+z/8P/x//L/8v/x
//H/8P/w/+//7//v/+//8P/x//L/9P/z//P/8//y//X/9f/4//j/+v/6//r/+v/7//7/
AAAAAAAAAgACAAEAAAADAAQABAAIAAsADQAOAA8AEgASABQAEQARABEAEQAPAA8AEAAR
ABMAEwAWABYAFQATABMAEgAUABUAFgAXABQAEgAQAA4ACQAIAAgABwAHAAQAAQD//wEA
///+//z//v/+//3//P/+//3//P/5//f/9//2//b/9v/1//P/8P/w/+//7v/u/+7/7v/t
/+3/8v/z//P/9P/x/+//7P/r/+z/7f/t/+v/7P/t/+7/7//w//D/8P/v/+3/7v/u/+7/
8P/w//D/8//z//L/8P/w//H/8v/y//L/8P/v/+//8P/u/+z/6v/m/+j/6//v//H/8P/w
/+//7v/r/+v/6v/q/+3/7//y//P/8P/w/+7/8P/y//L/8v/w/+3/7f/u/+7/8P/w//D/
8f/v/+v/6P/m/+f/6P/p/+v/6//s/+z/7P/s/+z/7P/s/+7/7v/t/+3/7P/r/+r/6f/l
/+L/4//k/+X/5v/n/+j/5v/l/+X/5P/k/+X/5v/m/+b/5//p/+v/6P/n/+T/3//n/+n/
5v/k/+L/4P/e/+H/4f/h/97/4f/j/+X/5//l/+P/4f/f/+P/5f/n/+n/5//n/+j/6P/j
/+H/4P/f/+H/4v/i/+T/4v/i/+D/5P/p/+n/6f/t/+3/6//q/+r/7f/x//X/+f/5//n/
9//5//b/9P/w/+7/7//q/+v/7f/x//P/9P/1//T/8//w/+z/5v/l/+P/4P/d/9z/3P/c
/9z/3f/e/9//3P/c/9z/3P/f/+D/4//k/+H/4P/f/93/2f/X/9f/2//f/+D/4v/k/+j/
7P/2/w0ALwBUAHIAjgCpAMgA4gDlAMcAoQCKAHEAWgBMADkAJAAYABEACAD///L/6P/h
/+D/4P/d/9z/3P/d/9j/1//W/9T/1f/U/9T/1P/W/9b/1//X/9b/1v/W/9T/1v/W/9b/
1//V/9X/1P/S/9L/1P/X/9X/1f/V/9T/1P/W/9b/1v/X/9X/1f/W/9b/1v/X/9f/2P/b
/9v/2//c/9z/2//a/9r/2P/Y/9f/1//Z/9r/3f/b/9j/1//W/9b/2P/Z/9v/3v/d/93/
3f/c/97/3//f/+D/3//f/9//3//e/93/3P/c/+H/4//l/+b/5v/l/+f/5v/k/+T/5P/k
/+b/6v/t/+7/7//y//P/8//1//n/+//8//v/+//6//j/+v/+////AgACAAMABAAFAAMA
AwAEAAUABgAHAAsADAAIAAUABAACAAMAAwADAAMAAQAAAP///v/7//r/+v/5//r/+P/2
//X/8v/v/+3/6v/s/+z/6//q/+r/6f/o/+X/5v/n/+f/6P/r/+v/6v/o/+b/4//g/97/
4P/g/9//3//f/9//3v/e/9//3//e/9//4P/h/+H/3//c/9v/2v/Z/9v/3P/d/93/3f/e
/97/3v/e/97/3v/h/+H/4P/e/97/3//g/+D/4P/e/93/3f/e/9//4P/h/+D/3//f/+D/
3//h/+L/4v/i/+D/3//d/9z/3v/f/+H/4f/g/+D/3v/g/93/3P/b/9j/2//d/+D/4v/g
/97/3P/b/93/2//a/9r/2//c/93/3//e/97/3f/c/9r/2v/a/9r/2P/Y/9f/1//Y/9n/
2v/b/9r/2P/a/9z/2P/W/9T/0v/V/9f/2v/c/9n/2f/Z/9j/2f/Z/9r/2//Z/9n/1//T
/9X/1f/V/9T/0v/T/9b/2f/a/9j/1P/Q/9P/1f/W/9X/1f/a/9n/2P/X/9b/1//X/9f/
1P/T/9P/0//T/9P/0//T/9P/0//T/9P/0//S/9H/0f/Q/9D/0f/T/9X/0//U/9T/1v/V
/9T/0f/U/9f/1f/T/9X/2v/b/93/4P/f/+P/5//r/+3/7f/r/+3/7P/q/+b/5P/j/97/
3//h/+D/4f/h/+H/3//f/93/2v/W/9f/1//W/9L/0P/P/87/z//P/8//z//M/8z/zP/M
/87/zv/Q/9D/zP/M/8z/y//F/8f/zf/P/9H/0P/Q/87/0P/a/+b/8/8RADYAUABsAI8A
qgDCANkAzQCjAIIAawBSAEQANwAcAAgAAQD4/+3/5P/a/9P/0v/S/83/yv/I/8f/w//D
/8P/wv/C/8L/w//E/8P/wv/C/8H/xP/E/8T/wv/A/77/vP+7/77/v/+//77/wP/C/8X/
w//D/8P/wv/C/8H/wP+//7//wf/B/8L/wv/B/8H/wP/A/8L/wf/A/8D/v/+//7//wP/C
/8L/wf/B/8H/wv/F/8P/wf/B/8H/wv/D/8P/xP/G/8b/xf/E/8L/w//F/8b/yP/H/8f/
x//H/8n/yf/J/8r/yv/L/8z/zP/L/8v/zv/O/8//0P/R/9L/0f/U/9b/1v/W/9j/2P/X
/9r/3f/e/97/4f/j/+T/5P/n/+r/6v/s/+v/6//r/+v/7P/t/+//8f/v/+//8v/y/+//
7f/t/+z/7//x//P/9f/x/+7/6//o/+f/5v/m/+X/5//k/+H/3//d/9v/2v/Y/9r/2v/Z
/9j/1//V/9P/z//P/8//zv/O/9D/0f/R/9D/zv/N/8z/zP/M/8z/y//L/8v/y//K/8r/
zP/L/8n/yf/K/8v/y//J/8f/x//H/8f/yv/K/8r/yf/H/8j/yP/I/8j/yP/I/8v/y//K
/8j/yP/I/8j/x//G/8j/x//H/8j/yP/I/8j/xv/H/8n/zP/N/8z/zP/L/8r/yf/J/8j/
yP/K/8v/zf/N/8r/yv/I/8r/yv/K/8r/yP/J/8n/yv/K/8f/xv/F/8X/x//H/8j/yv/J
/8j/x//H/8f/yP/I/8j/xv/G/8b/xv/G/8b/xf/F/8P/w//D/8P/wv/A/8L/xP/C/8L/
wv/C/8H/wf/C/8L/wv/D/8T/xP/C/8H/wf/B/8D/wf/A/73/vf+9/73/vP+6/7v/vv/B
/8P/wv+//7z/vf+//8D/v/+9/7//v/++/73/vP+7/7r/vf++/7//wP+6/7b/t/+2/7j/
u/+8/73/vv+8/7z/vP+8/7r/uv+6/7r/vP+8/7z/vP+9/77/v//A/8L/xP/G/8j/yf/K
/8v/zP/Q/9L/1P/W/9T/1P/U/9T/0P/O/8z/yv/I/8j/yP/I/8X/xP/D/8L/wv/C/8L/
wv+//w==
         </WaveFormData>
      </LeadData>
      <LeadData>
         <LeadByteCountTotal>10000</LeadByteCountTotal>
         <LeadTimeOffset>0</LeadTimeOffset>
         <LeadSampleCountTotal>5000</LeadSampleCountTotal>
         <LeadAmplitudeUnitsPerBit>4.88</LeadAmplitudeUnitsPerBit>
         <LeadAmplitudeUnits>��V</LeadAmplitudeUnits>
         <LeadHighLimit>2147483647</LeadHighLimit>
         <LeadLowLimit>268435456</LeadLowLimit>
         <LeadID>V1</LeadID>
         <LeadOffsetFirstSample>0</LeadOffsetFirstSample>
         <FirstSampleBaseline>0</FirstSampleBaseline>
         <LeadSampleSize>2</LeadSampleSize>
         <LeadOff>FALSE</LeadOff>
         <BaselineSway>FALSE</BaselineSway>
         <ExcessiveACNoise>FALSE</ExcessiveACNoise>
         <MuscleNoise>FALSE</MuscleNoise>
         <LeadDataCRC32>3981992377</LeadDataCRC32>
         <WaveFormData>
AwACAAIAAgADAAIAAwAFAAUABAADAAIABQAHAAgACQAGAAYABwAJAA0ADgAOAA4ADAAK
AAgABgAGAAQAAAD///z//P/8//3///8AAAIAAwABAAEAAQABAAEAAQABAAEAAQABAAEA
AQABAAEAAQABAAIAAwAEAAUABQAFAAYACgAXACgANQBFAFcAYgBnAGQAVwBCACQACADt
/8z/oP99/27/X/9P/1H/YP9t/4T/mf+l/7X/yP/W/+H/7P/0//3/BQAFAAUABgAHAAUA
BQAFAAYACAAIAAgACQAIAAgACAAIAAwADAANAA0ACwALAAwADAAOAA4ADgAOAAwADAAM
AAwADAAMAA0ADQANAA4ADgAQABIAEgARABEAEQARABEAEQAPAA8ADgAOAA4ADQAMAAsA
DAAOAA8AEAAOAA8AEAAQABAADwAPAA8AEAARABIAEwARABIAEgASABAAEAAPAA8ADwAP
AA4ADgANAA0ADgAOABAAEAAQABAAEAAOAA4ADgAOAA4ADgAOAA0ADQALAAsACgAKAAkA
CAAGAAcABwAHAAQAAgAAAP7//v/+//3//P/7//v/+v/5//j/+P/4//f/9v/2//b/9P/1
//T/9P/1//X/9v/3//f/9//3//f/+P/4//r/+//7//z//f/9//3//v/+//7//v8AAAEA
AQABAAMABAAEAAQAAgACAAIAAgAEAAQABAACAAEAAgABAAAAAQAEAAUABgAGAAYABgAH
AAgACAAIAAgABgAGAAYABgAGAAYABwAHAAsACwALAAsACgAJAAgACAAKAAoACQAJAAoA
CwALAAsACgAKAAoACgALAAsACwAMAAwADAAMAAwADAAMAAwADAANAA0ADgAOAAoACQAI
AAYABwAIAAkACgAKAAgACAAIAAkACQAJAAkACAAIAAkACQAJAAgABwAHAAcABwAHAAcA
BQAFAAUAAgAAAAEAAQABAAMAAwADAAIAAwAEAAQABAACAAQABAAEAAMAAwADAAMAAgAB
AAAA//8AAAAAAQABAAEAAgACAAEAAQADAAMAAwADAAMAAQABAP//////////////////
//////3//f///wMAAQAAAAAAAAAAAAAA/v/+//7//v////7//v8AAAAAAAAAAAEAAQAB
AAEAAQD///7//v/+//3//f/9//3///8AAAEAAQABAAAAAAAAAAIAAAAAAAEAAwACAAEA
AAAAAAEAAQABAAEAAgAEAAcACQAKAAoACgAHAAQAAQD+//3//P/5//n/+P/4//j/+f/7
//z//v//////////////AQABAAEAAQAAAP///v/9////////////AQABAAEAAQABAAEA
AgAGABEAIAAvAEEAVQBiAGMAYABXAEIAJAAIAOX/tP+A/1//VP9D/y//Lf9A/1X/cP+L
/6H/sf/A/87/3//w//z//////wAAAQADAAUAAwADAAMABAAEAAQABAAFAAgACAAIAAgA
CgAKAAsACwANAA0ADgAOAA0ADAALAAoADAAMAAwADAAMAAwADQANAAsADAAMAA4AEAAQ
AA8ADwAPAA8ADwAPABEAEQAQABAADwAPAA8ADwAPABAAEAAQABAAEQASABIAEgARABEA
EQATABMAEwATABEAEgASABIAEgASABEAEQARABEAEAAQABEAEQASABIAFAAUABQAFAAU
ABIAEgASABAAEAAQABAAEQARAA8ADwANAA4ADgAOAA0ADQAMAAsACQAIAAcABgAEAAQA
AwACAAMAAwACAAEAAAAAAAAA///+//7//v/8//v/+v/6//v//f/+///////+//3//P/8
//7/AAABAAEAAAABAAEAAQAEAAQABAAEAAIAAwADAAMAAQACAAIAAgACAAIAAgACAAQA
BAAEAAIAAgAEAAQABAABAAIAAQAAAAMABAAFAAcABgAGAAYABgAGAAYABgAGAAQABAAF
AAUABwAHAAcABwAJAAkACQAKAAgACAAHAAcACAAJAAkACQAMAAwADAAMAAkACQAJAAoA
CgAKAAoACgAMAAwADAAMAA8ADwAQABAADQANAA0ADAAMAAwADAAMAA4ADAAMAAwACQAJ
AAkACQAIAAgACQAJAAsACgAJAAkABwAHAAcABwAHAAcABwAEAAIAAwADAAMAAwADAAMA
AgACAAIAAQAAAAAAAgACAAIAAwADAAMAAwADAAMAAwADAAAAAAABAAEAAAAAAP///f//
/wEAAQABAAMAAwABAAEAAQABAAEAAQABAAEAAQABAP///f/9//////////7//v//////
////////+//4//v//P/9//7/AAAAAAAAAAD9//z//P/+////AAABAAMAAgABAAAA//8B
AAAAAAAAAP///////////f/+//////8BAAAAAAAAAP7//P/8//3/AAAAAAAAAAAEAAUA
BQAFAAYABgAHAAkACQAKAAoACgAGAAQAAgAAAP7//P/4//f/9v/2//b/9//5//r//P/9
//3//f/9//3////////////9//3//f/9//3//f/9//3//////////////wEABgAKABEA
IAAxAEEAUQBeAGMAYABXAEQAKgAOAOf/sP94/1n/Sv83/yP/Jf82/0v/YP99/53/tf/G
/9L/4f/u//j/+//9//7///8BAAMABAAFAAYACAAHAAYABQAFAAgACAAIAAgACAAIAAkA
CQAJAAkACgAKAAsADAANAA4ADAAMAAwADAAKAAoACwALAA0ADgAOABAADgAOAA0ADQAN
AA0ADQANAAsACwAKAAoADQANAA0ADQANAA4ADgAOAA4ADwAQABAAEAAPAA8ADwANAA0A
DQANAA4AEAARABIAEQAQAA4ADQANAA0ADAAMAA0ADQAOAA4AEAAQABAAEAAOAAwADAAM
AA4ADgAOAA4ADAALAAgABwAIAAoACwAMAAkACQAIAAcACQAIAAcABgACAAIAAQAAAP//
///+//3//v/+//7//f/7//r/+f/2//b/9v/3//n/+P/4//j/9//5//n/+f/6//j/+v/7
//v//P/9//3//f/+//7//v/+//7///////////8AAAAAAAD+//7//v/+/wAAAAAAAP7/
/v8AAAAAAAD8//7//v/+//z//P/8//3///8AAAEAAgAAAAAAAAAAAP///v/+//3/AAAB
AAIAAwADAAMAAwAEAAYABgAFAAUABgAHAAcABwAGAAYABgAGAAUABQAFAAYACAAIAAgA
CAAGAAYABgAGAAUABQAGAAYABwAHAAcABgAGAAYABgAGAAcABgAHAAgABQAFAAUABQAE
AAQABQAFAAUABAADAAMAAQABAAEAAQABAAEAAQD+/wAAAQABAAEAAQABAAEAAAAAAAAA
///+//7/AAAAAAAA/f/9//3//f////////////7//v///////v/+//3/+//9////////
//3//f/7//v//f/9//3//f/7//v/+//7//3/+//7//3///////7//v/7//n/+f/6//v/
/P/9//7//v/+//7//v/9//z//P/+//3//P/7//v//f/9//3//f/+//7///8AAP3/+//5
//f/+P/6//z//f/9//z//P/8//z/+v/6//v/AAAAAAAAAAACAAMAAwADAAAAAAABAAMA
BwAIAAgACAAGAAQAAgAAAAAA/v/6//n/9v/2//b/9//5//r//P/9//3//f/9//3//f/9
//3//f/9//3//f/9//3//f/9//3////////////9////AgAIABUAIgAvAD0ATwBeAGMA
XgBTAD4AJAAIAOv/yP+e/3//cv9j/1H/Uf9c/2v/gP+V/6P/t//M/9r/4f/o/+7/8//5
//3///8CAAUABAADAAIAAgAEAAQABAAFAAYABgAGAAYACAAIAAkACQAHAAcACAAIAAYA
BgAGAAYACAAIAAgACAAIAAgACQAJAAcACAAIAAoACgAKAAkACQAJAAkACQAJAAkACQAI
AAgACQAJAAkACQAHAAgACAAIAAoACwAMAAwACgAJAAkACQAJAAkACQAJAAgACAAHAAYA
BwAIAAgACQALAAsACgAKAAsACwAMAAwACgAKAAoACgAIAAYABgAGAAUABAADAAIAAwAF
AAUABwAEAAQAAwACAAEAAQAAAP//AQAAAP///v/6//r/+f/4//f/9//2//X/8//y//H/
7//w//D/8P/u/+//7v/u/+//7f/u/+//7//v/+//7//w//D/8v/z//P/9v/3//f/9//4
//j/+P/4//r/+//7//v//f/+//7//v8AAAAAAAAAAAIAAgACAAAA/v8AAAAAAAAAAAIA
AgACAAAAAAAAAAEAAAAAAAAAAAAAAAAAAAAAAAIAAgADAAMABAADAAIAAQACAAMABAAG
AAYABgAFAAUABQAFAAQAAwAEAAQABAAEAAMAAwADAAQABgAGAAYABgAEAAQABAAEAAUA
BQAGAAYAAwADAAMAAgACAAIAAgACAAQAAgACAAIA//////////8AAAAAAQABAAEAAAD/
//////////////8BAAEAAQD+//7//////////f/9//3//P/8//z/+//6//r//P/8//z/
/f/9//3//f/8//v/+v/5//j/+P/5//n/+f/6//r/+f/5//v/+//7//v/+//5//n/9//3
//f/9//4//n/+v/7//v/+f/5//v/+f/5//j/+P/5//v//f/7//j/9v/2//b/9v/3//j/
+f/6//v/+v/6//z/+//6//n/+f/5//n/+f/5//n/+P/4//j/+f/5//n/+f/3//j/+f/5
//n/+P/4//j/9v/0//T/9f/6//r/+v/6//z//f/9//3//P/8//3//////wAAAAAAAAAA
/v/8//r/9v/0//D/7//w//D/8P/x//L/8v/z//P/9f/1//X/9f/3//f/9//3//X/9f/1
//X/9f/1//X/9f/z//P/8//z//X/9//6/wAADQAeACsAOQBLAFYAVwBUAEcANgAeAAIA
3f+s/3b/Vf9K/zv/J/8p/zz/S/9g/3//m/+t/7r/yv/X/+b/7v/z//X/9v/3//n/+//7
//v/+//8//z//P/8//3//v/+//7//v8AAAAAAQABAAEAAQACAAIABAAEAAQABAACAAIA
AgACAAAAAAABAAEAAgAEAAUACAAGAAYABQAFAAUABQAFAAUABQAFAAQABAAFAAUABQAF
AAUABgAGAAYABgAHAAgACAAKAAkACQAJAAcABwAHAAcACQAKAAoACgAIAAgABwAHAAgA
CQAJAAoACQAJAAoACgAIAAgACAAIAAgABgAGAAYACAAIAAgACAAHAAcABQAFAAUABgAG
AAYAAQABAAAA//////7//f/8//z//P/7//r/+f/5//j/9//0//T/9P/z//T/9P/0//L/
8f/w//D/8f/w//D/8P/v//H/8f/x//L/8P/y//P/8//1//f/+P/5//r/+v/6//r/+P/5
//n/+f/3//j/+P/4//j/+P/4//j/+v/6//r/+P/2//j/+P/4//j/+v/6//r/+f/4//f/
9//5//r/+//8//r/+v/6//r/+//8//7///8BAAEAAQABAP///////wAA/v/+//3//f8A
AAEAAQABAAAAAAAAAAAAAAABAAIABAACAAIAAgACAAIAAgACAAIAAwADAAQABAADAAMA
AwACAAQABAAEAAQAAgAAAAAAAAD///////////z//P/9//3//f/8//v/+//9//3//f/9
//v/+//7//j/+f/7//z//f/8//v/+v/4//j/+P/3//b/9//6//v//P/6//n/+P/3//n/
+f/5//n/+v/6//v/+//4//j/9//1//n/+//7//v/+f/5//f/9//3//f/9//3//n/+f/5
//n/9//1//X/9//5//n/+P/4//j/9//2//X/9//3//f/9//0//T/9P/0//T/9P/2//b/
9v/2//f/9v/2//j/9v/2//b/9//3//f/9//3//X/9P/0//T/9f/1//X/9f/z//T/9f/1
//X/9P/0//T/9v/0//T/9f/4//j/+P/4//j/+f/5//n/9v/2//f/+f/7//z//P/8//3/
/P/7//r/9v/0//D/7//u/+7/7v/v/+//8P/y//P/8//z//P/8//z//P/8//z//P/8//z
//P/8//z//P/8//z//P/8//z//X/9f/2//j///8OAB8ALwA/AFAAVwBWAE8AQAAoAAwA
6f+6/4j/Yf9O/0H/Lf8l/zT/Sf9e/3X/i/+h/7T/wP/P/+D/6v/v//H/9P/1//f/+f/5
//n/+f/6//r/+v/6//v/+v/6//r/+v/+//7//////wEAAQACAAIAAAAAAAAAAAAAAAAA
AAAAAP7//v////////8AAAAAAgACAAIAAQABAAMAAwADAAMABQAFAAQABAAEAAMAAgAB
AAMABAAEAAQABgAHAAgACAAHAAUABAADAAUABQAFAAUAAwAEAAQABAAEAAQAAwADAAUA
BQAEAAQABwAHAAgACAAHAAYABQAEAAQAAgACAAIABAAEAAQABAABAAEA////////AAAA
AAAA//////7//f/7//r/+f/4//j/+P/3//b/9f/1//T/8//y//L/8v/x//D/8P/w/+7/
7P/q/+n/6f/s/+7/8P/x/+//7//v//D/8P/y//P/8//0//X/9f/1//T/9P/0//T/9P/1
//X/9f/3//j/+P/4//j/+P/4//j/+P/4//j/9v/1//b/9f/0//T/9v/2//b/9P/0//T/
9f/3//j/+f/6//r/+v/6//r/+f/4//j/9//5//n/+f/5//n/+f/5//r/+v/6//n/+f/8
//3//f/9//z//P/8//z//P/9//7/AAD9//z/+//6//z//P/8//z//////wAAAAD9//3/
/f/8//v/+v/5//j/+f/4//n/+v/7//v/+//7//j/+P/5//n/+f/4//f/9//3//f/9//3
//f/9//3//T/8v/z//P/8//0//X/9v/2//b/9v/1//T/9P/2//b/9v/z//P/8//z//L/
8f/w/+//7v/u/+//7//v//D/8P/v//H/8//z//P/8f/x/+//7//v/+//7//v/+//7//v
/+//7//v/+//7f/s/+7/7v/u/+7/7P/s/+z/7P/s/+z/7f/w/+7/7v/u/+//7//v/+//
7//t/+z/7P/s/+v/6//r/+v/7P/u//D/8f/x//D/8P/w/+//7P/r/+v/8P/w//D/8P/x
//H/8P/v//D/8P/x//P/9f/2//b/9v/2//T/8v/w/+7/7P/o/+f/5v/m/+b/5//p/+r/
7P/t/+3/7f/t/+3/7P/r/+r/6f/q/+v/7P/t/+v/6//r/+v/6//r/+v/6//r/+3/8P/0
//v/CAAXACcAOQBIAE0ATABHADAAEAD2/9n/sP+C/2H/VP9H/zX/M/8+/0v/Yv99/43/
nf+w/8D/z//a/+L/6f/p/+r/6//t/+//7//v/+//8P/w//D/8P/x//D/8P/w//D/9P/0
//X/9f/z//P/9P/0//T/9P/0//T/9P/0//T/9P/1//b/+P/5//f/+P/4//r/+P/4//f/
9//3//f/9//3//n/+f/4//j/+f/5//n/+f/4//j/9//2//b/9//4//j/+P/3//f/9//1
//X/9f/1//f/+P/4//j/+P/4//f/9//5//n/+P/4//n/+f/6//r/+P/4//j/+P/4//b/
9v/2//j/+P/4//j/9f/1//P/8//x//L/8v/y/+//7//u/+3/7//u/+3/7P/o/+j/5//m
/+X/5f/k/+P/4P/g/+D/3//e/97/3v/c/93/3P/c/93/2//c/93/3f/f/9//3//g/97/
4P/h/+H/4P/h/+H/4f/k/+T/5P/k/+b/5//n/+f/6f/q/+r/6v/q/+r/6v/q/+r/6v/q
/+j/6v/s/+z/7P/n/+j/5//m/+n/6v/r/+3/7f/s/+v/6v/s/+z/7P/s/+z/7P/t/+3/
7f/t/+3/7f/r/+v/6//s/+3/7v/u/+//8P/x//H/8f/w//D/8P/w//H/8f/x//L/9P/0
//T/9P/z//L/8f/w//H/8f/y//L/8f/x//H/8P/w//D/8P/w/+7/7P/s/+z/6//r/+v/
6//s/+z/7f/t/+3/7P/r/+v/6f/p/+n/6f/p/+n/6f/m/+f/6f/q/+v/6f/p/+n/6P/q
/+r/6f/o/+f/6P/n/+b/5v/n/+j/6f/n/+f/5//n/+T/5P/l/+X/5//o/+j/5//o/+n/
6P/n/+n/6f/n/+f/5f/l/+X/5f/l/+X/5f/l/+X/4//j/+X/4//l/+j/6P/m/+b/5v/m
/+b/5v/m/+b/5v/l/+T/5P/m/+f/6P/p/+v/6P/n/+b/5f/n/+b/5v/m/+X/5f/l/+X/
5//o/+n/6f/p/+j/6P/o/+b/5P/k/+X/6v/q/+r/6v/q/+v/6//r/+z/7P/t/+//8//0
//T/9P/w/+7/7P/q/+j/5v/i/+H/4P/g/+D/4f/h/+L/5P/l/+b/5//o/+n/5//n/+f/
5//n/+f/5//n/+X/5f/l/+X/5//n/+f/5//n/+n/7v/6/wkAGAApADsASQBQAE8ASAA3
ABwA/v/a/6n/bv9G/zf/Kv8V/wv/F/8s/0P/YP9//5f/q/+2/8T/1f/g/+b/6f/r/+r/
6//t/+//8f/x//H/8v/y//L/8v/z//L/8v/y//L/9P/0//X/9f/2//f/+f/6//j/+P/4
//j/9v/2//b/9v/4//j/+f/5//n/+v/6//z/+v/6//n/+f/7//v/+//7//3//f/8//z/
/f/9//3//f/7//z//P/8//7///8AAAAA/v/9//3//f///////////wEAAgACAAIAAQAA
AP7//f///////v/+//////8AAAAAAAAAAAAAAAACAAAAAAAAAP///v/9//z//P/9//z/
/f/7//z//P/8//r/+//7//v//f/8//v/+v/2//b/9f/0//P/8//y//H/8P/w//D/7//u
/+7/7v/s/+n/6P/o/+n/6v/s/+7/7//v/+//7//w//D/8v/z//P/8v/z//P/8//y//L/
8v/y//L/8//z//P/8//0//T/9P/z//L/8f/w//L/8v/y//D/8f/0//X/9v/y//T/9P/0
//T/9P/0//X/9v/2//b/9v/0//T/9P/0//X/9v/4//n/+v/5//j/9//5//n/+f/6//z/
/P/7//v//P/9//3//f8AAAAAAAAAAP7//f/8//z//f/+////AAD+//7//v/+/wEAAQAC
AAIAAQABAAEAAAD+//7//v/+//7//P/8//z/+//7//v/+//6//r/+//7//v/+v/5//n/
9//3//f/9//4//n/+v/4//r/+//7//v/+v/5//j/9v/4//j/9//2//T/9v/2//b/9//3
//f/9//3//f/9//3//j/+P/5//n/+P/4//f/9f/2//f/9v/1//b/9//2//f/9//3//f/
9//1//X/9f/1//X/8//z//X/8//z//L/8v/z//P/8//z//T/9f/2//f/8v/0//b/9v/2
//b/9v/0//T/9P/0//H/8P/w//L/9P/0//T/9f/3//f/9//3//f/9v/2//b/9f/1//X/
9f/1//b/9//3//f/9v/2//b/9v/0//T/9f/4//j/+P/4//z//f/9//3//P/8//3///8B
AAIAAgACAP7//P/6//j/9P/y/+7/7f/s/+z/7P/t//H/8v/0//X/9//3//f/9//2//X/
9P/z//b/9//4//n/+P/3//b/9f/1//X/9f/1//X/9//8/wQAEwAkADUARQBTAFwAXwBW
AEMAKgAOAOj/u/+K/2D/S/9A/y3/I/8v/0D/U/9y/4//p/+9/8z/1v/j/+7/9v/5//f/
+P/5//v//f/9//3//f/+//7//v/+////AAAAAAAAAAACAAIAAwADAAUABQAGAAYABgAG
AAYABgAGAAYABgAGAAYABgAHAAcACQAKAAoADAALAAoACAAHAAoACwAMAA0ACwALAAoA
CgALAAsACwALAAkACgAKAAoACgALAAwADAAMAAsACwALAA0ADQANAA0ACwAMAAwADAAM
AAwACwALAAsACwAKAAoADgAPABEAEgAQABAAEAAQAA4ADAAMAAwACwAKAAkACAAIAAkA
CAAJAAsADAAMAAwACQAJAAgABwAHAAYABQAEAAAAAAD///7///////7//f/8//z//P/7
//j/+P/4//b/9v/2//f/+f/4//j/+P/3//n/+f/5//r//P/+/////////////v/9/wEA
AgADAAQAAwADAAIAAQADAAQABAAEAAQABAAEAAQABAAEAAQAAgAEAAYABgAGAAQABgAG
AAYABAAEAAQABQAGAAYABgAGAAYABgAGAAYABwAIAAoACwAMAAsACgAJAAsACwALAAwA
DgAOAA0ADQANAA0ADAALAA0ADgAPABAADQANAA0ADgAQABAAEAAQAA4ADgAOAA4ADQAN
AA4ADgAPAA8ADwAOAA4ADgAOAA4ADAAKAAoACgAKAAsADAANAAoACgALAAsADQAMAAsA
CwAJAAkACQAJAAkACQAJAAYABgAHAAcABwAJAAkACQAIAAoACgAJAAgABgAIAAgACAAH
AAcABwAHAAkACQAJAAkABgAGAAcABwAIAAgABwAFAAUABwAHAAcACQAJAAcABwAHAAUA
BAAGAAYABgAGAAYABgAGAAYABQAEAAQABgAGAAYABgAHAAcABwAHAAcABQAEAAQABAAE
AAUABgAHAAUABgAHAAcABQAEAAQABAAGAAQABAAFAAoACgAKAAoADAANAA0ADQAKAAoA
CwANABEAEgASABIADgAMAAoACAAGAAQAAAD/////AAABAAMABQAGAAgACQAJAAkACQAJ
AAcABwAHAAcABwAHAAcABwAHAAcABwAHAAUABQAFAAUABQADAAgAFgAlADAAPQBPAF8A
aABrAGYAVwA+ACIABgDh/7b/jv93/27/Xf9R/1n/Zv93/4z/n/+t/7//1P/m//H/+P/+
/wUACQAIAAkACwANAA0ADQANAA4AEAAQABAAEQASABIAEgASABIAEgATABMAEwATABQA
FAAWABYAFgAWABYAFgAWABYAFgAWABcAFwAXABgAGAAaABoAGgAZABkAFwAXABcAFwAX
ABcAFgAWABkAGQAZABkAGwAcABwAHAAaABsAHAAcABoAGQAZABkAGwAbABsAGwAbABwA
HAAcAB4AHgAdAB0AHQAdABwAHAAbABsAHAAcABoAGgAaABoAHAAaABoAGgAcABwAHAAc
ABkAGQAXABcAFwAYABgAGAAVABUAFAATABIAEAAOAAwADAAMAAsACgAJAAkACAAHAAYA
BgAGAAUABAAEAAQAAgABAAAAAAABAAEAAgADAAMAAwADAAMABAAGAAgACQAJAAwADQAN
AA0ADgAOAA4ADgAQABEAEQARAA8AEAAQABAAEgASABIAEgASABIAEgAQAA4AEAAQABAA
EAASABIAEgASABIAEgATABQAFAAUABQAFgAWABYAFgAUABQAFQAVABcAFwAXABcAGQAZ
ABkAGgAaABoAGQAZABgAGQAZABkAHAAcABwAHAAZABkAGQAaABoAGgAaABoAGwAcAB0A
HgAcABsAGwAaABcAFwAXABYAFgAWABYAFgAYABYAFgAWABcAFwAXABcAGAAYABkAGQAW
ABQAEgARABMAEwATABMAEwATABMAEAASABMAEwATABMAEwATABIAFAAUABMAEgASABQA
FAAUABIAEQAQAA8ADwAPAA8ADwAOAA4ADwAPABAAEAAPAA0ADQAPAA8ADwAPAA8ADQAN
AA8ADwAPAA8AEQARABEAEQARAA8ADwARABEAEQAQABAADQAQABAAEAAQABAAEAAQABAA
EAAPAA4ADgAQABAAEAAQABEADwAPAA8ADwANAAwADAAMAAwADQAOAA8ADwAQABEAEQAT
ABIAEgASABAADgAOAA8AFAAUABQAFAAWABcAFwAXABYAFgAXABkAGwAcABwAHAAaABgA
FgAUABAADgAKAAkACgAKAAoACwAPABAAEgATABIAEQAQAA8AEQARABEAEQARABEAEQAR
ABMAEwATABMAEQARABEAEQARABMAGAAeACsAOgBHAFUAZwByAHUAcABnAFQAOAAcAPX/
wP+K/2v/Yv9T/z3/Pf9O/2X/fv+b/7X/x//U/+b/9/8CAAoAEQATABQAFQAXABkAGQAZ
ABkAGgAYABgAGAAZABoAGgAaABoAHAAcAB0AHQAdAB0AHgAeACAAIAAgACAAIAAgACAA
IAAgACAAIQAhACAAIAAfACAAIgAiACEAIQAjACMAIwAjACMAIwAiACIAIwAjACMAIwAj
ACQAJAAkACQAJQAmACYAJAAjACMAIwAlACUAJQAlACUAJgAmACYAJAAkACMAIwAjACMA
IgAiACMAIwAkACQAJgAmACYAJgAoACYAJgAmACQAJAAkACQAJQAlACMAIwAhACIAIgAi
ACEAIQAgAB8AHwAeAB0AHAAYABgAFwAWABUAFQAUABMAFAAUABQAEwASABIAEgAQAA4A
DAALAAsADgAQABIAEwARABEAEQASABAAEgATABMAFAAVABUAFQAYABgAGAAYABYAFwAX
ABcAFQAWABYAFgAWABYAFgAWABQAFAAUABIAFAAWABYAFgAUABYAFgAWABYAFgAWABcA
GAAYABgAGAAYABgAGAAYABYAFgAXABcAGwAbABsAGwAbABsAGwAcABwAHAAbABsAHgAf
AB8AHwAeAB4AHgAeAB8AHwAfACAAHgAeAB4AHgAgACAAIAAgAB8AHwAgACAAIQAhACEA
IAAiACIAIgAiACAAHgAeAB4AHQAdAB0AHQAcABwAHQAdAB0AHAAbABsAGQAZABkAGQAZ
ABkAGQAWABYAFwAXABcAFQAVABUAFAAVABYAFgAWABQAFgAWABYAFQAVABUAFQAVABUA
FQAVABQAFAAVABUAFgAWABUAEwAVABcAFwAXABUAFQATABMAFQAVABUAFQAUABMAEgAR
ABMAEQARABMAFQAVABQAFAATABMAEwATABMAEwATABMAEgAUABUAFQAQABAAEgATABQA
FAAUABQAFAASABIAEgASABMAFAAVABYAFQAUABMAEgAUABQAFAAUABQAFAAUABQAFgAW
ABYAFgAXABgAGQAaABsAHAAdAB4AHQAcABsAGgAXABQAEQAOAAsACgAJAAgACQAKAAsA
DAAPAA==
         </WaveFormData>
      </LeadData>
      <LeadData>
         <LeadByteCountTotal>10000</LeadByteCountTotal>
         <LeadTimeOffset>0</LeadTimeOffset>
         <LeadSampleCountTotal>5000</LeadSampleCountTotal>
         <LeadAmplitudeUnitsPerBit>4.88</LeadAmplitudeUnitsPerBit>
         <LeadAmplitudeUnits>��V</LeadAmplitudeUnits>
         <LeadHighLimit>2147483647</LeadHighLimit>
         <LeadLowLimit>268435456</LeadLowLimit>
         <LeadID>V2</LeadID>
         <LeadOffsetFirstSample>0</LeadOffsetFirstSample>
         <FirstSampleBaseline>0</FirstSampleBaseline>
         <LeadSampleSize>2</LeadSampleSize>
         <LeadOff>FALSE</LeadOff>
         <BaselineSway>FALSE</BaselineSway>
         <ExcessiveACNoise>FALSE</ExcessiveACNoise>
         <MuscleNoise>FALSE</MuscleNoise>
         <LeadDataCRC32>4117056294</LeadDataCRC32>
         <WaveFormData>
8v/y//L/8//1//T/9P/1//P/8//y//L/9P/2//n/+f/5//n/+f/7//7//v/+//7//P/8
//z//P/+//7//v/+//3/+//4//b/9f/1//T/8v/v/+7/7v/t/+7/7v/u/+7/7v/v/+//
7//w//D/8P/w//D/8P/w//D/8P/y//T/9/8CABMAKQBNAHUAoQDTAP8AMAFnAY8BmAGL
AWYBIAHDAF4A//+n/1H/IP8h/zL/Pv9T/3L/kP+m/7v/zf/a/+P/7f/s/+3/7P/s/+r/
6v/q/+v/7f/t/+//7//v//D/8P/w//H/8f/y//L/8v/y//L/8//x//H/8v/z//X/9P/0
//T/9P/1//X/9f/2//b/9v/2//j/+P/4//j/9//3//f/+P/6//r/+v/6//n/+v/3//b/
+P/5//r/+//5//n/+f/5//n/+f/6//r//f/9//v/+//7//z//P/8//z//P/8//3/////
///////+//7//v/+/wEAAQABAAEA////////AAACAAIAAgADAAEAAQABAAEAAQABAAIA
AgADAAQABQAGAAMAAQAAAP///////////v/+//7//v/+//z//P/7//r/+P/4//j/+P/1
//X/9P/0//b/9v/3//f/9//3//f/9//1//b/9//4//n/+v/8//3//P/8//z/+v/8//z/
/P/8//z//P/8//z/+f/5//n/+P/5//n/+f/5//f/9v/2//X/8//z//P/8v/0//T/9P/0
//L/8v/x//D/8v/0//T/9P/y//L/8v/y//P/9f/2//j/9v/2//b/9//4//n//P/+//7/
/v/+////AQACAAIAAgAEAAQABQAFAAQABAAFAAUABQAFAAYABgAIAAgACQAJAAkACQAJ
AAkACQAJAAkACQAHAAYABgAGAAYABQAFAAUABgAGAAYABgAEAAQABAADAAMAAwACAAIA
AgACAAEAAAD+//7//v/9//7//v///////P/8//z//P/+//3//f/+//3/+//6//n/+//7
//n/+f/7//v/+//7//j/+P/4//j/+P/5//n/+f/5//j/+P/4//j/+P/4//j/9f/1//b/
9v/3//f/9//3//f/9v/2//b/9v/2//b/9//3//b/9v/3//b/9v/4//b/9v/1//X/+P/4
//j/+f/3//b/9v/2//P/8//z//P/9f/1//b/9//4//j/+P/5//n/+P/4//n/+//7//r/
+v/6//z//////wEAAQABAAMABAAEAAQABAACAAIAAgACAAIAAgACAAIAAQD///z/+v/7
//v/+v/4//f/9v/2//X/9P/0//T/9P/y//P/8//z//b/9v/2//b/9P/0//T/9P/0//b/
+P/7/wQAEQAlAEUAawCRALUA3QAOAUkBfwGcAZ8BggFEAfEAjgAtANf/gf8+/y//QP9Q
/2X/gv+Y/67/x//Z/+T/5//r/+3/7//v//D/7v/u/+7/7//x//H/8//z//H/8v/y//L/
8//z//T/9P/2//b/9v/3//b/9f/1//X/9//2//b/9v/2//f/9//3//j/+P/4//j/+P/4
//j/+P/5//n/+f/6//r/+v/6//r/+v/8//r/+v/7//v/+//7//3//f/9//3//f/9//7/
/v/9//3/+//7//3//v/+//7//v/+//7////9//3//f/9/wAAAAAAAAAAAQABAAEAAQAB
AAEAAQACAAIAAgACAAMAAQABAAEAAQADAAMABAAEAAIAAgACAAIAAgABAAEAAQD/////
///+/wAAAAAAAAAA/v/+//3//P/8//z//P/8//v/+//6//r/+v/6//v/+//9//3//f/9
//3//v///wAA/v/+//////8CAAIAAgAAAAAAAAAAAAAAAAAAAAAAAAD////////+////
///////////+//7//f/7//v/+//6//z//P/8//z//P/8//v/+v/6//z//P/8//r/+v/6
//r//P/9//3//v/+//7//v////3//f///wAA/v/+//7///8BAAIAAgACAAAAAAABAAEA
AgACAAMAAwADAAMABAAEAAQABAAFAAUAAwADAAMAAwAFAAUABQAFAAcABgAGAAYABgAF
AAUABQAEAAQABAAEAAQABAAEAAMAAQABAAAAAAABAAIAAgACAAAAAAAAAP///v/+////
///+//7//v/+//7//f/9//7//v/9//3//f///////f/9//v/+//7//v/+v/6//r/+v/6
//v/+//7//3//P/8//z/+v/6//r/+v/5//n/+v/6//n/+f/5//n/+f/4//j/+P/4//n/
+f/5//X/9//4//j/+P/4//j/+//7//r/+v/3//b/9v/4//r/+v/5//n/+P/4//j/+f/5
//j/+P/4//f/9//3//f/9//3//j/+f/8//z//P/9//v/+v/6//v/+//7//r/+v/+/wAA
AwADAAEAAQABAAMABgAGAAYABgAEAAQABAAEAAQABAAEAAQAAwABAP7//P/7//v/+v/4
//X/9P/0//P/9P/0//T/9P/0//X/9f/1//T/9P/0//T/9v/2//b/9v/2//j//P///wYA
EwAlAEEAZQCPALcA3wAQAU0BgwGmAa0BlAFWAQMBogA9AOP/j/9K/zP/Pv9Q/2n/hP+e
/7T/y//d/+j/7f/t/+3/7//v//D/7v/u/+7/7//t/+3/7//v/+//8P/w//D/8//z//T/
9P/0//T/9P/1//f/9//4//n/+P/2//X/9P/0//X/9f/1//j/+P/4//j/9v/2//b/9v/5
//n/+f/6//j/+P/4//j/+v/8//r/+v/5//n/+f/5//n/+f/5//n/+f/5//r/+v/5//n/
9//3//v//P/8//z/+v/6//r/+//5//n/+f/5//v//P/9//7//f/9//3//f/7//v/+//8
//7//v/+/////f/9//3//f/+////AQACAAEAAAD///7//v/9//3//f/9//3//f/8//7/
/v/+//7//P/8//v/+v/6//r/+v/6//r/+//7//z/+//6//r/+f/7//v/+//7//n/+v/7
//z/+v/6//v/+//+//7//v/8//7//v/+//7//P/8//z//P/9//3//f/8//n/+f/5//n/
+v/6//v/+//7//v/+//6//j/+P/4//j/+v/6//n/+P/2//j/+P/4//b/9v/2//b/9P/1
//X/9v/0//T/9P/1//f/9//5//r/+P/4//j/+f/3//j/+P/4//j/+P/5//n/+v/6//v/
+//7//v//P/8//z//P/9//3////////////9//3//f/9/////v/+//7//P/7//v/+//7
//z//f/+//z//P/8//v//f/9//z//P/6//r/+f/4//r/+v/6//n/+P/4//n/+f/6//r/
+v/6//j/9//3//j/9//1//T/8//2//f/9v/3//X/9f/1//X/8v/y//L/8v/0//X/9f/1
//P/8v/y//L/9P/0//T/9P/x//H/8v/y//P/8//z//P/8//y//L/8v/y//P/8f/w//H/
8v/z//T/8//z//L/8v/x//D/8P/y//D/8P/v/+//8P/w//D/8f/y//L/8//0//L/8f/w
/+//8f/x//L/8//0//T/9P/1//X/9P/0//X/9f/1//T/9P/2//j/+//7//v/+//7//3/
/v/+//7//v/8//z//P/8////AAABAAIAAAD9//n/9v/z//P/8v/w//H/8P/w/+//7v/u
/+7/7v/u/+//7//v//D/8P/w//D/8P/w//D/8P/0//L/9v/7/wIAEQApAEsAdwCpAN0A
CQE2AWkBjwGWAYMBVgEOAbMAUgD1/5f/P/8W/x3/LP84/1H/dP+Q/6j/vf/L/9b/3f/j
/+T/5//o/+r/6v/q/+r/6//r/+v/7f/t/+3/7v/u/+7/7//v//D/8P/w//D/8P/x//H/
8f/y//P/8f/w//D/8P/w//H/8f/x//L/8v/y//L/9P/0//T/9P/0//P/8v/y//L/8v/y
//L/9P/2//T/9P/1//X/9f/1//X/9f/1//X/9f/1//b/9v/3//f/9f/1//X/9v/2//b/
9//4//n/+//5//n/+f/5//r/+v/6//r//f/9//3//f/7//v/+//8//z//P/8//3/////
///////+//3//f/8//z//P/8//z/+//7//z//f/8//v/+v/4//j/+P/4//j/9f/0//L/
8P/y//L/8v/y//H/8f/w//D/7v/u/+//7//x//H/8f/x//P/9P/1//b/9v/2//f/9//2
//b/9v/0//b/9v/2//b/+P/4//j/+P/3//f/9//2//P/8//z//P/8//y//L/8f/x//H/
8f/w//D/8P/w//D/7v/u/+3/7P/u//D/8P/w//D/8P/w//D/8P/x//H/8v/z//T/9f/3
//f/9//5//r//P/8//z//f///wAAAAAAAAAAAAABAAEABAAEAAUABQADAAMABAAEAAYA
BgAHAAcABwAHAAcABwAFAAUABQAFAAUABAAEAAQABAADAAMAAwACAAIAAgACAAAAAAAA
AP////////7//v/+//7//f/8//z//P/8//v/+v/6//v/+//6//r/+v/6//j/9//3//j/
+P/3//f/9//3//f/9f/1//P/8//z//P/8//0//X/9v/1//X/9P/z//X/9P/0//T/8v/y
//L/8v/z//P/9P/0//P/8//z//P/8//y//L/8v/0//P/9f/3//T/8//y//H/8P/z//P/
8v/y//P/8v/y//T/8//y//D/7//x//L/8//1//P/8v/y//L/8f/x//H/8f/x//H/8v/z
//T/9P/0//X/9f/0//T/9f/1//X/9P/0//b/+P/7//v//P/9//7/AQD///7//f/8//7/
/v/+//7//P/8//z//P/9//v/+P/2//P/8//y//D/7//u/+7/7f/t/+7/7//w/+7/7//v
/+//7v/u/+7/7v/u/+7/7v/u/+7/8P/y//n/AgAPACMAPwBjAIkAsQDZAAwBSwGBAZwB
nQF6ATgB4wCCACEAzf93/zr/Kf82/0j/X/98/5T/qv/B/9P/3v/j/+f/5//p/+n/6v/q
/+r/6v/r/+v/6//t/+3/7f/u/+7/7v/v/+//8P/w//D/8P/w//H/8f/x//L/8//x//D/
8P/w//D/8f/x//H/9P/0//T/9P/0//T/9P/0//X/9f/1//b/9P/0//T/9P/0//b/9P/0
//X/9f/1//X/9v/3//j/+f/5//n/+v/6//v/+//5//n/+//8//z//P/8//z//P/9//3/
/f/9//3//P/8//z//P/9//3//f/9//3//f/9//7/AAAAAAAAAQAAAP///v/9//////8A
AAAAAAAAAAAAAAD+//3//f/9//v/+//7//r/+v/6//r/+v/4//j/9//2//b/9v/2//b/
8//z//L/8v/y//L/8//z//X/9f/1//X/8//0//X/9v/3//j/+v/7//r/+v/6//j//P/8
//z//P/8//z//P/8//v/+//7//r/+//7//v/+//5//j/+P/3//n/+f/5//j/9v/2//b/
9v/3//j/+P/4//b/+P/4//j/+P/4//j/+P/4//n/+f/6//j/+P/4//n/9//3//n/+v/7
//z//f////7//v/9//z//P/8//3//f/8//z//f/9//v/+//8//z//v/+////////////
///////////////////+//7//v/8//v/+//7//j/+P/4//j/+v/6//r/+f/7//v/+v/6
//j/+P/3//b/+P/4//j/9//0//T/9f/1//T/9P/0//T/9v/1//X/9v/0//P/8//z//P/
8//x//H/7//v/+//7//u/+7/7v/u/+//8f/y//P/8f/w//D/8P/u/+7/7v/u/+7/7//x
//L/7v/t/+z/6//s/+z/7f/u/+7/7//v/+//7//v/+7/7v/s/+z/7v/u/+7/7v/t/+3/
7P/s/+3/7P/s/+7/7v/u/+3/7f/s/+z/7P/t/+v/6v/q/+r/6f/p/+n/6f/r/+v/7P/t
/+z/7P/s/+3/7//u/+7/7//v/+//7v/u/+7/8P/z//P/9f/1//X/9//2//b/9v/2//j/
+P/4//j/+P/4//j/+P/3//X/8v/w/+3/7f/s/+r/6f/o/+j/5//o/+j/6P/o/+f/5//m
/+X/6P/o/+j/6P/q/+r/6v/q/+j/5v/o/+3/9P/9/xEAKwBPAHkAqQDVAAQBPQF5AZoB
nQGEAVABBQGmAD0A3/+J/zz/I/8w/zz/Sf9m/4T/mP+v/8X/0v/X/93/3//h/+H/4v/i
/+L/4v/j/+H/4f/j/+P/4//k/+T/5P/l/+X/5v/m/+T/5P/k/+X/5//n/+j/6f/p/+j/
6P/o/+j/6f/p/+n/6P/o/+j/6P/q/+r/6v/q/+r/6f/o/+j/6f/q/+v/7P/q/+z/6v/q
/+v/6//r/+v/7P/t/+7/7//u/+3/7f/s/+//7//t/+3/7f/u/+7/7v/u/+7/7v/v//H/
8f/x//H/8v/y//L/8v/x//H/8f/x//H/8f/x//L/8v/y//L/8//x//H/8f/x//H/8f/y
//L/8//0//X/9v/x/+//7v/t/+//7//v/+7/8P/w//D/8P/t/+z/6v/o/+j/6P/o/+j/
5f/l/+T/5P/m/+j/6//t/+r/6f/o/+f/5//o/+n/6v/s/+z/7f/t/+7/7v/u/+z/7P/s
/+z/7P/u/+7/7v/u/+3/7f/t/+z/7f/t/+3/7f/s/+r/6f/n/+f/5//n/+b/5v/m/+b/
5v/m/+b/5f/k/+b/6P/o/+j/5//m/+X/5P/m/+f/5//o/+j/6P/o/+n/5//n/+n/6v/s
/+z/7P/t/+v/7P/s/+z/7v/u/+//7//w//D/8f/x//H/8f/y//L/8v/y//P/8//x//H/
8f/x//H/8f/x//H/8//y//L/8v/y//H/8f/x//D/8P/w//D/7v/u/+7/7f/v/+//7v/u
/+z/7P/r/+r/7P/s/+z/6//q/+r/6//r/+j/6P/o/+j/6v/p/+n/6v/o/+f/5//n/+X/
5f/j/+P/5f/l/+X/5f/k/+T/5P/k/+b/5//n/+f/5f/k/+T/5P/i/+L/4v/i/+P/4//k
/+T/4//l/+X/4//i/+D/4P/g/+D/4//j/+L/4v/h/+D/4P/i/+L/4v/h/+H/4v/i/+L/
4//h/+D/4P/g/93/3f/d/93/4P/h/+P/5f/l/+T/4//j/+P/4v/i/+P/5f/l/+T/5P/l
/+b/6P/n/+n/6f/p/+v/7P/s/+z/7P/s/+z/7P/s/+7/7v/u/+7/6//p/+b/5P/j/+P/
4v/g/9//3v/e/93/3P/c/9z/3P/e/9//3//f/97/3v/e/97/3v/e/97/3v/c/97/4v/n
/+7//f8RAC8AWQCDALMA4wAUAUsBdwGKAYMBXAEYAcUAYAD//6f/T/8W/xH/Hv8q/z//
Xv96/5T/rf+9/8j/z//T/9P/1f/V/9b/1v/W/9b/1//Z/9n/2//b/9v/3P/c/9z/2//b
/9z/3P/e/97/3v/f/97/3f/d/93/3f/c/9z/3P/d/9//4P/h/+D/4P/g/+D/4v/i/+L/
4v/h/+H/4f/i/+D/4P/g/+D/4f/k/+P/5P/j/+P/4//j/+P/4//j/+P/4//j/+T/5P/j
/+P/4f/h/+X/5v/m/+b/5P/k/+T/5f/m/+f/6P/p/+j/6P/o/+j/6f/p/+n/6f/p/+n/
6f/q/+j/6P/o/+n/6v/r/+z/7f/r/+v/7P/s/+v/6v/p/+j/6f/p/+r/6//q/+n/6P/m
/+T/5P/k/+T/5P/k/+P/4v/g/+D/4P/g/9//3//e/97/3P/c/93/3f/f/9//3//f/9//
4P/h/+L/4P/g/+H/4f/k/+T/5P/i/+T/5P/k/+T/5v/m/+b/5v/j/+P/4//i/+H/4f/h
/+H/4f/g/+D/3//d/93/3f/c/97/3v/e/97/3P/c/9v/2v/c/97/3v/e/97/3v/e/97/
3P/d/93/3v/f/+D/4f/j/+H/4f/j/+T/5P/k/+T/5f/n/+j/6P/o/+r/6v/r/+v/7P/s
/+3/7f/r/+v/7P/s/+7/7v/v/+//7//v/+//7//v/+//7//v/+//7v/u/+7/7P/r/+v/
6//q/+r/6v/q/+r/6v/q/+n/6f/p/+j/6P/o/+j/5//m/+b/5v/m/+X/5P/k/+X/5f/k
/+T/5P/k/+L/4f/h/+L/5P/j/+P/4//j/+P/4f/h/9//3//f/9//3//g/+H/4v/g/+H/
4f/h/+H/4P/g/+D/4P/g/+D/4P/f/9//4P/g/9//3//f/9//3//g/+D/3v/c/97/3v/e
/97/3//f/97/3v/d/9z/3P/e/9//4P/g/+H/4P/g/+D/4f/h/+D/4P/g/9//3//f/9//
3//f/+D/4f/k/+T/5P/l/+P/4v/i/+P/5f/l/+T/5P/m/+j/6//r/+r/6f/o/+n/6//s
/+3/7v/s/+z/7P/s/+7/7v/u/+7/6//p/+b/5P/j/+P/4v/g/+H/4P/g/9//4P/g/+D/
4P/e/9//3//f/97/3v/e/97/4P/g/+D/4P/i/+T/5v/v//r/CwAjAEEAZwCRALkA6QAm
AWEBhwGWAYkBVgEIAa0ASADv/5v/S/8m/y3/Pv9S/2v/hP+Y/7D/w//P/9b/2f/b/9r/
2//a/9r/3P/c/9z/3f/b/9v/3f/d/93/3v/e/97/3//f/+D/4P/i/+L/4v/j/+H/4f/i
/+P/4f/g/+D/4P/h/+P/5P/l/+T/5P/k/+T/5P/k/+T/5P/m/+f/6P/q/+n/6P/n/+b/
6P/q/+j/6P/p/+n/6f/p/+n/6f/p/+n/6f/p/+r/6v/r/+v/6f/p/+v/7P/s/+z/7P/s
/+z/7f/t/+3/7f/t//D/8P/w//D/7//v/+//7//x//H/8f/y//D/8P/w//H/8//z//P/
8//x//H/8v/y//T/9P/0//T/8//z//T/9f/0//P/8v/w//L/8v/y//L/8f/y//L/8v/w
//D/8P/w//H/8f/w//D/8P/w//H/8f/x//H/8f/x//H/8v/z//T/9P/0//X/9f/2//b/
9v/0//T/9P/0//T/9P/0//T/9P/1//X/9f/0//P/8//z//P/9f/0//T/8//z//P/8//y
//T/9P/0//T/9P/0//P/8v/w//L/8v/y//T/9P/0//T/8//z//L/8v/0//T/9P/1//P/
8//1//b/9v/2//b/9//3//j/+P/4//b/9v/3//f/+P/4//n/+f/5//n/+v/6//r/+v/7
//v/+//7//v/+//7//v/+//7//v/+v/6//r//P/7//v/+//4//j/+P/4//r/+v/6//n/
9//3//b/9v/4//j/9//2//j/+P/4//f/9f/0//T/8//z//T/9f/2//b/9f/1//b/9v/1
//X/9f/3//f/9f/1//X/9f/1//X/8v/y//L/8v/w//H/8f/x//L/8v/z//T/9v/2//b/
9v/z//P/9P/0//P/8//z//P/8//y//L/8v/y//P/8//z//P/8//y//L/8P/y//T/9P/0
//T/9P/z//P/8v/y//H/8P/w//L/9P/0//P/8//y//L/8v/z//P/8v/y//L/8f/x//H/
8f/y//P/9f/3//b/9v/2//f/9//2//b/9//5//n/+P/4//r//P///////f/9//3///8C
AAIAAgACAAIAAgACAAIAAAAAAAAAAAD+//v/9//0//b/9//3//b/9f/0//T/8//w//D/
8P/w//L/8//z//P/8v/y//L/8v/y//L/8v/y//T/9v/6/wEADAAbADUAWwCBAK0A3QAL
AUYBgQGhAaABhQFSAQYBqwBKAO//k/9J/y7/Of9K/1z/ef+U/6j/wP/V/+H/6P/r/+3/
6//t/+3/7v/w//D/8P/x//D/7//w/+//8P/y//P/9P/z//P/9P/0//b/9v/2//f/9f/1
//b/9//5//j/+P/4//j/+f/5//n/+P/4//j/+P/4//j/+P/4//r/+//8//7//P/8//z/
/P/8//7//P/8//v/+//7//v/+f/5//n/+f/7//v//P/8///////9//3//f/+//7//v8A
AAAAAAABAAEAAQABAAEAAgACAAIAAgADAAMAAwADAAMAAwADAAQAAgACAAIAAwAEAAUA
BgAHAAYABQAFAAQABAAEAAQABAAEAAMAAwADAAMAAwADAAIAAAAAAAAAAAAAAAAA///+
//z//P/8//z//f/9//z//P/6//r/+//7//n/+f/5//n/+v/8//7/AAACAAIAAwADAAYA
BgAGAAQABQAEAAMAAgACAAIAAgACAAIAAwAEAAQAAQABAAEAAQADAAIAAgABAP//////
//7//P/8//z//P/9//7//v/+//3//v/9//z//f/+////AAD+//////8AAAAAAAAAAAEA
AQABAAMABAAEAAQABAAFAAcACAAIAAgABgAGAAcABwAIAAgACQAJAAoACwANAA4ADgAO
AA8ADwANAA0ADQANAA0ADQANAA0ADQAMAAwADAAMAAsACwALAAgACAAIAAgACgAKAAoA
CQAIAAcABQAEAAUABgAGAAYABgAGAAYABQACAAIAAwADAAQABAAEAAQAAgABAAEAAgAE
AAMAAwADAAMAAwABAAEAAQABAAEAAQD+//7//v/+/wAAAQABAAEAAQAAAAAAAAACAAAA
AAD+//7//v/+///////+//7//f/8//z//v/+//7//f/9////AAABAAMAAgAAAP///v/+
////AAABAAAA////////AAAAAAAAAQADAAIAAgADAAEAAQAAAAAAAwAGAAoACwAJAAkA
CQALAAoACgAKAAoACgAKAAoACgAMAAwADAAMAA0ACwAIAAYABQAFAAQAAgADAAIAAgAB
AP7//v/+//7//P/9//3//f8AAAAAAAAAAAAAAAAAAAAAAAAAAAQADwAaACsAQwBpAJMA
wQDzACEBUgGFAacBqgGPAVwBDgGvAEwA7/+T/0n/MP85/0j/Vv9v/47/qv/A/9X/4//s
//X/+f/4//n/+P/4//n/+v/7//3//f/9/////////wAAAAAAAAMAAwAEAAQAAgACAAIA
AwABAAEAAgADAAUABAAEAAQABAAFAAUABQAIAAgACAAIAAgACAAIAAgABwAHAAcACAAK
AAoACgAKAAgACgAIAAgACgALAAwADQANAA0ADQANAA0ADQAOAA4ADwAPAA0ADQAPABAA
EAAQABIAEgASABMAEQARABEAEQASABIAEgASABMAEwATABMAFQAVABUAFgAWABYAFgAX
ABUAFQAVABUAFwAXABgAGAAWABYAFgAWABYAFQAVABUAFwAXABcAFgAVABQAEwASABIA
EgARABAAEAAQABAAEAANAA0ADAAMAA4ADgAPAA8ADQANAA0ADQAPABAAEQASABIAEgAT
ABMAEwASABEADgARABIAEwAUABMAEgARABAAEQARABEAEAAOAA0ADAALAAkACAAIAAcA
CQAJAAkACAAIAAgACAAIAAgACAAHAAYABgAIAAgACAAIAAgACAAIAAoACwALAAwADAAM
AAwADQANAA0ADwAQABAAEAAQABEAEgAUABUAFgAUABQAFQAVABgAGAAZABkAGQAZABoA
GgAaABoAGwAbABoAGQAYABcAGQAZABkAGQAZABgAGAAYABgAFwAXABcAGAAYABgAGAAW
ABYAFgAVABUAFQAUABQAEgASABEAEAASABIAEgARAA4ADgAPAA8AEAAQABAAEAAQAA8A
DwAQABAADwAPAA8ADwAPAA0ADQANAA0ADQANAAwADAAMAAwADAANAA0ADQALAAoACgAK
AAoACgAKAAoACgALAA0ADgALAAsACwALAA0ADAAMAAwACgAMAAwADAAMAAwADQANAAwA
DAALAAoACgAMAAoACgAJAAkADAAMAAwADQALAAoACgAKAAsACwALAAsACwALAAwADQAO
AA4ADgAPABEAEAAQABEAEQARABAAEAASABQAFwAXABUAFQAVABcAGgAaABoAGgAaABoA
GgAaABgAGAAYABgAGQAXABQAEgARABEAEAAOAA0ADAAMAAsACgAKAAoACgAIAAkACQAJ
AAsADAANAA4ADAAMAAwADAAIAAwAEAAXACAALQA/AFkAfwClAM0A9wAqAWcBmwG6Ab8B
oAFgAQ8BrgBPAPn/of9g/0//Wv9q/3//mP+w/8r/4//x//z/AwAHAAYABwAGAAYABgAG
AAYABwAHAAcACQAJAAkACgAKAAoADQANAA4ADgANAAwACwALAA0ADQAOAA8ADwAOAA4A
DgAQABEAEQARABEAEAAPAA4AEAAQABAAEAARABEAEQASABIAEgASABIAEAASABAAEAAT
ABMAEwATABEAEQARABEAEwATABQAFAAVABUAEwATABMAFAAUABQAFgAWABYAFwAWABUA
FAATABYAFgAWABYAGQAZABkAGQAZABkAGQAaABoAGgAaABsAGQAZABkAGQAbABsAHAAc
ABoAGgAaABoAGgAZABkAGQAZABkAGQAYABYAFgAWABYAFQAWABYAFgAUABQAFAAUABMA
EwASABIAEwAUABYAFwAVABUAFQAVABUAFgAXABgAGAAYABkAGQAaABoAGgAYABoAGgAa
ABoAGAAYABgAGAAYABkAGgAaABcAFwAXABcAFwAWABYAFQAVABUAFQAUABYAFgAWABYA
FgAWABUAFAAUABYAFgAWABQAFAAUABQAFgAXABcAGAAWABYAFgAXABUAFQAXABgAGAAY
ABgAGQAZABoAGgAaABoAGgAbABsAGwAaABoAGQAaABsAHQAeABwAHAAdAB0AHwAfAB8A
HwAfAB8AHwAfAB0AHAAcABwAHgAdAB0AHQAcABwAHAAcABwAHAAcABsAHQAdABwAHAAb
ABoAGAAWABcAGAAZABkAFgAWABcAFwAWABYAFgAWABYAFQAVABYAFgAVABUAFQAVABUA
EwATABMAEwATABMAEgASABIAEgASABMAEwATABMAEgASABIAEgASABIAEgARABEAEgAS
ABEAEQARABEAEwASABIAEgARABEAEAAPABEAEQAQABAAEgASABIAEgANAA8AEQARABAA
EAAQABAAEAAOAA4ADgAOABAAEAAQABAAEgASABIAEgAUABQAFAAUABIAEgASABIAEwAU
ABUAFgAXABgAGQAaABsAHAAdAB4AHAAcABwAHAAcABwAHAAcABoAGAAWABQAEgASABIA
EgAQAA==
         </WaveFormData>
      </LeadData>
      <LeadData>
         <LeadByteCountTotal>10000</LeadByteCountTotal>
         <LeadTimeOffset>0</LeadTimeOffset>
         <LeadSampleCountTotal>5000</LeadSampleCountTotal>
         <LeadAmplitudeUnitsPerBit>4.88</LeadAmplitudeUnitsPerBit>
         <LeadAmplitudeUnits>��V</LeadAmplitudeUnits>
         <LeadHighLimit>2147483647</LeadHighLimit>
         <LeadLowLimit>268435456</LeadLowLimit>
         <LeadID>V3</LeadID>
         <LeadOffsetFirstSample>0</LeadOffsetFirstSample>
         <FirstSampleBaseline>0</FirstSampleBaseline>
         <LeadSampleSize>2</LeadSampleSize>
         <LeadOff>FALSE</LeadOff>
         <BaselineSway>FALSE</BaselineSway>
         <ExcessiveACNoise>FALSE</ExcessiveACNoise>
         <MuscleNoise>FALSE</MuscleNoise>
         <LeadDataCRC32>2236268972</LeadDataCRC32>
         <WaveFormData>
+f/5//n//P/8//v/+//7//n/+P/4//n//f///wMAAwACAAEAAAAAAAMABAAFAAUAAwAC
AAIAAgAFAAUABQAFAAQAAwACAAEA///+//3/+v/2//b/9f/z//P/9P/0//P/8//z//P/
9P/2//b/9//3//f/9v/2//b/9v/5//v/+/8CABAAIgA9AGIAjAC9APMALwFyAaIBrQGj
AYYBUAEAAZ8APwDt/6P/bv9j/2v/bP92/4//qf+6/8r/1//f/+j/7//t/+3/7f/t/+3/
7f/u/+7/7v/u/+7/7v/x//H/8v/y//D/8P/x//H/8f/x//H/8f/z//P/8//0//L/8v/y
//L/8//z//P/8//0//T/9P/0//X/9f/0//T/9v/3//f/+P/2//X/9f/2//b/9v/2//b/
9//5//r/+v/5//n/+P/3//f/9//3//j/+v/5//n/+f/5//r/+v/7//v/+//7//v/+//7
//z//P/8//z//f/9//3//f/+//7//v/+//////8BAAEAAgACAAEAAAD///7/AAABAAIA
AgACAAIAAgACAAAAAAAAAAAAAAAAAAAA///////////+//7//P/8//z/+v/6//r/+v/5
//j/+P/4//j/+P/5//n/+f/5//n/+f/5//r/+//7///////////////+//3//P/+//7/
///////////+//7//P/8//z//P/7//v/+//7//v/+f/5//j/+P/4//j/+P/2//b/9v/2
//b/9f/1//X/9f/2//b/9v/4//j/+P/4//r/+//7//v/+//6//n/+P/7//z//v8BAAEA
AQABAAIAAgADAAMAAwAFAAUABQAGAAQABQAFAAYABgAGAAcABwAJAAkACgAKAAgACAAJ
AAkACQAJAAkACQAIAAYABAADAAQABAAFAAYABgAGAAYABgAGAAYABAAEAAUABQADAAMA
AQABAAEA///9//7//v/+//7//v///////v/+//7//f/9//7//v/+//v/+//7//v//f/9
//z/+//9//3//v/+//z/+//6//n/+v/6//r/+v/7//v/+//7//v/+//7//v/+f/5//n/
+P/5//n/+f/6//r/+v/6//r/+v/6//r/+v/6//r/+v/5//n/+v/6//j/9//3//j/+f/6
//v//P/7//r/+f/3//f/9//3//f/9//3//f/+P/5//n/+f/8//7//f/9//3//f/8//z/
/f///wEABQAFAAUABQAFAAYACAAIAAgABwAHAAYABgAGAAUABQAFAAUAAwABAP///f/8
//z//P/6//r/+v/5//f/9//4//j/9//1//X/9f/2//f/+P/6//v/+f/4//j/+P/2//f/
+//9/wQADgAcADUAWAB6AJ0AywAHAUoBhAGlAasBlAFiASABxwBhAA8Ax/+K/3P/ef9+
/4j/m/+t/77/0P/h/+n/7P/v/+//7//v/+//7f/t/+7/7v/v//D/8f/y//L/8f/x//D/
8v/y//P/8//z//P/8//z//H/8f/x//L/9P/0//T/9P/z//P/8//z//b/9v/2//b/9//3
//b/9v/2//f/9//4//j/9//3//j/+P/4//j/+P/4//n/+f/4//b/9//3//f/+f/5//n/
+v/6//n/+f/5//f/+P/4//n/+//7//v/+//6//n/+f/4//n/+v/8//3//f/9//7//v/9
//z//P/7//3//f/+//7//v/+//7//v/+////AAAAAAAAAAAAAAAA/v/+//7//v8AAAAA
AAD///////////7//v/8//z//P/+//7//v/+//3//P/8//z//P/8//3//f/7//v/+//7
//3//v////////////////8CAAIAAgACAAIAAgADAAMAAQABAAAAAAAAAAAAAAAAAAEA
AQABAAEAAQD//////v/+//7//v/+//7//v/+//7//v/9//3//f/9//7//v/+//z//P/8
//z//f///wAAAQAAAAAAAAAAAP7//v///wEA////////AAACAAMAAwADAAMAAwADAAQA
BAAFAAUABgAEAAQABQAFAAcABwAIAAgABwAGAAYABQAGAAcACAAJAAkACAAHAAcABwAG
AAYABgAGAAYABgAGAAYABgAEAAQABQAFAAMAAwAFAAUABQADAAEAAgACAAIAAgACAAMA
AwAAAAAAAAD//wEAAgACAAIA//////////8BAAEAAAD///3//f/+//7//f/9//3//f/+
//7//v/+//3//f/9//3//f/9//3//f/9//3//f/8//3//f/9//7//P/8//z//P/6//r/
+v/6//j//P/8//z//P/8//z//v/+//7//v/7//v//P/8//7//f/9//7//P/8//z//P/+
//7//v/9//v/+//7//v/+//7//v//P/9//3//f8AAP7//f/9//3////+//7///8BAAMA
BwAHAAcABwAHAAgACgAKAAoACQAJAAgACAAIAAcABwAHAAcABQADAAEA///+//7//v/8
//j/+P/3//X/9v/4//n/+f/5//n/+f/6//j/+P/5//n/+f/4//j/+P/6//v//f///wIA
DAAcADMAVAB6AKEAzQAFAUgBhAGpAbMBoAF0ATQB2QBxABkA0f+S/3n/ef+A/4r/of+3
/8T/1P/j/+v/7v/t/+//7//v/+//7f/t/+7/7v/s/+z/7P/s/+3/7f/u/+7/8P/w//H/
8f/x//H/8f/x//P/8//z//T/8//y//H/8P/z//P/8//z//L/8v/y//L/8f/x//D/8P/y
//P/8//0//L/8f/x//L/8//0//X/9v/1//X/9P/y//L/8//z//P/8//z//P/9P/y//H/
8f/x//P/9P/0//X/9P/z//L/8f/y//P/9f/2//b/9v/3//f/9f/1//b/9v/2//b/9//3
//f/9//4//j/+P/4//j/+P/5//v//f/+//3//P/7//r/+v/6//r/+v/4//j/+P/3//j/
+f/6//r/+P/2//b/9v/3//j/+f/6//n/+P/4//j/9//2//b/9f/2//f/+P/5//f/+P/5
//n/+f/5//n/+f/8//z//P/8//z//P/9//3//f/9//z//P/8//z//P/8//n/+f/5//n/
+v/5//r/+v/4//j/+P/4//b/9v/2//b/9v/1//X/9f/1//b/9v/2//b/9v/2//b/9P/1
//X/9f/2//b/9v/2//T/9P/1//f/9//3//f/+P/2//f/9//3//X/9f/1//b/+P/5//n/
+v/4//j/+f/5//n/+f/6//r/+v/6//v/+//5//n/+f/5//z//P/8//3//P/6//n/+P/6
//r/+v/6//r/+v/4//j/+f/5//f/9//5//n/+f/3//f/+P/4//j/9v/2//f/9//4//j/
+P/3//b/9v/1//T/8//z//P/8//0//X/9f/1//P/8//0//T/8//z//P/8//y//L/8v/y
//H/8f/x//H/8//z//P/8//x//H/8f/w//D/8f/y//T/8//y//H/8P/y//L/8P/w//L/
8v/y//L/8v/y//L/8v/x//H/8v/y//D/7//v//D/8v/y//L/8v/0//T/9P/z//L/8f/w
/+//7//v/+//8P/x//H/8f/0//b/9f/1//X/9f/0//T/9f/3//n//f/9//v/+//7//z/
AAAAAAAA///9//z//P/8//7///8AAAEA///9//v/+f/3//b/9f/y//L/8v/x/+//7//w
//D/7//v/+//7//w//D/8P/x//H/8f/w//D/8P/y/+//8f/3//7/CgAeADkAXgCMAL8A
8wArAWoBmAGlAZUBcAE4AeoAiwArANf/i/9e/1v/Yf9k/3T/i/+j/7b/xv/R/9f/3v/l
/+f/5//n/+f/5f/l/+b/5v/m/+b/5v/m/+f/5//o/+j/6v/q/+v/6//r/+v/6//r/+n/
6f/p/+r/6v/q/+r/6v/p/+n/6f/p/+r/6v/q/+r/7f/t/+z/7P/q/+v/6//s/+7/7f/t
/+7/7P/s/+z/7P/s/+3/7f/s/+z/7f/t/+3/7f/t/+3/7v/u/+3/7f/t/+3/7v/u/+//
8f/x//H/8f/v/+//8P/w//D/8P/x//H/8//z//T/9P/z//L/8v/x//H/8f/y//L/8//0
//X/9v/0//X/9v/2//b/9v/2//b/9v/2//b/9v/0//T/9P/z//P/8//z//L/8f/u/+3/
7P/t/+7/7//w/+3/7P/s/+z/7v/u/+//7//v/+//7//v//H/8v/z//P/9f/1//X/9f/1
//T/8//y//T/9P/1//X/9f/1//T/9P/0//T/9P/0//H/8f/x//H/8f/v/+//7v/w//D/
8P/w/+7/7v/u/+7/7P/r/+v/6//s/+7/7//w/+7/7v/u/+7/8P/x//H/8f/0//T/9P/0
//T/9P/1//f/+f/5//n/+v/8//3//f/9//v/+//7//z//v//////AAAAAAAAAQABAAMA
AwAEAAQAAgACAAMAAwADAAMAAwADAAMAAgABAAEAAQAAAAAAAAD+//7//v/+//z//P/6
//r//f/9//v/+//7//v/+//5//f/+P/4//j/9//4//r/+//5//j/9//1//X/9v/2//b/
9//3//f/9//1//X/9P/z//P/8//0//T/9f/1//X/9f/0//T/9P/0//P/8//z//P/8f/x
//H/8f/z//P/8//y//H/8f/x//L/8v/y//L/8v/0//T/9P/0//L/8P/w//D/8P/x//L/
8//0//H/8f/y//L/8v/x//H/8v/y//L/8v/y//L/8v/y//H/8f/x//H/8f/x//H/8f/y
//P/8//z//b/9v/1//X/9f/1//T/9P/1//f/+f/9//3//v///wAAAgABAAAA///9////
/v/+//7//f/9//3//f/9//v/+f/3//T/9P/0//L/8v/y//H/7//t/+7/7v/t/+//7//v
//D/7v/u/+//7//v/+7/7v/u/+7/8f/z//X//P8IABYALQBMAHAAmwDJAAMBSAGCAaEB
owGGAVIBEAG5AFUAAwC7/4D/af9r/3L/fv+T/6f/uP/K/9n/3//i/+X/5//n/+f/5//n
/+f/6P/o/+j/6P/o/+j/6f/p/+r/6v/q/+r/6//r/+n/6f/p/+n/6v/r/+z/7v/t/+z/
6//q/+3/7f/t/+3/8P/w//D/8P/v/+//7v/u/+7/7//v//D/7v/t/+3/7v/w//D/8P/w
/+7/7//v/+7/8P/x//H/8f/x//H/8f/y//D/7//v/+//8P/y//P/9f/z//P/8//z//X/
9f/2//b/9P/0//X/9f/z//P/9P/0//b/9v/3//f/9//3//j/+P/2//b/9v/2//j/+f/6
//r/+P/4//j/+P/4//j/+P/4//j/+P/4//f/9//3//f/9v/4//b/9v/2//T/9P/0//T/
8//y//L/8v/w//D/8f/x//P/8//z//P/8//0//X/9f/5//n/+f/5//j/+P/4//j/+v/6
//v/+//7//v/+v/6//j/+P/4//j/+f/5//n/+f/5//f/9//2//j/+P/4//j/9v/2//b/
9v/3//f/+P/5//j/+P/3//b/9//4//n/+v/6//v/+//7//r/+v/6//r/+P/4//n/+//9
//3//f/+//z//f/9//3/////////AAD+//////8AAP7//v///////////wAAAAABAAIA
BAAFAAMAAwADAAMAAwACAAEAAQABAAAAAAAAAP7//v/+//7///8AAP//AAABAAEA////
//3//f/9//v/+//8//z//P/6//r/+//7//r/+v/6//n/+f/6//r/+v/5//n/+f/5//n/
+f/4//f/9f/1//b/9v/3//f/9//3//j/+P/4//j/9f/1//X/9f/1//X/9f/1//X/9f/1
//T/8f/x//H/8v/0//T/9P/0//b/9v/2//b/9P/0//P/8//x//D/8v/y//L/8v/y//L/
8v/y//H/8f/y//L/8v/x//H/8v/w//D/8P/w//D/8P/w/+//8f/x//H/8f/x//H/8f/y
//H/8f/x//T/9P/z//P/8//z//L/8v/z//f/+f/9//3/+//7//v//P8AAAAAAAD/////
/v/+//7////////////9//v/+f/3//P/8v/x/+7/7f/u/+7/7f/t/+7/7v/t/+v/6//r
/+z/7v/u/+//7//v/+7/7v/u/+7/7f/v//P/9v/+/wwAIwBAAGYAkwDDAPkAPAF+AaEB
pQGSAWoBLgHbAHMAFwDN/4r/af9t/27/cP+H/5//sP/A/9H/2f/e/+P/4//j/+P/4//l
/+X/5v/m/+X/5P/j/+L/5f/l/+b/5v/m/+b/5//n/+b/5f/k/+P/5P/l/+b/6P/o/+j/
6P/o/+f/5//n/+f/6v/q/+r/6v/p/+n/6P/o/+b/5//n/+j/6f/p/+r/7P/r/+r/6f/o
/+j/6f/p/+j/6v/r/+v/6//r/+v/6//s/+z/6//r/+v/6//s/+z/7f/t/+3/7f/t/+3/
7f/u/+7/7v/u/+//7//t/+3/7v/u/+7/7v/v/+//7//v//D/8P/u/+7/7v/u//D/8f/y
//L/9P/0//T/9P/x//D/7//u/+//8P/x//H/8f/x//H/8P/u/+z/7P/s/+z/7P/s/+z/
6f/o/+j/6P/r/+z/7v/v/+z/6//q/+n/6//s/+3/7f/v/+//7//v//L/8v/y//L/8P/w
//H/8f/x//H/8P/w//D/8P/w//D/8f/x//H/8f/v/+3/7f/s/+z/7P/s/+z/7P/s/+z/
7P/s/+v/6//r/+n/6v/q/+r/6v/q/+r/6v/q/+v/6//r/+z/7P/s/+z/7P/s/+3/7//v
/+//7//w/+7/7//v/+//8f/x//H/8v/w//H/8f/y//T/9P/1//X/8//z//T/9P/0//T/
9f/1//X/9f/1//X/9f/0//P/8//1//T/9P/0//L/8v/y//L/8v/y//D/8P/x//H/7//v
/+3/7f/t/+v/7P/u/+//8P/s/+z/7f/t/+z/7P/s/+v/7f/u/+7/7v/s/+v/6v/p/+n/
6f/o/+f/6f/p/+r/6v/p/+n/6f/p/+r/6v/q/+r/5//n/+f/5//n/+f/5//n/+X/5f/l
/+T/5//p/+v/6P/o/+f/5v/l/+T/5v/m/+b/5v/l/+X/5v/m/+b/5f/l/+b/5v/m/+b/
5v/k/+T/5P/j/+H/4f/h/+H/5P/l/+b/6P/m/+X/5P/m/+j/5//n/+f/6f/o/+j/6f/q
/+v/7v/t/+7/7//w//L/8f/w/+//7f/u/+7/7//w//P/8//z//P/8P/t/+r/5//n/+j/
6f/o/+X/5P/i/9//3//g/+D/3//h/+H/4f/i/+L/4v/j/+P/4//i/+L/4v/g/+P/5f/n
/+z/+v8KACMARABuAJsA0QAPAVABhAGfAZ0BegFAAfwAnwA5AOX/mf9i/1P/V/9c/2b/
ef+P/6T/uP/F/83/0v/X/9f/1//X/9f/1f/V/9b/1v/Y/9j/2P/Y/9n/2f/a/9r/2v/a
/9v/2//b/9v/2//b/9j/1//W/9b/2P/Y/9j/2P/b/9v/2//b/9z/3P/c/9z/3f/d/9z/
3P/a/9v/2//c/9z/2//b/9z/3v/e/97/3v/c/93/3f/c/9z/3f/d/93/3f/d/93/3v/e
/93/3f/d/93/3v/e/9//3//f/9//3//h/+H/4v/i/+H/4P/g/9//4f/h/+L/4v/i/+L/
4//j/+H/4f/i/+L/4//k/+X/5v/k/+X/5v/m/+X/5P/j/+L/4//k/+X/5v/k/+T/5P/j
/+H/4f/h/+D/4v/g/+D/4P/g/+D/4P/g/9//3v/e/97/3f/c/9z/2//d/93/3f/d/93/
3v/f/9//4f/h/+H/4f/g/+D/4P/g/+L/4v/j/+P/5f/l/+T/5P/k/+T/5P/k/+H/4f/h
/+H/4f/f/9//3v/e/97/3v/e/+D/4P/g/+D/3v/d/93/3f/d/97/3v/e/97/3v/e/97/
3P/d/93/3f/f/+D/4f/i/+L/4v/j/+X/4//j/+P/5P/m/+f/5//n/+n/6f/p/+r/6v/r
/+v/7P/q/+r/6//r/+v/6//s/+z/6v/q/+v/6//t/+3/7f/t/+3/7P/r/+v/6//q/+r/
6v/q/+r/6v/q/+r/6v/o/+j/6f/p/+f/5//n/+f/5//l/+X/5v/m/+b/5P/k/+X/5f/i
/+L/4v/h/+P/5P/k/+T/4//j/+P/4//h/+H/4P/f/+H/4f/i/+L/4f/h/+H/4f/i/+L/
4v/i/+P/4//j/+P/4v/h/+D/3//h/+H/4f/g/9//3//f/+D/4P/i/+L/4v/g/+D/4P/g
/+D/4P/g/+D/4P/f/9//4P/g/+L/4f/h/+L/4v/i/+L/4v/i/+L/4v/h/+H/4f/h/+H/
4//j/+P/5P/j/+P/4//m/+b/5f/l/+X/5//m/+b/5//p/+v/7//v/+3/7f/t/+7/8v/y
//L/8f/v/+7/7v/u/+//7//v/+//7f/r/+n/5//o/+j/6P/m/+T/5P/j/+H/4f/i/+L/
4f/f/9//3//g/+D/4P/h/+H/4v/i/+P/5P/k/+P/5//t//b/BAAYADMAVAB8AKcA2wAd
AVwBhgGbAZEBaAEuAd4AeQAhANf/k/9s/2v/b/94/4r/nf+t/7r/yv/T/9n/3v/f/93/
3f/d/93/3f/d/97/3v/e/97/3v/e/93/3f/e/97/3v/e/9//3//h/+H/4f/h/9//3//f
/+D/4P/g/+D/4P/j/+P/4//j/+L/4v/i/+L/4//j/+L/4v/k/+X/5f/m/+b/5f/l/+b/
5v/m/+b/5v/m/+f/5//m/+b/5//n/+f/5//n/+f/6P/o/+f/5//n/+n/6v/q/+v/6f/p
/+n/6f/p/+n/6v/q/+r/6v/r/+v/7f/t/+7/7v/u/+7/7//v/+//7//w//D/8v/y//L/
8v/w//H/8v/y//P/9P/1//b/9v/2//b/9v/1//T/8//x//L/8//0//T/9P/y//L/8v/0
//T/9P/0//P/8v/y//L/9P/0//X/9f/1//X/9f/1//P/9P/1//X/9//3//f/9//4//j/
+P/4//j/+P/5//n/+f/5//j/+P/2//b/9v/2//f/9//3//f/9//1//X/9P/2//b/9v/2
//b/9v/2//b/9v/1//X/9f/1//b/9v/2//j/+P/4//j/9//3//b/9f/2//b/9v/2//b/
9v/3//n/+//7//v//P/7//v/+v/5//n/+f/5//r//P/9//3//v/9//z//P/7//3//f/+
//7//P/8//3//f/9//3//f/9//3//P/7//v//f/8//z//P/6//r/+v/6//v//P/7//z/
+//7//n/+f/5//n/+f/3//n/+v/6//r/9v/2//f/9//4//j/+P/3//n/+v/6//r/+f/5
//n/+f/3//f/9v/1//b/9//5//r/9v/1//T/8//0//T/9P/0//T/9f/2//f/+f/5//n/
+f/3//f/9//2//X/9f/1//b/9v/2//b/9v/0//T/9P/0//T/9P/z//P/8//1//b/9v/2
//b/9v/0//T/9P/0//P/8//0//T/9v/1//X/9v/0//T/9P/0//T/9P/0//P/8f/x//H/
8f/0//X/9v/4//f/9//3//r//P/7//v/+//7//r/+v/7//3///8DAAMAAwADAAMABAAG
AAYABgAFAAcABgAGAAYABAADAAIAAQD///3/+//5//n/+v/7//r/+P/4//f/9f/z//T/
9P/z//P/8//z//T/9v/2//f/9//1//T/9P/0//b/+f/7////CAAUACwASQBsAJgAxwD7
ADkBegGeAZ8BjQFmASwB3AB7AB8A0/+T/3T/ef9//4T/mP+t/7v/zP/c/+X/6f/s/+3/
7f/t/+3/7f/t/+3/7v/u/+z/7P/s/+z/7v/v//H/8v/w//D/8f/x//H/8f/x//H/8//z
//P/9P/0//T/9P/0//P/8//z//P/9P/0//T/9P/1//X/9P/0//b/9//3//j/+P/3//f/
+P/3//b/9f/0//X/9//4//j/9v/3//f/9//3//f/9//4//r/+f/5//n/9//4//j/+f/7
//v/+//7//3//f/+//7//f/8//z/+//9//3//v/+//7//v///////f/9//7//v8BAAIA
AwAEAAEAAQABAAAAAgACAAIAAgAAAAAAAAAAAAIAAgACAAEA/////////v/+//z//P/8
//r/+v/6//r/+v/6//v//P/6//r/+//7//v/+//7//v/+//8//3//f8BAAEAAQABAAQA
BAAEAAQAAgACAAMAAwAFAAUABAAEAAQABAAEAAQAAwADAAMAAwAFAAMAAwACAAAAAAAA
AAAAAAAAAAAAAAAAAP//////////AAAAAAAAAgACAAIAAgAAAAEAAQABAAIAAgACAAIA
AgACAAMABQAHAAcABwAIAAgACQAJAAkABwAHAAcACAAIAAkACQAKAAsADAAOAA8ADwAP
ABAAEAAPAA4ADgANAA0ADQANAA0ADwAOAA0ADQANAAwADAAMAAwADAAMAAwADAAMAAoA
CgAKAAkABgAFAAYABwAIAAcABwAIAAgACAAGAAYABwAHAAYABgAGAAUAAwAEAAQABAAF
AAUABQAFAAUABQAEAAMAAwADAAQABAABAAEAAQABAAQABAAEAAQABQAFAAUABQAFAAUA
AgAEAAQABAAEAAIAAgACAAIAAQABAAIAAgAEAAMAAwAEAAQABAAEAAQAAgACAAIAAQAC
AAMABAAFAAIAAQAAAAAAAgADAAQACAAGAAUABQAFAAcABgAGAAcACQALAA8ADwAPAA8A
DwAQABAAEAAQAA8ADQAMAAwADAAQABEAEgATABEADwANAAsACAAIAAgABgAFAAYABgAF
AAIAAgABAP//AQABAAEAAgAEAAQABQAFAAMAAgACAAIAAgADAAUADwAaACYAOgBXAHwA
qgDfABUBUwGSAbgBvQGpAX4BQgHwAIsALQDb/5f/dv93/3v/gP+S/6v/v//S/+L/6//x
//j//f/7//v/+//7//v/+//8//z//v/+//7//v8BAAEAAgACAAAAAAABAAEAAQABAAEA
AQABAAEAAQACAAIAAgACAAIABAAFAAYABwAGAAYABgAGAAcABwAGAAYABgAHAAcACAAG
AAUABQAGAAgACAAIAAgACgALAAsACgAMAA0ADQANAAsACwALAAwACgAJAAkACQAKAAwA
DQAPAA8ADwAPAA8ADQANAA4ADgAQABAAEQARABEAEQASABIAEgASABMAEwAVABUAFgAW
ABQAFAAUABQAFgAXABgAGAAWABYAFgAWABYAFgAWABYAGAAYABgAFwAVABUAFQAUABYA
FAAUABQAEgASABIAEgARABAAEAAQABAAEAARABEAEQARABEAEQATABQAFQAVABUAFQAV
ABUAFAAUABQAFAAWABYAFwAXABUAFQAUABQAFQAWABcAGAAUABMAEgARABEADwAPAA4A
DgAOAA4ADgAQABAAEAAQABAADwAPAA8ADQAOAA4ADgAQABAAEAAQABIAEwATABMAEgAS
ABIAEgAUABQAFQAXABcAFwAXABgAGgAbABsAGwAbABsAGwAcAB4AHwAfACAAIAAgACEA
IQAfAB8AIAAgAB4AHgAfAB8AHwAfAB8AHwAhACAAHwAfAB8AHgAeAB4AHAAcABwAHAAe
AB4AHAAcABsAGwAZABkAGQAZABkAFwAZABoAGgAaABYAFgAXABcAGAAYABgAFwAVABYA
FgAWABcAFwAXABcAFQAVABQAEwATABMAFAAUABQAFQAWABcAFgAWABYAFgATABMAEwAT
ABUAFQAVABUAFwAXABcAFgAVABUAFQAWABQAFAAUABQAEgAUABYAFgAWABYAFAAUABQA
FAATABMAFAAUABQAEwATABQAFAAUABQAFAAWABYAFgAVABUAFQAVABUAFQAVABUAFgAX
ABcAFwAaABgAFwAXABcAGAAYABkAGwAbAB0AIQAhACEAIQAhACIAJAAkACQAIwAlACQA
JAAkACMAIwAjACMAIQAfAB0AGwAcABwAHAAaABgAGAAXABUAEwAUABQAEwAVABUAFQAW
ABYAFgAXABcAFwAWABYAFgAUABcAGwAfACYAMAA+AFMAcgCaAMMA8QApAWwBpAHHAc0B
tgGGAUYB7wCJADcA6/+u/5f/m/+g/6r/vf/P/+T/9v8BAAcADgARAA8ADwAPAA8ADwAP
ABAAEAAQABAAEAAQABEAEQASABIAEgASABMAEwARABEAEQARABMAEwATABQAFAAUABQA
FAAXABcAFwAXABcAFgAVABQAFwAXABYAFgAWABcAFwAYABgAFwAXABgAGAAYABgAGAAY
ABkAGQAYABgAGQAZABkAGQAZABkAGgAaABkAGQAZABsAHAAcAB0AGwAbABsAGwAbABsA
HAAcABwAHAAdAB0AHwAfACAAIAAgACAAIQAhACEAIQAiACIAIgAiACIAIgAiACMAJAAk
ACQAJAAkACQAJAAkACQAJAAkACQAJAAjACMAIwAjACIAIwAiACMAJAAiACIAIgAiACMA
IgAiACIAIgAiACMAIwAlACUAJQAlACMAJAAlACUAJwAnACcAJwAoACgAKAAoACYAJgAn
ACcAKQApACgAKAAqACoAKgAqACcAJwAnACcAKQAnACcAJgAmACYAJgAmACYAJgAmACYA
JgAlACUAJQAlACYAJgAmACYAJgAmACYAJgAnACcAJwAoACgAKAAoACYAJgAnACkAJwAn
ACcAKAAqACsAKwArACkAKQApACoAKAApACkAKgAsACwALQAtAC0ALQAuAC4ALgAuAC8A
LwAtAC0ALQAtAC8ALgAtAC0ALwAuAC4ALgAuAC4ALgAuADAAMAAuAC4ALwAvAC0ALQAt
AC0ALQArACkAKgAqACoAKAAoACkAKQAqACoAKgApACcAKAAoACgAKQApACkAKQApACkA
KAAnACUAJQAmACYAJwAnACcAJwAmACYAJgAmACUAJQAlACUAJQAlACUAJQAlACUAJQAk
ACUAJQAlACYAJgAmACYAJgAkACQAJAAkACYAJgAlACUAJwAnACcAKAAkACYAKAAmACQA
JgAmACYAJgAmACYAJgAmACYAJgAmACYAKAAoACgAKAAqACoAKgAqACoAKgAqACoALQAu
AC8AMAAyADIAMgAyADMANAA1ADYANAA0ADQANAA0ADQANAA0ADEAMAAvAC4ALQAsACsA
KgAqAA==
         </WaveFormData>
      </LeadData>
      <LeadData>
         <LeadByteCountTotal>10000</LeadByteCountTotal>
         <LeadTimeOffset>0</LeadTimeOffset>
         <LeadSampleCountTotal>5000</LeadSampleCountTotal>
         <LeadAmplitudeUnitsPerBit>4.88</LeadAmplitudeUnitsPerBit>
         <LeadAmplitudeUnits>��V</LeadAmplitudeUnits>
         <LeadHighLimit>2147483647</LeadHighLimit>
         <LeadLowLimit>268435456</LeadLowLimit>
         <LeadID>V4</LeadID>
         <LeadOffsetFirstSample>0</LeadOffsetFirstSample>
         <FirstSampleBaseline>0</FirstSampleBaseline>
         <LeadSampleSize>2</LeadSampleSize>
         <LeadOff>FALSE</LeadOff>
         <BaselineSway>FALSE</BaselineSway>
         <ExcessiveACNoise>FALSE</ExcessiveACNoise>
         <MuscleNoise>FALSE</MuscleNoise>
         <LeadDataCRC32>1343948451</LeadDataCRC32>
         <WaveFormData>
BAAFAAUABwAFAAUABQAGAAQABAAEAAQACQAKAA0ADwANAA0ADQANABIAEwATABMAEgAQ
AA4ADQAOAA4ADwAPAA4ADgAMAAsACQAIAAcABgADAAMAAgAAAAIAAgACAAIAAAAAAAAA
AAADAAMABAAEAAEAAQABAAEAAwAFAAUAAwAIABUAIQAyAEoAbACUAMIA+wA4AWIBbwFv
AWkBUwEfAcUAaQAtAP3/0P+//7//uP+0/8H/0f/c/+X/7P/w//f/+//5//n/+f/5//n/
+f/5//n/+P/4//j/+P/4//j/+P/5//f/9//3//f/9//4//j/9//5//n/+f/5//f/9//4
//j/+v/7//v/+f/3//j/+P/4//v/+//7//z//v/+//7//v/8//v/+//7//v/+//7//z/
/v///////f/7//r/+P/2//j/+P/5//n/+//8//3//v/8//3//f/+//z//P/8//z//v/+
///////9//3//f/+//7//v//////AAAAAAEAAQACAAMABQAHAAQAAwABAAAAAwAFAAcA
BwAHAAcACAAIAAYABwAIAAgACgAKAAoACgAKAAoACgAKAAwADAAMAAwACgAKAAoACgAK
AAkACAAIAAYABgAGAAYABAAEAAQAAgAEAAUABQAFAAcABwAHAAcABgAFAAIAAQACAAIA
AgADAAMAAwADAAEAAwADAAMAAgAAAAAAAAAAAPz/+//7//v/+//8//z/+//5//r/+v/5
//v/+//6//r/+v/6//r/+v/6//r/+v/6//z//P/9//3//f/8//r/+f/8//3///8CAAIA
AgACAAMAAwADAAMAAwAEAAQAAgAEAAIAAgADAAMABAAEAAYABgAFAAUABgAGAAUABQAF
AAUABgAIAAkACgAHAAYAAwACAAQABQAEAAUABAAEAAMAAwAFAAUABAAEAAQABAAEAAQA
AQABAAEAAQD//wEAAQD/////AAAAAAAA/v/+//3/+//9//7///////3//f/+//7//v/+
//3//f/9//7/AAABAP3//P/8//v/+//7//v/+v/6//v/+//5//v/+//7//r/+P/5//n/
+v/6//r/+v/6//r/+P/6//j/+P/4//j/+v/5//n/+f/5//n/+//7//n/9//3//f/+P/5
//r/+//5//j/9//2//X/9f/2//b/9//3//f/9//4//n/+f/7//v/+//7//z//P/8//z/
/P8BAAIABQAHAAUABQAFAAUABwAHAAYABQAFAAQAAwADAAMAAgACAAEA///+//v/+f/7
//r/+f/4//n/+f/4//b/9P/0//T/9P/2//b/9v/2//f/9//4//j/9f/1//X/9f/z//f/
9//3//z/BQAPACAAOgBUAHIAlgDLAAQBNgFTAV0BVQE/ARsB0wB1AC8AAQDU/7//u/+0
/7L/vf/H/9D/2//m/+r/6//r/+n/6f/p/+n/6f/p/+n/6f/p/+r/6//s/+v/6v/p/+n/
6//r/+v/6//r/+z/7P/r/+n/6f/p/+n/6//r/+z/7P/r/+v/6v/n/+j/6v/r/+z/7f/t
/+3/7v/s/+z/7P/s/+r/6f/p/+n/6//r/+v/7P/s/+3/7f/r/+v/7P/s/+z/7v/u/+//
7//u/+7/7v/u/+7/7//v//D/8P/w//D/8P/u/+7/7//v//H/8f/x//L/8v/y//P/8//z
//L/8v/x//L/8//1//f/9//3//b/9v/3//n/+//7//v/+//8//z//P/9//7//v8AAAAA
AAAAAAAAAAAAAAAAAAAAAAAAAAAAAAAAAAAAAP7//f/8//z//v/+//7//v/8//z//P/6
//z//f/9//3//f/9//3//f///////f/9//3//P/7//v/+//7//v/+f/3//f/9//2//j/
+P/4//j/+P/3//f/9//3//j/+P/3//X/9v/2//X/9f/1//T/9P/0//T/9P/0//L/8v/y
//L/9P/0//X/9f/0//T/8//z//P/8//0//b/9v/2//b/9//3//f/9//3//j/+P/2//j/
+P/4//n/+f/5//j/+f/4//n/+f/6//r/9//3//f/9//4//r/+//8//z//P/6//r/+f/5
//f/9//6//r/+f/5//n/+f/4//j/+P/4//j/+P/3//f/9//3//X/9//3//X/9//4//j/
+P/2//b/9f/z//T/9v/4//n/9v/1//X/9P/0//T/8//z//L/8v/z//P/8f/w//D/7//x
//H/8f/w//D/8f/x/+//7//v/+//7v/u/+//7//w//D/8P/w//D/8P/w//D/8P/u/+7/
7v/u/+z/7v/u/+z/7P/s/+z/7//v//D/8f/w/+//8P/v//D/7//w//H/8f/x//H/8f/y
//L/8v/y/+//7//w//D/8f/x//H/8f/y//P/8//1//T/8//y//L/9P/0//T/9P/5//r/
/f////3//f/9//3///////7//f/9//z/+//7//z//P/9//3/+//6//f/9f/z//L/8f/w
/+//7//u/+z/7v/w//L/9P/x//D/7//u//H/8f/y//L/8P/v/+7/7f/v/+//8f/x//T/
+/8JABoAMgBQAHIAlgDFAP4AMAFPAV0BWQFHAScB4QB9ADMAAwDW/7//uf+y/7L/wf/P
/9b/3//m/+r/6f/n/+n/6f/p/+n/6f/p/+n/6f/m/+b/5v/m/+j/6P/o/+n/6f/p/+n/
6f/r/+z/7P/r/+v/6//r/+v/6//r/+z/7P/u/+//7//t/+z/7P/r/+r/7f/t/+3/7v/u
/+7/7v/u/+7/7f/t/+3/7//v/+//8P/u/+//7//t/+//8P/w//D/8P/w//H/8f/y//L/
8v/y//L/8//z//T/8v/y//L/8v/0//T/9f/1//X/9f/1//b/9P/0//X/9f/3//j/+v/7
//r/+f/5//n/9//3//b/9v/4//v//v////3//f/+//7/AAABAAIAAgACAAIAAgACAAMA
BAAFAAYABAACAAAA/v8AAAIABAAGAAQAAwACAAIAAgACAAIAAgADAAQABQAEAAMAAwAC
AAEAAQABAAEAAQAEAAUABAAFAAUABAADAAMAAwADAAMAAQADAAMAAwACAAIAAgACAAIA
AQABAAIAAwABAAIAAgABAP//AAAAAP//AQABAAAAAAAAAAAAAAAAAAAAAAAAAAAAAAAA
AAEAAQACAAIAAQABAAEAAQACAAQAAwACAAEAAQADAAMAAwADAAMAAgD//wAAAgACAAMA
AwAFAAYACQAKAAgABwAHAAYABQAFAAUABQADAAQABAAEAAcACAAHAAgACQAJAAcABwAH
AAYABAADAAUABQAEAAQAAgACAAIAAgACAAMABAAFAAMABQAFAAMAAgACAAEAAAACAAIA
AQD/////AAABAAEA/////wAAAAAAAAAA//////7//v//////AQACAAQABQACAAEAAAD+
//7///////3//////////v/9//3//P/8//7//v/+//7//v/+//7//v/8//z//P/6//z/
/P/8//z//v/9//3//f/9//3///////z/+f/4//f/+P/5//r/+//+//7//v/+//v/+//8
//z/+f/5//n/+f/6//v/+//9//7///8AAAIAAAAAAAAAAAADAAQABwAJAAcABwAHAAcA
CwALAAoACQAHAAYABQAFAAgACAAJAAkACQAIAAUAAwABAAAA///+//v/+//6//j/+f/6
//v//P/7//r/+f/4//n/+f/6//r/+//7//v/+//7//f/9//7/wQADwAdAC4ASABsAJQA
vgDzACwBVgFnAWMBVQE9AQkBswBZABsA6f/E/7f/s/+s/7D/v//L/9j/4f/m/+j/6//t
/+//7//v/+//7v/t/+z/6//r/+z/7f/u/+z/7P/s/+3/7//v/+//7//x//L/8v/x/+//
7//v/+//7//v//D/8P/v/+//7v/r/+z/7v/v//D/8f/x//H/8v/w//D/8P/w//L/8f/x
//H/7//v/+//8P/y//P/8//x//H/8v/y//L/8P/w//H/8f/y//L/8v/y//L/8//z//T/
9v/2//b/9v/1//T/9P/z//X/9f/1//b/9v/2//f/9//2//b/9//3//X/9f/2//f/+f/5
//j/+P/3//n/+//7//v/+//8//z//P/9//7//v/9//z/+//6//z//P/8//z/+//6//n/
+P/5//r/+//8//v/+f/3//b/+P/4//j/+P/4//j/+P/2//j/+f/5//n/9//3//f/9//1
//X/8//z//X/9v/3//n/+f/5//n/9//3//f/9//2//T/9P/0//T/8v/x//H/8f/z//T/
9P/z//H/8v/y//H/8P/v/+3/7P/v//D/8f/y//D/8P/w//D/8v/y//P/8//2//b/9f/1
//P/8//0//b/+P/4//j/+f/7//v/+//7//z//P/6//z//P/8//3//f/8//z//v/+////
//8AAAAAAQABAAEAAQD//wAAAAAAAAAAAAD+//7//f/9//v/+//8//z/+//7//r/+f/3
//b/+P/4//j/+P/3//f/9//3//T/9f/0//H/8v/0//X/9v/z//L/8P/t/+//8P/x//H/
8P/x//P/9P/z//L/8P/v/+z/7P/t/+3/7f/u//D/8f/v/+//7//u/+z/7f/t/+v/7f/t
/+3/7P/u/+//7//w//D/8P/w//D/7v/u/+7/7v/u/+z/7v/u/+7/7f/s/+v/6v/r/+v/
7P/t/+v/6//t/+3/7f/r/+v/6//t/+3/7f/t/+z/7P/s/+z/6//r/+z/7P/r/+v/6//r
/+7/7//v//H/7//v/+//8P/w//D/8P/w//P/9P/3//n/+v/7//z//f/8//v/+f/3//f/
9v/1//X/+P/4//n/+f/3//b/8//x/+//7v/t/+z/6//r/+r/6P/o/+j/6P/o/+j/6P/o
/+j/5//n/+j/6P/n/+f/5//n/+f/6f/r/+3/9P/7/wcAFgAsAEgAaACQAMMAAAEwAUkB
UQFFAS0BCwHFAGMAHwDz/8j/r/+n/6T/pv+z/73/xv/R/9j/3P/d/93/3//f/9//3//f
/9//3//f/97/3v/e/97/4P/g/+D/4f/f/9//3//f/93/3v/e/93/3//f/9//3//d/93/
3v/e/+D/4f/h/9//4f/i/+L/4v/i/+H/4P/g/+D/4P/g/+D/3v/d/93/3f/f/9//3//g
/97/3//f/93/3v/g/+H/4v/i/+L/4//j/+P/4v/h/+D/4f/j/+T/5v/m/+b/5v/m/+b/
5v/n/+f/5//n/+f/6P/m/+b/5//n/+r/6v/r/+v/7f/t/+7/7//u/+3/6//q/+z/7//y
//P/8v/x//H/8P/w//H/8v/y//L/8v/y//L/8v/y//L/8v/y//L/8v/y//L/8v/y//L/
8P/v/+7/7v/u/+7/7v/u//D/8P/w/+7/7v/v/+//7//v/+//7//v/+3/7f/r/+v/7v/u
/+7/7//v/+//7//t/+//7//v/+7/7v/u/+7/7v/u/+3/7f/t/+3/7v/u/+3/6//s/+z/
6//t/+3/7P/s/+n/6P/n/+b/6f/q/+v/7P/s/+z/7f/t/+z/7P/r/+v/6f/p/+r/7P/u
/+7/7v/v/+3/7f/t/+3/7v/u/+z/7v/s/+z/7f/t/+7/7v/w//D/7//v//D/8P/y//P/
9P/1//P/9P/0//T/8v/y//D/8P/x//H/7//v/+7/7v/t/+3/7v/v/+//8P/u/+7/7v/u
/+v/6//r/+v/6f/r/+v/6f/r/+z/7P/s/+z/7P/r/+n/6f/q/+v/6//r/+v/7P/s/+r/
6v/p/+n/6P/o/+n/6f/p/+r/7P/t/+z/6//q/+j/6f/r/+z/6//p/+n/6f/o/+r/6//r
/+z/7P/s/+z/7P/u/+7/7v/u/+7/7v/u/+7/7v/u/+7/7v/w//D/8P/w//D/8P/w/+//
7//v/+//7//x//H/8//x//H/8f/x//H/8f/x//D/8P/w//D/7//v//D/8P/x//H/8f/x
//D/8f/x//P/9f/1//X/9v/0//T/9P/0//j/+v/+/wEAAAD///7//f8BAAMABAAFAAQA
AgAAAP//AgACAAMAAwABAAAA/f/7//n/+P/3//b/9//3//b/9P/0//T/9P/0//L/8v/y
//L/9f/1//b/9v/3//f/9//3//X/9f/3//v/+v///wsAHAAuAEoAbgCWAMUA/gA4AVkB
XwFbAUsBLQHxAJEAQQARAOL/wf+5/7D/qv+3/8n/0v/b/+T/6P/t//H/7//v/+//7//w
//H/8v/z/+//7v/t/+z/6v/q/+r/6//t/+3/7f/t/+3/7v/u/+3/7v/v//D/8f/z//P/
9P/0//L/8f/v/+v/7P/u/+//8P/v/+//7//w/+7/7v/u/+7/8f/x//L/8//x//H/8f/y
//D/8f/x/+//7//w//D/8P/y//L/8//z//T/9P/0//T/8v/z//P/9P/y//L/8v/y//T/
9P/1//X/9f/1//X/9v/2//b/9//3//j/+P/5//n/9//3//j/+f/5//n/+P/4//n/+//9
//3//////wAAAAD////////+//7//v/+//7//P/8//z//P/9//7///8AAAAAAAAAAAAA
/v/9//z//P/8//z//P/8//r/+v/6//j/+v/7//v/+//9//3//f/9//z/+//4//f/+f/6
//v//f/9//3//f/7//n/+f/5//j/+P/4//j/+P/2//X/9f/1//X/9v/2//X/9f/2//b/
9f/1//X/9P/0//T/9P/0//T/9P/0//T/9P/y//L/8//z//T/9P/z//P/8//z//T/9v/4
//j/+P/5//f/9//3//f/+v/6//j/+v/4//j/+f/5//z//P/+//7//f/9//7//v/9//3/
/f/9//3//v/+//7//v/+//z//P/9//3/+//7//r/+v/5//n/+//7//r/+v/6//r/+v/6
//j/9//2//X/9P/3//j/9//1//b/9v/2//T/9P/z//H/8//0//X/9f/x//H/8v/y//L/
8v/x//H/8v/y//P/8//y//L/8//z//P/8//z//L/8P/x//H/7//t/+3/7f/s/+r/6//r
/+z/8P/0//b/8v/u/+z/7P/s/+z/7v/t/+3/7f/t/+3/7//v/+//7f/t/+3/6//r/+v/
6//s/+z/7P/s/+r/6f/p/+j/6v/r/+z/7f/t/+3/7P/t/+//7//v//D/8P/w//D/8P/x
//L/9f/3//n/+f/5//n/+P/3//X/8//0//T/9P/1//j/+P/5//n/9v/0//D/7f/w//D/
8P/w/+7/7f/r/+j/6P/o/+j/6P/o/+j/6P/o/+f/5//o/+j/5//n/+f/5//n/+f/5//n
/+z/9/8FABYALABMAHAAngDXABABOgFXAV0BTQExAQkBvQBZABUA5/+8/6f/pf+e/5z/
pf+z/77/y//S/9b/2//d/93/3f/d/93/3P/b/9r/2f/Z/9r/2//c/9r/2v/a/9v/3f/d
/93/3f/d/97/3v/d/9r/2f/Y/9f/2P/Z/9v/3P/e/9//3//d/9v/3P/c/9z/3f/d/93/
3v/c/9z/3P/c/97/3f/d/93/3f/d/93/3v/e/9//3//d/93/3v/e/97/3v/e/9//3//g
/+D/4P/g/9//3//e/97/4P/g/+D/4P/i/+L/4//j/+H/4f/h/+L/4v/i/+P/4//k/+T/
5f/l/+P/4//k/+X/5v/n/+f/6P/p/+v/7f/t/+r/6f/p/+j/6f/r/+3/7v/s/+z/7P/s
/+v/6v/p/+j/6v/q/+r/6v/q/+r/6v/q/+r/6f/o/+j/5//m/+X/5P/m/+b/5v/k/+L/
4//j/+P/4//j/+P/4//j/+P/4f/h/+T/5P/k/+X/5f/l/+X/4//j/+P/4//i/+D/4P/g
/+D/4P/f/9//3//e/97/3f/b/9z/3v/f/9//3v/d/9v/2v/b/9z/3f/e/93/3P/b/9r/
2v/a/9v/2//e/97/3f/d/93/3f/e/+D/3v/e/97/3//f/9//3//f/+H/4v/h/+T/4v/i
/+P/4//k/+T/5v/m/+X/5f/m/+b/5P/j/+L/4f/j/+T/5P/k/+T/5P/i/+L/4//j/+H/
4f/i/+L/4f/h/9//3//e/97/3v/e/97/3v/f/9//3//f/9v/3f/d/9v/3f/e/97/3v/c
/9z/2//Z/9v/3P/d/93/2//b/9z/3P/c/9z/2//b/9r/2v/b/9v/3P/c/93/3f/d/93/
3f/c/9z/3f/d/9v/2v/Z/9j/1v/Y/9n/2f/a/9j/2P/Y/9j/2v/a/9z/2v/a/9r/2v/a
/9r/2v/Z/9n/2f/Z/9n/2//b/9v/2f/Z/9n/2f/Z/9n/2f/a/9r/2v/a/9n/2f/a/9r/
2v/b/9z/3f/c/93/3f/f/93/3f/d/97/4P/g/+D/4P/j/+T/5//p/+f/5//n/+f/6//r
/+r/6f/r/+r/6f/p/+j/6P/p/+n/5//m/+P/4f/j/+L/4f/g/9//3//e/9z/3P/c/9z/
3P/a/9r/2v/a/9n/2f/a/9r/2v/b/9z/3f/d/9v/3f/h/+j/8/8BABQALgBOAHAAmgDV
AAgBKgE/AUMBMwEVAd8AgwAxAAEA0/+y/6n/pf+g/6r/tf+9/8b/zf/S/9T/2f/b/9n/
2f/Z/9n/1//X/9f/1//Y/9j/2P/Y/9j/2P/Y/9n/2f/Z/9n/2f/Z/9r/2v/Z/9n/2f/Z
/9n/2//b/9z/3P/a/9v/2//Z/9n/2v/a/9r/2f/Z/9n/2v/c/9z/3P/c/9r/2f/Z/9n/
2//b/9v/3P/a/9v/2//Z/9v/3P/c/9z/2v/a/9v/2//c/9z/3P/c/97/3//f/+D/4P/g
/+D/4P/g/+D/4f/h/+H/4f/h/+L/5P/k/+X/5f/m/+b/5//n/+f/5//o/+n/6//r/+r/
6v/p/+v/7f/t/+7/7//x//L/8v/z//T/9P/y//L/8v/y//P/9P/1//b/9v/2//b/9v/2
//b/9v/2//T/8//y//L/8v/y//L/8v/y//L/8v/w//D/8f/x//H/8f/x//H/8f/z//P/
8f/x//L/8v/y//P/8f/x//H/7//v/+//7//u/+//8P/x//L/7v/t/+3/7f/t/+7/7v/t
/+//8P/w/+//7//v/+7/7v/s/+z/7P/s/+7/7v/u/+7/7v/u/+//7//u/+7/7f/t/+v/
6//s/+7/7//w//H/8//y//H/8P/v//L/8v/w//L/9P/0//X/9f/0//T/9v/2//P/8//0
//T/8//z//P/8//1//b/9v/2//T/9P/y//L/8//z//H/8f/y//L/8f/x//L/8//z//T/
9P/0//T/9P/z//P/8//z//H/8//z//H/8//0//T/9P/y//L/8f/v//L/9P/2//f/9P/z
//P/8v/y//L/8f/x//P/9P/2//f/8//y//L/8f/x//H/8f/w//H/8//0//P/9f/1//X/
9P/y//P/8//0//T/9P/0//T/9P/0//T/9P/0//T/9P/0//T/9P/0//T/8v/0//b/9P/0
//T/9P/y//H/8f/x//L/8//2//f/+P/3//j/+f/4//f/9v/1//j/+P/4//j/9v/1//X/
9P/0//X/9v/3//j/+f/5//v//v///wAAAgAAAAAAAAAAAAEAAgAFAAcACAAJAAoACwAM
AAsACQAHAAkACAAHAAcABQAEAAQAAwACAAIAAAD//wEAAAD///7//f/9//z/+v/6//r/
+v/6//j/+P/4//j/+v/7//3//v/9//3//f/9/wEABQAFAAcADAAVACUAOgBSAHYAngDG
AP0AMgFQAVUBUwFHASsB7wCVAEcAFQDr/9D/y//H/8L/zP/Z/+P/6v/x//L/9P/3//n/
+f/5//n/+f/7//v/+//7//j/+P/4//j/+f/6//v//f/8//v/+v/5//f/+P/4//f/+P/5
//r/+//5//n/+v/6//r/+//7//n/+//8//z//P/9//3//f/+/wAAAAAAAAAA/v/9//3/
/f/7//v/+//8////AQACAAEAAQACAAIAAgD///7//v/9////AAABAAIAAAABAAEAAgAC
AAIAAgACAAQABAAFAAUABAADAAIAAgADAAQABgAHAAYABgAHAAcACAAJAAsADQAPAA8A
DgAOAA0ADQANAAsADAANAA8AEAAQABEAEgASABMAFAAVABYAEwASABEAEAASABIAEgAS
ABIAEgASABIAFAATABIAEgAQABAAEAAQABIAEgASABAADgAPAA8ADwAPAA8ADwAPABAA
EQAQABEAEQAQAA8ADwASABMAFAATABMAEwATABIAEQAQAA8ADgAOAA0ADQANAA8AEAAQ
AA8ADwAQABAADwAOAA0ACwAKAAwADAAMAAwADgAOAA4ADgANAAwADAALAA4ADgANAA0A
CwALAAwADgARABIAEwAVABMAEwATABMAFAAUABIAFAAWABYAFwAXABYAFgAYABgAGAAZ
ABsAHAAaABkAGAAXABcAGAAYABgAGAAYABYAFgAXABcAFQAVABgAGAAXABcAFQAVABQA
FAARABAADwAOAA4ADwAQABEAEAATABQAEwAVABYAFgAWABUAFAASAA8ADQAOAA8ADwAN
AA0ADgAOABAAEAAPAA8ADgAOAA8ADwAMAAwADQANAA4ADwAQABAADgAPAA8ADQARAA0A
DAAMAAwADAAMAAwACwALAAsADQANAA8ADwAPAA0ADQANAA8ADwAPAA8ADgAOAA4ADgAP
AA8AEAAQAA4ADQAMAAsADQAPABAAEwARABEAEQASABIAEgASABIAEwAUABcAGQAZABkA
GQAZABsAGwAaABkAFwAWABUAFQAZABoAHAAdABkAGAAVABMAEQAQAA8ADgAPAA8ADgAM
AAsACgAJAAgACQAKAAsADAAPAA8AEAAQAA0ACwAJAAcABwAHAAkAEQAcACUAMQBEAGAA
hACuAOAAGQFSAXYBfQF3AWcBSQEPAa8AVwAhAPH/0P/J/8f/wv/G/9f/5f/w//n//P/+
/wMABwAHAAcABwAHAAYABQAEAAMAAwAEAAUABgAIAAgACAAJAAcABwAHAAcACQAKAAoA
CQAHAAcABwAHAAUABQAGAAYACQALAAwACwAKAAoACQAIAAsACwALAAwACgAKAAoACgAM
AAsACwALAAsACwALAAwADAANAA0ACwANAA4ADgAOAA4ADgAPAA8ADwAOAA0ADAANAA8A
EAASABIAEgASABIAEAAQABEAEQATABMAEwAUABYAFgAXABcAFwAWABYAFQAXABcAGAAZ
ABcAFwAWABYAGQAbAB0AHQAdAB0AHgAeAB4AHwAgACAAIAAgACAAIAAgACAAIAAgACAA
IAAgACAAIAAgACAAIAAiACEAIAAgAB4AHgAeAB4AHAAcABwAGgAcAB0AHQAdABsAGwAb
ABsAGwAbABkAGQAcABwAHAAdABsAGwAbABkAGQAZABkAGAAXABYAFQAUABQAEwATABMA
EQASABIAEQARABIAEgARABMAEwASABIAEQAQAA8ADgAPABAAEQASABQAFAAVABUAFQAU
ABIAEQASABMAFQAYABYAFgAWABcAGQAZABkAGQAYABgAFgAYABkAGgAcAB0AHgAeACAA
IAAdAB0AHgAeAB0AHQAdAB0AHAAcABsAGgAcABwAGgAaABsAGwAZABkAGgAaABkAGQAZ
ABkAGAAYABgAGAAYABgAGQAZABkAGQAZABsAGwAZABgAGAAXABYAFwAYABgAFwAWABYA
FgAVABUAFQAWABYAFAAUABMAEwASABIAEwATABQAFAAVABUAEwATABMAEgASABMAEwAR
ABMAEwATABIAFAAVABUAFgAVABQAEwASABQAFAAUABQAEgAUABQAFAAUABQAFAATABMA
EwATABMAFQAVABUAEwATABMAEwATABMAEwAUABQAFAAUABUAFQAWABYAFwAXABcAFwAW
ABcAFwAZABkAGQAZABoAHAAcABwAHAAfACAAIwAlACUAJQAlACUAJQAlACQAIwAjACIA
IQAhACAAIAAhACEAIQAgAB0AGwAdABwAGwAaABkAGQAYABYAFQAUABMAEgATABQAFQAW
ABcAFwAYABgAFwAXABcAFwAVABUAGQAdACIAKQAzAEIAWAB2AJgAvADvACgBVAFxAX0B
dwFjAUEB+wCbAFMAIwD6/+P/3f/Y/9b/3//r//j/AwAGAAoADwARAA8ADwAPAA8ADQAN
AA0ADQAMAAwADAAMAAwADAAMAA0ADwAPAA8ADwANAA4ADgANAA0ADQANAA0ADQANAA4A
DgAPABEAEgARABAAEAAPAA4AEQARABEAEgAQABAAEAAQABAADwAPAA8ADwAPAA8AEAAQ
ABEAEQAPAA8AEAAQABAAEAAQABEAEQAUABQAFAAUABIAEwATABQAFAAUABQAFAAUABQA
FQAVABUAFQAVABYAGAAYABkAGQAcABwAHQAdAB0AHQAeAB8AIQAhACAAIAAfACEAIwAj
ACMAIwAkACQAJgAnACgAKAAmACYAJgAmACYAJgAmACYAKAAoACgAKAAmACYAJgAmACgA
JwAmACYAKAAoACgAKAAoACgAKAAmACQAJQAlACUAJQAlACUAJQAlACUAIwAjACQAJAAk
ACUAJQAlACUAIwAjACMAIwAiACAAIAAgACAAHwAfACAAIQAfACAAIAAfACEAIgAiACEA
IQAhACAAIAAgACAAIAAgACIAIgAiACIAIAAgACEAIQAkACQAIwAjACMAIwAkACYAJAAk
ACQAJQAlACUAJQAlACQAJAAiACQAJgAmACcAJwAoACgAKgAqACkAKQAqACoAKgArACwA
LQAsACwAKwAqACoAKgAoACgAKwArACkAKQAqACoAKQApACsAKwAqACoAKAAoACgAKAAn
ACcAJwAnACUAJwAnACUAIwAkACQAJAAlACYAJgAlACMAJAAlACUAJQAlACYAJgAmACYA
JQAlACIAIgAjACMAJAAkACUAJQAlACUAJQAkACQAJQAlACMAIwAjACMAIgAkACUAJQAm
ACQAJAAkACQAJgAmACYAJgAmACYAJgAmACgAKAAoACgAKAAoACgAKQAlACUAKQAoACYA
JgAmACYAJgAmACYAJgAmACYAJgAmACYAKAAoACgAKAApACoAKwAsACwALAAsACwALwAw
ADEAMgAzADQANQA2ADgAOAA4ADgANgA2ADYANgA0ADQANAA0ADMAMgAxADAALgAuAC4A
LgAsAA==
         </WaveFormData>
      </LeadData>
      <LeadData>
         <LeadByteCountTotal>10000</LeadByteCountTotal>
         <LeadTimeOffset>0</LeadTimeOffset>
         <LeadSampleCountTotal>5000</LeadSampleCountTotal>
         <LeadAmplitudeUnitsPerBit>4.88</LeadAmplitudeUnitsPerBit>
         <LeadAmplitudeUnits>��V</LeadAmplitudeUnits>
         <LeadHighLimit>2147483647</LeadHighLimit>
         <LeadLowLimit>268435456</LeadLowLimit>
         <LeadID>V5</LeadID>
         <LeadOffsetFirstSample>0</LeadOffsetFirstSample>
         <FirstSampleBaseline>0</FirstSampleBaseline>
         <LeadSampleSize>2</LeadSampleSize>
         <LeadOff>FALSE</LeadOff>
         <BaselineSway>FALSE</BaselineSway>
         <ExcessiveACNoise>FALSE</ExcessiveACNoise>
         <MuscleNoise>FALSE</MuscleNoise>
         <LeadDataCRC32>270846635</LeadDataCRC32>
         <WaveFormData>
9//3//f/+f/5//n/+f/6//n/+f/5//n//P/+/wAAAgABAAAA/////wMABAADAAMAAAAA
AAAAAAD+//7/AAAAAAEAAgACAP///f/8//r/+P/z//P/8v/w//L/8v/y//P/8f/w//D/
8f/z//P/8//0//T/8//z//P/8//1//X/8//z//f//f8DABEAJAA/AGMAkQDEAOwABQEd
ATMBPAEpAfkAvgCWAHAAQwAlABEA+//w//L/9f/z//P/8P/v//H/9f/z//L/8P/u/+z/
7P/r/+v/6v/q/+r/6v/t/+3/7f/s/+z/7P/t/+3/7f/t/+3/7f/t/+z/7P/t/+v/6v/q
/+r/7P/t/+3/7f/r/+v/6//s/+7/7v/u/+//8f/x//H/8v/w/+//7//v/+//7//v/+//
8v/y//L/8v/v/+7/7f/s/+v/6//s/+3/7v/v/+//8P/y//T/9P/1//T/8//y//L/9P/0
//T/9P/y//L/8//0//f/9//4//n/+f/5//n/+v/9//3///8AAAAA///+//3//f8AAAMA
AwAFAAcACgAKAAgACQAKAAsADAANAA0ADQAPABEAEgASABIAEwATABQAEwATABIAEQAR
ABIAEQASABAAEQARABAADwAOAAwACwAKAAoACQAIAAoACQAHAAYABQADAAEA/v/+//7/
/v/8//r/+v/5//j/+f/5//n/+f/5//n/+P/4//X/9P/0//P/8//0//T/9P/y//L/8f/w
//L/8v/x//H/8v/y//H/8f/y//L/8v/x//L/9P/1//b/8//y//H/8P/z//T/9v/4//j/
+P/4//n/+f/5//n/+f/3//f/9//3//f/9//3//f/+f/6//v/+//7//z//P/8//z//P/5
//n//f/9//7//v/7//r/+P/3//n/+f/5//r/+v/6//r/+v/6//r/+f/4//j/+P/4//j/
+P/4//f/9v/2//f/9//2//b/9v/3//f/8//1//X/8//0//b/9//5//f/9f/1//b/9v/2
//b/9v/3//f/+P/4//b/9f/0//P/9P/0//T/9P/2//b/9f/0//b/9v/2//b/9f/0//T/
8//z//P/8//z//P/8//y//L/8v/y//L/8v/y//P/8//0//T/9P/1//P/8v/y//L/9f/1
//X/9f/0//P/8v/w//H/8f/y//L/8v/y//L/8v/z//P/8//1//X/9f/1//b/9//3//f/
9//6//z//v8AAAAAAAAAAAEAAgACAAAA///+//7//v/+//7//v8AAAAA/P/8//v/9//4
//j/9//2//P/8//y//D/8v/y//L/8//x//D/8P/x//P/8//z//T/8v/x//H/8f/v//P/
8//x//P/9f/5/wEAEQAgADMATwB3AKYA0gDzAAsBGwEkAR0B+wC+AJAAbABFACkAFQAB
APT/9P/z//H/8//0//H/7//v/+z/7P/r/+r/6v/q/+n/6f/q/+r/6v/q/+n/6f/p/+j/
6v/q/+v/6//r/+v/6//r/+n/6P/o/+n/6f/o/+j/6P/m/+f/5//n/+j/6f/q/+z/7P/s
/+z/7f/r/+v/6//s/+z/6//r/+v/6//r/+v/6//u/+7/7v/u/+3/7P/r/+r/6v/r/+3/
7//v/+//7v/u/+7/8P/w//H/8f/x//H/8v/x//D/7//u/+//8P/y//T/8//z//T/9f/z
//P/8//0//f/9//5//r/+f/5//n/+f/6//7/AgADAAEAAwAGAAYABAAFAAYABwAKAAsA
CwALAA0ADwAQABAADgAPAA8AEAASABMAEwATABAAEAAOAA4AEAARABEAEAANAAwACgAJ
AAoACgAJAAgACAAHAAUABAAGAAUABAACAAAAAAAAAP7//v/+//3//P/7//v/+//7//v/
+//6//r/+f/4//j/9//5//r/+v/6//r/+v/5//j/+P/4//f/9//4//j/9//3//b/9v/2
//X/9//4//j/+P/2//b/9v/2//b/9v/3//j/+P/4//j/+f/5//n/+f/5//n/+f/5//n/
+f/5//n/+f/3//j/+f/5//v//P/8//z/+v/6//f/9//6//v//f/+//7//v/9//3/+//7
//v//P/8//z//P/8//z//P/7//r//P/8//z//P/+//7//f/8//r/+//7//r/+v/6//v/
+//5//v/+//5//r//P/9/////v/7//r/+v/8//z//P/8//n/+f/6//r/9//3//f/9//6
//r/+v/6//z//P/7//r/+v/6//r/+v/6//r/+//7//v/+//7//v/+//7//v/+//7//v/
+v/6//j/+//6//j/+P/4//j/+f/6//z//f/7//r/+f/5//v/+v/6//r/+//7//v/+//7
//v/+//6//n/+f/6//r/+v/6//r/+v/8//3//v8BAAAA///+//7///////////8EAAYA
CAAKAAoACgAKAAsACgAKAAgABwAIAAgACAAIAAgACAAKAAoABgAGAAUAAQACAAIAAQAA
APz/+//5//b/+P/6//z////+//z/+//7//n/+f/5//r/+v/5//n/+f/7//v/+//5//n/
+f///wcAFQAqAD8AWQB9AKoA1AD1ABMBJQEwASsBCQHMAJ4AegBVADcAIQALAAAAAgAF
AAMA///8//v/9//1//b/9v/1//T/9P/0//P/8//w//D/8P/w//P/8//z//L/8P/w//H/
8f/z//P/8//z//P/8v/y//P/8//y//L/8v/y//P/8//z//L/8f/w//D/8v/y//L/8//1
//X/9f/2//X/8//y//H/8//z//P/8//y//L/8v/y//L/8v/y//L/8v/z//X/9//2//X/
8//y//T/9v/2//f/9v/1//T/9P/1//b/9//4//b/9v/3//j/9//3//j/+f/6//v//P/+
//3//f///wAA//////////8AAAQACAAJAAgACQALAAoADAANAA4ADwAOAA8ADwAPABAA
EwAVABYAFQAVABQAFAAWABcAFwAXABYAFgAUABQAEQARABAADgAPABAAEAARAA8ADgAM
AAoACAAHAAUABAAHAAcABwAGAAQABAAEAAIAAAAAAP///v////////////3//f/8//z/
/P/8//3//f/8//z/+//6//j/+P/3//b/9//4//j/+f/4//j/9//3//b/9v/2//X/9f/2
//b/9v/4//j/+P/4//b/9v/3//j/9//2//X/9f/3//f/9//3//X/9f/1//X/8//z//P/
8//2//j/+v/7//r/+v/5//j/+P/4//X/9f/1//X/9v/2//n/+v/6//v/+//7//v//P/6
//r/+v/6//j/+P/3//b/9v/2//b/9v/4//j/9//2//b/9//3//b/9f/0//T/8//z//X/
9f/z//P/9P/0//X/9f/z//P/9P/0//T/9P/0//H/8f/y//L/8v/z//T/9f/2//b/9v/2
//X/9P/y//D/8v/y//L/8v/x//D/8P/v//H/8f/x//H/8//z//P/8//x//H/8v/w//D/
8P/w//D/7v/u/+//7//w//D/8P/x//D/7v/t/+z/7//v/+//7//v/+//7//u/+3/7f/u
/+7/7P/s/+z/7P/t/+3/7f/v//H/8f/x//L/8//z//P/8//0//b/+P/6//r/+v/6//v/
/v/+//z/+//5//j/9//2//n/+v/9//7/+v/6//n/9f/y//L/8f/w/+3/7f/s/+r/6v/q
/+r/6//t/+z/7P/t/+v/6//r/+z/7P/r/+v/6//r/+n/5//p/+v/7//1//v/CQAiAD0A
WQCHALwA5gAFARkBJwEuARsB6wCyAIYAXAAzABkAAQDr/+b/6v/t/+3/6//m/+P/5f/n
/+b/5v/l/+T/4//i/+D/3//f/+D/4f/i/+H/4f/h/+D/4v/i/+P/4//l/+X/5f/l/+P/
4v/i/+P/5f/k/+T/5P/h/+H/4P/f/+D/4f/i/+T/5v/m/+b/5//m/+X/5P/k/+b/5f/l
/+X/5f/l/+X/5f/m/+b/5v/m/+b/5v/m/+b/4//j/+T/5f/l/+X/5P/k/+T/5v/m/+f/
6v/r/+z/7v/t/+z/6//q/+r/6v/r/+z/7//v//D/8f/v/+//7//w//H/8f/z//T/9//3
//f/9//3//r//f/9//3///8CAAIAAgADAAQABQAFAAUABAADAAUABwAIAAgABwAHAAYA
BgAJAAsADAANAAoACgAIAAgACgALAAsACgAJAAgABgAFAAIAAgABAAAAAAD///3//P/7
//n/9//0//X/9v/3//b/9P/0//P/8v/z//P/8//z//L/8f/v/+7/6//q/+r/6f/r/+z/
7P/s/+7/7v/t/+z/6//q/+j/5//p/+r/6v/r/+r/6v/q/+n/6f/q/+r/6v/s/+z/7P/s
/+z/7P/t/+7/7//w//H/8//x//H/8f/x/+//7//v/+//8f/x//H/8f/v//D/8f/x//P/
9P/0//T/9v/2//P/8//z//P/9P/0//T/9P/z//P/8//z//P/9P/0//T/9P/0//H/8P/u
/+z/7f/u/+//8P/w//D/7//u/+z/7f/t/+z/7f/u//D/8f/u/+//7v/r/+v/7P/s/+3/
7//t/+3/7v/s/+z/7P/s/+n/6f/q/+r/6//r/+v/6//q/+r/6v/q/+z/7P/r/+r/6v/q
/+r/6v/q/+r/6//r/+n/6f/p/+n/6//r/+v/6//r/+v/6v/q/+r/6f/o/+f/5v/p/+r/
7P/t/+v/6v/p/+n/6f/o/+j/6P/r/+v/6//r/+v/6//r/+r/6f/p/+r/6v/o/+j/6P/o
/+r/6//s/+//7v/t/+z/7P/t/+3/7f/t//D/8v/0//b/9//4//n/+//7//r/9//1//T/
9P/0//T/9v/2//j/+P/2//b/9f/x/+//7v/s/+r/6f/p/+j/5v/m/+b/5v/n/+f/5v/m
/+f/5f/l/+X/5v/m/+X/5f/l/+X/5//l/+X/6f/t//H/+f8HABgAMQBNAHUApgDUAPEA
CQEZASABGQH1ALoAjABqAEEAIQAJAPX/7P/u//H/7//v/+z/6f/n/+n/6v/q/+n/6P/o
/+j/5//n/+b/5v/m/+b/5//n/+f/5v/m/+b/5//n/+X/5f/l/+X/5v/m/+f/6f/o/+b/
5f/k/+b/5//n/+f/6f/p/+n/6v/o/+j/6P/p/+n/6f/p/+r/6P/n/+f/5//o/+n/6v/r
/+r/6v/q/+r/6//s/+3/7v/t/+3/7v/v/+7/7f/r/+r/6//u/+//8f/v/+//7//w//L/
8v/y//L/8v/y//P/9P/z//P/9P/1//f/9//3//j/+f/5//v//P/7//v/+//7//z/AAAE
AAUABAAFAAcABgAGAAcACAAJAAoACwALAAsADQAPABAAEAAQABEAEQASABAAEQARABEA
EAAQAA4ADgAMAA0ADQAMAA0ADAAKAAkACgAKAAkACAAIAAcABQAEAAQAAwACAAAAAAAA
AAAA/v8AAAAA///+//3//f/9//3/+//7//r/+v/7//r/+v/5//n/+v/6//r/+P/4//f/
9v/3//j/+P/5//n/+P/2//X/+P/4//j/9//5//r/+v/6//j/+P/4//j/+P/4//n/+v/8
//z//P/9//z/+//6//n/+//7//v/+//5//n/+f/5//n/+v/7//v/+//8//z//P/9//7/
/P/9//////8AAAAA/v/+//3//f/9//3//f/+//z//P/8//z//f/+//7//v/+//7//v/+
//z//P/7//r//P/9//3//P/8//z//f/9//v//f/9//v/+//8//z//f/7//n/+f/6//r/
+v/6//r/9//3//j/+P/4//n/+v/7//r/+v/6//r/+P/4//f/9v/2//b/9v/2//j/+P/5
//n/9//3//f/9//3//f/9//3//n/+f/4//j/+P/5//n/+f/3//b/+P/4//j/+P/2//b/
9//3//j/+P/4//n/+//6//r/+v/6//n/+P/3//X/9f/1//T/9f/1//b/9v/2//b/9v/2
//f/9//3//n/+f/5//n/+v/5//n/+f/5//7/AAACAAQAAQAAAP////8DAAQAAwADAAAA
AAAAAAAAAAAAAAIAAgACAAIAAQD9//v/+v/4//b/9P/1//X/9P/y//L/8v/z//L/8P/v
/+//8v/z//T/9v/0//P/8//z//H/8f/z//P/7//v//X//f8HABgAMwBPAG8AngDOAPMA
CQEdASoBKwEPAdQAogCAAFcAMwAdAAMA8P/y//f/9f/1//L/7//v//H/7v/u/+3/7P/s
/+z/6//r/+j/6P/o/+j/5//n/+f/5v/m/+b/5//n/+X/5f/l/+X/6P/o/+n/6//r/+r/
6v/q/+f/5//m/+X/5v/n/+j/6v/p/+j/5//n/+f/5//n/+j/6f/p/+r/6//q/+n/6P/n
/+j/6P/o/+j/6v/q/+r/6v/p/+n/6v/r/+v/6//q/+r/6P/q/+r/6//p/+n/6f/q/+z/
7P/s/+z/7P/s/+3/7v/v/+//8P/x//H/8f/x//L/8f/x//P/9P/0//P/8v/x//L/9v/6
//v/+//9/wAAAAD+////AAABAAIAAwADAAMAAQADAAQABAAGAAcABwAIAAgACQAJAAkA
BgAGAAQABAAFAAcACAAIAAYABAABAP//AAAAAP///v/+//3/+//6//j/9//2//T/9v/2
//b/9P/0//T/8//y/+//7//v/+//7//v/+7/7v/t/+z/7P/r/+v/7P/s/+z/6v/q/+n/
6P/q/+r/6f/p/+r/6v/p/+n/6v/q/+r/6f/n/+j/6P/o/+j/6P/o/+j/6P/o/+n/6v/q
/+r/6v/r/+n/6f/p/+n/6//r/+v/6//q/+n/6P/n/+j/6v/s/+3/6//s/+z/7P/u/+7/
6//r/+z/6//r/+r/7P/s/+v/6//r/+v/6//s/+r/6v/q/+r/6v/q/+n/6P/p/+r/6//s
/+n/6P/m/+T/5f/n/+j/6P/o/+j/6f/p/+f/6f/p/+f/5//o/+j/6f/o/+X/5P/k/+b/
5v/m/+b/5f/l/+b/5v/l/+X/5f/l/+j/6P/o/+j/5//m/+T/4v/k/+T/5P/k/+L/4v/j
/+P/5f/r/+3/6f/k/+T/5P/k/+T/4v/i/+P/4//k/+T/5P/l/+X/5P/k/+T/4//j/+P/
4//j/+P/4//i/+D/3//f/97/4P/i/+T/5v/k/+P/4v/j/+X/5f/l/+b/5//n/+f/5//o
/+r/7P/u/+//8P/x//P/8f/w/+3/6//r/+z/7f/u//D/8P/y//L/7//u/+z/5//o/+j/
5//m/+H/4f/g/97/3v/e/97/3//f/97/3v/f/9//3//f/+D/4P/f/9//3//d/9//4f/f
/9//4f/n/+3/+f8MACUARwB1AKYA0ADxAA0BGQEcARUB7QCuAH4AWgAvABEA/f/p/9z/
2v/b/93/3f/c/9n/2//b/9r/2v/Z/9j/1//W/9T/0//T/9T/1f/W/9X/1f/V/9T/1P/U
/9X/1f/V/9X/1f/V/9T/0v/R/9H/0//S/9L/0v/S/9P/0//T/9T/1f/W/9j/1//W/9X/
1f/T/9P/0//U/9b/1f/V/9X/1f/V/9X/1f/W/9b/1v/W/9b/1v/W/9b/1f/V/9b/1//V
/9X/1P/U/9T/1v/W/9f/1f/V/9X/1v/Y/9j/2P/Y/9r/2v/b/9z/2//b/9z/3f/d/93/
3f/e/93/3f/f/+D/4//j/+P/4//l/+j/6//r/+r/6//t/+z/7f/v//H/8//y//P/8//z
//L/8//z//L/8//1//b/+P/2//f/9//3//b/9v/0//T/8v/z//P/8v/y//L/8f/x/+//
7v/s/+r/6v/p/+f/5v/m/+X/5P/i/+T/5P/k/+L/4v/i/+H/4P/h/+H/4f/h/+D/3//d
/9z/2//a/9r/2f/X/9j/2P/Y/9n/2v/a/9r/2P/Y/9f/1//a/9r/2f/Z/9j/2P/Y/9f/
1//Y/9j/2P/b/9z/3f/e/9z/3P/d/97/3f/c/9v/2//d/93/3f/d/9//3//f/9//3//f
/9//3//d/97/3//f/9//4P/g/+D/4P/g/93/3f/f/9//4P/g/97/3v/d/93/3f/d/93/
3v/f/+D/4f/i/+D/4P/f/97/3P/c/9z/3P/d/97/3v/e/9z/3f/d/9z/3P/c/93/3f/Z
/9v/2//Z/9v/3P/c/93/3f/b/9v/3P/a/9r/2v/a/9v/2//c/9z/3f/d/93/3f/c/9z/
3P/c/97/3v/d/9z/2//a/9n/2P/a/9r/2//b/9v/2//b/9v/3f/d/93/2//c/9z/3P/c
/9z/2v/a/9v/2//c/9z/3P/d/9//3v/e/97/3//f/9//3//d/93/3f/c/9v/2//c/9z/
3v/e/97/3v/h/+H/4f/j/+H/4f/h/+L/4//j/+P/4//m/+j/6v/s/+r/6v/q/+v/7v/u
/+z/6//q/+r/6v/q/+r/6v/s/+z/6P/o/+f/4//k/+T/4//i/+H/4f/g/97/4P/g/+D/
4f/g/97/3f/d/93/3f/d/97/4P/f/9//3//h/9//3f/f/9//5f/r//P/AQAYAC8AUQB/
AKoAzADtAAMBDQEOAfcAvwCMAGoARAAjAA0A+f/p/+b/6P/l/+H/4f/e/93/4f/h/97/
3v/d/9z/3P/c/9v/2//c/9z/3P/c/9v/2//b/9r/2v/a/9v/2//d/93/3f/d/9v/2v/a
/9v/3f/c/9z/3P/c/93/3f/d/93/3f/d/97/3P/c/9z/3f/e/9//4P/i/+D/3//f/9//
3//f/9//3//e/97/3v/e/9//4P/h/+L/4f/h/+L/4//h/+H/4P/g/+L/5P/k/+X/5f/l
/+X/5v/m/+b/5v/m/+b/5v/n/+j/6//r/+z/7f/t/+3/7f/u/+3/7f/v//D/8v/z//T/
9f/0//b/+P/3//n/+//+//7//v///wAAAQACAAMAAwADAAUABwAIAAgACgALAAsADAAK
AAsACwALAAwADAAKAAoACAAJAAkACAAJAAgABgAFAAQABAADAAIABAADAAEAAAD+//3/
/P/6//z//P/8//r/+v/6//n/+P/1//X/9f/1//b/9//3//j/+f/4//j/9//1//b/9v/2
//j/+P/3//b/9v/2//X/9f/2//b/9f/1//b/9v/2//X/9P/0//P/8v/0//T/9P/0//T/
9P/1//b/9//4//n/+//6//n/+P/3//f/9//3//f/+P/5//r/+//7//z//f/9//v//P/8
//z/+v/6//f/9//7//v//P/8//z//P/7//v/+//7//v//P/6//r/+v/6//z//P/7//r/
+v/6//r/+v/8//z/+//6//j/+f/5//j/+P/4//n/+f/5//v/+//5//n/+v/6//v/+f/3
//f/+P/6//r/+v/6//r/+//9//7//P/7//r/+f/4//j/+P/4//n/+v/6//r//P/8//z/
/P/6//r/+//7//v/+//7//v/+//7//v/+//7//v/+v/6//r/+//7//v/9//7//z//P/8
//z//P/7//r/+v/5//j/+P/4//n/+v/6//v//P/7//v/+//7//3//f/9//z/+f/5//r/
+v/8//z//P/8//v/+//7//3//v///wAAAgABAAEAAQABAAQABgAIAAoADAAMAAwADQAN
AAwACQAHAAgACAAIAAgABwAGAAcABgAFAAYABgADAAIAAgABAAAA/f/9//z/+v/6//r/
+v/7//v/+v/6//v//f/9//3//v/9//v/+v/5//3///////3//f8DAAsAFQAjADoAVQB1
AKEA0ADwAAMBGQEnASYBDQHZAKYAggBcAD0AKQAVAAMAAgAIAAUAAQD///z/+f/7//v/
+v/6//n/+P/2//b/9f/1//L/8v/y//L/9f/1//X/9P/y//L/8//z//P/8//z//P/9f/0
//T/9f/1//T/9P/0//L/8//z//P/9f/1//X/9v/2//b/9v/3//n/+f/5//r/+P/3//f/
9//1//X/9f/1//f/+P/5//r/+P/4//j/+P/1//X/9v/3//n/+f/4//j/9v/4//j/+f/5
//n/+f/6//z//P/8//z/+//6//r/+v/8//3///8BAAAA///+//7/AQABAAMABAAGAAcA
CAAJAAcACAAJAAcACQALAA4ADgAQABEAEgATABYAFwAXABcAFQAXABgAGAAYABkAGQAa
ABgAGQAZABkAGgAaABgAGAAYABkAGQAYABcAFgAUABMAEAAQAA8ADgAOAA0ACwAKAAoA
CQAIAAYABgAGAAYABAAFAAYABgAGAAUABQAFAAUABAADAAEAAAABAAAAAAD/////AAAA
AAAAAgACAAEAAAD+//7//f/9//7//v/9//3/AAAAAAAA///8//z/+//6//z//P/8//z/
/P/8//3//v8AAAAAAAABAAEAAQABAAEA//////////8BAAEAAQABAAMABAAFAAUABwAI
AAgACAAHAAYAAgABAAEAAQACAAIAAgACAAEAAQABAAEAAQACAAIAAgACAAIABAAEAAMA
AgD///7//f/8//3//v/+//7/AAABAAEAAAAAAAAAAQABAP//AQABAP////8AAAAAAQD/
//3//f/+/wAAAAAAAAAA/////wAAAAD9//3//f/9////AAABAAIAAAAAAP///v8AAP7/
/v/+//7//v/+//z//P/9//3//v/+//7///////7//v/+/wEAAQABAAEA/////////v/+
////AQACAP///v/9//z/AAABAAIABQAEAAMAAgACAAUABQAFAAUACAAKAAwADgAMAAwA
DAANAA4ADgAMAAsACAAIAAgACAALAAwADwAQAAwADAALAAcABAAEAAMAAgAAAAEAAQAA
AP3//P/7//v//v/+////AQADAAMAAwAEAAEA///+//3//f/7//v///8DAAUACwAVACUA
PABbAIEArwDiAAgBIQEzAT8BQgEpAfEAugCSAGYAPwApABUAAwAAAAQABQAFAAEA/P/7
//3////+//7//f/8//z//P/7//v/+P/4//j/+P/6//v//P/8//r/+v/7//v/+//7//v/
+//7//r/+v/7//v/+v/6//r/+//9//7////9//3//f/+//7//v/+////////////AAAC
AAEAAQABAAEAAQABAAEAAAAAAAAAAAABAAIAAwAEAAMAAwAEAAUABAADAAEAAAABAAQA
BQAHAAkACQAJAAoACAAIAAgACAAKAAoACwAMAAsACwAMAA0ADQANAA0ADgAPAA8AEQAS
ABUAFQAVABUAFQAYABsAGwAZABsAHgAeAB4AHwAgACEAJAAlACUAJQAlACcAKAAoACgA
KQApACoAKgArACsAKwAqACoAKAAoACYAJwAnACYAJQAkACIAIQAiACIAIQAgAB8AHQAa
ABgAGAAXABYAFAAWABYAFgAUABYAFgAVABQAEwATABMAEwAQAA8ADQAMAA0ADAAMAAsA
CQAKAAoACgAMAAwACwAKAAwADAALAAsACwAKAAgABwAJAAoACwALAAsADAAMAAwACwAK
AAkACAAJAAoADAAOAAwADAAMAA0ADgAPABAAEQAQAA8ADgANAA4ADwAQABEAEQASABMA
EwARABIAEgASABQAFAARABEAEgARABEAEAASABIAEQARABEAEQARABIAEAAQABAAEAAO
AA4ADQAMAAwADAAMAAwADgAOAA0ADAAOAA8ADwAOAAwADAANAA0ADAAPABAADwAOAA4A
DQANAA0ACwALAAwADgAOAA4ADgALAAsADAAMAA0ADQANAA0ADQAMAAsACgAMAAwACwAK
AAsADAANAA4ADgAOAA8ADwAOAA0ADAALAAsACwALAAsACwAOABAAEAAQABAADwAOAA4A
DQAMAAwADAANAA0ADAAMAAwADQANAA0ADQAPAA8ADwAOAA8ADwAQABAADgAOAA4ADgAN
AA0ADQAPAA8ADwAPABAAEwATABMAEwAWABgAGgAcAB4AHgAeAB8AIAAgAB4AHQAaABoA
GgAaABoAGgAcABwAGgAaABkAFQAWABYAFQAUABMAEwASABAADwAOAA0ADQAPAA4ADgAP
AA8ADwAPABAAEAAPAA8ADwANAA0AEQATABMAFQAZAB0AKwA+AFUAbwCVAMQA7AANASkB
OwFEAT8BHQHgALIAjABjAEcAMwAfABQAFAAVABcAFwASAA8ADwAPAA4ADgANAAwADAAM
AAsACwAKAAoACgAKAAsACwALAAoACgAKAAsACwAJAAkACQAJAAsACgAKAAsACwAKAAoA
CgALAA0ADgAPAA4ADQAMAAwADgAOAA4ADwANAA0ADQAOAA4ADQANAA0ADQANAA0ADQAO
AA4ADgAOAA4ADgAOAA4ADwAPABAAEQARABEAEAAQABAAEgASABMAEwATABMAFAAUABQA
FAAUABIAEgATABQAFwAXABgAGQAaABsAHAAeAB0AHQAfACAAIwAjACMAIwAhACQAJwAn
ACcAKQAsACwALAAtAC4ALwAwADEAMQAxADEAMwA0ADQANgA3ADcAOAA2ADcANwA3ADgA
OAA2ADYAOAA5ADkAOAA3ADYANAAzADAAMAAvAC4ALgAtACsAKgAsACsAKgAoACgAKAAo
ACYAJgAmACUAJAAjACMAIwAjACEAIQAgACAAIAAgACEAIQAfACAAIAAgACIAIgAhACAA
IAAgAB8AHwAgACAAHwAfACAAIAAgAB8AHwAgACAAIAAgACAAIAAgACAAIAAhACIAIAAg
ACAAIQAhACEAIQAhACEAIQAhACEAIQAhACEAIQAhACIAIwAjACMAJAAkACQAJQAmACQA
JQAmACUAJQAkACQAJAAjACMAJQAlACUAJgAmACYAJgAmACgAKAAnACYAJgAmACYAJgAm
ACYAJQAkACIAIwAjACIAIAAgACEAIQAgACMAJAAjACIAIgAhACEAIgAhACIAJAAkACQA
JAAkACMAIwAkACQAIwAjACMAIwAkACQAJAAkACQAJAAjACIAIgAiACIAIgAiACIAIwAj
ACMAIwAjACMAIwAjACMAIwAhACEAIAAgACIAIwAjACMAJQAlACUAJQAlACUAJwAnACQA
IgAiACIAIgAjACQAJQAmACUAJAAjACIAJAAkACQAJAAmACYAJgAmACgAKAAoACgAKgAs
AC4AMAAyADIAMgAyADMANAA1ADYANQA0ADMAMgA0ADQANAA0ADEAMAAvAC4ALAAsACwA
LAAqAA==
         </WaveFormData>
      </LeadData>
      <LeadData>
         <LeadByteCountTotal>10000</LeadByteCountTotal>
         <LeadTimeOffset>0</LeadTimeOffset>
         <LeadSampleCountTotal>5000</LeadSampleCountTotal>
         <LeadAmplitudeUnitsPerBit>4.88</LeadAmplitudeUnitsPerBit>
         <LeadAmplitudeUnits>��V</LeadAmplitudeUnits>
         <LeadHighLimit>2147483647</LeadHighLimit>
         <LeadLowLimit>268435456</LeadLowLimit>
         <LeadID>V6</LeadID>
         <LeadOffsetFirstSample>0</LeadOffsetFirstSample>
         <FirstSampleBaseline>0</FirstSampleBaseline>
         <LeadSampleSize>2</LeadSampleSize>
         <LeadOff>FALSE</LeadOff>
         <BaselineSway>FALSE</BaselineSway>
         <ExcessiveACNoise>FALSE</ExcessiveACNoise>
         <MuscleNoise>FALSE</MuscleNoise>
         <LeadDataCRC32>2001748752</LeadDataCRC32>
         <WaveFormData>
9v/3//f/+f/5//n/+f/5//n/+f/5//n/+v/8/wAAAgD+//7///8AAAMABAAEAAMAAQAB
AAEAAQAAAAAAAgACAAMAAgACAAAA/f/8//v/9//1//X/9f/0//X/9f/1//T/8v/y//L/
8v/z//P/8//z//P/8//z//H/9f/3//X/8P/u//L/9f/5////DgAiADsAYQCOALAAygDm
AAEBEQEMAe8AyQCwAI8AaQBKADMAHAAOAA0ACQADAPz/+P/z//P/9//2//T/8v/w/+//
7v/t/+z/7P/s/+z/7P/v/+//7//u/+7/7//v/+//7f/t/+3/7f/v//D/8P/v/+3/7P/s
/+z/7P/s/+3/7f/r/+v/6//s/+3/7f/u/+//8f/x//L/8//x//D/8P/w/+7/7v/u/+7/
8P/x//L/8//y//H/8P/u/+z/7f/t/+3/8P/w/+//7//y//L/8//z//H/8v/y//P/8//z
//P/9P/0//T/9P/1//X/9v/3//j/+v/6//v/+//8//z//v////7///////////8DAAQA
BAAFAAkACwANAAsADQAOAA4ADwARABEAEQATABQAFgAWABYAFgAXABkAFwAXABcAFwAZ
ABkAFwAXABUAFQAVABQAFQATABIAEAANAAwACwALAAwACwAJAAgABgAFAAMAAwACAAEA
AAAAAP7//f/7//n/+v/6//n/+f/6//r/+v/6//j/9//2//X/9v/2//b/9f/z//T/9P/0
//b/9f/0//T/9P/0//T/9P/y//P/8//y//P/9P/1//b/8//y//H/8P/z//T/9f/4//b/
9v/2//b/9v/3//f/9v/2//X/9f/2//j/+P/4//j/+P/5//r/+v/6//r/+//7//r/+f/5
//n/+//7//z//P/6//n/9v/1//j/+P/4//j/+v/6//r/+v/6//r/+v/6//n/+f/5//n/
9//3//f/9//3//f/9//2//b/9v/2//b/9v/2//b/9f/3//f/+P/5//j/9f/0//P/9f/2
//b/9f/3//f/9//3//b/9f/0//P/9f/1//b/9v/2//b/9f/1//X/9f/1//X/8//z//P/
9P/2//X/9P/0//T/8//0//T/9P/0//T/8v/y//P/8//0//T/9P/1//X/9f/1//X/9f/1
//X/9f/z//P/8//z//P/8v/y//L/8v/y//L/8v/0//X/9f/3//f/9//3//f/+f/5//n/
+f/6//z/AAACAAAAAAABAAIABAAEAAMAAQD//////////wAAAAACAAIAAgAAAP///P/6
//r/+v/3//X/9f/1//T/8//z//P/8v/w//D/8P/w//P/8//z//P/8//z//P/8f/v//H/
8f/w//D/8P/x//X/AQAMABoALQBNAHYAnAC6ANYA7QD9AAIB7QDHAKgAjQBtAFAAOwAi
ABIADwAJAAEA/P/6//X/8//z//P/8v/x//D/7//u/+3/7P/u/+7/7v/u/+7/7f/s/+r/
7P/t/+3/7f/t/+3/7f/t/+v/7P/s/+v/7f/s/+z/7P/q/+r/6//r/+z/7f/u//D/7v/t
/+3/7f/t/+3/7v/v/+//7v/u/+7/7v/u/+7/7v/v/+//7//v/+//7//v/+7/8P/x//H/
8f/w//D/7//v//D/8P/x//H/8f/y//L/8//x//H/8f/y//P/9P/1//f/9f/2//f/+P/2
//b/9//3//j/+P/6//v/+v/7//v/+//+/wMABQAGAAQABwAIAAkABwAJAAoACgANAA8A
DwAPABEAEgAUABQAFAAUABUAFwAXABcAFwAXABcAFwAVABUAFQAVABUAFAATABEAEAAO
AA0ADAALAAsACgAJAAcABgAIAAcABQAFAAIAAQAAAAAA//////7//f/8//z/+//7//z/
/P/8//z/+f/5//n/+f/6//r/+v/5//f/+P/4//j/+P/3//b/9v/4//j/+P/4//f/9//2
//T/9f/2//f/+P/2//b/9v/2//T/9P/0//b/9v/2//b/9v/4//n/+f/4//r/+f/5//r/
+P/4//j/+P/2//f/+P/4//r/+v/7//v/+P/3//f/9//4//n/+//8//3//f/7//v/+//6
//n/+P/6//r/+v/6//j/+P/4//j/+f/5//n/+f/7//v/+//7//n/+f/5//j/+v/6//r/
+v/6//r/+v/5//v/+//8//3//P/5//j/9//5//r/+v/5//n/+f/5//n/9//3//f/9//4
//n/+//8//r/+v/5//n/+//7//v/+//9//3//f/+//z/+//6//r//P/9//3//f/9//3/
/f/8//r//f/+//3//P/7//r/+//8//7////9//z/+//7//3//f/9//3//f/9//3//f//
//////////7//P/7//r//P/8//z//P/+//////8BAP//////////AwADAAMAAwAEAAYA
CgAMAAoACgALAAwACgAKAAkABwAHAAcABwAHAAgACAAKAAoACgAIAAcABAACAAIAAgD/
//v/+//7//r//P/9//7//v/8//z//P/8//v/+//7//v/+//7//v/+f/9//v/+//4//b/
9v/5//3/CQAWACYAOQBXAHoAngC8ANoA8wAFAQwB+QDPAK4AlwB3AF4ARQAqABoAGwAZ
ABEACgAEAP//+//5//v/+v/5//j/9//2//X/9P/z//L/8f/w//P/8//z//L/8v/z//P/
8//1//X/9f/1//X/9v/2//X/8//y//L/8v/0//T/9f/1//T/8//y//L/8v/x//H/8f/z
//P/9P/1//T/8v/x//D/8f/y//P/9P/0//P/8v/x//P/8//z//L/9P/1//X/9f/0//T/
8//z//b/9v/3//f/9v/2//X/9f/3//f/9//4//b/9v/2//f/9f/2//f/+P/6//r/+//7
//z//P/+/////v////////8AAAUABwAIAAYACQAKAAsADQAPABAAEAAPABEAEQARABUA
FgAYABgAFwAWABYAFwAYABkAGgAbAB0AHQAbABsAGQAXABUAEgATABMAFAAUABEAEAAP
AA8ADQALAAgABgAHAAcABgAHAAYABQAEAAQAAgABAP///f/9//7//v////7//v/+//7/
///////////8//z//P/7//n/+v/6//r//P/7//r/+v/4//j/+P/4//j/+f/5//j/+P/4
//j/+P/6//r/+v/6//r/+v/6//z/+f/4//f/9v/4//n/+f/4//j/9//3//j/9v/2//b/
9v/2//f/+P/4//j/+P/5//n/+P/3//f/9//1//X/9v/2//r/+//6//v/+v/6//r/+v/6
//r/+v/6//j/+P/4//j/9//3//f/9//5//n/+f/5//n/+f/5//j/9v/2//b/9v/4//j/
+P/3//X/9f/2//f/+f/3//f/9//3//j/+P/3//X/9f/1//X/9//3//f/9//3//f/+P/4
//b/9v/1//X/9f/1//X/9f/0//P/8v/y//P/8//z//T/9v/3//f/9//1//X/9f/y//T/
9P/0//T/9P/0//X/9f/0//T/9P/1//P/8//z//P/8//z//P/8//z//P/8//z//P/8v/y
//L/8v/y//L/8v/w//H/8f/z//X/9f/1//X/+f/5//n/+f/4//r//v8AAP7//v///wAA
AAAAAP///f/9//3//f/9/wAAAAACAAIAAgAAAP///P/5//j/9//z//P/8//z//L/8f/x
//H/8P/y//L/8v/y//H/8f/x//H/8f/x//H/7//x/+3/7f/u/+z/7P/v//P//f8OACIA
NwBbAIoAsADOAOgA/QANAQgB6wDFAKQAgQBdAEIAKQASAAoACQAFAAEA/P/0/+//7//x
/+//7v/t/+z/6f/o/+f/5v/n/+j/6f/q/+r/6f/o/+b/6P/p/+n/6f/p/+n/6f/p/+n/
6v/q/+n/6//q/+r/6v/p/+j/6P/n/+n/6f/p/+r/6v/p/+n/6f/n/+f/6P/p/+v/6v/q
/+r/6v/q/+r/6v/r/+v/6//r/+v/6//r/+r/6P/p/+n/6f/s/+z/6//r/+r/6v/r/+v/
7v/w//H/8//y//H/8P/w//D/8P/w//H/8//0//X/9v/1//T/9P/z//b/9v/4//n//P/9
//3//f/7////AAAAAAAAAwAEAAUABgAJAAsADAAMAA0ADAALAA0ADgAQABAADwAOAA4A
DwASABMAFAAVABQAEwAQAA8AEQARABEAEAAPAA0ADAAKAAkACAAHAAcABgAFAAMAAgAB
AP///P/7//v/+//7//z/+v/5//f/9f/2//b/9f/1//L/8v/y//L/7//v/+//7//w//D/
8P/v/+//8P/w//D/7v/t/+z/7P/t/+7/7//w/+//7//u/+z/7P/s/+z/7P/t/+7/7//w
//D/8P/w//L/9P/0//T/9P/y//P/8//y//D/7//v//D/8f/y//P/9P/y//P/9P/0//b/
9v/3//f/+P/3//f/9//3//f/+P/4//f/9//1//X/9v/2//b/9v/2//b/9v/2//X/9P/z
//L/8//z//P/8//1//X/9f/1//P/8//z//L/9P/0//T/9P/z//L/8f/v/+//7//w//H/
8v/x//L/8//x//L/8v/x/+//7//v/+//8f/x//H/8f/v/+//8P/w//H/8v/y//P/8v/x
//D/7//x//H/8f/y//D/7//u/+7/8P/x//H/8f/x/+//8f/w//D/7//u/+3/7P/t/+7/
8P/x//D/8P/w//H/8f/x//H/8f/x//H/8f/x//H/8f/x//H/8f/w//D/8P/u/+7/7v/u
//D/8f/x//P/8f/x//H/8f/x//H/8f/x//T/9v/6//z/+//8//7/AAD///7//P/5//f/
9//3//f/+v/6//z//P/+//z/+//4//X/9P/z/+//7//v/+//7v/t/+3/7f/s/+z/7P/s
/+z/7f/t/+3/7f/r/+v/6//p/+v/7f/r/+r/6v/u/+//7//3/wQAFgArAEsAdACaALgA
0gDpAPkA/gDpAL8AogCHAGUARAArABYACAAHAAMA/f/2//L/7f/r/+v/6//q/+n/6P/p
/+j/5//m/+b/5v/m/+b/5f/l/+X/5P/m/+f/5//n/+X/5f/l/+X/5//o/+j/5//l/+T/
5P/k/+b/5v/n/+f/6f/p/+n/6v/p/+f/5v/l/+f/5//o/+n/5//m/+b/5v/o/+j/6P/o
/+n/6f/p/+n/6f/p/+n/6P/o/+n/6f/p/+j/6P/n/+f/6f/q/+z/7f/r/+z/7P/t/+3/
7f/t/+7/7v/u/+7/7//t/+7/7//w//L/8v/z//P/9P/0//b/9//2//f/9//3//j//f//
/wAA/v8BAAIAAwABAAMABAAEAAcACQAJAAkACwAMAA4ADgAOAA4ADwARABEAEQARABEA
EQARAA8ADwANAA0ADQAMAAsACQAIAAYABwAGAAUABQAEAAMAAQAAAAAA///9//3/+v/5
//j/+P/4//n/+f/5//b/9v/1//X/9v/2//b/9v/z//P/8//z//T/9P/0//P/8v/y//H/
8P/x//H/8f/y//D/8P/w//D/8v/z//P/8v/y//L/8v/y//L/8v/y//L/8P/w//D/8v/0
//T/9P/0//L/8//z//L/9P/z//P/9P/y//L/8v/y//L/8//0//T/9P/0//X/9f/1//X/
9v/3//f/9//4//j/9//3//X/9f/2//b/9v/2//T/9P/0//T/9f/2//f/+P/3//f/9//3
//b/9f/0//P/9f/1//X/9P/0//T/9P/0//T/9P/0//P/9f/1//b/9//2//P/8v/x//P/
9P/0//P/8f/x//H/8f/y//P/9P/1//T/8//z//L/8v/y//H/8f/x//H/8f/x//P/8//z
//T/8//x/+//7v/v//H/8v/z//P/8//z//L/8P/x//H/8f/x//D/8v/y//L/8v/w//D/
8f/x//L/8v/y//P/9f/1//X/9f/0//P/8v/x/+//7//v/+//8P/w//H/8v/w//D/8P/w
//D/8f/x//P/8//z//P/8//1//X/9f/1//b/+P/8//7/+v/6//v//P/9//7//v/9//3/
/f/9//3//P/8//7//v8AAP7//f/6//f/9v/1//H/8P/x//L/8v/v/+//7//u/+z/7P/s
/+z/7v/v//D/8f/v/+//7//t/+3/7f/t/+z/6P/o/+3/8f/3/wQAFgArAEUAagCUALQA
zADlAPkABAH3ANMAsgCbAHkAWgBBACQADgALAAsABQD+//r/8//v/+//7//u/+3/7P/r
/+r/6f/o/+j/6P/o/+j/6f/p/+n/6P/m/+f/5//n/+X/5f/l/+X/5//o/+j/5//p/+j/
6P/o/+f/5v/m/+X/5//n/+f/6P/o/+f/5//n/+f/5//o/+n/6//q/+r/6v/p/+j/5//m
/+f/5//n/+f/6f/p/+n/6P/o/+n/6f/p/+r/6v/p/+n/6P/o/+n/6f/n/+j/6P/p/+v/
6//r/+z/7P/s/+z/7f/t/+7/7//w//H/8v/0//X/9f/0//X/9f/1//X/9P/z//T/+f/7
//z/+v/9//7//////wEAAgACAAUABwAHAAcACQAKAAwADAAKAAoACwANAA0ADQANAA0A
CwALAAkACQAMAA0ADgAOAAwACQAHAAQAAwACAAEAAQAAAP///f/8//z/+//5//n/+P/3
//b/9v/z//P/8v/x//D/8P/v/+//7v/u/+7/7v/t/+3/7f/t/+z/7P/s/+v/6f/q/+r/
6v/s/+v/6v/q/+z/7P/s/+z/6//r/+r/6P/o/+j/6P/o/+j/6P/o/+j/6P/o/+j/6v/s
/+z/7P/s/+v/6//q/+j/6v/p/+n/6v/p/+j/5//m/+f/6f/r/+z/7P/s/+3/7f/s/+v/
6//r/+n/6f/q/+r/7f/t/+v/6//s/+z/7P/s/+v/6v/p/+j/6P/o/+j/6P/q/+v/7P/t
/+r/6f/o/+f/6f/p/+n/6P/o/+j/6P/o/+j/6P/o/+f/5//n/+j/6f/n/+X/5f/l/+X/
5v/m/+X/5//n/+f/5//l/+X/5f/l/+b/5//p/+r/6f/o/+b/5f/l/+X/5f/l/+X/5f/l
/+b/6P/r/+7/6v/m/+T/5P/k/+T/5P/k/+X/5f/m/+b/5v/n/+X/5f/l/+X/5f/l/+X/
5f/l/+X/5f/l/+T/4v/h/+D/4//k/+X/5v/l/+X/5P/l/+f/5//n/+f/6f/p/+n/6f/o
/+r/7v/w/+//8P/y//T/8//y//D/7f/v/+//7//v//L/8v/0//T/8//w/+7/6v/q/+r/
6v/n/+P/4//j/+L/4f/h/+H/4P/i/+L/4v/i/+H/4f/h/+H/4f/h/+H/3//f/+H/4//g
/9z/3v/h/+X/6//4/woAIwBJAHQAlgC6ANYA6QD1APoA4wC3AJgAewBXADoAIwAMAPz/
+f/1/+//7P/m/+H/4f/f/9//3v/d/9z/2f/Y/9f/1v/X/9j/2f/a/9n/2f/Z/9j/2P/Z
/9n/2f/Z/9n/2f/Z/9j/2P/X/9X/1//W/9b/1v/Y/9j/2f/Z/9v/2//b/9z/2v/Z/9n/
2f/X/9f/2P/Z/9v/2v/a/9r/3P/c/9z/3P/b/9v/2//b/9v/2//b/9r/2v/b/9v/2//a
/9r/2f/Z/9r/2v/b/9v/2f/a/9r/2//d/93/3f/e/97/3v/e/9//3//g/+H/4v/g/+D/
4f/h/+T/5P/m/+f/6v/r/+v/6//r/+//8P/w/+//8f/x//H/8v/1//f/+P/3//n/+f/5
//n/+v/8//z//v/+////AQD//////////wEAAQD//////f/9//3//P/8//v/+//6//j/
9v/0//P/9P/z//H/8P/v/+3/6v/p/+n/6f/p/+r/6//r/+r/6f/m/+b/5f/l/+T/5P/k
/+T/4f/h/+H/4f/g/+D/4P/f/+H/4v/i/+L/4P/f/97/3v/g/+D/4P/g/97/3//f/97/
3P/c/9z/3P/f/+D/4f/i/+D/4P/g/+L/4P/g/+D/4P/g/+H/4f/g/+D/3//f/+D/4v/i
/+L/4v/g/+H/4v/i/+T/5P/l/+X/4v/h/+H/4f/j/+P/5P/k/+X/5f/j/+P/4v/i/+L/
4v/k/+T/5P/k/+L/4v/i/+L/4f/h/+H/4f/j/+P/4//j/+H/4f/h/+D/3v/e/97/3v/e
/97/3v/d/9//3//g/+H/4f/f/9//3//d/97/3v/d/9//3//f/9//4f/h/+H/4f/f/9//
4P/g/+D/4P/f/9//3f/d/93/3f/f/9//3//g/+L/4f/g/+D/4v/j/+H/3//g/+D/4P/g
/+D/4P/g/+H/4f/g/+D/4P/h/+P/4//j/+P/4//j/+P/4//h/+H/4f/h/+H/4P/g/+D/
4v/i/+L/4v/i/+P/4//l/+X/5f/l/+X/5//n/+f/5//q/+z/8P/y/+//7v/u/+7/8P/w
/+//7f/t/+3/7f/t/+7/7v/w//D/7v/s/+v/6P/o/+j/6P/l/+P/4//j/+L/4f/h/+H/
4P/g/+D/4P/g/+H/4f/h/+H/4//j/+P/4f/j/+H/3//e/9z/4P/l/+f/8f8CABQALwBV
AHoAmAC4ANQA5QDtAOIAvwCfAIYAZQBHADIAGQAIAAAA/f/1/+3/6P/k/+H/4//j/+P/
4v/h/+D/3//e/93/3P/c/9z/3P/c/93/3f/d/9z/3P/d/93/3f/d/93/3f/d/9v/3P/c
/9v/3P/c/93/3v/e/97/3//f/9//3//f/+D/3v/d/93/3f/e/9//4f/j/+H/4P/g/+D/
4P/g/+D/4P/h/+H/4f/h/+P/4//j/+L/4v/j/+P/4//i/+L/4f/h/+T/5P/l/+X/5f/m
/+b/5//l/+X/5f/m/+j/6P/o/+n/6f/q/+v/7P/s/+z/7f/t/+7/7v/w//H/8v/z//P/
8//x//X/9v/2//f/+//9/////f///wAAAAABAAMAAwADAAUABgAIAAgACAAIAAkACwAL
AAsACwALAA0ADQALAAsACQAJAAkACAAJAAcABgAEAAMAAgABAAEAAAD///3//P/8//v/
+f/5//r/+f/4//j/9//3//b/9f/y//L/8f/x//P/9P/1//b/8//z//P/8//y//L/8v/x
//H/8v/y//L/9P/z//L/8v/y//L/8v/y//T/9f/1//T/8v/y//L/8v/y//L/8v/y//L/
8v/y//T/9v/2//b/9v/0//X/9f/0//L/8f/x//L/8//0//X/9v/0//X/9v/2//b/9v/3
//f/9P/z//P/8//1//X/9v/2//f/9//1//X/9v/2//b/9v/2//b/9v/2//j/+P/4//j/
9f/1//X/9f/3//f/9//3//f/9//3//b/9P/0//T/9P/0//T/9P/z//X/9f/2//f/9//1
//X/9f/1//b/9v/1//b/9//4//n/9v/1//T/8//z//P/9P/0//b/9v/1//X/9//3//f/
9//3//f/9//4//b/9f/0//T/9P/1//X/9f/1//X/9f/0//T/9f/1//X/9f/3//b/9v/2
//b/9v/0//T/9f/1//T/9P/0//X/9//3//f/9//3//f/9//3//f/9//3//f/9f/0//T/
9P/1//b/9//4//b/9//3//n/+v/7//z//f///////////wAAAgAGAAgABgAGAAcACAAG
AAYABQADAAMAAwADAAMAAgACAAQABAAEAAIAAQD+//7//v/+//v/+f/5//n/+P/3//f/
9//2//b/9v/2//b/+f/5//n/+f/4//f/9v/z//f/+f/3//b/9P/4//3/AwANABwAMABJ
AGsAlAC0AMoA4gD5AAEB+ADXALcAngB9AF8ASgAzAB4AGAAXAA8ABQAAAPz/+f/5//v/
+f/4//f/9v/1//T/8//y//D/8P/w//D/8//z//P/8v/y//P/8//z//H/8f/x//H/8f/y
//L/8f/y//L/8//0//L/8v/z//P/8f/x//H/8v/0//P/8//z//X/9f/2//f/9f/0//T/
9P/y//L/8v/y//X/9f/1//X/8//z//P/8v/y//P/8//z//b/9v/1//X/9v/2//f/9//3
//j/+P/5//f/9//3//j/9v/2//b/9//4//r//P/+//7//v///////v/+/wAAAQADAAUA
BgAHAAQABwAHAAYACAALAAwADQANAA8AEAAQABMAFQAVABUAFgAWABcAFgAYABgAGQAb
ABsAGwAbABsAGQAZABcAFwAZABkAGQAYABcAFQAUABIADwAOAA0ADQANAA0ADAAMAAoA
CQAHAAcABgAFAAQABAAFAAUABAADAAIAAgABAAEA/v/+//7//v////////////7//v/+
//3//f/+//7//v/9//v/+f/4//n/+v/7//z//P/9//3//P/8//z//P/8//r/+v/6//r/
+v/6//r//P/+//7//v/+//7///////7//v/9//3//v/8//z//P/8//7///8AAAAAAgAC
AAMAAwABAP///v/9//3//f/+//7///////3//f/+//7//v/+/wAAAAAAAAAAAgACAAIA
AgD+//3//P/7//3//f/9//3//////////v/+//7//v/+//7//v/+//3/+//7//z//f/9
//v/+//7//v//P/8//v//f/9//3//f/8//v/+v/5//r/+//9//7//v/+//3//f/9//v/
+v/8//z//P/8//v/+v/6//n/+P/4//j/+f/7//v/+//7//3//f/9//3//f/9//3//f//
//7//v/+//3//P/7//r/+//9//7/AQAAAP///v/9/wEAAQABAAEAAgAEAAgACgAIAAgA
CQAKAAoACgAJAAcABQAFAAUABQAHAAgACwAMAAwACgAJAAYABAAEAAQAAQABAAEAAQAA
AP7//f/8//r/+//8//3//v////////////3//f/9//v/+//5//n//P/+//z//f8DAA0A
HgA2AFUAewCkAMgA4gD6AA0BGQEQAe0AxwCoAIcAZQBMADMAIAAYABcAEwANAAYA/P/5
//3////9//z/+//6//n/+P/3//b/9v/2//b/9v/4//n/+v/6//r/+//7//v/+f/5//n/
+f/3//j/+P/3//n/+P/4//j/+f/6//z//f/7//v/+//8//z/+//7//v/+//7//z//f/9
//z//P/8//7//v/+//7///////////8BAAEAAQAAAP7//////////v/+//3//f///wAA
AgADAAMABAAEAAUABQAFAAUABgAGAAYABgAHAAcACAAJAAoADAAMAA0ADQAOAA4AEAAR
ABAAEQARABEAEwAXABgAGAAYABsAHAAdAB0AHwAgACAAIQAjACMAIwAlACYAKAAoACoA
KgArAC0AKwArACsAKwArACsAKQApACkAKQApACgAJQAjACIAIAAhACAAHwAfABwAGwAZ
ABgAFgAVABMAEwATABMAEwAUABEAEQAQAA8AEAAQAA8ADwAMAAwADAAMAAsACwALAAsA
CAAIAAgABwAJAAoACgAKAAoACQAIAAgACAAIAAgACAAIAAkACQAIAAgACAAIAAgABgAG
AAYABgAIAAgACAAKAAoACgAKAAoADAANAA0ADAAKAAkACQAKAAwADAAMAAwADAANAA4A
DgAOAA4ADwAPAA4ADQANAA0ACwALAAwADAAPAA8ADQANAAwADAAMAAwADAAMAAwADAAK
AAoACgAKAAkACQAJAAkACwALAAsACwANAA0ADQAMAAsACgAJAAgACQAKAAsACwAJAAkA
CgALAAsACQAJAAkACwAMAAwACwAJAAkACQAJAAkACQAJAAkACQAJAAoACgAIAAgABwAH
AAgACQAKAAsACwALAAsADAAKAAkACAAIAAgACQAJAAkABwAKAAwADAAMAAwACgAKAAsA
CwAIAAgACAAJAAkACQAJAAkACQAJAAkACQAKAAsADAANAA0ADAAMAAwACgAKAAoACgAK
AAsACwANAA0ADQANAA0AEQARABEAEQAQABIAFgAYABgAGAAZABoAGAAYABcAFQAVABUA
FQAVABYAFgAYABgAGAAWABUAEgASABIAEgAPAAsACwALAAoACQAJAAkACAAJAAoACwAM
AA0ADQANAA0ADAALAAoABwAHAAcACwAMAAwADAALAA0AFwAmADYASQBnAI4AsgDQAO4A
BQEVARoBBwHhAMIAowCBAGYAUQA4ACoAJQAhAB8AGAAQAAsACwALAAkACAAHAAYABgAG
AAYABgAGAAYABgAGAAUABQAFAAQABAAFAAUABQAFAAUABQAFAAUABgAGAAUABwAGAAYA
BgAIAAgACQAJAAgABwAGAAYACAAHAAcABwAHAAcACAAJAAkACAAIAAgACAAIAAgACAAJ
AAkACQAJAAcABwAHAAYACAAJAAkACQAKAAoACQAJAAwADAANAA0ACwAMAAwADQANAA0A
DQAOAAwADAAMAA0ADwAQABEAEgAUABQAFQAVABQAFAAWABcAGgAbABsAGwAZAB0AHgAe
AB4AIQAiACMAJQAnACgAKAAnACkAKQApACkAKgAsACwALQAuADAAMwAyADEAMAAvADEA
MQAvAC8AMQAxADEAMAAvAC0ALAAqACkAKAAnACcAJgAlACMAIgAkACMAIQAhAB4AHQAc
ABwAGwAbABoAGQAaABoAGQAZABYAFgAWABYAFgAXABgAGQAWABYAFgAVABcAGAAYABgA
FwAVABMAEgAUABQAFAAUABIAEwATABIAFAAUABQAFAAWABYAFgAWABQAFAAUABYAFAAU
ABQAFAAUABUAFQAUABQAEwATABQAFAAUABQAFAAWABcAGAAYABYAFgAXABcAFwAXABgA
GQAYABcAFwAWABkAGQAXABcAGAAYABgAGAAYABgAGAAYABgAGAAYABgAFwAXABcAFwAV
ABUAFQAVABcAFwAXABYAFAAUABQAFAAWABYAFgAVABMAEwAUABUAFwAVABUAFQAVABYA
FgAVABUAFQAVABUAFQAVABUAFQATABMAFAAUABYAFgAVABUAEwATABMAEwAVABUAFQAW
ABgAFwAWABYAFAAVABUAFQATABMAEwASABQAFQAVABUAFwAXABcAFwAVABUAGAAXABQA
FAAUABQAFAAWABYAFgAWABUAFAATABIAFAAUABQAFAAVABYAFwAYABgAGAAYABgAGgAc
AB4AIAAhACIAIwAkACQAJAAkACQAIwAiACEAIAAiACIAIgAiACEAIAAfAB4AHQAcABsA
GgAYAA==
         </WaveFormData>
      </LeadData>
   </Waveform>
</RestingECG>
