# Supplementary material for: Detection of Left Atrial Enlargement Using a Convolutional Neural Network-Enabled Electrocardiogram
Source: Front Cardiovasc Med. 2020 Dec 17;7:609976. doi: 10.3389/fcvm.2020.609976 (PMC7773668; doi:10.3389/fcvm.2020.609976)
Supplement: Supplementary file 4 [file Data_Sheet_4.ZIP › normal3/1802032235_1817_0000000K.XML]

<?xml version="1.0" encoding="Windows-1252"?>
<!DOCTYPE RestingECG SYSTEM "restecg.dtd">
<RestingECG>
   <PatientDemographics>
      <PatientID>1802032235</PatientID>
      <PatientAge>67</PatientAge>
      <AgeUnits>Years</AgeUnits>
      <Gender>Female</Gender>
      <PatientLastName>cuiyuechan</PatientLastName>
   </PatientDemographics>
   <TestDemographics>
      <DataType>Resting</DataType>
      <Site>1</Site>
      <AcquisitionDevice>MAC55</AcquisitionDevice>
      <Status>Unconfirmed</Status>
      <Priority>Normal</Priority>
      <AcquisitionTime>09:10:27</AcquisitionTime>
      <AcquisitionDate>08-19-2016</AcquisitionDate>
      <CartNumber>1</CartNumber>
      <AcquisitionSoftwareVersion>009C</AcquisitionSoftwareVersion>
      <XMLSourceVersion>MAC5000 v1.0</XMLSourceVersion>
   </TestDemographics>
   <RestingECGMeasurements>
      <VentricularRate>75</VentricularRate>
      <AtrialRate>75</AtrialRate>
      <PRInterval>140</PRInterval>
      <QRSDuration>84</QRSDuration>
      <QTInterval>372</QTInterval>
      <QTCorrected>415</QTCorrected>
      <PAxis>5</PAxis>
      <RAxis>-15</RAxis>
      <TAxis>36</TAxis>
      <QRSCount>12</QRSCount>
      <QOnset>214</QOnset>
      <QOffset>256</QOffset>
      <POnset>144</POnset>
      <POffset>192</POffset>
      <TOffset>400</TOffset>
      <ECGSampleBase>500</ECGSampleBase>
      <ECGSampleExponent>0</ECGSampleExponent>
   </RestingECGMeasurements>
   <Diagnosis>
      <Modality>Resting</Modality>
         <StatementCount>2</StatementCount>
         <LabelText>12SL ��ϳ���</LabelText>
      <DiagnosisStatement>
         <StmtFlag>ENDSLINE</StmtFlag>
         <StmtText>�������</StmtText>
      </DiagnosisStatement>
      <DiagnosisStatement>
         <StmtFlag>ENDSLINE</StmtFlag>
         <StmtText>���� ECG</StmtText>
      </DiagnosisStatement>
   </Diagnosis>
   <Waveform>
      <WaveformType>Rhythm</WaveformType>
      <WaveformStartTime>0</WaveformStartTime>
      <NumberofLeads>8</NumberofLeads>
      <SampleType>CONTINUOUS_SAMPLES</SampleType>
      <SampleBase>500</SampleBase>
      <SampleExponent>0</SampleExponent>
      <HighPassFilter>16</HighPassFilter>
      <LowPassFilter>150</LowPassFilter>
      <ACFilter>NONE</ACFilter>
      <LeadData>
         <LeadByteCountTotal>10000</LeadByteCountTotal>
         <LeadTimeOffset>0</LeadTimeOffset>
         <LeadSampleCountTotal>5000</LeadSampleCountTotal>
         <LeadAmplitudeUnitsPerBit>4.88</LeadAmplitudeUnitsPerBit>
         <LeadAmplitudeUnits>��V</LeadAmplitudeUnits>
         <LeadHighLimit>2147483647</LeadHighLimit>
         <LeadLowLimit>268435456</LeadLowLimit>
         <LeadID>I</LeadID>
         <LeadOffsetFirstSample>0</LeadOffsetFirstSample>
         <FirstSampleBaseline>0</FirstSampleBaseline>
         <LeadSampleSize>2</LeadSampleSize>
         <LeadOff>FALSE</LeadOff>
         <BaselineSway>FALSE</BaselineSway>
         <ExcessiveACNoise>FALSE</ExcessiveACNoise>
         <MuscleNoise>FALSE</MuscleNoise>
         <LeadDataCRC32>621389473</LeadDataCRC32>
         <WaveFormData>
9v/2//b/9v/2//b/9v/2//b/9v/2//b/9f/0//P/8v/z//T/9f/2//T/9P/0//T/9v/2
//b/9v/4//j/+P/4//f/9v/1//T/9f/2//f/+P/2//b/9v/2//j/+P/4//j/+P/4//j/
+P/4//j/+P/4//r/+v/6//r//P/8//z//P/+//7//v/+/wEAAgADAAQABAAEAAQABAAG
AAgACgAMAA0ADgAPABAAEwAUABUAFgAYABoAHAAeAB4AHgAeAB4AHwAgACEAIgAkACQA
JAAkACIAIgAiACIAIQAgAB8AHgAbABgAFQASABEAEAAPAA4ACwAIAAUAAgABAAAA///+
//z//P/8//z/+f/4//f/9v/2//b/9v/2//j/+P/4//j/9v/2//b/9v/2//b/9v/2//b/
9v/2//b/9v/2//b/9v/2//b/9v/2//b/9v/2//b/9v/2//b/9v/2//b/9v/2//j/+P/4
//j/9v/2//b/9v/4//j/+P/4//r/+v/6//r/+P/4//j/+P/6//r/+v/6//r/+v/6//r/
+P/4//j/+P/6//r/+v/6//j/+P/4//j/+v/6//r/+v/6//r/+v/6//j/+P/4//j/+P/4
//j/+P/4//j/+P/4//r/+v/6//r/+f/4//f/9v/3//j/+f/6//r/+v/6//r/+P/4//j/
+P/6//r/+v/6//r/+v/6//r/+f/4//f/9v/4//j/+P/4//j/+P/4//j/+v/6//r/+v/6
//r/+v/6//n/+f/4//f/9//3//r/+v/6//r/+//7//3//v8AAAAAAQACAAMABQAHAAoA
CwANAAsACQAIAAcABwAGAAYABgAGAAYABwAHAAcABgAGAAUABgAGAAYABgACAP//+//5
//j/+P/4//b/9v/3//j/+P/4//b/9v/2//b/9v/2//b/9v/2//T/9P/0//T/9P/1//X/
9P/2//T/7v/o/+X/5f/l/+v/9f/8/wEACgAXACsAOwBGAEoASgBKAEcAQQA4AC4AIQAW
AA0ACQANABAAEwAPABEAEwAMAAcABgADAAEAAQACAP7//f/8//z/+P/3//b/9f/2//b/
9//4//j/9//2//b/9v/2//b/9v/4//f/9//4//b/9v/2//b/9v/4//j/+P/4//f/9v/2
//n/+v/6//r/+P/5//n/9//5//r/+v/6//z//P/8//3//f/8//z/+v/6//r//P/8//7/
AAAAAP///f/+//////8CAAQABQAGAAcABwAIAAgACQAKAAsADgAOAA8AEAARABQAFAAW
ABkAHAAcAB0AHwAeAB4AHwAgACUAJQAmACYAJgAnACkAJwAnACkAKQApACkAKQAnACQA
IAAgAB4AGgAZABgAFwAVABEADwANAAsACQAHAAUAAwAFAAQAAgABAP7//P/8//v//P/9
//7////+//v/+v/6//z//P/8//v/+//7//v/+//7//v/+f/5//v//P/8//3//f/8//z/
/P/7//v//P/9//v/+//7//v/+v/6//r/+v/6//r/+//7//v/+//7//v/+//6//r/+v/8
//3//f/9//v/+v/6//v//f/9//3//v/8//v/+//7//v/+v/6//v//v/+//7//f/7//v/
+v/6//v/+//8//z//v/+//7//f/8//v/+//6//z//f/9//3//P/7//n/+P/4//n/+v/9
//3/+//7//v/+f/5//n/+f/6//z//f/9//z/+v/4//f/+P/5//n/+f/5//n/+P/4//j/
+P/5//n/+//7//v/+//5//f/9//3//n/+v/6//v/+f/3//j/9v/2//b/9v/4//n/+f/5
//v/+//+//7//P/8//3//f/9//7/AAAAAAEAAgADAAUACQAMAA0ADwANAAsACgAJAAkA
CAAIAAgABgAGAAcABwAHAAYABgAFAAQABAAEAAQAAgD///v/+f/6//r/+v/4//b/9//4
//j/+P/2//b/9v/2//b/9v/2//b/9v/0//T/9P/0//T/9f/1//j/9v/0//D/6P/j/+P/
5//t//P/+P/7/wAACwAZADEARgBMAEoASABHAD8AOAAuAB8AFAARAA0ACQAMAA0ADQAN
AA0ADAALAAQA/f///wEA/v/8//f/9P/0//X/9f/1//X/9//2//b/9v/0//P/8v/y//b/
9v/2//b/9f/z//L/8v/0//T/9P/0//b/+P/4//j/9//1//P/8v/1//b/9v/2//b/9//3
//X/9f/2//b/9v/6//r/+v/7//r/+P/3//T/9//4//v//P/6//z//P/7//v//P/9//3/
//8AAAAAAAABAAEAAgACAAMABAAFAAgACgALAAwADQAQABAAEgAVABYAFgAXABkAHAAc
AB0AHgAhACEAIgAiACIAIwAlACMAIwAlACUAJQAnACcAJQAiACAAIAAeABoAGQAYABcA
FQAPAA0ACwAJAAcABQADAAEAAwACAAAA///+//z//P/7//v/+//7//v/+f/3//f/+P/4
//j/+P/3//n/+f/5//n/+f/5//f/9//3//j/+P/5//f/9v/2//b/9f/1//b/9//5//n/
+f/5//b/9v/2//b/+P/4//n/+f/4//f/9v/1//f/9v/2//b/+P/5//n/+f/4//b/9f/1
//b/9//4//r/+P/3//f/9//5//j/+P/5//r/+v/6//n/+f/5//j/+P/5//n/+v/6//n/
+P/3//X/9//3//j/+P/2//f/9//3//f/9//2//b/9f/1//X/9//5//f/9//3//f/9//3
//f/9//4//j/9//3//b/9f/1//b/9//3//f/9//3//b/9v/4//j/+f/5//f/9//3//f/
9//1//X/9f/1//b/9v/3//X/9f/0//T/9P/3//f/9f/4//b/9v/2//b/9v/3//f/9//3
//f/+v/6//r/+v/7//v/+//8//7//v8BAAIAAwAFAAUACAAJAAsACwAJAAgABwAFAAQA
BAAEAAMAAgACAAEAAgACAAMAAwAAAAAAAAAAAAAA/f/5//f/9P/0//T/8v/0//X/9v/2
//T/8v/y//L/8v/y//L/8v/y//L/8P/w//L/8v/y//P/7//w//T/8v/u/+j/5f/h/+P/
5f/r//L/+f8CABEAIwA3AEYASgBGAEQAPwA5ADQAKAAZABAADQAHAAUACAANAA0ACwAN
AAwACQAEAP///f/7//z/+v/5//b/9v/z//P/8//z//P/8v/y//L/8v/x//D/8P/y//L/
8v/y//P/8//0//b/9P/y//D/7v/w//L/8v/y//T/8//y//L/8//0//T/9P/0//X/9f/z
//X/9v/2//b/9v/2//b/9//5//j/+P/2//b/9v/4//j/+P/6//r/+f/7//z//f/9//3/
/v/+//7//////wAAAAADAAQABQAIAAoACwAMAA0ADgAOABAAEwAYABgAGQAbABwAHAAd
AB4AHwAfACAAIAAiACMAJQAjACMAJQAlACUAJQAlACMAIAAeAB4AHAAYABcAFgAVABMA
EQAPAA0ACwAIAAUAAgD//wEAAAD+//3//P/6//r/+f/3//f/9//3//n/9//3//j/+P/4
//j/9//1//X/9f/1//P/8//x//H/8//0//T/9f/1//T/9P/0//P/8//0//X/8//z//P/
8//0//T/9P/0//T/9P/1//X/9//3//f/9//1//T/9P/0//T/9f/1//X/9//2//b/9//2
//X/9P/0//b/9f/1//X/9f/0//T/9f/2//b/9v/1//X/9f/0//T/8//z//T/9P/0//T/
9P/z//X/9f/2//b/9v/3//f/9//1//X/9P/0//X/9f/1//f/+f/3//f/9//1//X/9f/1
//T/9P/z//H/8v/y//L/8//y//P/8//z//X/9f/0//T/8//y//L/8f/z//P/8//z//X/
8//z//P/8v/y//H/8f/1//P/9P/y//L/9P/0//T/9P/2//f/9//3//b/9f/3//b/9v/2
//f/9//4//r//f/+//3//v///wEABQAIAAkACwAHAAUABAADAAEAAAAAAAAAAgACAAMA
AwABAAAAAAD///7//v/+//7/+//3//L/7//x//L/8//y//L/8//0//T/8v/w//D/8P/y
//L/8v/y//H/8P/t/+z/7f/u/+//8f/x//L/8P/s/+j/4v/d/9//4f/l/+v/9P/3/wAA
DQAhADkARgBIAEgASAA/ADcAMAAiABMADAAJAAMAAwAKAAkABQAHAAkABgADAAAA/f/9
//3/+v/0//P/9P/y//H/8f/x//H/8f/w//D/8P/w/+//7v/u//D/8P/w//D/7v/t/+3/
7v/v//D/8f/y//H/8v/x//D/8P/v/+7/7v/w//L/8//0//T/9f/1//P/8f/y//L/8v/0
//T/9P/1//f/9v/2//T/9v/2//j/+P/4//r/+v/5//f/+P/5//n/+//8//z//P//////
AAAAAAUABgAHAAoACAAJAAoACwAOAA4AEAATABQAFAAVABcAGgAaABsAHAAfAB8AIAAg
ACAAIQAjACEAHwAhACEAIQAjACMAIQAeABwAHAAaABYAFQAUABMAEQALAAkABwAFAAUA
AwABAP///f/8//r/+f/4//b/9v/1//X/9f/1//X/9f/z//P/9P/0//T/9P/z//P/8//z
//P/8//z//H/8f/x//L/8v/z//P/8v/y//L/8//z//T/9f/z//P/8//z//L/8v/y//L/
9P/0//X/9f/z//P/8//z//X/9P/0//T/9v/3//f/9//1//T/9P/1//X/9f/1//b/9v/1
//X/9f/3//b/9v/3//j/+P/4//f/9f/1//T/9P/3//f/+P/4//b/9v/2//X/9f/1//b/
9v/2//f/9//3//X/9f/0//T/9P/1//b/+f/5//f/9//3//X/9f/1//X/9//4//j/9//1
//T/8//z//b/9//3//f/9f/1//T/9P/0//T/9f/1//f/9//3//f/9//1//X/9f/1//b/
9v/3//X/9v/0//T/9P/0//b/9//3//f/9f/1//j/+P/6//r/+//7//n/+v/8//z//v8A
AAIABQAHAAoACwANAAoABwAFAAMABQAEAAQABAAEAAQABQAFAAUABAAEAAMAAgACAAIA
AgAAAP3/+f/3//T/9P/0//L/8//1//f/+P/2//T/9P/0//T/9P/0//T/9P/0//L/8v/y
//L/8v/z//X/9P/w/+7/7P/o/+P/4//l/+v/8//4//v/BgAPABsANQBIAEoASgBIAEEA
NwAsACAAEwAKAAMAAwAFAAQABQAHAAkABwAEAAMAAgD///3//f/8//j/9//4//j/+f/5
//n/+f/5//j/+P/4//j/9//2//b/+v/6//r/+v/4//f/9//4//r/+v/6//r/+P/6//r/
+v/8//v/+v/6//v//P/8//z/+v/7//v/+f/7//z//P/8//7//v/+///////+//7//P/+
//7/AAAAAAAAAgACAAEAAwAEAAUABQAFAAYABgAGAAcABwAIAAgADQAOAA8AEgAQABEA
EgATABgAGAAaAB0AHgAeAB8AIQAgACAAIQAiACcAJwAoACgAJgAnACkAJwAnACkAKQAp
ACsAKwApACYAJAAkACIAHgAbABoAGQAXABMAEQAPAA0ADQALAAkABwAFAAQAAgABAAAA
/v/+//3////////////9//v/+//8//z//P/8//v/+//7//v/+//7//v/+f/5//n/+v/6
//v/+//6//r/+v/7//v//P/9//v/+//7//v/+v/6//r/+v/6//r/+//7//n/+f/5//n/
+//6//r/+v/4//n/+f/5//n/+P/4//n/+//7//v//P/6//n/+f/5//r/+v/7//3//P/8
//z/+//7//v/+v/6//v/+//8//z/+v/6//r/+f/7//v//P/8//r/+//7//v//f/9//z/
/P/7//v/+//9//v/+f/5//n/+f/5//n/+f/7//z//P/7//v/+v/5//n/+v/7//v/+//7
//v/+v/6//z//P/9//3//P/7//r/+f/7//n/+f/5//3//P/8//z/+//6//n/+P/6//v/
+//7//3//f8AAAAA/v/+///////9//7/AAAAAAEAAgADAAUACQAMAA0ADwALAAkACAAH
AAcABgAGAAYACAAIAAkACQAJAAgACAAHAAQABAAEAAQAAwABAP7//f/7//r/+f/2//j/
+f/6//r/+v/4//j/+P/4//j/+P/4//r/+v/4//j/9v/2//b/9//5//r/+P/2//T/8P/p
/+f/6//v//X//P8BAAgAEQAhADUARABKAEwASABBAD0ANAAkABcADgAHAAUABwAIAAkA
DwATAA0ACgAHAAYAAwABAP3//v/+//v/+v/6//n/+f/5//n/+//6//r/+v/4//f/9v/2
//r/+v/6//r/+v/5//n/+v/6//r/+v/6//r//P/8//z/+v/5//j/+P/7//z//P/8//r/
+//7//n/+//8//z//P/+//7//v////7//P/7//j//P/8//7//v8AAAIAAgABAAAAAAAA
AP//AwAEAAQABAAHAAcACAAIAAkACgALAA4ADgAPABAAEQAUABQAFgAZABwAHAAdAB8A
IAAgACEAIgAlACUAJgAmACYAJwApACcAJwApACkAKQAnACcAJQAiACIAIgAgABwAGwAa
ABkAFwATABEADwANAAsACQAHAAUABwAGAAQAAwAAAP7//v/9//3//f/9//3//f/7//v/
/P/7//r/+f/3//r/+//8//3/+//7//n/+f/5//r/+v/7//v/+v/6//r/+//7//z//f/7
//v/+//7//r/+v/6//r/+v/6//v/+//7//v/+//7//v/+v/6//r/+//9//7////9//z/
/P/9//v/+//7//z//v/9//3//f/9//z//P/9//7//v/+//3/+//7//r/+v/8//3///8A
AP///v/9//v/+//7//z//P/8//3//f/9//v/+//6//r/+//7//v//f/9//v/+//7//n/
+f/5//n/+v/8//3//f/8//r/+P/3//r/+//7//v/+f/5//j/+P/4//j/+f/5//v/+//7
//v/+//5//n/+f/5//r/+v/7//3//f/8//r/+v/6//r/+v/7//v/+//7//v//v/+/wAA
AAABAAEA//8AAAIAAgADAAQABQAHAAkADAANAA8ADQALAAoACQALAAoACgAKAAgACAAJ
AAkACwAKAAoACQAGAAYABgAGAAIA///7//n/+v/6//r/+P/6//v//P/8//v/+P/3//b/
9//4//n/+v/4//j/9v/2//T/9P/0//X/+f/4//r/9P/s/+j/5//p/+//9f/5//7/BwAS
ACEANQBFAEwATgBMAEgARQBDADYAJAAbABoAFQARABcAGAARAA8AEwARAAwABwAGAAMA
AwABAAAA/v/9//z/+v/7//v/+//7//n/+P/4//j/+P/3//b/9v/6//r/+v/6//j/9//3
//j/+P/4//j/+P/6//z//P/8//r/+f/4//j/+//8//z//P/6//v/+//5//n/+v/6//r/
/P/8//z//f////7//v/8//7//v8AAAAA/v8AAAAA//8BAAIAAwADAAMABAAEAAQABwAH
AAgACAAJAAoACwAOAA4ADwAQABEAFAAUABYAGQAcABwAHQAfACAAIAAhACIAJQAlACYA
JgAmACcAKQAnACcAKQApACkAKQApACcAJAAiACIAIAAcABkAGAAXABUAEQAPAA0ACwAJ
AAcABQADAAUABAACAAEAAAD+//7//f/9//3//f/9//3/+//7//z//v/+//7//f//////
//////7//f/6//n/+//8//z//f/7//r/+v/6//r/+//9/////f/9//3//f/8//z//P/8
//z//P/9//3/+//7//v/+//9//z//P/8//z//f/9//3/+//6//r/+//9//3//f/+//7/
/f/9//3/+//6//r/+//+//7//v/9//v/+//6//r//P/9////AAD+//7//v/9//3//f/+
//7//P/9//3//f/9//3//P/8//v/+//7//3//f/7//v/+//7//v/+//7//v//P/8//v/
+//6//n/+f/8//3//f/9//z/+//5//j/+v/6//v/+//7//v/+//7//n/9//3//f/+//6
//j/+P/4//j/+P/4//r/+//7//v/+f/5//z//P/8//z//f/9////AAACAAIAAQACAAMA
BQAHAAoACwANAAwACwALAAsACgAIAAcABgAGAAYABwAHAAkACAAIAAcABAAEAAQABAAE
AAEA/f/7//j/+P/4//b/+P/5//r/+v/6//j/+P/4//b/9v/2//b/+P/4//b/9v/0//T/
9P/1//X/9P/0//b/8v/s/+n/6f/p/+v/8f/4//3/BAAPACMAOQBIAEwATABIAEMAPwA8
ADAAHwAUABEACwAHAAwADQALAA8AEwASAAsABgAFAAUAAwACAAAA/f/6//r/9//3//f/
9//5//j/+P/4//b/9f/0//T/9v/2//b/9v/2//X/9f/2//j/+P/4//j/9v/4//j/+P/6
//n/+P/4//f/+P/4//j/+P/5//n/9//5//r/+v/6//z//P/8//3/+//6//r/+P/8//z/
/v/+//z//v/+//3//f/+//////8DAAQABAAEAAMAAwAEAAQABQAGAAcACgAMAA0ADgAP
ABIAEgAUABcAHAAcAB0AHwAeAB4AHwAgACMAIwAkACQAJgAnACkAJwAmACcAJgAlACYA
JwAmACQAIgAiACAAHAAbABoAGQAXABUAEwARAA8ADAAJAAYAAwAFAAQAAgABAAAA/v/+
//3//f/9//3//f/9//v/+//8//z//P/8//v/+f/5//n/+f/7//v/+f/5//f/+P/4//n/
+//6//r/+v/3//f/+P/5//v/+//7//v/+P/4//j/+P/2//b/9//3//n/+f/5//n/+f/4
//j/+P/4//n/+f/5//n/+P/4//n/+f/5//n/+v/6//n/+f/5//n/+P/4//n//P/8//z/
+//5//n/+P/4//n/+f/6//r//P/8//z/+//4//f/9//2//j/+f/5//n/9//3//b/9v/3
//f/9//5//f/9f/1//X/9//3//f/9//3//j/+P/3//X/9P/z//P/9v/3//f/9//3//f/
9v/2//b/9v/3//f/9//3//f/9//3//X/9f/1//f/9v/2//r/+P/4//j/+P/2//f/9//3
//n/+f/8//z/+v/6//v/+//7//z//v/+////AAABAAMABQAIAAkACwALAAkACAAHAAUA
BAAEAAQABgAGAAcABwAHAAYABgAFAAIAAgACAAIAAAD9//n/9//2//b/9v/0//L/8//0
//T/9v/0//T/9P/y//L/8v/y//T/9P/y//L/8P/w//D/8f/v//L/8v/w//D/7P/l/+P/
4f/j/+v/8v/3/wAADQAZAC8AQgBKAEoASgBFAD8AOAAwACMAFgAPAAkABwAKAA0ADQAL
AA0ADAALAAYA///7//3/AgD8//X/9P/2//X/9f/1//X/9f/0//T/9P/0//P/8v/y//T/
9P/0//T/9v/1//X/9v/0//T/9P/0//L/9P/0//T/9f/1//X/9v/0//T/8//y//P/9f/2
//X/8//0//T/9P/4//j/+P/5//v/+v/6//j/9//2//f/9v/3//r/+//7//v//P/9//3/
//8AAAAAAAD/////AAAAAAMABAAFAAgACgALAAwADQAQABAAEgAVABgAGAAZABsAHAAc
AB0AHgAhACEAIgAiACIAIwAlACMAJQAnACcAJwAnACcAJQAiACEAIgAhAB4AHAAaABgA
FQATABEADwANAAkABwAFAAMAAQAAAP7//f/+//z//P/7//n/+f/5//n/+//5//n/+v/4
//j/+P/3//f/9//3//f/9//3//X/9f/1//b/9v/3//n/+P/4//j/9f/1//b/9//3//f/
9//3//f/+P/5//r/+P/4//n/+f/3//f/9//3//f/9v/2//b/+P/5//n/+f/5//j/+P/5
//n/+f/5//r//P/7//v/+//6//j/9//3//n/+v/7//v/+v/5//f/9v/3//f/+P/4//r/
+v/6//n/9//3//j/+P/4//n/+f/5//v/+//6//r/+P/3//b/9//5//f/9//3//f/9//3
//f/9//4//j/9//5//j/9//3//b/9//3//f/+f/5//j/+P/4//j/+f/5//f/9//3//f/
+f/3//j/9v/2//b/9v/4//n/+f/5//n/+f/8//z/+v/6//v/+//9//7/AAAAAP//AAAB
AAMACAAMAA4AEQAOAAsACQAHAAcABgAGAAYABwAIAAoACwAIAAYABQADAAIAAgACAAIA
AAD9//n/9//4//j/+P/2//T/9f/2//b/+P/2//b/9v/2//b/9v/2//T/9P/y//L/9P/0
//T/9f/z//b/9P/w/+j/5P/j/+P/5//t//X/+P/9/wYAEwApAEEATABMAEoASABDAD8A
NAAiABcAEAALAAcACQAOAA0ACwALAAsACAAHAAQABQADAP3//v/8//X/9P/2//X/9f/1
//X/9f/0//T/9P/0//P/8v/y//b/9v/2//b/9v/1//X/9v/0//T/9P/0//T/9v/2//b/
9v/1//T/9P/3//j/+P/4//b/9//3//X/9f/2//b/9v/6//r/+v/7//n/+P/4//b/+v/6
//z//P/6//z//P/7//3//v////////8AAAAAAAABAAEAAgACAAcACAAJAAwADAANAA4A
DwAQABAAEgAVABoAGgAbAB0AHgAeAB8AIAAjACMAJAAkACQAJQAnACUAJQAnACcAJwAl
ACUAIwAgAB4AHgAcABgAGQAYABcAFQAPAA0ACwAJAAkABwAFAAMAAgAAAP3/+//8//r/
+v/5//f/9//3//f/9f/z//P/9P/1//b/9//3//X/9f/1//X/9//3//X/9f/3//j/+P/5
//f/9v/2//b/9f/1//b/9//3//f/9//3//T/9P/0//T/9v/2//f/9//1//X/9f/1//f/
9v/2//b/9P/1//X/9f/3//b/9v/3//f/9//3//j/+P/3//f/9//5//j/+P/5//n/+P/3
//X/9f/1//T/9P/3//f/+P/4//b/9v/2//X/9f/1//b/9v/2//f/9//3//X/9f/0//T/
9f/1//X/9//3//X/9f/1//X/9f/1//X/9f/2//b/9f/3//b/9f/1//b/9//3//f/9f/1
//T/9P/y//L/8//z//P/8//2//T/9P/0//T/9P/1//X/9f/z//P/9v/2//T/9P/1//X/
9v/4//v//P/7//z//f///wEABAAFAAcABwAFAAQAAwADAAIAAgACAAAAAAABAAEAAQAA
AAAA//8AAAAAAAAAAP7/+//3//X/9P/0//T/8v/0//X/9v/2//X/8v/x//D/8v/y//L/
8v/y//L/8P/w//D/8P/w//H/8//0//L/7v/s/+r/4//f/+P/6//v//D/9/8CAA0AGQAt
AD4ASABKAEYAPQA1AC4AIgATAAgAAQD//wEAAAD//wUACQAFAAQAAwD8//n/+//7//r/
+P/x//D/8v/z//P/8//z//H/8P/w//D/8f/x//H/8v/0//T/9P/0//L/8f/x//L/8v/y
//L/8v/y//T/9P/0//P/8f/v/+7/8v/0//X/9v/1//X/9P/x//P/9P/0//T/9v/2//b/
9//1//T/9P/y//T/9P/2//b/9v/4//j/9//3//j/+f/5//3//v/+//7//f/9//7//v8B
AAIAAwAGAAYABwAIAAkADAAMAA4AEQAUABQAFQAXABYAFgAXABgAHQAdAB4AHgAeAB8A
IQAfAB0AHwAfAB8AHwAfAB0AGgAYABgAFgASABIAEgASABEACwAJAAcABQABAP///f/7
//3//P/6//n/9v/0//T/8//1//X/9f/1//P/8f/x//L/8P/w//D/7//w//H/8v/z//P/
8//x//H/8f/y//L/8//z//L/8v/y/+//7//w//H/8f/x//H/8f/w//D/8P/w//L/8v/z
//P/8v/x//D/7//x//D/8P/w//L/8//z//P/8//y//L/8//z//P/8//0//T/8//z//P/
8f/w//D/8f/0//T/9P/z//P/8//y//L/8//z//T/9P/0//T/9P/z//H/8f/y//L/8v/z
//P/8//z//P/8v/y//H/8f/x//P/8//x//H/8f/z//P/8//z//P/9P/0//P/8//y//H/
8f/w//H/8f/x//H/8f/w//D/7v/u/+//7//x//L/8v/y//L/8v/w//H/8f/x//P/8//2
//b/9P/0//X/9f/1//b/+P/4//n/+v/7//3///8CAAMABQADAAEAAAD///3//P/8//z/
/v/+//////////7//v/9//r/+v/6//r/+f/3//T/8//v/+7/7f/q/+3/7//x//L/8v/w
//D/8P/u/+7/7v/u/+7/7v/s/+z/7P/s/+z/7f/v//D/7v/u/+r/5P/h/93/4f/p/+3/
7v/1/wIADwAfAC8AOgA+AEAAPAA1AC8AKgAeAA8ACAADAPv/+/8CAAUAAwADAAMAAAD9
//z/+f/1//P/8v/y//H/8v/y/+//7//v/+//8f/w//D/8P/y//H/8P/w//H/8P/v/+7/
8P/v/+//8P/v/+7/7f/s/+7/8P/w//D/8P/v/+7/7v/t/+7/7v/u/+//8f/y//H/7//w
//D/8P/y//L/8v/z//P/8v/y//D/8v/y//T/9P/0//b/9v/1//X/9v/3//f/+f/6//r/
+v/9//3//v/+//7//v/+/wAAAgADAAQABQAIAAgACgANABAAEAARABMAFAAUABUAFgAZ
ABkAGgAaABoAGwAdABsAGgAbABoAGQAbABsAGQAWABQAFAASAA4ADwAOAA0ACwAHAAUA
AwABAP3/+//5//f/+f/4//b/9f/0//L/8v/x/+//7//v/+//8f/v/+//8P/w//D/8P/v
/+//7//v/+//7//v/+3/7f/t/+7/7v/v//H/8P/w//D/7f/t/+7/7//t/+3/7f/t/+7/
7v/u/+7/7v/u/+//7//x//H/8f/x//D/7v/t/+z/7v/v/+//7//x//D/8P/x//D/7//u
/+7/8P/v/+//7//t/+z/7P/t/+7/7v/u/+3/7f/t/+z/7P/v/+//8P/w//D/8P/w/+//
7f/r/w==
         </WaveFormData>
      </LeadData>
      <LeadData>
         <LeadByteCountTotal>10000</LeadByteCountTotal>
         <LeadTimeOffset>0</LeadTimeOffset>
         <LeadSampleCountTotal>5000</LeadSampleCountTotal>
         <LeadAmplitudeUnitsPerBit>4.88</LeadAmplitudeUnitsPerBit>
         <LeadAmplitudeUnits>��V</LeadAmplitudeUnits>
         <LeadHighLimit>2147483647</LeadHighLimit>
         <LeadLowLimit>268435456</LeadLowLimit>
         <LeadID>II</LeadID>
         <LeadOffsetFirstSample>0</LeadOffsetFirstSample>
         <FirstSampleBaseline>0</FirstSampleBaseline>
         <LeadSampleSize>2</LeadSampleSize>
         <LeadOff>FALSE</LeadOff>
         <BaselineSway>FALSE</BaselineSway>
         <ExcessiveACNoise>FALSE</ExcessiveACNoise>
         <MuscleNoise>FALSE</MuscleNoise>
         <LeadDataCRC32>2229301262</LeadDataCRC32>
         <WaveFormData>
9P/0//T/9P/2//b/9v/2//b/9v/2//b/9v/2//b/9v/3//j/+f/6//n/+P/3//b/+P/4
//j/+P/2//b/9v/2//b/9v/2//b/+P/4//j/+P/3//b/9f/0//b/9v/2//b/9//4//n/
+v/4//j/+P/4//r/+v/6//r//P/8//z//P/+//7//v/+/wEAAgADAAQABQAGAAcACAAK
AAwADgAQABEAEgATABQAGAAaABwAHgAfACAAIQAiACMAJAAlACYAJwAoACkAKgAqACoA
KgAqACoAKgAqACoAJgAkACIAIAAeABwAGgAYABcAFgAVABQADwAMAAkABgAEAAQABAAE
AAEAAAD///7//f/8//v/+v/4//j/+P/4//j/+P/4//j/+P/4//j/+P/2//b/9v/2//b/
9v/2//b/+P/4//j/+P/2//b/9v/2//b/9v/2//b/9P/0//T/9P/2//b/9v/2//f/+P/5
//r/+P/4//j/+P/5//r/+//8//r/+v/6//r/+P/4//j/+P/5//r/+//8//r/+v/6//r/
/P/8//z//P/8//z//P/8//r/+v/6//r/+v/6//r/+v/4//j/+P/4//r/+v/6//r/+P/4
//j/+P/4//j/+P/4//j/+P/4//j/9v/2//b/9v/4//j/+P/4//b/9v/2//b/9P/0//T/
9P/1//b/9//4//f/9v/1//T/9P/0//T/9P/0//T/9P/0//T/9P/0//T/9P/0//T/9P/0
//T/9P/0//T/9f/1//X/9f/1//b/9//3//f/+v/8////AAABAAIAAQAAAP///v/+//3/
/f/+//7//v/+//7//f/8//z//P/9//z/+//6//f/9v/z//L/9P/0//T/9f/1//X/8//z
//X/9f/1//P/8v/y//H/7//v/+//7v/u//D/8P/y//L/8v/y//L/8f/w//D/7//v/+//
7//w//L/7v/w//X/+f/8/wIADAAQABAAEAAYACoAPwBFAC0AEQADAPL/1//L/8f/vf+5
/7v/wv/N/9v/5f/p/+7/8//2//j/+//8//r/+f/5//r/9v/0//f/9f/0//T/8//2//b/
9v/1//P/8//y//L/9P/2//b/9v/2//b/9v/1//X/9f/1//b/9P/0//T/9P/y//L/8v/0
//b/9//3//b/9f/1//X/9P/0//X/9f/1//f/9//3//f/9f/z//P/9P/3//j/+P/5//n/
+f/5//n/9//6//v//P/9//7///8CAAEAAgACAAMABQAIAAoADAAKAAwADAAPABMAFgAY
ABsAHgAgACAAIgAhACIAIQAiACYAJwAoACkAKQApACkAKQApACkAKgAsACwALAAqACcA
JQAlACIAHgAeAB4AGwAZABcAFgATABEADAALAAkACAAGAAYAAgACAAAA/v/+//7/////
/////v/9//r/+v/6//r/+v/7//v/+f/4//j/9//5//n/+f/5//n/+f/5//n/+//5//n/
+v/4//n/+f/6//r/+f/5//j/9v/2//f/9//5//r/+v/6//z//P/8//z/+v/6//r/+//+
//7//v/9//v/+//7//v//v/+/wAAAAD9//z//P/+//z//P/9//3///8AAAAAAAD+//3/
/P/8//////////7/AAD///3//f/7//v/+//8//7//v/+//z/+//7//r/+f/7//v/+//7
//3/+//7//v/+f/5//n/+v/6//r/+v/5//f/9v/2//b/+v/6//n/+P/2//b/9f/1//f/
9//3//j/+P/4//j/9v/0//X/9//1//f/+P/6//j/9v/4//j/9//2//X/9P/1//f/+P/5
//v/+//8//3/+//7//7/AAACAAIAAgACAAIAAgACAAIAAgABAAEAAgAEAAQABAAEAAMA
AgACAAIA///+//3//P/7//r/9//2//b/9v/2//f/9//3//X/9f/2//f/+P/3//b/9v/1
//P/9f/1//T/9P/z//L/8//y//T/9P/0//P/9f/2//b/9//z//X/9v/2//T/8v/1//v/
AAAEAAwAEAAOAA4AFAAeADUATwBHACUADwAEAOn/0f/L/8f/wf/D/8T/y//b/+f/5//o
/+//+P/8//3//v/+/////f/6//r/+P/5//j/+P/5//n/+P/4//j/9//5//n/+P/4//j/
+v/6//r/+P/4//j/9//5//n/+f/6//r/+v/6//r/+P/4//j/+v/6//v/+//6//f/9//3
//b/+P/5//n/+f/7//v/+//7//v/+f/5//r/+//8//z//f/9//3//f/9//v//v///wAA
AgACAAIABAAFAAYABgAHAAkADAAOABAADgAQABAAEwAWABgAGQAbAB4AIAAgACIAIgAk
ACQAJgAoACkAKgArACsAKwArACsAKwArACwALgAuAC4ALAApACkAKQAmACIAIgAiAB8A
HQAXABYAEwARABAADwANAAwACgAKAAYABgAEAAIAAgACAAEAAQABAAAA/f/6//r/+v/7
//z//v////3//P/8//v/+//7//v/+//9//3//f/9//v/+f/5//r/+v/7//v//P/8//v/
+//6//r/+v/7//v/+//8//z//P/6//r/+v/6//z//P/8//3//v/+//7//f/7//v/+//7
//7//v8AAAAA/f/8//z//v/9//7/AAABAP//AAAAAAAA////////AAABAAEAAQAAAP7/
/f/7//v//f/9//3//v/+//7//v/8//z//f/9//3//f/9//3//f/9//v/+//7//3//f/9
//7//P/8//z/+//7//r/+v/6//7//v/9//z//P/8//v/+//7//v/+//8//r/+v/6//j/
+P/5//v/+f/5//r//P/6//r/+v/5//n/+//9//n/+v/+//v/+v/5//j/+v/7//v/+//7
//v//P/9//v/+//+/wAABAAEAAQABAAEAAQABAAEAAIAAQABAAIABgAGAAYABgAEAAIA
AQAAAP///v/9//z//f/8//n/+P/2//b/9v/3//j/+f/4//n/9//3//f/9f/1//b/9v/1
//X/9f/0//T/9P/0//b/9v/4//j/+P/3//X/9v/2//f/8//3//r/+P/2//b/+f/9//7/
AgAMABIAEAAQABYAJAA7AEsAPwAdAA0AAADl/9P/z//J/8P/w//E/8v/2//n/+3/8P/z
//r//v/9//7//v/9//v//P/4//j/+//4//j/+f/5//j/+P/4//f/+f/5//j/+P/2//j/
+P/4//n/+v/7//v/+f/3//X/9P/1//b/9//4//j/+P/4//r/+v/7//v/+v/5//n/+f/4
//j/+f/5//n/+//7//v/+//9//v/+//8//v//P/8//3////////////9/wAAAQACAAQA
BAAEAAYABQAGAAYABwAJAAwADgAQABIAFAAUABcAGAAaABsAHQAiACQAJAAmACYAKAAo
ACoAKgArACwALQAuAC8AMAAxADAALwAvADAAMAAwAC4AKwArACsAKAAkACQAJAAhAB8A
GwAaABcAFQASABEADwAOAAwADAAIAAgABgAEAAQABAADAAMAAwACAAMAAAAAAAAAAAAA
AAEAAQABAAAAAAD///7//f/8//v//P/9//7///8BAP////8AAP3//f/8//z//v/9//3/
/P/8//z//f/9////AAAAAAAAAAAAAAAAAAD+//7//v///wAAAAAAAP///f/9//3//f/+
//7/AAAAAAAAAAABAAQAAAAAAAEAAQD//wAAAAAAAAEAAQABAAIAAgABAAAA/v8BAAEA
AAABAP///////wAAAAAAAAAA/v/+////////////////////AAD//wAAAQAAAP///v/+
//7//v/+//3//f/8//z//P/+//7//f/8//7//v/9//3//P/7//r/+v/7//z//f/8//r/
+//9//v/+f/6//z/+v8AAPz/+//7//r/+v/6//r/+v/7//3//v////3//f/+////////
/wIABAAGAAYABgAGAAgACAAIAAgABAADAAMABAAGAAYABgAGAAUABAAEAAQAAwACAAEA
AAD///7/+//6//z//P/8//3//P/7//j/9//4//n/+v/5//j/+P/3//X/9//3//b/9v/4
//j/+v/6//n/+P/3//X/9v/4//n/+//5//v//P/4//T/9v/9/wMABgAGAAoADgAQABAA
FAAmAD8ATQA7AB8ADQD6/+H/0//P/8f/w//H/8z/0//j/+n/5//u//X/+P/8/wEABAAE
AAMA/f/6//7/AAD9//r/+v/7//v/+v/6//r/+f/7//v/+v/6//r//P/8//z/+//6//n/
9//4//n/+v/8//r/+v/6//r/+v/6//r//P/8//3//f/8//n/+f/5//j/+v/7//v/+//7
//v/+//7//3/+//7//z//f/+//7////9//3//f/9////AgADAAQABAAEAAQABgAFAAYA
BgAHAAkADAAOABAAEQAUABUAGQAaABwAHQAfACAAIgAiACQAJAAmACYAKAAsAC0ALgAv
AC0ALQAtAC0ALwAvADAAMgAuAC4ALAApACkAKQAmACIAIgAiAB8AHQAbABoAFwAVABQA
EwARABAADQAMAAcABgAGAAQABAAEAAEAAQABAAAA/f/6//r/+v/7//z//v////3//P/8
//v//f/9//3//f/7//v/+//7//v/+f/5//r/+//9//7/AAD+//3//f/8//r/+v/7//v/
/P/+////AAD+//7//v/+/wAAAAAAAAEAAAAAAAAA/////////////wAAAAACAAIAAQAA
AAAAAgAAAAAAAQABAAEAAgACAAIA////////AAADAAMAAwACAAIAAQD/////////////
AAD+//7//v/8//7///////////////////////3//f/9//3//f/9//7//P/8//z/+//9
//z//P/8//7//v/9//z//P/8//v/+//5//n/+f/6//z//P/8//r/+v/7//3/+//7//z/
/v/8//j//P/6//r/+v/6//r/+//7//v/+//7//z//f//////AgAEAAYABgAGAAYABgAG
AAYABgAGAAUABQAGAAcABgAFAAQABQAEAAQABAADAAIAAQAAAP3//P/5//j/+f/6//v/
/f/7//v/+f/5//n/+f/5//f/9f/2//b/9f/1//X/9P/0//T/9P/2//b/9v/2//b/9f/2
//j/+f/7//n/9//y//L/9P/2//n///8CAAQADAAOAAwADgAWACQAOQBLADsAGwAPAAQA
6//Z/9P/y//D/8P/yv/R/9n/4//r//D/8//6/wAABQAEAAIAAQABAPz/+v/8//3/+v/6
//v/+//6//r/+v/5//v/+//6//r/+v/8//z//P/7//r/+f/3//j/+f/6//z/+//6//n/
+P/4//j/+P/6//r/+//7//r/+f/5//n/+P/4//n/+f/5//v/+//7//v/+//5//n/+v/7
//z//P/9//v/+//7//v//P8AAAIABAACAAIAAgAEAAUABgAGAAcACwAOABAAEgAQABIA
EgAVABoAHAAdAB8AIQAiACEAIgAkACYAJgAoACoAKwAsAC0AKwArACsAKwArACsALAAu
ACwALAAqACcAJQAlACIAHgAeAB4AGwAZABcAFgATABEAEAAPAA0ADAAKAAoABgAGAAQA
AgACAAIAAQABAAEAAAD9//r/+v/6//r/+v/7//v/+//6//r/+f/7//v/+//7//n/+f/5
//n/+f/3//f/+P/4//n/+f/6//r/+f/5//j/+P/4//n/+f/7//z//P/8//v/+v/5//j/
+f/6//v//f/9//z/+//5//v/+//7//v//P/8//7//v/7//r/+v/8//z//P/9//3/+//8
//z//P/5//n/+f/6//3//f/9//z//P/7//n/+f/7//v/+//8//r/+v/6//j/+v/7//v/
+//5//n/+f/5//f/9f/1//X/9v/3//j/+v/4//j/+P/3//f/9v/2//b/+P/4//f/9v/2
//b/9f/1//f/9//3//j/9v/2//b/9P/0//X/9//1//f/9v/4//j/9//2//X/9P/1//f/
+P/5//f/9//4//n/+//7//7/AAAAAAAAAAAAAP7//v/+//7//f/9//7/AAAAAAAAAAAA
AP///v/+//7//f/8//v/+v/6//r/+P/4//f/9v/1//X/9//3//X/9f/1//X/9f/z//P/
9P/0//P/8//z//L/8v/w//D/8v/y//L/8v/y//H/8f/y//L/8//1//X/8v/u//L/8v/z
//n//v8CAAgADgAOAA4AFAAmAD8ATwBBACUAEQAEAOv/1f/L/8X/vf+5/77/yf/X/+H/
6f/y//X/9v/6////AAD+//3/+//4//j/9v/1//b/9v/3//f/+P/4//j/9//1//X/9P/0
//b/+P/4//j/9v/2//b/9f/3//f/9//4//j/+P/4//j/9v/2//b/+P/4//n/+f/4//f/
9//3//b/+P/5//n/+f/5//n/+f/5//f/9f/1//b/+f/6//r/+//7//v/+//7//n//P/9
//7/AAAAAAAAAgADAAQABAAFAAcACgAMAA4ADAAOAA4AEQAUABYAFwAZAB4AIAAgACIA
IAAiACIAJAAmACcAKAApACkAKQApACkAKwArACwALgAqACoAKAAlACMAIwAgABwAHgAe
ABsAGQATABIADwANAAoACQAHAAYABgAGAAIAAgD+//z//P/8//v/+//7//r/+f/2//b/
9v/2//b/9//3//f/9v/2//X/9f/1//X/9f/z//P/8//z//X/8//z//T/9v/3//f/+P/2
//X/9f/0//T/9P/1//X/9//4//j/+P/2//b/9v/2//b/9v/2//f/+P/4//j/9//1//X/
9f/1//j/+P/6//r/+f/4//j/+v/6//r/+//7//r/+v/5//j/9//3//f/+P/7//v/+//6
//r/+f/3//f/+f/5//n/+v/6//r/+v/4//f/9//2//X/9//3//f/9//5//f/9//3//b/
9f/0//T/9f/2//f/9//1//T/9P/0//T/9P/z//L/8v/y//H/8f/x//H/8f/y//T/9P/0
//L/8P/x//P/8f/x//L/9P/y//T/9P/0//T/9P/0//T/8v/z//P/8//z//P/9P/1//f/
9//6//z//P/8//z//P/8//z//P/8//j/9//3//j/+v/6//r/+v/7//r/+v/6//f/9v/1
//T/9f/0//H/8P/w//D/8P/x/+//7//t/+3/7//v/+//7f/t/+7/7v/t/+v/6//q/+r/
6//s/+//8P/u/+7/7v/t/+v/7P/s/+3/8f/x//D/7P/s//D/9f/3//z/BgAKAAoADAAS
ACIAOgBLAEEAJQAPAP3/4P/L/8P/vf+3/7f/u//G/9n/4f/h/+f/8P/z//T/9v/5//j/
+P/3//P/9P/0//L/8f/y//L/8//z//L/8v/y//H/8//z//L/8v/y//T/9P/0//L/8v/y
//H/8f/x//H/8v/0//T/9P/0//L/8v/y//T/9P/1//X/9P/z//P/8//y//L/8//z//P/
8//z//P/8//1//P/8//0//X/9v/2//f/9//3//f/9//5//z//f/+//z//P/8//7/AAAC
AAMABQAGAAgACQAKAAoADAAMAA8AFAAWABcAGQAaABwAHAAeACAAIgAiACQAJgAnACgA
KQAnACcAJwAnACgAKQArAC4AKwAqACcAIwAjACMAIAAcABoAGgAXABUAEwASAA8ADQAK
AAkABwAGAAQABAAAAAAA/v/8//z//P/9//3//f/8//n/9v/2//b/+P/4//n/+f/5//j/
+P/3//X/9f/1//X/9//3//f/9//3//X/9f/2//j/+f/5//r/+P/3//f/9v/4//j/+f/5
//f/+P/4//j/+P/4//j/+P/4//j/+P/5//r/+v/6//n/+f/5//n/+f/6//r//P/8//v/
+v/6//z/+v/6//v/+//7//z//P/8//n/+f/5//r//f/9//3//P/6//n/9//3//n/+f/5
//r/+P/4//j/9v/4//n/+f/5//n/+f/5//n/+f/3//f/9//5//n/+f/6//j/+P/4//f/
9//2//b/9v/4//j/9//2//T/9P/z//P/9P/1//b/+P/2//b/9v/0//P/8//0//H/9//2
//b/9v/1//T/8//y//T/9f/1//X/9f/1//b/9//3//f/+v/8//7//v/+//7//v/+//7/
/v/8//v/+//8//7//v/+//7//f/8//z//P/7//r/+f/4//n/+P/1//T/9P/0//T/9f/1
//X/8//z//P/8//z//H/8f/y//L/8f/x//H/8P/w//L/8v/0//T/9P/0//T/8//x//L/
8v/z//P/8//y//L/8v/w//P/+//+/wAACAAQAA4ADAAUACIAOQBLAEEAIQANAAIA6//V
/8v/w/+7/7v/vv/F/9X/3//f/+j/8f/0//b/+//+//7/+//7//r/+v/4//f/9v/2//f/
9//2//b/9v/1//X/9f/0//T/9P/2//b/9v/2//b/9v/1//f/9//3//j/9v/2//b/9v/2
//b/9v/4//b/9//3//b/9//3//f/9v/0//X/9f/1//n/+f/5//n/+f/3//f/+P/5//r/
+v/7//n/+f/5//n/+f/8//3//v8AAAAAAAACAAEAAgACAAMABwAKAAwADgAMAA4ADgAR
ABIAFAAVABcAHAAeAB4AIAAgACIAIgAkACYAJwAoACkAKwArACsAKwApACkAKgAsAC0A
LgAtACsAKAAnACMAHgAgACAAHQAbABkAGAAVABMAEAAPAA0ADAAKAAoABgAGAAQAAgAC
AAIA/////////v/+//z//f/+//7//v///////v/8//v/+f/5//n/+f/5//n/+f/5//n/
+//5//n/+v/5//n/+P/4//r/+f/5//j/9v/2//f/9//3//j/+P/4//r/+v/6//r/+P/4
//j/+f/6//r/+v/5//n/+f/5//n//P/8//7//v/8//r/+f/6//r/+v/7//v//f/+//7/
/v/7//v/+//8//3//f/9//z//v/9//v/+//5//n/+f/6//z//P/8//r/+v/7//v/+//7
//v/+//7//n/9//3//f/+f/5//n/+v/8//z//P/7//r/+P/3//b/+v/6//n/+P/4//j/
9//3//f/9//3//j/+v/6//r/+P/2//f/+f/3//f/+P/4//r/+P/4//j/+P/2//f/9//3
//j/+f/7//3/+//7//7/AAACAAIAAgACAAIAAgACAAIAAAD/////AAAEAAQABAAEAAEA
AAAAAAAAAQAAAP///v/9//z/+f/4//b/9v/2//f/9//3//X/9f/1//X/9f/z//X/9v/2
//X/9f/1//T/9P/y//L/9P/0//b/9v/2//X/8//0//T/9f/3//n/9v/0//T/9P/1//n/
+v/8/wQADAASABQAFgAcADEASQBHACsAEQAGAO//1f/P/83/w/+7/7z/xf/T/9//5f/o
/+3/9P/6//3//P/8/wEAAQD4//T/+P/5//j/+P/5//n/+P/4//j/9//5//n/+P/4//j/
+v/6//r/+v/6//r/+f/4//f/9v/2//f/+P/5//r/9v/2//b/+P/2//f/9//2//j/+f/6
//r/+P/5//n/+f/5//n/+f/5//v/+f/5//r/+v/6//n/+f/8//3//v////3/AAABAAIA
AgACAAIABAAEAAQAAwADAAYACgANABAAEgAUABQAFwAYABoAGwAdACAAIgAiACQAJAAm
ACYAKAAqACsALAAtAC0ALQAtAC0ALwAvADAAMgAyADIAMAAtAC0ALQAqACYAJAAkACEA
HwAdABwAGQAXABQAEwARABAADgAOAAoACgAIAAYABgAGAAMAAwADAAIAAwAAAAAAAAD+
//7//////wEAAAAAAP///f/9//3//f/9//3//f/9//7//f/+/wAA/f/9//z//P/+//3/
/f/8//3//v8AAAEAAAAAAP///v/+//7//v/+//z//P/8//3/AAAAAAAA//8BAAEAAQAB
AAAAAAACAAIAAQAAAAAAAgD+//7//////wAAAgADAAQAAgABAAAAAAD////////+/wEA
AQAAAAEA////////AAAAAAAAAAD+/wAAAQABAAEA/v/9//z/+//8//v//P/9//v/+//7
//z//v/+//7//f/7//r/+v/6//r/+v/5//j/+//8//z//f/7//v/+//8//z//P/8//r/
/P/9//z/+//6//n/+P/4//n/+f/5//v/+//8//3//f/9/wAAAgAEAAQABAAEAAQABAAE
AAQAAgABAAEAAgAEAAQABAAEAAMAAgACAAIAAQAAAP///v/7//r/9//2//b/9v/2//f/
9//3//X/9f/3//f/9//1//T/9P/z//H/8//z//L/8v/z//T/9//4//f/9v/1//P/9f/2
//b/9//3//f/9v/0//D/8P/5////AAAGABAADgAKAA4AFgAmAD8ARwAtAA8ABQDy/9f/
y//J/8H/vf/B/8b/z//b/+X/5//q//H/9P/4//3/AgAAAPv/+//6//b/+P/3//T/9P/1
//X/+P/4//j/9//1//X/9P/0//X/+P/5//r/+P/4//j/9//1//X/9f/2//b/9v/2//b/
9P/0//T/9v/4//n/+f/4//f/9//3//b/9P/1//X/9f/3//f/9//3//f/9f/1//b/+f/6
//r/+//5//n/+f/5//v//v///wAA/v/+//7/AAADAAQABAAFAAcACgAMAA4ADgAQABAA
EwAWABgAGQAbACAAIgAiACQAIgAkACQAJgAoACkAKgArACkAKQApACkAKwArACwALgAr
ACoAJwAjACMAIwAgABwAHQAeABwAGwAWABQAEAANAAsACwAKAAoABwAGAAEAAAAAAP7/
/v/+//3//f/9//z/+f/2//b/9v/3//j/+v/7//r/+P/3//X/9f/1//X/9f/2//f/+P/5
//f/9f/1//b/9v/3//f/+P/4//f/9//2//T/9P/1//X/9//4//j/+P/2//b/9v/2//b/
9v/2//f/9v/2//b/9f/3//f/9//3//j/+P/6//r/+f/4//j/+v/5//r//P/9//r/+v/5
//j/9//3//f/+P/7//v/+//6//r/+f/3//f/+f/5//n/+v/4//j/+P/2//j/+f/5//n/
9//3//f/9//3//X/9f/1//f/9//3//j/9//2//X/8//0//T/9f/2//j/+P/3//b/9P/0
//P/8//x//H/8f/y//T/9v/2//T/9P/0//T/9v/3//f/9//1//X/9v/3//X/9f/4//r/
/f/+////AAD+//7//v/+//z/+//7//z//v/+//7//v////7//v/+//v/+v/5//j/+f/4
//X/9P/0//T/9P/1//X/9f/z//P/8f/x//H/7//v//D/8P/v/+3/7f/s/+z/7f/u//H/
8v/w//D/8P/v/+//8P/w//H/9f/1//T/7v/s/+7/8f/3//z//v8EAAoADgAQABQAHgA1
AEcAQQAjAA0AAADr/9X/y//B/7n/uf/A/8f/z//X/+P/7P/t//L/+P/7//7//v/7//v/
+v/2//T/9f/0//T/9f/1//P/8v/x/+//8v/z//P/9P/2//j/+P/4//f/9v/1//P/9f/1
//X/9v/0//T/9P/0//D/8P/w//L/9P/1//X/9P/1//X/9f/0//b/9//3//f/9//3//f/
9//1//P/8//0//b/+P/5//v/+v/5//j/9//3//r/+//8//7//v/+/wAA//8AAAAAAQAD
AAYACAAKAAwADgAOABEAEgAUABUAFwAcAB4AHgAgAB4AIAAgACIAJgAnACgAKQApACkA
KQApACcAJwAoACoAKAAoACYAIwAjACMAIAAcAB4AHgAbABkAEwASAA8ADQAJAAcABAAC
AAEAAgD//wAA/P/6//r/+v/5//n/+f/4//f/9P/0//T/9P/0//X/9f/3//b/9v/1//P/
8//z//P/8//z//P/8//1//P/8//0//P/8//y//L/9P/z//P/8v/z//T/9v/3//b/9v/1
//T/8v/y//L/8v/z//T/9f/3//j/+P/4//f/9//3//f/9//4//j/+v/6//f/9v/2//j/
+P/4//n/+f/7//z//P/8//r/+f/4//j/+//7//v/+v/4//f/9f/1//f/9//3//j/+P/4
//j/9v/2//f/9//3//n/+f/5//n/+P/1//T/8//z//P/8//0//T/9P/0//P/9f/0//T/
9P/2//b/9f/0//T/9P/z//P/8f/x//H/8v/y//T/8v/y//L/8v/y//P/8//z//T/9f/3
//n/+P/3//n/+v/9//7///8AAP///v/9//z/+v/5//n/+v/8//z//P/8//v/+v/6//r/
+//6//n/+P/1//T/8f/w//D/8P/w//H/8//z//H/8f/w/+//7v/r/+z/7v/v/+//8f/x
//D/8P/v/+7/7//u/+7/7v/u/+3/7//w//D/8f/1//H/7v/s/+z/7P/v//X/+v8EAAwA
DAAOABQAHAAsAEUATQA1ABUABwDy/9X/x/+9/7X/s/+3/7r/xf/Z/+P/5//q//P/9v/4
//n//P/4//X/8//y//T/9P/z//H/8P/w/+//8f/y//P/8//z//P/8v/y//D/8v/y//L/
8v/y//L/8f/v/+//7//w//L/8v/y//L/8P/w//D/8v/y//P/8//y//H/8f/x//D/7v/v
/+//7//z//P/8//z//H/7//v//D/8//0//T/9f/z//P/8//z//H/9P/1//b/9//4//n/
/P/9//7//v///wAAAgADAAQABQAIAAkADQAOABAAEQATABYAGAAYABoAGAAaABoAHAAg
ACEAIgAjACUAJQAlACUAJAAjACMAJAAkACQAIgAfAB4AHQAZABQAFgAWABMAEQANAAwA
CQAHAAMAAQD+//z//P/8//j/+P/2//T/9P/0//P/8//z//L/8//w//D/8P/u/+7/7//v
/+3/7P/s/+v/6//r/+v/6//r/+v/6//r/+3/6//r/+z/6v/r/+v/7P/s/+v/6//q/+r/
6v/r/+v/6//s/+z/7P/s/+z/7P/s/+z/7P/s/+3/7v/u/+7/7f/v/+//7//v/+7/7v/w
//D/7//u/+7/8P/s/+z/7f/t/+7/8P/x//L/7//v/+//8P/v/+//7//u//D/7//t/+3/
6//p/w==
         </WaveFormData>
      </LeadData>
      <LeadData>
         <LeadByteCountTotal>10000</LeadByteCountTotal>
         <LeadTimeOffset>0</LeadTimeOffset>
         <LeadSampleCountTotal>5000</LeadSampleCountTotal>
         <LeadAmplitudeUnitsPerBit>4.88</LeadAmplitudeUnitsPerBit>
         <LeadAmplitudeUnits>��V</LeadAmplitudeUnits>
         <LeadHighLimit>2147483647</LeadHighLimit>
         <LeadLowLimit>268435456</LeadLowLimit>
         <LeadID>V1</LeadID>
         <LeadOffsetFirstSample>0</LeadOffsetFirstSample>
         <FirstSampleBaseline>0</FirstSampleBaseline>
         <LeadSampleSize>2</LeadSampleSize>
         <LeadOff>FALSE</LeadOff>
         <BaselineSway>FALSE</BaselineSway>
         <ExcessiveACNoise>FALSE</ExcessiveACNoise>
         <MuscleNoise>FALSE</MuscleNoise>
         <LeadDataCRC32>1270615214</LeadDataCRC32>
         <WaveFormData>
/v/+//7//v///wAAAQACAAQABAAEAAQABgAGAAYABgAEAAQABAAEAAUABgAHAAgACAAI
AAgACAAIAAgACAAIAAgACAAIAAgACAAIAAgACAAIAAgACAAIAAgACAAIAAgABgAGAAYA
BgAHAAgACQAKAAgACAAIAAgACgAKAAoACgAIAAgACAAIAAgACAAIAAgACAAIAAgACAAG
AAYABgAGAAUABAADAAIAAAAAAAAAAAD///7//f/8//z//P/8//z/+//6//n/+P/3//b/
9f/0//X/9v/3//j/9v/2//b/9v/4//r//P/+/wAAAAAAAAAAAQACAAMABAAFAAYABwAI
AAgACAAIAAgACAAIAAgACAAIAAgACAAIAAYABgAGAAYACAAIAAgACAAGAAYABgAGAAYA
BgAGAAYABgAGAAYABgAGAAYABgAGAAYABgAGAAYABAAEAAQABAAFAAYABwAIAAYABgAG
AAYABAAEAAQABAAGAAYABgAGAAQABAAEAAQABgAGAAYABgAGAAYABgAGAAYABgAGAAYA
BgAGAAYABgAEAAQABAAEAAYABgAGAAYABgAGAAYABgAEAAQABAAEAAQABAAEAAQABgAG
AAYABgAGAAYABgAGAAYABgAGAAYABgAGAAYABgAEAAQABAAEAAQABAAEAAQABgAGAAYA
BgAEAAQABAAEAAYABgAGAAYABgAGAAYABgAEAAQABAAEAAYABgAGAAYABgAGAAYABgAE
AAQABAAEAAcABwAHAAcABwAHAAcACAAGAAgACQAKAA0ADQAMAAwACQAJAAkACQAJAAYA
AwAAAAIAAQAAAP///v/9//3//v/8//z//P/8//7//////////////////////wIABQAF
AAUABQAGAAYABQAFAAUABAAEAAQABQAFAAYABgAFAAUABgAGAAYABgAHAAcABwAHAAkA
CQAJAAsADgAVAB4AIwAqADcASgBiAHYAfQB1AGkAUwA8ACoAGAD3/8H/i/9j/0j/P/9F
/1T/Zf94/4r/l/+j/7L/u//F/8//2v/h/+b/7P/y//T/+P/8/wAAAgADAAMAAwADAAMA
AwAFAAYABgAGAAYABwAHAAgACAAIAAgACAAJAAkACgAKAAoACgAJAAkACQAJAAkACQAK
AAgACAAIAAgACAAIAAgACAAKAAoACgAKAAgACAAIAAcACQAJAAoACgAKAAoACgAKAAoA
CgAKAAoACgAKAAoACgAKAAoACgAJAAkACgAKAAoACgAJAAkACQAJAAcABwAHAAcABgAE
AAQAAwACAAEAAAAAAAAAAAAAAAEA/////////f/9//z//P/7//v/+//7//z//P/7//v/
+v/7//z//f///wAAAQACAAMABAAFAAcABQAHAAgACAAIAAgACAAJAAkACQAKAAoACgAK
AAoACQAKAAoACwALAAkACQAJAAkABgAGAAYABgAIAAgACAAIAAgACAAIAAgABgAGAAcA
BwAHAAcABwAHAAcABwAHAAcABwAHAAcABwAHAAcABwAGAAYABgAGAAcABwAHAAcABwAH
AAYABQAFAAYABgAGAAYACAAIAAgACAAGAAUABQAGAAgACAAIAAgACAAIAAgACAAIAAcA
BwAIAAkACQAJAAkABwAGAAYABgAHAAcABwAHAAcABgAGAAYABgAGAAYABgAIAAgACAAI
AAYABgAGAAUABQAGAAYABQAFAAUABQAFAAUABQAFAAYABgAGAAYABgAFAAUABQAFAAUA
BgAHAAcABgAGAAYABgAGAAYABwAHAAYABgAGAAYABgAIAAgABgAGAAYABgAJAAkACQAJ
AAcABwAHAAgACgAMAA0ADgANAA0ADAAMAAsACwALAAsACwAIAAUAAgAEAAMAAgABAP7/
/f/9//7//v/+//7//v/+////////////////////AQAEAAcABwAFAAUABgAGAAMAAwAD
AAIABAAEAAUABQAGAAYABQAFAAYABgAGAAYACQAJAAkACQAHAAcABwAJAAwAEQAaACEA
JAArADoATgBmAHMAdQBtAF8ATAA2ACYAEQDl/63/e/9a/0f/Q/9M/1n/av9+/43/m/+o
/7P/v//L/9T/2//i/+j/7P/w//T/+P/+/wAAAQABAAEAAQABAAEAAwAGAAYABgAGAAcA
BwAIAAgACAAIAAgACQAHAAgACAAIAAgABwAHAAcACQAJAAkACgAIAAgACAAIAAoACgAK
AAoACAAIAAgACAAIAAgACAAHAAcABwAIAAgABgAGAAYABgAGAAYABgAGAAYABgAGAAYA
BgAGAAYABQAHAAgACAAIAAYABQAFAAUABQADAAMAAwADAAIAAAAAAP///v/9//z//P/8
//z//P/5//f/9//3//n/+f/4//j/9//3//f/9//2//b/9f/1//j/+f/6//v//f/+////
AAD//wAAAQADAAMABQAGAAYABgAGAAYABwAJAAkACgAKAAgACAAIAAcABgAGAAcABwAH
AAcABwAHAAYABgAGAAYABAAEAAQABAAEAAQABAAEAAQABAAFAAUABQAFAAUABQADAAMA
AwADAAMAAwADAAMAAQABAAEAAAAAAAAAAAABAAMAAwADAAMABQAEAAMAAwACAAIAAgAC
AAAAAAAAAAAAAgABAAEAAgACAAIAAgACAAIAAgACAAIAAgABAAEAAgABAAEAAQABAAEA
AAAAAAAAAwADAAMAAwACAAAA///+/wAAAAAAAAAAAAAAAAAAAAAAAAAAAAD/////AAAA
AP////////////8BAAEAAQACAAAAAAAAAAAAAQABAAEAAQABAAIAAwADAAAAAAAAAAAA
AAAAAAEAAQAAAAAAAAAAAAAAAAAAAAAAAQACAAAAAAACAAAAAAAAAAAAAQABAAEAAQAB
AAEAAQACAAIABAAFAAYABwAHAAYABgAFAAUABQAFAAUAAgD///z//P/7//r/+f/4//f/
9//4//j/+P/4//j/+P/5//n/+f/5//n/+f/5//n//P///////v/9//3//P/7//v/+//6
//r/+v/7//v//P/8//v/+//8//z//P/8//3//f/9//3///////3///8EAAsAEgAZACAA
KQA2AEoAXgBnAGcAYQBTAEAALAAcAAUA1/+d/2//UP8//z3/SP9X/2j/ev+L/5f/oP+r
/7f/w//M/9X/3P/i/+b/6v/w//L/9v/3//n/+v/7//v/+//7//3//v/+//7//v//////
AAAAAP7//v/+/////f/+//7//v8AAP///////////////wAAAAAAAAAAAAAAAAAAAAAA
AAAAAAAAAAAAAAAAAAAA////////AAAAAP7//v/+//7//v/+//7//v8AAAAAAAAAAP7/
/v/+//3//f/+//7//v8AAP////////3/+//7//v/+//6//j/+P/3//b/9f/0//T/9P/0
//T/8//x//H/8f/x//H/8P/w/+//7//v/+//8P/w/+//7//u/+//8P/x//P/9P/1//b/
+f/6//v//f/9////AAAAAAIAAgACAAMAAgABAAEAAAAAAAAAAAD///7//v///////f/9
//3//f/+//7//v/+//7//v/+//7//v/+//7//v/8//z//f/9//3//f/9//3/+//7//v/
+//9//3//f/9//3//f/9//z/+v/6//r/+//7//v/+//7//v/+v/5//n//P/8//z//P/6
//r/+v/6//r/+f/5//r/+v/6//r/+v/6//r/+v/6//r/+f/5//r/+//7//v/+//5//j/
+P/4//n/+f/5//n/+//6//r/+v/4//j/+P/4//n/+v/7//z/+v/6//r/+f/7//z//P/7
//n/+f/5//n/+//7//v//P/6//r/+v/6//v/+//7//v/+f/6//v/+//6//r/+v/6//r/
+v/7//v/+v/6//r/+v/6//r/+v/6//r/+v/6//r/+v/7//v/+//7//v/+//7//z//P/+
////AAD//////v/+//3//f/9//3/+//4//X/8v/z//P/8//z//L/8f/x//L/8v/y//L/
8v/y//P/8//z//H/8f/x//H/8//2//n/+f/5//n/+v/6//f/9//3//b/+P/4//n/+f/4
//j/9//3//r/+v/6//r/+f/5//n/+f/5//f/+f/9/wIACQASABkAHAAlADIARgBaAGUA
YQBbAE8APAAqABoA///L/5H/Zf9M/z3/O/9G/1f/aP96/4n/lf+g/63/uf/D/8r/0f/Y
/9z/4P/m/+7/8P/y//T/9f/1//X/9//3//f/+f/6//r/+v/6//n/+f/6//r/+v/6//r/
+//7//z//P/8//z/+//7//v//P/9//7/AAD///7//f/8//z//P/8//z//v/+//7//v/8
//z//P/7//3//f/+//7//v/+//7//v/+//7//v/+//7//v/+//7//v/+//7//f/9//7/
/v/+//7//f/9//3//f/7//v/+//7//r/+P/4//X/9P/z//L/8//0//X/9v/z//H/8f/x
/+//7//u/+7/7//v/+//7//u/+7/7f/t//D/8f/y//P/8//0//X/9v/5//r/+//9//3/
//8AAAAA/v/+//7///8BAAEAAgACAAQABAAEAAMAAgACAAMAAwADAAMAAwADAAAAAAAA
AAAAAgACAAIAAgAAAAAAAAAAAP//AAACAAMAAQABAAEAAQABAAEAAQABAAIAAwAEAAUA
AwADAAMAAgACAAIAAgADAAMAAwADAAMAAwACAAEAAQACAAIAAgACAAQABAAEAAQABAAD
AAMABAAEAAQABAAEAAIAAgACAAIABAADAAMABAADAAMAAwADAAUABAAEAAQABQAFAAUA
BQAHAAYABgAGAAQABAAEAAQAAgACAAIAAgAEAAQABAADAAUABgAGAAUAAwADAAMAAwAF
AAUABQAGAAYABgAGAAYABQAFAAUABQAFAAYABwAHAAQABAAEAAQABAAEAAUABQAEAAQA
BAAEAAQABgAGAAYABgAGAAUABQAFAAUABwAHAAcACAAIAAoACwAMAAsACwAKAAoACgAL
AAwADQAMAAgABAAAAAIAAQAAAP///v/9//3//v/+//7//v/+/wAAAQABAAEA////////
//8BAAQABwAHAAcABwAIAAgABwAHAAcABgAGAAYABwAHAAYABgAFAAUACAAIAAgACAAJ
AAkACQAJAAkACQAJAAsAEAAZACAAJwAqADMAQABSAGYAdwB3AGsAXQBMADgAJAAPAOv/
t/+J/2r/U/9N/1b/Y/9y/4D/j/+Z/6b/s//B/83/1v/d/+L/6P/s//D/9P/4//r//f//
/wAAAQABAAEAAQADAAQABAAEAAQABQAFAAYABgAGAAYABgAHAAcACAAIAAgACAAHAAcA
BwAHAAcABwAIAAYABgAGAAYACAAIAAgACAAKAAoACgAKAAgACAAIAAcACQAJAAoACgAJ
AAgABwAGAAgACAAIAAgACAAIAAgACAAIAAgACAAHAAUABgAGAAYABgAFAAUABQAHAAUA
BQAFAAcABgAEAAQAAQAAAP///v/+//7//v/+//3/+//7//v/+//7//r/+v/5//n/+f/5
//j/+P/3//f/+P/5//r/+//7//z//f/+/wAAAgAEAAcABwAJAAoACgAKAAoACgALAA0A
DQAOAA4ADAAMAAwACwAMAAwADQANAA0ADQANAA0ACgAKAAoACgAKAAoACgAKAAgACAAI
AAgACAAIAAkACQALAAsACwALAAkACQAJAAkACQAJAAkACQALAAsACwAKAAoACgAKAAsA
CwALAAsACwALAAoACQAJAAoACgAKAAoACAAIAAgACAAIAAcABwAIAAgACAAIAAgABgAG
AAYABgAGAAUABQAGAAUABQAFAAUABwAGAAYABgAFAAUABQAFAAMAAgACAAIAAwAEAAUA
BgAFAAQAAwACAAMABAAFAAUABQAGAAYABQAFAAUABQAFAAUABQAFAAYABgAGAAYABgAF
AAUABQAFAAUABgAHAAcABAAEAAQABAAGAAYABwAHAAYABgAGAAYABAAEAAQABAAHAAcA
BwAHAAUABQAFAAYABgAIAAkACgANAA0ADAAMAAoACQAIAAcACQAGAAMAAAAAAP///v/9
//z/+//7//z/+v/6//r/+v/8//3//f/9//v/+//7//v/+//+/wEAAQABAAEAAgACAAEA
AQABAAAAAAAAAAEAAQACAAIAAQABAAIAAgACAAIAAQABAAEAAQABAAMAAwADAAgAEwAa
AB0AIgArADoAUABmAHMAdQBpAFkARAAsABwABwDh/6//gf9g/0n/R/9Q/1v/bP98/4v/
mf+m/7H/u//F/9D/1//e/+L/6P/u//L/9P/2//n/+//8//3/////////AQACAAIAAgAC
AAEAAQACAAIABAAEAAQABQAFAAYABgAGAAYABQAFAAUABQAFAAUABgAIAAgACAAIAAgA
CAAIAAgACAAIAAgACAAIAAgACAAHAAkACQAKAAoACAAIAAgACAAIAAgACAAIAAgACAAI
AAgACAAIAAgABwAHAAgACAAIAAgABwAHAAcABwAFAAUABQAFAAQAAgACAAEAAAD///7/
/v/+//7//v////3//f/9//z/+//5//j/+f/5//n/+f/6//r/+f/5//j/+f/6//v//f/+
////AAADAAQABQAHAAUABwAIAAgACAAIAAgACQAJAAkACgAKAAoACgAKAAkACAAIAAkA
CQALAAsACwALAAgACAAIAAgACAAIAAgACAAKAAoACgAKAAgACAAJAAkACwALAAsACwAJ
AAkACQAJAAkACQAJAAkACQAJAAkACAAIAAgACAAJAAkACQAJAAkACQAIAAcABwAIAAgA
CAAIAAgACAAIAAgABgAFAAUABgAIAAgACAAIAAYABgAGAAYACAAHAAcACAAJAAkACQAJ
AAcABgAGAAYABwAHAAcABwAJAAgACAAIAAgACAAIAAgACAAIAAgACAAIAAgACAAHAAcA
CAAIAAcABQAFAAUABQAFAAUABQAGAAgACAAIAAgABQAFAAUABQAHAAgACQAJAAYABgAG
AAYABgAGAAcABwAEAAQABAAEAAYABgAGAAYABgAGAAYABQAFAAUABQAGAAcACAAKAAkA
CgAKAAoACwALAAoACgAJAAkACQAJAAkABgADAAAAAAD///7//f/8//v/+//8//7//v/+
//7//v//////////////////////AgAFAAUABQAFAAYABgADAAMAAwACAAQABAAFAAUA
BAAEAAMAAwAGAAYABgAGAAUABQAFAAUABQAFAAcADQAUAB0AIgAlAC4AQQBYAG4AegB5
AG0AWQA/ACgAGAAAAM3/lf9n/0n/Ov87/0f/WP9t/4D/jv+Z/6X/tP+//8n/0f/Y/9//
5v/s//L/9v/4//r//P///wEAAgADAAMAAwADAAUABgAGAAYABgAHAAcACAAIAAgACAAI
AAkACQAKAAoACgAKAAkACQAJAAsACwALAAwACwAKAAkACAAJAAoACwAMAAoACgAKAAoA
DAAMAAwACwALAAsADAAMAAoACgAKAAoACgAKAAoACgAKAAoACgAKAAwADAAMAAsACwAM
AAwADAAMAAsACwALAAsACQAJAAkABwAGAAQABAAEAAQABAAEAAIAAgACAAIAAQD/////
///9//3//P/8//3//f/9//3/+v/6//n/+f/7//3///8BAAEAAgADAAQABQAGAAcACQAJ
AAsADAAMAAoACgAKAAsACwALAAwADAAKAAoACgAJAAoACgALAAsACwALAAsACwAKAAoA
CgAKAAoACgAKAAoACgAKAAoACgAIAAgACQAJAAkACQAJAAkABwAHAAcABwAHAAcABwAH
AAcABwAHAAYABgAGAAYABwAHAAcABwAHAAcABgAFAAUACAAIAAgACAAGAAYABgAGAAgA
BwAHAAgABgAGAAYABgAGAAYABgAGAAYABQAFAAYABwAHAAcABwAHAAYABgAGAAcABwAH
AAcABwAGAAYABgAGAAYABgAGAAQABAAEAAQABAAEAAQAAwAFAAYABgAFAAMAAwADAAMA
BQAFAAUABgAEAAQABAAEAAMAAwADAAMAAwAEAAUABQAEAAQABAAEAAQABAAFAAUABgAG
AAYABAAEAAQABAAEAAcABwAHAAcABQAFAAUABgAIAAoACwAMAA0ADQAMAAwACwALAAsA
CwALAAgABQACAAAA///+//3//v/9//3//v/8//z//P/8//z//f/9//3////////////9
/wAAAwADAAUABQAGAAYAAwADAAMAAgACAAIAAwADAAYABgAFAAUABAAEAAQABAAFAAUA
BQAFAAUABwAHAAkADAARABoAIQAmACsAOgBQAGgAcwBzAGsAXQBIADQAIgALAN//qf95
/1b/Q/8//0j/Wf9u/4D/j/+b/6b/s/+9/8f/0P/Z/+D/5v/s//L/9v/6//z//f///wAA
AQABAAEAAQADAAQABAAEAAQABQAFAAYABgAGAAYABgAHAAkACgAKAAoACgAJAAkACQAJ
AAkACQAKAAgACAAIAAgABgAGAAYABgAIAAgACAAIAAgACAAIAAcABwAHAAgACAAIAAgA
CAAIAAgACAAIAAgACAAIAAgACAAIAAgACAAHAAcACAAIAAgABgAFAAUABQAFAAMAAwAD
AAUABAACAAIAAQAAAP///v/8//z//P/8//v/+f/5//n/+f/5//j/+P/3//f/9//3//b/
9v/1//X/9v/3//j/+f/9//7///8AAAEAAgADAAUAAwAFAAYABgAGAAYABgAHAAkACQAK
AAoACAAIAAgABwAIAAgACQAJAAkACQAJAAkACAAIAAgACAAGAAYABgAGAAYABgAGAAYA
BgAGAAcABwAHAAcABwAHAAcABwAHAAcABwAHAAcABwAFAAUABQAEAAYABgAGAAcABwAH
AAcABwAFAAQAAwADAAQABAAEAAQABgAGAAYABgAEAAMAAwAEAAQABAAEAAQABAAEAAQA
BAAGAAUABQAGAAUABQAFAAUABQAEAAQABAAFAAUABQAFAAMAAgACAAIABAAEAAQABAAC
AAIAAgACAAIAAgACAAEAAQACAAIAAQADAAMAAwADAAMAAwADAAQAAgACAAIAAgABAAEA
AQABAAEAAgADAAMAAgACAAIAAgAAAAAAAQABAAQAAgACAAQAAgACAAIAAgADAAMAAwAD
AAMAAwADAAQABAAGAAcACAALAAsACgAKAAcABwAHAAcACQAGAAMAAAAAAP///v/9//r/
+f/5//r/+v/6//r/+v/6//v/+//7//3//f/9//3//f8AAAMAAwABAAEAAgACAAEAAQAB
AAAAAAAAAAEAAQAEAAQAAwADAAQABAAEAAQABQAFAAUABQAHAAUABQADAAgADwAWABsA
IAAlADAAQgBaAGsAbQBlAFsATAA4ACYAFQDx/7v/hf9e/0f/Qf9G/1P/ZP94/4f/lf+g
/6v/t//D/8z/1f/c/+L/6P/q/+7/8v/2//f/+f/6//v/+//7//v//f/+//7//v/+/wEA
AQACAAIAAgACAAIAAwABAAIAAgACAAIAAQABAAEA////////AAACAAIAAgACAAAAAAAA
AAAAAgACAAIAAgAAAAAAAAD///////8AAAAAAgACAAIAAgAAAAAAAAAAAAAAAAAAAAAA
AgACAAIAAQD//wAAAAAAAAIAAQABAAEAAQD///////////7//P/8//n/+P/3//b/9P/0
//T/9P/1//P/8//z//H/8f/w//D/7//v/+//7//w//D/7//v//D/8f/y//P/9f/2//f/
+P/5//r/+//9////AQACAAIAAgACAAIAAwADAAMABAAEAAQABAAEAAMAAgACAAMAAwAD
AAMAAwADAAQABAAEAAQAAgACAAIAAgACAAIAAgACAAIAAgADAAMAAQABAAEAAQABAAEA
AQABAAEAAQABAAEAAQABAAEAAAAAAAAAAAABAAEAAQABAAEAAwACAAEAAQAAAAAAAAAA
AAAAAAAAAAAAAgABAAEAAgACAAIAAgACAAAAAAAAAAAAAAD/////AAABAAEAAQABAAMA
AgACAAIAAQABAAEAAQADAAIAAgACAAIAAgACAAIAAgACAAIAAgACAAIAAgABAAMABAAE
AAMAAwADAAMAAwABAAEAAQACAAQABAAEAAQAAwADAAMAAwADAAQABQAFAAIAAgACAAIA
AgACAAIAAgACAAIAAgADAAMAAwADAAUABQAFAAYABgAIAAkACgALAAsACgAKAAkACQAJ
AAkACAAEAAAA/P/8//v/+v/5//n/+f/6//z//P/8//z//P/6//v/+//7//v/+//7//v/
/f8AAAMAAwADAAMABAAEAAEAAQABAAAAAgACAAMAAwAGAAYABQAFAAQABAAEAAQABwAH
AAcABwAHAAcABwALAA4AFwAgACUAKAAzAEQAVgBqAHMAcQBlAFcARAAwABwAAwDT/5n/
bf9U/0X/R/9W/2f/eP+G/5X/o/+s/7f/xf/R/9j/4f/o/+z/8v/0//b//P8AAAEAAwAE
AAUABQAFAAUABwAIAAgACAAIAAcABwAIAAgACAAIAAgACQAJAAoACgAKAAwACwALAAsA
CwALAAsADAAMAAwADAAMAAoACgAKAAoADAAMAAwADAAMAAwADAALAAsACwAMAAwACgAK
AAoACgAKAAoACgAKAAwADAAMAAwACgAKAAoACQALAAwADAAMAAoACQAJAAkACQAHAAcA
BwAHAAYABAAEAAEAAAD///7/AAAAAAAAAAD///3//f/9//v/+//6//r/+f/5//n/+f/4
//j/9//3//r/+//8//3//f/+////AAADAAQABQAHAAcACQAKAAoACgAKAAoACwALAAsA
DAAMAAoACgAKAAkACgAKAAsACwAJAAkACQAJAAgACAAIAAgACAAIAAgACAAIAAgACAAI
AAYABgAHAAcACQAJAAkACQAJAAkACQAJAAsACwALAAsADQANAA0ADAAKAAoACgALAAkA
CQAJAAkACwAKAAkACQAKAAoACgAKAAgACAAIAAgACgAJAAkACgAKAAoACgAKAAgACAAI
AAgACQAJAAoADAANAA0ADQANAA0ADAAMAAwADQANAA0ADQALAAoACgAKAAoACgAKAAoA
CgAKAAoACgAIAAgACAAHAAkACgAKAAkACQAJAAkACQAJAAkACQAKAAgACAAIAAgACQAJ
AAkACQAHAAgACQAJAAgACgAMAAoACgAKAAoACwALAAsACwALAAsACwAMAAwADgAPABAA
EwATABIAEgAPAA8ADwAPAA8ADAAJAAYABgAFAAQAAwAEAAMAAwAEAAIAAgACAAIABAAF
AAUABQAFAAUABQAFAAMABgAJAAkACQAJAAoACgAJAAkACQAIAAoACgALAAsACgAKAAkA
CQAKAAoACgAKAAsACwALAAsACwAJAAsADQAQABcAIAAlACgAMQBAAFAAaAB5AH0AdQBl
AFAAPAAqABMA7/+9/4//bv9X/1H/Wv9l/3L/gP+N/53/qP+z/8H/z//W/9//5v/o/+7/
+P/6//j//v8CAAUABwAJAAcABwAHAAkADAAMAAwADAANAA0ADgAOAAwADAAMAA0ADwAQ
ABAAEAAOAA0ADQANAA0ADQANAA4AEAAQABAAEAAOAA4ADgAOAA4ADgAOAA4ADgAOAA4A
DQANAA0ADgAOAA4ADgAOAA4ADgAOAA4ADgAOAA4ADgAOAA4ADgAOAA0ADQAOAA4ADgAO
AA0ADQANAA0ACwALAAsADQAMAAoACgAJAAgABwAGAAUABAADAAIAAwABAAEAAQABAAEA
AAAAAP///////////P/8//v/+//8//3//v///wMABAAFAAYABQAGAAcACQALAA0ADgAO
AAwADAAMAA0ADwAPABAAEAASABIAEgARAA4ADgAPAA8ADwAPAA8ADwAQABAAEAAQABAA
EAAQABAAEgASABIAEgAOAA4ADwAPABEAEQARABEADwAPAA8ADwARABEAEQARABEAEQAR
ABAAEAAQABAAEQARABEAEQARAA8ADgANAA0AEAAQABAAEAASABIAEgASABAADwAPABAA
EAAQABAAEAAQABAAEAAQABAADwAPABAADwAPAA8ADwAPAA4ADgAOABEAEQARABEAEQAQ
ABAAEAAQABAAEAAQABAAEAAQABAADgAOAA4ADQAPABAAEAAPAA8ADwAPAA8ADwAPAA8A
EAAQABAAEAAQABEAEQARABEAEQASABMAEwAQABIAEgASABIAEgATABMAEwATABMAEwAT
ABQAFAAWABcAGAAbABsAGgAaABcAFwAXABcAFwAUABEADgAOAA0ADAALAAoACQAJAAoA
DAAMAAwADAAMAA0ADQANAA0ADQANAA0ADQAQABMAEwARABEAEgASABMAEwATABIAEgAS
ABMAEwAWABYAFQAVABQAFAAUABQAFwAXABcAFwAXABkAFwAXACAAKwAyADcAPABHAFoA
dACKAI8AiQB5AGEASAA2ACYACwDb/6f/gf9k/1f/Xf9q/3f/iv+c/6f/sf+8/8n/1f/f
/+j/7//2//r//v8EAAoADAAOAA8AEQASABMAFQAVABUAFwAaABoAGgAaABkAGQAaABoA
GgAaABoAGwAbABwAHAAcABwAGwAbABsAGwAbABsAHAAcABwAHAAcABoAGgAaABoAGgAa
ABoAGgAcABwAHAAbABsAGwAcABwAHgAeAB4AHgAeAB4AHgAeACAAIAAgACAAHgAeAB4A
HQAdAB4AHgAeACAAHwAfAB8AHwAdAB0AHQAdABwAGgAaABsAGgAZABgAGAAYABgAGAAX
ABUAFQAVABUAFQAUABQAEwATABMAEwASABIAEQARABIAEwAUABUAFwAYABkAGgAZABoA
GwAdAB8AIQAiACIAIAAgACAAIQAhACEAIgAiACIAIgAiACEAIAAgACEAIQAhACEAIQAh
ACAAIAAgACAAIAAgACAAIAAiACIAIgAiACAAIAAhACEAIQAhACEAIQAhACEAIQAhACEA
IQAhACEAIQAhACEAIAAgACAAIAAhACEAIQAhACEAIwAiACEAIQAiACIAIgAiACQAJAAk
ACQAJAAjACMAJAAkACQAJAAkACYAJgAmACYAJgAlACUAJgAnACcAJwAnACUAJAAkACQA
JQAnAA==
         </WaveFormData>
      </LeadData>
      <LeadData>
         <LeadByteCountTotal>10000</LeadByteCountTotal>
         <LeadTimeOffset>0</LeadTimeOffset>
         <LeadSampleCountTotal>5000</LeadSampleCountTotal>
         <LeadAmplitudeUnitsPerBit>4.88</LeadAmplitudeUnitsPerBit>
         <LeadAmplitudeUnits>��V</LeadAmplitudeUnits>
         <LeadHighLimit>2147483647</LeadHighLimit>
         <LeadLowLimit>268435456</LeadLowLimit>
         <LeadID>V2</LeadID>
         <LeadOffsetFirstSample>0</LeadOffsetFirstSample>
         <FirstSampleBaseline>0</FirstSampleBaseline>
         <LeadSampleSize>2</LeadSampleSize>
         <LeadOff>FALSE</LeadOff>
         <BaselineSway>FALSE</BaselineSway>
         <ExcessiveACNoise>FALSE</ExcessiveACNoise>
         <MuscleNoise>FALSE</MuscleNoise>
         <LeadDataCRC32>724560840</LeadDataCRC32>
         <WaveFormData>
6v/q/+r/6v/t/+7/7//w//H/8v/z//T/9P/0//T/9P/2//b/9v/2//j/+P/4//j/+v/6
//r/+v/8//z//P/8//7//v/+//7/AAAAAAAAAAAAAAAAAAAAAAEAAgADAAQABgAGAAYA
BgAHAAgACQAKAA0ADgAPABAAEQASABMAFAAXABgAGQAaABwAHgAgACIAJgAoACoALAAv
ADIANQA4ADwAPgBAAEIARwBKAE0AUABTAFQAVQBWAFkAWgBbAFwAXABcAFwAXABaAFoA
WgBaAFcAVgBVAFQAUABMAEgARABAADwAOAA0AC4AKgAmACIAHgAaABYAEgAQAA4ADAAK
AAgABgAEAAIAAQAAAP///v/8//z//P/8//v/+v/5//j/+P/4//j/+P/2//b/9v/2//b/
9v/2//b/9v/2//b/9v/2//b/9v/2//b/9v/2//b/9v/2//b/9v/2//b/9v/2//b/9v/2
//b/9P/0//T/9P/2//b/9v/2//b/9v/2//b/9v/2//b/9v/2//b/9v/2//j/+P/4//j/
+P/4//j/+P/4//j/+P/4//r/+v/6//r/+P/4//j/+P/4//j/+P/4//j/+P/4//j/9v/2
//b/9v/4//j/+P/4//b/9v/2//b/9P/0//T/9P/2//b/9v/2//T/9P/0//T/9P/0//T/
9P/y//L/8v/y//T/9P/0//T/9P/0//T/9P/0//T/9P/0//b/9v/2//b/9P/0//T/9P/0
//T/9P/0//f/9//3//f/9f/1//b/9v/4//n/+//8//z//P/8//7//v///wEAAwAEAAQA
BAAEAAIA///8//j/+P/3//X/9f/1//X/9//3//X/9f/0//T/9f/1//P/8//0//X/9f/1
//X/9f/1//P/8v/y//L/8P/w//H/8f/x//L/8v/y//L/8P/w//D/8P/w//L/8v/y//L/
8v/x//L/8P/u//L/+/8NACwAVACEAK8AyQDXAOUA6wDZAL8ApABzACQAz/+C/zb/Af/3
/gr/I/88/1f/a/93/4j/mf+o/7H/uv/E/8v/0//b/9//4v/o/+3/7//x//D/8f/z//P/
9P/1//T/9f/2//b/+P/4//j/+P/4//j/+f/6//r/+//8//3//f/9//3//f/9//7///8A
AAAAAAABAAEAAQABAAEAAQADAAQABAAEAAQABQAGAAYACAAJAAsADAAPAA8AEAARABAA
EQASABMAFAAXABkAGQAbABwAHgAfACAAIwAoACoALQAxADIANAA1ADgAOwA+AEIARQBI
AEsATgBQAFIAVABUAFYAWABaAFsAXABdAF4AXQBdAF0AXQBcAFwAWgBZAFcAVQBRAE4A
SQBGAEEAPgA6ADYAMQAsACcAJAAgABwAGAAWABMAEAAPAA0ACgAIAAYABQADAAMAAQAB
AAAA///9//z//P/8//z//P/7//v/+f/5//n/+P/4//j/+P/4//j/+P/4//j/+P/3//f/
9//3//f/9//3//f/9//3//b/9v/3//f/9//4//j/9//3//f/9//3//f/+P/4//j/+P/4
//j/+P/5//n/+f/5//r/+v/6//r/+v/6//r/+v/6//r/+//8//z//P/7//v/+//7//v/
+//8//z//P/8//z/+v/6//r/+v/8//z//P/8//v/+//7//v/+f/5//n/+f/7//v/+//6
//n/+f/5//n/9//3//f/+P/4//b/9v/2//b/9v/2//b/9v/2//b/9v/2//b/9f/1//X/
9f/1//X/9f/1//X/9f/1//X/9f/1//f/9//3//f/9v/2//b/9P/0//T/9P/3//f/9//3
//X/9f/2//b/+v/7//3//v/+//7//v8AAAAAAQADAAUABAAEAAQABAAGAAMAAAD8//r/
+f/3//f/9f/1//f/9//3//f/9v/2//X/9f/z//P/9P/1//X/9f/1//X/9f/z//L/8v/y
//D/8P/x//H/8f/y//L/8v/y//L/8v/y//L/8v/0//T/9P/0//L/8//0//L/8P/y//n/
AwAYADoAZACTALkAzQDbAO0A6QDPALIAjQBOAPf/pv9c/xf/8/74/g//Kv9F/13/bf98
/4//oP+t/7b/vv/H/8//1f/b/+D/5P/p/+z/7//v//H/8f/x//L/8//0//X/9v/2//j/
+P/4//j/+P/4//n/+v/6//v//P/9//3//f/9//3//f/+////AAD+//7//////wAAAQAC
AAMABQAGAAYABgAGAAcACAAIAAgACQALAAwACwALAAwADQAOAA8AEAARABIAFQAXABcA
GQAaABwAHQAeACEAJgAoACkALQAuADAAMQA0ADcAOgA+AEEARABHAEoATABOAFAAUABS
AFQAVgBYAFgAWABYAFkAWQBZAFkAWgBaAFgAVwBVAFMATwBMAEkARgBBAD4APAA4ADMA
LgApACYAIgAeABoAGAAVABIADQALAAgABgAGAAUAAwADAAEAAQAAAP//+//6//r/+v/6
//r/+f/5//f/9//3//b/9v/2//b/9v/4//j/+P/4//j/9//3//f/9//3//f/9//3//f/
9//2//b/9//3//f/+P/4//f/9//3//f/9//3//j/+P/4//j/+P/4//j/+f/3//f/9//4
//j/+P/4//j/+P/4//j/+P/4//n/+v/6//r/+f/5//n/9//3//f/+P/4//j/+P/4//j/
+P/4//j/+P/4//j/+P/1//X/9f/1//X/9f/1//X/9f/1//X/9P/1//X/9f/1//X/9f/1
//b/9v/0//T/9P/0//T/9P/0//T/9P/0//T/9P/0//P/8//z//P/8//z//H/8f/x//H/
8//z//P/8//z//P/8//z//D/8P/x//H/8v/0//P/8//y//D/8P/w//D/8//z//P/8//z
//P/9P/0//T/9f/3//j/+v/6//r//P/6//v//f///wAAAAAAAAAAAgD///z/+P/0//P/
8f/x//H/8f/z//P/8//z//L/8v/z//P/8f/x//L/8//z//P/8f/x//H/7//w//D/8P/u
/+7/7//v/+//8P/w//D/8P/w//D/8P/w//D/8v/y//L/9P/0//H/8P/w//D/8v/5/wUA
HAA+AGwAnQC7AM8A3wDtAOUAxQCmAH8AOADh/5L/Rv8H/+3++v4R/yz/R/9d/2//fv+P
/6D/q/+2/8D/yf/P/9f/3f/i/+T/6f/q/+3/7f/v//H/8f/y//P/9P/1//b/9v/4//j/
+P/4//j/+P/5//r/+P/5//r/+//9//3//f/9//v//P/9//7//v/+////////////////
/wEAAgACAAIABAAFAAYABgAEAAUABwAIAAkACQAKAAsACgALAAwADQAOABEAEwATABUA
FgAYABkAGgAdACIAJAAlACkAKgAsAC0AMAAzADYAOgA9AEAAQwBGAEgASgBMAEwATgBQ
AFIAUgBSAFIAUgBTAFMAUwBTAFIAUgBQAE8ATgBNAEoASABDAEAAOwA4ADYAMgAtACgA
JAAiAB8AHAAYABYAEwAQAA0ACwAIAAYAAgABAP///////////v/9//v/+v/6//r/+P/4
//f/9//3//f/9//2//b/9v/2//b/9v/2//b/9v/0//P/8//z//X/9f/1//X/9f/1//X/
9P/y//P/8//z//T/9P/z//P/8//z//P/8//0//T/9P/0//T/9P/0//X/9f/1//X/9v/2
//b/9v/2//T/9P/0//T/9P/1//b/9v/4//f/9//3//X/9f/1//b/9v/2//b/9v/0//T/
9P/0//T/9P/0//T/9f/1//X/9f/z//P/8//z//X/9f/1//T/8//z//P/8//x//H/8f/y
//L/8P/w//D/8P/w//D/8P/y//L/8v/y//D/8P/v/+//7//v/+//7//x//H/8f/x/+//
7//v/+//8f/x//H/8f/y//D/8f/x//D/8P/w//D/8P/x//H/8f/x//H/8f/y//L/9P/1
//f/+P/4//j/+P/6//r/+//9/////v/+//7//v/+//v/+P/0//L/8f/v/+//7//v//H/
8f/v/+//7v/u/+3/7f/r/+v/6v/r/+v/6//r/+v/6//p/+b/5v/m/+T/5v/n/+f/5//o
/+j/6P/o/+j/6P/o/+j/6P/q/+r/6v/o/+b/5//o/+b/5v/q//H//f8WADgAZACVALUA
wwDVAOMA2QC5AJgAawAeAMf/ev8w//X+4/7y/gv/JP8//1f/Z/92/4n/mv+n/67/uP/B
/8f/zf/T/9r/3v/h/+T/5//n/+n/5//n/+j/6f/s/+3/7v/u//D/8P/w//D/8P/w//H/
8v/y//P/9P/1//P/8//z//P/9P/2//j/+v/6//r/+//7//n/+f/5//n//f/+//7//v/+
////AAAAAAAAAQADAAQAAwADAAQABQAGAAcACAAJAAoADQAPAA8AEQASABQAFQAYABsA
IAAiACEAJQAmACgAKwAuADEANAA4ADsAPgBBAEIARABGAEgATABOAFAAUgBSAFIAUgBS
AFEAUQBRAFEAUABQAE4ATQBNAEsARwBEAEEAPgA5ADYAMgAuACkAJAAhAB4AGgAWABIA
EAANAAoABwAFAAIAAAAAAP///f/9//v/+//6//n/9//2//b/9v/2//b/9f/1//P/8//z
//L/8v/y//L/8v/y//L/8v/y//L/8f/x//H/8//z//P/8//x//H/8f/w//L/8//z//P/
8v/y//H/8f/x//H/8f/x//T/9P/0//T/9P/0//T/9f/1//X/9f/2//j/+P/4//j/+P/4
//j/+P/4//n/+v/6//j/9//3//f/+f/5//n/+v/4//j/+P/4//b/9v/2//b/+P/4//j/
+P/1//X/9f/1//X/9f/1//X/9f/1//X/9P/z//P/8//z//P/8//z//T/9P/y//L/8v/y
//L/8v/y//L/8v/y//L/8v/y//H/8f/z//P/8//z//H/8f/x//H/8f/x//H/8f/x//H/
8f/x//L/8v/y//L/8v/y//P/8//z//P/8//z//T/9P/2//f/+f/6//j/+P/4//r//P/9
////AQACAAIAAgACAAIA///8//j/9v/1//P/8//x//H/8//z//P/8//y//L/8f/x/+//
7//y//P/8//z//X/9f/1//P/8P/w//D/7v/w//H/8f/x//D/8P/w//D/8P/w//D/8P/w
//L/8v/y//L/8v/x//D/8P/w//T/+/8HAB4AQABsAJ0AwwDRAN0A7wDnAMkAqAB7ADIA
3f+Q/0T/Bf/x/v7+E/8q/0P/Wf9r/3z/j/+i/6//uP/C/8n/z//X/93/4v/o/+3/7v/x
//H/8//z//P/9P/1//b/9//4//j/+v/6//r/+v/6//r/+//8//z//f/+////////////
/////wAAAQACAAIAAgADAAMAAQABAAEAAQADAAQABAAEAAQABQAGAAYACAAJAAsADAAL
AAsADAANABAAEQASABMAFAAXABkAGQAbABwAHgAfACAAIwAoACoALQAxADIANAA3ADoA
PQBAAEYASQBMAE8AUABSAFQAVgBaAFwAXgBgAF4AXgBeAF4AXQBdAF0AXQBcAFwAWgBZ
AFcAVQBRAE4ATQBKAEUAQgA9ADgAMgAsACcAJAAgABwAGgAYABUAEgANAAsACAAGAAQA
AwABAAEA//////7//f/7//r/+v/6//r/+v/5//n/9//3//f/9v/2//b/9v/2//T/9P/0
//T/9P/z//P/8//1//X/9f/1//P/8//z//L/9P/1//X/9f/2//b/9f/1//f/9//3//f/
+P/4//j/+P/2//b/9v/3//n/+f/5//r/+v/6//r/+v/6//r/+v/6//r/+//8//z//P/7
//v/+//7//v/+//8//r/+v/6//r/+v/6//r/+v/4//j/+P/4//f/9//3//f/+f/5//n/
+f/3//f/9//2//X/9f/1//X/9//3//f/+P/2//T/9P/0//b/9v/2//b/9P/0//T/9P/2
//b/9f/1//X/9f/1//X/8//z//P/8//1//X/9f/1//X/8//z//L/8v/y//L/8v/1//X/
9f/1//P/8//0//T/9v/3//n/+v/6//r/+v/8//z//f///wEAAgACAAIAAgACAP///P/4
//j/9//1//X/9P/z//T/8//1//X/9P/0//P/8//x//H/9P/1//X/9f/z//P/8//x/+7/
7v/u/+z/7v/v/+//7//w//D/8P/w/+7/7v/u/+7/8P/y//L/8v/y//L/8f/u//D/8v/0
//v/CQAgAEIAcgChAMMAzwDZAOMA2wC/AKYAfwA6AOf/mv9O/w3/9f4C/xf/MP9H/13/
b/9+/4//nv+p/7T/wP/J/83/0//b/+D/5P/n/+r/7f/t/+//8f/x//L/8//y//P/9P/0
//j/+P/4//j/+P/4//n/+v/6//v//P/9//3//f/9//3//f/+////AAAAAAAAAQABAAEA
AQABAAEAAwAEAAQABAAEAAUABgAGAAYABwAJAAoACwALAAwADQAOAA8AEAARABIAFQAX
ABcAGQAaABwAHQAeACEAJgAoACkALQAuADAAMwA2ADkAPABCAEUASABLAE4AUABSAFQA
VgBYAFoAXABeAF4AXgBeAF0AXQBdAF0AXgBeAFwAWwBZAFcAUwBQAEsASABDAEAAPAA4
ADMALgAnACQAIAAcABgAFgATABAADQALAAgABgACAAEA//////3//f/8//v/+f/4//j/
+P/4//j/9//3//P/8//z//L/9P/0//T/9P/0//T/9P/0//T/8//z//P/9f/1//X/9f/z
//P/8//y//L/8//z//P/9P/0//P/8//1//X/9f/1//b/9v/2//b/9P/0//T/9f/1//X/
9f/2//b/9v/2//b/9v/2//b/9v/2//f/+P/4//b/9f/1//X/9//3//f/+P/6//r/+v/6
//b/9v/2//b/9v/2//b/9v/3//f/9//3//f/9//3//f/9//3//f/9v/1//X/9f/1//X/
9f/1//b/9P/y//L/8v/y//L/8v/y//T/9P/0//T/8v/y//H/8f/z//P/8//z//P/8//z
//P/8f/x//H/8f/x//H/8f/x//L/8P/w//L/8v/y//L/8//z//P/8//1//X/9v/2//b/
9//5//r/+v/6//r//P/+////AQADAAIAAgACAAIAAAD9//r/9v/2//X/8//z//P/8//1
//X/9f/1//T/9P/z//P/8f/x//L/8//z//P/9f/1//X/8//w//D/8P/u//D/8f/x//H/
8P/w//D/8P/w//D/8P/w//D/8v/y//L/8v/y//H/8P/y//L/+P8FAB0AQABsAJwAvQDP
ANsA5QDdAMEAqwCIAEMA7P+f/1T/FP/3/gP/HP83/1D/Zf9z/4H/kv+j/6z/tf++/8j/
z//X/93/4f/m/+r/6//s/+//7//x//H/8f/y//P/9P/1//b/9v/4//j/+P/4//j/+P/5
//r/+v/7//z//f/9//3//f/9//3//v///wAA/v/+//////8BAAEAAQABAAMABAAEAAQA
BAAFAAYABgAGAAcACQAKAAsACwAMAA0ADgAPABAAEQASABUAFwAXABkAGgAcAB0AIAAj
ACgAKgArAC8AMAAyADMANgA5ADwAQABDAEYASQBMAE4AUABSAFYAWABaAFwAWgBaAFoA
WgBbAFsAWwBbAFoAWgBYAFcAUwBRAE0ASgBHAEQAPwA8ADYAMgAtACgAIwAgABwAGAAW
ABQAEQAOAAkABwAEAAIAAgABAP/////9//3//P/7//n/+P/4//j/+P/4//f/9//1//X/
9f/0//b/9v/2//b/9v/2//b/9v/2//X/9f/1//X/9f/1//X/8//z//P/8v/y//P/8//z
//T/9P/z//P/8//z//P/8//2//b/9v/2//T/9P/0//X/9f/1//X/9v/0//T/9P/0//b/
9v/2//b/9v/3//j/+P/4//f/9//3//X/9f/1//b/9v/2//b/9v/0//T/9P/0//b/9v/2
//b/8//z//P/8//z//P/8//z//P/8//z//L/8//z//P/8//z//P/8//0//T/8v/y//L/
8v/y//L/8v/y//L/8v/y//L/8v/x//H/8f/x//H/8f/v/+//7//v//H/8f/x//H/8f/x
/+//7v/w//D/8P/w//H/8f/x//H/8f/x//L/8v/0//X/9//4//j/+P/4//r/+v/7//3/
//8AAAAAAAAAAAAA/f/6//b/9P/z//H/8f/v/+//8f/x//H/8f/w//D/7//v/+3/7f/u
/+//7//v//H/8f/x/+//7P/s/+z/6v/q/+v/6//r/+z/7P/s/+z/7P/s/+z/7P/s/+7/
7v/u//D/8P/t/+7/7v/s/+7/9f///xQANgBkAJMAtwDHANcA5wDfAMMApgCBAD4A6f+a
/1D/C//t/vT+Df8o/0X/W/9p/3r/jf+c/6n/sv+8/8X/zf/T/9n/3v/i/+X/6v/t/+3/
7//t/+3/7v/v//D/8f/y//L/9P/0//T/9P/2//b/9//4//b/9//4//n/+f/5//n/+f/5
//r/+//8//z//P/9//3//f/9//3//f///wAAAAAAAAAAAQACAAIAAAABAAMABAAFAAUA
BgAHAAgACQAKAAsADAAPABEAEQATABQAFgAXABgAGwAgACIAIwAnACgAKgArAC4AMQA0
ADgAOwA+AEEAQgBEAEYASABKAEwATgBQAFIAUgBSAFIAUQBRAFEAUQBSAFIAUABPAE0A
SwBHAEQAQQA+ADkANgA0ADAAKwAmACEAHgAaABYAEgAQAA0ACgAHAAUAAgAAAAAA///9
//3/+f/5//j/9//1//T/9P/0//T/9P/z//P/8f/x//H/8P/w//D/8P/w//D/8P/w//D/
8P/v/+//7//v/+//7//v/+//7//v/+7/8P/x//H/8f/w//D/7//v/+//7//v/+//7v/u
/+7/7v/u/+7/7v/v/+//7//v//D/8v/y//L/8v/w//D/8P/w//D/8f/y//L/9P/z//P/
8//z//P/8//0//L/8v/y//L/8v/y//L/8v/y//L/8v/y//H/8f/x//H/7//v/+//7//v
/+//7//u/+//7//v/+//7f/t/+3/7v/w/+7/7v/u/+z/7P/s/+z/7v/u/+7/7v/s/+z/
6//r/+3/7f/t/+3/7f/t/+3/7f/t/+3/7f/t/+//7f/t/+7/7P/s/+z/7P/t/+3/7f/t
/+//7//w//D/8P/x//P/9P/2//b/9v/4//b/9//5//v//v/+//7//v8AAP3/+v/2//P/
8f/u/+3/7//v//H/8f/v/+//7v/u/+//7//t/+3/7v/v/+//7//v/+//7//t/+z/7P/s
/+r/6v/r/+v/6//s/+z/7P/s/+z/7P/s/+z/6v/s/+z/7P/u/+7/7f/s/+z/7P/q/+//
+f8KACYAUACBAKkAvwDNAN0A5QDPAKwAjQBWAAMArv9i/xv/7f7s/v/+Gv83/1H/Y/9w
/4H/lv+j/67/tv+//8f/z//V/9r/3v/h/+T/5//n/+n/6v/r/+3/7//u/+//8P/w//D/
8P/w//D/8v/y//P/9P/y//P/9P/1//X/9f/1//X/8//0//X/9v/3//j/+v/7//v/+//7
//v/+//8//z//P/+////AAAAAP7///8BAAIAAwADAAQABQAIAAkACgALAAoADQAPAA8A
EQASABQAFQAUABcAHAAeACEAJQAmACgAKQAsAC8AMgA0ADcAOgA9AEIARABGAEgASABK
AEwATgBPAFAAUQBSAFMAUwBTAFMAUgBSAFAATwBOAE0ASgBIAEUAQgA9ADoANgAyAC0A
KAAlACIAHgAaABYAFAARAA4ACwAJAAYABAACAAEA//////3//f/8//v/+f/4//j/+P/2
//b/9f/1//T/9f/2//b/9P/0//T/9P/0//T/9P/0//b/9f/1//X/9f/1//X/9f/1//X/
9f/0//L/8//z//P/9v/2//X/9f/1//X/9f/1//b/9v/2//b/9v/2//b/9//1//X/9f/2
//j/+P/4//j/+P/4//j/+P/2//f/+P/4//j/9//3//f/9//3//f/+P/4//j/+P/4//j/
+P/4//j/9v/2//b/9v/3//f/9//3//X/9f/1//X/9//3//f/9v/1//X/9f/1//X/9f/1
//b/9v/0//T/9P/0//T/9P/0//T/9P/0//T/8v/y//H/8f/z//P/8//z//P/8//z//P/
8f/z//L/8v/y//L/8v/1//X/9f/1//X/9f/2//b/+P/5//v//P/8//z//P/+//7///8B
AAMABAAEAAQABAACAP///P/4//j/9//1//X/9f/1//f/9//1//X/9P/0//X/9f/z//P/
8v/z//P/8//1//X/9f/z//D/8P/w/+7/8P/x//H/8f/y//L/8v/y//L/8v/y//L/8v/0
//T/9P/0//T/9f/0//L/9P/4////DQAoAE4AegCnAMUA1QDnAPMA5QDBAJ4AbQAeAMf/
ev8w//n+7/4C/xv/Nv9P/2f/d/+E/5f/qP+1/77/yP/P/9X/3f/h/+T/6v/v//D/8//z
//X/9f/1//b/9//6//v//P/8//7//v/+//7//P/8//3//v/+////AAABAAMAAwADAAMA
AwAEAAUABgAEAAQABQAFAAUABQAFAAUABwAIAAgACAAIAAkACgAKAAwADQAPABAADwAP
ABAAEQAUABUAFgAXABgAGwAdAB0AHwAgACIAIwAkACcALAAuAC8AMwA0ADYAOQA8AD8A
QgBIAEsATgBRAFIAVABWAFgAWgBcAF4AYABiAGIAYgBiAGMAYwBjAGMAYgBiAGAAXwBb
AFkAVQBSAE0ASgBFAEIAPgA6ADUAMAAtACoAJgAiAB4AHAAZABYAEQAPAAwACgAIAAcA
BQAFAAMAAwACAAEAAQAAAAAAAAD+//7//f/9//3//f/9//z/+v/6//r/+v/8//z//P/8
//z/+//7//v//f/9//3//f/7//v/+//6//z//f/9//3//v/+//3//f/9//3//f/9/wAA
AAAAAAAAAAAAAAAAAQABAAEAAQACAAIAAgACAAIAAAAAAAAAAAACAAMABAAEAAIAAQAB
AAEAAwADAAMABAAEAAQABAAEAAQABAAEAAQABAAEAAQABAABAAEAAQABAAMAAwADAAMA
AwADAAMAAgABAAEAAQABAAEAAQABAAIAAgAAAAAAAAAAAAAAAAAAAAAAAAAAAAAA/v/+
//3//f////////////3////+//z//P/8//z/////////////////AAAAAAIAAwAFAAYA
BgAGAAYACAAIAAkACwANAA4ADgAOAA4ADgALAAgABAAEAAMAAQABAAEAAQADAAMAAQAB
AAAAAAABAAEA/////wAAAQABAAEAAQABAAEA///+//7//v/8//z//f/9//3//v/+//7/
/v8AAAAAAAAAAAAAAgACAAIAAgACAAEAAAAAAAAABAAJABMAKABKAHYApwDPAN8A6wD3
APUA2wDAAJsAWAADALT/av8j/wX/DP8h/zj/T/9l/3n/iP+X/6r/uf/A/8r/1f/b/+H/
6//u//D/9//8//////8BAP////8AAAEABAAFAAYABgAGAAYABgAGAAYABgAHAAgACAAJ
AAoACwALAAsACwALAAsADAANAA4ADgAOAA8ADwAPAA8ADwAPABEAEgASABIAEgATABQA
FAASABMAFQAWABkAGQAaABsAHAAdAB4AHwAgACMAJQAlACcAKAAqACsAKgAtADIANAA1
ADkAOgA8AEEARABHAEoATgBRAFQAVwBcAF4AYABiAGQAZgBoAGoAbABsAGwAbABrAGsA
awBrAGwAbABqAGkAZwBlAGEAXgBZAFYAUQBOAEoARgBBADwANQAyAC4AKgAmACQAIQAe
ABkAFwAUABIADgANAAsACwALAAsACgAJAAcABgAGAAYABgAGAAUABQADAAMAAwACAAIA
AgACAAIABAAEAAQABAACAAEAAQABAAMAAwADAAMAAQABAAEAAAAAAAEAAQABAAQABAAD
AAMAAQABAAEAAQACAAIAAgACAAAAAAAAAAEAAQABAAEAAgAEAAQABAAEAAIAAgACAAIA
BAAFAAYABgAEAAMAAwADAAUABQAFAAYABAAEAAQABAAEAAQABAAEAAQABAAEAAQAAwAD
AAMAAwADAAMAAwADAAMAAwADAAIAAQABAAEAAQADAAMAAwAEAAIAAAAAAAAAAAAAAAAA
AAAAAAAAAAAAAAAAAAD//////////////////wAAAAAAAAAAAAD///////////////8A
AAAAAAABAAMABAAEAAQABAAGAAgACQALAA0ADgAOAA4ADgAQAA0ACgAGAAIAAQD/////
AQABAAMAAwABAAEAAAAAAAEAAQD/////AAABAAEAAQD////////9//7//v/+//z//P/9
//3//f/+//7//v/+//7//v/+//7//v8AAAAAAAAAAAIAAQAAAAAAAgAEAA0AHwA8AGIA
kgDBANkA4QDrAO0A2wDBAKoAeQAsANv/kv9G/xP/C/8e/zX/Tv9n/3n/hf+W/6n/tv+/
/8j/0v/b/+H/6f/t//L/+P/7//z//////wEAAQABAAIAAwAGAAcACAAIAAoACgAKAAoA
DAAMAA0ADgAMAA0ADgAPABEAEQARABEADwAQABEAEgASABIAEwATABMAEwATABMAFQAW
ABYAFgAYABkAGgAaABoAGwAdAB4AHwAfACAAIQAiACMAJAAlACYAKQArACsALQAuADAA
MQAyADUAOgA8AD8AQwBEAEYARwBKAE0AUABUAFcAWgBdAGIAZABmAGgAagBsAG4AcABy
AHIAcgByAHMAcwBzAHMAcgByAHAAbwBtAGsAZwBkAF8AXABXAFQATgBKAEUAQAA7ADgA
NAAwACoAKAAlACIAIQAfABwAGgAWABUAEwATABEAEQAQAA8ADQAMAAwADAAMAAwACwAL
AAsACwALAAoACgAKAAoACgAMAAwADAAMAAwACwALAAsACwALAAsACwANAA0ADQAMAAoA
CwALAAsADAAMAAsACwANAA0ADQANAAwADAAMAAwADAAMAAwADQANAA0ADQAOABAAEAAQ
ABAAEAAQABAAEAAOAA8AEAAQABIAEQARABEADwAPAA8AEAASABIAEgASABAAEAAQABAA
EAAQAA==
         </WaveFormData>
      </LeadData>
      <LeadData>
         <LeadByteCountTotal>10000</LeadByteCountTotal>
         <LeadTimeOffset>0</LeadTimeOffset>
         <LeadSampleCountTotal>5000</LeadSampleCountTotal>
         <LeadAmplitudeUnitsPerBit>4.88</LeadAmplitudeUnitsPerBit>
         <LeadAmplitudeUnits>��V</LeadAmplitudeUnits>
         <LeadHighLimit>2147483647</LeadHighLimit>
         <LeadLowLimit>268435456</LeadLowLimit>
         <LeadID>V3</LeadID>
         <LeadOffsetFirstSample>0</LeadOffsetFirstSample>
         <FirstSampleBaseline>0</FirstSampleBaseline>
         <LeadSampleSize>2</LeadSampleSize>
         <LeadOff>FALSE</LeadOff>
         <BaselineSway>FALSE</BaselineSway>
         <ExcessiveACNoise>FALSE</ExcessiveACNoise>
         <MuscleNoise>FALSE</MuscleNoise>
         <LeadDataCRC32>1266270875</LeadDataCRC32>
         <WaveFormData>
6v/q/+r/6v/r/+z/7f/u//D/8P/w//D/8v/y//L/8v/y//L/8v/y//P/9P/1//b/9v/2
//b/9v/4//j/+P/4//j/+P/4//j/+P/4//j/+P/6//r/+v/6//z//P/8//z//v/+//7/
/v8AAAAAAAAAAAEAAgADAAQABwAIAAkACgALAAwADQAOABAAEgAUABYAGgAcAB4AIAAk
ACYAKAAqAC8AMgA1ADgAPAA+AEAAQgBFAEgASwBOAFEAUgBTAFQAVABUAFQAVABUAFQA
VABUAFMAUgBRAFAASwBIAEUAQgA9ADoANwA0AC4AKgAmACIAHQAaABcAFAAQAA4ADAAK
AAgABgAEAAIAAQAAAP///v/9//z/+//6//j/+P/4//j/+P/4//j/+P/2//b/9v/2//b/
9v/2//b/9P/0//T/9P/2//b/9v/2//b/9v/2//b/9P/0//T/9P/2//b/9v/2//T/9P/0
//T/9v/2//b/9v/2//b/9v/2//j/+P/4//j/+v/6//r/+v/6//r/+v/6//r/+v/6//r/
+v/6//r/+v/6//r/+v/6//z//P/8//z/+v/6//r/+v/6//r/+v/6//j/+P/4//j/+v/6
//r/+v/6//r/+v/6//j/+P/4//j/+P/4//j/+P/2//b/9v/2//b/9v/2//b/9v/2//b/
9v/0//T/9P/0//b/9v/2//b/9P/0//T/9P/0//T/9P/0//b/9v/2//b/9P/0//T/9P/0
//T/9P/0//b/9v/2//b/9P/1//b/9//6//v//P/9//z//P/8//7/AQADAAQABQAFAAQA
BAAEAAMAAwABAP7//v/7//n/+P/2//b/9v/3//f/9//1//T/8//y//L/8v/y//T/9f/1
//X/9f/0//L/8f/w//D/8P/w//D/8P/w//D/8P/w//D/8v/y//P/8//0//T/9P/0//T/
9P/y//L/7f/p/+v/9f8GAB4AQABmAI0ArgDMAO4ACgEEAeYAwACRAEcA8/+o/2f/Nf8j
/yv/O/9R/2n/ev+E/5T/pf+z/7v/xf/M/9D/1v/c/+D/5P/p/+3/7f/u/+//8P/w//D/
8P/y//P/9P/0//X/9f/1//X/9f/2//f/9//5//n/+f/5//n/9//3//f/9//7//v/+//8
//r/+v/6//r//P/8//3//f/8//z//P/8//3//f/9//7/AAACAAMAAwADAAMABAAEAAYA
BwAIAAkACQAKAAsADAAPABAAEgATABYAGQAbAB0AHwAhACQAJgAmACgALAAwADQANwA6
AD0APwBBAEMARQBKAE4ATwBRAE8AUABRAFEAUwBTAFMAUwBTAFMAUgBRAE4ATQBKAEgA
RABCAD8AOwA2ADIALgApACcAJAAiAB8AGgAXABUAEQAQAA0ACwAKAAgABgAEAAQAAQAB
AAAA///+//3//P/8//7//v/+//z/+//6//j/9//5//n/+f/5//n/+P/4//f/9//4//j/
+P/4//j/+P/4//j/+P/4//f/+f/5//r/+v/4//j/+P/4//j/+P/4//n/+v/6//r/+v/3
//f/9//3//r/+//7//v/+//7//v/+//5//n/+f/6//z//P/8//z/+v/6//r/+v/7//v/
+//7//z//P/7//v/+//6//r/+//7//v/+//7//r/+v/6//r/+f/5//n/+f/5//n/+f/5
//f/9//3//f/9//3//f/9f/3//f/9//3//j/+P/4//f/9f/1//X/9f/3//f/9//3//f/
9//2//X/9f/2//b/9v/2//b/9v/2//T/8//z//P/8//0//T/9P/0//T/9P/0//T/9P/0
//T/9f/2//f/+P/5//r/+//8//z//P/+////AQACAAMAAwACAAIAAgADAAMAAQD+//z/
+f/3//b/9v/2//b/9//3//f/9f/0//X/9P/0//T/8v/0//X/9f/1//X/9P/y//H/8P/w
//D/8P/w//D/8P/w//D/8P/w//D/8P/x//H/8v/y//L/8v/y//D/8v/y/+3/6f/r//H/
/P8MACYASgBvAJIAsgDQAPQABAHwAMoAowBnABcAyP+H/0v/J/8h/y3/Qf9X/2z/ev+I
/5n/qf+1/73/xP/M/9L/2P/c/+D/5f/p/+n/6v/r/+z/7P/s/+z/7v/v//D/8P/x//H/
8f/x//H/8v/z//P/9f/1//X/9f/1//X/9f/1//X/9//3//f/+P/2//b/9v/2//j/+P/5
//n/+v/6//r/+v/7//v/+//8//z//v///////f/9//7//v8AAAEAAgADAAUABgAHAAgA
CQAKAAwADQAOABEAEwAVABcAGQAcAB4AIAAiACYAKgAsAC8AMgA1ADcAOQA7AD0AQABE
AEUARwBHAEgASQBJAEsASwBLAEsASwBLAEoASQBIAEcARABCAD4APAA5ADUAMgAuACoA
JQAjACAAHgAbABgAFQATAA8ADAAJAAcABgAGAAQAAgACAP/////+//3//P/7//r/+v/4
//j/+P/2//b/9v/1//X/9f/1//X/9f/1//T/9P/z//P/9P/0//T/9P/0//T/9P/0//T/
9P/z//P/8//0//T/9P/0//T/9P/0//T/9P/1//T/9P/0//T/9f/1//X/9f/2//f/9//3
//X/9f/1//X/9//3//f/+P/2//b/9v/2//b/9v/2//b/9//3//f/9//2//b/9f/1//f/
9v/2//f/9f/1//X/9f/2//b/9v/2//X/9f/1//X/8//z//P/8//1//X/9f/1//P/8//z
//H/8//z//P/8//y//L/8v/x/+//7//v/+//8f/x//H/8f/x//H/8P/v/+//8P/w//D/
8P/w//D/8P/w/+//7//v/+//8P/w//D/8//z//H/7//w//D/8P/w//D/8v/y//L/8v/w
//H/8v/z//T/9f/2//f/+P/4//j/+v/7//3//v///////v/+//7///////3/+v/4//X/
8//y//L/8v/y//P/8//z//H/8P/x//D/8P/w/+7/8P/x//H/8f/x//D/7v/t/+z/7P/s
/+z/7P/s/+z/7P/s/+z/7P/s/+z/7f/t//D/8P/w//D/8v/w/+7/7P/p/+X/5//v//z/
DgAoAE4AcQCSAK4A0ADyAPwA4AC6AI8ATQD5/7L/c/87/yH/I/8x/0P/Wf9u/3z/iP+Z
/6n/s/+7/8b/zP/Q/9T/2v/e/+H/5f/n/+j/6f/q/+r/6v/q/+z/7f/u/+7/7//x//H/
8f/x//D/8f/x//P/8//z//P/8//z//P/8//z//P/8//z//T/9v/2//b/9v/2//b/9//3
//j/+P/4//j/+f/5//n/+v/4//r/+//7//3//f/+//7//v///wAAAQAFAAYABwAIAAcA
CAAKAAsADAAPABEAEwAVABcAGgAcAB4AIAAkACgAKgAtADAAMwA1ADcAOQA7ADwAQABB
AEMAQwBEAEUARQBFAEUARQBFAEcARwBGAEUARABDAEAAPgA6ADgANQAxAC0AKgAnACMA
IQAeABwAGQAWABMAEQANAAoABwAFAAQAAgAAAP7//v/9//3//P/7//j/9//2//b/+P/4
//j/9v/0//T/8//z//P/8//z//P/9f/0//T/8//x//L/8v/y//T/9P/0//T/8v/y//L/
8f/z//P/9P/0//T/9P/0//T/8v/y//L/8//0//T/9P/0//P/8//z//P/9P/1//X/9f/3
//f/9//3//X/9f/1//b/+P/4//j/+P/2//b/9v/2//f/9//3//f/+P/4//f/9//3//b/
9v/3//f/9//3//f/9P/0//T/9P/z//P/8//z//L/8//0//X/8//z//P/8//1//X/9f/z
//H/8f/x//H/9P/0//T/8//z//P/8//z//H/8f/x//H/8//z//L/8f/v//D/8P/w//D/
8P/w//D/8v/x//H/8f/x//D/8v/y//L/8v/y//L/8v/y//L/8v/y//L/8//0//X/9v/3
//j/+f/6//r/+v/8//3///8AAAEA///+//7//v8BAAEA///8//j/9f/z//L/9P/0//T/
9f/z//P/8f/w/+//7v/u/+7/7v/w//H/8f/x//H/8P/u/+//7v/u/+7/7v/u/+7/7v/u
/+7/7v/u/+7/7v/v/+//7v/u/+7/7v/u/+7/7v/u/+v/5//p//H//P8QACwATgB1AJYA
sADSAPIA9gDYALAAgwA9AOv/pv9p/zX/H/8l/zX/R/9d/3L/fv+M/53/rf+3/73/xP/M
/9L/1v/c/+L/5f/n/+f/6P/p/+r/7P/s/+z/7v/t/+7/7v/v/+//7//v/+//8v/z//P/
9f/z//P/8//z//P/8//z//P/9//3//f/+P/2//b/9v/2//b/9v/3//f/+v/6//r/+v/5
//n/+f/6//r//P/9//3//f/9//7//v8AAAEAAgADAAUABgAHAAgACQAKAAwADQAOABEA
EwAVABcAGQAcAB4AIAAiACYAKgAsAC8AMgA1ADcAOQA7AD0AQABEAEUARwBFAEYARwBH
AEkASQBJAEkARwBHAEYARQBDAEMAQQBAADwAOgA3ADMAMAAsACgAIwAhAB4AHAAZABYA
EwARAA0ACgAHAAUABAAEAAIAAAAAAP3//f/8//v/+v/5//j/+P/4//j/+P/2//b/9v/1
//X/9f/1//X/9f/1//T/9P/z//X/9v/2//b/9P/0//T/9P/0//T/9P/z//X/9f/2//b/
9P/0//T/9P/2//b/9v/3//b/9v/2//b/9//3//f/9//4//n/+f/5//n/+f/5//n/+f/5
//n/+v/6//r/+v/6//r/+v/6//r/+//7//v/+//6//r/+f/5//v/+v/6//v/+f/5//n/
+f/4//j/+P/4//f/9//3//f/9//3//f/9//3//f/9//3//X/9f/1//P/9f/1//X/9f/2
//b/9v/1//P/8//z//P/8//z//P/8//1//X/9P/z//P/9P/0//T/8v/y//L/8v/0//P/
8//z//P/9P/0//T/9P/0//T/9P/0//T/9P/1//b/9//4//n/+v/7//z//P/8//7///8B
AAIAAwADAAIAAgACAAMAAwABAP7//P/5//f/9v/2//b/9v/3//f/9//1//T/8f/w//D/
8P/y//T/9f/1//X/9f/0//L/8f/w//D/8P/w//D/8P/w//D/8P/w//D/8P/w//H/8f/y
//L/8v/y//T/9P/0//L/7//r/+v/8/8AABQAMABUAHsAogC+ANoA/gAGAegAwACTAFEA
AQC2/3H/Of8d/yP/Mf9B/1X/aP94/4j/m/+r/7X/v//I/8z/0P/Y/97/4v/l/+n/6f/q
/+v/7P/u/+7/7v/w//H/8v/y//P/8//z//P/8//0//X/9f/3//X/9f/1//X/9//3//f/
9//5//n/+f/6//r/+v/6//r/+v/6//v/+//6//r/+v/6//3//f/9//7//v8AAAEAAQAB
AAEAAgACAAQABQAGAAcACQAKAAsADAAPABAAEgATABQAFwAZABsAHQAfACIAJAAnACoA
LwA0ADYAOQA8AD8AQwBFAEcASQBMAFAAUQBTAFEAUgBTAFMAVQBVAFUAVQBTAFMAUgBR
AFAATwBMAEoARgBEAEEAPQA2ADIALgApACUAIgAgAB0AGAAVABMADwAMAAkABwAGAAQA
AgAAAAAA/f/9//z/+//8//v/+v/6//j/+P/4//b/9v/2//X/9f/1//X/9f/1//P/8v/y
//H/8//0//T/9P/0//T/9P/0//T/9P/0//P/8//z//T/9P/0//T/9P/0//T/9P/0//X/
9P/0//T/9P/1//X/9f/1//j/+f/5//n/9//3//f/9//5//n/+f/6//j/+P/4//j/+v/6
//r/+v/7//v/+//7//r/+v/5//n/+//6//r/+//5//n/+f/5//j/+P/4//j/+f/5//n/
+f/3//f/9//3//X/9f/1//X/9//3//f/9f/1//X/9f/1//T/9P/0//P/8//z//P/8//1
//X/9f/1//P/8//y//H/8f/y//L/8v/0//T/9P/0//L/8f/x//L/9P/0//T/9P/y//L/
8v/y//L/8//0//X/9v/3//j/+f/6//r/+v/8//v//f/+////AQAAAAAAAAABAAEA///8
//r/9//1//T/8v/y//L/8//1//X/8//y//H/8P/w//D/8v/0//X/9f/z//P/8v/w/+//
7v/u/+7/7v/u/+7/7v/u/+7/7v/u/+7/7v/v/+//8P/w//D/8P/w//D/7v/s/+v/6f/p
//H//v8UADIAWgCDAKgAxADiAAYBEAH2ANQAqwBpABUAxv97/zn/Hf8f/y3/Pf9T/2r/
ev+K/5n/p/+x/7v/xP/M/9D/1v/c/+L/5f/n/+n/6v/r/+z/7P/s/+z/7v/x//L/8v/z
//P/8//z//P/9P/1//X/9//3//f/9//3//f/9//3//f/+f/5//n/+v/6//r/+v/6//r/
+v/7//v//P/8//z//P/9//3//f/+//7/AAABAAEAAwADAAQABAAGAAcACAAJAAsADAAN
AA4ADwAQABIAEwAUABcAGQAbAB0AHwAiACQAJwAqAC8ANAA2ADkAPAA/AEMARQBHAEkA
TgBSAFMAVQBVAFYAVwBXAFkAWQBZAFkAWwBbAFoAWQBUAFMAUABOAEoASABFAEEAOgA2
ADIALQApACYAJAAhAB0AGQAWABEADgALAAkACAAGAAQAAgACAP3//f/8//v/+v/5//j/
+P/4//j/+P/2//b/9v/1//X/9f/1//X/9f/1//T/9P/z//P/9P/0//T/9P/0//T/9P/0
//T/9P/z//P/8//0//T/9P/0//T/9P/0//T/9P/1//b/9v/2//b/9f/1//X/9f/2//f/
9//3//f/9//3//f/+f/5//n/+v/6//r/+v/6//r/+v/6//r/+//7//v/+//8//z/+//7
//v/+v/6//v/+f/5//n/+f/4//j/+P/4//n/+f/5//n/9//3//f/9//3//f/9//3//f/
9//3//X/9f/1//X/9f/2//b/9v/1//X/9f/1//X/9f/1//X/9f/1//X/9P/z//P/9P/0
//T/8v/y//L/8v/y//H/8f/x//P/8v/y//L/8v/y//L/8v/y//L/8v/z//X/9//5//n/
+f/5//n//P/8//z//v///wEAAgADAAEAAAAAAAAAAQABAP///P/6//f/9f/0//b/9v/2
//f/9//3//X/9P/z//L/8v/y//L/9P/1//X/8//z//L/8P/x//D/8P/w//D/8P/w//D/
8P/w//D/8P/w//D/8f/x//L/8v/y//L/8v/y//D/8P/t/+v/7//9/xIAMABUAHoAnwDA
AOAAAAEKAfIA0ACqAGkAEwDF/4D/Rf8j/yP/M/9H/1//df+A/4z/nv+t/7f/vf/F/8z/
0v/Y/97/4v/m/+n/6//t/+7/7//w/+7/7v/u//D/8f/y//L/8//1//X/9f/1//b/9//3
//n/9//3//f/9//5//n/+f/5//v/+//7//z/+v/6//r/+v/8//z//f/9//z//P/8//z/
/f/9//3//v8AAAIAAwADAAMAAwAEAAQABgAHAAgACQAJAAoACwAMAA8AEAASABMAFgAZ
ABsAHQAfACEAJAAmACgAKgAuADIANAA3ADoAPQBAAEMARgBJAEoATgBPAFEATwBQAFEA
UQBVAFUAVQBVAFUAVQBUAFMATgBNAEoASABEAEIAPwA7ADYAMgAuACkAJQAiACAAHQAa
ABcAFQARAA4ACwAJAAgACAAGAAQABAD//////v/9//7//f/8//z//P/8//z/+v/6//r/
+f/5//n/+f/5//n/+f/4//j/9//3//j/+P/4//j/+P/4//j/+P/4//j/9//5//n/+v/6
//j/+P/4//j/+P/4//j/+f/4//j/+P/4//n/+f/5//n/+v/7//v/+//5//n/+f/5//v/
+//7//z//P/8//z//P/8//z//P/8//3//f/9//3//P/8//v/+//7//r/+v/7//v/+//7
//v/+v/6//r/+v/5//n/+f/5//f/9//3//f/+f/5//n/+f/5//n/+f/3//f/9//3//f/
+P/4//j/9//3//f/9//3//f/9//3//f/9f/1//T/8//1//b/9v/2//b/9v/2//b/9P/1
//X/9P/2//b/9v/2//b/9v/2//b/9v/3//j/+f/6//v//P/9//7//v/+/wAAAQADAAQA
BQAFAAQABAAEAAUABQADAAAA/v/7//n/+P/2//b/9v/3//n/+f/3//b/9f/0//T/9P/y
//T/9f/1//f/9//2//T/8f/w//D/8P/y//L/8v/y//D/8P/w//D/8P/w//H/8f/y//L/
8v/y//L/9P/y//D/7//r/+v/8//+/w4AKABOAHMAlgC0ANIA9gACAewAxgCdAF8ADQDC
/4H/R/8l/yX/M/9F/1v/cP9+/4r/m/+r/7f/v//G/87/0v/Y/97/4v/l/+n/6//s/+3/
7v/u/+7/7v/w//H/8v/y//P/8//z//P/8//0//X/9f/3//f/9//3//f/9//3//f/9//5
//n/+f/6//r/+v/6//r/+v/6//v/+//8//z//P/8//3//f/9//7//P/+//////8BAAEA
AgACAAIAAwAEAAUABwAIAAkACgALAAwADgAPABIAFQAXABkAGQAbAB4AIAAiACQAKAAs
AC4AMQA0ADcAOQA7AD0APwBCAEYARwBJAEkASgBLAEsATQBNAE0ATQBNAE0ATABLAEoA
SQBGAEQAQAA+ADsANwA0ADAALAAnACUAIgAgAB0AGAAVABMADwAMAAkABwAGAAYABAAC
AAIA/f/9//z/+//8//v/+v/6//r/+v/6//j/9v/2//X/9f/3//f/9//3//f/9v/2//X/
8//0//T/9P/2//b/9v/2//T/9P/0//P/9f/1//b/9v/0//T/9P/0//T/9P/0//X/9v/2
//b/9v/1//X/9f/1//b/9//3//f/9f/1//X/9f/3//f/9//4//j/+P/4//j/+P/4//j/
+P/5//n/+f/5//j/+P/3//f/+f/4//j/+f/5//n/+f/5//b/9v/2//b/9//3//f/9//1
//X/9f/1//X/9f/1//X/9f/1//X/8//z//P/8//z//T/9P/0//P/8//z//P/8//z//P/
8//z//P/8//y//H/8f/y//L/8v/y//L/8v/y//T/8f/x//D/8f/y//P/9P/0//T/9P/0
//L/8//0//X/9v/3//j/+f/6//r/+v/8//v//f/+////AQAAAAAAAAABAAEA///8//r/
9//1//T/9P/0//T/9f/z//P/8f/w//D/8P/x//L/8P/y//P/8//z//P/8v/w/+//7v/u
/+7/7v/u/+7/7v/w//D/8P/w/+7/7v/v/+//8P/w//D/8P/y//L/7v/u/+//6//n/+3/
+P8GABwAPABhAIQAogC8AOAA+gDuAMgAoQBtAB8A0P+N/1H/Kf8f/yv/O/9R/2b/dv+C
/5P/pf+z/7v/wv/K/9D/1v/a/9z/4f/l/+f/6P/p/+r/7P/s/+z/7v/t/+7/7v/v/+//
7//v/+//8P/x//H/8//z//P/8//z//P/8//z//P/9f/1//X/9v/4//j/+P/4//j/+P/5
//n/+v/6//r/+v/5//n/+f/6//j/+v/7//v//P/9////AAAAAAEAAgADAAUABgAHAAgA
BwAIAAoACwAMAA8AEQATABUAFwAaABwAHAAeACIAJgAqAC0AMAAzADUANwA5ADsAPABA
AEEAQwBEAEYASABJAEoASQBIAEcASQBJAEgARwBFAEUAQwBCAD4APAA5ADUAMgAuACoA
JQAjACAAHgAbABgAFQATAA8ADAAJAAcABgAEAAIAAAAAAP3//f/8//v/+v/5//j/+P/4
//j/+P/2//b/9v/1//X/9f/1//X/9f/1//T/9P/z//P/9P/0//T/9P/0//T/9P/0//T/
9P/z//P/8//0//T/9P/0//T/9P/y//L/8v/z//T/9P/0//T/8//z//P/8//0//X/9f/1
//X/9f/1//X/9//3//f/+P/4//j/+P/4//j/+P/4//j/9//3//f/9//4//j/9//3//f/
9v/2//f/+f/5//n/+f/2//b/9v/2//X/9f/1//X/9f/1//X/9f/z//P/8//z//X/9f/1
//P/8//z//P/8//y//L/8v/x//P/8//z//P/8f/x//H/8f/y//P/8//z//H/8v/y//L/
8P/y//L/8P/w//D/8P/w//D/8P/w//L/8//0//X/9v/3//j/+f/6//r/+v/8//3///8A
AAEAAQAAAAAAAAABAAEA///8//r/9//1//T/9v/2//b/9//1//X/8//y//H/8P/w//D/
8P/y//P/8//z//P/8v/w/+//7v/u/+7/7v/u/+7/7v/u/+7/7v/u/+7/7v/v/+//8P/w
//D/8P/w//D/7v/u/+v/6f/t//X/AAAWADQAWAB9AKAAvADeAP4A+ADUAKgAeQAxAN//
mv9d/yv/Hf8n/zX/R/9d/3L/gP+O/5//r/+3/7//yv/Q/9T/2v/g/+D/5f/p/+n/6v/r
/+z/7P/s/+z/7v/x//L/8v/z//P/8//z//P/9P/1//X/9//1//X/9f/1//f/9//3//f/
9//3//f/+P/4//j/+P/4//r/+v/7//v//P/8//z//P/9//3//f/+//7/AAABAAEAAQAB
AAIAAgAEAAUABgAHAAkACgALAAwADQAOABAAEQAUABcAGQAbABsAHQAgACIAJgAoACwA
MAA0ADcAOgA9AD8AQQBDAEUASABMAE0ATwBPAFAAUQBRAFMAUwBTAFMAUwBTAFIAUQBM
AEsASABGAEIAQAA9ADkANAAwACwAJwAlACIAIAAdABgAFQATAA8ADgALAAkACAAGAAQA
AgACAP3//f/8//v//P/7//r/+v/6//r/+v/4//j/+P/3//f/9//3//f/9//3//b/9v/1
//X/9v/2//b/9v/2//b/9v/2//b/9v/1//X/9f/2//b/9v/2//b/9v/2//b/9v/3//j/
+P/4//j/9//3//f/9//4//n/+f/5//n/+f/5//n/+f/5//n/+v/6//r/+v/6//r/+v/6
//r/+//7//v/+//8//z/+//7//3//P/8//3/+//7//v/+//4//j/+P/4//v/+//7//v/
+f/5//n/+f/3//f/9//3//f/9//3//X/9f/1//X/9f/2//b/9v/1//X/9f/1//X/9f/1
//X/9f/1//X/9P/z//P/9v/2//T/9P/0//T/9P/0//T/9P/0//X/9v/3//j/+f/6//v/
/P/8//z//v///wEAAgADAAMAAgACAAIAAwADAAEA/v/+//v/+f/4//b/9v/2//f/+f/5
//f/9v/1//T/9P/0//T/9v/3//f/9f/1//T/8v/z//L/8v/y//L/8v/y//L/8P/w//D/
8P/y//L/8//z//T/9P/0//T/9P/0//T/8v/v/+3/7f/z//7/EAAuAFIAfQCkAMIA4AAC
ARIB/gDaALEAcwAhAND/if9H/yH/If8t/z3/Uf9k/3j/hv+X/6f/s/+7/8T/zP/Q/9b/
3v/i/+P/6f/t/+7/7//w/+7/7v/u//D/8//0//T/9f/1//X/9f/1//b/9//3//n/+//7
//v/+//5//n/+f/5//v/+//7//z//P/8//z//P/8//z//f/9//7//v/+//7/////////
AAD+/wAAAQABAAMAAwAEAAQABgAHAAgACQALAAwADQAOABEAEgAUABUAFgAZABsAHQAf
ACEAJAAmACkALAAxADYAOgA9AEAAQwBHAEkASwBNAFIAVgBXAFkAWQBaAFsAWwBdAF0A
XQBdAF8AXwBeAF0AWABXAFQAUgBMAEoARwBDAEAAPAA4ADMALgAqACcAIwAeABsAGQAV
ABAADQALAAoABgAEAAIAAgABAAEAAAD///z/+//6//r/+v/6//r/+P/4//j/9//3//f/
9//3//f/9//2//b/9f/1//b/9v/2//b/9v/2//b/9v/2//b/9f/3//f/+P/4//b/9v/2
//b/9v/2//b/9//4//j/+P/4//n/+f/5//n/+P/5//n/+f/5//n/+f/5//n/+f/5//r/
+v/6//r/+v/6//r/+v/6//v/+//7//v/+v/6//n/+f/7//r/+v/7//v/+//7//v/+P/4
//j/+P/5//n/+f/5//f/9//3//f/9//3//f/9//3//f/9//1//X/9f/1//X/9v/2//b/
9f/1//X/9f/1//X/9f/1//X/9f/1//T/8//z//T/9P/0//T/9P/0//T/9P/0//L/8//0
//X/9v/3//j/+f/8//z//P/+////AQACAAMAAwACAAIAAgABAAEA///8//z/+f/3//b/
9v/2//b/9//3//f/9f/0//X/9P/0//T/9P/2//f/9//1//X/9P/y//H/8P/w//D/8P/w
//D/8P/y//L/8v/y//D/8P/x//H/9P/0//T/9P/y//T/8v/w/+3/6//v//n/CgAiAEIA
bACXALgA1AD0ABABDAHyANAAnQBRAPn/rP9j/y3/Hf8n/zf/S/9j/3b/gP+Q/6P/sf+5
/8H/yv/Q/9T/2v/e/+T/5//r/+3/7v/v//D/8P/w//D/8v/z//T/9P/1//X/9f/1//X/
9v/3//f/+f/5//n/+f/5//n/+f/5//n/+//7//v//P/8//z//P/8//z//P/9//3//v/+
//7//v////////8AAAAAAgADAAMABQAFAAYABgAGAAcACAAJAA0ADgAPABAAEQASABQA
FQAYABsAHQAfACMAJQAoACoAKgAsADAANAA6AD0AQABDAEcASQBLAE0AUABUAFUAVwBZ
AFoAWwBbAF0AXQBdAF0AXQBdAFwAWwBYAFcAVABSAEwASgBHAEMAPAA4ADQALwApACYA
JAAhABwAGQAXABMADgALAAkACAAGAAQAAgACAP/////+//3/+v/5//j/+P/6//r/+v/4
//j/+P/3//f/9//3//f/9//3//b/9v/1//X/9v/2//b/+P/4//j/+P/2//b/9v/1//f/
9//4//j/+P/4//j/+P/4//j/+P/5//j/+P/4//j/+f/5//n/+f/4//n/+f/5//v/+//7
//v/+//7//v//P/8//z//P/8//z//P/8//z/+//7//v/+//+//7//f/9//3//P/8//3/
/f/9/w==
         </WaveFormData>
      </LeadData>
      <LeadData>
         <LeadByteCountTotal>10000</LeadByteCountTotal>
         <LeadTimeOffset>0</LeadTimeOffset>
         <LeadSampleCountTotal>5000</LeadSampleCountTotal>
         <LeadAmplitudeUnitsPerBit>4.88</LeadAmplitudeUnitsPerBit>
         <LeadAmplitudeUnits>��V</LeadAmplitudeUnits>
         <LeadHighLimit>2147483647</LeadHighLimit>
         <LeadLowLimit>268435456</LeadLowLimit>
         <LeadID>V4</LeadID>
         <LeadOffsetFirstSample>0</LeadOffsetFirstSample>
         <FirstSampleBaseline>0</FirstSampleBaseline>
         <LeadSampleSize>2</LeadSampleSize>
         <LeadOff>FALSE</LeadOff>
         <BaselineSway>FALSE</BaselineSway>
         <ExcessiveACNoise>FALSE</ExcessiveACNoise>
         <MuscleNoise>FALSE</MuscleNoise>
         <LeadDataCRC32>1767371228</LeadDataCRC32>
         <WaveFormData>
8v/y//L/8v/y//L/8v/y//T/9P/0//T/9v/2//b/9v/2//b/9v/2//j/+P/4//j/+P/4
//j/+P/6//r/+v/6//r/+v/6//r/+v/6//r/+v/8//z//P/8//7//v/+//7//v/+//7/
/v8AAAAAAAAAAAIAAgACAAIAAwAEAAUABgAHAAgACQAKAAwADgAQABIAFAAWABgAGgAc
AB4AIAAiACUAKAArAC4AMgA0ADYAOAA6ADwAPgBAAEIARABGAEgASABIAEgASABKAEoA
SgBKAEcARgBFAEQAQgBAAD4APAA3ADQAMQAuACoAJgAiAB4AGgAYABYAFAAQAA4ADAAK
AAgABgAEAAIAAAAAAAAAAAD///7//f/8//r/+v/6//r/+v/6//r/+v/4//j/+P/4//j/
+P/4//j/9v/2//b/9v/4//j/+P/4//b/9v/2//b/9v/2//b/9v/4//j/+P/4//j/+P/4
//j/+P/4//j/+P/6//r/+v/6//r/+v/6//r//P/8//z//P/8//z//P/8//7//v/+//7/
/P/8//z//P/8//z//P/8//7//v/+//7//P/8//z//P/+//7//v/+//z//P/8//z//P/8
//z//P/8//z//P/8//r/+v/6//r/+v/6//r/+v/4//j/+P/4//j/+P/4//j/+P/4//j/
+P/2//b/9v/2//j/+P/4//j/9v/2//b/9v/2//b/9v/2//j/+P/4//j/9//2//X/9P/2
//b/9v/2//j/+P/4//j/9v/2//j/+f/6//r/+//7//v//f/+////AQADAAQABAAEAAQA
AgAEAAMAAwACAAAA///+//3/+//5//n/+f/6//z/+v/5//j/9v/2//b/9v/2//j/+P/4
//j/+P/2//X/9P/0//T/9P/0//T/9P/0//X/9f/0//T/8//z//P/8//2//b/9v/2//b/
9P/0//P/7v/q/+7/+P8DABcALQBGAGEAfACWALoA2QDWALMAhgBcACQA6P+4/5L/cv9l
/2f/b/98/47/m/+j/7D/vv/G/83/0//a/9z/4f/l/+j/6v/v//L/8v/y//P/8//z//L/
8v/1//b/9v/2//b/9//3//f/9//1//f/9//3//n/+v/6//r/+P/4//j/+P/6//v//P/8
//r/+v/5//n/+//7//z//P/7//v/+//7//v/+//8//z//v/+/wAAAAAAAAAAAQABAAMA
BAAFAAYABwAIAAkACgAJAAoACgAMABAAEgAUABYAFwAaABwAHgAdACEAJAAmACwALgAw
ADIAMwA1ADkAOgA+AEAAQgBEAEUARQBFAEcARQBGAEcASABKAEkASABHAEQAQwBBAD8A
PQA7ADgANAAxAC4AKQAnACUAIgAfAB0AGgAXABUAEgAPAA4ADAAKAAgABwAGAAUABAAC
AAEAAAD///////////////////3//P/7//v/+//7//z//P/7//v/+v/6//r/+v/6//r/
+//7//v/+//7//r/+v/6//r//P/9//3//f/7//v/+//7//v/+//8//z//f/9//3//f/8
//z//P/9//7//v/+//7//v/+//7//v/8//3//v/+/wAAAAAAAAAA/v/+//7//v/+//7/
/////////v/9//3//f/+//7//v/+//7//f/8//3//f/9//3/+//8//z/+v/8//v/+//7
//n/+f/6//r//P/8//r/+v/4//j/+P/4//v/+//6//r/+P/4//f/9//3//f/9//3//j/
+P/2//b/9//3//f/9//5//n/+f/5//f/9//2//b/9v/3//j/9v/2//b/9v/2//b/9v/2
//b/9v/4//n/+v/6//v/+//7//3//v///wEAAwAEAAQAAgACAAAAAgAFAAUABAACAP//
/v/9//v/+f/5//n/+v/8//r/+f/4//T/9P/0//T/9v/4//j/+P/2//b/9P/z//L/8v/y
//L/8v/y//L/8v/x//H/8P/w//P/8//z//P/9P/0//T/9P/y//L/8v/z//D/6v/s//L/
+/8HABsAMgBJAGQAfACaAL8A1AC/AJQAagA8AAAAyP+i/4D/Z/9h/2X/cv+C/5H/m/+m
/7L/wP/J/83/1P/Y/9v/4f/m/+j/6//u/+7/7v/v/+//7//u/+7/8f/0//T/9P/0//P/
8//z//P/8//1//X/9f/z//T/9P/0//b/9v/2//b/9v/3//j/+P/2//b/9f/1//f/9//4
//j/+f/5//n/+f/5//n/+v/6//r/+v/8//z/+v/6//v/+//9//7///8AAAEAAgADAAQA
AwAEAAQABgAKAAwADgAQAA8AEgAUABYAFwAbAB4AIAAkACYAKAAqAC0ALwAzADQANgA4
ADoAPAA7ADsAOwA9AD8AQABBAEIAQgBBAEAAPwA+AD0AOwA5ADkANwA0ADAALQAqACUA
IwAfABwAGQAXABYAEwARAA4ACwAKAAgABgAEAAMAAgABAAAA/v/9//z/+//7//v/+//5
//n/+f/3//j/9//3//f/9//4//j/9//3//b/9v/2//b/9v/2//f/9f/1//X/9f/2//b/
9v/2//b/9//3//f/9//3//f/9//3//f/+P/4//f/9//3//f/+P/4//j/+f/6//r/+v/6
//j/+P/4//j/+v/7//z//P/6//r/+v/6//r/+v/6//r/+v/6//v/+//7//r/+f/5//n/
+v/6//r/+v/6//n/+P/3//f/9//3//n/+v/6//j/+P/3//f/9//1//X/9v/2//b/9v/0
//T/9P/0//T/9P/1//X/9P/0//T/9P/z//P/9f/1//X/9f/2//b/9P/0//P/8//z//P/
8//z//P/8//z//P/8v/y//L/8//z//P/9v/2//T/8v/y//L/8v/y//L/9P/0//T/9P/y
//L/9P/1//j/+P/5//n/+f/7//z//f/7//3//v/+/wAAAAD+/wAA//////7//P/7//r/
+f/3//X/9f/1//b/+P/2//X/9P/0//T/9P/0//L/9P/0//T/9P/0//L/8f/w//D/8P/w
/+7/7v/u/+7/7//v/+7/7v/v/+//7//v//D/8P/w//D/8v/y//D/7f/q/+j/6v/y//v/
BwAbADQASQBgAHgAmgC9AMoArwCCAFoAKADs/7j/lv90/2H/Yf9r/3L/gv+R/5v/pP+w
/77/xf/N/9T/2v/d/9//5P/m/+f/6v/s/+z/7f/t/+3/7P/s/+//8P/w//D/8P/x//H/
8f/x//H/8//z//P/8//0//T/9P/0//T/9P/0//T/9f/2//b/9v/2//X/9f/1//X/9v/2
//f/9//3//f/9//3//j/+P/6//r//P/8//r/+v/7//v/+//8//3//v8BAAIAAwAEAAMA
BAAEAAYACAAKAAwADgAPABIAFAAWABUAGQAcAB4AIgAkACYAKAArAC0AMQAyADQANgA4
ADoAOQA5ADkAOwA5ADoAOwA8AD4APQA8ADsAOgA5ADcANQAzADEALgAqACgAJgAiACEA
HQAaABcAFQAUABEADwAMAAkACAAGAAQAAgABAAAA///+//z/+//6//n/+f/5//n/+f/5
//n/9//2//X/9f/1//X/9v/2//X/9f/0//T/9P/0//T/9P/1//X/9f/1//X/9P/0//T/
9P/0//X/9f/1//f/9//3//f/9v/1//X/9P/3//f/9//3//b/9v/2//f/+P/4//j/+P/4
//j/+P/4//b/9//4//j/+v/6//r/+v/4//j/+P/4//j/+P/5//n/+//6//n/+f/3//j/
+P/4//r/+v/5//j/9//3//f/9//1//b/9v/0//b/9f/1//X/8//z//T/9P/2//b/9P/0
//L/8v/y//L/9f/1//T/9P/0//T/8//z//P/8//z//P/9P/0//L/8v/z//P/8//z//P/
8//z//P/8//z//L/8v/y//P/8//z//L/8v/y//L/8v/y//L/8v/y//T/9P/2//f/9v/2
//f/9//5//v//P/9//3///8AAAAA/v/+//z//v8BAAEAAAD+//n/+P/3//X/9f/1//X/
9v/2//T/8//y//D/8P/w//D/8P/y//L/8v/y//L/8P/v/+7/7v/u/+7/7v/u/+7/7v/v
/+//7v/u//H/8f/x//H/8P/w//D/8P/w/+7/8P/v/+z/6P/q//D/+f8HABsAMgBLAGQA
egCaAL0AwgCjAHgAUAAcAOD/sv+Q/3D/X/9h/2n/dP+E/5X/nf+o/7T/wP/J/83/1P/Y
/93/3//i/+j/6f/q/+r/6v/r/+v/7f/s/+z/7//w//D/8P/w//H/8f/x//H/8f/z//P/
8//z//T/9P/0//T/9P/0//T/9P/1//b/9v/0//T/8//z//X/9f/2//b/9//3//f/9//3
//f/+P/4//j/+P/6//r/+v/6//v/+//9//7///8AAP//AAABAAIABQAGAAYACAAIAAoA
DAAOAA8AEgAUABYAGQAdACAAIgAkACYAKAAqACsALQAxADIANAA2ADgAOgA7ADsAOwA9
ADsAPAA9AD4APgA9ADwAOwA6ADkANwA1ADUAMwAwACwAKQAmACEAHwAdABoAFwAVABQA
EQAPAAwACQAIAAYABAAEAAMAAgABAP7//P/7//r/+f/5//n/+f/5//n/+f/3//j/9//3
//f/9f/2//b/9f/1//T/9P/0//b/9v/2//f/9f/1//X/9f/0//T/9P/0//b/9//3//f/
9f/1//X/9f/3//f/+P/4//n/+f/5//n/+P/4//j/+f/6//r/+v/6//r/+v/6//r/+v/7
//z//P/8//z//P/8//r/+v/6//r/+v/6//v/+//7//r/+f/5//n/+v/6//r/+v/6//n/
+P/3//f/9//3//f/+P/4//b/+P/3//f/9//3//f/+P/4//b/9v/0//T/9v/2//b/9v/3
//f/9v/2//b/9v/1//X/9f/1//X/9f/2//b/9P/0//X/9f/1//X/9f/1//X/9f/1//X/
9P/0//T/9v/0//T/9P/0//T/9P/0//T/9v/2//j/+f/4//j/+f/5//n/+//8//3///8B
AAIAAgACAAIAAAACAAMAAwACAAAA+//6//n/9//5//n/+f/6//r/+P/3//b/9P/0//T/
9P/0//b/9v/2//b/9v/0//P/9P/0//T/9P/y//L/8v/y//P/8//y//L/8//z//P/8//y
//L/8v/y//T/9v/0//P/8P/u/+7/9P/9/wsAIQA4AFMAcACIAKQAyQDUALcAigBgAC4A
8v/A/5b/cv9h/2P/af9y/4D/j/+Z/6b/tP/A/8n/0f/W/9r/3f/j/+b/6P/r/+7/7v/u
/+//7//x//D/8P/z//L/8v/y//L/8//z//P/8//z//X/9f/1//X/9v/2//b/9v/2//b/
9v/2//f/+P/4//j/+P/3//f/+f/5//r/+v/5//n/+f/5//v/+//8//z//P/8//7//v/+
//7/////////AAABAAIABQAGAAcACAALAAwADAAOAA4AEAASABQAFQAYABoAHAAdACEA
JAAmACoALAAuADAANQA3ADsAPAA+AEAAQgBEAEMAQwBDAEUARQBGAEcASABIAEcARgBF
AEQAQwBBAD8AOwA5ADYAMgAtACoAJQAjACEAHgAbABkAFAARAA8ADAAJAAgABgAEAAIA
AQAAAP///v/8//v/+v/7//v/+//7//r/+f/4//X/9v/1//X/9f/1//b/9v/1//X/9P/0
//T/9P/0//T/9f/z//P/8//z//T/9P/0//T/9P/1//X/9f/1//X/9f/1//X/9f/2//b/
9//3//f/9//2//b/9v/3//r/+v/6//r/+P/4//j/+P/4//n/+v/6//r/+v/6//r/+v/6
//r/+v/8//z//f/9//v/+v/5//n/+f/6//r/+v/6//r/+f/4//n/+f/5//n/+f/6//r/
+P/2//X/9f/1//X/9f/2//b/9v/2//T/9P/0//T/9P/0//X/9f/0//T/9P/0//P/8//1
//X/9f/1//T/9P/y//L/8//z//P/8//1//X/9f/1//P/8//y//L/8v/y//L/8v/y//L/
8v/y//L/8v/0//X/+P/4//n/+f/3//n/+v/7//v//f/+//7//v/+//z//v///////v/8
//v/+v/5//f/9f/1//X/9v/4//b/9f/0//L/8v/y//L/9P/2//b/9v/0//T/8v/x//D/
8P/w//D/8P/w//D/8P/x//H/8P/w//H/8f/x//H/8v/y//L/8v/y//L/8P/t/+z/6P/o
//D/+/8JACEAPgBZAHQAkgCyANcA6ADNAKQAegBEAAQAzv+g/3b/X/9f/2X/bv9+/4//
m/+m/7L/vv/F/8v/1P/c/93/3//m/+r/6//s/+7/7v/v/+//7//u/+7/8f/0//T/9P/0
//P/8//z//P/9f/3//f/9//3//j/+P/4//b/9v/2//b/9v/3//j/+P/6//r/+f/5//n/
+f/6//r/+//7//v/+//7//v//P/8//z//P/+//7//v/+//////8BAAIAAwAEAAUABgAH
AAgACQAKAAoADAAQABIAFAAWABUAGAAaABwAHwAjACYAKAAuADAAMgA0ADcAOQA9AD4A
QgBEAEYASABHAEcARwBJAEsATABNAE4ATgBNAEwASwBIAEcARQBDAEEAPwA8ADgAMwAw
ACsAKQAlACIAHwAdABgAFQATABAACwAKAAgABgAEAAMAAgABAAAA/v/9//z/+//7//v/
+//7//v/+//5//j/9//3//f/9//4//j/9//1//T/9P/0//b/9v/2//f/9//3//f/9//2
//b/9v/2//b/9//3//f/9//3//f/9//3//f/+P/4//n/+f/5//n/+P/4//j/+f/8//z/
/P/8//z//P/8//z//P/9//7//v/+//7//v/+//z//P/8//z//v/+//////////7//f/9
//v//P/8//z//v/+//3//P/7//v/+//7//v//P/8//r/+v/5//n/+f/5//n/+v/6//r/
+v/4//j/9v/2//b/9v/5//n/+P/4//j/+P/3//f/9//3//f/9//4//j/9v/2//f/9//3
//f/9//3//f/9//1//X/9P/0//b/9//2//b/9v/2//b/9v/2//b/9v/4//j/+v/7//r/
+v/7//v/+//9//7//////wEAAgACAAIAAgAAAAIAAQABAAAA/v/9//z/+//5//n/+f/5
//r/+v/4//f/9v/0//T/9P/0//T/9v/2//b/9v/2//T/8//y//L/8v/y//L/8v/y//L/
8//z//L/8v/1//X/9f/1//T/9P/0//T/9P/0//L/8f/u/+7/9P/8/wkAHwA5AFIAbwCK
AKwA0ADfAMYAmwB0AEAAAgDK/6D/fP9k/2H/af93/4j/lv+f/6n/tv/E/8r/z//V/9j/
3P/h/+X/6P/s/+//8P/w//D/8f/x//P/8v/y//X/9P/0//T/9P/1//X/9f/1//f/+f/5
//n/9//4//j/+P/6//r/+v/6//r/+//8//z/+v/6//n/+f/6//v//f/+//7//f/8//v/
+//7//z//P/+//7/AAAAAAAAAAABAAEAAwAEAAUABgAFAAYABwAIAAsADAAMAA4AEAAS
ABQAFgAXABoAHAAeAB8AIwAmACgALAAuADAAMgA1ADcAOwA8AEAAQgBEAEYARgBFAEQA
RQBHAEgASQBKAEoASQBIAEcARABDAEEAPwA9ADsAOAA0ADEALgApACcAIwAgAB0AGwAY
ABUAEwAQAA0ADAAKAAgACAAHAAYABQAEAAIAAQAAAAEAAQABAAEAAAD///7/+//7//v/
/P/9//3//v/+//3//f/8//z//P/6//r/+v/7//v/+//7//v//P/8//z//P/8//3//f/9
//z/+//6//n/+//7//z//P/7//v/+//7//z//P/8//3//v/+//7//v/8//z//P/8//z/
/f/+//7//v/+//7//v/+//7//v/+//7//v/////////+//3//f/9//7//v/+//7//v/9
//z//f/9//3//f/9//7//v/8//z/+//7//v/+//7//z//P/8//z/+v/6//r/+v/6//r/
+//7//r/+v/4//j/9//3//n/+f/5//n/+P/4//b/9v/3//f/9//3//f/9//3//f/9f/3
//b/9v/4//j/+P/4//j/+P/4//j/+P/4//r/+//8//z//f/9//3///8AAAEAAQADAAQA
BAACAAIAAAACAAUABQAEAAIA///+//3/+//5//n/+f/6//z/+v/5//j/9v/2//b/9v/2
//j/+P/4//r/+v/4//f/9f/0//P/8v/0//T/9P/0//X/9f/0//T/9f/1//X/9f/0//T/
9P/0//b/9v/0//P/8v/u/+7/9v/9/wkAHQA2AE8AZgCAAJ4AwwDUAL8AlABoADgA/P/I
/6L/fv9n/2P/af90/4T/k/+d/6b/tP/A/8n/z//W/9r/3//j/+b/6v/t/+7/8P/w//H/
8f/x//D/8P/z//T/9P/0//T/9f/1//X/9f/1//f/9//3//f/+P/4//j/9v/2//b/9v/4
//n/+v/6//r/+v/5//n/+f/5//r/+v/7//v/+//7//v/+//8//z//P/8//7//v/+//7/
/////wEAAgADAAQAAwAEAAUABgAHAAgACAAKAAwADgAQABIAEQAUABYAGAAZAB0AIAAi
ACYAKAAqACwALQAvADMANAA2ADgAOgA8AD8APwA/AEEAQQBCAEMARABEAEMAQgBBAEAA
PwA9ADsAOQA3ADQAMAAvACwAJwAlACMAIAAdABsAFgATABEADgALAAoACAAGAAYABQAE
AAMAAAD+//3//P/7//v/+//7//v/+//7//n/+P/3//f/9//3//j/+P/3//f/9v/2//b/
9v/2//b/9//3//f/9//3//b/9v/2//b/9v/3//f/9//1//X/9f/1//f/9//4//j/9//3
//f/9//2//b/9v/3//r/+v/6//r/+v/6//r/+v/4//n/+v/6//r/+v/6//r/+v/6//r/
+v/8//z//f/9//v/+v/5//n/+f/6//r/+v/8//z/+//6//n/+f/5//n/+f/6//r/+P/4
//f/9//3//f/9//4//j/+P/4//b/9v/2//b/9v/2//X/9f/0//T/9v/2//X/9f/1//X/
9f/1//b/9v/0//T/8//z//P/8//z//P/8//z//X/8//y//L/9P/0//T/9P/0//T/9P/0
//T/9P/2//f/+P/4//n/+f/5//v//P/9//3///8AAAAAAAAAAP7/AAABAAEAAAD+//3/
/P/7//n/+f/5//n/+v/4//b/9f/0//T/9P/0//T/8v/0//T/9P/2//b/9P/z//L/8v/y
//L/8P/w//D/8P/z//P/8v/y//H/8f/x//H/9P/0//T/9P/0//T/8v/x//D/7P/q/+7/
+f8DABEAKgBBAFgAcACIAKsAyAC/AJYAagBAAAYAzP+k/4L/af9h/2X/bv9+/43/mf+g
/6z/uv/F/83/0v/Y/93/4f/k/+b/6f/q/+7/7v/v/+//7//u/+7/8f/y//L/8v/y//P/
8//z//P/8//1//X/9f/3//j/+P/4//b/9v/2//b/9v/3//j/+P/6//r/+f/5//n/+f/6
//r/+//7//v/+//7//v//P/8//r/+v/8//z//v/+/////////wAAAQACAAMABAAFAAYA
BwAIAAgACgAKAAwADgAQABEAFAAWABgAFwAbAB4AIAAkACYAKAAqACsALQAxADIANAA2
ADgAOgA9AD0APQA/AD0APgA/AEAAQgBBAEAAPwBAAD8APQA7ADkANwA0ADAALwAsACcA
JQAhAB4AGwAZABgAFQATABAADQAMAAoACAAGAAUABAADAAIAAAD///7//f/9//3//f/9
//3//f/7//z/+//7//v/+f/6//r/+f/7//r/+v/6//j/+P/4//n/+f/5//n/+f/4//j/
+P/4//j/+f/5//n/+f/5//n/+f/5//n/+v/6//v/+//7//v/+v/6//r/+//8//z//P/8
//z//P/8//z/+v/7//z//P/+//7//v/+//7//v/+//7//v/+//////////7//f/9//v/
/P/8//z//v/+//3//P/7//v/+//7//v//P/8//r//P/7//v/+//5//n/+v/6//r/+v/4
//j/+P/4//j/+P/5//n/+P/4//r/+v/5//n/9//3//f/9//6//r/+P/4//f/9//3//f/
9f/3//j/9v/2//b/9v/4//j/+P/4//r/+v/8//3//P/8//3//f/9////AAABAAEAAwAE
AAQABAAEAAIABAAFAAUABAACAP3//P/7//n/+//7//v//P/6//j/9//2//T/9P/0//T/
9v/4//j/+P/4//j/9v/1//T/9P/0//T/9v/2//b/9v/1//X/9P/0//X/9f/1//X/9v/2
//b/9v/2//T/9P/z/+7/7v/0//r/AwARACcAPgBXAHAAigCqAMsAygCjAHQATAAYANr/
rv+M/27/Yf9l/2//ev+K/5n/o/+s/7z/yP/N/9P/2v/e/+H/5//q/+z/7//y//L/8v/z
//P/9f/0//T/9//2//b/9v/2//f/9//3//f/+f/7//v/+//6//r/+f/4//j/+P/4//j/
+v/7//z//P/8//z/+//7//3//f/+//7//f/9//3//f/9//3//v/+/wAAAAACAAIAAgAC
AAMAAwAFAAYABwAIAAkACgALAAwADQAOAA4AEAASABQAFgAYABkAHAAeACAAIQAlACgA
KgAwADIANAA2ADkAOwA/AEAAQgBEAEYASABHAEcARwBJAEsATABNAE4ATABLAEoASQBI
AEcARQBDAD8APQA6ADYAMwAwACsAKQAnACQAIQAfABoAFwAVABIADwAOAAwACgAKAAkA
CAAHAAQAAgABAAAAAQABAAEAAQD////////9//7//f/9//3//f/+//7//f/7//r/+v/6
//z//P/8//3/+//7//v/+//7//z//f/+//z//f/9//3//f/9//3//f//////AAAAAP//
/////////v/+//7///8AAAAAAAAAAAIAAgACAAIAAgADAAQABAACAAIAAgACAAIAAgAC
AAIABAAEAAUABQADAAIAAQABAAMABAAEAAQABAAEAAMAAgABAAEAAQABAAMABAAEAAIA
AgABAAEAAQABAAEAAgACAAIAAgAAAAAA/v/+//7//v8BAAEAAAAAAAAAAAD/////////
///////+//7//P/8//3///8AAP7//v/+//7//v/+//7//v/+//7/AAABAAIAAgADAAMA
AwAFAAYABwAJAAsADAAMAAoACgAIAAoACQAJAAgABgAEAAQABAADAAEAAQABAAIABAAC
AAEAAAD8//z//P/8//7/AAAAAAAA/v/+//z/+//6//r/+v/6//z//P/8//z/+//7//r/
+v/7//v/+//7//7//v/+//7//v/8//z/+//4//T/9v/8/wUAEQAnAEIAXQB6AJYAtADZ
AO4A2QCwAIQAUgAUANr/rv+G/23/af9t/3j/hP+T/6H/rP+4/8b/z//V/97/5P/l/+n/
7v/w//P/+P/6//r/+//7//n/+P/4//v//f/+////AAD/////////////AQABAAEAAwAE
AAQABAADAAIAAQAAAAIAAwAEAAQAAgACAAEAAQADAAMABAAEAAUABQAFAAUABQAFAAYA
BgAEAAQABgAGAAYABgAHAAcACwAMAA0ADgAPABAAEQASABMAFAAUABYAGgAcAB4AIAAf
ACIAJAAmACgALQAxADQAOAA6ADwAPgBBAEMARwBIAEsATgBRAFQAVQBVAFUAVwBXAFgA
WQBaAFoAWQBYAFcAVgBVAFMAUQBNAEsASABEAEEAPgA5ADcAMgAuACoAJwAiAB8AHQAa
ABcAFgAUABIADgANAAwACwAKAAgABwAGAAUABQAFAAUAAwADAAMAAQACAAEAAQABAAEA
AgACAAEAAQAAAAAAAAD+//7//v///wEAAQABAAEAAAAAAAAAAAAAAAEAAQABAAEAAQAB
AAEAAQABAAIAAgADAAMAAwADAAIAAgACAAMABAAEAAQABAAEAAQABAAEAAQABQAGAAYA
BgAGAAYABgAGAAYABgAGAAgACAAJAAkACQAIAAcABwAHAAgACAAIAAgACAAHAAYABwAH
AAcABwAHAAgACAAGAAYABQAFAAUAAwADAAQABAAGAAYABAAEAAIAAgACAAIABQAFAAQA
BAAEAAQAAwADAAMAAwADAAMABAAEAAIAAgABAAIAAgACAAIAAgAEAAQABAAEAAIAAgAE
AAUABgAGAAcABwAHAAkACgALAAsADQAOAA4AEAAQAA4AEAAPAA8ADgAMAAsACgAJAAcA
BwAHAAcACAAIAAYABQAEAAQABAAEAAQAAgAEAAQABAAEAAQAAgABAAAAAAAAAAAAAAAA
AAAAAAABAAEAAAAAAAEAAQABAAEABAAEAAQABAACAAIAAAD9//z/+v/8/wYAEwAlAD0A
WgB5AJQAsADUAPMA9gDXAKwAfgBCAAAAyP+e/3r/bf9x/3n/iP+a/6f/r/+6/8j/1P/b
/+H/6P/s/+//8//2//j//f8AAAAAAAABAAEAAwACAAIABQAGAAYABgAGAAcABwAHAAcA
BwAJAAkACQAJAAoACgAKAAgACAAIAAgACAAJAAoACgAMAAwACwALAAsACwAMAAwADQAN
AA0ADQANAA0ADgAOAA4ADgAQABAAEgASABMAEwATABQAFQAWABkAGgAbABwAHQAeAB4A
IAAiACQAJgAoACsALgAwADIAMwA3ADoAPABAAEIARABGAEsATQBRAFIAVgBYAFoAXABf
AF8AXwBhAF8AYABhAGIAZABjAGIAYQBeAF0AWwBZAFUAUwBQAEwASQBGAEEAPwA5ADYA
MwAxACwAKQAnACQAIQAgAB4AHAAaABkAGAAXABYAFAATABIADwAPAA8ADwARABEAEQAP
ABAADwAPAA8ADwAQABAADwAPAA4ADgAOAA4ADgAOAA8ADwAPAA8ADwAOAA4ADgAOAA4A
DwAPAA8ADwAPAA8ADwARABEAEgASABEAEQARABEAEgASABIAEwAUABQAFAAUABQAFAAU
ABQAFAAVABYAFgAYABgAGAAYABYAFgAWABYAFgAWABcAFwAZABgAFwAXABUAFgAWABYA
GAAYAA==
         </WaveFormData>
      </LeadData>
      <LeadData>
         <LeadByteCountTotal>10000</LeadByteCountTotal>
         <LeadTimeOffset>0</LeadTimeOffset>
         <LeadSampleCountTotal>5000</LeadSampleCountTotal>
         <LeadAmplitudeUnitsPerBit>4.88</LeadAmplitudeUnitsPerBit>
         <LeadAmplitudeUnits>��V</LeadAmplitudeUnits>
         <LeadHighLimit>2147483647</LeadHighLimit>
         <LeadLowLimit>268435456</LeadLowLimit>
         <LeadID>V5</LeadID>
         <LeadOffsetFirstSample>0</LeadOffsetFirstSample>
         <FirstSampleBaseline>0</FirstSampleBaseline>
         <LeadSampleSize>2</LeadSampleSize>
         <LeadOff>FALSE</LeadOff>
         <BaselineSway>FALSE</BaselineSway>
         <ExcessiveACNoise>FALSE</ExcessiveACNoise>
         <MuscleNoise>FALSE</MuscleNoise>
         <LeadDataCRC32>2805520797</LeadDataCRC32>
         <WaveFormData>
9P/0//T/9P/0//T/9P/0//T/9P/0//T/9P/0//T/9P/0//T/9P/0//b/9v/2//b/9P/0
//T/9P/0//T/9P/0//b/9v/2//b/9v/2//b/9v/4//j/+P/4//j/+P/4//j/+P/4//j/
+P/6//r/+v/6//z//P/8//z//f/+////AAACAAIAAgACAAUABgAHAAgACwAMAA0ADgAQ
ABIAFAAWABoAHAAeACAAIgAkACYAKAArACwALQAuADEAMgAzADQANAA0ADQANAA2ADYA
NgA2ADQANAA0ADQAMQAwAC8ALgArACgAJQAiAB8AHAAZABYAFAASABAADgAMAAoACAAG
AAMAAgABAAAA///+//3//P/8//z//P/8//r/+v/6//r/+v/6//r/+v/6//r/+v/6//r/
+v/6//r/+P/4//j/+P/6//r/+v/6//j/+P/4//j/+P/4//j/+P/6//r/+v/6//j/+P/4
//j/+v/6//r/+v/6//r/+v/6//r/+v/6//r//P/8//z//P/8//z//P/8//7//v/+//7/
/P/8//z//P/8//z//P/8//7//v/+//7//P/8//z//P/+//7//v/+//z//P/8//z//P/8
//z//P/8//z//P/8//r/+v/6//r/+v/6//r/+v/6//r/+v/6//r/+v/6//r/+v/6//r/
+v/4//j/+P/4//r/+v/6//r/+P/4//j/+P/4//j/+P/4//r/+v/6//r/+P/4//j/+P/4
//j/+P/4//r/+v/6//n/+f/6//r//P/9//3//f/9//3//////wAAAQACAAQABAADAAIA
AgADAAUABQAFAAUABAACAAEAAAD8//z//f/9///////9//z/+//7//v/+//7//v/+//6
//r/+v/5//f/9//3//f/9//3//f/9//3//f/9//2//b/9v/2//b/9v/3//f/9//3//f/
9//1//T/8f/v//H/9P/6/wEADAATAB4AKwA+AFgAdAB8AGUATQA9ACkADwD+/+//4P/V
/9T/1P/a/+L/5v/n/+z/8P/0//b/9//3//f/9//4//j/9v/4//j/+P/4//j/+P/3//f/
9//4//n/+f/5//n/+f/5//j/+P/4//j/+f/5//v/+//7//v/+f/5//n/+f/7//z//P/8
//v/+//7//v/+//7//v//P/8//z//P/9//3//f/9//3//////wEAAQD/////////////
AQABAAIAAwAEAAUABgAGAAYACAAJAAwADQAOABAAEQAUABUAFgAXABkAGwAdACMAJAAm
ACgAKAApACwALgAwADIANAA1ADUANgA3ADcAOAA5ADsAOwA6ADoAOgA5ADgANwA2ADUA
MwAxAC8ALAAoACUAIgAgABsAGAAWABMAEgAQAA4ACwALAAkABwAHAAgABwAGAAUAAwAD
AAIAAgAAAAAAAAD//wEAAQABAAAA/v/+//7//f/9//3//f/9//3//P/8//z//v/+//7/
/v/+//7//v/+//3/+//7//z//P/8//3//f/9//3//f/9//3//v/+//7//v/+//7//f/9
//3//v/+//7///////////////////////////////////8AAAAAAAD/////////////
AAAAAAAAAAD//////////////////////v/+//7//f/9//7//v/+//7//v/+//7/////
//3//f/9//3//f/9//v/+//7//v/+//7//z//P/8//v/+//7//r/+v/6//r/+//7//v/
+//6//n/+f/5//r/+v/6//r/+v/6//r/+v/5//n/+f/6//r/+v/6//r/+v/6//r/+v/5
//n/+v/6//z//f/9//3//f/9//////8AAAEAAgAEAAQAAQAAAAAAAQAFAAUABQAFAAQA
AgABAAAA/v/+/////////////f/8//v/+//7//v/+//7//v/+v/6//r/+f/3//f/9//3
//f/9//3//f/9//1//X/9P/0//b/9v/2//b/9//3//f/9//1//X/9f/2//H/7f/t//D/
9P/5/wIACwAUAB8ALgBEAGIAdgBvAFUAPQAtABUA/v/x/+L/0//M/8z/0P/Y/97/4f/k
/+r/7v/w//H/8//z//P/9v/2//T/9v/4//f/9v/1//T/8//z//P/9P/1//X/9f/1//X/
9f/0//T/9v/2//f/9//3//f/9//3//f/9//3//f/9//4//j/+P/3//f/9//3//n/+f/5
//r/+P/4//j/+f/5//n/+f/5//n/+f/7//v/+//7//v/+//7//3//f/+////AAABAAIA
AgACAAQABQAIAAkACgAMAAsADgAPABAAEwAVABcAGQAbABwAHgAgACQAJQAoACoALAAu
ADAAMQAvADAAMQAxADQANQA3ADcANgA2ADYANQA0ADMAMgAxAC8ALQArACgAJgAjACAA
HgAbABgAFgATABIAEAAOAAsACQAHAAUABQAEAAMAAgABAP3//f/8//z//v/+//7//f/7
//v/+//6//r/+v/6//n/+//7//v/+//5//j/+P/4//j/+P/4//j/+P/4//j/+P/5//f/
9//4//j/+P/5//n/+f/5//n/+f/5//r/+v/6//r/+v/6//n/+//7//z//P/8//3//f/9
//v/+//7//v//f/9//3//f/7//v//P/8//z/+//7//v/+//7//z//P/6//r/+f/5//v/
+//7//v/+//7//r/+v/6//n/+f/6//r/+v/6//r/+P/4//n/+f/5//n/+f/5//n/+f/3
//f/9//3//f/9//4//j/+P/3//X/9f/0//T/9v/2//f/9//3//f/9v/1//X/9f/2//b/
9v/2//b/9v/2//b/9f/1//X/9v/2//b/9//3//f/9f/2//b/9v/2//b/+P/4//j/9//1
//b/9v/4//v/+//7//v/+//9//3//v/9//7/AAAAAAEAAAAAAAEAAQABAAEAAQACAAAA
///+//z//P/9//3//f/9//v/+v/5//n/+f/5//f/9//3//b/+P/4//f/9f/z//P/8//z
//P/8//z//P/8//z//L/8v/y//L/8v/y//X/9f/1//X/9f/1//P/8P/v/+3/6//w//b/
+f8CAAsAEgAdACwARABiAHQAZwBLADcAJQAJAPb/6f/a/83/zP/O/9D/1v/c/9//4v/m
/+z/7v/x//H/8//z//L/9P/y//L/9P/2//b/9v/2//X/9f/1//b/9//3//f/9//1//X/
9P/0//T/9P/1//X/9//3//f/9//1//X/9f/1//X/9v/2//b/+f/5//n/+f/3//f/9//4
//r/+v/6//v/+f/5//n/+f/5//n/+//7//v/+//7//v/+//9//3//v8BAAIAAwAEAAIA
AgAEAAUABgAHAAgACgANABAAEQASABQAFQAWABcAHQAeACAAIgAiACMAJgAoACoALAAu
AC8ALwAwADEAMQAyADMANQA1ADYANgA2ADUANAAzADIAMQAvAC0AKwAoACYAIwAgAB4A
GwAYABYAEwASABAADgALAAkABwAFAAUAAgABAAAA/////////v/+//z//P/8//v//f/9
//3//P/6//r/+v/5//v/+//7//v/+//6//r/+v/4//j/+P/4//z//P/8//z/+//5//n/
+v/6//r/+//7//v/+//7//v/+f/6//r/+v/8//z//P/7//n/+f/6//r//P/9//3//f/9
//3//f/9//v/+//7//v//f/9//7//v/8//v/+//7//v/+//8//z//v/+//3//f/9//3/
/f/9//3//f/8//z//P/7//v//P/8//z//P/8//r/+v/7//v/+//7//v/+//9//3/+//7
//n/+f/5//n//P/8//z/+//7//v/+v/6//j/+P/5//n/+//7//r/+f/3//f/+P/4//j/
+P/4//j/+v/6//n/+f/5//j/+v/6//r/+P/4//j/+P/6//r/+v/5//n/+v/6//z//f/9
//3//f/9//////8AAAEAAgAEAAQAAQAAAAAAAQAFAAUABQAFAAIAAAD///7//v/+////
///9//3/+//6//n/+f/5//n/+f/5//n/+P/4//j/9//1//X/9f/1//X/9f/1//X/9f/1
//X/9P/0//X/9v/3//j/+P/3//b/9f/1//X/9f/2//P/7f/t//L/9v/9/wQADQAYACMA
MABKAGYAdABjAEkANQAhAAcA9v/r/9z/z//O/9D/1P/c/+L/4//m/+z/8P/y//P/8//1
//X/9P/2//j/+P/4//b/9v/2//b/9//3//f/+P/5//n/+f/5//n/+f/4//j/+P/4//n/
+f/5//n/+f/5//n/+f/5//n/+//8//z//P/8//v/+v/5//v/+//7//z//P/8//z//f/9
//3//f/9//3//f///////f/9//3//f///wEAAQACAAEAAgADAAQABgAGAAgACQAKAAsA
DAAOAA0AEAARABIAFQAXABkAGwAdAB4AIAAiACQAJQAoACoALgAwADIAMwAxADIAMwAz
ADQANQA3ADcANgA2ADYANQA0ADMAMgAxADEALwAtACoAJAAhAB4AHAAbABgAFgATABIA
EAAOAAsACQAHAAUABQAGAAUABAADAP/////+//7//v/+//7//f/9//3//f/8//z//P/8
//v//f/9//3//f/7//r/+v/6//z//P/8//z//P/8//z//P/7//n/+f/6//r/+v/7//v/
+//7//v/+//7//z//P/8//z//P/8//v/+//7//z//P/8//3//f/9//3//f/9//3//f/9
//3//f/9//3//v/+//7//f/9//3//f/9//7//v/+//7//f/9//3//f/9//3//f/9//z/
/P/8//v/+//8//z//P/8//z/+v/6//v/+//7//v/+//7//v/+//5//n/+f/5//n/+f/6
//r/+v/5//n/+f/4//j/+P/4//n/+f/5//n/+P/3//n/+f/6//r/+P/4//j/+P/4//j/
9//3//f/+v/4//j/+P/4//j/+P/4//f/9//4//j/+v/7//v/+//7//n/+//7//z//f/+
/wAAAAD///7//v///wMAAwADAAMAAQD+//z/+v/5//r//P/9//v/+//5//j/9//3//f/
9//5//n/+f/4//b/9v/1//P/8//z//P/8//z//P/8//z//P/8//y//L/9P/0//T/9P/0
//P/8v/x//P/9f/1//T/8f/t/+v/7v/w//f/AAAJABQAIwAyAEgAaAB4AGsAUQA9ACsA
EQD+/+//3v/T/87/zv/Q/9b/3P/f/+T/6v/u/+7/8f/z//H/8f/y//L/8v/y//T/8v/y
//L/8v/x//H/8f/y//H/8f/x//H/8f/x//D/8P/y//L/8//z//P/8//z//P/8//z//P/
8//1//b/9v/2//X/9f/1//X/9f/1//X/9v/2//b/9v/3//f/9//3//f/9//3//n/+f/5
//n/+f/5//v//f/9//7//f/+////AAACAAIABAAFAAYABwAIAAoACQAMAA0ADgATABUA
FwAZABsAHAAeACAAJAAlACgAKgAsAC4AMAAxADEAMgAzADMANAA1ADcANwA0ADQANAAz
ADQAMwAyADEALwAtACsAKAAjAB8AGwAYABcAFAASAA8ADQAKAAcAAwADAAEA//////7/
/f/8//v/9//3//b/9v/0//T/9P/z//P/8//z//L/8v/y//L/8f/x//H/8f/x//H/8P/w
//D/8v/y//L/8v/z//L/8f/w//D/7//w//L/8P/w//H/8f/x//H/8f/x//H/8v/y//L/
8v/y//L/8f/z//P/9P/0//L/8//z//P/8//z//P/8//1//X/9f/1//P/8//0//T/9P/z
//P/8//z//P/9P/0//L/8v/x//H/8//z//P/8//x//H/8P/w//L/8f/x//L/8v/y//L/
8v/u/+7/7//v//H/8f/x//H/7//v/+3/7f/v/+//7//v/+7/7v/u/+3/7f/t/+z/7P/u
/+7/7//v/+//7//u/+3/7f/t/+7/7v/u/+7/7v/u/+z/6v/r/+r/7P/s/+z/7P/s/+z/
7P/r/+v/7P/s/+7/7//v/+//7//v//H/8f/y//P/9P/2//b/8//y//L/8//1//X/9f/1
//b/9P/z//L/8P/w//H/8f/x//H/7//u/+v/6//r/+v/7f/t/+3/7P/s/+z/6//p/+n/
6f/p/+n/6//r/+v/6//p/+n/6P/o/+r/6v/q/+r/6//r/+v/6//r/+v/6f/m/+P/4f/h
/+T/6P/t//j/BQAOABsALABGAGYAeABvAFcARQAxABcAAADt/9r/zf/I/8b/yP/S/9b/
2//g/+T/5v/o/+n/6//t/+v/6v/q/+z/7P/s/+z/7P/s/+z/6f/p/+n/6v/t/+3/7f/t
/+3/7f/s/+z/7P/s/+3/7f/v/+//7//v/+3/7f/t/+3/7//w//D/8P/x//H/8f/x//H/
8f/x//L/8v/y//L/8//z//P/8//z//P/8//1//X/9f/1//X/9f/3//n/+f/6//v//P/9
//7//P/8//7///8CAAMABAAGAAUACAAJAAoADwARABMAFQAZABoAHAAeACIAIwAmACgA
KgAsAC4ALwAvADAAMQAxADIAMwA1ADUANgA2ADYANQAyADEAMAAvAC0AKwApACYAIgAf
ABwAGgAXABQAEgAPAA4ADAAKAAcABQADAAEAAQAAAP///v/9//n/+f/4//j/+P/4//j/
9//3//f/9//2//b/9v/2//X/9//3//f/9//3//b/9v/2//b/9v/2//b/+P/4//j/+P/3
//X/9f/2//b/9v/3//f/9f/1//X/9f/3//j/+P/4//r/+v/6//n/9//3//j/+P/4//n/
+f/5//n/+f/5//n/+//7//v/+//7//v//P/8//z/+//7//v//f/9//7//v/8//z/+//7
//v/+//7//v/+//7//r/+v/8//v/+//8//r/+v/6//r/+v/6//v/+//7//v/+//7//v/
+//5//n/+f/5//n/+f/6//r/+v/5//n/+f/4//j/+P/4//n/+f/5//n/+P/3//f/9//4
//j/9v/2//b/9v/2//b/9f/1//f/9v/4//j/+P/4//j/9v/2//b/9f/2//j/+f/8//z/
+//6//n/+//9//3//v///wAAAgACAAEAAAAAAAEAAQABAAEAAQAAAP7//f/8//z//P/9
//3//f/9//v/+v/5//n/+f/5//v/+//7//r/+v/6//n/9//1//X/9f/1//f/9//3//f/
9f/1//T/9P/1//b/9//4//f/9//3//f/9f/1//P/8v/x/+//8f/0//r/AwAOABUAJAA3
AE4AbAB+AHQAWwBJADcAGwAFAPj/5//a/9P/1P/W/+D/5v/o/+n/8P/0//T/9P/1//X/
9f/3//j/+P/4//j/+P/4//j/+P/4//f/9//3//j/+f/5//n/+f/5//n/+P/4//r/+v/7
//v/+f/5//n/+f/5//n/+f/5//v//P/8//z/+//7//v/+//9//3//f/+//z//P/8//3/
/f/9//3//f//////AQABAAEAAQABAAEAAQADAAMABAADAAQABQAGAAgACAAKAAsADgAP
ABAAEgARABQAFQAWABkAGwAdAB8AIwAkACYAKAAsAC0AMAAyADIANAA2ADcANQA2ADcA
NwA6ADsAPQA9ADwAPAA8ADsAOgA5ADgANwA1ADMAMQAuACgAJQAiACAAHwAcABoAFwAW
ABQAEgAPAA0ACwAJAAkACAAHAAYABQADAAMAAgACAAIAAgACAAEA/////////v8AAAAA
AAD////////////////+//7//v/+//7//v/+//7//v/+//7//v/9//7/AAAAAAAAAQAB
AAAA///+//3///8AAAAAAAAAAAAAAAD///////8AAAAAAAABAAEAAQD//////////wEA
AQABAAEAAQABAAIAAgACAAEAAQABAAEAAQACAAIAAAAAAP////8BAAEAAQABAAMAAwAC
AAIAAgABAAEAAgAAAAAAAAAAAP7//v///////////////////////f/9////////////
AAAAAAAA///9//3//P/8//z//P/9//3//f/9//z/+//7//v//P/8//z//P/8//z/+v/6
//v/+v/8//z//P/8//z//P/8//v/+//8//z//v//////////////AQABAAIAAwAEAAYA
BgAFAAQABAAFAAcABwAHAAcABgAEAAMAAgAAAAAAAQABAAMAAwABAAAA/f/9//3//f/7
//v/+//6//z//P/7//n/9//3//f/9//5//n/+f/5//n/+f/4//j/+P/4//j/+P/5//n/
+f/5//n/+f/3//b/9f/x/+//9v/6//v/BAAPABgAIwAyAEgAaAB8AHMAVwBBADEAFwAC
APX/5P/V/9D/0P/U/9r/4P/j/+b/7P/w//L/9f/3//f/9//4//j/+P/4//j/+v/6//r/
+v/3//f/9//4//n/+f/5//n/+f/5//j/+P/6//r/+//7//v/+//7//v/+f/5//n/+f/7
//z//P/8//3//f/9//3/+//7//v//P/8//z//P/9//3//f/9//3//////wEAAQD/////
/////wEAAwADAAQAAwAEAAUABgAGAAYACAAJAAoACwAMAA4ADQAQABEAEgAXABkAGwAd
ACEAIgAkACYAJgAnACoALAAuADAAMgAzADMANAA1ADUANgA3ADkAOQA4ADgAOAA3ADgA
NwA2ADUANQAzADEALgAoACUAIgAgAB0AGgAYABUAFAASABAADQALAAkABwAHAAYABQAE
AAMAAQABAAAAAAD+//7//v/9//////////7//f/8//v/+f/6//v//P/9//v/+v/6//r/
+v/6//r/+v/6//r/+v/6//v/+f/5//r//P/8//3//f/8//v/+v/5//v//P/8//z//P/8
//z/+//7//v//P/8//z//f/9//3//f/9//3//f/9//3//f/9//3//f/+//7//v/9//3/
/f//////AAAAAP7//v/9//3//f/9//3//f///////v/+//3/+//6//r//P/8//z//P/6
//r/+//7//v/+//7//v/+//7//n/+f/5//n/+f/5//r/+v/6//n/+f/5//j/+P/4//j/
+f/5//v/+//6//n/+f/5//r/+v/6//r/+v/6//r/9v/3//j/+v/6//r/+v/6//r/+v/5
//f/+P/4//r/+//7//v/+//9//////8AAP//AAACAAIAAwACAAIAAwADAAMAAwADAAIA
AAD///7//v/+///////9//3/+//6//v/+//7//v/+v/5//j/9v/4//j/9//1//X/9f/1
//X/9f/1//X/9f/1//X/9P/0//T/9P/0//T/9//3//f/9//5//f/9f/0//P/8f/t//L/
9v/5/wAACwAUABsAKAA6AFYAcABzAFkAQQAxABkA/v/v/+L/1f/O/8z/zv/W/97/4f/i
/+b/7P/w//H/8//z//X/9v/2//T/9P/2//b/9v/2//b/9//3//f/+P/5//n/+f/5//n/
+f/4//j/+P/4//n/+f/7//v/+//7//n/+f/5//n/+f/6//r/+v/7//v/+//7//v/+//7
//z//P/8//z//f/7//v/+//7//v/+//9//3////////////9//////8AAAEAAgADAAQA
BAAEAAYABwAIAAkACgAMAA8AEgATABQAFQAXABkAGwAfACAAIgAkACQAJQAoACoALAAu
ADAAMQAzADQANQA1ADYANwA5ADkAOAA4ADgANwA4ADcANgA1ADMAMQAvACwAKgAnACQA
IgAfABwAGgAXABYAFAASAA8ACwAJAAcABwAGAAUABAADAAMAAwACAAIAAAAAAAAA////
///////+//7//v/+//3//f/9//3//f////7//v/+//7//v/+//7//v/+//7//v/9//v/
+//8//z//P/9//3//f/9//3//f/9//7//v/+/wAAAAAAAP///////wAAAAD+////////
////////////AQABAAEAAQABAAEAAgACAAIAAQABAAEAAQABAAIAAgACAAIAAQABAAEA
AQABAAEAAQABAAAAAAAAAP////8AAAAAAAAAAAAA/v/+///////////////////////9
//3/+//7//v/+//8//z//P/7//3//f/8//z//P/8//3//f///////v/9//v/+//8//z/
+v/+//7//P/8//z//P/8//z//P/7//3//v/+/wAA/////////////wEAAQACAAMABAAG
AAYABwAGAAYABwAHAAcABwAHAAYABAADAAIAAgACAAMAAwACAAEA/v/8//v/+//7//v/
+//7//v/+v/8//z/+//5//f/9//3//f/+f/5//n/+f/3//f/9v/2//b/9v/2//b/9f/1
//X/9f/1//X/9f/2//P/8f/z//b/+P///woAEQAaACcAOABSAHAAdgBdAEEAMwAhAAUA
9P/n/9j/z//O/9D/1P/c/+D/4//o/+7/8v/y//X/9f/1//X/9v/2//T/9v/4//b/9v/2
//b/9f/1//X/9v/3//f/9//3//n/+f/4//j/9v/2//f/9//3//f/9//3//f/9//3//f/
+f/6//r/+v/5//n/+f/5//n/+f/5//r/+v/6//r/+//7//v/+//7//3//f///////f/9
//3//f///wEAAQACAAEAAgADAAQABgAGAAgACQAKAAsADAAOAA8AEgATABQAFwAZABsA
HQAhACIAJAAmACgAKQAsAC4AMAAyADQANQAzADQANQA1ADgAOQA7ADsAOgA6ADoAOQA2
ADUANAAzADMAMQAvACwAKAAlACIAIAAdABoAGAAVABIAEAAOAAsACQAHAAUABQAEAAMA
AgABAP/////+//7//P/8//z/+//7//v/+//6//r/+v/6//n/+//7//v/+//5//j/+P/4
//j/+P/4//j/+P/4//j/+P/5//f/9//4//r/+v/7//v/+f/5//n/+f/7//z//P/8//r/
+v/6//n/+f/5//r/+v/8//3//f/9//3//f/9//3//f/9//3//f/7//v//P/8//7//f/9
//3//////wAAAAD///7//P/7//3//f/9//3/+//7//r/+v/6//n/+f/6//r/+v/6//r/
+P/4//n/+f/5//n/+f/5//n/+f/3//f/9f/1//X/9f/4//j/+P/3//f/9//2//b/+P/4
//n/+f/3//f/9v/1//X/9//6//j/+P/4//j/+P/4//j/9//3//j/+P/6//v/+//7//v/
+f/7//v//P/9//7/AAAAAP///v/+////AQABAAEAAQABAAAAAAAAAPz//P/9//3//f/9
//v/+v/3//f/9//3//n/+f/5//j/9v/2//X/8//z//P/8//z//X/9f/1//X/8//z//L/
8v/y//L/8v/y//X/9f/1//X/9f/z//P/8P/v/+3/6//u//D/9f8AAAsAFAAhADIASABo
AIAAeQBfAE0AOwAfAAYA9//m/9f/0P/O/9D/1P/a/+H/5P/o/+7/8P/v//H/8f/v//D/
8v/w//D/9P/0//T/9P/0//H/8f/x//L/9f/1//X/9f/z//P/8v/y//T/9P/1//X/9f/1
//X/9f/z//P/8//z//X/9v/2//b/9f/1//X/9f/1//X/9f/2//b/9v/2//f/9//3//f/
9//3//f/+f/5//f/9//3//f/+f/7//v//P/9//7///8AAAAAAAACAAMABgAHAAgACgAJ
AAwADQAOABMAFQAXABkAHQAeACAAIgAmACcAKgAsAC4AMAAyADMANQA2ADcANwA2ADcA
OQA5ADoAOgA6ADkANgA1ADQAMwAxAC8ALQAqACgAJQAiACAAHAAYABUAEQAOAAwACgAH
AAMAAQD//////v/9//z/+//7//v/+v/6//n/+P/3//X/9f/1//X/9P/0//T/9P/z//X/
9f/1//X/8//y//L/8v/y//L/8v/y//L/8v/y//L/8//x//H/8v/y//L/8//z//H/8f/x
//H/8//0//T/9P/0//T/9P/z//X/9f/2//b/9v/3//f/9//3//f/9//3//f/9//3//f/
9//3//j/+P/4//f/9//3//f/9//4//j/9v/2//X/9f/3//f/9//3//n/+f/4//j/9v/1
//X/9v/4//j/+P/4//T/9P/1//X/9f/1//X/9f/3//f/9f/1//X/9f/1//X/9P/0//T/
8//z//P/8v/y//T/9P/1//X/9f/1//T/8//x//L/9P/0//T/9P/0//T/9P/z//P/9P/0
//b/9f/1//X/9f/1//f/9//4//v//P/+//7////+//7///////////////7//P/7//r/
+v/6//v/+//5//n/9//2//f/9//3//f/9f/1//X/9P/2//b/9f/z//P/8//z//P/8//z
//P/8//z//P/8v/y//D/8P/w//D/8//z//P/8//z//P/8f/u/+3/6//r//D/9P/9/wYA
EQAeAC0AQABcAHoAhgB1AFsASQAzABUAAADv/9z/0//Q/9D/1v/e/+T/5f/o/+7/8v/0
//X/9f/1//P/9P/0//T/9v/4//b/9v/2//b/9//3//f/+P/3//f/9//3//f/9//2//b/
9v/2//f/9//5//n/+f/5//n/+f/5//n/9//4//j/+P/6//v//P/9//v/+//7//z/+v/6
//r/+//9//3//f/9//3//f///////////////////wEAAQACAAMABAAFAAYABgAGAAgA
CQAMAA0ADgAQABEAFAAVABYAGQAbAB0AHwAjACQAJgAoACwALQAwADIANAA2ADgAOQA7
ADwAPQA9ADwAPQA/AD8AQABAAEAAPwA+AD0APAA7ADcANQAzADAALgArACgAJgAhAB4A
HAAZABYAFAASAA8ADQALAAkACQAIAAcABgAFAAMAAwACAAIAAAAAAAAA//8BAAEAAQAA
AAAAAAAAAP////////////8BAAAAAAAAAP7//v/+//7/AAAAAAAAAAD///3//f/+/wAA
AAABAAEAAQABAAEAAQABAAIAAgACAAIAAgACAAEAAQABAAIAAgAEAAUABQAFAAUABQAF
AAUABQAFAAUABQAFAAUABgAGAAYABQAFAAUABQAFAAYABgAGAAYABQAFAAUABQAFAAUA
BwAFAA==
         </WaveFormData>
      </LeadData>
      <LeadData>
         <LeadByteCountTotal>10000</LeadByteCountTotal>
         <LeadTimeOffset>0</LeadTimeOffset>
         <LeadSampleCountTotal>5000</LeadSampleCountTotal>
         <LeadAmplitudeUnitsPerBit>4.88</LeadAmplitudeUnitsPerBit>
         <LeadAmplitudeUnits>��V</LeadAmplitudeUnits>
         <LeadHighLimit>2147483647</LeadHighLimit>
         <LeadLowLimit>268435456</LeadLowLimit>
         <LeadID>V6</LeadID>
         <LeadOffsetFirstSample>0</LeadOffsetFirstSample>
         <FirstSampleBaseline>0</FirstSampleBaseline>
         <LeadSampleSize>2</LeadSampleSize>
         <LeadOff>FALSE</LeadOff>
         <BaselineSway>FALSE</BaselineSway>
         <ExcessiveACNoise>FALSE</ExcessiveACNoise>
         <MuscleNoise>FALSE</MuscleNoise>
         <LeadDataCRC32>2476617916</LeadDataCRC32>
         <WaveFormData>
9P/0//T/9P/0//T/9P/0//T/9P/0//T/9P/0//T/9P/0//T/9P/0//b/9v/2//b/9v/2
//b/9v/2//b/9v/2//b/9v/2//b/9v/2//b/9v/4//j/+P/4//j/+P/4//j/+P/4//j/
+P/6//r/+v/6//z//P/8//z//f/+////AAAAAAAAAAAAAAMABAAFAAYACQAKAAsADAAP
ABAAEQASABQAFgAYABoAHQAeAB8AIAAjACQAJQAmACkAKgArACwALAAsACwALAAsACwA
LAAsACwALAAsACwAKgAoACYAJAAiACAAHgAcABgAFgAUABIAEAAOAAwACgAHAAYABQAE
AAMAAgABAAAAAAAAAAAAAAD///7//f/8//z//P/8//z//P/8//z//P/6//r/+v/6//r/
+v/6//r/+P/4//j/+P/6//r/+v/6//r/+v/6//r//P/8//z//P/8//z//P/8//r/+v/6
//r//P/8//z//P/8//z//P/8//z//P/8//z//v/+//7//v/8//z//P/8//7//v/+//7/
/v/+//7//v/+//7//v/+/wAAAAAAAAAA/v/+//7//v/+//7//v/+//z//P/8//z//v/+
//7//v/+//7//v/+//z//P/8//z//P/8//z//P/8//z//P/8//z//P/8//z//P/8//z/
/P/6//r/+v/6//z//P/8//z/+v/6//r/+v/6//r/+v/6//z//P/8//z/+v/6//r/+v/8
//z//P/8//z//P/7//v/+//7//3//f/+//7//v/+//7//////wEAAgADAAMAAwADAAIA
AgAEAAQABgAGAAUABQAEAAMAAgD//////////wEAAQD///7//f/9//3//P/8//z//P/7
//v/+//6//n/9//3//f/9//5//n/+f/5//f/9v/2//b/9v/2//b/9v/3//n/9//3//f/
+P/2//b/8//y//L/9v/3//z/AwAEAAkAEgAeADMATABTAEAALQAlAB0ADwAIAAMA+v/z
//L/8P/1//v//P/7//3/AQADAAMAAwABAAAA/v/+//3//P/8//z//P/8//z/+v/6//r/
+v/6//v/+//7//v/+//7//r/+v/6//r/+//8//z//P/7//r/+v/6//r/+//9//7//v/+
//z//P/8//z//P/8//z//f/9//3//f/9//3//f/9//7/AAAAAAEAAQABAAEAAQACAAAA
AAACAAIABAAEAAUABwAFAAUABwAIAAsADAANAA4ADgAPABAAEQASABUAFwAZABsAHQAe
ACAAIgAiACQAJgAoACsALAAuAC0ALQAtAC0ALgAvAC8AMAAyADIAMgAyADAALwAuACwA
KwApACcAJgAiAB4AGwAYABkAFgAUABMAEAAPAA4ADAAKAAgABwAGAAUABQAEAAMAAgAC
AAEAAAAAAAAAAAAAAAIAAgACAAIA/////////v/+/////////////v/+//7//v/+//7/
/v/+//////////7//f/9//3//////wEAAQD///7//v/9//3//////////////////v/+
//7//////wEAAQABAAIAAAAAAAAAAAAAAAAAAAAAAAAAAQABAAEAAQAAAAAAAAACAAIA
AgACAAIAAgAAAAAAAAABAAEAAQABAAEAAQAAAAAAAAAAAAEAAQABAAEAAAD/////AAAA
AAAAAAAAAAAAAAAAAAAA/v/+//7//v///////////////f/8//z//P/+//7//v/+//3/
/f/7//v/+//7//v//P/8//z//P/8//z/+//7//v/+//7//z/+v/6//r/+v/6//r/+f/5
//v/+//9//3//v/+//7//v/+//////8BAAIAAwADAAMAAQAAAAAAAgAEAAYABgAFAAMA
AgABAAAAAQABAAEAAQABAAEA///+//3//f/9//z//P/8//z/+//7//v/+v/5//n/+f/5
//n/+f/5//n/+f/5//j/+P/4//r/+v/6//r/+f/7//n/+f/5//j/+P/4//X/8v/0//b/
9f/4//3/AgAFAAoAFAAlADwATQBKADUAJQAfABMACAAFAP7/9f/u/+7/7//1//j/+f/7
//3/AQABAAEAAQAAAP7//v/9//z//P/8//r/+v/6//j/+P/4//j/+P/5//n/+f/5//n/
+f/4//j/+P/4//n/+v/6//r/+f/4//j/+P/4//n/+f/6//r/+v/4//j/+P/4//n/+v/7
//3/+//7//v/+//7//v/+//8//z//P/9//3//f/9//3//v/+//7/AAAAAAAAAAABAAMA
AwADAAUABgAHAAgACQAKAAoACwAMAA0AEAATABUAFwAXABkAGgAcACAAIAAiACQAJAAn
ACgAKgApACkAKQApACsALQAuADAALgAuAC4ALgAsACsAKgAoACkAJwAlACQAIgAeABsA
GAAXABQAEgARAA4ADQAMAAoACAAGAAUABAADAAMAAgABAAAAAAD///7//v/+//7//v/8
//z//P/8//3//f/9//z//P/9//3//f/7//r/+v/6//z//P/8//z/+v/7//v/+//8//v/
+//7//v/+//9//3//f/8//z/+//7//3//f/9//3//f/9//z//P/8//3//f/9//3//f/+
//z//P/8//z//v/+//7//v/8//3//f/9/////v/+//7//v/+//7//v/+//7//P/8//z/
/f/9//3//f/9//3//P/6//r/+v/7//3//f/9//z/+f/5//r/+v/8//z//P/8//z//P/8
//r/+v/6//r/+//7//v/+//7//n/+P/4//j/+v/6//r/+v/7//v/+f/5//n/+f/5//r/
+v/6//r/+v/6//n/+f/5//f/9//4//j/+v/6//j/+P/4//j/+P/4//j/+v/6//n/+f/3
//f/+f/5//z//P/8//z//P/9//3///8AAAEAAQABAAEAAAAAAAIAAAACAAIAAQADAAIA
AQAAAP3//f/9//3//f/9//v/+v/7//v/+//6//j/+P/4//f/+f/5//j/9//3//f/9//3
//X/9f/1//X/9//2//b/9v/2//b/9v/2//f/+f/3//f/+f/4//b/9P/z//L/8v/0//f/
+v///wIAAwAIABQAJwA+AE0ARAAtACEAGQAJAAAA/f/4/+//7P/u/+3/8f/4//n/9//7
//3//////////v/8//r/+f/6//r/+v/6//r/+v/4//j/+P/4//j/+f/5//n/+f/5//n/
+P/4//j/+P/5//r/+v/6//n/+P/4//j/+P/5//n/+v/6//r/+v/6//r/+v/6//r/+v/7
//v/+//7//v/+//7//v//P/8//z//f/9//3//f/9//7//v/+/wAAAAACAAIAAwAFAAMA
AwAFAAYABwAIAAkACgAMAA0ADgAPABAAEwAVABcAGQAbABwAHgAeAB4AIAAiACQAJwAo
ACoAKQApACkAKQAqACsAKwAsAC4ALgAuAC4ALAArACoAKAAnACUAIwAiACIAHgAbABgA
GQAWABQAEwAQAA8ADgAMAAoACAAHAAYAAwADAAIAAQACAAIAAQAAAP7//v/+//7//v/+
//7//v/9//3//f/8//z//f/9//3////+//7//v/8//z//P/8//z//f/9//3//P/7//v/
+//7//v//f/9/////v/+//3/+//9//3//f/////////+//z//P/9//3/////////AAAA
AAAAAAAAAP7//v/+//7//v////////////7//v/+/wAAAAAAAAAAAAAAAP7//v/8//3/
/f/9//////////7//v/+//7////9//3//f/8//3//f/+//7//P/8//z//P/+//7//v/8
//z//P/8//3//f/9//3//f/9//z//P/8//z//P/8//z//f/9//v/+//5//n/+f/6//r/
+v/6//r//P/7//v/+//7//v/+v/8//z//P/8//z//P/8//z/+//7//v/+//9//3//v/+
//7//v8AAAEAAQADAAIAAwADAAMAAwACAAIABAAGAAgACAAHAAUABAADAAIAAQABAAEA
AQABAAEA///+//v/+//7//r//P/8//z/+//7//v/+v/5//n/+f/5//n/+f/5//n/+f/5
//j/+P/4//r/+v/6//r/+f/7//n/+f/5//j/+v/6//f/9P/0//j/+f/8/wEABAAHAA4A
GAArAEQATwBCAC0AIwAZAAsABAABAPr/8f/u/+7/8f/1//r/+//9////AQADAAEA//8A
AAAA/v/9//7//v/8//z//P/8//r/+v/6//r/+v/7//v/+//7//v/+//6//r/+v/6//v/
/P/8//z/+//6//r/+v/6//v/+//8//z//P/6//r/+v/6//z//P/8//3//f/9//3//f/9
//3//f/+//7//v///////f/9//3//v8AAAAAAgACAAIAAgADAAUABQAFAAcACAAJAAoA
CwAMAAwADQAOAA8AEgAVABcAGQAZABsAHAAeACAAIAAiACQAJAAnACgAKgArACsAKwAr
ACwALQAtAC4ALAAsACwALAAsACsAKgAoACkAJwAlACQAIAAcABkAFgAXABQAEgARAA4A
DQAMAAoACAAGAAUABAADAAMAAgABAAAAAAD///7//v/+//7//v/8//z//P/8//3//f/9
//z//P/9//3//f/7//r/+v/6//z//P/8//z/+v/7//v/+//6//n/+f/5//v/+//9//3/
+//6//r/+f/5//v/+//7//v/+//7//r//P/8//3//f/7//v/+//8//z//P/8//z//v/+
//7//v/8//3//f/9//3//P/8//z//P/8//z//P/8//z/+v/6//z//f/9//3/+//7//v/
+v/6//r/+v/7//n/+f/5//j/9//3//j/+P/6//r/+v/6//j/+P/4//b/9v/2//b/9//3
//f/9//3//f/9v/2//b/9v/2//b/9v/3//f/9f/1//X/9f/1//b/9P/0//T/9P/0//P/
8//z//X/9v/2//b/9v/2//T/9P/z//P/9f/1//f/9//2//b/9v/2//j/+f/5//v//P/9
//3//f/7//r/+v/8//z//v/+//3//f/8//v/+v/7//v/+//7//n/+f/3//b/9f/1//X/
9P/2//b/9v/1//P/8//y//H/8f/x//H/8f/x//H/8f/x/+//7v/u/+7/8P/w//D/8P/w
//H/7v/t/+//8P/w/+7/6//q/+j/6v/p/+z/9f/4//3/BgAQACEAOgBJAD4AKQAfABcA
CwACAP//9v/t/+r/6P/p/+3/8P/x//P/9//5//n/+f/5//j/9P/0//P/8v/y//L/8f/w
/+//7P/u/+7/7v/u/+//7//v/+//7f/t/+z/7P/u/+7/7//w//D/8P/v/+7/8P/w//D/
8f/v//D/8P/w/+7/7v/u/+7/8P/w//D/8f/v/+//7//v/+//7//v//D/8v/y//P/8//z
//P/8//0//b/9v/4//j/+P/4//n/+//5//n/+//8//3//v///wAAAgADAAQABQAIAAsA
DQAPAA8AEQASABQAFgAWABgAGgAaAB0AHgAgACEAIQAhACEAJAAlACUAJgAkACQAJAAk
ACQAIwAiACAAHwAdABsAGgAWABIADwAMAAsACAAGAAUAAgABAAAA/v/8//r/+f/4//f/
9//2//X/8//y//D/7v/v//D/8f/y//D/8P/w//D/7//v/+//7v/s/+3/7f/t/+3/7P/s
/+z/7v/u/+7/7v/u/+//7//v/+7/7f/t/+3/6//r/+3/7f/t/+z/7P/r/+v/7f/t/+3/
7f/t/+3/7P/u/+7/7//v/+//7//v//D/8P/w//D/8P/w//D/8P/w/+//7//u/+3/7v/u
/+//8P/w//D/8P/w/+7/7v/s/+z/7v/v/+//7//t/+3/7f/s/+7/7v/u/+//7//v/+//
7v/s/+v/6//q/+z/7P/s/+z/6v/q/+r/6P/p/+r/6//t/+v/6//r/+v/6f/o/+j/6P/q
/+r/6v/q/+v/6//p/+n/6f/p/+n/6v/q/+r/6v/q/+j/5//n/+j/6v/q/+r/6v/o/+j/
5//n/+n/6f/r/+v/7P/s/+z/7P/s/+3/7f/v/+7/7//v/+//7//u/+7/8P/y//T/9P/z
//P/8v/x//D/7//v/+//7//v/+//7f/s/+v/6//r/+r/7P/s/+z/6//p/+n/6P/n/+f/
5//n/+f/6f/p/+n/6f/n/+b/5v/m/+j/6P/o/+j/6f/r/+n/6f/p/+j/6P/m/+P/4v/i
/+T/5//o/+//9v/5//7/CgAdADgASQBEADEAJQAdAA8ABAD9//L/6//o/+T/5f/r//D/
8//3//f/9//3//X/9f/y//D/7v/v//D/7v/u/+7/7v/u/+z/7P/s/+z/7P/v/+//7//v
/+3/7f/s/+z/7P/s/+3/7v/w//D/7//u/+z/7P/s/+3/7f/u/+7/7v/u/+7/7v/u//D/
8P/w//H/8f/x//H/8f/x//H/8f/y//T/9P/1//X/9f/1//X/9v/2//b/+P/4//j/+P/5
//v/+f/5//v//P///wAAAQACAAQABQAGAAcACAALAA0ADwARABMAFAAWABoAGgAcAB4A
IAAjACQAJgAlACUAJQAlACgAKQApACoAKgAqACoAKgAoACcAJgAkACUAIwAhACAAHAAY
ABUAEgATABAADgANAAgABwAGAAQAAgAAAP///v/9//3//P/7//r/+v/5//j/+P/4//j/
+P/4//j/+P/4//f/9//3//b/+P/5//n/+f/3//b/9v/2//j/+P/4//j/+P/5//n/+f/4
//f/9//3//f/9//5//n/9//2//b/9f/3//n/+f/5//v/+//7//r/+P/4//n/+f/7//v/
+//8//r/+v/6//r//P/8//z//P/8//3//f/9//v/+v/6//r//v/+//7//v/+//7//P/8
//z//f/9//3/+//7//v/+v/6//r/+v/7//v/+//7//r/+//7//z//P/8//z//P/8//z/
/P/8//r/+v/6//r/+//7//v/+//7//v/+v/6//r/+v/6//r/+v/7//v/+f/5//n/+f/5
//r/+v/6//r/+v/6//n/+f/5//n/+//6//z//P/8//z/+//6//j/9//5//n/+//7//z/
/P/8//z//v//////AQACAAMAAwADAAEAAAAAAAIABAAGAAYABQADAAIAAQAAAP//////
////AQABAP///v/7//v/+//6//z//P/8//v/+//7//r/+f/5//n/+f/5//n/+f/5//n/
+f/4//j/+P/4//j/+P/4//f/+f/3//f/+f/4//j/9v/1//T/9P/2//n//v8DAAYADQAa
ACwARQBWAE8AOgAvACUAFwANAAoAAwD4//X/9P/0//v////+////AwAFAAUABQADAAEA
AAAAAP7//f/+//7//v/+//7//v/8//z//P/8//z//f/9//3//f/9//3//P/8//z//P/9
//7//v/+//3//P/+//7//v//////AAAAAAAA///+//3//P/9//7///8BAP//////////
AQABAAEAAgACAAIAAwADAAEAAQABAAIAAgACAAQABAAEAAQABQAHAAcABwAJAAoADQAO
AA8AEAAQABEAEgATABQAFwAZABsAHQAfACAAIgAmACYAKAAqACoALQAuADAALwAvAC8A
LwAyADMAMwA0ADQANAA0ADQAMgAxADAALgAtACsAKQAoACQAIAAdABoAGwAYABYAFQAU
ABMAEgAQAA4ADAALAAoACQAJAAgABwAGAAYABQAEAAYABgAGAAYABAAEAAQABAADAAMA
AwACAAIAAwADAAMAAwACAAIAAgACAAIAAgACAAIAAwADAAMAAgABAAEAAQABAAEAAwAD
AAEAAAAAAP//AQADAAMAAwADAAMAAwACAAIAAgADAAMAAwADAAMABAACAAIAAgACAAQA
BAAEAAQABAAFAAUABQAFAAQABAAEAAQABAAEAAQABAAEAAIAAgAEAAUABQAFAAMAAwAD
AAIAAgACAAIAAwADAAMAAwACAAEAAQACAAIAAgACAAIAAgACAAIAAgAAAAAAAAAAAAEA
AQABAAEAAQD///7//v/+/wAAAAAAAAAA//////3//f////////8AAAAAAAAAAAAA/v/9
//3//v8AAAAAAAAAAAAAAAD//////////wEAAQACAAIAAgACAAIAAwADAAUABgAHAAcA
BwAHAAYABgAIAAgACgAKAAkACQAIAAcABgADAAMAAwADAAQABQAEAAQAAgABAAAA/v8A
AAAAAAD////////+//3/+//7//v/+//9//3//f/9//3//P/8//z//P/8//z//P/9////
/f/9//3//P/6//r/+f/2//b/+v/7//z/AQAGAAsAEAAaACsARABVAFAAOwArACMAFQAK
AAcA/v/1//D/7v/x//f/+v/7//3/AQADAAMAAwAFAAIAAAAAAP//AAD+//7/AAAAAAAA
/v/8//z//P/8//3//f/9//3//f/9//z//P/8//z//f/+//7//v/9//z//P/8//z//f/9
//7//v/+//7//v/+//7//v/+//7///8BAAEAAQABAP///////wAAAAAAAAEAAQABAAEA
AQACAAIAAgAEAAQABAAEAAUABwAHAAcACQAKAAkACgALAAwADgAPABAAEQASABUAFwAZ
AB0AHwAgACIAIgAiACQAJgAmACkAKgAsAC0ALQAtAC0AMAAxADEAMgAwADAAMAAwADAA
LwAuACwALQArACkAKAAmACIAHwAcABsAGAAWABUAEgARABAADgAMAAoACQAIAAkACQAI
AAcABAAEAAMAAgAAAAAAAAAAAAIAAgACAAIA/////////v/+/////////////v/+//7/
/v/+//7//v/+//////////7//f/9//3//////wEAAQD///7//v/9//3/////////////
/////v/+//7//////wEAAQABAAIAAAAAAAAAAAAAAAAAAAAAAAAAAQABAAEAAQAAAAAA
AAACAAIAAgACAAAAAAD+//7/AAABAAEAAQABAAEAAQAAAP7//v/+////AQABAAEAAAD9
//3//v/+//7//v/+//7//v/+//7//P/8//z//P/9//3//f/9//3//f/8//z//P/8//z/
/P/8///////9//3/+//7//v//P/8//z//P/8//z/+//7//z//v/+//7//v/+//7//f/9
//3//f//////AAAAAAAAAAAAAAEAAQADAAQABQAFAAUABQAEAAQABgAEAAYABgAFAAcA
BgAFAAQAAwADAAMAAwABAAEA///+//////////7//P/8//z/+//9//3//P/7//n/+f/5
//n/+//7//v/+//7//r/+v/6//r/+v/6//r/+//9//v/+//9//z/+P/4//f/9v/0//b/
+//8////BAAHAAoAEgAfADYATQBOADsAKQAhABMABgABAPz/8//u/+7/7//z//b/+f/5
//n//f8BAAMAAQAAAAIAAgD///z//P/8//z//P/8//r/+v/6//r/+v/7//v/+//7//3/
/f/8//z//P/8//3//v/+//7//f/8//r/+v/6//v/+//8//z//P/+//7//v/+//7//v/+
//////////////////////8AAP7//v//////AQABAAEAAgACAAIABAAEAAQABAAFAAcA
BQAFAAcACAAJAAoACwAMABAAEQASABMAEgAVABcAGQAbAB0AHgAgACIAIgAkACYAJgAp
ACoALAAvAC8ALwAvAC4ALwAvADAAMgAyADIAMgAyADEAMAAuAC0AKwApACgAKAAkACEA
HgAdABoAGAAXABQAEwASABAADAAKAAkACAAHAAcABgAFAAQABAADAAIAAgACAAIAAgAC
AAIAAgACAAEAAQABAAAAAAABAAEAAQABAAAAAAAAAAAAAAAAAAAAAAABAAEAAQAAAP//
//////////8BAAEAAQAAAAAA/////wEAAQABAAEAAQABAAAAAAAAAAEAAQABAAEAAQAC
AAIAAgACAAIAAgACAAIAAgACAAMAAwADAAMAAgACAAIABAAEAAQABAAGAAYABAAEAAIA
AwADAAMAAwADAAMAAgACAAIAAgADAAMAAwADAAIAAQABAAIAAgAAAAAAAAAAAAAAAAAA
AP7//v/+//7//////////////wEAAAAAAAAA/v/+//7//v///////f/9//3//f/9//7/
/v8AAAAA/v/+//7//v/+//7//f/9//////8BAAEAAAAAAAAAAAAAAAEAAQADAAQABQAF
AAUABQAEAAQABgAGAAgACAAHAAUABAADAAIAAwADAAMAAwABAAEA///+//3//f/9//z/
/P/8//z/+//7//v/+v/5//n/+f/5//n/+//7//v/+//5//j/+P/4//j/+P/4//j/+f/7
//n/+f/5//b/+P/4//X/9P/2//b/9//6/wEABAAHABAAHAAxAEgATwA8ACUAHwAXAAcA
AgD///T/7//u/+z/7//1//j/+f/7////AQD////////+//r//P/7//j/+P/6//j/+P/4
//b/+P/4//j/+P/5//n/+f/5//f/9//2//b/+P/4//n/+v/4//j/9//2//j/+P/4//n/
9//4//j/+P/4//j/+P/4//j/+P/4//n/+f/5//n/+f/5//n/+f/6//r/+v/7//v/+//7
//v//P/+//7/AAAAAP7//v///wEAAQABAAMABAAHAAgACQAKAAoACwAMAA0AEAATABUA
FwAZABsAHAAeAB4AHgAgACIAJAAnACgAKgApACkAKQApACsALQAuADAALwAuAC0ALAAq
ACkAKAAmACcAJQAjACIAHgAaABcAFAAVABIAEAAPAAoACQAIAAYABAACAAEAAAD/////
/v/9//z//P/7//r/+v/6//r/+v/4//j/+P/4//n/+f/5//j/+P/5//n/+f/3//b/9v/2
//f/+P/5//r/+f/5//j/9//3//f/+P/5//f/9//5//n/+f/4//j/9//3//n/+f/5//f/
9//3//b/+P/4//n/+f/5//n/+f/6//j/+P/4//j/+P/4//j/+P/4//n/+f/5//n/+P/4
//j/+v/6//r/+v/6//r/+P/4//j/+f/5//n/+f/5//n/+P/2//b/9v/3//f/9//3//b/
9//3//j/+P/2//b/9v/2//T/9P/0//L/9P/0//T/9f/3//f/9//3//X/9P/0//T/9P/0
//T/9P/1//X/8//z//H/9f/2//T/9P/0//T/9P/0//P/8//z//P/9f/1//T/9P/0//T/
9v/3//f/+f/6//v/+//7//n/+P/4//r/+//+//////8BAAAA///+//z/+//6//n/+//7
//n/+P/2//X/9P/y//T/9P/0//P/8//z//L/8f/x//H/8f/x//H/8f/x//H/7//u/+7/
7v/v//D/8f/y//H/8//x//H/8f/w//D/8P/t/+z/7P/s/+3/7v/1//r//f8EABAAIwA8
AE8ATAA3ACsAIQATAAgAAwD6//H/7P/q/+v/7f/w//X/+f/7//3//f/5//n/+P/0//T/
9f/0//L/9P/2//b/9v/0//P/8v/x//D/8v/z//T/9f/z//P/8v/y//L/8v/z//T/9P/0
//P/8v/w//D/8P/x//P/9P/0//T/9P/0//T/9P/y//L/8v/z//X/9f/1//X/9f/1//X/
9v/0//T/9f/1//X/9f/1//b/9v/2//j/+P/6//r/+//9//v/+//9//7/AQACAAMABAAE
AAUABgAHAAoADQAPABEAEQATABQAFgAaABoAHAAeACAAIwAkACYAJwAnACcAJwAoACkA
KQAqACoAKgAqACoAKAAnACYAJAAlACMAIQAgABwAGAAVABIAEQAOAAwACwAGAAUABAAC
AP7//P/7//r/+//7//r/+f/2//b/9f/0//b/9v/2//b/9P/0//T/9P/z//P/8//y//L/
8//z//P/8//y//L/8v/w//D/8P/w//L/8//z//P/8P/v/+//7//v/+//8f/x//H/8P/w
/+//8f/z//P/8//z//P/8//y//L/8v/z//P/9f/1//X/9v/0//T/9P/0//b/9v/2//b/
9v/3//f/9//1//T/9P/0//b/9v/2//b/9P/0//L/8v/z//X/9v/3//X/9f/1//T/9P/0
//T/9f/1//X/9f/0//H/8f/y//L/9P/0//T/9P/0//T/9P/y//L/8v/y//P/8//z//P/
8//z//L/8v/y//L/8v/y//L/8//z//H/8f/z//L/9P/0//T/9P/0//T/8//z//H/8f/z
//P/9v/2//b/9v/4//n/+f/7//z//f/9//3//f/8//z//v/+/wAAAAD//////v/9//z/
+//7//v/+//7//v/+f/4//n/+f/5//j/9v/2//b/9f/1//X/9P/z//X/9f/1//X/9f/1
//X/9f/1//T/9P/0//L/8v/y//L/9f/3//X/9f/1//T/9P/y/+//7v/w//L/9f/4//3/
AgAHABIAIAA1AE4AWQBMADcALQAlABUACgAFAPz/9f/y//D/8//7/wAA//8BAAUABQAF
AAUABQACAAAA/v/7//r//P/8//z//P/8//r/+v/6//r/+v/7//v/+//7//v/+//6//r/
/P/8//3//v/+//7//f/8//z//P/8//3//f/+//7//v8AAAAAAAAAAP7//v/+////AQAB
AAEAAQABAAEAAQACAAIAAgADAAMAAwADAAMABAAEAAQABgAGAAgACAAJAAsACQAJAAsA
DAANAA4ADwAQABIAEwAUABUAFgAZABsAHQAiACUAJwAqACwALAAuADAAMgA1ADYAOAA5
ADkAOQA5ADoAOwA7ADwAPgA+AD4APgA8ADsAOgA4ADcANQAzADIAMAAsACkAJgAjACAA
HgAdABwAGwAaABgAFgAUABMAEgARABEAEAAPAA4ADgANAAwACgAKAAoACgAMAAwADAAM
AAsACwALAAoACgALAAsACwALAAoACgAKAAwADAAMAAwADAANAA0ADQAMAAsACwALAAsA
CwANAA0ADQAMAAwACwALAA0ADQANAA8ADwAPAA4ADgAOAA8ADwAPAA8ADwAQABAAEAAQ
ABAAEAAQABAAEAASABMAEwATABEAEAAQABAAEAAQABAAEAARABIAEQASABAAEQARABEA
EwARAA==
         </WaveFormData>
      </LeadData>
   </Waveform>
</RestingECG>
