# Supplementary material for: Detection of Left Atrial Enlargement Using a Convolutional Neural Network-Enabled Electrocardiogram
Source: Front Cardiovasc Med. 2020 Dec 17;7:609976. doi: 10.3389/fcvm.2020.609976 (PMC7773668; doi:10.3389/fcvm.2020.609976)
Supplement: Supplementary file 4 [file Data_Sheet_4.ZIP › normal3/1802032236_1821_0000000O.XML]

<?xml version="1.0" encoding="Windows-1252"?>
<!DOCTYPE RestingECG SYSTEM "restecg.dtd">
<RestingECG>
   <PatientDemographics>
      <PatientID>1802032236</PatientID>
      <PatientAge>68</PatientAge>
      <AgeUnits>Years</AgeUnits>
      <Gender>Male</Gender>
      <PatientLastName>liangbinghong</PatientLastName>
   </PatientDemographics>
   <TestDemographics>
      <DataType>Resting</DataType>
      <Site>1</Site>
      <AcquisitionDevice>MAC55</AcquisitionDevice>
      <Status>Unconfirmed</Status>
      <Priority>Normal</Priority>
      <AcquisitionTime>09:23:45</AcquisitionTime>
      <AcquisitionDate>08-19-2016</AcquisitionDate>
      <CartNumber>1</CartNumber>
      <AcquisitionSoftwareVersion>009C</AcquisitionSoftwareVersion>
      <XMLSourceVersion>MAC5000 v1.0</XMLSourceVersion>
   </TestDemographics>
   <RestingECGMeasurements>
      <VentricularRate>60</VentricularRate>
      <AtrialRate>60</AtrialRate>
      <PRInterval>180</PRInterval>
      <QRSDuration>100</QRSDuration>
      <QTInterval>426</QTInterval>
      <QTCorrected>426</QTCorrected>
      <PAxis>24</PAxis>
      <RAxis>30</RAxis>
      <TAxis>34</TAxis>
      <QRSCount>10</QRSCount>
      <QOnset>221</QOnset>
      <QOffset>271</QOffset>
      <POnset>131</POnset>
      <POffset>185</POffset>
      <TOffset>434</TOffset>
      <ECGSampleBase>500</ECGSampleBase>
      <ECGSampleExponent>0</ECGSampleExponent>
   </RestingECGMeasurements>
   <Diagnosis>
      <Modality>Resting</Modality>
         <StatementCount>2</StatementCount>
         <LabelText>12SL ��ϳ���</LabelText>
      <DiagnosisStatement>
         <StmtFlag>ENDSLINE</StmtFlag>
         <StmtText>�������</StmtText>
      </DiagnosisStatement>
      <DiagnosisStatement>
         <StmtFlag>ENDSLINE</StmtFlag>
         <StmtText>���� ECG</StmtText>
      </DiagnosisStatement>
   </Diagnosis>
   <Waveform>
      <WaveformType>Rhythm</WaveformType>
      <WaveformStartTime>0</WaveformStartTime>
      <NumberofLeads>8</NumberofLeads>
      <SampleType>CONTINUOUS_SAMPLES</SampleType>
      <SampleBase>500</SampleBase>
      <SampleExponent>0</SampleExponent>
      <HighPassFilter>16</HighPassFilter>
      <LowPassFilter>150</LowPassFilter>
      <ACFilter>NONE</ACFilter>
      <LeadData>
         <LeadByteCountTotal>10000</LeadByteCountTotal>
         <LeadTimeOffset>0</LeadTimeOffset>
         <LeadSampleCountTotal>5000</LeadSampleCountTotal>
         <LeadAmplitudeUnitsPerBit>4.88</LeadAmplitudeUnitsPerBit>
         <LeadAmplitudeUnits>��V</LeadAmplitudeUnits>
         <LeadHighLimit>2147483647</LeadHighLimit>
         <LeadLowLimit>268435456</LeadLowLimit>
         <LeadID>I</LeadID>
         <LeadOffsetFirstSample>0</LeadOffsetFirstSample>
         <FirstSampleBaseline>0</FirstSampleBaseline>
         <LeadSampleSize>2</LeadSampleSize>
         <LeadOff>FALSE</LeadOff>
         <BaselineSway>FALSE</BaselineSway>
         <ExcessiveACNoise>FALSE</ExcessiveACNoise>
         <MuscleNoise>FALSE</MuscleNoise>
         <LeadDataCRC32>3535109353</LeadDataCRC32>
         <WaveFormData>
JAAkACQAJAAiACIAIgAiACQAJgAoACoAKwAsAC0ALgAxADIAMwA0ADMAMgAxADAAMAAw
ADAAMAAtACwAKwAqACkAKAAnACYAIgAgAB4AHAAZABgAFwAWABQAEgAQAA4ACwAKAAkA
CAAGAAYABgAGAAMAAgABAAAA///+//3//P/8//z//P/8//7//v/+//7/+//6//n/+P/2
//b/9v/2//j/+P/4//j/+P/4//j/+P/2//b/9v/2//f/+P/5//r/+P/2//T/8v/z//T/
9f/2//b/9v/2//b/9P/0//T/9P/2//b/9v/2//b/9v/2//b/9f/0//P/8v/0//T/9P/0
//T/9P/0//T/9v/2//b/9v/1//T/8//y//T/9P/0//T/9P/0//T/9P/2//b/9v/2//f/
+P/5//r/9//2//X/9P/2//b/9v/2//T/9P/0//T/9v/2//b/9v/3//j/+f/6//f/9v/1
//T/9P/0//T/9P/2//b/9v/2//b/9v/2//b/9P/0//T/9P/0//T/9P/0//T/9P/0//T/
9v/2//b/9v/2//b/9v/2//b/9v/2//b/9P/0//T/9P/y//L/8v/y//T/9P/0//T/8v/y
//L/8v/z//T/9f/2//X/9P/z//L/8//0//X/9v/1//T/8//y//L/8v/y//L/8//0//X/
9v/1//T/8//y//P/9P/1//b/9P/y//D/7v/x//L/8//0//P/8v/x//D/8//0//X/9v/2
//b/+P/4//r/+v/6//z//P/8//z//P/+////AQACAAUABgAIAAsACgAKAAgABgAIAAoA
CgAIAAgACQALAAwACAAHAAgABwAHAAgACAAFAAMAAQD+//3/+f/0//T/8//0//T/9P/0
//b/9f/1//X/9v/2//b/9f/z//P/8//0//T/9P/y//L/9P/0//T/9P/x//H/8f/x//H/
8f/w//D/8P/x//H/8f/3//X/8f/v//T/8P/p/+z/9P/3//v/AwARACcAPwBdAIEApwDG
ANwA3gDRAMQAtQCYAHUATwAhAPD/zP++/73/vP+6/7j/t/++/8z/1v/b/9v/3f/l/+n/
6//s/+7/7//v/+//7v/s/+7/7P/s/+7/8P/w//D/7//u/+7/7f/v/+//7//v//H/8f/x
//T/9f/1//T/9f/0//L/7//t/+3/7v/v/+//7//v/+//7//y//L/8v/y//D/8P/w//L/
8//y//P/9f/4//n/+v/6//j/+P/4//r//f/9//3//v///////v/9//3//f//////BAAH
AAgACQAJAAgACAANABAAEQAUABgAGAAWABcAFQAXABoAHQAfACEAJAAmACoAKAAmACYA
KQAuAC4ALgAuACwALQAtAC4ALQAsACsALAAuADAAMAAyAC4AKwAoACUAJQAkACMAIwAh
ACAAHgAZABkAGAAWABUAEwARAA8ADQAOAAsACQAJAAgABQADAP///v/+//7//P/8//v/
+f/7//3//P/8//z//P/7//n/9f/2//b/+v/4//j/9//3//n/+f/5//f/9//4//j/9f/1
//b/9v/0//T/9P/z//P/9P/0//T/9P/0//X/9f/1//X/8v/y//L/8//z//T/9P/x//H/
9f/3//f/9f/x//T/9//2//b/9//4//n/+v/4//n/+P/4//P/8f/1//b/+P/6//n/9f/0
//X/9//3//f/9//3//j/+v/7//j/9f/2//b/+P/4//n/+//3//f/+f/5//f/9//3//f/
9//3//j/+P/2//T/9P/0//j/+P/5//n/+f/3//b/9v/0//T/8v/0//n/+v/6//r/+f/5
//j/9f/z//b/+//8//n/9//2//X/9f/2//b/9v/4//j/+f/5//T/9f/0//P/8f/y//X/
+P/4//f/9//1//X/9f/1//X/9f/2//b/+P/2//b/9v/0//T/9v/2//P/8f/2//b/9f/z
//f/9v/2//z/+//6//n/+P/3//b/9f/0//X/9v/3//j/9//2//X/9P/1//b/9//4//b/
9v/2//b/9P/0//T/9P/3//j/+f/6//j/+P/4//j/+v/6//r/+v/7//7///8AAP///v//
////AwAEAAUABgAGAAkACgAKAAkACAALAA4ADQAKAAgABwAKAAoACQAJAAwADQAOABAA
DgAJAAUAAQD+//3/+f/0//X/9f/1//b/9P/0//T/8//0//X/9//4//f/9f/0//P/9P/2
//f/+P/1//T/8//y//L/8v/x//H/8//z//P/8//y//L/8v/z//H/8f/z//n/9//v/+z/
7P/t/+7/7P/v//3/DQAZACUAQQBpAIkApwDGANgA1ADFALwAsQCaAHkAUQAfAOb/xv/E
/8H/vv/C/7z/tf/A/9L/2P/Z/93/4//l/+n/7//w/+7/6//r/+3/8P/w//L/8P/w/+3/
7v/t/+z/7//w//L/8//x//H/8f/x/+//7//v//L/8P/v/+3/7f/w//D/7//v//H/8v/z
//P/8//z//P/8//y//L/8v/y//T/9P/0//b/9P/y//L/8//2//f/+P/4//f/9v/1//b/
+P/5//r//P/+/////////wEAAQADAAMABAAHAAgACQAIAAYABQAJAAsACwANABAAFAAW
ABsAHQAZABoAGwAbAB0AIAAiACYAKAAmACYAKQAqACoAKgAqACwALQAtAC4ALQAsACsA
LAAtAC4ALQAuACwAKwAqACkAKgAoACYAJQAkACIAHwAZABcAFgAUABMAEgARABAADwAN
AAkABgAFAAUAAwACAP////8AAAEAAAD8//v/+f/7//v/+v/6//r//f/9//z/+f/2//b/
+v/4//b/9f/1//f/9//3//X/9f/2//b/8//z//b/9v/0//T/9P/z//P/9P/2//b/9v/2
//P/8//z//P/8v/y//L/8//z//T/9P/x/+//8//1//X/8//v//L/9f/0//T/9f/2//b/
9v/z//P/8v/0//H/8f/y//L/8//0//X/8//0//f/9f/1//X/9f/y//L/8//z//T/8//2
//j/9v/2//f/+f/3//f/+f/5//X/8//x/+//8P/x//P/9P/0//L/8v/y//T/9P/1//X/
9f/z//L/8v/0//T/8v/0//b/9v/1//T/9v/3//f/9f/y//T/+P/4//j/9//3//f/9//4
//j/+P/2//b/9//3//X/9//3//f/8v/y//T/9v/4//f/9//1//X/9f/1//X/9//4//j/
+v/4//j/+P/2//b/+P/4//X/9v/8//3//f/z//H/9v/2//b/9//4//n/+v/4//j/+P/4
//b/9v/2//b/9P/0//T/9P/2//b/9v/2//b/9v/2//b/+P/4//j/+P/2//b/9v/2//j/
+P/4//j/9v/2//b/9v/5//r/+//8//v/+v/5//r//P/8//z//P8AAAAAAAAAAAAAAgAD
AAUACAAJAAoADAAOAA4ADQAKAAYACAAKAAoACQAJAAoADAAMAAsACwANAAsACwAMAAwA
CgAJAAgABgAEAP//+f/4//n/+P/4//j/+P/4//f/9//1//b/9v/2//X/9f/1//X/9P/0
//T/8v/z//T/9f/2//P/8f/w/+//8v/1//j/+v/4//b/9f/z//P/8//z//P/8//0//L/
7//s/+r/7f/1/wEAEQAlAD0AVwB7AKUAxgDcAOoA6QDaAMcAsACPAGcAOwAMAOb/0P/J
/8b/xv/C/7//xP/Q/9z/4f/f/+H/6f/x//P/7P/q//P/8//t/+7/7//y//H/8v/x//L/
8f/w/+//7v/u/+3/8P/x//L/8//y//H/8P/y//L/8f/v/+//8P/w/+//7//x//L/8//z
//X/9f/1//X/9P/0//T/9P/0//T/9P/2//b/9P/0//X/9P/1//b/9v/2//b/9v/4//f/
9//3//j/+//9//7////9//3//////wIABQAGAAcABwAGAAYACwAPAA8AEQAUABgAGAAb
ABsAGgAcAB4AHwAfACIAJAAoACoAKAAoACsALgAuAC4ALgAsAC0ALQAuADAAMAAwADIA
MAAwAC4ALgAvAC8ALwAvAC0AKgAnACUAJwAmACQAHwAbABoAGAAXABUAEwARAA8AEAAN
AAsACwALAAkACAAFAAQABAAEAAIA///9//r/+//+//7///8AAP/////+//v/+P/4//z/
+v/5//n/+v/9//z/+//4//f/+P/4//X/9f/5//r/+f/6//j/9//3//j/+f/6//v//P/4
//f/9v/1//b/9v/2//f/+P/6//v/+f/0//f/+P/3//b/8//3//v/+P/4//n/+v/4//j/
9f/1//b/+P/1//X/9//4//r//P/7//f/9v/3//f/9//3//f/9v/2//f/9//3//X/9//4
//X/9P/0//X/9P/1//j/+f/4//n/+v/7//r/+f/5//j/+P/2//b/9v/6//r/+//7//n/
9//2//b/+P/4//b/+P/8//z/+//6//r/+//7//n/9f/2//n/+P/4//f/9//3//f/+P/4
//j/+v/6//v/+//5//v/+//7//b/9v/4//r/+//7//z/+//6//n/+P/3//f/+P/4//r/
/P/8//z/+v/2//j/+P/1//f//P/8//v/+//5//j/+P/6//z//P/8//z/+v/6//r/+v/6
//r/+v/6//j/+P/4//j/+v/6//r/+v/3//b/9f/0//f/+P/5//r/+P/4//j/+P/2//b/
9v/2//j/+P/4//j/9v/2//b/9v/3//j/+f/6//r/+v/6//r/+//8//3/AAD///7//f/8
////AAABAAIAAAACAAMABQAEAAUABgAIAA0AEAASABIADwAQABEAEAAMAAsACwAMAAwA
CwALAA0ADQANAA4ADgAMAAsACgAIAAQA///5//j/9//2//b/9v/2//b/9f/1//X/9v/2
//b/9v/3//j/+f/3//b/9f/y//P/9P/1//b/9v/1//X/9f/z//P/8//y//T/9v/5//v/
+f/z/+//8f/z//D/7v/v//L/8v/x//H//f8NAB0ANQBVAHkAowDGAOIA8ADtAOAA0wC6
AJUAcwBDABAA6v/S/8P/vv/E/8D/v//K/9D/0v/X/+H/6//r/+f/6f/u//T/9f/x/+v/
6v/s/+7/7P/s/+7/8P/w//D/8v/y//P/8//x//H/8f/x//P/8//z//b/9P/z//H/8f/z
//T/9P/1//T/9P/0//P/9f/1//X/9f/2//b/9v/2//b/9v/2//j/+P/2//b/9//3//f/
9//2//j/+P/4//r//f/9//3//v/+/////////wAAAQAEAAUABQAHAAcABwAIAAgACQAP
ABEAEQATABYAGAAYABsAGwAaABwAHgAfAB8AIgAkACgAKQAoACkALQAwADAAMAAwAC8A
LwAuAC4AMAAwADAAMgA0ADQAMgAyADAALwAuAC0ALAAqACgAJwApACgAJgAhAB0AHAAa
ABkAFwAVABMAEQAQAA0ACwALAAkABwAGAAMAAAAAAAAA/v///////v8BAP7//P/7//r/
/f/9//z/+f/3//b/+f/2//X/9f/2//n/+v/7//r/+//5//j/9P/z//j/+P/2//b/9f/z
//L/8v/0//T/9P/0//T/9f/2//f/9P/y//D/7//w//L/8//x/+3/8f/z//P/8v/v//P/
9//z//L/8v/y//D/8P/t/+3/7//y//D/8f/y//L/8//0//L/7//v//H/8f/x//H/8f/w
//D/8f/x//H/7//x//L/8P/w//H/8//v/+//8f/x//H/8f/x//H/8f/x//L/8v/w/+7/
7v/u//L/8v/z//P/8f/v/+7/7v/w//D/7v/w//L/8v/x//D/8P/x//H/7//s/+7/8v/y
//D/7//v/+//8f/y//L/8v/x//D/8P/v/+7/8f/y//P/7v/u//D/8v/y//H/8f/v/+//
7//v/+//7//w//D/8v/0//T/9P/y/+3/7v/t/+n/6//w//D/7//5//X/6v/s//T/8//y
//H/8P/w//D/8P/w//D/8P/w//D/8P/w//D/8P/x//L/8//0//T/9P/0//T/8v/y//L/
8v/w//D/8P/w//L/9P/2//j/+P/4//j/+v/6//r/+v/6//r/+v/6//r//P/+////AQAB
AAEAAQACAAgACgALAAoABQAGAAcABgAFAAUABgAIAAoACQAJAAsACQAJAAoACgAHAAUA
AwAAAP7/+f/z//L/8v/y//P/9P/0//T/8//z//L/8v/x//D/8f/z//X/9//1//T/8//w
//D/8P/w//D/8v/x//H/8f/z//P/8//y//D/8P/x//H/8f/v/+//7f/t/+7/7v/t/+7/
8v/3//v/AwATAC0ASQBlAI0AtQDOANgA2ADNALgAowCQAG8APwAPAOL/xP+6/7X/sv+y
/7r/wf/G/8z/0v/X/9v/3f/f/+X/7f/u/+j/6//5//f/5P/l/+j/5//o/+r/7P/s/+z/
7v/u/+//7//v/+//7//v/+3/7f/t//D/7//t/+r/6f/t/+7/7v/v/+3/7v/v/+//7//v
/+//7//x//L/8//0//H/8P/v//D/8v/w//D/8f/0//X/9v/2//j/+P/4//r/+v/5//j/
+P/6//v/+//7//z//f8AAAEAAQADAAMAAwAGAAYABwANABEAEQATABYAFAASABMAEQAT
ABgAHQAhAB8AIgAkACgAKAAmACYAKQArACoAKQAoACkAKwAsAC4ALQAsACsALAAqACoA
KAAoACcAJwAnACcAJQAiAB8AHQAfAB4AHAAXABUAFAASABEADgALAAgABQAFAAMAAgAD
AAEA///+//v/+P/4//j/9v/3//f/9v/5//j/9v/1//T/9//3//b/8//z//T/+f/4//P/
7//s/+v/7f/v/+//8f/y//L/7//v//T/9P/y//L/7//t/+z/7P/u/+7/7v/u/+//7//v
/+//7f/s/+v/6//t/+7/7v/r/+v/7//x//H/7v/p/+v/7f/t/+7/8P/y//D/8P/t/+3/
8P/y/+//7//w//D/8f/y//L/7//v//H/8f/x//H/8f/v/+7/7v/t/+7/7f/w//L/9P/0
//X/9//w/+//8P/v/+//7//v/+//7f/t/+7/7v/v/+7/7//w//D/8P/x//H/8f/v/+7/
7v/v//D/7//y//P/8v/w/+7/8P/x//H/7//u//L/+P/6//X/8f/u/+v/7v/w//H/8v/x
//D/8P/v/+//8f/x//H/8P/w//L/9P/y//H/8f/v//D/8f/y//P/8P/w/+//8P/w//D/
8P/u/+//8v/z//H/7v/y//H/7//5//H/8P/y//T/8f/w/+//7v/v//D/8f/y//L/8v/y
//L/8P/w//D/8P/w//D/8P/w//D/8P/w//D/8P/w//D/8P/x//L/8//0//T/9v/2//b/
9v/2//j/+P/4//j/+P/6//n/+//8//3//v8AAAMABAAFAAQAAwAGAAcABgADAAEAAwAE
AAQAAwABAAMAAwADAAYABgADAAEA/f/6//n/9f/z//T/9P/0//H/8P/v/+7/7//v/+//
8P/w//D/7//v//H/8f/y//L/9P/y//L/8v/v/+7/7f/r/+3/7f/t/+3/6//q/+r/6v/r
//P/8//r/+f/7f/x/+r/6v/r/+j/5v/p//H/+f8JABkAKQBDAGkAhwCmAMQA1ADPAMQA
tQCiAIkAYwA1AAgA4P/E/7n/tv+4/7T/s/+6/8T/0v/j/+P/1f/V/+H/5f/k/+j/7f/r
/+n/6v/o/+r/6P/o/+b/6P/o/+j/6//s/+7/7//u/+3/7P/r/+v/6//r/+7/7v/t/+v/
6//v//D/8P/x//D/8P/w/+//7f/t/+3/7f/u/+7/7v/u/+//8P/x//T/8//w/+//7//w
//H/8v/y//L/8v/y//T/9f/1//X/9v/7//3//v////z/+//8//v/AQAFAAcACQAIAAYA
BQAJAAsACwANABAAEgASABUAFQATABYAGQAbAB4AIgAlACoAKAAkACIAIwAnACgAKQAq
ACwALQAtAC4AMAAwADAAMgAvAC4AKwAqACoAKQAoACcAKAAmACQAIwAhACAAHgAZABcA
FgAUABMAEQAPAA0ACwAKAAcABQAFAAYABQAFAAMAAAAAAAAA/v/6//n/9//5//f/9v/2
//b/+f/5//j/9f/0//T/+P/2//b/9f/1//f/9P/z//D/7//z//T/8v/z//T/9P/y//L/
9P/z//P/9P/y//L/8v/y//H/8f/x//H/8v/y//L/8//x//L/8v/v/+7/8//2//f/8//t
/+7/7//u/+7/7//w//H/8v/w//H/8v/0//H/8f/y//L/8//0//L/7//v//H/8//z//P/
8//y//L/8//z//P/8f/z//T/8//y//L/8//w//H/9P/1//H/8f/x//H/8//z//T/9P/2
//T/9P/0//X/9P/0//P/9f/z//L/8v/0//T/8v/0//r/+v/5//j/9f/1//T/8f/w//L/
9v/2//T/8//z//P/8f/y//L/8v/0//T/9f/1//X/9//3//f/9P/0//b/+P/6//n/+f/3
//b/9f/0//P/8//0//T/9v/3//j/+f/4//X/9v/1//H/8f/2//b/9f/3//H/8P/0//b/
9P/0//T/9P/y//L/8v/y//P/9P/1//b/9P/0//T/9P/3//j/+f/6//r/+v/6//r/9v/0
//L/8P/y//T/9v/4//f/9v/1//T/9v/2//b/9v/5//r/+//8//r/+v/6//r//f/+////
AAD//wAA///+//z//P/+////AgAEAAYACAAIAAsADAAMAAwACgAMAA4AEAAOAA0ADQAK
AAgABQADAAcACQALAA4ADQAJAAYAAwABAAEA/v/6//j/9//2//b/9f/0//P/8f/0//X/
9//4//f/9f/0//P/8f/y//L/8v/0//b/+P/6//b/9P/x/+//8P/x//L/8//y//L/8v/z
//X/9f/x//H/8//x/+7/7v/x//D/7P/t//X/AQARACkAQwBhAIkArQDKAOIA7ADhANAA
wQCoAIUAXQAzAAYA3v/G/7//vP+8/8L/yf/I/87/3v/h/9//5f/p/+v/7f/u/+z/6f/t
/+//7v/w//L/8P/w/+7/8P/w//D/8v/y//P/8//w/+//7v/t/+3/7f/t//D/8//z//L/
8//x//D/7v/t/+7/8P/y//P/8f/x//H/8f/0//T/9P/0//L/8v/y//T/9P/y//L/8//1
//f/+f/6//n/+P/3//j/+//7//v//P///wEAAgADAAEA//////3/AAADAAQABQAFAAQA
BAAJAA0ADQAPABIAFAAUABcAFwAZABwAHwAhACEAJAAmACoAKgAoACgAKwAsACwALAAs
AC0ALwAwADIAMAAwADAAMgA0ADQAMgAyAC8ALQArACkAKQAoACcAJwAlACQAIgAdABsA
GgAYABcAFwAVABMAEQAOAAsACQAJAAsACQAIAAUABAAEAAQAAgAAAP///f///wEAAAAA
AAAAAgADAAMAAQD+//z//v/6//j/9//3//n/+//7//n/+f/8//z/+f/5//r/+v/4//j/
+v/5//n/+v/4//j/+P/4//n/+f/5//n/+P/4//j/+f/7//z//P/5//X/+f/7//v/+P/z
//X/9//y//L/8//0//X/9v/0//X/9v/4//X/9f/0//T/9f/2//j/9f/1//f/9f/1//X/
9f/2//b/9//3//X/8//1//b/+P/4//n/+//3//f/+f/5//f/9//3//f/+f/5//r/+v/5
//b/9f/0//j/+P/5//n/+//5//j/+P/2//b/9P/2//z//P/7//r/+f/5//j/9f/y//T/
+P/4//f/9//4//n/9//4//j/+P/4//j/+f/5//f/+f/5//n/9P/0//b/+P/5//n/+v/5
//j/9//2//X/+P/6//v//v/6//j/9v/y//P/9v/3//X/9f/6//r/+f/3//X/+P/8/wAA
/f/6//f/9P/1//b/9//4//r/+v/6//r/+v/6//r/+v/5//j/9//2//j/+P/4//j/9v/2
//b/9v/4//j/+P/4//j/+P/4//j/9v/2//b/9v/4//j/+P/4//v//P/9//7/AAAAAAAA
AAD9//7//f/8//7//v8AAAEABQAGAAcACAAIAAsADAAMAAwACgAMAA4ADgAMAAsACwAK
AAoACQAJAA0ADQANAA4ADgALAAkABwAGAAUAAQD8//r/+f/4//j/+v/6//r/+f/4//f/
9//2//j/9//3//f/+P/6//v//P/5//j/9//2//X/9P/y//H/8//1//f/+f/1//T/8//z
//X/9f/3//f/8f/x//j/9v/v/+z/7P/z//v///8JAB8ANwBZAIEAowC+ANwA8gDzAOYA
1QC4AJkAdwBHABAA6P/U/8n/vv+6/7z/w//I/9D/2v/l/+n/4//l/+3/7//w//L/8f/z
//f/9v/0//T/8P/u/+//8v/z//T/8//y//L/8f/z//P/8//z//L/8f/w//L/8//z//L/
8//y//L/8f/x//P/9P/1//X/9f/1//X/9f/0//T/9P/0//b/+P/6//7/+v/2//T/8//3
//n/+//8//r/+v/6//z/+//7//v//P8AAAEAAQABAAEAAQADAAMABgAJAAoACwANAAwA
DAARABAADwAQABIAFQAWABoAGwAdACAAIwAlACMAJgAoACwALgAsACwALwAwADAAMAAw
ADEAMwA0ADYANgA2ADYAOAA3ADYAMwAyADIAMQAwAC8AMAAuACwAKwApACgAJgAhACEA
IAAeAB0AHQAbABkAFwAUABEADwAPAA0ACwAKAAcABgAGAAYABAACAAEA//8BAP///v/+
//7///////7/+//7//z/AQAAAPz/+//7//3//P/7//j/9//7//z/+v/7//3//P/5//j/
+v/5//n/+v/6//r/+v/6//v/+//7//v/9//2//X/9f/2//j/+f/3//P/9//5//n/+f/1
//j/+//2//b/9//4//r/+v/3//f/9//4//T/8//0//T/9f/2//b/8//z//X/9f/1//X/
9f/y//L/8//z//X/8//1//b/9P/0//X/9//z//P/9f/1//P/8//z//P/9f/1//b/9v/4
//b/9v/2//b/9v/3//f/9//1//T/9P/0//T/8v/0//b/9v/1//T/9f/3//j/9//x//L/
9f/0//P/8//0//X/9P/0//P/8v/z//T/9v/3//X/9//3//f/9P/0//b/+P/2//X/9f/z
//X/9f/1//X/8//0//T/9v/4//j/+P/2//H/8v/x/+3/7v/0//X/9f/z//P/9P/0//T/
9v/2//b/9v/2//b/9v/2//b/9v/2//b/9P/0//T/9P/0//T/9P/0//X/9v/3//j/9f/0
//P/8v/0//T/9P/0//X/9v/3//j/9v/2//b/9v/0//b/9v/2//j/+P/6//r//P/8//z/
/v8BAAMABAAFAAYACAALAAwACwAIAAUABgAKAAoACAAHAAUABgAGAAUABwAJAAkACQAI
AAgABQADAAIAAAAAAP3/9v/2//X/9P/y//L/8v/y//T/9f/2//j/9v/0//H/7//w//H/
8//0//P/8P/v/+7/8P/w//D/7//x//H/8f/x/+//7v/u/+7/8//x/+//8//z/+3/6f/q
/+7/7//u/+z/7//5/wUAFQApAEMAZwCLAK8A0ADoAOQAywC8AK8AkgBvAEUAEQDk/9L/
yP+3/6z/tP+8/7X/vP/O/9T/2f/f/9//3f/h/+n/6P/m/+v/6//p/+r/6P/q/+j/6P/q
/+z/7P/s/+7/7v/v/+//7v/t/+z/6//t/+3/7f/w//L/8f/v/+//7v/u/+3/7f/v//D/
8f/x//D/7//u/+3/7//w//H/8v/w//D/8P/y//L/8P/w//H/8//1//f/+P/4//j/+P/6
//n/+f/5//r//P/9//3//f/+////AgADAAcACwANAA8ACwAIAAYACQAMAA0AEAAUABYA
FgAZABkAGQAcAB8AIQAfACIAJAAoACkAKAApAC0AMgAyADIAMgAwAC8ALQAsAC4ALgAu
ADAAMgAyADAAMAAtACsAKQAnACgAJgAkACMAIQAgAB4AGQAZABgAFgAVABMAEQAPAA0A
CgAHAAUABQAHAAUABAABAAAAAAAAAP7//P/7//n/+//9//z//P/8///////+//v/+f/4
//v/+P/2//X/9f/3//n/+f/3//f/9v/2//P/8//2//b/9P/0//X/9f/2//j/9f/0//P/
8v/x//H/8f/x//P/9P/1//f/9P/0//P/7//v//P/9f/1//P/7//y//X/8//0//b/+P/3
//b/8v/x//T/9v/z//P/9P/0//X/9v/2//P/8//1//X/9f/1//X/9v/2//f/9//3//X/
9//4//j/+P/5//v/9v/1//b/9f/0//X/9v/3//f/9//4//j/+P/2//b/9v/4//j/+f/5
//f/9f/0//T/9v/2//T/9v/4//j/9//2//f/+f/6//n/9P/0//b/9P/0//P/8//z//X/
9v/2//b/9P/0//X/9f/1//f/9//3//T/9P/2//j/+P/3//f/9f/1//X/9f/1//f/+P/4
//r/+P/4//j/9v/3//r/+//5//b/+v/5//f/+f/3//b/+P/4//r/+v/6//r/+P/2//T/
8v/1//b/9//4//f/9v/1//T/9v/2//b/9v/4//j/+P/4//n/+v/7//z//P/8//z//v/9
//z/+//6//3//v///wAAAAACAAMABQAEAAUABgAIAAsADAAMAAoACgAMAA4ADgALAAkA
CAAIAAoACQAJAAsADAANAA8AEAAKAAcABAAAAAEA/f/4//j/9f/0//T/9P/1//b/9v/3
//X/9v/2//b/9//3//f/9//2//b/9v/0//b/9v/2//b/+P/3//f/9//1//X/9f/0//b/
9v/3//f/6//z//X/8f/z//j/9v/x//D/8P/v//P/AQARACUAPQBZAHsAnwC6ANAA3ADZ
AMoAtQCoAJcAaQAvAAIA3v/I/8H/vP+4/7z/w//I/9T/4P/d/9f/3f/h/+n/9//+//j/
7//x/+//6v/r/+7/7f/u//H/9P/1//b/9P/0//X/9f/z//P/8//z//P/8//z//b/9v/1
//P/8//2//b/9f/1//X/9v/3//f/+f/5//n/+f/4//j/+P/4//r/+v/6//z//P/6//r/
+//6/w==
         </WaveFormData>
      </LeadData>
      <LeadData>
         <LeadByteCountTotal>10000</LeadByteCountTotal>
         <LeadTimeOffset>0</LeadTimeOffset>
         <LeadSampleCountTotal>5000</LeadSampleCountTotal>
         <LeadAmplitudeUnitsPerBit>4.88</LeadAmplitudeUnitsPerBit>
         <LeadAmplitudeUnits>��V</LeadAmplitudeUnits>
         <LeadHighLimit>2147483647</LeadHighLimit>
         <LeadLowLimit>268435456</LeadLowLimit>
         <LeadID>II</LeadID>
         <LeadOffsetFirstSample>0</LeadOffsetFirstSample>
         <FirstSampleBaseline>0</FirstSampleBaseline>
         <LeadSampleSize>2</LeadSampleSize>
         <LeadOff>FALSE</LeadOff>
         <BaselineSway>FALSE</BaselineSway>
         <ExcessiveACNoise>FALSE</ExcessiveACNoise>
         <MuscleNoise>FALSE</MuscleNoise>
         <LeadDataCRC32>3974131802</LeadDataCRC32>
         <WaveFormData>
JAAkACQAJAAmACYAJgAmACkAKgArACwALQAuAC8AMAAyADIAMgAyADQANAA0ADQAMgAy
ADIAMgAvAC4ALQAsACsAKgApACgAJAAiACAAHgAdABwAGwAaABYAFAASABAADQAMAAsA
CgAIAAgACAAIAAUABAADAAIAAAAAAAAAAAAAAAAAAAAAAP///v/9//z//P/8//z//P/7
//r/+f/4//r/+v/6//r/+v/6//r/+v/6//r/+v/6//z//P/8//z//P/8//z//P/8//z/
/P/8//z//P/8//z//v/+//7//v8AAAAAAAAAAP7//v/+//7///8AAAEAAgACAAIAAgAC
AAIAAgACAAIAAgACAAIAAgACAAIAAgACAAIAAgACAAIAAAAAAAAAAAACAAIAAgACAAIA
AgACAAIAAQAAAP///v8AAAAAAAAAAP7//v/+//7/AAAAAAAAAAAAAAAAAAAAAP7//v/+
//7//P/8//z//P/8//z//P/8//z//P/8//z//v/+//7//v/8//z//P/8//7//v/+//7/
/P/8//z//P/8//z//P/8//z//P/8//z//P/8//z//P/6//r/+v/6//r/+v/6//r/+v/6
//r/+v/8//z//P/8//r/+v/6//r/+v/6//r/+v/8//z//P/8//r/+v/6//r/+v/6//r/
+v/6//r/+v/6//r/+v/6//r/+v/6//r/+v/8//z//P/8//7//v/+//7//v/+//7//v//
/wAAAwAEAAQABQAGAAcABwAIAAgACAAFAAUABwAIAAkADAAOAA8ADwAPAA8ADQAMAAsA
CQAHAAYABgAEAAIAAAD///7//f/9//7//v/+/wAA//////3/+//4//f/9//0//P/8v/y
//T/9P/0//X/9f/1//X/9f/3//b/9v/3//b/9v/1//L/9P/0//T/9f/1//b/9v/2//b/
9v/1//X/9//3//f/9//5//f/8v/x//D/7f/t//D/9f/3//v///8CAAUAEAAeACsAPQBS
AGcAhAClALMApwCZAJIAkACKAHwAZwBQAEEANwAqABYACQABAPX/7//x/+//6//s//D/
8v/1//j/+v/8//z/+//4//f/9v/1//f/+P/4//j/+P/3//X/9P/1//b/9//4//r/+v/6
//r/+v/5//j/9//2//b/+P/4//j/+f/5//n/9f/3//f/9//4//n/+//8//v/+v/5//j/
+//7//z//P////////8AAAAAAQABAAMABAAEAAUABQAGAAUABAAEAAQABgAHAAgACgAL
AAwADQAQABEAEQATABQAFwAXABoAGgAcAB4AHgAgACEAIwAlACgAKwAtAC4AKwAqACsA
KwAwADIANAA1ADQAMwAzADIAMAAwADEAMQA0ADYAOAA5ADcANQAzADEALwAtAC0AKwAn
ACUAJAAiACEAIAAfAB0AGQAYABYAFQATABIADgANAA0ADQAMAAwACAAGAAUABAAFAAQA
AwACAAIAAgACAAAA/v/9//3//f/8//z//P/8//z/+v/6//v//f/8//z//f/9//z//P/8
//v/+//6//r//P/8//z//P/8//v/+v/5//r/+//8//3//f/9//3//v/8//z//P/8//7/
AAAAAP////8AAAAAAAAAAAAAAAABAAMAAwADAAMAAQABAAAAAAABAAEAAQACAAAAAAD/
//7/AAAAAAAAAAAAAAEAAQABAP7//v/+//7/AAAAAAAAAAD9//3//f/9//7//v/+////
/f/9//z/+//9//3//P/8//v/+//7//v/+f/5//n/+P/6//r/+P/6//r/+v/6//r/+//7
//n/+P/6//v//P/8//r/+P/6//r/+//6//r/+//5//n/+f/5//f/9//3//f/9//4//n/
+//7//v/+//5//n/+f/5//n/+v/6//r/+P/4//j/9//3//r/+v/6//r/+P/4//j/9//0
//j/+f/5//z/+v/6//r/+v/4//j/+P/4//r/+v/6//r/+P/4//j/+P/4//j/+P/4//j/
+P/4//j/9v/2//b/9v/4//r//P/+//7//v/+//7/AgACAAEAAQADAAMAAwAEAAQABAAD
AAMABQAGAAcACgAKAAsACwALAAsACQAIAAcABQADAAIAAgACAAAAAAD///z/+//7//z/
/P/8//z/+//7//n/9//0//P/8//y//H/8P/w//D/8P/w//H/8f/x//H/8f/x//D/8P/x
//H/8v/y//D/8P/w//L/8//z//T/8v/y//L/8v/v/+//7//v//H/8f/z//P/8v/v/+r/
5f/p/+z/7f/v//f///8CAAkAFAAiAC8AQQBUAG0AjACpALUApQCXAJIAigB+AG4AVwBA
ADUAMQAgAAoA/f/1/+3/6//r/+v/6//s//L/9P/1//T/+P/6//j/+f/4//f/9v/1//P/
9P/0//T/9//3//b/9v/1//T/8//y//T/9P/0//T/9f/1//X/9f/0//T/9v/2//j/+f/5
//n/9//5//n/+f/3//f/+P/4//r/+v/6//r/+//7//z//P/9//3//f/+//3//f/8//3/
//8AAAIAAwAHAAcABwAIAAYACAAJAAoADAANAA4ADwAQABEAEQATABIAFQAVABgAHAAe
ACAAIAAeAB8AIQAjACQAJwApACoAKAAoACoAKwAtAC4ALwAvADAAMQAzADQAMwAyADIA
MQAyADIAMgAxADIAMQAwAC8ALQArACsAKQAlACMAIgAgAB4AHAAaABcAFwAWABQAEwAR
ABAADAALAAcABwAGAAYABQAEAAQABAABAAAA///+//z//P/8//r/+//7//z//f/7//r/
+f/4//r/+P/4//n/9//2//b/9//5//j/+P/4//j/9//1//T/9f/2//f/+P/5//n/+f/5
//f/9//3//f/+P/5//r//P/7//r/+f/4//r//P/8//v/+f/6//r/+v/8//z//P/9//v/
+//7//v/+//7//r/+v/5//n/+f/6//z//P/7//r/+v/6//r/+v/6//v/+//7//j/+P/4
//j/+v/6//r/+v/7//v/+//7//j/+P/4//n/+f/5//j/9//1//X/9P/0//X/9f/1//X/
9//3//f/9v/1//T/8f/y//P/9P/1//b/9v/1//L/8P/y//P/9P/0//T/8v/0//T/8//y
//L/8//z//P/8//z//P/8//z//P/8v/y//L/8//z//P/8//x/+//7//v/+//8v/y//L/
8P/y//L/8f/x//L/8v/y//L/9P/0//T/8//w//D/8//z//L/8v/y//L/8v/y//L/8v/y
//D/8P/w//D/8P/w//D/8P/y//L/8v/y//L/8v/y//L/8v/y//L/8v/y//L/8v/y//L/
8v/y//L/8v/y//L/8v/1//b/9//4//j/+P/4//r//f/9//7/////////AAAAAP7//f/9
////AgADAAYACAAHAAcABwAHAAUABAADAAEA///+//7//P/6//r/+f/4//f/9//4//j/
+P/4//f/9//1//P/8P/v//H/8P/v/+7/7f/s/+v/6v/t/+3/7f/t/+v/6//q/+r/7f/t
/+7/7v/u/+7/7v/u/+3/6//q/+j/6//s/+3/7f/r/+v/6//r/+3/7f/t/+z/7f/s/+n/
5f/k/+f/6//v//f//v8DAAgAFAAjADMARgBZAHIAkQCnAKMAjQCAAHoAdgBsAFcAPgAx
ACsAIgAOAP3/8f/r/+X/5f/n/+n/6v/s/+7/7//w/+7/7v/y//P/8v/x//D/7//t/+7/
7v/u/+3/7f/s/+z/7v/u/+7/7v/u/+7/7v/u/+3/7f/t/+3/7P/s/+7/7v/w//H/8f/x
/+3/7//v/+//7f/t/+7/7v/w//D/8P/w//H/8f/y//L/8//z//P/9P/2//f/9//5//j/
+P/5//n/+//7//v//P/8//7///8AAAIAAwAEAAUABgAHAAcACQAMAA8ADwASABQAFgAY
ABgAFgAXABkAGwAcAB8AIQAiACQAJAAmACcAKAAoACgAJwAoACkAKwAsACwALAAtAC0A
LAAsACwAKwArACsAKwArACYAIwAiAB8AIAAfAB8AHgAbABgAFQARAA8ADgAMAAsACQAI
AAQAAwABAAEAAAAAAP7//P/7//r/+f/4//f/9v/4//j/+P/2//T/8//z//P/8v/y//L/
8v/z//L/8//1//P/8v/y//P/8//y//L/8v/z//P/8v/y//L/8v/y//L/9f/1//X/9f/0
//P/8v/x//H/8f/x//L/8//0//X/9v/1//b/9f/z//T/9v/3//j/9v/2//b/9//3//f/
9//3//X/9f/0//T/9//3//f/+P/6//r/+f/4//j/+P/4//j/9v/3//f/9//2//b/9v/2
//X/9P/z//L/8v/z//T/9f/y//L/8v/z//P/8//y//H/8f/x//D/8P/z//P/8//z//H/
8f/x//D/8v/y//D/8v/y//L/8v/y//P/8//x//D/7v/v//D/8P/y//D/8v/y/+//7v/u
/+//8f/x//H/8f/z//P/8//z//H/8P/v/+//8f/x//H/7//v/+//7//v//D/8P/w/+7/
8P/w/+//7//u/+7/7v/u//D/8P/w/+//8P/w/+//7//u/+//8P/x//L/8P/w//D/8P/w
//D/8P/w//D/8P/w//D/7//u/+3/7P/u/+7/7v/u/+7/7v/u/+7/8P/w//D/8P/w//D/
8P/w/+7/7v/u/+7/7//w//H/8v/w//D/8P/w//H/8v/z//T/9f/2//f/+v/6//n/+f/5
//r/+//9//7//P/7//v//f/8//3/AAACAAQABQAGAAcAAwACAAEA///9//z//P/6//j/
+P/3//b/8//z//T/9P/0//T/8//z//H/7//s/+v/7f/s/+v/6v/q/+r/6v/q/+v/6//r
/+v/7f/t/+z/7P/q/+n/6f/o/+f/6P/p/+r/6//r/+z/7P/s/+z/7P/r/+3/7f/t/+3/
6f/p/+v/6P/n/+j/5//l/+b/5//p/+3/9f/6//v/AgAQAB8ALwA+AE8AZgCDAJsAmQCL
AIIAfgB2AGoAVQA6ACkAJQAiAA4A/f/3/+//4//h/+P/5f/o/+r/7P/v//L/9P/0//L/
6//r/+v/6//r/+3/7v/u/+7/7f/t/+z/7P/t/+7/7//w/+7/7v/u/+7/7//v/+//7//u
/+7/8P/w/+7/7//v/+//7v/x//L/8//x//H/8v/y//D/8P/w//D/8v/z//X/9v/2//X/
9P/0//b/9//3//n/+P/4//n/+f/7//v/+//8//7/AAABAAIAAwADAAMAAwAFAAcACAAL
AAsADQAMAA4ADgAQABIAEgAVABcAGgAdABwAHwAhACIAIgAiACQAJQAnACgAKQApACkA
KQAqACoALAAsAC0ALQAuAC4ALgAtACoAKQAoACcAJQAjACMAIQAfAB0AHAAaABoAGAAW
ABMADwAOAAwACwAKAAoABwAHAAMAAwACAAIA/v/8//v/+v/6//r/+v/6//f/9v/1//L/
8//z//T/9f/y//L/8v/y//D/7v/u/+//8f/w//D/8f/v/+7/7v/u//D/8f/x//L/8P/w
//D/8P/x//H/8f/x//H/8f/x//H/8P/v/+7/7v/w//D/8P/w//L/9P/0//P/8f/y//L/
8v/0//T/9P/1//P/8//z//P/9P/1//X/9v/3//f/9//4//f/9v/0//L/9P/0//T/9P/y
//P/8//z//T/9P/0//T/9v/2//b/9v/z//P/8//z//L/8v/y//P/8f/x//D/7//w//H/
8f/y//P/8//z//P/8v/x//D/7v/w//D/7v/w/+7/7v/u/+7/8P/x//D/8P/w//H/8v/y
//H/7v/v/+7/8P/w//H/8//y//H/8P/v//H/8f/x//H/7v/u/+7/7//v/+//7//t/+//
7//v/+//8P/w//D/7v/w//D/7//v//D/8P/w//D/7//u/+3/6//y//L/8f/t/+7/8P/w
//D/8P/u/+7/7v/u/+z/7P/s/+z/7v/u/+7/7v/w//D/8P/w/+7/7v/u/+7/7//w//H/
8v/x//D/7//u/+//8P/x//L/9f/2//f/+v/6//n/+f/5//n/+f/6//r/+v/5//n/+//8
//3/AAACAAUABQAFAAUAAgAAAP7/+//6//r/+//6//b/9v/1//T/9f/1//b/9v/0//T/
8//z/+//7f/q/+n/6//q/+n/6P/p/+r/6//s/+r/6f/o/+f/6f/p/+j/6P/r/+v/7P/s
/+r/6v/q/+r/6f/p/+r/6v/s/+z/7P/r/+v/6//r/+v/6//p/+n/6P/n/+b/4f/d/+T/
6//t/+//9f/4////DAAcACsAOwBMAGMAggChAKsAnwCRAIoAhAB6AGgAUQA+ADUAKQAY
AAYA/f/x/+n/5f/j/+P/4//k/+j/7P/t/+z/7P/w//D/7f/s/+v/6v/p/+r/7P/t/+7/
7v/t/+v/6v/r/+z/7f/u/+3/7P/r/+r/6//r/+v/6//r/+z/7//w/+7/7//v/+//7f/v
/+//7//v/+//8P/w/+7/7v/u/+7/8P/x//P/9P/z//P/8//0//b/9//3//n/+f/4//j/
9//7//v/+//8//7/AAABAAIAAgADAAQABQAIAAkACQALAAoADQANABAAEAASABQAFAAW
ABcAGQAbABoAHQAfACAAIwAkACcAKQAoACgAKAAnACkAKQAqACoAKAAoACkAKQAqACoA
KgApACoAKQAoACcAIwAhACEAHwAdABsAGgAYABgAFgAUABEADgAMAAkABwAHAAYAAgAB
AAEAAQAAAAAA/P/6//n/+P/5//j/9//2//T/9P/0//L/9P/z//P/8//y//L/8v/y//D/
7v/u/+//8f/w//D/8f/v/+7/7v/u//H/8f/w//D/7v/u/+7/7v/x//H/8f/x//H/8f/x
//H/8f/x//H/8v/0//T/9P/0//P/9P/z//H/8//0//T/9P/2//b/9v/3//X/9f/1//X/
9v/3//f/+P/2//X/9P/0//X/9v/2//b/9v/2//b/9v/1//X/9P/z//T/9P/0//T/9P/0
//T/9P/1//X/9f/1//T/9P/0//X/8//z//L/8f/y//P/8//0//P/8//z//P/8//z//P/
8v/0//T/8v/0//T/9P/0//T/9f/1//P/8v/y//P/9P/0//T/8v/0//T/8f/w//D/8f/x
//H/8f/x//T/9f/2//f/9f/0//P/8//z//P/8//x//H/8f/x//H/8v/y//L/8P/y//L/
8f/x//L/8v/y//L/8v/y//L/8f/y//L/8f/x//D/8P/w//D/8P/x//L/8//0//P/8v/x
//D/8v/y//L/8v/0//T/9P/0//L/8v/y//L/9P/0//T/9P/2//b/9v/2//n//P/9//3/
/f/9//3//f8AAAAAAAD/////AQACAAMACAAKAAsACwALAAsACQAIAAUAAwABAAAAAAD+
//z//P/7//r/+f/5//z//P/8//z/+//7//n/9//2//X/9f/0//L/8P/v/+7/7//w//L/
8//x//H/8f/x//L/8v/z//P/9v/2//T/9P/z//L/8v/x//L/8v/y//L/8P/v/+//7//x
//P/8//1//X/9P/x/+z/6f/n/+b/6//z//f/+/8AAAUACgAUACMAMQBEAFsAdgCVALEA
twCnAJgAkACKAIAAbQBUAEEANwAuABoABwD9//f/8f/v/+//7f/s/+7/8v/x//L/9P/2
//j/+f/2//X/9P/z//P/9P/0//T/9//3//b/9v/1//T/8//y//T/9P/0//T/9f/1//X/
9f/0//T/9v/2//b/9//3//f/9f/3//f/9//3//f/+P/4//r/+v/6//r/+f/5//r/+v/9
//3//f/+//z//f/9////AAAAAAEAAQAFAAUABQAGAAQABgAHAAgADAANAA4ADwAOAA8A
DwARABIAFQAVABgAGgAcAB4AHgAeAB8AIQAjACUAKQAsAC4AKwAqACsAKwAvADAAMQAx
ADMAMwA0ADQANAA0ADUANQA2ADYANgA1ADIAMQAwAC8ALwAtAC0AKwApACcAJgAkACAA
HgAcABkAGQAYABYAFQARABAADAALAAsACwAKAAoABgAEAAMAAgABAAAA///+/wAAAAAA
AP7//v/9//3//f/6//r/+v/6//z/+v/6//v/+v/4//f/9//5//j/+P/4//n/+f/4//j/
+P/4//j/+P/7//v/+//7//n/+f/5//n/+f/5//n/+v/6//r/+v/6//z//v/+//3//P/8
//v/+v/6//r/+v/7//3//f/9//3//f/9//z//P/9//3//f/+/wAAAAD///7//P/8//z/
/P/8//3//f/9//z//P/8//z//P/8//z//P/7//v/+//7//r/+v/6//v/+//7//r/+f/5
//n/+P/4//n/+f/5//n/+f/5//n/+P/4//j/9v/4//j/+P/4//j/+f/5//f/9v/2//f/
+P/4//b/9P/2//b/9f/0//T/9f/3//f/9//3//X/9f/1//X/9v/2//b/9//3//f/9//1
//X/9f/1//X/9v/2//b/9P/0//T/8//z//b/9v/2//b/9v/2//b/9f/y//L/8//1//j/
9//2//X/9P/y//L/8v/y//P/9P/1//b/9f/0//P/8v/z//T/9f/2//T/9P/0//T/8v/y
//L/8v/0//T/9P/0//T/9P/0//T/8v/y//L/8v/2//j/+v/8//r/+v/6//r///8AAAAA
AQD///////8AAP7//v/9//3/AQACAAMABgAGAAcABwAHAAkABwAGAAUAAwABAAAAAAD8
//r/+v/5//n/+f/6//z/+v/6//r/+f/7//n/9//0//H/8f/w/+//7v/u/+7/7v/u/+//
7//v/+3/7f/t/+z/7v/v/+//8P/y//D/8P/w/+//7//u/+7/8P/w//D/8P/v/+//7//v
/+//8f/x/+//7v/r/+j/5f/n/+r/7//z//f/+//+/wMAEAAeAC0AOwBOAGUAfgCbAKkA
nwCPAIgAggB6AGoATwA4AC0AKQAcAAoA/f/1/+v/6f/p/+n/6//s//D/8v/z//L/8v/0
//b/9f/0//P/8v/x//H/8v/y//L/9f/1//T/9P/y//L/8v/y//D/8P/w//D/8v/z//T/
9f/z//L/8//y//T/9f/1//X/8//1//X/9f/1//X/9v/2//j/+P/4//j/+f/5//r/+v/7
//v/+//8//r/+//7//3/AAAAAAEAAQABAAEAAQACAAIABAAFAAYACgALAAwADQANAA0A
DAANAA8AEwAUABgAGAAaABwAHAAeAB8AIQAjACQAJwApACoALAAsAC4ALwAvADAAMQAx
ADEAMQAyADIAMgAyADMAMwA0ADQANAAzADQAMwAyADEALwAtAC0AKwAnACUAJAAiAB4A
HAAaABcAFwAWABQAEwAPAA4ACgAJAAUABQAEAAQAAwACAAIAAgD///7//f/8//3//v//
//7//P/7//v/+//6//r/+v/6//r/+P/4//n/9//2//b/9//5//j/+P/4//f/9//2//b/
9v/2//b/9v/5//n/+f/5//f/9//3//f/+P/5//r//P/6//r/+v/6//r//P/8//v//f/+
//7//v/7//r/+f/5//z//f/+/////f/9//z//P////////8AAP7//v/9//z//P/8//z/
/P/+//////////7//v/+//7//v/+//7//v/9//3//f/9//r/+v/6//v//P/9//3//f/7
//v/+v/6//v/+//7//v//f/9//3//P/6//r/+P/6//z//P/8//z//f/9//v/+v/5//n/
+f/4//r/+P/6//r/+f/4//j/+f/7//v/+//7//n/+f/5//n/+P/4//j/+f/7//v/+//5
//f/9//3//f/+v/6//r/+P/5//j/9v/1//f/+P/5//r/+v/6//r/+f/4//b/9//3//r/
+v/6//r/+v/5//j/9//2//f/+P/5//r/+v/6//r/+v/4//j/+P/4//r/+v/6//r/+P/4
//j/+P/6//r/+v/6//j/+P/4//j/+P/4//j/+P/5//r/+//8//3//v///wAABAAEAAMA
AwADAAMAAwAEAAYABgAFAAUABwAIAAkADAAMAA0ADQANAA8ADQAMAAsABwAFAAQABAAC
AAAAAAD//wAA/////wAA/v/+//7//f/+//3//P/6//f/9//2//X/9P/0//T/9P/0//X/
9f/1//P/8//z//L/9P/1//X/9v/2//T/9P/0//L/8//z//T/9v/2//b/9v/z//P/8//z
//f/9f/3//X/8v/1//b/7//p/+r/7//1//v///8GAAsAEAAcACsAOQBKAF0AdgCTAKkA
pQCVAIwAigCAAHIAXwBGADUALwAoABgABwD5//P/8f/x/+//8f/0//b/9v/3//j/+v/+
//7////8//v/+v/5//f/+P/4//j/+f/5//j/+P/6//r/+v/6//j/+P/4//j/+v/7//z/
/f/6//r//P/8//z//f/9//3/+//9//3//f/7//v//P/8//3//v///wAA/////wAAAAAC
AAMABAAGAAUABQAEAAUABgAGAAcABwALAAsACwAMAAoADAANAA4AEgATABQAFQAWABcA
FwAZABoAHQAdACAAIgAkACYAJgAoACkAKwAtACwALwAxADIAMgAyADQANQA3ADgAOQA5
ADkAOQA6ADoAPAA8AD0APQA8ADwAPAA7ADoAOQA4ADcANwA1ADUAMwAvAC0ALAAqACYA
JAAiAB8AHwAeABwAGwAZABgAFAATAA8ADwAOAA4ADgAMAAsACgAIAAYABAACAAQABAAE
AAIAAgABAAEAAQAAAAAAAAAAAAIAAAAAAAEA///+//7///////7//v/+///////+//7/
/v/+//7//v///////////////////////f/9//3//v/+//7//v/+//7/AAAAAP////8A
AAAAAAAAAAAAAAABAAEAAQABAAEAAQABAAAAAAD///////8AAAEAAgACAAIAAQAAAP//
/v/+/////////wAAAAAAAAAAAgACAAIAAgABAAEAAQABAP///v/9//3//f/9//z/+//9
//3//P/8//3//f/9//3//f/9//3//P/8//z/+v/8//7//v/+//7//f/9//v/+v/5//n/
+f/4//n/+P/7//z/+//6//r/+//5//n/+f/5//n/+f/5//n/+P/4//j/+f/5//n/+f/3
//f/9//3//f/+P/4//j/9v/4//j/9//3//b/9v/2//b/9v/2//b/9f/0//T/9f/1//b/
9v/2//b/9v/2//b/9v/2//T/9P/0//T/9P/0//T/9P/0//T/9P/0//b/9v/2//b/8//y
//H/8P/x//L/8//0//X/9v/3//j/+v/6//r/+v/9/wAAAQABAP//////////AQACAAMA
AwABAAMABAAFAAYACAAJAAkACQAJAAcABgAFAAMAAQAAAAAA/v/8//z/+//6//n/+f/5
//j/9//2//j/+f/4//f/8v/x//H/8P/x//D/8P/w/+7/7v/v/+//7f/t/+3/7f/t/+7/
8P/x/+//7v/r/+r/7P/s/+3/7f/w//D/8P/w/+7/7f/t/+3/8f/x//H/8f/v/+z/5//i
/+P/5//q/+3/7f/z//n/+v8BAAwAGgApADcATABlAIQAoQCtAJ0AjQCKAIgAfgBuAFsA
RgA3AC0AIAAOAP//9f/v/+n/5f/n/+f/6v/u//D/7//w//L/9P/0//P/8v/x//D/7//x
//L/8v/y//H/8f/w//D/7v/u/+7/7v/v//D/8f/y//H/8f/x//H/8v/y//T/9P/0//X/
9f/1//H/8//z//P/9f/1//b/9v/0//T/9P/0//f/9//4//j/+f/5//n/+v/8//3//f//
/wAAAAABAAEAAQABAAEAAgAEAAYABwAIAAoACwAMAA0ADAANAA0ADwARABUAFgAaABwA
HgAgACAAIAAhACMAJQAkACcAKQAqACwALAAuAC8AMwA0ADUANQAzADMANAA0ADUANgA4
ADkAOQA4ADcANQA0ADMAMgAxAC8ALQAtACsAKQAnACYAJAAkACIAIAAdABsAGgAYABcA
EwASAA4ADQANAA0ADAAMAAgABgAFAAQAAwACAAEAAAACAAIAAgAAAAAA/////////P/8
//z//P/+//z//P/9//3//P/8//3/+//6//r/+v/9//3//P/8//z//P/8//z/+//7//v/
+//9//3//f/9/////////wAA/v/+//7//v/+/wAAAAD//wEAAgACAAIAAgACAAIAAwAB
AAEAAQABAP/////+//7/AAABAAIABAACAAIAAQAAAAAAAAAAAAAAAAABAAEAAQACAAIA
AgACAAIAAgACAAIA//////////8AAAAAAAABAP/////+//3/+//7//r/+v/8//3//v//
//3//f/9//z//P/8//r//P/8//z//P/8//v/+//5//j/+//9////AAD///z//f/8//3/
/P/8//3/+//7//v/+//7//v/+//7//z//P/8//3/+//7//v/+f/5//n/+f/5//v//P/9
//z//P/8//v/+//8//z//P/8//r/+v/6//n/+v/+//3/+f/4//r/+v/6//r/+P/4//j/
+P/6//r/+v/6//r/+v/6//r/+v/6//r/+v/8//z//P/8//3//v///wAAAwAEAAUACAAG
AAUABQAFAAcABwAIAAgACAAHAAcACQAKAAsADgAQABMAEwATABMAEAAOAAwACQAJAAgA
CAAGAAQABAADAAIAAwADAAQABAACAAIAAQABAP3/+//4//f/+f/4//f/9v/0//T/9P/0
//f/9//3//f/+f/5//j/+P/4//f/9//2//X/9v/3//j/+f/5//r/+v/4//j/+P/3//n/
+f/5//n/9f/1//f/+P/3//b/8//v//D/9f/3//n///8GAA0AGAAkADEAQQBSAGMAgACj
ALkAtwCpAKAAlgCOAIAAbQBUAEMAOwAuABwADwAFAPv/9f/z//H/7f/u//b//v////7/
AgAEAP7//f/+//3//P/7//3//v/+//7//v/9//v/+v/8//z//P/8//r/+v/6//r/+//7
//v/+//8//z//v/+//z//f/9//3//f//////////////AAAAAAIAAgACAAIABQAFAAYA
BgADAA==
         </WaveFormData>
      </LeadData>
      <LeadData>
         <LeadByteCountTotal>10000</LeadByteCountTotal>
         <LeadTimeOffset>0</LeadTimeOffset>
         <LeadSampleCountTotal>5000</LeadSampleCountTotal>
         <LeadAmplitudeUnitsPerBit>4.88</LeadAmplitudeUnitsPerBit>
         <LeadAmplitudeUnits>��V</LeadAmplitudeUnits>
         <LeadHighLimit>2147483647</LeadHighLimit>
         <LeadLowLimit>268435456</LeadLowLimit>
         <LeadID>V1</LeadID>
         <LeadOffsetFirstSample>0</LeadOffsetFirstSample>
         <FirstSampleBaseline>0</FirstSampleBaseline>
         <LeadSampleSize>2</LeadSampleSize>
         <LeadOff>FALSE</LeadOff>
         <BaselineSway>FALSE</BaselineSway>
         <ExcessiveACNoise>FALSE</ExcessiveACNoise>
         <MuscleNoise>FALSE</MuscleNoise>
         <LeadDataCRC32>1479073922</LeadDataCRC32>
         <WaveFormData>
BgAGAAYABgAGAAYABgAGAAQABAAEAAQAAwACAAEAAAAAAAAAAAAAAAAAAAAAAAAAAAAA
AAAAAAACAAIAAgACAAMABAAFAAYABwAIAAkACgAKAAoACgAKAAsADAANAA4AEAAQABAA
EAAOAA4ADgAOAA8AEAARABIAEAAQABAAEAAQABAAEAAQAA4ADgAOAA4AEAAQABAAEAAS
ABIAEgASABAAEAAQABAAEAAQABAAEAAQABAAEAAQAA4ADgAOAA4ADwAQABEAEgASABIA
EgASABAAEAAQABAAEgASABIAEgAQABAAEAAQABAAEAAQABAAEAAQABAAEAANAAoABwAE
AAEAAAD///7/+//6//n/+P/6//r/+v/6//j/+P/4//j/9//2//X/9P/0//T/9P/0//L/
8v/y//L/8//0//X/9v/0//T/9P/0//T/9P/0//T/8v/y//L/8v/y//L/8v/y//L/8v/y
//L/8v/y//L/8v/y//L/8v/y//L/8v/y//L/9P/0//T/9P/y//L/8v/y//L/8v/y//L/
9P/0//T/9P/y//L/8v/y//L/8v/y//L/8v/y//L/8v/y//L/8v/y//L/8v/y//L/9P/0
//T/9P/y//L/8v/y//T/9P/0//T/8v/y//L/8v/0//T/9P/0//T/9P/0//T/8v/y//L/
8v/y//L/8v/y//L/8v/y//L/8//0//X/9v/0//T/9P/0//b/9v/2//b/+P/4//j/+P/4
//j/+f/7//v/+//8//z//v/+///////7//r/+P/4//f/9v/1//P/7//v/+7/7v/t/+r/
6f/p/+n/6f/p/+n/6//r/+r/6v/s/+z/7P/t/+v/7f/v/+//7//v/+//7//u/+7/7f/t
/+//7//v/+//7//v//D/8P/w//D/8f/x//H/8f/x//L/8v/y//L/8v/0//X/9f/1//P/
8//z//P/8//z//P/9P/0//T/9P/0//b//f8CAAUABwAHAAsAEAAQABAADAAAAOv/1P/C
/7P/pP+Z/5P/j/+T/5X/nP+y/8r/1v/U/9P/1//T/8n/xf/H/8H/v//F/9H/2f/e/+b/
7f/y//L/9f/2//b/9v/3//j/+P/4//j/+P/4//n/9//3//f/9//5//r/+v/6//j/+P/4
//j/+P/4//j/+P/5//r/+//9//z/+//6//n/+f/4//j/+P/4//j/9//3//f/9//3//f/
9v/2//b/9v/1//X/9f/1//X/9f/1//X/8v/y//L/8v/z//L/8v/y//D/8f/x//H/7//u
/+3/7f/w//D/7//u/+z/6v/p/+f/6f/p/+n/5//n/+b/5f/k/+X/5f/k/+P/4f/i/+L/
4f/h/+D/4P/f/9//3//f/9//3//f/97/3v/g/+D/4f/h/+L/4//l/+b/5P/k/+f/5//o
/+j/6v/q/+z/7f/t/+7/7f/u/+7/8P/y//H/8f/x/+//7//x//H/8f/x//H/8P/w//H/
8f/x/+//8P/w/+//7//v//D/8f/y//L/8v/y//L/8v/y//P/8//y//L/8//z//P/8v/y
//P/8//z//T/9P/0//X/9f/z//T/9P/0//T/9P/0//T/9v/2//b/9f/1//X/9f/2//T/
9P/z//P/8v/y//P/8//z//P/8v/y//L/8v/y//L/9P/0//T/9P/0//T/9P/0//T/9P/0
//T/8v/y//H/8f/z//P/8v/y//P/8//z//P/8v/y//L/8v/y//L/8v/y//T/9P/0//T/
8v/y//H/8f/z//T/9P/z//L/8f/w/+//7//w//L/8//z//P/8//z//H/8P/w//D/8v/y
//L/8v/w//D/7//v//D/8P/w//D/8f/y//P/9P/z//L/8P/v//H/8f/x//H/9P/0//P/
8//x//H/8f/x//H/8f/x//H/8f/x//H/8f/z//P/8//z//P/8//z//P/8//z//P/8//x
//P/9f/0//T/8v/y//L/8v/0//T/9P/0//L/8v/y//L/9P/0//T/9P/0//T/9P/0//b/
9v/2//b/+P/4//j/+P/6//r/+v/6//v//P/9//7/AQADAAEAAQAEAAQABAAEAAcABwAF
AAQAAgACAAEAAAD///3/+f/5//j/+P/3//T/8//z//X/9f/3//f/9//3//X/9P/z//L/
9f/3//j/+//7//v/+//7//v/+//8//z/+//7//v/+//7//v/+//7//7//v/+//7//f/9
//3//f/9//7//v/+/wAAAAAAAAEA/////////////////////wEAAAAAAP7//v8CAAYA
CQAOABEAEwAVABcAGgAeACAAGgAIAPP/4P/O/7//sv+p/6H/of+f/5//pv++/9b/3P/Y
/9n/3f/V/8v/y//P/8v/y//T/9//5//u//j///8AAAIABQAGAAQABAAFAAYABgAGAAQA
BAAEAAUABQAFAAUABQAHAAgACAAIAAgACAAIAAgACAAIAAgACAAKAAoACgALAAkACQAJ
AAkACQAIAAgACAAIAAgABwAHAAcABwAHAAcACAAIAAgACAAFAAUABQAFAAcABwAHAAcA
BAAEAAQABAAFAAQABAAEAAIAAwADAAMAAQAAAP////8CAAIAAQAAAP///v/+//3/+//7
//v/+f/7//r/+f/4//f/9//2//X/9f/2//b/9f/1//T/9P/z//P/8//z//P/9f/1//T/
9P/0//T/9f/1//b/9//5//r/+P/4//v/+//8//z//v/+//7//////wAA//8AAAAAAgAD
AAMABAAFAAUABQAHAAcABwAHAAcABgAGAAcABwAHAAYABgAFAAMABQAFAAYABwAHAAYA
BQAEAAQABAAEAAUABQAEAAQABQAFAAUABAAEAAUABQAFAAYABAAEAAUABQAFAAYABgAG
AAYABgAGAAYACAAIAAgABwAHAAcABwAIAAoACgAJAAkACAAIAAkACQAHAAcABgAGAAYA
BgAGAAYACAAIAAgACAAGAAYABgAGAAYABgAGAAYABgAGAAUABQAHAAcABgAGAAUABQAF
AAUABAAEAAQABAAEAAQABAAEAAUABgAHAAgABgAGAAUABQAFAAYABgAFAAUABQAFAAUA
BAAEAAUABQAFAAUABQAFAAUABAAEAAQABAAEAAQABAAGAAYABQAFAAQABAAEAAQABAAE
AAQABAAEAAQAAwADAAUABQAFAAUABgAGAAUABQAFAAUABQAFAAUABQAFAAUABQAFAAUA
BQADAAMAAwADAAUABQAFAAUAAwADAAMAAwAFAAcABQAEAAYABQAEAAMAAgADAAQABQAG
AAQABAAEAAQABAAEAAQABAAEAAQABAAEAAQABAAEAAQABAAEAAQABAACAAIAAgACAAQA
BAAEAAQABAAEAAQABAAGAAYABgAGAAgACAAIAAkADQALAAsADAAMAAwADAANAA0ACwAK
AAgACAAHAAYABQADAP/////+//7//f/6//n/9//5//n/+f/7//v/+//6//r/+v/6//r/
+f/5//v//f//////////////AAAAAP////////////////////8AAP7//v/+////AQAB
AAEAAQACAAIAAgACAAAAAAABAAEAAQABAAEAAQADAAMAAwADAAYABgAEAAQABgAIAAsA
EAAVABcAGQAbAB4AIAAiAB4AFgABAOr/2P/J/7j/qf+h/6H/n/+b/57/sP/E/9D/zv/P
/9P/0//N/8n/yf/L/8n/z//d/+f/8P/4//3/AgAGAAUABAAIAAoACAAIAAcABgAHAAgA
CQALAAkACQAJAAkACQAKAAoACgAKAAoACgAKAAoACgAKAAoACgAKAAoACwALAAsACwAL
AAsACgAKAAoACgAKAAkACQAJAAkACQAJAAwADAAMAAwACwALAAsACwALAAsACwALAAoA
CgAKAAoACQAIAAgACAAIAAkACQAJAAkACAAHAAcABgAGAAUABAAEAAQABQAFAAQAAwAC
AP//AQAAAP///v/9//3//P/7//v//P/8//v/+f/4//j/9//5//n/+f/5//n/+f/4//j/
+P/4//n/+f/4//n/+//8//z//P///////v/+/wAAAAACAAMAAwAEAAMABAAEAAYACAAH
AAcABwAHAAcACQAJAAcABwAHAAYABwAJAAoACwAJAAoACgAJAAgABwAHAAcACAAIAAgA
CAAGAAYABgAHAAkACAAIAAkACQAJAAgACAAHAAcABwAIAAoACgALAAsACgAKAAkACAAJ
AAoACwAMAAoACgAKAAkABwAHAAcACAAJAAoACgALAAoACgALAAsACwALAAoACgAKAAoA
CgAKAAoACgAKAAoADAAMAAwADAAMAAwADAAMAA4ADgANAA0ACwALAAoACgALAAsACwAL
AAoACgAKAAoACgAKAAoACgAIAAgACAAIAAoACgAJAAkABwAIAAgABwAJAAkACQAJAAgA
CAAJAAkACQAJAAkACQAJAAgACAAIAAgACAAIAAgACgAKAAkACQAIAAgACAAIAAYABgAG
AAYABgAGAAUABQAHAAcABwAHAAgACAAHAAcABwAHAAcABwAHAAcABwAHAAcABwAHAAcA
BwAHAAcABwAHAAcABwAHAAcABwAHAAcACQAJAAkACAAIAAgACAAIAAgABgAGAAYABgAG
AAYABgAGAAgACAAIAAgABgAGAAYABgAHAAgACQAKAAgACAAIAAgACgAKAAoACgAIAAgA
CAAIAAgACAAIAAgACAAIAAgACAAKAAoACgAKAAwADAAMAAwADgAOAA4ADwARAA8ADwAQ
ABAAEAAQABEAEwARABAADgAMAAsACgAJAAUAAQABAAAAAQABAP/////9/////////wEA
AQABAAAAAAAAAAAAAAAAAP//AAABAAIAAwAEAAUABQAGAAYABQADAAMAAwADAAMAAwAD
AAQABAAEAAQABQAHAAcABwAHAAYABgAGAAYABgAGAAcABwAJAAkACQAJAAgABwAGAAUA
CAAMAAwACgAKAA4AEwAWABkAGwAfACMAJAAkACYAJgAcAAkA8P/e/8//vv+x/6n/pf+n
/6f/qP+2/8z/2P/a/9v/3//j/9v/0//T/9f/1f/Z/+P/7f/4/wIABwAKAAoACwAQABIA
EAAPABAAEAAQABAAEAAQABEAEQARABEAEQARABIAEgASABAAEAAQABAAEgASABIAEgAQ
ABAAEAARABMAEwATABMAEQAQABAAEAAQABAADwAPABEAEQARABEAEgASABIAEgARABEA
EQARAA8ADwAPAA8AEAAQABAAEAAPAA4ADgAOAAwADQANAA0ADAAMAAwADQAOAA4ADQAM
AAsACgAKAAkACQAJAAkABwAHAAYABQAEAAMAAwACAAEAAQACAAIAAQD///7//v/9////
/////////f/9//z//P/8//z//f/9//7///8BAAIAAAAAAAMAAwAAAAAAAgACAAYABwAH
AAgACQAKAAoADAAMAAsACwALAAsACwANAA0ADQANAA0ADAAKAAsACwALAA0ADgAOAA0A
DgANAA0ADQAMAAwADAAMAAwADAAMAA0ACwAKAAoACwANAA0ADAAMAA0ADQANAA4ADgAO
AA8ADwANAA4ADgAOABAAEAAQABAAEAAQABAADwAPAA8ADwAQABAAEAAPAA8ADgAOAA8A
DwARABEAEAAQABAAEAAQABAADgAOAA4ADgAPABAAEQASABAAEAAQABAADwAOAAwACwAL
AAsACgAKAAsACwALAAsACAAIAAgACAAIAAgACAAIAAgACAAIAAgACAAIAAcABwAHAAgA
CAAHAAcABwAHAAcABgAGAAcABwAFAAUABQAFAAcABgAGAAYABgAGAAYABgAGAAYABQAF
AAQABAAEAAQABAAEAAQABAAEAAQAAwADAAMAAwADAAMAAgACAAEAAQACAAMABAAFAAQA
AwACAAEAAwADAAMAAwADAAMAAwADAAUABQAFAAUAAwADAAMAAwABAAMAAwACAAAAAgAC
AAIAAgAAAAAAAAAAAAIAAgACAAIAAgACAAIAAgACAAIAAgACAAAAAAAAAAAAAgACAAIA
AgACAAIAAgACAAQABAAEAAQABgAGAAYABwAJAAcABwAIAAgACAAIAAkACQAHAAYABAAG
AAUABAADAAMA//////7//v/9//r/+f/3//n/+f/5//f/9//3//b/+P/4//j/+P/5//n/
+//9//3//f/9//3/+//8//z/+//9//3//f/9//3//f/9//7//f/8//v/+//+////AAAB
AAAAAAAAAAAAAAAAAAEAAQABAAEAAQABAAEAAQABAAEAAgACAAQABAAEAAYACwAOABMA
FwAZABsAIAAgAB4AGAAKAPP/2v/K/73/sv+p/6X/pf+j/6X/sv/K/+D/6P/o/+n/6f/h
/9X/0f/R/9H/0f/X/9//6//y//b/+/8AAAQAAwACAAQACAAIAAgABwAGAAYABgAGAAcA
BwAHAAcABwAFAAYABgAGAAgACAAIAAgACAAIAAgACAAGAAYABgAHAAcABwAHAAcABwAG
AAYABgAGAAYABQAFAAcABwAHAAcABgAGAAYABgAFAAUABQAFAAUABQAFAAUABAAEAAQA
BAADAAIAAgACAAQABQAFAAUAAwACAAEAAQAAAAAA///+//3//P/8//v//f/9//3/+//6
//j/9v/0//P/8//y//H/8f/y//L/8f/z//L/8v/x//H/8f/x//H/7//v/+7/7v/w//D/
8f/x//D/8f/z//T/9P/0//f/9//4//j/+v/6//z//f/9//7///8AAAAAAgAAAP//////
/wEAAQADAAMAAwADAAMAAgABAAEAAAD//wEAAgACAAEAAAD////////+//7//v/+////
AAABAAMAAQAAAAAAAQADAAMAAgACAP///////wAAAgACAAMAAwADAAQABAAEAAIAAgAC
AAIABAAEAAQAAwABAAEAAQACAAIAAgABAAEAAgACAAMAAwABAAEAAAAAAAAAAAAAAAAA
AgACAAIAAgACAAIAAgACAAQABAAEAAQABAAEAAMAAwAFAAUABAAEAAMAAwADAAMAAgAC
AAIAAgAEAAQABAAEAAQABAAEAAQABgAGAAUABQADAAQABAADAAMAAwADAAMAAgACAAMA
AwABAAEAAQABAAMAAgACAAIAAgACAAIAAgABAAAA/v/9/wEAAgADAAQAAgACAAIAAgAC
AAIAAQABAP//////////AAAAAP////8BAAEAAQABAP//////////AQABAAEAAQD/////
////////////////AQABAAEAAQD9///////+//7/AAAAAAAAAAAAAAAAAAAAAP7//v/+
//7//v/+//7//v8AAAAAAAAAAAAAAAAAAAAAAgACAAIAAgACAAIAAgACAAQABQAHAAUA
BQAGAAYABgAGAAcABwAFAAQAAgACAAEAAgABAP//+//6//j/9//1//T/8//z//X/9f/1
//X/9f/1//T/9P/0//L/8v/z//P/9//5//n/+f/3//f/9//4//r/+f/5//n/9//3//f/
9//5//r/+v/6//j/+f/5//n/+f/5//r/+v/4//j/+P/4//f/9//3//f/+f/5//n/+f/5
//f/+P/6//z/+v/6//z/AQAEAAcADQAPABEAFAAWABgAGgASAAEA7P/Y/8f/uP+p/5//
mf+X/5f/mP+o/8D/0P/W/9X/1//Z/9P/yf/F/8f/w//B/8n/3f/o/+z/8//6//z/+//8
//7//v/9//7//v/+/wAAAAAAAAEAAQABAAEAAQABAAIAAgACAAIAAgACAAIAAAAAAAAA
AAAAAAAAAAABAAEAAQABAAEAAwACAAIAAgACAAIAAQABAAEAAQABAAEABAAEAAQABAAD
AAMAAwADAAMAAwADAAMAAAAAAAAAAAD///7//v/+/wAAAQABAAEA/f/8//v/+//+//7/
/f/8//v/+v/6//n/+f/5//n/9//1//T/8//y//P/8//y//H/8f/y//L/8f/v/+7/7v/t
/+3/7f/t/+3/7f/t/+z/7P/t/+7/8P/x//D/8f/z//T/9P/0//f/9//2//b/+P/4//r/
+//7//z/+//8//z//v8AAP////////////8BAAEAAQABAAEAAAACAAMAAwADAAEAAgAC
AAEAAgABAAEAAQAAAAAAAAAAAP7//v/+////AQAAAAAAAQABAAEAAAAAAP///////wAA
AgACAAMAAwADAAQABAAEAAQABAAEAAQABAAEAAQAAwAFAAUABQAGAAYABgAFAAUABQAE
AAQAAwAFAAUABAAEAAQABAAEAAQABAAEAAQABAAEAAQABAAEAAYABgAGAAYABAAEAAMA
AwAFAAUABAAEAAMAAwADAAMAAgACAAIAAgACAAIAAgACAAQABAAEAAQAAgACAAEAAQAB
AAIAAgABAAEAAQABAAEAAgACAAMAAwADAAMAAwADAAEAAAAAAAAAAgACAAIAAgACAAIA
AQABAAAAAAAAAAAAAgACAAIAAgACAAIAAQABAAEAAQABAAEAAgACAAEAAQD/////////
/wAAAQACAAMAAQABAAEAAQD//////////wAAAQACAAMAAwADAAMAAwABAAMAAwACAAIA
AgACAAIAAgAEAAQABAAEAAIAAgACAAIAAAAAAAAAAAACAAIAAgACAAAAAAAAAAAAAgAC
AAIAAgACAAIAAgACAAIAAgACAAIAAgACAAIAAgADAAQABQAGAAgACAAIAAgACQALAAkA
CQAKAAoACgAKAAsACwAJAAgABgAGAAUABAADAAEA/f/9//z//P/7//j/9//3//n/+f/5
//n/+f/5//j/+P/4//j/+P/5//n/+//9//3//f/9//v/+//8//z//P/9//7////9//3/
/f/9/wAAAAAAAAAA/////////////wAAAAAAAAIAAgACAAMAAQABAAEAAQABAAEAAQAB
AAMABAAEAAIAAgAEAAgADQASABUAFwAbAB0AHAAeACAAHgAQAPn/4v/S/8H/sP+j/53/
nf+d/5v/oP+y/8L/zP/O/8//1f/R/8f/xf/J/8v/yf/R/+H/6//y//r/AQAEAAQABQAG
AAYABgAFAAYABgAGAAgACAAIAAkABwAHAAcABwAJAAoACgAKAAgACAAIAAgACgAKAAoA
CgAKAAoACgALAAkACQAJAAkACwAKAAoACgAKAAoACQAJAAkACQAJAAkACAAIAAgACAAH
AAcABwAHAAkACQAJAAkACgAKAAoACgAIAAYABQAEAAUABwAIAAkABwAGAAUABQAEAAQA
AwACAAIAAgADAAMAAQABAAEA//////7//f/8//3//f/8//v/+//8//z/+//5//j/+P/3
//f/9//3//f/9//3//b/9v/0//T/9f/1//j/+f/7//z/+v/6//3//f/8//z//v/+/wAA
AQABAAIAAwAEAAQABgAGAAUABQAFAAMAAwAFAAUABQAFAAUABAAGAAcABwAHAAUABgAG
AAUABAADAAMAAwAGAAYABgAGAAYABgAGAAcABwAGAAYABwAFAAUABAAEAAMAAwADAAQA
BgAGAAcABwAFAAYABgAGAAYABgAGAAYACAAIAAgABwAFAAUABQAGAAYABgAFAAUACAAI
AAkACQALAAsACgAKAAoACgAKAAoACgAKAAoACgAKAAoACgAKAAgACAAIAAgACgAKAAkA
CQAJAAkACAAIAAkACQAJAAkACgAKAAoACgAJAAgABwAGAAYABgAGAAYACAAIAAcABwAH
AAgACAAHAAcABwAHAAcABgAGAAcABwAHAAcABwAHAAcABgAGAAYABgAGAAYABgAGAAYA
BQAFAAYABgAGAAYABAAEAAQABAAGAAYABQAFAAcABwAHAAcABgAGAAUABQADAAMAAwAD
AAUABQAFAAUAAwADAAMAAwADAAMAAwADAAMAAwADAAMAAwADAAMAAwAFAAUAAwACAAAA
AQACAAMABAAEAAQABAAEAAQABAAEAAQAAgACAAIAAgACAAIAAgACAAQABAAEAAQABAAE
AAQABAACAAIAAgACAAQABAAEAAQABgAGAAYABgAGAAYABgAGAAgACAAIAAgACQALAAkA
CQAMAAwADAAMAA0ADQALAAoACAAIAAcABgAFAAMA//////7//v/9//r/9//3//n/+f/5
//n/+f/5//j/+P/4//j/+P/5//n/+//9//3//f/9//3//f/+//7//f/9//3//f/9//3/
/f/9//7//v/+//7//////////////wAAAAAAAAAAAAAAAAEAAQABAAEAAQABAAEAAQAB
AAEAAgACAAIAAgAEAAQACQAOABEAFQAXABkAHAAeACAAHgASAP3/6P/Y/8n/tv+n/53/
l/+d/5//oP+u/8L/zv/Q/9H/1f/X/9H/yf/J/83/zf/P/9f/5//y//j//f8AAAQAAwAE
AAQABAADAAQABAAEAAYABgAGAAcACQAJAAkACQAHAAgACAAIAAYABgAGAAYACAAIAAgA
CAAIAAgACAAJAAkACQAJAAkABwAGAAYABgAIAAgABwAHAAUABQAFAAUACAAIAAgACAAH
AAcABwAHAAUABQAFAAUABAAEAAQABAADAAIAAgACAAAAAQABAAEA///+//3//f/8//z/
+//6//v/+v/6//n/+P/3//b/8//1//T/8//y//H/8f/w/+//7f/u/+7/7f/t/+z/7P/r
/+v/6//r/+v/6//r/+r/6v/q/+r/6//r/+r/6//t/+7/7P/s/+//7//v//D/8//0//X/
9f/0//T/8//0//T/9v/3//f/+P/5//n/+f/7//v/+//7//v/+v/8//3//f/9//v//P/8
//v/+v/5//n/+f/6//r/+v/6//r/+v/6//v/+//6//r/+//5//n/+P/4//j/+f/6//z/
+v/6//v/+//7//z//P/8//z//P/8//z//P/8//z/+//9//3//f/+//7//v/9//3//v/+
/////////////v/+/wAAAAAAAAAAAAAAAAAAAAAAAAAAAAAAAAAAAAAAAAAAAAAAAP//
//8BAAEAAAAAAAEAAQABAAEAAAAAAAAAAAD+//7//v/+/wAAAAAAAAAA/v/+//3//f//
/wAAAAD///3//f/9//3//v/+///////9//3//f/9/////v/+//7//v/+//7//v/+//7/
/f/9//z//P/8//z//P/8//z//P/8//z/+//7//v/+//7//v//P/8//v/+//9//3//f/9
//3//f/9//3/+//7//v/+//7//v/+//7//3//f/9//3//f/9//3//f/9//3//f/+//z/
/P/8//z//P/8//z//P/8//r/+v/6//r/+v/6//r/+v/8//z//P/8//r/+v/6//r//P/8
//z//P/8//z//P/8//z//P/8//z//f/+////AAACAAMABQADAAEAAgACAAIAAgADAAMA
AQACAAAAAAD///z/+//5//X/9//2//b/9f/w/+//7//x//H/8f/x//H/8f/w//D/8P/w
//D/8f/x//X/9//3//f/9f/1//X/9v/4//f/9//3//X/9f/1//X/9//4//j/+P/3//f/
9v/1//b/9//5//r/+P/4//j/+P/3//f/9//3//n/+f/5//n/+f/5//j/+P/4//z/AAAC
AAMACAANAA8ADwAPABIAFAAWABIAAgDr/9L/wP+z/6j/of+d/5n/nf+f/6j/wP/U/9z/
2v/d/+H/2//N/8v/y//H/8X/yf/T/+H/7P/y//X/9v/6//v//P/8//z/+//8//z//P/+
//7//v////3//f/9//3//f/+//7//v/+//7//v/+//7//v/+//7/AAAAAAAAAQD/////
/////wEAAAAAAAAA/v/+//3//f///////////wAAAAAAAAAA/v/9//z/+//9//3//f/9
//z//P/8//z//f/8//z//P/8//3//f/9//n/+P/3//f/+v/6//n/+P/3//b/9v/1//X/
9f/1//P/8//y//H/8P/v/+//7v/t/+3/7v/u/+3/6//q/+r/6f/r/+v/6//r/+3/7f/s
/+z/6v/q/+v/6//u/+//8f/y//D/8P/z//P/8v/y//T/9P/4//n/+f/6//n/+v/6//z/
/P/7//v/+//8//3/AAABAAEAAQABAAAA/v///////////wAAAAD///7//f/9//3//v/+
//7//v/+//7//v////3//P/8//3///////7//v////////8AAP///v/+//3///8AAAAA
AAAAAAAAAAAAAP7//v/+//3/////////AAD+//7//f/9//7//v////////////7//v/+
//7//v/+//7//v/+//7//P/8//z//P/6//r/+v/6//z//P/7//v/+//7//r/+v/7//v/
+//7//j/+P/4//j/+f/6//v//P/8//z//P/8//r/+v/5//n/+f/6//r/+f/3//f/9//3
//j/+P/5//n/9//3//f/9//3//b/9v/2//b/9v/2//b/+P/4//f/9//4//j/+P/4//j/
+P/4//j/9v/2//X/9f/3//f/9//3//b/9v/1//X/9f/1//X/9f/1//X/9f/1//X/9f/1
//X/9f/1//X/9f/z//P/8//z//X/9f/1//X/9//3//f/8v/0//b/9v/2//b/9v/2//b/
9v/0//T/9P/0//b/9v/2//b/9v/2//b/9v/0//T/9P/0//X/9v/3//j/+v/6//r/+//7
//n/+f/6//z//P/8//3//f/7//r/+P/4//f/9v/1//X/8f/x//D/7v/t/+r/6f/r/+3/
7f/t/+3/7f/t/+z/7P/s/+z/7P/r/+v/7f/v//H/8f/x//H/8f/y//L/8f/x//H/8f/x
//H/8f/x//L/8v/y//L/8//z//P/8//z//T/9P/0//T/8v/y//P/8//z//P/8//z//P/
8//z//P/+P/2//b/+P/4//j/+/8AAAUABwALAA8AEgAUABYAEgAIAPX/3v/M/7v/rv+h
/5f/k/+V/5H/lv+q/8D/zv/Q/8//1f/V/8v/wf/B/8H/v//D/8//2f/i/+j/7f/y//T/
+f/6//j/+P/5//r/+v/6//r/+v/6//v/+f/5//n/+f/7//z//P/8//z//P/8//z//P/8
//z//P/8//z//P/9//3//f/9//3/+//6//r/+v/6//r/+f/5//v/+//7//v/+v/6//r/
+v/5/w==
         </WaveFormData>
      </LeadData>
      <LeadData>
         <LeadByteCountTotal>10000</LeadByteCountTotal>
         <LeadTimeOffset>0</LeadTimeOffset>
         <LeadSampleCountTotal>5000</LeadSampleCountTotal>
         <LeadAmplitudeUnitsPerBit>4.88</LeadAmplitudeUnitsPerBit>
         <LeadAmplitudeUnits>��V</LeadAmplitudeUnits>
         <LeadHighLimit>2147483647</LeadHighLimit>
         <LeadLowLimit>268435456</LeadLowLimit>
         <LeadID>V2</LeadID>
         <LeadOffsetFirstSample>0</LeadOffsetFirstSample>
         <FirstSampleBaseline>0</FirstSampleBaseline>
         <LeadSampleSize>2</LeadSampleSize>
         <LeadOff>FALSE</LeadOff>
         <BaselineSway>FALSE</BaselineSway>
         <ExcessiveACNoise>FALSE</ExcessiveACNoise>
         <MuscleNoise>FALSE</MuscleNoise>
         <LeadDataCRC32>4101428135</LeadDataCRC32>
         <WaveFormData>
RgBGAEYARgBJAEoASwBMAE4ATgBOAE4ATgBOAE4ATgBMAEwATABMAEwATABMAEwASwBK
AEkASABFAEQAQwBCAD8APgA9ADwAOgA4ADYANAAyADAALgAsACoAKAAmACQAIgAgAB4A
HAAaABgAFgAUABEAEAAPAA4ADQAMAAsACgAJAAgABwAGAAUABAADAAIAAAAAAAAAAAD+
//7//v/+//7//v/+//7//v/+//7//v/+//7//v/+//z//P/8//z//f/+////AAD+//7/
/v/+//7//v/+//7//v/+//7//v8AAAAAAAAAAP7//v/+//7///8AAAEAAgAAAAAAAAAA
AAIAAgACAAIAAAAAAAAAAAACAAIAAgACAAAAAAAAAAAA/v/+//7//v/8//z//P/8//r/
+v/6//r//P/8//z//P/6//r/+v/6//r/+v/6//r/+P/4//j/+P/2//b/9v/2//b/9v/2
//b/9v/2//b/9v/2//b/9v/2//T/9P/0//T/9v/2//b/9v/1//T/8//y//T/9P/0//T/
8v/y//L/8v/y//L/8v/y//L/8v/y//L/9P/0//T/9P/y//L/8v/y//L/8v/y//L/9P/0
//T/9P/y//L/8v/y//L/8v/y//L/8P/w//D/8P/y//L/8v/y//L/8v/y//L/8P/w//D/
8P/y//L/8v/y//L/8v/y//L/9P/0//T/9P/y//L/8v/y//T/9P/0//T/9f/2//f/+P/6
//r/+v/6//z//P/+/wAAAAACAAIAAgAAAAAAAAAAAAIAAwADAAMAAwABAP///f/7//n/
+f/5//j/9v/0//T/8//z//L/8v/1//b/9v/0//H/8f/x/+//7//t/+v/6//p/+n/6P/o
/+r/6v/q/+r/6f/p/+r/6v/q/+r/6v/q/+r/6v/r/+v/6f/p/+n/6f/r/+z/7P/s/+z/
7P/s/+z/7P/s/+z/7f/t/+z/7v/v//L/+P8DAAoAEQAcADEAUQBvAJEAuADZAOoA8gD0
AOQAuAB2ADEA+//E/3//OP8B/9n+v/68/tH+5/71/v/+Fv8w/0b/W/90/4n/m/+t/8D/
0v/g/+n/7P/u/+7/8f/z//b/9v/4//f/+P/5//r/+v/6//r/+//9//7///8AAP//////
/wAA/v///wAAAAACAAIABAAEAAIAAgADAAMABAAFAAcACAAGAAcABwAHAAoACwALAAwA
DAANAA0ADQAOAA4AEAARABMAEwAVABYAFQAWABcAGAAZABoAGwAcAB8AIQAiACQAJQAm
ACgAKQAsAC4ALwAwADAAMQAzADQAOQA8AD4AQABAAEIAQwBEAEUARgBHAEcASABJAEoA
SgBKAEoASgBKAEwATABMAEwASgBKAEoASQBJAEgASABHAEgARwBGAEUAQQA+ADwAPAA5
ADcANAAzADIALwAsACkAKAAmACQAIAAgAB4AGgAYABcAFQATABEADwANAAsACgAKAAcA
BgAEAAIAAQAAAP//AAAAAAAAAAD+//3//P/8//z//P/8//z//P/7//v/+//5//n/+f/5
//r/+v/6//v/+f/5//n/+f/7//v/+//8//r/+v/6//r/+v/6//r/+v/6//r/+v/7//n/
+f/5//n/+f/6//r/+v/6//v/+//7//v/+//7//r/+v/6//v//P/6//r/+v/6//n/+f/5
//n/+P/4//j/+P/2//f/9//1//f/9//3//f/9//2//b/9v/0//T/9P/0//T/9f/1//T/
9P/0//L/8f/x//P/8//0//L/8f/u/+7/8P/w//D/8P/z//P/8v/x/+//7//v/+7/7v/u
/+7/7//w//D/7v/u/+z/7f/t/+3/7//v/+//7//u/+3/7P/p/+r/6//r/+z/7v/u/+3/
7f/t/+7/7v/u/+v/6//r/+z/7P/s/+v/6//t/+3/7f/t/+v/6//r/+z/7v/s/+z/7P/r
/+v/7P/s/+z/6v/q/+r/6v/s/+z/7P/s/+r/6v/q/+r/6v/q/+r/6v/q/+r/6v/q/+r/
6v/q/+r/7P/s/+z/7P/u/+7/7v/u/+//8P/x//L/9P/0//T/9P/2//j/+P/6//r/+v/6
//r/+v/6//z//f/9//3//f/7//f/9f/z//H/8f/x//D/7v/u/+7/7f/t/+r/6v/r/+z/
7f/s/+z/7f/r/+n/5//l/+P/4//j/+P/4v/i/+L/4v/i/+L/4//j/+T/5P/k/+T/5P/k
/+T/5P/l/+X/5f/l/+f/5//n/+j/5v/m/+b/5v/m/+b/5v/m/+j/5//p/+b/6P/t//D/
9P/9/wYADQAaADEATwBzAJkAwADbAO4A9gDwANYAogBaAB0A6/+w/2X/IP/r/sX+r/6u
/sX+3/7r/vn+FP8y/0r/X/92/4v/nf+x/8T/1v/g/+X/6v/q/+z/6//t//D/8P/y//P/
9P/1//b/9v/2//b/9//4//j/+P/4//n/+f/5//r//P/9//7//v/+//7/AAAAAP7//v//
/////////wAAAAACAAMAAwADAAIAAwADAAQACAAJAAkACQAIAAgACgALAA0ADQAPABAA
DwAQABEAEgAVABYAFwAYABcAGQAaABwAHwAgACIAIwAoACoAKwAsAC4ALwAxADIANAA2
ADcAOAA6ADwAPQA+AD8AQABBAEEAQgBDAEQARABGAEYARgBGAEYARgBGAEYASABIAEgA
RwBGAEQAQwBBAEAAPwA+AD0AOwA4ADYANgAzADEALgAtACwAKQAmACMAIgAgAB4AGgAc
ABoAFgAUABEADwANAAsACQAHAAUABAAGAAMAAgAAAP7//f/8//v//P/8//z//P/6//n/
+P/4//j/+P/4//j/+P/3//f/9//3//f/9//3//b/9v/2//f/9//3//f/9//3//f/9//4
//b/9v/2//b/9//4//n/+v/4//j/+P/5//v/+//7//v/+f/6//r/+v/6//v/+//7//v/
+//7//r/+v/6//v//P/6//r/+v/6//n/+f/5//n/+v/6//r/+v/6//v/+//5//f/9//3
//f/9//2//b/9v/0//T/9P/0//X/9//4//j/+P/4//b/9f/z//X/9f/2//b/9f/y//L/
9P/0//T/9P/z//P/8v/x//H/8f/x//D/8v/y//L/8//y//L/8P/w//D/8f/x//H/7//v
/+//7//x//H/8f/v//H/8f/w//D/8P/w/+//7//v//D/8P/w/+//7//v//D/7v/u/+3/
7f/v/+//7//v/+//7//v//D/8P/u/+7/7v/x//H/8P/w//D/7v/u/+7/7v/w//D/8P/w
/+7/7v/u/+7/7v/u/+7/7v/w//D/8P/w/+7/7v/u/+7/7v/u/+7/7v/s/+z/7P/s/+7/
7v/u/+7/8P/w//D/8P/y//L/8v/y//P/9P/1//b/9//4//n//P/8//z//v/+//7//v/+
//7//v8AAAEAAQADAAMAAQD///3/+//5//n/9//2//T/8v/0//P/8//y//D/8f/y//L/
8P/v/+//7//v/+3/6//p/+n/6f/p/+j/6P/o/+j/6P/o/+n/6f/q/+j/6P/o/+j/6v/q
/+r/6//p/+n/6f/p/+v/6//s/+z/6v/q/+r/6v/s/+z/7P/s/+//7//u//D/8f/y//b/
/f8GAA0AGAApAEMAYwCFAK4A0wDqAPYA+ADsAMYAiABHABEA2P+L/0D/A//R/rH+qP63
/tH+5/73/g7/LP9G/13/cP+J/6H/tf/G/9j/5v/t/+7/7v/y//X/9P/2//X/9v/5//r/
+//8//z//P/8//3//v/+//7//v8BAAEAAQACAAIAAwAEAAQAAgACAAQABAAGAAYABwAH
AAkACQAKAAoACgALAAsACwAMAA0ADQAOABAAEQARABEAEAAQABIAEwATABMAFQAWABcA
GAAZABoAGwAcAB0AHgAhACMAJAAmACcAKAAqACsALAAuAC8AMAAzADUAOAA6ADoAPAA9
AD4AQABCAEMARABHAEgASQBJAEoASwBMAEwATABMAEwATABOAE4ATgBOAE4ATgBOAE0A
SwBKAEoASQBIAEcARgBFAEMAQAA+AD4AOwA5ADYANQA2ADMAMAAtACwAKgAoACQAIgAg
ABwAGgAZABcAFQATABEADwANAAwADgALAAoACAAKAAkACAAHAAUABAADAAIAAgABAAAA
AAD+//7//v/+/wAA/////////f/9//3//f/8//z//P/9/////////////f/9//3//v//
/wAAAQACAAAAAAAAAAAA/v/+//7///8BAAEAAQABAP//AAAAAAAAAAABAAEAAQABAAEA
AQAAAAIAAgADAAQAAgACAAIAAgABAAEAAQABAAIAAgACAAIAAQABAAAA/f//////////
/////v/+//7//P/8//z//P/6//v/+//6//z//P/6//n/+f/7//v//P/8//v/+P/4//j/
+P/4//j/+f/5//j/9//3//f/9//2//b/9v/2//f/+v/6//j/+P/2//f/9//3//X/9f/1
//X/9f/1//X/8//1//X/9P/0//T/9P/z//P/8//0//T/9P/1//X/9f/2//b/9v/1//X/
9f/1//X/9f/1//X/9f/2//b/9P/0//T/8//1//b/9P/0//T/9P/0//T/9P/0//T/9P/y
//L/8v/y//T/9P/0//T/8v/y//L/8v/z//T/9f/2//T/9P/0//T/9v/2//b/9v/0//T/
9P/0//T/9P/0//T/9P/0//T/9P/2//b/9v/2//j/+P/4//j/+v/6//r/+v/7//z//f8A
AAIAAgAEAAQABAAEAAQABAAGAAgACQAJAAcABwAFAAMAAwABAP/////9//z/+v/4//j/
9//3//b/9v/3//j/+P/0//P/8//z//L/8f/w/+//7//v/+//7v/s/+z/7P/s/+7/7//v
//D/7//u/+3/7P/u/+7/7v/v/+//7//v/+//7//v//D/8P/y//L/8v/y//H/8P/v/+7/
8//1//b/9v/1//j//v8DAAoAEQAaACsAQQBfAIMAqgDNAOYA8gD2AO4A0ACaAFcAHQDo
/6H/UP8N/9/+v/6y/r3+2f7v/v/+Ev8s/0r/X/90/4n/of+3/8z/3P/o/+//8v/2//j/
9//5//z//P/+//3//v///wAAAAAAAAAAAQAEAAQABAAEAAUABQAFAAYABgAHAAgACAAI
AAgACgAKAAoACgALAAsADQANAA4ADgAMAA0ADQANABAAEQARABIAFAAVABUAFQAUABQA
FgAXABcAFwAZABoAGwAcAB0AHgAfACAAIQAiACMAJQAmACgAKQAqACwALQAwADIAMwA0
ADQANQA3ADgAOwA+AEAAQgBEAEYARwBIAEkASgBLAEsATABNAE4ATgBQAFAAUABQAFAA
UABQAFAAUABQAFAATwBPAE4ATgBNAEwASwBKAEkARwBEAEIAQgA/AD0AOgA5ADoANwA0
ADEAMgAwAC4AKgAqACgAJAAiAB8AHQAbABkAGQAXABUAFAASAA8ADgAMAAwACwAKAAkA
CAAIAAgACAAGAAUABAAEAAQABAAEAAQABAADAAMAAwAFAAUABQAFAAIAAgACAAMAAwAD
AAMAAwADAAMAAwAEAAQABAAEAAQABAAEAAQABAAEAAQABAAFAAcABwAHAAcABQAGAAYA
BgAGAAcABwAHAAcABwAHAAYABgAGAAcACAAIAAgACAAIAAcABwAHAAcABgAGAAYABgAE
AAUABQADAAUABQAFAAUAAwACAAIAAgABAAIAAwAEAAIAAwADAAIAAgACAAAA/////wEA
AQACAAIAAQD+//7/AAAAAAAAAAAAAP///f/7//3//f/9//z//v/+//7///////7/+//6
//r/+//7//v/+//7//v/+//7//v/+//5//n/+f/4//j/+v/6//n/+f/5//r/+v/6//f/
9//3//j/+v/6//n/+f/5//n/+f/5//v/+//7//z/+v/4//j/+P/3//n//P/6//b/9//4
//n/+v/4//j/+P/4//j/+P/4//j/+P/4//j/+P/4//j/+P/4//j/+P/4//j/+P/4//j/
+P/4//j/+P/4//r/+v/6//r//f/+////AAACAAIAAgAEAAYABgAIAAgABgAGAAYABgAI
AAoACwALAAkACQAHAAUABQADAAEAAQD///7//P/6//j/9//3//b/+P/5//r/+v/4//f/
9//3//X/8//x/+//7f/t/+3/7P/u/+7/7v/u//D/8f/x//L/8f/w/+//7v/v//D/8f/z
//H/8f/x//H/8f/x//L/8v/y//L/8v/y//L/8v/y//L/8//z//T/9v/3//r//v8HABIA
GQAmAD0AXwB/AJ8AxgDlAPIA9gD0ANwAqABkACUA8f+y/2n/LP/5/tX+wf7I/uH+9/7/
/gf/IP86/1L/af+A/5P/p/+7/8z/3P/o/+//8v/w//L/+f/7//7//v8AAP//AAABAAIA
AgACAAIAAwACAAIAAgACAAUABQAFAAYABAAFAAYABgAGAAYACAAIAAgACAAJAAkACQAJ
AAoACgAKAAsACwALAAwADQANAA4ADgAPAA8ADwASABIAFAAVABUAFQAXABgAFwAYABkA
GgAbABwAHQAeACEAIwAkACYAJwAoACoAKwAsAC4ALwAwADIAMwA1ADYAOwA+AEAAQgBA
AEIAQwBEAEcASABJAEkATABNAE4ATgBOAE4ATgBOAE4ATgBOAE4ATgBOAE4ATQBNAEwA
TABLAEgARwBGAEUAQwBAAD4APgA7ADkANgA1ADQAMQAuACsALAAqACgAJAAiACAAHAAa
ABkAFwAVABMAEQAPAA0ADAAKAAcABgAEAAYABQAEAAMAAAAAAAAAAAAAAP///v/+/wAA
AAAAAAAA/v/9//3//f/9//3//f/9//r/+v/6//v//f/9//3//f/9//3//f/+//z//P/8
//z//v/+//7//v/+//7//v////////////////8AAAAAAAD+//////////////////7/
/v/+////AAD+//7//v/+/////////////v/+//7//v/+///////9//3//f/9//3/+//6
//r/+v/5//r/+//8//v/+//6//j/+v/6//j/9//1//f/9//4//j/9//0//T/9v/2//b/
9v/2//X/8//x//L/8//0//T/8v/y//L/8//z//L/7//u//H/8//0//X/8//z//P/8//z
//P/8//x//H/8f/w//D/8P/w/+//7//x//L/8v/y/+//7//v//D/8v/y//H/8f/w/+//
7v/t/+v/6//r/+z/7v/s/+z/7P/p/+v/7P/q/+j/6v/q/+r/6v/q/+r/6v/q/+j/6P/o
/+j/6P/o/+j/6P/q/+r/6v/q/+r/6v/q/+r/6v/q/+r/6v/s/+z/7P/s/+//8P/x//L/
8f/y//P/8v/2//b/9v/2//b/9v/2//j/+//7//v/+//3//X/8//x/+//7//v/+7/7v/s
/+z/6//p/+j/6P/p/+r/6v/o/+f/5//n/+X/4//h/9//3//f/+H/4P/g/+D/3v/e/97/
3//f/+D/4P/g/+D/4P/g/+D/4P/h/+H/4f/h/+H/4f/h/+D/4P/g/+D/4v/i/+L/4v/i
/+D/4f/l/+b/5P/l/+j/7P/z//r/AwAMABsANQBTAHUAnADBANoA6gDwAOYAxgCMAEMA
BwDY/5v/VP8X/+P+u/6q/rX+zf7j/u3++v4S/y7/Rf9W/23/if+f/67/wv/U/93/4v/k
/+T/5//n/+r/6v/s/+3/7v/v//D/8v/y//L/8//0//T/9P/0//X/9f/1//b/9v/3//j/
+P/2//b/+P/4//j/+P/5//n/+//7//z//P/8//3//f/9//z//f/9//7/AgADAAMAAwAE
AAQABgAHAAcABwAJAAoACwAMAA0ADgANAA4ADwAQABMAFQAWABgAFwAYABoAGwAgACIA
IwAkACYAJwApACoALQAwADIANAA0ADYANwA4ADsAPAA9AD0AQABBAEIAQgBCAEIAQgBC
AEAAQABAAEAAQABAAEAAPwBBAEAAQAA/ADwAOwA6ADkANwA0ADIAMgAvAC0AKgApACoA
JwAkACEAIAAeABwAGAAWABQAEAAOAA0ACwAJAAcABQADAAEAAAAAAP3//P/6//z/+//6
//n/9v/2//b/9v/2//X/9P/0//L/8v/y//L/8v/x//H/8f/x//H/8f/x//D/8P/w//H/
8f/x//H/8f/x//H/8f/y//T/9P/0//T/9P/0//T/9P/0//T/9P/1//X/9f/1//X/9f/2
//b/9v/2//f/9//3//f/9//3//b/9v/2//f/+P/4//j/+P/4//f/9//3//f/9P/0//T/
9P/0//X/9f/z//X/9f/1//X/8//y//L/8v/y//L/8v/y//T/9f/1//T/8v/y//D/7//v
//H/8f/y//L/8f/u/+7/8P/w//D/8P/v/+//7v/t/+3/7f/t/+z/7v/u/+7/7//u/+7/
7P/s/+z/7f/t/+3/7f/t/+3/7f/t/+3/7f/r/+3/7f/s/+z/7v/u/+3/7f/s/+z/6//q
/+r/6//s/+7/7v/u/+3/7f/r/+v/6//r/+3/7f/t/+7/7v/s/+z/7P/r/+3/7v/u/+7/
7P/s/+z/7P/u/+7/7v/u/+z/7P/s/+z/7P/s/+z/7P/s/+z/7P/s/+r/6v/q/+r/6//s
/+3/7v/s/+z/7P/s/+z/7P/s/+z/7P/s/+z/7P/t/+7/7//w//H/8v/z//T/9f/2//f/
+P/4//r/+v/8//z//P/8//z//P/8//7///8BAAEAAQD///v/+f/3//X/9f/1//T/8v/w
//D/7//v/+7/7v/v//D/8v/w/+//7//v/+3/6//p/+X/5f/l/+X/5v/m/+b/5v/k/+T/
5f/l/+j/6P/o/+j/6P/o/+j/6P/n/+f/5//n/+n/6f/p/+r/6P/o/+j/6P/q/+r/6v/q
/+r/7f/t/+z/7P/v//L/+P///wYAEQAcAC0ASwBrAJEAugDbAOwA9gD2AOAAsABuAC8A
+//A/3P/KP/t/r/+p/6q/r3+2f7v/vv+Ev8y/0z/Yf92/43/pf+7/87/3v/o/+3/7v/s
//D/8f/y//T/8//0//f/+P/5//r/+v/6//r/+//+//7//v/+//3//f/9//7/AAABAAIA
AgACAAIABAAEAAQABAAFAAUABwAHAAgACAAIAAkACQAJAAoACwALAAwADAANAA0ADQAO
AA4AEAARABEAEQATABQAFQAWABcAGAAXABgAGQAaAB4AIQAjACYAJQAmACgAKQAqACwA
LQAuADEAMwA2ADgAOgA8AD0APgBAAEIAQwBEAEUARgBHAEcASgBLAEwATABMAEwATABM
AEwATABMAEwASgBKAEoASQBJAEgASABHAEgARwBGAEUAQQA+ADwAPAA5ADcANAAzADIA
LwAsACkAKAAmACQAIAAgAB4AGgAYABcAFQATABEADwANAAsACgAKAAcABgAEAAQAAwAC
AAEA/v/+//7//v/9//3//f/+//7//v/+//7//v/9//3//f/7//v/+//7//r/+v/6//v/
/f/9//3//f/9//3//f/+//7//v/+//7//v/+//7//v/8//z//P/9////////////AQAC
AAIAAgAAAAEAAQABAAEAAQABAAAAAAAAAAEAAgAAAAAAAAAAAP///////////v/+//7/
/v/+///////9//3//f/9//3//f/8//z//P/6//r/+v/6//r/+//7//r//P/8//r/+f/3
//n/+f/6//r/+f/2//b/9v/2//b/9v/3//f/9v/1//X/9f/1//T/9P/0//T/9f/0//T/
8v/y//L/8//z//P/8//z//P/8//1//X/9f/z//P/8//y//L/9P/0//P/8//x//L/8v/y
//P/8//z//T/8v/y//H/8f/x//H/8f/x//P/8//z//T/9P/y//L/8v/z//P/8v/w//D/
8f/y//P/9P/y//L/8v/y//L/8v/y//L/8v/y//L/8v/y//L/8v/y//L/8v/y//L/8v/y
//L/8v/y//L/8v/y//L/8v/y//L/9P/0//T/9P/2//b/9v/2//j/+P/4//j/+f/6//v/
/P/+/wAAAAACAAQABAAEAAQABAAEAAYABwAHAAcABwAFAAMAAQD///3//f/9//z/+v/4
//j/9//3//T/9P/1//b/9v/0//P/8//z//H/7//t/+v/6//r/+v/6v/q/+r/6v/q/+r/
6//r/+z/7P/s/+z/6v/q/+r/6v/t/+3/7f/t/+//7//v//D/7v/u/+7/7v/u/+7/7v/u
/+7/7//t/+7/8P/z//T/+P/9/wYADQAWACUAPwBfAIEAqgDLAOAA8AD4AOwAzgCYAFMA
GQDm/6H/UP8L/9v+u/6s/rf+0f7r/vv+DP8m/0T/Xf9u/4P/n/+5/8r/2P/k/+v/7v/w
//D/8f/z//b/9v/4//f/+P/5//r/+//8//3///8AAAAAAAAAAAEAAQABAAIAAAABAAIA
AgAEAAQABgAGAAYABgAHAAcABwAHAAgACAAGAAcABwAHAAgACQAJAAoADgAPAA8ADwAQ
ABAAEgATABEAEQATABQAFQAWABcAGAAZABoAGwAcAB0AHwAgACIAIwAkACYAJwAoACoA
KwAsAC8AMQA0ADYAOAA6ADsAPAA+AEAAQQBCAEMARABFAEUARgBHAEgASABKAEoASgBK
AEoASgBKAEoASgBKAEoASQBJAEgASABHAEQAQwBCAEEAQQA+ADwAPAA5ADcANAAzADIA
LwAsACkAKAAmACQAIAAiACAAHAAaABkAFwAVABMAEQAPAA0ADAAMAAkACAAGAAYABQAE
AAMAAAAAAAAAAAAAAP///v/+//z//P/8//z//v/9//3//f/7//v/+//7//z//P/8//3/
/f/9//3//f/9//3//f/+//z//P/8//z//v/+//7//v/+//7//v////////////////8A
AAAAAAAAAAEAAQABAAEAAQABAAAAAAAAAAEAAgACAAIAAgACAAEAAQABAAEAAAAAAAAA
AAAAAAEAAQD////////////////+//7//v/8//z//P/8//z//f/9//z//P/8//r/+f/5
//v/+//8//z/+//4//j/+P/4//j/+P/5//n/+P/3//f/9//3//b/9v/2//b/9//4//j/
9v/2//b/9//3//f/9//3//f/9//3//f/9//1//X/9f/0//T/9v/2//X/9f/1//b/9v/2
//f/9//3//j/9v/2//X/9f/1//X/9f/1//X/9f/1//b/9v/0//T/9P/1//X/9v/2//b/
9P/0//T/9P/0//T/9P/0//T/9P/0//T/9P/0//T/9P/1//b/9//4//f/9v/1//T/9v/2
//b/9v/2//b/9v/2//j/+P/4//j/+f/6//v//P/9//7///8AAAAAAgAEAAQABAAEAAQA
BAAGAAYABgAIAAkACQAJAAkABwAFAAMAAQD9//3//f/8//z/+v/6//n/9//2//b/9//4
//j/9v/1//f/9//1//P/7//t/+3/7f/v/+7/7v/u/+z/7P/s/+3/7//w//D/8P/u/+7/
7v/u/+//8f/y//P/8f/x//H/8f/y//L/8v/y//L/8v/y//L/8v/0//P/8f/0//j/+//8
/wIACQAQABkAJAA5AFkAeQCdAMQA4QDwAPYA9ADeALAAcAAvAPn/vP9x/y7/+/7V/r/+
wP7Z/vP+//4H/yD/PP9Q/2X/ev+P/6X/u//M/9z/5v/t//L/9P/2//X/9//6//r//P/9
//7///8AAAIAAgACAAMABAAEAAQABAADAAMAAwAEAAYABwAIAAgACAAIAAoACgAIAAgA
CQAJAAkACQAKAAoACgALAAsACwAMAA0ADQAOAA4ADwAPAA8AEgASABQAFQATABMAFQAW
ABcAGAAZABoAGwAcAB0AHgAfACEAIgAkACUAJgAoACkALgAwADEAMgAyADMANQA2ADkA
PAA+AEAAQABCAEMARABDAEQARQBFAEgASQBKAEoASgBKAEoASgBKAEoASgBKAEoASgBK
AEkASABGAEUAQwBEAEMAQgBBAD8APAA6ADoANwA1ADIAMQAwAC0AKgAnACYAJAAiAB4A
HgAcABgAFgAVABMAEQAPAA0ACwAJAAgACAAFAAQAAgACAAEAAAD///z//P/8//z//P/7
//r/+v/6//r/+v/6//j/9//3//f/9//3//f/9//4//j/+P/5//f/9//3//f/+f/5//n/
+v/6//r/+v/6//j/+P/4//j/+v/6//r/+//5//n/+f/5//n/+v/6//r/+v/7//v/+//7
//v/+//6//r/+v/7//z//P/8//z//P/7//v/+//7//r/+v/6//r/+P/5//n/9//5//n/
+f/5//f/9v/2//b/9f/2//f/+P/3//f/9v/0//T/9P/y//H/8//1//X/9v/0//P/8P/w
//L/8v/y//L/8f/x//D/7//x//H/8f/w/+7/7v/u/+//8v/y//D/8P/u/+//7//v/+//
7//v/+//7//v/+//7f/v/+//7v/u/+7/7v/t/+3/7f/u/+7/7v/t/+3/7f/u/+7/7v/t
/+3/6//r/+v/6//r/+v/6//s/+3/7P/t/+7/7f/v/+z/6v/q/+z/7P/s/+z/7v/u/+7/
7v/s/+z/7P/s/+7/7v/u/+7/7P/s/+z/7P/s/+z/7P/s/+7/7v/u/+7/7//w//H/8v/z
//T/9f/4//r/+v/8//z/+v/6//r/+v/8//7////////////9//v/9//1//P/8//1//T/
8v/w//D/7//v/+7/7v/v//D/8P/w/+//7//v/+v/6f/n/+X/5f/l/+X/5P/k/+T/5P/k
/+T/5f/l/+b/5v/m/+b/5v/m/+b/5v/n/+n/6f/p/+n/5//n/+j/6P/o/+j/6P/o/+j/
6P/o/+j/6//r/+r/7P/t//D/9P/7/wQACwAWACcAQwBjAIcArADNAOYA8gD2AOgAwgCA
ADsABQDQ/4v/RP8J/9n+uf6u/r3+2/7t/vX+BP8g/zr/U/9q/4H/lf+p/77/zv/a/+P/
7P/u/+z/7//x//T/9P/2//X/9v/3//j/9v/2//b/9//6//r/+v/6//v/+//7//z//P/9
//7//v/+//7/AAAAAAAAAAABAAEAAQABAAIAAgACAAMAAwADAAQABQAFAAYACAAJAAkA
CQAIAA==
         </WaveFormData>
      </LeadData>
      <LeadData>
         <LeadByteCountTotal>10000</LeadByteCountTotal>
         <LeadTimeOffset>0</LeadTimeOffset>
         <LeadSampleCountTotal>5000</LeadSampleCountTotal>
         <LeadAmplitudeUnitsPerBit>4.88</LeadAmplitudeUnitsPerBit>
         <LeadAmplitudeUnits>��V</LeadAmplitudeUnits>
         <LeadHighLimit>2147483647</LeadHighLimit>
         <LeadLowLimit>268435456</LeadLowLimit>
         <LeadID>V3</LeadID>
         <LeadOffsetFirstSample>0</LeadOffsetFirstSample>
         <FirstSampleBaseline>0</FirstSampleBaseline>
         <LeadSampleSize>2</LeadSampleSize>
         <LeadOff>FALSE</LeadOff>
         <BaselineSway>FALSE</BaselineSway>
         <ExcessiveACNoise>FALSE</ExcessiveACNoise>
         <MuscleNoise>FALSE</MuscleNoise>
         <LeadDataCRC32>3952605581</LeadDataCRC32>
         <WaveFormData>
YgBiAGIAYgBkAGYAaABqAGsAbABtAG4AbgBuAG4AbgBuAG4AbgBuAG4AbgBuAG4AbQBs
AGsAagBnAGYAZQBkAGIAYABeAFwAWABWAFQAUgBOAEwASgBIAEYARABCAEAAPgA8ADoA
OAA0ADIAMAAuACwAKgAoACYAJQAkACMAIgAhACAAHwAeAB0AHAAbABoAGgAaABoAGgAZ
ABgAFwAWABYAFgAWABYAFAAUABQAFAAUABQAFAAUABIAEgASABIAEwAUABUAFgAWABYA
FgAWABQAFAAUABQAFAAUABQAFAAWABYAFgAWABYAFgAWABYAGAAYABgAGAAWABYAFgAW
ABYAFgAWABYAFAAUABQAFAAVABYAFwAYABcAFgAVABQAEgASABIAEgASABIAEgASABEA
EAAPAA4AEAAQABAAEAAQABAAEAAQABAAEAAQABAADgAOAA4ADgAMAAwADAAMAA4ADgAO
AA4ADAAMAAwADAAKAAoACgAKAAoACgAKAAoADAAMAAwADAAKAAoACgAKAAwADAAMAAwA
DAAMAAwADAAOAA4ADgAOAA4ADgAOAA4AEAAQABAAEAAQABAAEAAQABIAEgASABIAEgAS
ABIAEgAQABAAEAAQABAAEAAQABAAEAAQABAAEAASABIAEgASABIAEgASABIAEAAQABAA
EAAQABAAEAAQABIAEgASABIAEgASABIAEgASABIAEgASABQAFAAUABQAFgAWABYAFgAY
ABgAGQAaABwAHAAcAB0AHgAhACIAIwAiACIAIgAjACMAJAAkACQAIwAhAB8AHAAXABUA
FAAUABQAEwAQABAADwAOAA0ADQANAA4AEAAQAAwADAALAAkABgAGAAQABAAGAAYABQAF
AAcABwAHAAgACAAIAAkACQAIAAgACAAIAAYABwAHAAcABQAEAAMAAgACAAQABQAFAAMA
AwACAAIABAAEAAQABQAEAAMAAwADAAEAAQAHAA4AFwAiADYAUgBrAIYApwDMAOkAAwEb
ASkBKQEWAeoAsAB2ADcA8v+w/3f/Uv9C/0T/Uf9W/1f/ZP92/4D/jP+e/6//u//G/9P/
4v/u//b/+f/8//z//f/+////AQACAAEAAgADAAMAAwADAAQABQAEAAQABAAEAAMAAwAD
AAMABAADAAIAAQABAAIABQAFAAIAAgADAAQABAAEAAMAAwAEAAQAAwACAAMABQAFAAUA
BQAHAAYABAAGAAQABQAHAAoACgAMAA0ADAAMAA0ADgAMAA0AEAASABMAFQAXABcAGgAa
ABsAHQAiACMAJAAmACcAKQArAC0AMQA0ADcAOgA8AD8AQQBBAEMARgBIAEgASQBLAE0A
TgBRAFIAUwBUAFIAUgBTAFMAUwBTAFMAUQBRAFIAUgBQAFIAUABOAEwASABFAEQAQQA+
ADsAOgA2ADUAMQAuACsAKAAlACIAHwAbABgAFQASABEADwANAA0ACAAEAAMAAgACAAIA
AAD+//z//P/7//r/+f/5//n/+P/2//X/9f/1//T/9P/z//P/9P/z//P/9P/y//H/8f/w
//D/8P/w//D/7//v/+//7v/u/+7/7v/v/+3/7f/t/+3/7f/t/+7/7v/u/+7/7v/u/+3/
7f/u/+7/7v/v/+//7f/t/+3/7f/u/+7/7v/u/+7/8P/v/+//7//v/+//7//v/+//7//v
/+//8P/w//D/8P/u/+7/7v/u//D/8P/w//D/7v/u/+//8P/w/+//7v/u/+7/7//v/+//
7f/s/+v/6v/o/+n/6f/p/+f/5//n/+f/6P/o/+r/6v/o/+n/6v/q/+n/6P/o/+f/5f/l
/+b/6P/o/+j/5v/m/+j/5//k/+P/5f/k/+X/5f/m/+b/5f/j/+P/4//k/+X/5v/m/+b/
5v/n/+f/5//n/+X/5v/o/+n/6P/n/+f/5v/m/+X/5P/k/+X/5f/l/+b/5v/k/+P/4//k
/+b/5//l/+T/5P/k/+T/5P/k/+T/5P/k/+T/5P/k/+T/5P/k/+T/5P/k/+T/5P/k/+L/
4v/i/+L/4v/i/+L/4v/i/+L/4v/i/+T/5P/k/+T/5//o/+j/6P/m/+f/5//p/+v/6//q
/+r/6v/r/+3/7v/u/+7/7v/t/+z/6v/n/+X/5P/k/+T/4//g/+D/3//e/9v/2//b/9z/
4P/g/97/3v/b/9n/1v/W/9T/1P/U/9T/1f/V/9X/1f/V/9b/1v/W/9f/1//W/9b/1v/W
/9b/1//Y/9n/2f/a/9z/3P/a/9z/3P/b/9r/2f/Z/9r/2//c/97/3//e/93/3f/f/9//
3f/h/+r/8/8AABQAMABNAHAAkwC0ANUA7wAFAREBDwH0AMYAjgBOAA0AxP98/0X/Iv8S
/xr/Kf8u/zP/RP9W/2T/cv+E/5P/of+w/7//zP/U/9r/3f/g/+L/4f/k/+X/5//o/+f/
6P/p/+n/6f/p/+r/6//s/+z/7P/s/+v/6//r/+v/7//v/+//7//v//D/8//z//L/8v/z
//T/9P/0//P/8//z//T/9P/0//P/9f/1//X/9v/5//n/+P/4//b/9//5//v//P///wEA
AQACAAQABgAGAAcACgAMAA0ADwARABEAFQAWABgAGwAgACEAIgAkACcAKQArAC0AMAAy
ADQANgA4ADsAPQA9AEEARABGAEYARwBJAEsATABNAE4ATwBQAFAAUABRAFEAUwBTAFMA
UQBSAFIAUQBOAEwASgBIAEYARABBAEAAPQA6ADcANgAyADMALwAsACkAKgAnACQAIQAh
AB4AGwAYABUAEwARABEADwAMAAwADAAKAAoACAAGAAYABgAFAAQAAwADAAMAAgAEAAMA
AwADAAIAAgABAAEAAgABAAEAAgAEAAMAAwACAAIAAgACAAIAAQABAAEAAAACAAIAAgAD
AAEAAQABAAEAAwADAAQABAACAAIAAgACAAUABQAGAAYABgAHAAcABQAFAAUABQAGAAYA
BgAGAAYABgAFAAUABQAFAAUABQAFAAUABQAFAAUABgAGAAYABgAGAAYABgAGAAYABgAG
AAYABQAEAAQABAAEAAMAAgACAAMABQAGAAcABQAEAAMAAgAAAAEAAQABAAEAAQABAAEA
/v/+/wAAAAD////////+//7//v///////f/9//7/AAD+//7//P/8//7//f/6//n/+f/4
//n/+f/7//z//P/7//n/+f/6//v//v/+//7//v/9//3//f/9//z//P/9//3/+v/5//n/
+P/4//f/9v/2//n/+f/5//r/+v/4//f/9//6//r/+f/5//r/+P/4//j/+P/4//j/+P/4
//b/9v/2//b/9v/2//b/9v/2//b/9v/2//X/9P/z//L/8v/y//L/8v/w//D/8P/w/+7/
7v/u/+7/8P/w//D/8P/u/+7/7v/u/+7/7v/u/+//7v/u/+7/7v/v/+//8f/x//H/8P/w
//D/8//1//b/9v/2//b/9f/0//L/7//t/+z/6v/q/+n/5v/o/+f/5v/l/+X/5f/m/+j/
5v/k/+T/4//h/97/3v/c/9z/3P/c/9v/2//b/9v/2//a/9r/2v/b/9v/2v/a/9r/3P/c
/93/3f/d/9z/3P/c/9z/2v/c/93/2//b/9v/2v/c/9z/3P/c/9//3v/f/9//3//d/9v/
3f/i/+n/9P8EAB4ANwBSAHMAmgC7ANUA7QD9AAEB8ADOAJgAVgATANL/jv9R/yb/Dv8M
/xn/KP8t/zj/TP9c/2j/dv+J/5v/qP+3/8T/zv/W/9X/1v/a/9v/2v/b/93/3v/d/97/
3//f/+H/4f/i/+P/5P/k/+T/5P/j/+P/4//j/+X/5f/l/+X/4//k/+f/5//o/+j/6f/q
/+r/6v/p/+n/6f/q/+r/6v/t/+//7//v/+7/8f/x//D/8f/w//L/9f/4//j/+v/7//n/
+v/8//7/AAABAAQABgAFAAcACQAJAAwADAANAA8AEgATABQAFgAbAB0AHwAhACQAJgAo
ACoALgAxADMAMwA1ADgAOgA6AD0APwBBAEIAQwBEAEUARgBGAEYARwBHAEUARQBFAEMA
RABEAEMAQABCAEAAPgA8ADgANQA0ADEALgArACoAJgAlACEAHgAbABoAFwAUABEADQAK
AAcABAADAAEA//////z/+P/3//b/9f/2//X/9P/y//L/8f/w/+3/7f/t/+z/7P/r/+v/
6//q/+r/6f/p/+r/6f/p/+r/6v/p/+n/6P/q/+r/6v/q/+v/6//r/+r/6v/q/+r/6//t
/+3/7f/t/+v/6//s/+z/7P/s/+z/7P/t/+3/7v/u/+7/7//v/+3/7//v/+//8P/y//L/
8v/y//L/8f/x//H/8f/x//H/8f/x//H/8f/x//L/8v/y//L/8P/w//D/8P/w//D/8P/w
//D/8P/x//L/8f/x//H/8v/w//H/8f/x//L/8v/y//L/8P/x//H/8f/x//H/8f/x//L/
8v/0//T/9P/1//b/9v/2//b/9//3//f/9//4//r//P/8//r/+v/8//v/+P/3//n/+P/5
//n/+f/6//r/+f/3//f/+P/5//j/+P/4//j/+f/5//n/+f/5//r//P/9//v/+//8//z/
/v/9//z//P/9//3//f/+/wAA/v/9//3//v8AAP///f/8//z//P/8//z/+v/6//r/+v/6
//r/+v/6//z//P/8//z/+v/6//r/+v/7//z//f/+//7//v/+//7//v/+//7//v8AAAAA
AAAAAAAAAAAAAAAAAAAAAAAAAAACAAIAAgACAAMABAAFAAYACAAIAAgACQALAAwADQAO
AA8ADwARABEAEQAQABAAEAARABMAFAAUABQAFAATABIAEQAPAA4ADgAOAA4ADQAKAAoA
CQAIAAcACQAJAAoADAAKAAgACAAHAAYABAAFAAQAAgACAAIAAQABAAEAAQABAAIAAgAC
AAMAAwACAAIAAgAEAAQABQAFAAMAAgACAAIABAACAAQABQAFAAUABQAEAAIAAgACAAIA
BQAIAAcABwAHAAkACQAJAAwAEwAcACwAQgBbAHYAlQC6ANsA8wALARsBIQEYAfYAvgCA
AEMAAADA/4f/Xv9E/z7/Tf9c/2H/av98/47/mv+o/7f/x//Y/+n/9v8AAAYACQAOABAA
DwAQABEAEwAUABMAFAAVABUAFwAXABgAGQAcABwAHAAcAB0AHQAdAB0AIQAhACEAIQAf
ACAAIwAjACQAJAAlACYAJgAmACUAJQAlACYAJgAmACkAKwArACsALAAvAC8ALgAuACwA
LQAvADEAMgA1ADcANwA4ADoAPAA8AD0AQABCAEMARQBHAEcASgBKAEsATQBSAFMAVABW
AFkAWwBdAF8AZABmAGgAagBuAHEAcwBzAHcAegB8AHwAfwCBAIMAhACDAIQAhQCGAIgA
iACJAIkAiQCJAIkAhwCIAIgAhwCEAIYAhACCAIAAfgB7AHoAdwB2AHMAcgBuAG4AawBp
AGcAZgBjAGAAXQBcAFoAWABWAFMAUQBPAE8ATABIAEcARgBEAEQAQgBAAEAAQAA/AD4A
PQA9AD0APAA6ADkAOQA5ADoAOgA5ADkAOAA3ADcAOAA5ADkAOgA6ADoAOgA6ADoAOwA7
ADsAOgA6ADoAOgA7AD0APQA9AD0AOwA7ADwAPAA+AD4APgA+AD8APwBAAEAAQABBAEEA
PwBBAEEAQQBCAEIAQgBCAEIAQAA/AD8APwBBAEEAQQBBAD8APwA/AD8AQABAAEAAQAA+
AD4APgA+AD4APgA+AD4APgA+AD8AQAA/AD8APwBAAD4APwA/AD8APwA+AD0APAA8AD0A
PQA9AD0APQA9AD0AOwA6ADsAOgA5ADkAOQA4ADYANgA3ADcANwA3ADgAOgA4ADgANgA2
ADcANwA1ADUANwA2ADcANwA3ADgAOAA3ADYANwA5ADsAOgA6ADoAOgA9AD0APQA9ADsA
PAA+AD8APwA/AEAAQABAAD8APgA+AEEAQQBBAEIAQgBAAD8APwA+AEIAQwBDAD4APwBA
AEEAQgBCAEIAQgBCAEAAQABAAEAAQgBCAEIAQgBAAEAAQABAAD4APgA+AD4APgA+AD4A
PgA+AD4APgA+AEAAQABAAEAAQQBCAEMARQBIAEgASABIAEcARwBJAEkARwBGAEYARgBJ
AEsATABMAEwATABLAEoASgBHAEUARABCAEIAQQA+AD4APQA8ADsAPAA9AD8AQgA/ADwA
OwA5ADkANgA2ADQAMwAyADEALwAxADEAMQAxADIAMgAyADMAMgAwAC8ALgAwADAAMQAx
AC8ALgAuAC4ALgAsAC4ALwAxADEAMQAwADAAMAAwADAAMwA0ADUANQA1ADUAMwA1AD4A
SQBWAGwAigCjAMAA4wAKASMBOwFPAVsBVwE8AQ4B1ACUAFUAFADS/53/gP94/4D/i/+M
/43/mv+q/7j/yP/Y/+X/9f8EABEAHAAmAC4AMQAyADQAOwA8AD0APwBAAEEAQgBDAEMA
QwBDAEQARQBEAEQARABEAEcARwBHAEcASQBJAEkASQBJAEoATQBNAEwATABNAE4AUABQ
AE8ATwBPAFAAUABQAE8AUQBRAFEAUABTAFMAUgBSAFAAUQBTAFYAVgBYAFkAVwBYAFoA
XABcAF0AYABiAGAAYQBiAGEAYABgAGEAYwBkAGUAZgBoAGoAawBsAG0AcgB0AHYAeAB5
AHsAfAB7AH0AgACCAIIAhQCHAIkAigCJAIoAiwCMAIwAjACNAI0AjACLAIoAhwCFAIQA
ggB+AH0AegB3AHQAcABtAGwAaQBlAGEAXwBaAFkAVQBSAE8ATQBJAEUAQQA9ADoANwA0
ADMAMQAvAC8AKgAmACUAJAAgACAAHgAcABoAGgAZABgAFQAVABUAFAAUABMAEwATABQA
FAATABMAEQAPAA4ADgAOAA0ADQAMAAsACgAJAAgACQAJAAkACAAIAAgACAAJAAgABwAG
AAUAAwADAAQABAADAAIAAQAAAP////8AAAAAAAABAAEA//8AAP///v/+//7//v/+//7/
/v/9//3//f/9//3//f/9//3//f/9//3//P/8//z//P/6//r/+v/6//n/+P/3//b/8v/w
/+//7v/u/+3/7P/s/+n/6f/o/+f/5v/k/+L/4P/d/93/3P/b/9j/1//W/9X/0v/Q/9D/
zv/L/8v/y//K/8r/yv/L/8v/yf/J/8r/zP/L/8r/x//G/8r/y//K/8v/y//K/8v/y//M
/8z/y//J/8f/x//I/8n/yv/K/8r/yv/L/8v/y//L/8r/yv/L/8v/yf/J/8r/yv/I/8f/
xv/G/8X/xf/F/8b/yP/G/8X/xf/A/8L/w//B/77/vv++/77/vv+9/7z/u/+6/7n/uP+3
/7b/tv+2/7b/tv+4/7j/uP+4/7b/tv+2/7b/tv+2/7b/tv+4/7j/uP+4/7r/vf/A/8L/
wv/C/8P/w//G/8f/yP/I/8v/zP/O/9H/1P/U/9T/1P/T/9L/0P/N/83/zP/M/8z/y//I
/8j/x//G/8X/xf/F/8b/yP/I/8b/yP/H/8X/wv/A/77/vv++/77/vf+9/73/v/+//8D/
wP/C/8P/w//C/8T/xP/E/8T/xf/F/8X/xP/G/8b/xv/E/8b/x//H/8f/yP/I/8n/yv/K
/8j/y//O/8//zf/N/83/zf/P/9L/2//o//b/DgApAEYAZwCOAK8AzwDrAP8ABwEAAeIA
sgB4ADsA+P+w/2f/Lv8Q/wr/Ff8g/yX/KP84/0r/WP9k/3X/jf+c/6f/tv/G/8z/0f/W
/9j/2f/a/9v/3f/e/9//4P/h/+H/4//j/+T/5f/m/+b/5v/m/+n/6f/p/+n/6f/p/+n/
6f/p/+r/7f/t/+7/7v/v//D/8v/y//H/8f/y//L/8f/w/+//8f/x//H/8P/z//P/8v/y
//D/8f/z//T/9P/2//f/9//4//r//P/7//v//f/+////AQADAAMABgAGAAcACQAOAA8A
EAASABcAGQAbAB0AIAAiACQAJgAoACsALQAtAC8AMgA0ADQANwA5ADsAPAA9AD4APwBA
AEAAQABBAEEAPwA/AD8APQA/AEAAQAA+ADwAOgA4ADYANAAxADAALQAqACcAJgAiAB8A
GwAYABUAFAARAA4ACwAJAAYAAwAAAP///f/7//v/+P/0//P/8v/w//D/7v/s/+r/6v/p
/+j/5f/l/+X/5P/k/+P/4//j/+L/4v/h/+H/4P/f/9//4P/g/9//3//e/97/3v/e/97/
3f/d/93/3P/c/9z/3P/d/93/3f/d/93/3//f/+D/4P/i/+L/4v/i/+P/4//k/+T/5P/l
/+X/4//l/+X/5f/m/+b/5v/m/+b/6P/n/+f/5//p/+n/6f/p/+v/6//r/+v/7v/u/+7/
7v/w//D/8P/w//H/8v/z//T/9P/0//X/9v/3//f/9//4//j/+f/5//n/+f/4//f/9v/2
//f/9//3//X/9f/1//X/9P/0//b/9v/0//X/9v/2//P/8v/y//H/7//v//D/8v/w//D/
7v/u//D/7//s/+v/6//q/+v/6//r/+z/7P/r/+n/6f/q/+v/7P/s/+z/7P/s/+v/6v/p
/+n/6v/s/+3/7f/t/+7/7v/t/+v/6f/o/+r/6//s/+7/7v/s/+v/6//o/+z/7f/r/+z/
7P/s/+z/7P/s/+z/7P/s/+r/6v/q/+r/6P/m/+T/4v/h/+D/3//e/9z/3P/c/9z/2v/a
/9r/2v/Y/9j/2P/Y/9j/2P/Y/9j/1v/W/9b/1v/Y/9j/2P/Y/9n/2v/b/9z/3//g/+D/
4P/g/+H/4f/j/+X/5f/k/+T/5P/l/+f/6P/p/+r/6//r/+z/6v/n/+X/5P/k/+T/4//h
/+L/4v/i/+L/4//k/+b/6v/q/+j/6P/p/+f/5P/k/+L/4v/i/+L/5P/l/+b/5//n/+j/
6P/o/+r/6//r/+z/7v/u/+7/7//v/+//7v/u//H/8v/x//T/8//z//P/8//0//T/9P/0
//b/9//4//f/9f/1//X/9f/3//7/CQAWACgAQABbAHgAnQDEAOEA/QAVASMBHwEKAeAA
pgBkACUA4P+c/2H/PP8u/zT/Rf9O/1P/Yv94/4j/lP+i/7X/x//W/+X/8v/6//7////+
/wIABQAEAAUABwAIAAsADAANAA0ADQANAA4ADwAOAA4ADgAOAA8ADwAPAA8AEQARABEA
EQAQABAAEgARAA4ADgAPABAAEQASABIAEwATABQAFAAUABMAFQAVABUAEwAVABQAEgAS
ABAAEQATABMAEgATABMAFQAWABgAGgAXABcAGQAaAB0AHwAhACEAIAAgACEAIwAmACcA
KAAqAC8AMQAzADUANgA4ADoAPAA+AEEAQwBDAEUASABKAEoASwBNAE8AUABPAFAAUQBS
AFIAUgBTAFMAUwBTAFMAUQBOAE4ATQBKAEwASgBIAEYAQgA/AD4AOwA4ADUANAAwAC8A
KwAoACUAJgAjACAAHQAbABgAFQASAA8ADQALAAsACgAGAAUABAACAAIAAAD+//7//v/9
//z/+f/5//n/+P/5//n/+v/7//r/+v/5//n/+v/5//n/+v/6//n/+f/4//b/9v/2//b/
+f/5//n/+P/4//j/+P/5//n/+f/5//n/+//7//z//P/6//r/+v/6//3//f/+//7/AAAB
AAEA//8BAAEAAQACAAQABAAEAAQABgAFAAUABQAHAAcABwAHAAcABwAHAAcACAAIAAgA
CAAIAAgACAAIAAgACAAIAAgACAAIAAkACgAJAAkACQAKAAoACwALAAsACgAKAAoACgAI
AAkACQAJAAsACwALAAsACwAMAA8AEAAOAA8AEAAQABAAEAARABEAEQARABIAFAAUABQA
EgASABMAEwARABEAEgASABQAFQAXABgAGAAXABUAFQAWABcAGAAYABgAGAAXABcAFwAX
ABkAGgAcAB0AGwAbABwAHAAeAB0AHAAcAB0AHQAdAB4AHgAcABsAGwAcABwAHQAbABwA
HgAeAB4AHgAeAB4AHgAeAB8AIAAhACIAJAAkACQAJAAmACYAJgAmACcAKAApACoALAAs
ACwALAAsACwALAAsAC4ALgAuAC4ALwAwADEAMgA0ADQANAA0ADUANgA3ADgAOgA8AD0A
PgAzACkAHgAVAA0ABwAAAPr/9//1//T/8v/x//D/7//t/+r/6P/l/+P/3//e/93/2//X
/9b/1P/S/8//z//P/9D/z//O/8v/yv/H/8X/wv/C/7//vv+9/7z/uf+5/7n/uf+5/7r/
uv+6/7j/t/+1/7T/sv+y/7L/s/+y/7H/r/+u/67/rv+s/67/rv+t/6z/q/+o/6j/qP+o
/6b/p/+o/6f/p/+n/6X/pf+l/6r/sf+8/8r/4P/5/xIAMwBUAHEAjwCpALkAvwC2AJQA
XAAgAOP/ov9g/yX//v7k/t7+6/76/gH/Cv8a/yz/PP9K/1n/bf+A/43/mP+i/6j/rf+u
/7D/tf+2/7f/uf+6/7n/uv+7/7v/vf+9/77/v/++/77/vv++/73/vf+9/73/vf+9/73/
vf+7/7z/v/+//8D/wP/B/8L/wv/C/8H/wf/D/8T/xP/E/8P/xf/F/8X/yP/L/8v/yv/L
/8j/yP/J/8j/yP/K/8v/yf/K/8z/zv/Q/9H/1P/W/9f/2f/b/9v/3f/e/+D/4//m/+f/
6P/q/+v/7f/v//H/9v/4//r//P/+/wEAAwADAAMABgAIAAgABwAJAAsADAANAA4ADwAQ
ABAAEAARABEAEQARABEADwANAAwACgAGAAYABAACAAAA/v/7//r/9//2//P/8v/u/+3/
6f/m/+P/5P/h/97/2//b/9j/1f/S/9P/0f/P/8//zP/I/8f/xv/E/8T/wv/A/8L/wv/B
/8D/vf+9/73/vP+6/7n/uf+5/7j/uP+3/7f/uP+3/7f/uP+4/7f/t/+2/7b/tv+2/7b/
t/+3/7f/tv+4/7j/uP+5/7n/uf+5/7n/u/+7/7z/vP+8/7z/vP+8/7//v//A/8D/wv/D
/8P/wf/F/8X/xf/G/8T/xP/E/8T/wv/B/8H/wf++/73/vP+7/7v/u/+7/7v/vP+8/7z/
vP+9/77/v//A/8L/wv/C/8L/w//E/8b/yP/J/8n/yf/K/8v/zf/O/8//0//U/9X/1v/X
/9n/2v/b/93/3f/d/93/3f/e/+H/4v/f/9//3//e/9z/3P/d/93/2//Z/9j/2P/W/9b/
1P/U/9T/0//Q/8//zv/M/8z/y//K/8r/yf/H/8T/w//D/8P/xP/E/8T/xP/H/8f/x//H
/8f/yP/K/8v/y//L/8z/zP/K/8n/yP/I/8n/yf/J/8r/yv/I/8f/x//K/8j/y//N/8z/
yv/K/8r/yv/M/8z/zP/M/8z/zP/M/8z/zP/M/8z/zP/L/8r/yf/I/8X/xP/D/8L/wv/C
/8L/wv/C/8L/wv/C/8L/wv/C/8L/xP/G/8j/yv/M/8//0v/U/9b/1v/X/9f/2v/b/9z/
3P/d/97/4P/j/+X/5v/n/+j/5//m/+T/4f/d/9z/3P/c/9z/2v/b/9v/2//b/9z/3f/g
/+L/4v/g/+D/3//d/9r/2f/W/9X/1P/T/9H/0P/P/83/y//K/8j/yv/L/8v/yv/I/8j/
yP/I/8f/x//H/8b/w//A/73/uP+6/7v/u/+7/73/vP+8/7z/vv++/73/vP+9/73/vf+7
/7n/vf/G/8//2v/s/wYAHwA8AGEAhAChALkAzQDZANcAwgCSAFQAFgDV/5T/VP8h//7+
8P74/gn/Cv8L/xz/LP84/0T/UP9f/2//gP+N/5r/ov+o/6v/rP+u/63/rv+v/7H/sv+z
/7T/tf+1/7X/tf+2/7f/tv+2/7b/tv+3/7f/t/+3/7n/uf+5/7n/uf+6/73/vf+6/7r/
u/+8/7r/uv+5/7n/u/+8/7z/vP+9/7//v/+//77/wf/B/8D/wP++/7//wf/C/8L/xP/F
/8f/yP/K/8z/zP/N/9D/0v/T/9X/1//X/9n/2v/c/9//4//l/+f/6v/s/+3/7v/v/+//
8P/x//L/8v/1//f/9//3//r//P/8//3///8BAAIAAQACAAMABAAGAAYABwAHAAkACQAJ
AAcABAAEAAMAAAACAAAA/v/8//j/9f/0//H/7P/p/+j/5P/l/+H/3v/b/9r/1//U/9H/
z//M/8n/xv/F/8P/wf/B/77/uv+5/7j/tv+2/7T/sv+y/7L/sf+w/63/rf+t/6z/rf+t
/67/r/+u/67/rf+t/67/rf+t/67/rv+t/63/rP+s/6z/rP+s/63/rf+t/6z/rv+u/67/
r/+v/6//r/+v/6//r/+w/7D/sP+w/7D/sP+x/7H/sv+y/7D/sf+x/6//s/+z/7P/tP+y
/7L/sv+y/7T/s/+z/7P/s/+z/7P/s/+x/7H/sf+x/7L/sv+y/7L/sP+w/7D/sP+w/7D/
sP+w/6//rv+u/67/rv+t/6z/rP+s/63/rf+t/6z/qv+o/6b/pP+l/6X/pf+j/6P/o/+j
/6H/oP+h/6D/nv+f/6D/oP+f/57/nv+d/5r/mf+Z/5r/nP+c/5r/mv+b/5v/mf+Z/5n/
mP+Z/5n/mv+a/5n/l/+X/5f/mP+Z/5r/mv+a/5r/m/+b/5v/m/+d/57/oP+h/5//n/+g
/6D/oP+f/57/nv+d/53/nf+e/5//nv+e/5//oP+i/6P/n/+e/6D/oP+g/6D/ov+i/6L/
ov+i/6L/ov+i/6P/pP+l/6b/pv+m/6b/pv+m/6b/pv+m/6n/qv+r/6z/r/+w/7H/s/+0
/7T/tP+0/7f/t/+5/7n/u/+6/7r/uv+7/73/vv++/8H/wv/C/8L/vv+7/7n/uP+7/7z/
vP+6/7n/t/+1/7P/s/+z/7T/tv+4/7b/tv+1/7H/rv+u/6z/rP+s/6z/q/+r/6v/q/+r
/67/rv+u/6//r/+u/67/rv+u/67/r/+v/7D/sP+x/7L/sv+w/7L/s/+z/7P/s/+y/7L/
sv+y/7L/tf+y/7P/tf+z/7P/sf+x/7b/v//M/9z/9v8RAC4ATQByAJUAsQDJANsA3wDS
AK4AegA+AP3/uv9y/y3//P7k/uT+8/7+/v3+BP8W/yj/NP9G/1f/Zf9y/4H/jv+Y/6D/
p/+q/6r/q/+u/6//sf+y/7H/sv+z/7P/sf+x/7L/s/+1/7b/t/+4/7v/u/+7/7v/v/+/
/7//v/+//8D/w//D/8D/wP/B/8L/wv/C/8H/wf/F/8b/xv/G/8f/yf/J/8n/yv/N/83/
zP/J/w==
         </WaveFormData>
      </LeadData>
      <LeadData>
         <LeadByteCountTotal>10000</LeadByteCountTotal>
         <LeadTimeOffset>0</LeadTimeOffset>
         <LeadSampleCountTotal>5000</LeadSampleCountTotal>
         <LeadAmplitudeUnitsPerBit>4.88</LeadAmplitudeUnitsPerBit>
         <LeadAmplitudeUnits>��V</LeadAmplitudeUnits>
         <LeadHighLimit>2147483647</LeadHighLimit>
         <LeadLowLimit>268435456</LeadLowLimit>
         <LeadID>V4</LeadID>
         <LeadOffsetFirstSample>0</LeadOffsetFirstSample>
         <FirstSampleBaseline>0</FirstSampleBaseline>
         <LeadSampleSize>2</LeadSampleSize>
         <LeadOff>FALSE</LeadOff>
         <BaselineSway>FALSE</BaselineSway>
         <ExcessiveACNoise>FALSE</ExcessiveACNoise>
         <MuscleNoise>FALSE</MuscleNoise>
         <LeadDataCRC32>1120403147</LeadDataCRC32>
         <WaveFormData>
KAAoACgAKAAqACwALgAwADMANAA1ADYANwA4ADkAOgA6ADoAOgA6ADwAPAA8ADwAOgA6
ADoAOgA3ADYANQA0ADIAMAAuACwAKgAoACYAJAAgAB4AHAAaABYAFAASABAADQAMAAsA
CgAIAAYABAACAP///v/9//z/+v/6//r/+v/5//j/9//2//X/9P/z//L/9P/0//T/9P/z
//L/8f/w//D/8P/w//D/8P/w//D/8P/w//D/8P/w/+7/7v/u/+7/8f/y//P/9P/y//L/
8v/y//L/8v/y//L/9P/0//T/9P/0//T/9P/0//T/9P/0//T/9f/2//f/+P/2//b/9v/2
//j/+P/4//j/9v/2//b/9v/3//j/+f/6//j/+P/4//j/+P/4//j/+P/4//j/+P/4//b/
9v/2//b/+P/4//j/+P/2//b/9v/2//j/+P/4//j/9v/2//b/9v/2//b/9v/2//b/9v/2
//b/9v/2//b/9v/2//b/9v/2//b/9v/2//b/9v/2//b/9v/2//b/9v/2//b/9v/2//b/
9v/2//b/9v/4//j/+P/4//b/9v/2//b/+P/4//j/+P/4//j/+P/4//j/+P/4//j/+v/6
//r/+v/6//r/+v/6//r/+v/6//r/+P/4//j/+P/6//r/+v/6//z//P/8//z/+v/6//r/
+v/6//r/+v/6//r/+v/6//r/+//8//3//v/8//z//P/8//7//v/+//7/AAAAAAAAAAAB
AAIAAwAEAAUABgAHAAoACAAIAAoACAAIAAgACAAKAA0AEAAQABAAEAAQAA4ADgAMAAkA
CQAIAAgABgAEAAQABAADAAIAAgAEAAUABwAFAAQAAgABAP///v/8//v/+v/6//r/+f/5
//v/+//7//v/+//7//z//P/6//r/+v/6//z//P/8//z//P/8//z//P/9//3//f/9//3/
/f/9//3/////////AAAAAAAA///+//n/9//7/wIACQASACEANABGAFUAbACIAKEAtgDP
AOgAAAEMAfkAwQCLAGQAOQAQAOv/zv+6/7H/sP+q/6X/qf+u/7D/tv/B/8r/0f/X/+D/
6//0//j/+v/7//3//f//////AQACAAIAAgACAAMAAQACAAIAAgADAAUABgAHAAcABwAH
AAcABQAFAAUABQAHAAcACAAIAAgACAAIAAgACQAJAAkACQAJAAoACgAKAAwADAANAA0A
CwAMAA4ADgAOAA4ADwARABIAFAAVABYAFQAWABcAGAAZABkAGwAcAB0AHwAgACIAIwAl
ACYAKAAtAC4ALwAwADEAMwA0ADUAOAA9AD8AQgBCAEQARgBIAEoATABOAE4ATwBSAFMA
VABVAFYAVwBYAFgAWgBaAFoAWgBbAFsAWQBZAFoAWgBYAFkAWQBWAFYAUQBPAE0ASwBI
AEcAQwBCAD4APAA5ADcANAAxAC4ALQApACUAJAAhACAAHwAfAB4AGwAZABcAFgAUABQA
EwASAA8ADwAOAAsACwALAAwADQALAAoACQAHAAcABwAHAAcACQAJAAkACQAIAAgACAAI
AAgACAAIAAgABgAHAAgACAAJAAkACQAJAAkACQAHAAkACwAKAAoACgAMAAwADAAMAAwA
DAANAA0ADQANAA0ADQAOAA4ADgANAA0ADgAOAA4AEAAQABEAEwASABAADwANAA8AEAAR
ABEAEAAQABAAEAAPAA8ADgAOAA4ADgAPAA8ADQANAA0ADQAMAAwACwALAAsADAAMAAwA
CgAKAAgACAAKAAsACwALAAsACgAIAAcABwAHAAcACAAKAAoACgAJAAYABQAFAAYACAAI
AAgACQAHAAcABQAFAAUABQAFAAUABgAGAAUABAADAAMAAwADAAUABQAFAAYABAAEAAQA
BAAGAAUABQAFAAMAAwADAAMAAwADAAMAAgAEAAUABQAFAAUABQAFAAUABAAEAAQAAwAD
AAYABAAEAAQABAAEAAQABAAEAAQABAAEAAIAAgACAAIAAgACAAIAAgACAAIAAgACAAIA
AgACAAIABAAEAAQABAAEAAQABAAEAAYABgAGAAYABwAIAAkACgAIAAoACgAKAA4ADAAM
AAwACgAMAA0AEAAOAA4ADgAOAAwADAAKAAcABwAGAAYABAAEAAQABAADAAEAAAD/////
AgABAAIAAgABAP//+//4//f/9v/2//b/9f/1//X/9f/z//P/8//z//b/9v/2//b/9f/0
//P/8v/0//T/9P/0//b/9v/3//f/9v/1//T/8//z//P/8//z//X/9P/0//L/8f/y//H/
7f/v//b///8KABkALgBAAFUAbACGAKEAugDTAOgA/gAEAekArwB3AE4AHwDy/8//sv+a
/5P/lv+O/4v/k/+c/57/pv+x/7r/v//J/9b/3f/i/+b/6v/r/+v/6f/p/+n/6//s/+7/
7v/u/+//7//w//D/8P/w//H/8f/x/+//7//v/+//7//v/+//7//v/+//8P/w/+7/7v/u
/+7/7//v/+//7//x//L/8v/y//L/8v/z//P/9f/2//j/+P/3//b/9v/3//n/+v/6//r/
+//8//3//v//////AQACAAMABQAGAAgACQALAAwADgARABIAEwAUABYAGQAbAB0AHQAh
ACIAJAAoACoALAAuAC4AMAAyADIANQA4ADkAOgA7ADwAPQA+ADwAPgA+AD4AQABBAEEA
PwA9AD4APgA8ADsAOwA4ADgAMwAxAC8ALQAqACkAJQAkACIAIAAdABsAFgATABAADwAO
AAsACwAJAAUAAwACAAAA/f/7//n/+P/4//j/9//2//P/8//y/+//7//v//D/8f/u/+7/
7v/t/+3/7f/t/+3/7f/t/+3/7f/u/+7/7v/u/+7/7v/u/+7/7P/t/+7/7v/t/+3/7f/t
/+3/7f/r/+3/7v/u/+//8P/w//D/8P/w//L/8v/z//P/8f/x//H/8f/y//L/8v/x//H/
8v/y//L/8v/y//P/9f/z//L/8v/x/+//8P/x//H/8P/w//D/8P/x//H/8P/w//L/8v/z
//P/8v/x//D/7//u/+7/7f/t/+7/8P/x//L/8P/w/+7/7v/u/+//7//v/+7/7v/t/+3/
7f/t/+3/7v/u/+7/7v/t/+z/6//r/+z/7P/s/+z/7f/t/+3/6//r/+v/6//r/+v/6v/q
/+n/6P/o/+n/6v/r/+n/6f/p/+r/6v/q/+r/6v/q/+n/6f/p/+n/6f/p/+n/6f/p/+n/
6P/q/+v/6//r/+v/6//r/+v/6v/q/+r/6f/r/+z/6v/q/+7/6//q/+n/6P/q/+r/6v/q
/+j/6P/o/+j/6P/o/+j/6P/o/+j/6P/o/+b/5v/m/+b/6P/o/+j/6P/m/+b/5v/m/+b/
5v/m/+b/6P/o/+j/6P/q/+r/6v/q/+z/7P/s/+z/7v/u/+7/7v/w//D/8P/y//L/8v/y
//L/8v/z//b/9v/2//b/9v/0//T/8v/v/+//7v/u/+z/6v/q/+r/6f/o/+b/5v/n/+n/
6f/p/+j/6P/n/+T/4v/h/+D/4P/g/9//3//f/9//3//f/9//3//g/+D/4P/g/+D/4v/i
/+L/4v/g/+D/4P/g/+D/4f/h/+H/4f/h/+H/4f/h/+H/4f/h/+L/4v/i/+H/4v/f/9v/
2//g/+f/8P/9/xAAIAAxAEYAYgB7AJIApwC8ANAA2gDTAKcAZwA6ABcA8P/J/6j/jv9/
/4D/hP+B/4P/iv+S/5b/nf+o/7P/u//E/8//1v/c/9r/3f/h/+H/4P/f/+D/4P/i/+L/
4v/j/+P/5P/k/+T/5P/l/+X/5f/l/+X/5f/l/+X/5f/l/+X/5f/l/+b/5v/m/+b/5v/m
/+f/5//n/+f/5//o/+j/6P/o/+j/6f/p/+n/6v/s/+z/7P/s/+3/7//v//D/8P/w//P/
9P/1//b/9//3//n/+v/7//3//v8AAAEAAwAEAAYABwAIAAkACgAOABEAEwAVABYAGQAZ
ABoAHgAgACIAJAAmACgAKgAqACsALgAvADAALwAwADEAMgA0ADYANgA2ADQANQA1ADMA
MwA0ADQAMgAxADEALgAuACsAKQAnACUAJAAjAB8AHgAcABoAFwAVABIADwAMAAsACQAF
AAQAAQD+//3//f/8//f/9f/z//L/9P/0//P/8v/x//H/8P/t/+z/6//r/+v/6v/q/+r/
6f/n/+f/5//n/+f/5//n/+f/6P/o/+j/6P/m/+b/5v/m/+j/6f/q/+r/5//n/+f/5//r
/+v/6f/r/+v/6v/q/+r/6P/o/+j/6P/s/+z/7f/t/+3/7f/t/+3/7v/u/+7/7f/t/+7/
7v/u/+z/7P/t/+//7//u/+7/7f/r/+z/7f/t/+3/7v/v//D/7f/t/+z/7P/s/+z/7f/t
/+v/6//r/+v/6v/q/+n/6f/n/+j/6P/o/+r/6v/o/+j/5v/n/+f/5//o/+j/5//n/+X/
5f/l/+b/5v/m/+b/5f/m/+X/5f/m/+b/5v/m/+f/6f/p/+f/5//l/+X/5f/l/+b/5v/l
/+T/5f/l/+X/5f/l/+X/5f/m/+b/5v/m/+b/5P/j/+P/4//l/+X/5f/l/+P/4//j/+L/
4v/j/+P/4//j/+P/4//j/+T/5P/k/+P/4//k/+T/4v/i/+L/4v/i/+L/4v/i/+L/4v/g
/+D/4P/g/+L/4v/i/+L/4P/g/+D/4P/i/+L/4v/i/+D/4P/g/+D/4P/g/+D/4P/g/+D/
4P/g/+L/4v/i/+L/4v/i/+L/4v/i/+L/4v/i/+P/5P/l/+b/6P/o/+j/6P/p/+r/6//s
/+7/7v/u//D/7P/s/+z/7P/w//H/9P/0//T/9P/0//L/8v/w/+3/7f/s/+z/6v/o/+b/
5v/l/+T/5P/k/+X/5//j/+P/4v/i/+L/4P/f/9//3v/e/97/3f/d/93/3f/d/93/3f/d
/97/3P/c/9z/3P/e/97/3v/e/9z/3P/c/9z/3P/d/93/3f/f/9//3//f/97/3f/c/9v/
3v/g/+D/3//e/93/2f/X/9r/4f/q//f/CAAYACkAPABUAGsAgACVAKoAvADKAMMAmQBd
ADIADQDm/8f/qv+Q/3//gP+E/4H/f/+I/5D/lv+b/6T/q/+3/8L/y//Q/9T/1v/Z/93/
2//b/9v/3f/e/9z/3P/c/93/3f/e/97/3v/e/9//3//f/9//3//f/9//3//f/9//3//f
/9//4P/g/+L/4v/i/+L/4//j/+P/4//h/+L/4v/i/+b/5v/n/+f/5//o/+r/6v/q/+r/
6//t/+3/7v/u/+7/7f/u/+//8P/z//P/9f/2//f/+f/6//z//f///wAAAgAFAAYABwAI
AAgACwANAA8AEQAVABYAGAAaABwAHgAgACQAJgAoACgAKQAsAC0ALgAvADAAMQAyADQA
NgA2ADYANAA1ADUAMwA1ADYANgA0ADMAMwAwADAALwAtACsAKQAmACUAIQAgACAAHgAb
ABkAFgATABAADwAPAAsACgAHAAIAAQABAAAA///9//v/+v/4//j/9//2//X/9f/0//H/
8v/x//H/8f/u/+7/7v/t/+//7//v/+//7f/t/+3/7f/u/+7/7v/u/+7/7v/u/+7/7P/t
/+7/7v/v/+//7//v/+//7//t/+//8f/w//D/8P/y//L/8v/y//L/8v/z//P/8f/x//H/
8f/0//T/9P/z//P/9P/0//T/8v/y//P/9f/3//b/9v/1//X/9v/3//f/9v/2//b/9v/1
//X/9P/0//T/9P/1//X/9f/1//X/9f/0//T/8//z//H/8v/y//L/9P/0//L/8v/y//P/
8//z//T/9P/z//P/8//z//P/9P/y//L/8v/x//L/8f/x//L/9P/0//T/9f/1//X/8//z
//P/8//z//P/9P/0//P/8v/z//P/8//z//H/8f/x//L/8P/w//D/8P/z//P/9P/1//P/
8//z//P/9f/1//X/9P/0//X/9f/1//X/9f/1//X/9v/2//b/9f/z//b/+P/4//T/9f/2
//f/+P/2//b/9v/2//j/+P/4//j/+P/4//j/+P/2//b/9v/2//j/+P/4//j/+P/4//j/
+P/6//r/+v/6//z//P/8//z//f/+////AAACAAIAAgACAAIAAgACAAQAAgACAAIAAgAG
AAcACgAKAAgACAAIAAYACAAGAAMAAwACAAIAAAD+//z//P/7//r//P/8//3////7//v/
+v/6//v/+P/2//X/9P/0//T/8//1//X/9f/1//X/9f/1//b/9f/0//P/8v/z//T/9f/2
//b/9v/2//b/9v/3//f/9//3//f/9//3//n/+f/5//n/+v/6//r/+//4//X/8f/z//z/
BQAQAB8ANgBIAFcAcACMAKMAtgDPAOYA/AAAAeUAqwBzAE4AKQD+/9n/wv+y/63/qv+g
/5n/nf+m/6z/tP+7/8L/y//V/97/5f/u//L/9P/z//X//f/7//v//f/+//7//v/+////
//8AAAAAAAD//////v/9////////////AQABAAEAAQABAAEAAgACAAIAAgACAAIAAwAD
AAMAAwADAAQABAAEAAYABgAHAAcABQAGAAgACAAIAAgACQALAA0ADgAOAA4ADwAQABEA
EgATABMAFQAWABcAGQAaABwAHwAhACIAJAAlACYAJwAoACoALQAvADEANQA5ADoAPAA8
AD4AQABCAEYASABKAEoATQBQAFEAUgBTAFQAVQBWAFQAVgBWAFYAVgBXAFcAVQBXAFgA
WABWAFMAUwBQAFAATwBNAEsASQBEAEMAPwA+ADwAOgA3ADUANAAxAC4ALQApACUAJAAh
AB4AHQAdABwAGwAZABcAFgAUABQAEwASAA8ADwAOAAsACwALAAwADQALAAoACQAHAAoA
CwAMAA0ADAALAAoACQAJAAoACwAMAAoACgAKAAoACgALAAwADAALAAsACwALAAsACwAJ
AAsADgAOAA8AEAAOAA4ADgAOAA4ADgAPAA8AEQARABEAEQAQABAAEAAPABEAEgASABIA
EAAQABEAEwAVABQAFAATABMAFAAVABUAFAAUABQAFAATABMAEgASABQAFAAVABUAFAAT
ABIAEQARABIAEgATABEAEgASABIAEgASABAAEAAQABEAEQARABIAEgARABEAEQARABEA
EgAQABAAEAAPAA8ADwAQABIAEAAQABAAEQAQAA8ADAALAA4ADwAQABEAEAAQAA8ADgAP
AA8ADwAPAA8ADwAPABAADgAOAA4ADgAQAA8ADwAPAA0ADQANAA0ADwAPAA8ADgAMAA0A
DQANAA0ADQANAA0ADgAOAA4ADQALAAwADAAMAAoACwAMAA0ADgAMAAwADAAMAAoACgAK
AAoACgAKAAoACgAMAAwADAAMAAoACgAKAAoACgAKAAoACgALAAwADQAOABEAEgATABQA
EgASABQAFAAUABYAFAAUABQAFAAWABcAGAAYABgAGAAYABYAFgAUABMAEwASABIAEAAO
AA4ADgANAAwADAAMAAsADQALAAsACgAKAAkABgACAAEAAAAAAAAA////////////////
/////wAAAAAAAAAAAAAAAAAA/v/+//7//v8AAAAAAAABAP////////////////////8B
AP//AAACAAQAAQD+//3/+//5//z/AwAMABcAKAA8AE8AZACAAJkAtADNAOQA+gAOARMB
7wCzAIAAWQAsAPv/0v+2/6X/ov+g/5n/lf+c/6b/qv+r/7b/x//R/9b/4//u//L/8v/1
//f/9//1//X/9//4//n/+v/7//3/+//8//z//P/8//3//f/9//3//f/9//3//f/9//3/
/f/7//v//P/8//r/+v/6//r//f/9//3//f/9//7//v/+//7//v////////8AAAIAAgAC
AAIAAwAFAAUABgAGAAYABwAIAAkACgAJAAkACwAMAA8AEQASABQAFAAVABUAFgAZABoA
GwAcAB4AIQAjACUAJwArACwALgAwADIANAA2ADgAOgA8ADwAPwBCAEMARABDAEQARQBG
AEQARgBGAEYARgBHAEcARQBHAEgASABGAEMAQwBAAEAAPQA7ADkANwA0ADMALwAuACoA
KAAlACMAHgAbABgAFwAVABEAEAANAAoACQAJAAgAAwABAP///v/+//7//f/8//n/+f/4
//X/9P/z//P/8//y//L/8v/x/+//7//v/+//7//v/+//7//u/+7/7v/u/+7/7v/u/+7/
7v/v//D/8P/v/+//7//v//H/8f/v//H/7//u/+7/7v/u/+7/7v/u//D/8P/x//H/7//v
/+//7//y//L/8v/x//H/8v/y//L/8v/y//P/9f/z//L/8v/x/+//8P/x//H/8P/w//D/
8P/v/+//7v/u//D/8P/x//H/8P/v/+7/7f/u/+7/7f/t/+3/7v/u/+7/7P/s/+r/6v/q
/+v/6//r/+r/6v/p/+n/6f/p/+n/6v/q/+r/6v/p/+j/5//n/+j/6v/q/+r/6//p/+n/
5//n/+f/5//n/+f/6v/q/+n/6P/n/+f/5//n/+f/5//n/+j/5v/m/+b/5v/k/+P/4//j
/+T/5f/m/+f/5//n/+f/5v/l/+X/5P/j/+T/5f/m/+f/5v/m/+b/5f/j/+T/5v/k/+T/
5P/k/+T/5P/m/+b/5v/m/+T/5P/k/+T/5P/k/+T/5P/k/+T/5P/k/+T/5P/k/+T/5v/m
/+b/5v/k/+T/5P/k/+T/5P/k/+T/5P/k/+T/5P/m/+b/5v/m/+f/6P/p/+r/6//s/+3/
7v/s/+7/7v/u//D/7v/u/+7/7v/w//H/9P/2//b/9v/2//L/8v/w/+3/7f/s/+z/6v/q
/+r/6v/p/+b/5v/m/+f/6//p/+n/6P/o/+f/5P/i/9//3v/e/97/3v/f/+D/4f/f/9//
3//f/+D/4P/g/+D/4P/g/+D/4P/g/+D/4P/g/+D/4P/h/+H/4f/h/+H/4f/h/+H/4f/h
/+P/5P/i/+D/4f/g/93/2//d/+L/7f/2/wMAFgAoADcAUABuAIUAmgCzAMYA1gDgAMsA
kwBdADgADwDi/73/nv+I/4P/iP+G/4H/hf+Q/5b/mv+h/6z/uf/D/87/1//c/97/4P/f
/+P/4//i/+H/4v/i/+T/5P/k/+X/4//k/+T/5P/m/+f/5//n/+X/5f/l/+X/5//n/+f/
5//n/+f/6P/o/+b/5v/m/+b/5//n/+f/5//n/+j/6P/o/+j/6P/p/+n/6//s/+7/7v/s
/+z/7f/v/+//8P/w//D/8//0//X/9v/1//X/9//4//r//f///wIAAQADAAQABgALAAwA
DQAOABAAEwAVABcAGQAdAB4AIAAiACQAJgAoACoALAAuAC4AMQA0ADUANgA1ADYANwA4
ADYAOAA4ADgAOgA7ADsAOQA5ADoAOgA4ADkAOQA2ADYAMQAvAC0AKwAoACcAIwAiACAA
HgAbABkAFgATABAADwANAAkACAAFAAIAAQABAAAA/f/7//n/+P/2//b/9f/0//P/8//y
/+//8P/v/+//7//w//D/8P/v/+//7//v/+//7//v/+//7//u/+7/7v/u/+z/7P/s/+z/
7P/t/+7/7v/v/+//7//v/+//7//t/+//7//u/+7/7v/w//D/8P/w//D/8P/x//H/8v/z
//T/9f/2//b/9v/1//P/9P/0//T/9P/0//X/9//3//b/9v/1//P/9P/1//X/9P/0//T/
9P/1//X/9P/0//L/8v/z//P/8//z//P/8//w//D/7//v//H/8v/y//L/8v/y//D/8P/u
/+//7//v//D/8P/v/+//7//v/+//8P/w//D/8P/v/+7/7f/t/+7/7v/u/+7/7//t/+3/
6//r/+3/7f/t/+3/7P/s/+v/6v/q/+v/7P/t/+v/6//r/+z/7P/s/+z/7P/s/+v/6//r
/+3/7f/t/+3/6//r/+v/6v/q/+v/6//r/+3/7f/t/+3/7P/s/+z/6//r/+z/7P/s/+z/
7v/u/+7/7v/s/+z/7P/s/+z/7P/s/+z/7v/u/+7/7v/u/+7/7v/u/+7/7v/u/+7/7v/u
/+7/7v/u/+7/7v/u/+7/7v/u/+7/8P/w//D/8P/y//L/8v/y//T/9P/0//T/9f/2//f/
+P/4//r/+v/6//z/+v/6//r/+v/8//3/AAAAAAAAAAAAAP7//v/8//n/+f/4//j/9v/0
//T/9P/z//L/8v/y//P/9f/z//P/8v/y//H/7v/s/+v/6v/q/+r/6f/p/+n/6f/p/+n/
6f/p/+j/6P/o/+j/6v/q/+r/6v/q/+r/6v/q/+r/6v/r/+v/6f/p/+n/6f/p/+n/6f/p
/+v/6v/q/+r/6//q/+n/5//l/+j/7//4/wMAFAAmADcATABiAHkAkgCnALgAygDYANMA
pwBtAEIAHwD2/9H/tP+Y/4n/iv+Q/4v/i/+Q/5j/nv+l/6z/u//J/9D/1//e/+D/5P/l
/+X/5f/n/+f/6f/q/+j/6P/o/+n/6//s/+z/7P/q/+v/6//r/+v/6//r/+v/6//r/+v/
6//r/+v/7P/s/+z/7P/s/+z/6//r/+v/6//r/+z/7P/s/+z/7P/t/+3/7v/w//P/9P/0
//T/9f/3//X/9v/2//b/9//4//n/+v/9//3///8AAP//AQACAAQABQAHAAgACgANAA4A
DwAQABQAFwAZABsAHAAfAB8AIAAkACYAKAAqACoALAAuAC4ALwAyADMANAA3ADgAOQA6
ADgAOgA6ADoAPAA9AD0AOwA7ADwAPAA6ADkAOQA2ADYAMwAxAC8ALQAsACsAJwAmACIA
IAAdABsAGAAVABIAEQARAA0ADAAJAAgABwAHAAYAAwABAP///v/8//z/+//6//n/+f/4
//X/9P/z//P/8//y//L/8v/x//P/8//z//P/8//z//P/8//w//D/8P/w//D/8P/w//D/
8P/x//L/8v/z//P/8//z//P/8//x//P/8//y//L/8v/0//T/9P/0//T/9P/1//X/9//3
//f/9//4//j/+P/3//f/+P/4//j/+P/4//n/+//7//r/+v/5//n/+v/7//v/+v/6//r/
+v/5//n/+P/4//j/+P/5//n/+f/5//n/+f/4//j/9//3//f/+P/4//j/+P/4//b/9v/2
//f/9//3//j/+P/3//f/9//3//f/+P/4//j/+P/3//j/9//3//j/9v/2//b/9//3//f/
9f/1//f/9//3//f/+P/4//f/9v/3//f/9//3//f/9//3//j/9v/2//b/9v/3//f/+P/5
//n/+f/5//n/+f/5//n/+P/4//n/+f/5//v/+//7//v/+v/6//r/+f/5//r/+v/6//z/
+v/6//r/+v/6//r/+v/6//r/+v/6//r//P/8//z//P/8//z//P/8//r/+v/6//r/+//8
//3//v/+//7//v/+//3//P/7//r/+//8//3//v///wAAAQACAAIAAgAEAAQABAAGAAQA
BAAEAAQABgAHAAoACgAKAAoADAAKAAoACAAFAAUABAAEAAIAAAAAAAAA/f/8//z//P//
/wEA//////7//v/9//r/+P/3//b/9v/4//f/9//3//X/9f/1//X/9v/4//n/+v/4//j/
+P/4//r/+v/6//r/+v/6//r/+//7//v/+//7//v/+//7//v//f////z//P/8//3//P/5
//f/+f8AAAkAEAAfADIARABVAG4AiACdALIAyQDeAPQA/gDlAKkAdQBQACsABADh/8b/
tP+t/7D/qP+f/6X/rP+w/7T/uf/C/8//2//k/+v/8P/0//b/+f/7//v/+f/5//v//P/+
//7//v//////AAAAAAAAAAABAAEAAQABAAEAAQABAAEAAQABAAEAAwADAAQABAAEAAQA
BAAEAAUABQAFAAUAAwAEAAQABAAIAAgACQAJAAcACAAKAAoACgAKAAsADQANAA4ADgAO
ABEAEgATABQAFQAVABcAGAAZABsAHAAeAB0AHwAgACIAJwAoACkAKgAsAC8AMQAzADUA
OQA6ADwAPgBAAEIARABGAEgASgBKAEsATgBPAFAATwBQAFEAUgBTAFYAVwBYAFgAWQBZ
AFcAVQBWAFYAVABTAFMAUABQAE0ASwBJAEcARABDAD8APgA6ADgANQAzADAALQAqACkA
JwAjACIAHwAcABsAGwAaABcAFQATABIAEAAQAA8ADgANAA0ADAAJAAoACQAJAAkACgAK
AAoACQALAAsACwALAAoACQAIAAcACAAIAAgACAAIAAgACAAIAAcABwAHAAYABgAHAAgA
CQAJAAkABwAJAAkACAAIAAgACQAKAAsADAANAAwADAALAA0ADQANAA0ADAAMAAwACwAN
AA4ADgAOAA4ADgAPABEAEQAQABAADwAPABAAEQARABAAEAAQABAADQANAAwADAAMAAwA
DQANAAsACwALAAsADAAMAAsACwALAAwADAAMAAwADAAKAAoACgALAAsACwAKAAoACQAJ
AAcABwAHAAgABgAGAAYABQAGAAUABQAGAAQABAAEAAUABwAHAAUABQAFAAUABQAFAAYA
BgAFAAQABQAFAAUABQADAAMAAwAEAAQABAAEAAQABAADAAMAAwADAAMAAwADAAMAAwAD
AAIABAAFAAUABQAEAAMAAgABAAQABAAEAAMAAwAGAAQAAgACAAQABAAEAAQABAAEAAQA
BAACAAIAAgACAAQABAAEAAQABAAEAAQABAAEAAQABAAEAAYABgAGAAYACAAIAAgACAAK
AAoACgAKAAwADAAMAA4ADgAOAA4ADgAOAA8AEgASABQAFAAUABIAEAAOAAsACwALAAwA
CwAKAAgACAAHAAYABAAEAAUABwAHAAcABgAGAAUAAgAAAP///P/8//z/+//7//v/+//7
//3//f/9//7//P/8//z//P/6//r/+v/6//z//P/8//z//P/9//3//f/9//3//f/9//v/
+//7//v/AAD+//7////8//n/9//1//j/AQAMABkALABAAFEAZgCAAJsAtADNAOYA/AAM
AQMB1wCZAGgAQQAWAOn/xv+s/6H/ov+g/5f/k/+c/6T/qP+z/77/xf/N/9j/4f/m/+z/
8v/z//P/9f/1//X/9//4//b/9v/2//f/9//4//j/+P/6//v/+//7//v/+//7//v/+//7
//v/+//5//n/+v/6//r/+v/6//r/+//7//v/+//7//z//P/8//7//v////////8AAAIA
AgACAA==
         </WaveFormData>
      </LeadData>
      <LeadData>
         <LeadByteCountTotal>10000</LeadByteCountTotal>
         <LeadTimeOffset>0</LeadTimeOffset>
         <LeadSampleCountTotal>5000</LeadSampleCountTotal>
         <LeadAmplitudeUnitsPerBit>4.88</LeadAmplitudeUnitsPerBit>
         <LeadAmplitudeUnits>��V</LeadAmplitudeUnits>
         <LeadHighLimit>2147483647</LeadHighLimit>
         <LeadLowLimit>268435456</LeadLowLimit>
         <LeadID>V5</LeadID>
         <LeadOffsetFirstSample>0</LeadOffsetFirstSample>
         <FirstSampleBaseline>0</FirstSampleBaseline>
         <LeadSampleSize>2</LeadSampleSize>
         <LeadOff>FALSE</LeadOff>
         <BaselineSway>FALSE</BaselineSway>
         <ExcessiveACNoise>FALSE</ExcessiveACNoise>
         <MuscleNoise>FALSE</MuscleNoise>
         <LeadDataCRC32>2465798137</LeadDataCRC32>
         <WaveFormData>
QABAAEAAQABCAEQARgBIAEsATABNAE4ATwBQAFEAUgBSAFIAUgBSAFQAVABUAFQAUgBS
AFIAUgBQAE4ATABKAEgARgBEAEIAPgA8ADoAOAA1ADIALwAsACoAKAAmACQAIgAgAB4A
HAAaABgAFgAUABEAEAAPAA4ADQAMAAsACgAIAAgACAAIAAcABgAFAAQABgAGAAYABgAG
AAYABgAGAAQABAAEAAQABAAEAAQABAACAAIAAgACAAIAAgACAAIAAwAEAAUABgAEAAQA
BAAEAAIAAgACAAIABAAEAAQABAAEAAQABAAEAAQABAAEAAQABgAGAAYABgAEAAQABAAE
AAQABAAEAAQAAgACAAIAAgADAAQABQAGAAQABAAEAAQAAgACAAIAAgAEAAQABAAEAAMA
AgABAAAAAAAAAAAAAAAAAAAAAAAAAP7//v/+//7//v/+//7//v/8//z//P/8//7//v/+
//7//P/8//z//P/8//z//P/8//z//P/8//z//P/8//z//P/6//r/+v/6//r/+v/6//r/
+v/6//r/+v/6//r/+v/6//j/+P/4//j/+v/6//r/+v/4//j/+P/4//j/+P/4//j/+v/6
//r/+v/4//j/+P/4//j/+P/4//j/9v/2//b/9v/2//b/9v/2//j/+P/4//j/9//2//X/
9P/0//T/9P/0//L/8v/y//L/8//0//X/9v/0//T/9P/0//b/9v/2//b/+P/4//j/+P/6
//r//P/8//3//f/9//7//P/9/////f/5//v/+//8//7/AAABAAIAAgACAAIAAAD///3/
/f/8//z/+//6//r/+v/4//f/9//4//n/+v/6//n/9v/1//P/8f/w/+//8P/u/+3/7P/q
/+r/6//r/+v/6//r/+v/6//r/+r/6v/q/+r/6v/r/+v/6//q/+r/6v/q/+v/6//r/+v/
6//r/+v/6//r/+v/6//r/+n/6f/m/+H/3v/d/+H/5P/q//T/BAASAB4ANABSAHAAkAC1
ANoAAgEkASgBBQHcALsAkgBiADIADADy/+X/3f/T/8j/x//F/8H/wf/H/8n/yv/N/9D/
2P/g/+L/5P/l/+f/5//o/+j/6P/o/+j/6P/o/+j/6P/o/+f/5//o/+j/6P/p/+n/6f/p
/+n/6P/o/+n/6f/q/+r/6//r/+v/7P/s/+3/7f/t/+3/7P/s/+z/7f/t/+7/7//v/+//
7f/w//H/8f/w//D/8f/x//X/9f/2//b/9P/1//f/+P/5//r/+//7////AQACAAQABQAG
AAcACQAMAA0ADwAQABIAFAAWABgAHAAfACIAIwAkACYAKAAqACwALgAwADAAMQAzADUA
NQA5ADoAOwA8ADwAPgA+AD4APAA8ADwAOwA7ADsAOwA6ADkAOQA4ADYAMAAvACwAKgAn
ACUAIgAgAB4AGwAWABQAEAAOAAsACAAHAAUAAQD+//z/+v/5//j/9v/z//H/8f/w/+//
7v/t/+z/6v/o/+b/5v/m/+f/6P/l/+X/4//j/+T/5P/k/+P/4f/h/+H/4f/g/+D/4P/g
/+H/4P/g/+L/4P/g/+D/4f/h/+H/4f/h/9//3v/e/9//4f/h/+H/4f/h/+H/4f/i/+L/
4v/i/+L/4P/h/+H/4f/i/+L/4f/h/+L/4v/i/+H/4f/h/+L/4//h/+H/4f/f/9//4f/i
/+L/4v/i/+L/4v/h/+H/4P/g/+H/4f/h/+L/4f/h/+D/4P/h/9//3//f/9//3//g/+H/
3//e/93/3P/c/97/3v/d/9z/3P/c/9z/3P/c/9z/3P/c/9z/3f/e/9z/2v/a/9z/3f/d
/9z/3P/c/9v/2//b/9v/2//a/9r/2v/a/9r/2v/a/9r/2v/a/9z/2//b/9v/3P/c/9v/
2//d/93/3v/e/9z/3P/c/9z/2//b/9v/2//b/9v/2//b/9v/2//b/9v/3f/d/93/3f/b
/93/3//d/9z/3P/c/9z/3P/c/9z/3P/c/9z/3P/c/9z/3P/c/9z/3P/c/9z/3P/c/9z/
3P/c/9z/3v/e/97/3v/e/97/3v/e/9//4P/h/+L/5v/m/+X/5f/l/+b/5v/n/+n/5//l
/+f/5f/m/+j/6v/t/+7/7v/u/+7/7P/r/+n/6f/o/+j/5//m/+b/5v/k/+H/4f/i/+P/
5f/m/+f/5v/l/+P/3//c/9z/3P/b/9v/2f/Y/9j/2f/b/9v/2//b/93/3f/d/9z/2v/a
/9r/2v/b/9v/2//a/9z/3P/c/93/3P/b/9r/2f/b/9v/2//b/93/3f/b/9n/2f/Y/9X/
zv/N/9H/1v/c/+b/9v8EABYALgBKAG4AkACzANoAAAEeARoB9QDMAKsAfgBKAB4A+v/c
/9H/y/+//7b/t/+3/7X/t/+7/73/vv/D/8z/0v/W/9j/2v/b/9v/2//c/9z/3P/c/9z/
3P/c/9z/3P/c/9v/2//e/97/3v/f/93/3f/d/93/4P/g/+H/4f/i/+L/4//j/+H/4v/i
/+P/4//j/+P/4v/k/+T/5f/l/+T/5f/l/+X/5//q/+v/6//q/+r/6//r/+//7//w//D/
8P/x//P/9P/1//b/9//3//n/+//8//7///8AAAEAAwAIAAkACwAMABAAEgAUABYAFgAZ
ABwAHQAiACQAJgAoACgAKgAsACwAMQAzADUANQA3ADgAOQA6ADgAOgA6ADoAPAA8ADwA
OwA7ADsAOwA6ADcANwA2ADQAMAAvACwAKgAnACUAIgAgACAAHQAYABYAFAASAA8ADAAN
AAsABwAEAAIAAAD///7//v/7//n/+f/4//f/9v/1//P/8v/x//D/8f/w//D/8P/v/+//
7f/t/+7/7v/u/+3/7f/t/+3/7f/s/+z/7P/s/+3/7P/s/+7/7P/s/+z/7f/t/+3/7f/t
/+3/7P/s/+3/7//v/+//7//v/+//7//w//L/8v/y//L/8P/x//H/8f/w//D/7//v//D/
8P/w/+//8f/x//L/8//x//H/8f/v/+//8f/y//L/8v/y//L/8v/z//P/8v/y//L/8f/w
//D/7//v/+7/7v/v/+3/7f/t/+7/7//x//P/8//y//H/8P/u//D/8P/v//D/8P/w//D/
8P/w//D/8P/v/+7/7v/u/+7/7P/s/+7/7//v/+7/7v/u/+3/7f/t/+3/7f/s/+z/7P/s
/+z/7P/u/+7/7v/u/+z/6//r/+v/7P/s/+v/6//r/+v/7P/s/+z/7P/s/+z/6//r/+v/
6//t/+3/7f/t/+3/7f/t/+3/6//r/+v/6//v/+//7//v//D/7//u/+3/7P/u/+7/7v/u
/+z/7P/s/+z/7P/s/+z/7P/u/+7/7v/u/+z/7P/s/+z/7v/u/+7/7v/s/+z/7P/s/+7/
7v/u/+7/8P/w//D/8P/w//D/8P/w//H/8v/z//b/9v/1//X/9f/2//b/9//5//f/9f/3
//f/9v/4//r/+//+//7//v/+//7//f/7//v/+P/4//f/9v/4//j/9v/1//T/9P/0//T/
9v/2//T/9P/z//D/7v/s/+7/7f/t/+3/7P/s/+3/7f/r/+v/6//r/+v/6//q/+r/7P/s
/+z/7f/r/+v/6v/q/+r/6v/r/+v/6//r/+v/6//t/+3/7f/t/+//7f/t/+3/7P/p/+L/
3//h/+T/6v/0/wAADAAYACoASABoAIgApwDGAOoACAEYAQEB1ACvAJIAbABAABgA+P/j
/9//2f/Q/8v/yf/H/8f/yf/P/9L/1f/a/+L/6P/s/+z/7f/v/+//7P/s/+z/7P/u/+7/
7v/u/+7/7v/t/+3/7v/u/+7/7//v/+//7//v//D/8P/x//H/8v/y//P/8//z//T/9P/1
//P/8//z//L/9P/0//X/9f/0//X/9f/1//X/+P/5//n/+v/6//v/+//9//3//v/+/wAA
AQADAAQAAwAEAAUABQAHAAkACgAMAA0ADgAPABEAFAAVABcAGAAcAB4AIAAiACIAJQAo
ACkALAAuADAAMgA0ADYAOAA4ADsAPQA/AD8AQQBCAEMARABGAEgASABIAEgASABIAEcA
RwBHAEcARgBFAEUARABCAD4APQA6ADgANwA1ADIAMAAuACsAJgAkACQAIgAfABwAGQAX
ABMAEAASABAADwAOAAoABwAFAAUABgAFAAQAAwADAAIAAQAAAP///v/+//7///////3/
/f/8//z//P/7//3//f/9//3//v/+//7//v/7//r/+v/8//7//v/+/////f/9//3//f/+
//7///8BAP///////////f/9//3//v8AAAAAAAAAAP7/////////AAAAAP////8CAAIA
AgABAAEAAQACAAMAAwADAAMAAQD//wEAAgACAAEAAgADAAQAAQABAAAAAAABAAEAAQAC
AAMAAwACAAIAAwABAAEAAQABAAEAAgADAAMAAgABAAAAAAACAAIAAQACAAIAAgACAAAA
AAAAAAAAAQAAAAAAAAAAAP7//v8AAP/////+//7//////wAAAQD//////v/+/wAAAAAA
AAAAAAAAAAAAAAAAAP///////wAAAAD//////f/9//7//v8AAAAAAAAAAP//////////
//////////////////////////////////8BAAEA//8AAAAAAAAAAAAA/v/+//7//v/+
//7//v/+/wAAAAAAAAAA/v/+//7//v/+//7//v/+//7//v/+//7/AAAAAAAAAAAAAAAA
AAAAAAAAAAAAAAAAAAAAAAAAAAAAAAAAAAAAAAEAAgADAAQABAAEAAQABgAHAAcACAAJ
AAgACAAJAAsACwAJAAsACwAMAA4AEAARABAAEAAQABAAEAAPAA0ADQAKAAoACQAIAAgA
CAAGAAUABQAGAAcACAAGAAYABAAEAAQAAgABAAAA/v/9//3//f/8//z//f/9//3//f/9
//3//f/9//z//P/8//z//P/9//3//f/8//z//P/8//3//f////////////7//f/8//v/
/////wEA/f/8//v/+P/z//H/9P/8/wQADgAaACgAOABSAHAAjACpAMoA6gAMARwBBQHa
ALcAmAByAEwAKAAIAPP/7//r/+L/2//Z/9f/2f/d/9//3v/j/+z/8v/2//r/+v/9////
/f/8//z//P/8//r/+v/6//r//P/8//v/+//+//7//v//////////////AAAAAAEAAQAA
AAAAAQABAAEAAgACAAMAAwADAAMAAgACAAIAAwADAAQABQAFAAUABQAIAAkACQAIAAgA
CQAJAAsACwAMAAwADAANAA8AEAARABIAEwATABUAFwAYABoAGwAcAB0AHwAiACMAJQAm
ACkAKgArACwALgAxADQANQA6ADwAPgBAAEQARgBIAEgASQBLAE0ATQBPAFAAUQBSAFQA
VgBWAFYAVgBWAFYAVQBVAFUAVQBUAFMAUwBSAFAATgBNAEoASABFAEMAQAA+AD4AOwA2
ADQAMgAwAC0AKgApACcAIwAgAB4AHAAbABoAGAAVABMAEwASABEAEAAPAA8ADgANAAwA
CwAKAAoACgAJAAkABwAHAAgACAAIAAcABQAFAAUABQAFAAYABwAIAAcABgAGAAgABgAG
AAYABwAHAAcABwAHAAcABgAGAAcABwAHAAcABwAHAAcABwAIAAgACAAIAAgABgAHAAcA
BwAKAAoACQAJAAwADAAMAAsACgAJAAkACQALAAsACwAJAAkACwAMAAwACAAIAAgACAAJ
AAkACAAIAAkACQAJAAoACQAJAAgACAAJAAcABwAHAAUABQAGAAcABwAGAAUABAAEAAYA
BgAFAAQABAAEAAQABAAEAAQABAADAAIAAgACAAIAAAAAAAIAAQABAAAAAAAAAP//////
///////+//7//v/+//7//v/8//z//P/8//z/+//7//v//P/8//v/+//9//3//v/+//3/
/P/7//r/+//7//v/+//7//v/+//7//v/+//7//v/+//7//v/+//3//n/+//7//j/+f/6
//v//P/7//r/+f/4//j/+P/4//j/+P/4//j/+P/2//b/9v/2//b/9v/2//b/9v/2//b/
9v/2//b/9v/2//b/9v/2//b/9//4//n//P/+//3//f/9//z//P/9/////f/7//3//f8A
AAIABAAFAAQABAAEAAQAAgABAP/////8//z/+//6//r/+v/4//f/9//4//n/+v/4//j/
9v/2//X/8v/w/+7/7v/t/+3/7f/s/+z/7f/t/+3/7f/t/+3/7P/r/+n/6P/p/+r/6//t
/+v/6//q/+r/6P/o/+n/6f/p/+n/6f/p/+n/6f/p/+n/6//r/+n/5//k/9//2v/Z/93/
5P/q//b/CAAUACAAOgBaAHgAmAC7AOAACAEiAR4B9wDMAKsAhgBUACQAAgDs/+P/2//N
/8L/vf+9/73/v//D/8X/yP/N/9L/2P/c/+D/4P/f/+H/5//m/+b/5v/m/+b/5v/m/+b/
5v/m/+X/5f/k/+T/5P/l/+X/5f/l/+X/6P/o/+n/6f/o/+j/6f/p/+f/6P/o/+n/6f/p
/+n/6P/o/+j/6f/p/+r/6//r/+v/6f/s/+3/7f/t/+7/8P/x//P/8//0//T/9P/1//f/
+P/3//j/+f/5//v//f/+/wAAAwAEAAUABwAKAAsADQAOABAAEgAUABYAGQAdACEAIwAl
ACYAJwAoACwALgAwADAANQA3ADkAOQA5ADoAOwA8ADwAPgA+AD4APAA8ADwAOwA7ADsA
OwA6ADgANwA1ADIAMAAvACwAKgAnACUAIgAgAB4AGwAWABQAEgAQAA0ACgAHAAUAAQD+
//z/+v/5//j/+P/1//P/8//w/+//7v/t/+3/7P/r/+r/6f/o/+j/6P/n/+f/5f/l/+j/
6P/o/+f/5v/l/+T/4//i/+L/4v/i/+H/4P/g/+L/4v/i/+L/4//h/+H/4f/h/+H/4P/g
/+H/4//j/+P/4//j/+P/4//k/+L/4v/i/+L/4v/j/+P/4//i/+L/4f/h/+L/4v/i/+H/
4f/h/+L/4//i/+H/4P/d/9//4f/i/+L/4v/i/+L/4v/h/+H/4P/g/9//3//f/+D/4P/f
/93/3P/c/9v/3P/d/9v/2//c/93/3f/c/9v/2v/Y/9r/2v/Z/9r/2v/a/9r/2P/Y/9j/
2P/X/9b/1v/W/9j/1v/W/9j/2P/X/9X/1P/U/9P/0//T/9b/1//X/9j/1//W/9X/1P/W
/9b/1v/W/9b/1f/V/9X/1v/W/9X/1f/V/9X/1v/W/9b/1v/W/9b/1//X/9f/1//V/9X/
1f/V/9X/1f/V/9X/1//X/9f/1//R/9P/1f/T/9L/0//U/9X/1v/U/9T/1P/U/9T/1P/U
/9T/0v/S/9L/0v/T/9T/1f/W/9b/1v/W/9b/1v/W/9b/1v/W/9b/1v/W/9f/2v/b/9v/
2//b/9z/3P/d/9//3f/b/93/3f/e/+D/4v/j/+T/5P/k/+T/4v/h/9//3//e/97/3//e
/97/3v/c/9v/2//c/93/3v/e/97/3P/c/9v/2P/U/9L/0v/R/9L/0//T/9T/1P/T/9L/
0f/T/9P/0//T/9L/0v/S/9L/0P/R/9H/0f/S/9L/0v/S/9P/0//T/9P/0//T/9P/0//V
/9P/0//V/9f/0//Q/8//yv/F/8X/yv/Q/9j/5P/y//7/FAAuAEwAcACVALgA3gAEASAB
FwHwAMcApAB2AD4ADADo/9H/yf/B/7b/rf+r/6v/qf+p/63/tv+9/77/xv/O/9D/0v/T
/9P/0//S/9L/0v/S/9T/1P/U/9T/1v/W/9X/1f/W/9b/1v/X/9n/2f/Z/9n/2P/Y/9n/
2f/a/9r/2//b/9v/3P/c/93/3//f/9//3v/e/97/3//f/+D/4f/h/+H/4//m/+f/5//o
/+j/6f/p/+v/6//s/+z/7P/t/+//8P/v//D/8f/x//T/9//5//z/+//8//3///8EAAUA
BwAIAAwADgAQABIAFAAXABoAGwAeACAAIgAkACgAKgAsACwALwAxADMAMwA1ADYANwA4
ADgAOgA6ADoAPAA8ADwAOwA9AD0APQA8ADkAOQA4ADYAMgAxAC4ALAApACcAJAAiACIA
HwAaABgAFAASAA8ADAALAAkABQACAAIAAAD///7/+v/3//X/9f/1//X/9f/1//X/9P/z
//L/7//u/+7/7v/t/+3/6//r/+z/7P/s/+v/7f/t/+3/7f/s/+z/7P/s/+v/6v/q/+z/
7P/s/+z/7f/t/+3/7f/t/+//7v/u/+//7//v/+//7//v/+//7//w//D/8P/w//D/8P/x
//H/8f/0//T/8//z//L/8v/y//H/8f/x//L/8//z//P/8//x//H/8//0//T/8v/y//L/
8v/z//P/8v/y//P/8//z//T/9P/z//H/8P/w/+//8P/x//H/8f/y//P/8f/w/+//7v/u
//D/8P/v//D/8P/w//D/8P/w//D/8P/x//D/8P/w/+7/7P/s/+7/8f/x//D/8P/y//H/
8f/x//H/8f/w//D/8P/w//D/8P/u/+7/7v/u/+7/7f/t/+3/8P/w/+//7//t/+3/7v/u
//D/8P/w//D/8f/x//H/8f/w/+//7v/t/+//7//v/+//7//v/+//7//t/+//8f/v/+7/
7v/u/+7/7v/w//D/8P/w/+7/7v/u/+7/7v/u/+7/7v/u/+7/7v/u/+z/7P/s/+z/7f/u
/+//8P/u/+7/7v/u/+7/7v/u/+7/7v/u/+7/7v/w//D/8P/w//H/8v/z//T/9v/2//X/
9f/1//b/9v/3//v/+f/3//n/9//4//r//P///wAAAAAAAP7//P/7//n/+f/4//j/9//4
//j/+P/2//X/9f/2//f/+P/4//j/9v/0//P/8P/u/+r/6v/p/+n/6v/q/+v/7f/r/+v/
6//r/+3/7f/t/+z/7P/s/+z/7P/r/+v/6//q/+v/7P/t/+//7v/t/+z/6//t/+3/7f/t
/+3/7//v/+v/6f/o/+X/4v/f/+H/6P/u//b/BAAQABwANABUAHQAkgCzANQA9gAUARYB
9QDMAK8AigBeADAACgDu/+H/3//Z/8z/yf/J/8f/yf/L/9H/1P/Z/+D/6P/s/+7/7v/v
/+//7//s/+z/7P/s/+7/7v/u/+7/7v/u/+3/7f/w//D/8P/x//H/8f/x//H/8v/y//P/
8//0//T/9f/1//P/9P/0//X/9f/1//X/9P/2//b/9//3//j/+f/5//n/+f/8//3//f/8
//z//f/9//////8AAAAAAQADAAYACAAIAAgACAAHAAwADwARABQAEwAUABUAFwAaABsA
HQAeACIAJAAmACgAKAArAC4ALwAyADQANgA4ADwAPgBAAEAAQwBFAEcARwBJAEoASwBM
AEoATABMAEwATgBOAE4ATQBLAEsASwBKAEsASwBKAEgARABDAEAAPgA7ADkANgA0ADIA
LwAqACgAJgAkACEAHgAdABsAFwAUABIAEAAPAA4ADgALAAkACQAIAAcABgAFAAUABAAD
AAIAAQAAAAAAAAAAAAEAAAABAAAAAAAAAP//AQABAAEAAQD+//7//v/+/////v/+/wAA
AAAAAAAAAQABAAEAAQABAAEAAAAAAAEAAQABAAEAAQABAAEAAQACAAIAAgACAAIAAgAD
AAMAAwAEAAQAAwADAAIAAgACAAEAAwADAAQABQAFAAUABQADAAEAAwAEAAQABAAEAAQA
BAADAAMAAgACAAMAAwADAAQAAwADAAIAAgADAAEAAQABAP////8AAAEAAwACAAEAAAD+
/wAAAAD/////AAABAAIAAAAAAAAAAAABAAAAAAAAAAAA/v/+/wAAAQABAAAAAAD+//3/
/f/9///////+//7//v/+//7//v/+//7//v/+//7//f/9//3//v/+//3//f/7//v//P/8
//7//v/+//7//f/9//3//f/9//3//f/9//3//f/9//3//f/9//3//f////3//f/9//z/
/v/+//7//v/+//7//v/+//7//v/+//7//v/+//7//v/+//7//v/+//7//v/+//7///8A
AAEAAgAAAAAAAAAAAAAAAAAAAAAAAgACAAIAAgAEAAQABAAEAAQABAAEAAQACAAIAAcA
BwAJAAoACgALAA0ACwAJAAsACwAMAA4AEAARABIAEgASABIAEAAPAA0ADQAMAAwACwAK
AAoACgAIAAcABwAIAAkACgAKAAoACAAIAAcABAACAP7//v/9//3////+//7/////////
//////////////7//v/+//7//v/////////+/wAAAAAAAAEA////////////////////
////AQD////////+//v/+P/z//P/+P/+/wQAEAAeACoAOgBSAG4AjgCvAMwA7gAMARwB
BwHeALsAngB2AE4AKgAIAPP/7//t/+L/2//Z/9n/2f/Z/9v/4v/r/+7/9P/6//z//v/9
//3//f/+//7//v/+//7//v/+//7/AAAAAP////8AAAAAAAABAP//////////AAAAAAEA
AQAAAAAAAQABAAEAAgACAAMAAwADAAMAAgAEAAQABQAFAAQABQAFAAUABwAKAAsACwAK
AAoACwALAAsACwAMAAwADgAPABEAEgATABQAFQAVABcAGQAaABwAHQAeAB8AIQAiACMA
JQAmACwALgAwADIAMgA1ADgAOQA+AEAAQgBEAEUARgBHAEYASQBLAE0ATQBRAFIAUwBU
AFQAVgBWAFYAWABYAFgAVwBXAFcAVwBWAFMAUwBSAFAATgBNAEoASABFAEMAQAA+ADoA
NwAyADAALgAsACkAJgAnACUAIQAeAB4AHAAbABoAGAAVABMAEwASABEAEAAPAA8ADgAN
AAwACwAKAAoACgAJAAkABwAHAAYABgAGAAUABwAHAAcABwAEAAQABAAEAAUABAAEAAYA
BgAGAAYABwAHAAcABwAHAAcABgAGAAcABwAHAAcABwAHAAcABwAIAAgACAAIAAgACAAJ
AAkACQAKAAoACQAJAAoACgAKAAkACQAJAAoACwALAAsACwAJAAkACwAMAAwACgAKAAoA
CgAJAAkACAAIAAkACQAJAAoACwALAAoACgAJAAcABwAHAAkACQAKAAsACQAIAAcABgAG
AAgACAAHAAgACAAIAAgABgAGAAYABgAHAAYABgAGAAYABAAEAAYABQAFAAQABAAEAAMA
AwADAAMAAwACAAIABAAEAAQABAACAAIAAgACAAIAAQABAAEAAgACAAEAAQABAAEAAgAC
AAIAAgACAAIAAQABAAEAAQD//////////wEAAQABAAEA//////////////////8BAAAA
/v/+//7//v/+//7//v/+//7//v/+//7//v/+//7//v8AAAAAAAAAAP///v/9//z//v/+
//7//v/+//7//v/+//7//v/+//7///8AAAEAAgAEAAYABgAFAAMAAwAEAAQABQAHAAUA
AwAFAAUABgAIAAwADQAOAA4ADAAMAAoACQAHAAcABgAGAAUABAAEAAQAAgABAAEAAgAB
AAIAAgACAAAAAAD///z/+v/4//j/9//4//n/+f/6//r/+f/4//f/+f/5//n/+f/2//b/
9v/2//j/+f/5//n/9v/2//b/9v/3//f/9//3//f/9//3//f/9//3//f/8//1//X/9P/x
/+r/5//r//D/9P/+/w4AGgAqAEIAXgB+AJwAvQDgAAgBKAEmAf8A1AC1AJAAYAAyAA4A
9v/t/+n/2//Q/8//zf/L/8v/zf/N/9T/2//g/+T/6P/q/+z/7f/v/+3/7v/u/+7/7v/w
//D/8P/w//L/8v/x//H/8P/w//D/8f/v/+//7//v//D/8P/x//H/8v/y//P/8//z//T/
9P/1//P/8//z//L/9P/0//X/9f/2//f/9//3//X/+P/5//n/+P/4//n/+f/7//v//P/8
//7///8BAAIAAQACAAMAAwAFAAcACAAKAAsADAANAA8AFAAVABcAGAAaABwAHgAgACQA
JwAqACsALgAwADIANAA0ADYAOAA4ADsAPQA/AD8APwBAAEEAQgBEAEYARgBGAEgASABI
AEcARgBFAEQAQgBDAEMAQgBAADoAOQA2ADQALwAtACoAKAAmACMAHgAcABwAGgAXABQA
EQAPAAsACAAIAAYABQAEAAIA///9//3/+v/5//j/9//3//b/9f/0//P/8v/y//L/8//z
//H/8f/y//L/8v/x/+//7//v/+//7v/u/+7/7v/t/+z/7P/u/+z/7P/s/+3/7f/t/+3/
7f/t/+z/7P/t/+v/6//r/+v/7P/t/+7/8P/u/+7/7v/u/+7/7//v/+//7v/u/+3/7f/w
//D/8P/v/+//7//w//H/8f/x//H/7//v//H/8v/y//D/8P/w//D/7f/t/+z/7P/t/+3/
7f/u/+3/7f/s/+z/7P/r/+z/7f/r/+v/7P/t/+v/6v/p/+j/6v/s/+z/6//o/+j/6P/o
/+j/6P/o/+j/5//m/+b/5v/o/+b/5v/o/+j/5//l/+T/5v/l/+X/5f/l/+X/5P/k/+b/
5v/m/+b/5P/k/+T/5P/m/+X/5f/l/+T/5P/j/+P/4//j/+T/5P/i/+L/4v/i/+P/4//j
/+P/5f/l/+X/5f/k/+P/4v/h/+L/4//k/+X/5f/l/+X/4f/i/+T/5P/k/+T/5P/k/+T/
5P/i/+L/4v/i/+P/5P/l/+b/5P/k/+T/5P/k/+T/5P/k/+b/5v/m/+b/5//o/+n/7P/u
/+3/7f/t/+7/7v/v//H/7//t/+//7//u//D/8v/z//b/9v/2//b/8v/x/+//7//v//D/
8P/w/+7/7v/s/+v/6//s/+3/7v/w//D/7v/u/+3/6v/o/+b/5v/l/+X/5f/k/+T/5f/l
/+X/5f/l/+X/5//n/+b/5v/m/+b/5v/n/+n/6f/o/+j/5v/m/+f/5//n/+f/5//n/+f/
5//n/+f/6//p/+n/6//o/+P/3v/Z/9n/3v/m/+7//P8MABgAKgBIAGoAjACvANQA+gAg
ATIBHQHwAMkApAB2AEIAFAD2/+X/3//X/8j/wf+//7//wf/H/8v/zP/P/9b/2v/e/+T/
6P/p/+n/6f/q/+r/6v/q/+r/6v/q/+r/6v/q/+n/6f/s/+z/7P/t/+3/7f/t/+3/7v/u
/+//7//u/+7/7//v//H/8v/y//P/8f/x//H/8P/x//L/9P/1//b/9//3//f/9//6//v/
+//6/w==
         </WaveFormData>
      </LeadData>
      <LeadData>
         <LeadByteCountTotal>10000</LeadByteCountTotal>
         <LeadTimeOffset>0</LeadTimeOffset>
         <LeadSampleCountTotal>5000</LeadSampleCountTotal>
         <LeadAmplitudeUnitsPerBit>4.88</LeadAmplitudeUnitsPerBit>
         <LeadAmplitudeUnits>��V</LeadAmplitudeUnits>
         <LeadHighLimit>2147483647</LeadHighLimit>
         <LeadLowLimit>268435456</LeadLowLimit>
         <LeadID>V6</LeadID>
         <LeadOffsetFirstSample>0</LeadOffsetFirstSample>
         <FirstSampleBaseline>0</FirstSampleBaseline>
         <LeadSampleSize>2</LeadSampleSize>
         <LeadOff>FALSE</LeadOff>
         <BaselineSway>FALSE</BaselineSway>
         <ExcessiveACNoise>FALSE</ExcessiveACNoise>
         <MuscleNoise>FALSE</MuscleNoise>
         <LeadDataCRC32>2283969326</LeadDataCRC32>
         <WaveFormData>
QgBCAEIAQgBEAEYASABKAEsATABNAE4ATwBQAFEAUgBSAFIAUgBSAFIAUgBSAFIAUgBS
AFIAUgBPAE4ATQBMAEoASABGAEQAQAA+ADwAOgA4ADYANAAyAC4ALAAqACgAJQAkACMA
IgAfAB4AHQAcABkAGAAXABYAFQAUABMAEgAQABAAEAAQAA8ADgANAAwADAAMAAwADAAM
AAwADAAMAAoACgAKAAoADAAMAAwADAAMAAwADAAMAAsACgAJAAgACwAMAA0ADgANAAwA
CwAKAAoACgAKAAoACgAKAAoACgAKAAoACgAKAAgACAAIAAgACgAKAAoACgAIAAgACAAI
AAgACAAIAAgABgAGAAYABgAHAAgACQAKAAgACAAIAAgABgAGAAYABgAIAAgACAAIAAUA
BAADAAIABAAEAAQABAACAAIAAgACAAIAAgACAAIAAgACAAIAAgABAAAA///+/wAAAAAA
AAAA///+//3//P/+//7//v/+//z//P/8//z//P/8//z//P/8//z//P/8//z//P/8//z/
+v/6//r/+v/6//r/+v/6//j/+P/4//j/+v/6//r/+v/5//j/9//2//b/9v/2//b/+P/4
//j/+P/2//b/9v/2//T/9P/0//T/8v/y//L/8v/0//T/9P/0//T/9P/0//T/8v/y//L/
8v/w//D/8P/w//D/8P/w//D/8v/y//L/8v/w//D/8P/w//L/8v/y//L/8v/y//L/8v/y
//L/8//z//T/9P/0//X/9f/1//b/9v/1//X/9P/z//f/+P/5//v/+//7//r/+f/5//b/
9v/2//T/8//z//P/8v/x//D/8P/z//P/9f/1//L/7//u/+v/6//p/+f/5//n/+f/5v/l
/+X/5f/l/+X/5f/l/+b/5v/k/+T/5P/j/+P/4//j/+T/4v/i/+L/4v/k/+T/5P/k/+T/
5P/k/+P/4f/i/+L/4v/i/+D/4P/d/9j/1f/U/9b/2P/b/+H/6//y//n/CwAjADoAVABz
AJUAvQDiAPIA4gDMALwAowCBAFwAOQAfAA8AAgD2/+n/4//c/9L/z//R/9D/zv/N/9D/
1v/a/9z/3//g/+D/4P/h/9//3//g/97/3P/e/97/3f/d/93/3f/d/97/3v/f/9//3//f
/97/3v/f/9//3//g/+H/4f/h/+H/4P/g/+H/4f/h/+L/4v/g/+H/4f/h/+L/4//k/+X/
5P/k/+f/5v/o/+T/5v/m/+j/6f/q/+r/6v/p/+r/6v/s/+z/7v/v//L/9P/1//b/9f/2
//f/+P/7//z//f///wAAAQADAAQACAALAA4AEgARABMAFQAVABUAFgAZABkAGAAbAB0A
HQAgACEAIgAjACMAJAAkACQAIwAjACIAIQAjACMAIgAhACMAIgAhACAAGwAZABcAFgAQ
AA4ADQALAAkABgADAAAA/v/9//n/+P/3//X/8//v/+z/6//q/+j/6P/l/+P/4//g/+D/
3//e/97/3v/c/9z/3f/c/9z/3P/a/9r/2v/a/9r/2v/a/9j/1v/W/9b/1v/W/9b/1v/W
/9f/1//Y/9j/1v/W/9b/1f/X/9j/2P/Y/9f/1v/V/9T/1//X/9f/1//X/9f/1//Y/9b/
1//X/9b/1v/X/9f/1v/W/9f/1//X/9b/1v/W/9f/1//X/9f/1//X/9f/1f/V/9X/1v/W
/9b/1v/W/9b/1v/W/9b/1f/V/9f/1//Y/9j/1v/V/9X/1P/U/9T/1P/U/9b/1v/W/9b/
1f/U/9H/0P/S/9P/0//T/9P/0//S/9L/0v/S/9L/0v/U/9T/0//T/9P/0v/S/9L/0//T
/9P/0//T/9P/0f/R/9L/0v/S/9L/0P/Q/9D/0P/P/8//z//P/9D/0f/S/9P/0//T/9P/
0v/U/9T/1f/V/9P/0//T/9P/0//T/9P/0//V/9X/1P/U/9T/1P/U/9X/1f/V/9X/1f/V
/9f/1//X/9T/1P/U/9T/1P/W/9b/1v/W/9b/1v/W/9b/1P/U/9T/1P/U/9T/1P/U/9b/
1v/W/9b/1v/W/9b/1v/Y/9j/2P/Y/9r/2v/a/9r/3f/d/9z/3P/c/93/3f/d/+D/4P/g
/+H/3//f/+H/4v/l/+f/5//n/+T/4//j/+D/4P/g/+D/3//h/+H/4P/f/97/3v/f/9//
4//j/+P/4f/g/93/2v/X/9f/1//X/9f/2P/X/9f/1//X/9f/1//X/9r/2v/a/9r/2f/X
/9b/1f/X/9j/2P/Y/9r/2v/a/9r/2f/Y/9f/1v/Y/9f/1//Y/9r/2P/Y/9b/1v/X/9L/
y//I/8z/0P/T/9n/4f/q//f/CQAfADwAWAB3AJkAvwDiAO4A2gDEALIAlwB1AFIALwAT
AAUA+v/q/93/2f/S/87/zf/N/8z/yv/L/9L/1v/a/9r/3f/e/97/3P/d/9v/2//c/9z/
2v/c/9z/2f/Z/9n/2f/Z/9r/2v/b/9v/2//b/9r/3P/d/93/3f/e/9//3//f/9//3v/e
/9//3//f/+D/4P/i/+P/4//j/+H/4f/h/+H/4//k/+j/6P/m/+L/5P/k/+X/5//p/+r/
6//r/+3/7v/u/+7/8P/x//L/9P/1//b/9//4//n/+v///wAAAQADAAYABwAJAAoADQAP
ABEAFAAVABcAGQAZABkAGgAdAB0AIAAjACUAJQAoACkAKgArACkAKgAqACoALAAtAC0A
LQArACsAKgApACkAKAAnACYAIwAhAB8AHgAcABoAGQAXABcAFAARAA4ADAALAAcABgAH
AAUAAwD///z/+//6//j/+v/3//X/9f/0//T/8//y//D/8P/u/+7/7v/u/+//8P/w//D/
8P/w/+7/7v/u/+z/7v/u/+7/7v/u/+7/7v/u/+//7//w//D/8P/w//D/7//t/+7/7v/u
//D/8P/w//D/8//z//P/8//x//H/8f/y//L/8//z//L/9P/1//X/9P/y//P/8//z//L/
8v/y//P/9f/1//X/9f/1//X/8//z//P/9P/0//T/9v/2//b/9v/2//b/9f/1//X/9f/2
//b/9P/z//P/8v/w//D/8P/w//P/9P/1//b/9v/2//T/9P/0//X/9f/1//P/8//y//L/
9P/0//T/9P/y//L/8f/x//H/8P/w//D/8//z//P/8//z//P/8f/x//D/8P/w//D/8P/w
//D/8P/x//H/8f/x//H/8f/x//H/8f/x//H/8P/w//D/8f/x//H/8f/x//H/8f/x//H/
8f/v/+//7v/u//D/8P/w//H/8P/v/+7/7f/z//X/8f/z//T/8//y//H/8P/y//L/8v/y
//D/8P/w//D/8P/w//D/8P/y//L/8v/y//D/8P/w//D/8v/y//L/8v/y//L/8v/y//L/
8v/y//L/9P/0//T/9P/0//T/9P/0//X/9v/3//n/+f/4//j/+P/7//v/+//8//z//P/9
//3/+//9//7///8CAAMABAAEAAMAAwAAAAAA///+//z/+//9//z/+//6//j/+f/5//v/
/f/9//v/+//5//f/9f/z//P/8//z//L/8f/x//H/8f/x//H/8f/y//D/8P/w//D/8P/x
//L/8//y//L/8v/y//L/8v/y//L/8v/y//L/8v/z//P/9P/0//b/9P/0//L/8f/w/+n/
5P/k/+j/6//x//f//v8DABEAKQBCAFwAdQCTALMA1gDuAOoAzgC8AK0AlwB2AFMAMwAh
ABYADAD///f/8P/q/+X/5f/m/+j/5f/o/+7/9P/2//X/9v/4//j/9v/z//L/8v/0//L/
9P/0//P/8//z//P/8//0//T/9f/1//X/9f/0//b/9//3//f/9v/3//f/9//4//j/+f/7
//n/+f/6//r/+v/7//v/+//9//3//f/9//v//P8AAAAAAgD+/wAAAAAAAAEAAgACAAUA
BQAHAAgABgAGAAgACQAMAA4ADwAQAA8AEAARABIAFQAWABcAGQAeAB8AIQAiACQAJQAm
ACgAKwAtAC8ALwAxADIANQA1ADYAOQA7ADsAPAA9AD4APwBBAEIAQgBCAEIAQwBDAEMA
QwBDAEIAQQBBAEAAPwA+AD0AOwA5ADgANAAyADEALwAvACwAKQAmACQAIwAfAB4AHQAb
ABkAFQAUABMAEgAQABAADQALAAsACwAMAAwADAAMAAwACgAKAAcABgAGAAYABgAGAAYA
BgAEAAQABAACAAMABAAFAAYABAAEAAQABAADAAMABAAEAAUABgAHAAcABgAGAAUABAAF
AAYABwAIAAkACQAJAAkABwAHAAcACAAKAAsACwAKAAgACQAJAAgACAAJAAkACQAKAAoA
CgALAAsACwALAAsADQANAAsACwAJAAoACgAKAAwADAAMAAwACgAKAAkACQAJAAkACgAK
AAwACwALAAoACgAKAAoACgAIAAgACAAIAAoACgAIAAgACgALAAsACwALAAsACgAKAAoA
CgAKAAoADAAMAAsACwALAAoACgAKAAkACQAJAAkACgALAAoACwAKAAoACgAKAAoACgAK
AAoACQAJAAkACQAJAAkACQAJAAkACQAJAAgACAAIAAkACQAJAAkACQAJAAkACQAJAAkA
CQAJAAgACAAKAAoACgALAAkACQAJAAkACQALAAsACQAKAAoACgAKAAoACgAKAAoACgAK
AAoACgAKAAoACgAKAAoACAAIAAgACAAKAAoACgAKAAoACgAKAAoACgAKAAoACgAKAAoA
CgAKAAoACgAKAAoACgAKAAoACgAMAAwADAAMAAwADAAMAAwADgAOAA4ADwAQABAAEQAS
ABMAEwATABQAEgASABMAEwAVABcAGAAZABkAGQAZABgAGQAZABYAFgAVABQAEgARABMA
EgARABAAEAARABEAEwARABEADwAPAA4ADQAMAAsACQAJAAkACAAHAAcABwAHAAcABwAH
AAgABgAGAAYABgAHAAcABwAHAAYABgAGAAYACAAIAAgACAAKAAoACgAKAAgABwAHAAYA
CAAKAAoACAAHAAYAAQD8//r//P8BAAcADQAUABsAJQA5AFAAZgCBAJ0AuwDiAPoA9ADc
AMoAuQChAIYAZwBJADUALgAkABUACQAEAP7/+//7//r/9v/5/wAABAAGAAgACQAKAAwA
CgAJAAcABwAIAAYABAAGAAYABwAHAAcABwAFAAYABgAHAAcABwAHAAYABwAJAAoACwAL
AAsACgAJAAsACgAKAAsACQAJAAoACgAKAAsACwALAA0ADQANAA0ACwAMABAAEAAQAAwA
DgAOAA4ADwAQABAAEwATABUAFgAWABYAGAAZABkAGgAaABoAHQAeAB8AIAAjACQAJQAn
ACkAKQAqACoALQAvADEANAA3ADkAOwA7AD8AQABDAEMAQgBFAEcARwBIAEkASgBLAEsA
TABMAEwASgBLAEsASwBNAE0ATABLAEsASgBJAEgARwBFAEMAQgA8ADoAOQA3ADcANAAx
AC4ALAArACcAJgAlACMAIQAdABwAGwAaABgAGAAVABMAEwAQABAADwAOAA4ADgAMAAwA
CwAKAAoACgAIAAgACAAIAAgACAAIAAYABAAEAAQABAAFAAYABwAIAAUABQAGAAYABgAG
AAYABQAFAAYABgAGAAYABgAGAAYABwAHAAcABwAGAAUABAAEAAYABwAHAAYABgAHAAcA
BgAIAAkACQAJAAoACgAKAAsACAAHAAYABQAGAAcABgAHAAcACAAIAAgABwAGAAUABAAG
AAYABQAFAAMAAwAEAAQABgAFAAUABAAEAAQABAAEAAIAAgACAAIAAgACAAAAAAAAAAEA
AQABAAEAAQAAAAAAAgACAAIAAgAAAAAA/////////v/+//7//////////////////f/9
//7//v/+//7//v/+//7//v/9//3//f/9//v/+//7//v/+//7//v/+v/6//r/+//7//n/
+f/5//n/+f/5//n/+f/5//n/+P/4//r/+v/6//v/+//7//v/+//1//f/+//5//b/9//4
//n/+v/5//j/9//2//j/+P/4//j/+P/4//j/+P/4//j/+P/4//b/9v/2//b/9v/2//b/
9v/4//j/+P/4//j/+P/4//j/+v/6//r/+//7//r/+v/6//v/+//7//z/+v/6//v/+//8
////AQADAAMAAwADAAIAAQABAP7//v/+//7//f/9//v/+v/5//j/+P/5//n/+//5//n/
9//3//X/8//x/+//7//v/+//7v/t/+3/7f/t/+//7//v//D/7f/s/+v/6v/s/+3/7v/v
/+//7v/t/+z/7P/s/+z/7P/u/+7/7v/u/+z/6//r/+r/7P/s/+z/6v/n/+L/3f/c/97/
4v/l/+v/9f/8/wUAFwAxAEoAZACDAKcAzwDwAPwA6ADQAL4ApwCDAFwAPQAlABcADAD6
/+3/5f/e/9r/2//Z/9b/2P/Z/9z/4P/i/+b/5f/k/+b/6v/r/+n/6f/q/+j/5v/o/+j/
5//n/+f/5//l/+b/5v/n/+f/5//n/+b/6P/p/+n/6f/o/+n/6f/p/+v/6v/q/+v/6f/p
/+r/6v/o/+n/6f/p/+v/6//r/+v/6f/q/+7/7v/w/+z/7v/u//D/8f/y//L/8//z//X/
9v/2//b/+P/5//n/+v/6//r//P/+/wAAAgAEAAQABAAFAAgACQALAAwAEAATABYAGgAZ
ABsAHQAdAB8AIAAjACMAJAAnACkAKQAqACsALAAtACsALAAsACwALAAtAC0ALQAvAC8A
LgAtACoAKAAmACQAIQAfAB0AHAAYABYAFQATABEADgALAAgACAAHAAMAAgAAAP3/+v/1
//T/8//y//D/8P/t/+v/6//p/+j/5v/k/+b/5v/k/+T/4//i/+L/4v/i/+L/4v/i/+T/
5P/k/+L/4f/g/9//3v/e/97/3v/e/9v/2//c/9z/3v/e/97/3f/b/9z/3P/c/9z/3P/c
/9z/3f/d/93/3f/d/93/3f/e/97/3//f/97/3v/f/9//3v/b/9v/2v/Z/9r/2v/a/9v/
2v/Z/9j/1//V/9X/0//T/9T/1v/X/9j/2P/Y/9j/2P/a/9r/2f/Z/9f/1//Y/9j/1//V
/9T/0v/U/9T/1P/U/9L/0v/S/9L/0v/S/9D/0P/O/8//z//P/8//z//O/87/zv/O/87/
zv/M/8z/y//L/83/zP/M/8z/y//L/8v/y//L/8v/yf/J/8v/zP/N/87/zf/M/8v/yv/J
/8n/yf/J/8f/x//H/8f/yf/J/8n/yP/K/8r/y//L/8n/yf/J/8n/y//L/8v/y//J/8n/
yP/I/8j/yP/I/8n/y//L/8v/y//H/8n/yf/H/8j/yv/K/8r/yv/I/8j/yP/I/8j/yP/I
/8j/yP/I/8j/yP/K/8r/yv/K/8r/yv/K/8r/yP/I/8j/yP/J/8r/y//M/83/z//Q/9D/
zv/O/8//z//R/9L/0v/S/9P/0//T/9X/1v/X/9n/2f/b/9r/2f/Z/9b/1v/W/9b/1f/V
/9X/1P/T/9L/0v/T/9P/1f/V/9X/1f/V/9P/0f/N/8v/y//L/83/zP/L/8v/yf/J/8n/
yf/J/8r/yv/K/8r/yv/J/8n/y//L/8z/zP/M/8z/zP/M/8z/zP/M/8z/zv/O/83/zf/O
/8z/zP/Q/9D/zP/J/8j/w//A/77/wv/F/8n/0f/a/+H/7/8FABoANgBVAHUAlwDAAOAA
6ADUAL4AqwCNAGYAOwAbAAUA+P/s/93/0f/I/8T/wf+7/7r/wP/B/8D/yP/O/9D/0f/S
/9L/0v/R/8//z//Q/9L/0P/S/9L/0f/R/9H/0f/R/9L/0v/T/9T/1f/W/9b/2P/Z/9n/
2f/a/9v/2//b/93/3P/c/93/3//f/+D/4P/e/9//3//f/9//3//f/9//4P/i/+f/6P/o
/+T/5v/m/+j/6f/q/+r/6//r/+3/7v/s/+z/7v/v//L/9P/1//b/9f/2//f/+P/9//7/
//8BAAQABQAHAAgACwANAA8AEgAVABcAGQAZABsAHAAfAB8AIAAjACUAJQAmACcAKAAp
ACkAKgAqACoAKgArACsAKwAtAC0ALAArACsAKgApACgAJQAjACEAIAAcABoAGQAXABUA
EgAPAAwACgAJAAUABAADAAEA///7//r/+f/4//b/9v/z//H/8f/y//L/8f/w//D/8P/u
/+7/7f/s/+z/7P/q/+r/6v/q/+r/6v/q/+j/6v/q/+r/6v/q/+r/6v/q/+n/6f/q/+r/
6v/q/+r/6f/r/+z/7P/s/+7/7v/u/+7/7f/t/+3/7f/v/+//7//w//D/8f/x//D/8P/x
//H/8P/y//P/8//z//D/8P/w//H/8f/x//H/8f/z//P/8f/x//P/9P/0//T/8v/y//L/
8v/y//L/8f/x//P/8//0//T/8v/x//H/8P/y//L/8v/y//L/8v/y//L/8v/y//D/8P/w
//H/8f/x//P/8//y//L/8v/y//L/8v/0//T/8//z//H/8P/w//D/8//z//P/8//z//P/
8f/x//L/8v/y//L/8v/y//L/8v/x//H/8f/x//H/8f/x//H/8//z//P/8v/w//D/8f/x
//P/8//z//P/8//z//P/8//x//H/8P/w//L/8v/y//P/8f/x//H/8f/x//P/8//z//L/
8v/y//L/8v/0//T/9P/0//L/8v/y//L/8v/y//L/8v/y//L/8v/y//D/8P/w//D/8f/y
//P/9P/y//L/8v/y//L/8v/y//L/8v/y//L/8v/0//T/9P/0//X/9v/3//j/+//7//r/
+v/6//v/+//7//z//P/8//3//f/9////AAABAAMAAwADAAIAAQABAP7//P/8//z/+//9
//3//P/7//r/+v/7//v//f/9//3/+//7//n/9//1//L/8f/w/+//7//v//D/8f/x//H/
8f/x//L/8v/y//L/8v/x//H/8f/x//L/8v/y//L/8v/y//L/8v/y//L/8v/0//P/8//0
//L/9v/0//L/8P/v/+z/6f/m/+j/7P/v//H/+f8AAAkAGwAzAEoAZACBAJ0AwQDkAPIA
5ADOAMIAqwCLAGgARwAtAB8AGAAMAP3/8//u/+r/5//l/+b/6P/r/+7/9P/2//j/9//4
//b/9v/1//P/8//0//b/9P/2//b/8//z//P/8//1//b/9v/3//X/9f/1//T/9v/3//f/
9//4//n/+f/5//n/+P/4//n/+f/5//r/+v/6//v/+//7//3//f/9//3/+//8/wAAAAAA
APz//v/+/wAAAQACAAIABQAFAAcACAAHAAYABwAHAAsADgAQABIAEQASABMAFAAXABgA
GQAbAB4AHwAhACIAIwAlACcAKgArAC0ALwAvADMANAA3ADcAOAA7AD0APQA+AD8AQABB
AD8AQABAAEAAQgBDAEMAQwBBAEEAQAA/AEAAQABAAEAAOwA5ADcANgAyADAALwAtACsA
KAAlACIAIgAhAB0AHAAZABcAFQARABAADwAOAAwADAAJAAcABwAIAAgABwAGAAYABgAE
AAQAAwACAAIAAgAEAAQABAAEAAQABAAEAAIABAAEAAQABAACAAIAAgACAAEAAQACAAIA
BAAEAAQAAwADAAQABAAEAAQABAAEAAQABQAFAAUABQADAAMAAwAEAAQABQAFAAQABQAH
AAgACAAIAAkACQAJAAYABgAGAAcABwAHAAcABwAJAAkABwAHAAUABgAGAAYABgAGAAYA
BgAEAAQAAwADAAUABQAGAAYACAAHAAcABgAEAAQABAAEAAQABAAEAAQABgAGAAQABAAE
AAUABQAFAAUABQAEAAQABAAEAAQABAAEAAQAAwADAAMAAgACAAIAAwADAAMAAwADAAMA
AQABAAIAAgACAAIAAgACAAIAAgABAAEAAQABAAEAAQABAAEAAQABAAEAAAAAAAAAAQAB
AAEAAQABAAEA//////////8BAAEAAAAAAAIAAgACAAMAAQABAAEAAQADAAMAAwABAAAA
AgACAAIAAgACAAIAAgACAAIAAgACAAIAAgACAAIAAgAEAAQABAAEAAIAAgACAAIABAAE
AAQABAAEAAQABAAEAAQABAAEAAQABgAGAAYABgAGAAYABgAGAAcACAAJAAoACwALAAoA
CgAMAA0ADQANAA4ADgAOAA8ADQANAA8AEAATABUAFQAVABQAEwATABAAEAAQABAADwAP
AA8ADgANAAwADAANAA0ADwAPAA8ADQANAAsACQAHAAMAAwADAAMABAADAAMAAwADAAMA
AwADAAQABAAEAAQAAgABAAEAAQADAAQABAAEAAQABAAEAAQABAAEAAQABAAEAAMAAwAE
AAQABAACAAIABAADAAAA+//4//j/+v/9/wEACQASABkAIwA3AEwAZgCBAJsAuwDeAPYA
8gDcAMwAuQChAIYAZQBFADEAKAAiABUABwAAAPz/+f/5//b/+P///wAAAgAGAAgACQAI
AAgACAAJAAcABwAIAAYABAAGAAYABwAHAAcABwAFAAYABgAHAAcABwAHAAYABgAHAAcA
BwAIAAkACQAJAAkACAAIAAkACQAJAAoACgAKAAsACwALAAkACQAJAAkACwAMABAAEAAS
AA4AEAAQABAAEQASABIAEQARABMAFAAWABYAGAAZABoAHAAdAB4AHwAgACEAIgAlACYA
JwApAC4ALwAxADIANAA1ADYAOAA7AD0APwA/AD8AQABDAEMARABHAEkASQBMAE0ATgBP
AE8AUABQAFAAUgBTAFMAUwBTAFMAUgBRAE8ATgBNAEwASwBJAEcARgBCAEAAPwA9ADkA
NgAzADAALAArACcAJgAmACUAJAAhACIAIQAgAB4AHAAZABcAFwAWABYAFQAUABQAFAAS
ABIADwAOAA4ADgAOAA4ADgAOAA4ADgAOAAwADgAOAA4ADgAMAAwADAAMAA0ADQAOAA4A
DgAOAA4ADQANAA4ADgAOAAwADAAMAAwADQANAA0ADQAPAA8ADwAQAA4ADwAPAA4ADgAP
AA8ADgAOAA8ADwAPAA4ADgAOAA8ADwAPAA8ADwAPAA8ADQANAA8AEAAQABAADgAOAA4A
DgAOAA4ADQANAA0ADQAOAA4ADgANAA0ADAAKAAoACgAKAAwADAAMAAwADAAMAAoACgAK
AAsACwALAAkACQAIAAgACAAIAAgACAAGAAYABQAFAAcABgAGAAYABwAHAAcABwAHAAcA
BQAFAAQABAAEAAQABgAGAAYABgADAAMAAwADAAMAAwADAAMAAwADAAMAAgAAAAAAAQAB
AAMAAwADAAMAAQABAAEAAQABAAEAAAAAAAAAAAAAAAEA/////////////wEAAQABAAAA
/v/+//7//v/+//7//v/+//7//v/+//7//v/+//7//v8AAAAAAAAAAP7//v/+//7//v/+
//7//v/8//z//P/8//7//v/+//7///8AAAEAAgACAAMAAwACAAIAAgADAAMAAQACAAIA
AgAFAAUABQAHAAgACQALAAsACQAIAAcABwAEAAQABAAEAAEAAQABAAAA///+//7/////
/wEAAQABAP3//f/7//n/+f/3//f/9//5//j/9//3//b/9f/0//P/9f/2//b/9v/1//T/
8v/x//P/8//0//T/9P/0//T/9P/y//L/8v/y//T/9P/z//P/9P/y//D/7v/w//L/8f/u
/+f/5P/m/+r/6//v//v/AgALAB8ANQBMAGYAgwCjAMkA8AD8AOgA0ADAAKkAiQBiAEEA
KwAfABYABAD1//H/6v/i/93/2//a/9z/4//m/+j/6v/q/+v/7P/u/+7/7//t/+3/7v/w
/+7/8P/w/+3/7f/t/+3/6//s/+z/7f/r/+v/6//q/+z/7f/t/+3/7v/v/+//7//v/+7/
7v/v/+3/7f/u/+7/7v/v/+//7//x//H/8f/x//D/8P/z//L/9P/w//L/8v/0//X/9v/2
//f/9//5//r/+v/6//z//f/+/wAAAQACAAEAAgADAAQACAAKAAwADwASABMAFQAWABkA
GwAdACAAHwAhACMAIwAjACQAJwAnACkALQAwADEAMAAxADIAMwAzADQANAA0ADYANwA3
ADcANQA1ADQAMwAzADIAMQAwACsAKQAnACYAIAAeAB0AGwAZABYAEwAQAA4ADQAJAAgA
BwAFAAMA///+//3//P/6//z/+f/3//f/9f/0//L/8P/y//L/8P/w/+3/7P/s/+z/7v/u
/+7/7v/w//D/8P/u/+z/7P/s/+z/6v/q/+r/6v/p/+n/6v/q/+r/6v/q/+n/6f/q/+r/
6v/q/+r/6v/q/+n/6f/p/+n/6v/r/+z/7v/s/+3/7f/s/+r/6//r/+r/6v/r/+v/6//s
/+z/7P/t/+//7//v/+//7f/t/+v/6//r/+z/7P/s/+r/6v/q/+r/6v/q/+n/6f/p/+n/
6v/q/+r/6f/p/+j/6v/q/+r/6v/o/+j/6P/o/+b/5v/k/+T/5v/n/+f/5//n/+f/5v/m
/+b/5v/m/+b/5P/k/+P/4//j/+L/4v/i/+H/4f/h/+H/4//j/+H/4f/g/+D/4P/g/+L/
4v/i/+L/4f/h/+H/4f/h/+H/4f/h/+H/4f/h/+D/4P/g/+H/4f/f/9//3//f/+H/4f/h
/+H/4f/h/+D/4P/e/97/3v/f/+D/4f/i/+P/4//j/+P/3//g/+H/4v/j/+T/4v/i/+L/
4v/g/+D/4P/g/+H/4v/j/+T/5P/k/+T/5P/i/+L/4v/i/+T/5P/k/+T/5f/m/+f/6f/q
/+r/6//s/+v/6//r/+z/7P/s/+3/7f/t/+//8P/x//X/9f/1//T/8f/x/+7/7v/w//D/
7//v/+//7v/t/+z/7P/t/+3/7//x//H/7//v/+3/6//p/+f/5f/l/+X/5P/j/+P/4//j
/+X/5f/l/+b/5v/m/+b/5v/n/+f/5//n/+j/6P/o/+j/5v/m/+b/5v/o/+j/6P/o/+f/
5//o/+j/6v/q/+r/6v/n/+L/3f/Y/9j/3P/h/+X/7f/4////CwAhADwAWAB3AJcAuwDk
AP4A+gDgAMoAtQCXAHAASwAvAB0AFAAEAPP/6f/i/9z/2f/b/9z/2v/b/+D/5P/m/+r/
7f/u/+z/7v/v/+3/7f/u/+z/6v/s/+z/6//r/+v/6//r/+z/7P/t/+3/7f/t/+z/7v/v
/+//7//w//H/8f/x//P/8v/y//P/8f/x//L/8v/y//P/8//z//X/9f/1//X/9f/2//r/
+v/4/w==
         </WaveFormData>
      </LeadData>
   </Waveform>
</RestingECG>
