# Supplementary material for: Detection of Left Atrial Enlargement Using a Convolutional Neural Network-Enabled Electrocardiogram
Source: Front Cardiovasc Med. 2020 Dec 17;7:609976. doi: 10.3389/fcvm.2020.609976 (PMC7773668; doi:10.3389/fcvm.2020.609976)
Supplement: Supplementary file 4 [file Data_Sheet_4.ZIP › normal3/1802032237_1820_0000000N.XML]

<?xml version="1.0" encoding="Windows-1252"?>
<!DOCTYPE RestingECG SYSTEM "restecg.dtd">
<RestingECG>
   <PatientDemographics>
      <PatientID>1802032237</PatientID>
      <PatientAge>66</PatientAge>
      <AgeUnits>Years</AgeUnits>
      <Gender>Female</Gender>
      <PatientLastName>luotianhao</PatientLastName>
   </PatientDemographics>
   <TestDemographics>
      <DataType>Resting</DataType>
      <Site>1</Site>
      <AcquisitionDevice>MAC55</AcquisitionDevice>
      <Status>Unconfirmed</Status>
      <Priority>Normal</Priority>
      <AcquisitionTime>09:19:47</AcquisitionTime>
      <AcquisitionDate>08-19-2016</AcquisitionDate>
      <CartNumber>1</CartNumber>
      <AcquisitionSoftwareVersion>009C</AcquisitionSoftwareVersion>
      <XMLSourceVersion>MAC5000 v1.0</XMLSourceVersion>
   </TestDemographics>
   <RestingECGMeasurements>
      <VentricularRate>83</VentricularRate>
      <AtrialRate>83</AtrialRate>
      <PRInterval>132</PRInterval>
      <QRSDuration>90</QRSDuration>
      <QTInterval>378</QTInterval>
      <QTCorrected>444</QTCorrected>
      <PAxis>76</PAxis>
      <RAxis>66</RAxis>
      <TAxis>55</TAxis>
      <QRSCount>13</QRSCount>
      <QOnset>226</QOnset>
      <QOffset>271</QOffset>
      <POnset>160</POnset>
      <POffset>218</POffset>
      <TOffset>415</TOffset>
      <ECGSampleBase>500</ECGSampleBase>
      <ECGSampleExponent>0</ECGSampleExponent>
   </RestingECGMeasurements>
   <Diagnosis>
      <Modality>Resting</Modality>
         <StatementCount>2</StatementCount>
         <LabelText>12SL ��ϳ���</LabelText>
      <DiagnosisStatement>
         <StmtFlag>ENDSLINE</StmtFlag>
         <StmtText>�������</StmtText>
      </DiagnosisStatement>
      <DiagnosisStatement>
         <StmtFlag>ENDSLINE</StmtFlag>
         <StmtText>���� ECG</StmtText>
      </DiagnosisStatement>
   </Diagnosis>
   <Waveform>
      <WaveformType>Rhythm</WaveformType>
      <WaveformStartTime>0</WaveformStartTime>
      <NumberofLeads>8</NumberofLeads>
      <SampleType>CONTINUOUS_SAMPLES</SampleType>
      <SampleBase>500</SampleBase>
      <SampleExponent>0</SampleExponent>
      <HighPassFilter>16</HighPassFilter>
      <LowPassFilter>150</LowPassFilter>
      <ACFilter>NONE</ACFilter>
      <LeadData>
         <LeadByteCountTotal>10000</LeadByteCountTotal>
         <LeadTimeOffset>0</LeadTimeOffset>
         <LeadSampleCountTotal>5000</LeadSampleCountTotal>
         <LeadAmplitudeUnitsPerBit>4.88</LeadAmplitudeUnitsPerBit>
         <LeadAmplitudeUnits>��V</LeadAmplitudeUnits>
         <LeadHighLimit>2147483647</LeadHighLimit>
         <LeadLowLimit>268435456</LeadLowLimit>
         <LeadID>I</LeadID>
         <LeadOffsetFirstSample>0</LeadOffsetFirstSample>
         <FirstSampleBaseline>0</FirstSampleBaseline>
         <LeadSampleSize>2</LeadSampleSize>
         <LeadOff>FALSE</LeadOff>
         <BaselineSway>FALSE</BaselineSway>
         <ExcessiveACNoise>FALSE</ExcessiveACNoise>
         <MuscleNoise>FALSE</MuscleNoise>
         <LeadDataCRC32>1836490856</LeadDataCRC32>
         <WaveFormData>
+v/6//r/+v/6//r/+v/6//r/+v/6//r/+v/6//r/+v/6//r/+v/6//z//P/8//z//v/+
//7//v/8//z//P/8//7//v/+//7//v/+//7//v///wAAAQACAAIAAgACAAIABAAEAAQA
BAAGAAYABgAGAAcACAAJAAoACwAMAA0ADgARABIAEwAUABQAFAAUABQAFgAWABYAFgAX
ABgAGQAaABgAGAAYABgAGgAaABoAGgAXABYAFQAUABIAEgASABIAEQAQAA8ADgAMAAoA
CAAGAAYABgAGAAYAAwACAAEAAAD+//7//v/+//z//P/8//z//P/8//z//P/8//z//P/8
//r/+v/6//r/+v/6//r/+v/6//r/+v/6//r/+v/6//r//P/8//z//P/6//r/+v/6//z/
/P/8//z/+v/6//r/+v/6//r/+v/6//r/+v/6//r/+P/4//j/+P/5//r/+//8//r/+v/6
//r/+v/6//r/+v/7//z//f/+//3//P/7//r/+//8//3//v/8//z//P/8//z//P/8//z/
/v/+//7//v/8//z//P/8//r/+v/6//r//P/8//z//P/8//v/+//7//7//v/+//7//P/7
//r/+f/7//v/+//7//3//f/9//3/+//6//v/+v/8//z//P/9//v/+//7//z//v/+////
///+//3//f/9//7///8AAAAAAgADAAMAAgABAAEAAQABAAEAAQABAAEA/////wAAAAAA
AP///////////f/8//v/9//3//f/9//2//b/9//3//n/+P/4//j/9v/2//b/9v/5//n/
+f/5//f/9//3//n/+//5//f/+/8GAA4AFAAgACoAMgBAAFEAWwBiAGMAXgBSAD0AHwAE
APb/7//q/+j/6v/r/+n/6f/s//L/8//1//X/9v/4//j/9//3//X/9f/2//j/+P/4//j/
9v/3//f/9//3//j/+P/4//r/+v/6//r/+P/4//n/+f/7//v/+//8//r/+v/6//n/+//7
//v//P/+//7//v/+//z//f/9//3//f/+//7//v/8//7/////////////////AQACAAIA
AgABAAEAAgACAAUABgAGAAYABwAHAAYABQAHAAkACgALAAwADgAPAA8ADQAPABAAEQAT
ABQAFQAYABYAFgAWABcAFwAZABkAGAAaABoAGwAbABgAGAAYABcAGAAYABcAFgATABIA
DwAOAA4ADAAMAAsADAALAAoABwAEAAQAAwADAAIAAQABAAAA//////7//v8AAAAAAAAA
AAAAAAAAAP///P/8//v/+//+//7//v/+//z/+//7//v//f/8//z//P/8//z//P/8//v/
+v/5//j/+f/6//r/+//6//r/+v/6//r/+v/6//r//P/8//z//f/8//r/+f/4//r/+//8
//7//P/7//v//P/8//v/+//7//z//P/8//z/+v/6//r/+v/7//3//v/+//z//P/8//z/
/v/+//7//v/+///////+//3//P/7//r//f/9/wAAAAD///7//f/8//z/+//7//v//P/8
//z//P/7//v/+//7//3//f/9//3/+//7//v/+//6//r//P/8//7//v/+/////f/9//3/
/v8AAAAAAQABAP7//f/9//3/AAABAAIAAgACAAMAAwACAAEAAQABAAEAAwADAAMAAwAD
AAMABAAEAAIAAQABAAEA///9//z/+//7//v/+//7//r/+v/7//v/+f/4//j/+P/4//j/
+P/4//v/+f/5//n/+//7//n/+f/5//v/+////wQACgAQABgAIgAuADgARQBPAFoAXQBa
AFAAPwAlAAoA9P/r/+r/6v/o/+f/5//n/+j/7P/x//X/+f/6//j/+P/3//X/9//7//z/
+v/6//r/+v/5//n/+P/3//n/+v/6//r//P/8//z//P/6//r/+//7//z//f/+/wAA///+
//3/+//7//v/+//8//z//P/8//z//P/9//3//f/9//7//v/+//z//v//////////////
//8BAAIAAgACAAEAAQACAAIABQAGAAYABgAGAAcABwAHAAkACwAMAA0ADAAOAA8ADwAP
ABEAEgATABYAFgAWABgAFgAWABYAFwAXABkAGQAYABgAGAAZABkAGAAYABgAFwAWABYA
FQAUABMAEgAPAA4ADgAMAAwACwAKAAkACAAFAAQABAADAAMABAADAAMAAgD//////v/+
//7//v/+//7//v/+//7//f/8//z/+//7//z//P/8//z//P/7//v/+//9//z//P/8//r/
+v/6//r/+P/4//j/+P/5//r/+v/7//r/+v/6//r/+v/6//r/+v/6//r/+v/7//v/+v/6
//r//f/9//3//v/9//v/+v/6//v/+//8//3//P/8//z//P/6//r/+v/6//z//f/9//z/
/P/8//z//P/+//7//v/+//z//f/9//z//P/8//z//P/9//v//v8AAP///v/9//z//P/7
//v/+//8//z//P/8//n/+f/5//n/+v/7//z//f/8//v/+v/5//r/+v/8//z//v/+//7/
///9//3//f/+//7//v///////v/9//3//f/+////AAAAAAIAAwADAAIA//////////8B
AAEAAQABAAEAAQACAAIAAgABAAEAAQD///3//P/7//f/9//3//f/+P/4//n/+f/3//b/
9v/2//b/9v/2//b/+f/5//n/+//3//X/9//5//n/+//5//v/AgAKABQAIAAmADAAQABN
AFUAWgBbAFQASAA1ABcA/P/u/+v/6P/i/+L/5f/l/+X/6P/u//H/8//z//b/+P/2//P/
9f/3//f/+P/6//r/+v/6//n/+f/4//f/+f/6//r/+v/4//j/+P/4//j/+P/5//n/+//7
//v//P/6//r/+v/5//v/+//7//z/+v/6//r/+v/8//3//f/9//3//v/+//7/+//8//z/
+//8//3//v////3//v/+//7/AQABAAIAAgADAAQABAAEAAYABwAHAAcABwAJAAoACwAL
AAwADAALAAwADwARABMAFgAWABYAGAAXABYAFQAVABcAGQAZABgAFgAWABcAFwAYABgA
GAAXABYAFgAVABQAEQAQAA0ADAAMAAoACgAJAAYABQAEAAEAAgACAAEAAQAAAP/////+
//3//f/8//z//P/8//z//P/6//r/+v/5//r/+v/5//n//P/8//z//P/6//n/+f/5//v/
+v/6//r/+f/4//f/9v/4//j/+P/4//j/+P/3//f/+P/4//j/+P/2//b/9v/2//f/+P/5
//v/+f/4//j/+P/7//v/+//8//r/+f/5//r//P/7//v/+//6//r/+v/6//r/+v/6//r/
/P/9//3//P/6//r/+v/6//z//P/8//z/+v/7//v/+v/6//r/+v/6//v/+//8//z/+P/4
//z/+v/6//r/+v/6//n/+f/5//r/+v/6//r/+f/5//n/+f/5//n/+f/5//v/+//7//v/
+P/4//r/+v/4//j/+P/5//r/+//8//7//P/8//3//f/8//v/+//7//7///8AAAAAAAAB
AAEAAAD/////////////////////AQABAAIAAgACAAEAAQABAP7/+//5//f/9v/3//j/
+f/4//j/+f/5//n/+P/4//j/+P/4//j/+P/3//f/9//3//n/+f/5//n/+f/5//n/+f/+
/wgAEAAcACgAMAA+AEkAUwBYAFsAXABUAEMAJQAKAPj/7//o/+T/5P/n/+n/6f/q//D/
8//z//X/9P/0//T/9//5//n/9//4//f/9v/1//T/9P/1//X/9f/2//j/+f/6//j/+P/4
//j/+v/6//v/+//5//n/+f/6//z//P/8//v/+f/5//n/+v/8//z//P/8//z//f/9//3/
+//8//z//P/6//z//f/9//3//f/9//3//f/+//7//v8AAAEAAwAEAAIAAgABAAAAAwAF
AAYABwAFAAcACAAJAAoADAANAA0ADQAPABAAEQAQABAAEAASABQAFAAUABUAFwAZABkA
GAAXABYAFgAVABUAFgAXABcAFQAUABIAEAAQABAADgAOAA4ADAAMAAsACgAJAAgABQAE
AAQAAwADAAAA//////7//f/9//z//P/8//z//P/8//z//P/8//v/+v/6//n/+f/5//j/
9//2//f/9//4//n/+f/4//j/+P/2//b/9v/2//f/+P/5//r/+f/4//b/9f/4//j/+P/4
//j/+P/4//j/+P/4//j/+f/5//j/+P/4//n/+f/5//r/+v/5//n/+v/8//v/+//7//v/
+v/5//j/+v/6//r/+v/4//n/+f/4//r/+v/6//r/+P/4//j/+P/4//n/+f/4//r/+v/6
//r/9//3//j/+P/4//j/+P/4//j/+P/4//f/9//4//r/+v/6//r/+P/3//f/9//4//j/
+P/4//f/9//3//f/9//3//f/9//5//n/+f/5//b/9v/4//j/+P/4//j/+f/6//v//P/+
//3//P/8//v//P/7//v/+//8//3//v/+//7///////7////////////9//3//f/9////
//8AAAAAAAD////////9//v/+v/5//n/+f/5//n/9//2//b/9f/2//b/9//4//b/9v/2
//b/9f/z//P/9//5//f/9f/1//X/9//1//f//P8EAA4AGAAiACwANgBDAEsAVgBdAF4A
VgBHAC8AEAD2/+v/5v/i/+T/5f/l/+X/6P/u/+//7f/v//L/8v/2//n/9//z//X/9v/2
//b/9v/2//b/9//3//f/9f/2//b/9v/4//j/+P/4//r/+v/7//v/+v/5//j/+P/6//r/
+v/5//f/9//3//j/+v/6//r/+v/4//n/+f/5//f/+P/4//j/9//6//z//f/7//v/+//7
//3//v/+//7//////wAAAAD//wAAAAAAAAQABQAFAAUAAwAFAAYABwAKAAwADQANAAsA
DQAOAA8AEAAQABAAEgAUABQAFAAVABMAFQAVABQAFgAWABcAFwAWABYAFgAVABQAFAAT
ABIAEwASAA8ADgAMAAoACgAJAAoACQAIAAUAAgACAAEAAQAAAP/////+///////+//7/
/P/8//z//P/8//z//P/7//z//P/7//v/+//6//n/+P/5//n/+v/7//n/+P/4//j/+P/4
//j/+P/6//r/+v/6//n/+P/2//X/+P/4//j/+P/4//j/+P/4//j/+P/4//n/+//6//r/
+v/5//n/+f/6//r/+f/5//r/+v/5//n/+f/6//r/+v/6//z//P/8//z/+v/7//v/+v/8
//z//P/8//r/+v/6//r//P/9//3//P/6//r/+v/6//n/+f/6//r//P/8//z/+v/6//r/
+v/6//n/+f/5//z//P/8//z/+v/5//j/9//4//n/+v/7//n/+f/5//n/+P/4//r/+v/6
//r/+v/7//v/+//7//z//v/+///////8//v/+//7//r/+//8//z///8BAAIAAgAAAP//
/v/9//7///8AAAEAAQABAAIAAgAAAP///////////f/8//v/+P/3//b/9f/1//b/+P/5
//n/+P/4//j/+P/4//j/+P/7//n/9f/3//f/9//3//f/9//5//v/+/8AAAgAEAAaACIA
KAA0AEEATQBWAFkAWABOAD0AIwAGAPD/5//o/+b/5P/n/+f/4//m/+r/7f/x//f/+v/4
//b/9f/z//X/9f/4//r/+v/6//r/+P/5//n/+f/5//r/+v/6//r/+v/6//r/+P/4//n/
+f/7//v/+//8//v/+v/5//f/+P/5//r//P/8//z//P/8//v/+//6//n/+v/8//3//v/6
//z//f/9/////////////f/+//7//v//////AAAAAAEAAgACAAIABAAFAAUABQAFAAcA
CAAJAAwADgAPAA8ADQAPABAAEQAUABQAFAAWABUAFAATABMAEwAVABUAFAAWABYAFwAX
ABQAFAAUABMAEwAUABQAFAARABAADQAMAA4ADAAMAAsACAAHAAYAAwACAAIAAQABAAAA
//////7///////7//v/8//z//P/8//7//v/+//3/+v/6//n/+f/8//z//P/8//r/+f/5
//n/+v/6//v//P/6//r/+v/6//j/+P/4//j/+v/6//n/+f/6//r/+v/6//r/+v/6//r/
+v/6//r/+//5//j/+P/4//n/+f/5//r/+v/5//n/+v/8//v/+//7//z//P/8//z/+v/6
//r/+v/8//3//f/8//z//P/8//z//P/8//z//P/8//3//f/8//z//P/8//z/+//5//z/
/v/9//z/+//6//z/+//7//v//P/8//z//P/5//n/+f/5//v/+//7//v/+//7//v/+//4
//j/+v/6//v//P/9/////v/9//z//P/+//7///////z/+//7//v//v///wAAAAACAAMA
AwACAAAA///+//3/AAABAAIAAwACAAEAAQAAAAIAAQABAAEA///9//z/+//5//n/+f/5
//j/+P/5//n/+f/4//j/+P/4//j/+P/4//v/+//5//n/+f/5//n/+f/7//n/+f/7/wAA
BgAQABwAJgAuADgARQBPAFYAWwBaAFAAOwAhAAgA8v/p/+b/5P/k/+X/4//j/+j/7P/v
//X/9//2//b/9v/z//P/9f/1//b/+P/4//j/+P/2//f/9//3//n/+v/6//r/+P/4//j/
+P/6//r/+//7//v/+//7//z/+//6//n/9//5//n/+f/6//r/+v/6//r//P/9//3//f/9
//7//v/+//r//P/9//3////////////9//7//v/+/wEAAQACAAIAAwAEAAQABAAEAAUA
BQAFAAcACQAKAAsACgAMAA0ADQALAA0ADgAPABEAEgATABYAFgAWABYAFwAXABkAGQAY
ABYAFgAXABcAGAAYABgAFwAWABYAFQAUABEAEAANAAwADgAMAAwACwAKAAkACAAFAAIA
AgABAAEAAQABAAIAAgAAAP///f/8//7//v/+//7//P/8//z/+//8//z/+//7//z//P/8
//z//P/7//v/+//7//r/+v/6//r/+v/6//r/+P/4//j/+P/6//r/+f/5//j/+P/4//j/
+v/6//r/+v/6//r/+v/7//n/+P/4//j/+//7//v//P/7//n/+P/4//n/+f/6//v//P/8
//z//P/8//z//P/8//z//f/9//z//P/8//z//P/8//z//P/8//r/+//7//r/+v/6//r/
+v/5//n/+v/6//7//P/6//r/+v/6//z/+//7//v/+v/6//r/+v/7//v/+//7//v/+//7
//v/+//7//v/+//6//r//P/8//r/+v/6//v//f/9//3//v/8//z//f/9//7//f/9//3/
/v///wAAAAAAAAEAAQAAAAEAAQABAAEAAQABAAEAAQD/////AAAAAAIAAQABAAEA/f/7
//r/+f/5//n/+f/5//b/9v/3//f/9f/0//T/9P/1//b/9//4//X/9f/3//X/9f/1//f/
+//7//f/9f/3//7/CAASABoAIgAsADwARwBPAFYAWwBcAFQAQQAnAAoA9v/t/+j/5P/i
/+P/5f/n/+r/8P/z//X/8//w//D/8v/z//P/9f/5//r/+f/4//f/9v/4//n/+f/5//f/
+P/4//j/+P/4//j/+P/4//j/+f/5//f/9//3//j/+v/6//r/+f/5//n/+f/6//r/+v/6
//r//P/9//3//f/8//z/+//6//j/+v/7//v//f/9//3//f/9//7//v/+//////8AAAAA
//8AAAAAAAAEAAUABQAFAAUABwAIAAkACAAKAAsACwAMAA8AEQATABIAEgASABQAFgAW
ABYAFwAXABkAGQAYABcAFgAWABUAFQAWABcAFwAVABQAEgAQABEAEAANAAwADgAMAAwA
CwAIAAcABgADAAQABAADAAMAAQD///7//P/9//3//P/8//r/+v/6//r/+v/6//r/+f/5
//r/+v/7//r/+v/6//r//P/7//v/+//5//j/+P/4//j/+P/4//j/+v/6//r/+v/6//r/
+f/5//j/+P/4//j/+v/6//r/+v/4//j/+P/5//v/+v/6//r/+v/5//j/+P/6//n/+f/6
//j/9//3//f/+v/6//r/+v/8//z//P/8//r/+//7//r/+v/6//r/+v/6//r/+v/6//j/
+f/5//j/+v/6//r/+v/3//f/+P/4//j/+P/6//z//P/8//z/+v/5//n/+f/6//r/+v/6
//n/+f/5//n/9//3//f/9//4//n/+v/7//n/+P/5//j/+v/6//r/+//7//v/+//8//z/
/P/9//3//P/7//v/+//7//v/+//6////AQACAAIA//////////////////////////8A
AAAA/v/9//3//f/9//v/+v/5//f/9//3//f/9v/2//f/9//5//j/+P/4//f/9v/1//T/
9f/3//f/+f/5//X/8//3//v/+//7//3/BAAKABYAIAAmADAAPgBNAFUAXABhAFwAUgA9
AB8AAgDy/+v/5v/i/+b/5//p/+n/6v/u//P/9f/z//b/+v/4//n/9//3//P/8v/z//T/
9f/2//j/+f/5//n/9//4//j/+P/6//r/+v/6//r/+v/7//v/+//7//v//P/8//z//P/7
//v/+//7//z//P/8//z//P/8//3//f/9//v//P/8//z/+//+/wAAAQAAAP///v/9////
AAAAAAAA/////wAAAAADAAQABAAEAAgACQAJAAkABwAJAAoACwAOABAAEQARAA8AEQAS
ABMAFAAUABQAFgAYABgAGAAZABgAGQAYABYAGAAYABkAGQAWABYAFgAVABQAFAATABIA
EwASAA8ADgAOAAwADAALAAgABwAGAAMABAAEAAMAAwACAAEAAQAAAAEAAQAAAAAA///+
//3//P/+//7//v/9//r/+v/5//n//P/8//z//P/8//v/+//7//n/+P/4//j/+v/6//r/
+v/6//r/+v/6//r/+v/5//n//P/8//z//P/7//r/+f/4//n/+v/7//3/+//6//r/+v/9
//3//f/+//7//f/9//7//P/7//v/+//+//7//v/+//z//P/8//z//P/9//3//P/+//7/
/v/+//z//P/8//z//P/9//3//P/8//z//v/8//7//v/+//7//v/+//3//f/9//z//P/8
//z//f/9//3//f/8//v/+v/5//v/+//7//v//P/8//7//v/9//z/+//7//z//f/+/wAA
///+//7//f/9//3//v///wIAAwAEAAQAAwADAAIAAAAAAAEAAgADAAEAAQABAAEAAQAB
AAIAAgAEAAMAAwADAP///f/8//v/+//7//v/+//5//j/+P/3//j/+P/5//r/+P/4//j/
+P/3//v/+//5//v/+//7//v/+//5//f/+f8AAAwAFgAeACYALgA6AEUATQBWAF0AWgBO
AD8AJQAIAPT/6//m/+L/5P/r/+v/6f/o/+7/8f/z//X/+P/2//b/+f/3//X/+f/4//b/
9v/2//b/+P/5//n/+f/5//r/+v/6//r/+v/6//r/+v/6//v/+//5//n/+f/6//z//P/8
//v/+//7//v//P/8//z//P/8//z//f/9//3/+//8//z//P/7//7/AAABAP//////////
/f/+//7//v8AAAEAAwAEAAQABAADAAIABgAHAAcABwAFAAcACAAJAAoADAANAA0ADgAR
ABMAFQAVABQAEwAUABUAFgAXABkAGAAZABgAFgAWABYAFwAXABgAGAAYABcAFAAUABMA
EgATABIADwAOAAwACgAKAAkACAAHAAYAAwADAAQABAAFAAMAAQAAAP7//f/9//z//P/8
//z//P/8//7//v/+//3//P/8//v/+//7//r/+f/4//v/+//8//3//P/6//n/+P/4//j/
+P/4//r/+v/6//r/+P/4//f/9//4//j/+P/4//j/+P/4//j/9v/2//b/9//6//r/+//8
//r/+f/4//j/+v/5//n/+v/8//v/+//7//z//P/8//z//P/8//z//P/7//v/+v/4//n/
+v/7//z/+v/6//r/+v/6//v/+//6//z//P/8//z/+f/4//r/+v/6//r//P/7//v/+//7
//r/+f/4//r/+//8//3/+v/5//j/9//6//v//P/9//r/+v/8//z/+v/6//r/+//9//3/
/f/+//z//P/9//3/+v/5//n/+f/7//3///8AAAAAAQABAAAAAQABAAEAAQAAAP///v/9
//////8AAAAAAAD////////7//n/+P/3//f/9//3//f/9v/2//f/9//1//T/9P/0//X/
9v/3//j/+//5//f/9//3//f/9//3//n/+f/1//n/AgAOABgAHgAoADYAQABLAFUAWgBb
AFYASgA1ABUA/P/u/+n/5P/g/+L/5//n/+n/7v/w//H/8f/x//T/9P/y//P/9f/3//f/
+v/5//j/9//2//b/9//3//f/9//4//j/+P/2//b/9v/2//f/+P/6//v/+v/5//j/+P/6
//r/+v/5//n/+f/5//r/+P/4//j/+P/5//v//P/9//z//P/7//r/+v/8//3//f/9//3/
/f/9//3//v/+//7//////wAAAAD//wAAAAAAAAMABQAGAAcABQAHAAgACQAKAAwADQAN
AA8AEQASABMAEwASABEAEgATABQAFQAXABcAGQAZABgAFwAWABYAFQAWABYAFgAVABIA
EgARABAADwAOAAsACgALAAoACwALAAkABwAFAAEAAgACAAEAAQD///3//P/6//v/+//6
//r//P/8//z//P/8//z//P/7//r/+v/5//n/+f/4//f/9v/4//f/9//3//n/+P/4//j/
9//2//X/9P/1//b/9//4//b/9v/1//X/+P/4//j/+P/2//b/9v/2//T/9P/0//X/9v/2
//f/+P/3//f/9//4//r/+f/5//r/+P/3//f/9//4//j/+P/4//r/+v/6//r/+v/7//v/
+v/6//r/+v/6//r/+v/6//r/+P/5//n/+P/5//r/+//8//j/9//3//b/+P/4//r/+v/6
//r/+f/3//b/9f/3//j/+f/6//n/+f/5//n/9//3//f/9//5//n/+f/5//b/9v/4//j/
+P/4//j/+f/5//n/+f/6//r/+v/7//v//P/7//v/+//6//v//P/8//7///////7/////
///////9//3//f/9//////8AAAAA/v/9//3//f/7//n/+P/3//X/9f/1//X/9P/0//X/
9f/3//b/9v/2//T/9P/0//T/9f/1//f/9//3//X/9f/1//X/8//1//v/AgAKABYAIAAm
ADIAPgBLAFUAXABdAFoAUAA7ABsA/v/w/+v/5v/k/+b/5//n/+n/7P/s/+3/7//x//L/
9P/2//P/8//z//P/9P/0//T/9P/0//b/9//3//f/9f/2//b/9v/4//j/+P/4//b/9v/3
//f/9//3//f/+P/6//r/+v/5//j/9//2//b/9//4//n/+v/6//v/+//7//v//P/8//z/
+v/8//3//f/7//v/+//7//3//v/+//7//f/9//7//v///wAAAAAAAAIAAwADAAMABQAH
AAgACQAKAAwADQANAA0ADwAQABEAEAAQABAAEgAUABQAFAAVABMAFQAVABQAFgAWABcA
FwAWABYAFgAVABQAFAATABIAEQAQAA0ADAAKAAgACAAHAAgABwAGAAMAAAAAAP/////+
//3//f/8//3//f/8//z/+v/6//r/+v/6//r/+v/5//j/+P/3//f/+P/4//j/+P/6//n/
+f/5//n/+P/4//j/+P/4//j/+P/2//b/9v/2//b/9v/1//X/9//4//n/+v/5//j/9//2
//j/+P/4//n/+f/4//j/+P/3//f/9//4//r/+f/5//r/+P/3//f/9//4//j/+P/4//r/
+v/6//r/+P/5//n/+P/6//r/+v/6//j/+P/4//j/+v/7//v/+v/4//j/+P/4//X/+f/6
//r/+v/6//r/+v/6//j/9//3//f/+v/6//r/+v/3//f/9//3//n/+f/5//n/9//3//f/
9//2//b/+P/4//r/+v/6//v/+f/5//n/+v/6//r/+//7//r/+f/5//n//P/9//7//v8C
AAMAAwACAAAA///+//3////////////9//3//v/+//7//f/9//3/+//5//j/9//1//X/
9f/1//b/9v/3//f/9//2//b/9v/0//T/9P/0//f/+f/7//n/9f/3//f/9f/z//X/9//9
/wQADAAWACAAKAA2AEAASQBVAF4AXwBWAEoAMwAXAP7/8P/p/+T/5P/o/+f/5f/l/+r/
7v/x//P/9f/2//j/9v/1//P/8//z//L/8//0//X/9v/2//f/9//3//X/9v/2//b/+P/4
//j/+P/2//b/9//3//n/+f/5//r/+v/6//r/+f/5//n/+f/6//r/+v/6//r/+v/7//v/
+//7//z//P/8//r//P/9//3//f/9//3//f///wAAAAAAAP////8AAAAAAwAEAAQABAAE
AAUABQAFAAUABwAIAAkADAAOAA8ADwAOAA8ADwAPABIAEgASABQAEgASABIAEwAVABcA
FwAWABgAGAAZABkAFwAWABUAEwAUABQAEwASAA8ADgALAAoACgAIAAgABwAGAAUABAAB
AAAAAAD/////AAD//////v/7//v/+v/6//r/+v/6//r//P/8//z/+//4//j/9//3//j/
+P/4//j/9v/1//X/9f/3//b/9v/2//j/+P/4//j/9v/2//b/9v/4//j/9//3//b/9v/2
//b/+P/4//j/+P/6//r/+v/7//r/+P/3//b/+f/5//n/+v/6//n/+f/6//j/9//3//f/
+v/6//r/+v/4//j/+P/4//r/+//7//r/+P/4//j/+P/4//j/+P/4//r/+//7//r/+v/6
//r/+v/5//n/+v/6//j/+P/4//j/+P/4//j/9//5//n/+f/5//f/9//3//f/+f/5//n/
+f/6//r/+f/5//f/9v/2//f/+//7//r/+v/6//r/+//8//z//P/8//z//P/8//z//P/+
//7//////wAAAAAAAAAA/v/9//r/+v/9//7///8AAAAAAAAAAAAA/f/8//v/+v/4//j/
+P/4/w==
         </WaveFormData>
      </LeadData>
      <LeadData>
         <LeadByteCountTotal>10000</LeadByteCountTotal>
         <LeadTimeOffset>0</LeadTimeOffset>
         <LeadSampleCountTotal>5000</LeadSampleCountTotal>
         <LeadAmplitudeUnitsPerBit>4.88</LeadAmplitudeUnitsPerBit>
         <LeadAmplitudeUnits>��V</LeadAmplitudeUnits>
         <LeadHighLimit>2147483647</LeadHighLimit>
         <LeadLowLimit>268435456</LeadLowLimit>
         <LeadID>II</LeadID>
         <LeadOffsetFirstSample>0</LeadOffsetFirstSample>
         <FirstSampleBaseline>0</FirstSampleBaseline>
         <LeadSampleSize>2</LeadSampleSize>
         <LeadOff>FALSE</LeadOff>
         <BaselineSway>FALSE</BaselineSway>
         <ExcessiveACNoise>FALSE</ExcessiveACNoise>
         <MuscleNoise>FALSE</MuscleNoise>
         <LeadDataCRC32>2738582640</LeadDataCRC32>
         <WaveFormData>
8v/y//L/8v/y//L/8v/y//L/8v/y//L/9P/0//T/9P/y//L/8v/y//P/9P/1//b/9v/2
//b/9v/0//T/9P/0//X/9v/3//j/9v/2//b/9v/3//j/+f/6//r/+v/6//r//P/8//z/
/P///wAAAQACAAQABAAEAAQACAAKAAwADgARABIAEwAUABcAGAAZABoAHAAeACAAIgAj
ACQAJQAmACcAKAApACoALAAsACwALAAqACoAKgAqACkAKAAnACYAJAAiACAAHgAbABoA
GQAYABYAFAASABAADwAOAA0ADAALAAoACQAIAAUABAADAAIAAgACAAIAAgAAAAAAAAAA
AAAAAAAAAAAA/v/+//7//v/+//7//v/+/wAAAAAAAAAA/v/+//7//v/8//z//P/8//3/
/v///wAA/v/+//7//v8AAAAAAAAAAP7//v/+//7//v/+//7//v8BAAIAAwAEAAMAAgAB
AAAAAgACAAIAAgACAAIAAgACAAAAAAAAAAAAAgACAAIAAgAAAAAAAAAAAAIAAgACAAIA
AAAAAAAAAAD+//7//v/+/wAAAAAAAAAA/v/+//7//v/+//3//f/+//3//f/8//v/+//7
//v/+//9//3//f/9//v/+//7//v/+//8////AQACAAMABQAJAAkACQAJAAoADAAOAA8A
EAAQABEAEQATABMAFQAaAB0AIAAjACUAIwAhACEAIQAhACAAIAAcABoAFwAVABMAEQAR
AA0ACgAIAAcABAACAP///v/8//z/+//7//r/+f/2//L/8f/x//H/8//0//T/9P/0//T/
9P/y//L/8P/v//H/8//6/wUAEgAaAB4AJAAvAD0ATwBsAJEAsADAAMwAygCyAJEAdABY
ADYAHQAJAPr/8P/v//H/9//+/wIABgAEAAIA/f/3//L/8f/w//D/8P/x//H/8P/v/+//
7f/t/+3/7f/v//D/8P/w//D/7//u/+3/7//v/+//7//w//D/8f/x//D/7//u/+3/7v/v
//H/8v/w//D/8P/w//D/8f/x//H/8f/y//L/8v/w//D/8P/x//P/9P/1//X/9P/0//X/
9f/3//f/9//4//v/+//8//z//P/8//z//P///wEAAgADAAMABQAHAAgABwALAA4AEAAT
ABQAFgAYABoAHAAdAB4AIQAiACUAJQAmACcAJwAnACcAJgAlACUAJwAlACQAIgAgAB8A
HgAcABwAHAAaABgAFAATABEADwANAAsACgAJAAgABwAGAAQABAACAAEA//8BAAEAAAAA
AP/////+//3//f/8//z//f/9//3/+//7//n/+f/5//r//P/7//r/+v/4//j/+P/4//b/
9v/2//b/9v/2//b/9v/2//b/9v/2//n/+f/5//n/9//3//f/9//3//f/9//3//r/+v/6
//r/+P/4//n/+f/7//v/+//7//n/+f/5//n/+f/5//n/+v/6//n/+f/7//n/+f/5//n/
+v/7//z//P/7//r/+f/3//f/9//4//j/+v/4//n/+v/5//j/9//2//j/9//3//j/9//3
//b/9f/1//X/9f/1//X/9f/1//X/8//z//P/8//0//T/9v/3//b/9//5//3/////////
AAACAAQABQAGAAUABQAEAAUACQALABAAEwAUABcAGQAXABcAFwAXABcAGQAaABcAFgAT
ABEADwANAAsABwAEAAIA/f/6//j/9f/1//T/9f/1//X/9P/z//D/7f/r/+r/6f/p/+r/
6v/q/+r/6v/o/+j/6v/q/+f/5//n/+r/9f8EAAwAEAAWAB8AKwA7AFYAdwCYAK4AvgDA
ALIAkwByAFYANAARAPv/7v/g/9v/2//f/+b/7v/2//z//P/3//H/7v/r/+j/5v/m/+X/
4//i/+H/4f/j/+P/4//j/+X/5v/m/+b/5f/l/+X/5f/n/+f/5//n/+r/6v/r/+v/6v/p
/+j/5//n/+f/6P/o/+j/6P/o/+j/6P/p/+n/6f/p/+r/6v/q/+r/6v/q/+v/7f/u/+//
7//t/+z/7P/r/+//7//v//D/8f/x//L/8v/x//L/8//0//f/+f/6//v/+//9////AAAB
AAUACAAKAAsADAAOABAAEgAUABUAFgAZABoAHQAdAB0AHQAcABsAHQAeAB8AIQAhAB8A
HgAcABoAGQAYABYAFAAUABIAEAAMAAsACQAHAAcABQAEAAMAAAD///7//P/6//j/9//1
//f/9//2//b/8//z//L/8f/z//L/8v/z//H/8f/v/+//7//v/+//8P/y//H/8P/w/+//
7v/t/+z/7v/u/+7/7v/u/+7/7v/u/+7/7v/u/+7/7//v/+//7//t/+3/7f/t/+7/7//w
//H/8v/y//L/8v/w//D/8f/x//P/8//z//P/8f/x//H/8f/x//H/8f/y//T/8//z//X/
8//z//P/8//1//X/9f/0//L/8v/y//H/8f/x//L/8v/0//T/8//y//H/8P/v/+7/7//v
//D/8v/y//H/7//t/+//7//v/+//7//v/+//7//u/+3/7P/r/+v/7P/v//H/8P/x//P/
9//5//n/+f/6//j/+v/7//z//v//////AQADAAUACgANAA4AEQATABEAEQARABEAEQAS
ABIADgAMAAsACQAHAAUABQABAP7//P/4//T/8f/t/+3/7P/t/+3/7f/s/+v/6P/k/+P/
4//j/+P/5P/k/+T/4v/i/+L/5v/m/+L/4f/h/+H/6P/1/wIACAAOABYAIQAtAD8AXgCB
AJ4ArgC2ALIAnAB7AFwAPAAYAP3/6//e/9T/0//Z/+H/6v/w//T/8v/w/+//6//m/+X/
5P/k/+L/4f/h/+D/3//f/+H/4f/h/+H/4f/i/+L/4v/i/+H/4P/f/+H/4f/h/+H/4v/i
/+P/4//l/+X/5f/l/+f/5//o/+j/5v/m/+b/5v/o/+n/6f/p/+j/6P/n/+b/5v/m/+b/
5//n/+j/6f/p/+j/6P/p/+n/7f/t/+3/7v/t/+3/7v/u//H/8v/z//T/9f/3//j/+f/6
//v//P/8//7/AwAHAAoACQAKAAwADgASABQAFQAWABkAGgAdAB0AHAAdAB0AHQAgACAA
IAAhAB8AHQAcABoAGAAXABYAFAASABIAEAAOAAoACQAHAAUABAADAAMAAwAAAP///v/8
//z/+v/5//f/+f/5//j/+P/1//X/9P/z//X/9P/0//X/9f/1//P/8//z//P/8//0//T/
8//y//L/8f/w/+//7v/v//D/8f/y//D/8P/w//D/8v/y//L/8v/z//P/8//z//P/8//z
//P/9f/1//X/9f/0//T/9P/0//b/9v/3//f/9//3//f/9//1//X/9f/1//f/9//3//j/
9v/1//X/9//3//f/9//3//f/9//3//b/9v/2//b/9f/3//f/+P/4//T/9P/1//X/8//0
//j/9v/2//b/9v/0//P/8//0//X/9f/0//P/9f/1//X/9f/z//P/8//z//X/9f/1//X/
8v/y//T/9f/4//n/+////////////wAA/v8AAAEAAgADAAUABgAJAAoACwAPABEAFgAZ
ABsAGQAXABcAFwAXABgAGAAUABIAEwARAA8ADQAJAAUAAgAAAP3/+v/4//X/9v/0//T/
8//z//L/8f/u/+7/7f/t/+3/6//s/+z/7P/u/+z/7v/w/+7/7P/r/+f/5//s//n/BAAO
ABYAHAAjAC0APQBaAH0AnACyAMAAxAC4AJcAdABWADYAFwAFAPb/6v/p/+v/7f/y//j/
/P/8//z/+//5//T/8f/u/+r/6P/p/+n/6P/n/+f/6P/p/+r/6//p/+r/6v/q/+3/7f/t
/+3/6//r/+v/6//s/+z/7f/t/+//7//v/+//7f/t/+7/7v/v//D/8f/y//D/8f/x//H/
8f/y//L/8v/0//T/9P/1//L/8v/y//H/8//0//b/9//3//f/9//4//n/+f/6//r//f/+
////AAAAAAEAAQABAAUABwAJAAoACQANABAAEgATABQAFgAYABwAHgAfACAAHwAgACMA
IwAmACcAJwAnACgAKAAoACkAKQAnACYAJAAkACMAIgAgABwAHAAaABgAGAAXABUAEwAP
AA0ADAALAAoACQAIAAYACAAGAAUAAwABAAEAAAAAAAAAAQABAAEA///+//7////9//3/
+//7//z//f/+/wAA///9//v/+v/8//z//P/8//z//P/8//z//P/8//z//P/+//7//v/+
//7//f/8//v//P/9//7////9//3//f/9//7//v/+//7//v/+///////9//3//f/9////
/////////f/9//3//v/+//3//f///////////////f/9//3//P/+//7//v/9//v/+//8
//z//P/8//3//f/9//z//P/8//v/+f/4//f/+//8//r/+v/6//r/+f/3//b/9v/5//n/
+P/3//X/9f/1//X/9f/1//X/9f/3//f/9//3//X/9P/1//X/9//5//z/AQABAAEAAQAC
AAAAAgADAAQABQAHAAgACwAKAAsADwARABYAGQAbABkAGQAZABkAGQAcABwAGAAWABUA
EwARAA8ADQAJAAYABAACAAAA///9//n/9v/1//P/8//y//H/7v/t/+3/7v/v/+3/7v/u
/+7/7v/u/+7/8P/u/+z/5//j/+P/6P/1/wQADgASABgAIQApADcAUABzAJQArgDAAMgA
wAChAH4AXgA+AB0ACQD8//D/6f/l/+f/7v/0//j/9v/4//n/9//y/+//6v/k/+b/5//n
/+b/5f/l/+f/5//n/+f/5f/m/+b/5v/p/+n/6f/p/+j/5//m/+X/6P/o/+n/6f/n/+f/
5//n/+f/5//o/+j/6v/q/+r/6v/p/+n/6P/n/+n/6v/q/+r/7P/s/+z/7f/s/+z/7P/r
/+v/7P/u/+//7//v/+//8P/x//H/8v/y//H/8v/z//T/9f/3//j/+f/8////AgAEAAMA
BQAGAAYACAAKAA0AEAASABQAFQAWABcAGAAbABsAHAAdAB0AHQAeAB4AHgAfACEAHwAe
ABwAGgAZABgAFgASABIAEAAOAA0ADQAMAAsABwAFAAQAAwAEAAMAAgAAAP///P/6//f/
9//3//b/9v/3//f/9v/1//P/8v/y//P/8//z//H/8f/y//P/9P/2//P/8f/v/+7/8P/w
//D/8P/u/+7/7v/u/+7/7v/u/+7/8P/w//D/8P/z//P/8//z//P/8//z//P/8f/x//H/
8f/0//T/9P/0//L/8v/z//P/8f/x//H/8f/z//P/8//z//P/8//z//T/9P/z//P/9f/1
//X/9f/1//L/8f/w/+7/8f/y//P/8//x//H/8v/y//L/8v/z//P/9f/y/+7/7v/u/+7/
7v/v/+//8P/y//H/8f/w/+//7f/t/+3/7f/u/+//8P/x//D/7//u/+3/7P/s/+7/7//w
//H/8//3//n/+f/5//r/+v/8//3//v/8//3//f///wEAAwAIAAsADgARABMAEQARABEA
EQARABMAFAARABAADQALAAkABwAFAAEA/v/8//f/9P/y/+//7v/s/+z/6//r/+r/6f/m
/+b/5f/l/+X/5//o/+j/6P/m/+T/4v/k/+T/5P/j/+H/3//k/+///v8IAAwAEgAbACcA
NwBQAHUAlgCuALgAvACwAJEAcABQACoABQDx/+L/1v/R/9P/2f/i/+z/8v/0//T/8f/t
/+j/4//i/+L/4v/l/+P/4v/h/+H/3//f/9//3//h/+L/4v/i/+L/4f/g/9//4f/h/+H/
4f/i/+L/4//j/+H/4f/h/+H/4v/j/+X/5v/l/+T/4//i/+T/5f/l/+X/5//o/+j/6P/m
/+b/5v/n/+n/6v/r/+v/6P/o/+n/6f/r/+v/6//s/+3/7f/u/+7/7f/u/+//8P/y//X/
9//5//n/+//9//7///8DAAYACAAJAAoADAAOAA4AEAARABIAFQAWABkAGQAYABkAGQAZ
ABsAHAAdAB8AHQAbABoAGAAUABMAEgAQAA8AEAAPAA4ACwAJAAYAAwACAAEAAQABAP7/
/f/8//r/+f/2//T/8f/y//P/8//0//H/8f/w/+//7//u/+7/7//t/+3/6//r/+v/6//r
/+z/7v/t/+z/7P/q/+r/6v/q/+r/6v/q/+r/6v/q/+r/6v/s/+z/7P/s/+3/7f/t/+3/
6//r/+v/6//t/+3/7f/t//D/8P/w//D/7v/u/+//7//v/+//7//v/+3/7f/t/+3/7f/t
/+3/7v/w/+//7//x/+//7//v/+//7//v/+//7v/w//D/8P/v/+3/7f/u/+7/7v/s/+v/
7P/s/+z/7P/s/+z/6//r/+z/6//r/+r/6f/r/+v/6//r/+3/7f/t/+3/7f/t/+3/7f/s
/+z/7v/v//D/8f/z//f/+f/5//n/+v/6//z//f/+//3//f/8//3/AQADAAgACwAMAA8A
EQAPABEAEQARABEAFAAUABAADgANAAsACQAHAAYAAwABAAAA+v/2//P/7//w/+7/7v/t
/+v/6v/p/+b/5P/j/+P/4//l/+b/5v/m/+b/5P/k/+T/5v/m/+X/4//h/+T/7//8/wYA
CgASAB8AKwA7AFIAcQCQAKgAtgC4AKoAiwBoAEoAKAAHAPH/4v/W/9P/0//Z/+T/7P/w
//T/9P/v/+3/6v/n/+b/5P/k/+P/4f/g/9//3//h/+H/4f/h/+P/5P/k/+T/5P/j/+L/
4f/j/+P/4//j/+T/5P/l/+X/4//j/+P/4//j/+P/5P/k/+T/5P/k/+T/5f/n/+j/6f/n
/+j/6P/o/+j/6P/o/+n/6//s/+3/7f/r/+r/6v/p/+z/7f/u//D/7//v//D/8P/x//L/
8//0//f/+f/6//v/+//9////AAABAAUACAAKAAkACgAMAA4AEgAUABUAFgAZABoAHQAd
ABwAHQAdAB0AHwAgACEAIwAhAB8AHgAcABoAGQAYABYAFgAWABQAEgAQAA8ADQALAAkA
BwAGAAUAAgABAAAA/v/8//r/+f/3//j/+f/5//r/9//3//b/9f/3//b/9v/3//X/9f/z
//P/8//z//P/9P/0//P/8v/y//D/8P/w//D/8v/y//L/8v/y//L/8v/y//L/8v/y//L/
9f/1//X/9f/z//P/8//z//X/9f/1//X/9v/2//b/9v/0//T/9f/1//f/9//3//f/9//3
//f/9//5//n/+f/6//n/9//2//f/9//3//f/9//3//f/9//2//T/9P/0//P/9f/1//b/
9v/y//L/8//z//X/9v/2//b/9v/2//T/8//z//T/9f/1//T/8//1//X/9f/1//P/8//z
//P/9f/1//X/9f/0//T/9v/3//b/9//5//3//v///wAAAgABAAIAAgACAAMABQAGAAkA
CgALAA8AEQAWABkAGwAZABkAGQAZABkAGAAYABQAEgATABEADwANAAkABQACAAAA///8
//r/9//4//b/9v/1//T/8v/w/+z/6//r/+z/7f/r/+z/7P/s/+r/6v/u/+7/7v/u/+3/
5//l/+b/8/8CAAwAFgAeACUALQA9AFgAewCcALIAwADEALYAlQB0AFYAMgAVAP//8P/m
/+P/5//t//L/+P/8//z/+P/1//P/8v/v/+7/7P/s/+v/6f/o/+f/5//o/+n/6v/r/+n/
6v/q/+r/6//r/+v/6//r/+v/6//r/+r/6v/r/+v/7f/t/+3/7f/r/+v/7P/s/+7/7v/u
/+7/8P/x//H/8f/v//D/8P/w//H/8v/z//X/9P/0//T/8//0//T/9f/1//f/9//3//j/
9//3//j/+P/6//z//v8AAAAAAQABAAEAAwAFAAcACAAHAAsADgAQABEAEgAUABYAGgAc
AB0AHgAfACAAIwAjACQAJQAlACUAJgAmACYAJwAlACMAIgAgACEAIQAhACAAHQAcABkA
FgAUABMAEQAPAA8ADQAMAAsACAAHAAYABAAFAAQABAADAAIAAQD///7///////7//f//
//7//v////3//f/7//v//f/9//3//v/9//v/+f/4//n/+v/7//z//P/8//z//P/8//z/
/P/8//z//P/8//z/+//7//v/+//9//3//f/9/////////////f/8//v/+v/7//z//v//
//7//f/8//v//f/9//3//f/9//3//f/+//z/+//7//3//f/9//3//f/7//v/+//6//z/
/P/8//v/+//7//z//P/5//j/+P/3//v/+v/6//r/+v/6//r//P/7//v//P/8//v/+f/3
//f/9//3//f/+f/5//n/+f/3//f/9//3//b/9v/4//n//P/9////AwACAAEAAAAAAAEA
BAAGAAgABgAHAAcACQAJAAsAEAATABcAGwAeAB0AHAAbABoAGQAbABwAGQAYABYAEwAQ
AA0ACwAHAAQAAgAAAP7//f/7//j/9v/2//X/9f/0//P/8P/u/+3/7f/t/+v/7P/s/+z/
7v/u//D/7v/s/+j/5f/l/+n/9v8BAAoAEAAUABwAJQAvAEEAYgCJAKgAvADKAMgAtACP
AHAAUgAwABMAAwD0/+j/4//n/+3/8v/4//z/AAD+//v/9//w/+3/6v/o/+T/5f/m/+b/
5v/n/+f/5//n/+f/5//o/+j/6P/p/+n/6f/p/+n/6f/p/+n/6v/q/+v/6//r/+v/6//r
/+3/7f/u/+7/7P/s/+z/7P/s/+3/7f/t/+//8P/w//D/7v/u/+7/7//v//D/8f/x//L/
8v/z//P/8//z//P/9P/3//f/+P/4//f/+P/5//r/+//9//7///8CAAUACAAKAAoADQAP
ABAAEQASABQAFgAYABoAGwAcAB0AHgAhACEAIgAjACMAIwAiACIAIgAjACUAIwAiACAA
HgAdABwAGgAaABoAGAAWABMAEQAOAAsACQAHAAYABQAGAAUABAACAAQAAgABAP///f/9
//z//P/7//v/+v/5//n/+P/4//n/+//7//n/+f/4//f/9v/2//j/9//2//b/9v/2//b/
9v/0//T/9P/0//X/9v/3//j/9//2//X/9P/1//X/9f/1//X/9f/1//X/8//z//P/8//3
//j/+f/6//n/+P/4//f/9//3//f/9//3//f/9//3//X/9f/1//b/+P/3//f/+f/1//X/
9f/1//b/9//4//j/9//2//X/8//v//P/9v/2//b/9v/2//b/9v/1//P/8v/y//X/9f/0
//P/8//z//P/8//z//P/8//z//X/9f/1//X/8//y//P/8//2//f/+f/9//3//f/9//7/
/P/+////AAACAAMAAwAFAAcACQAOABEAFAAXABkAFwAXABcAFwAXABgAGAAUABIAEQAP
AA0ACwAHAAMAAAD+//3/+v/4//X/9P/y//L/8f/w/+7/7P/o/+f/5//o/+n/6P/o/+f/
5v/m/+z/7P/s/+z/6v/n/+X/4//m//P/BAAMABIAHAAjACsAOwBYAHsAnAC2AMYAxgC0
AJEAbgBOACoACQDx/+T/3v/b/9v/3f/i/+z/8v/2//r/+f/z//D/7//o/+T/5P/j/+X/
5P/j/+P/5P/l/+b/5//m/+b/5f/k/+f/5//n/+f/5f/l/+X/5f/o/+j/6f/p/+n/6f/p
/+n/5//n/+j/6P/q/+r/6v/q/+j/6f/p/+n/6//s/+z/7P/u/+7/7v/v/+7/7v/u/+3/
7f/u//D/8f/y//H/8P/w//H/8f/y//L/9f/2//f/+P/3//n/+v/7//7/AQAEAAYABQAJ
AAwADgAPABAAEgAUABYAGAAZABoAGQAaAB0AHQAfACEAIgAjACMAIgAhACEAIwAhACAA
HgAcABsAGgAYABQAFAASABAAEAAPAA0ACwAJAAcABgAFAAIAAQAAAP7//v/8//v/+f/5
//n/+P/4//n/+f/4//f/9f/0//T/9f/1//X/8//z//X/9f/1//b/9f/z//H/8P/x//L/
8//0//L/8v/y//L/9P/0//T/9P/0//T/9P/0//P/8//z//P/9f/1//X/9f/1//X/9f/1
//T/9P/0//T/9v/2//f/9//1//X/9f/1//b/9//4//n/9//3//f/+P/4//f/9//5//f/
9//3//f/9f/1//X/9P/3//j/+f/5//j/9//3//b/9P/0//b/9v/2//b/9P/z//P/9P/1
//X/9P/z//X/9f/1//X/9P/z//L/8f/0//X/9v/3//X/9P/1//X/+P/5//v/////////
//8AAP7/AAABAAIAAwAFAAYACQAJAAsAEAATABYAGQAbABkAGwAbABsAGwAZABgAEwAQ
ABIAEQAQAA8ADAAHAAMAAAD///z/+v/3//j/9v/2//X/8//y//H/7v/u/+3/7f/t/+z/
7P/r/+r/7v/u/+7/7v/u/+7/6//p/+v/9P///woAEgAaACIAKQA3AEkAaACNAKoAvADE
AL4ApgCDAGIAQAAeAAUA9f/o/+L/4//p/+//9P/2//j/+v/2//X/8//u/+v/6v/o/+j/
6f/p/+j/5//n/+n/6f/p/+n/6f/q/+r/6v/r/+v/6//r/+v/6//r/+v/7P/s/+3/7f/v
/+//7//v/+3/7f/u/+7/8P/w//D/8P/w//H/8f/x//H/8v/y//L/9P/0//T/9f/0//T/
9P/z//P/9P/2//f/9//3//f/+P/5//n/+v/6//z//v8AAAIAAgADAAMAAwAGAAkADAAO
AA4AEQATABQAFQAWABgAGgAdACAAIgAkACQAJAAmACUAJwApACoAKwArACoAKQApACkA
JwAmACQAJAAjACIAIAAcABwAGgAYABgAFwAVABMADwANAAwACwAKAAkACAAGAAcABgAG
AAUAAwADAAIAAgADAAMAAgABAP///v/+//////////3//f////////8AAP7//f/8//z/
/v/+//7//v/+//7//v/+//z//P/8//z//f/+////AAD+//3//P/7//z//f/+/////f/9
//3//f/+//7//v/+/wAAAAABAAEAAAD///7//f/+////AAABAP///////wAAAAD/////
AQD///////////7//f/8//r/+//8//3//f/9//3//v/+//r/+v/7//v////8//z//P/8
//z/+v/5//n/+v/9//3//P/7//n/+f/5//n/+//7//v/+//7//v/+//7//j/+P/6//v/
/v///wEABQADAAMAAwAEAAUACAAKAAwACgALAAsADQAPABEAFgAZAB4AIQAjACEAIAAf
AB4AHQAeAB4AGgAYABcAFQATABEADwALAAgABgAFAAIAAAD9//r/+P/4//f/+f/4//f/
9P/y//H/8f/x//H/8v/y//L/9v/2//T/9P/0//L/7//t/+3/9v8HABQAGAAeACYALQA3
AE0AbACRALAAwgDMAMoAtACPAHAAUgAyABkACQD6//L/8f/z//f//P8AAAIAAgACAP//
+//4//P/7v/u/+7/8f/x//D/7//v/+//7//v/+//7//w//D/8P/z//P/8//z//H/8f/x
//H/9P/0//X/9f/z//P/8//z//P/8//0//T/9v/2//b/9v/2//f/9//3//n/+v/6//r/
+f/4//f/9//5//r/+//7//z//P/9//3//v/9//z//P/+////AQACAAEAAgADAAQABQAH
AAgACQANAA8AEQASABEAFQAYABoAHQAeACAAIgAjACQAJAAkACcAKAArACsALAAtAC0A
LQAuAC4ALgAvADEALwAuACwAKAAnACYAJAAiACIAIAAeABwAGwAZABcAFQATABIAEQAS
ABEAEAAOAAwACgAJAAcACQAJAAgACAAHAAcABgAFAAMAAgACAAMABQAFAAMAAwADAAMA
AwAEAAQAAwACAAIAAgACAAIAAgAAAAAAAAAAAAIAAgACAAIAAAAAAAAAAAABAAEAAQAB
AAMAAwADAAMAAQABAAEAAQACAAIAAgACAAAAAAABAAEAAwADAAMAAwADAAMAAwADAAIA
AQAAAAAAAgABAAEAAwABAAEAAQABAAEAAQABAAAAAAAAAAAA///+//3//f/8//z/AAD/
/////v8AAAAAAAAAAP///f/8//z//f/9//z/+//7//v/+//7//z//f/+/////P/7//r/
+f/5//r//f///wAAAQADAAcABwAHAAcACAAGAAgACQAKAAgACQAJAAsADgARABcAGwAg
ACMAJQAjACIAIQAgAB8AIgAiAB4AHAAaABcAFAARABEADQAKAAgABQACAAAA/f/6//j/
+P/3//j/+P/4//b/8v/x//H/8f/x//L/8v/y//L/8v/y//L/7v/w/+//6//v//j/BwAS
ABYAHAAkAC8APQBTAHIAlQCyAMQAzADIALAAiwBuAFIAMAAVAAcA+v/w/+3/7//1//z/
BAAGAAQAAgD///n/9P/z//D/7v/u//H/8f/w/+//7//u/+3/7P/r/+z/7v/v//D/7//v
/+//7//v/+//7//v//D/8P/x//H/8f/x//H/8f/z//P/9P/0//P/8v/x//D/8v/z//P/
8//z//T/9P/0//L/8v/y//P/9P/2//j/+f/2//b/9//3//n/+f/5//r//P/9////AAD+
//7//v/+/wIABQAHAAkACgALAAwADAANABEAFAAWABkAGgAcAB4AHgAgACEAIgAlACYA
KQApACgAKQApACkAKgAqACoAKwArACkAKAAmACMAIQAfABwAGwAcABsAGgAWABUAEwAR
AA8ADQAMAAsADAALAAoACAAGAAQAAwABAAMAAwACAAIAAQABAAAA///9//z//P/9//3/
/f/7//v/+f/5//n/+v/7//v/+//8//r/+v/6//r//P/8//z//P/8//z//P/8//v/+v/5
//j/+v/7//z//f/7//v/+//7//3//f/9//3/AAAAAAAAAAD+//7/////////////////
/f/9//3//f////////8AAAIAAQABAAMA/v/9//z/+//9//3//f/8//z//P/8//v//P/9
////AAD8//z//f/9//v/+v/6//r//P/7//v/+//5//n/+f/5//v/+//7//v/+//7//v/
+//5//n/+P/4//v//f///wAAAQACAAMABAACAAMABAAHAAkACQAJAAsADAAMAAwADgAT
ABcAGwAgACAAIgAgAB4AIAAhACAAHAAaABoAGgAaABcAFAARAA4ACgAIAAYABAAAAP7/
/P/6/w==
         </WaveFormData>
      </LeadData>
      <LeadData>
         <LeadByteCountTotal>10000</LeadByteCountTotal>
         <LeadTimeOffset>0</LeadTimeOffset>
         <LeadSampleCountTotal>5000</LeadSampleCountTotal>
         <LeadAmplitudeUnitsPerBit>4.88</LeadAmplitudeUnitsPerBit>
         <LeadAmplitudeUnits>��V</LeadAmplitudeUnits>
         <LeadHighLimit>2147483647</LeadHighLimit>
         <LeadLowLimit>268435456</LeadLowLimit>
         <LeadID>V1</LeadID>
         <LeadOffsetFirstSample>0</LeadOffsetFirstSample>
         <FirstSampleBaseline>0</FirstSampleBaseline>
         <LeadSampleSize>2</LeadSampleSize>
         <LeadOff>FALSE</LeadOff>
         <BaselineSway>FALSE</BaselineSway>
         <ExcessiveACNoise>FALSE</ExcessiveACNoise>
         <MuscleNoise>FALSE</MuscleNoise>
         <LeadDataCRC32>3784046045</LeadDataCRC32>
         <WaveFormData>
CAAIAAgACAAIAAgACAAIAAoACgAKAAoACAAIAAgACAAKAAoACgAKAAoACgAKAAoACgAK
AAoACgAKAAoACgAKAAoACgAKAAoACgAKAAoACgAMAAwADAAMAAoACgAKAAoACgAKAAoA
CgAIAAgACAAIAAgACAAIAAgABgAGAAYABgAFAAQAAwACAAAAAAAAAAAA/v/+//7//v/8
//z//P/8//z//P/8//z//P/8//z//P///wAAAQACAAMABAAFAAYABwAIAAkACgAMAAwA
DAAMAAwADAAMAAwADAAMAAwADAAKAAoACgAKAAoACgAKAAoACAAIAAgACAAGAAYABgAG
AAgACAAIAAgACAAIAAgACAAIAAgACAAIAAgACAAIAAgABgAGAAYABgAIAAgACAAIAAgA
CAAIAAgACAAIAAgACAAGAAYABgAGAAYABgAGAAYABgAGAAYABgAGAAYABgAGAAYABgAG
AAYABgAGAAYABgAGAAYABgAGAAYABgAGAAYABAAEAAQABAAEAAQABAAEAAQABAAEAAQA
BAAEAAQABAAGAAYABgAGAAQABAAEAAQABAAEAAQABAAGAAYABgAGAAYABgAFAAUABgAG
AAYABgAGAAYABQAFAAUABQAGAAYABAAEAAQABAAGAAcACQAKAAsADAAMAAwACwALAAsA
CwAOABAAEQASABAAEAAPAA0ACwAJAAUABAADAAMAAgABAAAA/////wAAAQABAAEAAAAC
AAIAAgACAAIAAwADAAMAAwAEAAQABAAFAAUABQADAAMAAwADAAMAAwADAAMAAwADAAEA
AQABAAMABAAKABMAGAAaABsAHgAdAB0AHwAiACgAKAAfAA4A7P+z/4L/Yv9S/1L/Wv9g
/2b/av9q/2z/cf+B/5X/ov+u/7z/x//Q/9z/6f/x//f//P///wAAAgADAAEAAwAEAAQA
BwAHAAgACAAIAAkACQAKAAoACgAKAAoACgAKAAsACwAJAAkACQAKAAwADAAMAAwADAAM
AAwADAAMAAwADAAMAA4ADgAOAA4ADAANAA0ADQAOAA4ADgAOAAwADAAMAAwADgAOAA4A
DgAOAA4ADgANAA0ADQANAA0ADQAMAAwADAALAAsACgAKAAsACgAJAAkACAAIAAgABgAF
AAUABAAEAAMAAwADAAIAAgACAAEAAQD////////+/wAAAQADAAMABAAFAAYABwAHAAgA
CQAKAAsADAAMAAwADgAOAA4ADgAMAAwADAAMAAoACgAKAAoACwALAAsACwAJAAgACAAI
AAoACgAKAAkACQAJAAkACQAHAAcABwAHAAgACAAIAAkABwAHAAYABgAGAAYABwAHAAkA
CQAJAAkABwAHAAcABwAHAAcABwAHAAgACAAHAAcABwAHAAcABwAJAAkACQAJAAcABwAH
AAcACQAJAAkACQAJAAkACQAJAAgACAAIAAgACAAIAAgACAAIAAgACAAIAAgACAAIAAgA
BgAGAAYABgAHAAcABwAHAAcABwAHAAcABwAHAAcABgAGAAYABgAGAAYABgAGAAYABAAE
AAMAAwAGAAYABgAGAAQABAADAAMABQAFAAYABgAGAAYABgAGAAYABwAJAAoACwAMAAwA
DAANAA0ADQANAA4AEAARABIAEAAQAA8ADQANAAsABwAGAAUABQAEAAMAAAD/////AAAD
AAMAAwACAAIAAgACAAIAAgADAAMAAwAFAAYABgAGAAUABQAFAAMAAwADAAMAAwADAAMA
AwADAAMAAwADAAMAAwAEAAgADQAWABoAGwAcAB0AHQAbAB4AIAAgABkADAD8/9f/pv+C
/3D/bv92/3z/gP+G/4r/iv+L/43/l/+o/7L/uP/B/8r/1P/h/+v/9f/8////AgAEAAUA
BQAHAAgACAAJAAkACgAKAAoACwALAAwACgAKAAoACgAMAAwADQANAAsACwALAAwADAAM
AAwADAAOAA4ADgAOAAwADAAMAAwADgAOAA4ADgAMAA0ADQANAAwADAAMAAwACgAKAAoA
CgAMAAwADAAMAAwADAAMAAsACwALAAsACwALAAoACgAKAAkACQAIAAgABwAGAAUABQAE
AAQABAACAAEAAQAAAAAA/////////v/8//z/+//7//v/+//7//r//P/9///////+////
AAABAAUABgAHAAgACQAKAAoACgAMAAwADAAMAA4ADgAOAA4ADAAMAAwADAANAA0ADQAN
AAsACgAKAAoACgAKAAoACQALAAsACwALAAkACQAJAAkACgAKAAoACwALAAsACgAKAAoA
CgALAAsACwALAAsACwAJAAkACQAJAAsACwALAAsADAAMAAsACwALAAsACwALAAsACwAL
AAsACQAJAAkACQAJAAkACQAJAAkACQAJAAkACAAIAAgACAAKAAoACgAKAAgACAAIAAgA
CAAIAAgACAAIAAgACAAIAAcABwAHAAcABwAHAAcABwAHAAcABwAGAAYABgAGAAYABgAG
AAYABgAGAAYABQAFAAYABgAGAAYABgAGAAUABQAFAAUABgAGAAYABgAGAAYACAAJAAsA
DAANAA4ADgAOAA0ADQANAA0AEAASABMAFAASABIAEQAPAA0ACwAHAAYABQAFAAQAAwAC
AAEAAQACAAMAAwADAAIAAAAAAAAAAAACAAMAAwADAAMABAAEAAQABQAFAAUAAwAFAAUA
BQAFAAMAAwADAAMAAwADAAMABQAFAAYACgATABgAHAAdAB4AHQAfAB0AHgAiACAAFwAK
APL/w/+W/3r/bv9y/3r/gv+E/4j/iv+K/4n/j/+d/6r/tP++/8X/zv/a/+f/8f/3//z/
AQACAAIAAwAFAAcACAAIAAcABwAIAAgACAAJAAkACgAKAAoACgAKAAoACgALAAsACwAL
AAsADAAOAA4ADgAOAAwADAAMAAwADAAMAAwADAAMAAwADAAMAAwADQANAA0ADAAMAAwA
DAAMAAwADAAMAAwADAAMAAwADAAMAAwACwALAAsACwALAAsACgAKAAoABwAHAAYABgAH
AAYABQAFAAQABAAEAAIA//////7//v/////////+//z//P/7//v/+//7//v/+v/8//3/
/////wAAAQACAAMABQAGAAcACAAJAAoACgAKAAwADAAMAAwADAAMAAwADAAMAAwADAAM
AAsACwALAAsACwAKAAoACgAKAAoACgAJAAsACwALAAsACQAJAAkACQAIAAgACAAJAAkA
CQAIAAgACAAIAAkACQAHAAcABwAHAAcABwAHAAcACQAJAAkACQAIAAgABwAHAAcABwAH
AAcABwAHAAcABwAHAAcABwAHAAcABwAHAAcABQAFAAUABQAGAAYABgAGAAYABgAGAAYA
BgAGAAYABgAGAAYABgAGAAQABAAEAAQABQAFAAUABQAFAAUABQAFAAMAAwADAAMABQAF
AAYABAAEAAQABAAEAAQABAAEAAQABAADAAMAAgACAAIAAgADAAQABAAFAAMAAwAEAAQA
BAAEAAQABAAGAAcACQAKAAkACgAKAAoACwALAAsACwAMAA4ADwAQABIAEgARAA8ADQAL
AAcABgADAAMAAgABAAIAAQABAAIAAQABAAEAAAD+//7//v/+/wAAAQABAAEAAQACAAIA
AgAFAAUABQADAAEAAQABAAEAAQABAAEAAQADAAEAAQABAAEAAAAGAA0AFAAaABsAHAAd
AB0AGwAcACIAJAAbABAA/P/P/5r/dP9g/1r/Yv9q/3D/dP94/3j/d/99/4//oP+o/7T/
v//K/9b/4f/t//P/9v/5//z//v8BAAEAAwAEAAQABQAFAAYABgAGAAcABwAIAAgACAAI
AAgACAAIAAkACQAJAAkACQAKAAgACAAIAAgACAAIAAgACAAKAAoACgAKAAgACAAIAAgA
CgALAAsACwAKAAoACgAKAAoACgAKAAoACgAKAAoACgAKAAoACgAJAAsACwALAAsACQAI
AAgACAAJAAkACAAIAAUABAADAAMAAgACAAIAAAABAAEAAAAAAP3//f/9//z//v/+//3/
/f/7//v/+//6//r/+//9//3//v///wAAAQABAAIAAwAEAAcACAAIAAgACgAKAAoACgAM
AAwADAAMAAwADAAMAAwACQAJAAkACQAJAAgACAAIAAgACAAIAAcABwAHAAcABwAHAAcA
BwAHAAYABgAGAAcABwAHAAYABgAGAAYABwAHAAUABQAFAAUABwAHAAcABwAHAAcABwAH
AAgACAAHAAcABwAHAAcABwAHAAcABwAHAAkACQAJAAkACQAJAAkACQAJAAkACQAJAAYA
BgAGAAYABgAGAAYABgAIAAgACAAIAAgACAAIAAgACAAIAAgACAAHAAcABwAHAAcABwAH
AAcABwAHAAcABwAHAAcABwAHAAcABwAHAAcACQAIAAYABgAGAAYACAAIAAgACAAIAAgA
BwAHAAgACAAIAAgACAAIAAcABwAHAAcACAAIAAgACAAIAAgABgAHAAkACgANAA4ADgAO
AA8ADwAPAA8AEAASABMAFAAUABQAEwARAA8ADQAJAAgABwAHAAYABQAEAAMAAwAEAAUA
BQAFAAQABAAEAAQABAAEAAUABQAFAAUABgAGAAYABwAHAAcABQAFAAUABQAFAAUABQAF
AAUABQAFAAMAAwAFAAYACAAPABgAHAAdAB4AHwAdAB0AIAAkACYAIQAYAAYA3f+o/37/
aP9g/2b/bv90/3r/fv+A/3//g/+P/6D/rP+4/8P/zP/W/+P/7//1//r//f8AAAQABQAF
AAcACAAIAAcABwAIAAgACQALAAwADgAMAAwADAAMAAwADAANAA0ADQANAA0ADgAOAA4A
DgAOAA4ADgAOAA4ADgAOAA4ADgAOAA4ADgAOAA4ADwAPAA8ADgAOAA4ADgAOAA4ADgAO
AA4ADgAOAA4ADgAOAA4ADQANAA0ADQANAAsACgAKAAoACwALAAoACgAJAAgABwAHAAYA
BgAGAAQAAwADAAIAAgD////////+/wAAAAD//////////////v/+////AQABAAQABQAG
AAcABwAIAAkACgANAA4ADgAOAA4ADgAOAA4ADgAOAA4ADgAMAAwADAAMAA0ADQANAA0A
DQAMAAwADAAMAAwADAALAAsACwALAAsACwALAAsACwAKAAoACgALAAsACwAKAAoACgAK
AAsACwALAAsACwALAAsACwALAAsACwALAAsACwAMAAwACwALAAsACwALAAsACQAJAAkA
CQAJAAkACQAJAAkACQAJAAkACwALAAsACwAKAAoACgAKAAoACgAKAAoACgAKAAoACgAI
AAgACAAIAAgACAAIAAgACQAJAAkACQAJAAkACQAJAAkACQAJAAkACQAJAAoACAAIAAgA
CAAIAAgACAAIAAYABgAFAAUACAAIAAgACAAIAAgABwAHAAcABwAIAAgACAAIAAgACAAI
AAkACwAMAA8AEAAQABAADwAPAA8ADwAQABIAEwAUABYAFgAVABMADwANAAkACAAHAAcA
BgAFAAQAAwADAAQABQAFAAUABAACAAIAAgACAAQABQAFAAUABQAGAAYABgAHAAcABwAF
AAMAAwADAAMABQAFAAUABQAFAAUABQAFAAUACAAKABEAGAAcAB0AHAAdAB0AHQAeACQA
JAAdABIA/v/X/6b/hP9y/3L/fP+E/4j/jv+Q/5D/kf+R/5v/qv+0/7z/xf/O/9b/4f/t
//f//P8BAAYACAAHAAUABwAIAAgACwALAAwADAAMAA0ADQAOAA4ADgAOAA4AEAAQABEA
EQAPAA8ADwAQABIAEgASABIAEAAQABAAEAAQABAAEAAQABAAEAAQABAADgAPAA8ADwAQ
ABAAEAAQAA4ADgAOAA4ADgAOAA4ADgAQABAAEAAPAA0ADQANAA0ADwAOAA4ADgALAAsA
CgAKAAkACAAHAAcABgAGAAYABAABAAEAAAAAAAEAAQABAAAAAAAAAP/////////////+
//7///8BAAEAAgADAAQABQAHAAgACQAKAAsADAAMAAwADgAOAA4ADgAQABAAEAAQAA4A
DgAOAA4ADwAPAA8ADwAPAA4ADgAOAAwADAAMAAsADQANAA0ADQALAAsACwALAAwADAAM
AA0ACwALAAoACgAMAAwADQANAA0ADQANAA0ACwALAAsACwANAA0ADQANAAwADAALAAsA
CwALAAsACwALAAsACwALAAkACQAJAAkACQAJAAkACQAJAAkACQAJAAgACAAIAAgACAAI
AAgACAAGAAYABgAGAAgACAAIAAgABgAGAAYABgAHAAcABwAHAAcABwAHAAcABwAHAAUA
CAAIAAgACAAIAAgACAAIAAgACAAIAAcABwAIAAgACAAIAAYABgAFAAUABQAFAAYABgAG
AAYABgAGAAYABwAJAAoACwAMAAwADAALAAsACwALAA4AEAARABIAEgASABEADwANAAsA
BwAGAAUABQAEAAMAAAD/////AAADAAMAAwACAAAAAAAAAAAAAAABAAEAAQABAAIAAgAC
AAUABQAFAAMAAwADAAMAAwABAAEAAQABAAEAAQADAAMAAwAEAAYADQAUABgAGwAcAB0A
GwAZABwAIAAgABkADgD8/9f/pv+C/3D/bv90/37/hP+K/4r/iv+J/4v/lf+k/67/tv+/
/8j/0v/f/+v/8f/4//3/AAACAAEAAQADAAQABAAHAAcACAAIAAgACQAJAAoACgAKAAoA
CgAKAAoACwALAAkACQAJAAoADAAMAAwADAAKAAoACgAKAAoACgAKAAoACgAKAAoACgAK
AAsACwALAAwADAAMAAwACgAKAAoACgAKAAoACgAKAAoACgAKAAkACQAJAAkACQAJAAgA
CAAIAAUABQAEAAQABQAEAAMAAwACAAIAAgAAAP/////+//7//f/9//3//P/6//r/+f/5
//v/+//7//r/+v/7//3//f/8//3//v///wMABAAFAAYABwAIAAgACAAKAAoACgAKAAoA
CgAKAAoACgAKAAoACgAJAAkACQAJAAkACAAIAAgACAAIAAgABwAHAAcABwAHAAcABwAH
AAcACAAIAAgACQAHAAcABgAGAAgACAAJAAkACQAJAAkACQAJAAkACQAJAAkACQAJAAkA
CAAIAAcABwAHAAcABwAHAAkACQAJAAkABwAHAAcABwAHAAcABwAHAAUABQAFAAUABgAG
AAYABgAGAAYABgAGAAYABgAGAAYABgAGAAYABgAGAAYABgAGAAcABwAHAAcABwAHAAcA
BwAFAAUABQAFAAUABgAGAAYABgAGAAYABgAGAAYABgAGAAUABQAEAAQABAAEAAYABgAF
AAUABQAFAAYABgAGAAYABgAGAAgACQALAAwACwAMAAwADAANAA0ADQANABAAEgATABQA
EgASABEADwAPAA0ACQAIAAUABQAEAAMABAADAAMABAADAAMAAwACAAAAAAAAAAAAAgAD
AAMAAwAFAAYABgAGAAUABQAFAAMAAwADAAMAAwADAAMAAwADAAMAAwAFAAUABQAGAAgA
DwAWABwAHQAgACEAIQAhACAAIgAiAB0AFAD+/9P/oP94/2b/Yv9o/3D/dv98/37/fv9/
/4P/k/+i/6z/tv/D/8z/1v/j/+//9//6//3/AAACAAMAAwAFAAYABgAHAAcACAAIAAoA
CwALAAwADAAMAAwADAAKAAoACwALAAsACwALAAwADAAMAAwADAAMAAwADAAMAAwADAAM
AAwADAAMAAwADAAMAA0ADQANAAwADAAMAAwADAAMAAwADAAMAAwADAAMAAwADAAMAAsA
CwALAAsACwALAAoACgAKAAsACwAKAAoACQAIAAcABwAEAAQABAACAAMAAwACAAIA////
/////v8AAAAA//////////////7//P/9//////8CAAMABAAFAAcACAAJAAoACwAMAAwA
DAAOAA4ADgAOAAwADAAMAAwADgAOAA4ADgALAAsACwALAAsACgAKAAoACgAKAAoACQAJ
AAkACQAJAAkACQAJAAkACAAIAAgACQAJAAkACAAIAAgACAAJAAkACQAJAAkACQAJAAkA
CQAJAAkACQAJAAkACAAIAAcABwAJAAkACQAJAAkACQAJAAkACQAJAAkACQAJAAkACQAJ
AAkACQAJAAkACAAIAAgACAAIAAgACAAIAAYABgAGAAYACAAIAAgACAAIAAgACAAIAAkA
CQAJAAkABwAHAAcABwAJAAkACQAJAAcABwAIAAYABgAGAAYABgAGAAYABgAGAAYABQAF
AAgACAAIAAgACAAIAAcABwAFAAUABgAGAAYABgAGAAYABgAHAAkACgALAAwADAAMAA8A
DwAPAA8ADgAQABEAEgAUABQAEwARAA0ACwAHAAYABQAFAAQAAwAEAAMAAwAEAAQAAwAC
AAAAAgACAAIAAgACAAMAAwADAAMABAAEAAQABQAFAAUAAwADAAMAAwADAAEAAQABAAEA
AQABAAEAAQABAAIACAAPABYAGgAbABoAHQAdAB0AIAAkACIAGQAOAPL/v/+M/2r/XP9e
/2j/bv9y/3j/eP96/3n/gf+T/6T/rP+4/8P/zP/W/+H/7f/z//r//f8AAAIAAwABAAMA
BAAEAAUABQAGAAYACAAJAAkACgAIAAgACAAIAAoACgALAAsACQAJAAkACgAKAAoACgAK
AAoACgAKAAoACgAKAAoACgAKAAoACgAKAAoACwALAAsACgAKAAoACgAKAAoACgAKAAgA
CAAIAAgACgAKAAoACQAJAAkACQAJAAkACAAIAAgABwAHAAYABgADAAIAAQABAAIAAgAC
AAAA//////7//v/9//3//f/8//z//P/7//v/+//7//v/+v/6//v//f/9//7///8AAAEA
AwAEAAUABgAHAAgACAAIAAoACgAKAAoACgAKAAoACgAKAAoACgAKAAcABwAHAAcACQAI
AAgACAAIAAgACAAHAAkACQAJAAkABwAHAAcABwAGAAYABgAHAAcABwAGAAYABgAGAAcA
BwAJAAkACQAJAAkACQAJAAkACQAJAAkACQAKAAoACQAJAAcABwAHAAcABwAHAAcABwAH
AAcABwAHAAcABwAHAAcABwAHAAcABwAGAAYABgAGAAYABgAGAAYABgAGAAYABgAGAAYA
BgAGAAYABgAGAAYABwAHAAcABwAHAAcABwAHAAYABgAGAAYABgAGAAYABgAGAAgACAAH
AAcABgAGAAYABgAGAAYABQAFAAMAAwAEAAQABgAGAAYABgAGAAcACQAKAAkACgAKAAoA
DQANAA0ADQAMAA4ADwAQABIAEgARAA8ADQALAAcABgADAAMAAgABAAEAAQACAAQAAwAD
AAMAAgACAAIAAgACAAQABQAFAAUAAwAEAAQABAAHAAcABwAFAAMAAwADAAMAAwADAAMA
AwAFAAUAAwADAAEAAgAGAA0AFgAaABsAHAAbABsAGwAcAB4AIAAZAA4A+v/P/57/fP9q
/2j/cv96/4L/iP+K/4r/i/+L/5X/ov+u/7j/wf/K/9T/4f/r//P/9v/7//7/AAADAAEA
AwAEAAQABwAHAAgACAAGAAcABwAIAAgACAAIAAgACAAIAAkACQAJAAkACQAKAAoACgAK
AAoACgAKAAoACgAKAAoACgAKAAoACgAKAAoACgALAAsACwAIAAgACAAIAAoACgAKAAoA
CAAIAAgACAAIAAgACAAHAAcABwAHAAcABwAGAAYABgAHAAcABgAGAAUABAADAAMAAgAC
AAIAAAD//////v/+//v/+//7//r//P/8//v/+//7//v/+//6//r/+//9//3/AAABAAIA
AwAEAAQABAAEAAYACAAJAAoACgAKAAoACgAKAAoACgAKAAoACgAKAAoACQAJAAkACQAJ
AAgACAAIAAgACAAIAAcABwAHAAcABwAHAAcABwAHAAYABgAGAAcACQAJAAgACAAIAAgA
CQAJAAcABwAHAAcACQAJAAkACQAJAAkACQAJAAoACgAJAAkACQAJAAkACQAHAAcABwAH
AAkACQAJAAkABwAHAAcABwAHAAcABwAHAAYABgAGAAYABgAGAAYABgAGAAYABgAGAAYA
BgAGAAYABgAGAAYABgAFAAUABQAFAAUABQAFAAUABwAGAAYABgAGAAYABgAGAAYABgAI
AAgABwAHAAYABgAGAAYABgAGAAUABQAFAAUABgAGAAYABgAGAAYACAAJAAsADAALAAwA
DAAMAA0ADQANAA0ADgAQABEAEgAQABAADwANAA0ACwAHAAYABQAFAAQAAwACAAEAAQAC
AAMAAwADAAIAAAAAAAAAAAACAAMAAwADAAEAAgACAAIABQAFAAUAAwABAAEAAQABAAEA
AQABAAEAAwADAAMAAQABAAQACgARABgAGgAbABwAHQAbABsAHgAgAB4AFQAIAOb/sf+G
/2r/YP9k/2z/cv94/3z/fP98/3//if+b/6j/sv+8/8f/0P/c/+f/8f/3//r///8CAAIA
AwADAAUABgAGAAUABQAGAAYACAAJAAkACgAKAAoACgAKAAgACAAJAAkACQAJAAkACgAI
AAgACAAIAAoACgAKAAoADAAMAAwADAAKAAoACgAKAAoACwALAAsACgAKAAoACgAMAAwA
DAAMAAoACgAKAAoACgAKAAoACQAJAAkACQAJAAcABgAGAAYABwAHAAYABgAHAAYABQAF
AAMAAgABAP7//v//////AAD9//3//f/8//z//P/7//v/+//7//v/+v/6//v//f/9/wAA
AQACAAMAAwAEAAUABgAHAAgACAAIAAwADAAMAAwADAAMAAwADAAMAAwADAAMAAkACQAJ
AAkACQAIAAgACAAIAAgACAAHAAcABwAHAAcABwAHAAcABwAGAAYABgAHAAcABwAGAAYA
BgAGAAcABwAFAAUABQAFAAcABwAHAAcABwAHAAcABwAIAAgABwAHAAcABwAHAAcABwAH
AAcABwAJAAkACQAJAAcABwAHAAcABwAHAAcABwAIAAgACAAIAAYABgAGAAYACAAIAAgA
CAAIAAgACAAIAAYABgAGAAYABwAHAAcABwAHAAcABwAHAAcABwAHAAcABwAGAAYABgAG
AAYACAAIAAgACAAIAAgABwAHAAgACAAIAAgACAAIAAcABwAFAAUABgAGAAgACAAIAAgA
CgALAA0ADgANAA4ADgAOABEAEQARABEAEAASABMAFAAWABYAFQATAA8ADQAJAAgABwAH
AAYABQAGAAUABQAGAAUABQAFAAQABAAEAAQABAAEAAUABQAFAAcACAAIAAgABwAHAAcA
BQAFAAUABQAFAAcABwAHAAcABwAFAAUABQAFAAYADAAVABoAHgAfACAAIQAhACEAJAAq
ACoAHwAQAO7/uf+I/2j/WP9Y/2D/aP9u/3D/cP9y/3X/g/+X/6T/sv/A/8v/1P/g/+3/
9f/5//7/AQAEAAgACQAIAAkACQAIAAsACwAMAAwADAANAA0ADgAMAAwADAAMAA4ADgAP
AA8ADQANAA0ADgAOAA4ADgAOAA4ADgAOAA4ADgAOAA4ADgAQABAAEAAQABAAEQARABEA
EAAQABAAEAASABIAEgASABAAEAAQABAAEAAQABAADwAPAA8ADwAPAA8ADgAOAA4ADwAP
AA4ADgANAAwACwALAAoACgAKAAgACQAJAAgACAAFAAUABQAEAAQABAADAAMAAwADAAMA
AgACAAMABQAFAAYABwAIAAkACwAMAA0ADgAPABAAEAAQABAAEAAQABAAEgASABIAEgAQ
ABAAEAAQAA8ADwAPAA8AEQAQABAAEAAOAA4ADgANAA8ADwAPAA8ADgANAAwACwAKAAoA
CgALAA0ADQAMAAwADAAMAA0ADQANAA0ADQANAA8ADwAPAA8ADQANAA0ADQAOAA4ADQAN
AA8ADwAPAA8ADwAPAA8ADwAPAA8ADwAPAA8ADwAPAA8ADwAPAA8ADwAOAA4ADgAOABAA
EAAQABAADgAOAA4ADgAOAA4ADgAOAA4ADgAOAA4ADQANAA0ADQAPAA8ADwAPABEADwAP
AA8ADgAOAA4ADgAOABAAEAAQABAAEAAQAA8ADwAOAA4ADgAOAA4ADgANAA0ADwAPABAA
EAAQABAAEAAQABAAEQATABQAFwAYABgAGAAXABcAFwAXABgAGgAbABwAHgAeAB0AGwAZ
ABcAEwASAA8ADwAOAA0ADAALAAsADAANAA0ADQAMAAwADAAMAAwADAANAA0ADQANAA4A
DgAOAA8ADwAPAA0ADQANAA0ADQAPAA8ADwAPAA8ADQANAA0ADQAQABYAHwAkACQAJQAo
ACkAJwAnACoALgAqACEAFADy/7//jv9y/2j/bP90/3r/gP+C/4L/hP+F/5H/o/+y/7z/
yP/R/9r/5v/z//v/AQAGAAsADAAOAA8ADwARABIAEgATABMAFAAUABIAEwATABQAFgAW
ABYAFgAWABYAFwAXABcAFwAXABgAFgAWABYAFgAYABgAGAAYABYAFgAWABYAGAAYABgA
GAAYABkAGQAZABgAGAAYABgAGAAYABgAGAAYABgAGAAYABgAGAAYABcAFwAXABcAFwAX
ABYAFgAWABMAEwASABIAEwASABEAEQAQABAAEAAOAA0ADQAMAAwADQANAA0ADAAMAAwA
CwALAAsACwALAAoADAANAA8ADwAOAA8AEAARABMAFAAVABYAFwAYABgAGAAYABgAGAAY
ABkAGgAbABwAGgAaABoAGgAZABkAGQAZABkAGAAYABgAFgAWABYAFQAXABcAFwAXABcA
FwAXABcAGAAYABgAGQAZABkAGAAYABYAFgAXABcAGQAZABkAGQAXABcAFwAXABkAGQAZ
ABkAGAAYABcAFwAXABcAFwAXABkAGQAZABkAFwAXABcAFwAXABcAFwAXABcAFwAXABcA
FgAWABYAFgAYABgAGAAYABYAFgAWABYAGAAYABgAGAAWABYAFgAWABUAFQAVABUAFwAX
ABcAFwAXABcAFwAXABcAFwAXABcAFwAXABcAFwAXABcAFwAXABkAGQAZABgAFgAXABcA
FwAZABkAGQAZABkAGQAZABkAGwAcAB8AIQAfACAAIQAhACEAIQAhACIAJAAkACQAJQAi
ACEAIAAfABwAGwAYABUAFwAXABUAFAAWABYAFgAWABYAFgAWABYAFgAWABYAFgAYABgA
GAAYAA==
         </WaveFormData>
      </LeadData>
      <LeadData>
         <LeadByteCountTotal>10000</LeadByteCountTotal>
         <LeadTimeOffset>0</LeadTimeOffset>
         <LeadSampleCountTotal>5000</LeadSampleCountTotal>
         <LeadAmplitudeUnitsPerBit>4.88</LeadAmplitudeUnitsPerBit>
         <LeadAmplitudeUnits>��V</LeadAmplitudeUnits>
         <LeadHighLimit>2147483647</LeadHighLimit>
         <LeadLowLimit>268435456</LeadLowLimit>
         <LeadID>V2</LeadID>
         <LeadOffsetFirstSample>0</LeadOffsetFirstSample>
         <FirstSampleBaseline>0</FirstSampleBaseline>
         <LeadSampleSize>2</LeadSampleSize>
         <LeadOff>FALSE</LeadOff>
         <BaselineSway>FALSE</BaselineSway>
         <ExcessiveACNoise>FALSE</ExcessiveACNoise>
         <MuscleNoise>FALSE</MuscleNoise>
         <LeadDataCRC32>1618378698</LeadDataCRC32>
         <WaveFormData>
8v/y//L/8v/0//T/9P/0//b/9v/2//b/9v/2//b/9v/4//j/+P/4//n/+v/7//z//P/8
//z//P/+//7//v/+/wAAAAAAAAAAAgACAAIAAgAFAAYABwAIAAoACgAKAAoADQAOAA8A
EAASABQAFgAYABwAHgAgACIAJgAoACoALAAwADIANAA2ADgAOgA8AD4APwBAAEEAQgBE
AEQARABEAEIAQgBCAEIAQABAAEAAQAA/AD4APQA8ADkAOAA3ADYAMwAwAC0AKgAnACQA
IQAeABsAGAAVABIADgAMAAoACAAFAAQAAwACAP///v/9//z/+v/6//r/+v/5//j/9//2
//b/9v/2//b/9f/0//P/8v/y//L/8v/y//D/8P/w//D/8P/w//D/8P/w//D/8P/w/+7/
7v/u/+7/7v/u/+7/7v/w//D/8P/w/+7/7v/u/+7/8P/w//D/8P/y//L/8v/y//D/8P/w
//D/8v/y//L/8v/0//T/9P/0//T/9P/0//T/9P/0//T/9P/2//b/9v/2//b/9v/2//b/
9P/0//T/9P/0//T/9P/0//L/8v/y//L/8v/y//L/8v/y//L/8v/y//L/8f/x//H/8f/x
//H/8f/x//H/8f/w//D/8P/w//D/8P/w//D/8P/w//H/8//0//T/9P/0//X/8//0//T/
9P/2//b/9v/3//f/+P/5//n/9//3//X/9P/1//X/9f/1//T/8//z//T/9v/3//j/+P/5
//n/9//2//T/8//y//D/8P/w//D/8P/w//D/7//u/+3/7f/t/+3/7f/u/+7/7v/w//L/
8P/w//L/9f///w0AFQAWABgAKABEAGMAgACbALMAygDhAPcA+QDlAL0AkABfABoAtv9X
/yP/Cv/7/v/+HP88/1L/Zv98/5D/nv+s/7j/xv/Q/9b/2//g/+L/5f/n/+b/6P/o/+n/
7P/t/+7/7//v/+//8P/w//H/8f/y//L/9f/1//b/9v/0//T/9f/1//b/9v/2//b/9//3
//f/+P/4//n/+f/5//r/+v/7//z//P/8//z//f///wAAAQABAAAAAgACAAMABgAGAAcA
CAAJAAsADAANAA8AEAARABMAFgAXABkAGwAeACAAIgAkACgAKwAuADAAMgA1ADcAOgA8
AD0APwBBAEEAQQBBAEIAQgBCAEIAQgBCAEIAQQBAAEIAQgBBAEAAPwA/AD4APAA5ADcA
NQAzAC4AKwApACYAIwAhAB4AGwAXABQAEQAOAA0ACwAJAAcABQADAAIAAgACAAEAAAD/
//7//v/9//z//P/7//v/+v/6//n/+P/4//f/9//4//j/9v/2//b/9v/4//f/9//3//b/
9v/2//b/9v/2//X/9f/2//b/9v/2//X/9f/1//X/9f/1//X/9f/2//b/9v/2//f/9//3
//f/9v/2//b/9v/3//f/9//3//j/+P/4//j/+f/5//n/+f/5//n/+f/5//n/+f/5//n/
+f/5//n/+P/6//r/+v/6//z//P/8//z/+v/7//v/+v/6//r/+v/6//r/+v/6//r/+P/3
//f/9//5//n/+f/5//f/9//3//b/+P/4//j/+P/4//j/+P/4//b/9//5//r//P/8//z/
/f/7//z//P/8//z//P/8//3//f/+/////////////f/8//v/+//7//v/+P/3//f/+P/8
//3//v/+/wEAAQD///7/+v/5//j/9v/4//j/+P/4//j/+P/3//b/9f/1//X/9f/1//b/
9v/2//j/+P/6//r/+v/7/wEADQAXABwAGgAiADQATwBsAIUAnQCuAMMA1wDlAN8AwwCa
AG0AOADq/4n/Qf8k/xv/F/8m/0D/Vv9q/37/jv+e/6z/uP/G/9L/2v/h/+b/6v/t/+//
8P/y//L/8//0//X/9v/3//n/+f/6//r/+f/5//r/+v/9//3//v/+//7//v//////AAAA
AAAAAAD///////8AAAAAAQABAAEABAAEAAUABgAGAAYABgAHAAcACAAJAAkACAAKAAoA
CwAOAA4ADwAQAA8AEQASABMAFQAWABcAGQAcAB0AHwAhACIAJAAmACgAKgAtADAAMgA0
ADcAOQA8ADwAPQA/AEEAQQBBAEEAQgBCAEIAQgBCAEIAQgBBAEAAQABAAD8APgA9AD0A
PAA6ADkANwA1ADMAMAAtACsAKAAlACMAIAAdAB0AGgAXABQAEwARAA8ADQANAAsACgAK
AAgABwAGAAUABAAEAAMAAgACAAEAAQAAAAAA///+//7//f/9//7//v/8//z//P/8//z/
+//7//v/+v/6//r/+v/6//r/+f/5//r/+v/6//r/+f/5//n/+f/5//n/+f/5//r/+v/6
//r/+//7//v/+//8//z//P/8//3//f/9//3//v/+//7//v//////////////////////
///////////////////+//7//v/+//7//v/+//7//v/8//3//f/8//z//P/8//z/+v/6
//r/+v/6//n/+f/5//n/+f/5//n/+f/5//n/+P/4//j/+P/4//j/+P/4//j/+P/5//v/
/P/+//7//v////7//v/9//z//v/+//7//////wAAAQABAP/////9//z/+//7//v/+//6
//n/+f/6//7///8AAAAA//////3//P/6//n/+P/2//b/9v/2//b/+P/4//f/9v/z//P/
8//z//X/9v/2//b/9v/2//b/+P/6//v/AwARABkAGAAcACgAQABdAHoAkwCpALoAzwDj
AOkA2QC1AIgAWwAcAML/Zf8x/yD/F/8X/yz/SP9a/27/gv+U/6L/rv+8/8j/1P/c/+P/
5v/q/+v/7f/u//D/8P/x//L/8//0//X/9f/1//b/9v/3//f/+P/4//f/9//4//j/+v/6
//v/+//8//z//P/8//3//f/9//7//v////////8AAAAAAQACAAIAAgACAAMAAwAEAAUA
BQAGAAgACAAJAAoACgALAAwADQAPABAAEQATABQAFQAXABoAGwAdAB8AIAAiACQAJgAo
ACsALgAwADQANwA5ADwAPAA9AD8AQQBDAEMAQwBEAEIAQgBCAEIAQgBCAEEAQABAAEAA
PwA+AD0APQA8ADoAOQA3ADUAMwAuACsAKQAmACMAIQAeABsAGQAWABMAEAAPAA0ACwAJ
AAcABQAEAAQAAgABAAAA///+//7//f/8//z/+//7//r/+v/5//j/+P/3//f/+P/4//T/
9P/0//T/9P/z//P/8//0//T/9P/0//L/8v/x//H/9P/0//T/9P/1//X/9f/1//X/9f/1
//X/9v/2//b/9v/3//f/9//3//j/+P/4//j/+f/5//n/+f/6//r/+v/6//v/+//7//v/
/f/9//3//f/9//3//f/9//v/+//7//r//P/8//z//P/8//z//P/8//r/+f/5//n/+v/8
//z/+v/6//r/+v/4//j/+P/4//j/9//3//f/9//3//f/9//3//f/9//2//b/9v/2//b/
9v/2//b/9v/0//X/9//4//j/+P/4//n/+//8//z//P/6//r/+v/7//3//v//////////
//3//P/6//n/+P/3//b/9f/1//b/+P/5//r/+v/7//v/+f/4//b/9f/0//L/8v/y//L/
8v/0//T/8//y/+//7//v/+//7//w//D/8P/y//L/8v/0//L/8//7/wkAEwAWABYAIAA2
AFUAcgCNAKMAuADNAOEA8QDlAMUAmgBrADIA3P95/zP/Fv8H/wP/FP80/0z/YP90/4j/
mP+m/7T/wv/M/9T/1//c/+L/4//l/+b/6P/o/+n/6v/r/+z/7f/v/+//8P/w/+//7//w
//D/8f/x//L/8v/0//T/9f/1//T/9P/0//T/9f/1//X/9v/2//f/9//3//j/+P/5//r/
+v/6//r/+//7//z//f/9//7/AAAAAAEAAgACAAMABAAFAAcACAAJAAsADAANAA8AEgAT
ABUAFwAaABwAHgAgACIAJQAoACoALgAxADMANgA4ADkAOwA9AD0APQA9AD4AQABAAEAA
QAA+AD4APQA8ADwAPAA7ADoAOQA5ADgANgAzADEALwAtACoAJwAlACIAIQAfABwAGQAV
ABIADwAMAAsACQAHAAUAAQD///7//v/8//v/+v/5//j/+P/3//b/9v/1//X/9P/0//P/
8v/y//H/8f/y//L/7v/u/+7/7v/u/+3/7f/t/+z/7P/s/+z/7v/u/+3/7f/u/+7/7v/u
/+3/7f/t/+3/7//v/+//7//w//D/8P/w//H/8f/x//H/8v/y//L/8v/z//P/8//z//T/
9P/0//T/8//z//P/8//1//X/9f/1//X/9f/1//X/8//z//P/8v/0//T/9P/0//T/9P/0
//T/9P/z//P/8//y//L/8v/y//L/8v/y//L/9P/y//L/8v/y//L/8v/y//L/8v/y//H/
8f/x//H/8f/x//H/8//z//P/8v/y//L/8v/y//D/8P/w//D/8P/x//P/9P/2//b/9v/3
//f/+P/4//j/+P/4//j/+f/5//r/+//7//v/+//5//j/9//3//f/9//2//X/9f/2//j/
+f/6//r//f/9//v/+v/4//f/9v/0//L/8v/y//L/9P/0//P/8v/v/+//7//v/+//8P/w
//D/8v/y//L/8v/0//X/+/8HABMAGAAYAB4AMABNAGoAhQCdALIAxQDbAOsA5wDJAJ4A
cQA+APL/jf8//xr/Df8D/xL/MP9K/17/cv+G/5b/pP+y/8L/zP/U/9v/3v/k/+f/6f/s
/+7/7v/v/+7/7//w//H/8//z//T/9P/3//f/+P/4//n/+f/6//r/+v/6//v/+//8//z/
/P/8//3//f/9//7//v////////8AAAAAAQACAAIAAgACAAMAAwAEAAUABQAEAAYABgAH
AAoACgALAAwACwANAA4ADwATABQAFQAXABgAGQAbAB0AIAAiACQAJgAoACsALgAwADIA
NQA3ADoAPAA9AD8AQQBBAEEAQQBCAEQARABEAEQAQgBCAEEAQABAAEAAPwA+AD8APwA+
ADwAOQA3ADUAMwAyAC8ALQAqACcAJQAiAB8AGwAYABUAEgARAA8ADQALAAkABwAGAAYA
BAADAAIAAQAAAAAA///+//7//f/9//z//P/7//r/+v/5//n/+v/6//j/+P/4//j/+P/3
//f/9//2//b/9v/2//j/+P/3//f/9v/2//b/9v/3//f/9//3//f/9//3//f/+P/4//j/
+P/7//v/+//7//r/+v/6//r/+//7//v/+//8//z//P/8//v/+//7//v//f/9//3//f/7
//v/+//7//v/+//7//r/+v/6//r/+v/6//r/+v/6//r/+f/5//n/+P/6//r/+P/4//j/
+P/4//j/+P/4//b/9f/1//X/9//3//f/9//3//f/9//2//j/+P/4//j/+P/4//j/+P/2
//f/+f/6//z//P/8//3/+//8//z//P/+//7//v//////AAABAAEA//////3//P/7//v/
+//7//r/+f/5//r//P/9//7//v///////f/8//r/+f/4//b/9P/0//T/9P/2//b/9f/0
//P/8//z//P/8//0//T/9P/0//b/9v/2//j/+f///wsAFwAaABgAHgAyAE0AaACBAJkA
rAC9ANEA3QDVALkAjgBlADIA5v+J/0H/Jv8d/xf/Jv9A/1b/av98/47/nP+q/7b/xP/Q
/9r/3//k/+j/7f/v/+7/8P/w//H/9P/1//b/9//3//f/+P/4//n/+f/6//r/+//7//z/
/P/8//z//f/9/wAAAAAAAAAA////////AAAAAAEAAQABAAIAAgADAAQABAAEAAQABQAF
AAYABwAHAAgACgAKAAsADAAMAA0ADgAPABEAEgATABUAFgAXABkAGgAbAB0AHwAiACQA
JgAoACgAKwAuADAAMgA1ADcAOgA7ADsAPAA9AD4APwBAAEIAQABAAEAAQABAAEAAPwA+
AEAAQAA/AD4AOwA7ADoAOAA1ADMAMQAvAC4AKwApACYAIwAhAB4AGwAbABgAFQASAA8A
DQALAAkACQAHAAYABgAGAAUABAADAAAAAAD///7/AAD//////v/8//v/+v/6//v/+//8
//z/+P/4//j/+P/4//f/9//3//b/9v/2//b/9v/2//X/9f/2//b/9v/2//f/9//3//f/
9//3//f/9//4//j/+P/4//n/+f/5//n//P/8//z//P/7//v/+//7//z//P/8//z/////
///////9//3//f/9/////////////f/9//3//P/8//z//P/8//r/+v/6//r/+v/3//n/
+v/6//r/+v/6//j/+P/4//j/+P/3//f/9//3//f/9//3//f/9//3//b/9v/2//b/9v/2
//b/9v/2//b/9//5//r/+v/6//r/+//5//r/+v/6//z//P/8//3//f/+////////////
/f/8//v/+//7//v/+P/3//f/+P/8//3//v/+/wEAAQD///7//P/7//r/+P/2//b/9v/2
//j/+P/3//b/8//z//P/8//z//T/9P/0//T/9v/4//j/+P/5////CwAXABoAGAAgADQA
TwBqAIcAnwCyAMUA2QDlAN8AwwCWAGsAOADq/4n/Rf8q/x3/Ff8i/zz/Uv9m/3j/jP+a
/6j/tv/G/9D/2P/f/+T/6v/t/+3/7v/w//D/8f/y//P/9P/1//X/9f/2//b/9//3//j/
+P/5//n/+v/6//r/+v/7//v//P/8//z//P/9//3//f/+//7/////////AAAAAAEAAgAC
AAIAAgADAAMABAAFAAUABAAGAAYABwAIAAgACQAKAA0ADwAQABEAEwAUABUAFwAaABsA
HQAfACAAIgAkACYAKAArAC4AMAAyADUANwA6ADwAPQA/AEEAQwBDAEMARABCAEIAQgBC
AEIAQgBBAEAAQABAAD8APgA/AD8APgA8ADkANwA1ADMAMgAvAC0AKgAlACMAIAAdAB0A
GgAXABQAEQAPAA0ACwALAAkACAAIAAYABQAEAAMAAgACAAEAAAAAAP/////+//z/+//6
//r/+//7//z//P/5//j/9//2//b/9f/1//X/9P/0//T/9P/0//T/8//z//b/9v/2//b/
9f/1//X/9f/3//f/9//3//j/+P/4//j/+f/5//n/+f/6//r/+v/6//v/+//7//v//P/8
//z//P/9//3//f/9//3//f/9//3//f/9//3//f/7//v/+//6//r/+v/6//r/+v/6//r/
+v/6//n/+f/5//r/+v/4//j/+P/4//b/9v/2//b/+P/3//f/9//1//X/9f/1//f/9//3
//b/9v/2//b/9v/2//b/9v/2//b/9//5//r/+v/6//r/+//7//z//P/8//z//P/8//3/
/f/+/////////////f/8//v/+//7//v/+v/5//n/+v/8//3//v/+///////9//z//P/7
//r/+P/2//b/9v/2//b/9v/1//T/8//z//P/8//z//T/9P/0//T/9v/2//b/+P/5////
CwAXABoAHAAmADoAVwB2AI8ApQC6AM0A4wDxAOcAxwCcAG0ANADg/33/Of8e/w//C/8a
/zr/Uv9m/3r/jP+c/6j/tv/E/87/2P/d/+L/5P/n/+v/7P/u/+7/7//w//H/8v/z//P/
8//0//T/9f/1//b/9v/3//f/+P/4//j/+P/5//n/+v/6//r/+v/5//n/+f/6//z//f/9
//3//P/8//3//v8AAAAAAAABAP//AAABAAEAAgAEAAQABQAIAAgACQAKAAkACwAMAA0A
DwAQABEAEwAYABkAGwAdAB4AIAAiACQAKAArAC4AMAAyADUANwA6ADwAPQA/AEEAQwBD
AEMARABCAEIAQgBCAEQARABDAEIAQgBCAEEAQABBAEEAQAA+ADkANwA1ADMALgArACkA
JgAlACMAIAAdABkAFgATABAADwANAAsACQAFAAMAAgACAAAA///+//3//P/8//v/+v/6
//n/+f/4//b/9f/0//T/8//z//T/9P/y//L/8v/y//L/8f/x//H/8P/w//D/8P/w//D/
7//v/+7/7v/u/+7/7//v/+//7//x//H/8f/x//L/8v/y//L/8//z//P/8//0//T/9P/0
//X/9f/1//X/9v/2//b/9v/3//f/9//3//f/9//3//f/9//3//f/9//1//X/9f/0//T/
9P/0//T/9P/0//T/9P/0//P/8//z//T/9P/0//T/9P/0//T/9P/0//T/9P/0//P/8//z
//P/8//z//P/8//z//P/8v/y//L/8v/y//L/8v/y//L/8v/z//X/9v/2//b/9v/3//f/
+P/4//j/+P/4//j/+f/7//z//f/9//v/+//5//j/9//3//f/9//2//X/9f/2//j/+f/6
//r/+//7//n/+P/2//X/9P/y//L/8v/y//L/9P/0//P/8v/v/+//7//v/+//8P/w//D/
8v/y//T/9P/0//f///8NABcAGgAaACYAQABfAHwAlQCtAL4A0wDnAO8A3wC5AIoAWwAe
AML/Y/8r/xT/B/8J/yL/QP9W/2r/fv+Q/57/rP+8/8j/0v/a/9//5P/o/+v/6//s/+7/
7v/v//D/8f/y//P/9f/1//b/9v/1//X/9v/2//n/+f/6//r/+P/4//n/+f/6//r/+v/6
//v/+//7//z//P/9//3//f/+//7///8AAAAAAAAAAAEAAwAEAAUABQAEAAYABgAHAAgA
CAAJAAoACwANAA4ADwAPABAAEQATABYAFwAZABsAIAAiACQAJgAoACsALgAwADIANQA3
ADoAPAA9AD8AQQBBAEEAQQBCAEIAQgBCAEIAQABAAD8APgA+AD4APQA8ADsAOwA6ADgA
NQAzADEALwAsACkAJwAkACEAHwAcABkAGQAWABMAEAAPAA0ACwAJAAcABQAEAAQAAgAB
AAAA///+//7//f/8//z/+//7//r/+v/5//j/+P/1//X/9v/2//b/9v/2//b/9v/1//X/
9f/0//T/9P/0//b/9v/1//X/9v/2//b/9v/3//f/9//3//f/9//3//f/+P/4//j/+P/5
//n/+f/5//r/+v/6//r/+//7//v/+//8//z//P/8//3//f/9//3//f/9//3//f/7//v/
+//7//3//f/9//z//P/8//z//P/8//z//P/8//r/+v/6//r/+v/6//r/+v/6//r/+f/5
//n/+f/5//n/+f/3//f/9//2//j/+P/4//j/+P/4//j/+P/2//f/+f/6//r/+v/6//v/
/f/+//7//v/8//z//P/9////AAABAAEAAQABAP///v/8//v/+v/5//n/+f/6//z//P/9
//7//v8BAAEA///+//z/+//6//j/9v/2//b/9v/4//j/9//2//P/8//z//P/9f/2//b/
9v/2//j/+P/4//j/+f///w0AFwAcABoAIgA0AFEAbgCHAJ0AsADFANcA4wDZALkAkABj
ACwA3v9//z3/Jv8b/xf/KP9C/1b/aP96/47/nv+s/7r/yP/S/9r/3f/i/+j/6//t/+7/
8P/w//H/8v/z//T/9f/1//X/9v/2//f/9//4//j/+f/5//r/+v/8//z//f/9//z//P/8
//z//f/9//3//v8AAAEAAQABAAIAAgADAAQAAgACAAIAAwADAAQABQAFAAYACAAIAAkA
CgAKAAsADAALAA0ADgAPABMAFAAVABcAGAAZABsAHQAgACIAJAAmACoALQAwADIAMgA1
ADcAOgA8AD0APwBBAEEAQQBBAEIAQgBCAEIAQgBCAEIAQQBAAD4APgA9ADwAPQA9ADwA
OgA3ADUAMwAxADAALQArACgAIwAhAB4AGwAbABgAFQASABEADwANAAsACQAHAAYABgAE
AAMAAgABAAAAAAD///7//v/9//3//P/8//v/+v/6//f/9//4//j/+P/4//j/+P/4//f/
9//3//T/9P/0//T/9P/0//P/8//0//T/9P/0//X/9f/1//X/9f/1//X/9f/2//b/9v/2
//f/9//3//f/+P/4//j/+P/7//v/+//7//z//P/8//z//f/9//3//f/7//v/+//7//v/
+//7//v/+//7//v/+v/8//z//P/8//r/+v/6//r//P/6//j/+P/4//j/+P/4//j/+P/4
//f/9//3//f/9//3//f/9//3//f/9v/4//j/+P/4//b/9v/2//b/+P/5//v//P/6//r/
+v/7//v//P/8//z//v/+//7////9//7////////////9//z/+//7//v/+//4//f/9//4
//z//f/+//7//f/9//v/+v/4//f/9v/0//T/9P/0//T/9P/0//P/8v/x//H/8f/x//H/
8v/y//L/9v/2//b/9v/2//3/BQARABkAGgAcACwARgBjAH4AmQCtAMAA1wDrAO0A1QCt
AIAATwAKAKj/Uf8n/xj/C/8R/yz/SP9e/3D/hP+W/6L/sv++/8z/1v/c/9//5v/o/+n/
6//u//D/8P/x//D/8f/y//P/8//z//T/9P/3//f/+P/4//f/9//4//j/+P/4//n/+f/6
//r/+v/6//v/+//7//z//P/9//3//f/+//7///8AAAAAAAAAAAEAAQACAAMAAwAEAAYA
BgAHAAgACAAJAAoACwANAA4ADwATABQAFQAXABoAGwAdAB8AIgAkACYAKAAsAC8AMgA0
ADYAOQA7AD4AQABBAEMARQBFAEUARQBGAEQARABEAEQARgBGAEUARABEAEQAQwBCAD8A
PwA+ADwANwA1ADMAMQAuACsAKQAmACMAIQAeABsAFwAUABEADgANAAsACQAHAAcABQAE
AAQAAgABAAAA///+//7//f/8//r/+f/5//j/+v/5//j/+P/1//X/9v/2//T/9P/0//T/
9P/z//P/8//y//L/8v/y//L/8v/x//H/8v/y//L/8v/z//P/8//z//X/9f/1//X/9P/0
//T/9P/3//f/9//3//j/+P/4//j/9//3//f/9//6//r/+v/6//n/+f/5//n/+//7//v/
+//7//v/+//7//n/+f/5//j/+v/6//r/+v/4//j/+P/4//j/9//3//f/+P/4//b/9v/2
//b/9v/2//b/9v/2//X/9f/1//X/9f/1//X/9f/1//X/9P/0//T/9P/0//b/9v/2//b/
9v/3//n/+v/6//r/+v/7//v//P/8//z//P/8//z//f///wAAAQABAP/////9//z/+//7
//v/+//8//v/+//8//z//f/+//7///////3//P/6//n/+P/2//b/9v/2//b/+P/4//f/
9v/z//P/8//z//X/9v/2//b/+P/6//r/+P/6//3/BwATAB0AHgAiAC4ASABnAIYAnwC5
ANAA4wD3APsA5QC9AI4AXQAYALb/W/8p/xD/Af8F/yT/RP9Y/27/hP+W/6T/sv/A/87/
1v/c/+H/5v/q/+3/7//u//D/8P/x//L/8//0//X/9//3//j/+P/3//f/+P/4//v/+//8
//z/+v/6//v/+//8//z//P/8//3//f/9//7//v////////8AAAAAAQACAAQABAAEAAUA
AwAEAAUABQAIAAoACgALAAwADAANAA4ADwARABIAEwAXABgAGQAbABwAHQAfACEAJgAo
ACoALAAwADMANgA4ADoAPQA/AEIAQgBDAEUARwBJAEkASQBKAEoASgBKAEoASgBKAEkA
SABIAEgARwBGAEMAQwBCAEAAPQA7ADkANwA0ADEALwAsACcAJQAiAB8AGwAYABUAEgAR
AA8ADQALAAkABwAGAAYABAADAAIAAQAAAAAA///+/wAA//////7//P/7//r/+v/3//f/
+P/4//j/+P/4//j/9v/1//X/9f/2//b/9v/2//b/9v/1//X/9v/2//b/9v/3//f/9//3
//f/9//3//f/+P/4//j/+P/5//n/+f/5//r/+v/6//r/+//7//v/+//8//z//P/8//3/
/f/9//3//f/9//3//f/9//3//f/9//////////7//P/8//z//P/8//z//P/8//z//f/7
//v/+v/6//r/+v/6//z//P/8//z//P/7//v/+//7//v/+//7//v/+//7//r/+v/6//r/
+v/8//z//P/8//z//f///wAAAAAAAAAAAQABAAIAAgACAAIAAgACAAMABQAGAAcABwAF
AAUAAwACAAMAAwADAAMAAAD/////AAAEAAUABgAGAAcABwAFAAQAAgABAAAA/v/+//7/
/v/+//7//v/9//z/+//7//v/+//9//7//v/+/wAAAAAAAAAAAgAFAA8AGwAlACYAKAA4
AFQAcQCMAKUAuQDMAOEA9QD5AOMAuwCMAFsAFgC2/1//Mf8e/xH/Gf80/1L/aP96/5D/
ov+w/77/zP/Y/+L/6v/t//T/+P/5//v//P/+//7///8AAAEAAgADAAMAAwAEAAQABQAF
AAYABgAHAAcACAAIAAgACAAJAAkACgAKAAoACgALAAsACwAMAAwADQANAA0ADgAOAA8A
EAAQABAAEAARABEAEgATABMAFAAWABYAFwAaABoAGwAcABsAHQAeAB8AIQAiACMAJQAq
ACsALQAvADAAMgA0ADYAOgA9AEAAQgBEAEcASQBMAEwATQBPAFEAUQBRAFEAUgBSAFIA
UgBSAFAAUABPAE4AUABQAE8ATgBLAEsASgBIAEUAQwBBAD8APgA7ADkANgAxAC8ALAAp
ACkAJgAjACAAHwAdABsAGQAZABcAFgAWABQAEwASABEAEAAQAA8ADgAOAA0ADQAMAAwA
CwAKAAoACwALAAwADAAKAAoACgAKAAgABwAHAAcACAAIAAgACAAIAAgABwAHAAoACgAK
AAoACwALAAsACwALAAsACwALAAwADAAMAAwADQANAA0ADQAOAA4ADgAOABEAEQARABEA
EgASABIAEgARABEAEQARABEAEQARABEAEQARABEAEQARABEAEQAQABAAEAAQABAAEgAS
ABIAEgAQAA8ADwAPABAAEAAQABAAEAAQABAAEAAOAA4ADQANAA8ADwAPAA8ADQANAA0A
DQAOAA4ADgAOAA4ADgAPAA8AEAARABIAFQAUABQAFAAUABQAFAAUABUAFQAWABYAFwAZ
ABoAGgAaABkAGAAWABQAFQAWABMAEgATABQAFQAWABcAGAAZABoAGQAYABcAFgATABIA
EQAQAA==
         </WaveFormData>
      </LeadData>
      <LeadData>
         <LeadByteCountTotal>10000</LeadByteCountTotal>
         <LeadTimeOffset>0</LeadTimeOffset>
         <LeadSampleCountTotal>5000</LeadSampleCountTotal>
         <LeadAmplitudeUnitsPerBit>4.88</LeadAmplitudeUnitsPerBit>
         <LeadAmplitudeUnits>��V</LeadAmplitudeUnits>
         <LeadHighLimit>2147483647</LeadHighLimit>
         <LeadLowLimit>268435456</LeadLowLimit>
         <LeadID>V3</LeadID>
         <LeadOffsetFirstSample>0</LeadOffsetFirstSample>
         <FirstSampleBaseline>0</FirstSampleBaseline>
         <LeadSampleSize>2</LeadSampleSize>
         <LeadOff>FALSE</LeadOff>
         <BaselineSway>FALSE</BaselineSway>
         <ExcessiveACNoise>FALSE</ExcessiveACNoise>
         <MuscleNoise>FALSE</MuscleNoise>
         <LeadDataCRC32>310708950</LeadDataCRC32>
         <WaveFormData>
5P/k/+T/5P/k/+T/5P/k/+b/5v/m/+b/6P/o/+j/6P/q/+r/6v/q/+z/7P/s/+z/7v/u
/+7/7v/w//D/8P/w//D/8P/w//D/8f/y//P/9P/1//b/9//4//n/+v/7//z///8AAAEA
AgAFAAYABwAIAAwADgAQABIAFQAYABsAHgAhACQAJwAqAC4AMAAyADQANgA4ADoAPAA9
AD4APwBAAEIAQgBCAEIAQABAAEAAQAA+AD4APgA+ADoAOAA2ADQAMAAuACwAKgAlACIA
HwAcABkAFgATABAADAAKAAgABgAEAAIAAAD+//3//P/7//r/+P/4//j/+P/3//b/9f/0
//L/8v/y//L/8P/w//D/8P/u/+7/7v/u/+7/7v/u/+7/7f/s/+v/6v/q/+r/6v/q/+j/
6P/o/+j/6P/o/+j/6P/q/+r/6v/q/+j/6P/o/+j/6v/q/+r/6v/s/+z/7P/s/+z/7P/s
/+z/7v/u/+7/7v/u/+7/7v/u//D/8P/w//D/8P/w//D/8P/w//D/8P/w/+7/7v/u/+7/
7v/u/+7/7v/u/+7/7v/u/+7/7v/u/+7/7P/s/+z/7P/s/+z/7P/s/+r/6v/p/+n/6//q
/+r/6v/o/+j/6P/o/+r/6v/p/+n/6f/p/+r/6v/s/+z/7v/v//D/8f/x//H/8f/w/+//
7//x//L/8//z//P/9f/4//j/+f/5//n/9//2//b/9v/3//f/9f/1//X/9f/1//X/9v/2
//b/9P/x//H/7//t/+z/7f/s/+z/7P/q/+r/6f/m/+X/5P/k/+T/5f/l/+b/6P/o/+r/
6f/p/+z/8P/1////BQAKABQALABPAHYAngDDAOcADgE+AXQBnQGlAZABYQEkAdQAawD1
/5f/Wv8v/x7/M/9Q/2H/cf+F/5b/oP+s/7f/wv/K/8//0//U/9b/2f/Z/9n/2v/b/9z/
3f/e/9//3//g/+D/4P/h/+L/4v/i/+L/5f/l/+b/5v/l/+X/5f/l/+j/6P/o/+n/6//s
/+z/7P/r/+v/7P/s/+3/7f/v/+//7//v/+//7//w//D/8v/y//L/9P/1//b/9//3//j/
+f/6//v//P/9////AQACAAQABQAHAAgACgANAA8AEgAVABgAGwAeACEAJQApACwALwAw
ADIAMwA1ADkAOwA7ADwAPQA+AD4APgA+AD4APgA+AEAAQABAAD4APQA8ADsAOgA3ADUA
MgAvACoAKAAlACIAHgAbABgAFQASAA8ADQAKAAcABgAEAAIAAgAAAP7//f/7//v/+f/4
//f/9v/2//X/9P/0//T/8//y//H/8f/w/+//7//v/+//7v/t/+3/7f/u/+7/7f/s/+z/
7P/s/+z/6//q/+n/6P/q/+n/6f/q/+r/6v/q/+r/6v/q/+v/6//r/+v/7P/s/+z/7f/t
/+3/7P/s/+3/7f/t/+3/7v/u/+7/7//v//D/8v/y//L/8//x//H/8f/x//H/8f/x//H/
8f/x//D/8P/x//L/8//0//P/8//z//P/8v/y//L/8v/y//L/8v/y//L/8v/y//L/8f/w
/+7/7f/u/+7/7//w/+7/7v/u/+7/8P/w/+//7//v/+//8P/w//D/8P/y//P/9P/1//X/
9f/0//T/9P/1//X/9v/3//f/9//5//z//P/9//3//f/7//z//P/8//3//P/5//j/9//7
//v/+//8//7//v/8//n/9//1//P/8v/x//D/8P/w//D/8P/v/+z/7f/s/+z/7P/r/+v/
7P/u/+7/7v/v//H/8v/0//X//f8HAAwAEgAgADsAYgCIAK0A0QD0AB4BTgGBAZ0BmAF1
AT4B+gCdACUAtf9u/0X/Kv8t/0j/Xf9t/3//kP+c/6j/s//A/8r/0f/X/9z/3v/h/+H/
4//k/+X/5v/l/+b/5//n/+r/6v/q/+v/7P/s/+z/7P/t/+3/7v/u/+//7//v/+//8v/y
//L/8//x//L/8v/y//P/8//0//T/9f/1//f/9//3//f/9//3//j/+P/6//r/+v/8//3/
/v//////AAABAAIAAwAEAAUABQAHAAgACgAPABEAEgAUABcAGQAcAB8AIAAjACYAKQAt
ADEANAA3ADoAPAA9AD8AQQBDAEMARABFAEYARgBGAEYARgBGAEYARABEAEQAQgBBAEAA
PwA+AD0AOwA4ADUAMAAuACsAKAAmACMAIAAdABoAFwAVABIADQAMAAoACAAIAAYABAAD
AAEAAQD///7//f/8//z/+//6//r/+v/5//j/9//3//b/9f/1//X/9f/0//P/8//z//D/
8P/v/+7/7P/s/+z/7P/s/+z/7P/s/+7/7f/t/+7/7v/u/+7/7v/u/+7/7//v/+//7//w
//D/8P/x//H/8f/y//L/8//z//P/8//0//T/9P/1//X/9v/4//j/+P/5//f/9//3//f/
9//3//f/9//3//f/9v/2//b/9v/2//b/9//3//f/9//2//b/9v/2//T/9P/0//T/8v/y
//L/8v/0//T/8//z//P/8v/y//L/8v/y//L/8v/y//L/8f/x//H/8f/y//L/9P/0//b/
9//4//n/+f/5//n/+P/3//f/+f/6//v/+//7//3/AAAAAP////////3//v/+//7////9
//v/+//7/////////wAA/v/+//z/+f/5//f/9f/0//P/8v/y//L/8v/y//H/7v/t/+z/
7P/s/+3/7f/u//D/8P/y//P/8//0//b/+/8FAAsADgAYACwATQB4AJ4AwQDlAAoBNgFs
AZUBowGQAWMBJAHYAG8A9f+X/2L/Pf8s/zv/VP9n/3X/h/+Y/6T/rv+7/8b/zv/V/9v/
3v/g/+H/4f/j/+T/5f/m/+f/6P/p/+n/6v/q/+r/6//s/+z/7P/s/+3/7f/u/+7/7//v
/+//7//w//D/8P/x//H/8v/y//L/9f/1//b/9v/1//X/9//3//f/9//3//f/+P/4//r/
+v/6//z//f/+//////8AAAEAAgADAAQABQAHAAkACgAMAA8AEQASABQAFQAXABoAHQAg
ACMAJgApAC0AMQA0ADcAOgA8AD0APwBBAEMAQwBEAEUARgBGAEYARgBGAEYARgBEAEQA
RABCAEMAQgBBAEAAPQA7ADgANQAwAC4AKwAoACQAIQAeABsAGAAVABMAEAANAAwACgAI
AAgABgAEAAMAAQABAP///v/7//r/+v/5//j/+P/4//f/+P/3//f/9v/z//P/8//z//L/
8f/x//H/8P/w/+//7v/u/+7/7v/u/+z/7P/s/+z/7f/t/+7/8P/v/+7/7f/s/+7/7v/v
/+//7f/t/+7/7v/u/+//7//v//L/8v/z//P/8//z//T/9P/0//X/9f/2//b/9v/2//f/
9//3//f/9//3//f/9//3//f/9//2//b/9v/2//b/9v/1//X/9f/1//T/9P/0//T/9P/1
//T/9P/0//T/9P/y//L/8v/y//L/8v/x//H/7//u/+7/7v/w//D/8P/w/+7/7v/t/+3/
7//v//D/8P/y//L/9P/1//T/9f/1//X/+P/4//j/+f/3//j/+f/5//n/+//+//7/AQAB
AAEA///8//z//P/9//3/+//7//v//f/9//3//v/+//7//P/5//f/9f/z//L/8f/w//D/
8P/w//D/7//s/+n/6P/o/+j/6//r/+z/7v/u/+7/7//x//D/8P/1////BwAMABQAJgBF
AGwAkgC1ANcA/AAmAVoBiwGhAZYBcQE4AfAAkwAfALX/cv9F/yj/L/9K/1//b/9//5D/
nv+q/7f/wv/M/9H/0//W/9r/2//b/93/3v/f/+D/4f/i/+P/4//k/+T/5P/l/+b/5v/m
/+b/5f/l/+b/5v/p/+n/6f/p/+r/6v/q/+v/6f/q/+r/6v/t/+3/7v/u/+7/7f/u/+3/
7//v/+//7//w//D/8v/y//L/9P/1//b/9//3//j/+f/6//v//P/9////AQACAAQABQAH
AAgACgANAA8AEgAVABgAGwAeACEAIwAnACoALQAyADQANQA3ADkAOwA7ADwAPwBAAEAA
QABAAEAAQABAAD4APgA+ADwAPQA8ADsAOgA3ADUAMgAvACwAKgAnACQAIgAfABwAGQAU
ABEADwAMAAkACAAGAAQAAgAAAP7//f/7//v/+f/4//f/9v/2//X/9P/0//T/8//y//H/
8f/w/+3/7f/t/+3/7P/r/+v/6//s/+z/6//q/+j/6P/o/+j/6v/q/+r/6v/o/+f/5//o
/+b/5v/m/+b/6P/o/+n/6f/n/+f/6P/o/+r/6//r/+v/7P/s/+3/7f/t/+3/7v/u/+z/
7f/t/+7/7P/s/+z/7f/v/+//7//v/+//7//v/+//7//v/+7/7v/w//D/8P/w/+3/7f/t
/+3/7P/s/+z/7P/s/+v/6//r/+v/6//r/+v/7f/s/+r/6v/q/+r/7P/s/+z/7P/q/+r/
6f/p/+n/6P/o/+j/6v/q/+r/6v/q/+r/6f/p/+f/5//o/+j/6v/q/+z/7f/u/+//7//v
//D/8P/w//H/7//w//H/8f/x//P/9v/2//n/+f/5//f/9P/0//T/9f/1//P/8//z//X/
9f/1//b/9v/2//T/8f/v/+3/6//q/+v/6v/q/+r/6v/q/+n/5v/j/+L/4v/i/+P/4//k
/+b/5v/o/+n/6f/q/+z/8f/3/wEACAAOABoANQBaAIIApwDJAO4AFgFKAXsBmQGWAXcB
QgH+AKcAMwDD/3b/Sf8o/yf/Pv9X/2X/d/+K/5j/ov+v/7r/xP/L/8//0v/U/9n/2//b
/9z/3f/e/93/3v/f/9//4v/i/+L/4//k/+T/5P/k/+f/5//o/+j/6f/p/+n/6f/q/+r/
6v/r/+v/7P/s/+z/7f/t/+7/7v/t/+3/7//v//H/8f/x//H/8v/y//T/9P/y//T/9f/2
//n/+f/6//v//P/9//7///8BAAMABAAGAAcACQAKAAwADQAPABIAFQAaAB0AIAAjACMA
JwAqAC0AMgA0ADUANwA5ADsAOwA8AD8AQABAAEAAPgA+AD4APgA+AD4APgA8AD0APAA7
ADoANwA1ADIALwAuACwAKQAmACAAHQAaABcAFAARAA8ADAALAAoACAAGAAIAAAD+//3/
+//7//n/+P/3//b/9v/1//T/9P/0//P/8v/x//H/8P/v/+//7//v//D/7//v/+//7P/s
/+v/6v/q/+r/6v/q/+r/6v/q/+r/6v/p/+n/6v/q/+r/6v/q/+r/6v/r/+v/6//r/+z/
7P/u/+//7//v/+7/7v/v/+//8f/x//L/8v/w//H/8f/y//L/8v/y//P/8//z//P/8//z
//P/8//z//P/8//y//L/8v/y//L/8v/z//P/8//z//D/8P/w//D/8P/x//D/7v/u/+7/
7v/u/+7/7v/u/+z/7P/r/+v/7f/s/+z/7P/s/+z/7P/s/+z/7P/r/+v/7f/t/+7/7v/s
/+z/7v/v//L/8//z//P/9P/0//T/9f/1//b/9//3//f/+f/8//z/+//7//v/+f/6//r/
+v/7//v/+f/5//n/+//7//v//P/8//z/+v/3//X/8//x//D/7//u/+7/7v/u/+7/7f/q
/+f/5v/m/+b/6f/p/+r/7P/s/+z/7f/v//L/9P/3////BwAMABIAHgA5AF4AhgCrAM8A
9AAcAUwBewGVAZABbwE6AfQAmwAnALX/bv9D/yj/K/9G/1v/a/99/4z/mv+m/7H/vP/I
/9H/1f/Y/9z/3//f/+H/4v/j/+T/5f/m/+f/5//q/+r/6v/r/+r/6v/q/+r/7f/t/+7/
7v/t/+3/7f/t/+7/7v/u/+//7//w//D/8P/x//H/8v/y//P/8//1//X/9f/1//X/9f/4
//j/+v/6//j/+v/7//z//f/9//7///8AAAEAAgADAAUABwAIAAoACwANAA4AEAAVABcA
GgAdAB8AIQAjACUAKQAtADAAMwA0ADYANwA5AD0APwA/AEAAQQBCAEIAQgBCAEIAQgBC
AEIAQgBCAEAAPQA8ADsAOgA3ADUAMgAvAC4ALAApACYAIAAdABoAFwAWABMAEQAOAAsA
CgAIAAYABAACAAAA/////////f/8//n/+P/4//f/9v/2//b/9f/0//P/8//y//H/8f/x
//H/8P/v/+//7//s/+z/6//q/+r/6v/q/+r/6v/q/+r/6v/s/+v/6//s/+z/7P/s/+z/
7P/s/+3/7f/t/+3/7v/u/+7/7//v/+//8v/y//P/8//z//P/9P/0//T/9f/1//b/9v/2
//b/9//1//X/9f/1//f/9//3//f/9f/1//T/9P/0//T/9P/0//P/8//z//P/8v/y//L/
8v/y//L/8v/y//L/8v/y//L/8P/w/+//7//x//D/8P/w/+7/7v/u/+7/7v/u/+3/7f/v
/+//8P/w/+7/7v/w//H/9P/1//X/9f/0//T/9P/1//X/9v/3//f/9//5//z//P/9//3/
/f/7//z//P/8//3//P/5//j/9//7//v/+//8//7//v/8//n/9f/z//H/8P/x//D/8P/w
//D/8P/v/+z/6//q/+r/6v/p/+n/6v/s/+z/7v/v//H/8v/y//f///8HAAwAEgAgADsA
YACIAK0A0QD2AB4BTgF/AZsBlgFxAToB9gCdACcAu/92/0v/Lv8t/0b/W/9r/33/jv+c
/6j/tf/A/8r/0f/X/9z/3v/f/+H/3//g/+H/4v/l/+b/5//n/+j/6P/o/+n/7P/s/+z/
7P/t/+3/7v/u/+3/7f/t/+3/7v/u/+7/7//v//D/8P/w//H/8f/y//L/8//z//X/9f/1
//X/9f/1//j/+P/6//r/+P/6//v//P/9//3//v///wIAAwAEAAUABQAHAAgACgANAA8A
EAASABMAFQAYABsAIAAjACYAKQArAC8AMgA1ADYAOAA5ADsAPgBBAEIARABDAEQARABE
AEYARgBGAEYARABEAEQAQgBBAEAAPwA+AD0AOwA4ADUAMgAwAC0AKgAkACEAHgAbABgA
FQATABAADQAMAAoACAAGAAQAAgABAP/////9//z/+//6//r/+f/4//j/+P/3//b/9f/1
//T/8//z//P/8//y//H/8f/x//D/8P/v/+7/7v/u/+7/7v/u/+7/7v/u/+7/7f/t/+7/
7v/u/+7/7v/s/+z/7f/t/+//7//w//D/8P/x//H/8f/y//L/8//z//P/8//0//T/9P/1
//X/9v/2//b/9v/3//f/9//3//f/9//3//f/9//1//X/9P/0//T/9P/0//T/8//z//P/
8//y//L/8v/y//L/8v/y//L/8v/y//D/8P/w//D/8v/y//H/8f/v/+7/7v/u//D/8P/w
//D/7v/u/+3/7f/t/+3/7v/u/+7/7v/w//H/8v/z//P/8//0//T/9P/1//f/+P/5//n/
9//5//z//P/////////9//r/+v/6//v/+//5//n/+f/9//3//f/+//z//P/6//f/9//1
//P/8v/x//D/8P/w/+7/7v/t/+r/6f/o/+j/6P/p/+n/6v/s/+7/7v/v//H/8v/y//f/
//8FAAwAFAAkAEMAagCSALMA1QD6ACIBVgGHAZ8BlAFvATYB8ACTAB8Atf90/0n/Kv8v
/0r/X/9v/4H/kv+c/6j/tf/C/8r/0f/V/9j/2v/b/93/3f/e/9//4P/j/+T/5f/l/+b/
5v/m/+f/6P/o/+j/6P/n/+f/6P/o/+n/6f/p/+n/7P/s/+z/7f/r/+z/7P/s/+//7//w
//D/7//v//H/8f/x//H/8f/x//L/8v/0//T/8v/0//X/9v/5//n/+v/7//z//f/+////
//8BAAIABAAHAAkACgAMAA8AEQAUABcAHAAfACIAJQAnACsALgAxADQANgA3ADkAPQA/
AD8AQABBAEIAQgBCAEIAQgBCAEIAQABAAEAAPgA/AD4APQA8ADkANwA0ADEALgAsACkA
JgAkACEAHgAbABYAEwARAA4ACwAKAAgABgAEAAIAAAD///v/+//5//j/+f/4//j/9//0
//T/9P/z//T/8//z//L/8f/x//H/8f/u/+3/7f/t/+7/7v/t/+z/7P/s/+z/7P/q/+r/
6v/q/+r/6f/p/+r/6v/q/+r/6v/s/+z/7f/t/+3/7f/u/+7/7v/v/+//7//u/+7/7//v
/+3/7f/u/+7/8P/x//H/8v/y//L/8v/z//H/8f/x//H/8f/x//H/8f/x//H/8P/w//D/
8P/w//D/7//v/+//7//u/+7/7v/u/+7/7f/s/+z/7P/s/+z/7P/s/+z/7P/s/+z/6//r
/+3/7P/s/+z/7P/s/+z/7P/q/+r/6f/p/+v/6//s/+z/6v/q/+z/7f/w//H/8f/x//L/
8v/y//P/8f/y//P/8//1//f/+v/6//v/+//7//n/+P/4//j/+f/5//f/9//3//f/9//3
//j/+P/4//b/8//x/+//7f/s/+v/6v/q/+r/7P/s/+v/6P/n/+b/5v/m/+X/5f/m/+j/
6v/q/+v/7f/s/+7/8//9/wUADAAWACgASQByAJgAvQDfAAQBMAFmAZMBnwGOAWEBJAHY
AHMA/f+d/2L/N/8k/zH/TP9h/2//gf+S/57/qv+3/8D/yP/P/9P/1v/Y/9v/2//d/97/
3//g/9//4P/h/+H/4v/i/+L/4//k/+T/5P/k/+f/5//o/+j/5//n/+f/5//o/+j/6P/p
/+n/6v/q/+r/6//r/+z/7P/t/+3/7//v/+//7//v/+//8P/w//L/8v/y//T/9f/2//f/
9//4//n//P/9//7//////wEAAgAEAAcACQAKAAwAEQATABYAGQAaAB0AIAAjACcAKwAu
ADEANAA2ADcAOQA5ADsAOwA8AD0APgA+AD4APgA+AD4APgA+AD4APgA8ADsAOgA5ADgA
MwAxAC4AKwAqACgAJQAiAB4AGwAYABUAEgAPAA0ACgAJAAgABgAEAAAA/v/8//v/+f/5
//f/9v/1//T/9P/z//L/8v/y//H/8P/v/+//7v/t/+3/7f/t/+7/7f/t/+3/6v/q/+n/
6P/o/+j/6P/o/+j/6P/o/+j/6v/p/+n/6v/s/+z/7P/s/+r/6v/r/+v/7f/t/+7/7v/s
/+3/7f/t/+7/7v/v/+//8f/x//L/8v/w//H/8f/y//L/8v/y//P/8//z//P/8//z//P/
8//z//P/8//y//L/8v/y//L/8v/v/+//8f/x//L/8P/w//D/8P/u/+7/7v/u//D/8P/v
/+//7f/s/+z/7P/u/+7/7v/u/+7/7v/t/+3/7f/t/+7/7v/u/+7/8P/x//D/8f/x//H/
9P/0//T/9f/z//T/9f/1//f/+f/8//z//f/9//3/+//4//j/+P/5//v/+f/5//n/+//7
//v//P/8//z/+v/3//X/8//x//D/7f/s/+z/7P/u/+7/7f/q/+n/6P/o/+j/6f/p/+r/
7P/s/+7/7//t/+7/8P/z//3/BwAMABIAIAA9AGQAjACxANMA+AAiAVYBhQGdAZQBcQE4
AfAAjwAZAKv/av9D/yb/Lf9G/1n/af97/4z/mv+o/7X/wP/K/9H/0//W/9j/2//d/9//
4P/h/+L/4//k/+X/5f/m/+b/5v/n/+j/6P/o/+j/5//n/+j/6P/r/+v/6//r/+z/7P/s
/+3/7f/u/+7/7v/v/+//8P/w//H/8f/z//P/8//z//P/8//0//T/9v/2//b/+P/5//r/
+//7//z//f/+////AAABAAMABQAGAAgACQALAAwADgARABMAFgAZAB4AIQAkACcAJwAr
AC4AMQA0ADYANwA5AD0APwA/AEAAPwBAAEAAQABCAEIAQgBCAEAAQABAAD4APwA+AD0A
PAA3ADUAMgAvACwAKgAnACQAIgAfABwAGQAUABEADwAMAAsACgAIAAYAAgAAAP7//f/9
//3/+//6//f/9v/2//X/9P/0//T/8//0//P/8//y//H/8f/x//H/8P/v/+//7//u/+7/
7f/s/+r/6v/q/+r/6v/q/+r/6v/q/+n/6f/q/+r/6v/q/+r/7P/s/+3/7f/r/+v/7P/s
/+7/7//v/+//7v/u/+//7//x//H/8v/y//L/8//z//T/8v/y//L/8//1//X/9f/1//P/
8//z//P/8//z//L/8v/0//T/9P/0//P/8//z//P/8v/0//L/8v/y//L/8P/w//D/8P/w
//D/7//v/+//7v/u/+7/7v/u/+7/7v/u/+7/7f/t/+3/7f/u/+7/8P/w//L/8//0//X/
9f/1//T/9P/0//X/9f/2//f/9//1//f/+v/6//3//f/9//v/+v/6//r/+//5//f/9//3
//v/+//7//z/+v/6//j/9f/z//H/7//u/+3/7P/s/+z/7v/u/+3/6v/p/+j/6P/o/+f/
5//o/+r/7P/u/+//7//w//L/+f8BAAkADgAYADAAVQB8AKAAwwDnAAwBPAFyAZkBnQGC
AVEBEAHAAFMA3/+N/1r/M/8o/z3/WP9n/3n/i/+Y/6T/sv+9/8b/zv/T/9f/2v/c/93/
3//f/+D/4f/i/+P/5P/l/+X/5v/m/+b/5//o/+j/6P/o/+n/6f/q/+r/6//r/+v/6//s
/+z/7P/t/+3/7v/u/+7/7//v//D/8P/v/+//8f/x//P/8//z//P/9P/0//b/9v/2//j/
+f/6//v/+//8//3//v///wAAAQADAAUABgAIAAkACwAMAA4AEwAVABgAGwAeACEAJAAn
ACkALQAwADMANgA4ADkAOwA9AD8APwBAAD8AQABAAEAAQgBCAEIAQgBCAEIAQgBAAD8A
PgA9ADwANwA1ADIALwAsACoAJwAkACIAHwAcABkAFAARAA8ADAAJAAgABgAEAAIAAAD+
//3/+//7//n/+P/5//j/+P/3//T/9P/0//P/9P/z//P/8v/v/+//7//v/+7/7f/t/+3/
7v/u/+3/7P/s/+z/7P/s/+z/7P/s/+z/7P/r/+v/7P/s/+z/7P/s/+z/7P/t/+3/6//r
/+z/7P/u/+//7//v//D/8P/x//H/8f/x//L/8v/y//P/8//0//T/9P/0//X/9f/1//X/
9f/z//P/8//z//P/8//y//L/8v/y//L/8v/x//H/8f/x//D/8P/w//D/8v/w//D/8P/w
//D/8P/w//D/8P/u/+7/7f/t/+//7v/u/+7/7v/u/+7/7v/s/+z/6//r/+3/7f/u/+7/
8P/w//L/8//y//P/8//z//b/9v/2//f/9f/2//f/9//3//n//P/8//3//f/9//v/+v/6
//r/+//9//v/+//7//v/+//7//z/+v/6//j/9f/1//P/8f/w/+//7v/u/+7/7v/u/+3/
6v/p/+j/6P/o/+v/6//s/+7/7v/w/+//7//w//T/+f8DAAsAEAAaADAAUQB4AJ4AxQDp
ABIBPgFyAZkBoQGMAVsBHAHOAGUA8f+X/17/M/8i/zf/VP9l/3X/if+a/6b/sP+9/8j/
zv/T/9X/2P/c/9//4f/f/+D/4f/i/+P/5P/l/+X/5v/m/+b/5//m/+b/5v/m/+n/6f/q
/+r/6//r/+v/6//s/+z/7P/t/+3/7v/u/+7/7//v//D/8P/v/+//8f/x//P/8//z//P/
8v/y//T/9P/2//j/+f/6//n/+f/6//v//v///wAAAQADAAUABgAIAAkACwAMAA4AEwAV
ABgAGwAeACEAJAAnACkALQAwADMANgA4ADkAOwA9AD8APwBAAEEAQgBCAEIAQgBCAEIA
QgBEAEQARABCAEEAQAA/AD4AOQA3ADQAMQAuACwAKQAmACIAHwAcABkAFgATABEADgAL
AAoACAAGAAQAAgAAAP///f/9//v/+v/5//j/+P/3//b/9v/2//X/9P/z//P/8v/x//H/
8f/x//L/8f/x//H/7v/u/+3/7P/s/+z/7P/s/+z/7P/s/+z/7P/r/+v/7P/s/+z/7P/s
/+7/7v/v/+//7f/t/+7/7v/u/+//7//v//D/8P/x//H/8f/x//L/8v/y//P/8//0//T/
9P/0//X/8//z//P/8//x//H/8f/x//L/8//z//T/8v/y//L/8v/x//H/8f/x//L/8v/w
//D/8P/w//D/8P/w//L/8v/y//L/8P/w/+//7//v/+7/7v/u/+7/7v/u/+7/7v/u/+3/
7f/t/+3/7v/u//D/8P/y//P/9P/1//X/9f/2//b/9v/3//X/9v/3//f/+f/7//7//v//
///////9//z//P/8//3/+//5//n/+f/9//3//f/+//7//v/8//n/9f/z//H/8P/v/+7/
7v/u//D/8P/v/+z/6//q/+r/6v/r/+v/7P/u/+7/8P/x//H/8v/0//v/BQANABIAHAAy
AFcAfgCkAMcA6QAOAT4BcgGZAZ8BhgFTARQBwgBZAOP/jf9a/zP/Jv89/1j/Z/95/43/
nv+o/7T/v//K/9L/1//b/9z/3v/f/+H/4//k/+X/5v/l/+b/5//n/+r/6v/q/+v/7P/s
/+z/7P/t/+3/7v/u/+//7//v/+//8P/w//D/8f/z//T/9P/0//P/8//0//T/9f/1//f/
9//5//n/+f/5//r/+v/8//z//P/+////AAABAAEAAgADAAQABQAGAAcABwAJAAoADAAR
ABMAFAAWABkAGwAeACEAJAAnACoALQAvADMANgA5ADoAPAA9AD8AQwBFAEUARgBHAEgA
SABIAEYARgBGAEYARgBGAEYARABDAEIAQQBAAD0AOwA4ADUAMgAwAC0AKgAmACMAIAAd
ABoAFwAVABIADwAOAAwACgAIAAYABAADAAMAAwABAAAA///+//7//f/8//z//P/7//r/
+f/5//j/9//3//f/9//2//X/9f/1//T/9P/z//L/8v/y//L/8v/y//L/8v/y//T/8//z
//T/9P/0//T/9P/0//T/9f/1//f/9//4//j/9v/3//f/9//4//j/+f/5//v/+//8//z/
+v/7//v//P/8//z//P/9//v/+//7//v//f/9//3//f/9//3//P/8//r/+v/6//r/+//7
//v/+//6//r/+v/6//r/+f/5//n/+f/5//n/+f/3//b/9v/2//j/9//3//f/9//3//f/
9//5//n/+P/4//j/+P/4//n/+//8//z//f/9////AAAAAAAAAAAAAAEAAgACAAMAAwAG
AAgACQAKAAgABwAGAAQABQAHAAUAAgADAAQABQAGAAgACAAIAAgABQAEAAMAAgAAAP7/
/P/6/w==
         </WaveFormData>
      </LeadData>
      <LeadData>
         <LeadByteCountTotal>10000</LeadByteCountTotal>
         <LeadTimeOffset>0</LeadTimeOffset>
         <LeadSampleCountTotal>5000</LeadSampleCountTotal>
         <LeadAmplitudeUnitsPerBit>4.88</LeadAmplitudeUnitsPerBit>
         <LeadAmplitudeUnits>��V</LeadAmplitudeUnits>
         <LeadHighLimit>2147483647</LeadHighLimit>
         <LeadLowLimit>268435456</LeadLowLimit>
         <LeadID>V4</LeadID>
         <LeadOffsetFirstSample>0</LeadOffsetFirstSample>
         <FirstSampleBaseline>0</FirstSampleBaseline>
         <LeadSampleSize>2</LeadSampleSize>
         <LeadOff>FALSE</LeadOff>
         <BaselineSway>FALSE</BaselineSway>
         <ExcessiveACNoise>FALSE</ExcessiveACNoise>
         <MuscleNoise>FALSE</MuscleNoise>
         <LeadDataCRC32>2947253848</LeadDataCRC32>
         <WaveFormData>
6v/q/+r/6v/s/+z/7P/s/+7/7v/u/+7/7v/u/+7/7v/w//D/8P/w//L/8v/y//L/8v/y
//L/8v/0//T/9P/0//T/9P/0//T/9v/2//b/9v/3//j/+f/6//z//P/8//z//f/+////
AAABAAIAAwAEAAYACAAKAAwAEAASABQAFgAYABoAHAAeACEAJAAnACoALQAuAC8AMAAz
ADQANQA2ADkAOgA7ADwAOgA6ADoAOgA6ADoAOgA6ADgANgA0ADIALgAsACoAKAAkACIA
IAAeABoAGAAWABQAEQAQAA8ADgALAAoACQAIAAcABgAFAAQAAgACAAIAAgAAAAAAAAAA
AP7//v/+//7//P/8//z//P/8//z//P/8//r/+v/6//r/+P/4//j/+P/6//r/+v/6//j/
+P/4//j/9v/2//b/9v/4//j/+P/4//j/+P/4//j/+v/6//r/+v/8//z//P/8//z//P/8
//z//v/+//7//v/+//7//v/+/wAAAAAAAAAA/v/+//7//v/+//7//v/+//7//v/+//7/
/v/+//7//v/+//7//v/+//z//P/8//z//P/8//z//P/8//z//P/8//z/+//7//v//f/9
//z//P/6//r/+v/6//r/+v/6//r/+v/6//r/+v/9//////8AAAEAAgACAAIAAwACAAEA
AAABAAMABQAGAAYACAALAAsACwANAA0ADAALAAsACwALAAsACgAJAAkACgAKAAoACgAK
AAoABgAFAAQAAgAAAP///v/9//z//P/8//z/+//4//f/9//2//b/9v/3//f/9//3//n/
+f/4//v/+//9//7//v8DABEAJQBAAF4AgACfAMEA6gAeAVUBgwGYAZABagEsAeAAlQBG
AP//0P+z/5//n/+p/7D/uf/D/83/1P/Z/97/4//n/+n/6f/p/+v/7P/r/+n/6f/p/+v/
6//r/+3/7f/t/+3/7f/u//D/8P/x//H/8f/y//L/8v/w//H/8f/x//H/8f/y//L/9P/0
//T/9f/1//X/9v/2//b/9//3//f/9f/2//b/9v/3//f/9//4//j/+f/5//n/+v/7//z/
/f/9//7///8AAP//AAABAAIAAwAEAAYABwAKAAoADQAPABIAFAAWABkAGgAdACAAIgAi
ACQAJgApACsALQAvADAAMQAyADMANAA2ADYANgA3ADcANwA3ADcANQA1ADQAMwAyADAA
LgAsACcAJAAjAB8AGgAYABUAEwASAA4ADQALAAkABwAGAAQABAAEAAEAAQAAAP///v/9
//r/+v/5//j/+v/6//n/+P/3//b/9f/z//T/9P/0//T/9P/y//L/8v/0//P/8//x/+//
8P/w//D/7v/u/+7/7v/w//D/8P/w//D/8P/w//D/7//v/+//7//v/+//7//w//D/8P/w
//D/7//v/+//8f/v//D/8P/w//D/8P/x//H/8f/y//T/9f/z//P/8//z//H/8f/x//H/
8v/y//L/8v/y//L/8v/y//P/8//z//P/8f/v/+//8P/w//D/8P/w//D/8P/w//D/7v/t
/+3/7f/v/+//7v/u/+z/7P/s/+z/7P/s/+z/7P/u/+7/7v/u/+3/7//v//D/8//0//T/
9P/1//T/8//y//L/8//0//T/9P/2//n/+f/7//3//f/8//v/+//7//v/+f/4//f/9//4
//j/+P/4//r/+v/2//X/8v/w/+7/7f/q/+n/6P/o/+b/5v/l/+L/4//j/+L/4v/i/+P/
4//j/+P/4//j/+T/5//n/+f/6P/o/+v/8/8DABoAOABaAH0AoQDIAPoAMQFnAYwBlAF+
AUgB/ACpAFQA///A/5//h/9//4X/kP+X/6H/q/+y/7n/wP/H/83/0f/T/9X/1f/W/9X/
1f/V/9X/1//X/9f/2f/Z/9v/2//b/9z/3P/c/93/3f/d/97/3v/e/9z/3f/d/93/3//f
/+D/4P/e/97/3v/f/9//3//g/+D/4f/j/+T/5f/j/+T/5P/k/+X/5f/l/+b/5v/n/+f/
5//o/+n/6v/r/+n/6v/r/+z/6//s/+3/7v/w//L/9f/3//j/+P/7//3//v8AAAIABQAK
AA0AEAASABYAGAAaAB0AHwAhACMAJAAlACYAJwAoACYAJgAmACcAKQApACkAKQAlACUA
JAAjACAAHgAcABoAFwAUABMADwAOAAwACQAHAAQAAAD///3/+//5//j/9v/0//T/8f/x
//D/7//u/+3/7P/s/+v/6v/q/+r/6f/o/+j/6P/o/+f/5v/m/+b/5v/k/+L/4v/i/+L/
4f/h/9//3//g/+D/4P/g/+D/4P/g/+L/4v/i/+L/4P/g/+D/4P/h/+H/4f/h/+P/4//j
/+T/5P/k/+T/5P/n/+f/5//p/+f/6P/o/+j/6P/o/+n/6f/q/+r/6//r/+v/6//r/+v/
6//r/+v/6//o/+j/6P/o/+j/6P/o/+j/6P/p/+r/6//p/+n/6//q/+j/6P/o/+j/6P/o
/+j/6P/o/+f/5//n/+n/6f/o/+j/6P/o/+j/6P/o/+j/6P/o/+b/5v/m/+b/6f/r/+v/
7P/t/+7/7v/u/+7/7v/u/+7/7//x//P/9P/0//b/+f/5//n/+//7//r/+//7//v/+//9
//z/+//7//z//P/8//z/+v/6//b/9f/0//L/8P/v/+7/7f/s/+z/6v/q/+n/5v/n/+f/
5v/m/+j/6f/p/+n/6f/r/+v/7v/t/+v/7f/u//D/8////xMALgBQAHQAlQC7AOQAGAFP
AYEBmAGSAWwBKAHYAIcAMADl/7j/m/+J/4n/k/+a/6P/sf+7/8D/x//O/9X/2f/d/93/
3//h/+D/3//h/+H/4f/j/+X/5f/n/+f/5//n/+f/6P/o/+j/6f/p/+n/6v/q/+r/7P/t
/+3/7f/r/+v/7P/s/+7/7v/u/+//7//v//D/8P/w//H/8f/x/+//8P/w//D/8//z//P/
9P/0//X/9f/1//b/9//4//n/+//8//3//v/9//7///8AAAMABAAGAAcACAAIAAsADQAQ
ABIAFAAXABwAHwAiACQAJgAoACoALQAvADEAMwA0ADUANgA3ADgAOgA6ADoAOwA5ADkA
OQA5ADUANQA0ADMAMgAwAC4ALAApACYAJQAhAB4AHAAZABcAFgASABEADwANAAsACgAI
AAgACAAFAAUAAgABAAAA///+//7//f/8//z//P/7//r/+v/6//r/+f/4//j/+P/4//j/
9v/2//b/9v/1//X/8//z//T/9P/0//T/9P/0//T/9v/2//b/9v/2//b/9v/2//X/9f/1
//X/9f/1//X/9v/2//b/9v/2//n/+f/5//v/+f/6//r/+v/8//z//f/9//z//P/9//3/
/f/9//3//f/9//3//f/9//z//P/8//z//P/8//z//P/9//3//f/9//v/+//7//v//P/8
//z//P/8//z//P/6//r/+v/6//z/+//7//v/+f/5//j/+P/5//r/+//8//v/+v/5//j/
+v/6//r/+v/7//3//f/+////AAAAAAAABAAEAAQABAAEAAUABgAGAAQABgAJAAkADQAP
AA8ADgALAAsACwALAA0ADAALAAsADAAMAAwADAAMAAwACAAHAAQAAgAAAP///v/9//z/
/P/+//7//f/6//f/9//2//b/9v/3//f/9//5//n/+f/6//n/+f/5//r/+v///wsAHQA2
AFIAcgCRALMA2gAMAUMBdQGUAZgBfgFGAfoArwBgABEA2v+7/6X/m/+j/6z/s/+7/8f/
0P/X/97/4//n/+n/6f/p/+v/7P/t/+3/7f/t/+//7//v//H/8f/x//H/8f/y//L/8v/z
//P/8f/y//L/8v/0//X/9f/1//X/9f/2//b/9P/0//T/9f/3//f/+P/4//b/9//3//f/
+f/6//r/+v/7//v/+//8//z//f/9//3//v///wAAAQD//wAAAQACAAUABgAHAAgACQAK
AAwADQAQABAAEwAVABYAGAAaAB0AIAAjACYAKAAsAC4AMAAzADQANQA2ADYAOAA6ADwA
PgA8ADwAPAA9AD0APQA9AD0APQA9ADwAOwA4ADYANAAyAC8ALAArACcAJgAkACEAHwAe
ABoAGQAXABcAFQAUABIADgAOAAsACwAKAAkACAAHAAYABgAFAAQAAgACAAEAAAACAAIA
AgABAP7//v/+//7/AAD+//7//v/+//3//f/7//v//P/8//z//P/8//z//P/6//r/+v/6
//r/+v/6//r/+//7//v/+//7//v/+//8//7//v/+//7//f/9//3//////wAAAAAAAP7/
/v///////P/8//3//f///////////////////////v/+//7//v/+//7//v/+//3//f/9
//3//f/9//3//f/6//r/+v/6//z//P/8//v//f/8//v/+v/5//j/+f/6//v//P/6//n/
+f/5//n/+f/4//j/+v/6//r/+v/4//j/+P/4//j/+P/4//j/9//5//n/+v/9//7//v/+
/wAAAAAAAAAA/v///wAAAAAAAAIABQAFAAcACQAJAAgABwAHAAcABwAHAAYABQAFAAQA
BAAEAAQABgAGAAIAAQD8//r/+P/3//j/9//2//b/9v/2//X/8v/w/+//7f/s/+7/7//v
/+//8f/x//H/8v/z//X/9f/0//b/+f8BAA8AJgBCAGAAgwClAMoA+gAzAWkBjgGYAYYB
VgEMAb0AbAAbANz/uf+h/5X/m/+i/6f/sf+9/8T/y//S/9f/2//b/93/3f/f/+L/4//j
/+P/4//l/+P/4//l/+X/5f/l/+X/5v/m/+b/5//n/+n/6v/q/+r/6v/r/+v/6//p/+n/
6v/q/+z/7P/s/+3/6//r/+z/7P/q/+v/6//r/+3/7v/u/+7/7v/t/+z/7P/u/+//7//v
//L/8//0//X/8//0//X/9v/3//j/+f/6//n/+v/8//3/AAAAAAMABQAIAAoADAAPABIA
FQAYABoAHAAeACAAIwAjACUAJwAoACsALAAtAC4ALAAsACwALQAtAC0ALQAtAC0ALQAs
ACsAKAAmACQAIgAhAB4AHQAZABQAEgAPAA0ADAAIAAcABQAFAAMAAgAAAPz//P/5//n/
9v/1//T/8//y//L/8f/w//D/8P/v/+7/7v/u/+7/7f/s/+z/7P/s/+z/6v/q/+r/6v/p
/+n/5//l/+b/5v/m/+j/6P/o/+j/6P/o/+j/6P/m/+b/5v/m/+f/5//n/+f/5//n/+f/
6P/m/+b/5v/m/+f/5//n/+n/6//s/+z/7P/q/+r/6//r/+r/6v/r/+v/6//r/+v/6//p
/+n/6f/p/+r/6v/q/+r/6v/q/+r/6v/p/+n/6f/p/+f/5//n/+f/6P/o/+j/6P/o/+j/
6P/m/+b/5v/m/+T/4//j/+P/5f/l/+T/5P/k/+T/5P/k/+T/5P/k/+T/5P/k/+T/5P/k
/+X/5P/k/+f/6P/o/+j/6v/q/+r/6v/s/+3/7v/u/+z/7v/x//H/8f/z//P/8v/z//P/
8//z//P/8v/x//H/8v/y//L/8v/y//L/7v/t/+r/6P/m/+X/5P/j/+L/4v/i/+L/4f/e
/9v/2//a/9r/3P/d/93/3f/f/9//3//g/+H/4f/h/+D/4v/l/+3//f8UADIAVgB7AKEA
yAD4AC8BZQGKAZIBfAFGAfgApwBSAPv/uP+V/33/d/9//4j/j/+b/6X/rv+1/7r/v//F
/8v/zf/N/83/zv/P/9H/0f/R/9P/0//T/9X/1f/V/9X/1f/W/9T/1P/V/9X/1//Y/9j/
2P/W/9f/1//X/9n/2f/a/9r/2f/Y/9f/1//Z/9n/2v/a/9z/3f/d/93/2//c/9z/3P/f
/9//3//g/97/3//f/9//4P/h/+L/4//j/+T/5f/m/+f/6P/p/+r/7f/u//D/8f/0//T/
9//5//r//P/+/wEABgAJAAwADgAOABAAEgAVABgAGwAeACAAHwAgACEAIgAiACIAIgAj
ACUAJQAlACUAIgAhAB8AHQAcABoAGAAWABMAEAAPAAsABgAEAAEA//8AAPz/+//5//X/
8//y//D/7v/u/+v/6//s/+v/6v/p/+b/5v/l/+T/5P/k/+P/4v/g/+D/4P/f/+D/4P/g
/+D/3v/c/9z/3P/e/93/3f/b/9v/3P/c/9z/2v/a/9r/2v/c/9z/3P/c/9z/3P/c/9z/
3//f/9//3//f/9//3//g/+D/4P/g/+D/4//j/+P/5f/l/+b/5v/m/+b/5v/n/+f/5v/m
/+f/5//l/+X/5f/l/+b/5//o/+n/5v/m/+b/5v/o/+j/6P/o/+X/5f/l/+X/5//l/+X/
5v/m/+b/5v/m/+b/5v/m/+b/5v/l/+X/5f/n/+f/5v/m/+T/5P/k/+T/5P/k/+T/5P/k
/+T/5P/k/+f/6f/p/+r/6//s/+z/7P/t/+z/6//q/+z/7f/u/+7/8P/y//X/9f/3//n/
+f/4//n/+f/5//n/9//2//X/9f/4//j/+P/4//j/+P/0//P/8v/w/+7/7f/q/+n/6P/o
/+j/6P/n/+T/4//j/+L/4v/k/+X/5f/l/+f/5//p/+r/6//r/+n/6v/s/+//9/8HAB4A
PABgAIMApwDOAPwAMwFpAYwBlAF8AUYB+gCpAFQAAQDE/6H/i/+B/4f/kP+Z/6P/r/+6
/7//yP/P/9X/1//Z/93/3f/e/9//3//f/9//4f/f/9//4f/h/+P/4//j/+T/5v/m/+f/
5//n/+j/6P/o/+b/5//n/+f/6f/p/+r/6v/q/+r/6v/r/+v/6//s/+z/7P/t/+3/7f/v
//D/8P/w//H/8f/x//L/8P/x//H/8f/y//P/9P/1//f/+P/5//r/+//8//3//v8BAAIA
BAAFAAYABgAJAAsAEAASABQAFwAaAB0AIAAiACQAJgAoACsALQAvADEAMgAxADIAMwA0
ADYANgA2ADcANwA3ADcANwAzADMAMgAxADAALgAsACoAJwAkACMAHwAcABoAFwAVABQA
EAAPAA0ACwAJAAgABgAEAAQAAQABAAAA///+//3//P/8//v/+v/8//z/+//6//j/+P/4
//f/+P/4//j/+P/4//b/9v/2//b/9f/1//P/8//0//T/9P/0//T/9P/0//T/9P/0//T/
9P/0//T/9P/1//X/9f/1//X/9f/1//b/9v/2//b/9v/3//f/9//5//n/+v/6//r/+v/6
//v/+//6//r/+//7//v/+//7//v//f/9//3//f/6//r/+v/6//r/+v/6//r/+f/5//n/
+f/5//n/+f/5//r/+v/6//r/+v/6//j/+P/4//j/+P/3//f/9//3//f/9v/2//j/+P/4
//j/9v/2//b/9v/2//b/9v/2//f/+f/5//r/+//8//z//P/+//7//v/+/wAAAQACAAIA
AAACAAUABQAJAAsACwAKAAkACQAJAAkACwAKAAkACQAIAAgACAAIAAgACAAEAAMAAgAA
AP7//f/8//v/+v/6//j/+P/3//T/9f/1//T/9P/0//X/9f/1//X/9//5//r/+f/5//n/
+v/6//3/CQAZADQAUgByAJEAsQDYAAgBPwF1AZQBmAF+AUYB+gCtAFwADwDa/7n/of+Z
/6H/qv+x/7v/xf/M/9P/2v/h/+P/5//p/+n/6f/q/+v/7f/t/+3/7//v/+//8f/x//H/
8f/x//L/8P/w//H/8f/x//L/8v/y//T/9f/1//X/9f/1//b/9v/2//b/9v/3//f/9//4
//j/9v/3//f/9//5//r/+v/6//v/+//7//z//P/9//3//f/+////AAABAP//AAABAAIA
AwAEAAUABgAJAAoADAANABAAEAATABUAGgAcAB4AIQAiACUAKAAqACwALgAwADMAMwA1
ADcAOAA7ADwAPQA+AD4APgA+AD8APwA/AD8APwA/AD8APgA9ADoAOAA2ADQAMQAuAC0A
KQAoACYAIwAhAB4AGgAZABcAFwAVABQAEgAOAA4ACwALAAoACQAIAAcACAAIAAcABgAE
AAQAAwACAAQABAAEAAMAAgACAAIAAgAAAP7//v/+/wAA//////3//f/+//7//v/+//7/
/v/+//z//P/8//z//P/8//z//P////////////3//f/9//7//v/+//7//v////////8B
AAAAAAD///7///8AAAIAAwAAAAAAAQABAAEAAQABAAEAAQABAAEAAQD+//7//v/+/wAA
AAAAAAAA/f/9//3//f/9//3//f/9//7//v/8//z//P/8//z//P/8//z//P/6//n/+f/5
//v/+//6//r/+v/6//r/+v/4//j/+P/4//r/+v/6//r/+f/7//v//P/9//7//v/+/wAA
AAAAAAAAAAABAAIAAgACAAQABwAHAAcACQAJAAgACQAJAAkACQAJAAgABwAHAAYABgAG
AAYABgAGAAIAAQD8//r/+P/3//j/9//2//b/+P/4//f/9P/x//H/8P/w//D/8f/x//H/
8//z//P/9P/1//X/9f/2//j///8JABsANABUAHYAlwC5AOIAFgFNAX0BlgGUAXIBMgHk
AJUARgD9/8z/rf+Z/5X/nf+k/63/t//B/8j/z//W/9n/3f/f/+H/4f/j/+L/4//j/+P/
4//l/+P/4//l/+X/5f/l/+X/5v/m/+b/5//n/+f/6P/o/+j/5v/n/+f/5//n/+f/6P/o
/+r/6v/q/+v/6f/p/+r/6v/q/+v/6//r/+n/6v/q/+r/7f/t/+3/7v/u/+//7//v//D/
8f/y//P/8//0//X/9v/1//b/9//4//v//P/+////BAAEAAcACQALAAwADQAPABQAFwAa
ABwAIAAiACQAJwAoACkAKgAqACsALAAtAC4ALgAuAC4ALwAtAC0ALQAtACsAKwAqACkA
JgAkACIAIAAdABoAGQAVABIAEAANAAsACgAGAAUAAwABAP///v/8//j/+P/1//X/9v/1
//T/8//w//D/7//u/+7/7v/t/+z/7P/s/+z/6//o/+j/6P/o/+r/6P/o/+j/6P/n/+f/
5f/l/+b/5v/m/+T/5P/k/+T/5P/k/+T/5P/m/+b/5v/m/+X/5f/l/+X/5//n/+f/6P/o
/+j/6P/o/+f/5//n/+n/6f/q/+r/6v/o/+j/6f/p/+r/6v/r/+v/6//r/+v/6//r/+v/
6//r/+r/6v/q/+r/6P/o/+j/6P/p/+f/6f/p/+j/5v/m/+b/5v/o/+j/6P/o/+j/5//n
/+f/5f/l/+T/5P/k/+T/5P/k/+b/5v/m/+b/5v/m/+b/5v/m/+f/5v/m/+f/6P/o/+j/
7P/s/+z/7P/q/+v/7P/s/+7/8P/z//P/9f/3//f/9v/z//P/8//z//X/9P/z//P/8v/y
//L/8v/0//T/8P/v/+z/6v/o/+f/5P/j/+L/4v/k/+T/4//g/93/3f/c/9z/3v/f/9//
3//h/+H/4f/g/+H/4f/h/+T/5v/p//P/AwAaADoAXgCBAKUAzgAAATkBbwGSAZYBfAFC
AfIAoQBKAPf/vP+Z/4H/ef+B/4j/kf+d/6n/tP+9/8T/yf/N/8//z//P/8//0v/V/9X/
1f/V/9f/1//X/9n/2f/b/9v/2//c/9z/3P/d/93/2//c/9z/3P/e/9//3//f/93/3f/e
/97/3v/e/97/3//h/+H/4v/i/+L/4//j/+P/4//k/+T/5P/l/+X/5f/m/+j/6f/p/+n/
6P/p/+r/6//r/+z/7f/u//H/8v/z//T/9f/2//j/+f/8//z///8BAAYACAAKAA0ADgAR
ABQAFgAYABoAHAAfACEAIwAlACYAJwAoACkAKgAsACwALAAtAC0ALQAtAC0AKwArACoA
KQAkACIAIAAeAB0AGgAZABUAFAASAA8ADQAKAAYABQADAAEA///+//z/+P/4//X/9f/2
//X/9P/z//L/8v/x//D/8P/w/+//7v/u/+7/7v/t/+z/7P/s/+z/7v/s/+z/7P/s/+v/
6//p/+f/6P/o/+j/6P/o/+j/6P/o/+j/6P/o/+r/6v/q/+r/7f/t/+3/7f/r/+v/6//s
/+7/7v/u/+7/7//v/+//8f/v//D/8P/w//L/8v/z//P/8v/y//P/8//z//P/8//z//P/
8//z//P/9P/0//T/9P/0//T/9P/0//P/8//z//P/9f/0//L/8v/y//L/8P/w//D/8P/y
//H/8f/x//H/8f/w//D/8P/w//D/8P/w//D/8P/w//D/8P/w//D/8//1//X/9v/1//b/
9v/2//j/+P/4//j/+v/7//z//P/6//z//////wEAAwADAAIAAQABAAEAAQABAAAA////
/wIAAgACAAIAAAAAAPz/+//4//b/9P/z//L/8f/w//D/8P/w/+//7P/r/+v/6v/q/+z/
7f/t/+3/8f/x//H/8P/x//H/8f/w//T//f8JAB0AOgBYAHgAmwC9AOgAHgFZAYEBkgGG
AVwBFAHGAHcAJgDj/7r/of+R/5P/nf+k/63/t//B/8j/0f/W/9v/3//h/+P/4//j/+L/
4//l/+X/5f/n/+X/5f/n/+f/6f/p/+n/6v/q/+r/6//r/+n/6v/q/+r/7P/t/+3/7f/t
/+3/7v/u/+7/7v/u/+//7//v//D/8P/w//H/8f/x//P/9P/0//T/8//z//P/9P/0//X/
9f/1//T/9f/2//f/9//4//n/+v/7//z//f/+////AAACAAMACAAIAAsADQAQABIAFAAX
ABgAGwAeACAAJAAmACgAKwAtAC8AMQAyADEAMgAzADQANgA2ADYANwA3ADcANwA3ADUA
NQA0ADMALgAsACoAKAAlACIAIQAdABwAGgAXABUAEgAOAA0ACwALAAkACAAGAAQABAAB
AAEAAAD///7//f/+//7//f/8//r/+v/5//j/+v/6//r/+f/2//b/9v/2//b/9P/0//T/
9v/1//X/8//z//T/9P/0//T/9P/0//T/9P/0//T/9P/2//b/9v/2//f/9//3//f/9//3
//f/+P/4//j/+P/4//n/+f/5//v/+//8//z//P/8//z//f/9//z//P/9//3/////////
//////////////7//v/+//7//v/+//7//v/9//3//f/9//3//f/9//3//P/8//z//P/8
//z/+v/6//r/+v/6//n/+f/5//v/+//6//r/+v/6//r/+v/4//j/+P/4//r/+v/6//r/
+//9//3//v///wAAAAAAAAIAAgACAAIAAgADAAQABAAGAAgACwALAAsADQANAAwACwAL
AAsACwANAAwACwALAAwADAAMAAwADAAMAAgABwAEAAIAAAD///7//f/8//z//P/8//v/
+P/3//f/9v/2//j/+f/5//n/+//7//v//P/9//3//f/+/wAABwATACcAQABeAH4AnwDD
AOwAHgFXAYMBlgGOAWoBKgHgAJMARAD//9T/tf+j/6P/rf+0/73/x//R/9j/3//k/+n/
6//r/+3/7//v//L/8//x//H/8f/z//H/8f/z//P/9f/1//X/9v/0//T/9f/1//f/+P/4
//j/+P/5//n/+f/5//n/+v/6//r/+v/6//v/+//7//z//P/8//3//f/9////AAAAAAAA
////////AAACAAMAAwADAAIAAwAEAAUABQAGAAcACAAJAAoACwAMAA0ADgAQABEAFgAW
ABkAGwAcAB4AIAAjACYAKQAsAC4AMAAyADQANwA3ADkAOwA8AD8AQABBAEIAQgBCAEIA
QwBFAEUARQBFAEMAQwBCAEEAPAA6ADgANgA1ADIAMQAtACoAKAAlACMAIAAcABsAGQAZ
ABcAFgAUABIAEgAPAA8AEAAPAA4ADQAMAAwACwAKAAoACgAJAAgACAAIAAgABwAEAAQA
BAAEAAYABAAEAAQABAADAAMAAQD//wAAAAAAAAAAAAAAAAAA/v/+//7//v8AAAAAAAAA
AAEAAQABAAEAAQABAAEAAgACAAIAAgACAAMAAwADAAUAAwAEAAQABAACAAIAAwADAAMA
BAAGAAcABQAFAAUABQADAAMAAwADAAQABAAEAAQAAgACAAIAAgADAAMAAwADAAMAAwAB
AAEAAAAAAAAAAAAAAAAAAAAAAAAAAAD//////////////v/+//7//v/+//7//v/+//7/
/v/+//7//v/+//3//////wAAAwAEAAQABAAEAAQABAAEAAQABQAGAAYACAAKAA0ADQAN
AA8ADwAOAA8ADwAPAA8ADQAMAAsACwAMAAwADAAMAAwADAAIAAcAAgAAAP7//f/+//3/
/P/8//z//P/7//j/9f/1//T/9P/2//f/9//3//f/+f/5//r/+//7//v//P8AAAUAEQAn
AEIAYACCAKMAxQDwACQBXQGJAZwBkAFoASQB1gCHADgA8//I/63/nf+d/6f/rP+1/8H/
zf/U/9n/4P/j/+f/6f/p/+v/6//q/+v/6f/p/+n/6//r/+v/7f/t/+//7//v//D/8P/w
//H/8f/z//T/9P/0//P/8//y//H/8f/x//L/8v/y//L/8v/z//P/8//0//T/9P/1//X/
9f/1//b/9v/2//f/9//3//j/+P/5//n/+f/6//v//P/9//3//v///wAA//8AAAEAAgAE
AAYACQALAAwADAAPABEAFgAYABoAHQAgACMAJgAoACgAKgAsAC8AMwA1ADcAOAA5ADoA
OwA8ADoAOgA6ADsAOwA7ADsAOwA3ADcANgA1ADQAMgAwAC4AKQAmACUAIQAeABwAGQAX
ABYAEgARAA8ADQALAAoACAAGAAYAAwADAAAA///+//3//P/8//v/+v/8//z/+//6//r/
+v/6//n/+P/4//j/+P/2//T/9P/0//L/8f/x/+//8P/y//P/9P/y//L/8v/y//T/9P/0
//T/9P/0//T/9P/z//P/8//z//X/9f/1//b/9v/2//b/9v/3//f/9//5//n/+v/6//r/
+P/4//n/+f/6//r/+//7//r/+f/4//f/+f/5//n/+f/4//j/+P/4//b/9v/2//b/9//3
//f/9//1//X/9f/1//b/9v/2//b/9v/2//b/9f/z//P/8//y//T/9P/0//T/8//z//P/
8v/0//T/9P/0//P/8//z//T/9v/3//f/+f/7//z//P/9//z/+//6//r//P/+//7//v8B
AAMABQAHAAUABQAFAAUABgAIAAYABAAEAAQABAAEAAQABAAEAAQAAgAAAP7//P/6//j/
9v/0/w==
         </WaveFormData>
      </LeadData>
      <LeadData>
         <LeadByteCountTotal>10000</LeadByteCountTotal>
         <LeadTimeOffset>0</LeadTimeOffset>
         <LeadSampleCountTotal>5000</LeadSampleCountTotal>
         <LeadAmplitudeUnitsPerBit>4.88</LeadAmplitudeUnitsPerBit>
         <LeadAmplitudeUnits>��V</LeadAmplitudeUnits>
         <LeadHighLimit>2147483647</LeadHighLimit>
         <LeadLowLimit>268435456</LeadLowLimit>
         <LeadID>V5</LeadID>
         <LeadOffsetFirstSample>0</LeadOffsetFirstSample>
         <FirstSampleBaseline>0</FirstSampleBaseline>
         <LeadSampleSize>2</LeadSampleSize>
         <LeadOff>FALSE</LeadOff>
         <BaselineSway>FALSE</BaselineSway>
         <ExcessiveACNoise>FALSE</ExcessiveACNoise>
         <MuscleNoise>FALSE</MuscleNoise>
         <LeadDataCRC32>1900358196</LeadDataCRC32>
         <WaveFormData>
7P/s/+z/7P/q/+r/6v/q/+z/7P/s/+z/7P/s/+z/7P/t/+7/7//w//D/8P/w//D/8P/w
//D/8P/y//L/8v/y//D/8P/w//D/8v/y//L/8v/0//T/9P/0//b/9v/2//b/9//4//n/
+v/8//z//P/8////AAABAAIABAAGAAgACgAMAA4AEAASABYAGAAaABwAHwAgACEAIgAl
ACYAJwAoACkAKgArACwALAAsACwALAAqACoAKgAqACgAJgAkACIAHwAeAB0AHAAYABYA
FAASAA4ADAAKAAgABwAGAAUABAABAAAA///+//z//P/8//z/+v/6//r/+v/4//j/+P/4
//j/+P/4//j/9v/2//b/9v/2//b/9v/2//b/9v/2//b/9P/0//T/9P/2//b/9v/2//T/
9P/0//T/9P/0//T/9P/0//T/9P/0//T/9P/0//T/9v/2//b/9v/2//b/9v/2//b/9v/2
//b/+P/4//j/+P/4//j/+P/4//j/+P/4//j/9v/2//b/9v/2//b/9v/2//b/9v/2//b/
9P/0//T/9P/0//T/9P/0//L/8v/y//L/8v/y//L/8v/0//T/8//z//H/8f/w//D/8//z
//P/8//x//H/8f/x//H/8P/w//D/8P/w//D/8f/z//P/9f/2//f/9//3//j/9v/2//b/
9//5//r/+v/6//n/+//8//7//v8AAAAA//////////8AAP7//P/8//z//P/8//z//P/8
//v/+f/3//b/9P/z//H/8f/w/+//7//t/+3/7P/r/+r/6f/p/+r/6v/q/+r/6v/r/+v/
6f/p/+r/6v/o/+f/5//p//L/AgAQAB8AMwBIAFwAeACeAMgA6QAAAQcB/QDcAK4AgQBO
ACEAAwDu/97/2v/a/9n/2v/g/+P/5f/l/+X/5f/n/+f/5f/n/+X/5f/l/+P/4//j/+P/
4//j/+T/5P/k/+T/5P/k/+f/5//n/+f/6f/q/+r/6v/q/+n/6P/n/+X/5v/m/+b/5//o
/+n/6v/q/+v/6//r/+n/6v/q/+r/7P/s/+z/7P/s/+3/7f/u/+7/7v/v/+//7//w//H/
8f/x//L/8v/y//L/9P/1//b/9//4//n/+v/8//3///8BAAMABQAHAAkACwAOABAAEgAS
ABQAFgAYABwAHAAfACAAIQAiACMAJAAlACUAJQAmACgAKAAoACcAJgAmACUAJAAjACEA
HwAdABgAFgATABAADgALAAoACAAGAAQAAgABAP3/+//7//r/+P/4//n/+f/4//j/9//2
//T/8//z//P/9f/0//T/9P/y//H/8f/x//L/8v/x//H/8f/x//H/8f/x//H/8P/w//L/
8v/y//L/8f/w/+//7v/w//D/8P/x//H/8f/x//H/8f/x//H/8v/y//L/8v/y//L/8v/y
//P/8//z//P/9P/y//L/8v/y//L/8v/y//P/9f/1//X/9f/1//X/9f/1//X/9f/1//X/
8//z//P/8v/0//T/9P/0//b/9v/2//b/8//z//P/9P/0//T/9P/0//T/9P/z//P/8//z
//L/8v/z//P/8//z//H/8f/x//H/8//y//L/8v/y//L/8v/z//P/8//1//b/+f/5//n/
+v/4//j/+P/5//n/+v/6//r/+//9//7/AAACAAQABAADAAUABQAFAAYABAACAAIAAgAE
AAQABAAEAAQAAwABAP///v/8//v/+f/3//b/9f/1//P/8//y//H/8f/x//L/9P/y//L/
8v/y//H/8//z//P/9P/2//T/8f/v/+//9v8CABIAIQAzAEoAYAB6AJ4AxADrAAgBFwEX
Af4AzgCXAGIALQAHAO7/4P/W/9b/2f/c/+D/5f/r/+3/8f/x//H/8//1//X/9f/z//X/
8//z//P/8//z//P/9P/0//T/9P/0//T/9f/1//X/9f/3//j/+P/4//n/+f/5//n/+//8
//z//P/6//r/+v/6//r/+//7//v//f/+//7//v/+//7//v/+//7//////wAAAAAAAAEA
AQABAAIAAwADAAQABAADAAIAAgAEAAUABgAIAAoADAAOAA4ADwARABMAFQAXABkAGwAd
ACAAIgAkACQAJgAoACoALgAuADEAMgA1ADYANwA4ADcANwA3ADgAOAA4ADgANwA2ADYA
NQA0ADEALwAtACsAKAAmACMAIAAeABsAGgAYABQAEgAQAA8ADQALAAsACgAIAAgACQAJ
AAYABgAFAAQAAgABAAEAAQABAAAAAAAAAAAA////////AAAAAP/////9//3//f/9//v/
+//6//r/+v/6//r/+v/6//r/+v/6//r/+v/6//v/+//7//v/+//5//n/+f/6//z//P/8
//z//P/8//z//f/9//3//f/+//7//v/+//7//v/+//7///////////////3//f/9//3/
/f/9//3//f/9//3//f/8//z//P/8//z//P/8//z//P/7//3//f/6//r/+v/6//r/+v/6
//n/+f/5//n/+P/4//v/+//7//v/+f/5//n/+f/7//r/+v/6//j/+P/4//n/+//7//3/
/v////////8AAP7//v/+////AQACAAIAAgADAAUABgAIAAgACgAKAAkACQAJAAkACgAK
AAgACAAIAAoACgAKAAoACQAHAAQAAQAAAP7//f/7//v/+v/5//n/9//3//b/9f/0//P/
8//0//b/9v/2//b/9f/1//f/9//4//b/9P/z//P/9f8AAAwAHAAtAEMAVgBsAIoArgDU
APcAEAEXAQsB5ACwAH0ARgAXAPf/5P/Y/9T/1P/X/9r/4P/n/+v/7f/v/+//8f/z//P/
8f/x//H/7//v/+//7//v//H/8f/y//L/8v/y//L/8v/z//P/8//z//H/8v/y//L/9f/1
//X/9f/z//T/9P/0//T/9P/0//T/9v/3//f/9//1//b/9v/2//b/9v/2//b/+P/5//n/
+v/6//r/+//7//v//P/9//3///8AAAAAAAAAAAIAAwAEAAcACAAJAAoACwALAAwADQAP
ABEAEwAVABkAHAAeACAAIgAkACYAKAAqACoALQAuAC8AMAAxADIANQA1ADUANgA0ADQA
NAAzADAAMAAvAC4ALQArACkAJwAiACAAHQAaABgAFQAUABIADgAMAAoACQAHAAUABQAE
AAMAAgACAAEAAAAAAP///v/8//v/+//7//v/+v/6//r/+v/5//n/+f/4//j/9//3//f/
9//3//f/9f/1//T/9P/0//T/9P/0//T/9P/0//T/9v/2//b/9//1//X/9f/1//X/9f/1
//b/9v/2//b/9v/2//b/9v/3//n/+f/5//r/+P/4//j/+P/4//j/+P/5//n/+f/5//n/
+f/5//n/+f/5//n/+f/5//n/+f/5//j/+P/4//j/+P/4//j/+P/4//X/9f/1//X/9//3
//j/9v/2//b/9v/0//T/8//z//X/9f/0//T/8//z//P/8//1//X/9f/1//P/8v/y//L/
8v/y//L/8//z//P/9f/2//f/9//3//j/+v/6//r/+//7//z//P/8//v//f/+/wAABAAG
AAYABQADAAMAAwAEAAYABAAEAAQAAgACAAIAAgACAAEA///9//r/+P/3//X/9f/0//P/
8//z//P/8v/x/+z/6//r/+z/7v/u/+7/7v/v/+//7//v/+7/7v/u/+v/6f/t//T//v8M
ABsALwBEAFgAcgCWAMAA4wD+AAsBBwHsAMAAjwBeACsABwDy/+L/2v/Y/9n/2v/e/+H/
5f/p/+v/7f/r/+v/6f/n/+f/5//n/+f/5//n/+f/5//n/+j/6P/o/+j/6P/o/+n/6f/p
/+n/5//o/+j/6P/r/+v/6//r/+n/6v/q/+r/7P/s/+z/7P/s/+3/7f/t/+v/7P/s/+z/
7P/s/+z/7P/q/+v/6//s/+7/7v/v/+//7//w//H/8f/x//L/8v/y//T/9v/3//j/+f/6
//v//P/+////AQADAAMABQAHAAkACwAOABAAEgAWABgAGgAcABwAHAAfACAAIwAkACUA
JgAlACUAJQAmACYAJgAmACUAJgAmACUAJAAhAB8AHQAbABoAGAAVABIAEAANAAwACgAI
AAYABAADAAMAAQABAAAA+//6//r/+f/4//j/9//2//b/9f/1//X/8//y//L/8v/0//P/
8//z//D/8P/v/+//7//v/+//7//t/+3/7P/s/+7/7v/u/+7/8P/w//D/8P/u/+7/7v/v
/+//7//v/+//7//v/+//8P/w//D/8P/w//L/8v/y//P/8f/x//H/8v/y//L/8v/y//D/
8P/w//H/7//v/+//7//x//H/8f/x//H/8f/x//H/8f/x//H/8P/u/+7/7v/u/+7/7v/u
/+7/7f/t/+3/7f/r/+v/6//r/+v/6//q/+r/7v/s/+r/6v/q/+r/7P/s/+v/6//t/+3/
7P/s/+z/6//q/+n/6//r/+v/6//r/+r/6v/q/+r/6v/q/+v/6//r/+3/7v/x//H/8f/y
//L/8v/y//P/8f/y//L/8v/z//X/9v/4//r//P/8//v/+//7//v//P/8//r/+v/6//j/
+P/4//j/+v/5//f/9f/y//D/7//t/+3/7P/r/+v/6//r/+r/6f/k/+P/4//k/+T/5P/k
/+T/5f/n/+f/5f/m/+j/6P/l/+X/5//s//b/AgARACMAOABMAGYAiACyANkA+AAJAQsB
9gDMAJkAZgAxAAkA8v/g/9T/0v/R/9D/1v/d/+H/4//l/+X/5f/j/+P/4//j/+P/5f/l
/+X/5f/l/+P/4//k/+T/5P/k/+T/5P/n/+f/5//n/+f/6P/o/+j/6f/p/+n/6f/p/+r/
6v/q/+z/7P/s/+z/6v/r/+v/6//t/+7/7v/u/+7/7v/u/+7/7P/t/+3/7v/u/+7/7//v
//H/8v/z//P/8//0//T/9P/1//j/+v/8//z//P/8//z//v///wEAAwAFAAcACQALAA0A
EAASABQAGAAaABwAHgAfAB4AIAAgACIAJAAmACgAJwAnACcAKAAoACgAKAAnACYAJgAl
ACQAIwAhAB8AHQAcABoAFwAUABAADQAMAAoACAAGAAQAAwADAAEAAQAAAPv/+v/6//n/
+P/4//f/9v/2//X/9f/1//f/9v/2//b/9P/z//P/8//y//L/8f/x//P/8//z//P/8//z
//L/8v/w//D/8P/w//L/8v/y//L/8v/y//L/8//z//P/8//z//P/8//z//T/9P/0//T/
9P/2//b/9v/3//X/9f/1//b/9//4//n/+v/4//j/+P/5//n/+f/5//n/+f/5//n/+f/3
//f/9//3//n/+f/5//j/+P/4//j/+P/4//j/+P/4//f/9//3//f/9//3//j/+P/4//j/
+P/4//j/9//3//X/9f/0//T/9//3//f/9//3//f/9//3//n/+P/4//j/+v/6//r/+//6
//n/+v/6//z//f/+/wAA/v/+//7///8AAAIAAwAEAAMABQAGAAgACAAKAAoACQALAAsA
CwAMAAwACgAKAAoACgAKAAoACgAMAAsACQAHAAIAAAD///3//f/8//v/+//7//v/+v/5
//b/9f/1//b/+P/4//j/+P/3//n/+f/5//r/+v/6//f/9f/3//7/CgAYACcAOwBSAGoA
hACoAM4A8wAOAR0BGwECAdQAnwBoADEABwDu/+D/2P/Y/9v/3v/k/+v/7//z//X/8//1
//n/+f/5//n/9//3//f/9//3//f/+P/5//v//P/6//r/+v/6//n/+f/5//n/+v/8//3/
/v/9//3//f/9////AAAAAAAAAAAAAAAAAAAAAAEAAQABAAMABAAEAAQAAgACAAIAAgAC
AAMAAwAEAAQABAAFAAUABQAGAAcABwAJAAoACgAKAAoADAANAA4ADwAQABEAEgAUABUA
FwAZABkAGwAdAB8AIwAmACgAKgArACwALQAuADIAMgA1ADYANwA4ADkAOgA7ADsAOwA8
AD4APgA+AD0AOwA6ADgANgA1ADMAMQAvACwAKgAnACQAIAAdABwAGgAYABYAFAATABEA
DwAPAA4ACwAKAAoACQAIAAgABwAGAAYABQAFAAUAAwACAAIAAgAAAP///////wAAAAD/
/////////////////////v/+//z//P/8//z//P/8//z//P/+//7//v////3//f/9//3/
////////AAAAAAAAAAAAAAAAAAAAAAEAAwADAAMABAAEAAQABAAEAAQABAAEAAUAAwAD
AAMAAwADAAMAAwADAAUABQAFAAUABAADAAIAAAACAAIAAgACAAAAAAAAAAAA////////
AAACAAIAAgACAAAAAAD///////////7//v////////////3//f/9//3//f/8//z//P/8
//z//P/9//////8BAAIAAwADAAMABAADAAIAAQABAAMABAAEAAQABQAHAAgACgAMAA4A
DgANAA0ADQANAA4ADAAKAAoACgAMAAwADAAMAAwACwAJAAcABAACAAEA//////7//f/9
//v/+//6//n/+P/3//f/+P/2//b/9v/2//f/9//5//v/+v/6//j/9//1//X//P8IABYA
JwA5AFAAaACAAKAAyADtAAgBFwEVAfoAzACVAF4AKQABAOr/3P/S/9L/1//a/97/5f/r
/+3/8f/1//P/8//z//P/8f/v//H/8f/x//H/8f/x//H/8v/y//L/8v/y//L/8//z//P/
8//z//T/9P/0//P/8//z//P/9f/2//b/9v/2//b/9v/2//b/9//3//f/9f/2//b/9v/3
//j/+f/6//z//f/9//7//P/8//3//f/9//7//////wEAAgACAAIAAgAEAAUABgAHAAgA
CQAKAAwADQAPABEAFQAXABkAGwAdACAAIgAkACQAJgAoACoALgAuADEAMgAxADIAMwA0
ADUANQA1ADYAOAA4ADgANwA0ADQAMwAyADEALwAtACsAJwAkACAAHAAaABcAFgAUABIA
EAAOAA0ACwAJAAkACAAFAAQABAADAAIAAgABAAAAAAD///////////7//v/+//7//f/9
//3//P/8//v/+//5//n/+f/5//n/+f/4//j/+v/6//r/+v/6//r/+v/6//r/+v/6//v/
+f/5//n/+f/5//n/+f/6//r/+v/6//r/+P/4//j/+f/5//n/+f/6//r/+v/6//r/+v/6
//r/+//7//v/+//7//v/+//7//v/+//7//v/+//7//v/+//6//j/+P/4//j/+P/4//j/
+P/5//n/+f/5//n/+v/4//j/+P/4//b/9v/1//X/9//3//b/9v/1//X/9f/1//X/9f/1
//X/9f/0//T/9P/y//L/8v/z//X/9f/3//j/+f/5//n/+v/6//r/+v/7//v//P/8//z/
+//9//7/AAAEAAYABgAFAAUABQAFAAYABgAEAAQABAAEAAQABAAEAAIAAQD///3//P/6
//n/9//1//T/8//z//P/8//y//H/8P/v/+//8P/u/+7/7v/u//H/8f/z//H/8P/u/+7/
6//r/+3/9P8CABAAHwAxAEYAWAByAJYAwADlAAABCwEHAeoAvACLAFgAJwADAO7/3v/U
/9L/0//U/9j/3f/h/+X/5//n/+f/5//n/+X/4//j/+X/5f/l/+X/5f/n/+f/6P/o/+b/
5v/m/+b/5//n/+f/5//n/+j/6P/o/+n/6f/p/+n/6f/q/+r/6v/o/+j/6P/o/+j/6f/p
/+n/6f/q/+r/6v/q/+r/6v/q/+r/6//r/+z/7P/s/+3/7f/t/+7/7//v/+//8P/w//D/
8v/0//X/9v/3//j/+f/6//z//f///wEAAwAFAAcACQAJAAwADgAQABQAFgAYABoAHgAe
ACEAIgAjACQAJQAmACcAJwAnACgAJgAmACYAJQAmACYAJQAkACEAHwAdABsAGAAWABMA
EAAQAA0ADAAKAAYABAACAAEAAQD//////v/5//j/+P/3//b/9v/1//T/9v/1//X/9f/z
//L/8v/y//L/8f/x//H/8P/w/+//7//v/+//7//v/+//7//u/+7/7v/u/+7/7v/u/+7/
7v/u/+z/7P/s/+3/7//v/+//7//x//H/8f/y//D/8P/w//D/8P/w//D/8f/x//H/8f/y
//D/8P/w//D/8v/y//L/8//x//H/8f/x//P/8//z//P/8//z//P/8//x//H/8f/w//D/
8P/w//D/7v/u/+7/7v/v/+//7//v//H/7//w/+7/7v/u/+7/8P/w/+//7//t/+3/7P/s
/+//7//v/+//7//v/+//7//t/+z/7P/s/+7/7v/u/+//7f/t/+//8P/x//H/8f/y//T/
9P/0//X/8//0//T/9P/3//n/+v/8//z//v/+//3//f/9//3//v8AAP7//v/+//z//P/8
//z//v/9//v/+f/0//L/8f/v//H/8P/v/+//7f/t/+z/6//q/+n/6f/q/+r/6v/q/+r/
6//r/+v/6//s/+r/6v/n/+f/7f/2/wAADgAfADMASABgAHwAoADKAO0ABAEPAQcB5AC0
AIMAUAAhAAEA7v/e/9T/1P/V/9j/3P/h/+X/6f/p/+n/6f/p/+f/5//n/+f/5//n/+f/
5//n/+n/6f/q/+r/6v/q/+r/6v/p/+n/6f/p/+v/7P/s/+z/6//r/+v/6//r/+z/7P/s
/+7/7v/u/+7/7P/t/+3/7f/t/+7/7v/u/+7/7v/u/+7/8P/x//H/8v/y//L/8//z//P/
9P/1//X/9f/2//b/9v/4//r/+//8//3//v///wAAAgADAAUABwAHAAkACwANABEAFAAW
ABgAGgAcAB4AIAAiACIAJQAmACkAKgArACwAKwArACsALAAsACwALAArACoAKgApACgA
JQAjACEAHwAcABoAFwAUABIADwAOAAwADAAKAAgABwAFAAMAAwACAP///v/+//3//P/8
//v/+v/4//f/9//3//f/9v/2//b/9v/1//X/9f/0//T/8//z//X/9f/1//X/9f/1//T/
9P/2//b/9v/2//T/9P/0//T/9P/0//T/9f/2//f/+P/5//f/9//3//j/+v/6//r/+v/6
//r/+v/7//n/+f/5//r//P/8//z//P/6//r/+v/7//3//f/9//3//f/9//3//f/9//3/
/f/9//3//f/9//z/+v/6//r/+v/+//7//P/+//7//f/8//v/+v/8//z/+//7//v/+//6
//r/+//7//v/+//5//n/+f/5//v/+v/6//r/+v/6//r/+//7//v//f/+/////////wAA
AgACAAIAAwABAAIAAgACAAUABwAIAAoADAAOAA4ADQALAAsACwAMAA4ADAAMAAwADAAM
AAwADAAOAA0ACwAJAAYABAADAAEAAAD+//z/+//9//3//P/7//j/9//3//j/+v/6//r/
+v/7//v/+//5//r/+v/4//f/9//5/wAADAAaACkAPwBUAGoAhgCsANQA+QASASEBHQH+
AMwAlQBiAC0ABwDw/+D/2P/W/9f/2P/g/+f/7f/x//f/9//3//X/8//x//H/8f/z//X/
9f/1//X/9f/1//b/9v/2//b/9v/2//X/9f/1//X/9//4//j/+P/7//v/+//7//n/+v/6
//r/+v/6//r/+v/4//n/+f/5//n/+v/6//r/+v/6//r/+v/6//v/+//8//7//v//////
/f/+/////////wAAAAAAAAIABAAFAAYABwAIAAkACgAMAA0ADwARABMAFQAXABkAGwAe
ACAAIgAmACgAKgAsAC4ALgAxADIAMwA0ADUANgA1ADUANQA2ADYANgA2ADUANgA2ADUA
NAAwAC0AKgAnACYAJAAhAB4AHAAZABgAFgAUABIAEAAPAA0ACwALAAoABwAGAAYABQAE
AAQAAwACAAIAAQABAAEA///+//7//v/+//3//f/9//z//P/7//v//f/9//3//f/7//v/
+v/6//r/+v/6//r/+v/6//r/+v/4//j/+P/5//v/+//7//v/+//7//v//P/8//z//P/8
//z//P/8//3//f/9//3//v/+//7//v/+//7//v/+////////////////////////////
/////////////////v/+//7//v/+//7//v/+//7///8AAP///v/9//z//P/8//v/+//9
//3//P/8//v/+//7//v//f/9//3//f/7//r/+v/6//r/+v/6//v//f/9////AAD/////
//8AAAIAAgACAAMAAwAEAAQABAAEAAUABQAGAAoADAAMAAsACwALAAsADAAMAAoACgAK
AAoACgAKAAoACAAHAAUAAwAAAP7//f/7//v/+v/5//n/+//7//r/+f/2//X/9f/2//b/
9v/2//b/+f/5//n/+f/6//j/9v/1//f/+/8GABQAIAAxAEUAWgBwAI4AuADgAP8AEgEV
AQUB3gCsAHkARAAbAP//7v/i/97/3v/f/+L/6v/v//P/9f/3//n/+f/3//f/9//3//X/
9//5//n/+f/5//f/9//4//j/9v/2//b/9v/3//f/9//3//f/+P/4//j/+//7//v/+//5
//r/+v/6//z//P/8//z//P/9//3//f/7//z//P/8//7//v/+//7//v//////AAAAAAAA
AQABAAEAAgADAAMAAwAEAAQABAAGAAgACQAKAAkACgALAAwAEAARABMAFQAXABkAGwAd
AB0AIAAiACQAKAAqACwALgAyADIANQA2ADUANgA3ADgAOwA7ADsAPAA6ADoAOgA5ADoA
OgA5ADgAMwAxAC8ALQAqACgAJQAiACAAHQAcABoAGAAWABQAEwARAA8ADwAOAAsACgAK
AAkACAAIAAcABgAGAAUABQAFAAMAAgACAAIAAwADAAQABQACAAIAAQABAAEAAQABAAEA
AwADAAIAAgAAAAAAAAAAAAIAAgACAAIAAAAAAAAAAQABAAEAAQABAAMAAwADAAQABAAE
AAQABAAEAAQABAAFAAUABQAFAAYABgAGAAYABgAGAAYABgAHAAUABQAFAAUABwAHAAcA
BwAHAAcABwAHAAcABwAHAAYACAAIAAgACAAGAAYABgAGAAcABwAHAAcABQAGAAYABgAG
AAYABgAGAAUABQAFAAUABAAEAAUABQAFAAUABQAFAAUABQADAAIAAgACAAQABAAEAAUA
BQAFAAcACAAJAAkACQAKAAoACgAKAAsACQAKAAoACgANAA8AEAASABIAFAAUABMAEQAR
ABEAEgAUABIAEgASABAAEAAQABAAEAAPAA0ACwAIAAYABQADAAMAAgABAAEA//////7/
/f/6//n/+f/6//z//P/8//z//f/9//3//f/8//z//P/7//n//f8IABIAHgAvAEMAWABu
AIwAtADcAPsAEAEXAQ0B7AC8AI0AWgAvABMA/v/u/+j/6P/n/+r/8P/1//f/+f/5//n/
9//3//f/9//3//f/+f/4//f/9v/1//X/9f/2//b/+P/4//j/+P/4//f/9v/1//f/+P/4
//j/9//3//f/9//3//j/+P/4//j/+P/4//j/9v/3//f/9//3//j/+P/4//r/+v/6//r/
+P/5//n/+v/6//r/+//7//n/+v/7//v//f/+//7//v/+/wAAAQACAAEAAgADAAQACAAJ
AAsADQANAA8AEQATABcAGgAcAB4AHgAgACIAJAAkACQAJwAoACkAKgArACwALQAtAC0A
LgAwADAAMAAvACwALAArACoAJwAlACMAIQAeABwAGQAWABQAEQAQAA4ACgAIAAYABQAB
AP/////+//3//P/8//v//P/8//v/+v/4//f/9//3//f/9v/2//b/9v/1//X/9f/0//T/
8//z//X/9f/1//X/8//z//L/8v/0//T/9P/0//T/9P/0//T/8v/y//L/8//1//X/9f/1
//P/8//z//T/9P/0//T/9P/0//T/9P/1//X/9f/1//b/9v/2//b/9v/0//T/9P/1//f/
9//3//f/9//3//f/9//1//X/9f/1//f/9//3//b/9P/0//T/9P/0//T/9P/0//X/8//z
//P/8v/0//T/9P/0//L/8v/x//H/8//z//L/8v/z//P/8//z//H/8f/x//H/8//y//L/
8v/0//T/9P/1//X/9f/3//j/+f/5//n/+v/4//j/+P/5//v//P/8//z///8BAAIABAAG
AAgACAAHAAcABwAHAAgACAAGAAYABgAGAAYABgAGAAYABQADAAEA/v/8//v/+f/5//j/
9//3//f/9//2//X/9P/z//P/9P/0//T/9P/0//X/9f/3//f/+P/4//b/8//z//f//v8M
AB4ALwBDAFgAcACOALYA3gD/ABIBGQELAeYAtACBAFAAIwAHAPL/5P/g/+L/4//m/+z/
8f/1//X/9//3//f/9f/1//X/9f/1//X/9f/1//X/9f/1//X/9v/2//j/+P/4//j/+//7
//v/+//9//7//v/+//7//f/8//v/+//8//z//P/8//z//P/8//7/////////AQACAAIA
AgACAAIAAgACAAIAAwADAAQABAAEAAUABQAFAAYABwAHAAkACgAKAAoACAAKAAsADAAO
ABAAEgAUABYAFwAZABsAHwAhACMAJQAnACoALAAuAC4AMAAyADQAOAA4ADsAPAA9AD4A
PwBAAEEAQQBBAEIAQgBCAEIAQQBAAEAAPwA+ADsAOQA3ADUAMgAwAC0AKgAoACUAJAAi
ACIAIAAeAB0AGQAXABcAFgAVABQAFAATABIAEgARABAAEAAPAA8ADwARABAAEAAQAA4A
DQANAA0ADgAOAA0ADQAPAA8ADwAPAA0ADQAMAAwADQAOAA8AEAAOAA4ADgAOAA8AEAAR
ABMAEQARABEAEQARABEAEQASABQAFAAUABQAEgASABIAEwAVABUAFQAWABgAGAAYABgA
GgAaABoAGwAbABsAGwAbABoAGQAYABcAGQAZABkAGQAZABkAGQAYABoAGgAaABoAGgAa
ABoAGgAZABkAGQAZABkAGQAZABkAGwAbABoAGgAaABoAGQAZABwAHAAbABsAGgAaABkA
GQAaABsAHAAdAB0AHQAdAB4AIAAgACEAIQAiACQAJAAkACUAJQAlACUAJwAnACgAKQAs
AC8AMQAzADIAMgAyADIAMwA1ADMAMAAwADAAMAAwADIAMgAyADIAMAAuACwAKgAnACYA
JQAkAA==
         </WaveFormData>
      </LeadData>
      <LeadData>
         <LeadByteCountTotal>10000</LeadByteCountTotal>
         <LeadTimeOffset>0</LeadTimeOffset>
         <LeadSampleCountTotal>5000</LeadSampleCountTotal>
         <LeadAmplitudeUnitsPerBit>4.88</LeadAmplitudeUnitsPerBit>
         <LeadAmplitudeUnits>��V</LeadAmplitudeUnits>
         <LeadHighLimit>2147483647</LeadHighLimit>
         <LeadLowLimit>268435456</LeadLowLimit>
         <LeadID>V6</LeadID>
         <LeadOffsetFirstSample>0</LeadOffsetFirstSample>
         <FirstSampleBaseline>0</FirstSampleBaseline>
         <LeadSampleSize>2</LeadSampleSize>
         <LeadOff>FALSE</LeadOff>
         <BaselineSway>FALSE</BaselineSway>
         <ExcessiveACNoise>FALSE</ExcessiveACNoise>
         <MuscleNoise>FALSE</MuscleNoise>
         <LeadDataCRC32>158872647</LeadDataCRC32>
         <WaveFormData>
7P/s/+z/7P/q/+r/6v/q/+v/7P/t/+7/7v/u/+7/7v/w//D/8P/w//D/8P/w//D/8P/w
//D/8P/y//L/8v/y//D/8P/w//D/8f/y//P/9P/2//b/9v/2//j/+P/4//j/+f/6//v/
/P/+//7//v/+/wEAAgADAAQABwAIAAkACgANAA4ADwAQABQAFgAYABoAGwAcAB0AHgAg
ACIAJAAmACgAKAAoACgAKAAoACgAKAAmACYAJgAmACQAIgAgAB4AGwAaABkAGAAUABIA
EAAOAAwACgAIAAYABAAEAAQABAABAAAA///+//z//P/8//z/+v/6//r/+v/4//j/+P/4
//j/+P/4//j/9//2//X/9P/2//b/9v/2//b/9v/2//b/9P/0//T/9P/2//b/9v/2//T/
9P/0//T/9v/2//b/9v/2//b/9v/2//b/9v/2//b/9v/2//b/9v/4//j/+P/4//j/+P/4
//j/+v/6//r/+v/4//j/+P/4//r/+v/6//r/+f/4//f/9v/4//j/+P/4//j/+P/4//j/
9v/2//b/9v/4//j/+P/4//b/9v/2//b/9v/2//b/9v/2//X/9f/1//X/9f/1//X/9//3
//f/9//1//X/9f/1//T/9P/0//T/9P/0//T/9P/2//j/+f/6//v/+//7//v/+v/6//r/
+//9//3//v/+//7/AAACAAMAAgAFAAUABAAFAAYABwAJAAgABwAEAAMAAwADAAMAAwAD
AAEAAAD9//3/+//6//j/+v/6//j/+P/2//b/9f/z//H/8f/x//L/8v/y//L/8v/w//D/
8f/x//P/8//w/+7/7P/v//f/AwANABoAJwA4AEkAYACBAKQAwgDXAOEA3wDJAKcAgABa
ADYAHQAKAPz/9v/0//L/8v/z//X/9f/1//P/8v/x//L/8f/w/+//7//t/+v/6//r/+v/
6//r/+z/7P/q/+r/6//r/+3/7v/u/+7/8P/w//D/8P/w/+//7v/t//D/8P/w//D/8P/w
//D/8P/w//D/8f/x//H/8f/x//L/8P/w//D/8P/y//P/9P/1//T/9P/0//X/9v/2//b/
9v/3//j/+P/5//f/+P/4//v//f/+/wAAAQACAAMABAAGAAgACgAMAA4AEAASABQAFgAX
ABkAGwAcAB4AIQAiACMAIgAjACQAJAAmACgAKAAoACoAKwArACkAKQAoACcAJQAjACEA
HwAdABkAFwAVABMADwANAAsACQAIAAcABgAGAAIAAgABAAAAAAD//////v/9//z/+//7
//r/+v/5//n/+f/5//n/+f/3//X/9f/0//b/9//3//f/9f/1//X/9f/2//b/9v/2//b/
9v/2//b/9P/0//T/8//1//X/9v/2//T/9P/0//T/9v/2//f/9//3//f/9//3//X/9v/2
//b/+P/4//j/+P/3//b/9v/1//X/9f/1//X/9//4//j/+P/4//j/9//3//j/+P/3//f/
9f/1//X/9f/2//b/9v/2//j/+P/5//n/+P/2//b/9v/2//b/9v/2//b/9f/1//X/8//z
//P/8//1//X/9f/1//P/8//z//P/9P/0//T/9P/0//T/9P/0//L/9P/1//b/+f/5//n/
+f/4//j/+P/5//n/+f/6//r/+v/8//7///8AAAMAAwACAAIAAgACAAMAAQABAP////8A
AAEAAgADAAEA///+//v/+//5//j/9v/2//b/9P/0//L/8v/x/+//7v/v//D/8v/x//D/
7//u/+7/8P/v/+//8f/v/+7/6v/o/+n/7//5/wUAEAAfADAAQwBWAHEAlAC0AM8A4QDl
ANMArwCEAFgAMAAPAPr/7v/m/+T/5v/m/+n/7f/v//H/8f/w/+//8P/x//L/7//v/+//
7//v/+//7//v/+//8P/w/+7/7v/v/+//7//w//D/8P/w//D/8P/w//H/8f/x//H/9P/0
//T/9P/y//L/8v/y//T/9P/1//X/9//3//f/+P/2//b/9v/2//f/9//3//f/9v/2//b/
9//6//r/+v/6//n/+v/6//v/+//8//z///8AAAIABQAHAAYABwAIAAoADAAOABAAEgAU
ABYAGAAaABsAHQAfACAAJAAnACgAKQAqACsALAAsACoALAAsACwALAAtAC0AKwArACoA
KQAnACcAJQAjACEAHgAbABgAFQAVABMAEQAPAA0ACwAJAAgABAAEAAMAAgACAAEAAQAA
AP///v/9//3//P/8//v/+//5//n/+f/5//v/+f/5//j/+P/5//n/+f/4//f/9v/1//b/
9v/2//b/9P/0//T/9P/0//T/9P/z//T/9f/3//j/9v/2//b/9v/2//b/9//3//n/+f/5
//n/9//4//j/+P/6//r/+v/6//j/+P/5//n/+f/5//n/+f/5//r/+v/6//r/+v/5//n/
+v/6//n/+f/7//v/+//7//r/+v/6//r/+v/6//v/+//4//j/+v/6//j/+P/4//j/+P/3
//f/9//3//f/9//3//f/9//3//f/9//3//f/9//2//b/9v/2//b/9v/2//b/+P/6//v/
/P/7//v/+//7//z//P/8//3//////wAAAAD+/wAAAgADAAQABwAHAAYABAAEAAQABQAH
AAcABQAFAAUABQAFAAUAAwABAAAA/f/9//v/+v/4//j/+P/2//b/9P/0//P/8f/x//H/
8f/y//L/8v/y//L/8P/y//P/9f/1//H/8P/u/+z/7f/3/wMADQAaACkAOABLAGQAgwCi
AMIA2QDjAN8AwwCZAHAARAAcAAMA9P/o/+T/5P/i/+T/6//v//H/8//z//L/8//y//H/
8P/v/+3/7f/t/+3/7f/t/+//7//w//D/7v/u/+//7//v//D/8P/w//D/8P/w//D/8f/x
//H/8f/y//L/8v/y//D/8P/w//D/8f/y//T/9f/z//P/8//0//T/9P/0//T/9//3//f/
9//2//b/9v/3//r/+v/6//r/+//8//z//f/9//7//v8BAAEAAgAEAAUABAAFAAYACAAM
AA4AEAASABQAFgAYABoAGwAdAB8AIAAiACUAJgAnACgAKQAqACoALAAuAC4ALgAsAC0A
LQArACsAKgApACcAJQAjACEAHwAbABkAFwAVABMAEQAPAA0ACwAJAAcABgAEAAQAAwAC
AAAA//////7//f/8//v/+//8//z/+//7//n/+f/5//n/+f/3//f/9v/2//f/9//3//X/
9f/1//X/9v/2//b/9v/0//T/9P/0//T/9P/0//P/9f/1//b/9v/2//b/9v/2//b/9v/3
//f/9f/1//X/9f/1//b/9v/2//j/+P/4//j/+P/4//n/+f/5//n/+f/5//n/+v/6//r/
+v/6//n/+f/6//r/+f/5//f/9//3//f/+P/4//j/+P/4//j/+f/5//b/9v/2//b/+f/5
//j/9v/2//b/9v/2//X/9f/1//X/9f/1//X/8//z//P/8//0//X/9v/3//T/9P/0//T/
9v/2//b/9v/2//j/+f/6//n/+f/5//n/+//8//3////9//3//v/+//7/AAACAAMABAAH
AAcABgAGAAYABgAHAAcABwAFAAUAAwADAAMAAwADAAEAAAD9//3/+//6//j/9v/2//T/
9P/2//b/9f/z/+//7//v//D/8P/w//D/8P/y//D/8f/x/+//7//w/+7/7P/v//P//f8H
ABIAHwAuAD8AVgB1AJgAtgDNAN0A3wDNAK0AhgBeADYAGQAIAPr/8P/s/+z/7P/t/+//
8//1//f/9P/z//D/7f/s/+3/7//t/+3/7f/t/+3/6//r/+z/7P/u/+7/7//v/+3/7v/u
/+7/7v/u/+7/7v/x//H/8f/x//H/8P/v/+7/8P/w//D/8P/w//D/8f/x/+//7//v//D/
8v/y//L/8v/x//H/8f/x//T/9P/0//X/9v/2//b/9v/3//j/+P/5//n/+v/6//3/+//8
//7///8CAAMABAAGAAYACAAKAAwADgAQABIAFAAXABkAGwAcAB0AHwAfAB8AIQAjACUA
JgAkACYAJgAmACYAJwAnACUAJwAmACUAIwAhAB8AHQAbABkAFwAVABMAEQAPAA0ACwAJ
AAcABQAEAAQABAADAAIA/v/9//3//P/9//z/+//7//r/+v/5//n/9//3//f/9//5//f/
9//2//T/9f/1//X/9f/1//X/9f/0//T/9P/0//T/9P/0//T/9v/2//b/9f/z//P/9P/0
//b/9v/2//b/9v/2//f/9//1//X/9f/1//X/9v/2//b/9P/0//T/9P/2//b/9//3//f/
9//3//f/9f/2//b/9v/2//b/9f/1//b/9v/1//X/9//3//f/9//0//T/9P/0//T/9P/1
//X/9v/2//b/9v/z//P/8//z//P/8//y//L/9P/y//D/8P/w//D/8f/x//L/8//x//H/
8f/x//H/8f/x//H/8//z//P/8//w//D/8P/w//L/8v/y//L/8P/y//P/9P/3//f/9//3
//j/+P/4//n/9//3//j/+P/4//r//P/9//7/AQABAAAAAAAAAAAAAQABAAEA//////3/
/f/9//3//v/9//3/+//3//X/9P/y//L/8v/w//D/8v/y//H/7//s/+v/6v/q/+z/7P/s
/+z/7P/s/+v/6//t/+3/7P/q/+j/6f/v//f///8KABcAKAA7AFAAbQCQALIAywDbAOMA
1wC5AI4AZAA8AB0ACAD4/+7/6P/m/+T/5//t//H/8f/x//D/7//s/+v/6P/p/+v/7f/s
/+v/6v/p/+f/5//o/+j/6v/q/+v/6//r/+z/7P/s/+7/7v/u/+7/7//v/+//7//u/+7/
7v/u/+7/7v/u/+7/7v/u/+//7//x//H/8f/y//D/8P/w//D/7//v/+//7//y//L/8v/z
//T/9P/0//T/9f/2//b/9//5//r/+v/9//v//P/+/////v///wAAAgAEAAYACAAKAAwA
DgAQABIAEwAVABcAGAAYABsAHAAdAB8AIQAjACQAIgAkACQAJAAkACUAJQAjACMAIgAh
AB8AHwAdABsAGQAZABcAFQATAA8ADQALAAkABwAFAAMAAgAAAAAA///+//r/+f/5//j/
+f/4//f/9//0//T/8//z//X/9f/1//X/9f/z//P/8v/w//H/8f/x//P/8//z//P/8v/y
//L/8v/y//L/8v/y//L/8v/y//H/8f/x//L/8v/w//D/8P/w//D/8P/x//H/8//z//P/
8//z//T/9P/0//L/8v/y//L/8//0//b/9//1//X/9f/1//X/9v/2//b/9v/2//X/9f/0
//T/8//z//T/9f/2//f/9P/0//T/9P/0//T/9f/1//T/9P/0//T/8//z//T/9P/0//T/
9P/0//P/8//z//H/8f/x//H/8v/z//T/9f/0//P/8v/x//L/8v/y//L/9P/0//T/9P/y
//T/9f/2//f/9//3//f/+P/4//j/+f/6//v//f/+//z//v8AAAEAAAADAAMAAgAEAAQA
BAAFAAMAAwABAAEAAwADAAMAAwAFAAMAAgD///v/+f/4//b/+P/4//b/9v/0//T/8//x
//H/8f/x//L/8f/w/+//7v/u//D/8//z//P/8//y/+7/7P/v//X//f8JABQAIQA0AEUA
XAB5AJoAuADRAOEA5QDVALEAhgBaAC4ACwD2/+z/5P/i/+L/5P/p/+//8f/z//P/8v/x
//L/8//w/+//7//v/+//7//v/+//8P/x//P/9P/y//L/8//z//H/8v/y//L/9P/0//T/
9P/z//P/8//z//b/9v/2//b/9P/0//T/9P/0//T/9f/1//f/9//3//j/9//2//X/9P/3
//f/9//3//b/9v/2//f/+v/6//r/+v/7//z//P/9//3//v/+/wEA//8AAAIAAwAEAAUA
BgAIAAoADAAOABAAFAAWABgAGgAZABsAHQAeACIAJQAmACcAJgAnACgAKAAqACwALAAs
ACwALQAtACsAKQAoACcAJQAlACMAIQAfABsAGQAXABUAEwARAA8ADQALAAkABwAGAAIA
AgABAAAAAAD//////v/9//z/+//7//r/+v/5//n/9//3//f/9//3//X/9f/0//b/9//3
//f/9f/1//X/9f/2//b/9v/2//T/9P/0//T/8v/y//L/8f/z//P/9P/0//T/9P/0//T/
9P/0//X/9f/1//X/9f/1//X/9v/2//b/+P/4//j/+P/2//b/9//3//n/+f/5//n/+f/6
//r/+v/6//r/+f/5//z//P/7//v/+P/3//b/9f/1//b/9//4//j/+P/5//n/+P/4//j/
+P/4//j/+P/4//b/9f/1//X/9f/1//X/9f/3//f/9//3//X/9f/1//X/9P/0//T/9P/0
//T/9P/0//b/+P/5//r/+//7//v/+//7//r/+f/5//v/+//8//z/+v/8//7///8BAAUA
BgAGAAYABgAGAAcABgAFAAIAAQADAAMAAwADAAMAAQAAAP3//f/7//r/+P/4//j/9v/2
//T/9P/z//H/8f/x//H/8v/x//D/7//u//D/8v/z//P/8//z//L/8P/s/+3/8f/9/wkA
EgAhADIARQBYAHMAlgC2AM8A3wDhANEArQCAAFQAKgAJAPj/6v/i/+L/5P/i/+X/6//v
//H/8//0//P/8v/x//D/7f/t/+v/7f/t/+3/7f/t/+3/7v/u/+7/7v/v/+//8f/y//L/
8v/y//L/8v/y//H/8f/x//H/9P/0//T/9P/y//L/8v/y//T/9P/1//X/8//z//P/9P/0
//T/9P/0//f/9//3//f/9v/2//b/9//4//j/+P/4//n/+v/6//v/+//8//z//////wAA
AgADAAIAAwAEAAYACgAMAA4AEAASABQAFgAYABkAGwAdAB4AIgAlACYAJwAnACcAJwAm
ACcAKgArACwALAAtAC0AKwApACgAJwAlACUAIwAhAB8AGwAZABcAFQATABEADwANAA0A
CwAJAAgABAAEAAMAAgAAAP/////+//3//P/7//v/+v/6//n/+f/5//n/+f/5//n/9//3
//b/+P/5//n/+f/4//f/9v/1//b/9v/2//b/9v/2//b/9v/4//j/+P/3//f/9//4//j/
9v/2//b/9v/2//b/9//3//f/9//3//f/9f/2//b/9v/4//j/+P/4//j/+P/5//n/+f/5
//n/+f/5//r/+v/6//r/+v/5//n/+v/6//n/+f/5//n/+f/5//j/+P/4//j/9v/2//f/
9//2//b/9v/2//n/+v/5//j/9//2//b/9f/1//X/9f/1//X/9f/z//P/8//z//X/9f/1
//X/9P/0//T/9P/0//T/9P/0//T/9v/3//j/+f/5//n/+f/6//r/+v/7//v/+//8//z/
/P/+/wAAAQACAAUABQAEAAQABAAEAAUABQAFAAMAAwADAAMAAwADAAMAAQAAAP3//f/7
//r/+P/2//b/9P/0//T/9P/z//H/7//v/+//8P/w//D/8P/w//D/8P/x//H/8f/v/+7/
7P/s/+3/8////wkAFAAjADIAQQBWAHUAmgC6ANEA3QDfAM0AqwCCAFoANAAXAAYA+P/s
/+j/6P/o/+v/7//x//P/8//0//H/8P/t/+z/6//r/+3/7f/t/+3/7f/t/+3/7v/u/+7/
7v/v/+//7//w//D/8P/u/+7/7v/u//H/8f/x//H/8v/y//L/8v/y//L/8v/y//L/8v/z
//P/8v/x//D/8P/y//L/8v/y//P/8//z//P/9P/0//T/9f/2//b/9v/2//f/+P/4//n/
+f/6//r//f/7//z//v///wIAAwAEAAYACAAKAAwADgAOABAAEgAUABcAGQAbABwAHgAh
ACIAIwAkACUAJgAmACgAKgAqACoAKAApACkAJwApACgAJwAlACMAIQAfAB0AGwAZABcA
FQATABEADwANAAsACQAHAAYABgAGAAUABAAAAP/////+//3//P/7//v//P/8//v/+//7
//v/+//7//v/+f/5//j/9v/3//f/9//3//f/9//3//b/9v/2//b/9P/0//T/9P/1//b/
9//3//X/9f/2//b/+P/4//j/+P/4//j/+f/5//j/9//2//X/9//4//j/+P/4//j/+P/4
//j/+P/5//n/+f/5//n/+f/5//r/+v/6//r/+v/5//n/+v/6//n/+f/3//f/9//3//b/
9v/2//b/9P/0//X/9f/2//b/9v/2//f/9f/0//T/9P/0//T/9v/1//X/9f/z//P/8//z
//X/9f/1//X/8//z//P/8//y//L/8v/y//T/9P/0//T/8//0//T/9P/3//f/9//3//j/
+P/4//n/+f/5//r/+v/6//z//v////7/AQABAAAAAgACAAIAAwADAAMAAQABAP//////
////AQD///7/+//5//f/9v/0//T/9P/y//L/8v/y//H/7//t/+3/7f/u/+7/7v/u/+7/
7v/u/+//7//x/+//7v/q/+r/7f/1//3/BQASACUANgBHAGAAfwCiAMAA1wDjAOEAywCl
AH4AVgAwABMAAgD2/+z/6v/o/+r/6//v/+//8f/x//D/7f/u/+3/7P/r/+v/7f/s/+v/
6v/p/+n/6f/q/+r/7P/s/+3/7f/r/+z/7P/s/+3/7v/v//D/7//v/+//7//u/+7/7v/u
//D/8P/w//D/8P/w//H/8f/x//H/8f/y//D/8P/w//D/8//z//P/8//0//T/9P/1//b/
9v/2//b/+f/6//r/+//6//r/+f/7//3//v8AAAEABAAFAAYACAAJAAoACwAMABAAEgAU
ABYAFwAZABsAHAAeACEAIgAjACQAJQAmACYAJgAoACgAKAAoACkAKQAnACcAJgAlACMA
IQAfAB0AGwAXABUAEwARAA8ADQALAAkACAAHAAYABgAEAAQAAwACAP7//f/9//z/+//6
//n/+f/4//j/9//3//f/9//3//f/9//1//X/9P/y//P/8//z//X/9f/1//X/9P/0//T/
9P/2//b/9v/2//T/9P/0//P/8//z//T/9P/1//b/9//4//b/9v/3//f/9//3//f/9//3
//j/+P/4//b/9v/2//b/+P/4//n/+f/3//f/9//3//n/+v/6//r/+v/6//n/+f/6//r/
+f/5//n/+f/5//n/9v/2//b/9v/8//r/+f/5//j/9v/2//b/9v/4//f/9//3//f/9//3
//f/9f/1//X/9f/1//X/9f/1//b/9v/2//b/+P/4//j/+P/2//j/+f/6//r/+f/4//f/
+f/6//v//f/8//v/+//6//v//v8BAAMAAgAFAAUABAACAAIAAgADAAQABQAEAAUAAwAD
AAMAAwAEAAMAAwABAP///f/8//r/+f/4//X/9P/2//b/9f/z/+//7//v//D/8v/y//L/
8v/y//L/8//x//H/8f/w//D/7v/x//f/AQAJABQAJQA2AEkAYAB/AKIAwADXAOUA5wDR
AKsAggBWACwADwD8/+z/5P/i/+L/4v/n/+3/8f/1//f/9v/1//T/7//s/+3/7f/v/+//
7//v/+//8f/x//L/8v/y//L/8//z//H/8v/y//L/8v/y//L/8v/1//X/9f/1//T/9P/0
//T/9P/0//T/9P/y//L/8//z//X/9f/1//b/+P/4//j/+P/3//f/9//3//r/+v/6//v/
+v/6//r/+v/9//7//v//////AAAAAAMAAQACAAQABQAIAAkACgAMAAwADgAQABIAFAAW
ABgAGgAdAB8AIQAiACIAJQAmACcAKAApACoAKgAqACwALAAsACwALQAtACsALQAsACsA
KQAlACMAIQAfAB0AGwAZABcAFQATABEADwANAAsACQAIAAYABgAFAAQAAAD//////v//
//7//f/9//r/+v/5//n/+f/5//n/+f/5//f/9//2//b/9//3//f/9//3//f/9//2//b/
9v/2//b/9v/2//b/9v/2//b/9f/1//X/9v/2//j/+P/4//j/+P/4//n/+f/3//f/9//3
//f/+P/4//j/+P/4//j/+P/6//r/+//7//n/+f/5//n/+f/6//r/+v/6//r/+f/5//r/
+v/5//n/+//7//v/+//4//j/+P/4//j/+P/5//n/+v/8//v/+v/5//j/+P/3//f/9//3
//f/9//3//f/9//3//f/9//3//f/9//2//b/9v/2//b/9v/2//b/9v/4//n/+v/5//n/
+f/5//z//P/8//3/+//7//z//P/8//7/AAABAAIABQAFAAQABAAEAAQABQAFAAUAAwAD
AAUABQAFAAUAAwABAAAA/f/7//n/+P/2//T/9P/y//L/9P/0//P/8f/v/+//7//w//D/
8P/w//D/8v/0//H/8f/x//H/7v/s/+7/8//7/wUADwAaACsAOgBLAGYAiQCsAMYA2QDf
ANcAuwCTAGoARAAiAAsA/P/w/+j/5v/m/+j/7f/x//H/8//1//T/8f/w/+//8P/v/+3/
7f/v/+//7//v/+3/7f/u/+7/8P/w//H/8f/v//D/8P/w//D/8P/w//D/8//z//P/8//z
//L/8f/w//L/8v/y//L/8v/y//P/8//z//P/8//0//b/9v/2//b/9f/1//X/9f/4//j/
+P/5//r/+v/6//r/+//8//z//f/9//7//v8BAP//AAACAAMABgAHAAgACgAMAA4AEAAS
ABIAFAAWABgAGgAdACAAIgAiACUAJgAnACgAKQAqACoAKgAsACwALAAqACsAKwApACsA
KgApACcAIwAhAB8AHQAbABkAFwAVABUAEwARAA8ACwAJAAcABgAGAAYABQAEAAAA////
//7////+//3//f/8//z/+//7//n/+f/5//n/+v/5//r/+v/4//n/+f/5//n/+f/5//n/
+v/6//r/+v/4//j/+P/4//j/+P/4//f/9//3//j/+P/4//j/+P/4//j/+P/5//n/+f/5
//n/+f/5//r/+v/6//j/+P/4//j/+v/6//v/+//7//v/+//7//n/+v/6//r//P/8//v/
+//8//z/+//7//v/+//7//v/+v/6//r/+v/4//j/+f/5//r/+v/6//r/+f/4//j/+P/4
//j/+v/5//n/+f/3//f/9//3//n/+f/5//n/9//3//f/9//2//b/9v/2//j/+P/4//j/
9v/4//n/+v/7//v/+//7//7//v/+/////f/9//7//v/+/wAAAgADAAQABwAHAAYABgAG
AAYABwAJAAkABwAHAAUABQAFAAUABwAFAAQAAQD9//v/+v/4//j/+P/2//b/9v/2//X/
8//x//H/8f/y//L/8v/y//L/9P/y//P/8//1//P/8v/w//D/8//7/wMACwAYACkAOgBN
AGYAhwCoAMYA2wDjAOEAywClAIAAWgA2AB0ADAD+//b/9P/y//T/9f/5//n/+f/5//b/
8//y//P/8v/x//P/8//x//H/8f/x//H/8f/y//L/8v/y//P/8//x//L/8v/y//T/9P/0
//T/8//z//P/8//0//T/9P/0//T/9P/0//T/9P/0//X/9f/3//f/9//4//j/+P/4//j/
+f/5//n/+f/6//r/+v/7//r/+v/6//r//f/+//7//////wAAAAADAAMABAAGAAcACgAL
AAwADgAOABAAEgAUABYAGAAaABwAGwAdAB8AIAAiACUAJgAnACoAKwAsACwAKgAsACwA
LAAtAC8AMAAvAC0ALAArACkAJwAlACMAIQAfAB0AGwAZABcAFQATABEADwANAAsACgAG
AAYABQAEAAQAAwADAAIAAwACAAEAAQD+//7//f/9///////////////9//3//P/6//v/
+//7//3//f/9//3/+v/6//r/+v/8//z//P/8//r/+v/6//n/+f/5//r/+v/8//z//P/8
//r/+v/7//v//f/9//3//f/7//z//P/8//z//P/8//z//P/8//3//f/7//v/+//7//3/
/v/+//7//v/+//3//f/8//z/+//7//3//f/9//3/+v/6//r/+v/6//r/+//7//r/+v/6
//r/+P/6//r/+v/6//j/9//3//f/+f/5//n/+f/5//n/+f/5//f/9//3//f/+P/4//j/
+P/4//j/+P/4//j/+v/7//z//f/9//3//f/8//z//P/9//////8AAAAAAgAEAAYABwAG
AAkACQAIAAgACAAIAAkACQAJAAcABwAJAAkACQAJAAcABQAEAAEA///9//z/+v/8//z/
+v/6//j/+P/3//X/8//z//P/9P/0//T/9P/0//T/9v/3//n/+f/5//T/8P/w//H/+f8F
ABMAIAAvAEIAUwBuAI0ArgDMAN8A6QDlAMsAowB6AFQAMAAXAAYA+P/0//T/8v/y//f/
+f/7//v/+f/4//f/9v/1//T/8//z//H/8f/x//H/8f/z//P/9P/0//T/9P/1//X/9f/2
//b/9v/2//b/9v/2//X/9f/1//X/+P/4//j/+P/2//b/9v/2//j/+P/5//n/+//7//v/
/P/8//z//P/8//3//f/9//3//P/8//z//f/+//7//v/+/wEAAgACAAMAAQACAAIABQAH
AAgACgALAAwADQAOABAAFAAWABgAGgAcAB4AIAAiACIAIwAkACQAKAArACwALQAuAC8A
MAAwADAAMgAyADIAMgAzADMAMQAxADAALwAtACsAKQAnACUAIQAfAB0AGwAZABcAFQAT
ABIAEQAQABAADAAMAAsACgAKAAkACQAIAAcABgAFAAUABAAEAAMAAwADAAMAAwADAAMA
AQABAAAAAAABAAEAAQABAAEAAQABAAAAAAAAAAAAAAAAAAAAAAD+//7//v/9//7///8B
AAIAAAAAAAAAAAACAAIAAwADAAMAAwADAAMAAQACAAIAAgAEAAQABAAEAAQABAAFAAUA
BwAHAAcABwAHAAgACAAIAAcABgAEAAMABgAGAAUABQAFAAUABQAFAAYABgAGAAYABgAG
AAcABwAEAAQABAAEAAUABQAFAAUABQAFAAQABAAEAAQABAAEAAQABAAEAAQABAAEAAQA
AwAFAAUABQAFAAUABQAFAAYACAAIAAgACgAMAAwADgAOAAwADAAMAAwADQAOAA4ADwAQ
ABMAFQAXABYAFwAXABcAGQAZABkAFgAWABYAFgAWABYAFgAWABYAFAASABAADgALAAoA
CQAIAA==
         </WaveFormData>
      </LeadData>
   </Waveform>
</RestingECG>
