# Supplementary material for: Detection of Left Atrial Enlargement Using a Convolutional Neural Network-Enabled Electrocardiogram
Source: Front Cardiovasc Med. 2020 Dec 17;7:609976. doi: 10.3389/fcvm.2020.609976 (PMC7773668; doi:10.3389/fcvm.2020.609976)
Supplement: Supplementary file 4 [file Data_Sheet_4.ZIP › normal3/1802032245_1855_00000001.XML]

<?xml version="1.0" encoding="Windows-1252"?>
<!DOCTYPE RestingECG SYSTEM "restecg.dtd">
<RestingECG>
   <PatientDemographics>
      <PatientID>1802032245</PatientID>
      <PatientAge>69</PatientAge>
      <AgeUnits>Years</AgeUnits>
      <Gender>Male</Gender>
      <PatientLastName>cuijinxi</PatientLastName>
   </PatientDemographics>
   <TestDemographics>
      <DataType>Resting</DataType>
      <Site>1</Site>
      <AcquisitionDevice>MAC55</AcquisitionDevice>
      <Status>Unconfirmed</Status>
      <Priority>Normal</Priority>
      <AcquisitionTime>08:36:49</AcquisitionTime>
      <AcquisitionDate>08-20-2016</AcquisitionDate>
      <CartNumber>1</CartNumber>
      <AcquisitionSoftwareVersion>009C</AcquisitionSoftwareVersion>
      <XMLSourceVersion>MAC5000 v1.0</XMLSourceVersion>
   </TestDemographics>
   <RestingECGMeasurements>
      <VentricularRate>60</VentricularRate>
      <AtrialRate>60</AtrialRate>
      <PRInterval>136</PRInterval>
      <QRSDuration>86</QRSDuration>
      <QTInterval>422</QTInterval>
      <QTCorrected>422</QTCorrected>
      <PAxis>59</PAxis>
      <RAxis>45</RAxis>
      <TAxis>35</TAxis>
      <QRSCount>10</QRSCount>
      <QOnset>222</QOnset>
      <QOffset>265</QOffset>
      <POnset>154</POnset>
      <POffset>192</POffset>
      <TOffset>433</TOffset>
      <ECGSampleBase>500</ECGSampleBase>
      <ECGSampleExponent>0</ECGSampleExponent>
   </RestingECGMeasurements>
   <Diagnosis>
      <Modality>Resting</Modality>
         <StatementCount>2</StatementCount>
         <LabelText>12SL ��ϳ���</LabelText>
      <DiagnosisStatement>
         <StmtFlag>ENDSLINE</StmtFlag>
         <StmtText>�������</StmtText>
      </DiagnosisStatement>
      <DiagnosisStatement>
         <StmtFlag>ENDSLINE</StmtFlag>
         <StmtText>���� ECG</StmtText>
      </DiagnosisStatement>
   </Diagnosis>
   <Waveform>
      <WaveformType>Rhythm</WaveformType>
      <WaveformStartTime>0</WaveformStartTime>
      <NumberofLeads>8</NumberofLeads>
      <SampleType>CONTINUOUS_SAMPLES</SampleType>
      <SampleBase>500</SampleBase>
      <SampleExponent>0</SampleExponent>
      <HighPassFilter>16</HighPassFilter>
      <LowPassFilter>150</LowPassFilter>
      <ACFilter>NONE</ACFilter>
      <LeadData>
         <LeadByteCountTotal>10000</LeadByteCountTotal>
         <LeadTimeOffset>0</LeadTimeOffset>
         <LeadSampleCountTotal>5000</LeadSampleCountTotal>
         <LeadAmplitudeUnitsPerBit>4.88</LeadAmplitudeUnitsPerBit>
         <LeadAmplitudeUnits>��V</LeadAmplitudeUnits>
         <LeadHighLimit>2147483647</LeadHighLimit>
         <LeadLowLimit>268435456</LeadLowLimit>
         <LeadID>I</LeadID>
         <LeadOffsetFirstSample>0</LeadOffsetFirstSample>
         <FirstSampleBaseline>0</FirstSampleBaseline>
         <LeadSampleSize>2</LeadSampleSize>
         <LeadOff>FALSE</LeadOff>
         <BaselineSway>FALSE</BaselineSway>
         <ExcessiveACNoise>FALSE</ExcessiveACNoise>
         <MuscleNoise>FALSE</MuscleNoise>
         <LeadDataCRC32>92176873</LeadDataCRC32>
         <WaveFormData>
9v/2//b/9v/4//j/+P/4//f/9v/1//T/9//4//n/+v/6//r/+v/6//r/+v/6//r/+f/4
//f/9v/5//r/+//8//v/+v/5//j/+P/4//j/+P/4//j/+P/4//f/9v/1//T/9v/4//r/
/P/6//j/9v/0//b/+P/6//z/+f/4//f/9v/4//r//P/+//3//P/7//r/9//2//X/9P/1
//b/9//4//j/+P/4//j/+P/4//j/+P/3//b/9f/0//b/9v/2//b/9//4//n/+v/3//b/
9f/0//X/9v/3//j/+P/4//j/+P/2//b/9v/2//b/9v/2//b/+P/4//j/+P/3//b/9f/0
//X/9v/3//j/9f/0//P/8v/2//j/+v/8//r/+P/2//T/9v/2//b/9v/0//T/9P/0//f/
+P/5//r/+f/4//f/9v/2//b/9v/2//b/9v/2//b/9v/2//b/9v/0//T/9P/0//b/9v/2
//b/9f/0//P/8v/0//X/9v/1//f/+P/4//f/9f/2//b/9P/2//f/9//3//f/+P/4//b/
9//5//v//P/5//j/9//0//T/9v/2//X/9//6//z//v////7//f/8//3//v///wAA/P/7
//r/+f/4//r/+v/3//b/9v/2//b/9P/z//P/9f/1//T/9P/0//b/9v/3//f/8v/0//P/
7//w//L/9P/3//X/9P/0//P/7f/x//f/9v/0//f//v/6//P/9f/9/wIABQAMABwAKwA3
AEoAXgBsAHYAeQB8AIIAgABwAFoATgA8ACIADwAIAAcAAwD7//T/9//9//7//v/9//n/
9v/2//r/+P/3//n/9f/z//P/9f/2//f/+P/1//H/8P/x//T/9//4//j/+f/4//j/+v/6
//r/+v/6//j/+P/3//f/9//2//b/+P/2//b/9P/2//j/+P/6//3/+//3//X/9P/2//b/
9P/2//v//f/+//r/+P/4//b/9P/3//j/+P/5//r/+v/7//7//f/8//r/+P/5//v///8B
AP///f/7//n/+//7//3/AQABAAIAAQD//wAAAwAGAAcABgAGAAUABwAFAAUABQAFAAgA
CQAKAAsACQALAA0ADQAQABEAEwAVABkAGgAbAB0AGgAZABgAGAAcAB0AHQAdAB4AHQAb
ABoAHQAdAB8AHwAeAB4AHgAcABcAFgAVABEADgAOAA4ADQAOAAwACQAHAAQAAgABAAAA
AgAAAP7////8//v/+v/3//r//P/9//3/9//3//f/+P/4//b/9f/1//f/9//5//n/9v/1
//T/8//1//b/9//3//X/9f/2//b/+P/3//f/+P/7//3///8BAP///f/6//j/+//7//n/
+P/6//r/+v/7//3//f/7//v/9//2//b/9f/2//j/+f/6//v/+//7//r/+P/3//f/+v/7
//v/+//8//z//P/8//z/+v/5//j/9//4//n/+v/7//z/+f/2//X/+f/6//r/+v/5//n/
+v/6//j/9f/y//D/9f/4//r//P/8//v/+v/6//n/+f/4//b/9//4//j/+f/5//n/9v/2
//j/+f/6//z//P/7//n/9f/1//f/9//3//P/8//0//j/+v/5//j/9//5//n/+f/5//n/
+f/7//3//P/5//b/9f/1//X/9f/1//f/9v/2//n/+//7//r/+f/4//f/9v/1//b/9f/2
//j/+P/3//b/9f/y//H/9v/4//j/+P/4//b/9v/2//b/+P/4//j/+P/6//v/+//7//f/
9//4//j/9f/1//b/9v/0//b/9//3//f/9//4//j/9v/2//f/+P/6//r/+v/6//f/+P/5
//j/+f/5//r/+v/6//z//P/8//z//P/8//z/+v/5//n/+f/8//r//f/+//n/+P/4//j/
+v/6//n/+f/3//P/8P/u//D/8v/0//f/9//1//j/+P/0//L/8f/w//T/9v/3//n/+f/3
//X/9//y//L/8f/w//L/+f/9//n/9P/7/wIADgAhADcARABQAF4AZgBtAHwAhgCGAH4A
cABYAEYANAAdAAgAAwABAP//AAADAAUAAAD4//f/+//8//r/+v/2//P/+P/1//T/9f/3
//j/+f/6//n/9f/0//X/+f/7//v/+v/3//b/9v/4//r/+v/6//r/+P/4//f/9//5//j/
+P/6//z//P/6//z/+f/2//X/9f/2//X/9v/4//r/+v/4//r//P/9//3/+P/2//j/+P/4
//r/+v/5//n/+f/4//j/+v/8//7///8AAPz/+//8//v//v///wAAAQD///3//f////3/
/v/9//v///8DAAcACQAGAAYABQAHAAcABwAHAAcACgALAAwADQANAA8AEQARABUAFQAW
ABcAGAAYABgAGQAZABkAGQAaABoAGwAbABsAGwAbABoAGgAeAB8AIgAjACIAIgAiACAA
HAAaABgAEwAQABAAEAAPAA8ADgAMAAsACAAGAAUABAAEAAAA/P/7//v/+//7//n//f/+
//7//f/5//n/+f/6//n/9v/0//P/9f/1//f/9//4//n/+v/7//n/+P/3//X/9f/1//b/
9v/2//X/9f/2//n/+f/5//n/+f/5//j/+P/5//n/9//2//b/9v/2//f/+v/7//r/+//6
//r/+//7//j/+P/3//b/+P/5//r/+v/8//v/+//+//z/+//6//r/+//8//3//v/6//n/
+P/3//f/9//3//f/+//5//f/9//4//j/9//2//X/9f/2//b/+P/3//b/9v/6//z//f/+
//3/+//5//j/9v/3//f/9v/2//b/9f/1//j/+f/3//j/9v/1//T/9P/2//f/9//1//P/
9f/1//X/9P/1//f//P/+//3//P/7//n/9//1//P/9P/1//j/+//9//v/+f/5//j/9//2
//X/8//y//L/9f/3//f/9v/1//b/9//4//n/9//1//X/9v/3//f/9//3//z/+//y//H/
8P/v/+7/8P/y//T/9v/4//j/+P/5//v/+//5//n/+f/4//b/9f/2//b/9P/2//n/+f/5
//n/+f/4//X/9P/2//j/+f/6//n/+P/1//b/+v/6//n/+f/6//r/+v/8//z//P/8//z/
/v/+//7//f/9//3//f/6//r/+v/3//b/9v/2//b/9v/0//P/9P/x//T/9v/4//r/9//1
//L/7f/x//L/8P/w//P/9P/2//j/9v/3//f/9f/x//X/9v/w/+//+P/4//X/8f/r/+z/
+f8CAAgAFwArAEAAVABqAHoAhwCOAIoAhACAAHgAZgBOADoAKQAYAAkA/////wAA///7
//j/9v/1//f/+P/4//b/+P/9//7/+f/2//X/9P/0//T/9P/2//P/8//1//f/+f/5//j/
9//2//b/+P/4//j/+P/4//j/+P/3//f/+f/4//j/+v/4//j/9v/4//f/9P/z//P/9P/z
//T/9v/4//j/9v/4//j/+f/5//T/8v/0//T/9P/5//r/+v/7//r/+P/3//j/+f/6//r/
+v/7//v//f/9//v/+//7//v/+//5//n/+//+/wAAAAD//wEAAwAFAAUABAAEAAMABQAH
AAcABwAHAAYABwAIAAkACQALAA0ADQANAA0ADgAPABQAFAAUABUAFwAXABcAGAAaABsA
GwAbAB4AHwAfACAAHgAdAB4AHQAdAB4AHwAeABoAGAAWABEADwAQABEAEQAPAAwACAAF
AAUABAAEAAQAAgD+//r/+f/3//f/9//1//r//P/9//3/+P/3//b/9v/4//b/9f/1//P/
8//1//X/9v/3//j/+f/1//T/8//x//L/8//1//b/9P/z//P/9P/z//P/8//z//X/9f/0
//T/9//3//X/9P/2//b/9v/3//n/+f/3//f/+P/4//n/+f/4//j/9//2//n/+f/5//j/
9v/1//X/+P/4//f/9v/2//f/+P/5//r/9//3//f/9//3//f/9//3//n/9//1//X/+P/4
//f/9v/0//P/8//y//T/8//y//L/9//4//j/+P/3//X/8//y//P/9f/2//b/+P/4//f/
9//5//n/9v/2//f/9//3//j/9//3//b/8//x//P/8//z//T/9f/3//z/+//5//f/9f/1
//X/9f/1//D/7//w//H/9f/1//X/9//2//X/9P/z//T/9P/1//n/+P/3//X/8//2//f/
+P/5//f/9f/1//b/9//3//f/9//w//H/9P/0//T/9P/0//b/9v/2//b/9P/0//T/9P/3
//j/+f/6//f/9v/1//T/9f/2//f/+P/1//T/8//y//P/9P/1//b/9v/2//b/9v/1//X/
9f/z//P/9P/0//P/9P/2//f/9v/2//f/9//3//n/+v/6//j/9v/3//j/+P/6//r/+v/4
//j/+v/6//n/+f/6//r/+v/8//z//P/8//7//v/+//7/AAABAAIAAwD+//7//P/3//T/
9P/0//T/9//3//j/+//4//b/9f/0//T/9P/1//X/9f/4//j/9f/0//T/9P/1//b/9v/3
//f/7f/t//X/+v/8//v/+v/0//P/9//1//T/+f8EABAAJQBBAFgAXgBkAG4AdwB6AH4A
fgB4AGoAWgBGACwAGQAQAAUAAQAHAAYA///7//7/+v/1//X/+P/6/wAAAgD9//3/+f/3
//f/+P/4//j/+P/3//P/8v/z//b/+f/6//r/+f/4//j/+v/4//j/+P/4//b/9v/1//X/
+P/4//n//P/6//r/+P/6//j/9v/2//f/9//1//X/9v/6//r/+P/6//7///////r/9//4
//f/9v/5//r/+v/7//z//P/9/wAA/v/+//3//P/7//v//f/9//3//f/9//3////9//3/
//8BAAQABQAFAAIAAwAEAAMAAgACAAEAAwAGAAcACAAJAAoACwAMAA0ADAANAA4ADQAQ
ABEAEwAVABYAFgAWABcAFgAVABQAFAAZABsAHAAdAB4AHQAbABoAGwAbAB0AHQAeAB4A
HgAcABkAGAAXABMADgAOAA4ADQAKAAgABQADAAQABAAFAAYABAAAAPz/+//7//v/+//5
//3//v/+//3/9//3//f/+P/5//j/+P/5//j/9//4//f/+f/5//n/+f/6//r/+v/5//j/
9//3//b/9P/z//P/9P/1//X/9f/1//r/+//7//z/+//7//n/+P/6//r/+v/7//v/+//5
//n/9//2//b/9f/4//r/+//8//3//f/9//z/+//5//j/+v/8//v/+v/6//j/+P/4//j/
+v/7//z//f/8//v/+v/5//z/+//6//v//P/8//v/+v/5//n/+v/6//j/9//2//b/+//8
//z//P/8//v/+v/6//j/+f/5//j/+f/6//r/+//6//n/9f/0//f/9//3//j/+//7//r/
9//3//n/+f/5//f/9//4//z/+//5//f/9f/3//f/9//3//b/9//6//3//P/5//b/9f/2
//f/+P/5//v/+v/6//3/+//7//r/+f/3//f/9//3//j/9//4//r/+f/5//n/+f/8//v/
+v/4//j/+P/4//j/+P/4//j/+v/6//r/+v/4//j/+P/4//j/+P/4//j/9//2//X/9P/2
//j/+v/8//z/+//6//f/+f/6//r/+f/4//j/9//0//T/9f/1//X/9v/4//n/+P/4//n/
+v/6//z//P/8//r/+v/8//z/+//9//7//v/+//7//v/+//7//P/8//z//P/9//3//f/9
//z/AAACAAEA/P/6//j/9v/3//f/+P/7//j/9v/1//T/9v/2//f/9//3//r/+v/3//b/
9v/2//f/9//2//b/9f/1//H/7//0//j/9//4//r/+f/7//v/+v8BAAgAEgAlADsAUABi
AGwAdAB7AIAAggCEAIAAbgBUAEIAMgAZAAYAAwADAAMAAgABAAEAAgACAP//9//2//z/
/v/4//f/+//3//X/9f/3//j/+f/6//v/+f/6//3//f/9//v/+P/4//j/+f/8//r/+v/6
//r/+v/6//n/+f/5//j/+P/6//j/+P/2//j/+v/4//j/+f/6//n/+v/8//z//P/6//z/
AAABAAEA/P/6//z//P/8//z//P/7//v//f/8//z//v///wAAAAAAAP////8BAAEAAQAB
AAEAAQD///3//f////7/AAAAAP//AAADAAYABwAJAAoACgANAAwACwAKAAkADQAPABEA
EwASABMAFAATABMAEwAUABUAGAAYABgAGQAZABkAGQAaAB0AHwAgACEAIgAhAB8AHgAh
ACEAIwAjACAAIAAgAB4AGwAaABkAFQAUABQAFAATABIAEAANAAsACQAIAAgACAAGAAIA
/v/9//7///8AAP/////+//z/+f/2//f/+P/6//r/+P/3//f/9//3//n/+f/5//n/+f/5
//j/+P/4//f/+f/5//r/+v/6//n/+f/6//v/+//7//v/+//5//b/9P/5//v/+//8//7/
/v/+///////9//n/9//5//r//P/9//v//P/8//z/+//7//v/+v/6//n/+f/8//z/+//6
//r/+v/6//r/+v/7//v/+//7//v/+//7//v/+//5//f/9//6//r/+f/4//f/9//4//j/
+f/5//n/+v/8//z/+//6//z/+//6//r//P/9//3//P/7//r/+P/3//n/+f/2//b/9f/1
//X/9v/4//n/+f/3//j/+//8//3/+v/5//n//P/5//f/9f/z//b/+f/8/////P/7//z/
/f/+//v/+P/3//j/+f/6//v/+P/2//X/9//4//n/+f/5//j/9//2//X/9v/1//b/+P/3
//f/9//3//z//f/8//v/+v/5//j/9//2//X/9P/1//b/9//4//b/9v/2//b/9v/2//b/
9v/4//j/+P/4//f/9v/1//T/9f/2//f/+P/2//b/9v/2//j/+P/4//j/9v/2//b/9v/2
//b/9v/2//b/9v/2//b/+P/5//n/+f/0//P/8//y//L/8//1//b/9v/4//n/+f/5//n/
+v/6//f/9v/2//b/+f/6//v//P/4//r//P/8//r/+f/5//j/+//+////AAD9//z/+//6
//z/+//7//v/+//4//r/+v/4//j/+f/6//f/9v/0//P/9v/1//X/9v/1//T/8//z//T/
8//3//j/8//y//L/8v/y//L/8f/x//T/8//y//X/8v/y//n//P/6//H/6//x//r/AwAK
ABoALwBFAFoAbAB4AIIAiQCMAI4AjgB4AF4ATgA+ACgAFQAIAAcACwAJAAYAAwD7//r/
+P/z//n/BAAAAPT/8v/z//b/8//y//P/9v/2//b/9v/4//X/9f/3//j/+f/4//b/9//2
//b/+P/4//j/+P/4//n/+v/6//v/+f/2//T/9P/2//b/9P/2//f/9v/3//n/+f/3//f/
+P/4//j/9v/4//j/+f/5//T/9f/4//n/+v/6//r/+f/5//j/9v/1//b/+v/8//3//v/7
//v//f/9//3//f/9//3//f/7//v//f/8//7//v/9////AQADAAMABQAGAAYACQAHAAcA
BwAHAAgACQAKAAsACwANAA8ADwARABEAEgATABgAGAAYABkAFwAXABcAGAAcAB0AHQAd
AB4AHQAbABoAHQAdAB8AHwAeAB4AHgAcABkAGAAXABMADgAOAA4ADQAOAAwACQAHAAcA
BgAGAAYACAAEAAAA///+//3//P/5//v//P/8//v/9//3//f/+P/6//j/9//3//f/9//5
//n/+P/3//b/9f/1//b/9//3//f/9//4//j/+P/3//f/+P/7//v/+//7//z/+//5//j/
+//7//n/+P/3//b/9f/1//n/+//7//3/+v/4//f/9f/4//r/+//8//v/+//7//r/+P/3
//f/+v/9//3//f/+//r/+P/2//T/9P/1//b/9//4//n/+v/7//v/+f/3//f/+v/6//n/
+P/3//f/+P/4//r/+f/4//j/+v/6//n/+P/4//f/9v/2//j/+f/5//j/+P/4//f/9//7
//v/+P/4//f/9//3//j/9//3//b/8//0//f/+P/5//b/9f/1//j/+v/5//j/9//1//X/
9f/1//X/9f/3//n/+f/3//X/9f/1//X/9f/1//X/9P/0//f/+v/7//v/+//5//n/+f/5
//b/8//y//L/9f/1//X/9f/6//v//P/6//r/+v/6//f/9v/1//T/8v/y//L/8v/y//L/
8v/y//P/9P/1//b/9P/0//T/9P/1//b/9//4//r/+v/6//r/+f/4//f/9v/2//b/9v/2
//f/+P/5//r/9//2//X/9P/1//X/9f/z//T/9v/3//f/+f/6//r/+P/4//n/+f/5//f/
+P/4//b/9v/3//j/+P/2//b/9v/0//b/+P/4//f/+v/8//3//v/9//z/+//6//z//v8A
AAIA/v/9//z/+//2//j/+P/1//b/9v/2//b/9P/z//P/9f/0//T/9f/2//b/9v/3//f/
8//2//b/8//w//D/8P/x//T/9P/1//X/9//3//v//v/6//n/+P/4//X/9//3//r/AwAM
ABYAJQA3AEoAWgBoAHIAdQB4AIAAhAB4AGAATgA+AC4AGwAOAAcABwABAPj/+f8BAAQA
/v/5//X/9v/8//r/9v/5//z/+f/4//n/+v/6//r/+v/3//P/8v/z//b/+f/6//r/+f/4
//j/+v/6//r/+v/6//j/+P/3//f/+P/4//n//P/5//j/9f/2//n/+P/5//v//f/7//v/
/P/8//z/+v/8//3//f/8//b/+f/8//3//v/9//z/+v/5//n/+P/4//r//P/+////AAD9
//3////////////////////9//3///8CAAQABAADAAAAAQACAAEABAAGAAcACwAJAAkA
CQAJAAgACQAKAAsADAAPABIAEwAVABUAFgAXABoAGgAaABsAGAAXABYAFgAbAB0AHgAf
AB8AHwAeAB4AHQAdAB8AHwAgACAAIAAeAB0AHAAbABcAFAAUABQAEwASABAADQALAAgA
BgAFAAQABgACAP7//f/+////AAD///7//v/9//v/9//3//f/+P/4//b/9f/1//j/+f/8
//3//P/7//r/+f/6//r/+v/5//j/9//3//b/+f/5//r//P/7//v/+//7//3//f/8//z/
/P/7//j/9v/4//j/+P/5//v/+//5//n/+v/6//v/+//8//7///8AAP7//f/8//r//P/7
//v//v8AAP///v/+//v/+v/5//j/9//3//f/9//6//v//P/9/////f/7//v//v/+//3/
/P/5//n/+v/6//v/+//7//z//v/+//3//P/6//n/+P/4//n/+//8//z/+v/6//n/+f/5
//n/9v/2//r/+//8//7//P/7//n/9f/1//f/9//3//f/9//4//z////////////8//v/
+v/5//b/9f/2//f/+v/5//j/+f/5//n/+f/5//f/9v/2//n/+v/7//v/+//4//f/9v/1
//j/9//4//r/+//7//v/+//w//P/9v/2//b/9v/2//j/+P/4//j/+v/6//r/+v/3//b/
9f/0//b/+P/6//z/+v/6//r/+v/5//j/9//2//f/+P/5//r/+P/4//j/+P/2//b/9v/2
//j/+f/5//n/9//3//j/+P/3//f/+P/4//b/+P/5//n/+f/5//r/+v/6//r/+//8//v/
+v/5//j/+v/+/wIABAABAP///v/8//7/AAAAAAAA///+//3//P/8//v/+//7//3/+v/8
//z/9//2//b/9v/4//j/9//3//n/9//2//b/9v/2//b/9//3//X/+P/4//X/9P/0//T/
9//4//j/+f/3//X/8//1//L/+P///wAA/v/5//X/+f8AAAMACgAeADEARQBaAGoAdAB6
AH8AhACIAIIAcgBeAFAARAAwABkABgABAAkACQACAP3/AQAAAP7//f/3//D/8v/2/wAA
BQAFAP//+//5//j/+P/4//j/9v/z//P/9f/3//n/+f/4//j/+P/5//z/+//6//n/+P/6
//r/+f/5//f/9v/2//j/+v/6//j/+v/6//j/+P/5//f/9f/1//b/+P/4//b/+P/7//3/
/v/6//n/+v/5//j/+//8//z//f/8//r/+f/6//v//P/8//z//P/9/wAAAQD/////////
//3/+//7//3///8CAAMAAwAAAAEAAgABAAQABgAHAAsADQANAA0ADQALAAsACwALAAwA
DwASABMAEgARABEAEQAVABYAFwAZABkAGQAZABoAGwAbABoAGQAeACEAIwAmACMAIQAh
AB8AIAAgACAAHgAbABoAGQAVABIAEgASABEADwAMAAgABQAGAAYABwAIAAcAAgD9//v/
+v/5//j/9f/4//r/+//7//j/+f/6//z/+//4//b/9f/3//f/+f/5//j/9//2//X/9f/2
//f/9//3//f/+P/4//j/9//3//j/9//3//f/9//5//n/+P/4//f/9//1//T/9//4//n/
+//8//v/+P/3//n/+v/8//3/+v/6//n/+P/5//n/+f/4//n/+f/6//7//P/7//r/+v/4
//j/+P/4//j/+f/6//v/+v/5//j/9//6//n/+P/5//z//P/7//r/9//3//j/+P/4//f/
9v/2//n/+v/6//r//P/7//r/+v/5//n/+P/2//j/+P/3//f/+f/5//b/9v/3//f/9//4
//r/+//7//n/+P/5//j/9//z//P/9P/4//r/+f/4//f/9//3//f/9//0//P/9P/1//f/
9f/z//P/9P/1//b/9//3//b/9v/5//f/9//2//X/9//3//f/9//1//P/8//0//b/9//4
//n/9P/3//b/9v/2//b/9v/0//T/9P/0//X/9v/3//j/9//2//X/9P/0//T/9P/0//T/
9P/0//T/9v/2//b/9v/z//L/8f/w//L/9P/2//j/+P/4//j/+P/3//b/9f/0//X/9v/4
//n/+P/1//T/9P/0//P/8//0//b/9P/2//f/9v/1//T/9P/1//T/9f/3//b/9v/2//b/
+P/2//j/+v/9//3//v8AAPv/+P/3//T/9v/4//r//P///wAAAAABAP///f/4//j/9v/z
//L/8v/0//T/9P/z//b/+f/4//j/9P/y//D/7v/w//H/8P/0//b/8//y//L/8v/z//T/
9P/z//P/8f/v//P/+P/0//H/9P/0//H/8f/3//r/+//+/wwAJQA9AE4AXABsAHwAhwCM
AIwAjACCAG4AXgBQADYAGQAIAAUAAwD9//r/+/////7/+P/3//v//P/4//j/+v/7//v/
9//1//X/9f/0//P/8v/z//H/8v/1//f/+f/5//j/9v/0//P/9P/2//b/9v/2//T/9P/z
//P/9f/0//T/9v/4//j/9v/4//b/9P/0//X/9//1//X/9v/2//b/9P/2//b/9//3//L/
9v/6//z//v/8//r/9//1//j/+P/5//z/+//8//z//P/5//n/+//7//3//f/9//3/+//5
//n/+//8//7//v/9////AQADAAMAAwAEAAQABwAIAAkACgALAAgABwAGAAUACAALAA4A
DwARABEAEgATABQAFAAUABUAFgAXABgAGgAbABsAGgAZABwAHQAdAB4AHwAfACEAIQAe
AB4AHgAcABwAHAAcABkAEwASABEADwAQAA4ACwAJAAUABAAEAAQABAAAAPz/+//7//v/
+//5//v//P/8//v/9//3//f/+P/4//b/9f/1//b/9//6//v/+//7//v/+//4//j/+P/3
//X/9f/2//b/9P/z//P/9P/2//f/+P/5//v/+//6//r/+v/5//b/9P/0//T/9P/1//n/
+//7//3/+//6//r/+f/5//r/+v/6//v/+//7//r/+P/3//f/+v/8//v/+v/6//z//P/8
//z/+v/5//j/9//4//n/+v/7//v/+f/3//f/+P/4//f/9v/1//X/9v/2//n/+f/5//r/
/P/8//v/+v/6//n/+P/4//r/+//7//r/+v/6//n/+f/5//n/9v/2//n/+f/5//r/+//7
//r/9//1//X/8//x//D/8f/z//j/+f/5//n/+f/4//f/9v/1//X/9f/3//n//f/7//n/
+f/5//n/+f/5//n/+P/4//v/+v/5//f/9f/3//f/9//3//f/9f/1//b/9//3//f/9//2
//X/+P/6//r/+v/6//b/9P/y//D/8//0//X/9v/2//b/9v/2//f/+P/5//r/+f/4//f/
9v/2//b/9v/2//b/9v/2//b/9v/2//b/9v/2//b/9v/2//j/+P/4//j/9//2//X/9P/2
//b/9v/2//b/9v/2//b/+P/5//r/+f/4//j/9//1//X/9v/2//T/9v/3//f/9//3//j/
+P/2//T/9f/2//b/9v/2//b/9P/5//z//f/9//n/+P/2//T/+f/8////AgAAAP7//P/6
//v/+//7//v/9v/4//j/9f/3//j/+f/6//j/9f/z//P/9P/0//X/9v/2//b/9//3//X/
+P/4//X/8v/y//L/8//2//b/9//3//f/9//z//T/9v/1//j/9v/x//H/9f/8/wUADAAa
AC0APwBSAGYAcgB2AHsAhACMAIwAggBqAFYARgAqAA8ABAADAAMAAwAEAAMAAwAAAPz/
+f/3//j//P/6//b/9//5//X/8//z//X/9v/3//j/+P/1//X/9//3//n/+f/4//b/9P/z
//T/9//4//n/+v/8//z/+//7//j/9v/1//b/9//4//f/+v/3//T/8//z//X/8//z//T/
9//4//f/+v/6//n/9//w//L/9v/4//r/+v/6//n/+f/3//b/9v/4//z//v///wAA/v/9
//7//f/7//v/+//7//7//f/+/wEAAAACAAIAAQD+////AAD///3//v/+/wEAAwAFAAcA
CQAMAA0ADgAPAA4ADwAQAA8AEQARABIAEwAUABQAFAAVABgAGQAaABwAGwAbABoAGQAd
AB0AHAAcAB0AHQAfAB8AHgAeAB4AHAAbABoAGQAVABIAEgASABEADwAMAAgABQAEAAQA
BQAGAAUAAAD7//n/+//7//v/+f/6//r/+f/3//T/9f/2//j/+v/4//f/9//2//X/9v/1
//b/9//4//n/9//2//X/8//1//X/9v/2//b/9f/1//b/9P/z//L/8f/1//f/+P/6//3/
+f/x/w==
         </WaveFormData>
      </LeadData>
      <LeadData>
         <LeadByteCountTotal>10000</LeadByteCountTotal>
         <LeadTimeOffset>0</LeadTimeOffset>
         <LeadSampleCountTotal>5000</LeadSampleCountTotal>
         <LeadAmplitudeUnitsPerBit>4.88</LeadAmplitudeUnitsPerBit>
         <LeadAmplitudeUnits>��V</LeadAmplitudeUnits>
         <LeadHighLimit>2147483647</LeadHighLimit>
         <LeadLowLimit>268435456</LeadLowLimit>
         <LeadID>II</LeadID>
         <LeadOffsetFirstSample>0</LeadOffsetFirstSample>
         <FirstSampleBaseline>0</FirstSampleBaseline>
         <LeadSampleSize>2</LeadSampleSize>
         <LeadOff>FALSE</LeadOff>
         <BaselineSway>FALSE</BaselineSway>
         <ExcessiveACNoise>FALSE</ExcessiveACNoise>
         <MuscleNoise>FALSE</MuscleNoise>
         <LeadDataCRC32>83172698</LeadDataCRC32>
         <WaveFormData>
+v/6//r/+v/7//z//f/+//v/+v/5//j/+f/6//v//P/9//7///8AAP7//v/+//7//P/8
//z//P/9//7///8AAP///v/9//z//f/+////AAD///7//f/8//v/+v/5//j/+v/8//7/
AAD9//z/+//6//v//P/9//7//P/8//z//P/+//7//v/+//3//P/7//r/+P/4//j/+P/4
//j/+P/4//r/+v/6//r/+P/4//j/+P/4//j/+P/4//j/+P/4//j/+v/6//r/+v/5//j/
9//2//j/+P/4//j/+v/6//r/+v/4//j/+P/4//r/+v/6//r/+v/6//r/+v/3//b/9f/0
//f/+P/5//r/+v/6//r/+v/8//z//P/8//n/+P/3//b/+P/4//j/+P/2//b/9v/2//f/
+P/5//r/9//2//X/9P/1//b/9//4//b/9v/2//b/+P/4//j/+P/3//b/9f/0//X/9v/3
//j/9//2//X/9P/3//j/+f/6//n/+P/5//j/9//3//f/9//4//j/+P/4//n/+v/7//v/
/f/+/wIAAwAAAAAAAAAAAP3//P/6//j//P/+/wAAAgADAAMABAAFAAQAAgAAAP7//f/6
//n/8v/v/+7/7v/t/+3/7v/u/+//8f/x//P/8//x/+//7//u/+//8P/x//D/7f/u/+3/
7P/u/+//8P/y//D/8v/y//L/8v/y//D/7P/n/+f/6v/q/+j/7f/5/wUACwAYACkAOABF
AFwAdQCKAJgAngCfAJ0AmQCdAJsAjgB6AGAAQAAqAB0AFAAOAA0ACgAIAAYA///7//v/
+//5//v/+f/5//j/9f/z//P/9P/0//P/8//x//D/7//v//T/9P/1//X/8f/w//D/8f/z
//P/8//1//P/8v/y//T/8v/w//D/8v/0//L/8v/z//X/9P/0//T/8v/x/+7/7f/y//L/
8v/z//X/9v/2//X/8//x/+//7v/y//P/8//0//P/8//0//f/9v/1//T/8//2//f/+P/7
//n/9v/0//L/9f/1//X/9v/5//j/+P/3//r//P/+/wIAAQD//wAAAQD///3//f/9//7/
/v8AAAIABQAGAAgACgANAA0ADQAOABIAEwATABMAEgASABIAEgATABQAFQAWABUAFQAU
ABMAFQAYABkAGgAbABsAHAAcABgAFgATABEAEAAQABAAEAAPAAwACwAJAAYABAAEAAQA
BwAGAAUAAwD+//z/+//5//n/+v/+//3/+v/5//n/+P/6//n/9f/1//f/+v/7//3/+v/4
//f/9v/3//j/+f/5//f/9//4//r/+f/5//r//f/+//////8AAP3/+//6//j/+v/7//v/
+//9//3//f////3//P/7//r/9v/1//X/9v/3//j/+v/7//3//f/9//z/+P/2//X/9v/4
//n/+v/6//j/9//3//b/9v/2//f/9//5//n/9//5//b/9P/y//H/8//1//b/9P/2//b/
9//3//T/8f/w//D/9P/2//f/9//3//f/9v/2//X/9P/z//L/9P/0//L/8v/0//T/8v/y
//b/9v/2//f/9P/z//D/7v/w//D/8f/x/+7/7v/w//L/9P/1//T/9f/0//P/8v/x//L/
8//2//f/9f/0//H/8P/x//H/8f/x//P/8f/x//T/9f/1//T/8v/w//D/8f/z//L/8P/w
//L/8P/x//H/7//z//L/8P/y//L/8v/y//D/8P/w//D/8P/w//D/8P/x//L/8//0//P/
8v/x//L/8P/v/+//7//x//L/8v/y//D/8f/y//P/8v/y//H/8//0//T/9f/2//b/9v/2
//X/9v/2//b/9v/2//f/9//4//v/+//6//n/9//2//P/8v/w//H/8v/0//H/7//u/+z/
8P/x//L/9f/z/+//6//p/+v/7P/t/+7/7v/u//D/8P/t/+v/6v/p/+3/7v/x//L/8P/w
/+7/7P/o/+X/4//g/+L/6P/t/+v/7f/9/wwAGQAqAD0ASgBfAHoAkACcAKMApQChAJ8A
owCaAIQAcgBaADoAHwAUABAADwAOAAgAAgD7//n/+//7//3/+//1//P/8//x//D/8f/x
//L/8v/z//L/8P/u/+3/8P/w//H/8f/v/+7/7v/v//D/8f/y//X/8f/w//D/8v/0//L/
8v/0//b/9P/0//X/9P/y//H/8P/x//H/7//v//L/8v/y//P/9v/2//X/8//x//H/8f/y
//X/9f/0//T/8f/x//L/9f/3//f/9//3//b/9f/0//X/+P/4//n/+v/4//f/9v/2//n/
+P/4//f/+f/6//v//v/+//3///8BAAEA//////////8AAAMABgAGAAYABwAIAAsACwAL
AAwADgAPAA8ADwAPABAAEQASABEAEgATABQAEgATABMAEwAXABoAGwAcABsAGwAcABwA
FwAWABQAEwAQABAAEAAQAA4ADAAMAAsACQAGAAUABAACAAAA/v/7//3//v8AAAEA/P/8
/////f/5//n/+v/6//j/9//z//P/9f/4//n/+//9//z//P/8//v/+v/5//f/9f/1//b/
+P/3//f/+P/7//v/+//6//r/+f/5//r/+v/7//v/+v/5//f/9//3//n//P/8//z//P/8
//v/+//8//v/+v/6//n/+f/5//n/+P/5//j/+P/6//r/+//8//z/+//7//z//P/5//j/
+P/3//n/+f/3//n/+//6//n/+f/4//n/+f/2//b/9v/3//f/+f/3//f/+P/7//z//P/7
//r/+f/3//b/9v/2//b/9v/2//b/9P/0//j/+P/2//b/9//2//X/9f/3//f/9f/0//T/
9P/1//X/9P/0//b/+P/5//n/9//3//T/8//y//H/8v/z//b/9//6//r/+P/4//j/9//2
//X/8//x//H/9P/3//f/9v/0//b/9v/3//n/9v/0//T/9v/0//X/9f/z//n/9v/y//D/
8P/w//D/8f/y//P/9P/1//b/9//4//j/+P/4//j/9//4//f/9f/z//P/8//0//b/9v/2
//f/9//3//b/9v/1//f/9v/0//b/9v/2//b/+f/5//n/+v/6//r/+v/7//v//P/9//3/
/f/9//3//v/8//z/9v/1//P/8v/w/+//7v/u/+//7//w//P/9P/z//L/8//z//T/8v/w
/+z/6v/u/+7/7v/t/+7/7//x//L/8v/y//L/8v/s//D/8P/r/+X/6P/m/+b/5//n/+3/
+/8GABMAJAA3AEgAWwB2AJIApACrAKkAoQCbAKMApACSAHwAZgBKAC0AGgAUABMAEAAI
AAAA/f/7//v/+f/5//n/+/////3/+f/2//X/9P/0//P/8//z//L/8f/x//T/9P/1//X/
9f/0//T/9f/z//P/8//1//H/8P/w//L/8//y//P/9v/0//L/8v/z//H/8P/w//D/9P/1
//T/9f/3//b/9f/1//b/9v/1//P/8f/x//H/8v/2//f/9//4//X/9f/2//n/9//3//f/
9//5//n/+f/7//n/+P/4//j/+f/5//n/+v/9//z//P/7//v//P/9/wAAAAD//wEAAwAF
AAMAAwADAAQABAAGAAgACAAIAAkACgAJAAkACQAKAA4ADwAPAA8AEAASABQAFgAWABYA
FgAWABcAGQAaABsAGwAcABsAGgAbABsAHAAcABgAFgATABEADwAQABEAEgAPAAwACwAJ
AAYABAAEAAQABgAEAAIA///8//z//f/9//v//P8AAP//+//7//z//P/9//3/+v/7//r/
/P/8//3////+//7//v/7//r/+f/3//r/+//9/wAA/f/9//7/AQD+//3/+//6//r/+//9
//7//f/9//z/+//7//v/+//9/wAAAAAAAAAA/v/9//3//v/9//z//P/7//3//f/9//z/
+//6//r//P/+////AAAAAPz/+//7//r/+v/6//v/+//7//v/+f/7//3//P/7//v//P/9
//3/+v/4//j/+f/5//n/9//3//j/+v/8//3//f/8//v/+f/4//r/+v/6//r//P/8//r/
+v/8//z/+v/6//r/+v/6//v/+f/5//f/9v/0//T/9f/1//T/9v/6//7//v/9//r/+f/7
//v/+//7//f/9//5//n//P/8//r/+v/6//n/+P/3//r/+f/6//7//f/9//z/+v/7//z/
/v8BAPz/+v/6//z/+v/7//v/+f/1//T/+P/6//r/+v/6//v//P/9//7//f/8//v/+v/7
//z//f/+//v/+v/5//j/+v/6//r/+v/4//j/+P/4//r/+v/6//r/+v/6//r/+v/3//b/
9f/0//X/9v/5//r/+v/7//z//f/8//r/+P/2//n/+v/7//v/+f/4//r/+f/6//z//v8A
AAAAAAD///7//v/+//7//v//////AAABAAMAAgABAAAAAQAAAAEA/P/6//j/9//1//T/
9P/z//P/9v/3//r/+//3//X/9f/0//L/8v/y//D/8v/0//T/9P/z//P/8//0//T/9v/2
//b/8P/w//L/+P/5//P/7v/s//D/8//z//f/AwASACMAOABPAGAAbwCCAJYAogClAKUA
nwCfAKcAoACKAG4AVgA+ACUAGAAYABkADAACAAQABQD///3//f8BAAUABwABAP7/+//5
//n/+f/6//r/+//5//j/9//3//j/+P/5//n/9//2//b/9//3//f/9//5//f/9v/2//j/
+f/4//n//P/6//j/+P/5//f/9v/2//b/9//3//X/9f/4//j/+P/5//z//P/7//n/+P/3
//b/9v/5//n/+P/4//n/+f/6//3/+//7//v/+//7//v/+//9//3//P/8//z//v/9//z/
/P8BAAIABAAFAAIAAAD+//7//P/7//3///8AAP//AAABAAEAAgAFAAgABwAGAAYABgAI
AAkACgAMABAAEQARABEAEAAQABAAEAAUABYAGAAaABkAGQAYABcAGgAcABwAHAAbABsA
HAAcABgAFgATABEAEAAQABAAEAAPAAwACwAJAAoACAAIAAgABwAEAAEA/f/8//z//f/9
//3//v8CAAEA/P/7//v/+v/9//3/+v/7//v//P/7//v//P/8//3//v/8//z//P/7//n/
+f/6//z/9//3//j/+//5//n/+P/4//n/+//+/wAA//////7//f/9//3//f///////v/9
//z/+v/5//n/+v/7//z//v////3//f/9//z/+//6//r//P/8//3//v/+//7//f/9//z/
/P/8//3//f/8//v/+P/5//z//P/8//3/+//7//r/9v/4//j/+f/5//n/9//3//j/+//8
//z/+//7//v/+v/6//n/+P/3//b/9//4//f/+P/4//j/9v/2//j/+P/4//n/+//7//n/
+P/4//j/+f/5//b/9v/4//r/+v/5//b/9f/2//f/+P/5//n/+f/7//v/+f/4//X/9P/2
//f/+P/5//v/+f/5//z//P/7//n/9v/2//b/9//5//j/9v/2//j/+v/7//v/+f/5//b/
9v/2//b/9v/2//b/9v/2//b/+P/4//j/+P/4//j/+P/4//j/+P/4//j/9//2//X/9P/3
//j/+f/6//n/+P/3//b/+P/4//r/+v/4//f/9v/1//T/9P/0//T/8//0//X/9f/2//b/
+f/5//v//P/9//7//P/8//v/+v/8//z//P/8//3//f/+/////f/8//v/+v/7//r/+//2
//b/9v/3//f/9P/y/+//7f/v//H/9f/3//P/8f/x//D/8P/w//D/7v/u//D/8P/w//H/
8f/x//L/8P/y//L/8v/0/+7/6P/q/+3/6f/m/+j/6v/v//P/+f8FABQAIQAwAEUAWgBv
AIYAmgCkAKcAowCdAJ8AowCWAIIAcABQAC4AHQAWABIADwAMAAgABgABAP3/9//5//3/
+//3//f/+P/1//P/8//0//T/8//z//T/9P/0//X/9f/0//T/8//y//L/8//1//P/8//z
//X/8f/w//D/8v/z//L/8//2//P/8P/v/+//8P/w//H/8v/1//X/8//z//X/9P/z//P/
9v/2//X/8//1//X/9f/2//b/9f/z//L/8//z//T/9//3//f/9//3//n/+f/5//v/+v/4
//f/9v/0//P/8v/y//j/+P/5//n/+v/6//r//P/9//3/AAADAAEA////////AQACAAUA
CAAIAAgACQAKAAoACQAIAAgADAANAA0ADQANAA4ADwAQABIAFAAWABgAFwAXABYAFQAW
ABgAGAAYABkAGQAaABoAFQAUABIAEQAOAA4ADgAOAA4ADAAMAAsACQAGAAUABAAEAAIA
AAD9//7//v//////+v/4//n/9f/0//X/9//4//r/+f/1//X/9P/2//b/9//5//j/+P/4
//b/9v/2//X/9//3//j/+v/3//f/+P/7//n/+f/4//j/9v/1//X/9P/3//n/+v/7//r/
+f/4//n/+f/4//f/9v/2//f/+f/8//r/+v/7//v/+f/5//n/+P/3//b/9v/4//b/9//4
//j/9//3//j/+P/6//r/+//7//n/+f/3//n/+P/2//T/8//2//f/9//0//b/9v/3//f/
+f/3//f/+P/2//b/9f/z//b/9//3//j/+P/4//j/+P/4//j/9v/2//f/9v/z//L/9P/0
//T/9f/4//n/+P/4//j/+P/5//n/9f/0//X/9v/2//X/8v/x//T/9//6//3/+P/3//j/
9//2//b/9P/0//b/9//4//n/+P/1//T/9v/5//n/+P/2//T/9P/1//f/9f/0//X/+P/2
//f/9//1//f/+v/6//j/+P/4//j/9//2//X/9P/2//b/9v/2//b/9v/2//b/9v/2//b/
9v/2//b/9v/2//X/9P/z//L/9f/2//f/+P/4//j/+P/4//b/9v/2//b/9P/0//T/9P/2
//b/9v/2//j/+P/4//j/9v/2//b/9v/1//T/8//0//X/9f/2//f/+P/6//v//P/8//3/
/v//////AAAAAAMABQAEAAQABAACAAIAAgABAP7//v/+//7///8BAAIABAACAAEA///9
//r/+v/4//j/9P/z//L/8v/z//X/+P/6//j/9//2//f/9f/z//H/8f/w//D/8P/w/+//
8P/z//T/8//x//D/7//u/+7/8P/w//H/8v/x//D/7P/t/+//7v/q/+j/6f/x//3/CwAW
ACUANgBLAGIAewCSAKAApgCnAKMAnQCbAJcAigB6AGYARgAqAB8AHAAYABMACgAEAP7/
+//3//v/AwABAPX/8//1//f/9f/0//X/9v/2//X/9f/1//T/8//z//b/9v/3//f/9f/0
//T/9f/1//X/9f/3//f/9v/2//j/9f/y//H/8v/0//L/8v/z//T/9P/1//b/9f/1//P/
8//2//b/9v/3//b/9v/1//P/9P/1//b/+P/3//f/9v/2//T/8//z//X/9v/3//j/+f/5
//n/+f/7//3//P/8//z/+v/5//j/+P/6//r/+//7//z//P/8//7//////wIABQAFAAMA
AwADAAIAAgAEAAYABQAGAAgACgAMAA0ADgAQABAAEQARABEAEQASABMAFAAXABgAGQAa
ABkAGQAYABcAGgAcABwAHAAdAB0AHgAeABoAGAAVABMADgAOAA4ADgANAAoACQAHAAgA
BgAGAAYACAAGAAQAAQD///7//v/9//v//P8AAP//+//7//z//P/+//3/+f/5//j/+v/6
//v/+f/4//j/+P/4//j/+P/3//n/+f/6//z/+f/5//r//f/9//3//P/8//v/+//8//z/
//////7//f/7//n/9//3//z//v8AAAIA/v/7//n/+P/5//r//P/9//v/+//7//r/+f/4
//j/+v/8//3//v/+//n/9//2//T/9v/2//f/9//4//n/+P/7//n/+P/3//f/+P/5//n/
9v/0//T/9f/1//f/9f/1//b/9v/2//X/8//0//X/9f/2//b/9v/2//b/9v/2//T/9P/4
//j/9v/2//b/9v/2//f/9f/1//P/8v/0//b/+f/7//X/9P/1//b/9//3//X/9f/1//X/
9f/1//H/8f/z//P/9v/2//T/9P/z//P/8//z//P/8f/x//T/9v/3//f/9v/2//b/9//5
//T/8v/y//T/8v/z//P/8f/3//r/+v/5//j/9//2//T/9P/0//T/9P/0//T/9P/y//L/
8v/y//P/9P/1//b/9P/0//T/9P/0//T/9P/0//b/9v/2//b/9f/0//P/8v/y//L/8v/y
//P/9P/1//b/8//y//H/8P/w//D/8P/w//H/8v/1//b/9f/1//X/9f/4//j/+P/4//j/
+P/4//f/+P/4//v/+//6//r/+v/6//r/+v/5//j/+//8//3//v/9//v/+v/5//v//P/9
//7/+//4//f/8P/t/+z/7P/r/+z/7v/v//H/8P/v//D/7//u/+3/7v/u/+7/7v/u/+z/
6v/s/+z/7P/p/+n/6f/q/+v/7v/v//D/9P/y//L/8v/v/+n/6P/o/+b/6f/x//n/BQAU
AB0AKgA9AFQAawCAAJIAmgCdAJ8AnQCXAJcAjgB+AGwAUgA0ACMAHgASAAcABgAGAAIA
/f/5//f/9//9//v/+f/5//r/9//1//X/9P/0//P/8//y//D/7v/t//H/8v/0//X/8//y
//L/8//z//P/8//1//H/8P/w//L/9P/y//L/9P/z//D/7//v//D/8P/x//L/9f/1//P/
8//0//T/9P/1//j/+P/3//X/9f/1//X/9v/2//X/8//y//P/8//0//f/+f/5//n/+f/4
//f/9v/3//X/9P/0//T/9//3//f/+P/6//r/+//7//j/+P/4//r//f/9/wAAAwABAP//
//////7//v8AAAIABAAGAAkADAANAA0ADQAOAA8ADwAOAA0ACwAMAA0ADgAQABIAFAAW
ABQAFQAVABUAGAAaABoAGgAZABkAGgAaABcAFgAUABMADgAOAA4ADgAMAAoACgAJAAgA
BgAGAAYABAACAAAA/f/+//7///////r/+v/9//v/+P/3//f/9v/3//f/9P/1//f/+v/7
//3//P/6//n/+P/6//r/+v/5//j/9//3//j/+P/5//v////9//3//P/8//v/+//8//z/
+//7//r/+f/5//n/+f/7//z//P/8//z/+v/5//n/+v/7//z//v////7//f/8//r/+v/6
//v//v/+////AAAAAP3/+//6//j/9v/2//f/9//6//v/+v/9/////v/9//3//f/9//z/
+P/4//j/+f/5//r/+f/6//z//P/8//v/+f/3//f/9v/2//j/+P/4//j/9v/2//T/9P/0
//T/8v/y//f/+P/5//v/+f/5//f/9v/0//T/9f/1//T/9P/2//j/+v/7//r/+//4//f/
9v/1//L/8f/y//H/9f/2//X/9v/1//X/9f/1//P/8f/x//T/9//3//b/9P/z//L/8v/z
//P/8v/z//b/9P/1//X/8//r/+7/8v/w//D/8P/w//L/8v/y//L/9P/0//T/9P/x//D/
7//u//H/8v/z//T/9P/0//T/9P/z//L/8f/w//L/8v/y//L/8v/y//L/8v/x//D/7//u
//D/8P/w//D/8v/y//L/9P/y//H/8f/x//H/8v/y//L/9P/1//b/9//3//j/+P/7//r/
+P/3//b/9//4//n/+f/2//b/9v/2//j/+f/5//r/+f/3//T/8f/w//D/7v/u/+n/6f/p
/+r/6//r/+z/7P/t/+3/7f/v/+3/6//p/+n/5v/m/+b/5v/l/+b/6f/q/+r/6f/p/+n/
6v/q/+z/7P/q/+r/6P/m/+L/4//j/+T/5v/i/+P/6//3/wEADgAfADAAQwBaAHEAhgCQ
AJgAnwCbAJMAlwCZAIoAdgBiAEQAJAATABAADgAHAAAA/P/6//f/9f/v/+n/6//x//f/
9//0//H/7//v/+z/7P/r/+v/6f/o/+f/5//s/+z/7f/t/+3/7P/s/+3/6//r/+v/7f/t
/+z/7P/u/+z/6v/q/+z/7P/q/+r/6//r/+r/6v/q/+n/6f/n/+f/6v/q/+r/6//t/+7/
7v/t/+v/6//r/+z/7v/v/+//8P/s/+v/6//t/+//7//v/+//7//v/+//8f/x//D/8P/w
/+//7f/r/+r/8P/y//X/9//z//L/8f/y//T/9f/5//3//f/7//v/+//6//r//P/+/wAA
AgAFAAgABgAFAAQABAAIAAkACQAJAAcACAAJAAoACQAKAAsADAAPABMAFgAZABYAFgAU
ABIAEwATABQAFAARABAADgANAAoACgAKAAoABQACAAEA//8BAAAAAQACAP///P/5//X/
8//y//L/8f/v//D/9P/z//L/8//1//b/9f/z/+7/7f/v//L/8//1//L/8P/v/+7/8P/w
//D/7//x//H/8v/0//H/8f/y//X/9P/z//H/8P/x//H/8v/y//L/8f/v/+3/8P/x//L/
9f/1//T/8//y//P/8//0//b/8//y//L/8f/z//P/8//y//P/8v/y//T/8v/z//T/9P/w
/+//7//u/+//8P/y//P/8P/v/+z/7f/u/+7/7v/v//L/8//z//D/7v/u/+//7//v/+3/
7f/u/+//8P/w/+//8P/x//H/8v/v/+7/7f/s/+z/7P/q/+r/7v/u/+z/7P/u/+7/7v/v
//H/8f/v/+7/7P/s/+3/7f/q/+r/7P/u/+//7//t/+3/6//r/+v/6//p/+n/6//r/+z/
7P/q/+r/7P/t/+7/7//v/+3/7f/w//D/7//t/+r/7P/s/+3/7//r/+j/5//o/+v/7f/u
/+3/6//s/+r/6P/o/+j/6P/p/+r/6//s/+7/7v/u/+7/7f/s/+v/6v/q/+r/6v/q/+r/
6v/q/+r/7P/s/+z/7P/r/+r/6f/o/+n/6v/r/+z/7v/u/+7/7v/r/+r/6f/o/+n/6v/r
/+z/6v/q/+r/6v/r/+r/6P/n/+n/6f/q/+r/7P/s/+3/7v/x//H/8v/y//P/8//y//L/
8v/y//L/8v/y//L/8//0//D/7v/t/+v/7f/v//D/8P/y//L/8//y/+//6P/m/+T/5v/l
/+X/5v/o/+n/6f/p/+v/6//p/+f/5P/i/+H/4P/h/+D/4f/k/+b/5v/l/+X/5f/m/+b/
6P/m/+b/5v/k/+T/5P/h/9//3v/c/9z/3f/l/+3/9f8AAA0AIAA1AEYAWQB0AIwAmACb
AJkAlQCTAJMAkACCAGgASAAqABcACgAEAP///P/6//j/8f/x//X/9f/x//H/8//z//D/
7f/r/+v/6P/o/+f/5//o/+j/6P/p/+r/6v/r/+v/6P/m/+X/5f/m/+f/6P/r/+j/5v/l
/+b/6P/m/+b/6P/q/+j/6P/p/+n/6P/o/+j/5//n/+X/5f/o/+j/6P/p/+r/6v/p/+f/
6v/r/+z/7v/t/+v/6P/m/+j/6f/r/+//7f/t/+3/7f/t/+3/7f/v//H/8P/w//D/7f/r
/+n/6P/u/+7/7//v//D/8P/w//L/8//z//b/+f/5//f/9//3//X/9P/1//b/+f/6//z/
/v8BAAEAAQACAAIAAwADAAMABQAGAAcACAAJAAoACwAMAAwADQANAA0ADgAQABAAEAAP
AA8AEAAQAA8ADgAMAAsABQAEAAMAAgABAP7//f/7//r/+P/4//j/+P/2//T/8f/y//L/
8//z/+7/7v/x/+//7f/t/+7/7v/s/+v/5//n/+n/7P/t/+//7//u/+7/7v/s/+z/7P/r
/+v/6//s/+7/6P/n/+f/6f/r/+3/7v/w/+//7//w//D/7v/t/+v/6f/r/+v/6//t//H/
8v/z//T/7//t/+z/7P/s/+z/7f/t/+3/7f/t/+z/6//q/+r/7P/s/+3/7v/u/+7/7f/t
/+z/6v/q/+v/6//r/+v/6f/r/+n/6P/n/+f/6v/r/+v/6P/n/+b/5v/l/+f/5//p/+z/
6v/q/+n/5//p/+n/6P/o/+r/6v/q/+r/6f/o/+X/5P/o/+j/5v/m/+j/6P/o/+n/5//n
/+X/5P/h/+D/4P/f/93/3v/h/+T/5v/n/+b/5//k/+P/4v/h/+H/4f/j/+P/5f/m/+X/
5v/n/+f/5//n/+X/4//j/+b/5P/j/+H/3v/g/+D/4f/j/+D/3v/e/+D/4v/j/+P/4f/h
/+D/4v/i/+L/4v/i/97/3P/a/9j/2v/c/97/4P/g/+D/4P/g/+L/4v/i/+L/4v/i/+L/
4v/g/+D/4P/g/97/3v/e/97/3v/e/97/3v/g/+D/4P/g/+H/4v/j/+T/4v/g/97/3P/e
/97/3v/e/97/3v/e/97/4f/i/+P/5P/i/+D/4P/e/9//3//f/9//3v/e/97/3v/g/+L/
5P/l/+X/5P/m/+X/5P/k/+T/5P/n/+j/6P/o/+T/4v/g/97/4//l/+j/6//q/+j/5v/k
/+L/4P/g/9r/1//W/9b/1f/X/9r/3P/f/9z/2f/Y/9X/1P/T/9T/1P/W/9b/1v/U/9T/
1v/W/9b/1P/T/9L/0v/T/9b/1//Y/9j/2P/U/9L/0f/N/87/yv/G/8v/1f/h/+v/+P8H
ABYAJQA6AFMAaAB0AHwAgQCBAH0AgQCDAHQAXgBEACQACgD7//T/8v/z/+z/6P/i/9//
3//d/9v/3f/b/9f/1//U/9H/z//P/9H/0v/S/9P/0v/Q/87/zf/T/9T/1v/X/9L/0P/P
/8//0P/R/9L/1f/V/9T/1P/W/9P/0P/P/9D/0v/Q/9D/0f/Q/87/zf/M/8//z//N/83/
0f/S/9P/1f/S/9D/zf/J/83/z//R/9T/1P/T/9H/0P/N/83/zv/R/9L/0//U/9X/0//T
/9P/1f/T/9L/0v/S/9P/0//T/9T/1//W/9b/1f/T/9L/0f/S/9L/0f/T/9X/1//X/9n/
2//c/9z/3v/g/+D/4P/h/+L/4f/h/+H/4v/i/+P/4//j/+T/5v/o/+r/6v/q/+r/6v/q
/+v/6//r/+z/7v/u/+7/7f/t/+7/7v/t/+z/6v/p/+T/5P/k/+T/3//c/9v/2f/Z/9j/
2f/a/9f/1P/R/83/zP/M/83/zf/K/8r/zf/L/8n/yf/K/8r/y//L/8j/yf/I/8r/yv/L
/8v/yv/K/8r/yP/I/8j/x//F/8X/xv/I/8f/x//I/8v/yP/H/8X/xP/G/8f/yf/K/83/
yf++/w==
         </WaveFormData>
      </LeadData>
      <LeadData>
         <LeadByteCountTotal>10000</LeadByteCountTotal>
         <LeadTimeOffset>0</LeadTimeOffset>
         <LeadSampleCountTotal>5000</LeadSampleCountTotal>
         <LeadAmplitudeUnitsPerBit>4.88</LeadAmplitudeUnitsPerBit>
         <LeadAmplitudeUnits>��V</LeadAmplitudeUnits>
         <LeadHighLimit>2147483647</LeadHighLimit>
         <LeadLowLimit>268435456</LeadLowLimit>
         <LeadID>V1</LeadID>
         <LeadOffsetFirstSample>0</LeadOffsetFirstSample>
         <FirstSampleBaseline>0</FirstSampleBaseline>
         <LeadSampleSize>2</LeadSampleSize>
         <LeadOff>FALSE</LeadOff>
         <BaselineSway>FALSE</BaselineSway>
         <ExcessiveACNoise>FALSE</ExcessiveACNoise>
         <MuscleNoise>FALSE</MuscleNoise>
         <LeadDataCRC32>3239491927</LeadDataCRC32>
         <WaveFormData>
CgAKAAoACgAMAAwADAAMAAoACgAKAAoACAAIAAgACAAKAAoACgAKAAoACgAKAAoACAAI
AAgACAAIAAgACAAIAAgACAAIAAgABgAGAAYABgAIAAgACAAIAAYABgAGAAYACAAIAAgA
CAAIAAgACAAIAAYABgAGAAYABAAEAAQABAAEAAQABAAEAAYABgAGAAYABgAGAAYABgAE
AAQABAAEAAQABAAEAAQABgAGAAYABgAEAAQABAAEAAYABgAGAAYACAAIAAgACAAFAAQA
AwACAAMABAAFAAYABgAGAAYABgAGAAYABgAGAAUABAADAAIABAAEAAQABAAEAAQABAAE
AAQABAAEAAQABAAEAAQABAAEAAQABAAEAAYABgAGAAYABgAGAAYABgAFAAQAAwACAAMA
BAAFAAYABQAEAAMAAgADAAQABQAGAAQABAAEAAQABgAGAAYABgADAAIAAQAAAAMABAAF
AAYABQAEAAMAAgAFAAYABgAHAAYABgAGAAYABgAHAAcABwAEAAQABAAFAAMAAgACAAIA
AwADAAUABgAIAAoADAANAA4ADgAOAA4AEAAQAA0ADAAMAAwACwAJAAgABwAGAAUABQAF
AAQAAgACAAIAAgACAAQABAAFAAUABgAGAAYABgAEAAMAAwADAAUABQAFAAUABQAFAAYA
BgAFAAUABQAFAAUABgAHAAcABwAHAAQABAAFAAsAEQAWABwAJwAxADMALwAoAB4ACgDz
/9//yP+t/4b/W/88/yz/H/8k/zj/TP9f/3r/lv+m/7H/vP/I/9T/3v/l/+v/7P/v//L/
9f/4//z///8BAAMABAAEAAYABQAGAAcABwAJAAkACgALAA0ADAAMAA0ACwALAAsADAAN
AA0ADQANAA0ADQANAA0ADAAMAA0ADQALAAsACwALAAoACgALAAsACwALAAkACAAIAAgA
CQAJAA0ADQANAA0ACwAKAAkACAAIAAkACgAJAAsADAAMAA0ACwALAAsADAAMAAsACwAL
AAcABgAHAAYABwAHAAcABwAIAAgACQAJAAsACwALAAwACwAKAAkACQAJAAcABwAHAAUA
BQAFAAUABwAGAAYABQAFAAUABAAEAAIAAgACAAAA/v/+//7//f///////v/+//7//P/8
//z//v/+//3//P/9//3//f/9//z/+v/4//f/+v/8//3//f/9//3//v/+//z//P/9////
AAAAAAEAAwABAAEAAQACAAQABAAEAAMAAQAAAAAAAgADAAMAAwADAAIAAgACAAIAAwAD
AAMAAwADAAQABAAEAAUABQAFAAUABQAFAAYABwAHAAYABgAGAAQAAgAEAAQABAAEAAQA
BAAEAAQABAAFAAQAAwABAAAA/v/+/////////wAAAQACAAQABAAEAAIA/////wEAAQAD
AAMABAAEAAIAAAAAAP//AQACAAIAAgAAAAAAAAAAAAAAAAD///////8AAAAAAAAAAAIA
AgADAAEAAAAAAAAAAQADAAQAAwABAAIAAgABAAEAAQABAAEAAgACAAAAAgAEAAQAAwAD
AAMAAgAAAP/////+//7//v///////v/+//7//f8AAAMABAAFAAYABwAEAAQAAwABAAEA
AQABAAEAAAAAAAAAAAAAAAEAAgADAAEAAQABAAEABAAEAAMAAwABAAEAAgACAAAAAAAA
AAAAAgACAAIAAgAGAAUABAACAAIAAgACAAAAAAAAAAAAAgACAAIAAgAEAAQABAADAAEA
AgACAAIAAwAEAAYABwAGAAQAAwACAAMAAwACAAIAAgADAAMABQAEAAUABgAHAAkACgAK
AAoADAAMAAwACQAJAAoACwALAAwADQAOAA8ADgANAAwACgAHAAYABQAEAAIAAgACAAMA
BQAGAAYABgAEAAQAAwADAAMAAwADAAMABQAFAAUABgAEAAMAAwADAAMAAwAEAAUABQAF
AAUABAAGAAUABQAJAA4AFAAdACcALQAvACwAJgAaAAcA7//U/7n/nP9x/0b/Lv8h/xr/
Iv80/0n/YP9+/5b/pf+y/8D/zv/W/93/4//o/+v/7v/1//j/+v/9////AQACAAIABAAG
AAgACgALAAoACQAJAAkACQAIAAgACQAJAAkACQAKAA0ADQANAA0ACwALAAsACwAMAAwA
DQANAAsACwALAAsADgAOAA8ADwANAA0ACwAKAAwADAANAA0ADQANAA0ADQANAAwACwAK
AAoACwAMAAsACgAKAAkACQALAAsACwAMAAwACwALAAsACwAMAA8AEAAPAA8ADwAPAAwA
DAANAA0ADQANAA0ADgAOAA4ADgAPAA0ACwALAAsACwALAAsACwALAAoACgAJAAwADQAN
AA4ADAAMAAwACgAIAAgACAAHAAUABQAEAAQABQAEAAUABgAEAAQAAwACAAMAAwADAAMA
AwACAAEAAQABAAIAAgABAAIAAwAFAAYACAAIAAkACwAKAAgABwAHAAkACQAJAAoACAAI
AAgABwAJAAgACAAKAAkACQAJAAkACgAKAAoACgAJAAkACQAJAAsADAAMAAwACwALAAsA
CwALAAsADAANAA0ADAAMAAwADAAKAAwADAAMAAwADAAMAAkACAAHAAcACAAJAAkACgAI
AAgACQAJAAgACAAIAAgACAAIAAgABgAFAAUABwAHAAkACQAKAAoACgAIAAgABwAGAAYA
BQAEAAUABgAHAAgACAAIAAcABwAFAAYABgAGAAQABgAGAAcABQAEAAQABAAFAAcACAAH
AAcACAAIAAcABwAHAAcABwAGAAYABAAGAAQABAADAAMABQAGAAYABwAFAAQABAAEAAUA
BQAEAAQABQADAAUABwAFAAUABQAFAAMABAAEAAMABAAFAAYABwAIAAgACAAIAAcABwAH
AAcABgAFAAQAAwAGAAYABQAFAAUABQAGAAYABgAGAAYABgAGAAYABgAGAAYAAwAEAAQA
BAAEAAQABAAEAAQABAAFAAYABwAIAAgABwAHAAgABQAEAAMAAgAFAAUABQAEAAYABgAH
AAcABAAEAAQABQACAAMAAwADAAIAAwADAAQACAAKAAwADgAQAA0ADAAMAA8ADwAOAA8A
EQARABEAEQAPAA4ADAAMAAkACAAHAAYABQAFAAQABAAGAAYABgAGAAcABwAHAAcABgAF
AAQAAwADAAQABAADAAUABQAFAAUABAAFAAUABQD//wIABgAHAAcACQAMABIAHwApADEA
MQAsACYAHAAJAO//0P+3/5r/b/9E/yb/Gf8Q/xb/Lv9D/1j/dP+Q/6H/sP/A/87/1P/X
/9v/5P/t//L/9f/2//r///8DAAMABAAEAAYABwAIAAkACQAHAAcACAAJAAkACAAIAAkA
CQAJAAkACgANAA0ADQANAAkACQAJAAkADAAMAA0ADQAOAA8AEAARAA4ADAALAAkACgAL
AAoACgAMAAwADQANAA0ADQANAA0ADgAOAA4ADgAPAA8ADwANAAsADAAMAA0ACwALAAsA
DAAOAA0ADQANAAwADAAOAA4ADwAPAA8ADwAOAA4ADwAPAA0ADQANAA4ADgAOAA4ADwAR
AA8ADwAPAA8ADwAPAA8ADwAOAA4ADQALAAsACgAKAAoACgAKAAgACQAKAAsACwAJAAkA
CAAIAAoACAAIAAgACAAIAAcABgAEAAMAAgABAAMAAgABAAEAAgAEAAUABQAFAAUABgAG
AAYABgAHAAkABwAGAAYABwAJAAkACQAKAAkACAAHAAUABwAGAAYACAAHAAcABwAHAAgA
CAAIAAgACQAJAAkACQAGAAYABQAEAAcACQALAA0ACwALAAwADQAMAAoACQAIAAkACAAL
AAwACQAIAAcABgAHAAgACQALAAkACQAIAAgABgAGAAcABwAGAAYABgAGAAkACgALAAoA
CAAHAAgABwAJAAkACgAKAAgABgAGAAUABQAGAAYABgAEAAQABAAEAAYABgAFAAUABQAG
AAYABgACAAQABAAFAAMAAgACAAIAAwAFAAYABQAFAAYABgAFAAUABQAFAAUABAAEAAIA
BAAGAAYABQAFAAUABAACAAEAAgACAAMABAADAAMAAgACAAIAAQAEAAcABAADAAIAAQAC
AAQABQAFAAMAAwADAAMABgAGAAYABgACAAEAAAD//wEAAQABAAEABAAEAAMAAwADAAMA
BAAEAAIAAgACAAIAAgACAAIAAgACAAMABAADAAIAAQAAAAEAAgADAAQABgAGAAYABgAD
AAIAAQAAAAAAAAAAAAAAAgACAAIAAgABAAAA///+/wEAAgADAAQABAAEAAQABAACAAIA
AQABAAQABAAEAAQABAAFAAUABQACAAIAAgADAAMAAgACAAIAAgABAAIAAgAFAAYABwAH
AAYABgAGAAYACAAKAAkACgALAAwADAALAAsACwALAAsACAAHAAUAAgACAAIAAgACAAAA
AAABAAEABAAEAAQABAAGAAUABQAFAAQAAwACAAEAAwADAAQABAADAAMAAwADAAAAAAAA
AP//AwADAAIABAAJAAkACQAOABYAHwApACsAKwAsACQAFgABAOf/yv+x/5D/Zf9A/yr/
If8e/yz/Pv9R/2j/hv+e/6v/sv/C/87/0P/V/+H/6P/r//D/9f/2//r//f//////AAAA
AAIAAwAEAAUABQADAAMABAAFAAYABgAHAAkACQAJAAkACgAJAAkACQAJAAkACQAJAAkA
CgAKAAsACwAJAAkACQAJAAoACgALAAsACwALAAkACAAGAAYABwAHAAkACQAJAAkACAAI
AAgACAAJAAkACQAHAAgACgALAA0ACgAJAAgACAAIAAcABwAHAAgACAAKAAoACQAJAAkA
CQAJAAoADAANAAsACwALAAwACQAIAAcABwAJAAcABwAHAAgACQAKAAsACgAIAAcABQAG
AAcABwAIAAYABgAGAAQAAwACAAEA//8CAAMAAwAEAAQAAgACAAIAAgACAAEAAAD/////
//////3//P/7//v//v8AAAEAAQABAAEAAgACAAIAAgADAAUABQAEAAQABQAHAAcABwAI
AAYABgAGAAUABQAEAAQABgAJAAkACQAJAAYABgAGAAYACQAJAAkACQAJAAoACgAKAAgA
BwAGAAUABQAFAAYABwAHAAYABgAGAAcABgAJAAoACQAIAAcABgAGAAYABgAHAAcABwAG
AAYABgAGAAcABwAIAAgACAAIAAcABgAFAAIAAwADAAUABQADAAMABAAEAAQAAgACAAEA
AgAEAAUABgAGAAYABgAGAAYABgAFAAUAAwAEAAQABAACAAQABAAFAAMAAgACAAIAAwAF
AAYABQADAAQABAADAAEAAQABAAEABAAEAAIABAAGAAYABQAFAAYABgAFAAUAAwACAAIA
AgADAAMAAgACAAEA//8BAAMAAQABAAEAAQADAAQABAADAAMAAwADAAMABAAEAAQABAAD
AAMAAwADAAMAAwADAAMABAAEAAMAAwADAAMABAAEAAQABAAEAAQABAAEAAQABAACAP//
AgACAAIAAgACAAQABAAEAAQABgAGAAYABgAGAAYABgAGAAQABAAEAAQAAgACAAIAAgAE
AAQABAAEAAQABAADAAMABAAEAAQABAACAAMAAwADAAQABAAEAAUAAgAAAP///v8BAAEA
AwAEAAcACAAJAAkACAAIAAgACAAJAAoACAAIAAsADAAMAAsACwALAAsACwALAAsACgAI
AAYABgAGAAYABQAEAAQAAwAEAAQABAAEAAQAAwADAAMABAAFAAYABwAFAAUABgAGAAMA
AwADAAMAAwAEAAUABQAHAAUAAAAAAAUABwALABAAGAAjAC0AMQAvAC4AJAASAP3/4//G
/6v/iP9d/zb/Iv8Z/xb/JP88/1H/av+E/5r/qf+4/8T/zP/U/9//5f/o/+v/8P/3//z/
/P/7//3/AAACAAMABgAFAAYABwAHAAgACQALAA0ACwAKAAoACwANAA0ADQAOAA0ADQAN
AA0ADQANAA0ADQAMAAwADQANAAsACwALAAsADgAOAA8ADwANAA0ACwAKAAsADAAOAA8A
DwAPAA8ADwAQABAAEAAQAA0ADQANAAsADQAOAA4ADwARABEAEQASABIAEQARABEADgAO
ABAAEAANAA0ADQANAA4ADgAPAA8ADwAPAA8AEAAQABAAEAARABMAEQARABEAEAAPAA4A
DQANAAwADAALAAwADQANAA4ADAAMAAwACgAKAAoACgAJAAkACQAIAAgACAAGAAYABgAI
AAgABwAGAAUABQAFAAUAAwACAAEAAQACAAQABQAFAAUABQAGAAYABAAEAAUABwAHAAYA
BgAHAAcABwAHAAgABgAGAAYABQAHAAYABgAIAAkACQAJAAkACAAIAAgACAAJAAkACQAJ
AAcACAAIAAgACAAJAAoACwAJAAkACgALAAkACAAIAAgACgAIAAoACgAMAAwADAAMAAsA
CgAJAAkACwALAAoACgAKAAoACwALAAoACgAKAAoACAAIAAgABgAHAAcACQAJAAgABwAH
AAYACAAGAAYABQAGAAgACQAKAAgACAAIAAgABwAGAAQAAwAEAAYABwAIAAYACAAIAAkA
CQAIAAgACAAFAAUABAABAAMABAAEAAMABAAFAAYABwAHAAYAAwAEAAIAAgABAAEAAwAE
AAQABQAHAAYABgAGAAUABQAEAAQAAwABAAMABQAEAAMAAgABAAQABgAHAAcABgAFAAQA
AwACAAIAAgACAAMAAwADAAMABAAFAAYABwAIAAgABwAHAAUABQAGAAYABgAGAAYABgAE
AAQABAAEAAYABwAGAAQABAAEAAQABAAEAAQABAACAAIAAgACAAMABAAFAAYABgAGAAYA
BgAEAAQABAAEAAIAAgACAAIAAwAEAAUABgAGAAYABgAGAAQABAAEAAQAAgACAAIAAgAE
AAQABAAEAAQABAAEAAQABAAEAAQAAwACAAIAAQAAAAEAAgAEAAUABQAEAAQABAAHAAcA
BgAGAAgACQAJAAsADAANAA4ADwANAA4ADgAOAAsACgAJAAUAAgACAAIAAQD9//3//f/9
//3//f/9//z/+//8//3//v8AAAAAAAABAAMABAAEAAQAAwACAAAA//8BAAEAAQABAAEA
AQABAAIAAAD///////8AAAEAAwAFAAUABQAFAAQABgAJAA0ADwAUAB4AJwAtAC8ALQAo
ABwACADx/9f/vP+d/3L/Rf8o/x7/Ff8W/yj/QP9X/3T/kP+i/6//vv/K/9L/2P/h/+X/
6v/v//T/9//6//z/AQADAAMABAAEAAYABQAGAAcABwAJAAkACgALAAkACAAIAAkACwAL
AAsADAANAA0ADQANAAsACwALAAsACgAKAAsACwAJAAkACQAJAAwADAANAA0ADwAPAA0A
DAAMAAwADQANAA4ADQAMAAsADAAMAAwADAAMAA0ADgANAA0ADgAOAA8ADwAPAA8AEAAO
AA0ADQANAAwADAAOAA4ACwALAAsACwALAAwADgAPAA8ADwAPABAADgAOAA4ADwANAAsA
CwALAA4ADwAQABEAEwASABIAEQAQAA8ADQAMAA4ADgAOAAwADAAMAAwACwALAAsACgAK
AAgABgAGAAYABgAGAAUABAAFAAUABQAFAAQAAgAAAP///v8AAAEAAQADAAMABAAEAAQA
BAAFAAcACQAIAAgACQAHAAcABwAIAAoACgAKAAkACQAIAAgACgAJAAkACQAJAAgACAAI
AAgABwAHAAcABwAIAAoACwAMAAsACwALAAsACQAJAAoACwANAAwADAAMAAsACAAJAAgA
CgAKAAoACgAIAAgACAAJAAsACwAKAAoACAAIAAkACQAJAAoACwAMAAoACgAKAAgABwAH
AAkACQAHAAcACAAIAAoACAAIAAcABQAGAAYABgAGAAYABgAGAAgACAAHAAcABQAGAAYA
BgAGAAgACAAJAAkACAAIAAgABgAHAAcABQAFAAYABgAFAAUABQAFAAUACAAIAAYACAAI
AAgABwAHAAgACAAHAAcABgAEAAMAAgAGAAcABwAIAAkABwAJAAsACgAJAAgABwAFAAYA
BgAFAAQAAwACAAEABQAGAAcACAAJAAkACQAJAAgABwAGAAUABgAGAAUABQAFAAUABgAG
AAQABAAEAAQABAAEAAQABAAGAAcACAAGAAYABgAGAAQABAAEAAQAAgACAAIAAgACAAIA
AgACAAQABAAEAAQABQAGAAcACAAGAAYABgAGAAQABAAEAAQABgAGAAYABgAGAAYABgAG
AAgACAAIAAgABwAGAAUABAAEAAQAAwADAAYABgAGAAYABgAHAAcABwAIAAgACAAJAAsA
CgAKAAoACwALAA0ADgAPABAAEQARAA8ADgANAAwADQAOAAwADAAJAAgABgADAAUABQAF
AAUABwAHAAYABAACAAIAAgACAAQABAAFAAUABgAGAAYABgAEAAMAAwADAAUABQAFAAUA
BQAFAAYABgADAAMAAwADAAQABgAIAAkACwAJAAgACgALAA0AEQAWABwAJQAvADEAMQAw
ACgAFgAFAPH/2v/B/6L/d/9O/zb/K/8m/y7/QP9T/27/jP+i/7P/wv/M/9L/2v/f/+H/
6P/v//L/9f/6//7/AQADAAUABgAGAAgACwAMAA0ADQALAAsADAANAA0ADAAMAA0ACwAL
AAsADAANAA0ADQANAA0ADQANAA0ADgAOAA8ADwALAAsACwALAA4ADgAPAA8ADQANAAsA
CgAKAAoACwALAA8ADwAPAA8ADgAOAA4ADgAPAA8ADwANAAsADAAMAA0ADQANAA0ADgAM
AAsACwALAAoACgAMAAwADQANAA0ADQAMAAwADQANAAoACQAIAAgACwAMAA0ADwAPAA0A
DQANAAsACwALAAsACwAKAAoACQAJAAkACAAIAAgACAAIAAYABAAEAAQAAwADAAMAAgAC
AAAA/v/+//7//P/8//v/+v/7//v/+//7//v/+v/5//n/+v/8//3//f/9//3//v/+//7/
/v///wEAAwACAAIAAwABAAEAAQACAAQABAAEAAMAAQAAAAAAAgADAAMAAwADAAMABAAF
AAYABgAFAAQAAwADAAQABAAEAAUABQAFAAUAAwADAAQABQAFAAQABAAEAAQAAgAEAAQA
BAAEAAQABAAEAAQABAAFAAMAAwACAAIABAAEAAUABQAEAAQABAAEAAQABAAEAAIAAwAD
AAUABQADAAMABAAEAAIAAAAAAP///f/+//7//v8BAAIAAwAEAAQABAADAAMAAQACAAIA
AgAAAAIAAgADAAMAAgACAAIAAgADAAMAAQABAAIAAgABAAEAAQABAAEAAAAAAP7/AAAB
AAIAAgADAAQABAADAAMAAwACAAIAAgADAAMAAgACAP///f///wEAAwADAAMAAwABAAIA
AgABAAEAAQABAAEABAAEAAQABAABAAEAAQABAAIAAwAEAAUABgAGAAUABQADAAMABAAE
AAQABAAEAAQAAgACAAIAAgAEAAUABAACAAIAAgACAAAAAAAAAAAAAwAEAAUABgAEAAQA
BAAEAAQABAAEAAQABAAEAAQABAACAAIAAgACAAQABAAEAAQABAAEAAQABAACAAIAAgAC
AAMABAAFAAUABQAGAAYABgAFAAQABAADAAQABAAFAAYABwAHAAYABgAIAAkACQALAAoA
CwAMAA0ADQAOAA4ADgAMAAwADAAJAAUABAADAAEA//////////8AAAEAAgACAAIAAgAC
AAIABAAEAAQABQADAAQABAAEAAYABgAFAAUAAwADAAMAAwADAAMAAwAEAAYABQAFAAUA
BQAFAAYABwAHAAcABwAGAAoADQAPABMAGAAgACsAMwA1ADEALAAeAAoA8//d/8T/pf96
/03/Mv8m/xn/Hv80/0j/W/92/5T/pv+x/77/zP/W/9z/4//p//D/9f/4//v//v8CAAcA
BwAJAAoACgAMAAsADAANAA0ACwALAAwADQAOAA4ADwARAA8ADwAPABAAEQARABEAEQAN
AA0ADQANABAAEAARABEADwAPAA8ADwAQABAAEQARAA8ADwANAAwADwAQABIAEwAUABMA
EgARABAAEAAQABAAEAARABIAEQAQABAADwAPAA8ADwAPABAAEgARABEAEQAQABAAEgAS
AA8ADwAPAA8AEAAQABEAEQARABEAEQASABAAEAAQABEAEQAPAA8ADwAPAA8ADwAPABEA
EAAQAA8ADwAPAA4ADgAQABAAEAAOAA0ADAALAAkABwAHAAYABgAHAAYABwAIAAYABgAF
AAQAAQABAAEAAQAEAAQABAAFAAQABgAHAAcABgAFAAUABAAGAAYABwAJAAkACAAIAAkA
CwALAAsADAAMAAwADAALAAkACAAIAAoACwALAAsACwAKAAoACgAKAAkACQAJAAkACwAM
AAwADAAJAAkACQAJAAsACwAMAA0ACwAKAAoACgAKAAgACgAKAAwADAAMAAwADAAMAAwA
DQALAAsACgAKAAoACgALAAsACAAIAAgACAAJAAoACwAKAAcABwAJAAkACQAJAAoACgAK
AAgACAAHAAcACAAIAAgABgAGAAYABgAIAAgABwAHAAcACAAIAAgABgAIAAgACQAJAAgA
CAAIAAoACwALAAkABwAIAAgABwAHAAcABwAHAAgACAAGAAgACgAKAAkACQAIAAgABwAH
AAUABAAEAAQABgAHAAcACAAJAAcACQALAAoACQAIAAcABQAGAAYABQAFAAUABQAFAAYA
BgAGAAYABwAHAAcABwAHAAcABwAHAAgACAAHAAcABwAHAAgACAAIAAgACAAIAAYABgAG
AAYABgAHAAYABAAEAAQABAAGAAYABgAGAAgACAAIAAgABwAGAAUABAAEAAQABAAEAAYA
BgAGAAYACAAIAAgACAAIAAgACAAIAAYABgAGAAYACAAIAAgACAAGAAYABgAGAAQABAAE
AAQABAAFAAcACAAGAAYABgAHAAcABwAGAAYACAAJAAkACAAKAAoACwALAA4AEAASABQA
EwATABQAFAATABIAEQAQAAoACAAHAAYABAABAAAA//8CAAMABAAFAAQAAgACAAIAAgAC
AAIAAgAFAAUABgAGAAYABgAGAAUAAwADAAMAAwAFAAUABQAFAAQABAADAAMABAAFAAYA
CAAJAAkACQAJAAgACAANABEAEQAUABoAJQAvADMAMwAwACYAFAD9/+P/zP+x/4r/W/80
/yT/Gf8W/yT/Ov9P/2L/gP+a/6v/tv/E/8z/1v/h/+n/6v/v//b/9//4//7/AwAHAAcA
CAAIAAoACgAKAAoACQALAAsADAANAA0ADAAMAA0ADwAPAA8AEAAPAA8ADwAPAA0ADQAN
AA0ADgAOAA8ADwAPAA8ADwAPAA4ADgAPAA8AEQARAA8ADgANAAwADAALABAAEQASABMA
FAAUABQAFAARABEAEQAPAA8AEAAQABEAEQARABEAEgASABEAEQARABAAEAASABIAEQAR
ABEAEQAQABAAEQARABEAEQARABIAEgASABIAEwAVABMAEwATABMAEwATABMAFQAUABQA
EwATABMAEgASABEAEAAPAAwADQAOAA8ADwAPAA8ADgAOAAwACgAKAAoACgAKAAkACAAJ
AAkACQAJAAcABgAFAAUABAAGAAcABwAJAAkACgAKAAoACgALAA0ADQAMAAwADQANAA0A
DQAOAA4ADgAOAA0AEAAQABEAFAASABEAEAAPAA4ADgAOAA4AEQARABEAEQARABIAEgAS
ABEAEQARABEAEQARABIAEwAVABQAFAAUABQAEgAUABQAEwASABEAEAAQABAAEAARABIA
EwATABQAEgASABMAEwASABIAEgASABIAEgASABAADwAPABEAEQARABEAEgASABIAEAAQ
AA8ADwAQABAAEAAQABAAEAAQAA4ADgANAA0ADwAQABAAEAAOABAAEAARABMAEgASABIA
EAARABEADwARABIAEgARABEAEQARABEAEAAQAA4AEAAQABAADwAPAA4ADgANAA0AEAAQ
ABEAEgATABMAEgASABEADwARABMAEwATABMAEwARABIAEgARABMAEwATABMAFAAUABQA
FAATABMAEwATABMAEwATABMAEwASABAADwARABEAEgASABIAEgASABIAEwAUABUAFgAU
ABUAFgAUABQAFAAUABMAEgARABAAEQASABMAFAAVABYAFwAYABYAFgAWABYAGAAYABgA
GAAXABYAFQAUABQAFAAUABQAEgASABIAEgAVABYAFwAYABgAGAAYABgAFgAWABYAFgAU
ABQAFAAUABQAFAAUABQAFgAWABUAFQAWABYAFgAWABYAFwAXABcAFwAYABkAGwAbABoA
GgAaAB0AHQAfACAAIwAkACUAJQAkACQAJAAkACAAHgAZABYAGAAYABcAFQAVABUAFQAV
ABUAFQAUABIAEgASABIAEgATABQAFgAXABYAFgAWABYAGAAXABcAFwAVABUAFQAVABYA
FwAZABoAFwAXABcAFwAZABoAGwAbABsAGwAcABoAGwAhACUAKAAwADsAQwBFAEUAQgA2
ACQADQD1/97/w/+c/2//UP8+/zX/NP9C/1b/a/+E/6T/uP/B/9D/4P/q/+7/9//9/wIA
BwAMAA0AEAAUABcAGQAZABoAGgAcAB0AHgAfAB8AHQAdAB4AHwAhACAAIAAhACMAIwAj
ACQAIwAjACMAIwAiACMAJAAlACQAJAAlACUAIQAhACEAIQAiACIAIwAjACMAIwAhACAA
IgAiACMAIwAjACMAIwAjACYAJgAmACYAIwAjACMAIQAhACIAIgAjACQAJQAmACgAJgAl
ACUAJQAiACIAJAAkACMAIwAjACMAIwAkACYAJwAmACUAJAAkACQAJAAkACUAJwAlACUA
JQAmACcAKAApACcAJgAmACUAJQAlACQAJAAkACQAJAAiACIAIgAiACEAIQAhACAAIAAi
ACAAIAAgAB4AHgAdABwAHAAdAB4AHwAdABwAGwAbAB0AIAAiACMAIwAjACQAJAAiACIA
IwAlACcAJgAmACcAJwAnACcAKAAoACgAKAAnACkAKAAoACoAKwArACsAKwAqACoAKgAq
ACkAKQApACkAKwAsACwALAAsAC0ALgAvAC4ALQAtAC0ALQAsACwALAAsACoALAAsACwA
LAAsAA==
         </WaveFormData>
      </LeadData>
      <LeadData>
         <LeadByteCountTotal>10000</LeadByteCountTotal>
         <LeadTimeOffset>0</LeadTimeOffset>
         <LeadSampleCountTotal>5000</LeadSampleCountTotal>
         <LeadAmplitudeUnitsPerBit>4.88</LeadAmplitudeUnitsPerBit>
         <LeadAmplitudeUnits>��V</LeadAmplitudeUnits>
         <LeadHighLimit>2147483647</LeadHighLimit>
         <LeadLowLimit>268435456</LeadLowLimit>
         <LeadID>V2</LeadID>
         <LeadOffsetFirstSample>0</LeadOffsetFirstSample>
         <FirstSampleBaseline>0</FirstSampleBaseline>
         <LeadSampleSize>2</LeadSampleSize>
         <LeadOff>FALSE</LeadOff>
         <BaselineSway>FALSE</BaselineSway>
         <ExcessiveACNoise>FALSE</ExcessiveACNoise>
         <MuscleNoise>FALSE</MuscleNoise>
         <LeadDataCRC32>1871400281</LeadDataCRC32>
         <WaveFormData>
+v/6//r/+v/6//r/+v/6//z//P/8//z//P/8//z//P/8//z//P/8//7//v/+//7//P/8
//z//P/8//z//P/8//z//P/8//z//P/8//z//P/6//r/+v/6//r/+v/6//r//P/8//z/
/P/6//r/+v/6//j/+P/4//j/9v/2//b/9v/2//b/9v/2//b/9v/2//b/9v/2//b/9v/0
//T/9P/0//b/9v/2//b/9v/2//b/9v/0//T/9P/0//T/9P/0//T/9P/0//T/9P/y//L/
8v/y//L/8v/y//L/9P/0//T/9P/y//L/8v/y//P/9P/1//b/9v/2//b/9v/0//T/9P/0
//T/9P/0//T/9P/0//T/9P/y//L/8v/y//L/8v/y//L/8P/w//D/8P/y//L/8v/y//T/
9P/0//T/8v/y//L/8v/0//T/9P/0//T/9P/0//T/9P/0//T/9P/y//L/8v/y//L/8v/y
//L/8P/w//D/8P/x//L/8//0//L/8v/y//L/8//z//T/9P/z//P/8//z//L/8v/x//H/
9P/2//j/+f/6//n/+P/4//n/+f/5//v//P/9//z//f/9//3//P/8//r/+v/4//j/+P/3
//X/8v/v/+//7//v//D/8P/w//D/8f/x//L/8v/v/+7/7v/u/+//7//w//H/7//x//H/
8f/w//D/8f/x//P/8//z//P/8//z/+//8f/2////CgAVACAAMABGAFkAZgBvAHoAggCN
AJsAqACeAH0AUwAzABoA/P/b/7n/nP+K/37/fP+B/5P/qf+4/8P/zf/W/9v/3v/k/+n/
7P/v//P/9v/4//r/+v/7//z//f/+//7///8AAAAAAQABAAEAAQABAAEAAQABAAIAAgAA
AAAAAAAAAAEAAgADAAUABAADAAIAAQADAAMABAAEAAMAAwADAAMABQAFAAUABQAFAAUA
BQAGAAYABgAHAAcABQAFAAYABgAIAAkACgAKAAsADQAPABEAEAAQABEAEQARABEAEgAU
ABEAEAAQABEAFAAVABcAGgAZABoAHQAdAB8AIgAjACQAJQAlACYAKAApACkALAAtAC8A
MQA0ADgAOgA7AD4APwA+AEEAQwBEAEQARABEAEYARQBGAEcASABIAEgASQBJAEkASQBH
AEcARwBHAEUAQwBCAEAAPgA6ADYAMwAtACkAKgAmACMAIwAgABwAGQAWABEADgAMAAsA
CQAFAAYABQAAAP/////8//z/+//6//r//P/7//r/+v/6//n/+f/5//n/+f/5//n/+f/5
//n/+f/5//n/+f/4//r/+v/6//v/+//6//r/+v/7//z//f////3//f/8//z//f/9//3/
/f/+//7//v/+//3//P/8//v//f/9//3//P/7//v//P/8//3//f/9//3/+//7//v//P/6
//r/+v/6//n/+P/3//f/+f/5//n/+f/5//n/+P/4//b/9v/1//X/9f/1//T/8//0//b/
9//4//b/9v/2//b/9v/2//b/9v/2//X/9f/1//T/9P/0//T/9P/0//T/9P/2//b/9P/0
//X/9v/2//b/9P/0//P/8v/w//D/8P/w//H/8f/y//L/9P/0//X/9f/0//P/8v/x//H/
8v/z//X/8//y//L/8v/w//D/8P/w//L/8v/y//L/8//z//H/8f/z//P/9P/0//L/8v/y
//L/8v/y//D/8v/0//T/8v/w//D/8P/w//D/8P/w//D/8v/y//L/8v/y//L/8v/y//D/
8P/w//D/8v/z//P/9P/y//H/8f/x//H/8v/y//H/8f/z//T/9f/z//X/9f/1//T/9f/1
//X/+P/3//j/9//5//n/+f/4//n/+v/7//r/+P/5//n/+P/4//X/9f/1//L/8P/v/+7/
8P/x//H/8v/y//H/8P/w//D/8P/v/+//7f/r/+3/7f/t/+7/7v/v//H/8f/x//H/7//v
/+//7//t//D/9/8CAA0AGAAkADIAQwBUAGMAbAByAHsAhQCOAJQAhQBhADkAIAAKAOv/
x/+k/4z/fv96/3n/f/+T/67/v//F/9D/1//c/97/4//m/+v/8f/0//j/+P/4//n/+v/7
//z//P/9//7//v//////AQABAAEAAQD/////AAAAAAIAAgACAAIAAAAAAAAAAQADAAMA
AwADAAEAAQACAAIAAwADAAMAAwABAAEAAQABAAUABQAFAAYABgAGAAcABwAJAAkACgAK
AAgACQAKAAoACAAJAAoACwAMAAwADQANAA0ADQAOABAAEgASABMAFQAVABUAFgAYABkA
GgAdAB0AHQAgACEAIgAkACUAJwAqACkAKQAsAC0AMQAzADYAOgA4ADkAPAA9AD4AQQBD
AEQASABIAEgASgBNAE4ATwBQAE4ATgBPAE8ATQBNAEsASwBNAE0ASwBJAEgARgBEAEAA
PgA7ADUAMQAxACwAKAAnACMAHgAaABYAEQAOAAwACwAKAAUABQADAAIAAQABAP7//v/9
//z//P/7//n/9//2//b/9f/1//X/9v/3//j/+f/5//n/+f/5//n/+f/5//j/+P/4//j/
+f/6//r/+//8//r/+v/6//v/+//7//r/+v/7//v/+//7//r/+v/6//r/+//8//7////9
//3//f/8//v/+//8//z//f/9//3//f/7//v/+//8//7//v/+//7/+//6//n/+f/3//f/
9//3//f/9//2//b/9v/2//X/9f/3//f/9v/1//X/9v/2//b/9P/0//T/9P/2//b/9v/2
//X/8//y//H/8f/y//P/9P/0//T/9P/0//L/8v/w//D/8f/y//L/8v/y//L/8f/w//H/
8v/z//T/8f/x//L/8v/w//D/8f/x//H/8f/x//H/8P/w//D/8f/z//L/8v/y//D/8P/w
//D/7v/u/+7/7v/x//H/7//v/+//7//w//D/8P/w//D/8P/u/+7/7P/u/+7/7v/u/+z/
7P/s/+z/7v/u/+7/7v/w//D/8P/w/+7/7v/u/+7/7P/s/+z/7f/t/+7/7v/t/+3/7f/t
/+7/8P/v/+//8f/w/+//7f/t/+7/7//x//P/9P/1//j/9//3//X/9f/1//b/9v/3//j/
+P/2//b/9//1//T/8v/v/+//7//v/+7/7P/s/+z/7f/t/+7/7v/t/+7/7v/u/+7/6//r
/+v/6f/p/+n/6f/q/+z/7f/t/+3/6//r/+v/6//p/+n/7f/u//H/+P8BAAwAHAAuAEEA
UABdAGQAbgB7AIUAjgCSAIcAZwA9AB4ABgDp/8X/pP+K/3j/cP9z/33/j/+m/7P/v//I
/9H/1v/e/+P/5v/n/+3/8v/0//b/9v/3//j/+f/6//r/+//7//r/+v/5//r/+//8//3/
/f/9//7//v/+//7//v/+//z//P/8//3/////////////////AAAAAP//////////AQAB
AAEAAQADAAMAAwAEAAQABAAFAAUABwAHAAgACAAGAAcACAAIAAgACQAKAAsADAAMAA0A
DQANAA0ADgAQABAAEAARABMAFQAVABYAGAAXABgAGwAbAB0AIAAhACIAIgAjACUAKAAr
ACsALgAvAC8AMQA0ADgAOgA7AD4APwBAAEMARQBGAEgASABIAEoATABOAFAAUgBQAFAA
UQBRAFEAUQBPAE8ATwBPAE0ASwBJAEYAQwA+ADwAOQAzAC8ALwAqACYAJQAhABwAGAAU
AA8ADAAKAAkABwADAAQAAwD+//3//f/6//r/+f/4//j/9v/1//T/9P/2//X/9f/1//P/
8//z//P/8//z//P/8//z//P/8//y//P/9P/1//f/9//2//b/9v/2//b/9v/3//f/9//2
//b/+f/5//n/+f/6//r/+v/6//j/+P/5//n/+v/7//z//P/5//n/+v/6//v/+//7//v/
+f/5//n/+v/8//z//P/8//r/+P/2//X/9f/1//X/9f/3//f/9v/2//b/9v/1//X/9f/1
//T/8//y//L/8f/w//D/8P/w//D/8f/y//P/9P/0//P/8//z//L/8v/y//L/8P/w//D/
8P/y//L/8P/w/+//8P/w//D/8P/w/+//7v/u/+7/7v/u/+//7//w//D/7//u/+7/7f/u
/+//8P/x//D/8P/w//H/8f/w//D/8P/u/+7/7v/u//D/8P/w//D/7//v/+3/7f/t/+3/
7v/u/+7/7v/u/+7/7v/u/+z/7v/u/+7/8v/x//D/7//u/+z/7P/s/+z/7f/u/+//8P/u
/+7/7v/u/+7/7v/u/+7/7v/u/+7/7v/u/+7/7v/u//D/8P/w//D/8P/w//D/8P/v/+7/
7f/s/+7/7v/u/+7/7//v//D/8P/u/+3/7P/r/+3/7v/u/+//7//w//H/8f/y//H/8P/w
//P/8//z//X/9v/3//b/9//5//n/+P/4//b/9v/0//T/8//z//L/8P/v/+//7//v/+3/
7P/r/+r/7f/t/+7/7v/v/+7/7v/u/+3/6//q/+n/6P/r/+z/7f/s/+z/7f/t/+z/6//q
/+n/6f/r/+v/7f/2//v/AAANABgAJgA0AEcAWgBpAHIAeACDAI0AlgCUAH8AVwAzABoA
AgDf/7n/nv+I/3b/dv99/4f/mf+w/7v/wf/I/9P/2v/e/+P/5v/r/+//8P/w//T/9P/1
//b/9//4//j/+f/8//z//f/9//v/+//7//v/+//7//z//P/6//r/+v/6//r/+v/6//v/
/f/9//3//f/7//v//P/8/////////////f/9//3//f////////8AAP7//v//////AQAB
AAIAAgACAAMABAAEAAQABQAGAAcABgAGAAcABwAJAAkACgAMAAoACgALAA0ADgAPABEA
FAAVABYAGQAZABcAGgAbABwAHQAdAB4AIAAjACMAJgAnACkAKwAuADIAMQAxADMAMwA2
ADkAOwA8ADwAPAA8AD4AQQBCAEMARABCAEIAQwBDAEEAQQA/AD8AQQBBAD8APQA+ADwA
OgA2ADIALwApACUAJAAgAB0AHQAYABQAEQAOAA0ACgAIAAcABgABAAEA///8//v/+//4
//r/+f/4//j/9v/1//T/9P/1//X/9v/3//b/9f/0//P/9P/1//b/9//1//X/9f/0//T/
9P/0//X/9v/2//f/+P/3//b/9f/1//j/+f/5//r/+v/5//j/9//4//j/+P/4//j/+P/5
//n/+f/5//n/+P/5//n/+v/6//n/+f/5//n/9f/1//X/9v/2//b/9v/2//b/9v/2//f/
9f/1//X/9f/z//P/8v/y//L/8v/x//H/8f/x//D/7//x//L/8v/y//D/8P/w//D/8v/y
//L/8v/y//H/8f/x/+7/7v/u/+7/8P/w//D/8P/w//D/7v/u/+3/7v/u/+7/8P/w/+//
7v/u/+7/7v/u/+v/6//s/+z/7v/u/+//7//x//H/8f/x/+7/7v/u/+//7f/s/+z/7P/u
/+7/7v/u/+7/7v/u/+7/7//v/+3/7f/t/+3/7v/u/+7/7v/u/+7/7v/u/+z/7v/s/+r/
7P/s/+z/7P/s/+z/7P/s/+z/7v/u/+7/7v/w//D/8P/w/+7/7v/u/+7/7P/s/+z/7P/s
/+z/7P/s/+z/7P/s/+z/7v/u/+7/7v/t/+3/7v/u/+3/7f/t/+3/7P/s/+v/6//t/+7/
7//v/+//7//v//D/8//z//P/9f/0//X/9P/1//X/9f/0//T/9P/0//L/8v/0//X/9f/0
//H/8f/x//H/7//u/+3/7P/t/+3/7v/u/+v/6v/q/+r/7P/r/+v/6//r/+3/7f/t/+z/
7P/t/+3/6//r/+v/6//t/+n/5f/p//L/+f8AAAsAFgAkADYARwBWAGMAagBwAH0AiQCS
AJAAewBTAC0AFgAAAN//uf+c/4r/ev92/3n/hf+b/67/u//H/9L/2f/c/97/5f/q/+3/
7//y//T/9P/0//X/9v/5//r/+v/7//z//P/9//3/+//7//v/+//9//3//v/+//7//v/+
//7//v/+//7///////////////3//f/+//7/AQABAAEAAQABAAEAAQABAAMAAwADAAQA
AgACAAMAAwAGAAcACQAKAAgACQAKAAoACAAJAAoACwAMAAwADQANAA8ADwAQABIAEAAQ
ABEAEwATABMAFAAWABcAGAAbABsAGwAeAB8AIAAkACUAJwAqACkAKQAsAC0AMQAzADYA
OgA4ADkAPAA9AD4AQQBDAEQARgBGAEYASABJAEoASwBMAE4ATgBPAE8ATQBNAEsASwBN
AE0ASwBJAEgARgBEAEAAPgA7ADUAMQAtACgAJAAjACAAHAAZABYAEQAOAAwACwAIAAMA
AwABAAAA//////z/+//5//f/9v/4//f/9v/2//f/9//4//n/9//3//f/9//3//f/9//3
//f/9//3//b/+P/4//j/+f/5//j/+P/4//r/+v/6//v/+//7//r/+v/9//3//f/9//z/
/P/8//z//P/8//3//f/////////+//3//f/+//7//f/9//3//f/5//n/+f/6//z//P/8
//z/+//6//n/+f/7//v/+//7//v/+//6//r/+P/4//f/9//1//X/9P/z//X/9v/2//b/
9v/2//b/9v/0//T/9P/0//T/8//z//P/9P/0//T/9P/0//T/9P/0//T/9P/y//L/8f/y
//L/8v/y//L/8f/w//L/8v/y//L/7//v//D/8P/u/+7/7//v//L/8//0//X/8//y//H/
8f/z//L/8v/y//L/8v/y//L/8v/y//L/8v/z//P/8f/x/+//7//w//D/8P/w//D/8P/u
/+7/7P/u//D/8P/w//D/8P/w//D/7v/u/+7/7v/w//D/8P/w//D/8P/w//D/8P/w//D/
8P/w//D/8P/w/+7/7v/u/+7/8P/w//D/8P/w//D/8P/w/+7/7v/u/+7/8P/w//D/8P/w
//D/8P/w//L/8v/y//L/8f/w/+//7v/s/+z/7P/s/+7/7//v//D/8P/v/+//7//x//L/
8v/x//H/8//0//X/8//1//X/9f/4//n/+f/5//r/9//2//P/9f/1//X/9P/x//D/7//s
/+7/7//v/+7/7f/r/+z/7f/v/+7/7v/u/+3/7f/s/+z/7v/t/+z/7P/s/+z/6//r/+v/
6f/r/+v/6//s/+z/7f/t/+3/7f/t/+//7//v/+//7f/0//3/BgARACAAMABAAE8AYABr
AHQAgACRAJ0ApgCeAHsAUQAxABgA/P/X/7H/lP+C/3j/eP9//5H/qf+4/8P/zf/W/9n/
3v/k/+n/6v/r/+3/8P/0//b/9v/3//j/+f/6//r/+//8//z//f/9//3//f/9//3//f/9
//7//v/+//7//v/+//z//P/8//3//v///wAAAQD/////AAAAAAMAAwADAAMAAQABAAEA
AQAFAAUABQAGAAQABAAFAAUABQAFAAYABgAGAAcACAAIAAgACQAKAAsADAAMAA0ADQAP
AA8AEAASABMAFAAWABkAFgAVABUAFgAYABoAHgAfAB0AIAAhACIAJgAnACkALAAtAC0A
MAAxADEAMwA2ADoAOgA7AD4APwBCAEUARwBIAEwATABMAE4ATQBOAE8AUABSAFIAUwBT
AFEAUQBPAE8ATwBPAE0ASwBKAEgARgBCAD4AOwA1ADEALQAoACQAIwAiAB4AGwAYABUA
EgAQAA8ADAAHAAcABQAAAP/////8//7//f/8//z//P/7//r/+v/4//f/9//3//f/9//3
//f/9//3//f/9//3//f/9//2//f/+P/5//v/+//6//r/+v/6//r/+v/7//3//f/8//z/
/f/9//3//f/6//r/+v/6//v//P/+/////////////v/9//3//v/+/////////////f/9
//3//v/8//z//P/8//3//P/7//v/+f/5//n/+f/5//n/+P/4//n/+v/6//v/+//7//r/
+f/4//j/9//2//j/+P/4//j/9v/2//b/9v/2//X/9f/1//b/9v/2//b/9P/0//T/9P/2
//b/9P/0//P/9P/0//T/9P/0//P/8v/z//T/9f/2//P/8//0//T/9P/0//X/9f/1//X/
9f/1//T/9P/0//X/9//2//b/9v/0//T/9P/0//T/9P/0//T/9f/1//P/8//z//P/9P/0
//T/9P/0//T/9P/0//L/9P/2//b/9v/1//T/8//y//T/9P/0//T/8v/y//L/8v/y//L/
8v/y//T/9P/0//T/8v/y//L/8v/y//L/8v/y//L/8v/y//L/9P/0//T/9P/y//L/8v/y
//T/9P/0//T/8v/y//L/8v/y//L/8v/y//P/9P/1//b/9f/1//b/9v/1//X/9f/1//b/
9v/1//X/9f/2//f/9//7//v/+//8//v/+//7//3//f/9//v/+//4//f/9f/0//X/9v/1
//b/9v/1//P/8P/v/+//7//v/+//8P/x//L/8v/x//H/8P/w//D/8f/y//D/7//v/+//
7f/v/+//7//u/+7/7//v//H/8f/x//H/9f/z//H/8//4//3/CAAVAB4ALAA+AE0AXgBr
AHQAegCFAJMAoACiAI8AZwBBACYADgDt/8f/qP+S/4L/fP99/4n/of+0/73/yf/U/9v/
4P/k/+v/7v/x//X/+P/6//z//P/9//7//f/+//7///8AAAAAAQABAP//////////AQAB
AAIAAgAEAAQABAAEAAMAAgABAAEAAwADAAMAAwABAAEAAgACAAMAAwADAAMABQAFAAUA
BQAFAAUABQAGAAgACAAJAAkABwAHAAgACAAIAAkACgAKAAoACwAMAA0AEAAQABEAEQAP
AA8AEAASABEAEAAQABEAEwATABQAFgAZABoAHQAdABsAHgAfACAAIgAjACUAKAAnACcA
KgArAC0ALwAyADYAOAA5ADwAPQA8AD8AQQBCAEIAQgBCAEQARQBGAEcASABKAEoASwBL
AEkASQBHAEcASQBJAEcARQBEAEIAQAA8ADsAOQA0ADEALwAqACYAJQAkACAAHQAaABUA
EgAQAA8ADgAJAAkABwAGAAUABQACAAEA///9//z//P/7//r/+v/6//n/+f/5//v/+//7
//v/+f/5//n/+f/7//v/+//6//j/+P/4//n//f/+/wAAAgABAAAA//////3//f/8//z/
///////////+//7//v/+//z//P/9//3//////////v/9//3//v/+//3//f/9//3//f/9
//3//v/+//7//v/+//3//P/7//v/+f/5//n/+f/5//n/+P/4//r/+v/5//n/9//3//b/
9f/1//b/9v/2//b/9v/2//b/+P/4//j/+P/2//X/9f/1//T/9P/0//T/9P/0//T/9P/0
//T/8v/y//X/9v/2//b/9P/0//P/8v/0//T/9P/0//P/8//0//T/9P/0//X/9f/0//P/
8v/x//L/8v/y//P/9f/0//T/9P/2//b/9v/2//X/9P/z//L/9f/1//P/8//z//P/9P/0
//T/9P/0//T/9P/0//L/9P/y//L/9P/y//L/8v/y//L/8v/y//L/9P/0//T/9P/y//L/
8v/y//T/9P/0//T/9P/0//T/9P/y//L/8v/y//T/9P/0//T/9P/0//T/9P/z//L/8f/w
//H/8v/z//T/9P/0//T/9P/y//P/8//0//T/8//z//P/9f/2//b/9f/1//f/+P/5//n/
+//7//v//v////////8AAP3//P/5//v/+//7//r/+P/4//j/9v/4//n/+f/4//T/8f/x
//H/8//y//L/8v/w//H/8f/y//L/8f/w//D/8P/w/+//7//x/+//8f/x//H/8v/y//P/
8//z//P/8//z//P/8//z//X/+v8BAAwAGQAmADIAQgBRAGIAbwB2AIAAjwCfAKYAngB/
AFUAOQAkAAwA5//B/6L/jv+C/4D/h/+X/6//vv/H/8//2P/f/+T/6v/t/+7/8f/3//z/
/P/9//z//P/8////AAAAAAEAAAAAAAEAAQADAAMAAwADAAMAAwAEAAQABAAEAAQABAAE
AAQABAAFAAMAAwADAAMABQAFAAYABgAHAAcABwAHAAUABQAFAAUACQAJAAkACgAKAAoA
CwALAAsACwAMAAwADAANAA4ADgAOAA8AEAARABIAEgATABMAEwATABQAFgAYABgAGQAb
ABoAGQAZABoAHAAeACIAIwAiACQAJAAkACgAKQArAC4ALwAvADIAMwA1ADcAOgA+AD4A
PwBCAEMARABHAEkASgBOAE4ATgBQAFAAUABQAFAAUgBSAFMAUwBUAFUAVABVAFQAUwBQ
AE0ATgBMAEoARgBCAD8AOQA1ADMALgAqACkAJgAiAB8AHAAbABgAFgAVABEACwAKAAcA
BAADAAMAAAAAAP///v/+/wAA///+//7//P/7//v/+//9//3//f/9//v/+//7//v/+//7
//v/+v/6//r/+v/7//7//v///wAA/v/+//7///8BAAEAAAAAAAEAAQABAAEAAgACAAIA
AgACAAIAAwADAAMAAwADAAIA/////wAAAAADAAMAAwADAAEAAQABAAIAAAAAAAAAAAD/
//7//f/9/////////////f/9//z//P/+//7//f/9//v/+//6//n/+f/6//r/+v/6//r/
+v/6//r/+v/6//r/+v/5//n/+f/6//r/+v/6//j/+P/4//j/+v/6//j/+P/5//r/+v/6
//r/+v/5//j/+P/4//j/+P/3//f/+P/4//j/+P/5//n/9//3//f/9//2//b/9v/3//X/
9P/0//T/9f/2//f/+P/4//j/+P/4//f/9//1//X/9f/1//b/9v/2//b/9v/2//f/+P/3
//r/+P/2//T/9P/0//T/9P/1//b/9//4//r/+v/6//r/+P/4//j/+P/2//b/9v/2//b/
9v/2//b/9v/2//b/9v/2//b/9v/2//b/9v/2//b/+P/4//j/+P/2//b/9v/2//T/9P/0
//T/9f/2//f/+P/4//j/+f/5//r/+v/5//n/+f/5//r/+v/5//n/+//8//////8BAAEA
//8AAAEAAQADAAUAAwADAAAA///+//3/+v/6//r/+v/5//r//P/9//r/+P/1//X/9//3
//b/9v/2//b/9//3//j/+P/3//b/9f/0//P/8f/z//P/8f/z//X/9f/2//b/9//3//f/
9//3//f/9//3//f/9//8/wMACgATACAALgA+AFMAZABvAHgAgACPAJsAqACsAJsAcwBN
ADQAGgD7/9P/sP+W/4b/gv+F/4//o/+4/8X/z//c/+P/5P/q//H/8v/z//n//v8AAAEA
AAAAAAAAAQACAAIAAwAGAAYABwAHAAcABwAHAAcABwAHAAgACAAKAAoACgAKAAoACgAK
AAsACwALAAsACwAJAAkACgAKAA0ADQANAA0ADQANAA0ADQANAA0ADQAOABAAEAARABEA
EQARABIAEgAQABEAEgASABMAFQAXABkAGAAYABkAGQAZABkAGgAcABwAHAAdAB8AHwAf
ACAAIgAlACYAKQApACcAKgArACwAMAAxADMANgA3ADcAOgA7AD0APwBCAEYARgBHAEoA
SwBOAFEAUwBUAFgAWABYAFoAWQBaAFsAXABcAFwAXQBdAF8AXwBdAF0AXQBdAFsAWQBY
AFYAVABQAE4ASwBFAEEAPQA4ADQAMwAuACoAJwAkACEAHgAcABsAGAATABMAEQAQAA8A
DwAMAAoACQAIAAgABgAFAAQABAAEAAMAAwADAAUABQAFAAUAAwADAAMAAwADAAMAAwAC
AAQABAAEAAUABQAEAAQABAAGAAYABgAHAAkACQAIAAgABwAHAAcABwAIAAgACAAIAAoA
CgALAAsACQAJAAkACAAJAAkACgAKAAsACwALAAsACQAJAAkACgAKAAoACgAKAAkACAAH
AAcACQAJAAkACQAHAAcABgAGAAQABAADAAMABQAFAAQAAwADAAQABAAEAAQABAAEAAQA
BAAEAAQABAAGAAUABQAFAAQABAAEAAQAAgACAAIAAgAEAAQAAgACAAMABAAEAAQAAgAC
AAEAAAAAAAAAAAAAAAEAAQACAAIAAgACAAMAAwABAAEAAQABAAIAAgACAAMAAwACAAIA
AgAEAAQABAAEAAQABAAEAAQABQAFAAMAAwABAAEAAgACAAIAAgACAAIABAAEAAIABAAC
AAQABAAEAAQABAAEAAMAAgABAAAAAgACAAIAAgADAAQABQAGAAQABAAEAAQABAAEAAQA
BAAEAAQABAAEAAIAAgACAAIAAgACAAIAAgAEAAQABAAEAAYABgAGAAYABAAEAAQABAAE
AAQABAAEAAQABAAEAAQABgAGAAYABgAEAAQABAAEAAUABQAGAAYABwAHAAcABwAKAAoA
CQAJAAoACgAKAAkADQANAA0ADgARABEAEQATAA4ADQAKAAkACQAJAAgACAAKAAoACAAI
AAcABwAGAAQAAQABAAEAAQADAAQABQAGAAYABQAFAAQABQAEAAQABAAGAAUABQAFAAUA
BwAHAAcABgAGAAcABwAHAAcABwAHAAkACQAJAAkADgAXACIAKwA2AEQAWABrAHwAhwCS
AJoApwC3AMQAwAChAHUAUQA2ABoA+//Z/7j/ov+U/5D/k/+j/7v/0P/b/+X/7v/1//r/
AAADAAYACwAPABAAEgASABIAEwAUABcAGAAYABkAGAAYABkAGQAbABsAGwAbABsAGwAc
ABwAHAAcABwAHAAeAB4AHgAfAB0AHQAdAB0AHwAfACAAIAAhACEAIQAhACEAIQAhACEA
IwAjACMAJAAiACIAIwAjACUAJQAmACYAJgAnACgAKAAoACkAKgArACwALAAtAC0ALQAt
AC4AMAAyADIAMwA1ADcANwA4ADoAOQA6AD0APQA9AEAAQQBCAEIAQwBFAEgASwBLAE4A
TwBRAFMAVgBaAFoAWwBeAF8AYABjAGUAZgBoAGgAaABqAG0AbgBvAHAAcABwAHEAcQBx
AHEAbwBvAG8AbwBtAGsAbABqAGgAZABkAGEAWwBXAFUAUABMAEsASABEAEEAPgA5ADYA
NAAzADIALQAtACsAJgAlACUAIgAkACMAIgAiACIAIQAgACAAIgAhACEAIQAfAB8AHwAf
ACEAIQAhACEAIQAhACEAIAAgACAAIAAhACIAIgAjACQAIwAiACEAIQAiACMAIwAkACkA
JwAjAA==
         </WaveFormData>
      </LeadData>
      <LeadData>
         <LeadByteCountTotal>10000</LeadByteCountTotal>
         <LeadTimeOffset>0</LeadTimeOffset>
         <LeadSampleCountTotal>5000</LeadSampleCountTotal>
         <LeadAmplitudeUnitsPerBit>4.88</LeadAmplitudeUnitsPerBit>
         <LeadAmplitudeUnits>��V</LeadAmplitudeUnits>
         <LeadHighLimit>2147483647</LeadHighLimit>
         <LeadLowLimit>268435456</LeadLowLimit>
         <LeadID>V3</LeadID>
         <LeadOffsetFirstSample>0</LeadOffsetFirstSample>
         <FirstSampleBaseline>0</FirstSampleBaseline>
         <LeadSampleSize>2</LeadSampleSize>
         <LeadOff>FALSE</LeadOff>
         <BaselineSway>FALSE</BaselineSway>
         <ExcessiveACNoise>FALSE</ExcessiveACNoise>
         <MuscleNoise>FALSE</MuscleNoise>
         <LeadDataCRC32>1925237885</LeadDataCRC32>
         <WaveFormData>
9P/0//T/9P/2//b/9v/2//b/9v/2//b/9v/2//b/9v/4//j/+P/4//j/+P/4//j/9v/2
//b/9v/4//j/+P/4//j/+P/4//j/+P/4//j/+P/2//b/9v/2//b/9v/2//b/9v/2//b/
9v/0//T/9P/0//L/8v/y//L/8v/y//L/8v/y//L/8v/y//D/8P/w//D/8v/y//L/8v/x
//D/7//u//D/8P/w//D/7v/u/+7/7v/w//D/8P/w/+//7v/t/+z/7v/u/+7/7v/s/+z/
7P/s/+z/7P/s/+z/7P/s/+z/7P/q/+r/6v/q/+z/7P/s/+z/7v/u/+7/7v/s/+z/7P/s
/+z/7P/s/+z/7v/u/+7/7v/t/+z/6//q/+r/6v/q/+r/7P/s/+z/7P/s/+z/7P/s/+7/
7v/u/+7/7f/s/+v/6v/s/+z/7P/s/+z/7P/s/+z/7P/s/+z/7P/s/+z/7P/s/+z/7P/s
/+z/7P/s/+z/7P/s/+z/7P/s/+z/7P/r/+v/6//s/+z/7P/s/+z/7P/s/+z/7P/s/+z/
7f/w//L/8//y//P/9P/0//X/9f/1//b/+P/4//f/9//5//r/+v/4//f/9v/0//L/8v/y
//H/7f/r/+v/6v/p/+n/6v/q/+v/6//r/+z/7P/q/+n/6f/q/+z/6//q/+r/5v/o/+n/
6f/p/+n/6f/p/+r/6v/q/+r/6//r/+r/6v/s//P//f8FAA4AIAA5AFkAeACYALwA4AAK
AToBZwGDAYEBaAFHAR8B8wDPAJ4AYAAoAPX/w/+l/6j/vP/L/9H/2P/d/97/3v/i/+b/
5//q/+//8P/w//P/8//z//P/9P/0//T/9P/2//b/9v/3//f/9//5//n/9//3//f/9//3
//j/+P/4//r/+v/6//v/+f/6//r/+v/+//z//P/9//v/+//8//z//P/9//3//P/8//3/
/v8AAAAAAAAAAAAA//////////8BAAIABAAFAAYABgAIAAkACAAJAAkACQAJAAsADAAM
AAsACwAMAA4ADwAQABMAFAAUABYAFwAYABkAHAAfACEAIgAiACMAJQAmACcAKgArAC0A
LwAxADQAOAA5ADwAPgBAAEEARABGAEcASABHAEgASQBKAEsATABLAEsATABMAE4ATQBL
AEsASwBLAEsASwBHAEUAQwBBAD8AOwA4ADMALwAtACgAJgAkACAAHQAYABUAEQAPAAwA
CgAJAAgACAADAAEA/v/9//z//P/7//r/+f/4//j/+f/5//j/9//3//j/+P/4//f/9f/1
//X/9f/0//P/8//z//b/9v/2//f/9f/1//b/9//5//n/+f/5//f/9//3//n/+f/4//f/
9v/3//f/9//4//b/9v/3//f/9//3//f/9//5//n/+v/6//j/+P/4//f/+P/3//f/+P/2
//f/9//3//b/9f/0//T/9v/2//b/9v/0//T/9P/z//P/8v/x//H/8f/x//H/8P/y//L/
8v/y//D/8P/w//D/8v/y//L/8f/v/+//7//v//D/8P/w//D/8P/v/+//7//v/+//7//u
/+7/7v/v/+//7P/s/+v/6//q/+r/6v/q/+v/6//r/+z/7v/v/+//7v/s/+v/6//r/+3/
7f/t/+3/6//r/+v/6//r/+z/7P/r/+3/7f/t/+3/6//r/+v/6//s/+z/7f/t/+v/6//r
/+v/6//r/+v/6//t/+3/7P/q/+r/6v/q/+r/6v/q/+r/7P/s/+z/7P/s/+z/7P/s/+r/
6v/q/+n/6//r/+z/7P/q/+r/6v/q/+r/7P/s/+z/7P/s/+7/7//t/+7/7//w/+7/7//v
/+//8v/y//L/8f/y//P/9f/2//X/9v/3//f/9P/0//T/8//x/+//7//u/+r/6f/p/+j/
6v/r/+z/7v/t/+r/6P/n/+j/6P/n/+b/5v/k/+b/5//n/+f/5//n/+n/6v/q/+r/6P/n
/+f/5v/k/+j/6//z//v/BAAOAB0ANwBYAHoAmAC8AOIADAE3AWEBdwFqAVEBMQEJAeMA
vACGAEgAEQDh/7P/mv+m/8H/z//S/9f/2v/a/9z/4v/l/+j/6//u/+7/7//v/+//7//y
//L/8v/y//L/8v/y//P/9f/1//f/9//3//f/9//3//f/+P/4//j/9v/2//b/9//5//r/
+v/6//z/+v/6//v/+//7//z//P/7//v/+v/4//r/+//8//7/AAAAAAAAAAABAAEAAQAB
AAIAAgADAAMAAgACAAQABQAGAAcABwAHAAcACQAKAAoADQANAA4AEAAQABAAEgASABQA
FgAXABgAGAAaABwAHQAfACAAIgAlACQAJQAoACkALQAvADEANAA0ADUAOAA6AD4APwBC
AEQASABKAEoATABNAE4ATwBQAE8ATwBQAFAAUABPAE0ATQBPAE8ATwBPAE0ASwBJAEcA
QwA/ADwANwAzADEALAAqACYAIgAfABoAFQARAA8ADAAHAAUAAwACAP/////+////+v/6
//n/+P/1//T/9P/1//P/8v/x//H/8//0//X/9f/1//X/9f/1//b/9f/1//X/9f/0//P/
8//1//X/9v/3//X/9f/1//X/9f/1//X/9//5//j/9//2//X/9f/1//b/+P/4//n/+f/5
//n/+f/5//n/+f/6//r/+P/4//j/9//4//f/9//4//j/+f/5//n/+P/3//b/9v/0//T/
9P/0//T/9P/0//P/8//y//H/8f/z//P/8//y//D/8P/w//D/8P/w//D/8P/w//D/8P/v
/+3/7f/t/+3/7v/u/+7/7v/u/+3/7f/t/+v/6//r/+r/7P/s/+3/7f/u/+7/7f/t/+z/
7P/s/+z/7f/t/+3/7v/t/+3/7P/q/+z/6//r/+v/6//r/+v/6//r/+v/6//r/+n/6v/q
/+n/6f/p/+n/6f/r/+v/6//r/+r/6v/r/+v/6//r/+v/6//p/+n/6f/p/+n/5//o/+j/
6P/o/+j/6v/q/+r/6v/q/+r/6v/q/+j/6P/o/+j/6P/n/+f/5//o/+j/6P/o/+j/6P/o
/+r/6v/q/+r/6v/p/+n/6P/o/+v/7P/s/+3/7v/v//H/8v/y//H/8f/x//T/9P/y//L/
9P/z//L/8v/y//H/7f/r/+n/6P/n/+f/5//m/+b/5f/m/+j/6f/o/+f/5//o/+j/5f/k
/+T/4v/k/+X/5f/l/+X/5f/l/+b/5v/m/+b/5f/j/+T/5v/k/+X/6//x//j/BAAVAC0A
TABsAIwAsADYAAIBKwFVAW0BagFRAS8BBQHdALQAhABMABMA4/+3/57/ov+5/8f/zv/T
/9b/2v/e/+D/4f/k/+f/6v/s/+3/7f/t/+3/7v/u/+7/7v/v/+7/7f/t/+7/7//y//P/
8f/x//H/8f/x//L/8v/y//L/8v/y//P/8//0//T/9P/2//T/9P/1//X/9f/2//b/+P/5
//n/+P/2//f/+P/6//r/+v/6//r//f/9//3//f/+//7//////wAAAAACAAMAAgADAAMA
AwADAAUABgAGAAcABwAIAAoADAAMAA4ADgAPABAAEAAQABIAFAAWABcAFwAYABoAHQAg
ACEAJAAlACUAJwApACwAMAAxADQANgA4ADkAPAA+AEAAQgBCAEQARwBIAEkASgBKAEkA
SQBIAEkASQBIAEkASQBJAEkASQBGAEMAQAA9ADsANwA0AC8ALQArACYAJAAeABoAFwAS
AA8ACwAJAAYAAwABAP///v/4//f/9f/1//T/9P/z//L/8f/w//D/8f/x//D/7//v/+7/
7v/u/+3/7//v/+//7//u/+3/7f/t/+7/7v/u/+//7f/t/+7/7//v/+//7//v/+//7//v
//H/8//y//H/8P/x//H/8f/y//D/8P/x//H/8v/z//T/9f/z//P/9P/0//T/9P/0//P/
9P/z//P/9P/0//X/9f/1//L/8f/w//D/8P/w//D/8P/w//D/8P/v/+//7v/t/+3/7f/t
/+3/7P/q/+r/6v/q/+j/6P/o/+j/6f/q/+v/6//t/+3/7f/t/+r/6v/q/+r/6P/n/+f/
5//p/+n/6f/o/+j/6P/p/+n/6P/o/+f/5//m/+b/5v/m/+f/5//n/+j/5v/n/+f/5v/o
/+f/5//n/+X/5f/l/+X/5//n/+f/5//l/+b/5v/l/+f/5//n/+f/5f/l/+X/5f/m/+b/
5//n/+X/5f/l/+X/5f/l/+X/5f/l/+f/6P/m/+b/5v/m/+b/5v/m/+b/5v/m/+b/5v/m
/+b/5v/m/+b/5v/m/+b/5v/m/+b/5v/k/+T/5P/k/+b/5v/m/+b/6P/o/+j/6P/n/+b/
5f/k/+b/5v/l/+X/5f/m/+b/5v/k/+T/5P/k/+b/5v/m/+b/5v/o/+n/6f/o/+n/6v/q
/+3/7f/t/+7/7//w//D/8f/x//L/8v/w//D/8P/v/+7/7v/u/+3/6f/n/+f/5v/l/+T/
5P/j/+P/4//j/+T/5P/k/+P/4//k/+L/4f/g/+D/4P/i/+P/4//j/+P/4//j/+P/4v/h
/+D/4f/h/+D/4v/o/+3/8f/5/wQAEAAjAD0AYACCAKQAxgDwABoBRQFpAXUBZAFJASUB
+wDTAKwAdgA4AAEAz/+n/5r/qv/B/8n/zP/P/9b/2v/c/97/3//i/+f/6P/m/+n/6f/p
/+n/7P/s/+z/7P/u/+7/7v/v/+3/7f/v/+//7f/t/+3/7f/t/+7/7v/u//D/8P/w//H/
8//0//T/9P/0//L/8v/z//P/8//0//T/9P/1//X/9P/0//X/9v/4//b/9v/2//b/+f/5
//n/+f/6//r/+//7//z//P/+/////v///////////wEAAgACAAMAAwAEAAYACAAIAAoA
CgAOABAAEQASABAAEgAUABUAFgAWABcAGQAcAB0AIAAhACUAJwApACwALQAtAC8AMAA0
ADUAOAA6ADoAPAA8AD4APQA+AD8AQABDAEMARABEAEIAQQA/AD8AQQBBAEEAQQA9ADsA
OQA3ADUAMQAuACkAJwAlACAAHgAaABYAEwAOAA0ACQAHAAQAAQD///3//P/4//f/9f/1
//T/9P/z//L/7//u/+7/7//w//D/8P/x//H/8P/v/+3/7v/v//D/8f/w/+//7//v//D/
8P/w//H/7//v//D/8f/v/+//7//v//D/8f/y//X/9f/0//P/8v/x//H/8f/y//L/8v/z
//P/8//z//P/8//z//P/9P/0//L/8v/y//H/8P/v/+//8P/w//H/8f/x//L/8f/w//D/
7v/u/+7/7v/u/+7/7v/t/+//7v/t/+3/6//r/+v/6v/s/+z/7P/s/+r/6v/q/+r/7P/s
/+z/6//p/+n/6f/p/+r/6v/q/+r/6v/p/+n/6f/p/+n/6f/o/+b/5v/n/+f/6P/o/+f/
5//m/+b/5v/m/+P/4//j/+T/5v/n/+f/5v/o/+f/5//n/+X/5f/l/+X/5f/l/+X/5f/l
/+b/5v/l/+f/5//n/+f/5f/l/+X/5f/k/+T/5f/l/+X/5f/l/+X/5//n/+f/5//l/+X/
5P/m/+b/5v/m/+T/5P/k/+T/5v/m/+b/5v/m/+b/5v/m/+b/5v/m/+b/5P/k/+T/5P/m
/+b/5v/m/+b/5v/m/+b/6P/o/+f/5//m/+b/5f/k/+b/5v/m/+b/5//m/+X/5P/m/+j/
6f/p/+n/6f/p/+j/6v/r/+z/7v/w//D/7//v/+//8P/w/+7/7v/u/+3/7P/t/+7/7v/r
/+n/6f/o/+f/5v/m/+X/5f/l/+X/5v/m/+T/4//j/+T/5P/j/+L/4v/g/+L/4//j/+X/
5f/l/+X/5P/k/+T/5P/l/+H/3v/g/+b/6//v//f/AgAOACMAPQBeAIAAngDCAOoAFAE/
AWUBcQFeAUMBHwH3ANEApgBuADYAAwDP/6X/nP+u/8H/yf/Q/9n/3P/c/97/4v/j/+b/
6f/o/+r/6//r/+v/6//u/+7/7v/u//D/8P/w//H/7//v//H/8f/z//P/8//z//P/9P/0
//T/9P/0//T/9f/1//b/9v/2//b/9P/0//X/9//3//j/+P/2//f/9//2//j/+f/6//z/
+v/6//r/+v/8//3//v////7//v//////AAAAAAIAAwACAAMAAwADAAQABwAJAAoACQAJ
AAoADAAMAAwADgAOABAAEgATABQAFAAWABgAGQAbABwAHgAhACIAIwAmACcAKwAtAC8A
MgAyADMANgA4ADoAOwA+AEAAQgBEAEQARgBHAEgASQBKAEsASwBMAEwATABLAEkASQBJ
AEkASQBJAEcARQBDAEEAPwA7ADgAMwAvAC0AKAAmACIAHgAbABYAEwAPAA0ACgAHAAUA
AwACAP7//f/7//v/9//2//T/8v/y//L/8//1//X/9P/z//P/9P/0//T/8//z//P/8//z
//L/8f/x//H/8v/y//L/8//z//P/9P/1//X/9f/1//X/9f/1//X/9//5//j/9//2//X/
9f/1//b/9v/2//f/9//4//n/+v/7//n/+f/6//r/+v/6//r/+f/4//f/9//4//j/+f/5
//n/+P/3//b/9v/2//b/9v/2//b/9v/2//X/9f/0//P/8//x//H/8f/w//L/8v/y//L/
8v/y//L/8v/w//D/8P/v/+//7//v/+//8P/w//D/8P/w/+//7//v/+3/7f/t/+z/7v/u
/+//7//u/+7/7f/t/+7/7v/u/+7/6//r/+v/7P/s/+3/7f/s/+7/7f/t/+3/6//r/+v/
6//t/+3/7f/t/+3/7v/u/+3/6//r/+v/6//r/+v/6//r/+r/6v/r/+v/6//r/+v/6//r
/+v/6//r/+3/7f/u/+z/7P/s/+z/6v/q/+r/6v/q/+r/6v/q/+z/7P/s/+z/7P/s/+z/
7P/s/+z/7P/s/+r/6v/q/+r/6v/q/+r/6v/s/+z/7P/s/+r/6v/q/+r/6v/q/+r/6v/s
/+z/7P/s/+z/7P/s/+z/6v/q/+r/6v/q/+r/6v/p/+v/6//s/+z/7P/s/+z/7P/u//D/
8P/w//D/8P/y//P/8f/y//P/9P/0//X/9f/1//X/9P/z//H/8//z//T/9P/x//D/7//t
/+z/7P/s/+v/6P/n/+j/6P/o/+n/6//s/+z/6//q/+r/6v/o/+f/5//m/+b/5f/k/+X/
5P/n/+n/5//n/+f/5//n/+j/6P/o/+j/5//n/+b/5v/s//P/9////woAGAAvAE0AcACO
ALAA2gAEATABXQF5AXMBWgE3AQ0B4QC7AIoATgAcAO3/vf+j/6r/wP/L/9H/2P/d/97/
3v/i/+b/5//o/+n/6v/u//H/8f/x//H/8P/w//D/8P/y//L/8v/z//P/8//1//X/8//z
//P/8//z//T/9P/0//T/9P/0//X/9//4//j/+P/4//b/9v/3//n/+f/6//r/+P/5//n/
+P/6//v//P/+//7//v/+//7///////////8AAAAAAQABAAAAAAACAAMABAAFAAUABQAF
AAcACAAIAAsACwAMAA4ADAAMAA4ADgASABQAFQAWABYAGAAaABsAHQAeACAAIwAkACUA
KAApACkAKwAtADAAMgAzADYAOAA8AD0AQABCAEIARABEAEYARwBIAEkASgBNAE0ATgBO
AEwASwBJAEkASQBJAEkASQBHAEUAQwBBAD0AOQA2ADEALQArACYAJAAiAB4AGwAWABUA
EQAPAAwACQAHAAUABAD+//3/+//7//r/+v/5//j/9//2//b/9//1//T/8//z//T/9P/0
//P/8//z//P/8//y//H/8f/x//T/9P/0//X/8//z//T/9f/3//f/9//3//f/9//3//n/
+f/4//f/9v/1//X/9f/2//j/+P/5//n/+f/5//n/+f/5//n/+v/6//r/+v/6//n/+v/5
//n/+v/6//v/+//7//j/9//2//b/9v/2//b/9v/2//b/9v/1//f/9v/1//X/8//z//P/
8v/y//L/8v/y//L/8v/y//L/8v/y//L/8f/x//H/8f/x//D/8P/w//D/8P/v/+//7//x
//H/8f/w/+7/7v/v/+//7v/u/+3/7f/w//D/8P/w/+//7//v//D/7v/v/+//7v/u/+3/
7f/t/+3/7f/t/+3/7f/t/+3/7f/t/+7/7v/t/+v/6//r/+v/7f/t/+3/7f/u/+7/7//v
/+3/7f/t/+3/6//r/+v/6//t/+//7v/s/+z/7P/s/+z/7P/s/+z/6v/q/+r/6v/s/+z/
7P/s/+z/7P/s/+z/7P/s/+z/7P/s/+z/7P/s/+z/7P/s/+z/7v/u/+7/7v/s/+z/7P/s
/+7/7v/u/+7/7P/s/+z/7P/s/+z/7P/s/+3/7v/u/+//7f/u/+7/7v/u/+7/7v/u//D/
8P/w//D/8P/y//P/8//0//X/9v/2//X/9f/1//b/+P/4//f/9//2//b/9f/y//T/9P/z
//L/8P/w/+//6//p/+n/6P/n/+n/6v/q/+v/6//r/+z/7P/q/+n/6f/q/+r/6f/o/+j/
5v/o/+n/6f/n/+f/5//n/+n/6v/r/+z/7f/t/+r/6v/u//P/+/8FAAwAGgAvAEkAaACK
AKgAyADwAB4BTQF1AYMBcgFVATMBCQHfALgAgABEAA8A2/+t/6L/tv/L/8//1P/d/97/
4P/i/+b/6f/s/+//8v/y//P/8//z//P/9P/0//T/9P/0//T/9P/1//f/9//5//n/+f/5
//n/+f/5//r/+v/6//j/+P/4//n/+f/6//r/+v/6//j/+P/5//v/+//8//z//v//////
/v/8//3//v8AAAAAAAAAAAAA//////////8CAAIAAwADAAIAAgAEAAUACAAJAAkACQAH
AAkACgAKAAkACQAKAAwADgAOABAAEAASABQAFQAWABQAFgAYABkAHQAeACAAIwAiACMA
JgAnACkAKwAtADAAMgAzADYAOAA6ADsAPgBAAEIARABEAEYARwBIAEkASgBLAEsATABM
AEoASQBHAEcASQBJAEkASQBHAEUAQwBBAD8AOwA4ADMAMQAvACoAKAAmACIAHwAaABUA
EQAPAAwACwAJAAcABgACAAEA//////z//P/7//r/9//2//b/9//1//T/8//z//b/9v/2
//X/8//z//P/8//0//P/8//z//T/9P/0//X/9//3//j/+f/3//f/9//3//X/9f/1//f/
+f/4//f/9v/3//f/9//4//b/9v/3//f/+f/5//n/+f/5//n/+v/6//j/+P/4//f/+P/3
//f/+P/2//f/9//3//b/9f/0//T/8v/y//L/8v/0//T/9P/z//X/9P/z//P/8f/x//H/
8P/w//D/8P/w//L/8v/y//L/8P/w//D/7//t/+3/7f/t/+7/7v/u/+7/7v/t/+3/7f/t
/+3/7f/s/+7/7v/v/+//7P/s/+v/6//u/+7/7v/u/+v/6//r/+z/7v/v/+//7v/s/+v/
6//r/+v/6//r/+v/7f/t/+3/7f/v//D/8P/v/+7/7f/s/+v/7f/t/+3/7f/s/+z/7f/t
/+3/7f/t/+3/7f/t/+3/7f/t/+3/8P/u/+7/7v/u/+7/7v/u/+7/7v/u/+7/7v/s/+z/
7P/s/+7/7v/u/+7/7v/u/+7/7v/u/+7/7v/u/+7/7v/u/+7/7v/u/+7/7v/s/+z/7P/s
/+7/7v/u/+7/7v/u/+7/7f/t/+3/7v/u/+7/7v/u/+7/8P/y//L/8v/y//L/9P/1//P/
9P/1//b/+P/5//n/+f/4//j/+P/3//n/+f/6//r/9v/2//b/9f/y//L/8v/x/+3/6//r
/+r/6v/r/+3/7v/t/+3/7f/u/+z/6v/p/+n/6v/q/+n/6P/q/+j/6v/r/+v/6//r/+v/
6//s/+z/7P/s/+v/6//q/+z/8v/1//3/BwAQAB4AMwBRAHIAlAC2ANwACAE4AWMBfQF7
AWYBSwEnAf0A2QCmAGYALAD7/8v/q/+w/8b/0//V/9r/4f/i/+T/6P/q/+v/7P/x//T/
9P/1//X/9f/1//b/9v/2//b/9v/2//b/9//5//n/+//7//v/+//7//v/+//8//z//P/8
//z//P/9//v//P/8//z/AAD+//7/////////AAAAAP7///////7///8BAAMABgAEAAQA
BAAEAAUABQAFAAUACAAIAAkACQAIAAgACgALAAwADQANAA0ADQAPABAAEAARABEAEgAU
ABIAEgAUABQAFwAaABwAHgAdAB4AHwAfACMAJAAmACkAKgArAC4ALwAxADMANQA4ADoA
OwA+AEAAQgBDAEYASABKAEwATABOAE8AUABRAFIAUQBRAFIAUgBVAFUAVABVAFMAUwBT
AFMATwBNAEsASQBHAEMAQAA7ADcANQAwAC4AKgAmACMAHgAdABkAFwAUABAADQAKAAgA
BAADAAEAAQAAAAAA///+//3//P/8//3/+//6//n/+f/6//r/+v/5//n/+f/5//n/+P/3
//f/9//4//j/+P/5//n/+f/6//v/+//7//v/+//7//v/+//9//3//P/7//r/+v/7//z/
/v/+//7//////////////////f/9//7//v8AAAAAAAD///7//f/9//7//v/////////+
//3//P/8//z//P/8//z/+v/6//r/+f/7//r/+f/5//n/+f/5//j/+P/4//j/+P/2//b/
9v/2//b/9v/2//X/9//3//f/9//0//T/9P/0//T/8//z//P/9f/1//X/9P/0//T/9f/1
//T/9P/z//P/9P/0//T/9P/x//H/8f/y//T/9f/1//T/9P/z//P/8//z//P/8//z//H/
8f/x//H/8//0//T/8//z//P/8//z//H/8f/x//H/8v/y//P/8//x//H/8f/x//P/8//z
//P/8//z//D/8P/w//D/8P/x//L/8//0//L/8v/y//L/8v/y//L/8v/y//L/8v/y//L/
8v/y//L/8v/y//L/8v/y//L/8v/y//L/8v/y//L/9P/0//T/9P/y//L/8v/y//L/8v/y
//L/9P/0//T/9P/x//H/8f/y//T/9P/0//T/9P/0//b/9v/2//b/9v/4//v/+//8//3/
/P/8//3//f/9//7//v/+//v/+//7//z/+v/4//j/+P/5//j/+P/4//X/8f/v/+//7//v
//D/8v/y//P/8//z//L/8v/w/+//7f/u/+7/7f/u/+7/7P/u/+//7//v/+//8f/x//L/
8v/w//D/7//v//D/7v/y//f/+/8BAAoAFgApAEUAZACEAKYAzAD0ACABTQF1AYMBdAFX
ATEBBQHfALYAfgBEABEA3/+3/6z/vP/N/9P/2v/j/+b/5v/q//D/8f/w//X/+P/4//f/
9//3//f/+P/4//j/+P/8//z//P/9//v/+//9//3//f/9//3//f/9//7//v/+//7//v/+
//////8AAAAAAAACAAAAAAABAAEAAQACAAIABAAFAAUABAAEAAUABgAIAAgACAAIAAgA
CQAJAAkACQAIAAgACQAJAAwADAAOAA8ADgAPAA8ADwARABMAFAAUABUAFQAWABgAFgAW
ABgAGAAcAB4AHwAgACAAIgAkACUAKQAqACwALwAuAC8AMgAzADUANwA5ADwAPgA/AEIA
RABIAEkATABOAE4AUABQAFIAUwBUAFUAVgBZAFkAWgBaAFwAWwBZAFkAWQBZAFkAWQBX
AFUAUwBRAE8ASwBIAEMAPwA9ADgANgAyAC4AKwAmACEAHQAbABgAFQATABEAEAAOAA0A
CwALAAYABgAFAAQABQAEAAQABQAEAAIAAAD//wIAAgACAAEAAQABAAEAAQACAAEAAQAB
AAAAAAAAAAEA/////wAAAQADAAMAAwADAAUABQAFAAcABQAEAAMAAgACAAMABAAGAAgA
CAAJAAkACAAHAAYABQAHAAcACAAIAAgACAAIAAcACAAHAAcACAAGAAcABwAHAAgABwAG
AAYABAAEAAQABAAEAAQABAADAAMAAgABAAEAAwADAAMAAgAAAAAAAAAAAAAAAAAAAAAA
AgACAAIAAQABAAEAAQABAAAAAAAAAAAAAAD////////////////+/wAAAAABAAEAAAAA
AP/////+//7//v/+//3//f/9//7//v///////v/+//3//f/9//3//f/9//3/////////
/////wAAAAD////////////////////////+//7///////3//f/9//3////////////9
////AAAAAAAAAAAAAP///v/9//z//f/+////AAAAAAAAAAAAAP7//v/+//7/AAAAAAAA
AAD+//7//v/+//7//v/+//7//v/+//7//v8AAAAAAAAAAAAAAAAAAAAA/v/+//7//v/+
//7//v/+//7//v/+//7/AAAAAAAAAAAAAAAA////////AAAAAAAAAgACAAIAAgAGAAYA
BgAGAAQABgAHAAcACgALAAwADAANAA0ADQAOAAsACgAIAAcACQAKAAoACAAGAAYABQAE
AAQABAADAP////////7//f/+/wAAAQADAAIAAQABAAAAAAD/////AAACAAEAAAAAAP7/
AAABAAEA//////////8CAAIAAgACAAMAAwACAAAABAALABMAGwAiADAASQBlAIYApgDI
AOwAFgFCAXEBkQGPAXYBVwEtAQEB4wC6AHwAQgARAN//vf++/9T/5f/r//L/9//4//r/
/v8CAAEABAAJAAoACgALAAsACwALAAwADAAMAAwADgAOAA4ADwARABEAEwATABEAEQAR
ABEAEwAUABQAFAAWABYAFgAXABUAFgAWABYAGAAWABYAFwAXABcAGAAYABgAGQAZABgA
GgAbABwAHgAcABwAHAAcAB0AHQAdAB0AIAAgACEAIQAiACIAJAAlACQAJQAlACUAJwAp
ACoAKgArACsALAAuAC8AMAAzADQANAA2ADcAOAA4ADoAPAA9AD0APgBAAEMARgBHAEoA
SwBNAE8AUQBUAFgAWQBcAF4AXgBfAGIAZABmAGgAaABqAGsAbABtAG4AcQBxAHIAcgB0
AHMAcQBxAHEAcQBxAHEAbwBtAGsAaQBpAGUAYgBdAFkAVwBSAFAATABIAEUAQAA/ADsA
OQA2ADMAMQAvAC4AKAAnACUAJQAkACQAIwAiACEAIAAgACEAIQAgAB8AHwAgACAAIAAf
AB8AHwAfAB8AHwAfACAAIQAgACAAIAAhACEAIQAiACMAIQAhACEAIQAiACMAJAAnACkA
JgAjAA==
         </WaveFormData>
      </LeadData>
      <LeadData>
         <LeadByteCountTotal>10000</LeadByteCountTotal>
         <LeadTimeOffset>0</LeadTimeOffset>
         <LeadSampleCountTotal>5000</LeadSampleCountTotal>
         <LeadAmplitudeUnitsPerBit>4.88</LeadAmplitudeUnitsPerBit>
         <LeadAmplitudeUnits>��V</LeadAmplitudeUnits>
         <LeadHighLimit>2147483647</LeadHighLimit>
         <LeadLowLimit>268435456</LeadLowLimit>
         <LeadID>V4</LeadID>
         <LeadOffsetFirstSample>0</LeadOffsetFirstSample>
         <FirstSampleBaseline>0</FirstSampleBaseline>
         <LeadSampleSize>2</LeadSampleSize>
         <LeadOff>FALSE</LeadOff>
         <BaselineSway>FALSE</BaselineSway>
         <ExcessiveACNoise>FALSE</ExcessiveACNoise>
         <MuscleNoise>FALSE</MuscleNoise>
         <LeadDataCRC32>1320083864</LeadDataCRC32>
         <WaveFormData>
9v/2//b/9v/2//b/9v/2//b/9v/2//b/+P/4//j/+P/4//j/+P/4//r/+v/6//r/+P/4
//j/+P/6//r/+v/6//j/+P/4//j/+v/6//r/+v/4//j/+P/4//b/9v/2//b/9//4//n/
+v/5//j/9//2//T/9P/0//T/9P/0//T/9P/0//T/9P/0//T/9P/0//T/9P/0//T/9P/y
//L/8v/y//L/8v/y//L/8P/w//D/8P/y//L/8v/y//D/8P/w//D/8P/w//D/8P/w//D/
8P/w//D/8P/w//D/8v/y//L/8v/x//D/7//u/+7/7v/u/+7/8P/w//D/8P/u/+7/7v/u
//D/8P/w//D/8v/y//L/8v/w//D/8P/w/+7/7v/u/+7/8P/w//D/8P/w//D/8P/w//D/
8P/w//D/7//u/+3/7P/t/+7/7//w//D/8P/w//D/8v/y//L/8v/w//D/8P/w//D/8P/w
//D/7v/u/+7/7v/w//D/8P/w/+7/7v/u/+7/8P/w//D/8P/w//D/8P/w//D/8P/x//H/
8v/0//X/9v/1//b/+P/4//j/+P/4//j/+v/6//r/+v/6//z//P/8//n/+f/3//f/9f/0
//P/7//v/+//7v/u/+z/7P/t/+3/7//w//D/7//t/+3/7f/t/+7/7v/u/+7/7P/s/+3/
7f/v/+//7//v/+//8P/w//D/8P/w/+//7f/r/+//9f/7////CwAfADkAVQB3AJ4AxQDw
AB8BTwFvAXsBcwFfAT8BHQEGAegAtgCGAFEAFADr/+H/6f/u//D/8P/u/+z/6v/q/+z/
7f/w//P/9f/1//X/9P/0//T/9P/0//T/9P/0//X/9f/1//f/9//4//j/9f/1//X/9v/4
//j/+P/5//n/+f/4//j/9//3//j/+P/6//r/+v/6//r/+//7//v/+v/6//r/+v/6//r/
+//8//z//P/8//z//P/8//z//P//////AAAAAP////8BAAMAAQABAAEAAQACAAIAAgAD
AAEAAQADAAMABAAFAAYACQAJAAkACgAJAAoACwAOABAADwAQABIAFAAUABYAFwAXABcA
GAAbABwAHgAiACUAKAApACsALAAuAC4ALwAwADIAMwA0ADUANQA0ADYANwA3ADcAOAA4
ADgAOgA6ADoAOgA4ADYANQA0ADMAMAAuACsAKAAlACEAIQAdABoAFwAUABMAEQAOAA4A
DAAKAAgACQAFAAIA///+//3//P/7//r/+v/6//r/+v/6//n/+P/4//j/+P/4//j/+P/4
//j/+P/3//f/9//3//n/+f/6//r/+P/4//n/+f/6//r/+v/6//r/+v/6//r/+v/6//r/
+v/8//z//P/9//v/+//7//v/+f/5//n/+f/8//z//P/8//3//f/9//z/+//7//v/+//5
//n/+f/5//r/+v/5//n/+f/5//n/+f/5//n/+f/4//b/9v/2//b/9//3//f/9f/3//n/
+f/5//f/9//1//X/9v/2//b/9f/1//X/9f/1//T/9P/0//T/9P/z//P/8//1//X/9f/1
//X/9f/1//X/8//z//P/8v/y//L/8v/y/+//7//v//D/8//0//X/9v/0//P/8//y//T/
9P/0//T/8v/x//H/8f/v/+//8P/w//L/8v/y//L/8v/y//L/8f/z//P/8//0//L/8v/y
//L/8v/y//L/8f/1//P/8v/y//L/8v/y//D/8P/w//D/8v/y//L/8v/y//L/8v/y//L/
8v/y//L/8v/y//L/8v/y//L/8v/y//L/9P/0//X/8//z//T/9P/y//P/9P/2//b/9v/2
//b/+P/4//j/+P/6//r//P/8//7//f/9//v/+f/5//j/9//1//P/8//y//H/8P/v/+//
8P/x//P/9P/x/+//7//v/+3/7P/s/+z/7v/u/+7/7//t/+3/7f/t/+3/7f/u/+7/7v/u
/+z/6//r/+n/6//v//P/+f///wkAHQA5AFsAfgCnANAA+wAnAVMBdQF7AW8BWQE3ARgB
AAHaAKQAcwA+AAMA3//b/+r/7v/s/+z/7P/o/+j/6v/t//D/8//z//P/8//y//L/8v/0
//T/9P/0//T/9f/1//X/9f/1//b/9v/1//X/9f/2//j/+P/4//n/9//3//b/9v/3//f/
+P/4//j/+P/4//j/+P/5//n/+f/4//j/+P/4//j/+P/5//r//P/8//z//P/8//z//P/8
//3//f/+//7/+//7//3//////////////wAAAAAAAAEAAwADAAUABQAFAAUABQAHAAYA
BwAJAAkACQAJAAsADAANAA4AEAASABIAFAAVABUAGQAaAB0AHgAeACAAIQAiACQAJwAp
ACwALgAvADAAMgAzADQANQA1ADYAOAA5ADkANwA4ADgAOAA8ADwAPAA8ADwAOgA5ADgA
NwA0ADIALwAsACkAJQAlACEAHgAbABgAEwARAA4ADgAJAAYAAwADAAEAAAD//wAA/f/8
//v/+v/4//j/+P/4//j/9//2//b/+P/4//j/+P/4//j/+P/4//f/9//3//f/9f/1//b/
9v/4//j/+f/5//j/+P/4//j/+P/4//j/+P/6//r/+v/6//j/+P/4//n/+//7//v/+//7
//v/+//7//z//P/8//z/+//7//v/+v/5//n/+f/5//v/+//7//v/+v/6//n/+f/3//f/
9//3//f/9//3//b/9v/2//b/9v/1//X/9f/z//H/8//z//P/9f/1//P/8//0//T/9P/z
//H/8f/x//H/8v/y//L/8v/y//H/8f/x/+//7//v/+//8f/x//H/8f/v/+//7//u//D/
8P/w//D/7//v/+//8P/w//D/8P/w/+3/7f/u/+7/8P/w//D/8P/w/+//7//v/+3/7f/u
/+7/7P/s/+z/7P/u/+7/7v/t/+3/7f/t/+7/7P/s/+z/7P/s/+z/7P/r/+3/6//q/+r/
6v/q/+r/7P/s/+z/7P/s/+z/7P/s/+z/7P/s/+z/7P/s/+z/7P/s/+z/7P/s/+z/7P/s
/+7/7P/t/+3/7f/t/+z/6//r/+z/7v/u/+7/8P/y//T/9v/0//T/9P/0//j/+P/4//f/
9//1//X/9f/0//P/7//t/+v/6v/q/+r/6P/p/+n/6f/s/+z/6//p/+n/6f/p/+j/6P/o
/+j/6P/o/+n/6f/p/+n/6f/p/+n/6v/q/+r/6v/o/+f/5//l/+P/5f/p/+3/8////xEA
KwBJAGoAkwC+AOUADQE5AV0BawFjAUsBKwEKAfIA1ACmAHUAQAAJAOP/2f/g/+b/5v/m
/+b/5v/m/+b/5//o/+v/7f/v/+//7v/u/+7/7P/s/+z/7P/s/+3/7f/t/+//7//w//D/
7//v/+//8P/w//D/8P/x/+//7//u/+7/8f/x//L/8v/y//L/8v/y//D/8f/x//H/9P/0
//T/9P/y//L/8//0//T/9P/0//T/9v/2//b/9v/3//f/+P/4//f/9//5//v/+f/5//n/
+f/6//r/+v/7//v/+//9//3/////////AQABAAEAAgABAAMAAwAFAAYABQAGAAgACgAM
AA4ADwAPAA8AEAATABQAFQAYABoAHAAbAB0AHgAgACQAJQAmACgAKwAsAC0ALQAsAC4A
LwAvADEAMgAyADIAMgAyADIAMgAwAC4ALQAsACsAKAAmACMAJAAhAB0AHQAZABYAEwAQ
AA0ACwAIAAgAAwAAAP3//f/6//j/9v/2//X/9P/z//L/8v/y//L/8v/0//P/8v/y//D/
8P/w//D/8P/w//D/8P/v/+//7//v//H/8f/y//L/8P/w//H/8f/w//D/8P/w//D/8P/w
//D/8v/y//L/8v/w//D/8P/x//P/8//z//P/9f/1//X/9f/2//b/9v/2//X/9f/1//T/
8//z//P/8//1//X/9f/1//L/8v/x//H/8f/x//H/8f/x//H/8f/w//D/8P/w//D/8f/x
//H/7//u/+//7v/t/+3/7f/r/+v/7v/u/+7/7f/v/+//7//v/+z/7P/s/+z/7P/r/+v/
6//r/+v/6//r/+v/6//r/+v/6//r/+v/6v/q/+r/6v/q/+n/6f/p/+r/6P/o/+j/6P/p
/+n/6v/q/+r/6v/q/+r/6P/n/+f/5//n/+f/6P/o/+j/6P/o/+j/6P/o/+j/5//n/+f/
5//o/+j/6P/o/+j/6P/o/+j/5//n/+f/6P/m/+b/5v/m/+f/6P/p/+r/6P/o/+j/6P/o
/+j/6P/o/+j/6P/o/+j/6P/o/+j/6P/m/+b/5v/m/+j/6P/o/+j/6v/q/+r/6v/n/+b/
5f/k/+X/5v/n/+j/6v/q/+r/6v/p/+j/5//m/+j/6P/p/+n/6f/q/+r/6v/r/+z/7v/u
/+7/7v/u/+7/8P/w//D/8P/y//T/9P/0//P/8//x//H/8f/w/+//6//p/+n/6P/o/+b/
5P/j/+H/5P/m/+f/5//l/+X/5f/l/+T/5P/k/+T/5P/k/+X/5f/l/+X/5f/l/+P/5P/k
/+T/5P/k/+P/4//n/+f/6f/t//P/+/8HAB0APQBfAIIAqwDWAP8AKQFTAWsBbQFhAUcB
JQEIAe4AxACQAF0AIgDv/9X/1//i/+T/4P/e/+D/4v/g/+L/4//m/+n/6//p/+n/6P/o
/+j/6v/q/+r/6v/q/+v/6//r/+n/6f/q/+r/6f/p/+n/6v/q/+r/6v/r/+3/7f/s/+z/
7f/t/+7/7v/s/+z/7P/s/+z/7f/t/+3/7P/s/+z/7P/u/+7/7//w/+7/7v/u/+7/8P/w
//D/8P/x//H/8v/y/+//7//x//P/8//z//P/8//0//T/9P/1//X/9f/3//f/+f/5//n/
+//+////AQABAP////8BAAIAAgACAAMABAAGAAgACQAJAA0ADgARABIAEQAUABYAGAAZ
ABsAHAAeACAAIQAiACQAJQAmACcAJwAoACoAKwArACkAKgAqACoALAAsACwALAAsACoA
KQAoACcAJAAiAB8AIAAdABkAGQAXABQAEQAOAAsACQAGAAYAAwAAAP3//f/6//j/9v/2
//f/9v/1//T/8//y//H/8P/x//H/8f/y//H/8P/v/+7/7//w//H/8v/v/+//7//v/+//
7//w//D/8v/y//P/8//y//L/8v/y//P/9P/1//b/9P/0//T/9P/0//T/9P/1//P/8//z
//P/9f/1//X/9f/2//b/9v/2//X/9f/1//T/8//z//P/8//z//P/8//z//L/8v/x//H/
8f/x//H/8f/x//H/8f/w//D/8P/w//D/7f/t/+3/6//t/+//7//v/+3/7f/r/+v/7v/u
/+7/7f/t/+3/7f/t/+z/7P/s/+z/6v/p/+n/6f/r/+v/6//r/+n/6f/p/+n/6//r/+v/
6v/s/+z/7P/s/+n/6f/p/+r/6v/q/+r/6v/r/+v/7P/s/+r/6v/q/+r/6v/p/+n/6f/p
/+n/6v/q/+r/6v/q/+r/6P/o/+j/5//p/+n/6f/q/+j/6P/o/+j/6v/q/+r/6f/p/+f/
6P/q/+r/6v/q/+j/6P/o/+j/6v/q/+r/6v/q/+r/6v/q/+r/6v/q/+r/6v/q/+r/6v/q
/+r/6v/q/+r/6v/q/+r/6v/q/+r/6v/o/+j/6P/o/+r/6v/q/+r/6//q/+r/6f/p/+r/
6v/q/+n/6v/s/+z/7v/u/+7/7v/v//D/8f/y//D/8v/y//L/8f/x/+//7//w//D/8P/t
/+v/6//q/+r/6f/o/+j/5//p/+r/6v/p/+f/5//n/+f/5v/m/+b/5v/m/+b/5//n/+f/
5//n/+f/5//o/+j/6P/q/+b/4f/h/+X/5//n/+v/8//7/wkAHwA7AF0AggCpANIA/QAp
AVMBawFrAV0BQwEfAQQB6gDCAJAAXwAiAO3/1//b/+L/5P/m/+j/5v/k/+T/5v/n/+r/
6//r/+3/7f/s/+z/7P/s/+z/7P/s/+7/7//v/+//7f/t/+7/7v/v/+//7//w/+7/7v/u
/+//8f/x//D/8P/x//H/8v/y//D/8P/w//D/8v/z//P/8//y//L/8v/y//T/9P/1//b/
9P/0//T/9P/1//b/9//4//f/9//4//j/9//3//n/+//5//n/+f/5//z//P/8//3//f/9
//////////////8BAAIAAwAFAAUABQAFAAcACAAJAAoADAAOAA4AEAARABEAFQAWABkA
GgAZABwAHgAgAB8AIQAiACQAKAApACoALAArACwALQAtADAAMgAzADMAMwA0ADQANAA0
ADQANAA0ADYANAAzADIAMQAuACwAKQAmACMAHwAfAB0AGgAXABQADwANAAoACgAJAAYA
AwADAAAA/v/8//z/+f/4//f/9v/4//j/+P/4//r/+f/4//j/9v/2//b/9v/4//j/+P/4
//X/9f/1//X/9f/1//b/9v/2//b/9//3//j/+P/4//j/9v/2//b/9v/3//j/+f/6//j/
+P/4//n/+f/5//n/+f/7//v/+//7//r/+v/6//r/+//7//v/+v/7//v/+//7//v/+//7
//v/+v/6//n/+f/5//n/+f/5//n/+f/5//j/9v/2//b/9v/1//X/9f/z//X/9//3//f/
9//3//X/9f/1//T/8//x//P/8//z//P/8v/y//L/8v/y//H/8f/x/+//7//v/+//8f/x
//H/8f/x//H/8f/w//L/8v/y//L/8P/v/+7/7v/u/+7/7v/u/+7/7//x//L/8f/w/+//
7v/w/+//7//v/+//7//w//D/7v/u/+7/7v/w//D/8P/v/+3/7f/t/+7/7v/u/+7/7v/s
/+z/7P/r/+3/7//w/+7/7v/u/+7/7P/s/+z/7P/u/+7/7v/u/+7/7v/u/+7/7v/u/+7/
7v/u/+7/7v/u/+z/7P/s/+z/7v/u/+7/7v/u/+7/7v/u/+z/7P/s/+z/7P/s/+z/7P/s
/+z/7P/s/+7/7v/u/+7/7P/s/+z/7P/s/+z/7P/s/+z/7P/s/+z/7v/u/+7/7v/u//D/
8P/x//H/8f/y//L/8v/z//T/9v/2//b/9v/2//T/9P/0//T/9P/0//b/9v/1//P/8v/v
/+//7//u/+3/6v/p/+r/6v/r/+z/7f/v/+7/7f/t/+z/6//p/+n/6f/p/+j/6P/o/+j/
6P/o/+n/6f/p/+n/6f/p/+n/6v/q/+r/6v/o/+f/5f/p/+v/6//v//f///8RACkASQBp
AI4AtwDiAAsBOQFZAWMBWwFHASUBBQHsAMwAogB4AEUACgDj/93/5f/o/+j/6P/o/+b/
5v/o/+r/6//s/+v/6//t/+3/7P/s/+z/7P/s/+z/7P/u/+//7//v/+//7//w//D/7//v
/+//8P/w//D/8P/x//H/8f/w//D/8f/x//L/8v/w//D/8P/w//L/8//z//P/9P/0//T/
9P/0//T/9f/2//b/9v/2//b/9v/2//b/9v/3//f/+P/4//X/9f/3//n/+//7//v/+//8
//z//P/9//3//f///////f/9//3///8CAAMABQAFAAUABQAHAAgABwAIAAoADAAMAA4A
DwAPABEAEgAVABYAFwAaABwAHgAgACMAJQAoACgAKQAqACwALQAuAC8ALwAwADIAMwAz
ADEAMgAyADIANAA0ADQANAA2ADQAMwAyAC8ALAAqACcAJgAjAB8AHwAbABgAFQASABEA
DwAMAAwACQAGAAMAAwAAAP7//P/8//v/+v/5//j/+P/4//j/+P/4//f/9v/2//b/9v/2
//b/9P/0//T/9P/1//X/9f/1//f/9//4//j/9v/2//f/9//4//j/+P/4//j/+P/4//j/
+P/4//j/+P/2//b/9v/3//j/+f/6//v/+f/5//n/+f/8//z//P/8//v/+//7//r/+f/5
//n/+f/7//v/+//7//r/+v/5//n/9//3//f/9//3//f/9//2//j/+P/4//j/9f/1//X/
8//z//X/9f/1//f/9//1//X/9v/2//b/9f/1//X/9f/1//L/8v/y//L/9P/z//P/8//z
//P/8//z//P/8//z//P/8f/x//H/8P/y//L/8v/y//H/8f/x//L/8v/y//L/8v/x//H/
8v/y//D/8P/w//D/8v/x//H/8f/v/+//8P/w//D/8P/w//D/8v/y//L/8f/z//P/8//0
//L/8v/y//L/8P/w//D/7//z//P/8v/w//D/8P/w//D/8P/w//D/8P/w//D/8P/u/+7/
7v/u/+//8P/x//L/8P/w//D/8P/y//L/8v/y//L/8v/y//L/8v/y//L/8v/w//D/8P/w
//L/8v/y//L/8P/w//D/8P/w//D/8P/w//L/8v/y//L/8v/y//L/8v/0//T/9P/0//T/
9P/1//X/9f/2//b/9v/3//j/+v/6//j/+P/4//j/+P/4//j/+P/2//j/+P/4//n/+f/3
//f/9//2//X/8f/t/+3/7P/s/+3/7v/w//H/7//w//D/7//t/+3/7f/t/+z/7P/s/+z/
7P/s/+3/7f/r/+v/6//r/+z/7v/v//D/8P/w/+3/7f/t/+3/8f/3//v/BQATACkARwBn
AIgArQDWAAUBMwFdAXUBdwFpAU8BLQEOAfYAzgCcAGsAMAD5/+H/5f/s/+r/7P/u/+r/
6v/q/+z/7//w//P/9f/1//P/8v/y//L/8v/y//L/8v/y//P/8//z//X/9f/2//b/8//z
//P/9P/2//b/9v/3//b/9f/z//L/8//z//T/9P/y//L/8v/y//P/9f/2//f/+P/4//j/
+P/4//j/+f/6//r/+v/6//r/+P/4//j/+P/7//v//P/8//v/+//9//////////////8A
AAAAAAABAAAA//8AAP//AAABAAIABQAEAAUABwAHAAkACQALAAwADQAOABAAEgAQABIA
EwATABUAFgAZABoAHQAgACIAJAAlACcAKAAqACoAKwAsAC4ALwAwADEAMQAyADQANQA1
ADUANgA2ADYAOAA4ADgAOAA6ADgANwA2ADUAMgAwAC0ALAApACUAJQAhAB4AGwAYABUA
EwAQABAADQAKAAcABwAGAAQAAgACAP///v/9//z/+v/6//r/+v/6//n/+P/4//r/+v/6
//r/+P/4//j/+P/5//n/+f/5//f/9//4//j/+v/6//v/+//6//r/+v/6//r/+v/6//r/
+v/6//r/+v/6//r/+v/7//v/+//7//v/+//7//v/+//8//z//P/8//v/+//7//r/+//7
//v/+//7//v/+//7//r/+v/5//n/9//3//f/9//5//n/+f/4//j/+P/4//j/9//3//f/
9f/1//f/9//3//f/9//1//X/9v/2//b/9f/z//P/8//z//L/8v/y//L/8v/x//H/8f/x
//H/8f/x//P/8//z//P/8//z//P/8v/y//L/8v/y//H/8f/x//L/8v/y//L/8v/v/+//
8P/w//D/8P/w//D/8v/x//H/8f/z//P/9P/0//P/8v/x//D/8v/y//L/8f/x//H/8f/y
//T/9P/0//T/8v/y//L/8f/x//P/9P/y//L/8v/y//L/8v/y//L/8v/y//L/8v/w//D/
8P/w//L/8v/y//L/8v/y//L/8v/y//L/8v/y//L/8v/y//L/8v/y//L/8v/y//L/8v/y
//L/8v/y//L/8v/y//L/8v/y//L/8v/y//L/8v/y//L/9P/2//b/9//5//n/+v/6//j/
+f/6//z//P/8//z//P/8//z//P/8//z//P/+//7//P/7//v/+f/5//n/+P/3//H/7//v
/+7/7//w//H/8//x//H/8v/y//H/7//v/+//7//u/+7/7v/u/+7/7v/v//H/8f/x//H/
8f/x//L/8v/w//D/7v/t/+//7//v//P/+f///wcAGQAzAFEAdQCaAMMA7gAbAUcBaQF1
AW8BXwFDASEBCgHsALwAiABVABoA7f/l/+3/8v/w//D/8P/w/+7/8P/w/+//8P/1//f/
9//3//b/9v/2//b/9v/2//b/9P/1//X/9f/3//f/+P/4//n/+f/5//r/+P/4//j/+f/5
//n/+P/4//n/+f/6//r/+v/6//r/+v/6//v/+//7//r/+v/6//r//P/8//3//v/+//7/
/v/+//7//v/+//7//////wAAAAD9//3///8BAAMAAwADAAMAAgACAAIAAwAFAAUABwAH
AAUABQAFAAcACgALAA0ADQANAA0ADwAQABEAEgAUABYAFAAWABcAFwAZABoAHQAeACEA
JAAmACgAKQArACwALgAwADEAMgA0ADMANAA1ADUAOAA6ADsAOwA8AD4APwBAAEEAQAA/
AD4AQAA+AD0APAA5ADYANAAxADAALQApACkAIwAgAB0AGgAZABcAFAAUAA8ADAAJAAkA
BgAEAAIAAgABAAAA///+//7//v/+//7//v/9//z//P/8//z//P/8//r/+v/6//r/+//7
//v/+//7//v//P/8//z//P/9//3//P/8//z//P/+//7//v/+//7//v/+//7/AAAAAAAA
AQABAAEAAQABAAEAAQABAAEAAAAAAAAAAAADAAMAAwACAAEAAQABAAEAAQABAAEAAQAA
AAAA/////////////////f/9//3//P/8//z//P/8//3//f/9//v/+//9//3//f/7//v/
+f/5//z//P/8//v/+//7//v/+//6//r/+v/6//j/9//3//f/+f/5//n/+f/7//v/+//7
//v/+//7//r/+P/4//j/+P/5//n/+f/6//j/+P/4//j/9//3//j/+P/2//b/9v/2//j/
9//3//f/9//3//j/+P/4//j/+P/4//j/+P/4//f/9//3//f/+P/2//b/9v/2//j/+P/4
//f/+f/3//b/9v/2//b/9v/4//j/+P/4//r/+v/6//r/+P/4//j/+P/2//b/9v/2//j/
+P/4//j/+P/4//j/+P/4//j/+P/4//j/+P/4//j/+P/4//j/+P/2//b/9v/2//b/9v/2
//b/+P/4//j/+P/4//j/+P/4//j/+P/4//j/+v/6//z//P/9//3//f/+//7//v///wAA
AAAAAAAAAAACAAIAAgACAAAAAAAAAAIAAAAAAP/////////////+//v/9//1//X/9v/2
//b/9v/3//f/9//4//j/9//1//X/9f/1//T/9P/0//T/9P/0//X/9f/1//X/9f/1//X/
9v/2//b/9v/0//P/8f/z//P/9f/5//3/BQARACcAQwBjAIYArQDWAP8AKwFVAW8BbwFf
AUcBJQEKAfIAzACeAG8ANgADAOv/6//w//L/8v/0//L/8P/y//b/9//2//n/+//7//n/
+P/4//j/+P/4//j/+P/4//n/+f/5//n/+f/6//r/+f/5//n/+v/8//z//P/9//v/+//6
//r/+//7//z//P/+//7//v/+//7/////////AAAAAAAAAAAAAAAAAQACAAIAAgACAAIA
AgACAAIAAgABAAEAAgACAAMAAwAFAAcABQAFAAUABQAIAAgACAAJAAkACQALAAsACQAJ
AAkACwAMAA0ADwAPABEAEQATABQAFQAWABgAGgAaABwAHQAdAB0AHgAhACIAIwAmACgA
KgAtAC8AMAAyADQANQA2ADgAOQA6ADsAOwA8AD4APwA/AD8AQABAAEAAQgBCAEIAQgBE
AEIAQQBAAEEAPgA8ADkANgAzAC8ALwArACgAJQAiAB8AHQAaABoAFwAUABEAEQAQAA4A
DAAMAAkACAAHAAYABgAGAAYABgAEAAMAAgACAAQABAAEAAQABAAEAAQABAADAAMAAwAD
AAMAAwAEAAQAAgACAAMAAwAGAAYABgAGAAgACAAIAAgABgAGAAYABgAGAAYABgAHAAgA
CQAKAAsACQAJAAkACQAKAAoACgAKAAkACQAJAAgACQAJAAkACQAJAAkACQAJAAoACgAJ
AAkACQAJAAkACQAHAAcABwAGAAQABAAEAAQABAAFAAYABQAEAAUABAADAAQABQAEAAUA
BAAEAAQAAwAFAAUABQAFAAQABAAEAAQABAADAAMAAwADAAMAAwADAAUABQAFAAUAAwAD
AAMAAgACAAIAAgACAAEAAQABAAIAAgACAAIAAgABAAEAAgACAAIAAgACAAIABAADAAMA
AwADAAMABAAEAAQABAAEAAQAAgACAAIAAQABAAEAAQACAAAAAAAAAAAAAgACAAIAAQAB
AAMAAgACAAIAAgACAAAAAAAAAAAAAQACAAMABAAGAAYABgAGAAQABAAEAAQABAAEAAQA
BAAEAAQABAAEAAQABAAEAAQAAgACAAIAAgAEAAQABAAEAAYABgAGAAYABAAEAAQABAAE
AAQABAAEAAQABAAEAAQABgAGAAYABgAEAAQABAAEAAYABgAGAAYABgAGAAYABgAKAAoA
CwALAAkACgAKAAoADQAOABAAEAASABIAEgASAA8ADgANAAwADgAQABAAEAAPAA8ADQAN
AAsACgAJAAUABQAFAAQABAAFAAYACAAJAAgACAAHAAUABQAFAAUABQAEAAQABAAEAAYA
BgAHAAcABQAFAAUABQAHAAgACAAIAAYABgAFAAMABQAHAAsADwATAB0ALwBHAGMAgwCo
AM0A9AAfAU0BbwF9AXcBZQFHAScBEgH8AM4AoABvADQABQD7/wMACAAIAAgABgAEAAQA
BgAIAAcACgANAA8ADwAPAA4ADgAOAA4ADgAOAA4ADAANAA0ADQAQABEAEwAUABEAEQAR
ABIAEgASABIAEwAVABUAFAAUABMAEwAUABQAFAAUABQAFAAUABUAFQAVABgAGAAYABgA
GgAaABsAHAAbABoAGQAYABoAGgAaABoAHQAdAB4AHgAdAB0AHwAhAB8AHwAfAB8AIAAg
ACAAIQAhACEAIwAjACUAJQAlACcAKAApACsAKwArACsALQAuAC8AMAAyADQANAA2ADcA
NwA5ADoAPQA+AD8AQgBEAEYARwBJAEoATABQAFEAUgBUAFUAVgBXAFcAWABaAFsAWwBb
AFwAXABcAF4AXgBeAF4AYABeAF0AXABdAFoAWABVAFQAUQBNAE0ASwBIAEUAQgA9ADsA
OAA4ADUAMgAvAC8ALAAqACgAKAAnACYAJQAkACQAJAAkACQAJgAlACQAJAAkACQAJAAk
ACIAIgAiACIAIgAjACQAJQAlACUAJgAmACQAJAAlACUAJgAmACYAJgAoACgAKAAoACoA
KAAmAA==
         </WaveFormData>
      </LeadData>
      <LeadData>
         <LeadByteCountTotal>10000</LeadByteCountTotal>
         <LeadTimeOffset>0</LeadTimeOffset>
         <LeadSampleCountTotal>5000</LeadSampleCountTotal>
         <LeadAmplitudeUnitsPerBit>4.88</LeadAmplitudeUnitsPerBit>
         <LeadAmplitudeUnits>��V</LeadAmplitudeUnits>
         <LeadHighLimit>2147483647</LeadHighLimit>
         <LeadLowLimit>268435456</LeadLowLimit>
         <LeadID>V5</LeadID>
         <LeadOffsetFirstSample>0</LeadOffsetFirstSample>
         <FirstSampleBaseline>0</FirstSampleBaseline>
         <LeadSampleSize>2</LeadSampleSize>
         <LeadOff>FALSE</LeadOff>
         <BaselineSway>FALSE</BaselineSway>
         <ExcessiveACNoise>FALSE</ExcessiveACNoise>
         <MuscleNoise>FALSE</MuscleNoise>
         <LeadDataCRC32>458186665</LeadDataCRC32>
         <WaveFormData>
EgASABIAEgAUABQAFAAUABIAEgASABIAEgASABIAEgAUABQAFAAUABQAFAAUABQAFAAU
ABQAFAAWABYAFgAWABQAFAAUABQAFgAWABYAFgAUABQAFAAUABIAEgASABIAEwAUABUA
FgAUABQAFAAUABMAEgARABAAEgASABIAEgASABIAEgASABAAEAAQABAAEgASABIAEgAQ
ABAAEAAQABAAEAAQABAAEAAQABAAEAAQABAAEAAQAA4ADgAOAA4ADgAOAA4ADgAMAAwA
DAAMAA4ADgAOAA4ADgAOAA4ADgAMAAwADAAMAAoACgAKAAoACwAMAA0ADgANAAwACwAK
AAwADAAMAAwADAAMAAwADAALAAoACQAIAAYABgAGAAYACAAIAAgACAAIAAgACAAIAAoA
CgAKAAoACAAIAAgACAAKAAoACgAKAAoACgAKAAoACgAKAAoACgAJAAgABwAGAAYABgAG
AAYABgAGAAYABgAGAAYABgAGAAQABAAEAAQABAAEAAQABAAEAAQABAAFAAMABAAEAAQA
BwAHAAcABwAFAAYABwAIAAgACAAIAAgACgAKAAoACgANAA4ADgAOAA0ACwAKAAgABgAG
AAQAAgAAAAAA//////////8AAAAAAgACAAIAAgAAAP3//f/9////////////+//9//3/
/f/9//3//v/+//7//v/+//7//v/+//v/+f/2//b/+P/7//r//f8HABgAJwA8AFkAeACY
ALsA2gDyAP4ABwEGAf8A9gDvAOAAxQCjAHQAPgAYAAsACgAKAAsACAADAAEA/v/9//3/
/f/9/wAAAAAAAP///v/9//3//v/+//3//f////////////3//f/+//7//P/8//z//P/+
//7//v////3//P/8//z/+v/7//v/+//8//3//v////3//v/+//7//v/+//7//v/+//7/
/v8AAP7//v///////P/8//z//P/+/////////wEAAQACAAIAAAABAAEAAgACAAIAAgAD
AAIAAQABAAAAAQACAAMABgAFAAYABgAFAAYACAAJAAwACgALAAwADgAPAA8AEAARABAA
EQATABUAFwAZAB0AHwAfACEAIgAhACMAJgAmACgAJwAnACgAKgArACwALQAvAC8ALwAw
ADAALgAxADMAMwAxADEAMAAvACwAKgAnACQAIwAgAB4AGwAaABYAEwASAA4ADAAJAAkA
CAAGAAQABAACAP///v/8//v/+v/6//r/+v/4//j/+f/5//f/9v/2//b/9v/2//b/9f/1
//X/9f/1//X/9f/0//T/9P/0//X/9f/1//X/9//5//n/9//3//X/9v/2//b/+f/5//f/
9f/2//b/9//6//n/+P/3//b/9v/2//b/9//3//f/9//3//n/+f/5//n/+P/3//b/9f/z
//P/8//z//T/9P/z//P/8//z//P/9P/0//P/8//z//H/8P/w//D/8v/y//L/8v/z//P/
8//z//L/8f/w/+//7//v/+//7f/v/+//7v/u/+7/7v/t/+3/7f/t/+3/7f/v/+//7v/u
/+//7//v/+//7v/t/+z/6v/q/+r/6v/q/+f/5//n/+j/6f/q/+v/7P/q/+r/6v/q/+r/
6v/r/+v/6f/p/+n/6f/p/+n/6f/p/+v/6//r/+z/6v/q/+j/6P/q/+r/6//r/+n/6f/p
/+n/5//n/+f/5//r/+v/6P/m/+b/5v/m/+b/5v/m/+b/6P/o/+j/6P/o/+j/6P/o/+j/
6P/o/+j/5v/m/+b/5v/m/+b/5v/m/+f/5//o/+j/5v/n/+f/5//p/+n/6v/r/+r/6v/q
/+r/6v/q/+r/6v/q/+v/7P/s/+7/7v/t/+3/6v/q/+r/6P/n/+b/5//n/+b/5f/k/+T/
5v/m/+b/5v/k/+T/4f/h/+H/4f/h/+H/4f/f/+H/4f/h/+H/4f/i/+L/4v/i/+L/4v/i
/+L/3//f/97/3P/c/93/3v/f/+H/6v/7/xAAJwBGAGgAhwCoAMgA3gDtAPIA7wDoAN8A
2ADBAKEAfgBOABYA9//w//L/8f/w/+3/6f/m/+X/5f/l/+f/6P/o/+j/5//m/+X/5f/m
/+b/5f/l/+f/5//n/+f/5f/l/+b/5v/o/+j/6P/o/+j/6P/o/+n/5//m/+b/5v/o/+n/
6f/p/+n/6f/p/+n/6f/q/+r/6v/o/+j/6P/o/+r/6v/q/+z/7P/s/+3/7f/s/+z/7P/s
/+7/7//v/+//7f/t/+7/7v/u/+//7//w/+7/7v/u/+//8f/x//L/8v/y//L/8v/0//T/
9v/3//f/9//4//j/+v/6//v//P/+//3//f/+////AQADAAYACQAIAAkADAANAA4AEQAT
ABMAFQAYABgAGgAdAB0AHgAgAB8AIAAhACMAIwAjACQAJAAkACcAKQApACkAKQAoACcA
JgAkACEAHgAdABoAGAAVABQAEAANAAwACAAGAAMAAwABAP7/+//6//r/+f/6//r/9//2
//b/9v/0//L/8v/z//P/8f/w//D/8v/y//L/8v/z//P/8//z//P/8//z//L/8P/w//D/
8f/z//P/8//1//X/9f/z//P/8//0//T/9P/3//f/9f/z//X/9P/0//b/+P/4//j/+P/2
//b/9v/3//f/9//3//f/9//3//f/9//3//f/9//3//n/+f/5//n/+P/4//f/9//3//f/
9//4//j/9//3//f/9//2//b/9v/2//b/9v/2//X/9f/1//X/8//z//P/8//0//X/9v/1
//b/9f/z//L/8v/y//H/8f/z//P/8//z//P/8//y//L/8//z//P/8//z//P/8//y//L/
8v/y//L/8//z//P/9P/y//L/8v/y//L/8v/y//L/8P/w//H/8f/z//P/8//z//H/8f/x
//H/7//v/+//8P/y//L/8P/w//D/8P/x//H/8f/x//H/8f/x//H/8f/x//H/7//u/+7/
7v/u/+7/8P/w//D/8P/w//D/8P/w//D/8P/w//D/8P/w//D/8P/w//D/8P/w//D/8P/x
//H/8v/y//L/8//y//H/8P/v//L/8//0//T/9f/2//f/+P/2//b/9v/3//j/+P/4//j/
+f/5//j/+P/4//b/9P/y//L/8f/x//H/7//w//D/8P/y//L/8v/y//H/8f/x//H/7//v
/+//7f/v/+//7//v/+//8P/w//D/8P/w//D/8P/w/+//7//u/+r/6P/n/+j/6//t//b/
BQAWAC0ATABwAI8ArgDOAOoA/QAEAQMB/ADxAOoA2wC/AJ4AcAA6ABUABgAEAAMAAgD9
//n/+P/3//f/9f/1//b/+P/6//n/+P/3//f/+P/4//f/9//1//X/9f/1//f/9//4//j/
+P/4//j/+P/4//j/+P/5//n/+P/4//j/+v/7//v/+//7//v/+//7//v//P/8//z//f/+
////AAD+//7//v8AAP7//v//////AAAAAAAAAAACAAMAAwADAAEAAQACAAIAAgADAAMA
BAAEAAQABAAFAAcABwAIAAgACgAKAAoADAALAAwADAALAA0ADgAOABAAEAARABIAFAAV
ABUAFgAXABgAGQAbAB0AIAAhACQAJQAkACcAKQApACsALgAuADAAMgAzADUAOAA4ADgA
OAA5ADoAOwA9AD4APAA/AEEAQQBAAD8APQA7ADoAOAA1ADIAMwAwAC4AKwAqACYAIwAi
ACAAHgAbABsAGQAWABMAEgAPAA0ADQAMAAsACgAKAAoADAAKAAoACwALAAkACAAIAAgA
CAAIAAgABwAHAAcABwAFAAUABQAEAAUABgAHAAkABwAHAAcACQAHAAcABQAFAAcACAAI
AAgACQAJAAcABQAHAAYABgAIAAgACAAIAAgACAAIAAgACQAJAAkACQAJAAkACQAJAAkA
CQAJAAkACQAJAAkACQAJAAgACAAHAAcABwAHAAcACAAGAAUABQAFAAcABgAGAAYABAAE
AAQABAABAAEAAQABAAEAAQABAAEAAwADAAMAAQADAAMAAgACAAAAAAD/////////////
/////////v/+/////////////////////v/+//7//v/+/////////wAA///+//3//P/+
//7//v/+//z//P/9//3//f/9//3//f/8//v/+v/5//v/+//7//z//P/8//r/+v/6//r/
+//7//v/+//7//v/+f/5//n/+f/5//n/+v/6//r/+v/6//r/+v/6//r/+v/6//r/+v/6
//r/+v/6//j/+P/4//j/+P/4//j/+P/4//j/+P/4//j/+P/4//j/+v/6//r/+v/5//j/
9//2//j/+P/4//j/+P/4//j/+P/3//b/9f/1//f/+P/4//j/+f/5//n/+f/5//r/+//8
//z//P/8//z//v/+//7//v/9//7//v/+//7//f/9//z//v/+//z/+v/2//b/9f/1//L/
8f/x//D/8f/y//P/9P/2//P/8//z//H/8f/x//H/7//x//H/8f/z//P/9P/0//P/8v/x
//D/8P/w/+//7//w/+7/7P/v//L/8f/z//7/EQAmAEEAYACAAKEAwADaAO4A+QD+APsA
9ADrAOAAxwCpAIAASgAcAAUAAAACAAMA/P/3//f/9v/z//P/9f/1//j/+P/4//X/9P/z
//P/9P/0//P/8//z//P/8//z//H/8f/y//L/8v/y//L/8v/w//D/8P/x//P/8v/y//L/
8v/z//P/8//z//P/8//z//P/9P/0//T/9P/0//T/9P/0//T/9P/2//T/9P/1//X/9P/0
//T/9P/0//X/9f/1//X/9f/2//b/9P/1//X/9v/2//b/9v/3//f/9//4//j/+v/6//r/
/P/8//7///////3//v/+/wAA/v///wAAAgAFAAUABgAHAAgACQALAA0ADAANABAAEQAS
ABUAFwAXABkAHAAcAB4AHQAdAB4AIAAhACIAIwAlACMAIwAkACQAJgApACsAKwApACkA
KAAnACQAIgAfABwAHQAaABgAFQAUABAADQAMAAoACAAFAAUAAwAAAP3//P/7//n/+f/4
//n/+P/4//j/9//0//P/8//1//P/8v/y//P/8v/x//D/8f/x//H/8f/x//H/8f/w//D/
8P/w//H/8f/x//H/8//z//P/8f/x//P/9P/0//T/9f/1//P/8f/y//L/8//2//T/9P/0
//T/9P/0//T/9f/1//X/9f/1//P/8//z//P/8//z//P/8//z//P/8//z//T/9P/z//P/
8f/x//H/8v/y//H/8f/x//P/8v/y//L/8P/w//D/8P/v/+//7//v/+//7//v/+//7//v
/+//7f/x//H/8P/w/+7/7v/t/+3/7f/t/+3/7f/t/+3/7P/s/+3/7f/t/+3/6//r/+v/
6v/s/+z/7P/s/+n/6f/p/+r/6v/q/+r/6v/s/+z/7P/s/+r/6v/r/+v/6f/p/+n/6f/p
/+n/6f/p/+v/6//r/+z/6v/q/+j/6P/o/+j/6f/p/+n/6f/p/+n/6f/p/+n/6f/p/+f/
6P/o/+j/6P/o/+j/6P/o/+j/6P/o/+j/6P/o/+j/6P/o/+j/6P/o/+j/6P/o/+j/6P/o
/+j/6P/o/+j/6P/o/+j/6P/o/+j/6P/m/+b/5v/m/+b/5v/m/+f/5f/m/+b/5v/n/+f/
5//n/+n/6v/r/+z/7P/s/+z/7P/s/+z/7P/s/+v/7P/s/+z/7P/r/+v/6v/r/+z/6//q
/+j/6P/n/+f/5v/l/+X/5P/m/+b/5v/m/+j/5f/l/+X/4//j/+P/4//j/+X/5f/l/+X/
5f/m/+b/5P/k/+T/5P/m/+T/3//f/+D/3v/e/9//4P/j/+n/9P8FABwANQBSAHQAlQC0
ANAA6ADxAPYA8QDoAN8A0gC7AJ0AdgBAABAA+//2//T/8//w/+//7f/s/+n/6f/p/+v/
6v/q/+z/6//q/+n/6f/q/+r/6f/p/+v/6//r/+v/6f/p/+r/6v/q/+r/6v/q/+r/6v/q
/+v/6//q/+r/6v/s/+3/7f/t/+v/6//r/+v/7f/u/+7/7v/s/+z/7P/s/+z/7P/s/+7/
7v/u/+//7//v//D/8f/y//D/8f/x//H/8f/x//L/8v/y//P/8//0//b/9v/2//f/9f/1
//b/9v/2//b/9v/4//b/+P/5//n/+//8//z//v/+////AAACAAMAAwAEAAUABgAHAAkA
CwAMAA0AEAARABIAFQAXABcAGQAcABwAHgAfAB8AIAAiACMAJAAlACcAJwAnACgAKAAo
ACsALQAtACsAKwAqACkAKAAmACMAIAAfABwAGgAXABUAEgAQABAADAAKAAcABwAFAAIA
///+/////f/9//z/+f/4//j/+P/6//j/+P/5//v/+f/4//j/+P/4//j/+P/5//n/+f/5
//f/9//3//b/+P/4//j/+f/5//n/+f/7//v/+//5//n/+f/6//r/+v/8//3//P/7//v/
+v/6//z//P/8//z//P/+//7//v////3//f/9//3////////////9//3//f/9////////
////AAAAAP////////////8AAAAA/////////f/8//z//P/8//z//P/8//v/+//7//v/
/f/9//3//f/7//v/+//5//3//f/8//z//P/8//v/+//7//v/+//7//v/+//6//r/+//7
//v/+//7//v/+//6//z//P/8//z/+f/5//n/+v/6//r/+v/6//z//P/8//z/+v/6//v/
+//7//v/+//7//3//f/9//3/+//7//v//P/8//z/+v/6//r/+v/7//v/+//7//v/+//7
//v/+//7//v//f/8//z//P/8//z/+v/6//r/+v/8//z//P/8//z//P/8//z//P/8//z/
/P/8//z//P/8//r/+v/6//r//P/8//z//P/+//7//v/+//z//P/8//z/+v/6//r/+v/8
//z//P/8//7//v/+//7//f/8//v/+v/6//r/+v/6//z//P/8//z//v/+//7//v//////
AAAAAAAAAQABAAEAAQABAAIAAwAEAAQABAAEAAIAAgACAAIAAwAFAAcACAAHAAYABAAD
AAIAAgACAAAAAAD+//7//f/+////AAACAAAAAAAAAAAA/v/+//v/+//7//v/+//7//v/
+f/7//v/+//7//v//P/8//z//P/8//r/+v/6//f/9//2//j/9v/1//j/+f///w4AIwA4
AFUAdgCYALkA2ADwAAIBCwEIAQEB9gDtAN4AxQCpAHoAQgAcABEAEAAOAAsACAAFAAEA
AAD/////AQABAP7//P8AAAEAAAD//////v/+//3//f////////////////8AAAAA/v/+
//7//v/+//7//v///wEAAAAAAAAA/v//////////////////////AAAAAAAAAAAAAAAA
AAAAAAAAAAACAAIAAgADAAMABAAEAAQABAACAAMAAwADAAMAAwAEAAQABAAFAAUABgAG
AAYABgAHAAkACQAKAAoACgAKAAoADAAMAA4ADwAPAA0ADgAOABAAEgATABQAFgAVABUA
FgAXABYAFwAZABsAHgAfACIAIwAkACcAKQApACkALAAsAC4AMQAxADIANAA1ADYANwA5
ADcANwA4ADgAOAA7AD0APQA7ADsAOgA5ADYANAAxAC4ALQAqACgAJQAjACAAHgAeABwA
GgAXABcAFQASAA8ADgANAAsACwAKAAkACAAIAAgACAAGAAYABwAFAAMAAgACAAQABAAE
AAQAAwADAAMAAwADAAMAAwACAAIAAgACAAMAAQABAAEAAwAFAAUAAwADAAMABAAEAAQA
BQAFAAMAAQABAAAAAAACAAMABAAFAAYABgAGAAYABwAHAAcABwAHAAcABwAHAAcABQAF
AAUABQAHAAcABwAHAAYABgAFAAUAAwADAAMABAAEAAMAAwADAAUABAAEAAQAAgACAAIA
AgABAAEAAQABAAEAAQABAAEAAQABAAEA//8BAAEAAAAAAP7//v/9//3//f/9//3//f/9
//3//P/8//3//f/9//3//f/9//3//P/+//7//v/+//v/+//7//z//P/8//z//P/8//z/
/P/8//r/+v/7//v/+//7//v/+//7//v/+//7//n/+f/5//r//P/8//r/+v/6//r/+//7
//n/+f/5//n/9//3//f/9//5//v/+v/4//j/+P/4//j/+P/4//j/9v/2//b/9v/2//b/
9v/2//j/+P/4//j/+P/4//j/+P/4//j/+P/4//j/+P/4//j/9v/2//b/9v/2//b/9v/2
//b/9v/2//b/9v/2//b/9v/0//T/9P/0//X/9v/3//j/9v/2//b/9v/2//b/9v/3//f/
+P/4//j/+f/5//n/+f/5//r/+//8//v/+v/5//j/+v/6//r/+v/5//r/+v/6//v/+//8
//z/+v/6//j/9v/y//L/8f/x//P/8//0//T/8v/y//L/8v/0//H/8f/x/+//7//v/+//
7f/v/+//7//t/+3/7v/u//D/8P/w//D/8v/y/+//7f/s/+r/7P/t/+z/7//1/wAAEwAm
ADsAWAB4AJsAvgDYAOwA9QD4APcA8ADlANoAxQCpAIQATAAaAAMAAgAAAP3//P/5//X/
9P/z//P/8//z//b/9v/2//X/9P/z//P/8v/y//H/8f/x//H/8f/x//H/8f/y//L/8v/y
//L/8v/0//T/9P/1//P/8v/y//L/8v/z//P/8//x//H/8f/x//P/9P/0//T/9P/0//T/
9P/0//T/9P/2//T/9P/1//X/9P/0//T/9P/0//X/9f/1//X/9f/2//b/+P/5//n/+v/4
//j/+P/5//f/9//4//j/+v/6//r//P/8//7/////////AAAAAAIAAgADAAQABgAFAAUA
BgAHAAgACQALAA0AEAARABQAFQAWABkAGwAbABsAHgAeACAAIQAhACIAJAAlACYAJwAp
ACcAJwAoACgAKAArAC0ALQAtAC0ALAArACoAKAAlACIAIQAeABwAGQAYABQAEQAQAAwA
CgAHAAcABQACAP///v////3//f/8//n/+P/4//j/9v/0//T/9f/3//X/9P/0//b/9v/2
//b/8//z//P/8//z//P/8//y//T/9P/0//X/9f/1//X/9//1//X/8//z//P/9P/0//T/
9//3//X/8//1//T/9P/2//b/9v/2//b/9v/2//b/9//5//n/+f/5//f/9//3//f/9//3
//f/9//3//f/9//3//b/9v/1//X/8//z//P/9P/2//X/9f/1//f/9v/2//b/9P/0//T/
9P/z//P/8//z//P/8//z//P/8//z//P/8f/z//P/8v/y//L/8v/x//H/8f/x//H/8f/x
//H/8P/w//P/8//z//P/8//z//P/8v/w//D/8P/w//H/8f/x//L/8v/y//L/8v/w//D/
8P/w//D/8P/x//H/8f/x//H/8f/z//P/8//z//H/8f/x//L/9P/0//L/8v/w//D/8f/x
//P/8//z//P/8//z//P/8//x//H/9P/y//L/8v/y//L/8v/y//L/9P/0//T/9P/y//L/
8v/y//L/8v/y//L/9P/0//T/9P/0//T/9P/0//L/8v/y//L/9P/0//T/9P/0//T/9P/0
//T/9P/0//T/9P/0//T/9P/0//T/9P/0//T/9P/0//T/9v/3//n/+v/6//v/+//7//n/
+f/6//v//P/8//z//P/+//7//v/+//7///8AAAAA///+//z/+//6//r/+v/4//b/9P/0
//P/9f/1//X/9v/0//T/9P/0//T/9P/x//H/8//z//P/8//z//H/8//z//X/9f/1//b/
9P/0//T/9P/0//T/9P/x//H/8P/u//D/8f/y//P/+/8KAB0ANgBRAHAAkACzANAA6gD4
AAEBBAH/APYA7wDgAMMAoQB0ADwAFgAJAAgABgADAAAA/f/7//r/+f/3//P/9f/6//z/
+v/7//r/+f/5//j/+P/3//f/9//3//f/9//5//n/+v/6//r/+v/6//r/+P/4//j/+f/7
//r/+v/6//j/+f/5//n/+f/5//n/+f/5//r/+v/6//j/+P/4//j/+v/6//r//P/6//r/
+//7//r/+v/6//r//P/9//3//f/7//v//P/8//7//////wAAAAAAAAAAAQABAAEAAgAC
AAAAAAAAAAIABAAGAAcABwAHAAgACAAKAAoACwAMAA4ADQANAA4ADwAQABEAEwAVABgA
GQAcAB0AHAAfACEAIQAlACgAKAAqACkAKQAqACwALQAuAC8AMQA0ADUANwA4ADcAOQA6
ADkAOQA5ADgANwA0ADIALwAsACsAKAAmACMAIAAcABkAGAAXABYAFAAVABEADgALAAoA
BwAFAAUABAAFAAQABAAEAAQAAgACAAMAAwABAAAAAAAAAAAAAAAAAP//////////////
/////v/+//7//v///////////wEAAQABAP////8BAAIAAgACAAMAAwABAP//AAAAAAEA
BAACAAIAAgACAAQABAAEAAUABAADAAIAAQACAAMABAAFAAUABQAFAAUABQAFAAUABQAE
AAQAAwADAAMAAwADAAQAAgABAAEAAQADAAIAAgACAAIAAgACAAIAAQABAAEAAQABAAEA
AQABAAEAAQABAP//AwADAAIAAgAAAAAA/////wEAAQABAAEAAQABAAAAAAABAAEAAQAB
AAEAAQABAAAAAAAAAAAAAAD///////8AAAAAAAAAAAAAAAAAAAAAAAD+//7/////////
////////AQABAAEAAQABAAEAAQACAAIAAgAAAAAAAAAAAAEAAQD//////////wEAAQAB
AAEAAQABAAAA/v/+//7//v///wAAAQACAAIAAgACAAIAAAAAAAAAAAAAAAAAAAAAAAAA
AAAAAAAAAAAAAAAAAAACAAIAAgACAAIAAgACAAIAAgACAAIAAgAAAAAAAAAAAAIAAgAC
AAIABAAEAAQABAACAAIAAgACAAIAAgACAAIABAAFAAUABgAGAAYABwAHAAcABwAHAAgA
CQAKAAoACgAKAAoACgAKAAgACAAJAAoACAAIAAgABwAIAAgACQAKAAYABAACAAIAAwAD
AAMAAwAEAAQABAAEAAQABAAEAAEA//////////8BAAEA//8BAAEAAQABAAEAAgACAAIA
AgACAAIAAgACAAEA///+//z//P/7//z//f8BAA4AHwA0AEsAagCKAKsAygDqAAABDQEQ
AQ0BBAH9APIA3wDBAJoAZgA2ABsAFAAUABEADgANAAkABgAFAAcABwAFAAgACAAIAAcA
BgAFAAUABAAEAAMAAwAFAAUABQAFAAUABQAGAAYABAAEAAQABAAGAAYABgAHAAcABgAG
AAYABgAHAAcABwAHAAcABwAHAAcACAAIAAgACAAIAAgACAAIAAgACAAKAAoACgALAAsA
CgAKAAoACgAIAAkACQAJAAsACwAMAAwADAANAA0ADgAQABAAEAARAA8ADwAQABAAEAAQ
ABAAEgAUABYAFwAXABUAFgAWABgAGgAbABwAHgAdAB0AHgAfACAAIQAjACUAJgAnACoA
KwAsAC8AMQAxADMANgA2ADgAOQA5ADoAPAA/AEAAQQBDAEEAQQBCAEIAQgBFAEcARwBH
AEcARgBFAEYARABBAD4AOwA4ADYAMwAyAC4AKwAqACgAJgAjACMAIQAeABsAGgAbABkA
GQAYABUAFAAUABQAFgAUABQAFQATABEAEAAQABIAEgASABIAEQARABEAEQARABEAEQAQ
ABAAEAAQABEAEQARABEAEwAVABUAEwATABMAFAAUABQAFQAVABMAEQATABIAEgAUABUA
FgAXABgAFgAWABYAFwAXABcAFwAXABcAFwAXABcAFwAXABcAFwAXABcAFwAXABgAGAAX
ABcAFwAXABcAGAAYABcAFwAXABUAFAAUABQAFgAWABYAFgATABMAEwATABUAFQAVABUA
FQAVABUAEwAVABUAFAAUABQAFAATABMAEQARABEAEQATABMAEgASABUAFQAVABUAEwAT
ABMAEgASABIAEgASABMAEwATABQAFAAUABQAFAASABIAEgASABIAEgATABMAFQAVABUA
FQAVABUAFQAVABUAFQAVABYAFAAUABIAEgASABIAEwATABMAEwATABMAFQAVABUAFQAV
ABUAFgAWABYAFgAWABUAFAATABIAEwAUABUAFgAWABYAFgAWABQAFAAUABQAFgAWABYA
FgAWABYAFgAWABQAFAAUABQAFAAUABQAFAAWABYAFgAWABgAGAAYABgAFwAWABUAFAAU
ABQAFAAUABQAFAAUABQAFgAWABYAFgAWABYAFgAWABgAGAAYABgAGAAYABgAGQAbABwA
HAAcABsAGwAbABsAGwAcAB0AHgAgACAAIAAgAB8AHgAdABwAHgAgACEAIgAgAB8AHwAe
AB4AHgAcABoAGAAYABcAFwAYABkAGwAcABsAGgAZABgAGgAXABcAFwAZABkAGQAZABcA
GQAZABkAFwAXABgAGAAaABoAGgAaABgAGAAXABUAFAAUABYAFQAUABUAHwAsAD8AVABv
AI4ArADNAO4ABgEUAR0BIAEbARIBDwECAesAywCeAGgAPgAtACwALgArACgAIwAhAB4A
HwAfAB8AHwAiACIAIgAhACAAHwAfACAAIAAfAB8AHwAfAB8AHwAhACEAIgAiACAAIAAg
ACAAIAAgACAAIQAhACAAIAAgACAAIQAhACEAIQAhACEAIQAhACIAIgAiACQAJAAkACQA
JgAmACYAKAAnACYAJgAlACUAJgAnACgAKAApACkAKQApACkAKgAqACgAKQApACoALAAs
ACwALQAtAC0ALgAuADAAMAAwADIAMAAyADMAMwAxADIAMgA0ADYANwA4ADoAOwA7ADwA
PQA+AD8AQQBDAEQARQBIAEkASgBNAE8ATwBTAFYAVgBYAFkAWQBaAFwAWwBcAF0AXwBh
AGEAYgBiAGAAYwBlAGUAZQBlAGQAYwBkAGIAXwBcAF0AWgBYAFUAUgBOAEsASgBIAEYA
QwBDAEEAPgA7ADoAOQA3ADcANgAzADIAMgAyADQAMgAyADMANQAzADIAMgAyADIAMgAy
ADMAMwAzADMANQA1ADUANAA0ADQANAA1ADMAMwAzADUANQA1ADMAMwA1ADYANgA2ADkA
NwA1AA==
         </WaveFormData>
      </LeadData>
      <LeadData>
         <LeadByteCountTotal>10000</LeadByteCountTotal>
         <LeadTimeOffset>0</LeadTimeOffset>
         <LeadSampleCountTotal>5000</LeadSampleCountTotal>
         <LeadAmplitudeUnitsPerBit>4.88</LeadAmplitudeUnitsPerBit>
         <LeadAmplitudeUnits>��V</LeadAmplitudeUnits>
         <LeadHighLimit>2147483647</LeadHighLimit>
         <LeadLowLimit>268435456</LeadLowLimit>
         <LeadID>V6</LeadID>
         <LeadOffsetFirstSample>0</LeadOffsetFirstSample>
         <FirstSampleBaseline>0</FirstSampleBaseline>
         <LeadSampleSize>2</LeadSampleSize>
         <LeadOff>FALSE</LeadOff>
         <BaselineSway>FALSE</BaselineSway>
         <ExcessiveACNoise>FALSE</ExcessiveACNoise>
         <MuscleNoise>FALSE</MuscleNoise>
         <LeadDataCRC32>3006539142</LeadDataCRC32>
         <WaveFormData>
/v/+//7//v8AAAAAAAAAAP7//v/+//7/AAAAAAAAAAACAAIAAgACAAAAAAAAAAAAAAAA
AAAAAAAAAAAAAAAAAAAAAAAAAAAAAAAAAAAAAAAAAAAAAAAAAP7//v/+//7/AAAAAAAA
AAD+//7//v/+//z//P/8//z//P/8//z//P/+//7//v/+//7//v/+//7//v/+//7//v/8
//z//P/8//z//P/8//z//P/8//z//P/8//z//P/8//r/+v/6//r/+v/6//r/+v/6//r/
+v/6//z//P/8//z/+v/6//r/+v/4//j/+P/4//j/+P/4//j/+P/4//j/+P/2//b/9v/2
//f/+P/5//r/+v/6//r/+v/5//j/9//2//T/9P/0//T/9v/2//b/9v/2//b/9v/2//f/
+P/5//r/+f/4//f/9v/4//j/+P/4//j/+P/4//j/+P/4//j/+P/2//b/9v/2//b/9v/2
//b/9P/0//T/9P/2//b/9v/2//T/9P/0//T/9P/0//T/9P/2//b/9v/2//T/9f/1//b/
9//4//n/+v/4//j/+P/5//r/+v/6//r//f/9//3//f/9//7//v/+//7//v/9//z/+v/6
//n/9//3//b/9f/0//L/8//z//P/9f/1//X/9f/y//H/8f/x//H/8f/x//H/8P/w//H/
8f/x//H/8v/y//L/8v/x//H/8f/y/+//7P/q/+n/7P/t/+v/6//z//3/CgAZADAASQBj
AIIAnQCwAL4AyQDNAM0AygDEALkApQCLAGQANwAYAA0ACAAGAAUAAQD9//r/9v/z//T/
9P/0//X/9//3//X/8//y//L/8v/y//L/8v/y//H/8f/x//H/8f/y//L/8v/y//L/8v/y
//L/8v/y//T/9P/0//T/8//z//L/8v/0//T/9P/0//T/9P/0//X/8//z//P/8//1//X/
9f/2//b/9v/2//b/9P/0//T/9f/3//f/9//3//f/9//4//n/+P/4//f/9//4//j/+P/4
//j/+P/4//r/+v/6//r/+//8//3//f/9//7/AAACAAMAAQACAAMABAAGAAYABgAHAAUA
BwAJAAsADAAPABIAFQAUABUAFgAXABYAGAAZABoAHAAeAB4AHwAfACAAIQAhACMAJQAl
ACUAJQAmACcAJwAnACcAJQAlACEAHwAdABsAGQAXABYAFAAQAA0ACwAJAAcABQADAAMA
AQABAAAAAAD9//z/+v/4//n/+f/5//j/9//3//b/9v/1//X/9P/0//T/9P/0//T/9P/0
//T/9P/z//P/8//z//X/9f/1//X/9f/1//X/9f/3//f/+P/4//b/9v/3//f/9//3//f/
9//3//f/9//4//b/9v/3//f/9//3//f/9//5//n/+f/5//n/+f/6//r/9v/2//f/9//3
//f/+P/4//f/9v/2//b/+P/4//j/+P/2//b/9v/2//b/9v/1//X/9//3//f/9//5//n/
+f/5//f/9//3//X/9f/1//X/9f/1//X/9f/0//T/9P/0//T/9v/1//X/9f/3//f/9//3
//X/9v/2//b/9v/1//X/9f/z//P/8//z//L/8v/y//L/9P/1//b/9//2//X/8//y//T/
9P/0//T/8//z//L/8v/y//L/8v/y//P/9P/1//b/9//3//X/9f/2//b/9v/2//T/9P/0
//T/9P/1//X/9P/2//b/9P/0//T/9P/0//T/9P/0//T/9P/0//T/9P/0//T/9P/0//T/
9P/0//T/9P/0//T/9P/0//T/9P/0//b/9v/3//f/9v/2//b/9v/2//b/9v/2//X/9v/2
//b/9v/3//f/9//5//n/+v/6//r/+v/6//n/+P/4//j/9//3//f/9v/1//P/8v/y//H/
8v/z//T/9f/z//L/8f/x//H/8f/x//H/8f/w//D/8f/v/+//7//w//L/8v/y//H/8f/x
//D/7//u/+z/6//q/+n/6//r/+v/7//+/w0AHgA3AFEAbACHAKIAtgDFAM8A0wDQAMwA
yQC3AJ0AggBbAC4AEwAKAAoACQAFAAMA/v/6//f/9v/4//r/+f/3//f/9//1//T/9P/0
//T/9P/0//b/9f/1//X/9f/1//b/9v/2//b/9v/2//b/9v/2//b/9v/2//b/9v/3//f/
9v/2//b/9v/2//b/9v/2//b/9//1//X/9f/1//f/9//3//j/+P/4//j/+P/4//j/+P/5
//v/+//7//v/+f/5//r/+//8//z/+//7//z//P/8//z//v/+//7/AAAAAAAAAAABAAIA
AwADAAMAAwAEAAUABQAFAAYABwAIAAgACAAIAAkACwANAA8AEQAPABEAEwAVABYAFwAY
ABkAHAAeAB8AIAAgACIAIgAjACMAJAAlACUAJwApACkAKQArACwALQAtAC0ALQArACsA
KQAnACUAIwAhAB8AHgAcABoAFwAVABMADwANAAsACwAGAAUAAwACAAEAAgACAAIA////
/////v/9//3//P/8//v/+//6//r//P/8//z//P/8//z//P/8//3//f/9//3/+//7//v/
+//9//3//f/9//3//f/+//7//P/8//3//f////////////3//f/9//7/AAAAAAEAAQAB
AAEAAQABAAEAAQABAAEA/////wAAAAD+//7//////wEAAQACAAIAAQAAAAAAAAD+//7/
/v/+/wAAAAAAAAAAAAAAAP///////////////////////////////////f8BAAEAAQAB
AAAA///+//z//v/+//7//v8AAP////////3//f/9//3//f/+//7//v/+//3//f/9////
/////////v/+//7//v/9//3//f/9//3//f/8//z//P/8//z//P///////v/+//z//P/8
//z/+v/6//r/+v/9//3/+//7//z//P/8//z//P/8//z//P/6//v/+//6//z/+v/4//r/
+v/6//r/+v/6//r/+v/8//z//P/8//z//P/8//z/+v/6//r/+v/8//z//P/8//r/+v/6
//r/+//7//z//P/7//r/+f/4//r/+v/7//z//f/+////AQAAAP///v/9/wAAAAAAAAAA
AgABAAAAAAD+//3/+//7//r/+f/4//j/+f/5//n/+f/7//v/+//6//f/9//3//f/9f/1
//X/9P/2//f/9//3//f/+P/4//j/+v/5//n/+f/2//f/+P/0/+//7v/t/+3/7//x//X/
/v8LABwANwBTAGwAhwCiALoAzwDZAN0A2gDWANMAxwCzAJgAcwBGACUAGAASAA8ADQAJ
AAIAAAD///7//P/8//3///////3/+//6//r/+v/6//r/+v/4//f/9//3//n/+f/6//r/
+P/4//j/+P/6//r/+v/6//j/+P/4//j/+//7//r/+v/6//r/+v/6//j/+P/4//n/+v/7
//z//f/7//v/+//8//z//P/8//z//P/8//z//f/9//3//f/9//3//f/+////AAAAAP//
///+//7//v/+/wAAAAAAAAIAAgACAAIAAwACAAMAAwADAAMABAAFAAUABQAGAAcACAAK
AAoACgALAAsADQAPABEADwARABMAFQAWABcAGAAZABoAHAAdAB4AHwAiACMAJQAlACYA
JwAnACcAKQApACkAKwAsAC0ALQArACsAKQApACcAJQAjACEAHwAdABwAGgAWABMAEQAP
AA0ACwAJAAkACAAHAAUABAAAAAAA///+//3//f/9//z//f/9//z//P/7//v/+v/6//r/
+v/6//r/+P/4//j/+P/3//f/9//3//n/+f/5//n/+f/5//n/+f/5//n/+v/6//r/+v/7
//v/+f/5//n/+f/3//f/9//4//r/+v/7//v/+//7//v/+//7//v/+//7//v/+//8//z/
+v/6//v/+//7//v//P/8//n/+P/4//j/+v/6//r/+v/6//r/+v/6//r/+v/5//n/+f/5
//n/+f/3//f/9//3//f/9//3//X/9//3//f/9//3//f/9//2//b/9v/2//b/9P/z//P/
8//z//P/8//z//P/9P/0//T/9P/z//P/8//z//P/8//z//L/8v/y//L/8f/x//H/8f/z
//P/8v/y//L/8v/y//L/8//z//L/8v/w//D/8P/w//L/8v/y//L/8f/x/+//7//y//L/
8v/y//L/8v/y//L/8P/x//H/8P/u//D/8P/w//D/8P/w//D/8P/w//D/7v/u/+7/7v/u
/+7/7v/u/+7/7v/u/+7/7v/u/+7/7v/u/+7/7v/u/+7/7v/u/+7/8P/w//D/8P/v/+7/
7f/s/+7/7v/u/+7/7v/u/+7/7v/s/+z/7P/s/+7/7//v//D/7v/u/+7/7v/w//D/8P/x
//D/8P/w//D/8//z//P/8//x//L/8v/y//T/9P/z//L/8v/y//H/7//t/+z/6//q/+j/
6f/p/+n/6v/r/+z/7f/u/+3/7f/t/+v/6//r/+v/6v/q/+v/6//r/+v/7P/s/+r/6v/p
/+n/6//q/+n/6v/q/+f/5P/l/+f/5f/n/+3//P8LACAAOQBVAG4AhwCeALAAvwDHAMkA
xgDCALsAqQCRAG4AQwAeAAsABAAEAAEA+//1//T/9P/x//D/8P/y//P/8//x/+//7f/s
/+z/7v/u/+7/7v/u/+3/7f/t/+3/7f/u/+7/7v/u/+7/7v/s/+z/7P/s/+7/7v/u/+7/
7//v/+7/7v/u/+7/7v/u//D/8P/w//H/7//v/+//7//v/+//7//w/+7/7v/u/+7/7v/u
/+7/7//x//H/8f/x//H/8f/y//P/8v/y//H/8f/0//T/9P/0//T/9P/0//b/9v/2//b/
9//6//v/+//7//v//P/9//3//P/8//z//P8AAAAAAAABAAMABQAHAAkACAAJAAoACwAO
AA8AEAARABAAEgATABQAFAAWABYAFwAZABoAGwAbABkAGwAbABsAHwAgACEAIQAhACEA
HwAfABsAGQAXABUAEwARABAADgAOAAsACQAHAAUAAwABAAEA/v/9//v/+v/6//r/+f/4
//f/9//3//b/8//z//L/8v/1//X/9P/0//L/8v/y//L/9P/0//T/9P/x//H/8f/x//H/
8f/x//H/8//z//P/8//x//H/8v/y//T/9P/1//X/8//z//P/8//z//P/8//0//L/8v/z
//P/9f/1//X/9f/3//f/9//3//X/9f/2//b/9P/0//X/9f/1//X/9v/2//f/9v/2//b/
9P/0//T/9P/0//T/9P/0//b/9v/1//X/8//z//P/8//z//P/8//z//P/8//z//H/8//z
//P/8//1//X/9f/0//T/9P/0//T/9P/z//P/8//z//P/8//z//H/8v/y//L/9P/z//P/
8//z//P/8//z//D/8P/w//D/8f/x//H/8f/z//P/8v/y//D/8P/w//D/8f/x//D/8P/y
//L/8v/y//L/8v/y//L/8//z//H/8f/y//L/8v/y//D/8P/w//D/8v/z//P/8v/w//D/
8v/y//L/8v/y//D/8P/w//D/8v/y//L/8v/y//L/8v/y//L/8v/y//L/8v/y//L/8v/y
//L/8v/y//L/8v/y//L/8P/w//D/8P/w//D/8P/w//D/8P/w//D/7v/v/+//8P/w//D/
8P/w//L/8v/y//P/9P/0//T/9P/1//X/9f/1//X/9v/2//b/9P/0//P/8v/z//T/9P/z
//P/8v/x//D/7v/v/+//7//x//H/8f/x//D/7//v/+//7f/t/+3/7f/u/+7/7//v/+//
7//w//D/7v/u/+3/7f/x/+7/6f/o/+r/5//m/+f/5//n/+v/8f/+/xEAJAA7AFcAdACN
AKYAvADJAM8A0QDOAMoAwQCvAJcAeABLACIADwAKAAgABQABAP///P/4//f/9v/2//b/
9//1//X/9//1//T/9P/y//L/8v/y//T/8//z//P/8//z//T/9P/0//T/9P/0//L/8v/y
//L/9P/0//T/9P/z//P/8v/y//L/8v/y//L/9P/0//T/9f/1//X/9f/1//X/9f/1//b/
9v/2//b/9v/4//j/+P/5//f/9//3//f/9//3//j/+f/6//r/+f/5//z//P/8//z//P/8
//z//v/8//z//P/9//7///////////8AAAEAAQADAAQABQAGAAgACAAIAAkACQALAA0A
DwAPABEAEwAVABQAFQAWABcAGgAcAB0AHgAgACIAIgAjACMAJAAlACUAJQAnACcAJwAp
ACoAKwArACsAKwApACkAJwAlACMAIQAfAB0AHAAaABoAFwAVABMADwANAAsACwAIAAcA
BQAEAAQABAADAAIA/////////v///////v/+///////+//7//v/+//7//v/+//7//v/+
//3//f/9//3//f/9//3//f/9//3//f/9//3//f/+//7//P/8//3//f/+////AAABAAAA
///+//7//v/+//////8BAAEAAQABAAEAAQABAAEAAQABAAIAAgD+//7///////////8A
AAAA///+//7//v8AAAAAAAAAAAAAAAAAAAAA/v/+//3//f/9//3//f/9////////////
/////////f/9//3//f/9//3//f/9//z//v/+//7//v/+//3//f/9//v/+//7//v/+//8
//z//P/8//v/+//7//v/+//7//v/+P/4//j/+P/5//n/+f/5//r/+//7//z/+v/6//r/
+v/7//v/+v/6//z//P/8//z/+v/6//r/+v/9//3/+//7//r/+v/6//r//P/8//z//P/7
//v/+v/4//r//P/8//z//P/8//z/+//6//n/+P/5//r/+//8//z//P/8//z//P/8//z/
/P/6//r/+v/6//r/+v/6//r//P/8//z//P/8//z//P/8//r/+v/6//r/+v/6//r/+v/6
//r/+v/6//z//P/8//z/+v/6//r/+v/6//r/+v/6//r/+v/6//r/+v/6//r/+v/8//z/
/f/9//7//v/+//7//v/+//7//v/9//7//v/+//7/////////AQABAAIAAgAAAAAAAAD/
//7//v/+//3/+//7//r/+f/5//r//P/9//v/+//7//v/+f/4//f/9//3//f/9//3//f/
9v/2//f/9f/1//X/9v/2//b/9v/1//f/9//2//X/8v/y//P/8P/v/+//7//z//3/DAAd
ADIATwBtAIgApQC6AMoA1QDbANkA1ADOAMMArwCZAHIAQwAkABkAFAASAA0ACQAFAAIA
AAD9//7//v/8//v/+f/9//3/+//6//r/+P/4//j/+P/6//n/+f/5//n/+f/6//r/+P/4
//j/+P/6//r/+v/6//r/+v/6//r/+//7//r/+v/4//j/+P/4//r/+v/6//v/+f/5//n/
+f/5//n/+f/6//r/+v/6//r/+v/6//r/+//7//v/+//7//v/+//8//3//v/+//3//f/+
//7//v/+//7//v/+/wAA/v/+//7///8CAAMAAwADAAMABAAFAAUABwAIAAkACgAKAAoA
CgALAAsADQAPABEADwARABMAFQAYABkAGgAbABwAHgAfACAAIAAiACIAIwAlACYAJwAn
ACcAKQApACkAKQAqACsAKwAtAC0AKwArACcAJQAjACEAHwAdABwAGgAaABcAFQATABEA
DwANAA0ACgAJAAcABgACAAIAAQAAAAEAAQABAAAA//////7//v/9//3//P/8//z//P/8
//z//P/8//z//P/7//v/+//7//v/+//7//v/+//7//v/+//9//3//v/+//3//P/8//v/
+//7//v/+//5//n/+f/6//v//P/+/////f/9//3//f////////////3//f/+//7//P/8
//3//f//////AAAAAP3//P/8//z//P/8//z//P/8//z//P/8//z//P/7//v/+f/5//n/
+f/5//n/+f/5//v/+//7//n/+f/5//n/+f/5//n/+f/4//j/+P/4//j/+P/3//f/9//3
//f/9//3//f/+P/4//j/+P/3//f/9//5//n/+f/5//b/9v/2//b/9//3//f/9//3//f/
9v/2//b/9v/2//b/9//3//b/9v/2//b/9v/2//T/9P/0//T/9//3//X/9f/2//b/9v/2
//b/9v/2//b/9P/1//X/9P/2//b/9v/0//T/9P/0//T/9P/0//T/9P/0//T/9P/0//T/
9P/0//T/9P/0//T/9P/0//T/9P/0//T/9P/0//T/9P/0//T/9P/0//T/9P/y//L/8v/y
//T/9P/0//T/8v/y//L/8v/y//L/8v/y//T/9P/0//T/9P/0//T/9P/0//T/9P/0//T/
9f/1//b/9P/0//T/9P/2//b/9v/3//f/9v/1//T/9//3//f/9//3//j/+P/4//r/+v/5
//j/+P/4//f/9f/z//L/8f/w//D/8f/x//H/8f/x//H/8f/w/+//7//v/+//7//v/+//
7P/s/+3/7f/r/+v/7P/s/+3/7v/u/+//8f/u/+3/7P/s/+n/6P/p/+f/5//r//P/AAAP
ACAAOQBTAHAAjQCiALIAvwDHAMsAygDEALsAqwCVAHYASwAiAA8ADAAIAAMAAQD///r/
9v/z//L/8v/y//X/9f/1//P/8f/w//D/8P/w//D/8P/w/+//7//v//H/8f/y//L/8v/y
//L/8v/y//L/8v/y//D/8P/w//D/8f/x//D/8P/w//D/8P/w//L/8v/y//P/8//z//P/
8//x//H/8f/y//T/9P/0//T/8v/y//L/8//z//P/8//z//X/9f/2//f/+P/4//f/9//4
//j/+P/4//f/9v/1//b/+P/4//j/+f/8//3//f/9//v//P/9//3///8AAAEAAgAEAAQA
BAAFAAMABQAHAAkACwANAA8AEQASABMAFAAVABYAGAAZABoAGgAcABwAHQAfACAAIQAh
ACEAIwAjACMAJQAmACcAJwAnACcAJQAlACMAIQAfAB0AHQAbABoAGAAUABEADwANAAsA
CQAHAAcABAADAAEAAAD+//7//f/8//n/+f/5//j/9//3//b/9v/3//f/9v/2//j/+P/4
//j/9v/2//b/9v/1//X/9f/1//f/9//3//f/9//3//f/9//3//f/+P/4//b/9v/3//f/
9//3//f/9//3//f/9//4//j/+P/5//n/+f/5//n/+f/7//v/+//7//n/+f/6//r/+v/6
//v/+//5//n/+v/6//n/+P/4//j/9v/2//b/9v/3//j/+f/6//r/+v/5//n/9//3//f/
9//5//n/+f/5//n/+f/5//f/+f/5//n/+f/3//f/9//2//b/9v/2//b/9v/1//X/9f/1
//X/9f/1//f/+P/4//j/+P/3//f/9//3//f/9//3//j/+P/4//j/9//3//f/9//5//n/
+P/4//b/9v/2//b/+f/5//j/+P/4//j/+P/4//j/+P/4//j/+//7//n/+f/4//j/+P/4
//j/+P/4//j/+P/5//n/+P/2//j/+v/4//j/+P/4//r/+v/6//r/+v/6//r/+v/4//j/
+P/4//j/+P/4//j/+v/6//r/+v/6//r/+v/6//r/+v/6//r/+v/6//r/+v/6//r/+v/6
//r/+v/6//r/+v/6//r/+v/6//r/+v/6//z//P/8//z//v/+//////8AAAAAAAAAAP7/
/v/+//7///8AAAAAAAAAAAEAAQABAAMAAwAEAAQAAgACAAIAAQAAAAAAAAD///v/+//6
//n/+v/6//v/+//7//v/+//7//v/+v/5//n/+//7//v/+//7//r/+v/7//3//f/9//7/
/v/+//7//f/7//v/+v/5//r/+P/3//b/9//1//P/+f8FABQAJQA8AFcAcQCOAKkAvADM
ANkA3wDfANwA2ADNALcAnQB4AEsAKgAdABoAFgARAA0ACwAIAAYAAwACAAAAAAADAAUA
AwADAAEAAAAAAAAAAAAAAAAA/v/9//3//f//////AAAAAAAAAAAAAAAAAAAAAAAAAAAA
AAAAAAAAAP/////+//7/AAAAAAAAAAAAAAAAAAABAP//////////AQABAAEAAgACAAIA
AgACAAIAAgACAAMAAwADAAMAAwABAAEAAgADAAYABgAFAAUABgAGAAYABgAIAAgACAAK
AAkACAAHAAcACgALAAsACwALAAwADQANAA0ADgAPABAAEgASABIAEwARABMAFQAXABkA
GwAdAB8AIAAhACIAIwAkACYAJwAoACgAKgAqACsALQAuAC8ALwAwADMANAA1ADYANgA2
ADUANQA1ADMAMwAzADEALwAtACkAJwAmACQAIAAdABsAGQAZABcAFQAVABIAEQAPAA4A
DAAMAAsACgAJAAkACQAIAAkACQAIAAgABwAHAAYABgAIAAgACAAIAAYABgAGAAYABwAH
AAcABwAFAAUABQAFAAcABwAHAAcABQAFAAYABgAIAAgACQAJAAcABwAHAAcACQAJAAkA
CgAIAAgACQAJAAkACQAJAAkACQAJAAkACQALAAsADAAMAAoACgALAAsACwALAAwADAAJ
AAgACAAIAAgACAAIAAgACAAIAAgACAAIAAgABwAHAAcABwAHAAcABwAHAAcABwAHAAcA
BwAFAAcABwAHAAcABwAHAAcABgAGAAYABgAGAAYABQAFAAUABwAHAAcABwAHAAgACAAI
AAYABQAFAAUABQAFAAUABQAGAAYABgAGAAUABQAFAAUABQAFAAQABAAEAAQABAAEAAUA
BQAEAAQABAAEAAQABAAGAAYABgAGAAUABQADAAMABAAEAAQABAACAAIAAgACAAQABQAF
AAQABAAEAAQAAgACAAIAAgAEAAQABAAEAAYABgAGAAYABAAEAAQABAAEAAQABAAEAAQA
BAAEAAQABAAEAAQABAAEAAQABAAEAAQABAAEAAQABgAGAAYABgAEAAQABAAEAAQABAAE
AAQABgAGAAYABgAEAAQABAAEAAQABAAEAAQABgAGAAYABwAHAAgACAAIAAoACgAKAAoA
CAAJAAoACgAKAAoACwALAAkACQAJAAoACgAKAAoACgAKAAoACwAMAAoABwAGAAQABQAE
AAQABQAFAAUABQAFAAMAAwACAAEAAQABAAEAAQABAAEAAAAAAAEAAQABAAEAAgACAAIA
AgABAAEAAQAAAAEA/v/+//3/+P/5//n/9//5/wMAEAAfADIATQBpAIQAnwC4AM4A2wDj
AOcA4gDgANkAywCzAJQAZwA+ACcAIAAcABcAEwAPAAwACAAHAAgACAAGAAcACQAJAAgA
BQADAAIAAgACAAIAAgAEAAMAAwADAAEAAQACAAIAAAAAAAAAAAACAAIAAgACAAIAAgAC
AAIAAwADAAIAAgACAAIAAgACAAIAAgACAAMAAQABAAEAAQABAAEAAQACAAQABAAEAAQA
AgACAAIAAwADAAMAAwADAAMAAwAEAAUABgAGAAUABQAIAAgACAAIAAgACAAIAAoACAAI
AAgACQAKAAsACwALAAsADAANAA0ADwAQABEAEgASABIAEgATABMAFQAXABkAGQAbAB0A
HwAgACEAIgAjACQAJgAnACgAKAAqACoAKwAvADAAMQAxAC8AMQAxADEAMwA0ADUANQA3
ADcANQA1ADMAMQAvAC0AKQAnACYAJAAiAB8AHQAbABkAFwAVABUAEgARAA8ADgAMAAwA
CwAKAAkACQAJAAgACQAJAAgACAAHAAcABgAGAAgACAAIAAgABgAGAAYABgAHAAcABwAH
AAcABwAHAAcABQAFAAUABQAGAAcACQAKAAgACAAJAAkABwAHAAcABwAHAAcABwAIAAoA
CgALAAsACgAJAAgABwAJAAkACQAJAAkACQAKAAoACgAKAAsACwAJAAkACgAKAAsACgAK
AAoACgAKAAoACgAKAAoACgAKAAgACAAHAAcACQAJAAkACQAHAAcABwAHAAkACQAJAAcA
BwAHAAcABwAJAAkACQAIAAYABgAGAAYABgAFAAUABQAHAAcABwAHAAkACgAKAAoACAAH
AAcABwAHAAcABwAHAAYABgAGAAYABwAHAAcABwAHAAcABgAGAAYABgAGAAYABwAHAAYA
BgAIAAgACAAIAAYABgAGAAYABwAHAAUABQAGAAYABgAGAAYABgAGAAYABgAHAAcABgAG
AAgACAAIAAgACAAIAAYABgAGAAYACAAIAAgACAAKAAoACgAKAAkACAAHAAYACAAIAAgA
CAAGAAYABgAGAAYABgAGAAYABgAGAAYABgAIAAgACAAIAAgACAAIAAgABgAGAAYABgAG
AAYABgAGAAYABgAGAAYACAAIAAgACAAGAAYABgAGAAgACAAIAAgACgAKAAoACgAMAA0A
DQAOAAwADAAMAAwADgAOAA4ADwASABIAEgASABAADwAOAA0ADgAQABEAEgAQABAADwAO
AA4ADgANAAsADQAMAAsACgALAA0ADgAPAAwACwAKAAkACgAJAAkACQAJAAkACQAJAAoA
CgALAAsACQAJAAoACgAMAAwACwALAAkACAAHAAYABAADAAQAAwD//wEABQARAB4ALwBE
AF8AeQCUALEAxgDUAN8A5wDnAOQA5ADbAMcArQCIAFsANgApACQAJAAhABsAFwAUABIA
EQAQAA4AEAARABEAEQAPAA0ADAAMAA4ADgAOAA4ADAALAAsACwAMAA0ADwAQAA4ADgAO
AA4ADgAOAA4ADgAOAA4ADgAOAA8ADwAOAA4ADgAOAA4ADgAOAA4ADgAPAA8ADwAPAA8A
EQARABEAEgAQABAAEAAQABIAEgASABMAEwATABMAEwATABMAFAAVABYAFgAVABUAGAAY
ABgAGAAYABgAGAAaABwAHAAcAB0AHAAdAB0AHQAbABwAHQAdAB8AIAAhACIAJgAmACYA
JwAnACkAKwAtACsALQAvADEANAA1ADYANwA6ADwAPQA+AD4AQABAAEEAQQBCAEMAQwBF
AEcARwBHAEcASABJAEkASwBLAEkASQBJAEcARQBDAEEAPwA+ADwAOgA3ADUAMwAxAC8A
LQAtACgAJwAlACQAJAAkACMAIgAhACEAIQAgACEAIQAgACAAIQAhACAAIAAgACAAIAAg
AB4AHgAeAB4AHwAfAB8AHwAfAB8AHwAfAB8AHwAfAB8AHwAfACAAIAAiACIAIwAjACUA
IwAfAA==
         </WaveFormData>
      </LeadData>
   </Waveform>
</RestingECG>
