# Supplementary material for: Detection of Left Atrial Enlargement Using a Convolutional Neural Network-Enabled Electrocardiogram
Source: Front Cardiovasc Med. 2020 Dec 17;7:609976. doi: 10.3389/fcvm.2020.609976 (PMC7773668; doi:10.3389/fcvm.2020.609976)
Supplement: Supplementary file 4 [file Data_Sheet_4.ZIP › normal3/1802032255_1844_0000001C.XML]

<?xml version="1.0" encoding="Windows-1252"?>
<!DOCTYPE RestingECG SYSTEM "restecg.dtd">
<RestingECG>
   <PatientDemographics>
      <PatientID>1802032255</PatientID>
      <PatientAge>72</PatientAge>
      <AgeUnits>Years</AgeUnits>
      <Gender>Female</Gender>
      <PatientLastName>zenglinju</PatientLastName>
   </PatientDemographics>
   <TestDemographics>
      <DataType>Resting</DataType>
      <Site>1</Site>
      <AcquisitionDevice>MAC55</AcquisitionDevice>
      <Status>Unconfirmed</Status>
      <Priority>Normal</Priority>
      <AcquisitionTime>10:40:58</AcquisitionTime>
      <AcquisitionDate>08-19-2016</AcquisitionDate>
      <CartNumber>1</CartNumber>
      <AcquisitionSoftwareVersion>009C</AcquisitionSoftwareVersion>
      <XMLSourceVersion>MAC5000 v1.0</XMLSourceVersion>
   </TestDemographics>
   <RestingECGMeasurements>
      <VentricularRate>71</VentricularRate>
      <AtrialRate>71</AtrialRate>
      <PRInterval>146</PRInterval>
      <QRSDuration>92</QRSDuration>
      <QTInterval>404</QTInterval>
      <QTCorrected>439</QTCorrected>
      <PAxis>26</PAxis>
      <RAxis>12</RAxis>
      <TAxis>-24</TAxis>
      <QRSCount>12</QRSCount>
      <QOnset>227</QOnset>
      <QOffset>273</QOffset>
      <POnset>154</POnset>
      <POffset>204</POffset>
      <TOffset>429</TOffset>
      <ECGSampleBase>500</ECGSampleBase>
      <ECGSampleExponent>0</ECGSampleExponent>
   </RestingECGMeasurements>
   <Diagnosis>
      <Modality>Resting</Modality>
         <StatementCount>3</StatementCount>
         <LabelText>12SL ��ϳ���</LabelText>
      <DiagnosisStatement>
         <StmtFlag>ENDSLINE</StmtFlag>
         <StmtText>�������</StmtText>
      </DiagnosisStatement>
      <DiagnosisStatement>
         <StmtFlag>ENDSLINE</StmtFlag>
         <StmtText>�������� T ���쳣</StmtText>
      </DiagnosisStatement>
      <DiagnosisStatement>
         <StmtFlag>ENDSLINE</StmtFlag>
         <StmtText>�쳣 ECG</StmtText>
      </DiagnosisStatement>
   </Diagnosis>
   <Waveform>
      <WaveformType>Rhythm</WaveformType>
      <WaveformStartTime>0</WaveformStartTime>
      <NumberofLeads>8</NumberofLeads>
      <SampleType>CONTINUOUS_SAMPLES</SampleType>
      <SampleBase>500</SampleBase>
      <SampleExponent>0</SampleExponent>
      <HighPassFilter>16</HighPassFilter>
      <LowPassFilter>150</LowPassFilter>
      <ACFilter>NONE</ACFilter>
      <LeadData>
         <LeadByteCountTotal>10000</LeadByteCountTotal>
         <LeadTimeOffset>0</LeadTimeOffset>
         <LeadSampleCountTotal>5000</LeadSampleCountTotal>
         <LeadAmplitudeUnitsPerBit>4.88</LeadAmplitudeUnitsPerBit>
         <LeadAmplitudeUnits>��V</LeadAmplitudeUnits>
         <LeadHighLimit>2147483647</LeadHighLimit>
         <LeadLowLimit>268435456</LeadLowLimit>
         <LeadID>I</LeadID>
         <LeadOffsetFirstSample>0</LeadOffsetFirstSample>
         <FirstSampleBaseline>0</FirstSampleBaseline>
         <LeadSampleSize>2</LeadSampleSize>
         <LeadOff>FALSE</LeadOff>
         <BaselineSway>FALSE</BaselineSway>
         <ExcessiveACNoise>FALSE</ExcessiveACNoise>
         <MuscleNoise>FALSE</MuscleNoise>
         <LeadDataCRC32>155578993</LeadDataCRC32>
         <WaveFormData>
AQADAAQABAACAAMAAwACAAEA///9//3/+v/2//P/8v/0//P/8f/x//D/8f/z//T/8f/u
/+3/6f/s/+//9P/3//n/+P/4//n/9//1//T/8//t/+3/9P/5//f/9P/y//T//v8HABIA
IQAzAD8AUQBiAGgAagByAHIAZABQADoAJgASAAcAAAD8//j/9f/z//X/8//u/+r/6//s
/+z/7P/q/+z/9f/3/+//7f/t/+n/6P/1//b/9//4//n/+//7//v/+//5//n/+f/7//j/
9v/1//X/+f/6//r/9//3//n//f////r/9//1//P/9f/3//X/8v/1//X/9f/1//f/9//2
//b/9v/4//j/+P/3//b/9f/0//L/8f/z/+//8P/x//L/9P/6//z/+v/6//v/+//8//7/
+v/5//f/9P/2//n/+/////z//f/7//j/+v/6//z///8CAAQAAgACAAAAAQACAAIAAAD/
////AAACAAIAAAACAAIAAwADAAMABAAEAAQABAAAAAIAAwADAAMABAAEAAQAAAAAAP7/
/P8BAAQABwAKAAcABgAFAAQABgAHAAkACwAHAAIAAQABAAEAAgACAAQABgAFAAUABQAE
AAMAAgAAAP3//f/9//z/+v/+//7//f/9//3/+//6//r/+f/5//j/9//5//z////8//r/
+f/4//f/9v/2//b/9v/0//L/7//y//P/9P/0//j/+v/8//7/+f/3//b/9P/3//n//P/+
/wAAAAACAAIAAAD///3//f8AAAEAAwADAAAA/v/9/////f/8//3//v/+//7///////z/
/P/9//7//P/8//z//P/+//7//v/+//7//f/8//r/+f/4//n//P/8//r/9v/0//H/7//u
/+3/8f/1//n//f///wEAAwAFAAAA/v/7//j/+P/4//j/9//4//z/AQADAAAA/P/6//f/
/f8BAP7/+//7//3//f/9//3//f/8//v//f/9//3//f/7//n/+f/8//z//P/8//z/+//8
//j/9//5//z/+f/4//n/+f/5//n/9P/u/+r/6P/u//L/9//8////AwAFAAcAAwACAAMA
AgABAAEAAQACAAEAAAABAAQABwAJAAkACAAGAAMAAwAFAAUAAwADAAUACAAIAAgACQAH
AAYABQADAAEAAQD///z/+P/2//T/8f/w//H/8//1//r//P/9//z/+P/z//H/7//u/+3/
7P/q/+3/8f/0//f/+f/7//z/+//2//f/8//w/+7/7v/0////EAAjAC8APwBVAGQAbgB0
AHgAegB0AGQAUAA6ACYAGQAQAAgAAgABAP//9//1//b/9P/x/+7/6P/m//D//P8BAP3/
+//3//P/9//2//X/9f/1//X/9f/y//H/8P/v/+v/6//r/+3/8//4//7/BQAEAAIA///5
//f/9//5//n/+f/5//r/+//5//v/+f/2//f/9//3//f/+v/7//v//P/5//r/+f/4//r/
+v/6//r//P/9/wEA///8//v/+v/6//z//v/8//z/+P/1//P/8v/0//X/9f/0//T/9f/1
//f/+/8BAAQABgADAAAA/////wAAAgAAAAAAAQADAAUABgAEAAMAAwAEAAQABAACAAQA
BAAFAAUABQAGAAYABgAGAAYACAAJAAkACQAKAAoACgAKAAwADAAMAAsACgAJAAgACgAK
AAoACgAIAAUAAwABAPv/9P/x/+//+f8CAAoAFAASAA8ADQALAAkABwAFAAIAAAABAAIA
AgD//wIAAQD//wAAAQAAAAAA/v/7//n/9v/1//f/+v/9//7//v///wAA///+//7//v8A
AAAAAAD///7//f/8//r/+v/6//r/+v/6//v//f/+//v/+f/4//b/+P/4//r/+v/6//n/
9//3//r/+//9//3///8AAAIABwABAPz/+f/2//n/+v/8//3//P/+/wEABAABAAAA///+
/wAAAAAAAAAAAAD///7//P/7//r/+//+/////v/7//r/+//7//z//f/7//v/+//7//n/
+f/5//n/+//8//z//P/7//r/+f/3//D/7v/t/+n/7//y//f/+////wMAAAD9//r/+//6
//n/+v/7//v/+//8//3//v//////AQABAPj/9f/0//P/8v/2//j/9f/1//b/+v/4//j/
+v/5//j/9//4//b/9v/4//f/9v/2//b/+v/9//7////8//z//v/+//v/+f/3//b/9f/0
//X/+P8AAAUACAAKAAsACQAKAA0ACAADAAAA//8CAAIAAgADAAUABgAHAAcABgAHAAYA
BAD///z/+f/1//P/8//0//X/9f/2//b/9P/3//X/9v/3//j/9//2//T/9P/1//X/9f/0
//X/9f/z//T/8//x/+7/7v/2//z/AQAKABkAJwAzAEUAWgBqAHIAegB8AHQAZgBWAEIA
LAAbABAACgAIAAcAAQD9//n/+P/2//P/8v/2//j/9v/0//H/7f/r//H/8//1//j/+f/3
//f/9//3//n/+f/5//n/+f/5//n/+//5//b/9P/z//X/9v/2//P/8f/x//P/8//x/+//
7v/t/+//8f/v/+z/8//3//v///////3/+v/4//n//P/9//7//P/8//z//P/4//f/+f/1
//X/9f/1//b/+//+//3//v/8//n/9//2//j/+f/5//j/+P/5//n/+//8///////+//7/
/P/8//3//v8AAP7//v/+////AAAAAPr/9f/x/+7/8f/0//X/+v8BAAUACAALAAwADAAM
AAwABwAGAAQAAQADAAYACAAKAAgACgAKAAoACgAKAAoACgAJAAgABwAGAAgABwAHAAcA
CQAGAAcACQAGAAYABQAGAAYABQAFAAUABgAFAAQAAgD8//v/+v/4//b/+v/6//n/9v/1
//L/8P/y//P/9f/2//b/+f/9/wEA/v/8//v/+v/8//z//f/+/wAAAAAAAP//////////
/v/9//z/+//6//v/+//8//z/+//7//z//P/8//z//v/+/wAA///9//3//P/7//v/+f/6
//r/+/////v/+P/3//b/+P/4//n/+f/4//r//f8AAP3/+v/3//T/+v/8//7/AAD/////
///+//3//P/9/wAAAAAAAP7//v/+//3//f/9//z/+//6//n/+v/7//z//f/+//7//f/8
//7//v/+//3/+//+/wIAAwABAP7//f/7//z////7//f/9v/5//r/+//6//v/+//7//f/
8f/t/+b/6v/s/+7/8P/4/wAAAwAJAAcACAADAAAA/v/9//z/+//4//b/9v/4//z//P/9
//7//f/////////+//7/AAAAAP///////wAAAAAAAAIABgAGAAcABgAEAAUAAwAEAAcA
BwAFAAUABwAKAAoACgALAAsACgAJAAcABQAFAAMAAAD6//j/9v/z/+7/7f/t/+3/9f/6
//7/AAAAAP3//f/9//7//f/8//r/+v/7//v/+//6//v/+//5//j/+f/5//T/8v/2//z/
BQASAB0AKwBBAFkAaABwAHoAgAB+AHIAagBcAEAAJAAVAAoABAAAAP3/+//5//n/+v/6
//X/8P/q/+T/6P/2/wEAAwD9//f/9f/1//z/BQAFAAUABQAFAAQAAwACAAEA/v/9//z/
/f/9//z//P/9/wAAAAD///v/+v/7//7////+//3//f/9//3////9//r/+//7//v/+//9
//3//P/8//3/AAABAAIAAgACAAIAAgD/////AgD///3/+//5//j/+v/6//b/9P/2//f/
+f/8//7/AQADAAQABAAFAAUABwAKAA0ADQAMAAcAAgD///3/AgAGAAYACAAHAAcABwAG
AAgABwAHAAgACgAKAAgACgAKAAsACwALAAoACgAKAAoACgAMAA0ADQAKAAoACQAIAAMA
BAADAAIABAAEAAQABAAIAAwAEAAUABIAEQARABEADQAIAAcABwAJAAoACgAMAAwACwAL
AAsACgAJAAgABgADAAMAAwACAP3/AAD///3//v////7//v8AAP/////+//n/+//+/wEA
AAD+//3//P/7//r/+v/6//r/+v/6//n/9//1//P/8P/z//T/9f/2//j/+////wIA////
/wAAAAAAAAAAAgACAAIAAQD//////f/9//7//f/9//z//P////z/+v/6//r/+//8//7/
///6//r/+//8//r/+v/6//r//v/+//7//v/9//v/+f/2//b/9P/0//b/+//8//v//P/7
//n/+P/3//P/8f/v/+3/8//3//v////7//r/+P/2//n/+v/7//v/+P/6//3//f/9//r/
+f/3//j/+//3//P/8//3//n/+//+/////////wAA/f/6//f/9P/2//j/9f/1//j//v/+
/wAA///9//v/+f/2//T/9P/2//X/9P/0//T/8v/z//L/8f/1//j//f8AAP7//f/8//z/
/v8AAAQACgAKAAsACgAIAAgABQAFAAcAAwABAAEAAwAHAAgACQALAAkACAAHAAUAAQAB
AP///P/7//z//f/9//r/+f/5//n/+f/6//r/+P/1//H/8P/v//H/8f/x//D/8//1//b/
9//z//H/7v/p/+r//f8DAPz/9v/6/wAABwAUAB0AKQBBAF0AcAB4AHYAdAB0AHAAXgBG
ADIAHAANAAYAAgD8//v/+//7//n/9v/2//X/8v/w//T//P/6/+3/6f/t//f//f/9//r/
+f/3//f/9//3//n/+f/5//n/9f/1//X/9//2//T/8//z//f/+P/4//X/8f/x//P/8//3
//n//P////7////8//j/+//7//v/+//+//////8AAP//AAD///7/+//6//n/+P/6//v/
///9//r/+f/4//j//v8AAP7//v/+//3//f/+/wAAAQABAAAA/f/9//z//f/7//3//P/6
//f/9P/z//P/+f/+////AgAEAAUABgAGAAcABwAIAAoACAAIAAYACAAJAAkACAAHAAoA
CgAKAAoACQAMAA4ADwAMAAwACwAKAAsADgAPABAADwAOAA0ADAAKAAoACgAKAAoACQAJ
AAkACAAEAAQABQAHAAgACAAKAAkABwAGAAUAAAD9//r/9v/2//n//P/+//3/AgADAAMA
BAAFAAQABAADAAEAAAD+//3///8CAAUAAQD+//z/+v/9//7/AAACAAQABAAEAAMAAgAB
AAAA/v/+//7//v/+//3//f/+//7//f/9//7//v8AAAAAAgACAAMAAwACAAMAAQD///7/
+//4//b/9f/3//n/+v/9/wAAAQACAAQABQD+//z/+//6//r/+v/6//r//v8AAAIABAAF
AAUABQAEAP///P/7//z///8AAP//AAD+//3//f/9//3//f/9//3//P/7//r/+f/6//r/
+f/4//n/+v/7//v/+v/8//////////z/+//5//j/9//v/+f/6v/x//b/+//8//H/8//7
//7//f/8//v/+v/9/wAA/v////z//v/6//j/+f/5//n/+f/6//j/+P/6//n/+P/4//j/
+f/7//v/+//4//j/+v/6//r/+//8//7//P/8//7/AgADAAUABQAEAAIA/////wEA/f/5
//f/9//4//j/+P/5//7/AAACAAMA//////3/+v/8//7/AAABAPr/9//1//P/9v/4//n/
+P/4//X/9f/1//X/9f/1//T/9v/3//f/9//3//f/9v/z//T/8f/x//D/8v/2//z/BQAQ
AB8AMQBDAFcAZgBwAHQAeAB2AHAAXgBEACoAFgAHAPj/9P8EAA0ABQD1/+P/5P/6/wUA
BgAEAP7/9v/w//P/+f/3//f//f/7//b/+f/6//v//P/9//v/+//7//v/+f/5//n/+//9
//z//P/9////AAAAAP3/+f/5//v/+//8//v/+//7//3////9//r////////////+//v/
9//0//X/+P/5//r/+f/4//f/9v/3//n//v/9/wEAAwAFAAgACgAKAAYABAACAAEAAQAC
AAQABQAFAAQAAQABAAAAAQAAAAMAAwACAAIAAgAEAAcABgAGAAIAAAACAAMABAAEAAUA
BQAGAAgACgAKAAgACgALAAsACgAJAAgABgAEAAIAAQAEAAYABwAJAAwADgAQAA8AEgAT
ABQAEwASABEAEAAQABAAEAAQABMAEwAUABUAEQAMAAsACwANAA4ADgAQAA0ACQAGAAMA
BQAFAAUABAADAAMAAwACAP7/AAD+//v///8DAAUACAAGAAUABQAEAP7///8BAAMAAAD+
//3//P/6//j/9//2//r//P/+////AQABAAEAAAACAAIAAgACAP////8AAAAAAAABAAMA
BAAEAAQABgAGAAcABwAGAAcAAgD///3/+f/8//z//f8BAAEAAgAFAAgAAwD+//r/9f/0
//T/9f/2//v//v8BAAQAAwACAAEAAAD///3/+//4//X/8v/x//L/+f/8//3/AAD///3/
/P/7//3//f/9//3///////////8AAAAA///+/wAAAAAAAP////8CAAYABwAEAP7/+v/1
//n//f/6//f/8//1//X/9f/0//X/+f/+//z//P/8//z//P/+//v/+//5//z/+f/4//n/
+f/5//n/9f/y//H/8v/0//T/9f/2//v///8BAAMA///+/////v/+////AAACAAUABgAJ
AA4AEQATABMAEgANAAkACAAJAAUAAQD/////AgACAAIAAwAGAAgACgALAAcABQABAPz/
+//8//3//f/5//n/+v/7//v//P/8//r//P/5//n/+f/4//f/9v/0//H/8f/w/+//9P/5
//3////6//n/+f/+/wAA/P/4/wEADgAbACkAPwBVAGoAegB+AHwAgACEAHYAXABCACwA
FwASABYADgAHAAUA/////wAA/v/9//z/+v/8//z/+v/5//f/9f/1//X/9//4//n/+f/5
//n/+f/7//v/+//7//b/9f/0//X/8//y//L/8//6//7/AQABAP7//f/+//3/+//5//j/
9//7///////+/wAA///+//3/AQABAAAAAAD+//7//P/6//v//P/9//7//f/9/wAA/f/9
//3//f/+/wEAAgD///7//v/9//3//v/+///////+/wAAAQABAAMAAQADAAIAAAD9//r/
+f/5////AgABAAIAAQABAAEAAAADAAUACAAMAAsACgAHAAgACgALAAsACwALAAoACQAI
AAgACgALAAsACwAMAAwADAAIAAoACgAKAAwADAAMAAwACgAKAAoACgAMAAsACwALAAwA
CAAIAAkACAAIAAcACAAIAAcABwAHAAQAAQD+//r/9//3//f/9v/0//j/+P/3//j/+f/4
//j//P/9////AAD6//v//f///wEAAAAAAAAA///+//7//v/+//7//v/9//3//f/9//z/
+v/6//r/+v/5//n/+v/6//n/+f/6//r/+P/4//r/+v/7//v/+v/7//z//f///////f/6
//j/+f/w/+r/5v/i/+X/6P/s/+//8f/2//z/AgABAAAA///+/////v/9//z/+//7//v/
+v/5//j/+f/8//z//P/6//r/+P/3//f/9//5//n/+f/5//f/9//3//f/9v/2//X/9P/2
//b/9v/1//T/9v/5//n//P/6//r/+f/4//n/8//t/+v/7f/t/+3/7P/l/9//5P/o/+z/
8P/0//j//P/7//3/+//8//f/9P/3//f/9//3//f/9v/3//r/+f/4//j/+P/3//n/+f/5
//j/+P/6//r/+f/5//n/+v/8//z//v8CAAIAAwACAAAA///9//7/AQACAAEAAgAFAAIA
AAD+//3//P/6//j/9f/y//H/7v/q/+7/8v/2//n/9//3//j/+f/4//j/9//0//X/8//0
//X/+P/5//r/+v/6//v/+//7//n/+f/4//X/9v/x/+//8P/0//b//P8HABQAHwAvAEUA
XQByAHwAfAB0AGoAYgBUAEAAKAAYAA8AAgDy//D/+f/1/+//8f/2//b/8//u/+j/6P/m
/+j/8//3/+//6f/t//X//P/9//v/+//7//v/+f/5//n/+f/4//n/+v/9//r/+P/3//f/
/f/+//7/+//7//v//f/9//r/9//1//P/8f/z//H/7v/z//X/9//5//b/8//v/+z/7v/y
//T/9v/3//j/+f/6//f/9//6//f/8v/t/+j/5P/u//T/9v/6//v/+//8//7//P/9//3/
/P/6//v/+//9//z///////7///8AAAMABwAGAAYAAgAAAP3//f/9//z/+v/5//n/+v/8
//z/+v/8////AQACAAMABgAGAAYABgACAAQABQAFAAUABgAGAAYAAwAEAAMAAgAAAAAA
AAAAAAIAAgACAAIAAgABAAEAAQAEAAQACAANAAkACAAGAAYABgAFAAUABQAIAAkACgAK
AAAA+//2//D/7//0//X/9f/5//v/+//8//z/+//7//r/9f/3//r//f/9//z//P/8//n/
+P/4//j/+P/4//j/9//3//f/9//2//P/8P/t/+r/7P/v//P/9v/3//n//P/+//7//v8A
AAAA/f/7//j/9//8////AwAFAAEA/v/8//3/+v/4//j/+P/2//b/9//3//f/+P/6//z/
/v/+//7//v8AAAAAAAAAAAAA///+//z/+v/4//j/+v/+//7//P/8//r/+f/5//n/9//1
//P/8f/y//P/9P/1//f/+v/8//7/AAAAAAAA///8//z//f/7//3//P/9//3//v////n/
8//1//X/7f/n//D/9f/4//v//v/+/wAA/f/9//v//v/7//r//P/7//r/+f/5//j/+f/8
//z//P/9//7//P/9//z/+//8//z//v/+//v/+//7//z/+//6//v//v8BAAMAAwACAAIA
/////wEAAwADAAUACQAHAAYABQAFAAQAAgAAAP3//f/9//v/+P/5//r/+//7//r/+//9
///////+//z/+P/6//f/9//3//n/+f/5//j/9v/3//f/9//2//f/9//1//b/9f/z//D/
8v/0//j/AQAMABUAHQAtAEcAYABwAHoAgAB4AGQAWgBSADgAGAAFAAAA+P/y//3/AwD7
//H/8v/4//v//P/+//7//P/4//f/+f/7//n/+f/3//b/+f/7//v/+//7//n/+f/5//n/
+f/5//n/+//9//z//P/9/wAAAAD///v/+v/7//7////7//n/+P/3//b/9//0//D/9P/1
//b/9//7//v/+v/6//f/9v/z//D/9f/6////BAABAAEABAABAAAA///+//7/AQACAP//
/v8AAP////8AAP7///////7//v//////AQABAAMAAgAAAP///v///wEABAAGAAQABAAE
AAUABgAGAAYABQAFAAYABAACAP7//v8BAAMABAAFAAYABgAGAAYAAwAEAAQAAwAGAAoA
DQAQABAAEgASABIADwAOAA0ADAANAA4ADwAQAA4ADQANAA0ADAAIAAgACQAHAAgACAAK
AAgABwAHAAcACAAHAAYABAAEAAUABgAGAAUACgALAAsACAAFAAAA/P/6//n/+f/4//P/
8//0//X/+f/6//z//v/8//r/+f/4//7/AAACAAMAAgABAAAA/v8BAAIAAwAEAAEAAQAC
AAIA/////wAAAAAAAAAAAgACAAIAAQD/////AgADAAUABQAFAAQABAAHAAgACAAKAAwA
CQAGAAQAAQD6//j/9//2//r//P/+/wAA///8//n/9v/5//v//f/+/////v///wIABgAG
AAQABAAEAAMAAwADAAEAAQABAAEAAgADAAQABQAEAAQAAwACAAIAAgACAAEAAAACAAUA
BQAFAAIAAQD//wUACQAGAAMA/v/9//r/9//+//v/9P/3//j/+f/6////AgAAAAEA//8C
AP///v/8//n/9v/z//T/9P/2//r/AAACAAUACAAGAAcABgAFAAQABAAGAAYABgAHAAgA
CgAKAAoADAAQABAAEQAQAA4ADAAJAAkACwAJAAcABwAJAAoACgAKAAsACQAIAAcABQAD
AAMAAQD+//7/AAACAAMAAQABAAIAAwACAAIAAQD+//r/9f/z//H/+f/9/wEABAAEAAUA
BQAFAAMAAwACAP//AAD9//v//v8AAAQADAAXACIAMwBFAFUAawB8AIIAggCGAIYAegBk
AEwANgAgAA8ABAD8//7/BQAHAAMAAwAIAAQA/f/8/wAA/P/2//j/+f/5//3/AwADAP//
AAABAP7//f/8//v/+f/5//n/+f/8////AgAHAAMAAAD+//3/BAAGAAcABQAEAAUACAAJ
AAoACQAJAAkACwANAAsACAAEAP//+v/1//r//f///wIAAAACAAIAAgAFAAYABwAIAAYA
BQAHAAMABAADAAIAAgAFAAYAAwACAAMAAwAEAAYAAgD///v/9v/3//n/+v/9/wQACwAP
ABIADQAKAAkACQAKAAwACgAKAA4AEQAUABYAEwARABAAEAANAAwACQAKAA0ADwAQABEA
EwAUABUAFgAQABAADwANABAAEgATABQAEgAUABQAFAAUABQAFAAUABIAEgASABIAEAAP
AA8ADwALAAQAAQD//wQACAALABAAEQARABIAEwAUABMAEgAQAAsACwALAAoABgAKAAoA
CQAHAAcABQAEAAIAAQABAAAA//8BAAQABwAKAAoACwAMAAgABAABAP7/AwAEAAUABQAF
AAUABQAEAAQABAAEAAQAAwADAAQABAABAAEAAgACAP///v////7//P/5//X/8//7/wEA
CAANAAwACgAJAAsABQACAAEAAAACAAIAAwADAAIABAAHAAoABwAGAAUABAAGAAYABgAG
AAcABwAHAAYAAwAAAP//AAAEAAQAAgACAAIAAQABAAEAAQABAAEAAQD///////////z/
/P/7//r/9//0//H/7f/z//r/AgAHAAcABAADAAEABgALAAkABwD///3/+f/1//j/+//9
////AQADAAUABwALAAgABQACAP///P/8//7/+//7//v//v/7//r//P/7//r/+f/6//r/
/P8AAP///v/+//7//f////////8AAAAAAgACAP7/+//4//b/9v/2//j//P8FAAsADwAS
AAwABwAFAAUABgAHAAoADwAOAA4ADgAPAA4ADAAKAAcABwAHAAUAAgD9//z/+//5//j/
+f/7//3//v/+//3/+v/8//n/+f/5//n/+f/5//j/+P/5//n/+f/4//n/+f/3//j/9f/z
//L/8v/2//z/BQAOABcAJQA7AFkAbABoAGQAdACIAIIAbABSAD4ANAApABYA/v/4/wEA
BQD9//3/AgACAP3/9v/0//r/+v/4//f/9f/1//X/9f/1//j/+//5//n/+f/5//n/+f/5
//n/+P/5//r//f/7//r/+v/7//3//v/+//v/+//7//3//f/6//f/9f/z/+//7//r/+b/
7v/z//j//f8AAAEAAQACAAAAAgACAAIAAQAAAP///v/6//n/+//3//r/+//8//7/AQAC
AP///v8AAP////8AAP/////+//z//v//////AQABAAMAAgAAAP///v///wEAAwAEAAEA
AAD////////+//3/+//6//r/+v/6//j/+v8AAAMABQAHAAoADAAOABAADAAOAA8ADwAO
AA4ADQAMAAkACgAJAAgACgAKAAoACgAMAAwADAAMAAoACQAJAAkACQAGAAcACQAJAAoA
CgAMAAoABwAFAAMABAADAAIAAAD////////+//3/AgADAAMA/f/5//P/7v/w/+//7//u
/+//9f/8/wMABAAEAAUABgAEAAIAAQAAAAEAAAD///3//v///wAAAAACAAIAAgACAAEA
AQACAAIA/////wAAAAAAAAAAAgACAAIAAQD/////AAABAAMAAwAEAAQABQAJAAUAAgAB
AAAA/f/8//z/+//3//b/9v/2//X/9P/z//L/+P/6//z//v8DAAUABwAIAAYABAAEAAYA
AwAAAPv/+P/8//3///8BAP//////////AQABAAEAAQD///7//P/6//v//P/9//3/+v/8
//////////z/+//5//7/AQD9//n/9//5//n/+f/5//n/+P/3//f/9//3//f/9//x/+f/
4f/m/+v/8P/1//r/+v/8//n/+f/9/wIAAQACAAAA/f/6//f/+P/2//b/+P/7//z//v8A
AAAAAQAAAP///P/8//7//v////////8AAAAAAAACAAYACQALAAsACgAHAAMAAgADAP//
/f/9///////+//3//f8CAAQABgAHAAQAAwAAAPz/9f/w/+v/5f/o/+v/7//z//f/+v/8
//z/+//3//b/9f/5//n/+f/4//b/9//3//f/9v/3//f/9f/2//X/8//w//L/9P/4/wEA
EAAfAC8AQQBTAGIAbgB2AIAAiACAAG4AUgA2ACAADQAAAPr//v8DAAEA+//9//z/+P/3
//T/6v/k/9z/1v/d//X/BwD///X/9f/6//n/+f/5//n/+f/7//v/+//7//j/9//2//f/
+v/6//v//f8AAAAA///7//r/+//+////AAD////////7//v/9//y//X/9f/1//X/9f/1
//T/9P/4//z//v8AAP///v/9//z//f/9/wAA/f/5//f/9f/0//b/9v/y//D/8f/x//L/
9P/6////AwAGAAQAAwABAAEAAgAFAAUABAADAAIAAwAFAAgACgAIAAgACQALAA0ADgAI
AAMA///8////AAD//wIABAAFAAUABQAIAAgACAAIAAcACgAMAA0ACwAMAAwADAAMAA4A
DgAOAAsACgAJAAgABwAGAAUABAABAP///v/9/wEAAgAHAA0ADAAMAAsADAAKAAkACQAJ
AAYABQAEAAIAAwAFAAcACAADAAYABQADAAEA///7//j/+P/3//f/9v/0//f/+///////
/v/+//7//f/8//z//P/8//z//P/7//v/+//7//r//P/8//z//P/6//n/+f/4//X/8//y
//D/9P/2//r//P/8//v/+f/5//z///8DAAUABAACAAEAAwACAAIABAAGAAMAAgACAAEA
/P/6//n/+P/6//r/+v/6//7//v/+//7/AQABAAEAAAAAAP7//v8AAP///v/7//r//P/7
//v/+//9//3//f/9//v/+//7//v/+P/4//f/9v/y//D/7v/r//H/+P8AAAUABQACAAEA
///6/w==
         </WaveFormData>
      </LeadData>
      <LeadData>
         <LeadByteCountTotal>10000</LeadByteCountTotal>
         <LeadTimeOffset>0</LeadTimeOffset>
         <LeadSampleCountTotal>5000</LeadSampleCountTotal>
         <LeadAmplitudeUnitsPerBit>4.88</LeadAmplitudeUnitsPerBit>
         <LeadAmplitudeUnits>��V</LeadAmplitudeUnits>
         <LeadHighLimit>2147483647</LeadHighLimit>
         <LeadLowLimit>268435456</LeadLowLimit>
         <LeadID>II</LeadID>
         <LeadOffsetFirstSample>0</LeadOffsetFirstSample>
         <FirstSampleBaseline>0</FirstSampleBaseline>
         <LeadSampleSize>2</LeadSampleSize>
         <LeadOff>FALSE</LeadOff>
         <BaselineSway>FALSE</BaselineSway>
         <ExcessiveACNoise>FALSE</ExcessiveACNoise>
         <MuscleNoise>FALSE</MuscleNoise>
         <LeadDataCRC32>3909136139</LeadDataCRC32>
         <WaveFormData>
9P/3//f/9//0//P/8v/x//L/8//0//b/9P/z//H/7//u/+v/6f/p/+r/6//s/+z/7P/s
/+v/6//v//L/9f/6//f/9v/0//P/8v/y//P/9P/0//L/9v/2//b/+/8CAAcADAAQABIA
FgAcACUAOABOAGAAcwCAAH4AcgBfAEgANQAjAAoA5//P/8n/zf/S/9j/4P/n/+r/7P/s
/+r/5v/k/+v/9v/9//n/8//x/+3/7f/6//3//v/+//7/+v/5//f/9v/3//j/+v/8//v/
+v/5//j/+f/5//j/9v/4//j/+P/6//j/+P/3//b/+P/4//j/+P/3//j/+P/4//f/9//3
//f/9//4//j/+f/3//b/9P/y/+//7//w//D/7f/t/+3/7f/w//H/8f/y//f/+f/6//z/
+P/1//L/8P/y//T/9//5//n/9//1//L/8//z//P/8//y//L/8P/y//L/8f/w/+7/7f/t
/+7/7//v/+3/7f/x//D/7//t/+z/7v/t/+3/7v/u/+3/7P/r/+3/7f/u/+//6//p/+n/
5//s/+//8v/3//f/+P/6//r/+//6//3//v/+//7//v/+//3/AAABAAIAAQAAAP///f/+
//z/+//7//r/+//7//r/+f/6//v//P/7//r/+f/3//n/+f/4//f/+f/5//r/+v/4//f/
9v/0//b/9P/0//T/9P/y//D/7v/v//D/8f/x//X/+P/6//3/+v/5//j/9//3//j/+f/8
//3///8AAAEA/v/9//3//P///wAAAAAAAP///v/+//3//v/9//3//f/8//z/+//7//z/
/P/8//z//v/7//v/+//5//n/+v/7//v/+//7//v/+v/6//r/+v/3//b/8//y//D/7v/t
/+3/7//x//P/9f/6//z//v8BAP//+//5//f/9P/y//L/8v/0//b/+f/8//v/+f/3//f/
+P/5//r/+//5//n/+v/6//j/9//1//T/9f/2//f/+P/2//X/9f/0//b/9v/2//b/+P/4
//X/9f/1//X/9f/1//b/9v/2//T/7v/q/+b/4v/p//D/9//9/wEAAgAEAAQABAAEAAYA
BgAIAAYABgAGAAMAAgABAAAAAwAFAAYABAABAP3/+v/3//b/9v/2//n/+//7//r/+f/3
//X/9P/z//X/9v/3//f/+P/3//b/8//x//H/8v/z//T/9P/0//T/8P/v/+//7v/s/+z/
6v/o/+r/7f/x//T/+P/6//v//P/6//z//P///wAAAwAIAA4AFgAeACAAJQA0AEgAWgBp
AHgAfgB0AGcAVAA/AC0AGAD5/9n/yf/J/87/1v/g/+v/8v/0//b/9v/y//D/8//2//n/
+//9//3/+//5//j/+f/6//r/+v/4//f/9f/0//H/8P/w//D/+P/+/wQACgAKAAcAAwD+
//7//v/+/wAAAQACAAIAAgABAAAA///+////AAAAAAAA/f/9//3//f/+//7//f/9////
AAAAAAAA+//7//z//P/9//3//f/9//v/+//6//r/+v/5//f/9v/0//P/8v/y//H/8P/w
/+//+P/9/wIABgABAP///f/7//r/+v/4//r/+//7//v/+v/2//X/9f/1//X/8//z//f/
9f/1//T/9P/2//X/9f/2//f/9//3//f/9f/1//b/9//5//n/+//7//n/+f/5//v/+//8
//7//v/9//r/+//6//T/8P/s/+j/8f/8/wUADgANAAwACwAJAAgABgAFAAUABgAHAAcA
BgACAAIAAgACAAIAAgACAAEAAQABAAAA////////AAAAAP////////7//v/8//z//P8A
AAAAAAAAAP7//v/+//3//f/+//7///////////////3//P/7//z/+//7//r/+f/4//n/
+//8//7/AAABAAIABAAGAAkACwAHAAUABAADAAYABgAFAAUABQAEAAMAAgAEAAEAAQAB
AAEAAQACAAMAAgABAAAA//8AAAAAAAAAAAAAAAD+//7////+//7///////////////3/
/P/7//v//P/7//z//f/7//j/9//2//P/8P/u/+z/8f/1//n///8BAAEAAQABAAEAAQAC
AAIAAQD///z/+v/7//z//f/+//7////9//z/+v/6//r/+v/+//7/+//7//v/+//7//v/
+v/6//r/+P/5//r/+//8//z//v8AAAEAAwAEAAYABgAEAAQABgAGAAUAAgABAAAA/P/6
//j/9v/8/wEABQAGAAYAAwABAP///v/+//7/AQADAAMAAgABAAIAAQABAAEAAAAAAAAA
///+//3//P/5//n/+f/6//v/+//6//n/+P/5//n/+v/6//n/+v/5//j/+P/5//v//P/8
//z/+//6//r//P8AAAMACAANABIAFAASABQAGAAbACYAPgBUAGcAdgB+AHQAYQBMAD8A
LwAUAPX/2f/N/8//1P/Y/+L/7//4//r//P/6//b/9P/3//r/+//9////AQABAAEAAAAA
AAAA///+//7//////wAA/v/+////AAD+//7//v/+/wMAAwACAAAA/v/+//7/AAD+//z/
+f/2//j/+P/4//j//f8AAAIABAAFAAUABQAFAAQABAADAAMAAwAEAAQABAABAAEAAgAC
AP//////////AQABAAAAAAAAAP///f/8//7//f/8//z//P/8//3//f/9//3//f/8//3/
/f/9//3//P/8//r//P/7//v/+//6//T/8f/v/+3/8P/v//D/9f/5//v//P/+//z/+//7
//z//f/9//3//f//////AAABAP////8BAAEAAwADAAMABQACAAIAAwACAAMAAgAFAAYA
BgAGAAYABgAGAAgACAAIAAgACAAIAAcACAAGAAUABQAEAAUABQAEAAQABAAEAAQAAQAA
AP///f/7//v/+v/5//z//f///wAAAwADAAMAAgADAAIAAwAEAAYABgAGAAYABAAEAAQA
AwACAAIAAQABAAMABQAHAAkABgAGAAYACAAFAAUABAADAAQABQAHAAgABgAGAAUABAAG
AAYABwAHAAQAAwADAAMAAgACAAEAAQADAAQABQAGAAUAAQAAAP//AwAFAAgACwALAAsA
CwALAAkACAAHAAYACQAKAAkACgAIAAYABQAFAAcABwAHAAcABgAGAAYABwAFAAMAAwAD
AAUABAAFAAYABQAEAAQABAAFAAUABQAHAAUABQAFAAUAAwADAAQABAAGAAUAAwACAP7/
+v/2//T/9P/0//T/9P/8/wIABQALAAgABwAGAAUACAAIAAgABgAEAAQABAAEAAQABgAI
AAkACwAMAA4ADgAMAAwADgAOABAADgAOAA4ADAAMAAwADAAQABEAEQAOAAwACQAHAAUA
AgACAAIABQAHAAcABgAFAAIAAQABAAEAAQACAAMAAwD///3/+//3//H/7//u/+3/9v/8
/wIACAAGAAUABQAEAAQABgAGAAYABQAFAAYABgAGAAYABQAEAAQABgAIAAkADgAVABgA
GgAcACAAJgAxAD4AUABkAHUAhgCMAIQAdwBiAE0APQAqAAsA6f/X/9f/3v/k/+7//f8C
AAIAAAD2/+r/6v/5/wgADQANAAsABQD//wEADgARABIAEgASAA8ADwAOAA4ADQAMAAwA
DAAMAAwADAAMAA4ADQALAAgACAAIAAgACgALAAwADAAMAAoACgAKAAoACwAMAAwADAAJ
AAkACQAJAAgACAAHAAcABwAIAAgACAAFAAUABgAGAAIAAQAAAP///f/9//z//P8AAAMA
BQAIAAgABwAGAAYABwAIAAoACwAKAAkACAAGAAUABQAFAAUAAgACAAAAAgADAAMAAwAC
AP7//f/9//3//v/9//7/AwABAAEAAAAAAP7//f/9//7/AQABAAEAAQD+//3//f/9//r/
9//2//P/9//5//v///8DAAgADgASABEADgAPAA4ADQAMAAsACgALAA4ADwAQAA4ADgAO
AA0ADAAKAAkACQAMAA0ADQAMAAgACAAIAAgACgAKAAoACQAHAAcABgAFAAMAAwAEAAQA
BwAHAAcABgAEAAIAAgACAAQABAAEAAQAAAD+//z/+f/8//7///8BAAEAAQABAAEAAwAE
AAUACAAJAAsADAANAAoACQAJAAgACQAKAAoACgAIAAgACQAJAAYABQAFAAUACAAIAAcA
BwAGAAYABgAGAAgABQAFAAUABQAFAAYABwAGAAUABAADAAQABAAEAAQABAAEAAIAAgD+
//z/+//7//n/+f/5//n///8CAAUACQAGAAMAAgABAAMAAgADAAQAAwACAAIAAgADAAMA
AwAFAAIAAQAAAP//AQABAAIAAgAEAAMAAwAAAAAA/v/+//7//v8CAAIA////////////
////AAAAAAAA/v/+//7//v/+////AAABAAEAAQAAAAAA/v8BAAQACQAMAAsACAAHAAYA
CQAKAAsADAAOAA8ADwAMAAoABwAFAAMAAQAAAP//AQACAAMAAwADAAAA//////////8A
AAEAAQAAAP///v/7//n/+f/6//v//P/8//z//P/7//v//P/8//z//v/+//7//f/9//7/
/v/5//b/8v/u/+7/BAAUAA8ACAANABQAGgAcABoAHAArAEYAYgB0AH8AigCKAIAAbwBY
AEUAMwAaAPf/3f/T/9P/2P/e/+r/8//4//z//P/8//j/9v/5//7/AQADAAMAAwABAP//
AAAAAAAA///+//7//////wAA///+//7//v/7//r/+f/4//3//f/8//r/+P/4//j/+v//
/wIABAAGAAMAAgABAAAAAwAEAAQABAADAAMAAwADAAAAAAD///////8AAAAAAAD7//v/
/P/8//3//f/9//3/+//7//r/+v/7//v/+v/6//z/+//6//r/+P/4//n/+f/4//f/9v/0
//H/7//t/+v/7v/y//T/+v/7//v/+//6//r/+f/5//n/9//1//X/+f/5//n/+P/4//b/
9f/1//b/+f/5//n/+f/3//f/+P/5//n/+f/7//v//f/9//3////+//7////+/////v8B
AAIAAAAAAAAAAAD//wIAAwAEAAEAAAD///3/+f/2//T/8//2//n/+//8//3//v///wAA
AQACAAMAAwACAAEA///9//3//f/+//7//////////v/8//r/+v/6//z//P/8//z//P/8
//z/+//7//z//P/9/////////////f/8//v//P/8//3//f/9//3//f/+//7/+//6//j/
9v/z//L/8v/x//b/+f/9/wEAAAAAAP////8AAAAAAAAAAP//+//6//n/+v/7//3////+
//3//P/7//v//P/9//7//f/8//n/+P/3//b/9v/3//j/+f/6//v/+f/4//f/9//3//X/
9f/1//X/9P/1//b/9f/0//T/9P/x/+//7f/t/+n/5//l/+P/6v/v//X/+v8EAPv/9f/0
//T/9P/0//T/9P/2//b/8//z//P/8//z//P/9P/0//T/8v/y//L/8v/y//L/9P/2//f/
+f/6//z//P/6//r//P/8//3//P/9//7//f/8//v/+v/8//3//f/6//j/9f/z//H/7P/q
/+j/6f/p/+n/6P/n/+r/7f/x//X/9f/2//f/9//4//f/9v/z//D/7//v/+//8P/w//D/
8P/v/+//8P/w/+7/8P/w//D/8f/x//L/8v/y//L/8f/w//L/9P/2//v/AAAFAAgACgAM
ABAAFgAhADIASABaAGkAdAByAGgAVwA+ACcAEQD0/9P/v//B/8n/zP/O/9D/2f/s//7/
AgD2/+z/6P/l/+j/8f/1//P/9f/1//H/9P/1//b/9v/2//X/9f/0//T/8v/y//P/9P/0
//T/9P/0//X/9f/0//L/8v/y//L/9P/2//b/9f/0//L/8v/y//L/8//0//T/9P/x//H/
8f/x/+7/7P/p/+f/6v/s/+3/7v/u/+//8f/y//T/9f/2//f/9P/z//H/8P/x//H/8P/w
//H/8f/x//L/7//u/+7/7f/v/+//7//u/+//7//v/+//7P/s/+r/7P/v/+//7//u/+z/
6//r/+v/6//p/+n/7f/r/+v/6v/q/+j/5f/j/+L/5f/l/+X/5f/n/+n/7P/v//H/8//3
//n/9//1//P/8//1//b/+P/4//r/+P/6//r/+P/4//j/+P/3//r/+//8//r/+v/6//n/
+v/4//f/9//6//v/+//6//b/9v/2//b/9v/2//b/9f/3//f/9v/1//T/8//z//L/8f/x
//H/8P/v/+z/6//q//D/8v/0//b/9v/2//b/9f/3//j/+P/5//f/9//3//f/+P/4//j/
+v/4//n/+f/5//f/9//4//j/+P/4//f/9v/4//j/+f/5//b/9f/1//X/+P/4//f/9//4
//j/+P/4//j/9f/1//X/9f/1//b/9//z//H/7//t/+v/6v/p/+j/7f/y//X/+v/2//T/
8//z//T/9f/2//f/9v/2//b/9//3//X/9f/1//T/8v/y//L/8P/w//H/8v/z//P/8//1
//X/9f/1//X/9P/z//P/8v/0//H/8f/y//D/8P/w//D/9P/0//H/8f/v/+//7//v//L/
8v/y//D/7v/s/+r/6P/q/+z/7v/v//T/+P/9/wAA///+/////v8AAP7//v/+/wAAAAAA
AAAA//////7/+v/7//n/+P/3//X/9P/z//X/9f/1//T/8//0//P/8//z//H/8v/z//P/
9P/z//L/7//r/+v/7P/t/+7/7v/u/+7/7f/t/+7/7v/r/+z/6//q/+b/5f/l/+T/6f/u
//L/9v/w/+7/7v/5/wQACQAIAAgACAAGAAwAHQAwAEAAUABdAGwAdgBsAF0ASgA1AB8A
DADv/9H/wf+9/8L/yP/S/9//5v/q/+z/7P/q/+b/5f/o/+3/8f/z//P/9f/z//L/8v/y
//H/8P/w//H/8f/y/+7/7P/r/+r/7P/s/+z/7P/y//X/9//4//X/9P/z//T/9P/0//P/
8v/0//b/+P/6//r/+v/5//j/9f/1//X/9f/0//T/8//z//P/9P/0//T/8f/x//L/8v/x
//H/8f/x//P/8//y//L/8f/x//D/8P/y//H/8P/w//D/8P/x//H/8P/v/+7/7P/p/+f/
5f/j/+b/6P/o/+z/7v/v//D/8P/u/+3/7f/t/+3/6//r/+//8f/x//D/8P/v/+3/7P/s
/+//7//v/+//7//v//D/8f/v/+//8f/x//P/8//z//X/8//0//b/9v/4//b/+P/4//j/
+P/4//j/+P/6//r/+v/6//r/+v/5//b/8v/v/+3/7v/v/+//7v/u//D/8v/0//b/9v/2
//X/9v/3//f/9//1//X/9v/2//f/9//3//b/+P/2//b/9v/3//b/9f/0//b/9v/2//X/
8//0//T/9f/z//P/8//z//T/9P/0//b/9P/1//X/9f/0//X/9//4//b/9v/1//T/8v/y
//P/8//u/+v/6f/n/+v/7v/w//P/9v/4//r//P/6//f/9//3//X/9f/2//f/9//3//f/
9//4//j/+P/4//j/+P/2//b/8//y//L/8//z//P/8//z//L/8v/y//P/8//x//H/8f/x
//D/8f/y//D/8P/x//L/8f/x//H/8//x//H/8f/x//D/7//v/+7/6v/n/+X/5P/k/+T/
5P/k/+v/8P/y//f/9v/1//T/8//2//b/9v/0//b/9v/2//b/9//4//n/+f/5//r//P/8
//z//P/+//7//P/6//r/+v/8//z//P/8//z//f/9//r/+P/1//P/8f/y//L/8v/1//P/
8//y//H/8P/v/+//7//p/+b/4//f/+b/6//w//P/8f/x//L/8//z//L/8f/w//H/8f/y
//L/8v/0//T/9P/1//X/9v/2//b/9v/1//T/8v/0//b/+/8CAAcADAAOABAAEgAYACMA
OABOAGAAcQB+AHwAcABdAEYAMwAhAAgA6//T/8n/y//O/9T/3v/p/+7/8P/u/+j/4P/e
/+X/9P/5//H/7f/x//f/+//6//v//P/8//z/+f/5//j/+P/6//r/+//8//v/+v/5//j/
/f/9//z/+v/5//j/9//4//r/+v/5//j/+v/6//r/+v/6//r/+f/4//n/+f/5//n/+P/4
//f/9//3//j/+P/4//P/8//0//T/7v/p/+T/3//l/+v/8P/2//n/+f/4//j/9v/1//T/
9P/2//b/9//3//j/9//2//T/9P/1//b/9//0//T/8v/0//T/8//y//D/8P/v/+//7//v
/+3/7f/x//H/8f/w//D/8P/v/+//8P/x//H/8f/x//P/8//0//X/8v/x//L/8f/v/+//
7//x//P/9P/2//b/9//2//n/+v///wIABQAIAAUABgAFAAQAAwACAAEA//////7//v//
//7///////7//P/8//z//P/7//r/+f/3//j/+f/5//n/+f/5//r/+v/5//n/+f/4//r/
+P/4//j/+P/4//j/+P/6//r/+v/5//b/9P/x/+//8//1//f/+f/6//z//v8CAAIAAwAD
AAMAAAD//////v8BAAIAAgACAAIAAgADAAMABAADAAMAAwADAAIAAAD//wIAAgACAAIA
AgD/////////////AAABAP///////////P/8//z//P/9//7//f/+//3//P/8//3/+//5
//f/9f/2//b/9v/3//r/+//+/wEAAQAAAAEAAgD///7//v/+//7//f/8//3/////////
//8DAAEA/v/+/wAAAAAAAAAAAAD///7/+v/5//r/+//8//3/AAAAAAAA/v8AAAAAAAAA
AAAAAgAEAAUABgAGAAcABgAIAAgACgAKAAkABgAFAAQAAwACAAEAAAAEAAUABQACAAIA
///9//v//f8AAAMACQAHAAUAAgD//wAA//////////8AAAEAAQD+//3//P/5//n/+f/6
//v/+v/6//r/+v/3//f/+P/4//r//P/8//z/+f/5//r/+v/7//z//P/8//7//v8AAAEA
BgAJAA4AEgASABAAEAAdADYAVABqAHsAhgCIAIQAewBkAEcANQAiAAEA3f/R/9f/4P/i
/+j/9f/8//7/AAAAAP7//P/9/wAABQADAAMAAwABAAEABAAFAAYABgAGAAUABQAEAAQA
BgAGAAcACAAKAAoACgAKAAoACQAHAAQABwAIAAkADAAKAAgABQACAAAAAAAAAAAAAgAE
AAUABgAHAAkACwANAAoACAAFAAMABgAKAA0AEAANAA0ADgAOAAsACwALAAsACAAHAAUA
BAAGAAcABwAIAAYABQAEAAQABAAEAAUABQAHAAcABwAGAAMAAwADAAMAAwAEAAMABgAE
AAMAAgAAAP7//f/9//3/+f/1//P/9f/3//n/+v/8//7///8BAAQABAADAAIAAQAEAAUA
BwAJAAsACwANAA0ACwALAAsADQANAA4AEAAQAA4ADAAOAA4AEAAQABAAEAAPABIAEwAU
ABMAEgARAA8AEQAQABAAEQARABEAEAAOAAwADAAMAAwADAAMAAwACwAJAAkACAAHAAYA
BQAFAAQABQAFAAUABAAGAAQABAAEAAoADAAOABAADQAMAAsACQAMAA4ADwARAA8ADwAP
AA8ADgAOAA4AEAAQABEAEQARAA8ADwAQABAAEQASABIAEgAQABAAEQARAA4ADQANAA0A
DwAQABAAEQARABAADwAOAA0ACQAIAAcABQAFAAYABwAIAAkACgALAAsADAANAA4ADwAQ
AA8AEAANAAwADAANAA0ADQANAA0ADgAOAA4ADwAPAA0ADQANAAoACAAIAAgACgAKAAsA
DAAMAAsACgALAAoACQAIAAcACQAJAAoACgAKAAkACAAIAAgACAAIAAoACgAHAAcABgAF
AAQAAwAAAP7//P/4//z//v8AAAIABwAMABEAFQAUABQAFQAUABMAEgATABIAEwASABMA
FAASABIAEgASABIAEwATABAADgALAAkABwAIAAgACAALAAsACwAKAAkABgAFAAUABQAG
AAgACgALAAgABwAGAAMAAwADAAQABQADAAIAAQAAAPz/+f/3//T/+v8AAAQACAAIAAkA
CwAMAAwADAALAAoACgAKAA4AEwAYAB0AIgAiACIAKgA0AD0AUgBqAHgAhQCOAIgAegBn
AFIAPwAtABIA7//b/9X/2f/g/+r/9v///wIABAAEAAAA/v8AAAMABgAJAAsACwALAAsA
CQAGAAQABAADAAIAAQABAAAAAAAFAAgADAAQAA0ACgAHAAQACwANAA4ADgAQABAAEAAS
ABAAEAAPAA4ADAAMAAwADAANAA4ADgAOAAsACwALAAsACgAKAAkACQAJAAoACgAKAAkA
CQAKAAoACQAJAAkACQAHAAcABgAGAAcABwAGAAYAAwD///v/+P/5//r//P/9/wQACQAO
ABIADQALAAkABwAEAAQAAgAEAAYABwAIAAgABAADAAMAAwAEAAMABAAJAAYABQADAAIA
BAADAAMABAAFAAUABQAFAAMAAwAEAAUABwAHAAkACQAJAAkACQALAAkACgAMAAwADAAK
AAwADAAIAAQAAAD8/wMACgAPABQAFQAWABcAFwAYABYAFQAVABMAEwASABAADgAOAA4A
DgAOAA4ADgANAA8ADwAOAA0ACwALAAwADAANAA0ADQAMAAoACAAIAAgADAAMAAwADAAM
AAwADAALAAkACgAKAAsADQANAA0ADQAKAAoACgAMAAoACQAHAAUAAAD//////v8FAAoA
DgASABUAFgAYABkAFgATABEADwAQABAADwAPAA4ADgAOAA4ADgALAAsACwANAA0ADgAP
AAwACwAKAAkACgAKAAoACgAKAAoACAAIAAcABgAGAAcABwAHAAcABwAGAAYABgAHAAYA
AwACAAEA/f/4//X/8v/3//z/AgAIAAsACwALAA0ACwALAAsACwAIAAcABwAGAAQAAwAB
AAAAAwAEAAUABgAIAAYABAAEAAQABAAFAAQAAAD//wAAAQACAAMAAgACAAIAAAACAAIA
AgACAAIABAAGAAcABwAIAAoACgAMAAwADgAOAAoABAAAAPz/+v/6//r/+v8DAAsAEgAW
ABIADQAJAAUAAwACAAEAAwAFAAcACAAJAAcABQAEAAMABQAGAAcABwAEAAMAAgD///7/
//8BAAMAAwACAAEAAAD/////AAAAAAAAAgACAAIA/////wAAAAABAAIAAgACAAAAAAAC
AAcADAATABgAGgAYABIAEAAZADIATgBaAGMAfACSAIgAbQBUAEEALwAWAPP/0f/J/9H/
2v/i/+r/9//6//r//v8AAPr/+v/7//7///8BAAEAAQABAAMABAAEAAQAAwACAAMAAwAC
AAIABAAEAAUABgAEAAQABAAEAAUABQAEAAIABAAEAAQABgADAAAA/P/4//f/9v/1//T/
/P8CAAcADAAIAAcABgAFAAYABgAFAAUABwAIAAgACAACAAEAAQAAAAEAAwAFAAcABQAF
AAQABAADAAMAAgACAAAA///+//7//v/+//////8AAP///v/8//3//f/9//3//v/+//z/
/v/8//v/+v/4//f/9//4//n/8//t/+n/6f/v//P/9v/6//3//f/+/wAA////////////
////AAABAAAA//8AAP//AQABAAEAAwADAAQABgAGAAQAAgAEAAQABgAGAAYABgAGAAgA
CAAIAAYABgAGAAUABQAEAAQABQAEAAUABQAEAAQABAAEAAQAAAD+//z/+f/4//f/9f/z
//r///8FAAoACQAJAAkACAAGAAQABAAEAAQABAAEAAQABgAGAAYABQAGAAgACQALAAoA
CQAIAAcACAAIAAgACgAIAAkACQAJAAkACQAKAAoACQAKAAoACgAIAAgACQAJAAkACQAK
AAsACgAKAAkACQAJAAgABwAGAAIA/f/7//n//P/9////AQAHAAsADwATABAADgAMAAoA
CAAGAAIAAAADAAQABgAJAAcABwAHAAcACAAIAAgACQAIAAUABAADAAQAAgACAAIAAgAC
AAMABAAEAAMAAgADAAMAAwADAAMAAQABAAIAAgAEAAMAAQAAAAAAAAAAAAAA/v/5//H/
6v/q/+//9P/5//7/AgACAP////8EAAcACgANAAsACAAFAAAAAAAAAAAAAAAFAAgACwAN
AA4ADgAPAA4ADgAOABAAEAAOAAwADAAMAAsACgAJAAgADAANAA0ACgAGAAMAAQD/////
AAABAAUABAADAAEA///8//v/+//7//z//v8AAAEA+//1/+//5//q/+//9f/7/wAAAgAE
AAYAAQD///7//P/9/wAAAQACAP////8AAAAA//8AAAAAAAAAAAIAAgADAAoADwAUABgA
HAAeACIAKQA4AEoAXABtAHwAhgB+AHEAXgBJADUAHgABAOH/0f/R/9b/3v/m//H/+P/6
//r/+P/u/+L/2//q/wcAFwARAAUABQAHAAYABgAGAAUABAAEAAUABQAGAAMAAgACAAIA
BAAGAAgACgAMAAsACQAGAAcACAAJAAwACwAKAAgABgAIAAgACAAIAAcACAAIAAgABQAF
AAUABQAFAAYABgAHAAUABgAGAAYABQAFAAYABgACAAEAAAD///z/+//5//j//P/9//3/
/v8EAAcACgAOAAoACAAHAAUABwAHAAcABgAFAAUABQAFAAQABAACAAQAAwADAAMAAgAC
AAEAAQABAAEA/////wMAAgABAP///v8AAP////8AAAEAAQABAAEAAQABAAIAAwADAAMA
BQAFAAMAAwADAAUAAgACAAMAAgD///z//f/8/wEABgALABAAEAASABIAEgASABIAEgAR
ABAADgANAA0ADAANAA0ADAAMAAwADAAMAAwADAAMAAsACQAJAAgABwAJAAkACgAKAAkA
CQAJAAgACAAGAAYABgAIAAgACAAIAAgACAAIAAcACQAKAAoACwAKAAkACAAHAAQAAgAA
AAAAAwAHAAoADQALAAsADAAMABAAEgATABQAEwASABIAEQAQAA8ADwAPABAAEAAPAA8A
EAAQABAAEAASAA8ADwAPAA0ADQAOAA8ADQANAA0ADQAMAAwADAAMAAoACgAIAAgACgAK
AAsADQALAAsACwALAAsACgAJAAkABwAFAAUABQABAPz/+f/2//3/AgAIAA4ADQANAA0A
DwAJAA==
         </WaveFormData>
      </LeadData>
      <LeadData>
         <LeadByteCountTotal>10000</LeadByteCountTotal>
         <LeadTimeOffset>0</LeadTimeOffset>
         <LeadSampleCountTotal>5000</LeadSampleCountTotal>
         <LeadAmplitudeUnitsPerBit>4.88</LeadAmplitudeUnitsPerBit>
         <LeadAmplitudeUnits>��V</LeadAmplitudeUnits>
         <LeadHighLimit>2147483647</LeadHighLimit>
         <LeadLowLimit>268435456</LeadLowLimit>
         <LeadID>V1</LeadID>
         <LeadOffsetFirstSample>0</LeadOffsetFirstSample>
         <FirstSampleBaseline>0</FirstSampleBaseline>
         <LeadSampleSize>2</LeadSampleSize>
         <LeadOff>FALSE</LeadOff>
         <BaselineSway>FALSE</BaselineSway>
         <ExcessiveACNoise>FALSE</ExcessiveACNoise>
         <MuscleNoise>FALSE</MuscleNoise>
         <LeadDataCRC32>2701301287</LeadDataCRC32>
         <WaveFormData>
//8AAAAAAAD//////v/9////AAABAAMAAwAFAAcABwAEAAQABAADAAUABgAIAAoABwAH
AAYABAAFAAcACAAJAAgACAAHAAgACQAKAAoACwASABMAEwATABUAFgAWABUAEQAPAAoA
BAD4/+j/1f/F/7r/tv+2/7j/wP/I/8z/zP/I/8D/vv/A/8D/vf+//8T/zf/V/9n/3P/h
/+T/5//s//L/+/8BAAQABAACAAIABAALAA4ADgAOAA8ADwAPAA4ADQAQABAAEQARABIA
EgATABUAEgARABAADgAQABAAEAAQABEAEQARABEAEQAPABEAEQARABIAEgASABIAEQAO
AAwADgAPABAAEQAOAA4ADQALAAsACwALAAoACQAJAAoADAAKAAoACgAJAAsADQAOABAA
DQAMAAsACQALAAsACQAJAAsADAANAA0ACgAIAAcABQAHAAcABgAGAAUABAADAAIABAAC
AAEA///+////AAABAP///v/7//r//f/8//z//f/8//v/+v/4//n/+f/4//f/9f/0//T/
9v/0//T/9P/0//X/9v/4//n/+f/5//j/+P/6//r/+//7//3//f8AAAAA/v////////8A
AAEAAgAGAAYAAwACAAIAAgACAAEAAQAEAAUABgAIAAcABgAFAAUABwAHAAYABgAFAAUA
BQAFAAQABAAEAAQABgAGAAYABgAFAAUABQAFAAYABwAIAAkABwAIAAgACQAIAAYABAAD
AAcABQAFAAUABwAHAAcABwAJAAkACQAJAAcABwAGAAUABQAFAAQABAAFAAYABgAHAAYA
BQAEAAIABAACAAMABAACAAMABQAFAAMAAwACAAEAAgADAAYABwAGAAYABQACAAMAAgAC
AAMAAwACAAIAAQACAAIAAwADAAQABQAGAAgABgAEAAAA/v///wAAAQACAAQABQAGAAgA
BwAGAAYABgAGAAYABwAHAAYABAACAAAAAQABAAIAAwAFAAQAAgAAAAIAAgACAAIABQAF
AAUABQABAAEAAAAAAAEAAQACAAIAAAD+//z/+v/9/wAAAgAGAAYABwAIAAgACAAIAAgA
BwAGAAYABgAFAAQAAAD9//r/+f/5//j/+f/5//n/+v/6//n/+P/4//j/+v/6//r/+//5
//n/+v/6//r/+//9////AgADAAMABAADAAEA///+////AAAAAAEA///+//7////9//3/
/f/+////AgADAAQAAwADAAQABQAHAA0AEwAYABgAEQALAAcABAD+//b/6v/b/8n/vP+y
/67/rv+y/7r/vv/C/8L/vP+4/7j/tv+x/7H/uP/D/83/1//a/9//5P/n/+j/6P/r//P/
+P/+/wIAAgACAAMABAAEAAQABQAGAAcABwAHAAUABAAEAAMABgAIAAsADwAOAA0ADAAK
AAoACgAKAAoADAANAA4ADwANAAsADQANAA8AEAAQABAAEAAPAAwACgALAAsACwALAA0A
DgAOAA0ACgAJAAgABgAGAAcACQAMAAgACAAIAAcABQAFAAQABAAGAAYABgAFAAQAAwAA
AP//AwAGAAkACwAIAAYABQADAAEAAQAAAAAAAgACAAIAAgAAAP7//f/7//r/+//8//3/
/P/8//r/+v/4//b/9f/1//b/9//4//j/9v/1//P/8f/z//L/8v/0//T/9P/0//T/8P/w
//H/8f/y//P/8//0//H/8P/w/+//8//1//r//P/8//3//f/9//v/+//7//7/AwABAAEA
AgAAAAAA/////////////wAAAQACAAMABQAEAAMAAQAAAAMAAwADAAMAAAAAAAAAAAAC
AAIAAgACAAMAAwADAAMAAQABAAEAAQADAAQABAAFAAQAAgAAAP/////9//3//f//////
/////wEAAQABAAEABAAFAAUABQADAAMAAgACAAEAAgACAAMAAQABAAEAAAAAAP7///8A
AAAAAQADAAMAAQABAAAA////////AQABAAEAAgACAAAA///+//7///8CAAIAAwADAAEA
AAAAAP//AQABAAEAAgAAAAAA/v/+//z//P/8//z//v///wAAAgAAAAAAAQACAAIAAgAD
AAMAAQAAAP///v8AAP///////wMAAgACAAQAAgACAAIAAgADAAMAAwADAAEAAQAAAAAA
/////wAAAAABAAIAAwAEAAQABAADAAQAAgADAAQABAAFAAYABwAHAAIAAgACAAEA///8
//r/+P/4//f/9f/1//P/8//0//T/9//4//r//P/5//j/9//3//r/+//9//7/+//7//z/
/f8AAAEAAQACAAQAAwACAAIAAgACAAEAAQACAAIAAwAFAAQAAwACAAIABAAGAAYABgAH
AAcACAAJAAcACQANABQAFgAVABEADQAGAP7/8v/k/9H/wf+2/7L/sP+y/7b/uP+6/77/
vv+4/7j/vP+4/7P/sf+0/7v/x//R/9r/4f/k/+n/7v/w//X/9//6//z//v8CAAYABwAG
AAYABgAHAAgACQAJAAkADAAMAA0ADQAKAAoACwANAA0ADQANAAwADAAMAAwADAAKAAkA
CAAHAAgABwAKAAsACwAMAAwADAAPAA8ADQAMAAsACwALAAsADQAOAA4ADQAOAA8AEAAQ
AA4ADQANAA4ACgAKAAoACQALAAsACgAKAAgACAAIAAcACAAJAAgACQAIAAYABAABAAQA
BAAFAAUAAwADAAIAAgABAAAA///+/wAA/v/9//v/9//3//f/9//5//r/+f/6//j/9v/1
//X/9f/1//X/9P/2//f/9//3//b/9P/z//T/9v/2//b/9v/0//T/9f/1//T/9f/1//b/
+P/4//n/+f/4//f/+f/4//r/+//7//v/+//7//v//v8BAP////8AAAEAAgACAAMAAQD/
//3//P/8//z//P/9///////+//7/AQABAAEAAQACAAIAAgACAAEAAAD///7/AAABAAIA
AwADAAMAAwADAAMABAAEAAUABwAGAAUABQAEAAEAAAD//wAAAQACAAMAAwADAAMAAwAD
AAMAAgABAAAAAQABAAIAAAAAAP////8BAAEAAQAAAAAA/v///wAA/v///wEAAQADAAMA
AgABAAAA//8AAP//AgAEAAUABAAFAAQABAAFAAUABAAEAAMABQAEAAQAAwACAAEAAAAA
AAIAAgAAAAAAAAAAAAAAAAD///////8AAAIAAgADAAQAAQAAAAAA//8AAAAAAAAAAAIA
AQD///7//f/8//v/+v///wEAAwAFAAEAAQAAAAAAAQABAAIAAgAAAAAAAAAAAAEAAgAC
AAQABQAHAAkACgAIAAgACAAHAAQABAAEAAMAAwAAAP7//P/6//n/9//3//f/9//4//j/
9v/2//f/+P/6//r/+v/7//n/+f/6//r/+v/7//3//////////v/+//3/+//5//j//f8A
AAIABQADAAIAAgADAAMAAwADAAQABgAIAAgACAAGAAUABQAFAAkACwARABgAGgAVAA8A
CQACAP7/+P/q/9n/yf++/7T/sP+u/7L/uv++/8T/yP/E/8D/vv++/7n/t/+4/8H/z//X
/9z/2//c/93/4P/o/+//9f/6/wAAAAD+//7/AwAGAAYABgAHAAkACwAMAA0ADAAMAA0A
DQAMAAwADQAPAA0ADQANAAwACgAKAAoACgAMAA0ADgAPAA4ACwAMAAsACwAMAAwADAAN
AA0ACwAKAAcABwAHAAcACQAKAAoACQAJAAkACQAIAAUABQAGAAgACAAIAAgABwAIAAkA
CQAKAAkACAAHAAUABwAHAAUABQADAAIAAQD//wMABAAGAAcABAADAAEAAAABAAIAAwAE
AAMAAAD+//v/+//7//v/+//8//z/+v/6//j/9v/1//X/9v/3//j/+P/1//X/9P/z//D/
7v/t/+7/7//w//H/8v/x//L/9P/1//T/9f/1//b/+f/6//z//f/+//3////+//7/////
/////f/9//3/AAAFAAMAAwAEAAQABAADAAMAAwADAAMABAAGAAYABgAHAAYABQADAAIA
BgAHAAgACQAGAAYABgAGAAQABAAEAAQABQAFAAUABQAEAAMAAgABAAEAAgACAAMAAQAA
AP////8FAAUABwAJAAsACwALAAsACgAJAAgABwAIAAkACQAJAAcABwAGAAYABgAGAAUA
BQAGAAcACAAIAAcABAAEAAQABgAHAAkACQAHAAcABgAFAAUABQAHAAcABQAGAAYABAAC
AAAA/////wIAAgADAAMAAwACAAIAAQACAAMABAAGAAkACgAJAAoACQAIAAcABgAJAAkA
CQAKAAkACAAIAAgABgAGAAcABwAHAAYABwAGAAQABQAGAAcACAAJAAkACQAJAAQAAwAB
AAAAAgADAAUABgAIAAgACAAIAAcACAAIAAoACQAJAAkACAAJAAoACwALAAgACAAIAAcA
BwAEAAIAAAD8//v/+f/5//v/+//8//z//P/8//3//v8AAAAAAAABAAEAAQACAAIAAAAB
AAMABQAHAAcABgAGAAgABwAGAAYABQAGAAYABwAKAAoACwANAAwACwAKAAoACAAKAAoA
CgAHAAUABAADAAMADwAbABwAGAAVABMADQAGAP7/9P/m/9n/zf/A/7j/tP+y/7b/vv/E
/8r/yv/E/8D/xP/C/7v/uf/A/8v/1//d/+L/5//s/+3/7v/y//n/AQAEAAQABAAIAAoA
CQAIAAgACAAJAAwADQANAA0ADgAOAA8ADwAMAAwADQAPABEAEQARABAADwAOAA0ADAAQ
ABEAEgATABEADwARABEAEQASABIAEgATABMAEQAQAA0ADQANAA0AEAASABMAEwAQAA8A
DgAMAA0ADQAOABAADgAOAA4ADQALAAsACgAKAAwADAAMAAsACQAJAAcABwAGAAYABgAF
AAUABAAEAAMABQAFAAQABAAGAAYABgAGAAUAAgAAAP3//P/9//7///8BAAIAAQACAAEA
/v/8//v/+//7//v/+v/5//n/+P/3//b/9P/z//T/9v/2//b/9v/0//T/9f/1//f/+f/6
//z/+v/6//v/+//7//v//v/+/wAAAQABAAEA/v/9//z//v8CAAEAAgAEAAYABgAFAAUA
BQAFAAUABgAIAAgACAAJAAcABwAGAAYACAAJAAoACwAHAAYABQAEAAQABAAEAAQABgAH
AAgACQAIAAcABgAFAAYACAAJAAsACQAIAAcABwAHAAUABQAFAAcABwAHAAcABAADAAIA
AQAAAAEAAQABAAEAAwAEAAYABQAGAAYABwAKAAsADAAMAAgABAADAAIABAAFAAcABwAG
AAUAAwABAAIAAwAGAAcABQAGAAYABAADAAIAAgADAAQABAAFAAUABQAEAAQAAwAFAAUA
BQAGAAYABgAEAAQAAgACAAIAAgACAAEAAAAAAP7//v///wAAAwAEAAYABwARAA4ACQAG
AAIABAAEAAQABAAFAAUABQAFAAEAAQAAAAAAAwADAAQABAAGAAYABgAGAAYABgAFAAYA
BwAJAAsADAALAAoACQAHAAYABgAGAAUABQACAAAA/v/6//n/9//3//j/+f/7//z/+f/4
//j/+P/4//j/+P/5//v//f8AAAIAAAABAAMABQAFAAUABAAEAAQAAwACAAIABQAGAAYA
BwAJAAgACAAJAAYABQAEAAQABgAIAAgACAAFAAUABgAHAAkADwAVABoAGgAXABEACwAE
AP7/9P/m/9f/yf+8/7b/sv+y/7T/uv++/77/uv+0/7b/vP+8/7f/tf+8/8X/z//X/+T/
6f/o/+v/7v/s/+//9//+/wIABgAKAAwACwAKAAoACgALAA4ADwAPAA8ADwAOAA4ADQAK
AAoACwANAA8ADwAPAA4ADAAMAAwADAAOAA8AEAARAA8ADQAPAA8ADQAOAA4ADgARABEA
DwAOAAoACQAIAAcACgAMAA0ADQANAA0ADQAMAAsACwAMAA4ACgAKAAoACQAHAAcABgAG
AAgACgAMAA0ACwALAAkACQAJAAgABwAFAAYABgAHAAcABgAFAAMAAgAEAAQABAAEAAIA
AAD///3/+//7//v/+//+//7//P/8//v/+P/2//X/9f/1//X/9P/0//X/9f/1//X/9P/0
//b/9P/0//T/9P/y//L/8//z//b/9//3//j/+v/6//v/+//7//v//v/+////AQACAAMA
AAD///7/AAAFAAMAAwAEAAYABgAFAAUAAgABAAAAAAABAAIAAwAFAAQAAwABAAAAAwAD
AAMAAwAAAAAAAAAAAAEAAgADAAQABwAHAAcABwAGAAUABAADAAUABgAGAAcACAAIAAgA
CQAKAAcABgAFAAcABwAHAAcABwAHAAcABwAGAAcABwAHAAUABQAEAAQABwAIAAgACQAJ
AAkACQAIAAYAAgABAAAAAgADAAUABQADAAMAAgABAAAA//8AAP//AQAEAAYABgAEAAIA
AQABAAQABAAFAAUABQAEAAQAAwABAAEAAQACAAMABAADAAQAAwACAAEAAAAEAAUABgAI
AAcABgAGAAYABQAEAAQAAwAHAAYABQACAAEAAAD///7/AAABAAIAAwADAAMAAgACAAEA
AQACAAIAAgACAAIAAgACAAIAAQACAAUABwAJAAoACgAKAAoACQAEAAQABAADAAUAAgAA
AP7/+v/5//f/9//4//n/+//8//7//v///wAA///+//3//f/7//v//P/8//z//f///wEA
BQAFAAQABAAEAAMAAgACAAIAAgABAAEAAgACAAMABQAEAAMAAgACAAEAAgABAAAAAQAD
AAYACQAFAAcACwASABgAGQAXAA8ABAD6//L/6v/d/83/vv+2/7D/rP+q/7D/uv++/77/
vP+4/7b/uP+z/6//tP+7/8f/0f/W/93/4v/l/+j/7P/v//P/+P/8/wAABAAGAAcABgAG
AAYABwAGAAcABwAHAAgACAAJAAkABwAGAAYABwAJAAsADQAOAA0ADAALAAoACQAJAAkA
CQAMAAsADgAPAA0ADgAOAA4ADwAPAA0ADAALAAsACwALAAsADAAMAAsADQANAA0ADAAK
AAkACQAKAAoACgAKAAkABwAHAAYABgAGAAYABgAFAAcABwAFAAUAAwACAAEA//////7/
/v/9///////+//7///8AAAEAAgAAAP7//f/7//n/+f/5//n//P/8//r/+v/4//b/9f/1
//X/9f/1//T/9f/1//T/8//x//D/8P/y//L/8v/y//L/8v/y//P/8//y//P/8//0//b/
9v/3//f/9v/1//f/9v/3//n/+v/7//r/+f/4//r//f/7//v//P/9//7//v////3//f/9
//7///8AAAEAAwABAAEAAAAAAAAA///+//3///8AAAEAAgABAAAA///+/wAAAQACAAMA
AQABAAEAAQABAAIAAgADAAMAAgABAAEAAQD///////8AAAEAAgADAAIAAQAAAP///v//
///////+//////8AAAEAAgACAAMAAwADAAMAAgABAP7//v/+//3//f/+//3/AAABAAEA
AQABAAEAAwADAAMABAAEAAIAAQAAAAAAAQABAAAAAAD//wAAAAABAAEA////////AAAC
AAIAAAAAAAAAAAAAAAAAAAD///7//v///wAAAgAEAAMAAgACAAEA//8CAAMAAAD+//z/
+v/4//z//f/+/////v//////AAAAAP/////+/wEAAgADAAQAAwAEAAQABgAEAAUABgAG
AAgACAAIAAcAAgACAAIAAQADAAAA/v/8//j/9//1//X/8//z//T/9P/2//b/9//4//b/
9v/2//f/+f/5//r/+v/2//X/9f/1//n/+//8//7/////////AAD+//7//f/9//3//P/8
//3/////////AAAAAAIAAgACAAMAAwAEAAUABQAJAA0AEAAQABEADQAHAAAA+P/u/9z/
yf+3/67/rP+w/7T/tv+6/7z/vv+8/7b/uP++/7z/tf+3/7z/xf/L/9H/1v/Z/97/3//k
/+r/8f/1//b/9v/6//7/AgADAAQABAAEAAUAAwADAAIAAQADAAQABgAHAAYABgAHAAkA
CwALAAsACgAKAAoACgAKAAsACwALAAsADQALAA0ADQALAAoACAAGAAkACwALAAwACgAJ
AAgABwAGAAYABQADAAQABQAGAAYAAQD///7//v8AAAIABAAFAAcABwAGAAYABAACAAAA
/f///wEAAQADAAMAAgABAP/////+//7//f///////v/+//z//P/8//z//f/8//z/+//3
//f/9//3//b/9v/0//T/9P/y//H/8f/v/+//7//u/+7/7//v/+//7f/s/+z/7v/s/+z/
7P/s/+z/7P/t/+3/7P/t/+3/7v/w//L/9f/3//b/9f/3//b/9v/3//f/9//3//f/9//6
//7//f/+/wAAAQACAAIAAwAAAP///v/+//7//v/+////AQABAAAAAAAAAP///v/9////
AAABAAIAAAAAAAAAAAD///////////3//f/9//3//f/+//7///8AAAAAAAABAAEA////
///////////////9//3//f/9////AQACAAMABAAFAAUABgAEAAQAAwADAAMAAwADAAIA
AQD+//7//v/9//3//v/9/wAAAQABAAEA/////wEAAQABAAIAAgAAAAAAAAABAAMAAAD+
//3/+//8//z//f/9/////////wAAAgACAAAAAAAAAAAAAAAAAP7//f/8//z/AAACAAUA
CAAIAAYAAwAFAAYABQAEAAMAAgACAAEAAAD///7//////wAAAwADAAQABAADAAIAAQAA
AAMABAAEAAYABAAFAAYABgAIAAgACAAHAAYABgAGAAUABAAAAP3/+v/4//f/9f/1//X/
9f/2//b/+P/4//n/+v/6//r/+v/7//r/+f/5//j/+//9/wAAAwAEAAMAAQAAAP7//f/8
//z/AAACAAMABQAEAAIAAQABAAMAAwADAAQAAgAEAAQABAADAAMABAAFAAsADQARABIA
EgAPAAsABwAAAPr/8P/m/9f/yf+8/7D/qv+q/7b/wv/C/8T/yP/E/7r/uv+8/7f/t/+6
/8P/z//X/9j/3f/g/+P/6P/u//X/+f/8//7/AAACAAIAAwAEAAQABAAFAAgACQAJAAkA
CQAIAAgABwAHAAgACgANAAwACwAKAAgACgAKAAoACgALAAsACwALAAoABwAIAAcACAAK
AAsADAANAA0ACwAKAAkACQAJAAkACQAKAAoACQAHAAcABwAGAAYABwAJAAwACAAIAAgA
BwAHAAcABgAGAAgACAAIAAcABQAFAAMAAwAGAAYABgAFAAMAAgACAAEAAQABAAAAAAAA
AAAAAAAAAP7//P/7//n/+f/5//n/+f/4//j/9v/2//n/+P/4//n/+f/5//n/+P/1//P/
8P/t//H/8v/0//j/9//2//X/9P/0//T/9f/1//b/9//3//j/9v/2//f/9//7//v//v/+
//z//f/9//3/////////AgADAAEAAQACAAAAAAD/////AwAFAAcACgAHAAYABQAFAAUA
BQAEAAQAAwADAAMAAwAEAAQABAAEAAUABgAHAAgABwAFAAMAAQAEAAUABgAHAAkACgAK
AAsACgAIAAYABQAJAAcABwAHAAUABQAFAAUABQAFAAUABQAEAAUABQAFAAEAAQAAAAAA
BAAGAAcACQAJAAkACQAIAAQAAAD///7///8BAAQABQADAAMAAgABAAIAAwAGAAcABQAG
AAYABAABAAAAAAABAAQABAAFAAUABwAGAAYABQAGAAcACAAKAAkACAAFAAQABgAGAAYA
BgAHAAcABwAIAAYABAADAAIABAAGAAkACwAHAAYABgAGAAYABgAGAAcABwAHAAcAAwAD
AAIAAgABAAEAAgACAAMABAAFAAYACQAKAAoADAAMAA0ADgAOAA0ADAALAAkACAAIAAgA
BwAJAAYABAACAP///f/6//n/+v/7//3//v/8//z//f/+//7//v/+/////////wAAAAAA
AAEAAwAFAAcABwAGAAYABAADAAIAAgADAAQABAAFAAMAAgACAAMABAAFAAYACAAKAAwA
DAAMAAsACwAMAA0ADwAVABsAHAAcABcAEQALAAIA/P/w/+D/z//D/7z/tv+y/7L/uP/A
/8L/xv/E/8L/xP/G/77/t/+3/8D/y//T/9v/4v/l/+j/7f/w//L/9//9/wAABAAIAAoA
CgAJAAkACAAHAAcACQALAAwADQAQABAAEQARAA8ADgAOAA8AEAARABIAEgASABIAEgAS
ABMAEwATABMAEgAPABAADwASABQAFQAWABUAFQATABIADwAPAA8ADwAPABAAEAAPABEA
EQARABAADQANAA4AEAAQABAAEAAPAA0ADQAMAAwACgAKAAoACQAJAAkABwAHAAsADAAN
AA0ACwAKAAoACQAHAAcABgAGAAgACAAIAAgABgAEAAMAAQACAAMABAAFAAQABAACAAIA
AQD+//z/+//+////AAAAAP7//f/7//n/+f/4//j/+v/6//r/+v/6//j/+P/5//n/+v/7
//v//P/5//j/+P/3//z//f8BAAIABQAHAAgACQAHAAcABwAKAAoABwAGAAYABwAIAAgA
CQAKAAsADAAOABAAEAAQABEADgANAAsACgALAAsACwALAAwADAAMAAwACwAKAAkACAAJ
AAkACQAJAAgABwAGAAUABwAIAAgACQAHAAYABQAFAAYAAwACAAEAAwADAAMAAwAEAAUA
BgAHAAoACwALAAsABwAHAAYABgAJAAoACgALAAsACwALAAoACwAIAAgACAAIAAkACwAL
AAoACQAHAAUABwAHAAkACQAHAAgACAAGAAMAAgACAAMABgAGAAcABwAFAAQABAADAAEA
AQABAAIAAAAAAP7//v8BAAIAAwAEAAcABwAHAAgABQAEAAQABAAFAAYACAAJAAsACgAJ
AAgABgAFAAUABQAFAAgACAAIAAgACAAIAAcABgAFAAQABQAFAAYABgAFAAUABAAEAAQA
BAAEAAcACAAIAAoACQAJAAkACAAKAAoACgAJAAUABAADAAEAAAD8//n/9v/5//v//P//
//z/+//7//r/+P/2//X/9P/3//r//f8BAAAA//////7/AAABAAMABQAFAAUABAAEAAUA
BQAFAAYABgAGAAUABQAFAAQABAAFAAUABQAFAAYAAwAEAAMAAgAEAAUABwAJAAsADQAR
ABIAFAATABEADQAGAP7/7v/e/8//wf+2/67/sP+4/77/wP/C/8T/vv+2/7L/tv+2/7P/
t//C/83/1f/V/9j/3//m/+n/7v/0//f/+//+/wAAAgACAAYACQAMAAwADAANAA0ADQAM
AAsADAAMAA0ADQAOAA4ADwARABAADwAOAAwADQAOAA8AEAAOAA0ADAALAAsACQALAAsA
DwASABQAFgAUABEADAAIAAsADQAPABEAEQASABIAEQARABEAEQAQABEAEQASABQAEQAQ
AA8ADQAPAA8ADgAOAAwADAAMAAsADQANAAsACwAMAAwADAALAAkACAAIAAcACAAJAAkA
CgAJAAgABwAGAAgABgAFAAMA/v/9//z/+//+//7//P/8//3//P/8//3//P/7//r/+P/6
//v/+//7//v/+v/6//z/+//6//n/+P/3//j/+v/7//v/+//6//r/+v/6//v/+//7//v/
/v/+//7/////////AAABAAIABgAGAAMAAgACAAIAAgABAAEAAQABAAEAAgD///7//f/9
/wEAAwAEAAYABgAFAAQAAwACAAIAAgACAAQABAAEAAQAAwADAAMAAwAGAAcACAAJAAYA
BgAFAAUABwAGAAUABQAHAAUABQAFAAMAAwADAAMABAAFAAYABwAFAAUABAADAAIAAwAD
AAQABwAIAAgACQAGAAUABAACAAEA/v/+//7//P/9//////8DAAUABgAHAAUABQAHAAcA
BQAEAAIA/v8BAAIABAAHAAcABgAGAAUABQAEAAQAAwAFAAUABQAGAAUABAABAAAAAQAC
AAMABAAEAAMAAgACAAAAAAABAAIAAgACAAMAAwADAAIAAQAAAAIAAQABAAEA///+//r/
+f/4//r//P/+/wAA///////////+//////8AAAMAAwAEAAQAAwACAAEAAAACAAQABQAI
AAYABwAIAAgABgAGAAYABQADAAQABQAFAAIA/v/7//j/9//3//b/9//1//X/9v/2//b/
9v/3//j/+v/6//r/+//5//f/9v/0//X/9//6//3//f/7//j/9v/5//n/+f/6//7/AAAB
AAMA///8//r/+f/8//3//v8AAAAAAgACAAIAAQABAAIAAwAHAAkADQAQABAADQAJAAUA
AAD8//b/6v/Z/8f/uP+u/6j/pv+s/7b/vv/E/8L/vv+4/7j/tP+v/6//tP+9/8f/z//U
/9X/2P/Z/9j/3P/n//P//P/+//z//P/+//3/AAAAAAAAAQACAAMAAwADAAMAAgACAAEA
AwAEAAYACQAHAAcABwAGAAgACAAIAAgACQAJAAkACQAJAAcACQAJAAsADAAMAAwADAAL
AAgABgAFAAUABQAFAAUABgAGAAUABAADAAIAAAAAAAEAAwAGAAEAAAD///3//v//////
AAADAAQABQAFAAMAAQD9//v//f/+//////////7//v/9//3//f/8//z/+v/6//r/+v/8
//r/+f/3//b/9//4//n/9//2//P/8v/0//L/8f/x/+//7//v/+7/7f/t/+z/6//t/+z/
7P/u/+3/7P/r/+r/6P/o/+n/6f/o/+n/6f/q/+v/7P/u/+//8f/x//T/9P/y//P/8//z
//X/9f/1//j/+v/3//b/9v/2//b/9f/1//f/+f/7//7//f/8//v/+//7//v/+v/6//n/
+f/5//n/+P/4//j/+P/5//r/+//8//z/+//6//n/+//7//v/+//5//r/+v/7//j/9v/0
//P/+P/3//j/+f/5//n/+f/5//n/+f/5//n/+v/7//v/+//4//f/9f/0//b/+P/5//v/
+//7//v/+v/6//j/+f/6//n/+f/6//n/+P/3//X/8//0//X/+P/5//j/+P/3//T/9P/0
//X/9//2//b/9//3//X/9P/0//P/9f/1//X/9v/z//L/7//u//L/9P/2//j/9//3//f/
+P/0/w==
         </WaveFormData>
      </LeadData>
      <LeadData>
         <LeadByteCountTotal>10000</LeadByteCountTotal>
         <LeadTimeOffset>0</LeadTimeOffset>
         <LeadSampleCountTotal>5000</LeadSampleCountTotal>
         <LeadAmplitudeUnitsPerBit>4.88</LeadAmplitudeUnitsPerBit>
         <LeadAmplitudeUnits>��V</LeadAmplitudeUnits>
         <LeadHighLimit>2147483647</LeadHighLimit>
         <LeadLowLimit>268435456</LeadLowLimit>
         <LeadID>V2</LeadID>
         <LeadOffsetFirstSample>0</LeadOffsetFirstSample>
         <FirstSampleBaseline>0</FirstSampleBaseline>
         <LeadSampleSize>2</LeadSampleSize>
         <LeadOff>FALSE</LeadOff>
         <BaselineSway>FALSE</BaselineSway>
         <ExcessiveACNoise>FALSE</ExcessiveACNoise>
         <MuscleNoise>FALSE</MuscleNoise>
         <LeadDataCRC32>3317887442</LeadDataCRC32>
         <WaveFormData>
//8BAAEAAQD+//3//f/8//3//v///////f/+//7/+//3//f/9v/1//f/9//4//r/+f/4
//f/9v/5//z///8CAP////////7//P/8//7//v8FAAUABwAHAAoAEAAZACUAOABVAH0A
oQC4AMQAzADPAMsAwgC2AKEAegA+APD/nP9Q/xr//P7m/uH+9/4X/zH/Sv9k/3j/hP+R
/53/qP+z/73/yP/U/9v/4f/n/+3/8//6////AQAFAAcABgAHAAYABAAHAAgACgALAAwA
DgAPABAADgANAAwACgALAAwADQAQAA8ADwAPAA8ADwAOAA4ADgAPABAAEgASAA8ADgAN
AAwADQAOAA8AEAAPABAADQAMAA4ADQANAA0ADwAPAA8ADwANAA4ADgAOABEAEwAVABcA
FwAWABUAFAAVABYAFwAYABYAGAAYABgAFwAWABQAEgATABQAFQAXABYAFQAUABMAFAAR
ABAADgAOAA8AEQASABAADgAKAAcACgAIAAkACgAJAAgABgAEAAMAAwACAAEA////////
///9//7//////wAAAQADAAYABAAFAAYABgAJAAoADAAOAA4ADwASABIADwAOAA0ACgAK
AAsADAAOAAwACwAKAAkACgAJAAgABwAHAAcABwAGAAUABAABAAAAAQACAAMAAwABAAIA
AgABAP////8AAAAAAAAAAAAAAAD+/////////wEAAwAFAAcACAAIAAkACQAIAAcABgAF
AAcACgANAA8ADQAMAAsACgALAA0ADgAQAA0ADQAMAAsADQAMAAwADAANAA0ADQANAA4A
DQALAAkACwAJAAoACwAJAAoACQAIAAgACAAIAAcABwAHAAcABwAEAAMAAQD///////8A
AAEA/////wAAAAACAAIAAgAAAAAAAQACAAMAAAD///z/+////wAAAQACAAAAAAAAAAAA
///9////AAACAAAAAgACAAEA///+//z//P/9//7//////////P/6//z//P/8//z//f/9
//3/+//5//r/+v/6//v//P/9//7/+//5//f/9f/3//r//P8AAAAAAQADAAMAAwADAAMA
AwAFAAcACQAMAAsACgAJAAgADAAMAAsACAAEAAAA/v/+//z/+//6//v//P/9//7///8A
AAAA/v/+//7//f/9//7////9//z//f/5//f/9v/1//b/+P/4//j/+P/4//j/+P/3//b/
9f/1//n/+v/7//z//v/+//3//f///wUADAAUABkAIQAuAEUAZwCRAKwAvgDIAM8AzQDC
ALQApQCIAFYAEgDC/3D/Lv8E/+r+2f7j/v/+H/86/1j/dP+E/5H/nf+o/7H/tf+6/8b/
0//b/+X/7f/z//b/+P/5//z//f8AAAMABAAEAAIAAgADAAMABwAKAAwADgANAA0ADQAM
AAoACgAKAAwADgAPABAAEQAQAA4ADQAMAA8AEAASABIADwAOAA0ADAAMAAwADAAMABAA
EgAQABAADQALAAoACQAMAA0ADgAPAA0ADgAOAA4ADQANAA0ADQAQABAAEAAQAA0ADAAL
AAoADgASABQAFgAUABQAEwASABAAEAAQABEAEQARABEAEQAPAAsACQAGAAYABwAJAAoA
CgAKAAgABwAFAAIAAgACAAQABAADAAIAAAD///3/+//6//v//P/9////AAABAAEA/v/9
//3//v///wEAAwAEAAIAAAD///7/AgAFAAoADAAMAAwADAAKAAcABwAHAAgACgALAAwA
DQALAAkABwAFAAUABQAFAAQABgAGAAQABAADAAIAAQD//wEAAgACAAEA/f/9//7//v8A
AAAAAAAAAAAAAQABAAEA//////////8CAAIAAwADAAEAAQABAAEA//8AAAEAAQAEAAQA
BAAEAAQABQAFAAYABwAJAAoACwAJAAgACAAIAAkACQAJAAkACgAJAAcABQAFAAMABAAF
AAYACAAIAAgABAAEAAQAAwADAAMAAwADAAMAAwACAAEAAAD///////8BAAEAAgACAAEA
AAD///z//f/9//3//f/7//v/+f/5//j/+P/4//j/+//8//3//v/9//v//f/+//7//P/+
//7/AAD//////v/7//v/+//7//3////+/wAA/v/+//7//v/9//3//f/7//v//P/8//z/
+v/6//r/+v/8//3//v////7//v/9//7//v///wEAAQADAAMAAwADAAMAAwADAAQABAAE
AAQABAAHAAgACAAGAAEA/P/5//j/+v/7//z////9//3//f/9//7//v/8//z/+//5//j/
+P/5//f/9v/3//j/9//3//f/9f/2//X/9P/1//b/9//4//f/9v/1//X/+P/4//j/+P/8
//z/+//7//n//f8CAAoAFQAfAC4ARQBnAIsApACuALQAtwC1AKwAoACPAHAAOADu/5z/
TP8O/+j+0v7J/tf+9f4P/yr/TP9m/3r/hf+R/57/qf+x/7r/xP/N/9P/2//l/+3/8v/1
//X/9//3//n/+//7//r//f/+/wAAAQABAAIAAgACAAMAAwADAAIAAgACAAIABAADAAEA
///9////AAACAAQAAwAEAAYABgAGAAYABgAGAAYABgAGAAYABwAIAAUABAAFAAUABgAH
AAYABQAEAAMAAwAEAAQABAAFAAUABQAFAAQABAAEAAQABgAGAAYABgADAAQAAwACAAMA
BAAEAAQAAgACAAIAAwACAAEAAAD//wEA//////7//P/7//v/+v/7//z/+//7//n/9v/2
//b/9v/2//X/9P/0//X/9f/1//P/8//z//P/9f/2//f/9//1//X/9v/4//j/+f/6//r/
/P/8//3//v/9//3////+/wAAAAAAAP7//f/9//3//v///////////////////////v/9
//z/+v/6//r/+P/4//j/+P/4//f/+f/6//r/+f/4//n/+//8//v/+v/5//j/+v/7//v/
+//5//n/+f/5//r/+v/7//v//f/9//3//f/8//z//P/7//7//v/+//7//v//////AAD/
/////v/9//7//v///wAAAAD///7//f8BAAEAAAD//////f/+/////v8AAAAAAAD//wAA
AQABAP7//f/8//v//P/9//3//f/8//v/+//7//n/+f/6//r//P/8//z/+v/4//f/9v/1
//b/9//2//f/9v/2//b/9v/2//b/9v/2//j/9//6//z/+f/2//f/9v/4//f/9//2//f/
9f/z//L/8f/w/+//7v/z//X/9//3//b/9v/1//T/9f/2//f/+P/3//f/9//3//X/9v/2
//j/+f/7//7////9//3//f/9//7///8AAAIAAgACAAIAAgAEAAQAAwAAAP7/+v/4//j/
9v/1//T/9f/1//X/9f/1//T/9P/y//L/8//z//T/9v/2//P/8f/x/+3/6//q/+n/7v/y
//T/9v/0//T/9P/0//L/8v/y//P/9f/2//f/+P/3//b/9P/z//f/+/8CAAoAEQAbACYA
OQBZAIMApAC0AL4AxQDHALwArgCfAIQAUAAIALj/av8m//7+4v7P/tP+7/4N/yj/SP9i
/3T/f/+J/5L/nf+n/7T/wP/L/9X/2f/d/+X/7P/y//P/9v/3//z///8AAAAAAAAAAAEA
AQAAAAIAAwAEAAMAAwADAAIAAAAAAAAAAgAEAAUABgAHAAUABAAEAAQABQAGAAgACAAJ
AAgABwAGAAUABAADAAIABQAIAAcACAAGAAUABQAFAAMAAwADAAMABQAGAAYABgAJAAkA
CQAJAAoACgAKAAoACgAKAAoACgAJAAoACQAIAAoADAANAA4ADAAKAAgABwAIAAkACgAL
AAoABwAGAAQAAwADAAQABAAEAAQAAgABAP///P/8//z//v/+//3//P/5//n/+P/3//P/
8//z//P/9P/2//j/+f/7//v//P/+/wAAAQACAAIAAAAAAAEAAgAAAAEABAAEAAYABgAG
AAQAAQABAAEAAgAEAAUABgAHAAUAAwABAP///////////v8AAAAA/v/+//3//P/7//n/
+v/8//3//f/7//v//P/8//z//P/8//z/+v/7//v/+//6//n/+P/3//r/+v/7//v//P/9
//7//////wAAAQABAAQABAAEAAQAAgADAAMABAAGAAcABwAHAAUABAAEAAQAAwADAAMA
AwAHAAcABgAFAAQAAQABAAEABAAGAAYABgACAAIAAgABAAMAAwADAAMAAQABAAAA///9
//v/+v/5//r/+//9//7/AAAAAAAA/v/9//3//f/9//7////+/////f/8//v/+v/9//7/
//8AAP7/+//8//z//P/6//z//P/+//3//f/8//r//P/8//z//P/////////9//v/+v/4
//b/+P/6//z//v8BAAEAAQABAAAAAAD//wAA/////wAA//8BAAEAAQABAAIAAwAEAAYA
CAAIAAgACAAIAAgABwAEAAEA/v/9//7//P/7//r/+//9//3//f/9//7//v/8//z//P/7
//v//P/8//n/9//3//T/8//z//P/9v/4//j/+P/6//r/+v/6//j/+P/4//n//P/8//z/
/P/8//r/9//1//X///8MABAAFQAhADQATQBxAJUArAC8AMoA0wDPAMQAtgCfAHgAPgDu
/57/VP8e//7+6P7f/u3+C/8j/0D/YP94/4b/k/+f/6j/rf+z/8L/0P/Z/9//5//v//P/
9v/5//n/+//7/wAAAwAEAAQABAAEAAUABQAFAAYABgAGAAkACQAJAAgABgAGAAYACAAM
AA0ADgAPAA4ADAALAAoACQAKAAwADAAMAAwADAAMAAoACgAKAAoADgAQAA4ADgAMAAsA
CwALAAwADQAOAA8ADwAQABAAEAAQAA8ADgANABAAEAAQABAAEAAQABAAEAAOABAAEAAQ
ABAAEAAPAA4ADgAOAA4ADwAQABEAEgATABQAEQAQAA4ADQANAA4ADgAQABAADgANAAwA
CAAHAAYACAAIAAcABgAFAAUABAADAAEAAQABAAEAAwAEAAUABQAEAAMAAwAEAAUABwAJ
AAoACAAIAAkACgAJAAkACwAKAAwADAAMAAoABgAFAAQABAAHAAcABwAHAAYABQAEAAMA
BQAFAAUABAAGAAYABAAEAAMAAgABAP//AAACAAMAAwAAAP/////+//z//P/8//z//f//
/wAAAQD//////////wEAAgAEAAUAAwADAAMAAwADAAQABQAFAAgACAAIAAgABQAFAAQA
BAACAAMAAwADAAYABgAHAAgABwAHAAcABwALAA0ADgAPAA0ACQAIAAcABwAIAAcABgAE
AAQABAADAAQABQAGAAcABwAHAAYABQACAAEAAQABAAMAAwAEAAQAAgACAAIAAAD/////
/////wAAAQAAAAEA///+//3//P/8//z//P/8//v/+f/7//z////+/wEAAgAMAAsABQAA
AP7//v/+//7//v/9//3//f/7//v//P/8//z//v/+//7//v8BAAEAAQABAP//AAAAAAIA
BAAFAAcABwAFAAUABQAFAAgACQAKAAwADAAMAAwADAAMAAwACwAIAAQAAAD+//7//P/7
//r/+//7//v/+//7////AAD//wAA/v/9//3//v/+//v/+f/5//r/+f/5//n/+v/8//z/
/P/8//z//P/8//v/+v/5//n/+//8//3//v////7//P/7////BQAMABIAGwAnADQATQBx
AJUArAC6AMQAywDHALoArgCXAHIAOADq/5j/TP8Q//L+3v7X/uf+A/8f/zz/WP9y/4b/
lf+d/6b/r/+z/7r/xv/R/9n/4f/r/+//9P/2//f/+v/7//7/AQACAAIAAAAAAAEAAQAC
AAQABQAGAAkACQAJAAgABgAGAAYACAALAAsACwALAAkACAAIAAgACAAIAAkACAAKAAoA
CgAKAAgABgAEAAIABQAIAAcACAAKAAkACQAJAAkACQAJAAkACQAKAAoACgAKAAkACAAH
AAoACgAKAAoACgAKAAoACgAIAAoACgAKAAsADAAMAAwACgAKAAoACwALAAsACwALAAoA
BwAGAAQAAwADAAQABAAGAAYABAADAAAA/P/7//r//P/8//v/+v/7//v/+v/5//n/+f/5
//n/+//8//3//f/8//v/+//8//7///8AAAAAAAAAAAEAAgABAAEAAwACAAUABgAHAAYA
BAADAAIAAgAEAAUABgAHAAgABwAGAAUAAgABAAAA/v8AAAAA/v/+//3//P/7//n/+//8
//z/+//5//n/+v/6//r/+v/6//r//P/9//3//f/9//3//f/9//7//v//////////////
///9//7//////wAAAAAAAAAAAAABAAEAAgAEAAUABQAFAAQAAgABAAAABAAFAAYABwAL
AAsACgAJAAcAAwACAAEAAgAEAAQABAAAAAAAAAD///7//f/8//v///8BAAIAAwABAP//
/v/9//////8AAAAA/v/+//7//P/9//3//f/9///////9//3/+//6//n/+P/7//z//f/+
//3/+//9//7//P/6//z//P/+///////8//v/+v/5//j/+//7//v/+f/5//r/+v/6//j/
+P/4//j/+f/5//n/+f/3//j/+P/6//3///8CAAMAAwADAAMAAwACAAMABAAGAAcACAAJ
AAoACQAIAAYAAgD///z/+//8//v/+//7//3/+//7//v/+//8//z/+v/6//r/+f/5//r/
+v/3//X/9f/0//P/8//z//P/9P/z//L/8//0//X/9v/1//T/8//z//L/8v/y//L/9//4
//j/+f/3//v/AAAIABMAHwAsADsAWQB/AJ4AsgC8AL8AvwC2AKoAlwB4AEoACgC4/2b/
JP/2/tj+yf7T/uv+Cf8k/0L/YP9y/4H/j/+e/6n/r/+0/77/x//R/9v/5f/t//L/9P/1
//j/+f/6//3//v/+/wAAAAABAAEAAQACAAIAAgAGAAcACAAIAAcABgAFAAYABwAHAAcA
BwAKAAoACwAMAAoACgALAAoACgAKAAoACgAKAAoACgAKAAsADAAJAAgACQAJAAoACwAK
AAkACAAHAAoADAANAA4ADgANAAwACwAMAAwADAAMAA4ADgAOAA4ACwAMAAsACgAKAAoA
CQAIAAgACAAIAAkACgALAAwADQAMAAkACAAGAAMAAwAEAAQABQAGAAUABQADAAAAAAAA
AAAAAAD///7///////7//f/5//n/+f/5//r//P/+/////f/9//7/AAAAAAEAAgACAAQA
BAAFAAYAAwADAAUABAAFAAYABwAGAAQAAwACAAIAAQABAAEAAQADAAMAAwADAAMAAwAD
AAIAAgACAAAAAAAAAAAAAAD///3//v/+//3//P/9////AAD///7//f/8//7/////////
/f/9//3//f/8//z//f/9/////////////v/+//7//f8AAAAAAAAAAP7//////wAA/v//
//////8BAAAAAAAAAP//////////AgADAAMAAwACAP///////wAAAgACAAIAAQACAAMA
AwABAAEAAQABAAEAAQAAAP///v/9//3//f/7//v//P/8//7//v/+//z/+f/5//n/+f/6
//v/+v/7//v/+v/5//j/9v/2//b/9v/4//f/+v/8//v/+P/5//j/+v/9//v/+P/2//T/
8v/w//P/9f/3//f/+P/6//v//P/7//r/+f/4//r/+//8//3/+//8//z//v/8//3/////
/wAAAQACAAMAAwADAAMABAAGAAYABgAGAAYABgAFAAIA/P/4//b/9v/3//f/9//5//f/
9//3//f/+f/6//n/+v/3//P/8P/u//L/8f/x//P/8//z//T/9f/z//T/8//y//T/9P/0
//T/9v/2//b/9//3//b/9f/0//f/+P/4//n/+//9/wIACAATACEANABRAHUAmQCwALwA
wgDHAMUAvAC2AKMAegA4AOb/lP9I/xD/9P7k/t3+6/4J/yP/PP9W/2z/fP+J/5f/ov+r
/7X/wP/K/9H/1f/f/+v/8//2//j/+f/8//3//f///////v8BAAIABAAFAAMABAAEAAQA
BwAHAAcABgAEAAQABAAGAAcABwAHAAcACQAKAAwADgALAAoACgAIAAkACgALAAwACgAK
AAoACgAJAAoABwAGAAkACQAKAAsACQAHAAUAAwAGAAgACQAKAA0ADQANAA0ADQAMAAsA
CgAMAAwADAAMAAsADAALAAoADAAMAAsACgALAAwADQAPAAwACwAKAAkACwAJAAkACAAH
AAcACAAIAAYABgAEAAMAAwAAAAAAAAD///7//P/6//r/+//7//v/9//3//f/9//1//b/
9//3//n/+f/6//z/+//7//v/+v/+/wAAAwAGAAMAAwAFAAQAAgACAAIAAAD///////8A
AAMAAwADAAMAAwADAAMAAwD///3/+//4//v//P/7//z//P/8//z/+//6//r/+f/3//j/
+f/7//z/+//6//n/+P/6//v/+//7//n/+f/5//n/+v/6//v/+//+////AAABAAEAAgAD
AAMAAgACAAIAAgACAAMAAwAEAAQABQAFAAUABgAGAAcACAAIAAcABgAFAAUABQAEAAMA
BQADAAQABQAEAAQAAgAAAAEAAgADAAMAAgABAAAA//8BAAEAAAD//wAA/////////f/7
//r/+P/5//r/+//6//n/+f/5//n/+//7//n/+f/6//r/+v/6//n/+P/3//b/+P/5//7/
AgACAP7//P/+//z/+v/6//r/+v/5//n/+f/3//f/+P/4//j/+v/6//r/+v/6//n/+P/3
//j/+v/7//7//f/9//7//f///////////wAAAQACAAQAAwACAAEAAAADAAQABAACAPz/
+P/2//b/9//3//f/+f/7//v/+//7//z//P/6//r//P/7//v//P/7//f/9P/z//D/7//v
/+//8f/0//X/9v/0//T/9P/0//b/9v/2//f/9v/2//b/9v/4//j/9//3//3/AQAGAAoA
DwAZACYAPQBfAIcAogC2AMYAzwDPAMQAtACnAI4AXgAQALz/bv8u/wT/7P7f/un+Bf8h
/zz/Wv9y/4D/i/+V/6D/q/+3/8D/yv/T/9v/4f/n/+v/8P/2//f/+v/7//z///8AAAAA
AAAAAAEAAQACAAQABQAGAAUABQAFAAQABgAGAAYACAAHAAcABwAHAAYABAADAAIABAAG
AAkACgALAAoACQAIAAoACgAKAAoACgAMAAoACgAKAAkACQAJAAoACwAMAA0ADAAMAAsA
CgALAAsACwALAAwADAAMAAwACgAKAAoACgALAA4ADwAQAA4ADgANAAwADgAOAA4ADwAP
AA8ADwAPAAwACQAIAAYABQAFAAYABgAGAAYABAADAAYABAAFAAYACAAIAAcABgACAAEA
///9//7///8AAAEAAAAAAAAA////////AAACAAIAAwAEAAQAAgACAAMABAAGAAcACgAK
AAkACAAHAAQABAAFAAYACAAHAAcABwAHAAMAAQD///3///8BAAMABAADAAIA///+/wAA
AAAAAP////8AAAAA///7//v//P/8////AAABAAIAAQABAAAA//8AAAEAAgADAAQABAAF
AAUAAwADAAMAAwAEAAYACAAJAAkACAAHAAYABgAHAAcACAAKAAsACwALAAgABgAFAAQA
BwAJAAsADQAOAA0ACwAJAAcAAwACAAEAAwAGAAcACAAEAAQABAADAAQABQAGAAcABQAF
AAQAAwAEAAMAAwADAAMAAwAEAAQAAwACAAEA/v///wEAAwAFAAQAAwAAAP//AAAAAAAA
AAACAAIAAgACAP7/+//8//z/AAAAAAQABgACAAEAAAAAAAAAAAAAAAEAAQABAP///v/+
//3//P/8//z//P/8////////////AAACAAMABgAGAAcACQAJAAcABwAHAAcACgALAAwA
DgAMAAwADAAMAAwADAALAAgABgACAAAAAAD9//3//f///wEAAQABAAEAAgACAAAAAAD+
//3//f/+/wAA/f/7//v/+P/3//f/9//6//z//P/8//v/+v/5//j/+f/6//v//f///wAA
AQACAAIAAgABAAEABQALABIAGgAjAC8AQgBdAIUApwC6AMYAzgDTAMsAvgCwAJUAaAAo
ANj/iP9E/xb//v7q/uf++/4X/zH/Tv9o/37/jv+b/6X/sv+5/73/xv/Q/9n/4f/r//P/
9//4//n/+f/7//v/AAADAAQABAAFAAYACAAJAAkACgAKAAoADAANAA4ADgAMAAwADAAO
AA8ADwAPAA8ADgAMAAsACgAOABAAEwAUABEAEAAPAA4ADgAOAA4ADgAQABIAEAAQABIA
EQARABEAEQARABEAEQATABQAFAAUABQAEwASABEAEgASABIAEgAQABAAEAAQABMAFgAX
ABgAGAAYABcAFgAVABQAEwATABUAFQAVABUAFAARABAADgAOAA8AEQASABEAEAANAAsA
CgAGAAUABAAGAAgACQAKAAgABwAFAAMAAwADAAMAAwADAAQABQAFAAQAAwADAAQABgAH
AAgACAAFAAQABAAEAAcACQANAA4ADwAQABEAEAANAA0ADQAOAA8ADwAPAA8ADAALAAoA
CQAJAAkACQAIAAkACgAJAAoABwAGAAUAAwAFAAYABgAFAAUABQAGAAYABAAEAAQABAAE
AAUABQAFAAMAAwADAAMABQAGAAgACQAHAAcABwAHAAUABgAHAAcACAAIAAgACAAJAAsA
DAAOAA8AEQASABMAEQAQABAAEAAPAA8ADwAPABAADwANAAsACwAJAAoACwAMAA4ADgAO
AAoACgAKAAkACwALAAsACwALAAsACgAJAAYABQAFAAUABwAHAAgACAAHAAYABQACAAMA
AwADAAMAAgABAP7//f///wAAAQACAAUABgAHAAgABgADAAQABAAGAAQABgAGAAQAAwAD
AAIAAQABAAEAAQADAAQABgAGAAYABgAGAAUABAABAAMABAAEAAQAAwACAAEAAAABAAEA
AQABAAMABAAEAAYABQAFAAYABQAGAAcACAAJAAcABwAHAAgABgAGAAYABgANABAAEgAS
AAoABAAAAP7/+//7//v//f///////////wAAAAD+//7/AAD/////AAD+//v/+f/5//n/
+f/6//v/+//8//v/+v/6//r/+v/6//z//P/8//3/+//6//n/+P/9//7//v///wEABQAI
AA4AFwAjADQATwBzAJUAqACyALgAvQC7AK4ApgCbAHoAQADy/57/Tv8Q/+7+2v7T/uX+
B/8h/z7/Wv9u/3r/i/+b/6b/sf+7/8T/zP/T/9n/4f/p//H/9v/6//v//v//////AQAB
AAAAAwAEAAYABwAIAAoACwAMAAwACwAKAAgACQAKAAsADgANAAsACQAHAAkACAAIAAgA
DAAOABEAEgAOAAwACgAIAAsADAANAA4ADgAQAA4ADgAQAA8ADwAPABEAEQARABEADwAQ
ABAAEAATABMAEwATABMAEgARABAAEgASABIAEgAQABIAEgASABAAEAAPAA4AEQASABMA
FQASABEAEAAPABEADwAPAA4ACQAHAAYABAAFAAYABQAFAAYABAAFAAYABQAEAAIAAAAB
AAEAAAD//////////////v/+//7//f/+////AQAEAAMAAwADAAIAAwAEAAYACAAGAAcA
CgAKAAgACAAIAAYABgAHAAgACgAKAAkACAAHAAgABwAGAAUABwAHAAcABgADAAIA///+
/wEABAAHAAkABwAGAAQAAQABAAEAAgACAAAAAAAAAAAA/v////////8CAAMABAAFAAMA
AgACAAEAAwADAAMAAwADAAQABQAFAAQABAAEAAQABQAHAAgACgAIAAcABQADAAQABAAF
AAYACAAJAAoACwAKAAkABwAFAAYAAwADAAMAAQACAAEAAAACAAQABgAHAAUABQAFAAUA
AgABAP///f//////AAABAAAA//////7//v/+//7//P/9//3//f/9//v/+//5//n//P/8
//z//P/7//r/+f/4//n/9//5//r//P/6//z//P/7//n/+P/2//j/+f/6//v/+//5//T/
8v/w//L/9P/2//j/+f/5//n/9//4//r/+//8//r/+v/6//r/+v/5//j/9//4//r/+//+
//z//f//////AQABAAEAAQAEAAUABgAIAAUABAADAAIABQAGAAYABAD+//r/+P/4//f/
9//3//n/+f/5//n/+f/3//b/8//y//X/9f/2//j/9v/x/+3/6//t/+3/7v/v//H/9P/1
//b/8//y//H/8P/x//L/8//1//T/9P/0//T/9v/2//X/9f/5//3/AgAIAA0AFQAiADUA
VwCDAKIAsgC8AL8AuwCyAKIAkwB6AFAAEADA/27/Jv/2/tr+x/7N/un+Cf8k/0L/Xv9w
/3v/if+S/5v/pf+y/8T/0f/Z/93/4f/n/+z/8v/z//b/9//6//3//v/+//z//P/9//3/
AQAEAAYACAAHAAUAAwAAAAEAAgADAAYABgAFAAQAAwAEAAQABQAGAAcACAAKAAoACQAI
AAcABgAGAAYABgAGAAYACAAGAAYABQADAAIAAQACAAMABAAFAAIAAgABAAAAAgADAAQA
BQAJAAoACwAMAAkACAAHAAYABwAKAAsADAALAAoACAAGAAQABAAEAAUABAADAAIAAQAD
AAEAAQAAAAIAAwAFAAYABAACAP7/+//7//j/+P/4//b/9v/1//T/8f/x//D/7//v/+//
7//v/+3/7v/v/+//7f/t/+7/8P/w//H/8v/y//P/9P/2//j/+v/7//7//v/8//z//P/6
//v/+//7//z/+//7//v/+//4//f/9v/1//f/+f/7//z/+v/6//j/+P/2//b/9v/1//P/
9P/0//P/8f/x//L/8v/z//T/9f/2//T/9f/1//X/9//3//f/9//4//j/+f/5//b/9f/0
//P/9f/4//v//f/+//7//v/+//7//////wAAAAABAAEAAQD+//z/+//6//z//f/+////
//////7//f/9//v//P/9//3//v/9//z/+f/4//f/9f/2//f/+P/5//j/9//1//P/8//z
//T/9f/1//X/9v/2//X/9P/z//D/8f/x//H/8f/w/+//7P/r/+//8P/x//L/8v/y//L/
8v/t/w==
         </WaveFormData>
      </LeadData>
      <LeadData>
         <LeadByteCountTotal>10000</LeadByteCountTotal>
         <LeadTimeOffset>0</LeadTimeOffset>
         <LeadSampleCountTotal>5000</LeadSampleCountTotal>
         <LeadAmplitudeUnitsPerBit>4.88</LeadAmplitudeUnitsPerBit>
         <LeadAmplitudeUnits>��V</LeadAmplitudeUnits>
         <LeadHighLimit>2147483647</LeadHighLimit>
         <LeadLowLimit>268435456</LeadLowLimit>
         <LeadID>V3</LeadID>
         <LeadOffsetFirstSample>0</LeadOffsetFirstSample>
         <FirstSampleBaseline>0</FirstSampleBaseline>
         <LeadSampleSize>2</LeadSampleSize>
         <LeadOff>FALSE</LeadOff>
         <BaselineSway>FALSE</BaselineSway>
         <ExcessiveACNoise>FALSE</ExcessiveACNoise>
         <MuscleNoise>FALSE</MuscleNoise>
         <LeadDataCRC32>4209445831</LeadDataCRC32>
         <WaveFormData>
AAABAAEAAQD///7//v/+////AAABAAIAAQAAAP3/+//5//f/9//3//X/9v/2//f/+f/5
//n/+f/8//3//v///////v/9//z//f/+//7//v8CAAAAAQAAAAAABgARACMANwBXAH0A
pADIAOwAEgEvAT4BQAE4ASAB8QCtAFgAAQCz/2//Pf8X/wn/HP83/0z/Y/96/4j/lf+e
/6f/r/+2/7//yv/T/9n/3//m/+z/8P/4//v//P/9//7///////////8AAAEAAwAFAAUA
BQAFAAYABAAEAAQABAACAAIAAgACAAQABAAEAAUABQAFAAUABQAEAAUABQAFAAUABAAE
AAQABAAEAAQABAACAAIAAgACAAEAAQABAAEA//////////8AAAAAAAAAAAQABQAGAAYA
BQAEAAMAAwAEAAUABgAHAAUABQAFAAUAAwACAAEAAQABAAIAAgABAAEAAQAAAP///v/9
//z//P/6//r/+v/6//n/+f/3//f/+f/3//f/9//3//b/9f/z//X/9P/y//T/8//x//D/
7//x//L/8//1//j/+f/6//z//P/8//3//v8CAAMABAAFAAYABwAHAAkACAAIAAgACAAG
AAUABQAGAAUABQAFAAUABgAGAAUABAACAAIAAQABAAEAAAD/////AAAAAP///f/9//7/
/v/8//z//P/8//z/+v/5//n/+f/7//v/+//8//3//v///wEAAQABAAEAAgAAAAEAAQAB
AAIAAwAFAAYABAAEAAUABQAGAAYABgAGAAUABQAFAAUABgAGAAYABgAFAAUABQAFAAUA
BgAGAAUABgAEAAQABAACAAIAAwADAAEAAQAAAAAAAAABAAEAAAD///7//v/+//v/+//7
//v/+//7//r/+v/9//7///8AAP///v/8//v//P/7//v//P/8//v/+//7//v/+//7//v/
+//7//v//P/7//v/+//8//z/+//5//n/+//7//v/+//6//v/+f/4//r/+v/6//r/+v/6
//j/9//3//n/+f/5//n/+f/5//n/9v/1//T/8//3//r//P////7//f/9//7///8AAAIA
AwADAAMABAAEAAMABAAEAAYACQAKAAoABwABAP3/+//6//b/9v/4//n/+//7//v/+v/4
//j/+P/4//r/+v/6//r/+v/5//f/9f/0//P/8v/y//L/8//z//P/9f/1//X/9f/0//P/
8//y//T/9P/1//b/9//4//n/+v/5//r//v8EAAkAFQAlAD8AYwCMAK4AzADwABEBKAEu
ASgBHAH7AMUAegAjAM//h/9L/x//A/8I/yX/Pv9T/2z/gP+N/5j/o/+t/7L/t/+8/8X/
zf/X/97/5P/q/+7/8f/y//P/9P/0//X/9v/3//X/9f/2//f//P/9//7/AAD///7//f/8
//7//v/+//7/AAAAAAAAAQD//////////wAAAQABAAEA/f/8//z//P/+//7//v/+//z/
/P/8//z/+f/5//n/+f/7//v/+//7//r/+v/6//r/+//7//v/+v/6//r/+v/7//n/+f/5
//n//f///wEAAwACAAAA/v/9//v//P/8//v/+//7//r/+f/4//f/9v/2//T/9P/0//T/
8//z//H/8f/x/+//7//v/+7/7v/u/+3/7f/s/+r/7P/s/+v/6//r/+7/7v/u/+//7v/v
//D/8v/0//T/9f/2//X/9f/1//X/+v/9////AwAEAAQABAAEAAQAAwADAAQABQAFAAUA
BQACAAIAAQAAAAAAAAD/////AQAAAP/////+//7//f/7//v//P/8//r/+v/6//r/+v/6
//n/+f/5//v/+//7//z//P/8//z//f/7//v/+//8//r/+//7//v/+f/5//r/+v/8//z/
/f/9/wAAAAAAAAAAAwADAAMAAwAEAAQABAAEAAMAAwADAAMAAgACAAEA//8BAAAAAQAC
AAAAAAABAAEAAQABAAAAAAD+///////+/////v/+//7//f/9//3//f/9//3//P/8//r/
+v/6//r/+v/6//n/+f/4//f/9//4//b/9f/1//X/9v/3//j/+f/5//n/+f/6//v/+//7
//z/+v/5//f/9//5//n/+f/5//j/+f/5//r/+v/6//r/+v/8//z/+v/5//f/+f/5//n/
+f/5//n/+f/7//v/+//7//v//P/8//3//f/9//7/AAAAAAAAAQABAP////8AAAAAAAAA
AP//AAAEAAYABwAFAAAA+//4//b/9f/2//n/+//9//3//f/8//r/+v/6//r/+f/4//f/
9v/1//X/9P/z//P/8//z//T/8v/z//P/8//z//P/8//z//P/8//0//T/9v/2//f/+P/2
//b/9v/2//f/+v/8/wIACwAXACcAPwBhAIYApgDEAOQA/wASARYBEgECAd8ApQBaAAUA
t/9v/zf/D//7/gb/If84/0//bP+A/4//mP+f/6n/sv+5/8D/yf/R/9f/3P/k/+r/7v/x
//L/8//0//T/9f/2//f/+f/5//r/+//9//3//f/+//7//v/+//7//v/+//7//v/7//r/
+f/5//v/+//7//v//P/9//3//f/8//z//f/+//7//v/+//7//P/8//z//P/9//3//f/9
//3//f/9//3/+v/6//r/+v/7//v/+//6//r/+v/6//v/+//7//v/+//5//n/+f/5//v/
+v/5//n/9//4//j/9//1//X/9P/z//L/8f/w//D/7v/u/+7/7v/u/+//7v/v/+3/6//r
/+v/6v/q/+r/6f/r/+r/6P/q/+r/6f/p/+n/7P/s/+z/7f/u/+//8P/y//T/9P/1//b/
+P/5//r/+//6//v/+//9//7//v/+//7//v/9//3//v8BAAEAAQABAAIAAgABAAAA/v/+
//3//f/8//r/+P/3//j/+P/3//X/9v/4//n/+P/4//j/+P/4//r/+f/5//n/9//3//f/
+P/2//b/9v/3//n/+f/5//r/+P/5//n/+f/3//f/+P/4//r/+v/7//v//P/8//z//P/9
//3//f/9//z//P/8//z//f/9//3//f/9//7//v/9//7//P/8//z//v/+//////8BAAEA
AAAAAP/////+//z//P/8//3//v/7//v/+//7//3//f/8//z/+v/6//r/+v/4//j/9//3
//j/9//3//j/9v/1//X/9f/1//X/9f/1//f/9//3//j/+P/3//b/9v/4//f/9f/1//X/
9f/z//T/8//y//H/8P/y//T/9P/1//P/9f/1//X/9//3//f/9//5//n/+f/5//r/+v/5
//n/+//7//z//v/+//7///////////8AAAAA//8AAAAAAgAEAAYABwAFAP//+//5//j/
9P/0//b/9//3//f/9//2//T/9P/0//T/9f/2//f/+P/0//P/8f/v/+7/7f/s/+z/7v/x
//P/9f/1//X/9f/1//P/8//0//T/9P/0//X/9v/0//T/9P/0//X/+P/6//7/BwATACEA
OQBbAIYArADMAPAAEQEoAS4BKgEeAQEBxwB6ACUA0f+J/03/Hf/9/gD/G/8y/0n/ZP94
/4X/kP+X/53/pv+x/7z/xf/N/9X/2P/c/+L/7P/w//L/9P/2//j/+f/6//v/+//7//z/
/f////////8AAP///v/9//z//P/8//z//P/+//7//v////3//f/9//3//v//////////
//7//v/+//z//P/8//z//P/8//z//P/7//v/+//7//n/+f/5//n/+P/4//j/+P/8//3/
/v/+//3//P/7//v//P/9//7////+//3//P/7//7//v/+/////P/8//v/+f/6//v/+//7
//r/+f/4//j/9P/0//T/9P/1//X/8//z//P/8f/x//H/8v/y//L/8f/x//D/7v/w/+//
7f/s/+v/7f/u/+//8f/z//X/9//6//z//P/9//7//v///wAAAQAAAAEAAQADAAQABAAE
AAQABgAFAAUABgAHAAcABwAHAAQABAADAAIAAgACAAEAAQABAAAA//////7//v/9//v/
/f/+//7//P/8//z//P/8//7//f/9//3//P/7//r/+v/6//r/+v/7//n/+f/5//r/+//9
//7///8AAAEAAwAEAAQABAAFAAUABgAGAAYABgAHAAcABwAHAAgACAAIAAgABwAHAAcA
BwAHAAgACAAHAAgABgAGAAYABgAGAAcABwAFAAUABAAEAAYABwAHAAYAAwACAAIAAgAA
AP///v/9///////+//7///8AAAEAAgACAAIAAQABAAEAAQACAAQAAwABAAAA//8BAAEA
AQABAAAA///+//7//f/9//3//v/8//3/+//9//z//f/+////AAD+//7//P/7//r/+//6
//n/+//9////AQADAAMAAwADAAQABAADAAMAAgABAAEAAgADAAQABgAHAAUABQAGAAYA
BwAIAAgACgANAA4ADgALAAcAAwABAAAA/v/+/wAAAQD////////+//7//v/+//7/AAAA
AAAAAAD8//v/+f/3//f/9//3//j/+v/7//v/+//9//3//f/9//3//f/+//7//v/+////
AAD+//z/+v/4//f//v8IAAoADwAdADUAVQB7AKAAwgDoABABMwFCAUIBPAEmAfkAtQBg
AAsAu/93/0P/G/8J/xj/M/9I/1//ev+O/5n/oP+r/7P/uP/B/8z/1//d/+P/6P/u//T/
9v/5//r/+//8//7///8AAAEAAwADAAQABQAGAAUABAAEAAYABgAGAAYABgAGAAYABgAJ
AAoACwANAAwACwAKAAkACAAJAAkACQAHAAYABgAGAAYABgAGAAYACAAIAAgACAAFAAUA
BQAFAAYABwAIAAkABgAGAAYABgAFAAUABQAEAAYABgAGAAcABwAHAAcABwAFAAUABQAF
AAQAAgAAAP//AAACAAMAAwAFAAUABAADAAQAAwACAAIAAAAAAAAAAAABAAEA////////
/f/9//3//P/8//z/+//7//r/+P/6//j/9//3//f/+v/6//r/+//+////AAACAAQABAAF
AAYABgAHAAgACQAKAAsACwANAAwADAAMAAwACwAJAAgACAAJAAkACQAJAAgACAAHAAYA
BwAIAAgACQAJAAgABwAHAAYABgAFAAMABAAGAAcABgADAAIAAQAAAAAA////////AQAB
AAEAAgACAAIAAgADAAMAAwADAAQABAAFAAUABQAFAAUABgAGAAYABgAHAAcABgAGAAYA
BgAGAAUABAADAAcACAAJAAoACwALAAsACwAMAA4ADwAPAAwACgAKAAoACQAIAAgABwAH
AAcABgAGAAcACQAKAAoABwAGAAYABgADAAMAAwADAAMAAwACAAIAAgACAAIAAgACAAIA
AQABAAAA/////wAAAAD////////+//3//P/7//v/+//7//z/AAABAAIABAAMAAkABQAB
AAAAAAAAAAAAAAD+//7//P/7//v//f/9//3///////////8BAAEAAQABAAEAAgACAAMA
BQAFAAYACAAGAAYABwAHAAcABwAIAAgACQAKAAoADAANAA4ADgALAAcAAwABAAAA/f/8
//3//f/9//3//f/8////AAABAAIAAgACAAIAAgD///3/+v/3//j/+f/6//z//P/9//3/
/f/7//v/+//7//v/+//8//z//P/8//3//v/8//z//P/8////AgAEAAoAEQAhADMATwBz
AJoAvADcAAIBHwEuATABKgEUAesArQBcAAUAs/9t/zv/Ff8F/xT/Mf9I/1//dv+I/5n/
pP+r/7H/uv+9/8L/z//X/9v/4v/q//D/9P/5//r/+//8//z//f/+/////f/9//7///8B
AAEAAQACAAIAAgACAAIABAAEAAQABAAEAAQABAAFAAMAAwADAAMAAgADAAMAAwACAAIA
AwAEAAEAAAD///7///8AAAEAAgABAAEAAQABAAMAAwADAAMAAAAAAAAAAAABAAEAAQAA
AAAAAAAAAAEAAQABAAEAAQABAAEAAQABAAEAAAD///////8AAAAA/////////v/9//z/
+//6//r/+P/4//j/+P/3//f/9f/1//P/8f/x//H/8v/y//L/8f/z//L/8P/y//T/8//z
//P/9P/0//T/9f/2//f/+P/6//z//P/9//7/AAABAAIAAwACAAMAAwAFAAcACAAJAAoA
CAAHAAcACAAJAAkACQAJAAoACgAJAAgABwAGAAQAAwAFAAQAAwADAAIAAgABAP////8A
AAAA/v/8//z//P/8//7//f/9//3//f/9//3//v8AAAAAAAABAP///////wAA/v//////
////////AAAAAP7//v//////AQACAAMABAAFAAUABQAFAAMAAgABAAAABAAFAAYABwAJ
AAoACgAJAAcABAADAAIABAAEAAUABQAEAAMAAQAAAP7///////7/AAAAAAEAAgD/////
/////wEAAQAAAAAAAAAAAAAAAAD+//7//f/9//7//f/9//7//f/7//r/+f/6//v//P/9
//3//f/9//7//f/9//3//v/+/////f/8//z//P/8//z//P/8//r/+f/5//v/+//7//v/
+//7//v/+f/5//n/+f/7//z//P/9/wAAAQADAAYABQAEAAQAAwADAAMABAAEAAUABgAG
AAgABwAIAAgABQADAP///f/8//r/+v/8//3//f/9//3//P/6//r/+v/6//z//P/8//z/
+v/5//f/9f/1//X/9f/2//T/9f/1//X/9f/1//X/9f/z//P/9P/0//L/8v/z//T/9//4
//n/+v/5//r//P8AAAkAFQAlADkAVwB8AKAAxADmAAMBGAEeARwBDgHtALsAeAAlANH/
if9J/xf///4C/xv/NP9L/2T/ev+L/5T/n/+p/7L/t/++/8f/z//X/97/5P/q/+7/8f/y
//P/9P/4//n/+v/7//r/+f/5//n/+//7//v//P/9//7///8AAP7//v/+//7/AAAAAAAA
AQACAAMABAAFAAUABQAEAAMAAQAAAAAAAAAAAAAAAAAAAAAAAAAAAAAA///////////9
//3//f/9//7//v/+//7//f/9//3//P/+//7//v////3//f/9//3//f/9//3//f/8//r/
+P/3//f/+P/4//f/+v/7//v/+//5//f/9f/0//T/9P/0//T/9f/1//P/8//z//H/8f/x
//D/8P/w/+//7//u/+z/7v/u/+3/7f/t//D/8P/w//H/8v/z//T/9v/4//j/+f/6//z/
/f/+/////v//////AQAAAAAAAAAAAP7//f/9//7/AQABAAEAAQABAAIAAgACAAQABAAD
AAMAAQAAAP////8AAAAA///9//3//v/+//z//P/8//z//P/8//v/+//7//v/+//7//z/
+v/6//r/+//7//v/+//8//z//f/9//3/+//7//z//P/8//z//f/9//z//P/8//z//f/9
//3//f/+//7//v/+/wEAAQABAAEAAQACAAIAAQAAAP7//v/+/wAAAAABAAEAAQABAAAA
AAACAAMAAwACAAEAAAAAAAAA/f/9//3//f/9//3//P/8//z//P/8//z//P/8//v/+//8
//v/+//8//z/+//7//v/+f/5//n/+f/7//v/+//8//z/+//6//r/+v/7//v/+P/1//T/
8//y//b/+P/4//n/+f/7//v/+//7//v/+//7//3//f/9//3//v/+//3//f//////AAAC
AAIAAgADAAMAAwADAAQABAAFAAYABgAIAAcACAAIAAUAAQD9//v/+v/4//j/+v/7//v/
+//7//r//P/8//z//P/4//b/9P/y//T/9f/1//X/9f/1//X/9v/0//X/9f/1//X/9f/1
//X/9f/1//b/9v/2//b/9//4//j/+P/4//j/+f/8//7/AgANAB0AMQBPAHUAngDAAOQA
BgElATQBNgE0ASAB8QCrAFQA//+v/2v/Of8V/wP/Ev8t/0T/W/9y/4L/j/+Y/6H/qf+w
/7n/xP/N/9H/1//g/+j/7v/w//P/9P/1//b/9v/3//j/+f/7//v//P/9//3//f/9//7/
/v/+//7//v/8//z//P/8//7//v/+////AQABAAEAAQABAAEAAAD/////AAACAAQAAQAA
AP///v/+//7//v/+//3//f/9//3/+v/5//j/9//4//r//P/+//////////7//v/+//7/
///+//3//P/7//v/+//7//v/+//6//n/+f/7//z//P/7//v/+//6//n/+P/3//b/9v/2
//b/9v/2//P/8//x//H/8f/v/+//7//w//D/8P/v/+//7v/s/+7/7P/r/+v/6//s/+z/
7P/t//D/8f/y//T/9P/0//X/9v/7//3///8BAAEAAQAAAAEAAQAAAP///v/+//3//f/+
/wIAAwAEAAUAAgACAAEAAAD9//z/+v/5//r/+v/6//v//P/8//v/+f/3//j/+P/2//j/
+P/4//j/+P/3//f/9//3//f/9//4//f/9v/1//X/9v/3//j/+v/8//3//f/9//3//f/+
//7//v/+///////+//7//v/+/wAAAQACAAMABAAEAAQABAAFAAUABQAFAAMABAAEAAMA
BAACAAIAAgAAAAAAAQABAAEAAQAAAAAA/v///////v////7//v/+//3//f/9//3/+//7
//r/+v/6//r/+v/6//z//P/7//v//P/7//v//P/6//n/+f/5//n/+f/5//n//P/9//7/
AAABAP////8AAAAA/f/8//v/+v/6//r/+P/3//f/+f/5//n/+f/5//n/+f/5//n/+f/5
//v//P/8//3//f/9//7/AAACAAIAAwADAAEAAQACAAIAAQACAAIABAAFAAYABgADAP//
+//5//j/9//4//v//f/7//v/+//6//z//P/8//z//P/8//z//P/4//f/9f/z//H/8f/x
//L/9P/1//X/9f/1//X/9f/1//X/9f/2//b/9v/2//f/+P/4//j/+P/4//v//P/8/wAA
BwATACUAQQBjAIoArgDUAP4AJQE8AUABOAEsAQ0B1QB+ACMA0/+L/03/If8J/w7/Kf9A
/1X/cP+C/43/mP+h/6v/sv+7/8L/y//R/9f/3v/m/+z/8P/z//T/9f/2//b/9//4//n/
+f/5//r/+//7//v/+//8//z//P/8//z//v/+//7//v/9//z/+//7//n/+f/5//n//P/9
//3//f/8//z//f/+//7//v/+//7//v/+//7//v/9//3//f/9//3//f/9//3//P/8//z/
/P/9//3//f/8//z//P/8//3//f/9//3//f/9//3//f/9//3//P/7//v//f/+//7//f/9
//3//P/7//j/9//2//b/8v/y//L/8v/y//P/8v/z//T/8//0//X/9v/2//b/9f/1//T/
8v/0//T/8//z//P/9P/0//T/9f/2//f/+P/6//r/+v/7//z//v///wAAAQACAAMAAwAF
AAQABAAEAAQABAADAAMABAADAAMAAwADAAAAAAD///7///8AAAAAAQD///7//f/9/wAA
AAD///3/+//8//z/+v/8//z//P/8//7//f/9//3//f/9//3//v8AAAAAAAABAP//////
/wAAAAABAAEAAQADAAMABAAEAAQABAAFAAUABgAGAAYABgAHAAcABwAHAAcABgAFAAQA
BgAHAAgACQAJAAoACgAJAAcABAADAAIAAwAEAAYABwAFAAUABAAEAAQABQAFAAQABAAE
AAUABgADAAMAAwADAAMAAwACAAIAAgACAAIAAgACAAIAAQABAP7//f/9//7/AAD/////
//////////////7//f/8//z/AAABAAIABAAAAAEAAgAAAAAAAAAAAAAAAAD+//3/+//9
//3//f/8//v/+v/5//z//f/+////AwAEAAQABQAFAAUABgAIAAYABgAHAAcABwAHAAgA
CAAJAAoACgAMAAsADAAMAAkABQABAP///v/+//7/AAABAAEAAQABAAAAAgACAAIAAgAA
AAAAAAAAAPz/+//5//f/9//3//f/+P/2//f/9//3//X/9f/1//X/+P/5//v//P/8//z/
/f/+//7//v/+//7///8CAAYADAAXACcAPwBfAIUArADOAPAAEgEtATgBOAEsARAB3QCX
AEIA7f+l/2f/N/8T/wv/IP85/1D/Z/9+/47/nf+k/63/t//A/8X/zP/V/9v/3//o/+7/
8v/0//X/9v/3//j/+v/7//z//f/+////AQADAAQAAwACAAIAAwAEAAUABgAGAAYABgAG
AAQABAAEAAUABAADAAIAAQAEAAcACQALAAgABgAFAAQABAAEAAQABAAEAAQABAAEAAUA
BQAFAAUABQAFAAUABQAEAAQABAAEAAMAAwADAAIAAAAAAAAAAQABAAEAAQABAAMABQAH
AAkACAAGAAQAAwABAAIAAgABAAEAAQAAAP///v/9//z//P/7//z//f/+//z/+//4//f/
9//1//X/9f/4//j/+P/3//X/9P/y//T/9P/z//P/8//0//T/9P/1//b/9//4//r//P/8
//3//v/9//3//f/9/wEAAwAEAAcACgAKAAoACgAMAAsACwAMAAwACwAKAAkACAAIAAcA
BgAEAAQAAwADAAUABAADAAMABAAEAAMAAQD//wAAAAD+////AAABAAIAAAD/////////
//////8AAAAAAAAAAAEAAwADAAMABAAEAAUABQAFAAMAAwAEAAQAAgACAAMAAwAFAAYA
BwAIAAoACwAMAA0ADQAMAAsACgAJAAkACQAJAAcACAAIAAcABwAGAAcACAAIAAgACQAJ
AAcABwAGAAYABgAHAAcABgAFAAQABAAEAAMAAwADAAMAAwADAAIAAgACAAIAAgACAAAA
AAD//////f/7//r/+v/9//3//v///wEAAQABAAEA////////AAABAAEAAQACAAAA///9
//3////////////+//7/AAAAAAAAAAAAAAAA/v/9//3//////////f/9//3//f/9//3/
/f/9////AAAAAAEAAwADAAQABgAGAAYABwAHAAYABQAFAAQAAwAEAAQABgALAA4AEAAP
AAoABQACAAAA+//6//v/+//9////AQACAAAAAAAAAAAAAAAAAAAAAAD+//3/+//5//n/
+f/5//r/+P/5//n/+f/7//v/+//7//n/+f/6//r/+v/6//v//P/+//7//v/+////AAAC
AAgAEQAhADMASwBvAJIArgDKAO4ADwEiASIBIAEUAe0ArwBgAAsAuf9x/zv/E/8D/xL/
Lf9G/1v/cv+E/4//nP+p/7H/uP+//8b/zf/T/9v/4P/o/+7/8v/1//b/9//4//r/+//8
//3//f/9//7///8BAAEAAQACAAIAAgACAAIAAgACAAIAAgABAAAA////////////////
AwAFAAYABwAEAAIAAQAAAAAAAAAAAAAAAQACAAMABAABAAEAAQABAAMAAwADAAMAAgAC
AAIAAgABAAEAAQAAAAAAAAAAAAEAAwADAAMAAwABAAEAAQABAAEAAAD///////8AAAAA
/////////v/9//7//f/8//z/9//0//H/7v/v//H/8f/z//X/8//z//P/8v/y//L/8f/z
//L/8P/y//L/8f/x//H/8P/w//D/8f/0//X/9v/4//j/+P/5//r//P/9//7///8AAAEA
AQADAAQABAAEAAQABgAFAAUABgAHAAcABwAHAAQABAADAAIABAAEAAMAAwACAAAA/v/9
/wAAAgADAAMAAQACAAIAAAAAAAAAAAAAAAAA////////////////AAACAAIAAgADAAEA
AQABAAIAAgADAAMAAwADAAMABAAEAAYABgAHAAcABgAGAAYABgAGAAUABAADAAYABgAG
AAYACQAJAAkACQAJAAoACgAJAAcABAADAAIAAgACAAMAAwAFAAcACAAKAAkACQAIAAYA
AwACAAIAAgADAAMAAwADAAEAAQAAAAAAAgACAAIAAgAAAAAA/////wAA/////wAA/v/9
//3//f/9//3//f/9//3//f/9//7//f/9//3//v8AAP///f/9//3//f/9//3//v/9//n/
9//2//f/+P/5//r//P/8//r/+f/6//3//v////7//f/8//v//f/9//3//f/9//7//v//
//////8AAAIAAgACAAMAAwAFAAUABgAGAAUABgAGAAgACwAMAAwACQADAP///f/8//z/
/P/+/////////////v/7//r/+f/4//n/+v/7//z/9//1//L/7//w//H/8v/0//X/9//4
//n/+P/3//b/9f/3//f/+P/4//j/+P/5//r/+v/6//r/+v/7//z//v8CAAkAEwAjADsA
WwCCAKQAxADoAAcBHgEkASABFAH1AMUAggAvANv/j/9R/yH/Af8A/xn/NP9J/2L/ev+J
/5L/nf+l/6r/r/+8/8v/1//b/97/5P/s/+7/8//0//X/9v/4//n/+v/7//n/+f/6//v/
////////AAD+//7//v/+//7//v/+//7//P/8//z//f8AAAEAAgADAAIAAwADAAMAAQAA
AAAAAAD+//7//v/+//7//v/+//7/+//7//v/+//7//v/+//7//j/+P/4//j/+//7//v/
+v/9//7///8BAAAA///+//3////////////9//z/+//7//n/+v/6//n/9//3//b/9f/3
//f/9//4//b/9v/2//b/8//z//H/8f/x/+//7//v/+3/7P/r/+n/6//q/+j/6v/o/+f/
5//n/+r/6v/q/+v/6v/r/+z/7v/w//D/8f/y//X/9//5//v//v//////AQAAAAAAAAAA
AAAA/////wAAAAD///7//f/+//7//f/8//3//v/+///////+//3//f/9//z/+v/3//X/
9v/2//T/9v/2//b/9v/4//f/9//3//f/9//3//j/+P/4//j/+f/5//n/+f/6//n/+f/4
//f/+v/7//3//v/+//7//////wIAAgACAAIAAQABAAEAAQABAAAA///+////////////
AQACAAIAAQABAAAAAQACAAEAAAAAAP///f/9//z//P/8//3//f/8//v/+v/6//r/+f/5
//n/+f/5//n/+P/4//j/+P/4//j/9v/2//X/9f/y//H/8f/y//T/9f/3//n/9//3//f/
9//1/w==
         </WaveFormData>
      </LeadData>
      <LeadData>
         <LeadByteCountTotal>10000</LeadByteCountTotal>
         <LeadTimeOffset>0</LeadTimeOffset>
         <LeadSampleCountTotal>5000</LeadSampleCountTotal>
         <LeadAmplitudeUnitsPerBit>4.88</LeadAmplitudeUnitsPerBit>
         <LeadAmplitudeUnits>��V</LeadAmplitudeUnits>
         <LeadHighLimit>2147483647</LeadHighLimit>
         <LeadLowLimit>268435456</LeadLowLimit>
         <LeadID>V4</LeadID>
         <LeadOffsetFirstSample>0</LeadOffsetFirstSample>
         <FirstSampleBaseline>0</FirstSampleBaseline>
         <LeadSampleSize>2</LeadSampleSize>
         <LeadOff>FALSE</LeadOff>
         <BaselineSway>FALSE</BaselineSway>
         <ExcessiveACNoise>FALSE</ExcessiveACNoise>
         <MuscleNoise>FALSE</MuscleNoise>
         <LeadDataCRC32>2271266030</LeadDataCRC32>
         <WaveFormData>
//8CAAIA/////////////wEAAQABAAEA///+//7//P/6//j/+P/5//j/9//3//f/+f/5
//n/+f/8//3//v////7//v/9//z//v/+//////8DAAAAAAD9//3/AwAOAB8AMgBKAGkA
hwCnAM8A+gAgATIBNgEpAQwB2wCYAEgAAwDM/5f/af9J/z//T/9i/3L/g/+V/6H/rP+0
/7j/vf/D/8n/0v/b/+D/5f/q/+3/8v/4//v//P/9//3//f/9//z/+//+/wAAAAAAAAAA
AQABAAIAAgACAAIAAgAAAAAAAAABAAMAAwADAAIAAgADAAMAAwADAAIAAgABAAEAAAAA
AAEAAQABAAEAAQAAAP///v/9//3//f/8//z/+v/5//j/+P/5//r/+//8////AAAAAP//
///+//7//v8AAAAAAAAAAP7//v/+//7//f/9//v/+//5//n/+f/5//n/+P/3//b/9v/2
//X/9P/y//L/8v/y//L/8f/x//H/8f/w//D/8P/v/+//7//u//D/8P/w//D/7//t/+z/
7P/u/+//8f/0//f/+P/5//r/+f/6//v//f///wEAAwAFAAQABQAGAAYABQAGAAYABQAF
AAUABQAFAAcABwAGAAYABAAEAAMAAwACAAIAAgABAAIAAgACAAIAAQAAAP7//P/8//z/
/P/7//v/+//7//v/+f/5//j/+P/5//r/+//9/wAAAAABAAEAAwACAAIAAgACAAIAAQAA
AAMAAwADAAMABQAFAAUABQAEAAQABAAEAAUABQAFAAUAAwAFAAUABQAFAAQABAAEAAUA
BgAGAAUABAAEAAMAAgACAAIAAgADAAEAAQABAAEA//////////8AAAAAAAD///3//P/8
//z//P/8//z//P/8//3//v8AAP7//v/9//z//v/9//3//f/9//3//f/9//3//f/9//3/
/f/8//z//v/8//z//P/8//z//P/6//r//P/8//z//P/7//z//P/6//r/+v/6//r/+v/5
//n/+f/7//v/+//7//n/+v/6//r/9//2//b/9f/4//v//f///////v/+//7///8AAAIA
BQADAAMAAwADAAMAAwAEAAYACAALAAkABwACAAAA/f/8//v/+v/6//z//P/5//n/+f/5
//n/+f/5//v/+//7//r//P/6//j/9v/1//X/9P/z//L/8//z//P/9f/1//X/9f/0//P/
8v/y//T/9P/0//T/9v/3//j/+P/2//f/+////wQADwAgADYAUQBvAIsAqQDQAPYAEgEc
ARkBBgHhAKwAZgAbANz/p/93/03/Of8//1T/aP95/4v/m/+m/67/tv+//8H/w//G/83/
1P/b/+L/5//q/+7/8f/y//P/8//y//P/8//z//L/9P/0//T/9v/5//v//v/9//z/+//6
//z//P/8//3//f/9//3//P/8//3//f/9//z//P/9//3/+v/4//f/9//4//n/+v/7//n/
+f/5//n/+P/3//X/9P/1//X/9f/2//T/9P/0//T/9f/2//b/9f/z//L/8v/y//L/8v/y
//L/9P/2//j/+v/3//f/9f/1//X/9f/1//X/8//y//H/8P/u/+7/7f/s/+r/6v/q/+r/
6v/p/+n/6f/p/+j/6P/o/+f/5//n/+b/6P/o/+j/6P/o/+f/5//o/+n/6f/q/+z/7f/u
/+//8P/v//D/8f/z//P/8//z//P/+P/7//7/AAD//wAAAAD//wAAAQACAAMAAwADAAIA
AgAAAAAA//////7//v/+//3//v/+//7//v/+//7//f/8//r/+v/6//n/+f/5//n/+f/5
//n/+P/4//r/+v/6//v/+v/6//v/+//7//r/+v/6//n/+v/6//r/+v/5//j/9//4//n/
+v/7//7//v/+//7/AQABAAEAAQABAAMAAwADAAEAAAAAAAAAAAAAAP///f/9//7//v/+
//7//v/+/////f/9//3//f/9//3//f/9//z//P/8//v//f/8//z//P/6//r/+v/6//n/
+f/5//r/+v/6//n/+P/2//X/9f/1//X/9f/1//X/9//3//f/9//2//b/9//6//r/+v/6
//r/+v/6//j/+P/4//j/+P/4//f/+P/4//j/+v/6//r/+v/6//n/+f/5//f/9//3//f/
9//4//j/+P/6//r/+//7//z//f/9//3//P/8//3//v/+//7///8BAP///////////v/9
//3//v8DAAcABgAFAP///P/4//b/9//4//r//v/+//v/+//7//n/+f/5//n/9//3//f/
9v/3//b/9f/0//T/9f/1//X/9P/1//X/9f/1//X/9f/1//X/9f/1//b/9v/2//b/9v/3
//f/9//2//j/9//5////BAAPACAANABNAGcAgwChAMIA5gD8AAIB/QDsAMcAkABOAAkA
zP+X/2f/Q/8z/z//VP9k/3X/jf+d/6b/rP+y/7f/v//F/8z/0//Y/9v/3v/j/+j/7P/v
//D/8f/x//T/9f/1//X/9P/2//b/9v/4//n/+f/6//r/+v/6//r/+v/6//r/+//4//f/
9v/0//b/9//3//f/+v/6//v/+//7//r/+v/7//n/+f/5//n/+f/5//n/+f/5//n/+P/4
//r/+f/4//j/9//2//X/9P/1//b/9v/1//f/9v/2//b/9P/0//T/9P/y//L/8v/y//P/
8//x//H/8f/x//H/8f/v/+7/7f/s/+r/6v/p/+j/6P/o/+j/6P/q/+n/6f/p/+f/5v/m
/+b/6f/p/+n/6P/m/+b/5v/m/+f/5//o/+r/6f/p/+r/7P/t/+7/7//w//P/9P/1//f/
9v/3//j/+f/6//v//P/8//3//v/+//3//f/9//3//f8BAAEAAAAAAAAAAAD//////v/+
//7//f/5//j/9//2//f/+P/4//j/+v/6//r/+f/5//n/+f/5//n/+f/4//j/9v/2//b/
9//2//b/9//3//j/+P/5//r/+v/6//n/+P/3//f/9//3//j/+f/6//v//P/8//z//P/9
//3//f/9//z//f/8//v//f/8//z//P/7//z//P/7//z//P/7//r/+//8//3/////////
//////7//f/8//v//P/8//z/+//7//r/+v/6//z//P/8//z/+f/5//n/+v/6//r/+f/4
//j/9//3//f/9f/1//X/9f/3//f/9//3//b/9v/3//r/+P/4//j/+P/2//b/9P/0//b/
9v/2//b/8//y//H/8P/y//P/9f/3//f/9//3//f/9//4//j/+P/4//j/+f/5//r/+//7
//v//P/8//3//v8AAAAAAQADAP///////////////wAAAgAGAAkABwAFAP7//P/5//j/
9v/2//f/+v/6//f/9//3//X/9f/1//X/9v/3//j/+P/2//T/8v/w/+//7//u/+3/8v/1
//f/+f/3//f/9//3//f/9//3//j/9v/2//b/9v/3//f/9//2//b/9f/3//n/AgAPAB4A
MgBNAG0AiwCrANAA+AAUAR4BGwEKAekAsgBoAB0A4P+p/3f/T/83/zv/UP9g/3H/hf+V
/57/pv+s/6//tf+//8j/z//U/9n/3P/f/+T/7v/z//T/9f/1//b/9//3//f/+P/6//r/
+v/8//3//f/+//3//P/7//r/+v/6//r/+//7//v/+//6//z//f/9//3//P/8//3//f/+
//z/+//7//n/+f/5//n/9//3//f/9//3//f/9v/2//b/9f/0//T/9P/0//T/9P/2//j/
+f/5//f/9v/2//b/+P/4//j/+P/2//b/9v/2//b/9//2//f/9v/1//T/8//1//T/8//y
//L/8v/x//D/7v/u/+7/7v/u/+3/7f/t/+3/7P/s/+z/7f/t/+3/7P/s/+z/7P/s/+v/
6f/o/+j/7P/t/+//8v/2//j/+v/8//v//P/9////AAABAAIAAwACAAMABAAEAAMABAAE
AAMABQAFAAUABQAHAAcABgAGAAQABAADAAMAAgACAAIAAQAAAAAAAAAAAAAAAAD///7/
/v/+//7//f/9//3//f/9//3//f/8//z/+v/6//r/+//8//z//f/9//v/+v/6//r//v8A
AAEAAgADAAMAAwADAAMAAwADAAMABgAGAAYABgAFAAUABQAFAAUABwAHAAcABQAEAAQA
BAAFAAYABgAFAAUABgAGAAYABAAEAAQABQAFAAUABQAFAAcABwAHAAcAAwACAAEA///9
//z//P/8//7//v/+//7/AAABAAIABAACAAIAAQAAAAEAAQACAAMAAQABAAEAAQD/////
/////////v/+/wAA/v/+//7//v/+//z//P/8//7/AAAAAAAAAAD+//3//f/9//v/+//7
//v//P/+////AAACAAIAAwADAAIAAwADAAMAAQAAAAAAAAADAAQABgAJAAUABQAFAAUA
BwAHAAgACgAMAA8ADQALAAYABAABAAAAAAAAAAEABAAEAAEAAQABAAEAAQABAAEAAwAD
AAMAAgABAP7/+//4//r/+//7//v//P/9//3//f///////////////////wAAAAAAAAAA
AAD+//3//P/6//j///8FAAcACgAZADAASgBnAIUApQDLAPgAIAE0ATYBLQESAeMAogBS
AAsA0v+d/23/S/8//03/YP9w/4P/mf+l/67/tv+8/8H/xf/N/9j/3//k/+f/6v/v//T/
9v/7//z//f/9//7/////////AAACAAIAAgABAAEAAAAAAAIAAgACAAIAAgACAAIAAwAE
AAUABgAGAAQABQAFAAUABgAGAAcABwAEAAIAAQABAAMAAwADAAMAAwADAAMAAwABAAEA
AAAAAAEAAQABAAIAAAAAAAAAAAD//wAAAAD//////v/+//7/AAAAAAAAAAD+//7//v/+
//v/+//5//n/+v/7//z//f/9//z/+//6//z//P/7//r/+P/4//j/+P/4//f/9//3//f/
9v/2//b/9f/1//X/9P/0//T/9P/0//b/9f/1//b/+f/5//r//P/9//7///8AAAEAAgAD
AAUABAAFAAYABwAIAAkACgAKAAoACgAJAAcABwAHAAcABwAHAAcABgAGAAgACAAHAAcA
BwAIAAkACQAGAAYABgAGAAYABgAFAAQABgAGAAYABQAEAAMAAgABAAEAAQAAAAAAAgAC
AAIAAwACAAIAAwADAAMAAgACAAIAAwAEAAQABAAFAAUABQAFAAcABwAHAAcABwAGAAUA
BAAEAAMAAgABAAQABwAIAAkACQAIAAgACAALAAwADAALAAoACgAJAAgABwAGAAUABQAF
AAUABQAFAAYABwAIAAkABgAGAAYABQAFAAQABAAEAAQABAAEAAQAAwADAAMABAAEAAQA
AwACAAIAAQABAAEAAQABAAEAAQD+//3//P/7//r/+v/7//7/AQACAAMABAAMAAoABAAC
AAIAAgACAAIAAgABAP///v/9//////////////8AAAAAAAAAAAAAAQABAAIAAwADAAMA
BgAGAAcACAAGAAYABwAJAAkACQAJAAkACQAJAAoADAAOABEADwANAAYABAABAAAA///+
//7/AAAAAP3//f/9/wAAAQACAAMABQAFAAUABAABAP7/+//4//n/+//8//3//P/9//3/
/f/9//3//f/9//3//f/9//7//v/+//7//v/////////+//7///8BAAUADgAZACwARABf
AHsAmQC9AOQACAEcASABFwEAAdMAmABOAAcAyv+T/2f/R/89/0v/YP9w/4P/lf+j/7L/
uv+8/8H/x//J/87/1//e/+H/5v/t//L/9v/7//z//f/9//z//f/9//3//P/+//7//v/+
//////8AAP7//v/+//7/AAAAAAAAAQABAAEAAQAAAAAAAQABAAEAAQAAAAAA//////7/
/v////7//f/8//v//f/9//3//f/9//3//P/8//7//f/8//z/+v/6//r/+v/7//z//P/7
//v/+v/6//r/+v/6//r/+v/6//r/+v/6//n/+f/3//f/+f/5//n/+f/3//b/9f/0//T/
9P/z//L/8v/y//L/8v/w/+//7//v/+3/7P/s/+z/6//r/+v/6v/s/+z/7P/s/+//7//w
//L/8f/x//L/9P/3//j/+f/6//n/+v/7//3/AAABAAIAAwACAAMABAAEAAcACAAIAAcA
BQAFAAUABQAHAAcABgAGAAgACAAHAAcABQAEAAMAAQAAAAAAAAAAAAIAAgABAAAA/v/+
//7//f/7//v/+//7//z//f/9//7//P/8//z//f8AAAAAAQABAP///v/+//7///8AAAAA
AAD///////////3//f/9//3/AQACAAMABAADAAMAAwADAAAAAQAAAP//AQACAAQABgAF
AAYABgAFAAIAAgABAAAAAgACAAIAAwABAAEAAQABAP////////////8AAAEAAQABAAAA
AAAAAAAAAAAAAAAA////////AAAAAAAA///+//7//f/9//3/+//7//v/+//8//3//v//
/////v/+/wAAAAAAAAAAAAD+//7//v/+//7//v/+//7//P/7//v/+//7//v/+//7//v/
/P/8//z/+//6//r/+f/8//3//f/9////AAACAAQAAgACAAMABQAFAAUABQAFAAMAAwAE
AAYABgAJAAcABQABAAAA/v/+//7//v///wIAAgD////////+//3//P/7//3//f/9//z/
/P/6//j/9v/2//f/9//3//b/9//3//f/9//3//f/9//1//X/9f/2//T/9P/0//T/+P/5
//r/+v/6//n/+f/9/wYAEQAeAC4ARQBfAH0AnwDCAOQA/AAIAQcB+ADTAKQAaAAhAOD/
rf95/03/Of89/1D/Yv9z/4f/mf+k/6z/sv+5/7//w//K/9H/2P/d/+L/5//s/+7/8//0
//X/9f/2//f/9//3//f/+P/3//b/+P/5//n/+v/8//z//P/8//r/+v/6//v//f/9//3/
/P/+/////////wAAAAABAAEA/v/8//v/+//9//3//f/9//v/+//7//v/+//7//r/+v/8
//v/+v/6//r/+v/6//r/+f/6//r/+f/7//r/+v/6//j/+P/4//j/9v/2//b/9v/z//P/
8f/x//P/8//z//P/9v/2//b/9v/0//L/7//s/+3/7v/v//D/7v/t/+3/7f/t/+z/7P/s
/+3/7f/t/+z/7P/s/+z/7P/u/+3/7f/u/+//7//w//L/8//0//X/9v/3//j/+f/7//r/
+//8//3//v///wAAAAD//wAAAAD///3//f/9//3/AQABAAAAAAABAAIAAgADAAQABAAE
AAMAAQAAAP///v///wAAAAAAAP7//v/+//3//f/9//3//f/7//v/+v/6//z//P/8//3/
/f/8//z/+//9//z//P/8//v//P/8//z//f/9//3//f/7//v/+//7//z//P/8//z//f/9
//3//f/7//3//f/9//7//v///wAA//8AAAAA//8AAAAA///+/wAAAAAAAAEAAQABAAEA
AQABAAEAAQABAP7//v/+//3////+//7//v/+//7//v/+//3//f/9//7//P/8//v/+v/8
//v/+//7//v/+//7//v/+f/5//n/+f/4//j/+f/8//z//P/8//z/+v/6//r/9v/1//T/
8//y//b/9//5//v/+//7//v/+//7//z//P/8//z//P/9//3//v////////8AAAAAAQAC
AAAAAAABAAMAAgADAAQABQADAAMABAAGAAYACQAHAAUAAAD+//v/+v/6//r/+//+/wAA
/f/9//3//f/9//3//f/5//f/9f/y//X/9v/3//j/+P/5//n/+f/4//n/+f/5//f/9//3
//f/9//3//f/+P/4//j/+P/4//n/+f/5//j/+v/7//3///8IABcAKgBEAGEAfwCfAMMA
7AAOASABJgEhAQgB1wCUAEYAAwDI/5P/Z/9J/zv/R/9c/2z/f/+T/5//qP+u/7T/t/+9
/8X/0P/X/9r/3f/k/+v/8P/y//X/9v/3//f/+P/5//n/+f/4//r/+v/6//z//f/9//7/
/P/8//z//P/6//r/+v/7//z//f/+//7/AAABAAEAAQABAAAAAAD//////v/+/////f/9
//3//f/7//v/+//7//n/+f/4//j/9//1//P/8v/0//b/+P/6//v//P/8//v/+//6//r/
+v/4//j/+P/4//b/9v/2//b/9//3//X/9f/3//f/9//3//f/9v/1//T/9P/0//P/8v/y
//L/8v/y//H/7//u/+3/7f/s/+z/7P/t/+3/7f/s/+z/7P/s/+z/7P/r/+v/7P/r/+v/
7P/u//H/8v/z//T/9f/2//f/+f/7//3///8BAAIAAwAEAAQAAgACAAEA////////////
/wQABQAFAAYABAAEAAMAAwABAAAA///9//7//v/+//7//v/+//3//P/8//z//P/7//n/
+f/5//n/+//7//r/+v/6//r/+v/7//n/+P/4//f/+v/6//v//P/9//7//v/+/wEAAQAB
AAEA//////////8AAAAAAAAAAAMAAwADAAMAAwAFAAUABQAHAAYABgAGAAYABgAFAAMA
BAAEAAMAAgACAAIAAgADAAEAAQABAAEAAwADAAMAAwACAAIAAgABAAEAAAAAAAAA/v/+
//7//v/7//v/+//8//3//v/+//7/AAD////////9//3//f/9//3//f/9//3//v/+////
AgAEAAQABAAGAAQAAQAAAP///v/+//3//f/9//3//f/9//3//f/+//7//v/8//z//f/9
//7/////////AgACAAMABAAGAAYABwAJAAUABQAFAAUABQAFAAYACAAJAAsACAAFAAEA
AAD+//7/AAAAAAEABAACAP///////wAAAQACAAMAAQABAAEAAAAAAP7//P/6//j/+f/5
//n/+v/7//v/+//9//3//f/9//v/+//7//z//P/8//z//P/9//3//f/8//7//////wEA
CAAVACYAPABZAHUAkwC7AOgAGAE0ATgBMQEcAfsAwgBuAB8A5P+x/33/Vf8//0X/Wv9q
/3v/kf+f/6j/sP+4/73/xf/L/9D/1f/a/9//5v/t//L/9v/3//j/+f/5//r/+//7//v/
/v8AAAAAAAD+//////8AAAAAAAAAAAAAAAAAAAAAAQD////////+//z//f/9//3//v/+
//////8BAAAAAAABAAEAAQABAAEAAQABAAEAAQABAAEAAAAAAP7//f/8//z//v/+//7/
/v/9//7//v/9//3//P/8//z//v/+//7//v/8//z//P/8//v/+//5//n/+f/5//n/+f/5
//j/9//2//b/9v/1//T/8f/w/+//7v/v/+//8P/x//L/8v/z//T/8//z//P/8v/0//T/
9P/0//T/8//z//T/9f/1//b/+P/3//j/+f/6//v//P/9////AAABAAIAAwAEAAUABgAG
AAcACAAIAAcABwAHAAcABwAHAAcABgAGAAQABAADAAMABAAEAAQAAwAEAAQABAAEAAIA
AgABAAAAAAAAAAAA//8BAAEAAQABAAEAAQAAAAAAAAAAAAAAAQACAAIAAwADAAMAAgAC
AAIAAwAEAAQABAAFAAUABQAFAAcABwAHAAcABgAGAAYABgAHAAcABwAHAAUABwAHAAcA
CAAIAAkACgANAA4ADgANAAoACAAFAAIAAwAEAAUABwAHAAcABwAHAAcABwAHAAcACAAI
AAgABwAHAAYABgAGAAQABAAEAAQABQAFAAUABgAGAAYABQAEAAQAAwADAAMAAwADAAMA
AwABAAEAAQABAP///v/+/wAAAwAEAAUABgAEAAQABgAGAAYABgAGAAQAAwADAAMAAwAD
AAMAAwAAAAAA///+////AAACAAMABQAHAAgACQAIAAgACQAKAAoACgALAA0ACwALAAsA
CwALAAsADAAOAA4AEQAPAA0ACAAGAAMAAgAEAAQABQAIAAYAAwADAAMABQAFAAUABQAH
AAcABwAGAAUAAgD///z//v///////////////v/9//v/+//7//v//v///wAAAgACAAIA
AgACAAMAAwADAAIABAADAAcACwAWACUAOgBUAHEAkwCxANUA/gAeASwBLAEfAfwAyQCI
ADoA+f/E/5P/Z/9J/0f/V/9o/3r/jf+f/6v/tP+8/8D/yf/P/9P/2P/f/+T/5//u//f/
+v/6//v//P/9//3//v////////8BAAQABQAGAAUABQAEAAQABQAGAAcACAAKAAoACgAL
AAoACQAIAAYABAAFAAUABQAJAAoADAANAAsACAAGAAUABwAHAAcABwAGAAUABAADAAUA
BQAEAAQABgAFAAQABAAEAAQABAAEAAMABAAEAAMAAAD+//3//P/+//7//v/+/wAAAgAE
AAYABAADAAAA/////////////////v/9//z//P/8//v/+v/5//r/+//8//n/9//2//X/
9f/0//T/9P/2//f/+P/4//b/9v/2//b/+P/3//f/+P/3//f/+P/6//3//v///wAA//8A
AAEAAwADAAMAAwADAAcACQALAAwADQAOAA4ADQAPAA8ADwAPAA4ADQALAAoADAAMAAsA
CwAKAAoACgAJAAoACgAKAAoACAAIAAcABgAEAAQABAADAAQABQAGAAcABQAFAAQABAAE
AAQABAAFAAYABgAHAAcABwAGAAYABgAHAAgACAAIAAcABwAHAAcABQAFAAUABQAJAAoA
CwAMAA0ADQANAA0ACwANAA0ADQANAAwADAAMAAwADAALAAkACQAKAAoACgAKAAoACgAL
AAkACQAJAAkACwALAAsACwAIAAgACAAHAAkACAAIAAgABgAGAAYABgAHAAcABwAIAAcA
BgAEAAIAAQD///7//f///wEAAwAFAAUABQAFAAUAAwACAAIABAAGAAYABgAGAAQABAAC
AAIABAAEAAQABAABAAIABAAEAAQABAAGAAUABQAFAAUABQAFAAUAAwAEAAQABAAEAAQA
BQAFAAQABQAFAAUACAAIAAkACgAKAAoACwANAAoACQAIAAcACQAJAAoADAARABUAFAAT
AAwACgAHAAYABAACAAEAAgAEAAMABQAHAAYABQAEAAMAAwADAAMAAgAEAAIAAAD+//z/
/f/9//3//v///////////////////////////wAAAgACAAIAAgABAAEAAQAAAAIABQAH
AAkAEgAhADAARABdAHcAjwCtANYA/gAUARgBEwEEAdsAoABYABEA1P+f/3H/Tf9B/03/
ZP90/4X/mf+n/67/uv/C/8f/yf/P/9b/2//g/+f/7P/z//b/+v/7//z//f/9/wAAAQAB
AAEAAAACAAIAAgAEAAUABQAGAAYABgAGAAYABAAEAAQABQAEAAMAAgAAAAAAAQABAAEA
BAAGAAkACwAHAAQAAgABAAMAAwADAAMABAAFAAYABwAGAAUAAwACAAMAAwADAAQABAAE
AAQABAAEAAQAAwABAAMAAgACAAIAAgACAAIAAgAAAAAAAAAAAAEAAQD/////////////
//////7//f/8//z//P/7//r/9P/y//D/7v/w//H/8//1//X/9P/0//T/9f/1//X/9P/2
//b/9v/2//T/8//z//T/9//3//j/+v/5//r/+//8//3//v///wEAAgADAAQABQAEAAUA
BgAGAAkACgAKAAkACQAJAAkACQANAA0ADAAMAAsACgAIAAcABgAGAAYABQAEAAQABAAE
AAYACAAJAAoACAAIAAgABwAFAAUABQAFAAUABQAEAAQABgAGAAYABwAGAAYABwAHAAcA
BgAGAAYABwAIAAgACAAHAAcABwAHAAkACQAJAAkACgAKAAoACgAJAAkACQAJAAkACwAL
AAsADQAMAAwADAALAAwADAALAAkACAAGAAQABQAGAAcACQAMAA0ADgAPAA4ADQAMAAsA
CAAIAAgABwAJAAgACAAIAAgACAAIAAgABwAHAAcACAAIAAgABwAGAAYABQAFAAUAAwAD
AAMAAwADAAMAAwADAAMAAgACAAQABAAEAAQABAAGAAYABAAEAAIAAgACAAIAAQAAAP7/
/f/8//3//v///wAAAgABAAEAAQAEAAUABgAHAAQABAADAAIABAAEAAUABQAGAAcABwAH
AAgACAAJAAoACgAKAAsADQANAA0ADQANAA0ADQAOABAADwARAA4ACwAHAAYABAAEAAYA
BgAHAAoACQAFAAQAAwACAAEAAAD//wAAAQACAAIA///8//n/9v/5//v//P/9/wAAAQAB
AAEAAAD///7//f////////8AAAIAAgACAAIAAwADAAMAAgACAAEAAwAHAA4AGQAoADwA
VQBvAIsAqQDMAPQAEAEaARUBBgHlALQAdgAvAPD/u/+H/13/Rf9D/1b/av95/43/n/+q
/7L/vP+//8H/xf/O/93/6P/r/+7/8//4//r/+//8//3//f///wEAAgADAAIABAAEAAQA
BgAHAAcACAAGAAYABgAGAAYABgAGAAcABQAFAAUABAAHAAkACgALAAoACgALAAsADAAK
AAkACQAHAAcABwAHAAUABQAFAAUABQAFAAQABAAGAAUABAAEAAIAAgACAAIAAwAEAAQA
AwAGAAYABwAIAAcABgAFAAQABAAEAAQABAAFAAUAAwADAAIAAQAAAP///f/8//v/+v/8
//7///8AAPz//P/8//z//P/7//v/+//5//j/+P/4//j/9//2//T/9v/2//b/9v/0//P/
8//0//X/9f/2//j/9//4//n/+v/7//z//f///wMABQAHAAkACAAJAAoACgANAA4ADgAN
AA0ADQANAA0ADQANAAwADAAOAA4ADQANAA4ADgAOAA0ADAAMAAwADAAKAAoACQAIAAYA
BgAGAAUABQAFAAUABQAHAAcABgAGAAYABgAGAAcACAAIAAkACQAJAAgACAAIAAcACAAI
AAgACgALAAwADQAPAA8ADwAPABAAEAAQABAADwAPAA8ADwANAA8ADwAPAA8ADgAOAA4A
EQASABIAEQASABIAEQAQAA4ADgAOAA8ADQANAA0ADQANAA0ADQANAAwADAAMAAsACwAK
AAoACgAKAAoACgAKAAkACQAJAAoACAAIAAcABgAEAAMAAwADAAUABwAJAAsACQAJAAkA
CQAJAA==
         </WaveFormData>
      </LeadData>
      <LeadData>
         <LeadByteCountTotal>10000</LeadByteCountTotal>
         <LeadTimeOffset>0</LeadTimeOffset>
         <LeadSampleCountTotal>5000</LeadSampleCountTotal>
         <LeadAmplitudeUnitsPerBit>4.88</LeadAmplitudeUnitsPerBit>
         <LeadAmplitudeUnits>��V</LeadAmplitudeUnits>
         <LeadHighLimit>2147483647</LeadHighLimit>
         <LeadLowLimit>268435456</LeadLowLimit>
         <LeadID>V5</LeadID>
         <LeadOffsetFirstSample>0</LeadOffsetFirstSample>
         <FirstSampleBaseline>0</FirstSampleBaseline>
         <LeadSampleSize>2</LeadSampleSize>
         <LeadOff>FALSE</LeadOff>
         <BaselineSway>FALSE</BaselineSway>
         <ExcessiveACNoise>FALSE</ExcessiveACNoise>
         <MuscleNoise>FALSE</MuscleNoise>
         <LeadDataCRC32>2403084811</LeadDataCRC32>
         <WaveFormData>
+f/7//v/+f/5//n/+f/5//v/+v/6//v/+f/4//b/9P/y//L/8v/y//D/8f/x//L/9P/0
//T/9P/2//b/9v/2//T/9P/0//X/9//3//j/+P/4//b/9f/w/+z/7//4/wUAFAAqAEIA
WgB1AJwAxgDqAAUBEAEOAfwA2QCkAGIALAACAN3/uf+g/5f/n/+o/6//uf/C/8n/zf/R
/9D/0//T/9b/3f/i/+T/6P/q/+3/7v/z//X/9v/2//b/9f/1//T/8//0//X/9//4//f/
9//3//j/+P/4//j/+P/2//X/9P/0//b/9v/2//b/9v/2//b/9v/2//b/9v/2//b/9v/1
//X/9f/1//X/9f/z//P/8//z//L/8v/y//P/8f/w/+//7//w//H/8v/z//X/9v/3//j/
9v/1//X/9f/3//f/9//3//X/9f/1//X/8//z//L/8v/y//L/8v/z//P/8//z//H/8f/y
//L/8f/x//D/8P/x//H/8f/x//L/8v/x//H/8v/x//H/8f/x//P/8//z//T/8f/w/+//
7v/y//T/9v/4//j/+f/6//v//f/9//7//v8AAAIAAgACAAMAAwADAAMAAwADAAMAAQD/
//7//v////3//v/+//3////9//3//P/5//n/+f/5//v/+v/6//r/+v/5//j/9f/2//b/
9v/2//b/9v/2//b/9f/0//P/8v/y//L/8//1//f/9//3//f/+v/6//r/+v/4//j/+P/4
//r/+//8//3//P/8//z//f/8//z//P/8//z//P/8//z//P/8//z//f/9//3//f/9//3/
/f/+//7//v/8//z/+//7//v/+//7//v/+//7//v/+v/6//r/+f/4//j/+P/3//X/9f/0
//T/9v/2//b/9v/3//j/+v/7//n/+P/4//j/+P/2//b/9v/3//f/9//3//f/9//3//f/
+P/4//j/+f/3//f/+P/4//f/9//3//b/9v/2//b/9v/4//j/9v/2//b/9v/2//b/9v/2
//X/9f/z//T/9P/0//T/9P/0//T/8v/x//H/8P/z//b/+P/7//r/+v/5//n/+v/8//7/
///9//z//P/8//z//f/+////AwAEAAQAAgD9//v/+f/5//j/+P/5//v/+//5//n/+f/3
//f/9//2//j/+f/5//j/+P/2//T/9P/0//T/9P/1//T/9P/z//L/8v/y//L/8v/x//D/
7//u/+//8f/y//P/9f/2//f/9v/z//L/8v/z//b///8MAB4ANgBOAGMAggCoAM4A7QD+
AAQB/ADjALoAhABIABgA7f/H/6j/l/+Z/6b/r/+3/8D/y//P/9P/2P/b/9v/2P/Z/9z/
4P/k/+j/6//u//H/8f/y//L/8v/w//H/8f/x//H/8f/y//L/9v/3//j/+v/5//j/9//2
//b/9//4//r/+P/4//j/+P/4//j/+P/4//j/+P/4//j/9v/2//X/9f/3//f/9//3//f/
9//3//f/9P/0//T/9f/3//b/9f/1//P/8//z//P/9v/2//b/9v/1//P/8v/x//H/8f/x
//H/8//1//f/+f/4//f/9f/0//b/9v/2//f/9v/1//T/8f/z//T/9P/z//P/8v/y//P/
8f/x//H/8v/y//H/8f/y//P/8//z//P/8//z//P/9P/0//T/9P/0//X/9v/3//j/+v/7
//z//f/9//3//v/+//3//v/9//z///8BAAMABQAFAAUABQADAAUABAAEAAUAAwAEAAQA
AwADAAEAAQAAAP/////////////+//7//v/////////9//z//P/8//z//P/8//z//P/6
//r/+v/6//v/+v/6//v//f/9//3//f/9//z/+//6//r/+v/6//r/+v/5//j/9//6//r/
+v/7//3//v///wAAAgACAAIAAgAEAAQABAAFAAQAAwACAAEA/////wAAAAACAAAAAAD/
////////////AQABAAEAAQABAAAA///9//7//v/+//3///////7//v/+//7//v/+//z/
/P/9//3//f/8//z//P/8//r/+v/6//n/+f/5//n/+//7//v/+//7//z//f////////8A
AAAA/f/9//3//P/8//z//P/8//r/+v/8//7//v/+//7//v/+//7//f/9//v//P/8//z/
/P/8//z//P/9//3//v/+//3//v/+//////8AAAAAAQD//wAAAQABAAEAAAAAAAAA////
//////8DAAYACAAIAAQAAQD+//3//f/+/wAAAwADAAEAAQABAP////////7//P/9//3/
/P/7//r/+f/6//r/+v/6//v/+f/6//r/+v/6//r/+v/6//r/+v/6//r/+v/7//v/+//8
//z//P/6//n/+v/4//v//v8HABQAJAA4AFAAaQCGAKgAzADnAPYA+gDwANcArAB2AD4A
EgDn/8H/pP+X/53/qP+v/7n/yP/R/9f/2f/a/9v/3f/g/+X/6P/s/+z/7v/x//T/9//3
//j/+P/4//j/+f/5//n/+f/5//r/+v/9//3//f/+//z//P/8//z//f/9//3//v/7//r/
+f/4//j/+P/4//j//P/8//z//P/8//z/+//7//v/+//7//v/+//7//v/+//8//z//P/9
//3//P/7//v/+f/5//n/+f/6//r/+v/6//r/+f/5//n/+f/5//n/+f/3//f/9//3//n/
+f/4//j/9v/2//b/9//3//f/9//1//P/9P/0//P/9f/0//T/9f/3//f/9//4//b/9f/1
//b/+f/5//n/+f/3//f/9//4//r/+v/6//r/+//8//3//v/+////AAABAAEAAQACAAIA
AgAEAAQABAAFAAUABQAFAAUABQAFAAMAAwACAAIAAwAFAAYABgAFAAUAAwADAAIAAwAD
AAMAAwACAAAA///+//////////3//f/+////AAD+//7//v/+//7//v/+//7//f/8//z/
/f/7//v/+//7//7//v/+//7//P/8//z//P/7//v/+//7//z//P/8//3//v/+//7//v/+
//7//v/+//z//P/8//3//f/9//3//f/9//3//v/+//7//P/8//v//P/9//7///8BAAEA
AQABAAEAAAD///3//f/+///////9//3//P/8//7//v/+//7//P/8//3//f/7//r/+v/6
//r/+P/4//j/9//3//f/9//5//n/+f/5//r/+v/6//v/+f/5//r/+v/5//n/+f/4//j/
+P/4//r/9//2//X/9P/2//j/+f/7//n/+v/6//r//P/8//z//P/7//v//P/8//3//v/+
/////f/+//7//////wAAAQABAAEAAAAAAAAA/v///wAAAQAFAAYABgAEAAEA///9//3/
+v/6//v//f/7//n/+f/5//n/+f/5//j/+v/7//v/+v/2//T/8v/y//D/8P/w//H/9P/2
//f/+P/2//b/9v/2//b/9v/2//b/9v/3//f/9//2//b/9v/0//P/8v/w//H/+P8BAA4A
HgA0AEwAZwCEAKgA0ADxAAIBCAECAekAvgCCAEYAGADv/8n/qP+T/5X/oP+n/7H/vP/F
/8n/y//M/8v/zf/U/9v/3v/g/+L/4v/j/+j/7//z//T/9P/0//L/8//z//P/8//z//T/
9P/1//X/9f/2//T/9P/0//T/8//z//P/9P/0//T/9P/0//b/9v/2//b/9v/2//b/9v/2
//b/9f/1//P/8//z//P/8//z//P/8//y//L/8v/z//H/8P/v/+//7//v/+//7//z//T/
9f/2//X/8//y//H/8//z//P/8//x//H/8f/x//L/8//z//T/8//y//H/8f/x//H/8f/v
//H/8v/y//H/8f/w//D/8f/v/+//7//w//L/8f/x//L/8//z//P/8//z//P/8//0//H/
8P/v/+7/8v/0//b/+P/7//3///8BAAEAAQACAAIAAgAEAAQABAAEAAMAAgABAAEAAQAB
AP//AAAAAAEAAwABAAIAAgABAAEA//////7///////////////7//v/+//3//f/9//v/
+P/4//j/+P/6//r/+v/6//r/+v/6//r/9//2//b/9//1//X/9f/1//T/9P/0//T/9//4
//n/+v/9//3//f/9//z//P/8//3//v/+//7//v/+//7//v/+/wAAAAAAAAEAAAD///7/
/f/9//3//v/+/wAA/v/+//3//f/9//3//f///////////wAAAAAAAP///f/8//v/+f/3
//f/9v/2//b/9v/2//b/9//4//r/+//7//r/+v/6//z/+v/6//r/+f/5//n/+f/5//n/
+f/5//j/+P/4//n/9//3//j/+P/3//X/9//2//b/9//4//n/+v/4//j/9//3//T/9P/z
//L/9f/2//f/+P/5//n/+v/6//n/+v/6//v/+v/6//n/+f/6//z//v////7//P/7//r/
/P/9//7///8DAAQABAACAP///f/7//v/+v/6//v//f/9//v/+//7//n/+f/5//j/+v/7
//v/+v/4//b/9P/0//T/9P/0//X/9//4//j/+P/4//j/+P/4//j/+P/4//j/9v/3//f/
9//1//T/8//w/+3/8v/2//X/9v8BABQAKgBCAFoAdQCYAMYA7gAHARIBFAECAeEArABs
ADIACgDh/73/ov+Z/53/qP+v/7n/xv/N/8//0//W/9X/1f/a/+P/5v/o/+j/6v/t//D/
8f/z//T/9P/0//T/9f/1//X/9//3//j/+P/4//f/9v/2//b/9v/2//b/9//3//f/+P/5
//r/+//8//r/+v/6//r/+v/6//r/+v/4//j/9//3//f/9//3//f/+f/5//n/+f/2//b/
9v/3//j/+P/4//n/9//3//f/9//2//b/9v/2//b/9f/1//X/9f/1//X/9f/z//P/8//z
//H/8f/w//D/8f/y//P/9f/1//X/9f/z//P/9P/0//P/8//y//L/8//1//X/9f/2//b/
9f/1//b/9//3//f/9//5//n/+f/6//r/+v/6//r/+f/6//v//P/+////AAABAAEAAQAC
AAIAAgAEAAQABAAFAAUABQAFAAMAAwADAAEA///+//7////9//7//v/9/////f/9//z/
/f/9//3//f/9//z//P/8//3//f/9//v//P/8//z//P/7//r/+f/4//j/+P/4//j/9//2
//b/9//5//n/+f/5//j/+P/4//j/+v/6//r/+v/7//v/+//7//r/+v/6//v/+v/6//r/
+v/5//j/9//2//j/+v/8/////v/9//z/+//+////AQACAAAA/v/+//3/+//7//v/+//7
//v/+//7//7//v/+//3//P/8//z/+//7//v/+v/6//r/+v/6//r/+P/4//n/+f/5//j/
+P/4//j/9v/2//b/9//3//f/9//0//P/8v/x//H/8v/z//X/+P/5//v//P8DAP//+//6
//j/+P/4//j/+P/2//b/9f/1//f/+P/4//j/+v/6//r/+v/5//n/+v/6//v//P/8//3/
+//8//z//f/9//7//////////v/+//7//v///wAAAQADAAQABAACAP///f/7//v/+P/4
//n/+//5//f/9//3//r/+//8//z//v///////v/7//j/9f/0//X/9v/3//n/9//4//j/
+P/4//j/+P/4//r/+v/6//r/+P/5//n/+f/6//r/+v/4//n/+P/2//n//v8JABgAKgBA
AFYAcwCUALwA4AD5AAYBCAH8ANsArgByADgACgDf/73/ov+b/6P/rv+1/8H/yv/R/9n/
3//c/93/3//e/9//5v/q/+r/7v/x//T/9//7//z//P/8//r/+//7//v/+//7//z//P/9
//3//f/+//z//P/8//z//f/9//3//v/+//7//v/+//7//v/+//7////+//3//P/7//z/
/P/9//r/+f/4//f/+f/5//n/+f/6//r/+v/7//3//P/7//v/+f/5//n/+f/6//r/+v/6
//r/+f/5//n/+f/5//n/+f/5//n/+f/5//n/+f/4//j/+v/6//r/+//5//n/+f/3//f/
+P/4//f/9//2//b/9//3//f/9//4//j/9//3//j/9//3//f/9//5//n/+f/6//3//v//
/wAAAAAAAAAAAAACAAMABAAFAAUABQAGAAYABgAIAAgACAAJAAkACQAJAAsACwALAAkA
CQAIAAgACQAHAAgACAAHAAkABwAHAAYAAwADAAMAAwADAAIAAgACAAMAAwADAAEAAAAA
AAAAAAD///7//f/8//3//v///wAA///+//7///8BAAEAAQABAAAAAAAAAAAAAAAAAAAA
AAD//////////////v/9//3/AQACAAMABAACAAIAAgACAAEAAAD/////AQADAAUABwAF
AAUABgAGAAQAAgACAAEAAwADAAMAAwABAAEAAQABAAEAAAD///3///8AAAEAAQABAAEA
AAAAAAAAAAAAAAAAAAAAAAEAAQABAAAAAAAAAAAA/v/+//7//v/9//z/+//+////AAAB
AAAAAAAAAAEAAQABAAIAAgABAAEAAQAAAP7//v/+//7//v/+//3//f/9//7//v/+//7/
/v/+//7//P/7//v/+v/9//7//v///wAAAgADAAUAAwAEAAUABQAHAAYABgAGAAYABwAI
AAkACgAKAAkABgAEAAMAAgADAAAAAAABAAMABQADAAMAAwACAAEAAAD+/wAAAQABAAAA
/v/8//r/+v/6//r/+v/7//v//P/8//z//P/8//z//P/6//r/+v/6//n/+f/4//f/+//8
//3//P/7//r/+v/5/wAACQAUACIAMgBIAGEAggCoAMoA5wD4AAIB/ADhALwAjABSACAA
9//P/6r/m/+d/6b/r/+3/8L/zf/T/9f/2v/d/9//4P/j/+b/6v/s/+7/8f/0//X/+f/6
//r/+v/6//v/+//7//r/+f/5//j/+//7//v//P/+//7//v/+//v/+//7//z//v/+//7/
/v///wAAAQACAAIAAgACAAIA/v/+//3//f////////////3//f/9//3//P/8//z//f/9
//z/+//7//v/+//7//v/+v/6//r/+v/6//n/+f/5//n/+f/5//n/+f/5//n/+f/4//f/
9f/0//b/9v/2//f/+P/5//r/+f/4//j/9//1//f/9v/2//f/9//3//f/+P/4//f/9//4
//n/+f/5//n/9//3//f/+P/5//r/+//8//v//P/9//7//v///wAAAQADAAMABAAEAAQA
BgAGAAYABwAHAAcABwAFAAUABQADAAIAAAD/////AQACAAIAAQACAAEAAgACAAIAAwAE
AAUAAgAAAP///v8BAAEAAQD//wAAAAAAAAAA/v/+//7//v/8//z//P/8//v/+v/6//v/
+//7//v/+//8//z//P/8//r/+v/6//r/+//7//v/+//6//r/+v/7//z//P/8//z/+v/6
//r/+v/6//r/+v/7//z//f/+/////f/9//7//v/+//z//P/7//3//f/9//3//f/9//3/
/f8AAAAAAAD///z//P/8//v//f/9//z//P/8//z//P/8//r/+v/7//v/+//6//r/+v/8
//r/+v/6//n/+f/5//n/+P/3//b/9f/1//b/9//5//n/+f/6//r/9//5//f/9v/z//L/
8f/w//L/9P/1//f/9//4//j/+P/4//j/+P/4//f/9//4//j/+f/6//r/+//5//r/+v/7
//n/+v/7//v//P/8//3//v/+////AAABAAEAAgACAAAA+//5//f/9//2//b/9//5//v/
+f/5//n/+//7//v/+v/2//X/8//w//L/8v/y//T/9P/0//T/9f/z//T/9P/0//L/8v/y
//L/8v/y//L/8v/0//X/9f/1//T/9P/0//L/8f/y//L/8//4/wUAFAAoAD4AWAB1AJgA
wADkAPsACAEMAf4A2wCmAGYALgAEANv/uf+i/5f/m/+m/6//uf/C/8f/y//N/87/z//P
/9T/2//g/+D/4v/m/+v/7v/v//H/8v/y//L/8v/z//P/8//x//H/8v/y//P/8//z//T/
9P/0//T/9P/x//H/8f/y//P/9P/1//b/+P/4//j/+P/5//j/9//2//f/+P/4//n/+P/3
//b/9f/0//P/8v/x//D/8P/w//H/8P/u/+z/6//t/+//8f/z//L/8v/y//L/8v/x//H/
8f/v/+//7//v//H/8f/x//H/7//v/+7/7v/u/+7/7v/v//H/8f/x/+//7//w//D/7//x
//D/8P/x/+//7//v//D/8P/v/+//8P/x//H/8f/x//H/8f/x//L/8v/y//L/8v/y//L/
8v/y//T/9f/2//f/9//3//j/+P/5//z//f/+/////////////P/7//r/9//5//j/+P/5
//z//v///////f/7//v/+v/4//f/9v/1//f/9v/2//b/9f/1//X/8//y//L/8v/y//T/
9P/0//T/8v/y//L/8v/x//D/8P/x//D/7//u/+3/8f/y//P/9P/0//T/9P/0//f/9//3
//f/9//2//X/9f/0//T/9P/0//f/+P/5//r/+v/6//r/+//7//v/+//7//r/+f/5//j/
+v/4//j/9//1//X/9f/1//X/9f/1//X/9v/2//b/9f/2//b/9v/1//P/8//y//L/8P/w
//D/8P/w//D/8f/x//L/8v/z//T/9P/y//L/8v/x//H/8f/x//H/8f/x//H/8f/y//P/
9f/3//f/9v/4//b/8//y//H/8P/w//D/7//v//H/8v/y//L/8v/y//L/8v/x//H/8v/y
//H/8v/y//P/9f/2//b/9//3//j/+f/5//f/9v/2//b/9P/1//b/9//5//r/+v/4//f/
9f/z//P/8//0//b/+f/4//X/9P/z//T/9f/2//b/9v/3//f/9v/0//L/8P/w/+//7v/t
/+3/7//w//D/8P/w//D/8P/w/+7/7v/u/+7/8P/x//H/8f/w//D/8P/u/+//7v/s/+v/
8P/5/wgAGgAwAEYAXwCEALIA3gD9AAoBDAEEAe8AwgCAAD4AFADv/8X/pv+Z/5n/ov+p
/7H/vP/D/8f/y//M/8//0//W/9f/2v/e/97/4v/n/+r/6//r/+z/7P/s/+z/7f/t/+3/
7//v//D/8P/v/+//7//w//L/8v/y//L/8f/x//H/8v/x//D/7//u/+z/7P/s/+z/7v/u
/+7/7v/v//D/8P/x//H/8f/x//H/8f/x//H/8f/y//L/8v/z//H/8P/v/+//7//v/+//
7//u/+7/7v/u/+7/7f/t/+3/7//v/+//7//t/+3/7f/t/+//7//u/+7/7v/u/+7/7//t
/+3/7f/r/+n/6v/q/+n/5//m/+b/5//q/+v/7P/u//D/7//v//D/8f/x//H/8f/z//P/
8//0//b/9v/2//b/9f/2//f/+P/4//n/+v/7//v/+//8//z//P/+//7//v//////////
//////////3//f/8//z//f/8//z/+//5//n/9//3//b/9v/3//j/+f/5//j/+P/4//n/
+f/5//f/9P/0//T/9P/2//b/9v/2//j/+P/4//j/9//2//b/9//5//n/+f/5//j/+P/4
//j/+v/6//r/+v/7//v/+//7//z//P/8//3//P/8//z//P/8//z//P/8//r/+v/6//v/
/P/9//7///8BAAEAAgACAP///P/7//n/+//7//v/+//9//3//f/9//z//P/8//v/+//8
//3//f/9//3//P/8//z//P/8//z//P/8//3//f/9//z//P/8//z/+v/6//r/+//7//v/
+//5//n/+f/5//b/9v/2//f/+v/7//3//v/7//v//P/8//z//P/8//r/+v/5//n/9//4
//j/+P/3//b/9f/0//T/9f/3//j//P/+////AQD//wAAAAABAP//AAABAAEAAQAAAAAA
AAAAAAEAAgADAAUABgAGAAQA///9//v/+//8//z//f///////f/9//3//////////v/+
///////+//r/+P/2//b/9v/2//b/9//1//b/9v/2//T/9P/0//T/9//4//n/+v/6//v/
+//7//z//P/8//r/+f/2//b/+/8CAA8AIAA0AEwAZgCDAKgA0ADyAAcBDgEKAfYA0QCc
AFwAKgAEAN3/u/+k/5//p/+w/7n/w//M/9H/1//Z/9r/3//h/+L/5f/o/+r/7P/w//X/
9v/1//X/9v/2//b/9v/3//f/9//6//v//f/+//z/+//6//r/+//8//3//v////////8A
AP7//v/+//7//f/8//v/+v/+/wAAAgAEAAEAAAD+//3////////////+//3//P/7//v/
/P/9///////+//3//f/9//3//f/9//z//P/8//z/+//5//j/9//5//n/+f/5//z//f/+
/////f/9//z//P/6//r/+v/7//v/+//7//n/+f/6//r/+f/8//z//f////z/+//6//r/
+v/5//n/+v/9//3//f/9//3//f/9//7/AAAAAAAAAAD//wAAAQACAAIAAwAEAAUABQAF
AAYABgAFAAYABQAEAAgACQAKAAsACwALAAsACQAKAAoACwANAAoACgAJAAcACQAHAAcA
BgAFAAUABQAFAAcABgAGAAYABQAFAAUAAwAAAAAAAAAAAAEAAgADAAQAAgACAAIAAgAB
AAAAAAABAAMAAwADAAMAAgACAAIAAgAEAAQABAAEAAQAAwACAAEAAAAAAAAAAQAFAAYA
BwAIAAoACgAKAAoACAAIAAgACQAHAAcABwAHAAUABQAGAAYACAAGAAYABQAFAAUABQAF
AAMAAwADAAMABgAGAAYABQAEAAQABAADAAMAAwACAAIAAgACAAIAAgACAAIAAwADAAEA
AAAAAAAA///8//v/+v/+////AAABAAMAAwADAAMAAAAAAAAAAQADAAMABAAEAAIAAQAA
AP7///8AAAEAAgAAAAAAAgACAAIAAgACAAIAAQABAAEAAgACAAIAAAAAAAAAAAD/////
AAAAAP//AAAAAAEAAwAEAAQABQAFAAYABwAHAAUABAAEAAQABAAFAAYABwALAA4AEAAQ
AAsACQAHAAcAAgAAAP////8DAAMABQAHAAUABQAFAAQAAgADAAMAAgABAAAA//8AAP//
/v/9//3//f/+//7//v8AAAAAAAAAAP7//v/+//7//v////////8AAAAAAAD+//3//P/8
////BAAPABwALABAAFQAawCKALIA3AD3AAIBCAECAeUAtAB6AEIAEgDp/8P/pv+b/6P/
sP+5/8H/zP/T/9X/3f/g/+H/4f/k/+f/6P/s/+7/8v/3//j/+//7//z//P/8//7/////
/////////wAAAAD///////8AAAAAAAAAAAAA////////AAD///7//f/8//z//P/8//z/
AQACAAMABAABAAAA/v/9////////////AAABAAIAAwAAAAAAAAABAAMAAgABAAEAAQAB
AAEAAQABAAAA///+/wAA///////////////////9//3//f/9//3//f/8//z//P/8//z/
/f/9//3//f/7//3//v/+//3/+f/2//T/8//1//f/+f/8//z/+//7//z//f/9//3//f//
//////8AAAAAAAAAAAAAAQACAAMABAAFAAUABQAFAAcABwAIAAgACAAKAAoACgAJAAkA
CQAJAAsACwALAAkACQAIAAgACQAJAAoACgAJAAcABQAFAAQAAwADAAMAAwADAAIAAgAC
AAYABwAIAAcABAAEAAQABAACAAIAAgACAAIAAgACAAIAAgACAAMABQAFAAUABQAFAAQA
BAAEAAQABgAGAAYABgAFAAUABQAFAAYABgAGAAcABgAGAAYABgAGAAYABgAGAAYABgAG
AAcACAAJAAoACwAJAAkACgAKAAcABAADAAEAAwADAAMAAwAFAAcACQALAAkACAAHAAUA
BAAEAAQAAwAFAAUABAAEAAQABAAEAAQABAAEAAUABQADAAIAAgACAAQAAgACAAIAAQAB
AAEAAQABAAEAAQABAP///v/9//3//f/9//7//v/////////+//7//v/+//7//P/8//r/
9//2//f/+P/5//r//P/8//v/+//8//7///8AAP///v/9//z//f/9//7//v/9//7//v//
////AAAAAAEAAQACAAMAAwAFAAQABAAEAAIAAwAEAAUABQAGAAYABAADAAEA/////wAA
AAABAAMAAQD////////+//3//P/6//z//f/9//z/+f/2//P/8v/z//T/9f/3//n/+v/6
//r/+P/4//j/+P/6//r/+v/6//r/+//7//v/+v/6//r/+P/3//j/+P/3//z/BQAQACAA
NABKAGMAfgCkAMwA6wD+AAIB/ADlAMAAjgBUACIA9//R/7D/m/+Z/6L/rf+z/77/yf/P
/9H/1v/V/9P/0v/Z/+T/6v/s/+z/7//0//X/9f/2//b/9v/2//f/9//3//X/9f/2//b/
+f/5//n/+v/4//j/+P/4//f/9//3//j/9//2//X/9P/3//j/+f/6//r/+v/6//r/+v/6
//n/+f/3//f/9//3//f/9//3//f/9v/2//b/9//1//T/8//z//H/8f/x//H/9P/0//T/
9P/3//f/+P/5//j/9//2//X/9f/1//X/9f/1//X/9P/0//L/8v/y//P/8v/x//D/7f/v
//L/9P/1//P/8v/y//P/8//z//P/9P/y//H/8f/y//H/8f/x//H/8//z//P/9P/y//L/
8v/y//X/9v/3//j/9//3//f/9//3//f/+P/4//v//v///wAAAQABAAEAAQADAAMAAwAB
AP///v/+/////v/+//3/+//8//v//P/8//3//f/9//3////+//7//v/8//v/+v/3//b/
9v/2//b/9v/2//b/9v/2//b/9v/2//f/9v/2//f/9//3//f/9//2//b/9v/2//b/9v/2
//b/+f/5//n/+f/8//z//P/9//7//v/+//7//P/8//z//P/6//r/+v/7//n/+f/5//n/
+v/7//3//v8AAP7//v/9//z/+//6//n/+f/5//n/+f/4//j/+P/3//j/+P/4//f/9//3
//b/9v/0//T/9P/0//T/9P/1//X/8//y//L/8v/w/+7/7v/u//L/8//0//X/8//z//P/
8//y/w==
         </WaveFormData>
      </LeadData>
      <LeadData>
         <LeadByteCountTotal>10000</LeadByteCountTotal>
         <LeadTimeOffset>0</LeadTimeOffset>
         <LeadSampleCountTotal>5000</LeadSampleCountTotal>
         <LeadAmplitudeUnitsPerBit>4.88</LeadAmplitudeUnitsPerBit>
         <LeadAmplitudeUnits>��V</LeadAmplitudeUnits>
         <LeadHighLimit>2147483647</LeadHighLimit>
         <LeadLowLimit>268435456</LeadLowLimit>
         <LeadID>V6</LeadID>
         <LeadOffsetFirstSample>0</LeadOffsetFirstSample>
         <FirstSampleBaseline>0</FirstSampleBaseline>
         <LeadSampleSize>2</LeadSampleSize>
         <LeadOff>FALSE</LeadOff>
         <BaselineSway>FALSE</BaselineSway>
         <ExcessiveACNoise>FALSE</ExcessiveACNoise>
         <MuscleNoise>FALSE</MuscleNoise>
         <LeadDataCRC32>2390287909</LeadDataCRC32>
         <WaveFormData>
+v/8//z/+//8//v/+//8//z/+//7//z/+v/6//j/9v/0//P/8//0//L/8v/z//P/9f/1
//X/9f/2//f/+f/6//r/+f/3//b/+P/4//j/+P/6//j/9v/x/+7/8P/3/wAACQAXACcA
NQBJAGQAhgCnAL0AywDPAMUArwCMAGAAPQAlAAsA7//b/9b/2//e/+D/5f/p/+z/7v/u
/+7/6//q/+r/7v/x//L/8//0//P/9v/4//n/+f/5//n/+P/3//b/9f/2//f/+P/5//n/
+f/5//r/+P/4//j/9v/0//T/9f/1//b/9v/3//j/9v/2//f/9//2//b/9v/2//j/9//2
//b/9v/2//b/9v/2//X/9f/0//L/8//z//T/9P/z//L/8v/0//T/9P/0//X/9//4//n/
+P/3//X/9P/2//f/+P/7//r/+f/4//f/9v/2//X/9f/0//X/9v/2//f/9//3//b/9v/2
//b/9v/0//X/9f/1//X/9f/2//b/9//3//f/+P/3//f/9//3//n/+v/7//v/+f/5//j/
+P/8//3/AAACAAAAAwAEAAQABAAEAAQABAAFAAYABwAJAAcABwAHAAcACQAHAAcABgAE
AAMAAwADAAIAAwADAAMAAQABAAAAAAD///7//v///////v/9//3//f/8//r/+f/4//n/
+//8//r/+f/5//n/+P/4//f/9//3//b/9v/2//j/+f/6//v//f/9//3//f/8//v/+//7
//z//P/9//7//v/+//7/AAD//////f/9//3//v/+//7//v/////////9//3//f/9//3/
/////////v/+//7//v///////v/9//v/+//7//z/+//7//v/+//5//n/+f/5//f/9f/z
//X/9f/0//T/9P/5//r/+//8//r/+f/4//j/+f/4//j/+P/4//j/+f/6//j/+P/4//j/
+P/3//f/+f/5//n/+f/5//v/+//5//n/9//4//n/+f/4//j/+P/2//b/9v/2//b/+P/4
//f/9//1//X/9f/1//X/9f/1//X/8v/x//D/7//x//b/+P/6//n/+f/4//j/+f/6//z/
/f/9//3//f/9//v/+//7//3/AAACAAIAAAD9//v/+v/5//f/9//4//r/+v/5//j/9//3
//j/+P/3//f/+P/4//j/+P/2//T/8//z//T/9P/0//P/8//z//P/8//z//P/8//x//D/
8P/v//H/8v/z//T/9f/2//f/9v/y//H/8v/y//P/+v8DAA8AHwAtADsAUABuAI0ApwC5
AMMAwQCzAJoAdABLAC0AEwD1/93/0v/T/9r/3v/h/+f/7P/u//D/8v/z/+7/6v/q/+v/
7P/v//D/7//y//T/8//z//P/8//x//H/8f/x//H/8f/x//H/9P/1//b/+P/3//b/9f/y
//T/9P/1//X/9f/0//T/9P/0//T/9f/1//b/9v/2//b/9P/z//L/8v/0//T/9P/0//T/
8//z//L/8P/x//H/8v/0//P/8v/y//D/8P/w//D/8v/z//P/8//x//H/8P/w//H/8f/x
//P/9v/3//j/+f/3//b/9P/z//T/9f/2//b/8//z//P/8v/y//L/8v/y//D/8f/x//H/
8//z//T/9P/z//P/8//0//X/9f/1//X/9f/2//f/9//5//n/+P/4//v/+//9//7//P//
/wAAAAACAAIAAgACAAEAAAD/////AQADAAUABwAHAAUABQAEAAYABQAFAAUABQAFAAQA
AwABAAEAAAAAAP///v/+////AQAAAP////8AAAAA//////v/+//8//z//P/7//v/+//6
//r/+f/5//v/+v/6//r//f/9//3//f/7//v/+//7//v/+//8//3//P/6//n/+P/5//r/
+//+/wEAAQD/////AQACAAIAAgAEAAUABQAFAAMAAwADAAMAAgADAAIAAQACAAIAAgAC
AAEAAQAAAP//AQABAAEAAgACAAEAAAD/////////////AQD///3///////7//v/+////
/v/9//z//v/9//z//P/5//j/+P/4//j/+P/5//r/+v/6//r/+v/7//v//P//////////
//////////3//f/7//z//f/9//z//P/8//7/AAAAAAAAAAAAAAAA//////3//f/9//3/
////////////////////////AgACAAIAAAABAAEAAgACAAIAAwADAAEAAQABAAEAAAD/
//7///8CAAYACAAIAAQAAQD///3//v///wEABAAEAAMAAgABAP//AAAAAP///f/+//7/
/v/9//z/+//7//v//P/8//z//f/9//3//f/7//v/+//7//7//v//////AAAAAAAAAAD+
//7//v/8//z//f/8//z///8EAA0AFwAjADEAQwBYAHQAkQCnALcAwQC/AK8AkgBsAEkA
KwAPAPP/2//U/9f/3P/g/+X/7//2//b/9v/0//P/9P/0//b/9//4//f/+P/5//r//P/9
//3//f/9//3//f/9//3/+//7//v/+//9//3//f/+//z//P/8//r/+v/6//v/+//6//j/
9//2//b/9v/3//f/+f/6//v//P/8//v/+v/6//z//P/8//z//v/9//3//P/8//3//f/+
//7//f/8//z/+//6//n/+P/4//n/+f/5//v/+//6//r/9//3//f/+f/4//f/9v/1//X/
9v/2//f/9v/3//j/+P/1//X/9f/0//T/9P/0//T/9v/3//f/9//3//f/+P/4//f/9//3
//j/+//7//v/+//5//r/+//7//z//f/9//7//////wEAAgABAAMAAwACAAQABAAEAAQA
AgACAAIAAwAFAAUABQAFAAMAAQABAAAA/v/9//3//f///wEAAgADAP/////+//7//f/8
//z//f/8//r/+P/3//r/+v/5//n/+v/7//3//v/9//v/+v/5//z//P/7//v/+f/4//j/
+P/3//f/9//3//n/+f/5//n/9//3//j/+f/3//b/9v/2//j/+P/4//r/+//7//n/+f/7
//z//P/8//v/+//6//n/+f/5//n/+f/3//n/+f/5//r/+v/6//r/+//7//r/+f/5//n/
+f/6//n/+f/5//n/9//3//f/9//5//f/9f/3//f/9v/2//b/9//2//X/9P/0//P/8v/y
//H/8P/w//D/7v/u/+//8P/y//L/8v/y//L/8f/x//P/8//z//P/8//x//H/7//v/+//
8P/x//D/7//u/+3/7P/v//D/8P/x//P/8//z//P/8f/x//H/8f/z//P/8//z//H/9P/0
//T/9P/1//X/9v/2//b/9//3//f/9//3//f/9//3//f/+f/8//7//v/8//n/9//2//X/
8//z//T/9v/0//P/8v/x//H/8v/y//H/8//0//T/9P/w/+7/7P/r/+n/6v/q/+r/7f/v
//H/8//x//H/8f/x//D/8P/x//H/8P/w//D/8P/y//L/8v/w/+7/7f/q/+z/8f/4////
CQAXACcAOQBMAGgAhwCjALcAwQC/ALMAmABuAEcAKQARAPP/2f/M/83/0v/U/9n/4f/m
/+b/5v/k/+H/3v/i/+b/5//o/+n/6P/l/+j/8P/z//P/8//z//H/8f/x//H/8f/x//H/
8f/z//P/8//0//L/8v/y//D/8P/w//H/8f/x//D/8P/w//D/8P/x//H/8v/y//L/8v/w
/+//7v/u/+7/7v/u/+7/8P/v/+//7v/u/+//7//w/+//7f/r/+r/6v/q/+r/6v/s/+//
8f/z//L/8f/v/+7/7v/v//D/8//w/+//7v/t/+7/8P/x//P/8f/x//H/8P/v/+//7//u
//D/8P/w//D/8P/x//H/8f/v/+//8P/w//P/8//z//T/9f/1//X/9f/z//T/9f/1//L/
8f/v/+7/9P/1//j/+v/9/wEAAwAEAAIAAgACAAIAAgACAAIAAwACAAEAAAD//////f/9
//z//v/9//3//f/+//////////3//f/8//z/+//6//r/+//7//r/+f/5//j/+P/3//f/
8//z//T/9P/2//X/9f/1//j/+P/3//f/9v/0//P/8v/x//H/8f/x/+//7//v/+//8f/z
//b/+f/5//j/+P/4//j/+P/4//r/+//7//n/+f/5//r/+v/6//r/+//7//v/+f/5//n/
+f/5//v/+//7//r/+v/6//r/+f/5//j/9//5//n/+f/6//v/+//7//v/+P/3//b/9f/1
//P/8f/z//P/8v/y//L/9v/2//b/9v/2//X/9P/0//b/9v/3//j/9//2//b/9v/2//b/
9v/2//T/8//z//X/9f/1//X/9f/x//H/8f/v//D/8v/0//b/+P/2//b/9f/1//L/8f/w
/+//8v/z//T/9f/3//f/9//3//X/+P/4//j/9v/3//f/+P/7//z//v////7//f/8//v/
/f/9//3///8AAAIAAgAAAP3/+//6//n/+f/5//r//P/8//v/+v/5//f/+P/4//f/+f/6
//r/+v/2//T/8v/x//P/9P/0//T/9f/1//X/9f/3//f/9//3//b/9v/3//f/9v/2//b/
9v/z//L/8f/u/+z/8f/0//L/8//6/wcAFwAlADMARQBiAIYApQC7AMsA0QDJALMAkABk
AD8AJQALAO//2//S/9X/2P/c/+P/6//u/+7/8P/u/+v/6v/s//L/9f/0//H/8v/z//T/
9P/3//f/9//3//f/9//3//f/9//3//f/9//1//X/9f/2//b/9v/2//T/9P/0//X/9f/4
//j/+f/6//r/+v/7//v/+v/6//r/+v/4//f/9v/2//b/9v/2//b/+P/3//f/9v/0//X/
9f/2//f/9//3//j/9v/2//b/9v/2//f/9//3//f/9//2//b/9//3//f/+f/4//f/9v/1
//P/8v/w/+//8f/z//X/9v/1//X/9f/0//X/9v/3//j/9v/3//f/9//5//n/+v/6//v/
+//7//z/+//7//v/+//9//7///////3//f/8//z//////wEAAgAAAAMABAAEAAYABgAG
AAYABgAGAAYABwAFAAUABQAFAAUAAwADAAIAAAD////////+///////////////+//7/
/v/+////AQD///7//f/9/wAAAAD//////////wAAAAD///3//P/7//z//P/7//v/+//6
//r/+v/7//v/+//7//n/+f/5//n/+//7//z//f/9//z//P/8//z//P/8//7//f/9//v/
+//6//r/+f/4//r//f///wEAAAD///7//f/+/wEAAgADAAIAAgACAAIA//////7//f/9
//3//f/+/////////////f/9//3//f////3/+//9//3//P/8//z//f/8//v/+v/8//v/
+v/6//n/+P/4//j/9v/2//f/+P/1//T/8//y//H/8f/y//X/+P/5//r/+/8DAP///f/7
//r/+v/6//r/+v/5//j/9v/1//b/9//4//n/+f/5//n/+f/7//v/+//7//v//v/+//7/
/P/9//3//v8AAAAAAQABAAAA///+//3/////////AQAAAAIAAgAAAP3/+//6//n/9//3
//j/+v/4//f/9v/1//f/+v/8//3//f/+//7//v/7//j/9f/z//T/9v/3//j/9//3//f/
9//3//f/9//3//j/+P/5//n/9v/2//b/9v/4//j/+P/2//b/8//y//T/9//+/wkAFQAh
ADEARQBeAHoAlwCvAL0AxQC9AKkAigBiAD0AHQD//+X/0//Q/9X/2P/c/+H/5//s//D/
8v/u/+3/7P/q/+j/7f/u/+3/8P/x//L/9P/3//f/9//3//X/9f/1//X/8//z//P/8//1
//X/9f/2//T/9P/0//L/9P/0//X/9f/1//T/9P/0//T/9P/1//X/9P/0//T/9P/2//X/
9P/0//P/8v/x//D/8f/x//L/8v/z//X/9v/4//r/+f/4//j/9v/2//b/9v/4//n/+f/5
//n/+f/4//j/9//3//f/+f/3//f/9//3//b/9v/1//X/+P/5//r/+v/3//f/9//2//j/
+P/4//j/+v/7//v/+//9//3//v/+/////////wAAAQABAAEAAQAEAAYACAAJAAsACwAK
AAoADAALAAwADAAMAA8AEAAQABIAEgASABIAFAAUABQAFQATABMAEwATABUAEwATABIA
EgARABEAEQASABMAEwATABMAEwASABIADwAOAA4ADwARABAADwAPABIAEgARABEADQAN
AA4ADgAMAAsACwALAA0ADgAOAA8ADwAOAA4ADgAPAA8ADwAPAA8ADwAPAA8ADwAPABAA
EQARABAAEAAQAA8ADgANAA4AEAARABAAEQAPABAAEAAQAA0ADQAMAAsADQAPABEAEwAR
ABMAEwATABAAEAAQABAAEQARABAADwANAA0ADQAOAA4ADQAMAAsADAANAA4ADwARAA8A
DQAPAA8ADgAOAA4AEAAQABAAEAAQAA8ADgAOAAsACgAKAAoACAAIAAkACgANAA4ADwAQ
ABAADwAPABEADwAPAA8ADwAPAA8ADwAOAA4ADgAOAA4ADgAOAA0ADQAPAA8ADwAPAA8A
DwAPAA8ADgANAAwACwALAA4ADgAOABAAEwAVABgAFwAWABYAFQAVABUAFQAVABUAFQAV
ABcAFwAYABcAFAASABEAEQARAA8ADwAQABIAFAATABIAEQAQABAADwANAA4AEAARABIA
EAAOAAwACwAJAAoACgAKAAsACwALAAsACwALAAsACwAKAAoACwALAAkACAAHAAYACQAK
AAsACgAMAAkACAAIAA0AEgAbACMALQA5AEsAZgCCAJ0AswDFANMA0wDDAKoAigBjAEUA
KwALAO//5P/n/+z/7v/x//f//P8AAAAAAgD//wAAAgACAAMABAAFAAYABwAGAAYABwAH
AAcABwAHAAcABwAHAAYABQAEAAMABQAFAAUABgAIAAgACAAGAAQABAAFAAUABQAEAAQA
BAAFAAYACAAJAAoACgAKAAoACQAHAAUABAAGAAYABgAGAAYABQAFAAQAAgADAAMABAAE
AAMAAgACAAIAAgACAAIAAgADAAMAAwABAAEAAAAAAAEAAQABAAMAAQABAAEAAQD///7/
/P/7//7///8AAAAAAAABAAIAAgABAAAA///+/wAAAQABAAEAAQABAAIAAgADAAMAAwAE
AAUABQAFAAUAAwAEAAUABQAGAAcABwAIAAoACQAKAAoACgANAA4ADgAMAAwADAAMAA4A
DgAOAA8ADQANAA0ADQALAAkACQAIAAYABQAFAAUABgAHAAcABwAGAAcABwAIAAkACAAI
AAkACAAGAAQAAwAGAAYABQAFAAUABQAGAAYABAADAAMAAwAEAAQAAwADAAEAAAAAAAAA
//////////////////////3//f/+///////+//7//v/8//z//P/+///////9//3//f/+
//7//v/8//3//f/9//7///8AAAEAAAABAAAA//8AAAAAAAAAAP/////+//3/////////
AAABAAEAAQABAP3//f/9//3////9//v//f////7//v/+//7//v/+//7//v/9//z//P/9
//z//P/8//v/+v/6//r/+P/4//j/+P/3//f/+P/7//v/+//7//v/+f/5//f/+P/1//T/
8//y//X/9v/2//f/+P/5//r/+//7//v/+//7//n/+f/5//n/+f/8//z//P/6//v/+//8
//z//P/9//3//v///wAAAQD///////8BAAAAAgACAAAA+//5//j/9//1//X/9v/4//n/
+f/5//n/+f/6//r/+f/2//T/8f/u/+//8P/x//P/8//0//T/9P/z//P/8//z//H/8f/x
//H/8v/y//P/8//0//T/9P/0//L/8v/y//D/8v/x/+7/7v/z//z/BwATACEAMwBHAGAA
gACdALEAwQDLAMcAsQCKAF4AOQAfAAMA6f/Z/9L/0//Y/9z/4f/l/+j/6v/q/+b/4//i
/+b/6P/r/+r/6f/q/+//8v/y//P/8//z//P/8//z//P/8//x//H/8f/x//P/8//z//T/
8v/y//L/8P/w//D/8f/x//T/9P/1//b/9v/2//f/9//3//b/9f/0//f/9//3//j/9//2
//X/9P/y//H/8f/w/+7/7//v//D/7v/t/+z/7P/v//D/8f/y//L/8//z//P/8f/x//D/
8P/t/+3/7f/v/+//7//v/+//7v/u/+3/7f/s/+3/7v/u/+7/7//w//D/8v/y//L/8v/y
//P/8//z//H/8f/y//L/8v/x//D/8P/y//P/9P/1//P/9P/1//X/9//3//b/9v/4//f/
+P/4//b/+f/6//r/+v/6//r/+v/9//7///8BAP///////////P/5//j/9v/4//f/9//3
//r//f///wEA/f/9//z//P/4//b/9f/1//f/9v/1//X/9v/2//X/9f/1//X/9v/2//b/
9f/1//X/9v/2//X/9f/z//L/8v/y//L/8f/w/+//8v/z//T/9f/1//X/9v/3//f/9v/2
//b/9f/0//P/9P/0//P/8P/v//H/9P/2//j/9v/3//f/9//5//n/+f/5//j/+f/4//f/
9v/2//b/9v/z//P/8v/x//P/8//z//T/9f/1//X/9f/z//P/8//z//X/8//x//P/8f/w
//D/8P/x//D/7//u//H/8f/x//L/8//y//L/8v/w//D/8f/y//H/8P/v/+7/7//v//D/
8//1//P/8//1//T/8f/w/+//7v/w//D/7//v/+//7//v/+//7f/t/+3/7f/t/+3/7f/t
/+3/8P/w//D/8P/x//H/8v/0//T/9f/1//P/8//z//P/8//z//P/9f/0//b/9v/0//L/
8f/x//H/8//z//T/9v/0//P/8v/x//P/9P/0//P/8f/y//L/8v/u/+z/6v/p/+f/6P/o
/+j/6f/p/+n/6f/r/+v/6//r/+r/6v/r/+v/6v/q/+r/6v/q/+r/6v/o/+j/5//m/+T/
5f/s//n/BQATAB8ALwBKAG4AkQCtALsAwQC/ALcAmgBqAD8AJQAPAPH/1//O/8//1P/W
/9n/4f/i/+L/5P/i/+H/4P/i/+T/4//i/+P/5v/n/+r/6v/p/+n/6f/p/+n/6f/p/+n/
6f/p/+n/6f/p/+n/6f/q/+z/7P/s/+r/6v/q/+v/6//p/+j/6P/o/+j/6P/p/+n/6P/o
/+j/6P/r/+v/6//s/+z/7P/s/+z/7v/t/+3/7P/u/+//7//w/+7/7f/s/+z/7v/u/+7/
7v/t/+3/7P/r/+v/6//q/+r/6//r/+v/7f/s/+v/6v/p/+n/6v/q/+v/6v/r/+z/7P/r
/+v/6//q/+j/6P/o/+j/5//n/+b/5f/n/+n/7P/u//H/8f/x//L/9f/1//X/9f/z//T/
9f/1//b/9//3//j/+f/5//v//P/6//3//v/+//z//P/8//z//v/+//7////9//3//f/9
//3/+//7//r/+v/5//n/+f/5//n/+P/3//P/8//y//L/9P/0//X/9//3//b/9f/1//b/
9v/1//X/8f/x//L/8v/0//P/8//z//b/9v/1//X/9f/0//T/9P/3//f/9//3//X/9f/1
//X/9f/1//b/9//3//b/9v/2//j/+P/4//r/+v/5//b/9f/1//b/9v/2//X/9f/0//P/
9v/3//j/+f/7//3//f/9//j/9v/0//L/9P/1//X/9f/3//f/9//4//n/+f/5//n/+f/5
//n/+f/7//n/9//5//n/+P/4//j/+P/4//j/+P/4//f/9v/2//f/9v/2//b/9v/2//f/
+P/3//b/9f/0//L/8f/x//P/9v/3//j/+f/3//f/+v/4//j/+P/4//b/9v/1//X/9f/1
//X/9f/0//P/8v/x//L/8//0//X/9v/6//v//P/6//v/+//8//z//P/9//3/+//7//v/
+//9//3//f///wAAAgACAAAA+//5//j/9//5//n/+v/8//z/+//6//n/+//8//z/+//5
//r/+v/6//f/9P/x/+//8f/y//L/8v/x//H/8f/x/+//7//v/+//8f/y//T/9f/2//b/
9v/2//b/9v/2//T/8v/x//L/8v/3/wAADQAbACkAOwBPAGgAiACnALkAxQDHALkAowCA
AFYAMwAdAAUA6f/Z/9b/2f/c/+L/5//r/+z/7v/u/+z/7f/u/+z/7P/t/+7/7//w//P/
8v/0//T/8//y//H/8f/x//H/8f/0//X/9v/3//b/9f/0//T/9f/2//f/9v/4//j/+f/5
//j/9v/1//T/8v/y//P/8//2//j/+v/8//n/9//1//T/9v/2//b/9v/2//X/9f/0//b/
9//3//j/+v/5//j/+P/2//b/9v/2//b/9//3//f/9P/z//H/8P/w//H/8v/1//j/+f/6
//v/+P/4//f/9//3//f/9//2//X/9f/1//T/9P/0//T/9P/3//n/+v/7//r/+f/5//j/
9//3//f/+P/6//v//P/9//3//v////////////7//v//////AQACAAIABQAGAAYABAAE
AAQABAACAAIAAgADAAQABQAGAAcACQAHAAcABgAGAAUABQAFAAUABQAEAAMAAwADAAIA
AgABAAAAAAABAAMAAgABAAEAAAAAAP/////7//v//P/8//////8AAAEAAQAAAP7//f//
//7//v/+/wEAAQABAAEA////////////////AAABAP///v/+//7//P/8//z//v8CAAMA
AgADAAUABgAGAAYABAAFAAUABQADAAMAAwADAAIAAwACAAEAAgACAAIAAgABAAEAAAD/
/////////wAAAQABAAEAAQD//////////wEA///9///////+//7//v/+//7//v/+//z/
+//6//r/+P/2//X/9P/3//j/+v/8//7//v/+//7/+v/5//n/+//9//3//f/9//v/+//5
//n/+//8//3//f/6//r//P/8//z//P/8//z/+//7//v/+//7//v/+//7//v/+//5//n/
+f/5//n//P/8//z//v//////AAD+//7///////3//f/9//3/+//7//v//f8CAAYACAAI
AAUAAwACAAEA/f/7//r/+v/+////AAABAP//AAAAAP///f/+//7//v/9//z/+//7//n/
+v/6//r/+//7//v/+//7//v/+//7//r/+v/7//v//P/8//z//P/6//r/+v/4//j/+f/4
//j//f8EAA0AGQAjAC8AOwBSAHQAlQCvAL0AxwDHALUAlgBuAEkAKwAPAPH/3f/W/9n/
4P/k/+n/7//y//T/+P/4//X/9P/2//b/9f/2//n//P/9//7/AAAAAP///v/9////////
///////////////9//3//f/+/wAAAAAAAP7//v/+///////9//z//P/8//r/+v/7//v/
//8AAAEAAgABAP///f/8//7//v/+//7/AAABAAMABAACAAMAAwAEAAYABQAEAAQABQAG
AAcACAAGAAcABwAHAAkACQAIAAgACQAJAAkACwAKAAkACAAHAAgACAAHAAcABgAHAAgA
CAAHAAcABwAGAAcACAAJAAoABwAFAAIA//8DAAUACAAKAAoACQAIAAgACwALAAsACwAN
AA4ADwAPAA8ADwAOAA4ADwAPABEAEgAQABMAFAAUABYAFgAWABYAGAAYABgAGQAXABcA
FwAXABkAFwAXABYAFgAVABUAFQAUABUAFQAVABEAEQAQABAAEQAQABAAEQAPAA4ADQAN
ABAAEgATABUAEQARABIAEgAQAA8ADwAPABAAEAAPAA8AEQAQABAAEAATABMAEwATABUA
FQAVABUAFQAVABYAFwAXABYAFgAWABYAFgAWABgAFwAXABUAFQAVABYAFgAWABYAFwAX
ABcAGAAZABoAGwAZABsAGwAbABgAFgAUABIAEgATABMAEwAWABcAGAAaABgAFwAWABUA
EQARABEAEQATABEADwARABEAEAAQABAAEgASABIAEgASABEAEAAQABEAEAAQABAADgAO
AA8AEAAOAA4ADgAOAAwACwALAA0ADQANAA0ADQAPAA8ADQANAA0ADgAPAA8ADgAMAAoA
CAAIAAoACgAKAAoACgAKAAkACQALAA0ADwARAA4ADQAMAAsADQANAA0ADQALAA4ADgAO
ABAAEQARABIAEAAQABEAEQATABMAEwATABMAEwATABUAFQAWABUAEgARAA8ADgANAA8A
DwAQABIAEAAPAA4ADQAMAAwACwAJAAsADAAMAAwABwAEAAEA//8AAAIAAwAEAAcABwAH
AAcABQAFAAUABQAGAAYABwAHAAQABAAEAAQABgAGAAYABAAAAAEAAgAAAAMACgATAB0A
KQA3AEUAWAB2AJcAsQDDAM0AywC9AKgAiABhAEEAJQALAPH/4v/d/+T/6P/r//H/+P/4
//r//P/5//T/8P/0//v/AAABAP7///8CAAIAAQABAAEAAQADAAMAAwADAAMAAwADAAMA
BQAFAAUABgAIAAgACAAGAAQABAAFAAUABAACAAEAAAADAAQABgAHAAYABgAGAAYABgAF
AAQABAAFAAQAAwACAAQAAwADAAIAAgADAAMABAADAAEA///+//7//v/+//7/AAABAAEA
AQACAAMAAwAEAAEAAQABAAMAAQABAAEAAQACAAIAAQABAAEAAQABAAAA/f/9//3//P8A
AAIABAAGAAUABQAEAAMAAQABAAIAAgADAAMAAwAEAAQAAwACAAEAAwAEAAUABQAFAAUA
BAAEAAcABwAJAAoACQALAAsACgAIAAgACAAIAAoADAAOABEADwAPAA8ADwAQAA8AEAAQ
AA4ADQANAA0ACwALAAoACQAIAAkACQAKAAkACAAIAAkACQAIAAcABwAHAAYABAADAAAA
//////7/AAD///////8AAAAA/////////v/+//7///////////////////////3//f/+
////AQAAAAAAAAACAAIAAgAEAAUABQADAAMAAwAEAAQABAACAAMAAwADAAMAAwADAAMA
BAAHAAgACQAIAAgACAAIAAUABQAEAAMAAwADAAMABAAEAAMAAgABAAEAAQABAAEAAQD/
//3////9//z//P/8//z//P/8//z/+v/5//j/+P/3//b/9v/2//n/+v/8//7//P/8//z/
/P/6/w==
         </WaveFormData>
      </LeadData>
   </Waveform>
</RestingECG>
