# Supplementary material for: Detection of Left Atrial Enlargement Using a Convolutional Neural Network-Enabled Electrocardiogram
Source: Front Cardiovasc Med. 2020 Dec 17;7:609976. doi: 10.3389/fcvm.2020.609976 (PMC7773668; doi:10.3389/fcvm.2020.609976)
Supplement: Supplementary file 4 [file Data_Sheet_4.ZIP › normal3/1802032273_1858_00000004.XML]

<?xml version="1.0" encoding="Windows-1252"?>
<!DOCTYPE RestingECG SYSTEM "restecg.dtd">
<RestingECG>
   <PatientDemographics>
      <PatientID>1802032273</PatientID>
      <PatientAge>79</PatientAge>
      <AgeUnits>Years</AgeUnits>
      <Gender>Male</Gender>
      <PatientLastName>chenshuxio</PatientLastName>
   </PatientDemographics>
   <TestDemographics>
      <DataType>Resting</DataType>
      <Site>1</Site>
      <AcquisitionDevice>MAC55</AcquisitionDevice>
      <Status>Unconfirmed</Status>
      <Priority>Normal</Priority>
      <AcquisitionTime>08:53:22</AcquisitionTime>
      <AcquisitionDate>08-20-2016</AcquisitionDate>
      <CartNumber>1</CartNumber>
      <AcquisitionSoftwareVersion>009C</AcquisitionSoftwareVersion>
      <XMLSourceVersion>MAC5000 v1.0</XMLSourceVersion>
   </TestDemographics>
   <RestingECGMeasurements>
      <VentricularRate>57</VentricularRate>
      <AtrialRate>57</AtrialRate>
      <PRInterval>178</PRInterval>
      <QRSDuration>84</QRSDuration>
      <QTInterval>462</QTInterval>
      <QTCorrected>449</QTCorrected>
      <PAxis>64</PAxis>
      <RAxis>58</RAxis>
      <TAxis>68</TAxis>
      <QRSCount>10</QRSCount>
      <QOnset>218</QOnset>
      <QOffset>260</QOffset>
      <POnset>129</POnset>
      <POffset>179</POffset>
      <TOffset>449</TOffset>
      <ECGSampleBase>500</ECGSampleBase>
      <ECGSampleExponent>0</ECGSampleExponent>
   </RestingECGMeasurements>
   <Diagnosis>
      <Modality>Resting</Modality>
         <StatementCount>2</StatementCount>
         <LabelText>12SL ��ϳ���</LabelText>
      <DiagnosisStatement>
         <StmtFlag>ENDSLINE</StmtFlag>
         <StmtText>����Ķ�����</StmtText>
      </DiagnosisStatement>
      <DiagnosisStatement>
         <StmtFlag>ENDSLINE</StmtFlag>
         <StmtText>�ٽ� ECG</StmtText>
      </DiagnosisStatement>
   </Diagnosis>
   <Waveform>
      <WaveformType>Rhythm</WaveformType>
      <WaveformStartTime>0</WaveformStartTime>
      <NumberofLeads>8</NumberofLeads>
      <SampleType>CONTINUOUS_SAMPLES</SampleType>
      <SampleBase>500</SampleBase>
      <SampleExponent>0</SampleExponent>
      <HighPassFilter>16</HighPassFilter>
      <LowPassFilter>150</LowPassFilter>
      <ACFilter>NONE</ACFilter>
      <LeadData>
         <LeadByteCountTotal>10000</LeadByteCountTotal>
         <LeadTimeOffset>0</LeadTimeOffset>
         <LeadSampleCountTotal>5000</LeadSampleCountTotal>
         <LeadAmplitudeUnitsPerBit>4.88</LeadAmplitudeUnitsPerBit>
         <LeadAmplitudeUnits>��V</LeadAmplitudeUnits>
         <LeadHighLimit>2147483647</LeadHighLimit>
         <LeadLowLimit>268435456</LeadLowLimit>
         <LeadID>I</LeadID>
         <LeadOffsetFirstSample>0</LeadOffsetFirstSample>
         <FirstSampleBaseline>0</FirstSampleBaseline>
         <LeadSampleSize>2</LeadSampleSize>
         <LeadOff>FALSE</LeadOff>
         <BaselineSway>FALSE</BaselineSway>
         <ExcessiveACNoise>FALSE</ExcessiveACNoise>
         <MuscleNoise>FALSE</MuscleNoise>
         <LeadDataCRC32>1748527003</LeadDataCRC32>
         <WaveFormData>
AAAAAAAAAAAAAAAAAAAAAAAAAAAAAAAAAAAAAAAAAAAAAAAAAAAAAP7//v/+//7/AAAA
AAAAAAD///7//f/8//7//v/+//7/AAAAAAAAAAD///7//f/8//3//v///wAA/v/+//7/
/v/+//7//v/+//7//v/+//7//P/8//z//P/9//7///8AAP7//v/+//7//v/+//7//v8A
AAAAAAAAAP7//v/+//7/AAAAAAAAAAD+//7//v/+//7//v/+//7/AAAAAAAAAAAAAAAA
AAAAAAIAAgACAAIAAAABAAEAAwAFAAYABgAGAAcABwAHAAkACgALAAwADQAQABEAEwAR
AA8ADgANAAwADQAMAAkABgADAAIAAAAAAP/////9//3//P/9//3//f/9//3//P/8//7/
/v/+//7////////////9//z/+//6//z//P/8//z/+f/5//n/+f/5//r/+v/6//z//P/8
//z/+v/6//r/+v/8//z/+//6//n/9//7/wUADgAVABwAKQA8AE8AXQBoAHYAfwB5AG0A
ZABfAFwAUQA+AC0AIAASAAoABAD///7/AAACAAAA/v/////////+//7////+//z//P/8
//z/+//7//v/+//8//z//P/8//z//P/8//z//v/+///////+//7//f/9//3//f/9//7/
/v/+///////9//z//P/8//7/////////AAAAAAAAAAAAAAAAAAABAAMAAwACAAIAAQAA
AAAA//8BAAEAAQABAAEAAgACAAIAAwADAAQABAACAAMABAAEAAQABAAEAAQABAAEAAQA
BAAFAAUABQAFAAcABwAHAAgACAAIAAgACQAKAAwADQAOAA0ADAAMAAsADQANAA0ADgAO
AA4ADgAOAA8ADwAPABAADgAOAA4ADgAQABAAEQARABEAEQARABEAEQARABEAEQATABMA
EwATABIAEgASABIAEgASABIAEgAQABEAEQAQABAAEAAPAA8AEAAQABAAEAAOAA0ADAAM
AA4ADgAOAA4ADAAMAAsACwAJAAkACQAHAAkACgAKAAkABwAHAAUABQAHAAYABgAGAAYA
BgAGAAUABQAFAAUABQAFAAUABQADAAMABAAEAAQABAAEAAQABAADAAMAAgACAAIAAgAC
AAIAAQABAAIAAgABAAAAAAABAAEAAgACAAIAAgACAAEAAQABAAEAAgACAAIAAgADAAMA
AwADAAQABAAEAAUABQAFAAIAAgACAAEAAQABAAEAAgAEAAQABAAEAAIAAQAAAAAAAQAB
AAEAAQABAAEAAQABAAEAAQABAAEAAQABAAEAAQD//////////wAAAAABAAIAAgACAAIA
AgABAAEAAQABAAIAAgABAAEAAAAAAAAAAAAAAAEAAQABAAMAAgACAAIAAQAAAP///v8A
AAAAAAD///////8AAAAAAAAAAAAAAAD+//7//v/+/wAAAAAAAAAAAAAAAAAAAAD9//3/
/v/+/wAAAAABAAIAAQAAAP///v/+//7//v/+/wAAAAAAAAAA/v/+//7//v/+//7//v/+
//7//v/+//7//v/+//7//v/+//7//v/+//7//v/+//7//v/+//7//v/+//7//v/+//7/
/v/+//7/AAAAAAAAAAAAAAAAAAAAAP////8BAAEABAAEAAQABQADAAMABQAGAAcACAAJ
AAoACwANAAsACwALAAsACwALAAwACQAGAAMAAQD+//3/+//7//n/+f/6//n/+f/5//n/
+f/4//j/+P/4//j/+P/3//f/9//3//b/9v/2//b/9v/0//T/9P/z//X/9f/1//X/9P/0
//T/9P/0//T/9P/0//j/9v/2//b/9v/1//T/8//x//H/+f8CAAsAEAAbACwAQQBVAGIA
agB3AH0AdwBqAF8AWgBTAEYAMwAmABgACgACAPv/9v/0//j/+v/4//f/9//5//j/+P/1
//T/9P/0//T/9P/z//P/8//z//L/8v/y//L/9P/0//T/9P/y//L/8//z//L/8v/x//H/
8//z//P/9P/y//L/8//z//X/9P/0//T/9P/1//X/9f/0//T/9P/0//b/9v/2//f/9f/1
//T/9P/2//b/9//3//f/9//3//f/9f/2//b/9v/3//f/+P/4//f/9//3//b/+P/4//j/
+P/4//j/+P/4//n/+f/5//n/+//7//v//P/6//r/+v/7//v//P/8//z//P/8//3//f/9
//3//f/+//7//v/+//7/////////AAAAAAAAAAAAAAAAAAABAAEAAQABAAEAAQABAAEA
AQABAAEAAQABAAEAAAAAAAAAAAAAAAAAAAAAAP7///////7///8AAAAAAQAAAAAAAAAA
AAAA///+//7//v/+//7//v/8//z/+//7//3//f/9//v/+f/6//r/+f/5//n/9//3//f/
9v/2//b/9v/2//b/9f/3//f/9//3//b/9f/0//H/8//0//T/9P/0//T/9P/0//P/8//y
//L/9P/0//T/9P/x//H/8v/y//L/8v/z//X/8//0//T/9P/y//L/8f/x//P/8//0//T/
8v/y//P/8//x//H/8v/y//L/8//z//P/8v/y//L/8f/z//P/8//0//P/8v/x//D/8f/x
//H/8v/x//H/8f/x//H/8f/x//H/8//z//P/8//x//H/8f/x//H/8f/x//H/8f/w//D/
8P/w//D/8P/w//H/8f/x//H/8P/w/+//7//w//D/8P/w//D/8f/x//H/8f/w//D/8P/w
//D/8P/w//D/8P/w/+//7//v//D/8P/w//D/8P/w/+7/7v/u/+7/8P/w//D/8P/u/+7/
7v/u/+//7//w//D/8P/w/+//7v/w//D/8P/w//D/8P/w//D/8P/w//D/8P/w//D/8P/w
//D/8P/w//D/8P/w//D/8P/w//D/8P/w/+7/7v/u/+7/8P/w//D/8P/u/+7/7v/u/+7/
7v/u/+7/8P/w//D/8P/w//D/8P/w//L/8v/y//L/8v/y//L/8v/y//L/8v/y//P/8//1
//X/9v/2//b/9//3//f/+f/6//v//P/9//7//f////3//f/8//v/+v/5//j/9f/y/+//
8P/u/+7/7f/t/+v/6//s/+v/6//r/+v/7P/s/+3/7v/t/+z/6//p/+v/6//r/+r/6P/o
/+j/6P/q/+r/6v/p/+n/6f/p/+n/6v/q/+r/6v/o/+j/6P/o/+r/7P/q/+j/5v/l/+T/
5//t//f///8EAA0AHAAxAEIAUQBfAGgAagBjAFcATQBKAEUAOAApAB4AEQAAAPT/8P/s
/+v/7P/u/+7/7v/u/+//7//t/+r/6v/p/+j/6P/o/+j/6P/p/+n/6f/p/+j/6P/o/+j/
6v/q/+r/6v/o/+j/6f/p/+r/6v/p/+n/6//r/+v/7P/q/+r/6//r/+v/6v/q/+r/6v/r
/+v/6//s/+z/7P/s/+7/7v/u/+//7v/t/+v/6v/r/+z/7v/v/+3/7f/t/+3/7//w//D/
8P/v/+//8P/w/+//7//v/+7/7//w//H/8v/y//L/8v/y//H/8f/x//H/8//z//P/9P/y
//L/8v/z//X/9v/2//b/9P/0//X/9f/3//f/9//4//b/9v/2//b/9f/1//X/9v/4//j/
+P/4//b/9v/3//f/+f/5//n/+f/7//v/+//7//r/+f/4//f/+P/4//j/+P/2//b/9v/2
//b/9//3//b/+P/4//f/9//2//b/9v/2//j/9//2//b/9P/0//T/9P/0//T/8//z//X/
9f/1//P/8f/y//L/8f/z//P/8f/x//H/8P/w//D/8P/w//D/7//v/+//7//v/+//7//v
/+3/7f/u/+7/7v/s/+z/7P/s/+//7//u/+7/7v/u/+7/7v/t/+3/7v/u/+//7v/u/+//
7v/u/+3/7P/u/+7/7f/t/+3/7f/u/+7/7v/u/+//7//v/+//8P/w/+//7//u/+3/7v/u
/+7/7f/t/+3/7f/u/+7/7v/u/+7/7v/t/+z/7P/t/+3/7f/t/+//7//v/+//7//v/+//
7//u/+3/7P/r/+3/7f/t/+3/7f/s/+z/7P/s/+z/7P/s/+3/7f/t/+3/7v/u/+3/7f/u
/+7/7v/u/+3/7f/s/+v/7f/s/+z/7P/s/+z/7P/s/+r/6v/q/+n/6v/r/+3/7v/s/+z/
7P/s/+7/7v/u/+7/7P/s/+z/7P/s/+z/7P/s/+3/7f/u/+7/7P/s/+v/6v/s/+z/7P/s
/+7/7v/u/+7/7P/s/+z/7P/s/+z/7P/s/+z/7P/s/+z/7v/u/+7/7v/s/+z/7P/s/+z/
7P/s/+z/7v/u/+7/7v/s/+z/7P/s/+z/7P/s/+z/7v/u/+7/7v/u/+7/7v/u/+//8P/x
//L/8v/y//L/8//x//P/8//0//b/9v/3//f/9f/3//j/+f/8//3//v///////f/9//z/
/P/8//z//P/3//T/8f/w/+7/7v/t/+3/7f/t/+7/7//t/+3/7f/t/+7/7v/u/+7/7P/s
/+v/6//r/+v/6v/q/+v/7P/t/+7/7P/s/+v/6//r/+v/6//s/+z/7P/s/+z/7P/s/+z/
7P/u/+7/7v/u/+3/6v/p/+v/8//9/wIACwAYACcAOABHAFMAXgBkAGUAXQBTAEwASwBC
ADUAKAAbABAABAD+//b/9f/2//T/8v/w//L/8//z//H/8P/w/+//7v/u/+7/7v/u/+//
7//v/+//7v/u/+7/7v/s/+z/7P/s/+3/7v/w//H/8P/w/+//7//v/+//7//w//D/8P/x
//H/8f/w//D/8P/w//H/8f/x//D/8P/w//D/8v/y//L/8//z//P/8v/y//L/8v/z//P/
9f/1//X/9f/z//T/9P/0//X/9f/2//b/9P/1//b/9v/2//b/9v/2//b/9v/2//b/9//3
//f/9//4//n/+v/8//r/+v/6//v/+//8//z//P/+//7//////////////wAAAAAAAAAA
AAD///////8AAAAAAAAAAAAAAgACAAMAAwABAAEAAQABAAMAAwADAAMAAwADAAMAAwAC
AAIAAgACAAIAAgACAAIABQAHAAgACAAEAAIA///9/wAAAAAAAAAAAgABAAAAAAAAAAAA
AAAAAP7//v/9//3//////////f/7//z//P/7//3//f/7//v//f/8//z//P/7//r/+f/3
//n/+f/5//n/9//3//f/9f/3//j/+P/4//r/+v/6//r/+v/5//f/9v/4//j/+P/4//f/
9//4//j/9//2//b/9//3//j/+P/4//b/9v/1//X/9f/1//b/9v/2//b/9//3//f/9//4
//j/9v/3//f/9//2//b/9v/1//f/9//3//j/9v/2//b/9v/4//f/9v/2//n/+f/5//n/
+P/3//b/9f/2//f/+P/5//f/9//3//f/9//3//f/9//5//j/+P/4//f/9v/1//T/9//3
//f/9//2//b/9f/1//b/9v/2//b/9v/3//f/9//1//T/9P/0//X/9v/3//j/9v/2//b/
9f/1//X/9v/2//j/+P/4//j/9//2//X/9P/1//b/9//4//j/+P/4//j/9f/1//b/9v/4
//j/9//2//j/+P/4//j/+P/4//j/+P/2//b/9v/2//b/9v/2//b/+P/4//j/+P/2//b/
9v/2//j/+P/4//j/9v/2//b/9v/4//j/+P/4//j/+P/4//j/+P/4//j/+P/6//r/+v/6
//j/+P/4//j/+P/4//j/+P/6//r/+v/6//r/+v/6//r/+//8//3//v/9//3//////wIA
AgACAAMAAwADAAUABgAHAAgACQAKAAsADQALAAsACgAJAAgABwAGAAMAAAD9//z/+v/6
//n/+f/3//f/+P/5//n/+f/5//n/+P/4//j/+P/4//j/9//1//X/9f/0//T/9P/0//T/
9v/2//b/9f/z//P/8//z//T/9P/0//T/9P/0//T/9P/0//T/9P/0//T/9f/0//P/8f/x
//f//v8FAAwAFQAoADsATwBeAGwAdwB5AHUAagBfAFwAVwBKADsALAAcAA4ABAABAP7/
/v/+//z/+v/5//v/+//6//r/9//0//b/9v/2//b/8//z//P/8//2//b/9v/2//T/9P/0
//T/9P/0//X/9f/4//j/9//3//X/9f/1//b/+P/4//n/+f/5//j/+P/4//j/+f/5//n/
+v/6//r/+v/6//r/+v/7//v/+//6//r/+v/6//v/+//7//v/+//7//3//v/+//7/+//7
//z//P/8//3//v/+//7//v/+//7/AAAAAAAAAAD//////////////////wAAAgACAAIA
AwABAAIAAgACAAIAAgADAAMABQAFAAUABgAEAAQABAAEAAcABwAHAAgACAAIAAgACAAI
AAgACQAJAAcABwAHAAcABwAHAAcABwAJAAkACQAJAAYABgAGAAYABgAGAAYABgAIAAkA
CQAIAAYABgAFAAUACAAIAAgACAAGAAUABAAEAAYABgAGAAYABgAGAAUABQADAAMAAwAB
AAMABAAEAAMAAwADAAEAAQABAAAAAAAAAAAAAAAAAP///f/9//3//f/////////9//3/
/v/+//7//v/+//7//v///////v/+//z//P/8//z//f/9//7//v/7//r/+v/7//v//P/8
//z//P/8//v/+//7//v//P/8//z//P/9//3/+//7//z//P/8//3//f/9//7//v/+//3/
+//7//v//P/8//z//P/8//7//f/8//z/+//7//v/+//9//3//f/9//z/+//6//n/+v/7
//z//f/7//v/+//7//3//P/8//z//P/8//z//P/7//v/+//7//z//P/7//v/+v/6//r/
+v/6//v/+//7//3//P/8//z/+v/6//r/+v/8//z//P/7//n/+f/6//r/+v/6//r/+v/8
//z//P/8//r/+v/6//r//P/8//z//P/7//v//P/8//r/+v/7//z//P/8//z//P/6//r/
+v/6//z//P/8//z//P/8//z//P/8//z//P/8//z//P/8//z/+v/6//r/+v/7//z//f/+
//3//P/7//r//P/8//z//P/8//z//P/8//z//P/8//z//v/+//7//v/9//z/+//6//r/
+v/6//r/+//8//3//v/+//7//v/+/wAAAAAAAAAAAAABAAEAAwADAAQABAAEAAcABwAH
AAkACAAJAAoACwAOAA8AEQAPAA8ADgANAAwACQAIAAUAAgABAAAA/v/+//v/+//5//n/
+v/7//v/+//7//v/+v/6//r/+v/6//r/+f/5//n/+f/2//b/9v/2//j/+P/4//j/9//3
//f/9//3//j/+P/4//j/+P/4//j/9v/2//b/9v/6//r/9//2//f/8//x//n/BAALABIA
HwAyAEcAWQBmAHYAgQCDAHsAbgBlAGAAWQBIADcAJgAYAAwABAABAP7/AAAAAAAA/v/7
//v/+//8//r/+f/4//b/9v/2//b/9//3//f/9//4//j/+P/4//j/+P/4//j/+v/6//v/
+//6//r/+f/5//n/+f/5//r//P/8//3//f/7//r/+v/6//z//f/9//3//v/+//7//v/9
//z/+//7//3//f/8//z//P/8//3//f/9//3//f/9////AAAAAAAA/f/9//7//v/+////
AAAAAAAAAAAAAAAAAAAAAAAAAAADAAMAAwADAAMAAwADAAQABgAGAAYABwAGAAYABQAE
AAUABgAIAAkABwAHAAcACAAIAAgACAAIAAkACQAJAAoACAAIAAgACAAKAAoACwALAAsA
CwALAAsACwALAAsACwANAA0ADQANAAoACgAKAAoADAAMAAwADAAKAAsACwAKAAoACgAJ
AAkADAAMAAwADAAKAAkACAAIAAgACAAIAAgACAAIAAcABwAHAAcABwAFAAUABgAGAAUA
BQAFAAMAAwADAAIAAgACAAIAAgACAAEAAQABAAEAAQABAAEAAQD///3//v/+//7/AAAA
AAAAAAABAAEAAAAAAP7//v/+//7//////wAAAAD///7//v//////AAAAAAAAAAAAAP//
///9//3//v/+//7//v///////f/9//7//v/+//////////7//v/+//3/////////AAAA
AAAAAAAAAAAA///+//7//f/9//3//f//////////////////////////////////////
/////////v/+//7//v/+//7//v/9//3//f/9/wAAAAD//////v/+//7//v/8//3//f/9
//3//P/8//z//P/8//z//P/8//z//P/7//v/+//8//z//v/+//7//v/+//7//v/+//7/
/v/+//7/AAAAAAAAAAD9//3//v/+//7//v///wAA/v/+//7//v/+//7//v/+//7//v/+
//7//v/+//7//v/+//7//v/+//7//v/+//7//v/+//7//v/+//7//v/+//z//P/8//z/
/v/+//7//v/+//7//v/+//7//v/+//7/AAAAAAAAAAD+//7//v/+//7//v/+//7///8A
AAEAAgAAAAAAAAAAAAIAAgACAAIAAwADAAUABQAIAAgACAAJAAkACQALAAwADQAOAA8A
EAAPABEADwAPAAwACwAKAAkACAAFAAIA///+//z//P/7//v/+f/5//r//f/9//3//f/7
//r/+v/6//r/+v/6//n/+f/5//n/+P/4//j/+P/4//r/+v/6//n/9//3//f/9//6//r/
+v/6//r/+v/6//r/+P/2//b/+v/6//n/+P/1//X/+/8FAAwAEwAgADMASgBbAGsAeACA
AH8AeQBtAGQAYQBcAEsAOAApABoADAACAP7/+f/4//r//v8AAP7//f////v/+P/6//v/
+v/4//j/+P/4//f/9//3//f/+v/6//r/+v/4//j/+P/4//j/+P/5//n/+v/6//n/+f/3
//f/9//4//r/+v/7//v/+//6//r/+v/6//v/+//7//z//P/8//z/+//6//n/+f/6//v/
+//8//z//P/9//3//f/9//3//f/9//7//v/+//3//f/+//7//v///wAAAAAAAAAAAAAA
AAAAAAAAAAAAAQABAAEAAQD///////8AAAIAAgACAAMAAwAEAAQABAAEAAQABQAFAAMA
AwADAAQABAAEAAQABAAGAAcACAAKAAkACAAHAAYACAAIAAkACQAJAAkACQAJAAcABwAH
AAcACQAJAAkACQAGAAYABgAGAAgACAAIAAgABgAHAAcABgAGAAYABQAFAAgACAAIAAgA
BgAFAAQABAAGAAYABgAGAAQABAADAAMAAwADAAMAAQADAAQABAADAAIAAQD+//3//v/+
////AAD+//7//v/9//3//f/9//3//////////f/7//z//P/8//7//v/+//7///////7/
/v/8//z//P/8//3//f/+//7//f/8//z//f/9//7//v/+//7//v/9//3/+//7//z//P/+
//7///////3//f/+//7//v/////////+//7//v/9//v/+//7//z//f/+////AAD+//3/
/P/8//3//f/9//3//f/9//3//f/9//3//f/9//3//f/9//3//f/9//3//f/7//r/+v/6
//z//P/8//z//f/9//3//f/+//7//f/9//r/+v/6//r//P/9//3//f/9//z//P/8//z/
/P/8//z//P/8//z/+//7//v//P/8//z//P/8//z/+v/6//r/+v/8//z//P/8//z//P/8
//z/+v/5//n/+P/6//z//f/8//r/+v/6//r/+P/4//j/+P/5//r/+//8//r/+v/6//r/
+v/6//r/+v/6//r/+v/6//r/+v/6//r//P/8//z//P/7//r/+f/4//n/+v/7//z//P/8
//z//P/6//r/+v/6//v//P/9//7//P/8//z//P/8//z//P/8//7//v/+//7//v//////
AQABAAIAAgACAAEAAQABAAMABAAFAAYABwAIAAkACwAJAAcABgAFAAQAAwACAP///P/7
//r/+P/4//n/+f/3//f/+P/5//n/+f/3//f/9v/2//j/+P/4//j/9//3//f/9//2//b/
9v/2//b/9v/2//b/9//3//f/9//3//j/+P/4//f/9v/1//T/9v/2//b/9v/2//b/8//w
/+//8//9/wcADAAVACQANQBGAFMAWwBiAGgAZwBbAFEATABJAD4ALQAkABsADgAEAAAA
/v/7//z/+v/4//j/9v/3//n/9//4//r/+f/2//T/9P/0//T/9P/1//b/9//2//b/9v/2
//b/9v/2//b/+P/4//n/+f/4//j/9//3//n/+f/5//r/+f/4//j/9//3//b/9v/2//f/
+f/6//v/+v/6//r/+v/6//r/+v/7//v/+//6//r/+v/6//v/+//7//v/+//7//n/+v/6
//r/+f/5//r/+v/8//3//v/+/wAAAAAAAAAA///+//3//P/7//v/+//7//z//f/+/wAA
AAAAAAAAAQD//wAAAAAAAAAAAAABAAEA////////AAACAAIAAgACAAEAAQABAAIABAAE
AAQABAAEAAQABQAFAAUABQAFAAUAAwADAAMAAwAFAAUABQAFAAIAAgACAAIAAgACAAIA
AgAAAAEAAQAAAAEAAgACAAMAAgACAAIAAgAEAAMAAgACAAQABAAEAAQAAgACAAEAAQAD
AAMAAwABAAEAAgACAAEA//////3//f////7//v/+//z//P/8//v//f/9//3//f/9//3/
/f/7//v//P/8//z//P/8//z//P/7//v/+v/6//v//P/9//7//P/7//v/+v/7//r/+v/7
//3//v/+//7//f/8//r/+f/7//v//P/8//r/+v/7//v/+//7//z//P/8//3//f/9//r/
+v/6//n/+//7//v//P/6//r/+v/6//r/+f/4//j/+v/7//z//f/8//v/+v/5//r/+//8
//3/+//7//v/+//7//v/+//7//v/+v/6//r/+P/4//j/+P/7//v/+//7//r/+v/5//n/
+v/6//r/+v/8//3//f/9//v/+v/6//r//P/8//z//P/6//r/+v/5//n/+f/6//r//P/8
//z//P/6//r/+v/6//z//P/8//z//P/8//z//P/5//n/+v/6//z//P/9//r/+v/6//r/
+v/6//r/+v/6//z//P/8//z//P/8//z//P/6//r/+v/6//j/+P/4//j/+v/6//r/+v/6
//r/+v/6//r/+v/6//r//P/8//z//P/6//r/+v/6//z//P/8//z/+v/6//r/+v/6//r/
+v/6//z//P/8//z/+v/6//r/+v/7//z//f/+//7//v/+//7//v/+//7//v8BAAEAAwAD
AAMAAgABAAEAAgADAAYACAAIAAgACAAIAAkACwAJAAkACAAHAAYABQAEAAEA/v/7//z/
+v/6//n/+f/3//f/+P/5//n/+f/5//n/+P/4//j/9v/2//b/9f/3//f/9//2//b/9v/2
//b/9v/2//b/9f/2//f/+P/5//n/+P/3//b/+P/4//j/+P/4//j/9v/2//b/9f/2//X/
+f8BAAkACgAPAB4AMQBAAE0AWQBkAGwAaQBfAFMATgBNAEYAOQAsACEAFAAIAAAA/P/7
//z//P/8//z//v/9//3/+//6//j/9//2//j/+P/4//j/9//3//f/9//4//j/+P/4//j/
+P/4//j/9v/2//f/9//4//j/9//3//f/9//3//j/+P/4//n/+f/7//r/+v/6//j/+f/5
//n//P/8//z//P/6//r/+v/7//3//f/8//z//v/+///////+//3//P/7//z//v///wAA
/f/9//7//v/+////AAAAAAAAAAAAAAAAAAAAAAAAAAABAAEAAQABAAEAAQABAAIABAAE
AAQABQADAAQABAAEAAIAAgADAAMABAAFAAYACAAGAAYABgAGAAcABwAHAAgACAAIAAgA
CAAGAAYABwAHAAgACQAKAAsACQAJAAkACQAJAAkACQAJAAoACgAKAAoACAAIAAgACAAI
AAkACQAIAAgACAAHAAcABgAGAAYABgAHAAcABwAIAAYABgAGAAYACAAIAAcABwAFAAUA
BQADAAMABAAEAAMABQAFAAMAAwADAAIAAgACAAIAAgACAAEAAQABAAEAAQD////////9
////AAAAAAAAAAAAAAAAAAABAAEAAAAAAAAAAAAAAAAA/////wAAAAD///7//v////3/
/v/+//7/AAAAAP//////////AAAAAP7//v///////////wAAAAD+/////////wAAAAAA
AP//AQABAAEAAgABAAAA///+/////////wAA//////////8BAAEAAQABAP//////////
//////////8BAAEAAQABAP///v/+//7/AAAAAAAAAAD//////////wAAAAD/////AAAA
AAAAAAD+/////////wEAAAAAAAAA/v/+//7//v/+//7//v/9//////8AAAAA/v/+//7/
/v8AAAAAAAAAAAAAAAAAAAAA/v/+//7//v//////AAAAAP7//v////7/AAAAAAAAAAD+
//7//v/+//7//v/+//7/AAAAAAAAAAAAAAAAAAAAAAAAAAAAAAAAAAAAAAAAAAAAAAAA
AAAAAAIAAgACAAIAAAAAAAAAAAAAAAAAAAAAAAAAAAAAAAAA/v/+//7//v///wAAAQAC
AAIAAgACAAIAAwAEAAUABgAEAAQABAAEAAUABQAHAAcACgAKAAoACwAJAAkACwAMAA4A
EAASABQAFAAVABIAEQAQAA8ADgANAAwACQAGAAMAAAD+//7//f/+//3//v8AAP//////
///////+//7//v/+//7//v/9//3//f/9//z//v/+//7//v/8//z//P/7//3//f/9//3/
/v/+//7//v/+//7//v/+//z//P/+/wAAAAD///z/+f/3//v/AwAOABMAGgAlADYASQBZ
AGYAdAB/AIEAeQBsAGMAXgBVAEYANwAqAB4AEgAKAAUABAAEAAQAAgACAAMABQAFAAQA
AgD///7//v/+//7//v/+////AAABAAEAAAD///7/AAAAAAAAAAD+//7//////wAAAAD/
////AQABAAEAAgAAAAAAAQABAAMAAgACAAIAAgADAAMAAwACAAIAAgACAAQABAAEAAUA
BQAFAA==
         </WaveFormData>
      </LeadData>
      <LeadData>
         <LeadByteCountTotal>10000</LeadByteCountTotal>
         <LeadTimeOffset>0</LeadTimeOffset>
         <LeadSampleCountTotal>5000</LeadSampleCountTotal>
         <LeadAmplitudeUnitsPerBit>4.88</LeadAmplitudeUnitsPerBit>
         <LeadAmplitudeUnits>��V</LeadAmplitudeUnits>
         <LeadHighLimit>2147483647</LeadHighLimit>
         <LeadLowLimit>268435456</LeadLowLimit>
         <LeadID>II</LeadID>
         <LeadOffsetFirstSample>0</LeadOffsetFirstSample>
         <FirstSampleBaseline>0</FirstSampleBaseline>
         <LeadSampleSize>2</LeadSampleSize>
         <LeadOff>FALSE</LeadOff>
         <BaselineSway>FALSE</BaselineSway>
         <ExcessiveACNoise>FALSE</ExcessiveACNoise>
         <MuscleNoise>FALSE</MuscleNoise>
         <LeadDataCRC32>1080082666</LeadDataCRC32>
         <WaveFormData>
AAAAAAAAAAAAAAAAAAAAAAAAAAAAAAAA/v/+//7//v/+//7//v/+//7//v/+//7//v/+
//7//v/7//r/+f/4//r/+v/6//r//P/8//z//P/6//r/+v/6//z//P/8//z//P/8//z/
/P/6//r/+v/6//r/+v/6//r/+P/4//j/+P/6//r/+v/6//j/+P/4//j/9v/2//b/9v/3
//j/+f/6//j/+P/4//j/+P/4//j/+P/2//b/9v/2//b/9v/2//b/+f/6//v//P/+/wAA
AgAEAAUABgAGAAcABgAGAAgACQAMABAAFAAUABYAEwAQABEAEQARABEAEAASABAADQAK
AAcABAADAAIABAADAAEAAAD///3/+//6//b/9f/0//P/9P/0//P/8//x//D/8P/w//D/
8P/w//D/8f/x//D/8P/v/+7/7f/s/+z/7P/s/+z/6v/q/+r/6v/q/+v/6//r/+3/7P/s
/+z/6v/r/+v/6//t/+3/7P/s/+7/8f/z//b/+v/4//T/+f8HAB4APQBnAJQAwADrAP0A
3ACXAGoAWQBFADgAOAA2AC8AJwAcAA4ABAD///7//v/7//f/9v/2//T/8//z//L/8f/v
/+7/7v/u/+7/7v/u/+7/7v/u/+3/7f/t/+3/7//v/+//8P/u/+7/7f/t/+z/7P/s/+3/
8P/w//D/8P/u/+7/7f/t/+//8P/x//H/8P/w//D/8P/w//D/8P/w//L/8//z//P/8f/x
//H/8v/0//T/9P/1//P/9P/0//T/9P/1//X/9v/4//j/+f/5//f/9//4//j/+f/5//n/
+//+//7//v/+//3//f/+////AgACAAMAAwAEAAQABQAGAAcACAAKAAsACwANAA0ADQAO
AA8AEAARABMAFAAVABYAFwAYABkAGQAZABoAGwAbAB0AHQAdAB0AHgAeAB4AHwAhACEA
IQAiACAAIAAgAB8AHwAfAB8AHwAfAB4AHQAcABsAGgAZABkAGQAYABcAFgASABIAEQAO
AA8ADwANAAwACwAKAAcABQAFAAMAAgACAAMAAgACAAEA/f/9//v/+v/8//v/+//7//z/
/P/7//r/+P/4//j/+P/6//r/+v/6//j/9//3//f/9v/2//b/9v/3//j/+f/6//r/+v/7
//v/+//7//v/+//5//n/+f/5//v/+//7//v/+//8//z//P/6//n/+f/6//z//P/8//z/
+//7//r/+v/8//z//P/8//z/+//7//v/+f/5//n/+f/6//r/+f/5//f/9//3//f/+f/5
//n/+P/4//j/9//3//f/9//3//f/+f/5//n/+f/3//b/9f/1//b/9v/2//b/+P/4//j/
9//2//X/9P/z//X/9f/1//X/9f/1//X/9f/1//X/9f/1//f/9//3//X/8//z//P/8//1
//X/9v/2//b/9v/2//b/9v/2//b/9//3//f/9v/2//b/9v/1//X/9v/3//j/+P/3//X/
9f/1//b/+P/3//j/+P/4//j/+P/4//j/+P/4//r/+v/6//r/+f/4//f/9v/4//j/+P/4
//j/+P/4//j/9v/2//b/9v/4//j/+P/4//b/9v/2//b/+P/4//j/+P/4//j/+P/4//r/
+v/6//r//v8AAAIABAAFAAUABgAIAAgACgALAA4AEAAUABQAEwARAA8AEQAUABQAFAAT
ABIAEwARAA8ADgALAAoACQAIAAkABwAGAAUAAwABAAAA/v/9//z/+//6//j/9//3//f/
9v/2//b/9v/2//b/9v/1//X/9P/0//T/9v/2//b/9v/1//T/8//y//T/9P/0//T/9//3
//f/9//0//T/9P/0//f/9//3//f/9//2//T/9v/7//3//v8EAAYAAAD9/wkAGgA1AF8A
jAC4AOUABwEAAcEAggBrAFkASgBIAEoAQwA7ADAAIAAUAA0ACgAKAAkABwAIAAYABAAB
AP//AAD///3//P/+//7//v/+//z//P/8//z/+//7//v/+//9//3//f/+//z//P/7//v/
/v/+//7////+//7//v/+/wAAAAD///////8AAAEAAQAAAAAAAAAAAAIAAgACAAIAAAAB
AAEAAQADAAMAAwAEAAQABAAEAAUABQAGAAYABgAGAAcABwAIAAgACAAJAAkACQAJAAoA
CgALAAsACwANAA0ADAALAAoADAANAA8AEQAQABAAEQARABMAFAAWABgAFwAYABoAGwAZ
ABsAGwAbAB0AHwAhACMAIwAkACUAJgApACoAKwArACkAKgArACsALQAtAC0ALQAvADAA
MQAzADIAMQAwADAAMAAwADAALwAxADEAMQAxAC8ALgAtACwALAAsACwALQAsACoAKAAm
ACYAJgAlACIAIgAjACIAIgAfAB4AGwAZABoAGQAZABoAGAAWABUAEwATABMAEQAQABIA
EQARABEAEQAQAA4ADAAOAA4ADgAOAAwADAAMAAwADgANAA0ADQAOAA4ADgAOAA0ADAAL
AAoACwAMAA4ADwAOAA0ADAALAAwADQAOAA8ADQANAA0ADQANAA4ADgAOABAADwAPABAA
EAAQABAAEAAPAA8ADgAOABAAEAAQABAADgANAA0ADQAOAA8AEAARAA8ADgAMAAsADQAN
AA0ADQALAAsACwAKAAoACgAJAAkACwALAAsACwAJAAkACQAJAAsACgAJAAkACgAKAAoA
CgAKAAoACgAJAAkACQAJAAkABwAHAAcABwAHAAcABwAHAAcABwAHAAcACQAJAAkABwAH
AAcABwAHAAUABQAGAAYABgAGAAYABgAIAAgACAAJAAcABwAGAAYABwAIAAgACQAHAAcA
BwAGAAUAAwADAAMABgAIAAcABgAIAAgACAAIAAYABgAGAAYABgAGAAYABgAEAAQABAAE
AAUABgAHAAgABgAGAAYABgAIAAgACAAIAAYABgAGAAYABgAGAAYABgAGAAYABgAGAAQA
BAAEAAQABAAEAAQABAAEAAQABAAEAAgACgAMAA4AEAASABQAFgAUABMAEwAUABUAGAAa
AB4AIQAkACMAIQAfABsAGwAcAB8AIAAgACAAHAAZABYAFAAUABQAFAAUABIADwANAAsA
CQAHAAYABAADAAIAAQAAAP7//f/9//3//f/+////AAD+//7//v/9//v/+v/6//r//P/8
//z//P/7//r/+f/4//n/+v/7//z/+//7//v/+//6//r/+v/6//////////v/9//4//z/
AAADAAsADAAEAAAACgAdADkAYACPAL8A7AAUARMB2QCSAHMAZABRAEkATABGAD4ANQAp
ABwAEgAMAA0ADgAMAAsACQAGAAYABAABAP///v/9//v/+v/7//z//f/+//z/+v/4//b/
+P/5//r/+//5//n/+f/6//v//P/8//3//f/8//v/+//6//r/+v/6//z//P/7//v/+f/6
//v/+//+//7//v/+////AAABAAIAAQABAAAA///9//3//f/+/wAAAAAAAAEAAwAEAAQA
BAACAAMAAwAEAAIAAgADAAMAAwADAAQABAAHAAcABwAJAAoACgAKAAoADQANAA4ADwAQ
ABAAEQARABQAFAAVABYAFAAUABUAFQAXABkAGQAZABwAHQAeAB8AHwAgACEAIgAjACQA
JQAlACQAJAAkACMAJwAnACcAJwAmACYAJgAnACcAJwAnACgAKAAoACgAJwAnACcAJwAn
ACUAJAAjACIAIwAiACEAIQAgAB4AHAAaABoAGgAZABYAFAATABAADgAOAA4ADAALAAoA
CQAJAAoABwAGAAYABQAFAAUAAwACAAAA////////AAAAAP///v/+//7//v/+//7//v/+
//7/AAD///////////7//f/8//7//v/+//7//v/+//////8BAAEAAQABAAEAAQABAAEA
//////////8BAAIAAgACAAIAAQABAAIAAgACAAIAAgADAAMAAgACAAEAAAD///7/////
/wAAAQD///////////7//v/9//3//f/9//3//f/7//v/+//6//z//P/7//v/+//7//v/
+//5//n/+f/5//v/+v/5//n/+v/6//r/+v/6//r/+v/5//f/9//3//f/9f/1//X/9f/3
//f/9//3//f/9//3//f/9//3//f/9f/3//f/9//3//b/9f/1//T/9v/2//b/9v/1//T/
8//z//X/9f/0//T/9v/2//X/9f/1//X/9f/0//T/8//0//X/9v/0//P/9P/2//b/9v/2
//T/9P/0//T/9P/0//T/9P/2//b/9v/2//X/9P/z//L/9P/0//T/9P/0//T/9P/0//L/
8v/y//L/9P/0//T/9P/0//T/9P/0//L/8v/y//L/9P/0//T/9P/4//r//P/+/wEAAgAD
AAQAAwADAAQABAAGAAcACgAOABQAFAATAA8ACgAJAAkACQAMAAwADAAKAAUAAgAAAP7/
//8AAAEAAQD9//z/+//5//X/9P/y//H/8v/x//D/8P/v/+//7//u/+7/7v/u/+7/7v/u
/+3/7f/q/+r/6v/q/+z/7P/s/+z/6v/q/+r/6v/s/+z/7P/t/+3/7f/t/+z/6v/q/+r/
6//t/+3/7f/t/+r/7P/w//P/9//+//7/+v/8/wsAHwA8AGUAkQDAAOoABwH1AK4AdQBi
AE8AOwA6ADwAMgArACMAFAAIAAAA/f/+//z/+//5//j/+P/2//f/8//y//H/7//u//D/
8P/w//D/7v/u/+7/7v/v/+//7//v/+//7//v//D/7v/u/+3/7f/w//D/8P/x//L/8v/y
//L/8P/w/+//7//v//D/8f/x//D/8P/w//D/8v/y//L/8v/y//P/8//z//X/9f/1//b/
9v/2//b/9//1//b/9v/2//j/+f/5//r/+P/4//n/+f/5//n/+v/6//v/+//7//3//P/8
//z//P//////AAABAAIAAgADAAMABAAEAAUABgAHAAgACgALAAkACwALAAsADgAPABAA
EQARABIAEwAUABUAFgAXABcAGAAaABwAHQAeAB0AHAAbAB4AHgAeAB8AHwAfAB8AIAAe
AB4AHgAdAB8AHwAfAB8AHgAcABoAGAAZABgAFwAXABUAFAATABIAEAAQAA8ADAANAA0A
CwAKAAkACAAFAAMAAwABAAAAAAD///7//v/9//v/+//5//j/+v/5//n/+f/5//j/9v/0
//b/9v/2//b/9v/2//b/9v/2//X/9f/1//j/+P/4//j/9v/2//b/9v/2//b/9//3//X/
9f/1//X/9f/1//X/9f/3//f/9//3//X/9v/2//b/+P/3//f/+P/4//j/+P/4//X/9f/0
//T/9v/2//b/9v/0//P/8//z//T/9f/2//f/9P/0//P/8//x//H/8f/x//P/8//z//L/
8v/y//H/8f/z//P/8//z//H/8f/x//H/8f/w/+//7//w//D/8P/w/+7/7v/u/+3/7//v
/+//7//v/+//7//v/+//7//v/+//8f/x//H/8f/w/+//7v/r/+z/7f/u/+//7v/t/+3/
7P/u/+7/7v/u//D/8P/w//H/8P/v/+3/7P/t/+7/7v/v/+7/7//w//D/7//t/+3/7f/u
/+7/7f/s/+z/7P/s/+z/7P/s/+z/7P/s/+z/7P/s/+z/7P/s/+z/7v/u/+7/7v/s/+z/
7P/s/+z/7P/s/+z/7P/s/+z/7P/s/+z/7P/s/+z/7P/s/+z/7P/s/+z/7P/s/+z/7P/s
/+z/7P/s/+z/6v/q/+r/6v/u//D/8v/0//f/+P/5//r/+//7//z//v/+/wAAAQAEAAgA
DAAMAAsACQAFAAUABgAFAAYABgAGAAYAAwAAAP7/+v/6//r/+v/5//f/9v/1//T/8//z
//L/7//u/+3/7P/s/+v/6//r/+r/6v/q/+r/6P/o/+j/5//p/+j/6P/o/+j/6P/o/+j/
6P/o/+j/6P/o/+j/6P/o/+n/6f/p/+n/6f/q/+v/7P/r/+n/6f/p/+n/6v/o/+r/7f/v
//D/9P/2//L/8f/9/xAAKQBPAHoApgDNAO8A8AC5AHgAXQBRADwAOAA6ADEAKQAiABQA
BgD///z//P/7//n/9v/2//T/8//x//L/8f/v/+7/7f/s/+v/6v/s/+z/7P/s/+v/6//r
/+v/6f/p/+n/6v/s/+z/6//r/+r/6v/q/+v/7P/s/+z/7P/u/+7/7f/t/+3/7v/v/+//
8P/w//D/8P/w//D/8P/w//L/8//z//P/8f/x//H/8v/y//L/8v/z//X/9v/2//b/9P/1
//X/9v/2//b/9//3//f/9//4//j/9//3//f/+f/8//z//P/8//3//f/+////AAAAAAEA
AQACAAIAAwAEAAMABAAGAAcACQALAAsACwAKAAsADAANAA8AEAARABIAEwAUABUAFQAX
ABgAGQAZABsAGwAbABsAGgAaABoAGwAdAB0AHQAeAB4AHgAeAB0AHQAdAB0AHQAfAB4A
HQAcABsAGgAZABkAGQAYABcAFgAUABQAEwAQAA8ADwANAAwADAAMAAoACQAFAAMAAgAC
AAMAAgACAAEA//////3//P/8//v/+//7//z//P/7//r/+v/6//r/+v/6//r/+v/6//r/
+f/5//n/+v/6//r/+v/8//z//P/8//v/+v/6//n/+//7//v/+//7//v/+//7//v/+//7
//v/+//8//z//P/6//n/+f/6//r/+v/6//r/+f/5//j/+P/4//j/+P/4//j/9//3//f/
9//3//f/9//4//j/9//3//f/9//3//f/9f/1//X/9P/2//b/9f/1//P/8//z//P/9f/1
//X/9f/1//T/8//z//L/8v/y//L/8//0//X/9f/z//P/8//z//X/9f/1//X/8//z//P/
8//x//H/8f/x//P/8//z//H/7//v/+//7//x//H/8v/y//D/8P/w//D/8v/y//L/8//1
//X/9P/0//L/8v/x//H/8P/x//L/8v/z//H/8f/x/+7/8P/x//L/8v/y//L/8v/w//D/
8P/w//L/8v/y//L/8v/y//L/8v/w//D/8P/w//L/8v/y//L/8P/w//D/8P/y//L/8v/y
//D/8P/w//D/8P/w//D/8P/w//D/8P/w//D/8P/w//D/8v/y//L/8v/y//L/8v/y//D/
8P/w//D/8//0//X/9v/4//r//P/+/wAAAAD/////AgACAAQABQAGAAoADgAOAA0ACQAF
AAUABgAHAAgACAAIAAYAAwAAAP7//P/8//z//v/9//v/+v/5//f/9f/0//D/7//u/+3/
7v/u/+3/7f/t/+z/7P/s/+z/7P/s/+z/7f/t/+z/7P/q/+r/6v/q/+z/7P/s/+z/6v/q
/+r/6v/o/+n/6f/p/+r/6v/r/+z/6v/r/+v/6//t/+3/7P/s/+7/8f/v//L/9v/2//L/
9f8DABYAMQBXAIIArgDXAPMA5AClAHAAXQBLADwAPAA8ADMAKwAgABAABgD///7//P/7
//n/+P/2//b/9f/z//L/8f/v/+7/7v/u/+7/7v/u/+7/7v/u/+v/6//r/+v/7f/t/+3/
7v/u/+7/7f/t/+z/7P/s/+3/8P/w//D/8P/w//D/7//v/+//8P/x//H/8v/y//L/8v/w
//D/8P/w//L/8//z//P/8//z//P/9P/0//T/9P/1//X/9v/2//b/9P/1//X/9v/4//j/
+f/5//f/9//4//j/+//7//v//f/+//7//v/+//3//f/+////AgACAAMAAwACAAIAAwAE
AAUABgAIAAkACQALAAsACwAMAA0ADgAPABMAFAAVABYAFQAWABcAFwAXABgAGQAZABsA
GwAbABsAGgAaABoAGwAdAB0AHQAeABwAHAAcABsAHQAdAB0AHQAdABwAGwAaABkAGAAX
ABcAGQAYABcAFgAUABQAEwAQABEAEQAPAA4ADAAMAAoACQAHAAUABAAEAAMAAgACAAEA
//////3//P/8//v/+//7//z//P/7//r/+v/6//r/+v/6//r/+v/6//j/9//3//f/+v/6
//r/+v/6//r/+v/6//j/+P/5//n/+//7//v/+//5//n/+f/5//n/+f/5//n/+f/6//r/
+v/4//f/9//4//j/+P/4//j/9f/1//T/9P/0//T/9P/0//T/8//z//P/8f/x//H/8f/w
//D/7//v/+3/7f/t/+3/7f/t/+3/7P/s/+z/6//r/+n/6f/p/+n/6//r/+v/6//q/+j/
5v/l/+b/5v/m/+b/5v/m/+b/5f/l/+X/5f/l/+f/5//n/+f/5f/l/+X/5f/l/+X/5f/l
/+P/4//j/+H/3//f/9//3//h/+H/4v/i/+L/4v/i/+L/4v/i/+L/4//j/+P/4v/i/+H/
4P/e/93/4P/h/+L/4v/h/9//3//f/97/4P/j/+T/4v/i/+L/4v/h/+D/3//e/9//4P/h
/+L/4P/g/+D/4P/g/+D/4P/g/+L/4v/i/+L/4P/g/+D/4P/g/+D/4P/g/+L/4v/i/+L/
4P/g/+D/4P/i/+L/4v/i/+D/4P/g/+D/4v/i/+L/4v/g/+D/4P/g/+L/4v/i/+L/5f/o
/+v/7v/w//D/8P/w//L/8f/x//L/9P/2//f/+v/8/wAAAAD///3/+f/5//r/+v/6//n/
+P/2//P/8P/u/+3/7v/v//D/7v/r/+n/5//m/+X/5f/k/+H/4P/f/97/4P/f/9//3//d
/9z/2//a/9v/3P/d/93/3f/c/9z/3P/a/9r/2v/a/9z/3P/c/9z/3P/c/9z/3P/b/9v/
2//b/9z/3P/c/9z/2//b/93/3f/b/9r/3P/e/9//3//i/+L/3P/c/+n///8cAEUAdQCk
AM4A7wDhAKQAbQBUAEEAMwAwAC4AJgAdABEABAD6//T/7//w//D/7f/r/+r/6P/m/+X/
4//i/+H/3//e/97/3v/e/97/4P/g/+D/4P/d/93/3f/d/9//3//f/+D/4P/g/9//3//e
/97/3v/f/+L/4v/i/+L/4P/g/9//3//h/+L/4//j/+T/5P/k/+T/4v/i/+L/4v/j/+X/
5v/n/+X/5f/l/+b/5v/m/+b/5//l/+b/5v/m/+j/6f/p/+r/7P/s/+3/7f/t/+3/7v/u
/+3/7f/t/+//8v/y//L/8v/y//H/8f/x//P/9P/2//f/9v/2//f/+P/3//j/+v/7//3/
/////////v///wAAAQAFAAYABwAIAAcACAAJAAkACwAMAA0ADQAPAA8ADwAPAA4ADgAO
AA8AEAARABIAFAARABAADwANAA8ADwAPAA8AEQAQAA8ADgALAAoACQAJAAsACgAJAAgA
BgAGAAUAAgABAAEA///+//z//P/6//n/+f/3//b/9v/3//b/9v/1//H/8f/v/+7/8P/v
/+//7//w//D/7//u/+z/7P/s/+z/7v/u/+7/7v/u/+3/7f/t//D/8P/w//D/8P/w//D/
8P/v/+7/7v/t//D/8f/y//P/8v/x//D/7//x//H/8f/x//H/8v/y//L/8v/x//H/8v/0
//T/9P/0//H/8f/w//D/8P/w//D/8P/u/+3/7f/t/+3/7f/t/+3/7v/u/+3/7f/v/+//
7//v/+3/7f/t/+z/7P/s/+v/6//r/+v/6//r/+v/6//r/+v/6//q/+n/6f/q/+r/6v/q
/+r/6v/q/+n/6f/p/+n/6f/r/+v/6//r/+r/6f/o/+f/6f/p/+n/6f/p/+n/6f/n/+f/
5//n/+f/5//n/+j/6P/n/+b/5f/k/+X/5v/n/+n/5//n/+b/5v/m/+b/5f/l/+b/5//o
/+j/6f/n/+f/5//m/+j/6f/o/+b/5v/m/+b/5P/k/+T/5P/m/+b/5v/m/+b/5v/m/+b/
5v/m/+b/5v/m/+b/5v/m/+b/5v/m/+b/5v/m/+b/5v/k/+T/5P/k/+b/5v/m/+b/5v/m
/+b/5v/k/+T/5P/k/+f/6P/p/+r/7P/s/+z/7P/u//D/8v/0//f/+P/4//n/+v/6//z/
/f8CAAYACgAKAAYAAQD8//v//f///wEAAgACAAAA/f/6//f/9P/z//L/9P/z//H/8P/v
/+3/6//q/+r/6f/o/+f/5P/k/+P/4//j/+L/4v/i/+L/4v/i/+L/3v/d/9v/2v/d/97/
3//g/+L/4v/i/+L/4P/g/+D/4P/e/9//3//f/+H/4P/g/+D/4f/j/+T/5f/d/9v/3P/c
/97/4//p//L/8P/s//T/BwAdADwAZQCVAMYA9AANAe8AoABnAFYAQwAxADQANAAsACUA
GQAIAPr/9P/x//L/8v/z//H/8P/u/+7/7f/r/+j/5//l/+T/4v/i/+L/4v/k/+T/5P/k
/+X/5f/l/+X/5f/l/+X/5v/k/+T/4//j/+b/5v/m/+f/6P/o/+j/6P/o/+j/5//n/+f/
6P/p/+n/6P/o/+j/6P/q/+r/6v/q/+r/6//r/+v/6//r/+v/7P/t/+7/7//x/+//8P/w
//D/8P/x//H/8v/y//L/8//z//P/8//0//T/9//3//f/+f/6//r/+v/6//v/+//8//3/
/P/8//3//f8AAAAAAQACAAUABgAIAAkACQALAAsACwAMAA0ADgAPABEAEgATABQAFwAY
ABkAGQAbABwAHQAdAB4AHQAcABsAHgAeAB4AHwAdAB0AHQAeACAAIAAgAB8AHQAdAB0A
HQAfAB4AHQAcABsAGgAZABkAGQAYABcAFgATABIAEAAMAAsACwAJAAgABgAGAAQAAwAD
AAEAAAAAAPz/+v/5//f/9//3//X/9P/2//X/9f/1//b/9v/1//T/9P/0//T/9P/0//T/
9P/0//b/9f/1//X/9v/2//b/9v/0//T/9P/0//X/9v/4//n/+f/5//n/+f/5//n/+f/5
//n/+f/5//n/+P/4//f/9v/5//n/+v/8//v/+v/5//j/9//3//b/9v/4//j/+P/4//b/
9f/1//X/9//3//f/9//2//b/9f/1//X/9f/1//X/9v/3//j/+P/3//b/9P/z//P/8//z
//P/8//z//P/8//1//T/8//z//T/9P/0//T/8v/y//L/8f/z//P/8//z//P/8//z//P/
8//z//P/8//z//P/8//z//H/8f/x/+//8f/x//H/8f/x//H/8v/y//L/8v/y//L/8v/y
//L/8//y//H/7//u/+//8P/w//H/8P/x//L/8v/x/+//7//v//T/9P/1//L/8P/w//D/
8P/y//L/8v/y//L/8v/y//L/8v/y//L/8v/y//L/8v/y//D/8P/w//D/8v/y//L/8v/y
//L/8v/y//T/9P/0//T/9P/0//T/9P/z//L/8f/w//L/8v/y//L/8v/y//L/8v/w//D/
8P/w//H/8v/z//T/8v/y//L/8v/1//j/+//+/wEAAgADAAQABAADAAMABAAGAAgACQAM
AA8AEgARAA8ADAAJAAoADAALAAwADAAMAAkABQABAP7//f/+////AAD+//v/+f/3//f/
9f/0//L/8//y//H/8P/u/+3/7f/t/+7/7v/u/+7/7f/s/+v/6f/q/+r/6//s/+z/7P/s
/+z/6v/q/+r/6v/s/+z/7P/s/+v/6//r/+v/6//s/+3/7v/t/+3/6//r/+v/6v/u//L/
9f/5//7//v/2//r/CwAhAD4AaQCXAMQA7gAHAfMArABzAGIAUQBBAEIAQgA4AC8AIwAS
AAYAAAD//wAAAAD9//3//P/4//b/9f/1//b/9f/z//L/8P/w//D/8P/u/+7/7v/u/+7/
7//w//H/8P/v/+7/7v/v//D/8P/x//D/8P/w//H/8v/y//L/8v/0//T/8//z//H/8v/z
//P/9P/0//T/9P/2//b/9v/2//b/9//3//f/9//3//f/+P/2//b/9v/3//j/+v/7//z/
/P/9//3//v/+//7//////wEAAQACAAIAAQABAAEAAwAEAAQABAAEAAUABQAGAAcACAAI
AAkACQAMAAwADQAOAA4ADgAPAA8AEQATABMAEwAUABUAFgAXABcAGAAZABoAHQAeAB8A
HwAdAB4AHwAfACMAIwAjACMAJAAkACQAJQAlACUAJQAmACYAJgAmACUAIwAjACMAIwAj
ACIAIQAgAB8AHgAdAB0AHQAcABsAGgAZABoAGgAYABYAFQASABAAEgASABAADwANAAsA
CgAKAAcABgAGAAUABQAFAAMAAgACAAEAAQABAAIAAgABAAAAAAAAAAAAAAAAAAAAAAAA
AAIAAQABAAEAAQAAAP///v8AAAAAAAAAAAIAAgADAAMAAQABAAEAAQABAAEAAQABAP//
////////AQACAAIAAgACAAEAAQACAAAAAAAAAAAAAAABAAEAAgAAAAAAAAAAAAAA////
///////////////+//7//f/9/////////////f/9//3//P/+//7//f/9//3//f/9//3/
+//7//v/+//9//z/+//7//r/+v/6//r//P/8//z/+//7//v/+//7//n/+f/5//n/+//7
//v/+//5//n/+f/5//v/+//7//n/+//7//v/+//5//n/+v/6//r/+v/6//r/+P/4//j/
+f/7//v/+v/6//r/+v/5//n/+P/5//r/+v/7//n/+f/5//r/+v/5//r/+v/6//r/+v/6
//r/+v/6//j/+P/4//j/+v/6//r/+v/4//j/+P/4//j/+P/4//j/+P/4//j/+P/4//j/
+P/4//r/+v/6//r/+P/4//j/+P/6//r/+v/6//j/+P/4//j/+P/4//j/+P/4//j/+P/4
//r//P/+/wAAAgAEAAYACAAIAAcABwAIAAoADAANABAAFgAaABoAGQAUAA8ADgAOABEA
EgASABIADwALAAcABAAEAAQABAAEAAMAAQAAAP//+//5//j/9v/3//b/9f/0//T/8//z
//P/8v/y//L/8v/y//L/8v/x/+//7v/u/+7/8P/w//D/8P/w//D/8P/w//D/8P/w//D/
8f/x//H/8f/w//D/8P/w//H/8f/z//P/8//w/+7/8P/z//P/9v/8/wAA+v/5/wcAGAA1
AF0AigC2AOEA/QDwAK8AdABfAE8AQABCAEQAOwAzACgAGAAMAAMAAAAAAP////8AAP7/
/P/7//n/+P/3//X/9P/2//b/9v/2//T/9P/0//T/8//z//P/8//z//P/8//0//T/9P/z
//P/9v/2//b/9//3//b/9f/0//b/9v/1//X/9//4//n/+f/4//j/+P/4//r/+v/6//r/
+v/5/w==
         </WaveFormData>
      </LeadData>
      <LeadData>
         <LeadByteCountTotal>10000</LeadByteCountTotal>
         <LeadTimeOffset>0</LeadTimeOffset>
         <LeadSampleCountTotal>5000</LeadSampleCountTotal>
         <LeadAmplitudeUnitsPerBit>4.88</LeadAmplitudeUnitsPerBit>
         <LeadAmplitudeUnits>��V</LeadAmplitudeUnits>
         <LeadHighLimit>2147483647</LeadHighLimit>
         <LeadLowLimit>268435456</LeadLowLimit>
         <LeadID>V1</LeadID>
         <LeadOffsetFirstSample>0</LeadOffsetFirstSample>
         <FirstSampleBaseline>0</FirstSampleBaseline>
         <LeadSampleSize>2</LeadSampleSize>
         <LeadOff>FALSE</LeadOff>
         <BaselineSway>FALSE</BaselineSway>
         <ExcessiveACNoise>FALSE</ExcessiveACNoise>
         <MuscleNoise>FALSE</MuscleNoise>
         <LeadDataCRC32>3762185567</LeadDataCRC32>
         <WaveFormData>
/P/8//z//P/6//r/+v/6//r/+v/6//r/+v/6//r/+v/6//r/+v/6//r/+v/6//r/+v/6
//r/+v/8//z//P/8//r/+v/6//r/+P/4//j/+P/6//r/+v/6//j/+P/4//j/+P/4//j/
+P/6//r/+v/6//r/+v/6//r//P/8//z//P/6//r/+v/6//z//P/8//z//P/8//z//P/8
//z//P/8//z//P/8//z//P/8//z//P/+//7//v/+//7//v/+//7//v/+//7//v///wAA
AQACAAIAAgADAAMAAwADAAMAAQAAAP///v/7//f/9//2//X/9P/z//L/8v/v/+3/7f/t
/+3/7//w//P/8//z//P/9f/5//r/+//8//z//P/8//3//f/9//3//f/9//3//f/+//7/
/v/+//7//P/9//3//f/+//7//v/+//7//v/+//7///////7//v/+//7//v/+//z//P/8
//v//f/9//3//v/8////AgAJABAAGAAhACkANAA/AEMAQQAwABoAAwDl/77/n/+K/3//
f/98/2v/Zf90/4H/jv+j/7X/wf/O/9z/5//y//j//P/9////AQABAAEAAgACAAMABAAF
AAUABQAFAAUABQAGAAYABwAHAAcABgAGAAYABgAGAAYABgAEAAUABQAEAAQABAAEAAQA
BAAEAAQABAAFAAUABAAEAAIAAgACAAIAAgACAAIAAgADAAIAAgACAAAAAAABAAEAAQAB
AAEAAQABAAEAAQABAAEAAQAAAAAA//8AAAAAAAAAAP//////////AAAAAAAAAAAAAAAA
AAAAAAAAAQABAAEAAQABAAEAAQAAAAAAAAAAAAEAAQACAAIAAgACAAIABAAEAAQABQAE
AAQABAAEAAQABAAFAAYABgAGAAYABgAGAAYABgAGAAYABgAGAAYABgAGAAYABQAFAAUA
BQAEAAQABAADAAIAAQABAAAA//////3//P/8//v/+v/5//j/9v/1//T/8//0//P/8v/x
//D/7//u/+7/7f/s/+z/7P/r/+v/6//r/+v/6//r/+v/7v/u/+7/7v/u/+7/7v/u/+7/
7v/v/+//8P/w//D/8P/y//L/8v/z//P/8//z//P/8v/y//L/8v/0//T/9P/0//X/9f/1
//X/9f/1//X/9f/1//b/9v/2//b/9v/2//b/9v/2//b/9v/4//j/+P/4//j/+P/4//j/
+P/4//j/+f/5//n/+f/4//r/+v/6//r/+v/6//r/+v/6//r/+v/6//z//P/8//z/+v/6
//r/+v/8//z//P/7//3//f/9//3/+//7//v/+//9//3//f/9//3//f/9//7//v/+//7/
/v8AAAAAAAAAAAAAAAAAAAAAAAAAAAAAAAAAAAAAAAAAAAAAAAAAAAAAAAAAAAAAAAAA
AAAAAAAAAP7//v/+//7//v/+//7//v/+//7//////////////////f/9//3//f/9//3/
/f/9/////f/9//z//v/+//7//v/+//7//v/+//7//v/+//7//v/+//7//v/+//7//v/+
//7//v/+//7//v/+//7//v/+//7//v/+/wAAAAAAAAAAAAAAAAAAAAAAAAAAAAAAAAIA
AgACAAIABAAEAAQABAAGAAcABwAHAAcABwAFAAQABQAEAAEA///9//z/+//6//n/+P/4
//f/8//z//P/8//z//T/9//3//f/9//5//v//v///wAAAAAAAAAAAQABAAMAAwADAAMA
AQABAAIAAgACAAIAAgACAAMAAwADAAQABAAEAAQABAAGAAYABgAHAAUABAAEAAQABAAE
AAQABAAEAAQAAwADAAMAAwACAAIAAwAGAAsAEgAaACMAKwA0AD8ASQBJAD4AKgATAPf/
0P+t/5T/gf99/4T/d/9n/27/ff+K/53/r/+9/8z/3P/p//T//v8AAAMABQAHAAUABwAI
AAoACQAKAAsACwALAAsACwALAAwADAANAA0ADQAMAAwADAAMAAwADAAMAAwADQANAAwA
CgAKAAoACgAMAAwADAAMAAsACwAKAAoACgAKAAoACgAKAAoACgAKAAsACgAKAAoACgAK
AAsACwAJAAkACQAJAAcABwAHAAcACQAJAAgACAAHAAgACAAIAAoACQAJAAkABwAIAAgA
CAAIAAgACAAIAAoACgALAAsACQAJAAkACQALAAoACgAKAAgACQAJAAoACgAKAAoACgAK
AAoACgALAAwADAAMAAwADAAMAA0ADgAMAAwADAAMAAwADAAMAAwACgAKAAoACgAKAAoA
CgAJAAsACwALAAoACAAIAAcABgAFAAUABAADAAUAAwACAAIA///+//3//P/6//n/+P/3
//T/8//y//H/8P/v/+7/7v/t/+z/7P/s/+n/6f/p/+n/6f/p/+n/6f/q/+r/6v/q/+z/
7P/s/+z/7P/s/+3/7f/s/+z/7P/s/+z/7P/s/+3/6//r/+v/6//s/+z/7P/s/+7/7v/u
/+7/7//v/+//7//v/+//7//v/+3/7v/u/+7/7P/s/+z/7P/u/+7/7v/u/+z/7P/s/+z/
7P/s/+z/7P/s/+z/7P/t/+3/7f/t/+z/6v/q/+r/6v/q/+r/6v/q/+r/6v/q/+r/6P/o
/+j/6P/o/+j/6P/o/+j/6P/o/+f/5//n/+f/5//n/+f/5//n/+f/5//n/+f/5//n/+f/
6P/o/+j/6P/o/+j/6P/o/+j/6P/o/+j/6P/o/+j/6P/o/+j/6P/o/+j/6P/o/+j/6P/q
/+r/6v/q/+r/6v/q/+r/6v/q/+r/6v/o/+j/6P/o/+j/6P/p/+n/6f/p/+n/6f/p/+n/
6f/p/+n/6f/p/+n/6f/p/+n/6v/q/+r/6v/q/+j/6P/o/+j/6v/q/+r/6v/q/+r/6v/q
/+r/6v/q/+r/6v/q/+r/6v/q/+r/6v/q/+z/7P/s/+z/7P/s/+z/7P/q/+r/6v/q/+z/
7P/s/+z/7P/s/+z/7P/s/+z/7P/s/+z/7P/s/+z/7f/u/+//8P/w//H/8f/x/+//7//t
/+z/6//q/+f/5f/l/+T/4//i/+P/4v/i/+H/4f/h/+H/4f/h/+L/5f/l/+f/5//p/+v/
7P/t/+7/7v/w//D/8f/x/+//7//v/+//7//v//D/8P/w//D/8P/w//H/8f/x//L/9P/0
//T/9P/0//T/9P/1//P/8v/y//L/8v/y//L/8v/y//L/8f/x//H/7//y//T/+f8CAAkA
EgAaACMALwA4ADkALQAXAAAA4P+7/5n/fv9n/17/Y/9d/0z/U/9l/3L/hf+Y/6n/t//D
/9D/3P/l/+r/7P/w//H/8f/z//X/8//2//r/+v/6//r/+f/5//n/+f/5//n/+v/8//3/
+//6//r/+v/6//r/+v/6//j/+f/5//j/9//2//X/9P/y//L/8v/y//X/9f/0//T/9P/0
//T/9P/y//L/8v/y//P/8v/y//L/8P/w//H/8f/x//H/8f/x/+//7//v/+//7f/t/+z/
7P/r/+r/6P/m/+X/4//i/+H/4f/i/+L/4v/g/+D/4P/g/+L/4v/j/+P/4f/h/+H/4f/j
/+L/4v/i/+L/4//j/+T/5v/m/+b/5v/o/+j/6P/p/+r/6v/q/+r/6v/q/+v/7P/q/+r/
6v/q/+z/7P/s/+z/6v/q/+r/6v/q/+r/6v/p/+n/6f/p/+j/6P/o/+f/5v/l/+X/5P/j
/+P/4f/g/+D/3//e/93/3P/c/9v/2v/Z/9b/1f/U/9P/1P/T/9L/0v/R/9D/0P/Q/9H/
0f/R/9H/0f/R/9H/0f/S/9L/0v/S/9L/0v/S/9L/0v/S/9P/0//U/9T/1P/U/9b/1v/W
/9f/1f/V/9X/1f/W/9b/1v/W/9b/1v/W/9b/1//X/9f/1//X/9f/1//X/9f/2P/Y/9j/
2P/Y/9j/2P/Y/9j/2P/Y/9j/2P/Y/9j/2P/Y/9j/2P/Y/9j/2P/Z/9n/2f/Z/9j/2P/Y
/9j/2P/Y/9j/2P/Y/9j/2P/Y/9j/2v/a/9r/2v/c/9z/3P/c/9r/2v/a/9n/2//b/9v/
2//d/93/3f/d/9v/2//b/9v/2//b/9v/3P/c/9z/3P/c/9z/3P/c/9z/3P/c/9z/3P/c
/9z/3P/c/97/3v/e/97/3P/c/9z/3P/c/9z/3P/c/9z/3P/c/9z/3P/c/9z/3P/c/9z/
3P/c/9z/3P/d/93/3f/d/93/3f/f/9//3//f/93/3f/d/93/3//f/9//3v/e/97/3v/e
/+D/4P/g/+D/4v/i/+L/4v/i/+L/4v/i/+T/5P/k/+T/5P/k/+T/5P/m/+b/5v/m/+b/
5v/m/+b/5v/m/+b/5v/m/+b/5v/m/+j/6P/o/+j/6v/q/+r/6v/s/+z/7P/s/+7/7v/u
/+7/8f/x//H/8f/x/+//7v/t/+z/6f/n/+f/6P/n/+b/5f/k/+T/4//h/+L/4//k/+f/
6P/r/+v/6//r/+3/7//w//H/8v/y//L/9P/1//X/9f/1//X/9f/1//f/+P/4//j/+P/4
//j/+f/7//v//P/8//z//P/8//z//P/8//3//f/+//7//v/+//7//v/+//7/AAD/////
//8BAAAAAgAHAA4AFQAeACgALwA5AEQASwBHADkAIgAKAOf/v/+i/43/ev91/3f/bP9n
/3X/hv+V/6b/uf/F/9X/5P/y//3/BgAKAAwADwAPAA8AEQARABQAFAAVABYAFwAXABkA
GQAZABkAGQAaABwAHQAfAB4AHgAeACAAIAAgACAAIAAhACEAIAAeAB4AHgAeACAAIAAg
ACAAIQAhACAAIAAgACAAIAAgAB4AHgAeAB4AHwAeAB4AHgAgACAAIQAhACEAIQAhACEA
IQAhACEAIQAiACMAIwAkACMAJAAkACQAJgAlACUAJQAnACgAKAAoACgAKAAoACgAKAAo
ACkAKQApACkAKQApACsAKgAqACoAKgArACsALAAsACwALAAsAC4ALgAuAC8AMAAwADAA
MAAuAC4ALwAwADAAMAAwADAAMAAwADAAMAAwADAAMAAwADAAMAAwAC8ALwAvAC8ALgAu
AC4ALQAsACkAKQAoACcAJQAjACIAIgAjACIAIQAgABwAGwAaABkAGAAXABYAFQAUABMA
EgASABEAEAAQABAADwAPAA8ADwAPAA8ADwAPAA4ADgAOAA4ADgAOAA4ADgAOAA4ADwAP
AA4ADgAOAA4AEAAQABAAEQARABEAEQARABAAEAAQABAAEgASABIAEgARABEAEQARABEA
EQARABEAEQASABIAEgAQABAAEAAQABIAEgASABIAEgASABIAEgAUABQAFAAUABQAFAAU
ABUAEwATABMAEgASABIAEgASABIAEgASABIAFAAUABQAFAAUABQAFAAUABIAEgASABIA
FAAUABQAEwARABEAEQARABMAEwATABMAEQARABEAEQAPAA8ADwAQABIAEgASABIAEAAQ
ABAAEAAQABAAEAAQABAAEAAQABAAEAAQABAAEAAOAA4ADgAOAA4ADgAOAA4AEAAQABAA
EAAQABAAEAAQABAAEAAQABAAEAAQABEAEQAPAA8ADwAPAA8ADwAPAA8AEQARABEAEQAR
ABEADwAQABAAEAAQABAAEAAQABAAEAASABIAEgASABIAEgASABIAEgASABIAEgASABIA
EgASABIAEgASABIAEgASABIAEgAUABQAFAAUABQAFAAUABQAFAAUABQAFAAUABQAFAAU
ABYAFgAWABYAFgAWABYAFgAYABgAGAAYABoAGgAaABoAGgAbABsAGwAZABkAFwAWABUA
FAARAA8AEQAQAA8ADgANAAwADAALAAkACQAJAAkACwAMAA8ADwAPAA8AEQATABQAFQAW
ABYAFgAWABcAFwAXABcAFwAXABcAFwAYABgAGAAYABgAGAAZABkAGQAaABoAGgAaABoA
GgAaABoAGwAbABoAGgAaABoAGgAaABoAGgAaABkAGQAbABsAGgAaABsAHgAjACoAMgA9
AEUATgBZAGEAYwBaAEQAKwANAOb/w/+s/5n/jf+O/4f/ff+G/5X/pP+3/8n/2f/o//b/
AwAQABgAHgAhACMAIQAhACMAJAAmACUAJgAnACcAKQApACkAKQAqACoAKwArACsAKgAq
ACoAKgAqACoAKgAoACkAKQAoACoAKgAqACoAKAAoACgAKAAnACcAJgAmACYAJgAmACYA
JgAmACYAJgAlACQAJAAkACQAJAAlACUAJQAlACUAJQAlACUAJQAlACUAJQAkACQAJQAm
ACYAJgAmACUAJQAlACUAJgAmACYAJgAmACYAJgAmACYAJwAnACUAJQAlACUAJwAmACYA
JgAmACcAJwAoACgAKAAoACgAKAAoACgAKQAsACwALAAsACoAKgArACwALAAsACwALAAu
AC4ALgAuACwALAAsACwALAAsACwAKwArACsAKwAqACwALAArACoAKwArACoAKQApACcA
JgAmACMAIgAhACAAHgAdABwAGwAcABsAGgAZABgAFwAWABYAFQAUABQAFAAVABUAFQAV
ABUAFQAVABUAFAAUABQAFAAWABYAFgAWABYAFgAXABcAGgAaABoAGgAYABgAGAAZABsA
GwAbABsAHAAcABwAHAAeAB4AHgAeAB8AHwAfAB8AHwAfAB8AHwAfACAAIAAgACAAIAAg
ACAAIAAgACAAIAAgACAAIAAgACAAIAAgACAAIAAgACAAIQAhACEAIQAgACAAIAAgACAA
IgAiACIAIgAgACAAIAAgACAAIAAgACAAIAAgACAAIAAeAB4AHgAdAB0AHQAdAB0AHAAb
ABoAGQAZABkAGQAZABkAGQAZABoAGgAaABoAGgAaABoAGgAaABoAGgAaABoAGgAaABoA
GgAaABoAGgAaABoAGgAaABoAGgAaABoAGgAYABgAGAAYABoAGgAaABoAGgAaABoAGgAY
ABgAGQAZABkAGQAZABkAFwAXABcAFwAXABcAFwAXABcAGQAXABgAFgAWABYAFgAYABgA
GAAYABYAFgAWABYAFgAWABYAFgAWABYAFgAWABgAGAAYABgAGAAYABgAGAAYABgAGAAY
ABgAGAAYABgAGAAYABgAGAAYABgAGAAYABgAGAAYABgAFgAWABYAFgAYABgAGAAYABgA
GAAYABgAGAAYABgAGAAZABoAGwAcABwAHAAdAB0AHQAdAB0AGwAaABkAGAAVABEAEQAQ
AA8ADgANAAwADAALAAkACQAJAAsADQAOABEAEwATABMAFQAVABYAFwAYABoAGgAaABsA
GQAZABkAGQAZABkAGQAaABoAGgAaABoAGgAbABsAGwAcABwAHAAcABwAHAAcABwAHQAd
ABwAHAAcABwAHAAcABoAGgAaABkAGwAbABsAHAAaABsAHgAlACoAMgA9AEUATgBZAF8A
XwBSADwAJQAFAN7/vf+m/5X/kf+Q/4X/ff+M/5n/pv+5/83/2f/o//b/BQAQABYAGgAf
ACEAIQAhACEAIgAkACMAJAAlACUAJQAlACUAJQAmACYAJwAnACkAKAAoACgAKAAoACgA
KAAmACcAJwAmACgAKAAoACgAJgAmACYAJgAnACcAJgAmACQAJAAkACQAJAAkACQAJAAl
ACQAJAAkACIAIgAjACMAIwAjACMAIwAjACMAIwAjACMAIwAiACIAIwAkACQAJAAkACMA
IwAjACMAJAAkACQAJAAkACQAJAAkACQAJQAlACUAJQAlACUAJQAkACQAJAAkACUAJQAm
ACYAJgAmACYAJgAmACYAJwAoACgAKAAoACgAKAApACoAKgAqACoAKgAqACoAKgAqACwA
LAAsACwALAAsACwAKwArACsAKwAqACwALAArACoAKwArACoAKQApACcAJgAmACcAJgAl
ACQAIgAhACAAHwAgAB8AHgAdABoAGQAYABgAGQAYABgAGAAXABcAFwAXABUAFQAVABUA
FgAWABYAFgAWABYAFgAWABYAFgAXABcAGAAYABgAGAAYABgAGAAZABsAGwAbABsAGgAa
ABoAGgAcABwAHAAcAB0AHQAdAB0AHQAdAB0AHQAbABwAHAAcABwAHAAcABwAHgAeAB4A
HgAeAB4AHgAeAB4AHgAeAB4AHgAeAB4AHwAfAB8AHwAeAB4AHgAeAB4AHgAeAB4AHgAg
ACAAIAAgACAAIAAgACAAIAAgACAAIAAiACIAIgAhACEAIQAhACEAIQAhACEAIQAjACMA
IwAjACMAIwAjACQAJAAkACQAJAAmACYAJgAmACQAJAAkACQAJAAkACQAJAAmACYAJgAm
ACYAJgAmACYAJgAmACYAJgAmACYAJgAmACYAJgAmACYAJAAkACQAJAAmACYAJwAnACUA
JQAlACUAJQAlACUAJQAnACcAJwAnACcAJwAlACQAJAAkACQAJAAmACYAJgAmACYAJgAm
ACYAJgAmACYAJgAkACQAJAAkACYAJgAmACYAJgAmACYAJgAkACQAJAAkACQAJAAkACQA
JAAkACQAJAAkACQAJAAkACQAJAAkACQAJAAkACQAJAAkACQAJAAkACYAJgAmACYAJgAm
ACYAJgAnACgAKQAqACgAKQApACkAKQApACcAJgAlACQAIQAfAB0AHAAbABoAGQAYABgA
FwAVABUAFQAVABgAGgAeAB8AHwAfACEAIwAiACMAJAAkACQAJAAlACUAJQAlACUAJQAj
ACMAJAAkACQAJAAkACQAJQAlACUAJgAmACYAJgAmACYAJgAmACcAJwAmACYAJgAmACYA
JgAmACQAJAAjACMAJwAnACYAJgApAC4ANQA+AEYATQBXAGQAbQBtAGEATAA2ABkA8//Q
/7n/qP+l/6v/nP+L/5H/ov+v/8L/1//l//P/AAAMABcAHgAiACYAKQApACsAKwArACoA
LAAtAC4ALwAvAC0ALQAtAC0ALAAsAC0ALQAvAC4ALgAuACwALAAsACwALAAtAC0ALAAu
AC4ALgAuAC0ALAArACoAKwArACoAKgAqACoAKgAqACkAKAAnACYAJwAmACYAJgAkACQA
JQAlACUAJQAlACUAIwAjACMAIwAlACUAJAAkACMAJAAkACQAIgAhACEAIQAhACIAIgAi
ACIAIgAiACIAIAAgACEAIQAiACMAJAAlACMAIgAiACIAIgAjACMAJAAkACQAJAAkACIA
IgAiACMAIgAiACIAIgAgACAAIQAiACIAIgAiACIAIgAiACIAIgAiACIAIgAiACAAIAAg
AB8AHQAdAB0AHAAcABwAGwAaABkAGQAYABcAFwAVABQAFAARABAADwAOAA4ADQAMAAsA
CAAHAAYABQACAAEAAAAAAP///v/+//7//f/9//3//f////////////7//v/+//7/AAAA
AAAAAAD+//7//////wIAAgACAAIAAAAAAAAAAQADAAMAAwADAAMAAgABAAAA/v/+//7/
/v8BAAEAAQABAAEAAQABAAEAAQACAAIAAgAAAAAAAAAAAP7//v/+//7/AAAAAAAAAAAA
AAAAAAAAAP7//v/+/////f/9//3//P/+//7//v/+//7//v/+//7//P/8//z//P/6//r/
+v/6//j/+P/4//j/+P/4//j/9//1//X/9f/1//P/8//z//P/8//z//P/8//z//P/8//0
//L/8v/y//L/8v/y//L/8v/w//D/8P/w//L/8v/y//L/8P/w//D/8P/w//D/8P/w//D/
8P/w//D/7v/u/+7/7v/u/+7/7v/u/+7/7v/u/+7/7//w//L/8//z//P/8//z//H/8f/x
//H/8//z//P/8//z//P/8//0//T/9P/0//T/8v/y//L/8v/w//D/8P/w//L/8v/y//L/
8v/y//L/8v/w//D/8P/w//D/8P/w//D/8P/w//D/8P/w//D/8P/w//D/8P/w//D/7v/u
/+7/7v/w//D/8P/w/+7/7v/u/+7/7//w//H/8v/y//L/8v/y//L/8v/z//P/8//z//P/
8f/v/+3/6//n/+b/5//n/+f/4//h/9//3v/Z/9X/0//R/9H/0//U/9f/1f/V/9X/1//X
/9j/2f/a/9j/2P/Y/9n/2//b/9v/2//b/9v/2//c/9r/2v/a/9r/2//d/97/3//e/97/
3v/e/97/3v/e/97/3f/d/9z/3P/e/97/3v/e/97/3v/e/93/3f/d/93/3v/i/+X/7P/1
//z/BAANABcAIAAlAB0ACwD0/9z/u/+V/3j/Yf9S/1H/Uf9G/0H/Uf9k/3P/gv+R/5//
q/+6/8b/0f/Y/9z/3v/d/9v/3f/f/9//3v/g/9//4P/h/+H/4f/h/+H/4f/g/+D/4f/h
/+H/4P/g/+D/4P/g/+D/4P/e/9//3//e/97/3v/e/97/3v/e/97/3v/d/93/3P/c/9z/
3P/c/9z/3P/c/9z/3P/b/9r/2v/a/9r/2v/b/9v/2f/Z/9n/2f/b/9v/2//b/93/3f/c
/9z/3P/c/9v/2v/a/9n/2f/Z/9n/2v/a/9r/2v/a/9r/2v/a/9r/2//b/9v/2//b/9v/
3f/c/9z/3P/a/9v/2//c/9z/3P/c/9z/3v/e/97/3//e/97/3v/e/97/3v/f/+D/3v/e
/97/3v/e/97/3v/e/9z/3P/c/9z/3v/e/97/3f/d/93/3f/c/9r/2v/Z/9j/2f/Z/9j/
1//X/9X/1P/U/9H/0P/P/87/zP/L/8r/yf/I/8f/xv/F/8T/w//C/8L/wf/A/8D/wP+9
/73/vf+9/7//v/+//7//vv++/77/vv++/77/vv++/77/vv+//7//wP/A/8D/wP++/77/
vv+//8H/wf/B/8H/wP/A/8D/wP/A/8D/wP/A/7//v/+//7//v/+//7//v//B/8L/wv/C
/8D/wP/A/8D/wf/C/8P/xP/E/8T/xP/E/8T/xP/E/8T/xv/G/8b/x//F/8X/xf/E/8T/
xP/E/8T/xP/E/8T/xP/E/8T/xP/E/8T/xP/E/8T/xP/E/8T/xP/G/8b/xv/F/8f/x//H
/8f/yf/J/8n/yf/J/8n/yf/J/8v/y//L/8z/zv/O/87/zv/M/8z/zP/M/8z/zP/M/8z/
zv/O/87/zv/O/87/zv/O/87/zv/O/87/0P/Q/9D/0P/Q/9D/0P/Q/9L/0v/S/9L/0P/Q
/9D/0P/S/9L/0//T/9P/0//T/9P/0//T/9P/0//V/9X/1f/V/9P/0//T/9T/1v/W/9b/
1v/U/9T/1P/U/9b/1v/W/9b/1v/W/9b/1v/W/9b/1v/W/9j/2P/Y/9j/2P/Y/9j/2P/Y
/9j/2P/Y/9r/2v/a/9r/2v/a/9r/2v/c/9z/3P/c/9r/2v/a/9r/3P/c/9z/3P/c/9z/
3P/c/97/3v/e/97/4P/g/+D/4P/i/+L/4v/i/+T/5P/k/+T/5v/n/+f/5//l/+X/4//i
/+H/4P/d/9v/3f/c/9v/2v/a/9r/2//b/9r/2//c/93/4f/i/+X/5f/n/+f/6f/r/+r/
6//s/+z/7v/u/+//7//x//H/8f/x//P/8//0//T/9f/2//f/+P/5//n/+f/6//r/+v/6
//r/+v/6//r/+//9//z//P/8//7//v/+//7//v/+//3//f///wEAAAACAAUADAARABoA
IgArADUAPgBFAEEANQAcAAIA4/+7/57/if94/3H/cf9m/2P/cf+C/4//ov+z/7//z//e
/+z/9//+/wIABgAHAAcACQAJAAsADAAOAA0ADgAPAA8AEQARABEAEQASABIAEwATABMA
EgASABIAEwAUABUAFgAUABUAFQAUABYAFgAWABYAFgAWABYAFgAXABcAFgAWABgAGAAY
ABgAGAAYABgAGAAZABgAGAAYABgAGAAZABkAGQAZABkAGQAZABkAGQAZABkAGQAYABgA
GQAaABoAGgAaABkAGQAZABsAHAAcABwAHAAcABwAHAAcABwAHQAdABsAGwAbABsAHAAc
AB0AHgAcAB0AHQAeACAAIAAgACAAHgAeAB4AHwAiACIAIgAiACIAIgAjACQAIgAiACIA
IgAiACIAIgAiACIAIgAiACIAIgAiACIAIQAhACEAIQAgACAAIAAfAB4AHwAfAB4AHQAd
ABsAGgAaABkAGAAXABYAFAATABIAEQAOAA0ADAALAAwACwAKAAoACQAIAAgACAAHAAcA
BwAHAAcABwAHAAcABgAGAAYABgAIAAgACAAIAAgACAAJAAkACgAKAAoACgAMAAwADAAN
AA0ADQANAA0ADgAOAA4ADgAOAA4ADgAOAA8ADwAPAA8ADwAPAA8ADwAPABAAEAAQABAA
EAAQABAAEAAQABAAEAAOAA4ADgAOABAAEAAQABAAEAAQABAAEQATABMAEwASABAAEAAQ
ABAAEgASABIAEgASABIAEgASABAAEAAQABAAEAAQABAAEAAQABAAEAAPABEAEQARABEA
EQARABEAEQAPAA8ADwAPABEAEQARABIAEAAQABAAEAAQABAAEAAQAA4ADgAOAA4ADgAO
AA4ADgAQABAAEAAQAA4ADgAOAA4ADgAOAA4ADgAOAA4ADgAOAA4ADgAOAA4ADgAOAA4A
DgAOAA4ADwAPAA0ADQANAA0ADQANAA0ADQANAA0ADQANAA0ADQANAA4ADAAMAAwADAAO
AA4ADgAOAAwADAAMAAwADAAMAAwADAAOAA4ADgAOAAwADAAMAAwADAAMAAwADAAMAAwA
DAAMAAwADAAMAAwADgAOAA4ADgAMAAwADAAMAAwADAAMAAwACgAKAAoACgAKAAoACgAK
AAwADAAMAAwADAAMAAwADAAMAA0ADQANAAwACwAIAAYAAwACAP///f////7//f/8//n/
+P/4//f/9//3//f/9//3//j/+//7//v/+//9////AAABAAIAAgACAAIAAwADAAEAAQAB
AAEA/////wAAAAACAAIAAgACAAMAAwADAAQABAAEAAQABAAEAAQABAAFAAMAAgACAAIA
AgACAAIAAgACAAIAAQABAAEAAQAAAAAAAQAGAA0AFAAcACMAKwA0AD0ARQBFADoAJAAL
AO3/xv+j/4z/e/93/3b/a/9l/3L/f/+M/5//sf+9/8r/2v/n//T//P8AAAMAAwADAAMA
AwAGAAYABwAIAAkACQAJAAkACQAJAAoACgALAAsACwAKAAoACgAMAAwADAAMAAwADQAN
AAwADAAMAAwADAAMAAwADAAMAA0ADQAMAAwADAAMAAwADAAMAAwADAAMAAsACgAKAAoA
CgAKAA==
         </WaveFormData>
      </LeadData>
      <LeadData>
         <LeadByteCountTotal>10000</LeadByteCountTotal>
         <LeadTimeOffset>0</LeadTimeOffset>
         <LeadSampleCountTotal>5000</LeadSampleCountTotal>
         <LeadAmplitudeUnitsPerBit>4.88</LeadAmplitudeUnitsPerBit>
         <LeadAmplitudeUnits>��V</LeadAmplitudeUnits>
         <LeadHighLimit>2147483647</LeadHighLimit>
         <LeadLowLimit>268435456</LeadLowLimit>
         <LeadID>V2</LeadID>
         <LeadOffsetFirstSample>0</LeadOffsetFirstSample>
         <FirstSampleBaseline>0</FirstSampleBaseline>
         <LeadSampleSize>2</LeadSampleSize>
         <LeadOff>FALSE</LeadOff>
         <BaselineSway>FALSE</BaselineSway>
         <ExcessiveACNoise>FALSE</ExcessiveACNoise>
         <MuscleNoise>FALSE</MuscleNoise>
         <LeadDataCRC32>382658279</LeadDataCRC32>
         <WaveFormData>
4v/i/+L/4v/i/+L/4v/i/+L/4v/i/+L/4v/i/+L/4v/i/+L/4v/i/+L/4v/i/+L/4v/i
/+L/4v/i/+L/4v/i/+D/4P/g/+D/3v/e/97/3v/g/+D/4P/g/+D/4P/g/+D/3v/e/97/
3v/e/97/3v/e/97/3v/e/97/4P/g/+D/4P/e/97/3v/e/97/3v/e/97/3v/e/97/3v/e
/97/3v/e/97/3v/e/97/3v/e/97/3v/g/+D/4P/g/+D/4P/g/+D/4P/g/+D/4P/h/+L/
4//k/+T/5P/k/+T/5v/n/+f/5//q/+v/6v/p/+X/5f/l/+b/5//n/+f/5//l/+X/5f/k
/+b/5v/m/+b/6P/l/+P/4v/g/+H/4f/h/+P/4//j/+P/4//j/+P/5P/k/+T/5P/k/+T/
5P/k/+T/5P/l/+X/5f/n/+f/5//n/+f/5//n/+f/5//n/+j/6P/p/+n/6f/q/+j/6P/o
/+j/6v/q/+r/6v/p/+v/8v/8/wgAGQA1AFkAfwCYAKQAqACZAHUASgASANT/pv99/1X/
Rv9B/y7/Gv8U/xL/G/86/1n/cP+K/6n/yP/g/+3/8P/3//v/+v/7//z//f/+////AAAB
AAIAAwAEAAUABgAFAAUABQAHAAcABwAHAAgACAAIAAoACwALAAsACwALAA0ADgAOAA4A
DQANAA0ADQANAA0ADgAPABEAEQASABMAEwAUABUAFQAWABYAFgAXABcAFwAXABgAGAAa
ABoAGwAbABwAHAAcAB0AHgAeAB8AIQAiACIAIgAjACQAJAAmACcAKAAoACkALAAsAC0A
LgAvADAAMQAyADUANgA3ADgAOQA6ADsAPAA+AD8AQABCAEUARwBJAEoASwBMAE4AUABR
AFIAUwBVAFgAWQBaAFsAXABdAF4AXgBeAF8AYABgAGEAYQBhAGEAYQBiAGIAYABiAGEA
YABfAFwAWwBaAFkAVABSAFAATgBKAEcARABCAD8APAA5ADUAMwAwAC0AKgAlACIAHwAc
ABkAFgATABEAEAANAAsACgAIAAYABgAFAAEAAAD///7////+//3//f/8//z/+//7//z/
/P/7//v/+//7//v/+//7//z//P/8//z//f/9//3//f/9//3//v/+//7//v/+//7//v/+
////////////AAD+//7//v/+//7//v/+//7//v/+//7//v/+//7//v/9//3//f/9//3/
/////////v/8//z//P/7//3//f/8//z//P/8//v/+//5//n/+P/4//r/+v/5//j/9v/2
//b/9v/1//X/9f/0//T/9P/0//T/8//z//P/8//z//P/8//z//P/8v/y//L/8v/y//H/
8f/x//H/8f/x//H/8f/x//H/8f/x//H/8P/w//D/8P/w//D/7//v/+//8f/x//H/8f/v
/+//7//v//H/8f/x//H/7//v/+//7//v/+//7//v//D/8P/w//D/8P/w//D/8P/w//D/
8P/w//D/8P/v/+7/8P/w//D/8P/w//D/8P/w/+7/7v/u/+7/7v/u/+7/7v/u/+7/7v/u
//D/8P/w//D/8P/w//D/8P/w//D/8P/w//D/8P/w//D/8P/w//D/8P/u/+7/7v/u//D/
8P/w//D/8v/y//L/8v/y//L/8v/0//P/8//z//P/9P/z//L/8f/v/+//8P/x/+//7//v
/+//7//v/+7/7v/t/+z/6//q/+n/5//m/+b/5f/l/+X/5f/l/+X/5f/l/+X/5f/m/+b/
5P/k/+T/5P/k/+T/5P/k/+f/5//n/+f/5f/l/+X/5f/n/+f/5//n/+X/5v/m/+X/5//n
/+j/6P/o/+j/6P/o/+j/6v/o/+n/6//w//j/BAATACcASQBxAJIAogCqAKcAjQBiADAA
8v+8/5P/af9M/0n/Pv8o/xz/GP8Z/zD/T/9q/4L/of/A/97/8f/2//n//f8AAP//AAAD
AAQABQAGAAcACAAJAAoACwAMAA0ADQANAA8ADwAPAA8AEAAQABAAEgATABUAFQAVABUA
FQAWABYAFgAXABcAFwAXABkAGQAaABsAGQAZABoAGwAbABwAHQAdACAAIAAgACEAIQAh
ACEAIgAgACIAIgAjACUAJgAmACYAJwAoACgAKQApACoAKgAqAC0ALgAuADAALwAwADAA
MQAyADIAMwA0ADcAOAA5ADoAOQA6ADsAPAA9AD4APwBAAEIAQwBEAEYARwBJAEsATABN
AE4AUABSAFMAVABVAFcAWABZAFoAWwBcAF0AXgBeAF4AXwBgAGAAYwBjAGMAYwBjAGQA
ZABiAGIAYQBgAF8AXgBdAFwAWwBYAFYAVABSAFAATQBKAEgARQBCAD8AOwA5ADYAMwAw
AC0AKgAnACQAHwAcABkAFwAWABMAEQAQAAwACgAKAAkABwAGAAUABAADAAIAAQABAAIA
AgABAAEAAgACAAEAAQABAAEAAQABAAEAAgACAAIAAgADAAMAAwADAAMAAwAEAAQABAAE
AAQABAAEAAQABQAHAAcABwAIAAYABgAGAAYACAAIAAgACAAIAAgACAAIAAgACAAIAAcA
BwAHAAcABwAHAAcABwAGAAYABgAGAAUAAwADAAIAAgAAAAAA///////////+//7//P/8
//v/+v/6//r/+v/6//n/+f/5//j/+P/4//j/+P/3//f/9//3//X/9f/1//X/9f/0//T/
9P/y//L/8f/x/+//7//v/+//7//v/+//7//u/+3/7P/q/+j/6P/o/+j/5v/l/+X/5f/l
/+X/5f/l/+P/4//j/+P/4f/h/+H/4f/f/9//3//f/9//3//f/9//3v/e/97/3v/c/9z/
3P/c/9z/3P/c/9z/2v/a/9v/3P/a/9r/2v/a/9j/2P/Y/9j/2v/a/9r/2v/Y/9j/2P/Y
/9b/1v/W/9b/1v/W/9b/1v/U/9T/1P/U/9T/1P/U/9T/0v/S/9L/0v/S/9L/0v/S/9D/
0P/Q/9D/zv/O/87/zv/O/87/zv/O/87/zv/O/87/zv/O/87/zv/Q/9D/0P/S/9H/0f/R
/9H/0//R/8//zf/L/8v/zP/N/83/zf/N/83/zf/N/8z/zP/K/8r/yv/K/8n/x//G/8b/
xf/F/8X/xf/F/8X/xf/F/8X/xf/G/8b/xv/G/8b/xv/G/8b/xv/G/8n/yf/J/8n/yf/J
/8n/yf/L/8v/y//L/8v/zP/M/8v/yf/J/8r/yv/K/8r/yv/K/8z/zP/M/9H/2f/m//T/
CAApAE8AbwCDAI4AjAByAE0AHQDi/67/iP9c/zv/Nf80/x//Dv8M/xD/Iv8//1b/a/+E
/6L/v//S/9j/3f/i/+P/4//k/+f/6P/r/+z/7f/u/+//8P/x//L/8//0//f/9//3//n/
+f/5//n/+v/6//r//P/9//3//f/9//3///8AAAAAAAADAAMAAwADAAMAAwAEAAUABwAH
AAgACQAHAAgACQAJAAwADAAMAA0ADwAPAA8AEAASABQAFAAVABUAFgAWABYAGQAaABoA
GwAdAB4AHgAeACAAIgAjACYAJwAoACgAKQAqACoAKwAsAC8AMAAxADIAMwA0ADUANgA5
ADoAOwA8AD4APwBAAEIARQBHAEkASgBLAEwATgBQAFEAUgBTAFUAWABZAFoAWwBaAFsA
XABcAFwAXQBeAF4AXwBfAF8AXwBdAF4AXgBcAF4AXQBcAFsAWABXAFYAVQBSAFAATgBM
AEoARwBEAEIAPwA8ADkANQAzADAALQAqACkAJgAjACAAHgAcABoAGQAYABUAEwASABEA
EAARABEAEQAQAA8ADgAPAA4ADQANAA4ADgANAA0ADgAOAA0ADQAPAA8ADwAPABEAEgAS
ABIAEgATABMAEwAVABUAFQAWABgAGAAYABgAGAAYABgAGQAZABkAGQAaABoAGgAaABoA
GgAaABoAGgAaABoAGgAaABoAGgAaABkAFwAXABcAFwAZABkAGQAYABgAGAAYABcAFwAX
ABYAFgAWABYAFQAVABUAFQAUABQAFAAUABMAEgAUABQAFAAUABMAEwATABIAFAAUABQA
FAATABMAEwATABUAFQAVABUAFQAUABQAFAAUABQAEwATABUAFQAVABUAFQAVABUAFQAX
ABcAFwAWABYAFgAWABYAFgAVABUAFQAXABcAFwAXABcAFwAXABcAFwAXABcAFwAZABkA
GQAZABkAGQAZABkAGgAaABoAGgAYABgAGAAYABgAGAAYABgAGAAYABcAFgAWABYAFgAW
ABYAFgAWABYAFgAWABYAFgAWABYAFgAWABQAFAAUABQAFAAUABQAFAAUABQAFAAUABQA
FAAUABQAFAAUABQAFAASABIAEgASABIAEgASABIAEAAQABAAEAAQABAAEAAQABAAEAAQ
ABAAEAAQABIAEwARABEAEQARAA0ACwAJAAkACQAKAAsACwAJAAkACQAJAAkACAAIAAgA
CgAKAAoABwAFAAQABAAFAAMAAwADAAMAAwADAAMAAwABAAIAAgACAAAAAAAAAAAAAAAA
AAAAAQD///////////////////////////////////7//P/7//v//P/8//z/+v/6//r/
+v/6//r/+/8BAAoAFAAiADsAXwCFAJ0AqgCuAKAAewBPABYA2v+u/4j/Xf9B/0L/P/8y
/zD/MP82/03/Zv97/5T/tP/R/+r/9v/5//7/AwABAAAAAQACAAMABAAFAAYABwAIAAkA
CgALAAwACwALAAsADQANAA0ADQAOAA4ADgAQABEADwAPAA8ADwAPABAAEAAQABEAEQAR
ABEAEwATABQAFQAUABMAEwATABMAFAAVABUAFgAWABYAFwAXABcAFwAYABgAGgAaABsA
GwAcABwAHAAdAB4AHgAfAB8AIAAgACAAIQAiACIAJAAnACgAKAApACoAKgArACwALwAw
ADEAMgAxADIAMwA0ADcAOAA5ADoAPAA9AD4AQABBAEMARQBGAEcASABKAEwATQBOAE8A
UQBSAFMAVABVAFgAWQBaAFoAWABZAFoAWgBbAFsAWwBbAFsAXABcAFoAWgBZAFgAVwBU
AFMAUgBRAE4ATABKAEgAQgA/ADwAOgA5ADYAMwAvACwAKAAkACAAHQAaABcAFAARAA4A
CwAJAAgABQADAAIAAAD+//7//f/7//r/+f/4//n/+P/3//f/9v/2//X/9f/2//b/9f/1
//X/9f/1//X/9//4//j/+P/4//n/+f/5//f/9//3//j/+v/6//r/+v/6//r/+v/7//v/
+//7//z//P/8//z//P/8//z//P/8//z//P/8//z//P/8//z/+//7//v/+//7//v/+//7
//r/+P/4//j/9//3//f/9v/2//T/9P/z//P/8//z//L/8v/y//L/8f/w/+7/7v/u/+7/
7//v/+//7v/t/+z/6//q/+n/6f/p/+n/6f/p/+n/6f/p/+j/6P/o/+j/6P/n/+f/5//n
/+f/5//n/+f/5//n/+X/5f/l/+T/5v/m/+b/5v/k/+P/4//j/+P/4//j/+P/4//j/+P/
4//j/+P/4//j/+H/4f/h/+H/4f/h/+H/4f/g/+D/4P/g/97/3v/e/97/4P/g/+D/4P/e
/97/3//e/97/3v/e/97/3v/e/97/3v/e/97/3v/e/97/3v/e/97/3v/e/97/3v/e/97/
3v/e/97/3v/e/97/3v/e/97/3v/g/+D/4P/g/+D/4P/g/+D/4P/g/+D/4P/g/+D/4P/g
/+D/4P/g/+D/4P/g/+D/4P/i/+L/4v/i/+P/5P/l/+b/5v/m/+b/6P/p/+n/6f/p/+r/
6f/o/+f/5f/l/+b/5//l/+X/5f/l/+X/5f/k/+T/5P/k/+T/5P/j/+H/4P/g/9//3//f
/9//3//f/9//3//d/93/3v/e/97/3v/e/97/3v/e/97/3v/d/93/3f/d/9//3//f/9//
3f/d/93/3f/d/97/3v/d/93/3f/e/97/3P/c/9z/3P/e/97/3v/d/93/4P/o//T/AQAX
ADkAYQB+AI4AlACRAHcATAAYANz/qP+D/1n/NP8r/yr/Hv8W/xT/Ff8o/0X/XP90/5P/
tP/O/93/4v/p/+3/7v/t/+7/8f/y//P/9P/1//b/9//4//n/+v/5//n/+f/7//3//f/9
//7//v/+/wAAAQD//////////wEAAgACAAIAAQABAAEAAQABAAEAAgADAAMAAwAEAAUA
AwAEAAUABQAGAAYABgAHAAcABwAHAAgABgAIAAgACQALAAwADAAMAAsADAAMAA0ADwAQ
ABAAEAARABIAEgAUABMAFAAUABUAFgAWABcAGAAZABoAGwAcAB0AHgAfACAAIQAiACMA
JAAkACUAJgAoACkAKwAtAC4ALwAwADIANAA1ADYANwA5ADoAOwA8AD0APgA/AEAAQABC
AEMARABEAEMAQwBDAEMARQBGAEYARABEAEMAQgBBAEIAQQBAAD8APAA6ADgANgAyAC8A
LAAqACcAJAAhAB0AGwAYABUAEgAPAAwACQAGAAEA/v/7//n/9v/z//H/8P/u/+z/7P/r
/+n/6P/n/+b/5f/k/+P/4//i/+L/4f/h/+D/4P/f/9//4f/h/+H/4f/f/+D/4P/g/+D/
4f/h/+H/4f/h/+H/4v/i/+L/4v/i/+T/5P/k/+X/5f/l/+X/5v/m/+b/5v/m/+b/5v/m
/+b/5P/k/+T/5P/m/+b/5v/l/+X/5f/l/+X/5f/l/+X/5P/k/+T/5P/j/+P/4//i/+L/
5P/k/+P/4//h/+H/4P/g/+L/4v/h/+D/4P/g/+D/4P/f/9//3//e/97/3v/e/97/3f/d
/93/3f/d/93/3f/d/93/3P/c/9z/3P/c/9v/2//b/9v/2//b/9v/2//b/9v/3f/d/93/
3P/a/9r/2v/a/9z/2//b/9v/2//b/9v/2//b/9v/2//b/9v/2//b/9v/2//b/9v/2//Z
/9n/2f/Z/9r/2v/a/9r/2v/a/9r/2v/a/9r/2v/a/9r/2v/Z/9j/2P/Y/9j/2P/a/9r/
2v/a/9j/2P/Y/9j/2P/Y/9j/2P/Y/9j/2P/Y/9j/2P/Y/9j/2P/Y/9j/2P/Y/9j/2P/Y
/9r/2v/a/9r/2v/a/9r/2v/Y/9j/2P/Y/9r/2v/a/9r/2v/a/9r/2v/a/9r/2v/a/9r/
2v/a/9r/3P/c/9z/3P/e/97/3v/e/+D/4P/g/+D/4v/j/+P/4//k/+X/5P/j/9//3//f
/+D/4f/h/+H/4f/h/+H/4f/g/+L/4v/i/+L/4v/f/93/3P/c/93/3f/d/93/3f/d/93/
3f/d/93/3v/e/97/3v/e/97/3v/e/97/3v/f/9//3//h/+H/4f/h/9//3//f/9//4f/h
/+L/4v/h/+H/4f/i/+D/4P/g/+D/4v/i/+L/4v/h/+P/6P/y//z/CwAjAEcAbwCMAJgA
oACXAHkATgAYANr/qP+D/1v/QP85/y7/Hv8Y/xT/F/8w/0//Zv+A/5//wP/a/+X/6v/x
//X/9P/z//T/9//4//n/+v/7//z/+//8//3//v////////8BAAMAAwADAAQAAgACAAQA
BQAFAAUABQAFAAUABgAGAAYABQAFAAUABQAHAAcACAAJAAcABwAIAAkABwAIAAkACQAM
AAwADAANAA0ADQANAA4ADgAQABAAEQARABIAEgASABMAFAAUABUAFwAYABgAGAAZABoA
GgAcAB0AHgAeAB8AHgAeAB8AIAAhACIAIwAkACcAKAApACoAKwAsAC0ALgAwADEAMgA0
ADUANwA5ADoAOwA8AD4AQABBAEIAQwBFAEYARwBIAEkATABNAE4ATgBOAE8AUABQAFEA
UQBRAFEAUQBSAFIAUABQAE8ATgBNAE4ATQBMAEsASABGAEQAQgBAAD0AOgA4ADMAMAAt
ACkAJwAkACEAHgAbABgAFQASAA8ADAAJAAcABAABAP///v/8//r/+v/5//X/9P/z//L/
8f/w/+//7//u/+7/7f/t/+z/7P/r/+v/7f/t/+3/7f/t/+7/7v/u/+7/7//v/+//7//v
/+//8P/w//D/8P/w//D/8P/w//H/8f/x//H/8v/y//L/8v/y//T/9P/0//T/9P/0//T/
9P/0//T/9P/z//X/9f/1//X/9f/1//X/9P/0//T/9P/z//X/9f/0//T/9P/0//P/8//z
//P/8v/y//T/9P/z//L/9P/0//T/9P/z//P/8//y//L/8v/y//L/8//z//P/8//z//P/
8//z//P/8v/y//L/8v/y//H/8f/z//P/8//z//H/8f/x//H/8//z//P/8v/0//T/9P/0
//T/8//z//P/9f/1//X/9f/1//X/9f/1//X/9f/1//X/9f/1//X/9f/1//X/9f/1//b/
9v/2//b/9v/2//b/9v/2//b/9v/2//b/9v/1//b/9v/2//b/9v/2//b/9v/2//b/9v/2
//b/9v/2//b/9v/2//b/9v/2//T/9P/0//T/9v/2//b/9v/0//T/9P/0//b/9v/2//b/
9v/2//b/9v/0//T/9P/0//T/9P/0//T/9P/0//T/9P/2//b/9v/2//b/9v/2//b/+P/4
//j/+P/6//r/+v/6//r/+v/6//z///////////////3/+//5//n/+f/6//v/+f/5//n/
+f/3//f/9v/2//j/+P/4//j/9f/z//L/8v/z//P/8//z//X/9f/1//X/9f/1//b/9v/0
//T/9P/0//b/9v/2//b/9//3//f/9//3//f/9//3//f/9//3//f/+f/6//r/+f/5//n/
+v/6//j/+P/4//j/+v/8//z//f8BAAoAFgAkADkAWwCDAKcAuADCAMIAqwCDAFIAFgDi
/7j/j/93/3L/Yf9E/zb/MP8w/0n/aP+B/5r/uP/V//D/AgAHAAoADwARABAAEwASABMA
FAAVABYAFwAYABkAGgAbABwAHQAdAB0AHwAfAB8AHwAgACAAIAAiACMAIwAjACMAIwAj
ACQAJAAkACUAJQAlACUAJwAnACgAKQApACkAKgArACkAKgArACsALgAuAC4ALwAvAC8A
LwAwADIANAA0ADUANwA4ADgAOAA5ADoAOgA7AD0APgA+AD4APwBAAEAAQgBDAEQARABF
AEYARgBHAEgASQBKAEsATABPAFAAUQBSAFEAUgBTAFQAWABZAFoAXABbAF0AXwBgAGEA
YgBkAGYAaQBqAGsAbQBsAG0AbgBvAHAAcQByAHIAcgBzAHQAdAB1AHUAdQB1AHUAdgB2
AHQAdABzAHIAcQBwAG8AbgBtAGoAaABmAGQAYgBfAFwAWgBXAFQAUQBNAEsASABFAEIA
PwA8ADkANgA1ADIALwAtACoAJwAlACQAJAAiACIAIQAfAB4AHQAcABsAGgAZABkAGgAa
ABkAGQAZABgAFgAVABcAFwAXABcAFQAWABYAFgAWABcAFwAXABcAFwAXABgAFgAWABYA
FgAWABYAFgAXABgAGQAaABwAHgAeAB4AHgAgACAAIAAgAB4AHgAeAB4AIAAgACAAHwAf
AB8AHwAfAB8AHwAfAB4AIAAgACAAHwAfAB8AHgAeAB4AHgAdAB0AHwAfAB4AHgAeAB4A
HQAcABwAHAAcABwAHQAdAB0AHAAcABwAHAAcABsAGwAbABsAGwAbABsAGwAdABwAHAAc
ABwAHAAbABsAGwAbABsAGwAbABsAGwAbAB0AHQAdABwAHAAcABwAHAAcABsAGwAbAB0A
HQAdAB0AGwAbABsAGwAbABsAGwAbABsAGwAbABsAGwAbABsAGwAcABwAHAAcABwAHAAc
ABwAHgAeAB4AHgAcABwAHQAeAB4AHgAeAB4AHgAeAB4AHgAcABwAHAAcAB4AHgAeAB4A
HAAcABwAHAAeAB4AHgAeACAAIAAgACAAHgAeAB4AHgAeAB4AHgAeAB4AHgAeAB4AHgAe
AB4AHgAgACAAIAAgAB4AHgAeAB4AHwAgACEAIgAkACQAJAAkACQAJAAkACQAJgAnACcA
JwAnACcAJQAjACMAIwAjACQAJQAlACUAJQAlACUAJQAkACcAKAApACoAKAAlACMAIgAi
ACMAIwAjACMAIwAjACMAJQAlACUAJgAkACQAJAAkACQAJAAkACQAJgAnACcAJwAlACUA
JQAlACUAJQAlACUAJQAlACYAJgAlACUAJQAmACYAJgAmACYAJgAmACYAJgApAC8AOgBG
AFYAbwCRALMAzQDeAOgA2AC5AJMAXgAmAPz/0P+f/4f/jP+D/27/aP9u/4D/lf+o/7v/
0v/s/wsAIgAqAC8ANgA3ADUANgA7ADwAOwA8AD0APgA/AEAAQQBCAEMARABFAEUARQBH
AEcARwBHAEgARgBGAEgASQBLAEsASwBLAEsATABMAEwASwBLAEsASwBLAEsATABNAE8A
TwBQAFEATwBQAFEAUQBSAFIAUgBTAFMAUwBTAFQAVABWAFYAVwBXAFgAWABYAFcAWABY
AFkAWQBaAFoAWgBbAFwAXABeAF0AXgBeAF8AXgBeAF8AYABhAGIAYwBkAGUAZgBnAGgA
aQBqAGsAbABsAG0AbgBwAG8AcQBzAHQAcwB0AHYAeAB5AHoAewB9AHwAfQB+AH8AfgB/
AIAAgACAAIEAggCCAIEAgQCBAIEAfwCAAIAAfgB8AHsAegB5AHgAdwB2AHUAcQBuAGsA
aABkAGEAXgBcAFkAVgBTAE8ASwBIAEUAQgA/ADwAOQA2ADUAMgAvAC0ALAApACcAJgAk
ACIAIgAhAB8AHgAdABwAGwAaABkAGQAWABYAFQAVABYAFgAVABUAEwATABMAEwARABIA
EgASABIAEwATABMAEwATABMAFAASABIAEgASABAAEAAQABEAEAAPAA4ADgAMAAwADAAM
AAoACgAKAAoACAAIAAgACAAGAAYABgAFAAUABQAFAAUABQAFAAUABAACAAIAAgABAAEA
AQAAAAAA/v/+//3//f/9//3//P/8//r/+v/5//j/9v/2//b/9v/1//X/9f/0//L/8v/y
//L/8f/x//H/8f/v/+//7//v/+7/7P/r/+r/7P/s/+v/6//p/+n/6f/p/+f/5//n/+f/
5//n/+f/5v/m/+b/5v/m/+b/5f/l/+X/5f/l/+X/5f/l/+X/5f/l/+X/5f/l/+X/5f/l
/+X/5f/l/+X/5f/l/+T/5P/k/+T/5P/k/+T/5P/k/+T/5P/k/+T/5P/j/+T/5P/k/+T/
5P/i/+L/4v/i/+L/4v/i/+L/4v/i/+L/4v/i/+L/4v/i/+T/5P/k/+T/4v/i/+L/4v/k
/+T/5P/k/+T/5P/k/+T/4v/i/+L/4v/i/+L/4v/i/+L/4v/i/+L/5P/k/+T/5P/k/+T/
5P/k/+T/5P/k/+T/5P/k/+T/5P/m/+b/5v/m/+j/6P/o/+j/6P/o/+j/6v/p/+n/6f/p
/+f/5f/j/+H/4f/h/+L/4//j/+P/4//j/+P/4//i/+L/4v/i/+L/4v/f/93/3P/c/9v/
2//b/9v/3f/d/93/3f/d/93/3v/e/97/3v/e/97/4P/g/+D/4P/f/9//3//f/9//3//f
/9//3//f/9//3//f/+D/4P/f/9//3//g/+D/3v/e/97/3v/e/+D/4P/h/+f/8P/8/woA
IwBFAGsAgwCQAJQAhgBjADMA+v/A/5T/bv9F/yv/Kv8n/xz/Gv8a/yL/Of9U/2v/hP+i
/8H/2P/k/+f/7P/x/+//8P/x//T/9f/2//f/+P/5//r/+f/6//v//P/9//3//f//////
/////wAAAAAAAAIAAwADAAMAAwADAAMABAAEAAQABwAHAAcABwAFAAUABgAHAAcABwAI
AAkABwAIAAkACQAKAAoACgALAAsACwALAAwADAAOAA4ADwAPABAAEAAQABEAEgASABMA
EwAUABQAFAAVABYAFgAYABkAGgAaABsAHgAeAB8AIAAfACAAIQAiACMAJAAlACYAJwAo
ACkAKgAsAC0ALgAwADEAMwA1ADYANwA4ADoAPAA9AD4APwBBAEIAQwBEAEUARgBHAEgA
SABIAEkASgBKAEsASwBLAEsATQBOAE4ATABKAEkASABHAEgARwBGAEUARABCAEAAPgA6
ADcANAAyAC8ALAApACUAIwAgAB0AGgAXABQAEQAOAAsACAAFAAMAAgD///3//P/6//j/
+P/3//X/9P/z//L/8f/w/+//7//u/+7/7f/t/+z/7P/r/+v/7f/t/+3/7f/r/+z/7P/s
/+z/7f/t/+3/7//v/+//8P/u/+7/7v/u/+7/7v/u/+//7//v/+//8P/w//D/8P/w//D/
8P/w//D/7v/u/+7/7v/u/+7/7v/t/+//7//v/+//7//v/+//7v/s/+z/7P/r/+v/6//q
/+r/6v/q/+n/6f/r/+v/6v/q/+r/6v/p/+j/6P/o/+j/6P/n/+f/5//m/+j/6P/o/+j/
5//n/+f/5//n/+f/5//n/+n/6P/o/+j/6P/o/+f/5//n/+f/5//n/+f/5//n/+f/5//n
/+f/5v/n/+j/6f/q/+r/6f/p/+n/6f/p/+n/6f/p/+n/6f/p/+n/6f/p/+n/6//r/+v/
6//r/+v/6//r/+r/6v/q/+r/6v/q/+r/6v/o/+j/6P/o/+r/6v/r/+r/6v/q/+r/6v/q
/+r/6v/q/+r/6v/q/+r/6v/q/+r/6v/q/+r/6v/q/+r/6v/q/+r/6v/q/+r/6v/q/+r/
6v/q/+r/6v/q/+r/6v/q/+r/6v/s/+z/7P/s/+z/7P/s/+z/7P/s/+z/7P/u/+7/7v/u
//D/8P/w//D/8v/y//L/8v/y//L/8v/0//X/9f/1//X/9//1//P/8f/x//H/8v/z//P/
8//z//P/8f/x//D/8P/y//L/8v/y/+//7f/s/+z/7f/t/+3/7f/t/+3/7f/t/+3/7f/u
/+7/7v/u/+7/7v/u/+7/7v/u/+//7//v/+//7//v/+//7//v/+//7//v/+//8P/w/+//
7f/t/+7/7v/w//D/8P/w//D/8P/w/+//8f/2/wAADAAbADEAUwB7AJYApACqAKcAiQBe
ACoA7v++/5X/bf9S/03/RP80/yz/KP8r/0L/X/92/5D/sf/Q/+r/9//8/wEABQAGAAUA
BgAHAAgACwAMAA0ADgANAA4ADwAQABMAEwATABUAFQAVABUAFgAWABYAGAAZABsAGwAb
ABsAGwAcABwAHAAfAB8AHwAfACEAIQAiACMAIwAjACQAJQAlACYAJwAnACgAKAAoACkA
KwArAA==
         </WaveFormData>
      </LeadData>
      <LeadData>
         <LeadByteCountTotal>10000</LeadByteCountTotal>
         <LeadTimeOffset>0</LeadTimeOffset>
         <LeadSampleCountTotal>5000</LeadSampleCountTotal>
         <LeadAmplitudeUnitsPerBit>4.88</LeadAmplitudeUnitsPerBit>
         <LeadAmplitudeUnits>��V</LeadAmplitudeUnits>
         <LeadHighLimit>2147483647</LeadHighLimit>
         <LeadLowLimit>268435456</LeadLowLimit>
         <LeadID>V3</LeadID>
         <LeadOffsetFirstSample>0</LeadOffsetFirstSample>
         <FirstSampleBaseline>0</FirstSampleBaseline>
         <LeadSampleSize>2</LeadSampleSize>
         <LeadOff>FALSE</LeadOff>
         <BaselineSway>FALSE</BaselineSway>
         <ExcessiveACNoise>FALSE</ExcessiveACNoise>
         <MuscleNoise>FALSE</MuscleNoise>
         <LeadDataCRC32>2650537989</LeadDataCRC32>
         <WaveFormData>
5v/m/+b/5v/k/+T/5P/k/+L/4v/i/+L/4v/i/+L/4v/i/+L/4v/i/+D/4P/g/+D/4P/g
/+D/4P/g/+D/4P/g/+D/4P/g/+D/3v/e/97/3v/g/+D/4P/g/97/3v/e/97/3v/e/97/
3v/e/97/3v/e/97/3v/e/97/3v/e/97/3v/e/97/3v/e/9z/3P/c/9z/3v/e/97/3v/c
/9z/3P/c/97/3v/e/97/3P/c/9z/3P/c/9z/3P/c/9z/3P/c/9z/3v/e/97/3v/f/+D/
4f/i/+L/4v/i/+L/4v/j/+T/5f/n/+n/6v/p/+j/5v/l/+X/5P/l/+X/5f/j/+P/4v/h
/+H/4f/i/+L/4v/f/9v/2v/Y/9f/1//W/9b/1f/V/9X/1f/U/9T/1P/U/9T/1P/U/9T/
0//T/9P/0//T/9P/0//V/9X/1f/V/9X/1f/U/9T/1P/V/9X/1f/V/9X/1f/V/9X/1f/V
/9X/1f/W/9b/1v/X/9n/3P/j/+3//P8TADgAXwB5AIUAkgCWAIUAbwBVADsAKwAfAA4A
BADz/83/m/9q/zj/Iv8z/03/Z/+C/5//vf/W/+L/5P/q/+3/6//r/+v/6//s/+z/7f/t
/+7/8f/x//H/8//z//P/9P/0//T/9P/1//b/9P/0//X/9//3//f/9//3//n/+f/7//v/
+v/8//z//P/9//7/////////AAAAAAAAAQADAAQABAAGAAYABgAGAAcACAAIAAkACwAL
AAwADAAOABAAEAARABEAEgATABMAFQAWABcAGAAXABgAGAAZABoAHAAdAB4AHwAgACEA
IgAjACQAJgAnACoAKwAsAC4ALwAwADIANAA0ADYANwA5AD0APwBBAEMARQBGAEcASgBL
AE4ATwBRAFMAVABWAFcAWQBaAFsAXABdAF4AXgBeAF0AXgBeAF4AYABgAGAAYABeAFwA
XABbAFwAWwBaAFgAVABRAE8ATQBLAEkARgBDAEAAPQA7ADgAMwAwAC0AKgAnACQAIQAe
ABkAFgATABEADgALAAkACAAGAAMAAQAAAP7//P/6//n/9//2//X/9f/z//L/8f/w//D/
8P/v/+//7//v/+//7v/u/+7/7v/u/+7/7v/u/+7/8P/w//D/8f/x//H/8f/x//L/8v/y
//L/8P/w//D/8P/y//P/8//z//H/8f/x//H/8f/x//H/8f/y//L/8v/y/+//7//v/+//
7//v/+7/7v/u/+3/7f/t/+v/6//q/+r/6v/q/+n/6f/n/+f/5v/m/+j/5v/m/+b/5v/k
/+T/5P/i/+L/4P/g/+D/4P/g/+D/4P/g/9//3//f/97/3v/e/97/3v/e/97/3f/d/93/
3f/d/9z/3P/c/9z/3P/c/9z/2v/a/9r/2f/b/9v/2//b/9n/2f/Z/9n/2//b/9v/2//a
/9r/2v/a/9r/2v/a/9r/2P/Y/9j/2P/Y/9j/2P/X/9f/1//X/9f/1//X/9f/1//X/9f/
1//X/9f/1f/U/9T/1v/W/9b/1v/W/9b/1v/W/9b/1v/W/9b/1v/W/9b/1v/U/9T/1P/U
/9T/1P/U/9T/1P/U/9T/1P/U/9T/1P/U/9T/1P/U/9T/1P/U/9T/1P/S/9L/0v/S/9T/
1P/U/9T/1f/W/9f/2P/a/9r/2v/c/9v/3P/d/97/4f/h/9//3v/e/93/3f/e/93/3f/d
/9v/3f/c/9v/2//a/9r/2f/Y/9b/0//T/9T/0//T/9L/0v/R/9H/0f/R/9D/0P/Q/9D/
zv/O/87/zv/P/8//z//P/83/zf/N/83/z//P/8//z//P/87/zv/O/8//z//P/8//z//P
/8//z//R/9H/0f/R/9L/0v/S/9H/0//W/9v/4//w/wMAIgBLAG0AewCGAJAAiQBzAFsA
QwAtACEAEgAEAPn/3/+x/4D/Tv8m/yX/P/9X/3L/kf+v/8z/3P/g/+L/6f/p/+f/5//p
/+r/7P/t/+3/7v/v/+//7//x//P/8//0//T/9P/0//X/9v/2//b/9//5//v/+//7//v/
+//7//3//f/+/wAAAAAAAAEAAgADAAMABQAGAAYABgAFAAcACAAIAAoACgAKAAoADQAO
AA4ADwARABEAEgASABQAFgAWABcAFwAYABkAGQAZABoAGwAcAB8AIAAgACEAIAAiACMA
JAAlACYAJwAoACsALAAuAC8ALgAvADAAMgA1ADYAOAA6ADwAPgA/AEEAQwBFAEcASQBL
AEwATQBQAFEAVABVAFcAWQBaAFwAXQBdAF4AXwBgAGMAZABkAGQAZwBoAGgAaABoAGgA
aABoAGgAZgBmAGUAZABjAGIAYABgAF0AWwBZAFkAVwBUAFEATgBLAEkARgBDAEAAPQA6
ADUAMgAvACwAKQAmACMAIQAeABsAGQAYABYAEwARABAADAAKAAgABwAFAAQAAwADAAEA
AAD///7//v/+//3//f/7//v/+//6//r/+v/6//r/+P/4//j/+P/6//r/+v/7//v/+//7
//v//P/8//z//P/8//z//P/8//z//f/9//3//f/9//3//f/9//3//f/9//z//P/8//z/
/f/9//3//f/9//3//P/8//z/+//7//v/+f/5//j/+P/4//j/9//3//X/9f/0//T/9P/y
//L/8v/y//D/8P/w//D/8P/u/+7/7P/s/+z/7P/u/+7/7f/t/+v/6v/q/+r/6v/q/+r/
6v/p/+n/6f/p/+f/5v/m/+b/5v/m/+b/5v/m/+b/5v/l/+X/5f/l/+X/5//n/+f/5//l
/+X/5f/l/+b/5v/m/+b/5P/k/+T/5P/k/+T/5P/k/+T/5P/k/+P/4//j/+P/4//j/+P/
4//j/+P/4//j/+P/4//l/+T/5P/k/+T/5P/k/+L/4v/i/+L/4v/i/+L/4v/i/+L/4v/i
/+L/4v/i/+L/4v/i/+L/4v/g/+D/4P/g/+L/4v/i/+L/4v/i/+L/4v/g/+D/4P/g/+D/
4P/g/+D/4P/g/+D/4P/g/+D/4P/g/+L/4v/i/+L/5P/k/+T/5P/m/+b/5v/o/+f/6P/p
/+r/6//r/+n/6P/m/+X/5f/m/+f/5//n/+X/5//m/+X/5f/j/+T/5P/k/+P/3//e/97/
2//b/9r/2v/Z/9n/2f/Z/9r/2v/a/9r/2P/Y/9j/2P/X/9f/1//X/9f/1//X/9f/1//X
/9f/1//X/9b/1v/W/9f/1//X/9f/1//X/9f/1//X/9f/1//X/9j/2P/Y/9v/4f/q//X/
BwAoAFMAdACFAJcAowCeAI4AeQBfAEkAPwAtABsAFgAGANf/n/9l/zj/NP9K/1//d/+V
/7L/z//h/+b/6v/w//D/7f/t/+3/7//x//L/8P/x//H/8v/z//P/8//1//f/9//4//j/
+P/4//n/+v/6//r/+//9//3//f/9//3//f/9//////8AAAIAAgACAAMABAAFAAUABwAI
AAgACAAHAAkACgAKAAwADAAMAAwADQAOAA4ADwARABEAEgASABQAFgAWABcAFwAYABkA
GQAZABoAGwAcAB8AIAAgACEAIgAkACUAJgAnACgAKQAqACsALAAuAC8AMgAzADQANgA5
ADoAPAA+AD4AQABBAEMARwBJAEsATQBNAE4ATwBSAFMAVgBXAFkAWwBcAF4AXwBfAGAA
YQBiAGUAZgBmAGYAZQBmAGYAZgBmAGYAZgBmAGQAYgBiAGEAXgBdAFwAWgBYAFUAUwBR
AE0ASwBIAEUARABBAD8APAA5ADYAMwAwACsAKAAlACIAIAAeABwAGwAYABUAEwASABIA
DwANAAwACgAIAAYABQADAAIAAQABAAEAAAD///7/AAAAAP/////////////+//7//v/+
//7//v/+//7//v///wAAAQADAAEAAQABAAEAAgACAAIAAgAEAAQABAAEAAQABQAFAAUA
BQAFAAUABQAFAAUABQAFAAQABAAEAAQAAwADAAMAAwADAAMAAgACAAQAAwADAAMAAQAB
AAAAAAAAAAAA///////////+//7//P/6//r/+v/8//r/+v/6//r/+v/4//j/+P/4//j/
+P/6//r/+f/5//n/+P/4//j/+P/4//j/+P/1//X/9f/1//f/9v/2//b/9v/2//b/9v/0
//T/9P/z//X/9f/1//X/9f/1//X/9f/1//X/9f/1//T/9P/0//T/8v/y//L/8v/0//T/
9P/0//T/9P/0//P/8//z//P/8//z//P/8//z//P/8//z//P/8//z//T/9P/y//L/8v/y
//L/8v/y//L/8v/y//L/8v/y//L/8v/y//L/8v/y//L/8v/y//L/8v/y//L/8v/y//L/
8v/y//L/8P/w//D/8P/w//D/8P/w//L/8v/y//L/8//0//X/9v/3//j/+f/6//r/+v/6
//r//P/8//7///8AAAEAAgADAAEA///+//z/+//7//z//f/9//3/+//7//z/+//7//v/
+v/6//r/9//z//L/8v/x/+//7v/u/+3/7f/t/+3/7P/s/+z/7P/s/+z/7P/s/+v/6//r
/+v/6//p/+n/6f/p/+n/6f/p/+n/6P/o/+j/6f/p/+n/6f/p/+n/6f/p/+n/6f/p/+n/
6v/q/+j/6f/t//T/+/8HACAARQBuAIkAlQCjAKgAlAB7AGEARQA1ACsAFwAIAAIA7f/H
/5f/Yv9C/0r/X/91/5H/sP/N/+f/9P/2//z//v/9//v//f/9//3//v8AAAEAAQACAAMA
AwADAAUABQAFAAYABgAGAAYABwAIAAgACAAJAAsACwALAAsACwALAAsADQANAA4AEAAQ
ABAAEQASABMAEwATABQAFAAUABcAGQAaABoAGgAaABoAGgAdAB4AHgAfAB8AHwAgACAA
IAAiACIAIwAlACYAJwAnACcAKAApACoAKwAsACwALQAuADAAMQAyADMANAA1ADYAOQA6
ADwAPQA8AD0APgBAAEMARABGAEgASABKAEsATQBPAFEAUwBVAFcAWABZAFwAXQBgAGEA
YwBlAGYAaABpAGkAagBrAGwAbQBuAG4AbgBxAHIAcgByAHAAcABwAHAAcABuAG4AbQBs
AGsAagBoAGYAYwBhAF8AWwBZAFYAUwBSAE8ATQBKAEUAQgA/ADwAOwA4ADUAMgAvACwA
KQAnACIAHwAdABwAGgAXABUAFAAUABIAEAAPAAsACgAJAAkABwAGAAUABAAGAAYABQAF
AAMAAwADAAIAAgACAAIAAgACAAIAAgACAAIAAgACAAMABQAFAAUABQAEAAQABAAEAAYA
BgAGAAYABAAFAAUABQAFAAUABQAFAAUABQAFAAUABAAEAAQABAADAAMAAwADAAMAAwAC
AAIAAgABAAEAAQD//////v/+//7//v/9//3/+//7//r/+v/8//r/+v/6//r/+P/4//j/
+P/4//b/9v/0//T/9P/0//T/9P/z//P/8//y//L/8v/y//L/8v/y//H/8f/x//H/8f/w
//D/8P/w//D/8P/w//D/8P/w/+//7//v/+//7//v/+//7//v/+3/7f/t/+3/7v/u/+7/
7v/u/+7/7v/u/+7/7v/u/+7/7v/u/+7/7f/t/+3/7f/t/+3/7f/t/+3/7f/t/+3/7f/t
/+3/7v/u/+7/7v/u/+7/7P/s/+z/7P/u/+7/7v/u/+7/7v/u/+7/7v/u/+7/7v/u/+7/
7v/u/+7/7v/u/+7/7v/u/+7/7v/u/+7/7v/u/+7/7v/u/+7/7v/u/+7/7v/u/+7/7v/u
/+7/7v/u/+7/7v/u/+7/7v/w//D/8P/w//H/8v/z//T/9P/0//T/9v/3//j/+f/6//3/
/f/7//r/9v/1//X/9v/3//f/9//1//X/9P/z//P/8f/y//L/8v/v/+v/6v/q/+n/6f/o
/+j/5//n/+f/5//m/+b/5v/m/+T/5P/k/+T/4//j/+P/4//j/+P/4//j/+P/4//j/+P/
4//i/+L/4v/j/+P/4//j/+H/4f/h/+H/4f/h/+H/4f/g/+D/4P/h/+H/4v/l/+3/+P8L
ACoAUQBxAIEAjACWAI0AdwBfAEUAMQApABwACgD//+v/x/+e/2r/Pv87/1P/af+A/5//
vf/W/+b/6v/u//P/8//x//H/8//0//P/8//y//L/8f/x//H/8//x//H/8v/y//L/8v/z
//T/8v/y//P/9f/1//X/9f/1//f/9//5//n/+P/6//r/+v/9//7/////////AAAAAAAA
AQADAAQABAAEAAQABAAEAAcACAAIAAkACQAJAAoACgAKAAwADAANAA0ADgAPAA8ADwAQ
ABEAEgATABQAFAAVABYAGAAZABoAGQAaABsAHAAdAB4AIAAhACQAJQAmACgAJwAoACoA
LAAuADAAMQAzADUANwA5ADsAPQA+AD8AQgBDAEYARwBJAEkASgBMAE0ATwBQAFEAUgBV
AFYAVgBWAFcAWABYAFgAWgBaAFoAWgBYAFYAVgBVAFQAUwBSAFAATgBLAEkARwBDAEEA
PgA7ADoANwA1ADIALQAqACcAJAAhAB4AGwAYABUAEgAPAA0ACAAFAAMAAgAAAP3/+//6
//j/9v/0//P/7//u/+3/7f/r/+r/6f/o/+j/6P/n/+f/5//n/+f/5v/m/+b/5v/m/+j/
6P/o/+j/5v/m/+b/5//n/+f/5//n/+j/6P/o/+j/6P/o/+j/6P/o/+n/6f/p/+n/6f/p
/+n/6f/p/+n/6f/o/+j/6P/o/+f/5//n/+f/5//n/+b/5v/m/+X/5f/l/+P/4//i/+L/
4v/i/+H/4f/h/+H/4P/g/+L/4P/g/+D/4P/e/97/3v/c/9z/2v/a/9z/3P/c/9z/2v/a
/9n/2f/Z/9j/2P/Y/9j/2P/Y/9j/2f/Z/9n/2f/Z/9j/2P/Y/9j/2P/Y/9j/2P/Y/9j/
1//X/9f/1//X/9f/1//X/9f/1//X/9f/1//W/9b/1v/W/9b/1v/W/9b/2P/Y/9j/2P/Y
/9j/2P/X/9f/1//X/9f/1f/V/9X/1f/V/9X/1f/V/9X/1f/U/9T/1P/U/9T/1P/U/9T/
1P/U/9T/1P/U/9T/1P/U/9T/1P/S/9L/0v/S/9L/0v/S/9L/1P/U/9T/1P/U/9T/1P/U
/9T/1P/U/9T/1P/U/9T/1P/S/9L/0v/S/9L/0v/S/9L/0v/S/9L/0v/S/9L/0v/S/9T/
1P/U/9T/1v/W/9b/1v/X/9j/2f/a/9r/2v/a/9r/3v/f/+D/4f/i/+P/4//h/97/3P/b
/9v/3v/f/9//3//d/93/3P/b/9n/2f/a/9r/2v/X/9P/0v/U/9P/0//S/9L/0f/R/9H/
0f/Q/9D/0P/Q/9D/0P/Q/9D/z//P/8//z//P/8//z//P/8//z//P/8//z//O/87/0P/R
/9H/0f/R/9H/0f/R/9H/0f/R/9H/0f/S/9L/0v/T/9X/2P/d/+X/8P8FACgAUQBtAHkA
hgCOAIEAaQBTADkAJwAfABAAAgDz/9P/q/9+/0r/Kv8x/03/Y/9+/53/u//U/97/4P/m
/+n/6f/n/+f/5//o/+j/6f/p/+r/7f/t/+3/7//v/+//8P/w//L/8v/z//T/8v/y//P/
9f/1//X/9f/1//X/9f/3//f/+P/6//r/+v/7//z//f/9//3//v/+//7///8BAAIAAgAE
AAQABAAEAAUABgAGAAcACQAJAAoACgAKAAwADAANAA0ADgAPAA8AEQASABMAFAAVABYA
FgAXABgAGgAbABwAHQAeAB8AIAAhACIAJAAlACgAKQAqACwAKwAsAC4AMAA0ADYANwA5
ADoAOwA8AD0AQQBCAEMARgBHAEoASwBNAE8AUABSAFMAVQBWAFcAWABZAFoAWgBaAFsA
XABcAFwAXgBeAF4AXgBeAFwAXABbAFoAWQBYAFYAVgBTAFEATwBNAEsASABFAEQAQQA/
ADwANwA0ADEALgAtACoAJwAkAB8AHAAZABcAFAARAA8ADgAMAAkABwAGAAQAAgAAAP//
/f/8//v/+//3//b/9f/0//T/9P/z//P/8//z//P/8v/y//L/8v/y//L/8v/y//L/8v/y
//L/8//z//P/8//z//T/9P/0//T/8v/y//L/8v/0//X/9f/1//P/8//z//P/9f/1//X/
9f/0//T/9P/0//P/8//z//P/8//z//L/8v/0//P/8//z//H/8f/w//D/8v/y//H/8f/v
/+//7v/u/+7/7P/s/+z/7v/s/+z/7P/s/+z/6v/q/+z/7P/s/+z/6v/q/+n/6f/p/+j/
6P/o/+j/6P/o/+j/6f/p/+n/6f/p/+j/6P/o/+b/5v/m/+b/5v/m/+b/5f/l/+X/5f/l
/+f/5//n/+f/5//n/+f/5//m/+b/5v/m/+b/5v/m/+b/5v/m/+b/5v/m/+b/5v/l/+f/
5//n/+f/5f/l/+X/5f/l/+X/5f/l/+P/4//k/+T/5P/k/+T/5P/k/+T/5P/k/+T/5P/k
/+T/5P/k/+T/5P/k/+T/5P/k/+L/4v/i/+L/5P/k/+T/5P/k/+T/5P/k/+T/5P/k/+T/
5P/k/+T/5P/k/+T/5P/k/+b/5v/m/+b/6P/o/+j/6P/m/+b/5v/m/+j/6P/o/+j/6f/q
/+v/7P/t/+7/7//w//L/8v/y//T/9//4//n/+v/7//v/+f/4//j/9//3//j/9//3//f/
9f/0//L/8P/v/+//8P/w//D/7//r/+r/6v/r/+v/6v/q/+n/6f/p/+n/6v/q/+r/6v/o
/+j/6P/o/+f/5//n/+f/5f/l/+X/5f/n/+f/5//n/+X/5P/k/+T/5//n/+f/5//n/+f/
5//n/+f/5//n/+f/6P/q/+r/6//t//L/+/8HABwAPQBmAIsAmQCnALgAtACfAIsAcwBf
AFMAQwA2ACoACQDT/5//Zv8+/0D/Xf93/4//rv/L/+f/+P/8//7/AgADAAMAAwADAAMA
BAAGAAcABwAIAAkACQAJAAsACwALAAwADAAMAAwADQAOAAwADAANAA8AEQARABEAEQAT
ABMAFQAVABQAFgAWABYAFwAYABkAGQAZABoAGgAaABsAHQAeAB4AIAAgACAAIAAhACIA
IgAjACUAJQAmACYAJgAoACgAKQApACoAKwArAC0ALgAvADAAMQAyADIAMwA0ADYANwA4
ADkAOgA7ADwAPQA+AEAAQQBEAEUARgBIAEcASABKAEwAUABSAFMAVQBVAFcAWQBbAFsA
XABdAGAAYQBkAGUAZwBnAGgAagBrAG0AbgBvAHAAcQByAHIAcgBzAHQAdAB0AHQAdAB0
AHQAdAByAHIAcQBwAG8AbgBsAGwAaQBnAGUAYwBhAF4AWwBYAFUAUwBQAE8ATABJAEYA
RQBCAD8APAA5ADYAMwAxADAALQArACoAJgAjACEAIAAeABwAGgAZABkAGAAXABcAFQAU
ABMAEgAQABAADwAPABEAEQARABAADgAOAA4ADgAQABAAEAAQAA4ADgAOAA8ADQANAA0A
DQAQABAAEAAQAA4ADgAOAA4ADgAPAA8ADwAPAA8ADwAPAA0ADQANAA0ADAAMAAwADAAL
AAsACwALAAkACQAIAAgACgAJAAkACQAHAAcABgAGAAYABgAFAAUAAwADAAIAAgACAAAA
AAAAAAAA/v/+//7//v/+//z//P/8//z//P/8//r/+v/5//n/+f/4//j/+P/6//r/+v/6
//n/+f/5//n/+f/4//j/+P/6//r/+v/6//j/+P/4//f/9//3//f/9//3//f/9//3//f/
9//3//f/9v/2//b/9v/2//b/9v/2//T/9P/0//T/9P/0//T/8//1//X/9f/1//P/8//z
//P/9f/1//X/9f/1//X/9v/2//T/9P/0//T/9P/0//T/9P/y//L/8v/y//T/9P/0//T/
8v/y//L/8v/y//L/8v/y//L/8v/y//L/8P/w//D/8P/w//D/8P/w//D/8P/w//D/8P/w
//D/8P/y//L/8v/y//H/8P/v/+7/8f/y//P/9P/2//b/9v/2//b/9v/2//b/+P/5//r/
+//6//v/+//5//b/9P/z//P/9v/3//f/9//1//X/9P/z//X/9f/2//b/9P/x/+3/7P/s
/+v/6//q/+r/6f/p/+n/6f/o/+j/6P/o/+j/6P/o/+j/5//n/+f/6f/p/+n/6f/p/+n/
6f/p/+f/5//m/+b/5P/l/+X/5f/n/+f/5//n/+n/6f/p/+n/6P/o/+f/5v/p/+v/8v//
/w0AKABPAHgAkQCnAL0AwgC0AKMAiQBvAFsARwAlABIADADx/7v/f/9Q/0T/Uv9h/3f/
k/+u/83/5f/w//L/9v/4//X/9f/3//n/+f/4//j/+f/5//r//f/9//3///8BAAEAAgAC
AAIAAgADAAQAAgACAAMABQAHAAcABwAHAAUABQAHAAcABgAIAAgACAALAAwADQANAA0A
DgAOAA4ADwARABIAEgASABIAEgASABMAFAAUABUAFQAVABYAFgAWABgAGAAZABsAHAAd
AB0AHQAeAB8AIAAhACIAIgAjACIAJAAlACYAJwAoACkAKgAtAC4AMAAxADIAMwA0ADYA
OQA6ADwAPgA+AEAAQQBDAEUARwBJAEsATQBOAE8AUgBRAFQAVQBXAFcAWABaAFsAWwBc
AF0AXgBfAGAAYABgAF8AYABgAGAAYgBiAGIAYgBiAGAAYABfAFwAWwBaAFgAVgBTAFEA
TwBNAEsASABFAEAAPQA7ADgANQAyAC8ALAApACYAIwAgAB8AHAAZABcAFgATABEAEAAO
AAsACQAIAAYABAACAAEAAQAAAP/////9//z/+//6//z//P/7//v/+f/5//n/+P/4//j/
+P/4//r/+v/6//r/+P/4//j/+f/7//v/+//7//z//P/8//z//P/8//z//P/8//3//f/9
//3//f/9//3//f/9//3//f/6//r/+v/6//n/+f/5//n/+f/5//j/+P/4//f/9//3//f/
9//2//b/9v/2//X/9f/1//X/9P/0//T/8v/y//L/8v/w//D/8P/y//L/8P/w/+7/7v/u
/+7/7v/u/+3/7f/t/+z/7P/s/+z/7P/s/+z/7f/t/+3/7f/r/+r/6v/q/+r/6v/q/+r/
6v/q/+r/6f/p/+n/6f/p/+v/6//r/+v/6f/p/+n/6f/q/+r/6v/q/+r/6v/q/+r/6v/q
/+r/6v/q/+r/6v/p/+n/6f/p/+n/6f/p/+n/6f/r/+v/6//r/+n/6f/o/+r/6P/o/+j/
6P/o/+j/6P/o/+r/6v/q/+r/7P/s/+z/7P/s/+z/7P/s/+z/7P/s/+z/6v/q/+r/6v/s
/+z/7P/s/+z/7P/s/+z/6v/q/+r/6v/s/+z/7P/s/+r/6v/q/+r/6v/q/+r/6v/q/+r/
6v/q/+r/6v/q/+r/7P/s/+z/7P/v//D/8f/y//T/9P/0//T/9P/0//T/9v/3//j/+f/6
//n/+f/3//b/9P/z//P/9P/1//X/9f/z//P/8v/x//H/8f/y//L/8v/t/+n/6P/o/+f/
5//m/+b/5//n/+f/5//m/+b/5v/m/+T/5P/k/+T/5f/l/+X/5f/l/+X/5f/l/+X/5f/l
/+X/5f/k/+T/5P/j/+P/4//j/+X/5f/l/+X/5f/l/+X/5f/m/+j/6P/n/+v/8P/5/wUA
HABDAGwAhwCTAKEApACSAHcAWQA7ACsAHwAJAPj/8v/b/7X/if9Y/zr/RP9d/3P/j/+u
/83/5f/u//L/9v/6//f/9//5//n/+//8//z//f/9//7/////////AQABAAEAAgACAAIA
AgADAAQABAAEAAUABwAFAAUABQAFAAcABwAJAAkACAAKAAoACgALAAwADQANAA8AEAAQ
ABAADwARABIAEgAUABQAFAAUABUAFgAWABcAGQAZABoAGgAaABwAHAAdAB0AHgAfAB8A
HwAgACEAIgAjACQAJAAlACYAKAApACoAKwAsAC0ALgAtAC4AMAAxADIAMwA0ADYANwA4
ADoAPAA8AD4APwBBAEMARQBHAEkASwBMAE0AUABRAFQAVQBXAFcAWABaAFsAWwBcAF0A
XgBhAGIAYgBiAGEAYgBiAGIAZABkAGQAZABkAGIAYgBhAGAAXwBeAFwAWgBXAFUAUwBR
AE8ATABJAEYAQwBBAD4APQA6ADcANAAxAC4AKwAoACUAIgAfAB0AGgAXABUAFAAQAA0A
CwAKAAoACAAGAAUAAQAAAP////////7//f/8//r/+v/5//n/+f/5//n/+P/4//j/+P/4
//j/+P/4//j/9v/2//b/9//3//f/9//3//j/+P/4//j/+v/6//r/+v/6//v/+//7//v/
+//7//v/+f/5//n/+f/4//j/+P/4//f/9//3//f/9f/1//T/9P/2//X/9f/1//P/8//y
//L/8P/w/+//7//v/+//7v/u/+7/7P/s/+z/7v/s/+z/7P/s/+z/6v/q/+j/6P/o/+j/
6P/o/+f/5//n/+b/5v/m/+j/6P/o/+j/5f/l/+X/5f/l/+T/5P/k/+b/5v/m/+b/5P/k
/+T/4//l/+X/5f/l/+P/4//j/+P/4f/h/+H/4f/i/+L/4v/i/+L/4v/i/+L/5P/k/+T/
5P/i/+L/4v/h/+P/4//j/+P/4//j/+P/4//h/+H/4f/h/+P/4//k/+L/4v/i/+L/4v/i
/+L/4v/i/+L/4v/i/+L/4v/i/+L/4v/i/+L/4v/i/+L/4v/i/+L/4v/i/+L/4v/i/+L/
4v/i/+D/4P/g/+D/4v/i/+L/4v/g/+D/4P/g/+D/4P/g/+D/4v/i/+L/4v/g/+D/4P/g
/+H/4v/j/+T/5f/m/+f/6P/o/+j/6P/q/+v/7P/t/+7/7//v/+3/7P/s/+v/6//s/+3/
7f/t/+v/6f/o/+f/5//l/+b/5v/m/+X/4f/g/+D/4f/h/+D/4P/d/93/3f/d/97/3v/e
/97/3v/e/97/3v/b/9v/2//b/93/3f/d/93/2//b/9v/2//d/9z/3P/c/93/3f/d/93/
3f/d/93/3f/d/93/3f/d/97/3v/e/93/3//i/+X/7f/6/w0ALgBXAHUAgQCOAJgAjQB1
AF0AQwAvACUAFAAEAPf/2/+x/4T/UP8s/zX/Tf9l/4D/n/+//9b/4v/m/+r/7f/r/+v/
6//r/+z/7v/v/+//8P/x//H/8f/z//P/8//0//T/8v/y//P/9P/0//T/9f/3//f/9//3
//f/9//3//n/+f/6//z//P/8//v//P/9//3///8AAAAAAAABAAMABAAEAAQABAAEAAQA
BQAGAA==
         </WaveFormData>
      </LeadData>
      <LeadData>
         <LeadByteCountTotal>10000</LeadByteCountTotal>
         <LeadTimeOffset>0</LeadTimeOffset>
         <LeadSampleCountTotal>5000</LeadSampleCountTotal>
         <LeadAmplitudeUnitsPerBit>4.88</LeadAmplitudeUnitsPerBit>
         <LeadAmplitudeUnits>��V</LeadAmplitudeUnits>
         <LeadHighLimit>2147483647</LeadHighLimit>
         <LeadLowLimit>268435456</LeadLowLimit>
         <LeadID>V4</LeadID>
         <LeadOffsetFirstSample>0</LeadOffsetFirstSample>
         <FirstSampleBaseline>0</FirstSampleBaseline>
         <LeadSampleSize>2</LeadSampleSize>
         <LeadOff>FALSE</LeadOff>
         <BaselineSway>FALSE</BaselineSway>
         <ExcessiveACNoise>FALSE</ExcessiveACNoise>
         <MuscleNoise>FALSE</MuscleNoise>
         <LeadDataCRC32>1529225651</LeadDataCRC32>
         <WaveFormData>
5v/m/+b/5v/k/+T/5P/k/+T/5P/k/+T/5P/k/+T/5P/i/+L/4v/i/+L/4v/i/+L/4v/i
/+L/4v/i/+L/4v/i/+D/4P/g/+D/4P/g/+D/4P/i/+L/4v/i/+D/4P/g/+D/3v/e/97/
3v/e/97/3v/e/+D/4P/g/+D/3v/e/97/3v/e/97/3v/e/+D/4P/g/+D/4P/g/+D/4P/e
/97/3v/e/97/3v/e/97/3v/e/97/3v/e/97/3v/e/97/3v/e/97/4P/g/+D/4P/h/+L/
4//k/+T/5P/k/+X/5f/n/+j/6f/o/+v/6//r/+n/6P/p/+r/6P/p/+v/6f/o/+j/5v/l
/+T/5P/k/+T/5v/i/+D/4P/d/9z/2//Z/9n/2P/X/9b/1f/V/9b/1v/V/9X/1f/V/9X/
1f/V/9X/1P/U/9T/1P/U/9T/1P/U/9T/1P/T/9P/0//T/9P/0//T/9T/1P/U/9T/1P/U
/9T/1P/V/9X/1f/V/9X/1f/X/9z/5f/1/w8AKwA8AEcAWwBzAIUAmACxAMsA6QADAQ0B
/QDPAI4ASQD9/6v/dv9u/3z/jv+g/7T/yv/a/+L/5f/o/+f/5P/i/+P/4//h/+H/4f/h
/+H/4f/h/+L/4v/j/+P/4//j/+X/5f/l/+X/5P/k/+b/5//n/+f/5//n/+f/5//o/+j/
6f/p/+n/6f/q/+v/7P/s/+7/7v/v/+//7v/u//D/8P/y//L/8v/z//H/8v/y//P/9v/2
//b/9//3//j/+P/4//r/+v/7//z//f/+//7//v/+/wAAAQACAAIAAwAEAAUABgAHAAgA
CAAJAAoACwANABAAEQASABMAFQAWABcAGAAXABkAGwAcACAAIQAkACQAJgAnACgAKwAt
AC8ALwAxADQANQA3ADgAOQA6ADsAPAA9AD4APwA/AEEAQgBCAEIAQQBBAEEAQABAAEAA
QABAAD4APQA8ADwAOQA5ADgANwAyADIALwAuACwAKwApACcAJAAiACAAHgAdABsAGQAW
ABMAEQAPAA0ACQAHAAYABAAEAAIAAAD+//z/+f/4//f/9f/z//P/8v/z//L/8f/w//D/
7//v/+7/7v/u/+7/7f/t/+3/7f/t/+3/7f/t/+3/7f/t/+3/7f/u/+7/7v/u/+//7//v
/+//8P/w//D/8P/x//L/8v/y//L/8v/y//L/8v/y//L/8v/y//L/8v/y//L/8f/v/+//
7//v/+//8P/w/+//7//u/+7/7v/t/+3/7f/t/+3/7P/s/+v/6//r/+v/6v/p/+n/6f/o
/+j/5v/m/+f/5//n/+f/5//n/+f/5v/m/+X/5f/l/+X/5f/l/+X/5P/k/+T/5P/j/+P/
4//j/+P/4//j/+P/4//j/+P/4//j/+P/4//j/+P/4//j/+P/4//i/+L/5P/k/+T/5P/i
/+L/4v/i/+L/4v/i/+P/4//i/+L/4v/i/+L/4v/i/+L/4v/i/+L/4f/h/+H/4f/i/+L/
4v/i/+L/4v/h/+D/4v/i/+L/4v/i/+L/4v/i/+D/4P/g/+D/4P/g/+D/4P/g/+D/4P/g
/+D/4P/g/+D/4P/g/+D/4P/g/+D/4P/g/+D/4P/g/+D/4P/g/+D/4P/g/+D/4P/g/+L/
4v/i/+L/5f/m/+f/6P/o/+j/6f/p/+n/6v/r/+z/7//v/+//7P/r/+z/7f/u/+3/7//t
/+z/7v/s/+v/6v/o/+j/6P/o/+X/5P/l/+X/4v/h/9//3//e/93/3P/b/9v/3P/c/9v/
2//b/9v/2//Z/9n/2f/Y/9r/2v/a/9r/2v/a/9r/2v/a/9n/2f/Z/9n/2f/Z/9n/2v/a
/9r/2v/c/9z/3P/c/93/3f/d/9v/2//b/93/4P/n//P/CQAlADwARwBVAG0AgQCSAKkA
wwDdAPcACQEHAeUArABrACUA1f+Q/3b/fv+O/57/sv/I/9z/6P/p/+r/7f/q/+j/5//p
/+n/5//n/+f/5//n/+f/6P/o/+n/6f/p/+n/6f/p/+n/6f/q/+r/7P/t/+3/7f/t/+3/
7f/t/+7/7v/x//H/8f/x//D/8f/y//L/8v/y//P/8//0//T/9v/2//j/+P/4//n/+f/6
//r/+//6//r/+v/7//3//v/+//7//v/+////AAABAAIAAgACAAIABAAFAAYABgAHAAgA
CQAIAAkACgAKAA0ADgAPABEAEAARABIAEwAVABYAFwAYABsAHQAfACAAIgAjACYAJgAo
ACkAKgAtAC8AMQAxADMANAA1ADcAOAA5ADoAOwA8AD0APgA/AD8AQQBCAEIAQgBBAEEA
QQBAAEAAQABAAEAAQAA/AD4APgA9AD0APAA7ADgAOAA1ADQAMgAxAC8ALQAsACoAKAAm
ACUAIwAhAB4AGwAZABcAFQAVABMAEgAQAA4ADAAKAAgABgADAAIAAQD///3//f/8//v/
+v/5//j/+P/3//f/9v/2//b/9v/1//X/9f/1//X/9f/1//X/9f/z//P/8//z//b/9v/2
//b/9//3//f/9//4//j/+P/4//f/+P/4//j/+v/6//r/+v/6//r/+v/6//r/+v/6//r/
/P/7//n/+f/5//n/+f/6//r/+f/5//j/+P/4//f/9//3//f/9//2//b/9f/1//X/8//y
//H/8f/z//L/8v/w//D/8f/x//H/7//v/+//7//w//D/7//v/+3/7f/t/+3/7//u/+7/
7v/u/+3/7f/t/+3/7f/t/+3/6//r/+v/6//t/+3/7f/t/+v/6//r/+v/7P/t/+3/7v/u
/+7/7v/u/+7/7v/u/+7/7v/u/+7/7//t/+z/7P/s/+7/7v/u/+7/7P/s/+z/7P/t/+3/
7f/t/+7/7v/u/+7/7v/u/+//8P/u/+7/7v/u/+z/7P/s/+z/7P/s/+z/7P/u/+7/7v/u
/+z/7P/s/+z/7P/s/+z/7P/s/+z/7P/s/+7/7v/u/+7/7P/s/+z/7P/s/+z/7P/s/+7/
7v/u/+7/7f/s/+v/6v/s/+z/7P/s/+3/7v/v//D/8v/y//L/8v/0//T/9f/1//b/9v/2
//b/+//7//v/+P/2//b/9v/2//f/+f/3//b/9v/0//P/8v/0//T/9P/0//D/7v/u/+3/
6v/p/+f/5//o/+f/5v/l/+X/5v/m/+X/5f/l/+X/5f/l/+X/5f/k/+T/5P/k/+T/5P/k
/+T/5P/k/+P/4//j/+P/4//j/+P/5P/k/+T/5P/k/+T/5P/k/+f/5f/l/+X/5f/l/+v/
+P8PAC0ARwBVAGgAgwCdALUA0QDuAAsBLwFHAUkBNQEHAcMAbgAJAK3/hf+G/5T/pP+4
/8z/4P/w//T/9P/3//T/8f/w//D/7//v/+//7//v/+//7//v/+//8P/w//P/8//z//P/
8f/x//H/8f/y//L/9P/1//f/9//3//f/9f/1//b/9v/5//n/+f/5//r/+//8//z//P/8
//3//f/+//7/AAAAAAAAAAAAAAEAAQACAAIAAwAEAAQABAAFAAUABgAGAAYABgAGAAcA
CAAJAAoACgAKAAwADgAPABAAEgATABQAFQAUABUAFgAWABcAGAAZABsAHgAfACAAIQAj
ACQAJQAmACcAKQArACwAMAAxADQANAA0ADUANgA5AD0APwA/AEEARABFAEcASABIAEgA
SABIAEkASgBLAEsATQBOAE4ATgBNAE0ATQBMAEwATABMAEwASgBJAEgASABDAEMAQgBB
AD4APgA7ADoAOgA5ADcANQA0ADIAMAAuACsAKQAnACQAJAAjACIAIQAdABsAGgAYABgA
FgAUABIAEAANAAwACwALAAkACQAIAAcABgAFAAQABgAFAAUABAACAAIAAgABAAEAAQAB
AAEAAQABAAEAAQADAAMAAwADAAIAAgACAAIAAwADAAMAAwAEAAQABAAEAAMABAAEAAQA
BAAEAAQABAAGAAYABgAGAAQABAAEAAQABgAFAAMAAwABAAEAAQACAAIAAQABAAAAAAAA
AP/////9//3//f/8//7//f/9//3/+//6//n/+f/5//j/+P/2//j/+f/5//n/+f/5//n/
+f/4//j/9//3//f/9//3//f/+f/4//j/+P/2//X/9f/1//f/9//3//f/9//3//f/9//1
//X/9f/1//X/9f/1//X/9f/1//T/9P/2//b/9v/2//b/9v/2//b/9P/0//T/9f/3//b/
9v/2//T/9P/0//T/9P/0//T/9P/z//P/8//z//T/9P/0//T/9v/0//X/9P/0//T/9P/0
//T/9P/0//T/9P/0//T/9P/y//L/8v/y//T/9P/0//T/9P/0//T/9P/0//T/9P/0//T/
9P/0//T/9P/0//T/9P/0//T/9P/0//b/9v/2//b/9v/2//b/9v/3//j/+f/6//z//P/8
//z//P/9//3///8AAAEAAgAFAAUABQACAAAA/v/+//7///8BAP///v/+//3//f/9//7/
/v/+//7/+v/4//j/9//2//X/8//z//L/7//u/+3/7f/u/+7/7f/t/+v/6//r/+v/6f/p
/+j/6P/o/+j/6P/o/+f/5v/l/+T/4//j/+P/4//j/+P/4//k/+T/5P/k/+T/4v/i/+L/
4//j/+P/4//h/+H/5f/q//n/EwAxAEcAVABpAIEAlQCpAMIA2wD7ABkBJwEhAQMBzwCQ
AD8A3f+V/3z/gv+O/6T/uv/O/97/6P/o/+v/7P/p/+b/5P/l/+X/5f/n/+f/5//n/+X/
5f/m/+b/6f/p/+n/6f/p/+n/6f/p/+r/6v/s/+3/6//r/+v/6//s/+3/7//w//H/8f/x
//H/8P/x//L/8v/0//T/9f/1//b/9v/4//j/+P/4//j/+f/3//j/+P/5//r/+v/6//v/
+//8//z//P8AAAAAAQACAAMABAAEAAQABAAGAAcACAAIAAkACgALAAwADQAOAA4AEQAS
ABMAFQAWABcAGAAZABsAHAAdAB4AHwAhACMAJAAmACcAKgAqACwALQAuADEAMwA1ADUA
NwA4ADkAOwA8AD0APgA/AEAAQQBCAEMAQwBDAEQARABEAEcARwBHAEYARABEAEQARABE
AEMAQgBCAD8APwA+AD0AOQA4ADQAMgAxADEAMAAvACwAKgAoACYAIwAhAB8AHAAbABkA
FwAVABMAEQAQAA4ADAAKAAgABgAGAAMAAgABAP///f/9//z/+f/4//f/9v/4//f/9//2
//T/9P/0//P/8//z//P/8//z//P/8//z//P/8//z//P/9P/0//T/9P/1//X/9f/1//b/
9v/2//b/9//4//j/+P/2//b/9v/2//b/9v/2//b/9v/2//b/9v/2//X/8//z//P/8//z
//T/9P/z//P/8v/y//L/8f/x//H/8f/x//D/8P/v/+//7//v/+7/7f/t/+3/7P/s/+r/
6v/r/+v/6//p/+n/6f/p/+r/6v/p/+n/6f/p/+n/6f/p/+j/6P/o/+r/6f/p/+n/5//n
/+f/5//p/+n/6f/p/+n/6f/p/+n/6f/p/+n/6f/p/+n/6P/o/+j/6P/o/+j/6P/o/+j/
6P/o/+j/6P/p/+n/6P/o/+j/6P/o/+j/6P/m/+b/5v/m/+X/5f/l/+X/6P/o/+j/6P/o
/+j/5//o/+j/6P/o/+j/5v/m/+b/5v/m/+b/5v/m/+b/5v/m/+b/6P/o/+j/6P/o/+j/
6P/o/+j/6P/o/+j/6P/o/+j/6P/m/+b/5v/m/+b/5v/m/+b/5v/m/+b/5v/m/+b/5v/m
/+b/5v/m/+b/5P/k/+T/5P/n/+j/6f/q/+v/7P/t/+7/7P/s/+3/7f/v//D/8f/y//X/
9f/1//L/8P/w//D/8P/x//P/8f/w/+7/7P/r/+r/6v/q/+r/6v/o/+b/5v/l/+T/4//h
/+H/4P/f/97/3f/b/9z/3P/b/9v/2//b/9v/2//b/9v/2v/a/9r/2v/a/9r/2v/a/9r/
2v/Z/9n/2f/Z/9n/2f/Z/9j/2P/Y/9j/2P/Y/9j/2P/Z/9n/2//Z/9n/2f/Z/9z/4f/t
/wMAHwA2AEEAUQBnAHkAiACdALMAzQDrAP0A+wDfAKwAcQAxAOH/mv9+/4L/jv+e/7L/
xv/Y/+T/5//o/+v/6P/m/+X/5f/l/+P/4//j/+P/4//j/+T/5P/l/+X/5f/l/+f/5//n
/+f/5v/m/+j/6f/p/+n/6f/p/+r/6//t/+7/7//v/+//7//u/+//8P/w//D/8P/x//H/
8v/y//T/9P/0//T/9P/1//X/9v/2//f/+v/6//r/+//7//z//P/8//7//v///wAAAQAC
AAIAAgACAAQABQAGAAQABQAGAAcACAAJAAoACgALAAwADQAPABAAEQASABMAEwAUABUA
FgAZABsAHQAeACAAIQAkACQAJgAnACgAKwArAC0ALQAvADAAMQAzADQANwA4ADkAOgA7
ADwAPQA9AD0APgA+AD4APwA/AD8APgA+AD4APgA+AD4APQA8ADwAOwA7ADoAOQA4ADgA
NQA0ADIAMQAvAC0ALAAqACgAJgAnACUAIwAgAB0AGwAZABcAFQATABIAEAAOAAwACgAI
AAoABwAGAAUAAwABAAEAAAD9//z/+//6//r/+f/5//j/+P/4//j/9//3//f/9//3//f/
9//3//f/9//3//f/9//4//j/+P/4//n/+f/5//n/+P/4//j/+P/5//r/+v/6//j/+P/4
//j/+P/4//j/+P/4//j/+P/4//j/9//1//X/9f/1//X/9v/2//X/9f/0//T/9P/z//P/
8//z//P/8v/y//H/8f/x//P/8v/x//H/8f/w//D/7v/s/+3/7f/t/+3/7f/t/+3/7P/s
/+v/6//r/+v/6//r/+v/6v/q/+r/6v/p/+n/6f/r/+v/6//r/+n/6f/p/+n/6f/p/+n/
6f/p/+n/6f/p/+n/6f/o/+j/6P/o/+j/6P/o/+j/6P/o/+j/6P/o/+n/6f/o/+j/6P/o
/+j/6P/o/+j/6P/o/+j/5//n/+f/5//o/+j/6P/o/+j/6P/p/+b/6P/o/+j/6P/o/+j/
6P/o/+j/6P/o/+j/6P/o/+j/6P/o/+j/6P/o/+b/5v/m/+b/6P/o/+j/6P/o/+j/6P/o
/+j/6P/o/+j/6P/o/+j/6P/o/+j/6P/o/+j/6P/o/+j/6P/o/+j/6P/m/+b/5v/m/+j/
6P/o/+j/6v/q/+r/6v/r/+z/7f/u/+7/7v/u/+//7//x//L/8//2//n/+f/5//b/9P/0
//T/9P/1//f/9f/0//T/8v/x/+7/7v/u/+7/8P/s/+r/6v/p/+j/5//l/+X/5P/j/+L/
4f/h/+L/4v/j/+P/4//j/+H/4f/h/+H/4P/g/+D/4P/i/+L/4v/i/+L/4v/h/+H/4//j
/+P/4//h/+L/4v/i/+T/5P/k/+T/5v/n/+f/5//n/+f/6f/p/+z/9f8DABkANQBKAFMA
YwB7AIsAmgCvAMcA4QD7AAcB/QDVAJoAWwAbAM//mP+M/5b/pv+2/8r/3v/w//j/+f/8
//3//P/4//f/+f/5//f/9//3//f/+f/5//r/+v/5//n/+f/5//v/+//7//v/+v/6//z/
/f/9//3//f/9//////8AAAAAAQABAAEAAQACAAMABAAEAAQABAAFAAUABgAGAAgACAAK
AAoACgALAAsADAAMAA0ADgAOAA4ADwARABIAEgASABQAFAAVABYAFwAYABgAGAAYABoA
GwAcABwAHQAeAB8AHgAfACAAIAAjACQAJQAnACgAKQAqACsAKwAsAC0ALgAvADEAMwA0
ADQANQA4ADgAOgA7ADwAPwBBAEMAQwBFAEYARwBJAEoASwBMAE0ATgBPAFAAUQBRAFMA
VABUAFQAVQBVAFUAVABSAFIAUgBSAFIAUQBQAFAATQBNAEwASwBIAEgARQBEAEIAQQA/
AD0AOgA4ADYANAAzADEALwAsACsAKQAnACUAIQAfAB4AHAAcABoAGAAWABYAEwASABEA
EQAPAA8ADgANAAwACwAKAAgABwAHAAYABgAGAAYABQAFAAUABQAFAAUABQAFAAUABQAF
AAUABQAEAAQABAAEAAUABQAFAAUABAAEAAQABAADAAQABAAEAAQABAAEAAQABAAEAAQA
BAAEAAQABAAEAAYABQADAAMAAwADAAMABAAEAAMAAwACAAIAAgABAAEA/////////v/+
//3//f/9/////v/9//3////+//7//P/6//v/+//7//v/+//7//v/+v/6//n/+f/5//n/
+f/5//n/+P/4//j/+P/3//f/9//5//n/+f/5//f/9//3//f/9//3//f/9//3//f/9//3
//f/9//2//b/+P/4//j/+P/2//b/9v/2//b/9v/2//f/+f/4//j/+P/2//b/9v/2//b/
9v/2//b/9f/1//X/9f/2//b/9v/2//T/9P/1//b/9v/2//b/9v/2//b/9v/2//b/9v/2
//b/9P/0//T/9P/2//b/9v/2//T/9P/0//T/9P/0//T/9P/0//T/9P/0//T/9P/0//T/
8v/y//L/8v/y//L/8v/y//L/8v/y//L/8v/y//L/8v/y//L/8v/y//L/8v/y//L/9f/2
//f/+P/6//r/+v/6//r/+v/7//v//f/+////AAADAAMAAwAAAP7//v/+//7//f////3/
/P/6//j/9//2//b/9v/2//b/8v/w//D/7//u/+3/6//r/+r/6f/o/+f/6f/q/+r/6f/n
/+f/5//n/+f/5//n/+b/5v/m/+b/5v/m/+b/5v/m/+b/5f/l/+X/5f/l/+X/5f/o/+j/
6P/o/+b/5v/m/+b/5//n/+f/5//n/+f/6//y/wEAFQAzAEsAWABpAIMAmwCvAMoA5wAD
AR8BLwErAQcBywCEADkA3/+Z/4D/jP+c/67/wP/U/+r/9P/4//n//P/7//r/+P/1//H/
8//z//P/8//z//T/9f/3//j/9//3//f/9//5//n/+f/5//j/+P/6//v/+//7//v/+//7
//v//P/8//3//f/9//3//v///wAAAAAAAAAAAQABAAAAAAACAAIABAAEAAQABQAFAAYA
BgAHAAgACAAIAAkACQAKAAoACgAMAAwADQAOAA0ADgAOAA4ADwASABQAFgAUABUAFgAX
ABgAGQAaABoAGQAaABsAHQAgACEAIgAjACMAJAAlACYAKAArAC4AMAAwADEANAA0ADQA
NQA2ADkAOwA9AD0APwA+AD8AQQBCAEUARgBHAEgARwBIAEkASQBJAEoASgBKAEsASwBL
AEoASABIAEgASABGAEUARABEAEEAQQBAAD8APgA+ADsAOgA4ADcANQAzADAALgAsACoA
KwApACcAJAAjACEAHwAdAB0AGwAaABgAFgAUABIAEAASAA8ADgANAAkABwAHAAYABQAE
AAMAAgAAAP/////+//7//v/+//3//f/9//3//f/9//3//f/9/////////////v/+//7/
/v////////////7//v/+//7//f/+//7//v8AAAAAAAAAAP7//v/+//7//P/8//z//P/9
//3//P/9//v/+//7//z//P/7//v/+v/4//j/9//3//X/9f/1//T/9v/1//X/9f/z//L/
8f/x//H/8P/w/+7/7v/v/+//7//t/+3/7f/t/+z/7P/r/+v/6//r/+v/6//r/+r/6v/q
/+r/6f/p/+n/5//n/+f/5//n/+f/5//n/+X/5f/l/+X/5f/l/+X/5f/l/+X/5P/k/+X/
5v/n/+j/5//m/+X/5P/m/+b/5v/n/+X/5P/k/+T/5P/k/+T/5P/k/+T/5P/k/+P/4//j
/+P/5P/k/+T/5P/m/+b/5//i/+L/4v/i/+L/4v/i/+L/4v/g/+D/4P/g/+H/4v/j/+T/
4//i/+H/4P/i/+L/4v/i/+L/4v/i/+L/4f/g/9//3v/g/+D/4P/g/+L/4v/i/+L/4P/g
/+D/4P/i/+L/4v/i/9//3v/d/9z/3v/g/+L/5P/l/+b/5//o/+b/5v/m/+f/6f/r/+z/
7f/s/+//7//v/+r/6P/o/+j/6f/r/+7/7f/s/+z/6v/p/+j/6P/o/+j/6P/k/+L/4v/g
/97/3P/Z/9v/2v/Z/9j/1//X/9j/2P/X/9f/1//X/9f/1//X/9f/2P/Y/9j/2P/Y/9j/
2P/Y/9b/1v/V/9X/0//T/9P/0//V/9b/1v/W/9b/1v/W/9b/1P/V/9X/1f/V/9H/0//Z
/+L/9f8VADUASQBaAH0AnQC1ANMA9AARAS8BRwFNAUUBLQH3AKQAMwDF/4f/dv96/4r/
ov+0/8z/4v/o/+b/6f/s/+f/4v/i/+X/5f/f/9//3//f/9//4f/h/+L/4v/j/+P/4//j
/+P/4//j/+P/5P/k/+b/5//p/+n/6f/p/+f/5//o/+j/6f/p/+n/6f/p/+n/6f/o/+n/
6v/s/+3/7v/u//D/8P/w//D/8P/x/+//8P/w//H/9P/0//T/9f/1//b/9v/2//j/+P/5
//r//f/+//7//v/+/wAAAQACAAAAAQACAAMABAAFAAYABgAIAAoADAAPABAAEQASABMA
FwAYABkAGgAZABsAHQAeACAAIQAkACQAJgAnACgAKwAtAC8ALwAxADIAMwA1ADYANQA2
ADcAOAA7ADwAPQA9AD0APgA+AD4APQA9AD0APAA8ADwAPAA8ADoAOQA4ADgANQA1ADQA
MwAyADIALwAuACoAKQAnACUAJAAiACAAHgAfAB0AGwAYABcAFQATABEADwANAAwACgAI
AAYABAACAAAA/f/8//v/+f/3//f/9v/1//T/8//y//T/8//z//L/8P/w//D/7//x//H/
8f/x//H/8f/x//H/8f/x//H/8f/0//T/9P/0//f/9//3//f/9v/2//b/9v/3//j/+P/4
//j/+P/4//j/+v/6//r/+v/6//r/+v/6//z/+//5//n/+f/5//n/+v/6//n/+f/4//j/
+P/3//f/9//3//f/9v/2//X/9f/1//X/9P/z//P/8//y//L/8P/w//H/8f/x//H/8f/x
//H/8P/w/+//7//v/+//7//v/+//7v/u/+7/8P/v/+//7//v/+//7//v/+//7//v/+//
7//v/+//7//v/+//7//v//H/8f/w//D/7v/u/+7/7v/w//D/8P/w//D/8P/w//H/8f/w
//D/8P/w//D/8P/w//D/8P/w//D/7//v/+//7//w//D/8P/w//L/8P/x//L/8v/y//L/
8v/y//L/8v/y//T/9P/0//T/9P/0//T/9P/0//T/9P/0//T/9P/0//T/9P/0//T/9P/0
//T/9P/0//T/9P/0//T/9P/0//T/9P/2//b/9v/2//T/9P/0//T/9v/2//b/9v/2//b/
9v/2//b/9v/2//b/+P/4//j/+P/7//z//f/+//7//v/+//7/AAAAAAEAAQADAAQABQAG
AAcABwAHAAQAAAAAAAAAAAABAAMAAQAAAAIAAAD///7//v/+//7//v/4//b/9v/1//T/
8//x//H/8P/v/+7/7f/v//D/8P/v/+//7//v/+//7//v/+//7v/u/+7/7v/u/+7/7v/u
/+7/8P/v/+//7//t/+3/7f/t/+7/7v/u/+7/7v/u/+7/7v/v//H/8f/v/+//7//z//r/
CQAjAEMAWQBmAHsAlQCnALkAzgDlAP8AGwEnASEBAwHNAIwAPwDh/5//jP+U/6T/uP/Q
/+b/9v/+//7/AQACAP///v/8//3/+//7//v/+//7//v//f/9//7//v/9//3//f/9////
////////AAAAAAIAAwADAAMAAwADAAMAAwAEAAQABQAFAAUABQAGAAcACAAIAAgACAAJ
AAkACAAIAAoACgAMAAwADAANAA0ADgAOAA8ADgAOAA4ADwARABIAEgASABIAEgATABQA
FQAWABYAFgAUABYAFwAYABgAGQAaABsAHAAdAB4AHgAfACAAIQAjACQAJQAmACcAKQAq
ACsALAAtAC8AMQAyADIAMwA2ADYAOAA5ADoAPQA/AEEAQQBDAEQARQBHAEgARwBIAEkA
SgBNAE4ATwBPAE0ATgBOAE4AUQBRAFEAUABOAE4ATgBOAEwASwBKAEoASQBJAEgARwBC
AEIAPwA+ADwAOwA5ADcAOAA2ADQAMgAvAC0AKwAoACcAJQAjACEAHwAdABwAGgAYABYA
FAASABQAEQAQAA8ADQALAAsACgAJAAgABwAGAAQAAwADAAIAAgACAAIAAQABAAEAAQAB
AAEAAQABAAEA//////////8AAAAAAAAAAAEAAQABAAEAAgACAAIAAgABAAIAAgACAAIA
AgACAAIAAAAAAAAAAAACAAIAAgACAAIAAQD/////////////AAAAAP/////+//7//v/9
//3//f/9//3//P/8//v/+//7//v/+v/5//n/+f/4//j/9v/2//f/9//3//X/9f/1//X/
9v/2//X/9f/z//P/8//z//X/9P/0//T/8v/x//H/8f/x//H/8f/x//H/8f/x//H/8f/x
//H/8f/x//H/8f/x//H/8f/w//D/8P/w//D/8P/y//L/8v/y//L/8v/y//P/8//y//L/
8v/w//D/8P/w//L/8v/y//L/8f/x//H/8f/w//D/8P/w//L/8v/z//L/8P/w//D/8P/w
//D/8P/w//L/8v/y//L/8v/y//L/8v/y//L/8v/y//D/8P/w//D/8P/w//D/8P/w//D/
8P/w/+7/7v/u/+7/7v/u/+7/7v/u/+7/7v/u/+7/7v/u/+7/7v/u/+7/7v/u/+7/7v/u
//H/8v/z//T/9v/2//b/9v/2//b/9//3//n/+v/7//z//////////P/6//r/+v/6//v/
/f/7//r/+P/2//X/9P/y//L/8v/y/+7/7P/s/+v/7P/r/+n/6f/o/+f/5v/l/+f/6P/o
/+f/5//n/+f/5//l/+X/5f/k/+b/5v/m/+b/5P/k/+T/5P/m/+X/5f/l/+X/5f/l/+X/
5P/k/+T/5P/m/+b/5v/m/+X/5//n/+f/5//n/+f/6v/z/wEAFwAzAEoAVQBlAH0AkQCe
ALUAywDlAP0ACwEBAdsAogBlAB8Az/+W/4b/kP+e/7D/xv/c/+7/9v/3//r/+//6//j/
9//3//f/9f/1//X/9f/1//X/9v/2//n/+f/5//n/+f/5//n/+f/6//r//P/9//v/+//7
//v//f/9//7//v////////////7///8AAAAAAgACAAMAAwACAAIABAAEAAQABAAEAAUA
BQAGAA==
         </WaveFormData>
      </LeadData>
      <LeadData>
         <LeadByteCountTotal>10000</LeadByteCountTotal>
         <LeadTimeOffset>0</LeadTimeOffset>
         <LeadSampleCountTotal>5000</LeadSampleCountTotal>
         <LeadAmplitudeUnitsPerBit>4.88</LeadAmplitudeUnitsPerBit>
         <LeadAmplitudeUnits>��V</LeadAmplitudeUnits>
         <LeadHighLimit>2147483647</LeadHighLimit>
         <LeadLowLimit>268435456</LeadLowLimit>
         <LeadID>V5</LeadID>
         <LeadOffsetFirstSample>0</LeadOffsetFirstSample>
         <FirstSampleBaseline>0</FirstSampleBaseline>
         <LeadSampleSize>2</LeadSampleSize>
         <LeadOff>FALSE</LeadOff>
         <BaselineSway>FALSE</BaselineSway>
         <ExcessiveACNoise>FALSE</ExcessiveACNoise>
         <MuscleNoise>FALSE</MuscleNoise>
         <LeadDataCRC32>1247846411</LeadDataCRC32>
         <WaveFormData>
EgASABIAEgASABIAEgASABQAFAAUABQAFAAUABQAFAASABIAEgASABIAEgASABIAEgAS
ABIAEgASABIAEgASABQAFAAUABQAEgASABIAEgAUABQAFAAUABIAEgASABIAEgASABIA
EgASABIAEgASABIAEgASABIAEgASABIAEgASABIAEgASABIAEgASABIAEgASABIAEgAQ
ABAAEAAQABIAEgASABIAEAAQABAAEAAQABAAEAAQABIAEgASABIAEAAQABAAEAATABQA
FQAWABYAFgAWABcAFgAXABgAGAAbABwAHAAcABwAGgAaABoAGwAcABwAHAAbABsAGwAZ
ABkAGgAbAB0AHQAbABgAFwAUABMAEgAPAA8ADgANAAwACgAKAAoACgAJAAkACQAJAAcA
BgAGAAYABgAGAAYABgAGAAYABQAFAAMAAQADAAMAAgACAAIAAgADAAMAAwADAAMAAgAC
AAMAAQABAAEAAQABAAAA/v/4//X/9f/3/wEADAARABUAKABHAHAAnQDTAAwBRwF5AZYB
igFfATEBAAHAAIMAVAAvABkAEQALAAYABgAKAAoACQALAAkABgAEAAIAAAD+//3//P/7
//v/+//7//r/+v/4//j/+P/4//r/+v/6//r/+P/4//n/+v/6//r/+v/6//r/+v/7//v/
+f/5//n/+f/5//r/+v/6//z//P/8//z/+//8//z//P/8//z//P/8//z//P/9//3//P/9
//3//f/9//7//v////3//f/9//3//v/+//////8AAAEAAQABAAEAAQABAAMAAQABAAIA
AgADAAUABQAFAAUABwAIAAgACAAJAAkACwALAAoACgAJAAsADAAOAA4ADgAQABAAEQAT
ABQAFAAVABYAFgAXABcAGAAaABsAHQAbABwAHQAeABwAHQAdAB0AHQAeAB4AHgAeAB4A
HgAeAB8AHwAeAB4AHgAdAB0AHQAbABoAGgAaABoAGgAaABoAGgAaABkAGQAZABcAFgAV
ABMAEgASABEADwAOAAwACgALAAoACQAIAAkACAAHAAYABQAEAAQAAwACAAEAAQAAAAEA
AQAAAAAA/v/+//7//v/8//z//P/8//7//v/+//3//f/9//3//f/7//r/+v/6//z//P/8
//v//f/8//z//P/8//v/+//8//z//P/8//z//f/7//v//P/8//z//P/9//3//f/8//z/
/f/9//3//f/7//v/+//8//7//f/8//z//P/8//z/+//9//3//f/9//3//f/8//v/+//7
//r/+f/5//r/+v/6//z//P/8//z//P/7//v/+//8//z//P/8//3//f/9//3/+//9//3/
/P/+//7//f/9//3//f/9//3/+//8//z//P/9//3//f/+/wAAAAAAAAAAAAAAAAAAAAD+
//7//v/+/wAAAAAAAAAAAAAAAAAAAAAAAAAAAAAAAAIAAgACAAIAAgACAAIAAgACAAMA
AwADAAMAAgABAAIAAgACAAIAAgACAAIAAgACAAIAAgACAAIAAgACAAIAAgAAAAAAAAAA
AAAAAAAAAAAAAAAAAAAAAAAAAAAAAAAAAAAAAAAAAAAA/v/+//7//v/+//7//v/+/wAA
AAAAAAAAAgACAAIAAgAEAAQABQAFAAYABwAHAAcACAAIAAgACAAHAAgACQALAAoACgAK
AAsADQANAAsACgAJAAgACAAHAAYABAAEAAQAAQAAAP3//f/6//n/+P/4//j/+P/4//f/
9//3//f/9//2//b/9v/2//b/9v/2//b/9v/1//X/9f/1//f/9//2//X/9P/z//P/8f/x
//H/8f/y//L/8//z//X/9f/1//P/8v/w/+r/5//l/+f/7f/6/wMABQAMACcATAB1AKcA
4gAbAVEBfAGCAWEBMwEGAc4AjwBcADMAFQAHAAMA/v/8//7/AAD////////8//j/9v/2
//b/8//y//H/8f/x//H/8P/w//L/8v/y//L/8P/w//D/8P/y//L/8//0//b/9v/2//b/
9P/0//X/9f/1//X/9f/1//X/9v/2//b/9v/2//b/9v/3//j/+P/4//j/+P/4//j/+P/4
//n/+f/6//v/+//7//v//P/8//3//f/9//3//f/+//7//////wAAAQABAAEAAQABAAEA
AwADAAMABAAEAAUABwAHAAcABQAHAAgACAAGAAcABwAJAAoACgALAAsACwAMAA4ADgAO
ABAAEAARABMAFAAUABUAFgAWABcAFwAVABYAFgAXABkAGgAbABwAGgAbABsAGwAbABwA
HAAcABwAHAAcABwAHQAdABwAHAAaABkAGQAZABkAGAAYABgAGAAYABgAGAAYABgAFwAX
ABUAEwASABEADwAOAA4ADQANAA4ADgAOAA0ADAALAAoACAAGAAQAAgD///7//v/9//7/
/f/9//z//f/9//z//P/6//r/+v/6//j/+P/4//j/9v/2//b/9f/1//X/9f/1//P/8v/y
//L/9P/0//T/8//z//L/8v/y//L/8f/x//L/8v/y//L/8v/v/+3/7f/u/+z/7P/s/+3/
7//v/+7/7v/t/+3/7f/t/+v/6//r/+z/7P/r/+r/6v/q/+r/6v/p/+f/5//n/+f/5f/l
/+T/4//l/+X/5P/j/+X/5v/m/+b/5P/k/+T/5P/i/+H/4f/h/+L/4v/i/+L/4//j/+P/
4//i/+P/4v/g/+L/4v/h/+H/3//f/9//3//g/+L/4//k/+T/4//i/+L/4v/i/+L/4v/g
/+D/4P/g/+L/4v/i/+L/4v/i/+L/4v/g/+D/4P/g/+L/4v/i/+L/4P/g/+D/4P/i/+L/
4v/i/+L/4//j/+P/5f/k/+H/4P/i/+L/4v/i/+T/5P/k/+T/5P/k/+T/5P/m/+b/5v/m
/+T/5P/k/+T/5P/k/+T/5P/k/+T/5P/k/+b/5v/m/+b/5v/m/+b/5v/k/+T/5P/k/+b/
5v/m/+b/5P/k/+T/5P/m/+b/5v/m/+f/6P/p/+r/7P/s/+z/7P/u/+7/7//v/+//7//u
/+3/8P/y//T/9v/0//T/9P/1//T/9P/0//X/9f/1//P/8v/0//T/9f/1//X/8v/x//D/
7//u/+v/6//o/+f/5v/m/+j/6P/o/+f/5f/l/+X/5f/k/+T/5P/k/+X/5v/n/+j/5v/l
/+X/5f/l/+f/5//m/+j/6P/o/+n/5//n/+f/5//o/+j/6f/p/+v/6f/n/+P/3v/a/9j/
2f/h/+//9//6/wcAJQBMAH0AsgDrACkBZAGRAaMBjgFoAT0BAwG6AHgARQAgAAsAAwD7
//f/+P/8//z//P/9//v/9//4//b/9P/y//L/7//u/+3/7f/u/+//7//w//L/8v/y//L/
8v/y//L/8v/y//L/8//0//T/9P/0//T/9v/2//f/9//1//X/9f/1//f/+P/4//j/+v/6
//r/+v/7//z//P/8//z//P/8//z//P/8//3//f8AAAEAAQABAAEAAgACAAMAAQABAAEA
AQACAAIAAwADAAUABwAIAAkACwALAAsADQALAAsADAAMAA0ADwAPAA8ADwARABIAEgAS
ABMAEwAVABQAFAAVABUAFgAYABsAHAAaABwAHAAdAB8AIAAgACEAJAAkACUAJQAjACQA
JAAlACYAKAAqACwAKgArACsAKwAtAC4ALgAuAC4ALgAuAC4ALQAtACwALAAsACsAKwAr
ACsAKgAqACoAKwAsAC0ALgAsACwAKwArACsAKQAoACcAKAAoACkAKQAmACYAJQAkACMA
IgAhACAAHQAcABsAGgAZABgAGAAXABgAFwAXABYAFQAVABQAFAASABIAEgASABIAEgAS
ABIAEAAQABAADwARABEAEQARABEAEAAQABAADgAOAA4ADQANAAwADAAMAAwACwALAAwA
DAAMAAwADAALAAkACQAKAAwADAAMAA0ACwALAAoACgALAAsACwALAAoACQAIAAgACAAH
AAYABgAGAAYABgAFAAYABwAIAAkABgAFAAMAAQABAAEAAAD//wAAAgADAAQAAgACAAIA
AgACAAEAAQABAAIAAgACAAIAAQABAAEAAQD+/////v/8//7//v/9//3////////////+
//7//f/8//v/+//7//z//P/8//z//P/+//7//v/+//z//P/8//z/+v/6//r/+v/6//r/
+v/6//j/+P/4//j/+P/4//j/+P/2//b/9v/2//T/9f/1//X/8//y//H/8v/y//L/8v/y
//L/8v/y//L/8P/w//D/8P/u/+7/7v/u/+z/7P/s/+z/6v/q/+r/6v/q/+r/6v/q/+r/
6v/q/+r/6v/q/+r/6v/q/+r/6v/q/+r/6v/q/+r/6P/o/+j/6P/q/+r/6v/q/+r/6v/q
/+r/7P/t/+3/7//v//D/8f/y//T/9P/0//L/8P/w//H/8v/0//T/9f/1//f/9f/0//T/
8v/z//P/8f/u/+3/7P/r/+r/5//n/+b/5f/k/+T/5P/k/+T/4//j/+H/4f/h/+D/4v/i
/+L/4v/i/+L/4v/i/+P/4//j/+H/4f/h/+D/4P/g/+D/4f/h/+P/4//j/+L/4v/j/+P/
4//l/+P/4f/e/9j/1P/R/9P/3f/r//T/9/8JACwAVQCEALcA7wAoAVsBfwGCAWQBOwER
AdQAkABXACoABwD5//X/8f/u//D/8P/u/+//7f/p/+T/4v/g/97/3v/d/9z/2//b/9n/
2f/Y/9j/2v/a/9r/2v/a/9r/2v/a/9r/2v/b/9z/2v/a/9r/2v/a/9r/2//b/9v/2//b
/9v/3f/e/97/3v/f/+D/4f/i/+P/5P/k/+T/5v/m/+b/5v/k/+T/5f/l/+b/5//n/+f/
5//o/+j/6f/p/+n/6f/p/+j/6P/p/+n/6v/r/+v/6//t/+3/7f/v/+3/7f/u/+7/7f/v
/+//7//v//H/8v/y//D/8f/x//P/9P/0//X/9f/3//j/+v/6//r//P/8//3//f/+//7/
//8AAAAAAQABAAMABAAEAAUABAAEAAQABAAEAAUABQAFAAUABgAGAAYABgAGAAYABgAH
AAcABgAGAAYABQAFAAUABQAEAAQABAAEAAQABAAEAAIAAgABAAEAAQD///7//f/9//z/
/P/7//r/+v/5//j/9f/0//P/8v/x//D/7//u/+v/6v/q/+n/6P/n/+f/5v/m/+f/5//o
/+b/5v/m/+b/5v/m/+b/5v/k/+T/5P/j/+P/4//j/+P/5f/k/+T/5P/k/+T/5P/j/+X/
5P/k/+T/5P/j/+P/5P/i/+L/4v/i/+P/4f/h/+L/4v/i/+L/4//j/+P/4v/i/+P/4//j
/+P/4f/h/+H/4v/k/+P/4v/i/+D/4P/g/9//4f/h/+H/4f/j/+P/4v/h/+P/4//i/+H/
4f/i/+L/4v/g/+D/4P/g/+L/4f/h/+H/4v/i/+L/4v/j/+P/4//j/+P/5f/l/+T/5P/k
/+P/4//j/+P/4//j/+P/5P/k/+T/5//n/+f/6P/m/+b/5v/m/+b/5v/m/+b/6P/o/+j/
6P/o/+j/6P/o/+r/6v/q/+r/6v/q/+r/6v/q/+r/6v/q/+r/6v/q/+r/7P/t/+3/7f/v
/+7/7//u/+7/7v/u/+7/7v/u/+7/7v/w//D/8P/w/+7/7v/u/+7/8P/w//D/8P/w//D/
8P/w//D/8P/w//D/8P/w//D/8P/w//D/8P/w//D/8P/w//D/8v/y//L/8v/y//L/8v/y
//L/8v/y//L/8P/w//D/8P/x//L/8//0//X/9v/3//j/+P/4//n/+f/5//v//P/9/wAA
AAAAAAAA/v/+//7///8AAAAAAAABAAEAAQD///7//v/+//////////z/+//6//f/9v/z
//P/8v/x//D/8P/y//L/8v/x//H/8f/x//H/8P/w//D/8P/w//D/8P/w//D/7//v/+//
7f/v/+//7v/u/+7/7v/v/+//7//v/+//7v/u/+//7//v//H/8f/x//D/7v/o/+P/4f/j
/+v/9v//////BgAfAEIAaQCZANAACQE9AWgBeAFZAScB/gDKAI0AXAA3ABkACQADAP7/
+v/8//z/+//7//3/+v/2//T/9P/y/+//7v/t/+3/7f/t/+z/7P/q/+r/6v/q/+z/7P/s
/+z/6v/q/+v/7P/s/+z/7P/s/+7/7v/v/+//7f/t/+3/7f/t/+7/7v/u/+7/7v/u/+7/
7//w//D/8P/w//D/8P/w//D/8P/x//H/8P/x//H/8f/v//D/8P/x//H/8f/x//H/8v/y
//P/8//y//P/8//z//X/9f/1//f/9//3//j/+P/3//n/+f/5//n/+//8//z//P/9//3/
//8AAAAAAQABAAEAAgAEAAQABAAGAAYABwAJAAoACgALAAwADAANAA0ADQAOAA4ADwAP
ABAAEQASABIAEwATABMAFQAWABYAFgAUABQAFAAUABUAFQAUABQAFAATABMAEwATABIA
EgASABQAFAAUABQAEgASABEAEQATABEAEAAPAA8ADgAOAA0ADAAMAAsACgAJAAgABwAG
AAUABAADAAIAAQAAAAAA///+//3//f/8//v/+//6//r/+v/6//r/+v/4//j/+P/4//j/
+P/4//f/9//3//f/9//3//b/9v/2//b/9v/2//X/9//2//b/9v/2//X/9f/2//b/9v/2
//b/9f/z//P/9P/0//T/9P/1//P/8//y//L/8//z//P/8//x//H/8f/y//L/8f/w//D/
8v/y//L/8f/x//H/8f/x//P/8//y//H/8f/x//D/7//v//D/8P/w//D/8P/w//D/8P/v
/+//7//u/+7/7v/u/+//7//v/+//7f/v/+//7v/u/+7/7f/t/+//7//v/+//7f/u/+7/
7v/t/+3/7f/u/+7/7v/u/+7/7v/u/+7/7v/s/+z/7P/s/+7/7v/u/+7/8P/w//D/8P/u
/+7/7v/u/+7/7v/u/+7/7v/u/+7/7v/u/+//7//v/+//7v/v/+7/7v/u/+7/7v/u/+7/
7v/u/+7/7v/u/+7/7P/s/+z/7P/s/+z/7P/s/+z/7P/s/+z/7v/u/+7/7v/s/+z/7P/s
/+7/7v/u/+7/7v/u/+7/7v/u/+7/7v/u/+7/7v/u/+7/7v/u/+7/7v/u/+7/7v/u/+7/
7v/u/+7/8P/w//D/8P/x//L/8//0//T/9P/0//X/8//1//f/+P/7//z//P/8//z/+v/6
//r/+//8//z//P/9//3//f/7//j/+P/4//n/+f/3//T/8//y//H/8P/t/+3/7P/r/+r/
6v/q/+r/6v/p/+n/6f/p/+n/6P/o/+j/5//m/+X/5P/m/+b/5f/l/+X/4//l/+X/5v/m
/+b/5v/l/+X/5f/l/+P/4v/i/+P/5f/l/+X/5f/l/+T/4P/c/9n/2f/b/+P/7v/1//X/
AAAbAD4AZQCXANAABwE5AV4BXgExAf8A0gCcAGMAOgAZAAEA9//z/+7/7P/u/+z/7f/v
/+//7P/o/+b/5v/k/+P/4v/h/+H/4f/h/+D/4P/e/97/3v/e/+D/4P/g/+D/4P/g/+H/
4v/g/+D/4P/g/+D/4P/h/+H/4f/h/+H/4f/j/+T/5P/k/+L/4v/i/+L/4//k/+T/5P/l
/+b/5//o/+b/5v/n/+f/6P/p/+n/6f/n/+j/6P/p/+v/6//r/+v/7v/u/+//7//u/+//
7//v//H/8f/x//P/9f/1//b/9v/1//f/9//3//n/+//8//z//P/9//3///8AAAAAAQAB
AAEAAgAEAAQABAAGAAYABwAJAAoACgALAAwADAANAA0ADwAQABAAEQATABQAFQAWABQA
FQAVABUAFwAYABgAGAAYABgAGAAYABcAFwAWABYAFgAVABUAFQAXABYAFgAWABYAFgAW
ABYAFgAWABUAFQAXABUAFAATABEAEAAQAA8ADgAOAA0ADAANAAwACwAKAAsACgAJAAgA
BwAGAAYABQAEAAMAAwACAAEAAQAAAAAAAAAAAAAAAAAAAAAAAAAAAP7//v/+//3//f/9
//3//f/9//z//P/8//7//v/+//3//f/8//z//P/+//3//f/+//7//v/+//7////9//3/
/v/+//7//v/////////+//7//f/9//3//f/9//3//f/+/wAA///+//7//v/+//7//f/9
//3//f/9///////+//3//v///////////wAAAAAAAP7//v/+//7//v/9//3//f/+//7/
/v/+/////////////f///////v8AAAAA//////3//f/9//3//f/+//7//v/9//3//f/+
//7//v/+//7//v/+//7//v/9//z/+//6//z//P/8//z//v/+//7//v/+//7//v/+//7/
/v/+//7//v/+//7//v/8//3//f/9//v/+v/7//r//P/8//z//P/+//7//v/+//z//P/8
//z//P/8//z//P/8//z//P/8//z//P/8//z//v/+//7//v/9//z/+//6//j/+P/4//j/
+f/6//v//P/6//r/+v/6//j/+P/4//j/+v/6//r/+v/6//r/+v/6//r/+v/6//r/+//8
//3//v8AAAAAAAAAAP7//v////////8BAAIAAwAFAAYABwAIAAgACAAIAAkACAAIAAgA
CQAGAAUAAgAAAAIAAgADAAMAAQD+//3//P/7//r/9//3//b/9f/0//T/9P/0//T/8//z
//P/8//z//D/8P/w//D/8v/y//L/8v/0//P/8//z/+//8f/x//D/7v/u/+7/7//x//H/
8f/x//D/8P/x//H/8f/z//H/7//s/+b/4v/h/+H/6f/1//7///8LACwAVQCCALUA8QAu
AWcBkQGUAXIBRQEZAd4AnABlADwAHwAPAAkAAQD+/wAAAgACAAMAAwABAP7/+v/2//b/
9v/3//b/9f/1//P/8//y//L/8f/w/+//7v/w//D/8P/w//D/8P/x//L/8P/w//D/8P/w
//D/8f/x//H/8f/x//H/8f/y//L/8v/w//D/8P/w/+//8P/w//D/8v/y//L/8v/y//L/
8//z//b/9//3//f/9f/2//b/9//3//f/9//3//b/9v/3//f/+P/5//n/+f/7//v/+//9
//3//f/+//7//f///////////wEAAgACAAAAAQABAAMABQAGAAgACQAHAAgACgAKAAgA
CgAKAAsACwAMAAwADQAOAA4ADwAPAA8AEAAQABEADwAQABEAEgAUABUAFQAVABMAFAAU
ABQAFAAUABQAFAAXABcAFgAWABQAEwATABMAEQAQABAAEAAQABAAEAAQABIAEgARABEA
EwARABAADwAPAA4ADgANAAwADAALAAoACQAIAAcABgAFAAQAAwACAAMAAgACAAEA/v/9
//3//P/5//n/+P/4//j/+P/4//j/9//4//n/+v/6//r/+v/5//n/+f/5//n/9//2//b/
9v/2//b/9v/1//X/9P/0//T/9v/1//X/9v/2//b/9v/2//X/8//z//T/9P/0//T/9f/1
//X/9P/0//X/9f/1//X/9f/1//X/9v/2//X/9P/0//L/8v/y//H/8v/z//T/9f/0//P/
8f/v//D/8f/x//H/8//0//T/9P/z//L/8f/w//D/7//v/+//7//w//H/8v/z//P/8//z
//D/8f/w/+7/7//w//D/8f/x//H/8f/x/+//8P/w//D/8f/x//H/8v/v/+7/7f/s/+//
8P/x//L/8v/y//L/8v/y//L/8v/y//D/8P/w//D/7v/u/+7/7v/v//D/8f/y//L/8v/y
//L/8P/x//H/8f/z//T/8//y//T/9P/0//T/8v/y//L/8v/x//D/7//u/+//8P/x//L/
8f/w/+//7v/u/+7/7v/u//H/8v/z//T/8v/y//L/8v/x//D/7//u/+//8P/x//L/9P/0
//T/9P/y//L/8v/y//D/8P/w//D/8//0//X/9v/2//b/9v/2//T/9P/0//X/+P/7//7/
AAABAAIAAgACAP///P/7//r//f/+//7//v/////////9//3//v///wEA///9//r/+f/3
//X/8//v//H/8P/v/+7/7v/u/+7/7v/t/+3/7f/t/+3/7P/s/+z/7v/w//L/9P/x//D/
7v/t/+z/6f/q/+n/6v/q/+r/6v/s/+3/7v/v/+//7v/u/+//7f/t/+3/7f/r/+b/4v/e
/93/4//v//3/AgAJACMASgB3AK4A5QAhAVgBhwGlAaYBhgFfAS0B5ACcAGUANgAVAAcA
AwD9//z/AgACAP7////9//f/9P/2//b/9P/w//H/8P/v/+//8f/x//D/8P/u/+7/7v/u
/+z/7P/s/+z/7f/u//D/8v/0//T/9P/0//T/9P/1//X/9P/z//L/8f/v//D/8P/w//T/
9v/4//r/+//8//z//P/8//z//P/8//z//P/9//3//v///////////wAAAAABAAEAAQAB
AAEABAAEAAUABQAIAAkACQAJAAkACQAJAAsACQAJAAoACgAJAAsACwALAA0ADwAQABAA
EAARABEAEwAWABYAFwAXABYAFgAXABYAGAAaABoAGwAdAB4AHgAfACAAIAAhACEAHwAg
ACAAIQAjACQAJQAmACUAJQAkACMAJQAmACYAJgAoACgAKAAoACcAJwAmACYAJAAjACMA
IwAlACQAJAAkACIAIgAiACIAJAAkACMAIwAhAB8AHgAdAB0AHAAcABsAGgAaABkAGAAX
ABYAFQAUABUAFAATABIAEAAOAA0ACwAIAAcABwAGAAUABQAEAAQAAgACAAIAAgAAAAAA
AAAAAP7//v/+//3//f/9//3//f////7//v/+//z//P/8//v/+f/4//j/+P/4//f/9//4
//j/+P/4//j/9//1//X/9v/2//b/9v/3//f/9//2//b/9f/1//X/9f/3//f/9//4//b/
9f/0//T/9P/0//T/8//z//P/8//z//P/8//y//H/8f/x//D/7//v//D/8P/w//L/8v/y
//L/8P/v/+//7//u/+7/7v/u/+3/7f/t/+3/6//t/+3/7P/t/+7/7v/v/+3/7f/t/+3/
7f/u/+7/7v/v/+//7//w/+7/7v/u/+7/7P/s/+z/7P/s/+z/7P/s/+z/7P/s/+z/7v/u
/+7/7v/w//D/8P/w/+//7v/t/+z/7f/u/+//8P/w//H/8f/x/+//7v/v/+7/8P/w//D/
8P/v/+7/7f/s/+7/7v/u/+7/8P/w//D/8P/u/+7/7v/u/+7/7v/u/+7/7v/u/+7/7v/w
//D/8P/w//D/8P/w//D/7v/u/+7/7v/w//D/8P/w//D/8P/w//D/8P/w//D/8P/y//L/
8v/y//L/8v/y//L/9P/0//T/9P/1//b/9//4//r/+v/6//r/+v/6//v/+//9////AAAB
AAIAAgACAAIA/v/+//7///8BAAIAAwAFAAMAAwABAAAAAAAAAAEAAQD+//r/+P/2//X/
9P/x//H/8P/v/+7/7v/w//D/8P/v/+//7//v/+//7v/u/+7/7v/s/+z/7P/s/+z/6//r
/+v/6f/r/+v/6v/o/+j/6P/p/+v/6//r/+v/7P/s/+3/7f/t/+3/7f/p/+b/4v/e/9v/
3f/n//f/AAADABUANgBdAIgAuwDxACgBWQF7AX4BXAEzAQsB0ACMAFUAKAANAAEA/f/3
//b/+P/2//T/9f/1//H/7v/s/+z/6v/q/+n/6P/n/+f/6f/p/+j/6P/q/+r/6v/q/+r/
6v/q/+r/6v/q/+v/7P/q/+r/6v/q/+z/7P/t/+3/7f/t/+3/7f/v//D/8P/w//L/8v/y
//L/8f/y//L/8v/0//T/9P/0//T/9P/1//X/9P/1//X/9f/1//b/9v/3//f/9//3//f/
+v/6//v/+//8//3//f/9//3//f/9/////////wAAAAABAAMAAwADAAUABwAIAAgACAAJ
AAkACwAMAAwADQANAA0ADgAQABAAEgAUABQAFQAXABgAGAAZABwAHAAdAB0AHQAeAB4A
HwAfACAAIQAiACQAJQAlACUAJwAoACgAKAAmACYAJgAmACcAJwAmACYAKAAnACcAJwAn
ACYAJgAmACgAKAAoACgAKAAoACcAJwApACcAJgAlACcAJgAmACUAJAAkACMAIgAhACAA
HwAeAB0AHAAbABoAGwAaABoAGQAaABkAGQAYABUAFQAUABQAFAAUABQAFAASABIAEgAS
ABIAEgASABEAEQARABEAEQARABAAEAAQABAAEAAQAA8AEQAQABAAEAAQAA8ADwAQABAA
EAAQABAADwANAA0ADgAMAAwADAANAA8ADwAOAA4ADwAPAA8ADwANAA0ADQAOAA4ADQAM
AAwADAAMAAwACwANAA0ADQANAA0ADQAMAAsACwALAAoACQAJAAoACgAKAAgACAAIAAgA
CgAJAAkACQAIAAgACAAIAAkACQAJAAkACAAJAAgABgAGAAYABQAFAAcABwAHAAcABgAG
AAUABAAFAAUABQAGAAQABAAEAAQABAAEAAQABAAEAAQABAAEAAQABAAEAAQABAAEAAQA
BAACAAIAAgACAAQABAAEAAQABAAEAAQABAACAAMAAwADAAMABAADAAIAAgACAAIAAgAC
AAIAAgACAAAAAAAAAAAAAAAAAAAAAAACAAIAAgACAAIAAgACAAIAAAAAAAAAAAAAAAAA
AAAAAAAAAAAAAAAAAgACAAIAAgAAAAAAAAAAAAAAAAAAAAAAAgACAAIAAgACAAIAAgAC
AAUABgAHAAgACQAKAAsADAAKAAoACwALAAsADQAOAA8AEgASABIAEgAQABAAEAARABQA
FAAUABUAEwATABEAEAAQABAAEQARAA8ADAALAAoACwAKAAcABwAGAAUABAAEAAQABAAE
AAMAAwADAAMAAwACAAIAAgACAAIAAgACAAIAAgABAAEAAQD//wEAAQAAAAAAAAAAAAEA
AQABAAEAAQAAAAAAAQABAAMAAwADAAMAAgD+//z/+f/3//f///8OABUAFQAgAD0AXgCH
ALcA7gAlAVcBegF6AVMBIwH4AMAAhwBcADcAHwAVABEADAAMABAAEAAPAA8ADwAMAAoA
CAAGAAYAAwACAAEAAQD//////v/+//7//v/+//7/AAAAAAAAAAAAAAAAAQACAAIAAgAC
AAIAAgACAAMAAwADAAMAAwADAAEAAgACAAIAAgACAAIAAgADAAQABAAEAAQABAAEAAQA
BAAEAA==
         </WaveFormData>
      </LeadData>
      <LeadData>
         <LeadByteCountTotal>10000</LeadByteCountTotal>
         <LeadTimeOffset>0</LeadTimeOffset>
         <LeadSampleCountTotal>5000</LeadSampleCountTotal>
         <LeadAmplitudeUnitsPerBit>4.88</LeadAmplitudeUnitsPerBit>
         <LeadAmplitudeUnits>��V</LeadAmplitudeUnits>
         <LeadHighLimit>2147483647</LeadHighLimit>
         <LeadLowLimit>268435456</LeadLowLimit>
         <LeadID>V6</LeadID>
         <LeadOffsetFirstSample>0</LeadOffsetFirstSample>
         <FirstSampleBaseline>0</FirstSampleBaseline>
         <LeadSampleSize>2</LeadSampleSize>
         <LeadOff>FALSE</LeadOff>
         <BaselineSway>FALSE</BaselineSway>
         <ExcessiveACNoise>FALSE</ExcessiveACNoise>
         <MuscleNoise>FALSE</MuscleNoise>
         <LeadDataCRC32>1814895511</LeadDataCRC32>
         <WaveFormData>
7v/u/+7/7v/s/+z/7P/s/+7/7v/u/+7/7v/u/+7/7v/t/+z/6//q/+r/6v/q/+r/7P/s
/+z/7P/q/+r/6v/q/+r/6v/q/+r/6P/o/+j/6P/q/+r/6v/q/+j/6P/o/+j/5v/m/+b/
5v/o/+j/6P/o/+j/6P/o/+j/6P/o/+j/6P/m/+b/5v/m/+j/6P/o/+j/6P/o/+j/6P/m
/+b/5v/m/+b/5v/m/+b/6P/o/+j/6P/o/+j/6P/o/+b/5v/m/+b/5v/m/+b/5v/n/+j/
6f/q/+r/6v/q/+r/6v/q/+v/7f/s/+3/7v/w//L/8f/v/+//7//w//L/8v/z//L/8P/u
/+//8P/x//L/8v/w/+3/7P/o/+f/5//l/+T/4//i/+H/3//f/9//3//f/9//3f/d/93/
3f/d/97/3P/c/9z/3P/c/9z/2//b/9n/2f/Z/9n/2f/Z/9r/2v/a/9r/2v/a/9j/1//X
/9f/1v/W/9b/1v/V/9T/0f/O/8v/yf/J/8//1v/W/9T/3//2/xcAOgBmAJkAxQDuAAYB
9gDMAK0AkQBtAE4ANgAcAAoA/v/x/+b/4f/g/+D/3//h/9//3f/a/9j/1//U/9P/0v/R
/9H/0v/S/9L/0v/Q/8//zv/O/9H/0f/R/9H/0v/S/9L/0v/R/9H/0f/S/9H/0v/S/9H/
0f/R/9H/z//R/9H/0v/U/9T/1P/T/9P/0//T/9L/0v/S/9P/0//T/9X/1f/Q/9D/0f/T
/9T/1f/T/9P/0//T/9X/1f/V/9X/1P/V/9X/1f/V/9b/1v/W/9f/1//Y/9j/2P/Y/9j/
2P/X/9f/2f/a/9z/3P/d/93/3P/d/97/3v/f/9//3//f/+P/4f/h/+L/4v/j/+T/5P/o
/+n/6f/p/+j/6P/p/+n/6f/p/+r/6v/r/+v/7P/u/+7/7v/u/+//8f/x//H/8f/w//D/
8P/w//L/8v/y//L/8v/y//L/8P/u/+7/7v/v/+//8P/w//D/8P/w/+//7//u/+3/7P/s
/+n/6f/p/+j/5v/l/+T/5P/j/+L/4v/h/+D/3//f/97/3//e/93/3f/a/9r/2f/Z/9j/
2P/Y/9j/2P/Y/9j/1//V/9X/1f/V/9f/1//W/9b/1v/V/9X/1f/T/9P/0//T/9T/1P/T
/9P/0//T/9P/0//W/9b/1f/V/9T/0//S/9H/0//T/9P/0//S/9L/0//T/9H/0f/Q/9D/
0v/S/9L/0v/Q/9D/0P/Q/8//z//P/8//0f/R/9H/0f/P/8//z//P/9H/0f/Q/9D/zv/O
/87/zv/O/87/zv/O/8//z//P/87/0P/Q/9D/0P/O/87/zv/O/87/z//P/83/z//P/8//
z//P/9D/0P/P/8//z//P/87/zf/N/87/zv/O/87/zv/O/9D/0P/Q/9D/zv/O/87/zv/L
/8v/y//L/83/zf/N/83/zv/O/87/zv/O/87/z//P/8//z//P/8//z//P/8//z//R/9H/
0f/R/9H/z//P/87/0P/Q/9D/0P/Q/9D/0P/Q/9D/0P/Q/9D/0v/S/9L/0v/Q/9D/0P/Q
/9D/0P/Q/9D/0P/Q/9D/0P/Q/9D/0P/Q/9L/0v/S/9L/0P/Q/9D/0P/Q/9D/0P/Q/9L/
0v/S/9L/1P/U/9T/1P/W/9b/1v/W/9b/1//Z/9r/2f/a/9z/3P/e/93/3v/f/9//4P/f
/+D/4v/h/+D/4P/e/97/3v/e/97/2//a/9j/1//X/9X/1P/T/9L/0f/R/9H/0f/R/9H/
0//R/9H/0f/R/9H/0v/S/9T/1P/U/9T/1P/T/9P/0//V/9X/1f/V/9T/1P/T/9L/1P/U
/9T/1P/V/9X/1f/W/9b/1v/W/9X/1P/R/8z/yf/J/8n/y//S/9b/1P/X/+r/BQAmAE4A
gQCxANwA/gACAeAAuwChAIEAXABEACoAEgAEAPv/7v/n/+b/5v/l/+P/4//h/97/3v/f
/9z/2//a/9n/2f/W/9b/1v/W/9n/2f/Z/9r/2v/Z/9j/1//Y/9j/2P/Y/9r/2//c/97/
3v/e/93/2//d/93/3f/b/93/3f/e/+D/4P/g/9//3//h/+H/4P/g/+D/4f/h/+H/4v/j
/9//4P/i/+P/4//j/+X/5f/l/+X/5f/l/+X/5f/m/+f/5//n/+n/6v/q/+r/6//r/+z/
7P/t/+7/7//w//P/8//1//b/9f/0//T/8//0//X/9v/2//f/9//3//f/+//5//n/+v/8
//3//v/+/wAAAQABAAEABAAEAAUABQAFAAUABgAGAAkACQAKAAwADgAOAA4ADwAPAA8A
DwAPABIAEgASABIAFAAUABQAFAAUABQAFAASABQAFAAUABUAFQAWABYAFgAYABgAFwAX
ABQAEwASABIAEQARABEAEAATABMAEwAUABMAEgASABEAEAAPAA8ADgANAAwACwALAAwA
DAALAAsACwAMAA0ADgAMAAwADAALAA0ADQANAA0ADQANAAwADAAOAA0ADQANAA8ADwAP
AA8ADgAOAA0ADQAPAA8ADwAPABIAEgARABEAEQARABEAEQARABEAEQARAA4ADgAPAA8A
EAARABEAEgASABIAEgASABIAEgASABIAEgATABQAFQAVABUAFQAVABMAEwATABMAFQAV
ABQAFAAUABQAFAAUABUAFgAXABgAGQAZABkAGAAYABgAGAAYABoAGgAaABoAGgAbABsA
GQAXABcAFwAXABkAGgAaABkAGwAbABsAGgAaABsAHQAeABwAHAAcABwAHAAcABwAHAAc
ABwAHAAcABwAHQAeAB8AHQAdAB0AHQAeAB4AHgAeAB8AIAAiACMAIgAhACAAHwAhACEA
IQAhACMAIwAjACMAJQAlACUAIgAiACIAIgAiACMAJAAlACYAJgAmACYAJgAkACQAJAAk
ACQAJAAkACQAJAAkACQAJAAiACIAIgAiACMAJAAlACYAKAAoACgAKAAmACYAJgAmACYA
JgAmACYAJgAmACYAJgAnACgAKQAqACwALAAsACwALgAuAC4ALgAwADAAMAAwAC8ALwAw
ADAAMgA0ADcAOAA4ADcAOAA5ADkAOgA5ADoAPAA7ADoAOgA6ADoAOgA6ADkANwA3ADYA
MwAzADEAMAAvAC4ALQAtAC0ALQAtAC0AKwApACkAKQAqACsALQAuAC4ALgAuAC4ALgAt
AC0ALQAvAC8ALwAvAC0ALgAuAC4ALAAsACwALAAtAC0ALQAuAC4ALAAqACkAJAAhACAA
HwAjACsALQAsADAARABhAIYArwDcAA4BPQFjAW4BVAEwARYB9QDPAK8AkgB2AGQAVgBI
AD0APAA7ADoAOgA5ADcANQAzADIAMAAxADIAMwAyADEAMQAwADAAMAAwADIAMQAwADAA
MQAxADEAMQAwADAAMAAwADEAMQAxADIANQA2ADYANQAzADMAMwAxADMAMwA0ADYAOAA4
ADcANwA5ADkAOAA4ADYANwA3ADcAOgA7ADcAOAA5ADsAPAA9AD8APwA/AD8APQA9AD0A
PQA9AD0APAA7AD4AQABBAEIARABFAEcASABGAEYARgBGAEcARwBJAEoASABIAEkASQBI
AEkASgBKAEsASwBLAEsATwBNAE0ATgBOAE8AUABQAFAAUQBRAFEAUwBUAFYAVwBWAFUA
VQBUAFYAVwBZAFwAXABcAFwAXQBdAF0AXQBdAFwAXABcAFwAXABcAFwAXABeAF4AXgBc
AFoAWgBaAFsAXABeAF8AYABfAF4AXABbAFoAWQBYAFgAWABZAFoAWgBYAFcAVgBWAFUA
VABUAFMAUgBRAFEAUABPAE4ATQBNAEwATABLAEsASgBKAEoASgBKAEoASgBJAEkASQBJ
AEkASQBJAEgASABKAEkASQBJAEkASQBJAEkARgBGAEUARQBFAEUARQBFAEQARABDAEMA
RABFAEYARwBGAEUARABDAEMARABGAEcARwBHAEYARgBIAEgASABIAEcARgBFAEQAQwBD
AEMAQwBFAEUARQBFAEUARQBFAEUARABDAEEAQABAAEAAQABAAEEAQgBDAEQAQwBDAEMA
QgBAAEAAQABAAEAAQABAAEAAPgA/AD8APQA7ADsAOwA7AD0APgA+AD0APQA9AD0APAA5
ADkAOgA6ADoAOgA6ADoAOgA6ADoAOgA6ADoAOgA6ADkAOQA5ADkANwA3ADcANwA4ADgA
OAA4ADYANgA3ADcANQA1ADUANQAzADMAMwAzADMAMwAzADMALwAvAC0ALgAuAC4ALgAu
AC4ALgAuAC4ALAAsACwALAAsACwALAAsACoAKgAqACoAKAAoACgAKAAmACYAJgAmACYA
JgAmACYAJgAmACYAJgAkACQAJAAkACIAIgAiACIAIgAiACIAIgAkACQAJAAkACIAIgAi
ACIAJAAkACQAJAAjACUAJgAnACYAKAAoACcAJQAlACUAJgAnACYAJwAmACUAJAAkACQA
IgAiACIAIAAdABwAGgAZABcAFQAUABMAEAAPAA8ADwANAA0ADQANAAkACQAJAAkABwAI
AAgACAAIAAgACAAIAAUABQAFAAUAAwADAAMAAwADAAIAAQAAAP7//v/+//3//f/9//7/
/v/8//z/+f/2//P/7v/p/+n/7//3//j/+P8AABkAOABbAIQAsgDfAAcBJgEiAQAB4ADJ
AKcAgQBmAEoAMAAgABYACQACAP///P/6//v/+//3//P/8v/w/+//7v/v/+7/7f/t/+r/
6v/q/+r/6v/p/+j/6P/p/+n/6f/p/+r/6v/q/+r/6f/p/+n/6v/q/+r/6f/n/+f/5//n
/+X/5//n/+j/6v/r/+r/6P/n/+n/6f/o/+j/5v/n/+f/5//p/+n/5P/k/+b/5//n/+f/
5f/l/+X/5f/n/+f/5//n/+f/5//m/+X/5f/m/+b/5v/n/+f/6P/o/+j/6P/o/+j/6f/p
/+v/7P/q/+r/6//r/+z/7f/u/+7/7//v/+//7//x/+//7//w//L/8//0//T/9P/1//X/
9f/2//b/9//3//f/9//4//j/9//3//j/+v/6//r/+v/7//3//f/9//3//P/8//z//P/6
//r/+v/6//z//P/8//r/+v/6//r/+//7//z//P/8//v/+v/4//f/+P/3//b/9v/1//X/
9f/0//T/8//y//L/7//u/+7/7f/s/+v/6//q/+f/5v/l/+X/5P/k/+P/4//j/+T/5f/m
/+X/5P/j/+H/4f/h/+H/4f/h/+H/4P/g/+D/3//f/9//3//f/9//3//e/97/3f/d/9//
3//f/9//3v/e/93/3f/b/9v/2//b/9v/2//b/9v/2v/a/9v/2//Z/9n/2P/Y/9r/2v/a
/9r/2P/Y/9j/2P/Z/9n/2f/Z/9j/1//W/9X/1//X/9f/1//Z/9n/2P/Y/9b/1v/W/9b/
2P/Y/9j/2P/X/9f/1//W/9b/1v/W/9b/1v/W/9b/1v/Y/9n/2f/X/9n/2f/Z/9n/1//Y
/9j/1//X/9f/1//W/9X/1f/W/9b/1v/W/9b/1v/W/9b/1v/W/9b/1v/W/9b/1f/V/9X/
1f/X/9f/1//X/9b/1v/W/9b/2P/Y/9n/2f/X/9f/1//X/9f/1//X/9f/2P/Z/9r/2//b
/9n/2f/a/9r/2v/a/9r/2v/a/9r/2v/a/9r/2v/a/9z/3P/c/9z/3P/c/9z/3P/c/9z/
3P/c/9r/2v/a/9r/2v/a/9r/2v/a/9r/2v/a/9r/2v/a/9r/3P/c/9z/3P/c/9z/3P/c
/9z/3P/c/9z/3P/c/9z/3P/d/97/3//g/+L/4v/i/+L/5P/k/+T/5P/i/+P/5f/m/+f/
6P/q/+r/6f/n/+f/5//q/+z/7P/u/+7/7f/s/+z/6v/q/+r/6v/q/+f/5v/k/+P/4//h
/+D/3//e/93/3f/d/93/3f/d/93/2//b/9v/2f/Z/9r/2v/c/9z/3P/c/9r/2f/Z/9n/
2//b/9v/2//b/9z/3P/c/9z/3P/c/9z/2f/Z/9n/2v/a/9z/3P/d/9z/2f/U/9H/z//N
/9H/2P/e/9r/2//s/wUAJgBMAHsAqwDWAPwABgHmALkAnwCFAGIASgA0ABwADAABAPT/
6//o/+b/5f/n/+f/5f/k/+L/4f/g/93/3P/b/9v/2v/a/9r/2v/a/9n/2P/Y/9n/2f/Z
/9n/2v/a/9r/2v/Z/9n/2f/a/9v/3P/c/9v/3f/d/93/2//d/93/3v/g/+H/4P/e/93/
3f/d/9z/3P/c/93/3f/d/9//3//a/9r/3P/d/93/3f/b/9v/2//b/9v/2//b/9v/3P/d
/93/3f/f/+D/4P/g/9//3//g/+D/4v/i/+L/4v/j/+P/5f/m/+b/5v/n/+f/6P/p/+r/
6v/p/+n/6f/p/+z/6//s/+7/7v/v//D/8P/y//P/8//z//L/8v/z//P/9f/1//b/9v/3
//f/+P/6//j/+P/4//n/+//7//v/+//6//r/+v/6//r/+v/6//r/+v/6//r/+P/4//j/
+P/5//n/+v/6//r/+v/6//n/+f/4//f/9v/2//f/9//3//b/9v/1//T/9P/z//L/8v/x
//D/7//v/+7/7//u/+3/7f/s/+z/6//r/+j/6P/o/+j/6P/o/+j/5//l/+X/5f/l/+f/
5//m/+b/5v/l/+X/5f/l/+X/5f/l/+b/5v/l/+X/5f/l/+X/5f/m/+b/5f/l/+X/5f/l
/+X/4//j/+P/4//i/+L/4//j/+H/4f/g/+D/4v/i/+L/4v/i/+L/4v/i/9//3//f/9//
3//f/9//3//h/+H/4f/h/+H/4f/g/+D/4v/i/+L/4v/g/+D/4P/g/+H/4f/h/+D/4v/i
/+L/4v/i/+L/4v/i/+D/4f/h/9//4f/h/+H/4f/h/+L/4v/h/9//3//f/97/3//f/+D/
4P/e/97/3v/e/97/3v/e/97/3v/e/97/3v/d/93/3f/d/9//3//f/9//4P/g/+D/4P/e
/97/3//f/+H/4f/h/+H/4f/h/+H/4f/h/+H/4f/h/+P/4//j/+L/4P/g/+D/4P/i/+L/
4v/i/+L/4v/i/+L/4v/i/+L/4v/g/+D/4P/g/+D/4P/g/+D/4P/g/+D/4P/g/+D/4P/g
/+D/4P/g/+D/4P/g/+D/4P/g/+D/4P/g/+L/4v/i/+L/4P/g/+D/4P/g/+D/4P/g/+L/
4v/i/+L/4v/i/+L/4v/l/+b/5//o/+j/6P/o/+j/5v/m/+f/6f/q/+v/7P/u/+z/6//p
/+n/6v/s/+//8P/w//D/7//u/+z/7P/s/+z/7P/q/+f/5v/k/+P/4//h/+L/4f/g/9//
3//f/9//3//f/9//3f/d/93/3f/d/97/3P/c/9z/3P/c/9z/2//b/9v/2//b/9v/3f/d
/97/3v/e/97/3v/e/9z/2//b/9v/3v/e/97/3v/d/9z/2f/W/9P/0f/R/9X/3P/e/9r/
3//y/w0ALgBYAIkAtQDiAAAB/ADSAKsAkwBxAFQAQAAqABYACgD///L/7f/q/+j/5//p
/+n/5//m/+T/4f/i/9//3v/d/93/3P/c/9z/3P/c/9v/2v/a/9v/2//b/9v/2v/a/9r/
2v/b/9v/2//c/9v/3P/c/9v/3f/d/93/2//b/9v/3P/e/9//3v/c/9v/2//b/9r/2v/a
/9v/2//b/93/3f/Y/9j/2v/b/9v/2//b/9v/2//b/9v/2//b/9v/3P/d/93/3f/d/97/
3v/e/9//3//g/+D/4P/g/+D/4P/h/+H/4//k/+b/5v/n/+f/5v/n/+j/6P/p/+n/6f/p
/+3/6//r/+z/7v/v//D/8P/y//P/8//z//L/8v/z//P/9f/1//b/9v/3//f/+P/6//j/
+P/4//n/+//7//v/+//6//r/+v/6//r/+v/6//r/+P/4//j/9v/3//j/+f/7//v//P/8
//z/+v/6//n/+f/6//n/+P/4//X/9f/1//T/9P/z//L/8v/z//L/8v/x/+7/7f/t/+z/
7f/s/+v/6//s/+z/6//r/+r/6v/q/+r/6P/o/+j/5//n/+f/5//n/+f/5//m/+b/5v/l
/+X/5f/l/+X/5f/l/+b/5v/l/+X/5f/l/+X/5f/m/+b/5f/l/+f/5//n/+f/5//n/+f/
5//m/+b/5//n/+X/5f/k/+T/5P/k/+T/5P/k/+T/5P/k/+T/5f/m/+f/5//n/+f/5//l
/+X/5f/l/+f/5//m/+b/6P/o/+j/6P/o/+j/6P/o/+n/6f/p/+j/6P/o/+j/6P/q/+r/
6v/q/+r/6//r/+n/6//r/+v/6//r/+z/7P/r/+n/6f/p/+j/6P/p/+v/7P/q/+r/6v/q
/+r/6v/q/+r/7P/s/+z/7P/p/+n/6f/p/+v/6//r/+v/7P/s/+z/7P/u/+7/7//v/+//
7//v/+//7//v/+//7//v/+//7//v/+//7//v/+7/8P/w//D/8P/y//L/8v/y//L/8v/y
//L/9P/0//T/9P/0//T/9P/0//L/8v/y//L/8//0//X/9v/0//T/9P/0//X/9v/3//j/
+P/4//j/+P/6//r/+v/6//r/+v/6//r//P/8//z//P/+//7//v/+//7//v/+//7/AQAC
AAMABAAGAAYABgAGAAgACAAIAAgACgALAA0ADgARABIAFAAUABUAEwATABMAFgAYABgA
GgAXABUAEwASABMAFAAVABYAFgATABIAEAAPAA8ADQAMAA0ADAALAAsACwALAAsACwAN
AAsACwALAAsACwAMAAwADgAOAA4ADgAQAA8ADwAPAA0ADQANAA0ADwAQABAAEAARABIA
EwAUABEAEQARABIAEgAUABQAEQAOAAsABgAFAAcACwARABYAEgAYAC0ASgBrAJQAxAD3
ACUBSAFIASQBAgHrAMkApQCMAHAAWABIADoAKwAkACUAJAAkACMAIwAhAB8AHgAcABsA
GgAbABoAGQAZABgAGAAYABgAGgAZABgAGAAZABkAGQAZABoAGgAaABoAGQAZABkAGgAZ
ABoAGgAZABoAGwAcABsAHQAdAB4AIAAhACAAHgAdAB8AHwAeAB4AHgAfAB8AHwAhACEA
HAAcAB8AIQAiACMAIwAjACMAIwAlACUAJQAlACQAJQAlACUAJQAmACYAJgApACkAKgAq
ACwALAAsACwAKwArAC0ALgAsACwALQAtACwALQAuAC4AMAAxADIAMwA1ADMAMwA0ADQA
NQA2ADYAOAA5ADkAOQA6ADoAOwA7ADsAOwA8ADwAPQA9AD4AQABCAEIAQgBDAEEAQQBB
AEEAQABAAEAAQABBAEIAQwBEAEQARABEAEIAQABAAEAAQQBBAEIAQgBCAEIAQgBBAEEA
QAA/AD4APgA/AD8APwA+AD4APQA8ADwAOwA6ADoAOQA2ADUANQA0ADUANAAzADMANAA0
ADMAMwAxADAALwAuADAAMAAwAC8ALwAvAC8ALwAxADEAMAAwADIAMQAxADEAMQAxADEA
MQAuAC4ALQAtAC0ALQAtAC0AMAAwAC8ALwAvAC8ALwAvADEAMQAxADEAMAAwADEAMQAx
ADEAMAAwADIAMgAyADIAMgAyADIAMgAxADEAMQAxADEAMQAxADEAMwAzADMAMwAyADEA
LwAuAC8AMAAxADIANAA0ADQANAAzADMAMwAyADIAMgAyADIAMAAwADAAMAAyADMAMwAx
ADEAMQAxADEAMwA0ADQAMwAxADEAMQAwAC8ALwAwADAAMgAyADIAMgAwADAAMAAwADEA
MgAzADQAMwAzADMAMwAzADMAMwAzADIAMgAyADIAMgAyADMAMwA2ADcAOAA5ADcANwA3
ADcANwA3ADcANwA7ADsAOwA6ADwAPAA8ADwAPAA8ADwAPAA6ADoAOgA6ADgAOAA4ADgA
OAA4ADgAOAA4ADgAOAA4ADoAOgA6ADoAOgA6ADoAOgA6ADoAOgA6ADoAOgA6ADoAPAA8
ADwAPAA8ADwAPAA8ADsAOgA5ADgAOwA8AD0APgBAAEAAQABAAEIAQgBCAEIAQwBEAEYA
SQBMAE0ATgBQAE0ASwBIAEcARwBIAEoASgBOAE4ATQBMAE8AUABRAFIAUgBQAE0ATABJ
AEcARgBDAEMAQwBDAEMAQQBBAEEAQQBDAEMAQQBBAEEAQQBBAEIARQBGAEcASABHAEYA
RABDAEIAQQBAAD8AQABBAEMARABFAEYARwBIAEoASQBJAEkASgBKAEoASgBLAEYAQwA+
AD0AQQBHAE8ATgBOAFwAeQCaAMEA7gAcAUsBcwGKAYQBYgFEAScBAQHbAMAApACKAHoA
bgBjAF4AXQBaAFgAWQBXAFEATQBOAE4ATQBKAEsASgBJAEkASABIAEgASABIAEcARgBG
AEYARQBEAEMARwBIAEkASgBLAEsASwBMAEoASgBJAEcARQBFAEUAQwBDAEMARABGAEsA
TABMAE0ATQBNAEwATABMAE0ATQBNAE4ATwBLAEwATABNAE0ATQBNAE0ATQBNAEsASwBL
AEsASwBLAEoASQBMAE4ATwBQAFAATwBPAE4ATgBOAE4ATgBOAE0ATgBOAFAAUABRAFEA
UABRAFIAUgBTAFMAUwBTAFQAUQBQAFAAUABRAFIAUgBWAFcAVwBXAFYAVgBXAFcAVgBV
AFUAVABVAFUAVgBYAFYAVgBWAFcAVwBXAFcAVwBaAFoAWgBaAFkAWABXAFYAVABUAFQA
UgBRAFAATwBPAE8AUABQAFAAUgBSAFEAUQBPAE0ASwBKAEkASQBJAEgARgBFAEQARABB
AEAAQAA/AEAAPwA/AD4APAA6ADgANwA1ADQAMgAxAC4ALgAuAC4ALgAuAC4ALQArACsA
KwArACoAKQAnACYAJAAjACMAIwAlACUAJQAlACMAIgAgAB8AHQAbABkAFwAWABYAFQAV
ABcAFwAXABcAFgAVABQAEwASABIAEwATABUAFQAUABQAEwASABEAEAAQABAAEAAQAA8A
DwAPAA8ADgANAAwACwALAAsACwALAAkACQAIAAgABwAGAAUABAACAAIAAgACAAUABQAF
AAQAAwACAAEAAAD+//7//v/+//z//f/9//v/+f/5//n/+f/7//z//P/7//r/+f/4//b/
9P/z//P/8v/0//T/9P/0//L/8v/y//L/8f/w/+//7v/t/+3/7f/t/+v/6//r/+v/7v/u
/+7/7v/u/+7/7//v/+3/6//p/+f/6f/p/+n/6f/n/+f/5//n/+P/4//j/+T/4v/i/+L/
4v/h/+D/3//e/97/3v/e/97/3v/e/97/3v/d/9z/2//a/9j/2P/Y/9j/2P/Y/9j/2P/a
/9r/2v/a/9j/2P/Y/9j/1v/W/9b/1v/Y/9j/2P/Y/9b/1v/W/9b/1v/W/9b/1v/Y/9j/
2P/Y/9b/1v/W/9b/1v/W/9b/1v/X/9j/2f/a/9r/2v/a/9r/2v/a/9r/2v/c/93/3//g
/9//4P/i/+L/4P/d/9z/2//e/+D/4P/i/+L/4f/g/+D/3//e/93/3P/Z/9X/0//Q/83/
zf/L/8r/yf/I/8f/x//H/8f/x//H/8f/xf/F/8X/w//D/8T/xP/D/8L/wf/A/77/vf+9
/73/vf+9/73/vf+8/7z/u/+6/7r/uv+6/7r/uf+5/7n/uv+4/7r/uv+3/7T/r/+s/6n/
qf+t/7f/uv+4/8L/2f/2/xkAQABuAJkAwQDeANwAuACYAIEAXQA5AB4AAgDq/97/1P/H
/8L/vf+6/7j/t/+3/7X/s/+w/67/rf+s/6v/qv+p/6n/qP+o/6j/qP+o/6f/pv+m/6f/
p/+n/6f/qv+q/6r/qv+n/6f/p/+o/6f/qP+o/6f/qP+p/6r/qf+p/6n/qv+s/63/rP+q
/6n/qf+p/6j/qP+m/6f/p/+n/6n/qf+k/6T/pv+n/6f/p/+n/6f/p/+n/6X/pf+l/6X/
pv+n/6f/p/+n/6j/qP+o/6n/qf+q/6r/qv+q/6r/qv+r/6v/rf+u/7D/sP+x/7H/sv+z
/7T/tP+z/7P/s/+z/7f/tf+1/7b/uP+5/7r/uv+8/73/vf+9/77/vv+//7//v/+//8D/
wP/B/8H/wv/E/8T/xP/E/8X/xf/F/8X/xf/G/8b/xv/G/8b/xv/G/8b/yP/I/8j/xv/I
/8j/yP/J/8f/yP/I/8j/yP/I/8f/x//H/8f/x//I/8n/yf/J/8j/xv/F/8T/xP/D/8L/
wv/B/8L/wf/B/8D/v/++/73/vf++/77/vf+9/7r/uv+6/7r/uv+6/7r/uf+5/7n/uf+5
/7v/u/+6/7r/uv+5/7n/uf+3/7f/t/+3/7j/uP+3/7f/uf+5/7n/uf+4/7j/t/+3/7f/
t/+3/7f/t/+3/7f/t/+2/7b/t/+3/7f/t/+2/7b/tv+2/7b/tv+2/7b/tv+2/7f/t/+3
/7f/tf+1/7X/tf+3/7f/t/+3/7f/t/+2/7b/uP+4/7j/uP+2/7b/tv+2/7f/t/+3/7b/
uP+4/7j/uP+6/7r/uv+6/7r/u/+7/7n/uf+5/7n/uf+5/7r/uv+5/7v/u/+7/7r/t/+3
/7j/uP+6/7r/uv+6/7j/uP+4/7j/tv+2/7b/tv+3/7f/t/+3/7f/t/+3/7f/uv+6/7r/
uv+4/7j/uf+5/7r/u/+8/73/vf+9/73/vf+9/73/vf+9/73/v/+//77/vv++/77/vv++
/77/vv++/77/vv++/77/vv++/77/vv++/77/vv++/77/vv++/77/vv++/77/vv/A/8D/
wP/A/8L/wv/C/8L/xP/E/8T/xP/C/8L/wv/C/8T/xP/E/8T/xP/E/8T/xP/E/8T/xP/E
/8f/yP/J/8r/zP/M/8z/zP/O/87/zv/O/87/z//R/9L/0//U/9b/1v/X/9X/1f/V/9b/
2P/Y/9r/2P/X/9b/1v/W/9b/1v/W/9T/0f/Q/87/z//P/83/zP/L/8r/yf/J/8v/y//L
/8v/y//J/8n/yf/J/8n/yv/K/8r/yv/K/8r/yv/J/8n/yf/J/8n/yf/J/8v/zP/M/8z/
zP/M/8z/zP/L/8v/y//M/87/zv/O/83/zP/J/8b/xf/D/8P/x//O/9D/zP/R/+b/AQAg
AEoAeQCnANAA7gDsAMQAnwCFAGUARgAyABoABAD6/+//5P/f/97/3P/b/93/2//X/9T/
0v/R/9L/0f/Q/8//z//O/87/zv/O/9D/z//O/87/z//P/8//z//O/87/zv/O/87/z//Q
/9L/0f/S/9L/0f/T/9P/0//R/9H/0f/S/9T/1f/U/9L/0f/T/9P/0v/S/9L/0//T/9P/
0//T/w==
         </WaveFormData>
      </LeadData>
   </Waveform>
</RestingECG>
