# Supplementary material for: Detection of Left Atrial Enlargement Using a Convolutional Neural Network-Enabled Electrocardiogram
Source: Front Cardiovasc Med. 2020 Dec 17;7:609976. doi: 10.3389/fcvm.2020.609976 (PMC7773668; doi:10.3389/fcvm.2020.609976)
Supplement: Supplementary file 4 [file Data_Sheet_4.ZIP › normal3/1802032274_1866_0000001O.XML]

<?xml version="1.0" encoding="Windows-1252"?>
<!DOCTYPE RestingECG SYSTEM "restecg.dtd">
<RestingECG>
   <PatientDemographics>
      <PatientID>1802032274</PatientID>
      <PatientAge>75</PatientAge>
      <AgeUnits>Years</AgeUnits>
      <Gender>Female</Gender>
      <PatientLastName>lianglizhen</PatientLastName>
   </PatientDemographics>
   <TestDemographics>
      <DataType>Resting</DataType>
      <Site>1</Site>
      <AcquisitionDevice>MAC55</AcquisitionDevice>
      <Status>Unconfirmed</Status>
      <Priority>Normal</Priority>
      <AcquisitionTime>09:18:31</AcquisitionTime>
      <AcquisitionDate>08-20-2016</AcquisitionDate>
      <CartNumber>1</CartNumber>
      <AcquisitionSoftwareVersion>009C</AcquisitionSoftwareVersion>
      <XMLSourceVersion>MAC5000 v1.0</XMLSourceVersion>
   </TestDemographics>
   <RestingECGMeasurements>
      <VentricularRate>60</VentricularRate>
      <AtrialRate>60</AtrialRate>
      <PRInterval>154</PRInterval>
      <QRSDuration>74</QRSDuration>
      <QTInterval>448</QTInterval>
      <QTCorrected>448</QTCorrected>
      <PAxis>46</PAxis>
      <RAxis>35</RAxis>
      <TAxis>61</TAxis>
      <QRSCount>10</QRSCount>
      <QOnset>221</QOnset>
      <QOffset>258</QOffset>
      <POnset>144</POnset>
      <POffset>187</POffset>
      <TOffset>445</TOffset>
      <ECGSampleBase>500</ECGSampleBase>
      <ECGSampleExponent>0</ECGSampleExponent>
   </RestingECGMeasurements>
   <Diagnosis>
      <Modality>Resting</Modality>
         <StatementCount>2</StatementCount>
         <LabelText>12SL ��ϳ���</LabelText>
      <DiagnosisStatement>
         <StmtFlag>ENDSLINE</StmtFlag>
         <StmtText>�������</StmtText>
      </DiagnosisStatement>
      <DiagnosisStatement>
         <StmtFlag>ENDSLINE</StmtFlag>
         <StmtText>���� ECG</StmtText>
      </DiagnosisStatement>
   </Diagnosis>
   <Waveform>
      <WaveformType>Rhythm</WaveformType>
      <WaveformStartTime>0</WaveformStartTime>
      <NumberofLeads>8</NumberofLeads>
      <SampleType>CONTINUOUS_SAMPLES</SampleType>
      <SampleBase>500</SampleBase>
      <SampleExponent>0</SampleExponent>
      <HighPassFilter>16</HighPassFilter>
      <LowPassFilter>150</LowPassFilter>
      <ACFilter>NONE</ACFilter>
      <LeadData>
         <LeadByteCountTotal>10000</LeadByteCountTotal>
         <LeadTimeOffset>0</LeadTimeOffset>
         <LeadSampleCountTotal>5000</LeadSampleCountTotal>
         <LeadAmplitudeUnitsPerBit>4.88</LeadAmplitudeUnitsPerBit>
         <LeadAmplitudeUnits>��V</LeadAmplitudeUnits>
         <LeadHighLimit>2147483647</LeadHighLimit>
         <LeadLowLimit>268435456</LeadLowLimit>
         <LeadID>I</LeadID>
         <LeadOffsetFirstSample>0</LeadOffsetFirstSample>
         <FirstSampleBaseline>0</FirstSampleBaseline>
         <LeadSampleSize>2</LeadSampleSize>
         <LeadOff>FALSE</LeadOff>
         <BaselineSway>FALSE</BaselineSway>
         <ExcessiveACNoise>FALSE</ExcessiveACNoise>
         <MuscleNoise>FALSE</MuscleNoise>
         <LeadDataCRC32>3758581012</LeadDataCRC32>
         <WaveFormData>
9v/2//b/9v/1//T/8//y//P/9P/1//b/9v/2//b/9v/0//T/9P/0//T/9P/0//T/9//6
//3/AAD+//z/+v/4//r/+v/6//r/+f/4//f/9v/3//j/+f/6//j/+P/4//j/9P/y//D/
7v/v//D/8f/y//L/8v/y//L/8//0//X/9v/4//j/+P/4//b/9v/2//b/9P/0//T/9P/3
//j/+f/6//r/+v/6//r/9v/y/+7/6v/t/+7/7//w//D/8P/w//D/8f/y//P/9P/0//T/
9P/0//b/9v/2//b/9P/0//T/9P/z//L/8f/w//H/8v/z//T/8f/w/+//7v/v//D/8f/y
//X/9v/3//j/9v/0//L/8P/t/+z/6//q/+z/7v/w//L/8P/w//D/8P/x//L/8//0//P/
8v/x//D/8P/w//D/8P/u/+7/7v/u/+z/7P/s/+z/7//w//H/8v/y//L/8v/y//H/8P/v
/+7/7//w//H/8v/v/+z/6f/m/+r/7P/u//D/8v/y//L/8v/w//D/8P/w//D/8P/w//D/
7v/u/+7/7v/r/+r/6f/o/+v/7P/t/+7/7f/s/+v/6v/t/+7/7//w/+7/7v/u/+7/7P/s
/+z/7P/u/+7/7v/u/+7/7v/u/+7/7P/s/+z/7P/p/+j/5//m/+r/7P/u//D/7v/u/+7/
7v/q/+j/5v/k/+j/6v/s/+7/7v/u/+7/7v/s/+v/6//r/+n/6P/o/+r/7P/p/+n/6f/u
/+//8P/z//D/7f/s/+v/6//r/+z/7f/q/+n/6v/r/+//8f/z//f/+v/5//r/+//5//j/
9//1//T/8//z//L/8P/w//D/7f/p/+j/6P/o/+T/4//i/+D/3//g/+H/4v/l/+b/5//p
/+f/5P/n/+f/5f/j/+P/4v/i/+T/5P/k/+P/4f/g/9//4v/g/+X/7f/u/+r/6f/q/+r/
8P/8/w0AHgAoACwAMwA7ADwAPgBFAE0AUwBYAFAARQA8ACgACwD8//T/6P/a/97/6v/q
/97/3P/l/+n/6v/k/+b/6P/o/+f/6P/o/+j/5f/k/+T/4//i/+T/5f/n/+f/4//g/97/
3f/f/+L/4//i/+L/4//k/+T/5//o/+n/7P/s/+v/6P/i/+H/4f/i/+H/4f/j/+P/5P/o
/+j/5v/m/+X/5P/g/9//4v/m/+f/5//o/+b/5v/m/+j/6P/p/+n/5v/l/+T/4v/l/+j/
6v/t//D/7f/p/+j/5f/k/+P/4v/l/+j/6f/q/+f/6f/p/+v/6v/q/+r/6v/p/+n/6f/q
/+n/6f/p/+n/7P/t/+//8//x//D/8P/x//L/8v/y//L/9P/x//D/8P/0//b/9//5//j/
9v/1//f/9P/x//L/8f/x//L/8//0//X/9//1//H/8//z//P/9P/2//b/9v/2//X/8v/v
/+7/7f/s/+r/6f/q/+v/6v/q/+f/5f/k/+P/4v/i/+T/5//n/+f/5v/m/+X/4v/h/+D/
4P/f/93/3f/c/9z/2f/Z/9v/3v/g/+D/3v/e/9z/2v/b/93/3f/d/93/3P/a/9n/1//Z
/9n/2P/W/9j/3P/g/9n/1//Z/9v/3v/d/93/3v/e/97/3P/c/9v/2v/a/9r/3P/d/93/
3f/a/9j/1v/U/9b/2f/b/9z/2v/a/9r/2v/Z/9j/2f/Y/9r/2v/a/9r/2//Y/9r/2//Z
/9n/2f/Y/9b/1f/V/9f/2P/W/9T/2P/Y/9j/2P/Y/9j/2f/Y/9f/1//V/9j/2f/Z/9f/
1f/V/9b/1f/T/9D/0v/T/9T/1P/S/9T/0v/Q/9D/0v/S/9L/z//S/9P/1P/T/9T/0//S
/9L/0v/R/9H/0//T/9H/0f/P/8//z//R/9L/0//U/9X/0f/R/9H/0P/T/9T/1P/V/9P/
0v/R/9D/0f/S/9T/1f/S/9L/0f/O/8r/yf/J/8j/y//M/8z/zP/M/8z/zv/O/87/zv/Q
/9D/0P/Q/87/zv/O/87/0P/Q/9D/0P/S/9L/0v/S/9P/1P/V/9b/1f/U/9P/0v/Q/9D/
0P/Q/9L/0v/S/9L/0v/S/9L/0v/U/9T/1P/U/9b/1v/W/9b/1f/U/9P/0v/V/9b/1//Y
/9n/2v/b/9z/2//a/9n/2P/Z/9r/2//c/97/3v/e/93/4P/h/+L/4v/i/+T/5v/j/+D/
3//g/9//4P/j/+T/4//j/+P/4//j/+b/5//n/+f/6f/r/+v/6//u//H/9P/z//X/9f/2
//b/9P/z//P/8//0//T/9P/0//H/7f/q/+j/5v/m/+T/4//k/+T/5P/m/+j/6P/q/+r/
6P/p/+n/5v/q/+v/6v/p/+n/6P/o/+r/6//s/+3/7f/t/+3/7v/u/+v/7//y//j//f/8
//b//P8IABUAIgAuADYAQwBPAFgAYABlAGUAXwBUAFAASwA4ACoAIwAYAAYA+P/u/+7/
8v/2//j/+v/9//v/+v/+//3//v/9//v//P/8//z/+f/5//r/+v/6//v//f8AAAEAAAD+
//3//f///wIAAwACAAAAAQACAAIAAAAAAAAAAgAEAAUABAAAAP7///8BAAEAAQADAAMA
BAAIAAgABgAGAAcACAAGAAcACQAMAAwACwANAAwADQAOAAwADAANAA0ACwALAAsACgAK
AAwADQAPABQAEwARABIAEQAQAA8ADgAPABIAEwAUABEAEwATABUAEwASABEAEAAQABEA
EgAUABUAFQAVABUAFwAXABgAGwAcABwAHQAfAB8AHgAdABwAHwAdAB0AHgAhACIAIgAj
ACEAIAAgACMAJQAjACUAJQAiACIAIgAiACEAIwAhAB0AHwAfAB8AIAAgACAAIAAgACIA
IAAeAB4AHAAcABsAGwAdAB0AGwAaABgAFwAXABcAEgAQABAAEQARABEAEAAQAA4ADAAM
AAwADQANAAwADQAQABAADQANAAsADAAMAAoADAAOAA4ADgAOAA8ADgANAA4ADgANAA0A
DQAPAA8ADgAMAAwADgAQAA8ADwATABcAFQATABIAEgAUABQAEgASABAAEAARABIAEQAR
ABAADwAPABAAEQASABIAEwATABIAFAAUABQAFAASABIAFAAUABYAFgAWABYAFwAUABYA
FwAVABUAFQAUABUAFQAWABkAFwAUABEAFAAUABQAFAAUABcAGQAZABkAFgATABUAFQAX
ABUAEwATABcAFwAWABQAFAAVABYAFgAUABYAFAASABQAFgAWABYAEgAUABQAFAASABQA
FAAUABQAFAATABMAFwAXABUAFQAVABUAFQAXABUAFQAVABUAFQAVABUAFAAWABYAFQAV
ABYAFgAWABYAFgAWABcAFwAWABYAFQASABMAEwAUABQAEwAWABgAGAAYABgAGAAYABgA
GAAXABYAFQAUABYAFgAWABYAFAAUABQAFAAVABYAFwAYABoAGgAaABoAGQAYABcAFgAY
ABgAGAAYABYAFgAWABYAGAAYABgAGAAYABgAGAAYABcAFgAVABMAFgAXABgAGAAWABgA
GgAXABcAFwAZABkAFwAZABkAFwAYABkAGgAbAB0AHwAgACEAIQAhAB8AHQAfACEAIwAh
ACMAIwAkACQAIwAhACAAHwAiACIAIgAiACEAHQAaABgAGAAYABYAFQAXABYAFQAWABMA
EgATABIAEwAVABYAFAAVABUAEwARABMAEgASABQAEQAQAA8ADQAOAA8AEQASABUAFQAW
ABYAFQAWABoAJAA0AEUATgBUAFwAZwBtAHIAdAB1AHUAbQBkAF4AUwBKAEIANwAoABgA
DgAOABQAGAAaAB4AHgAXABcAGgAWABQAFAASAA8AEAASABQAEwATABQAFAAUABQAFQAX
ABcAFwAWABYAFwAWABgAGAAWABYAFwAYABgAFwAWABUAFgAaABsAGgAWABQAFQAXABcA
FgAZABoAHAAcABoAFgAUABcAGAAWABcAGQAcABwAGwAaABgAGAAYABkAGgAcAB0AHAAb
ABoAGAAaABwAHQAfACEAHwAcABwAHgAeAB4AHgAhACQAJQAmAB8AHwAdAB0AHgAeAB4A
HgAfAB8AHwAgACMAIwAjACMAJgAnACkALQAqACYAIwAhACcAKAApACoAKwApACkAKgAt
AC4ALgAvAC8ALgAuADEAMQAvADEAMQAsACwALAAsACwALQAqACUAKAApACoALAAuAC4A
LgAuAC0AKgAnACYAJwAoACgAKQAnACUAIQAeAB4AHQAdAB0AGwAaABsAHQAdAB0AHAAc
ABsAGAAXABYAFAATABEAEQAQABAADQANABAAEgATABIAEgAUABQAFAATABUAFQAVABYA
FgAVABUAEgATABIAEAANAA4AEQAUAA8ADwATABcAFwAVABQAFAAWABYAFAAUABYAFgAX
ABgAGAAZABkAGQAUABIAEAAOABIAFQAXABgAFQAUABMAEgAUABQAFgAWABcAGAAZABoA
FwASABIAEQAPAA8ADwAOABEAEQASABUAFwAUABEAFAAUABQAFAAUABUAFwAXABcAFQAT
ABYAFwAUABEADgANABEAEQAQAA4AEQATABUAFgAUABQAEAAMAA4AEAAQABAADQAQABEA
EgAQABAADgAMAA4AEAARABMAEgARAA4ADQAOAA8AEAATABEAEQARABEAEQARABEAEAAS
ABIAEQARAA8ADgANAAwADQAOABAAEQAQABAADwAMAAsACwAMAAwAEwAWABQAEgAQAA4A
DQAMAAsACgANAA4ADwAPAA0ADQANAAwADAAOABAADQAPABEAFQAXABIAEQAOAAkADAAN
AA4ADwAPAA8ADgANABEAEwATABMAEgATABQAEQATABMAFAAUABUAFQAWABcAFwAWABUA
FAAWABMAEQAQABEAEgARABEADgAMAAoACgAKAAoADAAMAAwADQANAAoADwAPAA0ACwAI
AAYABQAGAAYABgAGAAUABwAHAAgACAALAAkACAAKAA0ADgAQABgAJAA5AEQARABEAE0A
VwBeAGQAaQBtAGsAWABEAD0APAA4AC8AHgAMAAYABAACAAQABAAEAAYABwAJAAoACgAK
AAwADAALAAoACgAKAAcACgAMAA0ADgALAAsADAALAAwACgAJAAkACAAKAAoACAAKAAsA
DAAMAA4ADgAOABAAEAAPAAwABgAIAAkACwALAAsADQANAA4ADwAOAAsACgALAAwACgAL
AAsADgAOAA0ADQAMAA0ADgANAAwADAALAAwADQAOAA4ADQAOAA4ADwARAA8ADAAMAA8A
EAARABIAEAASABIAEgARABMAEwAVABQAFAAUABQAFAAVABYAGAAXABcAFwAXABYAFQAV
ABcAGQAYABgAGQAdAB4AHwAgACEAHwAfACAAIQAiACIAIwAjACIAIgAlACMAIQAjACMA
HgAeAB4AHgAfACEAHwAbAB0AHwAhACQAIQAgAB8AHgAgAB4AHAAcABoAGgAZABkAFgAV
ABIAEAARABEAEgATAA4ADAAMAA0ADAALAAkACAALAAoACwAMAAsACQAGAAUABwAIAAYA
BwAFAAYABgAEAAQABgAGAAYACAALAAwADQAKAAgABQADAAUABwAHAAYAAwAEAAcACgAG
AAUACAALAAsACQAIAAgACgAKAAgACAAGAAYABwAIAAcABwAGAAUABgAGAAYABgAHAAkA
CgAKAAgACAAIAAgACAAIAAoACgAHAAYABQAEAAQAAgAFAAcABwAHAAcABgAIAAcABwAJ
AAkABgADAAYABAAEAAQABAAHAAkACQAJAAQAAQADAAMABQADAAEAAQAEAAUABQAEAAMA
AwADAAIABAAGAAQAAgAEAAYABgAGAAQABgAGAAYABAAGAAYABgAGAAYABQAFAAUAAwD/
//3/////////AQABAAEAAQABAAIAAwAEAAQABgAGAAUABQAFAAQAAwACAAIAAgADAAMA
BgAIAAkACAAEAAEA///8/wMAAgAAAAAAAAAAAAEAAgADAAQAAgACAAIAAgAEAAQABAAE
AAQABAAEAAQAAgACAAEAAQADAAMAAgACAAQABgADAAMAAQADAAMAAwAHAAcABQAFAAQA
AwACAAIAAwADAAMABQAIAAkACgALAAwADQAKAAkACwAMAAwADAALAAsACwAMAAwADAAM
AAwACwAJAAgACAAIAAYABQAEAAQAAgACAAIAAAACAAIAAgAEAAUAAwAHAAQA///6//f/
9v/2//j/+P/7//z//P/9//3//v/+//////8AAAIAAwAAAAAAAgAKAB0ANAA+AD4AQQBP
AFgAXABhAGkAZwBcAFQAUQBKADwALwAgABIABAD4//j//P8AAAAABAADAAEAAAAAAAAA
AgACAAEAAQACAAMAAQD+//7//f/8//r/+//9//3//v/8//v/+//6//z//P/6//v//f//
/wAA/v/+//7/AAD//////f/4//r/+//9//3/+//9//3//v8AAAAA/v/+/wAAAAD9//3/
//8CAAIAAQAAAP7//v/+/wAAAAABAAEAAQABAAEAAAD+/wAAAQADAAcABQACAAIABAAE
AAQABAABAAIAAQAAAP//AwAFAAkACAAGAAQAAgADAAUABwAKAAgABwAGAAUABQAFAAYA
CQAKAAoACwANABAAEAAQABAAFQATABMAFAARABAADgANAA8ADgAOABEAEwARABMAEwAQ
ABAAEAAQABIAFQAUABEADwAPAA8AEAAQABAAEAAQABAADgAMAAwADAAMAAsACwANAA0A
CwAKAAgABwAHAAcAAgAAAAAAAQABAAEAAAAAAAAA/v/+//7//v/9//v/+//+//7/+//7
//v//P/8//r//P/+//7//v/9//////////3//P/6//n/9//5//n/+P/1//b/+f/8//v/
+////wMAAAD9//v/+v/8//z/+v/6//r/+v/7//z/+v/7//v/+//6//r/+v/6//z//f/9
//z//f/+////AAD+//7/AAAAAP///v/9//z//v/8////AQD+//3//P/6//3//f/+/wEA
AAD8//j/+v/6//r/+v/6//r/+//6//n/+f/3//r/+//8//v/+v/7//v/+//6//j/+f/7
//3//v/8//7//P/6//n/+v/5//j/9//6//v//P/5//r/+f/4//r/+v/5//n/+//7//n/
+f/4//f/9v/3//j/+f/6//v/+f/5//n/+P/2//b/9f/1//j/+P/4//j/9//2//b/9f/4
//r/+//6//n/+f/6//r//f/4//b/9v/2//b/9//4//n/+v/8//z//P/8//n/+P/3//b/
+P/4//j/+P/6//r/+v/6//z//P/8//z/+v/4//b/9P/1//b/9//4//X/9f/1//X/9v/2
//j/+v/3//f/9//5//r/+//+/////f/9//3//f/6//r/+v/5//r//f8AAAEA/v/9//7/
///+////AAACAAMABAAEAAUAAgACAAEAAAD+//7/+//5//n/+v/7//r/9//2//T/8v/0
//T/9P/2//X/9P/0//P/8v/1//X/8//y//P/8//0//T/9P/0//T/8//z//P/9P/0//X/
9f/4//r///8GAAYA/v8CABEAIAAmAC4ANwBDAE4AWABfAGMAYwBgAFwAUwBKAEAANQAm
ABQAAADw/+b/6v/y//b/9v/3//n/+v/4//b/+P/4//f/9P/0//T/8f/0//b/9//4//f/
9//4//f/9//2//b/9//3//j/9//0//T/9f/2//b/9v/2//b/+P/4//f/9P/u/+//8f/0
//X/8//1//X/9v/6//r/+P/4//b/9v/z//P/+P/8//3//f/7//j/9//2//b/9v/3//f/
+P/5//r/+v/4//r/+//9/wAA/f/5//j/+f/6//v//P/5//r/+f/4//n//f///wMABAAE
AAQABAAAAP///v/+/wEAAQABAAEA/v/9//3///8CAAIAAwAFAAYABgAGAAYACwAJAAkA
CgAJAAoACgALAA0ADAAMAA8ADQALAA0ADQAMAAwADAAMAA4AEQAQAA0ACgAJAAgACAAI
AAgACAAIAAkACAAHAAgACgAKAAkACQAJAAkABwAGAAMAAQAAAP///P/6//r/+//9//3/
/P/8//z/+v/6//r//P/7//n/+f/4//j/9f/1//f/+P/4//b/9P/2//b/9v/4//v//P/9
//v/+P/0//H/8//3//n/+v/1//T/9f/2//P/8//3//v//f/7//r/+v/6//r/+P/4//j/
+P/5//r/+P/5//n/+f/6//r/+v/6//r/+//7//r/+v/6//r/+v/4//j/+v/6//r/+v/6
//r/+f/2//j/+f/7//v/+//6//j/9//3//n/+//4//X/+P/2//b/9v/2//j/+//8//3/
+f/3//r/+//5//f/9f/1//n/+f/4//b/9v/3//j/+P/6//z/+v/4//j/+v/6//r/9f/2
//X/9P/2//j/+P/4//j/+P/3//f/+//7//n/+f/3//f/9//5//n/+f/5//n/+P/5//r/
+v/3//b/9P/z//b/9v/2//b/9P/0//X/9f/3//r//P/8//r/+f/5//j/7f/0//T/9P/0
//T/9v/2//b/9v/3//j/+f/6//n/+P/3//b/9//4//n/+v/6//r/+v/6//r/+v/6//r/
9v/0//L/8P/0//b/+P/6//j/9//3//f/+P/4//n//P/8//n/+f/5//v/+//7//3//f/7
//v/+//6//n/+f/5//r/+//+/wEAAwADAAMABQAEAAEAAAD//wEAAgADAAMAAwADAAQA
BAAEAAQABAABAP///v/+//7/+v/5//j/9v/1//b/9//4//n/+P/3//f/9f/y//X/9f/2
//X/9v/2//X/9v/1//T/9v/1//X/9f/u//D/9f/3//j/+v/9/wAAAgAGAA4AGwAkACwA
PgBPAFEAUgBeAGkAawBrAGIAVABPAEoAOgApABwACgD4//D/9P/6//b/8P/2//n/8//w
//T/9f/4//n/+f/4//j/+P/1//X/9v/2//b/9v/3//n/+f/6//j/9//3//f/+P/3//T/
9v/3//j/+P/6//r/+v/8//v/+//5//T/8v/z//X/9f/2//n/+v/8//v/+v/3//b/+P/4
//X/9f/3//r/+v/5//v/+v/7//z/+v/6//v/+//7//v/+//6//r//P/9////BQADAAAA
AAD+//z/+v/4//r//P/8//z//P///wAAAwAEAAQABAAEAAEA///9//z/AAABAAIAAwAB
AAEAAgAFAAYABgAHAAkACwAKAAkACAALAAkACQAKAA0ADgAOAA8ADQAMAAwADwAPAA0A
DwAPAA4ADgAOAA4ADQAPAA0ACQAKAAsADAAOAAwADAAMAAwADgAMAAoACgAKAAoACQAJ
AAcABwAFAAQAAwADAAQABQAAAP7//v///wEAAQAAAAAA/v/8//z//P/+//3/+//7//r/
+v/3//f/+f/6//r/+P/2//j/+P/4//v//f/9//3/+//6//j/9//5//v/+//6//X/9P/1
//b/9v/3//z/AQD+//v/+f/4//r/+v/4//j/+v/6//v//P/7//v/+v/5//r/+v/6//r/
/P/9//3//P/6//r/+v/6//v//P///wAA/f/8//v/+v/7//r//v8BAP7//f/8//r/+v/5
//n/+//7//j/9f/4//b/9v/2//b/+v/9//7////8//n/+//7//n/9//1//X/+P/5//n/
+P/1//X/9f/0//j//P/8//z/+f/6//n/+P/z//T/8//y//X/+P/5//r/+f/4//b/9f/3
//f/9f/1//f/9//3//n/9//3//f/9//3//f/9//2//b/9v/1//X/9v/2//b/9v/2//b/
9//3//X/9v/2//T/9P/1//f/+P/z//L/8v/y//L/8v/1//b/9//4//b/9v/2//b/9v/2
//b/9v/2//b/9v/2//T/9P/0//T/9v/2//b/9v/2//b/9v/2//f/+f/7//3/+P/2//b/
9v/z//P/8//1//f/9//5//n/9//3//f/9//3//j/+f/5//v//f///////P/7//z//f/+
////AAACAAAA/v/7//n/+//8//z//P/+//7/+//5//r/+v/6//j/9v/0//H/7v/s/+z/
7P/u/+//8P/y//P/8P/z//P/8f/s/+v/6f/o/+z/7v/w//L/7//v/+//8P/y//P/8//0
//b/9f/y/+7/9v8IABcAJAAqADQAQQBNAFgAXgBhAGMAXwBYAFAASwBEADgAIwAKAPr/
8P/s//D/9P/y//T/+P/z/+3/7P/s//D/9P/2//f/8v/w/+7/6f/q/+z/7f/u//D/8f/z
//P/8v/w/+//7//u//D/8P/u//D/8f/y//L/8v/y//L/9P/2//f/9v/y//H/8f/y//H/
7//x//H/8v/2//b/9P/0//L/8v/v/+//9f/6//z//f/5//T/8f/u//H/8v/0//X/9f/1
//X/9P/y//T/9f/3//z/+//5//r/+P/4//j/+P/4//r/+v/6//f/+f/5//v//P/8//z/
/P/9//3//f/+/////////////////wAAAwAFAAQABAAFAAYABgAGAAYACwAJAAkACgAK
AAoACQAJAAsACgAKAA0ADQALAA0ADQAMAAwADAAMAAsADQALAAcABwAHAAcACAAKAAoA
CgAKAAoACAAGAAYABgAGAAUABQAHAAcABQAEAAIAAQABAAEA/v/8//z//f/8//v/+f/4
//r/+P/4//j/+P/3//X/9f/3//j/9v/3//T/9P/z//D/8v/0//T/9P/1//f/9//3//n/
+P/2//X/8//1//X/9P/x//L/9f/4//f/9//7/////P/5//f/9v/0//T/8v/y//P/9P/2
//j/+P/5//n/+f/2//b/9v/2//P/8//y//D/8//2//n//P/7//r/+//6//j/+P/4//j/
9//0//b/9//5//n/+f/4//b/9f/1//f/+P/2//T/+P/3//b/9f/0//P/9f/1//X/9f/z
//b/9//3//X/8//z//j/+f/5//j/9v/1//T/8v/y//T/8v/w//H/9P/1//b/8v/0//T/
9P/0//b/9v/2//b/9v/1//X/9f/1//P/8//z//P/8//1//X/9f/1//X/8f/x//H/8P/z
//T/9P/1//X/9P/z//L/9P/0//X/9f/0//T/8//w//D/8f/z//T/9f/w//D/8P/w//D/
8P/w//D/8P/w//D/8P/w//H/8v/z//T/9v/2//b/9v/3//j/+f/6//j/9v/0//L/9P/0
//P/8//y//H/7//u//H/9P/y//P/9f/3//f/9//5//n/9//3//f/9//3//j//P/9//7/
AQAAAP///v/9//3////9//3///8AAAAAAAAAAAEAAgAEAAYABgAGAAYAAgD///3//P/8
//r/+f/4//b/9P/0//T/8f/y//H/8P/y//P/8f/1//X/8//x//H/8v/y//T/9P/y//L/
8f/x//P/9P/0//X/+//6//T/9//6//r//v8KABcAIgAqADYARQBPAFIAVgBbAFsAXQBY
AEgAPQA4AC4AJQAcABIAAgDy/+z/8v/4//b/9P/1//f/+P/4//j/+v/6//n/+v/6//r/
9//2//b/9f/0//T/9f/3//f/+f/4//j/+f/5//r/+f/2//T/9f/2//b/9//4//n//P/7
//v/+f/0//b/9//5//n/9//5//n/+v/5//j/9f/0//n//P/8////AAACAAEA//8BAAAA
AQACAP///v/+//3/AAABAAIAAgABAAIAAgADAAkABwAEAAQAAgACAAIAAgAEAAYABgAG
AAIAAwACAAMABQAGAAcACAAIAAkACgAMAAwACwAKAAkACwALAAwADwAOAAwACwALAA8A
EAARABIAFQATABMAFAATABQAFAAVABUAFAAUABcAGAAXABoAGwAWABYAFgAWABUAFQAR
AAsADwARABMAFgAXABgAGQAaABgAFgAUABQAEgAQAA0ACwAJAAkABwAGAAUABQAGAAcA
BQAEAAUABwAFAAUABAAEAAIAAAAAAAAAAgABAP////8BAAIAAAABAAIABAAFAAQAAQAA
AP3/+v/9/////////wIAAgABAAEA//8BAAEAAAD8//z//v8AAP3//f8BAAUAAgD///3/
/P///wAA//8AAAAAAAABAAIA//////7//f8AAAIABAAGAAUABQAEAAIAAgACAAIAAgAB
AAAAAQAAAAMABAAFAAYABAAAAAEAAQABAAEAAQAAAAAA/////wEAAgAAAP7/AgABAAAA
///+//3//////////////wQABwAGAAMAAAD//wAA///9//r/+v/7//z//P/8//7//P/6
//z/AAACAAQA/v8AAAAAAAD//wAA///+//7//v/9//3///////3//f/9//3//f///wAA
AQACAAMAAQABAAEAAAD+//z/+f/3//v//P/9//7//v/+///////9//7//v/8//v/+//8
//z/9//8//3//v///wAA///+//3//P///wAAAQACAP///v/9//z//f/+////AAAAAP//
//////z/+v/5//r////9//7////+//3//P/9//7//f/+////AQABAAIAAwADAAMABQAH
AAcABwAHAAkACQAFAAMAAQADAAQABQAFAAUABQAGAAYABgAGAAYAAwACAAIAAwAEAAAA
///+//z//P/8//z//P/8//z//P/9//z/+P/6//n/+v/5//r/+v/6//z//P/8//z/+//7
//v//v/4//n///8AAP7/BQAKAAYABAAOABsAJAAuADQAQQBPAFYAWgBdAFsAVQBKAD4A
OQA2ACwAIwAYAAwAAAD2//T/+P/6//j/+v/7////BAAEAAQABgAGAAUAAwACAAEA/f/7
//z//P/8//z//f///////v/8//v/+//8//7//v/8/wAAAwAGAAgABAACAAAAAAD///3/
+f/y//b/+f/9////+//9//3//v/+//7//P/8/wAAAgABAAMABAAGAAUAAwADAAIAAwAE
AAYABgAHAAcABQADAAEA/v///wIABAAHAAkABQAAAP7/AgAEAAYACAAGAAgACAAIAAUA
BwAHAAkACwAMAA0ADgAMAAsACgAKAAsACwALAAsACQAJAAoADQAPAA4ADgAPABIAEgAS
ABIAEwARABEAEgAWABgAGQAbABoAGAAXABkAFwAVABcAFwAWABYAFgAWABcAGQAXABMA
GwAfAA==
         </WaveFormData>
      </LeadData>
      <LeadData>
         <LeadByteCountTotal>10000</LeadByteCountTotal>
         <LeadTimeOffset>0</LeadTimeOffset>
         <LeadSampleCountTotal>5000</LeadSampleCountTotal>
         <LeadAmplitudeUnitsPerBit>4.88</LeadAmplitudeUnitsPerBit>
         <LeadAmplitudeUnits>��V</LeadAmplitudeUnits>
         <LeadHighLimit>2147483647</LeadHighLimit>
         <LeadLowLimit>268435456</LeadLowLimit>
         <LeadID>II</LeadID>
         <LeadOffsetFirstSample>0</LeadOffsetFirstSample>
         <FirstSampleBaseline>0</FirstSampleBaseline>
         <LeadSampleSize>2</LeadSampleSize>
         <LeadOff>FALSE</LeadOff>
         <BaselineSway>FALSE</BaselineSway>
         <ExcessiveACNoise>FALSE</ExcessiveACNoise>
         <MuscleNoise>FALSE</MuscleNoise>
         <LeadDataCRC32>2448040228</LeadDataCRC32>
         <WaveFormData>
BgAGAAYABgAGAAYABgAGAAcACAAJAAoACgAKAAoACgAIAAgACAAIAAgACAAIAAgACgAM
AA4AEAANAAwACwAKAAoACgAKAAoACQAIAAcABgAHAAgACQAKAAoACgAKAAoABgAEAAIA
AAACAAIAAgACAAMABAAFAAYABgAGAAYABgAGAAYABgAGAAUABAADAAIABAAEAAQABAAH
AAgACQAKAAgACAAIAAgABQACAP///P/9//7///8AAP7//v/+//7///8AAAEAAgAAAAAA
AAAAAAEAAgADAAQABAAEAAQABAABAAAA///+//7//v/+//7//P/8//z//P/9//7///8A
AAMABAAFAAYABAACAAAA/v/9//z/+//6//3//v///wAA/v/+//7//v///wAAAQACAAAA
AAAAAAAA///+//3//P/+//7//v/+//3//P/7//r/+//8//3//v8AAAAAAAAAAP7//v/+
//7/AAAAAAAAAAD+//z/+v/4//z//v8AAAIAAQAAAP///v8BAAIAAwAEAAEAAAD///7/
AAAAAAAAAAD9//z/+//6//3//v///wAA///+//3//P/+//7//v/+/wAAAAAAAAAA/v/+
//7//v/+//7//v/+//7//v/+//7//v/+//7//v/9//z/+//6//3//v///wAAAgACAAIA
AgD+//z/+v/4//r//P/+/wAAAgACAAIAAgAEAAMAAwADAAAA/f/+/wAAAgADAAUACQAL
AAwADgASABAAEAAQAA8ACwALAA0ADwAOAA8ADwASABYAGAAZABoAHQAeABsAHAAXABMA
EAANAAoABgAEAAIAAwACAAEA/v/8//z//P/8//r/+P/1//L/9P/0//T/9P/3//f/9//3
//X/9f/2//f/+f/2//X/9f/z//T/9f/1//X/9f/z//X/9//y//L/9f/z/+//8f/3/wMA
CwATACAAMQA3ADwARwBXAGIAagBvAHEAdwB9AHYAWQA2ABsA///q/+X/5f/m/+v/9f/5
//j/+f/8/wIABAD+//3//P/7//r/+v/7//r/+v/6//v/+//7//n/+f/7//v/+P/2//T/
8//2//j/+v/7//b/9//3//f/+f/6//z////+//7/+v/4//j/+f/5//n/+f/5//r/+//9
//z/+//7//3//P/6//f/+v/7//3//v/+//7//v/+//3//f/9//3/+//8//z/+v/9/wAA
AwAEAAIAAQAAAP3//f/+//////8AAAAAAQAEAAMAAgACAAEAAwAEAAQABQADAAMABAAF
AAYABgAGAAUACAALAAwAEAAQAA8ADgANAA8AEAASABMAEwASABEADwASABcAGAAaABoA
FwAXABgAFgAVABUAFAAWABgAGgAaABoAGwAbABkAHAAcABwAHwAgACEAIwAkACMAIQAh
ACEAHQAbABkAFwAYABgAFgATABIAEgAQAA8AEQAQAA8ADAAKAAkACQAIAAQABAACAAIA
AgABAP///f/9//7//v///wAAAQACAAQAAQD///z/+//+//7//////wEAAAAAAP//////
///////+/wEABQAGAAQA//8AAP//AQADAAMABQAFAAQAAwACAAEA//8BAAIABAAEAAQA
BAABAP///f/7//7///8BAAIAAQABAAAAAAD+//7//v/+//7//v///////v/9//3//f/+
//7//v/9//z//f/8//z//v/8//v/+//6//v//f/+//3//P/7//r/+v/6//v//P/8//z/
+//7//v/+v/5//b/9v/4//j/+P/3//f/9v/2//j/+f/5//j/+P/4//r/+P/4//j/+P/6
//r/+v/3//b/9//4//j/+f/3//f/+P/6//r/+v/4//j/+f/5//n/+v/8//n/+f/5//n/
+f/4//f/+P/6//3//v/7//r/+//4//L/8f/x//D/9v/4//f/9v/1//T/9v/2//b/9v/4
//j/+P/4//f/9v/1//T/9f/2//f/+P/2//b/9v/2//f/+P/5//r/9//2//X/9P/2//b/
9v/2//b/9v/2//b/9v/2//b/9v/0//T/9P/0//T/9P/0//T/8v/y//L/8v/1//b/9//4
//b/9v/2//b/9f/0//P/8v/0//T/9P/0//T/9P/0//P/9v/3//j/9//7//7//v/9//3/
//////7///8CAAMABAAGAAUAAwADAAcACQAKAAsACQAMAAwADAANAA4AEAASAAwADAAM
AAsACAAFAAEA/P/8//z/+//6//b/8v/x//D/7v/u/+7/7v/r/+r/6v/q/+r/6v/r/+v/
6//r/+v/6//q/+v/6//o/+n/6f/p/+r/7f/t/+3/7f/p/+v/6//q/+r/6f/n/+X/6//v
//P//f8LABYAHwAnADIAPQBLAF4AbABvAGsAZQBlAGYASQAcAAUA9//o/9//3f/e/9//
5f/p/+7/8//0//L/9P/2//X/9P/z//L/8f/x/+//7v/s/+3/7f/t//D/8f/0//X/9P/y
//D/7//w//L/9P/1//H/8//0//X/8//y//L/8//1//b/8//y//H/8f/w/+//8f/x//L/
8//z//L/8f/x//T/9P/z//H/9f/1//b/9v/2//b/9v/2//f/9//3//f/9f/2//b/9P/0
//b/+P/4//z//f/+//3/+//6//n/9//6//r/+//+//z//P/9//3//P/8//v/+//9//3/
/v///wAAAAAAAP//AAADAAQACAALAAsACwALAAwADAANAA0ADgAOAA4ADQAPABMAEwAU
ABYAEwATABQAFQAVABYAFgAUABQAFAASABcAGQAaABkAGwAaABkAGwAbABsAHAAcABsA
GQAZABkAGgAZABgAFwAXABgAFwAVABAAEAAOAA0ACgAIAAYAAgACAAEAAQAAAP7//v/8
//z//f/9//z/+//5//r/+v/7//v/+//7//z//P/7//n/+f/6//r/+//7//z//P/9//3/
+//7//v/+//5//v//v/+//7/+//+////AQABAP////8AAAAAAAAAAP7/+//8//z//P/8
//z//P/9//3//f/9//v/+//8//z//v//////AAD+//7//v/+//7//v//////AAD/////
///+//7//v/9//v//f/9//7//v/8//v/+//7//v//P/8//7//v/+//7//P/6//n/+P/6
//r/+f/5//r/+v/6//j/+v/8//z//P/5//n/+P/4//j/+f/5//j/9v/2//j/9v/2//b/
9v/4//r/+v/3//b/9//4//j/+f/3//f/+P/6//j/+P/2//b/9f/1//X/9v/3//X/9v/3
//n/+f/4//f/9//4//r/+v/3//b/9//0//H/8f/y//L/9P/2//j/+P/4//j/9v/2//b/
9v/2//b/9v/2//T/9P/0//T/9P/0//T/9P/1//b/9//4//j/+P/4//j/9v/2//b/9v/2
//b/9v/2//T/9P/0//T/9v/2//b/9v/2//b/9v/2//T/9P/0//P/9f/1//X/8//z//b/
9v/1//f/+f/5//j/+f/8//3//v8AAAEAAQADAAUABwAIAAkABQAGAAQAAgADAAQABgAI
AAUABgAHAAcABAABAP3/+P/3//b/9P/y//P/8P/w//D/8f/y//P/9P/z//L/8v/y/+//
7v/u/+3/7//v/+//7//w//H/8f/u/+//7//v//D/7//t/+v/6f/q/+3/7v/u/+7/6//n
/+P/5f/x//3/CQAXACQAKQAtADYARQBZAGwAdAB1AHEAbwBvAF4AOQAcAAUA7//i/+H/
4f/k/+v/7//z//j/+//4//j/+v/0//H/8P/v/+7/7v/v/+7/7v/v//H/8v/z//H/8f/z
//P/9f/0//P/8//z//T/9f/1//P/9f/2//f/9v/0//P/8//2//j/9v/2//f/9//2//X/
9//3//j/+f/4//b/9P/z//f/+P/4//f/+P/3//f/9v/4//j/+P/4//f/9//3//f/9f/2
//b/9P/2//j/+v/6//n/+f/5//f/+P/6//z//f8AAAAAAQAEAP///P/6//f/+v/8//3/
////////AAABAAMABAAFAAUABgAJAAoADgAMAAkABgADAAgACgANAA8AEAAQABAADwAQ
ABUAFgAYABYAEwATABQAFgAXABkAGgAYABgAGAAWABUAFQAUABEAFQAWABcAGwAZABkA
GgAaABkAFwAXABcAGgAbABwAHQAZABYAEQALAAkACgAJAAkACwAKAAkABgAGAAUABQAE
AAAAAAD+//7//P/7//n/9//5//r/+v/7//v/+//7//z//v/9//v/+/8AAAAAAQABAP//
/v/+//3/+v/5//j/9//2//n//f/+//z/+f/8//3//v////7///8AAAAAAAAAAAEA//8B
AAIAAgACAAIAAgAAAP///v/9//7///8BAAIAAgABAP///v/+//7//v/+/wAAAgAFAAcA
BAABAP///f/6//r/+v/5//v//f/9//7/AAD+//3//f/7//v//P/8/wAAAAAAAAAAAQAA
AAAAAAD9//z/+v/5//z//P/8//r/+v/8//z//P/6//n/9//2//j/+f/5//j/+v/6//z/
+v/4//j/+P/6//7//v/7//r/+P/4//f/9//4//n/+//+//3//P/5//j/+//7//v//P/+
//v/+//7//r/+f/3//X/9//4//r/+v/5//j/+f/2//T/9f/3//j//v8EAAAA/v/8//r/
+f/4//f/9v/5//r/+//7//v/+//7//n/+//+//7//f///wEAAQAAAPv/+v/3//T/9v/3
//f/+f/4//n/+f/5//v//v/+//7////+//7//v/8//z//P/7//3//f/8//r/+f/4//b/
9P/2//T/9f/2//b/9v/2//b/9f/0//T/9P/2//b/9//3//X/9f/1//X/9//5//r/+P/1
//P/8f/w//P/8//z//P/8f/z//P/8v/y/+3/5//n/+//+f8BAAsAGQAoAC8AMQA0AEMA
WQBuAHwAfwCBAIcAgwBqAEkALgAXAAEA6v/h/+f/6v/p/+n/7f/y//X/9v/6//z/+v/4
//j/+P/4//j/+f/4//j/+P/5//n/+f/5//n/+//7//v/+v/5//n/9//4//n/+f/5//v/
/P/9//7//v///wEA///+//n/9v/5//v//P/9//v/+//8//3////+//3//f/+//7//f/7
//z/+//7//r//f/+////AAD8//v/+v/5//z//v////7/+//8//3//P/////////9////
AAABAAEA///+//7/AAAAAAAAAQABAAEAAgACAAMABAAFAAcACQAJAAgABwAFAAMABQAF
AAgACQAJAAkACQANAA4AEAARABMAEgARAA8AEQAVABUAFgAWABMAEwAUABYAFwAZABoA
FwAWABUAEgAWABcAFwAVABkAGgAbAB8AHQAbABoAGAAaABkAGgAbABgAFwAWABUAEwAS
AA8ACwALAAwACwALAAoACAAGAAIABAADAAMAAgACAAIAAAAAAAAA///9//v/+f/6//r/
+//5//n/+f/6//v/+//6//v/AAAAAAEAAQD+//z/+//5//z//f/+////+//9/wAAAAD/
//v//f/9///////9//3/AAAAAAAAAAD9//v//f/+//z//P/8//z//P/9//7/////////
AAAAAAAA///9//z//f/+////AAD9//z//P/7//3//f/+/////v/+//7//f/9//////8A
AAAA/v/9//3/+//7//z//P8AAAAAAAAAAPz/+v/5//j/+v/6//n/+f/7//z//f/8//v/
/P/7//r/+f/5//j/+P/6//v/+//6//z//P/+//z/+v/6//r//P/+//7/+//6//n/+P/2
//X/9f/1//b/+P/6//r/+P/4//r/+//8//7//P/5//n/+f/5//n/+P/3//f/+P/6//r/
+//8/////v/5//f/9v/0//j/+P/2//b/9v/2//f/+P/5//r/+P/4//j/+P/5//r/+//8
//r/+v/6//r/+v/6//n/+f/7//v/+f/7//3//P/6//n/+//7//r/+v/8//z//P/8//r/
9//2//f/+f/6//v/+/8BAAIAAwADAAIAAgACAP7//f/8//r/+f/6//r/+f/6//v/+//7
//v/9//2//X/9P/0//T/9P/z//T/9P/0//T/9v/3//f/9//4//n/+v/8//j/9f/v/+v/
7P/t/+//8f/y//P/9P/z//X/9f/0//T/8//x/+3/6//t//f///8JABoALQA5ADoAPQBN
AGIAbABzAHcAdQBxAHAAXwA6AB0ACQDy/+X/4//m/+n/7//z//b/+f/6//j/+v/4//r/
+v/6//r/+v/7//r/+v/3//f/9v/1//X/9f/3//f/9//2//X/9f/2//j/+v/7//f/+f/6
//v/+//6//r/+//8//z/+P/2//j/+f/5//n/+f/5//r/+//9//z/+//7//7//v/9//v/
+//7//z//P/6//r/+v/6//v/+//7//v//f/+//7//P/8//7/AAAAAAEAAQABAP///f/+
///////9//z//P/+/wEAAgAEAAUAAgACAAEAAQAEAAUABwAJAAgABgAEAAEAAgAFAAYA
CgANAA0ADQANABAAEgAVABcAGAAYABgAFwATABUAEwASABMAEQASABQAFgAXABkAGgAa
ABoAGgAYABsAHQAeAB0AHQAcABsAHQAfAB8AIAAgAB0AGwAbABsAGgAZABgAFwAXABgA
FwAVABAAEAAOAA0ACwAKAAkABgAEAAMAAwACAAIAAgAAAAAAAAD///3/+//7//z//P/9
//3//f/9//7/AAD///3//f8AAAAAAQABAP///v/+//3//P/7//r/+f/4//v///8AAAAA
/f8AAAEA//////3//f/+//7//v/+/////f///wAAAAAAAAAAAAD///////////////8A
AAAAAwADAAIAAgAAAAAAAAAAAP7//v///////////wAAAQD+//7//v/9//7/AQACAAQA
AgD+//v/+f/4//n/+//8//3//P/7//r/+//6//r/+v/7//z//P/9//z//P/8//r//P/+
//7//v/9//3//P/8//v/+//6//j/+f/6//3//P/5//j/9//4//z//P/5//j/+v/6//n/
+f/3//f/+P/6//z//P/6//r/+f/5//n/+v/4//X/9f/1//f/9//2//X/9P/0//X/9P/3
//j/+//6//X/9f/2//b/+v/4//b/9v/2//b/+P/4//j/+P/6//r/+v/6//f/9v/1//T/
9f/2//f/+P/4//j/+P/4//r/+v/6//r/+P/2//T/8v/z//T/9f/2//X/9f/1//X/8//1
//j/+P/3//f/+f/5//v//P///wAA/f/8//r/9//3//n/+//8//////8CAAIAAQD///3/
/P/9//r/+//8//3//f/9//z/+f/4//f/9f/y//H/7v/u/+7/7v/u/+7/7//v/+//8P/w
//D/8P/x/+//7//v/+//8f/y//P/8//y//H/8f/x//L/8//z//P/8v/v//D/7//w//D/
8f/z//H/8f/5/wEAAwAJABYAHwAlACwAOQBFAFgAagBvAG0AawBvAHIAXwA6AB8AEQD8
/+v/4//g/+H/5f/v//b/+f/4//r//P/8//v/+v/5//j/9f/1//P/8v/z//X/9v/3//X/
9f/3//f/+f/4//f/9//3//j/+f/5//X/9//4//n/+f/4//j/+f/6//r/9v/0//b/9//3
//f/9//3//j/+f/6//r/+v/7//v/+v/4//X/+f/7//7/AAD8//r/+P/2//f/9//3//f/
+P/6//v/+v/4//r//P/8//////////3/+//8//3//f/7//r/+v/8//7/AAADAAUABQAG
AAYABwAEAAMAAwADAAIAAgACAAEA//8BAAEABAAGAAcACAAJAAsADAAOAA8AFAAUABQA
EwASABUAFAAUABUAEwAUABYAFwAXABgAGAAaABoAGgAYABwAHwAhACEAHwAcABkAGQAZ
ABkAGgAaABwAGwAcAB0AHAAbABoAGQAZABoAGQAXABIAEAAMAAkABwAGAAUAAgADAAMA
BAAEAAQABAACAAIABAADAAEA///+//7//f/9//3//f/9//7/AAD///3//f8AAAAAAQAB
AAAA/v/9//v//P/9//7////8//3////+/wAA/f8AAAEAAgADAAIAAwACAAIAAgACAP//
/f///wAAAAAAAAAAAAAAAAEAAgADAAEAAQACAAIAAwADAAIAAgAAAAAAAAAAAAEAAgAE
AAUAAgABAAEAAQACAAIAAgABAAAAAQAAAAAAAgAAAP/////9//3//v/+/wEAAgADAAQA
AgAAAP///v8AAAAA/////wAAAAAAAP7//P/+//7//v/+//////8AAP/////+//z//P/8
//7//P/+//7//v8AAAIAAgD///7///8AAAAAAQAAAP////8AAAIAAgAAAAAA////////
AAD+//v/+//7//z//f/9//3/+//8//7//v8AAAIABgAGAAIAAQABAAAA8v/8//z//P/8
//z//P/8//z//P/9//7///8AAP7//v/+//7/AAAAAAAAAAAAAAAAAAAAAAIAAgACAAIA
///8//n/9v/6//z//v8AAP///f/8//v//v/9/wAABAADAAEAAAABAAEAAAAAAAIAAAAA
AAAA///7//v//f///wEAAwAEAAgACgAKAAkACAAFAAQA///+/wEAAQACAAMAAgAAAAAA
AAD9//z/+//4//n/+v/7//z//P/8//v/+v/6//r/+v/6//n/+f/5//n/+f/5//r/+//8
//r/+v/7//r/+v/6//n/+//7//n/+//1//j/+v/5//X/9f/5/wEACwAVAB8AJgApADEA
RABTAFkAZAB0AHkAdwB5AHkAbgBTADQAHwANAPz/8f/t//L/+/8BAP3//P8DAAgAAgD+
/wAAAgACAAIAAgABAAEA///+//7/////////AQABAAMAAwADAAIAAQABAP///v/9//v/
9//5//r/+//4//b/9f/1//j/+P/0//L/8f/x//D/7//w//H/8//1//X/9P/z//P/8//y
//D/7f/w//H/8//0//T/9P/0//T/8//z//P/8//z//T/9P/y//D/8v/0//T/9v/3//j/
9//1//T/8//x//P/8v/y//T/9//4//r/+//5//r/+v/7//r/+f/5//n//P/8//z/+//7
//3//f8AAAQABQAGAAcABwAGAAYABQAKAAoACgAJAAgACwAKAAoACwAJAAoADAAPAA8A
EAAQABAAEAAQAA4AEgATABMAEQASABIAEgAVABQAEwATABIAEgARABIAEwAQAA8ADgAN
AAwADAAKAAcABQAGAAUABQACAAAA/v/6//z/+//7//r/+v/6//j/+P/6//n/9//1//T/
9P/z//P/8//z//P/9P/2//X/8//z//T/9P/1//X/9f/0//T/8//0//X/9v/3//L/8//1
//T/9//1//n/+//6//n/9v/1//b/9v/2//b/9//1//f/+P/2//b/9v/2//b/9//4//n/
+f/5//r/+v/6//n/9//2//f/+P/5//r/+f/4//j/9//5//n/+v/7//n/+P/3//X/9f/3
//f/+P/2//T/8//z//H/8f/y//L/9v/2//b/9v/1//T/9P/0//L/8v/x//H/9P/0//T/
8v/v//D/7//u//D/8//1//j/9v/1//P/8P/v/+7/7//s/+//8P/x//T/9P/0//H/8P/y
//L/8f/x/+//7//w//L/8v/y//D/8P/v/+//7//w//L/7//v/+//7f/t/+z/6//t/+7/
8P/w//D/8P/y//D/7//v//D/8P/s/+z/7P/s/+z/7P/t/+7/7//w/+7/7v/u/+7/8P/w
//D/8P/v/+7/7f/s/+7/7v/u/+7/7v/u/+7/7v/w//D/8P/w//L/8//0//X/8P/v/+//
7P/r/+v/7f/t/+3/7v/x//L/8f/w/+7/6//s/+//8v/0//f/9//6//r/+f/3//X/9P/2
//L/8v/y/+7/7f/s/+r/6f/q/+v/6//s/+v/6P/o/+r/6v/q/+r/6v/p/+j/6P/m/+b/
5v/n/+f/5//n/+f/5//o/+n/6f/l/+P/4v/h/+X/5//o/+n/6//p/+v/6//s/+r/5//j
/+H/4//n/+3/+f8JABQAGwAhACoANwBLAGAAZgBlAGUAZwBlAFoAOQAeABEA+f/e/9n/
3//i/+f/7f/v//T/+f/0/+7/7P/s//D/8v/0//b/8v/v/+r/5v/p/+v/7P/t/+v/6//t
/+3/7//u/+3/7f/r/+z/7f/t/+3/7//w//H/8//y//L/8//1//b/8//y//H/8f/w/+//
7//v//D/8f/y//L/8v/z//X/9P/y/+//8//1//j/+v/3//T/8f/u/+7/7//w//H/8f/y
//L/8P/y//T/9v/2//j/+f/6//n/9v/2//b/9f/2//b/9//6//n/+P/4//f/+v/8//3/
///9//3//v///wAAAAAAAP///f//////AgAFAAUABQAFAAcACAAKAAsADAAMAAwACwAJ
AA0ADQAOABEADwAQABIAEgARABEAEAASABIAEgAQABIAEwATABEAEwASABEAEwAVABUA
FgAWABUAEwATABMAEAAPAA4ADQAOAA4ADAAJAAgACAAGAAUAAwACAAEA/v/9//v/+v/4
//j/+P/2//b/+P/3//X/8//0//b/9//5//f/9f/z//L/8//z//L/8//2//b/9//3//j/
+P/5//n/+P/3//b/9f/0//f/+//8//r/9//6//v/+f/5//f/9//3//b/9f/0//T/8//2
//j/+v/6//r/+v/3//f/9//3//b/9f/1//T/9//5//r//P/6//r/+v/6//j/+P/5//n/
9v/1//X/9f/1//b/9//3//b/9//2//b/9//2//b/9//z//P/9P/0//X/9P/z//L/9P/0
//X/9v/2//b/9f/1//j/+P/4//b/8//0//P/8v/w/+//7f/s/+7/8f/z//T/9P/0//b/
9P/0//T/9P/2//b/9v/z//L/8v/y//H/8f/z//P/9P/2//T/9P/y//L/8v/x//D/8P/z
//H/8v/z//P/8//y//H/8f/y//T/9P/z//L/8//w//D/8f/z//T/9v/y//H/8P/v/+7/
8P/w//D/8P/w//D/8P/w//H/8v/z//T/9P/0//T/9P/1//b/9//4//X/9P/z//L/9P/0
//P/8//w/+//7P/t//H/8v/y//P/9f/1//T/9P/2//b/9v/2//X/8//z//X/+f/6//v/
+//+//7//v/9//v/+v/5//T/9v/2//X/9f/4//j/9//4//j/9//2//X/8f/w/+//7v/u
/+7/7v/t/+7/7v/u/+7/7f/t/+z/6//s/+3/7v/w//P/8//w/+//7f/t/+7/7//t/+3/
7f/r/+7/7//v//D/8//r/+P/5f/v//f/AQALABYAHQAjACwAPwBPAF4AbgB1AHEAbwBx
AGwAUQAuABcABwD0/+v/6//m/+X/6//x//L/8//0//j/+v/8//v/+v/5//j/+P/5//j/
+P/2//X/8//x//P/8//1//X/+P/4//j/+f/2//b/9v/1//P/9f/2//f/+v/6//v//f/7
//r/9f/y//f/+f/6//v/+v/5//n/+f/4//b/9P/z//r//P/9//3//f/9//7//v/+//7/
/v/+//r/+f/4//f/+f/8//7//v/7//z//f/8//////////3//f/+//////8BAAAAAAAC
AAEAAAAAAP//AgAEAAUABwAFAAUABgAHAAYABgAGAAUABQAHAAcACgAKAAkACAAHAAwA
DgARABMAFQAUABMAEQAPABMAEwAUABUAEwAUABYAGAAZABsAHAAcABwAHAAaABoAGQAX
ABMAFwAYABkAHQAfAB8AIAAgAB8AHQAdAB0AGQAXABUAEwASABIAEAANAAsADAALAAsA
DQAMAAsACAAGAAUABQAEAAIAAgAAAAAAAAD///3/+//8//7///8BAAIAAwAEAAYAAwAB
AP7//f/+//7//////wAAAAABAAEAAQABAAEAAQD+////AQAAAAEA//8DAAUABAADAAAA
//8CAAIAAgACAAMAAQADAAQAAQAAAP///v8AAAMABgAJAAYABQAFAAQAAwADAAIAAgAE
AAQABAAEAAQABAAFAAUAAgABAAEAAQACAAIAAgABAP//AQABAAIAAwACAAIAAwD/////
AAAAAAAAAAAAAAAAAgACAAMABAACAAIAAQABAAAAAAAAAP7//f/+//3//P/9//3//P/8
////AQACAAIAAQAAAAEA/v/8//z//P/+/wAAAAD9//z//P/8//v/+//9//3//v8AAAEA
AgABAAIAAQABAAEAAgAAAPv/+f/3//r/+//7//v/+//8//7//v/8//z//v/8//z//f//
/wAA+v/8//7//v/+//7/AAAAAAAAAAD+//7//v/+//7//v/+//7///8AAAEAAgABAP//
/v/9//3/+//9/wAAAgABAAEAAwAAAP7//f/+/wAAAAAAAP///f/9////AQAEAAUABQAI
AAYABgAFAAQAAwACAP3//P//////AAABAAAA/v/+//7//f/8//v/+P/6//r/+v/6//j/
+P/3//b/9v/2//b/9v/3//f/9//3//f/9//4//n/+//4//f/9//1//b/9//3//n/+f/3
//n/+f/y//L/9f/x/+3/8f/7/wMABwAPABoAIwAtADYARQBXAG4AfgCDAHsAeQB9AHQA
WwA8ACMACQDw/+f/5//o/+v/7//x//T//f8AAAAAAgAAAAAAAAAAAAAA/f/9//v/+v/6
//v/+//7//v/+//9//3/+//6//n/+f/7//z//f/9////AwAGAAkABgACAP///f/7//r/
9f/y//f/+//+/wEAAAD///////////7//f/9/wEAAgACAAEAAgABAAEAAAABAAIAAwAE
AAUABQAFAAUAAQAAAP7/+v/7//7/AQACAAIAAQAAAP3/AAACAAQABQAFAAQABAAGAAQA
BAAFAAUABgAIAAkACwAKAAkACQAJAAoACgAKAAkACQALAAsADgAPAA8ADwAPAA8AEAAS
ABMAFQAUABMAEQAUABkAGgAcABsAFwAWABYAFwAXABgAGAAYABgAGAAWABgAGQAZABcA
HgAgAA==
         </WaveFormData>
      </LeadData>
      <LeadData>
         <LeadByteCountTotal>10000</LeadByteCountTotal>
         <LeadTimeOffset>0</LeadTimeOffset>
         <LeadSampleCountTotal>5000</LeadSampleCountTotal>
         <LeadAmplitudeUnitsPerBit>4.88</LeadAmplitudeUnitsPerBit>
         <LeadAmplitudeUnits>��V</LeadAmplitudeUnits>
         <LeadHighLimit>2147483647</LeadHighLimit>
         <LeadLowLimit>268435456</LeadLowLimit>
         <LeadID>V1</LeadID>
         <LeadOffsetFirstSample>0</LeadOffsetFirstSample>
         <FirstSampleBaseline>0</FirstSampleBaseline>
         <LeadSampleSize>2</LeadSampleSize>
         <LeadOff>FALSE</LeadOff>
         <BaselineSway>FALSE</BaselineSway>
         <ExcessiveACNoise>FALSE</ExcessiveACNoise>
         <MuscleNoise>FALSE</MuscleNoise>
         <LeadDataCRC32>849264622</LeadDataCRC32>
         <WaveFormData>
AgACAAIAAgAEAAQABAAEAAYABgAGAAYABAAEAAQABAAGAAYABgAGAAYABgAGAAYABgAG
AAYABgAEAAQABAAEAAYABgAGAAYABAAEAAQABAAEAAQABAAEAAQABAAEAAQAAwACAAEA
AAAAAAAAAAAAAAMABAAFAAYABgAGAAYABgAEAAQABAAEAAIAAgACAAIABAAEAAQABAAG
AAYABgAGAAYABgAGAAYABAAEAAQABAAEAAQABAAEAAIAAgACAAIAAgACAAIAAgACAAIA
AgACAAQABAAEAAQABAAEAAQABAAEAAQABAAEAAIAAgACAAIAAgACAAIAAgAEAAQABAAE
AAYABgAGAAYABAAEAAQABAACAAIAAgACAAIAAgACAAIAAgACAAIAAgAEAAQABAAEAAYA
BgAGAAYABQAEAAMAAgADAAQABQAGAAQABAAEAAQABAAEAAQABAAGAAYABgAGAAYABgAG
AAYABAAEAAQABAAEAAQABAAEAAUABgAHAAgABwAGAAUABAAGAAYABgAGAAQABAAEAAQA
BgAGAAYABgAFAAQAAwACAAMABAAFAAYABAAEAAQABAAEAAQABAAEAAYABgAGAAYABgAG
AAYABgAGAAYABgAGAAQABAAEAAQABAAEAAQABAAEAAQABAAEAAQABAAEAAQABgAGAAYA
BgAEAAQABAAEAAYABgAGAAYABgAGAAYABgAIAAcABwAHAAYABQAEAAQABwAIAAoACwAM
AA0ADgAPAA4AEAASABMAFQAXABcAGAAWABYAFwAYABcAFQARAA0ADAALAAoACAAHAAUA
///7//j/9//5//z//P/+////AQABAAIAAgACAAAAAAABAAEA//8AAAAAAAABAAEAAAD/
/wEAAQABAAEAAQAAAAAAAAAAAAAAAAAAAAAAAAAAAAAAAAD8//3///8BAAMABQAFAAMA
AQD5/+7/6v/s//D/6v/a/8r/uP+k/5j/jv+F/3n/b/9m/2L/ZP9z/4b/nf+x/7//x//R
/9z/5P/q/+//9P/5//3////+////AQACAAMABQAGAAcABwAHAAUABgAGAAcABwAHAAcA
BwAIAAgACAAIAAYABwAIAAgACgALAAsADAAMAAwACwALAAsACwALAAwADAAMAAwADAAK
AAoACQAJAAsACwALAAsACwAMAAwADAAMAAwADAAMAAwADAAMAAwADAAMAAsACwANAA0A
DQANAAwADAALAAsADAAMAAsACwAKAAoACQAJAAkACQAIAAgACgAKAAoACQAJAAkACQAJ
AAkACQAHAAcACQAIAAgACQAHAAcABQAFAAcABwAGAAYABAAEAAMAAwAEAAQABAAEAAQA
AgACAAIAAQAAAP7//f8AAAAA///+//7//v/+//z//v/+//7///8BAAEAAQABAAIAAgAC
AAQAAgACAAMABQAEAAUABQAFAAgACQAJAAoACwALAAsADAAMAAwADAAMAA0ADQAOAA4A
DAAMAAwADAAOAA4ADgAOABAAEAAQABAADwAPAA8ADwANAA0ADQANAA8ADwAPAA8ADwAP
AA8ADQAPAA8AEAAQAA0ADQANAA4ADgAOAA0ADQAPAA4ADgAPAA8ADgAOAA8ADwAPAA4A
DgAMAAwADAANAA0ADQANAA0ADwAPAA8ADwAPAA8ADwAPAA0ADQANAA0ADAAMAA0ADQAN
AA0ADAAMAA0ADQANAA0ADgANAA4AEAAOAA4ADgAOAAwADAAMAAwADQANAA0ADQALAAwA
DAAMAA4ADgAOAA4ADgAOAA4ADgAOAA4ADgAOABAAEAAQABAADgAOAA4ADgANAA0ADgAO
AA4ADgAOAA4ADgAOAA0ADQAPABAAEAAQAA4ADgANAA0AEAAQABAAEAAQAA4ADgAPAA8A
DgAOAA8ADwAPABAAEAAQABAAEAAPAA0ADAAMAAsADwAQAA4ADgAOAA4ADgAOAA4ADgAO
AA4ADgAOAAwADAAMAAwADAAMAAwADAAMAAwADAAMAAwADAAMAAwADAAMAAwADAAKAAoA
CgAKAAwADAAMAAwACgAKAAoACgAKAAoACgAKAAoACgAKAAoACAAIAAgACAAKAAoACgAK
AAoACgAKAAoACAAIAAgACAAGAAYABgAGAAYABgAGAAUABgAHAAgACQAJAAoACgAKAA0A
DQANAA0ADwARABAAEgAVABUAFgAZABcAGAAZABoAGAAWABUAEwAQAA0ADQALAAoACAAG
AAMA///9//j/9f/3//r/+//+/////////wAA///+//3//P/7//v/+//8//z//P/9//3/
/P/7//v/+//5//n/+f/4//r/+v/6//r/+v/6//r/+v/6//r/+v/6//v/+//7//v/+//7
//n/9//x/+b/3v/g/+b/5P/W/8b/uP+m/5j/kP+J/3//c/9m/17/ZP9x/4T/lf+l/7P/
vf/H/9D/1v/c/+H/6v/v//P/9f/0//X/9//4//n/+//6//v/+//7//3//v/+/////v/9
//z/+//+//7//v/+//z//f/+//7//v//////AAAAAAAA//////3//f/9//7//v/+//7/
/v/+//7//f/9//3//f/9//3//f/+//7//v/+//7//v/+/wAAAAAAAAAA/v/+//3//f/9
//3//f/9/wAAAAD//////P/8//v/+//+//7//f/9//v/+//6//r/+P/4//j/9//3//f/
9//3//n/+f/3//f/9//2//b/9//1//X/8//z//P/8//y//L/9P/0//P/8//w//D/8P/w
//D/7v/u/+7/8P/w/+//7//u/+7/7f/s/+7/7v/u/+z/7P/s/+z/7f/t/+3/7f/t/+7/
7v/u//D/7v/u/+//8f/0//X/9f/1//b/9//3//j/+f/5//n/+v/6//r/+v/6//v/+//8
//z//P/8//z//P/8//z//P/8//7//v/+//7////////////9//3//f/9//3//f/9//3/
/f/9//3/+//7//v//P/8//3//f/9//7//P/8//v/+//7//r/+v/7//n/+P/4//n/+f/5
//j/+P/6//r/+v/7//n/+f/5//n/+f/5//n/+f/7//v/+//7//v/+//7//v/+v/6//v/
+//7//v/+v/6//n/+f/5//n/+//5//n/+v/6//r/+v/6//j/+P/4//j/+f/5//n/+f/5
//r/+v/6//r/+v/6//r/+v/6//r/+v/4//j/+P/4//j/+P/4//j/+v/6//r/+v/4//f/
9//2//j/+P/4//j/+v/6//n/+f/3//j/+P/4//j/+P/3//f/+P/4//j/+P/4//b/9v/3
//n/+P/4//n/9//3//j/+P/4//j/+P/3//b/9v/3//f/9//4//j/+P/4//j/9v/2//b/
9v/4//j/+P/4//j/+P/4//j/+P/4//j/+P/4//j/+P/4//b/9v/2//b/+P/4//j/+P/4
//j/+P/4//j/+P/4//j/+P/4//j/+P/2//b/9v/2//b/9v/2//X/9//3//f/9//1//b/
9v/2//n/+f/5//n/+//7//j/+P/8//3///8DAAUABgAHAAgACAAIAAkACQAIAAcACQAJ
AAYABAACAP///P/5//P/7//w//D/7v/u/+7/7//w//L/9f/2//f/+P/4//f/9v/2//P/
8v/y//H/8f/x//L/8//z//P/8//y//L/8v/y//L/8P/w//D/8P/y//L/8v/y//H/8//1
//X/8f/z//P/7//n/97/2P/a/97/2P/M/77/rP+e/5b/lv+P/4X/e/9w/2z/cP9//5D/
n/+t/7X/v//J/9D/2P/e/+P/6P/r/+//8f/w//H/8f/y//P/9f/4//n/+f/5//n/+v/6
//v/+//7//v/+//8//z//P/8//7///8AAAAAAAABAAEAAgACAAIAAQABAP///////wAA
AAAAAAAAAAACAAIAAQABAAMAAwADAAMAAgACAAEAAAACAAIAAgACAAIAAgACAAIAAgAC
AAEAAQABAAEAAQABAAIAAgABAAEAAQACAAIAAwAEAAQAAwADAAAA///9//z//P/8//z/
+//9//3//f/9///////9//3/+//6//r/+//5//n/9//3//f/9//2//b/9v/2//X/9f/0
//T/9P/0//b/9P/0//T/9P/0//P/8//y//L/8f/w/+7/7v/u/+z/8P/w//D/8f/v/+//
7//v//L/8v/y//T/9v/2//f/+f/4//n/+f/5//3///8AAAIAAQABAAEAAgACAAIAAgAC
AAMAAwAEAAQABAAEAAQABAAEAAQABAAEAAQABAAEAAQABwAHAAcABwAFAAUABQAFAAcA
BwAHAAcABwAHAAcABQADAAMABAAEAAMAAwADAAQABAAEAAMAAwAFAAQABAAFAAUABAAE
AAUABQAFAAQABAACAAIAAgADAAMAAwADAAMAAwADAAMAAwAFAAUABQAFAAUABQAFAAUA
BAAEAAUABQAFAAUABAAEAAMAAwADAAMABQADAAMABAAEAAQABAAEAAIAAgACAAIAAwAD
AAMAAwABAAIAAgACAAMABAAFAAYABgAGAAYABgADAAIAAQAAAAIAAgACAAIABAAEAAQA
BAADAAMABAAEAAQABAAEAAQABAAEAAMAAwADAAQABAAEAAQABAADAAMABgAGAAYABgAG
AAQABAAFAAMAAgACAAMAAwADAAQABAACAAIAAgABAAEAAgAEAAUABQAEAAIAAgACAAIA
BAAEAAQABAAEAAQABAADAAUABQAFAAUABQAGAAYABgAHAAcABwAHAAQAAwD///7/AAD/
////AQABAAIAAwAEAAQABgAJAAsADQANABAAEQATABQAFQAVABIAEQANAAsABgAEAAAA
/v/7//v/+//8//r/+v/6//r//f/9//3//v8AAAAAAQABAAAA////////AQABAAEAAAD+
//7//v/+//7//v/+//7//v/+//7//v////3/+//9////AQABAP//9//s/+j/6P/q/+j/
3P/M/7r/qP+i/6T/nf+P/4X/fP92/3r/g/+S/6X/tf+//8n/1f/c/+L/5v/r//L/9//6
//3//f///wEAAgADAAUABgAHAAcABwAFAAYABgAHAAkACQAJAAkACgAKAAoACgAMAA0A
DgAOAA4ADwAPABAADwAOAAwACwANAA0ADQAOAA4ADgAOAA4ADgAOAA0ADQANAA0ADQAN
AA0ADgAOAA4AEAAQABAAEAAOAA4ADgAOABAAEAAPAA8ADQANAA0ADQAOAA4ADQANAAwA
DAALAAsADAAMAAsACwALAAsACgAKAAgACAAIAAcABQAFAAUABQAHAAcABQAFAAUABAAE
AAUAAwADAAEAAQADAAMAAgACAAIAAgABAAEAAAAAAAAAAAD+//z//P/8//3//v/+////
///+//z/+v/8//z//P/6//z//P/8//3/+//7//v/+//8//z//P/+/wAAAAABAAMABAAF
AAUABQAGAAcABwAIAAkACQAJAAoADAAMAAwADAALAAsADAAMAAwADAAMAAwADgAOAA4A
DgAMAAwADAAMAA8ADwAPAA8ADwAPAA8ADwANAA0ADQANAA4ADwAQAA8ADgANAA0ADAAL
AAsACwAMAAwADAALAAsADQAMAAwADQALAAoACgALAAsACwAKAAoACgAKAAoACwALAAsA
CwALAAsACwALAAsACwALAAsACwALAAsACwALAAoACgALAAsADQANAAwADAALAAsACwAL
AAsACQAJAAoACgAKAAoACgAMAAwADAAMAAoACQAIAAcACQAKAAoACgAKAAoACgAKAAoA
CgAKAAoACgAKAAoACgAMAAwADAAMAAoACgAKAAoACQAJAAoACgAMAAwADAAMAAoACgAJ
AAkABwAIAAgACAAKAAoACQAJAAwADAAMAAwACgAIAAgACQALAAoACgALAAkACQAKAAoA
CgAKAAoACQAIAAgACQAJAAkACAAIAAgACAAIAAgACAAIAAgACAAIAAgACAAKAAoACgAK
AAoACgAKAAoACAAIAAcABwAJAAkACQAJAAgACAAIAAkACQAJAAkACQAJAAYABgAGAAMA
AwAFAAUABgAHAAgACgAMAA8AEQARABMAFgAXABgAGQAaABoAFgAVAA8ACwAKAAkABgAF
AAMAAgABAAEAAAACAAIAAgADAAMAAwAEAAQABAAFAAUABAAEAAUABgAHAAQAAwABAAAA
AgACAAIAAgACAAIAAgACAAIAAgACAAEAAwABAAMAAwABAAEAAQD9//T/8P/w//T/8P/i
/9D/vP+o/5r/kv+L/4H/d/9q/2D/YP9t/4D/lf+p/7n/xf/P/9b/3v/k/+n/7v/z//r/
/f/9////AQACAAMABQAFAAUABAADAAUABgAGAAcABQAFAAUABQAIAAgACAAIAAYABwAI
AAgACAAJAAkACgAKAAoACQAJAAkACQAJAAoACAAIAAgACAAIAAgABwAHAAkACQAJAAkA
BwAIAAgACAAKAAoACgAKAAgACAAIAAgACgAKAAkACQALAAsACwALAAoACgAJAAkACgAK
AAkACQAIAAgABwAHAAkACQAIAAgABgAGAAYABQAHAAcABwAHAAYABQACAAEAAwACAAIA
AwABAAEA/////wEAAQAAAAAAAAAAAP/////7//r/+f/4//r/+P/4//j/+v/6//n/+f/6
//r/+f/4//r/+v/6//j/+f/4//f/9//5//n/+f/5//j/+P/4//r/+v/6//v//f8AAAEA
AQABAAIAAwADAAQAAwADAAMABAACAAIAAgACAAUABQAGAAYABgAGAAYABgAGAAYABgAG
AAYABgAGAAYABwAHAAcABwAHAAcABwAHAAUABQAFAAUABQAFAAUAAwAFAAUABgAGAAUA
BQAFAAYABAAEAAMAAwADAAIAAgADAAMAAgACAAMAAwADAAIAAgACAAIAAgADAAMAAwAD
AAMABQAFAAUABQADAAMAAwADAAMAAwADAAMAAgACAAMAAwAFAAUABAAEAAUABQAFAAUA
BQADAAMABAACAAIAAgACAAIAAgACAAIAAwADAAMAAwABAAIAAgACAAIAAgACAAIABAAE
AAQABAAEAAQABAAEAAQABAAEAAQAAgACAAIAAgABAAEAAgACAAIAAgACAAIABAAEAAMA
AwADAAQABAAEAAIAAgABAAEAAgACAAIAAgACAAAAAAABAP///v/+/////////wAAAAAC
AAIAAgABAP7//v//////AQAAAAAAAAAAAAAAAgACAAIAAgACAAIAAgACAAAAAAAAAAAA
AAAAAAAAAAACAAIAAgACAAIAAgACAAIAAAAAAAAAAAAAAAAAAAAAAP//////////////
/wAAAAAAAAEAAQABAAMAAwADAAAA///+//z/+///////AAABAAAAAgAEAAcACgALAAwA
EAASABQAFQAWABUAEAANAAcAAQAAAAAA/v/8//v/+//7//z//P/8//z//P/9//3//f/+
//7//v///////v/9//3//f/9//3//f/+//7//v/+//z//P/8//z/+v/6//r/+v/6//n/
+//9/////f/9/wEAAQD7//L/6P/k/+r/6v/e/8z/uv+k/5D/gP93/23/Yf9Y/1L/Uv9h
/3j/jf+h/7H/v//H/9L/2v/g/+f/7P/x//b/+f/5//v/+//8//3///8AAAEAAQABAAEA
AgACAAMABQAFAAUABQAEAAQABAAEAAQABQAGAAYABgAHAAcACAAIAAgABwAHAAUABQAF
AAYABgAGAAYABgAIAAgABwAHAAUABQAFAAUABwAIAAgACAAGAAYABgAGAAQABAAEAAQA
BgAGAAUABQAFAAUABQAFAAYABgAFAAUABAAEAAMAAwAEAAQAAwADAAQABQAFAAYABAAE
AAQAAwABAAEAAQABAAEAAQD////////+//7///8BAAEA///////////+//7//v/+//3/
/f/6//r/+v/6//r/+P/4//j/+v/6//n/+f/4//j/9//2//f/+P/5//j/9//2//X/9f/1
//X/9f/1//j/+P/4//r/+v/6//v//f/+///////////////+//7/////////AAACAAIA
AgACAAMAAwAEAAQAAgACAAIAAgACAAIAAgACAAIAAgACAAIABQAFAAUABQADAAMAAwAD
AAMAAwADAAMAAwADAAMAAQABAAEAAgACAAEAAQABAAIAAgACAAEAAQADAAIAAgADAAEA
AAAAAAEAAQABAAAAAAACAAIAAgADAAEAAQABAAEAAQABAAEAAQADAAMAAwADAAMAAwAD
AAMAAAAAAAEAAQABAAEAAAAAAAEAAQABAAEAAQD/////AAD+//7//v/+////AAABAAIA
///////////9//7//v/+//7//v/+//7/AAAAAAAAAAAAAAAAAAAAAP7//v/+//7//v/+
//7//v//////AAAAAAAAAAAAAAAAAAAAAP///////wAAAAAAAAAAAAD/////AAAAAAAA
AAD+//z//P/9/////v/+/////f/9//7//v///wAAAQABAAAAAAABAAEA+//+/wAAAAAA
AAAAAAAAAAAAAAD+//7//v/+//7//v/+//7/AAAAAAAAAAD+//7//v/+/wAAAAAAAAAA
///+//3//P/+//7//v/+//7//f/9//3/////////AAD+//7///////3//f/9//3/+v/6
//r/+f/3//n/+f/6//z//v8BAAQACQALAAsACwAMAA0ADgAOAA4ADQAIAAUA///7//r/
+v/2//b/9f/1//f/+P/4//j/+P/4//n/+f/5//r/+v/6//v/+//6//n/+f/5//n/+f/5
//j/+P/4//j/+P/4//j/9v/2//b/9v/0//T/9//3//n/+f/7//v/+//5//P/6P/i/+T/
6v/k/87/uv+o/5T/hP96/2//Y/9Z/1L/Tv9W/2v/gv+V/6n/uf/D/8n/0v/c/+L/4//o
/+3/8v/1//X/9//3//j/+f/7//z//f/9//3//f/+//7//////////////wAAAAAAAAAA
AQADAAUABgAGAAcABwAIAAgACAAHAAcABwAHAAcACAAGAAYABgAGAAcACAAIAAkACQAJ
AAkACQAHAAgACAAIAAoACgAKAAoACgAKAAoACgAKAAoACQAJAAkACQAJAAkACgAKAAkA
CQAGAAYABQAFAAYABgAFAAUABwAHAAYABgAGAAYABgAFAAUABQAFAAUAAwADAAEAAQAD
AAIAAgADAAUABQADAAMAAQABAAAAAAAAAAAA//////7//v/+//7/AAD+//7//v/8//z/
+//7//z//P/7//r//P/8//z/+v/8//z//P/9//v/+//7//v//P/8//z//v/+//7///8B
AAIAAwADAAMAAgADAAMABAADAAMAAwAEAAQABAAEAAQABwAHAAgACAAGAAYABgAGAAYA
BgAGAAYABgAGAAYABgAHAAcABwAHAAcABwAHAAcACQAJAAkACQAHAAcABwAFAAUABQAG
AAYABwAHAAcACAAGAAYABQAFAAcABgAGAAcABwAGAAYABwAFAAUABAAEAAYABgAGAAcA
BwAHAAcABwAHAAcABwAHAAUABQAFAAUABQAFAAUABQAGAAYABwAHAAUABQAEAAQABwAH
AAcABwAGAAMAAgACAAQABAAEAAQABAAEAAQABAAFAAUABQAFAAMABAAEAAQABAAEAAQA
BAAEAAQABAAEAAUABgAHAAgABwAGAAUABAAEAAQABAAEAAUABQAGAAYABAAEAAQABAAG
AAYABQAFAAMABAAEAAQABAAEAAMAAwAEAAQABAAEAAQAAgACAAMAAQAAAAAAAQADAAMA
BAAEAAQABAAEAAMABAAEAAUABQADAAIABAAEAAQABAAEAAQABAAEAAIAAgACAAIAAgAC
AAIAAgACAAIAAgACAAIAAgACAAIAAgACAAIAAgAEAAQABAAEAAUABQAFAAUAAgABAAEA
AAACAAMAAwADAAEAAQABAP7/AAAAAP////8BAAEAAgADAAYACAAKAA0AEAARABIAFgAW
ABYAFQAUABAACgAGAP///P/8//3//P/+//3//f/9//z//P/8//z//f///wAAAQAAAAAA
AAABAAEAAAD////////////////+//7//v/+/wAAAAAAAAAAAAAAAAAAAAAAAP///f/7
/////////////f/5/+7/5v/q/+z/5P/U/8T/sP+a/4r/gP91/2v/Y/9c/1z/ZP91/4r/
n/+z/7//yf/T/97/5P/o/+v/7v/z//r//f/9/////v/+//7///8CAAMAAwADAAEAAgAC
AAMAAwADAAMAAwAEAAQABAAEAAQABQAGAAYABgAHAAcACAAKAAoACQAJAAcABwAHAAgA
BgAGAAYABgAIAAgABwAHAAUABQAFAAUABgAIAAkACgAHAAYABQAEAAYABgAGAAYABAAE
AAMAAwAEAAUABgAHAAgACAAHAAcABAAEAAMAAwAEAAQAAwADAAMAAwACAAIAAgACAAIA
AQABAAEAAQABAAEAAQD//////f/8//z//f/9//3/+//7//3//f/8//z//P/8//v/+//4
//j/+P/4//r/+P/4//j/9v/2//X/9f/2//b/9f/0//b/9v/2//T/9v/2//b/9//1//X/
9f/1//b/9v/2//j/+P/4//n/+//+//////////7//////wAAAQABAAEAAgAAAAAAAAAA
AAEAAQACAAIAAgACAAIAAgACAAIAAgACAAAAAAAAAAAAAQABAAEAAQD//////////wAA
AQACAAMAAQABAAEA////////AAAAAP///////wAAAAAAAP/////9//z//P/9/////v/+
//////////7//v8AAAAAAAABAAAA///+//3////////////9//3//f/9////////////
/v/+///////9//3//P/8//3//f/9//3////9//3//v/8//z//P/8//z//P/8//z//f/9
//3//f/9//7//v/+//z//P/8//z/+v/6//r/+v/6//r/+v/6//z//P/8//z//v/+//7/
/v/9//3//v/+//z//P/8//z//P/8//v/+//9//7//v/+//7//v/9//3//f/8//v/+v/7
//r/+//9//3//P/8//3//P/7//v/+v/6//r/+v/5//r/+v/7//v//f/8//z//P/8//z/
/P/8//z//P/8//z//P/8//7//v/+//7//v/+//7//v/8//z//P/8//r/+v/6//r//P/8
//v/+//7//v/+//7//r/+v/6//v/+//7//v/+//9//r/+v/6//n/+f/7//v//v///wAA
AgAEAAcACQAJAAsADgAPABAADgAOAA0ACAAFAP//+//6//r/+P/4//f/9f/1//b/9v/4
//j/+P/5//r/+//9//7//P/9//3//P/7//v/+//7//3//f/8//z//P/8//z//P/8//z/
/P/8//7//v/+//3//f/9//3////////////9//L/6P/k/+j/7P/m/9b/xP+y/6L/mv+Z
/4//g/94/3D/bv95/4j/m/+r/7f/wf/L/9b/3P/g/+f/7v/1//j/+//7//3//v8AAAIA
BQAFAAUABAADAAUABgAGAAcACQAJAAkACQAIAAgACAAIAAoACwAMAAwACgALAAsADAAO
AA4ADQANAA8ADwAPABAADwAOAA0ADAAKAAoACQAJAAoACwAMAA0ACwAMAAwADAAOAA4A
DgAOAAwADAAMAAwADgAOAA0ADQANAA0ADQANAA4ADgANAA0ADAAMAAsACwAOAA4ADQAN
AAsACwAKAAoACgAKAAoACQAJAAkACQAJAAkACQAHAAcABQAEAAQABQAEAAMAAAD//wAA
AQABAAIABAAEAAMAAwAAAAAAAAAAAAIAAAAAAAAAAAAAAP////8AAAAA///+//7//v/+
//z/AAAAAAAAAQABAAEAAQABAAIAAgACAAQABAAEAAUABwAIAAkACQAJAAoACwALAAwA
DwAPAA8AEAAQABAAEAAQABEAEQASABIAEAAQABAAEAARABIAEwAUABQAFAAUABQAFAAT
ABIAEQASABMAFAAVABcAFwAXABcAFQAVABUAEwARABEAEgASABEAEQARABIAFAAUABMA
EwARABAAEAARABEAEAAQABEAEQARABAAEAASABIAEgATABMAEwATABMAEwATABMAEwAT
ABMAEwATABMAEwATABMAEAAQABEAEQATABMAEgASABEAEQARABEAEQAPAA8AEAASABIA
EgASABAAEAAQABAAEQARABEAEQATABQAFAAUABMAEgARABAAEgASABIAEgASABIAEgAS
ABIAEgASABIAEgASABIAEgARABEAEgASABQAFAAUABQAEgASABEAEQARABIAEgASABQA
FAATABMAEgASABIAEgASABAAEAARAA8ADgAOAA8AEAARABMAFAASABIAEgARABIAEgAT
ABMAFQAUABMAEgARABAAEAAQABAAEAAOAA4ADgAOAA8AEAARABIAEgASABIAEgAQAA8A
DwAPABEAEQARABIAEAAQABEAEQAPAA8ADwAPAAwADAAMAAsADQAPAA8AEAARABIAFAAW
ABkAGwAbABsAIAAhACIAIgAkACMAHgAbABUAEQAQABAADQAMAAoACQAJAAoACgAKAAkA
CAAIAAcACgAMAA0ADgAPAA8ADgANAAsACwALAAsACwAKAAoACgAKAAoACgAKAAwADAAM
AAwADAAKAAkACQALAAsACwALAA0ADQAFAPr/8v/y//b/9P/o/9r/yv+4/6z/qv+n/5n/
jf+E/4D/fP+F/5b/qf+3/8X/0f/b/+T/7P/y//X/+v/9/wQABwAHAAkABwAIAAkACwAO
AA8ADwAPAA8AEAAQABEADwAPAA8ADwASABIAEgASABQAFQAWABYAFQAVABQAFAASABIA
EQARABIAEwAUABYAFgAWABYAFgAUABQAEwATABUAFQAVABUAFQAWABYAFgAWABYAFgAW
ABYAFgAWABYAFAAUABMAEwARABEAEQARABQAFAATABMAFAAUABMAEwATABIAEAAPABEA
EQAQABAAEAAQABAADwAPAA8ADwAPAA8ADwANAA0ADQAMAAwADQAPAA8ADQANAAsACwAK
AAoACgAKAAkACQAKAAoACgAKAAoACAAIAAgABgAGAAUABQAGAAYABQAEAAQABAAEAAIA
BgAGAA==
         </WaveFormData>
      </LeadData>
      <LeadData>
         <LeadByteCountTotal>10000</LeadByteCountTotal>
         <LeadTimeOffset>0</LeadTimeOffset>
         <LeadSampleCountTotal>5000</LeadSampleCountTotal>
         <LeadAmplitudeUnitsPerBit>4.88</LeadAmplitudeUnitsPerBit>
         <LeadAmplitudeUnits>��V</LeadAmplitudeUnits>
         <LeadHighLimit>2147483647</LeadHighLimit>
         <LeadLowLimit>268435456</LeadLowLimit>
         <LeadID>V2</LeadID>
         <LeadOffsetFirstSample>0</LeadOffsetFirstSample>
         <FirstSampleBaseline>0</FirstSampleBaseline>
         <LeadSampleSize>2</LeadSampleSize>
         <LeadOff>FALSE</LeadOff>
         <BaselineSway>FALSE</BaselineSway>
         <ExcessiveACNoise>FALSE</ExcessiveACNoise>
         <MuscleNoise>FALSE</MuscleNoise>
         <LeadDataCRC32>892837499</LeadDataCRC32>
         <WaveFormData>
CgAKAAoACgAKAAoACgAKAAsADAANAA4ADAAMAAwADAAKAAoACgAKAAwADAAMAAwADAAM
AAwADAAKAAoACgAKAAoACgAKAAoACAAIAAgACAAIAAgACAAIAAYABgAGAAYABgAGAAYA
BgAEAAQABAAEAAYABgAGAAYABgAGAAYABgAEAAQABAAEAAIAAgACAAIAAgACAAIAAgAE
AAQABAAEAAQABAAEAAQAAgACAAIAAgACAAIAAgACAAAAAAAAAAAAAgACAAIAAgAAAAAA
AAAAAAIAAgACAAIAAgACAAIAAgACAAIAAgACAAAAAAAAAAAAAAAAAAAAAAAAAAAAAAAA
AAIAAgACAAIAAgACAAIAAgAAAAAAAAAAAAAAAAAAAAAAAgACAAIAAgACAAIAAgACAAIA
AgACAAIAAgACAAIAAgAEAAQABAAEAAMAAgABAAAAAAAAAAAAAAAAAAAAAAAAAAIAAgAC
AAIAAgACAAIAAgABAAAA///+////AAABAAIAAAAAAAAAAAACAAIAAgACAAAAAAAAAAAA
AgACAAIAAgABAAAA///+/wAAAAAAAAAAAAAAAAAAAAAAAAAAAAAAAAAAAAAAAAAAAgAC
AAIAAgACAAIAAgACAAAAAAAAAAAAAAAAAAAAAAAAAAAAAAAAAAAAAAAAAAAAAgACAAIA
AgABAAAA///+////AAABAAIAAAAAAAAAAAACAAIAAQABAP//////////AQACAAQABQAH
AAcABwAIAAoACQAJAAoACgAKAAwADQALAA0ADgAOAAwADAANAA0ADgAQABAAEAAMAAoA
BQACAAEAAAAAAAEAAgD//////P/+//3//P/8//z//P/8//r/+v/6//r/+v/4//j/+P/4
//b/9v/2//b/+P/3//f/9//3//f/+P/4//r/+//7//v//f/5//n///8CAAoAFAAjADIA
PgBIAFQAVABBACkAFQABAOj/xf+X/3H/Xf9T/03/UP9a/2H/aP93/3z/ev+A/5X/rv/D
/9L/3f/j/+v/9P/4//v//f///wIAAgAEAAQABAAGAAgACAAIAAcACAAIAAgACgAKAAoA
CgALAA0ADQANAAwADAALAAoADAANAA8ADwAQABAADwAPAA8ADwAQABAAEAASABIAEgAS
ABMAEwATABIAEgARABEAFAAWABYAFQAVABUAFQAWABcAFwAXABcAGAAYABgAGAAbABsA
HAAcABwAGwAaABkAGwAcABwAHQAbAB0AHQAdAB0AHgAeAB4AIgAiACIAIgAiACQAJQAl
ACMAJAAkACUAJwAnACkALAAsACoAKgAqACkAKQApACoAKwArACsAKwArACsAKwArACsA
KgApACgAJQAkACMAIwAiACAAHwAeABwAHAAbABkAGQAZABoAGwAbABsAGwAbABsAGwAb
ABwAGgAaABoAGgAaABoAGgAYABkAGgAaABsAHQAcABoAGQAXABYAFgAVABIAEQARABEA
EgARABEAEQAPAA8ADwAPABEAEAAQAA8ADwAPAA8ADwAQABAADwAPABAAEAAQABEAEQAQ
ABAAEAASABIAEwAUABMAEgASABEAEwATABMAEwAUABMAEwATABMAEwATABUAEwATABQA
FQATABEAEQARABEAEQASABMAEwATABMAEwAVABUAFQAVABMAEwATABMAEQARABEAEQAS
ABIAEQAQABAAEAAPAA8AEQAQABAAEQARABEAEQARABAADwAOAAsADQAOAA4ADgAOAA4A
DgAOAAwADAAMAAwADAAMAAwADAALAAoACgAKAAwADAAMAAwACgAKAAoACgAKAAsACwAK
AAgACQAKAAoACQAKAAoACwAJAAoACgAKAAwACwALAAsADQANAA0ADQALAAoACgALAAsA
CwAKAAoACwALAAwADAAKAAoACgAKAAgABwAGAAUACAAKAAoACgAKAAoACgAKAAoACgAK
AAoACgAKAAgACAAIAAgACgAKAAoACgAKAAoACgAKAAoACgAKAAoACQAIAAcABgAGAAYA
BgAGAAYABgAGAAYACAAIAAgACAAGAAYABgAGAAYABgAGAAYABAAEAAQABAAGAAYABgAG
AAYABgAGAAYABQAEAAMAAgAEAAQABAAEAAIAAgACAAIAAwADAAMAAwADAAMABAAEAAYA
BwAIAAkACwAMAAwACwALAAwADAAMAA4ADwAPABEADwAOAA0ADAAPAA8AEAASABAADgAM
AAoABgAEAAEA/v8AAAEAAQD//////P/8//v/+v/6//r/+v/4//b/9v/2//b/9v/2//b/
+P/4//j/+P/2//b/9v/1//X/9f/1//X/+P/4//j/+f/5//n/+f/5//n/+//+/wQADgAb
ACgANABCAFIAUgBBACsAEwD9/+j/yf+b/2//Wf9L/0X/SP9K/1P/Yv9v/3T/cv92/4v/
pP+3/8b/1f/d/+P/6P/u//P/9f/3//r//P/+//7//v/9//7//f/8////AgAEAAYABAAE
AAQABAAFAAcABwAHAAUABgAGAAYABgAHAAkACQAIAAgABwAHAAUABQAGAAYACAAKAAoA
CgAKAAsACwALAAwADAALAAsACgAMAAwACwALAAsACwAMAA8ADwAPAA8ADgAOAA4ADgAP
AA8AEAAQABMAEwATABMAEQASABIAEwATABUAFQAVABUAFgAWABYAFgAWABYAFgAYABoA
GwAbABsAHAAcAB0AGwAbAB0AIAAgAB4AHgAeAB8AHwAfACAAIQAhACEAIQAhACEAIQAh
ACEAIAAfAB4AGwAaABkAGQAYABYAFQAUABQAFAATABEADQANAA4ADwANAA0ADQANAA8A
DwAPABAADgAOAA4ADgAPABAAEQAQABAAEAAPAA8ADwAOAAwACwAKAAoACwALAAgABwAH
AAcABgAFAAUABQADAAMAAwADAAUABAAEAAMAAwADAAMAAwACAAIAAQABAAIAAgACAAMA
BQAEAAQABAAEAAQABQAGAAYABgAHAAcABQAFAAUABQAGAAUABQAFAAUABQAFAAcABQAF
AAYABwAHAAUABQAFAAYABQAFAAUABQAFAAUABQAFAAUABQAFAAMAAwADAAMAAwADAAMA
AwACAAIAAQAAAAIAAgABAAEAAQAAAAAAAQD///////////3//f/9//v/+//8//z//P/8
//z//P/8//z//P/8//z//P/8//z//P/7//r/+v/6//j/+P/4//j/+v/6//r/+v/4//n/
+f/4//b/9//4//j/+P/4//f/9//3//j/+P/4//j/9//3//f/9f/1//X/9f/3//b/9v/3
//n/+f/4//j/9//3//j/+P/2//b/9v/2//X/9f/1//X/9v/2//b/9v/2//b/9v/2//b/
9v/2//b/9v/2//b/9v/2//b/9v/2//b/9v/2//b/9v/2//b/9v/2//b/9v/2//b/9v/0
//T/9P/0//b/9v/2//b/9P/0//T/9P/0//T/9P/0//T/9P/0//T/8//z//P/8//1//X/
9v/2//X/9f/1//X/9//4//j/9//4//r/+//8/wAAAQABAAMAAQAAAP///v/+//3//f/+
//7//v/+//7//f/8//r/+P/2//X/8//v//D/7v/v/+//8P/w//D/8P/w/+7/7v/u/+3/
7P/r/+r/7P/s/+z/7P/q/+r/6v/p/+v/6//r/+v/6v/q/+r/6//t/+3/7f/t/+//8f/2
//7/CAAXACgANgBIAFQATAAzABkA/f/l/8r/pf91/1H/Pf8z/y//NP8+/03/YP9p/2b/
ZP9y/4//pv+3/8T/0f/X/9v/4P/m/+n/6//t//D/8P/y//L/8v/0//b/9v/2//b/+P/5
//r//P/8//z//P/8//3//P/7//3//v/+//7//P/9///////+//7//f/9//3//f/+//7/
/v8AAAAAAAD+/////////wIAAgABAAEAAAACAAIAAQABAAEAAQACAAUABQAFAAUABAAE
AAQABAAFAAUABgAGAAkACQAJAAkACQAKAAoACwALAA0ADQANAAwADAALAAoADgAOAA4A
DgAOABAAEQARABMAFAAUABUAEwATABUAGAAYABYAFgAWABcAFwAXABgAGQAZABkAGQAZ
ABkAGQAZABkAGAAXABYAFQAUABMAEwAQAA4ADQAMAAsACgAIAAUAAwADAAQABQADAAMA
AwADAAMAAwADAAQABQAGAAcACAAGAAYABgAEAAQABAADAAMAAwACAAAA///9//z//P/7
//z/+//7//v/+P/3//f/9//3//f/9//3//X/9P/0//P/9f/1//X/9f/0//T/8//z//X/
9v/3//n/+f/4//j/+P/2//b/9//4//b/9v/3//f/9//3//f/9//3//f/+P/5//v/+//7
//3//P/7//v/+//6//f/9v/1//f/9//4//n/+P/3//b/9f/2//f/+P/5//f/9//3//f/
8//z//P/8//0//T/8//y//T/9P/z//P/8//y//L/8//x//H/8f/x//H/8f/x/+//7//w
//D/8P/u/+7/7v/u//D/8P/w//D/8P/w//D/8P/t/+z/7P/s/+7/7v/u/+7/7v/u/+7/
7v/s/+3/7f/s/+z/7f/u/+7/7P/s/+v/6//t/+7/7v/u/+7/7f/t/+3/7f/t/+3/7f/t
/+z/7P/t/+v/6//q/+r/6v/r/+3/7v/s/+z/7P/s/+v/6//r/+v/7v/u/+z/7P/s/+z/
6v/q/+r/6v/q/+r/6v/q/+v/6//r/+v/6//r/+z/7P/t/+3/7f/t/+z/7P/r/+n/6//s
/+z/7P/s/+3/7f/v//D/8P/w//D/8f/x//L/9P/2//b/9v/2//b/9v/1//T/8v/x/+//
6//t/+r/6v/p/+b/5v/m/+b/5v/k/+T/5P/m/+b/5v/m/+b/5v/m/+b/6P/o/+j/5//l
/+X/5f/l/+b/5v/m/+f/5//n/+f/5//p/+3/8v/6/wgAFwAmADQARgBYAFIAOwAbAP3/
4f/C/53/c/9R/z3/K/8f/yL/Lv8//1T/X/9g/2D/bP+D/5z/r/++/8v/0//Z/+D/5P/n
/+n/6//u//D/8v/y//L/8v/0//T/9P/0//b/9//4//r/+v/6//r/+f/7//v/+//7//z/
/P/8//z//f///////P/8//v/+//8//3///8AAP//AAD///7/AAABAAEAAQAAAAAA////
/wAAAgACAAEAAgADAAQABgAFAAUABQAFAAYABgAGAAYABQAFAAYABgAJAAkACQAJAAkA
CgAKAAsACwANAA0ADQAPABAAEAAQABAAEAAQABAAEgAUABUAFQAVABYAFgAXABUAFQAX
ABoAHAAaABoAGgAdAB0AHQAeAB8AHwAfAB8AHwAfAB8AHwAfAB4AHQAcAB0AHAAbABsA
GAAWABUAFAASABIAEQAPAA0ADQAOAA8ADQANAA0ADQANAA0ADQAOAA4ADgAOAA4ADAAM
AAwACgAIAAgABwAHAAUABAACAAEAAAAAAAEAAQAAAP////////z/+//7//v//f/9//3/
/f/7//r/+v/5//n/+f/5//n//P/8//v/+//6//r/+v/7//3//P/8//z//P/8//3//v/8
//z//f/9////////////AAD////////9//3//f////3//f/+////AQD///////8AAP//
///////////////////////////9//3//f/9//3//f/9//3//v/+//3//P/8//z/+//7
//n/+P/4//n/+f/5//n/+f/5//n/+f/3//X/9v/2//b/+P/4//j/+P/4//j/+P/4//b/
9v/2//b/9//2//b/9v/2//b/9v/2//b/9v/2//b/9v/3//f/9v/2//f/+P/4//T/9P/z
//P/8//0//T/9P/2//X/9f/1//X/9f/1//X/9f/0//T/9f/1//X/9P/0//P/8//0//T/
9P/0//T/9P/z//P/8//z//T/8v/y//L/8v/y//T/9P/0//T/9P/0//T/9P/0//T/9P/0
//T/9P/0//T/8v/y//L/8f/z//P/8//z//H/8v/y//P/8//z//P/8//0//T/8//z//L/
8v/y//T/8//z//X/9v/5//r/+//9//v//P/+//7/AAAAAAAA/f/8//r/+P/3//f/9v/z
//P/8P/w/+//7v/s/+z/7P/s/+z/7P/s/+z/7P/s/+z/7P/u/+7/7v/u/+3/7P/q/+n/
6//r/+v/7P/q/+r/6//r/+3/7f/t/+//7//0//r/AgAPAB4ALAA4AEoAVABHACsADQDz
/9j/t/+N/2P/S/87/zP/OP8+/0n/WP9r/3T/cP9w/3//mv+v/7z/yf/V/9v/4v/m/+v/
7f/v//L/9P/2//b/9v/0//b/9v/2//j/+v/7//z//P/8//z//P///wEAAQABAAAAAAD/
//7//v///wEAAQACAAIAAQABAAEAAQACAAIAAgAEAAQABAAEAAUABQAFAAYABgAFAAUA
BAAGAAYABQAHAAcABwAIAAkACQAJAAkADAAMAAwADAANAA0ADgAOAA0ADQANAA0ADwAQ
ABAAEQAPABEAEQARABMAFAAUABQAFAAUABQAFAAWABgAGQAZABkAGgAaABsAGwAbAB0A
IAAgAB4AHgAeACEAIQAhACIAJQAlACUAJQAiACEAIAAfACEAIAAfAB4AHwAeAB0AHQAc
ABoAGQAYABgAGAAXABUAEQARABIAEwATABMAEwATABEAEQARABIAEgASABIAEgAUABQA
FAASABAAEAAPAA8ADQAMAAoACQAHAAYABgAFAAYABQAFAAUABAADAAMAAwACAAEAAAD/
/wEAAAAAAP////////////8CAAIAAQABAAAAAAAAAAEA///+//7//v8AAAAAAQACAAIA
AgADAAMAAQABAAEAAQACAAEAAQABAAEAAQABAAMAAwADAAQABQADAAEAAQABAAEAAQAC
AAMAAwADAAMAAwABAAEAAQABAAEAAQABAAEA//////////8AAAAA///+////AAAAAAEA
AAD+//3//f/9//3//f/9//v/+//7//n/+f/6//r/+v/8//z//P/8//r/+v/6//r/+v/6
//r/+v/7//r/+v/6//r/+v/6//r/+P/4//j/+P/4//n/+f/4//j/+f/6//r/+v/6//n/
+f/5//r/+v/6//j/9//3//f/9//3//f/9//3//b/9v/3//f/9//2//b/9//3//j/+P/6
//r/+v/6//j/9//2//X/+P/4//b/9v/2//b/9v/2//b/9v/2//b/9v/2//b/9v/2//b/
+P/4//j/+P/2//b/9v/2//j/+P/4//j/9v/2//b/9v/2//b/9v/2//b/9f/1//X/9//3
//f/+P/2//f/9//3//n/+f/6//r/9//3//j/+P/4//r/+//7//3//v/+//7//v//////
AAADAAQABQAGAAYAAwACAAAA/P/7//v/+v/1//X/8v/y//H/8P/w//D/8P/w/+7/7v/v
//D/8f/y//H/8P/v/+7/7v/u/+7/7v/u/+//8P/x//H/8v/y//L/8f/x//H/8f/x/+//
8f/4//z/BAATACQAMgA8AEoAUgBDAC0AFQD9/+b/x/+b/23/Uf9D/z3/Pv9I/1H/XP9x
/37/ev94/4H/mP+v/8D/z//Z/+H/5v/s//H/8//1//j/+P/6//r/+v/6//z//P/8//z/
/v///wAAAgACAAIAAgABAAMAAwADAAMABAAEAAQABAAFAAcABwAIAAgABwAHAAcABwAI
AAgACAAKAAoACgAKAAsACwALAAwADAALAAsADgAQABAADwANAA0ADQAOAA0ADQANAA0A
EAAQABAAEAARABEAEgASABMAEwATABMAEwAUABQAFQATABUAFQAVABYAGAAZABoAHAAc
ABwAHAAaABwAHQAdAB0AHgAeAB8AHwAfACEAJAAkACIAIgAiACUAJQAlACYAJwAnACcA
JwAnACcAJwAnACUAJAAjACIAIwAiACEAIQAhACAAIAAgACAAIAAfAB0AGQAZABoAGwAZ
ABkAGQAZABkAGQAZABoAHAAcABwAHAAaABoAGgAYABcAFgAUABMAEQAQAA4ADQANAAwA
DAALAAoACQAJAAkACgAJAAkACQAIAAcABgAFAAUABAAEAAMABQAFAAUABQAGAAYABQAF
AAQABAAEAAUABQAEAAQABAACAAIAAwAEAAYABgAHAAcACQAJAAkACQAIAAcABwAHAAUA
BQAFAAcABQAFAAYABwAJAAcABwAHAAYABQAFAAUABQAFAAUABQAFAAUABQAFAAcABwAH
AAcAAwADAAMAAwAEAAQAAwACAAQABAADAAMAAwACAAIAAwACAAEAAAD//wAAAQACAAEA
AAAAAP///v/+//7//v/+//7//v/+//7//P/8//z//P/8//z//f/+//z//P/8//z/+v/6
//r/+v/8//3//f/8//r/+//8//z//P/8//v/+//5//r/+v/6//z/+//7//v/+//7//v/
+//5//j/+P/5//n/+f/4//j/+f/5//r/+v/8//z//P/8//v/+//7//v/9v/4//j/+P/4
//j/+v/6//r/+v/6//r/+v/6//r/+v/6//r/+v/6//r/+v/6//r/+v/6//z//P/8//z/
+//6//n/+P/6//r/+v/6//r/+v/5//n/+//7//v/+//6//r/+//7//v/+//7//z/+v/5
//n/+v/4//j/+v/7//z///8BAAIAAgACAAMAAwAEAAYABgAGAAgACAAFAAQAAAD+//3/
/f/6//f/9//0//b/9f/0//T/8v/y//L/8P/w//D/8P/w//D/8P/w//D/8P/w//D/8P/y
//H/8f/x//H/8f/y//L/8v/z//P/8//v//H/8//3//z/AgAMABsALAA4AEYAUABKADUA
HwAJAO//1P+x/4H/Xf9L/0H/P/9G/07/Vf9k/3X/fP92/3z/k/+q/7n/xv/V/93/4//o
/+7/8f/z//X/+P/4//r/+v/6//r//P/8//z//P/+////AAAAAAAAAAAAAAMABQAFAAUA
BwAIAAgACAAGAAcACQAJAAoACgAJAAkACQAJAAoACgAMAA4ADgAOABAAEQARABEAEAAQ
AA8ADwAQABIAEgARABMAEwATABQAEwATABMAEwAUABQAFAAUABUAFQAWABYAGQAZABkA
GQAXABgAGAAZABkAGwAbABsAHQAeAB4AHgAeAB4AHgAeAB4AIAAhACEAIQAiACIAIwAj
ACMAJQAoACoAKAAoACgAJwAnACcAKAArACsAKwArACkAKQApACkAKwAqACkAKAAnACYA
JQAlACYAJAAjACIAIgAiACEAHwAdAB0AHgAfAB4AHQAcABsAHQAdAB0AHgAeAB4AHgAe
ABwAHAAcABoAGgAaABkAGQAYABYAEwARABEAEAAQAA8AEAAPAA8ADwAOAA0ADQANAAwA
CwAKAAkACwAKAAoACQAJAAkACQAJAAoACgAJAAkACAAIAAgACQAJAAgACAAIAAgACAAJ
AAoACgAKAAsACwALAAsACwALAAwACwALAAsACwALAAsADQALAAsADAANAA0ACwALAAsA
DAALAAsACwAJAAkACQAJAAsACwALAAsACQAJAAkACQAJAAkACQAJAAgACAAHAAYACAAI
AAcABwAHAAYABgAHAAUABQAFAAUABwAHAAcABQAFAAYABgAGAAQABAAEAAQABgAGAAYA
BgAEAAQABAAEAAQABAAFAAYABQAEAAMAAgAAAAAAAAAAAAIAAwADAAIAAgADAAQABAAC
AAIAAQABAAEAAgACAAIABAADAAMAAwADAAMAAwADAAMAAgACAAMAAQABAAAAAAABAAEA
AgACAAIAAgACAAIAAQABAAEAAQAAAAAAAAAAAAAAAAACAAIAAgACAAAAAAAAAAAAAgAC
AAIAAgAAAAAAAAAAAAAAAAAAAAAAAAAAAAAAAAAAAAAAAAAAAAEAAQACAAMAAAD///7/
/v/+//////////////8AAAAAAQABAAIAAgACAAQABQAFAAcACAAIAAgACgALAAsADAAP
ABAAEQASABAACwAIAAQABAADAAMAAgD//////P/8//v/+v/6//r/+v/6//j/+P/4//j/
+P/4//j/+P/4//j/+P/4//j/+P/1//X/9f/1//f/+P/4//j/+f/5//n/+f/5//v//f8C
AAgAEgAhADAAPABMAFgAUgA7ACEACwD1/9z/s/+D/2P/Uf9J/0f/UP9a/2P/bv95/3r/
eP+E/5v/sv/F/9T/4f/n/+v/8P/2//v//f///wIA//8AAP///v8AAAIAAgACAAIABAAF
AAYACAAIAAgACAAJAAsACwALAAkACgAKAAoADAANAA8ADwAOAA4ADQANAA0ADQAOAA4A
DgAQABAAEAAQABEAEQARABIAEgARABEAFAAWABYAFQAUABMAEgASABUAFQAVABUAFAAU
ABQAFAAXABcAGAAYABkAGQAZABkAGQAaABoAGwAZABsAGwAbABsAHAAcABwAIAAgACAA
IAAgACIAIwAjACMAJAAkACUAJAAjACQAJgAoACYAJgAmACkAKQApACoAKQApACkAKQAp
ACkAKQApACkAKAAnACYAJQAkACMAIwAiACAAHwAeACAAIAAfAB0AGwAbABwAHQAbABsA
GwAbAB0AHQAdAB4AHAAcABwAHAAeAB4AHgAcABoAGgAZABkAFwAWABQAEwARABAAEAAP
ABAADwAPAA8ADAALAAsACwANAA0ADQANAAsACgAKAAkACQAJAAkACQAKAAoACQAJAAwA
DAAMAA0ACwAKAAoACgAKAAoACwAMAA4ADgAPAA8ADQANAA0ADQAKAAkACQAJAAoACwAM
AA8ADwAPABAAEQAPAA0ADQANAAwACwALAAsACwALAAsACwALAAsACwALAAsACwALAAsA
CQAJAAkACQAMAAwACwAKAAgACAAHAAcACQAIAAgACQAHAAcABwAHAAkACQAJAAcABwAI
AAgACAAIAAgACAAIAAYABgAGAAYABAAEAAQABAADAAIAAgACAAQABAAEAAQABgAGAAYA
BgAEAAUABQAEAAIAAwAEAAQAAgACAAEAAQADAAQABAAEAAIAAQABAAEAAQABAAEAAQAB
AAAAAAABAAEAAQAAAAAAAQABAAIAAgAAAAAAAAAAAP//////////AgAAAAAAAAAAAAAA
AAAAAAAAAAAAAAAAAAAAAAIAAgACAAIAAAAAAAAAAAACAAIAAgACAAEAAAD///7//v/+
//7//f/9//3//f/9//3//v/+////AQABAAEAAQACAAIAAQABAAIAAgACAAQABQAFAAcA
CAAGAAYABgAHAAcACAAKAAoADQAOAA8ADQAKAAgABgAFAAMAAgD/////+v/6//n/+P/6
//r/+v/6//r/+v/6//r/+P/4//j/+P/2//b/9v/2//j/+P/3//f/9//3//f/+P/2//b/
9//3//j/+f/6//3/AQACAAQADAAbACoAOABEAFQAXABRADkAHwAFAOr/0f+n/3n/W/9N
/0P/Qv9K/1X/Zv93/37/fP96/4f/pP+7/8j/1f/h/+f/7P/0//n/+//9/wAAAgAEAAQA
BAACAAQABAAEAAYACAAJAAoADAAMAAwADAAMAA0ADAALAAsADAAMAAwADAANAA8ADwAM
AAwACwALAAwADQAPABAADwAQAA8ADgAMAA0ADQANABAAEAAPAA8AEAASABIAEQARABEA
EQASABMAEwATABMAFgAWABYAFgAUABMAEwASABQAFQAWABcAFwAYABgAGQAZABsAGwAb
ABkAGgAaABoAHAAcABwAHAAcAB4AHwAfACEAIgAiACMAIgAhACIAJAAkACIAIgAiACUA
JQAlACYAJQAlACUAJQAlACUAJQAlACUAJAAjACIAIQAgAB8AHwAeABwAGwAaABkAGAAW
ABMAEwATABQAFQATABMAEwATABUAFQAVABYAFgAWABYAFgAUABQAFAASABIAEgARABEA
EQAQAA4ADQANAAwADAALAAoACQAJAAkACgAJAAkACQAJAAkACQAJAAkACAAIAAcABgAF
AAQAAwAGAAYABQAFAAYABgAGAAcABQAEAAQABAAEAAQABQAGAAYABgAHAAcACQAJAAkA
CQAIAAcABwAHAAUABQAFAAcABQAFAAYABwAJAAcABwAHAAgABwAHAAcABgAFAAQAAwAF
AAUABQAFAAMAAwADAAMAAwADAAMAAwAEAAQAAwACAAAAAAD////////+//7///8BAAEA
AQABAP////////3/+//8//z//P/8//z//P/8//r/+v/6//r/+v/6//r/+v/7//r/+v/6
//z//P/8//z/+v/6//r/+v/4//n/+f/4//r/+//8//z/+P/4//f/9//5//r/+v/6//z/
+//7//v/+//7//v/+//5//j/+P/5//n/+f/4//j/+f/5//r/+v/4//j/+P/4//n/+f/5
//n/+v/6//n/+P/3//b/+P/4//j/+P/4//j/+P/4//j/+P/4//j/9//2//X/9P/2//b/
9f/1//f/9//3//f/9v/2//f/9//1//X/9f/2//j/9//3//j/9v/2//j/+f/5//v//P/8
//z//P/9//3//v8AAAAAAAACAAIA///+//z/+v/5//n/+P/1//X/8v/y//H/8P/w//D/
8P/w/+7/8P/w//D/8P/w//D/8P/w//D/8P/w//D/8v/x//H/8f/v/+//8P/w//L/8//z
//P/9f/z//P/9//8/wQADgAdACwAOgBIAFoAYABPADcAGQD7/+D/v/+T/2f/Tf8//zH/
Lv82/0X/Wv9t/3b/cv90/4f/pP+3/8b/0//f/+X/6v/u//H/8//1//j/+v/8//z//P/8
//7//v/+//7/AAABAAIAAgACAAIAAgADAAUABQAFAAcACAAIAAgABwAHAAgABwAGAAYA
BQAFAAcABwAIAAgABgAIAAgACAAIAAkACQAJAAoACgAJAAkACgAMAAwACwANAA0ADQAO
AA8ADwAPAA8ADgAOAA4ADgANAA0ADgAOABEAEQARABEAEwAUABQAFQATABUAFQAVABcA
GAAYABgAHAAcABwAHAAaABwAHQAdAB8AIAAgACEAHwAfACEAJAAkACIAIgAiACUAJQAl
ACYAJwAnACcAJwApACkAKQApACkAKAAnACYAJQAkACMAIwAgAB4AHQAcABwAHAAbABkA
GQAZAA==
         </WaveFormData>
      </LeadData>
      <LeadData>
         <LeadByteCountTotal>10000</LeadByteCountTotal>
         <LeadTimeOffset>0</LeadTimeOffset>
         <LeadSampleCountTotal>5000</LeadSampleCountTotal>
         <LeadAmplitudeUnitsPerBit>4.88</LeadAmplitudeUnitsPerBit>
         <LeadAmplitudeUnits>��V</LeadAmplitudeUnits>
         <LeadHighLimit>2147483647</LeadHighLimit>
         <LeadLowLimit>268435456</LeadLowLimit>
         <LeadID>V3</LeadID>
         <LeadOffsetFirstSample>0</LeadOffsetFirstSample>
         <FirstSampleBaseline>0</FirstSampleBaseline>
         <LeadSampleSize>2</LeadSampleSize>
         <LeadOff>FALSE</LeadOff>
         <BaselineSway>FALSE</BaselineSway>
         <ExcessiveACNoise>FALSE</ExcessiveACNoise>
         <MuscleNoise>FALSE</MuscleNoise>
         <LeadDataCRC32>1213092735</LeadDataCRC32>
         <WaveFormData>
AgACAAIAAgACAAIAAgACAAMABAAFAAYABAAEAAQABAAEAAQABAAEAAQABAAEAAQABAAE
AAQABAAEAAQABAAEAAIAAgACAAIAAgACAAIAAgACAAIAAgACAAAAAAAAAAAAAAAAAAAA
AAD+//7//v/+/wAAAAAAAAAAAAAAAAAAAAD+//7//v/+//z//P/8//z//v/+//7//v8A
AAAAAAAAAAAAAAAAAAAA///+//3//P/+//7//v/+//z//P/8//z//v/+//7//v/+//7/
/v/+//7//v/+//7/AAAAAAAAAAD+//7//v/+//z//P/8//z//v/+//7//v/+//7//v/+
/wAAAAAAAAAA/v/+//7//v/8//z//P/8//7//v/+//7//v/+//7//v8AAAAAAAAAAP7/
/v/+//7//v/+//7//v8AAAAAAAAAAP///v/9//z//P/8//z//P/+//7//v/+//7//v/+
//7//v/+//7//v/8//z//P/8//3//v///wAA///+//3//P/9//7///8AAP7//v/+//7/
/v/+//7//v/8//z//P/8//7//v/+//7//v/+//7//v/+//7//v/+//7//v/+//7//v/+
//7//v/+//7//v/+//z//P/8//z//v/+//7//v/8//z//P/8//z//P/8//z//v/+//7/
/v/8//z//P/8//7//v/+//7//v/+//7//v8AAAAAAAD///7//f/8//z///8BAAIAAwAF
AAUABQAHAAcABgAGAAcABwAHAAkACQAIAAkACQAJAAoACwAMAA4ADgAOAA8AEAAOAAsA
BwAEAAMAAwABAAEAAQAAAP7//P/+//3//f/9//v/+//6//n/9//3//f/9//3//f/9//3
//X/9f/1//f/+f/4//f/9//2//b/9//3//f/+P/4//n/+//5//f/9//5//v/AQAJABUA
HgAtAEUAWABiAG0AfQCRAKEApACaAJIAlgCcAJwAlQCGAGwATQAuAAcA2f+7/8D/1f/l
/+3/8//5//3/AAACAAEAAQABAAEA///+//7//v////////////3//f/9///////+//7/
/v///wAAAQACAAEAAAD///7//v///wEAAgACAAEAAQABAAEAAgACAAIABAAEAAQABAAE
AAQABAAEAAQABQAFAAUABwAHAAcABwAIAAgACAAJAAkACQAJAAkACQAJAAkACQAJAAoA
CgALAAkACgAKAAoACgALAAsACwANAA0ADgAOAA0ADgAOAA4AEAASABIAEgARABMAEwAU
ABIAEgATABQAFQAWABgAGgAYABgAGQAZABoAGgAbABwAGgAbABsAGwAcABwAHAAcABoA
GgAaABoAFwAXABQAFAAUABQAFQAWABUAEgAQAA4ADwAPAA8AEAASABIAEgASABEAEQAS
ABMAEwAVABUAFQAXABcAFgAWABcAFgAWABUAFQAVABUAFgATABIAEgARAA4ADgAOAA4A
DgANAAwACwALAAsACwALAAwACwAMAA0ADAALAAoACQALAAsADAAMAAwADAAMAA4ACgAK
AAoACgAMAAwADgAOAAwADAAMAAwADgAOAA8ADwANAAwADAAMAAwADAAMAA0ADwAPABAA
EAAPAA4ADAALAAwADQAOAA8ADQAOAA4ADgAQABAAEAAQAA8ADwANAA0ADgAOAA4ADgAM
AAwADAAMAAsACwAKAAoADAAMAAwADAAMAAwADAAMAAoACgAJAAgACgAKAAoACgAJAAkA
CQAJAAkACQAIAAgACAAIAAgACAAHAAYABgAFAAcACAAIAAgACAAIAAcABwAHAAcABwAH
AAUABgAGAAYABgAGAAYABQAFAAcACAAIAAgABwAHAAcACQAJAAkACQAHAAYABgAHAAcA
BwAGAAYABwAHAAkACQAHAAcACAAIAAcABQAEAAMABwAIAAYABgAGAAYABgAGAAYABgAI
AAgACAAIAAcABgAFAAQABAAEAAQABAAEAAQABAAEAAYABgAGAAYABAAEAAQABAAEAAQA
BAAEAAIAAgACAAIAAgACAAIAAgACAAIAAgACAAIAAgACAAIAAAAAAAAAAAABAAIAAwAE
AAIAAgACAAIAAQAAAP///v8AAAAAAAAAAP7//v/+//7/AAD//////////wAAAAABAAMA
AwADAAMABQAHAAcABgAEAAUABQAFAAcABwAIAAkABwAHAAcABwAIAAoACwAMAAoACgAJ
AAcAAgAAAP7//f/8//3//P/8//r/+P/4//f/9f/1//X/9f/y//H/8f/x/+//7//v/+//
8f/x//H/8f/w//H/8P/u/+//7//u/+7/7//v/+//8P/w//H/8f/x//H/8f/x/+//8//9
/wcAEAAjADsATABYAGMAcwCFAJcAngCUAIgAiACMAI4AhwB0AFoAQQAiAPn/yf+r/7D/
x//V/93/5//t/+3/8P/y//P/8//z//P/9P/0//X/9v/0//P/8v/x//P/8//z//X/8//y
//L/8v/0//T/9P/0//L/8v/y//L/8//z//T/9P/0//P/8//z//H/8v/y//L/9P/0//T/
9P/2//b/9v/2//T/9f/1//X/9//3//f/9//2//b/9v/3//n/+f/5//n/+f/5//n/+f/5
//r/+v/7//3//v/+//7//f/9//z/+//8//3///8AAAAAAAD///7//v8AAAAAAAADAAUA
BQAGAAQABAAFAAYACAAIAAkACgAIAAgACQAJAAgACAAJAAoADAANAA0ADQAMAAwADAAM
AAwADAAMAAwACwALAAgACAAFAAQABAAEAAYABAADAAIA////////AAACAAIAAgACAAEA
AQACAAMAAQADAAMAAwAEAAUABQAGAAcABgAGAAUABgAFAAQABAABAAAAAAD///7//v/+
//7//v/9//z/+//5//n/+f/5//r/+f/6//v/+f/5//n/+f/3//f/+P/4//j/+P/4//r/
+v/6//r/+v/6//r//P/8//r/+v/6//r/+v/6//v/+//9//z//P/8//z//P/8//3/+//7
//z//P/8//z/+//7//v/+//7//v/+//8//z//P/6//r/+v/6//3//f/7//v/+v/6//r/
+v/4//j/+P/4//j/+f/5//r/+P/4//j/+P/2//b/9v/2//b/9v/1//T/9v/2//b/9v/1
//X/9f/1//P/8//y//L/8v/y//L/8v/z//L/8v/x//H/8v/y//L/8v/y//H/8f/x//H/
8f/x//H/8v/y//L/8v/y//L/8f/w//H/8f/w//L/8f/x//H/8P/v/+7/7f/v/+7/7v/v
//H/8f/w//D/7f/t/+//7//v/+//8P/w/+//7f/s/+v/7f/s/+7/7v/u/+7/7P/s/+z/
7P/u/+7/7v/u/+7/7v/u/+7/7P/s/+z/7P/u/+7/7v/u/+7/7v/u/+7/7v/u/+7/7v/s
/+z/7P/s/+z/7P/s/+z/7v/u/+7/7v/s/+z/7P/s/+z/7P/s/+z/7v/t/+3/7f/t/+7/
7v/v/+//7//v/+//7//x//H/8P/x//P/9P/1//f/9//4//n/+P/3//b/9f/3//j/+P/4
//n/+v/6//n/9//2//X/9f/w/+//7P/q/+v/6v/r/+v/6f/p/+n/6f/q/+n/6f/p/+j/
5//m/+X/5//n/+f/5//l/+f/5//m/+f/5//m/+b/5v/l/+T/5P/m/+f/5//n/+n/5//n
/+n/7//7/wcAFgAtAEcAVgBeAG0AfQCPAJ8AngCSAIgAjACOAIoAewBqAFAAMQAMANn/
q/+f/7b/y//T/9v/5f/p/+v/7P/u/+3/7f/t/+3/7//u/+7/7v/t/+3/7f/t/+3/7f/t
/+//8f/w//D/8P/w//D/8P/w/+7/7v/u/+7/7f/t/+7/7v/w/+//7//v/+//8P/w//D/
8P/w//D/8P/u/+7/7v/u//D/8f/x//H/7//v/+//7//y//L/8v/z//X/9f/1//X/8//z
//P/8//z//T/9P/1//f/+P/4//j/+P/5//n/+f/7//v//P/8//z//P/7//r//P/+//7/
/v/9//////8AAAIAAgADAAQABAAEAAUABgAGAAYABwAHAAcABgAGAAYACAAJAAkACQAJ
AAoACwAMAAwADAAMAAwACgAJAAUABAAFAAQABAAEAAMAAAD+//z/+//7//v//P/8//z/
/P/8//3//f/+////AAADAAQABQADAAMAAgACAAMAAgACAAEA/v/9//z//P/7//r/+v/5
//r/+v/6//r/+P/3//b/9f/1//X/9f/1//X/8//z//P/8f/x//H/8f/y//P/9f/2//b/
9v/2//j/9v/2//b/9v/2//b/+P/4//b/9v/2//b/9v/2//f/9//3//b/9v/2//f/+P/5
//v/+f/5//r/+v/5//j/9v/1//f/9//3//f/9//4//j/+P/4//j/+P/4//n/+f/3//f/
9P/0//T/9P/0//T/9P/0//X/9f/0//T/8v/y//L/8v/y//L/8v/y//D/8P/v/+7/8P/w
//D/8P/v/+//7//v//D/8f/x//L/8v/y//L/8v/v/+7/7v/t/+//8P/w//D/7v/u/+3/
7f/t/+3/7f/t/+//8P/w//D/7P/s/+z/6//t/+//8P/w/+7/7f/t/+3/7//v/+//7//v
/+7/7v/v/+3/7f/s/+z/7P/t//D/8f/u/+3/7f/s/+z/6//r/+v/7//w/+//7v/t/+z/
7P/s/+z/7P/s/+z/7P/s/+r/6f/p/+n/6//s/+z/7f/t/+3/7f/t/+z/7f/s/+r/7P/t
/+3/7f/u/+3/7f/t/+7/7//w//H/7//w//D/8P/v//D/8P/v//H/8v/z//X/8v/x/+7/
7P/s/+r/6v/p/+f/5//n/+f/5v/l/+X/5f/n/+f/5//n/+f/5//n/+f/5//p/+n/6P/l
/+X/5P/k/+f/5//n/+j/6P/p/+n/6f/p/+n/6f/r//f/AwALABoAMQBLAGAAagB1AIkA
oQCzALYArgCoAKwArgCmAJsAigB0AFUALAD1/7//of+s/8f/1f/d/+f/7f/v//L/8v/x
//H/8f/x//P/8v/y//L/8f/x//H/8f/z//P/8//1//X/9P/0//T/8v/y//L/8v/y//L/
8v/y/+//7//w//D/7v/t/+3/7f/t/+7/7v/u/+z/7P/s/+z/7v/u/+7/7v/s/+3/7f/t
/+3/7f/t/+3/8P/w//D/8f/v/+//7//v//H/8f/x//H/7//w//D/8f/x//L/8v/y//L/
8//z//P/8//z//T/9P/3//j/+P/4//j/+v/6//r/+//9//3//v/+//7///8AAP7//v//
/wAAAgACAAMAAwAGAAYABwAIAAgACQAJAAkACgAKAAoACgAIAAgACAAIAAkACQAGAAYA
AwACAAIAAgACAAAA///+/////////wAA/v/+//7//v8BAAEAAgADAAEAAwADAAMAAQAB
AAAAAAD///7//v/9//r/+f/4//j/+P/4//n/+f/2//b/9v/2//b/9f/0//P/9f/1//X/
9f/z//H/8f/x//P/8//z//P/8//z//T/9P/y//L/8v/0//T/9P/0//T/9P/0//b/9v/2
//b/9v/2//j/+P/5//n/9//2//b/9v/4//j/+P/5//f/9//4//j/+v/6//n/+f/5//n/
+f/5//n/+v/6//r/+v/6//r/+v/5//n/9//3//j/+P/4//j/+P/4//j/+P/3//f/9v/2
//b/9v/2//b/9P/0//T/9P/1//b/9v/2//X/9P/z//L/9f/1//X/9f/3//f/9v/2//X/
9P/z//L/8v/y//P/8//z//T/9P/0//T/9P/z//P/9f/1//X/9f/z//T/9P/0//L/8v/y
//H/7//x//L/8v/0//P/8//z//X/9f/1//X/8//y//L/8//z//P/8v/y//H/8f/z//P/
8//z//T/9P/y//H/8f/x//H/8P/w//D/8P/w//L/8v/y//L/8P/w//D/8P/y//L/8v/y
//L/8v/y//L/8P/w//D/8P/w//H/8v/z//P/8v/y//H/8f/x//H/8f/z//P/8v/y//L/
8f/w//H/8//0//X/9f/3//f/9//3//j/+P/4//n/+v/6//n/9//2//X/9f/z//T/8//z
//L/7//u/+z/6//r/+v/6//q/+n/6f/p/+n/6f/p/+n/6f/r/+v/6//r/+r/6f/n/+X/
5v/m/+f/6f/p/+n/6v/q/+v/6//r/+v/7f/t/+3/7//5/wMADgAbADUATgBeAGcAdwCL
AJ8ApgCgAJoAmgCeAKIAoQCWAIIAaQBIAB0A4/+z/6z/wf/T/9v/4//r/+3/8P/y//P/
8//z//P/8//y//L/8v/v/+//7//v//H/8f/x//P/8f/w//D/8P/y//L/8v/y//D/8P/w
//D/7//v//D/8P/w/+//7//v/+3/7v/u/+7/8P/w//D/8P/y//L/8v/y//D/8f/x//H/
8//z//P/8//y//L/8v/z//X/9f/1//X/9f/1//X/9f/1//b/9v/3//f/+P/4//j/+P/5
//n/+f/5//n/+v/6//3//v/+//7//P/+//7//v8BAAMAAwAEAAIAAgADAAQABAAEAAUA
BgAIAAgACQAJAAoACgALAAwADAANAA0ADQALAAoACQAIAAoACgAKAAoACwALAAgACAAH
AAYABgAGAAgABgAFAAQAAwADAAMABAAGAAYABgAGAAUABQAGAAcABwAJAAkACQALAAsA
CgAKAAgABgAFAAMAAgABAAAAAAD///7//v/9//z//P/8//z//v/9//z/+//5//n/+f/5
//v/+f/5//n/+f/5//n/+f/3//f/+P/4//j/+P/4//r/+P/4//j/+P/4//j/+v/6//r/
+v/6//r/+P/4//n/+f/7//r/+v/6//j/+P/4//n/+//7//z//P/8//z/+//7//v/+//7
//v/+//8//z//P/6//r/+v/6//v/+//5//n/+v/6//r/+v/6//r/+v/6//v/+//6//r/
+P/4//j/+P/4//j/+P/4//j/+P/3//b/9v/2//b/9v/3//f/9//3//f/9//2//b/9v/2
//b/9v/3//b/9v/1//P/9P/0//T/9v/2//X/9f/z//P/8//z//P/9P/0//T/8//0//X/
9f/z//X/9v/2//T/8//z//P/8//z//P/8//1//T/9P/1//P/8//y//L/7//v//H/8f/w
//H/8//0//L/8f/x//H/8f/y//T/9P/0//T/8v/y//L/8v/0//T/9P/0//L/8v/y//L/
8v/y//L/8v/y//L/8v/y//L/8v/y//L/8P/w//D/8P/w//D/8P/w//D/8P/v/+//8f/x
//L/8v/x//H/8f/x//P/8//1//X/8v/y//P/8//z//X/9f/2//n/+f/5//n/+f/5//r/
+v/8//3//v/+//3/+//6//n/9//1//X/8//y//D/7v/u/+3/7f/t/+3/7f/s/+v/6//t
/+3/7f/t/+v/6//r/+v/6//r/+3/7f/s/+v/6//q/+z/7f/t/+3/7P/s/+3/7f/r/+v/
6//v//H/8//7/wcAEAAbAC8ARgBSAF8AbwCDAJUAogCeAJQAkgCYAKAAoQCYAIQAaQBM
ACkA9f/D/7D/v//T/+H/6f/v//P/9v/4//n/+f/5//n/9//2//b/9v/1//X/9f/1//X/
9f/1//f/+f/4//j/+P/2//b/9v/2//b/9v/2//b/9f/1//b/9v/4//f/9//3//X/9v/2
//b/+P/4//j/+P/6//r/+v/6//j/+f/5//n/+v/7//z//f/9//z/+//7//n/+f/5//n/
+//7//v/+//7//z//P/9//3//v/+//7//v//////////////AAAAAAMABAAEAAQABAAG
AAYABgAFAAcABwAIAAYABgAHAAgACAAIAAkACgAMAAwADQANAAwADAANAA4AEAARABEA
EQAQABAAEAAQABAAEAAQABAAEQARAA4ADgANAAwADAAMAA0ADAAMAAwACgAJAAgACAAI
AAgACAAIAAoACwANAA8ADQAPAA8ADwARABEAEAAQAA4ADAALAAkACAAHAAYABgAFAAQA
BAADAAIAAgACAAIAAgABAAAA///9//3//f/9//3/+//7//v//P/9//7////9//3//v/+
//3//P/7//z/+v/6//r/+v/6//r//P/8//z//P/8//z//v/+//////////7//v/+//z/
/P/8//3//f/9//7//v///wAAAAABAP////////////8AAAAAAAAAAAAAAAAAAAMAAwAB
AAEAAAAAAAAAAAD+//7//v/+//7//////wAA/v/+//7//v/+//7//v/+/wAAAAD///7/
/P/8//z//P/9//3//f/9//v/+//6//r/+v/6//r/+v/6//r/+//7//r/+v/5//j/+P/4
//f/9//4//n/+v/7//n/+v/6//r/+v/6//r/+f/3//n/+v/6//r/+f/5//n/+f/5//n/
+f/3//b/9v/3//n/+f/4//j/9f/1//f/9//4//n/+//8//r/+f/5//n/9f/4//j/+P/4
//j/+P/4//j/+P/4//j/+P/4//j/+P/4//j/+P/4//j/+P/4//j/+P/4//r/+v/6//r/
9//2//X/9P/2//b/9v/2//b/9v/2//X/9v/3//j/+v/4//n/+f/5//n/+f/5//v/+//6
//r/+//6//n/+v/5//v//f/+////////////AAD+//7///8AAAIAAQD///7/+//7//n/
+f/5//j/9v/0//T/8//z//P/8//z//L/8f/z//P/8//z//H/8f/x//H/8f/x//H/8//z
//L/8f/x//D/8P/x//H/8f/y//L/8//v//H/8//z//P/9f/7/wUADwAaACsAPwBOAFYA
ZwB5AIsAmQCeAJQAjgCUAJwAngCZAIgAbABPADIABwDT/7f/vv/T/9//5f/v//f/9//4
//z/+//7//v/+//7//r/+v/6//n/+f/5//n/+f/5//n/+//5//j/+P/4//r/+v/6//r/
/f/+////AAD+//3//f/8//7//f/9//3//f/+//7//v8AAAAAAAAAAAIAAgACAAIAAAAB
AAEAAQABAAEAAQABAAQABAAEAAUAAwADAAMAAwAFAAUABQAFAAMABAAEAAUABwAIAAgA
CAAGAAcABwAHAAcABwAIAAgACwAMAAwADAAKAAwADAAMAAsADQANAA4ADgAOAA8AEAAO
AA4ADwAQABEAEgAUABUAFAAUABUAFgAWABcAFwAXABYAFgAWABYAFgAWABYAFgAXABcA
FAAUABEAEAAQABAAEgAQAA8ADgAPAA8ADwAQAA4ADgAOAA4AEQARABIAEwARABMAEwAT
ABMAEwASABIAEQAQABAADwAMAAsACgAKAAsACgAKAAkACAAIAAgACAAIAAcABgAFAAMA
AwADAAMABQADAAMAAwADAAMAAwADAAEAAQACAAIAAgACAAIABAACAAIAAgACAAAAAAAC
AAIABAAEAAQABAACAAIAAwADAAUABAAEAAQABAAEAAQABQADAAMABAAEAAYABgAFAAUA
BQAFAAUABQAFAAYABgAGAAYABgAGAAYABQAFAAMAAwADAAQABQAGAAQABAAEAAQAAwAD
AAIAAgACAAIAAgACAAAAAAAAAAAAAgACAAEAAAACAAIAAgACAAIAAQAAAP//AQABAAAA
AAAAAAAAAAAAAAAAAAABAAEAAAAAAP///v/+//7//f/9//////////////8AAAAAAAAA
AAAAAAD///7///////7/AAD///////////////////3//P/8//3///////7//v/9//3/
//////3//f/+//7//v/9//3//f/9//z//P/8//z//P/+//7//v/+//7//v/+//7//v/+
//7//v/8//z//P/8//z//P/8//z//P/8//z//P/8//z//P/8//3//v/+/////P/7//v/
+v/7//v/+//7//v/+//9//3//P/8//3//f/9//////8AAAMAAwADAAMAAwADAAQABAAE
AAUABgAGAAQAAQD///3////9//3/+//6//j/9v/2//f/9//3//f/9//2//X/9f/1//X/
9f/1//X/9f/1//X/9f/1//f/9//0//P/8//y//T/9f/1//X/+P/4//n/+f/5//n/+f/3
//n///8JABEAHgAxAEkAVgBeAGsAfQCRAJ8AngCUAJAAlgCcAJ4AkwCAAGYARwAiAPX/
y/+5/8b/2f/n/+3/9f/5//n//P/+/wEAAQABAAEA/v/8//v/+v/6//v//P/9//v/+//7
//3//f/8//z//P/+//7//v/+//7//v/+//7//////wAAAAAAAP////////3//v/+//7/
AAAAAAAAAAAAAAAAAAAAAAIAAwADAAMABQAFAAUABQAFAAQAAwADAAMAAwADAAMAAwAD
AAMAAwAFAAYABgAHAAcACAAIAAgABgAHAAcABwAJAAkACgAKAAoACgAJAAgACgAMAAwA
DAALAA0ADQAOAA4ADgAPABAAEAAQABEAEgAQABAAEQARABQAFAAVABYAFAAVABUAFQAU
ABQAFAAUABYAFgAWABYAEwATABAAEAAPAA4ADgAOABAADgANAAwACwALAAsADAAOAA4A
DgAOABEAEQASABMAEQATABMAEwATABMAEgASABEAEAAQAA8ADgANAAwADAAJAAgACAAH
AAgACAAIAAgACAAHAAYABQAHAAcABwAHAAUAAwADAAMAAwADAAMAAwADAAMABAAEAAQA
BAAEAAYAAgACAAIAAgACAAIABAAEAAYABgAGAAYABgAGAAcABwAGAAQAAwACAAQABAAE
AAUABwAHAAgACAAGAAYABQAFAAMAAwADAAMABQAGAAYABgAGAAYABgAGAAcABwAFAAUA
BAAEAAQABAAEAAQABAAEAAEAAQAAAAAAAgACAAIAAgACAAIAAgACAAIAAgABAAAAAgAC
AAIAAgADAAMAAwADAAEAAQAAAAAAAAAAAAAAAAD9//z//P/7//v//P/8//z//v/+//3/
/f/9//3//f/9//3//v/+//7/+v/6//r/+f/7//3//v/+//7//f/9//3/+//7//v/+//9
//z//P/9//3//f/8//z/+f/5//v/+//5//n/+v/6//r/+f/5//n/+//6//r/+v/6//r/
+v/6//r/+v/4//j/+P/4//n/+v/7//z/+v/6//r/+v/6//r/+v/6//n/+P/3//b/+P/4
//j/+P/3//f/9//3//b/9v/3//f/+f/5//n/+f/7//v/+v/6//3//f/9//////8AAAEA
AQD//////////wAAAAAAAAEABAAEAAMAAQACAAEAAQD///7/+//5//b/9P/0//P/8//1
//X/9f/0//X/9f/1//X/8//z//P/8//z//P/8//z//X/9f/0//P/9f/0//T/9f/z//P/
9P/0//b/9//4//n/+f/3//X/+f8DAA0AGAAlADkAUABcAGUAcwCHAJcApACiAJYAkgCW
AJgAkwCGAHIAWwA+ABkA5/+7/7L/y//d/+P/6f/x//X/+P/8//3//f/9//3//f/8//z/
/P/7//v/+//7//v/+//7//3//v/+////AAD9//z/+//6//r/+v/6//r/+f/5//r/+v/4
//f/9//3//j/+v/7//z/+//6//n/+P/4//j/+P/4//r/+//7//v/+f/5//n/+f/6//r/
+v/7//n/+f/5//n/+//7//v/+//5//r/+v/7//3//v/+//7//P/9//3//f/+////AQAC
AAIAAgABAAAAAAACAAIAAgADAAUABQAGAAYABgAHAAgACAAIAAkACgAIAAgACQAJAAwA
DAANAA4ADAANAA0ADQANAA4ADwAQAA4ADgAOAA4ACwALAAgACAAJAAgACAAIAAYABAAD
AAIAAwADAAMABAAEAAQABAAEAAcABwAIAAkABwAJAAkACQAJAAkACAAIAAcABgAGAAUA
BQAFAAUABgAFAAQABAADAAAAAAAAAAAAAAD///7//f///////////////f/9//3//P/7
//r/+f/6//v//f/+//7//v/+/wAA/v/+//7//v/+//7/AAAAAP7//v/+//7///8AAAIA
AwACAAAA///+/wAAAAAAAAEA/////wAAAAACAAIAAQABAAMAAwADAAMAAgACAAEAAAAC
AAIAAgACAAEAAQD/////AAAAAAAAAAD+//7//v/+//v/+//6//r//P/8//z//P/8//z/
/P/8//z//P/7//r/+v/6//r/+v/5//n/+f/5//n/+f/4//j/+P/4//j/+P/3//b/9v/1
//b/+P/5//r/+f/4//b/9f/1//X/9f/1//f/+P/4//j/9v/2//b/9f/3//n/+v/6//j/
9//3//f/9//3//f/9//1//T/9P/1//X/9f/0//T/9P/1//j/+f/2//X/9f/0//b/9f/1
//X/9f/2//T/9P/0//T/9v/2//b/9v/0//T/9P/0//T/9P/0//T/9P/0//T/9P/0//T/
9P/z//P/8//z//T/8v/z//P/8//z//P/8//1//f/9v/2//f/9v/1//b/9f/2//f/9//3
//j/+f/6//z/+//6//r/+v/8//v/+f/4//f/9//1//X/9f/0//L/8P/w/+//7//v/+//
7//u/+3/7f/t/+3/7f/t/+3/7f/t/+//7//v//H/8f/w/+//7//u/+7/7//v//H/8v/y
//P/8//x/+//8f/z//X/+f8FAA8AGAApAEMAWgBqAHkAjQCjALcAwgC8ALAAsgC2ALQA
qwCeAIoAbwBMAB0A4f+z/7D/yf/Z/+P/7f/1//f/+P/4//n/+f/5//n/+//6//r/+v/4
//f/9v/1//f/9//3//n/+//6//r/+v/4//j/+P/4//r/+v/6//r/9//3//j/+P/2//X/
9f/1//X/9v/2//b/9P/0//T/9P/0//T/9P/0//T/9f/1//X/9f/1//X/9f/2//b/9v/3
//f/9//3//f/9//3//f/9//1//b/9v/3//X/9v/2//b/9//5//r/+//5//n/+v/6//v/
/P/8//z//v8AAAAAAAAAAAEAAAAAAAIAAgADAAQABAAEAAUABgAGAAYABwAHAAgACAAJ
AAoACgALAAsACwAMAAwADAAMAAoACgAKAAoACwALAAgACAAFAAQABAAEAAQAAgABAAAA
AwADAA==
         </WaveFormData>
      </LeadData>
      <LeadData>
         <LeadByteCountTotal>10000</LeadByteCountTotal>
         <LeadTimeOffset>0</LeadTimeOffset>
         <LeadSampleCountTotal>5000</LeadSampleCountTotal>
         <LeadAmplitudeUnitsPerBit>4.88</LeadAmplitudeUnitsPerBit>
         <LeadAmplitudeUnits>��V</LeadAmplitudeUnits>
         <LeadHighLimit>2147483647</LeadHighLimit>
         <LeadLowLimit>268435456</LeadLowLimit>
         <LeadID>V4</LeadID>
         <LeadOffsetFirstSample>0</LeadOffsetFirstSample>
         <FirstSampleBaseline>0</FirstSampleBaseline>
         <LeadSampleSize>2</LeadSampleSize>
         <LeadOff>FALSE</LeadOff>
         <BaselineSway>FALSE</BaselineSway>
         <ExcessiveACNoise>FALSE</ExcessiveACNoise>
         <MuscleNoise>FALSE</MuscleNoise>
         <LeadDataCRC32>2146594959</LeadDataCRC32>
         <WaveFormData>
BAAEAAQABAAEAAQABAAEAAUABgAHAAgACAAIAAgACAAIAAgACAAIAAYABgAGAAYACAAI
AAgACAAGAAYABgAGAAYABgAGAAYABAAEAAQABAAGAAYABgAGAAQABAAEAAQAAgACAAIA
AgAAAAAAAAAAAAEAAgADAAQABAAEAAQABAACAAIAAgACAAAAAAAAAAAAAgACAAIAAgAE
AAQABAAEAAQABAAEAAQAAwACAAEAAAACAAIAAgACAAAAAAAAAAAAAgACAAIAAgAAAAAA
AAAAAAAAAAAAAAAAAgACAAIAAgAAAAAAAAAAAAAAAAAAAAAA/v/+//7//v8AAAAAAAAA
AAIAAgACAAIAAQAAAP///v/+//7//v/+//7//v/+//7/AAAAAAAAAAAAAAAAAAAAAAAA
AAAAAAAA/v/+//7//v8AAAAAAAAAAAAAAAAAAAAA/v/+//7//v8AAAAAAAAAAAAAAAAA
AAAAAAAAAAAAAAD+//7//v/+/wAAAAAAAAAA/v/+//7//v///wAAAQACAAAAAAAAAAAA
AgACAAIAAgAAAAAAAAAAAAAAAAAAAAAAAAAAAAAAAAAAAAAAAAAAAAIAAgACAAIAAAAA
AAAAAAAAAAAAAAAAAAAAAAAAAAAA/v/+//7//v8AAAAAAAAAAP7//v/+//7/AAAAAAAA
AAD+//7//v/+/wAAAAAAAAAAAAAAAAAAAAACAAIAAQABAAAA///+//7/AQACAAMABAAG
AAcABwAIAAkACQAKAAwACgAKAAsACwALAA0ADgAOABEAEQAQABAAEgASABIAEgAQAA0A
CwAIAAUABQAFAAMABAADAAIAAQAAAAAAAAAAAP///v/9//z/+v/6//v/+//7//v/+//7
//v/+//7//v/+//7//r/+v/6//r//P/8//z//P/8//z//v/6//j/+f/4//b/+v8CAAwA
FQAgADAAQABJAFUAZQB6AI4AlQCTAJEAlACYAJYAgQBhAEAAHwACAOz/2//S/9j/5P/t
//L/+P/6//3/AAAAAP7//v///////v/+//7//f////////////3//f/+///////+//7/
/v/+////AAABAAAA/v/9//3///8AAAEAAwABAAEAAQABAAIAAgACAAIABQAFAAUABQAF
AAUABQAGAAcABwAHAAUABwAIAAgABwAJAAkACQAJAAkACQAJAAkABwAHAAcABwAJAAoA
CwALAAkACQAJAAkACQAKAAoACgAKAAoACgALAAsACwALAAwADQAOAA4ADgAOAA8ADwAQ
ABAAEAAQABEAFAAUABUAFwAWABUAFAATABYAFwAXABkAFwAXABcAFwAZABkAGgAaABkA
GQAZABkAFwAWABUAFQAXABUAFwAXABUAFQAVABMAFAAUABQAFQAXABcAGAAZABkAGQAZ
ABoAGAAYABgAGAAYABgAGAAWABgAGAAWABUAFgAVABQAEwASABIAEQAQABAAEAAPAA8A
DQANAAwADAALAAsACwALAA0ADAAMAAwACgAKAAkACQAJAAkACgAKAAoACgAKAAoACQAJ
AAkACQAKAAwADQAOAAwADAAMAA0ADwAPAA8ADwANAA0ADQANAA0ADQANAA4ADgAOAA4A
DgAMAAwADAALAA0ADQANAA0ADQAOAA4ADgAQABAAEAAQAA8ADwAPAA8ADQANAA4ADgAO
AA4ADQANAAsACwALAAsADQANAAwADAAMAAwACwALAAkACgAKAAgACgAKAAoACgAKAAoA
CgAIAAoACgAKAAgACAAIAAgACQAIAAgABwAHAAgACAAJAAoACAAIAAgABwAJAAkACQAJ
AAgACAAIAAgACQAJAAkACQAJAAkACQAJAAkACQAIAAgACQAJAAkACQAJAAkACAAIAAgA
CAAIAAgACgAKAAwADAAJAAkACgAKAAcABwAHAAUACgAKAAoACgAKAAoACAAIAAgACAAK
AAoACgAKAAkACAAHAAYACAAIAAgACAAIAAgACAAIAAgACAAIAAgABgAGAAYABgAIAAgA
CAAIAAYABgAGAAYABgAGAAYABgAGAAYABgAGAAYABgAGAAYABgAGAAYABgAGAAYABgAG
AAYABgAGAAYABAAEAAQABAAEAAQABAAEAAIAAgACAAIAAgADAAQABQAFAAYABgAGAAgA
CAAIAAkACwAMAAwACwALAAwADAAMAA0ADQANAA8ADgAOAA8ADwARABIAEwAUABMAEgAR
AA8ADQAKAAcABQAHAAUABAADAAAA///+//7//v/+//7//v/9//z/+f/4//f/9//3//f/
+f/5//n/+f/3//f/9//3//j/+P/4//j/+P/4//j/+P/4//j/+P/4//j/9f/y//D/8v/8
/wIACwAaACwAOABDAE8AXQByAIgAkwCPAIsAigCQAJAAeQBVADIAFQD6/+b/0//I/87/
2v/j/+r/8P/y//H/9P/4//b/9v/3//f/9v/2//b/9f/1//X/9f/1//f/9//4//n/9//2
//b/9v/4//n/+v/7//r/+P/3//f/+P/4//j/+f/7//v/+//7//j/+P/4//j/+f/5//n/
+f/5//n/+f/6//n/+f/5//f/+f/6//r/+f/7//v/+//7//3//f/9//3/+//7//v/+//7
//z//f/9/////////////v/+//3//P/9//7///8BAP///////wAA//8AAAAAAAACAAMA
AwAEAAYABgAGAAcACAAIAAkACwAJAAkACQAJAAoACwALAA0ADQANAA0ADQANAA0ADgAO
ABEAEQARABEAEQAQAA8ADwANAAsADQANAA8ADwAPAA0ADAAMAAwADQAPAA8AEAARAA8A
DwAPABAAEAAQABAAEAAQABAAEAAOAA4ADgAMAAsADAALAAoACQAIAAgABwAGAAQABAAD
AAMAAwADAAIAAgABAAEAAQABAAEAAAAAAAAAAAAAAP//////////AAAAAAAAAAAAAAAA
AQABAAEAAQABAAIAAgACAAIAAgACAAMAAwADAAMAAwADAAMAAwADAAEAAQABAAIAAgAC
AAIAAgACAAIAAgABAAMAAwADAAMAAQACAAIAAgAAAAAAAAAAAAEAAQABAAEAAQABAAIA
AgACAAIAAQABAAEAAQABAAEAAQABAAAAAAD+//7//f/9//3//v/+//z//P/8//z//P/8
//z//P/6//z//P/8//r/+v/6//r/+//6//r/+f/5//v/+v/6//r//P/8//z/+//5//n/
+f/5//r/+v/6//r/+//7//v/+//7//v/+//7//v/+//6//r/+f/5//n/+f/5//n/+P/4
//r/+v/6//r/+P/4//r/+v/3//f/+P/4//f/9//3//X/+P/4//j/+P/4//j/+P/4//j/
+P/4//j/+P/4//b/9v/2//b/9v/2//b/9v/4//j/+P/4//b/9v/2//b/+P/4//j/+P/2
//b/9v/2//b/9v/2//b/9v/2//b/9v/2//b/9v/2//b/9v/2//b/9f/1//X/9f/1//b/
9v/2//j/+P/4//n/+//8//z/+//9//7//v/+/////////wEA///+//7//f/9//7///8A
AAIAAgACAAEAAAD+//z/+//4//X/8//x//H/8f/x//L/8v/y//L/8v/w//D/7v/u/+3/
7f/t/+3/7f/t/+3/7f/v/+//7//v/+z/7P/s/+z/7P/s/+z/7P/s/+z/7P/s/+z/6f/m
/+T/6v/y//7/CwAaACwAOABBAFEAZQB8AJAAlwCRAIsAjgCSAIYAZQBBABwA+//i/87/
vf+6/8b/0v/X/97/5P/o/+n/6v/q/+n/6P/o/+f/5P/k/+T/4//k/+X/5v/n/+f/5//o
/+n/6f/o/+j/6P/m/+f/6P/p/+v/6v/q/+v/6v/q/+r/6//r/+v/6//r/+z/7P/s/+z/
7f/t/+3/7f/s/+v/6v/q/+3/7f/t/+v/7P/s/+v/6f/s/+3/7v/v/+//7//v/+//7//v
/+//7//t/+7/7//v//H/8f/x//H/8f/y//L/8v/0//T/9P/1//T/8//y//L/8//0//T/
9P/0//X/9f/2//j/+P/4//n/+v/6//v//f/7//v/+//7//r/+//7//3//f/9//3//f/+
////AQACAAEAAQABAAEA///+//3//f////3///////3//f/9//v/+v/6//r/+//5//n/
+v/7//n/+f/5//r/+//8//3//v/9//z/+//4//n/+v/5//n/9v/1//T/8//w//D/7//u
//D/8P/v/+//7//v/+7/7v/r/+v/6//r/+v/6v/q/+r/6v/q/+n/6f/q/+v/7f/u/+z/
7P/s/+z/7f/t/+3/7f/r/+z/7P/s/+z/7P/s/+3/7P/r/+r/6f/p/+n/6f/p/+r/6//s
/+7/7P/s/+z/7P/r/+r/6f/n/+n/6f/p/+n/5//o/+j/6P/q/+r/6v/q/+n/6f/p/+n/
5P/j/+P/4v/j/+T/5P/l/+X/5f/l/+X/5f/l/+T/5P/i/+L/4f/h/+H/4v/i/+D/4P/g
/+D/4P/g/+D/4P/e/+L/4v/i/+D/4P/g/+D/4f/h/+D/3v/d/9//3v/e/97/3v/e/97/
3f/f/9//3//f/97/3v/e/97/3f/d/93/3f/d/93/3f/d/93/3f/c/9z/3//f/9//3//f
/9//3v/e/9z/3P/c/9z/3v/e/+D/4P/d/93/3v/e/93/3f/d/9v/3v/g/97/3v/e/97/
3v/e/97/3v/e/97/3v/e/93/3f/d/93/3f/e/97/3v/f/+D/4f/j/+L/4v/h/9//4f/i
/+L/4v/h/+H/4f/j/+L/4v/j/+P/5P/k/+T/5P/i/+L/4v/h/+P/5P/l/+f/5f/j/+L/
4f/g/9//3v/e/9z/3P/c/9z/3P/c/9r/2v/c/93/3v/f/9//3//f/9//3//f/9//3//c
/9z/3P/c/9z/3P/c/9z/3v/e/97/3v/e/93/2P/Y/+D/6P/w//v/DAAgAC4AOwBHAFsA
dgCOAJ0AnQCbAKIApgCaAH8AWQAyAA0A7P/Q/7n/rv+2/8T/zf/U/9r/3v/j/+b/5v/l
/+T/5P/j/+T/5P/k/+P/4f/h/+H/4f/j/+P/5P/l/+X/5P/k/+T/4v/j/+T/5f/n/+b/
5v/n/+j/6P/o/+n/6P/n/+b/5f/n/+j/6f/q/+r/6f/o/+f/6P/p/+r/7P/s/+v/6v/n
/+n/6v/q/+n/6v/r/+z/7f/r/+v/6//r/+z/7f/u/+//7f/u/+//7//v/+//7//v//H/
8v/y//L/8v/y//L/8//1//X/9f/2//f/+P/4//j/+P/5//n/+v/8//z//P/9//3//P/8
//3///////////8AAAEAAQADAAMAAwADAAMABQAFAAYABgAFAAUABQAFAAYABgAGAAcA
BQADAAUABQAFAAUABQADAAMABAAFAAcABQAFAAYABwAJAAkACQAKAAoACgAKAAoACgAK
AAoACAAIAAgABgAFAAQAAwACAAEAAgACAAEAAAAAAAAA///////////+//7//f/9//3/
/f/9//z//P/8//3//v/+/////f/9//7//v/+//7//v/+/////////////f/+//7//v/+
//7//v///wEAAQABAAEAAQABAAEAAQD///////8AAAAAAAAAAAAAAQACAAMAAwABAAEA
AQABAP//AAAAAAAAAgACAAIAAgD///////////7///8BAAIAAAAAAP//////////////
//3//f/8//z//P/8//v/+//9//7//v/8//r/+v/6//r//P/8//z/+v/8//z//P/6//j/
+P/4//n/+v/6//n/+f/5//j/+P/4//r/+v/6//n/+f/5//n/+f/6//r/+v/6//f/9//3
//f/9//3//f/9//5//n/+P/4//v/+//7//v/+f/5//j/+P/4//j/+P/4//b/9v/4//j/
9//3//j/+P/3//f/9//1//b/9v/2//b/9v/2//b/9v/2//b/9v/2//b/9v/4//j/+P/4
//j/+P/4//j/9v/2//b/9f/3//f/9//3//j/+P/4//j/+P/4//n/+f/6//r/+f/5//j/
+P/4//n/+f/5//v//P/8//3//f/8//7//v/+//7//P/8//v/+//8//v/+//7//v/+v/5
//j/9f/0//T/9P/2//b/9v/2//b/9P/0//X/9//3//f/9//3//f/9//3//T/8//y//D/
8f/y//P/9v/2//b/9v/2//b/9v/2//b/9//0//D/8P/2/wAACQAWACYAOgBHAFMAXwB0
AIwAmQCbAJkAmgCeAKAAkwBzAFAALQAOAPL/2f/K/8z/2P/h/+j/7v/y//X/+P/4//r/
+v/7//v/+v/6//r/+f/5//n/+f/5//n/+f/6//v/+f/4//j/+P/6//v//P/9//v/+v/6
//v//P/8//z//f/9//3//f/9//z//P/8//z//f/9//3//f/9//3//f/+//////////3/
/f/+//7//f/9//3//f/9/////////////////////////wAAAQABAAEAAQABAAEAAQAC
AAIAAgACAAIAAgADAAUABQAFAAYABQAGAAYABgAIAAkACQAKAAgACAAIAAkACgAKAAsA
DQANAA0ADQANABAAEQARABMAEwATABMAEwARABEAEgASABMAEwATABMAFQAUABMAEwAT
ABEAEwATABEAEQARAA8ADgAOAA4ADwAQABEAEwAVABMAEwATABQAFAAUABQAFAAWABYA
FgAUABIAEgAQAA8ADgANAAwACwAKAAoACQAIAAgACAAHAAcABwAHAAYABgAFAAUABQAF
AAcABgAGAAYABAAEAAMAAwAFAAUABgAGAAQABAAEAAQAAQABAAEAAQADAAQABAAEAAQA
BAAEAAUABQAFAAUABQAFAAUABQAFAAUABQAFAAYABgAGAAYABgAGAAYABgAFAAUABQAF
AAUABQAGAAYABgAEAAQABAAEAAMAAwADAAMAAQABAAIAAgAEAAQAAwADAAUABQAFAAUA
BAADAAEAAAAAAAAA////////AAAAAP7//v/+//7//v8AAAAAAAD+//7//v/+//z//v/+
//7////+//7//f/9//3//P/8//z//v/+//7//f/7//v/+//7//7//v/+//7//f/9//3/
/f/9//3//f/9//3//f/8//z/+//7//v/+//7//v/+v/6//r/+v/6//r/+P/4//r/+v/7
//v//P/8//v/+//7//n//P/8//r/+v/6//r/+v/6//r/+v/8//z//P/8//v/+v/5//j/
+v/6//r/+v/4//j/+P/4//r/+v/6//r/+P/4//j/+P/4//j/+P/4//j/9//3//f/+f/5
//r/+v/4//j/+P/4//v/+//8//z/+v/5//n/+P/6//v/+//7//3//v/+///////+//7/
/v8AAAAAAAAAAP/////+//3/+//7//n/+P/3//b/9f/0//T/9P/0//T/9P/0//T/8v/0
//X/9f/1//P/8//z//P/9f/1//X/9f/1//T/9P/0//T/9v/2//b/9v/2//b/9v/2//T/
9f/2//T/9P/4/wIACQAUACIANAA/AEkAWQBqAIAAkQCTAI0AkACWAJoAkQB1AFIAMQAU
APj/4f/Q/8z/1v/h/+r/8v/2//f/+v/6//r/+v/7//v/+v/6//r/+f/5//n/+f/5//f/
9//4//n/+//6//r/+v/6//v//P/9//3//P/8//3//P/8//z//f////////////7//v/+
//7///////////////////8AAP////////3///8AAAAA///9//3//f/9//3//f/9//3/
/f/9//3//f/9//7//////////////////f/+//7//v/+//7//v///wEAAQABAAIAAwAE
AAQABAACAAMAAwAEAAQABAAEAAUABgAGAAcACQALAAsACwALAAoACwALAA0ADwAPAA8A
DwANAA0ADgAOAA8ADwAPAA8ADwAOAA0ADQAPAA0ADwAPAA8ADwAPAA0ACgAKAAoACwAN
AA0ADgAPAA8ADwAPABAAEAAQABAAEAASABIAEgAQAA8ADgALAAkACAAHAAYABQAGAAYA
BQAEAAIAAgABAAEAAQABAAAAAAD9//3//f/9//3//P/8//z//v/+//3//f/9//3//v/+
//z//P/8//z/+//7//v/+//7//z//P/8//z//P/8//3///////////////////////3/
/f/9//7//v/+//7//v8AAAAAAAD///////////////8AAAAAAAAAAAAAAAAAAAEAAQAB
AAEA/f/9//7//v/+//7//f/9//3//f/9//3//f/9//z//P/8//z/+//7//3//v/+//z/
+v/6//r/+v/8//z//P/6//z//P/8//r/+v/6//r/+//8//z/+//7//n/+P/4//j/+P/4
//j/9//5//n/+f/5//j/+P/4//j/+f/5//n/+f/3//f/9//3//n/+f/4//j/9//3//f/
9//3//f/9v/2//b/9v/2//b/9P/0//b/9v/2//f/+f/6//n/+f/5//f/9P/4//j/+P/4
//j/9v/2//b/9v/4//j/+P/4//j/+P/4//j/+P/4//j/+P/4//j/+P/4//j/+P/4//j/
9//2//X/9P/2//b/9v/2//b/9v/1//X/9//3//f/+P/4//j/+P/4//j/+f/5//r/+v/5
//n/+v/4//j/+f/5//v//f/+//7///////7//v/8//z//P/8//7//f/9//z/+f/5//n/
9//4//f/9v/1//T/9P/0//T/9v/2//b/9v/y//L/8//z//P/8//z//P/8//z//P/8//z
//P/8v/y//L/8v/0//T/9P/0//T/9P/y//L/9P/z//L/8P/y//r/BAANABwAKgA0AD0A
TQBfAG4AgACLAIkAhwCKAJAAjgB5AFcANgAXAP7/5v/R/8r/0v/e/+X/6v/w//T/9f/2
//j/9v/2//f/9//2//b/9v/1//P/8//z//P/9f/1//b/9//3//b/9v/2//b/9//4//n/
+v/6//v//f/8//z//P/9/////////////v/+//7//v8BAAEAAQABAAMAAwADAAQABAAD
AAIA//8BAAIAAgABAAEAAQABAAEAAwADAAMAAwADAAMAAwADAAMABAAFAAUABQAFAAUA
BQADAAQABAAEAAQABAAEAAUABgAHAAgACgAJAAoACgAKAAoACwALAAwACgAKAAoACwAM
AAwADQAPABEAEQARABEAEAARABEAEwATABMAEwATABMAEwAUABQAFQAVABUAFQAXABYA
FQAVABMAEQATABMAEwATABMAEQASABIAEgATABEAEQASABMAFQAVABUAFgAUABQAFAAU
ABQAFAAUABIAEgASABAADwAMAAsACgAJAAgACAAHAAYACAAIAAcABwAHAAcABgAGAAQA
AwACAAEAAwACAAIAAgACAAIAAQABAAEAAQACAAIAAgACAAIAAgABAAEAAQABAP//AAAA
AAAAAgACAAIAAwADAAMAAwADAAMAAwADAAMAAwADAAMABAACAAIAAgACAAQABAAEAAMA
AwADAAMAAwADAAQABAAEAAQABAAEAAQAAwADAAMAAwADAAMABAAEAAIAAgABAAEAAwAD
AAMAAwABAAEAAAAAAAAAAAD/////AQACAAIAAAAAAAAAAAAAAAAAAAAAAP7//v/+//7/
/P/8//z//P/9/wAAAAD//////f/8//z//P/8//z//P/7//3//f/9//3//P/8//z//P/9
//3//f/9//3//f/9//3///////7//v/9//3//f/9//3//f/8//z//P/8//z//P/6//r/
/P/8//3//f/+//7//f/9//3/+//8//z//P/8//z//P/8//z//P/8//z//P/8//z//P/8
//z//P/6//r/+v/6//r/+v/6//r/+v/6//r/+v/8//z//P/8//7//f/9//3/+v/5//n/
+P/6//r/+v/6//v/+//8//z/+//7//z//P/+/////////wEAAgACAAMAAwACAAIAAgAA
AAAAAAAAAP3//f/8//v/+//7//n/+P/5//j/9//2//j/+P/4//j/9v/2//b/9P/0//X/
9f/1//X/9f/1//X/9f/1//X/9f/1//T/9P/0//T/9v/2//b/+P/4//j/+P/6//j/9f/y
//D/9P/8/wQADwAeAC4AOgBDAE8AXwB0AIgAjQCJAIcAjACQAIoAcQBPADIAEwD2/+D/
0//Q/9b/4v/p//D/9v/4//n/+P/6//z//P/9//3/+//6//n/9//5//n/+f/5//n/+f/6
//v/+//6//r/+v/6//v//P/9//v/+v/6//v//v/+//7////9//3//f/9//7//v/+//7/
//////////////////8AAAEAAQABAP//AQACAAIAAQD//////////wEAAQABAAEA////
//////8BAAIAAwADAAUABQAFAAUABAAEAAMAAgAEAAQABAAFAAMAAwADAAQABwAIAAgA
CAAIAAkACQAKAAoACgAKAAsACgAKAAsADQAPAA8ADwAPABAAEQARABMAEwATABMAEwAR
ABEAEgASABUAFQAVABUAEwASABEAEQATABEAEwATABMAEwATABEAEgASABIAEwATABMA
FAAVABUAFQAVABYAFgAWABYAFgAUABQAFAASABQAFAASABEAEgARABAADwAMAAwACwAK
AAoACgAJAAkABwAHAAYABgAGAAcACAAJAAgABgAFAAQABgAGAAUABQAFAAUABgAGAAYA
BgAGAAYABQAFAAUABQAHAAgACAAIAAgACAAIAAkACwALAAsACwAKAAkACAAHAAkACQAJ
AAoADAAMAAwADAAMAAwADAALAAkACQAJAAkACwAMAAwADAAKAAoACgAKAAsACwALAAsA
BwAHAAgACAAKAAoACQAJAAcABwAHAAcACQAJAAgACAAIAAgABwAHAAcACAAIAAYACAAI
AAgACAAIAAgACAAGAAgACAAIAAYABAAEAAQABQAEAAQAAwADAAUABAAEAAQABgAGAAYA
BQAFAAUABQAFAAYABgAGAAYAAwADAAMAAwAFAAUABQAFAAUABQAEAAQAAwADAAMAAwAD
AAMAAgACAAQABAAEAAQAAgACAAQABAADAAMABAAEAAUABQAFAAMABAAEAAIAAgACAAIA
BAAEAAQABAAEAAQABAAEAAYABgAGAAYABgAGAAYABgAGAAYABgAGAAQABAAEAAQABAAE
AAQAAwADAAMAAwADAAQABAAEAAQABAAEAAUABQAGAAYABQAFAAYABgAGAAcACQAJAAsA
DAAKAAsACwAKAAgACAAIAAgACgAKAAkACQAKAAkACQAJAAUABAADAAIA///+//7//v/+
//7//v/+/////v///wEA/////////////////////wEAAQABAAAA/v/+//7/AAAAAAAA
AAAAAAEAAgADAAQAAwAAAPz//v8EAAwAFQAgAC4APABHAFEAYQB4AIwAnQCfAJcAlACa
AJwAiwBrAEoAKQAOAPj/4//S/9L/3v/p/+7/9P/4//3/AAAAAP7//v////////8AAAEA
AQD///////////////8AAAEAAwACAAIAAgABAAEAAQABAAEAAAAAAAEAAgACAAIAAwAC
AAEAAAD//wEAAgADAAQABAADAAIAAQABAAEAAQACAAUABQAFAAMAAwAEAAQAAwADAAMA
AwADAAMAAwADAAMABQAFAAUABQAEAAQABAADAAUABQAFAAUABQAGAAYABgAGAAYABgAH
AAkACQAJAAoACQAKAAoACgAKAAsACwAMAA4ADgAOAA8AEAAQABEAEwARABEAEQARABIA
EwATABUAEwATABMAEwAVABUAFgAWABUAFQAVABUAFQAUABMAEwARAA8AEQARAA8ADwAP
AA0ADQAOAA8AEQAPAA8AEAARABIAEwAUABYAFAAUABQAFAASABIAEgAQABIAEgAQAA8A
DgANAAwACwAKAAoACQAIAAgACAAHAAcABwAHAAYABgAFAAUABQAFAAcABgAGAAYABQAE
AAIAAQABAAEAAgACAAQABAAEAAQAAwADAAMAAwABAAIAAgACAAIAAgACAAMAAwADAAMA
AwABAAEAAQABAAMAAwADAAQAAgACAAIAAgAEAAQABAADAAMAAwADAAMAAQACAAIAAgAC
AAIAAgACAAMAAwADAAMA/////wAAAAAAAAAA//////3//f/9//3//f/9//z//P/+//7/
/f/9//v//P/8//r/+v/6//r/+v/4//j/+P/2//j/+P/4//b/+P/4//j/+f/4//j/9//3
//n/+P/4//j/9v/2//b/9f/1//X/9f/1//T/9P/0//T/9f/1//X/9f/1//X/9f/1//P/
8//y//L/9f/1//X/9f/z//P/8v/y//T/9P/0//T/9P/0//b/9v/0//P/8//y//L/8//0
//P/8P/w//D/8P/w//D/8f/y//P/9P/y//L/8v/y//L/8v/y//L/8v/y//L/8v/w//D/
7//v//D/8f/y//T/8v/y//L/8v/w//H/8f/y//L/8f/x//L/8P/w//H/8f/x//P/9P/0
//f/9//2//b/9P/0//T/9P/1//X/9v/2//X/9f/1//P/9P/z//L/8f/v/+7/7f/s/+z/
7P/s/+z/7P/s/+3/7f/u/+//8P/x//H/8f/x//H/8f/x//D/8P/y//L/9P/0//b/9v/2
//b/9v/0//T/9f/2//L/9P/8/wYACwAWACgAOgBHAFcAawCEAJ4AsQCzAK8AsgC6ALYA
oQCBAFoAMQAOAPL/2f/I/8z/3P/n/+7/9P/4//n/+v/6//v//P/+/////P/8//z/+//7
//v/+//7//v/+//8//3////+//7//v/+////AAABAAMAAgACAAMAAwACAAEAAQD/////
////////AAABAAIAAwADAAMAAwADAAMAAwAEAAUABQAFAAMABwAIAAgABwAJAAkACQAJ
AAcABwAHAAcABwAHAAcABwAFAAYABwAHAAcABwAHAAcACAAKAAsADAAKAAoACgALAAsA
CwALAAwADwAQABAAEAAOAA8ADwAQABAAEAAQABEAEgASABMAFQAVABUAFQAVABYAFwAX
ABkAGwAbABsAGwAbABsAHAAcAB0AHQAdAB0AHwAeAB0AHQAbABkAGwAbABkAGQAZABcA
HAAcAA==
         </WaveFormData>
      </LeadData>
      <LeadData>
         <LeadByteCountTotal>10000</LeadByteCountTotal>
         <LeadTimeOffset>0</LeadTimeOffset>
         <LeadSampleCountTotal>5000</LeadSampleCountTotal>
         <LeadAmplitudeUnitsPerBit>4.88</LeadAmplitudeUnitsPerBit>
         <LeadAmplitudeUnits>��V</LeadAmplitudeUnits>
         <LeadHighLimit>2147483647</LeadHighLimit>
         <LeadLowLimit>268435456</LeadLowLimit>
         <LeadID>V5</LeadID>
         <LeadOffsetFirstSample>0</LeadOffsetFirstSample>
         <FirstSampleBaseline>0</FirstSampleBaseline>
         <LeadSampleSize>2</LeadSampleSize>
         <LeadOff>FALSE</LeadOff>
         <BaselineSway>FALSE</BaselineSway>
         <ExcessiveACNoise>FALSE</ExcessiveACNoise>
         <MuscleNoise>FALSE</MuscleNoise>
         <LeadDataCRC32>3631312982</LeadDataCRC32>
         <WaveFormData>
+P/4//j/+P/6//r/+v/6//z//P/8//z/+v/6//r/+v/8//z//P/8//r/+v/6//r//P/8
//z//P/6//r/+v/6//r/+v/6//r/+v/6//r/+v/6//r/+v/6//r/+v/6//r/+P/4//j/
+P/2//b/9v/2//j/+P/4//j/9v/2//b/9v/2//b/9v/2//T/9P/0//T/9v/2//b/9v/4
//j/+P/4//b/9v/2//b/9v/2//b/9v/0//T/9P/0//L/8v/y//L/9P/0//T/9P/z//L/
8f/w//L/8v/y//L/8v/y//L/8v/w//D/8P/w//D/8P/w//D/7v/u/+7/7v/v//D/8f/y
//L/8v/y//L/8P/w//D/8P/u/+7/7v/u/+7/7v/u/+7/8P/w//D/8P/w//D/8P/w//D/
8P/w//D/8P/w//D/8P/w//D/8P/w//D/8P/w//D/7v/u/+7/7v/u/+7/7v/u//D/8P/w
//D/7v/u/+7/7v/u/+7/7v/u//D/8P/w//D/7//u/+3/7P/v//D/8f/y//H/8P/v/+7/
8P/w//D/8P/v/+7/7f/s/+7/7v/u/+7/7v/u/+7/7v/s/+z/7P/s/+3/7v/v//D/7v/u
/+7/7v/u/+7/7v/u/+z/7P/s/+z/7P/s/+z/7P/s/+z/7P/s/+z/7P/s/+z/7v/u/+7/
7v/s/+z/7P/s/+z/7P/s/+z/7v/u/+7/7v/u/+7/7v/u/+3/7P/r/+r/7P/u//D/8v/w
//L/8//1//T/9P/1//f/9v/1//T/9P/1//b/9v/3//n/+v/8//7//v/+//7//v/7//n/
+P/3//T/8//z//L/8P/v/+7/7f/u/+7/7v/u/+3/7P/r/+r/6v/q/+r/6v/o/+j/6P/o
/+j/6P/o/+j/6f/p/+n/6f/n/+f/5//n/+n/6f/q/+r/7f/r/+j/5//l/+T/5v/r//L/
/f8IABkALQA5AEcAWgBzAIcAmACjAKoArwC0ALQAnwB+AF0AOgAYAP7/6v/c/9z/4f/o
/+r/7v/w//L/9P/y/+7/7f/t/+z/6//q/+v/7P/u/+7/7v/u/+z/6//r/+v/6//q/+r/
6v/s/+v/6//r/+r/6v/q/+r/7f/u/+7/7v/u/+z/6//r/+z/7v/v/+//8P/u/+7/7f/t
/+7/7//x//H/8f/w/+//7//v/+//7//x//H/8v/y//L/8v/y//P/8v/z//T/9P/1//X/
9f/1//P/9P/0//T/9v/3//f/9v/0//T/9P/0//X/9f/1//X/+P/5//n/+f/3//f/+f/7
//7//v/+/wAAAAAAAAAAAQABAAEAAgAFAAYABgAHAAcACAAHAAgABwAIAAkACgAMAAoA
CgALAAwACgAKAAoACgALAAwADAANAA0ADAALAAoACgALAAwAEAAQABAADwAPABEADwAP
AA8ADwAPAA4ADQALAAoACgAHAAcACAAJAAgABgAEAAMAAAAAAP//AAAAAP7//v/+//z/
+f/5//j/+P/6//r/+v/6//r/+f/5//n/+f/4//f/9//4//n/+v/6//j/9//3//b/+P/5
//r/+v/6//r/+v/7//n/+f/5//v/+//7//v/+//5//n/+f/5//v/+//7//3//P/8//z/
/P/5//n/+f/5//v//P/8//z/+v/6//r/+v/7//z//v////7//f/8//v/+//7//z//P/8
//z//P/8//r/+v/6//r/+//8//z//f/7//r/+v/6//r/+v/6//r/+f/5//n/+f/5//n/
+f/4//b/9v/2//f/9//1//X/9v/4//f/9//3//j/+f/6//r/+f/5//j/9//5//n/+v/6
//n/+P/3//b/+P/4//j/9//3//j/+P/4//X/9f/1//X/9v/3//j/+f/5//j/+P/4//j/
+P/4//j/+v/6//r/+//5//f/9//3//f/9//2//X/+f/6//j/+P/4//j/+P/4//j/+P/4
//j/+P/4//b/9v/2//b/+P/4//j/+P/2//b/9v/2//j/+P/4//j/9v/2//b/9v/2//b/
9v/2//j/+P/4//j/9v/2//b/9v/4//j/+P/4//b/9v/2//b/9v/2//b/9v/4//j/+P/4
//b/9v/2//b/9P/0//T/9P/y//L/8v/y//L/8v/y//L/8//0//X/9v/2//b/9v/2//j/
+P/4//r/+f/7//n/+P/6//v/+//7//v//P/9//7//P/9//3//P/+/wAAAgAEAAEAAAD/
//3/+v/5//f/9f/1//T/9P/z//D/7//u/+7/7v/u/+7/7v/r/+r/6f/o/+b/5v/m/+b/
6P/o/+j/6P/m/+b/5f/l/+b/5//o/+n/6P/n/+j/5//o/+j/5//n/+j/5//j/97/4P/j
/+j/8f8CABUAJQA1AEMAVABrAIEAkgCfAKYAqQCwALAAmwB2AFEAMgASAPb/4v/U/9T/
2//g/+L/5P/k/+b/6P/o/+X/5f/m/+b/5P/i/+L/4v/i/+L/4v/i/+H/4f/i/+P/4f/g
/+D/4P/h/+H/4v/j/+L/4v/i/+L/4f/i/+L/4v/k/+L/4f/h/9//4P/g/9//4f/g/+H/
4f/g/+D/4P/h/+P/4//i/+H/4f/h/+H/4f/f/9//4P/g/9//4P/h/+P/4v/h/+D/3v/e
/9//4P/h/+H/4v/i/+L/4P/h/+H/4P/j/+T/5f/m/+b/5f/k/+P/4v/j/+P/4//j/+P/
5f/n/+b/5v/m/+j/6v/q/+r/6//p/+n/6v/t/+7/7v/v/+//7//v//H/8f/x//H/8f/y
//T/9P/1//b/8//y//H/8P/x//L/8v/z//L/8v/y//L/8f/x//H/9P/1//b/9v/3//X/
8//z//P/8//z//L/8f/x//D/8P/t/+r/6v/q/+j/5//m/+b/5P/i/9//3v/c/9z/3P/c
/9r/2f/Z/9j/2P/W/9b/1v/W/9j/1//X/9f/1f/U/9P/0//T/9P/0//S/9T/0//T/9L/
1P/V/9b/1v/X/9j/2f/b/9n/2f/Z/9v/2//b/9v/2//b/9v/2//b/9n/2f/Z/9v/3v/e
/97/3v/f/9//3//f/+H/4v/i/+L/4P/g/+D/4P/g/+D/4f/h/+P/4//j/+P/3//f/+D/
4P/i/+L/4v/i/+D/4P/g/+D/4P/g/9//3//f/97/3v/e/97/3v/e/97/3v/f/+D/4f/f
/9//3//e/9z/3P/c/93/3v/d/97/4P/e/93/3f/d/97/3//g/+D/4f/j/+T/5f/m/+f/
6f/q/+v/7P/t/+7/7//w//H/8f/z//T/9P/0//P/8//z//P/8f/x//H/8f/0//T/9f/2
//b/9v/2//b/+P/4//j/+f/4//X/9P/z//X/9f/0//P/9//4//b/9v/2//b/9v/2//b/
9v/4//j/+P/4//f/9v/1//T/9v/2//b/9v/2//b/9v/2//T/9P/0//T/9v/2//b/9v/1
//T/8//y//T/9P/0//T/8v/y//L/8v/w//D/8P/w//L/8v/y//L/8P/w//D/8P/y//L/
8v/y//L/8v/y//T/9f/3//X/9P/1//f/+P/5//j/+P/4//j/9v/3//f/9v/3//j/+f/6
//r/+v/6//n/9//3//b/9f/y//D/7//t/+3/7f/t/+7/7P/s/+z/7P/q/+r/6v/q/+j/
6P/o/+j/5v/m/+b/5v/o/+j/5//n/+f/5//n/+f/5v/l/+b/5f/m/+b/5f/l/+T/4f/d
/9z/3v/j/+z/+f8KAB8ALwA/AE8AZgB9AJMAogCrAK4AswC6ALAAkwBwAE8AKgAKAPL/
3v/W/9r/4f/k/+j/7P/s/+7/7v/u/+z/6//r/+r/6v/o/+j/6P/q/+r/6v/q/+f/5//o
/+n/7P/s/+3/7v/s/+v/6//r/+n/6v/r/+z/6//s/+z/7P/s/+r/6f/p/+r/7P/t/+3/
7v/s/+z/6//q/+r/6v/r/+v/6//q/+n/5//n/+f/5//o/+n/6//s/+r/6v/q/+v/6v/r
/+z/7P/p/+n/6f/p/+n/6v/q/+r/7P/t/+3/7P/s/+z/7P/s/+v/6//r/+v/7f/v//D/
8f/w/+//8P/x//T/9P/0//b/9P/0//T/9f/z//P/9P/3//b/9v/3//f/9//3//n/+f/6
//v//P/+//7//v///wAAAAAAAAAAAAD+//7//f/9//3//P/7//r/+f/5//n//P/8//z/
+//7//v/+f/5//n/+//7//r/+f/3//b/9v/z//T/9v/4//j/9//2//b/9P/1//P/8//y
//L/8v/y//D/8f/x//D/8P/u/+7/7v/u/+7/7f/t/+3/7//u/+3/7f/v//H/8//0//P/
8f/w/+7/8P/x//L/8v/w//D/8P/x//P/8//z//X/8//z//P/8//1//X/9f/1//j/+f/6
//3/AAAAAAAAAAACAAMABAAFAAgACgALAAwACgAKAAoACgALAAwADgAPAA8ADwAPAA8A
CwALAAwADAAMAAwADAAMAAwADAAMAAwADQAOAA4ADwANAAwADAAMAAwADAAMAAwACwAL
AAsACwAJAAkACQAIAAoADAAOABEAEAANAAwADAAMAAsACwALAAsACwALAAoACQAJAAgA
BwAHAAcACAAIAAgACAAIAAgABgAGAAYABQADAAQABAAEAAMAAwADAAMABQAFAAUABQAE
AAIAAQAAAAAAAAAAAAAAAgACAAIAAwACAP///v/9//3//f/8//v//f/+//z//P/8//z/
/f/+////AAD+//7//v/+//7//v/+//7/AAAAAAAAAAD+//7//v8AAP//AQD///7/AAAB
AAEAAQAAAAAAAAAAAAIAAwADAAIAAAAAAAAAAAACAAIAAgABAAQABQAFAAUABQAEAAQA
AwACAAEAAAAAAP3//P/7//r/+//8//3//v/+//7//v/+/wAAAAAAAAAA/v/+//3//f/8
//v/+v/5//z//f8AAAEAAAAAAP/////+//v/+f/4//r/AQAEAA0AHAAxAEMAUwBjAHoA
lQCtAL4AxwDOANcA3ADUAL0AnAB3AFAAKAAKAPL/5v/q//P/+v/+/wAAAAAAAAIAAAD9
//3//v/+//3//P/9//7//f/8//v/+v/6//v//f////3//P/8//z//P/7//v/+//8//7/
AAACAAIAAgABAAAAAAD+//3//f8AAAIAAwADAAAA/v/+//3///8AAAEAAwAEAAMAAQD/
/wAAAQACAAMAAwADAAQABAAAAAAAAAABAAQABQAGAAYAAwADAAMAAwAFAAYABgAGAAQA
BQAFAAQABAAEAAQABAAGAAcACAAJAAgACQAJAAkACgALAA4AEQAQABAAEAASABAAEAAQ
ABEAEgATABUAGQAaABoAGwAbAB0AHQAfAB8AHwAfAB8AIAAgACAAIQAiACQAJAAkACQA
IwAiACAAHwAiACIAIgAiACEAIQAhACQAIgAiACEAIQAiACEAIgAjACIAIQAfAB0AHgAe
AB8AHQAaABoAGgAYABYAFAATABAAEAAPABAAEAAOAA4ADgAMAA4ADwAPABAAEAAQABAA
EAAQAA8ADwAPABEAEAAPAA8AEAARABIAEgAUABMAEwASABEAEQARABAAEgASABIAEwAV
ABUAFQAXABUAFQAVABUAFwAXABcAFwAWABUAFAAVABQAFAAUABQAFQAVABUAFQAUABQA
EwASABIAEgASABIAEAAQABEAEQAPAA8ADwAPAA0ADQAOAA4ADAAMAAwADAAKAAoACgAK
AAkACAAGAAUAAwACAAIAAgADAAQABQAGAAIAAQAAAP//AQABAAEAAAACAAIAAgADAAEA
/////wAAAgABAAEAAQD////////+/wAAAQABAAEA/////wAAAAAAAAAAAAAAAP7//v/+
//3/+//8//z//P/8//3//v///////////////f/8//z//P/+//7//v/+//z//P/8//3/
AAD//wAAAQAAAP///f/7//v//P/+//7//v/+//7//v/+//7//v/+//7//v8AAAAAAAAA
AP///v/9//z//v/+//7//v/+//7//v/+//z//P/8//z//P/8//7////+//v/+f/4//f/
9//3//f/9v/3//j/+P/3//f/9v/2//P/8v/x//D/7f/s/+r/6f/p/+j/5//n/+T/5P/j
/+L/3//e/97/3v/e/97/3v/e/97/3v/e/97/4P/g/+D/4P/e/97/3v/e/93/2//a/9n/
2v/b/9z/3f/d/9//3//g/+L/4f/h/+D/4f/d/9r/2P/b/+L/6//2/wsAHwAxAD0ATgBj
AHsAjgCdAKYArQCyALgAqwCMAGkARgAgAAIA6v/a/9b/3f/i/+L/5P/m/+j/6v/q/+n/
6f/q/+r/6P/m/+b/5v/m/+b/5v/m/+f/5//o/+n/5//m/+b/5v/p/+n/6v/r/+n/6v/r
/+z/7//w//D/8P/y//D/7//v/+//8P/w/+//7//u/+//7//v//D/8f/z//X/9f/0//P/
9f/1//X/9f/z//P/9P/0//P/9P/1//f/9v/1//T/8v/z//P/8//z//P/9P/0//T/8v/z
//P/8v/0//T/9P/0//X/9f/1//X/9v/3//f/9//3//f/+f/7//v/+v/5//r/+//8//3/
////////AAADAAYABgAHAAcABwAHAAkACQAIAAcABgAGAAgACAAJAAoADAAMAAwADAAO
AA4ADQANAA4ADgAOAA4ADQANAA0AEAASABIAEQARAA8ADQANAA0ADwAPAA4ADQALAAoA
CgAHAAQABAAEAAIAAQAAAAAA/v/9//v/+//6//z//P/8//r/+f/5//j/+P/4//j/+P/4
//r/+f/5//n/+f/4//f/9//6//v//P/8//r/+f/5//j/9v/3//j/+P/6//r/+v/7//n/
+f/5//v//f/9//3//f/7//v/+//7//v/+//7//3/AAAAAAAAAAD9//3//f/9////AAAA
AAAAAAAAAAAAAAD+//7//////////////////f/9//7//v///wAAAQACAAAAAAAAAAAA
/v/+//3//f////7//v/+//7//v/+//7//f/9//3//f/9//3//f/8//z//P/8//3//v/9
//7/AAD+//3//f/9//3//f/9//z//P/9//3//f/7//v//P/8//7//v/+//7//P/8//z/
+//9//7//v/+//v/+//7//v/+//7//v/+//9//z//P/8//z//P/8//z//P/8//z//f//
//3//f/9//3//f/8//v//f/+//z//P/8//z//P/8//z//P/+//7//v/+//3//P/7//r/
+//8//3//v/8//z//P/8//7//v/+//7//v/+//7//v/8//z//P/8//7//v/+//7//v/+
//7//v/+//7//v/+/wIAAwAFAAMAAQAAAAAA//8AAAEAAwAFAAQABAAFAAUAAgACAAIA
AgADAAQABQAGAAMAAwADAAIAAwADAAIAAgD///7//f/8//z//P/8//z//v/+//7//v/8
//z//P/8//z//P/8//z//v/+//7//f/9//3//f/9//3//f/9/////v/+//3/+//9//7/
//////z/+v/9/wQACwAUACUANwBHAFUAZgB7AJEAqAC1ALwAwwDMANQAzQCuAIsAagBI
ACgADgD8//T/9//+/wIABgAGAAYACAAIAAcABwAIAAgABgAEAAQABAAEAAQABAAEAAMA
AwAEAAUABQAEAAQABAAFAAUABgAHAAUABgAHAAgACAAIAAcABgAHAAYABgAHAAcACAAI
AAcABwAGAAcABwAHAAgACQALAAsACwAKAAkACgALAAwADQAKAAkACQAIAAcACAAJAAsA
CwALAAsACgALAAsACwALAAsADAAMAAwACgALAAsACgALAAwADQAOABEAEQARABEAEAAR
ABEAEQARABEAEwAVABUAFAATABQAFgAWABYAFwAXABcAGAAbABoAGgAbABsAHQAdAB8A
HwAeAB0AHAAcAB4AHgAfACAAHgAeAB4AHgAgACAAHwAfACIAIgAiACIAHgAdABwAHgAg
ACAAHwAfAB8AHQAdAB0AGwAbABoAGQAYABgAGQAXABMAEgARAA4ADQAMAAwACgAJAAcA
BwAGAAYABgAGAAQABQAFAAQABAABAAAA///+/wAA////////AQAAAP/////////////+
//7//f/9//z/+v/7//z//P/8//z//P/9//v/+//7//3//f/9//3//f////////////7/
/f/8//3//P/8//z//P/9//3//f/9//v//P/8//z//P/8//z//P/7//r/+v/5//r/+//8
//3/+v/5//n/+P/4//j/+P/4//j/+P/4//j/9v/2//X/9f/3//b/9v/2//b/9v/2//b/
8//z//P/8//z//P/8//y//L/8v/y//P/9f/z//P/9P/0//P/8//z//H/8f/x//D/8P/x
//H/8f/v/+//8P/w//H/8v/z//T/8v/y//L/8f/v//D/8P/w//D/8f/y//P/8f/x//H/
8f/x//D/8P/w/+7/7v/u/+7/7v/u/+7/7//y//H/8v/z//H/8f/w/+//7f/w//L/8v/y
//L/8P/w//D/8P/y//L/8v/y//L/8v/y//L/8v/y//L/8v/y//L/8v/y//D/8P/w//D/
7v/u/+7/7v/w//D/8P/w/+7/7v/u/+7/7//w//H/8v/x//D/7//u//D/8v/z//X/8f/w
//D/8f/w/+//7v/u//D/8v/z//X/9f/0//T/9P/0//T/9P/0//b/9f/1//X/9P/z//P/
8v/y//H/8P/v/+7/7v/u/+7/7v/u/+7/7v/s/+z/7P/s/+z/7P/s/+z/7v/u/+7/7v/t
/+3/7f/t/+//7//v/+//7//v//D/8P/t/+//7v/t/+v/6v/q/+//9P///wwAHQArADsA
TQBiAHMAhwCaAKUAqgCxALgAuACnAIQAYwBAAB4AAgDs/+D/5P/r/+7/7v/y//T/8v/y
//L/8//z//T/9P/w/+7/7v/u/+7/7v/u/+7/7//v//D/8f/v/+7/7v/u/+//7//w//H/
8v/0//b/+P/2//b/9f/0//f/9v/2//f/9//4//j/9//3//b/9//3//n/+v/7//3//P/7
//n/9//4//n/+v/7//n/+f/6//r/+f/6//v//f/8//3//v/+//v/+//7//v//P/+////
AAD9//3//P/6//v//P/9//7/AQABAAEAAQAAAAEAAQABAAEAAQADAAUABAAEAAQABgAG
AAYABgAHAAkACQAKAA0ADQAMAAwACwAPAA8AEQARABAADwAOAA4AEAAQABEAEgAUABQA
FAAUABIAEgARABEAFAAUABQAFAATABMAEwAWABQAFAATABMAFQATABMAEwARABEAEAAP
AA4ADgAPAA0ACgAKAAoACAAHAAYABgAEAAMAAQABAAAAAAAAAAAA/v///////v/+//3/
/P/7//r//P/7//v/+//7//r/+f/5//r/+//8//z//v/9//3//P/6//v//P/8//r/+v/6
//v/+//7//v//f/7//v/+//7//3//f/9//3/+//7//v//f/8//z//P/8//z//f/+////
/v/+//3//P/+//7//v/+//z//P/9//3//f/9//3//f/9//3//v/+//3//P/7//r//P/8
//z//P/7//r/+P/3//j/+P/5//r/+v/6//r/+v/5//n/+f/5//n/+f/5//j/+P/4//j/
+f/5//f/9//4//r/+f/5//n/9//3//f/9v/2//f/9//3//X/9f/2//b/+P/4//j/+P/4
//j/+P/3//X/9v/2//b/9//3//f/9//1//X/9f/1//f/9v/2//b/9P/0//T/9P/0//T/
9P/1//b/9f/2//f/9f/1//T/8//1//b/9v/2//b/9v/0//T/9P/0//b/9v/2//b/9P/0
//T/9P/y//L/8v/y//T/9P/0//T/8v/y//L/8v/0//T/9P/0//b/9v/2//b/8//y//H/
8P/y//L/8v/y//L/8//1//P/9P/0//X/9f/1//X/9v/3//b/9v/3//f/+P/4//j/+P/3
//b/9f/0//P/8//z//L/8//z//L/8v/v/+7/7f/s/+3/7v/v//D/7//u/+3/7P/u/+7/
7v/u/+z/7P/s/+z/7P/s/+z/6//t/+3/7f/t/+v/6//r/+3/7//w//D/7//x/+7/7f/n
/+b/6P/t//T///8QACEALwA9AE0AXgB3AI0AnAClAK4AswC4ALQAmQB4AFsAOAAUAPz/
6v/i/+T/6//s//D/9P/0//L/8v/y//P/8//0//T/8f/u/+3/7P/t/+7/7//w/+3/7f/u
/+//8f/w//D/8P/w/+//7//v/+3/7v/v//D/8f/y//L/8v/y//D/7//v/+7/8P/x//H/
8v/w//D/7//v//D/8f/z//P/8//y//H/8//z//P/8//x//H/8v/y//H/8v/z//X/8//z
//P/8v/y//P/9P/1//X/9v/2//b/9P/1//X/9P/2//b/9v/2//X/9f/1//X/9//5//r/
+//5//n/+//9//z//P/8//7//v/+//7/////////AAADAAQABAAFAAUABgAFAAYABQAH
AAcABwAIAAgACAAJAAoACAAIAAgACAAJAAoACgALAAsACgAJAAgACQAJAAkADAAMAAwA
CwALAA0ACwALAAsACwALAAoACQAFAAQABAABAAIAAgACAAAA///+//7//P/5//f/9//2
//b/9v/2//T/8//z//L/8v/z//T/9f/2//X/8//y//H/8f/w/+//7//y//P/9P/0//T/
8//z//L/8v/z//T/9P/0//T/9P/1//P/8//z//X/9//3//f/9//2//X/9P/z//X/9f/1
//f/+P/4//j/+P/3//f/9//3//X/9v/2//b/9v/2//b/9v/4//j/+f/5//f/9//3//f/
9f/1//b/9v/4//j/+P/4//f/9v/1//T/9v/2//X/9f/1//T/9P/0//L/8v/y//L/8f/x
//H/8f/x//H/8f/w//L/8v/y//P/8v/v/+7/7v/t/+v/6v/p/+v/6//r/+r/6v/r/+v/
6//r/+v/7P/s/+r/6v/q/+r/6f/o/+f/5f/n/+j/6P/o/+f/5//n/+f/5//n/+f/5//n
/+b/5v/m/+T/5P/k/+T/5P/k/+T/5f/j/+H/4f/h/+T/5f/l/+X/5//k/+T/5P/k/+T/
5P/k/+T/5P/i/+L/4v/i/+T/5P/k/+T/5v/m/+b/5v/l/+T/4//i/+D/4P/g/+D/4v/i
/+L/4v/g/+D/4P/g/+L/4v/i/+L/4v/i/+T/5f/p/+f/5v/m/+n/6f/p/+n/6P/p/+r/
6v/p/+n/6P/o/+f/5v/l/+T/5f/m/+b/5//p/+j/5//n/+X/5P/i/+D/4f/g/+D/4P/g
/+D/4P/g/+L/5P/m/+j/6P/o/+j/6P/m/+b/5v/m/+f/5//o/+n/6f/p/+n/6f/n/+n/
6f/q/+v/6//s/+z/6//p/+T/5v/r//D/9f8AABEAIwAxAEEAVgBtAIMAmACjAKgArQCy
ALYApwCIAGkASgAoAAoA8v/e/9j/3//m/+b/6P/s/+7/7v/u/+z/6//r/+r/6f/o/+n/
6v/p/+j/5//m/+P/4//k/+X/5//m/+b/5v/k/+P/4//j/+X/5v/n/+j/6f/q/+r/6v/o
/+b/5f/l/+j/6v/r/+v/6P/m/+b/5f/n/+j/6f/r/+v/6//q/+n/6f/p/+n/6f/r/+v/
7P/s/+j/6P/o/+n/7P/t/+7/7v/s/+v/6v/p/+v/7P/s/+z/7P/t/+3/7P/s/+z/7P/s
/+3/7f/t/+3/7P/t/+3/7f/r/+v/7f/v//D/8P/w//L/8P/w//D/8f/x//H/8v/1//T/
9P/1//X/9P/z//T/8//1//X/9f/2//T/9P/1//b/+P/4//j/+P/2//b/9f/1//T/9P/0
//T/9P/1//b/+v/4//b/8//x//T/8//0//X/9P/z//H/7//s/+r/6f/l/+L/4v/i/+D/
3//e/97/3P/b/9n/2f/Y/9f/1v/V/9L/0//T/9L/0v/U/9T/1P/U/9H/z//O/83/zP/K
/8j/x//I/8n/yv/K/8v/y//M/8z/yv/L/8z/zP/P/9D/0f/T/9T/1f/W/9n/1//X/9f/
1//X/9f/1//X/9j/2f/a/93/3f/c/9v/2v/b/9v/2//b/9n/2v/a/9r/2P/Y/9j/2P/Z
/9r/3P/d/93/3f/d/93/3P/d/9//4P/h/+L/4//k/+L/4v/i/+L/4//k/+T/5f/n/+b/
5v/m/+b/5v/m/+b/5f/l/+X/5f/j/+P/4//i/+X/5v/n/+n/5v/j/+L/4v/i/+H/4f/h
/+P/4//j/+L/4P/h/+H/4f/h/+H/4v/i/+H/4P/f/97/4P/g/+D/3//f/+D/4P/g/97/
3f/c/9v/3f/d/93/3f/a/9j/1//W/9f/2P/Z/9r/2v/a/9r/2//a/9f/1v/V/9P/0//S
/9H/0f/S/9T/1P/U/9T/0v/S/9L/0v/S/9L/0v/S/9D/0P/Q/9D/zv/O/87/zv/N/8z/
y//K/83/zv/P/9D/0P/Q/9D/0P/P/9D/0P/R/8//zv/O/8//zv/N/8z/zP/L/8z/zP/N
/83/zP/M/8z/yv/K/8r/yv/L/8v/zP/N/8//z//Q/9D/0v/T/9T/1f/Z/97/4//o/+7/
8v/2//r/AAAEAAgADAASABYAGgAeACEAJAAnACoALAAvADIANQA3ADkAOwA9AEEAQwBG
AEgARwBFAEYASQBLAEoATABTAFwAZwB+AJcAqwC3AMUA3AD5ABUBLAE5AT4BSQFYAWIB
VwE8ARsB9gDQALAAmgCKAIoAlQCaAJwAoACiAKIAoACgAJ0AnQCeAJ4AmgCYAJgAmACX
AJYAlQCUAJMAkwCUAJUAkgCQAI8AjgCLAIkAiACHAIQAhACEAIQAgwCCAIAAfgB+AHwA
ewB7AHsAfAB8AHsAfAB6AHoAeQB5AHoAewB9AHwAeQB1AHEAcQBxAHEAcQBvAG8AcABw
AHAAcABwAHEAcQBxAHEAcABvAG8AbwBvAG8AcABwAHAAcABxAHEAcABtAGoAZwBkAGIA
YQBgAF8AXQBdAFwAWwBZAFkAWwBdAFsAWgBZAFoAWABYAFgAWQBYAFcAVwBZAFgAVgBV
AFMAVQBVAFcAVwBVAFUAVQBWAFQAVABVAFYAVQBUAFMAUgBPAE4ATABLAE0ATgBPAFAA
UQBPAA==
         </WaveFormData>
      </LeadData>
      <LeadData>
         <LeadByteCountTotal>10000</LeadByteCountTotal>
         <LeadTimeOffset>0</LeadTimeOffset>
         <LeadSampleCountTotal>5000</LeadSampleCountTotal>
         <LeadAmplitudeUnitsPerBit>4.88</LeadAmplitudeUnitsPerBit>
         <LeadAmplitudeUnits>��V</LeadAmplitudeUnits>
         <LeadHighLimit>2147483647</LeadHighLimit>
         <LeadLowLimit>268435456</LeadLowLimit>
         <LeadID>V6</LeadID>
         <LeadOffsetFirstSample>0</LeadOffsetFirstSample>
         <FirstSampleBaseline>0</FirstSampleBaseline>
         <LeadSampleSize>2</LeadSampleSize>
         <LeadOff>FALSE</LeadOff>
         <BaselineSway>FALSE</BaselineSway>
         <ExcessiveACNoise>FALSE</ExcessiveACNoise>
         <MuscleNoise>FALSE</MuscleNoise>
         <LeadDataCRC32>1271524935</LeadDataCRC32>
         <WaveFormData>
CAAIAAgACAAIAAgACAAIAAoACgAKAAoACgAKAAoACgAKAAoACgAKAAoACgAKAAoADAAM
AAwADAAKAAoACgAKAAoACgAKAAoACgAKAAoACgAIAAgACAAIAAkACgALAAwACwAKAAkA
CAAGAAYABgAGAAcACAAJAAoACAAIAAgACAAIAAgACAAIAAYABgAGAAYABgAGAAYABgAH
AAgACQAKAAgACAAIAAgACAAIAAgACAAIAAgACAAIAAYABgAGAAYACAAIAAgACAAGAAYA
BgAGAAgACAAIAAgACAAIAAgACAAGAAYABgAGAAYABgAGAAYABAAEAAQABAAFAAYABwAI
AAgACAAIAAgABwAGAAUABAAGAAYABgAGAAQABAAEAAQABgAGAAYABgAIAAgACAAIAAgA
CAAIAAgACAAIAAgACAAIAAgACAAIAAgACAAIAAgABgAGAAYABgAIAAgACAAIAAoACgAK
AAoACAAIAAgACAAIAAgACAAIAAoACgAKAAoACAAIAAgACAAJAAoACwAMAAsACgAJAAgA
CQAKAAsADAALAAoACQAIAAoACgAKAAoACgAKAAoACgAIAAgACAAIAAkACgALAAwADAAM
AAwADAAMAAwADAAMAAwADAAMAAwACgAKAAoACgAMAAwADAAMAAoACgAKAAoADAAMAAwA
DAAKAAoACgAKAAwADAAMAAwADgAOAA4ADgAQABAADwAOAA0ADQAMAAsADwAQABEAEgAS
ABMAEwATABUAFQAWABYAFAAUABQAFQAXABgAGAAZABoAGwAcAB0AIAAgAB8AHwAeAB0A
GgAZABkAGAAWABQAEwASABEADwAPAA8AEAARABAADwANAAwACwALAAsACwALAAsACwAL
AAsACwALAAsADQANAA0ADQAMAAsACgAJAAoACwAMAA4ADgAKAAkABwAGAAUABwAMABMA
GgAkADEAPwBIAFEAYAB0AIMAkgCeAKMApwCsAKwAlgB7AGQASAAvABwAEAAIAAgADAAP
ABAAEQATABMAFAAUABMAEAAOAA0AEAAQAA4ADgAOAA4ADgAOAAwADQANAA0ADwANAA0A
DQAOABAAEAAOAAwADgAOAA4ADgAPABAAEQAPAA8ADgAOAA4AEAARABEADwAPAA8ADQAP
AA8AEAARABIAEgASABIAEgASABIAEQARABQAFAAUABMAEgASABEAEwASABIAEwATABQA
FAAVABMAEwATABIAFAAUABQAFAAVABUAFQAWABYAFgAWABYAGQAaABoAGgAYABkAGQAZ
ABsAHAAdAB8AHgAeAB4AIAAhACEAIQAhACEAIgAkACYAJAAjACMAIwAmACgAKQAqACoA
KAAoACkAKQAoACgAKgAsACwALAAsACoAKgAqACkAKgArAC0ALwAwADAALwAuADAAMAAx
ADEALgAsACsAKgAqACgAKAAmACcAJwAnACcAJgAkACAAHgAfAB8AHgAdABwAHAAcABoA
GgAaABkAGAAYABkAGgAbABkAGQAXABcAFwAXABcAFwAXABcAFwAXABcAFwAXABcAFwAY
ABkAGQAaABsAGwAaABsAGgAaABoAGgAaABoAGgAcABwAHAAcAB4AHQAcABwAHAAcAB0A
HQAcABwAGwAaABsAGwAbABwAGgAbABsAGgAbABwAHQAeAB0AHQAeAB0AHQAbABsAGwAb
ABsAHAAcABwAHAAcABwAHAAcAB0AHgAeAB0AHAAbABsAGwAaABoAGQAaABsAHQAbABsA
GwAbABsAHAAbABgAGAAZABgAGAAZABoAGwAbABwAHQAeAB0AGwAbABsAGwAdAB0AHQAd
ABsAGwAbABkAGwAcABwAHAAdAB0AHQAdABsAGwAbABsAHAAdAB4AHwAdABwAHAAdAB0A
HQAeAB4AHQAeACAAIQAgAB8AHwAeABwAHAAcABwAHwAeABwAHAAcABwAHgAeAB4AHgAe
AB4AHgAeAB4AHgAeAB4AHgAeAB4AHgAcABwAHAAcAB0AHgAfACAAHgAeAB4AHgAeAB4A
HgAeAB4AHgAeAB4AHgAeAB4AHgAgACAAIAAgAB4AHgAeAB4AHgAeAB4AHgAeAB4AHgAe
AB4AHgAeAB4AHgAeAB4AHgAcABwAHAAcABwAHAAcABwAHAAcAB0AHwAfAB8AIAAgACAA
IAAgACEAIQAhACEAIQAiACIAIgAiACIAIwAjACQAJAAlACUAJQAoACkAKwAsACkAKQAp
ACkAJAAjACMAIgAhACAAHwAeABwAGQAYABcAGAAZABkAGQAVABQAEgARABMAEwATABMA
EwATABMAEwARABEAEQARABMAEwATABMAEwATABMAEwATABQAFAAUABUAEwAQAA0ADQAS
ABcAHgAsADsARwBSAFsAaAB4AI0AnACmAK8AsQC2ALYAogCBAGYAUAA3ACYAGgASABIA
FgAZABoAGwAbABsAHAAeABwAGgAZABkAGAAYABYAFgAYABgAGAAYABgAGQAZABkAFwAV
ABUAFQAYABoAGgAYABYAGAAYABgAFwAXABcAFwAXABcAFgAWABIAFAAVABUAFwAXABcA
FQAVABUAFgAXABgAGAAYABgAGAAYABgAFwAVABgAGAAYABoAGgAbABsAGgAYABcAFwAX
ABgAGAAZABsAGwAbABoAGAAYABgAGAAcAB0AHgAgAB8AHgAdABwAGwAcABwAHAAeAB8A
HwAfACEAIgAjACUAJgAmACYAKAAnACcAJwAnACkAKgAsAC4ALgAtAC0ALQAuADAAMQAy
ADMAMgAzADUANQA0ADQANgA2ADYANgA2ADgAOAA4ADcANwA3ADgAOQA8ADwAOwA6ADoA
OgA7ADsAOgA4ADcANgA2ADQANAAyADAALwAuAC0ALQAsACkAKAAlACUAJAAjACIAIgAi
ACAAIAAgAB8AHgAeAB8AIAAhACEAIQAfAB8AHgAdABwAGwAbABsAGwAbABsAGwAbABsA
GwAcAB0AHQAeAB8AHwAeABsAGgAaABoAHAAcABwAHAAbABoAGQAYABYAFQAUABQAFgAW
ABcAFwAVABYAFgAWABcAFwAXABgAFwAXABYAFAAUABQAFAAUABMAEwAUABMAEQAPAA8A
DwAPAA8AEAAQAA8ADgANAAwACwAKAAoACgALAAsACwALAAkACQAIAAgABwAIAAkACwAK
AAkACAAHAAgACAAGAAIABQAHAAcACAAGAAYABgAFAAcABwAHAAUABwAHAAcABwAGAAUA
BAADAAMAAwADAAEAAwAEAAQABAADAAMAAwADAAMAAwADAAMAAQABAAEAAQABAAAAAAAB
AP////8AAAAA//8AAAIAAwAAAP/////+//3//P/7//r//f/8//z//P/8//z/+v/6//r/
+v/6//r/+v/6//j/+P/4//j/+P/4//j/+P/4//j/+P/4//b/9v/2//b/9v/2//b/9v/1
//T/8//y//L/8v/y//L/8v/y//L/8v/y//L/8v/y//X/9v/3//j/9//2//b/9//3//f/
+P/4//r/+v/6//v//f/9//3//f///wAAAQACAAIAAwADAAQAAgADAAMAAwAFAAUABgAG
AAUABQAFAAUAAQABAAIAAgD+//z/+v/4//r/+f/6//v/+v/7//v/+//6//r/+f/5//n/
+f/5//n/+f/5//n/+f/5//n/+f/5//n/+f/5//n/9//3//f/9//5//r/+v/6//n/9//0
//H/8//4/wEADAAYACcAMQA6AEkAWgBsAH0AigCUAJcAmQCcAJIAeABdAEIAJgAPAAAA
9P/u//D/9P/1//j/+//7//n/+v/4//b/9P/z//P/9v/2//T/9P/0//T/9P/0//L/8//z
//P/9f/1//f/+f/3//j/9//0//L/9P/0//T/9f/1//X/9f/1//X/9P/0//T/9v/3//f/
9//3//f/9f/z//P/9P/1//b/9v/2//b/9P/0//T/8//z//b/9v/2//X/9P/0//P/9f/0
//T/9f/0//T/8//z//H/8f/x//D/8f/y//P/9P/1//X/9f/2//T/9P/0//T/9//4//j/
+P/3//f/9v/1//b/+P/6//3/+v/4//b/9v/z//H/7//t/+r/6v/r/+z/6f/n/+b/5f/k
/+b/5//o/+j/5v/m/+f/5//m/+b/6P/n/+b/5f/k/+H/4P/f/93/3f/d/97/3//g/+D/
3//e/+D/4P/h/+H/3v/c/9v/2v/W/9T/1P/S/9P/0//T/9P/0f/O/8n/xv/H/8f/xv/F
/8L/wv/C/8D/v/++/7z/uv+4/7n/uv+7/7n/uf+3/7f/t/+3/7f/t/+6/7v/vP+9/7z/
u/+6/7n/t/+4/7n/uf+5/7n/uP+2/7b/tv+3/7j/uP+4/7j/uP+2/7b/tv+2/7f/t/+3
/7j/t/+2/7b/tf+z/7T/tP+0/7T/tf+2/7j/t/+3/7b/tP+0/7T/tP+0/7P/s/+0/7P/
sP+t/6z/q/+r/6v/rP+s/6v/qv+p/6j/qv+q/6v/rP+s/6v/qv+p/6v/q/+q/6r/qP+o
/6j/qf+o/6f/pv+l/6j/qv+q/6j/qP+p/6j/qP+p/6r/q/+r/6v/q/+r/6n/q/+r/6v/
q/+s/63/rv+v/7D/sf+y/7H/r/+w/7D/sP+x/7H/sf+x/7H/sf+x/7H/s/+z/7P/s/+1
/7T/tP+1/7n/u/++/8D/xv/K/8//0//V/9X/1v/W/9n/2v/b/9z/4f/i/+L/4v/i/+L/
5P/m/+j/6v/s/+z/7P/s/+7/7v/v//H/8f/x//L/8v/y//L/8v/z//P/8//z//P/8v/y
//L/8v/y//P/8//0//T/9f/1//X/9//3//j/+P/4//n/+v/7//z//f///wAAAQAAAP//
/v/+//3//v////7/////////AQACAAIAAwAFAAUABQAFAAYABwAIAAkACQAJAAkACQAH
AAcABwAHAAgACQAKAAsACQAKAAoACgAJAAcABAABAAUACgANABQAIgAzAEEATABXAGgA
fACPAJ4ApgCtALUAuACwAJoAfwBiAEQAJQAOAAIA/P/8/wIAAwAGAAcABwAHAAgACAAG
AAQAAwADAAYABgAEAAQAAgACAAIAAgACAAMAAwADAAMAAQABAAEAAgAEAAQAAgADAAYA
BwAIAAUABQAFAAUAAgABAP///v/5//r/+v/5//X/8f/t/+f/5P/j/+P/4//i/+D/3v/c
/9z/3P/c/9v/2f/c/9z/3P/a/9j/1//V/9f/1v/W/9f/1P/U/9P/0//V/9X/1f/U/9L/
0v/S/9L/0v/R/9D/0P/S/9L/0v/S/9L/0v/R/9D/0f/T/9T/1f/T/9T/1f/X/9b/1v/W
/9j/2f/Z/9n/2f/b/9z/3v/g/+L/4f/h/+H/4v/k/+X/5v/m/+T/5P/l/+f/5v/m/+j/
6f/o/+f/5v/o/+j/6P/n/+f/5//o/+n/6v/q/+n/6P/o/+j/6f/p/+b/5P/j/+L/4f/g
/+H/4P/d/93/3f/d/9v/2v/X/9b/1v/X/9f/1//U/9T/1P/S/9T/1P/T/9L/0v/T/9T/
1f/V/9X/0//T/9T/0//S/9H/0v/T/9T/1f/V/9X/1f/V/9P/1P/V/9X/1v/X/9f/1v/W
/9b/1//Y/9j/2P/Y/9j/2v/a/9r/2v/Y/9f/1v/W/9b/1v/X/9f/1//Y/9j/2P/X/9f/
1//Y/9j/2f/Z/9j/2P/Y/9j/2P/W/9f/2f/Z/9n/1//X/9f/1//X/9j/2P/Y/9j/2P/Y
/9f/1v/W/9b/2f/Z/9n/2f/b/9v/2v/a/9b/1v/W/9f/2f/Z/9n/2f/Y/9j/1v/S/9T/
1f/U/9T/1f/W/9f/1//X/9f/1//V/9b/1//Y/9n/2f/Z/9n/2f/Z/9n/2f/X/9f/2P/Y
/9j/1//X/9f/1//Z/9n/2f/Z/9n/2f/Z/9n/2f/Y/9j/2f/Z/9n/2v/a/9n/2P/Y/9f/
2f/Z/9r/2v/Y/9j/2P/Y/9f/1v/Y/9j/2P/Y/9b/1v/W/9b/2P/Y/9j/2P/Y/9j/2P/Y
/9b/1v/W/9b/2P/Y/9j/1//W/9b/1//X/9X/1v/W/9b/2P/Y/9n/2f/X/9f/1//Y/9j/
2P/Y/9j/2f/Z/9r/2v/d/93/3f/d/9v/3P/c/9v/2//b/9v/2f/a/9z/3f/d/97/3f/c
/9v/2f/Z/9n/2v/b/9v/2//a/9r/2f/Z/9n/2//b/9v/2//b/9v/2//b/9r/2f/Y/9f/
2f/Z/9n/2f/Z/9n/2f/Z/9z/3P/c/9v/2//W/9P/0f/U/9n/4v/s//v/DQAaACEALAA+
AFEAYABsAHUAewB+AIIAdgBZAEAAJgAJAPT/5P/c/9r/3P/f/97/4f/j/+H/4v/k/+b/
5P/j/+P/4v/i/+D/4P/g/+D/4P/g/97/3//f/9//4f/f/9//3//i/+T/5P/i/+D/4v/i
/+L/4//j/+P/4//j/+P/4v/i/+D/4v/j/+P/4//j/+P/4f/h/+H/4v/j/+T/5P/k/+T/
5P/k/+T/4//j/+b/5v/m/+j/6P/p/+n/5//m/+b/5//p/+r/6v/r/+v/6//r/+r/7P/s
/+z/7P/t/+3/7f/u/+7/7v/u/+7/7//w//D/8P/y//P/8//z//H/8v/z//X/+P/4//j/
+v/7//v/+//7//z//v8BAAQABAADAAMAAwADAAQABAAEAAUABAAFAAcACQAIAAgACgAK
AAoACgAKAAoACgAKAAkACQAJAAoACwAMAAwACwAKAAkACAAIAAcABwAGAAYABgAGAAQA
BAACAP/////////////+//v/+v/3//f/9v/1//X/9v/3//b/9P/0//P/8v/y//P/9P/1
//X/9f/z//P/8//z//P/8//1//X/9f/1//X/9f/1//X/8//0//X/9f/4//n/+f/4//n/
+P/4//j/+v/6//r/+v/4//j/+P/4//n/+f/5//r//P/8//3//f/8//z/+//6//r/+//8
//7//P/9//3//P/8//z//P/8//z//f///////f/7//v/+//9//3//v/+//7//v/+//7/
/f/8//z//P/9//3//f/9//v/+//6//r/+f/6//v//f/7//v/+//7//z//P/6//b/9//5
//n/+v/8//z//P/7//v/+//7//n/+//7//v/+//5//n/+f/5//v/+//7//n/+f/6//r/
+v/6//v//P/9//v/+//7//v/+//7//v/+//7//r/+v/7//r/+f/5//j/9//4//r/+//5
//n/+v/6//j/+P/4//j/+//6//j/+P/4//j/+P/4//j/+P/4//j/+P/4//b/9v/2//b/
+P/4//j/+P/4//j/+P/4//j/+P/4//j/9v/2//b/9v/2//b/9v/2//j/9//2//b/9f/1
//X/9v/4//j/+P/4//v/+//7//v/+v/6//n/+P/6//r/+//7//r/+v/7//v/+f/5//n/
+v/7//v//P/9//v/+f/5//r//P/7//r/+f/4//f/9f/1//P/9P/1//X/9//2//b/9f/1
//X/9f/1//P/8//z//P/9f/1//X/9f/3//f/9//3//f/9//3//f/9f/1//b/9v/2//X/
9//2//P/8f/0//n/AAAGABUAIwAsADcAQgBSAGUAdgCCAIkAjwCWAJoAkgB3AFoARAAp
ABIAAgD4//D/9P/3//r/+//7//v//P/8//7//P/7//v/+v/6//j/+P/4//j/+P/4//j/
+f/5//n/+f/3//f/9//6//z//P/6//j/+v/6//r/+f/5//n/+f/7//v/+v/6//j/+v/7
//v/+//7//v/+f/7//v//P/9//3//P/7//r/+//8//3//f/6//z/+//6//r/+v/7//v/
+//6//r/+//7//z//P/9//////////7//P/8//z//P/9//3//f/+//7//v/+//7///8A
AAAAAAAAAAEAAQABAP//AAABAAMABAAEAAQABgAHAAcABwAHAAcACAAKAAwADgANAA0A
DQANAA4ADgAOABAADgAOAA8ADwAOAA4AEAAQABAAEAAQABEAEgATABMAEgARABEAEQAU
ABQAEwASABIAEgATABMAEgAQAA8ADgANAAwADQAMAAgABwAGAAUABQAEAAEAAAD/////
/v/9//z//P/8//r//P/8//v/+v/5//n/+f/5//v/+//5//n/+v/5//j/9//5//n/+f/5
//n/+f/5//n/9//4//n/+f/6//v/+//6//v/+v/6//r//P/8//z//P/8//z//P/8//z/
+//6//r//P/8//3//f/7//z//P/8//v/+//7//z//P/9//3//P/8//z//P/8//7///8B
AAEA/f/7//v/+//7//v//P/8//z//P/8//z/+//6//r/+v/9//3//f/9//v/+//6//r/
+P/4//j/+f/7//v/+//7//z//P/6//b/+P/5//j/+P/6//r/+v/5//n/+f/5//f/+f/5
//n/+f/5//n/+f/5//v/+//7//n/+f/6//r/+v/5//n/+f/5//v/+//7//v/+f/5//n/
+f/5//j/+P/5//n/+f/6//r/+v/6//v/+//9//3//v/+//3//P/7//r/9//6//r/+v/6
//r/+v/6//r/+v/8//z//P/8//r/+v/6//r//P/8//z//P/8//z//P/8//z//P/8//z/
+v/6//r/+v/6//r/+v/6//r/+v/5//j/+f/7//z//f/8//z//P/8//7//////////f/9
//7//v/9//z/+//7//z//v///wEAAQABAAEAAQAAAAAA/////wEAAQD//////v/+//3/
/P/9//z/+//5//n/+f/6//v//f/9//z//P/5//n/+f/5//n/+f/5//n/+//7//v/+//7
//v/+//7//3//f/9//3/+//7//v//P/6//r//f/7//r/9//3//z/AQAKABYAIwAtADYA
RQBUAGAAcQCAAIoAkQCXAJwAnACIAGsAUgA4AB8ADAD+//j//P8AAP//AAADAAMAAQAC
AAQABAACAAEAAQACAAIAAAAAAP7//v/+//7/AAABAAEAAQABAP///////wIABAAEAAIA
BAAGAAYABgAHAAcABwAHAAgACQAJAAoABwAIAAgABwAIAAkACgAJAAsACwAMAA0ACwAK
AAkACAAJAAoACwALAAcACgAKAAoACgAKAAsACwANAAwADAANAAsADAAMAA0ADgAPABAA
EAAPAA4ADQAMAA8ADwAPABAAEgASABIAEgARABIAEgASABIAEwATABMAEQASABMAFQAW
ABYAFgAYABsAGwAbABsAGQAaABwAHgAgAB8AHwAfAB4AIAAhACIAIwAiACMAJQAlACQA
JAAmACcAJgAlACQAJQAmACcAJwAlACUAJgAnACYAJgAlACQAJgAmACcAJwAkACIAIQAg
AB8AHgAfAB4AHAAbABoAGQAZABgAFQAUABMAEwASABEAEgASABIAEAASABIAEQAQAA0A
DQANAA0ADwAPAA0ADQANAA0ADQANAA0ADQANAA0ADgAPABAAEQAPABAAEQARABEAEQAQ
AA4AEAAQABEAEgAQABAAEAAQABIAEgASABIAEgARABAAEAASABIAEwATABMAFAAUABQA
EwATABMAFAASABMAEwASABIAEgASABIAEAARABMAEwASABEAEgATABIAEQARABAAEQAS
ABMAFAARABAAEAAQABEAEQARABEAEQARABAAEAAQABAAEAARABEAEQARABEAEgASABAA
DAAOAA8ADgAOAA8AEAARABEAEQARABEADwAPAA8ADwAPAA8ADwAPAA8AEQARABEADwAR
ABIAEgASABEAEQARABEAEwATABMAEwARABEAEQARABMAEgASABMAEgARABEAEAAPABAA
EgATABMAEwAUABQAEgASABIAEgARABIAFAAUABQAFAASABIAEgASABQAFAAUABQAEgAS
ABIAEgASABIAEgASABQAFAAUABQAEgASABIAEgATABQAFQAWABgAFwAWABYAFgAVABQA
FAAWABYAFgAWABUAFQAVABUAFwAYABgAGAAYABgAGQAZABoAGgAbABsAGwAbABsAHAAa
ABkAGQAZABkAFwAXABgAGAAXABYAFQAUABMAEQARABMAFAAVABUAEwASABIAEQATABMA
EwATABMAEwATABMAEQARABEAEQARABEAEQARABMAEwATABMAFQAVABYAFgAYABUAEwAO
AA0ADQAUABkAIgAwAD0ARwBSAFsAagB+AJEAoACoAK0AsQC2ALAAmAB7AGgATgAzACIA
GgAUABYAGgAbABwAHwAfAB0AHAAcAB0AHAAcAB0AGwAaABcAFgAZABoAGwAcABoAGwAb
ABsAHAAbABwAHQAdAB4AHQAaABwAHgAeAB4AHgAfACAAIQAfAB8AHgAeAB4AIAAhACEA
HwAfAB8AHQAfAB8AIAAhACAAIAAgACAAIgAiACIAIQAdACAAIAAgACAAIAAhACEAIQAg
ACAAIQAjACQAJAAlACUAJQAlACQAJgAmACYAJgAnACcAJwAoACYAJgAmACYAKAAqACsA
LAAqACsAKwArACsALAAtAC8ALgAuAC4AMAAxADEAMQAxADIANAA3ADoAOAA3ADcANwA4
ADoAOwA8AD0APAA9AD8APQA8ADwAPgBAAEAAQABAAEAAQABAAD8AQQBBAEIAQwBEAEQA
QwBCAEAAQABBAEEAQgBAAD8APgA8ADoAOgA4ADkAOQA5ADkANwA2ADMAMgAxADEAMAAv
ADAAMAAwAC4ALgAuAC0ALAAuAC8AMAAxADAALwAsACsALAArACoAKQAqACsALAAtAC8A
LwAvAC8ALQAuAC8ALwAuAC8ALwAuAC4ALgAvADAAMgAyADIAMgAwADAAMAAwADEAMQAx
ADIANAA0ADUANQAzADQANAA0ADMAMwAzADQANAA1ADUANAA2ADYANgA2ADQANQA3ADcA
NwA1ADUANQA3ADcAOAA4ADYANgA2ADYANgA2ADcAOAA3ADcANwA3ADcANwA2ADYANQA2
ADcAOQA3ADcANwA3ADkAOgA5ADYANwA3ADUANAA0ADQANAAzADUANQA1ADMANQA1ADUA
NQA3ADcANwA3ADcANwA3ADUANQA2ADYANgA3ADcANwA3ADcANwA3ADcANwA3ADcANwA3
ADYANgA3ADkAOQA6ADoAOgA6ADsAOwA6ADkAOQA4ADoAOgA6ADoAOwA6ADoAOgA6ADoA
PAA8ADwAPAA6ADoAOgA6ADsAPAA9AD4APgA+AD4APgA9ADwAOwA6ADoAOgA6ADoAOgA6
ADoAOQA4ADgAOQA5ADsAPAA8ADwAOgA6ADsAOwA9AD0APQA+ADwAPAA8ADwAPwA/AEAA
QAA/AD8APwA/ADwAPAA7ADkAPAA9AD4APQA9AD4APgA9ADwAOwA6ADkANwA3ADcAOAA3
ADcANwA2ADkAOQA6ADsAOgA5ADgANwA3ADcANwA3ADkAOQA5ADkAOQA5ADkAOQA3ADcA
NwA3ADoAOgA6ADkAOQA0ADEAMwA2ADsAQABKAFUAYwBuAHkAigCaAK0AvADIAM0A0QDW
ANgAygCvAJgAgABlAFAAQgA2ADIAOAA7ADwAPQA/AD8AQABCAEEAPgA8ADsAPQA+AD0A
PgA8ADwAPAA8ADwAPQA9AD0APgA9AD4APwA/AEAAPwA8AD4AQABAAEAAQQBBAEEAQQA/
AD8APgA+AD0AQABCAEMAQgBBAEAAPQA+AD8AQQBDAEIAQgBCAEIAQgBCAEIAQQBBAEQA
RABEAEMAQgBCAEEAQgBCAEMARQBDAEQARABFAEUARQBFAEQARgBGAEYARgBFAEUARQBG
AEcASABJAEoASgBKAEkASABKAEsASwBLAEsATABNAE8ATwBOAE0ATgBRAFEAUQBRAFEA
UgBUAFYAVgBVAFUAVQBYAFoAWwBcAFoAWABYAFkAWgBaAFsAXgBfAF4AXQBcAFwAXABc
AFsAXABdAF8AYQBfAF4AXABaAFsAXABeAF8AXQBaAFgAVgBSAFAAUABOAE8ATwBPAE8A
UQBQAE0ATABLAEsASgBJAEYARgBGAEQARgBGAEUARABFAEcASQBLAEgARwBEAEMAQgBB
AEAAPwBAAEEAQgBDAEQARQBGAEcARQBGAEcARwBFAEUARABCAEIAQgBDAEQAQgBCAEIA
QgBCAEIAQgBCAEMAQwBDAEQARgBGAEcARwBJAEoASgBKAEkASQBJAEoASABJAEkASABJ
AEoASwBMAEkASQBKAEkASQBHAEcARwBJAEkASgBKAEgASABIAEgASABIAEkASgBKAEkA
SABHAEcARwBGAEYARABEAEQARQBDAEEAPwA9ADoAOgA4ADQAMAAtACgAJAAhAB4AGwAX
ABMAEQAPAAsABwAFAAMAAQD+//3//P/7//f/9f/z/+//7//w//D/8P/u/+3/7P/r/+n/
5//l/+P/5f/l/+X/5f/i/+D/3//f/+D/4f/j/+T/5//q/+7/8f/1//f/+v/8//7/AAAC
AAQABwAKAAwADAAMAAwACgAKAAoACgAKAAoACgAKAAkACAAHAAYABQAEAAMAAgAAAP7/
+//4//f/9//2//X/9P/y//D/7v/t/+3/7P/r/+r/6f/p/+j/5v/m/+b/5//n/+j/6P/p
/+f/5//n/+f/5v/m/+X/5f/l/+X/4//j/+T/5P/j/+L/4//i/+H/3//c/9v/2//b/9v/
2//a/9r/2P/X/9b/1f/V/9X/1f/V/9P/0//T/9P/0//T/9P/0//S/9H/0P/P/87/zf/M
/8z/yP/G/8f/x//E/7//v//E/8f/yv/S/+H/7f/4/wMAEgAiADUARgBQAFUAWwBgAF4A
TgAxABQA9P/T/7r/qv+g/5z/nP+d/5z/nf+d/5v/mv+W/5T/kP+N/4v/fv9y/2T/WP9R
/0r/Q/88/zj/Nf8x/y3/Kv8l/yL/H/8c/xz/Gv8W/xX/Fv8V/xT/D/8N/wv/Cf8H/wX/
Av8A//r++v75/vf+7f7l/t3+0/7F/rn+rv6j/pv+lP6N/ob+gf5+/nv+d/5y/nL+b/5s
/mr+aP5n/mX+Yf5e/lz+W/5Z/lj+Vv5V/lT+U/5S/lD+UP5Q/lD+UP5O/k3+TP5M/kr+
Sv5K/kr+Sf5K/kr+Sv5K/kv+S/5L/kr+Sv5K/kv+S/5K/kn+Sv5L/kv+S/5L/kj+SP5J
/kr+S/5L/kz+Tf5M/k7+T/5Q/lL+UP5Q/lH+Uf5Q/lD+Uv5S/lD+Tv5M/k3+Tv5P/k/+
Uf5P/g==
         </WaveFormData>
      </LeadData>
   </Waveform>
</RestingECG>
