# Supplementary material for: Detection of Left Atrial Enlargement Using a Convolutional Neural Network-Enabled Electrocardiogram
Source: Front Cardiovasc Med. 2020 Dec 17;7:609976. doi: 10.3389/fcvm.2020.609976 (PMC7773668; doi:10.3389/fcvm.2020.609976)
Supplement: Supplementary file 4 [file Data_Sheet_4.ZIP › normal3/1802032276_1868_0000001Q.XML]

<?xml version="1.0" encoding="Windows-1252"?>
<!DOCTYPE RestingECG SYSTEM "restecg.dtd">
<RestingECG>
   <PatientDemographics>
      <PatientID>1802032276</PatientID>
      <PatientAge>82</PatientAge>
      <AgeUnits>Years</AgeUnits>
      <Gender>Female</Gender>
      <PatientLastName>zhongmeiro</PatientLastName>
   </PatientDemographics>
   <TestDemographics>
      <DataType>Resting</DataType>
      <Site>1</Site>
      <AcquisitionDevice>MAC55</AcquisitionDevice>
      <Status>Unconfirmed</Status>
      <Priority>Normal</Priority>
      <AcquisitionTime>09:25:07</AcquisitionTime>
      <AcquisitionDate>08-20-2016</AcquisitionDate>
      <CartNumber>1</CartNumber>
      <AcquisitionSoftwareVersion>009C</AcquisitionSoftwareVersion>
      <XMLSourceVersion>MAC5000 v1.0</XMLSourceVersion>
   </TestDemographics>
   <RestingECGMeasurements>
      <VentricularRate>71</VentricularRate>
      <AtrialRate>71</AtrialRate>
      <PRInterval>152</PRInterval>
      <QRSDuration>66</QRSDuration>
      <QTInterval>396</QTInterval>
      <QTCorrected>430</QTCorrected>
      <PAxis>62</PAxis>
      <RAxis>27</RAxis>
      <TAxis>51</TAxis>
      <QRSCount>12</QRSCount>
      <QOnset>227</QOnset>
      <QOffset>260</QOffset>
      <POnset>151</POnset>
      <POffset>199</POffset>
      <TOffset>425</TOffset>
      <ECGSampleBase>500</ECGSampleBase>
      <ECGSampleExponent>0</ECGSampleExponent>
   </RestingECGMeasurements>
   <Diagnosis>
      <Modality>Resting</Modality>
         <StatementCount>2</StatementCount>
         <LabelText>12SL ��ϳ���</LabelText>
      <DiagnosisStatement>
         <StmtFlag>ENDSLINE</StmtFlag>
         <StmtText>�������</StmtText>
      </DiagnosisStatement>
      <DiagnosisStatement>
         <StmtFlag>ENDSLINE</StmtFlag>
         <StmtText>���� ECG</StmtText>
      </DiagnosisStatement>
   </Diagnosis>
   <Waveform>
      <WaveformType>Rhythm</WaveformType>
      <WaveformStartTime>0</WaveformStartTime>
      <NumberofLeads>8</NumberofLeads>
      <SampleType>CONTINUOUS_SAMPLES</SampleType>
      <SampleBase>500</SampleBase>
      <SampleExponent>0</SampleExponent>
      <HighPassFilter>16</HighPassFilter>
      <LowPassFilter>150</LowPassFilter>
      <ACFilter>NONE</ACFilter>
      <LeadData>
         <LeadByteCountTotal>10000</LeadByteCountTotal>
         <LeadTimeOffset>0</LeadTimeOffset>
         <LeadSampleCountTotal>5000</LeadSampleCountTotal>
         <LeadAmplitudeUnitsPerBit>4.88</LeadAmplitudeUnitsPerBit>
         <LeadAmplitudeUnits>��V</LeadAmplitudeUnits>
         <LeadHighLimit>2147483647</LeadHighLimit>
         <LeadLowLimit>268435456</LeadLowLimit>
         <LeadID>I</LeadID>
         <LeadOffsetFirstSample>0</LeadOffsetFirstSample>
         <FirstSampleBaseline>0</FirstSampleBaseline>
         <LeadSampleSize>2</LeadSampleSize>
         <LeadOff>FALSE</LeadOff>
         <BaselineSway>FALSE</BaselineSway>
         <ExcessiveACNoise>FALSE</ExcessiveACNoise>
         <MuscleNoise>FALSE</MuscleNoise>
         <LeadDataCRC32>3898724547</LeadDataCRC32>
         <WaveFormData>
9v/2//b/9v/3//j/+f/6//r/+v/6//r/+P/4//j/+P/2//b/9v/2//b/9v/2//b/+P/4
//j/+P/4//j/+P/4//j/+P/4//j/9v/2//b/9v/2//b/9v/2//j/+P/4//j/9v/2//b/
9v/0//T/9P/0//b/+P/6//z/+P/2//T/8v/1//b/9//4//b/9v/2//b/9v/2//b/9v/5
//r/+//8//r/+P/2//T/9v/2//b/9v/2//b/9v/2//j/+P/4//j/9v/2//b/9v/2//b/
9v/2//b/9v/2//b/9v/2//b/9v/2//b/9v/2//f/+P/5//r/9//2//X/9P/2//b/9v/2
//b/9v/2//b/9v/2//b/9v/4//j/+P/4//f/9v/1//T/9P/1//b/9v/2//f/9//3//T/
9P/1//X/9//3//j/+P/0//T/9f/1//f/+P/4//j/+P/4//j/+P/4//n/+f/5//r/+//9
/wEA//8BAAEAAQD////////////////9//7////8//z/+//6//n/+P/2//T/9P/0//T/
9f/1//X/9v/3//f/9v/2//X/9P/z//L/8//0//X/9v/1//P/8v/x//P/9P/2//f/9f/1
//X/9f/x/+3/6v/q/+//+/8JABoALABEAF8AewCSAJ4AogCVAHwAWAAyABYACgADAAAA
//////3///8CAAAA+v/6//v//P/6//n/+P/4//r/+f/5//n/+P/4//r/+v/5//n/+f/4
//f/9v/1//X/+f/6//r/+//4//f/9v/1//f/+P/6//v/+P/4//j/+P/4//n/+f/4//r/
+v/8//z/+f/5//r/+v/8//z//P/9//3//f/9//3/+//7//z//P/9//7////+//7//v/+
////AAAAAP/////+//7//v/+/wEAAQACAAMABQADAAIAAgABAAEAAQADAAMABQAFAAUA
BwAIAAgACgAMAA4ADAAMAAwADQAOABAAEAARABEAEwAUABQAFQAVABgAGQAZABsAGgAa
ABsAGwAcAB0AHgAfAB0AHQAcABwAHAAbABsAGgAYABcAFAASAA8ADQAKAAkACwAKAAcA
BwAFAAUAAgABAP///f/7//3//P/6//n/+P/6//v//P////z//P/8//z/+v/5//j/+P/7
//v/+//7//j/+P/4//f/9P/0//X/9f/3//f/9//3//f/9f/1//f/9//3//f/9//1//X/
9f/2//j/+P/4//b/9P/1//b/9v/3//f/9//2//T/9P/0//T/9v/3//f/+P/3//f/+P/3
//j/+P/5//z/+//4//b/9f/3//n/+f/4//b/9v/2//X/9//5//X/9f/4//r/+v/4//b/
9f/1//X/+P/4//n/+//6//j/9//3//j/+P/4//f/+f/5//j/+P/5//n/+f/3//X/9//3
//X/9//4//j/+P/5//n/+f/6//z//P/6//r/+v/6//n/9//2//X/9v/2//f/9//1//T/
9P/1//b/9//4//r/+P/2//b/9//3//f/+P/4//r/+v/6//r/+P/6//v/+//7//v/+//8
/wEAAQADAAMAAwADAAMAAwADAAIAAQD+//z/+//4//j/+f/5//n/+f/2//b/9v/2//T/
9P/z//L/8//1//b/9v/0//T/9P/0//T/9P/0//T/9f/2//b/9//2//b/9f/1//f/9f/1
//X/8//1//H/6v/m/+n/8f///xAAIAA4AFMAbwCGAJoAogCbAIYAZgA8ABwACgABAPr/
9f/1//n/+//8//7//v8AAP3//P/+//3//P/8//r/9//1//P/9f/2//n/+v/7//v/+//6
//f/9v/1//X/+P/4//f/9//3//f/9//3//b/9v/3//f/9//4//n/+v/4//n/+f/4//j/
+P/6//r/+f/5//r/+v/4//j/+P/5//r/+//8//3/+//7//z//P/8//z//P/6//7//v/+
////AAAAAP/////+//7//v/+//3//f/+////AQD///7//v8CAAMABAAHAAYABwAGAAUA
BgAIAAkADAAJAAoABwAGAAoACwAMAA4ADwARABIAFQAVABQAFAATABYAFwAXABkAFwAY
ABoAGwAdAB0AHQAdABsAGwAaABoAGQAXABYAFAAUABMAEAAOAAsACQAGAAUABwAGAAMA
AwABAAEA/v/9//v/+f/3//n/+//6//r/+v/3//f/9//5//j/+P/4//j/+v/5//j/+P/4
//f/9v/1//b/9v/2//X/9P/0//X/9f/3//f/9//3//X/8//z//X/9f/1//X/9f/3//f/
9//4//j/+P/4//b/9v/3//j/+P/5//n/+f/4//j/+P/4//j/+//7//r/+v/5//n/+v/5
//f/9v/2//j/+//6//r/+//6//v/+v/4//n/+v/7//v/+P/5//T/8//1//j/+f/4//X/
9f/2//f/+f/4//j/+f/3//b/9v/3//b/9v/2//X/9v/3//f/+P/5//n/+f/3//X/9//3
//X/9//4//j/+P/5//f/9//2//b/9v/2//b/9v/4//f/9//3//b/9v/3//f/9//2//b/
9//3//f/9//4//j/9v/2//f/9f/1//b/9v/4//j/+P/4//j/+v/7//v/+//7//v//P8B
AAEAAwADAAIAAQAAAP//AQAAAP///P/8//v/+P/4//f/9//3//f/+P/4//j/+P/2//b/
9f/0//T/9f/1//T/9v/2//b/9v/2//b/9v/2//b/9v/1//X/8//0//T/9f/2//X/9v/3
//n/9f/v/+r/6P/p//P///8MAB4AOABVAHEAhgCUAJwAmwCKAGQAOAAaAAwAAwD+//v/
9//7//v/+v/+//7//P/9/wAA/f/7//n/+P/6//n/+f/5//b/9v/4//j/9//3//f/9v/4
//j/+P/5//j/+P/3//f/+f/5//n/+f/4//j/+f/5//j/+P/4//j/+P/5//n/+P/6//r/
/P/8//n/+f/6//r/+v/6//r/+//7//v/+//7//v/+//8//z//P/8//z/+v/8//z//P/9
//7//v/9//3/AAAAAAAAAAD/////AAABAAEA///+//7/AQABAAEAAwAFAAcABwAHAAUA
BgAGAAgACAAKAAgACAAKAAsADAAOAA4ADwAPABEAFAAUABUAFQAUABUAFQAXABYAFgAX
ABcAGAAZABoAGwAbABsAGgAaABkAFwAWABQAEgARAA4ADAANAAsACAAHAAUABAABAAEA
AQABAP7//f/9//v/+f/7//3//P/8//z/+v/5//j/+f/2//b/9v/2//f/9//3//j/+//7
//v/+//3//b/9f/z//P/9P/2//f/9f/1//X/9f/1//P/8//1//X/9f/1//X/9f/1//X/
9v/4//j/+P/2//X/9f/1//T/9//3//f/9v/4//j/+P/4//j/9//1//T/9//5//z//f/6
//j/9//4//r/+P/3//f/9f/3//f/9v/2//b/9v/1//f/+f/1//X/9P/2//b/9P/0//X/
9//5//f/9v/2//f/9//2//b/9//6//r/+v/5//j/9//1//T/9v/3//j/9//3//n/+f/3
//X/9v/2//b/9//3//f/+P/3//X/8//y//X/9//4//f/9f/1//f/9//3//j/9P/2//b/
9v/2//b/9v/1//X/9f/2//b/9//3//f/9v/2//f/9f/1//X/9v/4//b/9v/3//f/9//4
//j/+P/4//j/+P/2//j/+f/5//n/+f/5//r//v///wIAAwADAAMAAwADAAEAAAD///z/
/P/7//j/+P/5//n/+f/5//b/9v/2//b/9v/2//X/9P/1//f/+P/4//X/9P/z//L/8v/y
//L/8v/z//T/9P/1//P/9P/0//X/9f/z//P/8//3//P/7f/m/+b/8f/9/wUAFAAqAEQA
XwB1AIwAmgCgAJsAhABcADQAGgAOAAUAAAD7//n//f////z//P8AAAAA/f/8//r/+f/4
//j/+v/5//n/+f/2//b/+P/4//f/9//3//b/9v/2//b/9//4//j/9//3//f/9//3//f/
9v/2//f/9//4//j/+P/4//j/+f/5//j/+P/4//r/+v/5//n/+v/6//z//P/8//3//f/9
//3//f//////AAAAAP7//v/+//z/AAAAAAAAAQABAAAA/v/9////AAABAAIAAgABAAEA
AQAFAAMAAgACAAMAAwADAAUAAwAFAAUABQAFAAYABgAIAAkADAALAAwADQANAA0ADgAQ
ABEAEQATABIAEgATABMAFAAVABUAFwAYABoAHQAfAB0AHQAdAB0AHQAdABwAHAAZABcA
FgAUABUAFQATABIADwANAAoACQALAAoABwAHAAMAAwAAAP//AQD///3///////7//v/+
//v/+//7//3//f/+////AAD///3/+//6//v/+//7//v//P/8//z/+//8//z//f/9//r/
+f/4//f/+P/3//j/+//5//n/+f/5//r/+//8//7//f/8//v/+P/4//n/+v/6//v/+//7
//r/+v/6//r/+v/7//v/+v/6//j/+f/7//v/+f/4//j/+v/8//r/+f/5//v//f/9//z/
+v/6//r/+f/7//3/+f/5//r//P/8//r/+//7//z//f/8//r/+f/5//v/+v/6//v//v/+
//7//f/6//n/9//2//n/+f/5//f/+f/7//v/+f/6//z//f/+//7//f/8//z//P/7//r/
+v/6//v/+//5//j/9//4//f/+P/4//n//P/2//b/+v/6//r/+v/6//r/+f/5//n/9v/2
//f/9//5//j/+P/5//n/+f/5//r/+v/4//j/+f/5//n/+v/6//r/+v/6//r/+//+/wAA
AQAAAP///v/+/wAA//8AAP//AQADAAUABwAGAAQAAgD+//7//f/6//r/+f/5//n/+f/6
//r/+v/6//r/+v/5//j/9v/3//f/9v/2//b/9v/2//j/+P/4//j/9//2//T/8//0//b/
9//5//f/9f/1//X/8//v//H/7v/s//P//f8LAB4ANgBOAGcAfwCUAKIAoACPAHIASgAm
ABQADgAHAAAA/f/9/wEAAwACAAQAAgD6//f//P/+//3//P/8//n/9//2//X/9f/2//n/
+v/5//n/+f/4//j/+P/4//n/+P/4//f/9//3//f/9//3//r/+v/7//v/+P/4//j/+P/3
//f/9v/0//f/+P/7//z/+f/5//r/+v/8//z//P/9//z/+//6//n/+v/7//3//v/8//z/
/P/6//7//v/+///////+//z/+//9//7///8AAP////8AAAEABQADAAIAAgACAAEAAAAB
AAEAAwADAAMABAAGAAcACgAKAAwACgAKAA4ADwAQABIADwAPAA4ADwARABIAFAAVABQA
FQAVABcAGQAaABwAHQAdAB0AHQAdABwAGwAZABgAGAAXABcAFgAUABMAEAAOAA0ACwAI
AAcABwAGAAMAAwADAAMAAAD//////f/7//3/+//6//r/+v/5//n/+f/7//r/+v/6//r/
+P/3//b/9v/5//n/+f/5//j/+P/4//f/9v/2//f/9//5//n/+f/5//n/9//3//n/+f/5
//n/+f/4//f/9v/2//b/9v/2//T/9P/1//b/9v/3//f/9//2//j/+P/4//j/+f/5//j/
+P/3//f/+P/3//b/9v/3//r/+//4//b/9f/2//n/+v/6//j/+P/4//f/+f/7//f/9//4
//r/+v/4//f/9//4//n/+f/4//j/+f/3//b/9v/3//j/+P/4//f/+f/5//j/+P/4//f/
9v/z//T/9//4//f/9f/2//b/9v/3//f/9//4//r/+f/4//b/9v/0//T/9P/0//b/9//5
//v/+P/2//X/8//0//T/9f/3//f/9//3//j/+P/2//b/9//3//f/+P/4//j/+P/4//j/
+v/8//3//f/9//3//f/+/wAA//8AAP//AQABAAEAAQABAAAA///8//7//f/6//r/9//3
//f/9//1//T/8//y//P/9P/0//T/8v/z//P/8v/0//T/9P/0//T/9P/0//T/8v/y//H/
8f/z//T/9P/1//X/8//z//P/8//z/+//6P/o/+3/8//7/woAGgA0AFUAcwCMAJ4AoACZ
AIQAYAA4ABoABgD5//j/+f/3//X/9//6//r/AAACAP///P/7//n/9//2//j/9//3//f/
9v/2//j/+P/1//X/9f/0//b/9v/2//f/+P/4//f/9//1//X/9f/1//f/+P/6//v/+f/4
//f/9v/3//n/+v/6//n/+P/5//j/+f/5//r/+v/6//r/+v/7//n/+f/5//n/+//7//z/
/P/8//z//P/6//v/+v/5//n/+//8//z//f/8//z//P/8//////8AAAEAAwABAAAAAAAB
AAEAAQADAAEAAwADAAMAAwAEAAQABgAGAAgABgAGAAgACQAKAAwADAANAA0ADwASABIA
EwATABQAFQAVABcAFQAWABgAGQAbABsAGwAbABoAGQAXABYAFgAVABUAFAASABEADgAM
AAkABwAEAAMAAwACAP/////9//3/+v/5//r/+f/4//v/+v/4//f/9v/3//f/9//5//T/
9P/0//T/9v/1//T/9P/z//P/8//z//L/8v/y//H/8P/w//H/8f/z//P/8//z//P/8f/x
//P/8//z//P/8//x//H/8f/y//T/9P/0//L/8v/z//T/9P/z//P/8//y//T/9P/0//T/
9f/1//T/9P/0//X/9//3//X/9P/0//b/9v/0//P/8//2//n/+v/6//b/9P/y/+//8P/z
//D/8f/y//T/9P/y//P/8//0//X/9f/0//T/9f/0//L/8f/x//T/9P/0//P/9f/1//T/
9P/1//X/9f/z//H/8//z//H/7//w//D/8P/x//H/8f/y//T/8//y//L/8v/w//L/8v/y
//L/9P/z//P/8//w//D/8f/x//P/8v/y//P/8f/x//H/8v/0//L/8v/z//P/8//0//T/
9P/0//T/9P/0//b/9//3//f/9//3//j/+//7//3//f/9//3//f/9//3//P/7//j/+v/5
//b/9v/1//X/9f/1//T/9P/0//T/8v/y//H/8P/w//H/8f/w//H/8v/z//T/8//y//H/
8P/x//L/8v/z//L/8v/x//H/8f/v/+//7//x//H/7//m/+T/7f/3////DAAkAEAAWwB1
AIoAlgCYAI0AcABKACQADAD+//f/9P/1//f/9//1//b/+v/8//r/+f/4//b/9f/0//T/
9P/z//P/8//z//T/9//4//b/9f/0//L/9P/0//T/9f/0//T/8//z//P/8//z//P/9P/0
//X/9f/0//T/9P/0//b/9//3//b/9f/0//X/9P/1//X/9v/2//b/9v/2//f/9f/1//X/
9f/3//f/+P/4//j/+P/4//b/+P/4//j/+f/4//j/9//3//j/+P/4//j/+//7//z//f/9
//v/+v/6//n/+f/5//v//f/////////9//7//v8AAAIABAACAAIABAAFAAYACAAGAAcA
BwAJAAsADAAOAA8ADgAPAA8AEQARABIAFAAVABQAEwASABEAEgATABMAFAATABEAEAAO
AA0ACwAHAAQABQADAAAA///9//z/+f/5//n/+f/2//X/9f/z//H/8//z//L/8v/y//H/
8f/x//P/7v/u/+7/7v/w/+//7v/u/+//7//v/+//7v/u/+7/7f/u/+7/7//v/+z/6//q
/+n/7P/r/+z/7//t/+3/7f/t/+v/6//r/+z/7v/u/+7/7P/q/+v/7P/s/+v/6//r/+r/
6//s/+3/7v/t/+3/7P/s/+v/6//s/+v/6v/q/+v/7v/u/+z/6//r/+3/7//v/+7/7f/s
/+v/6f/s/+//7P/t/+z/7v/u/+z/6//r/+z/7f/t/+z/7P/t/+3/7P/s/+3/7P/s/+z/
6//p/+n/6P/o/+v/6//r/+n/6//t/+3/6//q/+r/6f/o/+v/6//r/+z/7P/r/+r/6v/q
/+v/6//p/+f/5//p/+n/5//m/+b/6P/q/+j/5v/o/+r/6P/o/+j/6P/q/+n/6f/p/+f/
5v/m/+X/5v/m/+f/6f/n/+f/5//o/+b/5P/k/+X/5//n/+j/6P/q/+r/6v/q/+r/7P/t
/+3/6v/p/+j/6P/t/+3/7//v//H/8f/x//H/8f/w/+//7P/s/+v/6P/o/+X/5f/l/+X/
5P/k/+T/5P/n/+j/6P/o/+X/5f/k/+L/5P/k/+T/5P/m/+b/5v/m/+X/5P/i/+H/4//k
/+T/5f/l/+P/4//j/+X/4f/b/9j/3P/l/+///f8SACgAQgBfAHcAhgCOAJAAfwBgADgA
EAD8//j/9f/y/+//7f/x//X/9v/y//L/8v/x/+7/7//v/+//8P/y//H/8f/x//L/8v/0
//T/8v/x//D/7v/x//L/8//1//j/+P/3//f/9//3//f/9//7//z//v////3//P/7//r/
/P/9//3//P///wAAAwAEAAEAAQACAAIAAwAEAAUABwAHAAcABwAHAAcABwAIAAgACQAK
AAsACgAMAAwADAANAA8AEAAQABEAEAAQABAAEAATABMAFAAVABkAFwAWABYAFgAVABQA
FQAWABkAGgAbABsAHAAcAB4AIAAiACAAIAAiACMAJAAmACgAKQApACsALgAuAC8ALwAu
AC8ALwAxADEAMgA0ADUANQA1ADUANQA1ADUANAA0ADYANQA1ADQAMgAxAC4ALAApACcA
JAAjACQAJAAiACMAHwAfABwAGwAZABcAFQAXABgAGAAZABoAGAAXABYAFwAXABgAGQAa
ABkAFwAVABQAFwAXABcAFwAYABgAGAAXABQAFAAVABUAFgAXABgAGQAYABUAFAAVABYA
FwAYABkAFwAXABcAGAAWABYAFgAUABYAFwAYABgAGAAXABYAFAAVABYAFwAYABcAFwAW
ABYAFAAVABcAFwAYABgAGQAcABsAGAAWABUAFwAZABkAGAAWABYAFgAVABMAFQARABEA
EgAUABQAEgAQAA8ADwAPABEAEAAQABEADwAMAAoACQAKAAoACgAJAAsACwAKAAoACgAJ
AAgABQAFAAcABwAFAAMABAAEAAQAAwADAAMABAAGAAUABAAEAAIAAwADAAEAAQABAAMA
AwABAAAAAAACAAAAAAAAAAAAAgACAAIAAQD9/wEAAQD8//z//v/+//7//v/+//3//f/9
//r/+v/7//v/+//6//r/+//5//n/+f/6//z/+v/6//v/+f/5//r/+v/6//r/+v/6//r/
/P/9//3//P/7//r/+v//////AQABAAAA///+//3/AAAAAAAA/v/+//3/+v/6//j/9//2
//X/9v/2//b/9v/2//b/9f/0//T/9f/1//T/9P/0//T/9P/y//L/8v/y//T/9P/z//P/
9f/2//b/9//0//H/8P/v//H/7f/r/+r/6P/t//f/BQAYADQAVABvAIUAkgCaAJYAiQBq
ADwAGgASAAoA/f/6//v/9f/z//n//v/6//z//v/5//b/+P/3//b/9v/4//f/9//3//j/
+P/6//r/+f/5//n/+P/6//r/+v/7//r/+v/5//n//f///wEAAwADAAIAAgABAAEAAgAD
AAQABgAHAAcABgAGAAYACAAIAAgACQALAAwADAAMAAwADQAPAA8ADwAPABIAEwAVABYA
FQAUABMAEAAUABQAFAAVABYAFgAVABUAFwAYABkAGgAbABsAHAAdAB8AHQAcABwAHQAd
AB0AHwAhACMAIwAjACUAJgAmACgAKAAqACgAKAAoACkAKgAsAC8AMQAyADUANAA0ADUA
NQA0ADUANQA3ADkAOgA8AD0APQA9AD0APQA/AD8APgA+AD0AOwA6ADgAOgA5ADYANAAz
ADEALgAtACsAKgAnACcAJQAlACIAIQAiACEAIAAjACMAIgAiACIAHwAfAB8AIQAeAB4A
HgAeACAAHwAeAB4AHwAfAB8AHwAgACAAIAAfACAAIAAhACEAIAAfAB4AHQAfAB0AHQAf
AB0AHQAdAB0AHQAdAB0AHgAgACAAIAAeAB0AHQAdABwAHwAfAB8AHgAgACAAIAAgAB8A
HwAeAB4AHAAdAB8AHwAeAB4AHwAiACQAIgAhACEAIAAhACAAHgAeAB4AHgAdAB4AIQAe
AB8AHQAeAB0AGgAXABcAGAAZABYAFAATABMAFQAUABQAFQATABIAEQAPAA0ADQAMAAwA
DQANAA0ACwALAA0ADQALAAoACgAJAAgABwAHAAcACAAHAAUAAwACAAQABQAFAAMAAQAB
AAMAAwABAAAAAAACAAAAAgABAAAA///+//7//f/9//3//P/8//3//f/7//r/+v/7//v/
+//7//z/+v/4//j/+f/7//v//P/8//z//P/8//z/+f/6//r/+f/6//v//P/+/wEAAQAD
AAMAAQABAAEAAQABAAAA///8//v/+f/1//T/9v/3//j/+f/0//L/8P/u/+//8P/w//D/
8P/x//H/8P/t/+z/6//q/+z/7P/s/+z/7v/u/+3/7f/r/+z/7P/t/+v/6f/p/+n/6//n
/+P/4P/c/9//7f/5/wgAHAA6AFkAdQCMAJYAmgCTAHQASgAiAAoAAAD7//T/7f/n/+3/
8//y//T/9P/y/+//7v/w/+//7v/u/+7/7f/t/+3/6v/q/+z/7P/t/+3/7f/s/+z/7P/s
/+3/7P/s/+v/6//r/+v/6//r/+z/7P/t/+3/7P/s/+z/7P/u/+//7//u/+7/7v/w//D/
7v/t/+3/7P/s/+z/7P/t/+//7//v/+//7f/t/+7/7v/w//D/8P/u/+7/7v/u/+//8v/y
//H/8f/y//L/8v/y//L/8f/x//H/9P/z//P/9P/z//P/8//1//X/9//3//f/+f/6//r/
/P/7//z/+f/4//z//f/+/wAA/v//////AQAEAAQABQAFAAQABQAFAAcACQAKAAwADQAN
AA0ADQANAAsACwAKAAoACgAJAAkACAAHAAUAAQD+//3/+//4//f/+f/4//X/9f/z//P/
8P/v/+//7f/r/+3/7//u/+7/7v/s/+v/6v/r/+v/7P/t/+7/7P/r/+r/6v/s/+3/7v/v
/+z/7P/s/+v/6v/q/+v/6//t/+3/7f/t/+3/6//r/+3/7//v/+//7//x//H/8f/y/+//
7v/t/+r/7f/v//H/8v/x//H/8f/w/+//7v/t/+z/8P/x//H/8v/w//H/8//z//L/8v/z
//b/+P/2//X/9f/0//X/9P/y//T/9P/0//P/8P/x/+z/6//u//L/9P/0//L/8f/x//H/
7//u/+7/7//x//D/8P/x/+//7v/t/+v/7P/t/+3/7v/t/+3/7f/r/+3/7//v/+3/7f/u
/+7/7v/s/+v/6v/q/+v/6//r/+z/6v/r/+v/6f/r/+n/7P/u/+7/7v/u/+3/6//q/+n/
6f/q/+z/7f/r/+r/6v/r/+v/6//r/+z/7v/s/+z/7f/s/+v/6//q/+v/7P/t/+7/7P/u
/+//7//v/+//7//w//P/8//1//X/9f/1//X/9f/3//b/9f/y//L/8f/u/+7/6v/p/+j/
5//n/+j/6f/q/+r/6v/p/+j/6P/p/+n/6P/o/+j/6P/o/+b/5v/m/+b/5//o/+j/6f/n
/+j/6P/p/+n/5//n/+f/6f/n/+H/2v/a/9//6//5/wgAGgA2AFMAbQCCAI4AkgCJAHIA
TAAmAAwA/P/z//L/6//l/+f/7f/0//b/9P/0//H/8P/u/+3/7P/s/+7/7f/t/+3/6//q
/+v/6v/q/+v/7P/s/+z/7P/s/+3/7v/u/+3/7f/v/+//7//v/+//7v/u/+3/7v/u/+7/
7v/w//H/8f/w/+//7v/v/+7/7v/v//H/8v/x//D/7//v//H/8f/x//H/8f/x//L/8v/y
//L/8v/w//L/8v/y//P/9v/2//X/9f/1//T/8//y//X/9f/2//f/9//1//T/9P/3//f/
9//5//f/+f/5//n/+//8//z//v/+/wAA/v/+//7///8AAAIABAAFAAUABwAGAAYABwAH
AAoACwALAA0ADQAOABAAEQAQAA8ADgANAA4ADwAPABAAEQAPAA4ADAALAAkABQACAAMA
AQD+//3/+//6//f/9//3//f/9P/z//H/7//t/+//8f/w//D/8P/v/+//7//x/+z/7P/s
/+z/7v/t/+z/7P/r/+v/6//r/+z/7P/s/+v/6//s/+7/7//s/+v/6v/p/+v/6f/p/+v/
6//r/+v/6//t/+3/7f/u/+z/7P/s/+r/6v/r/+z/7P/v/+//7//u/+z/7P/s/+z/7f/t
/+z/7P/s/+3/7//v/+3/7P/s/+7/7v/s/+v/6//s/+//8P/w/+7/7v/u/+3/7f/v/+v/
6//q/+z/7P/q/+v/6//s/+3/7f/s/+z/7f/v/+7/7v/v/+//7v/t/+v/6//r/+r/6v/s
/+3/7v/t/+v/7f/t/+v/6//s/+z/7P/t/+3/7f/u/+z/6//q/+r/7P/t/+3/6//r/+v/
7f/t/+v/6v/q/+z/7v/u/+7/7v/t/+z/6//p/+v/6//p/+r/6v/q/+r/6v/r/+v/7P/t
/+v/6v/q/+n/6//q/+r/6//r/+v/6//s/+r/6P/o/+n/6//r/+z/7P/s/+z/7P/s/+v/
7P/s/+v/7v/v//D/8v/0//P/9P/z//T/9f/2//f/9v/0//L/7v/u/+3/6v/q/+v/6//r
/+v/6v/q/+r/6v/o/+j/5//m/+b/5//n/+b/5v/m/+b/5v/n/+j/6f/q/+n/6P/m/+X/
5f/m/+b/5//n/+X/5f/l/+H/3f/b/9z/3v/n//X/BQAUACoASgBlAHcAhgCQAI4AfQBc
ADQAFAAAAPT/8f/u/+3/7//z//X/9P/u/+z/7P/t/+7/7v/t/+z/7P/r/+n/6P/n/+b/
5v/o/+j/6f/p/+n/6P/m/+b/5v/n/+j/6P/n/+f/5//n/+f/5//m/+b/5//n/+j/6P/o
/+j/6P/p/+n/6P/o/+j/6v/q/+f/5//o/+j/6P/o/+j/6f/p/+n/6f/p/+n/6f/q/+r/
6//s/+3/7P/r/+r/6f/p/+z/7P/r/+v/7v/u/+7/7v/t/+3/7v/v/+//7f/s/+z/8P/x
//L/9f/0//X/9P/z//X/9v/2//j/9v/4//b/9v/4//n/+v/8//z//f/9////AQACAAQA
BQAGAA==
         </WaveFormData>
      </LeadData>
      <LeadData>
         <LeadByteCountTotal>10000</LeadByteCountTotal>
         <LeadTimeOffset>0</LeadTimeOffset>
         <LeadSampleCountTotal>5000</LeadSampleCountTotal>
         <LeadAmplitudeUnitsPerBit>4.88</LeadAmplitudeUnitsPerBit>
         <LeadAmplitudeUnits>��V</LeadAmplitudeUnits>
         <LeadHighLimit>2147483647</LeadHighLimit>
         <LeadLowLimit>268435456</LeadLowLimit>
         <LeadID>II</LeadID>
         <LeadOffsetFirstSample>0</LeadOffsetFirstSample>
         <FirstSampleBaseline>0</FirstSampleBaseline>
         <LeadSampleSize>2</LeadSampleSize>
         <LeadOff>FALSE</LeadOff>
         <BaselineSway>FALSE</BaselineSway>
         <ExcessiveACNoise>FALSE</ExcessiveACNoise>
         <MuscleNoise>FALSE</MuscleNoise>
         <LeadDataCRC32>722447148</LeadDataCRC32>
         <WaveFormData>
+v/6//r/+v/5//j/9//2//j/+P/4//j/9v/2//b/9v/2//b/9v/2//j/+P/4//j/+P/4
//j/+P/4//j/+P/4//j/+P/4//j/+v/6//r/+v/6//r/+v/6//r/+v/6//r/+v/6//r/
+v/6//r/+v/6//r/+v/6//r/+P/4//j/+P/6//r/+v/6//r/+v/6//r/+P/4//j/+P/4
//j/+P/4//j/+P/4//j/9v/2//b/9v/2//b/9v/2//b/9v/2//b/9v/2//b/9v/0//T/
9P/0//T/9P/0//T/9v/2//b/9v/0//T/9P/0//b/9v/2//b/9P/0//T/9P/0//T/9P/0
//T/9P/0//T/9P/0//T/9P/0//T/9P/0//T/9P/0//T/9f/1//X/9f/1//X/9f/1//P/
8//z//X/+P/4//n/+v/8//z//P/7//n/+//7//v/AAABAAEAAQADAAEAAAD/////AAAA
AAIAAAAAAP7//v/+//3/+//5//n/+f/8//z//P/8//z/+v/6//j/9f/0//L/8v/y//L/
8f/w/+7/7f/v/+//7//v/+//8P/x//L/8f/w/+//7v/v/+//7//w//D/8P/w//D/8P/w
/+//7//u/+7/6//n/+j/8P/5/wIAEAAoAEYAXwBzAIIAhwB6AGUAUAA3ACUAGwAYABgA
GAAbABwAGgAVABQAEgAIAP/////8//z//P/7//n/+P/3//f/+f/5//n/+f/3//f/9//3
//b/9f/1//T/9v/2//b/9//5//j/+P/4//b/9v/3//f/9//2//X/9P/3//j/+f/6//n/
+f/5//n/+f/4//j/+f/5//n/+v/7//3//f/9//3//P/7//r/+f/5//v/+//6//v//f/+
/wAAAAAAAAAAAAD//wAAAQAAAAAAAAAAAAAAAQAEAAUABgAHAAYABQAFAAYACAAJAAsA
CgALAAoACQAKAA0ADwAQABIAEgAUABYAFwAYABoAGwAaABsAHAAcAB4AIAAhACIAIgAi
ACIAJQAnACcAJwAnACUAJQAkACMAIgAiAB4AHAAaABoAGAAVABIADwANAAoACAAHAAYA
BgAEAAIAAQABAAAA/f/6//n/+f/4//f/9//3//f/9//3//f/9//1//X/9P/0//T/9P/0
//T/9P/1//X/9f/z//P/8//y/+7/7f/w//H/8v/0//b/9v/2//f/9f/1//X/9f/y//H/
8f/x//L/8v/z//X/9P/0//P/8f/x//H/8f/x//L/9P/1//b/9P/1//X/9f/z//P/8P/w
//T/9v/0//T/9P/z//P/8//0//T/9P/0//b/9f/1//X/9//1//X/9f/2//b/9//3//P/
8v/x//H/8//z//P/9f/z//P/8//x//P/9P/0//P/8//z//L/8v/x//H/8f/x//P/8//z
//P/8//z//P/8v/w//D/8P/w//D/8v/z//T/9f/2//P/8f/w/+//7//v/+//7//w//H/
8v/z//P/9v/2//f/9v/2//b/9v/1//X/9//3//n//P/9//3/+//9//v/+v/7//v//P/8
/wAAAAAAAP7//v/+//3/+//3//X/9f/4//j/+P/4//j/+P/2//T/8f/u/+z/7P/s/+7/
7v/u/+3/6v/p/+j/5//o/+j/6f/q/+z/7P/s/+z/7P/r/+v/6//q/+r/6v/q/+j/6P/o
/+n/7f/u/+z/5//h/+L/5v/v//b/AAASACoAPwBVAGQAaQBkAFcAQgAvAB8ADwAEAAQA
CAAJAAoADAANAAwACgAIAAMA+//2//b/9v/1//X/9P/z//P/8f/x//H/8f/z//P/8//z
//P/8//0//T/8v/y//L/8//z//L/8v/y//T/9P/1//X/9v/2//b/9v/2//b/9v/2//b/
9f/0//P/9P/0//X/9//3//f/+P/5//j/9//2//X/9//3//f/9//3//n/+f/4//n/+//8
//7//f/8//v/+v/6//z//v/+//z//P/8//z//v8AAAAAAAAEAAQABAAFAAMABAAEAAUA
CAALAAwADQAMAA0ADQAMAA4ADgAQABIAEQASABQAFQAYABkAGgAaABoAHAAdAB4AHgAe
AB4AIQAhACEAIQAhACEAIQAgAB8AHgAeABoAGAAWABYAFAARABAADQALAAgABQADAAEA
AAAAAP7//f/9//v/+f/3//f/9//2//X/9f/3//f/9//3//X/9f/z//P/8v/y//L/8v/z
//T/9f/3//X/9f/z//P/9P/0//H/8f/z//P/8//0//T/9P/0//X/9f/1//X/9f/1//X/
9v/3//n/+P/4//n/9//4//j/9//3//f/9//3//f/+P/4//j/+v/7//v/+//6//n/9f/0
//j/+v/4//j/+P/3//f/9//2//b/9v/2//j/9//3//f/9//1//X/9f/3//b/9v/1//T/
9P/0//X/9f/1//X/9//3//f/9//1//X/9v/2//X/9f/1//T/9P/1//X/9f/1//P/8//z
//P/8//z//P/8v/0//T/9P/0//T/8v/y//L/8v/y//H/8f/x//H/8f/x//H/8//z//P/
8//1//j/+P/5//j/+P/4//j/+f/5//v/+//5//z//f/9////AQD///7//////wAAAAAC
AAIAAgAAAP7//v/9//v/+f/3//f/+v/6//r/+v/6//j/9v/0//H/8P/u/+7/7v/u/+7/
7v/t/+v/6//r/+v/6//q/+r/6v/s/+z/7P/s/+r/6f/p/+n/6P/o/+j/6P/q/+r/6v/r
/+v/7P/q/+n/5f/k/+j/8f/4/wQAFgAuAEcAXQBuAHUAcABhAEgAMwAfAA0ABAAIAAwA
DQASABQAEQAOABAACgD///n/+P/4//j/9//1//T/8//z//X/9f/1//X/9P/z//L/8f/y
//P/9f/2//T/9P/0//X/9f/0//T/9P/2//b/9//3//b/9v/2//b/9P/0//T/9P/3//f/
9//3//f/9v/2//f/9//3//j/+f/5//n/+f/5//n/+f/5//n/+f/7//v/+v/6//v/+//8
//7//v/+//7//P/+/wAAAAAAAAAAAAAAAAAAAgACAAIABAAEAAQABQAFAAYABgAHAAkA
CwALAAsACwANAA4ADgAQABAAEgAUABUAFgAYABkAGgAbABwAHAAeACAAIQAiACIAIgAi
ACUAJwAnACcAJwAlACUAJAAjACIAIgAeABwAGAAYABYAEwASAA8ADQAKAAcABQADAAIA
/v/8//v/+//7//n/9//3//f/9v/1//X/9f/1//X/9f/1//X/8//z//T/9P/0//T/8v/y
//L/8//z//P/8f/x//T/9P/x//H/8//z//P/9P/y//L/8v/z//P/8//z//P/8f/x//L/
8//1//T/9P/1//X/9v/2//X/9//3//f/9//1//b/9v/2//b/9//3//f/9//3//T/9P/2
//j/9v/2//j/9//3//f/9v/2//b/9v/2//X/9f/1//n/9//3//f/9//2//b/9f/0//T/
9P/1//X/9f/1//f/9f/1//X/8//z//T/9P/z//X/9f/0//T/9f/1//X/9f/1//X/9f/1
//X/9f/1//T/9P/0//T/9P/0//P/8//z//P/8v/y//T/8v/x//H/8f/1//X/8//y//L/
8v/y//L/8v/x//H/8f/z//P/8//z//P/8//z//P/8//2//b/9//6//r/+v/6//n/+f/7
//v/+//+/////////wEA///+//3//f/+//7/AAAAAAAA/v/+//7//f/7//f/9f/1//j/
+P/4//j/+P/4//b/9P/x//D/7v/u/+7/7v/u/+7/7f/t/+3/7f/t/+3/7P/s/+z/7P/s
/+z/7P/s/+v/6//r/+z/7P/s/+z/7P/s/+z/7f/r/+r/6v/p/+P/5P/s//f/AgAQACQA
PgBZAHEAggCHAIAAbQBWAD8AKwAfABgAGAAYABkAHAAaABMAEAAOAAgA///7//j/+P/4
//f/9//2//X/9f/1//X/9f/1//X/9f/1//X/8//z//T/9P/2//b/9v/3//f/9v/2//b/
9P/0//X/9f/4//j/+P/4//j/+P/4//j/+//7//v/+//7//r/+v/7//v/+//8//3/+//7
//v/+//9//3//f/9//3///////7/AAABAAEAAgABAAAA///+/wAAAgAEAAQABAAEAAQA
BAAEAAYABgAGAAgACAAIAAkACwAMAAwADQANAA8ADwAPABEAEwAUABQAFgAWABgAGgAZ
ABoAHAAdAB4AHwAgACAAIgAkACUAJgAoACgAKAArACwAKwAqACkAKAApACkAKQAmACYA
IgAgAB4AHgAcABkAFgATABEADgANAAsACQAIAAQAAgABAAEAAwABAP/////9//z/+//7
//v/+//7//v/+//7//n/+f/4//j/+P/4//j/+P/4//n/+f/5//f/9//6//r/9//3//n/
+f/5//r/+P/4//j/+f/5//n/+f/5//n/+f/6//v/+f/4//j/+f/5//r/+v/5//n/+f/5
//n/+f/6//r/+v/6//v/+//7//3//f/6//r/+v/8//r/+v/6//n/+f/5//z//P/8//z/
/P/7//v/+//7//n/+f/5//r/+v/7//v/+P/4//j/+f/5//n/+f/7//n/+f/5//f/+f/6
//r/+f/7//v/+v/6//n/+f/5//n/+f/5//n/+f/5//n/+f/4//r/+v/6//r/+P/3//f/
9//5//j/+P/6//j/9//3//f/9//3//f/9//5//f/+P/4//j/+P/4//j/9//3//f/9//3
//f/9//5//n/+f/5//r//P/7//v//f/+////AAD9//3/////////AgADAAMAAwAFAAMA
AgABAAEAAgACAAQABAAEAAIAAgACAAEA///9//v/+//+//7//v/+//7//P/6//j/9f/2
//T/9P/0//L/8v/y//H/8f/x//H/8f/x//D/8P/w//D/8P/w//D/8P/v/+//7//y//L/
8v/y//D/8P/w//H/9f/y/+z/6//r/+z/9P/9/wgAGAAyAEwAYwB1AIIAhQB4AGMATAA3
ACUAGwAaABoAGgAdACAAHAAXABQAEgAIAP3////8//z//P/7//v/+v/5//n/+f/5//n/
+f/5//n/+f/5//n/+f/6//r/+P/4//j/+f/5//j/+P/4//r/+v/7//v//P/8//z//P/+
//7//v/+//3//f/9//3////+//7/////////AAABAP///////////////////////wEA
AQAAAAIAAwADAAQABAAEAAQABAAEAAYACAAIAAYABgAGAAYABgAIAAgACAAIAAgACAAJ
AAsADAAMAA0ADwARABEAEQARABMAFAAUABgAGAAaABwAGwAcAB4AHwAgACEAIgAiACIA
JAAlACYAKAAoACgAKwAtAC0ALQAtACkAKQAoACcAJAAkACAAHgAfACAAHwAdABcAEwAQ
AAwACwAJAAcABgAFAAQABAAFAAMAAQD//////f/8//v/+//7//v/+//7//3//f/7//v/
+P/4//j/+P/2//b/9v/3//j/+f/4//n/+v/6//f/9//1//X/9f/2//T/9P/0//X/9v/3
//j/+f/4//f/9//3//f/9v/2//f/9f/2//b/9f/4//n/+v/7//n/+v/6//r/+P/5//n/
+f/5//n/9v/2//j/+v/4//j/+v/5//n/+f/4//j/+P/4//j/9//3//f/+f/3//f/9//4
//j/+f/5//b/9v/2//f/9//3//f/+f/4//f/9v/z//T/9v/3//f/9f/1//T/9P/1//X/
9f/1//X/9f/1//X/9f/1//X/9P/0//T/9P/0//b/9f/z//H/9P/0//T/9P/0//T/8//z
//P/9P/1//b/9//1//X/9f/1//b/+P/3//f/+f/6//v//P/6//n/+v/5//r//v8AAAEA
//8BAP///v//////AAAAAAQABAAEAAIAAgACAAEA///7//n/+f/8//7//v/+//7/+v/4
//b/8//y//D/8P/w/+7/7v/u/+3/7//v/+//7//t/+z/7P/s/+r/6v/q/+r/7P/r/+v/
6//s/+z/7P/s/+7/7v/u/+//7f/s/+z/6//p/+j/6v/v//b/AAASACYAPQBXAGYAawBo
AFcAPgArABsACwACAAYADAAPABAAEgAPAAwADgAMAAMA+//2//b/9v/1//X/9P/z//P/
9f/1//X/9f/1//X/9f/1//f/9//4//j/9//2//X/9f/1//T/9P/0//X/9v/4//n/9//2
//X/9P/2//b/9v/2//n/+f/5//n/9//2//b/9//1//X/9v/3//n/+f/5//n/+f/5//n/
+f/7//3//f/8//v/+//6//r/+//8//3//v/9//7////+/wAAAAAAAAAAAAACAAIAAgAE
AAQABAAFAAUABgAGAAcACAAJAAgABwAKAA0ADwAQABAAEAASABQAEgASABMAEwAWABcA
GAAYABsAHgAgACIAHwAeAB0AHwAiACMAJAAlACEAIQAgAB8AHgAeABoAGAAWABYAFAAR
ABAADQALAAgABwAFAAMAAgD///z/+v/5//r/+f/4//n/+P/2//T/8//1//X/9f/1//P/
8//x//H/8f/y//P/9P/y//L/8v/z//P/8//x//H/8f/w/+z/6//t/+//8f/0//L/8v/y
//P/8f/x//H/8f/z//P/9P/1//P/8v/y//P/8//0//T/8//1//X/9f/1//X/9v/2//b/
9f/1//T/8//0//X/8//0//b/+P/2//b/9v/1//X/9f/0//T/9P/0//L/8f/x//H/9f/z
//P/8//z//L/8v/x//D/8P/w//H/8f/x//H/8//z//P/8//x//H/8v/y//H/8f/x//D/
8P/x//H/8f/x/+//7//v/+//8f/x//H/8P/u/+7/7v/u//D/7//v/+//7//u/+7/7v/u
/+7/7v/t/+3/7f/t/+3/7f/t/+//7//v/+//8f/0//T/9f/4//j/+P/4//X/9f/3//f/
9//6//v/+//9/////f/8//v/+//8//z/AAAAAAAA/v8AAAAA///9//r/9//2//j/+P/4
//j/+P/2//T/8v/v/+7/7P/s/+z/7P/s/+z/6//r/+v/6//r/+v/6v/q/+r/6v/q/+r/
6v/s/+v/6//r/+r/6v/q/+r/6v/q/+r/6//p/+r/6v/l/9//4v/s//X//P8KACAAOABP
AGEAbgBzAGgAUQA4ACUAEwAFAAIAAgAIABMAFgAQAAsACgAIAAQA///5//T/9P/0//P/
9f/0//P/8//1//X/9f/1//T/8//y//H/8//z//T/9P/y//L/8v/z//P/8v/y//L/8v/y
//P/8//0//T/9P/0//T/9P/0//T/8//z//P/8//1//T/9P/1//X/9f/2//f/9//3//f/
9//1//X/9f/1//f/+f/5//j/9v/3//f/+P/6//r/+v/6//j/+v/8//z/+v/6//r/+v/8
//7//v/+//7//v/+////AAACAAMABQAGAAcABgAFAAcACQAKAAoADgAOABAAEgARABIA
FAAVABgAGQAaABoAGgAcAB0AHgAcABwAHAAfAB8AHwAfAB8AHgAfAB8AHwAeAB4AGgAY
ABQAFAASAA8ADAAJAAcABAADAAEA///+//z/+v/5//n/9//1//P/8//x//D/7//v/+//
7//v/+//8f/x/+//7//u/+7/7v/u/+z/7P/s/+3/7f/t/+v/6//s/+z/6f/p/+v/6//r
/+z/6v/q/+r/6//t/+3/7f/t/+v/6//s/+3/7f/s/+z/7f/r/+z/7P/r/+v/6//r/+v/
6//s/+z/7P/s/+3/7f/t/+3/7f/q/+r/7P/u/+z/7P/s/+v/6//r/+z/7P/s/+z/7P/r
/+v/6//t/+v/6//r/+3/7P/s/+v/6P/o/+j/6f/p/+n/6f/r/+v/6//r/+n/5//o/+j/
5//n/+f/5v/m/+f/5//n/+f/6f/p/+n/6f/o/+f/5v/k/+T/5P/k/+T/5v/l/+X/5f/l
/+T/5P/m/+b/5f/l/+X/5f/l/+X/5f/j/+H/4//n/+j/5//m/+X/5P/k/+P/4//j/+P/
4//j/+P/4//j/+P/4//n/+r/6v/r/+v/6v/p/+j/6f/p/+v/6//t//D/8f/x/+//8f/v
/+7/7f/t/+7/7v/u/+7/7v/s/+r/6v/p/+f/6P/n/+j/7P/r/+r/6f/o/+j/5v/k/+H/
3v/c/9z/3P/d/97/3//f/93/3f/d/93/3f/c/9z/3P/c/9z/3P/c/97/3f/d/93/3P/c
/9z/3P/c/9z/3P/d/+H/3v/Y/9X/2f/g/+b/6//6/w4AJgA+AFUAZwB0AHUAZgBPADgA
IQAPAAkACgAKAAoADwAUABAABwAEAAQA+v/v/+3/7P/u//D/8f/x//D/7//v//H/8f/x
//H/8f/x//H/8f/z//P/9P/0//b/9v/2//f/9//2//b/9v/5//r//P/9//z//P/8//z/
/v/+//7//v8BAAEAAQABAAMAAgACAAMABQAFAAYABwAHAAcABwAHAAkACQAJAAkACwAN
AA0ADAAMAA0ADQAOAA4ADgAOAA4AEAASABQAFAAUABQAFAAUABUAGAAZABoAGgAaABoA
GwAdAB4AHgAfACMAJQAlACUAJwApACoAKgAqACoALAAuADEAMgA0ADUANgA3ADgAOAA8
AD4APwBAAEAAQABAAEMAQwBDAEMAQwBDAEMAQgBBAEAAQAA8ADoANgA2ADQAMQAuACsA
KQAmACQAIwAiACIAHgAcABsAGwAdABsAGQAZABkAGAAXABcAFQAVABUAFQAXABcAFQAV
ABQAFAAUABQAFAAUABQAFQAVABUAEwATABYAFgATABMAFQAVABUAFgAWABYAFgAXABUA
FQAVABUAFQAVABYAFwAXABYAFgAXABcAGAAYABcAFQAVABUAFQAXABgAGAAYABgAGQAZ
ABkAGQAZABYAFgAYABoAGAAYABoAGQAZABkAGAAYABgAGAAYABcAFwAXABgAFQAUABMA
EQAQABAADwAOAA4ADgAPAA4ADQAMAA0ADQANAA0ACwAJAAoACgAJAAkACQAIAAgABwAH
AAcABwAFAAUABQAFAAMAAwADAAIABAAEAAQABAAEAAMAAwADAAEAAAAAAAIAAAD/////
///9//3//f/9/////////wEA///+//7//v/7//v//P/+//r/+v/6//r/+v/8//v/+//7
//n/+f/5//n/+f/5//n/+f/6//z/+//7//7//v/+//7//f/9///////9/wAAAQABAAMA
BQADAAIA/////wAAAAAAAAAAAAD+//7//v/9//v/+//5//n//P/8//z//P/8//r/+P/2
//P/8P/u/+7/7v/w//D/8P/v/+//7//v/+//7f/s/+z/7P/u/+7/7v/u/+z/6//r/+v/
7f/u/+//8P/v/+7/7f/t/+//7P/o/+X/5f/q//L/9/8EABoAMABOAGcAdQB+AIEAdABb
ADwAJwAhABsAFAAUABoAGQAUABQAFQASAAwABAD///v/+P/4//j/9//5//j/9//3//n/
+f/5//n/+f/5//n/+f/6//v//f/+//z//P/8//3/AAAAAAEAAgAEAAQABQAFAAYABgAG
AAYABwAIAAkACgALAAsACwALAAwADAANAA8AEQARABIAEwATABMAEwATABUAFQAVABUA
FwAZABkAGAAZABsAHAAeAB4AHgAeAB4AIAAiACQAJAAjACIAIQAgACEAJAAlACYAKAAo
ACgAKQArACwALAAtADEAMwAzADMAMwA1ADYANgA6ADoAPAA+AD8AQABCAEMAQgBDAEQA
RABIAEoASwBMAE4ATgBOAFEAUABPAE4ATQBOAE8ATwBPAEsASgBFAEIAQwBEAEMAQQA+
ADsAOQA2ADMAMQAvAC4ALAAqACkAKQAqACkAKAApACgAJgAkACMAIQAhACEAIQAiACMA
IgAjACQAJAAkACQAIgAiACIAIwAjACMAIQAhACQAJAAhACEAIwAjACMAJAAiACIAIgAj
ACMAIwAjACMAIQAhACIAIwAjACIAIgAjACMAJAAkACMAJQAlACUAJQAlACYAJgAmACUA
JQAkACMAJQAlACIAIgAkACYAJAAkACYAJQAlACUAJQAkACMAIgAjACMAJAAlACUAIwAj
ACMAIQAgACAAHwAdABwAGwAbABgAFwAWABcAGAAZABoAGQAWABYAFQATABIAEQAPAA4A
DwAPAA8ADwAPAA8ADwAPAA4ADQAMAAoADAAMAAwADAALAAkACAAHAAcABgAGAAgABgAF
AAUABQAFAAUABQAFAAEAAgAAAAAAAAAAAAIAAQABAAEAAAD///7//f/9//3//f/9////
AgACAAMAAwACAAEAAAABAAEAAwADAAEABAAFAAUABQAHAAUABAABAAEAAgACAAUABgAH
AAYABAAEAAMAAQD+//v/+v/8//7//v/+//7//P/6//j/9f/z//D/7//u/+7/7v/u/+3/
7f/t/+3/7f/r/+r/6v/q/+j/6P/o/+j/6v/p/+n/6f/q/+r/6v/q/+f/5v/l/+X/6//o
/+j/6f/l/+T/7v/x//D//v8aADIARwBXAF4AYQBcAEcALgAdABEACQAEAAYACAALABIA
EgALAAQAAAD8//f/8//w//D/8P/v//L/8v/y//P/8f/v/+3/6//r/+v/6//r/+7/7//x
//L/8f/w/+//7//t/+z/7P/s/+3/7v/w//H/8v/y//L/8v/x//D/7//u//H/8f/x//H/
7//u/+7/7//v/+//8P/x//P/8//z//P/8f/x//H/8f/z//X/9f/0//L/8//z//T/9P/0
//T/9P/2//j/+v/6//n/+P/3//b/+P/6//r/+v/8//z//P/9//v//P/8//3/AQADAAMA
AwAFAAcACAAIAAcABgAHAAgACwAMAA4ADwAQABEAEgASABMAFAAUABQAFQAWABcAGwAa
ABkAGAAXABgAGQAZABkAGAAYABQAEgAPAA4ACwAHAAYAAwABAP7//P/7//r/+v/2//T/
8//z//X/8//x//H/8//y//H/8f/u/+3/7P/r/+v/6//p/+n/6v/s/+7/8P/u/+7/7v/v
/+//7//t/+3/7v/u/+v/6//t/+3/7f/u/+7/7v/u/+//8f/x//H/8f/x//H/8v/z//P/
8v/y//P/8f/y//L/8f/z//P/8//z//P/9P/0//T/9P/1//X/9f/3//f/9P/0//T/9v/0
//T/9P/z//P/8//0//T/9P/0//b/9f/1//X/9P/x//D/7//y//L/8//z//D/8P/w//H/
8f/x//H/8//x//H/8f/v/+3/7v/u/+3/7//v/+7/7v/t/+3/7f/t/+3/7f/t/+3/7f/t
/+3/7P/q/+r/6v/q/+v/6//s/+3/6//q/+r/7P/s/+v/7P/s/+z/7P/s/+r/6f/p/+n/
6//r/+v/6//p/+n/6f/p/+3/8P/w//H/8P/w//D/8P/v/+//8f/x//P/9v/3//f/9f/3
//X/9P/1//X/9v/2//b/9v/2//T/9v/2//X/8//x/+//7//y//L/8v/y//L/7//s/+n/
5f/n/+b/5//o/+b/5v/m/+X/5f/l/+X/5f/l/+T/5P/k/+L/4v/i/+L/4//j/+T/5f/k
/+T/5P/k/+P/4v/h/+H/4//i/+L/4f/d/97/5P/r//T/AAAWAC4ARwBbAGYAawBkAFEA
NgAlABUABQD8//z/AgAFAAgADAANAAgAAgAAAPn/8f/w//D/8P/v//H/8P/v/+//7f/t
/+3/7f/t/+3/7f/t/+3/7f/u/+7/8P/w//D/8f/x//D/8P/w//D/8P/x//H/8v/y//L/
8v/y//L/8v/y//P/8//z//P/9f/0//T/9f/z//P/9P/1//X/9f/1//X/9//3//f/9//1
//f/9//2//T/9f/1//b/+P/4//j/+P/2//j/+v/6//z//P/8//z/+v/8//z//P8AAAAA
AAABAAEAAgACAAMABQAHAAcABwAHAAkACgAKAAoACgAMAA4ADwAQABIAEwAVABcAGQAa
ABsAHAAcABwAHAAcABwAHwAhACEAIQAhACEAIQAgAB8AHgAeABoAGAAUABQAEgAPAAwA
CQAHAAQAAwABAP///v/6//j/9//3//n/9//1//X/8//y//H/8f/x//H/8f/x//H/8f/v
/+//8P/w//D/8P/u/+7/7v/v/+//7//t/+3/8P/w/+3/7f/t/+3/7f/u/+z/7P/s/+3/
7//v/+//7//v/+//8P/x/+//7v/u/+//8f/y//L/8f/x//H/8f/x//H/8v/y//L/8v/z
//P/8//z//P/8P/w//L/9P/y//L/8v/x//H/8f/0//T/9P/0//T/8//z//P/9f/z//P/
8//x//D/8P/v//D/8P/w//H/8f/x//H/8//z//P/8//x/+//8P/w/+//8f/x//D/8P/x
//H/8f/x/+//7//v/+//7//v/+//7v/v//D/8f/y//L/8f/x//H/7//u/+7/8P/w/+//
7//v//H/8f/x//H/7//v/+//8f/x//D/8P/w//P/8//y//L/8P/w//D/8P/y//H/8f/x
//H/8f/x//H/8f/x//H/8f/z//b/9v/3//j/+P/4//j/+f/5//v/+//5//z//f/9//3/
///9//z//f/9//7//v/+//7//v/8//z//P/7//n/+f/3//f/+v/4//j/+P/4//b/9P/y
/+//8P/u/+7/7v/u/+7/7v/t/+v/6//r/+v/6//q/+r/6v/s/+z/7P/s/+v/6f/o/+f/
6f/q/+v/7P/s/+z/7P/t/+//7P/o/+P/4f/o//L/+/8IABwANABMAGMAdQCCAH0AbABX
AEAALQAbABEAEgAWABgAGwAaABYAEQAOAAoABAD9//n/9v/2//b/9f/3//b/9f/1//P/
8//z//P/9f/1//X/9f/z//P/9P/0//T/9P/0//X/9//2//b/9v/0//T/9f/1//b/9v/2
//b/9v/2//b/9v/5//n/+f/5//f/9v/2//f/+f/5//r/+//7//v/+//7//v/+//7//v/
+//9//3//P/6//v/+//8//z//P/8//z//P/+/wAAAAAAAAAAAAAAAAIABAAEAAQABgAG
AAYABwAHAAgACAAJAA0ADwAPAA8ADwARABIAEgASABIAFAAWABcAGAAaABsAHAAdAB4A
HgAgAA==
         </WaveFormData>
      </LeadData>
      <LeadData>
         <LeadByteCountTotal>10000</LeadByteCountTotal>
         <LeadTimeOffset>0</LeadTimeOffset>
         <LeadSampleCountTotal>5000</LeadSampleCountTotal>
         <LeadAmplitudeUnitsPerBit>4.88</LeadAmplitudeUnitsPerBit>
         <LeadAmplitudeUnits>��V</LeadAmplitudeUnits>
         <LeadHighLimit>2147483647</LeadHighLimit>
         <LeadLowLimit>268435456</LeadLowLimit>
         <LeadID>V1</LeadID>
         <LeadOffsetFirstSample>0</LeadOffsetFirstSample>
         <FirstSampleBaseline>0</FirstSampleBaseline>
         <LeadSampleSize>2</LeadSampleSize>
         <LeadOff>FALSE</LeadOff>
         <BaselineSway>FALSE</BaselineSway>
         <ExcessiveACNoise>FALSE</ExcessiveACNoise>
         <MuscleNoise>FALSE</MuscleNoise>
         <LeadDataCRC32>1679385869</LeadDataCRC32>
         <WaveFormData>
AgACAAIAAgAEAAQABAAEAAQABAAEAAQABAAEAAQABAAGAAYABgAGAAQABAAEAAQABgAG
AAYABgAEAAQABAAEAAYABgAGAAYABgAGAAYABgAGAAYABgAGAAYABgAGAAYABgAGAAYA
BgAGAAYABgAGAAYABgAGAAYABgAGAAYABgAGAAYABgAGAAQABAAEAAQABAAEAAQABAAE
AAQABAAEAAIAAgACAAIAAwAEAAUABgAEAAQABAAEAAQABAAEAAQABAAEAAQABAACAAIA
AgACAAQABAAEAAQABAAEAAQABAAEAAQABAAEAAIAAgACAAIAAgACAAIAAgAEAAQABAAE
AAIAAgACAAIAAgACAAIAAgACAAIAAgACAAIAAgACAAIABQAFAAUABgAFAAQAAgABAAQA
BAADAAMABAAGAAYABgAGAAgACAAIAAgACAAHAAcACAAHAAYABQADAAIAAQAAAP///v/9
//z/+f/4//b/9v/2//f/+f/6//j/+v/8//3//v8AAAAAAQADAAIAAgACAAAAAAAAAAAA
AgACAAIAAgAAAAEAAQABAAEAAQABAAEAAwAEAAQABAACAAIAAgACAAQABAAEAAQABAAE
AAMAAgAGAAwAFQAZABYADQAFAAAA+P/v/+D/yP+y/6b/mf+U/5r/qf+4/77/vv/A/8r/
2v/l/+j/6P/o//H/9//8/wEAAwAFAAYACAAIAAYABgAHAAcACQAJAAkACQAIAAgACAAI
AAgACAAIAAkACQAJAAkACQAJAAoACgAKAAoACgAKAAsADQANAA0ADQALAAsACwALAA4A
DgANAA0ACwAMAA0ADQAMAAwADAAMAAwADAAMAAwADAAMAAwADAAMAAwADAAMAAsACwAL
AAoADAANAA0ADQANAA0ADQANAA4ADgAOAA4ADgAMAA8ADwAPAA8ADwAPABAAEAAQABAA
EAAQABAAEAAOAA4ADwAPABAAEQASABIADwAPAA8ADwAOAA0ADQAMAA4ADgAOAA0ACgAJ
AAgABwAJAAgABQAFAAMAAgACAAEAAQABAP////8AAAAAAAAAAAAAAQABAAIAAgACAAIA
AgABAAEAAgACAAIAAgACAAIAAgACAAIAAwACAAIAAQABAAMAAwADAAMAAwADAAMABAAE
AAMAAwADAAMAAwADAAQAAgACAAIAAgADAAQABQAGAAQABAAEAAUAAwADAAIAAgADAAQA
BQAGAAUABAAEAAQABgAFAAUABAACAAMAAwADAAQABAACAAIABAAEAAQABAACAAMAAwAD
AAMAAgACAAEAAQABAAEAAgACAAIAAgACAAQABAADAAMAAgACAAEAAAABAAEAAQABAAEA
AQABAAIAAAD////////+/wEAAgACAAEAAQAAAP//AQABAAAAAAAAAAAAAQABAAMAAwAD
AAIAAgACAAIAAgABAAAA///+////AAD+//7//v/+/wAAAQABAAEAAAAAAAAA/////wAA
AAD/////AAACAAIABAAEAAYABgAFAAQAAwABAAIAAgACAAIAAQABAAAA///8//v/+v/5
//j/9//2//T/9P/z//P/9P/0//T/9v/4//v//P/+//7//v/9//v/+v/8//z//P/8//z/
/P/8//z//P/8//3//f/9//3//f/9//3//f/+//7//P/8//z//P/8//z//P/8//7//v/+
/////v8AAAIACwATABYADwAHAP7/+v/z/+T/0v++/6j/mf+U/5T/of+2/8b/zP/Q/9T/
2P/f/+r/8P/w/+v/6//0//v/+f/7//z//v/+////AAACAAMAAgABAAAA//8BAAIAAwAE
AAIAAgACAAMAAwADAAMAAwAFAAYABgAGAAQABAAEAAUABQAFAAUABQAFAAUABQAFAAYA
BgAFAAUABQAGAAcABwAGAAYABgAGAAYABgAGAAYABAAEAAQABAAFAAYABwAIAAcABwAH
AAYABAAFAAUABQAHAAcABwAHAAYABgAGAAYABwAGAAoACwAKAAkACAAHAAgACAAIAAgA
CAAIAAgACAAIAAgACQAJAAkACQAJAAgABwAHAAcABwAGAAUABQAEAAQABAAEAAMAAAD/
//7//f////7/+//7//v/+v/6//n/+f/5//f/9//6//r/+v/6//r/+//7//z//P/8//z/
/P/9//3//v/+//7//v/+//7//v/+//7///8AAAAA////////////////////////AAAA
AP///////wEAAQABAAIAAAAAAAAAAAAAAAAAAAAAAAIAAgACAAMAAgABAP///v///wAA
AQACAAEAAAAAAAAAAAD//////v/+//////////7//v/8//z//f/+////AAD//////v/9
//7//v//////////////AAD+//7//v/+/wAAAAD///////8AAAAAAAD/////////////
/////wAA/v/9//3//f/+/wEAAgACAAEAAQAAAP////////7//v/+//7/////////////
//7/AAAAAAAAAAD+//7//P/+//7/AAAAAAAAAAD+//////////7//v/+//3///8AAAAA
///9//7/AAAAAAEAAgAFAAYABgAGAAYABQADAAIAAQAAAAEAAQAAAP///P/7//r/+f/6
//n/+P/2//b/9f/1//b/9P/0//b/+P/7//z//v/+//3//f/8//z//P/8//z//P/8//z/
/P/8//z//P/9//3////////////9//3//v/+/wAAAAAAAAAAAAAAAAAAAAD+//7//v//
/wIABgAKABEAFQAWAA0AAwD+//r/8//o/9b/vv+q/53/kv+S/6P/uv/K/87/0P/U/9r/
4//m/+r/7P/t/+//+P////////8AAAIAAgACAAIAAwADAAUABQAFAAUABAAEAAQABAAG
AAYABgAHAAUABQAFAAUABwAIAAgACAAIAAgACAAJAAcABwAHAAcACQAJAAkACQAIAAgA
BwAHAAkACgALAAsACAAIAAgACAAIAAgACAAIAAoACgAKAAoACAAIAAgACAAJAAkACQAI
AAoACwALAAsACQAJAAkACQAMAAwADAAMAAwACgANAA0ADQANAA0ADQAMAAwADAAMAAwA
DAAMAAwADgAOAA8ADwAOAA0ADAAKAAoACwAMAA0ACgAJAAkACAAIAAgACAAHAAcABwAH
AAcABgAEAAAA//8BAAAAAAD////////9//3//P/8//z//P/+//////8AAP7//v/+//7/
AQABAAIAAgACAAIAAgACAAAAAAAAAAEABAAEAAMAAwABAAEAAQABAAMAAwADAAQAAgAB
AAEAAQABAAEAAQACAAQABAAEAAQAAgACAAIAAgAEAAQABAAFAAUABQAEAAQABAAEAAQA
BAAEAAQABQAGAAQAAwADAAIAAgADAAMAAwAEAAQAAgACAAQABAAEAAQAAgADAAMAAwAD
AAIAAgABAAMAAwADAAQAAgACAAIAAgACAAIAAQABAAMABAAEAAQAAQABAAEAAQADAAMA
AwAEAAQAAwADAAMAAQADAAMAAgACAAMAAwADAAMAAwACAAIAAgACAAMAAwABAAEAAQAA
AAAAAAAAAAAAAgACAAIAAgABAAEAAgACAAIAAgACAAIAAgACAAIAAgABAAMABAAEAAQA
BAAEAAQAAwADAAIAAQACAAIAAgABAAMABAAEAAMAAQACAAQABAAGAAYACAAIAAYABgAG
AAUABgAGAAYABgADAAMAAgABAAAA///+//3//v/9//z/+v/5//f/9v/2//j/+P/6//z/
/f/+/wAAAAD//////v/+/wAAAAAAAAAA/v/+//7//v/+//7//////wEAAQABAAEA////
/wAAAAACAAIAAgACAAAAAAAAAAAAAgACAAIAAwAEAAYADgAVABkAFAALAAUAAgD+//P/
4v/K/7b/pP+V/47/lv+n/7j/wP/A/8D/yv/Y/+P/6P/q/+z/8f/3//z/AQABAAMABAAG
AAYACAAIAAkACQAHAAcABwAHAAgACAAIAAgACAAIAAgACQAHAAcABwAHAAkACgAKAAoA
CAAIAAgACQAJAAkACQAJAAsACwALAAsACgAKAAkACQALAAwADQANAAoACgAKAAoACgAK
AAoACgAKAAoACgAKAAoACgAKAAoACwALAAsACgAKAAsACwALAAsACwALAAsADAAMAAwA
DAAMAAoADQANAA8ADwAPAA8ADwAOAA0ADAAOAA4ADgAOAA4ADgAPAA8ADgANAAwACgAK
AAsADAANAAoACQAJAAgACAAIAAgABwAGAAUABAADAAMAAgD/////AQAAAAAA///9//3/
+//7//z//P/8//z//v//////AAD+//7//v/+/wEAAQACAAIAAgACAAIAAgACAAIAAgAD
AAQABAADAAMAAQABAAEAAQACAAMABAAGAAUAAwACAAEAAwADAAMABAAEAAQABAAEAAQA
BAAEAAQABgAGAAYABwAFAAUABAAEAAQABAAEAAQABgAGAAcACAAGAAUABQAEAAYABwAH
AAcABgAGAAQABAAGAAYABgAGAAQABQAFAAUABQAEAAQAAwAFAAUABQAGAAQABAAEAAQA
BAAEAAMAAwADAAQABAAEAAEAAQABAAEAAwADAAMABAACAAEAAQABAAEAAwADAAIAAAAB
AAEAAQADAAMAAgACAAIAAgADAAMAAwADAAMAAgAAAAAAAAAAAAIAAgACAAIA/////wAA
AAABAAIAAwAEAAIAAgACAAIAAQABAAIAAgAGAAMAAgAAAAAAAAAAAAIAAwADAAMAAgAC
AAIAAQABAAIAAgABAAMABAAGAAYABAAEAAYABgAIAAgACAAHAAcABgAFAAQAAQABAAAA
//8AAP///v/9//z/+//6//j/+P/3//f/+P/4//j/+v/8//v//P/+//7/AQABAAAAAAD+
//7//v/+/wAAAAAAAAAAAAAAAAEAAQABAAEAAQABAAEAAQACAAIAAgACAAIAAgACAAIA
AgACAAAAAAAAAAEABAAIAA4AFQAZABIACQABAPz/9v/r/9j/wP+w/6L/l/+W/57/rf+6
/7z/uv/A/87/3v/l/+b/5v/o/+//9//8/wMAAwADAAQABgAGAAQABAAFAAUABwAHAAcA
BwAGAAYABgAGAAgACAAIAAkACQAJAAkACQAHAAgACAAIAAgACAAIAAkACQAJAAkACQAJ
AAkACQAJAAoACgAJAAkABwAIAAkACQAKAAoACgAKAAoACgAKAAoACgAKAAoACgAKAAoA
CgAKAAoACQAIAAYABwAJAAoACwAJAAkACQAJAAwADAAMAAwACgAIAAsACwALAAsACwAL
AA4ADgAOAA4ADAAMAAwADAAMAAwADQANAA0ADQANAAwACwALAAsACwAMAAsACwAKAAgA
CAAIAAcABgAFAAQAAwAFAAQAAQABAAEAAAAAAP////////3//f/+//7//v/+//z//f/9
//7/AAAAAAAAAAD/////AAAAAAAAAAAAAAAAAAAAAAAAAQACAAIAAQABAAEAAQABAAEA
////////AAACAAEAAQABAAEAAQABAAIAAgACAAIAAgAEAAQABAAEAAIAAgACAAMAAwAD
AAIAAgACAAIAAgACAAIAAgADAAQABgAFAAUABAADAAMAAgABAAQABAACAAIAAgACAAIA
AgAAAAEAAQABAAMAAgACAAEA////////AAACAAIAAgACAAAAAAD//////f/+//7//v//
//////////3//f/9//7//v/9//3//f/8////AAAAAP/////+//3///////7//v/8//z/
/f/9//3//f/9//z//P/8//z//P/8//z//P/8//3//f/8//z//P/8//z//P/8//z//f/9
//3//v/+//7//f/7//z//P/7//3//v8AAAAA/v/+/wAAAAACAAIAAgABAP///v/9//z/
/f/9//z/+//6//n/+P/3//b/9f/0//L/8P/v/+//8P/y//L/9P/2//X/9v/4//j/+//7
//r/+v/6//r/+v/6//r/+v/6//r/+v/6//v/+//7//v/+//7//v/+//8//z/+v/6//r/
+v/6//r/+v/6//r/+v/6//v/+v/+/wYADQATABQADQADAPr/9v/t/+D/0P++/6r/mf+O
/5D/nf+y/8L/yv/O/9D/1v/f/+T/6P/q/+n/6//w//X/9//6//z///8AAP///v/+//3/
//////////8AAAAAAAAAAAAAAAAAAAEAAQABAAEAAQABAAIAAgACAAIAAgACAAMAAQAB
AAEAAQABAAEAAQABAAMABAAEAAUABAAEAAQAAwAEAAQABAAEAAQABAAEAAQAAgACAAIA
AgAEAAQABAAEAAUABQAFAAQABAAFAAUABQAFAAUABQAFAAQABAAEAAQABQAEAAgACQAH
AAcABwAHAAgACAAIAAgACAAIAAgACAAIAAgACQAJAAkACQAJAAgABQAFAAUABQAGAAUA
BQAEAAIAAgACAAEAAgABAAAA///9//z/+f/5//f/9v/2//X/9//3//X/9f/2//b/9v/2
//b/9//3//j/+v/6//r/+v/5//n/+v/6//z//P/8//z//P/8//z//f/8//z/+//7//z/
/f/+/////v/9//z//P/+//3//f/9//3//f/9//7//v/+//7//v/+//7//v/+//z//P/8
//3///////7//v/+//7//v/+//z//P/9//7/AAD//////v/8//3//f/9/wAAAAD+//7/
/P/8//z//P/8//3//f/9//3//P/8//v/+//7//v//P/6//r/+v/6//v//P/8//3/+//8
//z//P/7//v/+//7//v/+//7//z//v/9//3//f/5//v/+//6//r/+//7//v//f/9//z/
/P/6//r/+//7//v/+//7//r/+v/6//r/+v/8//z//P/8//v/+//8//z/+v/6//r/+v/6
//r/+v/7//v/+//6//r/+v/5//n/+v/6//n/+f/6//z//P/+//7/AAAAAAAAAAAAAP//
///+//3//P/9//3//P/7//j/9//2//X/9P/z//L/8P/y//H/8f/y//H/8P/x//L/9P/2
//n/+v/7//v/+v/6//j/+P/4//j/+P/4//j/+P/4//j/+f/5//v/+//7//v/+//7//z/
/P/6//r/+v/6//z//P/8//z//P/8//z//f/+/wIACAAPABMAEgALAP//+P/0/+v/3P/K
/7T/pP+Z/5L/mv+t/8L/0P/U/9b/2v/g/+P/5v/s/+z/6//v//j/+//9//3//v8AAAAA
AAAAAAEAAQABAAEAAQABAAIAAgACAAIABAAEAAQABQADAAMAAwADAAMABAAEAAQABAAE
AAQABQADAAMAAwADAAUABQAFAAUABAAEAAMAAwADAAQABQAFAAYABgAGAAYABAAEAAQA
BAAGAAYABgAGAAYABgAGAAYABwAHAAcABgAGAAcABwAHAAcABwAHAAcACAAIAAgACAAG
AAQABwAHAAkACQAJAAkACgAKAAoACgAIAAgACAAIAAoACgALAAsACQAJAAkACAAHAAcA
BwAHAAgABwAHAAYABQAEAAMAAQABAAEAAQABAP///v/7//v/+//6//r/+f/5//n/9//3
//j/+P/4//j/+v/7//v//P/8//z//P/8//v/+//8//z//v/+//7//v/8//z//P/9/wAA
AAD//////f/9//3//f/9//3//f/+/wAA/////////f/9//3//v8AAAAAAAAAAAAAAAAA
AAAA/v/+//7//////////v/+/wAAAAAAAAAAAAAAAAEAAgAAAP/////+//7/////////
AAAAAP7//v/+//7//v/+/wAAAQABAAEA///+//7//f/9//3//f/+/wAAAAAAAAAA/v/+
//3//f/9//7//v/+/////////////f/9//3//v8AAP////////v//f/9//z//v//////
/////////v/+//z//P/9//3//////////v/8//z//P/8//7//v/+//7/+//7//z//P/8
//z//P/8//7//v/+//7/+//7//z//P/8//3//f////7//f/8//v/+v/6//v/+//7//z/
/P/8//v/+//8//z/+//9//7/AAAAAP7//v8AAAAAAAAAAAAA//8BAAAA///+//z/+//5
//f/+f/5//n/+f/3//X/8//w//D/7//v//D/8v/y//T/9v/2//b/9//2//n/+f/4//j/
9v/2//b/9v/4//j/+P/4//j/+P/5//n/+f/5//n/+f/5//n/+v/6//r/+v/6//r/+v/6
//r/+v/8//z//P/9//7/AgAIABEAEwAMAAMA///6//L/4//Q/7j/pv+Y/43/jP+Y/6n/
uP+6/7j/vv/O/9r/4//m/+b/5v/r//P/+P/7//3//v8AAAMABAACAAIAAwADAAUABQAF
AAUABgAGAAYABgAGAAYABgAHAAkACQAJAAkACQAKAAoACgAKAAoACgALAA0ADQANAA0A
CwALAAsACwAOAA4ADQANAAsADAANAA0ADgAOAA4ADgAOAA4ADgAOAA4ADgAOAA4AEAAQ
ABAAEAAPAA8ADwAOABAAEQARABEAEQARABEAEQAQABAAEAAQABEAEAAUABUAEwATABMA
EwAUABQAFAAUABYAFgAWABYAFAAUABUAFQAXABcAFwAWABMAEwATABMAFAATABMAEgAS
ABIAEgARAA4ADQAMAAsADAAMAAoACwAJAAgACAAHAAcABwAFAAUACAAIAAgACAAGAAcA
BwAIAAkACgALAAwADAALAAsACgALAAwADQAOAA4ADgAOAA8ADgAOAA0ADQAPAA8ADwAP
AA0ADQANAA4AEAAPAA8ADwAPAA8ADwAQAA4ADgAOAA4AEAAQABAAEAAQABAAEAARABEA
EQAQABAAEAAQABAAEAAQABAAEQASABIAEQARABAAEAARABEAEQASABIAEAAQABIAEgAS
ABIAEAARABEAEQATABIAEgARAA8ADwAPABAAEAAQABAAEAAQABAADwAPAA0ADgAOAA4A
DwAPAA8ADwANAA0ADQAOAAwACwALAAsACwANAA0ADAALAAsACgAJAAsACwAKAAoACAAI
AAkACQAJAAkACQAIAAgACAAIAAgACAAIAAgACAAHAAcACAAIAAYABgAGAAYABgAGAAYA
BgAHAAcACAAIAAgABwAHAAcABwAIAAgACAAGAAYABgAGAAYABgAGAAYABgAGAAcABwAH
AAYABgAGAAUABwAIAAgABwAFAAYACAAIAAgACAAKAAoACgAKAAoACQAJAAgABwAGAAUA
BQAEAAMAAAD///7//f/8//v/+v/4//r/+f/5//r/+P/4//r//P///wAAAgACAAEAAQAA
AAAAAAAAAAAAAAAAAAAAAAAAAAAAAAABAAEAAwADAAMAAwADAAMABAAEAAIAAgACAAIA
AgACAAIAAgACAAIAAgADAAgADAAQABUAGQAUAAkAAQD+//j/6f/U/77/rP+e/5P/lP+e
/6//vP/C/8D/xP/S/+L/5f/k/+b/7v/3//v//v8DAAMAAQACAAQABAAGAAYABwAHAAkA
CQAJAAkACgAKAAoACgALAAwADQAPAA4ADQAMAAsADQAOAA4ADgAOAA4ADgAPAA8ADwAP
AA8AEQARABEAEQAQABAADwAPABEAEgATABMAEAAQABAAEAASABIAEgASABIAEgASABIA
EgASABIAEgAVABUAFQAUABQAFQAVABUAFQAVABUAFQAWABYAFgAWABQAEgAVABUAFwAX
ABcAFwAYABgAGAAYABYAFgAWABYAGAAYABkAGQAXABcAFwAWABcAFwAXABcAFgAVABUA
FAAVABYAFwAXABQAEwASABEADwAOAAsACwANAAwADAALAAsACwAJAAkACgAKAAoACgAM
AA0ADQAOAAwADAAMAAwADwAPABAAEAAOAA4ADgAOAA4ADgAOAA8AEgASABEAEQAPAA8A
DwAPABEAEQARABIAEgARABEAEQARABEAEQASABIAEgASABIAEgASABIAEgAUABQAFAAV
ABMAEwASABIAFAAUABQAFAASABIAEwAUABQAEwATABIAFAAVABUAFQAUABQAEgASABQA
FAAUABQAFAAVABUAFQATABIAEgARABMAEwATABQAEgASABIAEgASABIAEQARABEAEgAS
ABIAEQARABEAEQAPAA8ADwAQAA4ADQANAA0ACwANAA0ADAAMAA0ADQANAAsACwAKAAoA
CgAKAAsACwAJAAkACQAIAAgACAAIAAgACgAKAAoACgAHAAcACAAIAAgACAAIAAgABgAG
AAYABgAFAAUABgAGAAgABgAGAAYABgAGAAQABQAFAAUABgAGAAYABQADAAQABAADAAUA
BgAIAAgABgAGAAgACAAGAAYABgAFAAcABgAFAAQAAQABAAAA///+//3//P/7//r/+f/4
//b/9P/z//P/9P/2//b/+P/6//v//P/+//7//f/9//z//P/+//7//v/+//7//v/+//7/
/v/+///////9//3//f/9//v/+//8//z//P/8//z//P/8//z//P/8//7//v/+/////v8A
AAYADwAVABIABwABAPz/+P/t/9z/xv+w/5z/kf+O/5b/qf+6/8L/xP/G/8z/2P/j/+j/
6v/q/+v/7//2//n//f/9//7/AAAAAAAAAAABAAEAAQABAAEAAQAEAAQABAAEAAIAAgAC
AAMAAwADAAMAAwADAAQABAAEAAIAAgACAAMABQAFAAUABQAEAAMAAgABAAQABAADAAMA
AwAEAAUABQAEAAQABAAEAAQABAAEAAQAAgACAAIAAgADAAQABQAGAAYABQAEAAIAAwAF
AAYABwAGAAUABAADAAQABAAEAAQABQAEAAgACQAHAAcABwAHAAgACAAIAAgACQAKAAsA
DAALAAoACgAJAAkACQAJAAgACQAJAAkACQAGAAUABQAEAAYABgAGAAUAAQD///3/+//+
//7//P/9//v/+v/6//n/9//3//X/9f/3//j/+f/6//n/+f/4//j/+v/6//r/+v/7//v/
/P/8//7//v/+//7//v/+//7///8AAAAA////////////////AQABAAEAAgAAAP//////
/wEAAQABAAIAAAAAAAAAAAABAAIAAwAEAAIAAgACAAMAAwADAAIAAgACAAIAAgACAAIA
AgADAAQABAADAAMAAgACAAMAAwADAAQABAACAAIABAAEAAQABAADAAMAAgABAAMAAgAC
AAEAAQABAAEAAgACAAIAAgACAAQABAADAAMAAQACAAIAAgABAAEAAQABAAEAAQABAAIA
AAD//////////wEAAQAAAP7///////////////7//v/+//7///////////////7/AAAA
AAAAAAD+//7//v/+//////8AAAAAAAAAAAAAAAD+//7//v/+//7//v/+//7/////////
/v/+//7//f///wAAAAD///3//v8AAAAAAQACAAUABgAEAAQABAADAAMAAgABAAAA////
//7//f/6//n/+P/3//f/9//3//b/9f/z//L/8v/0//T/9v/4//v//P/+//7//f/9//z/
/P/+//7//v/+//z//P/8//z//P/8//3//f////////////3//f/+//7/AAAAAAAAAAAA
AAAAAAAAAAAAAAAAAAEABAAIAAwAEwAZABQACwAFAAAA+P/v/+T/0v+8/6j/m/+U/5r/
rf/E/9D/1P/U/9j/4P/n/+r/7v/w//H/9f/6////AQD//wAAAgACAAQABAAFAAUABQAF
AAUABQAEAAQABAAEAAYABgAGAAcABQAFAAUABQAFAAYABgAGAAgACAAIAAkABwAHAAcA
BwAJAAkACQAJAAgACAAHAAcACQAKAAsACwAIAAgACAAIAAgACAAIAAgACgAKAAoACgAI
AAgACAAIAAsACwALAAoACAAJAAkACQALAAsACwALAAwADAAMAAwACgAIAAsACwANAA0A
DQANAAwADAAMAAwADgAOAA4ADgAOAA4ADwAPAA0ADQANAAwADQANAA0ADQAMAAsACwAK
AAoACgAKAAkACAAHAAYABQADAAIA/////wEAAAAAAP///f/9//v/+//+//7//v/+//7/
/////wAA/v/+//7//v8BAAEAAgACAAIAAgACAAIAAgACAAIAAwAEAAQAAwADAAMAAwAD
AAMABQAFAAUABgAGAAUABQAFAAUABQAFAAYABgAGAAYABgAGAAYABgAGAAYABgAGAAcA
BwAHAAYABgAGAAYABgAGAAYABgAHAAgACAAHAAcABgAGAAcABwAHAAgACAAGAAYABgAG
AAYABgAGAAcABwAHAAcABgAGAAUABwAHAAcACAAHAAYABQAEAAYABgAFAAUABwAIAAgA
CAAFAAUABQAFAAcABwAHAAgABgAFAAUABQAFAAcABwAGAAYABwAHAAcABwAHAAYABgAG
AAYABwAHAAUABQAFAAQABgAGAAYABgAGAAYABgAGAAUABQAGAAYABgAGAAYABgAEAAQA
BAAEAAUABQAGAAYABgAFAAUABQADAAQABAAEAAYABgAGAAgABgAGAAYABgAGAAcABwAH
AAgACAAIAAcABQAGAAYABQAHAAgACgAKAAoACgAMAAwADAAMAAwACwALAAoACQAIAAcA
BwAGAAUABgAFAAQAAwAAAP///v/8//z/+//7//z//v/+/wAAAgADAAQABgAGAAcABwAG
AAYABAAEAAQABAAEAAQABAAEAAYABgAHAAcABQAFAAUABQAHAAcACAAIAAgACAAIAAgA
CAAIAAgACAAKAAoACgALAAwAEAAWAB0AHwAYAA8ACQAGAPz/7f/Y/8L/sv+i/5X/mP+m
/7f/xP/G/8T/yv/a/+j/7f/u/+7/9P/7/wEABAAHAAkACQAKAAwADAAOAA4ADwAPAA8A
DwAPAA8AEAAQABAAEAAOAA4ADgAPABEAEQARABEAEQASABIAEgASABIAEgATABMAEwAT
ABMAEQARABEAEQAUABQAEwATABMAFAAVABUAFAAUABQAFAAUABQAFAAUABIAEgASABIA
FAAUABQAFAAVABUAFQAUABIAEwATABMAFQAVABUAFQAUABQAFAAUABYAFAAXABcAFQAV
ABUAFQAWABYAFgAWABgAGAAYABgAGAAYABkAGQAZABkAGQAYABcAFwAXABcAFgAVABUA
FAAUAA==
         </WaveFormData>
      </LeadData>
      <LeadData>
         <LeadByteCountTotal>10000</LeadByteCountTotal>
         <LeadTimeOffset>0</LeadTimeOffset>
         <LeadSampleCountTotal>5000</LeadSampleCountTotal>
         <LeadAmplitudeUnitsPerBit>4.88</LeadAmplitudeUnitsPerBit>
         <LeadAmplitudeUnits>��V</LeadAmplitudeUnits>
         <LeadHighLimit>2147483647</LeadHighLimit>
         <LeadLowLimit>268435456</LeadLowLimit>
         <LeadID>V2</LeadID>
         <LeadOffsetFirstSample>0</LeadOffsetFirstSample>
         <FirstSampleBaseline>0</FirstSampleBaseline>
         <LeadSampleSize>2</LeadSampleSize>
         <LeadOff>FALSE</LeadOff>
         <BaselineSway>FALSE</BaselineSway>
         <ExcessiveACNoise>FALSE</ExcessiveACNoise>
         <MuscleNoise>FALSE</MuscleNoise>
         <LeadDataCRC32>3128475025</LeadDataCRC32>
         <WaveFormData>
+P/4//j/+P/3//b/9f/0//X/9v/3//j/9v/2//b/9v/2//b/9v/2//j/+P/4//j/9//2
//X/9P/2//b/9v/2//b/9v/2//b/9P/0//T/9P/2//b/9v/2//T/9P/0//T/9v/2//b/
9v/2//b/9v/2//b/9v/2//b/+P/4//j/+P/3//b/9f/0//X/9v/3//j/9v/2//b/9v/0
//T/9P/0//b/9v/2//b/9P/0//T/9P/0//T/9P/0//L/8v/y//L/8v/y//L/8v/0//T/
9P/0//L/8v/y//L/9P/0//T/9P/y//L/8v/y//D/8P/w//D/8v/y//L/8v/w//D/8P/w
//L/8v/y//L/8P/w//D/8P/w//D/8P/w//L/8v/y//L/8P/w//D/8P/w//D/8P/v/+//
8P/w//D/8P/w//D/8v/0//T/9P/0//L/8v/y//L/9P/0//P/8v/w//D/8P/w//D/8P/x
//H/8v/z//P/8//z//P/8v/x//D/8P/x//P/8f/x//D/8P/w/+//7v/u//D/7v/u/+7/
7P/s/+z/7P/u/+7/7v/v/+3/7f/t/+z/7v/u/+7/7v/w//D/8P/w/+3/7P/s/+v/7v/w
//D/7v/u/+7/7v/x//3/DQAlAEsAeQCkAMYA2gDkAOgA0gCfAGMAGgDN/5X/fP98/5L/
qf+5/8P/z//Z/+X/7P/w//L/8//z//P/8//1//f/9//4//j/9v/2//f/9//5//r/+v/7
//v/+//+//7/+v/6//v/+//9//3///////3//f/9//3//v/+//7/AAACAAIAAgACAAMA
AwADAAMABgAHAAcABwAFAAUABgAGAAYABwAHAAgACgAKAAoACwAJAAoACgALAAwADgAP
ABEAEAARABAADwASABIAFAAUABQAFgAXABgAFgAXABkAGgAcAB4AIAAiACIAIgAiACIA
JwAnACgAKgArAC0ALgAvADEAMwA1ADcAOgA7AD4APgA+AEAAQgBDAEYARwBJAEkASQBJ
AEkASgBKAEoASQBJAEoASQBHAEUAQgA/ADoANgA1ADIALwAqACcAIwAhAB0AGAAUABEA
DQAMAAoACAAGAAYABQADAAIAAQAAAP///v/+//3//f/8//r/+v/6//r//P/7//v/+//6
//r/+v/6//r/+v/6//r/+f/5//r/+v/3//f/9//3//n/+f/5//n/9//3//f/9//4//j/
+P/3//f/9//4//j/9v/2//b/9v/4//j/+P/4//f/9//3//f/9//3//j/+P/4//j/+P/4
//f/9v/1//T/9f/1//b/+P/4//f/9//4//r/+v/6//r/9//3//f/9//2//b/9v/2//b/
9v/2//b/9f/1//X/9f/3//f/9//2//b/9v/2//X/9P/0//P/8f/y//P/8//0//T/9P/0
//T/8v/y//L/8v/0//T/9P/0//L/8P/y//L/8v/y//L/8v/y//L/8v/y//L/8v/z//P/
9P/0//P/8v/x//D/9P/0//T/9P/0//T/9P/0//T/9P/0//P/9P/0//T/9P/y//T/9P/1
//X/9f/1//T/8//z//P/8v/v/+7/7v/v//P/8//z//L/8P/w/+//7v/s/+z/6v/q/+v/
7P/t/+7/7f/s/+v/6v/s/+3/7v/v/+3/7P/r/+r/7P/s/+z/7P/s/+z/7P/t/+z/7P/r
/+r/7P/s/+7/8P/z//n/AwATAC0AUQB+AKgAzADgAN4AygCfAGcAKADj/6n/hP96/4r/
n/+t/7n/xf/P/9X/4P/q/+7/8f/x//H/8f/z//X/9f/2//b/9P/0//X/9f/z//T/9P/1
//b/9//7//z/+f/4//j/9//5//n/+//7//v/+//7//v/+v/6//r//P/+//7//v/+//3/
/f/9//3/AAABAAEAAQABAAEAAgACAAAAAQABAAIABAAEAAQABQAFAAYABgAHAAcACAAI
AAkABwAJAAkACQAIAAgACgAKAAwADgAPABAADgAPABEAEgATABQAFQAWABkAGgAbABwA
HQAdAB4AIAAjACUAJgAnACcAKQArAC0ALgAvADIAMgA0ADYAOAA5ADgAOQA7ADsAOwA7
ADsAPAA6ADoAOQA5ADgANwA1ADMAMQAvACsAKAAjACAAHQAYABcAEwARAA0ACQAGAAQA
AQAAAP7//P/6//z/+//5//j/9f/0//P/8v/z//P/9P/0//P/8v/x//D/8P/v/+//7//u
/+7/7v/u/+z/7P/s/+z/7f/t/+7/7v/t/+3/7f/t/+3/7f/t/+3/7//v/+//7//v/+7/
7f/r/+z/7f/v//D/7v/u/+7/7v/u/+7/7v/u//H/8f/x//H/7//v//D/8P/y//L/8v/y
//L/8v/y//L/8v/x//H/8v/y//H/8f/y//H/8P/v/+7/8P/x//L/8//w//D/8P/w//D/
8P/w//D/7//v/+//7//x//H/8f/w//D/8P/w/+//7f/u/+7/7f/t/+3/7P/s/+7/7v/u
/+7/7P/s/+z/7P/u/+7/7v/w/+7/7P/s/+z/7P/u/+7/7v/u/+z/7P/s/+z/6//r/+z/
7P/u/+7/7v/u//D/8P/w//D/8v/y//L/8v/w//D/8P/v/+7/7v/u/+7/7v/w//D/8f/v
/+//7//u/+//7//v/+7/7f/s/+z/7f/v/+//7//u/+7/7v/t/+z/6v/q/+j/6P/q/+r/
6v/q/+r/6v/q/+r/6v/p/+j/5//n/+j/6f/q/+j/6P/o/+j/6v/q/+r/6//r/+z/7P/s
/+j/6v/u/+7/8f/5/wMAEwAxAFcAgACoAMYA1gDeANAApwBxADIA7f+v/4j/ev+K/6X/
tf+//8n/0f/Z/+L/6P/u//H/8//z//P/9f/0//P/8//y//T/9P/1//X/8//0//T/9f/z
//P/9v/2//X/9v/4//n/9//3//n/+f/5//n/+f/5//r/+v/6//z//P/8//z//P/9//3/
/f/9//7//////////////wAAAAAAAAEAAQACAAAAAAAAAAEAAwAEAAQABQADAAQABAAF
AAcACQAJAAkACAAIAAoACgAKAAwADQAOAA8AEQAUABYAFgAWABYAFgAZABoAGwAcAB0A
HQAeACAAIQAjACQAJQApACsALQAvAC4ALwAyADIAMgA0ADYANwA4ADkAOwA7ADsAOwA7
ADwAPgA+AD0APQA6ADkANwA1ADMAMQAtACoAJwAkACEAHAAZABUAEwAPAA0ACgAIAAUA
AgAAAP7//P/+//3/+//6//n/+P/3//b/9v/1//X/9P/2//b/9v/2//T/8//z//P/8v/y
//L/8v/y//L/8v/y//H/8f/y//L/8//z//P/8//x//H/8f/x//P/8//z//P/9P/0//T/
8//x//H/8v/y//T/9P/0//T/8v/y//L/8v/1//X/9f/1//X/9f/2//b/9P/0//T/9P/2
//b/9v/2//T/8//z//T/9v/1//X/9v/2//b/9v/2//P/8//z//P/9P/0//T/9P/y//L/
8v/y//P/8//z//P/8//z//P/8v/w//D/8P/v//D/8v/z//P/8f/x//D/8P/w//D/8P/w
//D/8P/w//D/7v/u/+7/7v/w/+//7//v/+3/7f/u/+7/7//v/+//7//v//H/8f/u/+7/
7v/u/+7/8P/w//D/8P/v/+7/7f/s/+3/7f/u/+7/8P/w//D/8P/w//D/8P/w//L/8v/y
//L/8P/w//D/7//w//D/8P/w//D/8v/y//P/8f/x//H/8P/x//H/8f/w/+//7v/u/+//
8f/x//H/8P/w//D/7//u/+z/7P/q/+r/7P/s/+z/7P/q/+r/6v/q/+3/7f/t/+3/7P/s
/+z/7P/s/+z/7P/s/+7/7v/u/+//7f/u/+7/7v/s/+7/8v/0//f///8NACMARwB1AJ4A
vgDUAOYA6gDWAKcAawAmANn/nf+A/37/lP+t/7v/xf/P/9n/4f/o/+7/9P/3//X/9f/1
//f/9f/1//b/9v/4//j/+f/5//f/+P/4//n/+f/5//z//P/6//r/+//7//v/+//9//3/
///////////+//7//v8AAAIAAgACAAIAAQABAAEAAQAAAAEAAQABAAMAAwAEAAQAAgAD
AAMABAAGAAYABgAHAAcACAAIAAkABwAIAAgACQALAA0ADQANAAwADAAOAA4AEAASABMA
FAAUABUAFwAYABcAGAAZABoAHQAeAB8AIAAhACEAIgAkACcAKQAqACsAKwAtAC8AMQAy
ADMANgA2ADgAOgA8AD0APAA9AD8APwA/AD8APwBAAEIAQgBBAEEAPgA9ADsAOQA5ADcA
MwAwACsAKAAlACAAHwAbABkAFQARAA4ADAAJAAgABgAEAAIABAADAAEAAAD9//z/+//6
//z/+//7//r/+P/4//j/+P/4//f/9//3//j/+P/4//j/+P/4//j/+P/3//f/+P/4//f/
9//3//f/9f/1//X/9f/2//f/+P/5//n/+P/3//X/9//3//j/+P/4//j/+P/4//b/9v/2
//b/9//3//f/9//1//X/9v/2//b/9v/2//b/+P/4//j/+P/2//X/9f/2//j/9//3//j/
9v/2//b/9v/3//f/9//3//b/9v/2//b/9P/0//T/9P/0//X/9v/3//X/9f/1//T/9P/0
//T/8//z//T/9P/z//H/8f/w//D/8v/y//L/8v/w//D/8P/w//L/8v/y//L/8v/x//H/
8f/x//H/8v/y//P/8//z//P/8v/x//D/7//z//P/8v/w//D/8P/w//D/8P/w//D/8P/w
//D/8P/x//H/8v/y//D/8P/w//D/9P/0//T/9P/y//L/8v/y//T/9P/0//P/8P/w//D/
8P/w//L/8v/z//T/9f/2//b/9P/z//L/8P/x//D/8P/x//P/8//z//L/8v/y//H/8P/w
//D/7v/u/+7/7v/u/+7/8P/w//D/8P/w/+//7v/t/+7/7v/u/+7/8P/w//D/8P/u/+7/
7v/v/+//8P/w//D/8v/y//D/8P/3/wMAFQAxAFsAhQCuAMoA3ADmAOAAwgCRAFEABAC7
/43/eP9+/5j/r/+7/8f/0//f/+f/7P/y//b/8//z//P/8//1//X/9f/2//b/9v/2//f/
9//5//r/+v/7//n/+f/8//z//P/8//3//f/9//3///////7//f/8//v//v/+//7/AAAA
AAAAAAAAAAEAAQABAAEAAgADAAMAAwABAAEAAgACAAMABQAGAAgABgAGAAYABwAHAAgA
CAAJAAkACgAKAAsACwANAA0ADQAQABAAEgASABAAEgATABQAEgATABUAFgAYABoAHAAe
AB4AHgAeAB4AIwAjACQAJgAnACkAKgArAC0ALwAxADMANgA3ADoAOgA4ADoAPAA9AEAA
QQBDAEMAQwBDAEMARABCAEIAQQBBAEIAQQA/AD0AOQA3ADMAMAAvACwAKQAkAB8AGwAZ
ABUAEwAQAA4ACwAIAAYABAACAAIAAQD///7////+//3//P/6//n/+f/4//j/+P/4//j/
+P/3//f/9//2//b/9v/2//j/+P/4//j/9//3//j/+P/1//X/9f/1//f/9//3//f/9f/1
//X/9f/4//j/+P/3//X/9f/2//b/9v/2//b/9v/4//j/+P/4//f/9//3//f/9//3//j/
+P/4//j/+P/4//b/9v/2//b/9//3//j/+v/5//f/9v/2//j/+P/4//j/9//3//f/9//2
//b/9v/2//b/9v/2//b/9f/1//X/9f/3//f/9//2//T/9P/0//P/8//0//T/8//1//X/
9P/0//L/8v/y//L/9P/0//T/9P/y//L/8v/y//D/8f/x//H/9P/0//T/9P/0//P/8v/x
//D/8f/y//P/9P/x//H/8v/y//T/9P/0//T/9v/2//b/9v/0//T/9P/0//b/9v/2//X/
8v/y//L/8v/y//T/9P/1//f/9//3//b/9P/z//L/8P/w//D/8f/z//T/8//y//D/8v/y
//H/8P/w//D/7v/u/+z/7P/s/+z/7f/u/+//8P/w/+//7v/t/+7/7v/u/+7/7P/s/+z/
7P/s/+z/7P/t/+7/8P/x//L/8v/w//D/8P/1////CwAZADUAWQCCAKwAzADcANwAyACf
AGUAJADd/6X/gv94/4j/n/+v/73/yf/R/9v/5v/s/+7/8//1//X/9f/3//X/9f/2//b/
9v/2//f/9//5//r/+v/7//r/+f/7//r/+v/6//v/+//7//v//f/9//3//f/9//3/AAAA
AAAAAgAAAAAAAAAAAAEAAQABAAEAAgADAAMAAwADAAMABAAEAAYABwAHAAgABgAGAAYA
BwAHAAgACAAJAAkACgAKAAsACQALAAsACwAKAAoADAAMAAwADgAPABAAEAARABMAFAAX
ABgAGQAaABkAGgAbABwAIQAhACIAJAAjACUAJgAnACkAKwAtAC8AMAAxADQANAAyADQA
NgA3ADoAOwA9AD0AOwA7ADsAPAA8ADwAOwA7ADoAOQA3ADUAMQAvACsAKAAlACIAHwAa
ABcAEwARAA0ACwAIAAYAAwACAAAA/v/8//v/+f/2//T/9P/0//T/9P/y//H/8f/w//D/
8P/w//D/8P/v/+//7//s/+z/7P/s/+7/7v/u/+7/6//r/+z/7P/r/+v/6//r/+3/7f/t
/+3/6//r/+v/6//u/+7/7v/t/+3/7f/u/+7/7v/u/+7/7v/w//D/8P/w//D/7//u/+3/
7//v//D/8P/u/+7/7v/u/+7/7v/u/+7/7//v//D/8v/x/+//7v/u//D/8P/w//D/7f/t
/+3/7f/q/+r/6v/q/+v/7P/t/+7/6//r/+v/6//r/+v/6//q/+j/6P/o/+f/6f/q/+r/
6f/p/+n/6P/o/+j/6P/o/+j/6P/o/+j/6P/o/+j/6P/o/+j/5//n/+f/5//o/+b/5v/m
/+b/5v/m/+b/5v/o/+j/6P/o/+b/5f/l/+T/5v/m/+b/5v/o/+j/6P/o/+j/6P/o/+j/
6v/q/+r/6f/m/+b/5v/m/+j/6v/q/+v/6f/p/+n/6P/p/+n/6f/o/+f/5v/m/+f/5//n
/+f/5v/n/+j/6P/o/+f/5v/j/+L/5P/k/+T/5P/m/+b/5v/m/+X/5f/l/+X/5v/m/+b/
5v/k/+T/5P/k/+b/5v/m/+f/5//o/+j/6P/k/+b/5v/o/+//+/8HABkAOQBhAIgArADG
ANAA0AC4AIsAUwASAM3/m/9+/3r/kP+l/7H/u//H/8//1//g/+b/6P/r/+z/7f/u//H/
8P/v/+//7v/u/+7/7//v//H/8v/y//P/8f/x//T/9P/0//T/9f/1//P/8//1//X/9f/1
//X/9f/4//j/+P/6//n/+P/3//b/+f/5//n/+f/6//v/+//7//v/+//8//z//v//////
AAD///7//f/9//7/AAABAAMAAQACAAIAAwADAAUABQAFAAYABgAIAAgABgAIAAkACgAM
AA0ADwAQABEAEgATABQAFQAWABcAGAAbABsAHAAeAB0AHwAgACEAJQAnACkAKwAqACsA
LgAuADAAMgA0ADUANgA3ADkAOQA3ADcANwA4ADoAOgA5ADkANgA1ADMAMQAvAC0AKQAm
ACUAIgAfABoAFQARAA8ACwAJAAYABAABAAAA/v/8//r/+v/5//f/9v/1//T/8//y//D/
7//v/+7/7//w//H/8v/w/+//7//v/+7/7v/u/+7/7v/u/+7/7v/r/+v/7P/s/+z/7f/u
/+//7v/t/+z/6//t/+3/7f/t/+7/7v/u/+3/6//r/+z/7P/t/+7/7//w/+7/7v/u/+7/
7//v/+//7//x//H/8v/y//D/8P/w//D/8v/y//L/8v/y//H/8f/y//L/8f/x//L/8v/y
//L/8v/v/+//7//v//D/8P/w//D/7v/u/+7/7v/v/+//7//v/+//7//v/+7/7v/u/+7/
7f/v//D/8P/v/+3/7f/s/+z/7v/u/+7/7v/s/+z/7P/s/+r/6v/q/+r/6//r/+z/7f/s
/+v/6//q/+v/6//r/+v/6//r/+v/6//n/+n/6v/s/+z/7P/s/+z/7P/q/+r/6v/q/+z/
7P/s/+z/6//r/+z/7P/s/+z/7P/s//D/8P/w//D/7//u/+3/7P/u/+7/7v/t/+r/6v/q
/+r/7P/u/+7/7//x//H/8f/w/+3/7f/t/+z/7f/s/+z/7f/t/+3/7f/s/+r/6v/p/+j/
6v/q/+j/6P/o/+j/6P/o/+r/6v/q/+r/6f/p/+n/6f/m/+b/5v/m/+f/6P/p/+r/6P/o
/+j/6f/r/+z/7P/s/+7/7P/q/+z/9f8BABUANQBfAIsAsgDMANoA5ADcALoAhQBFAPz/
t/+L/3j/hP+c/6//vf/H/9H/2//j/+j/7v/y/+//7//v/+//8f/z//P/9P/0//T/9P/1
//X/9//4//j/+f/5//n//P/8//r/+v/7//v//f/9///////9//3//f/9////AAABAAQA
AgACAAIAAgADAAMAAwADAAQABQAFAAUABQAFAAYABgAIAAkACQAKAAoACgAKAAsACwAM
AAwADQAPABAAEAARAA8AEQARABEAFAAUABYAFgAWABgAGQAaABgAGQAbABwAHwAgACEA
IgAhACIAIwAkACkAKQAqACwALwAxADIAMwAzADUANwA5ADwAPQBAAEAAQABCAEQARQBG
AEcASQBJAEkASQBJAEoASABIAEcARwBIAEcARQBDAD8APQA5ADYANQAyAC8AKgAnACMA
IQAdABkAFgAUABEAEAAOAAwACgAKAAkABwAGAAUABAADAAIAAgABAAEAAAAAAAAAAAAA
AAIAAQABAAEAAAAAAAAAAAAAAAAAAAAAAAEAAQACAAIA//////////8BAAEAAQABAP//
////////AAAAAAAA////////AAAAAP7//v/+//7///8AAAEAAgACAAEAAAD//wEAAQAC
AAIAAgACAAIAAgAAAAAAAAAAAAEAAQACAAQAAwABAAAAAAAAAAAAAAAAAP//////////
/P/8//z//P/+//7//v/+//v/+//7//v/+//7//v/+v/6//r/+v/5//f/+P/4//f/+f/5
//j/+P/2//b/9v/2//b/9v/2//b/+P/4//j/+P/3//X/9P/z//X/9f/2//b/8//z//P/
8//z//P/8//z//X/9f/0//T/9P/z//L/8v/0//P/9f/3//T/8v/y//L/8v/0//T/9P/0
//L/8v/y//L/8f/x//L/8v/0//T/9P/0//X/9P/z//L/8//0//X/9v/0//T/9P/z//L/
8v/y//L/9P/2//b/9//2//X/9P/y//L/8//0//T/8f/w//D/8f/z//P/8//y//L/8v/x
//D/7v/u/+z/7P/t/+7/7//w//D/8P/w//D/7//v/+//7//w//D/8P/w/+//7v/t/+z/
7v/u/+7/7//v//D/8P/w/+7/7v/u//D/+/8JABsANwBhAI0AsgDMAN4A5gDgALwAhQBD
APL/rf+H/3j/hP+g/7f/wf/J/9X/4f/n/+r/8P/2//f/9//3//f/+f/4//f/9//2//f/
+P/6//v/+//8//z//f/7//v//v/+//7//v///////f/9//////8AAAEAAgADAAQABAAE
AAYABgAGAAYABgAJAAkACQAJAAgACQAJAAkACQAJAAoACgAMAA0ADQAOAAwADAAMAA0A
DwAQABAAEQARABIAEgATABUAFwAXABcAGAAYABoAGgAYABoAGwAcAB4AHwAhACIAIQAi
ACMAJAAnACgAKQAqAC0ALQAuADAAMQAzADQANQA3ADkAOwA9ADwAPQBAAEAAQgBEAEYA
RwBJAEsATgBPAE0ATQBNAE4ATgBOAE0ATQBKAEkARwBFAEQAQwBAAD4AOwA4ADUAMAAr
ACcAJQAhAB8AHAAaABcAFAASABAADgAOAA0ACwAKAAkACAAHAAYABgAFAAUABAAGAAYA
BgAGAAQAAwADAAMABAAEAAQABAACAAIAAgACAAEAAQACAAIAAwADAAMAAwABAAEAAQAB
AAMAAwADAAMABAAEAAQAAwABAAEAAgACAAQABAAEAAQAAgACAAIAAgAFAAUABQAFAAUA
BQAGAAYABAAEAAQABAAGAAYABgAGAAYABQAFAAYABgAFAAUABgAEAAQABAAEAAUABQAF
AAUABgAGAAYABgADAAIAAQAAAAEAAQABAAEA/////////v/+//7//v/9////AAAAAP//
/v/9//v/+v/8//z//P/8//r/+v/6//r/+P/4//j/+P/5//n/+v/7//r/+f/5//j/+f/5
//n/+f/5//n/+f/5//X/9v/2//b/9v/2//b/9v/2//b/9P/0//T/9P/0//X/9//4//f/
9v/1//T/+P/4//j/+P/4//j/+P/4//j/+P/4//f/9v/2//b/9v/1//b/9f/1//b/9//4
//j/9//3//f/9v/z//L/8v/z//f/9//3//b/9f/0//L/8P/x//L/8f/y//D/8P/w//D/
7v/u/+7/7v/x//H/8f/x/+//7v/t/+z/7v/u/+7/7v/u/+7/7v/v/+3/7v/u/+7/8P/u
/+7/8P/z//n/BwAfAEEAawCYAL4A2ADmAN4AvgCNAFMADADF/5X/ev94/5D/pf+x/7//
y//V/+H/7P/y//T/9f/0//P/8v/z//T/9f/3//j/+P/4//n/+f/3//j/+P/5//n/+f/8
//z//P/8//3//f/7//v//f/9//3//f/9//3//v/+//7/AAAAAAAAAAAAAP//////////
AAABAAEAAQADAAMABAAEAAIAAwADAAQABgAGAAYABwAFAAYABgAHAAkACgAKAAsACwAN
AA0ADQAMAAwADgAOABAAEgATABQAEgATABUAFgAXABgAGQAaAB0AHgAfACAAIwAjACQA
JgAlACcAKAApACsALQAvADEAMgAzADYANgA2ADgAOgA7ADwAPQA/AD8APwA/AD8AQAA+
AD4APQA9AD4APQA7ADkANwA1ADEALgArACgAJQAgAB0AGQAXABMADQAKAAgABQAEAAIA
AAD+//z/+//5//j/+f/4//f/9v/4//f/9//2//X/9P/z//L/9P/z//P/8//y//L/8v/y
//D/8P/w//D/8f/x//L/8v/v/+//7//v//H/8f/x//H/7//v/+//7//w//D/8P/v//H/
8f/y//L/8v/y//L/8v/y//L/8v/y//X/9f/1//X/8//z//T/9P/2//b/9v/2//T/9P/0
//T/9v/1//X/9v/2//X/9f/2//T/9P/0//T/9f/1//X/9f/y//L/8v/y//L/8v/y//L/
8//z//P/8//x//H/8f/w//L/8v/y//H/8P/w/+//7f/u/+//7//w/+7/7v/u/+7/7v/u
/+7/7v/u/+7/7v/u/+7/7f/t/+3/7f/t/+7/7v/v/+//7v/s/+z/7P/s/+7/7v/u/+7/
7P/s/+z/7P/t/+3/7v/u/+7/7v/u/+7/7v/u/+7/7v/w//D/8P/w//D/8P/w/+//7v/u
/+7/7v/u//D/8P/x//H/8f/x//D/7//v/+//7v/r/+r/6v/r/+//7//v/+7/7v/u/+3/
7P/s/+z/6v/q/+z/7P/s/+z/6v/q/+r/6v/r/+v/6//r/+z/7P/s/+z/6v/q/+r/6v/s
/+z/7P/t/+3/7v/u/+7/7P/u//D/8v/3////CwAdAD0AYwCMALIA0ADeANwAxACXAF0A
HADX/6X/hv+C/5b/rf+5/8P/zf/V/93/5v/s//L/9//3//f/9//5//j/9//3//b/9//4
//r/+//5//r/+v/7//v/+//+//7//v/+///////+//3//v/9/wAAAQACAAMAAwACAAEA
AgACAAIAAgACAAMAAwADAAMAAgADAAMAAwAEAAUABwAIAAcABwAGAAYABgAGAAYABwAJ
AAoACgALAAkACgAKAAsADQAPAA8ADwAQABAAEgASABAAEgATABQAFgAXABkAGgAZABoA
GwAcAB8AIAAhACIAIwAjACQAJgApACsALAAtAC8AMQAzADUANQA1ADcANgA3ADoAPQA/
AD4APwBBAEEAQQBBAEEAQgBEAEQAQwBDAEAAPwA9ADsAOwA5ADUAMgAvACwAKQAkACEA
HQAbABcAEwAQAA4ACwAIAAYABAACAAQAAwABAAAA///+//3//P/6//n/+f/4//r/+v/6
//r/+P/3//f/9//4//j/+P/4//b/9v/2//b/9f/1//b/9v/3//f/9//3//X/9f/1//X/
9v/3//j/+f/5//j/9//1//f/9//4//j/+v/6//r/+v/5//j/9//2//n/+f/5//n/+f/5
//r/+v/6//r/+v/6//z//P/8//z/+v/5//n/+v/8//v/+//8//r/+v/6//r/+//7//v/
+//6//r/+v/6//j/+P/4//j/+f/5//n/+f/3//f/9//2//b/9v/2//X/9v/4//n/+f/4
//f/9f/0//X/9v/3//j/9v/2//b/9v/2//b/9v/2//j/9//3//f/9v/1//X/9P/1//X/
9f/1//X/9f/1//X/9f/1//T/9P/3//f/9//4//b/9f/1//b/9v/2//b/9v/2//b/9v/2
//b/9v/2//b/9//3//j/+P/2//b/9v/2//n/+v/7//z/+v/6//r/+v/6//r/+v/5//r/
+v/6//r/+P/6//r/+//9//3//f/8//n/+f/5//j/+f/4//j/+f/9//3//f/8//v/+v/4
//b/+P/4//b/9v/2//b/9v/2//b/9v/2//b/9//3//f/9//0//T/9P/0//X/9v/3//j/
+P/4//j/+f/3//j/+P/4//z/+v/6//z/BQARACUARwBxAJ0AwgDeAPAA+gDuAMQAiwBL
AP7/uf+R/4b/lP+u/8H/y//T/93/6f/z//j//v8AAP///v/9//z//f/+////AQACAAAA
AAABAAEAAQACAAIAAwADAAMABgAGAAQABAAFAAUABwAHAAkACQAHAAcABwAHAAgACAAI
AAoACgAKAAoACgALAAsACwALAA4ADwAPAA8ADwAPABAAEAAQABEAEQASABIAEgASABMA
EQASABIAEwAVABYAFgAXABcAGQAZABkAGgAaABwAHAAcAB4AHwAgACAAIQAjACQAIwAk
ACUAJgApACoAKwAsAC8ALwAwADIANQA3ADgAOQA6ADsAPAA9AD8AQQBFAEYARABGAEgA
SQBIAA==
         </WaveFormData>
      </LeadData>
      <LeadData>
         <LeadByteCountTotal>10000</LeadByteCountTotal>
         <LeadTimeOffset>0</LeadTimeOffset>
         <LeadSampleCountTotal>5000</LeadSampleCountTotal>
         <LeadAmplitudeUnitsPerBit>4.88</LeadAmplitudeUnitsPerBit>
         <LeadAmplitudeUnits>��V</LeadAmplitudeUnits>
         <LeadHighLimit>2147483647</LeadHighLimit>
         <LeadLowLimit>268435456</LeadLowLimit>
         <LeadID>V3</LeadID>
         <LeadOffsetFirstSample>0</LeadOffsetFirstSample>
         <FirstSampleBaseline>0</FirstSampleBaseline>
         <LeadSampleSize>2</LeadSampleSize>
         <LeadOff>FALSE</LeadOff>
         <BaselineSway>FALSE</BaselineSway>
         <ExcessiveACNoise>FALSE</ExcessiveACNoise>
         <MuscleNoise>FALSE</MuscleNoise>
         <LeadDataCRC32>2001209773</LeadDataCRC32>
         <WaveFormData>
9P/0//T/9P/0//T/9P/0//T/9P/0//T/8v/y//L/8v/0//T/9P/0//T/9P/0//T/8v/y
//L/8v/y//L/8v/y//L/8v/y//L/9P/0//T/9P/y//L/8v/y//L/8v/y//L/9P/0//T/
9P/0//T/9P/0//T/9P/0//T/9P/0//T/9P/0//T/9P/0//T/9P/0//T/8v/y//L/8v/y
//L/8v/y//L/8v/y//L/8v/y//L/8v/y//L/8v/y//D/8P/w//D/8v/y//L/8v/w//D/
8P/w//D/8P/w//D/8P/w//D/8P/u/+7/7v/u/+7/7v/u/+7/7v/u/+7/7v/u/+7/7v/u
//D/8P/w//D/7v/u/+7/7v/u/+7/7v/u/+z/7P/s/+z/7v/u/+7/7v/s/+z/7P/r/+3/
7v/u/+7/7v/v/+//8P/w//L/8v/y//L/8v/y//L/8v/y//L/8f/v/+//7//v//H/8//0
//X/9f/1//P/8v/0//P/8v/x/+7/7v/v//H/7//v/+7/7f/v/+7/7f/s/+3/7P/s/+z/
6v/q/+r/6//r/+v/6//r/+v/6//r/+v/7P/s/+z/7P/q/+r/6v/r/+v/6//r/+v/7f/r
/+n/6f/p/+n/5//q//f/DAApAFEAgQC0AOEAAwEaAScBEQHXAI4APADq/6r/i/+H/5r/
sf/C/87/1//i/+r/7v/w//H/8v/0//T/9P/0//T/9P/0//T/9f/1//X/9f/4//j/+P/5
//j/+P/4//f/+P/4//n/+f/5//n/+v/7//n/+f/5//n/+//8//z//f/7//v/+//8//7/
/v/+//////8AAAAAAAAAAAAAAAABAAIAAgACAAMAAQABAAIAAgAFAAUABwAHAAcABwAH
AAcABwAKAAoACwALAA0ADQANAA4ADwAQABAAEAASABMAFAAVABYAFwAYABsAGwAbABwA
IAAgACEAIgAiACQAJgAoACsALQAvAC8AMgA0ADcAOAA5ADkAOwA8AEEARABEAEUARABE
AEQARgBIAEcARwBHAEcARwBFAEMAQQA/ADwAOQA1ADIALgAqACQAIQAdABkAFwATABEA
DwAKAAgABQABAAEAAQD///3//f/9//z/+v/4//j/9v/2//f/9//3//f/9P/0//T/9f/1
//T/8//z//T/9P/0//T/9P/0//P/8v/y//P/8//z//P/8//z//P/8//z//P/8//1//b/
9v/2//P/8//0//T/8v/z//P/9P/0//P/8v/y//T/9P/1//X/9P/0//T/8//z//P/8//0
//T/9P/z//P/8//z//T/9P/1//X/9f/1//b/9v/1//X/8//z//P/8//y//P/9P/1//P/
8//z//T/9P/z//L/8v/y//L/8//z//H/8P/w//D/8f/y//L/8v/y//L/8f/x//H/8P/w
//H/8f/v/+//8P/w//D/8P/w//D/8P/w//D/8P/w//D/8P/w//D/8P/w//D/8P/v/+//
8P/w//D/8P/x//H/8v/y//T/9P/y//L/8v/y//T/9P/0//T/8//z//P/8//z//P/9f/2
//f/9//3//X/9P/0//P/8v/v/+7/7v/v//P/8//z//L/8f/x//D/7//s/+v/6v/q/+r/
6v/q/+r/6//r/+v/6//r/+v/6//r/+v/6v/q/+r/7P/s/+z/7P/r/+v/6//r/+v/6//r
/+v/7f/r/+v/7f/w//f/BgAbADUAWQCIALcA3wD6AAMB8QDDAIQAQAD8/8D/l/+F/5L/
p/+0/8D/z//a/+L/6v/w//H/9P/y//L/8v/y//X/9v/3//j/+P/3//b/9f/2//b/9v/3
//n/+v/7//v/+f/4//j/9//5//n/+v/7//n/+f/5//n/+//8//z//f/9//3//f/+//7/
/v/+////AQACAAIAAgAAAAAAAAABAAIAAgACAAMAAwADAAQABAAFAAUABwAHAAcABwAH
AAcABQAIAAgACQALAA0ADQANAA4ADwAQABAAEAASABMAFAAVABYAFwAYABsAGwAbABwA
HgAeAB8AIAAiACQAJgAoACkAKwAtAC0AMAAyADUANgA3ADcAOQA6AD0AQABAAEEAQABA
AEAAQgBCAEEAQQBBAEEAQQA/AD0AOQA3ADQAMQAvACwAKAAkAB4AGwAXABMAEQANAAsA
CQAHAAYABAABAP/////9//v/+//7//r/+P/2//b/9P/0//P/8//z//P/8v/y//L/8//x
//D/7//v//L/8v/y//L/8v/y//H/8P/u/+//7//v//H/8f/x//H/8f/x//H/8f/z//T/
9P/0//P/8//0//T/9P/1//X/9v/2//X/9P/0//T/9P/1//X/+P/4//j/9//1//X/9f/2
//b/9v/1//X/9f/1//b/9v/z//P/8//z//T/9P/z//P/8//z//P/8//x//H/8f/x//P/
8//z//T/8//x/+//7v/v//D/8v/z//H/8P/w//D/8P/w/+//7v/w//D/7//v/+//7v/u
/+//7//t/+3/7v/w/+7/7P/s/+z/7v/u/+7/7v/u/+7/7v/u/+z/7P/s/+z/7f/t/+7/
7v/s/+z/7f/t//D/8P/y//L/8v/y//L/8v/w//D/8P/w//H/8f/x//H/7//v//H/8v/1
//X/9f/z//T/9P/z//L/8P/u/+3/7f/w//H/8v/y/+//7//u/+3/6v/p/+j/6P/q/+r/
6v/q/+n/6f/p/+n/6f/p/+n/6f/p/+j/6P/o/+r/6v/q/+r/6f/p/+n/6f/p/+n/6f/p
/+v/7f/t/+v/7v/1/wIAFwA3AF8AjgC9AOMAAAEPAQMB1QCUAFAACgDI/5n/hf+S/6v/
uv/E/8//1v/e/+j/8P/z//T/8v/y//L/8v/y//L/8v/y//X/9f/1//X/9P/0//T/9f/1
//b/9//3//b/9v/3//f/9//3//j/+f/5//n/+f/5//f/+P/4//n/+//7//v//P/6//r/
+v/7//3//v/+//7//v/+//7////+//7//v////////8AAAAAAQABAAMAAwADAAMAAwAD
AAUACAAIAAkACAAJAAgABwAKAAsADAAMAAwADgAPABAAEQASABMAFAAXABcAFwAYABoA
GgAbABwAIAAiACQAJgAlACcAKQApACwALgAxADIANQA1ADcAOAA5ADwAPAA9AD4APgA+
AEAAQAA/AD8APwA9AD0AOwA5ADkANwA0ADEAKwAoACQAIAAcABkAFQARAA0ACQAHAAUA
AwACAAAA/f/9//3/+//5//j/9//1//L/8//0//P/9P/x//H/8f/x//D/8P/w//H/8f/w
/+//7//u/+7/7v/u//D/8P/v/+7/7v/v/+//7//v/+//7//v/+//7//v/+//7//w//D/
8P/v/+//8P/w//D/8f/x//L/8v/x//D/8P/y//L/8//z//T/9P/0//P/8//z//P/9P/0
//T/8//z//H/8f/y//L/8//z//P/8//y//L/8f/x//P/8//z//P/8f/x//H/8f/x//H/
8f/y//L/8f/w//D/8P/w//H/8f/v/+7/7v/u/+3/7v/u/+7/7v/u/+3/7f/v/+7/7v/v
/+3/6//r/+z/7v/u/+7/7v/u/+7/7v/u/+z/7P/r/+v/7f/t/+3/7f/r/+3/7f/s/+7/
7v/u/+7/7P/s/+z/7P/s/+z/7P/s/+3/7f/u/+7/7P/s/+3/7f/w//D/8v/y//D/8P/w
//D/8P/w//D/8P/x//H/8f/x/+//7//x//L/8//z//P/8f/w//D/7//u/+//7v/u/+//
8f/x//H/8P/t/+3/7P/r/+z/6//q/+r/6P/o/+j/6P/n/+f/5//n/+j/6f/q/+v/6f/o
/+j/6P/q/+r/6v/q/+n/6f/p/+n/6//r/+v/6//p/+n/6//p/+r/9f8IACUATQB/ALAA
2wD9ABoBKQEVAd0AmgBOAP7/uP+R/4n/nP+x/8D/zP/V/+D/6P/u//L/8//0//L/8v/y
//L/9P/0//T/9P/z//P/8//z//T/9P/0//X/9f/2//f/9//2//b/9//3//n/+f/6//v/
+f/5//n/+f/5//r/+v/7//3//f/9//7//P/8//z//f///wAAAAAAAP7//v/+////AAAA
AAAAAQABAAEAAgACAAMAAwAFAAUABQAFAAUABQAFAAgACAAJAAkACwALAAsADAANAA4A
DgAMAA4ADwAQABMAFAAVABYAGQAZABkAGgAeAB4AHwAgACIAJAAmACgAKQArAC0ALQAy
ADQANwA4ADkAOQA7ADwAPQBAAEAAQQBEAEQARABGAEQAQwBDAEMARQBFAEMAQQA9ADsA
OAA1ADEALgAqACYAIgAfABsAFwARAA0ACwAJAAcABgAEAAEA//////3/+//5//n/+P/2
//j/+P/2//b/8//z//P/8//0//T/9P/1//P/8v/x//H/8v/y//L/8v/0//T/8//y//D/
8f/x//H/8//z//P/8//z//P/8//z//H/8v/y//L/8//z//T/9P/y//P/8//0//T/8//y
//L/8v/y//P/8//y//L/8v/x//P/8//z//T/9P/0//P/8//z//P/9P/0//P/8//z//P/
9P/0//P/8//1//X/9f/1//H/8f/x//H/8//z//P/9P/y//H/8P/w//D/8P/x//H/8f/w
//D/8P/v//D/8P/w//D/8P/v/+//7//u/+7/7//v/+3/7f/u/+7/7v/u/+7/7P/s/+z/
7P/t/+7/7v/v/+//7//v/+//7f/t/+3/7f/x//H/7v/s/+z/7P/s/+7/7v/u/+7/7v/u
/+7/7v/r/+v/7P/s/+7/7v/v/+//7v/u//D/8P/w//D/8P/w//L/8v/y//L/8P/v/+7/
7f/u/+//8v/0//X/9f/1//P/8P/w/+//7v/v/+7/7v/v/+//7//v/+7/7//v/+7/7f/q
/+n/6P/o/+r/6v/q/+r/6//r/+v/6//p/+n/6f/p/+v/6v/q/+r/6v/q/+r/6v/p/+n/
6f/p/+n/6f/p/+n/6//p/+f/5//s//v/EgAzAF0AjQC+AOcABQEcAR0B/QDBAHgAJgDW
/5z/gf+H/6D/t//C/87/1//i/+j/7P/y//X/9P/y//L/8v/y//L/8v/y//L/8//z//P/
8//2//b/9v/3//X/9v/3//f/+P/4//n/+f/3//f/+P/5//n/+f/5//n/+f/6//r/+//7
//v/+//8//z//P/8//3/+//8//z//P/+//7//v///wAAAAAAAAEA/////wAAAAADAAMA
BQAFAAMAAwADAAMABQAIAAgACQAJAAsACwALAAwADQAOAA4ADgAQABEAEgATABQAFQAW
ABkAGQAZABoAHgAeAB8AIAAgACIAJAAmACkAKwAtAC0AMAAyADUANgA3ADcAOQA6AD0A
QABAAEEAQABAAEAAQgBEAEMAQwBDAEEAQQA/AD0APQA7ADgANQAxAC4AKgAmACAAHQAZ
ABUAEwAPAA0ACwAFAAQAAgD///3//f/7//n/+f/5//j/9v/2//b/9P/0//X/9f/1//X/
8v/y//L/8//z//L/8f/x//T/9P/0//T/8v/y//H/8P/y//P/8//z//H/8f/x//H/8//z
//P/8//x//L/8v/y//H/8f/y//L/9P/1//X/9v/0//P/8v/y//L/8v/z//P/9P/0//T/
8//z//P/8//0//b/9v/1//X/8//z//T/9P/z//P/8//z//T/9P/z//P/8//z//P/8//z
//P/8//z//H/8f/x//L/8v/x//D/8P/y//L/8//z//H/8P/w//D/8f/y//L/8v/w//D/
7//v/+//7v/u/+//8f/v/+//8P/w//D/8P/w//D/8v/u/+7/8P/u/+7/7v/u/+7/7v/u
/+7/8P/w//D/8P/t/+3/7v/u//D/8P/x//H/8P/w//L/8v/y//L/8v/y//L/8v/y//L/
8f/x//H/8f/z//P/9f/2//X/9f/1//P/8v/y//H/8P/v/+7/7v/v/+//7//v/+7/7v/v
/+//7//s/+v/6v/q/+r/6v/q/+r/7f/t/+3/7f/r/+v/6//r/+v/6v/q/+r/6P/o/+j/
6P/r/+v/6//r/+3/7f/t/+3/7f/r/+3/7f/y//v/CAAbADcAWwCGALUA3QD6AAEB7QC9
AH4ANgDw/7r/k/+F/5L/qf+4/8T/0f/W/97/6P/w//H/9P/0//T/9P/0//L/8v/y//L/
9f/1//X/9f/4//j/+P/5//j/+P/4//f/+P/4//n/+f/3//f/+P/5//v/+//7//v/+//8
//z//f/9//3//f/+/wAAAAAAAAEA//8AAAAAAAAAAAAAAAABAAIAAgACAAMAAwADAAQA
BAAFAAUABwAHAAUABQAFAAUABgAKAAsADQAMAA0ADAALAA4ADwAQABAAEgAUABUAFgAV
ABYAFwAYABkAGQAZABoAIAAgACEAIgAkACYAKAAqACsALQAvAC8AMQAyADQANAA3ADcA
OQA6ADsAPgA+AD8AQABAAEAAQgBCAEEAQQBBAD8APwA9ADsAOwA5ADYAMwAvACwAKAAk
ACAAHQAZABUAEwAPAA0ACwAHAAYABAABAP/////9//v/+//7//r/+P/4//j/9v/2//X/
9f/1//X/8v/y//L/8//z//L/8f/x//L/8v/y//L/8P/w/+//7v/w//H/8f/x//H/8f/x
//H/8f/x//H/8f/z//T/9P/0//P/8//0//T/9P/1//X/9v/2//X/9P/0//b/9v/3//f/
9v/2//b/9f/1//X/9f/2//b/9v/1//X/9f/1//b/9v/z//P/8//z//b/9v/1//X/8//z
//P/8//z//P/8//z//P/8//z//T/8v/x//D/8P/y//L/8//z//H/8P/w//D/8f/y//L/
8v/w//D/7//v//H/8P/w//H/8f/v/+//8P/u/+7/7v/u//D/8P/w//D/7v/u/+7/7v/u
/+7/7v/u/+7/7v/u/+7/7v/u/+3/7f/u/+7/7v/u/+//7//u/+7/8P/w//L/8v/y//L/
8P/w//D/8P/x//H/8f/x//H/8f/z//T/8//z//P/8f/y//L/8f/w/+3/7P/s/+3/8f/x
//H/8P/x//H/8P/v/+3/6//p/+j/6v/q/+r/6v/p/+n/6f/p/+n/6f/p/+n/6//q/+r/
6v/o/+j/6P/o/+v/6//r/+v/6//r/+v/6//r/+v/6//r/+7/+f8KACMAQwBvAJ4AyQDt
AAYBCwHvALkAeAAwAOz/tv+T/4n/nP+x/7z/xv/R/9j/4v/q//D/8//0//L/8v/y//L/
8v/y//L/8v/z//P/8//z//T/9P/0//X/9f/2//f/9//2//b/9//3//f/9//4//n/+f/5
//n/+f/3//j/+P/5//v/+//7//z//P/8//z//f/7//z//P/8//7//v/+/////v/+//7/
////////AAAAAAEAAQADAAMAAwADAAMAAwADAAYABgAHAAUABwAHAAcACAAJAAoACgAK
AAwADQAOABEAEgATABQAGQAZABkAGgAcABwAHQAeACAAIgAkACYAJQAnACkAKQAsAC4A
MQAyADUANQA3ADgAOgA8ADsAOwA+AD4APgBAAEAAPwA/AD8APQA9ADsAOQA5ADcANAAx
ACsAKAAkACAAHAAZABUAEQAPAAsACQAHAAEAAAD+//v/+//7//n/9//1//X/9P/y//T/
9P/y//L/8f/x//H/8f/u/+7/7v/v//H/8P/v/+//7v/u/+7/7v/u/+7/7f/s/+z/7f/t
/+3/6//r/+v/6//t/+3/7f/t/+3/7v/u/+7/7f/t/+7/7v/w//H/8f/y//D/7//u/+7/
8P/w//H/8f/y//L/8v/x//P/8//z//T/9P/0//P/8//x//H/8v/y//P/8//z//P/8v/y
//H/8f/x//H/8f/x//H/8f/x//H/8P/v/+7/7v/v/+//7//w/+7/7v/v/+//7//u/+7/
7v/t/+7/7v/u/+z/7P/r/+v/7P/s/+3/7//u/+v/6v/q/+r/6v/q/+r/7P/s/+z/7P/q
/+r/6f/p/+r/6//s/+3/6//r/+v/6//p/+v/6//r/+z/6v/q/+r/6v/o/+j/6P/o/+r/
6v/q/+r/6f/p/+r/6v/s/+z/7f/t/+z/7P/u/+7/7P/s/+z/7P/u/+7/7v/u/+z/6//q
/+n/7P/t//D/8v/y//H/8P/t/+z/7P/r/+r/6//q/+r/6//r/+v/6//q/+v/6//q/+n/
5v/l/+T/5P/k/+T/5P/k/+X/5f/l/+X/4//j/+P/4//l/+T/5P/k/+b/5v/m/+b/5f/l
/+X/5f/m/+f/6P/p/+f/5f/j/+X/7P/9/xYAOQBnAJcAxgDtAAkBIAEdAfcAtwBuAB4A
0v+e/4X/j/+m/7f/xv/S/9v/4v/m/+r/7v/x//D/8v/y//L/8v/y//L/8v/y//P/8//z
//P/9v/2//b/9//1//b/9//3//j/+P/5//n/+f/5//r/+//7//v/+//7//z//v///wEA
////////AAAAAAAAAAABAAEAAgACAAIAAgACAAIAAwAGAAYABgAHAAcABwAIAAgACwAL
AA0ADQANAA0ADQANAA0AEAAQABEAEQATABMAEwAUABUAFgAWABgAGgAbABwAHQAeAB8A
IAAhACEAIQAiACgAKAApACoAKgAsAC4AMAAyADUAOAA5ADoAPAA/AEAAQwBDAEUARgBJ
AEwATABNAEwATABMAE4AUABPAE8ATwBPAE8ATQBLAEcARQBCAD8AOwA4ADQAMAAqACcA
IwAfAB0AGQAXABUADwAOAAwACQAJAAkABwAFAAMAAwACAAAAAAAAAP7//v//////////
//z//P/8//3////+//3//f/+//7//v/+//7//v/9//z//P/9//3//f/9//3//f/9//v/
+//7//v//f/+//7//v/9//3//v/+//z//f/9//7/AAD///7//v/+//7//////wAAAAAA
AP///f/9//3//v8AAAAA//////////8AAAAA/f/9//3//f8AAAAA//////3//f/9//3/
+//7//v/+//7//v/+//8//r/+f/4//j/+P/4//n/+f/3//b/9v/2//X/9v/2//b/9v/2
//X/9f/1//T/9P/1//X/8//z//T/9P/0//T/9P/0//T/9P/0//L/8v/x//H/8f/x//H/
8f/x//H/8f/x//H/8f/x//H/8f/x//H/8f/y//D/8P/y//D/8P/w//D/8P/w//D/8P/w
/+7/7v/u/+7/7v/v//H/8v/w//D/8f/x//D/8P/y//L/9P/0//T/9P/y//L/8v/y//H/
8f/x//H/8f/x//P/9P/z//P/8//x//L/8v/x//D/7//u/+7/7//x//H/8f/w/+//7//u
/+3/7P/r/+r/6v/q/+r/6v/q/+v/6//r/+v/6//r/+v/6//r/+r/6v/q/+r/6v/q/+r/
6//r/+v/6//r/+v/6//r/+v/6//n/+f/8P8BABgAOQBnAJkAyADxAA8BIgEfAfUAswBq
ABYAyP+a/4X/j/+o/7v/xv/Q/9n/5P/s/+7/8v/1//b/9f/0//P/8v/0//T/9P/0//f/
9//3//f/9v/2//b/9//5//r/+//7//r/+v/7//v/+//7//z//f//////////////AAAA
AAEAAwADAAMABAACAAIAAgADAAUABgAGAAYABgAGAAYABwAIAAgACAAJAAsACwAMAAwA
CwALAA0ADQAPAA8ADwAPAA8AEgASABMAEwAVABUAFQAYABkAGgAaABgAGgAbABwAHQAe
AB8AIAAlACUAJQAmACoAKgArACwALgAwADIANAA1ADcAOQA5ADwAPgBBAEIAQwBDAEUA
RgBLAE4ATgBPAE4ATgBOAFAAUABPAE8ATwBPAE8ATQBLAEsASQBGAEMAPwA8ADgANAAw
AC0AKQAlAB8AGwAZABcAEwASABAADQANAA0ACwAJAAgABwAFAAIAAwAEAAMABAABAAEA
AQABAAAAAAAAAAEAAQAAAP////8AAAAAAAAAAAIAAgABAAAA/v//////////////////
/wEAAQABAAEA//8AAAAAAAABAAEAAgACAAEAAQAAAAAAAgABAAAAAAAAAAAAAQABAAAA
AAAAAP//AQABAAEAAgACAAIAAQABAAEAAQACAAIAAQABAAEAAQACAAIAAQABAAEAAQAB
AAEAAQABAAEAAQAAAP///v/+//7//f/8//z/+v/6//v/+//7//r/+v/6//r/+v/5//j/
+v/6//n/+f/5//j/+P/5//f/9f/1//b/9v/2//b/9v/2//b/9v/2//T/9P/z//P/9f/1
//X/9f/z//P/8//z//X/9P/y//L/8v/y//L/8v/y//L/8v/y//L/8v/x//H/8v/y//L/
8v/z//P/9P/0//b/9v/0//T/9P/0//b/9v/2//b/9f/1//X/9f/z//P/9f/2//n/+f/5
//f/9P/0//P/8v/x//D/8P/x//P/8//z//L/8f/x//D/7//w/+//7v/u/+z/7P/s/+z/
7f/t/+3/7f/t/+3/7f/t/+v/6v/q/+r/6v/q/+r/6v/r/+v/6//r/+3/7f/t/+3/7//r
/+v/7f/w//n/CgAjAEMAbQCcAMcA6QD+APsA3QCpAGgAHgDe/6z/if+F/5r/rf+6/8r/
1//e/+b/8P/0//X/9P/0//T/9P/0//b/9v/2//b/9f/1//X/9f/2//b/9v/3//f/+P/5
//n/+P/4//n/+f/5//n/+v/7//v/+//7//v/+//8//z//f/7//v/+//8//7//v/+////
//8AAAAAAAACAAIAAgADAAIAAgACAAMAAwADAAQABAADAAMABQAFAAcABwAHAAcABQAI
AAgACQALAA0ADQANAAwADQAOAA4AEAASABMAFAAVABYAFwAYABkAGQAZABoAHwAgACIA
JAAlACYAJwAoACkAKwAtAC0AMAAyADUANgA3ADcAOQA6AD0AQABAAEEAQABAAEAAQgBE
AEMAQwBDAEUARQBDAEEAPgA7ADcAMwAyADAALQAqACQAIQAdABkAFQARAA8ADQAJAAgA
BgADAAEAAQD///3///////7//P/6//r/+P/4//f/9//3//f/+P/4//j/+f/3//b/9f/1
//b/9v/2//b/+P/4//f/9v/0//X/9f/1//f/9//3//f/9//3//f/9//5//r/+v/6//f/
9//4//j/+v/7//v//P/+//3//P/8//z//P/9//3//v/+//7//f/9//3//f/+//7//v/9
//3//f/9//7//v/9//3//f/9//7//v/9//3//f/9//3//f/5//n/+f/5//n/+f/5//r/
+v/5//j/+P/4//j/+f/5//f/9v/2//b/9f/2//b/9v/4//j/9//3//f/9v/2//f/9//1
//X/9v/0//T/9P/0//b/9v/2//b/9v/2//X/9f/1//X/9P/0//T/9P/0//b/9v/2//b/
9P/0//T/9P/1//X/9v/2//T/9P/1//X/9v/2//j/+P/4//j/+P/4//r/+v/6//r/+f/5
//n/+f/3//f/+f/6//3//f/9//v/+v/6//n/+P/1//T/9P/1//j/+f/6//r/+P/3//X/
8//z//P/8//0//L/8v/y//L/8f/x//H/8f/z//P/8//z//H/8P/w//D/8v/y//L/8v/z
//P/8//z//P/8//z//P/9f/1//X/9//6/wEAEAApAEsAcwCgAM0A8wAMAREB+QDFAIQA
PgD8/8T/n/+T/6b/u//I/9D/2//k/+7/9v/6//3//v/8//z//P/8//7//v/+//7/////
//////8AAAAAAAABAP//AAABAAEAAAAAAAEAAQABAAEAAgADAAUABQAFAAUAAwAEAAQA
BQAHAAcABwAIAAYABgAGAAcABwAIAAgACAAKAAoACgALAAoACgAKAAsADQANAA4ADgAN
AA0ADwAPAA8ADwAPAA8ADwASABIAEwATABUAFQAVABgAGQAaABoAGQAaABoAGgAdAB4A
HwAgACMAIwAjACQAKAAoACkAKgAuADAAMgA0ADMANQA3ADcAOgA8AD8AQABDAEMARQBG
AEgASgBJAEkATABMAEwATgBMAEsASwBLAE0ATQBLAEkARwBFAEIAPwA9ADoANgAyAC4A
KwAnACMAHQAZABcAFQATABIAEAANAAsACwAJAAcABwAHAAYABAAEAAQAAgACAAEAAQAB
AAEAAAAAAAAAAQABAAAA//////7//v/+//7//v/+//3//P/+//////////3//f/9//3/
/v///wAAAQAAAAAA///+//7///8BAAIAAAABAAEAAgACAAEAAAAAAAIAAgADAAMABAAE
AAQAAwAFAAUABQAGAAQABAADAAMABQAFAAYABgADAAMAAwADAAQABAADAAMABQAFAAUA
BQADAAMAAwADAAMAAwADAAQAAgABAAAAAAAAAAAAAQABAAEAAAAAAAAA//8AAAAAAAAA
AAAA/////wEAAAAAAAEA///9//3//v8AAAAAAAAAAAAAAAAAAAAAAAAAAP//////////
/////////////////////////////////////wAAAAAAAAIAAQAAAP///v8AAAAAAAAA
AAAAAAAAAAAA/////wAAAAACAAIAAwADAAQABAAGAAYABAAEAAQABAAGAAYABgAGAAUA
BQAFAAUABQAFAAcACAAJAAkACQAHAAYABgAFAAQABQAEAAQABQAHAAcABwAGAAUABQAE
AAMAAgABAAAAAAAAAAAAAAAAAAEAAQABAAEAAQABAAEAAQABAAAAAAAAAAIAAgACAAIA
AQABAAEAAQADAAMAAwADAAMAAQD/////CgAbADQAVwCFALMA4AAJASkBPAE1AQUBxQB+
AC4A4v+y/5//qf/C/9X/4v/q//P//v8GAAgADAANAAwACgAKAAoACgAMAAwADAAMAA0A
DQANAA0AEAAQABAAEQAPABAAEQARABIAEgATABMAEQARABIAEwATABMAEwATABUAFgAW
ABcAFQAVABUAFgAYABgAGAAZABkAGgAaABoAGgAaABoAGwAeAB4AHgAfAB0AHQAeAB4A
HwAfACEAIQAjACMAIwAjACEAJAAkACUAJwApACkAKQAoACkAKgAqACwALgAvADAAMQAy
ADMANAA1ADUANQA2ADsAPAA+AEAAQABCAEQARgBJAEsATQBNAFAAUgBVAFYAVQBVAFcA
WABbAA==
         </WaveFormData>
      </LeadData>
      <LeadData>
         <LeadByteCountTotal>10000</LeadByteCountTotal>
         <LeadTimeOffset>0</LeadTimeOffset>
         <LeadSampleCountTotal>5000</LeadSampleCountTotal>
         <LeadAmplitudeUnitsPerBit>4.88</LeadAmplitudeUnitsPerBit>
         <LeadAmplitudeUnits>��V</LeadAmplitudeUnits>
         <LeadHighLimit>2147483647</LeadHighLimit>
         <LeadLowLimit>268435456</LeadLowLimit>
         <LeadID>V4</LeadID>
         <LeadOffsetFirstSample>0</LeadOffsetFirstSample>
         <FirstSampleBaseline>0</FirstSampleBaseline>
         <LeadSampleSize>2</LeadSampleSize>
         <LeadOff>FALSE</LeadOff>
         <BaselineSway>FALSE</BaselineSway>
         <ExcessiveACNoise>FALSE</ExcessiveACNoise>
         <MuscleNoise>FALSE</MuscleNoise>
         <LeadDataCRC32>2997532211</LeadDataCRC32>
         <WaveFormData>
8v/y//L/8v/y//L/8v/y//D/8P/w//D/8v/y//L/8v/y//L/8v/y//H/8P/v/+7/8P/w
//D/8P/w//D/8P/w//D/8P/w//D/8v/y//L/8v/w//D/8P/w//L/8v/y//L/8P/w//D/
8P/y//L/8v/y//D/8P/w//D/8v/y//L/8v/y//L/8v/y//L/8v/y//L/8P/w//D/8P/w
//D/8P/w/+7/7v/u/+7/7//w//H/8v/x//D/7//u/+7/7v/u/+7/7v/u/+7/7v/s/+z/
7P/s/+7/7v/u/+7/7P/s/+z/7P/s/+z/7P/s/+z/7P/s/+z/6v/q/+r/6v/s/+z/7P/s
/+z/7P/s/+z/6v/q/+r/6v/s/+z/7P/s/+r/6v/q/+r/7f/t/+3/7P/r/+z/6f/o/+r/
6v/q/+r/7P/s/+z/7P/s/+7/7v/u//D/8P/w//D/8P/w/+//7//u/+3/7f/u/+//8P/x
//L/8f/x/+//7//w/+//7//u/+z/7P/u/+7/7v/u/+7/7v/u/+3/6//r/+n/6P/o/+j/
6P/o/+j/6P/m/+b/5v/m/+j/6P/o/+j/6f/p/+n/6f/n/+j/6P/o/+j/6P/n/+f/6P/o
/+b/5f/k/+P/4P/i/+//BAAgAEMAbgChANEA+gAYASgBFAHbAI8AQwD9/87/t/+1/8H/
zf/X/+H/6P/u//P/9v/z//H/8//z//P/8//z//H/8f/x//H/8//z//T/9P/0//T/9P/0
//T/8//z//L/9P/1//f/+P/3//b/9v/1//X/9v/2//f/9//3//f/9//2//b/9//4//n/
+f/5//n/+f/5//n/+f/7//z//P/9//z//P/8//z//P/7//v//P/+//7//v8AAAAAAAAA
AAAAAAAAAAIAAwADAAQABAAEAAQABAAGAAYABQAHAAgACQAJAAoACwAMAA4ADwAQABMA
FQAVABUAFAAVABcAGAAaAB4AIgAiACQAJAAkACYAJgAoACsAKwAtADAAMwA0ADUANQA1
ADcAOQA7ADsAOwA8ADoAOQA4ADcAOAA1ADQAMQAuACsAKQAkAB8AGwAXABQAEQAPAA4A
DAAGAAQAAQD+//3//v/9//z//P/8//r/+f/4//f/9v/z//X/9f/1//X/8f/x//L/8v/z
//P/8//z//X/9f/1//P/8f/x//H/8P/y//P/8//0//T/8//z//P/8//y//H/8P/x//L/
9P/1//X/9f/1//X/9P/z//L/8f/v//D/8P/w//H/8v/z//T/8//z//P/8//x//H/8f/x
//P/9P/1//X/8//0//T/9P/2//X/9f/1//b/9v/1//X/8//z//P/8//1//b/9//4//X/
8//y//H/8//z//L/8v/y//L/8v/y//L/8f/x//H/8//z//P/8//1//X/9f/1//P/8v/y
//L/8v/x//H/8f/z//P/8//z//H/8v/y//L/8v/y//D/8f/x//H/8f/y//X/9P/z//L/
8f/w//L/9P/0//T/8v/y//T/9P/2//b/9v/2//j/+v/6//n/9//2//X/9f/4//n/+v/7
//z//f/9//v/+//7//n/+P/0//T/9P/2//j/+P/4//j/+P/3//X/8v/x//H/8P/w/+7/
7v/u/+7/7//w//H/8v/w//D/8P/w//D/7//v/+//7//v//D/8P/y//L/8v/x/+//8P/w
//D/7//u/+v/7P/u//X/BgAeADcAVgB/AK0A1ADwAAAB9ADJAIkARwANAOD/w/+1/7v/
yf/R/9v/6P/y//X/+P/7//v/+//5//n/+f/5//r/+//8//3//P/7//v/+v/7//z//f/+
//3//f/+//7/+//7//z//P/9//7/AAABAAAAAAD/////AAABAAIAAwAAAAAAAQACAAMA
AwADAAMABAAFAAYABwAGAAYABQAFAAgACAAIAAgACAAHAAcACAAMAAwADAAOAA4ADgAO
AA4ADgAOABAAEQARABIAEgASABIAEgAUABQAFQAXABgAGQAYABgAGAAYABkAGQAZABsA
HgAfACAAIAAhACMAJAAmACYAKgAqACwALgAuADAAMAAyADUANQA3ADoAPQA+AD8APQA9
AD8AQQBBAEEAQQBCAEQAQwBCAEEAPgA7ADoANwA2ADMAMQAsACgAIwAeABoAGAAVABMA
EAAOAA4ADQAMAAkACAAFAAIAAwAEAAMAAwAAAP///v/7//3//f/9//3/+//7//z//P/7
//v/+//7//v/+//7//n/9//3//f/9v/2//f/9//4//b/9f/1//X/9v/2//b/9v/3//j/
+v/7//n/+f/5//n/+//7//v/+//5//r/+v/6//r/+v/6//r//f/9//3//f/7//v/+//7
//7//v/+//3//f/+//7//v/8//v/+//7//z//P/7//v/+//7//v/+//6//r/+v/6//z/
+//7//v/+v/5//f/9v/3//j/+f/6//n/9//2//X/9//3//f/9//3//f/9//3//X/9P/0
//T/9v/1//X/9f/1//P/8f/x//L/8//0//X/9v/1//X/9P/z//D/8P/y//D/8f/y//P/
9P/y//T/9P/0//X/9v/5//r/+P/4//j/+P/2//j/+P/3//j/+P/4//n/+f/5//n/+f/6
//v/+//5//n/+f/3//b/8v/y//L/9P/1//b/9//4//b/9f/z//D/7//v/+7/7v/u/+7/
7v/u/+7/7v/u/+7/8P/w//D/8P/v/+3/7P/r/+3/7f/u/+7/7P/s/+z/6//t/+7/7v/u
/+3/7v/v/+r/6v/x/wAAGAA3AFwAhwC3AOAAAAESAQgB2wCbAFkAGQDm/8P/s/+7/8v/
1f/d/+T/7P/z//j/+//7//n/9f/1//X/9f/3//f/9//3//X/9f/2//b/9v/2//b/9v/5
//n/+v/6//f/9//4//j/+v/6//v/+//6//r/+f/5//n/+f/5//n/+v/6//v//P/8//v/
+v/5//r/+//8//3//f/+//7////+//7//v/+/wAA/////wAAAQAAAP//AAACAAIAAgAC
AAQABAAGAAcABgAGAAUABAAFAAYACQAKAAoACwALAAsADQAOAA8AEAARABEAEQATABQA
FQAWABYAGAAbAB0AIAAfACIAIQAiACUAJgApACoAKgAtAC0ALwAwADMANAA1ADcANwA5
ADsAOgA5ADgAOAA6ADkAOAA3ADQAMQAwAC0AKAAlACMAHgAcABkAFgAUAA4ACwAJAAYA
BQAEAAIAAAD+//7//P/6//j/+P/2//X/9//3//f/9f/0//P/8v/x//H/8f/y//L/7//v
/+//7//x//H/8f/v//H/8f/x//D/7//v/+7/7v/w/+//7//v//D/8P/w//D/8P/w//H/
8f/x//H/8f/x/+//7//v/+//8f/y//L/8v/y//L/8v/y//P/8//z//P/8//z//P/8//y
//L/8v/x//P/9P/0//T/9P/z//P/8//0//T/8//z//X/9f/1//X/8v/y//L/8v/0//P/
8//z//P/8//y//L/8P/w//D/8P/y//H/8f/x/+//7//v/+//8f/x//H/8f/v/+7/7v/u
/+7/7f/t/+3/7//v/+//7//v/+//7//u/+7/7v/u/+7/7v/u/+7/7v/s/+7/7v/u//D/
8P/w//D/7//v/+7/7f/s/+z/7v/s/+7/7v/u/+7/7P/u/+7/7v/w//D/8v/y//D/8P/w
//D/8v/0//T/8//z//L/8f/x//D/8f/y//P/9P/1//X/8//z//P/8f/w//D/8P/w//L/
8v/y//L/8v/w/+//7f/q/+v/6//q/+r/6P/o/+j/6P/o/+j/6P/o/+j/6P/o/+j/6P/n
/+f/5//p/+n/6v/q/+j/6P/o/+f/6f/q/+r/6v/p/+b/5f/i/+D/6f8AAB4AQQBwAKEA
zQD4ABgBKAEYAeUAnwBZABMA3P+9/7X/v//N/9f/3//o/+7/8//0//X/9f/z//H/8f/x
//H/8f/x//H/8f/v/+//8P/w//L/8v/y//L/8//z//T/9P/x//H/8v/y//T/9P/1//X/
8//0//T/9f/1//X/9f/1//b/9v/3//j/9//3//f/9//4//n/+v/7//r/+v/5//n//P/8
//z//P/8//v/+//8//z//P/8//7//v/+//7//v/+//7/AAABAAMABAAEAAQABgAGAAgA
CAAIAAkACQAJAAsADAANAA4ADQANAA0ADwAUABUAFgAWABcAGQAaABwAHAAgACAAIgAl
ACYAKQAqACoALQAtAC8AMgA1ADYANwA3ADcAOQA7ADkAOQA5ADoAPAA7ADoAOQA2ADMA
MgAvACwAKQAnACIAHwAbABcAFAAOAAsACQAGAAUABAACAAAA/P/8//r/+P/4//j/9v/1
//X/9f/1//P/8f/x//H/8f/w//H/8//0//H/8f/x//H/8//z//P/8f/x//H/8f/w/+7/
7//v//D/8v/x//H/8f/x//D/7//u/+7/7v/v/+//8f/x//H/8f/v/+//7//v//H/8v/y
//L/8P/w//D/8P/x//H/8f/x//H/8f/x//H/8v/y//L/8f/z//T/9P/0//L/8f/x//H/
9P/0//P/8//z//P/8//z//D/8P/w//D/8v/x//H/8f/x//H/8P/w//D/8P/w//D/8P/v
/+//7//v/+//7//v/+//7//v/+//7//u/+7/7v/u/+3/7f/t/+3/7f/t/+3/6//r/+v/
6v/r/+z/7f/u/+z/7P/s/+z/7P/s/+z/7P/w/+7/7P/q/+r/6v/q/+z/7f/t/+3/6v/q
/+z/6v/s/+z/7P/s/+z/7v/u/+7/7P/s/+7/7v/w//D/8P/w/+7/8P/w/+//7//u/+3/
7f/w//H/8v/z//T/9f/1//P/8f/x/+//7v/s/+z/7P/u/+7/7v/u/+7/8P/v/+3/6v/n
/+f/5v/m/+j/6P/o/+j/6P/o/+j/6P/m/+b/5v/m/+f/5//o/+n/5//n/+j/6P/o/+j/
6P/n/+X/5v/m/+b/5f/m/+H/4P/k//P/DAAqAE8AfACvANsAAgEeASQBBAHHAH0AMQDv
/8b/sf+1/8X/0f/Z/+H/5v/s/+//8v/1//f/8//x//H/8f/x/+//7//v/+//8f/x//L/
8v/y//L/8v/y//P/8//0//T/8//z//T/9P/y//L/8//z//X/9v/2//f/9f/1//X/9f/2
//b/9//4//f/9//3//f/9//3//f/9//5//r/+v/7//r/+v/6//r/+v/5//n/+v/8//z/
/P/+//z//P/8//z//f/+/wEAAwABAAIAAgACAAQABAAGAAYABwAJAAoACwAJAAoACwAM
AA8ADwAPABEAEgATABQAFAAXABkAGgAcAB4AIgAiACQAJgAmACgAKAAqAC0ALQAvADAA
MwA0ADUANQA1ADcAOQA7ADsAOwA8ADsAOQA3ADUANQAzADMAMQAuACsAKQAkACAAGwAW
ABIAEAANAAsACAAFAAQAAgAAAP7//v/8//r/+v/6//j/9//3//f/9//1//f/9//3//f/
8//z//T/9P/1//X/9f/1//b/9//4//f/9P/z//L/8P/x//P/9P/2//X/8//y//H/8//0
//X/9v/1//T/9P/z//P/8//z//P/9f/1//X/9f/1//b/9v/2//T/9P/0//T/9//3//f/
9//1//X/9f/1//j/+P/4//f/9v/2//X/9P/1//X/9v/3//b/9v/1//X/9f/1//X/9f/1
//b/9//4//f/9f/0//P/9f/1//T/9P/2//b/9v/2//T/8//z//P/9f/1//X/9f/1//X/
9f/1//f/9v/2//b/9P/z//P/8//z//P/8//z//f/9//z//L/9v/1//T/8//y//L/8//z
//P/9P/0//b/9P/y//L/8v/y//T/9v/2//b/9P/0//b/9v/4//j/+P/4//b/+P/4//f/
9//2//X/9f/3//n/+//9//z//f/9//v/+//7//n/+P/2//b/9v/4//j/+P/4//j/+v/5
//f/9P/x//H/8P/w//L/8v/y//L/8v/y//L/8v/w//D/8P/w//D/7//v/+//7//v//D/
8P/y//L/8v/x//H/8v/y//L/8f/w//P/9P/0//v/CAAcADcAWAB/AK0A1gD2AAQB8gDF
AIMAPQABANz/wf+1/73/zf/X/9//6P/s//H/+v/9//3////7//v/+//7//n/+f/5//n/
+v/7//3//v/+//7//v/+//3//f/+//7/+//7//z//P/8//z//f/9//7/AAABAAMAAgAB
AAAA///+//7///8AAAMAAwADAAMAAQABAAEAAQD//wAAAAABAAIAAgACAAIAAwADAAQA
BgAGAAYABgAIAAcABgAFAAQABwAIAAsADQAKAAoACQAIAAoACgAMAAwADwARABIAEwAS
ABIAEgASABUAFQAVABcAGgAbABwAHAAfACEAIgAkACYAKgAqACwAKwAqACsAKgAtADEA
MgA1ADcAOQA5ADkAOwA7AD0APwBBAEEAQQBCAD8APQA7ADkAOQA3ADcANQAwAC0AKwAm
ACQAIQAeABwAGAAVABMAEAALAAoACAAGAAYABgAEAAIAAgACAAAA//8BAAEAAQD///3/
/f/9//3/+f/5//r/+v/7//v/+//7//3//f/9//v/+//7//v/+v/6//v/+//8//z/+//7
//v//P/8//z//P/8//z//f/9//3//f/9//3//////////////wAAAAAAAAAAAAAAAAAA
//////////8BAAEAAQABAAAAAAAAAP////8AAAAAAAAAAP////////7//v/9//3//f/9
//3//f/8//z//P/8//z/+//7//v//f/9//z//P/6//r/+v/6//j/9//3//f/+P/5//r/
+//6//n/+P/3//n/+P/4//j/+P/3//f/9//1//X/9f/1//f/9//3//b/9P/0//b/9v/2
//b/9P/1//X/9f/0//T/9v/0//b/9v/2//b/9P/2//b/9v/2//b/+P/4//j/+P/4//j/
9v/4//j/9//4//j/+P/5//n/+f/5//n//P/9//3/+//7//v/+f/4//T/9P/0//b/+P/4
//j/+P/4//f/9f/y//H/8f/w//D/8P/w//D/8P/w//D/8P/w//D/8P/w//D/7v/t/+3/
7f/t/+3/7v/u//D/8P/w/+//7//w//D/8P/v//D/7//q/+z/9/8MACQAQwBuAJsAxwDu
AAwBFAH6AMMAfQA3AP3/2P+9/7X/wf/R/9f/3f/m/+z/8//6//v/+//7//f/9//3//f/
9//3//f/9//3//f/+P/4//j/+P/4//j/+f/5//r/+v/3//f/+P/4//j/+P/5//n/+f/6
//r/+//7//v/+//7//z//P/9//7//v/9//z/+//9//3//f/9////AAAAAAEAAQAAAP//
/v8AAP////8AAAAAAAAAAAIABAAEAAQABAAEAAQABgAHAAUABgAGAAYACAAIAAoACgAK
AAsACwALAA0ADgAPABAAEQARABEAEwAUABUAFgAWABkAGwAcAB4AHwAiACEAIgAmACYA
KAAoACwALwAvADEAMQAzADMAMwA1ADUANwA5ADkAOQA5ADoAOgA5ADgANwA0ADEAMAAt
ACgAJQAjAB4AHQAZABUAEgAOAAsACQAGAAEAAAD+//z//P/8//r/+P/2//b/9P/z//X/
9f/1//P/8f/x//H/8f/v/+//8P/w/+//7//v/+//7v/t/+z/6f/q/+v/7P/s/+r/6//r
/+z/7P/r/+v/6//s/+z/7P/s/+z/7P/t/+3/7f/t/+3/7f/t/+3/7f/t/+3/7v/u/+7/
8P/w//D/8P/v/+//7//v//H/8f/x//H/8P/w//D/7//x//L/8v/y//L/8f/x//H/8P/w
/+//7//v/+//7//v/+7/7v/u/+7/7v/t/+3/7f/v/+//7v/u/+z/7P/s/+z/7v/t/+3/
7f/r/+v/6//r/+v/6//r/+v/7f/s/+z/7P/q/+n/6f/p/+v/6//r/+v/6//r/+v/6v/o
/+j/6P/o/+r/6v/q/+r/6P/o/+j/6P/o/+r/6v/s/+r/6P/o/+j/6P/o/+n/6f/p/+j/
6P/q/+j/6P/o/+j/6P/q/+z/7P/s/+r/6v/s/+z/7P/s/+z/7P/s/+7/7v/t/+v/6v/p
/+n/6//t/+//8f/w//H/8f/v/+//7//t/+z/6v/q/+r/7P/q/+r/6v/q/+z/6//p/+b/
4//j/+L/4v/k/+T/5P/k/+T/5P/k/+T/4v/i/+L/4v/k/+P/4//j/+P/4//k/+T/5P/k
/+T/4//l/+b/5v/m/+X/4v/f/97/5P/1/xAAMABXAIYAtQDhAAYBIAEgAfwAvQBzACkA
7//E/7P/t//H/9H/2//l/+r/7P/v//D/8f/z//H/8f/x//H/8f/v/+//7//v//H/8f/y
//L/8v/y//L/8v/z//P/9P/0//X/9f/2//b/9v/2//f/9//3//j/+P/5//v/+//7//v/
+v/6//v//P/9//3//f/9//3//f/9//3///8AAAAAAQAAAAAAAAAAAAIAAQABAAIABgAG
AAYACAAGAAYABgAGAAgACAAKAAsACwAMAAwADAAMAAwADgAOAA8AEQASABMAEQASABMA
FAAWABcAGAAbABwAHQAeAB4AHwAhACIAJAAoACwALAAuADAAMAAyADIANgA5ADkAOwA8
AD8AQABBAD8APwBBAEMARABFAEYASABHAEUAQwBBAEIAPwA+ADsANgAzADEALAAnACMA
HwAcABoAFwAVABIADQAMAAoACAAIAAgABgAEAAIAAgAAAP///f/9//3/+//9//3//f/9
//v/+//8//z//f/9//3//f/9//3//f/7//v/+//7//r/+v/7//v//P/6//n/+f/5//r/
+v/6//r/+v/6//v/+//5//n/+f/5//v/+//7//v/+f/6//r/+v/8//z//P/8//3//f/9
//3/+//7//v/+//8//z//P/7//v//P/8//z//P/7//v/+//8//z/+//7//n/+f/5//n/
+P/4//j/+P/2//X/9f/1//f/9//2//b/9v/2//b/9v/0//P/8//z//P/8//z//P/8f/x
//H/8f/x//D/8P/w//L/8f/x//H/7//v/+//7//x//H/8f/w/+//7v/t/+z/7v/u/+7/
7v/u/+7/7v/u/+z/7P/s/+z/7v/u/+7/7v/s/+z/6v/r/+z/7P/s/+z/7P/s/+3/7f/t
/+r/6v/s/+r/7P/s/+z/7P/q/+z/7P/s/+7/7v/w//D/7v/u/+7/7v/u//D/8P/v//H/
8P/v/+//7v/v//D/8f/w//H/8f/v//H/8f/v/+7/6v/q/+r/7P/u/+7/7v/u/+3/6//o
/+T/5P/l/+X/5v/k/+T/5P/k/+b/5v/m/+b/5v/m/+b/5v/k/+P/4//j/+P/4//k/+T/
5P/k/+T/4//l/+b/5v/m/+f/5v/f/9r/4v/1/w4ALABXAIgAuQDlAAoBIAEeAfgAtQBr
AB8A5f/C/7P/t//F/9H/2f/d/+b/7v/z//T/8//z//H/7f/t/+3/7f/v/+//7//v/+//
7//w//D/7v/u/+7/7v/w//H/8//0//P/8//0//T/9v/2//f/9//1//b/9v/3//f/9//3
//f/+f/6//z//v/8//v/+v/5//r/+//8//3/+//8//z//f/+//7//v/+//////8AAAIA
AwACAAEAAgADAAQABQAGAAYABgAIAAkACQAKAAoACgAMAAwADgAOAA4ADwAPAA8AEAAS
ABQAFgAVABUAFQAXABoAGwAcABwAHgAhACMAJgAnACoAKQAqAC4ALgAwADAAMAAzADMA
NQA5AD0APwBBAEAAPwBAAEEAPwA/AD8AQABBAEEAQQBBAD4AOwA6ADcANgAzADEALAAp
ACUAIQAeABgAFQATABAADQAMAAoACAAGAAYABAACAAAAAAD+//3//////////f/9//3/
/f/9//v/+//8//z/+//7//v/+//7//v/+//5//r/+//8//z/+v/7//v//P/8//v/+//7
//r/+v/6//r//P/8//3//f/9//3//f/9//v/+//7//v//P/+////AAD///7//f/8//3/
/f/9//3///////////8AAAAAAAD/////AAAAAAAAAAD///////8AAAAA/////wAAAQAC
AAMAAQAAAP///v/+//3//f/9//3//f/8//z/+v/6//r/+v/6//n/+f/5//f/9//3//f/
+P/5//r/+//5//j/+P/4//b/9f/1//X/9//3//f/9//1//X/9f/0//T/9P/0//T/9v/2
//b/9v/0//T/9P/0//T/9P/y//L/8v/y//L/8//z//P/8v/y//T/8v/y//L/8v/y//T/
9v/2//b/9P/0//b/9v/2//b/9v/2//j/+v/6//n/9//2//X/9f/0//X/9v/3//j/+f/5
//f/9//3//X/9P/y//L/8v/0//b/9v/2//b/9P/z//H/7v/r/+v/6v/q/+z/7P/s/+z/
7v/u/+7/7v/t/+z/6//q/+r/6f/p/+n/6//r/+z/7P/q/+r/6v/p/+v/7P/s/+z/6//o
/+n/7P/s//f/CgAiADsAYACLALUA2ADwAPIA2ACpAGkAJQDx/87/t/+z/8H/y//T/9//
6P/s/+//9v/5//f/9f/1//X/9f/1//f/9//3//f/9v/1//X/9P/2//b/9v/2//n/+f/6
//r/9//3//j/+P/2//b/9//3//n/+v/6//v/+//7//v/+//4//j/+f/6//3//f/9//3/
+//7//v/+//8//7///8BAAAAAAAAAAAAAgABAAEAAgACAAIAAgAEAAYABgAGAAYABQAE
AAUABQAIAAoACwAMAAsACgALAAoADQAPABAAEQAPABAAEQASABEAEQARABMAFwAZABsA
HAAbAB0AHgAgACAAJAAkACYAKgAqACwALAAsAC8ALwAxADQANwA4ADkAOAA3ADgAOQA7
ADsAOwA8AD0APQA9AD0AOgA3ADYAMwAxAC8ALgAqACUAIQAdABoAFgATABEADgAJAAgA
BgAEAAQABAACAAAAAgACAAAA///9//3//f/7//v/+//7//v/+//7//z//P/9//3//f/9
//v/+//7//n/+f/5//n/+P/4//n/+f/6//z/+//7//v//P/8//z//P/+//7///////7/
/f/8//v//P/9//7//////wAAAAAAAAAAAAAAAAAAAwADAAMAAwABAAEAAQABAAQABAAE
AAMAAQACAAIAAgACAAEAAQABAAQABAADAAMAAQABAAEAAQAAAAAAAAAAAAAA////////
//////7//v/8//z//P/8//z/+//7//v//f/9//3//f/7//v/+//7//v/+v/6//r//P/7
//v/+//6//n/+P/3//r/+//8//z/+//6//n/+P/4//j/+v/6//r/+v/6//j/+f/5//n/
+P/4//r/+P/6//r/+v/6//j/+v/6//r/+v/6//z//P/8//z//P/8//z//v/+//3//f/8
//v/+//6//v//P/9/wAAAQABAP///f/9//v/+v/4//j/+P/6//v//P/9//7//f/7//j/
9P/0//X/9f/2//X/9P/z//L/8v/y//L/8v/0//T/9P/0//P/8f/w/+//8P/x//P/9P/0
//T/9P/z//H/8v/y//L/9f/0//P/8P/y//n/DAAmAEUAagCVAMMA6gAIARAB+gDJAIcA
QQAJAOD/w/+5/8X/0//b/+H/6v/y//n//v/////////7//v/+//7//3//f/9//3/+//7
//z//P/8//z//P/8//3//f/+//7//f/9//7//v/+//7/////////AAAAAAEA////////
//8AAAAAAQACAAEAAQABAAEAAwADAAMAAwADAAQABAAFAAQABAAEAAQABgAFAAUABgAH
AAYABQAGAAgACAAIAAgABgAGAAgACQALAAwADAAMAAwADAAOAA4ADgAPAA8ADwAQABIA
FAAWABcAFwAXABkAGgAbABwAHAAfACEAIgAkACQAKAAoACoALQAuADEAMgAzADUANAA1
ADgAOwA8AD0APQA9AD8AQQA/AD8APwBAAEIAQQBAAD8APgA7ADoANwA2ADMAMQAsACkA
JQAhAB4AGQAVABIADgAMAAwACwAKAAYABgAEAAIAAgACAAAA///////////9//v/+//7
//v/+//7//z//P/5//n/+f/5//n/+f/5//f/+f/5//n/+P/2//f/9//4//r/+f/5//n/
+P/4//j/+P/2//b/9//3//n/+f/5//n/+f/5//n/+f/7//z//P/8//z//P/8//z//f/9
//3//f///////////////v/9//v//f/+//7//v/8//v/+//7//7//v/9//3/////////
///8//z//P/8//7//f/9//3/+//7//r/+v/6//r/+v/6//r/+f/5//n/+f/5//n/+f/5
//n/+f/5//n/+P/4//j/+P/3//f/9//5//n/+f/5//f/9//3//b/9//4//n/+v/5//j/
9//2//j/+P/4//j/9v/2//b/9v/2//b/9v/2//j/+P/6//r/+f/4//f/9v/4//n/+f/5
//j/+P/6//j/9v/2//b/9v/3//r/+//8//r/+v/8//z//P/8//z//P/+/wAAAAD///3/
/P/7//v//v///wAAAQAAAAEAAQD////////9//z/+//8//3/AAD+//7//v/+/wAA///9
//r/9//3//b/9v/2//b/9v/2//j/+P/4//j/9v/2//b/9v/4//f/9//3//f/9//4//j/
+P/4//j/9//3//j/+P/4//X/8v/v/+7/9v8LACYARgBtAJgAxQDxABgBMAEsAQABvwB5
ADEA9f/Q/8P/yf/X/+X/7f/z//j//v8DAAQAAwADAAEAAQABAAEAAQABAAEAAQABAP//
//8AAAAAAgACAAIAAgABAAEAAgACAAMAAwAEAAQAAgACAAMAAwAFAAYABgAHAAcABwAH
AAcABAAEAAUABgAJAAkACQAJAAkACQAJAAkACQAKAAoACwAMAAwADAAMAAoACQAJAAoA
DAAMAAwADgAQABAAEAAQAA4ADgAQABEAEwAUABQAFAAUABQAFgAWABcAGQAaABsAGQAa
ABsAHAAfAB8AHwAhACQAJQAmACYAKQArACwALgAuADIAMgA0ADYANgA4ADgAOgA9AD0A
PwBCAA==
         </WaveFormData>
      </LeadData>
      <LeadData>
         <LeadByteCountTotal>10000</LeadByteCountTotal>
         <LeadTimeOffset>0</LeadTimeOffset>
         <LeadSampleCountTotal>5000</LeadSampleCountTotal>
         <LeadAmplitudeUnitsPerBit>4.88</LeadAmplitudeUnitsPerBit>
         <LeadAmplitudeUnits>��V</LeadAmplitudeUnits>
         <LeadHighLimit>2147483647</LeadHighLimit>
         <LeadLowLimit>268435456</LeadLowLimit>
         <LeadID>V5</LeadID>
         <LeadOffsetFirstSample>0</LeadOffsetFirstSample>
         <FirstSampleBaseline>0</FirstSampleBaseline>
         <LeadSampleSize>2</LeadSampleSize>
         <LeadOff>FALSE</LeadOff>
         <BaselineSway>FALSE</BaselineSway>
         <ExcessiveACNoise>FALSE</ExcessiveACNoise>
         <MuscleNoise>FALSE</MuscleNoise>
         <LeadDataCRC32>3111634191</LeadDataCRC32>
         <WaveFormData>
+v/6//r/+v/8//z//P/8//r/+v/6//r/+v/6//r/+v/8//z//P/8//r/+v/6//r//P/8
//z//P/6//r/+v/6//r/+v/6//r/+v/6//r/+v/4//j/+P/4//r/+v/6//r/+P/4//j/
+P/6//r/+v/6//r/+v/6//r/+v/6//r/+v/6//r/+v/6//r/+v/6//r/+v/6//r/+v/6
//r/+v/6//j/+P/4//j/+f/6//v//P/7//r/+f/4//b/9v/2//b/+P/4//j/+P/2//b/
9v/2//j/+P/4//j/+P/4//j/+P/4//j/+P/4//b/9v/2//b/9v/2//b/9v/4//j/+P/4
//b/9v/2//b/9v/2//b/9v/4//j/+P/4//b/9v/2//b/+P/4//j/+P/2//b/9v/2//b/
9v/2//f/9//3//j/+P/4//j/+f/5//n/+f/5//n/+//7//r/+v/6//n/+f/6//r//P/9
//7//P/8//r/+v/8//3//P/8//v/+v/6//n/+f/5//j/9//5//j/9//1//T/8//z//T/
9P/0//T/9P/z//P/8//z//P/8//z//P/9f/0//T/9P/y//L/8//z//P/8//z//P/9f/1
//P/8P/v/+3/6f/n/+//AwAZADMAVQCBAK4A1ADxAAMB/QDaAKQAZgAtAAkA9//x//P/
9//8////AQADAAYABwADAAAA//8AAP7//v/+//3//f/8//z//P/8//z//P/9//3//f/+
//z//P/9//3//////wAAAAD+//////////////8AAAAAAAAAAAAAAAAAAAAAAAABAAIA
AgACAAIAAgACAAIAAgACAAMAAwAEAAQABAAEAAMAAQABAAEAAgAEAAUABQAFAAUABQAG
AAYABgAHAAcACAAGAAYABwAHAAcACAAJAAkACQAKAAwADQANAA0ADQAPABIAEgASABUA
FAAVABYAFgAVABYAGAAZAB0AHwAgACEAIgAjACUAJgAmACkAKQAqAC0ALgAvADAAMQAx
ADMANAA2ADYANwA3ADUANQA0ADMANAAyADEALgAsACoAJgAjAB8AHQAaABYAFQATABAA
DgAMAAkABgADAAUABAADAAAAAAD//////v/7//v/+v/6//v/+//8//z/+f/5//n/+f/4
//j/+P/4//r/+v/6//n/+P/3//b/9f/2//f/+P/4//b/9//3//f/9//3//f/9//4//j/
9//3//f/+P/4//j/9v/2//b/9v/0//X/9f/1//b/9//4//n/9//4//j/+P/2//b/9v/2
//j/+P/4//j/+P/4//j/+P/4//j/+P/4//j/+P/4//j/9//0//X/9P/3//f/+P/5//f/
9v/1//T/9f/2//f/9//3//j/+P/3//X/9f/1//T/9f/2//j/+f/3//f/9//2//b/9v/2
//b/9v/2//X/9f/z//P/8//z//X/9P/0//T/9P/0//L/8v/y//L/9P/0//T/9P/y//L/
8v/y//X/9f/1//b/9P/0//T/9f/1//X/9f/1//f/+f/5//j/9v/2//X/9f/4//j/+v/7
//z//P/8//r/+v/7//v/+f/2//b/9v/3//f/9//3//b/9//3//b/9f/x//D/7//v/+7/
7v/u/+7/7v/t/+3/7f/t/+3/7f/t/+//7//u/+7/7v/u/+7/7//v/+//7//v/+//7//v
/+//7P/r/+f/5f/h/+X/9f8HAB0ANwBbAIYArADLAN8A3wDGAJYAXgApAAEA6f/b/93/
4//o/+3/9f/5//r/+//7//j/9//2//T/9P/0//f/9//2//b/9f/0//P/8v/y//P/9P/2
//T/9P/1//X/8//z//T/9P/2//f/9//3//b/9f/1//T/9f/2//f/+P/3//b/9f/1//b/
9v/2//b/9//4//n/+v/5//n/+P/4//j/+P/4//f/9//3//f/+P/6//v/+//7//v/+//8
//z/+//7//r/+v/8//z//f/9//v//P/9//3///8AAAIAAwABAAEAAQADAAQABAAEAAcA
CAAJAAoACgAJAAoADAANAA8AEQASABMAFAAVABcAGAAaAB0AHQAeACEAIgAjACQAIwAj
ACUAJgAmACYAJwAnACkAKQAoACcAJAAiACEAHgAcABoAFgATAA0ACwAIAAQAAwABAP7/
/P/9//v/+f/3//X/9P/z//D/8v/x//H/8P/t/+3/7P/s/+v/6//s/+z/6//r/+v/6//o
/+j/6P/o/+r/6v/q/+n/5//n/+f/5//p/+n/6f/o/+j/6f/p/+n/6f/p/+n/6f/s/+z/
6//r/+n/6v/q/+r/7P/s/+z/7P/s/+3/7f/t/+3/7f/t/+3/7//w//D/8P/u/+7/7v/u
/+7/7v/u/+7/7v/u/+7/7v/s/+z/7P/s/+7/7v/u/+7/7v/s/+7/7v/s/+v/6//r/+v/
7P/t/+7/6//q/+n/5//q/+z/7f/t/+v/6//r/+r/6v/q/+v/6//r/+v/6//q/+r/6v/q
/+r/7P/s/+v/6//r/+n/6f/p/+j/6f/q/+v/7P/q/+r/6v/q/+r/6v/q/+r/7P/s/+z/
7P/s/+v/6v/q/+v/7P/t/+//7//v/+//7//t/+//7//u//D/8P/v/+//7v/u//D/8f/0
//T/9P/y//L/8//z//H/7v/u/+7/7//w//H/8v/y//D/7//t/+v/6//q/+n/6f/o/+j/
6P/o/+r/6f/p/+n/6//r/+v/6//p/+n/6P/o/+r/6v/q/+v/6f/p/+n/6f/p/+n/6f/p
/+z/6//p/+P/3//j/+//AwAbADsAYwCMALQA1QDnAOkAzACeAGYALwAFAOv/3f/d/+X/
6v/t//H/9f/4//v/+//4//f/9P/y//L/8v/z//P/8v/y//L/8v/y//L/8f/x//H/8v/0
//T/9f/1//P/8//0//T/9v/3//f/9//1//X/9v/2//b/9v/2//b/+P/4//j/+f/4//j/
+P/4//r/+v/6//r/+v/7//v//P/6//r/+v/5//r/+//8//7//P/9//3//f/9//3//v/+
/wAAAQABAAIAAAAAAAEAAQADAAQABQAFAAMABAAGAAcACQAJAAkACwAKAAoACgANAA4A
DwAQABAAEgAUABcAGQAYABkAGQAZABsAHQAgACIAIgAlACUAJgApACoAKwAsAC8ALwAx
ADIAMgAyADMAMwAzADMAMgAxAC4ALAArACgAJgAkACAAHQAbABkAFgASAA0ACwAIAAYA
BwAFAAMAAQD///7//f/6//r/+f/5//j/+P/5//n/+v/3//f/+P/4//f/9//3//f/9P/0
//T/9P/2//b/9v/1//X/9f/1//X/8//z//P/8v/0//X/9f/1//X/9f/1//X/9v/2//X/
9f/3//j/+P/4//b/9v/2//b/+P/5//n/+f/3//f/9//3//n/+v/6//r/+v/6//r/+v/4
//j/+P/4//r/+v/6//r/+P/4//j/+P/4//j/+P/4//n/+P/7//z/+v/5//n/+f/6//r/
+v/6//j/+P/4//f/9//4//j/9//3//f/9//2//b/9v/3//f/9//3//f/9v/2//b/9v/2
//b/9v/1//X/9f/1//X/9f/1//X/9f/1//X/9f/1//X/9f/0//T/9P/z//X/9f/2//b/
9v/2//b/9P/0//T/9P/2//b/9v/2//b/9v/2//b/9f/1//X/9v/4//j/+P/5//j/9//2
//X/9v/5//r/+v/4//j/9//3//j/+P/6//v//P/8//z/+v/4//n/+f/3//j/+P/4//n/
+f/5//n/+P/1//X/9P/z//L/8v/y//P/8//y//H/8P/w/+//7//v//H/8f/x//H/7//v
/+7/7v/w//D/8P/x/+//7//v/+//8f/x//H/8f/w/+//7f/n/+P/6f/7/xEALwBTAHsA
pADMAO0A/wD5ANwArAByADkAEQD5/+//8f/z//T/+f/9/wEAAgABAP///P/7//r/+P/4
//j/+f/5//j/+P/2//b/9v/2//b/9//4//r/+P/4//n/+f/5//n/+v/6//r/+//7//v/
+f/5//r/+v/8//z//P/8//7//v/+///////+//3//P/+//7//v/+//z//f/9//7/AAAA
AAAA//8BAAEAAQACAAAAAQABAAEAAwADAAQABAACAAMAAwAEAAYABgAHAAcABwAIAAkA
CQAIAAgACQAJAAsACwALAA0ADgAOAA4AEQASABMAFAAUABcAGAAaABsAHAAdAB0AHQAf
ACEAJAAmACYAKQApACoALQAuAC8AMAAxADEAMwA0ADYANgA3ADcANwA3ADYANQAyADAA
LwAsACoAKAAkACEAHQAbABgAFAAPAA0ACgAIAAkABwAFAAMAAQAAAP///P/8//v/+//6
//v/+//6//r/9//3//j/+P/4//n/+v/7//j/+P/4//j/+P/4//j/9//3//f/9//3//f/
9//3//b/9v/3//f/9//1//X/9f/1//b/9v/1//X/9//4//j/+P/2//b/9v/2//j/+f/5
//n/9//3//f/9//3//j/+P/4//j/+P/4//j/+P/4//j/+P/6//r/+v/6//j/+P/4//j/
+P/4//j/+P/6//j/+v/6//j/9//3//f/+P/4//j/+P/4//j/+P/3//f/+P/4//f/9//3
//f/9v/2//b/9//3//f/9//3//b/9v/2//b/9v/2//b/9f/1//f/9//3//f/9v/1//T/
8//0//X/9v/3//X/9P/0//T/8//z//P/8//3//f/9v/1//T/8//y//P/9P/1//b/9P/0
//T/9P/2//b/9v/2//f/9//3//j/9v/2//b/9//5//n/+f/5//f/+f/5//j/+P/4//f/
9//6//r//P/9//7//v/+//z//P/9//3/+//6//r/+v/7//n/+f/5//j/+f/5//j/9//z
//L/8f/x//T/9P/0//T/9P/z//P/8//z//P/8//z//X/9f/0//T/9P/0//T/9f/1//X/
9f/1//P/8//z//P/8v/z/+3/6f/r//X/CQAfAD0AYwCNALgA3gD7AAUB9wDQAJYAWAAl
AAMA8//x//f/+f/8/wEAAwAFAAQABQAFAAYAAQAAAP7//v/+//3//f/8//z//v/+//7/
/v/9//3//f/+//7//v//////AQABAAIAAgABAAEAAAD//wEAAQACAAIAAgACAAIAAgAC
AAIAAgADAAQABAAEAAQAAgACAAIAAgACAAMAAwAEAAQABAAEAAMAAwADAAMABAAGAAcA
BwAHAAUABQAGAAYABwAJAAoADAALAAoACgAJAAsADAANAA0ADQAOABAAEQAPAA8ADwAR
ABQAFAAUABcAFgAXABgAGAAZABoAHAAdACEAIwAkACUAJAAlACcAKAAsAC8ALwAwADEA
MgAzADQANQA1ADcAOAA6ADoAOwA7ADoAOQA3ADUANgA0ADMAMAAuACwAKAAlAB8AHQAa
ABYAEwARAA4ADAALAAkABwAFAAUABAADAAAAAAD//////v/9//3//P/8//3//f/+//7/
/P/7//r/+f/6//r/+v/6//z//P/8//v/+f/5//n/+f/5//n/+f/4//b/9//3//f/+f/5
//n/+f/6//r/+f/5//f/+P/4//j/+v/6//r/+v/4//n/+f/5//n/+f/5//n/9//4//j/
+P/6//r/+v/6//r/+v/6//r/+P/4//j/+P/6//r/+v/6//j/+P/4//j/+v/4//r/+v/6
//n/+f/5//b/9v/2//b/+P/4//j/9//3//j/+P/3//f/9//3//b/9v/2//f/9//3//f/
9//2//b/9v/2//b/9v/2//X/9f/1//X/9f/1//f/9//1//X/9v/2//b/9v/2//b/9v/2
//b/+P/4//j/+P/4//j/+P/4//f/9//3//j/+P/4//j/+f/5//n/+f/5//f/+f/5//j/
+P/4//f/9//6//r//P/9//7//v/+//z//P/9//3/+//4//j/+P/5//n/+f/5//j/+f/5
//j/9//z//L/8f/x//L/8v/y//L/9P/z//P/8//x//H/8f/x//H/8f/w//D/7v/u/+7/
7//x//H/8f/x//H/8f/x//H/8P/t/+//7f/t/+//+f8LAB8AOwBhAIoAsgDTAOUA4QDG
AJIAVgAhAAEA7f/h/+X/6//w//P/9//3//r///8BAP7//f/6//j/+P/4//f/9//2//b/
9//4//n/+v/5//n/+f/6//j/+P/5//n/+f/5//r/+v/5//n/+P/3//j/+f/7//z/+v/6
//r/+v/6//r/+v/7//z//P/8//z/+v/6//r/+v/8//3//f/+//z//P/8//v//f/9//3/
/v8AAAEAAQABAP////8AAAAAAQADAAQABgADAAIAAgABAAMABAAFAAUABQAGAAgACQAH
AAcABwAJAAwADAAMAA8ADgAPABAAEAATABQAFgAXABcAGQAaABsAGwAbABwAHAAgACMA
IwAkACUAJgAnACgAKwArAC0ALgAwADAAMQAxAC4ALQArACkAKgAoACcAJAAgAB4AGgAX
ABUAEwAQAAwACQAHAAQAAgD///3/+//5//v/+v/5//b/9P/z//P/8v/z//P/8v/y//D/
7//v/+7/6//r/+v/6//s/+z/7P/s/+z/7P/s/+v/6f/p/+n/6f/r/+v/6//q/+j/6f/p
/+n/6f/p/+n/6f/q/+r/6f/p/+v/7P/s/+z/7P/s/+z/7P/s/+3/7f/t/+3/7f/t/+3/
6//s/+z/7P/u/+7/7v/u/+7/7v/u/+7/7v/u/+7/7v/u/+7/7v/u/+7/7v/u/+7/7v/s
/+7/7v/s/+v/6//r/+r/6v/q/+r/7P/s/+z/6//r/+z/7P/r/+n/6f/p/+j/6v/q/+v/
6//p/+n/6f/o/+n/6v/r/+z/6v/q/+n/6f/p/+n/6f/p/+v/6//r/+v/5//o/+r/6v/q
/+r/6P/o/+j/6P/o/+j/6P/o/+j/6P/o/+j/6f/p/+n/6v/q/+r/6v/r/+v/6//r/+v/
6f/r/+v/6v/s/+z/6//r/+r/6v/s/+3/7//w//H/8P/w//H/8f/v/+z/7P/s/+3/7v/v
//D/8P/u/+3/6//p/+n/6P/n/+f/6P/o/+j/6P/o/+f/5//n/+n/6f/p/+n/6P/n/+X/
5P/k/+T/5P/l/+b/5//o/+n/5//n/+f/5//m/+X/4//d/9v/4//1/wcAIwBHAG8AmAC+
AN0A6QDdALYAgABEABEA8//f/9P/2f/h/+T/5//r/+//8v/1//X/9P/x//D/7v/u/+7/
7//v/+7/7v/u/+7/7v/u/+//7//v//D/8P/w//H/8f/v/+//8P/w//D/8f/x//H/8f/x
//L/8v/y//L/8v/y//T/9P/0//X/9f/0//P/8v/0//T/9P/0//b/9//3//j/9v/2//b/
9f/3//f/9//4//b/9//3//f/9//3//j/+P/4//n/+f/6//r/+v/7//v/+//8//3//f/7
//z//v///wAAAQACAAUABAAEAAQABwAIAAkACgAKAA0ADgAQABEAEQATABQAFQAYABkA
GwAcAB4AIQAhACIAIQAiACMAJAAmACcAKgAsACoAKgArACsAKwArACoAKQAoACYAJQAi
AB4AHAAYABUAEwARAA4ACgAHAAUAAgAAAP///f/7//n/+f/4//f/9P/y//H/8f/w//D/
8f/x//L/7//v//D/8P/v/+//7//v//D/8P/w//D/7//u/+3/6//s/+3/7v/v/+3/7f/t
/+z/7P/t/+3/7f/v/+//7//v/+7/7v/t/+3/7//w//D/8P/w//D/8P/w//D/8f/x//H/
8f/x//H/8f/x//L/8v/y//T/9P/0//T/8v/y//L/8v/0//T/9P/0//b/9v/2//b/9f/0
//P/8v/0//L/9P/0//L/8f/x//H/8P/w//D/8P/y//L/8v/x/+//8P/w/+//8f/x//H/
8P/w//D/8f/x/+//7//v/+7/8P/w//D/8P/u/+7/7f/t/+//7//v/+//7f/t/+3/7f/t
/+3/7f/t/+//7v/u/+7/7f/t/+3/7f/t/+//8f/v//D/7//u/+3/7P/s/+z/7P/s/+7/
7v/u/+7/7P/s/+z/7P/v/+//7//w/+7/7v/u/+//7//v/+//7//v//H/8f/w/+7/7v/t
/+3/7//w//P/9f/0//T/9P/y//L/8//z//H/8P/w//D/8f/x//H/8f/w//H/8f/w/+//
6//q/+n/6f/q/+r/6v/q/+r/6f/p/+n/6f/p/+n/6f/p/+n/6P/o/+j/6P/o/+n/6//r
/+v/6//r/+v/6//r/+j/5f/h/93/4f/t/wMAGwA5AF8AiQC0ANgA8QD5AOcAvACCAEgA
FwD5/+v/6f/t/+//9v/7//v/+//6//n/+f/4//f/+P/2//b/9v/1//X/9P/0//b/9v/2
//b/9f/1//X/9v/2//b/9//3//n/+f/6//r/+P/5//n/+f/7//v//P/8//7//v/+//7/
/v/+//7///8AAAAAAAAAAAAAAAAAAAAAAAABAAEAAgAEAAQABAADAAMAAwADAAQABgAH
AAcABwAFAAUABgAGAAgACQAJAAoACgAKAAsACwALAAwADQANAA8AEAASABMAEQARABEA
EwAWABYAFgAZABoAGwAcABwAGwAcAB4AHwAiACUAJwApACgAKQArACwALgAxADEAMgA0
ADYAOAA6ADkAOQA7ADwAPQA+AEAAQQA/AD8APgA9ADoAOAA3ADQAMgAwACwAKQAlACMA
IAAcABsAGQAWABQAEQAPAA0ACwAMAAwADAAKAAgABwAHAAYAAwADAAIAAgACAAMABQAG
AAQAAwACAAEAAgACAAIAAgACAAIAAgABAAEAAQABAAEAAwADAAMAAgACAAMAAwADAAMA
AwADAAMAAgACAAEAAQABAAIAAgACAAQABAAEAAQAAgADAAMAAwADAAMAAwADAAMABAAE
AAQABAAEAAQABAAEAAQABAAEAAIAAgACAAIABAAEAAQABAAEAAQABAAEAAIAAAACAAIA
AgABAAEAAQAAAAAAAAAAAAAAAAAAAP////8AAAAA///9//3//f/8//z//P/9//3//f/9
//3//P/8//z//P/8//z//P/7//v/+//7//v/+//7//v/+//7//n/+f/5//n/+//6//r/
+v/7//v/+//7//n/+f/5//n/+//7//r/+v/5//n/+f/5//j/+v/6//r/+v/4//j/+P/4
//j/+P/4//j/+v/6//r/+v/6//n/+P/4//r/+v/6//v/+//7//v/+//7//3//f/8//7/
/v/9//3//P/8//7///8AAAAAAAD+//7///////3/+v/6//r/+//9//3//f/8//n/+f/4
//f/9//2//X/9f/0//T/9P/0//T/8//z//P/9f/1//X/9f/z//P/8v/y//L/8v/y//P/
8//z//P/8//z//P/8//z//T/8f/r/+f/6//5/wsAIwBDAG0AlwDCAOQA/QABAe8AwgCG
AEoAHQAFAPf/8//3//v//P/9/wEABwAIAAUAAwACAAEA/v/8//z//P///////v/+//7/
/v/+//7/+//7//v//P/9//7/AAABAAAA//////7/AAABAAEAAQADAAMABAAEAAQABAAE
AAQABgAGAAYABwAHAAYABQAEAAUABgAHAAgABgAHAAcACAAKAAoACgAJAAsACwALAAwA
CgALAAsACwAMAA0ADwAQAA4ADwAPABAAEgASABMAEwATABQAFQAVABMAFAAWABcAGQAZ
ABkAGwAaABoAGgAdAB4AHwAgACAAIgAkACcAKQApACsALAAtAC4ALwAxADIAMgA1ADUA
NgA6ADwAPgBAAEEAQQBDAEQAQwBCAEIAQQBCAEMAQwBDAEAAPgA9ADoAOgA4ADQAMQAv
AC0AKgAmACIAHwAbABgAGQAXABUAEwATABIAEQAOAAwACwALAAoACgALAAsADAAJAAkA
CgAKAAkACQAJAAkACAAIAAgACAAIAAgACAAHAAkACQAJAAkABwAHAAcABgAGAAcABwAH
AAcABwAHAAcACAAIAAcABwAJAAoACgAKAAkACAAHAAYACAAJAAkACQAHAAcABwAHAAcA
CAAIAAgACAAIAAgACAAGAAYABgAGAAgACAAIAAgACAAIAAgACAAIAAgACAAIAAgABgAI
AAgABgAFAAUABQAEAAQABAAEAAIAAgACAAEAAQACAAIAAQABAAEAAQAAAP7//v//////
AQABAAEAAAD+//7//v/+//7//v/9//3//f/9//3//f/7//v/+//7//v/+//7//v/+//6
//r/+v/7//v/+//7//n/+v/4//j/+P/4//j/+P/4//j/+P/4//j/+P/2//b/9v/2//n/
+f/5//r/+P/4//j/+f/5//n/+f/5//v//f/9//z/+v/6//n/+f/6//r//P/9/wAAAAAA
AP7//P/9//3/+//6//r/+v/7//v/+//7//r/9//3//b/9f/1//T/8//z//L/8v/y//L/
9P/z//P/8//x//H/8f/x//H/8f/w//D/8P/w//D/8f/x//H/8f/x//H/8f/x//H/8P/t
/+v/6f/p//H/AQATACkARwBtAJYAugDVAN8A0wC0AIIASAAZAP3/6f/j/+f/7f/w//f/
+//7//z//f////z/+f/5//j/+f/6//v/+//6//r/+f/4//f/9v/3//f/9//4//j/+P/5
//n/+f/5//r/+v/5//n/+P/3//n/+f/6//r//P/8//z//P/7//r/+f/5//z//P/8//z/
+v/6//r/+v/8//3//f/+//7//v/+//3//f/9//3//v/+//////////////8AAAAA/v//
////AAABAAIABAAFAAQABAAEAAMABQAGAAgACQAJAAkACQALAAsACgAJAAsADwARABMA
FAATABQAFgAXABkAGwAcAB0AHAAdAB8AIAAgACMAIwAkACYAKAAqACwALAArACwALAAu
AC4ALwAvADEAMQAwAC8ALAAqACkAJgAmACQAIAAdABkAFwAUABAADwANAAoACAAFAAMA
AQD//////v/9//r//P/7//v/+v/4//f/9f/0//X/9f/2//b/9f/1//X/9f/0//T/9P/0
//L/8v/y//H/8f/x//H/8f/x//H/8f/w//L/8//z//P/8//z//P/8//2//b/9f/1//T/
9P/z//L/9P/0//T/9P/0//X/9f/1//X/9f/1//X/9//4//j/+P/3//b/9f/0//b/9v/2
//b/9P/0//T/9P/0//T/9P/0//b/9v/2//b/9P/y//T/9P/2//X/9f/1//T/9P/0//T/
9P/0//T/8//x//L/8v/x//H/8f/x//D/8v/y//P/8//x//H/8f/w//D/8P/w//D/8f/y
//L/8//y//H/8P/v//D/8f/y//P/8f/x//H/8f/x//D/8v/y//L/8v/y//L/8v/y//L/
8v/y//L/8v/y//L/8v/y//P/8//z//T/9v/2//b/9//1//X/9f/1//f/+f/5//j/+P/4
//f/9//2//b/+P/5//v//P/9//z/+//7//r/9//2//b/9v/3//n/+f/5//j/9v/1//P/
8f/w//D/8P/x//D/8P/w//D/8P/v/+//7//x//H/8f/x/+//7//u/+7/7//w//H/8//x
//H/8f/x//H/8f/x//H/8v/x/+//6f/n/+v/+/8RACsASwBxAJwAxADhAO8A5wDGAJAA
VgAlAAUA7f/j/+f/7f/w//X/+f/9/wAAAwABAAAA/f/8//r/+v/6//v/+//6//r/+v/6
//r/+v/5//n/+f/6//z//P/9//3/+//7//z//P/+//////////3//f/+//7//v/+//7/
/v/+//7//v////7//v/+//7///8AAAEAAgAAAAEAAQACAAIAAgACAAEAAwADAAMABAAC
AAMAAwADAAUABQAGAAYABAAFAAUABgAIAAgACQAJAAsADAANAA0ADAAMAA0ADQAPAA8A
DwARABIAEgASABUAFAAVABYAFgAYABoAHQAfACAAIQAhACEAIwAlACgAKgAqAC0ALQAu
ADEAMgAzADQANwA3ADkAOgA4ADgAOQA5ADoAOwA7ADsAOQA2ADQAMAAvAC4AKwApACUA
IwAgABwAFwAVABIAEAARAA8ADQALAAkACAAHAAQABgAFAAUABAADAAMAAgACAP////8A
AAAAAQABAAEAAQD+//7//v/+//7//v/+//3///////////8BAAEAAQAAAAIAAwADAAMA
AwADAAMAAwACAAIAAQABAAMABAAEAAQABAAEAAQABAAEAAUABQAFAAUABQAFAAUABQAG
AAYABgAIAAgACAAIAAcABgAFAAQABQAGAAcACAAHAAYABQAEAAYABgAGAAYACAAGAAgA
CAAGAAUABQAFAAYABgAGAAYABAAEAAQAAwAFAAYABgAFAAUABQAFAAQABAAEAAUABQAF
AAUABQAEAAQABAAEAAQABAAEAAMAAwAFAAUABQAFAAUABQAFAAUABQAFAAUABQADAAIA
AgACAAMAAwADAAMAAwADAAMAAwADAAMAAgACAAMABQAFAAYABQAEAAMAAgAEAAQABAAE
AAYABgAGAAYABAAEAAQABAAHAAcABwAIAAgACAAIAAkABwAHAAcABwAJAAsACwAKAAoA
CgAJAAkADAAMAA4ADwAOAA4ADgAMAAwADQANAAsACwAMAA0ADwAOAA0ADAAKAAsACwAK
AAkABwAGAAUABQAGAAYABgAGAAYABQAFAAUAAwADAAMAAwAFAAUABAAEAAQABAAEAAUA
BQAFAAUABQAHAAcABwAHAAQA///7//n///8NACEAOwBZAH0ApQDQAPQADQERAfsAzgCW
AFoALQARAAMAAwAJAA0AEgATABUAFwAYABcAFQASABEAEAAOAA4ADgAPAA8ADgAOAA4A
DgAOAA4ADwAPAA8AEAAOAA4ADwAPABEAEQASABIAEAARABEAEQARABEAEgASABQAFAAU
ABQAEwASABEAEQAUABQAFAAUABQAFAAUABQAFAAVABUAFgAYABgAGAAXABUAFQAVABYA
FgAXABcAFwAZABkAGgAaABoAGwAbABwAHAAcAB0AHQAbABwAHQAdAB4AIAAjACUAIwAj
ACMAJQAmACYAJgApACwALQAuAC4ALwAwADIAMwA1ADcAOAA5ADoAOwA9AD4APgBBAEEA
QgBFAA==
         </WaveFormData>
      </LeadData>
      <LeadData>
         <LeadByteCountTotal>10000</LeadByteCountTotal>
         <LeadTimeOffset>0</LeadTimeOffset>
         <LeadSampleCountTotal>5000</LeadSampleCountTotal>
         <LeadAmplitudeUnitsPerBit>4.88</LeadAmplitudeUnitsPerBit>
         <LeadAmplitudeUnits>��V</LeadAmplitudeUnits>
         <LeadHighLimit>2147483647</LeadHighLimit>
         <LeadLowLimit>268435456</LeadLowLimit>
         <LeadID>V6</LeadID>
         <LeadOffsetFirstSample>0</LeadOffsetFirstSample>
         <FirstSampleBaseline>0</FirstSampleBaseline>
         <LeadSampleSize>2</LeadSampleSize>
         <LeadOff>FALSE</LeadOff>
         <BaselineSway>FALSE</BaselineSway>
         <ExcessiveACNoise>FALSE</ExcessiveACNoise>
         <MuscleNoise>FALSE</MuscleNoise>
         <LeadDataCRC32>1743930423</LeadDataCRC32>
         <WaveFormData>
BgAGAAYABgAGAAYABgAGAAQABAAEAAQABgAGAAYABgAGAAYABgAGAAQABAAEAAQABAAE
AAQABAAEAAQABAAEAAQABAAEAAQABgAGAAYABgAEAAQABAAEAAYABgAGAAYABAAEAAQA
BAAGAAYABgAGAAQABAAEAAQABAAEAAQABAAGAAYABgAGAAQABAAEAAQABAAEAAQABAAE
AAQABAAEAAIAAgACAAIAAwAEAAUABgAEAAQABAAEAAQABAAEAAQABgAGAAYABgAFAAQA
AwACAAQABAAEAAQABAAEAAQABAAEAAQABAAEAAQABAAEAAQABAAEAAQABAAEAAQABAAE
AAQABAAEAAQABAAEAAQABAAEAAQABAAEAAIAAgACAAIAAwAEAAUABgAGAAUABAADAAUA
BQAFAAUABwAHAAgACAAGAAcABwAHAAkACQAJAAkACQAJAAgACAAKAAoACgALAAsACwAN
AA4ADAAMAAsACwAOAA4ADAALAAkACQAKAAoACgAKAAkACQAKAAkABwAGAAUABQAFAAUA
BQAFAAQABAACAAIAAgACAAUABQAFAAUABgAGAAYABgAEAAQABAAEAAUABQAEAAQABgAG
AAQAAgAAAP7/+//5//7/CgAXACUAOABVAHQAkACnALcAuQClAIcAYwBCAC0AIQAcABoA
GAAZABsAGgAYABgAFwASAA4ADQAOAA0ADQANAAwACgAJAAgACgAKAAgACAALAAsACwAL
AAkACQAJAAoACgAJAAkACQALAAsADAANAAsACwALAAsACQAJAAkACQAJAAkACQAKAAwA
DAAMAAwACgAKAAsACwANAA4ADgAOAA4ADgAOAA4ADAAMAAwADQAQABAAEAAQABAAEAAQ
ABEAEAAQABAAEQARABEAEQARAA8ADwAQABAAEwAUABUAFQAVABYAFwAXABgAGAAZABsA
GgAaABoAGwAZABwAHAAdAB8AIgAjACQAJQAnACkAKQAoACkAKgArAC8AMQAxADMAMgAy
ADIAMwA0ADQANAA1ADMAMwAyADAAMgAxADAALQAtACsAKQAnACQAIQAeABsAGgAXABcA
FgARABAADgAMAAwADAANAA0ADAAMAAwACwAHAAYABQAEAAQABQAGAAcABgAFAAQAAwAF
AAQABAAEAAYABgAGAAYABQADAAIAAQACAAMABAAGAAUABAADAAIAAgACAAIAAgACAAIA
AgACAAIAAgACAAIAAQABAAEAAQD//////////wAAAQACAAMAAwADAAMABAABAAAA/v/9
////AAD//wAAAQABAAEAAQD//////////wIAAgACAAEAAAD///7//v//////AAABAP3/
/f/9//3//v/+//7//v/+//7//v/+//3//f/9//3////////////9//3//f/9////////
/////f/8//z//P/6//r/+v/6//z//P/6//r/+v/6//j/+P/4//j/+v/7//v/+//7//v/
+//7//n/+f/5//r/+v/6//v/+//6//n/+P/3//n/+//7//r/+P/4//j/+P/6//v//P//
/wAAAAAAAP///f/+//7//P/6//n/+P/4//j/+P/4//f/+f/4//f/9f/y//H/8f/x//H/
8f/x//D/7//u/+3/7P/s/+3/7f/t/+3/7P/s/+z/6v/q/+r/6v/o/+n/6f/o/+r/6v/q
/+r/6P/m/+T/4f/d/97/6P/1/wEAEAApAEQAYAB3AIcAjwCFAGsASQAoAAsA+f/w/+7/
8P/x//f//P/6//j/9//2//T/8//y//H/8f/x//P/8v/y//L/8f/w/+3/7P/u/+//8P/x
//H/8f/x//L/8v/x//H/8f/x//H/8v/z//P/8//z//P/8//z//P/8//x//H/8f/y//T/
9P/0//T/9v/2//f/9//2//b/9f/0//T/9P/0//T/8v/y//L/8//2//b/9v/2//j/+P/4
//n/9//2//X/9f/3//f/9//3//X/9f/2//b/+f/6//v/+//5//r/+//7//z//P/9////
AAAAAAAAAQD//wIAAgADAAYACAAIAAgABwAJAAsACwAMAA0ADgAPABMAFQAVABcAFwAW
ABUAFQAUABQAFAAVABcAFwAWABQAEgARABAADQANAAsACQAHAAMAAQD///3/+//3//b/
9P/0//T/8//y/+//7v/u/+3/7v/u/+7/7f/q/+r/6v/q/+n/6f/p/+n/6f/p/+n/6f/p
/+j/6P/o/+j/6P/o/+j/5v/l/+X/5f/n/+f/5//o/+r/6v/q/+r/6f/o/+f/5v/n/+j/
6f/q/+n/6P/n/+b/6f/p/+n/6f/p/+n/6f/p/+n/6f/p/+n/6//r/+v/7P/r/+r/6P/n
/+r/6v/o/+j/6f/p/+n/6f/p/+n/6f/p/+r/6v/q/+n/5//n/+f/6P/o/+f/5//n/+f/
5//n/+f/5//m/+X/5P/n/+j/6f/q/+j/5//m/+X/5//n/+f/5//l/+X/5f/l/+f/5//n
/+f/6f/o/+j/6P/o/+b/5P/m/+b/6P/o/+j/6P/m/+b/5v/m/+b/5//n/+f/6f/p/+n/
6f/o/+f/5v/m/+f/6P/q/+v/6//r/+v/6//r/+3/7f/s/+7/7v/u/+7/7f/t/+3/7//y
//L/8v/x//H/8v/y//D/7f/t/+3/7v/w//D/8P/v/+3/7P/r/+n/6v/p/+n/6f/p/+n/
6f/o/+j/6P/o/+j/6P/p/+n/6f/n/+b/5v/m/+j/6P/o/+j/5v/n/+f/5v/o/+j/6P/o
/+j/6P/o/+H/3f/e/+b/8/8DABYALwBKAGgAfwCNAJEAhwBrAEsALAATAAEA9v/y//T/
9//5//r/+v/8//v/+v/4//X/8//x//D/7//x//D/8P/w//D/8P/u/+7/7//v/+//7//x
//H/8f/y//H/7//u/+3/7//v//D/8f/v/+//7//v//H/8f/x//H/8//z//P/9P/z//L/
8f/w//H/8v/0//X/9f/2//b/9v/2//b/9v/2//j/+P/4//n/+P/4//j/+P/6//r/+v/7
//z//P/8//3//f/9//3//f/+////AQACAAEAAgADAAMAAwAEAAUABQAEAAQABQAHAAgA
CAAIAAkACgAOAA8AEQARABIAEQAQABMAFQAXABcAFgAXABgAGQAbAB0AHQAfACIAIgAi
ACMAIgAiACIAIwAlACUAJAAiACAAHwAeABsAGQAXABUAEwATABEADwANAAkABQAEAAIA
AgACAAEAAAD///7//v/9//z//P/8//v/+//8//3//v/8//v/+v/5//v/+//7//v/+f/4
//j/+P/4//j/+P/4//r/+f/5//n/9//3//f/+P/4//j/+P/4//j/+P/4//j/+P/4//j/
+P/6//r/+v/6//n/+f/5//n/+//7//v/+//7//v/+//7//v/+//7//z//P/8//v/+//8
//z/+v/6//v/+//7//v/+//7//v/+//6//r/+v/5//r/+//8//7//f/7//r/+f/4//n/
+v/7//r/+v/6//r/+v/6//r/+v/7//v/+//7//n/+f/5//n/+//7//v/+//5//n/+f/5
//n/+P/4//j/+f/6//v//P/7//r/+f/4//r/+v/6//n/+f/5//n/+f/3//n/+v/6//r/
+v/6//r/+P/4//j/+P/4//n/+f/5//n/+f/5//n/+f/5//n/+v/8//z//f/9//z/+//6
//n/+//9//3//P/8//z//P/8//3//f/9////AgACAAIAAQAAAAAA///8//3//f/9//7/
/v/+//7//f/7//r/+f/3//j/9//3//f/9f/1//X/9P/0//T/9P/0//b/9//3//f/9f/0
//T/9P/2//b/9v/2//T/9f/1//T/9f/2//f/+P/2//b/9P/x/+3/7v/4/wcAGQAuAEkA
ZgCCAJkAqQCtAJ8AgwBjAEIAKQAZABAADAAKAAkADQAQABAAEAALAAYABAD//wAA////
///////+//7//v/8//z/+v/6//3//f/9//3/+//7//v//P/8//v/+//7//3//f/+////
/f/9//3//f/9//3//f/9/////////wAA/v/+//7//v8AAAAAAQABAAAAAAD///7/AAAA
AAAAAAAAAAAAAAABAAIAAgACAAIABAAEAAQABQAFAAQAAwADAAUABQAFAAUABQAFAAYA
BgAFAAYABwAHAAkACgALAAsACgAKAAsADQAOAA4ADgAPAA8AEgASABMAEgAUABQAFAAW
ABkAHAAdABwAHQAeAB8AIQAjACMAJQAmACYAJgAnACoAKgAqACsAKwArACoAKAAoACcA
JgAjACEAHwAdABsAFwAVABMAEQAPAAsACgAIAAgACAAHAAYAAwACAAIAAQACAAIAAgAB
AAAAAAAAAAAA/v/9//z/+//+////AAABAAAA/v/9//z//v/+//7//v/+//3//f/9//v/
+//7//z//v/+//7//v/8//z//P/8//z//P/8//z//v/+//7//v/9//3//f/9////////
/////f/9//3//f////////8AAAAAAAD//////v/+//z//P////////////3//f/9//3/
/v/+//7//f////////8AAP7//f/9//3//P/9//7////+//7//v/+//7//v/+//7//f/9
//3//f/9//3//f/9/////////////v/9//z/+//9//z//P/8//z//P/8//z//P/8//z/
/P/+//7//v/9//v/+//7//v/+//7//z//P8AAP3//P/6//r/+v/6//v//P/9//7//f/9
//z/+//9//3//f/9//3//f/9//7//v/+//////8BAAEAAQABAP//AQABAAAAAAAAAAAA
AAADAAMAAwAFAAUABAADAAEAAQACAAIAAAD///////8AAAAAAAAAAP//AQAAAP///f/6
//n/+f/5//v/+//7//r/+v/6//r/+v/6//v/+//7//v/+v/6//r/+v/6//r/+v/6//v/
+//6//j/+P/4//j/+P/4//b/8f/v//T/AAAPAB8ANgBTAHIAjgClAK8ArQCZAHcAUQA0
AB8AEwAQABAADgAPAA8AEAAOAAwACQAIAAYAAwAEAAMAAwADAAIAAAD///7///8AAP//
AAABAAEAAQABAP///////wAAAQABAAIAAwACAAEAAQABAAMAAwADAAMAAQABAAEAAQAB
AAEAAQACAAQABAAEAAQAAwACAAIAAQADAAQABAAEAAYABgAGAAYABAAEAAQABQAIAAgA
CAAIAAYABgAGAAcACgAKAAoACwAKAAkACAAHAAkACQAKAAoADQAOAA8ADwAOAA4ADgAN
AA8AEAASABUAFAAUABQAFQATABYAFgAXABoAHAAcABwAHQAfACEAIQAiACMAJAAlACUA
JwAnACkAKgAqACoAKwAuAC4ALgAvAC4ALQArACgAKgApACgAJQAlACMAIQAfABwAGQAW
ABMAEwAPAA4ADAAIAAgABwAGAAcABgAGAAUAAwACAAEA//8AAAAAAAAAAAAAAQACAAMA
AgABAAAA//////7//v/+/wAAAAAAAAAAAAD////////9//3//f/+//z//P/8//z//f/+
////AAD+//7//v/+//7//v/+//7/AQABAAEAAQD//////////////////////f/9//3/
/v8AAAAA/////wIAAgAAAAAA//////////////////////7//v/+//3//f/9//3//v8A
AP////////z/+//6//n/+//8//3//v/8//z//P/8//v/+//7//v//f/9//3//f/9//3/
/f/9//v/+//7//v/+//6//r/+v/6//r/+v/6//z//P/6//j/+v/6//r/+v/6//r/+v/6
//r/+v/7//v/+//7//v/+//7//n/+f/5//r/+v/6//v/+//9//3//f/9//v//f/9//z/
+v/6//r/+v/8//3//v8BAAAAAAAAAP///f/+//7//P/7//v/+//8//r/+v/6//n/+//6
//n/9//0//P/8//z//X/9f/1//T/9P/0//T/9P/y//P/8//z//X/9P/0//T/8//y//H/
8P/x//P/9P/0//P/8v/x//D/8P/u//D/7//t/+z/8P/7/wcAGgAzAFIAbgCFAJMAlwCJ
AGsARwAmABMABwAAAP7/AAD/////AAD+//7/AQACAAAA/f/5//f/9v/1//X/9P/0//T/
9f/2//X/9v/2//X/9P/z//H/8f/x//L/9P/z//P/8//y//H/8f/x//L/8//0//X/8//z
//P/8//1//X/9f/2//j/+P/4//j/9//2//b/9f/1//b/9v/2//T/9P/0//T/9f/2//f/
+f/6//r/+v/6//j/+P/4//n//P/8//z//f/8//v/+v/5//v/+//8//z//f/+///////9
//7//////wIAAgADAAUABAAEAAQABQAHAAoACgALAAoADAAMAAwADAANAA4ADQAOAA8A
EAARABMAFQAVABcAGAAYABgAGQAcABwAHAAdABoAGQAXABQAFQAVABUAEwAQAA0ACgAH
AAYABQAEAAMAAQD9//z/+v/1//T/8v/w//D/8P/x//H/7//u/+3/6//r/+z/7f/u/+v/
6//r/+v/6f/p/+n/6f/r/+r/6v/q/+r/6v/q/+r/6v/p/+n/6f/n/+f/5//o/+j/6P/o
/+j/6P/o/+j/6P/m/+b/5v/m/+j/6P/o/+j/6f/p/+n/6f/p/+n/6f/p/+v/6//r/+v/
6v/p/+j/6P/o/+j/5//n/+r/6v/o/+j/6f/p/+n/6f/p/+n/6f/p/+j/6P/o/+f/6f/p
/+n/6v/o/+f/5//n/+X/5f/l/+X/6P/o/+j/6P/o/+j/6P/o/+f/5//n/+f/5f/l/+X/
5f/l/+X/5f/l/+f/5//n/+f/5f/k/+T/5P/m/+b/5v/m/+b/5v/m/+b/4v/i/+P/5P/l
/+b/5P/k/+T/5P/k/+X/5f/l/+X/5f/l/+X/5f/l/+X/5v/o/+j/6f/p/+f/5//n/+f/
5//p/+n/6P/q/+r/6v/q/+n/6f/p/+v/7v/u/+7/7f/v//D/8P/u/+v/6//r/+z/7v/u
/+7/7f/r/+r/6f/n/+b/5f/l/+X/5//n/+f/5v/k/+T/5P/k/+b/5//n/+f/5v/k/+P/
4v/k/+T/5P/k/+b/5//n/+b/5P/k/+T/5P/k/+T/4v/d/9n/3v/q//X/BQAeADkAVgBw
AIUAkwCPAH0AWwAzABYABQD3/+7/7v/y//H/8f/0//b/9v/3//b/9P/x/+//7f/s/+v/
7f/s/+z/7P/s/+z/6v/q/+v/6//r/+v/7f/t/+3/7v/s/+v/6//r/+v/6//s/+3/7//v
/+//7//t/+3/7f/t/+//7//v//D/7v/u/+7/7v/w//D/8f/x//H/8v/y//L/8P/w//D/
8P/w//D/8P/x//D/8P/w//D/8v/y//L/8//0//T/9P/1//X/9f/1//X/9//3//j/+P/4
//j/+P/3//j/+v/8//3//v/+////AQAAAAAAAAABAAMABgAGAAcABgAIAAgACAALAA0A
DwAPABIAEwAUABUAFAAVABQAFQAXABgAGQAbABwAHAAcAB0AGwAbABoAGAAYABcAFgAT
AA8ADQALAAkACAAHAAYABQADAP///v/8//j/+P/3//b/9f/0//T/8//y//L/8v/x//H/
8v/z//T/8f/x//H/8f/x//H/8f/x//H/8P/w//D/7v/u/+7/7v/v/+//8P/x/+//7//v
//D/8P/w//D/8P/y//L/8v/y//D/8P/w//D/8f/y//P/9P/z//P/8//z//X/9f/1//X/
8//z//P/8//z//P/8//0//X/9v/2//f/9//2//P/8v/1//X/9f/1//f/9//3//f/9v/2
//b/9f/3//f/9//4//b/9f/1//X/9f/1//X/9f/4//j/+P/4//b/9v/2//b/9//3//f/
9//3//f/9//3//X/9f/1//X/9f/1//X/9f/z//L/8v/y//T/9P/0//T/9P/0//T/9P/y
//L/8v/x//L/8//0//X/9P/z//P/8v/0//X/9f/1//T/8v/y//L/8v/0//T/9P/0//L/
8//z//P/8//z//P/8//1//X/9f/2//T/9P/1//X/9f/1//X/9f/3//n/+f/4//b/9v/2
//b/+P/5//r//f/9//z/+//5//n/+v/6//j/9//3//f/+P/4//j/+P/3//n/+P/3//X/
8v/x//H/8f/z//P/8//y//L/8v/y//L/8P/x//H/8f/x//D/8P/w//D/8P/w//D/8v/z
//P/8v/y//L/8v/y//D/8P/s/+n/6f/y//7/DQAhADgAVQByAIoAnwCpAKMAjQBrAEcA
LAAXAAsACAAIAAgACQANAAwACAAGAAMAAgAAAP3//v/9//3//f/7//r/+v/6//z//P/6
//r/+//7//v/+//7//v/+//8//3//f/+/////f/9//7//////////////wEAAQABAAEA
AQABAAEAAgAEAAQABAAEAAIAAgADAAMABQAGAAYABgAGAAYABgAGAAQABAAEAAUABwAI
AAkACgAIAAgACAAJAAwADAAMAA0ADQANAA0ADQANAA0ADgAOABEAEgATABMAEQASABMA
EwAWABYAFwAZABoAGgAaABsAGQAcABwAHQAfACIAIwAkACQAJQAmACUAKAApACoAKwAt
AC8ALwAxADAAMAAwADEAMwA0ADUANwA2ADUAMwAwADAALwAuACsAKwApACcAJQAiAB8A
HAAZABgAFQAVABQAEAAQAA8ADgAOAA4ADwAPAA0ADAALAAkACAAIAAgACAAJAAkACQAJ
AAgABwAGAAUABgAGAAcACAAIAAgACAAIAAgABwAHAAcABwAHAAcACAAGAAYABgAGAAgA
CAAIAAgACAAIAAgACAAGAAYABgAGAAkACQAJAAkABwAHAAcABwAJAAkACQAJAAkACQAJ
AAoACgAKAAkACQAMAAwACgAKAAoACQAIAAcACQAJAAkACQAKAAoACgAJAAcABwAHAAgA
CAAHAAcABwAFAAUABQAFAAQABAAEAAQABAAEAAQABAADAAMAAwADAAMAAwADAAMAAQAB
AAEAAQABAAEAAQABAAMAAgACAAIAAgACAAIAAgACAAIAAgACAAAAAAAAAP//AQABAAEA
AQABAAEAAgACAAAA////////AQABAAIAAgAAAP7/AAACAAIAAgACAAIAAgABAAAA///+
//7/////////AQABAAEAAQD///////8AAAIAAgADAAMAAQABAAEAAQABAAMAAwACAAIA
AgACAAIAAQABAAEAAwAGAAYABgAFAAMABAAEAAIAAQABAAEAAgAEAAQABAADAAIAAAD+
//v//P/7//v/+//7//v/+//6//r/+v/6//r//P/9//3//f/7//r/+v/6//z//P/8//z/
+v/7//v/+v/8//z//P/8//z/+v/2/+//8f/6/wYAFQApAEQAXwB8AJgAqQCvAKsAkwBv
AE0AMgAjABsAFgAUABQAEwATABQAFgAWABEADAAKAAkABgAFAAUABQAHAAYABgAGAAYA
BgAEAAQAAwADAAMAAwAGAAcACAAKAAkABwAGAAUABgAHAAkACwALAAsACwALAAkACQAJ
AAkACgALAAwADgAMAAwADAAMAA4ADgAPAA8ADQAOAA4ADgAQABAAEAAQABIAEgASABMA
EgASABIAEgATABQAFQAXABgAGAAYABkAGQAZABkAGQAbABsAHAAcABwAHAAcABsAHQAe
AB8AHwAgACAAIQAjACQAJAAkACUAJwAqACoAKwAsAC4ALgAuAC8AMQAzADMAMgAzADQA
NQA4ADsAPAA/AD4APgA+AD8APwA+AD0APQA+AD8APwA+ADwAOwA6ADcANwA1ADMAMQAx
AC8ALQArACgAIwAhAB4AHgAeAB0AHAAbABoAGgAZABcAFgAVABMAFAAUABQAFAATABMA
EwATABMAEwATABMAEwASABIAEgASABIAEgASABQAEwATABMAEQARABEAEgASABIAEgAS
ABIAEgASABIAEAAQABAAEAASABIAEgASABEAEQARABEAEwATABMAEwATABMAEwATABEA
EQARABIAFAAUABMAEwASABIAEAAQABMAEwATABMAEwATABMAEwAUABQAFAATABMAEwAT
ABQAEgARABEAEQAPAA8ADwAPAA4ADgAOAA4ADgAOAA4ADgANAA0ADQANAAsACwALAAsA
CwALAAsACwALAAsACwALAAkACAAIAAgACAAIAAgACAAGAAYABgAGAAgACAAIAAcABwAH
AAcABwAFAAUABgAGAAIABAAEAAQABAAEAAIAAgACAAIAAgADAAMAAwADAAMAAwADAAUA
BQAFAAYABQAEAAQAAwADAAMAAwADAAUABwAHAAYABAAEAAQABAAHAAcABwAJAAoACgAK
AAkABwAIAAgABgAFAAUABQAGAAYABgAGAAUABQAEAAMAAQD+//3//f/9//v/+//7//r/
+//8//3//v/9//3//P/7//v/+v/6//r/+v/6//r/+v/6//v/+//6//r/+v/6//r/+P/0
//b/9f/z//b/AAALABkAKgBDAF4AegCPAJcAlQCJAG0ARwAsABkACwAGAAYACAALAA0A
DgAMAAoACQAIAAQAAQACAAEAAQABAAEAAAAAAAAA///+//v/+v/7//v/+//7//v/+//7
//z//f/9//7////+//3//f/9//v/+//7//v//P/9//7////8//v/+v/6//z//P/8//z/
/P/8//3//f/9//7//v/+//7//v/+//7//P/8//z//f8AAAAAAAAAAP7//v/+////AAAA
AAAAAQABAAEAAQABAP////8AAAAAAwAEAAUABQADAAQABQAFAAUABAAEAAUACQAKAAsA
DQAKAAwACwALAA4AEAAQABAAEAARABIAEQASABMAFAAVABkAGwAbAB0AGwAaABkAGQAc
ABwAHAAdAB8AHwAeABwAHAAbABoAFwAXABUAEwARAA0ACwAJAAcABQABAAAA/v/6//r/
+f/4//n/+P/4//f/+P/4//j/9//1//T/8//y//P/8//z//P/9f/1//X/9f/1//T/9P/0
//T/9P/0//T/8v/x//H/8f/x//H/8f/y//T/9P/0//T/9P/0//T/9P/2//b/9v/2//T/
9P/0//T/9//3//f/9//1//X/9f/1//b/9//4//n/9//3//f/+P/2//b/9f/1//j/+P/2
//b/9f/1//X/9f/3//f/9//3//j/+P/4//f/9f/1//X/9v/4//f/9//3//P/8//z//P/
9P/0//T/9P/2//b/9v/2//P/8//z//P/9P/1//b/9//2//X/9P/z//P/8//z//P/9f/0
//T/9P/z//L/8f/w//P/9P/1//b/9P/0//T/8//z//P/9P/2//b/9v/2//T/9P/0//T/
9P/1//X/9f/3//f/9//3//X/9f/1//b/9//4//r/+//6//n/+P/3//n/+//7//r/+v/6
//r/+v/5//n/+f/7//3//v///////f/+//7//P/7//v/+//8//7//v/+//3//P/6//j/
9f/1//X/9v/3//X/9f/1//T/9v/2//b/9v/2//f/9//3//X/9P/0//T/9v/2//b/9v/2
//f/9//2//b/9v/2//b/+P/2//T/8f/r/+7/+P8HABcAKgBFAGIAfgCVAJ8AnwCPAHEA
TQAyAB0ADQACAAIABAAFAAcACAAKAAwADQAKAAYAAwACAAEAAQABAAMAAgACAAIAAAAA
AP7//v///////////wEAAQABAAIAAAD///////8BAAEAAgADAAMAAwADAAMAAwADAAMA
AwAFAAUABQAGAAQABAAEAAQABgAGAAcABwAHAAgACAAIAAYABgAGAAYABwAIAAkACwAL
AAoACQAIAAkACgALAA0ADAAMAAwADQAPAA8ADwAPABEAEQASABIAEQASABMAEwAUABYA
GAAZABgAGAAZABsAHAAcABwAHQAfACIAIgAjACIAJAAkACQAJgApACwALQAsAC0ALgAv
ADMANQA1ADcAOAA4ADgAOQA6ADoAOgA7AD0APQA8ADoAOAA3ADYAMwAyADEAMAAvAC0A
KwApACcAIwAfAB4AHAAcABwAGwAaABcAFgAWABUAFgAWABYAFQAUABQAFAAUABMAEwAT
ABMAFQAVABUAFQATABIAEgASABQAFAAUABQAFAATABMAEwATABMAEwAUABYAFgAWABYA
FgAWABYAFgAWABYAFgAWABYAFgAWABYAFQAVABUAFQAWABcAGAAZABcAFwAXABcAGQAZ
ABkAGgAcABwAGwAbABsAGgAXABYAGAAZABoAGwAZABkAGQAZABoAGgAaABkAGgAbABwA
HgAdABsAGgAZABgAGQAaABsAGgAaABoAGgAaABoAGgAaABsAGwAbABsAGQAZABkAGQAb
ABsAGwAbABkAGQAZABkAGwAaABoAGgAcABwAHAAcABoAGgAaABoAGgAaABoAGQAbABsA
GwAbABsAGwAcABwAHAAbABsAGwAbABsAHAAcABwAHgAeACAAHwAeAB0AHAAeAB4AHgAe
AB4AHwAfAB8AHQAdAB0AHQAeAB8AIAAiACIAIgAjACMAIQAhACEAIQAjACUAJQAkACQA
JAAkACQAJwAnACcAKQAoACgAKAAnACcAKAAoACYAJgAnACgAKgAoACgAKAAnACcAJgAl
ACMAIgAhACEAIQAjACMAIwAiACQAJAAkACQAIwAjACIAIQAjACIAIgAiACIAIgAiACIA
JAAlACUAJAAkACQAJAAkACIAHgAaABkAGwAkADIAQwBVAGgAgwCiAL4A0QDbANEAuQCZ
AHUAWABHAD0APAA8AD4APwA/AD4APgA8ADkANgAyADEAMAAvAC8ALwAxADAAMAAwADAA
MAAuAC4ALwAvAC8ALwAtAC0ALQAuAC8ALwAwADEALwAvADAAMQAzADMAMwAzADMAMwAz
ADMAMQAxADEAMgAzADQANQA2ADQANAA1ADUANwA4ADgAOAA4ADgAOAA4ADgAOAA4ADkA
OgA6ADoAOgA8ADwAPAA9ADwAPAA8AD0APwA/AD8APwA/AD8AQABAAEMARABFAEUAQwBE
AEUARQBGAEYARwBJAEsATABNAE8ATQBQAFAAUQBUAFYAVgBWAFcAWQBbAFsAXABdAF4A
XwBhAA==
         </WaveFormData>
      </LeadData>
   </Waveform>
</RestingECG>
