# Supplementary material for: Detection of Left Atrial Enlargement Using a Convolutional Neural Network-Enabled Electrocardiogram
Source: Front Cardiovasc Med. 2020 Dec 17;7:609976. doi: 10.3389/fcvm.2020.609976 (PMC7773668; doi:10.3389/fcvm.2020.609976)
Supplement: Supplementary file 4 [file Data_Sheet_4.ZIP › normal3/1802032277_1872_0000001U.XML]

<?xml version="1.0" encoding="Windows-1252"?>
<!DOCTYPE RestingECG SYSTEM "restecg.dtd">
<RestingECG>
   <PatientDemographics>
      <PatientID>1802032277</PatientID>
      <PatientAge>67</PatientAge>
      <AgeUnits>Years</AgeUnits>
      <Gender>Female</Gender>
      <PatientLastName>linyueling</PatientLastName>
   </PatientDemographics>
   <TestDemographics>
      <DataType>Resting</DataType>
      <Site>1</Site>
      <AcquisitionDevice>MAC55</AcquisitionDevice>
      <Status>Unconfirmed</Status>
      <Priority>Normal</Priority>
      <AcquisitionTime>09:37:26</AcquisitionTime>
      <AcquisitionDate>08-20-2016</AcquisitionDate>
      <CartNumber>1</CartNumber>
      <AcquisitionSoftwareVersion>009C</AcquisitionSoftwareVersion>
      <XMLSourceVersion>MAC5000 v1.0</XMLSourceVersion>
   </TestDemographics>
   <RestingECGMeasurements>
      <VentricularRate>82</VentricularRate>
      <AtrialRate>82</AtrialRate>
      <PRInterval>156</PRInterval>
      <QRSDuration>92</QRSDuration>
      <QTInterval>384</QTInterval>
      <QTCorrected>448</QTCorrected>
      <PAxis>22</PAxis>
      <RAxis>42</RAxis>
      <TAxis>45</TAxis>
      <QRSCount>13</QRSCount>
      <QOnset>227</QOnset>
      <QOffset>273</QOffset>
      <POnset>149</POnset>
      <POffset>200</POffset>
      <TOffset>419</TOffset>
      <ECGSampleBase>500</ECGSampleBase>
      <ECGSampleExponent>0</ECGSampleExponent>
   </RestingECGMeasurements>
   <Diagnosis>
      <Modality>Resting</Modality>
         <StatementCount>3</StatementCount>
         <LabelText>12SL ��ϳ���</LabelText>
      <DiagnosisStatement>
         <StmtFlag>ENDSLINE</StmtFlag>
         <StmtText>�������</StmtText>
      </DiagnosisStatement>
      <DiagnosisStatement>
         <StmtFlag>ENDSLINE</StmtFlag>
         <StmtText>�������� T ���쳣</StmtText>
      </DiagnosisStatement>
      <DiagnosisStatement>
         <StmtFlag>ENDSLINE</StmtFlag>
         <StmtText>�쳣 ECG</StmtText>
      </DiagnosisStatement>
   </Diagnosis>
   <Waveform>
      <WaveformType>Rhythm</WaveformType>
      <WaveformStartTime>0</WaveformStartTime>
      <NumberofLeads>8</NumberofLeads>
      <SampleType>CONTINUOUS_SAMPLES</SampleType>
      <SampleBase>500</SampleBase>
      <SampleExponent>0</SampleExponent>
      <HighPassFilter>16</HighPassFilter>
      <LowPassFilter>150</LowPassFilter>
      <ACFilter>NONE</ACFilter>
      <LeadData>
         <LeadByteCountTotal>10000</LeadByteCountTotal>
         <LeadTimeOffset>0</LeadTimeOffset>
         <LeadSampleCountTotal>5000</LeadSampleCountTotal>
         <LeadAmplitudeUnitsPerBit>4.88</LeadAmplitudeUnitsPerBit>
         <LeadAmplitudeUnits>��V</LeadAmplitudeUnits>
         <LeadHighLimit>2147483647</LeadHighLimit>
         <LeadLowLimit>268435456</LeadLowLimit>
         <LeadID>I</LeadID>
         <LeadOffsetFirstSample>0</LeadOffsetFirstSample>
         <FirstSampleBaseline>0</FirstSampleBaseline>
         <LeadSampleSize>2</LeadSampleSize>
         <LeadOff>FALSE</LeadOff>
         <BaselineSway>FALSE</BaselineSway>
         <ExcessiveACNoise>FALSE</ExcessiveACNoise>
         <MuscleNoise>FALSE</MuscleNoise>
         <LeadDataCRC32>1475738247</LeadDataCRC32>
         <WaveFormData>
7P/s/+z/7P/v//D/8f/y//H/8P/v/+7/7v/u/+7/7v/v//D/8f/y//D/8P/w//D/8v/y
//L/8v/w//D/8P/w//L/8v/y//L/9P/0//T/9P/2//b/9v/2//b/9v/2//b/9v/2//b/
9v/0//T/9P/0//f/+P/5//r/+v/6//r/+v/6//r/+v/6//z//P/8//z//P/8//z//P/+
//7//v/+//7//v/+//7/AAAAAAAAAAD+//7//v/+/wAAAAAAAAAAAgACAAIAAgAAAAAA
AAAAAAAAAAAAAAAAAAAAAAAAAAAAAAAAAAAAAAMABAAFAAYABQAEAAMAAgACAAIAAgAC
AAIAAgACAAIAAAAAAAAAAAACAAIAAgACAP///v/9//z//v/+//7//v/8//z//P/8//7/
/v/+//7//v/+//7//v/+//7//v/+//7//v/+//7/AAAAAAAAAAD+//7//v/+//7//v/+
//7//v/+//7//v/+//7//v/+//z//P/8//z//v/+//7//v/+//7//v/+//3//P/7//r/
/P/8//z//P/6//r/+v/6//j/+P/4//j/+P/4//j/+P/6//r/+v/6//j/+P/4//j/+f/6
//v//P/7//r/+f/4//j/+P/4//j/9v/2//b/9v/4//j/+P/4//j/+v/4//j/+P/4//j/
+f/6//v//P/9//3/////////AAABAAMABgAHAAgACAAIAAsADQAPAA8AEQARABMAEwAQ
AA8AEAANAAsADAAMAAsACAAHAAUAAwD///7/+//5//v/+P/3//f/9f/0//P/8//0//T/
8v/y//T/9P/0//P/8//z//P/8//y//L/8P/w/+7/7v/t/+3/7//w//D/8f/0//L/8//v
/+v/6//t/+z/7P/u//X//v8CAAMAGAA1AEoAYQB8AJUAqACzALMApQCKAGsAUABCADcA
LgAqACMADwD3/+b/2f/V/9v/3v/f/+b/6//t//L/9f/v/+z/8f/v/+3/7//v/+//7//t
/+3/7f/t/+7/7//x//L/8f/w/+7/6//s/+3/7//w/+7/7//v/+//8v/y//L/8v/y//L/
8v/z//H/8f/x//H/8v/y//T/9P/0//T/9P/0//b/9v/1//X/9//3//f/+v/5//f/9f/0
//X/9f/2//b/+P/7//z//P/5//n/+f/5//v/+//7//3//f/9//z//P/9//3//f/+//z/
/P/8//7//v/8//z//P8BAAEAAAAAAAAAAAAAAAEAAgACAAMABQAEAAMAAgABAP//////
//7/AAACAAIAAgACAAMAAwACAAEAAQACAAIABAAFAAcABQAFAAUABQADAAUABgAGAAYA
BQAEAAMAAQD///7//v/9//7//v/+//3//f/9//3//f/9//3//f/9/////v/+/////v/9
//z/+//9//z//P/9///////+//7//v8AAAAA/v////7//P/7//3//v/+//7/////////
///9//3//f/7//v/+//8//z//P/8//v/+v/6//v/+//7//z//P/8//v/+f/6//r/+v/6
//r/+f/5//n/+P/4//j/+v/6//v/+//5//j/9v/4//j/+P/3//f/+P/4//j/+f/4//f/
9v/1//f/9v/2//b/9v/2//b/9v/2//b/9v/2//j/9v/2//b/9v/2//j/+f/6//v/+//9
//////////////8AAAIAAwAEAAQABwALAA4AEQAPAA0ACwALAA0ADQANAA8ADAALAAsA
CgAHAAQAAwABAP3/+//6//f/9//3//T/8//0//X/9f/1//X/9v/2//T/8v/y//L/8v/x
//H/8f/x//H/8v/y//D/8v/y//L/8f/z//T/9P/z//L/8v/x/+//9f/z//H/7//u//D/
8P/z//z/BAANAB4AMQBGAF8AegCNAJ4AqQCpAJUAdgBZAEIANAAnACAAHgAVAAEA7f/c
/9H/0f/b/+D/4f/m/+3/7//y//f/+f/0/+//6//v/+//7//v/+//7//v/+//7//t/+3/
7v/u//H/8v/y//H/7//v//D/8P/u/+//7//v//H/8v/z//T/8//y//H/8f/y//P/9P/1
//L/8v/0//T/9P/0//T/9P/2//b/9f/1//X/9f/1//j/+P/3//b/9v/1//X/9v/2//b/
+f/6//r/+f/5//n/+f/7//v/+//9///////+//7//f/9//3//v/8//z//P/+/////v//
/wAAAgABAP///v///wAAAQADAAEAAAAAAAEAAQABAAEAAQABAAEAAQAAAAAAAgACAAIA
BAAFAAUABAADAAMABAAEAAQABQAHAAUABQAFAAUAAwABAAIAAgACAAAAAAAAAP//AQAA
AAAA//8AAAAAAAD///3//f/9//3/+//7//v/+//9//z//P/9//z/+//6//n/+v/6//v/
/f/9//3//P/8//z//v/+//z/AAAAAP/////9//7//v/+/////////////f/9//3/+//9
//3//v/+//7//v/9//z//P/9//3//f/8//z//P/7//n/+v/6//r/+v/6//n/+f/7//r/
+v/6//j/+P/5//n/+f/4//b/+P/5//r/+v/7//j/+v/6//j/+v/6//r/+v/4//j/+P/4
//j/+P/6//j/+v/6//r/+v/5//n/+f/5//f/+f/7//v//f/9//3//v8AAAEAAgACAAAA
AwAFAAcABwAHAAcACQALAAsACwANAA0ADQAOAA4ADQAKAAkABwAEAAEA///7//v/+//4
//f/+P/5//n/+f/3//j/+P/2//T/9P/0//T/9f/1//X/9f/0//T/8//w//H/8v/z//P/
8f/y//L/8f/x//L/8v/x//X/8//t/+v/7v/0//b/9//8/wIACQAWACcAOABLAGAAdQCE
AI8AlQCLAHQAVQA+AC4AHwAWABoAFwAHAPX/5P/T/9H/3f/m/+H/4v/p/+//9P/1//P/
8v/x//H/8//x//H/8f/x//P/8//z//P/8f/x//L/8v/1//b/9v/1//H/8f/y//L/9P/1
//X/9f/0//T/9P/0//b/9v/2//f/+f/5//n/+f/2//b/+P/4//j/+P/4//j/+P/4//f/
9//5//n/+f/8//z/+//6//r/+f/5//r/+v/6//3//v/+//3//f/9//3//f/9//3////9
//3//P/8//7///8AAAIAAgACAAIABAADAAAA///+/wIAAwADAAQABAAEAAQABQAFAAQA
BAAFAAUABQAFAAUAAwADAAMAAgACAAQABAAEAAQABQAFAAQABAAFAAcACAAFAAUABgAD
AAMAAwADAAEAAQACAAIAAgACAAIAAgABAAMAAgACAAEA/v/+//7//f////////////3/
/f/9//3//f/8//z//f/9//3//f/9/wAAAAABAAMAAgABAP///v/+/wAAAAD+//7//v/9
//3/+//8//z//P/+////AAABAAEAAQABAP///////wAAAAACAAIAAQAAAP7/////////
/P/8//z/+//8//7///8AAP7//v/9//3//f/8//z//P/8//z//f/9/////v/8//7//P/8
//v/+//8//z//v/+//7//v/8//z//P/8//z//P/+//z//P/8//z//P/7//v/+//7//v/
/f//////////////AAACAAMABAAEAAIABQAHAAkACQAJAAkACwALAAsACwANAA0ADQAO
AA4ADwAMAAsACQAFAAMAAgD///3//f/6//n/+//7//r/+f/7//z//P/6//j/+P/4//j/
9//3//f/9//1//b/9v/0//X/9v/3//f/9f/2//b/9f/z//T/9P/z//P/9f/5//3/9v/w
//b/+/8AAAgAEwAcACcAQABbAGgAdQCIAJEAjwCDAGwAUwA+ACwAHwAeABwAFQAFAPP/
4P/X/93/4f/k/+X/6P/t//X//P/5//P/9P/3//f/9//1//X/9f/1//f/9//3//f/9//3
//j/+P/5//r/+v/5//f/9//4//j/9v/3//f/9//6//r/+v/6//n/+P/3//f/+v/7//z/
/f/6//r//P/8//v/+v/5//j/+//8//z//f/7//v/+//+//z/+//6//r/+//7//z//P/6
//3//v/+//3//f/9//3//f/9//3//////////v/+/wAAAQACAAQAAwACAAEAAgACAAAA
AAAAAAEAAQAAAAAAAgACAAIAAwADAAIAAgADAAEAAQABAAEAAwADAAMAAgAAAAIAAgAC
AAQABQAFAAQAAgABAAEAAAACAAMABQADAAMAAwADAAEAAQACAAIAAgAEAAQABAADAAIA
AAD///3///8AAAEAAQABAAEAAQABAP///////////f/8//z//f///////////////v/+
////AQABAAAAAAD+/wAAAAD+/wAAAAD/////AQACAAIAAgABAAEAAQABAAEAAQABAP//
AQABAAIAAgABAAAA/v/8////AQACAAMAAQAAAP///f///wAAAAAAAP7//v/9//3////+
//7//v/8//z//f/9/////v/8//7//v/+//3//f/8//b/+v////7//f/8//v/+v/4//j/
+P/4//n/+v/9//z/+//6//n/+P/7//v/+//7//v//f//////AAABAAIABAADAAMAAwAC
AAMABwAKAA0ACwALAAsADQANAA0ADQAPAA0ADQAOAA4ADQAKAAkABwADAAEAAAD9//3/
/f/6//n/+f/5//j/9//4//r/+//6//j/+P/4//j/9//3//f/9//5//r/+v/4//b/9v/2
//X/8v/y//H/7//y//T/9f/1//f/9f/v//H/9P/y//b//f8AAAAACQAaACkAOgBPAGIA
cQCIAJkAnQCVAIAAYwBMADwALQAkACIAHQARAP//7v/f/9n/3f/i/+X/6v/v//P/9P/v
//X//P/3/+//8//1//X/9f/1//P/8//z//P/9f/1//b/9v/2//b/9f/z//T/9f/3//j/
9v/3//f/9//3//b/9f/0//b/9v/2//f/9//3//f/9//0//T/9v/2//j/+P/4//j/+v/6
//n/+f/5//n/+f/8//r/+f/4//j/+f/5//r/+v/4//v//P/8//v/+//7//v/+//7//v/
/f/9//3//P/8/////////wAA/v/+//7/AAACAAAAAAAAAAEAAQAAAAAAAgACAAIAAwAD
AAIAAgADAAEAAQABAAEA/////////v/+/wAAAAAAAAEAAwAEAAQAAgABAAEAAAAAAAEA
AwABAAEAAQABAP//AQACAAIAAgACAAIAAgABAAEAAAAAAP///v/+//7//f//////////
/////////////f/8//z//f///////////////v/+//////////7//v/9/wAAAQAAAAEA
AAD+//3//f/+//7//v8BAAEAAQABAP////////3//v///wEAAgACAAIAAQAAAP/////+
//3//f/+/////////wAAAAAAAP///v/8//v/+//6//r/+v/8//z//f/9//3//P/6//z/
+v/6//n/+f/4//j/+P/5//3//v/9//z/+//6//n/+P/3//b/9//4//v/+v/8//z//P/8
//v/+//7//v//f///wEAAQABAAEAAQACAAIAAwAEAAQABgAJAAsADQALAAsACwANAAsA
CwALAA0ACwALAAwADAAJAAYABQADAAEA///+//v/+f/5//b/9f/3//f/9v/1//X/9v/2
//T/9P/0//T/9P/x//H/8f/x//P/9P/0//L/8P/w//D/7//x//L/8v/x//H/8v/y//H/
7//x/+//8f/y//D/8P/1/wIACAANAB4AMwBAAFMAbACDAJYAowClAJkAegBdAEgANgAn
ACQAIgAbAA0A9//i/9n/2f/f/+b/6f/s/+3/7//u/+//7//w//H/8f/v/+//7//v/+//
7//v/+//7//x//H/8v/y//P/9P/0//P/8f/x//L/8v/y//P/8//z//P/8v/x//D/8f/y
//P/9f/1//X/9f/1//T/9P/2//b/9v/2//b/9v/2//b/9f/1//X/9f/1//j/+P/3//b/
9v/2//f/+f/6//n/+//7//r/+f/5//n/+f/7//v/+//9//z/+//5//j/+//7//v//P/8
//z//P/+//z/+v/6//r//v//////AAD///7//f/9/////v/+////////////////////
///+//7/AAAAAAAA//////7//P/8//3///8AAP7///8BAP///////////f/9//7//v/+
//7//v/+//3//f/8//z/+//6//r/+v/5//v/+//7//v/+f/5//n/+f/7//r/+v/7//n/
+f/5//n/9//2//b/9//7//v/+v/6//r//P/8//r/+v/6//n/+f/7//z//P/8//v/+//7
//v/+//7//v/+f/6//v//f/+//z//P/7//r/+P/5//n/+f/6//r/+v/5//f/+P/4//j/
+//8//z//f/8//r/+f/4//b/9v/3//f/9//2//T/9v/4//j/9//3//r/+P/4//j/+P/4
//f/9v/1//T/9v/2//j/9v/4//j/+P/4//n/+f/5//n/+//9///////9//3//f/+/wEA
AwAFAAYABgAJAAsADQALAAsACwANAAsACwALAA0ACQAJAAoACgALAAgABwAFAAIA///9
//n/+P/5//f/9//1//X/9P/z//P/9P/0//L/9P/0//T/9P/z//P/8//z//P/9P/0//L/
9P/0//T/8//1//b/9v/1//P/8v/w/+3/7//x/+3/6//u/+7/7v/1//z/AAAFABAAHwA2
AE0AZAB9AJIApwCvAKkAlgB7AF4ASAA5AC4AKAAnACMADwD0/9//2f/Z/97/4//o/+n/
7f/y//P/8//0//P/8//z//L/8f/w/+//8f/x//H/8f/z//P/9P/0//L/8v/x/+//7v/v
//H/8v/0//X/9f/1//X/9P/z//L/9P/0//T/9f/z//P/8//z//T/9P/2//b/9v/2//b/
9v/4//j/9//3//f/9//3//r//P/7//r/+v/5//n/+v/6//n/+//7//r/+f/5//n/+f/7
//v/+//9//v/+//6//r/+//7//v//P/+//7//v8AAAIAAAAAAAAAAQABAAAAAAD+//7/
/v////3//P/8//3//v///wAAAQABAAEAAQAAAAAAAgACAAIAAQABAAAA/v//////AAAA
AAIAAwAFAAMAAgABAAAA/f/+/wAAAQACAAAAAAAAAP//AQAAAAAA///+//7//v/9//3/
/f/9//3//v///wAAAQAAAP7//f/9///////////////+//7///8BAAEAAAAAAPz//v/+
//z//P/8//v/+//9//7//v/+/////////////f/9//3/+//7//v//P/8//z//P/7//r/
+P/5//n/+f/6//r/+v/5//f/+P/4//j/+v/6//n/+f/4//b/9f/0//b/9v/3//f/+f/4
//b/+P/y//b/9v/2//b/9v/2//T/9P/0//T/9v/2//j/9v/4//j/+P/4//j/9//2//X/
9//5//v/+//7//v/+//8/wAAAQACAAIABAAHAAkACwAIAAcABgAHAAgACQAKAA0ACwAL
AAwADAAKAAYABAABAP///f/8//n/+f/5//b/9f/1//X/9P/z//P/9P/0//L/8P/w//D/
8P/x//H/8f/x//H/8v/y//D/7//u/+3/6//t/+7/7v/t/+7/8P/x//H/7//t/+v/6//s
/+7/8P/1//r//P8HABYAJQA2AE0AaAB9AI4AmwChAJUAeABbAEIANAApAB4AGAAXAAkA
9f/i/9H/z//X/97/3f/i/+n/7f/w//P/8f/u/+//8f/v/+//7//v/+//7//v/+//7//v
/+//8P/w//H/8v/y//H/7//v//D/8P/w//H/8f/x//T/9P/0//T/8v/y//L/8//1//X/
9f/1//T/9P/2//b/9P/0//T/9P/2//b/9f/1//f/9//3//r/+v/5//j/+P/1//X/9v/2
//T/9//4//j/+P/5//r/+//5//n/+f/7//3//f/8//z//f/9//3//v8AAAAAAAACAAAA
/v/+//7/AgADAAMABAAAAP7//P/7//z//P/9////AQABAAEAAQD////////+//7/AAAA
AAAAAgADAAMAAgABAAEAAgACAAAAAQADAAEAAQABAAEA//8BAAIAAgACAAEAAAD///3/
/f/8//z/+//6//r/+v/5//n/+f/5//n/9//3//f/9//5//j/+P/5//j/9//2//X/9//2
//b/9//3//f/9v/2//T/9v/2//T/9//4//j/+f/4//j/9//2//f/9//3//f/+f/5//n/
9//3//f/+P/4//j/+P/3//b/9P/1//X/9f/2//b/9v/1//P/9P/0//T/9P/0//P/8//z
//L/8v/y//T/9P/1//X/9f/y//L/8v/y//L/8v/y//L/8v/y//L/8v/0//T/9v/0//L/
8v/y//L/9f/1//X/9f/z//P/8//x//P/8//z//T/9//5//v//P/7//3//v//////////
/wEAAwADAAMABQADAAMABAAEAAMAAAD///3//P/7//v/+f/2//X/8f/v//H/8f/w/+//
7//w//D/7v/w//D/8P/w/+7/7f/s/+v/6//s/+z/6v/q/+r/6v/p/+v/7P/s/+v/6//s
/+z/6//r/+v/6//r/+j/7P/y//P/9P/+/wkAFAAlADYASQBiAHUAgACLAJEAhQBuAE0A
MgAgABkAFAAUABEAAQDr/9T/y//T/9v/2P/b/+b/6//r/+r/6//t/+z/5//n/+v/6//r
/+v/6//r/+v/6//r/+v/6//s/+z/7f/u/+7/7f/r/+v/7P/s/+3/7//w//H/8f/w/+//
7v/w//D/8P/x/+//7//v/+//7v/u//D/8P/x//L/8//0//X/9P/y//H/7//v/+//8v/0
//P/8v/y//H/8f/y//L/8v/1//b/9v/1//X/9f/1//X/9f/1//f/+P/5//n/+v/6//n/
+P/4//n/+v/7//7//f/6//n/+P/9//3//P/8//z//P/8//3//f/8//z//f/7//v/+//7
//v/+//7//r//P/+//7//v/8//3//f/8//3//f/+//7//P/9/////f/7//v/+//5//r/
/P/9//7//f/8//v/+f/6//r/+//7//z//P/8//v/+v/5//j/9//5//n/+f/5//b/9P/z
//P/9P/1//b/9//3//b/9v/3//v/+//6//r/+P/6//r/+P/6//r/+f/5//v//P/8//z/
+//7//v/+//6//n/+P/1//j/+f/7//z//P/8//v/+v/5//n/+P/3//j/+P/4//f/9//4
//j/+P/4//j/9//3//X/9P/0//T/9v/2//f/9//z//b/+P/2//T/8v/y//L/8v/z//T/
9f/2//X/9P/1//L/8v/y//L/8v/1//X/9f/1//X/9//5//n/9//3//f/+P/6//v//P/8
//r//f///wEAAgADAAQABwAFAAUABQAHAAcABwAIAAgABQACAAEA///+//3//f/7//f/
9//0//P/8//z//L/8f/x//L/8v/w//D/8P/w//D/7f/t/+3/7f/v//D/8P/u/+z/7P/s
/+v/6//s/+z/6//r/+z/7P/r/+3/7f/r/+v/7v/s/+r/7//4/wAACwAcAC0ARABZAGgA
fQCUAJsAkwCDAGwAUQA8AC4AJQAgAB4AHQANAO3/1P/T/93/3//a/9v/4P/p/+//8v/z
//P/8P/r/+v/8f/v/+3/6//p/+r/6//s/+3/7P/r/+v/6v/t/+7/7v/t/+v/6//s/+z/
7P/t/+3/7f/v//D/8f/y//H/8P/v/+//7f/t/+3/7f/t/+7/8f/y//D/8P/w//D/8v/y
//H/8f/x//H/8f/0//T/8//y//L/8//z//T/9P/x//P/8//y//L/8//0//X/9f/1//X/
9//3//f/9v/2//f/9//3//j/+P/4//j/+v/8//r/+v/6//v/+//6//r/+P/4//j/+f/6
//r/+//9//z/+//6//n/+//7//v/+v/4//r/+v/6//r/+//7//r/+//7//z//P/7//v/
/P/5//r/+//8//v/+//8//z//P/+//7//v/9//3//P/8//v/+P/4//j/9//5//n/+f/5
//n/+f/5//n/+f/4//j/+f/6//v//P/9//v/+P/2//X/+f/5//j/+P/2//j/+P/2//r/
+v/5//n/+f/6//r/+v/5//n/+f/5//v/+//7//n/+f/5//r/+v/6//r/+f/4//r/+//7
//v/+f/4//f/9f/2//j/+f/6//n/+P/2//X/9v/2//f/+P/1//T/9P/z//X/+v/6//j/
+P/4//j/9//2//X/9P/2//b/+P/2//b/9v/2//b/9v/1//T/8//0//f/+v/7//n/+f/5
//r//P/9//7//v/+/wEAAwAFAAcABwAHAAkACwALAAsADQANAA0ADgAOAA0ACgAJAAcA
BgAFAAUAAwD9//v/9v/z//X/9f/0//P/8f/y//L/8P/y//L/8v/y/+//7//v/+//8f/y
//L/8P/w//D/8P/v/+//8P/w/+//7//w//D/7//5//H/5//p/+z/7P/s//H/9P/8/wkA
EAAdADIASQBeAHcAjgCdAKMAnwCOAG8AUgA+AC8AJAAmACcAGQAHAPD/3f/Z/9//4P/f
/+D/5f/r/+z/7//1//b/7//r/+v/7P/t/+7/7//v/+//7//v/+7/7f/t/+z/7f/u/+7/
7f/t/+3/7v/u/+7/7//v/+//8v/y//L/8v/0//T/9P/1//L/8f/w/+//7//w//P/9P/0
//T/9P/0//P/8v/w/+//8P/x//L/9v/2//X/9P/0//X/9f/2//b/9f/3//f/9v/2//f/
+P/5//j/9//2//f/+f/5//j/+P/6//v//P/+//3//P/7//z//P/6//r/+v/9//3//P/8
//z//P/8//3//f/8//z//f////////////3//f/9//z/+v/8//z//P///wEAAgACAP//
//8AAAAA/////wAA/f/+////AAD/////AAAAAAAAAQACAAMAAwAAAP7//f/7//r/+v/6
//n/+//7//v/+//7//v/+//7//v/+v/6//v/+//7//v/+//5//j/+P/5//z//f/9//7/
+v/8//z/+v/6//r/+f/5//v//P/8//z//f/9//3//f/9//3//f/7//v/+//8//z/+v/6
//n/+P/2//f/9//3//f/+P/5//n/+//8//z//P/7//r/+P/3//f/9v/2//b/9//4//r/
+//3//T/+P/4//j/+P/4//b/9v/2//b/+P/4//r/+P/2//b/9v/2//f/9//3//f/9//5
//v/+//7//v/+//8////AQADAAQAAwAFAAYABwAKAAsADAAPAA4ADQAMAA0ADQANAA4A
DgANAAoACQAHAAYABQAFAAMA/v/9//n/9//3//f/9v/1//P/9P/0//L/8v/y//L/8v/z
//P/8//z//H/8v/y//D/8P/w//D/7//t/+7/7v/t/+3/7v/u/+3/7f/z//P/7f/u//D/
8v/3//z/AAANABwAKwBAAFcAbgCFAJwAqQCpAJsAggBjAEgANgApACQAJAAdAA0A+f/i
/9P/0//b/97/3//k/+v/7//y//X/9f/y/+//7//x/+7/7f/s/+v/7P/t/+7/7//x//H/
8v/y//X/9v/2//X/8v/x//H/8P/y//P/8//z//T/9P/0//T/9P/0//T/9f/1//X/9f/1
//L/8v/0//T/9P/0//T/9P/0//T/8//z//T/9f/2//r/+v/5//j/+P/2//X/9f/0//b/
+f/6//r/+v/7//z//f/8//v/+v/7//3//f/8//z/+//7//v//P/8//z//P/+/wAA/v/+
//7/AQABAAAAAAAAAAAAAAABAAEAAAAAAAEAAQABAAEAAQABAAEAAQAAAAEABAAFAAYA
BQAFAAQAAgABAAEAAgACAAQABQAHAAUABQAFAAUAAwABAAIAAgACAAIAAgACAAEAAwAC
AAIAAQD+//7//v/9//3//f/9//3////////////+//z/+//7//3//f/9//3//f/8//z/
/f///////v/+//z//v/+//z//v/+//3//f///wAAAAAAAAEAAQABAAEAAQABAAEA///+
//3//f/8//z//P/7//r/+//9//7////9//z/+//5//n/+v/6//r//P/8//v/+//7//r/
+v/6//z//P/9//r/+P/4//j/+P/6//r/+v/6//n/+P/5//b/9v/2//b/9v/4//n/+v/7
//z///8CAAMAAAD///7//v/9//3//f/8//7/AQADAAUACAAJAAoADQALAAsACwANAA0A
DQAOAA4ADwAMAAsACQAJAAcABgADAAAA///7//n/+f/5//j/9//1//b/9v/0//b/9v/2
//b/9f/1//X/9f/0//T/8//w//P/9P/1//X/9P/0//P/8f/w//D/7//t//X/8//z//X/
9P/w//D/9//+/wQACwASACMAOABJAF4AcwCEAI8AlQCNAHQAWQBEADAAHQAaAB4AFwAH
APn/5P/V/9P/2f/g/+X/5v/p/+//9P/1//P/8v/x//H/8f/z//P/8//z//P/8//z//P/
8f/x//L/8v/0//b/9//3//T/8//z//L/9P/1//X/9f/4//j/+P/4//j/+P/4//n/9//3
//f/9//0//T/9v/2//n/+v/7//z//f/8//r/+f/4//f/9v/4//r/+//8//7/+//7//z/
/P/6//3//v/+//3//f/9//3/+//7//v//f8AAAEAAQACAAEAAQABAAIAAAAAAAAAAgAD
AAIAAwAEAAQAAwABAAAAAQACAAMABQADAAIAAgADAAMAAwADAAMABgAHAAgACAAHAAgA
BwAGAAcACQAKAAoABgAFAAUABAAHAAkADAALAAoACQAIAAUABQAGAAYABgAIAAgACAAH
AAUABAAEAAMABAAEAAQAAwADAAMAAwADAAEAAQABAAEAAwACAAIAAwADAAMAAwADAAUA
BAAEAAUABQAFAAQABAADAAYABwAGAAcABgAEAAMAAwAEAAQABAAFAAUABQAFAAMAAwAD
AAEAAQABAAIAAgADAAQABAAEAAQABQAFAAUABAAEAAQAAwABAAIAAgACAAAAAAD/////
BQAEAA==
         </WaveFormData>
      </LeadData>
      <LeadData>
         <LeadByteCountTotal>10000</LeadByteCountTotal>
         <LeadTimeOffset>0</LeadTimeOffset>
         <LeadSampleCountTotal>5000</LeadSampleCountTotal>
         <LeadAmplitudeUnitsPerBit>4.88</LeadAmplitudeUnitsPerBit>
         <LeadAmplitudeUnits>��V</LeadAmplitudeUnits>
         <LeadHighLimit>2147483647</LeadHighLimit>
         <LeadLowLimit>268435456</LeadLowLimit>
         <LeadID>II</LeadID>
         <LeadOffsetFirstSample>0</LeadOffsetFirstSample>
         <FirstSampleBaseline>0</FirstSampleBaseline>
         <LeadSampleSize>2</LeadSampleSize>
         <LeadOff>FALSE</LeadOff>
         <BaselineSway>FALSE</BaselineSway>
         <ExcessiveACNoise>FALSE</ExcessiveACNoise>
         <MuscleNoise>FALSE</MuscleNoise>
         <LeadDataCRC32>745651516</LeadDataCRC32>
         <WaveFormData>
5v/m/+b/5v/n/+j/6f/q/+j/6P/o/+j/5v/m/+b/5v/n/+j/6f/q/+n/6P/n/+b/5//o
/+n/6v/o/+j/6P/o/+n/6v/r/+z/7P/s/+z/7P/q/+r/6v/q/+v/7P/t/+7/7P/s/+z/
7P/u/+7/7v/u/+7/7v/u/+7/7v/u/+7/7v/v//D/8f/y//L/8v/y//L/9P/0//T/9P/1
//b/9//4//j/+P/4//j/+//8//3//v/8//z//P/8////AAABAAIAAgACAAIAAgAEAAQA
BAAEAAcACAAJAAoACgAKAAoACgAIAAgACAAIAAoADAAOABAADgAOAA4ADgAOAA4ADgAO
ABAAEAAQABAADQAMAAsACgAMAAwADAAMAAoACAAGAAQABgAGAAYABgAEAAQABAAEAAQA
BAAEAAQAAgACAAIAAgACAAIAAgACAAIAAgACAAIAAgACAAIAAgACAAIAAgACAAIAAgAC
AAIAAAAAAAAAAAACAAIAAgACAP///v/9//z//v/+//7//v/+//7//v/+//3//P/7//r/
+v/6//r/+v/6//r/+v/6//j/+P/4//j/+P/4//j/+P/2//b/9v/2//j/+P/4//j/9v/2
//b/9v/2//b/9v/2//j/+P/4//j/+P/4//j/+P/4//j/+P/4//n/+f/4//j/+v/6//v/
+//+////AAAAAAIAAwADAAMAAgACAAIAAgAEAAQABAAEAAQABQAGAAYABgAHAAcABgAA
APz/9//y//P/9f/4//r/+P/4//j/+P/3//b/9P/x//P/8f/x//D/7//u/+3/7f/u/+//
8P/x/+//7//u/+3/7f/u/+7/7v/w//D/8P/w/+7/7v/t/+z/7P/t/+3/7f/v/+v/6v/o
/+n/6P/j/+L/5P/p//H/9f/0//P/AAAbADIARwBkAIIAmACmAKgAmwCNAHwAawBdAFEA
QQArABYABQD8//j/8P/u/+3/7//y//f/+P/4//j/9f/v/+3/8P/t/+v/7f/t/+3/7P/r
/+r/6v/r/+v/6v/q/+z/6f/n/+X/5P/n/+n/6v/r/+n/6f/p/+n/6//r/+v/6//t/+3/
7v/u/+3/7f/s/+v/7P/s/+z/7P/u/+7/7v/u/+7/7v/v/+//7f/t/+7/7v/s/+z/7P/s
/+//8P/y//T/8v/y//P/8//z//P/8//z//b/9//3//f/9//2//X/9P/2//f/+P/6//n/
+P/4//n/+//7//v//f8BAAEAAQABAP////8CAAIAAwAFAAYACQAIAAgACAAIAAcABwAI
AAgACgAMAAwADAAOAA4ADgAOABEAEQASABIAEAASABMAEwATABMAEwASABIAEwATABIA
EAAOAA4ADQAMAAwADAAMAA4ADQAMAAoABwAHAAgACAAGAAYABgAGAAYABQAFAAcABQAD
AAUABQAFAAUABQAFAAUABQAEAAMAAwAGAAYABQADAAMAAwACAAQABQAFAAUABQAFAAQA
BAABAAEAAQABAAMAAwADAAIAAQAAAP///f/9//3//f/8//z//f/9//r//P/9//3//P/8
//v/+//8//z/+v/4//r//f/9//v/+//6//j/9//2//f/+P/5//n/+//7//z//P/7//r/
+f/4//r/+P/2//b/9v/2//T/9P/0//T/9f/3//j/+P/6//r/+v/7//v//v///wAAAAAC
AAMAAwABAAIAAgACAAQABAAEAAQABgAGAAcACAAFAAQABAADAAQAAgAAAP3/+v/3//f/
+P/4//j/+P/4//j/+P/4//f/8//z//H/8f/y//H/8P/v//H/8f/x//H/8f/x//H/8P/t
/+3/7v/u//D/8P/w//D/8v/y//L/8f/u/+7/7//v//H/8f/x//D/8v/v/+j/5f/k/+b/
6//x//f//P8BAAwAHQA0AFMAcgCOAKgAtgC2AKUAkQCAAHMAZwBZAEUALwAcAA0ABAD6
//D/6v/t/+3/7P/z//r/+v/6//v/9f/v/+7/7//x//D/7//u/+z/7f/s/+z/7f/r/+r/
6v/s/+3/7f/t/+7/7f/t/+z/6//t/+3/7f/t/+v/6//r/+v/6//r/+z/7P/u/+//7//v
/+z/7P/s/+z/7f/u/+//8P/w//D/8f/x//H/8f/y//L/9P/0//T/9P/z//L/8v/y//T/
9P/1//X/9P/z//L/8f/z//X/9v/3//j/+P/4//j/+f/5//n/+v/6//r/+//9//3//f/9
////AQABAAEAAQADAAMABgAGAAUABQAEAAUABwAIAAkACgAJAAkACgAKAAoADAAMAAwA
DwAQABEAEgASABEAEQAQABIAFAAVABUAFQAVABUAFAAWABcAFwAWABgAFgAWABUAEQAQ
AA8ADgAQAA8ADgAMAAkACQAKAAoACgAKAAoACgAIAAcABwAJAAcABQAHAAcACQAJAAkA
CQAHAAcABgAFAAUACAAIAAcABwAHAAcABgAEAAUABQAFAAYABwAHAAgABwAHAAcABwAF
AAUABQAEAAQABAAEAAMAAQABAAEAAAACAAMAAwAAAAAAAQABAAAA/v/9//3//v8AAP7/
/P/+///////9//3//v/+////AAAAAAAAAAD///v//f/8//r//f/+////AAD+//7//v/+
//3//f/8//r/+v/6//r/+//9/wAAAQACAAIABAAFAAUABwAIAAgACAAGAAYABgAGAAYA
BgAHAAgACgAKAAsACwAIAAYABAABAPz/+f/5//r//f/+////AAAAAAAAAAD///v/+//5
//n/+P/3//b/9f/z//P/8//z//P/8//z//L/8//z//T/9P/0//T/9P/0//T/9P/0//P/
8f/w//D/7//y//P/9P/0//T/8f/q/+X/4P/k/+v/8f/1//r///8IABkAMgBPAG4AjACo
ALwAxAC7AKsAmACFAHcAZQBTAEUAMAAZAAgA+v/s/+j/7//1//L/9//+/wIABAD///n/
8//y//H/8f/x//H/8f/w//H/8P/w//H/8f/w//D/8v/y//H/8P/w//D/8f/x//H/8f/x
//H/8f/w/+//7v/t/+//8f/0//b/9P/1//X/9f/y//L/8v/y//T/9P/0//T/9P/0//X/
9f/1//X/9v/2//X/9P/z//L/9P/0//X/9v/4//j/+f/5//f/9//3//f/+v/7//v/+//8
//z//P/8/////////wAAAAAAAAEAAwACAAEAAAABAAQABQAGAAcABQAFAAgACAAIAAkA
CQALAA4ADgAOAA4ADQANAA4ADgAQABIAEgASABMAEgARABAADwAPABAAEAARABQAFgAX
ABkAGQAZABgAFgAXABcAFgAWABQAFAATABQAFAAUABQAEgARABAADgANAA0ADgAOABAA
EAAQABAADQALAAoACwAMAAsADgAPAA8ADwAPAA8ADgANAAsACQAJAAwADAALAAwADQAO
AA4ADAANAA0ADQAQABEAEQASAA4ADQAMAAsADQANAA0ADAAKAAoACgAJAAsACwALAAoA
DAANAA0ACgAKAAsACwAKAAoACQAJAAoACAAGAAQABgAFAAUAAwADAAQABAAFAAYABQAE
AAMAAQAJAAYABQAEAAMAAgACAAIAAgACAAQABQAFAAQAAgACAAIAAwAFAAgACQAKAAkA
CgAKAAkACwAMAAwADAAOAA4ADgAOAA4ADgAPABAADgAOAA8ADwAPAA4ADQALAAYAAwAD
AAQABgAGAAYABgAFAAQAAwABAP3//f/7//v/+//7//v/+//5//n/+f/5//n/+f/5//j/
+P/5//v//P/5//j/9//2//f/+P/5//n/+P/4//n/+f/3//f/9//2//j/9f/0//P/6v/o
/+//9//7/wIACwASACMARgBtAIYAogDEANQA1ADHALMAngCFAG8AXwBVAEEAIgATAAwA
/P/0//j/+//7//z//f8AAAoADgAFAPn/+f/6//f/9f/2//f/+P/4//f/9v/2//f/9f/0
//T/9v/2//X/9P/0//T/9f/1//X/9//3//f/9//1//X/9f/1//X/9f/2//b/+P/5//n/
+f/2//b/9v/2//T/9P/0//T/9f/2//j/+f/3//f/+P/4//j/+P/4//j/+P/4//n/+v/6
//r/+//7//n/+f/5//n/+v/7//v/+//+//7//v/+/////////wAA/v/+////AQADAAMA
AwAFAAYABQAEAAMABAAFAAkACgAKAAsACwANAAwADAAMAAwADQANAA4ADgAOABAAEAAQ
ABQAFAAUABQAEwARABAADgAPABIAFAAVABUAFQAVABQAFgAXABcAFgAUABIAEgARABAA
EAAQABAAEAAPAA4ADAALAAsADAAMAAoACgAKAAoACgAJAAkACwALAAkACwALAA0ADQAN
AA0ACwALAAoACQAJAAwADAALAAsACwALAAoADAANAA0ADQAPAA8ADgAOAA0ADQANAA0A
CwALAAsACgAKAAoACgAJAAsACwALAAoADAANAA0ACgAIAAkACQAIAAcABQAEAAQABQAE
AAMABgAFAAUAAwADAAQABAAFAAYABgAGAAYABQADAP//BAAGAAYABQAEAAMAAgAAAAAA
AAAAAAIAAwADAAIAAAAAAAAAAQABAAQABQAGAAYACAAJAAkACgAMAA0ADgALAAoACQAI
AAoACgALAAwADgAOAA8ADwAMAAoACAAFAAIA/////wAAAgACAAIAAgAAAAAAAAD/////
///9//3/+//5//f/9f/2//f/+P/5//f/9//3//b/9f/1//b/9v/2//b/9v/2//b/9v/2
//X/8v/y//P/8//0//X/9v/2//T/8//w/+//7P/s/+//9//9//z/AQAMAB8ANgBXAHYA
jgCwAMwA0gDJALUAngCJAHcAZQBXAEUALgAbAA4AAgD4//b/+f/9/wAAAQAGAAoAAgD3
//f/+//2//X/9//1//X/9f/0//H/8P/w//H/8//y//L/9P/0//P/8v/y//T/9f/1//X/
8//z//P/8//z//P/8//z//X/9f/2//b/9P/1//X/9f/y//L/8v/y//T/9P/0//T/9P/0
//X/9f/z//P/9P/0//b/9v/2//b/9P/0//X/9v/4//j/+f/5//n/+f/5//n//P/9//3/
/f/8//z//P/8//3//f/9//7//P/8//3///8AAAEAAgAFAAUABQAFAAUABQAFAAgACAAI
AAkACQALAAwADAAMAAwADAALAAsACgAMAA4ADgAOABEAEgATABQAEgARABEAEAAQABIA
EwATABMAEwATABIAFAAVABUAFAASABAAEAAPABAAEAAQABAADgANAAwACgALAAsADAAM
AAoACgAKAAoACAAHAAcACQALAAkACwALAAkACQAJAAkACwALAAoACQAJAAwADAALAAkA
CQAJAAgACgALAAsACwANAA0ADAAMAAkACQAJAAkACwALAAsACgAJAAgABwAFAAUABQAF
AAQABgAHAAcABAACAAMAAwACAAQAAwADAAQAAgAAAP7/AAABAAEA/////////v/+//7/
AAAAAAAA///9//3//v/+//7/AAD+//7//v/+//z//P/8//z//P/9//3//P///wAAAQAD
AAEABAAFAAYABgAIAAkACQAHAAgACAAIAAcABgAFAAQABgAGAAcACAAKAAoACwALAAgA
BAAAAPv/+//5//r//P/8//z//P/8//r/+v/6//n/9f/1//P/8//z//P/8//z//T/9f/2
//f/9P/z//L/8P/t/+3/7v/u//D/8P/w//D/7v/u/+7/7f/t/+7/8P/x/+//7//v/+7/
6v/t/+r/5//m/+b/6f/t//X/+P/7/wgAIQA6AFEAbACOAKwAvAC8AK8AmQCGAHUAZQBX
AEcALwAYAAsAAAD0/+7/8v/1//f/+v/9//7//v/6//X/8//x//D/7//v/+3/7f/t/+z/
7f/s/+z/7f/s/+r/6f/q/+z/6//q/+r/7P/t/+3/7f/r/+v/6//r/+n/6f/p/+n/6v/r
/+3/7v/s/+3/7f/t/+7/7v/u/+7/7P/s/+z/7P/q/+r/6//r/+3/7f/u/+7/7v/u/+7/
7v/u/+7/7//w/+7/7v/v/+//8f/x//H/8f/w//H/8f/x//L/8v/y//L/9P/1//b/+P/3
//b/9v/3//n/+f/5//v//f/9//3//f/8//v//f/8//3///8AAAMAAwACAAEAAAACAAMA
BQAGAAQABgAGAAYABgAGAAYABgAJAAkACgAKAAgACgALAAsACwALAAsACgAIAAkACQAI
AAgABgAGAAUABgAGAAYABgAEAAMAAgAAAAAAAQADAAQAAgACAAIAAgAAAP////8BAAEA
//8BAAEA//////////8AAAEAAQABAAEABAAEAAMAAQABAAEAAAACAAMAAwADAAAA///9
//z//f/9//3//f/////////+//z//P/8//v/+//7//v/+v/6//v/+//4//j/+f/5//j/
+v/5//n/+v/4//b/9P/2//f/9//1//X/9P/y//H/8P/z//T/9f/1//X/9P/0//T/9P/0
//T/9P/0//T/9P/1//X/9P/0//T/9P/1//b/+v/8//7//f/+//7//f///wAAAAAAAP7/
/v/+//7//P/8//3//v///wAAAgADAAEA/v/7//f/9v/z//P/9P/0//T/9P/0//L/8v/y
//H/7//v/+3/7f/s/+v/6v/p/+r/6//s/+3/7f/t/+3/7P/p/+n/6v/q/+v/7P/t/+7/
7f/s/+v/6f/p/+r/7P/t/+v/6//r/+r/6P/p/+T/4f/i/+D/5f/r//H/8v/3//7/DQAk
AD8AXAB4AJIAqACyAKsAmwCMAHsAawBdAEsANQAiABMABAD4/+7/7v/x//H/9P/5//r/
+v/4//H/7f/r/+r/6//t/+v/6//r/+r/5//m/+b/5//p/+j/6P/q/+j/5//m/+b/6P/p
/+n/6f/p/+n/6f/p/+j/5//m/+X/5//n/+j/6P/n/+f/5v/l/+f/6P/p/+r/6f/o/+f/
5v/o/+j/6f/p/+n/6f/q/+r/6P/o/+j/6P/p/+r/7P/u/+3/7P/s/+v/6//r/+v/6//u
/+//7//v/+//7v/t/+z/7v/v//D/8v/y//L/8//1//X/9f/1//f/9//3//f/9//5//n/
/P/8//r/+//7//3//v/+//7//v8BAAEAAgACAAAAAgACAAIAAwACAAEAAAADAAUACAAK
AAcACAAIAAcABwAHAAcABgAGAAcABwAGAAYABAAEAAMABAAEAAQABAACAAEAAAD+//v/
+//8//z//f/+////AAD+//3//f///wEA//8BAAEA/v/9//z/+//8//3//f/9////AgAC
AAEA/////////v/+///////////////+//7////////////9//3//f/8//z//P/8//v/
+//7//v/+v/8//3//f/6//j/+f/5//j/+P/3//f/+P/4//b/9P/2//n/+f/3//f/9f/0
//T/9P/u//T/9v/0//T/9P/0//T/9P/0//T/9v/3//f/9v/0//T/9P/1//P/9v/3//j/
+P/6//v/+//9//7//v/+//z//P/8//z//v/+////AAD+//7///////7//P/6//f/8v/v
/+//8P/x//L/8//0//T/9P/0//P/7v/t/+r/6f/p/+n/6f/p/+f/5//n/+f/5//n/+f/
5v/n/+f/6P/o/+b/5v/m/+b/5P/k/+T/4//i/+L/4//j/+T/5f/m/+b/5v/j/+D/3f/Y
/9j/3f/l/+f/6P/v//z/CwAeADcAWAB6AJYAqgCyAKcAjwB8AG0AYwBZAEUAMQAeAA0A
/v/y/+r/5v/n/+f/5v/p//L/9v/2//H/6//l/+b/5//l/+X/5f/l/+T/4f/g/+D/4f/j
/+L/4v/k/+b/5f/k/+T/4//j/+L/4f/j/+P/4//j/+P/4//j/+P/4f/h/+L/4v/i/+P/
4//j/+L/4v/i/+L/4//k/+X/5v/l/+T/5P/j/+X/5f/m/+b/5P/k/+T/5P/m/+b/5//o
/+j/6P/p/+n/6f/p/+n/6f/q/+v/6//r/+3/7v/v//D/7//t/+v/6v/s/+z/7f/v/+//
7//v//H/9f/1//X/9f/0//P/9f/0//T/9f/1//f/+f/6//v//P/7//v//P/8//z//v/+
//7/AAAAAAAAAAABAAEAAgACAAMABgAIAAkABwAHAAcABgAGAAcABwAGAAMAAAD///3/
/f/+////AAACAAEAAAD+//3//f/+//7//P/8//z//P/8//v/+//9//z/+f/6//n/+//7
//v/+//7//v/+v/5//v//v/+//3//////////v/7//v/+v/5//v//f/+/wAA/v/9//z/
+//7//v/+//6//r/+v/6//n/+P/3//b/9P/2//f/9//0//L/8//z//L/8P/v/+//8P/x
//D/7//y//P/8//x//H/8//w//D/9P/0//P/8v/x//D/8P/w//D/8P/w//H/8f/w/+7/
7v/u/+//8P/0//b/+P/3//j/+P/3//n/+v/6//r/+v/6//r/+v/6//r/+//8//z//P/9
//3//v/8//r/9//y/+//7//w//D/8P/w//D/8v/y//L/8f/v/+//7f/t/+r/6f/o/+f/
5//n/+f/5//p/+n/6f/o/+f/5//o/+j/5v/m/+b/5v/m/+b/5v/l/+T/5P/l/+X/5f/l
/+X/5P/i/+H/4P/b/9b/3v/p/+f/5//s//P//v8TAC4ASwBqAIgApgC6ALwArwCdAIgA
cQBhAFcARwAxABoABwD4/+j/4P/m/+n/5f/q//P/9P/0//L/7f/n/+X/5v/l/+X/4//j
/+P/4v/h/+D/4P/h/+L/4v/j/+b/5v/l/+T/5P/i/+P/4//j/+X/5f/l/+X/4//j/+P/
4//j/+P/5P/k/+T/5f/l/+X/5P/k/+T/5P/i/+L/4v/i/+P/5P/m/+f/5//n/+j/6P/n
/+b/5f/k/+b/5v/n/+j/6P/o/+n/6f/r/+v/6//r/+r/6//r/+v/7P/s/+z/7P/t/+3/
7f/u//D/8P/x//P/8f/x//H/8//z//P/8//z//X/9f/4//j/+P/5//n/+//8//z//P/8
//3//f/+//7//v8AAAAAAAACAAIAAgACAAQABQAHAAgABgAIAAkACQAJAAkACQAIAAYA
BwAHAAYABgAEAAQAAwADAAQABQAGAAQAAwACAAAA/////wAAAAD+//7//v/+//z/+//7
//3//f/7//3//f///////////wEAAQAAAP///v8AAP///f/9//3//f/8//7/////////
//////7//v/9//3//f/9//3//f/9//z//P/8//z/+//7//v/+//6//r/+//7//j/+P/5
//n/+P/6//n/+f/6//f/9P/x//L/9P/1//T/9f/1//b/+P/2//L/8v/y//L/8v/0//T/
9P/0//P/8//y//D/8v/y//L/8//x//T/9f/2//j/+v/7//v//f/+//7//v/8//z//P/8
//z//P/9//7//v/+//////8AAP7//P/5//b/8//z//T/8//y//H/8P/x//L/8//z//P/
8//x//H/7f/r/+n/5//o/+n/6v/r/+r/6f/o/+b/5v/n/+n/6v/o/+j/6P/o/+r/6v/q
/+n/5v/m/+f/5//n/+f/5//m/+r/5//g/93/3v/e/9//5f/r//L/+/8IAB0AOgBXAHAA
kgCwALgAtACnAJUAhABvAFsASwA5ACUAFAAHAPj/7P/s/+7/7f/v//D/8f/0//r/9v/v
/+3/7f/q/+n/7f/q/+n/6P/m/+X/5P/k/+X/4//i/+L/5P/m/+X/5P/k/+b/5//n/+f/
5v/l/+T/4//l/+X/5f/l/+P/4//k/+T/5v/n/+f/5//o/+j/6P/o/+f/5v/l/+T/5v/m
/+f/5//l/+X/5v/m/+j/6P/o/+j/6P/o/+n/6v/q/+r/6//r/+3/7f/t/+3/6//r/+r/
6f/r/+z/7f/u/+//7//v//D/8P/w//H/8//1//X/9f/3//f/9//3//f/9f/1//j/+P/6
//v/+//9//7//v/+//7/AQABAAIAAgABAAIAAQAAAAQABAAEAAQABgAHAAkACgAHAAgA
CAAHAAkACQAJAAgABgAHAAcABgAIAAYABgAFAAIAAgACAAIAAgABAAAA/v/9//3//v/+
//7//v/+//7//f/9//7/AQABAP//AQABAAAA///+//3//v/////////+/wAA///9//7/
//8AAAAA/v/////////9//3//P/8//3//f/9//3//P/7//r/+P/5//r/+//7//n/+f/5
//j/9v/3//f/9P/1//f/+P/4//j/9//3//j/+P/2//T/9v/1//X/8//z/+//8v/0//L/
8v/y//L/8v/y//L/8v/y//P/8//y//L/8v/y//P/8v/0//T/9P/1//j/+v/7//v//P/8
//z//P/8//z//P/8//z//f/+//z//P/9//3//v/+//7//f/4//X/9f/2//X/9P/z//L/
9P/0//T/8//x//H/7//v/+7/7f/s/+v/6f/p/+n/6f/p/+n/6f/o/+f/5//o/+j/5v/m
/+b/5v/n/+j/6f/p/+b/5v/n/+f/5//n/+f/5v/s/+f/3v/b/9z/3P/f/+X/6f/s//H/
+P8FABwANQBOAG4AjgCmAKwApwCXAIAAbQBdAE8APwAxACAACQD+//T/7v/u/+3/6//s
//H/9P/0//D/7f/v/+v/5v/l/+P/5f/l/+X/5P/j/+L/4v/j/+H/4P/g/+L/4//j/+P/
5P/i/+P/4//j/+X/5f/l/+X/4//j/+P/4//i/+H/4f/g/+H/4//k/+X/5P/k/+T/5P/m
/+b/5v/m/+P/4v/i/+H/4//j/+T/5P/m/+b/5v/m/+T/5P/l/+b/6P/o/+n/6f/p/+n/
6f/p/+j/6f/p/+n/6v/q/+r/6v/s/+3/7v/w/+7/7v/v//H/7//v/+//8f/x//H/8f/x
//P/8//2//b/9v/3//f/+f/6//r/+v/6//v/+//8//z//P/+//7//v8CAAIAAgACAAUA
BQAGAAYABAAGAAcABwAJAAkACQAIAAYABwAHAAYACAAGAAYABQADAAIAAQAAAAIAAQAA
AP7//////wAAAAD+//7//v/+//r/+f/5//v//f/7//3//f/7//v/+//7//3//f/8//v/
+//+//7//f/7//v/+//6//r/+//7//v//f/9//z//P/7//v/+//7//v/+//7//r/+v/6
//r/+f/5//n/+f/4//f/9//2//L/8//1//b/9v/1//P/8v/y//P/8v/x//T/8//z//H/
8f/x//L/9P/y//L/8v/y//H/8P/v/+7/7//x//L/8v/y//L/8v/z//H/9P/1//b/9v/4
//n/+f/3//j/+P/4//n/+v/7//z//P/8//3//v8AAAAAAQABAP7//P/6//f/9P/x//H/
8v/w//D/8P/w//L/8v/y//H/8f/x/+//7//u/+3/7P/r/+r/6f/o/+f/6f/p/+n/6P/n
/+f/6P/o/+j/6P/o/+j/6v/q/+r/6f/o/+j/6f/p/+n/6f/p/+j/5P/j/+D/2f/a/97/
5f/r/+n/7P/1/wAADwAoAEUAYAB+AJwArACqAJ8AjQB4AGcAXQBRAEcANQAcAAsA/v/w
/+j/5P/l/+f/6v/t//T/+P/2//P/7//r/+j/6//t/+v/6f/n/+T/5P/k/+X/5//p/+j/
6P/q/+j/5//m/+b/5P/l/+X/5f/m/+f/6P/p/+j/5//m/+X/5//n/+j/6P/q/+v/6//r
/+r/6v/q/+r/6P/o/+j/6P/m/+b/5//n/+n/6f/q/+r/7P/s/+z/7P/q/+r/6//s/+7/
7v/v/+//7//v/+//7//w//H/8f/x//L/8v/y//L/8f/x//H/8v/0//T/9f/3//X/9f/1
//f/+v/7//z//f/8//v//f/8//z//f/9////AAAAAAAAAAD/////AAAAAAEABAAFAAYA
CAAIAAgACAAHAAcACAAIAAgACgALAAsACwALAAsACgAMAA0ADQAMAAwACgAKAAkACQAK
AAsADAAKAAkACAAGAAMAAwAEAAQABgAGAAYABgAEAAMAAwAFAAUAAwAFAAUAAwADAAMA
AwADAAMAAgABAAEABAAEAAMABQAFAAUABAADAAMAAgABAAIAAwADAAQAAQABAAEAAQAB
AAEAAQAAAAAAAAAAAP///////////v/8//3//f/6//r/+//7//r//P/7//v//P/+//z/
+v/8//v/+//5//T/9v/2//b/9v/2//b/9v/2//j/+f/5//j/9v/2//b/9//1//j/+f/6
//z/AAADAAUAAgACAAEAAAABAAIAAwAEAAIAAgADAAQABgAGAAcABwAHAAYABQADAP7/
+//7//z/+//6//n/+P/4//j/+P/3//f/9//1//X/9v/1//T/8//w/+//7v/t/+//7//v
/+7/7f/t/+7/7v/u/+7/7v/u//D/8P/w/+//7v/u/+//7//v/+//7//u//T/7//s/+f/
4v/i/+X/6//x//b/+/8CAA8AJgBDAGIAgACeALoAxAC9AK0AmgCFAHEAXwBVAEkAMAAZ
AAoAAADy/+z/7f/v//T/9//6/wAAAgD///n/8//y//H/8f/z//P/8//y//D/7v/t/+3/
7f/s/+z/7v/v/+//7//w/+7/7//v/+//7//v/+//7//x//H/8f/x/+//7//w//D/7v/v
/+//7//u/+7/7v/u/+//8P/x//L/8P/w//H/8f/v/+//8P/w//H/8v/z//T/9P/0//X/
9v/2//b/9//3//f/9//3//f/+v/7//v/+//8//z//P/8//v/+//7//z//f/+/wAAAwAB
AAEAAQADAAUABQAFAAUABwAHAAoACgAIAAkACQALAAwADAAMAAwADwAPABAAEAAQABIA
EgASABQAFAAUABQAEwATABQAFAAVABgAGgAbABkAGQAZABgAGgAbABsAGgAcABoAGgAZ
ABgAGAAYABgAFgAVABQAEgARABEAEgASABQAFAAUABQAEwATABQAFwAUABEAEgARABMA
EwATABMAEgARAA8ADQAPABIAEgARABIAEwAUABQAEgATABMAEwATABMAEgASABEAEQAR
ABEAEQARABEAEAARABIAEwATABIAEQAQAA4AEAARABEADgAOAA8ADwAOAAwACwALAAwA
EAASAA==
         </WaveFormData>
      </LeadData>
      <LeadData>
         <LeadByteCountTotal>10000</LeadByteCountTotal>
         <LeadTimeOffset>0</LeadTimeOffset>
         <LeadSampleCountTotal>5000</LeadSampleCountTotal>
         <LeadAmplitudeUnitsPerBit>4.88</LeadAmplitudeUnitsPerBit>
         <LeadAmplitudeUnits>��V</LeadAmplitudeUnits>
         <LeadHighLimit>2147483647</LeadHighLimit>
         <LeadLowLimit>268435456</LeadLowLimit>
         <LeadID>V1</LeadID>
         <LeadOffsetFirstSample>0</LeadOffsetFirstSample>
         <FirstSampleBaseline>0</FirstSampleBaseline>
         <LeadSampleSize>2</LeadSampleSize>
         <LeadOff>FALSE</LeadOff>
         <BaselineSway>FALSE</BaselineSway>
         <ExcessiveACNoise>FALSE</ExcessiveACNoise>
         <MuscleNoise>FALSE</MuscleNoise>
         <LeadDataCRC32>2673015189</LeadDataCRC32>
         <WaveFormData>
BAAEAAQABAAGAAYABgAGAAgACAAIAAgACgAKAAoACgAKAAoACgAKAAoACgAKAAoACgAK
AAoACgAKAAoACgAKAAwADAAMAAwACgAKAAoACgAMAAwADAAMAAoACgAKAAoACgAKAAoA
CgALAAwADQAOAA4ADgAOAA4ADgAOAA4ADgAQABAAEAAQABIAEgASABIAEwAUABUAFgAY
ABgAGAAYABoAGgAaABoAGwAcAB0AHgAeAB4AHgAeAB4AHgAeAB4AHgAeAB4AHgAgACAA
IAAgAB4AHgAeAB4AHQAcABsAGgAYABgAGAAYABcAFgAVABQAEgASABIAEgAQABAAEAAQ
AA8ADgANAAwACgAKAAoACgAIAAgACAAIAAoACgAKAAoACAAIAAgACAAGAAYABgAGAAgA
CAAIAAgACgAKAAoACgAIAAgACAAIAAkACgALAAwACwAKAAkACAAKAAoACgAKAAoACgAK
AAoACgAKAAoACgAKAAoACgAKAAoACgAKAAoACgAKAAoACgAIAAgACAAIAAoACgAKAAoA
CAAIAAgACAAIAAgACAAIAAoACgAKAAoACAAIAAgACAAKAAoACgAKAAgACAAIAAgACAAI
AAgACAAKAAoACgAKAAgACAAIAAgACAAIAAgACAAIAAkACQAJAAkACQAJAAkACgALAA0A
DwAOAA0ADQAMAA8AEAARABIAEwATABMAEwARABEAEQAQAAsABgACAP7//P/6//v/+//9
//3//f/9//7//v/+////AAABAAIAAwAEAAUABQAFAAUABQAGAAYABgAHAAcABwAHAAgA
CAAIAAYABgAGAAYABgAHAAcACAAIAAgACAAIAAgACAAIAAgACAAIAAgACAAGAAYACAAK
AA0AFAAZAB4AJAAsADQAPQBFAEoARgA8ACkADwDy/9L/rv+K/3D/Xv9O/z3/Kv8g/xv/
E/8O/w7/G/80/1H/ZP9x/4L/nP+4/87/3f/n//L/9//8////AAAAAAEAAwAEAAQABAAG
AAgACQAKAAgACAAIAAgACQAJAAkACQAKAAoACwALAAgACAAIAAcABwAHAAgACQAIAAgA
BwAHAAcABwAHAAgACAAHAAcABwAJAAgACAAIAAgACAAJAAoACAAIAAgACAAIAAkACQAJ
AAsACwALAAwADQANAA0ADQANAA8ADwAPAA8ADwAPAA8AEQARABEAEgAVABUAFQAVABMA
EwAVABcAGQAZABsAGwAZABkAGgAaABoAGwAbABsAGwAcABwAHAAcABwAGwAaABsAHAAd
AB0AHAAaABkAFgAVABUAFAAUABMAEwASABEAEAAPAA8ADwANAA0ACwAKAAwACwAJAAgA
CAAIAAkACQAJAAgACAAHAAgACAAIAAcABwAHAAcABwAHAAcABwAHAAkACQAJAAkABwAI
AAkACQAIAAgABgAGAAkACQAKAAsACgAJAAgABgAFAAgACQAKAAgACAAIAAgACAAIAAgA
CAAIAAgACAAIAAgACQAJAAgACgAKAAoACgAKAAoACgAKAAoACQAHAAYACAAHAAcABwAG
AAYABgAGAAcABgAGAAYABwAHAAcABgAEAAQABAAEAAcACAAJAAoACAAIAAgACAAJAAkA
CQAJAAkACAAIAAgACAAIAAoACgALAAsACwALAAsACwALAAsACwAMAAsACwALAAwADgAP
ABAAEQAQABEAEQARABMAEwATABMAEAAMAAYAAQAAAP3/+v/6//r/+//8//3//f/8//z/
/P///wAAAQACAAEAAgADAAMAAwADAAMABAAGAAYABwAHAAcABwAIAAgACAAIAAgACAAI
AAgACQAJAAgACAAIAAgACAAIAAgACAAIAAgACAAIAAgACAAIAAgACgANABIAGQAgACYA
LAAyADsARQBKAEQAOAAnABUA+v/e/7z/lv94/2T/VP9B/zD/JP8j/yH/Gv8e/yv/Qv9Z
/2b/cf+E/6D/uv/K/9n/5f/w//f//P///wIAAgADAAUABgAGAAYABgAIAAkACgAKAAoA
CgAKAAsACwALAAsADAAMAA0ADQAKAAoACgAJAAkACQAKAAsADgAOAA0ADQANAA0ADQAO
AAwACwALAAsADQAMAAwADAAMAAwADQAOAAwADAAMAAwADAANAA0ADQAPAA8ADwAQABEA
EQARABEADwARABEAEQAVABUAFQAVABcAFwAXABgAGAAXABYAFQAXABcAGQAbABsAGwAd
AB0AHQAdAB4AHgAeAB8AHwAfAB8AIAAgACAAHgAeAB0AHAAcABwAHAAbAB0AHAAcABoA
FwAXABYAFgAVABUAFAATABQAEwATABMADwAPAA0ADAAPAA8ADgAOAA0ADAAMAAsADQAM
AAwACwAMAAwADAALAAsACwALAAsACwALAAsACwALAAsACwALAA0ADgAPAA8ADgAOAAwA
DAANAA0ADgAPAA0ADQANAAwACgAMAAwADAAMAAwADAAMAA4ADgAOAA4ADAAMAAwADAAM
AA0ADQAMAAwADAAMAAwADgAOAA4ADgANAA0ADAAMAAwACwALAAsADAAMAAwADAALAAoA
CgAKAAsACwALAAoACAAIAAgACAAGAAYABgAGAAoADAAMAAoACAAIAAgACAAIAAgACQAJ
AAsACwALAAsACgAJAAgACAAKAAsADAAOAAwADQAOAA8AEAARABEAEQAPAA8ADwAPABAA
DgAKAAcABAABAP7//v/7//v/+//7//3//P/8//z//f/+////AAABAAIAAwADAAEAAQAB
AAIAAgACAAMAAwAFAAUABgAGAAYABgAGAAYABgAGAAcABwAIAAgACAAIAAgACAAIAAgA
BgAGAAYABgAGAAYABgAGAAgACQAOABcAIAAmACoALgA3AEEASABGADwAKwAXAP7/4v/G
/6T/hP9u/1z/R/82/yz/Jf8f/xj/GP8h/zb/T/9g/2n/dP+O/6j/vv/R/+H/7P/x//b/
+/8AAAAAAQADAAQABAAEAAYACAAJAAoACAAIAAgACAALAAsACwALAAwADAANAA0ADAAM
AAwACwAJAAkACgALAA4ADgANAA0ADQANAA0ADgAOAA0ADQANAAsACgAKAAoADAAMAA0A
DgAMAAwADAAMAA4ADwAPAA8ADwAPAA8AEAAPAA8ADwAPABEAEwATABMAFQAVABUAFQAV
ABUAFQAWABsAGwAbABsAGQAZABsAHQAbABsAHQAdAB4AHwAhACIAIAAhACEAIQAhACIA
IgAiACIAIgAhACAAIgAiACIAIQAfAB4AHgAcABsAGwAaABoAGQAZABgAFwAWABUAFQAV
ABMAEwARABAAEAAPAA0ADAAOAA4ADwAPAA8ADgAOAA0ADAAMAAwACwALAAsACwALAA0A
DQANAA0ADQANAA0ADQALAAwADQANAAoACgAIAAgACwALAAwADQALAAsACwAKAAoADAAM
AAwADAAMAAwADAAKAAoACgAKAAoACgAKAAoACgALAAsACgAKAAoACgAKAAoACgAKAAoA
CwALAAoACgAKAAkACQAJAAoACgAKAAoACQAIAAgACAALAAsACwAKAAoACgAKAAoACQAI
AAcABgAKAAoACAAIAAgACAAGAAYABwAHAAkACQAJAAkABwAHAAcACAALAAsACwAMAAoA
CwAMAA0ADAANAA0ADQANAA0ADQANAA0ADAAJAAcAAgD///z//P/5//n/+f/5//v/+v/6
//r/+//8//3//v/9//7//////////////wAAAAAAAAEAAQD/////AAAAAAIAAgACAAIA
AgACAAMAAwAEAAQABAAEAAIAAgACAAIAAgACAAIAAgAEAAQABAAEAAQABwAOABUAGgAe
ACgAMgA5AEEAQgA6ACoAGQADAOb/zP+u/47/cv9g/07/Of8q/yL/G/8V/wz/Dv8d/zb/
S/9c/2f/ev+U/67/xP/V/+P/7P/x//b/+f/8//z//f///wAAAAAAAAAAAgADAAQABAAE
AAQABAAHAAcABwAHAAgACAAJAAkACAAIAAgABwAHAAcACAAJAAgACAAHAAcABwAHAAcA
CAAKAAkACQAJAAcABgAGAAYACAAIAAkACgAKAAoACgAKAAoACwALAAsACwALAAsADAAN
AA0ADQANAA0ADwAPAA8AEQARABEAEQARABEAEQASABUAFQAVABUAFwAXABkAGwAbABsA
HQAdAB0AHQAeAB4AHgAfAB8AHwAfACAAIAAgACAAIAAfAB4AHAAcABwAGwAdABwAHAAa
ABcAFwAWABYAFQAVABQAEwASABEAEQARABEAEQAPAA4ADgANAAsACgAIAAgACQAJAAkA
CAAIAAcACAAIAAgABwAFAAUABQAFAAcABwAHAAcABQAFAAUABQAFAAYABwAHAAYABgAE
AAQAAwADAAQABQAHAAcABwAGAAIABAAEAAQABgAGAAYABgAEAAQABAAEAAYABgAGAAYA
BgAHAAcABgAEAAQABAAEAAYABgAGAAYABQAFAAQABAAEAAMAAwADAAYABgAGAAYABQAE
AAQABAAFAAUABQAEAAQABAAEAAQAAgACAAIAAgAEAAQABgAEAAIAAgACAAIAAgAEAAQA
BQAFAAMAAwADAAMAAwADAAMABAAHAAcABwAIAAgACQAKAAsADgAPAA8ADwAOAA0ADAAL
AAwACgAGAAMA///7//f/9v/2//f/+P/5//n/+P/4//j/+f/6//v//P/9//7/////////
/////wAA/v/+//////8BAAEAAgACAAIAAgACAAIAAgACAAMAAwACAAIAAgACAAIAAgAC
AAIABAAEAAQABAACAAIAAgACAAIABQAIAA8AGAAgACQALAA3AD8ARABAADYAIwALAO7/
0P+y/5D/cv9e/0z/Of8o/x7/F/8J/wD//v4F/xr/N/9Q/1//cv+K/6b/vv/R/9//5v/t
//T/+f/6//r//f/9//7//v/+/wAAAgADAAQABAAEAAQABAADAAMAAwADAAUABgAIAAkA
BgAGAAYABQAHAAcACAAJAAkACAAGAAUABQAFAAUABgAHAAcACAAJAAkACAAIAAgACAAI
AAkACgAKAAoACgAKAAgACQAJAAkACwALAAsADAALAAsACwALAA0ADwAPAA8AEQARABEA
EQAVABUAFQAWABcAFwAXABcAFwAXABkAGwAbABsAHQAdAB0AHQAeAB4AIAAhACEAIQAf
ACAAIAAgACIAIgAhACAAIAAgACAAHwAfAB4AHgAcABsAGwAaABoAGQAZABgAFwAWABUA
FQAVABMAEwARABAADgANAAsACgAKAAoACwALAAsACgAKAAkACAAIAAgABwAHAAcABwAH
AAcABwAHAAcABQAFAAUABQAFAAYABwAHAAYABgAEAAQABQAFAAYABwAHAAcABwAGAAYA
CAAIAAgACAAIAAgACAAGAAYABgAGAAYABgAGAAYACAAJAAkACAAGAAYABgAGAAgACAAI
AAgACQAJAAgACAAIAAcABwAHAAgACAAIAAgABwAGAAYABgAHAAcABwAGAAYABgAGAAYA
BgAGAAYABgAEAAQABAAEAAUABAAGAAYABgAGAAQABAAFAAUABQAFAAUABQAHAAcABwAI
AAkACQAJAAoACgALAAwADQAOAA8ADwAPAA8ADwAPAA8ADAAIAAIA/f/8//n/9v/2//b/
9//4//n/+//6//r/+v/7//z//f/+////AAABAAEAAQABAAEAAgACAAIAAwADAAMAAwAE
AAQABAAEAAQABAAEAAQABQAFAAQABAAEAAQABAAEAAQABAAGAAYABgAGAAQABAAEAAQA
CgANAA4AFQAeACQAKAAyADsAQwBGAEAANAAhAAMA5P/K/6j/hP9q/1j/RP8x/yD/FP8N
/wP//P7+/g//LP9H/1r/af+A/5z/uP/M/93/6//y//f/+v/9//z//v8BAAMABAAEAAQA
BAAGAAcACAAIAAgACAAIAAkACQAJAAkACgAKAAsACwAKAAoACgAJAAkACQAKAAsACgAK
AAkACQALAAsACwAMAAoACQAJAAkACwAKAAoACgAKAAoACwAMAAwADAAMAAwADAANAA0A
DQANAA0ADQAOABEAEQARABEAEQATABMAEwAUABMAEgARABQAFQAWABgAGQAZABkAGQAZ
ABkAGwAdAB0AHQAfAB8AHwAfACAAIAAgACEAIQAhACEAIgAiACIAIgAiACEAIAAgACAA
IAAfACEAIAAgAB4AHQAdABwAHAAZABkAGAAXABQAEwATABMAEwATABEAEAAOAA0ACwAK
AAwADAANAA0ADAAKAAkABwAIAAgACAAHAAkACQAJAAkABwAHAAcABwAHAAcABwAHAAcA
CAAJAAkACgAKAAgACAAJAAkACgALAAoACQAIAAYABQAIAAkACgAIAAgACAAIAAoACgAK
AAoACgAKAAoACgAIAAkACQAIAAgACAAIAAgACAAIAAgACAAJAAkACAAIAAgABwAHAAcA
CAAIAAgACAAJAAgACAAIAAcABwAHAAYABAAEAAQABAAFAAYABwAIAAYABgAGAAYABgAG
AAYABgAHAAcABQAFAAUABQAHAAcABwAIAAkACQAJAAoACgALAAwADQAOAA8ADwAPABEA
EQARABEADwAMAAcAAwAAAP3/+v/6//r/+//8//3//f/8//z//P/7//z//f/+/wEAAgAD
AAMAAwADAAMABAAEAAQABQAFAAUABQAGAAYABAAEAAQABAAGAAYABwAHAAgACAAIAAgA
CAAIAAgACAAIAAgACAAIAAgACAAIAAgACgALAA4AEwAcACIAKgA0ADsAQwBIAEgAPAAp
AA8A8v/S/7L/jv9w/1r/SP81/yb/Gv8P/wP/+v76/gH/GP81/1D/Zf92/5D/rP/G/9n/
5//w//X/+P/7//7/AgAFAAUABgAGAAYABgAIAAkACgAKAAoACgAKAA0ADQANAA0ADAAM
AA0ADQAOAA4ADgANAA0ADQAOAA8AEAAQAA8ADwAPAA8ADwAQABAADwAPAA8AEQAQABAA
EAASABIAEwAUABMAEgARABAAEgATABMAEwATABMAEwAUABUAFQAVABUAFQAXABcAFwAZ
ABkAGQAZABsAGwAbABwAHwAfAB8AHwAfAB8AIQAjACMAIwAlACUAJQAlACYAJgAmACcA
JwAnACcAKAAoACgAKAAoACcAJgAmACYAJgAlACcAJgAmACQAIwAjACIAIgAjACMAIgAh
AB8AHQAcABsAGwAbABkAGAAYABcAFQAUABQAFAAVABUAFAASABEADwAQABAAEAAPAA8A
DwAPAA8ADwAPAA8ADwAPAA8ADwAPAA0ADgAPAA8AEAAQAA4ADgAPAA8AEAARABEAEQAR
ABAAEAASABIAEgASABIAEgASABIAEgASABIAFAAUABQAFAASABMAEwASABIAEgASABIA
EAAQABAAEAARABEAEAAQABIAEQARABEAEAAQABAAEAARABAAEAAQABEAEQARABAAEAAQ
ABAAEAAQABIAEgAQABAAEAAQAA4ADgAPAA8ADwAPAA8ADwAPAA8ADwAQABMAEwATABQA
FAAVABYAFwAWABcAFwAXABkAGQAZABkAFwAUAA8ACwAKAAcABAAEAAUABQAFAAUABAAC
AAEAAAADAAQABQAGAAkACgALAAsACQAJAAkACgAIAAgACQAJAAkACQAKAAoADQAOAA8A
EAAPAA4ADgANAA4ADgAOAA4ADgAOAA4ADgAOAA4ADgAOAA4ADgAOAA4AEAARABQAGwAk
ACoALgA2AD0ARQBOAE4ARgA1ACEACgDw/9D/rP+M/3T/ZP9R/zz/Lv8r/yn/Iv8g/yv/
PP9V/2r/d/+E/5z/tv/I/9v/6//2//v/AAAHAAgACgALAAsADAAMAAwADgAQABEAEgAU
ABQAFAAUABMAEwATABMAFAAUABUAFQAUABQAFAATABMAEwAUABUAFgAWABUAFQAVABUA
FQAWABYAFQAVABUAFQAUABQAFAAWABYAFwAYABgAGAAYABgAFgAXABcAFwAXABcAFwAY
ABkAGQAZABkAGQAbABsAGwAdAB0AHQAdAB8AHwAfACAAIgAhACAAHwAgACEAJAAnACcA
JwApACkAKQApACoAKgAqACsAKwArACkAKgAqACoAKgAqACkAKAAmACYAJgAlACYAJgAn
ACYAIwAjACIAIgAjACMAIgAhACIAIQAhACEAHQAdABsAGgAdAB0AHAAcABoAGgAbABsA
GwAaABoAGQAaABoAGgAZABkAGQAZABkAGQAZABkAGQAZABkAGQAZABkAGgAbABsAHAAc
ABoAGgAbABsAHAAdABsAGwAbABoAGgAcABwAHAAcABwAHAAcAB4AHgAeAB4AHQAcABsA
GgAcAB0AHQAcABwAHAAcABwAHAAcABwAHAAfAB8AHgAeABwAGwAbABsAHAAcABwAHAAd
ABwAHAAcABsAGwAbABoAHAAaABoAGgAaABwAHAAcABwAHAAcAB0AHQAcABsAGgAZABkA
GQAZABoAHQAdAB0AHgAeAB8AIAAhACIAIwAjACMAIQAhACEAIQAhACAAHQAbABgAFQAS
ABIADwAPAA8ADwAPAA4ADgAOAA8AEAARABIAEQASABMAEwAVABUAFQAWABQAFAAVABUA
FwAXABgAGAAWABYAFgAWABgAGAAZABkAGAAYABgAGAAYABgAGAAYABgAGAAYABgAGAAY
ABgAGAAaABsAJAApAC4ANAA8AEQATQBVAFoAVABIADcAHwAEAOj/yv+o/4r/dv9m/1X/
Qv84/zH/Kf8k/yb/M/9M/2f/dv9//47/qP/E/9r/6//5/wIACQAMABEAFAAWABcAFwAY
ABgAGAAaABwAHQAeABwAHAAcABwAHQAdAB0AHQAYABQAEQANAAYAAgD+//n/+P/3//f/
9//2//T/8f/v/+//7//v//D/8P/v/+//7//v/+7/7v/u/+7/7v/v//D/7v/u/+7/7v/u
/+//7//v/+//7//v//D/7//v/+//7//x//P/8//z//X/9f/1//X/9//3//f/+P/7//v/
+//7//v/+//9/////////wEAAQABAAEAAgACAAQABQAFAAUAAwAEAAQABAAGAAYABQAE
AAYABgAGAAUABAACAAEA/v/+//////8AAP3//f/8//v/+P/3//f/9//2//f/9v/2//T/
8//x//D/8v/y//P/8//z//L/8v/x//L/8v/y//H/8f/x//H/8f/x//H/8f/x//H/8f/x
//H/8f/y//P/8//0//T/8v/y//P/8//0//X/8//z//P/8v/y//T/9P/0//T/9P/0//T/
9P/0//T/9P/2//b/9v/2//T/9f/1//T/9P/0//T/9P/0//T/9P/0//X/9f/0//T/9v/1
//X/9f/2//b/9v/2//X/9P/0//T/8//z//P/8v/y//T/9P/0//b/9v/2//b/9v/0//T/
9f/1//X/9f/1//X/9f/1//X/9v/3//f/9//4//j/+f/6//v//P/9//3//f/9//3//f/9
/////v/7//n/9f/x/+3/7P/p/+n/6f/p/+n/6P/o/+j/6f/q/+v/7P/v//D/8f/x//H/
8f/x//L/9P/0//X/9f/z//P/9P/0//b/9v/2//b/9P/0//X/9f/0//T/9P/0//X/9v/3
//j/9v/2//b/9v/4//j/+P/4//7///8EAAsAFAAYAB4AKAAxADsAOgAsABwABQDn/8r/
rP+K/2z/VP9C/y7/Gf8O/wT/+f7v/u7+8v4D/yL/P/9Q/1//eP+W/7L/xv/T/9//5P/n
/+z/7//w//D/9f/3//j/+P/4//j/+v/7//z//v/+//7//v////////////7//v//////
AAAAAAAA///9//3//v///wAAAAD/////AQABAAEAAgACAAEAAQABAAMAAgACAAIAAgAC
AAMABAAEAAQABAAEAAQABQAFAAUABQAFAAUABgAJAAkACQAJAAkACwALAAsACwALAAsA
CwAPAA8ADwAQABEAEQARABEAEgATABYAGQAXABcAGQAZABsAGwAcABwAHAAdAB0AHQAd
AB4AHgAeAB4AHgAdABwAGgAaABoAGQAbABoAGgAYABkAGQAYABgAFgAVABMAEQAQAA8A
DwAPAAsACwAJAAgACgAJAAcABgAGAAYABwAHAAYABAADAAEAAQACAAMAAwABAAEAAQAB
AAEAAQABAAEAAQABAAEAAQD//wAAAQABAAEAAgABAAIAAQABAAIAAwADAAMAAwACAAIA
BAAEAAQABAAEAAQABAAEAAQABAAEAAIAAgACAAIABAAFAAUABAAGAAYABgAGAAQABAAE
AAQAAwADAAIAAgACAAEAAQABAAIAAgACAAIAAQAAAAAAAAADAAMAAwACAAIAAgACAAAA
AAAAAAAAAgACAAMAAwABAAEAAQABAAEAAQABAAIAAwADAAMABAAEAAUABgAHAAYABwAH
AAcACQAJAAkACQAKAAoACAAHAAQAAQD+//7/+v/5//j/9//3//b/9v/2//b/9v/2//b/
+f/6//v/+//9//3//f/+/wAAAAABAAEA/////wAAAAACAAIAAgACAAAAAAABAAEAAgAC
AAIAAgAEAAQABAAEAAIAAgACAAIAAgACAAIAAgAGAAkACgAPABgAHgAmAC4ANwBBAEYA
RAA2ACEABwDq/87/sP+O/27/Vv9E/zH/Hv8U/w3/Af/6/vj+//4S/zH/TP9d/3L/jP+q
/8T/1//h/+r/8f/2//f//P/+////AQACAAIAAgAAAAIAAwAEAAYABgAGAAYABwAHAAcA
BwAIAAgACQAJAAgACAAIAAcACQAJAAoACwAKAAoACQAJAAoACwAMAA4ADAALAAsACwAN
AAwADAAMAAoACgALAAwADgAOAA4ADgAMAA0ADQANAA0ADQANAA4ADwAPAA8ADwARABMA
EwATABUAFQAVABUAFwAXABcAGAAbABsAGwAbABsAGwAdAB8AHwAfACEAIQAjACMAJAAk
ACQAJQAlACUAIwAkACQAJAAmACYAJQAkACQAJAAkACMAJQAkACQAIgAfAB8AHgAeAB0A
HQAcABsAGAAXABcAFwAVABUAEwASABQAEwARABAADgAOAA8ADwAPAA4ADgANAA4ADgAO
AA0ACwALAAsACwALAAsACwALAA0ADQANAA0ACwAMAA0ADQAMAAwACgAKAAkACQAKAAsA
DQANAA0ADAAKAAwADAAMAA4ADgAOAA4AEAAQABAAEAAPAA4ADQAMAA4ADwAPAA4ADgAO
AA4ADgAOAA4ADgAOAA0ADQAMAAwADgANAA0ADQAMAAwADAAMAA0ADAAMAAwADQANAA0A
DAAOAA4ADgAMAAwADAAMAAwADAANAA0ADQANAA0ADQALAAsACwAMAA8ADwAPABAADgAP
ABAAEQAUABUAFQAVABMAEwATABMAFQAUABEADwAMAAkABgAGAAIAAQAAAP/////+//7/
/v/9//7///8AAAEAAgADAAMABAAFAAYACAAGAAYABwAHAAcABwAIAAgACAAIAAgACAAI
AAgACQAJAAoACgAKAAoACgAKAAoACgAMAAwADAAMAAoACgAKAAoACgAPABQAGQAgACgA
MAA2AD0ARQBMAEoAPAArABcA+v/c/7z/mP96/2b/Vv9B/y7/JP8f/x3/GP8U/x//Nv9T
/2b/c/+C/5z/tv/M/93/6f/0//n//P///wIABgAHAAcACAAIAAgABgAIAAkACgAMAAwA
DAAMAAsACwALAAsADgAOAA8ADwAOAA4ADgANAA0ADQAOAA8AEAAQAA8ADwAPAA8ADwAQ
ABIAEQARABEADwAOAA4ADgAOAA4ADwAQABIAEgASABIAEgATABMAEwATABMAEwAUABMA
EwATABMAEQATABMAEwAWABcAGAAZABkAGQAZABoAHQAdAB0AHQAfAB8AIQAjACEAIQAj
ACMAIwAjACQAJAAkACUAJQAlACMAJAAkACQAJgAmACUAJAAkACQAJAAjACMAIgAiACAA
HwAfAB4AHgAfAB8AHgAdABwAGwAbABsAGQAZABcAFgAYABcAFQAUABMAEgASABEAEwAS
ABIAEQASABIAEgARABMAEwATABMAEQARABEAEQARABEAEQARABEAEgATABMAFAAUABIA
EgATABMAFAAVABUAFQAVABQAEgAUABQAFAAUABQAFAAUABQAFAAUABQAFAAUABQAFAAW
ABcAFwAWABYAFgAWABYAFAAUABQAFAAVABUAFAAUABQAEwATABMAFAAUABQAFAARABAA
EAAQABEAEwATABQAFgAWABYAFgAUABQAFQAVABcAFwAXABcAFQAVABUAFgAVABUAFQAW
ABgAGQAaABsAGgAbABsAGwAdAB0AHQAdAB8AHgAbABkAFgATABAAEAAOAA0ADAALAAsA
CgAKAAoACgAKAAoACgALAAwADQANAA4ADwAQABIAEAAQABEAEQARABEAEgASABQAFAAU
ABQAEgASABMAEwAWABYAFgAWABQAFAAUABQAFAAUABQAFAAWABYAFgAWABQAFwAcAB8A
JgAuADYAPgBFAE8AVABSAEoAOwAnAAwA8v/W/7T/lP9+/2z/Wf9G/zb/L/8r/yj/Iv8r
/z7/V/9s/3n/hP+a/7b/zv/f/+//+v///wYACwAMAA4AEQATABQAFAAUABIAFAAVABYA
GAAYABgAGAAZABkAGQAZABwAHAAdAB0AHAAcABwAGwAZABkAGgAbABwAHAAbABsAHQAd
AB0AHgAeAB0AHQAdAB0AHAAcABwAHAAcAB0AHgAeAB4AHgAeAB4AHwAfAB8AHwAfAB8A
IAAfAB8AHwAfACEAIwAjACMAJQAlACUAJQAnACcAJwAoACkAKQApACkAKwArAC0ALwAu
AC0ALgAtAC4ALwAxADIAMgAzADMAMwAxADIAMgAyADIAMgAxADAALgAuAC4ALQAuAC4A
LwAuACsAKwAqACoAKwArACoAKQAoACcAJwAnACUAJQAjACIAJAAjACEAIAAeAB4AHwAf
ACAAIAAhACEAIAAgACAAHwAfAB8AHwAfAB8AHwAfAB8AHwAfAB8AHwAhACIAIwAjACIA
IgAgACAAHwAfACAAIQAhACEAIQAgACAAIgAiACIAIAAgACAAIAAgACAAIAAgACIAIgAi
ACIAIAAhACEAIAAeAB4AHgAeACAAIAAgACAAIQAhACAAIAAgAB8AHwAfACAAIAAgACAA
IQAgAA==
         </WaveFormData>
      </LeadData>
      <LeadData>
         <LeadByteCountTotal>10000</LeadByteCountTotal>
         <LeadTimeOffset>0</LeadTimeOffset>
         <LeadSampleCountTotal>5000</LeadSampleCountTotal>
         <LeadAmplitudeUnitsPerBit>4.88</LeadAmplitudeUnitsPerBit>
         <LeadAmplitudeUnits>��V</LeadAmplitudeUnits>
         <LeadHighLimit>2147483647</LeadHighLimit>
         <LeadLowLimit>268435456</LeadLowLimit>
         <LeadID>V2</LeadID>
         <LeadOffsetFirstSample>0</LeadOffsetFirstSample>
         <FirstSampleBaseline>0</FirstSampleBaseline>
         <LeadSampleSize>2</LeadSampleSize>
         <LeadOff>FALSE</LeadOff>
         <BaselineSway>FALSE</BaselineSway>
         <ExcessiveACNoise>FALSE</ExcessiveACNoise>
         <MuscleNoise>FALSE</MuscleNoise>
         <LeadDataCRC32>1064934511</LeadDataCRC32>
         <WaveFormData>
7P/s/+z/7P/v//D/8f/y//T/9P/0//T/9v/2//b/9v/4//j/+P/4//r/+v/6//r/+v/6
//r/+v/8//z//P/8//7//v/+//7//v/+//7//v///wAAAQACAAIAAgACAAIABAAEAAQA
BAAFAAYABwAIAAgACAAIAAgACQAKAAsADAANAA4ADwAQABEAEgATABQAFgAWABYAFgAX
ABgAGQAaABwAHAAcABwAHAAcABwAHAAcABwAHAAcABoAGgAaABoAGAAYABgAGAAXABYA
FQAUABMAEgARABAADQAMAAsACgAJAAgABwAGAAUABAADAAIAAgACAAIAAgACAAIAAgAC
AAAAAAAAAAAAAAAAAAAAAAAAAAAAAAAAAAIAAgACAAIAAgACAAIAAgAAAAAAAAAAAAEA
AgADAAQABgAGAAYABgAHAAgACQAKAAwADAAMAAwADAAMAAwADAANAA4ADwAQABAAEAAQ
ABAAEAAQABAAEAAQABAAEAAQAA4ADgAOAA4ADAAMAAwADAAKAAoACgAKAAgACAAIAAgA
BwAGAAUABAAEAAQABAAEAAQABAAEAAQAAwACAAEAAAAAAAAAAAAAAP7//v/+//7//P/8
//z//P/+//7//v/+//z//P/8//z//P/8//z//P/6//r/+v/6//z/+//7//v//P/9////
AAD+//7///8AAAIAAwADAAUACAAJAAoACgALAAwADQAOAA0ADAAJAAYABAADAAIAAAD/
//3//P/6//j/+P/5//v/+//7//v/+//6//n/+P/2//X/9f/2//f/9f/1//P/8//1//X/
9v/2//P/8//z//P/8//z//P/8//z//P/8//z//P/8//z//P/8//z//P/8//z//H/8f/z
//X/+P/9/wIACgAXACcAOwBVAHIAlgDBAPEAHQFJAXABhAF2AUEB1gBBAK7/Of/d/qT+
jf6P/pz+rf7I/uT++/4W/zb/Wv98/5r/r//B/8//2P/f/+H/5P/l/+b/6P/p/+n/6//u
/+//8f/y//P/8//1//X/9f/1//b/9v/1//b/9v/2//b/9//3//f/+f/6//v/+//7//v/
+//7//r/+//7//v/+//8//z//f///////////wAAAAAAAAIAAgACAAQABAAEAAQABAAG
AAYABwAHAAcABwAJAAkACQALAAwADgAPABAAEQASABIAEwAUABQAFAAVABcAGAAYABgA
GQAZABsAHQAdAB0AHQAcABwAGwAZABoAGgAaABkAFgAVABUAFQAUABMAEgARABAAEAAQ
ABAADQALAAsACQAIAAcABgAFAAcABwAHAAcABwAGAAYABQAFAAUABQAFAAUABAADAAIA
AQAAAAAAAAABAAEAAQABAP/////+//7///8AAAEAAgACAAIAAgACAAMAAwADAAMABgAH
AAgACAAKAAsACwALAAoADAANAA0ACwANAA0ADQAPABAAEQARAA8AEAAQABAAEAAQABAA
EAAQABAAEAAQAA4ADgAOAA0ADwAPAA4ADgAOAA4ADQAMAAsACgAHAAYACAAIAAYABgAG
AAUABQAEAAQAAwADAAMAAwABAAEAAAD+//7//v/+/wAA/////////f/8//z//P/9//3/
/P/8//3//P/8//z//P/8//z//P/8//z//P/8//v/+//7//v/+//8//z//P/8//3///8A
AAIAAwAFAAYABwAIAAgACQAKAAsACwAKAAkABgAEAAIAAQAAAP7//v/9//3//P/5//j/
+P/7//v/+//7//r/+f/4//f/+P/2//X/9f/1//X/9f/z//X/9f/1//b/9v/1//X/9f/1
//X/9f/1//X/9f/1//X/9f/1//X/9f/3//f/9//3//X/9f/1//X/8//z//b/+/8EAAwA
GQArAEEAWwB6AJ4AywD9AC8BXQGCAZIBgAFBAc4AOQCo/zP/2/6o/pn+nf6q/r3+0v7q
/v/+Fv86/2D/fv+Y/6//wf/R/9z/4//l/+j/6f/s/+7/7//v//H/8P/x//P/9P/1//X/
9//3//f/9//4//j/+f/6//r/+v/4//n/+f/5//v//P/9//3//v///wAAAQABAAEAAAD/
////AAAAAAEAAwADAAMAAwACAAIAAgAEAAQABAAGAAYABgAGAAYACAAIAAkACQAJAAsA
DQANAA0ADQAOABAAEQAUABUAFgAWABUAFgAWABYAFQAXABgAGAAYABkAGQAbAB0AHQAd
AB0AHQAeAB4AHQAcABwAHAAbABoAGQAZABkAFgAVABQAEwARABAADwAOAA8ADQANAAsA
CgAJAAgABwAJAAkACQAJAAcABgAGAAUAAwADAAMAAwAGAAYABgAGAAQAAgABAAAAAQAB
AAEAAQABAAEAAAAAAAIAAgACAAIAAgACAAIAAgADAAMAAwADAAQABQAGAAYABgAHAAcA
BwAKAAwADQANAA8AEQARABEAEQASABMAEwATABQAFAAUABQAFAAUABQAEgASABIAEgAQ
ABAAEAAPAA8ADwAOAA4ADgAOAA0ADAAMAAwACgAKAAoACgAIAAgACgAJAAkACAAIAAcA
BwAHAAUAAwADAAIAAgACAAIAAgACAAEAAQABAAMAAgAAAAAAAAAAAAAAAAD+//7//v/+
/wAAAAD/////////////AAD+//7//v///wAAAAABAAEAAwAEAAUABgAGAAcACAAJAAoA
CgAKAAgABgAEAAMAAgACAAIAAQABAAAA/f/8//z/+//7//v/+//7//v/+//7//r/+P/3
//f/9//3//f/9f/1//X/9f/2//b/9f/1//X/9f/1//X/9f/3//f/9//3//f/9//3//f/
9f/1//X/9f/3//f/9//3//X/9//4////BgAOABcAJQA5AE8AagCKALMA3wALATcBYAGA
AYIBYwEaAZ8ACgCF/xv/yv6f/pv+pv63/s7+5v75/g7/LP9O/3D/jv+p/73/y//W/9//
5f/o/+v/7P/s/+3/7f/v//H/8//2//j/9//3//n/+f/5//n/+v/6//n/+v/6//r//P/9
//3//f/7//z//f/9//7///8AAAEAAAABAAEAAQABAAIAAgADAAEAAQABAAEAAgACAAIA
BAAEAAQABgAGAAcACAAJAAwADAANAA0ADQAOAA8ADgANAA0ADgAQABEAFAAVABYAFgAX
ABgAGAAYABkAGwAcABwAGgAbABsAHQAfAB8AHwAfACEAIgAiACEAIAAgACAAHwAeAB0A
HQAdABwAGwAaABkAFwAWABUAFAARAA8ADwANAA4ADQAMAAsACQAJAAkACQAFAAQABAAD
AAEAAQABAAEAAwAEAAUABgAHAAYABgAGAAcABwAHAAcABwAHAAYABgAFAAQAAwACAAQA
BAAEAAQAAwADAAMAAwACAAMABAAEAAQABQAFAAUABgAIAAkACQAHAAkACQAJAAkACgAL
AAsACwAMAAwADAAKAAoACgAKAAwADAAMAAwADgAOAA4ADQANAA0ADAAMAAwADAALAAoA
DAAMAAoACgAIAAgABgAGAAgABwAHAAYABgAFAAUABQAHAAUABQAEAAMAAgABAAAAAAD/
//////8BAAAA/v/+//7//v/+//7//v/+//7//v/9//3/+//7//v//P/9//7///8BAAAA
AAABAAEAAgACAAIAAgACAAMABAAFAAgACAAIAAYAAgAAAP///v/+//7//f/9//7/+//6
//r/+//7//v/+//7//v/+//7//r/+P/3//f/9//3//f/9f/z//P/8//0//T/8//z//P/
9f/1//X/9f/1//X/9f/1//P/8//z//P/8//z//P/8//1//X/9f/1//X/9//8/wMADAAS
AB0ALQBBAFcAcgCSALkA5QAXAUEBZAF+AXgBTwH4AHUA5v9t/wn/wP6j/qP+sP7D/tb+
7P4B/xz/OP9a/3z/mv+x/8P/0f/a/9//4//o/+f/6P/s/+3/7f/v//D/8f/z//T/9f/1
//f/9//3//f/+P/4//n/+v/6//r/+P/5//n/+f/7//z//f/9//3//f/9//3//P/9//3/
/f/+/wAAAQADAAIAAQAAAP//AAAAAAAAAgACAAIABAAEAAIAAgACAAQABgAHAAcABwAJ
AAsACwALAA0ADgAQABEAEgATABQAFAATABQAFAAUABcAGQAaABoAGgAbABsAHQAbABsA
GwAbAB0AHgAeAB0AHAAcABwAGwAaABkAGQAZABgAFwAWABUAEQAQAA8ADgANAAsACwAJ
AAgABwAGAAUAAwADAAMAAwADAAIAAgABAAEAAQABAAEAAAAAAAAAAAAAAAAAAQACAAUA
BQAFAAUAAwADAAIAAgAAAAAAAAAAAAIAAgACAAIAAQABAAEAAQACAAMABAAEAAIAAwAD
AAMAAgAEAAUABQAFAAcABwAHAAUABgAHAAcABwAIAAgACAAKAAoACgAKAAgACAAIAAgA
CgAKAAoACQALAAsACgAKAAgACAAHAAYACAAIAAYABgAGAAYABAAEAAYABQAFAAQAAgAB
AAEAAQABAP/////+/wAAAAAAAAAA/v/9//3//f/9//7//v/8//j/+v/6//r/+v/8//z/
/P/8//z//P/7//v/+//7//v//P/8//z//P/9//7//v//////AwAEAAUABgAFAAUABQAF
AAgACAAIAAYAAgAAAP///v/+//7//f/9//7/+//6//r/+//7//v/+//7//v/+//7//j/
9v/1//X/8//z//P/8f/z//P/8//0//T/8//z//P/8//z//P/8//z//P/8//z//P/8//z
//P/9f/1//X/9f/z//P/8//z//P/8//2//3/BAAOABcAJQA5AE0AZgCIAK8A2QAHATUB
XAGAAY4BdwE4AcEAKgCh/zX/3P6p/pn+oP6v/sT+3v75/hL/Lv9O/27/kP+r/7//y//U
/93/4//k/+X/6P/o/+n/6f/r/+z/7f/v//D/8//z//X/9f/1//X/9v/2//f/+P/4//j/
+P/5//n/+f/5//r/+//7//v/+//7//v/+v/7//v/+//9//7//v////3//f/9//3//v/+
//7/AAACAAIABAAEAAIAAgACAAQABgAHAAcABwAHAAkACQAJAAsADAAOAA8ADgAPABAA
EAATABQAFAAUABUAFwAYABgAGAAZABkAGwAbABsAGwAbABkAGgAaABkAGgAaABoAGQAY
ABcAFwAXABYAFQAUABMAEQAQAA8ADgANAAsACwAJAAYABQAEAAMAAwADAAMAAwABAAAA
AAD//////////////v/+//7//v/+//7///8AAAEAAQABAAEA//////7//v/+//7//v/+
//7//v/+//7//f/9//3//f/+////AAAAAP7/////////AAACAAMAAwADAAUABQAFAAcA
CAAJAAkACQAKAAoACgAKAAoACgAKAAoACgAKAAoACgAKAAoACQALAAsACgAKAAwADAAL
AAoACgAKAAgACAAGAAYABAAEAAQAAwADAAIAAgABAAEAAQABAP/////+//7//v/+//7/
AAD////////9//z//P/8//n/+v/6//r/+v/6//z//P/8//z/+v/6//n/+f/7//v/+//8
//z//P/8//3//v/+//////8DAAQABQAGAAYABwAIAAkACQAIAAcABAAAAP7//f/8//z/
/P/7//v/+v/3//b/9v/5//n/+f/5//f/9//3//f/9v/0//P/8//1//X/9f/z//P/8//z
//T/8v/x//H/8f/x//H/8f/x//H/8f/x//H/8//z//P/8//z//P/8//z//H/8f/x//H/
9f/1//T/+/8EAAwAFQAnADsAVQByAJYAwwDxAB8BSQFyAZABjgFjAQQBdQDg/2P//f66
/p3+mf6m/rv+0v7s/gH/Hv8+/17/gP+e/7X/x//T/9j/3f/h/+D/4//m/+j/6f/p/+v/
7P/t/+//8P/x//H/8//z//P/8//0//T/9//4//j/+P/2//f/9//3//f/+P/5//n/9//3
//f/9//6//v/+//7//n/+v/6//v/+//7//v/+//+//7//v8AAP7//v8AAAAAAgACAAIA
BAACAAMAAwADAAcACQAJAAkABwAIAAoACwAMAA0ADgAOABEAEgASABIAEwAVABYAFgAU
ABUAFQAXABcAFwAXABcAFQAWABYAFQAWABYAFgAVABQAEwATABMAEAAPAA4ADQANAAwA
CwAKAAkABwAHAAUABgAFAAQAAwACAAEAAAD///3//P/8//v//f/9//3//f/8//z//P/8
//3//P/8//z/+//7//v/+//7//v/+v/6//r/+v/6//r/+v/6//r/+v/7//v/+//7//z/
/f/+//7/AAABAAEAAQAAAAIAAwADAAEAAwADAAMABAAGAAgACQAHAAgACAAIAAoACgAK
AAoACgAKAAoACgAIAAgACAAHAAkACQAIAAgACAAIAAcABgAGAAYABAAEAAQABAACAAIA
AgABAAEAAAAAAP///////////f/9//z/+v/6//r/+v/7//v//P/9//n/+P/6//r/+v/6
//j/+P/4//j/+P/4//f/9//3//f/9//4//j/+P/4//n//P/8//3//f/9//7///8AAAIA
AwAEAAUABAAEAAQAAgAAAP7//f/8//v//P/8//3/+//3//X/9P/1//X/9f/1//X/9f/1
//X/9P/y//H/8f/z//P/8//x//H/8f/x//L/8P/v/+//7//x//H/8f/x//H/8f/x//H/
7//v/+//7//x//H/8f/x//H/8f/x//H/8f/z//L/9f/6/wIADQAbACsAQQBcAHwAoQDJ
APcAIwFOAXIBhgFzATIBuQAkAJn/K//U/p/+j/6Y/qf+vP7W/vP+DP8q/0r/bP+M/6f/
u//J/9L/2f/d/+D/5f/o/+j/6f/p/+v/7P/t/+//8P/v/+//8f/x//L/8//1//b/9f/2
//b/9v/2//f/9//3//f/+P/5//n/+f/5//n/+f/4//n/+f/5//r//P/9////////////
//8AAAAAAAACAAAAAAACAAIAAgACAAIABAAGAAcABwAHAAkACwALAAsACwAMAA4ADwAQ
ABEAEgASABMAFAAUABQAFQAXABgAGAAYABkAGQAbABsAGwAbABsAGwAcABwAGwAaABoA
GgAZABoAGQAZABkAFgAVABQAEwATABIAEQAQAA4ACwAKAAcACAAHAAYABQAFAAUABQAF
AAMAAgACAAEAAwADAAMAAwACAAIAAgACAAEAAAAAAAAA/////////////////v/+//7/
/v/+//7//v/+//7//v///////////wAAAQACAAIAAgADAAMAAwAEAAYABwAHAAkACwAL
AAsACwAMAA0ADQANAA4ADgAOAA4ADgAOAA4AEAAQABAAEAAQABAAEAAPAA0ADQAMAAwA
DAAMAAsACgAMAAwACgAKAAwADAAKAAoACAAHAAcABgAEAAMAAwADAAUAAwADAAIAAgAC
AAIAAgACAAMAAgAAAAAAAAAAAP7//v/+//7/AAAAAP/////9//3//f/+/wAAAAAAAAEA
AgACAAMAAwAFAAYABwAIAAoACwAMAA0ADAAMAAwACgAGAAQAAwACAAIAAgABAAEA///7
//n/+P/5//n/+f/5//v/+//7//v/+v/4//f/9//1//X/9f/z//P/8//z//T/9f/1//b/
9//1//X/9f/1//X/9f/1//X/9f/1//X/9f/z//P/8//z//P/8//z//P/9f/1//b/+f8C
AAoAEwAfADUASwBoAIgAsQDdAAsBOwFmAYIBggFbAQYBgQDs/2n/A/++/p/+m/6q/rv+
zv7k/v3+FP8w/1T/cv+M/6X/u//L/9b/3//j/+b/5//q/+z/7f/t/+//7v/v//H/8v/1
//X/9//3//f/9//4//j/+f/6//r/+v/6//v/+//7//v//P/9//3//f/9//3//f8AAAEA
AQABAP//AAAAAAEAAQABAAEAAQACAAIAAgAEAAYABgAIAAgABgAGAAYACAAIAAkACQAJ
AAsADQANAA0ACwAMAA4ADwAOAA8AEAAQABIAFAAVABYAFwAZABoAGgAaABsAGwAdAB0A
HQAdAB0AHQAeAB4AHQAcABwAHAAbABoAGQAZABkAGAAXABYAFQATABIAEQAQABEADwAP
AA0ADAALAAoACQAHAAcABwAHAAcABgAGAAUAAwADAAMAAwAGAAYABgAGAAMAAgACAAIA
AQABAAEAAQABAAEAAAAAAAAAAAAAAAAAAAAAAAAAAAABAAEAAQABAAQABQAGAAYACAAJ
AAkACQAMAA4ADwAPAA8AEQARABEAEwAUABUAFQAVABYAFgAWABYAFgAWABYAFQAUABMA
EgAUABQAFAATABMAEwASABIAEgASABEAEAASABIAEAAQAA4ADgAMAAwADAALAAsACgAK
AAkACQAJAAkABwAHAAYABgAGAAYABAAEAAQABAAEAAQABAAEAAQABAAEAAQAAwADAAEA
AQABAAIAAgACAAIAAwAEAAQABQAFAAUABgAHAAgACAAJAAoACwAOAA4ADgAMAAgABgAF
AAQABAAEAAMAAwACAP///v/+/////////////f/9//3//f/+//z/+//7//n/+f/5//f/
+f/5//n/+v/4//f/9//3//f/9//3//f/+f/5//n/+f/5//n/+f/5//f/9//3//f/9//3
//f/9//3//n//v8DAAoAEgAdAC0APwBXAHQAlAC9AOkAFQFBAWgBggF+AVUB/AB5AOr/
bf8J/8T+o/6j/rD+w/7a/vL+B/8e/zz/XP9+/5z/s//F/9X/3v/l/+n/7P/t/+7/7v/v
/+//8f/z//X/+P/6//r/+f/6//n/+f/5//r/+v/7//z//P/8//z//f/9//3///8AAAEA
AQAAAP///v/9/wAAAQABAAEAAQACAAIAAwADAAMAAwADAAQABAAEAAYABgAGAAgACAAI
AAgACAAKAAoACwALAAsACwANAA0ADQAPABAAEgATABIAEwAUABQAFQAWABYAFgAZABsA
HAAcABoAGwAbAB0AHQAdAB0AHQAdAB4AHgAdABwAHAAcABsAGAAXABcAFwAXABcAFwAX
ABMAEgARABAADQALAAsACQAKAAkACAAHAAcABwAHAAcAAwACAAIAAQACAAMABAAFAAUA
BAADAAIAAgACAAMABAADAAMAAwADAAMAAwACAAIAAAAAAAAAAAAAAAAAAAAAAAMAAwAD
AAMAAgADAAQABAAEAAUABQAFAAgACgALAAsACQALAAsACwANAA4ADwAPAA0ADgAOAA4A
EAAQABAAEAAQABAAEAAQAA4ADgAOAA0ADQANAAwADAAMAAwACwAKAAoACgAIAAgACgAK
AAgACAAKAAkACQAIAAYABQAFAAUABQADAAMAAgAAAAIAAgACAAAAAAAAAAAAAAD+//7/
/v/+/wAAAAD//////f/9//3//v/+//7//v///wAAAAABAAEAAQACAAMABAAGAAcACAAJ
AAwADAAMAAoACAAGAAUABAACAAIAAQABAAAA/f/8//z//f/9//3//f/9//3//f/9//r/
+P/3//f/+f/5//n/9//1//X/9f/2//j/9//3//f/9f/1//X/9f/1//X/9f/1//f/9//3
//f/9f/1//X/9f/1//X/9f/1//n/+f/6/wMACgAQABsALwBFAGEAfgCgAMsA+QAnAVEB
eAGOAYQBTQHiAE0AvP9J/+v+rv6Z/p/+rv6//tj+9v4N/yb/Rv9q/47/qP+9/83/1//c
/9//4//k/+f/7P/s/+3/7f/v//D/8f/z//T/9f/1//f/9//3//f/+P/4//n/+v/6//r/
/P/9//3//f/7//z//f/9//3//f/9//3/AAABAAEAAQD//wAAAAABAAEAAQABAAEAAgAC
AAIABAAEAAQABgAGAAgACAAIAAoACAAJAAkACQANAA8ADwAPAA8AEAASABMAEgATABQA
FAAXABgAGAAYABcAGQAaABoAGwAdAB4AIQAgAB8AHgAdAB8AIAAgAB8AHAAcABwAGwAc
ABsAGwAbABoAGQAYABcAEwASABEAEAAPAA0ADQALAAoACQAIAAcABQAFAAUABQAFAAQA
BAADAAMAAwADAAMABAAEAAQABAADAAIAAgACAAMAAwADAAMABAAFAAUABgAFAAQAAwAC
AAIAAgACAAIAAwADAAMAAwACAAMABAAEAAUABwAIAAkACQAKAAoACQALAA0ADQANAA0A
DgAPAA8ADwAQABAAEAAQABAAEAAQAA4ADgAOAA4AEAAQABAADwAPAA8ADgAOAAwADAAL
AAoADAAMAAoACgAIAAgABgAGAAgABwAHAAYABAADAAMAAwAFAAMAAwACAAIAAgACAAIA
AgACAAIAAAAAAAAAAAAAAAAA//////3//f/9//7//v/+//7///8AAAAAAQABAAMABAAF
AAYABgAHAAgACQAMAAwADAAKAAsACgAKAAoABwAGAAQAAwACAP///v/+//7//f/8//v/
/f/9//3//f/8//r/+f/5//n/+f/5//f/9//3//f/+P/2//X/9f/1//f/9//3//f/9//3
//f/9//3//f/9//3//X/9f/1//X/9f/1//X/9f/5//v/+v/9/wIACgAVACMANQBLAGQA
hACpANMA/QApAVQBegGKAXMBLAGxABoAj/8j/9D+n/6V/pz+qf6+/tr+9/4O/yz/UP90
/5T/r//D/9H/2v/f/+H/5v/p/+r/7P/t/+3/7//w//H/8//0//X/9f/3//f/+f/5//r/
+v/7//z//P/8//z//f/9//3/+//8//3//f/9//3//f/9////AQACAAMAAQACAAIAAwAF
AAUABQAFAAQABAAEAAYACAAIAAoACgAIAAgACAAKAAwADQANAA0ADQAPAA8ADwARABIA
FAAVABgAGQAaABoAGQAaABoAGgAbAB0AHgAeAB4AHwAfACEAHwAfAB8AHwAgACIAIwAj
ACIAIgAiACEAIAAfAB8AHwAcABsAGgAZABcAFgAVABQAFQATABMAEQAPAA0ACwAJAAsA
CwALAAsACQAIAAgABwAFAAUABQAFAAYABgAGAAYABQAEAAQABAAFAAUABQAFAAcABwAG
AAYABAAEAAQABAAGAAYABgAGAAkACQAJAAkACAAJAAoACgAKAAsACwALAAwADgAPAA8A
EQATABMAEwARABIAEwATABMAFAAUABQAFAAUABQAFAASABIAEgASABQAFAAUABMAEQAR
ABAAEAAQABAADwAOAA4ADgAMAAwADgAOAAwADAAKAAkACQAIAAoACQAJAAkABwAFAAUA
BAAIAAgACAAHAAYABQAEAAYABgAGAAYABAAEAAMAAwADAAMAAwAEAAYABgAGAAcABgAG
AAcABwAJAAoACwAMAAwADQAOAA8AEgASABIAEAAPAA4ADgAOAAsACgAIAAcABgADAAIA
AgABAAEAAQABAAEAAQABAAEAAAD+//3//f/////////9//v/+//7//z//P/7//v/+//5
//n/+f/5//v/+//7//v/+//7//v/+//9//3//f/9//v/+//7//v/+//9/wAAAwAKABYA
IQAxAEEAVwB2AJgAvwDtAB0BRwFuAYoBggFRAe4AXwDM/1H/8/62/p/+of6s/r3+1P7u
/gX/Hv8+/2D/gv+e/7X/x//V/+D/5//r/+7/8f/0//T/9f/1//f/+P/5//v//P//////
AQABAP////8AAAAAAwAEAAQABAAEAAUABQAFAAMABAAFAAUABwAHAAcABwAGAAcABwAH
AAkACgAKAAsACwALAAsACwAKAAoACgAMAAwADAAOAA4ADgAOAA4AEAARABMAFAAVABUA
FwAXABcAFQAWABgAGQAbAB0AHwAgACAAIAAfAB4AIQAjACQAJAAkACUAJQAnACUAJQAl
ACUAJQAmACYAJQAkACQAJAAjACQAIwAjACMAIgAhACAAHwAfAB4AHQAcABkAFwAXABUA
FgAVABQAEwATABMAEwATABMAEgASABEAEQARABEAEQAQABAAEAAQAA0ADAAMAAwADQAN
AA0ADQANAA0ADAAMAA4ADgAOAA4ADgAOAA4ADgAPAA8ADwAPABIAEwAUABQAFQAXABgA
GQAaABwAHQAdAB0AHwAfAB8AHQAeAB8AHwAhACIAIgAiACAAIAAgACAAHgAeAB4AHgAg
ACAAIAAfAB4AHQAbABoAHAAcABsAGgAYABgAFgAWABYAFgAUABQAFAATABMAEgASABEA
EQARABMAEwATABAAEAAQABAAEAAOAA4ADgAOABAAEAAPAA8ADwAPAA8AEAAOAA4ADgAP
ABAAEAARABEAEwAUABUAFgAWABcAGAAZABwAHAAcABoAGQAYABgAGAAVABQAEgARABEA
DwAPABAAEAAPAA4ADQAPAA8ADwAPABAADgANAA0ADAALAAoABwAHAAcABwAIAAgABwAH
AAcABwAHAAcABwAHAAcABwAHAAcABwAHAAcABwAHAAcABwAHAAcABwAHAAcABwAKAA0A
FAAeACkANQBFAF0AdgCUALcA4QAPAT0BZAGGAZABdQEwAbkAJACd/y//3P61/q/+uP7H
/tz+9P4H/x7/Ov9c/37/nv+3/83/3f/o/+//9f/4//v//v8AAAEAAQADAAIAAwAFAAYA
CQAJAAsACwALAAsADAAMAA0ADgAOAA4ADgAPAA8ADwAPABAAEQARABEAEQARABEAEgAT
ABMAEwAVABYAFgAXABUAFQAVABUAFgAWABYAGAAYABgAGgAaABgAGAAYABoAHAAdAB0A
HQAdAB8AHwAfACEAIgAkACUAJgAnACgAKAAnACgAKAAoACkAKwAsACwALgAvAC8AMQAu
AC0ALAArACwALgAvAC8ALAAsACwAKwAsACsAKwArACgAJwAmACUAIQAgAB8AHgAeAB0A
HgAdABwAGwAaABkAGwAbABsAGwAZABgAGAAXABcAFwAXABcAGAAYABgAGAAXABYAFgAW
ABkAGQAZABkAGQAZABgAGAAYABgAGAAYABoAGgAaABoAGQAZABkAGQAbAB0AHwAgACAA
IQAhACEAIQAiACIAIQAhACMAIwAjACUAJgAnACcAJwAoACgAKAAmACYAJgAmACgAKAAo
ACgAJgAmACYAJQAkACMAIQAgACIAIgAhACAAIgAiACAAIAAeAB4AHAAcAB4AHQAdABwA
HAAbAA==
         </WaveFormData>
      </LeadData>
      <LeadData>
         <LeadByteCountTotal>10000</LeadByteCountTotal>
         <LeadTimeOffset>0</LeadTimeOffset>
         <LeadSampleCountTotal>5000</LeadSampleCountTotal>
         <LeadAmplitudeUnitsPerBit>4.88</LeadAmplitudeUnitsPerBit>
         <LeadAmplitudeUnits>��V</LeadAmplitudeUnits>
         <LeadHighLimit>2147483647</LeadHighLimit>
         <LeadLowLimit>268435456</LeadLowLimit>
         <LeadID>V3</LeadID>
         <LeadOffsetFirstSample>0</LeadOffsetFirstSample>
         <FirstSampleBaseline>0</FirstSampleBaseline>
         <LeadSampleSize>2</LeadSampleSize>
         <LeadOff>FALSE</LeadOff>
         <BaselineSway>FALSE</BaselineSway>
         <ExcessiveACNoise>FALSE</ExcessiveACNoise>
         <MuscleNoise>FALSE</MuscleNoise>
         <LeadDataCRC32>3412612010</LeadDataCRC32>
         <WaveFormData>
9v/2//b/9v/4//j/+P/4//r/+v/6//r/+//8//3//v/+//7//v/+/wAAAAAAAAAAAgAC
AAIAAgACAAIAAgACAAQABAAEAAQABAAEAAQABAAGAAYABgAGAAYABgAGAAYABgAGAAYA
BgAHAAgACQAKAAoACgAKAAoACwAMAA0ADgAQABAAEAAQABIAEgASABIAFAAUABQAFAAS
ABIAEgASABQAFAAUABQAFAAUABQAFAAUABQAFAAUABIAEgASABIAEAAQABAAEAAQABAA
EAAQAA8ADgANAAwACgAKAAoACgAKAAoACgAKAAgACAAIAAgACQAKAAsADAAOAA4ADgAO
ABAAEAAQABAAEgASABIAEgAQABAAEAAQABIAEgASABIAEgASABIAEgASABIAEgASABMA
FAAVABYAGAAYABgAGAAaABoAGgAaABsAHAAdAB4AHAAcABwAHAAdAB4AHwAgACAAIAAg
ACAAIAAgACAAIAAeAB4AHgAeAB4AHgAeAB4AHAAcABwAHAAbABoAGQAYABYAFgAWABYA
FAAUABQAFAASABIAEgASABQAFAAUABQAEwASABEAEAAQABAAEAAQAA4ADgAOAA4ADAAM
AAwADAAOAA4ADgAOAAwADAAMAAwADAAMAAwADAALAAsACwALAA0ADQAMAAwADwAPABAA
EAAOAA4ADgAPABIAEgAVABUAFgAWABYAGAAaABoAHAAdABwAGwAaABcAFAATABIAEQAP
AA0ADAAJAAcABwAIAAkACwALAAsACwAJAAkACQAIAAYABQAFAAUABQAEAAIAAgAEAAQA
BQAFAAMAAwACAAIAAgACAAIAAgACAAIAAgACAAMAAwADAAIABAAEAAQABAABAAEAAQAD
AAIAAgABAAMACAAUACQANQBOAGkAjQC/APUAKwFgAY8BrQGqAXoBEwGNABEAsf9n/zf/
Hf8T/xH/Fv8l/zT/Q/9U/2z/h/+i/7j/y//X/+T/6//u//H/8v/z//L/8//0//X/9v/3
//j/+f/7//n/+f/7//v//P/8//7//v/+/wAAAAAAAAAAAAABAAEAAQABAAEAAgACAAIA
AgACAAMAAwADAAQAAgACAAIAAwAFAAQABAAFAAUABQAFAAYABgAGAAYABgAIAAkACQAK
AAkACAAIAAgACAAIAAgACQALAAwADAAMAA4ADgAOAA4ADwAPABAAEAAQABEAEQARABEA
EQASABIAEgASABIAEgAQABAADwAOABAAEAAQAA4ADQANAA0ADQANAAsACwAKAAsADAAM
AA0ACgAJAAkACAAIAAgABwAHAAkACgALAAsACQAKAAoACwANAA0ADQAOAA4ADgAOAA4A
DAAMAAwADAAPABAAEAAQAA4ADgAOAA4AEAAQABAAEQAPAA8ADwAPABEAEgATABQAFAAV
ABUAFQAUABQAFAAVABkAGQAaABsAGgAbABoAGAAaABsAHAAcABsAGwAbAB0AGwAaABoA
GgAaABkAGQAZABkAGQAZABcAGAAYABcAFwAWABYAFQATABEAEQAQAA8AEAAQABAAEAAO
AA0ADQAMAA4ADQAMAAwADAALAAoACQAHAAcABwAGAAgACAAIAAgACAAIAAcABAAEAAYA
BgAGAAUABAAEAAQABAAEAAYABQAFAAUABQAFAAUABAAEAAUABQAGAAYABgAGAAYACQAK
AAoADQALAAwADAAMABAAEAAQABIAEgARABAADwANAAwACwAKAAcABgAFAAUABQACAAEA
AQADAAMAAwADAAIAAQAAAP//AAD+//3//f///////v/8//z//P/8//3/+//7//v/+v/6
//r/+v/6//z//P/8//z/+v/7//v/+//6//r/+v/6//z/+//7//v/9//2//T/9f/5/wIA
DgAeADEASgBpAJMAxwADAUEBegGrAccBvgGEARMBhQAFAKH/V/8p/xH/Cf8J/w7/Gf8k
/zH/Qv9e/33/lv+q/73/y//Y/+H/5P/n/+j/6//s/+3/7v/v//D/7//w//H/8//1//X/
9//3//T/9P/2//b/9v/4//j/+P/3//b/9v/1//f/9//3//j/+f/6//v//P/7//v/+//8
//z//P/8//3////+//7////+//3//P/8//7//v/+//7//v//////AAAAAAAAAQACAAIA
AgACAAMAAwAEAAQABAAIAAgACAAIAAcABwAIAAgABgAHAAcABwAHAAcACAAIAAkACgAL
AAwADAAMAAsACgAIAAgACAAGAAUABQAFAAUABQADAAMAAgAAAAAA/////wAA//////7/
/v/+//3//f///wAAAQABAAEAAgACAAMAAwADAAMABAAGAAYABgAGAAQABAAEAAQAAwAE
AAQABAAGAAYABgAGAAgACAAIAAkABwAHAAcABwAHAAgACQAKAAoACwALAAsADAAMAAwA
DQAPAA8AEAARABUAFwAXABYAFgAXABgAGAAXABcAFwAZABcAFgAWABYAGAAXABcAFwAV
ABUAFQATABQAFAATABMAFAAUABMAEQAPAA8ADgANAAwADAAMAAwADAALAAsACgAKAAkA
CAAIAAgABwAGAAUABQAFAAUABAAGAAYABgAGAAUACAAGAAIABAAEAAQABAACAAEAAQAB
AAMAAwADAAIAAgADAAMABAAEAAQABAAEAAMABAAEAAcACQAKAAoACgAKAAoACgAMAA8A
DwAPAA8ACwAKAAkACAAJAAgABwAHAAUAAgABAAEAAwADAAMAAwACAAEAAAD//wAA/v/9
//3//f/9//z/+v/8//z//P/9//v/+//7//r//P/8//z//P/8//z//P/8//r/+//7//v/
+v/6//r/+v/8//v/+//7//n/+P/4//n/+/8AAAgAGAArAEIAXwCHALkA8wAxAW4BqQHZ
AewB1gGPAQ8BdwDz/4v/O/8P///++/7+/g3/Gv8j/zT/TP9p/4b/oP+3/8f/0v/Z/+D/
5//q/+v/7P/r/+z/7f/u//D/8v/0//f/9//3//n/+f/4//j/+v/6//n/+v/5//j/+v/6
//v/+//5//n/+f/6//z//P/8//z//f/9//3//v/+//7//v////3//P/8//3/+//7//v/
/P/+//7//v/+/wAAAQABAAIAAgACAAMABAABAAAA//////3//v/+//7/AgACAAIAAgAB
AAEAAgACAAIAAwADAAMAAgABAAEAAAACAAIAAgACAAAAAAD///7//v/+//7//P/5//n/
+f/5//n/9//3//b/9f/0//L/8f/u/+3/7f/s/+7/7v/t/+3/6//s/+3/7f/s/+z/6//r
/+n/6f/p/+r/7v/u/+7/7v/w//D/8P/w//P/9P/0//T/8//y//H/8P/w//D/8P/x//H/
8f/x//H/7//w//H/8v/w//H/8f/x//L/8v/y//P/8//z//T/9f/2//f/9v/0//L/8//0
//T/9P/1//b/+f/4//b/9f/0//X/9f/2//f/9//3//f/9f/2//b/9f/1//T/9P/z//H/
8f/x//D/7//u/+7/7v/u/+7/7f/t/+z/6v/p/+j/6P/q/+n/6P/n/+X/5f/l/+T/5P/k
/+T/5P/n/+b/5f/k/+P/4v/i/+H/4f/h/+P/4//j/+L/4P/h/+H/4v/l/+b/5//o/+j/
6P/n/+n/5//o/+j/6P/s/+z/7P/u/+//7//v/+//7f/s/+v/6v/p/+j/5//n/+f/5P/j
/+P/5f/l/+X/5f/i/+H/4P/f/93/2v/Y/9f/1f/V/9T/0v/S/9L/0v/T/9P/0//T/9L/
1P/U/9T/1P/U/9T/1P/U/9L/0//T/9P/0v/S/9L/0v/U/9P/0//T/9P/1P/U/9f/1//c
/+r//v8RACgASQBzAKUA4wApAWYBnwHLAdQBtAFdAdEAPQC9/1P/B//l/tn+1/7g/uv+
9v4F/xj/Mv9N/2r/hP+X/6X/sv+7/77/wf/G/8X/wv/E/8b/yP/K/8v/zP/N/8//z//P
/9H/0f/S/9L/1P/U/9T/1v/W/9b/1v/W/9f/1//X/9f/1//Y/9b/1v/W/9b/1//X/9f/
2P/Z/9r/2//d/9z/2v/Z/9n/2//b/9v/3P/c/9z/3P/c/9r/2//b/9z/3v/e/9//4P/i
/+L/4v/j/+X/5v/m/+b/5v/m/+b/5v/l/+X/5v/m/+f/6f/q/+v/6//r/+z/7P/q/+r/
6v/q/+z/7P/r/+r/6P/o/+j/5v/n/+f/5//n/+f/5f/l/+T/4v/i/+H/4f/i/+H/4f/g
/9//3v/c/9v/2//c/93/3f/d/97/3v/f/9//3//f/+D/4v/i/+L/4v/j/+T/5f/m/+j/
6v/r/+z/6v/q/+r/6v/o/+j/6P/p/+v/6//r/+v/6//s/+3/7v/u/+//7//v/+7/7v/u
/+//7//v//D/8f/z//X/9f/0//L/8//0//T/9P/1//b/+f/5//j/+P/4//j/9//3//f/
+f/5//n/9//2//b/9f/1//b/9v/1//P/8//z//L/8f/y//L/8v/y//L/8f/x//D/8P/v
/+7/7v/u/+3/7P/r/+v/6//r/+r/6P/o/+j/6P/p/+r/6v/o/+T/5v/m/+b/5v/n/+f/
6P/p/+f/5//n/+b/5v/n/+f/6P/q/+r/6v/q/+n/6v/q/+3/7v/w//H/8v/z//L/8f/y
//X/9f/1//X/8//y//H/8P/v/+7/7f/t/+v/6P/n/+f/6f/p/+n/6f/p/+n/6f/p/+b/
5P/j/+P/4//j/+L/4P/i/+L/4v/j/+P/4//j/+L/4v/i/+L/4v/i/+L/4v/i/+H/4f/g
/9//3//g/+H/4v/i/+H/4f/h/9//4P/g/+H/5f/q//L/AgAXAC4ARwBrAJsA0wARAVAB
hwG7AdYBygGLARUBfQD5/4//O/8H//H+6/7s/vn+CP8X/yr/QP9Z/3T/jv+l/7X/vv/H
/87/0//U/9f/2P/X/9j/2f/a/9v/3P/d/9//3//f/+H/4f/g/+D/4v/i/+T/5v/m/+b/
5P/k/+X/5f/n/+f/5//o/+j/6P/o/+j/5//n/+f/6P/q/+r/6v/r/+n/6P/o/+n/6f/p
/+n/6v/s/+z/7P/s/+z/7f/t/+7/7v/u/+//8P/w//D/8P/x//P/9P/0//T/9v/2//b/
9v/3//f/+P/4//r/+//7//v/+f/5//r/+v/8//z//P/8//z//P/7//r/+v/6//r/+P/5
//n/+f/5//n/9//3//b/9P/0//P/8//y//H/8f/w//D/8P/v/+//7//w//H/8f/x//L/
8v/z//P/8//z//T/9P/0//T/9P/1//b/9//4//n/+v/6//r/+v/6//r/+v/6//r/+v/7
//3//f/9//3/+//8//3//v/+//////////7//v/+////AwADAAQABQAGAAcABgAEAAUA
BwAJAAoACwALAAsADQALAAoACgAKAAwACwALAAsACwALAAsACQAKAAoACQAJAAwADAAL
AAkACQAJAAgABwAGAAYABgAGAAYABQAFAAQABAADAAIAAgAEAAMAAgABAAEAAQABAAAA
AgACAAIAAgAAAAAA///8//7//P/8//z//P/8//z/+//7//v//f/9//3//P/8//3//f/+
/wAAAAAAAAAAAQACAAIABQAFAAYABgAGAAgACAAIAAoACQAJAAkACQAGAAQAAgAAAP//
/v/9//3//f/6//n/+f/6//v//P/9//v/+//7//v/+v/4//f/9//5//n/+P/2//j/+P/4
//n/+P/3//b/9P/0//T/9P/0//b/9v/2//b/9v/3//f/9//2//b/9v/2//T/8//z//P/
+f/4//L/8//5//7/CgAaAC8ASABlAI0AwQD9ADMBagGhAckB0gGsAVEBxwA9AM3/df85
/xn/C/8J/xL/H/8s/zn/TP9m/3//mv+w/8X/1f/e/+X/6P/p/+j/6f/s/+//8P/x//L/
8f/y//P/9f/1//X/9//3//b/9v/4//j/+v/8//z//P/6//r/+//7//v/+//7//z//P/8
//z//P////////8AAP///v/9//3////+//7///8BAAEAAQACAAIAAgACAAIAAgADAAMA
BAACAAIAAwAEAAUABgAHAAkABwAIAAgACAAKAAoACgAKAA0ADQAOAA4ADgAPAA8ADwAP
AA8AEAAQABAAEAAQABAADgAOAA0ADAAOAA4ADgAMAA0ADQANAA0ADQALAAsACgAKAAoA
CQAJAAgABwAHAAYACAAIAAcABwAGAAYABgAFAAUABgAGAAcACQAJAAkACgAKAAoACgAK
AAsADAANAA4ADQAOAA4ADgAOAA4ADgAOAA4ADgAOAA8ADwAPAA8ADwARABIAEwAUABIA
EwATABMAFgAWABYAFwAZABkAGgAbABwAHQAcABoAGwAdAB8AIAAfAB8AHwAhACEAIAAg
ACAAIgAhACEAIQAhACEAIQAfACAAIAAfAB8AHgAeAB0AGwAbABsAGgAZABoAGgAaABoA
GAAXABcAFgAYABcAFgAWABYAFQAUABMAEQARABEAEAARABIAEwAUABEAEgASABIAEgAS
ABQAEwATABMAEQARABEAEAASABMAEwAUABQAFAAUABQAFwAYABgAGwAbABwAHAAcABwA
HAAcAB4AHwAfAB8AHwAdABwAGwAaABsAGgAZABkAFwAUABMAEwARABEAEQARABMAEwAT
ABMAEAAOAA0ADQAPAA8ADgAMAA4ADgAOAA8ADgANAAwACgAMAAwADAAMAA4ADgAOAA4A
DAANAA0ADQAMAAwADAAMAA4ADQANAA0ACwAMAAoACQAJAAwAGAAmADUASABjAIMAqwDd
ABUBTgGBAbEBzAHCAYUBEQGJABEAsf9p/zn/I/8d/x7/Kf82/0f/WP9u/4X/oP+6/8//
3//q//H/9P/3//r///8AAAEAAgADAAQAAwAEAAUABwAFAAUABwAHAAgACAAKAAoACAAK
AAoACgAMAAwADQANAA0ADQANAA4ADgAOAA4ADgANAA0ADQAOAA4ADgAOAA8ADwAOAA4A
DwAPAA8ADwAQAA4ADgAOAA4AEAARABEAEgASABIAEwAUABQAFAAUABUAFQAWABYAFgAW
ABYAFgAWABcAFwAYABgAGAAZABkAGQAXABcAGAAYABgAGAAYABgAGAAYABcAFgAWABYA
FgAUABMAEwATABMAEwARABEAEAAQABAADwAPAA0ACwAKAAgACgAKAAkACQAJAAoACwAL
AAoACgAJAAkACgALAAwADgAOAA4ADgAOAA4ADgAOAA4ADwAQABAAEAAQABAAEAAQAA4A
DgAOAA8ADwAPAA8ADwANAA4ADwAQABAAEQARABEAEAAQABAAEQATABMAFAAVABcAGQAZ
ABgAGAAZABoAGgAbABsAGwAdABsAGgAaABoAGwAbABwAHQAbABsAGwAZABoAGgAZABkA
GQAYABYAEwAVABUAFAATABQAFAAUABQAEwARABAADgAOAA0ADAAMAAwACwAKAAkACQAJ
AAkACAAIAAoACgAIAAgACAAIAAYABQAFAAUABQAFAAUABAACAAMAAwAEAAYABgAGAAYA
BwAIAAgACwALAAwADAAMABAAEAAQABIAEgARABAADwANAAwACwAKAAkACAAHAAcABAAA
AP7//f///////////////////////v/8//v/+//5//n/+P/2//b/9v/2//f/+P/5//r/
+v/5//j/9//2//b/9v/2//b/9v/3//f/9//0//T/9P/0//T/8//z//P/8//y/+7/7//z
//r/AgAQACEANgBTAHcApQDbABcBVAGJAbMBvgGgAUsBxwA7AMf/b/8x/w//Af8B/wT/
Df8Y/yf/OP9O/2v/hv+a/63/v//M/9P/2v/f/+L/4//k/+P/5P/l/+b/5//o/+n/6//r
/+v/7f/t/+z/7P/u/+7/7v/w//D/8P/w//D/8f/x/+//7//v//D/8v/y//L/8v/z//P/
8//0//L/8v/y//P/8f/w//D/8f/x//H/8f/y//T/9P/0//T/8v/z//P/9P/0//T/9f/2
//T/9P/0//X/9f/2//b/9v/2//b/9v/2//n/+f/6//r/+P/5//n/+f/6//v//f/+//7/
/v/+//7//P/8//v/+v/3//b/9f/y//P/8//z//P/8f/v/+//7v/u/+7/7f/t/+7/7f/t
/+z/7P/s/+v/6//p/+r/6//r/+v/7P/s/+3/6//r/+v/7P/w//D/8P/w//D/8P/w//D/
7//w//D/8P/u/+7/7v/u//D/8P/w//H/8f/x//H/8f/x//L/8//0//T/9f/1//X/+P/4
//j/+f/7//v//P/9////AQABAAAAAgADAAQABAABAAEAAQADAAMAAgACAAIAAgABAAEA
AQABAAEAAQD//wAAAAD//////v/+//3/+//7//v/+v/5//j/+P/4//j/9v/1//X/9P/0
//P/8v/y//L/8f/w/+//8f/v/+//7v/u/+z/7P/s/+z/7v/t/+3/7f/t/+3/7f/s/+r/
6//r/+z/7P/s/+z/7P/t/+7/7v/x//H/8v/y//L/8v/y//L/9P/3//f/9//3//X/9P/z
//L/8f/w/+//7//t/+r/6f/p/+n/6f/p/+n/6f/p/+n/6f/o/+b/5f/l/+X/5f/k/+L/
5P/k/+T/5f/j/+P/4//i/+L/4v/i/+L/5P/k/+T/5P/k/+X/5f/l/+L/4v/i/+L/4v/h
/+H/4f/h/+L/5P/j/+X/7P/4/wgAGQAyAFMAeQCrAOcAJQFgAZcBwQHMAaoBTwHHADcA
v/9f/xv/+f7r/un+8v7//gz/Gf8s/0L/W/94/5L/pf+1/8T/y//Q/9X/1v/X/9b/1//Y
/9n/2v/d/97/3//h/9//3//h/+H/4v/i/+T/5P/k/+b/5v/m/+T/5P/l/+X/5v/n/+j/
6v/p/+j/5//m/+n/6f/p/+r/6v/q/+r/6//p/+j/6P/p/+n/6f/p/+r/6v/q/+r/6v/s
/+3/7f/u/+7/7v/v//D/7v/u/+7/7//w//L/8//0//T/9P/0//T/9//3//j/+P/6//v/
+//7//n/+f/6//r/+v/6//r/+v/6//r/+f/4//j/+P/4//b/8//z//P/8//1//P/8//y
//L/8v/x//H/7v/t/+3/7P/u/+7/7f/t/+//8P/x//H/8P/w/+//7//w//H/8v/0//T/
9P/0//T/9v/2//b/9v/3//j/+P/4//j/+P/4//j/+P/4//j/+f/3//f/9//3//j/+v/8
//7//P/9//3//f8AAAAAAAABAAEAAQACAAMABAAFAAQAAgADAAUABwAIAAcABwAHAAkA
CQAIAAgACAAKAAkACQAJAAcABwAHAAUABgAGAAUABQAGAAYABQADAAMAAwACAAEAAAAA
AAAAAAACAAEAAQAAAAAA///+//7//P/7//r/+f/5//n/+//8//r/+v/6//r/+v/4//f/
9//3//n/+f/5//j/9v/3//f/+P/6//r/+v/6//v//P/8/////f/+//7//v8AAAAAAAAC
AAUABQAFAAUABQAEAAMAAgABAAAA//////3/+v/5//n/+f/5//n/+f/7//v/+//7//j/
9v/1//X/9//3//b/9P/y//L/8v/z//X/9f/1//T/8v/y//L/8v/y//L/8v/y//T/9f/1
//X/8v/y//L/8v/0//P/8//z//X/8v/w//P/9//8/wgAGgAxAE4AbwCVAMkAAwFBAXgB
rQHRAdABngEzAaMAGwCx/13/Jf8L/wP/A/8K/xn/KP85/0r/ZP+B/57/tP/D/9P/2v/f
/+D/4//i/+X/6v/r/+z/7f/u/+3/7v/v//H/8f/x//P/8//y//L/9P/0//T/9v/2//b/
+P/4//n/+f/3//f/9//4//j/+P/4//j/+v/7//z//v/9//z/+//7//3//P/8//3//f/9
//3//v8AAAAAAAAAAAAAAQABAAIAAgACAAMABAAGAAYABgAHAAcACAAIAAgACAAIAAgA
CAALAAsADAAMAAwADQANAA0ADwAPABAAEAAOAA4ADgAOABAAEAAPAA4ADAAMAAwACgAL
AAsACwALAA0ACwALAAoACQAIAAYABQAEAAMAAwACAAQABAADAAMAAQACAAMAAwAFAAYA
BgAHAAcABwAHAAgACgAKAAoACgAMAAwADAAMAAsADAAMAAwADQAOAA8AEAAPAA4ADQAN
AA8ADwAPAA8ADwAQABEAEgARABEAEAAPABEAEgATABUAFQAVABYAFwAXABkAGQAYABoA
GwAcABwAGwAbABsAHQAfAB4AHgAeAB4AHQAdAB0AHQAdAB0AGwAcABwAGwAbABoAGgAZ
ABcAGQAZABgAFwAWABYAFgAWABYAFQAVABQAEgARABAAEAASABEAEAAPABEAEQAQAA4A
DgAOAA4AEAAPAA8ADwAPAA8ADwAOAAwADQANAA4ADgAOAA4ADgAPABAAEAATABMAFAAU
ABQAFgAWABYAGAAbABsAGwAbABoAGgAaABoAFwAWABUAFQATABAADwAPAA0ADQANAA0A
DwAPAA8ADwAQAA4ADQANAA0ADQAMAAoACgAKAAoACwALAAsACwAKAAoACgAKAAoACgAK
AAoACgAKAAsACwALAAoACgAKAAoADAALAAsACwANAAwACgAHAAkADgAYACgAOQBMAGUA
hwCxAOMAGwFSAYcBuQHUAcQBgQENAYEABQCp/2P/Nf8j/x3/HP8n/zb/R/9Y/27/if+k
/77/1f/j/+7/9//8//3/AAADAAIAAwAEAAUABgAFAAYABwAJAAsACwANAA0ADAAMAA4A
DgAQABIAEgASABIAEgATABMAEQARABEAEgASABIAEgASABQAFQAWABgAFgAWABYAFwAY
ABgAGQAbABoAGQAYABgAGQAaABsAHAAaABsAGwAcABwAHAAdAB4AHgAeAB4AHwAhACIA
IgAiACYAJgAmACYAJQAlACYAJgAmACcAJwAnACcAJwAoACgAKAAoACgAKAAqACoAKQAo
ACoAKgAqACgAJQAlACUAJQAlACMAIwAiACAAIAAfAB8AHwAfACAAIAAfAB4AHAAbAB0A
HgAfAB8AHQAeAB4AHwAfAB8AHwAgACQAJAAkACQAIgAiACIAIgAlACYAJgAmACYAJgAm
ACYAJAAkACQAJQAlACUAJQAlACcAKAApACoAKgArACsAKwAqACoAKgArAC0ALQAuAC8A
LwAxADEAMAAwADEAMgAyADEAMQAxADMAMwAyADIAMgAwAC8ALwAvADEAMQAxAC8ALgAu
AC0ALQAuAC4ALQArACkAKQAoACcAKAAoACgAKAAmACUAJQAkACYAJQAkACQAJAAjACIA
IQAjACMAJAAjACIAIQAgACAAHwAfAB8AHwAfAB8AHgAeAB8AHwAgACAAIAAgACAAHwAg
ACAAIwAjACQAJAAkACYAJgAmACgAKQApACkAKQAoACgAKAAoACYAJAAiACEAHwAcABsA
GwAZABkAGQAZABkAGQAZABkAGAAWABUAFQAXABcAFgAUABIAEgASABMAEwATABMAEgAQ
ABAAEAAQABAAEAAQABAADgAPAA8ADwAPABAAEQASABAADwAPAA8ADQAOAA4ADQAPABgA
JgA0AEEAVgB1AJkAxQD9ADcBbgGhAccBygGeAT0BswAvAMf/ef9F/yv/If8b/yD/Lf86
/0n/XP9y/4//qP/A/9P/4f/s//X/+v/7//7/AQAEAAIAAgACAAIAAwAEAAUABwAJAAkA
CwALAAgACAAKAAoADAAOAA4ADgAMAAwADQANAA0ADQANAA4ADgAOAA4ADgANAA0ADQAO
ABAAEAAQABEAEQAQABAAEQAPAA8ADwAQABAAEAAQABAADgAPAA8AEAAQABAAEQASABIA
EgASABMAEgASABEAEAAVABYAFwAYABgAFwAXABYAFgAXABcAFwAXABcAGAAYABYAFgAW
ABYAFgAWABUAFAAUABQAFAASABMAEwATABMAEwARABEAEAAQABAADwAPAA4ADQANAAwA
DAAMAAsACwANAA4ADwAPABEAEgASABMAEQARABEAEgASABIAEgASABAAEAAQABAAEgAU
ABUAFgAUABQAFAAUABYAFgAWABcAFwAXABcAFwAVABYAFwAYABoAGwAbABsAHAAcABwA
HQAhACEAIgAjACMAJQAlACQAIwAjACMAIgAjACMAIwAlACUAJAAkACQAIgAhACEAIQAh
ACEAIQAfAB4AHgAdAB0AHgAeAB0AGwAZABkAGAAXABYAFgAWABYAFgAVABUAFAASABEA
EAAQABIAFQAUABIAEAAQABAAEAAOAA0ADQANAA4ADwAQABAADwAPAA4ADgAOAA4ADgAO
AA8AEAAQABMAEQASABIAEgAUABQAFAAWABkAGQAZABkAGQAYABcAFgAUABIAEAAPAA4A
DAAMAA0ACgAJAAgABwAJAAkACQAJAAkACAAIAAkABwAHAAYABAACAAIAAgADAAMAAwAD
AAIAAgACAAIAAgACAAIAAgACAAAAAQABAAEAAgACAAIAAgACAAEAAQABAAEAAAD+//3/
//8GABIAIAAxAEYAYQCBAK0A5QAjAWIBmQHNAeYB1gGTARcBgQD7/5H/Rf8b/wv/B/8I
/xP/IP8r/zr/Uv9t/4r/pv+7/83/2v/j/+r/7f/w//P/9v/3//j/+f/6//n/+v/7//3/
/////wEAAQAAAAAAAgACAAIABAAEAAQABAAEAAUABQAFAAUABQAGAAgACAAIAAgACQAJ
AAkACgAMAAwADAANAAsACgAKAAsACQAJAAkACgAMAAwADAAMAAoACwALAAwADgAOAA8A
EAAQABAAEAARABMAFAAUABQAFgAWABYAFgAVABUAFgAWABYAFwAXABcAGQAZABoAGgAZ
ABgAFwAWABgAGAAXABYAFgAWABYAFAATABMAEwATABMAEQARABAADgAOAA0ADQANAA0A
DgAOAA4ADgANAA0ADwAQABEAEQARABIAEgATABUAFQAVABYAGgAaABoAGgAaABoAGgAa
AB0AHgAeAB4AHgAeAB4AHgAgACAAIAAhACMAIwAjACMAIwAkACUAJgAoACkAKQApACwA
LAAsAC0ALgAtAC0ALQAtAC8ALwAuADAAMQAyADIAMwAzADMANQAzADIAMgAyADQAMwAz
ADMAMwAzADMAMQAuAC4ALQAtAC4ALgAtACsALAAtAC0ALQAqACoAKgAqACwAKwArACoA
LAApAA==
         </WaveFormData>
      </LeadData>
      <LeadData>
         <LeadByteCountTotal>10000</LeadByteCountTotal>
         <LeadTimeOffset>0</LeadTimeOffset>
         <LeadSampleCountTotal>5000</LeadSampleCountTotal>
         <LeadAmplitudeUnitsPerBit>4.88</LeadAmplitudeUnitsPerBit>
         <LeadAmplitudeUnits>��V</LeadAmplitudeUnits>
         <LeadHighLimit>2147483647</LeadHighLimit>
         <LeadLowLimit>268435456</LeadLowLimit>
         <LeadID>V4</LeadID>
         <LeadOffsetFirstSample>0</LeadOffsetFirstSample>
         <FirstSampleBaseline>0</FirstSampleBaseline>
         <LeadSampleSize>2</LeadSampleSize>
         <LeadOff>FALSE</LeadOff>
         <BaselineSway>FALSE</BaselineSway>
         <ExcessiveACNoise>FALSE</ExcessiveACNoise>
         <MuscleNoise>FALSE</MuscleNoise>
         <LeadDataCRC32>3516104054</LeadDataCRC32>
         <WaveFormData>
DAAMAAwADAANAA4ADwAQABAAEAAQABAAEgASABIAEgASABIAEgASABQAFAAUABQAFAAU
ABQAFAAUABQAFAAUABYAFgAWABYAGAAYABgAGAAaABoAGgAaABoAGgAaABoAGgAaABoA
GgAbABwAHQAeABwAHAAcABwAHQAeAB8AIAAiACIAIgAiACQAJAAkACQAJgAmACYAJgAm
ACYAJgAmACgAKAAoACgAKAAoACgAKAAoACgAKAAoACoAKgAqACoAKgAqACoAKgAsACwA
LAAsACoAKgAqACoAKgAqACoAKgAsACwALAAsACwALAAsACwALwAwADEAMgA0ADQANAA0
ADQANAA0ADQANgA2ADYANgA1ADQAMwAyADQANAA0ADQANAA0ADQANAA0ADQANAA0ADYA
NgA2ADYANgA2ADYANgA4ADgAOAA4ADoAOgA6ADoAOQA4ADcANgA3ADgAOQA6ADgAOAA4
ADgAOAA4ADgAOAA4ADgAOAA4ADYANgA2ADYANgA2ADYANgA1ADQAMwAyADIAMgAyADIA
MQAwAC8ALgAsACwALAAsAC4ALgAuAC4ALQAsACsAKgAqACoAKgAqACgAKAAoACgAKAAo
ACgAKAAoACgAKAAoACYAJgAmACYAJgAmACYAJgAmACYAJgAmACgAJwAnACcAKQApACsA
KwAqACoAKQAoACsAKwAtAC4ALgAvAC8AMAAyADIAMgA0ADMAMwA1ADMAMQAvAC0AKwAo
ACcAJwAlACMAIwAkACUAJQAlACUAJQAlACUAJAAkACEAIAAfAB8AIQAgAB8AHwAfAB8A
HwAfAB8AHgAeAB4AHwAfACAAIAAeAB0AHQAdAB0AHQAdAB0AHwAgACAAIAAdAB0AHgAe
ABwAGgAYABgAHQAmADEAPwBRAGQAfwCpANgABAEyAV0BeAF7AVsBEgG0AF4AHQDx/87/
tP+j/5n/lP+Y/5//pP+r/7v/zP/e/+///P8GAA4AFAAUABYAGAAWABUAFwAXABcAGAAa
ABoAHAAdABsAGwAcABwAHAAcAB0AHgAgACAAIAAgACAAHwAfACAAIAAgACEAIQAhACIA
IwAjACIAIgAiACIAIgAiACQAJAAkACQAJQAlACUAJQAmACYAJQAlACYAJgAnACgAKAAo
ACgAKAAoACgAKAAoACkAKQAqACsALAAsACoAKwArACsAKwAsACwALAAuAC8ALwAwAC4A
LgAuAC4AMAAwADEAMQAvAC8ALwAvADAAMAAwADAALgAuAC4ALgAuAC4ALgAuADAAMAAy
ADIAMgAxADEAMQAwADAAMQAzADQANgA2ADYANgA2ADcAOAA5ADsAOwA7ADsAOwA6ADoA
OAA4ADgAOAA5ADkAOQA5ADkAOQA3ADcAOQA5ADkAOgA4ADgANwA3ADkAOQA7ADsAPAA8
ADwAPAA8ADwAPAA9AD0APgA/AD8APwA+AD0APAA+AD4APwA/AD0APQA9AD4APgA9AD0A
PQA7ADsAOwA7ADoAOgA6ADkAOAA3ADcAOAA4ADgANwA2ADQANAAzADIANAA0ADMAMwAx
ADAAMAAwAC8ALgAuAC4ALgAuACwAKwAqACoAKwArACsAKwArACoAJwAnACcAJwAmACYA
JgAmACQAJAAkACQAJAAkACYAJgAmACYAJgAmACUAJQAlACUAJQAnACcAJwAoACgAKAAp
ACkAKwAsACwALQAtADAAMAAwADAAMAAxADEAMwAwAC4ALAAqACkAKAAnACcAJQAiACEA
IQAjACMAIwAjACEAIQAhACAAIAAfAB4AHQAfAB8AHgAdAB0AHQAdAB0AGwAbABoAGgAa
ABkAGQAaABwAHAAbABsAGQAZABkAGQAZABkAGgAaABwAGwAbABoAFAAUABIAEAAQABcA
IgAtADsATQBkAIUArwDkABgBSAF1AZABjwFnARYBsABYABUA5f/E/6r/mf+P/4r/iP+L
/5D/mf+r/8D/0P/f/+7/+v8CAAgACgAKAAoADAAPAA8ADwAPABAADgAOABAAEQATABMA
FAAUABMAEgASABIAFAAUABQAFAASABEAEQASABIAEgATABMAEwAUABUAFQAUABQAFAAU
ABIAEgAUABQAFAAUABUAFQAUABMAEwASABMAEwAUABQAEwAUABQAFAAUABQAFAAUABIA
EgATABMAEgATABQAFAAUABUAFQAVABMAFAAUABQAFAAVABUAFgAWABYAFgAWABQAFAAV
ABUAFQAVABUAFQASABIAEgASABIAEgASABIAEgASABIAEgARABAAEQAQABAADwAPAA8A
DgAOAA8AEQAQABIAEgASABQAFAAVABYAFQAXABcAFwAZABkAGAAYABcAFgAVABQAEwAT
ABMAEwAVABUAEwATABUAFQAVABYAFQAUABIAEQARABEAEwATABQAFAAUABQAEwASABEA
EQATABQAFQAVABgAGAAYABgAGgAaABsAGwAZABkAGQAaABgAFwAXABcAFwAXABcAFwAU
ABQAFAATABIAEQARABIAFAAUABMAEgAQABAADwAOAA0ADAAKAAkACwAKAAoACgAJAAgA
CAAIAAgACAAGAAUAAgACAAMAAwADAAMAAwACAAMABQADAAAAAAAAAAAAAAAAAAAAAAAA
AP///v/8//v//f/9//3////9//3//v/+//7//////wEABAAEAAUABQAEAAQABAAEAAgA
CQAJAAsABwAGAAUABAADAAIAAQABAP///P/7//v//P/9//7////9//v/+f/2//b/9f/0
//P/8//z//L/8f/z//P/8//z//H/8f/w//D/8v/x//H/8v/y//L/8f/x/+//7//v/+//
7v/t/+3/7P/t/+3/7v/u/+z/6v/o/+b/5P/n/+7/+f8JABsAMABRAH8AsADmAB4BUwGA
AZMBhwFSAfYAhgAlAN3/qv+G/23/Wf9S/1L/Uf9U/2H/cf+E/5b/q/+8/8j/0P/U/9j/
3P/e/97/3f/f/9//3//g/+H/4v/l/+f/5//n/+j/6P/o/+j/6f/q/+r/6P/m/+T/5v/l
/+X/5v/m/+b/5//n/+f/6P/p/+n/6P/o/+j/6P/m/+b/6P/o/+r/6v/r/+v/6f/p/+r/
6v/p/+n/6v/q/+v/7P/s/+z/7v/u/+7/7v/t/+z/7P/r/+z/7f/u/+7/8P/x//H/8f/z
//T/9P/0//b/9//3//j/9f/0//P/8v/y//L/8//z//H/8f/x//H/8P/w//D/8P/y//L/
8v/y//L/8v/y//L/8f/w//H/8P/v/+3/7P/r/+v/7P/u//H/8P/y//L/8v/w//D/8f/y
//L/8//y//H/8v/z//P/9P/2//b/9v/2//n/+f/5//n/+P/3//T/8//z//P/8//0//T/
9P/z//P/8//z//X/9f/0//T/9P/0//b/9v/2//f/9v/2//b/9f/4//j/+P/4//b/9v/3
//f/+f/5//n/+v/5//f/9v/1//f/9//3//f/+P/4//j/9//4//f/9//4//b/9v/1//T/
9P/0//P/8v/w//D/7//v/+//7v/u/+7/6//q/+r/6v/s/+z/6v/p/+b/5v/n/+f/5//n
/+f/5v/p/+b/5f/k/+P/4v/i/+L/4v/i/+L/4v/h/+H/3//f/9//4f/k/+X/5//o/+X/
5f/k/+X/5P/k/+X/5f/o/+j/6P/o/+j/6f/p/+v/6f/o/+f/5v/l/+T/4//j/+P/4P/f
/9//3//f/9//3//h/+H/4f/g/97/3f/c/9v/2v/Z/9f/1f/X/9f/1//X/9X/1f/U/9T/
1v/V/9X/1v/W/9b/1f/V/9P/0//T/9P/0//T/9T/1P/U/9P/0//S/9D/0P/S/9D/zv/P
/9z/6//7/w0AKABLAHcAsADuACYBWQGEAZMBewE6AdIAYgADALf/gP9g/03/P/86/zr/
Of8+/03/X/9y/4b/mf+o/7L/uv/A/8L/xP/G/8b/xf/G/8f/yP/K/8r/yv/M/83/zf/N
/87/zv/M/8z/zf/O/9L/0v/S/9L/0v/R/9H/0v/Q/9D/0f/R/8//0P/R/9H/0P/Q/9D/
0P/R/9L/1f/W/9P/0v/S/9H/0//T/9T/1P/T/9P/1P/U/9T/1P/T/9L/1P/U/9T/1P/V
/9b/2P/Z/9j/2f/a/9r/2v/b/9v/2//a/9r/2f/Y/9n/2//c/97/3v/e/97/3v/c/9z/
3f/d/93/3f/d/93/2v/a/9r/2v/c/9z/3P/c/9z/3P/c/9z/2//a/9v/2v/c/9v/2//b
/9n/2P/Y/9n/2P/a/9r/2v/a/9r/2//c/9v/3f/d/93/3//f/97/3v/g/+D/4P/g/+L/
4//k/+X/5f/l/+P/4//h/+H/4f/i/+L/4v/h/+H/4f/h/+P/4//k/+T/5P/k/+L/4v/i
/+P/4f/i/+P/4//m/+b/5v/m/+T/5P/l/+X/5v/n/+j/6v/o/+f/5//n/+f/5//n/+f/
6P/o/+j/5//m/+X/5f/m/+b/5v/l/+T/4v/i/+H/4P/e/97/3f/d/97/3v/f/+D/3f/c
/9z/3P/c/9z/2v/Z/9j/2P/Z/9n/1//X/9f/1v/X/9f/2f/V/9L/0v/S/9L/0v/V/9b/
1//Y/9f/1v/U/9P/0//T/9P/1f/X/9f/2P/Y/9b/1//X/9n/3P/c/93/3f/d/9z/2//a
/9z/3f/d/9//3f/c/9v/2v/Z/9j/1//X/9f/1P/T/9P/0//T/9P/0//T/9P/0//S/9D/
z//O/83/y//L/8r/yf/L/8v/y//L/8v/y//K/8r/yv/J/8n/yv/K/8r/yf/J/8f/x//H
/8f/yf/J/8r/yv/I/8f/x//G/8b/xv/G/8T/wv/F/8z/2f/p//v/DgArAFUAhgC8APQA
JQFWAXMBbQE+AeQAdgATAMn/kP9q/1H/P/82/zj/Of88/0f/V/9o/3r/j/+i/6z/sv+2
/7z/wP/A/8D/w//D/8P/w//E/8T/xP/G/8f/x//H/8j/yP/K/8r/y//M/87/zv/O/87/
zP/L/8v/zP/O/87/z//P/83/zv/P/8//zv/O/87/zv/Q/9D/0v/S/9L/0v/T/9P/0//T
/9T/1P/V/9X/1v/W/9f/2P/Y/9j/2v/a/9r/2v/a/9r/2//b/9z/3f/e/97/3v/f/9//
3//f/+D/4P/g/+D/4f/h/+L/4P/g/+D/4P/i/+L/4//j/+H/4f/h/+H/4P/g/+D/4P/g
/+D/4P/g/+L/4v/i/+L/4P/g/+L/4v/g/9//3//f/97/3v/f/+H/4v/k/+T/5P/m/+b/
5//o/+f/6f/p/+n/6f/p/+j/6P/p/+r/6//s/+v/6//r/+v/6//r/+n/6f/p/+n/6f/q
/+r/6v/p/+n/6f/p/+v/6//q/+r/6v/q/+r/6v/q/+v/7f/u/+//7//u/+7/7v/u//D/
8P/x//H/8f/x//H/8v/y//H/8f/x//P/8//z//P/8P/w//D/7//w/+//7//w//L/8v/x
//D/8P/w/+//7v/s/+z/6//r/+v/6v/q/+r/5//m/+b/5v/m/+b/5P/j/+T/5P/l/+X/
5f/l/+X/5P/h/+H/4f/h/+D/3v/g/+D/4P/g/+L/4v/i/+L/4v/i/+H/4f/h/+H/4f/j
/+X/5f/m/+b/6P/p/+n/6//s/+z/7f/t/+7/7v/u/+7/7v/v/+//8f/u/+z/6v/o/+f/
5v/l/+X/5P/i/+L/4//l/+X/5f/l/+X/5f/l/+T/4v/h/+D/3//g/+H/4f/h/+H/4f/h
/+H/3//f/97/3v/e/93/3f/e/97/3v/d/93/3v/f/+D/4f/f/9//4P/g/97/3f/d/9z/
4v/i/9z/2v/c/9//6P/1/wUAGQAwAE8AewCsAN4ADAE9AWQBbwFVARQBsABOAP//xf+c
/4D/a/9f/17/Xv9f/2T/cf9//5D/ov+z/8T/zv/W/9r/2v/c/9r/2v/d/93/3f/d/97/
3v/e/+D/4f/h/+H/4v/i/+L/4v/j/+T/5P/k/+T/5P/m/+X/5f/m/+b/5v/n/+f/5//o
/+n/6f/q/+r/6v/q/+r/6v/s/+z/7P/s/+3/7f/t/+3/7v/u/+//7//w//D/8f/y//L/
8v/w//D/8P/w//H/8v/0//X/9P/1//b/9v/2//f/9//3//n/+v/6//r/+v/7//v//P/6
//r/+v/6//z//P/9//3/+//7//v/+//8//z//P/8//z//P/8//z//P/8//z//P/8//z/
/v/+/wAA////////AAAAAAEAAwABAAIAAQAAAAIAAgADAAQABQAHAAcABwAHAAcABgAG
AAgACAAIAAgABwAHAAcABwAJAAkABwAHAAcABwAHAAgABgAGAAUABQAHAAcACQAJAAgA
CAAIAAgACgAKAAoACwALAAwADQANAA0ADAALAAoACwAMAA4ADwANAA0ADQAOAA4ADQAN
AA0ADwAPAA8ADwAMAAwADAALAAsACwAMAA4ADAAMAAsACgAKAAoACQAIAAoACgAJAAkA
BwAGAAYABgAHAAYABgAGAAQABAACAAEAAAAAAAEAAQADAAMAAwACAAEAAAACAAIAAgAC
AAIAAgACAAIAAgACAAEAAQADAAMAAwAFAAMAAwAEAAQABQAHAAgACwAMAAwADQANAAwA
DAAMAAwADgAPAA8AEQARABAADwAOAA8ADgANAA0ACwAIAAcABwAFAAUABQAFAAYABwAI
AAgABgAFAAQAAwAFAAUABAADAAMAAwADAAMAAQABAAAAAAABAAEAAgAEAAQABAADAAMA
BQAFAAUABQAFAAUABgAGAAYABQAFAAQABAAEAAIAAAD+////CAATAB8ALQBCAFsAewCk
ANQABAEzAVwBeQF5AVAB/gCeAEsACwDa/7b/n/+R/4r/iv+L/5D/m/+n/7b/yP/b/+r/
9v/+/wAAAgAEAAYACAALAA0ADQANAA4ADgAOABAAEQAPAA8AEAAQABIAEgATABQAFQAU
ABMAEgAUABMAEwAUABQAFAAVABUAFQAWABcAFwAWABYAFgAWABgAGAAaABoAGgAaABsA
GwAdAB0AHgAeAB0AHQAeAB4AHQAeAB4AHgAeAB4AHgAeACAAIAAhACEAJAAlACYAJgAl
ACUAJAAjACUAJgAmACYAJgAnACcAKAAmACYAJgAmACYAJgAnACcAJwAnACcAJwAoACgA
KAAoACYAJgAmACYAJgAmACYAJgAmACYAKAAoACcAJQAkACMAIgAiACMAJQAoACoAKgAq
ACgAKAApACoAKwAtAC0ALQAtAC0ALAAsACwALAAsACwAKwArACsAKwAtAC0AKwArACsA
KwArACwAKgAqACkAKQApACkAKwArACwALAAsACwAKgAqACoAKwAtAC4ALwAvADIAMgAy
ADIAMgAyADMAMwAxADEAMQAyADAALwAvAC8AMAAxADIAMwAwADAAMAAvAC4ALQAtAC4A
LQAsACoAKAAqACoAKQAoACgAKAAnACcAJQAkACQAJAAjACIAIgAiACAAIAAeAB0AHAAc
AB0AHQAfACEAHgAeAB4AHgAeABwAHAAcABwAGgAaABkAGQAXABcAFwAZABsAGwAcABwA
HAAdAB0AHwAgACAAIQAhACIAIgAiACIAIwAjACIAIwAjACIAIQAgAB4AHAAaABkAFQAS
ABEAEQATABMAEwATABMAEwATABIAEAAPAA4ADQANAA0ADAALAAkACQAJAAkACgALAAsA
DAALAAkACAAIAAgACAAHAAcACQAJAAkACQAHAAcACAAIAAgABwAHAAYABgAEAP7//P/+
/wEACAATAB8ALwBEAGEAhwC2AOoAIAFRAXYBhQFzATYB1ABwAB8A5f++/6D/i/9//3b/
cv9z/3j/gf+P/6L/tv/F/9T/4P/o/+z/8P/0//b/+P/5//j/9//2//b/+P/4//r/+//9
//3//v/+//z//P/9//7//v/+//7//v8AAP////8AAP7//v///////f/+//////8AAAAA
AAAAAAAAAAACAAIAAQAAAAAA////////AAAAAAEAAQACAAIAAwAEAAQABAACAAIAAgAC
AAIAAgADAAMAAwADAAMAAgAEAAUABQAFAAMABAAEAAQABAAFAAUABgAIAAgACAAIAAgA
CAAJAAkACQAJAAkACQAHAAYABQAEAAIAAgACAAIABAAEAAQABAADAAIAAwACAAMAAwAE
AAUABAAEAAUABwAGAAgACAAIAAgACAAJAAoACgALAAoACQALAAsACgAKAAwADAAMAAwA
DQANAA0ADQALAAsACQAJAAkACQAJAAoACAAIAAcABwAHAAcACQAJAAgACAAIAAgACgAK
AAoACwAJAAoACwALAA0ADgAPABAAEAAQABEAEQARABEAEQASABAADwAPAA8ADgANAAwA
CwAMAAwADAALAAgABwAHAAgACAAIAAcABgAGAAYABQAEAAIAAgABAAEA///+//7//v/9
//z//P/8//z//P/6//n/+P/4//n/+f/4//j/+P/4//j/9v/2//b/9v/0//T/8//z//P/
8//z//X/8//z//T/9P/2//f/9//5//j/+P/5//n/+P/4//j/+P/6//v/+//9//n/+P/3
//b/9//2//X/9f/x/+7/7f/t/+3/7f/t/+3/7f/t/+3/7P/s/+v/6v/p/+f/5//m/+X/
5f/l/+X/5f/j/+P/4v/i/+T/4//j/+T/5P/k/+P/4//l/+X/5f/l/+T/4//j/+L/4P/f
/9//3v/e/97/3v/a/9j/3f/o//X/AQAVAC4ATwB5AK4A5gAcAU0BeAGFAW0BKgHCAFgA
AQC9/47/cv9d/1H/TP9M/03/Uv9b/2n/ev+Q/6X/sv+8/8b/zP/Q/9L/0v/S/9P/0f/R
/9H/0v/T/9T/1//Z/9f/1//Y/9j/1v/W/9f/2P/a/9r/2v/a/9j/1//X/9j/2f/a/9z/
3f/a/9r/2v/Z/9r/2v/a/9r/2P/Y/9r/2v/a/9r/2//b/9n/2f/a/9r/2//b/9z/3P/b
/9z/3P/c/97/3v/e/97/3P/c/93/3f/g/+H/4v/i/+D/4f/h/+H/4f/i/+L/4v/k/+X/
5f/m/+T/5P/k/+T/5P/k/+X/5f/j/+P/4//j/+T/5P/k/+T/4v/i/+L/4v/i/+L/4v/i
/+L/4v/k/+T/4v/h/+H/4f/i/+L/4//l/+T/5v/m/+b/5P/k/+X/5v/n/+n/6f/p/+v/
6//q/+r/6v/q/+r/6v/p/+n/6f/p/+n/6f/n/+f/6f/p/+n/6v/p/+j/5v/l/+f/5//p
/+n/6v/q/+r/6v/r/+z/7f/v/+3/7v/v/+//7v/u/+7/7v/u/+7/7//v/+//7//v//D/
8v/x//H/8f/z//P/8//z//D/8P/w/+//7v/t/+3/7v/u/+7/7f/s/+z/7P/r/+r/6v/q
/+n/6f/p/+j/6P/o/+f/5v/m/+b/5P/k/+L/4f/g/+L/4//j/+T/4v/i/+L/4v/h/+D/
3//e/+D/4P/f/9//3//f/9//4f/h/+H/4v/i/+T/5f/l/+f/5//m/+b/5f/o/+j/6P/o
/+j/6f/p/+v/6//q/+n/6P/p/+j/5//n/+P/4P/f/9//4f/h/+H/4f/h/+H/4f/g/97/
3f/c/9v/3f/d/9z/2//Z/9n/2f/Z/9r/2//b/9z/2v/Z/9n/2v/c/9z/2//b/93/3f/d
/93/2//b/9z/3P/e/93/3f/c/97/2v/W/9b/2P/d/+T/8/8DABsANABTAH0AsgDoABgB
SQFsAW8BSwH+AJgANgDp/7P/jP9y/2H/V/9S/1T/Wf9g/2n/e/+O/6L/s//A/8r/0P/Q
/9L/1P/U/9T/1//Z/9n/2f/a/9r/2v/c/93/3//f/+D/4P/g/+D/4f/i/+L/4v/i/+L/
5P/j/+P/5P/i/+L/4//j/+P/5P/l/+X/5v/m/+b/5v/m/+b/6P/o/+j/6P/p/+n/6//r
/+z/7P/t/+3/7v/u/+//8P/w//D/8P/w//D/8P/y//L/8//z//L/8//0//T/9v/3//f/
9//3//j/+P/4//j/+f/5//r/+//8//3//v/9//z//P/7//3//f/9//3//P/8//z//P/+
//7//v/+/wAAAAAAAAAA/v/+/wAAAAAAAP//////////AAACAAUABQAGAAUABAAFAAYA
CAAKAAkACwALAAsADAANAA0ADgAOAA4ADgAOAA0ADQANAA0ADgAPAA4ADwAOAA0ADAAM
AA4ADgANAA0ADQANAA8ADwAOAA4ADgAOAA8AEAARABMAEQASABMAEwAWABYAFgAWABgA
GAAZABkAGQAZABkAGgAaABkAGQAZABcAFwAXABcAGAAYABgAFwAYABcAFwAYABYAFgAV
ABQAFgAWABUAFAAUABQAEwATABUAFAAUABQAEwASABIAEgAUABQAEgARABQAFAAUABIA
EgASABIAFAAUABQAFAAUABQAEwATABEAEQARABMAFQAVABYAFgAYABkAGQAbABwAHAAd
AB0AIAAgACAAIAAgACEAIQAjACQAJAAkACQAJQAkACMAIwAhAB4AHQAdABwAGwAaABkA
GgAbABwAHAAeAB0AHAAbABsAGwAaABkAFwAXABcAFwAZABkAGAAYABgAFwAXABgAGgAa
ABkAGQAbABsAGwAbABkAGQAaABoAHAAbABsAGgAeAB4AGgAWABQAFwAeACsANwBFAFgA
cwCVAMAA8AAgAU8BfAGXAY8BYAEMAaoAVQAVAOj/yP+x/6P/mv+W/5v/oP+p/7f/yP/a
/+3//P8IAA4AFAAYABgAGgAcAB0AHQAdAB0AHgAeAB4AIAAhACMAIwAkACQAJAAkACUA
JgAoACgAKAAoACoAKQApACoAKgAqACsAKwApACoAKwArACsALAAtAC4ALgAuADAAMAAx
ADIANAA1ADMAMwA0ADQANAA1ADcAOAA4ADgANwA2ADgAOAA4ADgAOgA6ADsAOwA8AD0A
PgA+AD8AQQBCAEMAQwBEAEQARABEAEUARQBGAEYARgBGAEYARgBGAEcARwBIAEkASgBL
AEwATABMAEwATABMAEwATABOAE4ATgBOAEwATABOAE4AUABPAE8ATwBOAE4ATwBRAFIA
VABUAFQAVgBWAFcAWABXAFkAWQBZAFsAWwBaAFoAXABcAFwAXABdAF0AXQBdAF4AXwBe
AF8AXQBdAF0AXgBeAF4AXQBdAF8AXwBhAGEAYgBiAGIAYgBiAGIAYgBjAGEAYgBjAGMA
ZgBmAGYAZgBkAGQAZQBlAGUAZQBlAGYAaABnAGcAZwBlAGUAZQBlAGUAZgBnAGcAZQBj
AGIAYgBkAGQAYwBiAGIAYgBhAGAAYgBiAGEAYQBhAGAAYABgAF8AXgBeAF4AXgBeAFwA
WwBgAF4AXgBcAFwAXABcAFwAXABcAFwAWgBaAFkAWQBbAFsAWwBdAF0AXQBeAF4AXABd
AF0AXwBiAGIAYwBjAGQAZABkAGQAZgBnAGcAaQBoAGgAaABoAGYAZABiAGEAXwBcAFsA
WwBbAFsAWwBbAFsAWwBbAFoAWgBZAFgAVwBZAFkAWABXAFUAVQBVAFUAVQBVAFQAVABW
AFUAVQBWAFYAVgBVAFUAUwBTAFMAUwBUAFUAVwBYAFcAVQBUAFIAUABSAFIATgBOAFUA
XgBpAHMAgQCYALcA2wAKAT4BbgGbAb4BxwGrAWYBAgGkAF8ALQAKAPD/3//P/8j/yP/N
/9T/3f/t/wAAEgAhAC4AOgBCAEgASgBKAEwATgBRAE8ATwBPAFAAUABQAFIAUwBTAFMA
VABUAFIAUgBTAFQAWABYAFgAWABYAFcAVwBYAFgAWABZAFkAWQBaAFsAWwBaAFoAWgBa
AFsAXABfAGAAXgBeAF8AXwBdAF0AXgBeAF8AXwBgAGAAXwBgAGAAYABiAGIAYgBiAGIA
YgBjAGMAYwBjAGMAYgBlAGcAaABpAGcAaABoAGgAaABpAGkAagBqAGoAagBqAGwAbABt
AG0AawBrAGsAawBqAGoAagBqAGwAbABsAGwAbABsAGwAbABsAGwAbgBuAG4AbQBtAG0A
bABsAG0AbwByAHQAdAB0AHQAdAB1AHYAdQB3AHcAdwB3AHcAdgB2AHQAdAB0AHQAdgB3
AHgAeQB3AHcAdQB1AHUAdQB1AHYAeAB4AHcAdwB1AHUAdwB3AHYAdgB2AHYAeAB4AHgA
eQB6AHwAfgB/AH4AfgB+AH4AfAB8AH0AfQB9AH0AfQB+AH4AfQB9AH0AewB7AHsAewB6
AHoAegB5AHYAdQB1AHYAeAB4AHcAdgB2AHYAdQB0AHYAdgB1AHUAdAByAHEAcABtAGwA
bABsAHAAcgByAG4AbgBuAG4AbgBsAGwAbABsAG0AbgBuAG8AbgBtAGwAbQBtAG0AbgBu
AGwAbQBtAG8AcABwAHEAcQB0AHQAdAB0AHYAdwB3AHkAeAB4AHgAeAB3AHYAdQB1AHMA
cABvAG8AbgBtAGwAawBtAG0AbQBsAG8AbwBvAG8AbgBtAGsAaQBnAGcAZwBnAGkAaQBo
AGgAZgBlAGUAZgBmAGYAZQBlAGUAZQBlAGUAZQBlAGYAZgBoAGcAZwBmAGgAZABkAGAA
XABhAGwAdwCFAJcAqgDFAOsAHAFSAYoBvwHuAQkCAwLSAXYBBgGlAFsAJgAGAPP/4//W
/9T/1f/W/9//7/8CABYAKwA6AEgAUgBYAFwAYABgAGIAYwBlAGUAZQBmAGYAZgBoAGkA
aQBpAGoAagBsAGwAbQBuAHAAcABwAHAAcABvAG8AcABwAHAAcQBxAHEAcgBzAHMAdAB0
AHQAdAB2AHYAeAB4AHYAdgB3AHcAdwB3AHgAeAB3AHcAeAB4AHcAeAB4AHgAeQB6AHsA
fAB8AHwAfQB9AIAAgQCCAIIAggCDAIMAgwCDAIQAhACEAIQAhQCFAIYAhgCGAIYAhgCE
AIQAhQCFAIcAhwCHAIcAiACIAIgAiACKAIoAigCKAIgAiACIAIgAhgCGAIgAiACJAIkA
igCLAIoAigCLAI0AjwCSAJMAlACUAJQAlQCWAJkAmwCbAJsAnACdAJ0AngCeAJ4AngCe
AKEAoQChAKEAowCjAKEAoQChAKEAoQCiAKMApACkAKUApQClAKcApwCqAKoAqgCqAKwA
rACsAK0AqwCsAK0ArQCuAK4ArgCuALAAsACxALEAsgCzALQAtgC0ALMAswCzALUAtQC1
ALUAtgC2ALYAtQCyALEAsQCyALIAsgCxALAAsgCyALEAsACyALIAsQCxALMAsgCyALIA
swCwAA==
         </WaveFormData>
      </LeadData>
      <LeadData>
         <LeadByteCountTotal>10000</LeadByteCountTotal>
         <LeadTimeOffset>0</LeadTimeOffset>
         <LeadSampleCountTotal>5000</LeadSampleCountTotal>
         <LeadAmplitudeUnitsPerBit>4.88</LeadAmplitudeUnitsPerBit>
         <LeadAmplitudeUnits>��V</LeadAmplitudeUnits>
         <LeadHighLimit>2147483647</LeadHighLimit>
         <LeadLowLimit>268435456</LeadLowLimit>
         <LeadID>V5</LeadID>
         <LeadOffsetFirstSample>0</LeadOffsetFirstSample>
         <FirstSampleBaseline>0</FirstSampleBaseline>
         <LeadSampleSize>2</LeadSampleSize>
         <LeadOff>FALSE</LeadOff>
         <BaselineSway>FALSE</BaselineSway>
         <ExcessiveACNoise>FALSE</ExcessiveACNoise>
         <MuscleNoise>FALSE</MuscleNoise>
         <LeadDataCRC32>3493656580</LeadDataCRC32>
         <WaveFormData>
BAAEAAQABAAGAAYABgAGAAQABAAEAAQABgAGAAYABgAGAAYABgAGAAYABgAGAAYACAAI
AAgACAAIAAgACAAIAAkACgALAAwADAAMAAwADAAOAA4ADgAOAA4ADgAOAA4ADgAOAA4A
DgAQABAAEAAQABAAEAAQABAAEgASABIAEgAUABQAFAAUABYAFgAWABYAFgAWABYAFgAY
ABgAGAAYABoAGgAaABoAGgAaABoAGgAcABwAHAAcAB4AHgAeAB4AHgAeAB4AHgAgACAA
IAAgACIAIgAiACIAJAAkACQAJAAmACYAJgAmACgAKAAoACgAKgAqACoAKgAsACwALAAs
ACwALAAsACwAKgAqACoAKgApACgAJwAmACgAKAAoACgAJgAmACYAJgAlACQAIwAiACQA
JAAkACQAJgAmACYAJgAmACYAJgAmACgAKAAoACgAJgAmACYAJgAmACYAJgAmACYAJgAm
ACYAJgAmACYAJgAkACQAJAAkACIAIgAiACIAIgAiACIAIgAhACAAHwAeAB4AHgAeAB4A
HAAcABwAHAAaABoAGgAaABwAHAAcABwAGwAaABkAGAAYABgAGAAYABYAFgAWABYAFgAW
ABYAFgAYABgAGAAYABYAFgAWABYAFgAWABYAFgATABMAEwAUABYAFwAXABYAGAAYABkA
GQAXABgAGAAYABkAGQAZABoAGgAcABwAHAAeAB4AHgAeACIAIwAjACMAIAAgAB8AHQAa
ABkAGAAVABUAFQAUABQAFAAUABQAEwATABMAEwASABEAEAAPAA4ADwAPAA4ADQANAA4A
DgANAAsADAAMAAsACwALAAsACwALAAoACgAKAAwADAAMAAwADAAMAAwACwAJAAkACQAH
AAgABgACAAAAAQAJAA8AFgAhAC8ARABlAIcAqwDSAPgAFgEkARwB+wDJAJgAcwBZAEMA
LwAdAAwA/v/w/+b/4P/c/+H/6P/v//b///8DAAcABwAFAAUABQAFAAQABAADAAMAAwAD
AAMAAwADAAQABAAEAAQABAAEAAQABAAFAAYABgAGAAUABQAFAAUABwAHAAgACAAGAAYA
BgAGAAYABwAHAAcABQAGAAYABwAHAAcABwAHAAgACAAJAAwACgAKAAsACwALAAsADAAM
AAsACwALAAsACQAKAAoACgAMAAwADQANAA4ADgAOAA4ADgAOAA4ADwAQABIAEgARABEA
EQASABIAFAAVABUAFgAUABUAFQAVABUAFgAWABYAFAAVABUAFgAXABcAFwAXABoAGwAc
AB0AGwAbABwAHAAbABwAHgAhACEAIgAjACMAIwAjACMAIwAlACUAJgAmACQAJAAiACIA
HwAfAB8AHwAfAB8AHgAdABsAGQAZABkAGgAaABoAGQAZABkAGAAYABoAGgAbABsAGwAb
ABsAGwAbABsAGwAcABsAGwAbABoAGQAZABgAGAAaABoAHAAcABoAGgAYABgAFgAWABYA
FgAYABUAFwAXABUAFQAVABMAFAAUABUAFgAWABYAFQAVABQAEwARAA8ADwAQABAADwAM
AAwADAALAAwACwAKAAsADAAMAAsACwAHAAcABwAHAAgACAAHAAcABgAFAAUABAAGAAYA
BgAGAAcABgAGAAYABgAGAAgABwAHAAcABgAGAAcABwAGAAYABgAHAAcABwAIAAgACAAJ
AAkACQAKAAoADAAMAAwADAAMAAwADgAQABEAEQAQAA8ADwAOAAwACQAIAAcACAAHAAgA
CAAIAAgACAAIAAQAAwACAAEAAgABAAAA//8AAP/////+//3//f/+//7/+//7//z//P/7
//v/+//7//3//f/8//z/+v/6//r/+v/8//z//P/8//n/+f/5//f/9//0//D/7v/u//P/
+f8BAAoAEwAhADoAWQB/AKcA0gD6ABoBJAEYAfMAwQCQAGkATwA7ACUAEwAAAO7/3P/M
/8T/xP/N/9b/3f/k/+v/8f/1//f/9f/1//X/9f/2//b/9f/1//X/9f/1//X/9f/2//b/
9v/2//X/9P/z//L/9f/2//b/9v/z//P/8//z//P/8//0//T/9v/2//b/9v/4//n/+f/5
//n/+v/6//v/+//7//v/+//6//j/9//4//r/+v/7//v/+//7//z//P/7//v/+//7//v/
/P/8//z//v/+//////8CAAIAAgACAAAAAAAAAAEAAAACAAIAAQABAAEAAgACAAMABQAG
AAgACAAJAAkACQAHAAgACAAIAAoACwALAAwACwALAAsACwALAAsACwALAAsACwAMAAwA
CwAMAA4AEQAUABYAGAAZABkAGQAZABkAGAAXABcAFgAYABgAFgAWABIAEQAQAA8ADQAN
AAwACwAMAAsADAANAAoACgAKAAkACwALAAoACgAKAAoACwALAAkACQAJAAkABwAHAAcA
CAAJAAsADQAOAA8ADwAOAA4ADgAOABAAEAAQABAADgAOAA4ADgAOAA4ADAAJAAsACwAK
AAkACAAFAAcABgAGAAYABwAIAAgACQAHAAcABgAFAAQABAADAAEAAQACAAMAAwAFAAMA
AQABAAAAAAD/////+//7//v/+//8//z/+//7/wAAAQABAAAA///+//3//P/5//f/9v/1
//f/+P/6//v//P/8//z//f/8//v/+//6//z//f/9//3/AAAAAAIAAgABAAAA///+/wAA
AgADAAMABQAFAAYABgAHAAUABQAFAAEA//////7//P/8//z//P/6//n/+P/3//j/9//2
//X/9v/1//X/9P/x//H/8v/y//H/8f/y//L/8//z//P/8//x//H/8P/w//D/8P/w//D/
8v/y//L/8v/z//P/8//x/+//7v/u/+r/5v/l/+v/8f/6/wMAEQAoAEcAbQCVAMAA7AAU
ASwBMAEdAfEAuACFAF8APwAlAA8A/P/q/9j/xP+2/7T/vf/E/8v/1v/f/+P/5//r/+v/
6//t/+3/7v/u/+3/7f/t/+3/7f/t/+3/7P/s/+z/7P/s/+z/7P/s/+v/7P/s/+z/7f/t
/+3/7f/t/+3/7v/u//D/8P/w//D/7v/v/+//7//x//L/8v/z//P/8//z//P/8f/w//D/
8v/y//L/8//z//X/9f/2//b/9f/1//X/9f/1//b/9v/2//T/9P/1//X/+P/4//j/+P/4
//j/+P/5//z//v/+//3/+//7//z//P/7//v/+v/6//3///8AAAEAAQACAAIAAgACAAMA
AwAEAAUABQAFAAUAAwADAAMAAwACAAEAAQAAAAIABAAHAAsADQAOAA8ADwAOAA0ADAAL
AAoACQAJAAgACwAMAAsADAANAA0ADQANAAsACwAKAAkABwAFAAUABQAEAAQABAADAAMA
AwACAAIAAAAAAAEAAQD//////////wIAAwAEAAYABgAHAAgACAAHAAcABgAGAAMAAgAD
AAIAAwAEAAMABAAEAAQABAAEAAYAAwAFAAUAAwADAAMAAQADAAIAAgACAAIAAgABAAEA
AQABAAAA/////wAAAAD///7//v/+//3//v/9//z//f/8//z/+//7//f/9//3//f/+P/4
//f/9//6//j/9v/2//b/9v/2//X/9f/1//b/9v/3//f/9P/0//T/9f/3//f/+P/4//j/
+f/5//n/+v/6//z//P/8//z//P/8//r//P/9//3//f/9//7//v/9//v/+//7//v/+f/5
//j/+P/4//j/+P/5//n/+f/5//j/9//2//X/8//x//D/7v/r/+v/7P/s/+v/6//s/+z/
7P/t/+7/7//v/+//7v/u/+z/7P/s/+z/7P/s/+z/7P/t/+3/7f/r/+n/6P/o/+b/4v/j
/+v/9f/+/wcAFwAuAE0AdwCnANAA+AAcATABLgERAeEAqAB1AEsALQAZAAkA9v/m/9L/
vP+u/7D/uf/E/83/1v/f/+X/6f/r/+n/6f/p/+f/5P/m/+X/5f/l/+b/5//o/+n/6v/q
/+r/6v/q/+r/6v/q/+n/6v/q/+r/6f/p/+n/6f/r/+v/7P/s/+z/7P/s/+z/6//r/+r/
6f/s/+7/7//x/+//7//v/+//7f/s/+z/7v/w//D/8f/x//D/7//v/+7/8f/x//H/8f/z
//T/9P/0//b/9v/3//f/9//2//X/9P/y//L/8v/z//X/+P/5//n/+f/5//r/+v/4//n/
+f/6//r/+//7//v/+f/6//r/+v/7//3//v8AAP///////////f/9//3//f/+////AQAC
AAIAAgADAAUABAAEAAQAAwAFAAUABQAFAAUABQAGAAYABAAEAAIAAgAEAAUABgAHAAcA
BwAGAAUAAwABAAEAAQAAAAAAAAD//wAAAQABAAIAAQAAAAAA//8BAAEAAQABAP//////
/wAAAAABAAIAAgAFAAUABAAEAAIAAgAEAAQABAAEAAIAAgACAAIAAgACAAQAAQADAAMA
BQAFAAUAAwADAAIAAgACAAIAAgABAAEA/v/9//v/+f/7//z//P/7//v//P/9//3//f/7
//n/+f/6//r/+f/5//n/+f/5//n/+f/4//b/9f/2//X/8//y//D/8v/y//L/8v/0//P/
8//z//b/9v/3//f/9v/2//b/9//1//X/9v/2//b/9//3//f/+f/6//3//v/9//z/+//6
//z//v///////////wAAAAD///3//f/9//n/9//3//b/+P/4//j/+P/3//f/9//3//T/
8//y//H/7v/t/+3/7P/t/+3/7v/u/+7/7//x//L/7//v/+//7//t/+3/7P/s/+z/7P/s
/+z/7v/u/+7/7v/r/+v/6//p/+f/5v/m/+b/5P/l/+n/8f/6/wMADwAkAEEAZQCPALgA
4AAGASYBLAEbAfEAugCHAF8APwAnABMAAgDu/9z/yv+8/7z/wf/E/8v/0v/d/+P/5f/l
/+n/6//p/+n/7P/r/+n/6P/n/+f/5//n/+f/6P/o/+j/6P/o/+j/6P/o/+v/7P/s/+z/
6//r/+v/6//r/+v/7P/s/+z/7P/s/+z/6//r/+r/6f/r/+z/7P/t/+v/6//r/+v/7f/s
/+z/7v/u/+7/7//v/+//7//w//D/8f/x//H/8f/v//D/8P/w//L/8v/z//P/8v/y//L/
8v/0//T/9P/1//b/+P/4//f/9f/1//b/9v/2//f/9//4//j/+f/5//n/+f/6//r/+v/8
//3//f/+//3//f/9//3//f/9//3//f/9//3//v/+//3//v8AAAMAAwAEAAUABQAFAAUA
BQAFAAUABQAGAAYABgAGAAQABAAFAAUABQAFAAUABQAEAAMAAQD////////+//7//v/9
//7//////wAA///+//7//f/9//3//f/9//3//f/9//7/AAABAAIAAgABAAEAAAAAAAIA
AgAEAAQABAAEAAIAAgACAAIAAgACAAIA//8BAAEAAQABAAEA//8BAAAAAAAAAAAAAAD/
//////////7//f/7//z//P/7//r/+v/6//n/+f/3//X/9f/2//b/9f/1//T/9f/2//f/
+P/4//f/9//2//X/9f/0//T/9P/0//T/9P/0//T/8//z//P/8v/y//P/8//0//T/9P/1
//X/9f/2//b/9v/3//f/9//6//r//P/8//r/+v/6//r/+v/8//3//f/8//v/+//6//n/
9//3//f/9f/z//P/8v/0//T/9P/0//H/8f/x//H/8P/v/+7/7f/t/+3/7v/u/+3/7f/u
/+7/6//r/+z/7P/p/+n/6f/p/+r/6//r/+z/6v/q/+r/6v/q/+r/6v/q/+f/5//n/+X/
6//q/+T/4P/g/+H/5f/t//j/AwARACgASQBtAJMAuADgAAQBGAEUAfkAxwCSAGcARQAv
ABsABwD4/+r/2P/I/77/vP/B/8j/z//Y/+H/5//p/+n/6f/n/+X/5f/m/+j/5//n/+f/
5f/l/+X/5f/m/+b/5v/m/+b/5v/m/+b/5//o/+j/6P/n/+f/5//n/+f/5//o/+j/6P/o
/+j/6P/q/+v/6//r/+v/7P/s/+3/7f/t/+3/7f/v/+7/7v/w/+7/7v/v/+//8f/x//L/
8v/x//H/8f/x//P/9P/0//T/9P/0//X/9f/0//T/9P/0//X/9v/3//n/+P/6//r/+f/5
//n/+v/6//z//f/9//7//P/9//3//f/9//7//v/+//7//////wAAAQABAAEAAQADAAMA
AwADAAUABQAGAAYABQAGAAgACwAKAAoACgAJAAkACQAJAAkACwALAAwADAAKAAoACAAI
AAkACQAJAAkACAAHAAUAAwAFAAMAAwADAAIAAgACAAEAAQABAAAAAAACAAIAAwADAAMA
AwADAAMAAwADAAMABAAEAAUABgAGAAYABQADAAIAAwAEAAcACAAGAAYABAAEAAYABgAG
AAYACAAFAAcABwAGAAUABAABAAIAAgADAAQAAgACAAEAAQABAAEAAAD/////AAAAAP//
/v/+//7//f////3/+//7//z//P/7//v/9//3//f/9//5//r/+v/7//j/9v/4//j/+P/4
//j/9//3//f/9v/2//f/9//4//j/+P/5//n/+f/6//r//P/9//3//f/+//7/AAAAAAAA
AAAAAAAAAAACAAMAAwAFAAUABgAGAAcABQAFAAUAAwABAAEAAAAAAAAAAAAAAAEAAQAB
AAEA/v/9//z/+//6//n/+f/4//n/+f/6//r/9//3//j/+P/5//n/+f/5//n/+f/4//j/
+P/4//j/+P/4//j/+P/4//n/+f/5//f/9//4//T/8P/s/+v/8f/5/wAABQATACYAPwBd
AIEAqADMAPIADgEaAQsB5QCyAIUAYQBHADEAHQAMAP7/8P/g/9T/0P/R/9T/2f/g/+n/
8f/z//X/9f/1//X/9//6//j/9//3//f/9f/1//X/9f/1//T/8//y//P/9P/1//b/9f/2
//b/9v/1//X/9f/1//X/9f/2//b/9v/2//b/9v/0//X/9f/1//f/+P/4//n/+f/5//n/
+f/5//j/+P/6//j/+P/5//n/+//7//z//P/9//3//f/9//3//v/+//7//v/+////////
//7//f/8//3//v///wEAAAACAAIAAQABAAEAAgACAAIAAwADAAQABAAFAAUABQAFAAYA
BgAGAAYABwAHAAgABwAHAAcABwAJAAkACQAJAAgABwAHAAYABwAIAAoADQANAA4ADwAP
AA8ADwAPAA8AEAARABMAFAASABIAEAAQAA8ADwAPAA8ADQANAAwACwANAAsACwALAAoA
CgAKAAkACQAJAAgACAAKAAoACwALAAkACQAJAAkABwAHAAcACAAKAAsADAAMAA8ADwAO
AA4AEAAQABIAEgAQABAADgAOAA0ADAALAAoACwAJAAwADQALAAsACwAJAAsACgAKAAoA
CgAKAAkACQAJAAkACAAHAAcACAAIAAcABAAEAAQAAwADAAEA/////wAAAAD/////////
//////8CAAQAAAD+//7//v/+//z/+//7//v//v/+///////8//z//P/9//////8AAAAA
AAABAAEAAQACAAIABAAEAAQABAAEAAQAAgAEAAUABQAHAAcACAAIAAUAAwADAAMAAAD9
//z/+v/6//r/+v/6//r/+//8//3/+v/5//j/9//0//P/8//y//H/8f/y//L/8v/z//X/
9v/y//H/8P/v//H/8f/w//D/8P/w//D/8P/u/+7/7v/u/+3/7f/t/+v/7//u/+r/6P/o
/+n/6//x//j/AQAPACQAPwBjAIkAtADeAAIBFgEYAf8AzwCYAGsASwA1ACEADQD+/+z/
2P/G/7r/uP+//8j/zf/U/9v/4//n/+f/6f/r/+v/6//q/+j/5//n/+f/6f/p/+n/6f/s
/+z/7P/s/+r/6v/q/+r/6v/q/+n/6P/p/+n/6f/p/+n/6f/q/+r/6//s/+3/7v/w//H/
8f/x/+//8P/w//H/8P/v/+7/7f/r/+r/6v/s/+3/7v/w//H/8//z//T/9P/z//P/8//z
//P/9P/0//T/8f/w//D/7//w//D/8P/w//L/8v/y//P/9P/2//b/9f/2//f/+f/6//z/
/f/9//7//v/////////+//7//f/8//z//f/9//7//f/9//3//f///////////wIAAwAF
AAYABgAGAAcACQAIAAgACAAHAAcABwAHAAcACQAJAAoACgAKAAoACAAIAAcABwAHAAcA
BQAFAAQAAwADAAEAAQABAAEAAgADAAMAAwADAAIAAgABAAAAAAD//wEAAQABAAEAAQAB
AAEAAgACAAMABAAEAAcABwAGAAYABwAIAAsADAAJAAgABQAEAAYABgAGAAYABQABAAIA
AQACAAMABAADAAUABAAEAAQAAwACAAAA//8BAAEAAAD/////AAAAAP///P/8//z/+//7
//n/9//3//r/+v/5//n/+f/5//n/9//0//T/9P/0//T/9f/1//b/9//3//b/9v/1//b/
9v/2//f/9f/1//b/9v/4//n/+f/5//r/+v/8//z/+v/6//r/+v/6//z//f/9//3//f/+
//7////9//3//f/5//f/9//2//b/9v/2//b/8//z//P/8//0//P/8v/x//D/7//v/+7/
7//v//D/8P/u/+3/7f/s/+3/7f/t/+3/7//v/+7/7v/t/+z/6//q/+r/6v/q/+r/6f/p
/+n/5//p/+j/6P/i/97/3//n/+//9v8BABMAKgBJAG8AlwC+AOYADAEiASABAwHVAKAA
bwBJAC8AGwAHAPb/5v/S/8D/sv+0/7n/vv/H/9T/3f/j/+f/6f/n/+f/5//p/+j/5v/l
/+X/5f/n/+f/5//n/+b/5v/m/+b/5v/m/+b/5v/p/+r/6v/q/+f/5//n/+f/6P/p/+v/
7P/p/+j/5//m/+j/6f/p/+n/6//s/+z/7f/t/+3/7f/t/+v/6v/q/+z/7P/s/+3/7f/v
/+//8P/w/+//7//v/+//7//w//D/8P/y//L/8//z//P/8v/x//D/8v/y//L/8//2//j/
+P/3//X/9f/2//b/+P/5//n/+v/6//v/+//7//n/+v/6//r/+P/5//n/+v/9//3//f/9
//3//f/9//3//f/9//7//v8BAAIABAAHAAUABgAHAAcABQAFAAUABQAGAAcACQAKAAgA
CAAGAAYABQAFAAUABQADAAMAAgABAAIAAQACAAMAAAAAAAAA///9//3//P/8//3//v8A
AAEAAQABAAEAAQD///////8AAAAAAQACAAIAAgABAP///v8BAAIABQAGAAQABAACAAIA
AgACAAIAAgADAAEABAAFAAQAAwACAP/////+//7//v/+//7//f/9//3//f/8//v/+//8
//z/+//6//r/+v/5//r/+f/4//n/+P/4//f/9//z//X/9f/1//T/9P/0//T/9P/y//H/
8f/x//T/9P/1//X/9P/0//T/9f/1//X/9v/2//j/+f/5//n/+f/4//n/+P/4//j/+P/4
//r//P/9//3//f/9//7//v////3//f/9//n/9//3//b/+P/4//j/+P/3//f/9//3//T/
8//y//H/8v/x//H/8P/t/+3/7v/u/+//7//w//D/7f/t/+3/7f/r/+v/6v/q/+v/7P/t
/+7/7v/u/+7/7v/v/+//7//t/+3/6v/m/+T/5P/l/+n/8//8/wsAGwAyAFEAdwChAMgA
8AASASABFgHzAMEAjABjAEUALQAZAAkA+v/o/9T/yP/C/8D/xf/O/9f/3v/n/+v/6//r
/+v/6f/l/+f/6v/s/+v/6//r/+n/6f/p/+n/6v/q/+r/6v/s/+z/7P/s/+3/7v/u/+7/
7//v/+//7//u/+3/7f/s/+z/7P/s/+z/7v/v/+//7//t/+7/7v/v/+//7//v/+//8f/w
//D/8v/y//L/8//z//X/9f/2//b/9f/1//X/9f/3//j/+P/4//j/+P/5//n/+v/6//r/
+v/6//r/+v/7//v//P/7//n/+v/7//3//v/8//3//f/+/wAAAQABAAEA//8AAAAAAAAC
AAMAAwAEAAcABwAHAAcABQAFAAUABQAHAAcACAAIAAcACAAKAA0ACwAMAA0ADQAOAA8A
EAARAA8ADwAQABAAEgASABAAEAAPAA8ADwAPAA0ADQAMAAsADAALAAwADQAKAAoACgAJ
AAkACQAIAAgACgAKAAsACwAJAAkACQAJAAoACwAMAA4ADQANAA0ADAANAA0ADAAMAAwA
DAAOAA4AEAAQAA4ADgAQABAAEAAQABAADQAPAA8ADwAPAA8ADQAPAA4ADgAOAAwADAAL
AAsACwALAAoACQAHAAgACAAHAAYABgAGAAUABwAFAAMAAwAGAAYABQAFAAMAAwAEAAIA
AgACAAIABAADAAMAAwACAAIAAwADAAAAAAAAAAEAAQABAAIAAgAEAAUABQAFAAQABAAG
AAYACAAIAAgACAAGAAgACQAJAAoACwANAA4ADwANAA0ADQAJAAcABwAGAAQABAAEAAQA
BQAFAAUABQAGAAUABAADAAIAAQABAAAA/f/9//7//v/9//3//v/+//3//f/9//3//f/9
//z//P/+//7//v/+//z//P/8//z//f/9//3/+/////7/+v/2//T/8//3////BgAPABsA
LABFAGUAiQCwANYAAAEcASIBEQHrALgAhwBlAE0ANwAjABQABAD0/+b/3P/W/9f/3v/n
/+7/9//7//3///////3///////7//P/7//v/+//5//n/+f/5//v//P/9//7//v/+//7/
/v///wAAAAAAAP///////////f/9//7//v/+//7//v/+////AQACAAMAAgACAAEAAQAC
AAMABAAFAAMAAgACAAQABgAGAAcABwAJAAkACgAKAA0ADQANAA0ADQAOAA4ADgAOAA4A
DwAPABIAEgASABIAEgASABIAEwASABQAFAATABMAEwAUABQAFAAVABUAFgAXABkAGgAb
ABsAHAAcABwAHAAdAB0AHgAdAB0AHQAdAB0AHQAdAB0AHwAfACAAIAAgACAAIQAjACUA
JgAnACcAKQApACkAKQAnACcAKAAoACoAKgAoACgAJwAnACcAJwAnACcAJgAlACcAJQAl
ACUAIgAiACIAIQAjACMAIgAiACIAIgAjACMAIwAjACMAIwAjACMAIwAkACMAIwAjACIA
JAAlACUAJgAkACQAJgAmACYAJgAkACQAJgAmACYAJgAkACEAIwAjACMAIwAjACEAIQAg
ACAAIAAgACAAHwAfAB8AHwAeAB0AHwAgACAAHwAcABwAHAAbAB0AGwAZABkAGAAYABcA
FwAbABsAHAAbABoAGQAYABYAFQAVABUAFAAUABUAFQAWABYAFgAXABgAGQAbABwAGgAb
ABsAGwAcABwAHgAeABwAHAAcABwAHAAeAB8AHwAgACEAIwAkACEAHwAfAB8AHQAbABsA
GgAaABoAGgAaABkAGQAZABkAGAAXABYAFQAUABMAEwASABEAEQASABIADwAPABAAEAAN
AA0ADQANAA0ADQAMAAwADgAOAA4ADgAQABAAEAAQAA0ADQANAAsACQAKAAoABgACAAcA
DwAVABgAHwAvAEQAXwCDAKsA1AD8AB4BMAEqAQsB2QCmAH8AYwBNADsAKQAYAAgA+P/q
/+L/4P/l/+z/8//6/wEABQAJAAsACwAJAAsACwAMAAsACQAIAAcABwAHAAcABwAKAAoA
CgAKAAoACgAKAAoADQAOAA4ADgALAAsACwALAAsACwAMAAwADAAMAAwADAAMAA0ADQAN
AA8AEAAQABEADwAPAA8ADwAPAA4ADgAQABAAEAARABEAEAAPAA8ADgARABEAEQARABMA
FAAUABQAEgASABMAEwAWABYAFgAWABYAFgAWABcAFgAYABgAFwAZABkAGgAaABgAGQAZ
ABoAGgAbABsAGwAbABwAHAAcABwAHQAdAB4AIQAhACEAIQAjACMAIwAjACMAIwAkACQA
JQAmACgAKwArACwALQAtAC8ALwAvAC8ALQAtAC4ALgAsACwAKgAqACkAKQApACkAKgAr
ACsAKwArACkAKQApACgAKAAoACcAJwAnACYAJgAkACQAJQAlACUAJQAlACUAJQAlACUA
JgAnACkAKwAsACoAKQAnACYAJgAmACgAKAArACwAKwAsACoAKgAqACoAKQAlACYAJQAn
ACcAJwAlACQAIgAhACAAIQAiACIAIwAiACEAHwAdAB4AIAAhACEAIAAgACAAHwAfAB0A
GwAbACAAIAAfAB4AHAAcABwAHAAcABsAGwAbABwAHAAdAB0AHAAcABwAHQAdAB0AHgAe
AB4AHwAfAB8AHgAeACAAIAAiACIAIgAiACIAJAAlACUAJQAlACYAJgAnACUAJQAlACUA
IwAjACIAIgAiACIAIgAhACEAIQAhACAAHwAeAB0AHAAbABsAGgAZABkAGgAaABcAFwAY
ABgAFQAVABUAFQAXABcAFgAWABYAFgAWABYAFgAWABYAFgATABMAEwARABUAFAASAA4A
CgANABMAFwAgACsAOQBKAGcAiwCzANwAAgEqAUYBUAE/ARUB3ACnAH8AYQBNAD8ALAAY
AAYA8v/i/97/4//q//P//v8HAA8AEwATABMAEwATABMAFgAYABcAFwAXABcAFwAXABcA
FgAWABYAFgAWABYAFgAWABkAGgAaABoAGQAZABkAGQAZABkAGgAaABgAGAAYABgAGQAb
ABwAHQAdAB4AHgAfAB4AHQAcABsAHAAcAB0AIAAiACIAIwAjACIAIQAhACAAIQAhACEA
IQAhACIAIgAiACQAJAAlACUAJgAmACYAJgAoACgAKAApACkAKgApACcAKQApACoAKgAo
ACkAKQAqACsALQAuAC8ALQAuAC4ALgAwADEAMQAyADEAMQAxADEALwAvAC8ALwAyADMA
NQA2ADUANgA4ADsAPQA+AD8APwBBAEEAQQBBAEEAQQBCAEIARABEAEIAQgBBAEEAQQBB
AEMAQwBCAEEAQwBBAEEAQQA+AD4APgA9AD8APwA+AD4APgA+AD8APwA/AD8APwA/AD8A
PwA/AEAAPgA/AEAAQAA/AD8APgA+AEAAQABCAEIARABEAEIAQgBCAEIAQgBCAEQAQQBD
AEMAQwBDAEMAQQBAAD4APQA8AD4APgA9AD0APwA/AD4APQA7ADwAPAA7ADwAPAA8ADsA
PQA9AA==
         </WaveFormData>
      </LeadData>
      <LeadData>
         <LeadByteCountTotal>10000</LeadByteCountTotal>
         <LeadTimeOffset>0</LeadTimeOffset>
         <LeadSampleCountTotal>5000</LeadSampleCountTotal>
         <LeadAmplitudeUnitsPerBit>4.88</LeadAmplitudeUnitsPerBit>
         <LeadAmplitudeUnits>��V</LeadAmplitudeUnits>
         <LeadHighLimit>2147483647</LeadHighLimit>
         <LeadLowLimit>268435456</LeadLowLimit>
         <LeadID>V6</LeadID>
         <LeadOffsetFirstSample>0</LeadOffsetFirstSample>
         <FirstSampleBaseline>0</FirstSampleBaseline>
         <LeadSampleSize>2</LeadSampleSize>
         <LeadOff>FALSE</LeadOff>
         <BaselineSway>FALSE</BaselineSway>
         <ExcessiveACNoise>FALSE</ExcessiveACNoise>
         <MuscleNoise>FALSE</MuscleNoise>
         <LeadDataCRC32>4242477030</LeadDataCRC32>
         <WaveFormData>
+v/6//r/+v/6//r/+v/6//r/+v/6//r//P/8//z//P/6//r/+v/6//z//P/8//z//P/8
//z//P/8//z//P/8//7//v/+//7//v/+//7//v8AAAAAAAAAAP7//v/+//7/AAAAAAAA
AAABAAIAAwAEAAIAAgACAAIAAgACAAIAAgAEAAQABAAEAAYABgAGAAYACAAIAAgACAAI
AAgACAAIAAkACgALAAwADAAMAAwADAAOAA4ADgAOABAAEAAQABAAEAAQABAAEAASABIA
EgASABQAFAAUABQAFgAWABYAFgAXABgAGQAaABoAGgAaABoAGgAaABoAGgAaABoAGgAa
ABgAGAAYABgAFgAWABYAFgAUABQAFAAUABQAFAAUABQAEwASABEAEAAOAA4ADgAOABAA
EAAQABAAEAAQABAAEAASABIAEgASABIAEgASABIAEAAQABAAEAAQABAAEAAQAA4ADgAO
AA4ADgAOAA4ADgAOAA4ADgAOAA4ADgAOAA4ADAAMAAwADAAKAAoACgAKAAoACgAKAAoA
CAAIAAgACAAIAAgACAAIAAgACAAIAAgABgAGAAYABgAGAAYABgAGAAQABAAEAAQABAAE
AAQABAAGAAYABgAGAAQABAAEAAQABAAEAAQABAACAAIAAgACAAQABQAFAAQABQAGAAgA
CQAHAAgACAAJAAkACQAKAAoACwAMAAwADAAOAAwADgAOABIAEwAUABQAEQARABAADQAL
AAoACQAJAAkACQAIAAgACAAIAAcABwAHAAcABQAFAAQAAgABAAEAAQABAAEAAgAAAAEA
AQABAAAA/////////////wAAAAD+//7//f/8//7/////////AQABAAEAAQD+//v//P/7
//v/+v/4//X/9f/6//3/AgAIABEAIgA6AFYAcACNAK0AxwDWANcAyQCwAJQAgQB0AGcA
VgBHADcAJwAXAAkA/f/3//f/+P/5//z/AQADAAUAAgAAAP3//v/8//r/+f/4//j/+P/6
//j/+v/6//r/+v/6//r/+f/5//n/+v/6//r/+//7//r/+v/6//r//P/9//3//f/7//v/
+//7//v/+//8//z/+v/6//v/+//9//3//f/9//////8AAAEA//////////8AAAAAAAAA
AAAAAAAAAAAA/v/+//7///8CAAIAAgACAAIAAgACAAIAAgADAAMABQAHAAgACAAIAAgA
CAAIAAoADAANAA0ADQALAAsADAAMAAwADQAOAA4ADAANAA0ADgAQABAAEAAQABQAFQAW
ABcAGAAXABcAFwAXABcAGQAaABsAGwAdAB0AHQAcABwAHAAfAB8AIAAgAB0AHQAdABsA
GQAZABkAGQAYABcAFwAWABUAFQAUABMAFQAVABUAFQAVABQAEgAQABIAEwAUABQAFAAU
ABUAFwAVABQAFAAUABIAEwATABMAEgASABIAEgAUABYAFgAVABUAFQAUABQAEgARABAA
DwAPAA8ADwAPABEAEQARAA8ADwARABEAEQAQABAAEAAOAA0ADAAMAAwACgAKAAoACgAK
AAkACQAIAAoACQAJAAkACQAIAAcABgAEAAQABQAFAAYABwAIAAgABQAFAAUABQAEAAQA
BAAFAAUABAAEAAQABAAEAAYABgAGAAYAAwACAAIAAQACAAIAAgADAAMAAwAEAAQAAwAD
AAMABAAGAAcACAAIAAoACgAIAAoACgAMAA0ADgANAAwADAALAAgABwAFAAMABgAFAAYA
BgAEAAQABAADAAEA///9//n/+//6//j/9//3//b/9f/0//L/8v/z//P/9f/0//P/8//z
//P/8//0//L/8v/y//H/7v/u/+//7//v/+//7//v/+//7v/t/+z/6//p/+b/5P/l/+f/
6v/v//T/+v8DABYALgBMAGwAiwCtAMcA1gDTAL8ApgCMAHcAagBfAFAAPQArABkAAQDt
/+H/3f/h/+T/5f/q/+//8f/z//D/7v/r/+z/7P/u/+3/7P/s/+z/7P/q/+z/7P/u/+7/
7v/u/+v/6//r/+z/7P/s/+3/7f/p/+j/5//m/+j/6f/p/+n/6//r/+v/6//t/+3/7v/u
/+7/7v/v/+//7//v/+//7//u/+3/7f/t/+3/7f/t/+3/7v/u/+7/7v/s/+z/7P/s/+7/
7v/u/+//8v/y//L/8v/z//T/9f/2//X/9f/0//X/8//0//T/9P/0//T/9P/2//j/+f/5
//n/+//7//z//P/6//v//P/8//7//////wAA/v/+//7//v8BAAEAAQABAAEAAQACAAMA
AwADAAUABgAKAAsADgAPAA8ADgAOAA4ADAALAAsACgALAAsACwAJAAgABwAGAAUABAAD
AAMAAgADAAMAAgABAP//////////AAAAAP///v/8//3//v/+/////v/+/////f/8//z/
/P/+/////////wAAAAAAAAAA/v8AAAAA//8BAAEAAAAAAP///////////v/9//z/+//7
//v/+//5//n/+//7//v/+//8//3//P/6//j/9//2//T/9P/0//T/9f/1//b/9v/2//X/
9f/1//P/8v/x//D/7//u/+7/7f/v/+//7//u//P/9//3//T/8f/w/+//7v/s/+z/7P/s
/+3/7v/w//H/8P/w//D/8f/w/+//7//u/+//7//v//D/8v/z//T/9P/z//L/7//w//H/
9P/2//j/+v/6//v/+//6//v/+//7//r/9//2//T/8v/y//L/8f/v/+//7//t/+//7v/s
/+v/7P/s/+z/7P/q/+r/6//r/+n/6P/n/+f/5//n/+f/6P/m/+b/5v/l/+T/5P/l/+X/
5v/n/+j/6f/r/+r/6f/o/+P/4//k/+L/3//f/+T/5f/q/+7/9f8EAB4AOgBaAHsAnwC/
ANQA3QDXAL4AogCFAHAAWwBIADcAJQATAAEA6//Z/9P/1f/Y/9f/3P/j/+X/5//o/+b/
5//o/+r/6v/n/+b/5v/m/+X/4v/j/+L/4f/g/9//3v/f/9//3//g/97/3v/f/9//4P/g
/+D/4P/g/+H/4f/h/+P/4//j/+P/4//j/+T/5P/k/+T/5f/l/+P/4//j/+P/4v/h/+H/
4f/i/+P/5P/l/+b/5v/m/+b/5f/k/+P/4v/j/+T/5f/n/+j/6P/o/+j/6P/o/+j/6P/m
/+f/5//p/+v/7P/s/+z/6f/o/+f/6P/n/+f/5v/l/+n/6//u//D/8P/x//L/8v/y//P/
8//0//L/8v/y//L/8f/x//H/8f/x/+//7v/t/+//8f/1//j/+v/7//7////8//r/+f/4
//j/9//3//b/+P/5//r/+f/5//n/+f/5//j/9//3//b/9f/1//T/8//x//H/8f/x//D/
8P/v/+7/7v/v//D/8P/v/+7/7v/v//L/8v/z//T/9P/1//X/9f/0//T/9P/0//L/8v/w
/+3/8P/x//H/8v/z//P/8//z//T/9f/2//f/9v/1//T/8f/x//P/8//z//L/8v/y//D/
7//u/+7/7v/w//D/8P/w//L/8f/x//D/8P/v/+//7//x//D/7//u/+v/6v/q/+n/6f/p
/+n/6P/v/+z/6v/q/+r/6v/q/+r/6v/q/+r/6v/r/+v/6P/o/+j/6f/p/+n/6v/q/+3/
7f/t/+7/7v/v//D/8P/u/+7/7P/u//D/8v/z//T/9P/0//X/9f/z//P/8v/x//P/8f/x
//D/8P/w//D/7//v/+//7//t/+//7v/s/+v/6P/m/+T/4v/i/+L/4//j/+P/4v/h/+H/
4v/j/+T/5v/m/+b/5v/l/+L/4v/j/+P/4//j/+P/4//l/+T/4//i/9//3f/e/9z/2f/Z
/+D/5//s//L//f8MACIARABqAIkAqQDHANoA2wDNALIAlAB5AGIAUQBEADUAIwARAPn/
3//P/8//0//W/9v/4P/l/+f/6f/q/+j/5f/k/+L/4P/f/97/3v/e/9//3v/h/+L/5P/k
/+T/5P/j/+P/4//k/+L/4v/j/+P/4P/g/+D/4P/j/+X/5v/n/+b/5f/k/+P/4f/h/+L/
4v/l/+b/6P/p/+f/5//n/+f/5f/l/+b/5//p/+n/6f/p/+n/6P/n/+b/5//o/+n/6v/s
/+z/7P/t/+7/7v/u/+7/7v/u/+7/7v/t/+3/7P/t/+//8v/0//b/9f/0//P/9P/y//P/
8//z//P/8//0//T/9P/1//b/9v/3//n/+v/8//r/+v/6//r/+f/5//n/+f/9//3//v//
//////8BAAIAAgABAAIAAQADAAIAAgACAAMAAwAEAAQAAgABAAAA/f/+////AAABAAIA
AQABAAAA/f/9//z/+//7//v/+//7//3//v/+//7//f/9//3//P/9//z//P/9//v/+v/6
//r/+v/7//v/+//+//7//v/+//z//v/+//3//f/9//z//P/9//3//f/9//z/+//6//n/
/P/9//7//f/8//3//P/7//z//P/8//r/9//2//b/9v/4//j/+P/4//n/+f/6//r/+f/3
//b/9f/3//b/9f/0//b/9v/3//f/9v/1//T/8v/z//H/8//x/+z/7//w//H/8v/0//T/
9P/0//T/9P/1//X/9P/0//T/9f/1//X/9v/2//X/9f/1//b/9//5//v//P/7//r/9//4
//r//P/9//7/AAAAAAEAAQD+//3/+//5//v/+f/5//j/+f/6//v/+//5//n/+f/3//X/
9P/y//H/7//u/+3/7P/u/+7/7//v//D/8P/w//H/7//v/+//8P/u/+7/7v/t/+z/7P/t
/+3/7v/v//D/8f/u/+z/6v/o/+X/5f/m/+b/5f/l/+j/7f/2//r/AQAOACYAQABgAH8A
nQC9ANgA4wDdAMgAqgCNAHYAYwBUAEUANQAjABEA+f/p/+P/4//k/+P/5v/t/+//7//s
//D/8f/w/+7/8P/u/+z/6//q/+z/6v/s/+z/7P/s/+z/7P/r/+v/6//s/+7/7v/v/+//
7v/u/+7/7v/u/+//7//v/+7/7f/s/+v/6f/p/+r/6v/r/+z/7v/v/+3/7f/t/+3/7//v
//D/8f/x//H/8f/x//D/8P/w//D/8v/y//L/8v/y//L/8v/z//T/9P/0//T/8v/y//L/
8v/0//X/9f/3//n/+v/6//r/+f/4//f/+P/6//v/+//7//n/+f/6//r//P/9//7//v/+
//////8AAAAAAAAAAAAA//////////8BAAEAAgADAAMAAwAFAAYABwAHAAkACQAJAAgA
CAAIAAkACQAKAAoACQAJAAkABwAJAAkACQAJAAgABwAHAAYAAwADAAIAAQABAAEAAQAB
AAQABAADAAIAAQABAAEAAAABAAAAAAABAAEAAAAAAAAAAgADAAMAAwACAAIAAgACAAIA
BAAEAAMAAwADAAIAAgADAAMAAwADAAMAAwADAAMAAwADAAMAAQABAAMAAwADAAIAAgAC
AAAAAQAAAAAAAAD+//7//v/+//7//f/9//z/+v/5//n/+f/7//r/+f/4//r/+v/7//v/
+//7//v/+v/5//n/+f/5//b/9v/2//b/9v/2//b/9v/2//b/9v/2//f/9//2//b/9v/3
//n/+f/6//r//f/9//3//v/+////AAAAAP7//v/8//7/AAACAAMABAADAAIAAgABAP//
///+//3//f/7//v/+v/4//j/+P/3//n/+f/5//f/9//2//T/8//0//T/9P/0//L/8v/z
//P/8//y//H/8f/v/+//7//w//L/8v/y//H/8v/y//P/8//x//H/8f/x//H/8P/v/+7/
8f/v/+r/5v/n/+f/6v/v//b//v8HABgAMABMAGgAhQClAMUA2ADbAM8AtACYAH8AbABd
AFAAPwAxACMADwD7/+3/5//n/+b/6f/s//P/9//3//b/9P/z/+7/7v/w//H/8P/w//D/
7v/s/+7/7v/u/+7/7v/u/+//7//v//D/8P/w//H/8f/u/+7/7v/u/+7/7//v/+//7//v
/+//7//x//H/8v/y//H/8P/w/+//8f/x//H/8f/z//P/9P/1//P/8//z//P/9v/2//b/
9v/1//T/8//y//T/9P/0//X/9P/0//T/9P/2//b/9v/2//j/+f/5//v/+v/6//n/+P/6
//r/+v/8//z//f/9//3//f/9//7//v/+////AAAAAAIAAwADAAQABAAEAAQABAAFAAUA
BQAFAAcABwAIAAkACQAJAAsADAALAAsADQANAA0ADAAMAAwADQANAA4ADgALAAsACwAJ
AAsACwALAAsACAAHAAcABgAHAAcABgAFAAUABQAFAAUABAAEAAMAAgAEAAUABgAGAAUA
BAAEAAUABwAGAAYABgAGAAcABwAHAAcABgAFAAQABgAIAAgABwAFAAUABAAEAAUABQAF
AAUABwAHAAcABwAFAAUABQADAAMABQAFAAUABAAEAAQAAgADAAIAAgACAAAAAAAAAAAA
AAD//////v//////AAABAP///v/9//z/+v/6//v/+//8//3//v/+//v/+P/5//r/+//8
//z//P/8//z/+v/6//v/+//8//z//P/9//3//f/+//7/////////AAAAAAEAAgACAAIA
AgAAAAIAAgAEAAUABgAGAAYABwAHAAMAAwACAAEAAQD//////v/8//z//P/7//3//f/9
//v/+f/4//b/9f/1//T/8//y//T/9P/1//X/9f/0//P/8//z//P/8//0//L/8v/y//H/
8v/y//P/8//z//P/8//z//P/8v/x//D/8f/x/+7/7P/n/+X/6v/v//L/9v///wwAHgA0
AFIAbwCNAKsAxADRAM8AugCgAIkAdABjAFQARQA3ACkAGQAHAPn/8f/t/+r/6//s//H/
8//1//T/8v/z//L/9P/0//P/8v/y//L/8v/w//L/8v/w//D/8P/w//H/8f/x//L/8P/w
//H/8f/w//D/8P/w//D/8f/x//H/7//v/+//7//v/+//8P/w//L/8v/z//P/8f/x//H/
8f/z//P/9P/1//X/9f/1//X/9v/2//b/9v/2//b/9v/2//b/9v/2//f/+P/4//j/+P/3
//b/9f/0//b/9//3//n/+f/6//r/+v/6//r/+v/8//z//f/9//3//f/9//7//v/+////
AAAAAAAAAQABAAIAAgACAAIAAgADAAMAAwADAAMAAwAEAAUABwAHAAkACgAJAAkACwAL
AAkACAAIAAgACgALAA0ADgANAA0ADQALAAkACQAJAAkABgAFAAUABAAEAAUABQAFAAUA
BQAFAAUABAAEAAMAAgAEAAUABgAGAAMAAgACAAMAAQAAAAAAAAACAAMAAwADAAUABgAH
AAgABgAIAAgABwAFAAUABAAEAAMAAwADAAMABQAFAAUABQAFAAUABQADAAEAAwADAAMA
AgACAAIAAAABAAAAAAAAAAIAAgACAAIAAQD///7//P/8//v/+//7//v/+v/5//j/+f/6
//z//f/9//3//P/7//r/+f/4//b/9v/2//b/9//4//r/+//4//j/+P/5//v/+//8//z/
+//7//v//P/+////AAAAAP7//v/8//7//P/+////AAACAAIAAwADAAEAAQAAAP///v/7
//r/+P/6//r/+v/5//r/+//8//v/+f/4//b/9f/z//L/8f/w/+7/7v/v/+//8f/w/+//
7//t/+3/7f/u//D/8P/w/+//7v/u/+//7//t/+3/7f/t/+3/7P/r/+r/7//t/+r/5v/n
/+f/6P/r//D/9P/9/woAIAA6AFgAewCdALsA0ADXAMsAsACUAHsAagBfAFAAQQAxAB0A
BwDz/+P/3f/f/+L/4//i/+f/7f/v/+7/7v/v/+7/7v/s/+n/6P/o/+j/6f/o/+v/7P/u
/+7/7v/u/+r/6f/o/+j/6P/o/+n/6f/o/+j/6P/o/+j/6f/p/+n/7P/t/+7/7//v/+//
8P/w/+7/7v/v/+//7f/t/+3/7f/s/+v/6//r/+z/7f/u/+//8P/w//D/8P/y//L/8v/y
//L/8v/y//P/8f/w/+//7v/u/+7/7v/u//D/8f/x//P/9f/2//b/9v/2//b/9v/4//r/
+//7//v/+//7//z//P/7//v/+//6//z//f/9//7//P/8//z//P///////////wIAAwAF
AAcABQAFAAcACAAJAAkACwALAAkACAAIAAgACQAJAAoACgALAAsACwAJAAcABwAHAAcA
BAADAAMAAgD//////v/9/wAAAQACAAMABAAEAAMAAgD////////+//7//v///wEAAQAA
AAAAAAAAAAEAAQABAAIAAgACAAIAAAACAAIAAQD//////v/+/////////////v/9//z/
+//8//3//v/9//v//f/9//3//P/8//z/+v/7//r/+v/6//r/+v/6//r/+v/5//n/+P/3
//X/9P/z//X/9P/z//L/9P/0//P/8f/u//D/8P/w//D/8f/y//P/9P/y//L/8//z//T/
9P/0//X/9P/z//P/8v/z//P/8//0//T/9f/2//b/9//4//f/+v/5//r/+v/6//r/+v/7
//v/+//7//r/+f/3//X/9f/0//b/9v/2//X/8//z//P/8f/z//L/8P/v/+//7v/t/+z/
7v/u/+//7//t/+z/6//r/+3/7f/t/+7/7v/u/+7/7f/q/+r/6//r/+v/6//r/+v/6//q
/+n/6P/p/+n/6P/i/93/3f/i/+n/7v/2/wMAFAAqAEgAZgCDAKMAwwDWANsAzwC4AJwA
gQBsAFkASgA7ACsAGQADAO3/3//b/9n/2P/d/+b/7f/x//P/8v/u/+3/7v/u/+z/6//q
/+r/6v/s/+r/7P/s/+r/6v/q/+r/6f/p/+n/6v/s/+z/7f/t/+r/6v/q/+r/7P/t/+3/
7f/q/+n/6P/n/+j/6f/r/+z/7v/u/+//7//v/+//7//v/+7/7f/t/+3/7//v/+//7//y
//L/8v/y//D/8P/w//D/8P/w//D/8f/0//T/9P/0//L/8v/y//L/8v/z//P/9f/2//j/
+f/6//n/+P/3//j/+P/5//n/+f/7//v//P/8//z//f/+//7//P/9//3//v8AAAAAAAAA
AAEAAQABAAEAAgABAAEAAQAEAAUACAAKAAkACQALAAsACQAIAAgACAALAAsADAAMAAsA
CwALAAkABwAHAAcABwAGAAUABQAEAAQABQAFAAUAAwADAAMAAwADAAIAAAD+////AQAD
AAQAAwACAAIAAwABAAAAAAAAAAAAAQABAAEAAAAAAAAAAAABAAQABQAFAAMAAwACAAIA
AwADAAMAAwAFAAUABQAFAAQAAwACAP///f////////8AAAAAAAD+/////v/+//7//P/8
//z//P/+//3//f/8//7//f/9//3/+//6//n/+P/2//b/9//3//j/+v/6//r/+v/5//j/
9//2//f/+P/6//v/+P/4//j/+f/5//n/+v/6//3//f/9//7//f/9//3//P/8//z/+v/8
//7/AAABAAIAAgACAAMAAwACAAMAAwADAAIA///+//z//f/+///////9//3//f/7//n/
+P/2//X/9v/2//b/9v/1//T/9P/z//T/9P/0//X/9P/z//L/8v/w//D/8P/v/+//8P/y
//P/8f/x//H/8f/y//L/8v/y//P/7//q/+r/6f/r/+z/8f/6/wQADwAeADYAVAB0AJEA
sQDNAN4A3QDLALAAlAB7AGwAXQBOAEEAMQAdAAkA9//t/+f/5//q/+//9P/3//v/+f/2
//T/8//w//D/9P/z//L/8v/y//D/7v/w//D/8P/w//D/8P/x//H/8f/y//L/8v/z//P/
9P/0//T/9P/z//P/8v/x//H/8f/x//H/8//z//T/9P/z//L/8v/x//P/8//z//P/8//z
//T/9f/z//P/8//z//b/9v/2//b/9v/2//b/9v/4//j/+P/5//j/+P/4//j/+v/6//r/
+v/6//v/+//9//z//P/7//r/+//8//3/AAD+/////////wEAAQACAAIAAgADAAQABAAE
AAUABQAGAAgACAAIAAgABwAHAAcABwAJAAkACgALAAsACwANAA4ADgANAA4ADQAOAA4A
DwAQAA8ADwAQABAADwAPAA8ADQANAA0ADQANAAwACwALAAoACgALAAsACwAJAAkACQAJ
AAgACAAHAAYABgAHAAgACAAHAAYABgAHAAkACAAIAAgABgAHAAcABwAKAAoACgAKAAgA
CgAKAAkACwALAAoACgALAAsACwALAAkACQAJAAkACQAJAAkABwAHAAkACQAJAAYABgAG
AAQABQAEAAQABAACAAIAAgACAAQAAwADAAIAAgABAAEAAQABAAAA///+//7//P/+//z/
/P/8//z//v/+//7//v/8//z//f/9//r/+v/6//v//f/9//7//v/9//3//f/+//7///8A
AAAAAgACAAAAAgAAAAIAAwAEAAYABgAHAAcABwAHAAYABQAEAAEAAAD+//7//v/+//3/
/f/9//3/+//8//z/+//7//v/+v/5//j/9v/2//f/9//3//b/9f/1//X/9f/1//b/9v/2
//b/9f/2//b/9//3//X/9f/1//X/9//2//X/9P/3//X/8v/u/+v/6f/s//H/9v/6/wMA
EAAkADwAWAB1AJMAtQDOANkA0QC+AKQAiQB0AGcAWABLAD0ALQAbAAkA+//x/+//8P/z
//b/+f/7//3//P/6//n/+P/6//j/9//2//b/9v/0//L/9P/0//T/9P/0//T/8//z//P/
9P/0//T/9f/1//b/9v/2//b/9P/1//X/9f/z//P/8//z//T/9f/3//j/9v/2//f/9//5
//n/+f/5//f/9//4//n/+//7//v/+//7//r/+f/4//r/+v/6//r/+v/6//r/+//8//z/
/P/8//3//v///wAA/v//////AQD//wAAAAAAAAAAAAAAAAIAAgADAAMAAwAEAAUABwAI
AAYABwAIAAgACAAJAAkACgAKAAoACgAKAAkACQAJAAkADQANAA4ADwAOAA0ADgAOABEA
EQATABMAFQAUABQAFAATABMAFAAUABUAFQAVABMAEwATABMAEwASABEAEQAQAA8ADwAO
AA0ADQANAA0ADQAMAAwACwAKAAwADQAOAA4ADQAMAAwADQALAAoACgAKAAoACwALAAsA
DQAOAA8AEAANAA4ADQALAA0ADQAMAAwADQANAA0ADQAMAAsACgAJAAsACwALAAkABwAJ
AAkACQAKAAoACgAIAAcABgAGAAYACAAIAAgACAAGAAUABQAEAAQAAwADAAMAAwACAAEA
AAAEAAQABAACAAIAAgACAAIAAgACAAIAAAAAAAEAAQAAAAAAAAABAAIAAwAFAAYABwAH
AAcACAAHAAcABwAGAAYABgAEAAYABgAIAAkACgAMAAwADQANAAsACwAKAAkABwAFAAUA
BAAEAAQABAADAAUABQAFAAMAAwACAAAA//////7//f/8//z//P/9//3//f/8//v/+//5
//n/+f/6//j/+P/4//f/9//4//r/+//7//v/+//7//r/+P/2//T/8//1//b/9P/x//P/
+P/7//z/AAALABgALABIAGgAhQClAMMA1gDZAMsAsgCWAIEAcgBlAFgASQA3ACUAFQAD
APX/7//t/+7/7//y//f/+f/7//z/+v/5//j/+v/6//j/9v/1//T/8v/w//L/8v/z//T/
9f/2//f/9//3//j/+P/4//n/+f/2//b/9v/2//b/9//3//f/9//3//f/9//1//X/9v/2
//f/+P/6//v/+//7//v/+//5//n/+v/7//r/+f/4//f/+P/4//j/+P/5//r/+//8//z/
/P/8//3//f/8//v/+v/7//z//f/+//7//////wEA//8AAAAAAAAAAAAAAAACAAAAAQAB
AAEA/////wAAAAACAAMABAAEAAYABwAHAAgACgAKAAoACgALAAsACwALAA0ADQAOAA8A
DwAPABEAEgAVABUAFwAXABcAFgAWABYAFQAVABYAFgAVABUAFQATABMAEwATABMAEwAT
ABQAFAASABEADwANAA0ADQANAA0ADAAMAAsACgAIAAkACgAKAAoACgALAA0ACwAKAAoA
CgALAA0ADgAPAA8ADgANAAwACgAMAAwACwANAA0ADAAMAAsACwALAAsACwALAAsACwAL
AAsACwAJAAYABwAGAAUABQAGAAcABgADAAIAAgACAAQABAAEAAQABAADAAMAAgACAAEA
AQABAAUABgAHAAQAAwACAAEAAAD+//7//v/+/wAAAAABAAEA/v/+//7///8BAAEAAgAC
AAMAAwADAAQABAAFAAYABgAIAAgABgAIAAUABgAGAAYABwAIAAoACwAKAAsACwALAAsA
CQAJAAgACAAIAAgABwAFAAUABQADAAUABAACAAEA///+//3//P/+//7///////3//P/7
//v/+f/5//n/+v/7//z//f/9//r/+v/7//v/+v/5//j/9//5//j/9//2//n/9//2//L/
7f/v//T/9f/8/wQADQAaAC4ASgBqAIcApQDFAOAA6wDlANAAsACTAHwAawBeAFMAQwAx
ABsAAwDv/+f/5//q/+v/8P/3//v//f/+//z/+f/4//r//P/7//r/+v/6//r/+P/6//r/
+P/4//j/+P/2//X/9P/0//b/+P/7//3//P/8//z//P/6//v/+//7//3//f/9//3/////
/wAAAAD+//7///////3//f/9//3//////wAAAQADAAMAAwADAAMAAgABAAAAAAAAAAAA
AAACAAIAAgADAAQABAAEAAQABgAGAAYABgAEAAUABQAHAAUABgAGAAYACAAIAAgACgAJ
AAkACAAHAAoACwANAA4ADAANAA4ADgAQABEAEQASABIAEgASABIAEgARABAADwAUABUA
FwAZABcAFwAZABoAHAAdACAAIQAhACAAIAAgAB8AHwAgACAAIQAhACEAHwAdAB0AHQAd
AB0AHQAeAB4AHQAdABwAGwAZABkAGQAZABgAGAAXABYAGAAZABoAGgAZABgAGAAZABsA
GgAaABoAGgAbABsAGwAbABoAGQAYABgAGgAaABkAGwAbABoAGgAZABkAGQAZABsAGwAb
ABsAGwAbABsAGQAXABcAFQATABMAFAAVABQAFgAWABcAGAAVABQAEwASABQAEwATABIA
FAATAA==
         </WaveFormData>
      </LeadData>
   </Waveform>
</RestingECG>
