# Supplementary material for: Detection of Left Atrial Enlargement Using a Convolutional Neural Network-Enabled Electrocardiogram
Source: Front Cardiovasc Med. 2020 Dec 17;7:609976. doi: 10.3389/fcvm.2020.609976 (PMC7773668; doi:10.3389/fcvm.2020.609976)
Supplement: Supplementary file 4 [file Data_Sheet_4.ZIP › normal3/1802032279_1861_00000008.XML]

<?xml version="1.0" encoding="Windows-1252"?>
<!DOCTYPE RestingECG SYSTEM "restecg.dtd">
<RestingECG>
   <PatientDemographics>
      <PatientID>1802032279</PatientID>
      <PatientAge>68</PatientAge>
      <AgeUnits>Years</AgeUnits>
      <Gender>Female</Gender>
      <PatientLastName>hesanmei</PatientLastName>
   </PatientDemographics>
   <TestDemographics>
      <DataType>Resting</DataType>
      <Site>1</Site>
      <AcquisitionDevice>MAC55</AcquisitionDevice>
      <Status>Unconfirmed</Status>
      <Priority>Normal</Priority>
      <AcquisitionTime>09:02:26</AcquisitionTime>
      <AcquisitionDate>08-20-2016</AcquisitionDate>
      <CartNumber>1</CartNumber>
      <AcquisitionSoftwareVersion>009C</AcquisitionSoftwareVersion>
      <XMLSourceVersion>MAC5000 v1.0</XMLSourceVersion>
   </TestDemographics>
   <RestingECGMeasurements>
      <VentricularRate>62</VentricularRate>
      <AtrialRate>62</AtrialRate>
      <PRInterval>166</PRInterval>
      <QRSDuration>88</QRSDuration>
      <QTInterval>428</QTInterval>
      <QTCorrected>434</QTCorrected>
      <PAxis>19</PAxis>
      <RAxis>48</RAxis>
      <TAxis>43</TAxis>
      <QRSCount>10</QRSCount>
      <QOnset>217</QOnset>
      <QOffset>261</QOffset>
      <POnset>134</POnset>
      <POffset>181</POffset>
      <TOffset>431</TOffset>
      <ECGSampleBase>500</ECGSampleBase>
      <ECGSampleExponent>0</ECGSampleExponent>
   </RestingECGMeasurements>
   <Diagnosis>
      <Modality>Resting</Modality>
         <StatementCount>2</StatementCount>
         <LabelText>12SL ��ϳ���</LabelText>
      <DiagnosisStatement>
         <StmtFlag>ENDSLINE</StmtFlag>
         <StmtText>�������</StmtText>
      </DiagnosisStatement>
      <DiagnosisStatement>
         <StmtFlag>ENDSLINE</StmtFlag>
         <StmtText>���� ECG</StmtText>
      </DiagnosisStatement>
   </Diagnosis>
   <Waveform>
      <WaveformType>Rhythm</WaveformType>
      <WaveformStartTime>0</WaveformStartTime>
      <NumberofLeads>8</NumberofLeads>
      <SampleType>CONTINUOUS_SAMPLES</SampleType>
      <SampleBase>500</SampleBase>
      <SampleExponent>0</SampleExponent>
      <HighPassFilter>16</HighPassFilter>
      <LowPassFilter>150</LowPassFilter>
      <ACFilter>NONE</ACFilter>
      <LeadData>
         <LeadByteCountTotal>10000</LeadByteCountTotal>
         <LeadTimeOffset>0</LeadTimeOffset>
         <LeadSampleCountTotal>5000</LeadSampleCountTotal>
         <LeadAmplitudeUnitsPerBit>4.88</LeadAmplitudeUnitsPerBit>
         <LeadAmplitudeUnits>��V</LeadAmplitudeUnits>
         <LeadHighLimit>2147483647</LeadHighLimit>
         <LeadLowLimit>268435456</LeadLowLimit>
         <LeadID>I</LeadID>
         <LeadOffsetFirstSample>0</LeadOffsetFirstSample>
         <FirstSampleBaseline>0</FirstSampleBaseline>
         <LeadSampleSize>2</LeadSampleSize>
         <LeadOff>FALSE</LeadOff>
         <BaselineSway>FALSE</BaselineSway>
         <ExcessiveACNoise>FALSE</ExcessiveACNoise>
         <MuscleNoise>FALSE</MuscleNoise>
         <LeadDataCRC32>2698176474</LeadDataCRC32>
         <WaveFormData>
AgACAAIAAgABAAAA///+//z//P/8//z//v/+//7//v/8//z//P/8//z//P/8//z/+//6
//n/+P/6//r/+v/6//r/+v/6//r/+f/4//f/9v/3//j/+f/6//r/+v/6//r/+P/4//j/
+P/2//b/9v/2//j/+P/4//j/+v/6//r/+v/6//r/+v/6//v//P/9//7//v/+//7//v/9
//z/+//6//z//P/8//z//P/8//z//P/+//7//v/+//z//P/8//z//P/8//z//P/6//r/
+v/6//j/+P/4//j/+P/4//j/+P/5//r/+//8//z//P/8//z/+v/6//r/+v/6//r/+v/6
//r/+v/6//r/+P/4//j/+P/6//r/+v/6//r/+v/6//r/+v/6//r/+v/6//r/+v/6//j/
+P/4//j/9//2//X/9P/3//j/+f/6//j/+P/4//j/+v/6//r/+v/8//z//P/8//n/+P/3
//b/+P/4//j/+P/4//j/+P/4//j/+P/4//j/+v/6//r/+v/6//r/+v/7//n/+P/4//r/
+P/2//n/+//8//3//v//////AAAAAAIAAAAAAAQABAAEAAUABgAGAAYAAwABAAEAAwAD
AAQABAAAAAIAAgACAPz/+v/6//n/+P/2//b/9f/2//b/9v/2//b/9//3//f/9f/1//b/
9v/z//P/8v/x//P/8//0//T/9P/0//T/9P/z//P/9P/0//T/8//z//T/8v/y//D/7//u
/+z/6P/q/+z/8P/1//3/CwAbACgANgBMAGQAdgB+AIYAigB6AGEASQA4ACcAFQAFAP3/
+f/0//H/9f/1//X/+f/7//j/9P/z//X/9f/1//X/9f/1//X/9f/1//L/8v/z//P/9P/0
//T/9f/4//b/9v/2//b/9v/2//f/9v/0//P/8v/z//T/9f/2//T/9v/2//b/9f/1//b/
9v/4//j/+P/5//f/9//3//f/9//3//b/9v/3//f/9//4//n/+//8//z/+//7//r/+f/8
//z//P/8//r/+v/8//r//P/9////AAAAAAAAAQABAP///f////////8DAAMAAwABAAIA
AgACAAMABAAGAAYABwAHAAgACAALAAsADgAPAA8ADwARABEAEAASABMAEgAUABQAFAAU
ABQAFAAVABUAFwAXABcAGAAWABYAFQAUABMAEwATABIAEgARABAAEAANAAsACAAHAAcA
BQAFAAQABQACAAIAAgADAAIAAQABAP/////9//v//f/9//3//f/6//n/9//5//v/+//6
//r/+//7//v/+//2//j/+P/4//r/+v/5//n/+f/5//n/+f/4//j/+P/3//j/+f/5//r/
+f/3//X/8v/1//b/9//4//b/9v/2//b/9//3//f/9//1//X/9f/1//f/+P/4//j/9v/2
//f/9//3//f/+P/4//j/+P/4//j/+P/4//j/+P/4//j/+P/4//j/+P/4//n/9//3//f/
9//5//z//P/7//z//P/8//z/+P/4//r/+v/3//b/9v/2//b/9v/2//b/+P/5//n/+f/4
//j/+P/4//f/9//4//r/+v/6//r/+v/3//X/9P/1//j/+P/4//n/9//4//j/9//1//X/
9f/2//b/9v/1//X/9//4//j/+P/3//X/9P/z//T/9f/3//j/+f/4//j/+P/2//T/9v/4
//j/9v/2//f/9f/1//X/9//5//f/9//3//n/9//3//f/9v/3//f/9//4//j/9v/4//j/
+P/4//b/9v/3//f/9v/2//j/+P/3//v//v////7//f/8//v//P/8//7//v8AAAQABAAE
AAMABAAEAAQAAwABAAEAAQABAAIAAgAAAAQABAAEAAAA/P/8//v/+P/0//T/8//y//P/
9P/1//b/9f/1//X/8//1//b/9v/1//T/8v/w/+//8f/y//L/8v/0//T/9P/z//H/8v/y
//L/8f/x//L/8v/y//L/7f/q/+r/6v/q/+7/8P/v//X/BQAVAB4AKgA+AFwAdACAAIgA
kgCMAHUAWwBGADUAJwAXAA0ACQAAAP/////5//X/9f/3//r/+P/1//X/9//3//X/9f/1
//X/9f/1//L/8v/z//P/8v/y//L/8//0//L/8v/y//T/9P/0//X/9//2//b/9v/0//T/
9P/0//L/9P/0//T/9f/1//b/9v/0//T/9P/1//X/9f/1//X/9f/1//T/9P/3//f/9//4
//n/+//8//z/+v/7//v/+//6//r/+v/6//r/+v/8//r/+v/7//3//v/8//z//f/9////
/f///////f8BAAEAAQACAAQABQAGAAUABgAIAAgACQAJAAoACgALAAsADgAPABEAEQAT
ABMAEQAUABYAFgAWABYAFgAWABgAGAAZABkAGAAXABYAFgAXABgAGAAYABUAFQAVABQA
FQAVABUAFgAUABEADQALAAsACQAJAAgABQACAAIAAgADAAIAAQABAAEAAQD///3//f/9
//3//f/+//3/+//9//z/+//5//j/9f/1//X/9f/0//j/+v/8//r/+v/5//n/+f/5//n/
+f/4//j/+P/3//f/9//2//b/+f/5//n/+P/4//j/+P/4//j/+P/4//j/9//3//f/9//3
//f/9//3//f/+P/4//j/+P/4//n/+f/4//f/9//2//j/+P/4//j/9v/2//b/9v/3//j/
+f/6//r/+v/6//v/+v/5//j/9//4//z//f/9//r/+v/6//r/+v/6//z//P/5//j/+P/4
//r/+v/6//r/+P/5//n/+f/6//r/+v/6//n/+f/6//z/+P/4//j/+P/4//f/9//5//v/
+v/5//n/+//8//z/+//4//f/9v/2//f/+P/4//n/9//4//j/+P/4//f/9//3//n/+f/6
//r/+v/6//v//P/5//b/9//4//j/9v/2//f/+P/5//r//f/8//n/+P/3//j/9//4//n/
+f/5//j/9//2//r/+P/6//r/+v/6//n/+P/3//b/9//4//n/+v/6//r/+v/6//j/+P/4
//j/+v/6//v/+//8//z//v/+//v//f/+//3//v///wAAAQABAAAAAQAAAAIABgAGAAYA
BwAIAAgACAAFAAMAAwADAAMABAAEAAIABgAGAAYAAgD+//7//f/6//r/+v/5//j/9v/2
//b/9v/3//f/9//1//P/9P/0//P/9f/0//P/8//z//T/9P/0//T/9P/0//P/8//0//T/
9P/1//X/9v/2//b/9P/z//L/7v/o/+j/7P/u//H/9/8DABMAIgAwAEoAYgB2AIoAmgCg
AJwAhwBtAFYAPwArABsAEQALAAIA//////3/+//9/////P/6//f/9f/9////9//x//P/
8//z//P/9P/0//X/9f/y//L/8v/z//j/9v/2//b/9v/2//b/9//3//b/9v/2//b/9v/2
//b/9v/4//j/+P/3//f/+P/4//j/+P/4//n/+P/3//b/9f/4//n/+f/6//n/+f/5//r/
+v/7//v/+v/8//3//f/9//z//P/8//z//P/8//7//P/+////AQACAAAAAAABAAEAAQD/
/wEAAQABAAUABQAFAAcACAAIAAgACQAKAAwADAANAA0ADgAOABAAEQAVABcAFgAVABYA
FQATABYAGAAYABkAGgAbABwAHAAcAB0AHQAdAB0AHQAeAB4AHgAdABwAGwAbABsAGgAa
ABkAGAAYABkAFwAUABMAEQAPAA8ADgANAAoACgAKAAcABgAFAAUABQAFAAMAAQAAAP//
/v/9//7//f/7//3//v//////AAD///////////z//v/+//7//f/8//r/+f/6//v//P/9
//3//P/7//n/+//7//r/+v/5//n/+f/4//j/+P/4//j/+v/6//r/+v/5//n/+f/5//r/
+//8//3/+v/6//n/+P/4//j/+f/5//v/+//8//z/+v/6//r/+v/8//z//P/8//v/+v/5
//j/+P/4//j/+f/6//v//P/9//z//v/9//v/+v/6//r/+v/5//r//f/+//z/+v/5//j/
+f/6//v//P/8//3//f/9//v/+v/5//j/+f/5//r//P/8//z//P/8//z/+//7//3//f/8
//v/+//5//r/+v/5//r/+//8//7//P/8//v/+//5//r/+v/6//j/9//3//f/9//3//j/
+P/5//j/+P/4//n/+P/7//7//P/6//r/+//7//v/+//9//v/+f/5//n//P/7//z//f/7
//v/+v/5//z//P/+//v/+v/5//j/+P/4//j/+P/2//b/9v/2//n/+v/8//3//v/+/wAA
AAD8////AQABAAEAAQABAAEABAAEAAYABgAEAAgACAAIAAkACgAKAAoABwAFAAUABQAF
AAYABgAEAAYABgAGAAIA/v/+//3/+v/2//b/9f/0//X/9v/3//j/+f/5//n/9//3//j/
+P/3//f/9v/1//X/9P/0//P/8v/0//T/9P/z//P/9P/0//T/9f/1//b/9v/0//D/8f/u
/+r/6v/u/+7/7P/1/wUAEwAhADQASgBmAIIAlACcAKQAogCOAG8AVQBAAC0AGQANAAUA
///8//n/+f/5//n/+//7//r//P/9//f/9f/z//P/9//3//f/9//3//b/9v/3//f/9v/2
//b/9//4//b/9v/2//b/9v/2//f/+P/4//n/+v/5//j/9//2//b/+P/4//j/9//3//j/
+P/2//b/9v/3//n/+f/5//n/+f/5//j/+P/6//v//P/+//7///////7//f/9//z/+//9
//7///8AAP///v////z//v///wEAAgACAAIAAwADAAMAAQADAAMAAwAHAAcABwAHAAgA
CAAIAAkACgAMAAwADwAPABAAEAATABMAFgAXABYAFQAWABUAFwAaABwAHAAaABoAGgAa
ABoAGgAbABsAHQAdAB0AHgAeAB4AHQAcABsAGwAbABoAGAAXABYAFgAVABMAEAAPAA8A
DQANAAwACwAIAAgACAAHAAYABQAFAAMAAwABAP//AQABAAEAAQACAAEA//8BAAAA///9
//z/+//7//v/+//5//z//f/+//3//P/6//n/+f/5//n/+f/8//z//P/7//n/+f/4//j/
+//7//v/+v/4//j/+P/4//j/+P/4//j/+v/7//z//f/7//v/+//7//3//v/+//7/+v/6
//v/+//9//3//v/+//z//P/8//z//P/8//z//P/8//z//P/8//7//v/+/////f/9//3/
/f/9/wAAAAD///z//P/8//z/+v/6//z//P/9//z//P/8//z//P/8//z//P/9//3//f/+
//7//v/+//r/+f/5//r/+v/6//r/+v/8//v/+//9//v/+v/5//n/+f/6//r/+f/7//v/
+//8//7//v/9//3/+v/6//n/+P/5//n/+v/7//n/+f/6//r/+f/4//j/+P/7//r//f8A
AP///P/7//v/+f/5//n/+//7//n/+f/5//v/+f/5//n/+v/7//v/+//8//z//P/8//z/
/P/8//r/+v/6//v//f/8//z//v/+//z///8BAP//////////AQACAAIABAACAAIABgAG
AAgACQAKAAoACAAFAAMAAwADAAMABAAEAAIABAAEAAQAAgAAAAAA///8//r/+v/5//b/
9v/2//b/+P/5//n/+f/1//X/9v/2//P/8//y//H/8v/z//X/9v/2//b/9v/2//X/9f/2
//b/9P/z//P/9P/2//L/8v/1//D/7v/s/+z/7P/u//X///8PAB0AKgA0AEgAYgB2AIAA
jACQAIIAZwBRAD4AKwAdABEABwADAPz/9//3//n/9//1//n//P/6//n/+f/5//v/+f/1
//X/9f/1//X/9v/2//f/9//2//b/9v/3//j/9v/2//b/9v/2//b/9//5//j/+P/4//j/
+P/4//j/9v/4//j/+P/5//n/+v/6//j/+P/4//n/+f/5//n/+f/5//n/+P/4//v/+//7
//z//P/9//3//P/6//v/+//7//3//v///wAA///+/////P/7//v//P/8//3//v8AAAEA
AQD//wEAAQABAAUABQAFAAcACAAIAAgABwAIAAoACgALAAsADAAMAA0ADQAQABEADwAP
ABEAEQATABYAGAAYABYAFgAWABYAFgAWABcAFwAXABcAFwAYABYAFgAVABQAFAAVABYA
FgAUABMAEgASABMAEQAOAA0ADAAJAAgABgAHAAQABAAEAAUABAADAAMAAQABAP///f//
/////////wAA///9//////////7//v/8//v/+v/5//j/+v/6//r/+v/6//n/+f/7//v/
+//7//r/+v/6//n/9//3//b/9v/3//f/9//2//j/+P/4//j/9v/2//b/9v/4//n/+v/7
//v/+//7//v/+v/6//n/+P/2//b/9//3//n/+f/6//r/+v/6//r/+v/8//z//P/8//n/
+P/3//b/+f/6//v//f/9//3//f/9//v//v/+//3//P/8//z//P/8//z//v/+//3//P/8
//z/+v/6//r/+v/6//v/+//7//z//P/8//z/+f/5//r//P/4//j/+P/4//v/+//8////
/P/6//j/9//5//r/+v/5//v/+//7//z/+//6//j/9//3//j/+P/4//r/+f/5//n/+f/5
//r/+v/5//j/+P/4//b/9P/2//j/+f/4//n/+//6//n/+P/5//n/9//3//f/+f/3//f/
9//4//n/+f/5//j/+v/6//j/+P/4//j/+v/6//r/+v/6//r/+v/6//r/+v/6//r/+P/4
//j/+f/5//j/+P/6//v/+v/+/wEA//////////8BAAIAAgAEAAMAAgAFAAQABAAFAAYA
BgAIAAUAAwADAAMAAwAEAAQAAgAEAAQABAAAAP7//v/9//r/+P/4//f/+P/4//j/+P/2
//f/9//3//X/9f/2//b/9f/1//T/8//x//H/8v/y//T/9P/0//T/8//z//T/9P/y//H/
8f/y//j/9P/y//H/7v/s/+7/7P/q/+7/9/8DAA8AHQAoADYATgBuAIYAjACSAJQAiABx
AFkAQAArAB0AFQANAAcA/v/7//3//f/5//f/+f/6//j/9//5//n/+f/5//f/9f/1//X/
9f/x//D/8P/v//H/8v/z//X/9v/0//T/9P/2//b/9v/3//X/9P/0//T/9P/0//T/9P/0
//b/9v/2//f/9//4//j/9v/2//b/9//3//f/9//3//f/9//2//b/9f/1//X/9v/3//n/
+v/6//j/+f/5//n/+v/6//r/+v/8//z//v/8//z//f///wAA///+//7//f/+//3/AAAB
AP//AwADAAMAAwAEAAQABAAHAAgACgAKAAsACwAMAAwACwALAA4ADwARABEAEwATABMA
FgAYABgAFgAWABYAFgAYABgAGQAZABkAGQAZABoAGAAYABcAFgAXABcAFwAWABUAEwAR
ABAAEAAPAA0ADQANAAsACwAKAAkABgAGAAYAAwACAAEAAQABAAEA///9//3//f/9//3/
+//5//b/9//6//v/+//8//3//f/9//3/9//4//f/9v/4//j/9//3//f/9//3//f/+P/4
//j/9//3//f/9v/2//n/+f/5//j/9v/2//b/9v/2//b/9v/2//f/9//3//f/9//3//f/
9//3//j/+P/4//b/9v/3//f/9v/1//X/9P/1//b/9//4//j/+P/4//j/+P/4//j/+P/2
//b/9v/3//n/+f/5//n/+f/8//z/+//8//z//P/8//j/+P/6//r/+f/4//j/+P/4//j/
+P/4//j/+f/5//n/+P/4//j/+P/3//f/+P/6//r/+v/6//r/+P/3//f/+f/5//j/9//3
//f/+P/4//f/9//3//f/+P/6//r/+f/5//f/+P/4//j/+v/5//n/+f/7//v//P/8//j/
9v/1//T/9f/0//f/+v/6//j/+P/5//n/+f/5//v/+f/3//f/9//5//f/9//3//j/+f/5
//n/9v/2//z/+v/6//r/+v/6//r/+v/6//j/+P/4//j/+v/6//r/+v/6//r/+v/6//n/
+P/3//b/+P/4//j/+P/6//r/+//7//r/+v/8//z/+P/7//3//f/+////AAABAAEAAAAB
AAAAAQAGAAcACAALAAwADAAMAAcABQAFAAUAAwAEAAQAAgAEAAQABAAAAP7//v/9//r/
+P/4//f/9v/0//T/9P/0//j/+f/6//n/9v/2//X/8//z//L/8f/x//L/9P/1//b/9f/0
//P/8f/z//T/9P/0//X/9f/2//b/9P/w/+3/7P/u/+7/6v/q//D/9f///w8AHwAsAEAA
XgB4AIQAkgCeAKAAlAB9AGEARgAvABsAEQANAAcA/v/3//n//f/9//3////6//j/9f/3
//f/9f/3//n/9//3//f/9//2//b/9//3//j/+P/4//n/+v/2//T/8v/z//T/9f/3//X/
9P/0//T/9f/2//f/+P/2//j/+P/4//f/9//4//j/+P/4//j/+f/3//f/9//3//n/+f/4
//j/+f/5//n/+v/6//v/+//6//j/+f/5//n/+v/6//r/+v/6//r//P/6//z//f///wAA
AAAAAAEAAQABAP//AQABAAMABwAHAAcABQAGAAYABgAJAAoADAAMAA0ADQAOAA4ADQAN
ABAAEQARABEAEwATABUAGAAaABoAGwAcAB0AHgAcABwAHQAdABsAGwAbABwAHgAeAB0A
HAAZABkAGQAYABgAFwAWABYAFgAVABMAEwASAA8ADgAMAAwACgALAAwACAAGAAQAAwAF
AAUAAwABAAEAAQABAAEAAAD///3//////////v/+//v/+//7//v/+v/8//z//P/8//z/
+//7//v/+//7//v/+v/6//r/+f/5//n/+P/4//n/+f/5//j/+f/6//v//P/7//r/+f/4
//n/+f/5//n/+P/3//b/9f/3//r//P/+//v/+v/6//n/+f/5//r/+v/6//r/+v/6//r/
+v/6//r//P/8//z//P/8//z//P/9//v/+//7//v/+f/8//z/+//5//j/9//2//f/+P/7
//z//P/8//3//v/9//z/+//6//r/+//7//v/+P/4//j/+P/4//n/+//+//z//P/8//z/
+v/5//n/+//5//j/9//3//j/+v/7//v/+P/3//b/9v/3//j/+P/5//n/+v/6//r//P/7
//v/+//6//n/+f/4//f/9v/2//b/+P/4//z/AAD+//r/+P/3//j/+f/6//3//f/7//v/
+//6//f/9v/1//j/+f/5//n/+v/4//b/9//4//n/+v/4//j/+P/4//j/+P/4//j/+P/4
//j/+P/4//j/+P/4//n/+v/7//z/+f/4//f/9v/4//j/+P/4//n/+//8//z//P/+//7/
/P///wEAAQABAAEAAQABAAIAAgAEAAQABAAKAAoACgALAAwADAAMAAkABAADAAIAAQAC
AAIAAAACAAIAAgD+//z//f/9//v/+v/5//f/9f/0//L/8v/y//P/9P/1//T/9f/2//b/
9f/1//T/8//z//P/8v/y//L/8v/0//T/8//z//T/9P/0//P/8//y/+7/7P/0//f/8P/s
/+z/7P/u//L/9f8BABMAHwAuAEgAaACGAJgAnACgAKAAjABrAE8APAArABsAEQAJAP//
/P/7//v//f/7//n/+//6//j/9f/1//f/+f/5//X/9//3//f/9//z//L/8v/x//H/8v/z
//X/+v/4//j/+P/2//b/9v/3//b/9P/z//L/8//0//X/9v/4//r/+v/6//j/9//3//b/
+P/4//j/+f/3//f/9//3//j/+f/5//r/+v/5//j/+P/6//v/+//6//z//f/9//3//P/8
//z//P/+//7/AAD+//v/+//8//z//f/+/wAAAQADAAEAAwADAAEABQAFAAUABgAIAAkA
CgAJAAoADAAMAAsACwAMAAwADgAPABMAFQATABMAFQAVABUAGAAaABoAGAAYABgAGAAZ
ABoAHAAdAB0AHQAdAB4AIAAgAB8AHgAbABsAGwAaABgAFwAWABYAEwARAA4ADQAOAA0A
DgAOAA0ACgAKAAoACAAGAAQAAwAFAAUAAwABAAAA///+//3//f/9//z////9//3//P/8
//n/+f/5//n/9v/4//j/+P/6//r/+f/5//f/9//3//f/+f/6//v/+//6//n/9//2//n/
+f/5//j/+f/6//v//P/8//z//P/8//z/+//6//n/+f/5//n/+f/5//r/+v/6//n/+v/8
//3//P/7//v/+v/6//r/+v/6//z//P/8//z//P/8//z//P/7//r/+f/5//r/+//8//3/
/P/+//3/+//8//z//P/8//r/+v/8//z/+f/4//j/+P/5//r/+//8//n/+f/4//f/9//4
//n/+v/5//n/+v/8//r/+v/6//r/+P/3//f/+f/7//r/+f/5//v//P/8//v/+f/5//n/
+v/4//j/9//3//f/+P/4//j/+v/5//n/+f/5//n/+v/6//v/+v/6//r/+v/4//r//P/8
//r/+v/7//r/+f/4//n/+//5//n/+f/5//f/9//3//b/9//3//f/+v/4//b/+P/4//j/
+P/4//j/+P/4//n/+v/7//z/+v/6//r/+v/4//j/+P/4//j/+P/4//j/+v/6//v/+//8
//z//v/+//r//f////////////////8AAAAAAgACAAIABgAGAAYABwAIAAgACAAEAAEA
AAD//wEABAAGAAYABwAGAAUAAAD+//7//f/6//r/+v/5//j/9//2//X/9P/3//f/9//1
//f/+P/4//f/9//2//X/9f/z//T/9P/0//L/8v/y//H/9P/2//f/+P/2//X/9f/0//j/
+P/1//D/7P/q/+b/5P/o//H///8NABsAJgAyAEoAZgB+AIoAkgCYAI4AdQBXAEAALQAf
ABEABQD///7/+f/1//f/9//1//X/9v/0//X/9f/z//X/9f/z//X/9f/1//X/9f/2//j/
+f/2//b/9v/3//j/9v/2//b/9v/2//b/9//5//j/+P/4//b/9v/2//b/+P/6//r/+v/4
//f/9//2//j/+P/4//n/+v/7//z//f/6//n/9//2//n/+f/5//r/+P/5//n/+P/6//v/
+//7//z//P/8//z//v/+/wAA/v8AAAEAAwAEAAIAAgADAAMAAQD9//3/+//8/wEAAgAD
AAQABgAHAAgACQAKAAwADAAKAAkACQAIAAsACwAOAA8AEQARABMAEwARABQAFgAWABYA
FgAWABYAFAAUABUAFQAVABUAFQAWABcAGAAYABgAFgAVABQAEgAUABMAEgASABEADwAM
AAsADQALAAsACgAJAAYABgAGAAUABAADAAMAAwADAAEA///+//3//P/7//z/+//5//v/
/f/9//z//P/5//n/+f/5//T/9v/2//b/9v/2//X/9f/3//f/9//3//r/+v/6//n/+P/3
//X/9P/2//f/+P/4//b/9v/2//b/9//4//n/+v/5//n/+f/5//n/+f/5//n/+//8//z/
/P/6//r/+//7//z//f///wAA/v/+//7//v/+//7//v/+//v/+v/5//j/+v/6//r/+//5
//n/+f/5//v//v/+//3/+v/6//r/+v/4//j/+v/6//r/+v/7//z/+v/6//r/+v/5//n/
+P/3//f/+P/5//r/+f/5//r//P/5//j/9//2//f/9//4//v/+//6//n/+f/3//j/+P/3
//j/+f/6//z/+f/4//b/9f/3//j/+P/4//j/9//3//f/+v/7//3//v/8//r/+f/4//j/
9v/4//r/+P/2//b/9//3//f/9//5//f/9f/1//X/9//1//X/9f/2//f/9//3//z//P/4
//r/+v/6//r/9//2//X/9P/2//b/9v/2//j/+P/4//j/+v/6//r/+v/5//j/9//2//T/
9P/0//T/9f/3//j/+P/4//r/+v/4//7/AQACAAMAAAD///7//v8AAAIAAgACAAYABgAG
AAcACAAIAAgABQABAAEAAQABAAIAAgAAAAIAAgACAP7//P/+//3/+v/4//j/9//2//b/
9P/0//T/9f/1//X/8//z//T/9P/z//P/8//z//T/9f/2//b/9v/2//P/8v/w/+//8v/y
//L/8f/z//b/8v/w/+7/7f/w//D/8P/w//L/8P/1/wMADQAZACgAOgBUAHAAggCMAJIA
kACGAG8AVQBAADMAJQATAA0ADQAEAPf/9f/5//v/+//7//r/9v/z//P/9//7//n/+//5
//f/9f/z//D/8P/x//H/8//0//X/9//3//T/8//y//P/9P/1//f/9//2//b/9v/2//b/
9v/2//b/+P/4//j/9//3//j/+P/6//r/+v/7//r/+f/4//f/+f/5//j/+P/6//v//P/+
//v/+//6//j/9v/3//f/9//5//r/+//8//z//P/+//z/+v/7//3//v/8//z//f/9/wEA
AQAFAAcABgAJAAgABwAEAAQAAwACAAQABgAJAAoACwALAAwADAANAA0AEAARAA8ADwAR
ABEAEQAUABYAFgAYABgAGAAYABgAGAAZABkAFwAXABcAGAAaABoAGQAYABQAEwASABAA
EQARABEAEgATABEADgANAA8ADQANAAwACgAGAAUABAADAAIAAQABAAIAAwACAAEAAwAD
AAMAAwABAP///P/9//v/+//6//r/+f/5//n/+f/4//r/+v/6//j/+P/3//f/9f/1//X/
9f/3//j/+f/5//n/+f/4//j/9//3//f/9v/2//b/9v/2//n/+v/7//z/+//5//f/9f/4
//n/+v/7//r/+v/5//j/+f/6//z//f/6//n/+f/4//n/+v/7//z/+f/4//f/9v/4//r/
/P/+//z//P/8//3/+//7//v/+//7//7//v/9//7//v/+//7/+f/4//n/+P/5//j/+P/4
//r/+v/6//r//P/9//3//f/6//j/9v/0//T/9f/3//r/+P/4//j/+P/6//n/+f/7//v/
+v/5//n/9//4//j/9//4//n/+v/8//r/+v/5//n/+f/6//r/+v/6//n/+f/5//n/+f/6
//r/+f/4//j/+P/3//T/9f/2//f/9v/3//n/+//7//v//f/9//v/+//7//n/9//3//f/
9v/3/w==
         </WaveFormData>
      </LeadData>
      <LeadData>
         <LeadByteCountTotal>10000</LeadByteCountTotal>
         <LeadTimeOffset>0</LeadTimeOffset>
         <LeadSampleCountTotal>5000</LeadSampleCountTotal>
         <LeadAmplitudeUnitsPerBit>4.88</LeadAmplitudeUnitsPerBit>
         <LeadAmplitudeUnits>��V</LeadAmplitudeUnits>
         <LeadHighLimit>2147483647</LeadHighLimit>
         <LeadLowLimit>268435456</LeadLowLimit>
         <LeadID>II</LeadID>
         <LeadOffsetFirstSample>0</LeadOffsetFirstSample>
         <FirstSampleBaseline>0</FirstSampleBaseline>
         <LeadSampleSize>2</LeadSampleSize>
         <LeadOff>FALSE</LeadOff>
         <BaselineSway>FALSE</BaselineSway>
         <ExcessiveACNoise>FALSE</ExcessiveACNoise>
         <MuscleNoise>FALSE</MuscleNoise>
         <LeadDataCRC32>2812183023</LeadDataCRC32>
         <WaveFormData>
AgACAAIAAgD///z/+f/2//f/+P/5//r/+P/4//j/+P/4//j/+P/4//b/9v/2//b/8//y
//H/8P/0//b/+P/6//j/9v/0//L/8v/y//L/8v/1//b/9//4//f/9v/1//T/9v/2//b/
9v/2//b/9v/2//j/+P/4//j/+v/6//r/+v/5//j/9//2//f/+P/5//r//P/8//z//P/7
//r/+f/4//f/9v/1//T/9f/2//f/+P/2//b/9v/2//j/+P/4//j/9v/2//b/9v/0//T/
9P/0//T/9P/0//T/9P/0//T/9P/y//L/8v/y//D/8P/w//D/8f/y//P/9P/z//L/8f/w
//D/8P/w//D/7v/u/+7/7v/v//D/8f/y//H/8P/v/+7/8P/w//D/8P/x//L/8//0//P/
8v/x//D/7//u/+3/7P/v//D/8f/y//D/7v/s/+r/6//s/+3/7v/u/+7/7v/u/+7/7v/u
/+7/8P/w//D/8P/u/+z/6v/o/+r/7P/u//D/8P/w//D/8P/v/+7/7f/v//L/8//1//f/
8//x//D/8f/1//r//P/+//3//f/6//b/8//y//L/9P/3//f/9P/0//L/8v/x//H/9f/4
//f/+P/3//b/9f/y/+3/6v/p/+f/6v/s/+7/8P/p/+j/5f/k/+T/5v/n/+n/6f/o/+X/
5P/m/+f/5v/m/+f/6P/q/+v/6//q/+r/7P/r/+v/6v/p/+j/5//n/+j/6P/s/+z/7v/r
/+X/3f/b/9//6//1//f/+P8EABcALQBBAFYAdgCSAKAApAChAJgAkgCJAHsAdwB2AGgA
WABOAEQANgApABoACwAEAP7/9v/0//j/+v/0/+//8//z//D/7//v/+//7P/q/+z/7f/w
//H/8P/t/+z/6//q/+r/6//r/+v/6//q/+j/6P/r/+v/7P/v/+7/7//v//D/7//s/+v/
6v/t/+z/7f/x//H/8P/v/+7/7f/r/+r/7P/v/+//8P/x//H/8f/w/+//8f/y//T/9f/y
//L/8f/x//P/8//z//P/9//5//r//P/7//r/+P/1//f/+f/9/wIAAwADAAIAAQADAAQA
BAAEAAcABwAIAAsACgAKAAoACgANABAAGAAcABsAGwAaABkAFwAcABwAHQAiACUAJgAn
ACUAJQAmACYAJwAnACcAKgArACsAKwArACcAJQAlACcAJQAlACQAIgAdABoAFwAWABUA
EwAQAAwACgAKAAcABwAGAAUAAgACAAEAAQAAAP7//f/+//3/9f/0//f/+f/6//f/9//2
//T/8//y//b/8v/w//H/8v/z//L/8v/x//H/7//u/+7/7v/v//L/8P/z//H/8f/w/+//
7//x//H/8f/v//D/8P/u/+3/8f/1//r/+f/4//b/9P/z//P/9f/2//b/9v/5//n/+v/4
//j/+v/5//f/9f/0//b/9v/2//b/+P/4//b/9v/6//r/+P/4//f/9//3//f/9f/2//j/
+v/6//n/9//1//X/9f/2//n/9//3//f/+P/2//X/8//v//D/8f/1//b/8//z//L/8v/y
//L/7//v//L/8v/z//P/8P/w//D/7//w//H/8//1//X/8//x//H/8P/x//H/8f/z//X/
9f/0//X/9P/0//T/8//x//D/7//u/+7/7v/t/+7/7v/v//L/8//z//P/9P/y//H/8P/w
/+7/7v/t/+3/7//u/+7/7v/s/+z/7v/v//H/8v/y//L/7//v//D/8P/s//H/8P/y//L/
8v/y//H/8P/y//L/8//1//f/9P/0//X/+P/7//v/+v/5//n/+//6//j/+f/4//j/+v/9
//v/+P/4//j/9//1//T/9P/0//L/8v/y//P/9P/z//L/7v/u/+3/7P/t/+7/7//s/+v/
6P/n/+b/6v/r/+3/7v/u/+z/7P/t/+v/6f/o/+j/6//t/+7/7//t/+z/7f/s/+3/7f/t
/+z/6f/p/+r/6v/q/+z/6v/n/+f/5//j/+n/8//7//v//v8GAA8AJQA9AFAAaACGAJoA
pgCpAJwAkgCJAIEAeQB6AHIAXgBOAEYANgApACAAEwAIAAYABAD8//j/+P/4//X/9f/2
//T/9P/1//T/8P/t/+7/7v/w//D/7v/v//D/8f/y//H/8f/w/+//7//u/+z/7P/t/+3/
7v/x//T/9f/1//b/8v/u/+z/6v/r/+r/6//v//P/9P/1//b/8//x//D/8v/z//P/9P/1
//T/9f/1//X/8v/y//P/8//1//b/9v/3//X/9f/1//X/9f/1//T/9P/3//r//P/9//z/
+//8//7/AgADAAMAAwAFAAYABgAGAAkACQAKAA0AEAAQABAAEAARABIAGAAaABoAGwAb
ABsAHQAiACIAIwAlACcAJwAnACcAJwAoACgAKQApACkALAAvAC8ALwAvACkAJQAjACMA
IgAjACMAIgAgAB4AHAAcABsAGQAWABIAEQAQAAwACwAJAAcAAwACAAIAAwADAAIAAQAC
AAEA+f/3//n/+v/6//z//f/9//z/+f/4//z/+P/1//X/9f/1//f/+P/4//n/+f/4//j/
+P/3//j/9P/1//f/9//2//X/8//1//X/9f/2//j/+f/4//P/8//z//T/9v/2//X/9P/1
//X/9//4//r/+v/9//3/+//4//f/+P/2//X/9P/0//f/+P/5//r/+P/4//b/9v/5//r/
+f/6//n/+f/5//n/9P/0//X/9v/5//n/+P/3//n/+f/6//3/+v/5//j/+P/2//f/9//1
//P/8//2//b/+P/5//n/+v/6//j/8//x//L/8v/z//P/8//0//X/9f/0//P/8//z//T/
8//y//P/9P/1//X/9f/z//X/9f/0//X/9P/0//T/8v/x//H/8f/y//T/9v/3//L/8P/v
//D/8v/z//T/9v/0//P/8v/y//L/8v/x//H/9P/0//X/9v/z//L/8//z//X/9v/2//b/
8//z//T/9P/u//H/+P/2//b/9v/2//T/8v/w/+7/8f/y//P/9P/2//b/9v/2//P/8v/x
//D/8f/y//b/+P/5//v//f/6//n/+f/7//3/AAAAAAAAAQABAP7/+v/5//r/+v/8////
/f/6//r/+v/4//f/9//4//z/+v/6//r/+v/6//j/9v/2//b/9f/0//P/8v/x/+z/7f/s
/+3/7v/y//P/9f/2//T/8P/u/+3/7v/t/+3/7v/w//H/8f/x/+7/7v/w//D/8f/x//H/
8P/v/+//8P/w//T/9P/w/+v/6f/n/+f/7//3//v///8EAAoAEwAjADkATgBkAH4AnACs
AKcAmACMAIEAcQBtAHAAbABaAE4AQgAwACUAIAARAAAA/P/+//7//P/6//r/+f/3//j/
9v/2//f/+f/2//T/9v/1//b/9f/y//L/8v/y//L/9P/1//X/9f/0//L/7//u//H/8f/y
//X/9P/1//X/9v/2//T/9P/0//T/8v/y//X/9v/2//b/9v/1//P/8v/0//b/9//5//v/
+v/5//f/9f/1//b/+P/5//n/+v/6//v/+f/5//n/+f/8//3//f/+//3//v/+//3//f/9
////AgAEAAUABQAFAAgACgALAAwADQANAA4AEQAPAA4ADQAMABEAFAAcACAAHQAdABwA
GwAbACAAIAAhACMAJQAlACUAJQAlACYAJgAqACsALAAwAC8ALQArACkAJwAnACkALQAn
ACUAIgAeAB0AHAAbABwAHAAbABkAFgAVABQAEAAPAAsACQAFAAQABQAFAAQAAgACAAQA
BAD9//z///8BAAIA/v/9//v/+P/5//r/AAD+//n/+f/5//n/+v/6//n/+f/8//z//f/+
//r/+v/1//X/+P/5//n/+f/3//n/+f/5//f/+P/4//b/9f/3//n//P/6//r/+f/4//j/
+f/8//7//f/8//7//f/6//j/+P/6//v/+//7//z//P/8//z//P/+//7//P/8//z//P/6
//r/+f/5//n/+f/4//r//f8AAP7//f/7//n/+v/7//3/AQD8//v/+v/6//j/+f/5//f/
9//5//7/AAD9//v/+P/2//j/+P/1//X/9v/2//f/9//3//j/+f/5//f/9//4//n/+P/1
//L/8f/1//f/+P/5//n/+//7//r/9//2//b/9v/4//f/9//3//X/9v/3//f/9//2//b/
+P/5//n/+f/6//f/9f/z//L/9P/2//f/+f/2//T/8//y//P/9P/3//n/+P/4//f/9v/1
//X/9v/2//T/8//2//b/9v/2//b/9v/2//b/9v/4//j/+P/4//X/9P/2//b/+f/9/wEA
AAD+//3//v///wIAAgACAAMAAwAAAPz/+//4//j/+v/9//7//P/9//7//P/7//v//P/+
//z//P/8//r/+v/4//b/9v/2//X/9P/2//b/9v/y//D/7v/u/+7/8P/x//P/9P/1//T/
9f/3//b/8//x//D/8P/x//H/8f/w//D/8v/y//T/9f/2//b/8//z//T/9P/w/+7/7P/n
/+n/7//z//n///8DAAcACgAUACMAOQBPAGYAggCWAJwAmACPAIQAfgB3AG0AbQBwAGAA
TgBCADYALAAhABIACwAKAAYABgAGAAQAAAD6//X/9f/4//b/9v/3//n/9v/0//b/9P/2
//b/9P/2//b/9v/2//b/9//3//f/+f/4//b/9v/0//H/7//v//L/9f/3//r/+v/4//j/
+P/2//T/9P/3//X/9P/z//L/9P/z//P/9v/4//f/9//3//v//f/+/////f/8//z/+//7
//z//P/9//3//f/9//3//f/9//z//P/9//7//v/9//7///8CAAYACAAJAAkACQAKAAoA
CQAIAA0ADQAOABEAEwAUABUAFgAUABQAGQAaABwAHwAhACMAIAAkACMAIwAnACkAKQAp
ACgAJwAnACYAJQAlACUAKAAsAC0ALgAvACkAJQAjACMAIQAhACAAHgAfAB4AHQAeABwA
GQAVABAAEgASAA8ADwALAAkABQAEAAMAAwACAAAAAAACAAIA+//7//3//v/+///////+
//z/+//6//7/+v/5//n/+f/5//r/+v/5//n/9//2//b/9v/4//r/9//5//f/9//2//X/
9f/3//f/9//4//r/+//6//b/9//4//r//f/+//7//v/6//n/+v/6//n/+P/6//n/+//6
//v//v/+//3//P/8//7//v/+//7//v/+//z//P8AAAAA/v/+//7//f/8//v/+v/6//v/
/P/+//////////3/+//6//v/+//7//v//P/6//n/9//z//H/8f/0//T/9f/3//j/+v/5
//j/9P/z//X/9v/4//n/9v/2//b/9f/z//P/9P/1//j/9//2//f/9//3//b/9f/3//n/
+f/4//X/9P/0//T/9f/1//b/9//0//T/9P/z//H/8P/w//L/8//z//P/9P/z//H/7//u
//H/8v/y//P/8//y//L/8v/w//D/8v/z//X/9v/2//b/8v/x//H/8P/2//f/9P/0//T/
9P/0//P/8v/x//P/9v/3//n/+//7//v//P////7/AAD///7/AQABAP7/+v/3//b/9v/4
//r/+f/1//T/9//4//j/+f/5//r/9//2//n/+v/7//r/9//0//P/8f/w//D/8P/w/+z/
7P/q/+r/6P/q/+v/7f/w//D/7v/u//D/8f/w//D/7//u/+7/7f/w//D/8f/0//L/8f/v
/+3/7v/t/+3/7v/q/+b/5v/k/+H/5f/p/+n/6//z//n//f/8/wIAEwAtAEcAXgB2AJYA
qgCqAKEAmACQAIUAewB3AHoAdgBmAFYASAA8ADEAIAALAAIABgACAPj/+P/+//z/+f/7
//v/+P/3//f/9v/y/+//8P/w//L/8v/w//H/8v/z//T/8f/x//D/7//x//D/7v/u/+7/
7f/t/+//7f/t/+z/7P/w//D/8v/0//P/8P/v//H/8v/y//L/8v/0//P/8//2//P/8f/w
/+//8v/1//f/+f/2//b/9//3//X/9v/2//f/+f/5//n/+f/4//n/+f/6//3//v/+//3/
/P/7//z//v8CAAUABwAJAAgACAAHAAYACQAJAAoADQAQABIAFAAWABYAFgAbABwAHgAf
AB8AHwAfACQAJAAlACQAJQAkACMAJgAnACkAKgApACkAKQAsAC8ALwAvAC8ALQArACsA
LQAmACUAIwAgAB8AHgAdAB4AGwAXABIADAANAA4ADAANAA0ACwAHAAYAAwADAAIAAAD+
/wAAAAD5//X/9//4//j/+f/5//j/9v/4//j//f/6//X/9f/1//X/+P/6//v//f/7//j/
9v/0//b/+P/1//f/9f/1//T/8//x//P/8//z//T/9v/3//b/8v/z//T/9v/4//j/9//2
//b/9//6//z/+f/4//r/+f/7//r/+//+//3/+//5//j//P/8//z//P/9//7//f/+//7/
/P/4//b/+P/5//r/+//6//r/+//8//v/+//6//n/+//7//z////7//n/9//2//f/+f/6
//n/9f/1//j/+P/2//X/8//y//b/9v/z//P/9v/2//f/9//4//j/+P/3//X/9f/2//f/
9f/z//H/8f/z//X/9v/3//X/9//3//b/9f/0//T/9P/2//X/9f/1//P/9P/1//X/8//y
//L/9P/z//P/8//0//X/9f/1//b/9v/2//X/9f/z//L/8v/y//T/9P/2//f/9v/0//H/
7v/v//H/9P/2//j/9//2//X/9P/z//L/9P/0//T/9P/y//L/8v/y//P/9P/1//b/9v/2
//b/+f/4//f/9//3//f/+f/8/wEAAQACAAAA/v8BAAEA/v/6//n/+P/4//r//f/9//r/
+v/6//r/+f/5//j/+v/4//j/+v/6//r/+P/2//T/9P/z//D/8P/w//D/7P/s/+r/6v/s
/+7/7//x//L/8v/w//D/8P/v/+z/6v/r/+z/7v/v/+//7v/u//D/7//v/+7/7f/s/+v/
6//s//T/8v/y/+z/5f/j/+n/6//x//n/+//5//z/CgAdADEASwBkAH4AmgCsAK4AoQCQ
AIYAfQB1AHkAfABoAFIATgBAACoAIQAYAAkAAAAAAAIAAAD+//7//v/9//n/+P/0//L/
8f/y//D/7//y//L/9P/0//L/8v/y//L/8v/x//H/8P/v//D/8P/v//D/8v/x//H/8//z
//P/8v/y//T/8v/y//L/8f/u/+3/7//z//T/9f/2//b/9f/1//j/9v/1//X/9f/0//X/
9f/1//T/9P/1//X/9v/4//n/+//6//n/+P/3//n/+//8//7//f/+//7//f/7//v//f8A
AAQABQAFAAUABwAIAAgACAAJAAkACgANAA4ADgAOAA4ADwAQABYAGAAaABsAGwAbAB0A
IgAiACMAJAAlACQAIwAlACcAKgAsACsAKQAnACgAKwArACsAKwApACcAJwApACMAIwAi
ACAAIAAeABwAHAAaABcAEwAOABAAEAANAA0ACwAJAAUABAADAAMAAgAAAAAAAgACAPv/
9//5//r/+v/7//v/+v/4//r/+v////z/9//3//f/9//4//j/9//3//X/9P/0//T/9P/2
//P/9f/3//f/9v/1//X/9//3//f/9f/2//b/9P/x//P/9f/4//n/+v/6//r/9//3//n/
+v/4//b/9//1//j/+P/6//7//P/7//r/+v/8//z//P/8//n/+P/1//T/+P/4//b/9v/4
//n/+v/7//b/9v/3//j/+//7//r/+f/3//f/+P/7//b/9f/0//T/9f/3//j/9//z//P/
9v/2//b/9//3//j/9//2//L/8f/1//b/+P/5//b/9v/2//X/8//z//T/9f/1//P/8f/x
//P/9f/2//f/9v/3//b/9P/x//D/8P/w//L/8f/x//H/9P/2//j/+f/0//L/8f/y//P/
8//z//T/9v/1//T/9P/y//L/8f/x//P/8v/y//L/8v/y//T/9f/2//b/9f/0//T/9f/3
//j/9P/l/+b/6//u//H/9P/0//T/9P/0//H/8P/v/+7/8f/y//P/9P/y//L/8v/y//P/
9P/1//b/9//4//n/+v/4//b/9//2//n/+//9//r/9v/1//b/9//8//7/AAADAAAA/P/3
//X/9v/2//j/+//7//j/+P/4//j/9//3//j//P/6//r/+v/8//z/+v/4//X/9P/y//D/
8v/y//L/7v/s/+r/6v/q/+7/7//x//L/9P/y//L/8//y/+//7f/s/+7/7//v/+//7P/s
/+7/7v/v/+//7//u/+//7//w//D/7v/u/+z/6//t/+//6//t//f/AwADAAAACgAdADMA
TQBiAHYAkACcAJgAlQCKAHwAcQBrAGkAbABiAEwAQgA8ADAAIQAWAA8ACAAGAAQA+P/w
//b/9v/1//3/+//4//f/9//1//D/7P/s/+//9P/3//j/9P/y//D/7v/u/+//7//v//L/
8v/x//L/8f/v/+7/7//x//P/9P/2//b/9P/0//T/8//w/+//8f/z//T/9f/2//b/9f/1
//j/9//1//T/8//2//f/9//3//X/9P/0//P/9P/2//f/+f/5//n/+f/5//j/+f/5//r/
+//8//z/+//5//n/+//+/wMABQAGAAcABQAEAAIAAAAFAAcACgAPABAAEAAQABAAEAAQ
ABUAFgAXABkAGgAbABoAHgAdAB0AHwAhACEAIQAjACMAJAAkACQAIwAiACQAJwAnACcA
JwAjACEAIQAjACEAIQAgAB4AHgAcABoAGgAYABUAEQAMAA8AEAAOAA8ACgAHAAIAAAD/
/////v/8//7/AAAAAPn/+f/7//z//P/7//v/+v/4//j/+P/9//r/9//3//f/9//2//b/
9f/1//X/9P/0//T/9f/4//b/+f/4//f/9f/z//b/+f/6//v/+v/6//n/9v/z//X/9//6
//r/+v/5//j/9f/1//f/+P/4//j/+//7//r/+P/4//r/+v/5//j/+P/7//z//f/+//3/
/P/5//j//P/8//r/+v/9//3//f/9//n/+P/4//j/+f/5//j/9//2//X/9f/3//f/9//3
//j/9//3//b/8//y//P/9//4//f/9//2//b/+v/6//f/9//4//j/+f/5//f/9v/1//P/
8//z//T/9f/3//X/8//z//L/8//z//P/9f/3//f/9v/1//T/9P/0//L/8f/x//H/8v/0
//b/9//0//L/8f/y//T/9f/2//j/9v/1//T/9P/0//T/8//z//X/9P/0//T/8//y//P/
8//2//b/9f/0//P/8//0//T/9v/r/+r/7v/w//L/9P/y//L/8v/y//D/8P/w//D/8v/0
//b/+P/0//L/8P/u/+//8P/x//L/9P/0//T/9P/y//L/8v/y//L/9f/2//f/+v/9//v/
+//9////AQAEAAEAAAAAAP///P/4//f/9v/4//r//f/9//j/+P/4//j/+P/5//v//v/5
//j/9//2//b/9P/y//D/8f/x//H/8v/w/+7/6P/m/+j/6v/s//D/7//x//L/8v/w//D/
8f/x//H/8P/w//D/8P/v/+7/7P/v//L/8//1//P/8//y//H/7//w//T/9P/u/+r/6f/n
/+n/7//x//f/AwAHAAoAFAAjADcATQBgAHgAkACcAJoAkwCOAH4AZwBdAGUAagBaAEYA
RgA+ACwAHQASAAkAAAAAAAYABAD6//z/AAD7//P/9P/y//L/8//2//T/8//2//T/9P/y
/+7/7//w//H/8v/z//X/9v/3//b/9P/x//D/8//z//T/9//4//n/+f/6//j/9P/y//D/
9P/0//b/+//5//b/8//w//L/8//1//r/+f/3//b/9f/3//n/+v/7//r/+v/7//v/+f/4
//b/9f/3//n/+//9//z//f/9//7///8AAAAA///9//3///8CAAMAAwACAAEABgAIAAkA
CgAPAA8AEAATABAADgAMAAoADgAQABcAGgAZABkAGAAXABgAHgAfACEAIQAjACMAIwAh
ACEAIgAiACMAIwAjACYAJgAlACQAIwAiACEAIgAlACEAIQAgAB4AGgAYABYAFgAWABUA
EwAQAA4ADgALAAsACgAJAAYABgACAAEA///8////AgADAP3/+//9//7//v/6//n/9//0
//X/9v/8//r/+f/5//n/+f/5//j/9v/1//f/9v/2//b/+P/6//f/+f/3//f/9v/1//P/
9f/1//X/+P/6//v/+v/4//v//v8CAP///v/8//r/+//7//3//v/+//7/AQABAP3/+v/5
//r/+//7//v//P8AAAAAAAAAAP7//v/8//z//f/8//n/+P/5//n/+f/5//j/+P/5//r/
+f/5//j/9//4//n/+/////z/+//6//r/+P/5//n/9//1//X/+P/4//X/9f/0//T/9//4
//b/9//3//b/9v/1//b/9v/2//X/9//3//j/+f/3//X/8//z//T/9f/1//X/8//1//X/
9P/1//T/9P/0//b/9f/1//X/8v/y//L/8f/y//L/8//2//f/9//3//j/9v/1//T/9P/z
//L/8P/v/+3/7P/s/+z/7//w//P/9f/0//T/8//y//H/8f/y//L/8P/1//j/9v/2//b/
9v/1//T/8//y//L/8v/y//L/8f/w/+//7v/x//L/8//0//P/8v/x//D/8v/0//n//P//
/wEAAwAAAPr/9//2//X/+v/8//7/AQD///z/+P/3//T/9P/2//n/+//4//j/+P/4//f/
9//4//v/+v/7//z/+f/4//X/8v/y//L/8f/w/+7/7v/u/+r/7f/s/+3/7v/t/+3/7v/u
/+//7v/v//H/9P/z//P/9P/w/+//7f/r/+j/6P/q/+r/7f/v//H/8v/w/+//7//u//D/
7P/q/+f/5f/n/+3/5//p//n////8/wQAFwAtAEUAXgByAIoAnACgAJcAkgCSAI0AfwB1
AHQAcABmAFYASgA+ADMAJAATAAYAAAD8//r/+v/+/wAA/f/9//n/9P/x/+//8f/w//D/
9P/0//b/9v/0//H/8P/v/+7/8P/z//X/9//0//L/7//u//D/7//v//H/8P/x//H/8v/x
/+7/7f/s/+3/7P/t//H/8v/y//L/8v/w/+//7//y//P/8//0//X/9f/1//T/8//0//T/
9f/1//f/+P/4//n/+f/5//n/+f/7//3//v8AAAAAAAD///3//////wEABAAFAAUABAAD
AAYACAAJAAoACgAJAAkACwAOAA4ADgAOAA0ADgAUABYAGAAZABkAGQAXABwAHAAdACAA
IwAkACUAJQAlACYAJgAoACkAKgAuAC0ALQAtAC0AJgAjACIAIwAiACMAIwAiAB8AHAAZ
ABgAGQAXABQAEAAQABAADQANAAsACQAFAAQABQAFAAQAAgAAAAIAAgD7//n/+//8//z/
/P/9//3//P/3//T/9v/w/+//8f/z//X/9v/2//X/9f/3//b/9v/2//T/9v/z//X/9f/1
//T/8//0//f/+P/5//j/+P/3//T/9P/3//r//v/9//z/+v/4//f/9//5//r//P/+/wMA
BQAAAPz/+v/6//v/+//7//z//P/8//z//P/+//7//P/8/wAAAAD+//7//v/9//z/+//4
//j/+f/6//n/+f/4//f/9P/z//P/9f/0//X/9v/4//r/+//7//n/9//3//r/+v/5//n/
+P/4//n/+P/0//P/9P/0//X/9f/z//L/8f/v//D/8f/z//X/9v/1//T/9f/0//X/9f/1
//X/9//3//b/9f/0//T/9P/0//P/8//z//D/8P/w/+//7//w//L/9v/1//X/9f/2//X/
8//x//D/8f/y//L/8//x//D/8P/w//H/8v/1//f/9f/0//L/8P/x//H/8v/y//T/9f/0
//T/9P/0//T/8//y//H/8P/y//L/8v/y//T/9P/0//T/8//y//H/8P/w//D/8P/w//D/
8P/w//D/8f/1//f/+f/6//v/9//1//X/9//5//z///8AAAIAAwD9//j/9v/0//b/+P/7
//v/9v/2//b/9v/2//f/+f/8//r/+v/6//r/+v/4//b/9P/1//X/9f/2//T/8v/s/+r/
5v/m/+b/6P/s/+//8f/y/+7/7v/v/+//7f/s/+z/7P/r/+v/6//q/+r/7P/s/+3/7v/v
/+//7//t/+j/6v/y//L/8P/t/+f/3//f/+v/9////////P8KACEAMwBBAFYAdACSAKAA
mgCVAJoAmACDAG0AaQBwAGIATABIAEIAKgAdABYABQD+/wAA/v/2//b//v/6/+//7//w
/+7/7v/v/+//7P/q/+z/6v/s/+z/6v/q/+r/6v/q/+v/7f/u/+//7v/s/+n/6P/m/+X/
5f/n/+r/6//r/+z/7v/s/+z/7P/u/+z/7P/v//D/8P/w//D/7f/r/+r/7P/t/+3/7v/v
/+7/7f/r/+n/6v/s/+//8f/w//D/7//v//H/8f/x//H/8//1//b/+P/4//j/9//1//j/
+f/8/wAA/v/9//v/+f/9//7//v/+/wIAAwAFAAkACgAKAAoACgAKAAoADwAQABAAEQAR
ABEAFAAaABsAHQAcAB0AHAAbAB0AHQAeAB4AIQAhACEAJAAiACEAIAAfABwAGwAcAB8A
HQAdABwAGgAWABIADgAMAA0ADQAMAAoACAAIAAUABQAFAAMA///+//3//f/8//r/9//4
//f/7//x//X/+P/6//f/9f/y/+7/7P/s//H/7v/u/+//8P/x//H/8P/u/+3/7f/s/+z/
7P/u//D/7f/v//L/8//z//P/8f/z//P/8//x//D/7v/q/+j/6//u//L/8P/w/+//7v/t
/+3/7//w//H/8v/2//f/9v/0//T/9v/0//P/8v/y//H/8P/v/+7/7//w/+//8P/0//T/
8v/y//H/8f/x//H/8P/w//H/8v/w/+//7f/r/+3/7f/u//H/8f/x//H/8v/y//P/8//x
/+7/7f/v/+7/7P/r/+n/6P/s/+z/6f/p/+7/8P/z//X/8v/w/+7/6//r/+v/7P/t/+//
7f/r/+v/6//r/+r/6f/r/+3/7f/s/+r/6P/n/+b/6f/p/+r/6//o/+j/6P/n/+b/5v/n
/+r/6//r/+v/7P/q/+n/6P/o/+n/6v/q/+v/7P/s/+3/7v/r/+r/6//r/+z/7P/r/+r/
6f/h/w==
         </WaveFormData>
      </LeadData>
      <LeadData>
         <LeadByteCountTotal>10000</LeadByteCountTotal>
         <LeadTimeOffset>0</LeadTimeOffset>
         <LeadSampleCountTotal>5000</LeadSampleCountTotal>
         <LeadAmplitudeUnitsPerBit>4.88</LeadAmplitudeUnitsPerBit>
         <LeadAmplitudeUnits>��V</LeadAmplitudeUnits>
         <LeadHighLimit>2147483647</LeadHighLimit>
         <LeadLowLimit>268435456</LeadLowLimit>
         <LeadID>V1</LeadID>
         <LeadOffsetFirstSample>0</LeadOffsetFirstSample>
         <FirstSampleBaseline>0</FirstSampleBaseline>
         <LeadSampleSize>2</LeadSampleSize>
         <LeadOff>FALSE</LeadOff>
         <BaselineSway>FALSE</BaselineSway>
         <ExcessiveACNoise>FALSE</ExcessiveACNoise>
         <MuscleNoise>FALSE</MuscleNoise>
         <LeadDataCRC32>3185927663</LeadDataCRC32>
         <WaveFormData>
+v/6//r/+v/7//z//f/+//z//P/8//z//v/+//7//v8AAAAAAAAAAP7//v/+//7//P/8
//z//P/8//z//P/8//3//v///wAA/v/+//7//v/8//z//P/8//7//v/+//7///8AAAEA
AgAAAAAAAAAAAP7//v/+//7//v/+//7//v8AAAAAAAAAAAAAAAAAAAAA///+//3//P/9
//7///8AAP7//v/+//7/AAAAAAAAAAACAAIAAgACAAAAAAAAAAAA/v/+//7//v8AAAAA
AAAAAP7//v/+//7///8AAAEAAgAAAAAAAAAAAAAAAAAAAAAAAAAAAAAAAAD+//7//v/+
////AAABAAIABAAEAAQABAADAAIAAQAAAAIAAgACAAIAAgACAAIAAgACAAIAAgACAAQA
BAAEAAQABAAEAAQABAADAAIAAQAAAAEAAgADAAQABgAGAAYABgAFAAQAAwACAAQABAAE
AAQABAAEAAQABAAEAAQABAAEAAQABAAEAAQABAAEAAQABAAEAAQABAADAAUABgAGAAYA
BQAFAAUABQACAAIAAgACAAAA/v/7//r/+//7//r/+P/5//n/+f/6//v///8BAAEA////
/wAAAAABAAAAAAAAAAEAAwAEAAYABwAIAAgACAAJAAkACQAJAAsACwALAAoACAAIAAgA
CAAJAAkACQAJAAkACgAKAAoACQAIAAcABgAJAAoACgALAAoACgAKAAoADAANAA4AEgAX
ACAAKQAqACoAJgAjACQAIwAgABsAEAD7/+P/zf++/7P/q/+j/6P/nP+R/43/l/+k/6//
tf++/8v/1P/e/+z/8v/1//n/AAADAAMAAwAFAAkACAAIAAgACAAHAAkACgALAAsACgAI
AAcABgAJAAkACQAJAAsADAAMAAwACwALAAsACwAJAAgACAAIAAoACQAIAAgABgAGAAcA
BwAJAAkACQAIAAYABgAGAAUABQAFAAUABQAGAAYABQAFAAMAAQADAAMABQAFAAQABAAC
AAIAAgACAAEAAAAAAAAAAAAAAP///v/+//7//v/+//3//f/9//z/+//7//v/+//6//v/
/P/9//v/+v/6//r/+f/5//n/+f/1//T/8f/x//H/8P/v/+7/7//v//H/8//x/+7/7f/u
/+7/7v/u/+3/7f/t/+7/7v/r/+v/7P/s/+//8P/w//D/9P/1//X/9//3//j/+v/7//7/
AAACAAMAAQABAAMAAwACAAMABAAGAAkACQAJAAoACgAKAAkACQAHAAcABwAHAAcABwAI
AAgACQAKAAsADAANAA0ADQANAAsACwALAAsACQAJAAkACQAJAAkACQAJAAkACQAJAAkA
CgALAAwADQAMAAoACQAIAAcACAAJAAkACAAIAAkACgAKAAoACgAKAAkACQAIAAgABgAG
AAcABwAHAAgACAAGAAYABwAHAAUAAwADAAQABAAEAAQAAwADAAMABAAEAAMABQAFAAUA
BQADAAMAAwADAAEAAQABAAAAAAABAAEAAgADAAQABQAGAAYABgAEAAQABwAHAAYABgAE
AAUABgAGAAQABAADAAMAAwADAAMAAwAEAAQABQAGAAQABwAHAAYABAAEAAQABAAFAAUA
BAAEAAQABAAFAAYACAAHAAcABwAHAAcABwAGAAQABgAGAAYAAwADAAMAAwAFAAUABgAG
AAYABgAHAAcABgAGAAUABAAFAAUABQAFAAYABgAGAAYABgAGAAYABgAJAAgACAAGAAYA
BgAGAAgACAAHAAcACAAIAAgABwAFAAUABQAEAAUABgAHAAYABAABAAAA///8//r/9//1
//j/+f/7//3/AQADAAMAAwADAAQABAADAAAAAAAAAAAAAQABAAIABAAGAAcACAAJAAkA
CQAJAAkABwAHAAYABgAIAAgACAAJAAsACwALAAsACwAKAAkACAAIAAgACAAIAAgABwAH
AAgACgAKAAoACgAPABAAFAAbACIAKQAsACwALAArACgAIwAiACMAHAAJAPP/3f/I/7n/
p/+Z/4//hP95/3v/if+S/53/qf+4/8P/zv/a/+T/7v/1//v/AAADAAMAAQABAAMABAAF
AAYABwAHAAcACAAJAAkACwAKAAoACgALAAsACwALAAkACgAKAAoACwALAAsACwALAAoA
CgAKAAwACwAKAAoACgAKAAsACwALAAsACwAKAAwADAAMAAsADQANAA0ADQANAAwACgAJ
AAcABQAHAAcACQAJAAgACAAIAAgACAAIAAcABgAGAAYABgAGAAUABAACAAIAAgACAAEA
AQABAAAA///////////9//3//f/9//n/+P/4//j/9f/1//X/9f/z//L/7//v//L/8v/y
//L/7//t/+3/7f/t/+z/7f/w/+z/7P/s/+v/7f/t/+7/7v/r/+v/7P/s/+//8P/w//D/
8P/x//H/8//1//b/+P/5//r//P/+////AQABAAMAAwACAAMABAAGAAcABwAHAAgACAAI
AAcABwAFAAUABQAFAAcABwAIAAgACAAIAAgACAAHAAcABwAHAAcABwAHAAcABQAFAAUA
BQAHAAcABwAHAAkACQAJAAkABwAHAAcABwAJAAgACAAIAAsADAANAA0ACwAKAAoACgAM
AAwADAAMAAwACwAJAAgACgAKAAsACwANAA4ADgAMAAsACwAKAAcACQAJAAoACgAKAAoA
CQAJAAcACAAIAAcABwAHAAcABwAFAAUABQAFAAUABQAFAAQABgAHAAcACAAKAAoACgAK
AAwADAAKAAoACgAJAAcABgAGAAcACAAIAAoACgAJAAkABwAHAAcABwAIAAgACQAKAAkA
CwAKAAgACgAKAAoACgALAAsACgAKAAoACgALAAwACgAJAAkACQAHAAcABwAGAAgACgAK
AAoACQAJAAkACQAHAAcACAAIAAgACAAJAAkACAAIAAcABgAGAAcACAAJAAYABgAGAAYA
CAAIAAgACAAHAAYABgAGAAYABgAGAAcACAAJAAoABwAGAAUABAACAAIAAgACAAMABAAF
AAYABgAGAAUABQAIAAgACAAHAAcABwAHAAYABAAEAAQAAgABAP///////////v/8//v/
+f/5//r/+//9/////////wEAAgACAAEAAgACAAIAAgADAAMABAAGAAcABwAHAAcACQAJ
AAkACQAJAAkACAAIAAgACAAIAAkACwALAAsACwALAAoACQAIAAoACgAKAAoACAAHAAcA
CAAKAAoACgAKAAkACgAOABUAHAAjACYAJgAoACkAKAAjAB4AHQAYAAcA8f/d/8r/t/+n
/53/lf+I/33/g/+N/5b/of+v/7z/x//U/97/5v/w//f/+f/8/wEAAwABAAEAAQAEAAMA
BAAFAAUAAwAEAAUABQAGAAYABwAIAAkACQAJAAkACQAKAAoACgALAAsACwALAAsACgAK
AAoACAAHAAYABgAIAAgACQAJAAkACQAJAAgACAAIAAgABwAFAAUABQAFAAYABgAFAAUA
BgAFAAgACQAHAAcABgAGAAYABgAGAAYABQAEAAQABAAEAAQAAwACAAIAAgACAAIAAwAD
AAMAAgAAAP///v/9//v/+//7//v/+f/4//j/+P/4//n/+v/7//f/9v/z//P/9v/2//b/
9v/z//H/8f/x//D/7v/u//D/7v/u/+7/7f/r/+v/7P/s/+3/7f/u/+7/7f/u/+7/7v/x
//P/9P/3//j/+P/5//n/+v/8//7/////////AQABAAQABQAGAAgACQAJAAkACgAKAAoA
CQAJAAkACQAJAAkABwAHAAgACAAIAAgACAAIAAoACwAMAA0ACwALAAsACwAJAAkACQAJ
AAsACwALAAsACQAJAAkACQAJAAkACQAJAAoACgALAAwADQAOAA8ADwALAAoACgAKAAoA
CgAKAAoADQANAAwADAAMAAwADQANAA0ADgAOAAwADAANAA0ACwAJAAkACgAKAAoACgAJ
AAkACgAMAA0ADQALAAsACwALAAsACwALAAsACQAJAAkACAAKAAsACwAMAAsACgAJAAgA
CgAKAAgACAAJAAkACAAIAAgACQAKAAoACgAKAAkACQAHAAcABwAHAAUABAAEAAQABgAJ
AAkACAAIAAgACAAIAAcABwAGAAYACAAIAAkACgAKAAkACQAJAAkACQAJAAgACAAKAAoA
CgAIAAcABgAFAAYABwAJAAoACAAIAAkACQAJAAoACgAKAAkACQAJAAkACAAIAAgACAAG
AAYABgAGAAMABgAGAAcACAAJAAoACAAIAAgACAAIAAgACAAIAAoACgAJAAkACQAIAAcA
BQAGAAcACAAIAAUABAADAAAA///9//3//f/9//z/+v/5//v/+//8//3/AAABAAAA///9
//7//v/9//7//v/+//7/AgADAAUACAAKAAsADAANAAsACwALAAsACwALAAoACgAKAAoA
CgALAAkACQAJAAkACwAMAA0ADgAOAA4ADgAOAAwACwALAAwADAAMAAwADAAPABIAFgAb
ACQAKQAqACoAKgAnACAAGQAWABUADAD1/93/y//A/7n/sf+v/6v/nv+X/53/q/+0/7n/
w//Q/9n/4P/s//b/+v///wMABAAFAAUABQAFAAkACgALAAwADQANAA0ADgAPAA8ADQAM
AAwADAAMAAsACgAJAAoADAANAA4ADwAPAA8ADwAQABAAEQASABEADwANAAwADAAMAA0A
DQALAAsACwAKAA0ADgAPAA8ADwAPAA8ADwAPAA4ADAALAAsACQALAAsACwALAAoACgAI
AAgACAAIAAcABgAGAAYABgAGAAUABAAGAAYABgAGAAMAAwADAAIAAwADAAMAAwD/////
/////////v/+//7/+//7//v/+//7//r/9//3//b/9v/2//b/9f/z//P/8//y//D/8P/y
/+7/7v/u/+3/7v/v//H/8v/x//H/8v/y//P/9P/0//T/9P/1//X/9//5//r//P/9//7/
AAACAAMABQAFAAcABwAIAAkACgAMAAsACwALAAwADAAMAAsACwALAAsACwALAAsACwAM
AAwADgAOAA4ADgAOAA0ADAALAAwADQAOAA8ADwAPAA8ADwANAA0ADQANAA0ADQANAA0A
CwALAAsACwALAAoACgAKAAkACgALAAsACQAIAAgACAAKAAoACgAKAA0ADQAMAAwACgAK
AAsACwALAAwADAAKAAgACQAJAAcACQAJAAoACgAMAAwACwALAAkACgAKAAkACwALAAsA
CwAJAAkACQAJAAkACQAJAAgACAAJAAkACgAKAAoACgAKAAoACgAIAAgABwAHAAYABgAE
AAUABgAGAAgACAAHAAcACAAJAAoACwALAAoACgAKAAkACwAKAAgACAAIAAgACAAFAAUA
BAAEAAYABgAHAAgABgAFAAUABQAGAAcACAAIAAcACAAHAAYABwAHAAcABwAHAAcACAAI
AAYABgAHAAcABQAGAAYABgAFAAUABQAFAAQABAAEAAQABQAGAAcACAAFAAQABAAFAAYA
BwAIAAcABgAFAAMABgAIAAkACgAHAAcABwAHAAYABgAGAAYABAACAP///v/7//v/+v/4
//X/9f/1//b/+P/9/wAAAQD/////AAAAAP3//P/8//z//P/9//3//v/+/wAAAQACAAQA
BQAGAAcABQAFAAUABAAEAAQABAAEAAUABQAFAAUABQAGAAYABgAGAAYABgAGAAYABgAF
AAUABgAGAAYABgAGAAcACgAOABUAGgAbAB4AIgAkACMAIgAfABoAFwAOAPv/4//N/77/
tf+r/6P/n/+U/4v/i/+V/6D/p/+t/7b/x//Q/9b/4v/u//P/9//8/////f/7//3////+
////AAABAAEA//8AAAEAAQACAAIAAwAEAAMAAwADAAMABQAGAAYABgAGAAUABAADAAMA
AgACAAIAAwADAAMABAADAAIAAgABAAEAAQABAAAAAAAAAAAA///9//3//f/9/wAAAAD/
/////f/7//3//f///////v/+//z//P/8//z//f/8//z//P/8//z/+//6//r/+v/6//r/
9//3//f/9v/z//P/8//z//L/8//0//X/8//y//L/8v/x//H/8f/x/+//7v/r/+v/6v/q
/+r/6v/r/+n/6f/p/+j/5v/m/+j/5//o/+n/6f/o/+f/5//m/+f/5//o/+j/6f/q/+r/
6v/q/+v/6//t//H/8v/0//X/+P/6//z//f/8//v//P/7//3///8BAAQAAwADAAMABAAF
AAYABgAHAAUABQAFAAUABwAHAAgACAAGAAYABgAGAAYABQAEAAMABQAFAAUABQAGAAcA
CAAJAAcABwAHAAcABwAHAAcABwAHAAcABwAHAAgACAAJAAoACwAMAA0ADQAJAAgACAAI
AAYABgAGAAYABQAFAAQABAAGAAYABwAHAAUABgAGAAQABgAHAAcABQADAAMABAAEAAUA
BgAGAAcABQAGAAYABQADAAMAAwADAAMAAwADAAMABAAFAAYABgAEAAUABQAGAAgACAAI
AAgACAAIAAYABgAJAAkACAAIAAYABwAIAAgABgAGAAUABQAFAAUABQAFAAUABAAEAAQA
BgAJAAkACAAGAAYABgAGAAUABQAEAAQABAAEAAUABgAIAAcABwAHAAkACQAJAAgABgAI
AAgACAAFAAUABQAFAAUABQAGAAYABAAEAAUABQAHAAgACAAIAAUABQAFAAUABAAEAAQA
BAAEAAQABAAEAAcACAAKAAgACAAIAAgABgAGAAYABgAGAAYABgAGAAgACAAIAAgABgAG
AAYABQAGAAgACQAKAAcABwAHAAcABgAGAAYABgADAAAA/P/6//r/+//7//r/+f/5//n/
+v/7////AQABAAEAAQACAAIA///+//7//v/8//3//f/+/wEABAAGAAgACQAJAAkACQAH
AAcABwAGAAYABgAGAAYABwAHAAcABwAJAAoACgAKAAwADAAMAAwADAAMAAsACwALAAoA
CQAIAAgACQAMABIAGQAgACUAKAAoACYAIwAiACEAHgAdABQA///n/8//uv+p/5v/jf+D
/3j/ef+F/5H/mP+h/6//vv/J/9b/4v/q//L/9//9/wAAAwADAAMAAQD//wAAAwAEAAUA
BQAHAAgACQAJAAcABgAGAAYABwAHAAcABwAJAAoACgAKAAkACQAJAAkACwAKAAoACgAK
AAkACAAIAAYABgAHAAcABwAHAAcABgAEAAQABAADAAUABQAFAAUABAAEAAMAAwABAP//
AQABAAIAAwADAAQAAgACAAIAAgADAAIAAgACAAAAAAD///7///8AAAEAAgD////////+
//3//f/9//3/+//7//v/+//3//b/9v/2//X/9f/1//X/9f/0//H/8f/y//L/8v/y/+//
7f/t/+3/7f/s/+3/8P/s/+z/7P/r/+3/7f/u/+7/7f/t/+7/7v/t/+7/7v/u//D/8f/x
//P/9f/2//j/+f/6//z//v////////8BAAEAAAABAAIABAAFAAUABQAGAAgACAAHAAcA
BwAHAAcABwAFAAUABgAGAAQABAAEAAQABgAHAAgACQAJAAkACQAJAAcABwAHAAcACQAJ
AAkACQAJAAkACQAJAAkACQAJAAkACQAIAAgACAALAAwADQANAAkACAAIAAgACgAKAAoA
CgALAAsACgAKAAgACAAJAAkACQAKAAoACAAIAAkACQAHAAcABwAIAAgACgAKAAkACQAH
AAgACAAHAAcABwAHAAcACQAJAAkACQAJAAkACQAIAAYABwAHAAgACAAIAAgACAAIAAgA
BgAGAAcABwAGAAYACAAJAAoACgAIAAgABwAHAAcABwAHAAcABwAGAAYABgAIAAsACwAK
AAgACAAIAAgACQAJAAgACAAIAAgACQAKAAgABwAHAAcACQAJAAkACAAGAAgACAAIAAgA
CQAKAAsACQAJAAoACgAHAAYABgAFAAYACAAJAAoABwAHAAcABwAIAAgACAAIAAcABgAF
AAQABwAMAAwACwAKAAkACAAIAAgACAAIAAoACgAKAAoACAAIAAgACAAHAAYABQAEAAYA
BgAGAAYABwAIAAkACgAIAAgABwAHAAgACAAIAAcACAAJAAoACgAJAAgABwAEAAMAAQAB
AAEAAAD+//v/+f/3//f/+P/5//3/////////AQACAAIAAQAAAAAAAAAAAAEAAQACAAQA
BgAHAAgACQALAAsACwALAAoACQAHAAYACAAIAAgACQALAAsACwALAAoACgAKAAoADAAM
AAwADAAMAAsACwAMAAoACgAKAAoACwAOABIAFwAeACUAKgAqACgAJQAiAB8AHAAZAA4A
9//f/8v/vv+1/63/o/+b/5D/if+P/53/qv+x/7n/xv/P/9r/5P/q//D/9//9/wIABQAH
AAcABQAFAAQAAwAEAAUABQAHAAgACQAJAAkACAAIAAgACgALAAwADQAMAAwACwAKAAsA
CwALAAsACwAKAAoACgAKAAkACAAIAAoACgALAAsACwALAAsACgAKAAoACgAJAAcABwAH
AAcACgAKAAkACQALAAkACwALAAkACQAIAAgACAAIAAgACAAHAAYABgAGAAgACAAHAAYA
BAAEAAQABAADAAMAAwACAP///////////v///wAAAQD9//z//P/8//n/+f/5//n/+v/6
//j/+f/5//j/9//2//f/9f/1//X/9P/y//L/9P/w//D/8P/v//H/8f/y//L/7//v//D/
8P/z//T/9P/0//T/9f/1//f/+f/6//z//f/8//7/AAABAAEAAQADAAMABQAHAAkADAAL
AAsACwAMAAwADAALAAsACwALAAsACwALAAsADAAMAAoACgAKAAoADQANAA0ADQALAAsA
CwALAAkACQAJAAkACgALAAwADQAPAA8ADwAPAA0ADQANAA0ACwAKAAoACgANAA4ADwAP
AA8ADgAOAA4ADgAOAA4ADgANAA0ADAAMAAwADAANAA0ADQAOAA4ADAAMAA0ADQALAA0A
DQAOAA4ADAAMAAsACwAJAAoACgAJAAkACQAJAAkACwALAAsACwAOAA8AEAAQAA8ADwAO
AA4ADgAOAA4ADgAOAA4ADAAMAA0ADQAMAAwACgALAAwADAAMAAwACwALAA0ADQANAA0A
DAAKAAkACAAJAA0ADgAOAAwADAAMAAwADAANAA0ADgAOAA4ADwAQAA4ADQANAA0ACwAL
AAsACgAKAAwADAAMAA0ADQANAA0ACwALAAwADAALAAwADgAPAA0ADgAOAA4ACwALAAsA
CwALAAwADQAOAA4ADgAOAA4ADQAQABAADgAOAA4ADgAMAAwADAAMAAoACgAKAAoADQAO
AA8AEAAQABAAEAAQAA4ADgAOAA4ADgAOAA4ADgAQABAAEAAQAA4ADQANAA4ADgAOAA0A
DQALAAsACgAKAAwADAAKAAgABQAEAAMAAwACAAAA////////AAABAAUACQAJAAkACQAK
AAoACQAIAAYABgAGAAcABwAIAAoADAAPABAAEQARAA8ADwAPAA8AEQAQABAAEAAQABAA
EQARAA8ADwAPABAAEAAQABAAEAAQABAAEAAQABEAEQASABIAEgASABIAEwAWABoAIwAq
AC0ALAAuAC4ALQAoACUAIgAdAAoA8//d/83/xP+9/7X/sf+p/6D/nf+l/63/tv+9/8f/
0v/f/+r/9P/4//z/AwAHAAgACQANAA8ADQALAA4ADQAOAA8ADwARABIAEwATABEAEAAQ
ABAADwAPAA8ADwANAA4ADgAOABEAEQARABEAEQAQABAAEAAOAA0ADAAMAA4ADgAPAA8A
EQARABEAEAATABQAFQAVABQAEwASABEAEAAQAA8ADwARAA8AEQARAA8ADwAOAA4AEAAQ
ABAAEAANAAwADAAMAA4ADgANAAwADAAMAAwADAALAAsACwAKAAkACQAJAAkABwAHAAcA
BwADAAIAAgACAAIAAwAEAAUAAQAAAP3//f/+//7//v/+//3/+//7//v/+v/4//j/+v/2
//b/9v/1//X/9f/2//b/9f/1//b/9v/4//r/+//8//7//////wEAAwAEAAYABwAGAAgA
CgALAAoACQAKAAkADAANAA4AEAAPAA8ADwAQABEAEgASABMAEQARABEAEQATABMAFAAU
ABQAFAAUABQAFAATABIAEQASABMAFAAVABUAFQAVABUAFAATABIAEQAUABUAFgAXABUA
FQAVABUAEwASABIAEgASABIAEgARABAAEAARABIAFAAUABQAFAAUABMAEQAQABIAEgAT
ABMAFQAWABYAFAATABMAEgAPABEAEQASABIAEAAQAA8ADwAQABIAEwATABMAEwATABMA
EwATABMAEwARABEAEQAQABAAEQARABIAEgASABIAEgAQABAADgAOABEAEQAQABAAEgAT
ABQAFAAUABQAEwATABEAEQARABEAEQAQABAAEAAQABMAEwASABIAEgASABIADwAPAA4A
DgAQABAAEQASABMAEwAUABUAFQAVABUAFAATABQAEwASABMAEwATABMAEwATABQAFAAU
ABQAFQAVABQAFAATABIAEQARABEAEQASABIAEgASABIAEgASABIAEwASABAAEAAQABAA
EAASABIAEgASABAAEAAQABAAEQASABMAFAASABIAEgASABAAEAAQABAAEgASABEAEQAR
ABAADwANABAAEQASABIAEAAQABAADgAMAAkACAAHAAYABAABAP///////wAAAQAHAAkA
CQAJAAcACAAIAAcACAAIAAgACAAJAAkACgAMAAwADQAOAA8ADwAPAA8ADwAPAA8ADgAO
ABAAEAAQABEADwAPAA8ADwAQABAAEAAQAA4ADgAOAA4ADgANAA0ADgAOAA4ADgAOAAkA
CgAQABUAHAAlACoALgAsACcAJAAfABwAHQAYAAcA7//Z/8j/wf+7/7f/tf+w/6X/n/+j
/6z/s/+7/8T/z//Y/+D/7P/4////AQAGAAkACwAHAAEAAwAIAAsADAANAA0ADQAOAA8A
DwANAAwADAAMAAsACwALAAsADQAOAA4ADgAPAA8ADwAPAA8ADgAOAA4AEAAPAA4ADgAO
AA4ADwAPAA0ADQANAAwACQAIAAcABQAHAAkACwANAA4ADgANAA0ADAAJAAoACQALAAsA
CgAKAAkACAAHAAYABwAGAAYABgAGAAYABQAEAAQABAAEAAQAAQABAAEAAAABAAEAAQAB
AP/////////////+//7//v/7//v/+//7//v/+v/3//f/+P/4//j/+P/1//P/8//z//L/
8P/w//L/8f/y//P/8//y//H/8f/w/+//7//w//D/8//0//T/9P/2//f/9//5//v//P/+
/////v8AAAIAAwADAAMABQAFAAYABwAIAAoACgAJAAgACAAKAAoACQAJAAwADQAOAA8A
DgANAA0ADAAOAA4ADgAOABEAEQARABEAEwATABMAEwASABEAEAAPAA8ADwAPAA8ADwAP
AA8ADwARABEAEQARABAADgANAAwADwAQABEAEQAPAA4ADgAOAA0ADAALAAoACwALAAoA
CgALAAwADgAPAA8AEAAQAA4ADAANAA0ACwAJAAkACgAKAAoACgAJAAkACwAMAAwACwAN
AA0ADQANAA0ADQANAA0ACwALAAsACgAKAAsACwAMAAsACgAJAAgACQAKAAkACgANAA0A
DAAMAAsACwALAAoADAAMAAsACwAJAAkACQAJAAsACgAKAAoACAALAAsACgAKAAoACgAK
AAsACwAKAAoACgAKAAsADAAOAA0ADQANAA8ADwAPAA4ADAAMAAoACAAKAAsADAANAA0A
DQAOAA4ACgAKAAsACwAKAAoACQAIAAoACwAMAA0ACgAKAAoACgAMAAwADAAMAA0ADgAO
AA0ADAALAAoADAAMAAwADAAMAAwADAAMAAoACgAKAAoACgAKAAoACgANAA4ADwAQABAA
EAAQABAADwANAAwADAAMAAwACwALAAwADQANAA4ADAAMAAoACAAFAAQAAwADAAAA/v/9
//3//f/+////AwAFAAUABQAFAAcACAAIAAgABgAGAAYABwAHAAgACgAMAA8AEAARABEA
DwAPAA8ADwAPAA4ADgAOAA4ADgAPAA8ADQANAA0ADgAQABAAEAAQABIAEgASABIAEQAR
ABIAEgAQABIAEgARABIAFgAdACYALwAyADAAMAAtACoAJwAiAB0AFAADAO3/2f/G/7v/
s/+p/5v/jv+N/5X/of+q/7H/u//I/9P/4P/q//L//P8BAAEABgALAA0ACwANABEAEAAR
ABIAEwATABEAEgATABMAEQAQABAAEAARABEAEQARABIAFAAVABYAFwAXABcAFwAXABYA
FgAWABYAFQAUABQAFgAWABcAFwAWABUAFAASABMAFAAVABUAEwATABMAEwASABIAEQAR
ABMAEQATABMAEQARABAAEAARABIAEwAUABUAFAAUABQAEwASABAADgAQABAAEAAQAA0A
DQANAAwADQANAA0ADQALAAsACwALAAkACAAIAAgABwAHAAcABwAGAAYABAAFAAYABgAG
AAYABQADAAMAAwACAAAAAAACAAAAAAAAAP///f/9//7//v/+////AQACAAMABAAEAAQA
BAAFAAUABwAHAAgACgALAAwADgAQABEAEQARABMAEwAWABcAGAAaAB0AHQAdAB4AHAAc
ABsAGwAbABsAGwAbABsAGwAcABwAHAAcABwAHAAbABsAGwAbABwAHQAeAB8AIQAhACEA
IQAfAB8AHwAfAB0AHQAdAB0AHgAfACAAIQAhACAAIAAgAB4AHgAeAB0AHAAcAB0AHgAg
ACAAIAAgAB8AHwAeAB4AHAAcAB0AHQAdAB4AHgAcAB0AHwAgAB8AHwAfACAAIAAeAB4A
HQAdAB0AHgAeAB0AHwAfAB8AHwAhACEAIQAhACEAIQAhACAAIAAhACEAIgAhACAAHwAe
AB8AIAAfACAAIQAhACAAIAAiACMAJAAkACMAIgAgAB8AIAAhACIAIwAkACQAJQAmACUA
JwAmACQAIgAiACIAIgAjACMAIgAiACQAJAAlACYAJgAlACUAJQAjACMAIwAiACAAIgAi
ACIAIgAjACQAJQAnACcAKAAoACQAJAAlACUAJwAoACgAKAAlACUAJQAlACYAJgAmACYA
KAAqAA==
         </WaveFormData>
      </LeadData>
      <LeadData>
         <LeadByteCountTotal>10000</LeadByteCountTotal>
         <LeadTimeOffset>0</LeadTimeOffset>
         <LeadSampleCountTotal>5000</LeadSampleCountTotal>
         <LeadAmplitudeUnitsPerBit>4.88</LeadAmplitudeUnitsPerBit>
         <LeadAmplitudeUnits>��V</LeadAmplitudeUnits>
         <LeadHighLimit>2147483647</LeadHighLimit>
         <LeadLowLimit>268435456</LeadLowLimit>
         <LeadID>V2</LeadID>
         <LeadOffsetFirstSample>0</LeadOffsetFirstSample>
         <FirstSampleBaseline>0</FirstSampleBaseline>
         <LeadSampleSize>2</LeadSampleSize>
         <LeadOff>FALSE</LeadOff>
         <BaselineSway>FALSE</BaselineSway>
         <ExcessiveACNoise>FALSE</ExcessiveACNoise>
         <MuscleNoise>FALSE</MuscleNoise>
         <LeadDataCRC32>3701987597</LeadDataCRC32>
         <WaveFormData>
EAAQABAAEAAQABAAEAAQAA8ADgANAAwACgAKAAoACgAJAAgABwAGAAYABgAGAAYABgAG
AAYABgADAAIAAQAAAAIAAgACAAIAAgACAAIAAgAAAAAAAAAAAAIAAgACAAIABAAEAAQA
BAAEAAQABAAEAAQABAAEAAQABAAEAAQABAAEAAQABAAEAAQABAAEAAQAAgACAAIAAgAE
AAQABAAEAAQABAAEAAQAAgACAAIAAgACAAIAAgACAAAAAAAAAAAAAAAAAAAAAAAAAAAA
AAAAAAAAAAAAAAAA/v/+//7//v/+//7//v/+//7//v/+//7//v/+//7//v/8//z//P/8
//z//P/8//z/+v/6//r/+v/4//j/+P/4//r/+v/6//r/+v/6//r/+v/4//j/+P/4//j/
+P/4//j/+v/6//r/+v/4//j/+P/4//j/+P/4//j/9v/2//b/9v/2//b/9v/2//j/+P/4
//j/+P/4//j/+P/4//j/+P/4//b/9v/2//b/9v/2//b/9v/4//j/+P/4//j/+P/4//j/
+v/6//z//f/8//v/+v/5//z//P/+/wAAAAAAAAAA/////////////////f/9//r/+P/5
//n/+P/4//f/9v/1//b/9f/0//T/8//y//H/8P/y//L/8v/x//P/8//y//L/8P/w//D/
8P/w//D/8P/x/+//7//v/+7/7v/s/+7/7v/w/+//7//t/+3/7f/t/+3/7f/v//L/+v8D
ABAAHQAgACEAJQAzAEwAagCFAJQAmQCUAIoAcgBVAD0AGQDQ/27/GP/l/tP+zf7T/u7+
E/8w/0z/af+C/57/tf/E/8//2f/d/9z/2v/b/9//3v/e/+D/4f/i/+P/5//o/+n/6P/o
/+n/6P/p/+n/6P/m/+n/6v/q/+r/6//s/+z/6//p/+r/6v/q/+r/7P/q/+j/6f/p/+n/
6f/p/+r/6//r/+r/6f/p/+r/6v/q/+v/6//o/+j/6P/p/+n/6P/n/+f/6P/p/+n/6v/q
/+r/6v/r/+r/6v/q/+r/6f/q/+n/6P/q/+v/6//r/+v/7f/t/+z/7P/s/+3/7v/u/+//
7//x//P/8//z//T/8//z//P/9f/0//b/8//z//H/8//z//T/9//3//b/9v/2//b/9v/2
//T/9f/1//X/8//z//P/8//y//L/8v/y//T/9f/1//X/9P/0//T/9f/2//b/9v/2//f/
9//3//j/+P/3//f/+P/4//j/+P/4//j/9//3//j/+v/3//f/9//3//f/9v/1//b/9f/1
//X/9//3//X/9f/1//X/9f/1//P/8f/x//L/8//z//L/8v/x//H/8f/x/+//7//v/+//
8f/x//H/8f/w//D/8P/x/+//7//v/+//7//v/+//7v/s/+3/7f/t/+3/7v/u/+z/7P/s
/+v/6//s/+7/7//w/+7/7v/u/+3/6//r/+v/7P/r/+v/6//q/+v/6//s/+z/6//r/+v/
6v/o/+j/5//n/+f/5//n/+f/6f/p/+n/6f/m/+b/5v/n/+f/5v/k/+P/5f/l/+T/5P/l
/+X/5v/m/+X/5P/j/+P/4v/i/+L/4v/h/+L/4v/g/97/3v/f/9//4P/g/+D/4P/e/97/
3//g/97/3v/d/9z/3P/c/93/3v/d/93/3f/d/9z/3P/c/9z/2//c/9v/2v/a/9n/2f/Z
/9r/2P/a/9v/2//a/9r/2v/Y/9j/2P/X/9X/1f/V/9X/1v/W/9b/1f/X/9b/1v/U/9T/
1P/U/9b/1v/W/9j/1v/W/9b/1v/V/9b/1v/V/9b/1//Y/9r/2P/a/9z/3P/a/9r/2f/Z
/9n/2f/Z/9n/2f/Z/9b/1v/X/9f/1v/U/9H/0P/P/87/zf/M/8z/zP/K/8r/yv/K/8j/
yP/H/8f/x//G/8b/xv/G/8b/xv/G/8j/yP/J/8n/yP/H/8X/xP/C/8T/xP/E/8X/xf/D
/8X/w//D/8P/w//D/8T/yv/T/97/6f/w//X/+f8DABYAMABPAGgAcQBwAGgAWgA9AB8A
+f+8/2T/Bv/B/qX+n/6d/rT+4f4E/x7/O/9W/27/hf+Y/5//p/+v/7D/sP+x/7H/sv+0
/7b/t/+4/7j/u/+7/7v/u/+8/77/vv/B/8H/wP++/7//wP/A/8D/wf/C/8L/wf/B/8L/
wv/C/8T/xv/E/8L/x//H/8f/x//H/8j/yf/J/8b/xf/F/8b/yP/I/8n/yf/I/8j/yP/J
/8v/yv/J/8n/yv/L/8v/zP/M/8z/zP/N/87/zv/O/87/0P/S/9L/0v/S/9P/0//T/9X/
1//X/9b/1v/W/9f/2P/a/9v/2//d/93/3f/d/97/3f/d/93/3//i/+T/4f/h/+P/5f/l
/+b/5//n/+b/5v/o/+j/6P/o/+j/6f/p/+n/6f/p/+n/6f/q/+r/6v/q/+r/6//r/+v/
6v/q/+r/6//s/+z/7P/s/+//7//v//D/8v/x//H/8v/y//L/8v/y//L/8f/x//L/8v/v
/+//7//x//H/8P/v/+7/7f/t/+3/7//v/+3/7f/t/+3/7f/t/+3/6//r/+z/7f/t/+z/
7P/t/+3/7f/t/+3/7f/t/+3/7//v/+//7//s/+z/7P/t/+7/7//w//H/7//v/+//7v/w
//H/8f/x//H/8v/y//D/8v/y//H/8f/y//T/9f/2//T/9P/0//P/9f/1//X/9v/2//X/
9P/y//L/8//1//b/9//3//f/9v/0//T/8//z//P/8//z//P/9f/1//X/9f/2//b/9v/3
//n/+P/2//X/8//z//L/8v/1//X/9v/2//f/9v/1//X/9v/2//b/9v/2//b/9f/y//L/
8v/z//P/9P/0//T/9P/0//T/9f/2//b/9v/1//T/9P/0//X/9v/z//P/8//z//b/9v/2
//b/9P/2//b/9v/4//f/9//3//j/9v/4//n/9//2//b/9v/3//j/+f/5//n/+f/5//n/
+P/4//j/9//5//r/+v/4//j/+P/4//v//P/9//7//f/8//v/+v/6//r/+v/6//v//P/9
//7//v/+//7/AAAAAAAAAAAAAAIABAAFAAUABQAFAAUABgAGAAgACgAKAAwADAALAAsA
CQAJAAkACQAJAAkABgAGAAUABQAEAAIAAwACAAEAAAD9//z//P/8//z//P/8//z//P/8
//v/+//7//r/+v/6//z//P/8//z//P/8//3//f/7//v/+v/6//r//P/8//z/+//7//n/
+//7//v/+//7//v//P8AAAkAFgAjACoAKwAzAD0AUABqAIkAoACvALIArACeAIMAYQA9
AAYArP9G//v+2f7T/tH+6P4V/zz/WP93/5T/rP/F/9T/3f/j/+v/7v/s/+3/7//y//L/
9P/1//b/9v/5//n/+f/7//z//v/+///////+//z///8AAAAAAAABAAIAAgABAAMABAAE
AAQAAgAEAAIAAAABAAEAAQABAAMABAAFAAUABAADAAMABAAEAAQABQAFAAQABAAEAAUA
BwAGAAUABQAEAAUABQAGAAYABgAGAAcACAAIAAgACAAIAAoACgAKAAoACwALAAsADQAP
AA8ADgAMAAwADQAOAAwADQANAA8ADwAPAA8AEAATABMAEwAVABQAFgATABMAFAAXABgA
GgAbABsAGgAaABgAGAAYABgAGAAZABkAGQAZABkAGQAZABgAGAAYABgAGAAZABkAGQAc
ABwAHAAdABwAHAAcABwAGwAbABsAHAAeAB0AHQAeABwAHAAcABwAHAAbABsAHAAaABcA
FwAXABcAFwAWABUAFAATABMAEwATABMAEQARABEAEQARABEADwANAA0ADgAOAA0ACwAK
AAsACwALAAsACQAJAAkACQAJAAkACQAJAAgACAAIAAkACQAJAAkACQAJAAkACQAIAAYA
BwAHAAcACQAKAAoACAAKAAoACQAJAAkACgAKAAoACAAIAAgABwAHAAcABwAIAAcABwAH
AAYABgAHAAkACgAHAAcABwAGAAYABgAFAAUABQAFAAUABQADAAMAAwADAAIAAgACAAMA
AwACAAAA//8BAAEAAAAAAAEAAQACAAIAAQAAAP/////+//7//v/+////AAAAAP7//v/+
///////+//7//v/+//3//P/8//z//v/+//3//P/8//z//f/+//3//f/9//3//P/8//z/
/P/6//z//P/8//7//f/9//3//P/6//z//f/9//z//P/8//z//P/8//v/+//7//v/+//7
//z//f/9//v//v/8//z//P/8//z//P/8//z//P/8//z//P/8//3//v///wIAAAAAAAAA
AAAAAAIAAwADAAMAAwADAAQABAAGAAgACAAGAAYABQAFAAUABQAFAAUAAwADAAAAAAAB
AAEAAAD+//v/+v/5//j/+f/4//j/+P/4//j/+P/4//j/+P/3//f/9//2//b/9v/2//b/
9v/2//b/9v/3//f/9//3//b/9v/0//b/9v/2//X/9f/z//X/9f/1//X/9f/5//z/AAAL
ABgAHwAkACkAMQBBAFoAdgCTAKYArwCqAJ4AiABtAFEAIQDO/2r/Ev/j/tP+0/7f/gD/
J/9G/2T/gf+c/7b/x//S/9n/3//j/+T/5P/n/+v/6v/q/+z/7f/u/+7/8f/x//H/8f/y
//T/9P/1//X/9P/y//X/9v/2//b/9f/2//b/9f/3//j/+P/4//f/+P/1//L/9//3//f/
9//3//j/+f/5//r/+f/5//r/+P/4//n/+f/4//j/+P/5//n/+P/3//f/+P/5//n/+v/6
//r/+v/7//7//v/+//7//v8AAAAAAAD+////////////AQABAAAAAgACAAMABAAEAAUA
BQAHAAcABwAHAAgABwAHAAcACQAMAA4ACwALAAsADQANAA4ADwAPAA4ADgAOAA4ADgAO
ABAAEQARABEAEQARABEAEQAQABAAEAAQABAAEQARABEAFAAUABQAFQAUABQAFAAUABcA
FwAXABgAGAAXABcAGAAYABgAGAAYABgAFwAXABgAFgATABMAEwATABMAEgARABAADwAP
AA8AEAARABAAEQAPAA8ADwAPAA8ADQANAA4AEQARABAAEAAOAA0ADAALAAsACwALAAsA
DQANAA0ADQAOAA4ADgAPAA8ADwAPAA8ADwAPAA8ADgAQABEAEQARABEAEgASABAAEgAS
ABEAEQARABIAEgASABEAEAAPAA0ADwAPAA8AEAARABEAEQAQAA8ADwAQABAADwAPAA8A
DgAOAA4ADQANAA0ADQANAA0ADQANAA0ADQAMAAwADAANAA8ADgAMAAsACwALAAoACgAL
AAsADAAMAAsACgAJAAkADAAMAAwADAALAAwADAAKAAoACgALAAsADAAMAAwADAALAAoA
CgAKAAoACgAJAAgACAAIAAkACgAKAAsADAANAAwADAAMAAwADAAOAA4ADgAOAA0ADQAN
AAoACAAKAAsADQAMAAwADAAMAAwADAALAAsACwALAAsADAAMAAwACwALAAoACgAMAAwA
DAAMAA0ADgAPABAAEAAQABAAEAAOAA4AEAARABMAEwATABMAFAAUABYAGAAYABgAGAAX
ABcAFwAXABcAGQAXABcAFAAWABcAFwAWABMAEQAPAA0ADgANAAwADAAMAAwADAAMAAwA
DAAMAAsACwALAAoACgAKAAoACgAKAAoACgAKAAsACQAJAAkACAAIAAYACAAIAAoACQAJ
AAcABwAHAAcABwAHAAsADgASABsAKAAvADQAOQA/AEkAXgB8AJkArACzALQArACYAHcA
WwA7APz/nP9A/wX/8f7p/un+/v4h/0D/Xv99/5j/sv/P/+L/6//x//X/9v/0//X/9//4
//z//v///wAA/v8BAAEAAQADAAQABgAGAAcABwAGAAQABwAIAAgACAAJAAoACgAJAAkA
CgAKAAoADAAOAAwACgAMAAsACgAJAAkACgALAAsADAALAAsADAAKAAoACwALAAwADAAM
AA0ACwAKAAkACQAKAAsACwAMAAoACgAKAAsADgAOAA4ADgAQABIAEgASABAAEQARABEA
EQATABMAEgAQABAAEQASABIAEwATABUAFQAVABUAFgAXABcAFwAZABgAGgAXABcAGQAb
ABsAHAAbABsAGgAaABsAHAAdAB4AHAAdAB0AHQAdAB0AHQAdABoAGgAaABoAGgAbABsA
GwAeAB4AHgAfAB4AHgAeAB4AIAAhACIAJAAiACEAIQAiACIAIgAiACIAIgAhACEAIgAk
ACEAIQAhACEAIQAgAB8AIAAfAB8AHwAfAB8AHQAdABsAGwAbABsAGQAXABcAGAAbABsA
GgAaABkAGQAZABkAGQAZABkAGQAZABkAGQAZABgAGAAYABkAGwAbABsAGwAZABkAGQAY
ABgAGQAZABkAGwAcABwAGgAaABoAGQAZABkAGgAaABoAGgAaABoAGQAbABsAGwAcAB8A
HwAfAB4AGwAbABwAHAAdAB0AHQAcABwAHAAbABsAGQAZABkAGQAbABsAGwAbABoAGgAa
ABsAGwAaABgAFwAYABkAGQAaABkAGQAaABoAGQAYABcAFwAYABgAGAAYABcAGAAYABYA
GAAYABkAGQAYABgAGAAYABYAFgAXABgAGAAYABcAFgAXABYAFgAWABcAFwAXABcAFgAW
ABYAFgAWABgAGAAYABgAFwAXABcAFgAUABYAFwAZABgAGAAYABYAFgAWABUAFwAXABcA
FwAUABQAFAATABUAFgAWABQAFAAUABQAFAAUABQAFAAUABQAFAAUABIAEgASABIAFAAU
ABQAFAAYABgAGAAYABcAFgAXABcAGQAZABkAGQAaABoAHAAeAB4AHgAeAB0AHQAdAB0A
HQAfAB0AHQAaABoAGwAbABoAGAAXABYAFQASABEAEAAQABIAEgASABIAEAAQABAADwAP
AA8ADgAOABAAEAAQABAADgAOAA4ADwAPAA8ADwAOAA4ADAAOAA4ADgANAA0ACwAPAA8A
DwAPAAsADQAQABgAIwAuADcAOgA/AEcAVwByAJIApwC4AL8AvACuAJQAdQBXACcA1P9y
/yD/8/7l/uH+7/4W/z//Wv92/5X/rv/E/9n/5v/v//X/+f/6//r/+f/3//r//v8AAAEA
AgAEAAcABwAHAAUABgAIAAgACQAJAAgABgALAAwADAAMAAwADAALAAkACwAMAAwADAAM
AA4ADAAKAA0ADQANAA0ADQAOAA8ADwAMAAsACwAMAAwADAANAA0ADQAOAA8AEQARABAA
DwAPABAAEQARABIAEAAQABAAEQASABIAEgASABAAEgASABIAFAAVABUAFQAVABcAFwAW
ABgAGAAZABoAGgAbABsAHQAdAB0AHQAeAB8AHwAfACEAIgAkACEAIQAjACUAJQAmACYA
JQAjACIAIwAkACUAJgAlACUAJAAjACUAJQAlACUAJAAkACQAJAAkACUAJQAlACYAJgAm
ACcAKAAoACgAKAApACkAKQAqACoAKQApACoAKAAoACgAKAAqACkAKQAqACgAJQAlACUA
JwAnACYAJQAkACMAIwAjACIAIQAeAB0AIAAhACIAIwAfAB0AHQAeAB0AHQAcABwAHQAd
AB0AHQAbABsAGwAbABsAGwAbABsAGgAaABoAGwAdAB0AHQAdABsAGwAbABoAHAAdAB0A
HQAdAB4AHgAcAB4AHgAdAB0AHwAgACAAIAAeAB4AHgAdAB0AHQAdAB4AIQAhACEAIAAf
AB8AIAAgAB0AHQAdABwAHAAcABsAGwAbABsAGwAbABsAGwAbABsAGgAaABoAGwAbABoA
GAAXABcAFwAWABYAGQAZABoAGgAXABYAFQAVABYAFgAWABYAFwAYABgAFgAWABYAFwAX
ABYAFgAWABYAFgAWABcAGAAYABgAFwAWABUAFAAUABQAEwATABMAEwAUABQAFAAUABYA
GAAYABgAFgAVABUAFQAUABIAFAAVABUAFAAUABQAFAAUABQAEwATABMAEwATABIAEgAS
ABEAEwAWABYAFQAUABMAEgASABIAEgASABQAFAAUABQAEgASABIAEgAQABAAEAAQABAA
EAAQABAAEgASABIAEgASABIAEgAUABYAFgAWABYAGAAaABsAGwAaABkAGAAYABsAHgAh
ACIAIQAgAB4AHQAdAB0AHQAdABkAGQAWABYAGAAZABkAGAAVABQAEwASABMAEgASABIA
EAAQABAAEAASABIAEQARABEAEAAQABAAEAAQABAAEAASABIAEwATABEAEQAQABAAEAAS
ABIAEgARABEADwARABEAEQARABEAEQAWABoAJQAyAD0ARABHAEsAVwBuAJAAqwC+AMcA
xAC8AKoAjQBvAEcA/P+W/zz/A//v/uv+9f4U/z//Xv96/5n/tP/M/9//7v/3//3/AQAE
AAYABQAFAAQABgAIAAkACgAMAA8ADwAPAA4ADgAPAA4AEAARABEAEAATABQAFAAUABUA
FgAWABUAFQAWABYAFgAUABYAFAASABUAFQAVABUAFwAYABkAGQAWABUAFQAWABYAFgAX
ABcAFgAWABYAFwAZABgAFwAXABgAGQAZABoAGAAYABgAGQAaABoAGgAaABoAHAAcABwA
GgAbABsAGwAdAB8AHwAeABwAHAAdAB4AIAAhACEAIwAhACEAIQAiACEAIQAhACMAJgAo
ACUAJQAlACcAJwAoACkAKQAoACgAKAAoACgAKAAoACkAKQApACkAKQApACkAKgAqACoA
KgAoACkAKQApACoAKgAqACsAKgAqACoAKgAtAC0ALQAuAC0AKwAqACoAKwAsAC0ALgAs
ACsAKwAsACwAKQApACkAKQApACgAJwAkACMAIwAjACMAIwAhACEAIQAhACEAIQAfAB0A
HQAeAB8AHwAeAB4AGwAbABsAGwAbABsAGwAbABkAGQAZABkAGgAaABoAGwAdAB0AHQAd
AB0AHQAdABwAHgAfAB8AHwAeAB4AHQAaABwAHAAbABsAHQAeAB4AHgAeAB4AHgAdAB0A
HQAdAB4AHQAdAB0AHAAZABkAGgAaABsAGwAbABoAHAAcABsAGwAbABsAGwAbABoAGQAY
ABcAFgAWABYAFwAXABYAFAATABUAFQAUABQAFQAVABYAFgATABIAEQARABIAEgASABIA
EQASABIAEAAQABAAEQARABAAEAAQABAAEAAQABEAEgASABIAEQAQABEAEAAQABAADwAP
AA8ADwAQABAAEAAQAA4AEAAQABAADgANAA0ADQANAAwADwARABEAEAAQABAADgAOAA4A
DQAPAA8ADwAPAA4ADgAOAA0ADQAQABAADwAOAA0ADAAMAAwADAAMAAwADAAMAAwADAAM
AAwADAANAA4ADwAQAA8ADgANAAwADAAMAAwADAAOAA4ADgAOAA4ADgAQABAAEAAQABAA
EAASABMAEwATABUAFQAWABYAGAAaABoAGgAYABcAFwAXABUAFQAVABMAEwAQABAAEQAT
ABIAEAAPAAwACwAKAAkABgAGAAYABgAHAAgACQAKAAoACQAJAAkABgAGAAYABgAGAAYA
BgAGAAQABQAFAAUABwAGAAYABAAFAAQAAwABAAMAAQADAAMABQADAAMABQAIABAAHQAq
ADEANAA5AEMAUwBsAIwApwC6AL8AvACwAJgAfQBhAC0A2P9y/yD/9f7n/uH+7f4Q/zf/
VP9w/4//qv/E/9f/4v/p/+3/7//y//T/8f/x//j/9//4//j/+P/6//3//f/9//3//v8A
AAAA//////7//P/9//7//v/+/wEAAgACAAEA//8AAAAAAAD+/wAA/v/8/wEAAQABAAEA
//8AAAEAAQACAAEAAQACAAAAAAABAAEAAAAAAAAAAQABAAAA/////wAAAQABAAIAAgAC
AAIAAwADAAIAAQAAAAIABAAEAAQABAAFAAUABQADAAUABQAEAAQABAAFAAYABgAHAAcA
CQAHAAcABwAIAAoACwAMAA8ADwAQAAwACwANAA8ADwAQAA8ADwAOAA4ADgAOAA4ADgAQ
ABEAEQARAA8ADwAPAA8ADgAOAA4ADgAOAA8ADwAPABAAEAAQABEAEwAUABUAFgAWABUA
FAAUABQAEwATABQAFgAWABYAFgAUABMAEwAUABYAEwATABMAEQARABAADwAQAA8ADwAP
AA0ADQALAAsACQAJAAkACQAIAAcACAAKAAkACQAIAAgABQAFAAUABQAGAAcACAAJAAcA
BwAHAAcABgAGAAYABwAHAAcABwAHAAcABwAHAAYACAAJAAkACQAHAAgACAAGAAgACAAH
AAcACQAKAAoACgAIAAgACAAHAAcABwAHAAgABwAHAAcABgAHAAcACAAIAAUABQAFAAQA
BQAGAAYABwAGAAUABAADAAEAAQABAAEAAgACAAIAAwADAAIAAAD//wEAAQAAAAAAAAD/
/////v////7//f/9//7//v/+//7//f/+//7//P/8//z//f/9//r/+v/6//r/+v/6//v/
/P/8//z/+//6//r/+v/7//z/+//7//v/+//6//r/+v/6//n/+v/5//j/+P/3//f/9//3
//b/+f/7//n/+P/4//j/+P/4//j/9//5//n/+f/5//j/+P/4//f/+f/4//j/+P/4//j/
+P/4//j/+P/4//b/9v/2//b/+P/4//j/+P/2//b/9v/2//j/+P/4//j/9v/2//b/+P/2
//b/9v/2//n//P/+////////////AAD+/wAAAgACAAIAAgABAAEAAQABAAEAAQD/////
/P/8//v/+//6//j/9//2//X/9P/z//L/8v/y//L/8v/y//L/8P/w/+//7//x//D/8P/w
//D/8P/w//D/7v/u/+//7//w//H/8f/y/+7/8P/w//D/7f/t/+v/7f/v/+//7//v/+3/
8P/0//3/CAAVAB4AJQAnAC0APgBYAHcAkACfAKAAmgCIAGsAUwA7AAYArv9I//v+2f7R
/s/+3P77/hz/OP9X/3T/kP+r/8L/zf/V/9v/4P/c/9n/3f/g/+D/4v/j/+T/4v/l/+X/
5f/l/+b/6P/o/+v/6//q/+j/6f/q/+r/6v/r/+z/7P/r/+v/7P/s/+z/6v/s/+r/6P/t
/+3/7f/t/+z/7P/s/+v/6P/n/+f/6P/p/+r/7P/t/+z/7P/s/+3/7P/q/+j/5//q/+v/
6//s/+v/6v/p/+n/6P/o/+j/6P/o/+r/6v/q/+r/6//r/+v/6//t/+3/7P/s/+z/7f/u
/+z/7f/t/+//7//v/+//8P/x//H/8f/z//L/9P/x//H/8f/z//P/9P/z//P/8v/y//D/
8P/w//D/8v/z//P/8//x//H/8f/x//D/8P/w//D/7v/v/+//7//u/+7/7v/v//D/8P/w
//D/8f/x//H/8v/0//P/8//0//T/9P/0//T/8v/x//H/8v/z//H/8v/z//P/8//y//H/
7//t/+z/6//u/+//7v/v/+3/7f/t/+3/7P/r/+z/7v/s/+v/6f/o/+f/5//n/+f/6f/p
/+n/6f/r/+v/6//r/+r/6v/q/+v/6//r/+v/6//r/+v/6//q/+r/6//r/+v/6f/q/+r/
6P/s/+z/6//r/+3/7v/u/+7/7P/s/+z/6//r/+v/6//s/+z/6//q/+j/5//n/+j/6P/p
/+n/6f/o/+r/6v/p/+n/6f/p/+n/6f/o/+f/5v/l/+T/5P/k/+X/5f/k/+L/4f/i/+P/
4//k/+P/4//k/+T/4//i/+H/4f/i/+L/4v/i/+H/4v/i/+D/4P/g/+H/4f/g/+D/4P/g
/97/3v/f/+D/4v/i/+H/4P/h/+D/4P/g/+L/4//k/+X/5P/i/+D/3v/e/+D/4P/g/+H/
4f/i/+P/4v/g/+L/4//i/+D/3//e/9//4P/h/+H/3//f/9//3//f/+D/4f/h/+H/4P/i
/+D/4P/g/+D/4v/i/+L/4v/i/+L/4v/i/+L/4v/i/+L/5P/k/+T/5P/m/+b/5v/m/+j/
6P/o/+j/5v/m/+j/6P/q/+r/6v/q/+7/7//v/+//8f/x//L/8v/2//j/+P/4//j/9//3
//f/9//3//f/9f/1//L/8v/z//T/9P/z//P/8v/x//D/7//u/+7/7v/u/+//8P/x//L/
8P/v/+//7//u/+7/7v/u//D/8P/w//D/8P/x//H/8f/z//L/8v/w//T/9P/0//P/9f/z
//X/9f/1//f/9//3//r//v8HABQAHwAmACsALwA9AFgAegCTAKAApQCkAJgAggBnAEsA
IwDS/2j/Ev/l/tv+1/7f/gD/J/9E/2L/g/+c/7L/yf/W/93/4//r/+z/6v/t//P/9P/2
//j/+f/6//j/+//7//v/+//8//7//v8BAAEAAAD+/wEAAgACAAIAAwAEAAQAAwAFAAYA
BgAGAAYACAAGAAQACQAJAAkACQAIAAgACAAHAAkACQAKAAwACgAKAAsACwAKAAoACgAL
AAwADAAMAA0ADAANAA0ADgAOAA4ADgAPABIAEgASABIAEAASABIAEgAUABUAFQAVABMA
FQAVABQAFgAWABcAGAAaABsAGwAdAB0AHQAdAB4AIQAhACEAIwAiACQAIQAhACIAJQAm
ACgAKQApACgAKAAoACgAKAAoACgAKQApACkAKQApACkAKQAqACoAKgAqACwALQAtAC0A
LAAsACwALQAuAC4ALgAuADEAMQAxADIAMgAxADEAMgA0ADQANAA0ADYANQA1ADYAOAA1
ADUANQAzADMAMgAxADEAMQAyADMAMwAzADEAMQAvAC8ALwAvADAALwAwADIAMwAzADIA
MgAvAC8ALwAvADAAMQAyADMAMQAxADEAMQAxADIAMwA1ADMAMwAzADMANAA1ADYANgA2
ADcANwA3ADUANgA2ADQANwA4ADgAOQA3ADgAOAA4ADoAOgA6ADkAOQA5ADkAOgA6ADkA
OAA2ADcANwA4ADgANwA3ADcANgA3ADgAOAA5ADkAOQA5ADkANwA3ADcANwA2ADYANgA3
ADgAOAA3ADcAOQA5ADgAOAA5ADkAOgA6ADkAOAA3ADcAOAA4ADgAOAA6ADwAPQA8ADsA
OgA6ADkAOgA6ADoAOgA6ADoAOwA8AD4APgA9ADwAPQA8ADwAPAA9AD0APQA9ADwAPAA8
ADwAPAA+AD4APgBAAD8APwA/AD4APAA+AD8AQQBAAEAAQABAAEAAQAA/AEEAQQBBAEEA
QgBEAA==
         </WaveFormData>
      </LeadData>
      <LeadData>
         <LeadByteCountTotal>10000</LeadByteCountTotal>
         <LeadTimeOffset>0</LeadTimeOffset>
         <LeadSampleCountTotal>5000</LeadSampleCountTotal>
         <LeadAmplitudeUnitsPerBit>4.88</LeadAmplitudeUnitsPerBit>
         <LeadAmplitudeUnits>��V</LeadAmplitudeUnits>
         <LeadHighLimit>2147483647</LeadHighLimit>
         <LeadLowLimit>268435456</LeadLowLimit>
         <LeadID>V3</LeadID>
         <LeadOffsetFirstSample>0</LeadOffsetFirstSample>
         <FirstSampleBaseline>0</FirstSampleBaseline>
         <LeadSampleSize>2</LeadSampleSize>
         <LeadOff>FALSE</LeadOff>
         <BaselineSway>FALSE</BaselineSway>
         <ExcessiveACNoise>FALSE</ExcessiveACNoise>
         <MuscleNoise>FALSE</MuscleNoise>
         <LeadDataCRC32>3756617611</LeadDataCRC32>
         <WaveFormData>
6v/q/+r/6v/s/+z/7P/s/+v/6v/p/+j/5v/m/+b/5v/l/+T/4//i/+D/4P/g/+D/4P/g
/+D/4P/e/9z/2v/Y/9n/2v/b/9z/3P/c/9z/3P/a/9r/2v/a/9z/3P/c/9z/3P/c/9z/
3P/c/9z/3P/c/97/3v/e/97/3v/e/97/3v/g/+D/4P/g/+D/4P/g/+D/3v/e/97/3v/f
/+D/4f/i/+D/4P/g/+D/3//e/93/3P/c/9z/3P/c/9r/2v/a/9r/2v/a/9r/2v/a/9r/
2v/a/9j/2P/Y/9j/1v/W/9b/1v/W/9b/1v/W/9b/1v/W/9b/1P/U/9T/1P/S/9L/0v/S
/9L/0v/S/9L/0v/S/9L/0v/R/9D/z//O/9D/0P/Q/9D/0P/Q/9D/0P/O/87/zv/O/87/
zv/O/87/zv/O/87/zv/O/87/zv/O/87/zv/O/87/zP/M/8z/zP/K/8r/yv/K/8z/zP/M
/8z/yv/K/8r/yv/M/8z/zP/M/8r/yv/K/8r/yv/K/8r/yv/L/8z/zf/O/8z/zv/O/83/
zv/P/9L/1P/T/9P/0v/S/9X/1v/W/9b/1//X/9f/1//X/9f/1//Y/9j/1//V/9L/0P/R
/9H/0f/P/87/zP/L/8n/yf/I/8f/xf/F/8X/xf/F/8T/w//D/8T/xP/C/8L/wP/A/8H/
wf/A/8D/wf/B/7//v/+//7//wP/A/8D/wP/A/8D/wP/A/8D/wP/A/8D/vv++/8H/w//I
/9D/2f/c/+H/6//+/x4ARwBuAJAAsgDSAPIABQEMAQkB8QCmAC0Aqf9M/xf/+P7w/gb/
Gv8m/zf/Tf9i/3n/jv+d/6b/r/+x/6//rP+u/6//rv+v/6//r/+w/7P/tf+2/7b/tv+2
/7b/t/+3/7f/t/+3/7f/t/+3/7j/uv+6/7r/uv+5/7n/uv+7/73/vP+6/7r/uP+6/7r/
vP+6/7r/uv+6/7v/u/+7/7r/vP+8/7z/uv+6/7v/u/+6/7r/uv+6/7v/u/+7/7v/vP++
/77/vv++/8D/wP/A/8D/v/+//73/vf/A/8D/wP/B/8L/xP/E/8T/xP/F/8f/x//H/8j/
y//M/83/zf/P/8//0f/S/9L/1P/U/9T/0v/S/9L/1P/W/9j/2//b/9r/2v/a/9r/2v/b
/9n/2f/a/9r/2//b/9v/2//Y/9j/2P/Y/9j/2P/Y/9j/2P/Z/9n/2f/Z/9n/2f/a/9r/
2v/a/9r/2v/a/9v/2//c/9z/3f/d/9z/2v/a/9z/3P/b/9v/2//b/9v/2//a/9n/2f/a
/9r/3P/b/9v/3P/c/9z/2//a/9j/1//X/9f/2f/Z/9n/2f/X/9b/1v/W/9b/1v/X/9f/
2f/Z/9n/2f/Z/9n/2f/Z/9f/2P/Y/9j/2P/Y/9j/2f/X/9f/1//Y/9r/2v/a/9r/2v/a
/9r/2v/c/97/3v/e/97/3v/e/97/3v/e/97/3v/f/9//3//e/+D/4P/h/+H/4f/h/+D/
4P/g/+D/4P/g/+D/4P/g/9//4f/h/+H/4f/j/+L/4f/h/+D/4P/g/9//3//f/9//3//h
/+H/4f/h/+H/4f/g/+D/3v/e/97/3v/f/+D/4f/h/9//3//f/9//4f/h/+H/4f/g/+D/
4P/g/97/3//f/9//4f/g/+D/4f/j/+P/4//j/+P/4//i/+L/4v/i/+L/4v/g/+H/4f/h
/+H/4v/j/+T/5P/k/+T/5P/k/+T/5P/k/+P/4//j/+T/5P/k/+T/4v/k/+P/5P/k/+T/
5P/k/+b/5v/m/+b/6P/o/+f/5//l/+f/6P/q/+3/7f/u/+//8P/w//D/8f/x//H/8f/x
//H/8f/y//L/8v/x/+//8P/x//H/8f/v/+7/7P/r/+n/6f/o/+f/5//n/+f/5//n/+T/
4//j/+T/5v/k/+T/5P/k/+X/5f/k/+b/5//n/+f/5f/l/+X/5P/m/+b/5v/m/+j/6P/o
/+j/6P/o/+j/6P/o/+n/6//u//T/+f8AAAcADwAeADgAWwCEAKwAzgDwABYBNwFIAUsB
NwH8AJEACwCY/1X/MP8e/yr/SP9c/2f/e/+S/6n/vv/N/9L/2f/f/9//3v/e/9//4P/h
/+H/4f/i/+P/5f/m/+b/5v/m/+b/5//n/+f/5//n/+f/5//n/+j/6v/q/+r/6v/p/+n/
6v/r/+v/6v/o/+j/6v/s/+z/7v/s/+z/7P/s/+n/6f/p/+j/6f/q/+v/6v/q/+v/6//q
/+r/6v/q/+v/6f/p/+n/6v/q/+r/6v/q/+z/7P/s/+z/7v/v/+7/7//u/+7/7v/v//D/
8v/y//L/8P/x//P/8//x//L/9f/2//f/9//5//n/9//4//j/+v/+//7//P/8//7/AAAC
AAQAAwADAAIAAgAEAAQABAAFAAUABQAGAAYABwAHAAcABwAGAAYABgAGAAcACAAJAAoA
CQAJAAgABwAHAAcABwAIAAoACgAKAAoACAAIAAkACQAKAAoACwALAAoACAAIAAoACgAJ
AAkACQAJAAkACQAIAAcABwAIAAgACAAHAAcACAAIAAgABwAGAAYABQAFAAUABwAHAAcA
BwAFAAQABAAEAAQABAAFAAUABQAFAAUABQAEAAMAAgABAAMABAAEAAQABAAEAAQABQAF
AAUABQAGAAQABAAEAAQABgAGAAYABgAIAAoACgAKAAgACAAIAAgACgAKAAoACgAJAAkA
CQAIAAoACgALAAsACwALAAoACgAIAAgACAAIAAoACgAKAAkACwALAAsACwANAAwACwAL
AA4ADgAOAA0ADAALAAoACQALAAsACwALAAsACwAKAAoADAAMAAwADAAKAAoACgAJAAkA
CQAJAAkACQAJAAkACQAIAAgACAAIAAgACQAJAAkACQAIAAgACQAHAAcABwAHAAkACQAI
AAgABgAGAAYABgAGAAcABwAHAAgACAAIAAgABwAGAAUABAAFAAYABwAIAAUABQAFAAYA
BgAGAAYABAAEAAUABgAEAAQABAAEAAUABgAHAAgABgAGAAYABgAEAAQABAAEAAUABgAH
AAgACAAIAAgACAAIAAgABwAHAAkACwAMAA4ADQANAA4ADwASABIAEgATABMAEwATABMA
EQARABIAEgATABEADgAOAA8ADwAPAA0ADgAMAAsACQAIAAYABAADAAMAAwADAAMAAgAB
AAEAAgACAAAAAAAAAAIAAwADAAIAAgADAAMAAwABAAEAAQAAAAIAAgACAAIAAAAAAAAA
AAACAAIAAgACAAIAAwADAAYAEAAXABwAHQAnADgATgBxAJYAugDgAAQBJgFHAVYBUwE7
AQYBnQAZAKj/Z/9I/zz/Sv9k/3j/hf+Z/7D/xf/a/+f/7v/z//n/+f/4//b/+f/8//v/
+//7//z//f///wAAAAACAAIAAgADAAMAAwADAAMABQAFAAUABgAIAAgACAAIAAcABwAI
AAkACQAIAAYABgAGAAgACAAKAAoACgAKAAoACwALAAsACgAMAAwADAAKAAoACwALAAoA
CwAMAA0ADwANAA0ADQAOAA4ADgAOAA4AEAAQABAAEAATABMAEQARABQAFAAUABUAFgAY
ABgAGAAWABcAGQAZABcAGAAbABwAHQAdAB8AHwAhACIAIgAkACYAJgAkACQAJAAmACgA
KgArACsAKgAqACoAKgAqACsALQAtAC4ALgAtAC0ALQAtACwALAAsACwALAAsACwALAAu
AC8ALwAvAC8ALwAvADAALgAuAC4ALgAwADAAMQAxADAAMAAxADEAMQAwADEANAAyADEA
MQAxAC8ALwAvAC4ALQAtAC4ALgAsACsAKwAsAC4ALgAtACwALAArACsAKwAqACkAKAAn
ACYAJgAnACgAJgAmACcAJwAlACUAJQAlACMAIwAjACMAJQAmACYAJgAkACQAJAAlACMA
IwAjACQAJgAmACYAJgAoACgAKAAoACYAKAAoACgAKAAoACgAKAAqACoAKgAqACsAKwAr
ACoALAAsAC0ALQArACsAKgAqACoAKgAqACoAKgAqACoAKQApACkAKQApACkAKAAnACcA
JgAmACYAJQAnACcAJwAnACUAJQAlACUAJwAnACYAJgAkACQAJAAkACQAJAAkACMAIwAj
ACMAIwAjACMAIwAjACAAIAAgACAAIgAjACMAIwAjACIAIgAjACEAIQAhACEAIQAhACAA
IAAgACAAIAAgACAAIQAhACEAIAAgACAAIAAgACAAIAAgAB4AHgAeAB4AGwAbABsAHAAe
AB4AHgAcABwAHwAeABwAHAAcABwAHAAcABwAHAAcABwAHAAcAB4AHgAeAB4AIAAgAB8A
HwAfACEAIgAkACMAIwAkACUAJgAmACYAJwAlACUAJQAlACUAJQAmACYAIwAhAB4AHgAf
AB8AHwAdABoAGAAXABUAFQAUABMAEwATABMAEwATABIAEQARABIAEAAOAA4ADgAMAA0A
DQAMAAwADQANAA0ADQANAA0ADAAKAAoACgAKAAoACgAKAAoACgAKAAoACgAKAA0ADQAS
ABgAHwAkACsANwBMAGoAjQC0AN4ABAEkAUIBUwFQAT8BEQG4ADsAxf94/1X/SP9O/2D/
dP+C/5H/o/+6/8//3P/l/+r/7//v//H/8P/y//P/8v/x//H/8f/y//H/8//0//T/9P/0
//T/9f/0//P/8v/x//P/8//z//T/8v/y//L/8v/y//P/9f/3//b/9P/x//D/7v/w//D/
8v/y//L/8v/y//H/8f/x//D/8P/w//D/7v/s/+3/7f/s/+r/6v/q/+v/7f/t/+3/7v/s
/+z/7P/s/+7/7v/u/+7/7//v/+3/7f/s/+z/7P/t/+z/7v/u/+7/7v/v//H/8f/v//D/
8//0//P/8//1//X/9P/0//P/9P/4//j/9v/2//T/9v/4//r/+f/5//j/+P/4//j/+P/5
//v/+//8//z/+//7//v/+//4//j/+P/4//r/+v/6//r/+v/7//v/+//5//n/+f/6//r/
+v/6//r//P/8//3//f/8//z//f/9//7//P/8//7//v/9//3//f/7//v/+//6//f/9//4
//j/+P/3//f/+P/2//b/9f/0//b/9f/1//X/9f/1//X/9f/y//D/7//u/+7/7v/v/+//
8f/x//H/8f/x//H/8f/x/+//8P/w//D/8P/w//D/8f/y//P/9P/2//b/9v/2//b/9v/2
//b/9v/2//j/+P/4//b/9v/2//b/+P/4//j/+P/5//n/+f/4//j/+P/5//n/9//3//b/
9v/2//b/9v/2//b/9v/2//X/9f/1//X/9f/1//T/8//z//T/9P/0//P/8//z//P/8//x
//H/8f/x//H/8f/w//D/8v/y//L/8v/y//L/8v/x/+//7//v/+//8f/x//H/8f/v/+7/
7f/s/+z/7f/t/+3/7//u/+7/7//v/+//7//v/+3/7f/s/+z/7v/u/+7/7v/u/+//7//v
/+3/7P/r/+r/7P/s/+z/7P/q/+r/6v/q/+f/5//n/+j/6f/q/+v/6v/o/+f/5v/n/+j/
6f/q/+r/6v/q/+r/6P/q/+r/6f/p/+n/6//s/+7/7//v//D/8f/y//L/8v/z//P/8//z
//P/8//z//T/9P/z//H/7v/w//H/8f/x/+z/6v/n/+X/5f/l/+T/4//j/+P/4//j/+X/
5P/j/+P/5P/k/+L/4v/k/+T/5f/l/+L/4v/j/+P/4//j/+P/4//g/+D/4P/g/+L/4v/i
/+L/4v/i/+L/4v/k/+b/6f/p/+7/9P/5//7/AwAPACAAPABjAIwAsADSAPgAGgEzATgB
NQEfAeIAbQDn/4L/S/8q/xz/KP8+/0z/Xf91/4r/o/+8/8v/1P/b/93/2//a/9r/2//c
/97/3//g/+L/4f/j/+T/5P/l/+b/5//p/+f/5//n/+f/6P/p/+r/7P/s/+z/7P/s/+v/
6//s/+3/7//u/+z/7P/q/+z/7P/u/+z/7P/s/+z/7f/t/+3/7P/u/+7/7v/s/+3/7//w
//D/7//u/+3/7f/t/+3/7f/u/+7/7v/u/+7/8P/w//D/8P/y//P/8v/z//L/8v/y//P/
9P/2//b/9v/0//X/9//3//f/+P/7//z/+//7//3//f/9//7//v8AAAIAAgAAAAAAAgAE
AAYACAAIAAcABQAEAAYABgAGAAcABwAHAAgACAAHAAcABwAHAAQABAAEAAQABAAEAAQA
BAAEAAUABQAFAAUABQAFAAYACAAIAAgACAAGAAYABwAHAAYABgAHAAcACAAGAAYACAAK
AAkACQAJAAkACQAJAAgABwAHAAgACAAIAAcABwAIAAgACAAHAAYABAADAAMAAwAFAAUA
BQAFAAMAAgACAAIAAgACAAMAAwAFAAUABQAFAAMAAwADAAMABQAGAAYABgAEAAQABAAF
AAcABwAHAAgACgAKAAoACgAKAAoACgAKAAgACgAKAAoADAAMAAwADAAMAAwADAAMAA4A
DwAQABAADgAOAA8ADwARABEAEAAQABAAEAAQABAADgAOAA4ADQAPAA8ADwAPAA8ADgAN
AA0ADAAMAAwACwANAA0ADQANAA0ADQANAA0ADQANAAwADAAMAAwADAAMAA4ADgAOAA0A
DwAPAA8ADwAPAA8ADwAPAAwADAAMAAwADgAPAA8ADwAPAA4ADgAPAA8ADwAPAA8ADwAP
AA4ADgAQABAAEAAQABAAEQARABEADgAOAA4ADgAQABAAEAAQABAAEAAQABAAEQARABEA
EgAQABAAEAAOABAADwASABIAEgASABIAEAAQABAAEAASABIAEgASABAAEAAQABAAEgAS
ABIAEgATABYAFwAXABUAFQAXABgAGgAbABsAHAAdAB4AHgAeAB8AHwAfAB8AIQAhACEA
IgAiACEAHwAcABwAHQAdAB0AGwAaABgAFwAVABUAFAATABMAEwATABMAEwASABEAEQAQ
ABAADgAOABAAEAARABEAEgASABMAEwARABEAEQARABAAEAAQABAAEgASABIAEgASABIA
EgASABAAEAARABMAGAAeACUAKAAvAD0AUgB0AJ0AwADkAAwBMAFSAWkBbgFlAT8B5ABj
AOX/jP9d/0b/SP9i/3j/hv+X/63/xP/Z/+r/8//4//3/AQADAAIA/v/9/wAAAwADAAMA
BAAFAAcACAAIAAYABgAGAAcABwAHAAcABwAJAAkACQAKAAkACAAHAAYABgAHAAkACwAJ
AAgABgAGAAYACAAIAAoACgAKAAoACgAHAAcABwAGAAgACAAIAAYABgAHAAcABgAGAAYA
BgAHAAcABwAHAAgACAAIAAgACAAIAAgACAAIAAkACQAHAAcACgAKAAoACwAKAAwADAAM
AAwADQAPAA8ADQAOABEAEgARABEAEwATABMAFAAUABYAGgAaABgAGAAYABoAHAAeAB0A
HQAcABwAHgAeAB4AHwAeAB0AHQAcABwAHQAeAB8AHAAcABwAHAAcABwAHAAcABwAHQAd
AB0AHQAdAB0AHgAeAB4AHgAeAB4AHgAfAB8AHgAeAB8AHwAgAB4AHgAgAB4AHQAdAB0A
HwAfAB8AHgAbABsAHAAcABkAFwAWABYAGQAaABoAGgAZABcAFgAVABUAFQAVABUAFQAU
ABQAFAASABIAEwATABEAEQARABEAEwATABMAEwATABQAFAAUABIAEgASABMAEwATABMA
FAAWABYAFgAWABcAFgAVABQAFgAYABgAGAAYABgAGAAYABgAGAAYABgAGQAZABkAGAAa
ABoAGwAbABkAGQAYABgAGAAYABgAGAAYABgAGAAXABcAFwAXABcAGQAYABcAFwAYABgA
GAAXABUAFQAVABUAFwAXABcAFwAVABUAFAAUABQAFAAUABQAFgAWABYAFQAVABUAFQAV
ABUAFQAVABUAFgAWABYAFgAUABUAFQAVABUAFAAUABUAFQAVABUAFQAVABUAFAAUABYA
FgAWABYAFAAVABUAFQAWABYAFgAWABYAFgAWABYAGAAYABgAGAAXABcAFwAYABYAFgAW
ABQAGAAZABgAFgAWABYAFgAYABgAGAAYABoAGgAaABoAGAAYABgAGAAYABgAGAAYABgA
GAAYABgAGgAaABoAGgAcABwAHAAcACAAIAAfAB8AIQAjACQAJgAmACUAJQAlACkAKgAr
AC0ALAArACoAKQApACkAKgAqACkAJwAkACQAJwAnACcAJQAiACAAHwAdAB0AHAAbABsA
GwAbABsAGwAbABsAHAAeABwAGgAaABoAGgAbABsAGgAcAB0AHQAdABsAGwAbABoAGgAa
ABoAGgAaABoAGgAaABwAHAAcABwAGgAdAB8AIgAoAC8ANgA9AEUAVgB0AJkAwADkAAgB
KgFMAWUBagFhAT8B8AB1APn/nv9x/17/Xv9w/4j/lv+l/7n/zv/j//L//f8GAAsADQAP
ABAADgANAAwADQANAA0ADgARABMAFAAUABMAEgARABEAFAAVABYAFwAVABUAFQAWABYA
FgAWABYAFQAVABYAFwAXABYAFAAUABQAFgAWABgAGAAYABgAGAAXABcAFwAWABYAFgAW
ABQAFAAVABUAFAAUABQAFAAVABUAFQAVABYAFgAWABYAFgAWABYAFgAWABkAGQAXABcA
FgAWABYAFwAYABoAGgAaABgAGQAbABsAGwAcAB8AIAAgAB8AIAAfAB0AHgAeACAAJAAk
ACIAIgAiACQAJgAoACcAJwAmACYAJAAkACQAJQAlACUAJgAmACcAJwAnACcAJgAmACYA
JgAmACYAJgAmACQAJQAlACUAJQAlACUAJgAoACgAKAAoACYAJgAnACcAKgAqACsAKwAs
ACoAKgAsACoAKQApACkAKQApACkAKAAlACUAJgAmACQAIwAjACQAJAAkACMAIgAgAB8A
HwAfAB8AHwAfAB8AHQAcABwAHAAcABwAHQAdABwAGwAaABkAGQAZABkAGQAbABwAHAAc
AB4AHgAeAB8AHwAfAB8AIAAfAB4AHQAcAB4AHgAeAB4AHgAgACAAIAAeAB4AHgAeAB4A
HgAeAB4AHwAfAB8AHgAcABwAHQAdAB0AHQAcABwAHgAeAB4AHgAeAB4AHgAdABsAGwAb
ABsAGwAaABkAGQAYABgAGAAXABcAFwAXABcAGQAZABkAGQAYABcAFQAUABYAFgAWABYA
FAAUABQAEwAVABUAFQAVABMAEwATABMAFAAUABQAFAAUABUAFQAVABMAEgASABMAEQAR
ABEAEQATABMAEgASABIAEgASABIAEAARABEAEQASABIAEgASABIAEgASABIAEAAQABAA
EAARABEAEQASABAAEAAQAA4AEAATABQAEwASABEAEAAQABAAEAAQABAAEAAQABAAEAAQ
ABAAEAASABIAEgASABAAEAAQABAAEgASABIAEgAUABQAFAAUABQAFAAUABYAFgAVABUA
FQAZABoAHAAdAB0AHgAfACAAIAAgACEAIQAhACEAIQAhAB8AIAAgAB8AHwAcABwAHQAd
AB0AGwAaABgAFwAVABUAEgARABEAEQATABMAEwASABEAEQASABIAEAAQABAAEAARABEA
EAAQAA8ADwAPAA8AEQARABAAEAAOAA4ADgAOABAAEAAQABAAEAAQABAAEAAPABMAGgAi
ACcALAA1AEMAWAB2AJ0AwgDoAA4BLgFKAVkBVgFDARcBvAA/AM//iv9p/1r/YP9y/4T/
kP+d/7X/zP/f/+7/9//+/wEAAQADAAIAAAABAAYABQAFAAUABgAFAAcACAAIAAoACgAK
AAsACQAJAAkACQAJAAkACQAKAAwADAAMAAwACwALAAwADQALAAoACAAIAAoADAAMAA4A
DAAMAAwADAANAA0ADQAMAAoACgAKAAgACgALAAsACgAKAAoACgALAAsACwALAAwADAAM
AAwADAALAAoACQAIAAoACwAKAAsADAAMAAwADQAMAA4ADgAOAAwADQAPAA8ADQAOABEA
EgASABEAEgARABIAFAAVABgAGAAYABYAFgAUABYAGAAaABkAGQAYABgAGAAYABgAGQAb
ABsAHAAcABkAGQAZABkAFgAWABYAFgAWABYAFgAWABYAFwAXABcAGAAZABoAHAAcABwA
HAAcABoAGgAbABsAHgAeAB8AHwAeABwAHAAeACAAHwAfAB8AHQAdAB0AHAAbABsAHAAc
ABsAGQAYABgAFgAWABUAFAAUABMAEwATABMAEwATABMADwAOAA4ADgAPABAAEgATABIA
EQAQAA8ADwAPAA8ADwAPABAAEAAQABIAEgASABMAFQAVABUAFgAVABQAEwASABQAFAAU
ABQAEgAUABQAFAAUABQAFAAUABIAEgASABIAEwATABMAEgAQABAAEQARABAADwANAAwA
DQAOAA8AEAAPAA4ADQALAAkACQAJAAkACgAKAAoACwAKAAoACgAJAAkACQAJAAkACAAH
AAYABQAFAAUABAAEAAYABgAGAAYABAAEAAQAAwABAAEAAQABAAEAAQABAAEAAAAAAAAA
AAAAAAEAAQABAAEAAAAAAAEA/////////////////v/+//7//v/+//7//P/9//3//f/+
//7//v/+//z//P/8//z/+v/6//r/+v/7//v/+//8//r/+v/6//j//P/7//r/+v/6//r/
+v/4//j/+P/4//j/+P/4//j/+v/6//r/+v/4//j/+P/4//r/+v/6//r/+f/4//f/9v/2
//b/9f/1//j/+//9/wAA/////wAAAQAAAAAAAAABAAEAAQABAAEAAQABAAIAAgABAP//
/P/8//v/+//7//n/+v/4//f/9f/z//L/8f/x/+//7//v/+//7v/t/+3/7v/w/+7/7v/u
/+7/7//v/+7/7P/t/+3/7f/t/+3/7f/s/+z/7P/s/+z/6//q/+n/6P/q/+r/6v/q/+r/
6//t//D/9v/9/wYADwAVACAANgBbAIQAqgDOAPAAEgErATQBMwEnAfYAkQAJAJb/Uf8y
/yb/LP8+/07/W/9r/4L/mf+y/8f/zv/V/9v/3f/a/9b/2f/c/93/3f/d/97/3v/f/9//
3v/g/+D/4P/h/+H/4f/h/+H/3//f/9//4P/i/+L/4v/i/+H/4f/i/+P/4//i/+D/4P/i
/+T/5P/m/+X/5P/j/+L/3//f/9//3v/f/+D/4f/g/+H/4//k/+T/4//i/+H/4f/j/+P/
4//k/+P/4v/h/+D/4P/g/+D/4P/j/+P/4f/h/+L/4v/i/+P/4v/k/+T/5P/k/+X/5//n
/+X/5v/p/+r/6f/p/+v/6//r/+z/7P/u/+7/7v/s/+z/7P/u//D/8v/y//H/7//u/+7/
7v/u/+//8f/x//L/8v/w/+//7v/t/+z/7P/s/+z/6v/q/+r/6v/o/+n/6f/p/+n/6f/p
/+r/7P/s/+z/7P/u/+7/7//v//D/8P/x//H/8P/u/+7/8P/x//H/8v/z//P/8//z//L/
7v/t/+3/7P/t/+3/7v/w/+7/7v/t/+z/7v/t/+3/7f/s/+v/6v/p/+f/5v/m/+b/5v/m
/+f/5//p/+n/6f/p/+n/6f/p/+n/6f/q/+r/6v/s/+z/7P/t/+v/6//r/+z/6v/q/+r/
6v/u/+7/7v/u//D/8v/y//L/8P/w//D/8P/w//D/8P/w/+//7//v/+7/7P/s/+3/7f/t
/+3/7P/s/+7/7v/u/+7/7P/s/+z/6//q/+n/6P/n/+f/5v/l/+X/5v/m/+b/5f/l/+X/
5f/l/+P/4//j/+P/5f/l/+T/5P/k/+T/5P/k/+P/4v/h/9//3//f/9//3//h/+H/4f/h
/97/3v/e/97/3v/f/9//3//f/97/3v/f/+H/4f/h/+H/4P/f/93/3P/c/9z/3P/c/97/
3//f/9//3P/c/9z/3P/a/9r/2v/a/9z/3P/c/9z/2f/Z/9n/2v/c/9z/3P/a/9r/2//a
/9j/2P/Y/9j/2v/a/9r/2v/a/9r/2v/a/9j/2P/Y/9j/2v/a/9r/2v/a/9r/2v/a/9z/
3P/c/9z/2//a/9n/2v/c/9v/2//b/9//4P/i/+P/4//k/+X/5v/m/+b/5//n/+n/6f/p
/+n/5//o/+j/5//j/+D/4P/h/+L/4//i/+L/4P/f/93/3f/c/9v/2//b/93/3f/d/9z/
2//b/9z/3P/a/9r/2v/a/9v/2//a/9r/2//b/9v/2//d/93/3P/c/97/3v/e/97/4P/g
/+D/4P/g/+T/5P/g/+P/5f/o/+7/9//+/wMADwAkAEYAbwCUALYA2gD+ACIBOQFAATsB
GwHGAD8Avf9o/z3/KP8k/zr/UP9c/2//if+c/6//xP/P/9T/2f/h/+P/3v/g/+P/5P/n
/+f/5//o/+f/6f/q/+r/7P/s/+z/7f/v/+//7//v//H/8f/x//L/9P/0//T/9P/1//X/
9v/3//f/9v/0//T/9f/4//n//P/7//r/+f/4//r/+//8//z//v/+//7//P/8//3//f/8
//3//v///wEA////////AAACAAIAAgACAAYABgAGAAYACQAJAAcABwAJAAoACwANAAwA
DgAOAA4AEAARABMAEwATABQAFwAYABcAFwAZABkAGgAcAB0AIAAiACIAIAAgACIAJAAm
ACgAKQApACgAKAAqACoAKgArACkAKQAqACoAKgArACwALQAsACwALAAsACwALAAsACwA
LgAvAC8ALwAxADEAMQAyADIAMgAyADIANAA0ADUANQA4ADgAOQA5ADsAOgA7AD4APgA9
AD0APQA9AD0APQA8AD0APQA+AD4APAA7ADsAPAA8ADwAOwA6ADsAOwA8AD0APQA9AD0A
PQA7ADoAOgA6ADwAPAA9AD0AOwA7ADsAOwA+AD8AQABBAEEAQgBCAEIAQwBEAEUARwBH
AEcARwBIAEgASABIAEgASwBMAE0ATgBMAE4ATgBOAFAAUABQAFAAUgBSAFIAUgBTAFMA
UwBSAFQAVABVAFUAVQBVAFQAVABWAFYAVgBWAFYAVgBWAFUAVQBVAFUAVQBXAFYAVQBV
AFgAWABYAFcAVwBXAFcAVwBZAFkAWQBZAFcAVwBWAFYAVwBYAFkAWgBcAFwAXABbAFkA
WQBZAFkAWwBbAFsAWwBcAFwAXABcAFwAXQBdAF0AXQBcAFwAXQBdAF0AXQBdAF0AXQBc
AFwAXgBeAF4AXgBgAGEAYQBhAF4AXgBeAF4AYABgAGAAYABgAGAAYABgAGEAYQBhAGIA
ZABkAA==
         </WaveFormData>
      </LeadData>
      <LeadData>
         <LeadByteCountTotal>10000</LeadByteCountTotal>
         <LeadTimeOffset>0</LeadTimeOffset>
         <LeadSampleCountTotal>5000</LeadSampleCountTotal>
         <LeadAmplitudeUnitsPerBit>4.88</LeadAmplitudeUnitsPerBit>
         <LeadAmplitudeUnits>��V</LeadAmplitudeUnits>
         <LeadHighLimit>2147483647</LeadHighLimit>
         <LeadLowLimit>268435456</LeadLowLimit>
         <LeadID>V4</LeadID>
         <LeadOffsetFirstSample>0</LeadOffsetFirstSample>
         <FirstSampleBaseline>0</FirstSampleBaseline>
         <LeadSampleSize>2</LeadSampleSize>
         <LeadOff>FALSE</LeadOff>
         <BaselineSway>FALSE</BaselineSway>
         <ExcessiveACNoise>FALSE</ExcessiveACNoise>
         <MuscleNoise>FALSE</MuscleNoise>
         <LeadDataCRC32>3099281273</LeadDataCRC32>
         <WaveFormData>
AgACAAIAAgACAAIAAgACAAAAAAAAAAAA/v/+//7//v/9//z/+//6//r/+v/6//r/+P/4
//j/+P/3//b/9f/0//b/9v/2//b/9P/0//T/9P/0//T/9P/0//b/9v/2//b/9//4//n/
+v/4//j/+P/4//n/+v/7//z//P/8//z//P/8//z//P/8//7//v/+//7//v/+//7//v8A
AAAAAAAAAAAAAAAAAAAA///+//3//P/+//7//v/+//3//P/7//r//P/8//z//P/6//r/
+v/6//j/+P/4//j/+P/4//j/+P/4//j/+P/4//j/+P/4//j/9//2//X/9P/0//T/9P/0
//b/9v/2//b/9P/0//T/9P/y//L/8v/y//P/9P/1//b/9P/0//T/9P/y//L/8v/y//D/
8P/w//D/8v/y//L/8v/y//L/8v/y//L/8v/y//L/8v/y//L/8v/w//D/8P/w//H/8v/z
//T/8v/y//L/8v/y//L/8v/y//L/8v/y//L/8f/w/+//7v/v//D/8f/y//H/8v/y//L/
8//1//f/+P/4//j/9//3//n/+v/6//r/+v/7//v/+//7//3//f/8//7//v/8//n/9//4
//n/+f/5//j/9f/z//P/8v/w/+//7f/t/+3/7f/t/+v/6//r/+v/6//r/+r/6P/o/+j/
6P/q/+r/6v/q/+j/6P/o/+j/6P/o/+j/6P/o/+j/6P/o/+j/6P/o/+f/5//n/+f/5P/h
/+P/5v/o/+///v8WADoAZgCRAMEA+AA4AXUBogG0AasBiAFAAdIAWgD9/8D/m/+T/5v/
m/+Z/53/pf+v/7z/yP/R/9n/3//i/+D/3P/d/93/3P/a/9r/2v/a/9v/3v/f/+D/4P/g
/+D/4P/f/9//3//f/9//3//f/9//4f/h/+L/4v/h/+H/4f/h/+P/4v/i/+L/4P/h/+H/
4f/i/+L/4v/i/+L/4v/i/+H/4v/k/+X/5v/l/+X/5f/k/+L/4v/i/+L/5P/l/+X/5f/l
/+T/5P/k/+b/6P/o/+j/5v/n/+f/5v/m/+f/6f/p/+z/7v/u/+7/7v/u/+//8P/y//L/
9P/1//b/9//6//3//P/9//7/AAABAAEAAAAAAAAAAgADAAQABgAHAAgACgAIAAgACQAK
AAkACQAJAAoACgAKAAoACgAIAAcABwAGAAQABQAFAAIABAAEAAMAAwADAAEAAAD///3/
/v/+//3//P/6//r/+v/6//v/+//7//n/+f/6//r/+P/4//j/+P/4//f/9v/2//b/9v/2
//X/9v/2//X/9f/5//f/9v/2//T/8//y//L/8v/y//L/8v/w/+//7//v/+7/7v/u/+3/
7//w//D/8P/w//D/8P/v/+//7//w//D/7//v/+//8P/u/+//7//v//H/8f/x//H/8P/x
//H/8f/z//X/9v/2//X/9f/1//X/8//z//P/8//0//T/9P/z//X/9f/1//X/9f/2//b/
9v/0//P/8//z//P/8//z//L/8//z//T/9f/0//T/9P/0//P/8//y//L/8v/x//H/8f/z
//P/8//z//P/8//y//L/8v/x/+//7v/v//D/7//v/+7/8P/v/+3/7v/v//D/8f/v/+7/
7v/v/+//7//v/+7/8P/w//D/8f/x//H/8f/x/+//7v/u/+3/7f/u/+7/7v/v/+//7v/u
//D/8P/w//D/8P/w/+//7//t/+7/7v/s/+z/7P/t/+7/7P/s/+z/6//v/+7/7v/s/+z/
7P/s/+7/7v/u/+//8P/w//D/8P/v//D/8P/z//b/9v/3//f/+v/6//r/+v/5//n/+f/5
//v/+//6//r//P/6//f/9//4//n/+f/3//b/8//x//H/8P/u/+3/7f/t/+3/7f/t/+n/
6f/p/+n/6f/p/+j/6P/q/+r/6v/q/+z/7P/s/+z/6//q/+n/6P/o/+j/6P/o/+r/6v/q
/+r/6v/q/+n/6f/p/+v/6P/l/+P/4v/k/+n/9P8KACYATAB3AKcA3AAYAVsBmgHAAccB
rAFuAQwBkgAjANr/r/+b/5//p/+n/6P/qf+z/8D/zv/X/9v/3//k/+T/4v/h/+H/4v/g
/+D/4P/g/+D/4v/i/+L/5P/k/+T/5P/l/+X/5f/l/+f/5//n/+f/5f/l/+b/5v/l/+X/
5f/l/+f/5v/m/+b/6P/p/+n/6f/q/+r/6v/q/+j/6P/o/+f/5//o/+j/6P/p/+n/6f/o
/+j/6P/o/+j/6v/r/+v/6//t/+z/7P/s/+z/7v/u/+7/8P/x//H/8P/u/+//8f/x//L/
9P/0//T/9v/2//f/+P/4//j/+v/7//z//f8AAAMAAwADAAMABAAHAAcABgAGAAoADAAN
AA4ADwAPAA8AEAASABIAEwAUABMAEwATABQAFgAWABYAFgAUABMAEwASABIAEwATABAA
EQAQAA4ADQANAAsACgAJAAkACgAKAAkACAAGAAYABgAGAAcABwAHAAUABQAGAAYABgAG
AAYABgAGAAUABAAEAAIAAgACAAEAAQACAAIAAwAFAAMAAgACAAAA///+//7//v/+//7/
/v/+//3//f/9//z//P/8//v/+//8//z//P/7//r/+f/3//j/+f/7//z/+//7//v//P/6
//v/+//7//n/+f/5//n/+P/5//n/+f/7//3//v/+//3//f/9//3//f/9//3//f/8//z/
/P/7//z//f/+/////f/+//7//v/+//3//f/9//3//f/9//z//f/9//7////+//7//v/+
/wEAAQAAAAAA///9//z/+//9//3//f/9///////+//7//f/9//z//P/8//z/+v/5//v/
/v/+//3/+//7//v/+//9//z//P/9//3//f/9//z//P/8//z//f/7//v/+//7//3//P/8
//v/+f/6//r/+v/9//3//P/8//z//P/8//z/+v/6//n/+f/6//z//f/8//r/+v/7//z/
/P/8//z/+//5//z//v/9//z/+//6//v//P/9//7//f/8//v/+v/6//r/+v/6//z//P/8
//z//P/8//z//f/+//7//v/+/wEAAgACAAUABQAEAAQAAwAFAAYABwAIAAcABwAHAAcA
BwAHAAYABgAIAAYAAwADAAQABQAFAAMABAABAP/////8//r/+f/5//f/9//3//f/9//3
//f/9//3//f/9v/2//b/9v/2//b/+P/4//j/+P/2//b/9v/2//b/9v/2//b/9P/0//T/
9P/0//T/8//z//X/8//y/+//8f/y//L/9f8CABYAMABSAHkAowDWAA4BSwGAAaABnQF+
AUIB5ABsAAcAyv+t/6X/q/+z/7P/s/+5/8H/zv/a/+P/5f/p/+z/7v/s/+v/6//u/+z/
7P/s/+z/6v/s/+z/7P/u/+7/7v/u/+3/7f/t/+3/7//v/+//7//v/+//8P/w//H/8f/x
//H/7//u/+7/7v/u/+//7//v//L/8v/y//L/8v/y//L/8f/x//L/8v/y//H/8f/x//D/
8f/y//P/9P/y//P/8//z//P/8v/y//L/8v/0//T/9P/0//X/9f/0//T/9f/3//f/+P/6
//r/+v/4//j/+f/6//z//P/+/////////wEAAwAEAAUABgAIAAcABwAGAAYACgAMAA0A
DgAPAA8ADwAQAA4ADgAPABAAEwATABMAFAAUABQAFAAUABQAEwATABIAEgATABMAEAAS
ABIAEQARABEADwAOAA0ACwAMAAwACwAMAAoACgAKAAoACwALAAsACwALAAwADAAKAAoA
CgAKAAoACQAIAAgACAAIAAgABwAIAAgABwAHAAkABwAGAAYABgAFAAQABAACAAIAAgAC
AAIAAQABAAEAAAAAAAAA/////wAAAAAAAP7//v/+//3//////wAAAAD///////8AAP//
///+//3///////////8CAAMAAwADAAEAAwAEAAQAAwADAAMAAwADAAMAAwADAAYABgAG
AAUABwAHAAcABwAFAAYABgAGAAYABQAFAAUABQAFAAUABAAGAAUABQAFAAYABgAGAAYA
BQAFAAQABAAEAAMAAwADAAMAAwADAAMABQAFAAQABAADAAMAAgACAAQABAACAAEAAQAE
AAQAAwABAAEAAQABAAEAAAAAAAEAAwADAAMAAgACAAIAAgADAAEAAQABAAEAAwACAAIA
AQD//wAAAAAAAAMAAwACAAIAAgACAAIAAgACAAIAAQABAAEAAgACAAAA/v/+////AAAC
AAIAAgABAAEAAgACAAIAAgACAAIAAAAAAAAAAAAAAAAAAAAAAAEAAgADAAUABAAEAAQA
BAAFAAYABgAJAAoACgALAAsADAAMAAwADAANAA0ADQANAA8ADwAOAA4ADAAKAAcABwAI
AAkACQAHAAYAAwABAAEAAAD+//3//f/9//3//f/9//3//f/9//3//f/9//z//P/6//r/
+v/6//r/+v/6//r//P/8//z//P/8//z//P/8//r/+v/6//r//P/8//v/+//7//n/9v/1
//X/+P/8/wcAGAAyAFAAdACdANMADgFGAXUBkgGQAW8BNgHiAHYAFgDV/7j/s/+5/73/
vf+9/73/w//P/9z/5P/p/+3/7//w//D/7v/v//P/8v/w//D/8P/w//D/8v/y//L/8v/y
//L/8v/x//H/8f/x//P/8//z//P/8f/x//L/8v/1//X/9f/1//P/8v/y//L/8v/z//P/
8//2//b/9v/2//b/9v/2//X/8//0//T/9P/z//P/8//y//L/8v/y//L/9P/1//X/9f/1
//T/9P/0//b/+P/4//j/+P/5//n/+P/2//f/+f/5//j/+v/6//r/+//8//7/AAAAAAAA
AgADAAEAAQADAAUABQAFAAUABgAJAAkACAAIAAoADAANAA4ADwAPAA8AEAAOAA4ADwAQ
ABMAEwATABQAFAAUABQAFAASABEAEQAQABAAEQARAA4AEAAQAA8ADwANAAsACgAJAAkA
CgAKAAkACQAIAAkACgAIAAkACQAJAAcABwAIAAgACAAIAAgACAAIAAcABgAGAAQABAAE
AAMAAgACAAEAAQABAP///v/+/wAA///+//7/AAAAAAAAAAD8//v/+//7//r/+v/6//n/
+f/6//r/+v/6//r/+v/5//n/+f/6//r/+//7//v//P/+/////////wEAAQABAAEAAgAD
AAMAAwABAAMABAAEAAEAAQABAAEAAwADAAMAAwAEAAQABAADAAMAAwADAAMAAQACAAIA
AgACAAEAAQABAAEAAQABAAAAAgABAAEAAQAAAAAAAAAAAP/////+//7//v/9//3//f/9
//3//f/9//v/+//6//r//P/9//3//v/+//7//P/7//n//P/8//v/+//7//v/+//5//j/
+P/5//n/+f/5//j/+v/6//r/+//9//3//f/9//z/+v/5//f/+f/6//r/+v/7//v/+v/6
//j/+P/4//j/+v/6//n/+f/5//r/+v/4//b/9v/3//j/+v/6//r/+f/1//T/9P/3//j/
+f/6//r/+v/6//r/+//8//z//P/6//v//P/8////AAAAAAEAAwAEAAQABAACAAMAAwAD
AAUABwAHAAYABgAGAAQAAQABAAIAAwADAAAA/v/6//f/+f/4//b/9f/3//f/9//3//f/
9f/1//X/8//z//P/8v/0//T/9P/0//L/8v/y//L/8v/y//L/8v/w//D/8P/w//L/8v/y
//L/8v/y//L/8f/x//P/9f/w/+//6//q/+z/8/8CABgAOABiAI0AvQD2ADgBdwGoAcAB
tQGUAVYB7AByABEA0v+t/5//pf+j/5//o/+p/7P/xP/U/9//4//n/+j/5v/i/+P/4//k
/+X/5v/n/+j/5//o/+f/5v/o/+j/6P/o/+f/5//n/+f/6f/p/+n/6f/p/+n/6v/q/+n/
6f/p/+n/6v/q/+v/7P/q/+v/6//r/+r/6v/q/+r/6v/q/+r/6f/p/+r/6v/q/+z/7f/u
/+7/7f/s/+v/6v/s/+3/7f/t/+3/7P/s/+z/7P/u/+7/7v/w//H/8f/w//D/8f/z//P/
8v/0//T/9P/0//T/9f/2//f/+P/7//3//f/9////AQAAAAEAAgAEAAUABQAEAAQACAAK
AAsADAALAAsACwAMAA4ADgAPABAADwAPAA8AEAAQABAAEAAQAA4ADQANAAwACgALAAsA
CAAMAAwACwALAAkABwAGAAUABQAGAAYABQAGAAQABAAEAAIAAwADAAMAAQABAAIAAgAB
AAIAAwAEAAIAAQAAAAAAAAAAAAAA///+//7//f/9//3/+//6//r/+v/5//j/+P/4//j/
+P/4//b/9f/1//X/9v/2//b/9f/3//j/+P/4//b/9v/2//X/9v/3//n/+v/5//n/+f/6
//j/+f/5//n/+//7//v/+//8//3//f/9//v//f/+//7//f/9//3//f/9//3//f/9/wEA
AgADAAMAAgABAAAA/////wAAAAAAAAAA/////////f/9//3//P/9//3//v////7//v/+
//7//f/9//z//P/+//3//f/9//v/+//7//v/+//7//r/+v/7//v/+v/6//r/+v/4//f/
9//6//r/+f/5//n/+f/5//n/+P/4//n/+//7//v/+v/4//j/+P/5//n/+f/5//n/+f/4
//j/9//3//j/+P/4//n/+f/4//j/9v/2//b/9v/3//j/+P/5//n/+v/6//j/+v/6//v/
/P/5//j/9//1//X/9v/2//j/+P/4//j/9v/2//b/9v/2//b/9v/2//b/9v/2//b/+P/4
//j/+P/7//z//P/8//v/+//7//r///8AAAAAAQADAAQABAAEAAIAAwADAAMAAwAFAAUA
BAAGAAYABAABAAEAAgADAAMAAQAAAP3/+//7//r/+P/3//f/9//3//f/9//1//X/9f/z
//P/8//y//T/9P/0//T/9P/0//T/9P/0//T/9P/0//T/9P/0//T/9P/0//T/9P/0//T/
9P/z//H/8f/v/+7/7f/r/+z/8P/5/woAIgBGAHAAmQDJAAYBSAGFAbIBxAG1AYYBMgG8
AEoA8/++/6n/qf+x/7H/r/+x/7n/xf/S/9z/4//n/+n/7P/s/+r/5//l/+j/6v/q/+r/
6v/q/+z/7P/s/+z/7P/s/+z/7f/t/+3/7f/t/+3/7f/t/+3/7f/u/+7/7//v/+//7//x
//D/8P/w/+7/7//v/+//8P/w//D/8P/w//D/8P/v/+3/7v/u/+7/8f/x//H/8P/y//L/
8v/y//D/8f/x//H/8//y//L/8v/y//T/9P/0//P/8//y//D/8f/z//b/9//2//j/+P/4
//r/+v/7//z//P/8//7/////////AQADAAIAAwAEAAYACQAJAAgACAAMAA4ADwAQAA8A
DwAPABAAEgASABMAFAAUABMAEgASABQAFAAUABQAEgARABEAEAAQABEAEQAOABAAEAAP
AA8ADwANAAwACwALAAwADAALAAwACgAKAAoACAAJAAkACQAJAAkACgAKAAYABgAGAAYA
BwAHAAcACAAGAAYABgAFAAMAAgAAAP//BAADAAMABAACAAEAAAAAAAAAAAAAAAAAAAD/
//////////7//f/7//n/+v/6//r/+v/6//r/+f/7//v//P/8//v/+//7//z//P/9//3/
/f////////////7///////////8BAAIAAgABAAEAAQABAAEAAQABAAEABAAEAAQAAwAD
AAMAAwADAAEAAgACAAIAAgABAAEAAQABAAEAAQAAAAIAAQABAAEAAgACAAIAAgABAAEA
AAAAAAAA/////////////////////////v/+///////+//7/AAAAAP7//f/9/wAAAAD/
//3//f/9//3////+//7////////////+//z//P/8//3/+//7//v/+//9//z//P/7//3/
/v/+//7//f/9//z//P/8//z//P/8//7//v/9//3//f/+//7//P/8//z//f/+//z//P/8
//v//f8AAP7//P/8//z//P/8//z//P/8//7//v/+//7//P/8//z//P/6//r/+v/6//z/
/P/8//z//P/8//z//P/+//7//v///wIAAgACAAIAAwAEAAQABwAGAAYABwAHAAkACgAL
AAwADAALAAoACQALAAsACgAKAAoACAAFAAUACAAJAAkABwAEAAEA//////7//P/7//v/
+//7//v/+//7//v/+//7//n/+f/4//j/+P/4//j/+P/6//r/+v/6//r/+v/6//r/+P/4
//j/+P/6//r/+v/6//r/+v/5//n/+f/5//b/8//z//b/+v8BAA4AIgBCAGYAjQC7APIA
KgFjAZABngGNAV4BDgGiADgA6f++/7H/s/+5/73/u/+7/8H/y//W/+D/5//r/+//8v/0
//L/7//v/+7/7v/u/+7/7v/w//L/8v/y//D/8P/w//D/8v/z//T/9f/z//P/8//z//P/
8//0//T/9f/1//X/9f/1//T/9P/0//T/9f/1//X/9v/2//b/9v/0//T/9P/z//P/9P/0
//T/9f/1//X/9P/2//b/9v/2//T/9f/1//X/9//2//b/9v/0//b/9v/2//j/+f/5//j/
9v/3//n/+f/6//z//P/8//r/+v/7//z//f/+/wEAAwABAAEAAwAFAAUABQAFAAYACAAJ
AAkACgAKAAwADQAOAA8ADwAPABAADgAOAA8AEAARABEAEQASABIAEgASABIAEgARABEA
EAAQABEAEQAOAA4ADgANAA0ADwANAAwACwANAA4ADgANAAoACAAIAAgACgALAAsACwAL
AAsADAAMAAoACgAKAAoACgAJAAgACAAIAAgACAAHAAYABgAFAAUABwAFAAQABAAEAAMA
AgACAAIAAgACAAIAAAD///////8AAAAAAAD///3//v/+//7//v/+//7//f/+////AQAC
AAMAAwADAAQABAAFAAUABQADAAMAAwADAAQABQAFAAUABQAHAAgACAAHAAcABwAHAAcA
BwAHAAcACAAIAAgABwAHAAcABwAHAAcACAAIAAgACAAHAAcABwAHAAcABwAGAAYABQAF
AAUABAAEAAQABAAFAAUABAAEAAQAAwADAAMAAwADAAMAAwABAAEAAAAAAAMAAwACAAIA
AgACAAAA//8BAAQABAADAAIAAQAAAP//AQAAAAAAAQABAAEAAQAAAAAAAAAAAAEA////
//////8BAAAAAAD/////AAAAAAAAAAD///3//P/9//7///8AAAAAAAD//////f/+//7/
/P/9//7/AAACAAEAAAD///3//f8CAAIAAQAAAP///v/8//z//P/8//7//v/+//7//v/+
//7//v8AAAAAAAAAAP7//v/+//7//v/+//7//v8AAAAAAAAAAAAAAAABAAIAAAAAAAAA
AQAEAAQABwAIAAgACQAJAAoACgAKAAoACwAJAAkACQALAAsACgAKAAoACgAHAAcACAAJ
AAkABwAGAAEA//////7//P/7//v/+//9//3//f/7//3//f/9//3/+//6//r/+v/6//r/
+v/6//j/+P/4//j/+v/6//r/+v/5//j/9//2//j/+P/4//j/+v/5//n/9//1//T/8//1
//b/+v8HABgAMABQAHYAnQDNAAQBPAFpAYYBggFhASoB1ABqAA4A1/+8/7X/uf+7/73/
u/+7/8P/z//a/+L/6f/t/+//8P/w//D/7f/r//D/7v/u/+7/7v/w//L/8v/y//L/8v/y
//L/8//z//P/8//x//H/8f/x//H/8f/y//L/8//z//P/8//x//D/8P/w//L/8//z//P/
9P/0//T/9P/2//b/9v/1//T/9P/z//L/8f/x//H/8P/x//L/8//0//L/8//z//P/9f/0
//T/9P/z//T/8//y//P/9f/2//b/9v/3//n/+f/5//r/+f/4//r/+v/7//z//P/8//7/
///9//3///8BAAQABQAGAAgABwAHAAYABgAGAAgACQAKAAsACwALAAwACgAKAAsADAAN
AA0ADQAOAAwADAAMAAwACAAHAAcABgAHAAkACgAIAAoACgAJAAkACgAJAAkACQAJAAoA
CgAJAAYABAAEAAQABwAJAAoACwAKAAkACQAIAAgACAAIAAgACgAJAAgACAAIAAgACAAH
AAQABAADAAMAAwABAAAAAAACAAEAAAAAAAAAAAAAAAAA/P/7//v/+////wAAAQABAP//
AAAAAAAAAAAAAAAA//8BAAEAAgACAAMAAwADAAQABgAHAAcABwAFAAUABQAFAAgACQAJ
AAkABwAJAAoACgAHAAcABwAHAAcABwAHAAcACAAIAAgABwAJAAkACQAJAAYABgAFAAQA
BQAFAAYABwAFAAUABQAEAAQAAwADAAMABAAEAAQABAAFAAUABAAEAAQAAwADAAMAAQAB
AAEAAQD//////v/+/wAAAQABAAIAAgACAAAA///9/wAAAAD////////////////+//7/
//8BAAEAAQAAAP7//v/+//////////////8BAAAAAAD///3//v/+//7//f/9//z//P/9
//7///8AAP7//v/9//3//f/+//7//P/+//7///8AAAAAAAAAAP/////+//7//v/+//7/
/v/+//7//v/+//z//P/8//z//v/+//7//v/+//7//v/+//7//v/+//7//P/8//z//f/8
//z//P/8////AgAEAAkACAAIAAkACQAIAAgACAAIAAsACwALAAsADQANAAwADAAMAAoA
BwAHAAYABwAHAAUABgADAAEAAQAAAP7//f/9//v/+//7//v/+//7//v/+//9//3//P/8
//r/+v/6//r/+P/4//j/+P/5//r/+//8//z//P/8//z/+f/4//f/9v/3//j/+P/5//n/
+f/4//X/8f/y//b///8MABwAOABeAIkAtwDsACgBZQGWAbABrQGQAVYB+ACCABsA2v+5
/6//s/+3/7P/sf+z/73/yP/Y/+P/6f/v//L/9P/y/+3/7//w//D/8P/w//D/7v/w//D/
8P/y//L/8v/y//H/8f/x//H/8f/x//H/8f/x//H/8v/y//P/8//z//P/8//y//L/8v/z
//X/9v/3//b/9v/2//b/9f/0//P/8f/y//T/9f/2//f/9//3//b/9P/0//T/9P/1//f/
+P/5//j/9v/1//T/9P/2//b/9v/4//n/+f/4//j/+f/7//v/+v/8//z//P/8//z//f/+
//7//v8AAAEAAQABAAMABQAGAAcACAAKAAsACwAKAAoADAAOAA8AEAAPAA8ADwAQAA8A
DgAOAA4AEQARABEAEgAQABAAEAAQABAADwAPAA4ADAANAA0ACgAMAAwACwALAAsACQAI
AAcABwAIAAgABwAIAAYABgAGAAYABwAHAAcABQAFAAYABgAFAAYABwAIAAoACQAIAAgA
BQAEAAMAAQADAAQABAAFAAUAAwACAAIAAgABAAAAAAD+//7//v/+//z/+//7//v//v/+
//7//f/+/wAAAQACAAIAAgACAAEAAQABAAIAAgADAAMAAwAEAAQABQAFAAUABQAFAAUA
BQAIAAkACQAJAAkACwAMAAwACwALAAsACwALAAsACwALAAoACgAKAAkACQAJAAkACQAJ
AAoACgAKAAwACwALAAsACQAJAAkACAAIAAcABwAHAAUABAADAAIABQAFAAQABAAGAAUA
BQAFAAMAAwADAAMABQAFAAQABAAFAAUABAAEAAQABAACAAEA//8CAAIAAQABAAEAAQAB
AAEAAAAAAAEAAQABAAEAAAACAAIAAgADAAUABQAFAAUAAgAAAP///f///wAAAAAAAAMA
AwACAAIAAgACAAIAAgABAAAA/v/9//7/AAABAAAA/v/+////AAACAAIAAgABAAEAAAAA
AP7//v/+//7/AAAAAAAAAAAAAAAAAAAAAP7//v/+//7/AAAAAAAAAAACAAIAAgACAAQA
BAAEAAQAAwACAAIAAgAEAAQABAAFAAYABgAJAAoACgALAAsADAAOAA4ADgAPAA0ADQAN
AA8ADQAMAAwADAAKAAcABwAIAAsACwAJAAgABwAFAAUABAAAAP///////wEAAQABAP//
///////////9//z//P/8//z//P/8//z//P/8//z//P/+//7//v/+//7//v/+//7/AAAA
AAAAAAD+/wEAAQD9//3/+v/z//P/+P/8/wMAFAAsAFAAfAClANEADgFQAYsBugHMAb8B
lgFEAcoAVgADANL/uf+3/73/vf+5/73/yf/T/9z/6P/v//H/9f/8//z/+P/3//v/+v/8
//z//P/8//r//P/8//z//P/8//z//P/9//3//f/9//3//f/9//3//////wAAAAABAAEA
AQABAAEAAAAAAAAAAgADAAMAAwADAAIAAQAAAAMABAAFAAUAAwAEAAQABAADAAMAAwAC
AAMABAAFAAYABQAFAAQAAwAFAAQABAAEAAYACAAIAAgABgAHAAcABgAHAAkADAANAA0A
DgANAAwADgAOAA8AEAASABIAFAAVABUAFQAXABkAGgAbABwAHgAfAB8AHgAeACAAIgAj
ACQAJQAlACUAJgAmACYAJwAoACgAJwAmACYAKAAoACgAKAAoACcAJwAmACYAJwAnACQA
JgAmACUAJQAlACMAIgAhACEAIgAiACEAIAAeAB4AHgAgACEAIQAhACIAIwAlACYAJAAk
ACQAJAAkACMAIgAiACQAJAAkACMAIgAiACEAIQAhAB8AHgAeACAAHwAeAB4AHgAeAB4A
HgAcABsAGwAbAB4AHgAeAB0AGwAcABwAHAAdAB4AHwAfAB8AHwAgACAAIQAhACEAIgAi
ACMAIwAjACMAIwAjACMAJgAnACcAJwAmACcAJwAmACcAJwAnACcAKAApACoAKwArACoA
KQAnACkAKQApACkAKQAqACoAKgAsACsAKwArACkAKQApACgAKgApACkAKQAoACgAKAAo
ACsAKwAqACoAKAAnACcAJwAnACcAJwAnACcAJwAmACYAJwAnACYAJgApACoAKQApACgA
KgApACcAJwAnACcAJwApACgAKAApACkAKQApACgAKAAoACgAKQApACkAKQApACkAKAAo
ACcAJwAoACgAKAArACsAKgAqACgAKAAoACgAKgAqACkAKQAnACgAKAAmACgAKAApACoA
KgAsAA==
         </WaveFormData>
      </LeadData>
      <LeadData>
         <LeadByteCountTotal>10000</LeadByteCountTotal>
         <LeadTimeOffset>0</LeadTimeOffset>
         <LeadSampleCountTotal>5000</LeadSampleCountTotal>
         <LeadAmplitudeUnitsPerBit>4.88</LeadAmplitudeUnitsPerBit>
         <LeadAmplitudeUnits>��V</LeadAmplitudeUnits>
         <LeadHighLimit>2147483647</LeadHighLimit>
         <LeadLowLimit>268435456</LeadLowLimit>
         <LeadID>V5</LeadID>
         <LeadOffsetFirstSample>0</LeadOffsetFirstSample>
         <FirstSampleBaseline>0</FirstSampleBaseline>
         <LeadSampleSize>2</LeadSampleSize>
         <LeadOff>FALSE</LeadOff>
         <BaselineSway>FALSE</BaselineSway>
         <ExcessiveACNoise>FALSE</ExcessiveACNoise>
         <MuscleNoise>FALSE</MuscleNoise>
         <LeadDataCRC32>2365356460</LeadDataCRC32>
         <WaveFormData>
/v/+//7//v/+//7//v/+//3//P/7//r/+P/4//j/+P/3//b/9f/0//T/9P/0//T/9P/0
//T/9P/x//D/7//u//D/8P/w//D/8P/w//D/8P/u/+7/7v/u/+//8P/x//L/9P/0//T/
9P/0//T/9P/0//X/9v/3//j/9v/2//b/9v/4//j/+P/4//r/+v/6//r/+P/4//j/+P/5
//r/+//8//z//P/8//z/+//6//n/+P/4//j/+P/4//f/9v/1//T/9f/2//f/+P/3//b/
9f/0//T/9P/0//T/9P/0//T/9P/0//T/9P/0//T/9P/0//T/8v/y//L/8v/w//D/8P/w
//L/8v/y//L/8P/w//D/8P/u/+7/7v/u/+//8P/x//L/8P/w//D/8P/u/+7/7v/u/+7/
7v/u/+7/8P/w//D/8P/w//D/8P/w//D/8P/w//D/7v/u/+7/7v/s/+z/7P/s/+3/7v/v
//D/7v/u/+7/7v/u/+7/7v/u//D/8P/w//D/7//u/+3/7P/t/+7/7//w/+7/7v/u/+7/
8P/z//X/9v/1//f/9v/1//f/+P/5//n/+f/5//n/+f/6//v/+//7//v/+//4//b/9v/3
//n/+f/4//f/9v/0//X/9P/y//H/7v/u/+3/7f/t/+3/7f/t/+7/7v/t/+3/6//r/+v/
6//r/+v/6//r/+v/6//r/+v/6//r/+v/6//r/+v/6//q/+r/6//r/+v/6v/p/+f/4//c
/9j/1P/S/9f/4f/y/w8AMwBXAIIAuwD/AEMBewGZAZ4BjQFkASYB4ACfAGcAOwAnABgA
BgD3//D/7P/o/+r/6v/s/+7/8P/x/+//6//p/+r/5//l/+X/5f/k/+X/5//o/+n/5//n
/+f/5//n/+f/5//n/+b/5//n/+f/6P/p/+r/7P/q/+r/6v/q/+z/7P/q/+r/6//r/+v/
6//p/+r/6v/q/+v/6//r/+v/7f/u/+7/7v/u/+7/7//v/+3/7f/t/+3/8P/w//D/8P/u
/+7/7v/w//L/8//z//P/8f/z//P/8//2//j/+P/4//r/+//8//z/+v/8//3//v8CAAMA
BAAFAAcACQAMAA8AEAARABQAFgAWABYAFwAYABkAHAAeACAAJAAkACQAJQAkACUAJgAn
ACgAKAApACoAKgAsACwAKwAoACgAJwAmACYAJgAkACIAIAAeABwAGgAaABkAFgAUABAA
DgAMAAsABwAFAAQAAgACAAIAAAD///z/+f/5//n/+f/4//j/+P/1//T/8//z//P/8//z
//P/9f/0//P/8//z//P/8v/y//D/8P/w/+//8P/v/+//7//t/+3/7f/t/+v/6//r/+v/
7P/u/+//8P/u/+7/7v/u/+3/7f/u/+7/7v/v/+//7v/u/+7/7//v//H/8v/y//L/8f/y
//H/7//w//P/9P/1//X/9f/1//T/8f/x//P/8//z//P/8//z//X/9f/1//X/9f/1//T/
9P/0//T/9P/0//T/8//z//H/8//z//P/8//z//P/8v/y//D/8P/w//D/8v/y//H/8f/x
//H/8f/x//H/7//v//D/8P/w//D/8P/w//D/8P/v/+3/7v/u/+3/7//v/+//7//t/+3/
7P/s/+z/7f/t/+3/7//v/+//7//v/+//7//v/+//7//u/+7/7P/s/+z/7P/v/+//7//v
/+//7v/u/+7/7v/u/+7/7//t/+3/7f/t/+v/6f/r/+v/7f/t/+3/6//v/+7/7v/s/+z/
7P/s/+7/7v/u/+7/7v/u/+7/7//w//D/7//u//P/8//z//P/9v/3//f/9//1//X/9f/2
//f/9//3//f/+P/2//X/9v/3//n/+f/4//f/9v/0//P/8v/w/+//7v/u/+3/7f/t/+z/
6//q/+j/6v/p/+n/6f/p/+n/6f/p/+v/6//r/+v/6f/p/+n/6f/p/+n/6f/p/+n/6f/o
/+j/6f/p/+n/6P/p/+n/5//i/9r/1P/Q/9P/2f/o//3/FwA7AGQAlQDPABUBWQGLAaIB
mwF+AUoBBgHBAIcAWQA7ACoAGgALAPz/8v/w/+7/7v/u/+7/7v/x/+//7f/t/+z/6f/n
/+f/5//m/+j/6f/p/+n/6f/p/+n/6f/n/+f/5//n/+j/6f/p/+n/6//r/+v/7P/q/+r/
6v/q/+z/7P/q/+r/6//r/+v/6//t/+7/7v/u/+7/7f/s/+v/7f/u/+7/7v/s/+z/7f/t
/+3/7f/t/+3/7v/u/+7/7v/w//D/8P/y//T/9f/1//X/9//5//n/+f/5//r/+f/4//z/
/f/+//7//v8AAAEAAgAEAAUABgAHAAoACwANAA8ADgAPABIAFAAWABYAFwAYABsAHgAg
ACIAJAAkACQAJQAmACcAKAApACoAKgArACwALgAwADAALwAuAC4ALQAsACwALAAqACgA
JwAkACEAHgAcABsAGAAWABYAFAASABEADQALAAoACAAGAAYABAADAAIA///////////+
//7//v/7//r/+f/5//f/9//3//f/+P/4//j/+f/5//n/+P/4//b/9v/2//X/9v/1//X/
9f/1//X/9f/1//P/8//z//P/8//0//T/9P/y//L/8v/y//P/8//0//T/8v/z//P/8v/y
//L/8//z//P/9P/0//T/8v/0//T/8//1//f/9//3//X/9f/1//T/9f/1//f/9//1//X/
9f/1//f/9//3//f/9//3//b/9v/0//T/9P/0//b/9f/1//P/9//3//f/9//5//n/+P/4
//j/+P/4//j/9//2//T/8//1//X/9f/1//f/9f/1//b/9P/0//T/9P/0//T/9P/z//P/
9P/0//P/8//z//P/8//z//P/8v/y//L/8//z//P/8//z//P/8//x//H/8f/x//H/8f/w
//D/8P/w//D/8P/x//H/8f/x//P/8v/y//L/8P/w//D/8f/z//P/8//z//H/7//x//H/
8//z//P/8f/v//D/8v/w//D/8P/w//P/9P/1//b/9P/0//T/9P/y//L/8v/y//T/9P/0
//T/9P/0//T/9P/0//T/9P/1//f/+P/4//j/+f/5//n/+f/8//3//f/9//3//f/9//7/
/f/9//3//f////z/+v/6//n/+//7//r/+//6//j/9//0//L/8f/w//D/7//v/+//7//v
/+//7v/u/+3/7f/t/+//7//v/+//7//v/+//7//v/+//7//v/+3/7f/t/+3/7f/t/+z/
7P/t/+3/7f/s/+v/6//p/+T/3v/a/9j/1//h//D/BQAdAD0AYgCRAM0ADQFNAXkBhgF5
AVgBIgHcAJkAZwA/ACsAIgAWAAsAAAD2//L/8v/y//T/9P/y//X/9f/x/+3/7v/v/+3/
7f/t/+z/6v/r/+v/6//t/+3/7f/t/+3/7f/t/+3/7P/t/+3/7f/v/+//7//w/+7/7v/u
/+7/7v/u/+z/7P/t/+3/7f/t/+//8P/w//D/7//v/+//7//x//L/8v/y//D/8P/x//H/
8//z//P/8//0//T/9P/0//L/8v/y//T/9P/1//X/9f/1//f/9//3//j/+v/6//r//P/9
//7//v/+/wAAAQACAAIAAwAEAAUABgAHAAkACwAMAA0AEAASABQAFAAVABYAGQAcAB4A
IAAgACAAIAAhACIAIwAkACUAKAAoACkAKgAqACwALAArACoAKgApACgAKAAoACYAJAAm
ACQAIgAgAB4AHQAaABgAFAASABAADwAPAA0ADAAKAAgACAAGAAUABgADAAMAAwABAAAA
AAAAAP///v/9//3/+//7//v/+//7//r/+f/5//v/+//6//r/+v/6//r/+f/4//f/9//3
//n/+f/5//n/9//3//f/9//1//b/9v/2//b/9v/2//b/9//3//j/+P/4//n/+f/4//b/
9v/3//f/9//4//j/+P/4//r/+v/5//n/+//7//v/+//7//v/+v/7//v//f/9//3//f/9
//3//////////////////v/+//7//v/+//7//v/9//3/+//9//3//f/9//3//f/8//z/
+v/6//r/+v/6//r/+f/5//n/+f/5//n/+//5//n/+v/6//r/+v/6//j/+P/4//f/9//4
//j/9//3//f/9//3//f/9//2//b/+P/5//n/+f/5//n/+f/5//n/+f/5//n/+f/5//j/
+P/2//b/9v/2//n/+f/5//n/9//2//b/9v/4//j/+P/5//f/9//3//f/9//1//f/9//5
//n/+f/3//f/+P/4//b/9v/2//b/9v/2//b/9v/2//b/9v/2//f/+P/5//r/+v/6//r/
+//9//7//v/+/////////////v////////8BAAEAAQACAAUABQAFAAUABAAAAP3//P//
/wEAAQAAAP3//P/6//n/+P/2//X/9P/2//X/9f/1//X/9f/1//T/9P/z//P/8//x//H/
8f/x//P/8//z//P/8//z//P/8//x//H/8f/x//H/8f/w//D/8//z//P/8v/z//H/6f/i
/9z/2v/e/+X/8f8EAB0AOwBhAJIAzwANAUcBcwGBAXIBTwEYAdYAlABfADsALQAlABgA
DgAFAPr/8v/0//T/8v/0//b/9P/z//P/8f/x//T/8f/v/+//7//u/+7/7//v/+//7//v
/+//7//v/+//7//v//D/8f/x//H/7//v/+//8P/x//L/8//0//L/8v/w//D/8f/x//H/
8f/z//T/9P/0//X/9f/1//X/9f/2//b/9v/0//T/9f/1//P/8//z//P/9v/2//b/9v/2
//b/9v/4//r/+//7//v/+//9//3//f/8//7//v/+//7///8AAAAAAgAEAAUABgAIAAkA
CgALAAwADQAPABEAEQARABMAFAAYABgAGQAaABsAHgAgACIAJAAkACQAJQAmACcAKAAp
ACwALAAtAC4ALgAwADAALwAsACwAKwAqACoAKgAoACYAKAAmACQAIgAfAB0AGQAWABYA
FAASABEADwANAAwACgAIAAgABgAFAAYAAwADAAMAAQAAAAAAAAD///7//f/9//n/+f/5
//n/+f/4//f/9//3//f/9v/2//b/9v/2//X/9f/1//b/9//2//X/9P/z//P/8//z//P/
8//0//T/9P/0//T/9P/0//P/8//0//T/9v/3//f/9v/4//j/+f/5//v//P/8//z//P/+
//7//f/7//3//f/9//v/+//7//r/+//7//3//f/9//3//f/9//3//f/9//3//P/7//n/
+P/6//r/+v/6//r/+f/5//f/+f/5//n/+f/5//n/+P/4//j/+P/4//j/+P/4//f/9//1
//X/9f/1//P/8f/x//L/8//0//X/9v/2//b/9v/1//P/9P/0//P/8//z//P/8//x//H/
8P/w//D/8f/x//H/8//z//P/8//1//X/9f/1//T/8//x//D/8v/y//L/8v/z//P/8//z
//L/8P/v/+7/7//w//H/8//z//P/8//z//L/7//w/+//8P/x//L/8f/v//D/7v/v//D/
8f/y//T/9P/0//T/8v/y//L/8v/z//X/9v/2//b/+f/5//n/+//8//3//f/7//v/+//7
//7//////////f/9//r/+P/5//v//v////3/+//5//b/9f/0//L/8f/w//D/7//v/+//
7//v/+//7v/u/+3/7f/v/+//7//v/+3/7f/t/+3/7f/t/+3/7f/s/+v/6v/p/+v/6//r
/+r/6P/p/+n/6f/q/+3/7f/n/+L/2v/S/87/0//d/+7/BQApAE8AeACvAPMANwFzAZUB
nAGNAWwBMgHqAKsAcwBFAC0AHAAIAPn/8P/q/+j/6v/u//L/8v/y//P/7//r/+v/6v/p
/+v/6//r/+r/6P/p/+n/6f/p/+n/6f/p/+n/6f/p/+n/7P/t/+3/7f/t/+3/7f/u/+3/
7P/r/+r/6//s/+v/7P/r/+v/6//r/+v/7P/s/+z/7f/t/+3/7f/t/+7/7v/u//D/8P/x
//H/7//v/+//7//w//D/8P/w//D/8P/w//L/9P/1//X/9f/3//n/+f/5//j/+v/6//r/
/v///wAAAAD+/wAAAQACAAYABwAIAAkACgALAA0ADwAOAA8AEgAUABgAGAAZABoAGwAe
ACAAIgAkACQAJAAlACgAKQAqACsALgAuAC8AMAAuADAAMAAvAC4ALgAtACwAKwAqACcA
JAAmACQAIgAgABwAGwAYABYAFgAUABIAEQANAAsACgAIAAQABAACAAEAAgD/////////
//7//v/+//3//P/7//v/+f/5//n/+f/5//j/9//3//X/9f/0//T/8v/y//L/8f/x//H/
8v/z//H/8f/x//H/8f/x//H/8f/z//T/9P/0//L/8v/y//L/9f/1//b/9v/0//X/9f/0
//b/9v/3//f/+f/6//r/+v/4//r/+v/5//n/+//7//v/+//7//v/+v/3//f/+f/5//r/
+//8//3//P/7//r/+f/7//v/+v/6//j/+P/4//j/+P/3//f/9f/5//n/+f/5//f/9//2
//b/9v/2//b/9v/4//j/9//3//X/9f/1//X/9f/z//P/9P/0//T/9P/0//b/9v/2//X/
9f/2//b/9f/z//P/8//z//P/8//y//L/9P/1//X/9f/z//P/8//z//X/9f/1//X/9f/1
//T/9P/2//b/9v/2//X/9f/1//X/8//y//L/8v/0//T/9P/1//X/9f/1//X/9f/z//X/
9f/z//P/8//x//P/8v/0//T/9P/0//T/8v/y//L/8v/0//T/9P/0//L/8v/y//L/8v/y
//L/8v/z//T/9f/2//b/9//3//b/+P/7//v/+//5//r/+//7//v/+//7//v//v//////
///9//3/+v/4//j/+f/7//v/+v/5//j/9v/1//T/8v/x//D/8P/v/+//7//v/+//7//s
/+z/6//r/+3/7f/t/+3/7f/t/+3/7f/t/+3/7f/t/+3/7f/t/+3/7f/t/+3/7P/s/+3/
7f/t/+z/6f/p/+X/3v/Y/9T/1P/b/+f/+P8TADMAVQCAALsA/QA/AXUBlQGYAYcBWAEY
AdYAmwBnAEUAMwAmABQABQD6//T/8v/0//L/9P/0//L/8//z/+//7f/q/+v/6//r/+v/
6v/s/+3/7f/t/+v/6//r/+v/6//r/+v/6//s/+3/7f/t/+3/7f/t/+7/7v/u/+7/7v/u
/+7/7P/s/+v/6//r/+v/7f/u/+7/7v/u/+3/7P/r/+3/7v/u/+7/7v/u/+//7//v/+//
7//v//D/8P/w//D/8v/y//L/9P/y//P/8//z//H/8//z//P/9v/4//j/+P/6//v//P/8
//7/AAABAAIAAwADAAMAAwAGAAcACQALAAoACwAOABAAFAAUABUAFgAZABwAHgAgACEA
IAAfAB8AIQAjACUAJwAmACYAJwAoACgAKgAqACkAKAAoACcAJgAoACgAJgAkACQAIgAg
AB4AGgAZABYAFAASABAADgANAAsACQAIAAYAAgACAAAA//////3//v////7//P/7//r/
+v/6//r/+//5//n/+f/5//j/9v/0//P/9v/3//f/+P/3//b/9f/z//T/8//z//P/8//z
//P/8//x//H/8f/x/+//8P/w//D/8P/w//D/8P/x//H/8v/y//H/8f/w/+7/8P/w//H/
8f/z//T/9P/0//L/9P/0//P/8//1//X/9f/1//X/9f/0//X/9f/3//f/9//3//f/9//1
//X/9f/1//X/9f/0//T/8v/y//L/8v/0//P/8//x//P/8//z//P/8//z//L/8v/y//L/
8v/y//D/8P/v/+//8f/x//H/8f/x/+//7//w//D/8P/w//D/8P/w//D/7//v//D/8P/v
/+//7//v/+//8f/x//D/8P/w//H/8f/x/+//7//v/+//7//v/+//7//v/+//7v/u//D/
8P/w//D/7//v/+//7//x//D/8P/w//D/8P/w//H/8f/x//H/8f/x/+//8f/x/+//7//v
/+3/8f/y//L/8P/w//D/8P/w//D/8P/w//L/8v/y//L/8P/w//D/8P/u/+7/7v/u//D/
8P/w//D/8P/w//D/8P/y//L/8v/y//P/9P/1//f/+f/6//r/+v/8//v/+v/5//v//f/+
/////v/9//z//P/9//3//f/9//3/+v/4//j/+//9//3//P/5//j/9v/1//T/8v/x//D/
8P/v/+//7//x//H/8f/w/+7/7f/t/+3/7//v/+//7//x//H/8f/x/+//7//v/+//7//v
/+//7//v/+//7v/u/+//7//v/+7/7f/t/+n/4v/c/9j/2v/h/+n/+P8RAC8AUQB6AK8A
7QArAWUBgwGEAWsBOgH4ALYAfQBRADcAKwAgABQACQD+//b/9P/0//L/8v/2//b/9//5
//f/8//y/+//7//v/+//7v/w//H/8f/x/+//7//v/+//8P/x//L/8//y//P/8//z//P/
8//z//T/9P/0//T/9P/0//T/8v/y//P/8//z//P/9f/2//b/9v/1//X/9f/1//X/9v/2
//b/9v/2//f/9//3//f/9//3//j/+P/4//j/+P/4//j/+v/6//v/+//7//v//f/9//3/
/P/+//7//v8CAAMABAAEAAMABAAEAAQACAAJAAoACwAKAAsADQAPAA4ADwASABQAFwAY
ABoAHAAbAB4AIAAiACQAJAAkACUAJAAlACYAJwAqACoAKwAsACwALgAuAC0ALgAuAC0A
LAAsACwAKgAoACgAJgAkACIAIAAfABwAGgAZABgAFwAXABIADwANAAoACwAMAAsACwAM
AAkACQAJAAgABgAFAAQABQAEAAMAAwABAAEAAQABAAEAAAD/////AQABAAAAAAD+//7/
/v/9//7//f/9//3/+//7//v/+//9//3//f/9//z//P/7//r//P/8//z//P/9//3//v/+
/wAAAQABAAAAAgACAAMAAwACAAIAAQAAAP7/AAAAAP//AQADAAMAAwADAAMAAwACAAEA
AQADAAMAAQABAAEAAQABAAEAAQABAAEAAQAAAAAAAgACAAIAAgACAAEAAQD//wEAAQAB
AAEAAQABAAAAAAD+//7//v/+//7//v/9//3//f/9//3//f/9//v/+//8//z//P/8//z/
+v/6//r/+f/7//z//P/7//n/+f/5//n/+//7//r/+v/6//v/+//7//v/+//7//v/+f/5
//n/+f/7//v/+v/6//r/+v/6//r/+v/5//j/9//5//j/+P/4//j/+P/4//n/9//3//f/
9//5//f/+f/5//n/+f/5//f/9//8//z/+//6//n/+P/4//j/+P/4//j/+P/4//j/+P/4
//j/+P/6//r/+v/6//j/+P/4//j/+v/6//r/+v/8//z//P/8//r/+v/6//r/+v/6//v/
/f8AAAAAAAADAAEAAQABAAIABQAFAAUABQADAAMABAAFAAMAAwADAAMAAgAAAAAAAQAD
AAMAAgABAP7//P/7//r/9v/1//T/9P/0//X/9v/3//f/9//2//b/9f/1//X/9f/1//X/
9f/1//P/8//z//P/9f/1//X/9f/z//P/8//z//P/8v/y//P/8//z//T/8//v/+n/5P/g
/97/3v/n//X/BgAhAEEAZQCSAM0ACwFFAW8BewFsAUkBEAHOAJIAYwBBAC8AJQAYAA4A
BQD4//T/9v/0//T/9v/4//j/9//3//X/8//y//X/9P/z//L/8P/y//P/8//z//P/8//z
//P/8//z//P/8//y//P/8//z//X/9f/1//b/9P/0//T/9P/y//L/8P/w//L/8//0//X/
9f/2//b/9v/3//f/9//3//b/9v/1//T/9P/0//X/9f/1//X/9f/1//j/+P/4//j/+v/6
//r//P/5//n/+P/3//j/+//8//3//v8AAAAAAAAAAAEAAgACAAIABAAFAAYABgAHAAgA
CQAKAAsADQAPABIAEwAWABgAGQAYABgAGAAZABwAHgAgACAAIAAgACEAIAAhACIAIwAm
ACYAJwAoACgAKgAqACkAJgAmACUAJAAmACYAJAAiACIAIAAeABwAHQAdABsAGgAWABQA
EgARAA4ACwAJAAYABwAIAAcABwAEAAEAAQABAAEAAAAAAAAA///+//3//f/9//3//f/9
//v/+v/5//n/9//3//b/9v/4//j/+P/3//j/9//3//f/9v/1//T/8//0//X/9v/3//X/
9v/2//b/9v/2//b/9v/1//X/9v/2//j/+f/5//j/+f/6//z//f/8//z/+//6//z//v/+
//3/+//9//3//f/7//v/+//6//n/+f/7//v/+//7//v/+//9//3//f/9//z/+//5//j/
+f/6//v//P/6//n/+f/3//f/9//3//f/+f/5//j/+P/2//b/9v/2//j/+P/3//f/9f/1
//X/9f/1//P/8//0//X/9v/3//j/9v/2//b/9f/z//T/9P/z//X/9f/1//X/8//z//L/
8v/y//P/8//z//P/8//z//P/8//z//P/8//1//X/9P/0//T/9P/0//T/8//z//P/8//0
//T/9f/2//T/9P/0//X/9P/z//L/8f/z//H/8//z//P/8//z//H/8//y//L/8v/y//L/
8v/y//L/8v/y//D/8P/w//D/8f/y//P/9P/0//T/9P/0//T/9P/0//T/8v/y//L/8v/w
//D/8P/x//T/9v/3//j//f/9//3//f/9//3//P/7//3//f/9//7/AQABAAEAAQAAAPz/
+f/4//n/+//7//r/+//6//j/9//2//T/8//y//L/8f/x//H/7//v/+//7v/v/+//8P/x
//H/8f/x//H/7//v/+//7//x//H/8f/x//H/8f/x//H/8P/v/+3/7P/u/+//8P/w/+//
7//r/+T/3P/W/9b/2//l//D/BQAjAEcAcAClAOUAKwFpAZEBnAGPAWwBMgHqAKUAcQBJ
ADEAIgAUAAMA9P/s/+r/6P/u//L/9P/2//f/9//z/+3/7P/v/+3/7f/t/+z/6v/r/+v/
6//t/+3/7f/t/+v/6//r/+v/6v/r/+v/6//t/+3/7f/u//D/8P/w//D/7v/u/+z/7P/u
/+//8P/x/+//8P/w//D/7//v/+//7//x//L/8v/y//T/9P/1//X/8//z//P/8//2//b/
9v/2//T/9P/0//b/9v/3//f/9//3//n/+f/5//r//P/8//z//v///wAAAAAAAAIAAwAE
AAYABwAIAAkACgALAA0ADwASABMAFgAYABgAGAAZABoAGQAcAB4AIAAiACIAIgAjACIA
IwAkACUAJwAoACoALAArACwAKwApACsALAAsACwAKgAqACgAJgAkACIAIAAeAB4AHQAa
ABgAFgAUABIAEQAPAA0ADAAKAAgACAAGAAUAAgD///////8BAAAAAAAAAP///v/9//3/
+v/5//j/9//4//j/+P/5//n/+f/4//j/+P/4//j/9//0//P/8//z//H/8f/x//H/8//z
//P/8//1//b/9v/2//j/+P/4//j/9//3//j/+P/6//v/+//6//z//P/9//3/+//8//z/
/P/+/wAAAAD//wEAAwADAAMAAQABAAEAAAD/////AQABAP////////////////////8B
AAEAAAAAAAAAAAAAAAAAAAD//////f/+//3//P/7//v/+//6//r/+v/6//r/+v/8//z/
+//7//v/+//7//v//f/7//v//P/8//z//P/8//r/+v/6//n/+//8//z/+//7//v/+//7
//v/+//6//r/+v/7//v/+//7//v/+//7//z//f/+/////P/7//n/+P/6//r/+v/6//3/
/f/9//3//f/8//z//P/6//r/+v/7//3//f/9//3/+//5//v/+//8//3//v/9//3//P/8
//r/+v/6//r/+//8//3//v/8//z//P/8//r/+v/6//r//P/8//z//P/+//7//v/+//7/
/v/+//7//P/8//z//P/+//7///8BAAIAAgACAAUABQAFAAUABgAHAAcABwAHAAkACQAK
AAsACQAJAAkACQAGAAQABAAFAAcABwAGAAUABgAEAAMAAgD+//3//P/8//z//f/+////
/v/9//v/+v/5//n/+f/5//n/+f/5//n/+f/5//n/+f/5//n/+f/5//v/+//7//v//f/8
//z//f/7//3//v/7//f/8f/o/+D/3v/g/+X/8f8EAB8AQwBlAI4AxwALAU8BhwGnAawB
mwFsASQB4ACnAHcAVQBBADIAIAARAAgABAAAAP7/AAAAAAAAAAADAAMA/f/7//7/+//9
//3//f/8//r/+//7//v/+f/5//n/+f/7//v/+//7//r/+//7//v//f/9//3//v/+//7/
/v/+//7//v/8//z////////////9//7//v/+/wEAAQABAAEAAQACAAIAAgABAAAAAAD/
/wAAAQACAAMAAgACAAIAAgAEAAQABAAGAAgACQAJAAkABwAJAAkACQAMAA4ADgAOAA8A
DwAPAA4AEAASABMAFAAYABkAGgAbABoAGwAdAB8AIgAjACYAKAAoACgAKQAqACsALgAw
ADIANAA0ADQANQA4ADkAOgA7ADoAOgA7ADwAPAA+AD4APQA8ADwAOwA6ADsAPAA7ADoA
OAA2ADQAMgAwAC8ALAAqACgAJgAkACMAHwAdABwAGgAZABoAGQAZABoAFwAXABcAFQAU
ABQAFAATABIAEQARABEAEQARABEADwAOAA0ADQANAA0ADAAMAA4ADgAOAA0ADAALAAsA
CwAJAAkACQAJAAsACwALAAsACQAKAAoACgALAAwADQAOAA0ADQAOAA4AEAARABEAEAAQ
ABAAEQARABEAEgASABIAFAAWABYAFQATABUAFQAVABUAFQAVABQAFQAVABcAFwAVABUA
FQAVABUAFQAVABUAFQAVABQAFAAWABYAFgAWABYAFQAVABMAFQAVABUAFQATABMAEgAS
ABQAFAAUABQAFAAUABMAEwATABMAEwATABMAEQARABIAEgASABIAEgATABQAFQAVABMA
FAAUABMAEwATABMAEwAVABUAFAAUABQAFQAVABUAEwATABMAEwATABMAEwATABMAEwAS
ABIAFAAUABQAFAAVABUAFQAVABMAEgASABIAEgASABIAEwATABMAEwATABMAEQATABMA
FQAXAA==
         </WaveFormData>
      </LeadData>
      <LeadData>
         <LeadByteCountTotal>10000</LeadByteCountTotal>
         <LeadTimeOffset>0</LeadTimeOffset>
         <LeadSampleCountTotal>5000</LeadSampleCountTotal>
         <LeadAmplitudeUnitsPerBit>4.88</LeadAmplitudeUnitsPerBit>
         <LeadAmplitudeUnits>��V</LeadAmplitudeUnits>
         <LeadHighLimit>2147483647</LeadHighLimit>
         <LeadLowLimit>268435456</LeadLowLimit>
         <LeadID>V6</LeadID>
         <LeadOffsetFirstSample>0</LeadOffsetFirstSample>
         <FirstSampleBaseline>0</FirstSampleBaseline>
         <LeadSampleSize>2</LeadSampleSize>
         <LeadOff>FALSE</LeadOff>
         <BaselineSway>FALSE</BaselineSway>
         <ExcessiveACNoise>FALSE</ExcessiveACNoise>
         <MuscleNoise>FALSE</MuscleNoise>
         <LeadDataCRC32>2468761160</LeadDataCRC32>
         <WaveFormData>
AAAAAAAAAAAAAAAAAAAAAP///v/9//z/+v/6//r/+v/5//j/9//2//b/9v/2//b/+P/4
//j/+P/1//T/8//y//T/9P/0//T/9P/0//T/9P/0//T/9P/0//b/9v/2//b/+P/4//j/
+P/2//b/9v/2//j/+P/4//j/+P/4//j/+P/6//r/+v/6//r/+v/6//r/+v/6//r/+v/8
//z//P/8//z//P/8//z/+f/4//f/9v/4//j/+P/4//f/9v/1//T/9//4//n/+v/5//j/
9//2//b/9v/2//b/9v/2//b/9v/0//T/9P/0//b/9v/2//b/9f/0//P/8v/0//T/9P/0
//T/9P/0//T/8v/y//L/8v/y//L/8v/y//T/9P/0//T/8v/y//L/8v/y//L/8v/y//L/
8v/y//L/8v/y//L/8v/y//L/8v/y//L/8v/y//L/8P/w//D/8P/w//D/8P/w//H/8v/z
//T/8//y//H/8P/y//L/8v/y//L/8v/y//L/8f/w/+//7v/v//D/8f/y//D/8P/x//H/
9P/3//j/+f/4//j/+P/3//n/+f/6//r/+v/6//r/+v/6//z//P/8//z//P/6//n/+P/4
//r/+v/6//n/+f/4//n/+P/2//P/8f/x//D/7//v/+//7//v//H/8f/x/+//7//v/+//
7v/u/+7/7v/u/+3/7f/s/+z/7v/u/+7/7v/u/+7/7v/u/+7/7v/u/+7/7P/r/+v/5v/g
/9v/1f/T/9X/3f/o//v/FQAvAE0AegCtAOIAEQEuAT0BOwEpAQcB4AC6AJUAdABhAFEA
OwApABwAEgAKAAMA/v/7//n/+//9//n/9v/0//P/7v/t/+3/7f/r/+z/7v/v//D/7//u
/+3/7P/u/+7/7f/t/+v/7P/s/+z/7f/u/+//8v/x//D/7//u//D/7v/u/+7/7//w//D/
8P/v/+//7//v//H/8f/x//H/8f/y//L/8v/y//P/8//z//P/8//0//T/9f/1//b/9v/2
//b/9v/4//r/+v/6//z/+//6//n/+f/5//v//P/8////AQABAAAA/v8AAAIAAwAHAAgA
CQALAAwADwARABUAFQAWABkAGwAcAB4AHAAcAB4AHwAgACQAJwAoACkAKwArACwALQAu
AC8AMAAxADIAMgAzADQANAA0ADQAMwAyADEAMAAtACoAKgAnACQAIQAiACAAHgAcABcA
FQASABEACwAIAAcABgAFAAQAAgABAP7//P/7//v//P/7//v/+v/5//j/9v/0//P/9P/1
//b/+P/3//f/9//1//X/9P/0//L/8v/y//H/8//z//P/8v/w/+//7//v/+//7//w//D/
8v/y//L/8v/y//L/8v/z//P/8v/w/+//7//v//D/8P/w//D/8P/x//H/8f/x//H/8P/w
//D/8P/y//T/9P/0//X/9f/1//T/9P/0//T/9P/z//P/8v/y//L/8//z//P/9f/0//T/
9P/z//P/8f/x//H/8f/x//H/8//y//L/8//z//P/8v/y//D/8P/w//D/8f/x//H/8f/w
//D/8P/w/+7/7f/t/+3/7f/t/+3/7f/v/+//7v/u/+z/7P/t/+3/7v/u/+7/7v/t/+3/
7P/s/+z/7f/u/+7/7P/r/+v/6//s/+z/7P/s/+z/7P/q/+r/6v/q/+r/6//s/+z/7P/s
/+7/7v/u/+3/7f/t/+3/7v/s/+z/7P/s/+r/6v/q/+r/6f/r/+3/7f/u/+3/7P/q/+r/
6v/q/+z/7P/s/+z/7P/t/+3/7f/t/+3/7f/v//D/8f/x//H/8//0//T/9P/y//L/8v/y
//T/9P/0//T/9v/0//P/8v/0//b/9v/2//P/8//y//H/8v/w/+3/7f/t/+z/6//r/+r/
6f/o/+f/5//n/+X/5//n/+f/5v/m/+f/6P/p/+v/6f/o/+j/6P/m/+b/5v/m/+j/6P/o
/+j/6P/o/+j/6P/n/+f/5v/i/9v/0//P/8//1f/g/+3//f8VADMAVgCDALgA7wAaATcB
OwExARkB+ADQAKsAigBxAF8ASwA5ACgAGAAOAAcAAAD9//n/9//3//X/8v/y//H/7v/r
/+v/6//p/+n/6v/q/+r/6v/q/+r/6v/o/+j/5//n/+n/6v/q/+r/6v/q/+r/7P/q/+r/
6v/q/+z/6v/q/+r/6//s/+z/7P/v/+//7//v/+3/7f/t/+3/7f/u/+7/7v/u/+//7//v
/+//7//w//D/8f/x//L/8v/y//L/8v/0//b/9v/2//j/+v/6//r/+//6//v/+//6//3/
//////7//v8AAAIAAwAFAAYABwAJAAsADQAOABEADwAQABMAFQAaABwAGgAaAB4AHwAg
ACQAJgAmACYAJwArACwALQAuAC0ALgAvADAAMgAzADQANAAyADIAMQAwADAAMAAuACwA
KwAnACMAHwAeABwAGgAYABYAFQATABMADQAKAAkACAAFAAQAAgABAAAA/v/9//3//P/7
//v/+v/4//j/9//2//b/9v/2//b/+P/3//f/9//3//f/9v/2//X/9P/z//H/8//z//P/
8v/0//P/8//z//H/8f/y//L/8v/y//L/8v/x//D/7//v//L/8v/x//H/8f/x//L/8v/y
//L/8v/z//H/8f/x//H/8P/w//D/8P/y//T/9P/0//P/8//z//L/9P/0//T/9P/z//P/
8v/y//T/9f/1//X/9f/0//T/9P/z//P/8f/x//P/8//z//P/9f/0//T/9f/1//X/9P/0
//b/9v/2//b/9P/z//L/8f/0//T/9P/0//T/8//z//P/8//z//P/8//z//P/8v/y//D/
8P/x//H/8v/y//L/8v/z//P/8v/y//D/8f/y//L/9P/z//P/8//z//L/8f/w//L/8v/w
//D/7v/u/+7/7//w//D/8P/w//L/8v/y//H/7//v/+//8P/y//L/8v/y//D/8P/w//D/
7//x//P/8//w//H/8v/w//D/8P/w//H/8v/z//T/8v/y//L/8v/w//D/8P/w//H/8v/z
//T/8v/y//L/8v/y//P/8//z//X/9f/1//f/9v/3//f/9//5//r/+v/6//r/+v/6//r/
+v/6//r/+v/8//r/+f/4//b/+P/4//j/+f/5//j/9//0//L/7//v//H/8P/v/+//7//v
/+//7//v/+//7f/v/+//7//u/+7/8P/w//D/8f/w/+7/7f/s/+7/7v/u/+7/7P/s/+z/
7P/u/+7/7v/u/+3/6//o/+T/3//d/9n/1//d/+j/9f8DABcAMwBYAIMAtgDrABQBJwEn
ARsBAQHaALQAkwB2AGUAWQBHADcAKgAcABIACwAEAAEA///7//v/+//4//T/9f/0//H/
8f/x/+//7f/u/+7/7v/w//D/8P/w//D/8P/v/+//7//w//D/8P/y//L/8v/0//L/8v/y
//L/8v/w//D/8P/v//D/8P/w//H/8f/x//H/8f/x//H/8f/x//L/8v/y//L/8//z//P/
9f/1//b/9v/1//X/9v/2//b/9v/2//j/+v/6//r//P/6//r/+v/7//v//f/+//7/AQAD
AAMAAgACAAQABgAHAAcACAAJAAsACwANAA4AEQARABIAFQAXABgAGgAYABgAHQAfACEA
JgAoACgAKAApACkAKgArACwALwAwADEAMgAyADMANAA0ADQANAAzADIAMgAyADAALgAu
ACsAKAAlACQAIgAgAB4AGwAZABYAFQATABAADwAOAAsACgAIAAcABgAEAAMAAwACAAEA
AQAAAP7//v/9//z/+v/6//r/+v/8//v/+//7//3//f/8//z/+v/6//r/+f/5//n/+f/4
//r/+f/5//n/9//3//j/+P/4//j/+P/4//b/9v/2//f/+P/4//f/9//3//f/+P/4//f/
9v/1//X/9//3//f/9//6//r/+v/6//j/+v/6//r/+f/5//n/+P/4//j/+P/4//v/+//6
//r//P/9//3//f/7//r/+v/6//v/+//5//n/+f/5//n/+f/5//j/+P/5//v/+//6//r/
+P/4//j/+P/3//f/9//3//j/+P/4//j/+v/5//n/+f/3//f/9//3//f/9//2//b/9v/2
//f/9//2//b/9v/2//X/9f/0//T/9v/3//j/+P/4//f/9//3//b/9v/2//b/+P/4//b/
9v/0//T/9P/1//j/+P/4//j/9v/2//b/9f/1//X/9f/2//b/9v/2//b/9P/0//T/9P/z
//X/9//3//b/9//2//T/9P/0//T/9P/0//T/9P/2//b/9v/2//j/+P/4//j/9v/3//f/
9//7//v/+//9//z//f/9//3/+//8//z//P/+//7//v/+/wIAAgACAAIAAAD+//3//P/8
//7//v/+//3//f/8//v/+v/4//X/9f/1//T/8//z//X/9f/1//X/8//z//H/8//x//H/
8P/w//D/8P/w//H/8//y//L/8v/y//L/8v/y//L/8v/y//L/9P/0//T/9P/z//H/7P/k
/9//3f/f/+P/6//2/wUAGwA3AF0AigC7AOwAFQEqASkBGQH/ANkAsgCOAHMAZgBdAE0A
PQAxACAAFgAQAAkABAABAP///f/9//3/+v/6//v/+P/1//X/9f/z//P/9P/0//T/9P/0
//T/9P/0//T/8//z//X/9v/2//b/9f/0//P/9P/1//b/9//4//j/9v/2//b/9f/2//b/
9v/3//f/9//3//n/+f/5//n/+f/6//r/+v/6//v/+//7//r/+f/5//j/+//7//z//P/8
//z//P/+/wAAAAAAAAIABAAEAAQABQAEAAUABQAEAAMABQAFAAQABQAIAAsADQAPABAA
EQATABEAEwAUABcAFQAWABkAGwAfACIAIQAiACYAJwAoACwALAAsACwALQAvADAAMQAy
ADUANgA3ADgAOgA7ADwAPAA5ADgANgA0ADQANAAyADAAMgAvACwAKQAnACQAIQAeABsA
GQAWABUAEgAQABAAEAANAAwACgAJAAgABgAFAAUAAgABAAEAAAD+//7//f/8//z//P/8
//z//P/7//v/+//7//v/+v/6//r/+v/6//n/+//7//v/+v/4//f/9//3//f/9//4//j/
+P/4//j/+P/2//b/9v/3//r/+v/5//n/+f/5//r/+v/6//r/+v/7//3//f/9//3//v/+
//7//v/+/wAAAAAAAP3//f/9//z//P/8//z//P/9//3//P/8//z//f/9//3/+//6//r/
+v/7//v/+f/5//n/+f/5//n/+//6//r/+//7//v/+v/6//r/+v/6//r/+f/5//n/+f/4
//j/+P/4//b/9f/1//X/9v/3//j/+f/5//n/+P/4//b/9v/3//f/9P/0//T/9P/1//X/
9P/0//P/8//z//L/8//z//T/9f/4//j/+P/4//f/9v/z//L/9P/0//T/9f/0//T/9P/0
//L/8v/y//H/8v/z//T/9v/2//b/9v/2//P/8v/x//D/8//1//f/9//0//P/8v/y//L/
8v/y//T/9P/0//T/9P/0//X/9f/1//f/9//3//n/+v/7//v/+//7//z//P/6//r/+v/6
//z//v/+//7//P/8//r/+f/5//r//f/+//3/+//6//j/9//2//T/8f/z//P/8v/x//P/
8//z//P/8v/x//D/7f/x//H/8f/w/+7/7v/u/+7/7//v/+7/7v/s/+z/7P/s/+3/7v/v
//D/7v/u/+7/7v/u/+//7f/q/+T/3f/T/9H/0//Z/+T/9f8NACcARQBuAKMA2AAHASgB
NwE3AS0BDwHoAMIAnQB8AGUAUwA7ACcAHAAQAAYAAQAAAP//+//7//n/9//y//D/7//s
/+z/7f/u/+3/6//s/+z/7P/s/+z/7P/s/+z/7P/r/+v/7P/u/+//8P/u/+7/7v/w/+//
7v/t/+z/7//u/+//8P/u/+7/7f/s/+//7//v/+//7//v/+//7//v//D/8P/w//L/8//z
//P/8f/x//L/8v/z//P/9P/0//T/9P/0//b/9v/2//b/+P/5//r/+//9//z//f/9//z/
//8BAAEAAAAAAAIABAAFAAUABgAHAAkACwANAA4AEQAPABAAEwAVABoAHAAaABoAHgAf
ACAAJAAkACQAJAAlACgAKgAsAC4ALwAwADEAMgAwADEAMgAyADIAMgAxADAALwAuACsA
KAAqACcAJAAhACAAHgAcABoAGQAXABQAEwAPAAwACwAKAAgABgADAAEAAAD+//3//f/8
//v/+//6//r/+v/5//j/9v/2//b/9v/0//P/8//z//P/8//y//L/8P/w//D/7//x//H/
8f/w//L/8f/x//H/7//v//D/8P/w//D/8P/w//D/8P/w//H/9P/0//P/8//x//H/8v/y
//L/8v/y//P/9f/1//X/9f/0//T/9P/0//T/9v/2//b/9f/1//X/9P/0//T/9P/0//j/
+f/5//r/9//3//b/9f/3//b/9v/2//f/9//1//X/9P/z//L/8f/y//L/8//1//X/9f/0
//T/9P/0//T/9P/1//X/9f/1//X/9P/z//L/8P/v/+//7//v/+//7//v//H/8f/w//D/
8P/w//H/8f/w//D/8P/w/+//7//u/+7/8P/x//L/8v/w/+//7//v//D/8P/w//D/8P/w
/+7/7v/w//D/8P/x//H/8P/v/+7/7P/s/+z/6//s/+3/7v/w/+7/7v/u/+7/7f/u/+//
8P/v/+//7//t/+z/7f/u/+7/7v/u/+7/7v/u/+7/7v/u/+7/7v/u/+z/7P/s/+z/6v/q
/+r/6v/r/+z/7v/v/+7/7//u/+3/8f/y//P/8//z//P/9P/0//T/9P/0//T/9P/2//b/
9v/2//b/9P/z//L/8v/0//T/9P/z//P/8v/x//D/7v/r/+3/7f/s/+v/6f/p/+n/6f/p
/+n/6f/n/+n/6f/p/+j/6v/q/+r/6v/p/+n/6P/o/+j/6P/o/+j/6v/q/+r/6v/q/+r/
6v/q/+b/5f/l/+T/3v/X/9H/z//T/9v/6P/5/w0AJQBHAHIAowDWAAUBJgEzATEBHQH9
ANoAuACTAHgAZwBTAD8ALwAgABQADAAFAAAA/f/5//f/9f/1//L/7v/r/+z/7f/t/+3/
6//r/+z/7P/s/+r/6v/q/+r/6v/q/+n/6f/r/+z/7P/s/+r/6v/q/+z/7v/u/+7/7v/u
/+z/7P/s/+v/7P/s/+z/7//v/+//7//t/+3/7f/t/+3/7v/u/+7/8P/x//H/8f/v/+//
8P/w//H/8f/y//L/8v/y//L/9P/0//T/9P/2//b/9v/2//f/+f/7//z//P/9///////+
//7/AAACAAMAAwAEAAUABwAJAAsADAAPAA0ADgARABMAGAAaABgAGAAeAB8AIAAkACQA
JAAkACUAKQAqACsALAArACwALQAuAC4ALwAwADAAMAAwAC8ALgAuAC4ALAAqACoAJwAk
ACEAHgAcABoAGAAXABUAEgARAA0ACgAJAAgABQAEAAIAAQD///7//v////3/+//6//j/
+v/6//n/+P/2//b/9v/2//T/8//z//P/9v/3//f/+P/3//b/9f/z//P/8//z//L/9P/z
//P/8//x//H/8v/y//L/8v/y//L/8v/y//L/8//0//T/8//z//H/8f/y//L/8v/y//L/
8//1//X/9f/1//T/9P/0//T/9P/2//b/9v/1//X/9f/0//b/9v/2//b/9//3//b/9v/2
//f/9//3//X/9P/0//T/9f/1//P/8//z//P/8//z//T/9P/1//f/9f/1//T/9P/0//T/
9P/0//P/8//z//P/8v/y//L/8v/y//H/8f/x//H/8f/x//H/8//z//L/8v/y//L/8//z
//D/8P/w//D/8f/x//D/8P/w//H/8v/y//L/8f/x//H/8P/w//D/8P/w//D/7v/u/+//
8P/x//P/8//y//H/8P/w//D/8P/v//H/8f/x//L/8v/y//L/8v/y//L/8v/y//D/8f/y
//H/8v/z//L/8P/w//D/8P/w//D/8P/w//H/8v/z//T/8//y//H/8P/u/+7/7v/u//D/
8P/w//D/8P/w//D/8P/y//L/8v/y//T/9f/1//X/9//3//f/+f/5//n/+P/3//j/+v/7
//z/+v/6//r/+v/8//z//P/8//r/+P/3//b/9//6//v//P/6//n/9//1//b/9P/x//H/
8f/w/+//7//x//H/8f/x/+//7//t/+//7//v/+7/7v/w//D/8P/x/+//7v/u/+7/7v/u
/+7/7v/u/+7/7v/u/+7/7v/u/+7/7f/t/+r/4v/d/9v/2f/d/+H/7P/7/xEAJwBHAG4A
mwDOAAEBIgErASUBCwHpAMYAogCDAG4AYQBRAEEAMwAkABgADgAHAAAA/f////3//f//
//z/+P/3//L/8f/x//H/7//x//L/8v/y//H/8P/v/+7/8f/y//L/8//x//L/8v/y//L/
8v/y//T/9P/0//T/9P/2//T/9P/0//P/9P/0//T/9f/1//X/9f/1//X/9f/1//X/9v/2
//b/9v/3//f/9//3//f/+P/4//n/+f/6//r/+v/6//r//P/8//z//P/+//7//v/+////
/f///wAAAAADAAUABQAEAAIABAAGAAcACwAMAA0ADwANAA8AEAATABEAEgAVABcAGwAe
AB0AHgAgACEAIgAmACgAKAAoACkAKQAqACsALAAtAC4ALwAwADIAMwA0ADQANAA0ADMA
MgA0ADQAMgAwADAALQAqACcAJAAiACAAHgAcABsAGQAZABQAEAAOAAwADAAMAAsACwAI
AAYABQAFAAIAAQABAAAAAAAAAP///v/8//z//P/8//z/+//7//v//f/9//z//P/6//r/
+v/5//v/+//7//r/+P/3//f/9//5//n/+v/6//j/+P/4//j/+P/4//j/+f/8//z/+//7
//v/+//8//z//v/+//7////+//3//P/7//z//P/8//z//v8AAAAAAAD////////+//7/
/v/+//7//f/9//z//P/8//3//f/9//3//P/8//z///////3//f/9//3//f/9//v/+v/6
//v//f/9//z//P/8//z//P/8//n/+f/5//n/+v/6//r/+v/6//n/+f/5//v/+//7//v/
+f/5//j/+P/6//r/+//7//n/+P/3//b/9v/3//f/+P/4//n/+v/6//r/+f/5//n/+f/4
//f/9v/3//j/9//4//j/+P/4//n/+f/4//f/9v/4//j/+P/3//n/+f/5//r/+P/4//j/
+P/3//j/+f/6//r/+//8//v/+P/7//z/+//6//n/+P/4//j/+P/4//j/+P/4//j/+P/4
//j/+P/6//r/+v/6//n/+P/3//b/+P/4//j/+P/6//r/+v/6//r/+v/6//r/+f/5//n/
+//9//3///8AAP//////////AgACAAIAAgACAAIAAgAEAAIAAgACAAIAAgABAAAAAAAC
AAIAAgABAAAA/v/8//r/+P/1//X/9f/1//X/9v/3//f/9//3//f/9f/z//X/9f/3//b/
9v/2//T/9P/1//X/9v/2//b/9v/0//T/9P/0//b/9v/2//b/9v/2//b/9f/v/+r/5v/j
/9//3//l/+3/+v8JAB8AOQBbAIgAuQDqABEBJgElARUB9wDTALAAkgB5AGgAXQBNAD0A
LwAgABYAEAAJAAYABQADAAEAAQABAP7/+v/5//r/9//3//f/9f/1//b/9v/2//j/+P/4
//j/+P/4//f/9//1//b/9v/2//j/+P/4//r/+P/4//j/+P/2//T/9P/0//f/+P/4//j/
+f/5//n/+f/7//v/+//7//n/+v/6//r/+P/5//n/+f/7//v//P/8//3//f/+//7/AAAA
AAAAAgD///7//f/+////AAABAAMABQAHAAgACAAIAAkACAAGAAgACgAMAA0ADgAOAA4A
DwAPABEAEgAVABcAGAAbAB0AHgAgAB4AHgAiACMAJAAoACgAKAAoACkAKQAqACsALAAv
ADAAMQAyADIAMwA0ADQAMwAyADAALgAvADAALwAuAC4AKwAoACUAJQAkACMAIgAdABsA
GAAXABEADgANAAwADAAMAAsACwAGAAQAAwADAAIAAQABAAAA/v/+//3//P/7//z//f/+
//3/+//6//n/9//3//b/9v/3//j/+f/5//f/9//3//b/9v/1//X/9f/2//f/+f/6//n/
+P/3//b/+P/4//j/+f/4//j/9//3//j/+f/7//z//v/+//7////+//3//P/7//7//v/+
//7//f/+//3//P/7//v/+//6//z//P/8//z/+//7//r/+v/8//3//f/9//z/+v/5//j/
+//7//n/+f/5//n/+f/5//f/9v/2//f/+f/5//j/+P/2//b/9v/2//f/9//3//f/9v/2
//b/9v/2//X/9f/1//b/9//4//n/+P/3//X/9P/0//T/9f/1//b/9v/2//b/9f/1//T/
9P/0//X/9v/2//b/9f/1//X/9P/0//T/9P/1//b/9f/2//T/9P/0//X/9P/0//T/9P/1
//b/9//3//X/9f/1//b/9P/0//T/9P/0//T/9P/0//P/9f/3//f/9v/1//T/9P/0//T/
9P/2//b/9v/2//T/9P/0//T/9v/2//b/9v/2//b/9v/2//b/9v/2//b/9P/0//T/9P/y
//P/8//z//j/+f/6//3//v/////////9//7//v/+//7//v/+//7/AgACAAIAAgAAAP7/
/f/8//z//v/+//7///////7//f/8//r/9//3//f/9v/1//X/8//z//P/8//0//X/9P/3
//f/9//2//b/9P/0//T/9f/3//b/9v/2//T/9P/0//T/8//y//H/8P/z//T/9f/2//P/
8//w/+r/4//d/9v/4f/n/+z/+f8PACcARQBqAJ0A1AAHAS4BQwFDATUBFwHuAMQAoQCG
AHEAXwBNADkAKAAaABAACQAGAAcABwAHAAcABQD+//j/9//4//n/+f/5//f/9//4//j/
+P/2//b/9v/2//b/9v/1//X/8//0//T/9P/2//b/9v/4//j/+P/4//j/+P/2//b/9v/5
//r/+v/6//n/+f/5//n/9//3//f/9//4//r/+//8//7//////////v/9//3//P//////
AAAAAP///v/9//7//v/+//7/AAACAAIAAgADAAMABQAGAAYABwAJAAkACAAIAAoADAAN
AA8AEAARABMAEwAVABYAGQAbABwAHwAhACIAJAAiACIAJAAlACYAKgAuAC4ALgAvADAA
MAAwADAAMgA0ADYAOAA2ADcAOAA4ADoAOgA5ADgAOAA4ADYANAA0ADEALgArACoAKAAm
ACQAIQAfABwAGwAZABYAFQAUABEAEAAOAA0ACAAGAAUABQAFAAUABgAGAAQABAADAAIA
///+//3//P/9//3//v////3//f/8//z//v/+//7//f/8//v/+v/4//j/9//3//f/+f/5
//r/+v/8//z//P/8//7//v/+/////v/+//3//f/9//3//v/+////AAABAAMAAgABAAAA
//8CAAIAAgACAAIABAAEAAQAAwADAAMAAgACAAIAAgACAAEAAQAAAAAAAAABAAEAAQAB
AAAAAAAAAAMAAwABAAEAAQABAAEAAQAAAP7//f/9//3//f/8//z//P/8//z//P/9//3/
/f/9//7//v/+//7//v/9//3//f////////////3//f/8//z//P/8//3//f/8//z//P/8
//v/+//6//r/+v/7//z//P/8//v/+//7//3//v///wAA/f/8//n/+P/6//r/+v/7//7/
/v/+//7//v/+//7//f/7//v/+//8//z//P/8//z/+v/6//r/+v/7//3///////z/+//8
//v/+v/5//j/+f/6//v//P/8//z//P/8//r/+v/6//r//P/8//z//P/8//z//P/8//7/
/v/+//7//f/8//v/+v/9//3//f////////8BAAIAAwADAAMAAwAGAAYABgAGAAQABAAE
AAYABgAGAAYABgAEAAMAAgACAAYABgAGAAUABQAEAAMAAgD+//v/+//7//v/+//8//3/
+//7//v/+//5//f/+f/5//n/+P/4//j/+P/4//n/+f/6//r/+v/6//r/+v/6//r/+v/6
//r/+v/4//z//P/5//f/8v/o/+H/4f/h/+P/6//4/wkAIQA3AFUAggC3AOoAHQE8AUkB
SwE1AQ0B6ADIAKcAjAB7AGcAUQA9ADAAJgAcABMADgANAAkABwAJAAkAAgACAAMAAgAB
AAEAAQD///3//v/+//7//P/8//z//P/+//7//f/9//v//P/8//z//v/+//7/AAACAAIA
AgACAAAA/v/+//7/AQACAAIAAgACAAEAAAD//wIAAwAEAAUABQAGAAYABgAFAAUABAAD
AAQABQAHAAgACAAHAAcABgAIAAgACAAKAAwADAAMAA4ADAAMAAwADQAPABEAEgASABIA
EwASABAAEQAUABcAGQAbABwAHQAfAB0AHwAgACMAJQAmACkAKwAuADAALgAuADIAMwA0
ADgAOgA6ADoAOwA9AD4APwBAAEEAQgBDAEQARABFAEYARgBGAEYARQBEAEYARgBEAEIA
QgA/ADwAOQA4ADYANAAyAC8ALQAqACkAJQAiACEAIAAhACAAHgAdABwAGgAZABkAFgAV
ABUAFAAUABQAEwASABIAEgASABIAEAAPAA8ADwAPAA8ADgAOABAAEAAQAA8ADwAPAA8A
DgAMAAsACwALAA0ADQAOAA4ADAAMAAwADAANAA4ADwARABAAEAAPAA8AEAARABMAFAAU
ABQAFAAVABMAEwATABMAFgAWABYAFgAUABYAFgAWABcAFwAXABYAGAAYABgAGAAYABcA
FQAUABQAFQAVABUAFQAUABQAFAAWABcAFgAXABcAFwAXABcAFQAUABQAFQAVABUAFAAU
ABYAFgAWABYAEwATABMAEwAUABQAFAAUABQAEwATABMAFQAVABUAFQAXABcAFgAWABQA
FAAVABUAFAAUABQAFAAVABUAFAAUABQAFQAWABYAFAATABMAEwAUABQAFAAUABQAFAAS
ABIAFAAUABQAFQAYABgAGAAYABcAFgAVABMAFQAVABUAFgAUABQAFAAUABQAFAAUABQA
FwAZAA==
         </WaveFormData>
      </LeadData>
   </Waveform>
</RestingECG>
