# Supplementary material for: Detection of Left Atrial Enlargement Using a Convolutional Neural Network-Enabled Electrocardiogram
Source: Front Cardiovasc Med. 2020 Dec 17;7:609976. doi: 10.3389/fcvm.2020.609976 (PMC7773668; doi:10.3389/fcvm.2020.609976)
Supplement: Supplementary file 4 [file Data_Sheet_4.ZIP › normal3/1802032281_1880_00000023.XML]

<?xml version="1.0" encoding="Windows-1252"?>
<!DOCTYPE RestingECG SYSTEM "restecg.dtd">
<RestingECG>
   <PatientDemographics>
      <PatientID>1802032281</PatientID>
      <PatientAge>65</PatientAge>
      <AgeUnits>Years</AgeUnits>
      <Gender>Female</Gender>
      <PatientLastName>lipeijin</PatientLastName>
   </PatientDemographics>
   <TestDemographics>
      <DataType>Resting</DataType>
      <Site>1</Site>
      <AcquisitionDevice>MAC55</AcquisitionDevice>
      <Status>Unconfirmed</Status>
      <Priority>Normal</Priority>
      <AcquisitionTime>10:09:53</AcquisitionTime>
      <AcquisitionDate>08-20-2016</AcquisitionDate>
      <CartNumber>1</CartNumber>
      <AcquisitionSoftwareVersion>009C</AcquisitionSoftwareVersion>
      <XMLSourceVersion>MAC5000 v1.0</XMLSourceVersion>
   </TestDemographics>
   <RestingECGMeasurements>
      <VentricularRate>67</VentricularRate>
      <AtrialRate>67</AtrialRate>
      <PRInterval>174</PRInterval>
      <QRSDuration>74</QRSDuration>
      <QTInterval>426</QTInterval>
      <QTCorrected>450</QTCorrected>
      <PAxis>68</PAxis>
      <RAxis>69</RAxis>
      <TAxis>47</TAxis>
      <QRSCount>11</QRSCount>
      <QOnset>223</QOnset>
      <QOffset>260</QOffset>
      <POnset>136</POnset>
      <POffset>185</POffset>
      <TOffset>436</TOffset>
      <ECGSampleBase>500</ECGSampleBase>
      <ECGSampleExponent>0</ECGSampleExponent>
   </RestingECGMeasurements>
   <Diagnosis>
      <Modality>Resting</Modality>
         <StatementCount>2</StatementCount>
         <LabelText>12SL ��ϳ���</LabelText>
      <DiagnosisStatement>
         <StmtFlag>ENDSLINE</StmtFlag>
         <StmtText>�������</StmtText>
      </DiagnosisStatement>
      <DiagnosisStatement>
         <StmtFlag>ENDSLINE</StmtFlag>
         <StmtText>���� ECG</StmtText>
      </DiagnosisStatement>
   </Diagnosis>
   <Waveform>
      <WaveformType>Rhythm</WaveformType>
      <WaveformStartTime>0</WaveformStartTime>
      <NumberofLeads>8</NumberofLeads>
      <SampleType>CONTINUOUS_SAMPLES</SampleType>
      <SampleBase>500</SampleBase>
      <SampleExponent>0</SampleExponent>
      <HighPassFilter>16</HighPassFilter>
      <LowPassFilter>150</LowPassFilter>
      <ACFilter>NONE</ACFilter>
      <LeadData>
         <LeadByteCountTotal>10000</LeadByteCountTotal>
         <LeadTimeOffset>0</LeadTimeOffset>
         <LeadSampleCountTotal>5000</LeadSampleCountTotal>
         <LeadAmplitudeUnitsPerBit>4.88</LeadAmplitudeUnitsPerBit>
         <LeadAmplitudeUnits>��V</LeadAmplitudeUnits>
         <LeadHighLimit>2147483647</LeadHighLimit>
         <LeadLowLimit>268435456</LeadLowLimit>
         <LeadID>I</LeadID>
         <LeadOffsetFirstSample>0</LeadOffsetFirstSample>
         <FirstSampleBaseline>0</FirstSampleBaseline>
         <LeadSampleSize>2</LeadSampleSize>
         <LeadOff>FALSE</LeadOff>
         <BaselineSway>FALSE</BaselineSway>
         <ExcessiveACNoise>FALSE</ExcessiveACNoise>
         <MuscleNoise>FALSE</MuscleNoise>
         <LeadDataCRC32>2058470882</LeadDataCRC32>
         <WaveFormData>
NgA2ADYANgA/AEYATQBUAEEAMAAfAA4ABgD+//b/7v/w//D/8P/w//L/9P/2//j/+P/4
//j/+P/5//r/+//8//r/+v/6//r/+f/4//f/9v/2//b/9v/2//j/+v/8//7//f/8//v/
+v/6//r/+v/6//r/+v/6//r/+v/6//r/+v/6//r/+v/6//r/+v/6//r//P/8//z//P/6
//r/+v/6//r/+v/6//r/+//8//3//v/9//z/+//6//b/9P/y//D/9v/6//7/AgD+//z/
+v/4//r/+v/6//r//P/8//z//P/8//z//P/8//7//v/+//7//v/+//7//v8AAAAAAAAA
AAAAAAAAAAAAAQACAAMABAACAAIAAgACAAcACgANABAAEAAQABAAEAAQABAAEAAQABIA
EgASABIAEgASABIAEgAQABAAEAAQABAAEAAQABAADgAMAAoACAAHAAYABQAEAAQABAAE
AAQAAQAAAP///v/7//r/+f/4//v//v8BAAQAAwACAAEAAAD///7//f/8//z//P/8//z/
/P/8//z//P/6//r/+v/6//r/+v/6//r/+v/6//r/+v/6//r/+v/6//j/+P/4//j/+v/6
//r/+v/6//r/+v/6//f/9P/x/+7/9P/6/wAABgADAAIAAQAAAP7//P/6//j/+f/6//v/
/P/6//r/+v/6//z//P/8//z//v/+//7//v/7//r/+f/4//n/+v/7//z/+//6//n/+P/7
//7/AQAEAAEAAAD///7//P/8//z//P/8//z//P/8//7//v/+//7//P/8//z//P/+//7/
/v/+//z//P/8//z//v/+//7//v/8//z//P/8//r/+v/6//r/+P/4//j/+P/6//z//v8A
AP///v/9//z//P/8//z//P/8//z//P/8//v/+v/5//j/+v/6//r/+v/7//z//f////3/
/f/9//z//P/8//3//f////7//f/9//3//P/8//z/////////AAACAAEAAQAAAP7//v8A
AAUABQAEAAMAAgABAP3//P/6//r/+v/7//v/+f/3//P/9P/1//X/9f/z//X/9v/3//j/
+v/5//j/9//3//r/+v/6//X/9P/z//D/8v/2//j/+v/5//r/+f/4//b/9v/2//b/+P/6
//v/+//6//j/+v/1/+7/7//3//v//f/+/wUADQASABsAKwA4AEUAVQBeAF4AVABDADAA
HAAEAPT/7//r/+L/4P/k/+n/7f/x//L/8v/x/+7/8v/4//z/+//4//f/9v/3//f/9//3
//f/9v/2//X/9f/2//j/9f/1//X/9f/1//X/9f/1//X/9f/z//P/8//z//b/9//6//n/
9v/1//T/8//w/+//7//y//f/+f/6//z/+f/3//b/9f/2//b/9v/2//T/9v/2//n/9//2
//X/9P/y//T/9f/1//X/9//3//f/+P/2//X/9f/1//f/9f/1//X/9f/2//b/9//3//f/
9//3//b/9f/y//b/+f/+/wAA/f/8//r/+f////3//f/9//7/+//7/wAAAgD///7//v8B
AAMABAAFAAcABwAHAAgACQALAAsACwAJAAkACQAJAAwADQAOABAADgAMAAsACwAKAAkA
BgAFAAoADAAMAAwACwAKAAcABQAFAAIAAgADAAUAAgACAAIA/P/7/////P/6//r/+v/6
//j/+P/3//f/+f/5//n/+f/5//n/+f/5//j/+P/5//n/+P/3//f/9//z//L/9P/z//f/
+f/8/////P/7//r/9//3//v/+//5//f/9//5//n/9//3//b/9v/3//n/+v/5//X/9P/6
//n/9v/2//f/9//5//n/+v/6//r/+f/3//X/9v/5//r/+v/3//f/+f/5//X/8v/z/+7/
8//6////BQACAP//+P/5//v/+v/6//z//v/8//z/+//6//n/+f/4//j/+v/6//j/+P/4
//j/+P/7//v/+v/6//z//P/8//v/+v/7//r/+P/5//v//P/7//X/8v/v/+3/9P/8//3/
AAD+//z//P/6//f/+P/8//3/+v/5//r/+v/6//r/+v/4//j/+P/5//z//f/+//7/+//6
//r/+f/9//7///8BAP///P/6//j/9//3//f/+P///wMACAAMAAYABAAEAAcABwAGAAUA
BAAEAAEAAQAAAPz/+v/5//f/9//3//X/+P/3//f/9//1//f/+P/5//r/+P/3//b/9f/1
//j/+P/4//j/+P/4//b/9f/2//X/9P/2//j/+P/4//f/+P/5//r/9//4//j/9//u//b/
/P/5//b/9f/3//3/+//8/wUADQAQABkAIwAuADkASQBaAFoATgA/AC4AFAD+//T/7f/p
/+b/5v/m/+f/6//v//T/+P/z/+T/6//0//v//f/5//n/+f/7//n/+f/5//n/+v/6//n/
+f/7//z/+P/3//n/+f/5//n/+f/5//n/+f/7//v/+//7//r/+f/6//f/+f/5//n/+f/6
//n/+f/8//z/+//5//j/9v/1//X/9f/4//r//P/+//r//P/8///////+//3//P/4//r/
+//7//v//f/9//3//v/8//v/+//8//3/+v/5//r/+//9//7////////////+//7//v/8
//7///8CAAIAAAAAAP////8FAAMAAwADAAQA///9/wAACAAHAAgACgAKAAsACwALAAsA
CwALAAwADwARABEAEQAPAA8ADwAPABMAEwATABQAFAASABEAEQARABEADwAPABAAEAAO
AAwADAAMAAoACQAHAAIAAAD//wQABAAHAAoABQADAAYAAgAAAAAAAAAAAP///v/8//v/
/P/9//7////9//3//f/9//r/+v/7//v/+//7//z//f/7//r//P/7//r/+f/5//n//P/9
//7//f/6//3//P/5//P/8f/x/+//9v/7////BAACAAEA///7//r/+v8BAAEA+//6//r/
+f/7//v//P/8//v/+//6//n/+//9//3//P/9//3///////3//P////z//f8AAAEAAwAC
AAEA/P////3//P/8//7/+//4//f/9f/6//3/AQAEAAMABAADAAAA/v/+//7//v8BAAEA
AAAAAP7//v/+//3//f///////v8AAAEAAQD///z//P/8//3///8CAP7//P/+//7/AAAA
APz//P///////v/9//3//v8AAP///v/+//7///8BAAEA///////////+//7//v/+//z/
/P/+//7//f/+////AAD7//3///8CAAIAAQD+//z//P/8//z//v/+//7////////////+
//r/+v/7//v/AQACAAMABQADAAIAAgACAAMAAwADAAQABAADAAMAAgABAAIABQALAAkA
CAAHAAYABQABAAAA/v/8//z//f/9//3//f/7//7//f/9//3/+//7//z//f/+//z/+//6
//n//P8AAAEAAgD+//7//v/8//z//v/+//7//P/+//7//v/8//z//P/8//z//v//////
AgACAPz/+f/8/////////wUACgAJABEAGgAhACsAMgAvAD8AZgBoAEAAKwAmABYAAgD4
//P/7//q/+7/8v/x//P/+f/6//r/AwACAAAAAgACAP3//f/9//3////9//3//f/9//7/
/v/9//3//v8AAP3//f/9//3//f/9//3//f/9//3/+//5//f/9f/6//3/AgADAAEAAQAB
AAEAAAD/////AgACAAEA///+//////8AAAEAAAAAAAAAAAD9//7//f///wAAAAAAAAAA
/v8AAAEAAQD+/////v/9//v/+P/2//X/+/8BAAMABwAGAAUABQAEAAQAAwACAAEAAwAE
AAUABAACAAMABgAGAAIAAgABAAEACQAHAAcABwAKAAcABwAMABAADQAMAAwADAANAA0A
DQANAAsACQAIAA4AFQAaAB8AGwAZABcAFQAVABUAFQAWABYAFAATABMAFQAVABMAEwAU
ABQAEgAQAA4ADgAMAAsACwAIAAgACQAHAAQABAAEAAMAAwAIAAYABQAEAAMAAgAAAAAA
/////wEAAQABAAEA///9//v/+f/8//7/AQADAAIAAQABAAEA///+/wAA//8AAP//////
//3//f/9//v/+////////f/7//v//f/9///////+//7//P/9//3/+//6//r/AQABAP7/
/v///////////wAAAAAAAP///f/7//7/AQACAAIA/v/9//7//f/9//7/AwACAAAAAgAC
AAMAAwADAP//AwADAAIAAgAEAAYABAAEAAMAAAD//////v8AAAIAAgAAAAEAAgADAAQA
AwADAAIAAgAAAAAAAAD//wEAAwADAAIAAgADAAMAAQD+//7//v//////AgD+//z//v/+
/wAAAAD8//z///////////8AAAIA/f/5//X/8v/5////BgALAAEA///9/wAAAAAAAAAA
AAAAAAAAAAABAAAA///+//z/+//8//7///8AAAAAAAABAAMAAgACAAIAAwADAAMABAAD
AAEAAAD+//n/+P/5//3/AwAGAAkADAAKAAUAAwAAAAAAAAABAAEA/v/9//r//P/7//v/
+//5//v//P/9//7//f/7//n/9//4//z//f/+//z//P/8//r/+v/8//z//P/6//z//P/8
//f/9P/x/+7/9P/8/wMACQACAPr/+P/7//7/+//1//f/AQAIAAcADQAYAB8AJwA4AEUA
SwBUAFYASAA3ACwAHgAIAPj/8f/z/+z/3v/Q/9//BQAJAPb/+P////r/+P/8//7/+//5
//n/+f/7//3//f/9//3/+//6//j/9//6//z/+f/5//v/+//7//v/+f/5//n/+f/7//v/
+//7//n/+f/7//n/+v/7//z//f/3//P/8P/w//f/+//+/wIAAAD////////8//z//P/8
//z//v/+/wEAAAD+//z/+v/6//z//f/9//z//f/8//v//P/6//n/+f/9/////f/9//n/
9//2//T/+P/7//7/AQACAAIAAgAAAP3//f////7//f/+//7///8CAP///v/9/wEA//8A
AAYACgAHAAYABgAGAAcABwAHAAkACQAJAAoADQAPAA8ADwANAA0ADQANABEAEQARABIA
DgAIAAMA//8JAA8AEwAZABcAFAAPAAoACAAIAAYABQAGAAQABQAHAAYAAgABAAAA/v//
/wUABAD///7//f/8//r/+v/5//n/+//7//v/+//7//v/+//7//v//P/+/////f/7//r/
+f/2//T/9f/z//b/+f/9/wEA///9//v/9//4//3//v/9//r/+f/6//n/+P/3//X/9P/1
//f/+P/3//T/9P/7//v/+f/6//z//f/4//P/7//q//L/9//7/////P/9//z/+v/4//f/
+P/3//n/+v////7/+f/6//n/+f/5//n/9f/5//v/+v/6//z//v/8//z/+//7//v//P/8
//7/AAAAAP7/+v/4//b/9P/3//n/+v/8//n/9v/z/+//9f/7////AgAAAP///f/5//r/
+v/6//v/+//+//r/+P/4//j/+v/6//b/9v/5//n/+P/3//f/+P/6//n/+P/4//X/9f/2
//X/+P/5//r/+//8//z//P/8//j/+P/6//r/+v/2//T//P/6//r/+v/6//r/+v/6//v/
+//7//v/+v/6//r/+//7//3//P/7//v//f/8//z//P/9//3//f/+/wAA//////7/+f/4
//n//f8BAAIAAwAEAAUAAQAAAP7/+f/4//j/9//3//f/9f/4//v/+//7//n/+P/4//j/
+P/5//n/+f/5//f/+v/6//r/+P/4//j/9v/2//j/+P/4//f/+P/3//b/9f/2//f/+P/z
//L/8P/t/xAA+v/2/wMA+v/x//P/9//7/wAACQAPABQAHQArADgAQQBNAFoAWgBQAEEA
MgAcAAYA9v/t/+f/5P/k/+j/6//t//H/+P/0/+X/4P/n//L/+/////v/+//7//3/+v/5
//j/9//4//j/9//3//j/+v/3//f/9//3//f/9//5//n/+f/5//n/+f/5//n/+//7//3/
+//5//n/+f/5//r/+f/5//z/+//7//r/+v/4//f/9//3//T/9P/0//T/9v/6//z/AQD/
//7//f/8//n/+v/6//n/9//5//n/+f/7//r/+v/7//z//f/6//n/+f/5//r/+v/9//3/
/f/9//3//P/7//j/+f/7////AAD8//z/+//7//z/9//0//H/+v/9/wMADgAOAAkABgAE
AAQABQAFAAUACAAJAAoADAAMAA0ADAALAA0ADQANAA0AEQARABEAEgARAA4ADAALAAsA
CwAJAAkACAAGAAIA/v8EAAoADgATABAACgAHAAUABwAEAAQABAD/////BAACAP///v/9
//z//f/+//7////+//3//P/7//z//f/+/////f/8//z/+//4//f/9//3//f/+P/8//3/
+//5//j/9//5//n/+f/3//r///8AAP//+//5//n/9//4//n/+f/6//n/+f/4//X/9P/0
//v/+//4//j/+f/5//n/+f/6//r/+//7//r/+f/2//f/9v/0//b/+f/+/wEA/f/8////
/P/6//z//P/9///////7/////P/6//n/+v/7//r/+//7//n/+f/6//r//P/+//7//P/8
//z//P/8//z/+//5//j/+//8//3//f/7//3//f/8//r/+f/3//P/9//8/wEABwAEAAQA
/f/4//v//P///wAA+v/6//3//f/+//3//f/+//z/+//6//r/+P/5//v/+//8//3//v//
//7//v/+//7/+f/4//n/+P8AAAYACAD8//f/9P/x/+7/9v/8/wIACQAHAAUAAwAAAP3/
/P/8//v//v/+//7///////7//v/+/////////wAAAAD//////v/6//r//P8BAAQABAAE
AAQAAQD9//z/+v/5//r//P/9//7//f/6//z//P/7//r/9//5//r/+//8//r/+f/4//f/
9v/4//f/9v/3//j/+f/4//r//P/8//z/+//8//v/+v/4//j/+P/4//r//P/9//3//P/4
//L/9//4//H/5//h//n/HAAbAAsAEgAbACEALgA7AEsAWgBcAE4APQAsABgABAD4//f/
8//q/+b/5v/p/+v/7f/0//b/9f/6//j//P/+//v/9v/z//D/7//1//n//f8BAP///v/8
//v/+//8//j/9//6//v//P/9//z/+//6//n/+//7//v/+//5//n/+//5//n/+f/5//n/
+P/3//f/+v/5//n/+P/4//n/+f/6//v/+P/4//j/+P/1//b/9f/3//v//P/9//7/+//8
//z/+//7//3//f/9//r/+P/3//f/+f/7//n/+f/5//n/+v/6//v/+//7//v/+v/6//r/
+P/4//n//P/8//r/+v/5//n//P/5//j/9//+////AwAMAA0ACQAHAAYABgAHAAcABwAL
AAsACwAMAAsADQANAA0ADwAPAA8ADwAQAA8ADgAOABAADgANAA0ADwAPAA0ADQAQABAA
DgAMAAcABAD///v/AQAEAAoAEQAMAAYAAwAAAP////8EAAIAAAAAAAAAAAD///7//P/7
//v/+//7//v/+//7//v/+//6//r/+//7//z/+//7//v/+v/6//3//f/+//3//f/9//v/
+f/3//P/9v/7//z/+//7//v//f/9//r/+f/3//b/9//5//r/+f/4//j///////r/+v/7
//v/+f/5//r/+v/8//3//f/9//v//f/9//z//f/9///////8//z/AAD+//7/AAAAAAEA
AAD///r//f8AAAAAAQAEAAMAAAD///3//////wAAAAD+/wAAAAD+//7//v/+//7/////
//7//v/8//z//P/7//7/AQACAAIAAQABAAAA/f/5//b/8//x//n/AAAAAAIAAwACAAMA
AgD8//z///////z/+//7//z//v/9//z//P/6//v//f/9//3//f/9//3//P/6//7//P/4
//r//P/+/wAA/f/6//f/9f/5//3/AQAEAAEAAAAAAP//AAAAAAAAAQACAAIAAwAEAAQA
AwACAAIAAgABAAEAAAAAAAAAAgAHAAYABgAGAAYABwADAAIAAAD8//z//f/9//v/+f/1
//b/+v/7//z/+//7//z//f/+//7//f/8//v/+//+//7//v/+//7//v/8//n/+v/5//j/
+f/8//3//v/+//7//v/+//z//v///////P/8//z/+f/8//3/9//1////CAAFAPv//P8h
AEMAOAAtAD8AUABSAEoAPQAwACQADgD8//X/8f/s/+z/7v/v//P/9//4//j/9f/2//n/
/v8BAP//+//7//v//f////////////v/+P/0//H/+v8AAAEABQAEAAMAAgABAAAA///+
//3////////////9//3////9/wAAAQACAAMA///9//z//v8BAAEAAAAAAAAA////////
/v/+//7//v/6//z//P////3/+v/3//T/9//+/wQACQAGAAUAAgD//wAAAAABAAMAAgAD
AAAA////////AAAAAP//////////AQACAAMAAgACAAMABgAGAAEA/v/6//f/AgAFAAoA
DwAQAAsACQAMAA8ACwAJAAgADQAPABAAEQAQAA8ADgAOABEAEwATABMAEQARABEAEQAV
ABUAFQAWABYAFAATABMAEwATABEAEQAUABQAEgAQAA4ADgAMAAsABwACAAAA//8FAAYA
CgAOAAkABwAKAAYAAwACAAEAAAAAAAAA/////wEAAQABAAEAAAD///7//f///wAAAgAD
AAEA///+//3//P/8///////+//3//f/9//////////3//P////7/+//3//f/+f/5//v/
/f/+/wAA/v///////f/6//r/AQABAP7//v///////////wAAAAD//////v/9//3/////
//7//v///wIAAwABAAAAAwAAAPz//P/6//n//v8BAAAABwAGAAQAAwAEAAYABAAEAAMA
AgABAAEAAAAAAAIAAgAAAAAAAAAAAAAAAwADAAIAAgABAAAA///9//3///////7/AAAB
AAEA/////wAAAQADAAMABAD+//r//f/+/wEAAgD8//r/+//5//z///8DAAgABQADAAEA
AAD/////AAD//wEAAQABAAEA///+//3//P/+//7/AAAAAP7//v/+//7//v/+//7//v//
/wAAAQACAAIA/P/6//n/9////wIABQAJAAgABgAFAAQAAwADAAMABAAEAAMAAwACAP7/
/v8AAAUACAAIAAgACAAHAAMAAgAAAPz//P/9//3//f/9//v//v/9//v/+f/1//b/+P/6
//z//f/9//3//f/8//7//f/8//v//P/9//z//P/+//7//v/8//7//v/+//r/+v/6//r/
+v/8//3//f/6//z//P/5//b/9f/3//f//f8KABMAEQAUAB8AHwAcAD8AZwBiAE4ATABB
ACwAGAAGAPb/7//r/+b/5v/q/+//8//1//L/9P/5//z/+v/+/wAA/f/4//f/9v/3//f/
9//3//f/8//y//D/7//2//z//f8BAP///f/7//n/9//3//f/9//4//n/+v/7//r/+f/6
//f/+f/5//n/+f/4//f/9//6//v/+//6//r/+P/3//f/9//2//b/9v/2//X/+P/5//3/
/f/8//v/+v/1//T/8v/v//T/+/8AAAUAAQD+//z/+//6//v/+P/3//n/+f/6//r/+//7
//v/+//6//r/+v/4//j/+f/8//z//P/8//v/+/////3//f/9//3/9//0//b///8BAAUA
CgALAAsACgAJAAoACQAIAAgACQALAAsACwAJAAkACQAJAAwADQAOABAAEAAOAA0ADQAO
AA0ACgAJAAwADAAKAAgABwAGAAMAAQACAAAAAQADAAEA/P/6//j/+f/7/wIAAgD9//z/
+//6//z//P/7//v/+v/5//j/9//4//n/+v/7//n/+P/4//f/+P/3//f/9//2//b/+f/5
//b/9f/1//X/+P/5//r/+f/2//f/9P/v//D/8//4//v/+f/3//T/8v/z//X/9v/1//L/
8v/5//n/9f/0//T/8//0//X/9//4//v/+//6//n/9//5//n/+P/5//n/+//7//n/+P/7
//j/+P/6//r/+//5//f/8f/z//f/+v/+/wQAAQD+//3/+//5//n/+v/6//r//P/8//r/
+v/6//r/+v/7//v/+v/6//z//P/8//v/+f/7//v/+v/6//v/+//5//r/+v/6//v/+v/8
//f/9P/1//T/9f/0//X/+P/+/wEA///9//z//P/8//v/+v/6//j/+f/7//v/+f/5//n/
+f/6//r/+v/6//r/+v/8//z/+P/2/+7/8v/2//r//v/+//7//v////3/+//5//b/+P/6
//3///////7//f/9//3//P/8//z/AAABAAIABAADAAEAAAD+//7//v8AAAUABgAGAAYA
BgAEAP///f/6//v//P/+////+v/1/+7/7P/z//n///8DAAEAAAD///7//P/7//r/+f/5
//z//P/8//j/+P/4//b/9v/4//j/+P/6//z//P/8//j/+P/4//j/9v/4//n/+f8AAPz/
+v/1/+T/2//z/xMACQD6/wUADwASAB0AJQAyAEcAVQBYAFwAWABHADYAIgAQAAAA9f/v
/+r/5v/m/+n/6//v//b/9v/3//z/+//+////+//4//f/9v/3//X/9f/1//X/8v/y//H/
8f/4//z/+//9//r/+f/4//f/9//3//f/9//6//v//P/9//r/+f/6//f/9//3//f/9//4
//f/9//6//n/+f/4//j/+v/5//n/+f/4//j/+P/4//b/+P/4//v/+f/4//f/9v/0//b/
9//3//n//f///wEA/v/6//f/9f/5//v/+f/5//f/9//4//j/+f/5//n/+f/6//r/+v/4
//b/9//6//r/9v/2//X/9f/9//3///8BAAIA/////wQACAAFAAQABAAFAAUABAADAAYA
BwAIAAoACgALAAoACQAKAAsADAANAA0ADQANAA4ADgAMAAsACwAPAA8ADQANAAwADAAK
AAgACAAIAAYABQAFAAIAAgADAAUAAgACAAIA/////wQAAgD///7//f/8//r/+v/5//n/
+//7//v/+//9//3//f/9//v/+v/6//n/+v/5//n/+f/4//j/+//7//n/9//2//X/9f/1
//X/8//1//v//f/9//n/+f/7//v/+v/5//f/9v/3//n/+v/5//X/9P/6//n/+P/4//n/
+f/5//n/+v/6//r/+f/3//X/+P/7//z//P/5//n/+//7//n/+P/7//j/9//6//v//f/8
//v/9v/5//v/+v/6//z//f/8//3//f/9//3//v/+//z//v/+//z//v/+//7//v/8//v/
+f/4//r/+v/6//n/+v/9//7//v/8//3//f/7//r/+v/6//v//v8CAP///v/9//r/+f/2
//f/+v8AAAMA///9//z//P/+//3//P/8//7///8BAAEAAAD///7//f/9//7///8AAP3/
/P/9//z//P/8//z//P/+//3//v8AAPz/+P/0//D/9v/8/wIACQAFAAMAAQD+//z//P/9
//3/AAAAAAAAAQD///7//v/+/////////wAA/v/9//3//P/8//7/AgAJAAcABgAFAAQA
AQD9//z/+v/7//z//v////z/+//4//r/+v/5//j/9f/4//r//P/+//3/+//5//f/+f/8
//z//P/6//r/+v/4//b/+P/4//j/+v/8//z//P/6//r/+v/6//j/+v/7//v//P/6//r/
+//4//H/8f/5/wMACAAJAAUA/v8PADkARAA/AFEAXgBUAEYAOwAsABgABAD0/+3/5//m
/+j/6v/r/+//9f/4//r/+f/6//j//P/+//v/+f/5//n/+//7//v/+//7//z//P/7//v/
/P/8//f/9f/4//n/+v/7//z//f/+/////v/9//z/+//7//v//f/7//3//f/9//3//P/7
//v//v/+//3/+//6//v/+//8//3//P/8//z//P/5//r/+f/7//3//P/7//r/+v/8//3/
/f/8//3//P/7//f/8v/u/+v/8//7////BQADAAEAAAD+//z/+//6//n//P/+/wAAAAD/
////AQAAAAAAAAD/////AwABAAEAAQAEAAEAAQAGAAcAAQD9//r/AQAHAAwAEQAQAA8A
DgAOAA8AEQARABEADwAPAA8ADwARABEAEQASABIAEAAPAA8AEQARAA8ADwAQABAADgAM
AAwADAAKAAkACQAGAAYABwAFAAIAAgACAAEAAQAGAAQA/f/6//f/9P/6//7/AQAFAAIA
AQAAAP///v/9//z/+//6//r/+//7//z/+//7//v/+v/6//3//f/6//n/+f/5//n/+f/5
//f/9//7//v/+f/5//n/+//7//n/+f/4//j/+P/5//n/9//1//b//v////7//v//////
/v/9//3//P/+//////////7////+//z//f/9///////8//z/AAD+//z//v/+////AQAB
AP3/AQAAAP7//f/+//z/+v/6//n//P/9////AAAAAAIAAgAAAP7//v/+//7//f/9//z/
/P/9//7///////z//f/8//r/+//9//7//f/8//z//P/9//7/AAD7//j/+//8////AAD8
//z///////z/+//7//z//P/7//r/+v/8//3///////3//f/9//3/+P/8//7//v/+//7/
/v/+//7//v/+/////f/9//3//P/7//z//v///wEAAAD/////AAAAAAEAAgABAAEAAQAC
AAQAAwADAAIA/P/6//r//f8DAAYACQAMAAkABQAEAAIA///+//7//f/9//3/+//+//3/
/f/9//v/+//8//3//v/+//3//P/7//3/AAAAAAAA/v/+//7//P/5//r/+f/4//r//P/8
//z/+P/4//j/+P/5//z//v////T/+v8CAP//AgADAP////8DAAQACQARABgAHQAlADIA
OwBHAFIAUABCADEAJAAYAAgA/P/3/+//6P/q/+7/7f/x//f//P/6//v/+v/5//z//f/5
//n/+//9/wEA/v/7//j/9f/4//z///8DAAMABAAAAP///v/9//z/+//8//3//v////v/
/////w==
         </WaveFormData>
      </LeadData>
      <LeadData>
         <LeadByteCountTotal>10000</LeadByteCountTotal>
         <LeadTimeOffset>0</LeadTimeOffset>
         <LeadSampleCountTotal>5000</LeadSampleCountTotal>
         <LeadAmplitudeUnitsPerBit>4.88</LeadAmplitudeUnitsPerBit>
         <LeadAmplitudeUnits>��V</LeadAmplitudeUnits>
         <LeadHighLimit>2147483647</LeadHighLimit>
         <LeadLowLimit>268435456</LeadLowLimit>
         <LeadID>II</LeadID>
         <LeadOffsetFirstSample>0</LeadOffsetFirstSample>
         <FirstSampleBaseline>0</FirstSampleBaseline>
         <LeadSampleSize>2</LeadSampleSize>
         <LeadOff>FALSE</LeadOff>
         <BaselineSway>FALSE</BaselineSway>
         <ExcessiveACNoise>FALSE</ExcessiveACNoise>
         <MuscleNoise>FALSE</MuscleNoise>
         <LeadDataCRC32>4016164230</LeadDataCRC32>
         <WaveFormData>
dgB2AHYAdgCIAJoArAC+AKAAggBkAEYALgAYAAIA7P/l/+D/2//W/9v/4P/l/+r/7f/u
/+//8P/w//D/8P/w//L/8v/y//L/7//u/+3/7P/t/+7/7//w//H/8v/z//T/8//y//H/
8P/x//L/8//0//P/8v/x//D/8f/y//P/9P/z//L/8f/w//D/8P/w//D/8f/y//P/9P/x
//D/7//u/+//8P/x//L/8P/w//D/8P/u/+7/7v/u/+v/6v/p/+j/6//u//H/9P/y//L/
8v/y//D/8P/w//D/8P/w//D/8P/x//L/8//0//L/8v/y//L/8//0//X/9v/2//b/9v/2
//f/+P/5//r//f/+////AAD///7//f/8/wEABgALABAADgAOAA4ADgAPABAAEQASABMA
FAAVABYAFQAUABMAEgAUABQAFAAUABMAEgARABAADAAKAAgABgAIAAgACAAIAAQAAgAA
AP7//v/+//7//v/6//j/9v/0//j/+v/8//7//P/8//z//P/4//b/9P/y//X/9v/3//j/
9v/2//b/9v/0//T/9P/0//b/9v/2//b/9f/0//P/8v/0//T/9P/0//b/9v/2//b/9v/2
//b/9v/2//b/9v/2//P/8P/t/+r/8P/2//z/AgAAAP7//P/6//j/+P/4//j/+f/6//v/
/P/7//r/+f/4//v//P/9//7//P/8//z//P/6//r/+v/6//v//P/9//7/+v/4//b/9P/4
//z/AAAEAAEAAAD///7//P/8//z//P/+//7//v/+//v/+v/5//j/+f/6//v//P/8//z/
/P/8//v/+v/5//j/+f/6//v//P/7//r/+f/4//n/+v/7//z/+v/4//b/9P/3//r//f8A
AP///v/9//z/+v/6//r/+v/8//z//P/8//r/+v/6//r/+//8//3//v8DAAQABQAGAAkA
CAAGAAQABgAHAAkACwALAAsADAANAAsACgAKAAoACgAKAA4AEAAQABAADgAOAAwADwAP
AA8ADQALAAcABwAEAAQAAgABAAIAAAAAAP//+v/3//b/8v/1//j/+f/6//X/9f/2//b/
9v/2//f/+P/5//n/+f/5//T/8v/w/+7/8v/1//j/+v/5//j/+P/3//T/9P/1//b/+v/6
//r/+P/0/+//7f/q/+r/7v/x/+//7v/z//j/AwAZADMAUQBwAI0AowCzAL4AxQC7AJEA
WwA+ACwAEwD4/+n/3//Z/9f/2v/g/+T/6//t/+f/7P/x//L/8//x//H/8f/z//b/9v/z
//L/8v/x//H/8f/0//T/9P/0//T/8f/x//P/8//z//P/9P/y//P/8//z//P/8//z//L/
9P/2//f/9//z//H/7//u//H/8//2//r/+v/5//j/9v/z//P/9P/0//P/9f/1//X/9//2
//T/8v/u//H/9P/0//b/9v/2//b/8//y//L/8v/1//X/9f/0//T/8//z//L/9P/1//b/
9//0//T/8//w//P/9v/7//7///////7//f8AAAAAAAAAAAAAAAAAAAMACwAJAAkACQAK
AAsADQANABEAEwAVABYAFAAWABgAFgAWABYAFgAYAB0AHgAfACAAHwAdABsAGgAaABkA
FwAWABgAGAAYABgAFQAVABQAEwASAA8ADQAPAA0ACQAHAAcABQAHAAcABwAEAAMA///+
//7/////////AQACAAIAAQD8//v/+//7//z/AAABAAIAAQD///v/+v/2//b/9v/6//7/
AAAAAAEA/v/9//z/+//9//7/AgAAAPz//P/9//3//P/+//7//v///wEAAQD+//r/+P/9
//3//f/+/wEAAQD//////v/9//3/AQABAAEAAgADAAMAAQD+//7/AwADAP///f/6//j/
/P8AAAQACAAFAAIAAwAGAAsACAAFAAUABAADAAMABAAEAAQABQAEAAUABQADAAAAAAAA
AAMAAwAEAAUABQADAAQAAwADAAMAAQAEAAYAAwADAAMAAgAAAPz//f/5//f/AAAHAAgA
CgAGAAMAAQD//wAAAQAEAAkABQACAAIAAgACAAIAAgAHAAgACQAKABAAEAAPAA4ADgAP
ABEAEwAVABUAFgAXABQAEgARABAADgAMAA4ADgASABQAFAAWABMAFQAUABMAEAANAAgA
BwAGAAYABAADAAMAAgADAAMAAQD//////P/+/wAAAAAAAP////8AAAAA///+//7//v8B
AAEAAQABAP///v/9//z//P/9//7//v8AAAAAAQABAAAAAAABAAIAAgACAAIAAAD8//3/
+//y//D/9v/7/////P/9/wYADwAbAC8ASQBoAIsAowCzAMQAzQDJAKsAcQBIADwAJQAI
APf/7f/j/93/3v/k/+z/8f/x/+n/8P/5//7/AwD+//3//P/9/wAAAAD9//z/+v/5//n/
+f/+//7//v/+/wAA/f/9/////f/9//3//v/+//////////7//f/8//r//P/+///////9
//3//f/+//3/+//6//r/+//7//v/+v/6//v//f/+//3////////////+//z/+v/2//n/
/P/8//z//P/8//z/+//6//r/+v/7//v/+//6//z/+//7//r/+v/7//z//f///wAAAAD+
//z//P/+//7/AgADAAMAAwAEAAQABAAEAAQAAgAAAAEACgALAA4AEQARABEAEgARABMA
FQAXABgAGAAaABwAGgAaABoAGgAcACAAIAAgACAAHgAdABwAHAAdAB0AHAAcABoAGAAW
ABQAEwATABIAEQAOAAsACQALAA4ACwAKAAsACAAJAAgABwAIAAcAAwACAP/////+//3/
AAACAAMAAwD+//3//f/9//3/AAAAAAAAAgABAP7//v/6//r/+v/+/wAAAAD+//3/+//7
//v/+//7//z/AAD+//f/9P/y/+//9v/8/wAABAACAAMAAgD+//z/+v////////8AAAMA
AwABAAEAAAD///z////+//3/AQADAAQAAwD///7/AgABAAEAAQAAAAAAAQACAAMABAAC
AAAAAgAGAAgABAAAAP//+//5//j/+P/+/wIABwAKAAgABwAEAAAA///+/wAA//8DAAUA
BgAFAAMAAQAAAP//AQAEAAYAAwADAAMAAgAAAP//AQD+//3/AQAFAAMAAgAAAP//////
/wEAAQADAAcABQACAAEA/////////////wAABAAFAAUAAQAAAAAAAQD//wAAAgADAAAA
AAD///7//P/9//7//////wMABQAFAAIAAgD+/wAAAAAAAAAABwAIAAkACgALAAoACAAG
AAQABQAHAAkACgALAA0ADwARABAAEAAQABAAEAAUABYAFQAUABEAEAASABUAFQAVABIA
DwAKAAkABgAGAAQAAwADAAAA///9//r/+f/6//j//P/+//7//v/6//n/+f/4//f/9v/2
//b/+v/7//z//f/6//j/9v/0//f/+f/7//z/+//6//r/+f/4//j/+f/6//r/+v/6//j/
+P/1/+n/5P/u//b/9f/z//r//f8AAA8AIQA3AFcAdAB/AJUAxQDWAMMAswCNAFMANgAq
AA0A9P/p/9//2f/X/9r/4P/k/+3/9//3//f/+f/3//X/9f/1//X/9//4//j/9f/0//L/
8f/x//H/9v/2//b/9v/4//X/9f/3//P/8//z//T/8P/v/+3/6//u//H/9P/2//b/+P/5
//n/9f/1//X/9v/2//X/9f/2//X/9f/1//T/7//v//D/8P/z//X/9f/1//X/9P/y//D/
7v/x//T/9P/y//L/8v/y/+7/6v/n/+T/7P/x//b/+v/5//f/9v/0//L/8//0//X/9//4
//j/9v/0//T/9v/2//n/+//8//3////+//3//P/8//z//P///wcABQAFAAUABQAFAAYA
BQAEAAUABgAGAAoAEAAWABgAFgAUABIAEgAUABQAFAAUABMAEQAPAA4AEQARABAAEAAR
ABAADwAOAAwACwAJAAcACAAFAAMABQADAP///f/9//z///8AAAEA/v/9//n/+P/6//v/
+//7//n/+v/6//n/8//x//D/7//0//r//f8AAP3/+//3//b/9P/0//T/+P/4//j/9v/1
//T/8//y//H/9P/2//v/+v/0//T/9f/1//T/9v/2//b/9//5//n/9v/1//T/+v/7//v/
/P///////f/9//z/+//5//3//f/9/wEAAwAEAAMAAAD+/wEA/////wEAAgAEAAIAAgAC
AAIAAgAAAAIABgAJAAYAAwADAAIAAQABAAIAAQACAAQABAAAAP///P/4//v//v8EAAcA
BQAFAAQAAQACAAEAAQABAAEABAAGAAMAAQABAAAA/v/+/wEA/////wIABQACAAAA/v/9
//3//f/+////AgAHAAYAAgAAAP3/+f/3//X/8//6/wIABwALAAAA/v/9/wIABQAGAAcA
CAALAAoACQAIAAoACgAJAAgACQALAA4AEQAQAA8ADwAPABAAEAARABIAEAAQABQAFgAY
ABgAFgAWABIAEwARAA8AEQATABMAFwAUABQAEgARAA4ACgAIAAUAAQD//////P/+/wAA
AAAAAPz/+//7//r/+//6//r/+v/7//v/+//7//n/+P/3//b/9//5//v//P/5//j/+P/3
//L/8P/v/+7/9v/6//7/AAD4/+//7f/w//L/9P/x/+//8v/3//7/CQAdADcAUQBwAIsA
nQCtALgAvwC5AJUAXQA4ACgADQDy/+P/0//B/8v/7v/0/+b/6//z/+//8f/1//X/9f/1
//X/9f/3//X/9P/w/+7/8P/v/+//7//0//T/9P/0//L/7//v//H/8P/x//L/9P/z//P/
8v/x//H/8f/x//D/8v/0//X/9f/u/+v/6P/m/+7/8//5/wAA/f/7//n/9v/1//X/9v/2
//X/9//3//f/9v/0//H/7v/u//P/+P/6//j/9v/0//L/8f/w//D/8P/0//X/9v/2//L/
7//t/+r/8P/1//r////9//z/+v/2//b/9v/4//j//P/9//3//f/9//z/+//6////AAAB
AAUACAAFAAQAAwAGAAcACQAJAA0ADwARABIAEQASABMAEAATABQAFQAYABgAGAAYABgA
FQARAA0ACgASABcAGwAgABwAGAAUABAAEQARABAADwANAAkABgAHAAkABQADAAMAAQAD
AAMAAwABAP//+v/4//v//f/+/////P/8//v/+f/3//f/+P/5//n//P/8//z/+//5//X/
9P/y//L/8v/2//j/+v/6//v/+v/5//j/9//3//j//P/6//T/9P/1//X/9v/4//j/+P/4
//n/+P/0//P/8v/4//n/9//4//v/+//2//P/7//r//L/+/8AAAUAAgABAP//+//4//j/
/f/9//z//f/9//7//f/8//v/+v/7//r//f8CAAUAAAD7//n/+v/7//3/AAAAAAAAAQAA
AP3//f/7//j/+//8/wAAAQABAAEAAAD9//r/9//1//P/9//+/wQABQADAAEA/v/6//v/
///+//////8BAP3/+v/7//v//P/9//3//f///wMAAAD8//r/9//7//3///8BAPz//P/5
//X/9//6//7/AwD+//7///////z//P/7//r/AQD///3/AgAAAAAAAAAAAAQABAAEAAQA
CgAKAAkACAAGAAcACQALAA0ADQAOAA8ADQAMAAwADAAKAAoADgAQABEAEgARABIAEAAR
AA8ADQAOAA8ADgARAA8ADgALAAkABgACAAAA/f/6//n/+v/4//n/+v/5//j/+P/5//v/
/P/6//j/9//2//f/9//3//f/+P/4//j/+P/1//X/9f/0//b/9v/3//f/9P/0//X/9v/1
//L/7//q/xIA+//r/+7/7P/o/+n/6//w//f//v8JABsAMQBNAGwAiQCbAK0AwADHALsA
lwBdADgAJAAJAO7/4//h/93/2f/a/+D/5v/l/9v/2f/j/+//9/////r/9//0//P/9P/0
//H/8P/y//H/8f/x//T/8v/w/+7/8f/v//D/8//x//H/8f/y//L/8//z//P/9P/1//b/
9v/0//T/8//x//D/8f/y//T/8v/x//H/8v/x//H/8f/w/+z/6//r/+r/7//z//X/9//3
//b/9P/y/+//8f/z//L/8f/w/+//7v/w//D/8f/y//P/8f/v/+z/7//v//D/8P/w//H/
8v/z//L/8v/x/+7/8f/y//X/9v/1//X/9P/z//T/8v/w/+7/9f/6////BwAJAAUAAwAB
AAQABQAHAAcABwAJAAsADAAOABAAEgAQABAAEAAQABIAEgASABIAEgATABMAEwAUABIA
EQAPAA4ACwAIAAUAAgAGAAsADwATAA4ACQAFAAUABQABAP/////8//3//P/7//v/+//4
//j/9v/3//f/9//3//j/+P/3//X/9f/2//f/9P/2//X/9P/1//X/8//0//L/8v/y//b/
8//y/+//7f/u/+//8P/x//H/8v/2//T/8f/y//T/9f/z//T/8//y//L/8//y/+7/7//u
//T/9f/0//T/9v/1//b/9//3//f/9v/5//j/9//1//X/9P/x//T/9v/9////+v/5//f/
9v/5//r/+//8//r/+P/6//7/AAD8//j/9//2//f/+f/8//r/+v/7//r/+v/7//r/+P/2
//b/+f/5//z//f/9//v//P/7//v/+//4//r/+//3//b/9f/z//D/9v/9////AwACAAMA
/v/6//v/+//8//3/+//5//n/+//8//r/+v/5//n/+f/5//n/+f/8//z/+//8//z//f//
//n/+P/4//f/+f/6//r/+v///////f/6//j/9v/0//L//f8CAAcADAAMAAoABwAEAAYA
BwAJAAsACgAJAAkACQALAAoACgAKAAwADAAQABIAEQAQAA0ADAAOABEAEQARAA0ACwAH
AAcABgAGAAQAAwACAAAAAAD///v/+f/5//b/+P/6//r/+v/1//X/9v/2//X/9P/0//T/
9f/1//X/9f/z//L/8f/w//H/8//1//b/9P/0//X/9f/0//T/9f/2//j/+P/4//b/8v/t
/+n/6v/s/+r/3//V/+j/CQAEAPn/DQApAEEAZACFAJsArQC6AMEAvQCjAGsAPgAyAB8A
AADp/9//1//R/9L/2v/k/+n/7f/v/+7/8f/w/+//6f/n/+X/5f/s//D/8f/0//P/8f/w
/+//8//y//H/8P/u/+v/6//t/+3/7f/t/+7/8P/x//H/8f/w/+//7v/s/+7/8P/x//H/
7v/t/+z/7P/t/+3/7v/w//H/8f/x//D/6//r/+z/7P/s/+3/7P/r/+//8P/w//D/8P/z
//b/9v/1//T/8//y/+7/7P/r/+r/8P/x//L/8v/w/+//7//u//D/8f/y//P/9f/2//b/
9P/x//D/8f/w//P/9f/2//f/9//0//H/7v/3//z/AQAJAA0ACQAHAAUABAAFAAcABwAL
AA0ADwAQAA0ADgAPAAwADwAQABEAFAAUABQAFAAUABIAEQAQABAAEgATABMAFAATABAA
DQAKAAUAAwAAAP3/BAAHAAsAEwAPAAcAAQD9//z///8AAAEA/v/9//n/+P/4//n/+f/5
//n/+v/6//n/9P/z//P/8//1//j/+P/4//b/9f/y//L/8f/y//P/+P/2//b/9P/z//D/
7//u/+3/8f/0//r/+v/0//T/9f/1//X/9v/1//T/9v/5//r/+P/0//L/9//3//f/+P/7
//v/+f/5//j/9//4//3//v////3//f/8//n/+f/6/wAAAQABAAEAAAAAAAAAAAAAAAAA
/v/8//7/AgAGAAIA/v/9//z/+//7//z///8AAAIAAgD//////f/6//r/+v/9//3//v//
/////f/6//n/+f/5//v//v8AAP3//P/7//n/9v/y//P/7//t//f///8BAAQAAgD///3/
+//7//v//f8BAP7/+v/4//X/9//5//v//f/8//7//f/7//j/+P/5//v//v/+/////f/4
//r/+v/6//r//P/6//j/9v8BAAYACgAOAAoACQAJAAkACwALAAwADQAMAAoACQAIAAkA
CgAPABIAFAAUABIAEgAQABMAEwATABMAEQANAA0ACwAKAAcABQADAAAA///9//f/9f/1
//L/9P/2//b/9v/0//X/9//4//b/9P/z//L/9f/1//X/9f/z//L/8f/w/+3/7f/t/+z/
7v/w//P/9f/x//D/8P/w//T/9P/0//L/9v/z/+3/5v/m/+b/5//r//D/9f/0/+3/8/8h
AFEAXgBvAJMAqQCwAL0AwwCxAHsAQgAqAB0ABgDx/+X/3f/V/9L/1v/c/+H/5f/r/+v/
7//v/+//7f/t/+3/7//w//D/7f/s/+j/5f/j/+H/6//u//H/9P/y/+//7//x/+7/7f/s
/+z/7v/v/+//7//t/+3/7f/s/+z/7v/v/+//7v/v//D/8v/x/+//7v/u//H/8f/x//D/
7f/t/+7/7v/u/+//7v/t/+r/6P/l/+L/5v/t//T/+P/1//T/8//y//H/8P/w//D/8v/x
//D/7v/v/+//8P/w/+//7//v/+//8P/y//P/8v/y//L/9P/0//L/7//r/+f/8v/4//7/
BAADAAAA/f/9/wEA////////AgADAAUABQAFAAcACQAKAAsADgARABAADQAMAAsADAAR
ABIAEwAUABIAEQAQABAAEQARABAAEAARABAADwAOAAwACwAJAAcABAD///v/+/8CAAMA
BgALAAYABQACAP//AAD///v/+v/5//n/+P/3//n/+v/6//n/9v/1//X/9f/1//j/+P/4
//j/9//0//T/8P/w//D/9P/0//T/8v/x//P/8//z//P/8v/y//X/8v/w//D/8f/x//T/
9v/2//b/9//5//n/9v/0//L/9//3//X/9v/5//n/+v/7//v/+//4//v/+v/5//z//f/9
//v/+v/6///////9//3//P/8//v/+v/5//j/+//8/wEACAAKAAYAAgABAAAA/////wAA
AAAAAAEAAAAAAAEAAAD+//3//P/+//3//v///////f/8//v/+//7//n//P/+//v//v//
/////v/7//3/+v/5//z////8//r/+//7//z//f/4//X/9P/1//v//P///wEAAAD///7/
/f/7//7//v/9//r/+v/7//3/+P/4//n/+f/9//7//v/8//j/+v/6//r/+v8BAAIAAwAE
AAYABgAFAAQAAAD///////8EAAkADwAVABMAEAAOAAwADQAOABMAFgAVABQAEQAQABAA
EwATABMAEwARAA0ADQALAAoABwAFAAUAAgABAP//+f/3//f/9P/1//b/9f/0//P/8//0
//T/9P/0//X/9v/3//f/9//3//f/9v/1//T/9P/1//b/9v/0//T/9f/1//L/8v/z//T/
+P/4//j/9v/y/+3/5//k/+T/6v/t/+3/8P/5/wIACQAZAC8APwBYAI8AvQC9ALoAxwC3
AH8ARwAwACAABQDs/+P/2//T/9X/2v/e/+L/5//t//H/8P/z//L/8f/u/+3/7P/t/+//
8P/u/+7/6//n/+T/4f/s//D/9P/4//f/8//y//P/7v/t/+z/7P/v//H/8v/z//D/7//u
/+z/7v/w//H/8f/x//H/8f/y//H/7//u/+7/8P/x//L/8v/t/+3/7v/u/+//8f/x//H/
8v/y//H/8P/q/+n/6P/k/+r/8P/2//z/9//0//L/8P/z//P/8//y//T/8//z//L/8f/x
//H/8f/0//b/9//2//X/9P/1//T/+P/5//n/+f/6//r/+v/6//f/9P/x//H//f8BAAcA
DQAMAAsACwAJAAkACwANAA4ADgAQABIAEAAOAA4ADgAQABIAEgASABIAFAATABIAEgAR
ABEAEAAQABAADgAMAAoACQAJAAgABwAHAAUABAAHAAQA/f/4//X/+P/9/wAAAwABAP//
+v/4//j/+f/5//n/+f/6//r/+f/2//X/9f/1//T/9v/1//T/9f/1//P/9P/w//D/8P/0
//T/9P/y//H/8//z//P/8//x//D/8v/u/+3/8P/0//f/9P/0//L/8P/0//f/+P/2//L/
8P/1//X/8//0//f/9//3//f/9v/1//T/9//2//X/9//5//r/+f/3//b/+v/5//n/+f/4
//j/+v/6//r/+v/4//T/9P/2/////v/9////+v/5//n/+v/6//r/+//6//z//f/8//r/
+f/4//r/+f/8//3//f/7//r/+f/5//n/+f/8//7/+//9//3//P/6//j/+//5//n//P//
//z/+v/3//X/9P/z//f/+f/9/wMAAQD+//3/+//5//n/+f/5//n//P/8//v/+P/4//n/
+//6//r/+//7//n/+v/6//r/9f/z/+r/8f/2//v/AAACAAIAAgACAAQABAADAAIAAwAF
AAgACwAKAAkACQAJAAoACgALAAwADAAMABAAEgASABIAEAAQABIAFQAVABUAEgAPAAoA
CQALAAwACwALAAgABAACAP//+P/z//D/6v/z//r///8EAP3/+//6//j/+P/4//n/+v/6
//n/+P/3//f/9v/1//T/9v/3//j/+P/2//b/9//3//T/9P/1//b/+P/4//j/9v/0//H/
8f/u/+L/2P/t/wcA/P/t//r/BwAVAC0ASQBmAIcAnQCnALYAxQDFAKkAdQBMADYAGwD+
/+v/4//b/9n/2v/g/+j/7f/x//H/8v/1//T/8//y//P/9P/3//f/9v/y//D/7f/r/+r/
6f/z//b/+f/8//j/8//x//H/8P/x//L/9P/2//f/9//3//X/9f/1//T/9P/2//f/9//0
//P/8v/y//X/9f/2//j/9//3//f/9v/z//P/9P/0//X/9//3//f/9v/0//H/7v/t//H/
9f/2//j/+P/4//j/9v/0//P/8v/2//f/+P/4//X/8//y//D/8//1//f/+f/4//j/9//0
//b/9v/4//j/+f/5//j/9//7//z//f/+/wAAAAAAAAMACQAHAAcABwAIAAkACwALAA0A
DwARABIAEAASABQAEgAUABYAGAAcABwAGgAYABYAFwAXABcAGAAbABsAGgAaABkAFgAT
ABAAEAARABEAEQANAAkABgAHAAoABwAGAAcABQAHAAcABwAEAAMA///+////AQACAAMA
AAAAAP///f/9//3//v////3/AAAAAAAA/v/9//r/+v/5//r/+/8AAP3//P/5//f/9//3
//f/9//6//z/AQAAAPz//P/9//3/AAACAAIAAgACAAMAAgD+//z/+v////////8AAAMA
AwD//////v/9//3/AQABAAEAAAABAAEA///+//7/AwADAAIAAwADAAQAAwACAAEAAAAC
AAAAAgAGAAoABgACAAEAAQABAAIABAAHAAgACgAKAAgABwAEAAAAAgACAAUABQAEAAUA
BQADAAQAAwADAAMABQAIAAoABwAGAAUAAwAAAAIABwAHAAkACQALAAcABAACAAEAAQAB
AAMABQAJAA8ADQAIAAUAAQADAAUABwAJAAYACAAHAAUABgAGAAcACQAIAAgACQAJAAgA
CAAHAAYABAAFAAYABwAHAAUABQAEAAIAAAD+//z/CAAOABQAGgAbABgAFAAQABAAEQAT
ABUAEwATABQAFQAVABQAFAAUABUAFgAbAB4AHQAcABkAGAAZAB0AHgAfABsAGQAVABUA
FgAWABQAEwARAA4ADQALAAUAAwADAAAAAAACAAIAAgABAAEAAgACAAEAAAAAAAAABQAF
AAUABQACAAAA/v/8//7///8AAAAAAAAAAAEAAQD+//7///8AAAIAAgACAAAA+v/1//P/
9P/2//T/9f/7/wAAAQAEAAcADQAxAG8AkACXAK0AwwDKAM8AxwCfAGcASgA6AB0ABAD3
/+v/4//h/+T/6v/w//X/+f/9//z////+//3/+//7//v//f///wAA/v/+//3/+//6//n/
/f/8//v/+v/7//n/+v/9//z//f/+/wAA/v/////////9//3//f/8//3/AAACAAMA////
////AAD+//3//f/+/wEAAQABAAAA/f/9//7//v/9/////////////v/8//r/+f/9/wEA
AgAAAAAAAAAAAPv/9v/y/+7/+P///wYADAAJAAUAAgD+//z//f/+////AgAEAAUABAAD
AAIAAwACAAQABQAFAAUACAAIAAgACAAMAAwADAAPABAACwAIAAUACgAPABUAGQAZABsA
HQAeABwAHgAgAB4AHgAeAB4AIAAiACIAIgAiACAAHwAeAB4AIAAhACEAIgAgAB4AHAAa
ABkAGQAYABcAGAAVABMAFQAUAA8ADAALAAwADwAQABEADAAHAP//+v8AAAUACQANAAwA
DAALAAkABQADAAIAAQADAAYABgAGAAQAAwAAAAAAAQACAAMACAAHAAYAAwABAAMAAwAD
AAMABQAGAAoACAACAAIAAwADAAIABAAEAAQAAwAFAAUAAgACAAAABQAFAAgACgAOAA8A
CwALAAoACQAJAA0ADQANAAwADQANAAsACAAIAA0ADQAMAA0ADQAOAA0ADAALAAoACwAK
AA0AEgAWABIADgANAAkABwAGAAYACgAOABMAFgASABEADgAKAAwADAAPAA8ADgAPAA8A
DQAKAAkACQAJAAsADgAQAA0ADQANAAwACgAIAAsACQAJAAwADwAMAAoADAALAAsACwAL
AAsADQARABAADAAKAAcACQAJAAkACQALAA4ADgANAAsACgAKAAsACAAMAAsACgALAAwA
DQAOABQAFAAUABQAGAAYABcAFgAUABUAFwAZABoAGwAdAB8AHwAeAB4AHgAcABwAIAAi
ACUAJgAlACYAIgAhAB0AGQAeACEAIgAnACMAIgAfAB0AGAAUABIADwAMAAsADAAKAAkA
CgAJAAgABwAJAAwADgALAAgABgAEAAoACwAMAA0ACwAKAAkACAAFAAUABQAEAAcACAAK
AAsABgAEAAMAAgAHAAgACQAIAAIABQADAPj/+P/8////AwAGAAkAEAAdACsAPQBZAH4A
mwCvAL8A0ADXANMAsQBzAEoAOgAjAAgA+//1/+//6//u//L/9v/3//v/AQADAAcABwAH
AAMAAwADAAUAAgAAAPv/+P/9/wEABgALAA0ACgAHAAQABwAFAAYACQAGAAUABAAEAAIA
BQAHAA==
         </WaveFormData>
      </LeadData>
      <LeadData>
         <LeadByteCountTotal>10000</LeadByteCountTotal>
         <LeadTimeOffset>0</LeadTimeOffset>
         <LeadSampleCountTotal>5000</LeadSampleCountTotal>
         <LeadAmplitudeUnitsPerBit>4.88</LeadAmplitudeUnitsPerBit>
         <LeadAmplitudeUnits>��V</LeadAmplitudeUnits>
         <LeadHighLimit>2147483647</LeadHighLimit>
         <LeadLowLimit>268435456</LeadLowLimit>
         <LeadID>V1</LeadID>
         <LeadOffsetFirstSample>0</LeadOffsetFirstSample>
         <FirstSampleBaseline>0</FirstSampleBaseline>
         <LeadSampleSize>2</LeadSampleSize>
         <LeadOff>FALSE</LeadOff>
         <BaselineSway>FALSE</BaselineSway>
         <ExcessiveACNoise>FALSE</ExcessiveACNoise>
         <MuscleNoise>FALSE</MuscleNoise>
         <LeadDataCRC32>2320207661</LeadDataCRC32>
         <WaveFormData>
3v/e/97/3v/K/7b/ov+O/4//kP+R/5L/mv+i/6r/sv+8/8b/0P/a/+H/6P/v//b/+f/6
//v//P/9//7///8AAAIAAgACAAIABAAEAAQABAAFAAYABwAIAAgACAAIAAgACQAKAAsA
DAAMAAwADAAMAAwADAAMAAwADAAMAAwADAAKAAoACgAKAAwADAAMAAwADgAOAA4ADgAM
AAwADAAMAAwADAAMAAwACgAKAAoACgAMAAwADAAMAAoACgAKAAoACwAMAA0ADgAQABAA
EAAQAA8ADgANAAwADgAOAA4ADgAOAA4ADgAOAA4ADgAOAA4AEAAQABAAEAAOAA4ADgAO
ABAAEAAQABAADgAOAA4ADgANAAwACwAKAAwADAAMAAwACQAIAAcABgAEAAQABAAEAAIA
AgACAAIAAAAAAAAAAAACAAIAAgACAAAAAAAAAAAAAgACAAIAAgAEAAQABAAEAAIAAgAC
AAIAAwAEAAUABgAFAAQAAwACAAUABgAHAAgABgAGAAYABgAEAAQABAAEAAYABgAGAAYA
BAAEAAQABAAGAAYABgAGAAgACAAIAAgACAAIAAgACAAGAAYABgAGAAcACAAJAAoACgAK
AAoACgAIAAgACAAIAAYABgAGAAYACQAKAAsADAAKAAoACgAKAAwADAAMAAwACgAKAAoA
CgAIAAgACAAIAAgACAAIAAgACAAIAAgACAAIAAgACAAIAAYABgAGAAYABQAEAAMAAgAE
AAYACAAKAAkACAAHAAYABgAGAAYABgAGAAYABgAGAAQABAAEAAQABgAGAAYABgAGAAYA
BgAGAAYABgAGAAYABgAGAAYABgAEAAQABAAEAAYABgAGAAYAAwACAAEAAAADAAQABQAG
AAQABAAEAAQABAAEAAQABAAEAAQABAAEAAQABAAEAAQABgAGAAYABgAJAAkACgAMAAsA
DAAMAAwADAAMAA0ADQANAAwACwALAAoABgAFAAMA/////wAAAAACAAAAAAAAAAMAAwAC
AAIA//////z//P/9//7//v8AAAEAAQAAAP///v/+//7//v//////AAAAAP7//v//////
////////////////AAAAAP//////////AQACAAIAAgD///////8AAAAA/////wAAAgAC
AAIAAgABAAEABQAMABUAGwAgACEAJQApACkAKQAsACoAGwABANv/tf+b/5H/jv+M/4z/
kP+Z/57/pf+v/7n/wv/N/9f/4P/r//H/9//4//j//v///wAAAAAAAAIAAwADAAMAAwAD
AAMAAwADAAQABAAFAAQAAwACAAQABAAEAAQABAAEAAQABAAEAAQABAAEAAQABAAFAAUA
BQAFAAUABQADAAIAAAACAAYABgAGAAYABAAEAAQABAAEAAQABAAGAAYABgAGAAYABwAH
AAcABwAHAAgACAAJAAcABwAGAAYABwAHAAgACQAIAAgACAAIAAgABgAGAAYABwAIAAkA
CQAHAAcABgAFAAYACAAKAAsACQAJAAkACAAJAAkACgAKAAoABwAHAAgABgAFAAQABAAC
AAIAAgACAAEAAQD///7//P/8//v/+f/7//z//P/6//j/+P/4//j/9v/2//b/9//2//b/
9f/1//f/+P/4//j/+v/7//z//P/8//v/+//8//7////+//3//v/+//7////9//7//v/9
//3//v/+//7//v/+//7//P/8//z//P/9//////8AAAAA///+//3//P/+//z//P/+/wAA
AAAAAAAAAAD/////AAD+//7/AAD+//z//v///wAA/////////v///wAAAQACAAMAAwAF
AAUABwAHAAcABgAGAAYABgAFAAcACAAJAAkABwAHAAUABAACAAQABgAGAAMAAwADAAEA
AgAFAAYABwAHAAYABgAHAAUABQADAAMAAwACAAIAAwADAAMAAwADAAUAAwADAAMAAwAE
AAQABAACAAIAAQABAAEAAQABAAEAAQACAAIAAQD//////v/9//3//v//////AAABAAIA
AwAAAAAAAAAAAP7//v/+/wAAAAD//wAAAAAAAAAAAAD/////AAACAAUABgAGAAYACAAI
AAkACQAIAAYABAADAAAA/P/7//n/9f/1//b/9v/3//b/9//4//r/+//7//z/+f/5//b/
9v/2//b/9f/2//n/+f/4//f/+P/4//j/+P/3//f/+P/4//b/9v/3//f/9//3//f/9//5
//n/+v/6//n/+f/5//n/+f/6//r/+v/5//n/+f/6//r/+f/5//r/+P/4//j/+P/7//3/
//8AAAUADQAUABkAHQAhACUAJQAmACgAIQAPAPP/y/+r/5//nP+a/5j/nP+j/6j/r/+3
/8H/yv/V/93/5v/t//X/+//+//7/BQAHAAkACgAIAAoACwALAA0ADQANAA0ADQANAA4A
DgAQABAAEAAQAA8ADgANAAwADgAOAA4ADgAOAA4ADgAOAAwADAANAA0ADQANAA0ADQAN
AAwACgAMAAwADAAMAAwADgAOAA4ADgAOAA4ADgAQAA4ADgAOAA4ADQANAA0ADQANAA4A
DgAPAA8ADwAOAA4ADQANAA4ADwAOAA4ADgAOAA4ADAAMAAwADQAOAA8ADwARABEAEAAP
AA0ADgAPAA8AEQARABEAEAANAA0ADgAOAAwACQAJAAoACwALAAsADAAIAAgACAAIAAcA
BwAFAAQAAgACAAEA/////wAAAAD+//7//v/+//7//P/8//z//f8AAAAA//////3//v/+
//7/AAABAAIAAgACAAEAAQACAAMABQAFAAUABAAEAAQABQADAAQABAADAAUABgAGAAYA
BgAGAAYABAACAAIAAgADAAUABQAGAAYABAAEAAQABAAGAAQABAAGAAYABgAGAAYABAAD
AAMABAAGAAYACAAGAAMABAAEAAQACAAJAAoACgAIAAgACAAIAAUABQAHAAcABwAHAAcA
BgAGAAYABgAFAAUABgAHAAcACQAJAAcABgACAAQABgAGAAcABwAHAAUAAwAFAAUABQAH
AAYABgAHAAUABQADAAMAAwACAAIAAwAEAAUABgAHAAUAAwADAAMAAQACAAIAAgAEAAQA
AwADAAEAAQABAAEAAQACAAIAAQABAAEAAAD/////AAABAAEAAQABAAEAAQAAAAAAAAAA
AAAAAAAAAAIAAAD///////8BAAAAAAAAAAAAAAAAAAAA/////////v8AAAAA//////3/
/f/9//3///////7//v/9/wEAAQABAP3///8AAAIAAgACAAIABQAFAAYACAAIAAgABwAG
AAYABgAHAAcACQAIAAcABwAIAAQAAwABAP3//f/+//7//v/8//z//P/9//3//P/8//3/
/f/6//r/+//8//z//v/9//3//P/7//z//P/8//z//f/9//7//v/8//z//f/9//3//f/9
//3/+//7//z//P/7//v/+//7//3//v/+//7/////////AAACAAEAAQACAAAAAAAAAAAA
AQADAAUADAAVABsAHgAhACUAJwApAC0AMgAuACEABwDf/7n/q/+l/5z/mP+a/6D/o/+m
/63/t//D/8z/0//f/+b/6//z//n//v/+/wAAAQACAAIAAgAEAAUABQAFAAUABQAFAAUA
BQAGAAYABwAGAAUABAAFAAYABwAIAAgACAAIAAgABwAGAAUABAAFAAYACAAJAAcABwAH
AAcACQAIAAYACAAKAAoACgAKAAgACAAIAAgACAAIAAgACgAKAAoACgAKAAkACQAJAAkA
BwAIAAgACQALAAsACgAKAAgABwAHAAcACwAMAA0ADgAMAAoACgAKAAkACgALAAsADQAN
AAwACwAJAAoACwALAAsACwALAAoABwAHAAgACAAIAAUABQAGAAYABQAEAAQAAgACAAIA
AgD//////f/8//3//v/+//3//f/+//7//P/8//z//P/8//r/+v/6//v//P/8//v/+//9
//7//v/+/wAAAQACAAIAAgABAAEAAgAEAAUABAADAAQABAAEAAUAAwAEAAQAAwADAAQA
BAAEAAQABAAEAAIAAgACAAIAAwAEAAUABwAIAAcABgAFAAQABgAEAAQABgAGAAYABgAG
AAYABQAFAAYABwAIAAsACgAIAAoACwAMAAwACwAKAAgACAAIAAgACAAJAAkACwALAAkA
CQAJAAgACAAIAAgABwAHAAgACQAJAAcABwAFAAQABAAGAAgACAAHAAcABwAFAAMABQAF
AAUABQAEAAQABQAFAAUAAwADAAUABAAEAAUABQAFAAUABQADAAEAAQABAAIABAAFAAYA
BAAEAAMAAwAFAAUABQAFAAUABgAGAAUAAwADAAIAAQADAAQABQAFAAMAAwADAAMABAAE
AAQABAACAAIAAgAEAAQAAwADAAMAAgAAAP///v8AAAIABAAGAAIAAwACAAQABgAGAAYA
BgAHAAcACAAKAAsADAAMAAwADAAMAA0ADQANAAwACwALAAgABAADAAEAAQABAAIAAgAC
AAAAAAAAAAAA///9//z//f////7/AAAAAAAA//8AAAEAAQAAAP///v/+//7//v/9//3/
/v/+//z//P/9//3////////////9//3//v/+//3//f/9//3//f/+//7//v/9//3//f/+
//z/+//7//z//f/+////AAABAAEABQAMABEAGQAeAB8AJQApACkAKwAsACoAHQAFAOP/
u/+d/5H/kP+M/4r/kP+Z/5r/n/+p/7X/vv/F/9H/5P/t/+//9f/6//z//v///wAAAAAC
AAQABQAFAAMAAwADAAMABQAFAAYABgAGAAYABgAGAAYABgAGAAYACAAIAAgACAAGAAYA
BgAGAAgACAAJAAkABwAHAAcABwAFAAQAAgAEAAgACgAMAA4ADQAMAAsACgAKAAoACgAM
AAoACgAKAAoACQAJAAkACQAJAAoACgALAAkACQAIAAgACAAJAAsADQAMAAwADAAMAAoA
CAAIAAgACgAMAA4ADwAOAA0ACwAJAAsADAANAA0ADQANAA0ADAALAAsADAAMAA4ACwAL
AAwACgAJAAgACAAGAAYABgAGAAUABQADAAIAAgACAAEA//8BAAIAAgAAAAAAAAAAAAAA
/f/8//v/+//9//7//v//////AAAAAAAA/v///wAAAAAAAP////8AAAMABQAFAAUABAAE
AAQABQAFAAYABgAFAAUABgAGAAYABgAGAAYABAAEAAQABAAFAAUABQAGAAYABAAEAAQA
BAAEAAIAAgAEAAUABgAHAAgACAAHAAcACAAGAAYACAAGAAQABgAHAAgACQAJAAkACAAI
AAgACAAIAAkACQALAAsACgAJAAgABgAGAAYABgAFAAgACgAMAA0ACwALAAkACAAIAAoA
DAAMAAoACQAIAAUABwAJAAkACQAJAAgACAAJAAcABwAFAAUABwAGAAYABwAHAAcABwAH
AAcABQAFAAUABwAIAAgACAAGAAYABQAFAAMAAwADAAMABAAGAAcABwAHAAcABgAFAAUA
BgAHAAcABQAFAAUABQAEAAQABAAEAAQABAAEAAYABAADAAMAAwAEAAQABQAGAAMAAgAB
AAAAAQADAAUABgAEAAQAAwADAAMAAwADAAMABQAFAAQABAAGAAYABgAGAAkACQAKAAwA
CwAMAAwADAAMAAwADQANAA8ADgANAA0ACgAGAAUAAwADAAMABAAEAAIAAAAAAAAAAQAB
AAAAAAAAAAEA//8AAP//AAAAAAIAAwADAAIAAQD+//7//v/+//////8AAAAA//8AAAIA
AwACAAEAAAD//wEAAQACAAIAAQABAAEAAQABAAIAAgACAAMAAwADAAQAAgABAAEAAgAA
AAAAAAAAAA0ACQAHAA4AFQAdACIAJQArAC0ALQAtADAALAAdAAUA4f+3/53/k/+Q/4z/
iv+S/5v/nv+l/7H/vf/I/9P/3f/m/+3/9//7//r//P8EAAcACgAMAAkACgAKAAkACQAJ
AAkACQAJAAkACgAKAAoACgAKAAoACgAKAAoACgAKAAoACgAKAAoACgAKAAoADAAMAA0A
DQALAAsACwALAA0ADAAKAAwADAAMAAwADAAMAAwADAAMAAgACAAIAAoADQAOAA8AEAAP
AA8ADwAPAA0ADgAOAA8ADwAPAA4ADgAPAA8AEAARABAAEAAQABAAEgAQABAAEAAPABAA
EQARABEAEQAQAA8ADwAQABEAEQATABMAEwASAA8ADwAQABAAEwARABIAFAASABEAEAAQ
AA4ADgAOAA4ACwALAAkACAAIAAgABwAFAAMABAAEAAIAAgACAAIAAgACAAIAAgADAAIA
AgABAAEA//8AAAAAAAADAAUABwAIAAYABQAFAAYACAAJAAgABwAGAAYABgAHAAkACgAK
AAkABwAIAAgACAAKAAoACgAIAAgACAAIAAkABwAHAAgACAAIAAgACAAIAAgABgAGAAgA
CAAIAAgACAAIAAcABwAIAAgACAAKAAgACAAKAAsADAAMAAsACgAIAAgACAAIAAgACQAJ
AAsACwANAA0ADQAMAAwADAAMAAsACQAKAAsACwANAA0ACwAKAAgACgAMAAwACwALAAsA
CQAJAAsACwALAAkACAAIAAkACwALAAkACQAJAAgACAAJAAkACQAJAAkACQAHAAcABwAH
AAgACAAIAAgACAAHAAcABwAHAAcABwAFAAYABgAFAAMAAwACAAEABAAGAAgACQAHAAcA
BwAHAAQABAAEAAQABAAEAAQABgAEAAMAAwADAAMAAgACAAIABAAEAAQABAAEAAUABgAG
AAQABAADAAMABQAFAAUABQADAAMABAAEAAQABAAEAAQACAAJAAsADgAMAAwACwAKAAsA
DAAOAA8ADQAMAAsACwAMAAgABwAFAAMAAwAEAAQABAACAAIAAgAFAAUABAAEAAIAAQD9
//z/+//8//z//v8BAAEAAAD//wAAAAAAAAAAAQABAAIAAgD+//7/////////////////
/////wAAAAD9//3//f/9//3//v/+//7//f/9//3//v/+//3//f/+//7//v/+//7//f//
/wMACgAPABUAFgATAB0ALQArACUAKgAuACUAFQD1/83/q/+b/5b/lP+U/5j/nf+g/6X/
rf+3/8L/y//V/97/5f/t//P/+P/6//z//f/+//7//P/+//////8CAAMABAAFAAQAAwAD
AAIAAgACAAIAAgAEAAQABAAEAAYABgAGAAYABAAEAAQABAAEAAQABQAFAAUABQAFAAUA
BQAEAAIABAAGAAYABgAGAAYABgAGAAYABAAEAAQABgAFAAQAAwACAAQABQAGAAcABQAG
AAYABwAJAAkACAAIAAUABQAGAAcABgAGAAYABgAIAAYABgAGAAcACAAJAAkABwAHAAYA
BQAFAAYABwAHAAcABwAHAAYAAgABAAEAAAADAAMABgAKAAcABQADAAIA/v/+//7//v//
/////f/8//r/+v/5//f/+f/6//r/+P/2//b/9v/2//b/9v/2//f/+P/4//f/9//1//b/
9v/2//b/9//4//j/+//7//z//v/+/////v/9//7//v/+/////f/+//7//f///wAAAAAA
AAAAAAAAAP7//v/+//7////9//3//v/+//7//v/+//7/AAD+//7/AAD+//7//v/+//7/
/f/9//7/AQACAAUABAAEAAYABwAIAAcABwAHAAYABAAEAAQABAAFAAUABwAHAAcABwAH
AAYABAAEAAQAAwADAAQABQAFAAMAAwABAAAAAQAEAAcACAAGAAUABAABAAEAAwADAAMA
BQAEAAQABQADAAMAAQABAAMAAgACAAMAAQABAAEAAQADAAEAAQABAAEAAgACAAIAAgAC
AAEAAQADAAMAAwADAAEAAgACAAEAAQABAAAA///+//7//v/9/wAAAQACAAMAAAAAAAAA
AAAAAAAAAAACAAAA////////AQAAAAAAAAAAAAAAAAAAAP7///8AAAAAAAACAAEAAQD+
/wAAAAAAAAAAAQABAAIABAAIAAoACwAMAAoACgALAAsADQAMAAsACwAIAAQAAwABAAEA
AQACAAIAAAD+//7//v8BAAEAAAAAAP/////8//z/+//8//z//v/9//3//P/7//r/+v/6
//r//f/9//7//v/8//z//f/9//v/+//7//v//f/9//7//v/9//3//f/9//3//v/+//7/
/f/9//3//v/8//v/+//8//z//P/8//z//f/9////BAALABEAGAAdACEAJQAnACEAIAAq
AC8AHQD//93/uf+f/5j/lv+U/5b/m/+c/6H/qf+z/77/yf/R/9j/4f/p//H/+P/8//3/
/f/9//z//v8AAAEAAQABAAEAAQABAP////8AAAAAAwAEAAUABgAEAAQABAAEAAIAAgAC
AAIABAAEAAQABAAEAAQABQAFAAUABQAFAAUABwAGAAQABgAHAAYABQAEAAYABgAGAAYA
BAAEAAQABgAGAAYABgAGAAQAAwACAAEABAAGAAcACQAHAAcABgAGAAUABQAGAAcABgAG
AAYABgAIAAYABgAGAAUABgAHAAcABwAHAAYABQAFAAYABwAHAAYABQAEAAIABQAHAAoA
DAALAAcABgAGAAYABQAEAAQAAAAAAAAAAAABAAEA///+//7//v/9//v/+f/6//r/+P/6
//r/+v/6//j/+P/4//n/+v/6//n/+f/5//r/+v/6//r/+//8//z/+v/5//n/+v/+/wEA
AgADAAAAAAAAAAEAAwAEAAQAAwABAAIAAgACAAIAAgACAAAAAAAAAAAAAQABAAEAAgAC
AAIAAgACAAIABAACAAIABAAEAAQABAAEAAQAAwADAAQAAgACAAQAAgAAAAIAAwAEAAUA
BQAFAAQABAAEAAQABAABAAEAAwADAAMAAwADAAIABAAEAAQAAwACAAIAAgABAAMAAwAB
AAAA/v8AAAIAAgD////////9//v//f/9//3/AAAAAAEAAwABAAEA//////3//P/8//3/
//////////8BAP////////3//v/+//7//v/+//3//f/9//3//f/9////AAAAAP//////
//7//f/7//z//f/9//7///8AAAEA/v/+//7//v/9//z/+//8//////8AAAEAAQAAAAAA
AAAAAAAAAAAAAP7///8AAAAAAAAAAP///////////f/9//7/AAAAAAAAAAADAAMABAAG
AAcACAAIAAgABwAGAAYABQAHAAgACQALAAkABAACAP///f/9//7//v/+//z//P/8//3/
/f/8//z/+//7//j/+P/5//r/+v/8//3//f/8//v/+v/6//r/+v/7//v//P/8//r/+v/7
//v/+//7//v/+//7//v//P/8//v/+//7//v//f/+//7//v/7//v/+//8//z/+//7//z/
/P/8//z//P/9////AwAKABEAFwAcAB8AIwAlACUAJwAqACIADQDx/9X/uf+Z/4v/jP+I
/4b/jv+X/5z/of+t/7n/wv/N/9f/3v/n//H/9//6//z//////////v/+/wAAAQABAAEA
AQABAAEA/////wAAAAAFAAYABwAIAAcABgAFAAQABAAEAAQABAAGAAYABgAGAAQABAAF
AAUABwAHAAcABwAJAAgABgAIAAkACAAHAAYACAAIAAgACAAGAAYABgAIAAgACAAIAAgA
BwAHAAcABwAGAAYABQAFAAgACQAJAAoABwAHAAgACQAKAAoACgAKAAoACAAIAAgABwAI
AAkACQALAAsACgAJAAkACgALAAsACwALAAsACgAJAAkACgAKAAkABQAEAAQABgAHAAgA
CgAGAAYABgAGAAUABQADAAIAAgACAAEA/////wAAAAD+//z//P/8//z/+//8//3////+
//7//f/9//3//v/+//7//v///wAAAAAAAP////8AAAAAAQAAAP//AQACAAMABQACAAIA
AQD//wEAAgACAAIABAAEAAQAAgAAAAAAAAABAAEAAQACAAIAAgACAAIAAgACAAAAAAAC
AAIAAgACAAIABAADAAMABAACAAIABAACAAEABAAGAAgABwAHAAcABgAIAAgACAAIAAcA
BwAJAAkACQAJAAkACAAIAAgACAAHAAUABgAHAAcACQAJAAcABgAEAAYACAAIAAkACQAJ
AAcABgAHAAYABQADAAIAAgADAAQABQAEAAUABQAEAAQABQADAAMAAwADAAUAAwADAAMA
AQACAAIAAgACAAIAAQABAAEAAQABAAEAAQACAAIAAQABAAEAAAD/////AAABAAEAAQAB
AAEAAQAAAAAAAAAAAAIAAgACAAQAAwABAAAA//8BAAAAAAAAAAAAAAAAAAAA/v///wAA
AAACAAIAAQABAP//////////AQABAPz//v8AAAIABAAFAAUABgAIAAsADAAMAAwADAAM
AA0ADQANAAwACwALAAoABgAFAAMAAQABAAIAAgACAAAAAAAAAAEAAQAAAAAA//////z/
/P///wAAAAACAAEAAQAAAP//AQACAAMABAAIAAkACwAMAAkACAAIAAcABwAHAAcABwAH
AAcACAAIAAcABwAHAAcABwAIAAgACAAHAAcABwAIAAgABwAHAAgACAAIAAgACAAHAAcA
DQAUABcAGQAiAC0ALwAvADMAMwAyADQAKQAVAPX/y/+p/5n/mP+U/5L/mP+f/6D/pf+x
/73/yP/T/9//6v/x//f//f8CAAYACAAJAAoACgAKAAwADQANAA0ADQANAA0ADQANAA4A
DgASABIAEgASABEAEAAPAA4AEAAQABAAEAAQABAAEAAQABAAEAARABEAEQARABEAEQAR
ABAADgAQABIAEgASABIAEAAQABAAEAAQABAAEAASABAAEAAQABAADwAPAA8ADwARABIA
EgATABEAEQAQABAAEAARABMAFQAVABQAEwASABQAEgASABIAEwAUABUAFQATABMAEgAR
ABMAFAAVABUAFQAVABUAFAAUABUAFwAYABYAEwATABQAFAATABIAEgAQABAAEAAQAA8A
DwANAAwADAAMAAsACQAJAAoACgAIAAYABgAGAAYABQAGAAcACQAJAAgABgAFAAUABgAG
AAYABgAHAAgACAAIAAcABwAIAAsADQANAA0ACgAKAAoACwAJAAoACgAJAAsADAAMAAwA
CgAKAAoACAAKAAoACgALAAsACwAMAAwACgAKAAoACgALAAoACwAOAAwADAAMAAwADAAL
AAsADAAMAAwADgAMAAoADAANAA4ADwAPAA8ADgAOAA4ADgAOAA0ADQAPAA8ADwAPAA8A
DgAOAA4ADgANAA8AEAARABEADwAPAA0ADAAMAA4AEAAQAA8ADwAPAA0ADAANAAwACwAN
AAwADAANAA0ADQALAAsADQAMAAwADQALAAsACwALAAsACQAJAAkABwAIAAgACAAJAAoA
CgALAAsACwALAAsACQAKAAoACQAJAAkACAAHAAcACAAJAAkABwAHAAcABwAIAAgACAAI
AAgACAAIAAoACAAHAAcABwAJAAgACAAIAAYABgAGAAYABAAFAAYABgAEAAQAAwADAAQA
BQAGAAcABwAHAAYABgAFAAcABwAGAAQABAAEAAQABwAJAAwAEAAQABAADwAOABAAEAAR
ABEADwAOAA0ADQAMAAgABwAFAAUABQAGAAYABAACAAIAAgADAAMAAgACAAEAAQD+//7/
//8AAAAAAgABAAEAAAD///7//v/+//7/AQABAAIAAgAAAAAAAQABAAEAAQABAAEAAQAB
AAIAAgABAAEAAQABAAEAAgACAAIA////////AAACAAEAAQACAAIAAgACAAIAAwAFAAkA
DAATABkAIAAjACcAKQAnACcAJgAqACsAFQDr/8P/qf+d/5r/mP+Y/57/o/+m/6v/tf/B
/8j/0//d/+T/6//z//f/+v8AAAIAAwAEAAQAAgAEAAUABQAHAAcABwAHAAUABQAGAAYA
BgAGAAYABgAGAAYABgAGAAgACAAIAAgACAAIAAgACAAIAAgACQAJAAkACQAJAAkACQAI
AAYACAAKAAoACgAKAAoACgAKAAoACAAIAAgACgAKAAoACgAKAAkACQAJAAkACQAKAAoA
CwALAAsACgAKAAgABwAHAAcACwAMAA0ADgAMAAoACgAKAAsADAANAA0ACwALAAoACQAJ
AAoACwALAAsACwALAAoACQAJAAoACgAKAAcABwAIAAcABQADAAIAAwAEAAUABgADAAMA
AQAAAP7//v/9//v/+//8//z/+v/6//r/+v/6//r/+v/6//v//P/8//v/+//7//z//P/8
//7///8AAAAAAAD/////AAACAAMAAgABAAIAAgACAAMAAgACAAEA//8BAAQABgAIAAYA
BgAGAAQABgAGAAYABwAFAAUABgAGAAQABAAEAAQABgAEAAQABgAGAAYABgAGAAgABwAH
AAgACAAIAAoACAAEAAYABwAIAAkACQAJAAgACgAKAAoACgAHAAcACQAJAAsACwALAAoA
CQAIAAcABQAHAAgACQAJAAkACQAHAAYABAAGAAgACAAHAAcABwAFAAQABQAEAAMABAAE
AAUABwAHAAcABQAFAAQAAgABAAEAAgADAAQABQADAAEAAQABAAMABAAEAAQAAgACAAEA
AQABAAEAAQABAAEAAgACAAEAAQABAAAA//8BAAIAAwADAAEAAQABAAEAAAAAAAAAAAAC
AAIAAgAEAAIAAQABAAEAAQAAAAAAAAAAAAAAAAAAAAAAAQACAAIAAAAEAAMAAAACAAIA
AgACAAUABQAGAAgABwAIAAgACAAIAAgACQAJAAsACgAJAAkABgACAAEA////////AAAA
AP7//P/8//z//P/7//n/+P/5//v/+v/8//z//P/7//z//f/9//z/+//6//r/+v/6//n/
+f/6//r/+v/6//v/+//5//n/+f/5//v/+//8//z/+f/5//n/+f/7//z//P/8//v/+//7
//z/+v/5//n/+v/8//z//P/8//v/+////wIACQARABgAHQAjACcAJwAnACgAKAAhABEA
7//J/6n/m/+Y/5b/lP+Y/53/nv+h/6v/uf/E/83/1f/e/+P/5//v//T/+P/6//v//P/8
//r//P/9//3//f/9//3//f/+////AQACAAMAAgABAAAAAgACAAIAAgAAAAAAAAAAAAQA
BAAEAA==
         </WaveFormData>
      </LeadData>
      <LeadData>
         <LeadByteCountTotal>10000</LeadByteCountTotal>
         <LeadTimeOffset>0</LeadTimeOffset>
         <LeadSampleCountTotal>5000</LeadSampleCountTotal>
         <LeadAmplitudeUnitsPerBit>4.88</LeadAmplitudeUnitsPerBit>
         <LeadAmplitudeUnits>��V</LeadAmplitudeUnits>
         <LeadHighLimit>2147483647</LeadHighLimit>
         <LeadLowLimit>268435456</LeadLowLimit>
         <LeadID>V2</LeadID>
         <LeadOffsetFirstSample>0</LeadOffsetFirstSample>
         <FirstSampleBaseline>0</FirstSampleBaseline>
         <LeadSampleSize>2</LeadSampleSize>
         <LeadOff>FALSE</LeadOff>
         <BaselineSway>FALSE</BaselineSway>
         <ExcessiveACNoise>FALSE</ExcessiveACNoise>
         <MuscleNoise>FALSE</MuscleNoise>
         <LeadDataCRC32>4035634194</LeadDataCRC32>
         <WaveFormData>
XABcAFwAXABHADIAHQAIAOz/0v+4/57/kf+E/3f/av+B/5b/q//A/8z/2P/k//D/8//0
//X/9v/4//j/+P/4//j/+P/4//j/+P/4//j/+P/6//r/+v/6//z//P/8//z//P/8//z/
/P/8//z//P/8//z//P/8//z//v/+//7//v/8//z//P/8//7//v/+//7//v/+//7//v/+
//7//v/+/wAAAAAAAAAAAAAAAAAAAAACAAIAAgACAAQABAAEAAQABQAGAAcACAAKAAoA
CgAKAAwADAAMAAwADgAOAA4ADgARABIAEwAUABYAFgAWABYAGAAaABwAHgAgACAAIAAg
ACMAJAAlACYAJwAoACkAKgAqACoAKgAqAC0ALgAvADAALgAuAC4ALgAsACwALAAsACoA
KgAqACoAKQAoACcAJgAlACQAIwAiACAAHgAcABoAFwAWABUAFAATABIAEQAQAAwACgAI
AAYABAAEAAQABAACAAAA/v/8//7//v/+//7//P/8//z//P/7//r/+f/4//r/+v/6//r/
+P/4//j/+P/6//r/+v/6//r/+v/6//r/+v/6//r/+v/6//r/+v/6//z//P/8//z//v/+
//7//v/+//7//v/+//z//P/8//z//v8AAAIABAADAAIAAQAAAAEAAgADAAQAAgACAAIA
AgACAAIAAgACAAIAAgACAAIAAAAAAAAAAAAAAAAAAAAAAP7//v/+//7/+//6//n/+P/7
//z//f/+//3//P/7//r/+v/6//r/+v/4//j/+P/4//b/9v/2//b/+P/4//j/+P/2//b/
9v/2//b/9v/2//b/9v/2//b/9v/1//T/8//y//T/9P/0//T/8//y//H/8P/x//L/8//0
//L/8v/y//L/8P/w//D/8P/y//L/8v/y//L/8v/y//L/9P/0//T/9P/2//b/9f/1//T/
9f/2//b/9v/2//b/9v/2//X/9P/0//b/9f/0//P/8P/w//D/7//x//H/8P/w//L/8//0
//f/9P/z//D/7//x//H/8f/x/+//7v/t/+z/6f/p/+n/6f/r/+z/7P/r/+j/6P/o/+j/
6v/q/+r/6//p/+r/6v/q/+j/6P/q/+r/6v/r/+v/6//p/+n/6v/q/+r/6v/q/+r/7P/s
/+z/7f/r/+//8v/6/wMADAATAB0ALAA2ADcAPQBTAGcAcABwAGUASgAuABwACgD3/+D/
wP+R/2v/Wv9Y/2T/fP+Y/7D/w//T/97/6f/t/+3/8f/y//L/8v/0//T/9f/2//b/9v/2
//X/9f/2//b/9v/3//f/9v/2//b/9v/2//b/9v/2//f/9//3//j/+P/3//f/+P/4//j/
+v/6//v/+//6//j/9//2//j/+f/6//z/+v/6//r/+v/5//n/+f/7//3//f/+//7//v/+
//7//v/+/wAAAQACAAEAAQABAAEAAwADAAMABAAFAAYABgAGAAgACAAIAAkACgAMAA4A
DgANAA4ADQAMABAAEwAXABoAGwAbABwAGwAcAB0AHQAfAB8AIAAhACMAJgAmACYAJwAn
ACcAKQApACoAKgAoACgAJwAnACcAJgAoACgAKAAoACYAJQAkACMAIwAiACEAIQAgABwA
GgAZABcAFgAVABYAFAATABIADgANAAoACAAGAAYABgAFAAMAAQABAAEA/v/8//z/+//6
//r/+v/6//n/+f/5//j/9//1//X/9f/2//b/9v/2//b/8//z//P/8//1//X/9v/4//r/
+v/4//j/+P/4//j/+f/4//j/+f/2//j/+P/4//n/+v/7//v/+v/4//n/+f/5//j/+P/7
//v/+//7//z//P/7//v/+//7//v//f/9//3//f/9//z/+//7//v//P/9//z/+//6//f/
+v/7//z//f/9//3//f/9//3/+//6//n/9//4//j/+P/2//b/9v/1//b/9f/0//T/8//z
//T/9P/0//T/9P/y//H/8f/x//H/8v/y//L/8f/x//D/8P/w/+//7v/t/+z/7//w/+//
8P/u/+7/7v/u/+7/7v/v/+//7//t/+7/7v/u/+7/7v/u/+7/7f/t//D/8f/y//L/9P/0
//T/9P/y//H/8P/w/+7/7f/s/+v/6v/q/+r/6f/r/+3/7v/w//P/8//z//X/8f/v/+v/
6f/p/+n/6f/p/+n/6P/n/+b/5//n/+f/5//n/+j/6P/n/+b/5v/m/+b/5v/m/+b/5//l
/+b/5v/m/+T/5P/m/+b/6P/p/+n/6f/l/+X/5v/m/+j/6P/o/+j/6P/o/+j/6f/p/+3/
7v/y//f/BAAPABkAKAA2AD0APwBNAGEAbgB0AG8AWAA4AB4ACgDz/9z/wv+Z/23/WP9Q
/1T/bP+I/6L/tf/F/9T/3//l/+X/7P/u/+//8P/u/+7/7//w//L/8v/y//H/8f/y//L/
8v/1//X/9P/0//L/8v/y//L/8v/y//P/8//z//T/9P/z//P/9P/0//T/9v/2//f/9//1
//T/9P/0//f/9//3//j/+P/4//j/+P/3//f/9//5//v/+//8//z/+v/6//r/+v/6//z/
/f/+////////////////////AAABAAIAAgACAAQABAAEAAUABAAGAAgACAAJAAwADQAO
AA8ADwAQABAAFAAVABcAFwAWABcAFwAZABsAHAAdAB8AIgAiACIAIwAhACEAIwAjACYA
JgAkACQAIwAjACMAIgAgACAAIAAgAB8AHwAfAB8AHQAcABsAGwAdABoAGQAZABYAFAAS
ABIAEAAPAA4ACgALAAgABgAEAAQABAADAAEA/////////P/6//r/+f/4//b/9v/2//X/
9//3//b/9f/z//P/8//0//b/9v/2//b/9f/1//X/9f/z//P/9P/2//j/+P/2//b/9P/0
//T/9f/3//j/+v/4//f/9v/1//X/+f/7//z//P/6//v/+//7//j/+P/7//v//f/9//7/
/v/9//3//f/9//3/////////AQABAAAA///+//3//f/9//////////3//f/9//3//f/7
//v/+//7//3/+//6//n/9//4//j/+P/5//r/+//7//r/+f/4//j/+P/3//f/9v/4//j/
+P/2//P/8//z//P/9P/0//T/8//1//T/9P/0//L/8v/y//L/8v/y//D/8P/w//D/8P/w
//D/8P/x//H/8f/x//D/8P/w//D/8P/w//D/8P/w/+//7f/t/+7/7v/w//D/8P/w/+7/
7f/t/+3/7f/t/+3/7f/t/+3/7//v/+3/7f/u//D/8P/w//D/8v/y//H/8f/w//H/8v/y
//L/8v/y//L/8//z//P/9P/y//H/8P/v/+7/7v/u/+3/7v/v/+//8P/z//P/8//1//T/
8//w/+//7//v/+//7//v/+7/7f/s/+n/6f/p/+n/6//s/+z/6//o/+j/6P/o/+r/6v/q
/+v/6//s/+z/7P/q/+r/7P/s/+r/6//r/+v/6f/p/+r/6v/s/+z/7P/s/+r/6v/q/+v/
7f/x//T//P8HABAAFQAjADIAOgA/AEkAXQBtAHIAagBVADgAIAAIAOr/0//A/6L/e/9d
/1T/WP9o/4L/nP+0/8f/0//g/+v/7//x//T/9P/z//L/8v/y//P/9P/0//T/9P/z//X/
9v/2//b/9//3//b/9v/2//b/9v/2//b/9v/3//f/9f/2//b/9f/3//j/+P/4//b/9v/3
//f/9//2//b/9v/4//n/+v/8//r/+v/6//r/+f/5//n/+//9//3//v/+//7//v/+//7/
/P/+////AAABAAEAAQABAP///////wAABAAGAAcACAAIAAgACAAJAAgACgAMAAwADAAO
AA4ADgAQABEAEwAUABYAFwAZABkAGgAbABsAHQAfACAAIQAjACQAJAAkACUAJwAnACkA
KQAoACgAJgAmACgAKQAqACoAKAAoACgAKAAoACcAJgAlACMAIgAhACEAIQAeAB0AHQAc
ABoAGAAYABYAFQAUABAADwAMAAoACAAIAAgABwAFAAMAAwADAAAA/v/+//3//P/8//z/
/P/7//n/+f/4//f/9f/1//X/9v/3//j/+f/6//f/9//3//f/9//3//j/+v/4//j/9v/2
//j/+P/4//n/+//8//7//P/6//r/+v/7//r/+//7//r//P/9//3//f/8//z///////3/
/f/+//7//f/9//3//f/9///////////////+//3//f/9//7///8BAAEAAQD///3//f/9
//3//f/9//3//f////3//P/7//n/+v/6//r/+v/6//r/+f/2//X/9P/0//b/9//5//r/
+P/4//j/9v/3//f/9//3//b/9v/2//X/9f/0//T/9P/2//b/9v/2//T/9P/y//L/9P/0
//T/9P/2//b/9//3//b/9f/z//L/8P/w//D/8P/x//L/8//z//H/8f/y//T/9P/0//T/
9P/2//b/9f/1//b/9//4//j/+P/4//j/+P/4//f/9v/2//b/9f/0//P/9P/0//T/8//x
//H/8P/w/+7/7f/s/+3/7//x//H/8//x//H/8f/x//H/8P/v/+7/7f/t/+3/7f/t/+7/
7v/t/+z/7P/s/+z/7P/s/+z/7f/t/+7/7v/u/+z/7P/u/+7/7v/v/+//7//t/+3/7v/u
/+z/7P/s/+z/7//w//H/8//x//P/+P8AAAUAEAAXACEAMAA8AD8ARwBXAGsAdAByAGUA
SgAoABAAAADr/9b/vv+X/23/Wv9a/2b/fP+U/7D/zf/d/+L/6//x//P/9//4//j/+P/4
//j/+f/6//j/+P/4//f/+f/6//r/+v/7//v/+v/6//z//P/8//z//P/8//3//f/7//z/
/P/7//3//v/+//7//v/+///////+//z/+//6//3///8BAAQAAwACAAEAAAABAAEAAQAD
AAEAAQACAAIAAgACAAIAAgACAAQABQAGAAUABQAFAAUABwAHAAcACAAJAAoACgAKAAgA
CAAIAAkADQAQABMAFAATABQAEwASABQAFQAXABgAHAAdAB8AHwAgACEAIQAjACUAJgAn
ACkAKAAoACgAKQArACsALQAtAC4ALgAsACwAKwArACsAKgAsACwALAAsACoAKQAoACcA
JgAkACIAIQAkACIAIgAjACAAHgAcABwAGwAZABcAEgARAA4ADAAKAAoACgAJAAcAAwAD
AAMAAAAAAAAA///+//7//v/+//3/+//7//r/+f/5//n/+f/6//j/+P/4//j/9//3//f/
9//3//f/+P/6//z//P/6//r/+v/6//r/+//5//r//P/6//r/+v/6//v//P/9//3//P/8
//3//f/9//7//v8BAAEAAAD//////v/9//3//f/9/wAAAwAEAAUAAwADAAIAAQADAAMA
BAAFAAMAAwADAAEAAQABAAEAAQABAAEAAQABAP///f/8//v//f/+//7//v/8//z//P/7
//r/+f/4//j/+//7//z//P/7//r/+f/2//f/9//3//f/+f/6//v/+//5//j/+P/4//j/
+P/4//j/9v/2//T/9P/0//T/9P/0//T/9P/1//X/8//z//L/8v/z//T/9f/2//P/8v/x
/+//8v/z//X/9v/0//T/9P/0//T/8//z//P/9f/1//X/9P/0//T/9P/0//j/+P/3//f/
9v/3//j/+P/4//j/+P/4//r/+f/4//j/9v/1//T/8//y//L/8v/x//H/8f/w//D/7//v
/+//8f/y//P/8v/z//H/8f/x//H/8//y//H/8P/t/+3/7f/t/+3/7v/u/+3/7P/s/+z/
7P/q/+r/6v/r/+3/7v/u/+7/7P/s/+7/7v/s/+3/7f/t/+z/7f/v//D/7v/u/+7/7v/t
/+z/6//r//n/9f/0//z/AwAMABcAIwA0ADwAPwBFAFUAZQBuAHAAYwBIACwAGAAGAPH/
3P/C/5f/bf9a/1r/aP+A/57/tv/J/9f/5P/r/+v/7//1//j/+v/8//n/+P/4//j/+v/6
//r/+f/5//r/+v/6//v/+//6//r//P/8//z//P/6//r/+//7//v//P/8//v/+//8//z/
/P/8//z//f/9/////v/+//7//f/9//3//v8AAAAAAAAAAP7//f/8//3/AAABAAMABAAC
AAIAAgACAAIABAAFAAYABwAHAAcABwAHAAcABwAIAAkACgAKAAoACwAMAA0ADwAQABIA
FAAUABQAFgAWABYAFgAXABkAGgAcAB0AHwAfAB4AHwAfACEAJgAoACoALQAsACwALAAt
AC0ALQAvAC8ALwAuACsAKgAtAC0ALQAsACoAKgAqACoAKgApACgAJwAnACYAJQAlACMA
IAAfAB8AGgAYABYAFgAXABcAFwAUABMAEAAOAAwACgAKAAkABwAFAAUABQACAAIAAgAB
AAAA/v/+//7//f/9//3//P/7//v/+//7//z/+v/6//r/+v/7//v/+//7//n/+f/6//z/
/P/8//r/+v/6//r/+v/7//v//P/+//z//v/+//7//////////v/8//7//////////v/+
/wEAAQABAAEAAgACAAMAAwADAAMAAQADAAMAAwADAAMAAgABAAMAAwAEAAUAAwADAAMA
AQADAAMAAwADAAEAAQABAAEAAQD///7//f/9//7//v/+//7//v/+//3//P/7//r/+v/5
//n/+v/6//z//P/8//r/+f/5//n/+f/4//j/+P/3//X/9P/0//T/9//4//n/+v/6//r/
+P/4//j/+P/4//j/9v/2//f/9//3//f/9v/2//T/9P/0//T/9v/2//b/9f/1//X/9v/2
//T/9P/0//T/9v/1//X/9f/1//P/8//2//T/9P/0//T/+f/6//r/+//7//v/+//6//z/
/P/8//z//P/7//r/+v/6//n/+P/3//b/9v/2//X/9f/1//T/9P/1//X/9f/3//b/9f/y
//H/8//z//P/8//1//T/8//y/+//7//v/+//8f/y//L/8f/u/+7/7v/u//D/8P/w//H/
8f/y//L/8v/u/+7/8P/w//D/8f/x//H/7//v//D/8P/y//L/8v/y//L/8v/y//P/8f/z
//j/AAAJABAAFQAZACwARgBJAEUAVQBrAHYAfAB1AFwAOgAeAAgA8//e/8b/n/9z/2D/
Wv9g/3T/kP+s/8H/0f/g/+v/8f/1//j/+P/3//b/9P/0//X/9v/5//r/+//7//n/+v/6
//r/+//7//r/+v/8//z//P/8//7//v///////f/+//7//f///wAAAAAAAAAAAAABAAEA
///+//7//v8BAAEAAQACAAAAAAAAAAAA////////AQAAAP/////+////AAABAAIAAgAE
AAUABgAHAAcABwAHAAcABwAHAAgACQAKAAoACgAMAAwADAANAAwADgAQABAAEAASABIA
EgASABMAFQAWABgAGQAbABsAGgAbABsAHQAhACQAJwArACsAKgApACkAJwAnACkAKQAs
ACwAKgAqACkAKQApACgAKAAoACgAKAAoACcAJgAlACUAJAAjACMAIwAgAB8AHwAcABoA
GAAYABYAFQAUABAAEgAQAA8ADgANAAwACgAHAAUABQAFAAIA/v/+//3//P/+//7//v/9
//3//f/8//v/+f/5//n/+v/6//r/+v/6//n/+f/5//n/9//3//j/+v/4//j/9v/2//j/
+P/4//n/+v/8/////v/8//z//P/9//7///////7//v/////////+//7/AQABAAMAAwAE
AAQAAQABAAEAAQABAAMAAwADAAIAAQD///3/AAABAAMABQADAAMAAwABAP//////////
AQABAAEAAQABAP///v/9//3//v/+//7//P/8//z/+//8//v/+v/6//n/+f/6//r/+P/4
//j/9v/2//f/+P/5//j/+P/4//f/9//2//b/9v/1//T/8//y//T/9v/2//j/9//2//X/
9P/0//T/9f/1//X/9f/0//T/9P/0//T/9P/0//T/9P/z//P/8//0//T/9v/2//b/9P/0
//L/8v/y//L/9P/0//P/8//3//n/+//8//r/+v/6//r//P/7//r/+v/5//f/9f/z//P/
9P/1//X/9P/z//H/8P/z//P/8//1//X/9f/z//P/8//z//P/8//z//L/8f/w/+//7//v
/+//8f/y//L/8f/w//D/8P/w/+7/7v/u/+//8P/y//P/9P/w//D/8v/y//L/8//z//P/
8//z//T/9P/y//L/8v/y//T/9P/0//X/9f/z//b//v8FAAwAFQAhADAAPgBDAEEARwBj
AHwAfABzAGIAQgAgAAYA7//W/77/n/93/2D/XP9k/3b/kP+o/73/zf/e/+v/8//3//n/
+v/6//r/+v/6//v//P/8//z//P/7//r/+v/5//j//v//////AAAAAAAAAAAAAP7//v//
//////8AAAAA/////wAAAAAAAAAAAAABAAEAAwACAAIAAgACAAEAAAAAAAIAAgACAAIA
////////AQABAAEAAgACAAEAAAD///7/AQAEAAYACAAJAAkACQAJAAcABwAHAAgACQAK
AAoACgAMAAwADAANAAwADgAQABAAEgAUABQAFAAUABUAFwAYABkAGQAaABkAHAAfACEA
JQAmACYAJgAnACgAKAAoACkAKQApACsAKwAuAC4ALAAsAC0ALQAtACwAKgAqACoAKgAp
ACkAKQApACkAKAAnACcAJwAkACMAIwAgAB4AHAAcABsAGQAXABIAEQAOAAwACgANAA4A
DgANAAoACQAIAAQABAAEAAMAAgABAAAA///9///////+//3/+//7//v//P/8//z//P/8
//v/+//7//v/+f/5//r//P/+//7//P/8//z//P/8//3//f/+/wAA/v/+//7//v///wAA
AQABAAAAAgADAAMAAwAAAAAAAwADAAMAAwAEAAQABQAFAAUABQAEAAUABAADAAUABQAE
AAMAAQABAAIAAwADAAMAAwABAAEAAQABAAEAAwADAAMAAwADAAEAAAD///3//v/+//7/
/v/+//7//f/+//3//P/8//v/+//8//z/+v/6//r/+P/5//n/+f/5//r/+v/6//n/+f/4
//j/+P/2//b/9v/2//j/+P/2//b/9P/0//T/9P/y//L/8//z//T/9f/1//b/9P/0//T/
9P/2//b/9v/1//P/8//0//T/9P/0//T/9P/2//f/9f/z//L/9P/0//T/9P/2//b/9f/1
//j/+f/6//r/9//2//X/9P/2//f/+P/6//n/9//1//P/9P/0//T/8//y//H/7//u//H/
8f/x//P/8//z//H/8f/z//P/8//z//X/9P/z//L/8P/v/+7/7f/v//D/8P/v/+z/7P/s
/+z/7v/u/+7/7//v//D/8P/w/+7/7v/w//D/7v/v/+//7//t/+3/7v/u/+7/7v/u/+7/
7v/u/+7/7//v//P/+P8AAAkAEgAbACkAOAA+AEEASQBbAGkAbABmAF8ASgAmAAoA+v/j
/8z/sv+J/2X/Wv9e/3D/iP+i/7r/yf/Z/+j/7//z//f/+P/4//f/9v/4//j/+f/6//j/
+P/4//f/9v/2//X/9P/6//v/+//8//r/+v/6//r/+P/4//n/+f/7//z//P/7//v//P/8
//z//P/8//3//f/9//z//P/8//3//f/9//7//v/+//7//v/9//3//f////////8AAAAA
AAAAAAAAAAD//wAAAAAAAAQABQAGAAcABgAFAAQABAAHAAgACAAIAAoACgAKAAsACgAM
AA4ADgAPABIAEwAUABQAFQAXABgAHAAdAB8AHwAfAB8AHgAfAB8AIAAhACMAJgAoACoA
LQAsACsALAArACwALAAqACoAKwArACsAKgAoACgAKAAoACgAJwAmACUAJQAkACMAIwAh
AB4AHQAdABoAGAAWABYAFAATABIADgAOAAwACwAKAAcABgAEAAEAAgADAAQAAgD+//7/
/f/8//z//P/8//v//f/9//z/+//3//f/9//4//j/+P/4//j/9//3//f/9//1//X/9v/4
//j/+P/2//b/+P/4//j/+f/3//j/+v/4//r/+v/6//v//P/9//3//P/+//////////z/
/P//////AQABAAIAAgABAAEAAQABAP//AQABAAEAAwADAAIAAQD/////AAABAAMAAwAD
AAEAAQABAAEAAQD//////////wAA//////////8AAAAAAAACAAIAAgABAAIAAQAAAAAA
/////wAAAAAAAAAAAAD+/////////////v/+//7//f/9//z//P/8//z//P/8//z//v/+
//z//P/6//r/+v/6//z//P/9//3/+//7//r/+v/6//r/+v/6//r/+v/6//n/+f/5//r/
+v/8//z//P/8//v/+f/4//f/+f/5//b/+f/6//v//P/+//7//f/9/wAAAQACAAIAAAAA
AAAAAAACAAEAAAAAAAAA///+//3/+v/6//r/+f/7//v/+v/6//n/+f/5//v/+f/5//f/
9//4//n/+v/7//n/+P/3//b/8//z//P/8//2//j/+f/5//f/9v/1//T/9v/2//b/9//1
//b/9v/2//b/9v/4//j/9v/3//f/9//3//f/+P/4//b/9v/2//b/9v/2//b/9//1//f/
/v8EAAkADAAbACsANgA+AEUASwBXAGkAdgB4AHMAXAA8ACYAFgADAO7/1v+t/33/ZP9g
/2b/fP+a/7T/y//b/+j/8f/3//v//f/+//7//v8AAAAAAQACAAAAAAAAAP////8AAAAA
AAAEAAUABQAGAAUABAADAAIABAAEAAUABQADAAQABAADAAUABgAGAAYABgAGAAcABwAH
AAYABgAGAAcABwAHAAgABgAGAAYABgAHAAcABwAJAAcABwAIAAgACAAIAAgACAAKAAwA
DQAOAA8ADwAPAA8AEQARABEAEgATABQAFAAUABQAFAAUABUAFgAYABoAGgAaABwAHAAc
ACAAIQAjACQAJAAlACcAJwAqACsAKwAtAC0ALgAvADEAMgAyADIAMwAzADMANQA1ADQA
NAAyADIANQA1ADUANAAyADIAMgAyADAALwAuAC0ALwAuAC0ALQAtACoAKQApACYAJAAi
ACIAIAAfAB4AGgAZABYAFAASABMAFAAUABMADwAPAA8ADAAKAAoACQAIAAgACAAIAAcA
BQAFAAQAAwACAAMABAAGAAQABAAEAAQAAwADAAMAAwAFAAUABgAIAAcABgADAAIABAAE
AAQABQAHAAgACgAIAAYABgAGAAcACgALAAsACgAMAA0ADQANAAwADAAPAA8ADQANAA4A
DgANAA0ADQANAA8AEQARABEADwAPAA4ADQAPAA8AEAARABEAEQARAA8ADQANAA0ADQAP
AA8ADwAPAA8ADQAMAAsACwAMAAwADAAKAAoACgAJAAgABwAGAAYABQAFAAYABgAIAAgA
CAAGAAUABQAFAAUABAAEAAQAAwADAAIAAgACAAQABAAEAAQAAgACAAAAAAACAAIAAgAC
AAIAAgADAAMAAwADAAIAAgACAAIAAgACAAAAAAAAAP///////wAAAAD+//7//v/+/wAA
////////////////////////AQAAAP7//v/+//7/AwAEAAQABQAEAAUABgAGAAgACAAI
AAgACAAHAAYABgAEAAMAAgABAAIAAgACAAEA//////7//v////////8BAAEAAQD/////
//////////////7//f/8//v/+//7//v/+//8//z/+//8//z//P/8//z//P/8//3//f/+
//7//v/8//z//v/+//7//////////f/9//7//v/+//7//v/+//7//v/+//////8DAAgA
DAAVAB4AKQA1AEQATABLAFEAYQB3AIwAjAB3AFoAPAAkABAA+f/g/8T/m/91/2b/aP90
/4z/qP/A/9P/4f/w//n///8DAAYABgAFAAQABAAEAAUABgAIAAgACAAHAAUABgAGAAYA
CQAJAAgACAAIAAgACAAIAAoACgALAAsACwAMAAwACwAJAAoACgAKAAwADAANAA0ADQAM
AAwADAANAA0ADQAOAA4ADgAOAA4ADQANAA0ADwARABEAEgASABAAEAAQABAAEAASABMA
FAAVABUAFQAVABQAEwASABIAFwAaABwAHgAcABwAHAAdAB4AIAAiACIAIgAkACQAJAAk
ACUAJwAoACoAKwAtAC0AMAAxADEAMwAzADQANQA3ADcANgA1ADUANwA5AD0APwA+AD4A
PAA8ADsAOwA7ADoAOgA6ADoAOgA4ADcANgA1ADcANgA1ADUANQAyADEAMQAsACoAKAAo
ACgAJwAmACIAIgAgAB8AHgAcABwAGwAZABcAFwAXABQAEQAQAA4ADAAPABAAEQARAA8A
DwAOAA0ADQANAA0ADgAMAAwADAAMAAkACQAJAAkACgALAA0AEAAOAA4ADAAMAA4ADgAO
AA8ADwAQABIAEAAQABAAEAARABIAEwATABIAFAAVABUAFQASABIAFQAVABcAFwAYABgA
FQAVABUAFQAVABcAFwAXABkAGQAYABcAFQAVABYAFwAXABcAFwAVABMAEwATABMAFQAV
ABUAFQAVABMAEgARAA8AEAAQABAAEQASABMAEwAQAA8ADgAOAA8ADwAQABAAEAAQABAA
DgANAA0ADQANAA4ADgAOAA0ADQAMAAwADAAOAA4ADgAOAA4ADgAMAAwADAAMAAwADAAM
AAwADQANAA0ADQAMAAwADAAMAAwADAAMAAwADAALAA0ADQAOAA4ADgAQAA4ADAAOAA4A
DgAOABIAEgARABEAEgATABQAFAASABIAEgASABQAEwASABIAEAAPAA4ADQAOAA4ADgAN
AA0ADQAMAAwADAALAAoACwANAA8ADwARABAADwAOAA0ADQAMAAsACgAJAAkACQAJAAkA
CgAKAAkACgAKAAoACgAIAAgACAAJAAsADAAMAAwACAAIAAoACgAKAAsACwALAAoACwAN
AA4ADQAMAAsACgAMAAwADAANAA8AEQAUABgAHwAqADUAQQBSAF4AYQBnAHUAhQCSAJIA
hQBsAEgALAAUAP3/5P/K/6X/gf9y/3T/gv+c/7b/zP/h/+///P8FAAsAEQATABQAFAAU
ABIAEgATABQAFAAUABQAEwAWABgAGQAaABwAGwAZABgAGQAaABsAHAAbABoAGgAZAB0A
HAAeAA==
         </WaveFormData>
      </LeadData>
      <LeadData>
         <LeadByteCountTotal>10000</LeadByteCountTotal>
         <LeadTimeOffset>0</LeadTimeOffset>
         <LeadSampleCountTotal>5000</LeadSampleCountTotal>
         <LeadAmplitudeUnitsPerBit>4.88</LeadAmplitudeUnitsPerBit>
         <LeadAmplitudeUnits>��V</LeadAmplitudeUnits>
         <LeadHighLimit>2147483647</LeadHighLimit>
         <LeadLowLimit>268435456</LeadLowLimit>
         <LeadID>V3</LeadID>
         <LeadOffsetFirstSample>0</LeadOffsetFirstSample>
         <FirstSampleBaseline>0</FirstSampleBaseline>
         <LeadSampleSize>2</LeadSampleSize>
         <LeadOff>FALSE</LeadOff>
         <BaselineSway>FALSE</BaselineSway>
         <ExcessiveACNoise>FALSE</ExcessiveACNoise>
         <MuscleNoise>FALSE</MuscleNoise>
         <LeadDataCRC32>2013824023</LeadDataCRC32>
         <WaveFormData>
ugC6ALoAugC8ALwAvAC8AI0AXgAvAAAA4f/C/6P/hP+S/57/qv+2/8H/yv/T/9z/3v/g
/+L/5P/m/+b/5v/m/+b/5v/m/+b/5P/k/+T/5P/k/+T/5P/k/+T/5P/k/+T/5v/m/+b/
5v/m/+b/5v/m/+T/5P/k/+T/5P/k/+T/5P/k/+T/5P/k/+T/5P/k/+T/5P/k/+T/5P/i
/+L/4v/i/+T/5P/k/+T/5P/k/+T/5P/m/+b/5v/m/+T/5P/k/+T/5v/m/+b/5v/o/+j/
6P/o/+j/6P/o/+j/6f/q/+v/7P/u/+7/7v/u//D/8P/w//D/8f/y//P/9P/1//b/9//4
//r//P/+/wAAAQACAAMABAAFAAYABwAIAAoADAAOABAAEAAQABAAEAASABIAEgASABIA
EgASABIAEgASABIAEgARABAADwAOAAsACgAJAAgABwAGAAUABAABAAAA///+//z/+v/4
//b/9P/0//T/9P/x//D/7//u//D/8P/w//D/7//u/+3/7P/q/+r/6v/q/+r/6v/q/+r/
6P/o/+j/6P/q/+r/6v/q/+j/6P/o/+j/6P/o/+j/6P/o/+j/6P/o/+r/6v/q/+r/6v/q
/+r/6v/q/+r/6v/q/+n/6P/n/+b/6P/q/+z/7v/s/+z/7P/s/+3/7v/v//D/7v/u/+7/
7v/w//D/8P/w//D/8P/w//D/8P/w//D/8P/w//D/8P/w//D/8P/w//D/7f/s/+v/6v/t
/+7/7//w/+//7v/t/+z/7P/s/+z/7P/q/+r/6v/q/+r/6v/q/+r/6v/q/+r/6v/o/+j/
6P/o/+j/6P/o/+j/6P/o/+j/6P/m/+b/5v/m/+j/6P/o/+j/5//m/+X/5P/l/+b/5//o
/+b/5v/m/+b/5v/m/+b/5v/m/+b/5v/m/+T/5P/k/+T/5v/m/+b/5v/o/+j/6P/o/+r/
7P/s/+v/6//r/+v/7P/r/+v/6//r/+3/7P/r/+r/5//o/+f/5//o/+j/6P/p/+v/7P/s
/+z/6//q/+j/5//o/+j/6P/m/+T/4v/g/97/3//e/97/3v/c/9z/3f/d/9v/2//b/9v/
3f/d/93/3f/c/9v/2//a/9r/2v/b/9v/2//c/9z/3P/b/9n/2//b/9v/2//b/9v/3f/d
/93/3f/a/9n/1//X/9j/3v/g/+X/8v8AAAwAHQA8AGMAiACoAL8AyADEAMAAtACZAGgA
KADk/7D/kv9+/3r/hf+X/6f/tP/B/8z/1P/X/9b/2v/c/9z/3P/e/97/3v/f/+D/4P/g
/97/3v/d/93/3v/e/9//3//e/97/3f/d/9//3f/d/97/3v/e/97/3v/d/93/3f/e/97/
4P/g/+D/4P/e/93/3P/b/93/3v/e/9//3f/d/93/3P/d/93/3v/f/9//3f/d/97/3v/d
/93/3v/g/+D/4f/h/+H/4P/g/9//4P/g/+D/4P/i/+H/4f/g/+L/4f/h/+L/4//k/+X/
5f/l/+T/4//i/+X/6P/r/+3/7v/t/+z/7P/t/+//7//w//L/8//z//f/+f/5//f/9P/2
//z//v///wAAAAD/////AAABAAMAAwADAAMABQADAAMAAwADAAEAAwAEAAQAAwACAP7/
/P/6//v/+//7//r/+P/4//f/9P/w/+//7f/t/+v/6//q/+j/4//o/+j/5f/j/+P/4P/f
/9//4v/g/9//3//f/97/3v/d/93/3f/e/9//3//g/9//3//f/9//3v/e/+D/4f/i/+T/
4v/i/+L/4f/h/+H/4f/f/+D/4P/e/9z/3//g/+D/4f/h/+D/4P/g/+D/4f/h/97/3v/i
/+X/4//j/+P/4//i/+L/4v/i/+T/5f/l/+b/5//m/+X/4f/j/+T/5v/n/+b/5f/j/+L/
4//l/+f/6f/r/+z/7v/x//D/7//s/+v/6v/q/+r/6//r/+v/6v/p/+v/6v/q/+r/6P/p
/+n/6f/r/+v/6v/p/+n/6f/p/+n/6v/q/+n/6f/p/+n/6f/o/+b/5v/m/+b/6P/p/+n/
6v/q/+n/6f/p/+f/5//o/+j/6P/o/+j/6P/o/+j/6P/o/+j/6P/o/+z/7v/u/+3/7//v
/+//8P/u/+3/7P/r/+v/6v/p/+j/5//o/+f/5//p/+r/6//t/+//8P/w//D/7P/q/+f/
5f/m/+b/5v/k/+X/5P/j/+L/4v/i/+P/5P/i/+L/4//j/+H/4f/h/+H/4//j/+P/4//j
/+P/5P/k/+L/4v/j/+P/4f/i/+L/4v/j/+H/4//j/+X/5f/l/+X/5P/j/+L/4f/k/+P/
4f/d/97/4v/o/+//+v8KABgAJQA8AF8AhACoAMUA0gDQAMoAwACnAHoAOgD2/8D/nv+C
/3b/f/+R/6H/rv+9/8r/0v/X/9j/3//i/+P/5P/i/+L/4v/j/+L/4v/i/+D/4v/h/+H/
4v/k/+X/5f/k/+T/4//j/+X/4//j/+T/5P/i/+L/4v/h/+P/4//k/+T/5P/k/+T/5P/j
/+P/4//j/+T/5P/j/+P/4//j/+P/4v/j/+P/5P/l/+f/5f/l/+b/6P/n/+f/6P/o/+j/
6f/p/+r/6v/r/+v/7P/s/+z/7P/t/+3/7v/u//D/7//v//D/8f/y//P/8//2//b/9v/2
//T/9v/4//n//P/9//7/AAD//wEAAQACAAMABQAGAAsAEQARAA8ADAANABIAEwATABYA
FgAVABUAFgAXABkAGQAZABkAGwAZABoAGwAcABsAGgAaABkAFwAYABYAFgAWABIAEQAQ
AA4ADgAOAA0ACgAIAAcABQAFAAMAAwACAAAA+/8AAAAA/f/7//v/+P/3//X/+P/2//X/
9//3//b/9v/0//P/8v/y//T/8//z//H/7//v/+//7v/s/+7/7//w//L/8P/w//D/7//v
/+//7//v//D/8P/u/+n/6//r/+r/7f/v//D/8v/w//D/8f/x/+z/7P/w//P/8f/x//H/
8f/y//L/8v/y//L/8//z//T/9v/2//b/8//x//L/9P/1//X/9f/0//T/8//z//P/8//y
//L/8//1//X/9f/z//P/8P/w//D/8f/y//P/8//z//P/8v/y//L/8P/x//H/8f/x//H/
8P/v/+3/7f/t/+3/7v/u/+3/7f/t/+3/7f/s/+z/7P/s/+z/6//r/+r/6v/q/+n/6f/p
/+v/6//s/+z/6//q/+j/5//n/+f/5//n/+f/5//n/+f/5v/m/+b/5f/n/+f/5f/l/+X/
5P/j/+L/5P/k/+T/5P/j/+P/5//n/+X/4//k/+b/5v/m/+b/6P/o/+j/6P/o/+r/6v/p
/+n/6f/p/+r/6//r/+v/6//t/+z/6//q/+j/6v/q/+v/7f/s/+v/6//t/+7/7v/u/+3/
7P/q/+n/6P/o/+j/5v/m/+T/4v/g/+H/4P/g/+D/4P/g/+H/4f/d/93/3f/d/9//3//f
/9//3//f/+D/4P/c/9z/3f/d/9v/3P/c/9z/2//Z/9v/2//d/93/3f/d/9v/2//b/9v/
3P/Z/9f/1f/c/+D/4v/p//r/CgAYAC0ATABzAJYAsgDBAMQAyADAAKgAhwBSAAgAxv+a
/37/bP9u/3//kf+h/7D/u//E/87/1f/U/9b/2P/Y/9j/2P/Y/9j/2f/a/9r/2v/Y/9n/
2f/a/9z/3P/d/93/3P/c/9v/2//d/93/3f/e/97/3f/c/9v/2f/a/9v/3f/e/9z/3P/c
/9z/2//b/9v/2//e/97/3f/d/93/3f/d/9z/2//b/9z/3f/d/9v/2//c/9z/2//b/9z/
2v/a/9v/2//c/9z/3f/d/9r/2v/a/9r/3v/f/+H/4v/i/+H/4f/i/+P/5P/l/+X/5P/k
/+T/5P/m/+j/6v/r/+v/6//r/+z/7f/v/+//8P/y//P/8//3//v/+//5//b/+P/+/wAA
AQAAAAAA/////wEAAwAGAAcABQAFAAcABQAFAAUABQADAAQABAADAAEAAwAAAP///v/8
//v/+v/4//b/9v/1//L/7v/t/+v/6//o/+f/5f/i/93/4v/i/9//3f/d/9r/2f/X/9r/
2P/X/9X/1f/U/9T/0f/R/9H/0v/T/9P/1P/T/8//z//P/87/zP/O/8//0P/O/8z/zP/M
/83/zf/N/83/zf/O/87/zP/K/83/zv/O/83/zf/M/8z/yv/K/8v/y//J/8r/z//T/9D/
z//O/83/yv/K/8r/yv/L/83/zv/Q/9D/0P/Q/83/y//M/87/z//R/9H/0P/Q/8//z//P
/8//z//O/87/z//P/8//zf/N/8z/zP/M/83/y//L/8r/yf/H/8b/xv/G/8f/yf/K/8v/
yf/J/8j/x//J/8n/yf/J/8j/yP/H/8f/xf/F/8X/xP/G/8b/xv/G/8X/xf/E/8T/xP/D
/8P/w//D/8P/xP/E/8L/wv/B/8H/wP+//77/vf/A/8H/wv/D/7//wP+//8D/wP/A/8D/
wP/C/8L/wv/C/8L/xP/E/8P/w//D/8P/xP/D/8P/w//D/8X/xP/D/8L/wP/C/8L/w//D
/8L/wf/B/7//wP/A/8D/w//E/8T/xf/F/8T/w//A/8D/vv+8/7r/t/+2/7b/tv+2/7b/
t/+3/7X/tf+1/7X/tf+1/7X/tf+1/7X/tv+2/7T/tP+1/7X/s/+0/7T/tP+z/7H/s/+z
/7L/sf+w/6//sv+z/7T/tf+0/7H/r/+v/7D/tv+8/8H/zv/g/+z//f8aAD8AYgCCAJ0A
qACiAJoAkABzAEQAAgC8/4L/Xv9K/0T/Uf9h/3X/iv+X/5z/pP+r/7D/s/+0/7P/sv+y
/7L/sv+z/7P/sv+x/67/r/+v/7D/sv+z/7P/sv+w/7L/sf+x/7P/sf+x/7L/sv+w/7D/
sP+v/6//r/+w/7D/rv+u/67/rv+s/6v/qv+p/6z/rv+v/7H/r/+v/6//rv+t/63/rv+v
/63/q/+r/6z/rP+r/6v/rP+s/6z/rf+t/67/rv+v/6//sP+w/7D/sP+x/7H/sv+y/7L/
sf+x/7L/tf+2/7f/t/+2/7b/tv+2/7j/uv+8/73/wf/B/8H/wv/D/8X/xf/G/8j/yf/J
/83/z//P/83/yv/O/9T/1v/X/9j/2P/X/9f/1v/X/9n/2f/Z/9n/2//Z/9v/2//b/9n/
2f/Y/9b/0//W/9T/1P/U/9L/0f/Q/87/y//K/8j/xP/C/8H/v/+//77/vf+7/7j/s/+4
/7j/tf+1/7X/sv+x/7H/tP+y/7H/sf+x/7D/sP+t/63/rf+u/7D/r/+v/63/rP+t/67/
rv+t/67/rv+u/7D/rv+u/67/rf+t/63/rf+r/6z/rP+q/6r/rf+u/67/r/+v/67/rv+s
/6z/rf+t/6z/rP+w/7P/sv+x/7D/r/+w/7D/sP+w/7P/tf+2/7j/uf+4/7f/s/+1/7b/
uP+5/7f/t/+2/7b/t/+3/7f/t/+2/7b/t/+5/7j/t/+0/7P/s/+0/7X/t/+3/7f/tv+1
/7X/tP+0/7T/tP+1/7X/tf+z/7P/sv+x/7H/sf+x/7H/s/+0/7T/tf+z/7P/s/+y/7D/
sP+w/7D/r/+v/67/rv+u/63/rf+t/63/rf+u/67/rv+u/63/rf+t/63/rf+t/6z/q/+q
/6n/qv+s/67/r/+t/63/q/+r/67/rv+u/67/rv+u/6z/rP+s/6z/rP+s/63/rv+v/7D/
sv+0/7T/s/+z/7P/s/+0/7X/tf+1/7X/tf+0/7P/sv+y/7T/tP+1/7P/sv+x/7H/s/+0
/7T/tP+2/7b/tf+1/7b/tv+2/7T/t/+2/7X/tP+z/7L/sv+y/7T/tP+1/7X/s/+z/7P/
s/+z/7P/s/+z/7X/tf+2/7b/tv+2/7f/t/+3/7j/uP+4/7f/tf+3/7f/tf+1/7X/tf+z
/7P/s/+z/8D/t/+x/7P/tv+6/8D/yf/Y/+b/8v8BAB4AQQBmAIoApQCsAKgApgCYAHsA
UAAQAMr/lP90/2D/Xv9r/33/jf+c/6n/tP+8/73/wP/G/8r/zP/O/8z/zP/M/83/0v/U
/9b/1v/Z/9n/2v/c/9z/3f/d/9z/3P/b/9v/3f/b/9v/3P/c/9z/3P/c/9v/3f/d/97/
3v/e/97/3v/e/9//3//f/9//4P/g/9//3//h/+H/4f/g/93/3f/e/9//4f/h/+P/5v/m
/+X/5f/m/+f/6P/q/+v/7P/s/+3/7f/u/+7/7v/u/+//7//w//D/8v/x//H/8v/1//b/
9//3//r/+v/6//r//P/+/wAAAQAFAAUABQAGAAcACQAJAAoADAAPABEAFwAbABsAGQAW
ABkAHgAfAB8AIgAiACEAIQAiACMAJQAlACUAJQAnACUAJwAnACcAJQAnACgAKAAnACkA
JgAlACQAIAAfAB4AHAAfACAAIAAeAB4AHQAbABsAGgAZABcAFAARABYAFgATABMAEwAQ
AA8ADwASABAADwAQABEAEQASABMAEwATABQAFQAVABYAFQAWABcAGAAYABoAHAAdAB4A
HwAeAB8AIAAhACEAIQAhACMAJAAkACIAIgAlACYAJgAnACcAJgAmACYAJgAnACcAJAAk
ACgAKwApACkAKQApACkAKgArACwALgAvAC8AMAAyADIAMgAvADEAMgA0ADUAMwAzADIA
MgAzADMAMwAzADQANAA1ADcANwA3ADUANQA0ADQANAA1ADUANQA0ADMAMwAyADIAMgAy
ADMAMwAzADMAMwAyADEAMwAzADMAMwA2ADYANQA1ADQAMwAyADAAMgA0ADYAOAA5ADkA
OAA4ADkAOQA6ADsAPQA9AD4APgBAAEAAPwA/AEEAQwBFAEcASgBLAEwATQBNAE4ATwBP
AE4ATQBKAEkATABMAEwATABKAEoASgBMAEoASgBKAEoATABOAFAAUgBSAFQAVABTAFUA
VQBVAFYAVwBXAFcAVwBZAFgAVwBWAFYAWABYAFkAWwBaAFkAWQBZAFoAWgBaAFoAWgBZ
AFkAWgBaAFoAWABaAFgAVgBUAFMAUgBSAFIAUABQAFEAUQBNAE0ATQBNAE8ATwBPAE8A
TwBPAFAAUABOAE4ATwBPAE8AUABQAFAAUQBPAFEAUQBPAE8ATwBPAE0ATQBNAE0ATABL
AEsASwBKAE4ATABNAF4AegCCAIsAqADNAPQAHAE7AUgBSAFCATgBIQH4ALwAdAA6ABgA
AAD0//v/DwAfACwAOQBGAE4AVwBaAFwAXgBeAF4AWwBaAFkAWQBcAF4AYABgAGAAXwBf
AGAAXwBfAF4AXABeAF0AXQBfAF8AXwBgAGAAYABgAGAAXwBfAF8AYABgAF4AXgBeAF4A
WwBbAFsAWwBcAFwAWwBbAFoAWQBYAFYAVwBXAFgAWQBYAFUAVABUAFcAVwBYAFoAWABY
AFkAWQBZAFgAWABXAFYAVgBWAFYAWABXAFcAVgBYAFcAVwBYAFcAWABZAFkAWABYAFgA
WABYAFoAXABdAF0AXQBdAF4AXABdAFwAXABgAGMAZQBrAGwAawBoAGQAZgBsAG4AbwBw
AHAAbwBvAG4AbwBxAHEAcQBxAHMAcQBzAHMAcwBxAHMAdAB0AHMAcwBwAG8AbgBtAG0A
bQBsAGsAagBoAGQAZABjAGEAYQBdAFsAWABUAE8AVABUAFEATgBNAEkARwBHAEoASABH
AEUARQBEAEQAQwBDAEMARABGAEUARQBDAEEAQQBBAEAAPwBAAEAAQAA+ADwAPAA8ADwA
PQA+AD8AQQBCAEIAQAA8AD8AQABAAD8APwA+AD4APAA8AD0APQA6ADoAPgBBAD4APQA8
ADsAOgA6ADoAOgA6ADsAOwA8ADsAOgA5ADUANgA4ADsAPQA7ADsAOgA6ADkAOQA5ADkA
OAA4ADkAOwA4ADcANAAzADQANAA0ADUANAAzADEALwAvAC4ALgAuACwALQAtAC0AKwAr
ACoAKQArACsAKwArACsAKgAoACcAJwAnACcAJgAlACQAIwAiACYAJwAnACgAJwAlACQA
IwAhACEAIgAiACIAIgAhACEAIwAjACMAIwAiACEAIAAfAB8AIAAhACEAIQAhAB8AHwAe
ACAAIAAgACAAIAAgACAAIAAlACgAKQApACgAJwAmACYAJQAlACUAJQAlACQAIwAiACQA
JgAmACcAJgAkACIAIQAjACQAJAAkACQAJAAjACMAIgAiACIAIAAgAB4AHAAaABkAGAAY
ABgAGAAYABkAGQAXABcAFwAXABUAFQAVABUAFwAXABgAGAAUABQAFQAVABMAFAAUABQA
FQATABUAFQATABMAEwATABMAEwATABMAFAARAA8ADwAQABIAFgAdACYANgBCAEsAXACF
ALIA0gDtAAYBCAH8APAA3QC0AHgAMADw/8j/sv+k/6f/uf/J/9j/5//0//7/BwAMAA8A
EAAPAA4ADgAOAA4ADwAQABAAEAAOAAwACwALAAwADwARABIAEgARAA8ADgAPAA0ADQAO
AA4ADgAOAA4ADQANAA0ADgAOAAwADAAMAAwADQANAA0ADQAOAA4ADQANAA0ADQANAAwA
CwALAAwADQANAAsACwAMAAsACQAIAAgACwAMAA4ADwAOAA4ADwAPAAwADAAMAAwADQAN
AA4ADgAQAA8ADwAQAA8AEAARABEAFAAUABQAFAASABQAFgAXABgAFwAWABYAGgAdAB4A
IAAgACEAIQAlACkAKQAnACQAJwAsAC0ALQAvADAAMAAxADAAMQAzADMAMwAzADUAMwA1
ADUANQAzADQANAAzADEAMgAwADAAMAAsACsAKgAoACYAJgAlACIAHgAdABsAGwAaABsA
GwAaABQAGAAXABMAEwATABAADwAOABAADQALAA0ADQAMAAwACwALAAsADAAMAAsACwAJ
AAkACQAJAAgABgAIAAkACgAKAAgACAAIAAcABwAHAAcABwAIAAgABgAEAAcACAAIAAsA
CwAKAAoADAAMAA0ADQAKAAoADgARAA8ADwAPAA8ADwAQABEAEgAQABEAEQASABIAEgAS
AA8AEQASABQAFQATABMAEgASAA8ADwAPAA8AEQASABQAFwAVABUAEwATABAAEAAQABEA
EQARABAADwAPAA4ADgAOAA4ADwAPAA8ADQANAAwACwALAAsACwALAA4ADgANAA0ADQAN
AA0ADAAKAAoACgAKAAsACwAKAAoACgAJAAkACQAIAAcABwAGAAcACAAIAAkABwAHAAcA
BwAJAAkACQAJAAgACAAIAAcABwAHAAUABQAGAAgABgAEAAQABgAGAAYABgAIAAgACAAI
AAoADAAMAAsACgAJAAgACAAMAA0ADgAPAA8ADgANAAwADAAOAA4ADwANAAwACwALAAsA
DAAMAAwADAAMAAsACwAMAAwADAAKAAoACAAGAAQAAQAAAAAAAAACAAIAAwADAAEAAQAB
AAEAAQABAAEAAQABAAEAAgACAAIAAgADAAMAAwAEAAQABAADAAEAAwADAAMAAwADAAMA
AwADAAMAAwAAAP///f/9/wAABgAKABEAIAAuADoATQBsAJEAsADOAO0A/ADwAOIA1gC1
AH4AOgD2/8b/qP+Y/5r/qf+9/83/2v/l//L/+v/9//7/AQACAAEAAAACAAIAAgADAAIA
AgACAAAAAAD/////AAADAAUABgAGAAQAAwADAAUABQAFAAYABgAIAAgACAAHAAkACQAK
AAoACgAKAAoACgAJAAkACQAJAAoACgAJAAkACwALAAsACgAJAAkACgALAAsACQAJAAoA
CgAJAAkACgAJAAgACAAHAAkACgAMAA0ACgAKAAoACgANAA0ADgAOAAwACwALAAwADQAO
AA8ADwASABIAEgASABAAEgAUABUAGQAZABkAGgAZABsAGwAcABwAHQAdACEAKAApACgA
JgApAC4ALwAvADAAMAAvAC8AMAAxADMAMwAxADEAMwAxADMAMwAzADEAMQAyADIAMQAx
AC4ALQAsACoAKQAoACYAJgAmACUAIgAgAB8AHQAdABoAGQAXABQAEgAYABkAFwAUABMA
DwANAA0AEAAOAA0ADwAPAA4ADgALAAsACwAMAAwACwALAAkACQAJAAkACAAIAAoACwAM
AAoACAAIAAgACQAJAAkACQAJAAoACgAIAAgACwAMAAwADQANAAwADAAMAAwADQANAAoA
CgAOABEADwAPAA8ADwAQABAAEAAQABAAEQARABIAFAAUABQAEQARABIAFAAVABUAFQAU
ABQAEwATABMAEwASABIAEwAVABcAFwAVABUAFAAUABQAFQATABMAEgARABMAEgASABIA
EAARABEAEQARABEAEAAPAA8ADwAPAA8AEAAQAA8ADwARABEAEQAQABAAEAAQABAAEQAR
ABAAEAAQAA8ADwAPABEAEQASABIAEAAQAA8ADwAPAA8ADwAPAA8ADwAPAA8ADQAOAA8A
DwARABEADwAPABAAEAAQABAAEAAQAAwADwAQABEAEgAUABQAFAAUABYAGAAYABcAFQAV
ABUAFgAXABcAFwAXABkAGAAXABYAFQAWABUAFQAVABQAEwATABMAFAAUABQAEgASABEA
EQAUABQAFAASABAADgAMAAoACQAIAAgACAAJAAoADAANAAkACQAJAAkACQAJAAkACQAH
AAcACAAIAAgACAAJAAkACQAKAAoACgALAAkACwALAAsACwALAAsACwALAAsACwAKAAkA
CQAJAAYABAAMABsAIgAsADoASQBgAIMApgDKAOkA9gD0APIA7ADXALAAdAAuAO7/xv+w
/6j/r//B/9P/4P/t//j/AAAHAAwADwAQAA8ADgAOAA4ADgAPAA4ADgAOAAwADAALAAsA
DAAPABEAEgASABIAEQARABMAEQARABIAEgASABIAEgARABEAEQASABIAEgASABIAEgAR
ABEAEQARABIAEgARABEAEQARABEAEAARABEAEgATABEADwAPABAAEgARABEAEgASABIA
EwATABIAEgATABMAFAAUABQAFAAVABUAFgAWABYAFQAVABYAGQAaABsAGwAaABoAGgAa
ABwAHgAgACEAIQAhACEAIgAlACcAJwAoACYAJwAnACsALwAvAC0AKgAuADQANgA3ADYA
NgA1ADUAOAA5ADsAOwA5ADkAOwA5ADsAOwA7ADkAOwA8ADwAOwA7ADgANwA2ADQAMwAy
ADAALgAuAC0AKgAoACcAJQAlACQAJQAlACQAHwAkACQAIQAfAB8AHAAbABkAHAAaABkA
FwAXABYAFgAXABcAFwAYABgAFwAXABUAFQAVABUAFAASABQAFQAWABQAEgASABIAEwAT
ABMAEwAVABYAFgAUABAAEwAUABQAFwAXABYAFgAYABgAGQAZABYAFgAaAB0AHAAbABoA
GQAZABoAGwAcABwAHQAdAB4AHgAeAB4AGwAdAB4AIAAhAB8AHwAeAB4AGwAbABsAGwAc
ABwAHQAfAB8AHwAdAB0AHgAeAB4AHwAeAB0AGwAZABsAGgAaABoAGQAZABgAFwAYABkA
GQAZABkAGQAZABkAGgAaABkAGQAZABkAGQAYABoAGgAaABoAGAAXABUAFAAVABUAFgAX
ABkAGQAaABoAGAAYABcAFwAZABkAGQAZABcAFwAXABcAFQAWABcAFwAXABcAFQAVABgA
GAAYABgAGAAYABgAGAAXABkAGwAaABkAGAAXABYAGgAcAB4AIAAhACIAIQAfAB8AHwAf
ACAAIQAhACEAIQAhACAAHwAeAB4AIAAgACEAIQAgAB8AHwAfACAAIAAgACAAIAAfAB8A
IAAgACAAHgAcABoAGAAWABUAFAAUABQAFgAWABcAFwAVABUAFQAVABUAFQAVABUAFQAV
ABYAFgAWABYAFwAXABUAFgAWABYAFQATABUAFQAXABcAFwAXABcAFwAXABcAFAAVABUA
EwAUABgAHgAlADIAQABKAFsAdACdAM4A8AABAQYBBgH+APAA0QCeAFwAGgDo/8j/tP+w
/73/z//f/+7/+f8CAAoAEQAWABkAGgAZABgAGAAYABgAGQAaABoAGgAYABgAFwAXABgA
GgAbABsAGgAaABkAGQAbABsAGwAcABwAHAAcABwAGwAbABsAHAAcABwAHAAcABwAGwAb
ABsAGwAcABwAGwAbABsAGwAbABoAGQAZABoAGwAdABsAGwAcABoAGQAZABoAHAAcAB0A
HQAcABwAHQAdABsAGgAZABgAHgAfACEAIgAgAB8AHwAgACEAIgAjACMAJAAkACQAJAAk
ACYAKAApACsAKwArACwALQAvAC8AMAAyADMAMwA3ADoAOQA2ADIANwA+AEEAQwBEAEQA
QwBDAEIAQwBFAEUARQBFAEcARQBFAEUARQBDAEUARgBGAEUARQBCAEEAQAA+AD0APAA6
ADoAOgA5ADYANAAzADEAMQAwAC8ALQAqACcALAAsACkAJgAlACEAHwAiACYAJQAlACMA
IwAiACIAHwAfAB8AIAAgAB8AHwAdABsAGwAbABoAGgAcAB0AHgAcABoAGgAaABsAGwAb
ABsAGwAcABwAGgAaAB0AHgAeAB0AHQAcABwAHAAcAB0AHQAaABoAHgAhACEAIQAhACEA
IAAgACAAIAAgACEAIQAiACQAJAAkACEAIQAiACQAJQAlACUAJAAkACMAIwAjACMAIgAi
ACMAJQAlACUAIwAjACAAIAAgACEAIgAjACMAIwAhACAAIAAgACIAIwAjACMAIwAjACIA
IQAjACMAIwAjACIAIgAhACEAIwAjACMAIgAiACIAIgAiACMAIwAiACIAJAAjACMAIwAh
ACEAIgAiACQAJAAjACMAIQAhACEAIQAhACEAIQAhACMAJAAlACUAJQAlACMAIgAkACQA
JAAkACUAJgAnACgAKQAqACkAJwApACkAKQAqACsAKwArACsAKwAqACkAKAAqACwALAAt
AC0ALAArACsAKgAqACkAKAArACwALAAtAC0ALAArACgAKgAoACYAJAAjACIAIgAiACAA
IAAhACEAIAAhACIAIwAiACEAIAAfACAAIQAjACQAIAAgACEAIQAhACIAIgAiACMAIQAj
ACMAIQAhACEAIQAiACMAJAAlACQAIwAhAB0AIAAmACwANQBEAFIAXgBtAIgAqwDQAPYA
DwEYARIBDAH8AN0AqgBkACIA7v/O/7r/uP/F/9f/5//2/wMADAAWAB0AIgAkACYAJgAm
ACYAJgAmACcAJwAmACUAIgAkACUAJwAqACsAKwAqACgAKgApACkAKwAqACkAKQAoACoA
LAAsAA==
         </WaveFormData>
      </LeadData>
      <LeadData>
         <LeadByteCountTotal>10000</LeadByteCountTotal>
         <LeadTimeOffset>0</LeadTimeOffset>
         <LeadSampleCountTotal>5000</LeadSampleCountTotal>
         <LeadAmplitudeUnitsPerBit>4.88</LeadAmplitudeUnitsPerBit>
         <LeadAmplitudeUnits>��V</LeadAmplitudeUnits>
         <LeadHighLimit>2147483647</LeadHighLimit>
         <LeadLowLimit>268435456</LeadLowLimit>
         <LeadID>V4</LeadID>
         <LeadOffsetFirstSample>0</LeadOffsetFirstSample>
         <FirstSampleBaseline>0</FirstSampleBaseline>
         <LeadSampleSize>2</LeadSampleSize>
         <LeadOff>FALSE</LeadOff>
         <BaselineSway>FALSE</BaselineSway>
         <ExcessiveACNoise>FALSE</ExcessiveACNoise>
         <MuscleNoise>FALSE</MuscleNoise>
         <LeadDataCRC32>2709283114</LeadDataCRC32>
         <WaveFormData>
rACsAKwArACwALQAuAC8AJUAbgBHACAABQDs/9P/uv+9/8D/w//G/8//1v/d/+T/5//o
/+n/6v/r/+z/7f/u/+z/7P/s/+z/7v/u/+7/7v/s/+z/7P/s/+z/7P/s/+z/7f/u/+//
8P/w//D/8P/w/+7/7v/u/+7/8P/w//D/8P/u/+7/7v/u//D/8P/w//D/8P/w//D/8P/w
//D/8P/w//D/8P/w//D/8P/w//D/8P/w//D/8P/w/+7/7v/u/+7/7//w//H/8v/0//T/
9P/0//L/8v/y//L/8//0//X/9v/0//T/9P/0//b/9v/2//b/+P/4//j/+P/6//r/+v/6
//z//v8AAAIABAAEAAQABAAFAAYABwAIAAoADAAOABAAEgASABIAEgATABQAFQAWABYA
FgAWABYAFgAWABYAFgAWABYAFgAWABUAFAATABIAEAAQABAAEAANAAwACwAKAAkACAAH
AAYABQAEAAMAAgABAAAA///+////AAABAAIAAQAAAP///v/8//z//P/8//z//P/8//z/
+v/6//r/+v/8//z//P/8//r/+v/6//r/+v/6//r/+v/4//j/+P/4//r/+v/6//r/+v/6
//r/+v/6//r/+v/6//j/+P/4//j/+//8//3//v/8//z//P/8//3//v///wAA/v/+//7/
/v8AAAAAAAAAAAAAAAAAAAAAAAAAAAAAAAACAAIAAgACAAIAAgACAAIAAQAAAP///v8B
AAIAAwAEAAIAAgACAAIAAgACAAIAAgAAAAAAAAAAAAAAAAAAAAAAAgACAAIAAgAAAAAA
AAAAAAIAAgACAAIAAAAAAAAAAAD+//7//v/+/wAAAAAAAAAA///+//3//P///wAAAQAC
AAEAAAD///7/AAAAAAAAAAAAAAAAAAAAAAAAAAAAAAAAAgACAAIAAgACAAIAAgACAAYA
BwAHAAcABQAFAAYABwAGAAYABgAGAAgACQAJAAcABgAGAAYABwAJAAkACAAHAAkACwAL
AAoACQAIAAUABAAFAAUABQADAAIA///+//z//f/8//v/+//7//z//P/6//n/+f/6//v/
+//6//r/+v/4//j/+f/5//j/+f/7//z/+v/6//r/+v/8//v/+//7//v//P/8//z/+//7
//v/+//6//j/9P/y//L/9P/1//b//v8KABcAKQBFAGkAiwCsAMUA0QDSANEAyQC1AIkA
TgAfAAEA5v/O/8T/xP/L/9D/1//i/+j/8f/0//D/9P/3//f/9//5//n/+f/5//r/+v/5
//n/+f/5//n/+f/6//r/+P/4//j/+P/5//n/+f/5//n/+f/4//j/+P/4//j/+P/5//n/
+//7//v/+v/4//j/9f/4//z//P/8//z/+f/5//n/+f/6//r/+v/7//r/+v/6//n/+//6
//r/+v/8//z/+//7//r/+v/6//r//P/8//z//f////7//f/7//z//P/8//z//v8AAAAA
AAD+//3//f/8////AgADAAQAAwADAAQABAAGAAcABwAJAAoACgAMAA0ADQAOAA8ADwAU
ABUAFgAYABoAGgAaABoAGwAcAB4AHgAhACIAIwAjACEAIQAhACEAJAAkACQAJQAkACEA
HwAeAB4AHAAdAB0AHQAcABsAGwAYABUAEwATABUAFAAUABMADwAPAA8ADAAMAAwACwAL
AAsACwAKAAoACQAIAAcABgAFAAUABQAIAAgACAAIAAgABgAFAAUABAAEAAUABQAFAAUA
BQAFAAUABQAFAAYABgAFAAYABQABAAAABAAEAAQABQAFAAUABAACAAIAAgACAAAAAAAG
AAgABQADAAMAAwADAAMAAwADAAQABwAHAAgABwAGAAQAAwAFAAYABwAIAAcABgAFAAIA
AwAHAAgACQAHAAcACgALAAkABwAGAAYABQAFAAYABwAFAAQAAgABAAIAAwAGAAUAAQAE
AAQABAADAAMAAgACAAIAAwAEAAQAAwADAAIA/////wAAAQABAP/////9//3/AAADAAAA
/v8AAAEAAQABAP///v/+//7//f/9//7/AAAAAAAAAAAAAAAAAAAAAAIAAwADAAMAAgAD
AAUABwAFAAQAAwACAAQABQAFAAMAAAAAAAAAAQAEAAUABQAFAAUABwAHAAYAAgAAAPz/
+v/9//3//f/7//v/+f/5//j/+f/4//f/9//3//j/+P/2//P/8//0//X/9f/0//T/9P/0
//T/9f/1//H/8f/y//L/9P/0//T/9P/0//P/8//z//X/9v/2//b/9P/z//L/8f/y//L/
7v/o/+b/6P/r/+7/9v8AAA8AHwAzAFMAdQCYALcAxwDMAMsAxQCzAI8AUgAfAP//5P/I
/7j/tP+3/77/x//S/9r/4f/m/+T/6f/t/+7/7//t/+3/7f/t/+z/7P/r/+v/6//r/+v/
6//w//D/7v/u/+z/7P/t/+3/7//v/+//7//s/+z/7P/s/+7/7v/v/+//7//v/+//7v/s
/+z/6f/s/+7/7v/u/+7/7f/t/+3/7f/s/+z/7P/t/+7/7v/u/+3/7f/s/+z/7P/s/+z/
6//r/+r/6v/q/+r/7P/s/+z/7f/t/+z/6//p/+n/6v/r/+z/7v/w//D/8P/v/+//8P/w
/+7/8P/w//D/8//z//T/9P/0//X/9f/3//j/+P/6//v///8AAAEAAQADAAMAAwAEAAgA
CAAIAAgACQAKAAwADAANAA4ADwAPAA8ADwAPAA8ADgAOAA4ADwARAA8ADgAOAAsACAAI
AAcABwAGAAUABQACAP///f/9/////v/+//3/+//7//v/+P/3//b/9P/z//P/8//y//L/
8//y//H/8P/t/+3/7f/w//D/8P/w//D/7P/r/+v/6v/q/+v/6//r/+r/6f/o/+f/6f/p
/+r/6v/o/+r/6v/n/+H/5P/j/+L/5f/n/+n/6v/o/+j/6P/o/+b/5v/s/+7/6//p/+n/
6f/p/+n/6f/p/+z/7//v//D/7v/u/+3/7f/r/+z/7f/u/+//8P/x//D/7v/x//H/8f/v
/+//8v/z//P/8f/w//D/8P/v/+//7//w//D/7//v/+3/7f/v/+3/6//u/+7/7v/v/+//
7v/u/+3/7f/t/+z/7f/t/+z/6f/p/+r/6//r/+v/6//p/+n/6v/t/+r/6P/o/+n/6f/p
/+v/6v/q/+r/6f/p/+n/6f/o/+n/6f/o/+j/6P/p/+n/6f/o/+n/6P/n/+f/5//o/+r/
6f/o/+j/7P/p/+n/5//l/+f/6f/s/+j/5//m/+f/6P/p/+r/7P/s/+z/7P/u/+//7//v
/+3/7f/u/+//8P/w//D/8P/y//P/8//x/+//8P/x//P/9P/1//X/9f/3//n/+f/4//X/
9P/x//D/8f/x//H/7//w/+3/7P/q/+n/6P/n/+f/6f/q/+r/6P/l/+X/5v/n/+n/6P/o
/+j/6P/o/+n/6f/n/+f/6P/o/+b/5v/m/+b/5P/j/+P/4//k/+b/5//o/+f/5//n/+f/
5v/i/9z/2P/a/9z/3f/k/+7//P8LAB0AOwBfAIMAogC1AL0AxADDALEAlwBlACIA9f/Z
/77/qv+k/6b/rf+2/7//yP/O/9X/2v/c/9z/3//f/9//4f/h/+H/4f/h/+D/3v/d/97/
3//g/+H/4v/i/+D/4P/i/+L/4//j/+H/4f/h/+H/3v/e/97/3v/h/+L/5P/l/+T/4//i
/+D/4v/i/9//4v/m/+b/5v/m/+T/4//i/+H/4v/i/+L/4//k/+T/5P/j/+P/4v/i/+L/
4v/i/+H/4f/g/+D/4P/g/+L/4v/i/+P/6P/o/+j/5//m/+b/5v/m/+b/6P/o/+j/6f/p
/+r/6v/s/+7/7v/u/+3/7f/u/+7/7v/v/+//8f/y//L/9P/1//f/+P/5//n//P/9//7/
AAABAAAA///+/wIABAAHAAgABwAIAAkACQAJAAkACQAJAAoACgAKAAsACQAHAAYABgAG
AAQABQAFAAMAAgABAAEA/P/5//f/9//5//j/+P/3//X/9f/1//L/8P/w/+//7//v/+//
7v/u/+3/7P/r/+r/6f/p/+n/7P/u/+7/7v/u/+r/6f/p/+j/6P/p/+n/6f/o/+f/5v/l
/+X/5f/m/+b/6P/q/+r/5//k/+j/6P/o/+f/5//n/+b/5v/m/+b/5v/m/+b/7P/u/+v/
6f/p/+n/6f/p/+n/6f/s/+//7//w/+7/7v/t/+3/7f/u/+//8P/y//L/8v/w//D/8//z
//P/8f/x//T/9f/z//H/8P/w//P/8//0//X/9f/0//L/8f/v/+//8f/v//D/9P/1//b/
8//z//L/8v/y//P/9P/0//P/8//y/+//7//w//H/8f/z//P/8f/x//D/8//w/+7/8P/x
//H/8f/z//L/8v/y//H/8f/x//H/8f/x//D/7v/v//D/8v/z//D/8P/w//L/8v/y//L/
8v/z//T/9f/2//j/+f/5//n/9f/1//b/9//6//r/+v/6//r/+//7//n/+f/6//v//f/9
//3//P/7//r/+//6//j/+v/8//z//v/+//3//P/5//j/9f/0//L/8f/w/+//7//v//D/
8P/u/+3/7f/u/+//7//u/+7/7v/u/+7/7//v/+//7//w//D/7v/u/+7/7v/w/+//7//v
/+z/7P/r/+r/6//t/+//8f/w/+z/6v/k/+L/5v/r/+7/9v8CAA8AIQA7AFsAfwCiAL8A
zQDOAMkAwwCtAH8AQAALAOv/0P+4/7D/sP+z/7z/z//Y/9j/3//m/+j/6v/t/+3/7f/t
/+3/7f/t/+z/7P/r/+v/7f/t/+3/7f/u/+7/7P/s/+7/7v/v/+//7f/t/+3/7f/s/+z/
7P/s/+z/7P/t/+3/7f/t/+3/7P/q/+r/5//q/+//8P/x//L/7//v/+//7//w//D/8P/x
//H/8P/v/+3/7//u/+7/7v/w//D/7//v/+7/7v/u/+7/8P/w//D/8f/z//L/8f/v/+7/
7v/u/+7/7//y//P/9P/y//H/8f/w//L/9P/0//T/9f/1//b/9v/4//n/+f/7//z//P/+
//////8AAAEAAQAGAAcACAAKAAwADAAMAAwADQAOABAAEAATABQAFQAVABUAFQAVABUA
FQAUABMAEwAWABUAFQAWABUAEgASABEAEAAOAAwACwAKAAcABQAFAAUABAAEAAMA////
/////P/+//7//f/9//v/+//6//r/+f/4//f/9v/3//f/9//6//n/+P/3//b/9f/1//b/
9v/0//X/9f/1//X/9f/1//X/9f/1//b/9v/1//b/9f/x//D/9P/0//T/9f/1//X/9P/0
//T/9P/0//T/9P/6//z/9//1//X/9f/1//X/9f/1//f/+//8//7//P/8//v/+//7//z/
/f/+//z//P/8//r//P/////////9//3/AAABAP///f/8//z//f/9//7///8BAAAA/v/9
//3//f////3//P8AAAEAAgD//////v/+//z//f/+//7/AAABAAEA/////wAAAQABAAEA
AQD//////v8BAP7//P/+/////////wEAAAAAAAAA//////////8AAAEAAQAAAP///v/+
//3///8AAAMABAACAAEAAAAAAAEAAQABAAIABAABAAEAAAACAAIAAgACAAMABAAFAAYA
BgAHAAcABwAGAAcACQALAAoACgAKAAoACgALAAsACQALAAwADQAPAA4ADQALAAkACgAN
AA4ADgAOAA4ADAAMAA0ADQANAAsADAAJAAgABgADAAIAAQABAAEAAgACAAAA/////wAA
AQD///7//v/+/wAAAAABAAEA/////wAAAAACAAIAAgACAAIAAQABAAEA//8AAAAAAAD/
/////////woAAAD4//j/9v/4//v/AAAIABIAHQAvAEkAaQCNALQAzwDbAN4A2wDTALsA
kQBWACUABQDq/9L/yv/M/9H/2P/f/+j/8P/1//b/+P/8/wEAAwAFAAQAAwACAAEAAgAC
AAEAAQADAAMAAwADAAYABgAEAAQABAAEAAUABQAFAAUABQAFAAYABgAGAAYABAAEAAUA
BQAHAAcABwAGAAgACAAFAAgACQAIAAcABgAHAAcABwAHAAUABAADAAMABwAIAAkACQAH
AAYABgAGAAgACAAHAAcACAAIAAgACAAIAAgACAAJAAsACgAJAAcACAAIAAgACAAKAAwA
DAAMAAsACwAMAAwADAAOAA4ADgARABEAEgASABEAEQAQABEAFAAWABoAHQAdAB4AHwAf
ACAAIQAiACQAKAAoACgAKAAnACgAKgAqACsALAAtAC0ALQAtAC0ALQAwADAAMAAxAC8A
LQAsACwAKQAmACYAJQAoACgAKAApACYAIwAhACEAIAAeAB0AGwAbABsAGwAYABYAFgAV
ABUAEwATABIAEgASABIAEgASAA8ADwAPABIAEgASABIAEgAQAA8ADwAOAA4ADwAPAA8A
DgANAAwACwAJAAkACgAKAAoADAAMAAkACAAMAAwADAALAAsACwAKAAoACgAKAAoACAAI
AA4AEAAPAA0ADQANAA0ADQANAA0ADAAPAA8AEAAOAA4ADQANAA0ADgAPABAAEgASABIA
EAAOABEAEQARAA8ADwASABMAFQATABIAEgASABEAEQARABIAEgARABEADwAPABEADwAP
ABIAEgASABMAEwASABIADwAPAA8ADgAOAA8ADwANAAwADAAMAAsADQAPAA8AEQAQABMA
EAAOAA8ADwAOAA0ADwAOAA4ADgALAAsACwALAAwADQANAAwADgAOAA8ADwANAAwADQAM
AAsACwALAAwADQANAA0ADgAKAAkACwAOAAwADAAMAAwADwAQABEAEgATABMAEgARAA8A
DwAQABEAEAAQABAAEAASABMAEwARAA8AEAARABMAEwATABIAEQATABUAFQAUABIAEgAQ
ABAADwAPAA8ADQAOAAsACgAIAAkACAAHAAcABQAGAAYABAADAAMABAAFAAUABAAEAAQA
BAAEAAUABQABAAEAAgACAAIAAgACAAIABAADAAMAAwADAAQABAAEAAEAAQABAAEAAAAA
AP7//P/6//r/9//0/wIAGAAjACsARQBlAIcAqgDJANsA4ADdANcAxQCjAGgALwALAPD/
1v/G/8T/yf/Q/9f/4P/o//H/9v/4//j/+//7//v/+v/5//j/9//6//z//f////3//f/9
//3////+//v/+v/8//z//f/9//3//f/9//3//P/8//z//P/6//r/+//7//3//f/9//z/
/P/8//n//P/+//7//v/+//v/+//7//v//P/8//z//f/7//r/+f/3//r/+v/7//z//P/8
//v/+//6//r/+v/6//z//P/8//3//f/8//v/+f/5//r/+//8//r//P/8//z//f/9//7/
/v/+/wAAAAAAAAEAAQACAAIA//////7///8DAAYACwAPAA8ADgANAAsADgAPABAAEgAS
ABIAEgASABUAFgAYABgAGQAaABsAGwAbABsAGwAbABwAHAAcAB0AGwAZABgAGAAXABQA
FAATABEAEAAPAA8ADwANAAwADQAMAAoACQAHAAcABwAHAAQAAgACAAEAAQABAAEAAAAA
AP///v/9//z/+//7//v//v/8//z//P/8//r/+f/5//j/+P/5//n/+f/4//f/9v/1//X/
9f/2//b/+P/6//r/9//y//b/9v/2//n/+f/5//j/+v/6//r/+v/5//j//f/+//3/+//7
//v/+//7//v/+//8//////8AAP3//P/6//n//P/+/wAAAgACAAIAAgAAAP7/AQABAAEA
/////wIAAwABAP///v/+//////8AAAEAAwACAAAA////////AQD///3/AAAAAAAA/f/9
//z//P/9////AQACAAAA///9//n/+//8//3//f/7//v/+f/5//v////9//z//P/9//3/
/f/7//r/+v/6//r/+//8//3//P/9//3//P/7//r/+v/5//r/+v/8//z//v/9//z/+v/6
//z//P/8//z//P/8//z//P8BAAMABAAFAAEAAQACAAMAAgACAAIAAgAAAAEAAQD//wAA
AgAEAAcABQAFAAQAAwAFAAcABwAGAAYABgAEAAQAAwADAAMAAQAAAP3//P/6//n/+P/3
//f/+f/6//r/+P/1//X/9v/3//f/9v/2//b/9v/2//f/9//1//X/9v/2//b/9v/2//b/
9v/1//X/9f/z//T/9P/0//X/9f/1//X/9v/y/+7/7P/q/+r/6//w//b/AAALABMAJQBN
AHkAmgC3ANEA2ADTAM0AvwCdAGQAJQD7/+L/zP+6/7T/t/+8/8P/zP/W/9//5v/s/+3/
7//u/+3/7//v/+//7//u/+7/7f/t/+v/6//r/+v/8f/y//H/8v/x//D/8P/v//H/8f/x
//H/8v/y//L/8v/x//D/8P/v/+//7//v/+7/8P/w/+3/8P/w//D/8P/w//H/8f/x//H/
7v/u/+7/7//w//D/8P/v/+7/7P/r/+r/7P/u/+//8f/w//D/8P/w/+7/7v/u/+//8P/w
//D/7//w//D/8P/w//D/8v/y//L/8//z//T/9P/0//b/9v/2//b/9f/1//T/9v/5//v/
//////7//////wEAAgADAAMABAAFAAYACAAMAAwADAAMAAsADAAOAA4ADwAQABEAEQAT
ABMAEwATABMAEgARABEAEwARABAAEAAPAAwADAALAAsACgAJAAkABAABAP////8AAAAA
AQABAP3//f/9//r//P/8//v/+//6//n/9//2//f/9v/1//T/8//z//P/9v/0//T/9P/0
//L/8f/x//D/8P/x//H/8f/y//H/8P/v/+//7//w//D/8P/y//L/7//q/+7/7v/u//D/
8f/y//L/8v/y//L/8v/x//D/9f/2//X/8//z//P/9f/1//X/9f/0//f/9//4//j/+P/3
//f/9//4//n/+v/6//r/+v/4//f/+f/4//f/9//5//7/AQD///3//P/8//z/+//7//v/
/P/8//v/+//5//n/+//5//n//P/8//z/+f/5//j/+P/4//n/+v/6//r/+//7//n/+f/6
//v/+//6//n/9v/1//j/+//4//b/9v/3//f/9//1//T/9P/0//b/9//4//n/+P/5//n/
+P/2//b/9//3//f/9v/3//b/9f/1//X/9v/3//f/9//0//T/9f/2//f/+P/6//r/+v/6
//z//f/9//3/+v/5//n/+f/9//7///8AAAAAAQABAP////8AAAEAAwACAAEA///9//7/
AQACAAIAAQAAAP3//P/////////9//7/+//6//j/9v/0//L/8f/x//L/8v/w/+//7//w
//H/8f/w//D/8P/w//D/8f/x//H/8f/y//L/8v/y//L/8v/w/+//7//v//H/8v/y//L/
8f/x//H/8f/u/+r/5v/k/+b/6P/r//D/+v8IABUAJwBDAGMAgwCkAMUA2QDQAMcAvQCj
AG0ALgADAOf/zP+4/7L/tv+7/8L/y//U/97/4//m/+j/6f/r/+r/6f/q/+v/7P/t/+z/
7P/r/+v/6f/p/+n/6f/v//D/7//w/+//7v/u/+3/7f/t/+3/7f/u/+7/7v/u/+7/7v/v
/+//8f/x//H/8P/w//D/7f/w//H/8P/v/+7/7//v/+//7//u/+7/7v/v//D/8P/w/+//
7f/s/+z/7P/q/+r/6f/p/+3/7v/v//D/7v/u/+7/7//w//D/8P/v/+7/7v/u/+7/7v/w
//D/8P/x//H/8v/y//D/8v/y//L/9f/1//b/9v/2//f/9//5//j/+P/6//v//v8AAAIA
AwAEAAUABgAIAAoACgAKAAoACwAMAA4ADgAPABAAEQARABEAEQARABEAEgASABIAEwAT
ABEAEAAQAA8ADAAMAAsACwAKAAkACQAGAAMAAQABAAAA/v/9//v//P/9//7//P/7//r/
+P/3//n/+f/4//j/+f/4//f/9v/1//X/9f/4//b/9v/2//b/9P/z//P/8v/0//X/9f/1
//T/8//y//H/8//z//T/9P/z//T/8//v/+3/8v/z//T/9f/1//X/9P/0//T/9P/0//L/
8v/4//r/+P/3//j/+f/5//n/+f/5//j/+//7//z//v/+//3//f/7//z//f/+/wAAAAAA
AP7//P/////////9//3/AAABAAMAAQAAAAAAAQABAAIAAwADAAIAAAD//wEAAQADAAEA
//8CAAIAAgABAAEAAAAAAAAAAQACAAIAAwADAAIA/////wAAAQABAAMAAwABAAEAAgAF
AAIAAAAAAAEAAQABAAMAAgACAAIAAwADAAMAAwACAAMAAwACAAAAAAABAAEAAgACAAQA
BAADAAMAAwAEAAQAAwACAAIAAgADAP7/AQACAAMABAAGAAYABgAGAAoACwALAAsABwAH
AAgACQAMAAwADAAMAAwADQANAAsACQAKAAsADQAOAA8ADwAPAA0ADwAPAA4ADgAOAAwA
DAAPAA8ADwANAAoABwAGAAQAAQAAAP////8CAAQABQAEAAEAAQACAAMAAQAAAAAAAAAA
AAAAAQABAAEAAQACAAIAAAAAAAAAAAACAAEAAQABAAEAAgACAAIAAQABAAEAAQAAAAAA
/v/6//T/8P/3/wQACAAOABsAKwBBAF8AgQCmAMUA1QDaANsA1wDHAKUAbAA1AA0A8P/a
/8r/yv/P/9T/2//k/+z/8//4//z//P////////8BAAEAAQABAAAAAAD/////////////
//8EAAQAAgACAAIAAgADAAMAAQABAAEAAQACAAIAAgACAAQABAAFAAUAAwADAAMAAgAE
AAQAAQAEAAQABAAEAAQAAQABAAEAAQACAAIAAgADAAIAAgACAAEAAwACAAIAAgAEAAQA
AwADAAIAAgACAAIABAAEAAQABQAFAAQAAwABAAIAAgACAAIABAAGAAYABgAFAAUABgAG
AAgACgAKAAoACQAJAAoACgALAA0ADgARABEAEAARABEAEwAUABUAFQAYABkAGgAcABwA
HAAcABwAIAAiACUAJgAmACYAJgAlACUAJQAlACUAJwAoACkAKwApACcAJgAmACUAIgAi
ACEAIQAgAB8AHwAcABkAFwAXABgAGAAZABkAFgAVABQAEAASABIAEQARAA8ADwAOAA4A
DwAOAA0ADAANAA0ADQAQAA8ADgANAAwADAALAAsACgAIAAkACQAJAAoACQAIAAcABwAH
AAgACAAIAAoACgAHAAQACAAIAAgACQAJAAkACAAKAAoACgAKAAkACAANAA4ADQALAAsA
CwANAA0ADQANAAwADwAPABAADgAOAA0ADQAPABAAEQASABAAEAAQAA4ADAAPAA8ADwAN
AA0AEAARABMAEQAQABAAEQARABIAEwASABAADQALAA0ADQAPAA0ACQAMAAwADAAMAA0A
DQAOAAwADQAOAA4ADQANAAwACQALAAwADQANAA8ADwANAA0ADQAPAAsACAAMAA0ADQAN
AA0ADAAMAAwACwALAAsACwAMAA0ADQAMAAoACgALAAsACwAKAAsACgAIAAcABgAGAAsA
CwALAAwADAAJAAkABwAJAAsADQAMAAsACgAJAAgACgAMAA4AEAAQABEAEQARAA8ADwAQ
ABEAEAAQABAAEAAQABEAEQAPABEAEgATABUAFQAVABQAEwARABMAEwASABIAEgAQABAA
EQARABEADwAMAAkACAAGAAUABAADAAMAAwAEAAQAAgADAAMABAAFAAUABAAEAAQAAgAC
AAMAAwABAAEAAgACAAIAAgACAAIAAgABAAEAAQABAAIAAgACAAEAAQABAAEA/v/+//z/
9v/0//b/+f/+/wYAEgAfADEARwBrAJkAvADPANkA3gDbANEAuQCLAE4AIQADAOb/0P/G
/8b/y//Q/9n/4P/o//H/9v/6//v//f/8//v/+//7//v/+//8//z/+//7//n/+f/5//n/
/P/8//r/+v/8//z//f/9//v/+//7//v//P/8//z//P/6//r/+//7//v/+//7//r/+//8
//r//v/9//z/+//6//v/+//7//v/+v/6//r/+//8//z//P/7//n/+P/4//j/+f/6//r/
+//7//r/+f/4//b/9v/2//f//f/+///////8//z//P/8//z//v/+//7//////wAAAAD+
/wAAAAAAAAEAAQACAAIABAAFAAUABwAIAAgACgALAAwADAAMAAsAEQATABUAGAAYABgA
GAAYABkAGgAcABwAHQAeAB8AHwAeAB0AHAAbAB4AHgAeAB8AHwAdABwAHAAZABYAFgAV
ABcAFgAVABUAFAARAA8ADwAOAAwACwAJAAkACQAJAAYABQAEAAIAAQADAAUABgAIAAYA
BAACAAAA////////AgABAAAA///+//z/+//7//r/+//9//7////9//v/+f/3//r/+//9
//7//P/+//7/+//4//z//P/8//3//f/9//z/+v/6//r/+v/6//r/AAACAAAA//8AAAEA
AQABAAEAAQAAAAMAAwAEAAYABgAFAAUAAwAEAAUABgAGAAYABgAEAAQABwAHAAcABQAF
AAgACQAJAAcABgAGAAUABQAGAAcACQAIAAYABQADAAMABQADAAMABgAGAAYABQAFAAQA
BAACAAMABAAEAAUABQAEAAEAAQACAAMAAwADAAMAAQABAAIABQACAAAAAAABAAEAAQAB
AAAAAAAAAAEAAQABAAEAAAABAAEAAAD+//7//////wAAAAACAAIAAgABAAAA/v///wAA
AQACAAMABAAFAAYABwAHAAYABQAEAAUABwAJAAgACAAIAAgACAAJAAkABwAIAAoADAAP
AA0ADQAMAAsACgALAAoACAAKAAwADAAOAAwACwAKAAcACAAFAAQAAgABAAAA//////3/
/v/+//z//f/9//7////8//r/+f/4//r//P///wEA/v/9//3//P/+//7//v/+/wAA////
/////P/8//v/+v/8//3//v////z/+v/2//D/8P/0//f//v8IABIAHQAvAEcAZQCNALIA
zQDbAN4A2wDRALkAiwBKABcA9//e/8r/wP/A/8P/yv/T/9z/5P/r//D/9v/2//n/+f/5
//f/9//3//f/9v/2//X/9f/4//n/+v/7//z//P/6//r/+v/6//v/+//5//n/+f/5//z/
/P/8/w==
         </WaveFormData>
      </LeadData>
      <LeadData>
         <LeadByteCountTotal>10000</LeadByteCountTotal>
         <LeadTimeOffset>0</LeadTimeOffset>
         <LeadSampleCountTotal>5000</LeadSampleCountTotal>
         <LeadAmplitudeUnitsPerBit>4.88</LeadAmplitudeUnitsPerBit>
         <LeadAmplitudeUnits>��V</LeadAmplitudeUnits>
         <LeadHighLimit>2147483647</LeadHighLimit>
         <LeadLowLimit>268435456</LeadLowLimit>
         <LeadID>V5</LeadID>
         <LeadOffsetFirstSample>0</LeadOffsetFirstSample>
         <FirstSampleBaseline>0</FirstSampleBaseline>
         <LeadSampleSize>2</LeadSampleSize>
         <LeadOff>FALSE</LeadOff>
         <BaselineSway>FALSE</BaselineSway>
         <ExcessiveACNoise>FALSE</ExcessiveACNoise>
         <MuscleNoise>FALSE</MuscleNoise>
         <LeadDataCRC32>454299504</LeadDataCRC32>
         <WaveFormData>
nACcAJwAnACnALAAuQDCAKQAhgBoAEoAMAAYAAAA6P/l/+T/4//i/+n/7v/z//j/+f/6
//v//P/8//z//P/8//z//P/8//z//P/8//z//P/8//z//P/8//z//P/8//z//v/+//7/
/v/8//z//P/8//z//P/8//z//P/8//z//P/8//z//P/8//z//P/8//z//P/8//z//P/8
//z//P/8//z//P/8//z//P/8//z//P/8//z//P/8//r/+v/6//r//P/8//z//P/8//z/
/P/8//z//P/8//z//v/+//7//v/+//7//v/+/wAAAAAAAAAAAAAAAAAAAAACAAIAAgAC
AAUABgAHAAgACgAKAAoACgALAAwADQAOABIAFAAWABgAGgAaABoAGgAbABwAHQAeAB4A
HgAeAB4AIAAgACAAIAAeAB4AHgAeAB0AHAAbABoAGAAYABgAGAAVABQAEwASAA8ADgAN
AAwADAAMAAwADAAKAAgABgAEAAUABgAHAAgABwAGAAUABAACAAIAAgACAAIAAgACAAIA
AAAAAAAAAAACAAIAAgACAAAAAAAAAAAAAAAAAAAAAAD+//7//v/+/wAAAAAAAAAAAgAC
AAIAAgAAAAAAAAAAAP7//v/+//7/AQACAAMABAACAAIAAgACAAMABAAFAAYABAAEAAQA
BAAGAAYABgAGAAYABgAGAAYABgAGAAYABgAIAAgACAAIAAYABgAGAAYABAAEAAQABAAG
AAgACgAMAAoACgAKAAoACgAKAAoACgAIAAgACAAIAAgACAAIAAgACgAKAAoACgAIAAgA
CAAIAAoACgAKAAoACAAIAAgACAAGAAYABgAGAAgACAAIAAgABwAGAAUABAAHAAgACQAK
AAgACAAIAAgACAAIAAgACAAIAAgACAAIAAgACAAIAAgACQAKAAsADAALAAsACwALAA0A
DwAPAA8ADwAOAA4AEAAOAA4ADgAOABEAEQARABAADwAPAA4ADwASABIAEQARABMAFAAU
ABQAEgAQABAAEAAQABAADwAOAA0ACQAIAAYABwAHAAYABgAGAAcABwAFAAUABQAFAAUA
BQAFAAUABQADAAMAAwADAAUABgAGAAUABQAFAAUABQAFAAUABQAFAAUABAAEAAQABgAG
AAYABgADAAAA/v/7//r/+v/5//f//P8GABIAIAA5AFkAdwCUALIAwwDLANAAzgDEAJ8A
agBEAC0AEAD4/+z/5v/m/+b/6f/w//f/+//+//v//v8AAAIAAgADAAMAAwADAAMAAwAB
AAEAAQABAAEAAQACAAIAAQABAAEAAQABAAEAAwADAAMAAwAAAAAAAAAAAAEAAQACAAIA
BAAEAAMAAwACAAEA/f8AAAIAAwAEAAQAAgABAAEAAQACAAIAAwAEAAIAAgACAAEAAQAB
AAEAAQACAAMAAwACAAUABAACAAEAAwADAAEAAwACAAIAAgACAAQABAAEAAQABAAFAAYA
BgAFAAQAAwABAAQACAAJAAsACwAKAAkACAAKAAsADQAOAA8ADwANABEAFAAUABQAFQAX
ABkAGgAcAB8AHwAfAB8AIQAjACUAJQAoACkAKQApACkAKgArACsAKwAsACwALAArACkA
JwAlACUAJQAmACYAJQAkACIAIQAdABsAGQAZABoAGgAZABYAFAAUABQAEgAQAA8ADwAP
ABEAEQAQAA8AEQARABAADwANAA0ADQANAA8ADQANAAwADAAMAAsACwAIAAgACQAJAAoA
CgAKAAsACwALAAsACwAIAAgACAAIAAcACQAKAAoACwAMAAwACwAKAAoACgAKAAoACgAL
AA0ADAALAAoACQAHAAkACQAJAAoADAAMAAsACQAJAAgACAAKAAwADgAOAAsACgAJAAQA
CQALAAwADgAPAA8ADwAQABAADgAOAA4ADAAMAAwADQAOAA4ADQANAA0ADAAMAAwACgAK
AA0ADQALAAsACgAJAAkACwANAA0ADAALAAkACQAJAAkACQAJAAgACAAIAAYACQAKAAoA
CwALAAsACwALAAoACgAKAAkACQAHAAgACgAKAAoACgAJAAkACQAJAAoADQAOAA8AEQAQ
ABAAEgAPAA4ADQAMAA8ADwAPAA4ADQANAAwADQAPABAAEAARABEAEgASABIAEAAMAAoA
CAAKAAoACQAIAAgABQAFAAQAAwADAAIAAgAEAAUABQADAAEAAQABAAEAAwADAAMAAwAB
AAEAAQABAP//AAAAAP//AQABAAEAAQD//////////wAAAAABAAIAAQAAAP///v///wAA
/P/1//D/8P/x//X/+P8AAAwAGgAtAEcAZQCEAKQAuQDDAMoAzADEAKUAcgBGAC0AFAD2
/+L/3P/a/9r/3//m/+3/8f/0//H/9f/4//v//P/5//n/+f/5//n/+f/3//f/9//3//f/
9//8//z/+//7//r/+f/4//f/+f/5//n/+f/4//j/+P/4//f/9//4//j/+v/6//n/+f/3
//f/9P/4//n/+f/5//j/+P/3//f/9//2//b/9//4//j/+P/4//f/9//3//f/9//1//X/
9P/y//b/9v/1//X/9//3//X/9//3//b/9f/0//T/9P/0//T/9P/1//b/9v/4//j/+P/3
//X/+P/4//n//P/8//z//P/7//v//P/8//7////+/wMABgAGAAYABwAJAAsADAAOABEA
EQARABEAEQATABUAFQAWABcAFwAXABkAGgAbABsAGQAaABoAGgAaABkAGAAXABUAEwAS
ABAAEQAQAA4ADQAJAAcABQAFAAYABgAFAAIAAAAAAAAA/v/9//v/+v/5//f/9//2//X/
9f/1//T/8//z//P/8//z//f/9f/1//T/8v/y//H/8f/w//D/8f/x//H/8P/v/+//7//v
/+//7//u/+7/7v/u/+n/6f/o/+b/6f/s/+7/7//s/+z/7P/s/+r/6v/r/+3/7f/t/+3/
7f/r/+3/7f/t//D/8v/y//H/8f/x//D/8P/v//D/8f/w//H/8v/z//D/8P/x//H/8v/z
//P/8//0//T/8v/y//L/8P/w//D/8f/0//T/8//z//P/8v/y//L/8P/w//P/8//x//H/
8P/v/+3/7//x//H/8v/x/+//7//v/+//7//v//L/8v/y//D/8P/w/+//7//v/+//7//v
//D/8P/w/+//7f/t/+3/7f/t/+3/7f/t/+3/7//v/+3/7f/t/+3/7f/u/+7/7v/u/+7/
7v/u/+//7f/t/+z/6//s/+r/7v/u/+z/6//s/+z/7P/s/+z/7v/v//D/8f/x//P/8//z
//H/8P/w//L/9P/0//T/9P/1//X/9f/0//L/8//z//X/+P/4//f/9//5//r/+v/6//n/
9v/1//T/8v/y//H/8P/x/+3/7P/q/+v/6//q/+r/6v/r/+v/6f/p/+n/6f/p/+n/6f/p
/+n/5//n/+f/5//n/+j/6P/n/+X/5f/l/+X/5//n/+f/5//p/+j/6P/o/+b/5v/m/+b/
5f/i/9z/1//Y/9j/1//d/+T/7v/6/woAIQA9AFsAeACOAJsAqwCwAKYAlABtADYAEgD9
/+L/zP/C/77/vv/C/8f/zv/T/9f/2v/b/9z/3v/g/+D/3//f/9//3//d/93/2//b/93/
3f/d/93/3v/e/93/3f/f/9//3//f/9//3//f/9//3f/c/9v/2v/c/93/3//g/97/3v/d
/93/3//f/9z/4P/h/+H/4f/g/97/3f/d/93/3v/e/9//4P/g/+D/4P/f/93/3f/d/93/
3//f/97/3P/e/97/3f/d/93/3f/b/93/3//g/+H/4v/i/+L/4v/i/+L/4//k/+T/5P/k
/+T/4//j/+b/5v/n/+b/5v/m/+b/5v/n/+n/6v/t/+3/6//v//D/8P/w//H/9f/3//j/
+v/8//v/+v/5//z///8CAAMABAAFAAUABQAFAAYABwAHAAUABgAGAAYABAADAAIAAQAB
AAEAAgACAP///v/8//v/9//1//P/8//y//L/8f/u/+7/7v/u/+z/7P/r/+v/6//r/+v/
6v/p/+f/5//m/+X/5f/l/+X/5f/p/+f/5//m/+X/5P/i/+H/4v/i/+P/4//j/+L/4f/h
/+H/4f/h/+H/4P/g/+D/4P/f/+H/4v/i/+H/4v/i/+H/4P/g/+D/4P/i/+L/4//l/+P/
4//j/+P/4f/j/+P/4//m/+j/6P/n/+f/5//m/+b/5v/o/+r/6v/s/+z/7P/o/+r/6//r
/+z/7f/t/+3/7v/s/+r/6v/q/+z/7P/s/+3/7v/u/+3/7f/s/+r/6f/o/+v/7P/w//H/
7v/t/+v/6f/q/+3/8P/x/+7/7f/r/+v/6//r/+v/6//u/+7/7v/s/+z/7P/r/+v/6//r
/+v/6//u/+7/7v/t/+v/6//r/+v/6f/p/+n/6f/s/+//8P/v/+3/6//r/+z/7v/u/+7/
7v/x//H/8f/x//H/8//z//P/8f/w//D/8v/0//T/9P/0//X/9f/1//T/9P/1//X/9//6
//r/+f/5//b/9v/1//T/9v/2//j/+v/4//j/9//2//X/8f/w/+7/6//r/+r/6v/q/+v/
6//p/+n/6f/p/+n/6//r/+v/6//t/+3/7f/t/+z/7P/r/+n/6//r/+v/6//r/+v/6//r
/+r/6P/n/+b/6P/q/+z/7v/t/+j/5v/h/97/3v/h/+P/6v/y//7/DAAjADsAWQB4AJQA
pwCxALYAtACoAIMATAAkAAsA8v/a/87/yv/G/8j/1f/c/9v/3//k/+f/6v/s/+7/7v/r
/+v/6//r/+n/6f/n/+f/6P/p/+r/6//t/+z/6v/p/+v/6//r/+v/6f/p/+n/6f/o/+j/
6P/o/+n/6f/q/+r/6P/o/+f/5//n/+f/5P/o/+z/7f/u/+7/7f/r/+r/6f/q/+r/6//s
/+r/6v/q/+n/6f/p/+n/6f/q/+v/6//q/+z/7P/r/+v/6//r/+n/6//s/+z/7P/s/+r/
6v/q/+r/6//t/+//8P/u/+7/7v/t/+//8v/y//P/8v/y//L/8v/0//X/9//4//f/9//1
//n//P/8//z//f///wEAAgAEAAcABwAHAAcACwANAA8ADwAQABEAEQARABEAEgATABMA
EgASABEAEAATABMAEwATABIAEQARABAADgAMAAkABwAFAAMAAQABAAIAAgABAP7/+v/6
//r/+P/6//n/+f/5//n/+f/4//f/9//3//b/9f/1//X/9f/1//X/8//z//L/8//0//T/
9f/y//L/8//z//X/9P/z//P/9f/1//X/9f/z//L/8f/w/+//8f/y//L/8f/y//L/8f/w
//D/8P/w//L/8v/z//X/9P/z//L/8f/v//H/8f/x//P/9v/3//f/9//3//b/9v/2//j/
+v/6//j/+P/4//T/+P/5//n/+v/7//v/+//8//r/+P/4//j/+v/6//r/+//6//r/+f/5
//v/+v/6//r/+v/6//3//f/7//v/+v/5//f/+f/7//v//f/9//z//f/9//3//f/9//z/
/P/8//r//P/8//v/+//7//v/+//7//z//P/8//v/+//7//v/+//9//3//f/9//z//f/8
//n/+v/7//z//f/8//z//P/8//v//P/9///////9//z//P/+//7//v/+/wAAAQACAAMA
AQADAAMAAwADAAIAAgAEAAQABAAEAAQABQAFAAUABAAEAAUABQAHAAYABgAFAAUABwAI
AAgACAAKAAgACAAIAAgACAAHAAYABwADAAIAAAD9//3//P/8//z//f/9//v/+//7//v/
+//5//n/+f/5//v/+//7//v/+f/6//r/+f/7//v/+//7//3//f/9//3/+//6//r/+v/4
//j/+P/4/wMA+P/w//H/8P/u//H/9f/4/wAACgAWAC0ASQBpAIwAqgC9AMcAzADIALoA
mQBmAD4AIwAKAPL/5v/i/+D/3v/h/+r/8f/1//T/9f/4//z/AAACAP7//f/8//v//f/9
//v/+//9//3//f/9//7//v/9//3//f/9//3//f///////////wAAAAAAAAAA/////wAA
AAAAAAAA/////wEAAQD+/wIAAQABAAEAAAABAAEAAgADAP///v/+//7/AAACAAQABQAE
AAMAAgABAAIAAwADAAIABAAEAAMAAwADAAMAAQADAAQABAAEAAQABAAEAAQABAAGAAcA
CAAIAAgACAAIAAcABQAIAAgACQAMAAwADAAMAAsACwAMAAwADwARABEAFwAYABgAGAAZ
ABkAGwAcAB4AIwAjACMAIwAjACUAJwAnACgAKQApACkAKQAqACsAKwAtAC4ALgAuAC4A
LQAsACsAKQAnACYAJAAmACYAJQAlACMAIQAfAB8AHQAcABoAFgAWABYAFgAUABQAEwAT
ABMAEQARABAADwARABEAEAAPAA0ADQANAA0ADwANAA0ADAAMAAwACwALAAoACgALAAsA
CwAKAAkACQAHAAcABwAHAAgACAAIAAgABQAHAAgACAAHAAgACAAHAAYABgAGAAYABgAG
AAcACQALAAsACwALAAkACwALAAsACwAMAAsACQAJAAkACAAIAAYACAAKAAoACwAMAA0A
CgAKAAsACwAMAA0ADQANAA4AEAAOAA4ADgAMAAwADAANAA4ADgANAA0ACwAKAAoACgAK
AAoADQANAAwADQANAA0ACgALAAwACwALAAsACgALAAoACQAIAAcACwAMAA0ADAAMAAwA
CwALAAsACwALAAsADAAMAAwACwALAAsACwALAAkACQAJAAkACQALAAsACQAJAAkACQAJ
AAoACgAKAAoACgAKAAoACwAHAAUACAAMAAoACgAKAAoADAANAA4ADwANAA8ADwAPAA8A
DgAOABAADgAOAA4ADgAPAA8ADwAOAA4ADwAPABEAEAAQAA8ADwARABIAEgASABAADgAO
AA4ADgAOAA0ADAANAAkACAAGAAUABQAEAAQAAgADAAMAAQABAAEAAQABAAEAAQABAAEA
///////////9//7//v/9//3//f/9//3///////////////7//v/+//z//P/8//z/+//6
//j/9f/y//D/6//n//D/BAAOABQAKwBHAGEAggCgALMAwQDKAMgAwAClAHIAQgAlAA4A
8v/g/9r/2P/a/93/5P/p/+3/8v/z//T/9v/4//j/9P/z//L/8f/z//X/9f/3//f/9//3
//f/+P/2//P/8f/y//P/9P/1//X/9f/1//X/9P/0//T/9P/z//P/9P/0//T/9P/z//P/
9f/1//L/9v/3//f/9//2//T/8//z//P/9P/0//X/9v/z//L/8f/v//L/8//0//X/9f/1
//T/8v/0//T/8//z//X/9f/z//X/9f/0//P/8v/0//T/9P/0//T/9f/2//b/9v/2//b/
9f/1//j/+P/5//j/+P/4//j/9//3//j/+P/8////AAAHAAcABgAFAAUABQAHAAgACgAL
AAsACwALAA8AEQATABMAFAAVABUAFQATABQAFQAVABcAGAAYABgAGAAXABYAFQAUABMA
EwASABAADgALAAkACQAJAAkACwAJAAgABgACAAAAAAAAAP7//v/9//3//f/7//v/+v/5
//n/+f/4//f/9//3//f/9//5//f/9//2//b/9v/1//X/9v/2//f/9//2//T/8v/x//P/
8//z//P/9P/0//T/9P/v//H/8v/y//P/9P/0//P/8v/y//L/8v/y//L/8//1//X/9f/1
//X/9f/3//f/9//4//r/+v/5//f/9//2//b/9//6//3//v/+//7//v/6//z//f/9//7/
/f/9//3//v/+//z//P/8//7//v/+/////v/+//3//f/9//z//P/8//r/+v/9//3/+//7
//r/+f/7//3///////z/+//5//n/+f/5//n/+f/4//j/+P/2//v//P/8//3/+//7//v/
+//6//r/+v/5//n/+f/5//n/+//7//v/+//6//v/+v/3//n/+f/5//n//P/6//r/+P/4
//j/+P/4//j/+f/5//n/+f/8////AAABAAEAAAAAAAIAAAAAAAAAAAAAAP///v/8//3/
//8AAAMAAgACAAEAAQADAAQABAAEAAIAAAAAAAAAAgACAAEAAAD9//n/+P/2//f/9//2
//b/+P/5//n/9//1//X/9f/1//P/8//z//P/8//z//P/8//z//T/9P/z//X/9f/1//X/
9f/1//X/9f/z//L/8v/y//T/9P/0//T/8//w/+z/6f/m/+b/5//p/+z/8v/6/wAAEQAx
AFUAcACMAKkAtwC4ALgAtACdAGwANgAZAAYA7P/a/9D/zP/K/83/1P/d/+H/5v/p/+n/
6v/r/+r/6v/r/+z/7f/r/+v/6f/p/+f/5//n/+f/7f/u/+7/7//t/+3/7f/t/+v/6//r
/+v/7P/s/+z/7P/r/+v/7P/s/+z/7P/r/+v/7f/t/+r/7v/u/+3/7P/q/+z/6//r/+v/
6v/q/+v/7P/s/+z/7P/r/+r/6f/o/+f/6v/r/+v/6v/s/+z/6//r/+v/6//p/+v/7P/s
/+z/7P/q/+r/6v/q/+r/6//s/+z/7v/u/+7/7f/r/+7/7v/v/+//7v/t/+z/7v/x//X/
+P/4//f/9P/3//j/+P/4//n/+//9//7/AAAFAAUABQAFAAYABwAIAAcACAAJAAkACQAK
AAwADgAPAA0ADgAOAA4AEAAPAA4ADQAKAAkACQAIAAcABgAEAAMA///9//v/+//9//7/
/v/8//j/+P/4//b/9v/1//X/9f/z//P/8v/x//P/8//y//H/7//v/+//7//x/+//7//u
/+z/7P/r/+v/6v/q/+v/6//r/+r/6f/p/+n/6f/p/+n/6v/q/+r/6v/l/+f/6P/o/+v/
7P/s/+v/6v/q/+r/6v/o/+j/6f/r/+3/7f/t/+3/7f/v/+//7//u//D/8P/v//H/8f/w
//D/8P/y//T/9P/0//T/9P/w//D/8f/x//L/9v/3//j/+v/4//b/9v/2//T/9P/0//X/
+P/4//f/9//1//T/9P/0//T/9P/3//f/8//z//L/8f/x//P/9f/1//X/9f/0//X/9f/1
//X/9f/0//T/9P/y//T/9P/z//P/8//z//P/8//y//L/8v/x//L/8//0//X/9f/1//X/
9f/z//X/9f/z//H/8f/x//H/8v/y//L/8v/z//L/8f/v//D/8f/y//P/9P/1//X/9f/1
//X/9//3//f/9f/0//T/9v/5//r/+//8//v/+//7//r/+v/7//v//f/8//z/+//7//3/
/v/+//7//P/6//r/+v/7//z//P/8//v/9//2//T/8f/x//D/8P/u/+//7//t/+3/7f/t
/+3/7//v/+//7//v/+//7//v//H/8v/y//H/7//v/+//7//t/+3/7f/t/+7/7v/v//D/
7v/u/+7/7v/r/+j/4v/h/+D/4v/j/+X/6v/0/wIAFAApAEEAXQB8AKAAtwC5ALYAtACk
AHUAQAAgAAkA7v/Y/9D/zP/M/87/0f/Y/9//4//m/+f/5//o/+n/6P/p/+n/6f/p/+n/
6f/n/+f/5f/l/+X/5f/r/+z/7P/t/+z/6//q/+n/6f/p/+n/6f/o/+j/6P/o/+v/6//s
/+z/7P/s/+v/6//r/+v/6P/s/+v/6//r/+r/7P/r/+v/6//q/+r/6//s/+z/7P/s/+v/
6//r/+v/6//q/+n/5//k/+v/7P/s/+3/6//r/+n/6//s/+z/7P/s/+r/6v/q/+r/6v/r
/+z/7P/u/+7/7v/t/+v/7v/u/+//8v/y//L/8v/w//H/8//0//X/9f/z//f/+//8//3/
/////wEAAgAEAAcABwAHAAcACQALAA0ADQAMAA0ADQANAA0ADgAPAA8AEQASABIAEgAS
ABEAEAAPAAwACwALAAoACwAKAAgABwAFAAMAAQABAP7//v/9//r/+//8//3//P/5//f/
9v/1//f/9//2//X/9//3//b/9f/z//P/8//z//X/8//z//L/8v/y//H/8f/y//L/8//z
//H/8P/v/+//8f/x//H/8f/w//D/8P/w/+7/8f/z//T/8//0//T/8//0//T/9P/0//T/
9P/1//f/9//3//f/9//z//X/9f/1//b/+P/4//f/+f/5//j/+P/2//j/+v/6//v//P/9
//r/+v/7//v//P/7//v/+//8//3//P/9//7//v/+//7////+//7//f/9/////v/+//7/
/v/+/wEAAQD9//3//P/7//v//f//////AAD///3//f/9//3//f/9//7//v/+//z//v/+
//3//f/9//3//f/9/wAAAAAAAP////////////////////////3///////3/////////
//8AAAAAAAAAAP7//v/+//////8BAPz///8AAAEAAgADAAMAAwADAAQABwAIAAkACAAG
AAUABgAIAAgACAAIAAkACQAJAAgACAAJAAkACwAOAA4ADQANAAsADAAMAAwADAAKAAoA
CgALAAwADAAMAAkABQAEAAIA//////7//v///wEAAgABAP//////////////////////
/////////wEAAgACAAEAAQABAAEAAQABAAEAAQABAAEAAAAAAAAAAAAAAAAAAAD///7/
/P/3//D/7v/z//3//v8AAAwAGgArAEUAYwCCAKIAuQDFAMwAzgDKAK0AfABOAC8AFAD6
/+r/5v/k/+D/4//q/+//9f/6//3//P/+/wAAAAD////////////////9//3/+//7//v/
+////wAAAAABAAEAAQABAAEA//////////8AAAAAAAAAAAEAAQACAAIAAAAAAP////8B
AAEA/v8CAAEAAQABAAAAAgABAAEAAQAAAAAAAQACAAAAAAAAAP////////////8AAAEA
AQAAAAIAAgABAAEAAwADAAEAAwADAAIAAQAAAAIAAgACAAIAAgADAAQABAAGAAYABgAF
AAUACAAIAAkACAAIAAgACAAJAAsADgAQABAADwAMAA8AEgASABIAEwAWABkAGwAeACAA
HwAeAB0AIAAjACYAJwAmACcAJwAnACcAKAApACkAKwAsACwALAAsACsAKgApACgAJwAn
ACYAJQAkACIAIQAfAB0AGwAbABsAHAAcABoAGAAYABgAFgAWABUAFQAVABcAFwAWABUA
EwATABIAEQASABMAFAAVABUAEwATABIAEgASABEAEQAQABAAEQARABEAEAAPAA8AEQAR
ABEAEQASABIAEgASAA0ADwAQABAAEQASABIAEQAQABAAEAAQABAAEAARABMAEQARABEA
EQARABMAEwATABIAFAAUABMAEwATABIAEgAUABYAGAAYABYAFgAWABIAEgATABMAFAAV
ABUAFQAWABgAFgAWABYAGAAYABgAGQAXABYAFAATABUAFAAUABQAEwASABQAEwAUABUA
FQAVABMAFQAXABcAFAATABEAEQATABMAEwATABQAFAAUABIAEgASABEAEQARABEAEQAR
ABIAEgASABEAEwATABMAEwATABMAEwATABEAEwATABEAEQARABEAEQARABAADwAOABAA
EgAUABcAFgAVABMAEQAQABAAFAAUABMAEgARABAAFAAVABYAFwAVABcAFwAXABcAFgAW
ABgAFgAWABYAFgAXABcAFwAWABgAGQAZABsAHAAcABsAGwAaABoAGQAYABoAGAAYABgA
GgAaABkAGAAVABEAEAAOAA0ADQAMAAwACgALAAsACQAJAAkACQAJAAsACwALAAsACwAL
AAsACwALAAwADAALAAkACQAJAAkACQAJAAkACQAJAAgACAAIAAgACAAIAAgABQAEAAIA
/f/6//r/+////wQACgAWACQANwBXAIMAoACyAMUA0QDWANQAxgCfAGgAQgArABIA+v/s
/+b/5P/m/+v/8P/z//n//v8BAAAAAgAEAAQAAwADAAMAAwADAAMAAQABAP//////////
AAAAAP////8BAAEAAQABAAEAAQABAAEAAAAAAAAAAAD/////AAAAAP7//v/9//3//v//
//3/AgACAAEAAAD+//7//f/9//3//v/+////AAD+//7//v/9//3//f/9//3///////7/
/P/+//7//f/9//z/+//4//n//P/+/wAAAgD///7//f/8//7///8AAAAAAAAAAAAA////
/wIAAgADAAIAAgACAAIABAAFAAcACAAJAAkABwALAAsACgAJAAkADQARABQAGAAaABkA
GAAXABcAGQAbABsAHgAfAB8AHwAeAB4AHgAdAB8AIAAgACAAIAAfAB4AHQAaABkAGQAY
ABcAFgAUABMAEwARAA8ADwAOAA4ADQAKAAgACAAIAAYABQADAAIAAQADAAUABgAHAAYA
BQADAAEAAQABAAEAAQACAP///v/8//z//P/7//v/+//8//7////+//z/+v/5//z//f/+
/////P/8//z//P/5//v//P/8//3//v/+//3/+v/6//r/+v/8//z//f///wEAAQABAAEA
/f////////8AAAIAAgABAAMAAwACAAIAAgAEAAYABgAEAAQABAAAAAIAAwADAAQABQAF
AAUABgAEAAIAAgACAAIAAgACAAMABQAGAAYABwAGAAQAAwACAAQABAAHAAcABQAFAAQA
AwABAAMABQAFAAYABQADAAMAAQABAAEAAQAEAAQABAACAAIAAgABAAEAAQABAAEAAQAA
AAAAAAD//wAAAQACAAMAAQABAAEAAQD//wEAAQD//wEAAQABAAEAAgACAAAA/v///wAA
AQACAAUABQAFAAUAAwAFAAUABQAFAAQABAAGAAYABgAGAAYABQAFAAUABAAFAAcACAAL
AAoACgAJAAkABwAIAAgACAALAAoACwAMAAsACgAIAAYABQABAAAA/v/7//v/+v/6//r/
+//7//n/+//7//v/+//4//f/9v/1//j/+f/6//v/+v/6//n/9//5//n/+f/5//n/+f/5
//n/+P/2//X/9P/1//b/9//4//X/9P/w/+n/5v/q/+3/8f/2//z/CAAWACkAQQBjAIQA
oACxALsAvgC8ALAAiwBUACoAEwD8/+b/2v/U/9D/0P/V/9z/4f/n/+z/7//u//D/8v/y
/+//7//v/+//7f/t/+v/6//u/+//8P/x//P/8v/w/+//8P/x//L/8//y//H/8P/v//L/
8v/y/w==
         </WaveFormData>
      </LeadData>
      <LeadData>
         <LeadByteCountTotal>10000</LeadByteCountTotal>
         <LeadTimeOffset>0</LeadTimeOffset>
         <LeadSampleCountTotal>5000</LeadSampleCountTotal>
         <LeadAmplitudeUnitsPerBit>4.88</LeadAmplitudeUnitsPerBit>
         <LeadAmplitudeUnits>��V</LeadAmplitudeUnits>
         <LeadHighLimit>2147483647</LeadHighLimit>
         <LeadLowLimit>268435456</LeadLowLimit>
         <LeadID>V6</LeadID>
         <LeadOffsetFirstSample>0</LeadOffsetFirstSample>
         <FirstSampleBaseline>0</FirstSampleBaseline>
         <LeadSampleSize>2</LeadSampleSize>
         <LeadOff>FALSE</LeadOff>
         <BaselineSway>FALSE</BaselineSway>
         <ExcessiveACNoise>FALSE</ExcessiveACNoise>
         <MuscleNoise>FALSE</MuscleNoise>
         <LeadDataCRC32>2947013717</LeadDataCRC32>
         <WaveFormData>
qACoAKgAqAC1AMAAywDWAL4ApgCOAHYAYQBMADcAIgAeABoAFgASABYAGgAeACIAJAAk
ACQAJAAkACQAJAAkACQAJAAkACQAIgAiACIAIgAkACQAJAAkACQAJAAkACQAJAAkACQA
JAAmACYAJgAmACQAJAAkACQAJgAmACYAJgAkACQAJAAkACYAJgAmACYAJgAmACYAJgAk
ACQAJAAkACYAJgAmACYAJAAkACQAJAAmACYAJgAmACQAJAAkACQAJAAkACQAJAAlACYA
JwAoACYAJgAmACYAJgAmACYAJgAoACgAKAAoACgAKAAoACgAKgAqACoAKgAqACoAKgAq
AC0ALgAvADAAMgAyADIAMgA0ADQANAA0ADgAOgA8AD4AQABAAEAAQABBAEIAQwBEAEYA
RgBGAEYARABEAEQARABGAEYARgBGAEUARABDAEIAQQBAAD8APgA8ADwAPAA8ADoAOAA2
ADQAMgAyADIAMgAxADAALwAuAC8AMAAxADIAMQAwAC8ALgAsACwALAAsAC4ALgAuAC4A
LQAsACsAKgAsACwALAAsACwALAAsACwAKgAqACoAKgAoACgAKAAoACgAKAAoACgAKQAq
ACsALAAqACoAKgAqACkAKAAnACYAKAAqACwALgAtACwAKwAqACsALAAtAC4ALAAsACwA
LAAsACwALAAsAC4ALgAuAC4ALgAuAC4ALgAuAC4ALgAuAC4ALgAuAC4ALAAsACwALAAv
ADAAMQAyADEAMAAvAC4AMAAwADAAMAAuAC4ALgAuACwALAAsACwALQAuAC8AMAAuAC4A
LgAuAC4ALgAuAC4ALgAuAC4ALgAsACwALAAsAC4ALgAuAC4AKwAqACkAKAArACwALQAu
ACwALAAsACwALAAsACwALAAsACwALAAsACwALAAsACwALgAuAC4ALgAwADAAMAAwAC8A
MAAwADAAMgAyADIAMwAzADIAMgAzADUANgA2ADUANAAzADQAMwA0ADQANAA0ADYANgA2
ADUAMwAzADIAMgAyADIAMgAwAC8ALAArACkAJwAmACYAJgApACkAKQAoACYAJgAnACcA
JgAmACcAJwAlACUAJQAlACUAJQAlACUAJQAlACYAJgAlACUAJQAlACQAJAAkACQAJgAm
ACYAJQAjACAAHAAaABkAGQAZABcAGQAhACgANQBNAGUAfwCbALYAxwDRANgA2gDTALYA
iQBsAFkAQAApABwAFAAQAAwADgATABgAHgAdABsAHQAeACAAIAAgACEAIwAkACIAIgAg
ACAAIAAfAB8AIAAgACAAIAAgACAAHgAeAB4AHgAfAB8AHwAfAB8AHwAfAB0AHgAeAB4A
IAAhACEAIAAdAB0AGwAdACEAIQAhACEAIQAhACEAIAAeAB4AHwAgACAAIAAgACAAHwAe
AB4AHgAeAB4AHwAfACAAIAAgAB8AHgAeAB4AIAAfAB8AHgAeAB4AHgAeAB4AIAAgACEA
IQAeAB4AHQAcAB8AIAAiACQAJAAlACUAJQAmACcAJwAnACcAJwApACsALAAsAC4ALwAx
ADEANAA0ADUANwA4ADkAOQA7ADsAOwA9AD8APwA/AEAAQgBCAEIAQABAAEAAQQBBAD8A
PgA7ADwAPAA+AD4AOgA6ADoANwA2ADQAMAAvADEAMgAyADEALgAtACwAKwApACgAJwAn
ACcAJwAnACcAKQApACcAJgAkACMAIwAjACUAJgAnACcAJAAkACIAIAAhACEAIQAnACcA
IwAhACEAIwAkACQAJQAjACEAIAAfACAAIAAhACEAIQAiACMAJAAiACIAIQAhACAAIAAg
ACAAIAAgACAAIAAfAB8AIAAgACAAIAAgACEAHwAfAB8AHQAfACAAIgAiAB8AIAAfAB4A
HgAfACAAIQAiACIAIwAmACUAIgAgAB4AHgAeAB8AIQAgACAAIQAhACIAIAAeAB0AGgAd
ACMAIgAfAB4AHgAdABwAHQAdAB0AGwAbABsAGgAXABcAFwAYABYAFgAWABcAGAAZABkA
GgAZABkAGQAYABcAGAAYABgAFAATABIAFAAUABQAFAAUABQAFAAUABUAFgAWABYAFwAY
ABkAGwAYABYAFQAVABUAFgAWABUAFAATABQAEwAWABYAFgAWABgAGAAYABcAEgARAA8A
DgAOAA4ADgAMAAwACgAKAAkACQAIAAgACAAJAAkACQAIAAYABgAHAAcABgAGAAcABwAF
AAUABQAFAAEAAQABAAEAAwADAAQABAABAAEAAQABAAIAAgACAAIAAQAAAP///f////7/
+v/0//P/8f/x//P/9f/7/wQADwAdADEASwBpAIYAmwCnALAAtACvAJYAaQBEADMAHgAD
APL/6P/i/97/4v/n/+z/8P/x//H/8v/0//f/+P/2//X/9f/0//b/9v/0//T/9P/z//P/
9P/2//b/9v/2//T/8v/y//L/8v/z//P/8//x//H/8f/x/+//8P/w//D/8P/x//H/8P/v
/+//7f/v//H/8f/x//H/8f/x//H/8P/u/+7/7//w//D/8P/w//D/7//u/+7/7v/s/+z/
7f/t/+7/7v/u/+3/7P/s/+z/7v/u/+3/6//q/+v/7P/t/+7/7P/s/+3/7f/v//D/8P/w
/+//7v/u/+7/7//x//L/8//z//P/8v/x//L/8//2//n/+v/6//z//f/+//3////+/wEA
AwAEAAUAAwAFAAUABQAHAAkACQAJAAoADAAMAAwACgAKAAoACwALAAkACAAFAAIAAgAE
AAQAAgACAAIA///+//z/+P/3//f/+P/4//f/9v/1//T/8//x//D/7//v/+3/7f/t/+3/
7//v/+3/7P/s/+v/6//r/+v/7P/t/+3/7P/s/+r/6P/l/+X/5f/r/+3/6f/n/+f/5f/m
/+b/5//o/+f/5//n/+P/4v/i/+H/5P/m/+j/6v/o/+j/5//n/+T/5P/k/+T/5f/m/+f/
6P/l/+X/5v/m/+j/6P/o/+n/6//r/+v/6f/o/+j/6f/o/+r/7P/s/+z/6//r/+v/6//r
/+r/6v/s/+z/6v/p/+j/5v/m/+f/6f/s/+z/7f/t/+z/6v/o/+f/5v/p/+//7v/r/+r/
6v/p/+j/6f/p/+n/6f/p/+n/6P/n/+f/5//o/+j/6P/o/+n/6f/p/+j/6P/n/+f/5//m
/+X/5v/m/+b/5v/l/+T/5P/m/+b/5P/k/+b/6P/o/+X/5P/j/+L/4//k/+T/5P/l/+X/
5P/j/+H/4P/g/+H/4v/m/+T/5P/o/+T/4//i/+T/5P/k/+T/5//o/+n/6v/q/+r/6f/o
/+j/6P/o/+n/6//q/+r/6//r/+z/7P/r/+v/6//t/+3/8P/w//D/8P/y//L/8v/x/+3/
7f/s/+z/7P/s/+z/6v/p/+b/5f/j/+H/4P/g/+D/4//j/+P/4v/g/+D/4f/h/+D/4P/h
/+H/3//f/9//3//d/93/3f/d/93/3f/e/97/2//b/9v/2//b/9z/3f/e/9z/3P/c/9v/
2f/Y/9L/zv/N/83/zf/R/9X/2//k//H/BQAdADcATwBiAHMAhQCMAIYAewBaACsAEAAB
AOr/0//I/8D/vP+8/8D/xf/I/87/0f/R/8//0P/S/9L/0f/R/9L/0v/S/9L/0P/Q/9D/
z//P/9D/0v/S/9L/0v/S/9D/0P/Q/9D/0f/R/9H/0P/P/87/zf/P/9D/0P/Q/87/z//P
/87/zf/N/8v/zf/R/9H/0f/R/9D/z//O/8z/zP/M/83/zv/M/8z/zP/M/8v/yv/K/8r/
yP/I/8n/yf/K/8r/yv/J/8b/xv/G/8j/zP/N/83/zv/M/8z/zP/M/8z/zP/N/83/zf/O
/87/zv/Q/9D/0f/S/9D/0f/R/9H/0v/T/9P/0//V/9X/1//Z/9j/2P/a/9v/3f/d/+D/
4P/f/+H/4v/j/+T/5//o/+n/5//p/+n/6f/q/+z/7P/s/+v/6v/p/+n/6//p/+j/5f/m
/+b/6P/o/+T/5P/k/+H/4v/g/9z/2//Z/9r/2v/Z/9r/2f/Y/9f/1//W/9X/1f/V/9X/
1f/V/9b/1f/S/9D/0P/P/8//z//S/9T/1v/X/9X/1P/R/87/z//P/8//1f/V/9H/z//P
/8//0P/Q/9H/0//R/9D/z//Q/9D/0f/R/8//0P/R/9L/0v/S/9H/0f/T/9T/1f/W/9b/
1v/W/9b/0//T/9T/1P/X/9j/2f/b/9v/2//b/9n/2f/a/9z/3P/e/+D/4P/g/9//3//f
/9//3v/e/9//4v/i/+D/3//e/97/3v/f/+H/5P/k/+X/5f/i/+D/3v/d/97/4//r/+z/
6P/m/+X/4//l/+f/6P/p/+f/5//n/+b/5f/l/+X/5v/o/+j/6P/p/+n/6f/o/+j/6P/p
/+r/6v/r/+z/7P/s/+r/6f/o/+j/6P/o/+b/5v/s/+7/7v/r/+n/6f/r/+7/8P/w//D/
8P/w//D/8P/w//P/9P/0//T/9P/0//T/9f/3//b/9v/3//n/+v/6//n/9//3//n/+f/8
//z//P/8//v/+v/5//f/+f/7//z//v/8//z//P/6//n/9v/1//P/8//y//L/8v/z//P/
8//y//D/8P/x//H/8v/y//P/8//z//P/8//z//P/8//z//P/9f/1//b/9v/1//X/9f/1
//L/8v/y//L/9f/2//f/9//1//L/8v/u/+v/7f/t/+3/7//1/wAADwAfADMATQBpAIQA
lQChAKgArACnAIgAWQA2ACcAEAD3/+z/5P/e/97/6v/v/+7/8P/1//n/+f/6//z//P/7
//v//P/8//v/+v/3//b/+f/5//r//P/8//z//P/8//7//P/8//z//P/9//3//f/7//v/
+//7//n/+v/6//r/+v/7//v/+v/3//f/9f/3//v//f///wEAAAD///7//P/7//z//v8A
AP7//v/+//7////+//7//v8AAAAAAQABAAEAAAD///3//f/+////AgABAAEAAAAAAAAA
AAAAAAAAAQACAAQABQAEAAQAAwACAAQABAAFAAYABgAHAAcABwAKAAsACwALAA0ADQAP
ABEAEQAQABEAEQAVABUAGAAYABsAHQAeAB8AHQAfAB8AHwAgACMAJAAlACcAKAAnACYA
JAAkACQAJQAnACcAKAAnACYAJgAoACgAJQAkACMAHwAgAB4AGgAZABkAGgAaABkAFgAV
ABQAEwATABIAEQARABIAEwAUABUAFAATABAADgANAA0ADgAPAA8AEAARABEAEgASABAA
DgAPAA8ADwAVABUAEQAPAA8ADwAQABAAEQARAA8ADgANAAwADAANAA0ADwAQABEAEgAR
ABAADgANAA8AEAARABIAEAAQABAAEAAPAA8AEAAQABMAFAAVABcAFQAVABUAEwAUABYA
GQAaABkAGgAZABgAGQAZABkAGQAYABgAGQAcABwAGgAZABgAGgAaABsAHQAcABwAHQAd
AB4AHAAaABkAFwAbACIAIgAeABwAGwAZABkAGwAcAB0AHgAfACAAIAAdAB0AHQAeAB4A
HgAeAB8AHwAfAB4AHgAeAB8AIAAgAB8AIAAgACAAHgAdABwAHAAfACAAHwAgACIAIgAg
ABsAHgAfACAAIwAhACAAHwAfACIAIgAiACEAIwAiACIAIAAiACIAIgAiACQAJAAkACQA
JwAoACgAKAAmACYAJgAnACgAKAApACsAKQAqACoAKQArACsALQAtACwALAAsACwALAAs
ACwAKwArAC0ALgAwAC4ALgAuACwALQAqACkAJwAjACIAIgAiACEAIQAhACAAIQAiACQA
JQAjACIAIgAhACEAIQAhACEAIAAhACIAIwAjACMAJAAkACUAJQAlACUAIgAiACIAIgAi
ACIAIgAhAC0AIgAaABgAFwAXABkAGwAdACMALAA3AEcAXQB7AJkAtgDHANMA3ADgANcA
uACNAGwAVwBAACsAIAAYABQAEgAUABkAHgAgAB8AIQAjACYAKgAsACkAJwAmACQAJQAm
ACUAJgAoACcAJwAoACkAKAAnACYAKAAmACYAJgAoACkAKQApACkAKQApACkAJwAoACgA
KAAoACkAKQAoACgAKQAoACsALAArACoAKQArACsAKwAqACcAJgAmACYAKQAqACsALAAp
ACgAKAAoACoAKgArACsALAAsACwAKwAqACoAKgAsACsAKwAqACoALAAsACwALAAuAC4A
LwAvAC8AMAAwADAALgAuAC8AMAAwADEAMQAxADMAMwAyADEAMwA1ADkAPQA8ADwAPgA/
AD8APwBCAEIAQwBFAEYARwBJAEsASwBLAEsATQBNAE0ATgBQAFAAUABSAFIAUgBTAFMA
UQBQAE0ASgBKAEwATABMAEwATABJAEkASABFAEUARABEAEMAQQA+AD0APAA7ADoAOgA6
ADsAOQA5ADkAOQA7ADsAOQA4ADgANwA3ADcANQA2ADcANwA3ADgANwA2ADMAMwAzADkA
OQA1ADMAMwAxADIAMgAzADUAMwAyADEAMQAyADQANQA0ADQANAA0ADIAMgAxADEAMgAy
ADIAMgA0ADQANAA0ADUANQA2ADYANAA0ADQANQA1ADUANQAzADMANAA2ADYANAA2ADYA
NgA3ADcANwA3ADcANgA2ADgAOgA4ADcANgA0ADQANQA3ADYANgA3ADcANgA0ADIAMQAw
ADMAOQA4ADcANgA2ADUAMgAzADMAMwAzADMAMwAyAC8ALwAvADAAMQAyADMANQA1ADUA
NAA0ADMAMwAzADIAMgAyADEAMAAyADEAMAAwADAAMAAuAC4AMQAyADEALQAtAC0ALQAv
AC4ALgAuAC8AMAAwADAALwArACoALAAuAC4ALgAuAC4ALwAwADEAMgAyADIAMQAwADIA
MgAyADMAMwAyADIAMwAzADQANAAzADEAMQAzADMAMgAyADIAMgA2ADYANgA1ADMAMwAy
ADIAMgAyADIAMAAvACwAKwApACcAJgAmACYAJQAlACUAJAAgACAAIQAhACIAIgAjACMA
IQAhACEAIQAfAB8AHwAfAB8AHwAgACAAHwAfAB8AHwAeAB4AHgAeAB4AHgAeAB0AGwAa
ABgAFgATABMADQAHAA8AHQAiACcAOwBTAGsAhwCiALcAwwDOANAAzQC6AI8AZABRADwA
IwAQAAgABAAAAAIABQAKAA4AEQATABIAEgATABIADgANAA0ADAANAA4ADQAOAA4ADQAN
AA4ADQAMAAsACgALAAoACwAMAAoACwALAAsACQAJAAkACQAJAAoACgAKAAgACQAJAAgA
BwAHAAUABwAJAAkACQAJAAcABwAHAAYABAAEAAUABgAFAAQAAwACAAMAAgACAAIABAAE
AAUABQAFAAQAAwABAAIAAgACAAQAAwADAAIAAgAAAAAAAAAAAAIAAgADAAMAAwAEAAQA
BAACAAIAAwAEAAYABwAHAAcACAAHAAUAAwAHAAkADQARAA8ADgAPAA8ADwAPABIAEgAT
ABUAFgAXABUAFwAXABcAFwAZABkAGQAbABwAGwAaABoAGgAaABsAHQAbABoAFwAUABQA
FgAWABEAEAAPAAsADgAOAAwADQALAAoACAAFAAYABQAEAAMA///+//3//f/9//3//f/9
//7//f/6//j/+P/3//f/9//3//j/+f/5//b/9v/0//L/8//z//P/+f/4//P/8P/v/+//
8P/w//H/8v/x//H/8f/v/+7/7v/t/+3/7v/v//D/7v/u/+3/7f/s/+z/7P/s/+7/7v/u
/+7/7P/r/+v/6v/s/+z/7P/t/+z/6//q/+f/6f/q/+z/7P/q/+z/7P/s/+n/6f/p/+n/
6P/o/+n/7P/q/+j/5//m/+j/6P/p/+v/6//q/+r/6f/m/+T/4v/h/9//4//q/+r/5v/k
/+P/4f/h/+P/5P/l/+T/4//i/+D/3v/d/9z/3P/a/9r/2v/b/9z/3f/d/97/2//b/9v/
2v/a/9r/2f/Y/9r/2f/Y/9j/2P/Y/9b/1v/X/9j/1//T/9P/0//T/9X/1v/W/9b/1f/S
/9D/0P/Q/9D/0v/S/9L/0v/U/9b/1//Y/9b/1v/W/9f/1//W/9b/1//W/9b/1f/T/9T/
1f/Y/9n/2P/Y/9j/2P/Y/9j/2P/X/9f/1//W/9b/1v/W/9b/1P/R/87/zf/L/8n/yP/I
/8j/yf/J/8n/yP/G/8b/x//H/8X/xP/E/8P/w//D/8P/w//B/8H/wf/B/8H/wf/C/8L/
wf/B/8H/wf++/77/vv++/7//wP/B/8H/v/+8/7j/tv+z/7H/sf+z/7f/uf++/8P/zf/p
/wkAIQA4AFUAZQBqAG4AbQBcADMABADt/97/x/+2/6z/pP+e/57/of+o/67/sf+1/7P/
tP+2/7b/tf+1/7b/tv+2/7b/tP+0/7L/sf+x/7L/tf+2/7f/uP+4/7b/tv+2/7T/tf+1
/7X/t/+3/7f/t/+1/7b/tv+2/7T/tf+1/7T/tv+3/7b/uf+4/7f/tv+1/7b/t/+4/7j/
tv+2/7f/uP+4/7j/uP+4/7b/tP+z/7L/tf+2/7j/uf+6/7r/uv+5/7j/uP+4/7r/u/+7
/7r/uv+6/7r/uv+6/7r/uv+7/7v/vf++/77/vv++/77/v//A/7//v/++/73/wv/F/8f/
yf/I/8f/yP/J/8r/yv/M/83/z//P/9L/0v/T/9X/1v/X/9f/2f/Z/9n/2f/b/9v/2//g
/+L/4v/i/+D/4P/g/+H/4//h/+D/3f/c/9z/3v/e/9r/2v/a/9f/1v/U/9D/z//R/9T/
1v/X/9T/0//S/9H/0P/Q/9D/0f/Q/8//zv/N/9H/0f/P/87/zv/N/83/zf/N/87/z//P
/87/zv/M/8r/y//L/8v/0f/R/83/y//L/8v/zP/M/83/z//N/8z/y//M/8z/zf/N/8//
0P/R/9L/0v/S/9H/0f/Q/9D/0P/Q/9H/0v/T/9T/1P/V/9f/2P/W/9b/1v/X/9j/2f/a
/9n/2//c/97/3v/e/+D/4P/g/93/3f/d/93/4f/i/+T/6P/o/+b/5f/k/+P/4v/i/+P/
5P/k/+X/5f/m/+T/4v/h/9//4//q/+r/5//m/+b/5f/j/+X/5v/n/+n/6f/p/+j/6f/p
/+n/6v/o/+j/6P/p/+v/6//q/+r/6v/r/+z/7P/q/+r/6f/o/+r/6//s/+7/7v/u/+z/
7P/u//D/8P/t/+3/7f/t/+//8P/w//D/8f/y//T/8v/x//D/8f/y//P/9P/1//b/9//4
//f/+P/4//j/9v/2//b/9//5//r//P//////AAAAAP//AQABAAMAAwACAAIAAgACAAYA
BgAGAAUAAwADAAIAAgADAAQABQAEAAUAAgABAP//+//6//r/+v/7//v/+//6//j/+P/5
//n/+v/6//v/+//7//v/+//7//v/+//7//v/+//7//z//P/7//v/+//7//z//P/8//z/
/v/+//7//f/7//b/8v/w//H/8//1//X/9////woAFQAnAD0AVQBxAJQArQCxALAAsgCl
AIAAUQA4ACkAEAD7//L/7P/o/+b/6P/v//T/+P/7//v/+f/6//z//P/9//3//v/+//7/
/v/8//z/+v/5//n/+v///wAAAQACAAAA/v/+//7//P/9//3//f/+////AAABAP//AAAA
AAAAAAABAAEAAAABAAEA//8BAAIAAQAAAP//AAABAAIAAgAAAAAAAQACAAIAAgACAAIA
AwACAAIAAgABAAAAAAD//wIABAAGAAcABQAEAAMABAAHAAcABgAGAAQABAAEAAQABAAE
AAUABQAHAAgACAAIAAgACAAJAAoACwANAA4ADwARABEAEAAPAA8ADwARABMAFwAYABsA
HQAeAB0AHwAeACEAIwAkACUAJQAnACcAJwAlACcAJwAnACoALAAsACwALgAuAC4ALwAv
AC0ALAApACgAKAAqACoAKAAoACgAJQAmACQAIAAfABwAHAAbABkAGwAbABsAGwAZABgA
FwAXABcAFwAXABcAGwAbABkAGAAWABUAFQAVABUAFgAXABcAGAAYABYAFAATABMAEwAZ
ABkAFQATABMAEwAUABQAFQAVABMAEgARABMAFAAWABcAFwAYABkAGgAYABgAFwAXABgA
GAAYABgAGgAaABoAGgAZABkAGgAaABoAGgAaABsAHAAdAB4AHQAbABwAHgAeAB4AIAAg
ACAAIQAhACEAIQAgACAAIQAkACYAJAAjACIAIAAgACEAIwAkACQAJQAlACUAJAAjACMA
IgAlACsAKgApACgAKAAnACYAJwAnACcAJwAnACcAJgAnACcAJwAoACgAKAAoACkAKQAp
ACgAKAAnACcAJwAmACgAKgArACwAKgApACgAKAAqACoAKAAoACoALAAsACkAKQApACkA
KwAsACwALAAtAC0ALAArACkAKwAsACYAKAAqACwALgAwADAAMAAwADIANAA1ADYANAA0
ADQANQA1ADQANAA1ADcAOAA4ADcANwA3ADkAOQA7ADwAPQA+AD8APgA9ADsAOwA7ADoA
OgA9AD4APwA+ADwAOAA2ADMAMQAwADAAMAAyADMANAA0ADIAMgAzADMAMgAyADMAMwAx
ADEAMQAxADAAMQAyADMAMwAzADQANAAzADMAMwAzADIAMgAyADIAMgAyADIAMQAvADAA
LgAqACcAIQAlAC8ALwAtADYAQwBRAGcAfwCdALoAzwDdAOQA7ADrANYAqwCEAG0AVgA9
AC4AKAAiACAAIAAlACgALAAvADEAMQAyADQANAA1ADUANgA2ADQANAAyADIAMAAvAC8A
MAAzADQANQA2ADYANAA0ADQANAA1ADUANQAzADMAMwAzADUANgA2ADYANgA3ADcANgA1
ADUAMwA1ADcANwA3ADcANQA1ADUANAA0ADQANQA2ADQANAA0ADQANQA0ADQANAA2ADYA
NwA3ADYANgA2ADUANgA2ADYAOAA3ADcANgA2ADYANgA2ADYAOAA4ADkAOQA5ADoAOgA6
ADoAOgA7ADwAOgA7ADsAOwBAAEEAQQBBAEEAQQBDAEUARABEAEYARwBLAEsATgBOAE0A
TwBQAFEAUgBVAFYAVwBZAFsAWwBbAFsAXABbAFoAWwBcAF0AXwBfAF0AXABZAFgAWABa
AFoAWABYAFgAVQBSAFAATABLAE4AUABRAFEATgBNAEwASwBLAEoASQBJAEkASQBJAEkA
SgBJAEYARABFAEUARgBHAEUARgBHAEcARgBGAEQAQgBDAEMAQwBJAEoARQBCAEEAQwBE
AEQARQBHAEUARABDAEQARABFAEUARwBIAEkASgBJAEgARgBFAEYARgBGAEYASABIAEgA
SABHAEcASABIAEoASgBKAEsASQBJAEkARwBJAEoATABMAEoATABMAEwASQBJAEkASQBK
AEoASwBOAE4ATABLAEoATABMAE0ATwBNAEwATABLAEwASgBIAEcARgBJAE8ATgBNAEwA
TABLAEkASwBMAE0ASwBLAEsASgBJAEkASQBKAEwATABMAE0ATABLAEkASABGAEcASABI
AEcASABIAEgASABHAEYARgBHAEgARwBIAEoASgBIAEMARQBFAEUARwBFAEQAQwBDAEYA
RgBGAEUARQBEAEQARABCAEIARABCAEAAQABAAEAAQwBEAEUARgBFAEYARgBGAEYARgBG
AEcARQBEAEQARQBFAEYARgBFAEcARwBJAEkASABIAEgASABJAEgARwBFAEUARQBEAEQA
RABEAEQAQgA/ADwAOwA5ADcANgA2ADYANQA1ADUANAA0ADQANQA1ADQANAA1ADUANQA1
ADUANQAxADEAMQAxADEAMQAyADIALwAvAC8ALwAuAC4ALgAuAC4ALgAuAC0AKQAoACgA
IgAfAB8AIQAhACMAJwAuADsASQBlAIsApwC4AMcA1wDeAOIA1wC2AIkAagBZAEAAKwAc
ABIADAAMAA4AEwAWABoAHwAhACAAIAAhACAAHwAfACAAIAAgACAAHgAeABwAGwAbABwA
HAAcABwAHAAcABoAGgAaABoAGwAbABsAGQAZABkAGQAXABgAGAAYABYAFwAXABYAFwAX
ABUAFwAXABcAFwAXABUAFQAVABQAFAAUABUAFgAWABYAFgAWABMAEgASABIAEgASABMA
EwATABIAEQAPAA0ADAALAAwAEQATABQAFgAUABIAEAAOABAAEAARABEAEQASABIAEgAR
ABAAEAAQABIAEwATABMAFQAVABQAEwAVABUAFwAZABcAFgAXABcAGgAbAB8AIAAfACEA
IgAjACIAIwAiACEAIQAjACMAIwAkACQAIgAgACAAIAAgACEAIQAfAB4AGwAZABgAGQAY
ABUAFAATAA8AEAAOAAoACQAHAAgACAAHAAQAAwACAAEA/v/8//r/+f/7//3///8BAAAA
///8//r/+P/3//f/9//1//b/9//3//X/9P/x/+7/7v/v//D/9//3//H/7f/r/+z/7v/v
//H/7//t/+z/6//o/+j/6f/p/+f/6P/p/+r/6P/o/+f/5//m/+b/5v/m/+j/6P/o/+j/
5v/l/+X/5P/k/+T/5P/l/+f/5//n/+X/5P/k/+X/5P/i/+T/5P/k/+L/4f/g/9//4P/g
/+H/5P/j/+D/3v/c/9r/2v/b/93/4P/g/+H/4f/e/9z/2v/Z/9j/2//h/+D/2//a/9r/
2f/W/9f/1//X/9f/1//X/9b/0//T/9P/1P/U/9T/1P/V/9P/0//S/9L/z//P/8//zv/N
/87/zv/O/8z/y//K/8r/yv/K/8j/yP/J/8r/yf/F/8X/xf/F/8f/yP/I/8T/wv/D/8T/
xf/G/8j/yP/I/8j/yP/I/8f/xv/E/8T/xP/F/8f/xv/G/8f/xv/G/8X/w//F/8X/x//H
/8j/yP/I/8j/yP/G/8T/wf/D/8X/xv/I/8X/xP/D/8D/vf+6/7n/t/+1/7T/tP+0/7T/
s/+y/7D/sP+w/7H/sf+t/6z/rP+r/6z/rf+u/6//rP+r/6r/qf+p/6n/qv+q/6n/qf+p
/6n/p/+m/6X/pP+m/6b/pv+l/6X/ov+c/5b/k/+V/5n/m/+f/6P/qv+1/8P/1//z/xEA
KgA9AEkATgBSAE0ALgD7/9j/yf+0/53/kv+M/4b/gP+C/4X/iv+O/5P/l/+X/5j/mv+a
/5b/lf+V/5T/lP+U/5L/kv+V/5X/lv+Y/5j/lv+U/5L/lf+U/5X/lv+T/5P/kv+R/5P/
k/+T/w==
         </WaveFormData>
      </LeadData>
   </Waveform>
</RestingECG>
