# Supplementary material for: Detection of Left Atrial Enlargement Using a Convolutional Neural Network-Enabled Electrocardiogram
Source: Front Cardiovasc Med. 2020 Dec 17;7:609976. doi: 10.3389/fcvm.2020.609976 (PMC7773668; doi:10.3389/fcvm.2020.609976)
Supplement: Supplementary file 4 [file Data_Sheet_4.ZIP › normal3/1802032284_1863_0000000G.XML]

<?xml version="1.0" encoding="Windows-1252"?>
<!DOCTYPE RestingECG SYSTEM "restecg.dtd">
<RestingECG>
   <PatientDemographics>
      <PatientID>1802032284</PatientID>
      <PatientAge>71</PatientAge>
      <AgeUnits>Years</AgeUnits>
      <Gender>Male</Gender>
      <PatientLastName>wanghuilin</PatientLastName>
   </PatientDemographics>
   <TestDemographics>
      <DataType>Resting</DataType>
      <Site>1</Site>
      <AcquisitionDevice>MAC55</AcquisitionDevice>
      <Status>Unconfirmed</Status>
      <Priority>Normal</Priority>
      <AcquisitionTime>09:07:32</AcquisitionTime>
      <AcquisitionDate>08-20-2016</AcquisitionDate>
      <CartNumber>1</CartNumber>
      <AcquisitionSoftwareVersion>009C</AcquisitionSoftwareVersion>
      <XMLSourceVersion>MAC5000 v1.0</XMLSourceVersion>
   </TestDemographics>
   <RestingECGMeasurements>
      <VentricularRate>67</VentricularRate>
      <AtrialRate>67</AtrialRate>
      <PRInterval>146</PRInterval>
      <QRSDuration>86</QRSDuration>
      <QTInterval>406</QTInterval>
      <QTCorrected>429</QTCorrected>
      <PAxis>62</PAxis>
      <RAxis>51</RAxis>
      <TAxis>-4</TAxis>
      <QRSCount>11</QRSCount>
      <QOnset>221</QOnset>
      <QOffset>264</QOffset>
      <POnset>148</POnset>
      <POffset>199</POffset>
      <TOffset>424</TOffset>
      <ECGSampleBase>500</ECGSampleBase>
      <ECGSampleExponent>0</ECGSampleExponent>
   </RestingECGMeasurements>
   <Diagnosis>
      <Modality>Resting</Modality>
         <StatementCount>3</StatementCount>
         <LabelText>12SL ��ϳ���</LabelText>
      <DiagnosisStatement>
         <StmtFlag>ENDSLINE</StmtFlag>
         <StmtText>�������</StmtText>
      </DiagnosisStatement>
      <DiagnosisStatement>
         <StmtFlag>ENDSLINE</StmtFlag>
         <StmtText>�������� ST ���쳣</StmtText>
      </DiagnosisStatement>
      <DiagnosisStatement>
         <StmtFlag>ENDSLINE</StmtFlag>
         <StmtText>�쳣 ECG</StmtText>
      </DiagnosisStatement>
   </Diagnosis>
   <Waveform>
      <WaveformType>Rhythm</WaveformType>
      <WaveformStartTime>0</WaveformStartTime>
      <NumberofLeads>8</NumberofLeads>
      <SampleType>CONTINUOUS_SAMPLES</SampleType>
      <SampleBase>500</SampleBase>
      <SampleExponent>0</SampleExponent>
      <HighPassFilter>16</HighPassFilter>
      <LowPassFilter>150</LowPassFilter>
      <ACFilter>NONE</ACFilter>
      <LeadData>
         <LeadByteCountTotal>10000</LeadByteCountTotal>
         <LeadTimeOffset>0</LeadTimeOffset>
         <LeadSampleCountTotal>5000</LeadSampleCountTotal>
         <LeadAmplitudeUnitsPerBit>4.88</LeadAmplitudeUnitsPerBit>
         <LeadAmplitudeUnits>��V</LeadAmplitudeUnits>
         <LeadHighLimit>2147483647</LeadHighLimit>
         <LeadLowLimit>268435456</LeadLowLimit>
         <LeadID>I</LeadID>
         <LeadOffsetFirstSample>0</LeadOffsetFirstSample>
         <FirstSampleBaseline>0</FirstSampleBaseline>
         <LeadSampleSize>2</LeadSampleSize>
         <LeadOff>FALSE</LeadOff>
         <BaselineSway>FALSE</BaselineSway>
         <ExcessiveACNoise>FALSE</ExcessiveACNoise>
         <MuscleNoise>FALSE</MuscleNoise>
         <LeadDataCRC32>1514205016</LeadDataCRC32>
         <WaveFormData>
+P/4//j/+P/0//L/8P/u/+//8P/x//L/+P/8/wAABAAWACYANgBGAFkAagB7AIwAiQCI
AIcAhgBpAEwALwASAAcA/P/x/+b/6f/q/+v/7P/v//D/8f/y//T/9P/0//T/9v/2//b/
9v/2//b/9v/2//j/+P/4//j/9f/0//P/8v/0//T/9P/0//b/9v/2//b/9P/0//T/9P/2
//b/9v/2//j/+P/4//j/+P/4//j/+P/2//b/9v/2//j/+P/4//j/+v/6//r/+v/8//z/
/P/8//n/+P/3//b/+f/6//v//P/6//r/+v/6//z//P/8//z//f/+////AAAAAAAAAAAA
AAMABAAFAAYABwAIAAkACgAMAAwADAAMAA0ADgAPABAAEwAUABUAFgAXABgAGQAaABwA
HAAcABwAHQAeAB8AIAAgACAAIAAgACAAIAAgACAAHwAeAB0AHAAaABgAFgAUABMAEgAR
ABAADgAMAAoACAAGAAQAAgAAAP7//v/+//7//f/8//v/+v/8//z//P/8//v/+v/5//j/
+P/4//j/+P/6//r/+v/6//f/9v/1//T/9v/2//b/9v/2//b/9v/2//b/9v/2//b/+P/4
//j/+P/4//j/+P/4//b/9v/2//b/+P/4//j/+P/4//j/+P/4//j/+P/4//j/+v/6//r/
+v/4//j/+P/4//r/+v/6//r/+v/6//r/+v/4//j/+P/4//j/+P/4//j/+v/6//r/+v/6
//r/+v/6//r/+v/6//r/+v/6//r/+v/4//j/+P/4//n/+v/7//z/+f/4//f/9v/2//b/
9v/2//f/+P/5//r/+f/4//f/9v/3//j/+f/6//j/+P/4//j/9v/2//b/9v/3//j/+f/6
//j/+P/4//j/+P/4//j/+P/4//j/+P/4//b/9v/2//b/+P/4//j/+P/2//b/9v/2//b/
9v/2//b/+P/4//j/+P/5//r/+v/4//b/9//5//n/+P/2//b/+P/4//n/+f/5//z//f/9
//z/+P/4//j/+v/9//3//f/9//v/+//7//3//P/+////AAACAAEAAAAAAAAAAQABAAEA
BAAEAAMAAQD+//3/+//7//v/+f/5//f/+v/7//n/+v/4//b/8//w//L/8//1//f/9v/1
//T/8//1//X/9f/1//f/9f/1//X/8f/1//H/7f/r/+r/6v/r/+//9//5//z/CQAcADAA
QwBTAGQAdQCJAJgAoACYAIQAbABVADQACQDr/+L/5P/m/+j/6v/s/+3/7//z//T/8v/0
//P/8v/1//b/+f/3//f/8v/y//P/8//z//X/9f/0//P/8//z//P/8//z//X/9f/3//X/
9f/1//T/9P/0//T/9P/0//T/9P/2//b/9f/1//T/9P/1//X/9//3//f/9//1//T/9P/0
//b/9//4//n/+f/5//f/+f/3//f/+P/5//v/+//7//v/+v/6//r//P/7//v/+//8//3/
//8AAAEA/v/9//7///8AAAEAAwAFAAMAAwAEAAYABQAGAAkACQAMAA0ADQAOAA4ADwAR
ABIAFAAUABUAFwAXABcAGAAaABkAGwAbABoAHAAeAB4AHQAdAB0AHQAcAB4AHgAdABwA
GQAVABUAFQARAA8ADQALAAwACQAIAAYAAwABAAEAAQACAP///v/+//7//f/7//v/+v/4
//f/9v/3//j/+f/3//f/+P/4//j/+P/4//f/9//1//b/9v/0//b/9v/3//f/9v/2//b/
9v/0//T/9P/2//j/+P/2//b/9f/0//P/8v/0//X/9v/3//X/9f/0//T/9P/2//f/9//5
//n/+P/3//f/+P/4//f/9//3//f/9//3//j/+P/3//f/+P/6//r/+v/6//n/+P/4//n/
+f/5//n/+f/4//b/9//5//r/+//6//n/+f/4//r/+v/5//f/+f/5//n/+f/6//r/9//5
//v/+f/4//j/9//3//f/9//4//b/+f/5//n/+f/5//n/9//3//j/+P/5//n/9P/0//b/
9v/0//j/+v/5//n/+P/4//j/+P/4//j/+f/2//T/9f/1//b/9//3//f/+f/3//f/+f/6
//r/+f/3//b/9v/4//j/+P/4//f/9v/1//P/9f/1//f/9f/1//b/9v/2//b/9v/2//b/
9P/2//j/+v/4//j/+P/4//b/9v/3//j/+v/4//j/+f/5//n/+P/2//b/+P/4//n/+//7
//z//f/8//r/9//2//f/+v/8//3/+//7//v/+//5//v//P/+/wAAAgADAAMAAAAAAAAA
AQABAAEAAgACAAEA///+//3/+//7//v/+f/5//f/9//3//T/9P/1//b/+P/4//j/9//1
//X/9f/1//X/9f/1//X/9f/1//X/8//z//H/8//x/+//7f/r/+j/5v/r/+//8//7/wgA
FwAqAD4AUQBjAHYAhwCbAKoAqACUAHYAWgA5AA4A7//n/+b/5P/m/+j/6v/u//H/8f/z
//T/9v/4//v/+v/z//X/9//0//P/8v/y//P/8//z//X/9f/0//H/8f/x//H/8//z//X/
9f/1//P/8//z//L/8v/y//L/8v/y//L/8v/0//T/8//z//b/9v/3//f/9f/1//X/9f/z
//L/8v/y//T/9f/2//f/9f/1//P/9f/3//f/+P/5//n/+f/5//n/9v/2//b/+P/7//v/
+//8//z//f/9//3//f/9////AQD/////AAABAP////8AAAIABgAIAAwADQANAA0ADAAM
AA4ADwARABIAEgASABMAFQAVABUAFgAYABkAGwAbABoAGgAcABwAGwAbABsAGwAaABoA
GgAZABgAFwATABMAEwATABEADwANAAwACQAIAAYAAwABAAEAAQACAP///v/+//7//f/7
//v/+f/4//j/+P/6//r/+v/3//X/9v/2//b/+P/4//f/9//1//b/9v/0//X/9v/4//n/
9v/2//b/9v/0//T/9P/2//f/+P/3//j/9//2//X/9P/2//f/+P/5//f/9//2//b/9v/4
//n/+f/3//f/9v/1//X/9v/2//X/9//3//f/9//3//j/+P/3//X/9v/4//j/+v/6//n/
+P/2//f/9//3//n/+f/4//b/9v/3//f/9//1//X/9v/2//f/+P/4//f/9//3//f/9//6
//r/9//5//v/+f/4//j/+f/5//n/+f/2//T/9//3//f/9//3//f/+f/5//r/+v/7//v/
9v/2//b/9v/0//j/+P/3//f/9v/2//b/9v/2//f/+f/3//b/+P/3//f/9//3//f/+f/3
//P/9f/2//b/+P/3//f/+P/4//j/+P/4//b/9v/2//X/9f/1//f/9f/3//j/+P/4//b/
9v/2//b/+v/6//j/+P/4//r/9v/2//b/9v/2//j/+P/5//r/+f/2//X/9f/4//n/+f/4
//b/+P/4//n/9//3//j/+f/8//z/+//8//n/+v/6//n//P/9//7////+//////8AAAMA
BAAEAAMAAgACAAIAAwACAAEAAQAAAAEA///+//3/+//7//v/+f/5//f/9//3//T/9P/1
//b/9P/0//T/8//0//X/9v/3//b/9f/0//P/8//z//P/8f/1//v/+f/1/+//6f/l/+j/
7P/r/+v/8/8BAAwAGwAsAEIAVQBnAHgAiQCbAKYApgCUAHoAWAAxAAoA7f/j/+T/5v/o
/+b/6P/s//H/8f/x//T/+P/4//f/9P/3//f/+f/2//X/9P/0//X/9f/0//X/9P/y//H/
8f/x//H/8v/z//b/9//2//P/8v/x//P/9P/1//b/9P/0//T/9P/2//b/9f/1//T/9P/1
//X/9f/1//X/9f/3//b/9v/2//X/9f/1//X/9v/3//b/+f/4//f/9//3//f/9//3//f/
9//4//n//P/8//v/+v/6//3///8AAAEA/v/9//7///8BAAEAAgADAAMAAwAEAAYABQAG
AAkACQALAA0ADgAQABIAEwAVABYAFgAWABcAGQAZABkAGgAcABwAHQAcABoAGwAeAB8A
HwAeAB0AHAAaABwAHAAbABoAGQAVABUAFQATABEADwANAAwACQAIAAYABQADAAMAAwAA
AP3//P/8//3//f/8//3/+//6//r/+v/6//r/+v/3//X/9v/2//b/9P/0//P/8//2//j/
+f/4//f/9v/2//X/9v/2//b/9v/2//b/9v/4//j/+P/2//b/+P/4//j/+P/4//f/9v/1
//b/9//3//j/9v/4//n/+f/5//n/+P/3//n/+v/6//n/+P/3//b/9f/3//j/+P/3//f/
+P/6//r/+P/4//f/9v/4//n/+f/5//n/+f/4//b/+P/5//n/+f/5//n/+v/6//j/+P/3
//X/+f/5//n/+f/6//r/9//5//v/+f/4//j/+f/5//n/+f/4//b/+f/5//f/9//3//f/
+f/5//r/+v/5//n/9P/0//j/+P/2//r/+v/5//n/+P/6//r/+v/6//j/+f/2//T/9//3
//j/+f/4//f/+P/1//X/9//4//j/9v/1//X/9v/0//T/9P/0//X/9v/3//f/9//3//n/
9//3//j/+P/4//b/+P/4//b/+P/2//b/9v/2//j/+P/5//r/+f/2//X/9f/5//n/+P/2
//b/+P/4//n/+P/3//f/9//4//j/9//4//b/+P/5//n/+v/7//z//f/7//3//v8AAP7/
/v/9//v//f/+////AQD/////AAAAAAEA///+//3/+//7//v/+f/4//X/9P/z//H/8v/0
//b/9P/0//T/8//1//X/9f/1//X/9f/1//X/8//z//P/8f/1//X/9f/z/+//7//r/+b/
5v/r/+//9f/7/wAACwAeADIAQwBVAGYAfQCTAKAApACeAIgAagBPACwAAwDp/+T/5P/m
/+z/6v/o/+f/4f/l/+7/8v/y//P/9P/z//X/9//0//P/8v/y//P/8//y//P/8v/w//H/
8f/x//H/8//z//X/9f/0//H/8P/v//P/9P/1//b/9f/0//P/8v/z//T/9P/1//T/9P/1
//X/8//z//P/8//0//T/9f/2//T/9f/2//f/9f/1//P/9f/3//f/+P/5//f/9//3//f/
9//4//n//P/7//v/+//8//z//f/9//3//////wEAAwADAAMABAAFAAMAAwAEAAYABwAI
AAsACwAKAAsACwAMAA8AEQAUABYAFAAUABUAFwAYABkAGwAeABwAHQAcABoAHAAeAB4A
HQAfAB8AHwAeABwAHAAbABoAGwAXABcAFwAUABEADgALAAwACQAIAAYABQADAAMAAwAA
AP3//P/8//7//f/7//v/+v/4//f/9v/4//j/+P/1//X/9v/2//b/9v/2//X/9f/3//j/
+P/2//b/9v/3//f/9v/2//b/9v/0//T/9P/2//T/9P/y//L/9f/2//f/+P/3//f/9//3
//X/9f/0//T/9P/2//f/9//3//f/9v/1//f/+P/4//f/9f/1//X/9f/3//j/+P/3//f/
+P/6//r/+f/4//b/9P/3//n/+v/7//z/+//5//b/9P/1//X/9f/2//f/+f/6//n/+P/2
//P/9v/3//j/+f/5//j/9P/1//f/9f/0//T/9//3//f/9//0//L/9f/1//f/9//3//f/
9v/1//X/9P/3//f/8v/y//b/9v/0//j/9//1//T/8v/0//T/9P/0//X/9//1//T/9P/z
//P/8//z//P/9f/z//H/8//0//T/9P/z//P/9P/0//T/9P/0//L/8v/y//H/8//4//f/
9v/1//T/9P/0//X/9v/1//L/8f/x//X/9f/0//L/9P/2//b/9//3//f/+P/5//f/9v/0
//T/9v/4//n/+f/3//f/9//3//n/+//8//7//v/+//3/+//8//z//P/9//v/+//8//z/
/f/7//r/+f/5//n/+f/3//X/8//z//P/8v/y//P/9P/y//L/8v/x//P/8//z//P/8//z
//P/8//z//P/8//x/+//7f/x//X/8f/t/+v/5P/i/+X/7f/1//f/AAAPACIAMgBFAFUA
ZAB1AIkAmgCeAJIAegBgAEMAHgD7/+f/4v/k/+r/6P/k/+b/6f/r/+3/8P/w/+7/7//y
//X/9f/3//T/8//w//D/8f/x//H/8//z//L/7//v/+//7//x//H/8//z//P/8f/x//H/
8v/y//L/8v/z//T/9f/2//T/8v/v/+3/7//w//L/8//x//H/8f/x//L/8v/z//T/8v/z
//T/9f/z//P/8f/z//T/9f/3//n/9//3//f/9//4//j/+P/6//v/+//7//z/+//7//r/
+f/6//v//v8BAAAA////////AQABAAIABAAFAAYACQAJAAgACQAJAAoADgAPABEAEgAS
ABIAEwAVABUAFQAWABgAFwAZABkAGAAaABwAHAAbABsAGwAbABoAHAAcABsAGgAXABMA
EwATAA8ADQALAAkACgAHAAYABAAFAAMAAwADAAEA/f/7//r/+v/5//f/9//4//j/+f/6
//j/+P/4//X/9f/2//b/9v/2//b/9f/1//f/+P/4//b/9P/0//X/9f/0//T/9P/0//b/
9v/2//j/9v/2//T/9P/2//b/9v/2//f/9//3//f/9f/1//T/9P/0//b/9//3//f/9//2
//X/9f/2//b/9f/2//f/+P/5//j/+P/3//X/9//4//r/+v/6//r/+f/4//j/+f/5//n/
+//7//r/+P/4//n/+f/5//f/9//4//j/+v/6//n/9//5//n/+f/5//z//P/5//v//P/5
//f/9v/5//n/+f/5//j/9v/5//n/+P/3//b/9f/2//f/+f/6//v/+//2//b/9v/2//T/
+P/4//f/9//2//T/9P/0//T/9//5//f/9v/2//X/9f/1//b/9//6//n/9v/3//f/9v/4
//f/9//4//j/+P/4//j/9//2//X/8//1//f/+//7//j/+P/3//b/9P/2//b/9v/4//j/
+P/4//j/9//2//b/9v/4//b/9v/3//n/+f/4//b/9v/4//j/+f/7//v//P/9//3//P/6
//r//P/+///////9//3//f/9//3///8AAAIABQAGAAYABQADAAIAAQABAAMAAwAEAAQA
BQADAAIAAQD9//3//f/7//3/+//7//v/9v/2//f/+P/6//r/+v/5//f/9//3//f/9//3
//f/9//1//X/9f/z//f/+f/1//P/9f/v/+n/6P/u//H/8f/1//3/CAAVACgAPABRAGMA
cgCHAJ0AqACkAJgAgABiAEMAGgD3/+v/5v/i/+b/7P/w//L/9f/z//P/9v/8//r/9f/6
//3/+//9//r/+f/0//T/9f/1//X/9//3//b/9f/1//X/9f/1//X/9//3//n/9//3//f/
9v/2//b/9v/4//j/+P/4//b/9v/1//X/9v/2//f/9//3//f/9//3//f/9v/2//b/+P/5
//r/+//5//n/9//5//n/+f/6//v//f/9//3//f/5//j/9//4//r/+//8//7//v//////
///9//3///8BAAEAAQACAAMABQAFAAYACAAIAAgACgAJAAwADQANAA4ADgAPABEAEgAT
ABQAFgAZABgAFwAXABgAGwAdAB0AHAAaABwAHAAbABwAHQAeAB4AHAAcABsAGgAZABUA
FQAVABMAEQAPAA0ADgALAAoACAAHAAUABQAFAAQAAQAAAAAA/v/9//v/+//9//z//P/8
//v/+v/5//X/9//4//j/+P/6//r/+f/5//f/+P/4//b/9v/2//f/9//4//j/+P/4//b/
9v/2//j/+P/4//b/9v/2//b/9v/2//f/9//3//f/9//3//b/9v/0//b/9//3//n/+f/4
//f/9f/2//b/9f/2//f/+P/5//f/+P/4//f/9f/2//j/+P/6//r/+f/4//b/9//3//f/
+f/5//j/9v/4//n/+f/5//n/+f/6//r//P/8//v/+f/5//n/+f/5//r/+v/3//n/+//5
//j/+P/5//n/+f/5//r/+P/7//v/+v/5//j/9//3//f/+P/4//v/+//2//b/+f/6//n/
/v/9//v/+v/4//j/+P/4//j/9//5//f/9v/4//f/9//3//f/9//5//f/9//5//r/+v/4
//f/9//4//r/+v/6//r/+P/4//j/9//3//f/+f/3//j/+v/7//z/+v/6//r/+v8AAP7/
9v/2//b/9v/2//j/+P/5//r//P/6//r/+//7//v/+v/4//j/+v/6//v//P/9////AQD/
//z/+P/2//j/+v/7//v/+//7//v/+//9////AAACAAEAAgACAAEAAgACAAIAAwADAAMA
BAAEAAEA///+//3//f/9//3/+//5//f/9//3//T/9P/1//b/9v/2//b/9f/1//X/9f/1
//f/9//3//f/9f/1//X/8//1//P/8//z//P/7//r/+j/6v/t//H/9/8DAA4AGQAuAEQA
VQBlAHoAjwCdAKQAogCUAHgAWAAzAAoA6//j/+b/6P/o/+r/7v/w/+3/7f/x//b/+v/6
//n/+v/9//v//f/6//n/8//y//L/8f/z//X/9f/0//b/9//4//n/9v/1//b/9f/3//X/
9f/1//b/9v/2//b/9P/0//T/9P/0//T/8//z//T/9P/1//X/9//3//f/9//3//b/9v/2
//j/+f/6//v/+//7//n/+//5//n/+v/7//n/+f/5//n/+v/6//r//P/9//3//f/+//7/
/////////////wEAAwADAAMABAAFAAUABQAGAAgACQAKAA0ADQAMAA0ADQAOABIAEwAV
ABYAFAAUABUAFwAZABkAGgAcAB8AIQAhACAAHgAgACAAHwAfAB8AHwAeACAAIAAfAB4A
GwAXABcAFwAXABUAEwARABIADwAOAAwACAAFAAQAAwAEAAEAAAAAAP7//f/7//v//P/8
//3//v/9//z/+//3//n/+v/6//r/+//8//z//f/6//r/+f/2//j/+P/5//n/+P/4//j/
+P/4//j/+P/6//z//P/6//r/+P/4//j/+P/7//v/+//7//r/+f/3//b/9//6//z//f/8
//v/+f/3//j/+v/7//v//f/9//3//f/6//r/+f/3//n/+v/8//z//P/8//v/+v/6//v/
+//7//3//f/8//r/+v/7//v/+//5//n/+v/6//z//P/7//n/+f/5//n/+f/8//z/+f/7
//v/+f/4//j/+f/5//n/+f/5//j//P/9//z/+//6//n/+v/7//3//v/+//3/9//2//j/
+P/2//r/+v/5//n/+P/4//j/+P/4//r//f/8//z/+//5//j/9//3//f/+f/3//X/9//4
//j/+P/3//f/+P/6//r/+v/6//j/+P/4//f/9//3//n/9//3//j/+P/4//j/+P/4//b/
9v/3//j/+f/6//n/+P/4//j/+f/4//n/+//7//v/+v/4//b/+P/4//n/+v/7//3////9
//z/+v/6//z//v///////f/9//3//f/7//3//v8AAAMABAAEAAMAAAAAAAAAAQADAAMA
BAAEAAEA///+//3/+//7//v/+f/5//f/9//3//T/9P/1//b/9v/2//b/9f/1//X/9f/1
//X/9f/1//X/9//3//f/9f/z/+//8f/z/+3/6//r/+r/7P/v//H/9////wQAEQAoAEIA
VQBjAHQAhwCXAKIApgCWAHoAYgBDABIA7f/l/+D/3v/k/+j/6P/q/+v/7f/x//L/8P/w
//P/9v/1//f/+f/2//X/8v/y//P/8//y//P/8v/w//D/8f/y//P/8f/x//P/8//1//P/
8//z//L/8v/y//L/9P/0//T/9P/0//T/8//z//b/9v/3//f/9v/1//T/8//z//L/8v/y
//T/9f/2//f/9f/1//P/9f/1//X/9v/3//n/+f/5//n/9v/2//b/+P/5//n/+f/6//r/
+//7//v/+//7//3/////////AAABAAEAAQACAAQABQAGAAkACQAMAA0ADQAOAA8ADwAQ
ABAAEQASABQAFwAVABUAFgAYABsAHQAdABwAGgAcABwAGwAbABsAGwAaABoAGgAZABgA
FwATABMAEwARAA8ADQALAAoABwAGAAQAAQD///////////3//f/+//v/+f/2//X/9//2
//b/9v/2//b/9v/z//L/8v/x//D/8f/y//L/8//z//T/9P/y//D/8P/x//H/8P/w//D/
8P/y//L/8v/0//T/9P/y//L/8f/w/+//7v/y//P/9P/1//P/8//y//L/8f/y//L/8f/z
//P/8v/x//H/8v/y//H/8//z//P/8//z//T/9P/z//H/8v/0//T/9v/2//X/9P/y//P/
8//z//X/9f/0//L/8v/z//P/8//x//H/8v/y//P/9P/0//P/8//z//P/8//0//T/8f/z
//P/8f/w//D/8f/x//H/8f/y//D/8//z//H/8f/x//H/8f/x//L/8v/1//X/8P/w//H/
8P/t//D/8v/x//H/8P/y//L/8v/y//P/9f/z//L/8f/v/+7/7f/x/+//7//x//D/7v/u
/+7/7v/u/+7/7//w//D/7v/u/+//8f/x//D/7v/u//D/8P/x//H/8f/y//P/9f/0//L/
8v/w//L/8//z//P/8//z//P/8f/z//T/9v/5//r/+v/5//b/9v/2//f/9//3//j/+P/5
//f/9v/1//P/8//z//H/8//x//H/8f/t/+z/7P/s/+r/6v/q/+n/6//r/+v/6//t/+3/
7f/t/+v/6//r/+n/5//n/+n/6f/p/+n/5f/e/9z/4//n/+n/7//4/wEAEAAkADcARwBU
AGkAfQCGAI4AjgB8AGAASQAsAAUA5f/a/9r/2v/c/+D/4v/j/+H/4f/i/+T/5v/r/+7/
7f/r/+3/6v/p/+b/5v/n/+f/5//p/+n/6P/p/+n/6f/p/+f/5//p/+n/6//p/+n/6f/p
/+j/5//m/+n/6v/r/+z/6v/q/+n/6f/o/+j/6f/p/+n/6f/p/+n/6v/q/+v/7P/q/+v/
7P/t/+v/6//p/+v/6//r/+z/7f/u/+//8P/x/+//7v/t/+7/7//v/+//8P/y//P/8//z
//P/8//1//f/9//3//j/+f/5//n/+v/8//v//P//////AAABAAEAAgAEAAUABwAIAAgA
CAAJAAsACQAJAAoADAAPABEAEQAQABAAEgASABEAEQARABEAEAASABIAEQAQAA0ACQAJ
AAkACQAHAAUAAwACAP///v/8//v/+f/5//n/+P/1//T/9P/y//H/7//v/+//7v/u/+7/
8P/w//D/7f/r/+z/7P/s/+7/7v/t/+3/6//s/+z/6v/s/+z/7f/t/+r/6v/q/+r/6v/q
/+r/7P/u/+7/7P/s/+r/6v/q/+r/6//r/+v/6//t/+3/7P/s/+r/7P/t/+3/8P/x//H/
8f/u/+7/7f/r/+3/7f/t/+3/7//w//D/7//u/+7/7//u//D/8P/v/+7/7v/v/+//7//z
//P/8v/w//D/8f/x//H/7//v//D/8P/x//L/8v/x//L/8f/w/+//8v/y/+//8f/1//P/
8v/y//L/8f/w/+//7//u//L/8//z//P/8//z//H/8f/y//L/9f/1//D/8P/y//L/8P/0
//T/8//z//L/8v/y//L/8v/z//X/8//y//L/8f/x//H/8//z//X/8//z//X/9v/2//X/
8//y//L/9P/2//j/9v/2//b/9v/0//T/9f/2//b/9P/0//X/9v/1//P/8P/x//T/9f/3
//f/9//4//n/+f/4//b/9v/3//r//P/9//z/+//6//n/+f/7//z//v///wAAAAD//wAA
AAAAAAEAAwADAAQABAACAP///f/7//v/+//7//n/+f/3//f/9//0//T/9f/2//b/9v/2
//X/9//3//f/9//1//X/9f/1//X/9f/1//P/9f/3//n/9f/x/+3/6//o/+z/7//z//n/
//8KABkAKgBAAFcAaQB2AIcAkwCeAKAAlAB4AFoANQAMAO//5f/m/+r/7v/w//L/9v/5
//f/9f/2//r/+v/7/wAA///+////+//5//j/+P/5//n/+//9//3//P/5//n/+f/5//v/
+//9//3//f/7//v/+//7//r/+f/4//v//P/9//7//v/+//3//f/+//7/////////////
///////+//7//v/+////AAABAAEAAQD//wEAAQABAAIAAwAFAAUABQAFAAIAAgACAAQA
BgAHAAgACgAJAAkACAAHAAgACQAMAA8ADgANAA0ADQAPAA8AEAASABEAEgAVABUAFwAZ
ABoAHAAcAB0AHwAgACAAIAAhACMAJQAlACYAKAApACsAKwAqACgAKgAqACkAKwArACsA
KgAqACoAKQAoACkAJQAlACUAIQAfAB0AGwAcABkAGAAWABUAEwATABMAEgAPAA4ADgAO
AA0ACwALAAsACgAKAAoACgAKAAoABwAJAAoACgAKAAoACgAJAAkABwAIAAgABgAIAAgA
CQAJAAgACAAIAAgACgAKAAoADAAKAAoACAAIAAoACgAKAAoACwALAAsACwAJAAkACAAI
AAoADAANAA0ADQANAAwACwALAAwADAALAAwADQAOAA8ADQAOAA4ADQALAAwADgAOAA4A
DgANAAwADgAPAA8ADwAPAA8ADgAMAA4ADwAPAA8ADwAPABAAEAAQABAADwANAA0ADQAN
AA0ADwAQAA4AEQASAA8ADQAMAA4ADwAQABEAEgAQABMAEwARABEAEQARABEAEQASABIA
EQARAAwADAAQABAADgASABIAEQARABAAEAAQABIAEgASABIAEgASABIAEgASABAAEAAQ
ABAAEQASABMAFAASABIAEgASABIAEgASABIAFAAUABQAFAASABIAEgASABQAFAAUABQA
FAAUABQAFAAVABYAFwAYABcAFgAVABQAFQAWABcAGAAaABoAGgAaABoAGgAaABoAHQAe
AB8AIAAeAB4AHgAeAB4AHgAeAB4AHAAcABwAHAAZABgAFwAWABQAFAAUABQAFgAWABYA
FgAVABQAEwASABQAFAAUABQAFAAUABQAFAAUABQAFAAUABIAFAAUAA4ACAAEAAYACgAQ
ABIAFgAiACwAOgBSAGgAeACIAJwAsgDCAMgAvgCmAIgAagBAABgABgAEAAYABgAIAAgA
DAAOAA==
         </WaveFormData>
      </LeadData>
      <LeadData>
         <LeadByteCountTotal>10000</LeadByteCountTotal>
         <LeadTimeOffset>0</LeadTimeOffset>
         <LeadSampleCountTotal>5000</LeadSampleCountTotal>
         <LeadAmplitudeUnitsPerBit>4.88</LeadAmplitudeUnitsPerBit>
         <LeadAmplitudeUnits>��V</LeadAmplitudeUnits>
         <LeadHighLimit>2147483647</LeadHighLimit>
         <LeadLowLimit>268435456</LeadLowLimit>
         <LeadID>II</LeadID>
         <LeadOffsetFirstSample>0</LeadOffsetFirstSample>
         <FirstSampleBaseline>0</FirstSampleBaseline>
         <LeadSampleSize>2</LeadSampleSize>
         <LeadOff>FALSE</LeadOff>
         <BaselineSway>FALSE</BaselineSway>
         <ExcessiveACNoise>FALSE</ExcessiveACNoise>
         <MuscleNoise>FALSE</MuscleNoise>
         <LeadDataCRC32>3066148778</LeadDataCRC32>
         <WaveFormData>
+v/6//r/+v/7//z//f/+/wIABgAKAA4AFgAeACYALgBQAHAAkACwAMQA1gDoAPoA5QDQ
ALsApgCMAHIAWAA+AC0AHAALAPr/7//k/9n/zv/O/87/zv/O/9P/2P/d/+L/5f/o/+v/
7v/w//D/8P/w//L/8v/y//L/8P/w//D/8P/y//L/8v/y//L/8v/y//L/8v/y//L/8v/0
//T/9P/0//L/8v/y//L/9P/0//T/9P/0//T/9P/0//L/8v/y//L/8v/y//L/8v/0//T/
9P/0//L/8v/y//L/8//0//X/9v/0//T/9P/0//b/9v/2//b/+P/4//j/+P/6//r/+v/6
//z//P/8//z/+v/6//r/+v/9//7///8AAAMABAAFAAYABgAGAAYABgAJAAoACwAMAAoA
CgAKAAoACwAMAA0ADgAMAAwADAAMAA0ADgAPABAAEAAQABAAEAAPAA4ADQAMAA4ADgAO
AA4ADQAMAAsACgAJAAgABwAGAAgACAAIAAgABwAGAAUABAAEAAQABAAEAAMAAgABAAAA
/v/+//7//v8AAAAAAAAAAAAAAAAAAAAA/v/+//7//v/8//z//P/8//3//v///wAAAAAA
AAAAAAAAAAAAAAAAAAAAAAAAAAAAAAAAAAAAAAAAAAAAAAAAAAIAAgACAAIAAgACAAIA
AgAEAAQABAAEAAIAAgACAAIABAAEAAQABAAEAAQABAAEAAIAAgACAAIABAAEAAQABAAE
AAQABAAEAAQABAAEAAQABAAEAAQABAADAAIAAQAAAAEAAgADAAQAAwACAAEAAAD+//7/
/v/+////AAABAAIAAQAAAP///v///wAAAQACAAEAAAD///7//v/+//7//v/+//7//v/+
//3//P/7//r//f/+////AAD+//7//v/+//z//P/8//z//v/+//7//v/+//7//v/+//z/
/P/8//z/+v/6//n/+f/7//v//f/9//7//v/+//7//f/9////AQADAAUACAAJAAcABwAH
AAcABgAGAAYABgAJAAoACQAKAAgACAAKAA4AEQARABAADgANAA0ADAALAAkABwAGAAYA
BwAHAAcABgAFAAUABQAFAAQAAgAAAP7//P/6//r/+v/5//n/+P/3//f/9v/2//b/9f/1
//X/9f/2//f/+P/4//f/9//3//f/9P/0//X/9//9/wUACgAKAAYACgAXACQAPwBpAJMA
tgDVAPYADgEPAfkA3wDEALAAngB4AFEANAAkABsABwDq/9X/y//F/7//vv/A/8b/y//Q
/9X/3P/h/+P/5//o/+n/5//p/+v/6//t/+3/7//v/+z/7P/s/+z/6v/r/+v/7P/u/+3/
7P/r/+v/6//s/+z/7v/v/+//7v/u/+7/7v/u/+z/7v/v/+//8f/w/+//7v/s/+z/7P/u
/+//7//v/+//7f/t/+3/7f/t/+3/7//w//L/8v/y//H/7v/u//D/8f/x//P/8//y//L/
8v/y//L/8f/z//P/9f/3//b/9v/2//X/9f/1//b/+f/7//v/+//8//z//P/+/wAAAgAD
AAQABgAHAAgACQAHAAcACQALAAkACgAKAAoADAALAAsACwAKAAsADAAMAA0ADgAOAA4A
DAAKAAkACQAJAAkACQAIAAcABQAFAAUAAwADAAMAAwAEAAEAAQAAAP3//P/8//3//f/9
//3//P/7//r/+f/5//b/9v/4//n/+//7//n/+f/3//b/9v/3//n/+f/5//j/+P/3//b/
9v/2//b/9//3//j/+P/4//f/9f/1//X/9f/5//n/+f/5//n/9v/2//b/9v/4//n/+f/6
//r/+v/5//n/+f/5//n/+v/7//v/+//7//r/+v/7//r/+v/8//z//f/9//7//f/7//v/
+//8//7//v/+//7//v/9//3//v/8//z//f/9//3//f/7//v/+v/6//n/+f/8//z//P/8
//z/+v/6//r/+f/5//n/+//7//v/+//6//z/+v/6//r/+v/6//r/+v/7//v/+v/6//j/
+P/5//n/+f/5//j/9//3//f/9//4//v//f/7//v/+//6//n/+f/4//f/+P/3//f/9//3
//f/9f/1//f/+P/6//r/+f/4//j/9//3//f/9f/3//n/+f/4//j/+P/4//f/9v/2//f/
9//3//n//P/7//r/+f/4//f/9//3//f/+//7//r/+v/6//r/+v/7//7/AQACAAMAAwAD
AAMAAwADAAMABAAEAAUABgAJAAoABwAGAAUABAAGAAoADQANAAwACgAHAAcABgAFAAMA
AQACAAIAAwADAAIAAAD+//3///////7//P/6//j/9v/0//T/9P/0//X/9f/1//X/9P/0
//T/8//z//X/9f/1//X/9//2//X/9f/z//P/8P/y//X//f8DAAcABgAGAAgADgAdADYA
WwCFAK0AzgDvAA4BGAELAfEA1QDCAK4AhgBUAC0AEgAAAOv/0f++/7f/tf+1/7n/wP/G
/8z/0//a/+H/4v/j/+L/5f/l/+X/4//l/+f/5//n/+f/6f/p/+b/5v/m/+b/6P/p/+n/
6v/q/+n/6P/n/+f/5//o/+j/6v/r/+v/6v/o/+j/6P/o/+r/7P/t/+3/6//q/+n/6P/o
/+j/6P/q/+v/6//r/+v/5//n/+f/5//p/+n/6//s/+z/7P/s/+v/6v/q/+z/7f/t/+//
7//u/+z/7P/s/+z/7f/v/+//8f/z//L/8v/y//L/8//0//b/9//5//n/+f/6//r/+v/8
//7/AAABAAIAAQABAAEAAQADAAMABQAHAAkACgAKAAoACAAHAAcABwAKAAsADAAMAAsA
CgAIAAYABQAEAAQABQAFAAUABQAEAAMAAQABAAEA///////////+//v/+//6//v/+v/6
//v/+//7//v/+v/5//j/9//3//T/9P/2//f/9f/1//P/8//1//T/9P/1//f/9//3//b/
9P/z//L/8v/0//T/9f/1//b/9v/2//X/8//z//P/8//1//X/9f/1//f/9P/0//T/9P/2
//f/9//3//b/9f/z//X/9f/1//X/9v/3//f/9//3//b/9v/3//j/+P/6//r/+v/5//n/
9//3//f/9//4//r/+v/6//r/+P/3//f/+P/4//j/+f/5//n/+f/3//f/+P/4//f/9//4
//j/+P/4//j/9v/2//b/+f/5//n/+//5//n/+f/4//j/9v/2//b/+P/4//j/+P/1//X/
9P/0//T/9P/1//X/9v/3//f/9//1//X/9f/2//X/9//1//X/9f/0//P/8//1//X/9//3
//P/8//z//P/8//z//X/9v/2//b/9f/0//T/8//z//P/8f/z//X/9f/0//T/9P/0//L/
8v/z//X/9f/1//X/9f/x//H/8P/y//L/8v/y//P/8//z//P/8//z//L/8v/1//b/9//5
//v//f/9//3///////////8BAAEAAgACAAEAAAABAAAAAQACAAMABAAFAAgACgAJAAYA
BAABAAEAAQABAAAA///9//z//P/7//z//P/8//3//f/9//z/+v/4//b/9P/y//T/9P/0
//X/9P/z//L/8P/x//L/8v/z//L/8f/w/+//7//u/+3/7f/z//X/8v/w//P/9//9/wMA
AgACAAQADgAdADgAWwCBAKUAyADnAAIBDgEBAeMAwwCyAJ4AcgBCACMAEgACAO3/0f+8
/7P/sf+1/7v/wv/I/87/1f/a/9//3v/f/+D/4//j/+P/5f/n/+n/6f/o/+f/6P/n/+j/
6P/o/+j/6P/p/+n/6v/q/+n/6P/n/+j/6f/r/+z/6//r/+r/6P/n/+j/6f/q/+n/6v/q
/+n/6f/o/+f/5v/n/+j/6f/s/+z/6//q/+n/6v/r/+z/7f/s/+v/7P/s/+7/7v/u/+3/
7v/u//D/8f/u/+//7v/s/+//8P/x//L/8v/z//L/8//z//L/8v/y//T/9f/2//j/9//5
//n/+f/8//z//P/+//7/AAABAAIAAwADAAMAAwAEAAUACAALAAgACAAHAAYABwAHAAgA
CQAKAAsADAAMAAoACgAJAAgACQAIAAgACQAHAAcABwAGAAQAAwAEAAUABQAFAAUABQAD
AP///v/8//z//P/9/////v/9//z/+v/6//r/+v/7//r/+v/8//3/+//7//n/+f/7//r/
+v/7//r/+f/4//b/+P/5//r//P/7//r/+v/5//j/+P/4//f/+P/5//r/+//9//3//f/9
//7//P/9//7/+//8//z/+//6//r/+v/5//z//f/+/////f/9//z/+//+//7///8BAAEA
AAABAAAA/v/9//3/+//+////AAACAAMAAgABAAAAAAD/////AAD///7//v/9///////9
//3/AAAAAP/////+//7//v/+/wAA/v/+//7/////////AQD////////+//z/+v/6//r/
/v/+//7//v///////v/+//z//P/9//3//f/9//z/+//8//3//v8AAP7////8//v//P/8
//z//f/7//v//f/9//3//f/9//3/+//7//3//v/8//z/+//6//z/+//7//v/+f/7//3/
/f/8//z//P/8//7/AAD///n/+v/7//z//f/+//3//f/9//3//v/9//v/+v/7//z//f//
/wAAAwAEAAUABwAHAAcABwAIAAkACwAMAAoACAAIAAYABQAGAAcACAAMABAAEwATABIA
EAANAA0ADAALAAkABwAEAAQABQAFAAYABgAGAAcABwAHAAYABAABAP7/+//4//n/+v/7
//3/+//7//v/+v/8//z/+//7//3//f/9//3/+v/4//b/9f/3//n//P/6//n/+////wMA
CAAMAAoAEAAbACgAPwBnAI8AsADPAO4ABgEHAfEA0wC2AKIAjgBqAEkANgAuACkAFQD4
/+H/0//N/8n/xP/G/87/1f/Y/93/4P/j/+b/6f/p/+n/6//t/+//7//v/+//8f/x//L/
8v/y//L/8//1//b/+P/3//X/8//x//L/8//1//b/9f/1//T/8v/x//L/8//0//L/9P/1
//X/9f/0//P/8v/0//T/9P/2//X/9f/1//X/9f/1//X/9f/2//f/+v/8//n/+P/3//X/
9f/2//n/+//5//v/+//6//r/+v/6//r/+//9//3///////7//v/+/wAAAQACAAQAAwAF
AAUABQAGAAYABgAIAAgACgALAAwADQANAA0ADQANAA0ADwARABAAEAAPAA4AEQARABIA
EwAUABUAFgAWABQAFAATABIAEwASABIAEwARABEAEQAQAA4ADQAOAA8ADQANAA0ADQAK
AAcABwAGAAcABgAGAAcABQAFAAUABAAFAAQAAwADAAEAAgAFAAcABgAFAAIAAQADAAIA
AgADAAUABQAFAAQAAwADAAMABAADAAIAAgABAAIAAgACAAEABAAFAAYABwAGAAUABAAD
AAQAAgADAAQABgAIAAkACQAJAAgABwAFAAcABwAHAAcABwAHAAYABQAHAAYABgAHAAoA
CgAMAAwACQAHAAYAAwAGAAcACAAKAAsACgAJAAgACAAHAAcACAAKAAoACwALAAoACQAG
AAUABgAGAAUABQAEAAQABAAEAAYABAAEAAQABwAHAAcACQAGAAUABAACAAMAAgADAAQA
BQAEAAMAAgACAAMAAwAEAAQABAAFAAUABAADAAEA//8CAAMABAAGAAUABQABAP//AAAA
AAAAAQACAAMABgAHAAIAAQAAAP//AAABAAQABgAEAAQAAwACAAAA//////////8AAAAA
AAAAAAAAAQABAAEAAQABAAEAAAAAAAAAAAAAAAEABgAJAAoACwALAAsACwALAAsACwAM
AAwACgAKAAwADAAMAAwADAAMABAAFAAXABcAFAASAA8ADwAQAA8ADQALAAwADAANAA0A
CwAKAAkACQAHAAcABgAEAAAA/v/8//r//P/8//z//f/9//3//f/8//z//P/7//v/+//7
//v/+//7//r/+f/5//f/9f/4//r/+////wUABwAIAAYACAAQAB0AMgBTAH0AowDGAOUA
AgEWARUB/wDfAMYAtgCaAG4ASQAyACQAGQABAOT/1f/N/8X/v/++/8L/yv/V/9r/3f/k
/+f/5v/p/+n/6f/n/+n/6//r/+v/6//t/+3/7v/u/+7/7v/w//H/8f/y/+//7f/r/+n/
6v/r/+3/7v/y//P/8//y/+//7v/t/+z/7v/w//H/8f/v/+7/7f/s/+7/7v/u//D/7//v
/+//7//v/+//7//v/+//7//x//L/8P/w//D/7//w//D/8v/z//H/8//z//L/8v/y//L/
8v/z//X/9f/3//X/9P/0//T/9v/3//j/+v/7//3//f/9//z//P/8//7/AgAEAAUABgAF
AAUABQAFAAYABwAKAA0ADQAOAA4ADgAMAAsACwALAAoACwAMAAwADgAOAA0ADAALAAoA
CgALAAsACwALAAoABwAFAAUABQAFAAUABQAFAAIA//////7//f/8//z//f/9//3//f/8
//v/+v/5//n/9//4//v//f/8//v/+P/3//n/+P/4//n/+f/5//n/+P/4//f/9v/2//b/
9v/3//f/9v/2//b/9f/3//f/9//3//n/+f/5//n/+f/2//b/9v/3//r//P/9//v/+v/5
//f/+P/5//r/+//8//3//f/9//v/+v/6//v//v/+/wAAAAD+//3//f/7//z//f/+/wAA
AAAAAAAAAAD+//3//f/+//7//v///////f/9//v/+//8//z/+//7//z//P/8//z//P/6
//r/+v/9//3//f////v/+//7//r//P/6//r/+v/6//r/+v/6//n/+f/4//j/+v/6//v/
+//9//3//P/7//r/+f/4//j/9//5//f/9//3//b/9f/1//b/9//6//v/9//3//f/9//1
//X/9//4//j/+P/3//b/9v/1//X/9f/3//n/+//7//n/+P/3//b/9v/4//n/+//8//v/
+v/5//j/9//3//f/9//7//v/+v/6//r/+v/6//v//v8BAAIAAwAFAAUABQAFAAUABQAG
AAYABgAGAAgACAAGAAYABgAGAAgADAAPAA8ADAAKAAcABwAGAAUAAwABAAAAAAABAAEA
AQAAAP////8BAAEAAAD+//z/+v/4//b/9P/0//T/9f/1//X/9f/0//T/9P/z//P/8//z
//P/8//z//L/8f/x//f/9//y//T/+f/7////BQAIAAgACAAMABkAMABVAH8ApQDKAO0A
CgEYAREB+QDdAMYAtACQAGAANQAYAAQA7f/T/77/tf+z/7f/u//A/8b/zP/T/9j/3f/i
/+P/5v/p/+n/6f/n/+f/5//l/+f/5//p/+n/6P/o/+j/6P/o/+n/6f/q/+r/6f/o/+f/
5//n/+j/6P/q/+v/6//q/+b/5v/m/+b/6P/q/+v/6//r/+r/6f/o/+j/6P/o/+r/6//r
/+v/6//p/+n/6f/p/+n/6f/r/+z/7P/s/+z/6//p/+j/6f/p/+v/7f/t/+z/7v/u/+7/
7v/v//H/8f/z//P/8v/y//L/8v/z//T/9v/3//n/+f/5//r/+v/6//z//v8AAAEAAgAF
AAUABQAFAAMAAwAFAAcACQAKAAoACgAIAAcABwAHAAYABwAIAAgACgAKAAkACAAJAAgA
CAAJAAkACQAJAAgAAwABAAEAAQABAAEAAQABAAAA/f/9//z/+//6//r/+//5//n/+f/4
//f/9v/1//X/8v/y//T/9f/3//f/9f/1//X/9P/0//X/9f/1//X/9P/0//P/8v/y//T/
9P/1//X/9P/0//T/8//1//X/9f/1//f/9//3//f/9f/y//L/8v/z//b/+P/5//j/+P/4
//f/9f/1//X/9f/4//n/+f/5//f/9v/2//f/+P/4//r/+v/6//n/+f/3//f/9//3//j/
+v/6//r/+v/4//f/9//4//j/+P/5//n/+f/5//f/9//6//r/+f/5//r/+v/6//r/+P/2
//b/9v/3//f/9//5//f/9//3//b/9v/0//T/9P/4//j/+P/4//f/9//2//b/9v/2//f/
9//3//f/9v/1//X/9f/1//b/9//5//f/9//1//T/8//z//P/8//1//X/8//z//P/8//x
//H/8//0//b/9v/1//T/9P/z//P/8//x//P/9f/1//T/9P/0//T/8v/y//P/9f/z//X/
9P/y//L/8v/y//P/8//z//P/9f/1//T/9P/0//T/9P/1//r//f/+///////////////9
//3//v/+/wAAAAACAAIA/v/+//7//v8CAAYACQAJAAYABAABAAEAAAD///3/+//6//r/
+//7//v/+v/5//n/+f/5//j/9v/0//L/8P/u/+7/7v/u/+//8f/x//H/8P/u/+7/7f/t
/+//7//v/+//7//u/+3/7f/p/+v/7P/u//H/+f/9//3//v8AAAIABgAXADIAVwB/AKMA
xADlAP4ABgH3AN8AxQCyAKAAdABAAB8ACgD8/+f/zf+4/7H/sf+x/7P/uP/A/8j/z//U
/9f/3P/f/9//4f/g/9//3f/f/+H/4f/j/+P/5f/l/+L/4v/i/+L/5P/l/+X/5v/k/+P/
4v/h/+H/4f/i/+L/5P/l/+X/5P/g/+D/4P/g/+L/5P/l/+X/4//i/+H/4P/g/+D/4P/i
/+X/5f/l/+X/4//j/+P/4//l/+X/5//o/+b/5v/m/+X/5P/k/+b/5//n/+n/6f/o/+b/
5v/m/+b/6f/r/+v/7f/t/+z/7P/s/+z/7f/u//D/8//1//X/9f/2//b/9v/4//r//P/9
//7//f/9//3//f/9//3///8BAAMABAAEAAQAAgABAAEAAQAEAAUABgAGAAYABgAFAAQA
AwACAAIAAwABAAEAAQAAAP3/+//7//v/+//7//v/+//8//n/+f/4//X/9P/0//X/9f/1
//X/9P/x//D/7//v/+3/7v/x//P/8v/x/+7/7f/v/+7/7v/v//H/8f/x//D/7v/t/+z/
7P/w//D/8f/x//L/8v/y//H/7//v/+//7//z//P/8//z//H/7v/u/+7/8P/y//P/8//y
//L/8v/x//P/8//z//P/9P/1//X/9f/z//L/8v/z//b/9v/4//j/9v/1//X/8//z//P/
8//0//b/9v/2//b/9P/z//P/9P/0//T/9f/1//f/9//1//X/9f/0//L/8f/z//T/9f/2
//T/8v/y//L/8//z//P/9f/x//H/8f/w//H/8P/x//L/9P/0//T/9P/x//H/8P/w//D/
8P/x//H/8f/x//D/7//v/+//7//w//H/8//x//H/8f/w/+//7//v/+//8f/x/+//7//v
/+//7//v//H/8v/w//D/7//u/+7/7f/t/+3/7//x//P/8//x//D/7//u/+7/7P/t/+//
8P/u/+7/7v/u/+v/6//r/+v/8P/x//H/8v/w//D/8P/x//T/9//4//n/+//7//v/+//5
//n/+v/6//r/+v/8//z/+v/6//r/+v/+/wIABQAFAAIAAAD9//3/+v/5//f/9f/0//T/
9f/1//f/9v/1//X/9f/1//T/8v/w/+7/7P/q/+j/6P/o/+n/6f/p/+n/6P/o/+j/5//n
/+n/6f/p/+n/6f/o/+f/5//n/+X/6P/o/+n/7//1//n//P/6//r/AAANACIARQBvAJUA
tADRAOgA8gDlAMsAsQCaAIoAbgBGACUAFgAQAAEA5//Q/8X/v/+5/7X/tP+4/8D/x//I
/83/0P/R/9T/1//X/9f/2f/b/93/3f/d/93/3//f/97/3v/e/97/3P/d/93/3v/g/9//
3v/d/93/3f/e/97/4P/h/+H/4P/e/97/3v/e/+D/4v/j/+P/4//i/+H/4P/e/97/3v/g
/+P/4//j/+P/4f/h/+H/4f/f/9//4f/i/+T/5P/k/+P/4P/g/+L/4//j/+X/5f/k/+b/
5v/m/+b/5//p/+n/6//p/+j/6P/o/+r/6//s/+7/7v/v/+7/7f/w//D/8P/y//T/9v/3
//j/+f/5//n/+f/3//f/+f/7//3//v/+//7//P/7//v/+//8//3//v/+/wAAAAD///7/
+//6//r/+//8//3//v/+//n/9//3//f/9//3//f/9//2//P/8//y//H/8P/w//H/8//z
//P/8v/v/+7/7f/t/+j/6P/q/+v/7P/t/+z/7f/s/+r/6f/p/+3/7f/t/+z/6v/p/+j/
6P/q/+r/6//r/+7/7v/u/+3/6//r/+v/6//v/+//7//v/+7/6v/p/+j/6P/q/+v/6//t
/+7/7//v/+7/7f/s/+v/7f/v//D/8f/x//D/8P/x//D/8P/y//L/8P/v/+//7f/v/+//
7//w//D/8P/w//D/7v/t/+3/7v/u/+7/7//v/+//7//t/+3/8P/w/+//7//w//D/8P/w
//D/7v/u/+7/7f/t/+3/7//v/+//7//u/+3/6v/p/+j/6v/q/+r/6v/q/+v/6//s/+z/
7P/t/+3/7P/r/+n/5//o/+n/6v/s/+//8f/v/+//7v/s/+r/6f/p/+n/6f/p/+r/6v/q
/+r/6v/r/+v/6//r/+z/6//p/+j/6P/o/+j/6f/s/+//8P/x//H/8f/x//H/8f/x//L/
8v/0//T/9v/2//T/9P/0//T/9v/6//3//f/9//z/+v/7//r/+f/3//X/8//y//L/8f/z
//L/8f/x//H/8f/w/+7/6//o/+X/4v/k/+T/5P/l/+f/5//n/+b/5f/k/+L/4f/j/+P/
4//j/+P/4v/h/+H/3//f/+D/4P/f/+P/5//p/+z/7v/u//L///8QACcATwB5AJwAuQDY
APQA/QDrAM0AsgCeAIoAZgA/ACQAEgAJAP3/4v/J/7//uf+v/6r/qP+q/7H/uP+9/8L/
yf/K/83/zf/N/83/z//R/9H/0//T/9X/1f/W/9b/1v/W/9T/1f/V/9b/1v/V/9T/0//V
/9X/1v/W/9j/2f/Z/9j/1P/U/9T/1P/U/9b/1//X/9n/2P/X/9b/1v/W/9b/2P/X/9f/
1//X/9X/1f/V/9X/1f/V/9f/2P/Y/9j/2P/X/9b/1v/Y/9n/1//Z/9n/2P/a/9r/2v/a
/9v/3f/d/9//3//e/97/3v/e/9//4P/i/+P/5f/l/+X/5v/m/+b/6P/q/+z/7f/u//H/
8f/x//H/7//v//H/8//1//b/9v/2//T/8//z//P/9v/3//j/+P/4//j/9//2//f/9v/2
//f/9//3//f/9v/z//H/8f/x/+//7//v/+//7v/r/+v/6v/p/+j/6P/p/+f/5//n/+b/
5//m/+X/5f/i/+L/5P/l/+X/5f/j/+P/4f/g/+D/4f/j/+P/4//i/+H/4f/h/+L/4v/i
/+P/4//i/+L/4v/h/+H/4f/h/+H/5f/l/+X/5f/n/+T/5P/k/+T/5v/n/+f/6P/o/+j/
5//n/+f/5//n/+j/6f/p/+n/6f/o/+j/6f/q/+r/7P/s/+z/6//r/+n/6//r/+v/7P/u
/+7/7v/u/+z/6//r/+z/7v/u/+//7//x//H/7//v/+//7v/s/+v/7P/s/+z/7P/t/+z/
7f/u/+7/7f/s/+3/7P/t/+7/7v/w/+7/7v/u/+7/7v/u/+7/6//r/+r/6v/s/+z/7f/t
/+//7//u/+3/7f/t/+3/7v/v//H/7//v/+//7v/t/+3/7v/v//L/8//v/+//7//v/+v/
6//t/+7/8P/y//T/8v/y//L/8v/v/+//7//v//P/8//y//L/8P/w//D/8f/1//n/+//9
//3//f/9//3//////wAAAAACAAIABAAEAAAAAAAAAAAAAgAGAAkACQAKAAgABQAFAAQA
AwABAP///v/+//////////7//f/9//3//f/8//r/+v/4//b/9P/0//T/9P/1//X/9f/1
//T/8v/y//H/8f/x//H/8f/x//P/8v/x//H/7//z//T/8v/z//n/AQAFAAQABAAGABAA
HwA4AF8AiwCxANQA9wASARgBDQH1ANkAxgC2AIoAUgAtABQAAADr/9P/wv+7/7f/uf+9
/8L/yP/Q/9f/3P/h/+b/5//n/+n/6P/n/+X/5//p/+n/6//r/+3/7f/q/+r/6v/q/+z/
7f/t/+7/8P/v/+7/7f/t/+3/7v/u//D/8f/x//D/7v/u/+7/7v/s/+7/7//v/+//7v/t
/+z/7v/u/+7/8P/x//H/8f/x/+//7//v/+//7//v//H/8v/y//L/8v/x//D/8P/y//P/
9f/3//f/9v/0//T/9P/0//X/9//3//n/+//6//r/+v/6//v//P/+//3/////////AgAC
AAIABAAGAAgACQAKAAsACwALAAsACwALAA0ADwANAA4ADgAOAA4ADQANAA0AEAARABIA
EgAQABAADwAOAA0ADAAMAA0ADQANAA0ADAALAAkACQAJAAkACQAJAAkACAAFAAUABAAB
AAAAAAABAAEAAQABAAAA///+//3//f/8//z//v////3//f/7//v/+f/4//j/+f/9//3/
/f/8//r/+f/4//j/+v/6//v/+//7//r/+f/3//f/9//3//f/+//7//v/+//7//j/+P/4
//j/+v/7//v/+v/6//r/+f/5//n/+f/5//z//f/9//3//f/8//z//f/8//z//v/+//7/
/f/9//v/+f/5//n/+v/8//z//P/8//r/+f/5//r/+v/6//v/+//7//v/+f/5//r/+v/5
//n/+v/6//r/+v/6//j/+P/4//f/9//3//n/9f/1//X/9P/2//T/9P/0//j/+P/4//j/
9v/1//P/8v/z//T/9v/3//X/9f/0//P/8f/x//L/9P/0//T/9P/z//L/8f/w//D/8P/w
//D/8v/y//L/8v/x//D/7//u//D/8P/w//D/7v/u/+7/7v/u/+7/7v/u/+//8P/x//L/
8//0//X/9v/3//j/+f/6//j/+P/4//j/+v/6//r/+v/6//r/+v/6//z//P/8//z//P/8
//z//P/6//j/9v/0//L/8v/y//L/8v/y//L/8v/v/+7/7f/s/+n/6P/n/+b/5P/k/+T/
5P/j/+L/4f/g/+D/4P/g/+D/3v/e/97/3v/g/+D/4P/g/97/3v/c/97/5v/u//T/9P/0
//j/AAAQACoAUgB8AKIAwADgAPgA+gDmAMoArgCaAIAAUgAkAAYA9v/m/8r/sP+e/5r/
mv+c/w==
         </WaveFormData>
      </LeadData>
      <LeadData>
         <LeadByteCountTotal>10000</LeadByteCountTotal>
         <LeadTimeOffset>0</LeadTimeOffset>
         <LeadSampleCountTotal>5000</LeadSampleCountTotal>
         <LeadAmplitudeUnitsPerBit>4.88</LeadAmplitudeUnitsPerBit>
         <LeadAmplitudeUnits>��V</LeadAmplitudeUnits>
         <LeadHighLimit>2147483647</LeadHighLimit>
         <LeadLowLimit>268435456</LeadLowLimit>
         <LeadID>V1</LeadID>
         <LeadOffsetFirstSample>0</LeadOffsetFirstSample>
         <FirstSampleBaseline>0</FirstSampleBaseline>
         <LeadSampleSize>2</LeadSampleSize>
         <LeadOff>FALSE</LeadOff>
         <BaselineSway>FALSE</BaselineSway>
         <ExcessiveACNoise>FALSE</ExcessiveACNoise>
         <MuscleNoise>FALSE</MuscleNoise>
         <LeadDataCRC32>402605013</LeadDataCRC32>
         <WaveFormData>
FAAUABQAFAAYABwAIAAkAC8AOgBFAFAAVABWAFgAWgBQAEgAQAA4ACwAIgAYAA4A+//o
/9X/wv/O/9j/4v/s/+n/6P/n/+b/4f/e/9v/2P/h/+j/7//2////BgANABQAFgAWABYA
FgAWABYAFgAWABgAGAAYABgAGgAaABoAGgAcABwAHAAcABoAGgAaABoAHAAcABwAHAAa
ABoAGgAaABoAGgAaABoAHAAcABwAHAAaABoAGgAaABwAHAAcABwAGgAaABoAGgAaABoA
GgAaABwAHAAcABwAGgAaABoAGgAcABwAHAAcAB4AHgAeAB4AHgAeAB4AHgAgACAAIAAg
ACIAIgAiACIAJAAkACQAJAAmACYAJgAmACUAJAAjACIAIgAiACIAIgAiACIAIgAiACAA
IAAgACAAHgAeAB4AHgAbABoAGQAYABYAFgAWABYAFAAUABQAFAASABIAEgASABIAEgAS
ABIAEAAQABAAEAAOAA4ADgAOAA4ADgAOAA4ADgAOAA4ADgAOAA4ADgAOAA4ADgAOAA4A
EAAQABAAEAAOAA4ADgAOAAwADAAMAAwADQAOAA8AEAAOAA4ADgAOAAwADAAMAAwADgAO
AA4ADgAMAAwADAAMAA0ADgAPABAADgAOAA4ADgAMAAwADAAMAAwADAAMAAwADgAOAA4A
DgANAAwACwAKAAwADAAMAAwACgAKAAoACgAKAAoACgAKAAoACgAKAAoACAAIAAgACAAI
AAgACAAIAAgACAAIAAgABgAGAAYABgAGAAYABgAGAAQABAAEAAQABgAGAAYABgAGAAYA
BgAGAAQABAAEAAQABAAEAAQABAACAAIAAgACAAQABAAEAAQABAAEAAQABAACAAIAAgAC
AAIAAgACAAIAAgACAAIAAgAAAAAAAAAAAAAAAAAAAAAA///+//3//P/6//r/+v/6//n/
+P/3//b/9v/2//b/9v/2//b/9v/2//T/9f/1//b/9v/4//n/+v/7//v/+v/6//r/+v/7
//v/+//7//v/+//5//n/+P/3//j/9f/1//T/8//y//D/7v/r/+v/7P/s/+r/6v/q/+r/
6//r/+3/8P/y//L/8v/y//L/8P/v/+//7v/u/+//7//v/+//7//u/+7/7v/u/+7/7v/v
/+//7v/s/+3/7f/t/+v/6//r/+v/7//u//H//P8IABcAIwArADEANAA2ADYAMAAmABgA
DAAFAP3/8P/f/8z/tf+g/4z/gP+K/6f/yP/Y/9D/u/+u/6z/rv+u/63/rv+5/8n/1//j
/+r/7v/u/+3/6//q/+r/6v/r/+v/6//q/+n/6P/n/+f/6P/o/+n/6f/p/+n/6f/r/+v/
6//s/+z/7P/s/+z/7f/v//D/8f/y//L/9f/1//b/9//5//r/+v/6//v/+//7//z//f/9
//3//f/9//3//f/9//7//v/+//7/AAAAAAAAAAAAAAIAAgACAAMAAwADAAMAAwADAAMA
AwADAAUABwAIAAgACAAHAAcACQAKAAsADAAMAAwADgAPAA8ADwAQABAAEQARABIAEgAS
ABIAEAAQABAAEAARABEAEQAQABEAEAAQAA8ADAALAAsACgAJAAgABwAGAAUABAAEAAMA
BAACAAEAAAAAAAAA/v/+///////+//7//v/+//7//v/7//v/+//6//z/+//7//v/+//7
//v/+//5//n/+f/5//n/+f/5//n/+f/5//n/+f/5//n/+f/5//n/+f/5//n/+f/5//n/
+f/5//n/+f/5//n/+f/6//r//P/7//v/+//6//r/+v/8//r/+v/6//n/+f/6//v/+//6
//r/+v/6//n/+v/6//r//P/6//r/+v/6//r/+//7//z/+//7//v/+f/5//n/+v/6//n/
+f/5//r/+v/6//r/+P/4//j/+P/6//r/+//9//3//f/8//z/+v/6//r/+//8//z//P/8
//r/+//7//v/+//7//z//P/7//r/+f/4//r/+v/6//r//P/8//z//P/5//n/+v/6//r/
+v/6//n/+f/5//n/+f/7//v/+v/6//r/+f/5//r/+v/6//r/+f/5//r/+v/7//n/+f/5
//r/+v/5//n/+v/4//j/9//3//f/9//3//f/+f/5//n/+f/3//f/+P/4//b/9v/2//b/
9v/2//b/9v/2//b/9v/2//b/9v/2//b/9v/2//b/9//5//r/+v/8//v//P/9//3//v/+
//7//v/9//3//f/9/////////////v/9//z/+f/5//j/9//2//L/8P/v/+//8P/w//D/
8P/y//L/8//z//f/+v/6//r/+P/4//j/9v/1//X/9P/0//X/9f/1//X/9f/0//T/9P/2
//b/9v/3//f/9v/2//f/+f/5//n/+f/5//n/+f/8/wMADgAeACsANQA9AEMARABEAEIA
OgAsACQAHgAXAAcA9P/f/8b/r/+c/4z/kv+y/8//2v/M/7r/s/+2/7T/sv+6/8X/1P/n
//P/+f///wAA/v/8//7//f/9//7//v///////////////////wEAAgACAAMAAQABAAEA
AQD///////8AAAAAAAAAAAAAAgADAAMAAwADAAQACAAJAAkACQAKAAoACAAIAAkACQAJ
AAoACwALAAsACwALAAsACwALAAwADAAMAAwADgAOAA4ADgAOABAAEAAQABEAEQATABMA
EwATABMAEwATABUAEwAUABQAFAAVABUAFwAYABsAHAAcABwAHAAdAB0AHQAcABwAHQAd
AB4AHgAeAB4AHgAeAB4AHgAfAB8AHwAeABwAGgAZABcAGAAXABcAFgAVABQAEwASAA8A
DgAOAA0ADAAKAAkACAAGAAYABAAEAAUABQAEAAQABAAEAAQABAADAAMAAwACAAIAAQAB
AAEAAQABAAEAAQABAAEAAQABAAEAAQABAAEAAQABAAEAAQABAAEAAQABAAEAAQABAAEA
//////////8BAAEAAQABAAEAAQACAAIABAADAAMAAwAAAAAAAAACAAIAAgACAAEAAgAC
AAIAAQABAAIAAwAEAAMABAAEAAQAAgAAAAAAAAAAAAAAAQABAAIAAQABAAEAAQABAAEA
AgAEAAMAAwADAAMAAgABAAAAAgACAAIAAgABAAAAAAABAAMAAwACAAIAAAAAAAAAAQAB
AAAA///+//7//////////////wAAAAAAAAAAAAAAAAAAAAAAAAAA///+//3//P/7//v/
/P/8//z//P/8//v/+//7//v/+//7//v/+v/6//r/+f/5//r//P/8//z/+//7//z//P/9
//v/+//7//z//v/9//3//v/8//z/+//7//v/+//7//v/+f/5//n/+f/3//f/+P/4//r/
+v/6//r/+v/6//r/+v/5//n//P/6//r/+v/6//j/+P/4//j/+P/4//j/+f/3//j/+P/6
//v//P/9//3//v/+//7//v/9//3//f/9/////////////f/7//n/9f/1//T/8//y//D/
7v/t/+3/7v/u/+7/7v/w//D/8f/x//H/9P/0//T/9P/0//T/8v/x//H/8P/w//H/8f/x
//H/8//y//L/8v/w//D/8P/x//P/8v/y//P/8//z//P/8//z//P/8//2////DgAcACcA
LwA3ADsAPAA+ADwANAAoABwAFgAPAAEA8v/d/8L/q/+W/4j/kP+w/9H/2v/K/7T/q/+s
/6z/rP+y/7v/yP/X/+P/6//x//T/9P/y//L/8f/x//L/8v/z//P/8//1//X/9f/1//P/
9P/0//X/9f/1//X/9f/1//X/9f/2//b/9v/2//b/+P/5//n/+f/4//j/+//7//r/+f/5
//j/+v/6//v/+//5//r/+//7//v/+//7//v/+//7//z//P/8//z//v/+//7//v/+/wAA
/v/+//////////////////3//f/9////AQACAAIAAgAFAAUABwAIAAgACAAHAAYABgAH
AAcABwAIAAgACQAJAAgACAAIAAgACgAKAAoACgAJAAkACQAIAAcABgAGAAUABAADAAMA
AgABAAAA///+/////v/+//3/+v/4//f/9v/2//b/9P/0//P/8//y//L/8P/w//D/8P/x
//H/8f/w//D/7//v/+//8f/x//H/8f/x//H/8f/x//H/8f/x//H/8f/x//H/8f/v/+//
7//v/+//7//v/+//7//v/+//7//v/+//7//v//D/8f/z//T/8v/x//H/8f/y//L/8v/0
//L/8v/y//H/8v/y//L/8f/x//L/8//0//T/9P/z//L/8//y//P/9P/y//L/8//z//D/
7//v/+//8f/x//H/8v/y//H/8f/x//L/8v/y//L/8v/y//L/8v/y//L/8//1//X/9f/0
//T/9P/0//T/9f/0//T/9P/0//X/9//4//n/+f/5//r/+v/8//z//P/8//z//P/8//z/
/f/+////AAABAAEAAgACAAQABAAEAAMABQAFAAUABQAFAAUABAAEAAQAAwADAAQABAAE
AAQAAwAFAAYABgAHAAYABQAEAAQABAADAAMABAAGAAYABQAFAAUABQAFAAUABQAFAAUA
BQAFAAUABgAGAAQAAgACAAIAAgAEAAQABAAEAAQABAAEAAQABAAEAAQABQAFAAYABgAI
AAsADAANAA0ADgAOAA4ADgAOAA0ADAALAAsACwALAAsADAALAAoABwAFAAQAAwACAAMA
AgACAAMAAgACAAIAAgACAAIAAwADAAMABgAGAAYABAAEAAQAAgADAAMAAgACAAIAAQAA
AP//AQAAAAAAAAAAAAAAAAABAAEAAAAAAAEAAwADAAMAAwABAAEAAQACAAUADgAcAC0A
OwBDAEcASgBOAEwARAA8AC4AIAAZABEABgD1/+L/y/+2/6T/nP+o/8f/5v/2//D/3//O
/8b/xP/G/8X/yP/N/9n/6f/3/wAABgAIAAYABQAFAAYABgAHAAcABwAHAAcABwAHAAcA
CAAIAAkACQAJAAkACQALAAsACwAMAAsACgAJAAgACgALAAsACwAKAAoADQANAAsACwAM
AAwADAAMAA0ADQANAA4ADwAPAA8ADwAPAA8ADwAPABAAEAAOAA4AEAAQABAAEAAQABIA
EAAQABEAEQATABMAEwATABEAEQARABMAEQASABIAEgAVABUAFwAYABcAGAAYABgAGgAb
ABsAGwAaABoAGwAbABwAHAAcABwAHAAcABwAHAAbABsAGwAaABoAGgAbABsAGAAXABcA
FgAVABQAEwASABMAEgASABEAEgAQAA8ADgAOAA4ADAAMAA0ADQAMAAwADgAOAA4ADgAN
AA0ADQAMAAoACQAJAAkACwALAAsACwALAAsACwALAAsACwALAAsACwALAAsACwALAAsA
CwALAAsACwALAAsACwALAAsACwALAAsACwALAAsACwAMAAwACgAJAAkACQAIAAgACAAK
AAoACgAKAAkACAAIAAgABwAGAAYABgAGAAcACAAIAAgACAAGAAYABgAGAAYABwAHAAYA
BQAFAAUABQAFAAUABgAEAAMAAwADAAYABgAGAAYABgAGAAYABgAFAAQABAAFAAUABQAE
AAQABAAEAAQABQAGAAYABgAGAAUABQAEAAMAAwADAAQABAAEAAQABAAEAAQABAAEAAQA
AgACAAIAAgABAAEAAgACAAAAAAAAAP//AgADAAQABQADAAMAAgACAAQAAwADAAQABAAE
AAQAAwABAAIAAgADAAMAAwADAAQABAADAAMABAAEAAQAAwADAAMAAwADAAMAAQAAAAIA
AgACAAIAAgACAAIAAgAEAAQABAAFAAMABAAEAAYABwAIAAkACQAIAAgACAAIAAcABwAH
AAcABQAFAAUABQAGAAUABAABAAEAAAD///7//P/6//n/+f/4//j/+P/4//b/9v/3//f/
+f/8//z//P/6//r/+v/4//j/+f/5//r/+f/5//n/+f/3//b/9v/2//T/9P/0//X/9f/0
//T/9f/1//X/9f/1//X/9f/1//b/+f8EABQAJQAxADkAPQBAAEIAQAA4ACwAHAASAAkA
/f/w/+H/yv+x/57/jP+G/5z/v//c/+D/0P+//7j/uv+8/7j/t/++/8n/2//p//P/+P/8
//z/+//5//j/+P/4//n/+f/5//v/+//7//v/+//8//z//f/9//3//f/9//v/+//7//z/
/v/+//7//v/8//3//f/9//7//v8BAAEAAQABAAIAAgAAAAAAAQABAP//AAABAAEA////
//////8AAAEAAwAEAAIAAgAEAAQABAAEAAQABgAIAAgACQAJAAcABwAHAAcACAAJAAoA
DQALAAwADAAMAA0ADQAPABAAEQASABIAEgASABMAEwATABQAFAAVABUAFgAWABYAFgAW
ABYAFgAWABUAFQAVABQAEwASABIAEQASABEAEQAQAA0ADAALAAoACQAIAAgABwAGAAQA
AwACAAAAAAD+//7///////7//v/8//z//P/8//v/+//7//r/+v/5//n/+f/5//n/+f/5
//v/+//7//v/+f/5//n/+f/5//n/+f/5//n/+f/5//n/+f/5//n/+f/5//n/+f/5//n/
+f/5//n/+//7//z//P/8//v/+//7//z//P/8//7//P/8//z/+//6//r/+v/5//n/+v/7
//z//P/8//v/+v/6//j/+P/4//j/+P/5//n/+P/3//f/9//3//f/9//4//j/9//3//f/
+P/4//j/+P/2//b/9v/2//X/9P/0//X/9f/1//T/9P/2//b/9v/3//f/9v/1//T/9P/1
//X/9f/z//P/9P/0//T/9P/0//T/9P/0//T/9P/y//L/8v/y//P/8//0//T/9P/0//T/
8//z//P/8//z//P/8//y//L/8v/x//H/8v/0//T/9P/z//H/8v/y//P/8f/x//H/8v/y
//H/8f/y//L/8v/x//H/8f/x//H/8f/v/+//7//v/+//7//w//D/8P/w//D/8v/y//L/
8v/y//L/9P/0//T/9P/y//L/8v/z//P/9P/0//b/+f/6//v/+//6//r/+v/6//v/+//7
//v/+//7//v/+//4//f/9v/z//P/8v/x//D/7v/s/+v/6//u/+7/7v/u//D/8P/x//H/
8f/0//T/9P/0//T/9P/y//P/8//y//L/8f/x//H/8f/x//D/8P/w//D/8P/w//H/8f/w
//D/8f/v/+//7//v//X/9f/z//j//f8IABgAJQAvADcAPQBAAD4APAA4ACwAIAAaABUA
BQDy/93/xv+x/5z/hv+G/6L/w//S/8r/tv+t/67/rv+s/7L/v//O/9//6//x//f/+v/6
//j/9v/1//X/9v/2//f/9//3//n/+f/5//n/+f/6//r/+//5//n/+f/5//n/+f/5//r/
+v/6//r/+v/6//v/+//7//j/+P/7//v/+//7//z//P/8//z//f/9//3//v//////////
//////8BAAEAAgACAAAAAAACAAIAAgACAAIABAAGAAYABwAHAAUABQAFAAUABwAHAAcA
CQAJAAoACgAKAA0ADQAPABAAEQASABIAEgASABMAEwATABQAFAAVABUAGAAYABgAGAAW
ABYAFgAWABUAFQAVABQAEQAQABAADwAOAA0ADQAMAAsACgAJAAgABQAEAAQAAwACAAAA
///+//7//v/8//z//f/9//z//P/8//z//P/8//r/+f/4//b/+P/3//f/9//1//X/9f/1
//X/9f/1//X/9f/1//X/9f/1//X/9f/1//f/9//3//f/9f/1//X/9f/1//X/9f/1//f/
9//3//f/9//3//j/+P/4//f/9//3//b/9v/2//j/+P/4//j/9//4//j/+P/3//b/9v/2
//b/9f/2//b/9v/2//T/9P/0//T/9P/1//X/9v/1//X/9f/z//P/8//0//b/9f/1//X/
9P/0//T/9P/0//T/9P/0//X/9P/0//X/8//z//L/8v/y//L/8v/z//P/8v/x//D/8P/x
//H/8f/x//H/8v/y//D/8P/w//D/8P/w//D/8P/w//D/8P/w//H/8f/y//L/8v/y//L/
8f/v/+//7//v//H/8f/w//D/8P/v/+//8P/w//D/8P/v/+//8P/w//H/7//v/+//8P/y
//H/8f/y//D/8P/v/+//8f/x//H/8f/x//H/8f/x//D/7//v/+7/7v/u/+7/7v/u/+7/
7v/u/+7/7v/u//D/8P/w//D/7v/u/+7/7//v//D/8P/y//P/9P/1//X/8v/y//L/8v/0
//X/9v/3//f/9//3//f/9v/1//T/8f/v/+7/7f/s/+r/6P/n/+f/6v/q/+r/6v/o/+j/
6f/p/+v/7v/u/+7/7v/u/+7/7P/r/+v/6v/q/+v/6//r/+v/6f/o/+j/6P/q/+r/6v/r
/+n/6P/o/+n/6f/p/+n/6f/p/+n/6//u//P/AAAQAB0AJQAtADEAMAAyADIALgAgABYA
EAAJAPn/5v/R/7b/n/+I/3j/hP+m/8X/0P/A/6r/of+k/6L/oP+m/7P/xP/T/93/5f/r
/+z/6v/o/+j/5//n/+j/6//t/+7/7//t/+3/7f/t/+3/7v/u/+//7//v/+//7//v/+//
7//w//D/8P/w//D/8P/x//H/8f/w//D/8//z//P/8//0//T/9v/2//f/9//3//j/+f/5
//n/+f/5//n/+f/5//r/+v/6//r//P/8//z//P/8//7//v/+///////9//3//f/9////
/////wEAAQACAAIAAgABAAEAAwAEAAcACAAIAAgACAAJAAkACQAKAAoACwALAAwADAAM
AAwACgAKAAoACgAHAAcABwAGAAUABAAEAAMAAgABAAEAAAD9//z/+//6//n/+P/4//f/
+P/2//X/9P/0//T/8v/y//P/8//y//L/8v/y//L/8v/x//H/8f/w//D/7//v/+//7f/t
/+3/7f/v/+//7//v/+//7//v/+//7//v/+//7//w//H/8v/z//L/8f/w/+//7//v/+//
7//v/+//7//v/+3/7f/u/+7/8P/v/+//7//u/+7/7v/w/+7/7v/u/+3/7v/u/+7/7f/t
/+7/7//w//D/8P/v/+7/7v/s/+z/7P/s/+z/7f/t/+7/7f/t/+3/7//v/+//8P/w/+//
7//v//D/8P/w//D/7v/u/+7/7v/r/+r/6v/r/+v/6//q/+r/6v/q/+r/6//q/+r/6v/q
/+r/6//r/+v/7f/t/+7/7v/s/+z/7P/s/+7/7v/u/+7/7v/u/+7/7v/v/+//8P/w//D/
8P/w/+//8f/x//H/8f/x//H/8P/w/+7/7f/t/+7/8P/w//D/7//v//D/8P/x//H/8f/x
//L/8v/x//H/8v/y//L/8f/x//H/8f/x//H/8f/x//H/8f/x//H/8v/y//L/8v/0//T/
9P/0//T/9P/0//T/9P/0//T/9v/2//b/9//3//j/+P/6//n/+v/7//v//P/8//z//P/9
//3//f/9/////////////P/7//r/9//3//b/9f/0//P/8v/y//P/8v/y//L/8v/0//T/
9f/1//f/+v/6//r/+//8//3//P/9//3//P/8////////////AQAAAAAAAAAAAAAAAAAB
AAAA/v/9//3/////////////////AwAEAAkAFgAmADMAPwBFAEsAUABQAEwARgA4ACoA
IgAdABEABAD1/9z/w/+u/57/nv+6/9//9v/2/+T/0f/I/8T/xP/E/8X/zP/Z/+v/+f8D
AAgACgAIAAYABQAFAAYABwAJAAoACwAJAAkACQAJAAkACgAKAAsADQANAA0ADQANAA0A
DQAOAA4ADgAOAA4ADAANAA0ADQANAA4AEgATABIAEQARABAAEAAQABEAEQARABIAEwAT
ABEAEQARABEAEQARABIAEgAUABQAFgAWABQAFAAUABYAFAAUABUAFQAVABUAFQAVABUA
FQAVABcAFwAYABgAGAAYABcAGAAYABkAGgAaABoAHAAdAB0AHQAcABwAHQAdAB0AHAAb
ABoAGwAcAB0AHgAbABsAGwAaABkAGAAYABcAFgAVABUAFAARABAADwAOAA4ADgAPAA8A
EAAOAA0ADAANAA4ADQAOAA0ADQAMAAwADAAMAAwADAANAA0ADQAMAA4ADQANAA0ADAAL
AAoACQAJAAkACQAJAAoACwAMAA0ACwALAAsACwALAAsACwALAA0ADQANAA0ADQANAA0A
DQALAAsACwALAAkACQAKAAoACwALAAwADQAKAAoACgAMAAwADAAMAAsADAAMAAwACwAK
AAoACgAKAAsADAAMAAwACgAIAAgACAAGAAYABwAHAAcABwAIAAkABwAHAAcACAAGAAUA
BQAFAAgACAAIAAgABgAGAAYABgAGAAYABwAJAAgABwAFAAQABAAEAAQABQAEAAQABAAE
AAIAAwADAAMAAwADAAQABAACAAIAAgACAAQABAAEAAQABAAEAAQABAABAAEAAgACAAIA
AgACAAEA/////////////////v/+/wAA/////wAA/v/+//7//f/7//7//v/9//z//P/8
//z//P/+//7//v/+//z//P/8//3//P/8//v//P/9//7//////wAAAAAAAAAAAQABAAEA
AQADAAMAAwADAAIAAQAAAP3/+//6//n/+P/4//b/9f/1//T/9P/0//T/8v/y//P/8//z
//b/9v/2//j/+P/4//b/9f/1//T/9P/1//X/9f/1//P/8v/y//L/8v/y//L/8//z//L/
8v/z//H/8f/x//H/7//v/+//8P/z//r/CAAZACcALwA3ADoAOgA4ADYALgAeAA4ABQD9
//D/3//O/7n/pP+S/4T/iv+l/8r/4P/e/83/vP+2/7b/tv+x/7D/t//F/9P/4f/q//D/
8v/w/+//7//w/+7/7//v/+//7f/t/+3/7f/v//D/8P/x//P/8//z//P/8//z//P/9P/0
//T/9P/0//P/8//y//H/8P/w//P/8//z//P/9P/0//L/8v/z//P/8//0//X/9f/z//P/
8//z//X/9f/2//b/9P/0//b/9v/0//T/9P/2//j/+P/5//n/9//3//f/9//5//n/+f/7
//v//P/8//z/+//7//3//v/9//7//v/+/wAAAQABAAEAAAAAAAEAAQAEAAQABAAEAAIA
AgACAAIAAwADAAMAAgABAAAAAAD///z/+//7//r//P/8//z//P/6//j/9//1//b/9P/z
//L/8v/y//D/8P/w/+//7f/s/+z/7P/s/+z/7f/t/+3/7P/s/+v/6//r/+3/7f/t/+3/
6//r/+v/6//r/+v/6//r/+v/6//r/+v/6//r/+v/6//p/+n/6f/p/+n/6f/p/+n/6//r
/+v/6//t/+3/7v/u/+z/6//r/+v/6v/q/+r/7P/q/+r/6v/p/+j/6P/o/+f/5v/m/+b/
5v/p/+r/6v/q/+r/6P/o/+j/6P/o/+n/6f/q/+n/6f/p/+n/6f/p/+r/6P/n/+f/5//o
/+j/6P/o/+b/5v/m/+b/5v/m/+f/6f/n/+f/5v/m/+b/5v/m/+f/6P/o/+j/6P/n/+f/
5v/l/+X/5f/m/+b/5v/m/+b/5v/m/+b/5v/m/+T/5P/k/+T/5f/l/+b/5v/o/+j/6P/n
/+f/5//n/+f/6P/p/+n/6v/o/+f/5//o/+j/6P/o/+f/6f/q/+r/6//p/+n/6f/q/+r/
6f/p/+r/7P/s/+z/6//q/+n/6P/q/+r/6v/q/+z/7P/s/+3/7f/u/+7/8P/x//L/8//z
//L/8v/y//L/9f/1//X/9f/3//f/9//3//b/9f/0//H/7//u/+3/7P/q/+j/5//n/+r/
6v/q/+r/7P/s/+3/7f/v//L/8v/y//L/8v/y//D/7f/t/+z/7P/v/+//7//v/+//7v/u
/+7/7//w//H/8//x//D/8P/x//P/8//z//P/8//z//P/9P/9/woAGgApADMAOQA/AEIA
RABAADgALAAgABgAEQABAO7/2//C/6v/lv+E/4r/rP/N/9b/xP+y/63/sP+w/7L/uv/F
/9T/5//z//n//f8AAP7//P/8//v/+//8//z//f/9//3//////////////wAAAAABAP//
////////AQABAAEAAgAEAAQABAAEAAQABQAFAAUABAAEAAcABwAJAAkACgAKAAwADAAN
AA0ACwAMAA0ADQALAAsACwALAA0ADQAOAA4AEAAQABIAEgAQABAAEAASABIAEgATABMA
EwATABMAEwAUABUAFgAZABcAGAAYABgAGwAbAB0AHgAhACIAIgAiACIAIwAjACMAJQAm
ACgAKQAqACoAKgAqACgAKAAoACgAKAApACoAKgApACgAKAAnACYAJQAlACQAIQAgAB8A
HgAdABwAHAAbABoAGAAXABYAFgAWABQAFAAVABUAFAAUABQAFAAUABQAEwATABMAEgAU
ABMAEwATABMAEwATABMAEwATABMAEwATABMAEwATABMAEwATABMAFQAVABUAFQATABMA
EwATABMAEwATABMAFQAVABUAFQAVABUAFgAWABgAFwAXABcAFgAWABYAGAAYABgAGAAX
ABgAGAAYABcAGAAYABgAGAAZABoAGgAaABoAGAAYABgAGgAaABsAGwAaABkAGQAZABkA
GQAZABoAHAAbABsAGwAcABwAHAAcABwAHAAcABwAGwAaABoAGwAdAB0AHAAcAB4AHgAe
AB8AHwAeAB0AHAAcAB0AHQAdAB0AHQAeAB4AHgAeAB4AHgAgACAAIAAgACAAIAAgACAA
HwAfACAAIAAgACAAIAAfACEAIQAhACEAIwAjACIAIgAiACIAIgAkACQAJAAkACQAJAAk
ACQAJAAkACQAJAAkACQAJAAkACQAJAAkACQAJAAkACQAJAAlACYAJwAoACoAKgAqACoA
KwAsAC0ALgAwADAAMAAwADIAMgAyADIAMgAyADIAMgAxADAALwAuAC0ALAArACoAKQAo
ACcAJgAoACgAKAAoACoAKgAqACoAKwAsAC0ALgAuAC4ALgAuAC4ALgAuAC4ALgAuAC4A
LgAuAC4ALgAuADAAMAAwADAAMAAwADAAMAAyADIAMgAyADQANAA4AEAAUABgAGwAcgB4
AH4AfgB+AHwAdABqAGAAWgBQAEAALgAYAPz/6P/U/8r/3P8EABwAGgAGAPb/8v/y//L/
9P/8/w==
         </WaveFormData>
      </LeadData>
      <LeadData>
         <LeadByteCountTotal>10000</LeadByteCountTotal>
         <LeadTimeOffset>0</LeadTimeOffset>
         <LeadSampleCountTotal>5000</LeadSampleCountTotal>
         <LeadAmplitudeUnitsPerBit>4.88</LeadAmplitudeUnitsPerBit>
         <LeadAmplitudeUnits>��V</LeadAmplitudeUnits>
         <LeadHighLimit>2147483647</LeadHighLimit>
         <LeadLowLimit>268435456</LeadLowLimit>
         <LeadID>V2</LeadID>
         <LeadOffsetFirstSample>0</LeadOffsetFirstSample>
         <FirstSampleBaseline>0</FirstSampleBaseline>
         <LeadSampleSize>2</LeadSampleSize>
         <LeadOff>FALSE</LeadOff>
         <BaselineSway>FALSE</BaselineSway>
         <ExcessiveACNoise>FALSE</ExcessiveACNoise>
         <MuscleNoise>FALSE</MuscleNoise>
         <LeadDataCRC32>3064626318</LeadDataCRC32>
         <WaveFormData>
4P/g/+D/4P/i/+T/5v/o//j/BgAUACIAMwBEAFUAZgB7AI4AoQC0AM0A5gD/ABgBEAEK
AQQB/gDAAIIARAAGAOL/vv+a/3b/fv+G/47/lv+i/67/uv/G/9L/3P/m//D/7//u/+3/
7P/q/+r/6v/q/+r/6v/q/+r/7P/s/+z/7P/u/+7/7v/u/+7/7v/u/+7/7v/u/+7/7v/w
//D/8P/w//L/8v/y//L/8v/y//L/8v/z//T/9f/2//j/+P/4//j/+v/6//r/+v/8//z/
/P/8//7/AAACAAQABgAGAAYABgAJAAoACwAMAA8AEAARABIAFgAYABoAHAAeACAAIgAk
ACkALAAvADIANwA6AD0AQABEAEgATABQAFMAVgBZAFwAYQBkAGcAagBsAG4AcAByAHQA
dgB4AHoAfAB8AHwAfAB5AHgAdwB2AHQAcgBwAG4AaQBkAF8AWgBUAE4ASABCADsANgAx
ACwAJwAiAB0AGAAUABAADAAIAAMAAAD9//r/9//2//X/9P/x//D/7//u/+3/7P/r/+r/
6v/q/+r/6v/q/+r/6v/q/+j/6P/o/+j/6P/o/+j/6P/o/+j/6P/o/+b/5v/m/+b/5v/m
/+b/5v/o/+j/6P/o/+j/6P/o/+j/6P/o/+j/6P/o/+j/6P/o/+j/6P/o/+j/6v/q/+r/
6v/q/+r/6v/q/+z/7P/s/+z/7P/s/+z/7P/q/+r/6v/q/+r/6v/q/+r/6v/q/+r/6v/q
/+r/6v/q/+j/6P/o/+j/5v/m/+b/5v/o/+j/6P/o/+b/5v/m/+b/5P/k/+T/5P/k/+T/
5P/k/+T/5P/k/+T/5P/k/+T/5P/i/+L/4v/i/+D/4P/g/+D/4P/g/+D/4P/i/+L/4v/i
/+D/4P/g/+D/4P/g/+D/4P/e/97/3v/e/+D/4P/g/+D/3v/e/97/3v/e/97/3v/e/97/
3v/e/97/3P/c/9z/3P/d/93/3f/d/93/3f/d/93/3v/f/+D/4f/j/+P/4//j/+H/4f/i
/+L/4//j/+P/4//l/+X/5P/j/+L/4v/i/+H/3//f/9//3v/g/+D/4P/f/93/3f/e/+D/
4//k/+X/6P/o/+b/5P/j/+P/3//c/9v/2//a/9r/2//b/9r/2v/a/9j/2P/Y/9f/2f/Z
/9n/2f/Y/9j/2P/Y/9j/2P/Y/9j/2v/Y/9r/3v/k/+7/AQAVACYANQBFAFgAaAB5AJAA
qgC+AM8A6wAUATgBSAE5Af4AuwCJAEEA2/+M/2X/Xf9s/4T/j/+T/5b/nP+p/73/z//d
/+j/7//z/+//7f/q/+n/5//m/+X/4//l/+X/5f/l/+X/5f/l/+f/5//n/+b/5v/n/+j/
6P/o/+j/6f/p/+n/6v/q/+v/6//s/+3/7f/t/+3/7//v//D/8P/x//L/8v/z//P/9f/2
//b/9v/3//j/+f/6//z//P/7//v//f/+//7/AAABAAIABQAHAAgACQAMABAAEgAUABMA
FQAXABsAHwAhACMAKAApACwALwAyADcAOwA/AEIARQBJAEwAUQBTAFcAWgBeAGMAZgBp
AGwAbwByAHQAdQB4AHoAfQB/AH8AgACAAH8AfgB+AHwAfAB6AHYAcwBwAG0AagBlAF8A
WABRAEoARAA8ADcAMAAqACQAHgAaABUAEQAMAAkABgACAP7//P/5//j/9f/0//L/8f/w
/+7/7v/t/+z/7P/q/+r/6v/q/+n/5v/m/+f/5//m/+b/5v/l/+f/5//n/+f/5f/l/+X/
5f/n/+f/5//n/+P/5f/l/+X/5//n/+f/5//o/+j/6P/o/+n/6f/p/+r/7P/s/+z/7P/q
/+r/6v/q/+r/6v/r/+v/6//r/+v/6//s/+z/7P/t/+3/7f/t/+3/7//u/+7/7v/u/+7/
7v/u/+7/7v/u/+7/7P/s/+v/6//t/+3/7P/s/+z/7P/s/+z/6v/q/+r/6v/p/+n/6f/p
/+n/6P/n/+f/6f/p/+j/6P/o/+j/5//n/+f/5//n/+f/5//l/+X/5v/m/+b/5v/m/+X/
5f/l/+X/5P/k/+T/5P/k/+T/5P/k/+T/5P/k/+T/5P/k/+T/5P/k/+T/5P/j/+H/4f/i
/+L/4v/i/+L/4//j/+L/4v/i/+T/4//j/+P/4//j/+P/4//j/+P/4//j/+P/4//j/+L/
5P/k/+b/5v/l/+T/4//i/+L/4v/j/+P/4//j/+P/4//l/+X/5v/n/+j/6f/p/+n/5//n
/+f/5//o/+j/6f/p/+n/6f/p/+n/6v/p/+j/6P/o/+f/5//n/+X/5P/k/+T/5P/j/+P/
4//k/+b/5//o/+n/7P/u/+z/6v/p/+f/4//g/9//3//e/97/3//f/97/3v/e/97/3v/g
/9//3//f/93/3f/e/97/3v/e/97/3v/g/+D/3v/e/97/4v/q//j/CwAhADAAPwBTAGYA
egCVALQA0gDqAAkBNwFiAXYBbgE9AewApQBRAOP/if9e/1P/Y/94/4D/h/+V/6b/uv/R
/+H/7f/1//j/9//1//H/7//s/+v/6v/q/+r/6f/p/+n/6f/p/+v/6//r/+3/6//r/+r/
6v/r/+z/7P/s/+z/7f/t/+3/8P/w//H/8f/y//P/8//z//P/9f/1//b/9v/3//j/+P/5
//n/+//8//7//v///wAAAQACAAQABAAFAAUABwAIAAgACgALAAwADwARABIAEwAUABgA
GgAcAB8AIQAjACcAKQArAC0AMgAzADYAOQA8AEEARQBJAEwATwBTAFYAWwBfAGMAZgBq
AG0AcABzAHYAewB+AIAAgQCCAIQAhwCJAIcAiACIAIcAiACIAIYAhgCEAIAAfQB6AHYA
cgBsAGUAYgBbAFQATgBGAEEAOgA0AC4AKAAkAB8AGQAUABEADgAKAAYABAABAP7/+//6
//j/9//2//T/9P/z//L/8v/w//D/8P/w/+//7v/u/+//7//u/+7/7v/t/+v/6//r/+v/
7f/t/+3/7f/t/+3/7f/t/+v/7f/t/+3/7//v/+//7//u/+7/7v/u/+3/7f/t/+7/8P/w
//D/8P/w//D/8P/w//D/8P/x//H/8f/x//H/8f/w//D/8P/x//H/8f/x//H/8//y//L/
8v/w//D/8P/w/+7/7v/u/+7/7//w//D/8f/v/+//7v/u/+7/7v/u/+7/7v/u/+7/7v/t
/+3/7f/t/+v/6v/p/+n/6//r/+r/6v/q/+r/6f/p/+n/6f/p/+n/6f/n/+f/6P/o/+j/
6P/o/+X/5f/l/+X/5v/m/+b/5v/m/+b/5v/m/+T/5P/k/+T/5v/m/+b/5v/k/+T/5P/j
/+P/4//k/+T/5P/k/+T/5f/l/+T/5P/k/+T/4//j/+P/4//j/+P/4//h/+H/4f/h/+P/
4//j/+L/4v/i/+L/4//j/+L/5P/i/+L/4v/i/+D/4P/h/+H/4f/h/+H/4f/h/+H/4v/j
/+L/4//j/+P/5f/l/+X/5f/k/+T/5f/l/+f/5//n/+f/5v/l/+T/5P/k/+P/4//j/+P/
4v/i/+L/4P/f/9//3//h/+T/5v/o/+f/6v/s/+r/5v/l/+P/3//e/93/3f/c/9z/3f/d
/9z/3P/c/9z/3P/a/9n/2f/Z/9v/2//c/9z/3P/c/9z/3P/c/9r/2v/a/9z/4v/q//j/
CwAhADIAQQBXAGoAfgCZALgA0gDqAAkBOQFeAWoBXAElAdwAnwBPAN//h/9c/0//X/90
/3j/ff+L/57/tP/H/9X/4f/t//L/8//v/+v/6f/m/+X/5P/k/+T/4//l/+X/5f/l/+X/
5f/l/+f/5//n/+b/5v/n/+j/6P/o/+j/6f/p/+n/7P/s/+3/7f/u/+//7//v/+//8f/x
//L/8v/z//T/9P/1//X/9//4//j/+P/5//r/+//8//7//v/9//3///8AAAIABAAFAAYA
CQALAAwADQAOABIAFAAWABUAFwAZAB0AIQAjACUAKgAtADAAMwA2ADcAOwA/AEIARwBL
AE4AUwBVAFkAXABgAGMAZgBpAGwAcQB0AHYAdwB4AHoAfQB/AH8AgACAAH8AfgB+AHwA
fAB6AHYAcwBwAG8AbABnAGEAXABVAE4ASABCAD0ANgAwACgAIgAeABkAEwAOAAsACAAG
AAIAAAD9//r/9//2//T/8//y//D/8P/t/+z/7P/q/+r/6v/q/+n/6P/o/+n/6f/o/+j/
6P/n/+f/5//n/+f/5//n/+f/5//n/+f/5//n/+f/6f/p/+n/6f/p/+n/6f/o/+j/6P/o
/+n/6f/p/+r/7P/s/+z/7P/s/+z/7P/s/+z/7P/t/+3/7f/t/+3/7f/r/+r/6f/p/+v/
6//r/+v/6//q/+r/6v/q/+r/6v/q/+r/6v/q/+r/6v/q/+n/6f/p/+n/6P/o/+j/6P/o
/+j/5v/m/+b/5v/l/+X/5f/l/+f/5v/l/+X/5f/l/+T/5P/k/+T/4//j/+P/4//j/+P/
5f/j/+P/5P/i/+L/4v/i/+H/4f/h/+H/4v/i/+L/4v/g/+D/4P/g/+D/4P/g/+D/3v/e
/97/3v/f/+D/4f/h/9//3//g/+D/3v/e/97/3//f/97/3v/e/+D/3//f/9//3//f/9//
3//f/9//3//f/+H/4f/f/97/3v/g/+D/4P/g/97/3v/f/9//3f/d/93/3f/f/9//4P/h
/+L/4//j/+P/5f/l/+X/5f/l/+T/5P/j/+P/4//j/+P/4v/h/+D/4P/g/9//3//f/9//
3v/e/97/3P/b/9v/2//c/97/3//g/+D/4v/j/+D/4P/f/93/2f/W/9X/1f/U/9L/0//T
/9L/0v/S/9L/0v/S/9H/0f/R/9H/0f/S/9L/1P/U/9T/1P/U/9L/0v/U/9T/1v/g/+7/
AQAZAC4AOwBLAF4AbAB9AJYArgDAANEA7QASASoBMgEjAfIAtwCPAE0A6f+W/2f/Wf9m
/3r/g/+F/4z/kv+Z/6v/v//N/9r/4f/j/+T/4//h/+H/4P/g/+D/3//f/9//3//f/9//
3//f/+H/4f/h/+D/4P/f/+D/4P/g/+L/4//j/+P/5P/k/+X/5f/m/+f/5//n/+X/5//n
/+j/6P/p/+r/6v/r/+v/7f/u/+7/7v/v//D/7//w//L/8v/z//P/9f/2//j/+v/7//z/
/f///wAAAQAAAAQABgAIAAkACwANABEAEwAVABcAHAAfACIAJQAoACsALwAzADYAOQA9
AEAARQBHAEsATgBSAFUAWABbAF4AYgBmAGkAawBsAG4AcQBzAHEAcgByAHEAcgByAHAA
cABwAGwAaQBmAGUAYgBdAFcAUgBLAEQAPgA6ADUALgAoACIAHAAYABMADQAIAAUAAgD+
//r/+P/1//L/7//u/+z/6//q/+j/6P/l/+T/5P/i/+T/5P/k/+P/4v/i/+P/4//g/+D/
4P/f/+H/4f/h/+H/4f/h/+H/4f/h/+H/4f/h/93/3//f/9//4f/h/+H/4f/i/+L/4v/i
/+H/4f/h/+L/4v/i/+L/4v/i/+L/4v/i/+T/5P/l/+X/5f/l/+X/5f/m/+b/5v/n/+X/
5f/l/+X/5//m/+b/5v/k/+T/5P/k/+b/5v/m/+b/5P/k/+P/4//j/+P/4v/i/+T/5P/k
/+T/5P/k/+T/5P/j/+P/4//j/+P/4v/h/+H/4f/h/+D/4P/i/+L/4f/h/9//3//f/9//
3//d/93/3v/e/97/3v/e/93/3f/d/93/3v/e/97/3v/c/9z/3P/c/97/3v/e/97/3P/c
/9z/3P/a/9r/2v/Z/9v/2//c/9z/2v/a/9r/2//b/9r/2v/a/9z/2//b/9v/2f/a/9r/
2v/a/9r/2v/a/9v/2//Z/9n/2f/Z/9v/2//c/93/3v/f/9//3//f/9//3//f/+D/4P/h
/+H/3//f/9//3//g/9//3v/e/9z/2//b/9v/3f/c/9z/3P/a/9n/2f/Z/9j/2v/b/9z/
3//i/+T/4v/i/+H/3//b/9j/1//X/9b/1v/X/9f/1v/U/9T/1P/U/9b/1f/V/9X/1//X
/9j/2P/W/9b/1v/W/9T/1P/W/9T/1v/Y/+L/8P8DABcAKgA5AEkAWgBqAH0AlACsAL4A
zwDzAB4BPAFCASUB4gClAHMAHQC3/3j/Xf9f/3T/iv+R/5P/lv+e/63/wf/R/9//5v/r
/+3/6//p/+b/5f/k/+T/5P/j/+P/4//j/+P/4//j/+P/5f/j/+P/4v/i/+X/5v/m/+b/
6P/p/+n/6f/o/+j/6f/p/+r/6//r/+v/6//t/+3/7v/u/+//8P/w//H/8f/z//T/9P/0
//X/9v/3//j/+v/6//v/+//9//7/AAACAAMABAAHAAkACgALAAoADgAQABIAFQAXABkA
HQAdAB8AIQAmACkALAAvADIANQA5AD0AQABFAEkATABRAFUAWQBcAGAAZQBoAGsAbgBx
AHQAdgB3AHoAfAB/AIEAfwCAAIAAfwCAAIAAfgB+AHwAeAB1AHIAbQBqAGUAXwBaAFMA
TABGAD4AOQAyACwAJgAgABwAFwAPAAoABwAEAAAA/P/6//f/9v/z//L/8P/t/+z/6v/q
/+v/6v/q/+j/6P/o/+j/5//k/+T/5f/l/+T/5P/k/+P/4//j/+P/4//j/+P/4//j/+P/
4//j/+P/4f/j/+P/4//j/+P/4//j/+T/5P/k/+T/5f/l/+X/5v/m/+b/5v/m/+j/6P/o
/+j/5v/m/+f/5//n/+f/5//n/+j/6P/o/+n/6f/p/+n/6f/r/+r/6v/q/+r/6v/q/+r/
6P/o/+j/6P/o/+j/5//n/+n/6f/o/+j/6P/o/+j/6P/o/+j/6P/o/+X/5f/l/+X/5f/k
/+P/4//j/+P/4v/i/+T/5P/j/+P/4//j/+P/4//j/+H/4f/i/+D/4P/g/+D/4f/h/+H/
4f/i/+L/4v/i/+D/4P/g/+D/4P/g/+D/4P/g/+D/4P/g/97/3v/e/93/3//f/+D/4P/e
/97/3v/f/9//3v/e/97/4P/f/9//3//f/9//3//f/9//3//f/9//3//f/9//3v/g/97/
3v/e/97/3v/e/9//3//d/93/3f/d/9//3//g/+H/4v/j/+P/4//j/+P/4//j/+T/5P/l
/+X/5f/l/+X/5f/k/+P/4v/i/+L/4f/h/+H/3//e/97/3v/g/9//3//f/+L/5P/l/+b/
5f/o/+r/6P/o/+f/5f/h/97/3f/d/9z/2v/b/9v/2v/c/9z/3P/c/9z/2//b/9v/2//b
/9z/3P/a/9r/2v/a/+D/3v/c/9z/3P/e/+T/8P8BABkALAA7AE0AYAB0AI0ArADMAOQA
/wApAVoBeAF6AU0B+gCtAF8A9f+V/2T/U/9f/3b/gP+F/5P/pv+6/8//3//r//P/+v/5
//f/9P/x/+3/6//q/+r/6v/p/+v/6//r/+v/6f/p/+n/6//r/+v/6v/q/+v/7P/s/+z/
7v/v/+//7//u/+7/7//v//D/8f/x//H/8f/z//P/9P/0//X/9v/2//f/9//5//r/+v/6
//v//P/9//7/AAAAAAMAAwAFAAYABgAIAAkACgANAA8AEAARABIAFgAYABoAGwAdAB8A
IwAlACcAKQAuAC8AMgA1ADgAPQBBAEUASABLAE8AUgBXAFkAXQBgAGQAaQBsAG8AcgB3
AHoAfAB9AIAAggCFAIcAhwCIAIgAhwCIAIgAhgCGAIQAgAB9AHoAdwB0AG8AaQBkAF0A
VgBQAEgAQwA8ADYALgAoACQAHwAZABQAEQAOAAgABAACAP///P/5//j/9v/z//L/8P/w
//H/8P/w/+7/7f/s/+v/6f/o/+j/6f/p/+r/6v/q/+n/6f/p/+n/6f/p/+n/6f/p/+n/
6f/p/+n/5//p/+n/6f/p/+n/6f/p/+r/6v/q/+r/6f/p/+n/6v/q/+r/6v/q/+r/6v/q
/+r/7P/s/+3/7f/r/+v/6//r/+z/7P/s/+3/7f/t/+3/7f/t/+z/7P/s/+z/7P/s/+z/
7P/s/+z/7P/s/+z/6//r/+v/6//q/+r/6v/q/+r/6v/q/+r/6v/q/+n/6f/p/+n/6f/o
/+f/5//n/+f/5v/m/+b/5v/l/+X/5f/l/+X/5f/l/+P/4//k/+T/5P/k/+T/4//j/+P/
4//i/+L/4v/i/+L/4v/i/+L/4v/i/+L/4v/i/+L/4v/i/+L/4v/i/+H/4f/h/+L/4v/i
/+L/4v/j/+H/4P/g/+D/4v/h/+H/4f/h/+H/4f/h/+H/4f/h/+H/4f/h/+H/4P/g/+D/
4v/i/+L/4v/i/+L/4v/j/+P/4//j/+P/4//h/+H/4v/j/+T/5f/l/+X/5f/l/+X/5f/n
/+j/6v/r/+n/6f/p/+n/6P/n/+b/5v/m/+X/5f/l/+P/4v/i/+L/5P/j/+P/4//k/+b/
5//o/+n/7P/u/+z/6v/p/+f/4//g/9//3//e/97/3//f/97/3v/e/97/3v/e/93/3f/d
/93/3f/e/97/3v/e/97/3v/e/97/3v/c/97/4v/q//j/DwAlADQARQBZAGwAggCfALwA
1gDuAA8BOQFcAWoBWgEhAdQAlwBJANn/hf9c/1P/Yf92/37/gf+R/6T/uP/L/93/5//v
//T/9f/x/+3/6//o/+f/6P/o/+j/5//n/+f/5//n/+f/5//n/+n/6//r/+r/6v/p/+r/
6v/q/+r/6//r/+v/7P/s/+3/7f/u/+//7//v/+//8f/x//L/9P/1//b/9v/1//X/9//4
//j/+P/5//r/+//8//7//v8BAAEAAwAEAAIABAAFAAYACQALAAwADQAOABIAFAAWABkA
GwAdACEAIwAlACcALAAtADAAMwA2ADcAOwA/AEIARQBJAEwAUQBVAFkAXABgAGMAZgBp
AGwAbwByAHQAdQB2AHgAewB9AH0AfgB+AH0AfAB8AHoAegB6AHYAcwBwAG0AagBlAF8A
WgBTAEwARgBAADsANAAuACgAIgAeABkAEwAOAAsACAACAP7//P/5//j/9f/0//L/8f/w
/+7/7v/t/+z/7P/q/+r/6v/q/+n/5v/m/+f/5//n/+j/6f/p/+f/5//n/+f/5//n/+f/
5//n/+f/5//n/+f/6f/p/+n/6f/p/+n/6f/q/+r/6v/q/+n/6f/p/+r/6v/q/+r/6v/q
/+r/6v/q/+r/6v/r/+v/6//r/+v/6//s/+z/7P/t/+v/6//r/+v/7f/s/+z/7P/q/+r/
6v/q/+r/6v/q/+r/7P/s/+v/6//p/+n/6P/o/+j/6P/o/+j/6P/o/+j/6P/n/+f/5//n
/+f/5v/l/+X/5//n/+b/5v/m/+b/5f/l/+X/5f/l/+X/5f/j/+P/5P/k/+T/5P/k/+P/
4//j/+P/5P/k/+T/5P/k/+T/5P/k/+P/4v/h/+D/4v/i/+L/4v/i/+L/4v/h/+H/4f/i
/+L/4P/g/+D/4f/j/+L/4v/i/+L/4f/h/+H/3//f/9//3//h/+H/4f/h/+H/3//h/+L/
4v/g/+D/4P/g/+D/4P/h/+H/4f/h/+H/4f/h/+H/4v/j/+T/5f/l/+X/5f/l/+X/5f/m
/+b/5//n/+f/5//n/+f/5P/j/+L/4v/k/+P/4//j/+X/5P/k/+T/4v/h/+H/4f/i/+T/
5f/m/+f/6v/s/+r/6P/n/+X/4f/c/9v/2//a/9z/3f/d/9z/3P/c/9z/3P/c/9v/2//b
/9v/2//c/9z/3v/e/97/3v/c/9z/3P/e/97/5P/w/wAAFQApADoASwBfAHAAhACZALIA
ygDcAPEAFQE2AUIBPAEVAdQAnwBrABMAtf96/2H/Zf94/4b/if+L/5D/mv+t/8H/0f/f
/+j/6//t/+v/6f/m/+X/5P/k/+T/4//j/+P/4//j/+X/5f/l/+f/5//n/+b/5v/n/+j/
6P/o/+b/5//n/+f/6v/q/+v/6//q/+v/6//r/+v/7f/t/+7/7v/v//D/8P/v/+//8f/y
//L/8v/z//T/8//0//b/9v/5//n/+//8//r//P/9//7///8BAAIAAwAEAAgACgAMAA8A
EQATABcAGQAbAB0AIgAkACYAKAAqAC0AMQA1ADgAPQBBAEQASQBMAE8AUQBUAFcAWgBd
AGAAYwBmAGgAaQBqAGwAbwBxAG8AcABwAG8AcABwAG4AbgBsAGgAZQBiAF0AWgBVAE8A
TABFAD4AOAAyAC0AJgAgABoAFAAQAAsABwACAP///P/4//T/8v/v/+7/6//q/+j/5f/k
/+L/4v/f/97/3v/c/97/3v/e/93/3P/c/93/3f/c/9z/3P/b/9v/2//b/9v/2f/Z/9n/
2f/b/9v/2//b/9n/2//b/9v/2//b/9v/2//a/9r/2v/a/93/3f/d/97/3v/e/97/3v/c
/9z/3P/c/9z/3P/d/93/3f/d/93/3f/c/9z/3P/d/9v/2//b/9v/3f/c/9z/3P/a/9r/
2v/a/9z/3P/c/9z/2v/a/9n/2f/Z/9n/2P/Y/9j/2P/Y/9j/1v/W/9b/1v/X/9f/1//X
/9X/1P/T/9P/0//T/9L/0v/S/9L/0f/R/9H/0f/R/9H/0f/P/8//0P/Q/9D/0P/Q/83/
zf/N/83/zv/O/87/zv/O/87/zv/O/87/zv/O/87/zf/M/8v/yv/K/8r/zP/L/8r/yv/K
/8r/yv/I/8j/yf/J/8n/yf/J/8n/yf/J/8r/y//M/83/zf/N/8//z//P/8//zv/O/8//
z//P/8//z//P/87/zf/M/8z/zP/L/8v/y//L/8r/yv/K/8j/x//H/8f/yP/K/8v/zP/N
/9D/0v/Q/9D/z//N/8n/xv/F/8X/xP/C/8P/w//C/8D/wP/A/8D/wP+//7//v/+//7//
wP/A/8D/wP/A/8D/wv/A/8D/wP++/8D/yv/Y/+f//f8SACEAMQBCAFIAYQB2AIwAoACt
AMEA6AAIARgBEQHkAKUAdwA/AN//iP9X/0f/Uv9o/3f/ef98/4D/h/+X/6v/u//I/8//
0//T/9H/zv/N/8r/yv/K/8n/x//H/8f/x//J/8n/yf/L/8v/y//K/8r/yf/K/8r/yv/K
/8v/y//L/87/zv/P/8//zv/P/8//z//P/9H/0f/S/9D/0f/S/9L/0//T/9X/1v/W/9b/
1//Y/9f/2P/a/9r/3f/d/9//4P/g/+L/4//k/+X/5//o/+n/6v/u//D/8v/z//X/9//7
//3///8BAAYABwAKAA0AEAAVABkAHQAgACEAJQAoAC0AMQA1ADgAPABBAEQARwBKAE0A
UABSAFMAVgBYAFsAXQBdAF4AXgBdAFwAXABaAFoAWgBWAFMAUABLAEgAQwA9ADoAMwAs
ACYAIAAbABQADgAGAAAA/P/3//P/7v/r/+j/4v/e/9z/2f/Y/9X/1P/S/9H/0P/O/87/
zf/M/8z/yv/K/8r/yv/J/8j/yP/J/8n/yv/K/8r/yf/J/8n/yf/J/8n/yf/J/8n/yf/J
/8n/yf/J/8v/y//L/8n/yf/J/8n/yv/K/8r/yv/J/8n/yf/K/8z/zP/M/8z/zP/M/8z/
zP/O/87/z//P/8//z//P/8//zv/O/87/z//P/8//z//P/9H/0P/Q/9D/0P/Q/9D/0P/Q
/9D/0P/Q/9D/0P/P/8//0f/R/9D/0P/Q/9D/0P/Q/87/zv/O/87/zf/N/83/zf/N/8z/
y//L/83/zf/M/8z/zv/O/83/zf/L/8v/y//L/8v/yf/J/8r/yv/K/8r/yv/L/8v/y//L
/8r/yv/K/8r/yv/K/8r/yv/K/8r/yv/K/8r/yv/K/8r/yv/K/8r/yf/L/8v/zP/M/8r/
yv/K/8v/y//M/8z/yv/K/8r/yv/K/8r/y//L/8v/y//L/8v/zf/N/87/z//Q/9H/0f/R
/9H/0f/R/9H/0v/S/9P/0//V/9X/1f/V/9T/0//S/9L/0v/R/9H/0f/R/9D/0P/Q/9D/
z//P/8//0v/U/9X/1v/X/9r/3P/a/9j/1//V/9H/zv/N/83/zP/O/8//z//O/8z/zP/M
/8z/zv/N/83/zf/N/83/zv/O/87/zv/O/87/zv/Q/9D/0P/Q/9T/3P/s////EwAkADcA
SQBaAG4AiQCoAMAA1gD1ACEBSgFcAU4BFwHEAIMANQDJ/3X/UP9J/1n/cP94/3//i/+e
/7T/yf/Z/+P/7f/y//H/7f/q/+f/4//h/+D/4P/g/9//4f/h/+H/4f/j/+P/4//l/+X/
5f/k/+T/5f/m/+b/5v/m/+f/5//n/+r/6v/r/+v/7P/t/+3/7f/t/+//7//w//L/8//0
//T/9f/1//f/+P/4//j/+f/6//v//P/+//7/AAABAAQABgAGAAgACQAKAA0ADwAQABEA
EgAWABgAGgAdAB8AIQAlACUAJwApAC4AMwA2ADkAPABBAEUASQBMAE8AUwBWAFsAXwBj
AGYAagBvAHIAdQB4AHsAfgCAAIEAhgCIAIsAjQCNAI4AjgCNAIwAjACKAIoAiACEAIEA
fgB7AHgAcwBtAGgAYQBaAFQATgBJAEIAPAA2ADAALAAnACEAHAAZABYAEAAMAAoABwAG
AAMAAgAAAP///v/8//z/+//6//r/+P/4//j/+P/3//b/9v/3//f/+P/4//j/9//5//n/
+f/5//n/+f/5//n/+f/5//n/+f/5//v/+//7//3//f/9//3//P/8//z//P/9//3//f/+
/wAAAAAAAAAAAAAAAAAAAAACAAIAAwADAAEAAQABAAEAAgACAAIAAwADAAMAAwADAAMA
AgACAAIABAAEAAQABAAEAAQABAAEAAQABAADAAMABQAFAAQABAAEAAQABAAEAAQABAAE
AAQAAwADAAMAAwAFAAQAAwADAAUABQAEAAQAAgACAAEAAQADAAMAAwADAAUAAwADAAQA
AgACAAIAAgADAAMAAwADAAQABAAEAAQABgAEAAQABAAEAAQABAAEAAQABAAEAAYABgAG
AAYABgAGAAYABgAGAAYABgAGAAgACAAIAAgACAAIAAgACAAKAAoACgAKAAwADAAMAAwA
DgAOAA4ADgAQABAAEAAQABIAEgASABIAEgASABIAEgAQABAAEAAQABAAEAAQABAADgAO
AA4ADgAQABAAEAAQABMAFAAVABYAGAAYABgAGAAVABQAEwASABEAEAAPAA4ADgAOAA4A
DgAQABAAEAAQABAAEAAQABAAEAAQABAAEAASABIAEgASABIAEAAQABAAGAAmADYASgBe
AG4AgACUAKYAvgDeAPwAFAEqAU4BfAGYAZoBgAE+AfQAtgBaAO7/qP+K/4z/oP+y/7b/
wP/O/w==
         </WaveFormData>
      </LeadData>
      <LeadData>
         <LeadByteCountTotal>10000</LeadByteCountTotal>
         <LeadTimeOffset>0</LeadTimeOffset>
         <LeadSampleCountTotal>5000</LeadSampleCountTotal>
         <LeadAmplitudeUnitsPerBit>4.88</LeadAmplitudeUnitsPerBit>
         <LeadAmplitudeUnits>��V</LeadAmplitudeUnits>
         <LeadHighLimit>2147483647</LeadHighLimit>
         <LeadLowLimit>268435456</LeadLowLimit>
         <LeadID>V3</LeadID>
         <LeadOffsetFirstSample>0</LeadOffsetFirstSample>
         <FirstSampleBaseline>0</FirstSampleBaseline>
         <LeadSampleSize>2</LeadSampleSize>
         <LeadOff>FALSE</LeadOff>
         <BaselineSway>FALSE</BaselineSway>
         <ExcessiveACNoise>FALSE</ExcessiveACNoise>
         <MuscleNoise>FALSE</MuscleNoise>
         <LeadDataCRC32>3211027899</LeadDataCRC32>
         <WaveFormData>
3v/e/97/3v/e/97/3v/e/+f/7v/1//z/DgAgADIARABuAJgAwgDsAB0BTgF/AbABswG2
AbkBvAFkAQwBtABcACgA9P/A/4z/jv+O/47/jv+X/6D/qf+y/73/xv/P/9j/2v/a/9r/
2v/c/9z/3P/c/93/3v/f/+D/4P/g/+D/4P/i/+L/4v/i/+T/5P/k/+T/4v/i/+L/4v/k
/+T/5P/k/+b/5v/m/+b/6P/o/+j/6P/q/+r/6v/q/+v/7P/t/+7/7v/u/+7/7v/u/+7/
7v/u//D/8v/0//b/9v/2//b/9v/4//r//P/+/wEAAgADAAQABwAIAAkACgAMAA4AEAAS
ABYAGAAaABwAIQAkACcAKgAtADAAMwA2ADsAPgBBAEQARwBKAE0AUABSAFQAVgBYAFoA
XABeAGAAYgBkAGYAaABnAGYAZQBkAGMAYgBhAGAAWwBYAFUAUgBLAEYAQQA8ADYAMgAu
ACoAJgAiAB4AGgAUABAADAAIAAUAAgD///z/+v/6//r/+v/3//b/9f/0//H/8P/v/+7/
8P/w//D/8P/w//D/8P/w/+//7v/t/+z/7P/s/+z/7P/s/+z/7P/s/+v/6v/p/+j/6v/q
/+r/6v/s/+z/7P/s/+z/7P/s/+z/7P/s/+z/7P/s/+z/7P/s/+7/7v/u/+7/8P/w//D/
8P/w//D/8P/w//L/8v/y//L/8v/y//L/8v/w//D/8P/w//D/8P/w//D/8P/w//D/8P/w
//D/8P/w//D/8P/w//D/7v/u/+7/7v/w//D/8P/w/+//7v/t/+z/7P/s/+z/7P/s/+z/
7P/s/+z/7P/s/+z/7P/s/+z/7P/s/+z/7P/s/+r/6v/q/+r/6P/o/+j/6P/o/+j/6P/o
/+j/6P/o/+j/6P/o/+j/6P/m/+b/5v/m/+j/6P/o/+j/5v/m/+b/5v/m/+b/5v/m/+b/
5v/m/+b/5P/k/+T/5f/n/+b/5v/l/+P/5P/k/+T/5f/m/+j/6f/p/+n/6f/q/+j/6P/p
/+n/6//r/+v/6//r/+v/6//r/+v/6v/q/+r/6v/q/+r/6P/o/+j/6P/n/+f/5//o/+j/
6v/r/+z/7//v/+//7v/t/+r/5v/j/+L/4P/g/+D/4P/g/+D/4P/g/9//3//f/9//3//f
/9//4P/e/97/3v/e/9//3//f/9//4f/f/97/3//d/97/5v/y//7/CgAeADoAWgCHAL0A
9AAkAVUBkQHRAQECGgIVAugBpwFZAdkANgDB/4r/d/99/4r/jf+K/4z/kf+c/6v/uf/I
/9L/2v/f/9//3//d/9z/2v/c/9z/3P/d/93/3f/e/97/3v/e/+D/4P/g/+D/4P/i/+L/
4//j/+T/5P/k/+T/4//k/+X/5f/l/+X/5f/l/+X/5f/n/+f/6f/p/+r/6v/q/+z/7P/s
/+z/7P/t/+3/8P/x//L/8v/z//T/9f/2//T/9f/3//j/+v/9//3//f8AAAIABAAFAAUA
BwAJAAsADQAPABEAEwAVABgAGgAdACAAIwAnACoALgAxADQANwA8AEAAQwBHAEsATwBR
AFQAVQBYAFsAXgBgAGUAZwBqAGoAawBsAGwAawBrAGsAawBrAGkAZgBkAGIAXwBcAFcA
UQBMAEcAQgA7ADYALwApACcAIgAdABkAEwAQAAsABwAFAAIA/v/7//r/+f/3//X/8v/x
//H/8f/x/+//7v/t/+3/7P/s/+z/6//r/+v/6//r/+r/6f/p/+n/6f/p/+r/6P/n/+b/
5v/o/+n/6f/p/+f/5//n/+f/6f/o/+j/6f/n/+f/5//n/+j/6P/p/+n/6//s/+z/7P/r
/+v/6//r/+3/7P/s/+3/7f/s/+z/7f/t/+3/7v/u/+//7//v/+//7//v/+//7//w//D/
8P/v/+//8f/x//H/8P/v/+7/7f/u/+//8f/y/+//7v/u/+7/7v/u/+7/7f/s/+z/6//r
/+v/6//r/+v/6//r/+r/6v/o/+j/5//n/+n/6f/p/+n/6P/o/+f/5f/m/+b/5f/l/+f/
5//n/+f/5f/l/+X/5f/l/+X/5P/j/+X/5f/l/+X/5f/l/+X/5f/m/+b/5v/m/+P/4v/i
/+P/4//j/+L/4v/i/+L/4v/j/+P/4//j/+L/5P/k/+T/4//j/+P/4//j/+P/4//k/+T/
5P/j/+X/5P/k/+T/5P/k/+L/4//j/+L/5P/j/+P/5P/m/+b/5//o/+j/6f/p/+n/6f/q
/+r/6v/r/+v/6//r/+v/6//r/+v/6//r/+v/6v/s/+z/7P/s/+r/6P/o/+j/5v/l/+X/
5f/o/+j/6v/r/+7/8f/x//H/7v/t/+r/5v/j/+L/4P/g/+L/4v/i/+L/4P/g/9//3//h
/+H/4f/h/+H/4v/i/+L/4P/g/9//3//h/+H/3//f/9z/2f/Z/9z/6P/2/wIAEgAsAEwA
dgCvAO0AJAFYAZcB3QETAjECNgIXAtIBewH7AFUAzP+H/27/cf97/3z/ff+I/5b/p/+6
/8n/0//c/+L/4v/h/+H/4f/f/97/3v/g/+D/4P/f/9//3//g/+L/4v/i/+T/5P/k/+T/
5P/k/+T/5f/l/+b/5v/m/+b/5//o/+n/6f/p/+n/6f/p/+n/6f/r/+v/6//r/+z/7P/s
/+7/7v/u//D/8P/x//H/8v/z//T/9P/1//b/9//4//j/+f/7//z//v8BAAEAAQACAAQA
BgAHAAkACwANAA8AEQATABUAFwAXABoAHAAfACQAJwArAC4AMgA1ADgAOwA+AEIARQBJ
AE0AUQBTAFYAWQBcAF8AYgBhAGUAZgBoAGoAawBsAGwAawBrAGsAawBtAGsAaABmAGIA
XwBcAFcAVQBQAEsARgA/ADoAMwAtACkAJAAfABsAGQAWABEADQALAAgABAABAP7//f/7
//n/+P/3//f/9//1//P/8v/x//P/8v/y//L/8f/x//H/8f/v/+7/7f/t/+3/7f/t/+7/
7v/t/+z/7P/u/+//7//v/+3/7f/t/+3/7//u/+7/7//t/+3/7f/t/+z/7P/t/+3/7f/u
/+7/7v/v/+//7//v//H/8P/w//H/7//u/+7/7//v/+//8P/w//H/8f/x//H/8f/x//H/
8f/y//L/8v/x/+//8f/x//H/8f/x//H/8f/v/+//8P/w/+//7v/u/+7/7v/u/+7/7f/u
/+7/7f/t/+v/6//r/+v/6//r/+r/6v/q/+r/6f/p/+v/6//r/+v/6f/q/+r/6f/q/+r/
6f/p/+f/5//n/+f/5//n/+f/5//p/+n/6P/n/+f/5//n/+f/5//n/+f/5//m/+b/5v/m
/+X/5P/k/+X/5//n/+b/5v/m/+b/5v/n/+X/5f/l/+T/5P/k/+T/4//j/+P/4//j/+P/
4//k/+T/5P/l/+X/5f/j/+X/5v/k/+T/5P/k/+L/4//j/+L/5P/j/+P/5P/k/+T/5f/m
/+b/5//n/+f/5//o/+j/6P/p/+n/6f/p/+v/6//r/+v/6f/p/+n/6P/q/+r/6v/q/+j/
5v/m/+b/5P/j/+P/4//l/+b/6f/r/+r/7f/t/+3/6v/p/+b/4v/h/+D/3v/e/97/3v/e
/97/3P/c/9v/2//b/9v/2//b/9v/3P/c/9z/3v/e/93/3f/d/9v/2f/Z/9r/2f/Z/97/
6v/4/wYAFgAuAFAAfACxAOsAHgFOAYsBzQH9ARECDALpAagBUwHXADkAvv+D/2z/bf93
/3b/d/+A/5D/n/+u/73/x//S/9r/2v/Z/9n/2f/X/9b/1P/W/9b/1v/Z/9n/2f/a/9r/
2v/a/9z/3P/c/9z/3P/c/9z/3f/d/97/3v/e/97/4f/i/+P/4//h/+H/4f/h/+P/4//l
/+X/5//n/+j/6P/m/+j/6P/o/+j/6P/p/+n/6v/r/+z/7P/t/+7/7//w/+7/7//x//L/
9P/3//f/9//6//z//v//////AQADAAUABwAJAAsADQARABQAFgAZABoAHQAhACQAKAAr
AC4AMQA0ADgAOwA/AEEARQBHAEoASwBOAFEAVABVAFkAWgBcAFwAXQBeAF4AXQBdAF0A
XQBdAFsAWABWAFYAUwBQAEsARwBCAD0AOAA2ADIALAAnACIAHAAWABEADQAKAAUAAQAA
AP7/+//5//b/9f/z//H/8v/x//H/8f/t/+v/6v/p/+f/5v/m/+b/5//n/+f/5//n/+b/
5f/l/+f/5//n/+j/5v/l/+T/5P/k/+X/5f/l/+f/5//n/+f/5f/k/+T/5f/l/+X/5f/l
/+b/5v/n/+f/6f/q/+r/6v/p/+n/6f/p/+n/6P/o/+n/6//q/+r/6//q/+n/6f/o/+v/
6//r/+v/6//r/+v/6//s/+z/7P/r/+n/6//r/+v/6//r/+v/6//p/+n/6v/q/+n/6P/o
/+j/6P/o/+j/5//m/+b/5f/l/+X/5f/l/+X/5//n/+b/5v/o/+j/5//n/+X/5f/l/+X/
5//o/+j/5//k/+T/4//j/+H/4f/h/+H/4v/j/+T/5f/j/+P/4v/h/+H/4f/h/+H/4f/h
/+H/4f/k/+T/5P/k/+P/4v/i/+P/4f/h/+D/4P/g/+D/4P/h/+P/4//j/+L/4v/i/+L/
4f/h/+H/4f/h/+H/4//i/+D/4P/i/+L/4v/i/+D/4f/h/+D/4P/f/9//4P/h/+L/5P/m
/+b/5//n/+f/5//o/+j/6P/n/+f/5//n/+n/6f/p/+n/6f/p/+n/6P/o/+j/6P/o/+r/
6P/o/+j/6P/n/+f/5//m/+b/6P/p/+r/7f/t/+3/6v/p/+b/4v/g/+D/3//g/9//3v/d
/9z/3P/c/9v/2//d/93/3f/d/9v/3P/c/9z/3v/e/93/3f/d/9//3//d/9z/2//f/+T/
8P8AAA4AGgAsAEQAZACNAMEA9AAeAUsBgwG7Ad0B7gHnAb4BgwFBAc0AOADJ/5j/hf+F
/5D/j/+K/4z/j/+U/6P/tf/E/87/0v/V/9j/2f/Y/9j/2P/a/9r/2v/d/93/3f/e/9z/
3P/c/97/3P/c/9z/3P/c/9z/3f/d/+D/4P/g/+D/4f/i/+P/4//j/+P/4//j/+P/4//l
/+X/5f/l/+b/5v/m/+j/6P/o/+j/6P/p/+n/6v/r/+z/7P/r/+z/7f/u//D/8f/z//T/
9v/5//n/+f/6//z//v///wAAAQACAAMABQAHAAkACwAPABIAFAAXABwAHwAjACYAKAAr
AC4AMQA0ADgAOwA/AEEARQBHAEoAUABUAFgAXABcAF8AXwBgAGAAYQBiAGIAYwBjAGMA
YwBjAGEAXgBcAFsAWQBXAFMATQBIAEMAPgA7ADYALwApACcAIgAdABkAFQASAA0ACQAH
AAQAAAD9//j/9//1//P/9P/z//P/8//v/+3/7P/r/+3/7P/s/+z/6//r/+v/6//t/+z/
6//r/+n/6f/p/+r/6v/p/+j/6P/m/+f/5//n/+f/5//n/+f/6f/o/+j/6f/r/+v/6//r
/+v/6v/q/+n/6f/q/+r/6v/r/+v/6//r/+3/7P/s/+3/7//u/+7/7//v/+//8P/w/+//
7//v/+//8f/x//H/8f/x//D/7//t/+z/7//w//H/7//v/+//7//t/+3/7v/u/+7/7v/v
//D/8P/w//D/7//w//D/7//v/+3/7f/t/+3/7f/t/+z/7P/s/+z/6//r/+n/6f/p/+n/
5//o/+j/5//o/+j/5//n/+f/5//n/+f/6P/p/+r/6//p/+n/6P/n/+j/6f/q/+v/6v/p
/+j/5//m/+b/5v/m/+f/5v/m/+f/5//n/+b/5v/m/+b/5v/n/+f/5//n/+b/5P/k/+b/
5v/m/+b/5f/l/+T/4v/k/+P/4//k/+T/5P/l/+b/6P/p/+n/6f/p/+r/6v/q/+v/6//r
/+v/6f/p/+n/6f/r/+v/6//q/+r/6v/q/+r/7P/q/+r/6v/o/+f/5//n/+f/5v/n/+f/
6f/t/+7/7//u/+3/6v/m/+P/4v/g/+D/4P/g/+D/4P/e/97/3f/d/93/3f/d/93/3//g
/+D/4P/g/+D/3//f/93/3f/d/9v/2v/Z/9n/3P/o//b/BAAUACoARABoAJsA0QAGATIB
ZQGlAeUBDQIcAgsC1AGPATMBnwAEAKX/fv91/33/iv+L/4j/iP+R/57/rf+9/8j/0P/W
/9n/2f/Z/9f/1v/Y/9r/2v/a/9n/2f/Z/9r/2v/a/9r/3P/c/9z/3P/c/9z/3P/d/93/
4P/g/+D/4P/g/+D/4P/f/+H/4f/h/+H/4//j/+X/5f/n/+f/6P/o/+b/6P/o/+j/6P/o
/+n/6f/s/+3/7v/u/+//8P/x//L/9P/1//f/+P/4//v/+//7//7/AAACAAMABQAHAAkA
CwALAA0ADwARABMAFgAYABsAIAAjACcAKgAuADEANAA3ADwAQABDAEcATQBRAFMAVgBZ
AFwAXwBiAGEAZQBmAGgAaABpAGoAagBtAG0AbQBtAG0AawBoAGYAYgBfAFwAVwBRAEwA
RwBCAD0AOAAxACsAJQAgABsAFwATABAACwAHAAUAAgD+//v/+P/3//X/8//w/+//7//v
/+//7f/s/+v/6//q/+r/6v/p/+n/6f/p/+n/6P/n/+f/5f/l/+X/5v/o/+f/5v/m/+b/
5//n/+f/5//n/+f/5//l/+T/5P/l/+f/5//n/+f/6P/o/+n/6f/p/+r/6v/q/+v/6//r
/+v/6//q/+r/6//r/+r/6v/r/+3/7f/u/+7/7//v/+//7//v/+//7//v//D/8P/w/+//
7//x//H/8f/v/+//7//v//H/8f/y//L/7//u/+7/7v/u/+7/7v/t/+7/7v/t/+3/7f/t
/+3/7f/r/+v/6v/q/+v/7P/s/+3/7f/t/+3/7f/r/+z/7P/r/+r/6v/p/+n/6f/p/+n/
6f/r/+v/6//r/+v/6//q/+n/6f/p/+n/6f/p/+n/6f/p/+n/6P/n/+b/5v/m/+f/6f/p
/+n/6P/o/+b/5v/m/+f/6f/p/+n/6P/o/+j/6P/n/+f/5//n/+f/5//p/+j/6P/o/+j/
6P/o/+j/6P/p/+n/6P/o/+f/5//o/+j/6P/p/+r/7P/t/+3/7f/t/+7/7v/u/+//7//v
/+//8f/x//H/8f/v/+//7//u/+7/7v/u/+7/7v/s/+z/7P/s/+v/6//r/+z/7P/u/+//
8P/z//P/8//y//H/7v/q/+f/5v/k/+T/4v/i/+L/4v/k/+T/4//j/+P/4//j/+P/4//k
/+T/5P/i/+L/4f/h/+X/5f/j/+H/3v/b/9v/3v/m//T/BAAUACoASAByAKkA5QAeAVIB
jQHRAQ8CMwJAAicC5AGNARkBdwDk/5P/cv9x/3v/fv9//4z/nP+r/7z/yf/T/9z/5P/m
/+X/5f/l/+P/4v/i/+T/5P/k/+X/5f/l/+b/5P/k/+T/5v/m/+b/5v/m/+j/6P/p/+n/
6v/q/+r/6v/p/+r/6//r/+v/6//r/+v/6//r/+3/7f/t/+3/7v/u/+7/8P/w//D/8v/y
//P/8//2//f/+P/4//n/+v/7//z//P/9////AAACAAUABQAFAAYACAAKAAsACwANAA8A
EQATABUAFwAZABsAHgAgACMAJgApAC0AMAAyADUAOAA7AEAARABHAEsATwBTAFUAWABb
AF4AYQBkAGUAaQBqAGwAbgBvAHAAcABxAHEAcQBxAHEAbwBsAGoAagBnAGQAXwBbAFYA
UQBMAEcAQgA7ADUAMQAsACcAIwAdABoAFQARAA0ACgAGAAMAAAD///3/+//4//f/9//3
//f/9f/0//P/8f/w//D/8P/v/+//7//v//H/8P/v/+//7f/t/+3/7v/u/+3/7P/s/+7/
7//v/+//7f/t/+3/7f/v/+7/7v/v/+3/7f/t/+3/7v/u/+//7//v//D/8P/w/+//7//v
/+//7//u/+7/7//v/+7/7v/v//H/8f/y//L/8//z//P/8//x//H/8f/x//L/8v/y//H/
7//x//H/8f/v/+//7//v/+3/7f/u/+7/7f/s/+z/7P/s/+z/7P/r/+z/7P/r/+v/6//r
/+v/6//t/+3/7P/s/+r/6v/p/+n/5//n/+f/5//l/+b/5v/l/+X/5v/m/+f/5//n/+f/
5//l/+X/5f/l/+X/5f/k/+P/5f/l/+X/5f/n/+f/5//n/+b/5v/m/+b/5//m/+b/5//n
/+f/5v/m/+T/5P/k/+X/5f/l/+X/5P/k/+T/5P/j/+P/4//j/+P/4//j/+T/5P/k/+P/
5P/m/+b/5v/m/+b/5//n/+b/5v/l/+X/5v/k/+T/5f/m/+j/6f/p/+n/6f/q/+r/6v/s
/+3/7v/v/+3/7f/t/+3/7f/t/+3/7P/s/+z/7P/s/+r/6P/o/+j/6v/p/+n/6f/s/+z/
7v/v//D/8//z//P/8P/v/+z/6P/l/+T/4v/i/+L/4v/i/+L/4v/i/+H/4f/h/+H/4f/h
/+H/4v/i/+L/4v/i/+H/4f/h/+H/4f/f/97/3f/d/+L/7v/+/woAHAA2AFYAhAC9APUA
KAFaAZMB0QH/ARMCDgLlAaABTwHRADEAvP+F/3L/c/99/3z/e/+G/5b/qf+4/8f/0//a
/97/4P/h/9//3//d/9z/3v/g/+D/4P/h/+H/4f/i/+H/4P/f/+D/4v/i/+L/4v/i/+L/
4//j/+T/5P/k/+T/5f/m/+f/5//l/+X/5f/l/+f/5//p/+n/6f/p/+r/6v/s/+7/7v/u
/+7/7v/v/+//8P/x//L/8v/x//L/8//0//T/9f/3//j/+v/9//3//f/8//7/AAABAAUA
BwAJAAsADQAPABEAEwAVABgAGgAdAB4AIQAlACgAKwAtAC8AMQA0ADgAOwA/AEMARwBJ
AEwATQBQAFMAVgBXAFsAXABeAF4AXwBgAGAAXwBfAF8AXwBfAF0AWgBYAFgAVQBSAE0A
SQBEAD8AOgA3ADIAKwAlACEAHAAXABMAEQAOAAkABQADAAAA/P/5//j/9//1//P/8P/v
/+//7//v/+3/7P/r/+v/6v/q/+r/5//n/+f/5//p/+j/5//n/+f/5//n/+j/6P/n/+b/
5v/k/+X/5f/l/+f/5//n/+f/5//m/+b/5//n/+f/5//n/+j/6P/p/+n/5//o/+j/6P/p
/+n/6f/p/+v/6v/q/+v/6f/o/+j/6f/r/+v/7P/s/+3/7f/t/+3/7f/t/+3/7f/s/+z/
7P/r/+v/7f/t/+3/6//r/+v/6//p/+n/6v/q/+v/6v/q/+r/6v/q/+r/6f/o/+j/5//n
/+n/6f/p/+n/6f/p/+j/6P/o/+j/5//n/+n/6f/p/+n/6P/o/+f/5f/k/+T/4//j/+P/
4//j/+P/5P/l/+b/5//l/+X/5P/j/+H/4f/h/+H/4//j/+P/4//k/+T/5P/k/+P/4v/i
/+P/4//j/+L/4v/i/+L/4v/j/+H/4f/h/+D/4P/g/+D/3//g/+H/4v/j/+H/3//e/+D/
4v/g/+D/4P/g/+D/4f/h/+D/4v/h/+H/4v/h/+D/4P/g/+T/5f/l/+X/5f/m/+b/5v/n
/+f/5//n/+X/5f/l/+X/5f/l/+X/5P/m/+b/5v/m/+j/5v/m/+b/5v/l/+X/5f/m/+b/
6P/p/+j/6//r/+v/6P/n/+T/4P/d/9z/2v/a/9r/2v/a/9r/3P/c/9v/2//b/9v/2//b
/9v/3P/c/9z/3P/c/9v/2//b/9v/2//b/9r/2//f/+b/8v8AAA4AHgA2AFIAegCrAN8A
EAE6AWsBowHPAeMB5AHFAYoBSQHrAGMA5v+h/4b/f/+H/4r/h/+E/4b/jf+a/6n/t//E
/87/0v/X/9X/1f/T/9L/1P/W/9b/1v/X/9f/1//Y/9j/2P/Y/9r/3P/c/9z/3P/a/9r/
2//b/9z/3P/c/9z/2//c/93/3f/d/93/3f/d/93/3f/f/9//4f/h/+L/4v/g/+L/4v/i
/+T/5P/l/+X/5v/n/+j/6P/p/+r/6//s/+r/6//t/+7/7v/x//H/8f/0//b/+P/5//3/
//8BAAMABQAHAAkACwAMAA4ADwARABYAGQAdACAAIgAlACgAKwAsADAAMwA3ADsAPwBB
AEQARwBKAE0AUABPAFMAVABWAFgAWQBaAFoAWQBZAFkAWQBbAFkAVgBUAFAATQBKAEUA
QQA8ADcAMgAvACoAIwAdABsAFgARAA0ABwAEAP//+//6//j/9f/z//L/8f/v/+3/6//p
/+j/5//n/+X/5P/j/+P/4v/i/+L/4f/h/+H/4f/h/+D/3//f/93/3f/d/97/3v/d/9z/
3P/c/93/3f/d/93/3f/d/93/3//e/97/3//f/9//3//f/+D/4P/h/+H/4f/i/+L/4v/i
/+H/4P/f/9//3v/e/9//4f/g/+D/4f/h/+H/4v/i/+L/4f/g/9//3//f/9//3//e/97/
3v/d/9z/3//g/+H/3//f/9//3//d/93/3v/e/9//3v/e/97/3f/c/9v/2f/Z/9r/2v/b
/9v/2//b/9v/2//b/9r/2v/Y/9j/1//X/9n/2f/Z/9n/1//Y/9j/1//W/9b/1f/V/9P/
0//T/9P/1f/V/9X/1f/V/9X/1P/T/9P/0//T/9P/0f/R/9H/0f/Q/9L/1P/U/9L/0v/S
/9L/0v/Q/9H/0f/Q/9L/0f/R/9L/0v/S/9P/1P/U/9X/1f/V/9f/2P/Y/9j/2f/Z/9n/
2f/X/9f/1//X/9X/1f/V/9T/1v/W/9b/1v/W/9T/1P/U/9T/0//T/9P/0v/S/9T/1f/X
/9v/3P/d/9z/2//Y/9T/z//O/8z/zP/K/8r/yv/K/8j/yP/H/8f/yf/J/8n/yf/J/8r/
yv/K/8z/zP/L/8v/y//L/8n/x//G/8X/x//K/9L/4P/s//z/DgAmAEQAbQCjANgABgEx
AWcBpQHTAe4B7wHOAZMBTwHhAEQAwf+A/2n/Z/90/3n/dv90/3f/fP+L/53/qv+2/77/
wf/C/8P/wv/C/8L/xP/E/8T/w//D/8P/xP/E/8T/xP/G/8j/yP/I/8j/x//G/8b/xf/G
/8b/xv/G/8n/yv/L/8v/y//L/8v/y//L/8v/zf/N/87/zf/N/8z/zP/O/87/zv/O/87/
z//P/9D/0f/S/9L/1f/W/9f/2P/W/9f/2f/a/9z/3//f/9//3v/g/+L/4//n/+n/6//t
/+3/7//x//P/9//6//z///8CAAUACQAMABAAEwAWABkAGgAeACEAJQArAC8AMQA0ADkA
PAA/AEIAQQBFAEYASABKAEsATABMAEsASwBLAEsATQBLAEgARgBEAEEAPgA5ADUAMAAr
ACYAIQAcABUADwAKAAQA/v/5//P/8P/r/+f/5//k/+D/3f/a/9n/1//V/9L/0f/R/9H/
0f/P/87/zf/L/8r/yv/K/8n/yf/J/8n/y//K/8n/yf/J/8n/yf/K/8r/yf/I/8j/xv/H
/8f/x//J/8n/yf/J/8n/yP/I/8n/yf/J/8n/yf/I/8j/yf/J/8n/yv/K/8r/zf/N/83/
zf/P/87/zv/P/8//zv/O/8//z//P/9D/0P/P/8//z//P/9H/0f/R/9H/0v/S/9L/0f/P
/9H/0f/R/9H/0f/R/9H/0//T/9T/1P/R/9D/0P/Q/9L/0v/S/9H/0P/Q/8//z//N/83/
zf/N/8//z//O/87/0P/Q/8//z//P/8//z//P/87/zv/N/8v/zf/O/87/z//P/8//z//P
/83/zf/N/83/z//P/87/zf/P/8//z//P/83/zf/N/83/zv/O/87/zv/P/87/zv/P/8//
z//O/87/zv/O/9D/zv/O/87/zv/M/83/zf/M/87/zf/N/87/zv/O/8//0P/S/9P/0//T
/9X/1v/W/9b/1//X/9f/1//Z/9n/2f/Z/9f/1//X/9b/1v/W/9b/1v/Y/9b/1v/W/9b/
1f/V/9X/1v/W/9j/2f/c/9//3//f/9z/2//Y/9T/0f/Q/87/zv/Q/9D/0P/Q/9D/0P/P
/8//z//P/8//z//R/9L/0v/S/9L/0v/R/9H/0f/R/9P/0f/O/83/zf/S/97/7P/6/wwA
JABEAHAAqQDlABgBTgGLAc8BBQIhAiAC+QG0AV8B3wA5ALb/d/9i/2X/cf90/3X/gP+S
/6H/tP/B/83/1v/c/97/2//b/9v/2f/Y/9j/2v/a/9r/2f/Z/9n/2v/c/9z/3P/e/+D/
4P/g/+D/4P/g/+H/4f/i/+L/4v/i/+P/5P/l/+X/5//n/+f/5//n/+f/6f/p/+v/6//s
/+z/7P/u/+7/7v/w//D/8f/x//T/9f/2//b/+f/6//v//P/8//3///8AAAIABQAFAAUA
BgAIAAoACwAPABEAEwAVABUAFwAZABsAHgAiACUAKQAsAC8AMwA2ADgAOwA+AEEARQBK
AE4AUwBXAFsAXQBgAGMAZgBpAGwAbwBzAHQAdgB2AHcAeAB4AHkAeQB5AHkAeQB3AHQA
cgBwAG0AagBlAGMAXgBZAFQATQBIAEEAOwA5ADQALwArACcAJAAfABsAGQAWABIADwAO
AA0ACwAJAAgABwAHAAcABQADAAIAAQABAAAAAAAAAAEAAQABAAEAAwACAAEAAQD/////
//8AAAIAAQAAAAAAAgADAAMAAwADAAMAAwADAAUABAAEAAUABQAFAAUABQAGAAYABwAH
AAcACAAIAAgACQAJAAkACQALAAoACgALAAsACgAKAAsACwALAAwADAALAAsACwALAA0A
DQANAA0AEAAQABAADwANAA8ADwAPAA8ADwAPAA8ADwAPABAAEAARABAAEAAQABIAEgAS
ABEAEAAQAA8ADwARABEAEQARABEAEQAQABAAEgASABEAEQATABMAEwATABEAEgASABEA
EgASABEAEQATABMAEwATABMAEwATABMAEwATABQAFAAUABQAFAAUABQAFAAUABYAFgAW
ABYAFgAWABYAFgAUABQAFAAUABYAFgAWABYAGAAYABgAGAAaABoAGgAaABwAHAAcABwA
HgAeAB4AHgAfACAAIQAiACQAJAAkACQAJAAkACQAJAAiACIAIgAiACQAJAAkACQAIwAi
ACEAIAAiACIAIgAiACUAJgAnACgAKQAqACsALAAqACgAJgAkACEAIAAfAB4AHgAeAB4A
HgAgACAAIAAgACAAIAAgACAAIgAiACIAIgAiACIAIgAiACIAIAAeABwAHgAgACgANgBC
AFIAaACCAKQA1gAQAUoBfAGuAewBKAJQAlwCSgIYAtABdAHiAEgA5v++/7L/uv/C/8D/
xP/Q/w==
         </WaveFormData>
      </LeadData>
      <LeadData>
         <LeadByteCountTotal>10000</LeadByteCountTotal>
         <LeadTimeOffset>0</LeadTimeOffset>
         <LeadSampleCountTotal>5000</LeadSampleCountTotal>
         <LeadAmplitudeUnitsPerBit>4.88</LeadAmplitudeUnitsPerBit>
         <LeadAmplitudeUnits>��V</LeadAmplitudeUnits>
         <LeadHighLimit>2147483647</LeadHighLimit>
         <LeadLowLimit>268435456</LeadLowLimit>
         <LeadID>V4</LeadID>
         <LeadOffsetFirstSample>0</LeadOffsetFirstSample>
         <FirstSampleBaseline>0</FirstSampleBaseline>
         <LeadSampleSize>2</LeadSampleSize>
         <LeadOff>FALSE</LeadOff>
         <BaselineSway>FALSE</BaselineSway>
         <ExcessiveACNoise>FALSE</ExcessiveACNoise>
         <MuscleNoise>FALSE</MuscleNoise>
         <LeadDataCRC32>3962544127</LeadDataCRC32>
         <WaveFormData>
/v/+//7//v/7//r/+f/4////BAAJAA4AHgAuAD4ATgB+AK4A3gAOATsBZgGRAbwBsQGm
AZsBkAFAAfAAoABQACwACgDo/8b/wf+8/7f/sv+3/7z/wf/G/9D/2P/g/+j/6v/q/+r/
6v/r/+z/7f/u/+//8P/x//L/8v/y//L/8v/0//T/9P/0//T/9P/0//T/8//y//H/8P/x
//L/8//0//T/9P/0//T/9v/2//b/9v/2//b/9v/2//j/+P/4//j/9v/2//b/9v/0//T/
9P/0//f/+P/5//r/+P/4//j/+P/7//z//f/+/wEAAgADAAQABQAGAAcACAAKAAoACgAK
AA0ADgAPABAAEgAUABYAGAAcAB4AIAAiACQAJgAoACoALAAuADAAMgAzADQANQA2ADcA
OAA5ADoAPAA+AEAAQgBCAEIAQgBCAEAAQABAAEAAPQA8ADsAOgA1ADIALwAsACgAJgAk
ACIAIQAgAB8AHgAbABgAFQASAA4ADAAKAAgACQAKAAsADAAJAAgABwAGAAQAAgAAAP7/
//8AAAEAAgAEAAQABAAEAAMAAgABAAAAAAAAAAAAAAD///7//f/8//z//P/8//z//v/+
//7//v/8//z//P/8//7//v/+//7//v/+//7//v/+//7//v/+/wAAAAAAAAAAAgACAAIA
AgAEAAQABAAEAAQABAAEAAQABAAEAAQABAACAAIAAgACAAQABAAEAAQABAAEAAQABAAC
AAIAAgACAAIAAgACAAIAAgACAAIAAgACAAIAAgACAAAAAAAAAAAA/v/+//7//v/+//7/
/v/+/wAAAAAAAAAAAAAAAAAAAAD+//7//v/+//3//P/7//r/+v/6//r/+v/8//z//P/8
//z//P/8//z/+v/6//r/+v/5//j/9//2//j/+P/4//j/+P/4//j/+P/3//b/9f/0//L/
8v/y//L/9P/0//T/9P/2//b/9v/2//P/8v/x//D/8v/y//X/9v/1//X/9f/1//P/9P/0
//T/9P/0//T/9P/2//b/9v/2//T/9f/1//X/9f/2//b/8//1//b/9v/1//P/8//y//L/
9P/1//b/+f/5//j/9v/1//L/7//s/+z/6v/q/+r/6v/o/+f/5//n/+f/5//n/+f/5//m
/+b/5v/l/+T/4//i/+T/5P/k/+P/5P/h/+L/4v/g/+D/5f/r/+//+v8QAC0AUwCIAMkA
BQE8AW8BpAHQAeYB5wHXAbQBdwEdAaEAHQDN/7b/p/+f/5//oP+c/5r/mv+i/67/uv/D
/8z/0v/X/9b/1v/W/9f/1//X/9r/2v/c/9z/3P/d/9v/3P/c/93/3f/d/93/3f/f/9//
3//g/+D/4P/g/+D/3//g/+D/4P/g/+D/3//f/93/3f/e/9//4f/h/+L/4v/g/+H/4f/i
/+L/4v/i/+L/5P/m/+b/5v/n/+f/5//n/+f/6P/q/+r/6f/r/+z/7P/u/+7/7//w/+//
8f/z//T/9v/2//j/+v/5//n//P/8/wAAAgAFAAUACgALAAwADQARABMAFgAYABwAHQAf
ACEAIwAlACYAJgApACoALQAxADMAMwA0ADQAMgAyADEAMQAxADEAMQAvADEAMAAtACwA
KQAmACIAIAAcABoAFgASABEADgAMAAsABQAEAAMAAAAAAP7//P/6//j/+P/3//b/9P/z
//L/8f/w/+//7//v/+//7v/t/+3/7f/t/+3/7f/r/+r/6f/p/+n/6f/o/+j/6P/p/+n/
6f/r/+v/7P/s/+v/6//s/+z/6f/p/+n/6v/p/+n/6f/o/+r/6v/r/+v/7v/u/+7/7v/s
/+z/7P/s/+3/7f/t/+3/7f/t/+3/7v/s/+z/7P/t/+//7//v//D/8P/w//H/8f/z//P/
8//z//P/9P/0//L/8v/z//P/8//1//X/9f/1//P/8v/y//L/8v/x//H/8f/w/+//7//v
//H/8f/x//H/8//z//L/8v/y//H/7//t/+//7//v//D/7v/u/+3/7P/t/+3/7f/t/+//
7//v/+//7f/t/+3/7f/u/+7/7v/u/+z/7P/s/+3/7f/t/+3/7f/u/+7/7v/u/+z/7P/s
/+z/7P/s/+z/7P/s/+z/6//r/+z/7P/r/+v/6//q/+r/6//r/+v/6//r/+v/6//r/+r/
7P/q/+v/7P/q/+r/6v/q/+r/6v/q/+r/6v/q/+r/6v/s/+z/7P/s/+//8P/x//H/8f/x
//H/8v/w//D/8P/w//L/8v/y//L/8v/y//L/8//1//X/9f/2//b/8//z//T/8//x//D/
7//w//D/8v/z//T/9//3//b/9P/z//D/7f/q/+r/6P/o/+r/6v/q/+n/5//n/+f/5//n
/+f/5//m/+b/5v/m/+b/5v/m/+b/5v/m/+f/5v/j/+L/4P/e/+L/5//v//n/CAAiAEUA
dwC4APkAMQFoAZ8B0AHqAewB4QHFAZABOQG9ADMA0f+r/5z/k/+N/43/jP+Q/5r/pv+0
/77/yv/R/9b/2P/Z/9j/2P/Y/9n/1//X/9r/2v/Y/9j/2P/Z/9v/3P/c/93/3f/d/93/
3f/d/93/3f/e/97/3v/e/97/3//g/+D/4P/g/+D/3//f/+H/4f/i/+P/4f/h/+L/4v/i
/+P/4//k/+T/5P/k/+T/5v/o/+j/6P/p/+n/6f/p/+n/6v/s/+z/6//t/+7/7v/w//D/
8f/y//P/9f/3//j/+P/4//r//P/7//v//v/+/wIABAAHAAcACwANAA8AEQAVABcAGgAc
AB4AHwAhACMAJQAnACgAKAArACwALwAzADEAMQAyADIAMgAyADEAMQAxADEAMQAvAC0A
LAApACgAJgAkACEAIAAeABwAGAAUABMAEAAOAA0ABwAGAAUAAgAAAP7//P/6//r/+v/5
//j/+P/3//b/9f/0//P/8//z//X/9P/z//P/8//z//P/8//x//D/7//v/+3/7f/s/+z/
7P/t/+3/7f/t/+3/7v/u/+//7//w//D/7//v/+//8P/v/+//7//u//D/8P/x//H/8P/w
//D/8P/y//L/8v/y//H/8f/x//H/8f/x//H/8v/y//L/8v/z//P/8//z//T/9P/0//X/
9f/1//X/9f/1//X/9v/2//T/9v/3//f/9//1//X/9f/1//X/9P/0//T/9P/z//P/8//y
//H/8f/x//H/8f/x//H/8f/x//D/8P/x//H/8P/v/+//7//v//D/8P/w/+//7v/t/+3/
7f/t/+3/7f/t/+3/7f/t/+3/7f/s/+z/7P/s/+z/7P/s/+3/7f/t/+3/7f/s/+z/7P/s
/+z/7P/s/+z/7P/s/+z/7P/s/+z/6//r/+z/7P/r/+v/6//q/+r/6//p/+n/6f/p/+n/
6f/p/+j/6P/o/+n/6f/p/+f/6v/o/+j/6P/o/+b/5v/m/+b/5v/m/+b/5v/k/+T/5P/k
/+X/5v/n/+f/5//n/+f/6P/o/+j/6P/o/+r/6v/q/+r/6v/q/+r/6//r/+v/6//s/+z/
6f/p/+r/6P/n/+f/5//n/+j/6//t/+z/7//v/+7/7P/r/+j/5f/k/+T/4v/i/+L/4v/i
/+H/4f/h/+H/4f/h/+H/4f/g/+D/4P/g/+D/4v/i/+L/4v/i/+H/3v/f/97/3P/c/+D/
6f/x//v/DAAiAEUAeQC2APEAJQFYAY0BugHQAcoBtwGZAWIBCwGVABcAxf+n/5j/j/+N
/4n/hv+K/5T/oP+s/7T/vv/H/87/0P/R/9D/0P/Q/9H/0f/R/9T/1P/U/9T/1P/V/9X/
1v/W/9f/1//X/9f/1//X/9f/1//Y/9b/1v/W/9b/2f/a/9r/2v/c/9z/2//b/9n/2f/a
/9v/3f/d/97/3v/c/93/3f/e/97/3v/e/97/4P/i/+L/4v/j/+P/4//j/+H/4v/k/+T/
5f/n/+j/6P/q/+r/6//s/+v/7f/v//D/8P/w//L/9P/2//f/+//8//7/AAADAAMABAAF
AAYABwALAA0AEAASABQAFQAXABkAHQAfACAAIAAhACIAJQApACkAKQAqACoAKgAqACkA
KQArACsAKwApACcAJgAjACIAIgAgAB0AHAAdABwAGQAWABMAEAAOAA0ABwAGAAUAAgAB
AAAA///+//7//v/9//z//P/7//r/+f/4//f/9//3//X/9P/z//P/9f/1//X/9f/z//L/
8f/x//L/8//z//T/9P/1//X/9f/3//f/+P/4//f/9//4//j/9//3//f/+P/3//f/9//2
//b/9v/3//f/+f/6//v//P/6//r/+v/6//n/+f/5//n/+//7//v//P/7//r/+f/5//v/
+//7//z//P/8//3//f/+////AAABAP//AAAAAP7//v///////////////////////v/+
//7//v/9//3//f/6//n/+f/5//r/+//8//3///////7//v///////v/9//3//f/9//7/
/v/+//3//P/7//v/+//7//n/+f/5//n/+v/7//z//f/6//r/+v/6//r/+v/6//v/+f/5
//n/+f/5//r/+//8//r/+v/6//r/+P/4//j/+P/4//j/9//3//n/+v/6//v/+f/4//j/
+f/5//n/+f/5//v//f/7//j/+P/4//j/+P/4//j/+P/4//j/9v/2//b/9v/3//j/+f/6
//3//v///////f/9//3//v/8//z//P/8//7//v/+//7/AAAAAAAAAQD///////8AAAAA
/f/9//7//////wAAAQD///7///////7/AQABAAAA//////3/+//6//r/+P/4//f/9v/1
//P/8//z//P/8//0//X/9v/2//T/9P/0//T/9P/0//T/9P/0//X/9v/1//T/8v/2//z/
AQALABMAHAAuAEcAawCgAN0AEwFCAXEBogHEAc4BxwG1AY4BVwEHAZkAKQDl/9L/x/+9
/73/uP+y/67/rv+w/7r/yv/V/9z/4v/l/+j/6P/o/+n/6f/p/+z/7P/s/+z/7P/t/+v/
7P/s/+3/6//r/+v/6//r/+v/6//s/+7/7v/u/+7/8P/y//P/9P/y//L/8f/x/+//7//w
//H/7//v//D/8P/y//P/8//0//L/8v/y//L/8v/0//T/9P/z//P/8//z//T/9v/5//r/
+//9//7//v/9//z//P/8//v//f///wAAAgACAAQABgAJAAkADAAMABAAEgAVABUAGAAZ
ABoAGwAbAB0AIAAiACYAJwApACsAMAAzADUANgA2ADYAOAA7ADkAOQA6ADoAPAA8ADsA
OwA7ADsAOwA5ADsAOgA3ADYANAAyAC8ALgAsACoAJgAiAB8AHAAaABkAFwAWABUAEgAQ
AA4ADAAKAAcABgAEAAIAAgABAAAA///+//3//f/9/////v/9//3/+//7//v/+//9//z/
+//7//v/+//6//r/+v/7//v/+//6//n/+f/4//f/9//4//j/+f/5//n/+v/9//3//f/8
//v/+v/6//n/+v/6//r/+v/6//r/+v/6//3//f/9//3//f/9//3//v/+//7//v//////
/////wAA/v/+///////+//3//P/7//z//v////7//f/9//z/+//7//v/+//7//z//P/9
//7/AAD////////8//v/+//7//v/+//7//v/+//7//r/+v/7//v/+v/5//f/9//3//j/
9v/2//X/9P/1//X/9f/1//f/9//3//f/+P/5//r/+//4//j/+P/4//r/+v/6//v/+P/3
//b/9f/y//L/8v/y//T/9P/0//T/9P/0//T/9P/y//L/8f/x//L/8v/x//H/8f/w//L/
8v/y//L/8P/w//D/8P/u/+7/7v/u/+7/7v/u/+7/8v/0//b/9//1//X/9f/2//b/9v/2
//b/9f/0//P/8v/y//L/8v/z//L/8f/w//D/8f/v//D/8v/x/+//7v/t/+v/6v/r/+v/
7v/x//H/8P/s/+v/6P/l/+T/5P/i/+L/4f/g/9//3f/b/9v/2//b/9v/2//b/9r/3P/c
/9z/3P/a/9r/2v/a/9r/2f/W/9P/0P/Q/87/0P/Z/+P/7f/8/xIAMQBbAJYA1wAPAUAB
dQGsAdQB4AHZAcUBmgFVAfEAawDx/7f/pv+b/5X/l/+W/5D/jv+S/5z/qP+0/73/xP/K
/83/zv/O/87/z//P/8//0v/S/9L/0v/S/9P/0f/S/9L/0//T/9P/0//T/9X/1f/V/9b/
1v/W/9b/1v/V/9b/1v/W/9b/1v/V/9X/1v/X/9n/2//d/93/3v/e/9z/3f/d/97/3P/c
/9z/3P/c/97/3v/e/+H/4f/h/+H/4//k/+b/5v/l/+f/6P/o/+j/6P/p/+r/6//t/+//
8P/w//D/8v/0//X/9f/4//j//P/+/wEAAQAFAAcACQALAA8AEQAUABYAGgAbAB0AHwAj
ACUAJgAmACcAKAArAC8ALgAtAC0ALAAtAC4ALgAvADEAMQAxAC8ALQAsACkAKAAlACIA
HgAcABoAGAAUABAADQAKAAgABwABAAAA///8//r/+P/2//T/8v/y//H/8P/w/+//7v/t
/+z/6//r/+v/6//q/+n/6f/p/+n/6f/p/+n/6P/n/+f/5f/l/+T/5P/m/+f/5//n/+n/
6f/q/+r/5//n/+j/6P/l/+X/5f/m/+n/6f/p/+j/6v/q/+v/6//s/+z/7P/s/+z/7P/s
/+z/6//r/+v/6//r/+v/6//s/+3/7v/v//H/7//v/+//8P/w//D/8f/x//P/8//z//P/
8f/y//L/8P/w//H/8f/x//P/8//z//P/8f/w//D/8P/y//H/8f/x//D/7//v/+//7//v
/+//7//v/+//7v/u//H/8f/w/+//8f/x//H/8v/y//L/8f/w/+3/7f/t/+3/7f/t/+3/
7f/v/+//7//v/+7/7v/u/+7/7v/u/+7/7//v/+//7//v/+z/7P/s/+z/7v/u/+7/7v/u
/+7/7v/u/+z/7P/r/+v/7v/u/+3/7f/v/+7/7v/v/+//7//v/+//7//v/+//8P/w/+7/
7v/u/+7/8P/w//D/8P/u/+7/7v/u/+7/7v/u/+7/8//0//X/9f/1//X/9f/2//b/9v/2
//b/9v/2//b/9v/2//b/9v/3//X/9f/1//b/9v/z//P/9P/0//P/8//z//T/9P/2//f/
9v/5//n/+P/4//f/9P/x/+z/7P/q/+r/6v/q/+r/6f/r/+v/6//r/+v/6//r/+r/7P/s
/+z/7P/q/+r/6v/q/+z/6//m/+X/5P/i/+L/4v/p//H/+/8KAB4APwBxALAA8QAtAWQB
mQHMAewB9gHvAdcBpgFVAeEAVwDn/7X/pP+Z/5X/k/+S/5j/ov+u/7r/xP/O/9f/3v/i
/+P/4v/i/+L/4//h/+H/5P/k/+T/5P/k/+X/4//k/+T/5f/l/+X/5f/l/+X/5f/l/+b/
6P/o/+j/6P/n/+j/6P/o/+b/5v/l/+X/5//n/+j/6f/n/+f/6P/o/+b/5//n/+j/6v/q
/+r/6v/s/+7/7v/u/+3/7f/t/+3/7//w//L/8v/z//X/9v/2//b/9v/3//j/9//5//v/
/P/8//z//v8AAAEAAQAEAAQACAAKAA0ADQASABMAFAAVABcAGQAcAB4AIgAjACUAJwAp
ACsALAAsAC0ALgAxADUANwA3ADgAOAA5ADoAOgA7ADkAOQA5ADcAOQA4ADUANAAwAC4A
KwAqACYAJAAgABwAGQAWABQAEwARABAADwAMAAgABgAEAAIAAAAAAP///v/+//3//P/7
//z/+//7//v/+v/4//b/9f/1//X/9f/1//f/9v/1//X/9f/1//T/9P/y//P/8//z//P/
8//0//T/9f/1//b/9v/1//X/9f/2//f/9//3//b/9v/2//f/9//4//j/+P/4//b/9v/2
//b/9f/1//X/9f/3//f/9//4//r/+v/6//v/+//7//v//P/6//r/+//7//v/+//7//v/
+f/6//r/+P/4//n/+f/5//n/+f/5//n/9//2//b/9v/2//X/9f/1//b/9f/1//X/9f/1
//X/9f/3//f/9v/2//X/9f/0//P/8//z//P/9P/y//L/8f/w//D/8f/y//P/8//z//P/
8//x//H/8f/x/+7/7v/u/+7/8P/w//D/8f/z//P/8//z//L/8v/y//L/8P/w//D/8P/w
//D/8P/w/+7/7v/t/+3/7v/u/+3/7f/t/+z/7P/t/+3/7f/t/+3/7f/t/+3/7P/u/+7/
7v/u/+7/7v/u/+7/7v/u/+7/7v/u/+7/7v/u/+7/7v/u/+//8P/x//H/8f/x//H/8v/z
//T/9f/2//b/9v/2//b/9f/0//P/8//1//X/9f/2//X/8f/w//D/8P/v/+//7//w//D/
8v/z//L/9f/1//T/9P/z//D/7f/q/+r/6P/o/+j/6P/o/+f/5f/l/+X/5f/l/+X/5f/k
/+T/5P/k/+T/5P/k/+T/5P/i/+P/5P/h/+D/4P/e/+L/6f/z//3/DAAmAEsAgQC+APkA
LwFiAZUBvgHOAc4BuwGZAWIBCwGPABEAxf+p/5j/j/+N/4v/iv+O/5j/pP+w/7z/xv/L
/9D/1P/T/9T/1P/U/9X/1f/V/9j/2P/W/9b/1v/X/9X/1v/W/9f/2f/Z/9n/2f/Z/9n/
2f/a/9r/2v/a/9r/2f/a/9r/2v/a/9r/2f/Z/9v/2//c/93/2//b/9z/3P/c/93/3f/e
/97/3v/e/97/3v/g/+D/4P/h/+H/4f/h/+H/4v/k/+T/5P/l/+X/5P/k/+T/5f/m/+f/
6f/r/+z/7v/u//D/8v/z//P/9v/2//n/+v/8//v//v///wAAAQADAAUACAAKAA4ADwAR
ABMAFQAXABgAGAAZABoAHQAhAB8AHwAgACAAIAAgAB8AHwAdAB0AHQAbABsAGgAXABYA
FgAUABEAEAAMAAoABgACAAEA/v/8//v/+f/4//f/9P/w/+7/7P/q/+r/6v/p/+j/6P/n
/+b/5f/m/+X/5f/l/+X/5P/j/+P/4f/h/+H/4f/j/+L/4f/h/+H/4f/g/+D/4v/j/+P/
4//i/+H/4f/g/+H/4f/i/+L/3//f/9//4P/h/+H/4f/g/+L/4v/j/+P/5P/k/+T/5P/k
/+T/5P/k/+X/5f/l/+X/5f/l/+X/5v/m/+b/5v/n/+n/6f/p/+r/6v/q/+v/6//p/+n/
6f/p/+n/6v/q/+j/6P/p/+n/6f/n/+f/5//n/+j/6P/p/+r/6P/n/+f/5//o/+f/5//n
/+n/6f/p/+n/5//n/+b/5v/n/+f/5v/l/+f/5//n/+j/5v/m/+X/5P/l/+X/5f/l/+X/
5f/l/+X/6P/p/+r/6//q/+r/6v/q/+n/6P/n/+f/5//n/+f/5//n/+j/6f/q/+r/6v/q
/+r/6P/o/+j/6P/p/+r/6v/r/+z/7P/r/+v/6f/o/+j/6f/q/+v/7P/t/+//7f/t//D/
8P/w//D/8P/w//D/8P/w//D/8P/w//D/8P/w//D/8P/w//H/8v/z//P/9P/1//b/+P/6
//r/+v/6//j/+P/4//j/9v/2//b/9//5//n/+f/6//v/+f/6//z/+//5//j/9//2//b/
+P/5//z///////7/+v/5//b/8//u/+7/7P/s/+z/7P/s/+v/7P/t/+7/7//v/+//7//u
/+7/7v/u/+7/8P/w//D/8P/w/+//7v/t/+r/7P/w//T/+/8DAAsAHAAyAFEAfwC6APUA
KQFYAYcBrAG+AboBqQGJAVYBDwGvAD8A7f/L/77/tf+x/6//qP+i/6D/pv+u/7j/xP/N
/9L/2P/b/9z/3P/c/93/3f/d/+D/4P/i/+L/4v/j/+P/5P/k/+X/5f/l/+X/5f/l/+X/
5f/m/+b/5v/m/+b/5f/m/+b/5v/k/+T/4//j/+P/4//k/+X/5v/n/+n/6v/o/+n/6f/q
/+r/6v/q/+r/6v/s/+z/7P/r/+v/6//r/+n/6v/s/+z/7f/v//D/8P/x//L/9P/2//f/
+f/7//z//P/8//7/AAABAAEABAAEAAUABgAIAAcADAANAA4ADwARABMAFgAYABwAHQAf
ACEAIwAlACYAJgAlACYAKQAtAC8ALwAwADAAMAAwAC8ALwAxADEAMQAvAC0ALAApACgA
JAAiAB8AHgAeABwAGAAUABMAEAAOAA0ABwAGAAUAAgABAAAA///+//7//v/9//z/+f/3
//X/8//0//P/8//z//P/8v/x//H/8f/x//H/8f/x//D/7//v/+3/7f/s/+z/7v/v/+//
7//t/+3/7v/u/+3/7f/u/+7/7//v/+//8P/v/+//7//u//D/8P/x//H/8P/w//D/8P/w
//D/8P/w/+//7//v/+//8f/x//H/8v/0//T/9P/1//T/8//y//L/8P/w//H/8f/x//H/
8f/x//P/9P/0//L/8v/z//P/8//1//X/9f/1//P/8v/y//L/8f/v/+7/7f/t/+3/7v/v
/+//7//v/+//7f/t/+z/7P/t/+3/7P/r/+3/7f/t/+7/7v/u/+3/7P/p/+n/6f/p/+f/
5//n/+f/6P/p/+r/6//q/+r/6v/q/+n/6P/n/+f/5f/l/+X/5f/k/+T/6P/m/+b/6P/o
/+j/6P/m/+b/5v/m/+j/6P/o/+j/5v/m/+b/5v/p/+r/6//r/+v/6//r/+z/7f/u/+//
8P/u/+z/6v/o/+n/6v/r/+3/7//v/+//8P/u/+v/6//s/+z/6//r/+v/6P/o/+r/6//t
//H/8v/y//D/7//s/+n/5P/k/+L/4v/i/+L/4v/h/9//3//f/9//3v/d/9z/2v/d/97/
3//g/+D/4P/g/+D/3v/d/9r/2f/Y/9j/2P/Y/9v/4//r//j/DAAlAEcAfAC7APcAKgFZ
AY4BugHQAdEBwwGkAW8BIQGxAC8A0f+w/6P/mf+V/5T/jv+I/4b/iv+U/6L/r/+4/77/
w//E/8T/xP/F/8P/w//G/8b/xP/E/8T/xf/F/8b/xv/H/8f/x//H/8f/xf/F/8X/xv/E
/8T/xP/E/8f/yP/I/8j/yP/I/8f/x//G/8X/xf/F/8P/w//E/8T/xv/H/8f/yP/I/8j/
yP/I/8f/yP/H/8b/yP/J/8r/y//J/8r/zP/M/8v/zf/O/87/zv/O/8//0P/T/9X/1//Y
/9f/1v/X/9j/3P/d/+H/4v/k/+b/6f/p/+r/6//s/+3/8f/z//b/+P/8//3///8BAAcA
CQAKAAoACwAMAA8AEwARABEAEgASABQAFAATABMAEwATABMAEQAPAA4ACwAKAAgABgAD
AAIAAAD+//r/9v/w/+z/6f/n/+P/4v/h/97/3P/a/9j/1v/W/9b/1f/U/9L/0f/Q/8//
zv/N/83/zf/N/8z/y//L/8v/y//L/8v/zf/M/8v/y//N/83/zP/M/8r/y//L/8v/yf/J
/8r/yv/K/8v/zf/O/8z/y//K/8r/zf/N/83/zP/K/8r/y//L/8z/zP/M/8z/zv/O/87/
zv/R/9H/0f/R/9H/0f/R/9L/0P/Q/9D/0f/R/9H/0f/S/9T/1P/V/9X/1f/V/9X/1f/T
/9T/1P/S/9T/1f/V/9X/1//X/9f/1//X/9b/1v/W/9b/1f/V/9X/1P/T/9P/0//T/9P/
0//T/9X/1f/U/9T/1f/V/9T/0//T/9P/0//U/9L/0v/R/9D/0P/R/9L/0//T/9P/0//T
/9P/0//T/9P/0v/S/9L/0v/S/9L/0v/T/9P/0//T/9P/0v/S/9L/0v/T/9T/1f/W/9T/
1P/U/9T/1P/U/9T/1P/U/9T/1P/U/9T/1P/U/9b/1v/W/9b/2P/Y/9j/2P/d/97/3//f
/93/3f/d/97/4P/g/+D/4P/i/+L/4v/i/+D/4P/g/+H/4f/h/+H/4v/k/+H/4f/i/+T/
4//j/+P/4v/i/+T/5f/m/+n/6f/o/+j/5//k/+H/3P/c/9r/2v/c/9z/3P/b/9v/2//b
/9v/2//b/9v/2v/b/9z/3f/e/9z/3P/c/9z/3P/d/9z/2//a/9r/2P/c/+H/6f/1/wYA
IABDAHcAugD5ADMBaAGfAdAB7AHuAeEBwwGMATMBswApAMv/p/+Y/4//j/+N/4z/kv+c
/6r/uP/C/8z/0//a/9z/2//a/9r/2v/b/9v/2//e/97/3v/e/97/3//f/+D/4P/h/+H/
4f/h/+H/4f/h/+H/4v/k/+T/5P/k/+P/5P/k/+T/5P/k/+P/4//j/+P/5P/l/+f/5//o
/+j/6v/r/+v/7P/q/+r/6v/q/+r/7P/s/+z/7//v/+//7//v//D/8v/y//P/9f/2//b/
+P/4//n/+v/5//v//f/+//7//v8AAAIABQAFAAgACAAMAA4AEQARABQAFQAWABcAGwAd
ACAAIgAmACcAKQArAC0ALwAwADAAMgA0ADgAPQA7ADsAPAA8AD4APgA9AD0APQA9AD0A
OwA7ADoANwA2ADQAMgAvAC4ALAAqACYAIgAhAB4AHAAbABcAFgAVABIAEgAQAA4ADAAK
AAoACQAIAAgABwAGAAUABgAFAAUABQAFAAQAAwADAAEAAQABAAEAAgACAAIAAwADAAMA
AgACAAIAAwADAAMAAwADAAQABAAFAAUABgAGAAUABQAFAAYABQAFAAUABAAGAAYABwAH
AAgACAAIAAgACgAKAAoACgALAAsACwALAAsACwALAAwADAAMAAwADQALAAsACwAMAA0A
DgAQABEAEQARABEAEQARABIAEgAQABAAEQARABEAEwATABMAEwATABIAEgASABQAEwAT
ABMAEgARABEAEQARABEAEQARABEAEQAQABAAEQARABAADwARABEAEQASABIAEgARABAA
EQARABEAEQATABMAEwATABEAEQARABEAEgASABIAEgASABIAEgASABIAEgASABQAFAAU
ABQAFAAUABQAFAASABIAEgASABQAFAAUABQAFAAUABQAFAAWABYAFgAWABgAGAAYABgA
GQAaABsAHAAeAB4AHgAeACAAIAAgACAAIAAgACAAIAAgACAAIAAgACIAIgAiACIAIAAg
ACAAIAAiACIAIgAiACMAJAAlACYAKAAoACgAKAAmACQAIgAgAB8AHgAdABwAGgAaABoA
GgAcABwAHAAcAB4AHgAeAB4AHgAeAB4AHgAeAB4AHgAeABwAHAAaABgAGAAcACIAKAAy
AEAAUgBsAJQA0AAQAUwBgAGwAeQBCgIWAgwC9gHMAY4BKgGoADIA9v/k/9b/0P/O/8r/
yv/Q/w==
         </WaveFormData>
      </LeadData>
      <LeadData>
         <LeadByteCountTotal>10000</LeadByteCountTotal>
         <LeadTimeOffset>0</LeadTimeOffset>
         <LeadSampleCountTotal>5000</LeadSampleCountTotal>
         <LeadAmplitudeUnitsPerBit>4.88</LeadAmplitudeUnitsPerBit>
         <LeadAmplitudeUnits>��V</LeadAmplitudeUnits>
         <LeadHighLimit>2147483647</LeadHighLimit>
         <LeadLowLimit>268435456</LeadLowLimit>
         <LeadID>V5</LeadID>
         <LeadOffsetFirstSample>0</LeadOffsetFirstSample>
         <FirstSampleBaseline>0</FirstSampleBaseline>
         <LeadSampleSize>2</LeadSampleSize>
         <LeadOff>FALSE</LeadOff>
         <BaselineSway>FALSE</BaselineSway>
         <ExcessiveACNoise>FALSE</ExcessiveACNoise>
         <MuscleNoise>FALSE</MuscleNoise>
         <LeadDataCRC32>1682115228</LeadDataCRC32>
         <WaveFormData>
9P/0//T/9P/x//D/7//u//H/8v/z//T/AAAKABQAHgBFAGoAjwC0ANYA9gAWATYBKgEg
ARYBDAHWAKAAagA0ABwABgDw/9r/1v/S/87/yv/M/87/0P/S/9f/3P/h/+b/6P/o/+j/
6P/p/+r/6//s/+7/8P/y//T/9P/0//T/9P/y//L/8v/y//D/8P/w//D/7v/u/+7/7v/u
/+7/7v/u//H/8v/z//T/8//y//H/8P/x//L/8//0//b/9v/2//b/9P/0//T/9P/y//L/
8v/y//X/9v/3//j/9v/2//b/9v/4//j/+P/4//n/+v/7//z//P/8//z//P///wAAAQAC
AAMABAAFAAYACQAKAAsADAAMAAwADAAMAA8AEAARABIAFgAYABoAHAAcABwAHAAcAB4A
IAAiACQAJwAoACkAKgApACgAJwAmACgAKAAoACgAJwAmACUAJAAgAB4AHAAaABkAGAAX
ABYAFQAUABMAEgAPAA4ADQAMAAoACAAGAAQABAAEAAQABAACAAIAAgACAAEAAAD///7/
AAAAAAAAAAD+//7//v/+//7//v/+//7//v/+//7//v/9//z/+//6//v//P/9//7//v/+
//7//v/+//7//v/+//z//P/8//z//P/8//z//P///wAAAQACAP///v/9//z//f/+////
AAABAAIAAwAEAAQABAAEAAQABAAEAAQABAADAAIAAQAAAAEAAgADAAQABgAGAAYABgAF
AAQAAwACAAIAAgACAAIAAgACAAIAAgADAAQABQAGAAUABAADAAIAAAAAAAAAAAACAAIA
AgACAAMABAAFAAYABAAEAAQABAAEAAQABAAEAAMAAgABAAAA/v/+//7//v/+//7//v/+
//7//v/+//7//P/8//z//P/7//r/+f/4//n/+v/7//z//P/8//z//P/6//r/+v/6//r/
+v/6//r/+v/6//r/+v/8//z//P/8//v/+v/5//n/+f/5//v//P/+//7//v/+//3//f/+
//7//P/8//z//P/////////+//7//v8AAAAAAAABAAEAAQADAAMAAgACAAEAAQABAAEA
AQADAAMABAAEAAQAAwADAAEA/v/8//v/+f/5//n/+f/3//f/9//3//b/9v/2//b/+P/5
//n/+f/3//b/9v/2//j/+P/4//f/+f/4//f/9//0//D/8//0//X//v8NACAAOwBkAJMA
wQDqABABMQFIAU4BRwE6ASIB+gC+AG8AJAD6/+7/5P/Z/9P/0f/Q/87/zf/Q/9X/3f/k
/+r/7f/w/+7/7//v/+//7//v/+//7//y//L/8//z//D/8P/x//H/8v/y//L/8v/1//X/
9v/4//b/9v/2//f/9f/1//X/9f/1//P/8//z//H/8f/x//L/9P/0//X/9f/3//f/9//3
//f/9//3//f/+v/7//v/+//5//n/+v/6//j/9v/4//j/+v/7//v/+v/6//v/+//8//7/
/v/+//////8AAAEAAgAAAAEAAQADAAYABwAIAAkADAANAA8AEQAQABIAFAAUABUAFgAW
ABcAGgAcAB0AHgAfACAAIwAjACUAJgAnACcAJgAnACcAKAAqACkAKQApACkAJwAmACUA
IwAhAB4AHgAdABoAGAAWABUAEwASABEAEAAOAAwACwAIAAUABAADAAIAAgAAAP///v/9
//3//f/7//r/+v/6//v/+f/6//z/+v/5//n/+v/5//n/9v/2//f/9//3//f/9f/1//f/
9//3//f/9//3//b/9P/2//b/9f/1//X/9f/z//P/9P/0//T/9f/1//b/+f/5//j/+P/4
//j/9//3//f/9//2//b/9f/1//b/9v/1//X/9v/2//b/9v/3//n/9//4//j/+P/6//r/
+v/5//n/+f/5//j/+P/4//n/+f/7//v/+//7//r/+v/6//r/+P/3//f/+P/3//b/9P/z
//X/9f/1//X/9v/2//f/+P/3//f/9//2//b/9v/2//b/9P/0//T/9P/x//H/8v/y//L/
8//1//b/9f/1//X/9v/2//X/9P/z//P/8v/y//H/8f/x//H/8f/x//L/8//0//P/8//z
//P/8//0//T/8//y//L/8v/y//H/8f/x//H/8v/y//P/8//x//H/8f/y//D/8f/x//H/
8f/z//T/9P/z//L/8f/w/+7/7v/u/+7/8P/w//D/8P/x//P/9P/1//n/+v/6//r/+P/4
//n/+f/4//j/+P/4//j/+P/5//n/+//6//r/+v/8//z//P/9//v/+//7//v/+v/6//n/
+f/5//n/+f/7//v//P/8//z/+f/5//f/9P/y//H/7//v//D/8f/y//P/8f/x//D/8P/w
//D/8P/x/+//7//v/+7/7P/s/+z/7P/w/+//7//u/+v/5//m/+j/7f/w//X/AAARACoA
TwCAALEA2wAEASwBRwFOAUgBOwEqAQoBzgB8ACsA9v/i/9j/yv+//73/vf++/8T/y//Q
/9f/3//i/+b/5//o/+j/6f/p/+n/6f/p/+n/6f/o/+j/6f/p/+r/6v/r/+v/7P/s/+z/
7P/s/+v/6//s/+r/6v/q/+v/6//r/+v/6//r/+n/6f/p/+v/6//r/+z/6v/q/+v/6//r
/+v/6//r/+3/7f/t/+3/7v/v/+//7//v/+//8P/w//D/7v/w//D/8v/z//P/8v/w//H/
8f/y//b/9v/2//f/9//4//n/+v/6//v/+//9//7///8AAAEABAAFAAcACQAKAAwADgAO
AA8AEAAQABEAFAAWABcAGAAXABgAGwAbABkAGgAbABsAHAAdAB0AHgAgAB8AHwAfAB0A
GwAaABkAGwAZABYAFgAVABIAEAAOAA0ACwAKAAkACAAGAAQAAwAEAAEAAAD///7//v/8
//v/+v/5//n/+f/5//j/+P/4//r/9//3//j/+P/3//f/+P/3//f/9P/0//P/8//z//P/
8//z//X/9f/3//f/9//3//j/9v/4//j/9//3//f/9//1//X/9v/2//b/9//3//j/+f/5
//j/+P/6//r/+f/5//v/+//6//r/+f/5//r/+v/5//n/+v/6//n/+P/4//n/+f/6//r/
+v/8//z//P/7//v/+//7//r/+v/6//v/+//7//v/+//7//r/+v/6//r/+v/5//n/+v/6
//r/+f/5//n/+f/5//n/+//6//r/+v/4//n/+v/6//j/+P/4//j/+P/4//j/+P/3//f/
+P/4//X/9f/2//b/9f/1//X/9v/1//X/9f/1//f/9v/2//X/9//3//f/9//0//T/9P/0
//T/8//y//H/8//0//T/8//0//T/9P/0//X/9f/1//X/9P/0//X/9f/z//P/8//0//T/
9f/1//X/9//3//b/9v/2//b/+P/2//b/9v/2//T/9P/0//T/9v/2//b/9v/0//X/9f/1
//X/9v/2//b/+P/4//n/+f/4//j/+P/4//n/+v/8//3/+//6//r/+v/8//z//P/9//3/
/f/9//3//P/8//v/+//9//3//f////3//v/+//7/+//7//n/9v/2//X/8//z//X/9f/1
//X/9f/1//T/9P/y//L/8v/z//X/9f/1//T/9v/2//b/9v/0//P/8f/y//H/7//u/+7/
8f/2//3/BgAVAC4AVQCCALEA3QACASgBQwFKAUIBMQEeAf4AwgBwACMA9v/k/9r/zP/D
/7//v//C/8b/y//Q/9f/3f/i/+j/6f/o/+j/6f/p/+n/6P/n/+b/5f/m/+b/5//n/+f/
6P/q/+v/7v/u/+7/7v/t/+3/7v/w/+z/7P/s/+3/7//v/+//7//v/+3/7f/t/+3/7f/t
/+7/8P/w//H/8f/v/+//7//v/+//7//v/+//7v/v/+//7//t/+3/7v/u//D/7v/w//D/
8v/z//P/8v/0//X/9f/2//b/9v/2//f/9//4//n/+v/8//3//f//////////////AAAB
AAMABQAHAAoADQAOABEAEgASABMAEQASABIAEgATABQAFwAXABoAHAAeAB8AHwAfAB4A
HgAcABsAGwAbAB0AGwAaABkAGQAXABQAFAAVABIAEAAOAA0ACwAKAAkABwAEAAEA//8A
AP3//P/7//v//P/7//v//P/7//v/+//5//j/+P/4//f/8//y//L/8P/v/+//8P/z//P/
8P/w//D/8f/y//P/8v/x//L/8f/x//H/8f/x//H/8P/z//T/8f/x//H/8f/v/+//8P/w
//L/8//z//T/9v/3//f/+P/3//b/9P/z//X/9f/0//T/9P/z//P/8v/y//H/8f/w//L/
8v/z//X/9f/2//b/9v/2//b/9v/1//X/9f/1//T/9v/2//f/9//1//X/9f/1//T/9P/0
//T/9P/z//P/9P/y//L/8f/x//D/7//u/+3/7v/u/+//8P/y//P/9P/0//L/8v/y//L/
8P/w//D/8P/t/+3/7v/u/+v/6//s/+z/7f/t/+3/7v/v/+//7//v/+3/7P/s/+v/6//r
/+v/6//t/+7/7//w//D/7//u/+3/6v/q/+n/5//n/+j/6f/q/+z/7f/u/+//7//u/+7/
7f/r/+v/6//s/+z/7//v/+3/7v/u/+7/7v/u/+z/7P/s/+z/6v/q/+r/6v/r/+3/7v/v
//H/8v/y//L/8P/w//H/8f/w//D/8P/w//D/8P/x//H/8//y//L/8v/0//T/9P/1//f/
9//3//f/9v/2//X/9f/0//P/8v/z//X/9v/2//b/9v/3//b/9P/w/+//7f/t/+r/6f/o
/+f/6f/p/+j/6P/p/+r/6//t/+r/6f/o/+b/5//o/+n/6v/s/+v/6f/o/+f/5//m/+j/
6//u//H/+P8DABQALwBYAIkAtwDeAAIBIwE2ATYBLQEcAQQB3ACgAFMADADm/9z/0v/J
/8P/w//A/77/v//A/8X/zf/U/9b/2f/c/93/3//g/+H/4f/h/+H/4f/k/+T/5f/l/+P/
4v/i/+H/4P/g/+D/4P/i/+P/5f/o/+b/5v/m/+f/6f/p/+n/6f/n/+X/5f/l/+P/4//j
/+T/5v/m/+f/5//n/+f/5//n/+n/6f/p/+n/6P/p/+n/6f/o/+f/5//m/+n/6P/r/+z/
7P/t/+3/7P/s/+3/7f/u//D/8P/w//H/7//w//H/8v/0//X/9f/3//j/+f/6//v/+v/7
//3///8AAAIABAAEAAgACgALAA0ADgAQABEAEgATABQAFwAXABUAFgAXABcAGgAbABsA
HAAbABkAGAAXABgAFwAXABcAGAAXABUAFgAVABIAEAAOAAsACQAIAAcACAAGAAQAAwAC
AP///v/9//v/+v/3//X/8v/x//H/8f/y//L/8//0//X/8//0//b/9v/1//X/9v/2//X/
8f/w/+//7//v/+//8f/x//P/8//y//H/8P/v/+z/6v/s/+z/7f/v//H/8//1//X/9v/2
//X/9f/0//T/9v/3//f/+P/6//r/+f/5//f/9//2//b/9//3//j/+P/3//f/+P/4//X/
9P/0//X/9f/2//b/9v/2//b/9v/1//f/9//3//b/9//4//r/+//6//n/+P/3//n/+v/7
//z//v/9//3//v/9//z/+v/5//n/+f/5//n/+f/4//j/+P/2//f/+P/4//b/9v/2//b/
9v/2//b/9v/2//f/+f/6//f/9//4//j/+f/5//n/+v/5//n/+f/5//r/+v/7//v/+v/5
//j/9//0//T/9P/0//j/+f/6//v/+f/6//r/+f/2//b/9v/2//n/+f/5//n/+P/4//r/
+v/6//r/+P/4//j/+P/2//b/9v/2//b/9//3//f/+f/6//r/+v/7//z//v///wAAAAAA
AAAA///+//7//f/9//z//P/8/wAAAAAAAAEAAQABAAEAAQAAAAAA//////7//f/8//3/
/f/+//7//v///////f/6//n/+f/4//n/9//3//f/9//0//P/8f/w//H/8v/z//X/9//3
//f/9v/2//b/9v/2//T/8//z//L/7//t/+r/6v/t//D/9f8AAA8AJABFAHIAowDNAPYA
GgE7AU4BTgFDATIBFgHoAKIAUQAOAPL/6v/e/9P/z//P/8r/yP/J/8z/0//b/+D/4v/l
/+j/6P/p/+n/6f/r/+v/6//r/+7/7v/v/+//7P/s/+3/7f/t/+z/6//q/+7/7//x//T/
8v/y//L/8//y//H/8P/v//H/7//v/+//8f/x//H/8v/w//D/8f/x//H/8f/x//H/7//v
/+//7//y//P/8//z//X/9f/2//b/+P/2//j/+P/6//v/+//6//r/+//7//z//P/8//z/
/f/9//7///8AAAAAAQABAAMABAAFAAYABwAIAAkACwANAA4AEAASABIAFwAYABgAGQAa
ABwAHQAeAB0AHgAhACEAIQAiACMAIwAmACcAJwAoACoAKQApACkAJwAlACQAIwAhAB8A
HAAcABsAGAAWABQAFQATABIAEQAPAAwACQAHAAYAAwACAAEAAAAAAP7//f/8//v/+//7
//v/+v/6//r//P/5//n/+v/8//v/+//8//z/+//3//b/8//z//P/8//0//X/+P/5//f/
9//3//f/9v/0//b/9v/1//X/9f/1//f/9//4//j/+P/5//n/+v/5//n/+P/4//j/+P/3
//f/9//3//b/9v/3//f/+P/4//v/+//8//z/+f/4//j/+f/5//r/+v/6//r/+v/6//n/
+f/5//n/+P/4//j/+f/5//n/+f/5//n/+P/4//j/+P/6//n/+f/6//j/+P/3//f/9//3
//f/9//3//b/9v/2//b/9//4//j/+P/4//j/+P/4//j/+P/4//X/9f/2//b/9f/1//b/
9v/1//X/9f/2//f/9//3//f/9//2//b/9f/3//f/9//3//X/9P/z//L/8//z//P/8//1
//b/9v/1//T/9P/0//T/9//3//f/9//2//b/9//3//f/9//3//j/9v/1//X/9f/2//T/
9P/0//T/9v/2//b/9v/0//T/9P/0//T/9f/1//X/+f/6//r/+v/6//r/+//7//z//P/8
//z//P/8//3//f/7//r/+v/6//z//P/8//3/+//7//v/+//8//z/+//7//v/+//7//3/
+//8//z//P/9//3/+//4//b/9f/z//P/8f/x//H/8f/z//P/8v/y//L/8v/y//P/8//z
//P/8v/w//D/8P/w//D/7//t/+7/7f/r/+j/6v/t//D/9f/+/wsAJABJAHgApwDVAP4A
IgE/AUwBSgE/ATABEAHaAI4AOwD+/+L/2P/M/8P/vf+9/8D/xv/L/9D/1//f/+L/6P/p
/+j/6P/p/+n/6f/p/+n/6f/p/+r/6v/r/+v/6P/o/+n/6f/q/+r/6v/q/+3/7f/u//D/
7P/s/+z/7f/r/+v/6//r/+z/6//s/+3/7//v/+//8P/u/+7/7//v/+3/7f/t/+3/7//v
/+//7//w//H/8f/x/+//7//w//D/8v/w//L/8v/2//f/9//2//T/9f/1//b/9v/2//b/
9//3//j/+f/6//r/+//7//3//v///wAAAQACAAMABQAHAAgACgAMAAwADwAQABAAEQAQ
ABIAEwAUABcAGAAbABsAHQAeAB8AHwAgACEAIQAiACAAHwAfAB8AIQAfAB4AHQAdABsA
GAAYABUAEgAQAA4ADwANAAwACwAKAAgABgAFAAIA///+//3//v/+//z/+//6//n/+f/5
//n/+P/4//j/9v/z//P/9P/0//P/8//0//X/9f/y//L/8//z//P/8//z//P/9f/1//P/
8//z//P/9P/y//T/9P/z//P/8//z//P/8//0//T/8v/z//P/9P/z//P/8v/y//T/9P/z
//P/9P/1//X/9v/1//X/9v/2//f/9//4//j/+P/4//n/+//6//r/+f/4//j/+P/4//f/
9//3//f/9v/4//j/+f/5//f/9//3//f/9P/0//T/9P/2//X/9f/2//b/9v/1//X/9//3
//f/9//5//j/+P/4//b/9//4//j/9v/2//b/9v/0//T/9P/0//X/9f/2//b/9f/1//b/
9v/1//X/9f/2//X/9f/1//X/9//2//b/9f/3//f/9//3//j/+P/4//j/9//3//f/9//3
//j/+P/3//b/9v/2//b/9f/1//X/9f/0//T/9f/1//X/9f/1//b/9v/3//f/9//1//X/
9v/0//T/9P/0//b/9v/2//b/9v/2//b/9v/0//X/9f/1//f/+P/4//j/+P/4//n/+f/7
//z//f/+//3//P/8//v/+f/4//j/+P/8//z//P/9//z/+//6//n/+v/6//n/+f/5//n/
+f/7//v//P/8//z/+//7//n/9v/0//P/8f/x//H/8f/x//H/8f/x//D/8P/u/+7/7v/v
/+//7//v/+7/7v/u/+7/7v/u/+//7//u/+3/6//q/+r/7f/y//f/AAARAC4AVwCGALUA
3wAIASoBPwFEATwBLQEWAfYAtgBgABMA6P/a/9D/wv+7/7v/vf/A/8T/y//Q/9f/3//i
/+T/5f/m/+b/5//n/+f/5//n/+f/5//m/+b/5//n/+b/5v/n/+f/6v/q/+r/6v/q/+n/
6f/q/+j/6P/o/+n/6//r/+v/6//r/+n/6f/p/+v/6//r/+z/6v/q/+v/6//r/+v/6//r
/+v/6//r/+v/6v/r/+v/6//t/+3/7v/u/+7/7P/u/+7/7v/v/+//7v/w//H/8f/y//L/
8v/y//P/9f/2//f/+P/2//f/9//5//r/+//8//3//v///wEAAwACAAQABgAGAAsADAAM
AA0ADgAQABEAEgAVABYAGQAZABkAGgAbABsAGgAbABsAHAAaABkAGQAZABkAFwAWABUA
FQATABAAEAARAA4ADAAKAAkABwAGAAUABAACAAAA///8//n/+P/3//j/+P/2//X/9f/1
//b/9//1//T/9P/0//b/8//z//T/8v/x//H/8v/z//P/8P/w//H/8f/x//H/8P/v//D/
7//t/+3/7f/t/+3/7P/v//D/8f/x//H/8f/x//H/8v/y//D/8f/x//L/8v/x/+//7v/w
//D/7//v//H/8f/w//D/8f/x//L/8v/y//H/8f/w//L/8v/z//X/9f/2//b/9v/0//T/
9P/z//X/9f/1//T/8v/y//P/8//y//H/8P/v/+//8P/x//L/8v/x//H/8v/w//D/7//v
//H/8f/x//H/8//y//L/8v/x//H/8f/w/+7/7v/u/+7/7v/u/+7/7v/r/+v/7P/s/+n/
6f/q/+r/6//t/+//8v/z//P/8//z//D/7v/t/+v/6f/p/+n/6f/q/+r/6v/q/+v/6//r
/+v/6//s/+z/6//r/+z/7f/u/+//7//v/+//7//u/+7/7f/w//H/8v/0//T/8//z//X/
9P/y//L/8v/y//L/8v/y//L/9P/0//T/9P/0//X/9f/1//X/9v/2//b/+P/4//n/+f/6
//r/+v/6//n/+P/4//f/9//2//b/9v/5//r/+//9//3//f/9//3/+v/6//n/+f/7//v/
+//9//3//v/+//7///////3/+v/2//X/8//z//P/8//z//P/9P/1//X/9v/0//T/9P/1
//X/9f/1//T/9f/2//f/+P/2//X/9f/0//X/9f/0//T/9f/2//n/AgATACoAUQCAALEA
3QAEASQBOQE+ATYBKQESAfIAwAB6ADEA/v/u/+T/2v/R/83/y//G/8T/xf/I/83/0//a
/+D/4//o/+r/6//r/+v/6//r/+v/6//r/+r/6v/p/+n/6v/s/+3/7//w//H/8v/x//H/
8v/0//L/8v/y//P/8f/x//H/8f/v/+3/7f/t/+v/6//r/+z/7f/u//D/8f/x//H/8f/x
/+//7//v/+//8f/z//T/9f/1//X/9v/2//T/8v/0//T/9P/1//X/9P/y//P/8//0//f/
+P/5//v//f/+////AAAAAAEAAQADAAIAAwAEAAUABgAHAAkACwAMAA4AEAAQABIAEgAR
ABEAEgAUABUAFgAZABoAHQAdAB0AHgAfAB8AHgAfAB8AIAAiACEAIQAhACAAHQAbABkA
GAAVABEAEAAQAA4ADQAMAAwACwALAAsACAAGAAQAAwAEAAEAAAD//wAAAAD+//3/+//5
//j/9//3//b/9v/2//b/8//z//T/9v/1//X/9v/3//f/9P/0//L/8f/w/+//8P/x//T/
9f/3//f/9//3//X/8v/z//L/8f/x//H/8f/z//P/9P/0//b/9//3//j/9//3//b/9v/2
//b/9f/1//X/9f/0//T/9f/1//b/9v/1//X/9v/2//X/9P/0//X/9//4//j/+P/2//b/
9v/1//f/9//3//b/9v/2//f/9//3//f/9//3//b/9v/2//b/9v/1//X/9v/4//j/9//3
//b/9f/0//P/9f/0//T/9P/2//f/+P/4//f/9v/1//T/8v/y//L/8v/x//H/8v/y/+//
7//w//D/8f/x//H/8v/x//H/8f/x//P/8v/y//H/7v/t/+z/6//s//D/9P/0//T/8v/y
//L/8v/w//D/8P/w//L/8v/y//L/8v/z//P/8//1//b/9v/2//b/9v/3//f/+v/6//r/
+v/5//j/+P/3//X/9P/0//T/+P/4//j/+f/5//n/+f/5//f/9v/0//P/9f/1//X/9//4
//r/+//8//v/+//5//b/8//x/+7/7f/s/+v/6v/p/+f/5//m/+b/5//o/+n/6//t/+3/
7f/s/+r/6v/q/+r/6P/n/+n/6v/n/+X/5P/i/+P/6P/t//L///8QACkAUACBAK8A1gD8
ACEBOgFAATkBKgEQAe4AuABvACQA8v/i/9r/zf/F/8H/vv+6/7n/vP/D/8v/0v/Y/9v/
3v/e/9//3//f/9//3//f/9//4P/g/+H/4f/i/+L/4//j/+T/5P/k/+T/4v/h/+H/4v/g
/+D/4P/h/+L/4//k/+X/5v/l/+b/5//m/+X/5P/k/+P/4v/i/+H/4v/j/+T/5f/l/+X/
5f/l/+T/5f/l/+X/5//n/+j/6P/m/+T/5v/m/+b/5//n/+b/6P/p/+n/6v/s/+z/7P/t
/+v/7P/t/+7/8P/x//H/8//2//f/+P/5//j/+f/7//3//v8AAAIAAgAFAAYABgAHAAgA
CgALAAwADQAOABEAEQATABQAFQAVABQAFQAVABYAFwAXABgAGQAYABUAEwARABEADwAM
AAwADQAKAAgABgADAAEAAAD///z/+v/4//f/9//1//X/9f/y//L/8P/v/+7/7f/t/+3/
7//u/+7/7v/s/+n/6f/q/+j/5//n/+j/6//r/+j/6P/o/+n/6v/r/+v/6//t/+3/6//r
/+v/6//q/+j/6v/q/+n/6f/p/+n/6//r/+z/7P/q/+v/6//s/+z/6//p/+j/6v/q/+n/
6f/q/+v/6//s/+3/7f/u/+7/7v/t/+3/7P/t/+z/7P/t/+3/7v/u/+7/8P/w//D/7//v
/+//7//u/+7/7v/v/+//8f/x//H/8f/u/+7/7v/u/+7/7f/t/+7/7v/u/+3/7f/r/+v/
6//r/+z/7P/t/+7/7P/t/+7/7v/w//D/8P/w/+7/7v/u/+7/7//v//D/8P/v/+//8P/w
/+3/7f/t/+7/7f/t/+3/7f/v/+7/7v/t/+3/7f/t/+3/7v/u/+7/7v/v/+//7//v/+//
8P/w/+//7v/s/+z/6v/q/+r/6v/r/+z/7f/u//D/8P/w//D/8P/x//H/8f/z//T/9P/0
//L/8v/z//P/9v/2//b/9v/2//b/9//3//f/9v/2//b/9v/2//b/9//3//f/9//3//f/
+P/4//n/+f/5//n/+//5//r/+v/6//n/+f/3//T/8v/x/+//7//x//H/8f/x//H/8f/w
//D/8v/y//L/8//z//P/8//y//L/8v/y//L/8v/1//X/8v/x//H/7v/u//P/9v/7/wgA
GQAyAFkAiAC3AOEACgEwAUsBVAFQAUEBLgEOAdIAfgAtAPr/6P/e/9T/zf/J/8n/zP/Q
/9X/3P/j/+n/7v/y//X/9P/0//X/9f/1//X/9f/1//X/9P/0//X/9f/1//b/+P/5//r/
+v/6//r/+v/5//n/+v/6//r/+v/7//v/+//7//v//f/7//v/+//7//v/+//8//z//P/9
//3//////////////////////wIAAwADAAMABQAFAAYABgAEAAIABAAEAAYABwAHAAYA
BgAHAAcACAAKAAoACgALAAoACgAKAAoACwANAA4AEQAUABUAFgAXABgAGQAbAB0AHgAg
ACIAIgAlACYAJgAnACgAKgArACwALwAwADMAMwAzADQANQA1ADYANwA3ADgAOgA5ADkA
OQA3ADUANAAzADUAMwAwADAAMQAuACwAKgAnACUAJAAjACIAIAAeAB0AHAAZABgAFwAY
ABgAFgAVABYAFQAVABUAFQAUABQAFAAUABEAEQASABIAEQARABIAFQAVABIAEgARABEA
EQARABEAEQATABMAEwATABMAEwATABIAFQAWABUAFQAVABUAFQAVABYAFgAUABUAFQAW
ABcAFwAWABYAFwAYABgAGQAaABsAGwAcABsAGwAcABwAGwAbABwAHAAZABgAGAAZABoA
HAAdAB4AIAAgACAAHwAhACEAIQAgACAAIAAhACEAIQAhACEAIQAgACAAIAAgACIAIQAh
ACIAIAAgAB8AHwAgACEAIgAjACUAJAAkACQAIgAjACQAJAAmACYAJgAmACQAJAAkACQA
IQAhACIAIgAjACMAJAAkACUAJQAlACYAJwAnACYAJgAmACYAJgAmACYAJgAmACgAKAAo
ACgAKAAoACgAKAAmACYAJgAmACcAKAApACoALAAsACwALAAsACwALAAsAC4ALgAuAC4A
MAAwADAAMAAyADIAMgAyADQANAA0ADQAMgAyADIAMgAyADIAMgAyADQANAA0ADQAMgAy
ADIAMgAyADIAMgAyADMANAA1ADYAOAA4ADgAOAA1ADQAMwAyADEAMAAvAC4ALAAsACwA
LAAsACwALAAsAC0ALgAvADAALgAuAC4ALgAuAC4ALgAuAC4ALAAqACoAKgAsAC4AMAA0
ADwASABcAHoApgDYAAYBLgFSAXQBhgGGAXoBaAFQASYB4gCMAEgAJgAcABAABAD+//7/
AAACAA==
         </WaveFormData>
      </LeadData>
      <LeadData>
         <LeadByteCountTotal>10000</LeadByteCountTotal>
         <LeadTimeOffset>0</LeadTimeOffset>
         <LeadSampleCountTotal>5000</LeadSampleCountTotal>
         <LeadAmplitudeUnitsPerBit>4.88</LeadAmplitudeUnitsPerBit>
         <LeadAmplitudeUnits>��V</LeadAmplitudeUnits>
         <LeadHighLimit>2147483647</LeadHighLimit>
         <LeadLowLimit>268435456</LeadLowLimit>
         <LeadID>V6</LeadID>
         <LeadOffsetFirstSample>0</LeadOffsetFirstSample>
         <FirstSampleBaseline>0</FirstSampleBaseline>
         <LeadSampleSize>2</LeadSampleSize>
         <LeadOff>FALSE</LeadOff>
         <BaselineSway>FALSE</BaselineSway>
         <ExcessiveACNoise>FALSE</ExcessiveACNoise>
         <MuscleNoise>FALSE</MuscleNoise>
         <LeadDataCRC32>1119119793</LeadDataCRC32>
         <WaveFormData>
DAAMAAwADAAJAAgABwAGAAcACAAJAAoAEwAaACEAKABGAGQAggCgALoA0gDqAAIB+ADu
AOQA2gCyAIwAZgBAAC4AHgAOAP7/+P/0//D/7P/u/+7/7v/u//L/9v/6//7//f/8//v/
+v/9//7///8AAAMABAAFAAYABgAGAAYABgAEAAQABAAEAAIAAgACAAIAAAAAAAAAAAAA
AAAAAAAAAAMABAAFAAYABQAEAAMAAgADAAQABQAGAAQABAAEAAQAAwACAAEAAAAAAAAA
AAAAAAMABAAFAAYABQAEAAMAAgAEAAQABAAEAAQABAAEAAQABAAEAAQABAAFAAYABwAI
AAoACgAKAAoACwAMAA0ADgAMAAwADAAMAA0ADgAPABAAFAAWABgAGgAXABYAFQAUABgA
GgAcAB4AIQAiACMAJAAjACIAIQAgACAAIAAgACAAHgAeAB4AHgAcABoAGAAWABUAFAAT
ABIAEgASABIAEgAPAA4ADQAMAAkACAAHAAYACAAIAAgACAAHAAYABQAEAAIAAgACAAIA
AgACAAIAAgABAAAA///+/wAAAAAAAAAAAAAAAAAAAAD///7//f/8//3//v///wAA/v/+
//7//v/+//7//v/+//z//P/8//z//P/8//z//P/9//7///8AAP7//P/6//j/+//8//3/
/v8AAAAAAAAAAAEAAgADAAQAAgACAAIAAgABAAAA///+////AAABAAIAAAAAAAAAAAD/
//7//f/8//z//P/8//z//P/8//z//P/9//7///8AAP///v/9//z/+//6//n/+P/6//r/
+v/6//z//P/8//z/+v/6//r/+v/6//r/+v/6//j/+P/4//j/9v/2//b/9v/1//T/8//y
//P/9P/1//b/9P/0//T/9P/x//D/7//u//H/8v/z//T/8v/y//L/8v/y//L/8v/y//D/
8P/w//D/8P/w//D/8P/x//H/8v/z//D/8P/w/+//7//v//H/8v/y//L/8//z//T/9P/2
//b/9f/0//L/8f/x//H/8f/x//P/8//0//T/9P/2//b/9v/2//b/9v/2//b/9f/0//T/
8//z//P/9P/2//b/9v/1//T/8//w/+7/7f/t/+3/7f/s/+z/6v/q/+n/6f/q/+v/7P/s
/+3/7f/s/+z/7P/s/+r/6f/p/+n/7f/s/+r/6f/l/+H/5P/k/+P/6f/0/wQAGwA8AGEA
gwCjAMMA3wDrAOkA4gDWAMYAqgB9AEUAEgD4//D/5f/Z/9D/z//O/8r/yf/I/8z/0//Z
/9z/3//i/+H/4v/h/+D/4v/i/+P/4//j/+P/4//j/+H/4f/h/+H/5P/k/+T/5f/l/+X/
5v/n/+n/6f/p/+n/5//n/+b/5v/o/+f/5//n/+X/5v/n/+f/5//n/+f/5//p/+n/6v/q
/+r/6v/r/+v/7f/u/+//7//r/+v/6//q/+j/6f/p/+v/7P/s/+z/7P/u/+7/7v/u/+7/
8P/x//H/8//z//P/8//y//L/8v/z//f/+P/5//n/+//7//z//f/8//7///8AAAEAAQAB
AAEABAAFAAYABwAKAAsADAAMAA0ADQAOAA8AEAARABEAEgAUABMAEgASABIAEgAQABAA
DgANAAwACwAKAAkACAAHAAgACAAHAAYABwAGAAUABAABAAAA///+//3//P/7//v/+f/5
//n/+f/5//n/+P/4//r/+f/5//n/+v/6//r/+v/4//j/+P/4//r/+f/5//n/+f/5//n/
+f/5//r/+v/6//r/+f/5//r/+//7//v/+//7//v/+//7//v/+//7//z////////////9
//3//f/+//7//v/+//7//////wAAAAD+//7//v/+//7//v///wAAAAAAAAEAAgADAAMA
AwACAAAAAAACAAIAAAAAAAEAAQADAAEAAQACAAEAAgADAAMAAgACAAIAAgD////////+
/wAAAAD/////AQABAAEAAQAAAP///v/9//7//v/+//7//v/+//7/AQABAAAA///9//7/
AAACAAMAAQABAAAA/v/+//7///8BAAAAAAD///7/AAD///3//f/9//7///8AAP7///8A
AAAAAgAAAP////////3//f/9//7//v/+//7//f/+//7////9//3//f/9//z//v/+//7/
AAAAAAAAAAD+//7//v/+//7//v/+//3//f/9//3//v8BAAEAAQABAAMABAAEAAQAAwAD
AAIAAgAGAAYABgAGAAMAAwADAAMABQAFAAUABQAGAAYABgAIAAgACAAIAAgABgAGAAYA
BQAGAAYABwAHAAcACAAIAAgACAAHAAYABQAAAP7//f/9//7//////wAAAAAAAP////8A
AAEAAgACAAAA///9//z//P/8//z/+////////f/8//r/9//1//f/+v/8////BwAUACgA
RwBsAJMAtQDVAPUACQELAf8A9ADmANAApABnADEADgAAAPb/6f/f/9r/2f/a/97/4f/m
/+r/7//z//T/9f/2//b/+P/4//j/+v/6//v/+//5//n/+f/5//v/+//7//v//P/8//z/
/f/7//v//P/9//3//f/9//3/+//7//r/+v/8//v/+//7//v//P/9//3/+//7//v/+//9
//3//v/+//7//v///////f/+///////////////+//z//f/9/////v/+//7//v/+//7/
/v/+/wAAAgADAAMAAwADAAMAAwACAAIAAgADAAUABgAHAAcACQAJAAoACwAMAA4ADwAQ
ABEAEQARABEAFAAVABYAFwAYABkAGgAaABkAGQAaABsAGgAbABsAHAAeAB0AHAAcABwA
HAAaABoAHAAbABoAGQAYABcAFgAVABIAEgARABAADQAMAAsACgALAAoACQAIAAcABgAF
AAUAAwADAAMAAwAFAAUABAAEAAQAAwADAAMAAgACAAIAAgAAAAAAAAAAAP7//f/9//3/
/f/9//3//f///wAAAAAAAP7//f/9//7//f/9//3//f/7//v/+//7//z//f/+/wAA////
//////////////8AAAAAAAAAAAAA/////wAAAAD+//7//v/+//7//v///wAAAAAAAAEA
AgAFAAUABQAEAAIAAgAEAAQABAAEAAUABQAFAAMAAwAEAAQABAAEAAMAAgACAAIAAgAB
AAEAAQAAAAIAAgABAAEAAQABAAEAAQABAAEAAQABAAMAAgABAAAA/v/+//7/AQAAAAAA
AAD///3//v////////////7//P/8//z//f////3//v/+//7///////7////8//z//P/8
//r/+//8//z//v/8//v/+//9//v/+//7//z//P/8//z/+//8//z//f/7//v/+//7//z/
/v/+//7//P/8//z/+//7//v//P/8//z//P/8//r/+v/6//n/+//7//v//P/8//v/+v/5
//v//P/8//z///////7//v/+//7//v/+//7///8AAAEAAAD///7//f8AAAAAAAACAAAA
AAAAAAAAAAAAAAAA//8AAAAAAQABAAEAAgACAAIAAQD///3/+//6//j/9//3//f/9//2
//b/9P/0//P/8//z//P/8//y//P/8//y//L/9P/0//T/8//z//H/7//w//D/7//v/+//
8P/w//X/+/8IABoAOQBeAIUApwDFAOMA9wD5AO8A4ADSALwAjABPABsA/P/u/+T/1//N
/8z/y//M/87/0f/U/9j/3f/h/+b/6f/q/+j/6v/q/+r/5//m/+b/5f/l/+X/5f/l/+f/
5//n/+f/6v/q/+r/6//r/+v/7P/t/+v/6//r/+v/7P/t/+3/7v/s/+v/6//r/+n/6v/r
/+v/7f/t/+3/7f/r/+v/7P/s/+z/7P/t/+3/7f/u/+//7//v/+//7//u//D/8f/x//P/
9P/0//T/9P/1//b/9//4//f/+P/4//f/9//3//f/9//6//r/+v/7//r/+v/6//n//f/9
//7///8BAAQABgAIAAkACQAJAAkACQAJAAkACQAMAA0ADgAOABAAEQATABUAFAAVABUA
FgAVABMAEQAQABEAEgARABIAEAAPAA4ADQAOAA0ADAALAAoACgAJAAgABgAEAAIAAAAB
AAAA///+/////v/9//3//P/9//7////+//3/+//6//n/9//2//X/+P/4//j/+P/4//j/
+P/4//r/+f/5//n/9v/1//T/8//z//T/9P/0//X/9f/2//j/9v/1//T/8//x//H/8f/x
//L/8//0//b/+f/5//n/+f/5//n/+f/6//j/+P/4//j/9//3//j/+P/3//b/9f/0//T/
9P/1//b/9P/0//X/9v/1//X/9f/0//T/9P/2//b/9v/2//f/9//3//X/9f/2//T/9P/0
//P/9P/0//T/9P/1//X/9f/0//P/8v/w/+//8f/x//H/8f/z//P/8//z//X/9P/z//L/
7v/u/+7/8f/v/+7/7f/r/+n/6v/r/+v/7P/t/+3/7P/t/+z/7P/t/+v/7P/s/+z/7P/r
/+n/6f/q/+z/7v/w/+//7//v/+7/7f/q/+j/5//q/+n/6v/r/+3/7v/v//D/8P/w/+//
7//v/+//7//v//D/8P/w/+7/8P/w//D/8P/w/+//7v/t/+v/7f/t/+3/7v/y//P/9P/1
//X/9v/2//b/9f/1//T/9P/1//T/8//y//P/8//z//P/9f/1//X/9f/0//T/9P/2//j/
+P/4//j/+P/4//j/9//1//T/9P/z//T/9v/3//j/+f/5//n/+f/0//L/8f/x//D/7//t
/+z/6//s/+z/7f/s/+3/7v/u/+7/7f/r/+r/7P/u//D/8f/x/+//7f/s/+r/6f/p/+v/
7v/u/+3/8f/8/woAHwBCAGkAjwCvAM0A5wDvAOkA4ADSAMAApAB3AEEAEAD2/+7/5f/b
/9T/0f/Q/9D/z//O/9D/1f/X/9z/3//i/+T/5v/m/+b/5P/k/+X/5f/m/+f/6P/p/+j/
5//m/+X/5P/k/+T/5f/m/+f/6f/r/+3/7f/t/+3/7//v/+7/7v/t/+v/6v/p/+v/7P/t
/+3/7f/t/+3/7f/r/+v/7P/s/+z/7P/t/+3/7f/u/+//7//r/+v/6//q/+3/7//w//P/
8v/y//L/8v/y//L/8v/y//L/9P/1//X/8//z//P/8//1//b/9//5//n/+v/7//v/+//7
//z//f8AAAIAAwAEAAcABwAHAAcACgALAAwADQANAA0ADQAMAA0ADQAOAA8AEQATABQA
FgAVABMAEQAQABAAEAAOAA4ADwAPAA8ADwAOAA0ADAALAAgACAAHAAYABwAGAAUABAAB
AAAA///+//v/+v/5//n/9//3//f/9//5//n/+P/4//b/9f/1//X/+P/4//j/+P/6//r/
+v/6//n/9//2//X/9v/3//j/+f/3//j/+P/4//T/8//z//T/9v/3//j/+f/7//v/+//7
//j/9//2//b/+f/5//n/+f/7//v/+//8//r/+v/6//r/+f/5//r/+v/8//z//P/8//r/
+P/3//b/9v/2//f/+P/5//n/+f/4//r/+v/8//z//P/8//3//f/7//f/9f/0//j/+v/8
//3//v/+//7//v/8//v/+v/4//j/+P/3//f/9//3//f/9//5//n/+f/5//f/9v/1//T/
9P/0//T/9//4//j/+P/3//f/+P/5//n/9//3//b/9P/z//L/8v/z//X/9v/2//b/9P/z
//H/8f/w//D/8P/w//P/9f/3//j/9//0//L/8f/x/+//7//v//L/8v/y//L/8//y//L/
8v/y//L/8P/w//D/7//x//H/8f/y//L/8f/w/+//8f/y//L/8v/1//X/9P/0//b/9v/2
//b/8//z//P/8//z//P/8//z//T/9P/0//b/9v/2//b/9v/0//T/9P/z//H/8P/w/+//
7//w//D/8P/w/+//7v/t/+v/6v/q/+v/6f/p/+j/6P/l/+T/4v/h/+T/5f/m/+b/6f/p
/+j/6P/q/+r/6v/p/+n/6f/p/+b/5P/h/9//3//g/+L/5f/t//j/CAAjAEgAbQCRAK8A
zwDpAPUA7wDkANQAwgCgAG0ANQAIAPb/8P/j/9f/0v/R/87/yv/L/8z/0P/X/9n/2v/d
/+D/4v/k/+T/5P/m/+b/5//n/+n/6f/p/+n/5//n/+f/5//n/+b/5f/l/+b/5//p/+v/
7f/t/+3/7f/s/+v/6f/o/+n/6f/q/+v/6f/q/+v/6//r/+v/6//r/+v/6//s/+z/6v/q
/+v/6//r/+z/7f/t/+z/7f/u/+7/8P/x//H/8//0//T/9P/0//P/8v/x//D/8P/y//P/
8//z//P/8//z//T/9P/0//X/9//4//n/+f/7//v//P/9//7/AAABAAIABAAFAAYABwAJ
AAkACQAJAAgACQAKAAoACQAJAAoACwANAA8AEAASABQAEwASABIAEgASABAAEAAOAA0A
DAALAAoACQAIAAcABgAGAAUABAABAAAA///+/////v/9//z//f/8//v/+//5//n/+f/5
//n/+f/4//j/+P/3//f/9//4//j/+P/4//b/9v/2//b/9f/z//L/8f/0//X/9v/3//X/
9v/2//b/9f/1//b/+P/2//X/9P/z//X/9f/1//X/9v/3//j/+v/5//n/+f/5//n/+f/5
//r/+P/4//j/+P/5//n/+v/6//z//P/8//z/+f/4//j/+P/6//r/+//8//3//f/9//z/
+//6//v/+v/4//j/+f/5//v/+f/5//r/+f/6//v/+//8//z//P/8//n/+f/5//j/+v/6
//n/+f/5//n/+f/5//v/+//7//v//f/8//v/+v/6//r/+v/9//v/+v/5//f/9//4//n/
+f/5//n/+P/2//j/+P/5//v/+v/6//n/+P/6//n/9//3//b/9v/2//b/9f/3//n/+v/8
//r/+f/5//v/+f/5//n/+v/6//r/+v/7//z//P/9//z/+//6//n/+v/4//j/+v/6//j/
+P/4//j/+v/6//r/+f/3//f/9//4//n/+f/5//n/+//8//z//P///////v/+/wAAAAAA
AAAAAQABAAEAAQD//////////wIAAgACAAQAAgACAAIAAgAEAAQABAADAAAAAAABAAEA
AQACAAIAAgACAAEAAAD///z/+v/5//n/+//7//r/+v/6//r/+f/5//r/+//8//z/+//7
//r/+v/5//j/9//1//n/9//z//T/9P/x/+//8f/y//T/9////wgAHAA5AF4AgwCpAMkA
5wD7AAEB+wDwAOQAzgCmAG0AMwAKAPj/8P/j/9f/0v/T/9T/2P/Z/9z/4v/p/+3/8P/v
//D/7v/w//D/8P/w//D/8f/x//H/8f/x//H/8f/x//H/8f/y//L/8v/z//P/8//0//X/
8//z//P/8//x//H/8P/w//H/8f/y//P/8//0//X/9f/z//P/8//z//P/8//0//T/8v/y
//P/8//z//T/9f/1//X/9f/1//T/9v/3//f/+f/6//r/+v/6//r/+v/6//r/+P/6//v/
+//5//n/+f/5//z//P/8//3///8AAAEAAQABAAEAAgADAAYACAAJAAoADQANAA0ADQAO
AA8AEAARABQAFQAWABYAFwAXABgAGQAaABsAGwAcABwAGwAaABoAHAAcABoAGgAYABcA
FgAVABQAEwASABEAEQASABIAEgARABAADwAOAAsACgAJAAgACQAIAAcABwAHAAcABwAH
AAcABwAGAAYABAADAAMAAwACAAIAAgACAAIAAgACAAIAAgABAAEAAQADAAMAAwADAAMA
BAAEAAQABAADAAMABAADAAMAAwADAAMAAwADAAMAAwADAAMABAADAAMAAwADAAMAAwAD
AAQABgAGAAYABgAFAAUABgAGAAgACAAIAAgACAAIAAkACgAJAAgACAAIAAcABwAHAAYA
BgAGAAgACAAKAAoACwALAAsACQAJAAoACgAKAAoACQAIAAgACAAIAAkACQAJAAgACgAK
AAkACQALAAsACwALAAkACQAJAAkACwAKAAkACAAEAAQABAAHAAgACAAIAAcABwAIAAkA
CQAHAAcABgAEAAYABgAHAAkABwAIAAgACAAJAAkACAAJAAoACgAKAAoACgALAAwADAAM
AAoACQAJAAkABwAHAAcACAAIAAgACAAHAAgACAAJAAkACQAJAAkACAAKAAoACgAGAAYA
BgAGAAYABgAGAAgACAAIAAcABQAFAAUABgAFAAUABQAFAAkACgAKAAoACgAJAAcABgAJ
AAoACwAMAAsACwALAAsACwALAAsACwAMAAwADAAOAAwADAAMAAwADAAMAAwACwAKAAoA
CwALAA0ADgAOAA4ADAALAAoACQAIAAYABQAFAAcABwAGAAYABAAEAAMAAwACAAMABAAE
AAUABQAEAAQABAAEAAQAAwAFAAMABQAGAAIAAQD/////AAAEAAcADQAaADIAUwB4AJ8A
wQDhAP0ADQENAQMB9ADkAMwAnABbACcADAACAPb/6f/f/97/3f/g/+T/6f/s//L/9//5
//r/+//8//r//P/8//z//v/+//////////////////3//f/9//3/AAAAAAAAAQD/////
AAABAAEAAQABAAEAAQABAAAAAAABAAEAAgADAAEAAgADAAMAAQABAAEAAQABAAEAAgAC
AAIAAgADAAMAAQACAAMAAwACAAMABAAEAAQABQAFAAcABgAGAAYABgAIAAgACAAIAAgA
CgALAAsADQANAA0ADQAQABAAEAARABEAEgATABMAEwATABQAFQAWABgAGQAaABsAGwAb
ABsAHAAdAB4AHwAgACEAIgAiACUAJQAmACcAJgAnACcAKAAmACUAJAAkACYAJgAkACQA
IgAhACAAHwAeAB0AHAAbABoAGgAZABgAFwAWABUAFAARABAADwAOAA8ADgANAA0ACwAL
AAsACwALAAsACgAKAAoACQAJAAkACAAIAAgACAAKAAoACgAKAAgABwAHAAcABQAFAAUA
BQAFAAYABgAGAAUABQAGAAgABwAHAAcABwAFAAUABQAFAAUABQAFAAYABQAFAAUABQAF
AAUABQAGAAQABAAEAAQABQAFAAYABgAEAAQABAAEAAUABAAEAAQABgAGAAcACAAIAAcA
BgAEAAQABAAGAAYABAAEAAUABQAEAAEAAAAAAAEAAgADAAMABgAGAAYABgAFAAUABQAE
AAUABgAGAAcABQAFAAUABQADAAMAAwADAAUABAADAAIAAAAAAAAAAwABAAAA///9//3/
/v//////AgADAAMAAgAEAAQABQAHAAMAAgAAAP7//v/9//v/+//7//z//f/+//7///8A
AAAA/v/8//v/+//9//3///8BAAEAAAD///7//f/8//r/+f/7//v/+//7//z//P/8//7/
/P/6//r/+v/6//j/+P/4//f/+P/5//r//P/8//v/+v/5//v//P/8//z///////7//v8A
AAAAAAAAAP3//f/9//3//P/7//r/+f/+/wAAAgAGAAgACAAIAAgABgAGAAYABQAGAAYA
BwAHAAkACgAKAAoACgAJAAgABwACAAAA///////////+//7//v/+//3//f/9//3//f/8
//3//f/8//z//v/+//7//f/9//v/+//6//z/+//7//n/+v/6//v/AQAMACAAQQBmAI0A
swDRAOsA+QD7AO8A4gDSALwAlgBjAC8ADgACAPr/7//l/+D/3f/Y/9b/1f/Y/9r/3f/j
/+j/7f/y//T/9v/2//b/9v/2//f/9//0//P/8v/x//L/8//0//X/9//4//n/+//6//n/
+f/5//n/+f/5//n/+f/5//j/+P/1//P/8v/x//H/8v/z//P/9P/1//b/9//3//f/+P/4
//f/9v/2//X/9v/4//r/+//7//v/+//6//f/9//2//f/9v/2//b/9v/0//T/9P/0//f/
+v/8//3//f/9//3//f8AAAAAAAABAAMABAAFAAUABQAFAAYABwAGAAgACQAKAAsACwAL
AAsADAANAA4ADwASABMAFAAUABQAEwATABMAFAAVABUAFgAXABcAFwAYABcAFgATABIA
EAAPAA4ADQAOAA0ADAALAAgACAAHAAYABQAEAAMAAgD///7//f/8//3//P/7//v/9//3
//f/9//1//X/9P/0//b/9f/1//X/9P/0//T/9P/0//T/9P/0//L/8f/x//H/8//z//P/
8//z//T/9P/0//H/7//u/+7/7//v/+//7//w//H/8v/z//P/8//z//T/8//z//P/8//y
//H/8P/w//L/8v/y//L/8v/z//X/9v/1//T/8//y//P/8v/y//L/8v/y//P/9P/0//P/
8v/w//D/8P/y//L/8v/y//P/8//0//H/8P/w//D/8P/w/+//8P/w//D/8P/x//H/8f/w
/+7/7v/t/+3/7v/v//D/8f/x//H/8f/x/+//7v/t/+z/6v/q/+r/7f/s/+z/7P/r/+v/
7P/t/+3/6//r/+r/6P/o/+j/6f/r/+n/6v/q/+r/6P/n/+X/5f/o/+r/7P/u/+z/6//q
/+n/6P/m/+b/5v/l/+X/5f/l/+b/6P/p/+r/6//r/+z/7P/s/+v/6//q/+r/7P/s/+z/
7P/r/+v/6//r/+n/6f/p/+n/6v/q/+r/7P/s/+z/7P/s/+n/6P/n/+X/5//o/+r/6//r
/+z/7P/s/+z/6//q/+n/5P/i/+H/4f/g/9//3f/c/9r/2v/Z/9n/3P/d/97/3v/f/9//
3v/e/93/3P/b/9n/2//X/9n/2v/Y/9X/1//V/9T/2P/b/93/5v/y/wcAJgBNAHEAkQCx
AM0A3QDdANIAxAC0AJwAcwA/AAwA6v/e/9f/yf+8/7n/tv+y/7H/tP+6/7//xf/I/8n/
zP/K/8z/zP/M/8z/zP/N/83/zf/N/83/zf/N/83/zf/N/9D/0P/Q/9H/zv/N/83/zf/L
/8v/y//L/8z/zf/N/87/0P/P/8//z//O/87/zv/N/83/zf/N/83/z//P/9D/0P/O/87/
z//P/83/zv/P/8//zv/P/9D/0P/O/8//z//R/9H/0P/P/87/0P/Q/9D/0P/Q/9L/0//T
/9P/0//T/9P/1P/U/9T/1f/Z/9r/2//b/9v/2//c/93/4P/i/+P/5P/l/+X/5f/l/+b/
5//o/+n/7P/t/+7/7v/v/+//8P/x//D/8f/x//L/9P/z//L/8v/w//D/7v/u/+7/7f/s
/+v/6v/p/+j/5//m/+b/5f/k/+P/4v/h/+D/3//e/93/3P/b/9r/2f/Z/9f/1//X/9f/
2f/Z/9j/2P/W/9X/1f/V/9X/1P/T/9L/0//U/9X/1v/Y/9f/1//X/9f/1//X/9f/2f/a
/9r/2v/Y/9f/1//Y/9f/1//X/9f/2f/Z/9n/2f/Z/9n/2f/a/9n/2f/Z/9n/2//b/9v/
3P/c/9z/3P/c/9v/2//c/9z/3v/e/97/3v/f/97/3v/e/97/3v/f/+D/4f/h/+H/4P/g
/+D/4v/i/+L/4v/j/+P/4//h/+H/4v/i/+L/4v/h/+L/4v/i/+L/4f/h/+H/4P/g/+D/
3//f/+H/4f/h/+H/3//f/9//3//i/+L/4v/i/+L/4v/i/+X/5P/k/+T/4//j/+T/5f/l
/+X/5f/k/+L/4v/i/+P/5f/j/+T/5P/k/+T/4//h/+H/4f/i/+P/5P/j/+X/5//o/+j/
5v/l/+X/5//l/+T/5P/k/+T/5P/l/+b/5//n/+n/6f/p/+r/6//r/+v/6//t/+7/7v/u
/+3/7f/s/+z/8P/w//D/8P/x//H/8f/x//P/8//z//P/9P/0//T/9v/2//b/9v/2//j/
+P/4//f/9P/0//X/9f/3//j/+P/4//b/9f/0//P/8v/w/+//7//x//H/8P/w//D/8P/v
/+//7v/v//D/8P/x//H/8P/w//D/8P/w/+//8f/z//P/8v/y/+//7f/t//D/8v/3////
DAAgAD8AZgCLAKsAzQDrAP0A/wD5AOoA3gDIAJoAWwAlAAQA9v/u/+P/2//Y/9f/1v/a
/9//5P/q/+//8f/0//X/9P/0//b/9v/2//b/9v/3//f/9f/1//X/9f/2//f/+P/5//r/
+v/6//v/+v/5//n/+f/7//v/+//7//n/+f/4//j/+v/5//n/+f/7//z//f/9//3//f/9
//3//f/9//7//v/8//z//f/9////AAABAAEAAgADAAQABAACAAMAAwAFAAQABAAEAAQA
BAAEAAQABAAGAAgACQAJAAkACQAJAAkACwAMAA0ADwARABIAEwATABUAFQAWABcAGAAa
ABsAHAAfAB8AHwAfACIAIwAkACUAJgAnACgAKAApACkAKgArACwALQAtAC4AMAAvAC4A
LgAuAC4ALAAsAC4ALQAsACsAKAAnACYAJQAmACYAJQAkACEAIAAfAB4AHQAcABsAGgAa
ABoAGgAbABkAGQAZABkAGQAZABgAGAAaABkAGQAZABgAGAAYABgAGgAaABoAGgAaABkA
GQAZABsAGwAbABsAHQAeAB4AHgAeAB0AHQAeAB8AHwAfAB8AHQAdAB0AHQAfAB8AHwAg
ACEAIQAhACEAIwAjACMAJAAmACYAJgAmACMAIwAkACQAJgAmACYAJgAlACQAJAAkACYA
JgAnACgAKwArACsAKgAqACoALAAsACoAKgArACsALAApACgAKAAnACgAKQApACoAKgAq
ACoAKAAnACYAJAAmACgAKQArACsAKwArACsAKQApACkAKQAqACoAKgAqACoAKgAqAC0A
LQAsACsAKQApACoAKwArACsAKwAqACgALQAuACwALAAsACwALAAsACwALAAsACwALAAs
ACwALAAsACwALAAsACwALAAsACwALAAsACwALQAuAC8AMAAwADAAMAAwADAAMAAwADAA
MQAyADMANAA0ADQANAA0ADUANgA3ADgAOAA4ADgAOAA2ADYANgA2ADkAOgA7ADwAOgA6
ADoAOgA6ADoAOgA6ADwAPAA8ADwAPAA8ADwAPAA8ADwAPAA8ADsAOgA5ADgANgA2ADYA
NgA2ADYANgA2ADgAOAA4ADgAOgA6ADoAOgA6ADoAOgA6ADgAOAA4ADYANgA4ADgAOAA6
AEAASABYAHIAlgC+AOIAAgEeAToBRAFAATYBJgEWAfgAwgCGAFgAQAA2ACwAIAAaABgA
GAAYAA==
         </WaveFormData>
      </LeadData>
   </Waveform>
</RestingECG>
