# Supplementary material for: Detection of Left Atrial Enlargement Using a Convolutional Neural Network-Enabled Electrocardiogram
Source: Front Cardiovasc Med. 2020 Dec 17;7:609976. doi: 10.3389/fcvm.2020.609976 (PMC7773668; doi:10.3389/fcvm.2020.609976)
Supplement: Supplementary file 4 [file Data_Sheet_4.ZIP › normal3/1802032287_1876_0000001Z.XML]

<?xml version="1.0" encoding="Windows-1252"?>
<!DOCTYPE RestingECG SYSTEM "restecg.dtd">
<RestingECG>
   <PatientDemographics>
      <PatientID>1802032287</PatientID>
      <PatientAge>67</PatientAge>
      <AgeUnits>Years</AgeUnits>
      <Gender>Male</Gender>
      <PatientLastName>lianghuaitai</PatientLastName>
   </PatientDemographics>
   <TestDemographics>
      <DataType>Resting</DataType>
      <Site>1</Site>
      <AcquisitionDevice>MAC55</AcquisitionDevice>
      <Status>Unconfirmed</Status>
      <Priority>Normal</Priority>
      <AcquisitionTime>09:52:23</AcquisitionTime>
      <AcquisitionDate>08-20-2016</AcquisitionDate>
      <CartNumber>1</CartNumber>
      <AcquisitionSoftwareVersion>009C</AcquisitionSoftwareVersion>
      <XMLSourceVersion>MAC5000 v1.0</XMLSourceVersion>
   </TestDemographics>
   <RestingECGMeasurements>
      <VentricularRate>75</VentricularRate>
      <AtrialRate>75</AtrialRate>
      <PRInterval>220</PRInterval>
      <QRSDuration>94</QRSDuration>
      <QTInterval>416</QTInterval>
      <QTCorrected>464</QTCorrected>
      <PAxis>32</PAxis>
      <RAxis>-33</RAxis>
      <TAxis>14</TAxis>
      <QRSCount>12</QRSCount>
      <QOnset>214</QOnset>
      <QOffset>261</QOffset>
      <POnset>104</POnset>
      <POffset>164</POffset>
      <TOffset>422</TOffset>
      <ECGSampleBase>500</ECGSampleBase>
      <ECGSampleExponent>0</ECGSampleExponent>
   </RestingECGMeasurements>
   <Diagnosis>
      <Modality>Resting</Modality>
         <StatementCount>6</StatementCount>
         <LabelText>12SL Õï¶Ï³ÂÊö</LabelText>
      <DiagnosisStatement>
         <StmtText>ñ¼ÐÔÐÄÂÉ</StmtText>
      </DiagnosisStatement>
      <DiagnosisStatement>
         <StmtFlag>ENDSLINE</StmtFlag>
         <StmtText>°éÒ»¶È·¿ÊÒ´«µ¼×èÖÍ</StmtText>
      </DiagnosisStatement>
      <DiagnosisStatement>
         <StmtFlag>ENDSLINE</StmtFlag>
         <StmtText>µçÖá×óÆ«</StmtText>
      </DiagnosisStatement>
      <DiagnosisStatement>
         <StmtFlag>ENDSLINE</StmtFlag>
         <StmtText>·ÇÌØÒìÐÔ T ²¨Òì³£</StmtText>
      </DiagnosisStatement>
      <DiagnosisStatement>
         <StmtFlag>ENDSLINE</StmtFlag>
         <StmtText>QT¼äÆÚÑÓ³¤</StmtText>
      </DiagnosisStatement>
      <DiagnosisStatement>
         <StmtFlag>ENDSLINE</StmtFlag>
         <StmtText>Òì³£ ECG</StmtText>
      </DiagnosisStatement>
   </Diagnosis>
   <Waveform>
      <WaveformType>Rhythm</WaveformType>
      <WaveformStartTime>0</WaveformStartTime>
      <NumberofLeads>8</NumberofLeads>
      <SampleType>CONTINUOUS_SAMPLES</SampleType>
      <SampleBase>500</SampleBase>
      <SampleExponent>0</SampleExponent>
      <HighPassFilter>16</HighPassFilter>
      <LowPassFilter>150</LowPassFilter>
      <ACFilter>NONE</ACFilter>
      <LeadData>
         <LeadByteCountTotal>10000</LeadByteCountTotal>
         <LeadTimeOffset>0</LeadTimeOffset>
         <LeadSampleCountTotal>5000</LeadSampleCountTotal>
         <LeadAmplitudeUnitsPerBit>4.88</LeadAmplitudeUnitsPerBit>
         <LeadAmplitudeUnits>¦ÌV</LeadAmplitudeUnits>
         <LeadHighLimit>2147483647</LeadHighLimit>
         <LeadLowLimit>268435456</LeadLowLimit>
         <LeadID>I</LeadID>
         <LeadOffsetFirstSample>0</LeadOffsetFirstSample>
         <FirstSampleBaseline>0</FirstSampleBaseline>
         <LeadSampleSize>2</LeadSampleSize>
         <LeadOff>FALSE</LeadOff>
         <BaselineSway>FALSE</BaselineSway>
         <ExcessiveACNoise>FALSE</ExcessiveACNoise>
         <MuscleNoise>FALSE</MuscleNoise>
         <LeadDataCRC32>3398397657</LeadDataCRC32>
         <WaveFormData>
/P/8//z//P/+//7//v/+//7//v/+//7//v/+//7//v8AAAAAAAAAAAAAAAAAAAAAAAAA
AAAAAAACAAIAAgACAAIAAgACAAIAAgACAAIAAgACAAIAAgACAAMABAAFAAYABgAGAAYA
BgAGAAYABgAGAAYABgAGAAYACAAIAAgACAAIAAgACAAIAAYABgAGAAYABgAGAAYABgAG
AAYABgAGAAYABgAGAAYABAAEAAQABAACAAIAAgACAAIAAgACAAIAAAAAAAAAAAD+//7/
/v/+//7//v/+//7//P/8//z//P/8//z//P/8//z//P/8//z/+v/6//r/+v/8//z//P/8
//r/+v/6//r//P/8//z//P/8//z//P/8//z//P/8//z//P/8//z//P/8//z//P/8//z/
/P/8//z//P/8//z//P/8//z//P/8//7//v/+//7//v/+//7//v/+//7//v/+//z//P/8
//z//P/8//z//P/8//z//P/8//r/+v/6//r//P/8//z//P/8//z//P/8//r/+v/6//r/
+v/6//r/+v/8//z//P/8//z//P/8//z//v/+//7//v/+//7//v/+/wAAAAAAAAAAAgAC
AAIAAgAEAAQABAAEAAQABAAEAAQABAAEAAQABAAEAAQABAAEAAYABgAGAAcABQAFAAQA
AwADAAMAAwACAP///v/9//v/+v/6//r/+v/5//n/+f/5//r/+v/6//r/+P/4//j/+P/4
//f/9//3//j/+P/4//j/9//3//f/9//1//X/9f/1//X/9f/1//X/9//3//f/9//3//f/
9//3//f/9//3//f/9//3//f/9//2//b/9v/2//b/8//y//D/8v/2//3/BQAOABkAJQA1
AEYAWQBoAHAAdABsAFQAMAAUAAUA+f/u/+X/4P/Z/9L/z//S/9n/3//m/+v/7P/t/+7/
7v/u//D/8//1//b/9P/1//f/+f/3//f/+P/4//n/+f/5//n/+v/6//r/+v/6//j/+f/5
//n/+//7//v/+//8//z//P/8//z//P/8//3//f/8//z//f/+//7//v/+/wAAAAAAAAAA
/v/+/////////////////////////wAAAAAAAAAAAQABAAEAAQACAAIAAgACAAIAAgAD
AAMAAwAFAAUABgAGAAQABAAFAAUABQAGAAYABgAHAAcABwAHAAgACAAIAAgACAAJAAkA
CQAJAAkACQAJAAoACgAKAAoACAAIAAgACAAHAAcACAAIAAcABwAHAAcABgAGAAYABQAH
AAcABwAGAAQAAwADAAMABQADAAMAAwADAAMAAQABAAAAAAD/////AQD/////////////
/v/9//3//f/9//3//f/9//3//f/9//3//f/8//z//P/8//z//P/8//z//P/8//z//P/8
//7//v/+//7//v/+//7//v/9//3//P/8///////////////////////9//7//v/9//3/
/f/9//3//v/+//7//v/+//7//v/+//z//P/8//z//v/+//7//v/8//z//P/8//7//v/+
//7//v/+//7//f/9//3//v/+//7//f/9//3/+//7//v/+//7//v//P/8//z//P/8//z/
/P/8//z//P////////8AAP7//v////////8AAAAAAQAEAAQABAAFAAMAAwADAAMAAwAD
AAMAAwAFAAYACAAGAAYABgAGAAYABgAGAAYABgAGAAcABwAHAAYABQAFAAMAAwACAAEA
/v/9//v/+P/5//r/+//7//v/+//7//r/+v/6//r/+v/6//r/+v/6//n/+f/5//j/+P/4
//j/9//3//f/9//3//f/9//3//f/9//3//f/9//3//f/9//3//f/9//3//f/9//3//f/
9//3//f/9//4//b/9v/2//b/9//0//T/9P/2//v/AwAKABMAHwAvAEAAUQBiAHAAdABy
AGIAQgAgAAsAAQD0/+n/4v/b/9L/zf/M/9H/2//i/+f/6v/t//D/8P/u//D/8//z//T/
+P/5//n/9//3//X/9v/2//f/+f/5//n/+v/6//r/+v/6//r/+//7//v/+//7//v/+//6
//r/+v/6//z//P/8//3//f/8//z//f/8//z//P/8//7//v/+//7//v/+////////////
/////////////wAAAAAAAAAAAQABAAEAAQACAAIAAgACAAIAAgADAAMAAwADAAMABAAE
AAQABAAFAAUABQAGAAYABgAHAAcABwAHAAgACAAIAAgABgAHAAcABwAJAAkACQAJAAoA
CgAKAAoACgAKAAoACgAJAAkACgAKAAkACQAJAAkACAAIAAgABwAHAAcABwAGAAQAAwAD
AAMABQADAAMAAwADAAMAAQABAAIAAgABAAEAAQD//////////////v/9//3//f/9//3/
/f/9//3//f/7//v/+//6//z//P/8//z//P/8//z//P/8//z//P/8//r/+v/6//r/+v/6
//r/+v/9//3//P/8//v/+//7//v//f/9//3//f/7//z//P/7//3//f/9//3//P/8//z/
/P/8//z//P/8//7//v/+//7//v/+//7//v/8//z//P/8//z//P/8//z//P/8//z/+//7
//v//P/8//z/+//7//v/+//7//v/+//7//v//P/8//r/+v/6//r//P/8//z//P/9//3/
/f/+//7//v////////8AAAAAAQACAAIAAgADAAMAAwADAAMAAwADAAUABQAEAAYABgAG
AAYABAAEAAQABAAGAAYABwAHAAUABAADAAMAAwADAAIAAQD+//3/+//4//r/+v/6//n/
+//7//v/+v/6//r/+v/6//j/+P/4//j/9//3//f/9v/2//b/9v/1//f/9//3//f/9//3
//f/9//1//X/9f/1//f/9//3//f/9//3//f/9//3//f/9//3//f/9//3//j/+P/2//b/
9v/1//T/8v/0//j//f8FABAAGQAnADcASABZAGgAcgB0AGwAUAAqABAAAQD1/+r/4//e
/9X/zP/J/8r/0f/Z/+D/5f/q/+v/7P/u//D/8P/x//P/9P/2//f/9f/1//f/9f/2//b/
9//3//f/9//4//j/+P/4//j/+P/5//n/+f/5//n/+f/5//r/+v/6//r/+v/6//r/+//7
//r/+v/7//7//v/+//7//v/+//7//v/8//z//f/9/////////////f/9//3//v8AAAAA
AAABAAEAAQABAAIAAAAAAAAAAAACAAMAAwADAAMAAwAEAAQAAgACAAMAAwAFAAYABgAG
AAcABwAHAAcACAAIAAgACAAGAAcABwAHAAcABwAHAAcACAAIAAgACAAIAAgACAAIAAcA
BwAIAAgABwAHAAcABwAEAAQABAADAAMAAwADAAIABAADAAMAAwAFAAMAAwADAAEAAQD/
////AAAAAP////////3//f/9//v/+//6//n/+//7//v/+//5//n/+f/5//n/+f/5//j/
+v/6//r/+v/6//r/+v/6//r/+v/6//r/+v/6//r/+v/6//r/+v/6//v/+//6//r/+//7
//v/+//9//3//f/9//v//P/8//v//f/9//3//f/+//7//v/+//z//P/8//z//P/8//z/
/P/8//z//P/8//z//P/8//z//P/8//z//P/8//z//P/7//v/+//8//z//P/7//v/+//7
//v/+//7//v/+//8//z//P/8//z//P/8//z//P/8//3//f/9//7//v/+//////8AAAIA
AwAFAAMAAgABAAEAAQABAAMAAwAEAAQABAAEAAQABAAEAAQABAACAAIAAwADAAMAAgAB
AAEAAwADAAIAAQAAAP///f/6//j/+P/4//f/+f/5//n/+P/4//j/+P/4//j/+P/4//j/
9f/1//X/9P/1//b/9//3//X/9f/1//X/9f/1//X/9f/1//X/9f/1//P/8//z//P/8//z
//P/8//1//X/9f/1//X/9f/1//b/9v/2//T/9P/z//L/8P/y//b//f8FABAAGQAlADUA
RgBVAGYAbABuAGQATAAoABAAAwD3/+z/5f/g/9f/zv/N/9D/1f/d/+T/6f/q/+v/7v/u
//D/8v/z//X/9v/0//X/9f/1//X/9f/2//b/9//3//f/9//4//j/+P/4//j/+P/5//n/
+f/5//n/+f/5//r/+v/6//r/+v/6//r/+//7//r/+v/7//r/+v/6//r/+v/6//r/+v/8
//z//f/9//3//f/9//3//f/9//3//v/+//7//v///////////wAA/v/+//7//v/+////
/////wEAAQACAAIAAgACAAMAAwADAAQABAAEAAUABQAFAAUABAAEAAQABAAEAAUABQAF
AAUABQAFAAUABgAGAAYABgAGAAYABgAGAAUABQAGAAYABQAFAAUABQAEAAQABAADAAMA
AwADAAIABAADAAMAAwADAAEAAQABAAEAAQD//////v/+//3//f/9//v/+//7//3//f/8
//v/+f/5//n/+f/7//v/+//7//v/+//7//r/+v/6//r/+v/6//r/+v/6//r/+v/6//r/
+v/6//r/+v/6//r/+v/6//v/+//6//r//f/9//3//f/7//v/+//7//v//P/8//v//f/9
//3//f/8//z//P/8//z//P/8//z/+v/6//r/+v/8//z//P/8//z//P/8//z//P/8//z/
/P/8//z//P/7//v/+//8//z//v/9//3//f/9//3//f/9//v/+//8//z//v/+//7//v/8
//z//P/8//3//f/9//7//v/+///////9//7//v///wIAAgACAAMAAQABAAEAAQADAAEA
AwAEAAQABAAEAAQABAAEAAQABAAEAAQABQAFAAUABAADAAMABQAFAAQAAwAEAAMAAQD+
//3//P/7//n/+//7//v/+v/4//j/+P/4//r/+v/6//r/9//3//f/9v/2//b/9v/1//X/
9f/1//X/9f/1//X/9f/1//X/9f/1//X/9f/1//X/9f/1//X/9f/3//f/9//3//X/9f/1
//b/+P/2//b/9v/z//D/8P/y//j///8HABAAGwApADcASABZAGYAbgBuAGQASAAmAA4A
AQD1/+r/4//e/9f/0v/R/9T/2//h/+b/6f/s/+3/7P/u//D/8v/z//P/9P/0//f/9//3
//f/9//4//j/+f/3//f/9//4//j/+P/4//j/+P/5//n/+f/5//n/+f/5//z//P/8//z/
+v/6//r/+//7//r/+v/7//z//P/8//z//v/+//7//v/+//7///////3//f/9//3/////
////AAD+//7//v///////////wAAAAAAAAAAAAAAAAEAAQABAAEAAQACAAIAAgACAAMA
AwADAAQABAAEAAcABwAHAAcABgAGAAYABgAGAAcABwAHAAcABwAHAAcACAAIAAgACAAI
AAgACAAIAAcABwAIAAgABQAFAAUABQAGAAYABgAFAAMAAwADAAIABAADAAMAAwADAAEA
AQABAAEAAQD/////AAAAAP////////3//f/9//3//f/8//v//f/9//3//f/7//v/+//7
//3//f/9//z//P/8//z//P/6//r/+v/6//r/+v/6//r//P/8//z//P/8//z//P/8//v/
+//6//r//f/9//3//f/9//3//f/9//3//v/+//3//f/9//3//f/+//7//v/+//7//v/+
//7//v/+//7//v/+//7//v/+//7//v/+//7//P/8//z//P/+//7//v/9//3//f/+//7/
/v/9//3//f/9//3//f/9//3//f/+//7//v/+//7//v/8//z//P/8/////////wAAAAAA
AAEAAQABAAIAAgADAAQABAAEAAUABQAFAAUABQAFAAUABQAHAAgABgAGAAYABgAGAAYA
BgAGAAgACAAJAAkABwAGAAUABQAFAAUABAADAAMAAwACAAAA/v/+//7//f/9//3//f/8
//r/+v/6//r/+v/6//r/+v/7//v/+//6//j/+P/4//f/+f/5//n/+f/3//f/9//3//n/
+f/5//n/9//3//f/9//3//f/9//3//f/9//3//f/9//3//f/+P/4//j/+P/4//f/9P/y
//b/+v8BAAkAFAAfAC0APQBOAGEAbgB0AHQAaABKACgAEAADAPn/7v/l/97/1//S/8//
1v/d/+P/6P/t/+7/7//w//L/9P/2//f/+f/4//j/+f/5//n/+f/5//r/+v/7//v/+//7
//z//P/8//z//P/8//3//f/9//3//f/9//3//P/8//z//P/8//z//P/9//3//P/8//3/
/v/+//7//v/+//7//v/+/wAAAAABAAEA//////////////////8AAAAAAAAAAAEAAQAB
AAEAAgACAAIAAgACAAIAAwADAAMABQAFAAYABgAEAAQABQAFAAcACAAIAAgACwALAAsA
CwAKAAoACgAKAAoACwALAAsACwALAAsACwAKAAoACgAKAAoACgAKAAoACQAJAAoACgAJ
AAkACQAJAAgACAAIAAcABwAHAAcABgAGAAUABQAFAAcABQAFAAUAAwADAAEAAQACAAIA
AQABAAMAAQABAAEAAQABAAAA/////////////////////////////////v/+//7//v/+
//7//v/+//7//v/+//7//v/+//7//v/+//7//v/+//7///////7//v////////////3/
/f/9//3//f/+//7//f////////////7//v/+//7/AAAAAAAAAAAAAAAAAAAAAAAAAAAA
AAAAAAAAAAAAAAAAAAAAAAAAAAIAAgACAAEA/////wAAAAAAAP//////////////////
/////wAAAAAAAAAAAAAAAAAAAAAAAAAAAQABAAEAAgACAAIAAwADAAUABgAGAAcABgAG
AAYABwAFAAUABQAFAAcACAAIAAgACAAIAAgACAAIAAgACAAIAAkACQAJAAgABwAHAAcA
BwAGAAUABAADAAEA/v/8//z//P/7//v/+//7//r/+v/6//r/+v/6//r/+v/6//n/+f/5
//j/+P/4//j/9//3//f/9//3//f/9//3//f/9//3//f/9//5//n/+f/5//n/+f/5//n/
9//3//f/9//5//n/+f/6//j/+P/4//j/9f/0//T/9P/4////BQAOABsAKwA7AEwAXQBs
AHQAdgBuAFYAMAAUAAcA+//u/+X/4P/Z/9D/y//Q/9X/3f/i/+n/7P/t/+7/8P/y//b/
9f/1//j/+P/3//f/+f/5//n/+v/6//v/+f/5//n/+v/6//r/+v/6//r/+//7//v//f/9
//3//f/8//z//P/8//7//v/+/////f/8//z//f/+//7//v/+/wAAAAAAAAAAAAAAAAEA
AQABAAEAAQABAP///////wAAAgACAAIAAwABAAEAAQACAAIAAgACAAIABAAFAAUABQAF
AAUABgAGAAYABgAHAAcABwAIAAgACAAJAAkACQAJAAoACgAKAAoACAAJAAkACQALAAsA
CwALAAwADAAMAAwADAAMAAwADAALAAsADAAMAAsACwALAAsACgAKAAoACQAHAAcABwAG
AAgABwAHAAcABwAFAAUABQADAAMAAQABAAIAAgABAAEAAQD//////////////v/9//3/
/f/9//3//f/9//3//f/9//3//f/8//z//P/8//z//P/8//z//P/+//7//v/+//z//P/8
//z//P/8//z//P/9//3//P/8//3//f/9//3//f/9//3//f/9//7//v/9////////////
/v/+//7//v/8//z//P/8//7//v/+//7//v/+//7//v/8//z//P/8//z//P/8//z//P/8
//z/+//9//3//v/+//z/+//7//v//f/9//3//f/9//3//v/+//z//P/8//z//v/+//7/
/v/9//3//f/+/wAAAAABAAEAAwAEAAQABQAEAAQABAAFAAMAAwADAAMABAAEAAQABAAE
AAYABgAGAAYABAAEAAUABQAHAAYABQAFAAMAAwACAAEAAgABAP///P/6//r/+v/5//n/
+f/5//j/+v/6//r/+v/4//j/+P/4//f/9//3//b/9v/2//b/9f/3//f/9//3//f/9//3
//f/9//3//f/9//2//X/9P/z//X/9f/1//X/8//z//P/8//1//X/9f/2//b/9v/2//b/
9f/y//D/8v/0//n///8KABUAHwArADwATwBgAGwAcgBuAGAAQAAeAAkA///y/+f/4v/b
/9L/y//K/83/0//c/+P/6P/p/+z/7v/w//D/8//z//L/9P/z//X/9f/3//X/9v/2//f/
9//3//f/+P/4//j/+P/4//j/+f/5//n/+f/5//n/+f/4//j/+P/4//j/+P/4//n/+//6
//r/+//8//z//P/8//z//P/8//z//P/8//3//f/9//3//f/9//3//f/9//7//v/+//7/
//////////8AAAAAAAAAAAAAAAABAAEAAQABAAEAAgACAAIAAgADAAMABQAGAAYABgAF
AAUABQAFAAYABgAGAAYABgAHAAcABwAHAAcABwAHAAgACAAIAAgACAAIAAgACAAHAAcA
CAAIAAcABwAHAAcABgAGAAYABQAFAAUABQAEAAQAAwADAAMAAQD///////8BAAEA////
//7//v/9//3//f/7//v/+//7//v/+v/5//n/+f/5//n/+f/5//n/+f/5//n/+f/4//j/
+P/4//j/+P/4//j/+P/4//j/+P/4//j/+P/4//j/+P/4//j/+P/5//n/+P/4//n/+f/5
//n/+f/5//n/+f/7//z//P/7//n/+f/5//n/+v/6//r/+v/6//r/+v/6//r/+v/6//r/
+v/6//r/+v/6//r/+v/6//j/+P/4//j/+v/6//r/+f/5//n/+v/6//z/+//7//v/+//7
//v/+//7//v//P/8//z//P/8//z//v/+//7//v////7/AAAAAAAAAAACAAIAAgACAAIA
AgADAAMAAwACAAEAAQD//////v/9//z/+//5//b/+P/4//j/9//3//f/9//2//b/9v/2
//b/9v/2//b/9v/1//X/9f/0//T/9P/0//P/9f/1//X/9f/z//P/8//z//X/9f/1//X/
9f/1//X/9f/1//X/9f/1//X/9f/1//X/9f/1//X/9v/4//j/9v/y//X/8v/w//L/9v/7
/wEACgAVACEAMQA+AFEAYABoAGoAZgBUADIAFgAJAP3/8P/n/+L/2//S/8//0P/T/9v/
4v/n/+r/6//s/+7/8P/y//P/9f/2//b/9f/3//f/9//3//j/+P/5//n/+f/5//r/+P/4
//j/+P/6//v/+//7//n/+f/5//n//P/8//z//P/8//z//P/9//3//P/8//3//P/8//z/
/P/8//z//P/8//z//P/9//3////////////9//3//f/+//7//v/+////////////AAAA
AAAAAAAAAAIAAwADAAMAAwADAAQABAAGAAYABwAHAAUABgAGAAYABwAHAAcABwAIAAgA
CAAIAAoACwALAAsACQAJAAkACQAKAAoACgAKAAoACgAKAAoACQAJAAoACgAJAAkACQAJ
AAgACAAIAAcABwAHAAcABgAGAAUABQAFAAMAAQABAAEAAwADAAEAAQACAAIAAQABAP//
/f/9//3///////7//f/7//v/+//7//v/+//7//v//f/9//3//P/8//z//P/8//z//P/8
//z//P/8//z//P/8//z//P/8//7//v/+//7//f/9//z//P/9//3//f/9////////////
//8AAAAA/////////////wAAAAAAAAAAAAAAAAAAAAAAAAAAAAAAAAAAAAAAAAAA/v/+
//7//v/+//7//v/+//7//v/+//3//f/9//7//v/+//3//f/9/////////////f/9//7/
/v8AAAAAAAAAAP7//v/+//7//f/9//3//v/+//7///////3//v/+/////v/+//7/////
/////////wEAAQABAAEAAwAEAAQABQAFAAUABQAFAAcABwAHAAYABgAGAAgABgAGAAYA
BgAIAAgACAAIAAgACAAJAAkACQAIAAcABwAHAAcABgAFAAQAAwABAP7//v/+//7//f/9
//3//f/8//z//P/8//z//P/8//z//P/7//v/+//6//r/+v/6//n/9//3//f/9//3//f/
9//3//n/+f/5//n/9//3//f/9//5//n/+f/5//n/+f/5//n/+f/5//n/+v/6//j/+P/4
//X/9P/2//b/+v8BAAkAEAAbACkANwBIAF0AagByAHQAbABUADAAFAAFAPv/8P/n/+L/
2//U/9P/1v/b/+H/6P/r/+7/8f/y//L/8v/2//f/9//4//j/+f/7//v/+//5//r/+v/7
//v/+//7//z//P/8//z//P/8//3//f/9//3//f/9//3//P/8//z//P/+//7//v//////
/v/+/////v/+//7//v/+//7//v/+//7//v////////////////8BAAEAAQACAAAAAAAA
AAEAAQABAAEAAgACAAIAAgACAAIAAwADAAMAAwADAAQABAAEAAQABQAFAAcACAAIAAgA
BwAHAAcABwAIAAgACAAIAAgACQAJAAkACQAJAAkACQAKAAoACgAKAAoACgAKAAoACQAJ
AAoACgAJAAkACQAJAAgACAAIAAcACQAJAAkACAAGAAUABQAFAAUAAwADAAMAAwADAAEA
AQACAAIAAQABAAEA//////////////7//f/9//3//f/9/////////////f/9//3//P/8
//z//P/8//z//P/8//z//P/8//z//P/8//z//P/8//z//P/8//z//f/9//z//P/9//3/
/f/9//3//f/9//3//f/+//7//f/9//3//f/9//7//v/+//7//v/+//7//v/+//7//v/+
/wAAAAAAAAAA/v/+//7//v8AAAAAAAAAAP7//v/+//3//f/9//7//v/+//3//f/9//3/
/f/9//3//f/9//7//v/+//7//v/+//7//v/+//7/AQABAAEAAgAAAAAAAQABAAMABAAE
AAUABAAEAAQABQAFAAUABQAFAAcABwAIAAYABgAGAAYABgAGAAYABgAGAAYABwAHAAUA
BAADAAMABQAFAAQAAwAAAP///f/6//r/+v/6//n/+//7//v/+v/4//j/+P/4//r/+v/6
//r/9//3//f/9v/4//j/+P/3//f/9//3//f/9f/1//X/9f/3//f/9//3//f/9//3//f/
9//3//f/9//3//f/9//3//f/9//3//j/+P/6//j/9v/z//L/8v/0//r/AQAJABIAHwAt
AD0AUABhAG4AdAB0AGoASgAmABAABQD5/+z/4//e/9f/zv/N/9T/2f/f/+T/6f/s/+//
8P/y//L/9v/3//f/+P/2//f/+f/5//n/+f/6//r/+//5//n/+f/6//z//P/8//z/+v/7
//v/+//7//v/+//7//7//v/+//7//P/8//z//f////7//v///wAAAAAAAAAAAAAAAAAA
AAAAAAAAAQABAAEAAQABAAEAAQABAAEAAgACAAIAAgADAAMAAwADAAQABAAEAAQABAAC
AAMAAwADAAQABQAHAAgABgAGAAcABwAHAAgACAAIAAsACwALAAsACgAKAAoACgAMAA0A
DQANAA0ADQANAA0ADgAOAA4ADgAMAAwADAAMAA0ADQAOAA4ACwALAAsACwAKAAoACgAJ
AAcABwAHAAYACAAHAAcABwAHAAUABQAFAAUABQADAAMAAgACAAEAAQABAP///////wEA
AQAAAP////////////////////////3//f/9//z//v/+//7//v/+//7//v/+//7//v/+
//7/AAAAAAAAAAD+//7//v/+///////+//7/////////////////////////AAAAAP//
AQABAAEAAQAAAAAAAAAAAAAAAAAAAAAAAAAAAAAAAAAAAAAAAAAAAAAAAAAAAAAAAgAC
AAIAAgAAAAAAAAD///////8AAAAAAAD///////8BAAEAAQABAAEAAQACAAIAAgACAAIA
AgACAAIAAgACAAMAAwADAAQABAAEAAUABQAFAAYABgAHAAYABgAGAAcACQAIAAgACAAI
AAgACgAKAAoACgAIAAgACQAJAAkACAAHAAcACQAJAAgABwAGAAUAAwAAAAAAAAAAAP//
/f/9//3//P/+//7//v/+//z//P/8//z/+//7//v/+v/6//r/+v/5//n/+f/5//n/+f/5
//n/+f/5//n/+f/5//n/+f/5//n/+f/5//n/+f/5//n/+f/5//n/+f/5//r/+v/6//j/
9v/3//b/9P/0//j//f8FAAwAFwAjADEAQgBTAGQAbgByAHIAYgBAAB4ACwABAPb/6//i
/93/1P/L/8z/0//X/97/5//s/+3/8P/y//L/8v/1//f/+P/4//n/+f/5//n/+f/6//r/
+//7//v/+//8//7//v/+//7//P/9//3//f/9//3//f/9//7//v/+//7//v/+//7/////
//7//v////7//v/+//7/AAAAAAAAAAAAAAAAAQABAAEAAQABAAEAAQABAAEAAgACAAIA
AgADAAMAAwADAAQABAAEAAQABAAEAAUABQAFAAUABQAGAAYABgAGAAcABwAHAAgACAAI
AAkACQAJAAkACgAKAAoACgAKAAsACwALAA0ADQANAA0ADgAOAA4ADgAMAAwADAAMAA0A
DQAOAA4ADQANAA0ADQAKAAoACgAJAAsACwALAAoACAAHAAcABwAHAAUABQAFAAUABQAD
AAMAAgACAAEAAQADAAEAAQABAP/////+//3///////////////////////////////7/
/v/+//7//v/8//z//P/8//7//v/+//7//v/+//7//v/+//7//v/+///////+//7/////
////////////////////AAAAAP////////////8AAAAAAAAAAP7//v/+//7/AAAAAAAA
AAAAAAAAAAAAAAAAAAAAAAAAAAAAAAAAAAAAAAAAAAD//wEAAQACAAIAAgABAAEAAQD/
/////////wEAAQACAAIAAAAAAAAAAAACAAIAAgACAAMAAwADAAQABAAEAAUABQAFAAYA
CAAFAA==
         </WaveFormData>
      </LeadData>
      <LeadData>
         <LeadByteCountTotal>10000</LeadByteCountTotal>
         <LeadTimeOffset>0</LeadTimeOffset>
         <LeadSampleCountTotal>5000</LeadSampleCountTotal>
         <LeadAmplitudeUnitsPerBit>4.88</LeadAmplitudeUnitsPerBit>
         <LeadAmplitudeUnits>¦ÌV</LeadAmplitudeUnits>
         <LeadHighLimit>2147483647</LeadHighLimit>
         <LeadLowLimit>268435456</LeadLowLimit>
         <LeadID>II</LeadID>
         <LeadOffsetFirstSample>0</LeadOffsetFirstSample>
         <FirstSampleBaseline>0</FirstSampleBaseline>
         <LeadSampleSize>2</LeadSampleSize>
         <LeadOff>FALSE</LeadOff>
         <BaselineSway>FALSE</BaselineSway>
         <ExcessiveACNoise>FALSE</ExcessiveACNoise>
         <MuscleNoise>FALSE</MuscleNoise>
         <LeadDataCRC32>1263664788</LeadDataCRC32>
         <WaveFormData>
/v/+//7//v8AAAAAAAAAAP7//v/+//7///8AAAEAAgAAAAAAAAAAAAIAAgACAAIABAAE
AAQABAACAAIAAgACAAQABAAEAAQAAgACAAIAAgAEAAQABAAEAAUABgAHAAgABwAGAAUA
BAAFAAYABwAIAAYABgAGAAYABAAEAAQABAAEAAQABAAEAAIAAgACAAIABAAEAAQABAAD
AAIAAQAAAAEAAgADAAQABQAGAAcACAAGAAYABgAGAAcACAAJAAoACAAIAAgACAAIAAgA
CAAIAAgACAAIAAgABQAEAAMAAgAEAAQABAAEAAIAAgACAAIAAgACAAIAAgAEAAQABAAE
AAMAAgABAAAAAQACAAMABAADAAIAAQAAAAAAAAAAAAAAAQACAAMABAACAAIAAgACAAQA
BAAEAAQAAgACAAIAAgAEAAQABAAEAAQABAAEAAQAAgACAAIAAgAEAAQABAAEAAQABAAE
AAQAAgACAAIAAgAEAAQABAAEAAMAAgABAAAAAQACAAMABAADAAIAAQAAAAAAAAAAAAAA
AgACAAIAAgACAAIAAgACAAMABAAFAAYABwAIAAkACgAMAAwADAAMAAwADAAMAAwACwAK
AAkACAAIAAgACAAIAAYABgAGAAYABgAGAAYABgAFAAQAAQD+//3//P/7//7/AQABAAIA
AgAAAAAAAAAAAAAAAAD/////AAD//////v/8//v/+f/4//r/+v/6//v/+f/4//j/9//5
//j/+P/5//v/+//7//v/+f/4//f/9f/2//j/+//6//n/+f/4//b/9//3//j/+f/7//z/
/P/8//v/+v/4//f/+v/6//r/+//5//n/+f/5//r//v8DAAEAAQADAAgADAAPABAAFgAi
AC8APABKAFQARQAbAO3/z//F/8H/t/+u/67/rf+o/6X/qf+0/7//zf/e/+n/7P/u//f/
+P/2//f/9//4//r//P/8//7//P/8//r/+f/5//n/+v/8//7////+//7//f/8//3//f/+
//7/AAAAAAEAAQD9//3//f/9/wAAAQACAAIAAQAAAP///f////////8AAAIAAgADAAQA
AwABAP///v///wEAAgAEAAEAAQAAAP7//v///wAAAgACAAMABAAEAAEAAQABAAEAAwAE
AAQABAAEAAQABAADAAUABQAFAAUABgAHAAcABwAEAAQABAAEAAYABgAGAAcABgAGAAUA
BQADAAMABAAEAAYABwAHAAcABQADAAIAAgAEAAQABAAFAAQABAADAAEAAgACAAMABAAG
AAgACQAJAAcABwAHAAcACwALAAsACwALAAwADAAKAAsACgAKAAoACgAKAAoACgAIAAYA
AwACAAMABQAGAAcABQAFAAUABAADAAEAAwADAAUABQAFAAYABQADAAIAAAABAAIAAwAF
AAUABQAEAAIAAwADAAMAAwADAAQABAAFAAMAAgACAAIAAwAEAAUABgAGAAYABQADAAUA
BQAFAAYABgAGAAYABgAEAAMAAwADAAUABQAGAAYABQAFAAQAAgADAAMAAwADAAQABAAE
AAUAAwACAAAAAAABAAIABAAFAAQABAADAAIAAwADAAMAAwADAAQABAAFAAMAAwADAAMA
BQAHAAgACQAHAAcACAAJAAwADAAOAA4AEQAQABAADwANAAsACwAKAAgACAAJAAoACAAI
AAgACAAGAAgACgAKAAoACgAKAAgABAAAAPz//P/8/wAAAwABAAIAAgACAAAAAAAAAAAA
AAD//////v/7//v/+v/5//r/+v/7//z//P/8//3//f/6//r/+f/5//n/+v/8//3//P/7
//r/+P/5//r/+v/7//r//P/6//r/+f/5//j/+P/4//n/+v/7//v/+v/5//j/+v/5//n/
+v/6//r/+//7//f/+f/5//z/AAAFAAUAAQD//wAACAAPABAAEgAeACsANABAAE4ASwAr
AP//3f/N/83/x/+6/7L/sf+s/6X/pf+u/7v/yf/Y/+P/6v/s/+//8v/2//f/+f/6//r/
/P/8//r/+P/4//r/+f/5//n/+//8//3//f/8//z/+//6//r/+//9//7//P/8//3//f/9
//3//f/9//7///8AAAAA///+//3/+//9//3//f/+//7//v///wAAAAD///7//v/+////
//8AAP/////+//z//v///wAAAgABAAEAAQAAAP//////////AAACAAMABAAFAAQAAwAB
AAIAAwAEAAUABAAFAAUABQAEAAQABAAEAAYABgAGAAcABQAEAAIAAQACAAMABQAGAAUA
BQAEAAMAAwABAAAAAAABAAIAAwAFAAIAAgABAP////8AAAIABAACAAQABQAFAAUABQAF
AAUACQAJAAkACQAIAAgABwAEAAQABAAFAAYABAAEAAQABAAFAAQAAgACAAIAAwADAAMA
AgABAAAA/v8AAP//AgADAAIAAQAAAAAAAAD//////v8AAAAAAAABAAEAAQAAAP7//v//
/wAAAQD//wAAAAABAAEAAAAAAAAAAgACAAIAAgAAAAAA///9//7///8AAAIAAAAAAAAA
AAAAAP///////wEAAQACAAIAAQABAAAA/v/+////AAABAAAAAAAAAAEAAQAAAP7//v8A
AAAAAQABAAAAAAD///7//v///wAAAQAAAAAA////////////////AQADAAQABQAFAAUA
BgAHAAkACgANAA4ADAAKAAkABwAGAAUABgAGAAQABAAFAAYABAAEAAQABgAGAAgACAAI
AAgABAAAAPz/+P/4//j//P//////AAAAAAAA/v/+//7//v8AAP/////+//z/+//5//f/
+P/4//n/+v/6//r/+//7//j/+P/3//f/+P/4//n/+f/3//f/9//2//b/9v/1//X/9v/4
//b/9v/1//X/9P/0//b/9//4//n/+f/4//f/9v/2//X/9f/2//j/+P/5//n/9//3//f/
+v8AAAEAAQD9//3/AgAIAAsADAAUACAAKQA2AEQATAA3AA8A5//P/83/zf+//7T/sv+x
/6j/pf+p/7L/v//N/9r/5f/q/+z/8f/0//b/9//3//j/+P/4//j/+P/2//b/+P/3//f/
9//3//j/+f/5//j/+P/3//b/+P/5//v//P/7//r/+v/5//n/+f/5//n//P/9//7//v/8
//z//P/7//3//f/9//7/+//6//r/+v/8//v/+v/6//z//f/9//7//f/9//z/+v/8//3/
/v8AAP7///8AAAAA//////////8BAAIAAgACAAMAAgABAP//AAABAAIAAwADAAMAAgAB
AAIAAgACAAIAAgACAAIAAwADAAIAAAD/////AQAEAAYABQAFAAQAAwACAP///f/8//3/
/v///wEAAAAAAP///f///wAAAgAEAAMABAAEAAMAAwADAAMAAwAGAAcACAAJAAgACAAH
AAQABAAEAAUABgAFAAQAAwACAAEAAAD+//7///8BAAIAAwAAAP///v/8//7//f8AAAEA
////////AAAAAP/////+/wAAAAAAAAEAAAD///3/+v/8//3//v//////AAAAAAEA///+
//7//v8AAAAAAAAAAP//AAAAAP//AQABAAEAAgAAAAAAAAAAAAIAAQABAAEAAwADAAQA
BAABAAEAAAD+/wAAAQACAAMAAwACAAEAAQABAAAA/v/+/wAAAAABAAEA//8AAAAAAAAB
AAEAAQABAP//AAAAAAEAAwADAAMAAwAFAAcACAAJAAcABwAIAAkADAAMAA4ADgAOAAwA
CwAJAAYAAwACAAAABAAIAAkACAAGAAYABgAGAAYACAAGAAQAAgD+//z//v////3//v/+
//7/AAAAAAAAAAAAAP/////+//v/+//6//n/+f/4//j/+P/5//r//P/9//z//P/7//v/
+f/4//j/9//4//n/+v/6//j/+P/3//f/+v/8//r/+v/7//v/+v/6//f/9//3//f/+v/6
//r/+v/4//f/9//4//j/+P/5//n//f/9//v//P/+/wEA///9/wEACAAOAA8AEAAWAB4A
JwA0AEYATAA3AA8A5//P/8v/y//B/7j/uP+7/7b/sf+1/77/xf/P/9r/5f/q//D/9//8
//z/+//5//b/9v/2//r/+v/8//z/+v/5//n/+f/5//r/+//7//3//v/+//7/+//7//z/
/P/+//7///////3//f/9//3//P/9//7//v8AAAAAAAD///3//f/9//7/AAAAAAEAAgAC
AAEAAAAAAAAAAQABAAIAAgADAAMAAgD///////8AAAAAAQACAAIAAQABAAEAAQADAAQA
BAAEAAYABgAGAAUABAADAAIAAQAEAAUABQAFAAYABgAGAAYABAAEAAQABQAGAAYABQAF
AAMAAwAEAAQABAAFAAUABQAHAAUABAAEAAIAAgACAAMABQAGAAYABQADAAIAAgACAAMA
BgAIAAkACQAJAAkACQAKAAkACAAHAAgACgALAAoABwAGAAYABgAGAAYABgAGAAUABAAC
AAIAAAABAAEAAQACAAMABAAEAAEA//8BAAEAAwADAAMABAAEAAMAAwACAAIAAgACAAMA
BAAFAAUABAABAAEAAQABAAMABAAEAAUABQAEAAQABAAEAAQABAAEAAcACAAIAAcABQAF
AAUABgAGAAYABgAGAAgABwAHAAcABQAFAAYABgAIAAkACQAIAAUABQAFAAUABgAGAAYA
BwAHAAYABAAEAAQABAAFAAUABwAIAAgACAAGAAUABAADAAUABgAGAAcABQAFAAUABQAD
AAUABgAHAAgACQALAA0ADgAOABAAEAATABIAEgARAA8ADQANAAwACwAKAAoACgAIAAgA
CgAMAAsACgAJAAgACgAIAAYABAAAAP7/AAABAP//AAAAAAAAAQACAAMABAACAAEAAQAA
AAEAAQAAAP///f/8//z//P/6//r/+//7//v//P/8//3/+v/6//v/+//9//3//f/8//r/
+v/5//n/+P/6//j/+P/6//v/+//8//n/+f/5//n//P/8//z//P/8//v/+//8//v/+v/6
//n/////////AAACAAEA///9/wEACgASABUAFgAeACgAMQA8AEwAUgA7ABEA6f/R/8v/
xf+1/6z/rP+t/6r/q/+1/8D/yf/T/97/5//q//D/9//8//z/+//7//j/9v/4//j/+v/8
//7//v/9//3//f/8//z//P/7//z//v///wAA/f/9//7//v/+//7/////////////////
/v///wAAAAACAAIAAgABAP///////wAAAAAAAAEAAgAEAAMAAgACAAEAAQAAAAAAAQAD
AAQABAABAAEAAQACAAIAAwAEAAQABQAFAAUABQADAAQABAAEAAYABgAGAAUABQAFAAUA
BQAGAAcABwAHAAcACAAJAAoACQAIAAcABwAKAAoACQAJAAUABQAGAAYABgAHAAcABwAJ
AAcABgAGAAUABAADAAMABAAGAAcABwAGAAYABwAIAAgACgALAAsADQANAA0ADQAOAA0A
DAALAA0ADgAOAAwACwAKAAoACgAIAAgACAAIAAkACAAGAAYABQAFAAQAAwAFAAUABQAE
AAUAAwAFAAUAAwADAAMABAAGAAUABQAEAAIAAgACAAMABgAHAAcABgADAAMAAwADAAMA
BAAEAAUABwAGAAYABgAEAAQABAAEAAcACAAIAAcABQAFAAUABgAGAAYABgAGAAgABwAH
AAcABgAFAAUABAAGAAcABwAGAAUABQAFAAUABgAGAAYABwAJAAgABgAGAAUABAAEAAMA
BQAGAAYABgAFAAUABQAFAAMABAAEAAUABwAHAAcABwAEAAUABQAFAAYABwAJAAsADAAM
AA4ADgAPAA4ADgANAA4ADQAOAA4ACwAKAAoACgAIAAgACgAMAAwACwAKAAkACAAKAAgA
BgAEAAIAAAACAAMAAgACAAEAAAABAAIAAwAEAAIAAQABAAAAAQABAAAA//////7//v/+
//3//P/8//v/+//8//z//f/6//r/+//7//3//f/9//z//P/8//v/+//6//z/+v/6//3/
/f/8//z/+f/5//n/+f/8//z//P/8//z/+//7//z/+//6//r/+f/9//3///8CAAIAAwD/
////AwAMABIAEwAWAB4AKAAvADoASgBOADUACwDl/9H/zf/F/7f/rv+u/6v/qP+p/7H/
vv/J/9X/4P/n/+r/8P/3//z//v/9//v/+v/4//j/+P/4//r//P/8//v/+//7//n/+v/7
//v//f/+//7//v/7//v//P/8//r/+v/7//v/+v/7//z//f/7//v/+//6//v//P/9//3/
+//7//v//P/8//z//f/+/wAA///+//7//f/9//z//P/+///////+//3//f/9//7//v//
/wAAAAABAAEAAQABAP//AAAAAAAABAAEAAQAAwABAAEAAQABAAIAAwADAAMAAwAEAAUA
BgAFAAQAAwADAAYABgAFAAUAAwADAAQABAACAAMAAwADAAQAAwADAAQAAwACAAEAAQAD
AAQABAADAAIAAgADAAQAAgAEAAUABQAGAAcACAAJAAoACQAIAAcACQAKAAoACAAFAAQA
BAAEAAQABAAEAAQABAAEAAMABAADAAMAAgABAAMAAwADAAIAAQD//wEAAQD///////8A
AAIAAQABAAAA/v/+//7///8CAAMAAwACAP////////////8AAAAAAQADAAIAAgACAAEA
AAD///7/AQACAAIAAQABAAEAAQACAAAAAAAAAAAAAQABAAIAAwACAAEAAQAAAAIAAwAD
AAIA//////////8AAAAAAAABAAMAAgAAAAAA///+//7//f/+/wAAAQACAP//////////
//8AAAAAAQADAAMAAwADAAIAAwADAAMABgAHAAkACwAKAAoADAAMAAoACAAHAAUABgAF
AAYABgADAAIAAgACAAYACAAIAAgACAAIAAUAAgD///z/+//6//3////9//7//v/+//7/
/v/+//7/AAD//////v/8//v/+f/3//j/+P/5//r/+f/4//j/9//4//j/9//3//j/+P/5
//n/+P/3//b/9P/1//b/9v/3//f/+P/1//T/9f/1//T/9P/0//X/9v/3//f/9v/1//T/
9f/1//b/+P/2//b/9//3//X/9f/3//z/AAABAP//+//7/wAABgAJAA4AFgAgACsANABC
AEgAOQAPAOf/z//L/8v/v/+y/7D/rf+k/6H/p/+0/8H/zf/a/+P/6P/q/+3/8v/0//f/
9//4//j/+P/0//T/9P/0//X/9f/2//f/9//4//n/+f/4//j/9//2//b/9//5//r/+P/4
//n/+f/5//n/+f/5//r/+//8//z/+v/6//r/+f/6//v//P/+//z/+v/5//j/+v/5//j/
+P/4//n/+f/6//j/+f/5//j/+v/7//z//v/7//v/+//6//r/+//8//3//f/+//7//v/+
//7//v/9//7///8AAAEA//////7//f/9//7///8AAAAAAAAAAAEAAAAAAP/////+////
AQACAP/////+//3//v/9//3//v/+//7//v////3//v/+//3//f/+/wAAAgABAAIAAgAB
AAMAAwADAAMABQAFAAUABQADAAQABAACAAQABAAFAAYAAwACAAEAAAD///7//P/8//7/
/////////v/9//z/+v/6//n//P/9//v/+//7//z//v/9//3//P/8//z//P/9//3//f/8
//r//P/9//7////8//z/+//7//z//P/9//7//v/+//7//v/9//7//v/9/wAAAQACAAQA
AgAAAP7//P/+//3//f/9//////8AAAAA/v///////v/+////AAABAAEAAAD////////+
//z//P/+//7///////7//v/9//z//v///wAAAQD+//7//f/9////////////AQADAAQA
BQADAAMABAAFAAcACAALAAwACwAIAAYAAwADAAEAAQAAAAIAAgABAAIAAgADAAQABQAG
AAYABAACAAAA/P/4//j/9//6//z//f/+//z//P/8//z//v/9//3//P/9//3//P/7//r/
+P/3//b/9//4//r/+//5//j/9v/1//T/9P/1//X/9v/3//j/+P/3//b/9P/z//b/+P/2
//b/9v/1//P/8v/z//P/8//z//b/9v/2//b/9v/1//X/9v/2//b/9//3//X/9f/z//T/
9v/7//3//f/9/wIACAALAAoADAAUAB0AKAA4AEYAQwAjAPn/2f/L/8v/yf+8/7b/tf+y
/63/qf+w/7n/xf/Q/9//6P/s/+3/8v/0//H/7//u//D/8v/y//T/+P/4//f/9f/0//P/
9f/2//f/9//5//r/+v/6//j/9//3//b/+P/4//n/+f/1//X/9f/1//j/+f/6//r/+v/6
//r/+f/5//n/+f/6//z//P/9//7//P/7//r/+v/6//v/+//8//z//f/9//z/+//7//v/
/P/8//3//v/+//3//f/9//3//f/+//7//v8AAAAAAAD/////////////AgADAAMAAwAC
AAIAAgACAAIAAgACAAMAAgACAAEAAQD/////AAAAAAAAAQABAAEAAQD///7//v8AAAAA
AAABAAEAAgACAAEA/v/+////AAACAAQABQAFAAMAAwADAAMABwAHAAcABwAHAAgACAAG
AAQAAgABAAAAAQACAAMABAABAAAA/v/+/wAAAQABAAEA/////////v/9//v//f/9////
/////wAA///9//z/+v/6//r/+v/7//7///////7/+//7//v/+//8//7///8BAP///v/+
//7/AAAAAAAAAAD//wAAAAD//////////wAAAgACAAIAAgAAAP////////////8AAAAA
AAABAAEAAAD//////////wIAAgACAAMAAwACAAAAAAACAAQABwAJAAoADAANAA4ADQAN
AA0ADQAQABIAEwAVABIAEQAQAA8AEQATABQAFQAbABwAGwAaABkAGAAWABQAEgAQAAsA
CAAJAAkABwAGAAQAAgADAAQABQAGAAQAAQD///z/+//7//r/+f/5//j/+P/4//f/9v/2
//X/9f/2//b/9//1//T/9P/z//X/9f/1//T/9v/2//X/9f/z//T/8f/w//L/8//z//T/
8f/x//H/8f/y//L/8v/y//T/8//z//T/8//y//L/8f/z//X/9f/2//r/+//5//X/9f/+
/wYACwAKABAAGgAhACwAPABIAD8AGwDv/9P/y//J/8H/tP+w/6//rP+p/63/tP+//8n/
1v/f/+b/6P/t//T/+P/3//X/9P/y//L/8v/y//T/9v/4//f/9//3//b/9v/2//X/9//4
//j/+P/3//f/+P/4//b/9v/3//f/+P/5//r/+//7//v/+//6//z//P/8//v/+//7//v/
/P/6//r/+//8//7//f/8//z/+v/7//v//P/+///////+//3//f/9//7//v///wAAAAAA
AAEAAgADAAIAAgABAAAABAAEAAQAAwADAAMAAwADAAIAAwADAAMAAwAEAAUABgAFAAQA
AwADAAYABgAFAAUAAwADAAQABAACAAMAAwADAAUAAwACAAIAAAAAAAAAAQADAAQABAAD
AAAAAAABAAIAAgAEAAUABQAGAAcACAAJAAgABwAGAAUABwAIAAgABgAFAAQABAAEAAIA
AgACAAIAAgACAAEAAgABAAEAAAD//wEAAQABAAAA///9///////9//3//f/+//////8A
AAAA/v/+//7///8AAAEAAQAAAAEAAQABAAEAAQACAAIAAwADAAIAAgACAAEAAAD///7/
AQACAAIAAQABAAEAAQACAAAAAAAAAAAAAwADAAQABQAEAAMAAwACAAQABQAFAAQAAwAD
AAMAAwACAAIAAgADAAQABAADAAQAAwACAAIAAQABAAIAAgACAAEAAQABAAEA//8AAAAA
AQADAAMAAwADAAAAAQABAAEAAwADAAQABQAFAAQABQAEAAYABAADAAEAAQABAAMABAAF
AAYACAAKAAsADAANAA4ADgAMAAsACgAJAAgABQAFAAcABgAGAAcABQAFAAQABQAGAAcA
CAAGAAQAAgAAAP7//P/+////AAACAAMABAADAAIAAQAAAAIAAQABAAAAAQABAAAA///+
//z/+//6//z//P/9//3/+v/6//n/+f/6//r/+//7//v/+//7//r/+P/4//f/9//6//z/
+v/6//n/+f/4//j/+f/5//n/+f/6//r/+v/6//j/9//3//j/+f/6//z//f/9//v/+f/6
/wAAAwADAP//AwAKABIAEQASABoAJgAzAEAAUgBaAEcAGwDt/9H/yf/F/7n/sP+w/6//
qP+n/7H/uP/B/9H/3v/p/+7/9P/7//z/+v/5//n/+v/6//z//v/+//7//v/8//v/+//7
//3//v///////f/+//7//v/9//3//v/+/wAAAAABAAEA/f/9//3//f/+////AAAAAAAA
AAAAAP//////////AAACAAIAAwAEAAMAAQD///7///8BAAIABAACAAMAAwACAAEAAQAB
AAIABAAFAAYABgAEAAMAAgABAAIABAAFAAYABgAGAAYABQAFAAUABQAFAAgACQAJAAkA
BgAGAAYABgAIAAgACAAJAAoACgAJAAkABwAHAAgACAAIAAkACQAJAAcABQAEAAQABQAG
AAcACQAIAAgABwAFAAQABAAFAAYACAAKAAsACwAJAAkACQAJAAsACwALAAsACwAMAAwA
CgAJAAgACAAIAAoACgAKAAoACAAGAAMAAgADAAUABgAHAAUABQAFAAQAAwABAAMAAwAE
AAUABgAIAAcABQAEAAIABAAEAAQABQAEAAUABQAEAAMAAwADAAMABQAGAAYABwAGAAQA
AwACAAMABAAFAAYABQAGAAYABQAFAAUABQAGAAgACAAIAAgABwAFAAQAAwAEAAUABwAI
AAYABwAHAAYABQAFAAUABQAIAAgACAAJAAcABgAEAAQABgAGAAcABwAHAAgACAAIAAUA
BQAFAAUABwAIAAgACQAHAAcABwAHAAkACwAMAA0ADwAPABAAEQARABAAEQAQABEAEAAQ
AA8ACwAJAAkACAAIAAgACQAKAA4ADAAKAAgACAAIAAgACAAGAAQAAgACAAAAAgADAAEA
AgACAAIAAwAEAAUABgAFAAMAAgAAAAEAAQAAAP///f/8//z//P/+//7///////7//v/9
//3/+v/6//v/+//8//3//v/+//3//P/6//n//P/+//z//P/9//3//P/8//n/+f/5//n/
+//8//3//v/8//v/+//8//z//P/9//3//////////v8AAAEA/////wUADgAUABUAGAAg
ACgAMQA+AE4AUgA5AA0A5f/R/83/x/+5/7D/sP+v/6r/q/+z/77/x//R/97/6f/s//L/
+//+//7//f/7//r/+P/6//z//P/+/wAA/v/9//3//f/9//7//////wEAAgACAAIAAAD/
/////v8AAAAAAQABAP///////////v///wAAAAACAAIAAgABAP///////wAAAgACAAMA
BAAEAAMAAgACAAAAAQABAAIABAAFAAUABAABAAEAAQACAAMABQAHAAgABwAHAAcABwAF
AAYABgAGAAoACgAKAAkABwAHAAcABwAIAAkACQAJAAoACgAKAAoACAAIAAgACQAKAAoA
CQAJAAcABwAIAAgACAAJAAkACQAJAAcABgAGAAYABgAGAAcABwAIAAgABwAEAAQABQAG
AAgACgALAAsADQANAA0ADQAOAA0ADAALAA0ADgAOAAwACQAIAAgACAAKAAoACgAKAAsA
CgAIAAgABgAHAAcABwAFAAUABQAEAAMAAQADAAMABQAFAAUABgAGAAUABQAEAAIAAgAC
AAMABQAHAAgACAAEAAMAAgABAAIABAAFAAcACQAIAAgACAAGAAYABgAGAAUABgAGAAUA
BQAFAAUABgAIAAgACAAIAAYABQAFAAUABQAFAAYABgAIAAkACQAIAAUABQAFAAUABwAI
AAkACwAJAAgABgAGAAQABAAFAAUABgAIAAkACgAHAAcABwAHAAcACAAIAAkACQAJAAkA
CQAJAAsADAANABAAEQATABUAEgAQABAADgAOAAwACwAJAAgABwAIAAgACgAKAAsADAAN
AA4ADAAKAAgABgADAAAAAQABAAMABAAEAAQABAAEAAQABAAFAAUABgAGAAUABQAEAAMA
AgAAAP///v8AAAAAAQABAAAAAAD/////AAAAAAEAAQD////////+//z//P/7//v//f8A
AP//AAD//////v/+//3//f/9//3//P/8//z//P/8//v/+//8//3//v8AAAEA///9//3/
/v8CAAcABwAFAAMACAAOABEAEgAWACAAKwA2AEIATgBJACcA+//b/8//0//R/8b/vv+/
/7r/s/+v/7b/wf/N/9z/6f/w//T/9//6//z///////7//v8AAAIAAgAAAAAAAAD/////
//8BAAIAAwADAAEAAgACAAIAAgADAAUABgAEAAQABQAFAAIAAQAAAP//AwAFAAcACAAH
AAYABQADAAMAAwADAAQABgAGAAcACAAGAAUABAAEAAYABwAHAAgABgAHAAcABgAFAAUA
BQAGAAYABwAIAAgABwAHAAcABwAJAAoACgAKAAoACgAKAAkACwALAAsACwAKAAsACwAL
AAoACgAKAAoACwAMAA0ADwAOAA4ADQANAAkACQAKAAoADAANAA0ADQANAAsACgAKAAwA
DAAMAA0ADAAMAAsACQAKAAoACwAMAA0AEAASABMAEgARABAADwARABEAEQARAA8AEAAQ
AA4ADwAOAA4ADgAOAA4ADgAOAAsACgAIAAgACgALAAsACwAJAAkACQAIAAgABwAKAAsA
CQAJAAkACgAIAAcABwAGAAcACAAJAAsACgALAAsACgAJAAkACQAJAAcACAAIAAkACQAI
AAgACAAJAAoACwAMAAwADAALAAkACgALAAwADgAQABAAEAAQAA0ACwAKAAkACgALAA0A
DgANAA0ADAAKAAoACwAMAA0ADgAOAA4ADwAOAAwACQAIAAsADAAOAA8ADQAOAA4ADgAP
AA8ADwAPAA8AEAAQABEAEQARABEAEQASABUAFwAZABgAFwAXABcAFQAUABUAFAAUABQA
EQANAA==
         </WaveFormData>
      </LeadData>
      <LeadData>
         <LeadByteCountTotal>10000</LeadByteCountTotal>
         <LeadTimeOffset>0</LeadTimeOffset>
         <LeadSampleCountTotal>5000</LeadSampleCountTotal>
         <LeadAmplitudeUnitsPerBit>4.88</LeadAmplitudeUnitsPerBit>
         <LeadAmplitudeUnits>¦ÌV</LeadAmplitudeUnits>
         <LeadHighLimit>2147483647</LeadHighLimit>
         <LeadLowLimit>268435456</LeadLowLimit>
         <LeadID>V1</LeadID>
         <LeadOffsetFirstSample>0</LeadOffsetFirstSample>
         <FirstSampleBaseline>0</FirstSampleBaseline>
         <LeadSampleSize>2</LeadSampleSize>
         <LeadOff>FALSE</LeadOff>
         <BaselineSway>FALSE</BaselineSway>
         <ExcessiveACNoise>FALSE</ExcessiveACNoise>
         <MuscleNoise>FALSE</MuscleNoise>
         <LeadDataCRC32>254766715</LeadDataCRC32>
         <WaveFormData>
CAAIAAgACAAIAAgACAAIAAgACAAIAAgABgAGAAYABgAIAAgACAAIAAgACAAIAAgACAAI
AAgACAAKAAoACgAKAAoACgAKAAoACgAKAAoACgAMAAwADAAMAAwADAAMAAwADAAMAAwA
DAAOAA4ADgAOAA4ADgAOAA4ADgAOAA4ADgAMAAwADAAMAA4ADgAOAA4ADgAOAA4ADgAM
AAwADAAMAAoACgAKAAoACAAIAAgACAAIAAgACAAIAAYABgAGAAYABAAEAAQABAAEAAQA
BAAEAAIAAgACAAIAAgACAAIAAgACAAIAAgACAAAAAAAAAAAAAgACAAIAAgAAAAAAAAAA
AAAAAAAAAAAAAAAAAAAAAAACAAIAAgACAAIAAgACAAIAAAAAAAAAAAACAAIAAgACAAAA
AAAAAAAAAAAAAAAAAAAAAAAAAAAAAAAAAAAAAAAAAAAAAAAAAAD+//7//v/+//7//v/+
//7//v/+//7//v/+//7//v/+//7//v/+//7//v/+//7//v/8//z//P/8//7//v/+//7/
/P/8//z//P/8//z//P/8//z//P/8//z//f/+////AAABAAIAAwAEAAQABAAEAAQABAAE
AAQABAADAAIAAQAAAP3/+v/3//T/9P/0//T/9P/y//H/8f/x//P/9f/2//b/9P/0//T/
9P/2//b/9v/2//f/9//4//r/+P/4//j/+P/6//r/+v/6//r/+v/6//r/+v/6//v/+//5
//n/+v/6//r/+v/7//v/+//7//v/+//7//v/+//7//z//P/8//z//P/8//z//P/6//r/
+v/6//z//P/8//z//P/8//z//P/8//z//f/9//3///8AAAUACgAKAAkABQAFAAcACQAJ
AAAA8P/Z/8n/v//B/8r/1v/Z/9D/vv+z/7P/uP/D/8z/0f/N/83/1f/d/+X/7v/1//r/
//8DAAUABQAFAAUABQAFAAUABwAIAAgACAAIAAkACQAIAAgACAAKAAkACQAJAAgACQAJ
AAkABwAIAAgACAAJAAkACQAJAAkACQAJAAkACQAJAAkACQAJAAkACQAKAAoACgAKAAoA
CgAKAAoACgAMAAwADAAMAAoACgALAAsACwAKAAoACgAKAAoACgAKAAwADAAMAAwADQAN
AA0ADQANAA0ADQAOAA4ADgAOAA8ADwAPAA8ADwAPAA8ADwAPAA0ADgAOAA8ADwAPAA8A
DgAQABAAEAAQAA4ADgANAA0ADwAPAA8ADwANAA0ADQANAA0ADAALAAoACgAKAAoACgAJ
AAkACAAIAAcABwAHAAcABgAGAAYABgAFAAUABQAEAAQABAAEAAQAAgACAAIAAgAEAAQA
BAAEAAQABAAEAAMAAgACAAMAAwADAAMAAgACAAMAAwADAAMABQAFAAYABgAFAAUABQAF
AAUABQAFAAUABQAFAAUABQADAAMAAwADAAQABAAEAAQABAAEAAQABAAEAAQABAADAAMA
AwADAAMAAwADAAMAAwAEAAQAAwADAAMAAwADAAMAAwADAAIAAgAEAAQABAAEAAQABAAF
AAUABQAFAAUABQADAAMAAwAEAAQABAAEAAQABAAEAAMAAwAFAAUABQAFAAUABQAFAAUA
AwAEAAQABQAGAAcABwAHAAkACQAKAAoACwAMAA0ADgAOAA4ADgANAA0ADAAKAAoABQAE
AAIAAgD///3//P/6//r/+v/6//v/+//7//v/+//8//z//P/6//r/+v/6//v//P/9////
/f/+/wAAAAAAAAAAAAAAAAAAAAAAAAAAAAAAAAAAAAAAAAEAAQABAAEAAgACAAIAAgAD
AAMAAwADAAMAAwADAAEAAQABAAIAAgACAAIAAgACAAIAAgACAAIAAgACAAIAAgACAAIA
AgAAAAAAAAAAAAQABQAFAAUABQAIAAsADgAQAA8ADQALAAsADQAPAAoA/v/t/9v/z//L
/9D/3P/n/+T/2P/H/7//wP/J/9L/2//b/9f/2f/f/+f/7v/1//z/AQAFAAkACwALAAkA
CQAJAAkACQAKAAoACgAKAAsACwAKAAoACgAMAAsACwALAAoACwALAAsACwAMAAwADAAN
AA0ADQANAAsACwALAAsADQANAA0ADQANAA0ADQAOAAwADAAMAAwADAAMAAwADAAKAAoA
CgAKAAoACgALAAsACwAKAAoACgAKAAoACgAKAAoACgAKAAoACwALAAsACwAJAAkACQAK
AAoACgAKAAsACwALAAsACwALAAsACwALAAsADAAMAA0ADQANAA0ADAAMAAwADAAMAAwA
DAALAAsACwALAAsACwAJAAkACQAJAAsACgAJAAgACAAIAAgACAAHAAcABgAGAAcABwAH
AAcABAAEAAQABAAFAAUABQAEAAQABAAEAAQAAgACAAIAAgACAAIAAgACAAIAAgACAAEA
AgACAAMAAwADAAMAAgACAAEAAQABAAEAAQABAAIAAgABAAEAAQABAAEAAQABAAEAAQAB
AAEAAQABAAEAAQABAAIAAgACAAIAAAAAAAAAAAAAAAAAAAD//wEAAQABAAEA////////
//8AAAAA//////////////////////7//v/+//7//v/+//7//v//////////////////
//////8AAP7//v/+//7/AAAAAP///////////////wEAAQABAAEA//8AAAAAAQACAAMA
AwADAAUABQAGAAYACAAIAAgACAAIAAgACAAHAAgABgADAAIA+//4//b/+P/2//T/9P/0
//T/9f/1//X/9f/3//j/+P/4//j/+P/4//j/+P/4//j/+f/5//r//P/8//z//P/8//z/
/P/8//z//P/8//z//P/8//z//f/9//3//f/+//7//v/+////////////////////////
////AAACAAIAAgACAAAAAAAAAAAAAAAAAAAAAAAAAAAAAAAAAP7//v/+//7/AAABAAEA
AQABAAQABwAKAAoACQAFAAMABQAHAAUAAADy/93/zf/H/8f/0v/g/+H/2P/M/7//u//A
/8n/1P/Z/9f/0//X/93/4//s//H/9v/7/wEAAwAFAAUABQAFAAMAAwADAAQABAAEAAQA
BQAFAAQABAAEAAQAAwADAAMAAgADAAMAAwADAAQABAAEAAUABQAFAAUABQAFAAUABQAH
AAcABwAHAAkACQAJAAoACgAKAAoACgAKAAoACgAKAAoACgAKAAoACgAKAAsACwALAAoA
CgAKAAoACgAKAAoACgAKAAoACgALAAsACwALAAsACwALAAwADgAOAA4ADwAPAA8ADwAP
ABAAEQASABMAEwAUABQAFQATABMAEwASABAAEAAQABAAEgASABEAEQARABEAEQARABAA
DwAOAA0ADwAOAA0ADAAOAA4ADgAOAA0ADQAMAAwADQANAA0ADQAKAAoACgAKAAkACQAJ
AAgACAAIAAgACAAIAAgACAAIAAoACgAKAAoACgAKAAoACQAIAAgACQAJAAkACQAIAAgA
BwAHAAcABwAHAAcACAAIAAkACQAJAAkACQAJAAkACQAHAAcABwAHAAUABQAFAAUABQAG
AAcACAAGAAYABgAGAAYABgAGAAUABwAHAAcABwAHAAcABwAHAAgACAAHAAcACQAJAAkA
CQAJAAkACAAIAAgACAAIAAgACAAIAAkACQAJAAkACQAJAAcABwAHAAgABgAGAAYABgAG
AAYABQAFAAUABQAFAAUABQAFAAUABQAFAAYABgAHAAgACQAJAAkACwALAAwADAAKAAoA
CgAKAAsADAANAA0ACAAEAP///P/6//j/+P/4//j/9f/1//X/9f/5//r/+v/6//z//P/8
//z/+//6//n/+f/7//z//v/+//z//P/8//z//P/8//z//P/8//z//P/8//z//f/9//3/
/f/+//7//v/+////////////////////////////AAAAAAAAAAAAAAAAAAAAAAAAAgAC
AAIAAgAAAAAAAAAAAAIAAgACAAIAAgABAAEAAQADAAYACwAMAAwACQAHAAcACQALAAkA
AgDy/9v/zf/H/8n/0v/e/+H/2P/I/73/uf++/8n/1P/Z/9f/0//X/93/4//q//P/+P/9
////AwAFAAUABQAFAAUABQAFAAYABAAEAAQABQAFAAQABAAEAAQAAwADAAMABAAFAAUA
BQAFAAYABgAGAAUABQAFAAUABQAFAAUABQAFAAUABQAFAAUABQAFAAYABAAEAAQABAAE
AAQABAAEAAQABAAEAAQAAgACAAMAAwAFAAQABAAEAAQABAAEAAQABAAEAAQABAADAAMA
AwADAAMAAwADAAQABAAEAAQABQAFAAUABQAFAAUABQAFAAUABQAGAAYABwAFAAUABQAE
AAQABAAEAAQABAAEAAMAAwADAAMAAwADAAMAAwADAAMAAwACAAEAAAAAAAAAAAAAAP//
///+//7//f/9//3//f/+//7//v/+//3//f/9//z//P/8//z//P/8//z//P/8//z//P/8
//z//P/8//z/+//6//r/+//7//v/+//6//r/+//7//v/+//7//v//P/8//v/+//7//v/
+//7//v/+//7//v/+//7//n/+f/5//n/+v/6//r/+v/6//r/+v/6//r/+v/6//n/+f/5
//n/+f/7//v/+//7//r/+v/5//n/+//7//v/+//5//n/+P/4//r/+v/6//r/+v/6//v/
+//7//v/+//7//v/+//7//z/+v/6//r/+v/6//r/+f/5//v/+//7//v/+//7//v/+//5
//r/+v/7//r/+//7//v//////wAAAAACAAIAAgACAAIAAgACAAEAAgACAAEAAgABAPz/
9v/y//L/8v/y//L/8f/x//H/8f/x//L/8v/y//T/9P/0//T/9P/0//T/9f/z//T/9v/2
//j/+P/4//j/+P/4//j/+P/4//j/+P/4//b/9//3//f/9//4//j/+P/4//n/+f/5//n/
+f/5//n/+f/5//n/+v/4//j/+P/4//j/+P/4//j/+P/4//j/+P/4//j/+P/4//r/+v/6
//r/+v/7//v/+//9/wAAAwAGAAYAAwABAAEAAwAFAAEA9v/k/8//wf+5/7v/xv/O/8//
xP+0/63/rf+0/7//xv/J/8f/yf/R/9n/4f/q//H/9v/5//3///////////8BAAEAAQAB
AAIAAgACAAIAAwADAAIAAgACAAQAAwADAAMAAgADAAMAAwADAAQABAAEAAUABQAFAAUA
BQAFAAUABQADAAMAAwADAAMAAwADAAQABAAEAAQABAAEAAQABAAEAAYABgAGAAYABAAE
AAUABQAHAAYABgAGAAgACAAIAAgACAAIAAgACAAJAAkACQAJAAkACQAJAAoACgAKAAoA
CwALAAsACwALAAsACwALAAsACwAMAAwADQANAA0ADQAMAAwADAAMAAwADAAMAAsACwAL
AAsACwALAAkACQAJAAkACQAIAAcABgAIAAgACAAIAAcABwAGAAYAAwADAAMAAwAEAAQA
BAAEAAMAAwADAAIAAgACAAIAAgACAAIAAgACAAIAAgACAAIAAgACAAIAAQAAAAAAAQAB
AP/////+//7/////////////////AAAAAP//////////////////////////////////
/////////v/+//7//v/+//7//v/+//7//v/+//3//f/9//3//f/9//3//f/9//7//v/9
//3/+//7//v/+//9//3//P/8//z//P/8//z/+v/6//v/+//7//v/+//7//v/+//7//z/
+v/6//r/+v/6//r/+f/5//n/+f/5//n/+f/5//n/+f/5//r/+v/7//z//f/9//3/////
/wAAAAABAAIAAwAEAAIAAgACAAEAAgACAAEAAgD///z/+P/0//L/8v/y//L/8v/v/+//
7//v//P/9P/0//T/9v/2//b/9v/2//b/9v/3//f/+P/6//r/+v/6//r/+v/6//r/+v/6
//r/+v/6//r/+v/7//v/+//7//z//P/8//7///////////////////////////8AAP7/
/v/+//7/AAAAAAAAAAAAAAAAAAAAAAAAAAAAAAAAAAAAAAAAAAAAAP////8BAAMABgAL
AAwADAAJAAcABwAJAAsACQD+/+z/1//L/8X/x//S/9z/2//Q/8D/t/+5/8D/y//S/9X/
0f/T/9n/4f/p//L/+f/+/wEABQAFAAcABwAJAAkACQAJAAkACgAIAAgACAAJAAsACgAK
AAoACgAJAAkACQAIAAkACQAJAAkACgAKAAoACwALAAsACwAJAAkACQAJAAkACQAJAAkA
CQAJAAkACgAKAAoACgAKAAoACgAKAAoADAAMAAwADAAKAAoACwALAA0ADAAMAAwADAAM
AAwADAAMAAwADAAMAA0ADQANAA0ADQANAA0ADgAOAA4ADgAPAA8ADwAPAA8ADQANAA0A
DQANAA4ADgAPAA8ADwAPAA4ADgAOAA4ADgAOAA4ADQANAA0ADQANAA0ADQANAA0ADQAN
AAwACwAKAAoACgAKAAoACQAJAAgACAAHAAcABwAHAAYABgAGAAYAAwADAAMAAgAEAAQA
BAAEAAIAAgACAAIAAgACAAIAAgACAAIAAgABAAAAAAABAAEAAQABAAAAAAABAAEAAQAB
AAEAAQACAAIAAwADAAMAAwADAAMAAwADAAMAAwADAAMAAwADAAMAAwACAAIAAgACAAIA
AgACAAIAAgACAAIAAQABAAEAAQABAAEAAQABAAEAAgACAAEAAQABAAEAAQABAAEAAQAA
AAAA/v/+//7//v8AAAAAAQABAP//////////////////AAAAAAAAAAAAAAAAAAD/////
AQABAAEAAQABAAEAAQABAAEAAgACAAMABAAFAAUABQAHAAcACAAIAAgACAAIAAgACAAI
AAgABwAGAAQAAQAAAPn/9v/0//T/9P/0//P/8//z//P/9f/2//b/9v/2//b/9v/2//b/
9v/2//f/9f/2//j/+P/6//r/+v/6//r/+v/6//r/+v/6//r/+v/6//v/+//7//v//P/8
//z//P/9//3//f/9//3//f/9//3//f/9//7//v/+//7//v/+//7//v/+//7//v/+//7/
/v/+//7//v/+//7//v/+//7/////////AQAEAAcACgAMAAkABQADAAUABwAHAAAA8v/d
/8//yf/L/9T/4P/j/9z/zv/B/7v/wv/L/9b/2//Z/9X/2f/f/+X/7P/1//z///8BAAMA
BQAHAAUABQAHAAcACQAIAAgACAAIAAkACQAIAAgACAAKAAkACQAJAAkACQAIAAcABwAI
AAgACAAHAAcABwAHAAcABwAHAAcABwAHAAcABwAHAAcABwAIAAgACAAIAAgACAAIAAgA
CAAIAAgACAAIAAgACAAJAAkACQAIAAgACAAKAAoACgAKAAgACAAIAAgACQAJAAkACQAJ
AAkACQAKAAgACAAIAAkACQAJAAkACQAJAAkACQAJAAcACAAIAAkACQAJAAkACAAKAAoA
CgAKAAgACAAHAAcABwAHAAcABwAHAAcABwAHAAcABgAFAAQABAAEAAQABAAFAAUABAAE
AAUABQAFAAUAAgACAAIAAgABAAEAAQAAAAAAAAAAAAAAAgACAAIAAgACAAIAAgACAAAA
AAAAAP//AAAAAAEAAQABAAEAAAAAAP///////////f/9//7//v////////////3//f/9
//3//f/9//3//f////////////7//v/+//7//v/+//7//v/+//7//v/9//3//f/9//3/
//////////8AAAAA/////////////////f/9//z//P/8//z//P/8//7//v//////////
///////9//3//f/+//z//P/8//z//v/+//3//f////////////////////////8AAAAA
AQAEAAUABQAFAAcABwAIAAgACAAIAAgACAAKAAoACgAJAAYAAAD9//r/9v/1//T/8//y
//P/8//z//P/9f/2//b/9v/0//T/9P/0//T/9P/0//X/9f/2//j/+P/4//j/+P/4//j/
+P/4//j/+P/4//j/+P/4//n/+f/5//n/+v/6//r/+P/5//n/+f/7//v/+//7//v/+//7
//z//P/8//z//P/+//7//v/+//z//P/8//z/+v/6//r/+v/8//z//P/8//z//f/9//3/
//8CAAMABgAGAAUAAwD//wEAAwAHAAQA+v/p/9X/yf/H/8z/2v/h/97/1P/H/73/vP/D
/87/1f/X/9P/0//X/9v/4v/r//L/+f/9/wEABQAHAAcABwAHAAcABwAGAAQABAAEAAUA
BQAEAAQABAAEAAMAAwADAAQABQAFAAUABQAGAAYABgAFAAUABQAFAAUABQAFAAUABQAF
AAUABQAFAAUABQAGAAYABgAGAAYABgAGAAYABgAHAAgACQAKAAgACAAJAAkACQAIAAgA
CAAIAAgACAAIAAYABgAGAAYACQAJAAkACQAJAAkACQAKAAwADAAMAA0ADQANAA0ADQAL
AAsACwALAA0ADgAOAA8ADQANAA0ADAAOAA4ADgAOAAwADAALAAsADQANAA0ADQANAA0A
DQANAA0ADAALAAoADAAMAAwADAAJAAkACAAIAAkACQAJAAkACAAIAAgACAAHAAcABwAG
AAgACAAIAAgABgAGAAYABgAIAAgACAAIAAgACAAIAAcABgAGAAcABwAJAAkACAAIAAcA
BwAHAAcABwAHAAgACAAHAAcABwAHAAUABQAFAAUABQAFAAUABQAEAAMAAgABAAIAAgAC
AAIAAgACAAIAAgACAAIAAgABAAMAAwADAAMAAQABAAEAAQAEAAQAAwADAAMAAwADAAMA
AQABAAAAAAAAAAAAAAAAAAAAAAABAAEAAwADAAMAAwAFAAUABQAGAAgACAAIAAgACAAI
AAcABwAJAAkACQAJAAcABwAHAAcABAAEAAMAAwACAAAA/v/+//7//v/8//v/+v/5//n/
+v/6//r/+v/6//r/+v/7//z//f////3//v8AAAAAAAAAAAAAAAAAAAAAAAAAAAAAAAAA
AAAAAAABAAEAAQABAAIAAgACAAIAAwADAAMAAwADAAMAAwADAAMAAwAEAAQABAAEAAQA
BAAEAAQABAAEAAQABAAEAAQABAAEAAQABAAEAAQABAAEAAMABQADAAUACAANABAAEAAP
AAsACQALAA8ADwAKAPr/4//T/8v/y//S/9z/3//Y/8z/wf+7/8D/yf/S/9n/1//V/9f/
3f/j/+z/8//8/wEAAwAHAAkACQAJAAkACQAJAAkACAAKAAoACgALAAsACgAKAAoADAAL
AAsACwAKAAsACwALAAsADAAMAAwACwALAAsACwANAA0ADQANAA0ADQANAA0ADQANAA0A
DgAOAA4ADgAOAA4ADgAOAA4ADgAOAA4ADgAMAAwADQANAA8ADgAOAA4ADgAOAA4ADgAO
AA4ADgAOAA8ADwAPAA8ADwAPAA8AEAAQABAAEAARABEAEQARABEAEQARABEAEQARABIA
EgATABMAEwATABIAEgASABIAEgASABIAEQARABEAEQARABEAEQARABEAEQAPAA4ADQAM
AAwADAAMAAwADQANAAwADAAJAAkACQAJAAoACgAKAAoACQAJAAkACAAGAAYABgAGAAgA
CAAIAAgABgAGAAYABgAGAAYABgAFAAQABAAFAAUABQAFAAQABAAHAAcABwAHAAUABQAG
AAYABQAFAAUABQAFAAUABQAFAAUABQAFAAUABQAFAAUABQAEAAQABAAEAAQABAAEAAQA
BAAEAAQAAwADAAMAAwADAAMAAwADAAMAAgACAAEAAQADAAMAAwADAAMAAwACAAIAAgAC
AAIAAgACAAIAAwADAAMAAwADAAMABQAFAAUABgAGAAYABgAGAAYABgAFAAUABQAFAAUA
BQAFAAUABQAFAAMABAAEAAUABAAFAAUABQAFAAUABgAGAAYABgAGAAYABgAGAAYABQAG
AAYABQAGAAcACAAIAAoACgALAAwADQANAA0ACwALAAkACQAIAAcA/f/7//z/+v/6//r/
+v/3//f/9//3//v//P/8//z/+v/6//r/+v/6//r/+v/7//n/+v/8//z//P/8//z//P/+
//7//v/+//7//v/+//7/AAABAAEAAQABAAIAAgACAAAAAQABAAEAAwADAAMAAwADAAMA
AwAEAAIAAgACAAIAAgACAAIAAgAAAAAAAAAAAAAAAAAAAAAAAAAAAAAAAAAAAAEAAQAB
AAMABgALAAwADAALAAkACQALAA0ACwAAAOz/1//J/7//v//I/9T/1f/K/7r/r/+x/7j/
wf/K/8v/y//N/9P/3f/l/+z/8//4//v///8BAAMAAwADAAMAAQADAAMAAgAEAAQABAAF
AAMAAgACAAIABAADAAMAAwACAAMAAwADAAMABAAEAAQABAAFAAYABwAHAAcABwAHAAcA
BwAHAAcABwAHAAcACAAIAAgACAAIAAgACAAIAAgACgAKAAoACgAKAAoACwALAA0ADAAM
AAwACgAKAAoACgAMAAwADAAMAA0ADQANAA0ACwALAAsADAAMAAwADAANAA0ADQANAA0A
DwAPAA8ADwAPABAAEAARAA8ADwAPAA4ADgAOAA4ADgAOAA4ADQANAA0ADQANAA0ADQAN
AA0ADQANAAwACwAKAAoACgAKAAoACQAJAAgACAAHAAcABwAHAAYABgAGAAYAAwADAAMA
AgACAAIAAgACAAIAAgACAAIAAgACAAIAAgACAAIAAgABAAIAAgADAAMAAwADAAIAAgAB
AAEAAQABAAEAAQACAAIAAwADAAMAAwABAAEAAQABAP////////////////////8AAAAA
AAAAAP7//v/+//7//v/+//7//f/9//3//f/9//3//f/9//3//v/+//3//f/9//3//f/9
//3//f/8//z//P/8//z//P/6//r/+//7//v/+//7//v/+//7//v//P/6//r/+v/6//z/
/P/7//v/+f/5//n/+f/7//v/+//7//v//P/8//3//v////////8DAAMABAAEAAQABAAE
AAQABQAGAAcABwAFAAIA/v/8//P/8v/y//L/8v/y//L/8f/x//H/8f/z//T/9P/0//T/
9P/0//T/9P/0//T/9f/1//b/+P/4//j/+P/4//j/+P/4//j/+P/4//j/+P/4//j/+f/5
//n/+//8//z//P/6//v/+//7//3//f/9//3//f/9//3//v/8//z//P/8//z//P/8//z/
/P/8//z//P/8//z//P/8//7//v/+//7//v/9//3//f8BAAYACQAMAAwACQADAAMABwAH
AAUA/P/q/9f/x//D/8f/0v/e/93/0v/C/7n/uf/A/8v/1P/X/9P/0//Z/+H/6f/y//f/
/P8BAAMABQAHAAcABwAHAAcABwAHAAYABgAGAAYABwAHAAYABgAGAAYABQAFAAUABgAH
AAcABwAFAAYABgAGAAcABwAHAAcABwAHAAcABwAHAAcABwAHAAUABQAFAAYABgAGAAYA
BgAGAAYABgAGAAgACAAIAAgACgAKAAsACwALAAoACgAKAAwADAAMAAwADAAMAAwADAAN
AA0ADQANAA0ADQANAA4ADgAOAA4ADwAPAA8ADwAPAA8ADwAPAA8ADwAQABAAEQARABEA
EQAQABAAEAAQABAAEAAQAA8ADwARABEAEQARAA8ADwAPAA8AEQAQAA8ADgAOAA4ADgAO
AA0ADQAMAAwACwALAAsACwAMAAwADAAMAAkACQAJAAgACgAKAAoACgAKAAoACgAKAAoA
CgAKAAoADAAMAAwACwAKAAoACwALAAsACwAKAAoACwALAAsACwANAA0ADgAOAA8ADwAP
AA8ADQANAA0ADQAPAA8ADwAPAA8ADwAPAA8ADgAOAA4ADgAPABAAEQASABIAEgASABEA
EQARABEAEQARABEAEQARABIAEgARABEAEQARABEAEQARABEAEAAQABAAEAAQABAAEAAQ
ABEAEQAPAA8ADwAPAA8ADwAPABAAEAAQABAAEAAQABAADwAPABEAEQARABEAEwATABMA
EwAVABYAFgAXABgAGQAZABkAGQAZABoAGgAcABwAHAAcABoAGAAWABMADAAKAAgACAAI
AAgABQAFAAUABQAIAAoACwAMAAwADAAMAAwADAAMAAwADQAMAAwADQAMAAwADAAMAAwA
DQAOAA8AEAAOAA4ADgAOAA4ADwAPAA8AEQASABIAEgASABMAEwATABUAFQAVABUAEwAT
ABMAFAAUABQAFAAUABQAFAAUABQAFgAWABYAFgAWABYAFgAWABYAFgAWABYAGAAXABkA
GQAZABoAHwAiACIAIQAdABkAGQAdAB0AGgAUAAEA7f/j/+P/6P/0//3/+P/s/93/0//U
/9v/5v/x//H/6//p/+//9f/8/wMACgANABEAEwAVABcAFwAVABUAFQAVABQAFgAWABYA
FwAXABYAFgAWABYAFQAVABUAFAAVABUAFQAVABYAFgAWABcAFwAXABcAFQAVABUAFQAX
ABcAFwAXABcAFwAXABgAFgAWABYAFgAUABQAFAAUABUAFgAXABgAGAAYABkAGQAZABgA
GAAYABoAGgAaABoAGgAaABoAGgAbABsAGwAbABsAGwAbABwAHAAcABwAHQAdAB0AHQAd
AB0AHQAdAB0AHQAeAB4AHwAdAB0AHQAcAB4AHgAeAB4AHgAeAB0AHQAbABsAGwAbABsA
GwAbABsAGwAaABkAGAAYABgAGAAYABcAFwAWABYAFgAXABgAGQAYABgAGAAYABcAFwAX
ABYAGAAYABgAGAAWABYAFgAWABgAGAAYABgAGAAYABgAFwAWABYAFwAXABcAFwAWABYA
FwAXABcAFwAXABcAGAAYABcAFwAXABcAFQAVABUAFQAXABcAFwAXABUAFQAVABUAFAAU
ABQAFAAWABYAFgAWABQAFAAUABMAEwATABMAEwATABMAEwATABQAFAATABMAEQARABEA
EQARABEAEAAQABAAEAAQABAAEgASABMAEwATABMAEwATABEAEQARABIAEgASABIAEgAS
ABIAEQARABEAEQARABEAEgATABQAFQAXABgAGAAZABoAGwAbABsAHAAbABsAGgAcABoA
GAAYAA==
         </WaveFormData>
      </LeadData>
      <LeadData>
         <LeadByteCountTotal>10000</LeadByteCountTotal>
         <LeadTimeOffset>0</LeadTimeOffset>
         <LeadSampleCountTotal>5000</LeadSampleCountTotal>
         <LeadAmplitudeUnitsPerBit>4.88</LeadAmplitudeUnitsPerBit>
         <LeadAmplitudeUnits>¦ÌV</LeadAmplitudeUnits>
         <LeadHighLimit>2147483647</LeadHighLimit>
         <LeadLowLimit>268435456</LeadLowLimit>
         <LeadID>V2</LeadID>
         <LeadOffsetFirstSample>0</LeadOffsetFirstSample>
         <FirstSampleBaseline>0</FirstSampleBaseline>
         <LeadSampleSize>2</LeadSampleSize>
         <LeadOff>FALSE</LeadOff>
         <BaselineSway>FALSE</BaselineSway>
         <ExcessiveACNoise>FALSE</ExcessiveACNoise>
         <MuscleNoise>FALSE</MuscleNoise>
         <LeadDataCRC32>2825374953</LeadDataCRC32>
         <WaveFormData>
BgAGAAYABgAIAAgACAAIAAoACgAKAAoADAAMAAwADAAOAA4ADgAOABAAEAAQABAAEAAQ
ABAAEAATABQAFQAWABgAGAAYABgAGQAaABsAHAAdAB4AHwAgACEAIgAjACQAJQAmACcA
KAAqACoAKgAqACoAKgAqACoAKgAqACoAKgApACgAJwAmACQAJAAkACQAIwAiACEAIAAd
ABwAGwAaABcAFgAVABQAEQAQAA8ADgANAAwACwAKAAgACAAIAAgABwAGAAUABAACAAIA
AgACAAAAAAAAAAAA/v/+//7//v/+//7//v/+//z//P/8//z//P/8//z//P/8//z//P/8
//z//P/8//z//P/8//z//P/+//7//v/+//7//v/+//7//v/+//7//v8AAAAAAAAAAAAA
AAAAAAAAAAAAAAAAAAAAAAAAAAAAAP7//v/+//7//v/+//7//v/+//7//v/+//7//v/+
//7//v/+//7//v/+//7//v/+//7//v/+//7//P/8//z//P/6//r/+v/6//z//P/8//z/
+v/6//r/+v/6//r/+v/6//r/+v/6//r/+//8//3//v///wAAAQACAAQABAAEAAQABQAG
AAcACAAGAAYABgAGAAQAAgAAAP7//P/8//z//P/6//n/+P/4//v//f/+/////v/8//r/
+f/8//z//P/8//n/+P/3//f/9v/1//X/9v/2//b/9f/1//T/9P/0//T/9P/0//T/9P/0
//T/9P/1//X/9f/1//X/9f/1//T/9P/0//T/9P/0//L/8v/y//L/8v/y//L/8v/y//L/
8v/y//P/8//z//P/8v/y//P/8//y//L/8v/y//L/8v/0//j//v8FABAAHgAxAE0AbwCL
AKAAoQCQAHYAXgBEABkA3v+m/3T/Qv8V/wP/Cv8b/y7/Qf9U/2r/hf+f/7P/wv/Q/9j/
3//n/+z/7//y//T/9f/2//f/9v/3//j/+f/6//v/+//7//3//f/9//3//v/+/wAAAAAA
AAAA/v/+//7//v///wAAAAAAAP//////////AAABAAEAAgAEAAQABAAEAAQABAAFAAUA
BQAGAAgACAAJAAkACQAJAAsACwAMAA0ACwAMAAwADAANAA8ADwAPABAAEQASABMAFAAV
ABYAFwAYABkAGQAaABsAHAAdAB4AHwAgACEAIgAjACQAJQAlACYAJgAmACYAJgAnACcA
JwAnACcAJgAmACYAJgAlACQAJAAjACMAIgAhACAAHgAdAB4AGwAaABkAFwAWABMAEgAR
AA8ADwAOAA4ADQAMAAwACwAKAAkACAAIAAcABgAFAAUABQAEAAMAAQABAAEAAAD/////
///9//3//f/9//3//f/8//z//P/+//7//v/+//7//v/+//7/AAABAAEAAQD/////////
/wEAAQABAAIAAgACAAMAAwABAAEAAAAAAAIAAwADAAIAAgADAAMAAwADAAMAAwADAAMA
AwADAAMAAwADAAMAAwADAAMAAwADAAMAAwADAAMAAQABAAEAAQABAAEAAAAAAAAAAAAA
AP/////////////+//7//v/+//3//f/9//3//f/9//3//f/9//3//P/8//z//P/8//z/
/P/8//z//P/+//7//v8AAAEAAQACAAMABgAHAAcABwAIAAgACAAIAAcACAAIAAYAAwAC
AAEA///+//3//P/7//r/+f/4//n/+P/4//n/+//8//3//f/6//n/+f/6//z//P/8//v/
+v/5//n/+P/3//f/+P/4//j/9//3//b/9v/2//b/9v/4//j/+P/4//b/9v/3//f/9//3
//f/9//3//b/9v/2//b/9v/2//b/9P/0//T/9P/0//T/9P/0//T/9P/0//P/9f/1//X/
9v/0//X/9f/0//b/9v/2//b/9v/2//j//v8HABAAHAApAD8AXwCBAJ4AqwCkAIoAcABU
ADEA/v/E/5L/Yv8v/w3/CP8X/yj/Of9K/1z/c/+P/6n/vP/K/9b/3f/l/+z/8f/0//b/
9//4//n/+v/9//7///8AAAEAAQABAAMAAwAFAAUABgAGAAYABgAGAAYABgAGAAYABgAJ
AAoACgAKAAsACwALAAsACgALAAsADAAMAAwADAAMAAwADAANAA0ADQAOABAAEAARABEA
EQARABEAEQASABMAEwAUABQAFAAVABcAFwAXABgAGQAaABsAHAAdAB4AHwAgACEAIQAi
ACEAIgAjACQAJQAmACcAKAApACoAKwArACwALAAsACwALgAvAC8ALwAtAC0ALAAsACwA
LAArACoALAArACsAKgAnACYAJAAjACIAHwAeAB0AHQAcABkAGAAVABMAEwASABAADwAO
AA4ADQAMAAsACgAKAAkACAAHAAkACQAIAAcABQAFAAUABAAFAAUABQADAAEAAQABAAEA
AQAAAAAAAAAAAAAAAAAAAAAAAAAAAAAA/v////////8BAAEAAQABAAEAAQABAAIAAAAA
AAEAAQABAAEAAAAAAAAAAQABAAAAAAABAAEAAQADAAMAAwADAAEAAQABAAEAAQABAAEA
AQADAAMAAwADAAMAAwADAAMAAQABAAEAAQABAAEAAAAAAAAAAAAAAP/////////////+
//7//v/+/////////////f/9//3//f/9//3//P/8//7//v/+//7//v/+//7//v8AAAAA
AAACAAMAAwAEAAUABgAHAAcABwAIAAgACAAIAAYABgAFAAIAAAD+//7//f/8//n/+P/3
//b/9//2//b/9//5//r/+//7//j/9//3//j/9v/2//b/9f/0//P/8//y//H/8f/y//L/
8v/x//H/8P/w//D/8P/w//D/8P/w//D/8P/w//H/8f/x//H/8f/x//P/8v/y//L/8P/w
//D/8P/w//D/8P/w//D/8P/w//D/8P/w//D/7//v/+//7//w/+7/7//v/+7/8P/w//D/
8P/w//D/9v/8/wUADgAaAC0ASQBrAIsAogClAJIAdgBaADoADwDY/6T/dP9C/xf/Bf8K
/xn/LP89/07/YP97/5f/rf++/8z/2P/h/+f/7v/z//b/+P/3//j/+f/6//v//P/9//7/
////////AQABAAEAAQACAAIABAAEAAQABAAGAAYABgAGAAUABgAGAAYABwAHAAcABwAG
AAcABwAIAAoACgAKAAoADAAMAA0ADQALAAwADgAOAA8ADwAPAA8ADwAPABAAEQARABIA
EgASABEAEwATABMAFgAXABgAGQAYABkAGgAbABoAGwAbABwAHQAeAB8AIAAhACIAIwAk
ACcAKAApACkAKAAoACgAKAAqACsAKwArACkAKQAoACgAKAAoACcAJgAoACcAJwAmACMA
IgAgAB8AHgAbABoAGQAXABYAEwASABEADwAPAA4ADgANAAwADAALAAoACQAIAAgABwAG
AAUABQAFAAQAAwABAAEAAQAAAP////////3//f/9//3//f/9//z//P/8//z//P/8//z/
/v/+//7//v/+////////////////////AQABAAEAAgAAAAAAAQABAP/////+//7/AAAB
AAEAAAAAAAEAAQABAP///////////////////////////////////////////f/9//3/
/f/////////////////+//7//v/+//7//f/9//3//f/9//z//P/8//z/+//7//v/+//7
//v/+//7//v/+//6//r/+v/6//r/+v/8//z//P/8//7//v/+/wAAAQABAAIAAwACAAMA
AwADAAMABAAFAAYAAgD+//v/+v/6//n/+P/3//b/9P/y//H/8f/1//b/9//3//b/9f/1
//b/9v/2//b/9f/2//X/9f/0//P/8//0//T/8v/x//H/8P/y//L/8v/y//L/8v/y//L/
9P/0//X/9f/z//P/8//z//P/8v/y//L/8v/y//L/8v/y//L/8v/y//L/8v/y//L/9P/0
//T/8//z//P/8//0//b/9//3//b/9v/0//b/9v/2//j//P8CAAsAFgAkADcAVQB3AJcA
qgCrAJoAgABoAEwAIQDm/67/fv9K/x//Ef8Y/yn/OP9H/1j/av+D/53/sf/C/9D/2v/j
/+n/7v/z//b/+P/5//r/+//8//3//v///wAAAQABAAEAAwADAAMAAwAEAAQABAAEAAQA
BAAGAAYABgAGAAUABgAGAAYACQAJAAkACQAIAAkACQAKAAoACgAKAAoADAAMAA0ADQAL
AAwADgAOAA8ADwAPAA8ADwAPABAAEQARABIAEgASABMAFQAVABUAFgAXABgAGQAaABsA
HAAdAB4AHwAfACAAIQAiACMAJAAlACYAJwAoACcAKAApACkAKgAqACoAKgAqACsAKwAr
ACsAKwAqACoAKgAqACkAKAAoACcAJwAmACUAJAAiACEAHgAbABoAGQAZABgAFQAUABMA
EQARABAADgANAAwADAANAAwACwAKAAoACQAIAAcABwAHAAYABQAFAAUABQAEAAUABQAF
AAMAAwADAAMAAwABAAAAAAAAAAIAAgACAAIAAAAAAAAAAAAAAAEAAQABAAMAAwADAAMA
AQABAAEAAgACAAIAAwADAAMAAwACAAIAAgADAAMAAgACAAMAAwADAAMAAwADAAMABQAF
AAUABQAFAAUABQAFAAMAAwADAAMABQAFAAUABQADAAMAAwADAAMAAwACAAIAAgACAAIA
AQABAAEAAQABAAAAAAAAAAAA///////////////////////////+//7//v/+//7//v/+
//7//v/+//7//v/+/wAAAQABAAIAAwAGAAcABwAHAAgACAAIAAgACQAKAAoACAAIAAQA
AAAAAP7//v/+//7//P/6//n/+f/5//r/+//7//v/+//8//7//P/8//z/+//8//v/+//6
//n/+f/6//r/+P/3//f/9v/2//b/9v/2//b/9v/2//b/9v/2//f/9//1//X/9f/1//X/
9P/0//T/9v/2//b/9v/0//T/9P/0//b/9v/2//b/9v/2//b/9f/1//X/9f/2//b/9//3
//b/9v/2//b/9P/0//b//P8CAAsAGAAmADkAVwB5AJMAogCdAIoAcgBaAD4ADQDQ/57/
bP86/xP/B/8S/yX/OP9J/1z/cv+L/6X/t//G/9T/2v/h/+n/7v/x//T/9v/3//j/+f/6
//v/+v/7//z//f/9//3///////////8AAAAAAgACAAIAAgAEAAQABAAEAAQABAADAAIA
AwADAAMAAwAEAAUABQAGAAQABAAEAAQABgAGAAcABwAFAAYACAAIAAkACQAJAAkACQAJ
AAoACwALAAwADAAMAA0ADwAPAA8AEAARABIAEwAUABUAFgAXABgAGQAZABoAHQAeAB8A
IAAfACAAIQAiACMAJAAlACUAJgAmACYAJgAmACcAJwAnACUAJQAkACQAJgAmACUAJAAk
ACMAIwAiAB8AHgAcABsAGgAXABYAFQATABIADwAOAA0ACwALAAoABgAFAAQABAAFAAQA
AwACAAIAAQAAAP////////7//f/9//3//f/8//v/+//7//n/+//7//v/+//5//j/+P/4
//j/+P/4//j/+P/4//j/+P/4//n/+f/5//n/+f/5//n/9//3//f/+P/2//b/9//3//n/
+f/4//j/+P/5//n/+P/4//n/+f/5//n/+f/5//n/+f/5//n/+f/5//n/+f/5//n/+f/5
//n/+f/5//n/+f/5//n/+f/5//n/+f/4//j/+P/4//j/9//3//f/9//3//j/+P/4//j/
9//3//f/9//3//f/9//3//X/9f/0//T/9P/0//T/9P/2//b/9v/2//b/9v/2//j/+f/5
//r/+//+////////////AAABAAIAAQACAAIAAAACAP7/+P/3//b/9v/2//b/9v/0//L/
8f/x//P/9P/1//X/9v/1//X/9v/0//T/9P/z//T/8//z//L/7//v//D/8P/w/+//7//u
//D/8P/w//D/7v/u/+7/7v/u/+7/7//v/+//7//v/+//8f/w//D/8P/w//D/8P/w//D/
8P/w//D/8P/w//D/8P/w//D/8P/v/+//7//v//D/8P/x//H/8P/w//D/8P/w//D/8v/4
/wAABwASACAANwBVAHUAkwCiAJ0AigBuAFYANgADAMj/lv9m/zL/D/8F/xD/If80/0f/
WP9u/4n/of+1/8b/0v/a/9//5//s/+//8v/0//X/+P/5//r/+//6//v//P/9//////8B
AAEAAQABAAIAAgACAAIAAgACAAQABAAEAAQAAwAEAAQABAAFAAUABQAFAAYABwAHAAgA
BgAGAAYABgAHAAgACgALAAkACgAMAAwADQANAA0ADQAPAA8AEAARABEAEgASABIAEwAV
ABUAFQAUABUAFgAXABgAGQAaABsAHAAdAB0AHgAfACAAIQAiACMAJAAlACYAJQAmACcA
JwAqACoAKgAqACoAKwArACsAKQApACgAKAAoACgAJwAmACYAJQAlACQAIwAiACAAHwAe
ABsAGgAZABUAFAARABAADwANAA0ADAAKAAkACAAIAAkACAAHAAYABgAFAAQAAwADAAMA
AgABAAEAAQABAAAA/////////f/9//3//f/9//3//P/8//z//P/8//z//P/8//z//P/8
//z//f/9//3//f/9//3//f/9//3//f/+//7//v////////////7//v/+///////+//7/
///////////////////9//3//f/9////////////////////////////////////////
////AQABAAAAAAAAAAAAAAD//////////////v/+//7//v/9//3//f/9//3//f/9//3/
/f/9//z//P/+//7//v/+/wAAAAAAAAAAAgACAAIABAAFAAUABgAHAAgACQAJAAkACgAK
AAoACgAIAAgABwAEAAAAAAD+//7//v/+//z/+v/5//n/+//8//3//f/8//v/+//8//7/
/v/+//3//P/7//v/+v/5//n/+v/6//j/9//3//b/+P/4//j/+P/2//b/9v/2//b/9v/3
//f/9//3//f/9//3//b/9v/2//b/9v/2//b/9v/2//b/9v/2//b/9v/2//T/9P/0//P/
8//z//P/9P/0//X/9f/0//b/9v/2//T/9P/0//j/AAAJABIAHgAvAEsAbQCNAKQAqQCW
AHwAYABCABcA4P+o/3j/Rv8Z/wX/DP8b/y7/P/9Q/2T/e/+V/63/wP/M/9j/4f/n/+z/
8//0//b/9//4//v//P/9//7///8AAAEA/////wEAAQADAAMABAAEAAQABAAEAAQABAAE
AAQABAAFAAYABgAGAAUABQAFAAUABgAHAAcACAAIAAgACAAIAAoACgALAAsACwAMAA4A
DgANAA0ADQANAA8ADwAQABEAEQASABIAEgATABUAFQAVABYAFwAYABkAGAAZABoAGwAc
AB0AHQAeAB0AHgAfACAAIQAiACMAJAAjACQAJQAlACgAKAAoACgAKAApACkAKQApACkA
KAAoACgAKAAnACYAJAAjACMAIgAhACAAHgAdABwAGQAYABcAFQAUABEAEAANAAsACwAK
AAoACQAIAAgABQAEAAMAAgACAAEAAAD////////+//3//f/9//3//P/7//v/+//5//n/
+f/5//n/+f/4//j/+P/2//b/9v/2//b/9v/2//b/9v/3//f/9//3//f/9//3//f/9//3
//j/+P/4//n/+f/7//v/+v/6//r/+//7//r//P/9//3//f/7//v/+//7//v/+//7//v/
+//7//v/+//7//v/+//7//v/+//7//v/+//7//v/+//7//v/+v/6//r/+v/6//n/+f/5
//n/+f/6//r/+v/6//n/+f/5//n/9//3//f/9//5//n/+P/4//j/+P/4//j/+v/6//r/
+v/8//z//P/+//3//f/+////AAABAAEAAQABAAIAAwAEAAIAAAD9//r/+v/4//j/+P/4
//b/9P/z//P/9f/2//f/9//2//X/9f/2//b/9v/2//X/9f/1//b/9v/z//P/9P/0//T/
8//z//L/9P/0//T/9P/0//T/9P/0//b/9v/3//f/9f/1//X/9f/1//T/9P/0//T/9P/0
//T/9P/0//T/9P/2//b/9v/2//T/9P/0//P/9f/1//X/9v/2//f/9//2//b/+P/2//b/
9v/2//r//v8FAA4AGAAnAD0AXQCBAJ4ArQCkAIwAcgBWADMAAADG/5T/ZP8z/xH/Cv8X
/yj/N/9G/1j/b/+J/6P/tv/G/9T/3//n/+z/8f/2//j/+f/6//v//P/9//z//f/+////
/////wEAAQABAAEAAgACAAQABAAEAAQABAAEAAQABAAHAAgACAAIAAcABwAHAAcACgAL
AAsADAAKAAoACgAKAAoACgALAAsACwAMAA4ADgARABEAEQARAA8ADwAQABEAEQASABIA
EgATABUAFQAVABYAFwAYABkAGgAbABwAHQAeAB8AHwAgACMAJAAlACYAJQAmACcAKAAp
ACoAKwArAC4ALgAuAC4ALgAvAC8ALwAvAC8ALgAuAC4ALgAtACwALAArACsAKgArACoA
KAAnACQAIQAgAB8AHwAeABsAGgAZABcAFwAWABQAEwASABIAEQAQAA8ADgAOAA0ADAAL
AAsACwAKAAkABwAHAAcABgAFAAUABQADAAMAAwADAAMAAwACAAIAAgACAAIAAgACAAIA
AgACAAIAAgADAAMAAwADAAMAAwADAAEAAQABAAIABAAEAAUABQAFAAUABAAEAAYABwAH
AAYABgAHAAcABwAHAAcABwAHAAcABwAHAAcABwAHAAcABwAJAAkACQAJAAkACQAJAAkA
BwAHAAcABwAHAAcABgAGAAgACAAIAAcABwAHAAcABwAHAAgACQAKAAsACwALAAsACwAL
AAsACwANAA0ADAAMAAsACgAJAAgABgAGAAYABgAGAAYABAAEAAQABAADAAIAAgADAAQA
BAAEAAMAAgABAAEAAgACAAIAAgABAAAA//////7//f/9//7//v/8//v/+//6//z//P/8
//z/+v/6//r/+v/6//r/+//7//v/+//7//v/+//6//r/+v/8//z//P/8//r/+v/6//r/
+v/6//r/+v/6//r/+v/5//f/9//3//j/+P/5//n/+P/4//j/+P/4//b/+P/8/wQACwAU
ACAAMwBNAG0AjQCkAKsAnACEAG4AVgAvAPj/vv+M/1z/Lf8T/xb/Jf82/0X/VP9m/33/
l/+t/8D/zv/a/+H/6f/u//P/9v/4//v//P/9//7////+////AAABAAEAAQADAAMABQAF
AAYABgAGAAYABgAGAAgACAAIAAgABwAIAAgACAAJAAkACQAJAAoACwALAAwADAAMAAwA
DAAOAA4ADwAPAA0ADgAQABAAEQARABEAEQATABMAFAAVABMAFAAUABQAFwAZABkAGQAa
ABsAHAAdAB4AHwAgACEAIgAjACMAJAAlACYAJwAoACsALAAtAC4ALwAwADEAMQAyADIA
MgAyADQANQA1ADUANQA1ADQANAA0ADQAMwAyADAALwAvAC4ALQAsACoAKQAqACcAJgAl
ACMAIgAfAB4AGwAZABkAGAAWABUAFAAUABMAEgARABAADgANAAwACwALAAsACgAJAAkA
CQAJAAgABwAHAAcABQAFAAUABQAFAAMAAgACAAIABAAEAAQABAACAAIAAgACAAAAAQAB
AAEAAwADAAMAAwADAAMAAwAEAAIAAgADAAMABQAFAAQABAAEAAUABQAEAAYABwAHAAcA
BQAFAAUABQAHAAcABwAHAAUABQAFAAUABQAFAAUABQAFAAUABQAFAAMAAwADAAMAAwAD
AAIAAgACAAIAAgABAAEAAQABAAEAAAAAAAAAAAD///////////////////////////7/
/v/8//z//P/8//r/+v/6//r/+v/6//r//P/8//v/+//7//r/+//7//v/+v/6//r/+v/7
//z//P/6//r//P/+////AQABAAEAAQACAAMAAwAEAAMABAADAAIA+v/6//r/+P/4//j/
+P/2//T/8//z//f/+P/5//n/9v/1//X/9v/4//j/+P/3//b/9f/1//T/8//z//T/9P/0
//P/8//y//L/8v/y//L/8v/y//L/8v/w//D/8f/x/+//7//v/+//8f/w//D/8P/w//D/
8P/w//D/8P/w//D/8P/w//D/8P/w//D/8P/v//H/8f/x//L/8P/x//H/8P/w//D/8P/w
//D/8P/2//z/BQAQACAANQBRAHEAjQCcAJkAiABwAFgAPgARANb/nv9u/zr/D/8B/wr/
Hf8w/0P/Vv9s/4f/n/+z/8L/zP/U/9v/4//o/+v/7v/w//H/8v/z//T/9f/0//X/9v/3
//f/9//5//n/+f/5//r/+v/6//r/+v/6//r/+v/6//r//f/+//7//v/9//3//f/9//7/
/////wAAAgACAAIAAgACAAIAAwADAAMABAAGAAYABwAHAAcABwAJAAkACgALAAsADAAM
AAwACwANAA0ADQAOAA8AEAARABIAEwAUABUAFgAXABcAGAAbABwAHQAeAB8AIAAhACIA
IwAkACUAJQAmACYAJgAmACYAJwAnACcAKQApACgAKAAoACgAJwAmACYAJQAlACQAIwAi
ACAAHwAeABsAGgAZABkAGAAVABQAEQAPAA8ADgAMAAsACgAKAAkACAAHAAYABgAFAAQA
AwABAAEAAAD///////////7//f/9//3/+//9//3//f/9//3//P/8//z/+v/6//r/+v/6
//r/+v/6//r/+//7//v/+//7//v/+//7//v/+//8//z//P/9//3/+//7//r/+v/8//3/
/f/8//r/+//7//v/+//7//v/+//9//3//f/9//v/+//7//v/+//7//v/+//7//v/+//7
//v/+//7//v//f/9//z//P/6//r/+v/5//n/+f/5//n/9v/2//b/9v/1//X/9f/1//X/
9f/1//X/9f/1//T/9P/2//b/9v/2//j/+P/4//j/+v/6//r//P/9//3//v///wAAAQAB
AAEAAQACAAMABAABAAAA/v/6//j/+P/4//f/9v/1//T/8f/w//D/8f/1//b/9//3//T/
8//z//T/9P/0//T/8//y//H/8f/w/+//7//w//D/8P/v/+//7v/u/+7/7v/u/+7/7v/u
/+7/8P/w//H/8f/x//H/8f/x//H/8P/w//D/8P/w//D/8P/u/+7/7v/u//D/8P/w//D/
8P/w//D/7//v/+//7//w//L/8//z//L/8v/y//L/8v/y//T/+P8AAAkAFAAiADcAVQB3
AJcApgChAIwAcABWADYABwDM/5j/Zv80/w//B/8S/yP/NP9F/1r/cP+L/6P/t//I/9T/
3P/j/+v/8P/z//b/+P/7//r//f/+//3//P/9//7///8BAAEAAwADAAMAAwAEAAQABAAE
AAQABAAFAAYABwAIAAcACAAIAAgACQAJAAkACQAKAAsACwAMAAwADAAMAAwADAAMAA0A
DQANAA4AEAAQABEAEQARABEAEwATABQAFQAVABYAFgAWABUAFwAXABcAGAAZABoAGwAc
AB0AHgAfACAAIQAhACIAJQAmACcAKAAnACgAKQAqACsALAAtAC0AMAAwADAAMAAwADEA
MQAxADMAMwAyADIAMgAyADEAMAAwAC8ALwAuAC0ALAAqACkAKAAlACQAIwAjACIAHwAe
ABsAGQAZABgAGAAXABYAFgAVABQAEwASABIAEQAQAA8ADwAPAA4ADQANAA0ADQAMAAkA
CQAJAAcACQAJAAkACQAJAAgACAAIAAgACAAIAAgACAAIAAgACAAIAAkACQAJAAkACQAJ
AAkACQAJAAkACgAKAAoACwALAA0ADQAMAAwACgALAAsACgAMAA0ADQANAA0ADQANAA0A
DQANAA0ADQANAA0ADQANAA0ADQANAA0ADwAPAA8ADwANAA0ADQANAA8ADwAOAA4ADgAO
AA4ADQANAA0ADQANAA4ADgAOAA4ADQANAA0ADQANAA0ADQANAA8ADwAOAA4AEAAQABAA
EAASABIAEgASABUAFgAXABoAHQAdAB4AHwAgACEAIQAhAB0AHAAbABoAFgAWABQAFAAU
ABQAEgAQAA8ADwATABQAFQAVABQAEwATABQAFgAWABYAFQAUABMAEwASABEAEQASABIA
EgARABEAEAASABIAEgASABIAEgASABIAEgASABMAEwATABMAEwATABQAFAAVABYAFgAW
ABYAFgAYABgAGAAYABoAGgAaABoAGgAaABoAGQAZABkAGQAaABoAGwAbABoAHAAcABwA
HAAcABwAHgAkAC0ANgBAAE8AZwCFAKcAxgDTAMwAtACYAH4AXQAqAPD/vP+K/1n/N/8w
/z//Tv9d/27/fv+T/63/x//a/+r/+P8DAAkAEAAVABoAHAAdAB4AHwAgACEAJAAlACYA
JwAlACUAJwAnACkAKQAqACoALAAsACwALAAsACwALAAsAC0ALgAuAC4ALwAvAC8ALwAw
ADEAMQAyADIAMgAyADIANAA0ADUANQA1ADYAOAA4ADkAOQA5ADkAOQA5ADoAOwA9AD4A
PgA+AD8AQQBBAEEARABFAEYARwBGAEcASABJAEwATQBNAE4ATwBQAFEAUgBRAFIAUwBU
AFcAWABZAFkAWgBaAFoAWgBaAFsAWwBbAF0AXQBcAFwAWgBaAFkAWABYAFcAVwBWAFUA
VABSAFEAUgBPAE4ATQBLAEoARwBGAEUAQwBDAEIAQAA/AD4APgA9ADwAOwA6ADgANwA2
ADUANwA3ADYANQAzADMAMwAyADEAMQAxAC8AMQAxADEAMQAvAC4ALgAuADAAMAAwADAA
MAAwADAAMAAwADEAMQAxADEAMQAxADEAMQAxADEAMgAwADAAMQAxADMAMwAyADIAMgAz
ADMAMgA0ADUANQA1ADUANQA1ADUANQA1ADUANQA1ADUANQA1ADUANQA1ADUANQA1ADUA
NQA1ADUANQA1ADMAMwAyADIAMgAyADIAMQAzADMAMwAzADIAMgAyADIAMQAxADEAMQAx
ADEAMQAxADMAMwAyADIANAA0ADQANAA1ADYANwA4ADoAOgA6ADwAPQA9AD4APwA+AD0A
PwA/AA==
         </WaveFormData>
      </LeadData>
      <LeadData>
         <LeadByteCountTotal>10000</LeadByteCountTotal>
         <LeadTimeOffset>0</LeadTimeOffset>
         <LeadSampleCountTotal>5000</LeadSampleCountTotal>
         <LeadAmplitudeUnitsPerBit>4.88</LeadAmplitudeUnitsPerBit>
         <LeadAmplitudeUnits>¦ÌV</LeadAmplitudeUnits>
         <LeadHighLimit>2147483647</LeadHighLimit>
         <LeadLowLimit>268435456</LeadLowLimit>
         <LeadID>V3</LeadID>
         <LeadOffsetFirstSample>0</LeadOffsetFirstSample>
         <FirstSampleBaseline>0</FirstSampleBaseline>
         <LeadSampleSize>2</LeadSampleSize>
         <LeadOff>FALSE</LeadOff>
         <BaselineSway>FALSE</BaselineSway>
         <ExcessiveACNoise>FALSE</ExcessiveACNoise>
         <MuscleNoise>FALSE</MuscleNoise>
         <LeadDataCRC32>989128808</LeadDataCRC32>
         <WaveFormData>
BAAEAAQABAAEAAQABAAEAAYABgAGAAYABgAGAAYABgAIAAgACAAIAAoACgAKAAoACgAK
AAoACgALAAwADQAOABAAEAAQABAAEAAQABAAEAARABIAEwAUABYAFgAWABYAFgAWABYA
FgAYABgAGAAYABgAGAAYABgAFgAWABYAFgATABIAEQAQAA4ADgAOAA4ACwAKAAkACAAH
AAYABQAEAAMAAgABAAAA/v/+//7//v///wAAAQACAAQABAAEAAQABAAEAAQABAAEAAQA
BAAEAAIAAgACAAIAAgACAAIAAgAAAAAAAAAAAP7//v/+//7//v/+//7//v/+//7//v/+
//7//v/+//7//v/+//7//v/+//7//v/+//7//v/+//7//v/+//7//v8AAAAAAAAAAAAA
AAAAAAAAAAAAAAAAAAACAAIAAgACAAIAAgACAAIABAAEAAQABAACAAIAAgACAAIAAgAC
AAIAAgACAAIAAgAAAAAAAAAAAAAAAAAAAAAAAAAAAAAAAAAAAAAAAAAAAAAAAAAAAAAA
/v/+//7//v8AAAAAAAAAAAAAAAAAAAAAAgACAAIAAgADAAQABQAGAAgACAAIAAgACgAK
AAoACgAJAAgABwAGAAMAAgABAAAA/v/+//7//v/9//z/+f/4//r//P/9/////f/7//v/
+v/6//v/+//7//n/+P/3//b/9f/1//T/9P/2//b/9v/1//X/9f/1//T/9P/0//T/9P/0
//T/9P/z//P/9P/0//P/8//z//P/8//z//P/8//z//P/8//z//P/8//z//P/8//y//L/
8v/y//P/8//z//P/8//z//P/8//z//P/8//0//T/9P/0//b/+/8EABQALABHAGsAlADF
AO8ADgEbARcB+QDAAGgAAwC5/4P/Sf8W/wH/Bf8Q/yL/M/9H/1//e/+U/6r/uP/H/9H/
2v/h/+j/7P/t//D/8f/x//H/9P/1//b/+P/5//n/+v/6//v/+//5//n/+v/7//3//f/+
//7//f/9//3//f/9//7//v///////////////////wEAAQABAAEAAgACAAIAAwADAAMA
BgAGAAYABgAFAAUABgAGAAYABgAIAAkACQAJAAkACgAKAAoACgALAAsADQAOAA4ADgAP
AA8AEQAPAA8AEQARABIAEwAUABQAFAAUABUAFQAWABYAFwAXABYAFgAWABYAFgAWABUA
FQAVABUAFAAUABEAEAAPAA8ADwAOAA0ADAAKAAkABwAGAAMAAQABAAAAAQAAAP7//v/+
//3//f/9//7//v/+/wAAAAABAAIAAgAEAAQABAAEAAUABQAFAAUAAgACAAIAAQADAAIA
AgABAAEAAQD//////////////////////v/+//7//v/+//7//v/+//7//v//////////
////////////////////AAAAAAAAAAAAAAIAAgACAAMAAQACAAIAAgACAAIAAgACAAIA
AgACAAIAAgACAAIAAgACAAMAAwADAAMAAwACAAIAAgACAAIAAgACAAIAAgABAAEAAQAB
AAEAAAAAAAAAAAAAAAAAAAAAAP7//f/9//3//f/+////AAD+//7//f/9//7//v/+//7/
/v///////////wAAAgAEAAQABAAEAAYABgAGAAYABgAIAAgACAAIAAgACAAHAAYAAwAD
AAIAAQAAAAAAAAD9//z/+//6//r/+P/4//j/+v/7//3//f/5//n/+P/4//n/+f/5//n/
+P/3//b/9f/1//T/9P/0//T/9P/z//P/8//z//L/8v/0//T/9P/0//L/8v/x//H/9P/0
//P/8//z//P/8//z//H/8f/x//H/8//z//P/8//x//H/8f/w//D/8P/w//H/8f/x//H/
8f/x//H/8f/x//P/8//0//L/8v/w//L/9//+/wwAIAA3AFMAeACnANUA+gARARMBAQHW
AIoAKQDT/5n/Zf8s/wf///4I/xb/I/81/0n/Yf9+/5b/qv+5/8f/0v/Z/+D/5P/n/+r/
6//r/+3/8P/x//D/8v/z//P/9P/0//X/9f/3//f/+P/5//n/+f/6//r/+f/5//n/+f/7
//z//P/9//v/+//7//v//f/9///////9//3//v/+//7/////////AAAAAAAAAAD/////
AAAAAAIAAgAEAAUAAwADAAMABAAGAAYABgAHAAcACQAKAAoACgALAAsADQANAA0ADwAP
AA4ADwAQABAAEAAQABEAEQASABIAEwATABQAFAAUABQAFAAUABMAEwATABMAEgASABEA
EAAPAA8ADwAOAA0ADAAKAAkABwAGAAUAAwADAAIAAQAAAP7//v/+//3//f/9//7//v/+
/wAAAAABAAIAAgAEAAQABAAEAAUABQAFAAUABAAEAAQAAwAFAAQABAADAAEAAQD/////
AQABAAEAAQD//////v/+//7//v/+//7//v/+//7//v//////////////////////////
////AAAAAAAAAAAAAAAAAAAAAAEA//8AAAAAAAAAAAAAAAAAAAAAAAAAAAAAAAAAAAAA
AAAAAAEAAQABAAEAAQAAAAAAAAAAAAAAAAAAAAAAAAD/////////////AAAAAAAAAAD+
//7//v/+//7//f/9//3//v/+//7//v/+//7//f/9//7//v/+//7//v////////8BAAIA
BAAGAAYABgAGAAgACAAIAAgACAAIAAgACAAIAAYABgAFAAQAAQABAAIAAQAAAP3//P/7
//r/+v/4//j/+P/6//v//f/9//v/+//6//r/+//7//v/+//4//f/9v/1//f/9v/2//b/
9v/2//X/9f/z//P/8v/y//T/9P/0//T/9P/0//P/8//0//T/8//z//P/8//z//P/8f/x
//H/8f/z//P/8//z//H/8f/x//D/8v/y//L/8//z//P/8//z//H/8f/x//H/8//1//b/
9P/0//T/+P/9/wgAGAAuAEkAawCUAMEA7QAKARcBDQHrAK4AWAD5/7f/g/9L/xr/B/8L
/xb/Iv8x/0X/Wf9z/47/pP+2/8P/0f/a/+P/6v/u/+//8P/x//P/8//0//f/9v/4//n/
+f/6//r/+//7//3//f/+/////f/9//7//v///////////wEAAgACAAMAAQABAAEAAQAB
AAEAAwADAAUABQAGAAYABgAHAAcABwAGAAYABgAGAAcABwAIAAgACAAIAAoACwALAAsA
CwAMAAwADAAMAA0ADwARABIAEgAQABEAEQATABMAEwAVABUAFAAVABYAFgAWABYAFwAX
ABoAGgAbABsAGgAaABoAGgAaABoAGQAZABcAFwAWABYAFwAWABUAFQAVABQAEwASABAA
DwANAAwACwAJAAkACAAFAAQAAgACAAMAAwAEAAUACAAIAAgACgAIAAkACgAKAAwADAAM
AAwADQANAA0ADQAMAAwADAALAAsACgAKAAkACQAJAAcABwAHAAcABwAHAAUABQAEAAQA
BgAGAAYABgAGAAYABgAGAAUABQAFAAUABwAHAAcABwAHAAcABwAIAAYABgAGAAYABwAI
AAkACwAJAAoACgAKAAoACgAKAAoACgAKAAoACgAKAAoACgAKAAoACwALAAsACQAJAAgA
CAAKAAoACgAKAAoACgAKAAkABwAHAAcABwAHAAgACQAKAAgACAAIAAgACAAHAAcABwAI
AAgACAAIAAYABgAFAAUABgAGAAYABgAGAAcABwAHAAcACAAKAAwADAAMAAwADgAOAA4A
DgAOAA4ADgAOAA4ACgAGAAUABgAGAAYABgAGAAYAAwAAAP///v8AAAEAAwADAAMAAwAC
AAIAAwADAAMAAwAEAAMAAgABAP///v/+//7//P/8//v/+//9//3//P/8//r/+v/6//r/
+v/6//n/+f/8//z/+//7//n/+f/5//n/+f/5//n/+f/5//n/+f/5//n/+f/5//j/+P/4
//j/+f/5//n/+f/5//n/+f/5//n/+f/5//j/+v/6//z//v8FABAAIAA4AFMAdwCkANUA
AQEgAS0BIwEDAcYAbAAJAMH/if9N/xr/B/8L/xb/Iv8v/0P/Wf9x/47/pP+2/8P/0f/Y
/9//5v/s/+//8P/x//H/8f/y//X/9P/2//f/9//4//j/+f/5//n/+f/6//v/+//7//z/
/P/9//3//f/9//3//v/+////AQABAAEAAQD/////AQABAAEAAQACAAIAAgADAAMAAwAG
AAYABgAGAAcABwAIAAgABgAGAAgACQAJAAkACQAKAAwADAAMAA0ACwANAA4ADgAOAA8A
DwARABEAEQATABMAFAAVABYAFgAWABYAFwAXABYAFgAXABcAGAAYABgAGAAYABgAFwAX
ABcAFwAWABYAFQAUABMAEwARABAADwAOAAwACwAJAAgABwAFAAUABAADAAIAAAAAAAAA
////////AAAAAAAAAgAEAAUABgAGAAYABgAGAAYABQAFAAUABQAEAAQABAADAAMAAgAC
AAEAAwADAAEAAQD//////////wAAAQABAAIAAgACAAIAAgACAAIAAgACAAMAAwADAAMA
AwADAAMAAwAFAAUABQAGAAQABAAEAAQABAAEAAQABQAFAAYABgAGAAYABgAGAAYABgAG
AAYABgAGAAYABgAGAAYABwAHAAcABwAHAAYABgAEAAQABAAEAAYABgAGAAUABQAFAAUA
BQACAAIAAgACAAIAAgACAAIAAAD///////8AAAAAAAAAAAAAAAD/////AAAAAAAAAAAA
AAEAAQABAAAAAAABAAIABAAEAAQABgAIAAgACAAIAAgACAAIAAgABwAIAAgACAAHAAUA
AgACAAIAAgACAAIA///8//v/+v/6//v//f/9//z//f/9//7//f/9//3//f/+//3//P/7
//n/+P/4//j/9v/2//X/9f/3//f/9v/2//T/9P/0//T/9P/0//P/8//0//T/8//z//P/
8//z//P/9f/1//X/9f/z//P/8//z//X/9f/1//T/9P/0//T/9f/1//X/9f/1//X/9f/1
//X/9f/3//b/9P/0//b/+P///wwAHgA0AFEAdQCkANMA+QAWASEBFwH1ALYAVgDx/6//
d/87/w7/Af8F/xT/JP81/0n/Yf99/5b/qv+8/8n/0//c/+H/5v/q/+3/7v/x//P/8//0
//X/9P/2//f/9//4//j/+f/5//v/+//8//3/+//7//z//P//////////////AAAAAAEA
AQABAAEAAQD/////AQABAAEAAQACAAIABAAFAAUABQAEAAQABAAEAAUABQAGAAYABgAG
AAgACQAJAAkACQAKAAoACgAKAAsACQALAAwADAAOAA8ADwARABEAEQATABMAEgATABQA
FAAUABQAFQAVABQAFAAVABUAFgAWABYAFgAWABYAFQAVABUAFQAUABQAEwASABEAEQAP
AA4ADQAMAAwACwAJAAgABQADAAMAAgD///7//P/8//7//f/9//3//P/8//z//v8AAAEA
AgACAAIAAgACAAIAAQABAAEAAQACAAIAAgABAAEAAAAAAP////////3//f/7//v/+//7
//3//f/8//z//P/8//z//P/8//z//P/8//3//f/9//3//f/9//3//f/9//3//f/+//7/
/v/+//7//v/+//7//////wAAAAAAAP7//v/+//7//v/+//7//v8AAAAAAAAAAP7/////
//////////7//v/+//7//v/+//7//v/+//3//f/9//3//f/8//z//P/8//z//P/8//z/
+v/5//n/+f/6//r/+v/6//r/+v/5//n/+P/4//j/+P/4//n/+f/5//f/+P/6//z//P/8
//z//v///wAAAQACAAIAAgACAAIAAQACAAIAAgABAP///P/5//r/+v/6//r/+v/5//b/
9f/0//T/9f/3//f/9//3//b/9v/1//X/9f/1//b/9f/0//P/8//y//L/8v/w//D/7//v
//H/8f/w//D/8P/w//D/8P/w//D/7//v//D/8P/v/+//7f/t/+3/7f/v/+//7//v/+3/
7f/t/+3/7//v/+//7v/u/+7/7v/v/+//7//v/+//8f/x//H/8f/x/+//8P/u//D/8P/0
//n/BgAYADAATQBxAJwAzQD1AA4BFQEJAeEAnAA8AN//of9t/zP/Cv///gX/Ev8g/zH/
R/9f/3v/lv+o/7j/xf/P/9j/3//k/+j/6//s/+3/7//x//D/8f/y//T/9f/1//j/+P/5
//n/+f/5//r/+//7//v//P/8//v/+//7//v/+//8//z//f/9//3//f/9//3//f//////
/////wAAAAAAAAEAAQABAAIAAgACAAIAAwADAAQABAAEAAQABgAHAAcABwAHAAgACgAK
AAoACwALAA0ADgAOAA4ADwAPABEAEQARABMAEwASABMAFAAUABYAFgAXABcAGAAYABkA
GQAaABoAGgAaABoAGgAZABkAGQAZABgAGAAXABYAFQAVABMAEgARABAAEAAPAA0ADAAL
AAkACQAIAAcABgAEAAQABAADAAMAAwAEAAQABAAGAAYABwAIAAgACAAIAAgACAAHAAcA
BwAHAAgACAAIAAcABQAEAAQAAwAFAAUAAwADAAEAAQABAAEAAQABAAAAAAAAAAAAAAAA
AAAAAAAAAAAAAQABAAEAAQD//////////wEAAQABAAIAAgACAAIAAgACAAIAAgADAAMA
BAAEAAQABAAEAAQABAAEAAQABAAEAAQABAAEAAQABAAFAAUABQAHAAcABgAGAAQABAAE
AAQABgAGAAYABQAFAAUABQAFAAQABAAEAAQABAAEAAQABAAEAAMAAwADAAIAAgACAAIA
AgACAAEAAQAAAAAAAAAAAAIAAwADAAMAAQACAAQABgAGAAYABgAIAAoACgAKAAoACgAK
AAoACgAIAAgABwAGAAMABAADAAIAAQAAAP///P/7//r//P/9///////9//3//P/8////
/////////v/9//z/+//7//r/+v/6//j/+P/3//f/9//3//b/9v/4//j/+P/4//j/+P/3
//f/+P/4//f/9//3//f/9//3//f/9//3//f/9//3//f/9//3//f/9//2//b/9v/2//f/
9//3//f/9//3//f/9//3//n/+//6//r/+P/6//z/AQAKABoALgBJAGkAlADDAO0ADAEZ
ARMB9QC4AGAAAQC7/4n/Uf8e/wn/C/8Y/yT/M/9F/1v/c/+O/6b/tv/H/9P/3P/j/+r/
7v/x//L/8//1//f/+P/5//j/+v/7//v//P/8//3//f//////AAABAP////8AAAAAAwAD
AAMAAwABAAIAAgADAAMAAwADAAMAAwADAAUABQAFAAUABgAGAAgACQAJAAkACgAKAAoA
CgALAAsADAAMAA4ADgAQABEADwAPAA8AEAASABIAEgATABMAFQAWABYAFgAXABcAGQAZ
ABkAGwAbABwAHQAeAB4AHgAeAB8AHwAgACAAIQAhACAAIAAgACAAIgAiACEAIQAfAB8A
HgAeABsAGgAZABkAGQAYABcAFgAUABMAEQAQAA8ADQANAAwACQAIAAYABgAIAAcABwAH
AAgACAAIAAoACgALAAwADAAMAAwADAAMAA0ADQANAA0ADAAMAAwACwALAAoACgAJAAkA
CQAHAAcACQAJAAkACQAHAAcABgAGAAYABgAGAAYABgAGAAYABgAHAAcABwAHAAcABwAH
AAcABwAHAAcACAAIAAgACAAIAAgACAAIAAkACQAKAAoACgAKAAoACgAKAAoACgAKAAoA
CgAKAAoACgAKAAsACwALAAsACwAKAAoACgAKAAoACgAKAAoACgAJAAkACQAJAAkACgAK
AAoACgAIAAgACAAIAAgABwAHAAcABgAGAAYABgAIAAgABwAHAAgACAAIAAgACAAJAAkA
CQALAAwADgAQAA4ADgAOABAAEgASABIAEgASABIAEgASABAADgALAAwACgAIAAgACAAI
AAcABAADAAIAAgADAAUABQAFAAUABAAEAAMAAwADAAMAAwADAAMAAwABAAAAAAAAAAAA
AAD///////////7//v/+//7//v/+//7//v/9//3//P/8//v/+//9//3//f/9//3//f/9
//3//f/9//3//f/9//3//f/8//r/+v/6//v/+//7//v/+//7//v/+//7//v//f/+//7/
/v/+/wAAAwAIABQAJgA9AFkAgACvAN0ABgEbAR8BCwHeAJQANQDh/6f/c/84/xP/Cf8S
/x7/Kf83/0v/Yf98/5j/rP+7/8n/2P/h/+j/7v/z//T/9f/1//X/+P/5//r//P/9//3/
/v/+////////////AAABAAMAAwAEAAQAAwADAAMAAwADAAQABAAFAAUABQAFAAUABwAH
AAkACQAJAAkACgAKAAgACQAJAAkACgAKAAoACgALAAsADAAMAAoACgAMAA0ADwAPAA8A
EAASABIAEgATABEAEwAUABQAFgAXABcAGQAXABcAGQAZABoAGwAcABwAHAAcAB0AHQAe
AB4AHwAfACAAIAAgACAAIAAgAB8AHwAfAB8AHgAeAB0AHAAbABsAGwAaABkAGAAWABUA
EwASAA8ADQANAAwACwAKAAgACAAIAAcABwAHAAgACAAIAAoACgALAAwADAAMAAwADAAM
AA0ADQANAA0ADAAMAAwACwALAAoACgAJAAcABwAFAAUABQAFAAUABQAFAAUABAAEAAIA
AgACAAIAAgACAAIAAgADAAMAAwADAAEAAQABAAEAAgADAAQABgAEAAQABAAEAAIAAgAC
AAMAAwAEAAQABAAEAAQABAAEAAQABAAEAAQABAAEAAQABAAGAAcABwAHAAcABwAGAAYA
BAAEAAQABAAEAAQABAADAAMAAwADAAMABAAEAAQABAAFAAYABwAIAAgABwAHAAcACAAI
AAgACAAIAAgABwAHAAYABgAGAAYABgAHAAcABwAFAAYABAAEAAQABAAGAAQABAAEAAMA
AwAEAAMAAQABAAAAAAD//////////wAA///+//3//f/8//z//P/6//r/+f/5//n/+f/4
//j/+P/4//j/+P/4//j/9//3//b/9v/1//X/9f/1//X/9f/1//X/9f/1//P/8//z//P/
9f/1//X/9P/0//T/9P/1//P/8//z//P/8//z//P/8//z//H/9P/0//L/8v/2//v/BAAU
ACgAQwBlAI4AvwDvABIBJQEjAQ0B3ACKACMA0f+X/1v/Iv8D/wP/Dv8c/yn/Of9P/2f/
gv+c/67/vf/J/9T/2//g/+b/6f/s/+3/7//x//D/8//y//T/9f/1//j/+P/5//n/+f/5
//r/+//7//v//P/8//3//f/9//3//f/+//7///////////////////8BAAEAAQABAAIA
AgACAAMAAwADAAQABAAEAAQABQAFAAYABgAGAAYACAAJAAkACQAJAAoACgAKAAoACwAJ
AAsADAAMAA4ADwAPABEAEQARABMAEwASABMAFAAUABUAFgAYABkAGAAYABkAGQAcABwA
HAAcABwAHAAbABsAGwAbABoAGgAbABoAGQAZABcAFgAVABQAFAATABEAEAAPAA0ADQAM
AAkACAAGAAYABgAFAAUABQAGAAYABgAIAAgACQAKAAoACgAKAAoACgAJAAkACQAJAAoA
CgAKAAkABwAGAAYABQAFAAUAAwADAAEAAQABAAEAAwADAAIAAgACAAIAAgACAAAAAAAA
AAAAAQABAAEAAQABAAEAAQABAAEAAQABAAIAAgACAAIAAgACAAIAAgADAAMABAAEAAQA
BAAEAAQABAAEAAQABAAEAAQABAAEAAQABAAFAAUABQAFAAUABAAEAAQABAAEAAQAAgAC
AAIAAQADAAMAAwADAAIAAgACAAIAAgACAAIAAgACAAEAAQABAAAAAAAAAAAAAAAAAP//
///+//7//v/+//7//////////v/+////AAD+//7//v8AAAAAAAAAAAAA/v/+//7//v//
/wAAAAAAAAEAAwAEAAUABQAGAAYABQAGAAcACAAJAAgACAAHAAUAAQABAAAA/v/+//7/
/v/9//r/+f/4//z//f//////+//7//r/+v/9//3//f/9//z/+//6//n/+f/4//j/+P/4
//j/9//3//X/9f/0//T/9P/0//T/9P/2//b/9f/1//T/9P/z//P/9f/1//X/9f/z//P/
8//z//X/9f/1//X/9f/1//X/9P/0//T/9P/1//X/9f/1//X/9f/1//X/9f/1//X/9v/2
//T/9P/4//3/CAAaADQATwBzAKAAzwD3ABYBIwEbAfsAwABgAP3/tf9//0H/EP///gX/
Ev8i/zX/Sf9j/33/lv+q/7r/x//R/9r/4f/o/+z/7//w//P/8//z//T/9f/2//j/+f/5
//r/+v/7//v/+//7//z//f/9//3//v/+//////////////8AAAAAAQABAAEAAQABAAEA
AQADAAMAAwADAAQABAAEAAUABQAFAAYABgAGAAYABwAHAAgACAAIAAgACgALAAsACwAL
AAwADAAMAAwADQANAA8AEAAQABAAEQARABMAEwATABUAFQAWABcAGAAYABgAGAAZABkA
HAAcAB0AHQAcABwAHAAcABwAHAAbABsAGwAbABoAGgAbABoAGQAZABcAFgAVABQAFAAT
ABEAEAAPAA0ADQAMAAsACgAIAAgACAAHAAcABwAIAAgACAAKAAgACQAKAAoADAAMAAwA
DAANAA0ADQANAAwADAAMAAsACwAKAAoACQAJAAkABwAHAAcABwAHAAcABwAHAAYABgAE
AAQABAAEAAYABgAGAAYABwAHAAcABwAHAAcABwAHAAcABwAHAAgABgAGAAYABgAIAAgA
CAAJAAcACAAIAAgACgAKAAoACgAKAAoACgAKAAoACgAKAAoACAAJAAkACQAJAAkACAAI
AAgACAAIAAgACAAIAAgABwAHAAcABwAHAAYABgAGAAYABgAGAAYABgAGAAUABQAFAAQA
BAAEAAQABAAEAAMAAwAEAAQABAAEAAQABQAFAAUABQAGAAgACgAMAAwADAAOAA4ADgAO
AA4AEAAQABAAEAAMAAwACwAKAAcABwAIAAcABgAFAAQAAgAAAAAAAAACAAMABQAFAAMA
AwACAAIAAwADAAMAAwAEAAMAAgABAP///v/+//7/AAAAAP///////////v/+//7//v/+
//7//v/+//3//f/+//7//f/9//3//f/9//3//f/9//3//f/9//3//f/9//3//f/9//z/
/P/8//z//f/9//3//f/9//3//f/9//3//f/9//7//P/+/wAAAgAJABQAKAA+AFkAfwCs
ANsAAwEcASMBEwHtAKgASADt/6//e/9B/xj/Df8T/yD/Lv8//1X/bf+H/6L/uP/I/9X/
3//o/+//9P/4//v//v///wEAAQACAAMAAgAEAAUABQAIAAgACQAJAAkACQAKAAsACwAL
AAwADAAPAA8ADwAPAA0ADgAOAA8AEQARABEAEQARABEAEwATABMAEwAUABQAFAAVABUA
FQAYABgAGAAYABkAGQAaABoAGAAYABoAGwAbABsAGwAcAB4AHgAeAB8AHwAhACIAIgAi
ACMAIwAlACUAJQAnACcAKgArACwALAAsACwALQAtAC4ALgAvAC8AMAAwADAAMAAwADAA
LwAvAC8ALwAuAC4ALwAuAC0ALQArACoAKQAoACgAJwAlACQAIwAhACEAIAAfAB4AHAAc
ABwAGwAbABsAHgAeAB4AIAAgACEAIgAiACIAIgAiACIAIwAjACMAIwAkACQAJAAjACMA
IgAiACEAIQAhAB8AHwAfAB8AHwAfAB8AHwAeAB4AIAAgACAAIAAiACIAIgAiACUAJQAl
ACUAIwAjACMAIwAkACUAJgAoACYAJgAmACYAJgAmACYAJwApACoAKgAqACgAKAAoACgA
KgAqACoAKgAqACoAKgAqACoAKwArACsAKwArACoAKgAqACoAKgAqACoAKgAqACkAKQAp
ACkAKQAoACgAKAAoACgAKAAoACgAKAAnACcAJwAoACgAKAAoACgAKAAnACcAKgAqACoA
KgAsAC0ALQAtAC0ALgAwADIAMgAyADIANAAyADIAMgAyADEAMAAvAC4ALAAsACsAKgAp
ACgAJwAkACMAIgAmACcAKQApACcAJwAmACYAKQApACkAKQAoACcAJgAlACMAIgAiACIA
IgAiACEAIQAhACEAIAAgACAAIAAgACAAIAAgAB8AHwAgACAAHwAfACEAIQAhACEAIAAf
AB4AHQAfAB8AHwAfAB8AHwAfAB4AHgAeAB4AHwAhACEAIQAhAB8AHwAfAB8AHwAhACIA
IgAiACAAIgAnAC4APABOAGcAgwCsANsACwEyAUkBSwE3AQoBwABfAAkAz/+X/1z/M/8r
/zT/QP9N/13/cf+H/6T/vv/Q/9//7//6/wMADAASABcAGgAZABsAGwAcAB8AIAAiACMA
IwAiACIAIwAjACMAIwAkACUAJQAlACYAJgAnACcAJwAnACgAKgArAC0AKwArACsAKwAr
ACsALQAtAC8ALwAwADAAMAAxADEAMQA0ADQANAA0ADMAMwA0ADQANAA0ADYANwA3ADcA
NwA4ADoAOgA6ADsAOwA9AD4APgA+AD8APwBBAEEAQQBDAEMARABFAEYARgBGAEYARwBH
AEoASgBLAEsASgBKAEoASgBKAEoASQBJAEsASwBKAEoASQBIAEcARwBFAEQAQwBCAEIA
QQA/AD4APQA7ADsAOgA5ADgANgA2ADQAMwAzADMANgA2ADYAOAA4ADkAOgA6ADoAOgA6
ADoAPQA9AD0APQA6ADoAOgA5ADsAOgA6ADkAOQA5ADcANwA3ADcANwA3ADcANwA2ADYA
NgA2ADYANgA2ADYANgA2ADUANQA1ADUANwA3ADcANwA3ADcANwA4ADgAOAA4ADgAOAA4
ADgAOQA5ADoAOgA6ADoAOgA6ADoAPAA8ADwAPAA8ADwAPAA8ADwAPQA9AD0APwA/AD4A
PgA8ADwAPAA8ADwAPAA8ADsAOwA7ADsAOwA8ADwAPAA8ADoAOgA6ADoAPAA7ADsAOwA8
ADwAPAA8ADwAPAA7ADsAPgA+AD4APgA/AEEAQgBDAEEAQgBEAEYARgBGAEYASABGAEQA
RABEAA==
         </WaveFormData>
      </LeadData>
      <LeadData>
         <LeadByteCountTotal>10000</LeadByteCountTotal>
         <LeadTimeOffset>0</LeadTimeOffset>
         <LeadSampleCountTotal>5000</LeadSampleCountTotal>
         <LeadAmplitudeUnitsPerBit>4.88</LeadAmplitudeUnitsPerBit>
         <LeadAmplitudeUnits>¦ÌV</LeadAmplitudeUnits>
         <LeadHighLimit>2147483647</LeadHighLimit>
         <LeadLowLimit>268435456</LeadLowLimit>
         <LeadID>V4</LeadID>
         <LeadOffsetFirstSample>0</LeadOffsetFirstSample>
         <FirstSampleBaseline>0</FirstSampleBaseline>
         <LeadSampleSize>2</LeadSampleSize>
         <LeadOff>FALSE</LeadOff>
         <BaselineSway>FALSE</BaselineSway>
         <ExcessiveACNoise>FALSE</ExcessiveACNoise>
         <MuscleNoise>FALSE</MuscleNoise>
         <LeadDataCRC32>1085055440</LeadDataCRC32>
         <WaveFormData>
/P/8//z//P/8//z//P/8//7//v/+//7//v/+//7//v/+//7//v/+/wAAAAAAAAAAAAAA
AAAAAAACAAIAAgACAAQABAAEAAQABAAEAAQABAAGAAYABgAGAAYABgAGAAYABgAGAAYA
BgAEAAQABAAEAAIAAgACAAIAAAAAAAAAAAD9//z/+//6//j/+P/4//j/9//2//X/9P/y
//L/8v/y//D/8P/w//D/8f/y//P/9P/2//j/+v/8//3//v///wAAAgACAAIAAgAEAAQA
BAAEAAIAAgACAAIAAgACAAIAAgACAAIAAgACAAAAAAAAAAAAAAAAAAAAAAD+//7//v/+
/wAAAAAAAAAAAAAAAAAAAAAAAAAAAAAAAAAAAAAAAAAAAAAAAAAAAAAAAAAAAAAAAAIA
AgACAAIABAAEAAQABAAGAAYABgAGAAYABgAGAAYABgAGAAYABgAGAAYABgAGAAYABgAG
AAYABgAGAAYABgAEAAQABAAEAAQABAAEAAQAAgACAAIAAgACAAIAAgACAAIAAgACAAIA
AgACAAIAAgACAAIAAgACAAQABAAEAAQABgAGAAYABgAHAAgACQAKAAoACgAKAAoADAAM
AAwADAALAAoACQAIAAYABgAGAAYABAAEAAQABAADAAAA/f/8//3///8CAAMAAQAAAAAA
AAACAAIAAgACAAAAAAD//////v/9//v/+//9//3//P/8//r/+v/6//r/+v/5//n/+f/5
//n/+f/5//n/+f/5//j/+P/4//j/+P/4//j/+P/4//j/+P/4//j/+v/6//r/+v/4//j/
+P/4//j/+P/4//j/+v/6//r/+v/4//j/+f/5//v//P/+//3/AAALAB4ANgBTAHIAmgDH
APQAGgE3AT0BGwHHAE4A2v+a/37/W/87/zD/MP8z/zr/SP9a/2//iP+g/7H/v//M/9f/
3//l/+z/7//y//L/8//0//b/9//5//r/+//8//3//P/8//z//P/8//3//f/+//7//v//
//////8AAAAAAAAAAAAAAAAAAAEAAQABAAEAAQABAAEAAgACAAIAAgACAAMAAwADAAMA
BAAEAAQABAAEAAQABAAEAAQABAAFAAUABQAFAAYABgAFAAUABQAFAAUABQAGAAcACQAJ
AAkACQAIAAgACAAJAAkACQAJAAoACgAKAAoACgAKAAoACgAKAAgACAAHAAcABwAHAAcA
BgAFAAQAAwADAAAAAAD///7//f/8//v/+v/5//j/9//2//X/9P/z//L/9P/0//T/9P/y
//T/9f/2//n/+v/8//7//v///wAAAQACAAMABAAFAAcABwAIAAgABgAGAAYABQAFAAUA
AwADAAMAAwACAAIAAgABAAEAAQADAAMAAgACAAIAAgACAAIAAgACAAIAAgACAAIAAgAC
AAIAAgACAAIAAgACAAIAAgAAAAAAAAAAAAIAAwADAAMAAgACAAIAAgAFAAUABQAFAAUA
BQAFAAUABgAGAAYABgAGAAYABgAGAAYABgAGAAYABAAEAAQABAAGAAYABgAFAAMAAwAD
AAMAAwADAAMAAwADAAMAAwADAAMAAgACAAIAAgACAAIAAgACAAIAAgACAAIAAQABAAEA
AgACAAIAAgACAAIAAwAEAAUABgAIAAkACgAKAAoACgAKAAoACgAKAAgACAAHAAcABAAE
AAQABAAFAAYABgADAAIAAQAAAAAA/v/+//7///8BAAEAAQD+//7//v/+/wAAAAAAAAAA
///9//z/+v/6//n/+v/7//v/+v/6//r/+P/4//j/+P/5//n/+f/5//n/+f/5//n/+f/5
//j/+P/6//r/+v/6//j/+P/4//j/+P/4//j/+P/4//j/+P/4//j/+P/4//j/+P/4//j/
+P/4//j/+P/4//r/+//7//v//P/8//3/AAAFABQALABFAGAAgACrANgAAAEhATMBJwHr
AIAACACy/47/cf9L/zj/NP81/zj/QP9O/2H/dv+M/6X/tf/C/83/1//h/+b/6//u//D/
7//w//L/8//1//b/9//4//n/+P/4//j/+P/6//v/+//8//z//P/9//3//f/+//7//v/+
//7//v/+//3//f/9//3/////////AAAAAAAAAAAAAP//////////AgACAAIAAgAAAAAA
AAAAAAIAAgADAAMAAQABAAIAAgADAAMAAwADAAUABQAGAAcABQAFAAUABQAGAAYABgAH
AAcABwAHAAgACAAIAAgACAAIAAgACAAIAAYABgAFAAUABQAFAAUABAADAAIAAQABAP7/
/v/9//z//f/8//v/+v/3//b/9f/0//X/9P/z//L/8v/y//L/8v/y//T/9f/2//f/+P/6
//z//v///wAAAQACAAMABAAFAAUABQAGAAYABAAEAAQAAwAFAAUAAwADAAEAAQAAAAAA
AgABAAEAAQABAAEAAAAAAP7//v/+//7/AAAAAAAAAAD+//7//v/+/wAAAAAAAAAAAAAA
AAAAAAAAAAAAAAAAAAAAAQABAAEAAgACAAIAAgADAAMAAwADAAMAAwADAAMAAgACAAIA
AgAEAAQABAAEAAQABAAEAAQABAAEAAQABAAEAAQABAADAAMAAwADAAMAAwADAAMAAwAD
AAMAAwADAAMAAgACAAIAAgACAAIAAgACAAIAAgACAAIAAQABAAEAAgACAAIAAgAEAAQA
BQAGAAgACAAJAAkACgAKAAoACgAKAAoACgAKAAYABgAFAAUABAAEAAQABgAGAAMAAgAB
AAAA/v/8//z//P///wEAAQABAP7//v/+//7/AAAAAAAAAAD///3//P/6//v/+f/5//n/
+f/4//j/+P/4//j/+P/4//n/+f/5//n/9//3//f/9//5//n/+P/4//j/+P/4//j/+P/4
//j/+P/4//j/+P/4//j/+P/4//j/+P/4//j/+P/4//j/+P/4//j/+P/4//j/+P/7//v/
+//8//z//f8CAA0AIAA4AFMAcACUAMEA6gAQASkBKwEDAa0AOADQ/5z/gv9h/0H/OP84
/zn/Pv9I/1j/a/+C/5j/q/+5/8b/0//d/+X/7P/v//D/8v/z//L/9P/1//f/+P/5//r/
+//8//z//P/8//7//////wAA/v/+///////9//7//v/+/wAAAAAAAAAA//////////8B
AAEAAQACAAQABAAEAAQAAwADAAMAAwAEAAQABAAEAAQABAAEAAQABgAGAAcABwAFAAUA
BgAGAAUABQAFAAUABgAHAAkACwALAAsACwALAAoACgAKAAsACQAJAAkACgAKAAoACgAK
AAwADAAMAAwACgAKAAkACQAHAAcABwAGAAUABAADAAMAAgACAAEAAAABAAAA///+//v/
+v/5//j/9//2//X/9P/y//L/8v/y//T/9v/3//j/+v/8////AgADAAMAAwADAAQABQAG
AAcABwAHAAgACAAIAAgACAAHAAcABwAFAAUABQAFAAQABAAEAAMAAwADAAEAAQAAAAAA
AQACAAMABAAEAAQABAAEAAIAAgACAAIAAgACAAIAAgAEAAQABAAEAAIAAgACAAIABAAF
AAUABQAEAAQABAAEAAUABQAFAAUABwAHAAcABwAGAAYABgAGAAYABgAGAAYABAAEAAQA
BAAGAAYABgAGAAQABAAEAAMAAwADAAMAAwADAAMAAwADAAEAAQABAAEAAwACAAIAAgAC
AAIAAgACAAIAAgACAAIAAgABAAEAAQACAAIAAgACAAYABgAHAAgACAAIAAkACQAKAAoA
CgAKAAoACgAKAAoABgAEAAMAAwAEAAQABAAEAAQAAQD+//3//P/9//////////7//v/+
//7//v/+//7//v8AAP/////+//v/+f/5//n/+f/4//j/+P/4//j/+P/4//f/9//3//f/
9//3//f/9//3//f/9v/2//T/9P/0//T/9P/0//T/9P/0//T/9P/0//T/9P/0//T/9P/0
//T/9P/0//T/9P/0//b/9v/2//b/9v/1//X/9//4//j/+//+/wsAIAA6AFUAdgCgANEA
AAEoAUMBRQEbAb8AQADQ/5b/fP9X/zn/Lv8u/zH/NP8+/1D/Y/94/5L/p/+1/8D/zf/V
/93/4v/n/+j/6v/r/+z/7v/v/+//8P/x//L/8//0//T/9P/0//b/9//3//j/9v/2//f/
9//1//b/9v/2//j/+P/4//j/+//7//v/+//6//n/+P/4//r/+v/6//r/+//7//v/+//8
//z//P/8//z//P/8//z//P/8//3//f/9//3//v/+/////////////////wAAAQABAAEA
AQABAAIAAgACAAMAAwADAAMABAAEAAQABAAEAAIAAgACAAIABAAEAAMAAwD////////+
/////v/9//3//P/8//v/+v/3//b/9f/0//P/8v/x//D/7//u/+3/7P/u/+7/7v/u/+7/
8P/x//L/8//0//b/+P/8//3//v///wAAAQACAAMAAwADAAQABAAEAAQABAADAAMAAwAB
AAEAAQABAAAAAAD+//3//f/9//7//////wAA/v/+//7//v/+//7//v/+//7//v/+//7/
/v/+//7//v/+//7//v/+/wAAAAAAAAAAAAABAAEAAQACAAIAAgACAAEAAQABAAEAAQAB
AAEAAQACAAIAAgACAAIAAgACAAIABAAEAAQABAACAAIAAgACAAIAAgACAAEAAQABAAEA
AQABAAEAAQABAAEAAQABAAEAAQAAAAAAAAAAAAAAAAAAAAAAAAAAAAAAAAD///////8A
AAAAAAAAAAEAAAAAAAAAAQACAAQABQAIAAgACAAIAAgACAAIAAgACAAIAAcABwAGAAQA
BAAEAAIAAgACAAIAAAD+//7//v/+/////v/9//3//v///wAA/v/+//7//v8AAP/////+
//3/+//7//v/+f/4//j/+P/4//j/+P/4//f/9//3//f/9//3//f/9//3//f/9v/2//b/
9v/2//b/9v/2//b/9v/2//b/9v/2//b/9v/2//b/9v/2//b/9v/2//b/9v/2//b/9v/2
//b/9v/3//f/9//4//j/+/8AAA0AIgA+AFkAegCmANUAAAEoAUMBQQERAbEAMgDE/5D/
cv9P/zP/Kv8q/y3/OP9G/1j/bf+G/57/r/+7/8j/0//d/+P/5v/p/+z/7P/v//D/8v/x
//P/8v/z//T/9f/4//j/+P/4//j/+f/5//r/+v/6//v/+//7//z//P/8//r/+v/6//r/
+//7//v/+//7//v/+//8//z//P/8//z//f/9//3//f/+//7//v/+/wAAAAAAAAAAAAAA
AAEAAQABAAEAAgACAAUABQAFAAUAAwADAAQABQAFAAUABQAFAAgACAAIAAkABwAHAAcA
CAAKAAoACgAKAAgACAAIAAgACAAIAAcABwAFAAUABQAEAAMAAgABAAEAAAAAAP///v/9
//z/+//6//v/+v/5//j/9f/0//P/8v/y//L/8v/y//L/9P/1//b/9//4//r//P8AAAEA
AgADAAIAAwAEAAUABQAFAAYABgAGAAYABgAFAAUABQADAAMAAwADAAIAAgACAAEAAQAB
AAEAAQAAAAAAAgACAAIAAgAAAAAAAAAAAAAAAAAAAAAAAAAAAAAAAAAAAAAAAAAAAAIA
AgACAAIAAAABAAEAAQACAAIAAgACAAEAAQABAAEAAwADAAMAAwAEAAQABAAEAAQABAAE
AAQABAAEAAQABAAEAAQABAAEAAQABAAEAAMABQAFAAUABQADAAMAAwADAAMAAwADAAMA
AwACAAIAAgACAAIAAgACAAAAAAAAAAAAAAD///////8AAAAAAAAAAAIAAgADAAQABgAG
AAcABwAIAAgACAAIAAoACgAKAAoACgAKAAkACQAIAAYABAAEAAQABAAEAAQABAAAAP7/
/v/+//3/////////AAAAAAAAAAAAAAAAAAAAAAAA//////7//f/7//v/+//7//r/+v/6
//r/+v/6//r/+f/5//n/+f/5//n/+f/5//v/+//6//r/+P/4//j/+P/4//j/+P/4//j/
+P/4//j/+P/4//j/+P/4//j/+P/4//j/+P/4//j/+P/4//j/+P/6//n/+f/7//z//P//
/wQAEQAmAD4AWQB6AKQA0QD8ACABNwExAf0AmQAeALr/kP90/1H/Of80/zT/N/8+/0z/
Xv91/4z/ov+1/8H/zv/Z/+H/5//s/+//8P/y//P/9P/2//f/+f/5//n/+f/5//z//P/8
//z//P/9//3//v/+//7///////3//v/+//7//v/+//7//v///////////wEAAQABAAIA
AAAAAAAAAAADAAMAAwADAAIAAgACAAIABAAEAAQABAAEAAQABQAFAAcABwAIAAgABwAH
AAcABwAHAAcACAAJAAsACwALAAsACgAKAAoACwALAAsACwAMAA4ADgAOAA4ADgAOAA4A
DgAOAA4ADQANAAsACwALAAoACQAIAAcABwAGAAYABQAEAAMAAgABAAAAAQAAAP///v/9
//z/+//6//j/+P/4//j/+P/6//v//P/9//7/AAACAAQABQAGAAcACAAJAAoACwALAAsA
DAAMAAwADAAMAAsACQAJAAcABwAJAAkACAAIAAgABwAHAAcABwAHAAYABgAGAAYABgAG
AAYABgAGAAYABgAGAAYABgAGAAYABgAGAAYABgAGAAYABgAGAAYABgAGAAcABwAHAAgA
CAAIAAgACQAJAAkACQAJAAkACQAJAAoACgAKAAoACgAKAAoACgAKAAoACgAKAAoACgAK
AAoACgAKAAoACQAJAAkACQAJAAsACwALAAsACQAJAAkACQAJAAgACAAIAAgACAAIAAgA
CgAKAAoACgAKAAkACQAJAAoACgAKAAoADAAMAA0ADgAOAA4ADwAPABIAEgASABIAEAAQ
ABAAEAAOAA4ADQANAAwADAAKAAoACgAKAAgABgAGAAYABQAHAAcABwAGAAYABgAGAAgA
CAAIAAgABgAFAAUABAAFAAMAAwADAAEAAAAAAAAAAAAAAAAAAAABAAEAAQABAP//////
////AQABAAAAAAD+//7//v/+//7//v/+//7//v/+//7//v/+//7//v/+//7//v/+//7/
/v/+//7//v/+//7//v/+/wAAAQABAAEAAgACAAMABgARACQAOgBTAHAAlgDDAO4AEgEv
ATMBDwG5AEIA2P+g/4j/Zf9H/z7/PP8//0L/TP9e/3H/hv+e/7H/wf/O/9n/4//r//D/
8//0//b/9//4//j/+f/7//r/+//8//3//v/+//7//v8AAAEAAQACAAIAAgADAAMAAwAE
AAQABAAEAAQABAAEAAMAAwADAAMAAwADAAMABAAEAAQABAAEAAUABQAFAAUACAAIAAgA
CAAIAAgACAAIAAgACAAJAAkACQAJAAoACgALAAsACwALAAsACwAMAA0ACwALAAsACwAM
AAwADAANAA0ADQANAA4ADgAOAA4ADgAOAA4ADgAOAAwADAALAAsACgALAAwADAALAAoA
CQAJAAYABgAFAAQABQAEAAMAAgD///7//f/8//v/+v/5//j/+P/4//j/+P/4//r/+//8
////AAACAAQABAAFAAYABwAIAAkACgALAAsACwAMAAwADAAMAAwACwALAAsACQAJAAkA
CQAIAAgACgAJAAkACQAHAAcABgAGAAYABgAGAAYABgAGAAYABgAGAAYABgAGAAYABgAG
AAYABgAGAAYABgAGAAYABgAGAAYABwAHAAcACAAIAAgACAAHAAcABwAHAAcABwAHAAcA
CAAIAAgACAAKAAoACgAKAAoACgAKAAoACgAKAAoACgAKAAoACgAJAAkACQAJAAkACwAL
AAsACwAKAAkACAAHAAkACAAIAAgABgAGAAYABgAIAAgACAAIAAgABwAHAAcACAAIAAgA
CAAMAAwADQAOAA4ADgAPAA8AEAAQABAAEAAQABAAEAAQAA4ADAALAAsACgAKAAoACgAK
AAYABAAEAAQABQAHAAcABwAGAAYABgAGAAQABAAEAAQABgAFAAUABAADAAEAAQABAP//
/v/+//7//v/+//7//v/9//3//f/9//3//f/9//3//f/9//z//P/8//z//P/8//z//P/8
//z//P/8//z//P/8//z//P/8//r/+v/6//r//P/8//z//P/8//z//P/8//7//f/9////
AAACAAMABAAJABgALgBHAGIAhACxAN4ACAEpATsBKwHrAIAACAC0/5L/ef9V/z7/Ov87
/z7/Qv9M/13/cv+K/6H/tf/C/83/2f/j/+r/7f/y//L/8//0//b/9//1//b/9//4//n/
/P/8//z//P/6//v/+//8//z//P/9//3/+//8//z//P/+//7//v/+////////////////
////AAAAAAAAAAAAAAEAAQABAAEAAAAAAAAAAAACAAIAAgACAAAAAAABAAEAAwADAAQA
BAAHAAcABwAHAAUABQAGAAcABwAHAAcABwAIAAgACAAJAAsACwALAAwACgAKAAoACgAK
AAoACgAKAAoACgAJAAkABwAHAAcABgAHAAYABQAFAAIAAgABAAAA///+//3//P/7//r/
+f/4//f/9v/1//T/9P/0//T/9P/0//b/9//4//n/+v/8//7/AAABAAIAAwACAAMABAAF
AAUABQAGAAYABgAGAAYABQAFAAUAAwADAAMAAwACAAIAAAD//////////////v/+//7/
/v/+//7/AAAAAAAAAAD+//7//v/+//z//P/8//z//f/+////AAD+//7//v/+//z//f/9
//3/AAAAAAAAAAABAAEAAQABAAEAAQABAAEAAgACAAIAAgACAAIAAgACAAIAAgACAAIA
AAAAAAAAAAACAAIAAgABAAEAAQABAAEAAQABAAEAAQACAAMABAAFAAcABgAGAAYABgAG
AAYABgAIAAgACAAIAAgABwAHAAcACAAIAAgACAAKAAoACAAIAAgACAAIAAYABgAGAAQA
BQAEAAMAAAAAAAAAAAACAAIAAgACAAAA//////7//f/7//v/+//7//r/+v/6//r/+v/6
//r/+f/5//n/+f/5//n/+f/5//f/9//2//b/9v/2//b/9v/2//b/9v/2//b/9v/2//b/
9P/0//T/9P/0//T/9P/0//T/9P/0//T/9v/2//b/9v/4//f/9//3//b/+P/5//z/BwAa
ADQATwBuAJgAxwD4ACQBRQFTATkB7QB0APT/qP+I/2f/Qf8w/y7/L/82/z7/TP9f/3b/
jv+h/7P/wP/N/9f/3//k/+f/6v/u//H/8v/y//P/9f/0//X/9v/3//r/+v/6//r/+v/7
//v//P/6//r/+//7//3//v/+//7//P/8//z//P///////////////////wAAAAAAAAAA
AAABAAEAAQABAAAAAAAAAAAAAQACAAMABAAEAAQABQAFAAUABQAGAAYABwAHAAcABwAH
AAcACAAJAAsACwALAAsADAAMAAwADQALAAsACwAMAA4ADgAOAA4ADgAOAA4ADgAOAA4A
DQANAAsACwALAAoACwAKAAkACQAIAAgABwAGAAUABAADAAIAAQAAAP///v/9//z/+//6
//r/+v/6//r/+v/8//3//v///wAAAgAEAAYABwAIAAkACgALAAwADQALAAsADAAMAA4A
DgAOAA0ACwALAAkACQAJAAkACAAIAAgABwAHAAcABwAHAAYABgAGAAYABgAGAAYABgAG
AAYABgAGAAYABgAGAAYABgAGAAYABgAGAAYABgAGAAYABgAGAAcABwAHAAgACAAIAAgA
CQAJAAkACQALAAsACwALAAoACgAKAAoACgAKAAoACgAMAAwADAAMAAoACgAKAAoACgAK
AAoACQAJAAkACQAJAAkACQAJAAkACQAJAAkACQAJAAgACAAIAAYABgAGAAYACAAIAAgA
CAAGAAUABQAFAAYABgAGAAYABwAGAAYABgAEAAQABQAFAAYABgAGAAYABgAGAAYABgAH
AAgACAAJAAkACgALAAwADAAMAAwADQANAA0ADQAOAA4ADQAMAAsACQAJAAoACAAIAAgA
CAAEAAIAAgACAAMABQAFAAUABAAEAAQABAAEAAQABAAEAAYABQAFAAQAAQD/////////
//7//v/+//7//v/+//7//f/9//3//f/9//3//f/9//3//f/8//z//v/+//7//v/8//z/
/P/8//z//P/8//z//P/8//z//P/8//z//P/8//7//v/+//7//v/+//7//v/+//3/////
/wAAAAABAAYAEwAoAEIAXwCAAKoA2QAGAS4BSQFLASEBxQBGANT/nP9+/1v/Pf8y/zL/
N/9A/0z/YP93/47/pv+3/8P/zv/b/+P/6f/u//P/9P/2//f/+P/4//n/+//8//3//v//
//7//v/+//7//v//////AAACAAIAAwADAAEAAgACAAIABAAEAAQABAADAAMAAwADAAUA
BQAFAAYABgAGAAYABgAFAAUABQAFAAYABgAGAAYACAAIAAgACAAIAAgACQAJAAkACQAK
AAoACQAJAAkACQALAAsADAANAA0ADQANAA0ADgAOAA4ADwAPAA8ADwAQABAAEAAQABAA
EgASABIAEgAQABAADwAPAA0ADQANAAwADQAMAAsACwAIAAgABwAGAAUABAADAAIAAQAA
AP///v/9//z/+//6//r/+v/6//r/+v/8//3//v/9//7/AAACAAQABQAGAAcACAAJAAoA
CwANAA0ADgAOAA4ADgAOAA0ADQANAAsACwALAAsACgAKAAoACQAJAAkACwALAAoACgAI
AAgACAAIAAgACAAIAAgACgAKAAoACgAIAAgACAAIAAoACgAKAAoACAAIAAgACAAKAAsA
CwALAAoACgAKAAoACwALAAsACwANAA0ADQANAAwADAAMAAwADAAMAAwADAAMAAwADAAM
AAwADAAMAAwADAAMAAwACwALAAsACwALAAsACwALAAsACwALAAsACwALAAoACgAKAAoA
CgAKAAoACgAKAAoACgAMAAsACwALAAwADAAMAAwADgAOAA8AEAASABIAEwATABIAEgAS
ABIAEgASABIAEgAQABAADwAPAAwADgAOAAwADAAMAAwACAAGAAYABgAJAAsACwALAAgA
CAAIAAgACAAIAAgACAAIAAcABwAGAAUAAwADAAMAAwACAAIAAgAEAAQABAAEAAEAAQAB
AAEAAwADAAMAAwADAAMAAgACAAAAAAAAAAAAAgACAAIAAgACAAIAAgACAAIAAgACAAIA
AgACAAIAAgACAAIAAgACAAQABAAEAAQABAADAAMABQAGAAYACQAOAB0AMgBKAGUAhACu
ANsACAEsAUEBOwEFAaEAJgDI/5z/gP9d/0X/QP9A/0H/SP9W/2r/f/+W/6z/v//N/9j/
4f/p//H/9v/5//r//P/9/wAAAAABAAEAAgADAAQABQAGAAYABgAGAAYABwAHAAgACAAI
AAkACQAJAAoACgAKAAoACgAKAAoACwALAAsACwALAAsACwAMAAwADAAMAAwADQANAA0A
DQAOAA4ADgAOABAAEAAQABAAEAAQABEAEQAPAA8AEAAQABEAEQARABEAEwATABQAFQAV
ABUAFQAVABYAFgAWABcAFwAXABcAGAAYABgAGAAYABgAGAAYABgAGAAYABcAFwAXABcA
FwAWABUAFAATABMAEgASABEAEAANAAwACwAKAAsACgAJAAgABwAGAAUABAAEAAQABAAE
AAQABgAHAAgACQAKAAwADgASABMAFAAVABQAFQAWABcAFQAVABYAFgAWABYAFgAVABUA
FQATABMAFQAVABQAFAAUABMAEwATABMAEwASABIAEgASABIAEgASABIAEgASABIAEgAS
ABIAEgASABIAEgAUABQAFAAUABIAEgASABIAEgATABMAEwAWABYAFgAWABUAFQAVABUA
FQAVABUAFQAWABYAFgAWABYAFgAWABYAFgAWABYAFgAWABYAFgAWABYAFgAWABUAFQAV
ABUAFQAVABUAFQAVABUAFQAVABUAEwASABIAEgASABIAEgASABMAFAAVABYAFgAVABUA
FQAXABgAGQAaABoAGgAbABwAHAAcAB0AHQAcABwAHAAcABsAGgAZABgAGAAYABgAGAAY
ABgAFQASABEAEAARABMAEwATABIAEgASABIAFAAUABQAFAAUABMAEwASAA8ADQANAA0A
DwAOAA4ADgAMAAwADAAMAAsACwALAAsACwALAAsACwALAAsACgAKAAwADAAMAAwACgAK
AAoACgAMAAwADAAMAA4ADgAOAA4ADAAMAAwADAAMAAwADAAMAAwADAAMAAwADAANAA0A
DwAQABAAEQASABkAKABAAFkAdgCaAMUA9AAeAUEBUwFBAQEBlgAcAMb/pP+H/2H/Sv9G
/0n/Sv9Q/17/b/+E/5z/s//F/9D/2//n//H/+v///wIABAAFAAYABgAFAAcACAAJAAoA
CwAOAA4ADgAOAAwADQANAA4ADgAOAA8ADwAPABAAEAAQABIAEgASABIAEQARABEAEQAR
ABEAEQASABQAFAAUABQAFQAVABUAFQAWABYAFgAWABYAFgAWABYAFAAUABUAFQAVABUA
FgAWABcAFwAXABcAGQAZABoAGwAdAB0AHQAdABwAHAAcAB0AHQAdAB0AHgAeAB4AHgAe
ACAAIAAgACAAHgAeAB0AHQAbABsAGwAaABoAGgAaABsAGgAaABkAGAAVABQAEwASABEA
EAAPAA4ADQAMAAsACgAIAAgACAAIAAgACgALAAwADwAQABIAFAAWABcAGAAZABgAGQAa
ABsAHQAdAB4AHgAcABwAHAAbABsAGwAZABkAGQAZABgAGAAWABUAFQAVABUAFQAUABQA
FAAUABQAFAAUABQAFAAUABYAFgAWABYAFAAUABQAFAAWABYAFgAWABYAFgAWABYAFgAX
ABcAFwAYABgAGAAYABkAGQAZABkAGQAZABkAGQAaABoAGgAaABoAGgAaABoAHAAcABwA
HAAcABwAHAAcABoAGgAaABkAGQAZABkAGQAbABsAGwAbABkAGQAZABkAGQAYABgAGAAa
ABoAGgAaABgAGAAYABgAGgAZABkAGQAdAB4AHwAgACAAIAAhACIAIAAgACEAIQAiACAA
HgAgAA==
         </WaveFormData>
      </LeadData>
      <LeadData>
         <LeadByteCountTotal>10000</LeadByteCountTotal>
         <LeadTimeOffset>0</LeadTimeOffset>
         <LeadSampleCountTotal>5000</LeadSampleCountTotal>
         <LeadAmplitudeUnitsPerBit>4.88</LeadAmplitudeUnitsPerBit>
         <LeadAmplitudeUnits>¦ÌV</LeadAmplitudeUnits>
         <LeadHighLimit>2147483647</LeadHighLimit>
         <LeadLowLimit>268435456</LeadLowLimit>
         <LeadID>V5</LeadID>
         <LeadOffsetFirstSample>0</LeadOffsetFirstSample>
         <FirstSampleBaseline>0</FirstSampleBaseline>
         <LeadSampleSize>2</LeadSampleSize>
         <LeadOff>FALSE</LeadOff>
         <BaselineSway>FALSE</BaselineSway>
         <ExcessiveACNoise>FALSE</ExcessiveACNoise>
         <MuscleNoise>FALSE</MuscleNoise>
         <LeadDataCRC32>1223747283</LeadDataCRC32>
         <WaveFormData>
/P/8//z//P/8//z//P/8//7//v/+//7//v/+//7//v/+//7//v/+//7//v/+//7//v/+
//7//v8AAAAAAAAAAAAAAAAAAAAAAAAAAAAAAAACAAIAAgACAAIAAgACAAIAAgACAAIA
AgACAAIAAgACAAAAAAAAAAAAAAAAAAAAAAD///7//f/8//r/+v/6//r/+P/4//j/+P/4
//j/+P/4//j/+P/4//j/+f/6//v//P/9//7///8AAAIAAgACAAIABAAEAAQABAAGAAYA
BgAGAAUABAADAAIABAAEAAQABAACAAIAAgACAAAAAAAAAAAAAAAAAAAAAAD+//7//v/+
/wAAAAAAAAAAAAAAAAAAAAAAAAAAAAAAAAAAAAAAAAAAAAAAAAAAAAACAAIAAgACAAAA
AAAAAAAAAgACAAIAAgACAAIAAgACAAQABAAEAAQABAAEAAQABAACAAIAAgACAAIAAgAC
AAIAAgACAAIAAgACAAIAAgACAAIAAgACAAIAAAAAAAAAAAAAAAAAAAAAAAAAAAAAAAAA
/v/+//7//v8AAAAAAAAAAAIAAgACAAIAAgACAAIAAgADAAQABQAGAAYABgAGAAYABgAG
AAYABgAEAAQABAAEAAQABAAEAAQAAgACAAIAAgAAAP///v/+////AAABAAMAAgABAAAA
/v8AAAAAAQABAAAA///8//v/+v/5//j/9//3//j/+f/6//j/9//3//f/+f/4//j/+f/5
//n/+f/5//j/+P/4//f/9//3//f/9//1//X/9f/1//f/9v/2//f/9//3//f/9//3//f/
9//3//b/9v/2//b/9v/2//f/9//1//X/9f/1//j/+P/4//j/+P8AAA8AIwA4AE4AbACN
ALAA0gDuAP0A5gCiAD0A4f+w/6P/k/+C/33/eP9z/3D/dv+D/5P/pv+2/8P/yf/S/9z/
4//n/+r/7f/v//D/8P/x//L/8//0//b/9//4//j/9//4//j/+P/4//n/+f/5//v/+//8
//z/+v/6//r/+v/9//3//f/9//v/+//8//z//P/8//z//P/8//z//f/9//3//v/+//7/
/v///////////////////////////////////wAAAAAAAAAAAAAAAAEAAQACAAIAAAAA
AAEAAQADAAMAAwADAAMABAAEAAQAAgACAAIAAgACAAIAAgACAAIAAgACAAAAAAAAAAAA
/v/+//////////z/+//7//r/+v/5//n/+P/4//j/9v/1//b/9v/2//b/9v/2//b/9v/2
//f/9//4//z//f/+/////v///wAAAAABAAEAAgADAAMABAAEAAQAAQABAAEAAAAAAAEA
AgACAAAAAAD//////v/+//7//v////////////3//f/9//3//f/9//7//v/+//7//f/9
//3//f/9//3//v/+//7///////7//v/+//7//v/+//////8AAAAAAAD+//7//v/+/wAA
AAAAAAAAAQABAAEAAQABAAEAAQABAAAAAAAAAAAAAAAAAAAAAAABAAEAAQABAAEAAQAB
AAEAAQABAAEAAQABAAAAAAAAAP7//v/+//7//v/+//7//v/9//3//f/9////////////
/v/+//7/////////AAAAAAMAAwAEAAQABAAEAAQABAAEAAQABAADAAMAAwADAAMAAgAC
AAIAAgAEAAQABAADAAIAAQAAAP///v/+//7//v/+/////////////v/+/wAAAQABAAEA
AAD9//z/+v/7//r/+f/4//j/+P/4//j/9//3//f/9//2//b/9//3//f/9//3//b/+P/4
//f/9//1//X/9f/1//P/8//z//P/9P/0//X/9f/z//P/8//z//X/9f/1//T/9P/0//T/
9P/y//P/8//z//X/9f/1//b/9v/2//b/9v/6/wcAGQAwAEIAWgB5AJwAugDYAPEA7gDA
AGcAAwC8/6f/m/+I/33/ev91/3D/cP93/4P/lP+k/7X/wf/K/9L/2//h/+T/5//p/+j/
6v/r/+z/7f/u//D/8f/y//L/8f/y//L/8v/0//X/9f/1//X/9f/2//b/9v/2//b/9v/3
//f/9//3//X/9f/2//b/9v/2//b/9v/2//b/9//3//f/+P/4//j/+P/5//n/+f/3//f/
9//3//n/+f/5//n/+f/5//r/+v/6//r/+v/6//v/+//8//z/+v/6//v/+//9//3//f/9
//3//v/+//7//v/+//7//v/+//7//v/+//z//P/8//r//P/8//z/+v/4//n/+f/5//j/
9//3//b/+P/3//f/9v/1//T/8f/v/+//8P/x//L/8v/y//L/8v/y//P/8//0//j/+f/6
//v/+v/7//z//P/8//3///8BAP//AAAAAAAAAQABAAEAAAD////////+//7//v/9//3/
/v/+//7//v/9//3//f/9//v/+//7//v//f/9//7//v/+//7//f/9//3//f/9//3//v/+
//7///////7//v/+//7//v/+//////8AAAAAAAAAAAAAAAAAAAAAAAAAAAAA////////
//8AAAEAAgADAAIAAgACAAIAAAAAAAAAAAD/////////////////////////////////
//7//v/+//7//v/+//7//v/+//7//v/9//3//f/9/////////////v/+//7///8BAAEA
AgACAAMAAwAEAAQABgAGAAYABgAGAAYABgAFAAQAAwACAAEAAgAEAAQABgAGAAMAAgAB
AAAA///+//7//v8AAAAAAQABAP/////+//7/AAABAAEAAQAAAP3//P/6//v/+v/5//j/
+P/4//j/+P/3//f/9//3//j/+P/5//n/9//3//f/9v/4//j/9//3//f/9//3//f/9f/1
//X/9f/1//b/+P/5//f/9//3//f/9//3//f/9v/0//T/9P/0//L/8//z//P/9//3//n/
+P/4//j/+P/8/wQAFQApADwAUgBuAI8ArgDOAOoA9QDYAJIALwDZ/7L/p/+X/4b/g/9+
/3n/dv96/4P/k/+i/7L/v//H/9D/2v/j/+n/7v/x//P/9P/0//X/9P/1//j/+P/5//r/
+v/5//r/+v/6//z//f/9//3//f/9//7//v/8//z//P/8//3//f/9//3/+//7//z//P/9
//7///8AAAAAAAABAAEAAQACAAIAAgAAAAEAAQABAAEAAQABAAEAAwADAAMAAwABAAEA
AgACAAAAAAAAAAAAAgADAAUABgAGAAYABwAHAAUABQAFAAUAAwAEAAQABAAGAAYABgAG
AAcACAAJAAoACQAIAAcABAACAAIAAgAAAP7/////////AAD//////v//////AAAAAP//
/v/7//n/+v/6//r/+v/4//j/+P/4//z//f/9//7/AgADAAQABQAFAAUABQAEAAMAAwAE
AAUABwAIAAgACAAHAAcABwAGAAUABQAFAAQABAAEAAMAAwAAAAAAAAAAAP//////////
AAABAAIAAwABAAEAAgACAAIAAgABAAEAAQABAAEAAQACAAIAAgADAAEAAAAAAAAAAgAC
AAIAAwADAAQABAAEAAQABAAEAAQABgAGAAYABgAFAAUABQAFAAUABQAFAAUABAAEAAQA
BAAGAAYABgAGAAUABQAFAAUABQAFAAUABQAFAAUABQAFAAMAAgACAAIAAgACAAIAAgAE
AAQABAAEAAMAAwADAAMAAQABAAEAAQACAAIAAgADAAUABQAGAAYABwAHAAgACAAGAAYA
BgAGAAgACAAIAAcABQADAAMAAwAEAAYABgAGAAYAAwACAAIAAgACAAIAAwADAAMAAwAC
AAIAAgADAAMAAwAFAAMAAwACAP///v/9//z//P/8//z//P/7//v/+//7//j/+P/5//n/
+f/5//n/+P/6//r/+f/5//b/9f/0//P/9f/1//X/9f/2//b/9//3//b/9f/0//P/8//z
//P/8v/z//T/9f/2//b/9//3//f/9f/1//f/+P/4//j/+P/6/wQAFQApAD4AVgB2AJkA
vADeAP4ABwHoAJ4ANwDb/7L/p/+Z/4r/g/+A/3n/cv90/3//j/+g/7D/vf/H/9D/2P/f
/+X/6v/t/+//8P/y//P/9P/z//T/9v/3//j/+P/5//r/+v/6//r/+//7//v/+f/5//r/
+v/6//r/+v/6//3//f/9//3//////wAAAAD///7//f/8//z//P/9//3//f/+//7//v/+
////////////////////AQABAAEAAQABAAEAAgACAAIAAgACAAIAAQABAAIAAgACAAIA
AwADAAQABQAGAAcABwAIAAgACAAIAAgACAAIAAYABgAGAAYACAAIAAgABgAEAAQABAAC
AAIAAwADAAMAAgABAAEAAAD+//3//f/8//7//v/8//v/+v/6//r/+v/8//z//P/8//7/
/////wAAAgADAAQABQAGAAcACAAIAAkACQAKAAsACQAKAAoACgAJAAkACQAIAAcABwAH
AAYABAAEAAMAAwACAAIAAgACAAMAAwADAAMAAQABAAEAAQD/////AAAAAAAAAAD/////
AQABAAEAAQACAAIAAgADAAMAAgACAAIABAAEAAQABQAFAAYABgAGAAQABAAEAAQABgAG
AAYABgAHAAcABwAHAAcABwAHAAcACAAIAAgACAAIAAgACAAIAAcABwAHAAcABQAFAAUA
BQADAAMAAwADAAUABAAEAAQABAAEAAQABAACAAIAAgACAAMAAwADAAMAAwADAAMAAwAE
AAQABAAFAAQAAwADAAIABAAFAAcACAAIAAgACAAIAAgACAAIAAcABwAHAAcABwAGAAQA
BAAGAAYABgAGAAYAAwACAAIAAgAAAAAAAQABAAIAAwADAAQAAwADAAIAAQADAAEAAQAA
AP///v/9//z//P/8//z//P/7//v/+//7//j/+P/5//n/+f/5//n/+P/6//r/+f/5//n/
+f/5//n/9//3//f/9//2//b/9//3//n/+f/5//n/+f/5//n/+P/4//j/+P/4//j/+f/5
//n/+f/5//n/+v/6//r/+v/8/wgAGQAtAEIAWgB6AJ8AwADkAAABBwHiAJIAKQDR/67/
o/+T/4T/f/96/3X/dP96/4f/l/+o/7j/xf/P/9j/3v/l/+n/7P/v//H/8v/y//X/9v/3
//b/9P/1//b/9v/5//r/+v/6//r/+//7//v/+//7//z//P/8//z//P/8//v/+//7//v/
/f/9//7//v/8//z//P/8//z//P/9//3//f/+//7//v/8//3//f/9////////////////
//////8BAAEAAgACAAQABAAEAAQABAADAAMAAgAEAAQABQAFAAMAAwADAAMAAwAEAAQA
BAAEAAQABAAEAAIAAgACAAIABAAEAAQAAgACAAIAAgAAAP7//////////v/9//3//P/8
//v/+//6//r/+v/4//f/9v/2//b/9v/4//j/+P/4//r/+//7//z//f/9//3//f///wEA
AwAEAAUABQAGAAcABgAGAAUABAAFAAUABQAEAAMAAwADAAIAAgACAAEAAQD+//7//v/+
////////////////////////////AAAAAAAAAAD////////////////+//7//v///wEA
AAAAAAAAAAAAAAAAAQABAAIAAgACAAAAAAAAAAAAAgACAAIAAgAFAAUABQAFAAMAAwAD
AAMABAAEAAQABAAEAAQABAAEAAMAAwADAAMAAwADAAMAAwABAAEAAQABAAMAAgACAAIA
AgACAAIAAgACAAIAAgACAAEAAQABAAEA//////////8AAAAAAAABAAEAAQACAAIABQAF
AAYABgAIAAgACAAIAAgACAAIAAcABwAHAAcABwAGAAYABgAGAAYABgAGAAYABgADAAIA
AgACAAIAAgADAAMAAwADAAIAAgACAAMAAwADAAUAAwADAAIAAQAAAP///v/+//7//v/+
//3//f/9//3//P/8//3//f/7//v/+//6//z//P/7//v/+//7//v/+//5//n/+f/5//j/
+P/5//n/+f/5//n/+f/5//n/+f/4//j/+P/4//j/+P/5//n/+f/5//n/+f/6//z//P/8
//7/CgAdADEARABaAHoAnQC+AOAA+gD7ANIAgAAZAMn/rP+j/5H/hv+D/37/d/92/37/
if+Z/6z/vP/J/9H/2v/g/+f/6f/u/+//8f/y//T/9f/0//X/9v/2//f/+P/4//n/+v/6
//r/+v/7//v/+//7//v//P/8//z//P/8//z//f/9//3//f/9//3//v/+//7//v/+//7/
/v/+/////////wAAAAAAAP7/////////AQABAAEAAQABAAEAAQABAAMAAwAEAAQAAgAC
AAIAAgADAAMABAAEAAYABgAHAAcABwAHAAcABwAHAAgACAAIAAgACAAIAAgABgAGAAYA
BgAIAAgACAAGAAYABgAGAAQABAAFAAUABQAEAAMAAwACAAAA//////7/AAAAAP7//f/6
//r/+v/6//r/+v/6//r//v//////AAAAAAEAAgADAAYABwAIAAgABwAHAAgACQAJAAoA
CgAKAAkACQAJAAgABwAHAAcABgAGAAYABQAFAAQABAAEAAQAAwADAAMAAwADAAMAAwAD
AAMAAwAEAAQABAAEAAMAAwADAAMAAwADAAIAAgACAAMABQAEAAQABAACAAIAAgADAAUA
BgAGAAYABgAGAAYABgAEAAQABAAEAAUABQAFAAUABQAFAAUABQAIAAgACAAIAAYABgAG
AAYABwAHAAcABwAHAAcABwAHAAcABwAHAAcABwAGAAYABgAEAAQABAAEAAQABAAEAAQA
BQAFAAUABQADAAMAAwADAAYABgAGAAcABwAHAAgACAAJAAkACgAKAAwADAAMAAwACgAK
AAoACQAJAAkACQAJAAgACAAIAAgACAAIAAUABAAEAAQAAgACAAMAAwAFAAUABAAEAAYA
BwAHAAcABQADAAMAAgABAAAA///+//7//v/+//7//f/9//3//f/8//z//f/9//3//f/9
//z//P/8//v/+//7//v/+//7//v/+//7//v/+v/6//v/+//5//n/+f/5//v/+//7//r/
+v/6//r/+v/6//v/+//7//3//f/9//z//P/8//z//v8GABUAKQA+AFIAbgCPALAAzgDs
APkA3gCYADUA2/+y/6n/mf+K/4X/gv97/3j/fP+F/5P/ov+0/8P/zf/W/97/5f/r/+7/
8//z//T/9P/1//b/9//4//j/+f/6//r/+f/6//r/+v/8//3//f/9//3//f/+//7//v/+
//7//v////////////3//f/+//7//v/+//7//v/+//7//////wEAAgACAAIAAgADAAMA
AwADAAMAAwADAAMAAwADAAMAAQABAAIAAgAEAAQABAAEAAUABQAGAAYABAAEAAUABQAF
AAUABQAFAAUABgAGAAYABgAGAAYABgAGAAYABgAGAAYABgAGAAQABgAGAAYABAACAAMA
AwADAAIAAQABAAAAAAD//////v/8//z/+v/5//r/+v/6//r/+v/6//r/+v/8//3//f/+
/wAAAQACAAMAAgADAAQABAAFAAUABgAHAAUABgAGAAYABwAHAAcABgAFAAUABQAEAAIA
AgABAAEAAgACAAIAAgD//////////wEAAQABAAEA/////wAAAAACAAIAAQABAAEAAQAB
AAEAAgACAAIAAwADAAIAAgACAAQABAAEAAUABQAGAAYABgAEAAQABAAEAAQABAAEAAQA
BQAFAAUABQAFAAUABQAFAAQABAAEAAQABAAEAAQABAADAAMAAwADAAUABQAFAAUABQAF
AAUABQAEAAIAAQAAAAIAAgACAAIAAQAAAP///v8AAAEAAgADAAEAAQABAAEABAAEAAQA
BQAHAAcACAAIAAcABwAIAAgACAAIAAgACAAIAAgACAAHAAUABQAFAAUABgAEAAQABAAE
AAMAAgACAAIAAgACAAMAAwADAAMAAgACAAAAAQABAAEAAgABAAIAAgD///7//f/8//r/
+v/6//r/+f/5//n/+f/4//j/+f/5//f/9//3//b/9v/2//X/9f/3//f/9//3//f/9//3
//f/9v/2//f/9//3//f/9//3//X/9f/1//T/9v/2//b/9v/0//X/9f/1//n/+f/5//z/
/P/6//r/+v/+/wkAHQAwAEQAYACBAKIAxADkAPkA8gDCAGsABQC8/6n/o/+S/4f/hP9/
/3b/cv93/4P/lP+k/7f/w//M/9T/2//j/+j/6//t/+7/7v/x//L/8f/w//L/8//0//T/
9v/4//n/+v/5//n/+P/3//n/+f/6//r/+P/4//j/+P/7//v/+//7//v/+//8//z//P/8
//z//P/8//z//f/9//v//P/8//z//P/9//3//f/9//3//f/9//v/+//7//v//P/9////
AAAAAAAAAAAAAAAA//////7///8AAAIAAwABAAEAAQABAAIABAAFAAYABAAEAAQABAAE
AAQABAAEAAQABAAEAAIAAAAAAAAA/v///wEAAgADAAIAAQABAAAAAAD//////v/+//7/
/P/7//j/+P/4//j/+v/6//r/+v/8//3//f/+//7///8AAAEAAgADAAQABAABAAEAAgAD
AAQABgAHAAgABQAFAAUABAADAAMAAwACAAIAAgABAAEAAAAAAAAAAAABAAEAAQABAP//
////////AQABAAIAAgAAAAAA////////////////AgACAAIAAwABAAAAAAAAAAAAAAAA
AAEAAQACAAIAAgACAAIAAgACAAQABAAEAAQAAwADAAMAAwAFAAUABQAFAAQABAAEAAQA
BAAEAAQABAAEAAUABgAHAAYABQAEAAMAAwADAAMAAwAGAAYABwAIAAgACAAIAAgACAAI
AAgACAAJAAkACQAJAAkACQAJAAkADAAMAAwADQANAAwADAAMAAwADAALAAoACgAKAAgA
CAAJAAkABwAHAAYABgAEAAUABQAFAAMAAQABAAAAAQAAAP///v/8//z//P/8//3//f/9
//3/+v/6//v/+//7//v/+//6//r/+v/5//n/9//3//f/9//5//n/+f/5//j/+P/5//n/
+f/5//n/+f/5//n/+f/4//j/+P/4//j/+v/7//v/+//5//f/9//4//j/+P/4//r/AgAT
ACcAPABSAHAAkwC4ANoA/gARAQIBxABhAPn/vP+v/6P/kP+H/4T/ff92/3b/f/+N/5z/
rP+9/8n/1P/c/+P/5//s/+3/7//y//b/9//2//f/+P/2//f/+P/4//v//P/8//z//P/9
//3//f/9//3//v/+//7//v/+//7/////////////////AAAAAAAAAAAAAAAAAAAAAAEA
AQABAAIAAgACAAAAAQABAAEAAwADAAMAAwAFAAUABQAFAAMAAwAEAAQABgAGAAYABgAG
AAUABQAEAAUABgAIAAkACQAJAAkACQAJAAoACgAKAAoACgAKAAoACAAIAAgACAAKAAoA
CgAIAAgACAAIAAYABgAHAAcABwAGAAUABQAEAAQAAwADAAIAAgACAAAA///+//7//v/+
//7//v/+//7/AgADAAMABAAEAAUABgAHAAoACwAMAAwACwALAAwADQALAAwADAAMAAsA
CwALAAoABwAHAAcABgAGAAYABQAFAAQABAAEAAQAAwADAAMAAwADAAMAAwADAAMAAwAE
AAQABAAEAAMAAwADAAMAAwADAAIAAgACAAMABQAEAAQABAAEAAQABAAFAAUABgAGAAYA
BgAGAAYABgAGAAYABgAGAAcABwAHAAcABwAHAAcABwAIAAgACAAIAAgACAAIAAgABwAH
AAcABwAHAAcABwAHAAUABQAFAAUABwAGAAYABgAEAAQABAAEAAQABAAEAAQAAwADAAMA
AwABAAEAAQABAAAAAAAAAAEAAQABAAIAAgABAAEAAgACAAQABAAEAAQAAgACAAIAAQAD
AAMAAwADAAUABgAHAAgACgAKAAkACAAJAAkACAAIAAgABwAGAAUABQAGAAgABgAGAAYA
BgADAAIAAgACAAIAAgADAAMAAwADAAIAAgAEAAUABQAFAAUAAwADAAIA///+//3//P/8
//z//P/8//v/+//7//v/+v/6//v/+//7//v/+//6//r/+v/5//n/+f/5//n/+f/5//n/
+f/5//j/+P/5//n/+f/5//n/+f/5//n/+f/4//r/+v/6//r/+v/7//v/+//7//v/+//+
//7//v/8//7/CAAZAC8ARgBeAH4AoQDGAOYABAELAe4ApAA9AOH/uP+r/5n/iv+F/4D/
e/96/4D/jf+f/7D/wP/L/9P/3P/k/+n/7f/y//X/9//4//j/+f/4//n//P/8//3//v/+
//3//v/+//7//v//////////////AAAAAAAAAAAAAAAAAwADAAMAAwABAAEAAgACAAIA
AgACAAIABAAEAAUABQADAAQABAAEAAIAAwADAAMABQAFAAUABQAHAAcABwAHAAcABwAI
AAgACAAIAAgACAAJAAkACgAKAAgACAAJAAkACQAJAAkACQAJAAoACgAKAAoACgAKAAoA
DAAMAAwADAAMAAwADAAKAAoACgAKAAgACAAJAAkACQAGAAUABQAEAAQAAwADAAIAAgAC
AAAA///+//7//v/+/wAAAAAAAAAAAAABAAEAAgAEAAUABgAHAAgACQAKAAoACwALAAwA
DQANAA4ADgAOAA0ADQANAAwADQANAA0ADAAMAAwACwALAAoACgAKAAoACQAJAAkACQAJ
AAkACQAJAAkACQAKAAoACgAKAAkACQAJAAkACQAJAAgACAAIAAkACQAIAAgACAAIAAgA
CAAJAAkACgAKAAoACAAIAAgACAAKAAoACgAKAAkACQAJAAkACwALAAsACwAKAAoACgAK
AAoACgAKAAoACQAJAAkACQAJAAkACQAJAAkACQAJAAkACQAIAAgACAAIAAgACAAIAAgA
CAAIAAgABwAHAAcABwAHAAcABwAHAAgACAAIAAkACwALAAwADAANAA0ADgAOAA4ADgAO
AA4ADgAOAA4ADQALAAsACwALAAoADAAMAAoACgAKAAoABwAGAAYABgAIAAgACQAJAAcA
BwAGAAYACAAJAAkACQAHAAUABQAEAAMAAgABAAAAAgACAAIAAgABAAEAAQABAAAAAAAB
AAEAAQABAAEAAAAAAAAA///////////////////////////+//7/////////////////
/////////v/+//7//v/+//7/////////////////AAAAAAAAAAAEABAAIQA1AEgAYAB+
AKMAxADkAPwA/wDWAIQAHQDR/7T/qf+X/4r/hf+C/3v/ev+A/4//n/+w/8D/zf/V/9z/
5P/r/+//8v/1//f/+P/6//v//P/9//z//P/9//7//v///wAAAAAAAAAAAQABAAEAAQAB
AAIAAgACAAIAAgACAAMAAwADAAMAAwADAAQABAAEAAQABAAEAAQABAAFAAUAAwAEAAQA
BAAEAAUABQAFAAUABQAFAAUABQAFAAUABQAFAAUABgAGAAYABgAGAAYABwAHAAgACAAK
AAoACwALAAsACwALAAsACwAMAAwADAAMAAwADAAMAAwADAAMAAwADAAMAAwACgAKAAoA
CgAIAAYABwAHAAcABgAFAAUABAACAAEAAQAAAAIAAgAAAP///v/+//7//v/8//z//P/8
//7//////wAAAgADAAQABQAIAAkACgAKAAkACQAKAAsACQAKAAoACgAJAAkACQAIAAcA
BwAHAAYABgAGAAUABQAGAAYABgAGAAUABQAFAAUAAwADAAMAAwAFAAUABgAGAAQABAAD
AAMAAwADAAMAAwAEAAQABAAFAAUABAAEAAQAAgACAAIAAwAEAAYABwAIAAgACAAIAAgA
BgAGAAYABgAJAAkACQAJAAcABwAHAAcABgAGAAYABgAIAAgACAAIAAkACQAJAAkACQAJ
AAkACQAJAAkACQAJAAkACAAIAAgABQAEAAMAAgADAAQABQAGAAcABwAHAAcACQAJAAkA
CQAKAAoACgALAAsACwAMAAwADQANAA4ADgAOAA4ADgAOAA0ADAALAAkADQAOAAwADAAM
AAwACQAIAAgACAAIAAgACQAJAAkACQAIAAgACgALAAsACwAJAAcABwAGAAMAAgABAAAA
AgACAAIAAgABAAEAAQABAAAAAAABAAEAAQABAAEAAAACAAIAAQABAAMAAwADAAMAAgAB
AAAA//8AAAAAAQABAAIAAwAEAAUAAgABAAAA/v8AAAAAAAAAAP7///////////8BAAEA
AgAAAAAAAAAAAAQAEQAlADwAUgBuAI8AsADQAPIACQEAAdAAdQANAMj/tf+t/5j/jf+K
/4P/fP96/4H/j/+e/67/v//L/9T/3P/l/+3/8v/3//n/+v/6//v//P/7//z//v///wAA
AAABAAIAAgACAAAAAQABAAEAAQABAAIAAgAEAAQABAAEAAcABwAHAAcABgAFAAUABAAE
AAQABAAEAAUABgAIAAkACQAKAAoACgAKAAsACwALAAkACQAJAAkABwAHAAcABwAHAAcA
CAAIAAkACgALAAwADQANAA4ADgAOAA4ADwAPAA0ADQANAA0ADwAQABAAEAAOAA4ADgAO
ABAAEAAQABAADgAOAA4ADAAKAAoACgAIAAsADQAOAA8ADgANAA0ADAAKAAkACQAIAAgA
CAAGAAUABgAGAAYABgAEAAQABAAEAAQABQAFAAYACQALAA0ADwAOAA8AEAAQAA0ADQAO
AA8AEQASABIAEgAQAA8ADgAMAA0ADQANAAwADAAMAAsACwAIAAgACAAIAAcABwAHAAcA
CAAJAAoACwAJAAkACgAKAAgACAAHAAcABQAFAAUABQAIAAgACAAJAAcABgAGAAYACAAI
AAgACQALAAwADAAMAAwADAAMAAwADAAMAAwADAAMAAsACgAJAAoACwAMAA0AEAAQABAA
EAAOAA4ADgAOAAsACwALAAsACwALAAsACwANAA0ADQANAA0ADAAMAAwADAAMAAwADAAM
AAwADAAMAAsACwALAAsADAANAA4ADwASABIAEgATABEAEQASABIAEQARABIAEgAQAA4A
EAASAA==
         </WaveFormData>
      </LeadData>
      <LeadData>
         <LeadByteCountTotal>10000</LeadByteCountTotal>
         <LeadTimeOffset>0</LeadTimeOffset>
         <LeadSampleCountTotal>5000</LeadSampleCountTotal>
         <LeadAmplitudeUnitsPerBit>4.88</LeadAmplitudeUnitsPerBit>
         <LeadAmplitudeUnits>¦ÌV</LeadAmplitudeUnits>
         <LeadHighLimit>2147483647</LeadHighLimit>
         <LeadLowLimit>268435456</LeadLowLimit>
         <LeadID>V6</LeadID>
         <LeadOffsetFirstSample>0</LeadOffsetFirstSample>
         <FirstSampleBaseline>0</FirstSampleBaseline>
         <LeadSampleSize>2</LeadSampleSize>
         <LeadOff>FALSE</LeadOff>
         <BaselineSway>FALSE</BaselineSway>
         <ExcessiveACNoise>FALSE</ExcessiveACNoise>
         <MuscleNoise>FALSE</MuscleNoise>
         <LeadDataCRC32>2995415240</LeadDataCRC32>
         <WaveFormData>
/P/8//z//P/8//z//P/8//7//v/+//7//v/+//7//v/+//7//v/+/wAAAAAAAAAAAAAA
AAAAAAAAAAAAAAAAAAAAAAAAAAAAAAAAAAAAAAACAAIAAgACAAIAAgACAAIAAgACAAIA
AgAAAAAAAAAAAAIAAgACAAIAAgACAAIAAgABAAAA///+//7//v/+//7//P/8//z//P/8
//z//P/8//z//P/8//z//v/+//7//v///wAAAQACAAQABAAEAAQAAgACAAIAAgAEAAQA
BAAEAAMAAgABAAAAAgACAAIAAgABAAAA///+//7//v/+//7//v/+//7//v/8//z//P/8
//7//v/+//7//v/+//7//v/+//7//v/+//7//v/+//7//v/+//7//v8AAAAAAAAAAP7/
/v/+//7/AAAAAAAAAAAAAAAAAAAAAAAAAAAAAAAAAgACAAIAAgAAAAAAAAAAAP7//v/+
//7/AAAAAAAAAAAAAAAAAAAAAAAAAAAAAAAA/v/+//7//v/+//7//v/+//7//v/+//7/
/P/8//z//P/9//7///8AAP7//v/+//7/AAAAAAAAAAABAAIAAwAEAAQABAAEAAQAAgAC
AAIAAgAAAAAAAAAAAAIAAgACAAIABAAEAAQABAADAAIAAAD+/wAAAQABAAEAAQABAAEA
AQABAAEAAQABAP/////+//3//P/7//r/+f/6//r/+//7//n/+P/4//j/+P/4//j/+P/6
//r/+f/5//j/9//2//X/9v/2//b/9v/2//b/9v/2//b/9v/2//b/+P/4//j/+P/2//X/
9f/2//j/+P/4//j/+P/4//j/+P/4//j/+P/4//r/+//7//n/+f///woAGwAoADgASwBj
AHwAlQCsALsAqwB2AC4A7P/L/8H/t/+q/6b/of+Z/5X/mf+h/6//vP/K/9H/1//d/+T/
6//t//D/8//0//P/9P/1//X/9//4//r/+P/4//n/+P/4//n/+f/5//r/+v/6//r/+//7
//v/+f/5//n/+f/7//v/+//7//v/+//7//v/+v/6//r/+v/8//z//P/9//v/+//7//v/
/f/9//7//v/8//z//P/8//z//P/8//z//P/9//3//f/9//3//f/+//7//v/+//7/////
//////8AAAAAAAAAAAAAAQABAAEA//////////8BAAIAAgACAAAAAAAAAP//AAAAAP//
//////////////3//f/8//z//P/8//v/+//5//j/+P/3//n/+P/4//j/+v/6//r//P/6
//v/+//9/////////wEAAQABAAEAAgACAAIAAgACAAIAAwADAAMAAQAAAAAAAAAAAAAA
///////////+//3//f/9//3//f/9//3//f/8//z//P/8//z//P/8//3//f/9//3//f/9
//3//f/9//7//v/+//7//v/8//z//P/8//3//v///wAA/v/+//7////////////+/wAA
AAABAAEAAQABAAEAAQABAAEAAQACAAAAAAAAAAAAAAD///////8BAAEAAQABAP//////
//////////////////7//v/+//3//f/9//3//v/+//3//f/7//v/+//7//3//f/9//7/
/v/+////////////AAAAAAMAAwADAAQABAAEAAQABAAEAAMAAwADAAEAAQABAAAAAgAC
AAIAAwAFAAQABAADAAIAAQAAAAAA///+//7//////////////////////wEAAQABAAEA
AAD+//z/+v/7//r/+f/4//j/+f/5//n/+P/4//j/+P/6//r/+v/6//r/+f/5//n/+f/5
//n/+P/4//j/+P/4//b/9v/2//b/+P/4//j/+P/2//b/9v/2//X/9f/2//b/9v/2//b/
9v/2//b/9v/2//r/+P/4//j/+f/5//n/9//5/wQAEwAiAC4APwBXAG4AhQCeALMAswCQ
AE4ABgDT/8X/vf+w/6j/pf+f/5f/k/+Z/6P/sP+8/8n/0//Z/+D/5//r/+7/8f/y//H/
8P/x//P/8//2//r/+P/4//n/+P/4//n/+f/5//r/+v/6//j/+f/5//n/+f/5//n/+f/7
//v/+//7//n/+f/5//n//P/8//z//P/8//z//P/9//v/+//7//v//f/9//7//v/9//z/
+//6//z//P/8//z//P/9//3//f////////8AAAAAAAAAAAAA//////////8AAAAAAAAA
AAAAAQABAAEAAQABAAEAAQABAAIAAgACAAAAAAAAAP//AAAAAP/////9//3//f/9//3/
/f/8//z//v/+//3//f/7//r/+v/5//v/+v/6//r/+v/6//r//P/8//3//f//////////
/wEAAQABAAEAAgAEAAQABAAEAAIAAwADAAMAAwACAAIAAgAAAAAA///////////+//3/
///////////9//3//f/8//z//P/8//z//v/+///////9//3//f/9/////////wAA/v/+
//7//v8AAAAAAAAAAP7//v/+//7//v/+//7///8BAAEAAQAAAAAAAAABAAEAAQABAAEA
AQABAAEAAQACAAIAAgACAAIAAgABAAEAAQD//////////wEAAQABAAEAAQABAAEAAQAB
AAAAAAAAAAEAAQABAAEAAAAAAP///////////////wEAAQABAAIAAQAAAAAA//8AAAEA
AwAEAAUABQAFAAYABgAGAAYABgAIAAcABwAHAAYABQAEAAIABAAGAAgACQAIAAcABgAF
AAQAAgABAAAAAAADAAMAAwADAAEAAQABAAEAAwADAAMAAwABAAAA///+/////v/9//z/
+v/7//v/+//8//z//P/8//z//P/8//z/+v/5//n/+f/7//v/+//6//r/+v/6//r/+P/4
//j/+P/5//r/+//8//v/+v/5//j/+f/5//r/+v/4//j/+P/4//j/+P/4//j/+v/6//r/
+v/9//v/+//9/wMADgAdACwAOABNAGUAfACTAKwAtwChAGoAIgDk/8n/xf+5/67/qv+n
/5//l/+Z/6H/rf+6/8b/z//V/93/5P/r/+//8v/1//b/9f/2//f/9//5//r//P/6//r/
+//8//z//f/9//3//v/+//7//P/9//3//f/9//3//f/9//3//f/9//3/+//7//v/+//+
//7//v/+/wAAAAAAAAEAAQABAAEAAQD/////AAAAAAAAAAAAAAAAAgACAAIAAgAAAAEA
AQABAP///////wAAAQACAAMABAAFAAUABQAFAAQABAAEAAQAAgADAAMAAwADAAMAAwAD
AAUABgAGAAYABgAGAAYABQACAAIAAQABAAEAAQABAAEAAwADAAIAAgACAAIAAQABAP//
/v/+//3////+//7//v/8//z//P/+/wAAAQABAAMABQAFAAUABwAGAAUABAAEAAQABAAE
AAQABAAFAAUABQAFAAQABAAEAAIAAgABAAEAAQABAAAA//////////////3//f/9//z/
/v/+//7//v/+//7//////////////////f/9//3//v/+//7//v/+//z//P/8//z//f/+
////AAAAAAAAAAABAAEAAQABAAAAAgACAAMAAwABAAEAAQABAP///////wAAAAAAAAAA
AAACAAEAAQABAAEAAQABAAEAAQABAAEAAQD//////////////v/+//7//f/9//3//f8A
AAAA/////////////////f/9//3//v/+//7//////wEAAQACAAIAAwADAAMABAACAAIA
AgACAAMAAwAEAAUAAQABAAEAAgACAAQABAAEAAQAAwABAP///v///////////wEAAQAB
AAEAAQABAAEAAQABAAAA///+//v/+v/5//j/+P/5//n/+f/6//r/+v/6//n/+P/3//b/
+P/3//f/9//3//f/9//2//T/9P/0//T/9v/2//b/9v/2//b/9v/2//T/9P/0//T/9f/1
//b/9v/2//b/9v/2//j/+P/4//j/9v/2//b/+P/5//n/9//3//3/CgAZACgAOABNAGcA
gACZALQAvwCpAHAAJgDm/8n/xf+9/7L/rP+n/53/lf+V/53/qf+2/8T/z//V/9v/4v/n
/+n/7P/v//D/8f/y//P/8f/x//L/9P/y//L/8//2//b/9//3//X/9v/2//b/9v/3//f/
9//1//X/9f/1//f/9//3//f/+P/5//r/+//7//r/+f/4//r/+v/6//v/+f/5//n/+f/5
//n/+v/6//z//P/8//z//P/8//z//P/8//3//f/9//3//f/9//7//v/+//7//v/9//3/
/f/9/wAAAAAAAAAAAgADAAMAAwADAAMAAwADAAEAAgACAAIAAgACAAIAAQAAAAAA////
/wEAAQABAAEA//////7//v/+//7//f/9/////v/+//3//f/8//z//P/+//7//v8AAAAA
AQABAAMAAwADAAMABQAFAAUABQAGAAQABAAEAAQABAAFAAUABQADAAIAAgACAAQABAAD
AAMAAQABAAAA//////////////////////7//v/+//7//v/8//z//f/9//3//f/9//3/
/f/9//3//v8AAAAAAAAAAAAAAAAAAAAAAAAAAAAAAAACAAIAAgADAAEAAQABAAAAAgAC
AAMAAwADAAMAAwADAAMAAwADAAQABAAEAAQABAAEAAMAAwADAAMAAwADAAMAAQABAAEA
AQD//////////wEAAAAAAAAAAQABAAEAAQACAAIAAQABAAEAAQABAAEAAQABAAEAAgAA
AAAAAQABAP////8AAAAAAwADAAMABAAGAAYABgAGAAYABQAFAAUABQAFAAUABAAEAAIA
BAAGAAYABgAGAAYABgAFAAQABAADAAMAAwADAAUABQAFAAUAAwADAAMAAwAFAAQAAwAC
AAEAAAD///7//P/9//3//f/+//7//v/+//z//P/8//z//P/7//v/+//7//v/+//6//r/
+v/6//r/+v/6//r/+v/4//j/+P/4//r/+v/6//r/+f/5//r/+v/6//r/+v/6//r/+v/6
//r/+v/6//r/+v/9//3/+//7/wMAEAAfAC4APgBVAG8AiACjALwAwwCpAGwAIADi/8n/
xf+3/67/qv+l/53/mf+b/6X/sf/A/8z/1//d/+P/6v/r/+//8v/z//T/9f/4//n/+f/5
//r/+v/4//j/+f/6//r/+//7//v//P/8//z//P/9//3//f/9//3//f/9//3//f/9//3/
/f/9//3//f/+//7//v/+//7//v/+////////////////////AAAAAAAAAAAAAAAAAAAA
AAAAAAACAAMAAwADAAMAAwADAAQAAgACAAIAAgADAAMAAwADAAQABAAEAAQABAAFAAUA
BQAFAAUABQAFAAUABgAGAAYABgAGAAYABQAEAAQAAwADAAMAAwADAAMAAwADAAIAAgAC
AAIAAQABAAEAAAAAAP/////+//7//v/+//7//v8AAAAAAQABAAMAAQABAAEAAwAEAAUA
BgAIAAYABgAGAAYABgAHAAcABwAHAAYABgAGAAQABAADAAMAAwADAAIAAQABAAEAAQAB
AAEAAQABAAAAAgACAAIAAgAAAAAAAQABAAEAAQABAAEA////////AAAAAAAAAAAAAAIA
AgACAAIAAgACAAIAAgACAAIAAgADAAEAAQABAAAAAgACAAMAAwAFAAUABQAFAAMAAwAD
AAQABAAEAAQABAAEAAMAAwADAAMAAwADAAMAAwADAAMAAwADAAMAAwADAAMAAgACAAIA
AQABAAEAAQACAAIAAQABAAEAAQABAAEA////////AAAAAAAAAQABAAEAAQACAAIAAwAD
AAMABAAGAAYABgAGAAYABQAFAAUABwAHAAcABgAGAAYABgAHAAYABgAGAAYABgAEAAMA
AgACAAMAAwADAAMABQAFAAUABQADAAMAAwADAAUABAADAAIAAQAAAP///v/8//3//f/9
//7//v/+//7//P/8//z//P/8//v/+//7//v/+//7//r/+v/6//r/+v/6//r/+v/6//r/
+v/6//r//P/8//z//P/7//v//P/8//r/+v/6//r//P/8//z//P/6//r/+v/6//3//f/9
//3/BQAUACMAMAA+AFUAbwCGAKEAuAC5AJ0AXgASANr/x//D/7f/rv+q/6X/nf+Z/53/
p/+z/8D/zv/Z/9//5f/s/+//8//0//f/+P/3//j/+f/7//v//P/8//r/+v/7//z//P/9
//3//f/+//7//v/+/////////////////////f/9//3//f///////////wAAAAAAAAAA
AAAAAAAAAQADAAMAAwADAAEAAQACAAIAAgACAAIAAgACAAIAAgACAAQABQAFAAUAAwAD
AAMABAAEAAQABAAEAAcABwAHAAcABgAGAAYABgAGAAcABwAHAAkACQAJAAkABwAIAAgA
CAAIAAgACAAHAAgACAAHAAcABwAHAAcABwAFAAUABAAEAAIAAgABAAEAAgACAAMAAwAB
AAAAAAAAAAAAAAAAAAIABAAFAAUABwAHAAcABwAJAAkACQAJAAoACgAKAAoACgAIAAkA
CQAJAAkACAAIAAgABgAGAAUABQAHAAcABgAFAAMAAwADAAMAAwADAAMAAgAEAAQABAAE
AAIAAgADAAMABQAFAAUABQADAAMAAwAEAAQABAAEAAQABgAGAAYABgAEAAQABAAEAAYA
BgAGAAcABQAFAAUABAAEAAQABQAFAAUABQAFAAUABQAFAAUABgAGAAYABgAGAAgABwAH
AAcABwAHAAcABwAHAAcABwAHAAcABwAHAAcABwAGAAYABgAFAAUABQAFAAQABAADAAMA
AwADAAMAAwADAAMAAwAEAAQABAAFAAUABQAFAAYABgAHAAcABwAIAAoACgAKAAoACAAH
AAcABwAHAAcABwAGAAgACAAIAAgACAAIAAYABQAEAAQAAwADAAMAAwAFAAUABQAFAAcA
BwAHAAcABQAEAAMAAgADAAIAAQAAAP7//////////v/+//7//v/+//7//v/+//7//f/9
//3//////////v/8//z//P/8//7//v/+//7//v/+//7//v/9//z/+//6//v/+//8//z/
/P/8//z//P/8//z//P/8//7//v/8//z//f/9//3//f8DAA4AHQAsADoATQBjAHoAkwCs
ALcApwByACgA6P/L/8f/u/+w/6z/qf+h/5v/m/+j/6//uv/G/9P/2//j/+r/7//x//T/
9//2//X/9v/3//n/+//8//z/+v/6//v//P/8//3//f/9//7//v/+//z//f/9//3/////
////////////////////////////AAAAAAAAAAAAAAAAAAABAAMAAwADAAMAAwADAAQA
BAACAAIAAgACAAIAAgACAAIAAgADAAMAAwAFAAUABQAGAAQABAAEAAQABQAFAAUABQAG
AAYABgAGAAgACQAJAAkACQAJAAkACQAJAAoACgAKAAgACAAIAAcACAAIAAcABwAFAAUA
BQAFAAUABQAEAAQABAAEAAMAAwABAAAAAAD//wEAAAAAAAAAAAAAAAAAAgACAAMAAwAF
AAUABQAFAAcABwAHAAcACAAIAAgACAAIAAYABwAHAAcABwAGAAYABgAGAAYABQAFAAUA
BQAEAAMABQAFAAUABQAEAAMAAgAAAAIAAgACAAIAAAAAAAEAAQADAAMAAwADAAMAAwAD
AAQABAAEAAQABAAEAAQABAAEAAQABAAEAAQABgAGAAYABwAFAAUABQAEAAQABAAFAAUA
BQAFAAUABQAFAAUABQAGAAYABgAGAAYABgAFAAUABQAFAAUABQAFAAUABQAFAAUABQAF
AAUABQADAAIAAgACAAMAAwADAAMAAwACAAAA//8AAAEAAgADAAEAAQABAAIABAAEAAUA
BQAGAAcACQAKAAoACQAIAAgACAAIAAgACAAKAAkACQAJAAUAAwAFAAYABgAGAAYABgAG
AAQAAwACAAIAAwADAAMAAwADAAMAAwADAAMAAwADAAMABAAEAAQABAABAAAA///+//z/
/f/9//3//P/8//z//P/8//z//P/8//z/+//7//v/+//7//v/+v/8//z//P/8//r/+v/6
//r//P/8//z//P/8//z//P/8//n/+f/6//r/+v/6//r/+v/6//r/+v/6//z//P/+//7/
//////3/+//9/wYAEwAiADAAQwBbAHQAiwCkALcAtQCQAE4ABgDT/8f/xf+4/7D/rf+l
/53/l/+X/6H/rv+6/8n/1f/b/+D/5//t//D/8//2//f/9v/1//X/8//y//b/9P/0//X/
9//4//r/+//6//r/+f/4//r/+//7//v/+f/5//n/+f/7//v/+//7//v/+//7//v//v/+
//7//v/8//z//P/9//v/+//7//v/+//7//z//P/+//7//v/+//z//P/8//z//f///wAA
AQAAAP///v/+//7//v/+//7/AAABAAIAAwACAAIAAgACAAQABQAFAAUAAwADAAMAAwAD
AAQABAAEAAQABAAEAAMAAAAAAP////8BAAEAAQABAAEAAQAAAAAAAAAAAP////////7/
/v/9//v/+v/6//r/+//8//3/AAD+//////8BAAEAAQABAAMAAQABAAEAAgAAAAAAAAAA
AAAAAQABAAEA///+//7//v/+//7//f/9//3//f/8//v/+f/5//n/+f/7//v/+//6//r/
+v/6//r/+v/6//v/+//5//n/+f/5//n/+f/5//r//P/8//z//P/6//r/+v/6//r/+v/6
//r//P/8//z//f/7//v/+//6//z//P/9//3//f/9//3//f////////8AAP///v/9//z/
/v/9//3//f////////////7//f/8//v/+//7//v/+//+//7///8AAAEAAQABAAEAAgAC
AAEAAQABAAEAAQABAAMAAwADAAQABAAEAAUABQAFAAYABAAEAAQABAAEAAMAAgACAAMA
AwADAAMAAQABAAEAAQD//////////////v/9//z/+//6//n/+P/2//f/9//3//j/+P/4
//j/9v/2//b/9v/2//X/9f/1//P/8//z//L/8v/y//L/8v/0//T/9P/0//L/8v/y//L/
8v/y//L/8v/z//P/9P/0//T/9P/0//T/9P/0//T/9P/0//T/9P/y//P/9f/z//P/+/8I
ABUAJAA0AEcAYQB6AJUAsADBALkAigBCAPj/z//J/8H/tP+u/6n/of+X/5X/m/+j/7D/
vv/L/9P/2//g/+X/6f/s/+//7v/x//T/9f/1//f/9v/2//T/9P/1//j/+P/5//n/+//8
//z//P/6//v/+//7//3//f/9//3/+//7//v/+//9//3//f/9//z//P/8//z//v/+//7/
//////////////3//f/+//7/AAAAAAAAAAACAAIAAgACAAAAAQABAAEAAwADAAMABAAC
AAIAAgACAAQABQAGAAcABgAGAAYABgAGAAcABwAHAAkACQAJAAkABwAIAAgACAAIAAgA
CAAHAAgACAAHAAcABwAHAAcABwAJAAkACAAIAAYABgAFAAUABwAGAAYABQAFAAQABAAE
AAQABAAEAAYABgAHAAcACQAHAAcABwAJAAsACwALAAwADAAMAAwADAAKAAsACwALAAsA
CgAKAAoACAAIAAcABwAHAAcABgAFAAUABQAFAAUABQAFAAUABAAGAAYABgAGAAUABAAE
AAMABQAFAAUABQAFAAUABQAGAAQABAAEAAQABgAGAAYABgAGAAYABgAGAAgACAAIAAkA
BwAHAAcABgAIAAgACQAJAAkACQAJAAkABwAHAAcACAAIAAgACAAIAAoACQAJAAkABwAH
AAcABwAJAAkACQAJAAcABwAHAAcACQAIAAgACAAHAAcABwAHAAYABgAFAAUABwAHAAcA
BwAFAAUABQAGAAQABAAFAAUAAwADAAQABAADAAMAAwAEAAYABgAGAAYABgAFAAUABQAH
AAcABwAGAAcACAAJAAsACwAMAAwACgAKAAoACgALAAoACgAKAAoACgAMAAwADAAMAAwA
DAALAAkABwAGAAcABwAHAAcABwAHAAcABwAHAAcABwAHAAkACAAHAAYAAwACAAEAAAAA
AAEAAQABAAAAAAAAAAAAAAAAAAAAAAAAAP////////3//f/9//z//f/+////AAD+//7/
/v/+//7//v/+//7//v/+//7//v/9//3//v/+/wAAAAAAAAAA/v/+//7//v/+//7//v8A
AAEAAQD/////BwAUACMAMgBEAFkAcwCMAKcAvgDHALMAegAuAO7/0f/J/7//tP+u/6n/
o/+d/6H/qf+3/8T/0P/b/+H/5//s//H/8//2//n/+v/7//z//f/9//3//v8AAP7//v//
/wAAAAABAAEA//8AAAAAAAAAAAEAAQABAAEAAQABAAEAAwADAAMAAwABAAEAAQABAAIA
AgACAAIABAAEAAQABQADAAMAAwADAAMAAwAEAAQABgAGAAYABgAGAAYABgAGAAgACQAJ
AAkACAAHAAYABgAIAAgACAAIAAkACQAJAAkACAAIAAgACAAIAAkACQAJAAkACQAJAAkA
CwAMAAwADAAKAAoACgAJAAoACgAJAAkACQAJAAkACQAHAAcABgAGAAYABgAFAAUABQAE
AAQAAwADAAIAAgACAAIAAgACAAQABAAFAAUABwAJAAkACQALAAsACwALAAwADAAMAAwA
DAAMAA0ADQANAAsACgAKAAoACgAKAAkACQAJAAkACAAHAAcABwAHAAcACQAJAAkACAAI
AAgACAAIAAYABgAHAAcABwAHAAcABwAFAAUABQAGAAgACAAIAAgABgAGAAYABgAIAAgA
CAAIAAgACAAIAAkACQAJAAkACAAKAAoACwALAAkACQAJAAkACwALAAsADAAKAAoACgAK
AAoACQAJAAkACwALAAsACwAJAAkACQAJAAkACQAJAAkACQAIAAgACAAHAAcABwAHAAgA
CAAHAAcABwAHAAcABwAHAAcABwAIAAgACAAJAAkACwALAAwADAAPAA8ADwAQAA4ADgAO
AA4ADgANAA0ADQANAA0ADQAMAAoADAAOAAwADAAMAAwACgAJAAgACAAJAAkACQAJAAkA
CQAJAAkACwALAAsACwAJAAgABwAGAAUABAADAAIABAAFAAUABQAEAAQABAAEAAIAAgAC
AAIABAADAAMAAwABAAEAAQAAAAAAAAAAAAAAAAAAAAAAAAAAAAAAAAAAAAIAAgACAAIA
/////wAAAAAAAAAAAAAAAAAAAAAAAAAAAAAAAAAAAgADAAMAAQADAAsAGAAnADQARABb
AHUAjAClALwAwQChAGIAGADi/8//x/+9/7T/sP+p/6H/nf+h/6v/uf/G/9L/3f/j/+n/
7P/x//X/+P/7//z//f/+//3//f/9//7/AAD+//7///8AAAAAAQABAAEAAgACAAIAAgAD
AAMAAwADAAMAAwADAAUABQAFAAUABwAHAAcABwAGAAYABgAGAAYABgAGAAcABwAHAAcA
BwAHAAcACAAIAAgACAAIAAgABgAGAAYABgAIAAkACQAJAAcABwAHAAgACAAIAAgACAAL
AAsACwALAAoACgAKAAoADAANAA0ADQALAAsACwALAA0ADgAOAA4ADgAOAA4ADQAMAAwA
CwALAAsACwALAAsACQAJAAgACAAIAAgABwAHAAcABgAGAAUABQAEAAQABAAEAAQABAAG
AAQABQAFAAcACQAJAAkACwANAA0ADQAOAAwADAAMAAwADAANAA0ADQANAAwADAAMAAoA
CgAJAAkACQAJAAgABwAHAAcABwAHAAcABwAHAAYABgAGAAYABgAIAAgACQAJAAcABwAH
AAcABQAFAAUABgAGAAYABgAGAAYABgAGAAYABAAEAAQABAAHAAgACQALAAkACQAJAAgA
CAAIAAkACQALAAsACwALAAkACQAJAAoACAAIAAgACAAIAAcABwAHAAcABwAHAAcABwAH
AAcABwAHAAcABwAHAAkACAAIAAgABgAFAAQAAwAGAAYABQAFAAUABQAFAAUABQAFAAUA
BgAIAAgACQAJAAkACQAKAAoACwALAAsADAAMAAwADAAMAAoACQAJAAkACwAKAAoACgAK
AAoACAAHAAYABgAHAAcABwAHAAcABwAHAAcACQAJAAkACQAHAAYABQAEAAEAAAD///7/
/v/////////8//z//P/8//7//v/+//7//v/9//3//f/9//3//f/8//z//P/8//z/+v/6
//r/+v/8//z//P/8//3//v///wAA/P/7//v/+v/8//z//P/8//r/+v/6//r/+v/6//z/
/P/7//v/+//7//3/BgAVACYANABHAF0AdgCPAKgAvQC5AJQAUgAGANX/y//F/7j/sP+t
/6X/m/+X/5v/pf+y/77/y//V/9v/4P/n/+3/8P/z//T/9f/2//f/9//3//j/+v/4//j/
+f/6//r/+//7//n/+v/6//r/+v/7//v/+//9//3//f/9/////////////v/9//z/+//6
//r/+v/6//v//P/9////AQABAAEAAQABAAEAAgACAAAAAAAAAAAA/v/+//7//v8AAAEA
AQABAAMAAwADAAQABAAEAAQABAADAAMAAwADAAQABAAEAAQABgAHAAcABwAFAAUABQAF
AAUABgAGAAYABgAGAAYABQACAAIAAQABAAQABQAGAAcABwAHAAYABgAEAAQAAwADAAMA
AgACAAEAAQAAAAAAAAD+//7//v8AAP7//////wEAAgADAAQABwAFAAUABQAGAAQABAAE
AAQABgAHAAcABwAEAAIAAQAAAAIAAgABAAEAAQABAAAA///+//3//P/7//v/+//7//r/
+//8//3//v/8//z//f/9//v/+//7//v/+//7//v//P/+//7//v/+//z//P/8//z//v/+
//7//v8AAAAAAAABAP////////7//v/+///////9//3//f/9//7///8AAAIABAAEAAQA
BAAEAAMAAwADAAIAAQAAAP//AQABAAEAAQD//////////////v/+//7//f/9//3//f8A
AAAA//////3//f/9//3//v///wAAAgAEAAQABQAFAAUABQAGAAYABgAFAAQABAACAAAA
AgAEAA==
         </WaveFormData>
      </LeadData>
   </Waveform>
</RestingECG>
